# Supplementary material for: Epidemic Reconstruction in a Phylogenetics Framework: Transmission Trees as Partitions of the Node Set
Source: PLoS Comput Biol. 2015 Dec 30;11(12):e1004613. doi: 10.1371/journal.pcbi.1004613 (PMC4701012; doi:10.1371/journal.pcbi.1004613)
Supplement: S1 Data — BEAST input file for all WHC analyses of all simulated datasets. (ZIP) [file pcbi.1004613.s006.zip]

Archive with 104 entries (101 files):
- S1_Data/
- S1_Data/.DS_Store
- S1_Data/wcc_X_10_prior_6.xml
- S1_Data/wcc_X_10_slowI_10.xml
- S1_Data/wcc_X_10_slow_10.xml
- S1_Data/wcc_X_10_vfast_10.xml
- S1_Data/wcc_X_11_prior_6.xml
- S1_Data/wcc_X_11_slowI_10.xml
- S1_Data/wcc_X_11_slow_10.xml
- S1_Data/wcc_X_11_vfast_10.xml
- S1_Data/wcc_X_12_prior_6.xml
- S1_Data/wcc_X_12_slowI_10.xml
- S1_Data/wcc_X_12_slow_10.xml
- S1_Data/wcc_X_12_vfast_10.xml
- S1_Data/wcc_X_13_prior_6.xml
- S1_Data/wcc_X_13_slowI_10.xml
- S1_Data/wcc_X_13_slow_10.xml
- S1_Data/wcc_X_13_vfast_10.xml
- S1_Data/wcc_X_14_prior_6.xml
- S1_Data/wcc_X_14_slowI_10.xml
- S1_Data/wcc_X_14_slow_10.xml
- S1_Data/wcc_X_14_vfast_10.xml
- S1_Data/wcc_X_15_prior_6.xml
- S1_Data/wcc_X_15_slowI_10.xml
- S1_Data/wcc_X_15_slow_10.xml
- S1_Data/wcc_X_15_vfast_10.xml
- S1_Data/wcc_X_16_prior_6.xml
- S1_Data/wcc_X_16_slowI_10.xml
- S1_Data/wcc_X_16_slow_10.xml
- S1_Data/wcc_X_16_vfast_10.xml
- S1_Data/wcc_X_17_prior_6.xml
- S1_Data/wcc_X_17_slowI_10.xml
- S1_Data/wcc_X_17_slow_10.xml
- S1_Data/wcc_X_17_vfast_10.xml
- S1_Data/wcc_X_18_prior_6.xml
- S1_Data/wcc_X_18_slowI_10.xml
- S1_Data/wcc_X_18_slow_10.xml
- S1_Data/wcc_X_18_vfast_10.xml
- S1_Data/wcc_X_19_prior_6.xml
- S1_Data/wcc_X_19_slowI_10.xml
- S1_Data/wcc_X_19_slow_10.xml
- S1_Data/wcc_X_19_vfast_10.xml
- S1_Data/wcc_X_1_prior_6.xml
- S1_Data/wcc_X_1_slowI_10.xml
- S1_Data/wcc_X_1_slow_10.xml
- S1_Data/wcc_X_1_vfast_10.xml
- S1_Data/wcc_X_20_prior_6.xml
- S1_Data/wcc_X_20_slowI_10.xml
- S1_Data/wcc_X_20_slow_10.xml
- S1_Data/wcc_X_20_vfast_10.xml
- S1_Data/wcc_X_21_prior_6.xml
- S1_Data/wcc_X_21_slowI_10.xml
- S1_Data/wcc_X_21_slow_10.xml
- S1_Data/wcc_X_21_vfast_10.xml
- S1_Data/wcc_X_22_prior_6.xml
- S1_Data/wcc_X_22_slowI_10.xml
- S1_Data/wcc_X_22_slow_10.xml
- S1_Data/wcc_X_22_vfast_10.xml
- S1_Data/wcc_X_23_prior_6.xml
- S1_Data/wcc_X_23_slowI_10.xml
- S1_Data/wcc_X_23_slow_10.xml
- S1_Data/wcc_X_23_vfast_10.xml
- S1_Data/wcc_X_24_prior_6.xml
- S1_Data/wcc_X_24_slowI_10.xml
- S1_Data/wcc_X_24_slow_10.xml
- S1_Data/wcc_X_24_vfast_10.xml
- S1_Data/wcc_X_25_prior_6.xml
- S1_Data/wcc_X_25_slowI_10.xml
- S1_Data/wcc_X_25_vfast_10.xml
- S1_Data/wcc_X_2_prior_6.xml
- S1_Data/wcc_X_2_slowI_10.xml
- S1_Data/wcc_X_2_slow_10.xml
- S1_Data/wcc_X_2_vfast_10.xml
- S1_Data/wcc_X_3_prior_6.xml
- S1_Data/wcc_X_3_slowI_10.xml
- S1_Data/wcc_X_3_slow_10.xml
- S1_Data/wcc_X_3_vfast_10.xml
- S1_Data/wcc_X_4_prior_6.xml
- S1_Data/wcc_X_4_slowI_10.xml
- S1_Data/wcc_X_4_slow_10.xml
- S1_Data/wcc_X_4_vfast_10.xml
- S1_Data/wcc_X_5_prior_6.xml
- S1_Data/wcc_X_5_slowI_10.xml
- S1_Data/wcc_X_5_slow_10.xml
- S1_Data/wcc_X_5_vfast_10.xml
- S1_Data/wcc_X_6_prior_6.xml
- S1_Data/wcc_X_6_slowI_10.xml
- S1_Data/wcc_X_6_slow_10.xml
- S1_Data/wcc_X_6_vfast_10.xml
- S1_Data/wcc_X_7_prior_6.xml
- S1_Data/wcc_X_7_slowI_10.xml
- S1_Data/wcc_X_7_slow_10.xml
- S1_Data/wcc_X_7_vfast_10.xml
- S1_Data/wcc_X_8_prior_6.xml
- S1_Data/wcc_X_8_slowI_10.xml
- S1_Data/wcc_X_8_slow_10.xml
- S1_Data/wcc_X_8_vfast_10.xml
- S1_Data/wcc_X_9_prior_6.xml
- S1_Data/wcc_X_9_slowI_10.xml
- S1_Data/wcc_X_9_slow_10.xml
- S1_Data/wcc_X_9_vfast_10.xml
- __MACOSX/
- __MACOSX/S1_Data/
- __MACOSX/S1_Data/._.DS_Store
