# Supplementary material for: Epidemic Reconstruction in a Phylogenetics Framework: Transmission Trees as Partitions of the Node Set
Source: PLoS Comput Biol. 2015 Dec 30;11(12):e1004613. doi: 10.1371/journal.pcbi.1004613 (PMC4701012; doi:10.1371/journal.pcbi.1004613)
Supplement: S1 Data — BEAST input file for all WHC analyses of all simulated datasets. (ZIP) [file pcbi.1004613.s006.zip › S1_Data/wcc_X_10_vfast_10.xml]

<!-- Generated by BEAUTi v1.8.0 Prerelease r5934                             -->
<!--       by Alexei J. Drummond, Andrew Rambaut and Marc A. Suchard         -->
<!--       Department of Computer Science, University of Auckland and        -->
<!--       Institute of Evolutionary Biology, University of Edinburgh        -->
<!--       David Geffen School of Medicine, University of California, Los Angeles-->
<!--       http://beast.bio.ed.ac.uk/                                        -->
<!-- BEAUTi output modified for transmission tree reconstruction by OldMacDonald 4-->
<!--        by Matthew Hall, University of Edinburgh-->
<beast>
  <!-- The list of taxa to be analysed (can also include dates/ages).          -->
  <!-- ntax=47                                                                 -->
  <taxa id="taxa">
    <taxon id="Location_0_1_0|33.788819601497096">
      <date value="33.7888196" direction="forwards" units="days"/>
      <attr name="caseID">Location_0_1_0</attr>
    </taxon>
    <taxon id="Location_0_1_1|25.63201245191494">
      <date value="25.63201245" direction="forwards" units="days"/>
      <attr name="caseID">Location_0_1_1</attr>
    </taxon>
    <taxon id="Location_0_2_0|20.90434000927651">
      <date value="20.90434001" direction="forwards" units="days"/>
      <attr name="caseID">Location_0_2_0</attr>
    </taxon>
    <taxon id="Location_0_2_1|25.700138159440126">
      <date value="25.70013816" direction="forwards" units="days"/>
      <attr name="caseID">Location_0_2_1</attr>
    </taxon>
    <taxon id="Location_0_3_0|28.91556330820028">
      <date value="28.91556331" direction="forwards" units="days"/>
      <attr name="caseID">Location_0_3_0</attr>
    </taxon>
    <taxon id="Location_0_3_1|27.678161198685743">
      <date value="27.6781612" direction="forwards" units="days"/>
      <attr name="caseID">Location_0_3_1</attr>
    </taxon>
    <taxon id="Location_0_4_0|30.79010515788501">
      <date value="30.79010516" direction="forwards" units="days"/>
      <attr name="caseID">Location_0_4_0</attr>
    </taxon>
    <taxon id="Location_0_4_1|22.01648020809879">
      <date value="22.01648021" direction="forwards" units="days"/>
      <attr name="caseID">Location_0_4_1</attr>
    </taxon>
    <taxon id="Location_1_0_0|13.970411372146682">
      <date value="13.97041137" direction="forwards" units="days"/>
      <attr name="caseID">Location_1_0_0</attr>
    </taxon>
    <taxon id="Location_1_0_1|10.442104588684185">
      <date value="10.44210459" direction="forwards" units="days"/>
      <attr name="caseID">Location_1_0_1</attr>
    </taxon>
    <taxon id="Location_1_1_0|21.50365372938343">
      <date value="21.50365373" direction="forwards" units="days"/>
      <attr name="caseID">Location_1_1_0</attr>
    </taxon>
    <taxon id="Location_1_1_1|17.540822237978198">
      <date value="17.54082224" direction="forwards" units="days"/>
      <attr name="caseID">Location_1_1_1</attr>
    </taxon>
    <taxon id="Location_1_2_0|22.45159754139521">
      <date value="22.45159754" direction="forwards" units="days"/>
      <attr name="caseID">Location_1_2_0</attr>
    </taxon>
    <taxon id="Location_1_2_1|19.307330412649357">
      <date value="19.30733041" direction="forwards" units="days"/>
      <attr name="caseID">Location_1_2_1</attr>
    </taxon>
    <taxon id="Location_1_3_0|38.41903099192807">
      <date value="38.41903099" direction="forwards" units="days"/>
      <attr name="caseID">Location_1_3_0</attr>
    </taxon>
    <taxon id="Location_1_3_1|19.820474945845753">
      <date value="19.82047495" direction="forwards" units="days"/>
      <attr name="caseID">Location_1_3_1</attr>
    </taxon>
    <taxon id="Location_1_4_0|33.2304391743027">
      <date value="33.23043917" direction="forwards" units="days"/>
      <attr name="caseID">Location_1_4_0</attr>
    </taxon>
    <taxon id="Location_1_4_1|20.796617026394483">
      <date value="20.79661703" direction="forwards" units="days"/>
      <attr name="caseID">Location_1_4_1</attr>
    </taxon>
    <taxon id="Location_2_0_0|31.442623035932012">
      <date value="31.44262304" direction="forwards" units="days"/>
      <attr name="caseID">Location_2_0_0</attr>
    </taxon>
    <taxon id="Location_2_0_1|36.274371452193456">
      <date value="36.27437145" direction="forwards" units="days"/>
      <attr name="caseID">Location_2_0_1</attr>
    </taxon>
    <taxon id="Location_2_1_0|21.061061162616213">
      <date value="21.06106116" direction="forwards" units="days"/>
      <attr name="caseID">Location_2_1_0</attr>
    </taxon>
    <taxon id="Location_2_1_1|23.67207954830878">
      <date value="23.67207955" direction="forwards" units="days"/>
      <attr name="caseID">Location_2_1_1</attr>
    </taxon>
    <taxon id="Location_2_2_0|33.576834581875865">
      <date value="33.57683458" direction="forwards" units="days"/>
      <attr name="caseID">Location_2_2_0</attr>
    </taxon>
    <taxon id="Location_2_2_1|25.622418955770804">
      <date value="25.62241896" direction="forwards" units="days"/>
      <attr name="caseID">Location_2_2_1</attr>
    </taxon>
    <taxon id="Location_2_3_0|31.08651828885718">
      <date value="31.08651829" direction="forwards" units="days"/>
      <attr name="caseID">Location_2_3_0</attr>
    </taxon>
    <taxon id="Location_2_3_1|29.21125660055131">
      <date value="29.2112566" direction="forwards" units="days"/>
      <attr name="caseID">Location_2_3_1</attr>
    </taxon>
    <taxon id="Location_2_4_0|29.33448068309146">
      <date value="29.33448068" direction="forwards" units="days"/>
      <attr name="caseID">Location_2_4_0</attr>
    </taxon>
    <taxon id="Location_2_4_1|21.20017160877982">
      <date value="21.20017161" direction="forwards" units="days"/>
      <attr name="caseID">Location_2_4_1</attr>
    </taxon>
    <taxon id="Location_3_0_0|22.217645672100623">
      <date value="22.21764567" direction="forwards" units="days"/>
      <attr name="caseID">Location_3_0_0</attr>
    </taxon>
    <taxon id="Location_3_1_0|18.834073042039286">
      <date value="18.83407304" direction="forwards" units="days"/>
      <attr name="caseID">Location_3_1_0</attr>
    </taxon>
    <taxon id="Location_3_1_1|21.41427745729854">
      <date value="21.41427746" direction="forwards" units="days"/>
      <attr name="caseID">Location_3_1_1</attr>
    </taxon>
    <taxon id="Location_3_2_0|28.397454038487997">
      <date value="28.39745404" direction="forwards" units="days"/>
      <attr name="caseID">Location_3_2_0</attr>
    </taxon>
    <taxon id="Location_3_2_1|26.168190167158244">
      <date value="26.16819017" direction="forwards" units="days"/>
      <attr name="caseID">Location_3_2_1</attr>
    </taxon>
    <taxon id="Location_3_3_0|31.3201861407163">
      <date value="31.32018614" direction="forwards" units="days"/>
      <attr name="caseID">Location_3_3_0</attr>
    </taxon>
    <taxon id="Location_3_3_1|33.87012912050672">
      <date value="33.87012912" direction="forwards" units="days"/>
      <attr name="caseID">Location_3_3_1</attr>
    </taxon>
    <taxon id="Location_3_4_0|24.92768668987499">
      <date value="24.92768669" direction="forwards" units="days"/>
      <attr name="caseID">Location_3_4_0</attr>
    </taxon>
    <taxon id="Location_3_4_1|28.413612633620406">
      <date value="28.41361263" direction="forwards" units="days"/>
      <attr name="caseID">Location_3_4_1</attr>
    </taxon>
    <taxon id="Location_4_0_0|27.759038915417804">
      <date value="27.75903892" direction="forwards" units="days"/>
      <attr name="caseID">Location_4_0_0</attr>
    </taxon>
    <taxon id="Location_4_0_1|23.885513174527446">
      <date value="23.88551317" direction="forwards" units="days"/>
      <attr name="caseID">Location_4_0_1</attr>
    </taxon>
    <taxon id="Location_4_1_0|29.667254943889986">
      <date value="29.66725494" direction="forwards" units="days"/>
      <attr name="caseID">Location_4_1_0</attr>
    </taxon>
    <taxon id="Location_4_1_1|25.418834629367964">
      <date value="25.41883463" direction="forwards" units="days"/>
      <attr name="caseID">Location_4_1_1</attr>
    </taxon>
    <taxon id="Location_4_2_0|32.270808633040446">
      <date value="32.27080863" direction="forwards" units="days"/>
      <attr name="caseID">Location_4_2_0</attr>
    </taxon>
    <taxon id="Location_4_2_1|25.48016963780335">
      <date value="25.48016964" direction="forwards" units="days"/>
      <attr name="caseID">Location_4_2_1</attr>
    </taxon>
    <taxon id="Location_4_3_0|29.538349984664332">
      <date value="29.53834998" direction="forwards" units="days"/>
      <attr name="caseID">Location_4_3_0</attr>
    </taxon>
    <taxon id="Location_4_3_1|26.403899803460867">
      <date value="26.4038998" direction="forwards" units="days"/>
      <attr name="caseID">Location_4_3_1</attr>
    </taxon>
    <taxon id="Location_4_4_0|35.31843970942628">
      <date value="35.31843971" direction="forwards" units="days"/>
      <attr name="caseID">Location_4_4_0</attr>
    </taxon>
    <taxon id="Location_4_4_1|31.015348361399404">
      <date value="31.01534836" direction="forwards" units="days"/>
      <attr name="caseID">Location_4_4_1</attr>
    </taxon>
  </taxa>
  <!-- The sequence alignment (each sequence refers to a taxon above).         -->
  <!-- ntax=47 nchar=14000                                                      -->
  <alignment id="alignment" dataType="nucleotide">
    <sequence><taxon idref="Location_1_0_1|10.442104588684185"/>
			AGCGCGCAAAGCATGTGGAATGATACGTGTCGGATATAAACCCCCAATGTACCTCGTGTGTGGAGCTTCTTGCAAGGCTATCACCCACCTCCTATAACCAGTAAATTAGCCTTAAGTACGTTAGAGATTTTTGGGTCAAGCAGCCTGAAATAACTGGCCCGCAGCTCGCAGTACGTCGGTCCGTCAGGCACTTTTTGGTTGAAGCGGCGTCTTGTTACCTAGCGATCATGGTCGGTAGGCCGAGTCCCTGAGATGTGGGATTGTCCGGACGTGTCCCGTGGAGCAATCTCGATGAGAGTTTCCAGTCGGACCGATGTACACCGCATAAGTGAGGGCTGTGGGAGTTTTTAAGTCTGGGTTGGGCTGGCCTGGGTGGGGAATTAATTGATGGATTGTACTGGTTAAGCGAGAAAACTAACGGTACGAGTTAGGAGACACGACACGCCTCGTTCGAAAGAGGTGGAGCCACGGGCGACTTGCATCAGATTGTCTGCATCTCAATTTTTCTATACATTCCATCAATCGGAATCGTAACGGTGAGATGCCGGGCAGCGTATAAAGAACGCGGTCAGACTGACTGCCCCTAAATATTGCCCACGGGGCACTTTCCTCTTGCTCCATCTTCCGTCAGGTGAGTAGGGTTCTGACGGCGCTATGTTATTCGTACGCCTAGCGTCGACGGATCGTTCTTAACTGTACAAGGATTGCTTATCCCAAGCTAACTACGATTTTGCGACACGACACCTCAGACTATAATACACCTACGGCGATTCCTCCCGGGTCATCTTTTAGCAAACATTCTCCGTTAGCGTTTTAACAGGTCGCCTCGTGACGAGCTTCTCTATCATTCGGAATAGCTCTTCTCCGAGCGCTTTCCCCGATGAGTTCCTGGGCCAGGAGTGTGTCTCCATGAAGGTAAAGCCCACTCGAGTCAGGTACTTGCAGGTCTAGATGGGGTAAGTGGACCCGTTATCCCCCTGGCTTTAACGCCGTTGATGGACTGACAGAACTGCTTCAGGCTAGTCACCGAGAGGAGCAACCAGGTACGGCCCGTACAGGACCTATACCACTTGCCACGCGCAATGACCTGGTGGTATGTTCCCGATCCTGCACGGGTCACTACCCCGACAGGGCCGATTTAAGCTTTACCCTGCAGGGGTGATGCGTGAAGTTCTAAATTCGCGCATGCGACGCCTAGTTTAGGCAAGTAAGTCCCGGCAGGTGGTTTACACAGTTGACACGACGACCCTCTTATATTTCTAGCCGACGTAACGGGTACTTGATCACACCAATCGTATGCTGGATTGCCCTCTCACAGTGTTGTGGAACTTACGTCTTAGCTCCCACGGCTCAGGCGCATAAACCCTCGTCCATGAAGATAGTGAGTATTCGGCCATTACTAGCTCGTATTAAACTCAGTTACCTGATCGAACGTGGGTTTCCGTGTTCCAGCTGTCTGATCCACTAGACGATCACAAAGACTGATGCGACGTGAGAAACTGATACGATTGTAAATTGTTTCGCGCGACTGTAAGTAACCTCAGGAAACCTAAGCCAATGTATTCAGGGTTAACGGTTAGGTCTTCCGAAGAGTTGGTGCTGGGTTAGGCGTTGTGTTTCGGATTAACTAAATCATCGCTTTAAACGTAGCTCACTGTGTGACCGTCACACGCTCTGTATGAGATTCTAGGGAAGAACTTCGAACGTACAGTGATTCTTAGAGCTACTCGTCAGCGAGGTCCGTCTTCACAACAATCCATCTCATATCTCATACAATTGCAAAGCCCGTAGACCAAACCAGATAGGGTTGTTTCATGATTCAGACGAAGCCCCACGCTCATTCACCTTTTCCATAGTCTGCGACGTAGTGTAATTTTTGCCTAGTCTTTGTATCCAGGATAGGGGGGTAACGCATCAACGTCCACCAAATCGTCGTTATGTGCCAGGATTTATACAGTTAGGTCTTCCCCAGAGGTATGGAATCCGAAGCGCAGAGATCATATCTCACAAATGACGTGTCCTCCGGCGAATTACCATACCCCGGACAAGTCCGATATCTTACCGGACGTTCTCTGGTCCACTGATTAATACCTGACTACAATCATCGAAGGCCGCTCCGCGCCAGTCGGGTTTTCTAAGGGTTTCCACCGTCAATACGTGCGCCCCGGGACCCTGGACTAGAGACCACGAGTGTCCCTCCTGCTTTGATCAAACGAACAAAGTCGGACAGAGACTAATCAAGTGTTCAACTGCGAGTTTACACATCGAAACAAAACACAGAATCCCGATATGCTAGTATGGGAACATACATAATTGCCTCGCACAACAGCAATCGTACTCCATGGTGTGTGTCTTCAATCCTACGTAATGTCGCGATGGGGGTCGCATGAATAAACGGCGTTGTATAACAGAGAGAGTCTGTCAAGTCTGGCAACATGCCGTCCCCGTGTCCGGCAGGAGATTGATATGCTTCTTAATCGCCTTGGGCACTCCTAATATATTTGACCCCCGACGCCGTGTTTGTCATGTAGTTTCATTTTATGCCACACGGAGTGGCCTACCGCCGGCATCATCTAGTGGTGTCTGCCGGCAGTGACATGGACGCCTGGGAAAGTCAAAGGACCCCGATACGATGGCTATTGATAGGTAGTCCCCGGCTCAACTCAGAATTTCTTGAATCATGTGTCGGAACCGTCTAAATACCCTGTGCGGGATATAAAGCCAGCTGGTACGTAGACCAAAAAAAACCTAATGAGACCTGTCTGGCATAAGATGAGGGTCCTCCCTGGCGCTGCTAAACGTCCCGGTTAGATTCCATGGTCTATGCGCAATCACGAAGGGTCATTCAAGCCGTCTGTCGTCCGCGGACTCGAGAAGATAAGAAGACTCAAGTGCGCCCGAGAGGGGCATTAGCAAGGACAGAACGTAGCGAATGGCTGAGGGCTACAAGTGGCATGCGCCCCAGTTTACACTTTGAAACAAAGTTCTTCTTCTCCCCTGTCGGACTACGTAAGTGATTTCTTCGACGTTAGTTGTGAGCATTGCCCTAATCTGGCGAATGTCTTACGAACCATGTGGGGATATGCTACGTCCTTGTATAGTCCGGGCTCTCATATCTCACCGCTGCACCTCGGCGTTAGAGCGGGTTCAACATCGTAACACGGCATCCCTAGTTGACATACAAATGTATGAGCGCTTACGGTACTCAGACTCGCTTAAGATAGATTGGGAGATGAGGAAATCGCTTTCGATGTGTAGCACCCGATCGCCTTTCGACTTCTGCTTTCAGGTTGGGAAACCTAAATTGTTTGTCCATTTCATCATGATCCAAGAGGGATGTAAGTCCCGAGCCGATGCTGGCTGCTTTGCCGTGAAGTAGGCTTATAAGGCCGTACGACTCCGCGCTTATGAGCGCCGAATAGATTACGTATCATGGTTGAAAGGTGTGTCCCCCGTAGAAGGGTCTGTTCGGCGGACTCTCGCACATTGATGATAGTCTGGGAAGACCCCGCAGCCACGTACGTTCTATCTCCATGTAGGACAACTGCGCAGCGAACAGGGAAACTACTTCCCTTGCAGAGATATTGCTCGCGATTTTTACCCAATGCAACCAAGACTCATGCGTTACACTTGTCGCCGGAATTTTTGTGCTCCATCGCATAAATGGGACTCGGCTAGGCACGGAAAAGCACGTATATTCACTGGACCCAGATTAGGTATCTCAGAGAACGTGACTAGCCAGGTGCAATATTTCAGAGAGTCCAACTACCTTACACAAAGACACTATTAGTCCTGTTTTTGCGTCAGGGTATGTACCAATATCAAGTGACATTTCCAGCGGACTACGGTATCGTGCGTGTAACCTAATCGAGTATGAGCTGCTCAAGTTAATTCAATTCCTGCTCCTCGTAGCTGCATGGTCATTCTCCTGCACACACACGCCGCACGCATCTCCGGTCGTTCCTTTACTCTAAGAGCCGTGTGAGACTATACCGGTTTAAAGGCTATACTGTGCAATAGATGGTTCCCAGACCCCGCAGGGCTCTAGACATCGGTAAGGCACGTACAATGTTCAATTATCCATCAATTGGGGCTGTGAACTTGGACGGGATCGTAGGGTGTCGGATCACTATTCCCTATCCACAGCGCCTGGGGAGGGAAGTTTGCTATCTCCGTTGAGACATAAAAAATCAAAGCCTCACTATCTGTCAGCGTGAGACGTCCAATGCGTGCCAATAAATACGTCAACCGGAGTACTGCACTTCGCGCATAAACAAAAGCGAGCTAGCTGAGTATCGTCAAGACGAAACTACCGGCCTCAAAATGGGTCCCAACTACGAAGGAATTGTGACCTTAACTCTTCTCTGTGTTTTGTCCCGATAGAGGGCTGCATGTCGGTAGGTCATTGCTAGTGGACGTTGTCTGTAGAGTACGCGTCTCTGTCGGATTGCCAAAAGGCACAAGCTGTATAATCATTGGGCTTCCTCGCTATCTCTTGGGAAGATCTTTGGTCAAGGTTAACCTCGCGAGTGTGGGTCCGGCTGTTCCTGGCCGTAATGCTTAGCGATTATAATAACCTACTATATCCTGTAAGACTGACCCGTTTCCAGTCATTCTCTGAAACAATCTCACAATTCAGGTTAAGTATCTCCTCAGGGAGTCAACCCACTGACCGTGCTCCTCACTTAATATTTACTCCTCGCCGCAAAAGACGTGGCTTCTGAAAGCACCTAATTTGGGGATCAGAACTCGACACACCGCTCATTGAGGCTATCTGGTAACATTAGACGAAAGAAGGGTTTTCCCGACCTTGGATCTCCCTATTCTGCCGAACACAAGCGCGTGTAGGGCCAGAAGTATGCAGGCAATCACGTGATAGACTACCAAGGGGGTAATTCTGGGCGTTCAAGCTCCTAATCTAGCCCCCAATCAAAATACCCTAGATGTTACCGCCTGAGCCCGTGCCGGCCTGCTCGCGCATTGGCGAGATAAAATAAGACAGAAACTTTTCTTCAACAGGAGCCGAGTTGTCTAAGATTAACGCCGGATCTCTTCAGTTAGTGGCACACTATTTGCACGCTTCTAGTACTTGTGTCAATCACCCAAGAAATAACTTGCTGATACACTGGGGTGTAAATGGATTTTATCATGTTCGGCGTACTTCTCATCGATAATTCCGCTCCAGCCTTTGGGGACTGGTACTGCTTAAGTAGTGCTGCACACATATCACAAAAAATAAGTCTGCTATAAACCGGGGCAATGCTATGAAGGCCGACTTCTACCAGGCTCAAAGGACCGTTCCACGGGACGTGAAAGTAGATTTTATATGCTAGCTAGGCTGCTTGAGGGACAGTCCGCGACACCTCACTTTGCGATTAGGTGTACCGGAATCCTACAGTTAGTAGCCGTGCGTAATTCGGGCAGAAAATATAAGGCGCCCGTATTAATGTAAAGGTGAGAAGACAGAGTGATACACAGTTATATTCCAGGGACCGCACCAGTAGACCTTGTAATCCAACATAAAGCGCGAATCAGCAGGGTATCTCCGCGATTGTTGAGTAAGCCCGCAAACTCTGGAAGGTTTTTAGGAGCCTGATGCAGCGGTTGAGGATGGGGTCTCAGTTCGCTAGAACAGCTATCATTTCTGAATGATACCAAAAATCAGGATAATTGGAAACTCCAGGAGGGTCTATTGCTCGCTAAGGCACGTAGTGAGGGGGTGCCTAAACAAGGTCTTTGTGTTTATCTATGGTAAGCGGTCTTCGTGAAGGCGAGGACGTAGTTACAATAGTAAGCTATCGCCAGGTCGGGCACTCCCCGTAAAGCGCGAGCCCAATAGCCTCTAGTGCGAAGATTGGACGTCCTGCTTTACCGACGCTCGGTTGCCCCTGCACCCGGCAAGTGGATGGTTACAACACACTTGGAGGTGCGCGCAATACGGAGCAAGAGGTAGTGGTAGTCGAGTCAGGGTCGGTATGAGACGACTACCAATCGCAGTTATCGCCAGCCGGCTTCCGACTCGTCAGTACTAACTTATCGTTATTCGCACGGTCGCAAACCGGGCGTTTGCTCTTAGGAAAACCCTCGAGGTGGGACCCACCGAAAAATTTGCGGCGCCTTCCTTACTAAAGTCCGGACCAAGTGATAGACTGCAGCAGTACGGTCAAGGGCCCGAACAATTTATGGAGACCGGGATTGCCCTCCGATGTCCCTTGCTGGTCTTTGAACATATTTATGGAAGGTCTTCACTGAGACAAGCCTCCCAGGGGTGTCTGCTCAACACCCATTAAGCGGGACTTGTCTTTCAATGTCTATTTGCACGCGCATGTAAGTACAGAGGATTATTCTACCTTCCGGTCCAATCAAAGTGCAAACCACAACCATTTAAAGGCAATCTCTCACCGAGTGAACTCACGCGTAACAGAGAAAACTGACGTCCTATAATTCCGCGCGACGGACGGGCGGCGGCCGCCCCCAAACACCCTGTAGGAGCCATTGCGAGCCATAGTGCTTGTCCCATAGCCACATCCAAAACTTAGTATTACCCCACGATTGTAGATGGGGAACCGCCTAGCCCGGGTGAAATCACTATATAGCCCTCTCCGAGAGTCCCAACATGAAGTATACGTCCTGATGGATTCAAAGGGTGGAGCTATTAAACCGTGACGAGATGTGATCTCGCCGAATCCGCAAAGCCGTCCGAAGGCCTGGTATTCTCACAGGATGAGGGTCATGCGGTCGATGCGGATAACACGAATGGCCCTTCAAAGGGTATGCTTCTTACTAGAGTATCTCGAGCGCCTATTACGCGTCAACTATTGGTCCGTCTTGAGAAGCACGATCTAGCTGGAGGGGATCAGCGATCACCGCGTGCCCAGCGAACTGAAATCTCATTTTGCGGAAGTCCCGCGGCTGAGACAGTCGTATATTCGGATTGATGCCCCAAGGGGTGGTCTTAATTCTACTATCCTTTGAGGCGCCTACACTGAAATAGGCGGAACGAGGGAAATAGTCCCACCGTGCGACTTCTCCGTGAACTCGTTCGCGCTAGCCAATTTGGATGCCCGCGGAGGATGGTTTCATATAGGTAATTGATGAATAGTTCCAACAGAGAACAAGTTGGCTATCCGAGAGTAGCGAAGATACCCAGAATTATGAGTGCCTACGTAAGGTTCGGCGCTTGACTAAATCGATTTTCCTATGCATACACAGAGGACTGACTGGGTGTTCTAGTTAGAGAGAATGTTCTCGAAGGAGTGTAACCCCAAGTCGCCGGATTTAGGGATCAGTCTTTCAGCATGCAATCTGAAAGAAGCATCTTAGCTGCGCAATAGGCGGCCAGTGGATCGGATTTGGACTGGGAGCACTGAAACGCCGTTAATCGGTCTCTAACTCGGTAGCAACTATGACTCTGGCGTGGCCCGCTAGCAGTTGTACGGGTTTGTCGTCACATCCAAGTGCTCCAAGTCGTTGGAATTGATGGCAATTCTAGATTCGCCCGTCAGTCCTATAAGGCGTCGTCAAAAAACGGCGAAGACTACTTAAACGGCTGGTTAGGGAAATTGTAAAACTGTATGCTGGGAGGTGTTACTACGAGACACTAAAGATGCCCATGTTGTTTTCCTTTTTACCCGTCACTTACGAAAGCAAATTCATGTCGGGGCCAACCTATTGCTAGCGTGAGGATCCGTCCATTGCGAATAGATACCATCTGAACCCGCTCTGTCCTAGGGTTCTCGTCGAAGGCCCGCACTACGACAAATCGCCAATGCTCAGGCGCCAAGCCATTAGCATGACACTATCTCACTCCCAACTATGCACGATAGACATCCGCTTTAAGCCTTCGTGGCAGCATATTCCTGTTATCACCCCCGGTGGCTCCCGTAACAGTGATACGAAATGGTAAACTGACCACTGAATACTACAGCAACCTCTATTGCGACTTCTATGCTTGAGAGGGGCTGTCGCCAGGACCAGGGTACCCGCATTCTACATTTTTGGATCCGCCTCTGTCTAGCCCTATGGACGGTCACTAAACATTCAAGAATGCCTTCGATGGGAAGCAATATTCGAACCGACAGGTGTTGGGGCCAGTGACCGTACCGCCGCAGCCAAATAGGACACCCAGTTCCGGCAAGACCCATGCCGCTAGGGCCCCTTTCCTCAACTACAATGCCTTCCATGCATATGTCCGGAACCACGTCTGGGGCGGGTCCCCAGGATGCTTGAACATGGAGTCTAGAAGGCTTTAATTCCGCTCCAAAAGGATGGTAGGTTACGTTGGCACCAGCTCTCACGTGGAGTGCCGGGACTTTGGAAAGCAAAGTGTTGTTGCCGTCAAAAAGAACGTTTTTAAGTCGTATGGTAGCTGGCGGATGCGAACGATCGGACCTCTATTAAGCCCATCAACAATACCGTGGTTAGCCCATGTTTCAAACCAAAAAGAAAGGCGGGAGATTAGCACGCGATAGGCATACAAGCGTTCTACGAGCAGAGGCATTGGTCTTTGAGGCTTCAGGCTGGGTTGAGACGAAGTTCTAGTCCTTTGCAAGAGAAATTTTCTACATCGATCTGGCTTGGAGAGATTCCGGAGAACCGACTGCAAATAATGGAAATGTGTCAGATAAATAGTCCGTGCTAGAATGCACCCCTGGATACAATGCTGCGTGATAAGGGCCCAGAGTCACTGTGTGTGCCAGCTTGGCAAATAGTATGGGTAGACAGTAGGCAGCACCTTCGACGGAAGAGTAAACCGAGCTAACACTACCTCTGTTAAGCCGAAATACGCAGGCGTATGCCACTAAAGATACACGTAAACTCACCTCCGTCCTACAAACTGCCTCTTAGTTAAGGAATAGACTCCACCAGTCGCAGGAACCGAACAATACTTCGTGCGGGTCGCACATCATACCAGCCAACATTTAATAGTTTAACTTTTACCTGTGCACGACCTTGATAAGCAATCGACGGCCACGTAACCGGGGTATGTTACCAGGGTTTAACCAGGCGACTTGAGGATCTTAAATAGGACGCTAGATGCAATAAATCCGCGTTCCTCGGTGAAATCTTGCGACACGTGGCTGCAACCTGATGATAGCGACGTGGAGATGAGATTGGGTAGGTTGCCGCAGGACCGCAACCACTGTAGCCCGTCCACTCAAAGCCTGCACCCTAGTTGAACAGGATATCTGCAATATACTATTAGCTCTCCTTACATGAGTGTACTTCCTCTGGAGTGTGGGTGCGTTGTTTAGAAGGCTACTTGTCGATGGTTAGTCCCAAAAGATCCCTGGCGGAATAAACCGCAATTCAGTCTAGTTACTTCGCCCAGGACAATCATGTAGCGAATGAGATATAACTGTCTGTATTCCCCGTTTTAAGAGGATCGGTGTTGAGCGTTAAGCCCATTCTAAGCGGTTTGGCGCCTTCCCTGGAACTCTCCGACTTGAAGAATTGCCACGTTGTAAAATCTGGGAGCACCGCGGATACCCCCTGACGTGTTACAATTACCCGCAAAAGCGTATCGCTCCAGCTCCAGGCCGGAGAAGAGCGCCGCTAGGCGTATGCCTTGGTGGGCGAGTTCGTCAGTATCATTCTCGAGATTAGATATTCAAAATTGCATTTTCGGGACAATACGCTGGTTTAAATGTAGCCATTCCGAGTCGGGCCAAGTCGCGTCGAACTAAGTGAAAGCACACGGTGCGCTTGGTATTAGGCGACCCTTGAGAAATATTTATCTATATTTGTAGTAAGGGGACTTGAGGAATAATTCTCTACTCAGGAATAATAGGCACCCCGCGGAAACTACCTGGTATCGGGCACCTTAGAGTACCCGCCCCCAGGCTAAATTCCGTGGGCGTACGGGTCCGACCGGAAACCGGATGTCTCGCGCTTATTGGTCCGCGGCCGGTGCTCTGGGGTGTAGACGATTACTGCGCCGCTTAGCGCCTAGAGATTAGCGCGCAGCAGTTCGGATACGCAAGTGTATACAAATAAACCTTGCATGTGTGATCAAGGCATTTGACCAGTATAATAGAAAAGCGGATTTCCTGATTGTATTAATCTGATTATCGCCAAACCTCTCATGTGCTCCTCAACTATGATCTAGGGTTGATAGTCGATGATATGGGCCGATAGAAGGGTAGCCAATGTTGAGCGAGCCTTTAGTGGTACCGAACGACGGCATATGGCCGAACTTATATTCGGACCGCATTATAACTTATCGGGGTGAATGTAAGCTATATTAATATTGGTCTATTCTGCGCTTTCCCCCTCTTATTTTCGGGCTTGGTAGCGCAGGTCGAGATTGCACTTGTTAGGTTAGACGGACACTTGAGTCGTCACACCGGCCGTGTACATACGTCTTGATGAATCGCCTGCCCGTGCCCTTCCACAGAAATATGGAACCTACCGTAAGGGTATAAAATCGGTCTCCAAAGAACTTGTATCAAGCCTAGTCGGAGCCGCGCCAGAGATAATAAATTTTAGCCACACCGCCGGTGTTGGCCTAGATCACGTGGCAAGCGGGTCGGGAGTTGTCTTATTGGAATTATTTAGTCTCTGGGACCTTATGAGTAGATGTTATATCTCCTACGGGTAATTACTGGCGGTTCCTTTGTTGAATTATTTTTGCTTATTATCAAGACGGTGCGAGAGCGGCGTGTCTGAGCCAATACACTTGCTTGATAACGAACGCTTCTAGGCCCCGGTCAATGCACGGAAACGCCTAGAGCGACTTAGGTCATAATCTGAGTTTCTATAATCCCACCAAACCTCGACGTCAAGTGACACATCGGACAGTGTCATACAGGATTGTCGCTCCCAACTATCCCCACATTGTTGGTAAACCGTGTTCGAGTTGAGTGCTTTGGTGACCATGAATCGCCCAACCATATTCCTTACCTAACCATCGTGTAAATTAACGGTGTGGCTCGGTACGCAATAGGATCGGGGCTTTGGATCGAGTGTTATGATAACCCACAAACAAACCTCGGTTGCGATTAATTTCGAGCTTATATGGAATGGGGCACTCGGGCCACCCCCCGTTGCTGTGAACGCTTCGGAAATTCGATGACTGTGCAATCTGGGCTGATCGCAATTATGCATCTTCGTAGTCGAGCTAGATGGTAGTCGCCTTTACCCAAAGCCTGTCGGCGTTCAATTACGGTCACAAATTTGGAGTCCCGCACTCGCTGCCAAGTGATCTAAAGTATATTTTCTCGTTTCAGCATCTTACAGCCTTCTTACTGTGTGTCGCTAATAACGGCGGAATCTGACCGAGGGCCTTGCGAGTTCCTTCACGTGGTTAATAGTCATGACTGCTGATTGCGGGAGAACGTGTATATGAGCTGACGGTGCGCGCCGTTGGCGCCCCTCGACATTCATTCAGGCGGTTGCAGAATGCATACTCTGCGTCAGAGGCGCAATGTCAACAAACTGGTGTTGGTCCAAGACCGAATTTACTGCTCGTCAGAAGTCCTCTTGAGAGATCCGCTAAAAAGATGCCGGTCTAAAGTTACTAGGAGTCTGGCAGTGACTGCAAGCCCATGCTTAGCGCGTGTTAGATCAGGTAGCTCGCACGTGCTTACCTAACGTGGCTATAGACCTGGTTTAGTAGTTAGATGAGGTGGCTAACTTCTCCGTGTGAGAGGCGCACATTTGCCTGCTTGAGCTAAGTGATATATGGGAAGTTCGTCTACATCCCTTACCTATGTAACAGGACCACGCGATTTGAAAGCAGAAATTCAGGCATGGTGCATGAAGAAACCACCTGGCCCTCCGTGGGGACATACAAGTCCCGGGGACAACTTGCATCATAAAACCATAGGTTCGACCGGCCGATATCATATCCCAAATTAGCATTCGAGCGCCTCTCGTCAGCACACAGGCTACGTGCCGGCTGCCTTAAGAGATTGAAATCGTCGACGGTTGGTTGCGGCCCTACTTGCTAACTTCCCAAGAAGAGACTTCTCAGGCAGTGATAAGTGTACGCGCCACGCAAAAATCGGAACACAGGTAATGTTGGGCGGGATTATTAGCACCAACGAGGGAACTCTGGTTGCAGTTGGCGAATTCTCGTGGATCCCTTCCCAGCCAGCCATGAAGCCTGCCTCTCGCCGGCTGAGATGACCCGTGCAGCATCCCGGTTTAGGGGTCGGAGCCTTTGCGCAGAGCATACACGAGGCACCTGCCGCAAAAAGGGCTATAGTGCAGTGGGCTCATCCATGGGCCATACCCGTCCTCACCTCGGTACCTCGGCTAGAGTTGGAGGTTATGGGTTTCGGCGCGCTCTCCGTTCCTCCAGCGGGCGAAACGGAAATCGCTCTACGAAAGCGAGACGATTCGACACCTGCCTACAGGCGCCCCAGCCCTTGAAATGTAAAAGAATCGGAGCTTCGTTCAGGCACAAGGATCCATACTAGATGCTTAGCACTGATCGGTCGTGCTCTAAGCAATTACATGAACGGCTTGCTTTTGGCTTATCAAAAACCACATCAGTGCTTGTTGTGGGGCACTAAATATGGTTACTACTGGCGAATTAGTATAAATTCGGACGGTCCGGAGAAGACAACATGCCCCACAGACTCGACGCCTTTGGTGCTCGCGAGCAGCTCGATCGGACAGCGTAGGATAAATTTTGAATTACACTCGGTCGACCCTACTATGGAAGGATTACCAACCTACCATTGGAACTTAAAGTCCGCTTCAGCCGACCTCGGGTAACCATGCCGCTTTTCTCAATTTGCATGCCACATTTCAGCTCGGTGAGGTGGTGATTACTTCGCCAACGCTACCACGGGGTGCAGCGAGATTCTACCGAACCGTACGTCCTATGATCCTAAAGGCTCTAGAGCAAACACGATGGGTATGTCATCGGTGTTGTTTTTCGTCCAAGAGATGACTGGGAGAAAGCACGGCCTCGGCTCTTCAGTCCTATTTGAGCTCAGCGTAGGGGTTCGATAGGTCCAATTGATATTTTGGTGATCAAAGCGTACCTGGGCACCATAACGTCGCAGACCACCACAGCGTATATGCATTCTACTATGTTATGACTACCTCATACCACCAGGGCAAGGCGGAACCAGCGCTTGCTTAGTCCATACTAGGCACTCGATGAGATTGCATCGGGTCACACGATCAGTACATCGGCAGTACGTAAGTACAAGGCCTACCTTGGCCCGACCCATAACCTGTAACCTAGCTGCCTTTGCGGTGGCTTCTTCTCTCCATGTTCACTGCCTGATCTTTATACGCATAAATGTTGCATCAATCTTTCACCCAGTCGGCAGCCATGGTGGTACGCGTTCACCGTTGTTCGATCGAGGGCCAAGTGCATTGTGTCCTCGACACAATTTTTCACAACGACCTCAACCAACACCCGCATAAGAAGACTGGACCCGGCAGGCCTCGCAGGAGTTTCTAGAGAGCCAAATACTCACACGTAGCTTCAATTAGTAAGAGGGCCTCAACTCCCAGATTAATTGTCTTGCAGCAGCGCGTTAGTACCCCCACATAGTGGTACACGCTGGCAACATTATCGAAGGGAAAGAAAAAGGTTCGCTCACACTCGTAGCCGCTACTGACCTCTGAAGATATGAACTCTGTACCTTCCAAGTTTAACCTTAACATTCGGGGCAATCGGTGTGCGAAAGCTGGGCAATAGGTTATGTAGACCTCGTAACTTTGTGCGACGCTTACATTAGCACTCAGCAGAGCGTCGATCTGACTCGCCACAATTTACCGAAAGGGATTCATTGACAGGACAGTCCCCTACATCGCCTGACGCGCTCTAGAAAACTTCGAGAAACGTAGGGAATTAAGAGCAGAAGAGTACTGTTTTTACAGTTCTCAACTTAGCGAATCGGTGCATAGTGGCGCAACATTAGAGTAAGTACACTACGATGTGGCATGGGCAGTTCTTGCAATTCCGTGTTGTGCGGGAAAATGTCCTGAGAACAACCGAAAGCTGTGAGGACATCTACGATGTGAGACCTCTACAG
		</sequence>
    <sequence><taxon idref="Location_3_0_0|22.217645672100623"/>
			AGCGCGCAAAGCATGTGGAATGATTCCTGTCGGATATAAACCACCAATGTACCTCGTGTGTGGAGCTTCTTGCAAGGCTATCACCCACCTCCTATAACCAGTAAATTAGCCTTAAGTACGTTAGAGATTTTTGGGTCAAGCAGCCTGAAATAACTGGCCCGCAGCTCGCAGTACGTCGGTCCGTCAGGCACTTTTTGGTTGAAGCGGCGTCTTGTTACCTAGCGATCATGGTCGGTAGGCCGAGTCCCTGAGATGTGGGATTGTCCGGACGTGTCCCGTGGAGCAATCTCGATGAGAGTATCCAGTCAGACCGATGTACACCGCATAAGTGAGGGCTGTGGGAGTTTTTAAGTCTGGGTTGGGCTGGCCTGGGTGGGGAATTAATTGATGGATTGTACTGGTTAAGCGAGAAAACTAACGGTACGAGTTAGGAGACACGACGCGCCTCGTTCGAAAGAGGTGGAGCCACGGGCGACTTGCATCAGATTGTCTGCATCTCAATTTTTCTATACATTCCATCAATCGGAATCGTAACGGTGAGATGCCAGGCAGCGTATAAAGAACGCGGTCAGACTGACTGCCCCTAAATATTGCCCACGGGGCACTTTCCTCTTGCTCCATCTTCCGTCAGGTGAGTAGGGTTCTGACGGTGCTATGTTATTCGTACGCCTAGCGTCGACGGATCGTTCTTAACTGTACAAGGATTGCTTATCCCAAGCTAACTACGATTTTGCGACACGACACCTCAGACTATAATACACCTACGGCGATTCCTCCCGGGTCATCTATTAGCAAACATTGTCCGTTAGCGTTTTAACAGGTCGCCTCGTGACGAGCTTCTCTATCATTCGGAATAGCTCTTCTCCGAGCGCTTTCCCCGATGAGTTCCTGGGCCAGAAGTGTGTCTCCATGAAGGTAAAGCCCACTCGAGTCAGGTACTTGCAGGTCTAGATGGGGTAAGTGGACCCGTTATCCCCCTGGCTTTAACGCCGTTGATGGACTGACAGAACTGCTTCAGGCTAGTCACCGAGAGGAGCAACCAGGTACGGCCCGTACAGGACCTATACCACTTGCCACGCGCAATGACCTGGTGGTATGTTCCCGATCCTGCACGGGTCACTACCCCGACAGGGCCGATTTAAGCTTTACCCTGCAGGGGTGATGCGTGAAGTTCTAAATTCGCGCATGCGACGCCTAGTTTAGGCAAGTAAGTCCCGGCAGGTGGTTTACACAGTTGACACGACGACCCTCTTATATTTCTAGCCGACGTAACGGGTACTTGATCACACCAATCGTATGCTGGATTGCCCTCTCACAGTGTTGTGAAACTTACGTCTTAGCTCCCACGGCTCAGGCGCATAAACCCTCGTCCATGAAGATAGTGAGTATTCGGCCATTACTAGCTCGTGTTAAACTCAGTTACCTGATCGAACGTGGGTTTCCGTGTTCCAGCAGTCTGATCCACTAGACGATCACAAAGACTGATGCGACGTGAGAAACTGATACGATTGTAAATTGTTTCGCGTGACTGTAAGTAACCTCAGGAAACCTAAGCCAATGTATTCAGGGTTAACGGTTAGGTCTTCCGAAGAGTTGGTGCTGGGTTATGCGTTGTGTTTCGGATTAACTAAATCATCGCTTTAAACATAGCTCACTGTGTGACCGTCAAACGCTCTGTATGAGATTCTAGGGAAGAACTTCGAACGTACAGTGATTCTTAGAGCTACTCGTCAGCGAGGTCCGTCTTCACAACAATCCATCTCATATCTCATACAATTGCAAAGCCCGTAGACCAAACCAGATAGGGTTGTTTCATGATTCAGACGAAGCCCCACGCTCATTCACCTTTTCCATAGTCTGCGACGTAGTGTAATTTTTGCCTAGTTTTTGTATCCAGGATAGGGGGGTAACGCATCAACGTCCACCAAATCGTCGTTATGTGCCAGGATTTACACAGTTAGGTCTTACCCAGAGGTATGGAATCCGAAGCGCAGAGATCATGTCTCACAAATGACGTGTCCTCCGGCGAATTACCATACCCCGGACAAGTCCGATATCTTACCGGACGTTCTCTGGTCCACTGATTAATACCTGACTACAATCATCGAAGGCCGCTCCGCGCCAGTCGGGTTTTCTAAGGGTTTCCACCGTCAATACGTGCGCCCCGGGACCCTGGACTAGAGACCACGAGTGTCCCTCCTGCTTTGTTCAAACGAACAAAGTCGGACAGAGACTAATCAAGTGTTCAACTGCGAGTTTACACATCGAAACAAAACACAGAATCCCGATATGCTAGTATGGGAATATTCATAATTGCCTCGCACAACAGCAATCGTACGCTATGGTTTGTGTCTTCAATCCTACGTAATGTCGCGATGGGGGTCGCATGAATAAACGGCGTTGTATAACAGAGAGAGTCTGTCAAGTCTGGCAACATGCCGTCCCCGTGTCCGGCAGGAGATTGATATGCTTCTTAATCGCCTTGGGCACTCCTAATAGATTTGACCCCCGACGCGGTGTTTGTCATGTAGTTTCATTTTATGCCACACGGAGTGGCCTACCGCCGGCATCATCTAGTGGTGTCTGCCGGCAGTGACATGGACGCCTGGGAAAGTCAAAGGACCCCGATACGATGGCTACTGATAGGTAGTCCCCGGCTCAACTCAGAATTTCTTGAATCATCTGTCGGAACCGTCTAAATACCCTGTGCGGGATATAAAGCCAGCTGTTACGTAGACCAAAAAAAACCTAATGAGACCTGTCTGGCATAAGATGAGGGTCCTCCCTGGCGCTGCTAAACGGCCCGGTTAGATTCCGTGGTCTATGCGCAGTCACGAAGGGTCATCCAAGCCGTCTGTCGTCCGCGGACTCGAGAAGATAAGAAGACTCAAGTGCGCCCGAGAGGGGCATTAGCAAGGATAGAACGTAGCGAATGGCTGAGGGCTACAAGTGGCATGTGCCCCAGTTTACACTTTGAAACAAAGTTCTTCTTCTCCCCTGTCGGACTACGTAAGTGATTTCTTCGACGTTAGTTGTGAGCATTGCCCTAATCTGGCGAATGTCTTACGAACCATGTGGGGATATGCTACGTCCTTGTATAGTCCGGGCTCTCATATCTCACCGCTGCACCTCGGCGTTAGAGCGGGTTCAACATCGTAACACGGCATCCCTAGTTGACATACAAATGTATGAGCGCTTACGGTACTCAGACTCGCTTAAGATAGATTGGGAGATGAGGAAATCGCTTTCGATGTGTAGCACCCGATCGCCTTTCGATTTCTGCTTTCAGGTTGGGAAGCCTAAATTGTTTGTCCATTTCATCATGATCCAAGAGGGATGTAAGTCCCGAGCCGATGCTGGCTGCTTTAGCGTGGAGTAGGCTTATAAGGCCGTACGACTCCGCGCTTATGAGCGCCGAATAGATTACGTATCATGGTTGAAAGGTGTGTCCCCTGTAGAAGGGTCTGTTCGGCGGACTCTCGCACATTGAGGATAGTCTAGGAAGACCCCGCAGCCACGTACGTTCTATCTCCATGTAGGACAACTGCGCAGCGAGCAGGGAAACTATTTCCCTTGCAGAGATATTGCTCGCGATTTTTACCCAATGCAACCAAGACTCATGCGTTACACTTGTCGCCGGAATTTTTGTGCTCCATCGCATAAATGGGACTCGGCTAGGCACGGAAAAGCACGTATATTCACTGGACCCAGATTAGGTATCTCAGAGAACGTGACTAGCCAGGTGCAATATTTCAGAGAGTCCAACTACCTTACACAAACACACTGTTAGTCCTGTTTTGGTGTCAGGGTATGTACCAATATCAAGTGACATTTCCAGCGGACTACGGTATCGTGCGTGTAACCTAATCGAGTATGAGCTGCTCAAGTCAATTCAATTCTTGCTCCTCGTAGCTGCATGGTCATTCTCCTGCACACACACGCCGCACGCATCTCCGGTCGTTCCTTTACTCTAAGAGCCGTGTGAGACTATACCGGTTTAAAGGCTATACTGTGCAATAGATGGTTCCCAGACCCCGCAGGGCTCTAGACATCGGTAAGGCACGTACAATGTTCAATTATCCATCAATTGGGGCTGTGAACTTGGACGGGATCCTAGTGTGTCGGATCACTATTCCCTATCCACAGCGCCTGGGGAGGGAAGTTTGCTATCTCCGTTGAGCCATAAAAAATCAAAGCCTCACTATCTGTCAGCGTGAGACGTCCAATGCGTGCCAATAAATACGTCAACCGGAGTACTGCACTTCGTGCATAAACAAAAGCGAGCTAGCAGAGTATCGTCAAGACGAAACTACCGGCCTCAAAATGGGTCCCAACTACGAAGGAATTGTGACCTTAACTCTTCTCTGTGTTTTGTCCCGATAGAGGGCTGCATGTCGGTGGGTCATTGCTAGTGGACGTTGTCTGTAGAGTACGCGTCTCTGTCGGATTGCCAAAAGGCACAAGCTGTATAATCATTGGGCTTCCTCGCTATCTCTTGGGAAGATCTTTGGTCAAGGTTAACCTCGCGAGTCTGGGTCCGGCTGTTCCTGGCCGTAATGCTTAGCGACTATAATAACCAACTATATCCTGTAAGACTGACCCGTTTCCAGTCATTCTCTGTAACAATCTCACAATTCAGGTTGAGTATCTCCTGAGGGAATCAACCCACTGACCGTGCTCCTCACTTAATATTTACTCCTCGCCGCAAAGGACGTGGCTTCTGAAAGCACCTAATTTGGGGATCAGAACTCGACACACCGCTCATTGAGGCTATCTGGTAACATTAGACGAAAGAAGGGTTTCCCCGACCTTGGATCTCCCTATTCTGCCGAACACAAGCGGGTGTAGGGCCAGAAGTATGCAGGCAATCACGTGATAGACTACCAAGGGGGTAATTCTGGGCGTTCAAGCCCCTAATCTAGCCCCCAATCAAAATACCCTAGATGTTACCTCCTGAGCCCGTGCCGGCCTGCTCGCGCATTGGCGAGATAAAATACGACAGAAACTTTTCTTCAACAGGAGCCGAGTTGTCTAAGATTAACGCCGGATCTCTTCAGTTAGTGGCACACTATTTGCACGCTTCTAGTACTTGTGTCAATCACCCAAGAAATAACTTGCTGATACACTGGGGTGTACTTGGATTGTATCATGTTCGGCGTACTTTTCATCGATAATTCCGCTCCAGCCTTTGGGGACTGGTACTGCTTAAGTAGTGCTGCACACATATCACAAAAAATAAGTCTGCTATAAACCGGGGCGATGCTATGAAGGCCGACTTCTACCAGGCTCAAAGGAACGTTCCACGGGACGTGAAAGTAGATTTTATATGCTAGCTAGGCTGCTTGAGGGACCGTCCGCGACACCTCACTTTGCGATTAGGTGTACCGGAATCCTACAGTTAGTAGCCGTGCGTAATTCGGGCAGAAAATATAAGGCGCCCGTATTAATGTAAAGGTGAGAAGACAGAGTGATACACAGTTATATTCCAGGGACCGCACCAGTAGACCTTGTAATCCAACATAAAGCGCGAATCAGCAGGGTATCTCCGCGATTGTTGAGTACGCCCGCAAACTCTGGAAGGTTTTTAGGAGCCTGATGCAACGGTCGAGGATGGGGTCTCAGTTTGCTAGAACAGCTATCATTTGTGAATGATACCAAAAATCAGGATAATTGGAAACTCCAGGAGGGTCTATTGCTCGCTAAGGCACGTAGTGAGCGGGTGCCTAAACAAGGTTTTTGTGTTTATCTATGGTAAGGGGTCTTCGTGAAGGCGAGGACGTAGTTACAATAGTAAGCTATCGCCAGGTCGGGCACTCCCCGTAAAGCGCGAGCCCACTAGCCTCTAGTGCGAAGATTGGACGTCCTGCTTTACCGACGCTCGGTTGCCCCTGCACCCGGCAAGTGGATGGTTGCAACACACTTGGAGGTGCGCGCGATACGGAGCAAGAGGTAGTGGTAGTCGAGTCAGGGTCGGTATGAGACGACTACCAATCGCAGTTATCGCCAGCCGGCTTCCGACTCGTCAGTACTAACTTATCGTTATTCGCACGGTCGCAAACCGGGCGTTTGCTCTTAGGGAAACCCTCGAGGTGGGACCCACCGAAAAATTTGCGGCGCCTTCCTTACTAAAGTCCGGACCAAGTGATAGACTGCAGCAGTACGGTCAAGGGCCCGAACAATTTATGGAGACCGGGATTGCCCTCCGATGTCCCTTGCTGGTCTTTGAACATATTTATGGAAGGTCTTCACTGAGACAAGCCTCCCAGGGGCGTCTGCTCAACACCCATTAAGCGGGACTTGTCTTTCAATGTCTCTTTGCACGCGCATGTAAGTACAGAGGATTATTCTACCTTCCGGTCCAATCAAAGTGCAAACCACAACCATTTAAAGGCAATCTCTCACCGAGTGAACTCACGCGTAACAGAGAAAACTGACGTCCTATAATTCCGCGCGACGGACGGGCGGCGACCGCCCCCAAACACCCTGTAGGAGCCGTTGCGAGCCATAGTGCTTGTCCCATAGCCACATCCAAAACTTAGTATTACCCCACGATTGTAGATGGGGAACCGCCTAGCCCGGGTGAAATCACTATATAGCCCTCTCCGAGAGTCCCAACATGGAGTATACGTCCTGATGGGTTCAAAGGGTGGAGCTATTAAACCGTGACGAGATGTGATCTCGCCGAATCCGCAAAGCCGTCCGAAGGCCTGGTATTCACACAGGATGAGGGTCATGCGGTCGATGCGGATAACACGAATGGCCCTTCAACGGGTATGCTTCTTACTAGAGTATCTCGAGCGCCTATTACGCGTCAACTATTGGTCCGTCTTGAGAACCACGATCTAGCTGGAGGGGATCAGCGATCACCGCGTGCCCAGCGAACTGAAATCTCATTTTGCGGAAGTCCCGCGGCTGAGACAGTCGTATATTCGGATTGATGCCCCAAGGGGTGGTCCTAATTCTACTATCCTTTGAGGCGCCCACACTGAAATAGGCGGAACGAGGGAAATAGTCCCACCGTGCGACTTCTCCGTGAACTCGTTCGCGCTAGCCAATTTGGATGCCCGCGGAGGATGGTTTCATATAGGTAATTGATGAATAGTTCCAACAGAGAACAAGTTGGCTATCCGAGAGTAGCGAAGATACCCAGAATTATGAGTGCCTACGTAAGGTTCGGCGCCTGACTAAATCGATTTTCCTATGCATACACAGAGGACTGACTGGGTGTTCTAGTTAGAGAGAATGTTCTCGAAGGAGTGTAACCCCAAGTCGCCGGATTTAGGGATCAGTCTTTCAGCACGCAATCTGAAAGAAGCATCTTAGCTGCGCAATAGGCGGCCAGTGGATCGGATTTGGACTGGGAGCACTGAAACACCGTTAATCGGTCTCTAACTCGGTAGCAACTATGACTCTGGCGTGGCCCGCTAGCAGTTGTACGGGTTCGTCGTCACATCCAAGTGCTCCAAGTCGTTGGAATTGATGGCAATTCTAGATTCGCCCGTCAGTCCTATAAAGCGTCGTCAAAAAACGGCGAAGACTACTTAAACGGCTGGTTAGGGAAATTGTAAAACTGTATGCTGGGAGGTGTTACTACGAGACACTAAAGATGCCCATGTTGTTTTCCTTTTTACGCGTCACTTACGAAAGCAAATTCATGTCGGGGCCAACCTATTGCTAGCGTGAGGATCCGTCCATTGCGAATAGATACCATCTGAACCCGCTCTGTCCTAGGGTTCTCGTCGAAGGCCCGCACTACGACAAATCGCCAATGCTCAGGCGCCAAGCCATTAGCATGACACTATCTCACTCCCAACTATCCACGATAGACATCCGCTTTAAGCCTTCGTGGCAGCATATTCCTGTTATCACCCCCGGTGGCTCCCGTAACAGTGATACGAAATGGTAAACTGACTACTGAATACTACAGCAACCTCTATTGCGACTTCCATGCTTGAGAGGGGCTGTCGCCAGGACCAGGGTACCCGCATTCTACATTTTTGGATACGCCTCTGTCTAGCCCTATAGACGGTCACTAAACACTCAAGAATGCCTTCGATAGGAAGCAATATTCGAACCGACAGGTGTTGGGGCCAGTTACCGTACCGCCGCAGCCAAATAGGACACCCAGTTCCGGCAAGACCCATGCCGCTAGGGCCCCTTTCCTCAACTACAATGCCTTCCATGCATATGTCCGGAACCACGTCTGGGGCGGGTCCCCAGGATGCTTGAACATGGAGTCTAGAAGGCTTTAATTCCGCTCCAAAAGGATGGTAGGTTACGTTGGCATCAGCTCTCACGTGGAGTGCCGGGACTTTGGAAAGCAAAGTTTTGTTGCCGTCAAAAAGAACGTTTTTAAGTCGTATGGTAGCTGGCGGATGCGAACGATCGGACCTCTATTAAGCCCATCAACAATACCGTGGTTAGCCCATGTTTCAAACCAAAAAGAAAGGCGGGAGATTAGCACGCGATAGGCATACAAGCGTTCTACGAGCAGAGGCATTGGTCTTTGAGGCTTCAGGCTGGGTTGAGACGAAGTTCTAGTCCTTTGCAAGAGAAATTTTCTATATCGATCTGGCTTGGAGAGATTCCGGAGAACCGACTGCAAATAATGGAAATGTGTCAGATAAATAGTCCGTGCAAAAATGCACCCCTGGATACAATGCTGCGTGATAAGGGCCCGGAGTCACTGTGTGTGCCAGCTTGGTAAATAGTATGGGTAGACAGTAGGCAGCACCTTCGACGGAAGAGTAAACCGAGCTAGCACTACCTCTGTTAAGCCGAAATACGCAGGCGTATGCCACTAAAGATACACGTAAACTCACCTCCGTCCTACAAACTGCCTCTTAGTTAAGGAATAGACTCCACCAGTCGCAGAAACCGAACAATACTTCGTGCGGGTCGCACATCATACCAGCCAACATTTAATAGTCTAACTTTTACCTGTGCACGACCTTGATAAGCAATCGACGGCCACGTAACCGGGGTATGTTACCAGGGTTTAACCAGGCGACTTGAGGATCTTAAATAGGACGCTAGATGCAATAAATCCGCGTTCCTCGGTGAAATCTTGCGACACGTGGCTGCAACCTGATGATAGCGACGTGGAGATGAGATTGGGTAAGTTGCCGCAGGACTGCAACTACTGTAGCCCGTCCATTCAAAGCCTGCACCCTAGTTGAACAGGATATCTGCAATATACTATTAGCTCTCCTTACATGAGTGTACTTCCTCTGGAGTGTGGGTGCGTTGTTTAGAAGGCTACTTGTCGATGGTTAGTCCCAAAAGATCCCTGGCGGAATAAACCGCAATTCAGTCTAGTTACTTCGCCCAGGACAATCATGTAGCGAATGAGATATAACTGTCTGTATTCCCCGTTTTAAGAGGATCGGTGTTGAGCGTTAAGCCCATTCTAAGCGGTTTGGCGCCTTCCCTGGAACTCTCCGACTTGAAGAATTGCCACGTTGTAAAATCTGGGAGCACCGCGGGTACCCCCTGACGTGTTACAATTACCCGCAAAAGCGTATCGCTCCAGCTCCAGGCCGGAGAAGAGCACCGCTAGGCGTATGCCTTGGTGGGCGAGTTCGTCAGTATCATTCTCGAGATTAGATATTCAAAATTGCATTTTCGGGACAATACGCTGGTTTAAATGTAGCCATTCCGAGTCGGGCCAAGTCGCGTCGAACTAAGTGAAAGCACACGGTGCGCTTGGTATTAGGCGACCCTTGAGAAATATTTATCTATATTTGTAGTAAGGGGACTTGAGGAATAATTCTCTACTCAGGAATAATAGGCACCCCGAGGAAACTACCTGGTATCGGGCACCTTAGAGTACCCGCCCCCAGGCTAAATTCCGTGGGCGTACGGGTCCGACCGGAAACCGGATGTCTCGCGTTTATTGGTCCGCGGCCGGTGCTCTGGGGTGTAGACGATTACTGCGCCGCTTAGCGCCTAGAGATTAGCGCGCAGCAGTTCGGATACGCAAGTGTATACAAATAAACCTTGCATGTGTGATCAAGGCATTTGACCAGTATAATAGAAAAGCGGATTTCCTGATTGTATTAATCTGATTATCGCCAAACCTCTCATGTGCTCCTCAACTATGATCTAGGGTTGATAGTCGATGATATGGGCCGATAGAAGCGTAGCAAATGTTGAGCGAGCCTTTAGTGGTACCGACTGACGGCATATGGCCGAACTTATATTCGGACCGCATTATAACTTATCGGGGTGAATGTAAGCTATATTAATATTGGTCTATTCTGCGCTTTCCCCCTCTTATTTTCGCGCTTGGTAGTGCAGGTCGAGATTGCACTTGTTAGGTTAGACGGACACTTGAGTTGTCACACCGGCCGTGTACATACGTCTTGATGAATCGTCTGCCCGTGCCCTTCCACAGAAATATGGAACCTACCGTAAGGGTATAAAATCGGTCTCCAAAGAACTTGTATCAAGCCTAGTCGGAGCCGCGCCAGAGATAATAAATTTTAGCCACACCGCCGGTGTTGGCCTAGATCACATGGCAAGCGGGCCGGGAGTTGTCTTATTGGAATTATTTAGTCTCTGGGACCTTATGAGTAGATGTTATATCTCCTACGGGTAATTACTGGCGGTTCCTTTGTTGAATTATTTTTGCTTATTATCAAGACGGTGCGAGGGCGGCGTGTCTGAGCCAATACACTTGCTTGATAACGAACGCTTCTAGGCCCCGGTCAATGCACGGAAACGCCTAGAGCAACTTAGGTCATAATCTGAGTTTCTATAATCCCACCAAACCTCGACGTCAAGTGTCACATCGGACAGTGTCATACAGGATTGTCGCTCCCAACTATCCCTACATTGTTGGTAAACCGTGTTCGAGTTGAGTGCTTTGGTGACCGTGAATCGCCCAACCATATTCCTTACCTAACCATCGTGTAAATTAACGGTGTGGCTCGGTACGCAATAGGATCGGGGCTTTGGATCGAGTGTTATGATAACCCACAAACAAACCTCGGTTGCGATTAATTTCGAGCTTATATGGAATGGGGCACTCGGGCCACCCCCCGTTGCTGTGAACGCTTCGGAAATTCGATGACTGTGCAATGTGGGCTGATCGCAATTATGCATCTTCGTACTCGAGCTAGATGGTAGTCGCCTTTACCCAAAGCCTGTCGGCATTCAATTACGGTCACAAATTGGGAGTCCCGCACTCGCTGCCAAGTGATCTAAATTATATTTTCTCGTTTCAGCATCTTACAGCCTTCTTACTGTGTGTCGCTAATAACGGCGGAATCTCACCGAGGGCCTTGCGAGTTCCTTCACGTGGTTAATAGTCATGACTGCTGATTGCGGGGGAACGTGTATATGAGCTGACGGTGCGCGCCGTTGGCGCCCCTCGACATTCATTCAGGCGGTTGCAGAATGCATACTCTGCGTCAGAGGCGCAATGTCAACAAACTGGTGTTGGTCCAAGAGCGAATTTACTGCTCGTCGGAAGTCCTCTTGAGAGATCCGCTAAAAAGATGCCGGTCTAAAGTTCCTAGGAGTCTGGCAGTAACTGCAAGCCCATGCTTAGCGCGTGTTAGATCAGGTAGCTCGCACGTGCTTACCTAACGTGGCTATAGACCTGGTTTAGTAGTTTGATGAGGTGGCTAACTTCTTCGTGTGACAGGCGCACATTTGCCTGCTTGAGCTAAGTGATATATGGGAAGTTCGTCTACATCCCTTACCTATGTAACAGGACCACGCGATTTTAAAGCAGAAATTCAGGCATGGTGCATGAAGAAACCACCTGGCCCTCCGTGGGGACATACAAGTCCCGGGGACAACTTGCATCATAAAACCATAGGTTCGACCGGCCGATATCATATCCCAAATTAGCATTCGAGCGCCTCTCGTCAGCACACAGGCTACGTGCCGGCTGCCTTAAGAGATTGAAATCGTCGACGGTTGGTTGCGGCCCTACTTGCTAACTTCCCAAGGAGAGACTTCTCAGGCAGTGATAAGTGTACGCGCCACGCAAAAATCGGAACACAGGTAATGTTGGGCGGGATTATTAGCACCAACGAGGGAACTCTGGTTGCAGTCGGCGAATTCTCGTGGATCCCTTCCCATCCAGCCATGAAGCCTGCCTCTCGCCGGCTGAGATGACCCGTGCAGCATCCCGGTTTAGGGGTCGGAGCCTTTGCGCAGAGCATACACGAGGCACCTGTCGCAAAAAGGGCTATAGTGCAGTGGGCTCATCCATGGGCCATACCCGTCCTCACCTCGGTACCTCGGCTAGAGTTGGAGGTTATGGGTTTCGGCGCGCTCTCCGTTCCTCCAGCGGGCGAAACGGAAATCGCTCTACGAAAGCGAGACGATTCGACACCTGCCTACAGGCGCCCCAGCCCTTGAAATGTAAAAGAGTCGGAGCTTCGTTCAGGCACAAGGATCCATATTAGATGCTTAGCACTGATCGGTTGTGCTCTAAGCAATTACATGAACGGCTTGCTTTTGGCTTATCAAAAACCACATCAGTGCTTGTTGTGGGGCACTAAATGTGGTTACTACTGGCGAATTAGTATAAATTCGGACGGTCCGGAGAAGACAACATGCCCCACAGACTCGACGCCTTTGGTGCTCGCGAGCAGCTCGATCGGACAGCGTAGGATAAATTTTGAATGACACTCGGTCGACCCTACTATGGCAGGATTCCCAACCTACCATTGGAACTTAAAGTCCGCTTCATCCGACCTCGGGTAACCATGCCGCTTTTCTCCATTTGCATGCTACGTTTCAGCTCGGTGAGGTGGTGATCACTTCACCAACGCTACCAGGGGGTGCAGCGAGATTCTACCGAACCGTACGTCCTATGATCCTAAAGGCTCTAGAGCAAACACGATGGGTATGTCATCGGTGTTGTTTTTCGTCCAAGAGATGACTGGGAGAAAGCACGCCCTCGGCTCTTCAGTCCTATTTGAGCTCAGCGTAGGGGTTCGATAGGTCCAATTGATATTTTGGTGATCAAAGCGTACCTGGGCACCATAACGTCGCAGACCACCACAGCGTATATGCATTCTACTATGTTATGACTACCTCATACCACCAGGGCAAGGCGGAACCAGCGCTTGCTTAGTCCATACTAGGCACTCGATGAGATTGCATCGGGTCACACGATCAGTACATCGGCAGTGCGTAAGTACAAGGCCTACCTTGGCCCGACGCATAACCTGTAACCTAGCTGCCTTTGCGGTCGCTTCTTCTCTCCATGTTCACTGCCTGATCTTTATACGCATAAATGTTGCATCAATCTTTCACCCTGTTGGCAGCCATGGTGGTACGCGTTCACCGTTGTTCGATCGAGGGCCAAGTGCATTGTGTCCTCGACACAATTTTTCACAACGACCTCAACCAACACCCGCATAAGAAGACTGGACCCGGCAGGCCTCGCAGGAGTTTCTAGAGAGCCAAATACTCACACGTAGCTTCAATTAGTATGACGGCCTCAACTCCCAGATTAATTGTCTTGCAGCCGCGCGTTAGTACCCCCACATAGTGGTACACGCTGGCAACATTATCGAAGGGAAAGAAAAAGGTTCGCTCACACTCGTAGCCGCTACTGACCTCTGAAGATATGAACTCTGTACCTTCCAAGTTTAACCTTAACATTCGGGGCAATCGGTGTGCGAAAGCTGGGCAATAGGTTATGTAGACCTCGTAACTTTGTGCGACGCTTACATTAGCACTTAGCAGAGCATCGATCTGACTCGCCACAATTTACCGAAAGGGATTCATTGACAGGACAGTCCCCTACATCGCCTGACGCGATCTAGAAAACTTCGAGAAACGTAGGGAATTAAGAGCAGAAGAGTACTGCTTTTACATTTCTCAACTTAGCGAATCGGTGCATAGTGGCGCAACATTAGAGTAAGTACACTACGATGTGGCATGGGCAGTTCTTGCAATTCCGTGTTGTGCGGGAATATGTCCTGAGAACAACCGAAAGCTGTGAGGACATCTACGATGTGAGACCTCTCCAG
		</sequence>
    <sequence><taxon idref="Location_2_1_0|21.061061162616213"/>
			AGCGCGCAAAGCATGTGGAATGATACCTGTCGGATATAAACCCCCAATGTACCTCGTGTGTGGAGCTTCTTGCAAGGCTATCACCCACCTCTTATAACCAGTAAATTAGCCTTAAGTACGTTAGAGATTTTTGGGTCAAGCAGCCTGAAATAACTGGCCCGCAGCTCGCAGTACGTCGGTCCGTCAGGCACTTTTTGGTTGAAGCGCCGTCTTGTTACCTAGCGATCATGGTCGGTAGGCGGAGTCCCTGAGATGTGGGATTGTCCGGACGTGTCCCGTGGAGCAATCTCGACGAGAGTATCCAGTCAGACCGATGTGCACCGCATAAGTGAGGGCTGTGGGAGTTTTTAAGTCTGGGTTGGGCTGGCCTGGGTGGGGAATTAATTGATGGATTGTACTGGTTAAGCGAGAAAACTAACGGTACGAGTTAGGAGACACGACGCGCCTCGTTCGAAAGAGGTGGAGCCACGGGCGACTTGCATCAGATTGTCTGCATCTGAATTTTTCTATACATTCCATCAATCGAAATCGTAACGGTGAGATGCCAGGCAGCGTATAAAGAACGCGGTCAGACTGACTGCCCCTAAATATTGCCCACGGGGCACTTTCCTCTTGCTCCATCTTCCGTCAGGTGAGTAGGGTTCTGACGGTGCTATGTTATTCGTACGCCTAGCGTCGACGGATCGTTCTTAACTGTACAAGGATTGCTTATCCCAAGCTAACTACGATTTTGCGACACGACACCTCAGACTATAATACACCTACGGCGATTCCTCCTGGGTCATCTTTTAGCAAACATTCTCCGTTAGTGTTTTAACAGGTCGCCTCGTGACGACCTTCTCCATCATTCGGAATAGTTCTTCTCCGAGCGCTTTCGCCGATGAGTTCCTGGGCCAGGAGTGTGTCTCCATGAAGGTAAAGCCCACTCGAGTCAGGTACTTGCAGGTCTAGATGGGGTAAGTGGACCCGTTATCCCCCTGGCTTTAACGCCGTTGATGGACTGACAGAACTGCTTCAGGCTAGTCACCGAGAGGAGCAACCAGGTACGGCCCGTACAGGACCTATACCACTTGCCACGCGCAATGACCTGGTGGTATGTTCCCGATCCTGCACGGGTCACTACCCCGACAGGGCCGATTTAAACTTTACCCTGCAGGGGTGATGCGTGAAGTTCTATATTCGCGCATGCGACGCCTAGTTTAGGCAAGTAAGTCCCGGCAGGTGGTTTACACAGTTGACACGACGACCCTCTTATATTTCTAGCCGACGTAACGGGTACTTGATCACACCAATCGTATGCTGGATTGCCCTCTCACAGTGGTGTGAAACTTACGTCTTAGCTCCCACGGCTCAGGCGCATAAACCCTCGTCCATGATGATAGTGAGTATTCGGCCATTACTAGCTCGTGTTAAACTCAGTTACCTGATCGAACGTGGGTTTCCGTGTTCCAGCTGTCTGATCCACTAGACGATCACAAAGACTGATGCGACGTGAGAAACTGATACGATTGTAAATTGTTTCGCGCGACTGTAAGTAACCTCAGGGAACCTAAGCCAATGTATTCAGGGTTAACGGTTAGGTCTTCCGAAGAGTTGGTGCTGGGTTAGGCGTTGTGTTTCGGATAAACTAAATCATCGCTTTAAACGTAGCTCACTGTGTGACCGTCACACGCTCTGTATGAGATTCTAGGGAAGAACTTCGAACGTACAGTGATTCTTAGAGCTACTCGTCAGCGAGGTCCGTCTTCACAACAATCCATCTCATATCTCATACAATTGCAAAGCCCGTAGACCAAACCAGATAGGGTTGTTTCATGATTCAGACGAAGCCCCACGCTCATTCACCTTTTCCATAGTCTGCGACGTAGTGTAATTTTTGCCTAGTTTTTGTATCCAGGATAGGGGGGTAACGCATCAGCGTCCACCAAATCGTCGTTATGTGCCAGGATTTACACAGTTAGGTCTTCCCCAGAGGTATGGAATCCGAAGCGCAGAGATCATGCCTCACAAATGACGTGTCCTCCGGCGAATTACCATACCCCGGACAAGTCCGATATCTTACCGGACGTTCTCTGGTCCACTGATTAATACCTGACTACAATCATCGAAGGCCGCTCCGCGCCAGTCGGGTTTTCTAAGGGTTTCCACCGTCAATACGTGCGCCCCGGGACCCTGGACAAGAGACCACGAGTGTCACTTCTGCTTTGTTCAAACGAACAAAGTCGGACAGAGACTAATCAAGTGTTCAACTGCGAGTTTACACATCGAAACAAAACACAGAATCCCGATATGCTAGTATGGGAACATACATAATTGCCTCGCACAACAGCAATCGTACTCCATGGTGTGTGTCTTCAATCCTACGTAATGTCGCGATGGGGGTCGCATGAATAAACGGCGTTGTATAACAGAGAGAGTCTGTCAAGTCTGGCAACATGCCGTCCCCGTGTCCGACAGGAGATTGATAGGCTTCTTAATCGCGTTGGGCACTCCTAATAGATTAGACCCCCGACGCCGTGTTTGTCATGTAGTTTCATTTTATGCCACACGGAGTGGCCTACCGCCGGCATCATCTAGTGGTGTCTGCCGGCAGTGACATGGACGCCTGGGAAAGTCAAAGGACCCCGATACGATGGCTACTGATAGGTAGTCCCCGGCTCAACTCAGAATTTCTTGAATCATGTGTCGGAACCGTCTAAATACCCTGTGCGGGATATAAAGCCAGCTGGTACGTAGACCAAAAAAAACCTAATGAGACCTGTCTGGCATAAGATGAGGGTCCTCCCTGGCGCTGCTAAACGGCCCGGTTAGATTCCATGGTCTATGCGCAATCACGAAGGGTCATCCAAGCCGTCTGTCGTCCGCGGACTCGAGAAGGTAAGAAGACTCAAGTGCGCCCGAGAGGGGCATTAGCAAGGACAGAACGTAGCGAATGGCTGAGGGCTACAAGTGGCGTGTGCCCCAGTTTACACTTTGAAACAAAGTTCTTCTTCTCCCCTGCCGGACTACGTAAGTGATTTCTTCGACGTTAGTTGTGAGCATTGCCCTAATCTGGCGAATGTCTTACGAACCATGTGGGGATATGCTACGTCCTTGTACAGTCCGGGCTCCCATATCTCACCGCTGCACCTCGGCGTTAGAGCGGGTTCAACATCGTAACACGGCATCCCTAGTTTACATACTAATGTATGAGCGCTTACGGTACTCAGACTCGCTTAAGATAGATTGGGAGATGAGGAAATCGCTTTCGATGTGTAGCACCCGATCGCCTTTCGACTTCTGCTTTCAGGTTGGGAAACCTAAATTGTTTGTCCATTTCATCATGATCCAAGAGGGATGTAAGTCCCGAGCCGATGCTGGCTGCTTTACCGTGGAGTAGGCTTATAAGGCCGTACGACTCCGCGCTTATGAGCGCCGAATAGATTACGTATCATGGTCGAAAGGTGTGTCCCCCGTAGAAGGGTCTGTTCGGCGGACTCTCGCACATTGATGATAGTCTAGGAAGACCCCGCAGCCACGTACGTTCTATCTCCATGTAGGACAACTGCGCAGCGAGCAGGGAAACTATTTCCCTTGCAGAGATATTGCTCGCGATTTTTACCCAATGCAACCAAGACTCATGCGTTACACTTGTCGCCGGAATTTTTGTGCTCCATCGCATAAATGGGACTCGGCTAGGCACGGAAAAGCACGTATATTCACTGGACCCAGATTAGGTATCTCAGAGAACGTGACTAGCCAGGTGCAATATTTCAGAGAGTCCAACTACCTTACACAAAGACACTGTTAGTCCTGTTTTGGTGTCAGGGTATGTAACAATATCAAGTAACATTTCCAGCGGACTACGGTATCGTGCGTGTAACCTAATCGAGTATGAGCTGCTCAAGTCAATTCAATTCTTGCTCCTCGTAGCTGCATGGTCAGTCTCCTGCACACACACGCCGCACGCATTTCCGGTCGTTCCTTTACTCTAAGAGCCGTGTGAAACTATACCGGTTTAAAGGCTATACTGTGCAATAGATGGTTCCCAGACCCCGCAGGGCTCTAGACATCGGTAAGGCACGTACAATGTTCAATTATCCATCAATTGGGGCTGTGAACTTGGACGGGATCGTAGTGTGTCGGATCACTATTCCCTATCCACAGCGCCTGGGGAGGGAAGTTTGCTATCTCCGTTGAGCCATAAAAAATCAAAGCCTCACTATCTGTCAGCGTGAGACGTCCAATGCGTGCCAATAAATACGTCAACCAGAGTACTGCACTTCGTGCATAAACAAAAGCGAGCTAGCAGAGTATCGTCAAGACGAAACTACCGGCCTCAAAATGGGTCCCAACTACGAAGGAATTGTGACCTTAACTCTTCTCTGTGTTTTGTCCCGATAGAGGGCTGCATGTCGGTGGGTCATTGCTAGTGGACGTTGTCTGTAGAGTACGCGTCTCTGTCGGATTGCCAAAAGGCACAAGCTGTATAATCATTGGGCTTCCTCGCTATTTCTTGGGAAGATCTTTGGTCAAGGTTAACCTCGCGAGTGTGGGTCCGGCTGTTCCTGGCCGTAATGCTTCGCGACTATAATAACCTACTATATCCTGTAAGACTGACCCGTTTCCAGTCATTCTCTGTAACAATCTCACAATTCAGGTTAAGTATCTCCTGAGGGAATCAACCCACTGACCGTGCTCCTCACTTAATATTTACTCCTCGCCGCAAAAGACGTGGCTTCTGAAAGCACCTAATTTGGGGATCAGAACTCGACACACCGCTCATTGAGGCTATCTGGTAACATTAGACGAAAGAAGGGTTTTCCCGACCTTGGATCTCCCTATTCTGCCGAACACAAGCGGGTGTAGGGCCAGAAGTATGCAGGCAATCACGTGATAGACTACCAAGGGGGTAATTCTGGGCGTTCAAGCCCCTAATCTAGCCCCCAATCAAGATACCCTAGATGTTACCTCCTGAACCCGTGCCGGCCTGCTCGCGCATTGGCGAGATAAAATAAGACAGAAACTTTTCTTCAACAGGAGCCGAGTTGTCTAAGATTAACGCCGGATCTCTTCAGTTAGTGGCACACTATTTGCACGCTTCTAGTACTTGTGTCAATCACCCAAGAAATAACTTGCTGATACACTGGGGTGTACTTGGATTGTATCATGTTCGGCGTACTTTTCATCGATAATTCCGCTCCAGCCTTTGGGGACTGGTACTGCTTAAGTAGTGCTGCACACATATCACGAAAAATAAGTCTGCTATAAACCGGGGCAGTGCTATGAAGGCCGACTTCTACCAGGCTCAAAGGAACGTTCCACGGGACGTGAAAGTAGATTTTATATGCTAGCTAGGATGCTTGAGGGACAGTCCGCGACACCTCACTTTGCGATTAGGTGTACCGGAATCCTACAGTTAGTAGCCGTGCGTAATTCGGGCAGAAAATATAAGGCGCCCGTATTAATGTAAAGGTGAGAAGACAGAGTGATACACAGTTATATTCCAGGGACCGCACCAGTTAACCTTGTAATCCAACATAAAGCGCGAATCAGCAGGGTATCTCCGCGATTGTTGAGTACGCCCGCAAACTATGGAAGGTTTTTAGGAGCCTGATGCAACGGTCGAGGATGGGGTCTCAGTTTGCTAGAACAGCTATCATTTCTGAATGATACCAAAAATCAGGATAATTGGAAACTCCAGGAGGGTCTATTGCTCGCTAAGGCACGTAGTGAGCGGGTGCCTAAACAAGGTTTTTGTGTTTATCTATGGTAAGCGGTCTTCGTGAAGGCGAGGACGTAGTTACAATAGTAAGCAATCGCCAGGTCGGGCACTCCCCGTAAAGCGCGAGCCCACTAGCCTCTAGTGCGAAGATTGGACGTCCTGCTTTACCGACGCTCGGTTGCCCCTGCACCCGGCAAGTGGATGGTTACAACACACTTGGAGGTGCGCGCGATACGGAGCAAGAGGTAGTGGTAGTCGAGTCAGGGTCGGTATGAGACGACTACCAATCGCAGTTATCGCCAGCTGGCTTCCGACTCGTCAGTACTAACTTATCGTTATTCGCACGGTCGCAAACCGGGCGTTTGCTCTTAGGGAAACCCTCGAGGTGGGACCCACCGAAAAATTTGCGGCGCCTTCCTTACTAAAGTCCGGACCAAGTGATAGACTGCAGCAGTACGGTCAAGGGCCCGAACAATTTATGGAGACCGGGATTGCCCTCCGATGTCCCTTGCTGGTCTTTGAACATATTTATGGAAGGTCTTCACTGAGACAAGCCTCCCAGGGGTGTCTGCTCAACACCCATTAAGCGGGACTTGTCTTTCAATGTCTATTTGCACGCGCATGTAAGTACAGAGGATTATTCTACCTTCCGGTCCAATCAAAGTGCAAACCACAACCATTTAAAGGAAATCTCTCACCGAGTGAACTCACGCGTAACAGAGAAAACTGACGTCCTATAATTCCGCGCGACGGACGGGCGGCGACCGCCCCCAAACACCCTGTAGGAGCCATTGCGAGCCATAGTGCTTGTCCCATAGGCACATCCAAAACTTAGTATTACCCCACGATTGTAGATGGGGAACCGCCTAGCCCGGGTGAAATCACTATATAGCCCTCTCCGAGAGTCCCAACATGGAGTATACGTCCTGATGGATTCAAAGGGTGGCGCTATTAAACCGTAACGAGATGTGATCTCGCCGAATCCGCAAAGCCGTCCGAAGGCCTGTTATTCACACAGGATGAGGGTCATGCGGTCGATGCGGATAACACGAATGGCCCTTCAAAGGGTATGCTTCTTACTAGAGTATCTCGAGCGCCTATTACGCGTCAACTATTGGTCCGTCTTGAGAACCACGATCTAGCTGGAGGGGATCAGCGATCACCGCGTGCCCAGCGAACTGAAATCTCATTTTGCGGAAGTCCCGCGGCTGAGACAGTCGTATATTCGGATTGATGCCCCAAGGGGTGGTCCTAATTCTACTATCCTTTGAGGCGCCTACACTGAAATAGGCGTAACGAGGGAAATAGTCCCACCGTGCGACATCTCCGTGAACTCGTTCGCGCTAGCCAATTTGGATGCTCCCGGAGGATGGTTTCATATAGGTAATTGATGAATAGTTCCAACAGAGAACAAGTTGGCTATCCGAGAGTAGCGAAGATACCCAGAATTATGAGTGCCTACGTAAGGTTCGGCGCCTGACTAAATCGATTTTCCTATGCATACACAGAGGACTGACTGGGTGTTCTAGTTAGAGAGAATGTTCTCGAAGGAGTGTAACCCCAAGTCGCCGAATTTAGGGATCAGTCTTTCAGCGCGCAATCTGAAAGAAGCATCTTAGCTGCGCAATAGGCGGCCAGTGGATCGGATTTGGACTGGGAGCACTGAAACACCGTTAATCGGTCTCTAACTCGGTAGCAACTATGACTCTGGCGTGGCCCGCTAGCAGTTGTACGGGTTTGTCGTCACATCCAAGTGCTCCAAGTCGTTGGAATTGATGGCAATTCTAGATTCGCCCGTCAGTCCTATAAGGCGTCGTCAAAAAACGGCGAAGACTACTTAAACGGCTGGTTAGGGAAATTGTAAAACTGTATGCTGGGAGGTGTTACTACGAGACACTAAAGATGCCCATGTTGTTTTCCTTTTTACGCGTCACTTACGAAAGCAAATTCATGTCGGGGCCAACCTATTGCTAGCGTGAGGATCCGTCCATTGCGAATAGATACCATCTGAACCCGCTCTGTCCTAGGGTTCTCGTCGAAGGCCCGCACTACGACAAATCGCCAATGCTCAGGCGCCAAGCCATTAGCATGACACTATCTCACTCCCAACTATCCACGATAGACATCCGCTTTAAGCCTTCGTGGCAGCATATTCCTGTTATCACCCCCGGTGGCTCCCGTCACAGTGATACGAAATGGTAAACTGACCACTGAATTCTACAGCAACCTCTATTGCGACTTCTGTGCTTGAGAGGGGCTGTCGCCAGGACCAGGGTACCCGCATTCTACATTTTTGGATACGCCTCTGTCTAGCCCTATAGACGGTCACTAAACATTCAAGAATGCCTTCGATGGGAAACAATATTCGAACCGACAGGTGTTGGGGCCAGTTACCGTACCGCCGCAACCAAATAGGACACCCAGTTCCGGCAAGACCCATGCCGCTAGGGCCCCTTTCCTCAACTACAATGCCTTCCATGCATATGTCCGGAACCACGTCTGGGGCGGGTCCCCAGGATGCTTGAACATGGAGTCTAGAAGGCTTTAATTCCGCTCCAAAAGGATGGTAGGTTACGTTGGCATCAGCTCTCACGTGGAGTGCCGGGACTTTGGAAAGCAAAGTTTTGTTGCCGTCAAAAAGAACGTTTTTAAGTCGTATGGTAGCTGGCGGATGCGAACGATCGGACCTCTATTAAGCCCATCAACAATACCGTGGTTAGCCCATGTTTCAAACCAAAAAGAAAGGCGGGAGATTAGCACGCGATAGGCATACAAGCGTTCTACGAGCAGAGGCATTGGTCTTTGAGGCTTCAGGCTGGGTTGAGACGAAGTTCTAGTCCTTTGCAAGAGAAATTTTCTATATCGATCTGGCTTGGAGAGATTCCGGAGAACCGACTGCAAATAATGGAAATGTGTCAGATAAATAGTCCGTGCAAGAATGCACCCCTGGATCCAATGCTGCGTGATAAGTGCCCAGAGTCACTGTGTGTGCCAGCTTGGCAAATAGTATGGGTAGACAGTAGGCAGCACCTTCGACGGAAGAGTAAACCGAGCTAGCACTACCTCTGTTAAGCCGAAATACGCAGGCGTATGCCACTAAAGATACACGTAAACTCACCTCCGTCCTACAAACTGCCTCTTAGTTAAGGAATAGACTCCACCAGTCGCAGAAACCGAACAATACCTCGTGCGGGTCGCACATCATACCAGCCAACATTTAATAGTTTAACTTTTACCTGTGCACGACCTTGATAAGCAATCGACGGCCACGTAACCGGGGTATGTTACCAGGGTTTAACCAGGCGACTTGAGGATCTTAAATAGGACGCTAGATGCAATAAATCCGCGTTCCTCGGTGAAATCTTGCGACACGTGGCTGCAACCTGGTGATAGCGACGTGGAGATGAGATTGGGTAGGTTGCCGCAGGACTGCAACTACTGTAGCCCGTCCATTCAAAGCCTGCACCCTAGTTGAACAGGATATCTGCAATATACTATTAGCTCTCCTTACATGAGTGTACTTCCTCTGGAGTGTGGGTGCGTTGTTTAGAAGGCTACTTGTCGATGGTTAGTCCCAAAAGATCCCTGGCGGAATAAACCGCAATTCAGTCTAGTTACTTCGCCCAGGACAATCATGTAGCGAATGAGATATAACTGTCTGAATTCCCCGTTTTAAGAGGATCGGTGTTGAGCGTTAAGCCCATTCTAAGCGGTTTGGCGCCTTCCCTGGAACTCTCCGACTTGAAGAATTGCCACGTTGTAAAATCTGGGAGCACCACGGGTACCCCCTGACGTGTTACAATTACCCGCAAAAGCGTATCGCTCCAGTTCCAGGCCGGAGAAGAGCGCCGCTAGGCGTATGCCTTGGTGGGCGAGTTCGTCAGTATCATTCTCGAGATTAGATATTCAAAATTGCATTTTCGGGACAATACGCTGGTTTAAATGTAGCCATTCCGAGTCGGGCCAAGTCGCGTCGAACTAAGTGAAAGCACACGGTGCGCTTGGTATTTGGCGACCCTTGAGAAATATTTATCTATATTTGTAGTAAGGGGACTTGAGGAATAATTCTCTACTCAGGAATAATAGGCACCCCGCGGAAACTACCTGGTATCGGGCACCTTAGAGTACCCGCCCCCAGGCTAAATTCCGTGGGCGTACGGGTCCGACCGGAAACCGGATGTCTCGCGCTTATTGGTCCGCGGCCGGTGCTCCGGGGTGTAGACGATTACTGCGCCGCTTAGCGCCTAGAGGTTAGCGCGCAGCAGTTCGGATACGCAAGTGTATACAAATAAACCTTGCATGTGTGATCAAGGTATTTGACCAGTATAATAGAAAAGCGGATTTCCTGATTGTATTAATCTGATTATCGCCAAACCTCTCATGTGCTCCTCAACTATGATCTAGGGTTGATAGTCGATGATATGGGCCGATAGAAGCGTAGCAAATGTTGAGCGAGCCTTTAGTGGTACCGAACGACGGCATATGGCCGAACTTATATTCGGACCGCATTACAACTTATCGGGGTGAATGTAAGCTATATTAATATTGGTCTATTCTGCGCTTTCCCCCTCTTATTTTAGGGCTTGGTAGCGCAGGTCGAGATTGCACTTGTTAGGTTAGACGGACACTTGAGTTGTCACACCGGCCGTGTACATACGTCTTGATGAATCGCCTGCCCGTGCCCTTCCACAGAAATATGGAACCTACCGTAAGGGTATAAAATCGGTCTCCAAAGAACTTGTATCAAGCCTAGTCGGAGCCGCGCCAGAGATAATAAATTTTAGCCACACCGCCGGTGTTGGCCTAGATCACATGGCAAGCGGGTCGGGAGTTGTCTTATTGGAATTATTTAGTCTCTGGGACCTTATGAGTAGAGGTTATTTCTCCTACGGGTAATTACTGGCGGTTCCTTTGTTGAATTATTTTTGCTTATTATCAAGACGGTGCGAGAGCGGCGTGTCTGAGCCAATACACTTGCTCAATAACGAACGCTTCTAGGCCCCGGTCAATGCACGGAAACGCCTAGAGCAACTTAGGTCATAATCTGAGTTTCTATAATCCCACCAAACCTCGACGTCAAGTGACACATCGGACAGTGTTATACAGGATTGTCGCTCCCAACTATCCCCACATTGTTGGTAAACCGTGTTCGAGTTGAGTGCTTTGGTGACCATGAATCGCCCAACCATATTCCTTACCTAACCATCGTGTAAATTAACGGTGTGGCTCGGTACGCAATAGGATCGGGGCTTTGGATCGAGTGTTATGATAACCCACAAACAAACCTCGGTTGCGATTAATTTCGAGCTTATATGGAATGGGGCACTCGGGCCACCCCCCGTTGCTGTGAACGCTTCGGAAATTCGATGACTGTGCAATCTGTGCTGATCGCAATTATGCATCTTCGTAGTCGAGCTAGATGGTAGTCGCCTTTACCCAAAGCCTGTCGGCGTTCAATTACGGTCACAAATTTGGAGTCCCGCACTCGCTGCCAAGTGATCTAAATTATATTTTCTCGTTTCAGCATCTTACAGCCTTCTTACTGTGTGTCGCTAATAACGGCGGAATCTGACCGAGGGCCTTGCGAGTTCCTTCACGTGGTTAATAGTCATGACTGCTGATTGCGGGAGAACGTGTATATGAGCTGACGGTGCGCGCCGTTGGCGCCCCTCGACATTCATTCAGGCGGTTGCAGAATGCATACTCTGCGTCAGAGGCGCAATGTCAACAAACTGGTGTTGGTCCAAGAGCGAATTTACTGCTCGTCGGAAGTCCTCTTGAGAGATCCGCTAAAATGATGCCGGTCTAAAGTTCCTAGGAGTCTGGCAGTAACTGCAAGCCCATGCTTAGCGCGTGTTAGATCAGGTAGCTCGCACGTGCTTACCTAACGTGGCTATAGACCTGGTTTAGTAGTTTGATGAGGTGGCTACCTTCTCCGTGTGAGAGGCGCACATTCGCCTGCTTGAGCTAAGTGATATATGGGAAGTTCGTCTACATCCCTTACCTATGTAACAGGACTACGCGATTTTAAAGCAGAAATTCAGGCATGGTGCATGAAGAAACCACCTGGCCCTCCGTGGGGACATACAAGTCCCGGGGACAACTTGCATCATATAACCATAGGTTCGACCGGCCGATATCATATCCCAAATTAGCATTCGAGCGCCTCTCGTCAGCACACAGGCTACGTGCCGGCTGCCTTAAGAGATTGAAATCGTCGACGGTTGGTTGCGGCCCTACTTGCTAACTTCCCAAGAAGAGACTTCTCAGGCAGTGATAAGTGTACGCGCCACGCAAAAATCGGAACACAGGTAATGTTGGGCGGGATTATTAGCACCAACGAGGGAACTCTGGTTGCAGTCGGCGAATTCTCGTGGATCCCTTCCCATCCAGCCATGAAGCCTGCCTCTCGCCGGCTGAGATGACCCGTGCAGCATCCCGGTTTAGGGGTCGGAGCCTTTGCGCAGAGCATACACGAGGCACCTGCCGCAAAAAGGGCTATAGTGCAGTGGGCTCATCCATGGGCCATACCCGTCCTCACCTCGGTACCTCGGCTAGAGTTGGAGGTTATGGGTTTCGGGGCGCTCTCCGTTCCTCCAGCGGGCGAAACGGAAATCGCTCTACGAAAGCGAGACGATTCGACACCTGCCTACAGGCGCCCCAGCCCTTGAAATGTAAAAGAGTCGGAGCTTACTTCAGGCACAAGGATCCATATTAGATGCTTAGCACTGATCGGTTGTGCTCTAAGCAATTACATGAACGGCTTGCTTTTGGCTTATCAAAAACCACATCAGTGCTTGTTGTGGGGCACTAAATGTGGTTACTACTGGCGAATTAGTATAAATTCGGACGGTCCGGAGAAGACAACATGCCCCACAGACTCGACGCCTTTGGTGCTCGCGAGCAGCTCGATCGGACAGCGTAGGATAAATTTTGAATTACACTCGGTCGACCCTACTATAGCAGGATTCCCAACCTACCATTGGAACTTAAAGTCCGCTTCAGCCGACCTCGGGTAACCATGCCGCTTTTCTCAATTTGCATGCTACATTTCAGCTCGGTGAGGTGGTGATTACTTCGCCAACGCTACCAGGGGGTGCAGCGAGATTCTACCGAACCGTACGTCCTATGATCCTAAAGGCTCTAGAGCAAACACGTTGGGTATGTCATCGGTGTTGTTTTTCGTCCAAGAGATGACTGGGAGAAAGCACGCCCTCGGCTCTTCAGTCCTATTTGAGCTCAGCGTAGGGGTTCGATAGGTCCAATCGATATTTTGGTGATCAAAGCGTACCTGGGCACCATAACGTCGCAGACCACCACAGCGTATATGCATTCTACTATGTTATGACTACCTCATACCACCAGGGCAAGGCGGAACCAGCGCTTGCTTAGTCCATACTAGGCACTCGATGAGATTGCATCGGGTCACACGATCAGTACATCGGCAGTGCGTAAGTACAAGGCCTACCTTGGCCCGACGCATAACCTGTAACCTAGCTGCCTTTGCGGTGGCTTCTTCTCTCCATGTTCACTGCCTGATCTTTATACGCATAAATGTTGCATCAATCTTTCACCCAGTCGGCAGCCATGGTGGTACGCGTTCACCGTTGTTCGATCGAGGGCCAAGTGCATTGTGTCCTCGACACAATTTTTCACAACGACCTCAACCAACACCCGCATAAGAAGACTGGACCCGGCAGGCCTCGCAGGAGTTTCTAGAGAGCCAAATACTCACACGTAGCTTCAATTAGTAAGACGGCCTCAACTCCCAGATTAATTGTCTTGCAGCCGCGCGTTAGTACCCCCACATGGTGGTACACGCTGGCAACATTATCGAAGGGAAAGAAAAAGGTTCGCTCGCACTCGTAGCCGCTACTGACCTCTGAAGATATGAACTCTGTACCTTCCAAGTTTAACCTTAACATTCGGGGCAATCGGTGTGCGAAAGCTGGGCAATAGGTTATGTAGACCTCGTAACTTTGTGCGACGCTTACATTAGCACTCAGCAGAGCATCGATCTGACTCGCCACAATTTACCGAAAGGGATTCATTGACAGGACAGTCCTCTACATCGCCTGACGCGATCTAGAAAACTTCGAGAAACGTAGGGAATTAAGAGCAGAAGAGTACTGTTTTTACAGTTCTCAACTTAGCGAATCGGTGCATAGTGGAGCAACATTAGAGTAAGTACACTACGATGTGGCATGGGCAGTTCTTGCAATTCCGTGTTGTGCGTGAATATGTCCTGAGAACAACCGAAAGCTGTGAGGACATCTACGATGTGAGACCTCTACAG
		</sequence>
    <sequence><taxon idref="Location_2_2_1|25.622418955770804"/>
			AGCGCGCAAAGCATGTGGAATGATACCTGTCGGATATAAACCCCCGATGTACCTCGTGTGTGGAGCTTCTTGCAAGGCTATCACCCACCTCTTATAACCAGTAAATTAGCCTTAAGTACGTTAGAGATTTTTGGGTCAAGCAGCCTGCAATAACTGGCCCGCAGCTCGCAGTACGTCGGTCCGTCAGGCACTTTTTGGTTGAAGCGCCGTCTTGTTACCTAGCGATCATGGTCGGTAGGCGGAGTCCCTGAGATGTGGGATTGTCCGGACGTGTCCCGTGGAGCAATCTCGACGAGAGTATCCAGTCAGACCGATGTACACCGCATAAGTGAGGGCTGTGGGAGTTTTTAAGTCTGGGTTGGGCTGGCCTGGGTGGGGAATTAATTGATGGATTGTACTGGTTAAGCGAGAAAACTAACGGTACGAGTTAGGAGACACGACGCGCCTCGTTCGAAAGAGGTGGAGCCACGGGCGACTTGCATCAGATTGTCTGCATCTGAATTTTTCTATACATTCCATCAATCGAAATCGTAACGGTGAGATGCCAGGCAGCGTATAAAGAACGCGGTCAGACTGACTGCCCCTAAATATTGCCCACGGGGCACTTTCCTCTTGCTCCATCTTCCGTCAGGTGAGTAGGGTTCTGACGGTGCTATGTTATTCGTACGCCCAGCGTCGACGGATCGTCCTTAACTGTACAAGGATTGCTTATCCCAAGCTAACTACGATTTTGCGACACGACACCTCAGACTATAATACACCTACGGCGATTCCTCCCGGGTCATCTTTTAGCAAACATTCTCCGTTAGCGTTTTAACAGGTCGTCTCGTGACGAGCTTCTTTATCATTCGGAATAGCTCTTCTCCGAGCGCTTTCCCCGATGAGTTCCTGGGCCAGGAGTGTGTCTCCATGAAGGTAAAGCCCACTCGAGTCAGGTACTTGCAGGTCTAGATGGGGTAAGTGGACCCGTTATCCCCCTGGCTTTAACGCCGTTGATGGACTGACAGAACTGCTTCAGGCTAGTCACCGCGAGGAGCAACCAGGTACGGCCCGTACAGAACCTGTACCACTTGCCACGCCCAATGACCTGGTGGTATGTTCCTGATCCTGCACGGGTCACTACCCCGACAGGGCCGATTTAAGCTTTACCCTGCAGGGGTGATGCGTGAAGTTCTAAATTCGCGCATGCGACGCCTAGTTTAGGCAAGTAAGTCCCGGCAGGTGGTTTACACAGTTGACACGACGACCCTCTTATATTTCTAGCCGACGTAACGGGTACTTGATCACACCAATCGTATGCTGGATTGCCCTCTCACAGTGTTGTGAAACTTACGTCTTAGCTCCCACGGCTCAGGCGCATAAACCCTCGTCCATGATGATAGTGAGTATTCGGCCATTACTAGCTCGTGTTAAACTCAGTTACCTGATCGAACGTGGGTTTCCGTGTTCCAGCTGTCTGATCCAATAGACGATCACAAAGACTGATGCGACGTGAGAAACTGATACGATTGTAAATTGTTTCGCGCGACTGTAAGTAACCTCAGGGAACCTAAGCCAATGTATTCAGGGTTAACGGTTAGGTCTTCCGAAGAGTTGGTGCTGGGTTAGGCGTTGTGTTTCGGATTAACTAAATAATCGCTTTAAACGTAGCTCACTGTGTGACCGTCACACGCTCTGTATGAGATTCTAGGGAAGAACTTCGAACGTACAGTGATTCTTAGAGCTACTCGTCAGCGAGGTCCGCCTTCACAACAATCCATCTCATATCTCATACAATTGCAAAGCCCGTAGACCAAACCAGATAGGGATGTTTCATGATTCAGACGAAGCCCCACGCTCATTCACCTTTTCCATAGTCTGCGACGTAGTGTAATTTTTGCCTAGTTTTTGTATACAGGATAGGGGGGTAACGCATCAGCGTCCACCAAATCGTCGTTATGTGCCAGGATTTACACAGTTAGGTCTTCCCCAGAGGTATGGAATCCGAAGCGCAGAGATCATGCCTCACAAATGACGTGTCCTCCGGCGAATTACCATACCCCGGACAAGTCCGATATCTTACCGGACGTTCTCTGGTCCACTGATTAATACCTGACTACAATCATCGAAGGCCGCTCCGCGCCAGTCGGGTTTTCTAAGGGTTTCCACCGTCAATACGTGCGCCCCGGGACCCTGGACAAGAGACCACGAGTGTCACTCCTGCTTTGTTCAAACGAACAAAGTCGGACAGAGACTAATCAAGTGTTCAACTGCGAGTTTACACATCGAAACAAAACACAGAATCCCGATATGCTAGTATGGGAACATACATAATTGCCTTGCACAACAGCAATCGTACTCCATGGTGTGTGTCTTCAATCCTACGTAATGTCGCGATGGGGGTCGCATGAATAAACGGCGTTGTATAACAGAGAGAGTCGGTCAAGTCTGGCAACATGCCGTCCCCGTGTCCGGCAGGAGATTGATAGGCTTCTTAATCGCCTTGGGCACTCCTAATAGATTTGACCCCCGACGCCGTGTTTGTCATGTAGTTTCATTTTATGCCACACGGAGTGGCCTACCGCCGGCATCATCTAGTGGTGTCTGCCGGCAGTGACATGGACGCCTGGGAAAGTCAAAGGACCCCGATACGATGGCTACTGATAGGTAGTCCCCGGCTCAACTCAGAATTTCTTGAATCATGTGTCGGAACCGTCTAAATACCCTGTGCGGGATATAAAGCCAGCTGGTACGTAGACCAAAAAAAACCTAATGAGACCTGTCTGGCATAAGATGAGGGTCCTCCCTGGCGCTGCTAAACGGCCCGGTTAGATTCCATGGTCTATGCGCAATCACGAAGGGTCATCCAAGCCGTCTGTCGTCCGCGGACTCGAGAAGATAAGAAGACTCAAGTGCGCCCGAGAGGGGCATTAGCAAGGACAGAACGTAGCGAATGGCTGAGGGCTACAAGTCGCATGTGCCCCAGTTTACACTTTGAAACAAAGTTCTTCTTCTCCCCTGCCGGACTACGTAAGTGATTTCTTCGACGTTAGTTGTGAGCATTGCCCTAATCTGGCGAATGTCTTACGAACCATGTGGGGATATGCTACGTCCTTGTATAGTCCGGGCTCTCATATCTCACCGCTGCACCTCGGCGTTAGAGCGGGTTCAACATCGTAACACGGCATCCCTAGTTTACATACAAATGTATGAGCGCTTACGGTACTCAGACTCGCTTAAGATAGATTGGGAGATGAGGAAATCGCTTTCGATGTGTAGCACCCGATCGCCTTTCGACTTCTGCTTTCAGGTTGGGAAACCTAAATTGTTTGTCCATTTCATCATGATCCAGGAGGGATGTAAGTCCCGAGCCGATGCTCGCTGCTTTACCGTGGAGTAGGCTTATAAGGCCGTACGACTCCGCGCTTATGAGCGCCGAATAGATTACGTATCATGGTTGAAAGGTGTGTCCCCCGTAGAAGGGTCTGTTCGGCGGACTCTCGCACATTGATGATAGTCTAGGAAGACCCCGCAGCCACGTACGTTCTATCTCCATGTAGGACAACTGCGCAGCGAGCAGGGAAACTATTTCCCTTGCAGAGATATTGCTCGCGATTTTTACCCAATGCAACCAAGACTCATGCGTTACACTTGTCGCCGGAATTTTTGTGCTCCATTGCATAAATGGGACTCGGCTAGGCACGGAAAAGCACGTATATTCACTGGACCCAGATTAGGTATCTCAGAGAACGTGACTAGCCAGGTGCAATATTTCAGAGAGTCCAACTACCTTACACAAAGACACTGTTAGTCCTGTTTTGGTGTCAGGGTATGTAACAACATCAAGTAACAATTCCAGCGGACTACGGTATCGTGCGTGTAACCTAATCGAGTATGAGCTGCTCAAGTCAATTCAATTCTTGCTCCTCGTAGCTGCATGGTCAGTCTCCTGCACACACACGCCGCAGGCATCTCCGGTCGTTCCCTTACTCTAAGAGCCGTGTGAAACTATACCGGTTTAAAGGCTATACTGTGCAATAGATGGTTCCCAGACCCCGCAGGGCTCTAGACATCGGTAAGGCACGTACAATGTTCAATTATCCATCAATTGGGGCTGTGAACTTGGACGGGATCGTAGTGTGTCGGATCACTATTCCCTATCCACTGCGCCTGGGGAGGGAAGTTTGCTATCTCCGTTGAGCCATAAAAAATCAAAGCCTCACTATCTGTCAGCGTGAGACGTCCAATGCGTGCCAATAAATACGTCAACCGGAGTACTGCACTTCGTGCATAAACAAAAGCGAGCTAGCAGAGTATCGTCAAGACGAAACTACCGGCCTCAAAATGGGTCCCAACTACGAAGGAATTGTGACCTTAACTCTTCTCTGTGTTTTGTCCCGATAGAGGGCTGCATGTCGGTGGGTCATTGCTAGTGGACGTTGTCTGTAGAATACGCGTCTCTGTCAGATTGCCAAAAGGCACAAGCTGTATAATCATTGGGCCTCCTCGCCATCTCTTGGGAAGATCTTTGGTCAAGGTTAACCTCGCGAGTGTGGGTCCGGCTGTTCCTGGCCGTAATGCTTCGCGACTATAATAACCTACTATATCCTGTAAGACTGACCCGTTTCCAGTCATTCTCCGTAACAATCTCACAATTCAGGTTAAGTATCTCCTGAGGGAATCAACCCACTGACCGTGCTCCTCACTTAATATTTACTCCTCGCCGCAAAAGACGTGGCTTCTGAAAGCACCTAATTTGGGGATCAGAACTCGACACACCGCTCATTGAGGCTATCTGGTAACATTAGACGAAAGAAGGGTTTTCCCGACCTTGGATCTCCCTATTCTGCCGAACACAAGCGGGTGTAGGGCCAGAAGTATGCAGGCAATCACGTGATAGACTACCAAGGGGGTAATTCTGGGCGTTCAAGCCCCTAATCTAGCCCCCAATCAAAATACCCTAGATGTTACCTCCTGAGCCCGTGCCGGCCTGCTCGCGCATTGGCGAGATAAAATAAGACAGAAACTTTTCTTCAACAGGAGCCGAGTTGTCTAAGATTAACGCCGGATCTCTTCAGTTAGTGGCACACTATTTGCACGCTTCTAGTACTTGTGTCAATCACCCAAGAAATAACTTGCTGATACACTGGGGTGTACTTGGATTGTATCATGTTCGGCGTACTTTTCATCGATAATTCCGCTCCAGCCTTTGGGGACTGGTACTGCTTAAGTAGTGCTGCACACATATCACAAAAAATAAGTCTGCTATAAACCGGGGAAATGCTATGAAGGCCGACTTCTACCAGGCTCAAAGGAACGTTCCACGGGACGTGAAAGTAGATTTTATATGCTAGCTAGGCTGCTTGAGGGACAGTCCGCGACACCTCACTTTGAGATTAGGTGTACCGGAATCCTACAGTTAGTAGCCGTGCGTAATTCGGGCAAAAAATATAAGGCGCCCGTATTAATGTAAAGGTGAGAAGACAGAGTGATACACAGTTATATTCCAGGGACCGCACCAGTTGACCTTGTAACCCAACATAAAGCGCGAATCAGCAGGGTACCTCCGCGATTGTTGAGTACGCCCGCAAACTCTGGAAGGTTTTTAGGAGCCTGATGCAACGGTCGAGGATGGGGTCTCAGTTTGCTAGAACAGCTATCATTTCTGAATGATACCAAAAATCAGGATAATTGGAAACTCCAGGAGGGTCTATTGCTCGCTAAGGCACGTAGTGAGCGGGTGCCTAAACAAGGTTTTTGTGTTTATCTATGGTAAGCGGTCTTCGTGAAGGCGAGGACGTAGTTACAATAGTAAGCTATCGCCAGGTCGGGCACTCCCCGTAAAGCGCGAGCCCACTAGCCTCTAGTGCGAAGATTGGACGTCCTGCTTTACCGACGCTCGGTTGCCCCTGCACCCGGCAAGTGGATGGTTACAACACACTTGGAGGTGCGCGCGATACGGAGCAAGAGGTAGTGGTAGTCGAGTCAGGGTCGGTATGAGACGACTACCAATCGCAGTTATCGCCAGCTGGCTTCCGACTCGTCAGTACTAACTTATCGTTATTCGCACGGTCGCAAACCGGGCGTTTGCTCTTAGGGAAACCCTCGAGGTGGGACCCACCGAAAAATTTGCGGCGCCTTCCTTACTAAAGTCCGGACCAAGTGATAGACTGCAGCAGTACGGTCAAGGGCCCGAACAATTTATGGAGACCGGGATTGCCCTCCGATGTCCCTTGCTGGTCTTTGAACATATTTATGGAAGGTCTTCACTGAGACAAGCCTCCCAGGGGTGTCTACTCAACACCCATTAAGCGGGACTTGTCTTTCAATGTCTATTTGCACGCGCATGTAAGTACAGAGGATTATTCTACCTTCCGGTCCAATCAAAGTGCAAACCACAACCATTTAAAGGCAATCTCTCACCGAGTGAACTCACGCGTAACAGAGAAAACTGACGTCCTATAATTCCGCGCGACGGACGGGCGGCGACCGCCCCCAAACACCCTGTAGGAGCCATTGCGAGCCATAGTGCTTGTCCCATAGGCACATCCAAAACTTAGTATTACCCCACGATTGTAGATGGGGAACCGCCTAGCCCGGGTGAAATCACTATATAGCCCTCTCCGAGAGTCCCAACATGGAGTATACGTCCTGATGGATTCAAAGGGTGGAGCTATTAAACCGTAACGAGATGTGATCTCGCCGAATCCGCAAAGCCGTCCGAAGGCCTGGTATTCACACAGGATGAGGGTCATGCGGTCGATGCGGATAACACGAATGGCCCTTCAAAGGGTATGCTTCTTACTAGAGTATCTCGAGCGCCTATTACGCGTCAACTATTGGTCCGTCTTGAGAACCACGATCTAGCTGGAGGGGATCAGCGATCACCGCGTGCCCAGCGAACTGAAATCTCATTTTGCGGAAGTCCCGCGGCTGAGACAGTCGTATATTCGGATTGATGCTCCAAGGGGTGGTCCTAATTCTACTATCCTTTGAGGCGCCTACACTGAAATAGGCGGAACGAGGGAAATAGTCCCACGGTGCGACTTCTCCGTGAACTCGTTCGCGCTAGCCAATTTGGATGCCCGCGGAGGATGGTTTCATATAGGTAATTGATGAATAGTTCCAACAGAGAACAAGTTGGCTATCCGAGAGTAGCGAAGATACCCAGAATTATGAGTGCCTACGTAAGGTTCGGCGCCTGACTAAATCGATTTTCCTATGCATACACAGAGGACTGACTGGGTGCTCTAGTTAGAGAGAATGTTCTCGAAGGAGTGTAACCCCAAGTCGCCGAATTTAGGGATCAGTCTTTCAGCACGCAATCTGAAAGAAGCATCTTAGCTGCGCAATAGGCGGCCAGTGGATCGGATTTGGACTGGGAGCACTGAAACACCGTTAATCGGTCTCTAACTCGGTAGCAACTATGACTCTGGCGCGGCCCGCTAGCAGTTGTACGGGTTTGTCGTCACATCCAAGTGCTCCAAGTCGTTGGAATTGATGGCAATTCTAGATTCGCCCGTCAGTCCTATAAGGCGTCGTCAAAAAACGGCGAAGACTACTTAAACGGCTGGTTAGAGAAATTGTAAAACTGTATGCTGGGAGGTGTTACTACGAGACACTAAAGATGCCCATGTTGTTTTCCTTTTTACGCGTCACTTACGAAAGCAAATTCATGTCGGGGCCAACCTATTGCTAGCGTGAGGATCCGTCCATTGCGAATAGATACCATCTGAACCCGCTCTGTCCTAGGGTTCTCGTCGAAGGCCCGCACTACGACAAATCGCCAATGCTCAGGCGCCAAGCCATTAGCATGACACTATCTCACTCCCAACTATCCACGATAGACATCCGCTTTAAGCCTTCGTGGCAGCATATTCCTGTTATCACCCCCGGTGGCTCCCGTAACAGTGATACGAAATGGTAAACTGACCACTGAATTCTACAGCAACCTCTCTTGCGACTTCTATGCTTGAGAGGGGCTGTCGCCAGGACCAGGGTACCCGCATTCTACATTTTTGGATACGCCTCTGTCTAGCCCTATAGACGGTCACTAAACATTCAAGAATGCCTTCGATGGGAAGCAATATTCGAACCGACAGGTGTTGGGGCCAGTTACCGTACCGCCGCAACCAAATAGGACACCCAGTTCCGGCAAGACCCATGCCGCTAGGGCCCCTTTCCTCAACTACAATGCCTTCCATGCATATGTCCGGAACCACGTCTGGGGCGGGTCCCCAGGATGCTTGAACATGGAGTCTAGAAGGCTTTAATTCCGCTCCAAAAAGATGGTAGGTTACGTTGGCATCAGCTCTCACGTGGAGTGCCGGGACTTTGGAAAGCAAAGTTTTGTTGCCGTCAAAAAGAACGTTTTTAAGTCGTATGGTAGCTGGCGGATGCGAACGATCGGACCTCTATTAGGCCCATCAACAATACCGTGGTTAGCCCATGTTTCAAACCAAAAAGAAAGGCGGGAGATTAGCACGCGATAGGCATACAAGCGTTCTACGAGCAGAGGCATCGGTCTTTGAGGCTTCAGGCTGGGTTGAGACGAAGTTCTAGTCCTTTGCAAGAGAAATTTTCTATATCGATCTGGCTTGGAGAGATTCCGGAGAACCGACTGCAAATAATGGAAATGTGTCAGATAAATAGTCCGTGCAAGAATGCACCCCTGGATACAATGCTGCGTGATAAGGGCCCAGAGTCACTGTGTGTGCCAGCTTGGCAAATAGTATGGGTAGACAGTAGGCAGCACCTTCGACGGAAGAGTAAACCGAGCTAGCACTACCTCTGTTAAGCCGAAATACGCAGGCGTATGCCACTAAAGATACACGTAAACTCACCTCCGTCCTACAAACTGCCTCTTAGTTAAGGAATAGACTCCACCAGTCGCAGAAACCGAACAATACCTCGTGCGGGTCGCACATCATACCAGCCAACATTTAACAGTTTAACTTTTACCTGTGCACGACCTTGATAAGCAATCGACGGCCACGTAACCGGGGTATGTTACCAGGGTTTAACCAGGCGACTTGAGGATCTTAAATAGGACGCTACATGCAATAAATCCGCGTTCCTCGGTGAAATCTTGCGACACGTGGCTGCAACCTGATGATAGCGACGTGGAGATGAGATTGGGTAGGTTGCCGCAGGACTGCAACTACTGTAGCCCGTCCATTCAAAGCCTGCACCCTAGTTGAACAGGATATCTGCAATATACTATTAGCTCTCCTTACATGAGTGTACTTCCTCTGGAGTGTGGGTGCGTTGTTTAGAAGGCTACTTGTCGATGGTTAGTCCCAAAAGATCCCTGGCGGAATAAACCGCAATTCAGTCTAGTTACTTCGCCCAGGACAATCATGTAGCGAATGAGATATAACTGTCTGAATTCCCCGTTTTAAGAGGATCGGTGTTGAGCGTTAAGCCCATTCTAAGCGGTTTGGCGCCTTCCCTGGAACTCTCCGACTTGAAGAATTGCCACGTTGTAAAATCTGGGAGCACCGCGCGTACCCCCTGACGTGTTACAATTACCCGCAAAAGCGTATCGCTCCAGCTCCAGGCCGGAGAAGAGCGCCGCTAGGCGTATGCCTTGGTGGGCGAGTTCGTCAGTATCATTCTCGAGATTAGATATTCAAAATTGCATTTTCGGGACAATACGCTGGTTTAAATGTAGCCATTCCGAGTCGGGCCAAGTCGCGTCGAACTAAGTGAAAGCACACGGTGCGCTTGGTATTTGGCGACCCTTGAGAAATATTTATCTATATTTGTAGTAAGGGGACTTGAGGAATAATTCTCTACTCAGGAATAATAGGCACCCCGCGGAAACTACCTGGTATCGGGCACCTTAGAGTACCCGCCCCCAGGCTAAATTCCGTGGGCGTACGGGTCCGACCGGAAACCGGATGTCTCGCGCTTATTGGTCCGCGGCCGGTGCTCCGGGGTGTAGACGATTACTGCGCCGCTTAGCGCCTAGAGATTAGCGCGCAGCAGTTCGGATACGCAAGTGTATACAAATAAACCTTACATGTGTGATCAAGGTATTTGACCAGTATAATAGAAAAGCGGATTTCCTGATTGTATTAATCTGATTATCGCCAAACCTCTCATGTGCTCCTCAACTATGATCTAGGGTTGATAGTCGATGATATGGGCCGATAGAAGCGTAGCAAATGTTGAGCGAGCCTTTAGTGGTACCGAACGACGGCATATGGCCGAACTTATATTCGGACCGCATTACAACTTATCGGGGTGAATGTAAGCTATATTAATATTGGTCTATTCTGCGCTTTCCCCCTCTTATTTTCGGGCTTGGTAGCGCAGGTCGAGATTGCACTTGTTAGGTTAGACGGACGCTTGAGTTGTCACACCGGCCGTGTACATACGTCTTGATGAATCGCCTGCCCGTGCCCTTCCACAGAAATATGGAACCTACCGTAAGGGTATAAAATCCGTCTCCAAAGAACTTGTATCAAGCCTAGTCAGAGCCGCGCCAGAGATAATAAATTTTAGCCACACCGCCGGTGTTGGCCTAGATCACATGGCAAGCGGGTCGGGAGTTGTCTTATTGGAATTATTTAGTCTCTGGGACCTTGTGAGTAGAGGTTATTTCTCCTACGGGTAATTACTGGCGGTTCCTTTGTTGAATTATTTTTGCTTATTATCAAGACGGTGCGAGAGCGGCGTGTCTGAGCCAATACACTTGCTTGATAACGAACGCTTCTAGGCCCCGGTCAATGCACGGAAACGCCTAAAGCAACTTAGGTCATAATCTGAGTTTCTATAATCCCACCAAACCTCGACGTCAAGTGACACATCGGACAGTGTCATACAGGATTGTCGCTCCCAACTATCCCCACATTGTTGGTAAACCGTGTTCGAGTTGAGTGCTTTGGTGACCATGAATCGCCCAACCATATTCCTTACCTAACCATCGTGTAAATTAACGGTGTGGCTCGGTACGCAATAGGATCGGGGCTTTGGATCGAGTGTTATGATAACCCACAAACAAGCCTCGGTTGCGATTAATTTCGAGCTTATATGGAATGGGGCACTCGGGCCACCCCCCGTTGCTGTGAACGCTTCGGAAATTCGATGACTGTGCAATCTGGGCTGATCGCAATTATGCATCTTCGTAGTCGAGCTAGATGGTAGTCGCCTTTATCCAAAGCCTGTCGGCGTTCAATTACGGTCACAAATTTGGAGTCCCGCACTCGCTGCCAAGTGATCTAAATTATATTTTCTCGTTTCAGCATCTTACAGCCTTCTTACTGTGTGTCGCTAATAACGGCGGAATCTGACCGAGGGCCTAGCGAGTTCCTTCACGTGGTTAATAGTCATGACTGCTGATTGCGGGAGAACGTGTATATGAGCTGACGGTGCGCGCCGTTGGCGCCCCTCGACATTCATTCAGGCGGTTGCAGAATGCATACTCTGCGTCAGAGGCGCAATGTCAACAAACTGGTGTTGGTCCAAGAGCGAATTTACTGCTCGTCGGAAGTCCTCTTGAGAGATCCGCTAAAAAGATGCCGGTCTAAAGTTCCTAGGAGTCTGGCAGTAACTGCAAGCCCATGCTTAGCGCGTGTTAGACCAGGTAGCTCGCACGTGCTTACCTAACGTGGTTATAGACCTGGTTTAGTAGTTTGATGAGGTAGCTAACTTCTCCGTGTGAGAGGCGCACATTTGCCTGCTTGAGCTAAGTGATATATGGGAAGTTCGTCTACATCCCTTACCTATGTAACAGGACTACGCGATTTTAAAGCAGAAATTCAGGCATGGTGCATGAAGAAACCACCTGGCCCTCCGTGGGGACATACAAGTCCCGGGGACAACTTGCATCATAAAACCATAGGTTCGACCGGCCGATATCATATCCCAAATTAGCATTCGAGCGCCTCTCGTCAGCACACAGGCTACGTGCCGGCTGCCTTAAGAGATTGAAATCGTCGACGGTTGGTTGCGGCCCTACTTGCTAACTTCCCAAGAAGAGACTTCTCAGGCAGTGATAAGTGTACGCGCCACGCAAAAATCGGAACACAGGTAATGTTGGGCGGGATTATTAGCACCAACGAGGGAACTCTGGTTGCAGTCGGCGAATTCTCGTGGATCCCTTCCCATCCAGGCATGTAGCCTGCCTCTCGCCGGCTGAGATGACCCGTGCAGCATCCCGGTTTAGGGGTCGGAGCCTTTGCGCAGAGCATACACGAGGCACCTGCCGCAAAAAGGGCTATAGTGCAGTGGGCTCATCCATGGGCCATACCCGTCCTCACCTCGGTACCTCGGCTAGAGTTGGAGGTTATGGGTTTCGGGGCGCTCTCCGTTCCTCCAGCCGGCGAAACGGAAATCGCTCTACGAAAGCGAGACGATTCGACACCTGCCTACAGGCGCCCCAGCCCTTGAAATGTAAAAGAGTCGGAGCTTCCTTCAGGCACAAGGATCCATATTAGATGCTTAGCACTGATCGGTTGTGCTCTAAGCAATTACATGAACGGCTTGCTTTTGGCTTATCAAAAACCACATCAGTGCTTGTTGTGGGGCACTAAATGTGGTTACTACTGGCGAATTAGTATAAATTCGGACGGTCCGGAGAAGACAACATGCCCCACAGACTCGACGCCTTTGGTGCTCGCGAGCAGCTCGATCGGACAGCGTAGGATAAATTTTGAATTACACTCGGTCGACCCTACTATGGCAGGATTCCCAACCTACCATTGGAACTTAAAGTCCGCTTCAGCCGACCTCGGGTAACCATGCCGCTTTTCTCAATTTGCATGCTACATTTCAGCTCGGTGAGGTGGTGATTACTTCGCCAACGCTACCAGGGGGTGCAGCGAGATTCTACCGAACCGTACGTCCTATGATCCTGAAGGCTCTAGAGCAAACACGTTGGGTATGTCATCGGTGTTGTTTTTTGTCCAAGAGATGACTGGGAGAAAGCACGCCCTCGGCTCTTCAGTCCTATTTGAGCTCAGCGTAGGGGTTCGATAGGTCCAATTGATATTTTGGTGATCAAAGCGTACCTGGGCACCATAACGTCGCAGACCACCACAGCGTATATGCATTCTACTATGTTATGACTACCTCATACCACCAGGGCAAGGCGGAACCAGCGCTTGCTTAGTCCATACTAGGCACTCGATGAGATTGCATCGGGTCACACGCTCAGTACATCGGCAGTGCGTAAGTACAAGGCCTACCTTGGCCCGACGCATAACCTGTAACCTAGCTGCCTTTGCGGTGGCTTCTTCTCTCCATGTTCACTGCCTGATCTTTATACGCATAAATGTTGCATCAATCTTTCACCCAGTCGGCAGCCATGGTGGTACGCGTTCACCGTTGTTCGATCGAGGGCCAAGTGCATTGTGTCCTCGACACAATTTTTCACAACGACTTCAACCAACACCCGCATAAGAAGACTGGACCCGGCAGGCCTCGCAGGAGTTTCTAGAGAGCCAAATACTCACACGCAGCTCCAATTAGTAAGACGGCCTCAACTCCCAGATTAATTGTCTTGCAGCCGCGCGTTAGTACCCCCACATAGTGGAACACGCTGGCAACATTATCGAAGGGAAAGAAAAAGGTTCGCTCGCACTCGTAGCCGCTACTGACGTCTGAAGATATGAACTCTGTACCTTCCAAGTTTAACCTTAACATTCGGGGCAATCGGTGTGCGAAAGCTGGGCAATAGGTTATGTAGACCTCGTAACTTTGTGCGACGCTTACATTAGCACTCAGCAGAGCATCGATCTGACTCGCCACAATTTACCGAAAGGGATTCATTGACAGGACAGTCCTCTACATCGCCTGACGCGATCTAGAAAACTTCGAGAAACGTAGGCAATTAAGAGCAGAAGAGTACTGTTTTTACAGTTCTCAACTTAGCGAATCGGTGCATAGTGGAGCAACATTAGAGTAAGTACACTACGATGTGGCATGGGCAGTTCTTGCAATTCCGTGTTGTGCGTGAATATGTCCTGAGAACAACCGAAAGGTGTGAGGACATCTACGATGTGAGACCTCTACAG
		</sequence>
    <sequence><taxon idref="Location_2_2_0|33.576834581875865"/>
			AGCGCGCAAAGCATGTGGAATGATACCTGTCGGATATAAACCCCCGATGTACCTCGTGTGTGGAGCTTCTTGCAAGGCTATCACCCACCTCTAATAACCAGTAAATTAGCCTTAAGTACGTTATAGACTTTTGGGTCAAGCAGCCTGAAATAACTGGCCCGCAGCTCGCAGTACGTCGGTCCGTCAGGCACTTTTTGGTTGAAGCGCCGTCTTGTTACCTAGCGATCATGGTCGTTAGGCGGAGGCCCTGAGATGTGGGATTGTCCGGACGTGTTCCATGGAGCAATCTCGACGAGAGTATCCAGTCAGACCGATGTACACCGCATAAGTGAGGGCTGTGGGAGTTTTTAAGTCTGGGTTGGGCTGGCCTGGGTGGGGAATTAATTGATGGATTGTACTGGTTAAGCGAGAAAACTAACGGTACGAGTTAGGAGACACAACGCGCCTCGTTCGAAAGAGGTGGAGCCACGGGCGACTTGCATCAGATTGTCTGCATCTGAATTTTTCTATACATTCCATCAATCGAAATCGTAACGGTGAGATGCCAGGCAGCGTATAAAGAACGCGGTCAGGCTGACTGCCCCTAAATATTGCCCACGGGGCACTTACCTCTTGCTCCATCTTCCGTCAGGTGAGTAGGGTTCTGACGGTGCTATGTTATTCGTACGCCCAGCGTCGACGGATCGTTCTTAACTGTACAAGGATTGCTTATCCCAAGCTAACTACGATTTTGCGACACGACACCTCAGACTATAATACACCTACGGCGATTCCTCCCGGGTCATCTTTTAGCAAACATTCTCCGTTAGCGTTTTAACAGGTCGTCTCGTGACGAGCTTCTCTATCATTCGGAACAGCTCTTCTCCGAGCGCTTTCCCCGATGAGTTCCTGGGCCAGGAGTGTGTCTCCATGAAGGTAAAGCCCACTCGAGTCAGGTACTTGCAGGTCTAGATGGGGTAAGTGGACCCGTTATCCCCCTGGCTTTAACGCCGTTGATGGACTGACAGAACTGCTTCAGGCTAGTCACCGCGAGGAGCAACCAGGTACGGCCCGTACAGGACCTATACCACTTGCCACGCGCTATGACCTGGTGGTATGTTCCCGATCCTGCACGGGTCACTACCCCGACAGGGCCGATTTAAGCTTTACCCTGCAGGGGTGATGCGTGAAGTTCTAAATTCGCGTATGCGACGCCTAGTTTAGGCAAGTAAGTCCCGGCAGGTGGTTTACACAGTTGACACGACGACCCTCTTATATTTCTAGCCGACGTAACGGGTACTTGATCACACCAATCGTATGCTGGATTGCCCTCTCACAGTGTTGTGAAACTTACGTCTTAGCTCCCACGGCTCAGGCGCATAAACCCTCGTCCATGATGATAGTGAGTATTCGGCCATTACTAGCTCGTGTTAAACTCAGTTACCTGATCGAACGTGGGTTTCCGTGTTCCAGCTGTCTGAGCCACTAGACGATCACAAAGACTGATGCGACGTGAGTAACTGATACGATTGTAAATTGTTTCGCGCGACTGTAAGTAACCCCAAGGAACCTAAGCCAATGTATTCAGGGTTAACGGTTAGGTCTTCCGAAGAGTTGGTGCTGGGTTAGGCGTTGTGTTTCGGATTAACTAAATAATCGCTTTAAACGTAGCTCACTGTGTGACCGTCACACGCTCTGTATGAGATTCCAGGGAAGAACTTCGAACGTACAGTGATTCTTAGAGCTACTCGTCAGCGAGGTCCGTCTTCACAACAATCCATCTCATATCTCATACAATTGCAAAGCCCCTAGACCAAACCAGATAGGGTTGTTTCATGATTCAGACGAAACCCCACGCTCATTCACCTTTTCCATAGTCTGCGACGTAGTGTAATTTTTGCCTAGTTTTTGTATACAGGATAGGGGGGTAACGCATCAGCGTCCACCAAATCGTCGTTATGTGCCAGGATTTACACAGTTAGGTCTTCCCCAGAGGTATGGAATCCGAAGCGCAGAGATCATGCATCACAAATGACGTGTCCTCCGGCGAATTACCATACCCCGGACAAGTCCGATATCTTACCGAACGTTCTTTGGTCCACTGATTAATACCTGACTACAATCATCGAAGGCCGCTCCGCGCCAGTCGGATTTTCTAAAGGTTTCCACCGTCAATACGTGCGCCCCGGGACCCTGGACAAGAAACCACGAGTGTCACTCCTGCTTTGTTCAAACGAACAAAGTCGGACAGAGACTAATCAAGTGTTCAACTGCGAGTTTACACATCGAAACAAAACACAGAATCCCGATATGCTAGTATGGGAACATACATAATTGCCTCGCACAACAGCAATCGTACTCCATGGTGTGTGTCTTCAATCCTACGTAATGTCGCGATGGGGGTCGCATGAATAAACGGCGTTGTATAACAGAGAGAGTCTGTCAAGTCTGGCAACATGCCGTCCCCGTGTCCGGCAGGAGATTGATAGGCTTCTTAATCGCCTTGGGCACTCCTAATAGATTTGACCCCCGACGCCGTGTTTGTCATGTAGTTTCATTTTATGCCACACGGAGTGGCCTACCGCCGGCATCATCTAGTGGTGTCTGCCGGCAGTGACATGGACGCCTGGGAAAGTCAAAGGACCCCGATACGATGGCTACTGATAGGTAGTCCCCGGCTCAACTCAGAATTTCTTGAATCATGTGTCGGAACCGTCTAAATACCCTGTGCGGGATATAAAGCCAGCTGGTACGTAGACCAAAAAAAACCTAATGAGACCTGTCTGGCATAAGATGAGGGTCCTCCCTGGCGCTGCTAAACGGCCCGGTTAGATTCCATGGTCTATGCGCAATCACGAAGGGTCATCGAAGCCGTCTGTCGTCCGCGGACTCGAGAAGATAAGAAGACTCAAGTGCGCCCGAGAGGGGCATTAGCAAGGACAGAACGTAGCGAATGGCTGAGGGCTACAAGTGGCATGTGCCCCAGTTTACACTTTGAAACAAAGTTCTTCTTCTCCCCTGCCGGACTACGTAAGTGATTTCTTCGATGTTAGTTGTGAGCATTGCCCTAATCTGGCGAATGTCTTACGAACCATGTGGGGATATGCTACGTCCTTGTATAGTCCGGGCTCTCATATCTCACCGCTGCACCTCAGCGTTAGAGCGGGTTCAACATCGTAACACGGCATTCCTAGTTTACATACAAATGTATGAGCGCTTACGGTACTCAGACTCGCTTAAGATAGATTGGGAGATGAGGAAATCGCTTTCGATGTGTAGCACCCGATCGCCTTTCGACTTCTGCTTTCAGGTTGGGAAACCTAAATTGTTTGTCCATTTCATCATGATCCAAGAGGGATGTAAGTCCCGAGCCGATGCTGGCTGCTTTACCGTGGAGTAGGCTTATAAGGCCGTACGACTCCGCGCTTATGAGCGCCGAATAGATTACGTATCATGGTTGAAAGGTGTGTCCCCCGTAGAAGGGTCTGTTCGGCGGACTCTCGCACATTGATGATAGTCTAGGAAGACCCCGCAGCAACGTACGTTCTATCTCCATGTAGGACAACTGCGCAGCGAGCAGGGAAACTATATCCCTTGCAGAGATATTGCTCGCGATTTTTACCCAATGCAACCAAGACTCATGCGTTACACTTGTCGCCGGAATTTTTGTGCTCCATCGCATAAATGGGACTCGGCTAGGCACGGAAAAGCACGTATATTCACTGGACCCAGATTAGGTATCTCAGAGAACGTGACTAGCCAGGTGCAATATTTCAGAGAGTCCAACTACCTTACACAAAGACACTGTTAGTCCTGTTTTGGTGTCAGGGTATGTAACAACATCAAGTAACAATTCCAGCGGACTACGGTATCGTGCGTGTAACCTAATCGAGTATGAGCTGCTCAAGTCAATTCAATTCTTGCTCCTCGTAGCTGCATGGTCAGTCTCCTGCACACACACGCCGCACGCATCTCCGGTCGTTCCTTTACTCTAAGAGCCGTGTGAAACTATACCGGTTTAAAGGCTATACTGTGCAATAGATGGTTCCCAGACCCCGCAGGGCTCTAGACATCGGTAAGGCACGTACAATGTTCAATTATCCATCAATTGGGGCTGTGAACTTGGACGGGATCGTAGTGTGTCGGATCACTATTCCCTATCCACAGCGCCTGAGGAGGGAAGTTTGCTATCTCCGTTGAGCCATAAAAAATCAAAGCCTCACTATCTGTCAGCGTGAGACGTCCAATGCGCGCAAATAAATACGTCAACCGGAGTACTGCACTTCGTGCATAAACAAAAGCGAGCTAGCAGAGTATCGTCAAGACGAAACTACCGGCCTCAAAATGGGTCCCAACTATGAAGGAATTGTGACCTTAACTCTTCTCGGTGTTTTGTCCCGATAGAGGGCTGCATGTCGGTGGGTCATTGCTAGTGGACGTTGTCTGCAGAGTACGCGTCTCTGTCGGATTGCCAAAAGGCACAAGCTGTATAATCATTGGGCCTCCTCGCTATCTCTTGGGAAGATCCTTGGTCAAGGTTAACCTCGCGAGTGTGGGTCCGGCAGTTCCTGGCCGTAATGCTTCGCGACTATAATAACCTACTATATCCTGTAAGACTGACCCGTTTCCAGTCATTCTCCGTAACAATCTCACAATTCAGGTTAAGTATCTCCTGAGGGAATCAACCCACTGACCGTGCTCCTCCCTTAATATTTACTCCTCGCCGCAAAAGACGTGGCTTCTGAAAGCACCTAATTTGGGGATCAGAACTCGACACACCGCTCATTGAGGCTATCTGGTAACATTAGACGAAAGAAGGGTTTTCCCGACCTTGGATCTCCCTATTCTGCCGAACACAAGCGGGTGTAGGGCCAGAAGTATGCAGGCAATCACGTGACAGACTACCAAGGGGGTAATTCTGGGCGTTCAAGCCCCTAATCTTGCCCCCAATCTAAATACCCTAGATGTTACCTCCTGAGCCCGTGCCGGCCTGCTCGCGCATTGGCGAGATAAAATAAGACAGAAACTTTTCTTCAACAGGAGCCGAGTTGTCTAAGATTAACGCCGGATCTCTTCAGTTAGTGGCACACTATTTGCACGCTTCTAGTACTTGTGTCAATCACCCAAGAAATAACTTGCTGATACACTGGGGTGTACTTGGATTGTATCATGTTCGGCGTACTTTTCATCGATAATTCCGCTCCAGCCTTTGGGGACTGGTACTGCTTAAGTAGTGCTGCACACATATCACAAAAAATAAGTCTGCTATAAACCGGGGCAATGCTATGAAGGCCGACTTCTACCAGGCTCAAAGGAACGTTCCACGGGACGTGAAAGTAGATTTTATATGCTAGCTAGGCTGCTTGAGGGACAGTCCGCGACACCTCACTTTGCGATTAGGTGTACCGGAATCCTACAGTTAGTAGCCGTGCGTAATTCGGGCCGAAAATATAAGGCGCCCGTATTAATGTAAAGGTGAGAAGACAGAGTGATACACAGTTATATTCCAGGGACCGCACCAGTTGACCTTGTAATCCAACATAAAGCGCGAATCAGCAGGGTATTTCCGCGATTGTTGAGTACGCCCGCAAACTCTGGAAGGTTTTTAGGGGCCTGATGCAACGGTCGAGGATGGGGTCTCAGTTTGCTAGAACAGCTATCATTTCTGAATGATACCAAAAATCAGGATAATTGGAAACTCCAGGAGGGTCTATTGCTCGCTAAGGCACGTAGTGAGCGGGTGCCTAAACAAGATTTTTGTGTTTATCTATGGTAAGCGGTCTTCGTGAACGCGAGGACGTAGTTACAATAGTAAGCTATAGCCAGGTCGGGCACTCCCCGTAAAGCGCGAGCCCACTAGCCTCTAGTGCGAAGATTGGACGTCCTGCTTTACTGACGCTCGGTTGCCCCTGCACCCGGCAAGTGGATGGTTACAACACACTTGGAGGTGCGCCCGATACGGAGCAAGAGGTAGTGGTAGTCGAGTCAGGGTCGGTATGAGACGACTACCAATCGCAGTTATCGCCAGCTGGCTTCCGACTCGTCAGTACTAACTTATCATTATTCGCACGGTCGCAAACCGGGCGTTTGCTCTTAGGGAAACCCTCGAGGTGGGACCCACCGAAAAATTTGCGGCGCCTTCCTTACTAAAGTCCGGACCAAGTGATAGACTGCAGCAGTACGGTCAAGGGCCCGAACAATTTATGGAGACCGGGATTGCCCTCCGATGTCCCTTGCTGGTCTTTGAACATATTTATGGAAGGTCTTCACTGAGACAAGCCTCCCAGGGGTGTCTACTCAACACCCATTAAGCGGGACTTGTATTTCAATGTCTATTTGCACGCGCATGTAAGTACAGAGGATTATTCTACCTTCCGGTCCAATCAAAGTGCAAACCACAACCATTTAAAGGCAATCTCTCACCGAGTGAACTCACGCGTAACAGAGAAAACTGACGTCCTATAATTCCGCGCGACGGACGGGCGGCGACCGCCCCCAAGCACCCTGTAGGAGCCATTGCGAGCCATAGTGCTTGTCCCATAGGCACATCCAAAACTTAGTATTACCCCACGATTGTAGATGGGGAACCGCCTAGCCCGGGTGAAATCACTATATAGCCCTCTCCGAGAGTCCCAACATGGAGCATACGTCATGATGGATTCAAAGGGTGGAGCTATTAAACCGTAACGAGATGTGATCTCGCCGAATCCGCAAAGCCGTCCGAAGGCCTGGTATTCACACAGGATGAGGGTCATGCGGTCGATGCGGATAACACGAATGGCCCTTCAAAGGGTATGCTTCTTACTAGAGTATCTCGAGCGCCTATTACGCGTCAACTATTGGTCCGTCTTGAGAGCCACGATCTAGCTGGAGGGGATCAGCGATCACCGCGTGCCCAGCGAACTGAAATCTCATTTTGCGGAAGTCCCGCGGCTGAGACAGTCGTATACTCGGATTGATGCCCCAAGGGGTGGTCCTAATTCTACTATCCTTTGAGGCGCCTACACTGAAATAGGCGGAACGAGGGAAATAGTCCCACCGTGCGACTTCTCCGTGAACTCGTTCGCGCTAGCCAATTTGGATGCCCGCGGAGGATGGTTTCATATAGGTAATTGATGAATAGTTCCAACAGAGAACAAGTTGGCTATCCGAGAGTAGCGAAGATACCCAGAATTATGAGTGCCTACGTAAGGTTCGGCGCCTGACTAAATCGATTTTCCTATGCATACACAGAGGACTGACTGGGTGTTCTAGTTAGAGAGAATGTTCTCGAAGGAGTGTAACCCCAAGTCGCCGAATTTAGGGATCAGTCTTTCAGCACGCAATCCGAAAGAAGCATCCTAGCTGCGCAATAGGCGGCCAGTGGATCGGATTTGGACTGGGAGCACTGAAACACCGTTAATCGGTCTCTAACTCGGTAGCAACTATGACTCTGGCGTGGCCCGCTAGCAGTTGTACGGGTTTGTCTTCACATCCAAGTGCTCCAAGTCGTTGGAATTGATGGCAATTCCAGATTCGCCCGTCAGTCCTATAAGGCGTCGTCAAAAAACGGCGAAGACTACTTAAACGGCTGGTTAGAGAAATTGTAAAACTGTATGCTGGGAGGTGTTACTACGAGACACTAAAGATGCCCATGTTGTTTTCCTTTTTACGCGTCACTTACGAAAGCAAATTCATGTCGGGGCCAACCTATTGCTAGCGTGAGGATCCGTCCATTGCGAATAGATACCATCTGAACCCGCTCTGTCCTAGGGTTCTCGTCGAAGGCCCGCACTACGACAAATCGCCAATGCTCAGGCGCCAAGCCATTAGCATGACACTATCTCACTCCCAACTATCCACGATAGACATCCGCTTTAAGCCTTCGTGGCAGCATATTCGTGTTATCACCCCCGGTGGCTCCCGTAACAGTGATACGAAATGGTAAACTGATCACTGAATTCTACAGCAACCTCTATTGCGACTTCTATGCTTGAGAGGGGCTGTCGCCAGGACCAGGGTACCCGCATTCTACATTTTTGGATACGCCTCTGTCTAGCCCTATAGACGGTCACTAAACATTCAAGAATTCCTTCGATGGGAAGCAATATTCGAACCGACAGGTGTTGGGGCCAGTTACCGTACCGCCGCAACCAAATAGGACACCCAGTTCCGGCAAGACCCATGCCGCTAGGGCCCCTTTCCTCAACTACAATGCCTTCCATGCATATGTCCGGAACCACGTCTGGGGCGGGTCCCCAGGATGCTTGAACATGGAGTCTAGAAGGCTTTAATTCCGCTCCAAAAGGATGGTAGGTTACGTTGGCATCAGCTCTCACGTGGAGTGCCGGGACTTTGGAAAGCAAAGTTTTGTTGCCGTCAAAAAGAACGTTTTTAAGTCGTATGGTAGCTGGCGGATGCGAACGATCGGACCTCTATTAAGCCCATCAACAATACCGTGGTTAGCCCATGTTTCAAACCAAAAAGAAAGGCGGGAGATTAGCACGCGATAGGCATACAAGCGTTCTACGAGCAGAGGCATCGGTCTTTGAGGCTTCAGGCTGGGTTGAGACGAAGTTCTAGTCCTTTGCAAGAGAAATTTTCGATATCGATCTGGCTTGGAGAGATTCCGGAGAACCCACCGCAAATAATGGAAATGTGTCAGATAAATAGTCCGTGTAAGAATGCACCCCTGGATACAATGCTGCGTGATAAGGGCCCAGAGTCACTGTGTGTGCCAGCTTGGGAAATAGTATGGGTAGACAGTAGGCAGCACCTTCGACGGAAGAGTTAACCGAGCTAGCACTACCTCTGTTAAGCCGAAATACGCAGGCGTATGCCACTAAAGATACACGTAAACTCACCTCCGTCCTACAAACTGCCTCTTAGTTAAGGAATAGACTCCACCAGTCGCAGAAACCGAACAATACCTCGTGCGGGTCGCACATCATACCAGCCAACATTTAATAGTTTAACTTTTACCTGTGCACGACCTTGATAAGCAATCGACGGCCGCGTAACCGGGGTATGTTACCAGGGTTTAACCAGGCGACTTGAGGATCTTAAATAGGACGCTAGATGCAATAAATCCGCGTTCCTCGGTGAAATCTTGCGACACGTGGCTGCAACCTGATGATAGCGACGTGGAGATGAGATTGGGTAGGTTGCCGCAGGACTGCAACTACTGTAGCCCGTCCATTCAAAGCCTGCACCCTAGTTGAACAGGATATCTGCAATATACTATTAGCTCTCCTTACATGAGTGTACTTCCTCTGGAGTGTGGGTGCGTTGTTTAGAAGGCTACTTGTCGATGGTTAGTCCCAAAAGATCCCTGGCGGAATAAACCGCAATTCAGTCTAGTTACTTCGCCCAGGACAATCATGTAGCGAATGAGGTATAACTGCCTGAATTCCCCGTTTTAAGAGGATCGGTGTTGAGCGTTAAGCCCATTCTAAGCGGTTTGGCGCCTTCCCTGGAACTCTCCGACTTGAAGAATTGCCACGTTGTAAAATCTGGGAGCACCGCGGGTACCCCCTGACGTGTTACAATTACCCGCAAAAGCGTATCGCTCCAGCTCCAGGCCGGAGAAGAGCGCCGCTAGGCGTATGCCTTGGTGGGCGAGTTCGCCAGTATCATTCTCGAGATTAGATATTCAAAATTGCATTTTCGGGACAATACGCTGGTTTAAATGTAGCCATTCCGAGTCGGGCCAAGTCGCGTCGAACTAAGTGAAAGCACACGGTGCGCTTGGTATTTGGCGACCCTTGAGAAATATTTATCTATATTTGTAGTAAGGGGACTTGAGGAATAATTCTCTACTCAGGAATAATAGGCACCCCGCGGAAACTACCTGGTATCGGGCACCTTAGAGAACCCGCCCCTAGGCTAAATTCCGTGGGCGGACGGGTCCGACCGGAAACCGGATGTCTCGCGCTTATTGGTCCGCGGCCGGTGCTCCGGGGTGTAGACGATTACCGCGCCGCTTAGCGCCTAGAGATTAGCGCGCAGCAGTTCGGATACGCAAGTGTATACAAATAAACCTTGCATGGGTGATCAAGGTATTTGACCAGTATAATAGAAAAGCGGATTTCCTGATTGTATTAATCTGATTATCGCCAAACCTCTCCTGTGCTCCTCAACTATGATCTAGGGTTGATAGTCGATGATATGGGCCGATAGTAGTGTAGCAAATGTTGAGCGAGCCTTTAGTGGTACCGAACGACGGCATATGGCCGAACTTATATTCGGATCGCATTACAACTTATCGGGGTGAATGTAAGCTATATTAATATTGGTCTATTCTGCGCTTTCCCCCTCTTATTTTCGGGCTTGGTAGCGCAGGTCGAGATTGCACTTGTTAGGTTAGACGGTCGCTTGAGTTGTCACACCGGCCGTGTACATACGTCTTGATGAATCGCCTGCCCGTGCCCTTCCACAGAAATATGGAACCTACCGTAAGGGTATAAAATCCGTCTCCAAAGAACTTGTATCAAGCCTAGTCGGAGCCGCGCCAGAGATAATAAATTTTAGCCACACCGCCGGTGTTGGCCTAGATCACATGGCAAGCGGGTCGGGAGCTGTCTTATGGGAATTATTTAGTCTCTGGGACCTTAGGAGTAGAGGTTATTTCTCCTACGGGTAATTACTGGCGGTTCCTTTGTTGAATTATTTTTGCTTATTATCAAGACGGTGCGAGAGCGGCGTGTCTGAGCCAATACACTTGCTTGATAACGAACGCTTCTAGGCCCCGGTCAATGCACGGAAACGCCTAGAGCAACTGAGGTCATAATCTGAGTTTCTATAATCCCACCAAACCTCGTCGTCAAGTGACACATCGGACAGTGTCATACAGGATTGTCGCTCCCAACTATCCCCACATTGTTGGTAAAGCGTGTTCGAGTTGAGTGCTTTGGTGACCATGAATCGCCCAACCATATTCCTTACCTAACCATCGTGTAAATTAACGGTGTGGCTCGGTACGCAATAGGATCGGGGCTTTGGATCGAGTGTTATGATAACCCACAAACAAACCTCGGTTGCGATTAATTTCGAGCTTATATGGAATGGGGCACTCGGGCCACCCCCCGTTGCTGTGAACGCTTCGGAAATTCGATGACTGTGCAATCTGGGCTGATTGCAATTATGCATCTTCGTAGTCGAGCTAGATGGTAGTCGCCTTTACCCAAAGCCTGTCGGCGTTCAATTACGGCCACAAATTTGGAGTCCCGCACTCGCTGCCAAGTGATCTAAATTATATTTTCTCGTTTCAGCATCTTACAGCCTTCTTACTGTGTGTCGCTAATAACGGCGGAATCTGACCGAGGGCCTTGCGAGTTCCTTCACGTGGTTAATAGTCATGACTGCTGATTGCGGGAGAACGTGTAAATGAGCTGACGGTGCGCGCCGTTGGCGCCCCTCGACATTCATTCAGGCGGTTGCAGAATGCATACTCTGAGTCAGAGGCGCAATGTCAACAAACTGGTGTTGGTCCAAGACCGAATTTACTGCTCGTCGGAAGTCCTCTTGAGAGATCCGCTAAAAAGATGCCGGTCTAAAGTTCCTAGGAGTCTGGCAGTAACTGCTAGCCCATGCTTAGCGCGTGTTAGATCAGGTAGCTCGCACGTGCTTACCTAACGTGGTTATAGACCTGGTTTGGTAGTTTGATGAGGTGGCTAACTTCTCCGTGTGAGAGGCGCACATTTGCCTGCTTGAGCTAAGTGATATATGGGAAGTTCGTCTACATCCCTTACCTATGTAACAGGACTACGCGATTTTAAAGCAGAAATTCAAGCATGGTGCATGAAGAAACCACTTGGCCCTCCGTGGGGACATACAAGTCCCGGGGACAACTTGCATCATAAAACCATAGGTTCGACCGGCCGATATCATATCCCAAATTAGCATTCGAGCGCCTCTCGTCAGCACACAGGCTACGTGCCGGCTGCCTTAAGAGATTGAAATCGTCGACGGTTGGTTGCAGCCCTACTTGCTAACTTCCCAAGAAGAGACTTCTCAGGCAGTGATATGTGTACGCGCCACGCAAAAATCGGAACACAGGTAATGTTGGGCGGGAGTATTAGCACCAACGAGGGAACTCTGGTTGCAGTCGGCGAATTCTCGTTGATCCCTTCCCATCCAGGCATGAAGCCTGCCTCTCGCCGGCTGAGATGACCCGTGCAGCATCCCGGTTTAGGGGTCGGAGCCTTTGCGCAGAGCATACACGAGGCACCTGCCGCAAAAAGGGCTATAGTGCAGTGGGCTCATCCATGGGCCATACCCGTCCTCACCTCGGTACCTCGGCTAGAGTTGGAGGTTATGGGTTTCGAGGCGCTCTCCGTTCCTCCAGCGGGCGAAACGGAAATCGCTCTACGAAAGCGAGACGATTCGACACCTGCCTACAGGCGCCCCAGCCCTTGAGATGTAAAAGAGTCGGAGCTTCCTTCAGGCACAAGGATCCATATTAGATGCTTAGCACTGATCGGTTGTGCTCTAAGCAATTTTATGAACGGCTTGCTTTTGGCTTATCAAAAACCACATCAGTGCTTGTTGTGGGGCACTAAATGTGGTTACTACTGGCGAATTAGTATAAATTCGGACGGTCCGGAGAAGACAACATGCCCCACAGACTCGACGCCTTTGGTGCTCGCGAGCAGCTCGATCGGACAGCGTAGGATAAATTTTGAATTACACTCGGTCGACCCTACTATGGCAGGATTCCCAACCTACCATTGGAACTTAAAGTCCGCTTCAGCCGACCTCGGGTAACCATGCCGCTTTTCTCAATTTGCATGCTACATTTCAGCTCGGTGAGGTGGTGATTACTTCGCCAACGCTACCAGGGGATGCAGCGAGATTCTACCGAACCGTACGTCCTATGATCCTAAAGGCTCTAGAGCAAACACGTTGGGTATGTCATCGGTGTTGTTTTTCGTCCAAGAGATGACTGGGAGAAAACACGCCCTCGGCTCTTCAGTCCTATTTGAGCTCAGCGTAGGGGTTCGATAGGTCCAATTGATATTTTGGTGATCAAAGCGTACCTGGGCACCATAACGTCGCAGACCACCACAGCGTATATGCATTCTACTATGTTATAACTACCTCATACCACCAGGGCAAGGCGGAACCAGCGCTTGCTTAGTCCATACTAGGCACTCGATGAGGTTGCATCGGGTCACACGATCAGTACATCGGCAGTGCGTAAGTACAAGGCCTACCTTGGCCCGACGCATAACCTGTAACCTAGCTGCCTTTGCGGTGGCTTCTTCTCTCCATGTTCACTGCCTGATCTTTATACGCATAAATGTTGCATCAATCTTTCACCCAGTCGGCAGCCATGGTGGTACGCGTTCACCGTTGTTCGATCGAGGGCCAAGTGCATTGTGTCCTCGACACAATTTTTCACAACGACCTCAACCAACACCCGCGTAAGAAGACTGGACCCGGCAGGCCTCGCAGGAGTTTCTAGAGAGCCAAATAGTCACACGTAGCTCCAATTAGTAAGACGGCCTCAACTCCCAGATTAATTGTCTTGCAGCCGCGCGTTAGTACCCCCACATAGTGGTACACGCTGGCAACATTATCGAAGGGAAAGAAAAAGGTTCGCTCGCACTCGTAGCCGCTACTGACGTCTGAAGATATGAACTCTGTACCTTCCAAGTTTAACCTTAGCATTCGGGGCAATCGGTGTGCGAAAGCTGGGCAATAGGTTATGTCGACCTCGTAACTTTGTGCGACGCTTACATTAGCACTCAGCAGAGCATCGATCTGACTCGCCACAATTTACCGAAAGGGATTCATTGACAGGACAGTCCTCTACATCGCCTGACGCGATCTAGACAACTTCGAGAAACGCAGGCAATTAAGAGCAGAAGAGTACTGTTTTTACAGTTCTCAACCTAGCGAATCGGTGCATAGTGGAGCAACATTAGAGTAAGTACACTACGATGTGGCATGGGCAGTTCTTGCAATTCCGTGTTGTGCGTGAATATGTCCTGAGAACAACCGAAAGCTGTGAGGACAGCTACGATGTGAGACCTCTACAG
		</sequence>
    <sequence><taxon idref="Location_4_1_1|25.418834629367964"/>
			AGCGCCCAAAGCATGTGGAATGATACCTGTCGAATATAAACCCCTAATGTACCTCGTGTGTGGAGCTTCTTGCAAGGCTATCACCCACCTCTTATAACCAGTAAATTAGCCTTAAGTACGTTAGAGATTTTTGGGTCAAGCAGCCTGAAATAACTGGCCCGCAGCTCGCAGTACGTCGGTCCGTCAGGCACTTTTTGGTTGAAGCGCCGTCTTGTTACCTAGCGATCATGGTCGGTAGGCCGAGTCCCTGAGATGTGGGATTGTCCGGATGTGTCCCGTGGAGCAATCTCGACGAGAGTATCCAGTCAGATCGATGTACACCGCATAAGTGAGGGCTGTGGGAGTTTTTAAGTCTGGGTTGGGCTGGCCTGGGTGGGGAATTAATTGATGGATTGTACTGGTTAAGCGAGAAAACTAACGGTACGAGTTAGGAGACACGACGCGCCTCGTTCGAAAGAGGTGGAGCCACGGGCGACTTGCATCAGATTGTCTGCATCTGAATTTTTCTATACATTCCATCAATCGAAATCGTAACGGTGAGATGCCAGGCAGCGTATAAAGAACGCGGTCAGACTGACTGCCCCTAAATATTGCCCACGGGGCACTTTCCTCTTGCTCCATCTTCCGTCAGGTGAGTAGGGTTCTGACGGTGCTATGTTATTCGTACGCCTAGCGTCGACGGATCGTTCTTAACTGTACAAGGATTGCTTATCCCAAGCTAACTACGATTTTGCGACACGACACCTCAGACTACAATACACCTACGGCGATTCCTCCCGGGTCATCTTTTAGCAAACATTCTCCGTTAGCGTTTTAACAGGTCGCCTCGTGACGAGCTTCTCTATCATTCGGAATAGCTCTTCTCCGAGCGCTTTCCTCGATGAGTTCCTGGGCCAGGAGTGTGTCTCCATGAAGGTAAAGCCCACTCGAGTCAGGTACTTGCAGGTCTAGATGGGGTAAGTGGACCCGTTATCCCCCTGGCTTTAACGCCGTTGATGGACTGACAGAACTGCTTCAGGCTAGTCACCGAGAGGAGCAACCAGGTACGGCCCGTACAGGACCTATACCACTTGCCACGCGCAATGACCTGGTGGTATGTTCCCGATCCTGCACGGGTCACTACCCCGACAGGGCCGATTTAAGCTTTACCCTGCAGGGGTGATGCGTGAAGTTCTAAATTCGCGCATGCGACGCCTAGTTTAGGCAAGTAAGTCCCGGCAGGTGGTTTACACAGTTGACACGACGACCCTCTTATATTTCTAGCCGACGTAACGGGTACTTGATCACACCAATCGTATGCTGGATTGCCCTCTCACAGTGTTGTGAAACTTACGTCTTAGCTCCCACGGCTCAGGCGCATAAACCCTCGTCCATGATGATAGTGAGTATTCGGCCATTACTAGCTCGTGTTAAACTCAGTTACCTGATCGAACGTGGGTTTCCCTGTTCCAGCTGTCTGATCCACTAGACGATCACAAAGACTGATGCGACGTGAGAAACTGATACGATTGTAAATTGTTTCGCGCGACTGTAAGTAACCTCAGGGAACCTAAGCCAATGTATTCAGGGTTAACGGTTAGGTCTTCCGAAGAGTTGGTGCTGGGTTAGGCGTTGTGTTTCGGATTAACTAAATCATCGCTTTAAACGTAGCTCACTGTGTGACCGTCACACGCTCTGTATGAGATTCTAGGGAAGAACTTCGAACGTACAGTGATTCTTAGAGCTACTCGTCAGCGAGGTCCGTCTTCACAACAATCCATCTCATATCTCATACAATTGCAAAGCCCGTAGACCAAACCAGATAGGGTTGTTTCATGATTCAGACGAAGCCCCACGCTCATTCACCTTTTCCATAGTCTGCGACGTAGTGTAATTTTTGCCTAGTTTTTGTATCCAGGATAGGGAGGTAACGCATCAGCGTCCACCAAATCGTCGTTATGTGCCAGGATTTACACAGTTAGGTCTTCCCCAGAGGTATGGAATCCGAAGCGCAGAGATCATGCCTCACAAATGACGTGTCCTCCGGCGAATTACCATACCCCGGACAAGTCCGATATCTTACCGGACGTTCTCTGGTCCACTGATTAAGACCTGACTAGAATCATCGAAGGCCGCTCCGCGCCAGTCGGGTTTTCTAAGGGTTTCCACCGTCAATACGTGCGCCCCGGGACCCTGGACTAGAGACCACGAGTGTCACTCCTGCTTTGTTCAAACGAACAAAGTCGGACAGAGACTAATCAAGTGTTCAACTGCGAGTTTACACATCGAAACAAAACACAGAATCCCGATATGCTAGTATGGGAACATACATAATTGCCTCGCACAACAGCAATCGTACTCCATGGTGTGTGTCTTCAATCCTACGTAATGTCCCGATGGGGGTCGCATGAATAAACGGCGTTGTATAACAGAGAGAGTCTGTCAAGTCTGGCAACATGCCGTCCCCGTGTTCGGCAGGAGATTGATAGGCTTCTTAATCACCTTGGGCACTCCTAATAGATTTGACCCCCGACGCCGTGTTTGTCATGTAGTTTCATTTTATGCCACACGGAGTGGCCTACCGCCGGCATCATCTAGTGGTGTCTGCCGGCAGTGACATGGACGCCTGGGAAAGTCAAAGGACCCCGATACGATGGCTACTGATAGGTAGTCCCCGGCTCAACTCAGAATTTCTTGAATCATGTGTCGGAACCGTCTAAATACCCTGTGCGGGATATGAAGCCAGCTGGTACGTAGACCAAAAAAAACCTAATGAGACCTGTCTGGCATAAGATGAGGGTCCTCCCTGGCGCTGCTAAACGGCCCGGTTAGATTCCATGGTCTATGCGCAATCACGAAGGGTCATCCAAGCCGTCTGTCGTCCGCGGACTCGAGAAGATAAGAAGACTCAAGTGCGCCCGAGAGGGGCATTAGCAAGGACAGAACGTAGCGAATGGATGAGGGCTACAAGTGGCATGTGCCCCAGTTTACACTTTGAAACAAAGTTCTTCTTCTCCCCTGCCGGACTACGTAAGTGATTTCTTCGACGTTAGTTGTGAGCATTGCCCTAATCTGGCGAATGTCTTACGAACCATGTGGGGATATGCTACGTCCTTGTATAGGCCGGGCTCTCATATCTCACCGCTGCACCTCGGCGTTAGAGCGGGTTCAACATCGTAACACGGCATCCCTAGTTGACATACAAATGTCTGAGCGCTTACGGTACTCAGACTCGCTTAAGATAGATTGGGAGATGAGGAAATCGCTTTCGATGTGTAGCACCCGATCGCCTTTCGACTTCTGCTTTCAGGTTGGGAAACCTAAATTGTTTGTCCATTTCATCATGATCCAAGAGGGATGTAAGTCCCGAGCCGATGCTGGCTGCTTTACCGTGGAGTAGGCTTATAAGGCCGTACGACTCCGCGCTTATGAGCGCCGAATAGATTACGTATCATGGTTGAAAGGTGTGTCCCCCGCAGAAGGGTCTGTTGGGCGGACTCTCGCACATTGATGATAGTCTAGGAAGACCCCGCAGCCACGGACGTTCTATCTCCATGTAGGACAACTGCGCAGCGAGCAGGGAAACTATTTCCCTTGCAGAGATATTGCTCGCGATTTTTACCCAATGCAACCAAGACTCATGCGTTACACTTGTCGCCGGAATTATTGTGCTCCATCGCATAAATGGGACTCGGCTAGGCACGGAAAAGCACGTATATTCACTGGACCCAGATTAGGTATCTCAGAGAACGTGACTAGCCAGGTGCAATATTTCAGAGAGTCCAACTACCTTACACAAAGACACTGTTAGTCCTGTTTTGGTGTCAGGGTATGTAACAATATCAAGTAACATTTCCAGCGGACTACGGTATCGTGCGTGTAACCTAATCGAGTATGAGCTGCTCAAGTCAATTCAATTCTTGCTCCTCGTAGCTGCATGGTCATTCTCCTGCACACACACGCCGCACGCATCTCCGGTCGTTCCTTTACTCTAAGAGCCGTGTGAAACTATACCGGTTTAAAGGCTATACTGTGCAATAGATGGTTCCCAGACCCCGCAGGGCTCTAGACATCGGTAAGGCACGTACAATGTTCAATTATCCATCAATTGGGGCTGTGAACTTGGACGGGATCGTAGTGTGTCGGATCACTATTCCCTATCCACAGCGCCTGGGGAGGGAAGTTTACTATCTCCGTTGAGCCATAAAAAATCAAAGCCTCACTATCTGTCAGCGTGAGACGTCCAATGCGTGCCAATAAATACGTCAACCGGAGTACTGCACTTCGTGCATAAACAAAAGCGAGCTAGCAGAGTATCGTCAAGACGAAACTACCGGCCTCAAAATGGGTCCCAACTACGAAGGAATTGTGACCTTAACTCTTCTCTGTGTTTTGTCCCGATAGAGGGCTGCATGTCGGTGGGTCATTGCTAGTGGACGTTGTCTGTAGAGTACGCGTCTCTGTCGGATTGCCAAAAGGCACAAGCTGTATAATCATTGGGCTTCCTCGCTATCTCTTGGGAAGATCTTTGGTCAAGGTTAACCTCGCGAGTGTGGGTCCGGCTGTTCCTGGCCGTAATGCTTAGCGACTATAATAACCTACTATATCCTGTAAGACTGACCCGTTTCCAGTCATTCTCTGTAACAATCTCACAATTCAGGTTAAGTATCTCCTGAGGGAATCAAGCCACTGACCGTGCTCCTCACTTAATATTTACTCCTCGCCGCAAAAGACGTGGCTTCTGAAAGCACCTAATTTGGGGATCAGAACTCGACACACCGCTCATTGAGGCTATCTGGTAACATTAGACGAAAGAAGGGTTTTCCCGACCTTGGATCTCCCTATTCTGCCGAACACAAGCGGGTGTAGGGCCAGAAGTATGCAGGCAATCACGTGATAGACTACCAAGGGGGTAATTCTGGGCGTTCAAGCCCCTAATCTAGCCCCCAATCAAAATACCCTAGATGTTACCTCCTGGGCCCGTGCCGGCCTGCTCGCGCATTGGCGAGATAAAATAAGACAGAAACTTTTCTTCAACAGGAGCCGAGTTGTCTAAGATTAACGCCGGATCTTTTCAGTTAGTAGCACACTATTTGCACGCTTCTAGTACTTGTGTCAATCACCCAAGAAATAACTTGCTGATACACTGGGGTGTACTTGGATTGTATCATGTTCGGCGTACTTTTCATCGATAATCCCGCTCCAGCCTTTGGGGACTGGTACTGCTTAAGTAGTGCTGCACACATATCACAAAAAATAAGGCTGCTATAAACCGGGGCAATGCTATGAAGGCCGACTTCTACCAGGCTCAAAGGAATGTTCCACGGGACGTGAAAGTTGATTTTATATGCTAGCTACGCTGCTTGAGGGACAGTCCGCGACACCTCACTTTGCGATTAGGTGTACCGGAATCCTACAGTTAGTAGCCGTGCGTAATTCGGGCAGAAAATATAAGGCGCCCGTATTAATGTAAAGGTGAGAAGACAGAGTGATACACAGTTATATTCCAGGGACCGCACCAGTAGACCTTGTAATCCAACATAAAGCGCGAATCAGCAGGGTATCTCCGCGATTGTTGAGTACGCCCGCAAACTCTGGCAGGTTTTTAGGAGCCTGATGCAACGGTCGAGGATGGGGTCTCAGTTTGCTAGAACAGCTATCATTTCTGAATGATACCAAAAATCAGGATAATTGGAAACTCCAGGAGGGTCTATTGCTCGCTAAGGCACGTAGTGAGCGGGTGCCTAAACAAGGTTTTTGTGTTTATCTATGGTAAGCGGTCTTCGTGAAGGCGAGGACGTAGTTACAATAGTAAGCTATCGCCAGGTCGGGCACTCCCCGTAAAGCGCGAGCCCACTAGCCTCTAGTGCGAAGATTGGACGTCCTGCTTTACCGACGCTCGGTTGCCCCTGCACCCGGCAAGTGGATGGTTACAACACACTTGGAGGTGCGCGCGATACGGAGCAAGAGGTAGTGGTAGTCGAGTCAGGGTCGGTATGAGACGACTACCAATCGCAGTTATCGCCAGCTGGCTTCCGACTCGTCAGTACTAACTTATCGTTATTCGCACGGTCGCAAACCGGGCGTTTGCTCTTAGGGAAACCCTCGAGGTGGGACCCACCGAAAAATTTGCGGCGCCTTCCTTACTAAAGTCCGGACCAAGTGATAGACTGCAGCAGTACGGTCAAGGGCCCGAACAATTTATGGAGACCGGGATTGCCCTCCGATGTCCCTTGCTGGTCTTTGAACATATTTATGGAAGGTCTTCACTGAGACAAGCCTCCCAGGGGTGTCTGCTCAACACCCATTAAGCGGGACTTGTCTTTCAATGTCTATTTGCACGCGCATGTAAGTACAGAGGATTATTCTACCTTCCGGTCCAATCAAAGTGCAAACCACAACCGTTTAAAGGCAATCTCTCACCGAGTGAACTCACTCGTAACAGAGAAAACTGACGTCCTATAATTCCGCGCGACGGACGGGCGGCGACCGCCCCCAAACACCCTGTAGGGGCCATTGCGAGCCATAGTGCTTGTCCCATAGGCACATCCAAAACTTAGTATTACCCCACGATTGTAGATGGGGAACCGCCTAGCCCGGGTGAAATCACTATATAGCCCTCTCCGAGAGTCCCAACATGGAGTATACGTCCTGATGGATTCAAAGGGTGGAGCTATTAAACCGTAACGAGATGTGATCTCGCCGAATCCGCAAAGCCGTCCGAAGGCCTGGTATTCACACAGGATGAGGGTCATGCGGTCGATGCGGATAACACGAATGGCCCTTCAAAGGGTATGCTTCTTACTAGAGTATCTCGAGCGCCTATTACGCGTCAACTATTGGTCCGTCTTGAGAACCACGATCTAGCTGGAGGGGATCAGCGATCACCGCGTGCCCAGCGAACTGAAATCTCATTTTGCGGAAGTCCCGTAGCTGAGACAGTCGTATATTCGGATTGATGCCCCAAGGGGTGGTCCTAATTCTACTATCCTTTGAGGCGCCTACACTGAAATAGGCGGAACGAGGCAAATAGTCCCACCGTGCGACTTCTCCGTGAACTCGTTCGCGCTAGCCAATTTGGATGCCCGCGGAGGATGGTTTCATATAGGTAATTGATGAATAGTTCCAACAGAGAACAAGTTGGCTATCCGAGAGTAGCGAAGATACCCAGAATTATGAGTGCCTACGTACGGTTCGGCGCCTGACTAAATCGATTTTCCTATGCATACACAGAGGACTGACTGGGTGTTCTAGTTAGAGAGAATGTTCTCGAAGGAGTGTAACCCCAAGTCGCCGGATTTAGGGATCAGTCTTTCAGCACGCAATCTGAAAGAAGCATCTTAGCTGCGCAATAGGCGGCCAGTGGATTGGATTTGGACTGGGAGCACTGAAACACCGTTAATCGGTCTCTAACTCGGTAGCAACTATGACTCTGGCGTGGCCCGCTAGCAGTTGTACGGGTTTGTCGTCACATCCAAGTGCTCCAAGTCGTTAGAATTGATGGCAATTCTAGATTCGCCCGTCAGTCCTATAAGGCGTCGTCAAAAAACGGCGAAGACTACTTAAACGGCTGGTTAGGGAAATTATAAAACTGTATGCTGGGAGGTGTTACTACGAGACACTAAAGATGCCCATGTTGTTTTCCTTTTTACGCGTCACTTACGGAAGCAAATTCATGTCGGGGCCAACCTATTGCTAGCGTGAGGATCCGTCCATTGCGAATAGATACCATCTGAACCCGCTCTGTCCTAGGGTTCTCGTCGAAGGCCCGCACTACGACAAATCGCCAATGCTCAGGCGCCAAGCCATTAGCATGACACTATCTCACTCCCAACTATCCACGATAGACATCCGCTTTAAGCCTTCGTGGCAGCATATTCCTGTTATCACCCCCGGTGGCTCCCGTAACAGTGATACGAAATGGTAAACTGACCACTGAATTCTACAGCAACCTCTATTGCGACTTCTATGCTTGAGAGGGGCTGTCGCCAGGACCAGGGTACCCGCATTCTACATCTTTGGATACGCCTCTGTCTAGCCCTATAGACGGTCACTAAACATTCAAGAATGCCTTCGATGGGAAGCAATATTCGAACCGACAGGTGTTGGGGCCAGTTACCGTACCGCCGCAACCAAATAGGACACCCAGTTCCGGCAAGACCCATGCCGCTAGGGCCCCTTTCCTCAACTACAATGCCTTCCATGCATATGTCCGGAACCACGTCTGGGGCGGGTCCCCAGGATGCTTGAACATGGAGTCTAGAAGGCTTTAATTCCGCTCCAAAAGGATGGTAGGTTACGTAGGCATCAGCTCTCACGTGGAGTGCCGGGATTTTGGAAAGCAAAGTTTTGTTGCCGTCAAAAAGAATGTGTTTAAGTCGTATGGTAGCTGGCGGATGCGAACGATCGGACCTCTATTAAGCCCATCAGCAATACCGTGGTTAGCCCATGTTTCAAACCAAAAAGAAAGGCGGGAGATTAGCACGCGATAGGCATACAAGCGTTCTACGAGCAGAGGCATTGGTCTTTGAGGCTTCAGGCTGGGTTGAGACGAAGTTCTAGTCCTTTGCAAGAGAAATTTTCAATATCGATCTGGCTTGGAGAGATTCCGGAGAACCGACTGCAAATAATGGAAATGTGTCAGATAAATAGTCCGTGCAAGAATGCACCCCTGGATACAATGCTGCGTGATAAGGGCCCAGAGTCACTGTGTGTGCCAGCTTGGCAAATAGTATGGGTAGACAGTAGGCAGTACCTTCGACGGAAGAGTAAACCGAGCTAGCACTACCTCTGTTAAGCCGAAATACGCAGGCGTATGCCACTAAAGATACACGTAAACTCACCTCCGTCCTACAAACTGCCTCTTAGTTAAGGAATAGACTCCACGAGTCGCAGAAACCGAACAATACCTCGTGCGGGTCGCACATCATACCAGCCAACATTTAATAGTTTAACTTTTACCTGTGCACGACCTTGATAAGCAATCGACGGCCACGTAACCGGGGTATGTTACCAGGGTTTAACCAGGCGACTTGAGGATCTTAAATAGGACGCTAGATGCAATAAATCCGCGTTCCTCGGTGAAATCTTGCGACACGTGGCTGCAACCTGATGATAGCGACGTGGAGATGAGATTGGGTAGGTTGCCGCAGGACTGCAACTACTGTAGCCCGTCCATTCAAAGCCTGCACCCTAGTTGAACAGGATATCTGCAATATACTATTAGCTCTCCTTACATGAGTGTACTTCCTCTGGAGTGTGGGTGCGTTGTTTATAAGGCTACTTGTCGATGGTTAGTCCCAAAAGTTCCCTGGCGGAATAAACCGCAATACAGTCTAGTTACTTCGCCCAGGACAATCATGTAGCGAATGAGATATAACTGTCTGAATTCCCCGTTCTAAGAGGATCGGTGTTGAGCGTTAAGCCCATTCTAAGCGGTTTGGCGCCTTCCCTGGAACTCTCCGACTTGAAGAATTGCCACGTTGTAAAATCTGGGAGCACCGCGGGTACCCCCTGACGTGTTACAATTACCCGCAAAAGCGTATCGCTCCAGCTCCAGGCCGGAGAAGAGCGCCGCTAGGCGTATGCCTTGGTGGGCGAGTTCGTCAGTATCATTCTCGAGATTAGATATTCAAAATTGCATTTTCGGGACAATACGCTGGTTTAAATGTAGCCATTCCGAGTCGGGCCAAATCGCGTCGAACTAAGTGAAAGCACACGGTGCGCTTGGTATTTGGCGACCCTTGAGAAATATTTATCTATATTTGGAGTAAGGGGACTTGAGGAATAATTCTCTACTCAGGAATAATAGGCACCCCGCGGAAACTACCTGGTATCGGGCACCTTAGAGTACCCGCTCCCAGGCTAAATTCCGTGGGCGTACGGGTCCGACCGGAAACCGGATGTCTCGCGCTTATTGGTCCGCGGCCGGTGCTCCGGGGTGTAGACGATTACTGCGCCGCTTAGCGCCTAGAGATTAGCGCGCAGCAGTTCGGATACGCAAGTGTATACAAATAAACCTTGCATGTGTGATCAAGGTATTTGACCAGTATGATAGAAAAGCGGATTTCCTGATTGTATTAATCTGATTATCGCCAAACCTCTCATGTGCTCCTCAACTATGATCTAGGGTTGATAGTCGATGATATGGGCCGATAGAAGCGTAGCAAATGTTGAGCGAGCCTTTAGTGGTACCGAACGACGGCATATGGCCGAACTTATATTCGGACCGCATTATAACTTATCGGGGTGAATGTAAGCTATATTAATATTGGTCTATTCTGCGCTTTCCCCCTCTTATTTTCGGGCTTGGTAGCGCAGGTCGAGATTGCACTTGTTAGGTTAGACGGACACTTGAGTTGTCACACCGGCCGTGTACATACGTCTTGATGAATCGCCTGCCCGTGCCCTTCCACAGAAATATGGAACCTACCGTAAGGGTATAAAATCGGTCTCCAAAGAACTTGTATCAAGCCTAGTCGGAGCCGCGCCAGAGATAATAAATTTTAGCCACACCGCCGGTGTTGGCCTAGATCACATGGCAAGCGGGTCGGGAGTTGTCTTATTGGAATTATTTAGTCTCTCGGACCTTATGAGTAGAGGTTATATCTCCTACGGGTAATTACTGGCGGTTCCTTTGTTGAATTATTTTTGCTTATTATCAAGACGGTGCGAGAGCGGCGTGTCTGAGCCAATACACTTGCTTGATAACGAACGCTTCTAGGCCCCGGTCAATGCACGGAAACGCCTAGAGCAACTTAGGTCATAATCTGAGTTTCTATAATCCCACCAAACCTCGACGTCAAGTGACACATCGGACAGTGTCATACAGGATTGTCGCTCCCAACTATCCCCACATTGTTGGTAAACCGTGTTCGAGTTGAGTGCTTTGGTGACCATGAATCGCCCAACCATATTCCTTACCTAACCATCGTGTAAATTAACGGTGTGGCTCGGTACGCAATAGGATCGGGGCTTTGGATCGAGTGTTATGATAACCCACAAACAAACCTCGGTTGCGATTAATTTCGAGCTTATATGGAATGGGGCACTCGGGCCACCCCCCGTTGCTGTGAACGCTTCGGAAATTCGATGACTGTGCAATCTGGGCTGATCGCAATTATGCGTCTTCGTAGTCGAGCTAGATGGTAGTCGCCTTTACCCAAAGCCTGCCGGCGTTCAATTACGGTCACAAATTTGGAGTCCCGCACTCGCTGCCAAGTGATCTAAATTATATTTTCTCGTTTCAGCTTCTTACAGCCTTCTTACTGTGTGTCGCTAATAACGGCGGAATCTGACCGAGGGCCTTGCGAGTTCCTTCACGTGGTTAATAGTCATGACTGCTGATTGCGGGAGAACGTGTATATGAGCTGACGGTGCGCGCCGTTGGCGCCCCTCGACATTCATTCAAGCGGTTGCAGAATGCATACTCTGCGTCAGAGGCGCAATGTCAACAAACTGGTGTTGGTCCAAGAGCGAATTTACTGCTCGTCGGTAGTCCTCTCGAGAGATCCGCTAAAAAGATGCCGGTCTAAAGTTCCTAGGAGTCTGGCAGTAACTGCAAGCCCATGCTTAGCGCGTGTTAGATCAGGTAGCTCGCACGTGCTTACCTAACGTGGCTATAGACCTGGTTTAGTAGTTTGATGAGGTGGCTAATTTCTCCGTGTGAGAGGCGCACATTTGCCTGCTTGAGCTAAGTGATATATGGGAAGTTCGTCTACATCCCTTACCTATGTAACAGGACTACGCGATTTTAAAGCAGAAATTCAGGCATGGTGCATGAAGAAACCACCTGGCCCTCCGTGGGGACATACAAGTCCCGGGGACAACTTGCATCATAAAACCATAGGTTCGACCGGCCGATATCATATCCCAAATTAGCATTCGAGCGCCTCTCGTCAGCACACAGGCTACGTGCCGGCTGCCTTAAGAGATTGAAATCGTCGACGGTTGGTTGCGGCCCTACTTGCTAACTTCCCAAGAAGAGACTTCTCAGGCAGTGATAAGTGTACGCGCCACGCAAAAATCGGAACACAGGTAATGTTGGGCGGGATTATTAGCACCAACGAGGGAACTCTGGTTGCAGTCGGCGAATTCTCGTGGATCCCTTCCCATCCAGCCATGAAGCCTGCCTTTCGCCGGCTGAGATGACCCGTGCAGCATCCCGGTTTAGGGGTCGGAGCCTTTGCGCAGAGCATACACGAGGCATCTGCCGCAAAAAGAGCTATAGTGCAGTGGGCTCATCCATGGGCCATACCCGTCCTCACCTCGGTACCTCGGCTAGAGTTGGAGGTTATGGGTTTCGGCGCGCTCTCCGTTCCTCCAGCGGGCGAAACGGAAATCGCTCTACGAAAGCGAGACGATTCGACACCTGCCTACAGGCGCCCCAGCCCTTGAAATGTAAAAGAGTCGGAGCTTCCTTCAGGCACAAGGATCCATATTAGATGCTTAGCACTGATCGGTTGTGCTCTAAGCAATTACATGAACGGCTTGCTTTTGGCTTATCAAAAACTACATCAGTGCTTGTTGTGGGGCACTAAATGTGGTTACTACTGGCGAATTAGTATAAATTCGGACGGTCCGGAGAAGACAACATGCCCCACAGACTCGACGCCTTTGGTGCTCGCGAGCAGCTCGATCGGACAGTGTAGGATAAATTTTGAATTACACTCGGTCGACCCTACTATGGCAGGATTCCCAACCTACCATTGGAACTTAAAGTCCGCTTCAGCCGACCTCGGGTAACCATGCCGCTTTTCTCAATTTGCATGCTACATTTCAGCTCGGTGAGGTGGTGATTACTTCGCCAACGCTACCAGGGGGTGCAGCGAGATTCTACCGAACCGTACGTCCTATGATCCTAAGGGCTCTAGAGCAAACACGTTGGGTATGTCATCGGTGTTGTTTTTCGTCCAAGAGATGACTGGGAGAAAGCACGCCCTCGGCTCTTCAGTCCTATTTGAGCTCAGCGTAGGGGTTCGATAGGTCCAATTGATATTTTGGTGATCAAAGCGTACCTGGGCACCATAACGTCGCAGACCACCACAGCGTATATGCATGCTACTATGTTATGACGACCTCATACCACCAGGGCAAGGCGGAACCAGCGCTTGCTTAGTCCATACTAGGCACTCGCTGAGATTGCATCGGGTCACACGATCAGTACATCGGCAGTGCGTAAGTACAAGGCCTACCTTGGCCCGACGCATAACCTGTAACCTAGCTGCCTTTGCGGTGGCTTCTTCTCTCCATGTTCACTGCCTGATCTTTATACGCATAAATGTTGCATCAATCTTTCACCCAGTCGGCAGCCATGGTGGTACGCGTTCACCGTTGTTCGATCGAGGGCCAAGTGCATTGTGTCCTCGACACAATTTTTCACAACGACCTCAACCAACACCCGCATAAGAAGACTGGACCCGGCAGGCCTCGCAGGAGTTTCTAGAGAGCCAAATACTCACACGTAGCTTCAATTAGTAAGACGGCCTCAACTCCCAGGTTAATTGTCTTGCAGCCGCGCGTTAGTACCCCCACATAGTGGTACACGCTGGCAACATTATCGAAGGGAAAGAAAAAGGTTCGCTCGCACTCGTAGCCGCTACTGACCTCTGAAGATATGACCTCTGTACCTTCCAAGTTTAACCTTAACATTCGGGGCAATCGGTGTGCGAAAGCTGGGCAATAGGTTATGTAGACCTCGTAACTTTGTGCGATGCTTACATTAGCACTCAGCAGAGCATCGATCTGACTCGCCACAATTTACCGAAAGGGATTCATTGACAGGACAGTCCTCTACATCGCCTGACGCGATCTAGAAAACTTCGAGAAACGTAGGGAATTAAGAGCAGAAGAGTACTGTTTTTACATTTCTCAACTTAGCGAATCGGTGCATAGTGGCGCAACATTAGAGTAAATACACTACGATGTGGCATGGGCAGTTCTTGCAATTCCTTGTTGTGCGTGAATATGTCCTGAGAACAACCGAAAGCTGTGAGGACATCTACGATGTGAGACCTCTACAG
		</sequence>
    <sequence><taxon idref="Location_4_1_0|29.667254943889986"/>
			AGCGCCCAAAGCATGTGGAATGATACCTGTCGAATATAAACCCCTAATGTACCTCGTGTGTGGAGCTTCTCGCAAGGCTATCACCCACCTCTTATAACCAGTAAATTAGCCTTAAGTACGTTAGAGATTTTTGGGTCAAGCAGCCTGAAATAACTGGCCCGCAGCTCGCAGTACGTCGGTCCGTCAGGCACTTTTTGGTTGAAGCGCCGTCTTGTTACCTAGCGATCATGGTCGGTAGGCCGAGTCCCTGAGATGTGGGATTGTCCGGACGTGTCCCGTGGAGCAATCTCGACGAGAGTATCCAGTCAGACCGATGTACACCGCATAAGTGAGGGCTGTGGGAGTTTTTAAGTCTGGGTTGGGCTGACCTGGGTGGGGAATTAATTGATGGATTGTACTGGTTAAGCGAGAAAACTAACGGTACGAGTTAGGAGACACGACGCGCCTCGTTCGAAAGAGGTGGAGCCACGGGCGACTTGCATCAGATTGTCTGCATCTGAATTTTTCTATACATTCCATCAATCGAAATCGTAACGGTGAGATGCCAGGCAGCGAATAAAGAACGCGGTCAGACTGACTGCCCCTAAATATTGCCCACGGGGCACTTTCCTCTTGCTCCATCTTCCGTCAGGTGAGTAGGGTTCTGACTGTGCTATGTTATTCGTACGCCTAGCGTCGACGGATCGTTCTTAACTGTACAAGGATTGCTTATCCCAAGCTAACTACGATTTTGCGACACGACACCTCAGACTATAATACACCTACGGCGATTCCTCCCGGGTCATCTTTTAGCAAACATTCTCCGTTAGCGTTTTAACAGGTCGCCTCGTGACGAGCTTCTCTATCATTCGGAATAGCTCTTCTCCGAGCGCTTTCCCCGATGAGTTCCTGGGCCAGGAGTGTGTCTCCATGAAGGTAAAGCCCACTCGAGTCAGGTACTTGCAGGTCTAGATGGGGTAAGTGGACCCGTTATCCCCCTGGCTTTAACGCCGTTGATGGACTGACAGAACTGCTTCAGGCTAGTCACCGAGAGGAGCAACCAGGTACGGCCCGTACAGGACCTATACCACTTGCCACGCGCAGTGACCTGGTGGTATGTTCCCGATCCTGCACGGGTCACTACCCCGACAGGGCCGATTTAAGCTTTACCCTGCAGGGGTGATGCGTGAAGTTCTAAATTCGCGCATGCGGCGCCTAGTTTAGGCAAGTAAGTCCCGGCAGGTGGTTTGCACAGTTGACACGACGACCCTCTTATATTTCTAGCCGACGTAACGGGTACTTGATCACACCAATTGTATGCTGGATTGCCCTCTCACAGTGTTGTGAAACTTCCGTCTTAGCTCCCACGGCTCAGGCGCATAAACCCTCGTCCATGATGATAGTGAGTATTCGGCCATTGCTAGCTCGTGTTAAACTCAGTTACCTGATCGAACGTGGGTTTCCGTGTTCCAGCTGTCTGATCCACTAGACGATCACAAAGACTGATGCGACGTGAGAAACTGATACGATTGTAAATTGTTTCGCGCGACTGTAAGTAACCTCAGGGAACCTAAGCCAATGTATTCAGGGTTAACGGTTAGGTCTTCCGAAGAGTTGGTGCTGGGTTAGGCGTTGTGTTTCGGATTAACTAAATCATCGCCTTAAACGTAGCTCACTGTGTGACCGTCACACGCTCTGTATGAGATTCTAGGGAAGAACTTCGAACGTACAGTGATTCTTAGAGCTACTCGTCAGCGAGGTCCGTCTTCACGACAATCCATCTCATATCTCATACAGTTGCAAAGCCCGTAGACCAAACCAGATAGGGTTGTTTCATGATTCAGACGAAGCCCCACGCTCATTCACCTTTTCCATAGTCTGCGACGTAGTGTAATTTTTGCCTAGTTTTTGTATCCAGGATAGGGGGGTAACGCAACAGCGTCCACCAAATCGTCGTTATGTGCCAGGATTTACACAGTTAGGTCTTCCCCAGAGGTATGGAATCCGAAGCGCAGAGATCATGCCTCACAAATGACGTGTCCTCCGGCGAATTACCATACCCCGGACAAGTCCGATATCTTACCGGACGTTCTATGGTCCACTGATTAATACCTGACTACAATCATCGAAGGCCGCTCCGCGCCAGTCGGGTTTTCTAAGGGTTTCCACCGTCAATACGTGCGCCCCGGGACCCTGGACTAGAGACCACGAGTGTCACTCCTGGTTTGTTCAAACGAACAAAGTCGGACAGAGACTAATCAAGTGTTCAACTGCGAGTTTACACATCGAAACAAAACACAGAATCCCGATATGCTAGTATGGGAACATACATAATTGCCTCGAACAACAGCAATCGTACTCCATGGTGTGTGTCTTCAATCCTACGTAATGTCGCGATGGGGGTCGCAGGAATAAACGGCGTTGTATAACAGAGAGAGTCTGTCAAGTCTGGCAACATGCCGTCCCCGTGTTCGGCAGGAGATTGATAGGCTTCTTAATCTCCTTGGGCACTCCTAATAGATTTGACCCCCGACGCCGTGTTTGTCATGTAGTTTCATTTTATGCCACACGGAGTGGCCTACCGCCGGCATCATCTAGTGGTGTCTGCCGGCAGTGACATGGACGCCTGGGAAAGTCAAAGGACCCCGATACGATGGCTACTGATAGGTAGTCCCCAGCTCAACTCAGAATTTCTTGAATCATGTGTCGGAACCGTCTAAATACCCTGTGCGGGATATAAAGCCAGCTGGTACGTAGACCAAAAAAAACCTAATGAGACCTGTCTGGCATAAGATGAGGGTCCTCGCTGGCGCTGCTAAACGGCCCGGTTAGATTCCATGGTCTATGCGCAATCACGAAGGGTCATCCAAGCCGTCTGTCGTCCGCGGACTCGAGAAGATAAGAAGACTCAAGCGCGCCCGAGAGGGGCATTAGCAAGGACAGAACGTAGCGAATGGCTGAGGGCTACAAGTGGCATGTGCCCCAGTTTACACTTTGAAACAAAGTTCTTCTTCTCCCCTGCCGGACTACGTAAATGATTTCTTCGACGTTAGTTGTGAGCATTGCCCTAATCTGGCGAATGTCTTACGAACCATGTGGGGATATGCTACGTCCTTGTATAGTCCGGGCTCTCATATCTCACCGCTGCACCTCGGCGTTAGAGCGGGTTCAACATCGTAACACGGCATCCCTAGTTGACATACAAATGTATGAGCGCTTACGGTACTCAGATTCGCTTAAGGTAGATTGGGAGATGAGGAAATCGCTTTCGATGTGTAGCACCCGATCGCCTTTCGACTTCTGCTTTCAGGTCGGGAAACCTAAATTGTTTGTCCATTTCATCATGATCCAAGAGGGATGTAAGTCCCGAGCCGATGCTGGCTGCTTTACCGTGGAGTAGGCTTATAAGGCCGTACGACTCCGCGCTTATGAGCGCCGAATAGATTACGTATCATGGTTGAAAGGTGTGTCCCCCGTAGAAGGGTCTGTTCGGCGGACTCTCGCACATTGATGATAGTCTAGGAAGACCCCGCAGCCACGTACGTTCTATCTCCATGTAGGACAACTGCGCAGCGAGCAGGGAAACTATTTCCCTTGCAGAGATATTGCTCGCGATTGTTACCCAATGCAACCAAGACTCATGCGTTACACTTGTCGCCGGAATTATTGTGCTCCATCGCATAAATGGGACTCGGCTAGGCACGGAAAAGCACGTATATTCACTGGACCCAGATTAGGTATCTCAGAGAACGTGACTAGCCAGGTGCAATATTTCAGAGAGTCCAACTACCTTACACAAAGACACTGTTAGTCCTGTTTTGGTGTCAGGGTATGTAACAATATCAAGTAACATTTCCAGCGGACTACGGTATCGTGCGTGTAACCTAATCGAGGATGAGCTGCTCAAGTCAATTCAATTCTTGCTCCTCGTAGCTGCATGGTCATTCTCCTGCACACACACGCCGCACGCATCTCCGGTCGTTCCTTTACTCTAAGAGCCGTGTGAAACTATACCGGTTTAAAGGCTATACTGTGCAATAGATGGTTCCCAGACCCCGCAGGGCTCTAGACATCGGTAAGGCACGTACAATGTTCAATTATCCATCAATTGGGGCTGTGAACTTGGACGGGATCGTAGTGTGTCGGATCACTATTCCCTATCCACAGCGCCTGGGGAGGGAAGTTTACTATCTCCGTTGAGCCATAAAAAATCAGAGCCTCACTATCTGTCAGCGTGAGACGTCCAATGCGTGCCAATAAATACGTCAACCGGAGTACTGCACTTCGTGCATAAACAAAAGCGAGCTAGCAGAGTATCGTCAAGACGAAACTACCGGCCTCAAAATGGGTCCCAACTACGAAGGAATTGTGACCTTAACTCTTCTCTGTGTTTTGTCCCGATAGAGGGCTGCATGTCGGTGGGTCATTGCTAGTGGACGTTGTCTGTAGAGTACGCGTCTCTGTCGGATTGCCAAAAGGCACAAGCTGTATAATCATTGGGCTTCCTCGCTATCTCTTGGGAAGATCTTTGGTCAAGGTTAACCTCGCGAGTGTGGGTCCGGCTGTTCCTGGCCGTAATGCTTAGCGACTATAATAACCTACTATATCCTGTAAGACTGACCCGTTTCCAGTCATTCTCTGTAACAATCTCACAATTCAGGTTAAGTATCTCCTGAGGGAATCAACCCACTGACCGTGCTCCTCACTTAATATTTACTCCTCGCCGCAAAAGACCTGGCTTCTGAAAGCACCTAATTTGGGGATCAGAACTCGACACACCGCTCATTGAGGCTATCTGGTAACATTAGACGAAAGAAGGGTTTTCCCGACCTTGGATCTCCCTATTCTGCCGAACACAAGCGGGTGTAGGGCCAGAAGTATGAAGGCAATCACGTGATAGACTACCAAGGGGGTAATTCTGGGCGTTCAAGCCCCTAATCTAGCCCCCAATCAAAATACCCTAGATGTTACCTCCTGAGCCCGTGCCGGCCTGCTCGCGCATTGGCGAGATAAAATAAGACAGAAACTTTTCTTCAACAGGAGCCGAGTTGTCTAAGATTAACGCCGGATCTCTTCCGTTAGTGGCACACTATTTGCACGCTTTTAGTACTTGTGTCAATCACCCAACAAATAACTTGCTGATACACTGGGGTGTACTTGGATTGTGTCATGTTCGGCGTACTTTTCATCGATAATTCCGCTTCAGCCTTTGGGGACTGGTACTGCTTAAGTAGTGCTGCCCACATATCACAAAAAATAAGTCTGCTATAAACCGGGGCAATGCTATGAAGGCCGACTTCTACCAGGCTCAAAGGAACGTTCCACGGGACGTGAAAGTAGATTTTATATGCTAGCTAGGCTGCTTGAGGGACAGTCCGCGACACCTCACTTTGCGATTAGGTGTACCGGAATCCTACAGTTAGTAGCCGTGCGTAATTCGGGCAGAAAATATAAGGCGCCCGTATTAATGTAAAGGTGAGAAGACAGAGTGATACACAGTTATATTCCAGGGACCGCACCAGTAGACCTTGTAATCCAACATAAAGCGCGAATCAGCAGGGTATCTCCGCGATTGTTGAGTACGCCCGCAAACTCTGGCAGGTTTTTAGGAGCCTGATGCAACGGTCGAGGATGGGGTCTCAGTTTGCTAGAACAGCTATCATTTCTGAATGATACCAAAAATCAGGATAATTGGAAACTCCAGGAGGGTCTATTGCTCGCTAAGGCACGTAGTGAGCGGGTGCCTAAACAAGGTTTTTGTGTTTATCTATGGTAAGCGGTCTTCGTGAAGGCGAGGACGTAGTTACAATAGTAAGCTATCGCCAGGTCGGGCACTCCCCGTAAAGCGCGAGCCCACTAGCCTCTAGTGCGAAGATTGGACGTCCTGCTTTACCGACGCTCGGTTGCCCCTGCACCCGGCAAGTGGATGGTTACAACACACTTGGAGGTGCGCGCGATACGGAGCAAGAGGTAGTGGTAGTCGAGTCAGGGTCGGTATGAGACGACTACCAATAGCAGTTATCGCCAGCTGGCTTCCGACTCCTCAGTACTAACTTATCGTTATTCGCACGGTCGCAAACCGGGCGTTTGCTCTTAGGGAAACCCTCGAGGCGGGACCCACCGAAAAATTTGCGGCGCCTTCCTTACTAAAGTCCGGACCAAGTGATAGACTGCAGCAGTACGGTCAAGGGCCCGAACAATTTATGGAGACCGGGATTGCCCTCCGATGTCCCTTGCTGGTCTTCGAACATATTTATGGAAGGTCTTCACTGAGACAAGCCTCCCAGGGGTGTCTGCTCAACACCCATTAAGCGGGACTTGTCTTTCAATGTCTATTTGCACGCGCATGTAAGTACAGAGGATTATTCTACCTTCCGGTCCAATCAAAGTGCAAACCACAACCATTTAAAGGCAATCTCTCACCGAGTGAACTCACGCGTAACAGAGAAAACTGACGTCCTATAATTCCGCGCGACGGACGGGCGGCGACCGCCCCCAAACACCCTGTAGGAGCCATTGCGAGCCATAGTGCTTGTCCCATAGGCACATCCAAAACTTAGTATTACCCCACGATTGTAGATGGGGGACCGCCTAGCCCGGGTGAAATCACTATATAGCCCTCTCCGAGGGTCCCAACATGGAGTATACGTCCTGATGGATTCAAAGGGTGGAGCTATTAGACCGTAACGAGATGTGCTCTCGCCGAATCCGCAAAGCCGTCCGAGGGCCTGGTATTCACACAGGATGAGGGTCATGCGGTCGATGCGGACAACACGAATGGCCCTTCAAAGGGTATGCTTCTTACTAGAGTATCTCGAGCGCCTATTACGCGTCAACTATTGGTCCGTCTTGAGAACCACGATCTAGCTGGAGGGGATCAGCGATCACCGCGTGCCCAGCGAACTGAAATCTCATTTTGCGGAAGTCCCGCGGCTGAGACAGTCGTATATTCGGATTGATGCCCCAAGGGGTGGTCCTAATTCTACTATCCTTTGAGGCGCCTACACTGAAATAGGCGGAACGAGGGAAATAGTCCCACCGTGCGACTTCTCCGTGAACTCGTTCGCGCTAGCCAATTTGGATGCCCGCGGAGGATGGTTTCATATAGGCAATTGATGAATAGTTCCAACAGAGAACAAGTTGGCTATCCGAGAGTAGCGAAGATACCCAGAATTATGAGTGCCTACGTAAGGTTCGGCGCCTGACTAAATCGATTTTCCGATGCATACACAGAGGACTGACTGGGTGTTCTAGTTAGAGAGAATGTTCTCGAAGGAGTGTAACCCCAAGGCGCCGTATTTAGGGATCAGTCTTTCAGCACGCAATCTGAAAGAAGCATCTTAGCTGCGCAATAGGCGGCCAGTGGATTGGATTTGGACTGGGAGCACTGAAACACCGTTAATCGGTCTCTAACTCGGTAGCAACTATGACTCTGGCGTGGCCCGCTAGCAGTTGTACGGGTTTGTCGTCACATCCAAGTGCTCCAAGTCGTTAGAATTGATGGCAATTCTAGATTCGCCCGTCAGTCCTATAAGGCGTCGTCAAAAAACGGCGAAGACTACTTAAACGGCTGGTTAGGGAAATTGTAAAACTGTATGCTGGGAAGTGTTACTACGAGACACTAAAGATGCCCATGTTGTTTTCCTTTTTACGCGTCACTTACGAAAGCAAATTCATGTCGGGGCCAACCTATTGCTAGCGTGAGGATCCGTCCATTGCGAATAGATACCATCTGAACCCGCTCTGTCCTAGAGTTCTCGTCGAAGGCCCGCACTACGACAAATCGCCAATGCTCAGGCGCCAAGCCATTAGCATGACACTATCTCACTCCCAACTATCCACGATAGACATCCGCTTTAAGCCTTCGTGGCAGCATATTCCTGTTATCACCCCCGGTGGCTCCCGTAACAGTGATACGAAATGGTAACCTGACCACTGAATTCTACAGCAACCTCTATTGCGACTTCTATGCTTGAGAGGGGCTGTCGCCAGGACCAGGGTACCCGCATTCTACATTTTTGGATACGCCTCTGTCTAGCCCTATAGACGGTCACTAAACATTCAAGAATGCCTTCGATGGGAAGCAATATTCGAACCGACAGGTGTTGGGGCCAGTTACCGTACCGCCGCAACCAAATAGGACAGCCAGTTCCGGCAAGACCCGTGCCGCTAGGGCCCCTTTCCTCAACTACAATGCCTTCCATGAGTATGTCCGGAACCACGTCTGGGGCGGGTCCCCAGGATGCTTGAACATGGAGTCTAGAAGGCTTTAATTCCGCTCCAAAAGGATGGTAGGTTACGTTGGCATCAGCTCTCACGTGGAGTGCCGGGACTTTGGAAAGCAAAGTTTTGTTGCCGTCAAAAAGAATGTTTTTAAGTCGTATGGTAGCTGGCGGAGGCGAACGATCGGACCTCTATTAAGCCCATCAACAATACCGTGGTTAGCCCATGTTTCAAACCAAAAAGAAAGGCGGGAGATTAGCACGCGATAGGCATACAAGCGTTCTACGAGCAGAGGCATTGGCCTTTGAGGCTTCAGGCTGGGTTGAGACGAAGTTCTAGTCCTTTGCAAGAGAAATTTTCTATATCGATCTGGCTTGGAGAGATTCCGGAGAACCGACTGCAAATAATGGAAATGTGTCAGATAAATAGTCCGTGCGAGAATGCACCCCTGGATACACTGCTGTGTGATAAGGGCCCAGAGTCACTGTGTGTGACAGCTTGGCAAATAGTATGGGTAGACAGTAGGCAGCACCTTCGACGGAAGAGTAAACCGAGCTAGCACTACCTCTGTTAAGCCGAAATACGCAGGCGTATGCCACTAAAGATACACGTAAACTCACCTCCGTCCTACAAACTGCCTCTTAGTTAAGGAATAGACTCCACGAGTCGCAGAAACCGAACAATACCTCGTGCGGGTCGCACATCATACCAGCCAACATTTAATAGTTTAACTTTTACCTGTGCACGACCTTGTTAAGCAATCGACGGCCACGTAACCGGGGTATGTTACCAGGGTTTAACCAGGCGACTTGAGGATCTTAAATAGGACGCTAGATGCAATAAATCCGCGTTCCTCGGTGAAATCTTGCGACACGTGGCTGCAACCTGATGATAGCGACGTGGAGATGAGATTGGGTAGGTTGCCGCAGGACTGCAACTACTGTAGCCCGTCCATTCAAAGCCTGCACCCTAGTCGAACAGGATATCTGCAATATACTATTAGCTCTCCTTACATGAGTGTACTTCCTCTGGAGTGTGGGTGCGTTGTTTATAAGGCTACTTGTCGATGGTTAGTCCCAAAAGATCCCTGGCGGAATAAACCGCAATTCAGTCTAGTTACTTCGCCCAGGACAATCATGTAGCGAATGAGATGTAACTGTCTGAATTCCCCGTTCTAAGAGGATCGGTGTTGAGCGTTAAGCCCATTCTAAGCGGTTTTGCGCCTTCCCTGGAACTCTCCGACTTGAAGAATTGCCACGTTGTAAAATCTGGGAGCACCGCGGGTACCCCCTGACGTGTTACAATTACCCGCAAAAGCTTATCGCTCCAGCTCCAGGCCGAAGAAGAGCGCCGCTAGGCGTATGCCTTGGTGGGCGAGTTCGTCAGTATCATTCTCGAGATTAGATATGCAAAATTGCATTTTCGGGACAATACGCTGGTTTAAATGTAGCCATTCCGAGTCGGGCCAAATCGCGTCGAACTAAGTGAAAGCACACGGTGCGCTTGGTATTTGGCGACCCTTGAGAAATATTTATCTATATTTGGAGTAAGGGGACTTGAGGAATAATTCTCTACTCAGGAATAATAGGCACCCCGCGGAAACTACCTGGTATCGGGCACCTTAGAGTACCCGCCTCCAGGCTAAATTCCGTGGGCGTACGGGTCCGACCGGAAACCGGATGTCTCGCGCTTATTGGTCCGCGGCCGGTGCTCCGGGGTGTAGACGATTACTGCGCCGCTTAGCGCCTAGAGATTAGCGCGCAGCAGTTCGGATACGCAAGTGTATACAAATAAACCTTGCATGTGTGATCAAGGTATTTGACCAGTATAATAGAAAAGCGGATTTCCTGATTGTATTAATCTGATTATCGCCAAACCTCTCATGTGCTCCTCAACTATGATCTAGGGTTGATAGTCGATGATATGGGCCGATAGAAGCGTAGCAAATGTTGAGCGAGCCTTTAGTAGTACCGAACGACGGCATATGGCCGAACTTATATTCGGACCGCATTATAACTTATCGGGGTGAATGTAAGCTATATTAATATTGGTCTATTCTGCGTTTTCCCCCTCTTATTTTCGGGCTTGGTATCGCAGGTCGAGATTGCACTTGTTAGGTTAGACGGACACTTGAGTTGTCACACCGGCCGTGTACATACGTCTTGATGAATCGCCTGCCCGTGCCCTTCCACAGAAATATGGAACCTACCGTAAGGGTATAAAATCGGTCTCCAAAGAACTTGTATCAAGCCTAGTCGTAGCCGCGCCAGAGATAATAAATTTTAGCCACACCGCCGGTGTTGGCCTAGATCACATGGCAAGCGGGTCGGGAGTTGTCTTATTGGAATTATTTAGTCTCTGGGACCTTATGAGTAGAGGTTATATCTCCTACGGGTAATTACTGGCGGTTCCTTTGTTGAATTATTTTTGCTTATTATCAAGACGGTGCGAGAGCGGCGTGTCTGAGCCAATACACTTGCTTGATAACGAACGCTTCTAGGCCCCAGTCAATGCACGGAAACGCCTCGAGCAACTTAGGTCATAATCTGAGTTTCTATAATCCCACCAAACCTCGACGTCAAGTGACACATCGGACAGTGTCATACAGGATTGTCGCTCCCAACTATCCCCACATTGTTGGTAAACCGTGTTCGAGTTGAGTGCTTTGGTGACCATGAATCGCCCAACCATATTCCTTACCTAACCATCGTGTAAATTAACGGTGTGGCTCGGTACGCAATAGGATCGGGGCTTTGGATCGAGTGTTATGATAACCCACCAACAAACCTCGGTTGCGATTAATTTCGAGCTTATATGGAATGGGGCACTCGGGCCACCCCCCGTTGCTGTGAACGCTTCGGAAATTCGATGACTGTGCACTCTGGGCTGATCGCAATTATGCATCTTCGTATTCGAGCTAGATGGTAGTCGCCTTTACCCAAAGCCTGCCGGCGTTCAATTACGGTCACAAATTTGGAGTCCCGCACTCGCTGCCAAGTGATCTAAATTATATTTTCTCGTTTCAGCATCTTACAGCCTTCTTACTGTGTGTCGCTAATAACGGCGGAATCTGACCGAGGGCCTTGCGAGTTCCTTCACGTGGTTAATAGTCATGACTGCTGATTGCGGGAGAACGTGTATATGAGCTGACAGTGCGCGCCGTTGGCGCCCCTCGACATTCATTCAAGCGGTTGCAGAATGCATACTCTGCGTCAGAGGCGCAATGTCAACAAACTGGTGTTGGTCCAAGAGCGAATTTACTGCTCGTCGGAAGTCCTCTTGAGAGATCCGCTAAAAAGATGCCGGTCTAAAGTTCCTAGGAGTCTGGCAGTAACTGCAAGCCCATGCTTAGCGCGTGTTAGATCAGGTAGCTCGCACGTGCTTACCTAACGTGGCTATAGACCTGGTTTAGTAGTTTGATGAGGTGGCTAACTTCTCCGTGTGAGAGGCGCACATTTGCCTGCTTGAGCTAAGTGATATATGGGAAGTTCGTCTACATCCCTTACCTATGTAACAGGACTACGCGATTTTAAAGCAGAAATTCAGGCATGGTGCATGAAGAAACCACCTGGCCCTCCGTGGGGACATACAAGTCCCGGGGACAACTTGCATCATAAAACCATAGGTTCGACCGGCCGATATCATATCCCAAATTAGCATTCGAGCGCCTCTCGTCAGCACACAGGCTACGTGCCGGCTGCCTGAAGAGATTGAAATCGTCGACGGTTGGTTGCGGCCCTACTTGCTAACTTCCCAAGAAGAGACTTCTCAGGCAGTGATAAGTGTACGCGCCACGCAAAAATCGGAACACAGGTAATGTTGGGCGGGATTATTAGCACCAACGAGGGAACTCTGGTTGCAGTCGGCGAATTCTCGTGGATCCCTTCCCATCCAGCCATGAAGCCTGCCTTTCGCCGGCTGAAATGACCCGTGCAGCATCCCGGTTTAGGGGTCGGAGCCTTTGCGCAGAGCATACACGAGGCACCTGCCGCAAAAAGGGCTATAGTGCAGTGGGCTCATCCATGGGCCATACCCGTCCTCACCTCGGTACCTCGGCTAGAGTTGGAGGTTATGGGTTTCGGCGCGCTCTCCGTTCCTCCAGCGGGCGAAACGGAAATCGCTCTACGAAAGCGAGACGATTCGACACCTGCCTACAGGCGCCCCAGCCCTTGAAATGTAAAAGAGTCGGAGCTTCCTTCAGGCACAAGGATCCATATTAGATGCTTAGCACTGATCGGTTGTGCTCTAAGCAATTACATGAACGGCTTGCTTTTGGCTTATCAAAAACCACATCAGTGCTTGTTGTGGGGCACTAAATGTGGTTACTACTGGCGAATTAGTATAAATTCGGACGCTCCGGAGAAGACAACATGCCCCACAGACTCGACGCCTTTGGTGCTCGCGAGCAGCTCGATCGGACAGCGTAGGATAAATTTTGAATTACACTCGGTCGACCCTACTATGGCAGGATTCCCAACCTACCATTGGAACTTAAAGTCCGCTTCAGCCGACCTCGGGTAACCATGCCGCTTTTCTCAATTTGCATGCTACATTTCAGCTCGGTGAGGTGGTGATTACTTCGCCAACGCTACCAGGGGGTGCAGCGAGATTCTAACGAACCGTACGTCCTATGATCCTAAAGGCTCTAGAGCAAACACGTTGGGTATGTCATCGGTGTTGTTTTTCGTCTAAGAGATGACTGGGAGAAAGCACGCCCTCGGCTCTTCAGTCCTATTTGAGCTCAGCGTAGGGGTTCGATAGGTCCAATTGATATTTTGGTGATCAAAGCGTACCTGGGCATCATAACGTCGCAGACCACCACAGCGTATATGCATTCTACTATGTTATGACTACCTCATACCACCAGGGCAAGGCGGAACCAGCGCTTGCTTAGTCCATACTAGGCACTCGCTGAGATTGCATCGGGTCACACGATCAGTACATCGGCAGTGCGTAAGTACAAGGCCTACCTTGGCCCGACGCATAACCTGTAACCTAGCTGCCTTTGCGGTGGCTTCTTCTCCCCATGTTCACTGCCTGATCTTTATACGCATAAATGTTACATCAATCTTTCACCCAGTCGGCAGCCATGGTGGTACGCGTTCACCGTTGTTCGATTGAGGGCCAAGTGCACTGTGTCCTCGACACAATTTTTCACAACGACCTCAACCAACACCCGCATAAGAAGACCGGACCCGGCAGGCCTCGCAGGAGTTTCTAGAGAGCCAAATACTCACACGTAGCTTCAATTAGTAAGACGGCCTCAACTCCCAGATTAATTGTCTTGCAGCCGCGCGTTAGTACCCCCACATAGTGGTACGCGCTGGCAATATTATTGAAGGGAAAGAAAAAGGTTCGCTCGCACTCGTAGCCGCTACTGACCTCTGAAGATATGAACTCTGTACCTTCCAAGTTTAACCTTAACATTCGGGGCAATCGGTGTGCGAAAGCTGGGCAATAGGTTATGTAGACCTCGTAACTTTGTGCGATGCTTACATTAGCACTCAGCTGAGCATCGATCTGACTCGCCACAATTTACCGAAAGGGATTCATTGACAGGACAGTCCTCTACATCGCCTGACGCGATCTAGAAAACTTCGAGAAACGTAGGGAATTAAGAGCAGAAGAGTACTGTTTTTACAGTTCTCAACTTAGCGAATCGGTGCATAGTGGCGCAACATTAGAGTAAGTACACTACGAAGTGGCATGGGCAGTTCTTGCAATTCCTTGTTGTGCGTGAATATGTCCTGAGAACAACCGAAAGCTGTGAGGACATCTACGATGTGAGACCTCTACAG
		</sequence>
    <sequence><taxon idref="Location_0_1_1|25.63201245191494"/>
			AGCGCGCAAAGCATGTGGTATGATACCTGTCGGATATAAACCCCCAATGTACCTCGTGTGTGGAGCTTCTTGCAAGGCTATCACCCACCTCTTATAACCAGTAAATTAGCCTTAAGTACGTTAGAGATTTTTGGGTCAAGCAGCCTGAAATAACTGGCCCGCAGCTCGCAGTACGTCGGTCCGTCAGGCACTTTTTGGTTGAAGCGCCGTCTTGTTACCTAGCGATCATGGTCGGTAGGCCGAGTCCCGGAGATGTGGGATTGTCCGGACGTGTCCCGTGGAGCAATCTCGATGAGAGTATCCAGTCAGACCGATGTACACCGCATAAGTGAGGGCTGTGGGAGTTTTTAAGTCTGGGTTGGGCTGGCCTGGGTGGGGAATTAATTGATGGATTGTACTGGTTAAGCGAGAAATCTAACGGTACGAGTTAGGAGACACGACGCGCCTCGTTCGAAAGAGGTGGAGCCACGGGCGACTTGCATCAGATTGTCTGCATCTGAATTTTTCAATACATTCCATCAATCGAAATCGTAACGGTGAGATGCCAGGCAGCGTATAAAGAACGCGGTCAAACTGACTGCCCCTAAGTATTGCCCACGGGACACTTTCCTCTTGCTCCATCTTCCGTCAGGTGAGTAGGGTTCTGACGGTGCTATGTTATTCGTACGCCTAGCGTCGACGGATCGTTCTTAACTGTACAAGGATTGCTTATCCCAAGCTAACTACGATTTTGCGACACGACACCTCAGACTATAATACACCTACGGCGATTCCTCCCGGGTCATCTTTTAGCAAACATTCTCCGTTAGCGTTTTAACAGGTCGCCTCGTGACGAGCTTCTCTATCATTCGGAATAGCTCTTCTCCGAGCGCTTTCCCCGATGAGTTCCTGGGCCAGGAGTGTGTCTCCATGAAGGTAAAGCCCACTCGAGTCAGGTACTTGCAGGTCTAGATGGGGTAAGTGGACCCGTTATCCCCCTGGCTTTAACGCCGTTGATGGACTGACAGAACTGCTTCAGGCTAGTCACCGAGAGGAGCAACCAGGTACGGCCCGTAAAGGACCTATACCACTTGCCACGCGCAATGACCTGGTGGTATGTGCCCGATCCTGCACGGGTCACTACCCCGACAGGGCCGATTTAAGCTTTACCCTGCAGGGGTGATGCGTGAAGTTCTAAATTCGCGCATGCGACGCCTAGTTTAGGCAAGTAAGTCCCGGCAGGTGGTTTACACAGTTGACACGACGACCCTCTTATATTTCTAGCCGACGTAACGGGTACTTGATCACACCAATCGTATGCTGGATTGCCCTCTCACAGTGTTGTGAAACTTACGTCTTAGCTCCCACGGCTCAGGCGCATAAACCCTCGTCCATGATGATAGTGAGTATTCGGCCATTACTAGCTCGTGTTAAACTCAGTTACCTGATCGAACGTGGGTTTCCGTGTTCCAGATGTCTGATCCACTAGACGATCACAAAGACTGATGCGACGTGAGAAACTGATACGATTGTAAATTGTTTCGCGCGACTGTAAGTAACCTCAGGGAACCTAAGCCAATGTATTCAGGGTTAACGGTTAGGTCTTCCGAAGGGTTGGTGCTGGGTTAGGCGTTGTGTTTCGGATTAACTAAATCATCGCTTTAAACGTAGCTCACTGTGTGACCGTCACACGCTCTGTATGAGATTCTAGGGAAGAACTTCGAACGTACAGTGATTCTTAGAGCTACTCGTCAGCGAGGTCCGTCTTCACAACAATCCATCTCATATCTCATACAATTGCAAAGCCCGTAGACCAAACCAGATAGGGTTGTTTCATGATTCAGACGAAGCCCCACGCTCATTCACCTTTTCCATAGTCTGCGACGTAGTGTAATTTTTGCCTAGTTTTTGTATCCAGGATAGGGGGGTAACGCATCAGCGTCCACCAAATCGTCGTTATGTGCCAGGATTTACACAGTTAGGTCTTCCCCAGAGGTATAGAATCCGAAGCGCAGAGATCATGCCTCACAAATGACGTGTCCTCCGGCGAATTACCATACCCCGGACAAGTCCGATATCTTACCGGACGTTCTCTGGTCCACTGATTAATACCTGACTACAATCATCGAAGGCCGCTCCGCGCCAGTCGGGTTTACTAAGGGTTTCCACCGTCAATACGTGCGCCCCGGGACCCTAGACTAAAGACCACGAGTGTCCCTCCTGCTTTGTTCAAACGAACAAAGTCGGACAGAGACTAATCAAGTGTTCAACTGCGAGTTTACACATCGAAACAAAACACAGAATCCCGATATGCTAGTATGGGAACACACATAATTGCCTCGCACAACAGCAATCGTACTCCATGGTGTGTGTCTTCAATCCTACGTAATGTCGCGATGGGGGTCGCATGAATAAACGGCGTTGTATAACAGAGAGAGTCTGTCAAGTCTGGCAACATGCCGTCCCCGTGTCCGGCAGGAGATTGATAGGCTTCTTAATCGCCTTGGGCACTCCTAATAGATTTGACCCCCGACGCCGTGTTTGTCATGTAGTTTCATTTTATGCCACACGGAGTGGCTTACCGCCGGCATCATCTAGTGGTGTCTGCCGGCAGTGACATGGACGCCTGGGAAAGTCAAAGGACCCCGATATGATGGCTACTGATAGGTAGTCCCCGGCTCAACTCAGAATTTCTTGAATCATGTGTCGGAACCGTCTAAATACCCTGTGCGGGATATAAAGCCAGCTGGTACGTAGACCAAAAAAAACCTAATGAGACCTGTCTGGCATAAGATGAGGGTCCTCCCTGGCGCTGCTAAACGGCCCGGTTAGATTCCATGGTCTATGCGCAATCACGAAGGGTCATCCAAGCCGTCTGTCGTCCGCGGACTCGAGAAGATAAGAAGACTCAAGTGCGCCCGAGAGGGGCATTAGCAAGGACAGAACGTAGCGAATGGCTGAGGGCTACAAGTGGCATGTGCCCCAGTTTACACTTTGAAACAAAGTTCTTCTTCTCCCCTGCCGGACTACGTAAGTGATTTCTTCGACGTTAGTTGTGAGCATTGCCCTAATCTGGCGAATGTCTTACGAACCATGTGGGGATATGCTACGTCCTTGTATAGTCCGGGCTCTCATATCTCACCGCTGCACCTCGGTGTTAGAGCGGGTTCAACATCGTAACACGGCATCCCTAGTTGACATACAAATGTATGAGCGCTTACGGTACTCAGACTCGCTTTAGATAGATTGGGAGATGAGGAAATCGCTTTGGATGTGTAGCACCCGATCGCCTTTCGACTTCTGCTTTCAGGTTGGGAAACCTAAATTGTTTGTCCATTTCATCATGATCCAAGAGGGATGTAAGTCCCGAGCCGATGCTGGCTGCTTTACCGTGGAGTAGGCTTATAAGGCCGTACGACTCCGCGCTTATGAGCGCCGAATAGATTGCGTATCATGGTTGAAAGGTGTGTCCCCCGTAGAAGGGTCTGTTCGGCGGACTCTCGCACATTGATGATAGTCTAGGAAGACCCCGCAGCCACGTACGTTCTATCTCCATGTAGGACAACTGCGCAGCGAGCAGGGAAACTATTTCCCTTGCAGAGATATTGCTCGCGATTTTTACCCAATGCAACCAAGACTCATGCGTTACACTTGTCGCCGGAATTTTTGTGCTCCATCGCATAAATGGGACTCGGCTAGGCACGGAAAAGCACGTATATTCACTGGACCCAGATTAGGTATCTCAGAGAACGTGACTAGCCAGGTGCAATATTTCAGAGAGTCCAACTACCTTACACAAAGACACTGTTAGTCCTGTTTTGGTGTCAGGGTATGTAACAATATCAAGCAACATTTCCAGCGGACTACGGTATCGTGCGTGTAACCTAATCGAGTATGAGCTGCTCAAGTCAATTCAATTCTTGCTTCTCGTAGCTGCATGGTCATTCTCCTGCACACACACGCCGCACGCATCTCCGGTCGTTCCTTTACTCTAAGAGCCGTGTGAAACTATACCGGTTTAAAGGCTATACTGTGCAATAGATGGTTCCCAGACCCCGCGGGGCTCTAGACATCGGTAAGGCACGTACAATGTTCAATTATCCATCAATTGGTGCTGTGAACTTGGACGGGATCGTAGTGTGTCGGATCACTATTCCCTATCCACAGCGCCTGGGGAGGGAAGTTTGCTATCTCCGTTGAGCCATAAAAAATCAAAGCCTCACTATCTGTCAGCGTGAGACGTCCAATGCGTGCCAATAAGTACGTCAACCGGAGTACTGCACTTCGTGCATAAACAAAAGCGAGCTAGCAGAGTATCGTCAAGACGAAACTACCGGCCTCAAAATGGGTCCCAACTACGAAGGAATTGTGACCTTAACTCTTCTCTGTGTTTCGTCCCGATAGAGGGCTGCATGTCGGTGGGTCATTGCTAGTGGACGTTGTCTGTAGAGTACGCGTCTCTGTCGGATTGCCAAAAGGCACAAGCTGTATAATCATTGGGCTTCCTCGCTATCTCTTGAGAAGATCTTTGGTCAAGGTTAACCTCGCGAGTGTGGGTCCGGCTGTTCCTGGCCGTAATGCTTAGCGACTATAATAACCTACTATATCCTGTAAGACTGACCCGTTTCCAGTCATTCTCTGTAACAATCTCACAATTCAGGTTAAGTATCTCCTGAGGGAATCAACCCACTGACCGTGCTCCTCACTTAATATTTACTCCTCGCCGCAAAAGACGTGGCTTCTGAAAGCACCTAATTTGGGGATCAGAACTCGACACACCGCTCATTGAGGCTATCTGGTAACATTAGACGAAAGAAGGGTTTTCCCGACCTTGGATCTCCCTATTCTGCCGAACACAAGCGGGTGTAGGGCCAGAAGTATGCAGGCAATCACGTGATAGACTACCAAGGGGGTAATTCTGGGCGTTCAAGCCCCTAATCTAGCCCCCAATCAAAATACCCTAGATGTTACCTCCTGAGCCCGTGCCGGCCTGCTCGCGCATTGGCGAGATAAAATAAGACAGAAACTTTTCTTCAACAGGAGCCGAGTTGTCTAAGATTAACGCCGGATCTCTTCAGTTAGTGACACACTATTTGCACGCTTCTAGTACTTGTGTCATTCACCCAAGAAATAACTTGCTAATACACTGGGGTGTACTTGGATTGTATCATGTTCGGCGTACTTTTCATCGATAATTCCGCTCCAGCCTTTGGGGACTGGTACTGCTTAAGTAGTGCTGCACACATATCACAAAAAATAAGTCTGCTATAAACCGGGGCAATGCTATGAAGGCCGACTTCTACCAGGCTCAAAGGAACGTTCCACGGGACGTGAAGGTAGATTTTATATGCTAGCTAGGCCGCTTGAGGGACAGTCCGCGACACCTCACTTTGCGATTAGGTGTACCGGAATCCTACAGTTAGTAGCCGTGCGTAATTCGGGCAGAAAATATAAGGTGCCCGTATTAATGTAAAGGTGAGAAGACAGAGTGATACACAGTTATATTCCAGGGACCGCACCAGTAGACCTTGTAATCCAACATAAAGCGCGAATCAGCAGGGTATCTCCGCGATTGTTGAGTACGCCCGCAAACTCTGGAAGGTTTTTAGGAGCCTGATGCAACGGTCGAGGATGGGGTCTCAGTTTGCTAGAACAGCTATCATTTCTGAATGATACCAAAAATCAGGATAATTGGAAACTCCAGGATGGTCTATTGCTCGCTAAGGCACGTAGTGAGCGGGTGCCTAGACAAGGTTTTTGTGTTTATCTATGGTAAGCGGTCTTCGTGAAGGCGAGGACGTACTTACAATAGTAAGCTATCGCCAGGTCGGGCACTCCCCGTAAAGCGCGAGCCCACTAGCCTCTAGTGCGAAGATTGGACGTCCTGCTTTACCGACGCTCGGTTGCCCCTGCACCCGGCAAGTGGATGGTTACAACACACTTGGAGGTGCGCGCGATACGGAGCAAGAGGTAGTGGTAGTCGAGTCAGGGTCGGTATGAGACGACTACCAATCGCAGTTATCGCCAGCTGGCTTCCGACTCGTCAGTACTAACTTATCGTTATTCGCACGGTCGCAAATCGGGCGTTTGCTCTTAGGGAAACCCTCGAGGTGGGACCCACCGAAAAATTTGCGGCGCCTTCCTTACTAAAGTCCGGACCAAGTGATAGACTGCAGCAGTACGGTCAAGGGCCCGAACAATTTATGGAGACCGGGATTGCCCTCCGATGTCCCTTGCTGGTCTTTGAACATATTTATGGAAGGTCTTCACTGAAACAAGCCTCCCAGGGGTGTCTGCTCAACACCCATTAAGCGGGACTTGTCTTTCAATGTCTATTTGCACGCGCATGTAAGTACAGAGGATTATTCTACCTTCCGGTCCAATCAAAGTGCAAACCACAACCATTTAAAGGCAATCTCTCACCGAGTGAACTCACGCGTAACAGAGAAAACTGACGTCCTATAATTCCGCGCGACGGACGGGCGGCGACCGCCCCCAAACACCCTGTAGGAGCCATTGCGAGCCATAGTGCTTGTCCCATAGGCACATCCAAAACTTAGTATTACCCCACGATTGTAGATGGGGAACCGCCTAGCCCGGGTGAAATCACTATATAGCCCTCTCCGAGAGTCCCAACATAGAGTATACGCCCTGATGGATTCAAAGGGTGGAGCTATTAAACCGTAACGAGATGTGATCTCGCCGAATCCGCAAAGCCGTCCGAAGGCCTGGTATTCACACAGGATGAGGGTCATGCGGTCGATGCGGATAACACGAATGGCCCTTCAAAGGGTATGCTTCTTACTAGAGTATCTCGAGCGCCTACTACGCGTCAACTATTGGTCCGTCTTGAGAACCACGATCTAGCTGGAGGGGATCAGCGATCACCGCGTGCCCAGCGAACTGAAATCTCATTTTGCGGAAGTCCCGCGGCTGAGACATTCGTACATTCGGATTGATGCCCCAAGGGGTGGTCCTAATTCTACTATCCTTTGAGGCGCCTACACTGAAATAGGCGGAACGAGGGAAATAGTCTCACCGTGTGACTTCTCCGTGAACTCGTTCGGGCTAGCCAATTTGGATGCCCGCGGAGGATGGTTTCATATAGGTAATTGATGAATAGTTCCAACAGAGAACAAGTTGGCTATCCGAGAGTAGCGAAGATACCCAGAATTATGAGTGCCTACGTAAGGTTCGGCGCCTGACTAAATCGATTTTCCTATGCATACACAGAGGACTGACTGGGTGTTCTAGTTAGAGAGAATGTTGTCGAAGGAGTGTAACCCCAAGTCGCCGGATTTAGGGATCAGTCTTTCAGCACGCAATCTGAAAGAAGCATCTTAGCTGCGCAATAGGCGGCCAGTGGGTCGGATTTGGACTGGGAGCACTGAAACACCGTTAATCGGTCTCTAACTCGGTAGCAACTATGACTCTGGCGTGGCCCGCTAGCAGTTGTACGGGTTTGTCGTCACATCCAAGTGCTCCAAGTCGTTGGAATTGATGGCAATTCTAGATTCGCCCGTCAGTCCTATAAGGCGTCGTCAAAAAACGGCGAAGACTACTTAAACGGCTGGTTAGGGAAATTGTAAAACTGTATGCTGGGAGGTGTTACTACGAGACACTAAAGATGCCCATGTTGTTTTCCTTTTTACGCGTCACTTACGAAAGCAAATTCATGTCGGGGCCAACCTATTGCTAGCGTGAGGATCCGTCCATTGCGAATAGATACCATCTGAACCCGCTCTGTCCTAGGGTTCTCGTCGAAGGCCCGCACTACGACAAATCGCCAATGCTCAGGCGCCAAGCCATTAGCATGACACTATCTCACTCCCAACTATCCACGATAGACATCCGCTTTAAGCCTTCGTGGCAGCATATTCCTGTTATCACCCCCGGTGGCTCCCGTAACAGTGATACGAAATAGTAAACTGACCACTGAATTCTACAGCAACCTCTATTGCGACTTCTATGCTTGAGAGGGGCTGTCGCCAGGACCAGGGTACCCGCATTCTACATTTTTGGATACGCCTCTGTCTAGCCCTATAGACGGTCACTAAACATTCAAGAATGCCTTCGATGGGAAGCAATATTCGAACCGACAGGTGTTGGGGCCAGTTACCGTACCGCCGCAGCCAAATAGGACACCCAGTTCCGGCAAGACCCATGCCGCTAGGGCCCCTTTCCTCAACTACAATGCCTTCCATGCATATGTCCGGAACCACGTCTGGGGCGGGTCCCCAGGATGCTTGAACATGGAGTCTAGAAGGCTTTAATTCCGCTTCAAAAGGATGGTAGGTTACGTTGGCATCAGCTCTCACGTGGAGTGCCGGGACTTTGGAAAGCGAAGTTTTGTTGCCGTCAAAAAGAACGTTTTTAAGTCGTATGGTAGCTGGCGGATGCGAACGATCGGACCTCTATTAAGCCCATCAACAATACCGTGGTTAGCCCATGTTTCAAACCAAAAAGAAAGGCGGGCGATTAGCACGCGATAGGCATACAAGCGTTCTACGAGCAGAGGCATTGGTCTTTGAGGCTTCAGGCTGGGTTGAGACGAAGTTCTAGTCCTTTGCAAGAGAAATTTTCTATATCGATCTGGCTTGGAGAGATTCCAGAGAACCGACTACAAATAATGGAAATGTGTCAGATAAATAGTCCGTGCAAGAATGCACCCCTGGATACAATGCTGCGTGATAAGGGCCCAGAGTCACTGTGTGTGCCAGCTTGGCAAATAGTATGGGTAGACAGTAGGCAGCACCTTCGACGGAAGAGTCAACCGAGCTAGCACTACCTCTGTTAAGCCGAAATACGCAGGCGTATGCCACTAAAAATACACGTAAACTCACCTCCGTCCTACAAACTGCCTCTTAGTTAAGGAATAGACTCCACCAGTCGCAGAAACCGAACAATACCTCGTGCGGGTCGCACATCATACCAGCCAACATTTAATAGTTTAACTATTACCTGTGCACGACCTTGATAAGCAATCGACGGCCACGTAACCGGGGTATGTTACCAGGGTTTAACCAGGCGGCTTGAGGATCTTAAATAGGACGCTAGATGCAATAAATCCGCGTTCCTCGGTGAAATCTTGCGACACGTGGCTGCAACCTGATGATAGCGACGTGGAGATGAGATTGGGTAGGTTGCCGCAGGACTGCAACTACTGTAGCCCGTCCATTCAAAGCCTGCACCCTAGTTGAACAGGATATCTGCAATATACTATTAGCTCTCCTTACATGAGTGTACTTCCTCTGGAGTGTGGGTGCGTTGTTTAGAAGGCTACTTGTCGATGGTTAGTCCCAAAAGATCGCAGGCGGAATAAACCGCAATTCAGTCTAGTTATTTCGCCCAGGACAATCATGTAGCGAATGAGATATAACTGTCTGAATTCCCCGTTTTAAGAGGATCGGTGTTGAGCGTTAAGCCCATCCTAAGCGGTTTGGCGCCTTCCCTGGTACTCTCCGACTTGAAGAATTGCCACGTTGTAAAATCTGGGAGCACCGCGGGTACCCCCTGACGTGTTACAATTACCCGCAAAAGCGTATCGCTCCAGCTCCAGGCCGGAGAAGAGCGCCGCTAGGCGCATGCCTTGGTGGGCGAGTTCGTCATTATCATTCTCGAGATTAGATATTCAAAATTGCATTTTCGGGACCATACGCTGGTTTAAATGTAGCCATTCCGAGTCGGGCCAAGTCGCGTCGAACTAAGTGAAAGCACACGGTGCGCTTGGTATTTGGCGACCCTTGAGAAATATTTATCTATATTTGTAGTAAGGGGACTTGAGGAATAATTCTCTACTCAGGAATAATAGGCACCCCGCGGTAACTACCTGGTATCGGGCACCCTAGAGTACCCGCCCCCAGGCTAAATTCCGTGGGCGTACAGGTCCGACCGGAAACCGGATGTCTCGCGCTTATTGGTCCGCGGCCGGTGCTCCGGGGTGTAGACGATTACTGCGCCGCTTAGCGCCTAGAGATTAGCGCGCAGCAGTTCGGATACGCAAATGTATACAAATAAACCTTGCATGTGTGATCAAGGTATTTGACCAGTATAATAGAAAAGCGGATTTCCTGATTGTATTAATCTGATTATCGCCAAGCCTCTCATGTGCTCCTCAACTATGATTTAGGGTTGATAGTCGATGATATGGGCCGATAGAAGCGTAGCAAATGTTGAGCGAGCCTTTAGTGGTACCGAACGACGGCATATGGCCGAACTTATATTCGTACCGCATTATAACTTATCGGGGTGAACGTAAGCTATATTAATATTGGTCTATTCTGCGCTTTCCCCCTCTTATTTTCGGGCTTGGTAGCGCAGGTCGAGATTGCACTTGTTAGGTTAGACGGACACTTGAGTTGTCACACCGGCCGTGTACATACGTCTTGATGAATCGCCTGCCCGTGCCCTTCCACGGAAATATGGAACCTACCGTAAGGGTATAAAATCGGTCTCCAAAGAACTTGTATCAAGCCTAGTCGGAGCTGCGCCAGAGATAATAAATTTTAGCCACACCGCAGGTGTTGGCCTAGATCACATGGCAAGCGGGTCGGGAGTTGTCTTATTGGAATTATTTAGTCTCTGGGACCTTATGAGTAGAAGTTATATCTCCTACGGGTAATTACTGGCGGTTCCTTTGTTGAATTATTTTTGCTTATTATCAAGACGGTGCGAGAGCGGCGTGTCTGAGCCAATACACTTGCTTGATAACGAACACTTCTAGGCCCCGGTCAATGCACGGAAACGCCTAGAGCAACTTAGGTCATAATCTGAGTTTCTATAATCCCACCAAACCTCGACGTCAAGTGACACATCGGACAGTGTCATACAGGATTGTCGCTCCCAACTATCCCCACATTGTTGGTAAACCGTGTTCGAGTTGAGTGCTTTGGTGACCATGAATCGCCCAACCATATTCCTTACCCAACCATCGTGTAAATTAACGGTGTGGCTCGGTACGCAATAGGATCGGGGCTTTGGATCGAGTGTTATGATAACCCACAAACAAACCTCGGTTGCGATTAATTTCGAGCTTATATGGAATGGGGCACTCGGGCCACCCCCCGTTGCTGTGACCGCTTCGGAAATTCGATGACTGTGCAATCTGGGCTGATCGCAATTATGCATCTTCGTAGTCGAGCTAGATGGTAGTCGCCTTTACCCAAAGCCTGTCGGCGTTCAATTACGGTCACATATTTGGAGTCCCGCACTCGCTGCCAAGTGATCTAAATTATATTTTCTCGTTTCAGCATCTTACAGCCTTCTTACTGTGTGTCGCTAATAACGGCGGAATCTGACCGAGGGCCTTGCGAGTTCCTTCACGTGGTTAATAGTCATGACTGCTGAATGCGGGAGAACGTGTATATGAGCTGACGGTGCGCGCCGTTGGCGCCCCTCGACATTCATTCAGGCGGTTGCAGAATGCATACTCTGCGTCAGAGGCGCAATGTCAACAAACTGGTGTTGGTCCAAGAGCGAATTTACTGCTCGTCGGAAGTCCTCTTGAGAGATCCGCTAAAAAGATGCCGGTCTAAAGTTCCTAGGAGTCTGGCAGTAACTGCAAGCCCATGCTTAGCGCGTGTTAGATCAGGTAGCTCGCACGTGCTTACCTAACGTAGCTATAGACCTGGTTTAGTAGTTTGATGAGGTGGCTAACTTCTCCGTGTGAGAGGCGCACATTTGCCTGCTTGAGCTAAGTGATATATGGGAAGTTCGTCTACACCCCTTACCTATGTAACAGGACTACGCGATTTTAAAGCAGAAATTCAGGCATGGTGCATGAAGAAACCACCTGGCCCTCCGTGGGGACATACAAGTCCCGGGGACAACTTGCATCATAAAACCATAGGTTCGACCGGCCGATATCATATCCCAAATTAGCATTCGAGCGCCTCTCGTCAGCACACAGGCTACGTGCCGGCTGCCTTAAGAGATTGAAATCGTCGACGGTTGGTTGCGGCCCTACTTGCTAACTTCCCAAGAAGAGACTTCTCAGGCAGTAATAAGTGTACGCGCCACGCAAAAATCGGAACACAGGTAATATTGGGCGGGATTATTAGCCCCAACGAGGGAACTCTGGTTGCAGTCGGCGAATTCTCGTGGATCCCTTCCCATCCAGCCATGAAGCCTGCCTCTCGCCGGCTGAGATGACCCGTGCAGCATCCCGGTTTAGGGGTCGGAGCCTTTGCGCAGAGCATACACGAGGCACCTGCCGCAAAAAGGGCTATAGTGAAGTGGGCTCATCCATGGGCCATACCCGTCCTCACCTCGGTACCTCGGCTAGAGTTGGAGGTTATGGGTTTTGGCGCGCTCTCCGTTCCTCCAGCGGGCGAAACGGAAATCGCTCTACGAAAGCGAGACGATTCGACACCTGCCTACAGGCGCCCCAGCCCTTGAAATGTAAAAGAGTCGTAGCTTCGTTCAGGCACAAGGATCCATATTAGATGCTTAGCACTGATCGGTTGTGCTCTAAGCAATTACATGAACGGCTTGCTTTTGGCTTATCAAAAACCACATCAGTGCTTGTTGTGGGGCACTAAATGTGGTTACTACTGGCGAATTAGTATAAATTCGGACGGTCCGGAGAAGACAACATGCCCCACAGACTCGACGCCTTTGGTGCTCGCGAGCAGCTCGATCGGACAGCGTAGGATAAATTTCGAATTACACTCGGTCGACCCTACTATGGCAGGATTCCCAACCTACCATTGGAACTTAAAGTCCGCTTCAGCCGACCTCGGGTAACCATGCCGCTTTTCTCAATTTGCATGCTACATTTCAGCTTGGTGAGGTGGTGATTACTTCGCCAACGCTACCAGGGGGTGCAGCGAGATTCTACCGAACCGTACGTCCTATGATCCTAAAGGCTCTAGAGCAAACACGTTGGGTATGTCATCGGTGTTGTTTTTCGTCCAAGAGATGACTGGGAGAAAGCACGCCCTCGGCTCTTCAGTCCTATTTGAGCTCAGCGTAGGGGTTCGATAGGTCCAATTGATATTTTGGTGATCAAAGCGTACCTGGGCACCATAACGTCGCAGACCACCACAGCGTATATGCATTCTACTATGTTATGACTACCTCATACCACCAGGGCAAGGCGGAACCAGCGCTTGCTTAGTCCATACTAGGCACTCGATCAGATTGCATCGGGTCACACGATCAGTACATCGGCAGTGCGTAAGTACAAGGCCTACCTTGGCCCGACGCATAACCTGTAACCTAGCTGCCTTTGCGGTGGCTTCTTCTCTCCATGTTCACTGCCTGATCTTTATACGCATAAATGTTGCATCAATCTTTCACCCAGTCGGCAGCCATGGTGGTACGCGTTCACCGTTGTTCGATCGAGGGCCAAGTACATTGTGTCCTCGACACAATTTTTCACAACGACCTCAACCAACACCCGCAAAAGAAGACTGGACCCGGCAGGCCTCGCAGGAGTTTCTAGAGAGCCAAATACTCACACGTAGCTTCAATTAGTAAGACGGCCTCAACTCCCAGATTAATTTTCTTGCAGCCGCGCGTTAGTACCCCCACATAGTGGTACACGCTGGCAACATTATCGAAGGGAAAGAAAAAGGTTCGCTCACACTCGTAGCCGCTACTGACCTCTGAAGATATGAACTCTGTACCTTCCAAGTTTAACCTTAACATTCGGGGCAATCGGTGTGCGAAAGCTGGGCAATAGGTTATGTAGACCTCGTAACTTTGTGCGACGCTTACATTAGCACTCAGCAGAGCATCGATCTGACTCGCCACAATTTACCGAAAGGGATTCATTGACAGGACAGTCCTCTACATCGCCTGACGCGATCTAGAAAACTTCGAGAAACGTAGGGAATTAAGAGCAGAAGAGTACTGTTTTTACAGTTCTCAACTTAGCGAATCGGTGCATAGTGGCGCAACATTAGAGTAAGTACACTACGATGTGGCATGGGCAGTTTTTGCAATTCCGTGTTGTGCGTGAATATGTCCTGAGAACAACCGAAAGCTGTGAGGACATCTACGATGTGAGACCTCTACAG
		</sequence>
    <sequence><taxon idref="Location_0_1_0|33.788819601497096"/>
			AGCGCGCAAAGCATGTGGTATGATACCTGTCGGATATAAAACCCCAATGTACCTCGTGTGTGGAGCTTCTTGCAAGGCTATCACCCACCTCTTATAACCAGTAAATTAGCCTTAAGTACGTTAGAGATTTTTGGGTCAAGCAGCCTGAAATAACTGGCCCGCAGCTCGCAGTACGTCGGTCCGTCAGGCACTTTTTGGTTGAAGCGCCGTCTTGTTACCTAGCGATCATGGTCGGTAGGCCGAGTCCCTGAGATGTGGGATTGTCCGGACGTGTCCCGTGGAGCAATCTCGATGAGAGTATCCAGTCAGACCGATGTACACCGCATAAGTGAGGGCTGTGGGAGTTTTTAAGTCTGGGTTGGGCTGGCCTGGGTGAGGAATTAGTTGATGGATTGTACTGGTTAAGCGAGAAACCTAACGGTACGAGTTAGGAGACACGACGCGCCTCGTTCGAAAGAGGTGGAGCCACGGGCGACTTGCATCAGATTGTCTGCATCTGAATTTTTCTATACATTCCATCAATCGAAATCGTAACGGTGAGATGCCCGGCAGCGGATAAAGAACGCGGTCAAACTGACTGCCCCTAAGTATTGCCCACGGGGCACTTTCCTCTTGCTCCATCTTCCGTCAGGTGAGTAGGGTTCTGACGGTGCTATGTTATTCGTACGCCTAGCGTCGACGGATCGTTCTTAACTGTACAAGGATTGCTTATCCCAAGCTAACTACGATTTTGCGACACGACACCTCAGACTATAATACACCTACGGCGATTCCTCCCGGGTCATCTTTTAGCAAACATTCTCCGTTAGCGTTTTAACAGGTCGCCTCGTGACGAGCTTCTCTATCATTCGGAATAGCTCTTCTCCGAGCGCTTTCCCCGATGAGTTCCTGGGCCAGGAGTGTGTCTCCATGAAGGTAAAGCCCACTCGAGTCAGGTACTTGCAGGTCTAGATGGGGTAAGTGGACCCGTTATCCCCCTGGCTTTAACGCCGTTGATGAACTGACAGAACTGCTTCAGGCTAGTCACCGAGAGGAGCAACCAGGTACGGCCCGTACAGGACCTATACCACTTGCCACGCGCAATGACCTGGTGGTATGTGCCCGATCCTGCACGGGTCACTACCCCGACAGGGCCGATTTAAGCTTTACCCTGCAGGGGTGATGCGTGAAGTTCTAAATTGGCGCATGCGACGCCTAGTTTAGGCAAGTAAGTCCCGGCAGGTGGTTTACACAGTTGACACGACGACCCTCTTATATTTCTAGCCGACGTAACGGGTACTTGATCACACCGATCGTATGCTGGATTGCCCTCTCACAGTGTTGTGAAACTTACGTTTTAACTCCCACGGCTCAGGCGCATAAACCTTCGTCCATGATGATAGTGAGTATTCGGCCATTACTAGCTCGTGTTGAACTCAGTTACCTGATCGAACGTGGGTTTCCGTGTTCCAGATGTCTGATCCACTAGACGATCACAAAGACTGATGCGACGTGAGAAACTGATACGATTGTAAATTGTTTCGCGCGACTGTAAGTAACCTCAGGGAACCTAAGCCAATGTATTCAGGGTTAACGGTTAGGTCTTCCGAGGGGTTGGTGCTGGGCTAGGCGTTGTGTTTCGGATTAACTAAATCATCGCTTTAAACGTAGCTCACTGTGTGACCGTCACACGCTCTGTATGAGATTCTAGGGAAGAACTTCGAACGGACAGTGATTCTTAGAGCTACTCGTCAGCGAGGTCCGTCTTCACAACAATCCATCTCATATCTCATACAATTGCAAAGCCCGTAGACCAAACCAGATAGGGTTGTTTCATGATTCAAACGAAGCCCCACGCTCATTCACCTTTTCCATAGTCTGCGACGTAGTGTAATTTTTGCCTAGTTTTTGTATCCAGGATAGGGGGGTGACGCATCAGCGTCCACCAAATCGTCGTTATGTGCCAGGATTTACACAGTTAGGTCTTCCCCAGAGGTATGGAATCCGAAGCGCAGAGATCATGCCTCACAAATGACGTATCCTCCGGCGAATTACCATACCCCGGACAAGTCCGATATCTTACCGGACGTTCTCTGGTCCACTGATTAATACCTGACTACAATCATCGAAGGCCGCTCCGCGCCAGTCGGGTTTACTAAGGGTTTCCACCGTCAATACGTGCGCCCCGGGACCCTGGACTAGAGACCACGGGTGTCCCTCCTGCTTTGTTCAAACGAACAAAGTCGGACAGAGACTAATCAAGTGTTCAACTGCGAGTTTACACATCGAAACAAAACACAGAATCCCGATATGCTAGTATGGGAACATACATAATTGCCTCGCACAACAGCAATCGTACTCCATGGTGTGTGTCTTCAATCCTACGTAATGTCGCGATGGGGGTCGCATGAATAAACGGCGTTGTATAACAGAGAGAGTCTGTCAAGTCTGGCAACATGCCGTCCCCGTGTCCGGCAGGAGATTGATAGGCTTCTTAATCGCCTTGGGCACTCCTAATAGATTTGACCCCCGACGCCGTGTTTGTCATGTAGTTTCATTTTATGCCACACGGAGTGGCCTACCGCCGGCATCATCTAGTGGTGTCTGCCGGCAGTGACATGGACGCCTGGGAAAGTCAAAGGCCCCCGATATGATGGCTACTGATAGGTAGTCCCCGGCTCAACTCAGAATTTCTTGAATCATGTGTCGGAACCGTCTAAATACCCTGTGCGGGATATAAAGCCAGCTGGTACGTAGACCAAAAAAAACCTAATGAGACCTGTCTGGCATAAGATGAGGGTCCTCCCTGGCGCTGCTAAACGGCCCGGTTAGATTCCATGGTCTATGCGGAATCACGAAGGGTCATCCAAGCCGTCTGTCGTCCGCGGACTCGAGAAGATAAGAAGACTCAAGTGCGCCCGAGAGGGGCATTAGCAAGGACAGAACGTAGCGAATGGCTGAGGGCTACAAGTGGCATGTGCCCCAGTTTACACTTTGACACAAAGTTCTTCTTCTCCCCTGCCGGACTACGTAAGTGAGTTCTTCGACGTTAGTTGTGAGCATTGCCCTAATCTGGCGAATGTCTTACGAACTATGTGGGGATATGCTACGTCCTTGTATAGTCCGGGCTCTCATATCTCACCGCTGCACCTCGGTGTTAGAGCGGGTTCAACATCGTAACACGGCATCCCTAGTTGACATACAAATGTATGAGCGCTTACGGTACTCAGACTCGCTTTAGATAGATTGGGAGATGAGGAAATCGCTTTGGATGTGTAGCACCCGATCGCCTTTCGACTTCTGCTTTCAGGTTGGGAAACCTAAAATGTTTGTCCATTTCATCATGATCCAAGAGGGATGTAAGTCCCGAGCCGATGCTGGCTGCTTTACCGTGGAGTAGGCTTATAAGGCCGTACGACTCCGCGCTTATGAGCGCCGAATAGATTGCGTATCATGGTTGAAAGGTGTGTCCCCCGTAGAAGGGTCTGTTCGGCGGACTCTCGCACATTGATGATAGTCTAGGAAGACCCCGCAGCCACGTACGTTCTATCTCCATGGAGGACAACTGCGCAGCGAGCAGGGAAACTATTTCCCTTGCGGAGATATTGCTCGCGATTTTTACCCAATGCAACCAAGACTCATGCGTTACACTTGTCGCCGGAATTTTTGTGCTCCATCGCATAAATGGGACTCGGCTAGGCACGGAAAAGCACGTATATTCACTGGACCCAGATTAGGTATCTCAGAGAACGTGACTAGCCAGGTGCAATATTTCAGAGAGTCCAACTACCTTACACAAAGACATTGTTAGTCCTGTTTTGGTGTCAGGGTATGTAACAATATCAAGTAACATTTCCAGCGGACTACGGTATCGTGCGTGTAACCTAATCGAGTATGAGCTGCTCAAGTCAATTCAATTCTTGCTCCTCGTAGCTGCATGGTCATTCTCCTGCACACACACGCCGCACGCATCTCCGGTCGTTCCTTTACTCTAAGAGCCGTGTGAAACTATACCGGTTTAAAGGCTATACTGTGCAATAGATGGTTCCCAGACCCCGCAGGGCTCTAGACATCGGTAAGGCACGTACAATGTTCAATTATCCATCAATTGGTGCTGTGAACTTGGACGGGATCGTAGTGTGTCGGATCACTATTCCCTATCCACAGCGCCTGGGGAGGGAAGTTTGCTATCTCCGTTGAGCCATAAAAAATCAAAGCCTCACTATCTGTCAGCGTGAGACGTCCAATGCGTGCCAATAAATACGTCAACCGGAGTACTGCACTTCGTGCATAAACAAAAGCGAGCTAGCAGAGTATCGTCAAGACGAAACTACCGGCCTCAAAATGGGTCCCAACTACGAAGGAATTGTGAGCTTAACTCTTCTCTGTGTTTCGTCCCGATAGAGGGCTGCATGTCGGTGGGTCATTGCTAGTGGACGTTGTCTGTAGAGTACGCGTCTCTGTCGGATTGCCAAAAGGCACAAGCTGTATAATCATTGGGCTTCCTCGCTTTCTCTTGGGAAGATCTTTGGTCAAGGTTAACCTCGCGAGTGTGGGTCCGGCTGTTCCTGGCCGTAATGCTTAGCGACTATAATAACCTACTATATCCTGTAAGACTGACCCGTTTCCAGTCATTCTCTGTAACAATCTCACAATTCAGGTTAAGTATCTCCTGAGGGAATCAACCCACTGACCGTGCTCCTCACTTAATATTTACTCCTCGCCGCAAAAGACGTGGCTTCTGAAAGCACCTAATTTGGGGATCAGAACTCGACACACCGCTCATTGAGGCTATCTGGTAACATTAGACGAAAGAAGGGTTTTCCCGACCTTGGATCTCCCTATTCTGCCGAACACAAGCGGGTGTAGGGCCAGAAGTATGCAGGCAATCACGTGATAGACTACCAAGGGGGTAATTCTGGGCGTTCAAGCCCCTAATCTAGCCCCCAATCAAAATACCCTAGATGTTACCTCCTGAGCCCGTGCCGGCCTGCTCGCGCATTGGCGAGATAAAATAAGACAGAAACTTTTCTTCAACAGGAGCCGAGTTGTCTAAGATTAACGCCGGATCTCTTCAGTTAGTGACACACTATTTGCACACTTCTAGTACTTGTGTCAATCACCCAAGAAATAACTTGCTGATACACTGGGGTGTACTTGGATTGTATCATGTTCGGCGTACTTTTCATCGATAATTCCGCTCCAGCCTTTGGGGACTGGTACTGCTTAAGTAGTGCTGCACACATATCACAAAAAATAAGTCTGCTATAAACCGGGGCAATGCTATGAAGGCCGACTTCTACCAGGCTCAAAGGAACGTTCCACGGGACGTGAAGGTAGATTTTATATGCTAGCTAGGCTGCTTGAGGGACAGTCCGCGGCACCTCACTTTGCGATTAGGTGTACCGGAATCCTACAGTTAGTAGCCGTGCGTAATTCGGGCAGAAAATATAAGGCGCCCGTATTAATGTAAAGGTGAGAAGACAGAGTGATACACAGTTATATTCCAGGGACCGCACCAGTAGACCTTGTAATCTAACATAAAGCGCGAATCAGCAGGGTATCTCCGCGATTGTTGAGTACGCCCGCAAACTCTGGAAGGTTTTTAGGAGCCTGATGCAACGGTCGAGGATGGGGTCTCAGTTTGCTAGAACAGCTATCATTTCTGAATGATACCAAAAATCAGGATAATTGGAAACTCCAGGAGGGTCTATTGCTCGCTAAGGCACGTAGTGAGCGGGTGCCTAAACACGGTTTTTGTGTTTATCTATGGTAAGCGGTCTTCGTGAAGGCGAGGACGTACTTACAATAGTAAGCTATCGCCAGGTCGGGCACTCCCCGTAAAGCGCGAGCCCACGAGCCTCTAGTGCGAAGATTGGACGTCCTGCTTTACCGACGCTCGGTTGCCCCTGCACCCGGCAAGTGGATGGTTACAACACACTTGGAGGTGCGCGCGATACGGAGCAAGAGGTAGTGGTAGTCGAGGCAGGGTCGGTATGAGACGACTACCAATCGCAGTTATCGCCAGCTGGCTTCCGACTCGTCAGTACTAACTTATCGTTATTCGCACGGTCGCAAATCGGGCGTTTGCTCTTAGGGAAACCCTCGAGGTGGGACCCACCGAAAAATTTGCGGCGCCTTCCTTACTAAAGTCCGGACCAAGTGATAGACTGCAGCAGTACGGTCAAGGGCCCGAACAATTTATGGAGACCGGGATTGCCCTCCGATGTCCCTTGCTGGTCTTTGAACATATTTATGGAAGGTCTTCACTGAGACAAGCCTCCCAGGGGTGTCTGCTCAACACCCATTAAGCGGGACTTGACTTTCAATGTCTATTTGCACGCGCATGTAAGTACAGAGGATTATTCTACCTTCCGGTCCAGCCAAAGTGCAAACCACAACCATTTAAAGGCAATCTCTCACCGAGTGAACTCACGCGTAACAGAGAAAACTGACGTCCTATAATTCCGCGCGACGGACGGGCGGCGACCGCCCCCAAACACCCTGTAGGAGCCATTGCGAGCCATAGTGCTTGTCCCATAGGCACATCCAAAACTTAGTATTACCCCACGATTGTAGATGGGGAACCGCCTAGCCCGGGTGAAATCACTATATAGCCCTCTCCGAGAGTCCCGACATAGAGTATACGCCCTGATGGATTCAAAGGGTGGAGCTATTAAACCGTAACGAGATGTGATCTCGCCGAATCCGCAAAGCCGTCCGAAGGTCTGGTATTCACACAGGATGAGGGTCATGCGGTCGATGCGGATAACACGAATGGCCCTTCAAAGGGTATGCTTCTTACTAGAGTATCTCGAGCGCCTACTACGCGTCAACTATTGGTCCGTCTTGAGAACCACGATCTAGCTGGAGGGGATCAGCGATCACCGCGTGCCCAGCGAACTGAAATCTCATTTTGCGGAAGTCTCGCGGCTGAGACAGTCGTATATTCGGATTGATGCCCCAAGGGGTGGTCCTAATCCTACTATCCTTTGAGGCGCCTACACTGAAATAGGCGGAACGAGGGAAATAGTCTCACCGTGCGACTTCTCCGTGAACTCGTTCGGGCTAGCCAATTTGGATGCCCGCGGAGGATGGTTTCATATAGGTAATTGATGAATAGTTCCAACAGAGAACAAGTGGGCTATCCGAGAGTAGCGAAGATACCCAGAATTATCAGTGCCTACGTAAGGTTCGGCGCCTGACTAAATCGATTTTCCTATGCATACACAGAGGACTGACTGGGTGTTCTAGTTAGAGAGAATGTTGTCGAAGGAGTGTAACCCCAAGTCGCCGGATTTAGGGATCAGTCTTTCAGCACGCAATCTGAAAGAAGCATCTTAGCTGCGCAATAGGCGGCCAGTGGATCGGATTTGGACTGGGAGCACTGAAACACCGTTAATCGGTCTCTAACTCGGTAGCGACTATGACGCTGGCGTGGCCCGCTAGCAGTTGTACGGGTTTGTCGTCACATCCAAGTGCTCCAAGTCGTTGGAATTGATGGCAATTCTAGATTCGCCCGTCAGTCCTATAAGGCGTCGTCAAAAAACGGCGAAGACTACTTAAACGGCTGGTTAGGGAAATTGTAAAACTGTATGTTGGGAGGTGTTACTACGAGACACTAAAGATGCCCATGTTGTTTTACTTTTTACGCGTCACTTACGAAAGCAAATTCATGTCGGGGCCAACCTATTGCTAGCGTGAGGATCCGTCCATTGCGAATAGATACCATCTGAACCCGCTCTGTCCTAGGGTTCTCGTCGAAGGCCCGCACTACGACAAATCGCCAATGCTTAGGCGCCAAGCCATTAGCATGACACTATCTCACTCCCAACTATCCACGATAGACATCCGCTTTAAGCCTTCGTGGCAGCATATTCCTGTTATCACCCCCGGTGGCTCCCGTAACAGTGATACGAAATGGTAAACTGACCACTGAATTCTACAGCAACCTCTATTGCGACTTCTATGCTTGAGAGGGGCTGTCGCCAGGACCAGGGTACCCGCATTCTACATTTTTGGATACGCCTCTATCTAGCCCTATAGACGGTCACTAAACATTCAAGAATGCCTTCGATGGGAAGCAATATTCGAACCGACAGGTGTTGGGGCCAGTTACCGTACCGCCACAGCCAAATAAGACACCCAGTTCCGGCAAGACCCATGCCGCTAGGGCCCCTTTCCTCAACTACAATGCCTTCCATGCATATGTCCGGAACCACGTCTGGGGCGGGTCCCCAGGATGCTTGAACATGGAGTCTAGAAGGCTTTAATTCCGCTTCAAAAGGATGGTAGGTTACGTTGGCATCAGCTCTCACGTGGAGTGCCGGGACTTTGGAAAGCGAAGTTTTGTTGCCGTCAAAAAGAACGTTTTTAAGTCGTATGGTAGCTGGCGGATGCGAACGTTCGGACCTCTATTAAGCCCATCAACAATACCGTGGTTAGCCCATGTTTCAAACCAAAAAGAAAGGCGGGCGATTAGCACGCGATAGGCATACAAGCGTTCTACGAGCAGAGGCATTGGTCTTTGAGGCTTCAGGCTGGGTTGAGACGAAGTTCTAGTCCTTTGCAAGAGAAATTTTCTATATCGATCTGGCTTGGAGAGATTCCAGAGAACCGACTACAAATAATGGAAATGTGTCAGATTAATAGTCCGTGCAAGAATGCACCCCTGGATACAATGCTGCGTGATAAGGGCCCAGATTCACTGTGTGTGCCAGCTTGGCAAATAGTATGGGTAGACAGTAGGCAGCACCTTCGACGGAAGAGTCAACCGAGCTAGCACTACCTCTGTTAAGCCGAAATACGCAGGCGTATGCCACTAAAAATACACGTAATCTCACCTCCGTCCTACAAACTGCCTCTTAATTAAGGAATAGACTCCACCAGTCGCAGAAACCGAACAATACCTCGTGCGGGTCGCACATCATACCAGCCAACATTTAATAGTTTAACTATTACCTGTGCACGACCTTGATAAGCAATCGACGGCCACGTAACCGGGGTATGTTACCAGGGTTTAACCAGGCGGCTTGAGGATCTTAATTAGGACGCTAGATGCAATAAATCCGCGTTCCTCGGTGAAATCTTGCGACACGTGGCTGCAACCTGATGATAACGACGTGGAGATGAGATTGGGTAGGTTGCCGCAGGACTGCAACTACTGTAGCCCGTCCATTCAAAGCCTGCACCCTAGTTGAACAGGATACCTGCAATATACTATTAGCTCTCCTTACATGAGTGTACTTCCTCTGGAGTGTGGGTGCGTTGTTTAGAAGGCTACTTGTCGATGGTTAGTCCCAAAAGATCGCAGGCGGAATAAACCGCAATTCAGTCTAGTTATTTCGCCCAGGACAATCATGTAGCGAATGAGATGTAACTGTCTGAATTCCCCGTCTTAAGAGGATCGGTGTTGAGCGTTAAGCCCATCCTAAGCGGTTTGGCGCCTTCCCTGGTACTCTCCGACTTGAAGAATTGCCACGTTGTAAAATCTGGGAGCACCGCGGGTACCCCCTGACGTGTTACAATTACCCGCAAAAGCGTATCGCTCCAGCTCCAGGCCGGAGAAGAGCGCCGCTAGGCGTATGCCTCGGTGGGCGAGTTCGTCATTATCATTCTCGAGACTAGATATTCAAAATTGCATTTTCGGGACAATACGCTGGTTTAAATGTAGCCATTCCGAGTCGGGCCAAGTCGCGTCGAACCAAGTGAAAGCACACGGTGCGCTTGGTATTTGGCGACCCTTGAGAAATATTTATCTATATTTGTAGTAAGGGGACTTGAGGAATAATTCTCTACTCAGGAATAATAGGCACCCCGCGGTAACTACCTGGTATCGGGCACCCTAGAGTACCCGCCCCCAGGCTAAATTCCGTGGGCGTACGGGTCCGACCGGAAACCGGATGTCTCGCGCTTATTGGTCCGCGGCCGGTGCTCCGGGGTGTAGACGATTACTGCGCCGCTTAGCGCCTAGAGATTAGCGCGCAGCAGTTCGGATACGCAAATGTATACAAATAAACCTTGCATGTGTGATCAAGGTATTTGACCAGTATAATAGAAAAGCGGATTTCCTGATTGTATTAATCTGATTATCGCCAAGCCTCTCATGTGCTCCTCAACTATGATTTAGGGTTGATAGTCGATGATATGGGCCGATAGAAGCGTAGCAAATGTTGAGCGAGCCTTTAGTGGTACCGAACGACGGCATATGGCCGAACTTATATTCGGACCGCATTATAACTTATCGGGGTGAACGTAAGCTATATTAATATTGGTCTATTCTGCGCTTTCCCCCTCTTATTTTCGGGCTTGGTAGCGCAGGTCGAGATTGCACTTGTTAGGTTAGACGGACACTTGAGTTGTCACACCGGCCGTGTACATACGTCTTGATGAATCGCCTGCCCGTGCCCTTCCACGGAAATATGGAACCTACCGTAAGGGTATAAAATCGGTCTCCAAAGAACTTGTATCAAGCCTAGTCGGAGCTGCGCCAGAGATAATAAATTTTAGCCACACCGCAGGTGTTGGCCTAGATCACATGGCAAGCGGGTCGGGAGTTGTCTTATTGGAATTATTTAGTCTCTGGGACCCTATGAGTAGAAGTTATATCTCCTACGGGTAATTACTGGCGGTTCCTTTGTTGAATTATCTTTGCTTATTATCAAGACGGTGCGAGAGCGGCGTGTCTGAGCCAATACACTTGCTTGATAACGAACACTTCTAGGCCCCGGTCAATGCACGGAAACGCCTAGAGCAACTTAGGTCATAATCTGAGTTTCTATAATCCCACCAAACCTCGACGTCAAGTGACACATCGGACAGTGTCATACAGGATTGTCGCTCCCAACTATCCCCACATTGTCGGTAAACCGTGTTCGAGTTGTGTGCTTTGGTGACCATGAATCGCCCAACCATATTCCTTACCCAACCATCGTGTAAATTAACGGTGTGGCTCGGTACGCAATAGGATCGGGGCTTTGGATCGAATGTTATGATAACCCACAAACAAACCTCGGTTGCGATTAATTTCGAGCTTATATGGAATGGGGCACTCGGGCCACCCCCCGTTGCTGTGAACGCTTCGGAAATTCGATGACTGTGCAATCTGGGCTGATCGCAATTATGCATCTTCGTAGTCGAGCTAGATGGTAGTCGCCTTTACCCAAAGCCTGTCGGCGTTCAATTACGGTCACAAATTTGGAGTCCCGCACTCGCTGCCAAGTGATCTAAATTACATTTTCTCGTTTCAGCATCTTACAGCCTTCTTACTGTGTGTCGCTAATAACGGCGGAATCTGACCGAGGGCCTTGCGAGTTCCTTCACGTGGTTAATAGTCATGACTGCTGAATGCGGGAGAACGTGTATATGAGCTGACGGTGCGCGCCGTTGGCGCCCCTCGACATTCATTCAGGCGGTTGCAGAATGCATACTCTGCGTCAGAGGCGCAATGTCAACAAACTGGTGTTGGTCCAAGAGCGAATTTACTGCTCGTCGGAAGTCCTCTTGAGAGATCCGCTAAAAAGATGCCGGTCTAAAGTTCCTAGGAGTCTGGCAGTAACTGCAAGCCCATGCTTAGCGCGTGTTAGATCAGGTAGCTCGCACGTGCTTACCTAACGTAGCTATAGACCTGGTTTAGTAGTTTGATGAGGTGGCTGACTTCTCCGTGTGAGAGGCGCACATTTGCCTGCTTGAGCTAAGTGATATATGGGAAGTTCGTCTACATCCCTTACCTATGTAACAGGACTACGCGATTTTAAAGCAGAAATTCAGGCATGGTGCATGAAGAAACCACCTGGCCCTCCGTGGGGACATACAAGTCCCGGGGACAACTTGCATCATAAAACCATAGGTTCGACCGGCCGATATCATATCCCAAATTAGCATTCGAGCGCCTCTCGTCAGCACACAGGCTACGTGCCGGCTGCCTTAAGAGATTGAAATCGTCGACGGTTGGTTGCGGCCCTACTTGCTAACTTCCCAAGAAGAGACTTCTCAGGCAGTGATAAGTGTACGCGCCACGCAAAAATCGGAACACAGGTAATATTGGGCGGGATTATTAGCCCTAACGAGGGAACTCTGGTTGCAGTCGGCGAATTCTCGTGGATCCCTTCCCATCCAGCCATGAAGCCTGCCTCTCGCCGGCTGAGATGACCCGTGCAGCATCCCGGTTTAGGGGTCGGAGCCTTTGCGCAGAGCACACACGAGGCACCTGCCGCAAAAAGGGCTATAGTGAAGTGGGCTCATCCATGGGCCATACCCGTCCTCACCTCGGTACCTCGGCTAGAGTTGGAGGTTATGGGTCTTGGCGCGCTCTCTGTTCCTCCAGCGGGCGAAACGGAAATCGCTCTACGAAAGCGAGACGATTCGACACCTGCCTACAGGCGCCCCAGCCCTTGAAATGTAAAAGAGTCGTAGCTTCGTTCAGGCACAAGGATCCATATTAGATGCTTAGCACTGATCGGTTGTGCTCTAAGCAATTACATGAACGGCTTGCTTTTGGCTTATCAAAAACCACATCAGTGCTTGTTGTGGGGCACTAAATGTGGTTACTACTGGCGAATTAGTATAAATTCGGACGGTCCGGAGAAGACAACATGCCCCACAGACTCGACGCCTTTGGTGCTCGCGAGCAGCTCGATCGGACAGCGTAGGATAAATTTCGAATTACACTCGGTCGACCCTACTATGGCAGGATTCCCAACCTACCATTGGAACTTAAAGTCCGCTTCAGCCGACCTCGGGTAACCATGCCGCTTTTCTCAATTTGCATGCTACATTTCAGTTTGGTGAGGTGGTGATTACTTCGCCAACGCTACCAGGGGGTGCAGCGAGATTCTACCGAACCGTACGTCCTATGATCCTAAAGGCTCTAGAGCAAACACGTTGGGTATGTCATCGGTGTTGTTTTTCGTCCAAGAGATGACTGGGAGAAAGCACGCCCTCGGCTCTTCAGTCCTATTTGAGCTCAGCGTAGGGGTTCGATAGGTCCAATTGATATTTTGGTGATCAAAGCGTACCTGGGCACCATAACGTCGCAGACCACCACAGCGTATATGCATTCTACTATGTTATGACTACCTCATACCACCAGGGCAAGGCGGAACCAGCGCTTGCTTAGTCCATACTAGGCACTCGATCAGATTGCATCGGGTCACACGATCAGTACATCGGCAGTGCGTAAGTACAAGGCCTACCTTTGCCCGACGCATAACCTGTACCCTAGCTGCCTTTGCGGTGGCTTCTTCTCTCCATGTTCACTGCCTGATCTTTATACGCATAAATGTTGCATCAATCTTTCACCCAGTCGGCAGCCATGGTGGTACGCGTTCACCGTTGTTCGATCGAGGGCCAAGTACATTGTGTCCTCGACACAATTTTTCACAACGACCTCAACCAACACCCGCAAAAGAAGACTGGACCCGGCAGGCCTCGCAGGAGTTTCTAGAGAGCCAAATACTCACACGTAGCTTCAATTAGTAAGACAGCCTCAACTCCCAGATTAATTTTCTTGCAGCCGCGCGTTAGTACCCCCACATAGTGGTACACGCTGGCAACATTATCGAAGGGAAAGAAAAAGGTTCGCTCACACTCGTAGCCGCTACTGACCTCTGAAGATATGAGCTCTGTACCTTCCAAGTTTAACCTTAACATTCGGGGCAATCGGTGTGCGAAAGCTGGGCAATAGGTTATGTAGTCCTCGTAACTTTGTGCGACGCTTACATTAGCACTCAGCAGAGCATCGATCTGACTCGCCACAATTTACCGAAAGGGATTCATTGACAGGCCAGTCCTCTACATCGTCTGACGCGATCTAGAAAACTTCGAGAAACGTAGGGAATTAGGAGCAGAAGAGTACTGTTTTTACAGTTCTCAACTTAGCGAATCGGTGCATAGTGGCGCAACACTAGAGTAAGTACACTACGATGTGGCATGGGCAGTTTTTGCAATTCCGTGTTGTGCGTGAATATGTCCTGAGAACAACCGAAAGCTGTGAGGACATCTACGATGTGAGACCTCTACAG
		</sequence>
    <sequence><taxon idref="Location_1_3_1|19.820474945845753"/>
			AACGCGCAAAGCATGCGGAATGATACCTGTCGGATATAAACCCCCAATGTACCTCGTGTGTGGAGCTTCTTGCAAGGCTATCACCCACCTCCTATAACCAGTAAATTAGCCTTAAGTACGTTAGAGATTTTTGGGTCAAGCAGCCTGAAATAACTGGCCCGCAGCTCGCAGTACGTCGGTCCGTCAGGCACTTTTTGGTTGAAGCGGCGTCTTGTTACCTAGCGATCATGGTCGGTAGGCCGAGTCCCTGAGATGTGGGATTGTCCGGACGTGTCCCGTGGAGCAATCTCGATGAGAGTATCCAGTCGGACCGATGTACACCGCATAAGTGAGGGCTGTGGGAGTTTTTAAGTCTGGGTTGGGCTGGCCTGGGTGGGGAATTAATTGATGGATTGTACTGGTTAAGCGAGAAAACTAACGGTACGAGATAGGAGACACGTCACGCCTCGTTCGAAAGAGGTGGAGCCACGGGCGACTTGCATCAGATTGTCTGCATCTCAATTTTTCTATACATTCCATCAATCGGAATCGTAACGGTGAGATGCCAGGCAGCGTATAAAGAACGCGATCAGACTGATTGCCCCTAAATATTGCCCACGGGGCACTTTCCTCTTGCTCCATCTTCCGTCAGGTGACTAGGGTTCTGACGGCGCTATGTTAATCGTACGCCTAGCGTCGACGGATCGTTCTTAACTGTACAAGGATTGCTTATCCCAAGCTAACTACGATTTTGCGACACGACACCTCAGACTATAATACACCTACGGCGATTCCTCCCGGGTCATCTTTTAGCAAACATTCTCCGTTAGCGTTTTAACAGGTCGCCTCGTGATGAGCTTCTCTATCATTCGGAATAGCTCTTCTCCGAGCGCTTTCCCCGATGAGTTCCTGGGCCAGGAGTGTGTCTCCATGAAGGTAAAGCCCACTCGAGTCAGGTACTTGCAGGTCTAGATGGGGTAAGTGGACCCGTTATCCCCCTGGCTTTAACGCCGTTGATGGACTGACAGAACTGCTTCAGGCTAGTCACCGAGAGGAGCAACCAGGTACGGCCCGTACGGGACCTATACCACTTGCCACGCGCACTGACCTGGTGGTATGTTCCCGATCCTGCACGGGTCACTACCCCGACAGGGCCGATTTAAGCTTTACCCTGCAGGGGTGATGCGTGAAGTTCTAAATTTGCGCATGCGACGCCTAGTTTAGGCAAGTAAGTCCCGGCAGGTGGTTTACACAGTTGACACGACGACCCTCTTATATTTCTAGCCGACGTAACGGGTACTTGATCACATCAATCGTATGCTGGATTGCCCTCTCACAGTGTTGTGAAACTTACGTCTTAGCTCCCACGGCTCAGGCGCATAAACCCTCGTCCATGAGGATAGTGAGTATTCGGCCATTACTAGCTCGTGTTAAACTCAGTTACCTGATCGAACGTGGGTTTCCATGTTCCAGTTGTCTGATCCACTAGACGATCACAAAGACTGATGCGACGTGAGAAACTGATACGATTGTAAATTGTTTCGCGCGACTGTAAGTAACCTCAGGAAACCTAAGCCAATGTATTCAGGGTTAACGGTTAGGTCTTCCGAAGAGTTGGTGCTGGGTTAGGCGTTGTGTTTCGGATTAACTAAATCATCGCTTTAAACGTAGCTCACTGTGTGACCGTCACACGCTCTGTATGAGATTCTAGGGAAGAACTTCGAACGTACAGTGATTCTTAGAGCTACTCGTCAGCGAGGTCCGTCTTCACAACAATCCATCTCATATCTCATACAATTGCAAAGCCCGTAGACCAAACCATATAGGGTTGTTTCATGATTCAGACGAAGCCCCACGCTCATTCACCTTTTCCATAGTCTGCGACGTAGTGTAATTTTTGCCTAGTTTTTGTATCCACGATAGGGGGGTAACGCATCACCGTCCACCAAATCGTCGTTATGTGCCAGGATTTACACAGTTAGGTCTTCCCCAGAGGTATGGAATCCGAAGCGCAGAGATCAGGTCTCAAAAATGACGTGTCCTCCGGCGAATTACCATACCCCGGACAAGTCCGATATCTTACCGGACGTTCTCTGGTCCACTGATTAATACCTGACTACAATCATCGAAGGCCGCTCCGCGCCAGTCGGGTTTTCTAAGGGTTTCCACCGTCAATACGTGCGCCCCGGGACCCTGGACTAAAGACCACGAGTGTCCCTCCTGCTTTGTTCAAACGAACAAAGTCGGACAGAGACTAATCAAGTGTTCAACTGCGAGTTTACACATCGAAACAAAACACAGAATCCCGATATGCTAGTATGGGAACATACATAATTGCCTCGCACAACAGCAATCGTACTCCATGGTGTGTGTCTTCAATCCTACGTAATGTCGCGATGGGGGTCGCATGAATAAACGGCGTTGTATAACAGAGAGAGTCTGTCAAGTCTGGCAACATGCCATCCCCGTGTCCGGCAGGAGATTGATATGCTTCTTAATCGCCTTGGGCACTCCTAATAGATTTGACCCCCGACGCCGTGTTTGTGATGTAGTTTCATTTTATGCCACACGGAGTGGCCTACCGCCGGCATCATCTAGTGGTGTCTGCCGGCAGTGACATGGACGCCTGGGAAATTCAAAGGACCCCGATACGATGGCTACTGATAGGTAGTCCCCGGCTCAACTCAGAATTTCTTGAATCATGGGTCGGAACCGTCTAAATACCCTGTGCGGGATATAAAGCCAGCTGGTACGTAGACCAAAAAAAACCTAATGAGACCTGTCTGCCATAAGATGAGGGTCCTCCCTGGCGCTGCTAAACGGCCCGGTTAGATTCCATGGTCTATGCGCAATCACGAAGGGTCATCCAAGCCGTCTGTCGTCCGCGGACTCGAGAAGATAAGAAGACTCAAGTGCGCCCGAGAGGGGCATTAGCAAGGACAGAACGTAGCGAATGGCTGAGGGCTACAAGTAGCATGTGCCCCAGTTTACACTTTGAAACAAAGTTCTTCTTCTCCCCTGTCGGACTACGTAAGTGATTTCTTCGACGTTAGTTGTGAGCATTGCCCTAATCTGGCGAATGTCTCACGAACCATGTGGGGATATGCTACGTCCTTGTATAGTCCGGGCTCTCATATCTCACCGCTGCACCTCGGCGTTAGAGCGGGTTCAACATCGTAACACGGCATCCCTAGTCGACATACAAATGTATGAGCGCTTACGGTACTCAGACTCGCTTAAGATAGATTGGGAGATGAGGAAATCGCTTTCGATGTGTAGCACTCGATCGCCTTTCGACTTCTGCTTTCAGGTTGGGAAACCTAAATTGTTTGTCCATTTCATCATGATCCAAGAGGGATGTAAGTCCCGAGCCGATGCTGGCTGCTTTACCGTGGAGTAGGCTTATAAGGCCGTACGACTCCGCGCTTATGAGCGCCGAATAGATTACGTATCATGGTTGAAAGGTGTGTCCCCCGTAGAAGGGTCTGTTCGGCGGACTCTCGCACATTGATGATAGTCTAGGAAGACCCCGCAGCCACGTACGTTCTATCTCCATGTAGGACAACTGCGCAGCGAACAGGGAAACTATTTCCCTTGCAGAGATATTGCTCGCGATTTTTACCCAATGCAACCAAGACTCATGCGTTACACTTGTCGCCGGAATTTTTGTGCTCCATCGCATAAATGGGACTCGGCTAGGCACGGAAAAGCACGTATATTCACTGGACCCAGATTAGGTATCTCAGAGAACGTGACTAGCCAGGTGCAATATTTCAGAGAGTCCAACTACCTTACACAAAGACACTATTAGTCCTGTTTTTGCGTCAGGGTATGTACCAATATCAAGTGACATTTCCAGCGGACTACGGTATCGTGCGTGTAACCTAATCGAGTATGAGCTGCTCAAGTCAATTCAATTCTTGCTCCTCGTAGCTGCATGGTCATTCTCCTGCACACACACGCCGCACGCATCTCCGGTCGTTCCTTTACTCTAAGAGCCGTGTGAAACTATACCGGTTTAAAGGCTATACTATGCAATAGATGGTTCCCAGACCCCGCAGGGCTCTAGACATCGGTAAGGCACGTACAATGTTCAATTATCCATCAATTGGGGCTCTGAACTTGGACGGGATCGTAGGGTGTCGGATCACTTTTCCCTATCCACAGCGCCTGGGGAGGGAAGTTTGCTATCTCCGTTGAGCCATAAAAAATCAAAGCCTCACTATCTGTCAGCGTGAGACGTCCAATGCGTGCCAATAAATACGTCAACCGGAGTACTGCTCTTCGTGCATAAACAAAAGCGAGCTACCAGAGTATCGTCAAGACGAAACTACCGGCCTCAAAATGGGTCCCAACTACGGAGGAATTGTGACCTTAACTCTTCTCTGTGTTTTGTCCCGATAGAGGGCTGCATGTCGGTGGGTCATTGCTAGTGGACGTTGTCTGTAGAGTACGCGTCTCTGTCGGATTGCCAAAAGGCACAAGCTGTAAAATCATTGGGCTTCCTCGCTATCTCCTGGGAAGATCTTTGGTCAAGGTTAACCTCGCGAGTGTGGGTCCGGCTGTTCCTGGCCGTAATGCTTAGCGATTATAATAACCCACTATATCCTGTAAGACTGACCCGTTTCCAGTTATTCTCTGTAACAATCTCACAATTCAGGTTAAGTATCTCCTGAGGGAATCAACCCACTGACCGTGCTCCTCACTTAATATTTACTCCTCGCCGCAAAAGACGTGGCTTCTGAAAGCACCTAATTTGGGGATCAGAACTCGACACACCGCTCATTGAGGCTATCTGGTAACATTAGACGAAAGAAGGGTTTTCCCGACCTTGGCTCTCCCTATTCTGCCGAACACAAGCGGGTGTAGGGCCAGAAGTATGCAGGCAATCACGTGATAGACTACCAAGGGGGTAATTCTGGGCGTTCAAACCCCTAATCTAGCCCCCAATCAAAATACCCTAGATGTTACCGCCTGAGCCCGTGCCGGCCTGCTCGCGCATTGGCGAGATAAAATAAGACAGAAACTTTTCTTCAACAGGAGCCGAGTTGTCTAAGATTAACGCCGGATCTCTTCAGTTAGTGGCACACTATTTGCACCCTTCTAGTACTTGTATCAATCACCCAAGAAATAACTTGCTGATACACTGGGGTGTACTTGGATTGTATCATGTCCGGCGTACTTTTCATCGATAATTCCGCTCCAGCCTTTGGGGACTGGTACTGCTTAAGTAGTGCTGCACACATATCACAAAAAATAAGTCTGCTATAAACCGGGGCAATGCTATGAAGGCCGACTTCTACCAGGCTCAAAGGAACGTTCCACGGGACATGAAAGTAGATTTTATATGCTAGCTAGGCTGCTGGACGGACAGTCCGCGACACCTCACTTTGCGATTAGGTGTACCGGAATCCTACAGTTAGTAGCCGTGCGTAATTCGGGCAGAAAATATAAGGCGCCCGTATTAATGTAAAGGTGAGAAGACAGAGTGATACACAGTTATATTCCAGGGACCGCACCAGTAGACCTTGTAATCCAACATAAGGCGCGAATCAGCAGGGTATCTCCGCGATTGTTGAGTACGCCCGCAAACTCTGGAAGGTTTTTAGGAGCCTGATGCAACGGTCGAGGATGGGGTCTCAGTTCGCTAGAACAGCTATCATTTCTGAATGATACCAAAAATCAGGATAATTGGAAACTCCAGGAGGGTCTATTGCTCGCTACGGCACGTAGTGAGGGGGTGCCTAAACAAGGTTTTTGTGTTTATCTATGGTAAGCGGTCTTCGTGAAGGCGAGGACGGAGTTACAATAGTAAGCTATCGCCAGGTCGGGCACTCCCCGTAAAGCGCGAGCCCACTAGCCTCTAGTGCGAAGATTGGACGTCCTGCTTTACCGACGCTCGGTTGCCCCTGCACCCGGCAAGTGGATGGTTACAACACACTTGGAGGTGCGCGCAATACGGAGCAAGAGGTAGTGGTAGTCGAGTCAGGGTCGGTATGAGACGACTACCAATCGCAGTTATCGCCAGCTGGCTTCCGACTCGTCAGTACTAACTTATCGTTATTCGCACGGTCGCAAACCGGGCGTTTGCTCTTAGGGAAACCCTCGAGGTGGGACCCACCGAAAAATTTGCGGCGCCTTCCTTACTAAAGTCCGGACCAAGTGATAGACTGCAGCAGTACGGTCAAGGGCCCGAACAATTTATGGAGACCGGGATTGCCCTCCGATGTCCCTTGCTGGTCTTTGAACATATTTATGGAAGGTCTTCACTGAGACAAGCCTCCCAGGGGTGTCTGCTCAACACCCATTAAGCGGGACTTGTCTTTCAATGTCTATTTGCACGCGCATGTAAGTACAGAGGATTATTCTACCTTCCGGTCCAATCAAAGTGCAAACCACAACCATTTAAAGGCAATCTCTCACCGAGTGAACTCACGCGTAACAGAGAAAACTGACGTCCTATAATTCCGCGCGACGGACGGGCGGCGACCGCCCCCAAACACCCTGTAGGAGCCATTGCGAGCCATAGTGCTTGTCCCATAGCCACATCCAAAACTTAGTATTACCCCACGATTGTAGATGGGGAACCGCCTAGCCCGGGTGAAATCACTATATAGCCCTCTCCGAGAGTCCCAACATGGAGTATACGTCCTGATGGATTCAAAGGGTGGAGCTATTAAACCGTGACGAGATGTGATCTCGCCGAATCCGCAAAGCCGTCCGAAGGCCTAGTATTCACACAGGATGAGGGTCGTGCGGTCGATGCGGATAACACGAATGGCCCTTCAAAGGGTATGCTTCTTACTAGAGTATCTCGAGCGCCTATTACGCGTCAACTATTGGTCCGTCTTGAGAACCACGATCTAGCTGGAGGGGATCAGCGATCACCGCGTGCCCAGCGAACTGAAATCTCATTTTGCGGAAGTCCCGCGGCTGAGACAGTCGTATATTCGGATTGATGCCCCAAGGGGTGGTCTTAATTCTACTATCCTTTGAGGCGCCTACACTGAAATAGGCGGAACGAGGGAAATAGTCCCACCGTGCGACTTCTCCGTGAACTCGTTCGCGCTAGCCAATTTGGATGCCCGCGGAGGATGGTTTCATATAGGTAATTGATGAATAGTTCCAACAGAGAACAAGTTGGCTATCCGAGAGTAGCGAAGATACCCAGAATTATGAGTGCCTACGTAAGGTTCGGCGCCTGACTAAATCGACTTTCCTATGCATACACAGAGGACTGACTGGGTGTTCTAGTTAGAGAGAATGTTCCCGAAGGAGTGTAACCCCAAGTCGCCGGATTTAGGGATCAGTCTTTCAGCACGCAATCTGAAAGAAGCATCTTAGCTGCGCAGTAGGCGGCCAGTGGATCGGATTTGGACTGGGAGCACTGAGACACCGTTAATCAGTCTCTAACTCGGTAGCAACTATGACTCTGGCGTGGCCCGCTAGCAGTTGTACGGGTTTGTCGTCACATCCAAGTGCTCCAAGTCGTTGGAATTGATGGCAATTCTAGATTCGCCCGTCAGTCCTATAAGGCGTCGTCAAAAAACGGCGAAGACTACTTAAACGGCTGGTTAGGGAAATTGTAAAACTGTATGCTGGGAGGTGTTACTACGAGACACTAAAGATGCCCATGTTGTTTTCCTTTTTACGCGTCACTTACGAAAGCAAATTCATGTCGGGGCCAACCAATTGCTAGCGTGAGGATCCGTCCATTGCGAATAGATACCATCTGAACCCGCTCTGTCCTAGGGTTCTCGTCGAAGGCCCGCACTACGACAAATCGCCAATGCTCAGGCGCCAAGCCATTAGCATGACACTATCTCACTCCCAACTATCCACGATAGACATCCGCTTTAAGCCTTCGTGGCAGCATATTCCTGTTATCACCCCCGGTGGCTCCCGTAACAGTGATACGAAATTGTAAACTGACCACTGAATACTACAGCAACCTCTATTGCGACTTCTATGCTTGAGAGGGGCTGTCGCCAGGACCAGGGTACCCGCATTCTACATTTTTGGATACGCCTCTGTCTAGCCCTATAGACGGTCACTAAACATTCAAGAATGCCTTCGATGGGAAGCAATATTCGAACCGACAGGTGTTGGGGCCAGTTACCGTACCGCCGCAGCCAAATAGGACACCCAGTTCCGGCAAGACCCATGCGGCTAGGGCCCCTTTCCTCAACTACAATGCCTTCCATGCATATGTCCGGAACCACGTCTGGGGCGGGTCCCCAGGATGCTTGAACATGGAGTCTAGAAGGCTTTAATTCCGCTCCAAAAGGATGGTAGGTTACGTTGGCATCAGCTCTCACGTGGAGTGCCGGGACTTTGGGAAGCAAAGTGTTGTTGCCGTCAAAAAGAACGTTTTTAAGTCGTATGGTAGCTGGCGGATGCGAACGATCGGACCTCTATTAAGCCCATCAACAATACCGTGGTTAGCCCATGTTTCAAACCAAAAAGAAAGGCGGGAGATTAGCACGCGATAGGCATACAAGCGTTCTATGAGCAGAGGCATTGGTCTTTGAGGCTTCAGGCTGGGTTGAGACGAAGTTCTAGTCCTTTGCAAGAGAAATGTTCTATATCGATCTGGCTTGGAGAGATTCCGTAGAACCGACTGCAAATAATGGAAATGTGTCAGATAAATAGTCCGTGCAAGAATGCACCCCTGGATACAATGCTGCGTGATAAGGGCCCAGAGTCACTGTGTGTGCCAGCTTGGCAAATAGTATGGGTAGACAGTAGGCAGCACCTTCGACGGAAGAGTAAACCGAGCTAGCACTACCTCTGTTAAGCCGAAATACGCAGGCGTATGCCACTAAAGATACACGTAAACTCACCTCCGTCCTACAAACTGCCTCTTAGTTAAGGAATAGACTCCACCAGTCGCAGAAACCGAACAATACTTCGTGCGGGTCGCACATCATACCAGCCAACATTTAATAGTTTAACTTTTACCTGTGCACGACCTTGATAAGCAATCGACGGCCACGTAACCGGGGTATGTTACCAGGGTCTAACCAGGCGACTTGAGGATCTTAAATAGGACGCTAGATGCAATAAATCCGCGTTCCTCGGTGAAATCTTGCGACACGTGGCTGCAACCTGATGATAGCGACGTGGAGATGAGATTGGGTAGGTTGCCGCAGGACTTCAACTACTGTAGCCCGTCCACTCAAAGCCTGCACCCTAGTTGAACAGGATATCTGCAATATACTATTAGCTCTCCTTACATGAGTGTACTTCCTCTGGAGTGTGGGTGCGTTGTTTAGAAGGCTACTTGTCGATGGTTAGTCCCAAAAGATCCCTGGCGGAATAAACCGCAATTCAGTCTAGTTACTTCGCCCAGGACAATCATGTAGCGAATGAGATATAACTGTCTGTATTCCCCGTTTTAAGAGGATCGGTGTTGAGCGTTAAGCCCATTCTAAGCGGTTTGGCGCCTTCCCTGGAACTCTCCGACTTGAAGAATTGCCACGTTGTAAAATCTGGGAGCACCGCGGATACCCCCTGACGTGTTACAAGTACCCGCAAAAGCGTATCGCTCCAGCTCCAGGCCGGAGAAGAGCGCCGCTAGGCGTATGCCTTGGTGGGCGAGTTCGTCAGTATCATTCTCGAGATTAGATATTCAAAATTGCATTTTCGGGACAATACGCTGGTTTAAATGTAGCCATTCCGAGTCGGGCCAAGTCGCGTCGAACTAAGTGAAAGCACACGGTGCGCTTGGTATTAGGCGACCCTTGAGAAATATTTATCTATATTTGTAGTAAGGGGACTTGAGGAATAATTCTCTACTCAGGAATAATAGGCACCCCGCGGAAACTACCTGGTATCGGGCACCTTAGAGTACCCGCCCCCAGGCTAAATTCTATGGGCGTACGGGTCCGACCGGAAACCGGATGTCTCGCGCTTATTGGTCCGCGGCCGGTGCTCTGGGGTGTAGACGATTACTGCGCCGCTTAGCGCCTAGAGATTAGCGCGCAGCAGTTCGGATACGCAAGTGTATACAAATAAACCTTGCATGTGTGATCAAGGCATTTGACCAGTATAATAGAAAAGCGGATTTCCTGATTGTATTAATCTGATTATCGTCAAACCTCTCATGTGCTCCTCAACTATGATCTAGGGTTGATAGTCGATGATATGGGCCGATAGAAGCGTAGCAAATGTTGAGCGAGCCTTTAGTGGTACCGAACGATGGCATATGGCCGAACTTATATTCGGACCGCATTATAACTTATCGGGGTGAATGTAAGCTATATTAATATTGGTCTATTCTGCGCTTTCCCCCTCTTATTTTCGGGCTTGGTAGCGCAGGTCGAGATTGCACTTGTTAGGTTAGACGGACACTTGAGTTGTCACACCGGCCGTGTACATACGTCTTGATGAATCGCCTGCCCGTGCCCTTCCACAGAAATATGGAACCTACCGTAAGGGTATAAAATCGGTCTCCAAAGAACTTGTATCAAGCCTAGTCGGAGCCGCGCCAGAGATAATAAATTTTAGCCACACCGCCGGTGTTGGCCTAGATCACATGGCAAGCGGGTCGGGAGTTGTCTTATTGGAATTATTTAGTCTCTGGGACCTTATGAGTAGATGTTATATCTCCTACGGGTAATTACTGGCGGTTCCTTTGGTGAATTATTTTTGCTTATTATCAAGACGATGCGAGAGCGGCGTGTCTGAGCCCATACACTTGCTTGATAACGAACGCTTCTAGGCCCCGGTCAATGCACGGAAACGCCTAGAGCAACTTAGGTCATAATCTGAGTTTCTATAATCCCACCAAACCTCGACGTGAAGTGACACATCGGACAGTGTCATACAGGATTGTCGCTCCCAACTATCCCCACATTGTTGGTAAACCGTGTTCGAGTTGAGTGCTTTGGTGACCATGAATCGCCCAACCATATTCCTTACCTAACCATCGTGTAAATTAACGGTGCGGCTCGGTACGCAATAGGATCGGGGCTTTGGATCGAGTGTTATGATAACCCACAAACAAACCTCGGTTGCGATTAATTTCGAGCTTATATGGAATGGGGCACTCGGGCCACCCCCCGTTGCTGTGAACGCTTCGGAAATTCGATGACTGTGCAATCTGGGCTGATCGCAATTATGCATCTTCGTAGTCTAGCTAGATGGTAGTCGCCTTTACCCGAAGCCTGTCGGCGTTCAATTACGGTCACAAATTTGGAGTCCCGCACTCGCTGCCAAGTGATCTAAATTATATTTTCTCGTTTCAGCATCTTACAGCCTTCTTACTGTGTGTCGCTAATAACGGCGGAATCTGACCGAGGGCCTTGCGAGTTCCTTCACGTGGTTGATAGTCATGACTGCTGATTGCGGGAGAACGTGTATATGAGCTGACGGTGCGCGCCGTTGGCGCCCCTCGACATTCATTCAGGCGGTTGCAGAATGCATACTCTGCGTCAGAGGCGCAATGTCAACAAACTGGTGTTGGTCCAAGAGCGAATTTACTGCTCGTCGGAAGTCCTCTTGAGAGATCCGCTAAAAAGATGCCGGTCTAAACTTACTAGGAGTCTGGCAGTGACTGCAAGCCCATGCTTAGCGCGTGTTAGATCAGGTAGTTCGCACGTGCTTACCTAACGTGGCTATAGACCTGGTTTAGTAGTTAGATGAGGTGGCTAACTTCTCCGTGTGAGAGGCGCACATTTGCCTGCTTGAGCTAAGTGATATATGGGAAGTTCGTCTACATCCCTTGCCTATGTAACAGGACCACGCGATTTGAAAGCAGAAATTCAGGCATGGTGCATGAAGAAACCACCTGGCCCTCCGTGGGGACATACAAGTCCCGGGGACAACTTGCATCATAAAACCATAGGTTCGACCGGCCGATATCATATCCCAAATTAGCATTCGAGCGCCTCTCGTCAGCACACAGGCTACGTGCCGGCTGCCTTAAGAGATTGAAATCGTCGACGGTTGGTTGCGGCCCTACTTGCTAACTTCCCAAGAAGAGACTTCTCAGGCAGTGATAAGTGTACGCGCCACGCAAAAATCGGAACACAGGTAATGTTGGGCGGGATTATTAGCACCAACGAGGGAACTCTGGTTGCAGTCGGCGAATTCTCGTGGATCCCTTCCCAGCCAGCCATGAAGCCTGCCTCTCGCCGGCTGAGATGACCCGTGCAGCATCCCGGTTTAGGGGTCGGAGCCTTTGCGCAGAGCATACACGAGGCACCTGCCGCAAAAAGGGCTATAGTGCAGTGGGCTCATCCATGGGCCATACCCGTCCTCACCTCGGTACCTCGGCTAGAGTTGGAGGTTATGGGTTTCGGCGCGCTCTCCGTTCCTCCAGCGGGCGAAACGGAAATCGCTCTACGAAAGCGAGACGATTCGACACCTGCCTACAGGCGCCCCAGCCCTTGAAATGTAAAAGAATCGGAGCTTCGTTCAGGCACAAGGATCCATATTAGATGCTTAGCACTGATCGGTTGTGCTCTAAGCAATTACATGAACGGCTTGCTTTTGGCTTATCAAAAACCACATAAGTGCTTGTTGTGGGGCACTAAATGTGGTTACTACTGGCGAATTAGTATAAATTCCGACGGTCCGGAGAAGACAACATGCCCCACAGACTCGACGCCTTTGGTGCTCGCGAGCAGCTCGATCGGACAGCGTAGGATAAATTTTGAATTACACTCGGTCGACCCTACTATGGCAGGATTCCCAACCTACCATTGGAACTTAAAGTCCGCTTCAGCCGACCTCGGGTAACCATGCCGCTTTTCTCAATTCGCATGCTACATTTCAGTTCGGTGAGGTGGTGATTACTTCGCCAACGCTACCAGGGGGTGCAGCGAGATTCTACCGAATCGTACGTCCTATGATCCTAAAGGCTCTAGAGCAAACACGATGGGTATGTCATCGGTGTTGTTTTTCGTCCAAGAGATGACTGGGAGAGAGCACGCCCTCGGCTCTTCAGTCCTATTTGAGCTCAGCGTAGGGGTTCGATAGGTCCAATTGATATTTTGGTGATCAAAGCGTACCTGGGCACCATAACGTCGCAGACCACCACAGCGTATATGCATTCTACTATGTTATGACTACCTCATACCACCAGGGCAAGGCGGAACCAGCGCTTGCTTAGTCCATACTAGGCACTCGATGAGATTGCATCGGGTCACACGATCAGTACATCGGCAGTGCGTAAGTACAAGGCCTACCTTGGCCCGACGCATAACCTGTAACCTAGCTGCCTTTGCGGTGGCTTCTTCTCTCCATGTTCACTGCCTGATCTTTATACGCATAAATGTTGCATCAATCTTTCACCCGGTCGGCAGCCATGGTGGTACGCGTTCACCGTTGTTCGATCGAGGGCCAAGTGCATTGTGTCCTCGACACAATTTTTCACAACGACCTCAACCACCACCCGCATAAGAAGACTGGACCCGGCAGGCCTCGCAGGAGTTTCTAGAGAGCCAAATACTCACACGTAGCTTCAATTAGTAAGACGGCCTCAACTCCCAGGTTAATTGTCTTGCAGCAGCGCGTTAGTACCCCCACATAGTGGTACACGCTGGCAACATTATCGAAGGGAAAGAAAAAGGTTCGCTCACACTCGTAGCCGCTACTGACCTCTGAAGATATGAACTCTGTACCTTCCAAGTTTAACCTTAACATTCGGGGCAATCGGTGTGCGAAAGCTGGGCAATAGGTTATGTAGACCTCGTAACTTTGTGCGACGCTTACATTAGCACTCAGCAGAGCATCGATCTGACTCGCCACAATTTACCGAAAGGGATTCATTGACAGGACAGTCCCCTACATCGCCTGACGCGATCTAGAAAACTTCGAGAAACGTAGGGAATTAAGAGCAGAAGAGTACTGTTTTTACAGTTCTCAACTTAGCGAATCGGTGCATAGTGGCGCAACATTAGAGTAAGTACACTACGATGTGGCATGGGCAGTTCTTGCAATTCCGTGTTGTGCGGGAAAATGTCCTGAGAACAACCGAAAGCTGTGAGGACATCTACGATGTGAGACCTCTACAG
		</sequence>
    <sequence><taxon idref="Location_0_4_0|30.79010515788501"/>
			AACGCGCAAAGCATGCGGAATGATACCTGTCGGATATAAACCCCCAATGTACCTCGTGTGTGGAGCTTCTTGCAAGGCTATCACCCACCTCCTATAACCAGTAAATTAGCCTTAAGTACGTTAGAGATTTTTGGGTCAAGCAGCCTGAAATAACTGGCCCGCAGCTCGCAGTACGTCGGTCCGTCAGGCACTTTTTGGTTGAAGCGGCGTCTTGTTACCTAGCCATCATGGTCGGTAGGCCGAGTCCCTGAGATTTGGGATTGTCCGGACGTGTCCCGTGGAGCAATCTCGATGAGAGTATCCAGTCGGACCGATGTACACCGCATAAGTGAGGGCTGTGGGAGTTTTTAAGTCTGGGTTGGGCTGGCCTGGGTGGGGAATTAATTGATGGATTGTACTGGTTAAGCGAGAAAACTAACGGTACGAGATAGGAGACACGTCACGCCTCGTTCGAAAGAGGTGGAGCCACGGGCGACTTGCATCAGATTGTCTGCATCTCAATTTTTCTATACGTTCCATCAATCGGAATCGTAACGGTGAGATGCCAGGCAGCGTATAAAGAGCGCGATCAGACTGATTGCCCCTAAATATTGCCCACGGGGCACTTTCCTCTTGCTCCATCTTCCGTCAGGTGACTAGGGTTCTGACGGCGCTATGTTAATCGTACGCCTAGCGTCGACGGATCGTTCTTAACTGTACAAGGATTGCTTATCCCAAGCTAACTACGATTTTGCGACACGACACCTTAGACTATAATACACCTACGGCGATTCCTGCCGGGTCATCTTTTAGCAAACATTCTCCGTTAGCGTTTTAACAGGTCGCCTCGTGATGAGCTTCTCTATCATTCGGAATAGCTCTTCTCCGAGCGCTTTCCCCGATGAGTTCCTGGGCCAGGAGTGTGTCTCCATGAAGGTAAAGCCCACTCGAGTCAGGTACTTGCACGTCTAGATGGGGTAAGTGGACCCGTTATCCCCCTGGCTTTAACGCCGTTGATGGACTGACAGAACTGCTTCAGGCTAGTCACCGAGAGGAGCAACCAGGTACGGCCCGTACGGGACCTATACCACTTGCCACGCGCACTGACCTGGTGGTATGTTCCCGATCCTGCACGGGTCACTACCCCGACAGGGCCGATTTAGGCTTTACCCTGCAGGGGTGATGCGTGAAGTTCTAAATTTGCGCATGCGACGCCTAGTTTAGGCAAGTAAGTCCCGGCAGGTGGTTTACACAGTTGACACGACGACCCTCTTATATTTCTAGCCGACGTAACGGGTACTTGATCACATCAATCGTATGCTGGATTGCCCTCTCACAGTGTTGTGAAACTTACGTCTTAGCTCCCACGGCTCAGGCGCATAAACCCTCGTCGATGAGGATAGTGAGTATTCGGCCATTACTAGCTCGTGTTAAACTCAGTTACCTGATCGAACGTGGGTTTCCATGTTCCAGTTGTCTGATCCACTAGACGATCACAAAGACTGATGCGACGTGAGAAACTGATACGATTGTAAATTGTTTCGACCGACTGTAAGTAACCTCAGAAAACCTAAGCCAATGTATTCAGGGTTAACGGTTAGGTCTTCCGAAGAGTTGGTGCTGGGTTAGGCGTTGTGTTTCGGATTAACTAAATCATCGCTTTAAACGTAGCTCACTGTGTGACCGTCACACGCTCTGTATGAGATTCTAGGGAAGAACTTCGAACGTACAGTGATTCTTAGAGCTACTCGTCAGCGAGGTCCGTCTTCACAACAATCCATCTCATATCTCATACAATTGCAAAGCCCGTAGACCAAACCAGATAGGGTTGTTTCATGATTCAGACGAAGCCCCGCGCTCATTCACCTTTTCCATAGTCTGCGACGTAGTGTAATTTTTGCCTAGTTTTTGTATCCACGATAGGGGGGTAACGCATCACCGTCCACCAAATCGTCGTTATGTGCCAGGATTTACACAGTTAGGTCTTCCCCAGAGGTATGGAATCCGAAGCGCAGAGATCATGTCTCAAAAATGACGTGTCCTCCGGCGAATTACCATACCCCGGACAAGTCCGATATCTTACCGGACGTTCTCTGGTCCACTGATTAATACCTGACTACAATCATCGAAGGCCGCTCCGCGCCAGTCGGGTTTTCTAAGGGTTTCCACCGTCAATACGTGCGCCCCGGGACCCTGGACTAGAGACCACGAGTGTCCCTCCTGCTTTGTTCAAACGAACAAAGTCGGACAGAGACTAATCTAGTGTTCAACTGCGAGTTTACACATCGAAACAAAACACAGAATCCCGATATGCTAGTATGGGAACATACATAATTGCCTCGCACAACAGCAATCGTACTCCATGGTGTGTGTCTTCAATCCTACGTAATGTCGCGATGGGGGTCGCATGAATAAACGGCGTTGTATAACAGAGAGAGTCTGTCAAGTCTGGCAACATGCCATCCCCGTGTCCGGCAGGAGATTGATATGCTTCTTAATCGCCTTGGGCACTCCTAATAGATTTGACCCCCGACGCCGTGTTTGTGATGTAGTTTCATTTTATGCCACACGGAGTGGCTTACCGCCGGCATCATCTAGTGGTGTCTGCCGGCAGTGACATGGACGCCTGGGAAAGTCAAAGGACCCCGATACGATGGCTACTGACAGGTAGTCCCCGGCTCAACTCAGAATTTCTTGCATCATGGTTCGGAACCGTCTAAATACCCTGTGCGGGATATAAAGCCAGCTGGTACGTAGACCAAAAAAAACCTAATGAGACCTGTCTGCCATAAGATGAGGGTCCTCCCTGGCGCTGCTAAACGGCCCGGTTAGATTCCATGGTCTATGCGCAATCACGAAGGGTCATCCGAGCCGTCTGTCGTCCGCGGACTCGAGAAGATAAGAAGACTCAAGTGCGCCCGAGAGGGGCATTAGCAAGGACAGAACGTAGCGAATGGCTGAGGGCTACAAGTAGCATGTGCCCCAGTTTACACTTTGAAACAAAGTTCTTCTTCTCCCCTGTCGGACTACGTAAGTGATTTCTTCGACGTTAGTTGTGAGCATTGCCCTAATCTGGCGAATGTCTCACGAACCATGTGGGGATATGCTACGTCCTTGTATAGTCCGGGCTCTCATATCTCACCGCTGCACCTCGGCGTTAGAGCGGGTTCAACATCGTAACACGGCATCCCTAGTCGACATACAAATGTATGAGCGCTTACGGTACTCAGACTCGCTTAAGATAGATTGGGAGATGAGGAAATCGCTTTCGATGTGTAGCACTCGATCGCCTTTCGACTTCTGCTTTCAGGTTGGGAAACCTAAATTGTTTGTCCATTTCATCATGATCCAAGAGGGATGTAAGTCCCGAGCCGATGCTGGCTGCTTTACCGTGGAGTAGGCTTATAAGGCCGTACGACTCCGCGCTTATGAGCGCCGAATAGATTACGTATCATGGTTGAAAGGTGTGTCCCCCGTAGAAGGGTCTGTTCGGCGAACTCTCGCACATTGATGATAGTCTAGGAAGACCCCGCAGCCACGTACGTTCTATCTCCATGTAGGACAACTGCGCAGCGAACAGGGAAACTATTTCCCTTGCAGAGATATTGCTCGCGATTTTTACCCAACGCAACCAAGACTCATGCGTTACACTTGTCGCCGGAATTTTTGTGCTCCATCGCATAAATGGGACTCGGCTAGGCACGGAAAAGCACGTATATTCACTGGACCCAGATTAGGTATCTCAGAGAACGTGACTAGCCAGGTGCAATATTTCAGAGAGTCCAACTACCTTACACAAAGACACTATTAGTCCTGTTTTTGCGTCAGGGTATGTACCAATATCAAGTGACATTTCCAGCGGACTACGATATCGTGCGTGTAACCTAATCGAGTATGAGCTGCTCAAGTCAATTCAATTCTTGCTCCTCGTAGCTGCATGGTCATTCTTCTGCTCACACACGCCGCACGCATCTCCGGTCGTTCCTTTACTCTAAGAGCCGTGTGAAACTATACCGGTTTAAAGGCTATACTATGCAATAGATGGTTCCCAGACCCCGCAGGGGTCTAGACATCGGTAAGGCACGTACAATGTTCAATTATCCATCAATTGGGGCTCTGGACTTGGACGGGATCGTAGGGTGTCGGATCACTATTCCCTATCCACAGCGCCTGGGGAGGGAAGTTTGCTATCTCCGTTGAGCCATAAAAAATCAAAGCCTCACTATCTGTCAGCGTGAGACGTCCAATGCGTGCCAATAAATACGTCAACCGGAGTACTGCTCTTCGTGCATAAACATAAGCGAGCTAGCAGAGTATCGTCAGGACGAAACTACCGGCCTCAAAATGGGTCCCAACTACGAAGGAATTGTGACCTTAACTCTTCTCTGTGTTTTGTCCCGATAGAGGGCTGCATGTCGGTGGGTCATTGCTAGTGGACGTTGTCTGTAGAGTACGCGTCTCTGTCGGATTGCCAAAAGGCACAAGCTGTAAAATCATTGGGCTTCCTCGCTATCTCCTGGGAAGATCTTTGGTCAAGGTTAACCTCGCGAGTGTGGGTCCGGCTGCTCCTGGCCGTAATGCTTAGCGATTATAATAACCCACTATATCCTGTAAGACTGACCCGTTTCCAGTCATTCTCTGTAACAATCTCACAATTCAGGTTAAGTATCTCCTGAGGGAATCAACCCACTGACCGCGCTCCTCACTTAATATTTACTCCTCGCCGCAAAAGACGTGGCTTCTGAAAGCACCTAATTTGGGGATCAGAACTCGACACACCGCTCATTGAGGCTATCTGGTAACATTAGACGAAAGAAGGGTTTTCCCGACCTTGGCTCTCCCTATTCTGCCGAACACAAGCGGGTGTAGGGCCAGAAGTATGCAGGCAATCACGTGATAGACTACCAAGGGGGTAATTCTGGGCGTTCAAACCCCTAATCTAGCCCCCAATCAAAATACCCTAGATGTTACCGCCTGAGTCCGTGCCGGCCTGCTCGCGCATTGGCGAGATAAAATAAGACAGAAACTTTTCTTCAACAGGAGCCGAGTTGTCTAAGATTAACGCCGGATCTCTTCAGTTAGTGGCACACTATTTGCACCCTTCTAGTACTTGTATCAATCACCCAAGAAATAACTTGCTGATACACTGGGGTGTACTTGGATTGTATCATGTCCGGCGTACTTTTCATCGATAATTCCGCTCCAGCCTTTGGGGACTGGTACTGCTTAAGTAGTGCTGCACACATATCACAAAAAATAAGTCTGCTATAAACCGGGGCAATGCTATGAAGGCCGACTTCTACCAGGCCCAAAGGAACGTTCCACGGGACATGAAAGTAGATTTTATATGCTAGCTAGGCTGCTGGAGGGACAGTCCGCGACACCTCACTTTGCGATTAGGTGTACCGGAATCCTACAGTTAGTAGCCGTGCGTAATTCGGGCAGAAAATATAAGGCGCCCGTATTAATGTAAAGGTGAGAAGACAGAGTGATACACAGTTATAATCCAGGGACCGCACCAGTAGACCTTGTAATCCAACATAAGGCGCGAATCAGCAGGGTATCTCCGCGATTGTTGAGTACGCCCGCAAACTCTGGAAGGTTTTTAGGAGCCTGATGCAACGGTCGAGGATGGGGTCTCAGTTCGCTAGAACAGCTATCATTTCTGAATGATACCAAAAATCAGGATAATTGGAAACTCCAGGAGGGTCTATTGCGCGCTACGACACGTAGTGAGGGGGTGCCTAAACAAGGTTTTTGTGTTTATCTATGGTAAGCGGTCTTCGTGAAGGCGAGGACGTAGTTACAATAGTAAGCTATCGCCAGGTCGGGCACCCCCCGTAAAGCGCGAGCCCACTAGCCTCTAGTGCGAAGATTGGACGTCCTGCTTTACCGACGCTCGGTTGCCCCTGCACCCGGCAAGTGGATGGTTACAACACACTTGGAGGTGCGCGCAATGCGGAGCAAGAGGTAGTGGTAGTCGAGTCAGGGTCGGTATGAGACGACTACCAATCGCAGGTATCGCCAGCTGGCTTCCGACTCGTCAGTACTAACTTATCGTTATTCGCACGGTCGCAAACCGGGCGTTTGCTCTTAGGGAAACCCTCGAGGTGGGACCCACCGAAAAATTTGCGGCGCCTTCCTTACTAAAGTCCGGACCAAGTGATAGACTGCAGCAGTACGGTCAAGGGCCCGAACAATTTATGGAGACCGGGATTGCCCTCCGATGTCCCTTGCTGGTCTTTGAACATATTTATGGAAGGTCTTCACTGAGACAAGCCTCCCAGGGGTGTCTGCTCAACACTCATTAAGCGGGTCTTGTCTTTCAATGTCTATTTGCACGCGCATGTAAGTACAGAGGATTATTCTACCGTCCGGTCCAATCAAAGTGCAAACCACAACCATTTAAAGGCAATCTCTCACTGAGTGAACTCACGCGTAACAGAGAAAACTGACGTCCTATAATTCCGCACGACGGACGGGCGGCGACCGCCCCCAAACACCCTGTAGGAGCCATTGCGAGCCATAGTGCTTGTCCCATAGCCACGTCCAAAACTTAGTATTACCCCACGATTGTAGATCGGGAACCGCCTAGCCCGGGTGAAATCACTATATAGCCCTCTCCGAGAGTCCCAACATGGAGTATACGTCCTGATGGATTCAAAGGGTGGAGCTATTAAACCGTGACGAGATGTGATCTCGCCGAATCCGCAAAGCCGTCCGAAGGCCTAGTATTCACACAGGGTGAGGGTCGTGCGGTCGATGCGGATAACACGAATGGCCCTTCAAAGGGTATGCTTCTTACTAGAGTATCTCGAGCGCCTATTACGCGTCAACAATTGGTCCGTCTTGAGAACCACGATCTAGCTGGAGGGGATCAGCGATCACCGCGTGCCCAGCGATCTGAAATCTCATTTTGCGGAAGTCCCGCGGCTGAGACAGTCGTATATTCGGATTGATGCCCCAAGGGGTGGTCTTAATTCTACTATCCTTTGAGGCGCCTACACTGAAATAGGCGGAACGAGGGAAATAGTCCCACCGTGCGACTTCTCCGTGAACTCGTTCGCGCTAGCCAATTTGGATGCCCGCGGAGGATGGTTTCATATAGGTAATTGATGAATAGTCCCAACAGAGAACAAGTTGGCTATCCGAGAGTAACGAAGATACCCAGAATTATGAGTGCCTACGTAAGGTTCGGCGCCTGACTAAATCGATTTTCCTATGCATACACAGAGGACTGACTGGGTGTTCTAGTTAGAGAGAATGTTCCCGAAGGAGTGTAACCCCAAGTCGCCGGATTTAGGGATCAGTCTTTCAGCACGCAATCTGAAAGAAGCATCTTAGCTGCGCAGTAGGCGGCCAGTGGATCGGATTTGGACTGGGAGCACTGAAACACCGTTAATCAGTCTCTAACTCGGTAGCAACTATGACTCTGGCGTGGCCCGCTAGCAGTTGTACGGTTTTGTCGTCACATCCAAGTGCTCCAAGTCGTTGGAATTGATGGCAATTCTAGATTCGCCCGTCAGTCCTATAAGGCGTCGTCAAAAAACGGCGAAGACTACTTAAACGGCTGGTTAGGGAAATTGTAAAACTGTGTGCTGGGAGGTGTTACTACGAGACACTAAAGATGCCCATGTTGTTTTCCTTTTTACGCGTCACTTACGAAAGCAAATTCATGTCGGGGCCAACCTATTGCTAGCGTGAGGATCCGTCCATTGCGAATAGATACCATCTGAACCCGCTCTGTCCTAGGGTTCTCGTCGAAGGCCCGCACTACGACAAATCGCCAATGCTTGGGCGCCAAGCCATTAGCATGACACTATCTCACTCCCAACTATCCACGTTAGACATCCGCTTTAAGCCTTCGTGGCAGCATATTCCTGTTATCACCCCCGGTGGCTCCCGTAACAGTGATACGAAATGGTAAACTGACCACTGAATACTACAGCAACCTCTATTGCGACTTCTATGCTTGAGAGGGGCTGTCGCCAGGACCAGGGTACCCGCATTCTACATTTTTGGATACGCCTCTGTCTAGCCCTATAGACGGACACTAAACATTCAAGAATGCCTTCGATGGGAAGCAATATTCGAACCGACAGGTGTTGGGGCCAGTTACCGTACCGCCGCAGCCAAATAGGACACCCAGTTCGGGCAAGACCCATGCGGCTAGGGCCCCTTTCCTCAACTACAATGCCTTCCATGCATATGTCCGGAACCACGTCTCGGGCGGGTCCCCAGGATGCTTGAACATGGAGTCTAGAAGGCTTTAATTCCGCTCCAAAAGGATGGTAGGTTACGTTGGCATCAGCTCTCACGTGGAGTGCCGGGACTTTGGGAAGCAAAGTGTTGTTGCCGTCAAAAAGAACGTTTTTAATTCGTATGGTAGCTGGCGGATGCGAACGATCGGACCTCTATTAAGCCCATCAACAATACCGTGGTTAGCCCATGTTTCAAACCAAAAAGAAAGGCGCGAGATTAGCACGCGATGGGCATACAAGCGTTCTATGAGCAGAGGCATTGGTCTTTGAGGCTTCAGGCTGGGTTGAGACGAAGTTCTAGTCCTTTGCAAGAGAAATGTTCTATATCGATCTGGCTTGGAGAGATTCCGTAGAACCGACTGCAAATAATGGAAATGTGTCAGATAGATAGTCCGTGCAAGAATGCACCCCTGGATACAATGCTGCGTGATAAGGGCCCAGAGTCACTGTGTGTGCCAGCTTGGCAAATAGTATGGGTAGACAGTAGGCAGCACCTTCGACGGAAGAGTGAACCGAGCTAGCACTACCTCTGTTAAGCCGAAATACGCAGGCGTATGCCACTAAAGATACACGTAAACTCACCTCCGTCCTACAAACTGCCTCTTAGTTGAGGAATAGACTCCACCAGTCGCAGAAACCGAACAATACTTCGTGCGGGTCGCACATCTTACCAGCCAACATTTAATAGTTTAACTTTTACCTGTGCACGACCTTGATAAGCAATCGACGGCCACGTAACCGGGATATGTTACCAGGGTCTAACCAGGCGACTTGAGGATCTTAAATAGGACGCTAGATGCAATAAATCCGCGTTCCTCGGTGAAATCTTGCGACACGTGGCTGCAACCTGATGATAGCGACGTGGAGATGAGATTGGGTAGGTTGCCGCAGGACTTCAACTACTGTAGCCCGTCCACTCAAAGCCTGCACCCTAGTTGAACAGGATATCTGCAATATACTATTAGCTCTCCTTACATGAGTATACTTCCTCTGGAGTGTGGGTGCGTTGTTTAGAAGGCTACTTGTCGATGGTTAGTCCCAAAAGATCCCTGGCGGAATAAACCGCAATTCAGTCTAGTTACTTCGCCCAGGACAATCATGTAGCGAATGAGATATAACTGTCTGTATTCCCCGTTTTAAGAGGATCGGTGTTGAGCGTTAAGCCCATACTAAGCGGTTTGGCGCCTTCCCTGGAACTCTCCGACTTGAAGAATTGCCACGTTGTAAAATCTGGGAGCACCGCGGATACCCCCTGACGTGTTACAATTACCCGCAAAAGCGTATCGCTCAAGCTCCAGGCCGGAGAAGAGCGCCGCTAGGCGTATGCCTTGGTGGGCGAGTTCGTCAGTATCATTCTCGAGATTAGATATTCAAAATTGCATTTTCGGGACAATACGCTGGTTTGAATGTAGCCATTCCGAGTCGGGCCAAGTCGCGTCGAACTAAGTGAAAGCACACGGTGCGCTTGGTATTAGGCGACCCTTGAGAAATATTTATCTATATTTGTAGTAAGGGGACTTGAGGAATAATTCTCTACTCAGGAATAATAGGCACTCCGCGGAAACTACCTGGTATCGGGCACCTTAGAGTACCCGCCCCCAGGCTAAATTCTGTGGGCGTACGGGTTCGACCGGAAACCGGATGTCTCGCGCTTATTGGTCCGCGGCCGGTGCTCTGGGGTGTAGACGATTACTGCGCCGCTTAGCGCCTAGGGATTAGCGCGCAGCAGTTCGGATACGCAAGTGTATACAAATAAACCTTGCATGTGTGATCAAGGCATTTGACCAGTATAATAGAAAAGCGGATTTTCTGATTGTATTAATCTGATTATCGTCAAACCTCTCATGTGCTCCTCAACTATGATCTAGGGTTGATAGTCGATGATATGGGCCGATAGAAGCGTAGCAAATGTTGAGCGAGCCTTTAGTGGTACCGAACGATGGCATATGGCCGAACTTATATTCGGACCGCATTATAACTTATCGGGGTGAATGTAAGTTATATTAAGATTGGTCTATTCTACGCTTTCCCCCTCTTATTTTCGGGCTTGGTAGCGCAGGTCGAGATTGCACTTGTTAGGTTAGACGGACACTTGAGTTGTCACACCGGCCGTGTACATACGTCTTGATGAATCGCCTGCCCGTGCCCTTCCACAGAAATATGGAACCTACCGTAAGGGTATAAAATCGGTCTCCAAAGAACTTGTATCAAGCCTAGTCGGAGCCGCGCCAGAGATAATAAATTTTAGCCACACCGCCGGTGTTGGCCTAGATCACATGGCAAGCGGGTCGGGAGTTGTCTTATTGGAATTATTTAGTCTCTGGGACCTTATGAGTAGATGTTATATCTCCTACGGGTAATTACTGGCGGTTCATTTGGTGAATTATTTTTGCTTATTATCAAGACAGTGCGAGAGCGGCGTGTCTGAGCCCATACGCTTGCTTGATAACGAACGCTTCTAGGCCCCGGTCAATGCACGGAAACGCCTAGAGCAACTTAGGTGATAAGCTGAGTTTCTATAATCCCACCAAACCTCGACGTGAAGTGACACATCGGACAGTGTCATACAGGATTGTCGCTCCCAACTATCCCTACATTGTTGGTAAACCGTGTTCGAGTTGAGTGCTTTGGTGACCATGAATCGCCCAACCATATTCCTTACCTAACCATCGTGTAAATTAACGGTGCGGCTCGGTACGCAATAGGATCGGGGCTTTGGATCGAGTGTTATGATAACCCACAAACAAACCTCGGTTGCGATTAATTTCGAGCTTATATGGAATGGGGCACTCGGGCCACCCCCCGTTGCTGTGAGCGCTTCGGAAATTCGATGACTGTGCGATCTGGGCTGATCACAATTATGCATCTTCGTAGTCTAGCTAGATGGTAGTCGCCTTTACCCGAAGCCTGTCGGCGTTCAATTACGGTCACAAATTTGGAGTCCCGCACTCGCTGCCAAGTGATCTAAATTATATTTTCTCGTTTCAGCATCTTACAGCCTTCTTACTGTGTGTCGCTAATAACGGCGGAATCTGACCGAGGGCCTTGCGAGTTCCTTCACGTGGTTGATAGTCATGACTGCTGATTGCGGGAGAACGTGTATATGAGCTGACGGTGCGCGCCGTTGGCGCCCCTCGACATTCATTCAGGTGGTTGCAGAATGCATACTCTGCGTCAGAGGCGCAATGTCAACAAACTGGTGTTGGTCCAAGAGCGAATTTACTGCTCGTCGGAAGTCCTCTTGAGAGATCCGCTAAAAAGATGCCGGTCTAAACTTTCTAGGAGTCTGGCAGTGACTGCAAGCCCATGCCTAGCGCGTGTTAGATCAGGTAGTTCGCCCGTGCTTACCTAACGTGGCTATAGACCTGGTTTAGTAGTTATATGAGGTGGCTAACTTCTCCGTGTGAGAGGCGCACATTTGCCTGCTTGAGCTAAGTGATATATGGGAAGTTCGTCTACATCCCTTGCCTATGTAACAGGACCACGCGATTTGAAAGCAGAAATTCAGGCATGGTGCATGAAGAAACCACCTGGCCCTCCGTGGGGACATACAAGTCCCGGGGACAACTTGCATCATAAAACCATAGGTTCGACCGGCCGATATCATATCCCAAATTAGCATTCGAGCGCCTCTCGTCAGCACACAGGCTACGTGCCGGCTGCCTTAAGAGATTGAAATCGTCGACGGTTGGTTGCGGCCCTACTTGCTAACTTCCCAAGAAGAGACTTCTCAGGCAGTGATAAGTGTACGCGCCACGCAAAAATCGGAACACAGGTAATGTTGGGCGGGATTATTAGCACCAACGAGGGAACTCTGGTTGCAGTCGGCGAATTCTCGTGGATCCCTTCCCAGCCAGCCATGAAGCCTGCCTCTCGCCGGCTGAGATGACCCGTGCAGCATCGCGGTTTAGGGGTCGGAGCCTTTGCGCAGAGCATACACGAGGCACCTGCCGCAAAAAGGGCTATAGTGCAGTGGGCTCATCCATGGGCAATACCCGTCCTCACCTCGGTACCTCGGCTAGAGTTGGAGGTTATGGGTTTCGGCGCGCTCTCCGTTCCTCCAGCGGGCGAAACGGAAATCGCTCTACGAAAGCGAGACGATTCGACACCTGCCTACAGGCGCCCCAGCCCTTGAAATGTAAAAGAATCGGAGCTTCGTTCAGGCACAAGGATCCATATTAGATGCTTAGCACTGATCGGTTGTGCTCTAAGCAATTACATGAACGGCTTGCTTTTGGCTTATCAAAAACCACATCTGTGCTTGTTGTGGGGCACTAAATGTGGTTACTACTGGCGAATTAGTATAAATTCCGACGGTCCGGAGAAGACAACATGCCCCACAGACTCGACGCCTTTGGTGCTCGCGAGCAGCTCGATCGGACAGCGTAGGATAAATTTTGAATTACACTCGGTCGACCCTACTATGGCAGGATTCCCAACCTACCATTGGAACTTAAAGTCCGCTTCAGCCGACCTCGGGTAACCATGCCGCTTTTCTCAATTCGCATGCTACATTTCAGTTCGGTGAGGTGGTGATTACTTCGCCAACGCTACCAGGGGGTGCAGCGAGATTCTACCGAATCGTACGTCCTATGATCCTAAAGGTTCTAGAGCAAACACGATGGGTATGTCATCGGTGTTGTTTTTCGTCCAAGAGATGACTGGGAGAGAGCACGCCCTCGGCTCTTCAGTCCTATTTGAGCTCAGCGTAGGGGTTCGATAGGTCCAATTGATATTTTGGTGATCAAAGCGTACCTGGGCACCATAACGTCGCAGACCACCACAGCGTATATGCATTCTACTATGTTATGACCACCTCATACCACCAGGGCAAGGCGGAACCAGCGCTTGCTTAGTCCATACTAGGCACTCGATGAGATTGCATCGGGTCACACGATCAGTACATCGGCAGTGCGTAAGTACAAGGCCTACCTTGGCCCGACGCATAACCTGTAACCTAGCTGCCTTTGCGGTGGCTTCTTCTCTCCATGTTCACTGCCTGATCTTTATACGCATAAATGTTGCATCAATCTTTCACCCGGTCGGCAGCCATGGTGGTACGCGTTCACCGTTGTTCGATCGAGGGCCAAGTGCATTGTGTCCTCGACACAATTTTTCACAACGACCTCAACCAACACCCGCATAAGAAGACTGGACCCGGCAGGCCTCGCAGGAGTTTCTAGAGAGCCAAATACTCACACGTAGCTTCAATTAATAAGACGGCCTCAACTCCCAGGTTAATTGTCTTGCAGCAGCGCGTTAGTACCCCCACATAGTGGTACACGCTGGCAACATTATCGAAGGGAAAGAAAAAGGTTCGCTCACACTCGTAGCCGCTACTGACCTCTGAAGATATGAACTCTGTACCTTCCAAGTTTAACCTTAACATTCGGGGCAATCGGTGTGCGAAAGCTGGGCAATAGGTTATGTAGACCTCGTAACTTTGTGCGACGCTTACATTAGCACTCAGCAGAGCATCGATCTGACTCGCCACAATTTACCGAAAGGGATTCATTGACAGGACAGTCCCCTACATCGCCTGACGCGATCTAGAAAACTTCGAGAAACGTAGGGAATTAAGAGCAGAAGAGTACTGTTTTTACAGTTCTCAACTTAGCGAATCGGTGCATAGTGGCGCAACATTAGAATAAGTACACTACGATGTGGCATGGGCAGTTCTTGCAATTCCGTGTTGTGCGGGAAAATGTCCTGAGAACAACCGAAAGCTGTGAGAACATCTACGATGTGAGACCTCTACAG
		</sequence>
    <sequence><taxon idref="Location_3_4_0|24.92768668987499"/>
			AACGCGCAAAGCATGCGGAATGATACCTGTCGGATATAAACCCCCAATGTACCTCGTTTGTGGAGCTTCTTGCAAGGCTATCACCCACCTCCTATAACCAGTAAATTAGCCTTAAGTACGTTAGAGATTTTTGGGTCAAGCAGCCTGAAATAACTGGCCCGCAGCTCGCAGTACGTCGGTCCGTCAGGCACTTTTTGCTTGAAGCGGCGTCTTGTTACCTAGCGATCATGGTCGGTAGGCCGAGTCCCTGAGATGTGGGATTGTCCGGACGTGTCCCGTGGAGCAATCTCGATGAGAGTATCCAGTCGGACCGATGTACACCGCATAAGTGAGAGCTGTGGGAGTTTTTAAGTCTGGGTTGGGCTGGCCTGGGTGGGGAATTAATTGATGGATTGTACTGGTTAAGCGAGAAAACTAACGGTACGAGTTAGGAGACACGTCACGCCTCGTTCGAAAGAGGTGGAGCCACGGGCGACTTACATCAGATTGTCTGCATCTCAATTTTTCTATACATTCCATCAATCGGAATCGGAACGGTGAGATGCCAGGCAGCGTATAAAGAACGCGATCAGACTGACTGCCCCTAAATATTGCCCACGGGGCACTTTCCTCTTGCTCCATCTTCCGTCAGGTGACTAGGGTTCTGACGGCGCTATGTTATTCGTACGCCTAGCGTCGACGGATCGTTCTTAACTGTACAAGGATTGCTTATCCCAAGCTAACTACGATTTTGCGACACGACACCTCAGACTATAATACACCTACGGCGATTCCTCCCGGGTCATCTTTTAGCAAACATTCTCCGTTAGCGTTTTAACAGGTCGCCTCGTGACGAGCTTCTCTGTCATTCGGAATAGCTCTTCTCCGAGCGCTTTCCCCGATGAGTTCCTGGGCCAGGAGTGTGTCTCCATGAAGGTAAAGCCCACTCGAGTCAGGTACTTGCAGGTCTAGATGGGGTAAGTGGACCCGTTATCCCCCTGGCTTTAACGCCGTTGATGGACTGACAGAACTGCTTCAGGCTAGTCACCGAGAGGAGCAACCAGGTACGGCCCGTACGGGACCTATACCACTTGCCACGCGCAATGATCTGGTGGTATGTTCCCGATCCTGCACGGGTCACTACCCCGACAGGGCCGATTTAAGCTTTACCCTGCAGGGGTGATGCGTGAAGTTCTAAATTTGCGCATGCGACGCCTCGTTTAGGCAAGTAAGTCCCGGCAGGTGGTTTACACAGTTGACACGACGACCCTCTTATATTTCTAGCCGACGTAACGGGTACTTGATCACATCAATCGTATGCTGGATTGCCCTCTCACAGTGTTGTGAAACTTACGTCTTAGCTCCCACGGCTCAGGCGCATAAACCCTCGTCCATGAAGATAGTGAGTATTCGGCCATTACTAGCTCGTGTTAAACTCAGTTACCTGATCGAACCTGGGTTTCCGTGTTCCAGCTGTCTGATCCACTAGACGATCACAAAGACTGATGCGACGTGAGAAACTGATACGATTGTAAATTGTTTCGCGCGACTGTAAGTAACCTCAGGAAACCTAAGCCAATGTATTCAGGGTTAACGGTTAGGTCTTCCGAAGAGTTGGTGCTGGGTTAGGCGTTGTGTTTCGGATTAACTAAATCATCGCTTTAAACGTAGCTCACTGTGTGACCGTCACACGCTCTGTATGAGATTCTAGGGAAGAACTTCGAACGTACAGTGATTCTTAGAGCTACTCGTCAGCGAGGTCCGTCTTCACAACAATCCATCTCATATCTCATACAATTGCAAAGCTCGTAGACCAAACCAGATAGGGTTGTTTCATGATTCAGACGAAGCCCCACGCTCATTCACCTTTTCCATAGTCTGCGACGTAGTGTGATTTTTGCCTAGTTTTTGTATCCACGATAGGGGGGTAACGCATCAACGTCCACCAAATCGTCGTTATGTGCCAGGATTTACACAGTTAGGTCTTCCCCAGAGGTATGGAATCCGAAGCGCAGAGATCATGTCTCAAAAATGACGTGTCCTCCGGCGAATTACCATACCCCGGACAAGTCCGATATCTTACCGGACGTTCTCTGGTCCACTGATTAATACCTGACTACAATCATCGAAGGCCGCTCCGCGCCAGTCGGGTTTTCTAAGGGTTTCCACCGTCAATACGTGCGCCCCGGGACCCTGGACTAGAGACCACGAGTGTCCCTCCTGCTTTGTTCAAACGAACAAAGTCGGACAGAGACTAATCAAGTGTTCAACTGCGAGTTTACACATCGAAACAAAACACAGAATCCCGATATGCTAGTATGGGAACATACATAATTGCCTCGCACAACAGCAATCGTACTCCATGGTGTGTGTCTTCAATCCTACGTAATGTCGCGATGGGGGTCGCATGAATAAACGGCGTTGTATAACAGAGAGAGTCTGTCAAGTCTGGCAACATGCCGTCCCCGTGTCCGGCAGGAGATTGATATGCTTCTTAATCGCCTTGGGCACTCCTTATAGATTTGACCCCCGACGCCGTGTTTGTCATGTAGTTTCATTTTATGCCACACGGAGTGGCCTACCGCCGGCATCATCTAGTGGTGTCTGCCGGCAGTGACATGGACGCCTGGGAAAGTCAAAGGACCCCGATACGATGGCTACTGATAGGTAGTCCCCGGCTCAACTCAGAATTTCTTGAATCATGGGTCGGAACCGTCTAAATACCCTGTGCGCGATATAAAGCCAGCTGGTACGTAGACCAAAAAAAACCTAATGAGACCTGTCTGCCATAAGATGAGGGTCCTCCCTGGCGCTGCTAAACGGCCCGGTTAGATTCCATGGTCTATGCGCAATCACGAAGGGTCATCCAAGCCGTCTGTCGTCCGCGGACTCGAGAAGATAAGAAGACTCAAGTGCGCCCGAGAGGGGCATTAGCAAGGACAGAACGTAGCGAATGGCTGAGGGCTACAAGTAGCATGTGCCCCAGTTTACACTTTGAAACAAAGTTCTTCTTCTCCCTTGTCGGACTACGTAAGTGATTTCTTCGACGTTAGTTGTGAGCATTGCCCTAATCTGGCGAATGTCTTACGAACCATGTGGGGATATGCTACGTCCTTGTATAGTCCGGGCTCTCATATCTCACCGCTGCACCTCGGCGTTAGAGCGGGTTCAACATCGTAACACGACATCCCTAGTTGACATACAAATGTATGAGCGCTTACGGTACTCAGACTCGCTTAAGATAGATTGGGAGATGAGGAAATCGCTTTCGATGTGTAGCACTCGATCGCCTTTCGACTTCTGCTTTCAGGTTGGGAAACCTAAATTGGTTGTCCATTTCATCATGATCCAAGAGGGATGTAAGTCCCGAGCCCATGCTGGCTGCTTTACCGTGGAGTAGGCTTATAAGGCCGTACGACTCCGCGCTTATGAGCGCCGAATAGATTACGTATCATGGTTGAAAGGTGTGTCCCCCGTAGAAGGGTCTGTTCGGCGGACTCTCGCACATTGATGATAGTCTAGGAAGACCCCGCAGCCACGTACGTTCTATCTCCATGTAGGACAACTGCGCAGCGAACAGGGAAACTATTTCCCTTGCAGAGATATTGCTCGCGATTTTTACCCAATGCAACCAAGACTCATGCGTTAGACTTGTCGCCGGAATTTTTGTGCTCCATCGCATAAATGGGACTCGGCTAGGCACGGAAAACCACGTATATTCACTGGACCCAGATTAGGTATCTCAGAGAACGTGACTAGCCAGGTGCAATATTTCAGAGAGTCCAACTACCTTACACAAAGACACTATTAGTCCTGTTTTTGCGTCAGGGTATGTACCAATATCAAGTGACATTTCCAGCGGACTACGGTATCGTGCGTGTAACCTAATCGAGTATGAGCTGCTCAAGTCAATTCAATTCTTGCTCCTCGTAGCTGCATGGTCATTCTCCTGCACACACACGCCGCACGCATCTCCGGTCGTTCCTTTACTCTAAGAGCCGTGTGAAACTATACCGGTTTAAAGGCTATACTGTGCAATAGATGGTTCCCAGACCCCGCAGGGCTCTAGACATCGGTAAGGCACGTACAATGTTCAATTATCCATCAATTGGGGCTCTGAACTTGGACGGGATCGTAGGGTGTCGGATCACTATTCCCTATCCACAGCGCCTGGGGAGGGAAGTTTGCTATCTCCGTTGAGCCATAAAAAATCAAAGCCTCACTATCTGTCAGCGTGAGACGTCCAATGCGTGCCAATAAATACGTCAACCGGAGTACTGCACTTCGTGCATAAACAAAAGCGAGCTAGCAGAGTATCGTCAAGACGAAATTACCGGCCTCAAAATGGGTCCCAACTACGAAGGAATTGTGACCTTAACTCTTCTCTGTGTTTTGTCCCGATTGAGGGCTGCATGTCGGTGGGTCACTGCTAGTGGACGTTGTCTGTAGAGTACGCGTCTCTGTTGGATTGCCAAAAGGCACAAGCTGTAAAATCATTGGGCTTCCTCGCTACCTCCTGGGAAGATCTTTGGTGAAGGTTAACCACGCGAGTGTGGGTCCGGCTGCTCCTGGCCGTAATGCTTAGCGATTATAATAACCCACTATATCCTGTAAGACTGACCCGTTTCCAGTCATTCTCTGTAACAATCTCACAATTCAGGTTAAGTATCTCCTGAGGGAATCAACCCACTGACCGTGCTCCTCACTTAATATTTACTCCTCGGCGCAAAAGACGTGGCTTCTGAAAGCACCTAATTTGGGGATCAGAACTCGACACACCGCTCATTGAGGCTATCTGGTAACATTGGACGAAAGAAGGGTTTTCCCGACCTTGGATCTCCCTATTCTGCCGAACACAAGCGGGTGTAGGGCCAGAAGTATGCAGGCAATCACGTGATAGACTACCAAGGGGGTAATTCTGGGCGTTCAAACCCCTAATCTAGCCCCCAATCAAAATACCCTAGATGTTACCGCCTGAGCCCGTGCCGGCCTGCTCGCGCATTGGCGAGATAAAATAAGACAGAAACTTTTCTTCAACAGGAGCCGAGTTGTCTAAGATTAACGCCGGATCTCTTCAGTTAGTGGCACACTATTTGCCCCCTTCTAGTACTTGTGTCAATCACCCAAGAAATAACTTGCTGATACACTGGGGTGTACTTGGATTGTATCATGTCCGGCGTACTTTTCATCGATAATTCCGCTCCAGCCTTTGGGGACTGGTACTGCTTAAGTAGTGCTGCACACATATCACAAAAAATAAGTCTGCTATAAACCGGGGCACTGCTATGAAGGCCGACTTCTACCAGGCTCAAAGGAACGTTCCACGGGACGTCAAAGTAGATTTTATATGCTAGCTAGGCTGCTGGAGGGACAGTCCGCGACACCTCACTTTGCGATTAGGTGTACCGGAATCCTACAGTTAGTAGCCGTGCGTAATTCGGGCAGAAAATATAAGGCGCCCGTATTAATGTAAAGGTGAGAAGACAGAGTGATACACAGTTATATTCCAGGGACCGCACCAGTAGACCTTGTAATCCAACATAAGGCGCGAATCAGCAGGGTATCTCCGCGATTGTTGAGTACGCCCGCAAACTCTGGAAGGTTTTTAGGAGCCTGATGCAACGGTCGAGGATGGGGTCTCAGTTCGCTAGAACAGTTATCATTTCTGAATGATACCAAAGATCAGGATAATTGGAAACTCCAGGAGGGTCTATTGCTCGCTAAGGCACGTAGTGAGGGGGTGCCTAAACAAGGTTTTTGTGTTTATCTATGGTAAGCGGTCTTCGTGAAGGCGAGGACGTAGTTACAATAGTAAGATATCGCCAGGTCGGGCACTCCCCGTAAAGCGCGAGCCCACTAGTCTCTAGTGCGAAGATTGGACGTCCTGCTTTACCGACGCTCGGTTGCCCCTGCACCCGGCAAGTGGATGGTTACAACACACTTGGAGGTACGCGCAATACGGAGCAAGAGGTAGTGGTAGTCGAGTCAGAGTCGGTATGAGACGACTACCAATCGCAGTTATCGCCAGCTGGCTTCCGACTCGTCGGTACTAACTTATCGTTATTCGCACGGTCGCAAACCGGGCGTTTGCTCTTAGGGAAACCCTCGAGGTGGGACCCACCGAAAAATTTGCGGCGCCTTCCTTACTAAAGTCCGGACCAAGTGATAGACTGCAGCAGTACGGTCAAGGGCCCGAACAATTTATGGAGACCGGGATTGCCCTCCGATGTCCCTTGCTGGTCTTTGAACATATTTATGGAAGGTCTTCACTGAGACAAGCCTCCCAGGGGTGTCTGCTCAACACCCATTAAGCGGGACTTGTCTTTCAATGTCTATTTGCACGCGCATGTAAGTACAGAGGATTATTCTACCTTCCGGTCCAATCAAAGTGCAAACCACAACCATTTAAAGGCAATCTCTCACCGAGTGAACTCACGCGTAACAGAGAAAACTGACGTCCTATAATTCCGCGCGACGGACGGGCGGCGACCGCCGCCAAACACCCTGTAGGAGCCATTGCGAGCCATAGTGCTTGTCCCATAGCCACATCCAAAACTTAGTATTACCCCACGATTGTAGATGGGGAACCGCCTAGCCCGGGTGAAATCACTATATAGCCCTCTCCGAGAGTCCCAACATGGAGTATACGTCCTGATGGATTCAAAGGGTGGAGCTATTAAACCGTGACGAGATGTGATCTCGCCGAATCCGCAAAGCCGTCCGAAGGCCTGGTATTCACACAGGATGAGGGTCATGCGGTCGATGCGGATAACACGAATGGCCCTTCAAAGGGTATGCTTCTTACTAGAGTATCTCGAGCGCCTATTACGCGTCAACTATTGGTCCGTCTTGAGAACCACGATCTAGCTGGAGGGGATCAGCGATCACCGCGTGCCCAGCGAACTGAAATCTCATTTTGCGGAAGTCCCGCGGCTGAGACAGTCGTATATTCGGATTGATGCCCCAAGGGGTGATCTTAATTCTACTATCCTTTGAGGCGCCTACACTGAAATAGGCGGAACGAGGGAAATAGTCCCACCATGCGACTTCTCCGTGAACTCGTTCGCGCTAGCCAATTTGGATGCCCGCGGAGGATGGTTTCATATAGGTAATTGATGAATAGTTCCAACAGAGAACAAGTTGGCTATCCGAGAGTAGCGAAGATACCCAGAATTATGAGTGCCTACGTAAGGTTCGGCGCCTGACTAAATCGATCTTCCTATGTATACACAGAGGACTGACTGGGTGTTCTAGTTAGAGAGAATGTTCCCGAAGGAGTGTAACCCCAAGTCGCCGGATTTAGGGATCAGTCTTTCAGCACGCAATCTGAAAGAAGCATCTTAGCTGCGCAATAGGCGGCCAGTGGATCGGATTTGGACTGGGAGCACTGAAACACCGTTAATCGGTCTCTAACTCGGTAGCAACTATGACTCTGGCGTGGCCCGCTAGCAGTTGTACGGGTTTGTCGTCACATCCAAGTGCTCCAAGTCGTTGGAATTGATGGCAATTCTAGATTCGCCCGTCAGTCCTATAAGGCGTCGTCAAAAAACGGCGAAGACTACTTAAACGGCTGGTTAGGGAAATTGTAAAACTGTATGCTGGGAGGTGTTACTACGAGACACTAAAGATGCCCATGTTGTTTTCCTTTTTACGCGTCACTTACGAAAGCAAATTCATGTCGGGGCCAACCTATTGCTAGCGTGAGGATCCGTCCGTTGCGAATAGATACCATCTGAACCCGCTCTGTCCTAGGGTTCTCGTCGAAGGCCAGCACTACGACAAATCGCCAATGCTCAGGCGCCAAGCCATTAGCATGACACTATCTCACTCCCAACTATCCACGATAGACATCCGCTGTAAGCCTTCGTGGCAGCATATTCCTGTTATCACTCCCGGTGGCTCCCGTAACAGTGATACGAAATGGTAAACTGACCACTGAATACTACAGCAACCTCTATTGTGACTTCTATGCTTGAGAGGGGCTGTCGCCAGGACCAGGGTACCCGCATTCTACATTTTTGGATACGCCTCTGTCTAGCCCTATAGACGGTCACTAAACATTCAAGAATGCCTTCGATGGGAAGCAATATTCGAACCGACAGGTGTTGGGGCCAGTTACCGTACCGCCGCAGCCAAATAGCACACCCAGTTCCGGCAAGACCCATGCGGCTAGGGCCCCTTTCCTCAACTACAATGCCTTCCATGCATATGTCCGGAACCACGTCTGGGGCGGGTCCCCAGGATGCTTGAACATGGAGTTTAGAAGGCTTTAATTCCGCTCCAAAAGGATGGTAGGTTACGTTGGCATCAGCTCTCACGTGGAGTGCCGGGACTTTGGGAAGCAAAGTGTTGTTGCCGTCAAAAAGAACGTTTTTAAGTCGTATGGTAGCTGGCGGATGCGAACGATCGGACCTCTATTAAGCCCATCAACAATACCGTGGTTAGCCCATGTTTCAAACCAAAAAGAAAGGCGGGAGATTAGCACGCGATAGGCATACAAGCGTTCTATGAGCAGAGGCATTGGTCTTTGAGGCTTCAGGCTGGGTTGAAACGAAGTTCTAGTCCTTTGCAAGAGAAATGTTCTATATCGATCTGGCTTGGAGAGATTCCGGAGAACCGACTGCAAATAATGGAAATGTGTCAGATAAATAGTCCGTGCAAGAATGCACCCCTGGATACAATGCTGCGTGATAGGGGCCCAGAGTCACTGTGTGTGCCAGCTTGGCAAATAGTATGGGTAGACAGTAGGCAGCACCTTCGACGGAAGAGTAAACCGAGCTAGCACTACCTCTGTTAAGCCGAAATACGCAGGCGTAAGCCACTAAAGATACACGTAAACTCACCTCCGTCCTACAAACTGCCTCTTAGTTAAGGAATAGACTCCACCAGTCGCAGAAACCGGACAATACTTCGTGCGGGTCGCACATCATACCAGCCAACATTTAATAGTTTAACTTTTACCTGTGCACGACCTTGATAAGCAATCGACGGCCACGTAACCGGGGTATGTTACCAGGGTTTAACCAGGCGACTTGAGGATCTTAAATAGGACGCTAGATGCAATAAATCCGCGTTCCTCGGTGAAATCTTTCGACACGTGGCTGCAGCCTGATGATAGCGACGTGGAGATGAGATTGGGTAGGTTGCCGCAGGACTTCAACTACTGTAGCCCGTCCACTCAAAGCCTGCACCCTAGCTGAACAGGATATCTGCAATATACTATTAGCTCTCCTTACATGAGTGTACTTCCTCTGGAGTGTGGGTGCGTTGTTTAGAAGGCTACTTGTCGATGGTTAGTCCCAATAGATCCCTGGCGAAATAAACCGCAATTCAGTCTAGTTACTTCGCCCAGGGCAATCATGTAGCGAATGAGATATAACTGTCTGTATTCCCCGTTTTAAGAGGATCGGTGTTGAGCGTTAAGCCCATTCTAAGCGGTTTGGCGCCTCCCCTGGAACTCTCCGACTTGAAGAATTGCCACGTTGTAAAATCTGGGAGCACCGCGGATACCCCCTGACGTGTTACAATTACCCGCAAAAGCGTATCGCTCCAGCTCCAGGCCGGAGAAGAGCGCCGCTAGGCGTATGCCTTGGTGGGCGAGTTCGTCAGTATCATTCTCGAGATTAGATATTCAAAATTGCATTTTCGGGACAATACGCTGGATTAAATGTAGCCATTCCGAGTCGGGCCAAGTCGCGTCGAACTAAGTGAAAGCACACGGTGCGCTTGGTATTAGGCGACCCTTGAGAAATATTTATCTATATTTGTAGTAAGGGGACTTGAGGAATAATTCTCTACTCAGGAATAATAGGCACCCCGCGGAAACTACCTGGTATCGGGCACCTTAGAGTACCCGCCCCCAGGCTAAACTCTGTGGGCGTACGGGTCCGACCGGAAACCGGATGTCTCGCGCTTATTGGTCCGCGGCCGGTGCTCTGGGGTGTAGACGATTACTGCGCCGCTTAGCGCCTAGAGATTAGCGCGCAGCAGTTCGGATACGCAAGTGTATACAAATAAACCTTGCATGTGTGATCAAGGCATTTGACCAGTATAATAGAAAAGCGGATTTCCTGATTGTATTAATCTGATTATCGTCAAACCTCTCATGTGCTCCTCAACTATGATCTAGGGTTGATAGTCGATGATATGGGCCGATAGAAGCGTAGCAAATGTTGAGCGAGCCTTTAGTGGTACCGAACGACGGCATATGGCCGAACTTATATTCGGACCGCATTATAACTTATCGGGGTGAATGTAAGCTATATTAATATTGGTCTATTCTGCGCTTTCCCCCTCTTATTTTCGGGCTTGGTAGCGCAGGTCGAGATTGCACTTGTTAGGTTAGACGGACACTTGAGTTGTCACACCGGCCGTGTACATACGTCTTGATGAATCGCCTGCCCGTGCTCTTCCACAGAAATATGGAACCTACCGTACGGGTATAAAATCGGTCTCCAAAGAACTTGTATCAAGCCTAGTCGGAGCCGCGCCAGAGATAATAAATTTTAGCCACACCGCCGGTGTTGGCCTAGATCACATGGCAAGCGGGTCGGGAGTTGTCTTATTGGAATTATTTAGTCTCTGGGACCTTATGAGTGGATGTTATATCTCCTACGGGTAATTACTGGCGGTTCCTTTGGTGAAGTATTTTTGCTTATTATCAAGACGGTGCGAGAGCGGCGTGTCTGAGCCCATACACTTGCTTGATAACGAACGCCTCTAGGCCCCGGTCAATGCACGGAAACGCCTAGAGCAACTTAGGTCATAATCTGAGTTTCTATAATCCCACCAAACCTCGACGTGAAGTGACACATCGGACAGTGTCATACAGGATTGTCGCTCCCAACTATCCCCACATTGTTGGTAAACCGTGTCCGAGTTGAGTGCTTTGGTGACCATGAATCGCCCAACCATATTCCTTACCTAACCATCGTGTAAATTAACGGTGTGGCTCGGTACGCAATAGGATCAGGGCTTTGGATCGAGTGTTATGATAACCCACAAACGAACCTCGGTTGCGATTAATTTCGAGCTTATATGGAATGGGGCACTCGGGCCACCCCCCGTTGCTGTGAACGCTTCGGAAATTCGATGACTGTGCAATCTGGGCTGATCGCAATTATGCATCTTCGTAGTCTAGCTAGATGGTAGTCGCCTTTACCCAAAGCCTGTCGGCGTTCAATTACGGTCACAAATTTGGAGTCCCGCACTCGCTGCCAAGTGATCTAAATTATATTTCCTCGTTTCAGCATCTTACAGCCTTCTTACTGTGTGTCGCTAATAACGGCGGAATCTGACCGAGGGCCTTGCGAGTTCCTTCACGTGGTTGATAGTCATGACTGCTGATTGCGGGAGAACGTGTATATGAGCTGACGGTGCGCGCCGTTGGCGCCCCTCGACATTCATTCAGGCGGTTGCAGAATGCATACTCTGCGTCAGAGGCGCAATGTCAACAAACTGGTGTTGGTCCAAGAGCGAATTTACTGCTCGTCGGAAGTCCTCTTGAGAGATCCGCTAAAAAGATGCCGGTCTAAAGTTACTAGGAGTCTGGCAGTGACTGCAAGCCCATGCTTAGCGCGTGTTAGATCAGGTAGCTCGCACGTGCTTACCTAACGTGGCTATAGACCTGGTTTAGTAGTTAGATGAGGTGGCTAACTTATCCGTGTGAGAGGCGCACATTTGCCTGCTTGAGCTAAGTGATATATGGGAAGTTCGTCTACATCCCTTGCCTATGTAACAGGACCACGCGATTTGAAAGCAGAAATTCAGGCATGGTGCATGAAGAAACCACCTGGCCCTCCGTGGGGACATACAAGTCCCGGGGACAACTTGCATCATAAAACCATAGGTTCGACCGGCCGATATCATATCCCAAATTAGCATTCGAGCGCCTCTCGTCAGCACACAGGCTACGTGCCGGCTACCTTAAGAGATTGAAATCGTCGACGGTTGGTTGCGGCCCTACTTGCTAACTTCCCAAGAAGAGACTTCTCAGGCAGTGATAAGTGTACGCGCCACGCAAAAATCGGAACACAGGTAATGTTGGTCGGGATTATTAGCACCAACGAGGGAACTCTGGTTGCAGTCGGCGAATTCTCGTGGATCCCTTCCCAGCCAGCCATGAAGCCTGCCTCTCGCCGGCTGAGATGACCCGTGCAGCATCCCGGTTTAGGGGTCGGAGCCTTTGCGCAGAGCATACACGAGGCACCTGCCGCAAAAAGGGCTATAGTGCAGTGGGCTCATCCATGGGCCATACCCGTCCTCACCTCGGTACCTCGGCTAGAGTTGGAGGTTATGGGTCTCGGCGCGCTCTCCGTTCCTCCAGCGGGCGAAACGGAAATCGCTCTACGAAAGCGAGACGATTCGACACCTGCCTACAGGCGCCCCAGCCCTTGAAATGTAAACGAATTGGAGCTTCGTTCAGGCACAAGGATCCATATTAGATGCTTAGCACTGATCGGTTGTGCTCTAAGCAATTACATGAACGGCTCGCTTTTGGCTTATCAAAAACCACATCAGTGCTTGTTGTGGGGCACTAAATGTGGTTACTACTGGCGAATTAGTATAAATTCCGACGGTCCGGAGAAGACAACATGCCCCACAGACTCGACGCCTTTGGTGCTCGCGAGCAGCTCGATCGGACAGCGTAGGATAAATTTTGAATTACACTCGGTCGACCCTACTATGGCAGGATTCCCAACCTACCATTGGAATTTAAAGTCCGCTTCAACCGACCTCGGGTAACCATGCCGCTTTTCTCAATTCGCGTGCTACATTTCAGCTCGGTGAGGTGGTGATTACTTCGCCAACGCTACCAGGGGGTGCAGCGAGATTCTACCGAACCGTACGTCCTATGATCCTAAAGGCTCTAGAGCAAACACGATGGGTATGTCATCGGTGTTGTTTTTCGTCCAAGAGATGACTGGGAGGAAGCACGCCCTCGGCTCTTCAGTCCTATTTGAGCTCAGCGTAGGGGTTCGATAGGTCCAATTGATATTTTGGTGATCAAAGCGTACCTGGGCACCATAACGTCGCAGACCACCACAGCGTATATGCATTCTACTATGTTATGACTACCTCATACCACCAGGGCAAGGCGGAACCAGCGCTTGCTTAGTCCATACTAGGCACTCGATGAGATTGCATCGGGTCACACGATCAGTACATCGGCAGTGCGTAAGTACAAGGCCTACCTTGGCCCGACGCATAACCTGTAACCTAGCTGCCTTTGCGGTGGCTTCTTCTCTCCATGTTCACTGCCTGATCTTTATACGCATAAATGTTGCATCAATCTTTCACCCGGTCGGCAGCCATGGTGGTACGCGTTCACCGTTGTTCGATCGAGGGCCAAGTGCATTGTGTCCTCGACACAATTTTTCACAACGACCCCAACCAACACCCGCATAAGAAGACTGGACCCGGCAGCCCTCGCAGGAGTTTCTAGAGAGCCAAATACTCACACGTAGCTTCAATTAGTAAGACGGCCTCAACTCCCAGATTAATTGTCTTGCAGCAGCGCGTTAGTACCCCCACATAGTGGTACACGCTGGCAACATTATCGAAGGGAAAGAAAAAGGTTCGCTCACACTCGTAGCCGCTACTGACCTCTGAAGATATGAACTCTGTACCTTCCAAGTTTAACCTTAACATTCGGGGCAATCGGTGTGCGAAAGCTGGGCAATAGGTTATGTAGACCTCGTAACTTTGTGCGACGCTTACATTAGCACTCAGCAGAGCATCGATCTGACTCGCCACAATTTACCGAAAGGGATTCATTGACAGGACAGTCCCCTACATCGCCTGACGCGATCTAGAAAACTTCGAGAAACGTAGGGAATTAAGAGCAGAAGAGTACTGTTTTTACAGTTCTCAACTTAGCGAATCGGTGCATAGTGGCGCAACATTAGAGTAAGTACACTACGATGTGGCATGGGCAGTTCTTGCAATTCCGTGTTGTGCGGGAAAATGTCCTGAGAACAACCGAAAGCTGTGAGGACATCTACGATGTGACACCTCTACAG
		</sequence>
    <sequence><taxon idref="Location_2_3_1|29.21125660055131"/>
			AACGCGCAAAGCATGCGGAATGATACCTGTCGGATATAAACCCCCAATGTACCTCGTTTGTGGAGCTTCTTGCAAGGCTATCACCCACCTCCTATAACCAGTAAATTAGCCTTAAGTACGTTAGAGATTTTTGGGTCAAGCAGCCTGAAATAACTGGCCCGCAGCTCGCAGTACGTCGGTCCGTCAGGCACTTTTTGGTTGAAGCGGCGTCTTGTTACCTAGCGATCATGGTCGGTAGGCCGAGTCCCTGAGATGTGGAATTGTCCGGACGTGTCCCGTGGAGCAATCTCGATGAGAGTATCCAGTCGGACCGATGTACACCGCATAAGTGAGGGCTGTGGGAGTTTTTAAGTCTGGGTTGGGCTGGCCTGGGTGGGGAATTAATTGATGGATTGTACTGGTTAAGCGAGAAAACTAACGGTACGAGTTAGGAGACACGTCACGCCTCGTTCGAAAGAGGTGGAGCCACGGGCGACTTACATCAGATTGTCTGCATCTCAATTTTTCTATACATTCCATCAATCGGAATCGGAACGGTGAGATGCCAGGCAGCGTATAAAGAACGCGGTCAGACTGACTGCCCCTAAATATTGCCCACGGGGCACTTTCCTCTAGCTCCATCTTCCGTCAGGTGACTAGGGTTCTGACGGCGCTATGTTATTCGTACGCCTAGCGTCGACGGATCGTTCTTAACTGTACAAGGATTGCTTATCCCAAGCTAACTACGATTTCGCGACACGACACCTCAGACTATAATACACCTACGGCGATTCCTCCCGGGTCATCTTTTAGCAAACATTCTCCGTTAGCGTTTTAACAGGTCGCCTCGTGACGAGCTTCTCTATCATTCGGAATAGCTCTTCTCCGAGCGCTTTCCCCGATGAGTTCCTGGGCCAGGAGTGTGTCTCCATGAAGGTAAAGCCCACTCGAGTCAGGTACTTACAGGTCTAGATCGGGTAAGTGGACCCGTTATCCCCCTGGCTTTAACGCCGTTGATGGACTGACAGAACTGCTTCAGGCTAGTCACCGAGAGGAGCAACCAGGTACGGCCCGTACGGGACCTATACCACTTGCCACGCGCAATGACCTGGTGGTATGTTCCCGATCCTGCACGGGTCACTACCCCGACAGGGCCGATTTAAGCTTTATCCTGCAGGGGTGATGCGTGAAGTTCTAAATTTGCGCATGCGACGCCTAGTTTAGGCAAGTAAGTCCCGACAGGTGGTTTACACAGTTGACACGACGACCCTCTTATATTTCTAGCCGACGTAACGGGTACTTGATCACATCAATCGTATGCTGGATTGCCCTCTCACAGTGTTGTGAAACTTACGTCTTAGCTCCCACGGCTCAGGCGCATAAACCCTCGTCCATGAAGATAGTGAGTATTCGGCCATTACTAGCTCGTGTTAAGCTCAGTTACCTGATCGAACGTGGGTTTCCGTGTTCCAGCTGTCTGATCCACTAGACGATCACAAAGACTGATGCGACGTGAGAAACTGATACGATTGTAAATTGTTTCGCGCGACTCTAAGTAACCTCAGGAAACCTAAGCCAATGTATTCAGGGTTAACGGTTAGGTCTTCCGAAGAGTTGGTGCTGGGTTAGGCGTTGTGTTTCGGATTAACTAAATCATCGCTTTAAACGTAGCTCACTGTGTGACCGTCACACGCTCTGTATGAGATTCTAGGGAAGAACTTCGAACGTACAGTGATTCTTAGAGCTACTCGTCAGCGAGGTCAGTCTTCACAACAATCCATCTCATATCTCATACAATTGCAAAGCTCGTAGACCAAACCAGATAGGGTTGTTTCATGATTCAGACGAAGCCCCACGCTCATTCACTTTTTCCATAGTCTGCGACGTTGTGTAATTTTTGCCTAGTTTTTGTATCCACGATAGGGGGGTAACGCATCAAGGTCCACCAAATCGTCGTTATGTGCCAGGATTTACACAGTTAGGTCTTCCCCAGAGGTATGGAATCCGAAGCGCAGAGATCATGTCTCAAAAATGACGTGTCCTCCGGTGAATTACCATACCCCGGACAAGTCCGATATCTTACCGGACGTTCTCTGGTCCACTGATTAATACCTGACTACAATCATCGAAGGCCGCTCCGCGCCAGTCGGGTTTTCTAAGGGTTTCCACCGTCAATACGTGCGCCCCGGGACCCTGGACTAGAGACCACGAGTCTCCCTCCTGCTTTGTTCAAACGAACAAAGTCGGACAGAGACTAATCAAGTCTTCAACTGTGAGTTTACACATCGAAACAAAACACAGAATCCCGATATGCTAGTATGGGAACATACATAATTGCCTCGCACAATAGCAATCGTACTCCATGGTGTGTGTCTTCAATCCTACGTAATGTCGCGATGGGGGTCGCATGAATAAACGGCGTTGTATAACGGAGAGAGTCTGTCAAGTCTGGCAACATGCCGTCCCCGTGTCCGGCAGGAGATTGATATGCTTCTTAATCGCCTTGGGCACTCCTAATAGATTTGACCCCCGCCGCCGTGTTTGTCATGTAGTTTCATTTTATGCCACACGCAGTGGCCTACCGCCGGCATCATCTAGTGGTGTCTGCCGGCAGTGACATGGACGCCTGGGAAAGTCAAAGGACCCCGATACGATGGCTACTGATAGGTAGTCCCCGGCTCAACTCAGAATTTCTTGAATCATGGGTCGGAACCGTCTAAATACCCTGTGCGCGATATAAAGCCAGCTGGTACGTAGACCAAAAAAAACCTAATGAGACCTGTCTGCCATAAGATGAGGGTCCTCCCTGGCGCTGCTAAACGGCCCGGTTAGATTCCATGGTCTATGCGCAATCATGAAGGGTCATCCAAGCCGTCTGTCGTCCGCGGACTCGAGAAGATAAGAAGACTCAAGTGCGCCCGAGAGGGGCATTAGCAAGGACAGAACGTAGCGAATGGCTGAGGGCTACAAGTAGCATGTGCCCCAGTTTACACTTTGAAACAAAGTTCTTCTTCTCCCCTGTCGGACTACGTAAGTGATTTCTTCGACGTTAGTTGTGGGCATTGCCCTAATCTGGCGAATGTCTTACGAACCATGTGGGGATATGCTACGTCCTTGTATAGTCCGGGCTCTCATATCTCACCGCTGCACCTCGGCGTTAGAGCGGGTTCAACATCGTAACACGGCATCCCTAGTTGACATACAAATGTATGAGCGCTTACGGTACTCAGACTCGCTTAAGATAGATTGGGAGATGAGGAAATCGCTTTCGATGTGTAGCACTCGATCGCCTTTCGACTTCTGCTTTCAGGTTGGGAAACCTAAATTGTTTGTCCATTTCACCATGATCCAAGAGGGATGTAAGTCCCGAGCCCATGCTGGCTGCTTTACCGTGGAGTAGGCTTATAAGGCCGTACGACTCCGCGCTTATGAGCGCCGAATAGATTATGTATCATGGTTGAAAGGTGTGTCCCCCGTAGAAGGGTCTGTTCGGCGGACTCTCGCACATTGATGATAGTCTAGGAAGACCCCGCAGCCACGTACGTTCTATCTCCATGTAGGACAACTGCGCAGCGAACAGGGAAACTATTTCCCTTGCAGAGATATTGCTCGCGATTTCTACCCAATGCAACCAAGACTCATGCGTTAAACTTGTCGCCGGAATTTTTGTGCTCCATCGCATAAATGGGACTCGGCTAGGCACGGAAAACCACGTATATTCACTGGACCCAGATTAGGTATCTCAGAGAACGTGACTAGCCAGGTGCAATATTTCAGGGAGTCCAACTACCTTACACGAAGACACTATTAGTCCTGTTTTTGCGTCAGGGTATGTACCAATATCAAGTGACATTTCCAGCGGACTACGGTATCGTGCGTGTAACCTAATCGAGTATGAGCTGCTCAAGTCAATTCAATTCTTGCTCCTCGTAGCTGCATGGTCATTCTCCTGCACACACACGTCGCACGCATCTCCGGTCGTTCCTTTACTCTAAGAGCCGTGTGAAACTATACCGGTTTAAAGGCTATACTGTGCAATAGATGGTTCCCAGACCCCGCAGGGCTCTAGACATCGGTAAGGCACGTACAATGTTCAATTATCCATCAATTGGGGCTCTGAACTTGGACGGGATCGTAGGGTGTCGGATCACTATTCCCTATCCACAGCGCCTGGGGAGGGAAGTTTGCTATCTCCGTTGAGCCATAAAAAATCAAAGCCTCACTATCTGTCAGCGTGAGACGTCCAATGCGTGCCAATAAATACGCCAACCGGAGTACTGCACTTCGTGCATAAACAAAAGCGAGCTAGCAGAGTATCGTCAAGACGAAACTACCGGCCTCAAAATGGGTCCCAACTACGAAGGAATTGTGACCTTAACTCTTCTCTGTGTTTTGTCCCGATAGAGGTCTGCATGTCGGTGGGTCACTGCTAGTGGACGTTGTCTGTAGAGTACGCGTCTCTGTTGGATTGCCAAAAGGCACAAGCTGTAAAATCATTGGGTTTCCTCGCTACCTCCTGGGAAGATCTTTGGTCAAGGTTAACCTCGCGAGTGTGGGTCCGGCTGTTCCTGGCCGTAATGCTTAGCGATTATAATAACCCACTATATCCTGTAAGACTGACCCGTTTCCAGTCATTCTCTGTAACAATCTCACAATTCAGGTTAAGTATCTCCTGAGGGAATCAACCCACTGACCGTGCTCCTCACTTAATATTTACTCCTCGCCGCAAAAGACGTGGCTTCTGAAAGCACCTAATTTGGGGATCAGAACTCGACACACCGCTCATTGAGGCTATCTGGTAACATTGGACGAAAGAAGGGTTTTCCCGACCTTGGATCTCCCTATTCTGCCGAACACAAGCGGGTGTAGGGCCAGAAGTATGCAGGCAATCACGTGATAGACTACCAAGGGGGTAATTCTGGGCGTTCAAACCCCTAATCTAGCCCCCAATCAAAATACCCTAGATGTTACCGCCTGAGCCCGTGCCGGCCTGCTCGCGCATTGGCGAGATAAAATAAGACAGAAACTTTTCTTCAACAGGAGCCGAGTTGTCTAAGATTAACGCCGGATCTCTTCAGTTAGTGGCACACTATTTGCACCCTTCTAGTACTTGTGTCAATCACCCAAGGAATAACTTGCTGATACACTGGGGTGTACTTGGATTGTATCATGTCCGGCGTACTTTTCATCGATAATTCCGCTCCAGCCTTTGGGGACTGGTACTGCTTAAGTAGTGCTGCACACATATCACAAAAAATAACTCTGCTATAAACCGGGGCAATGCTATGAAGGCCGACTTCTACCAGGCTCAAAGGAACGTTCCACGGGACGTCAAAGTAGATTTTATATGCTAGCTAGGCTGCTGGAGGGACAGTCCGCGACACCTCACTTTGCGATTAGGTGTACCGGAATCCTACAGTTAGTAGCCGTGCGTAATTCGGGCAGAAAATATAAGGCGCCCGTATTAATGTAAAGGTGAGAAGACAGAGTGACACACAGTTATATTCCAGGGACCGCACCAGTAGACCTTGTAATCCAACATAAGGCGCGAATCAGCAGGGTATCTCCGCGATTGTTGAGTACGCCCGCAAACTCTGGAAGGTTTTTAGGAGCCTGATGCCACGGTAGAGGATGGGGTCTCAGTTCGCTAGAACAGCTATCATTTCTGAATGATACCAAAAATCAGGATAATTGGAAACTCCAGGAGGGTCTATTGCTCGCTAAGGCACGTAGTGAGGGGGTGCCTAAACAAGGTTTTTGTGTTTATCTATGGTAAGCGGTCTTCGTGAAGGCGAGGACGTAGTTACAATAGTAAGCTATCGCCAGGTCGGGCACTCCCCGTAAAGCGCGAGCCCACTAGCCTCTAGTGCGAAGATTGGACGTCCTGCTTTACCGACGCTCGGTTGCCCCTGCACCCGGCAAGTGGATGGTTACAACACACTTGGAGGTGCGCGCAATACGGAGCAAGAGGTAGTGGTAGTCGAGTCAGAGTCGGTATGAGACGACTACCAATCGCAGTTATCGCCAGCTGGCTTCCGACTCGTCAGTACTAACTTATCGTTATTCGCACGGTCGCAAACCGGGCGTTTGCTCTTAGGGAAACCCTCGAGGTGGGACCCACCGAAAAATTTGCGGCGCCTTCCTTACTAAAGTCCGGACCAAGTGATAGACTGCAGCAGTACGGTCAAGGGCCCGAACAATTTATGGAGACCGGGATTGCCCTCCGATGTCCCTTGCTGGTCTTTGAACATATTTATGGAAGGTCTTCACTGAGACAAGCCTCCCAGGGGTGTCTGCTCAACACCCATTAAGCGGGACTTGTCTTTCAATGTCTATTTGCACGCGCATGTAAGTACAGAGGATTATTCTACCTTCCGGTCCAATCAAAGTGCAAACCACAACCATTTAAAGGCAATCTCTCACCGAGTGAACGCACGCGTAACAGAGAAAACTGACGTCCTATAATTCCGCGCGACGGACGGGCGGCGACCGCCCCCAAACACCCTGTAGGAGCCATTGCGAGCCATAGTGCTTGTCCCATAGCCACATCCAAAACTTAGTATTACCCCACGATTGTAGATGGGGAACCGCCTAGCCCGGGTGAAATCACTATATAGCCCTCTCCGAGAGTCCCAACATGGAGTATACGTCCTGATGGATTCAAAGGGTGGAGCTATTAGACCGTGACGAGATGTGATCTCGCCGAATCCGCAAAGCCGTCCGAAGGCCTGGTATTCACACAGGATGAGGGTCATGCGGTCGATGCGGATAACACGAATGGCCCTTCAAAGGGTATGCTTCTTACTAGAGTATCTCGAGCGCCTATTACGCGTCAACTATTGGTCCGTCTTGAGAACCACGATCTAGCTGGAGGGGATCAGCGATCACCGCGTGCCCAGCGAACTGAAATCTCATTTTGCGGAAGTCCCGCGGCTGAGACAGTCGTATATTCGGATTGATGCCCCAAGGGGTGATCTTAATTCTACTATCCTTTGAGGCGCCTACACTGAAATAGGCGGAACGAGGGAAATAGTCCCACCGTGCGACTTCTCCGTGAACTCGTTCGCGCTAGCCAATTTGGATGCCCGCGGAGGATGGTTTCATATAGGTAATTGATGAATAGTTCCAACAGAGAACAAGTTGGCTATCCGAGAGTAGCGAAGATACCCAGAATTATGAGTGCCTACGTAAGGTTCGGCGCCTGACTAAATCGATTTTCCTATGTATACACAGAGGACTGACTGGGTGTTCTAGTTAGAGAGAATGTTCCCGAAGGAGTGTAACCCCAAGTCGCCGGATTTAGGGATCAGTCTTTCAGCACGCAATCTGAAAGAAGTATCTTAGCTGCGCAATAGGCGGCCAGTGGATCGGATTTGGACTGGGAGCACTGAAACACCGTTAATCGGTCTCTAACTCGGTAGCAACTATGACTCTGGCGTGGCCCGCTAGCAGTTGTACGGGTTTGTAGTCACATCCAAGTGCTCCAAGTCGTTGGAATTGATGGCAATTCTAGATTCGCCCGTCAGTCCTATAAGGCGTCGTCAAAAAACGGCGAAGACTACTTAAACGGCTGGTTAGGGAAATTGTAAAACTGTATGCTGGGAGGTGTTACTACGAGACACTAAAGATGCCCATGTTGTTTTCCTTTTTACGCGTCACTTACGAAAGCAAATTCATGTCGGGGCCAACCTATTGCTAGCGTGAGGATCCGTCCGTTGCGAATAGATACCATCTGAACCCGCTCTGTCCTAGGGTTCTCGTCGAAGGCCCGCACTACGACGAATCGCCAATGCTCAGGCGCCAAGCCATTAGCATGACACTATCTCACTCCCAACTATCCACGATAGACATCCGCTTTAAGCCTTCGTGGCAGCATATTCCTGTTATCACCCCCGGTGGCTCCCGTAACAGTGATACGAAATGGTAAACTGACCACTGAATACTACAGCAACCTCTATTGTGACTTCTATGCTTGAGAGGGGCTGTCGCCAGGACCAGGGTACCCGCATTCTACATTTTTGGATACGCCTCTGTCTAGCCCTATAGACGGTCACTAAACATTCAAGAATGCCTTCGATGGGAAGCAATATTCGAACCGACAGGTGTTGGGGCCAGTTACCGTACCGCCGCAGCCAAATAGCACACCCAGTTCCGGCAAGACCCATGCGGCTAGGGCCCATTTCCTCAACTACAATGCCTTCCATGCATATGTCCGGAACCACGTCTGGGGCGGGTCCCCAGGATGCTTGAACATGGAGTCTAGAAGGCTTTAATTCCGCTCCAAAAGGATGGTAGGTTACGTTGGCATCAGCTCTCACGTGGAGTGCCGGGACTTTGGGAAGCAAAGTGTTGTTGCCGTCAAAAAGAACGTTTTTAAGTCGTATGGTAGCTGGCGGATGCGAACGATCGGACCTCTATTAAGCCCATCAACAATACCGTGGTTAGCCCATGTTTCAAACCAAAAAGAAAGGCGGGAGATTAGCACGCGATAGGCATACAAGCGTTCTATGAGCAGAGGCATTGGTCTTTGAGGCTTCAGGCTGGGTTGAAACGAAGTTCTAGTCCTTTACAAGAGAAATGTTCTATATCGATCTGGCTTGGAGAGATTCCGGAGAACCGACTGCAAATAATGGAAATGTGTCAGATAAATAGTCCGTGCAAGAATGCACCCCTGGATACAATGCTGCGTGATAAGGGCCCTGAGTCACTGTGTGTGCCAGCTTGGCAAATAGTATGGGTAGACAGTAGGCAGCATCTTCGACGGAAGAGTAAACCGAGCTAGCACTACCTCTGTTAAGCCGAAATACGCAGGCGTATGCCACTAAAGATACACGTAAACTCACCTCCGTCCTACAAACTGCCTCTTAGTTAAGGAATAGACTCCACCAGTCGCAGAAACCGGACAATACTTCGTGCGGGTCGCACATCAAACCAGCCAACATTTAATAGTTTAACTTTTACCTGTGCACGACCTTGATAAGCAATCGACGGCCACGTAACCGGGGTATGTTACCAGGGTTTAACCAGGCGACTTGAGGATCTTAAATAGGACGCTAGATGCAATAAATCCGCGTTCCTCGGTGAAATCTTTCGACACGTGGCTGCAACCTGATGATAGCGACGTGGAGATGAGATTGGGTAGGTTGCCGCAGGACTTCAACTACTGTAGCCCGTCCACTCAAAGCCTGCACCCTAGTTGAACAGGATATCTGCAATATACTATTAGCTCTCCTTACATGAGTGTACTTCCTCTGGAGTGTGGGTGCGTTGTTTAGAAGGCTACTTGTCGATGGTTAGTCCCAATAGATCCCTGGCGGAATAAACCGCAATTCAGTCTAGTTACTTCGCCCAGGACAATCATGTAGCGAATGAGATATAACTGTCTGTATTCCCCGTTTTAAGAGGATCCGTGTTGAGCGTTAAGCCCATTCTAAGCGGTTTGGCGCCTTCCCTGGAACTCTCCGACTTGAAGAATTGCCACGTTGTAAAATCTGGGAGCACCGCGGATACCCCCTGACGTGTTACAATTACCCGCAAAAGCGTATCGCTCCAGCTCCAGGCCGGAGAAGAGCGCCGCTAGGCGTATGCCTTGGTGGGCGAGTTCGTCAGTATCATTCTCGAGATTAGATATTCAAAATTGCATTTTCGGGACAATACGCTGGATTAAATGTAGCCATTCCGAGTCGGGCCAAGTCGCGTCGAACTAAGTGAAAGCACACGGTGCGCTTGGTATTAGGCGACCCTTGAGAAATATTTATCTATATTTGTAGTAAGGGGACTTGGGGAATAATTCTCTACTCAGGAATAATAGGCACCCCGCGAAAACTACCTGGTATCGGGCACCTTAGAGTACCCGCCCCCAGGCTAAACTCTGTGGGCGTACGGGTCCGACCGGAAACCGGATGTCTCGCGCTTATTGGTCCGCGGCCGGTGCTCTGGGGTGTAGACGATTACTGCGCCGCTTAGCGCCTAGAGATTAGCGCGCAGCAGTTCGGATACGCAAGTGTATACAAATAAACCTTGCATGTGTGATCAAGGCATTTGACCAGTATAATAGAAAAGCGGATTTCCTGATTGTATTAATCTGATTATCGTCAAACCTCTCATGTGCTCCTCAACTATGATCTAGGGTTGATAGTCGATGATATGGGCCGATAGAAGCGTAGCAAATGTTGAGCGAGCCTTTAGTGGTACCGAACGACGGCATATGGCCGAACTTATATTCGGACCGCATTATAACTTATCGGGGTGAATGTAAGCTATATTAATATTGGTCTATTCTGCGCTTTCCCCCTCTTATTTTCGGGCTTGGTAGCGCAGGTCGAGATTGCACTTGTTAGGTTAGACGGACACTTGAGTTGTCACACCGGCCGTGTACATACGTCTTGATGAATCGCCTGCCCGTGCTCTTCCACAGAAATATGGAACCTACCGTACGGGTATAAAATCGGTCTCCAAAGAACTTGTATCAAGCCTAGTCGGAGCCGCGCCAGAGATAATAAATTTTAGCCACACCGCCGGTGTTGGCCTAGATCACATGGCAAGCGGGTCGGGAGTTGTCGTATTGGAGTTATTTAGTCTCTGGGACCTTATGAGTGGATGTTATATCTCCGACGGGTAATTACCGGCGGTTCCTTTGGTGAATTATTTTTGCTTATTATCAAGACGGTGCGAGAGCGGCGTGTCTGAGCCCATACACTTGCTTGATAACGAACGCTTCTAGGCCCCGGTCAATGCACGGAAACGCCTAGAGCAACTTAGGTCATAATCTGAGTTTCTATAATCCCACCAAACCTCGACGTGAAGTGACACATCGGACAGTGTCATACAGGATTGTCGCTCCCAACTATCCCGACATTGTTGGTAAACCGTGTTCGAGTTGAGTGCTTTGGTGACCATGAATCGCCCAACCATATTCCTTACCTAACCATCGTGTAAATTAACGGTGTGGCTCGGTACGCAATAGGATCAGGGCTTTGGATCGAGTGTTATGATAACCCACAAACAAACCTCGGTTGCGATTAATTTCGAGCTTATATGGAATGGGGCACTCGGGCCACCCCCCGTTGCTGTGAACGCTTCGGAAATTCGATGACTGTGCAATCTGGGCTGATCGCAATTATGCATCTTCGTAGTCTAGCTAGATGGTAGTCGCCTTTACCCAAAGCCTGTCGGCGTTCAATTACGGTCACAAATTTGGAGTCCCGCACTCGCTGCCAAGTGATCTAAATTATATTTTCTCGTTTCAGCATCTTACAGCCTTCTTACTGTGTGTCGCTAATAACGGCGGAATCTGACCGAGGGCCTTGCGAGTTCCTTCACGTGGTTGATAGTCATGACTGCTGATTGCGGGAGAACGTGTATATGAGCTGACGGTGCGCGCCGTTGGCGCCCCTCGACATTCATTCAGGCGGTTGCAGAATGCATACTCTCCGTCAGAGGCGCAATGTCAACAAACTGGTGTTGGTCCAAGAGCGAATTTACTGCTCGTCGGAAGTCCTCTTGAGAGATCCGCTAAAAAGATGCCGGTCTAAAGTTACTAGGAGTCTGGCAGTGACTGCAAGCCCATGCTTAGCGCGTGTTAGAGCAGGTAGCTCGCACGTGCTTACCTAACGTGGCTATAGACCTGGTTTAGTAGTTAGATGAGGTGGCTAACTTCTCCGTGTGAGAGGCGCACATTTGCCTGCTTGAGCTAAGTGATATATGGGAAGTTCGTCTACATCCCTTGCCTATGTAACAGGACCACGCGATTTGAAAGCAGAAATTCAGGCATGGTGCATGAAGAAACCACTTGGCCCTCCGTGGGGACATACAAGTCCCGGGGACAACTTGCATCATAAAACCATAGGTTCGACCAGCCGATATCATATCCCAAATTAGCATTCGAGCGCCTCTCGTCAGCACACAGGCTACGTGCCGGCTACCTTAAGAGATTGAAATCGTCGACGGTTGGTTGCGGCCCTACTTGCCAACTTCCCAAGCAGAGACTTCTCAGGCAGTGATAAGTGTACGCGCCACGCAAAAATCGGAACACAGGTAATGTTGGGCGGGATTATTAGCACCAACGAGGGAACTCTGGTTGCAGTCAGCGAATTCTCGTGGATCCCTTCCCAGCCAGCCATGAAGCCTGCCTCTCGCCGGCTGAAATGACCCGTGCAGCATCCCGGTTTAGGGGTCGGAGCCTTTGCGCAGAGCATACACGAGGCACCTGCCGCAAAAAGGGCTATAGTGCAGTGGGCTCATCCATGGGCCATACCCGTCCTCACCTCGGTACCTCGGCTAGAGTTGGAGGTTATGGGTCTCGGCGCTCTCTCCGTTCCTCCAGCGGGCGAAACGGAAATCGCTCTACGAAAGCGAGACGATTCGACACCTGCCTACAGGCGCCCCAGCCCTTGAAATGTAAACGAATCGGAGCTTCGTTCAGGCACAAGGATCCATATTAGATGCTTAGCACCGATCGGTTGTGCTCTGAGCAATTACATGAACGGCTCGCTTTTGGCTTATCAAAAACCACATCAGTGCTTGTTGTGGGGCACTAAATGTGGTTACTACTGGCGAATTAGTATAAATTCCGACGGTCCGGAGAAGACAACATGCCCCACAGACTCGACGCCTTTGGTGCTCGCGAGCAGCTCGATCGGACAGCGTAGGATAAATTTTGAATTACACTCGGTCGACCCTACTATGGCAGGATTCCCAACCTACCATTGGAACTTAAAGTCCGCTTCAACCGACCTCGGGTAACCATGCCGCTTTTCTCAATTTGCGTGCTACATTTCAGCTCGGTGAGGTGGTGATTACTTCGCCAACGCTACCAGGGGGTGCAGCGAGATTCTACCGAACCGTACGTCCTATGATCCTAAAGGCTCTAGAGCAAACACGATGCGTATGTCATCGGTGTTGTTTTTCGTCCAAGAGATGACTGGGAGAAAGCACGCCCTCGGCTCTTCAGTCCTATTTGAGCTCAGCGTAGGGGTTCGATAGGTCCAATTGATATTTTGGTGATCAAAGCGTACCTGGGCACCATAACGTCGCAGACCACCACAGCGTATATGCATTCTACTATGTTATGACTACCTCATACCACCAGGGCAAGGCGGAACCAGCGCTTGCTTAGTCCATACTAGGCACTCGATGAGATTGCATCGGGTCACACGATCAGTATATCGGCAGTGCGTAAGTACAAGGCCTACCTTGGCCCGACGCATAACCTGTAACCTAGCTGCCTTTGCGGTGGCTTCTTCTCTCCATGTTCACTGCCTGATCTTTATACGCATAAATGTTGCATCAATCTCTCACCCGGTCGGCAGCCATGGTGGTACGCGTTCACCGTTGTTCGATCGAGGGCCAAGTGCATTGTGTCCTCGACACAATTTTTCACAACGACCCCAACCAACACCCGCATAAGAAGACTGGACCCGGCAGGCCTCGCAGGAGTTTCTAGAGAGCCAAATACTCACACGTAGCTTCAATTAGTAAGACGGCCTCAACTCCCAGATTAATTGTCTTGCAGCAGCGCGTTAGTACCCCCACATAGTGGTGCACGCTGGCAACATTATCGAAGGGAAAGAAAAAGGTTCGCTCACACTCGTAGCCGCTACTGACCTCTGAAGATATGAACTCTGTACGTTCCAAGTTTAACCTTAACATTCGGGGCAATCGGTGTGCGAAAGCTGGGCAATAGGTTATGTAGACCTCGTAACTTTGTGCGACGCTTACATTAGCACTCGGCAGAGCATCGATCTGACTAGCCACAATTTACCGAAAGGGATTCATTGACAGGACAGTCCCCTACACCGCCTGACGCGATCTAGAAAACTTCGAGAAACGTAGGAAATTAAGAGCAGAAGAGTACTGTTTTTACAGTTCTCAACTTAGCGAATCGGTGCATAGTGGCGCAACATTAGAGTAAGTACACTACGATGTGGCATGGGCAGTTCTTGCAATTCCGTGTTGTGCGGGAAAATGTCCTGAGAACAACCGAAAGCTGTGAGGACATCTACGATGTGAGACCTCTACAG
		</sequence>
    <sequence><taxon idref="Location_4_3_1|26.403899803460867"/>
			AACGCGCAAAGCATGCGGAATGATACCTGTCGGATATAAACCCCCAATGTACCTCGTTTGTGGAGCTTCTTGCAAGGCTATCACCCACCTCCTATAACCAGTAAATTAGCCTTAAGTACGTTAGAGATTTTTGGGTCAAGCAGCCTGAAATAACTGGCCCGCAGCTCGCAGTACGTCGGTCCGTCAGGCACTTTTTGGTTGAAGCGGCGTCTTGTTACCTAGCGATCATGGTCGGTAGGCCGAGTCCCTGAGATGTGGGATTGTCCGGACGTGTCCCGTGAAGCAATCTCGATGAGAGTATCCAGTCGGACCGATGTACACCGCATAAGTGAGGGCTGTGGGAGTTTTTAAGTCTGGGTTGGGCTGGCCTGGGTGGGGAATTAATTGATGGATTGTACTGGTTAAGCGAGAAAACTAACGGTACGAGTTAGGAGACACGTCACGCCTCGTTCGAAAGAGGTGGAGCCACGGGCGACTTACATCAGATTGTCTGCATCTCCATTTTTCTATACATCCCATCAATCGGAATCGGAACGGTGAGATGCCAGGCAGCGTATAAAGAACGCGGTCAGACTGACTGCCCCTAAATATTGCCCACGGGGCACTTTCCTCTTGCTCCATCTTCCGTCAGGTGACTAGGGTTCTGACGGCGCTATGTTATTCGTACGCCTAGCGTCGACGGATCGTTCTTAACTGTACAAGGATTGCTTATCCCAAGCTAACTACGATTTTGCGACACGACACCTCAGACTATAATACACCTACGGCGATTCCTCCCGGGTCATCTTTTAGCAAACATTCTCCGTTAGCGTTTTAACAGGTCGCCTCATGACGAGCTTCTCTATCATTCGGAATAGCTCTTCTCCGAGCGCTTTCCCCGATGAGTTCCTGGGCCAGGAGTGTGTCTCCATGAAGGTAAAGCCCACTCGAGTCAGGTACTTGCAGGTCTAGATGGGGTAAGTGGACCCGTTATCCCCCTGGCTTTAACGCCGTTGATGGACTGACAGAACTGCTTCAGGCTAGTCACCGAGAGGAGCGACCAGGTACGGCCCGTACGGGACCTATACCACTTGCCACGCGCAATGACCTGGTGGTATGTTCCCGATCCTGCACGGGTCACTACCCCGACAGGGCCGATTTAAGCTTTACCCTGCAGGGGTGATGCGTGAAGTTCTAAATTTGCGCATGCGACGCCTAGTTTAGGCAAGTAAGTCCCGGCAGGTAGTTTACACAGTTGACACGACGACCCTCTTATATTTCTAGCCGACGTAACGGGTACTTGATCACATCAATCGTATGCTGGATTGCCCTCTCACAGTGTTGTGAAACTTACGTCTTAGCTCCCACGGCTCAGGCGCATAAACCCTCGTCCATGAAGATAGTGAGTATTCGGCCATTACTAGCTCGTGTTAAACTCAGTTACCTGATCGAACGTGGGTTTCCGTGTTCCAGCTGTCTGATCCACTAGACGATCACAAAGACTGATGCGACGTGAGAAACTGATACGATTGTAAATTGTTTCGCGCGACTGTAAGTAACCTCAGGAAACCTAAGCCAATGTATTCAGGGTTAACGGTTAGGTCTTCCGAAGAGTTGGTGCTGGGTTAGGCGTTGTGTTTCGGATTAACTAAATCATCGCTTTAAACGTAGCTCACTGTGTGACCGTCACACGCTCTGTATGAGATTCTAGGGAAGAACTTCGAACGTGCAGTGATTCTTAGAGCTACTCGTCAGCGAGGTCCGTCTTCACAACAATCCATCTCATAGCTCATACAATTGCAAAGCTCGTAGACCAAACCAGATAGGGTTGTTTCATGATTCAGACGAAGCCCCACGCTCATTCACCTTTTCCATAGTCTGCGACGTAGTTTAATTTTTGCCTAGTTTTTGTATCCACGATAGGGGGGTAACGCATCAACGTCCACCAAATCGTCGTTATGTGCCAGGATTTACACAGTTAGGTCTTCCCCAGAGGTTTGGAATCCGAAGCGCAGAGATCATGTCTCAAAAATGACGTGTCCTCCGGCGAATTACCATACCCCGGACAAGTCCGATATCTTACCGAACGTTCTCTGGTCCACTGATTAATACCTGACTACAATCATCGAAGGCCGCTCCGCGCCAGTCGGGTTTTCTAAGGGTTTCCACCGTCAATACGTACGCCCCGGGACCCTGGACTAGAGACCACGAGTGTCCCTCCTGCTTTGTTCAAACGAACAAAGTCGGACAGAGACTAATCAAGTGTTCAACTGCGAGTTTACACATCGAAACAAAACACAGAATCCCGATATGCTAGTATGGGAACATACATAATTGCCTCGCACAACAGCAATCGTACTCCATGGTGTGTGTCTTCAATCCTACGTAATGTCGCGATGGGGGTCGCATGAATAAACGGCGTTGTATAACAGAGAGAGTCTGTCAAGTCTGGCAACATGCCGTCCCCGTGTCCGGCAGGAGATTGATATGCTTCTTAATCGCCTTGGGCACTCCTAATAGATTTGACCCCCGACGCCGTGTTTGTCATGTAGTTTCATTTTATGCCACACGGAGTGGCCTACCGCCGGCATCATCTAGTGGTGTCTGCCGGCAGTGACATGGACGCCTGGGAAAGTCAAAGGACCCCGATACGATGGCTACTGATAGGTAGTCCCCGGCTCAACTCAGAATTTCTTGAATCATGGGTCGGAACCGTCTAAATACCCTGTGCGCGATATAAAGCCAGCTGGTACGTAGACCAAAAAAAACCTAATGAGACCTGTCTGCCATAAGATGAGGGTCCTCCCTGGCGCTACTAAACGGCCCGGTTAGATTCCATGCTCTATGCGCAATCACGAAGGGTCATCCAAGCCGTCTGTCGTCCGCGGACTCGAGAAGATAAGAAGACTCAAGTGCGCCCGAGAGGGGCATTAGCAAGGACAGAACGTAGCGAATGGCTGAGGGCTACAAGTAGCATGTGCCCCAGTTTACACTTTGAAACAAAGTTCTTCTTCTCCCCTGTCGGACTACGTAAGTGATTTCTTCGACGTTAGTTGTGAGCATTGCCCTAATCTGGCGAATGTCTTACGAACCATGTGGGGATATGCTACGTCCTTGTATAGTCCGGGCTCTCATATCTCACCGCTGCACCTCGGCGTTAGAGCGGGTTCAACATCGTAACACGGCATCCCTAGTTGACATACAAATGTATGAGCGCTTACGGTACTCAGACTCGCTTAAGATAGATTGGGAGATGAGGAAATCGCTTTCGATGTGTAGCACTCGATCGCCTTTCGACTTCTGCTTTCAGGTTGGGAAACCTAAATTGTTTGTCCATTTCATCATGATCCAAGAGGGATGTAAGTCCCGAGCCCATGCTGGCTGCTTTACCGTGGAATAGGCTTATAAGGCCGTACGACTCCGCGCTTATGAGCGCCGAATAGATTACGTATCATGGTTGAAAGGTGTGTCCCCCGTAGAAGGGTCTGTTCGGCGGACTCTCGCACATTGATGATAGTCTAGGAAGACCCCGCACCCACGTACGTTCTATCTCCATGTAGGACAACTGCGCAGCGAACAGGGAAACTATTTCCCTTGCAGAGATATTGCTCGCGATTTTTACCCAATGCAACCAAGACTCATGCGTTAAACTTGTCGCCGGAATTTTTGTGCTCCGTAGCATAAATGGGACTCGGCTAGGCACGGAAAACCACGTATATTCACTGGACCCAGATTAGGTATCTCAGAGAACGTGACTAGCCAGGTGCAATATTTCAGAGAGTCCAACTACCTTACACAAAGACACTATTAGTCCTGTTTTTGCGTCAGGGTATGTACCAATATCAAGTGACATTTCCAGCGGACTACGGTATTGTGCGTGTAACCTAATCGAGTATGAGCTGCTCAAGTCAATTCAATTCTTGCTCCTCGTAGCTGCATGGTCATTCTCCTGCACACACACGCCGCACGCATCTCCGGTCGTTCCTTTACTCTAAGAGCCGTGTGAAACGATACCGGTTTAAAGGCTATACTGTGCAATAGACGGTTCCCAGACCCCGCAGGGCTCTAGACATCGGTAAGGCACGTACAATGTTCAATTATCCATCAATTGGGGCTCTGAACTTGGACGGGATCGTAGGGTGTCGGATCACTATTCCCTATCCACAGCGCCTGGGGAGGGAAGTTTGCTATCTCCGTTGAGCCATAAAAAATCAAAGCCTCACTATCTGTCAGCGTGAGACGTCCAATGCGTGCCAATAAATACGTCAACCGGAGTACTGCACTTCGTGCATAAACAAAAGCGAGCTAGCAGAGTATCGTCAAGACGAAACTACCGGCCTCAAAATGGGTCCCAACTACGATGGAATTGTGACCTTAACTCTTCTCTGTGTTTTGTCCCGATAGAGGGCTGCATGTCGGTGGGTCACTGCTAGTGGACGTTGTCTGTAGAGTACGCGTCTCTGTTGGATTGCCAAAAGGCACAAGCTGTAAAATCATTGGGCTTCCTCGCTACCTCCTGGGAAGATCTTTGGTCAAGGTTAACCTCGCGAGTGTGGGTCCGGCTGTTCCTGGCCGTAATGCTTAGCGATTATAATAACCCACTATATCCTGTAAGACTGACCCGTTTCCAGTCATTCTCTGTAACAATCTCACAATTCAGGTTAAGTATCTCCTGAGGGAATCAACCCACTGACCGTGCTCCTCACTTAATATTTACTCCTCGCCGCAAAAGACGTGGCTTCTGAAAGCACCTAATTTGGGGATCAGAACTCGACACACCGCTCATTGAGGCTATCTGGTAACATTGGACGAAAGAAGGGTTTTCCCGACCTTGGATCTCCCTATTCTGCCGAACACAAGCGGGTGTAGGGCCAGAAGTATGCAGGCAATCACGTGATAGACTACCAAGGGGGTAATTCTGGGCGTTCAAACCCCTAATCTAGCCCCCAATCAAAATACCCTAGATGTTACCGCCTGAGCCCGTGCCGGCCTATTCGCGCATTGGCGAGATAAAATAAGACAGAAACTTTTCTTCAACAGGAGCCGAGTTGTCTAAGATTAACGCCGGATCTCTTCAGTTAGTGGCACACTATTTGCACCCTTCTAGTACTTGTGTCAATCACCCAAGAAATAACTTGCTGATACACTGGGGTGTACTTGGATTGTATCATGTCCGGCGTACTTTTCATCGATAATTCCGCTCCAGCCTTTGGGGACTGGTACTGCTTAAGTAGTGCTGCACACATATCACAAAAAATAAGTCTGCTATAAACCGGGGCAATGCTATGAAGGCCGACTTCTACCAGGCTCAAAGGAACGTTCCACGGGACGTCAAAGTAGATTTTATATGCTAGCTAGGCTCCTGGAGGGACAGTCCGCGACACCTCGCTTTGCGATTAGGTGTACCGGAATCCTACAGTTAGTAGCCGTGCGTAATCCGGGCAGAAAATATAAGGCGCCCGTATTAATGTAAAGGTGAGAAGACAGAGTGATACACAGTTATATTCCAGGGACCGCACCAGTAGACCTTGTAATCCAACATAAGGCGCGAACCAGCAGGGTATCTCCGCGATTGTTGAGTACGCCCGCAAACTCTGGAAGGTTTTTAGGAGCCTGATGCAACGGTCGAGGATGGGGTCTCGGTTCGCTAGAACAGCTATCATTTCTGAATGATACCAAAAATCAGGATAATTGGAAACTCCAGGAGGGTCTATTGCTCGCTAAGGCACGTAGTGAGGGGGTGCCTAAACAAGGTTTTTGTGTTTATCTATGGTAAGCGGTCTTCGTGAAGGCGAGGACGTAGTTACAATAGTAAGCTATCGCCAGGTCGGGCACTCCCCGTAAAGCGCGAGCCCACTAGCCTCTAGTGCGAAGATTGGACGTCCTGCTTTACCGACGCTCGGTTGCCCCTGCACCCGGCAAGTGGATGGTTACAACACACTTGGAGGTACGCGCAATACGGAGCAAGAGGTAGTGGTAGTCGAGTCAGGGTCGGTATGAGACGACTACCAATCGCAGTTATCGCCAGCTGGCTTCCGACTCGTCAGTACTAACTTATCGTTATTCGCACGGTCGCAAACCGGGCGTTTGCTCTTAGGGAAACCCTCGAGGTGGGACCCACCGAAAAATTTGCGGCGCCTTCCTTACTAAAGTCCGGACCAAGTGATAGACTGCAGCAGTACGGTCAAGGGCCCGAACAATTTATGGAGACCGGGATTGCCCTCCGATGTCCCTTGCTGGTCTTTGAACATATTTATGGAAGGTCTTCACTGAGACAAGCCTCCCAGGGGTGTCTGCTCAACACCCATTAAGCGGGACTTGTCTTTCAATGTCTATTTGCACGCGCATGTAAGTACAGAGGATTATTCTACCTTCCGGTCCAATCAAAGTGCAAACCACAACCATTTAAAGGCAATCTCTCACCGAGTGAACTCACGCGTAACAGAGAAAACTGACGTCCTATAATTCCGCGCGACGGACGGGCGGCGACCGCCCCCAAACACCCTGTAGGAGCCATTGCGAGCCATAGTGCTTGTCCCACAGCCACATCCAAAACTTAGTATTACCCCACGATTGTAGATGGGGAACCGCCTAGCCCGGGTGAAATCACTATATAGCTCTCTCCGAGAGTCCTAACATGGAGTATACGTCCTGATGGATTCAAAGGGTGGCGCTATTAAACCGTGACGAGATGTGATCTCGCCGAATCCGCAAAGCCGTCCGAAGGCCTGGTACTCACACAGGATGAGGGTCATGCGGTCGATGCGGATAACACGAATGGCCCTTCAAAGGGTATGCTTCTTACTAGAGTATCTCGAGCGCCTATTACGCGTCAACTATTGGTCCGTCTTGAGAACCACGATCTAGCTGGAGGGGATCAGCGATCACCGCGTGCCCAGCGAACTGAAATCTCATTTTGCGGAAGTCCCGCGGCTGAGACAGTCGTATATTCGGATTGATGCCCCAAGGGGTGATCTTAATTCTACTATCCTTTGAGGCGCCTACACTGAGATAGGCGGAACGAGGGAAATAGTCCCACCGTGCGACGTCTCCGTGAACTCGTTCGCGCTAGCCAATCTGGATGCCCGCGGAGGATGGTTTCATATAGGTAATTGATGAATAGTTCCAACAGAGAACAAGTTGGCTATCCGAGAGTAGCGAAGATACCCAGAATTATGAGTGCCTACGTAAGGTTCGGCGCCTGACTAAATCGATTTTCCTATGTATACACAGAGGACTGACTGGGTGTTCTAGTTAGAGAGAATGTTCCCGAAGGAGTGTAACCCCAAGTCGCCGGATTTAGGGATCAGTCTTTCAGCACGCAATCTGAAAGAAGCATCTTAGCTGCGCAATAGGCGGCCAGTGGATCGGATTTGGACTGGGAGCACTGAAACACCGTTAATCGGTCTCTAACTCGGTAGCAACTATGACTCTGGCGTGGCCCGCTAGCAGTTGTACGGGCTTGTCGTCACATCCAAGTGCTCCAAGTCGTTGGAATTGATGGCAATTCTAGATTCGCCCGTCAGTCCTATAAGGCGTCGTCAAAAAACGGCGAAGACTACTTAAACGGCTGGTTAGGGAAATTGTAAAACTGTATGCTGGGAGGTGTTACTACGAGACACTAAAGATGCCCATGTTGTTTTCCTTTTTACGCGTCACTTACGAAAGCAAATTCATGTCGGGGCCAACCTATTGCTAGCGTGAGGATCCGTCCGTTGCGAATAGATACCATCCGAACCCGCTCTGTCCTAGGGTTCTCGTCGAAGGCCCGCACTACGACAAATCGCCAATGCTCAGGCGCCAAGCCATTAGCATGACACTATCTCACTCCCAACTATCCACGATAGACATCCGCTTTAAGCCTTCGTGGCAGCATATTCCTGTTATCACCCCCGGTGGCTCCCGTAACAGTGATACGAAATGGTAAACTGACCACTGAATACTACAGCAACCTCTATTGTGACTTCTATGCTTGAGAGGGGCTATCGCCAGGACCAGGGTACCCGCATTCTACATTTTTGGATACGCCTCTGTCTAGCCCTATAGACGGTCACTAAACATTCAAGAATGCCTTCGATGGGAAGCAATATTCGAACCGACAGGTGTTGGTGCCAGTTACTGTACCGCCGCAGCCAAATAGCACACCCAGTTCCGGCAAGACCCATGCGGCTAGGGCCCCTTTCCTCAACTACAATGCCTTCCATGCATATGTCCGGAACCACGTCTGGGGCGGGTCCCCAGGATGCTTGAACATGGAGTCTAGAAAGCTTTAATTCCGCTCCAAAAGGATGGTAGGTTACGTTGGCATCAGCTCTCACGTGGAGTGCCGGGACTTTGGGAAGCAAAGTGTTGTTGTCGTCAAAAAGAACGTTTTTAAGTCGTATGGTAGCTGGCGGATGCGAACGATCGGACCTCTATTAAGCCCATCAACAATACCGTGGTTAGCCCATGTTTCAAACCAAAAAGAAAGGCGGGAGATTAGCACGCGATAGGCATACAAGCGTTCTATGAGCAGAGGCATTGGCCTTTGAGGCTTCAGGCTGGGTTGAAACGAAGTTCTAGTCCTTTGCAAGAGAAATGTTCTATATCGATCTGGCTTGGAGAGATTCCGGAGAACCGACTGCAAATAATGGAAATGTGTCAGATAAATAGTCCGTGCAAGAATGCACCCCTGGATACAATGCTGCGTGATAAGGGCCCAGAGTCACTGTGTGTGCCAGCTTGGCAAATAGTATGGGTGGACAGTAGGCAGCACCTTCGACGGAAGAGTAAACCGAGCTAGCACTACCTCTGTTAAGCCGAAATACGCAGGCGTATGCCACTAAAGATACACGTAAACTCACCTCCGTCCTACAAACTGCCTCTTAGTTAAGGAATAGACTCCACCAGTCGCAGAAACCGGACAATACTTCGTGCGGGTCGCACATCATACCAGCCAACATTTAATAGTTTAACTTTTACCTGTGCACGACCTTGATAAGCAATCGACGGCCACGTAACCGGGGTATGTTACCAGGGTTTAACCAGGCGACTTGAGGATCTTAAATAGGACGCTAGATGCAATAAATCCGCGTTCCTCGGTGAAATCTTTCGACACGTGGCTGCAACCTGATGATAGCGACGTGGAGATGAGATTGGGTAGGTTGCCGCAGGACTTCAACTACTGTAGCCCGTCCACTCAAAGCCTGCACCCTAGTTGAACAGGATATCTGCAATATACTATTAGCTCTCCTTACATGAGTGTACTTCCTCTGGAGTGTGGGTGCGTTGTTTAGAAGACTACTTGTCGATCGTTAGTCCCAATAGATCCCTGGCGGAATAAACCGCAATTCAGTCTAGTTACTTCGCCCAGGACAATCATGTAGCGAATGAGATATAACTGTCTGTATTCCCCGTTTTAAGAGGATCGGTGTTGAGCGTTAAGCCCATTCTAAGCGGTTTGGCGCCTTCCCTGGAACTCTCCGACTTGAAGGATTGCCACGTTGTAAAATCTGGGAGCACCGCGGATACCCCCTGACGTGTTACAATTACCCGCAAAAGCGTATCGCTCCAGCTCCAGGCCGGAGAAGAGCGCCGCTAGGCGTATGCCTTGGTGGGCGAGTTCGTCAGTATCATTCTCGAGATTAGATATTCAAAATTGCATTTTCGGGACAATACGCTGGATTAAATGTAGCCATTCCGAGTCGGGCCAAGTCGCGTCGAACTAAGTGAAAGCACACGGTGCGCTTGGTATTAGGCGACCCTTGAGAAATATTTATCTATATTTGTAGTAAGGGGACTTGAGGAATAATTCTCTACTCAGGAATAATAGGCACCCCGCGGAAACTACCTGGTATCGGGCACCTTAGAGTACCCGCCCCCAGGCTAAACTCTGTGGGCGTACGGGTCCGACCGGAAACCGGATGTCTCGCGCTTATTGGTCCGCGGCCGGTGCTCTGGGGTGTAGACGATTACTGCGCCGCTTAGCGCCTAGAGATTAGCGCGCAGCAGTTCGGATACGCAAGTGTATACAAATAAACCTTGCATGTGTGATCAAGGCATTTGACCAGTATAATAGAAAAGCGGATTTCCTGATTGTATTAATCTGATTATCGTCAAACCTCTCATGTGCTCCTCAACTATGATCTAGGGTTGATAGTCGATGATATGGGCCGATAGAAGCGTAGCAAATGTTGAGCGAGCCTTTAGTGGTACCGAACGACGGCATATGGCCGAACTTATATTCGGACCGCATTATAACTTATCGGGGTGAATGTAAGCTATATTAATATTGGTCTATTCTGCGCTTTCCCCCTCTTATTTTCGGGCTTGGTAGCGCAGGTCGAGATTGCACTTGTTAGGTTAGAAGGACACTTGAGTTGTCACACCGGCCGTGTACATACGTCTTGATGAATCGCCTGCCCGTGCTCTTCCACAGAAATATGGAACCTACCGTACGGGTATAAAATCGGTCTCCAAAGAACTTGTATCAAGCCTAGTCGGAGCCGCGCCAGAGATAATAAATTTTAGCCACACCGCCGGTGTTGGCCTAGATCACATGGCAAGCGGGTCGGGAGTTGTCTTATTGGAATTATTTAGTCTCTGGGACCTTATGAGTGGATGTTATATCTCCTACGGGTAATTACTGGCGGTTCCTTTGGTGAATTATTTTTGCTTATTATCAAGACGGTGCGAGAGCGGCGTGTCTGAGCCCATACACTTGCTTGATAACGAACGCTTCTAGGCCCCGGTCAATGCACGGAAACGCCTAGAGCAACTTAGGTCATAATCTGAGTTTCTATAATCCCACCAAACCTCGACGTGAAGTGACACATTGGACAGTGTCATACAGGATTGTCGCTCCCAACTATCCCCACATTGTTGGTAAACCGTGTTCGAGTTGAGTGCTTTGGTGACCATGAATCGCCCAACTATATTCCTTACCTAACCATCGAGTAAATTAACGGTGTGGCTCGGTACGCAATAGGATCAGGGCTTTGGATCGAGTGTTATGGTAACCCACAAACAAACCTCGGTTGCGATTAATTTCGAGCTTATATGGAATGGGGCACTCGGGCCACCCCCCGTTGCTGTGAACGCTTCGGAAATTCGATGACTGTGCAATCTGGGCTGATCGCAATTATGCATCTTCGTGGTCTAGCTAGATGGTAGTCGCCTTTACCCAAAGCCTGTCGGCGTTCAATTACGGTCACAAATTTGGAGTCCCGCACTCGCTGCCAAGTGATCTAAATTATATTTTCTCGTTTCAGCATCTTACAGCCTTCTTACTGTGTGTCGCTAATAACGGCGGAATCTGACCGAGGGGCTTGCGAGTTCCTTCACGTGGTTGATAGTCATGACTGCTGATTGCGGGAGAACGTGTATATGAGCTGTCGGTGCGCGCGGTTGGCGCCCCTCGACATTCATTCAGGCGGTTGCAGAATGCATACTCTGCGTCAGAGGCGCAATGTCAACAAACTGGTGTTGGTCCAAGAGCGAATTTACTGCTCGTCGGAAGTCCTCTTGAGAGATCCGCTAAAAAGATGCCGGTCTAAAGTTACTAGGAGTCTGGCAGTGACTGCAAGCCCATGCTTAGCGCGTGTCAGATCAGGTAGCTCGCACGTGCTTACCTAACGTGGCTATAGACCTGGTTTAGTAGTTAGATGAGGTGGCTAACTTCTCCGTGTGAGAGGCGCACATTTGCCTGCTTGAGCTAAGTGATATATGGGAAGTGCGTCTACATCCCTTGACTATGTAACAGGACCACGCGATTTGAAAGCAGAAATTCAGGCATGGTGCATGAAGAAACCACCTGGCCCTCCGTGGGGACATACAAGTCCTGGGGACAACTTGCATCATAAAACCATAGGTTCGACCGGCCGATATCATATCCCAAATTAGCATTCGAGCGCCTCTCGTCAGCACACAGGCTACGTGCCGGCTACCTTAAGAGATTGAAATCGTCGACGGTTGGTTGCGGCCCTACTTGCTAACTTCCCAAGAAGAGACTTCTCAGGCAGTGATAAGTGTACGCGCCACGCAAAAATCGGAACACAGGTAATGTTGGGCGGGATTATTAGCACCAACGAGGGAACTCTGGTTGCAGTCGGCGAATTCTCGTGGATCCCTTCCCAGCCAGCCATGAAGCCTGCCTCTCGCCGGCTGAGATGACCCGTGCAGCATCCCGGTTTAGGGGTCGTAGCCTTTGCGCAGAGCATACACGAGGCACCTGCCGCAAAAAGGGCTATAGTGCAGTGGGCTCATCCATGGGCCATACCCGTCCTCACCTCGGTACCTCGGCTAGAGTTGGAGGTTATGGGTCTCGGCGCGCTCTCCGTTCCTCCAGCGGGCGAAACGGAAATCGCTCTACGAAAGCGAGACGATTCGACACCTGCCTACAGGCGCCCCAGCCCTCGAAATGTAAACGAATCGGAGCTTCGTTCAGGCACAAGGATCCATATTAGATGCTTAGCACTGATCGGTTGTGCTCTAAGCAATTACATGAACGGCCTGCTTTTGGCTTATCAAAAACCACATCAGTGCTTGTTGTGGGGCACTAAATGTGGTTACTACTGGCGAATTAGTATAAATTCCGACGGTCCGGAGAAGACAACATGCCCCACAGACTCGACGCCTTTGGTGCTCGCGAGCAGCTCGATCGAACAGCGTAGGATAAATTTTGAATTACACTCGGTCGACCCTACTATGGCAGGATTCCCAACCTACCATTGGAACTTAAAGTCCGCTTCAACCGACCTCGGGTAACCATGCCGCTTTTCTCAATTCGCGTGCTACATTTCAGCTCGGAGAGGTGGTGATTACTTCGCCAACGCTACCAGGGGGTGCAGCGAGATTCTACCGAACCGTACGTCCTATGATCCTAAAGGCTCTAGAGCAAACACGATGGGTATGTCATCGGTGTTGTTTTTCGTCCAAGAGATGACTGGGAGAAAGCACGCCCTCGGCTCTTCAGTCCTATTTGAGCTCAGCGTAGGGGTTCGATAGGTCCAATTGATATTTTGGTGATCAAAGCGTACCTGGGCACCATAACGTCGCAGACCACCACAGCGTATATGCATTCTACTATGTTATGACTACCTCATACCACCAGGGCAAGGCGGAACCAGCGCTTGCTTAGTCCATACTAGGCACTCGATGAGATTGCATCGGGTCACACGATCAGTACATCGGCAGTGCGTAAGTACAAGGCCTACCTTGGCCCGACGCATAACCTGTAACCTAGCTGCCTTTGCGGTGGCTTCTTCTCTCCATGTTCACTGCCTGATCTTTATACGCATAAATGTTGCATCAATCTTTCACCCGGTCGGCAGCCATGGTGGTACGCGTTCACCGTTGTTCGATCGAGGGCCAAGTGCATTGTGTCCTCGACACAATTTTTCACAACGACCCCAACCAACACCCGCATAAGAAGACTGGACCCGGCAGGCCTCGCAGGAGTTTCTAGAGAGCCAAATACTCACACGTAGCTTCAATTAGTAAGACGGCCTCAACTCCCAGATTAATTGTCTTGCAGCAGCGCGTTAGTACCCCCACATAGTGGTACACGCTGGCAACATTATCGAAGGGAAAGAAAAAGGTTCGCTCACACTCGTAGCCGCTACTGACCTCTGAAGATATGAACTCTGTACCTTCCAAGTTTAACCTTAACATTCGGGGCAATCGGTGTGCGAAAGCTGGGCAATAGGTTATGTAGACCTCGTAACTTTGTGCGACGCTTACATTAGCACTCAGCAGAGCATCGATCTGACTCGCCACAATTTACCGAAAGGGATTCATTGACAGGACAGTCCCCTACATCGCCTGACGCGATCTAGAAAACTTCGAGAAACGTAGGGAATTAAGAGCAGAAGAGTACTGTTTTTACAGTTCTCAACTTAGCGAATCGGTGCATAGTGGCGCAACATTAGAGTAAGTACACTACGATGTGGCATGGGCAGTTCTTGCAATTCCGTGTTGTGCGGGAAAATGTCCTGAGAACAACCGAAAGCTGTGAGGACATCTACGATGTGAGACCTCTACAG
		</sequence>
    <sequence><taxon idref="Location_0_4_1|22.01648020809879"/>
			AACGCGCAAAGCATGTGGAATGATACCTGTCGGATATAAACCCCCAATGTACCTCGTGTGTGGAGCTTCTTGCAAGGCTATCACCCACCTCCTATAACCAGTAAATTAGCCTTAAGTACGTTAGAGATTTTTGGGTCAAGCAGCCTGAAATAACTGGCCCGCAGCTCGCAGTACGTCGGTCCGTCAGGCACTTTTTGGTTGAAGCGGCGTCTTGTTACCTAGCGATCATGGTCGGTAGGCCGAGTCCCTGAGATGTGGGATTGTCCGGACGTGTCCCGTGGAGCAATCTCGATGAGAGTATCCAGTCGGACCGATGTACACCGCATAAGTGAGGGCTGTGGGAGTTTTTAAGTCTGGGTTGGGCTGGCCTGGGTGGGGAATTAATTGATGGATTGTACTGGTTAAGCGAGAAAACTAACGGTACGAGTTAGGAGACACGTCACGCCTCGTTCGAAAGAGGTGGAGCCACGGGCGACTTGCATCAGATTGTCTGCATCTCAATTATTCTATACATTCCATCAATCGGAATCGTAACGGTGAGATGCCAGGCAGCGTATAAAGAACGCGGTCAGACTGACTGCCCCTAAATATTGCCCACGGGGCACTTTCCTCTTGCTCCATCTTCCGTCAGGTGACTAGGGTTCTGACGGCGCTATGTTATTCGTACGCCTAGCGTCGACGGATCGTTCTTAACTGTACAAGGATTGCTTATCCCAAGCTAACTACGATTTTGCGACACGACACCTCAGACTATAATACACCTACGGCGATTCCTCCCGGGTCATCTTTTAGCAAACATTCTCCGTTAGCGTTTTAACAGGTCGCCTCGTGACGAGCTTCTCTATCATTCGGAATAGCTCTTCTCCGAGCGCTTTCCCCGATTAGTTCCTGGGCCAGGAGTGTGTCTCCATGAAGGTAAAGCCCACCCGAGTCAGGTACTTGCAGGTCTAGATGGGGTAAGTGGACCCGTTATCCCCCTGGCTTTAACGCCGTTGATGGACTGACAGAACTGCTTCAGGCTAGTCACCGAGAGGAGCAACCAGTTACGGCCCGTACAGGACCTATACCACTTGCCACGCGCAATGACCTGGTGGTATGTTCCCGATCCTGCACGGGTCACTACCCCGACAGGGCCGATTTAAGCTTTACCCTGCAGGGGTGATGCGTGAAGTTCTAAATTCGCGCATGCGACGCCTAGTTTAGGCAAGTAAGTCCCGGCAGGTGGTTTACACAGTTGACACGACGACCCTCTTATATTTCTAGCCGACGTAACGGGTACTTGATCACATCAATCGTATGCTGGATTGCCCTCTCACAGTGTTGTGAAACTTACGTCTTAGCTCCCACGGCTCAGGCGCATAAACCCTCGTCCATGAAGATAGTGAGTATTCGGCCATTACTAGCTCGTGTTAAACTCAGTTACCTGATCGAACGTGGGTTTCCGTGTTCCAGCTGTCTGATCCACTAGACGATCACAAAGACTGATGCGACGTGAGAAACTGATACGATTGTAAATTGTTTCGCGCGACTGTAAGTAACCTCAGGAAACCTAAGCCAATGTATTCAGGGTTAACGGTTAGGTCTTCCGAAGAGTTGGTGCTGGGTTAGGCGTTGTGTTTCGGATTAACTAAATCATCGCTTTAAACGTAGCTCACTGTGTGACCGTCACACGCTCTGTATGAGATTCTAGGGAAGAACTTCGAACGTACAGTGATTCTTAGAGCTACTCGTCAGCGAGGTCCGTCTTCACAACAATCCATCTCATATCTCATACAATTGCAAAGCCCGTAGACCAAACCAGATAGGGTTGTTTCATGATTCAGACGAAGCCCCACGCTCATTCACCTTTTCCATAGTCTGCGACGTAGTGTAATTTTTGCCTAGTTTTTGTATCCACGATAGGGGGGTAACGCATCAACGTCCACCAAATCGTCGTTATGTGCCAGGATTTACACTGTTAGGTCTTCCCCAGAGGTATGGAATCCGAAGCGCAGAGATCATGTCTCACAAATGACGTGTCCTCCGGCGAATTACCATACCCCGGACAAGTCCGATATCTTACCGGACGTTCTCTGGTCCACTGATTAATACCTGACTACAATCATCGAAGGCCGCTCCGCGCCAGTCGGGTTTTCTAAGGGTTTCCACCGTCAATTCGTGCGCCCCGGGACCCTGGACTAGAGACCACGAGTGTCCCTCCTGCTTTGTTCAAACGATCAAAGTCGGACAGAGACTAATCAAGTGTTCAACTGCGAGTTTACACATCGAAACAAAACACAGAATCCCGATATGCTAGTATGGGAACGTACATAATTGCCTCGCACAACCGCAATCGTACTCCATGGTGTGTGTCTTCAATCCTACGTAATGTCGCGATGGGGGTCGCATGAATAAACGGCGTTGTATAACAGAGAGAGTCTGTCAAGTCTGGCAACATACCGTCCCCGTGTCCGGCAGGAGATTGATATGCTTCTTAATCGCCTTGGGCACTCCTAATAGATTTGACCCCCGACGCCGTGTTTGTCATGTAGTTTCATTTTATGCCACACGGAGTGGCCTACCGCCGGCCTCATCTAGTGGTGTCTGCCGGCAGTGACATGGACGCCTGGGAAAGTCAAAGGACCCCGATACGATGGCTACTGATAGGTAGTCCCCGGCTCAACTCAGAATTTCTTGAATCATGGGTCGGAACCGTCTAAATACCCTGTGCGGGATATAAAGCCAGCTGGTACGTAGACCAAAAAAAACCTAATGAGACCTGTCTGCCATAAGATGAGGGTCCTCCCTGGCGCTGCTAAACGGCCCGGTTAGATTCCATGGTCTATGCGCAATCACGAAGGGTCATCCAAGCCGTCTGTCGTCCGCGGACTCGAGAAGATAAGAAGACTCAAGTGCGCCCGAGAGGGGCATTAGCAAGGACAGAACGTAGCGAATGGCTGAGGGCTACATGTAGCATGTGCCCCAGTTTACACTTTGAAACAAAGTTCTTCTTCTCCCCTGTCGGACTACGTAAGTGATTTCTTCGACGTTAGTTGTGAGCATTGCCCTAATCTGGCGAATGTCTTACGAACCATGTGGGGATATGCTACGTCCTTGTATAGTCCGGGCTCTCATATCTCACCGCTGCACCTCGGCGTTAGAGCGGGTTCAACATCGTAACACGGCATCCCTAGTTGAAATACAAATGTATGAGCGCTTACGGTACTCAGACTCGCTTAAGATAGATTGGGAGATGAGGAAATCGCTTTCGATGTGTAGCACTCGATCGCCTTTCGACTTCTGCTTTCAGGTTGGGAAACCTAAATTGTTTGTCCATTTCATCATGATCCAAGAGGGATGTAAGTCCCGAGCCGATGCTGGCTGCTTTACCGTGGAGTAGGCTTATAAGGCCGTACGACTCCGCGCTTATGAGCGCCGAATAGATTACGTATCATGGTTGAAAGGTGTGTCCCCCGTAGAAGGGTCTGTTCGGCGGACTCTCGCACATTGATGATAGTCTAGGAAGACCCCGCAGCCACGTACGTTCTATCTCCATGTAGGACAACTGCGCAGCGAACAGGGAAACTATTTCCCTTGCAGAGAGATTGCTCGCGATTTTTACCCAATGCAACCAAGACTCATGCGTTACACTTGTCGCCGGAATTTTTGTGCTCCATCGCATAAATGGGACTCGGCTAGGCACGGAAAAGCACGTATATTCACTGGACCCAGATTAGGTATCTCAGAGAACGTGACTAGCCAGGTGCAATATTTCAGAGAGTCCAACTACCTTACACAAAGACACTATTAGTCCTGTTTTTGCGCCAGGGTATGTACCAATATCAAGTGACATTTCCAGCGGTCTACGGTATCGTGCGTGTAAACTAATCGAGTATGAGCTGCTCAAGTCAATTCAATTCTTGCTCCTCGTAGCTGCATGGTCATTCTCATGCACACACACGCCGCACGCATCTCCGGTCGTTCCTTTACTCTAAGAGCCGTGTGAAACTATACCGGTTTAAAGGCTATACTGTGCAATAGATGGTTCCCAGACCCCGCAGGGCTATAGACATCGGTAAGGCAGGTACAATGTTCAATTATCCATCAATTGGGGCTGTGAACTTGGACGGGATCGTAGGGTGTCGGATCACTATTCCCTATCCACAGCGGCTGGGGAGGGAAGTTTGCTATCTCCGTTGAGCCATAAAAAATCAAAGCCTCACTATCTGTCAGCGTGAGACGTCCAATGCGTGCCAATAAATACGTCAACCGGAGTACTGCACTTCGTGCATAAACAAAAGCGAGCTAGCAGAGTATCGTCAAGACGAAACTACCGGCCTCAAAATGGGTCCGAACTACGAAGGAATTGTGACCTTAACTCTTCTCTGTGTTTTGTCCCGATAGAGGGCTGCATGTCGGTGGGTCATTGCTAGTGGACGTTGTCTGTAGAGTACGCGTCTCTGTCGGATTGCCAAAAGGCACAAGCTGTAAAATCATTGGGCTTCCTCGCTATCTCCTGGGAAGATCTTTGGTCAAGGTTAACCTCGCGAGTGTGGGTCCGGCTGTTCCTGGCCGTAATGCTTAGCGATTATAATAACCCACTATATCCTGTAAGACTGACCCGTTTCCAGTCATTCTCTGTAACAATCTCACAATTCAGGTTAAGTATCTCCTGAGGGAATCAACCCACTGACCGTGCTCCTCACTTAATATTTACTCCTCGCCGCAAAAGACGTGGCTTCTGAAAGCACCTAATTTGGGGATCAGAACTCGACACACCGCTCATTGAGGCTATCTGGTAACATTAGACGAAAGAAGGGTTTTCCCGACCTTGGATCTCCCTATTCTGCCGAACACAAGCGGGTGTAGGGCCAGAAGTATGCAGGCAATCACGTGATAGACTAACAAGGGGGTAATTCTGGGCGTTCAAACCCCTAATCTAGCCCCCAATCAAAATACCCTAGATGTTACCGCCTGAGCCCGTGCCGGCCTGCTCGCGCATTGGCGAGATAAAATAAGACAGAAACTTTTCTTCAACAGGAGCCGAGTTGTCTAAGATTAACGCCGGATCTCTTCAGTTAGTGGCACACTATTTGCACCCTTCTAGTACTTGTGTCAATCACCCAAGAAATAACTTGCTGATACACTGGGGTGTACTTGGATTGTATCATGTTCGGCGTACTTTTCATCGATAATTCCGCTCCAGCCTTTGGGGACTGGTACTGCTTAAGTAGTGCTGCACACATATCACAAAAAATAAGTCTGCTATAAACCGGGGCAATGCTATGAAGGCCGACTTCTACCAGGCTCAAAGGAACGTTCCACGGGACGTGAAAGTAGATTATATATGCTAGCTAGGCTGCTTGAGGGACAGTCCGCGACACCTCACTTTGCGATTAGGTGTACCGGAATCCTACAGTTAGTAGCCGTGCGTAATTCGGGCAGAAAATATAAGGCGCCCGTATTAATGTAAAGGTGAGAAGACAGAGTGATACACAGTTATATTCCAGGGACCGCACCAGTAGACCTTGTAATCCAACATAAGGCGCGAATCAGCAGGGTATCTCCGCGATTGTTGAGCACGCCCGCAAACTCTGGAAGGTTTTTAGGAGCCTGATGCAACGGTCGAGGATGGGGTCTCAGTTCGCTAGAACAGCTATCATTTCTGAATGATACCAAAAATCAGGATAATTGGAAACTCCAGGAGGGTCTATTGCTCGCTAAGGCACGTAGTGAGGGGGTGCCTAAACAAGGTTTTTGTGTTTATCTATGGTAAGCGGTCTTCGTGAAGGCGAGGACGTAGTTACAATAGTAAGCTATCGCCAGGTCGGGCACTCCCCGTAAAGCGCGAGCCCACTAGCCTCTAGTGCGAAGATTGGACGTCCTGCTTTACCGACGCTCGGTTGCCCCTGCACCCGGCAAGTGGATGGTTACAACACACTTGGAGGTGCGCGCAATACGGAGCAAGAGGTAGTGGTAGTCGAGTCAGGGTCGGTATGAGACGACTACCAATCGCAGTTATCGCCAGCTGGCTTCCGACTCGTCAGTACTAACTTATCGTTATTCGCACGGTCGCAAACCGGGCGTTTGCTCTTAGGGAAACCCTCGAGGTGGGACCCACCGAAAAATTTTCGGCGCCTTCCTTACTAAAGTCCGGACCAAGTGATAGACTGCAGCAGTACGGTCAAGGGCCCGAACAATTTATGGAGACCGGGATTGCCCTCCGATGTCCCTTGCTGGTCTTTGAACATATTTATGGAAGGTCTTCACTGAGACAAGCCTCCCAGGGGTGTCTGCTCAACACCCATTAAGCGGGACTTGTCTTTCAATGTCTATTTGCACGCGCATGTAAGTACAGAGGATTATTCTACCTTCCGGTCCAATCAAAGTGCAAACCACAACCATTTAAAGGCAATCTCTCACCGAGTGAACTCACGCGTAACAGAGAAAACTGACGTCCTATAATTCCGCGCGACGGACGGGCGGCGACCGCCCCCAAACACCCTGTAGGAGCCATTGCGAGCCATAGTGCTTGTCCCATAGCCACATCCAAAACTTAGTATTACCCCACGATTGTAGATGGGGAACCGCCAAGCCCGGGTGAAATCACTATATAGCCCTCTCCGAGAGTCCCAACATGGAGTATACGTCCTGATGGATTCAAAGGGTGGAGCTATTAAACCGTGACGAGATGTGATCTCGCCGAATCCGCAAAGCCGTCCGAAGGCCTGGTATTCACACAGGATGAGGGTCATGCGGTCGATGCGGATAACACGAATGGCCCTTCAAAGGGTATGCTTCTTACTAGAGTATCTCGAGCGCCTATTACGCGTCAACTATTGGTCCGTCTTGAGAACCACGATCTAGCTGGAGGGGATCAGCGATCACCGCGTGCCCAGCGAACTGAAATCTCATTTTGCGGAAGTCCCGCGGCTGAGACAGTCGTATATTCGGATTGATGCCCCAAGGGGTGGTCTTAATTCTACTATCCTTTGAGGCGCCTACACTGAAATAGGCGGAACGAGGGAAATAGTCCCACCGTGCGACTTCTCCGTGAACTCGTTCGCGCTAGCCAATTTGGATGCCCGCGGAGGATGGTTTCATATAGGTAATTGATGAATAGTTCCAACAGAGAACAAGATGGCTATCCGAGAGTAGCGAAGATACCCAGAATTATGAGTGCCTACGTAAGGTTCGGCGCCTGACTAAATCGATTTTCCTATGCATACACAGAGGACTGACTGGGTGTTCTAGTTAGGGAGAATGTTCCCGAAGGAGTGTAACCCCAAGTCGCCGGATTTAGGGATCCGTCTTTCAGCACGCAATCTGAATGAAGCATCTTAGCTGCGCAATAGGCGGCCAGTGGATCGGATTTGGACTGGGAGCACTGAAACTCCGTTAATCGGTCTCTAACTCGGTAGCAACTATGACTCTGGCGTGGCCCGCTAGCAGTTGTACGGGTTTGTCGTCACATCCAAGCGCTCCAAGTCGTTGGAATTGATGGCAATTCTAGATTCGCCCGTCAGTCCTATAAGGCGTCGTCAAAAAACGGCGAAGACTACTTAAACGGCTGGTTAGGGAAATTGTAAAACTGTATGCTGGGAGGTGTTACTACGAGACACTAAAGATGCCCATGTTGTTTTCCTTTTTACGCGTCACTTACGAAAGCAAATTCATGTCGGGGCCAACCTATTGCTAGCGTGAGGATCCGTCCATTGCGAATAGATACCATCTGAACCCGCTCTGTCCTTGGGTTCTCGTCGAAGGCCCGCACTACGACAAATCGCCAATGCTCAGGCGCCAAGCCATTAGCATGACACTATCTCACTCCCAACTATCCACGATAGACATCCGCTTTAAGCCTTCGTGGCAGCATATTCCTGTTATCACCCCCGGTGGCTCCCGTAACAGTGATACGAAATGGTAAACTGACCACTGAATACTACAGCAACCTCTATTGCGACTTCTATGCTTGAGAGGTGCTGTCGCCAGGACCAGGGTACCCGCATTCTACATTTTTGGATACGCCTCTGTCTAGCCCTATAGACGGTCACTAAACATTCTAGAATGCCTTCGATGGGAAGCAATATTCGAACCGACAGGTGTTGGGGCCAGTTACCGTACCGCCGCAGCCAAATAGGACACCCAGTTCCGGCAAGACCCATGCCGCTAGGGCCCCTTTCCTCAACTACAATGCCTTCCATGCATATGTCCGGAACCACGTCTGGGGCGGGTCCCCAGGATGCTTGAACATGGAGTCTAGAAGGCTTTAATTCCGCTCCAAAAGGATGGTAGGTTACGTTGGCATCAGCTCTCACGTGGAGTGCCGGGACTTTGGGAAGCAAAGTGTTGTTGCCGTCATAAAGAACGATTTTAAGTCGTATGGTAGCTGGCGGATGCGAACGATCGGACCTCTATTAAGCCCATCAACAATACCGTGGTTAGCCCATGTTTCAAACCAAAAAGAAAGGCGGGAGATTAGCACGCGATAGGCATACAAGCGTTCTACGAGCAGAGGCATTGGTCTTTGAGGCTTCAGGCTGGGTTGAGACGAAGTTCTAGTCCTTTGCAAGAGAAATGTTCTATATCGATCTGGCTTGGAGAGATTCCGGAGAACCGACTGCAAATAATGGAAATGTGTCAGATAAATAGTCCGTGCAAGAATGCACCCCTGGATACAATGCTGCGTGATAAGGGCCCAGAGTCACTGTGTGTGCCAGCTTGGCAAATAGTATGGGTAGACAGTAGGCAGCACCTTCGACGGAAGAGTAAACCGAGCTAGCACTACCTCTGTTAAGCCGACATACGCAGGCGTATGCCACTAAAGATACACGTAAACTCACCTCCGTCCTACAAACTGCCTCTTAGTAAAGGAATAGACTCCACCAGTCGCAGAAACCGAACAATACTTCGTGCGGGTCGCACATCATACCAGCCAACATTTAATAGTTTAACTTTTACCTGTGCACGACCTTGATAAGCAATCGACGGCCACGTAACCGGGGTATGTTACCAGGGTTTAACCAGGCGACTTGAGGATCTTAAATAGGACGCTAGATGCAATAAATCCGCGTTCCTCGGTGAAATCTTGCGACACGTGGCTGCAACCTGATGATAGCGACGCGGAAATGAGATTGGGTAGGTTGCCGCAGGACTGCAACTACTGTAGCCCGTCCACTCAAAGCCTGCACCCTAGTTGAACAGGATATCTGCAATATACTATTAGCTCTCCTTACATGAGTGTACTTCCTCTGGAGTGTGGGTGCGTTGTTTAGTAGGCTACTTGTCGATAGTTAGTCCCAAAAGATCCCTGGCGGAATAAACCGCAATTCAGTCTAGTTACTTCGCCCAGGACAATCATGTAGCGAATGAGATATAACTGTCTGTATTCCCCGTTTTAAGAGGATCGGTGTTGAGCGTTAAGCCCATTCTAAGCGGTTTGGCGCCTTCCCTGGAACTCTCCGACTTGAAGAATTGCCACGTTGTAAAATCTGGGAGCACCGCGGATACCCCCTGACGTGTTACAATTACCCGCAAAAGCGTATCGCTCCAGCTCCAGGCCGGAGAAAAGCGCCGCTAGGCGTACGCCTTGGTGGGCGAGTTCGTCAGTATCATTCTCGAGATTAGATCTTCAAAATTGCATTTTCGGGACAATAAGCTGGTTTAAATGTAGCCATTCCGAGTCGGGCCAAGTCGCGTCGAACTAAGTGAAAGCACACGGTGCGCTTGGTATTAGGCGACCCTTGAGAAATATTTATCTATATTTGTAGTAAGGGGACTTGAGGAATAATTCTCTACTCAGGAATAATAGGCACCCCGCGGAAACTACCTGGTATCGGGCACCTTAGAGTACCCGCCCCCAGGCTAAATTCCGTGGGCGTACGGGTCGGACCGGAAACCGGATGTCTCGCGCTTATTGGTCCGCGGCCGGTGCTCTGGGGTGTAGACGATTACTGCGCCGCTTAGCGCCTAGAGATTAGCGCGCAGCAGTTCGGATACGCAAGTGTATACAAATAAACCTTGCATGTGTGATCAAGGCATTTGACCAGTATAATAGAAAAGCGGATTTCCTGATTGTATTAATCTGATTATCGTCAAACCTCTCATGTGCTCCTCAACTATGATCTAGGGTTGATAGTCGATGATATGGGCCGATAGAAGCGTAGCAAATGTTGAGCGAGCCTTTAGTGGTACCGAACGACGGCATATGGCCGAACTTATATTCGGACCGCATTATAACTTATCGGGGTGAATGTAAGCTATATTAATATTGGTCTATTCTGCGCTTTCCCCCTCTTATTTTCGGGCTTGGTAGTGCAGGTCGAGATTGCACTTGTTAGGTTAGACGGACACTTGAGTTGTCACACCGGCCGTGTACATACGTCTTGATGAATCGCCTGCCCGTGCCCTTCCACAGAAATATGGAACCTACCGTAAGGGTATAAAATCGGTCTCCAAAGAACTTGTATCAAGCCTAGTCGGAGCCGCGCCAGAGATAATAAATTTTAGCCACACCGCCGGTGTTGGCCTAGATCACATGGCAAGCGGGTCGGGAGTTGTCTTATTGGAATTATTTAGTCTCTGGGACCTTATGAGTAGATGTTATATCTCCTACGGGTAATTACTGGCGGTTCCTTTGTTGAATTATTTTTGCTTATTATCAAGACGGTGCGAGAGCGGCGTGTCTGAGCCAAAACACTTGCTTGATAACGAACGCTTCTAGGCCCCGGTCAATGCACGGAAACGCCTAGAGCAACTTAGGTCATAATCTGAGTTTCTATAATCCCACCAAACCTCGACGTGAAGTGACACATCGGACAGTGTCATACAGGATTGTCGCTCCCAACTATCCCCACATTGTTGGTAAATCGTGTTCGAGTCGAGTGCTTTGGTGACCATGAATCGCCCAACCATATTCCTTACCTAACCATCGTGTAAATTAACGGTGTGGCTCGGTACGCAATAGGATCGGGGCTTTGGATCGAGTGTTATGATAACCCACAAACAAACCGCGGTTGCGATTAATTTCGAGCTTATATGGAATGGGGCACTCGGGCCACCCCCCGTTGCTGTGAACGCTTCGGAAATTCGATGACTGTGCAATCTGGGCTGATCGCGATTATGCATCTTCGTAGTCGAGCTAGATGGTAGTCGCCTTTACCCAAAGCCTGTCGGCGTTCAATTACGGTCACAAATTTGGAGTCCCGCACTCGCTGCCAAGTGATCTAAATTATATTTTCTCGTTTCAGCATCTTACAGCCTTCTTACTGTGTGTCGCTAATAACGGCGGAATCTGACCGAGGGCCTTGCGAGTTCCTTCACGTGGTTAATAGTCATGACTGCTGATTGCGGGAGAACGTGTATATGAGCTGACGGTGCGCGCCGTTGGCGCCCCTCGACATTCATTCAGGCGGTTGCAGAATGCATACTCTGCGTCAGAGGCGCAATGTCAACAAACTGGTGTTGGTCCAAGAGCGAATTTACTGCTCGTCGGAAGTCCTCTTGAGAGATCCGCTAAAAAGATGCCGGTCTAAAGTTACTAGGAGTCTGGCAGTGACTGCAAGCCCATGCTTAGCGCGTGTTAGATCAGGTAGCTCGCACGTGCTTACCTAACGTGGCTATAGACCTGGTTTAGTAGTTAGATGAGGTGGCTAACTTCTCCGTGTGAGAGGCGCACATTTGCCTGCTTGAGCTAAGTGATATATGGGAAGTTCGTCTACATCCCTTACCTATGTAACAGGACCACGCGATTTGAAAGCAGAAATTCAGGCATGGTGCATGAAGAAACCACCTGGCCCTCCGTGGGGACATACAAGTCCCGGGGACAACTTGCATCATAAAACCATAGGTTCGACCGGCCGATATCATATCCCAAATTAGCATTCGAGCGCCTCTCGTCAGCACACAGGCTACGTGCCGGCTGCCTTAAGAGATTGAAATCGTCGACGGTTGGTTGCGGCCCTACTTGCTAACTTCCCAAGAAGAGACTTCTCAGGCAGTGATAAGTGTACGCGCCACGCAAAAATCGGAACACAGGTAATGTTGGGCGGGATTATTAGCACCAACGAGGGAACTCTGGTTGCAGTCGGCGAATTCTCGTGGATCCCTTCCCAGCCAGCCATGAAGCCTGCCTCTCGCCGGCTGAGATGACCCGTGCAGCATCCCGGTTTAGGGGTCGGAGCCTTTGCGCAGAGCATACACGAGGCACCTGCCGCAAAAAGGGCTATAGTGCAGTGGGCTCATCCATGGGCCATACCCGTCCTCACCTCGGTACCTCGGCTAGAGTTGGAGGTTATGGGTTTCGGCGCGCTCTCCGTTCCTCCAGCGGGCGAAACGGAAATCGCTCTACGAAAGCGAGACGATTCGACACCTGCCTACAGGCGCCCCAGCCCTTGAAATGTAAAAGAATCGGAGCTTCGTTCAGGCACAAGGATCCATATTAGATGCTTAGCACTGATCGGTTGTGCTCTAAGCAATTACATAAACGGCTTGCTTTTGGCTTATCAAAAACCACATCAGTGCTTGTTGTGGGGCACTAAATGTGGTTACTACTGGCGAATTAGTATAAATTCGGACGGTCCGGAGAAGACAACATGCCCCACAGACTCGACGCCTTTGGTACTCGCGAGCAGCTCGATCGGACAGCGTAGGATAAATTTTGAATTACACTCGGTCGACCCTACTATGGCAGGATTCCCAACCTACCATTGGAACTTAAAGTCCGCTTCAGCCGACCTCGGGTAACCATGCCGCTTTTCTCAATTTGCATGCTACATTTCAGCTCGGTGAGTTGGTGATTACTTCGCCAACGCTACCAGGGGGTGCAGCGAGATTCTACCGAACCGTACGTCCTATGATCCTAAAGGCTCTAGAGCAAACACGATGGGTATGTCATCGGTGTTGTTTTTCGTCCAAGAGATGACTGGGAGAAAGCACGCCCTCGGCTCTTCAGTCCTATTTGAGCGCAGCGTAGGGGTTCGATAGGTCCAATTGATATTTTGGTGATCAAAGCGTACCTGGGCACCATAACGTCGCAGACCACCACAGCGTATATGCATTCTACTATGTTATGACTACCTCATACCACCAGGGCAAGGCGGAACCAGCGCTTGCTTAGTCCATACTAGGCACTCGATGAGATTGCATCGGGTCACACGATCAGTACATCGGCAGTGCGTAAGTACAAGGCCTACCTTGGCCCGACGCATAACCTGTAACCTAGCTGCCTTTGCGGTGGCTTCTTCTCTCCATGTTCACTGCCTGATCTTTATACGCATAAATGTTGCATCAATCTTTCACCCGGTCGGCAGCCATGGTGGTACGCGTTCACCGTTGTTCGATCGAGGGCCAAGTGCATTGTGTCCTCGACACAATTTTTCACAACGACCTCAACCAACACCCGCATAAGAAGACTGGACCCGGCAGGCCTCGCAGGAGTTTCTACAGAGCCAAATACTCACACGCAGCTTCAATTAGTAAGACGGCCTCAACTCCCAGATTAATTGTCTTGCAGCAGCGCGTTAGTACCCCCACACAGTGGTACACGCTGGCAACATTATCGTAGGGAAAGAAAAAGGTTCGCTCACACTCGTAGCCGCTACTGACCTCTGAAGATATGAACTCTGTACCTTCCAAGTTTAACCTTAACATTCGGGGCAATCGGTGTGCGAAAGCTGGGCAATAGGTTATGTAGACCTCGTAACTTTGTGCGACGCTTACATTAGCACTCAGCAGAGCATCGATCTGACTCGCCACAATTTACCGAAAGGGATTCATTGACAGGACAGTCCCCTACATCGCCTGACGCGATCTAGAAAACTTCGAGAAACGTAGGGAATTAAGAGCAGAAGAGTACTGTTTTTACAGTTCTCAACTTAGCGAATCGGTGCATAGTGGCGCAACATTAGAGTAAGTACACTACGATGTGGCATGGGCAGTTCTTGCAATTCCGTGTTGTGCGGGAAAATGTCCTGAGAACAACCGAAAGCTGTGAGGACATCTACGATGTGAGACCTCTACAG
		</sequence>
    <sequence><taxon idref="Location_0_3_1|27.678161198685743"/>
			AACGCGCAAAGCATGTGGAATGATACCTGTCGGATATAAACCCCCAATGTACCTCGTGTGTGGAGCTTCTTGCAAGGCTATCACCCACCTCCTATAAACAGTAAATTAGCCTTAAGTACGTTAGAGATTTTTGGGTCAAGCAGCCTGAAATAACTGGCCCGCAGCTCGCAGTACGTCGGTCCGTCAGGCACTTTTTGGTTGAAGCGGCGTCTTGTTACCTAGCGATCATGGTCGGTAGGCCGAGTCCCTGAGATATGGGATTGTCCGGACGTGTCCCGTGGAGCAATCTCGATGAGAGTAGCCAATCGGACCGATGTACACCGCATAAGTGAGGGCTGTGGGAGTTTTTAAGTCTGGGTTGGGCTGGCCTGGGTGGGGAATTAATTGATGGATTGTACTGGTTAAGCGAGAAAACTAACGGTACGAGTTAGGAGACACGTCACGCCTCGTTCGAAAGAGGTGGAGCCACGGGCGACTTCCATCAGATTGTCTGCATCTTAATTTCTCTATACATTCCATCAATCGGAATCGTAACGGTGAGATGCCAGGCAGCGTATAAAGAACGCGGTCAGACTGACTGCCCCTAAATATTGCCCACGGGGCACTTTCCTCTTGCTCCATCTTCCGTCAGGTGACTAGGGTTCTGACGGCGCTATGTTATTCGTACGCCTAGCGTCGACGGATCGTTCTTAACTGTACAAGGATTGCTTATCCCAAGCTAACTACGATTTTGCGACACGACACCTCAGACTATAATACACCTACGGCGATTCCTCCCGGGTCATCTTTTAGCAAACATTCTCCGTTAGCGTTTTAACAGGTCGCCTCGTGACGAGCTTCTCTATCATTCGGAATAGCTCTTCTCCGAGCGCTTTCCCCGATGAGTTCCTGGGCCAGGAGTGTGTCTCCATGAAGGTAAAGCCCACTCGAGTCAGGTACTTGCAGGTCTAGATGGGGTAAGTGGACCCGTTATCCCCCTGGCTTTAACGCCGTTGATGGACTGACAGAACTGCTTCAGGCTAGTCACCGAGAGGAGCAACCAGGTACGGCCCGTACAGGACCTATACCACTTGCCACGCGCAATGACCTGGTGGTATGTTCCCGATCCTGCACGGGTCACTACCCCGACAGGGCCGATTTAAGCTTTACCCTGCAGGGGTGATGCGTGAAGTTCTAAATTCGCGCATGCGACGCCTAGTTTAGGCAAGTAAGTCCCGGCAGGTGGTTTACACAGTTGACACGACGACCCTCTTATATTTCTAGCCGACGTAACGGGTACTTGATCATATCAATCGTATGCTGGATTGCCCTCTCACAGTGTTGTGAAACTTACGTCTTAGCTCCCACGGCTCCGGCGCATAAACCCTCGTCCATGAAGATAGTGAGTATTCGGCCATTACTAGATCGTGTTAAACTCAGTTACCTGATCGAACGTGGGTTTCCGTGTTCCAGCTGTCTGATCCACTAGACGATCACAAAGACTGATGCGACGTGAGAAACTGATACGATTGTAAATTGTTTCGCGCGACTGTAAGTAACCTCAGGAAACCTAAGCCAATGTATTCAGGGTTAACGGTTAGGTCTTCCGAAGAGTTGGTGCTGGGTTAGGCGTTGTGTTTCGGATTAACTAAATCATCGCTTTAAACGTAGCTCACTGTGTGACCGTCATACGCTCTGTATGAGATTCTAGGGAAGAACTTCGAACGCACAGTGATTCTTAGAGCTACTCGTCAGCGAGGTCCGTCTTCACAACAATCCATCTCATATCTCATACAATTGCAAAGCCCGTAGACCAAACCAGATAGGTTTGTTTCATGATTCAGACGAAGCCCCACGCTCATTCACCTTTTCCATAGTCTGCGACGTAGTGTAATTTTTGCTTAGTTTTTGTATCCACGATAGGGGGGTAACGCATCAACGTCCACCAAATCGTCGTTATGTGCCAGGATTTACACTGTTAGGTCTTCCCCAGAGGTATGGAATCCGAAGCGCAGAGATCATGTCTCACAAGTGACGTGTCCTCCGGCGAATTACCATACCCCGGACAAGTCCGATATCTTACCGGACGTTCTCTGGTCCACTGATTAATACCTGACTACAATCATCGAAGGCCGCTCCGCGCCAGTCGGGTTTTCTAAGGGTTTCCACCGTCAATTCGTGCGCCCCGAGACCCTGGACTAGAGACCACGAGTGTCCCTCCTGCTTTGTTCAAACGAACAAAGTCGGACAGAGACTAATCAAGTGTTCAACTGCGAGTTTACACATCGAAACAAGACACAGAATCCCGATATGCTAGTATGGGAACGTGCATAATAGCCTCGCACAACCGCAATCGTACTCCATGGTGTGTGTCTTTAATCCTACGTAATGTCGCGATGGGGGTCGCATGAATAAACGGCGTTGTATAACAGAGAGAGTCTGTCAAGTCTGGCAACATGCCGTCCCCGTGTCCGGCAGGAGATTGATATGCTTCTTAATCGCCTTGGGCACTTCTAATAGATTTGACCCCCGACGCCGTGTTTGTCATGTAGTTTCATTTTATGCCACATGGAGTGGCCTACCGCCGGCATCATCTAGTGGTGTCTGCCGTCAGTGACATGGACGCCTGGAAAAGTCAAAGGACCCCGATACGATGGCTACTGATAGGTAGTCCCCGGCTCAACTCAGAATTTCTTGAATCATGGGTCGGAACCGTCTAAATACCCTGTGCGGGATATAAAGCCAGCTGGTACGTAGACCAAAAAAAACCTAATTAGACCTGTCTGCCATAAGATGAGGGTCCTCCCTGGCGCTGCTAAACGGCCCGGTTAGATTCCATGGTCTATGCGCAATCACGAAGGGTCATCCAAGCCGTCTGTCGTCCGCGGACTCGAGAAGATAAGAAGACTCAAGTGCGCCCGAGAGGGGCATTAGCAAGGACAGAACGTAGCGAATGGCTGAGGGCTACAAGTAGCATGTGCCCCAGTTTACACTTTGAAACAAAGTTCTTCTTCTCCCCTGTCGGACTACGTAAGTGATTTCTTCGACGTTAGTTGTGAGCATTGCCCTAATCTGGCGAATGTCTTACGAACCATGTGGGGATATGCTACGTCCTTGTATAGTCCGGGCTCTCATATCTCACCGCTGCACCTCGGCGTTAGAGCGGGTTCAACATCGTAACACGGCATCCCTAGTTGACATACAAATGTATGAGCGCTTACGGTACTCAGACTCGCTTAAGATAGACTGGGAGATGAGGAAATCGCTTTCGATGTGTAGCACTCCATCGCCTTTCGACTTCTGCTTTCAGGTTGGGAAACCTAAATTGTTTGACCATTTCATCATGATCGAAGAGGGATGTAAGTCCCGAGCCGATGCTGGCTGCTTTACCGTGGAGTAGGCTTATAAGGCCGTACGACTCTGCGCTTATGAGCGCCGAATAGATTACGTATCATGGTTGAAAGGTGTGTCCCCCGTAGAAGGGTCTGTTCGGCGGACTCTCGCACATTGATGATAGTCTAGGAAGACCCCGCAGCCACGTACGTTCTGTCTCCATGTAGGACAACTGCGCAGCGAACAGGGAAACTATTTCCCTTGCAGAGAGATTGCTCGCGATTTTTACCCAATGCAACCAAGACTCATGCGTTACACTTGTCGCCGGAATTTTTGTGCTCCATCGCATAAATGGGACTCGGCTAGGCACGGAAAAGCACGTATATTCACTGGACCCAGATTAGGTATCTCAGAGAACGTGACTAGCCAGGTGCAATATTTCAGAGAGTCCAACTACCTTACACGAAGACACTATTAGTCCTGTTTTTGCGTCAGGGTATGTACCAATATCAAGTGACATTTCCAGCGGTCTACGGTATCGTGCGTGTAAACTAATCGAGTATGAGCTGCTCAAGTCAATTCAATTCTTGCTCCTCGTAGCTGCATGTTCATTCTCCTGCACACACACGCCGCACGCATCTCCGGTCGTTCCTTTACTCTAAGAGCCGTGTGAAACTATACCGGTTTAAAGGCTATACTGTGCAATAGATGGTTCCCAGACCCCGCAGGGCTCTAGACATCGGTAAGGCACGTACAATGTTCAATTATCCATCAATTAGGGCTGTGAACTTGGACGGGATCGTAGGGTGTCGGATCACTATTCCCTATCCACAGCGCCTGGGGAGGGAAGTTTGCTATCTCCGTTGAGCCATAAAAAATCAAAGCCTCACTATCTGTCAGCGTGAGACGTCCAATGCGTGCCAATAAATACGTCAACCGGAGTACTGCACTTCGTGCATAAACAAAAGCGAGCTAGCAGACTATCGTCAAGACGAAACTACCGGCCTCAAAATGGGTCCGAACTACGAAGGAATTGTGACCTTAACTCTTCTCTGTGTTTTGTCCCGATAGAGGGCTGCATGTCGGTGGGTCATTGCTAGTGGACGTTGTCTGTAGAGTACGCGTATCTGTCGGATTGCCAAAAGGCACAAGCTGTAAAATCATTGGGCTTCCTCGCTATCCCCTGGGAAGATCTTTAGTCAAGGTTAACCTCGCGAGTGCGGGTCCGGCTGTTTCTGGCCGTAATGCTTAGCGATTATAATAACCCACTATATCCTGTAAGACTGACCCGTTTCCAGTCATTCTCTGTAACAATCTCACAATTCAGGTTAAGTATCTCCTGAGGGAATCAACCCACTGACCGTGCTCCTCACTTAATATTTACTCCTCGCCGCAAAAGACGTGGCTTCTGAAAGCACCTAATTTGGGGATCAGAACTCGACACACCGCTCATTGAGGCTATCTGGTAACATTAGACGAAAGAAGGGTTTTCCCGACCTTGGATCTCCCTATTCTGCCGAACACAAGCGGGTGTAGGGCCAGAAGTATGCAGGCAATCACGTGATAGACTACCAAGGGGGTAATTCTGGGCGTTCAAACCCCTAATCTAGCCGCCAATCAAAATACCCTAGATGTTACCGCCTGAGCCCGTGCCGGCCTGCTCGCGCATTGGCGAGATAAAATAAGACAGAAACTTTTCTACAACAGGAGCCGAGTTGTCTAAGATTAACGCCGGATCTCTTCAGTTAGTGGCACACTATTTGCACCCTTCTAGTACTTGTGTCAATCACCCAAGAAATAACTTGCTGATACACTGGGGTGTACTTGGATTGTATCATGTTCGGCGTACTTTTCATCGATAATTCCGCTCCAGCCTTTGGGGACTGGTACTGCTTAAGTAGTGCTGCACACATATCAGAAAAAATAAGTCTGCTATAAACCATGGCAACGCTATGAAGGCCGACTTCTACCAGGCTCAAAGGAACGTTCCACGGGACGTGAAAGTAGATTATATATGCTAGCTAGGCTGCTTGAGGGACAGTCCGCGACACCTCACTTTGCGATTAGGTGTACCGGAATCCTACAGTTAGTAGCCGTGCGTTATTCGGGCAGAAAATATAAGGCGCCCGTATTAATGTAAAGGTGAGAAGACAGAGTGATACACAGTTATATTCCAGGGACCGCACCAGTAGACCTTGTAATCCAACATAAGGCGCGAATTAGCAGGGTATCTCCGCGATTGTCGAGCACGCCCGCAAACTCTGGAAGGTTTTTAGGAGCCTGATGCAACGGTCGAGGATGGGGTCTCAGTTCGCTAGAACAGCTATCATTTCTGAATGATACCAAAAATCAGGATAATTGGAAACTCCAGGAGGGTCTATTGCTCGCTAAGGCACGTAGTGAGGGGGTGCCTAAACAAGGTTTTTGTGTTTATCTATGGTAAGCGGTCTTCGTGAAGGCGAGGACGTAGTTACAATAGTAAGCTATCGCCAGGTCGGGCACTCCCCGTAAAGCGCGAGCCCACTAGCCTCTAGTGCGAAGATTGGACGTCCTGCTTTACCGACGCTCGGTTGCGCCTGCACCCGGCAAGTGGATGGTTACAACACACTTGGAGGTGCGCGCAATACGGAGCAAGAGGTAGTGGTAGTCGAGTCAGTGTCGGTATGAGACGACTACCAATCGCGGTTATCGCCAGCTGGCTTCCGACTCGTCAGTACTAACTTATCGTTATTCGCACGGTCGCAAACCGGGCGTTTGCTCTTAGGGGAACCCTCGAGGTGGGACCCACCGAAAAATTTTCGGCGCCTTCCTTACTAAAGTCCGGACCAAGTGATAGACTGCAGCAGTACGGTCAAGGGCCCGAACAATTTATGGAGACCGGGATTGCCCTCCGATGTCCCTTGCTGGTCTTTGAACATATTTATGGAAGGTCTTCACTGAGACAAGCCTCCCAGGGGTGTCTGCTCAACACCCATTAAGCGGGACTTGTCTTTCAATGTCTATTTGCACGCGCATGTAAGTACAGAGGATTATTCTACCTTCCGGTCCAATCAAAGTGCAAACCACAACCATTTAAAGGCAATCTCTCACCGAGTGAACTCACGCGTAACAGAGAAAACTGACGTCCTATAATTCCGCGCGACGGACGGGCGGCGACCGCCCCCAAACACCCTGTAGGAGCCATTGCGAGCCATAGTGCTTGTCCCATAGCCACATCCAAAACTTAGTATTACCCCACGATTGTAGATGGGGAACCGCCTAGCCCGGGCGAAATCACTATATAGCCCTCTCCGAGAGTCCCAACATGGAGTATACGTCCTGATGGATTCAAAGGGTGGAGCTATTAAACCGTGACGAGATGTGATCTCGCCGAATCCGCAAAGCCGTCCGAAGGCCTGGTATTGACACAGGATGAGGGTCATGCGGTCGATGCGGATAACACGTATGGCCCTTCAAAGGGTATGCTTCTTACTAGAGTATCTCGAGCGCCTATTACGCGTCAACTATTGGTCCGTCTTGAGAACCACGATCTAGCTGGAGGGGATCAGCGATCACCGCGTGCCCAGCGAACTGAAATCTCATTTTGCGGAAGTCCCGCGGCTGAGACAGTCGTATATTCGGATTGATGCCCCAAGGGGTGGTCTTAATTCTACTATCCTTAGAAGCGCCTACACTGAAATAGGCGGAACGAGGGAAATAGTCCCACCGTGCGACTTCTCCGTGAACTCGTTCGCGCTAGCCAATTTGGATGCCCGCGGAGGATGGTTTCATATAGGTAATTGATGAATAGTTCCAACAGAGAACAAGTTGGCTATCCGAGAGTAGCGAAGATACCCAGAATTATGAGTGCCTACGTAAGGTTCGGCGCCTGACTAAATCGATTTTCCTATGCATACACAGAGGACTGACTGGGTGTTCTAGTTAGGGAGAATGTTCCCGAAGGAGTGTAACCCCAAGTCGCCGGATTTAGGGATCAGTCTTTCAGCACGCAATCTGAATGAAGCATCTTAGCTGCGCAATAGGCGGCCAGTGGATCGGATTTGGACTGGGAGAACTGAAACTCCGTTAATCGGTCTCTAACTCGGTAGCAACTATGACTCTGGCGTGGCCCGCTAGCAGTTGTACGGGTTTGCCGTCACATCCAAGTGCTCCAAGTCGTTGGAATTGATGGCAATTCTAGATTCGCCCGTCGGTCCTATAAGGCGTCGTCAAAAAACGGCGAAGACTACTTAAACGGCTGGTTAGGGAGATTGTAAAACTGTATGCTGGGAGGTGTTACTACGAGACACTAAAGATGCCCATGTTGTTTTCCTTTTTACGCGTCACTTACGAAAGCAAATTCATGTCGGGGCCAACCTATTGCTAGCGTGAGGATCCGTCCATTGCGAATAGATACCATCTGAACCCGCTCTGTCCTAGGGTTCTCGTCGAAGGCCCGCACTACGACAAATCGCCAATGCTCAGGCGCCAAGCCATTAGCATGACACTATCTCACTCCCAACTATCTACGACAGACATCCGCTTTAAGCCTTCGTGGCAGCATATTCCTGTTATCACCCCCGGTGGCTCCCGTAACAGTGATACGAAATGGTAAACTGACCACTGAATACTACAGCAACCTCTATTGCGACTTCTATGCTTGAGAGGTGCTGTCGCCAGGACCAGGGTACCCGCATTCTACATTTTTGGATACGCCTCTGTCTAGCCCTATAGACGGTCACTAAACATTCAAGAATGCCTTCGATGGAAAGCAATATTCGAACCGACAGGTGTTGGGGCCAGTTACCGTACCGCCGCAGCCAAATAGGACACCGAGTTCCGGCAAGACCCATGCCGCTAGGGCCCCTTTCCTCAACTACAATGCCTTCCATGCATATGTCCGGAACCACGTCTGGGGCGGGTCCCCAGGATGCTTGAACATGGAGTCTAGAAGGCTTTAATTCCGCTCCAAAAGGATGGTAGGTTACGTTGGCATCAGCTCTCACGTGGAGTGCCGGGACTTTGGGAAGCAAAGTGTTGTTGCCGTCAAAAAGAACGTTTTTAAGTCGTATGGTAGCTGGCGGATGCGAACGATCGGACCTCTATTAAGCCCATCAACAATACCGTGGTTAGCCCATGTTTCAAACCAAAAAGAAAGGCGGGAGATTAGCACGCGATAGGCATACAAGCGTTCTACGAGCAGAGGCATTGGTCTTTGAGGCTTCAGGCTGGGTTGAGACGAAGTCCTAGTCCTTTGCAAGAGAAATGTTCTATATCGATCTGGCTTGGAGAGATTCCGGAGAACCGACTGCAAATAATGGAAATGTGTCAGATAAATAGTCCGTCCAAGAATGCACCCCTGGATACAATGGTGCGTGATAAGGGCCCAGAGTCACTGTGTGTGCCAGCTTGGCAAATAGTATGGGTAGACAGTAGGCAGCACCTTCGACGGAAGAGTAAACCGAGCTAGCACTACCTCTGTTAAGCCGAAATACGCAGGCGTATGCCACTAAAGATACACGTAAACTCACCTCCGTCCTACAAACTGCCTCTTAGTTAAGGAATAGACTCCACCAGTCGCAGAAACCGAACAAAACTTCGTGCGGGTCACACATCATACCAGCCAACATTTAATAGTCTAACTTTTACCTGTGCACGACCTTGATCAGCAATCGACGGCCACGTAACCGGGGTATGTTACCAGGGTTTAACCAGGCGACTTGAGGATCTTAAATAGGACGCTAGATGCAATAAATCCGCGTTCCTCGGTGAATTCTTGCGACACGTGGCTGCAACCTGATGATAGCGACGCGGAAATGAGATTGGGTAGGTAGCCGCAGGACTGCAACTACTGTAGCCCGTCCACTCAAAGCCTGCACCCTAGTTGAACAGGATATCTGCAATATACTATTAGCTATCCTTACATGAGTGTACTTCCTCTGGAGTGTGGGTGCGTTGTTTAGAAGGCTACTTGTCGATAGTTATTCCCAAAAGATCCGTGGCGGAATAAACCGCAATTCAGTCTAGTTACTTCGCCCAGGACAATCATGTAGCGAATGAGATATAACTGTCTGTATTCCCCGTTTTAAGAGGATCGGTGTTGAGCGTTAAGCCCATTCTAAGCGGTTTGGCGCCTTCCCTGGAACTCTCCGACTTGAAGAATTGCCACGTTGTAAAATCTGGGAGCACCGCGGATACCCCCTGACGTGTTACAATTACCCGCAAAAGCGTATCGCTCCAGCTCCAGGCCGGAGAAGAGCGCCGCTAGGCGTACGCCTTGGTGGGCGAGTTCGTCAGTATCATTCTCGAGATTAGATATTCAAAATTGCATTTTCGGGACAATACGCTGGTTTAAATTTAGCCATTCCGAGTCGGGCCAAGTCGCGTCGAACTAAGTGAAAGCACACGGTGCGCTTGGTATTAGGCGACCCTTGAGAAATATTTATCTATATTTGTAGTAAGGGGACTTGAGGAATAATTCTCTACTCAGGAATAATAGGCACCCCGCGGAAACTACCTGGTATCGGGCACCTTAGAGTACCCGCCCCCAGGCTAAATTCCGTGGGCGTACGGGTCGGACCGGAAACCGGATGTCTCGCGCTTATTGGTCCGCGGCCGGTGCTCTGGGGTGTAGACGATTACTGCGCCGCTTAGCGCCTAGAGATTAGCGCGCGGCAGTTCGGATACGCAAGTGTATACAAATAAACCTTGCATGTGTTATCAAGGCATTTGACCAGTATAATAGGAAAGTGGATTTCCTGATTGTATTAATCTGATTATCGTCAAACCTCTCATGTGCTCCTCAACTATGATCTAGGGTTGATAGTCGACGATATGGGCCGATAGAAGCGTAGCAAATGTTGAGCGAGCCTTTAGTGGTACCGAACGACGGCATATGGCCGAACTTATATTCGGACCGCATTATAACTTATCGGGGTGAATGTAAGCTATATTAATATTGGTCTATTCTGCGCTTTCCCCCTCTTATTTTCGGGCTTGGTAGCGCAGGTCGAGATTGCACTTGTTAGGTTAGACGGACACTTGAGTTGTCACACCGGCCGTGTACATACGTCTTGATGAATCGCCTGCCCGTGCCCTTCCACTGAAATATGGAACCTACCGTAAGGGTATAAAATCGGTCTCCAAAGAACTTGTATCAAGCCTAGTCGGAGCCGCGCCAGAGATAATAAATTTTAGCCACACCGCCCGTGTTGGCCTAGATCACATGGCAAGCGGGTCGGGAGTTGTCTTATTGGAATTATTTAGTCTCTGGGACCTTATGAGTAGATGTTATATCTCCTACGGGTAATTACTGGCGGTTCCTTTGTTGAATTATTTTTGCTTATTATCAAGACGGTGCGAGATCGGCGTGTCTGAGCCAATACACTTGCTTGATAACGAACGCTTCTAGGCCCCGGTCAATGCACGGAAACTCCTAGAGCAACTTAGGTCATAATCTGAGTTTCTATAATGCCACCAAACCTCGACGTGAAGTGACACATCGGACAGTGTCATACAGGATTGTCGCTCCCAACTATCCCCACATTGTTGGTAAACCGTGTTCGAGTTGAGTGCTTTGGTGACCATGAATCACCCAACCATATTCCTTACCTAACCATCGTGTAAATTAACGGTGTGGCTCGGTACGCAATAGGATCGGGGCTTTGGATCGAGTGTTATGATAACCCACAAACAAACCTCGGTTGCGATTAATTTCGAGCTTATATGGAATGGGGCACTCGGGCCACCCCCCGTTGCTGTGAACGCTTCGGAAATTCGATGACTGTGCAATCTGGGCTGATCGCAATTATGCATCTTCGTAGTCGAGCTAGATGGTAGTCGCCTTTACCCAAAGCCTGTTGGCGTTCAATTACGGTCACAAATTTGGAGTCCCGCACTCGCTGCCAAGTGATCTAAATTATATTTTCTCGTTTCAGCATCTTACAGCCTTCTTACTGTGTGTCGCTAATAACGGCGGAATCTGACCGAGGGCCTTGCGAGTTCCTTCACGTGGTTAATAGTCATGACTGCTGATTGCGGGAGAACGTGTATATGAGCTGACGGTGCGCGCCGTTGGCGCCCCTCGACATTCATTCAGGCGGTTGCAGAATGCATACTCTGCGTCAGAGGCGCAATGTCAACAAACTGGTGTTGGTCCAAGAGCGAATTTACTGCTCGTCGGAAGTCCTCCTGAGAAATCCGCTAAAAAGATGCCGGTCTAAAATTACTAGGAGTCTGGCAGTGACTGCAAGCCCATGCTTAGCGCGTGTTAGATCTGGTAGCTCGCACGTGCTTACCTAACGTGGCTATAGACCTGGTTTAGTAGTTAGATGAGGTGGCTAACTTCTCCGTGCGAGAGGCGCACATTTGCCTGCTTGAGCTAAGTGATATATGGGAAATTCGTCTACTTCCCTTACCTATGCAACAGGACCACGCGAGTTGAAAGCAGAAATTCAGGCATGGTGCATGAAGAAACCACCTGGCCCTCCGTGGGGACATACAAGTCCCGGGGACAACTTGCATCATAAAACCATAGGTTCGACCGGCCGATATCATATCCCAAATTAGCATTCGAGCGCCTCTCGTCAGCACACAGGCTACGTTCCGGCTGCCTTAAGAGATTGAAATCGTCGACGGTTGGTTGCGGCCCTACTTGCTAACTTCCCAAGAAGAGACTTCTCAGGCAGTGATAAGTGTACGCGCCACGCAAAAATCGGAACACAGGTAATGTTGGGCGGGATTATTAGCACCAACGAGGGAACTCTGGTTGCAGTCGGCGATGTCTCGTGGATCCCTTCCCAGCCAGCCATGAAGCCTGCCTCTCGCCGGCTGAGATGACCCGTGCAGCATCCCGGTTTAGGGGTCGGAGCCTTTGCGCAGAGCATACACGAGGCACCTGCCGCAAAAAGGGCTATAGTGCAGTGGGCTCATCCATGGGCCATACCCGTCCTCACCTCGGTACCTCGGCGAGAGTTGGAGGTTATGGGTTTCGGCGCGCTCTCCGTTCCTCCAGCGGGGGAAACGGAAATCCCTCTACGAAAGCGAGACGATTCGACACCTGCCTACAGGCGCCCCAGCCCTTGAAATGTAAAAGAATCGGAGCTTCGTTCAGGCACAAGGATCCATATTAGATGCTTAGGACTGATCGGTTGTGCTCTAAGCAATTACATGAACGGCTTGCTTTTGGCTTATCAAAAACCACATCAGTGCTTGTTGTGGGGCACTAAATGTGGTTACTACTGGCGAATTAGTATAAATTCGGACGGTCCGGAGAAGACAACATGCCCCACAGACTCGACGCCTTTGGTGCTCGCGAGCAGCTCGATCGGACAGCGTAGGATAAATTTTGAATTACACTCGGTCGACACTACTATGGCAGGATTCCCAACCTACCATTGGAACTTAAAGTCCGCTTCAGCCGACCTCGGGTAACCATGCCGCTTTTCTCAATTTGCATGCTACATTTCAGCTCGGTGAGTTGGTGATTACTTCGCCAACGCTACCAGGGGGTGCAGCGAGATTCTACCGAACCGTACGTCCTATGATCCTAAAGGCTCTAGAGCAAACACGATGGGTATGTCATCGGTGTTGTTTTTCGTCCAAGAGATGACTGGGAGAAAGCACGCCCTCGGCTCTTCAGTCCTATTTGAGCGCAGCGTAGGGGTTCGATAGGTCCAATTGATATTTTGGTGATCAAAGCGTACCTGGGCACCATAACGTCGCAGACCACCACCGCGTATATGCATTCTACTATGTTATGACTACCTCACACCACCAGGGCAAGGCGGAACCAGCGCTTGCTTAGTCCATACTAGGCACTCGATGAGATTGCATCGGGTCACACGATCAGGACATCGGCAGTGCGTAAGTACAAGGCCTACCTTGGCCAGACGCATAACCTGTAACCTAGCTACCTTTGCGGTGGCTTCTTCTCTCCATGTTCACTGCCTGATCTTTATACGCATAAATGTTGCATCAATCTTTCACCCGGTCAGCAGCCATGGTGGTACGCGTTCACCGTTGTCCGATCGAGGCCCAAGTGCATTGTGTCCTCGACACAATTTTTCACAACGACCTCAACCAACACCCGCATAAGAAGACTGGACCCGGCAGGCCTCGCAGGAGTTTCTAGAGAGCCAAATACTCACACGCAGCTTCAATTAGTAAGACGGCCTCAACTCCCAGATTAATTGTCTTGCAGCAGCGCGTTAGTACCCCCACATAGTAGTACACGCTGGCAACATTATCGAAGGGAAAGAAAAAGGTTCACTCACACTCGTAGCCGCTACTGACCTCTGAAGATATGAACTCTGTACCTTCCAAGTTTAACCTTAACATTCGGGGCAATCGGTGTGCGAAAGCTGGGCAATAGGTTATGTAGACCTCGTAACTTTGTGCGACGCTTACATTAGCACTCAGCAGAGCATCGATCTGACTCGCCACAATTTACCGAAAGGAATTCATTGACAGGACAGTCCCCTACATCGCCTGACGCGATCTAGAATACTTCGAGAAACGTAGGGAATTAAGAGCAGAAGAGTACTGTTTTTACAGTTCTCAACATAGCGAATCGGTGCATAGTGGCGCAACATTAGAGTAAGTACACTACGATGTGGCATGGGCAGTTCTTGCAATTCCGTGTTGTGCGGGAAAATGTCCTGAGAACAACCGAAAGCTGTGAGGACATCTACGATGTGAGACCTCTACAG
		</sequence>
    <sequence><taxon idref="Location_1_4_1|20.796617026394483"/>
			AACGCGCAAAGCATGTGGAATGATACCTGTCGGATATAAACCCCCAATGTACCTCGTGTGTGGAGCTTCTTGCAAGGCTATCACCCACCTCCTATAACCAGTAAATTAGCCTTAAGTACGTTAGAGATTTTTGAGTCAAGCAGCCTGAAATAACTGGCCCGCAGCTCGCAGTACGTCGGTCCGTCAGGCACTTTTTGGTTGAAGCGGCGTCTTGTTACCTAGCGATCATGGTCGGTAGGCCGAGTCCCTGAGATGTGGGATTGTCCGGACGTGTCCCGTGGAGCAATCTCGATGAGAGTATCCAGTCGGACCGATGTACACCGCATAAGTGAGGGATGTGGGAGTTTTTAAGTCTGGGTTGGGCTGGCCTGGGTGGGGAATTAATTGATGGATTGTACTGGTTAAGCGAGAAAACTAACGGTACGAGTTAGAAGACACGTCACGCCTCGTTCGAAAGAGATGGAGCCACGGGCGACTTGCATCAGATTGTCTGCATCTCAATTTTTCTATACATTCCATCAATCGGAATCGTAACGGTGAGATGCCAGGCAGCGTATAAAGAACGCGGTCAGACCGACTGCCCCTAAATATTGCCCACGGGGCACTTTCCTCTTGCTCCATCTTCCGTCAGGTGACTAGGGTTCTGACGGCGCTATGTTATTCGTACGCCTAGCGTCGACGGATCGTTCTTAACTGTACAAGGATTGCTTATCCCAAGCTAACTACGATTTTGCGACACGACACCTCAGACTATAATACACCTACGGCGATTCCTCCCGGGTCATCTTTTAGCAAGCATTCTCCGTTAGCGTTTTAACAGGTCGCCTCGTGACGAGCTTCTCTATCATTCGGAATAGCTCTTCTCCGAGCGCTTTCCCCGATGAGTTCCTGGGCCAGGAGTGTGTCTCCATGAAGGTAAAGCCCACTCGAGTCAGGTACTTGCAGGTCTAGATGGGGTAAGTGGACCCGTTATCCCCCTGGCTTTAACGCCGTTGATGGACTGACAGAACTGCTTCAGGCTAGTCACCGAGAGGAGCAACCAGGTACGGCCCGTACAGGACCTATACCACTTGCCACGCGCAATGACCTGGTGGTATGTTCCCCATCCTGCACGGGTCACTACCCCGACAGGGCCGATTTAAGCTTTACCCTGCAGGGGTGATGCGTGAAGTTCTAAATTCGCGCATGCGACGCCTAGTTTAGGCAAGTAAGTCCCGGCCGGTGGTTTACACAGTTGACACGACGACCCTCTTATACTTCTAGCCGACGTAGCGGGTACTTGATCACATCAATCGTATGCTGGATTGCCCTCTCACAGTGTTGTGAAACTTACGTCTTAGCTCCCACGGCTCAGGCGCATAAACCCTCGTCCATGAAGATAGTGAGTATTCGGCCATTACTAGCTCGTGTTAAACTCAGTTACCTGATCGAACGTGGGTTTCCGTGTTCCAGCTGTCTGATCCACTAGACGATCACAAAGACTGATGCGACGTGAGAAACTGATACGATCGTAAATTGCTTCGCGCGACTGTAAGTAACCTCAGGAAACCTAAGCCAATGTATTCAGGGTTAACGGTTAGGTCTTCCGAAGAGTTGGTGCTGGGTTAGGCGTTGTGTTTCGGATTAACTAAATCATCGCTTTAAACGTAGCTCACTGTGTGACCGTCACACGCTCTGTATGAGATTCTAGGGAAGAACTTCGAACGTACAGTGATTCTTAGAGCTACTCGTCAGCGAGGTCCGTCTTCACAACAATCCATCTCATATCTCATACAATTGCAAAGCCCGTAGACCAAACCAGATAGGGTTGTTTCATGATTCAGACGAAGCCCCACGCTCATTCACCTTTTCCATAGTCTGCGACGTAGTGTAATTTTTGCCTAGTTTTTGTATCCACGATAGGGGGGTAACGCATCAACGTCCACCAAATCGTCGTTATGTGCCAGGATTTACACAGTTAGGTCTTCCCCAGAGGTATGGAATCCGAAGCGCAGAGATCATGTCTCACAAATGACGTGTCCTCCGGCGAATTACCATACCCCGGACAAGTCCGATATCTTACCGGACGTTCTCTGGTCCACTGATTAATACCTGACTACAATCATCGAAGGCCGCTCCGCGCCAGTCGGGGTTTCTAAGGGTTTCCACCGTCAATACGTGCGCCCCGGGACCCTGGACTAGAGACCGCGAGTGTCCCTCCTGCTTTGTTCAAACGAACAAAGTCGGACAGAGACTAATCAAGTGTTCAACTGCGAGTTTACACATCGAAACAAAACACAGAATCCCGATATGCTAGTATGGGAACATACATAATTGCCTCGCACAACAGCAATCGTACTCCATGGTGTGTGTCTTCAATCCTACGTAATGTCGCGATGGGGGTCGCATCAATAAACGGCGTTGTATAACAGAGAGAGTCTGTCAAGTCTGGCAACATGCCGTCCCCGTGTCCGGCAGGAGATTGATATGCTTCTTAATCGCCTTGGGCACTCCTAATAGATTTGACCCCCGACGCCGTGTTTGTCATGTAGTTTCATTTTATGCCACACGGAGTGGCCTACCGCCGGCATCATCTAGTGGTGTCTGCCGGCAGTGACATGGACGCCTGGGAAAGTCAAAGGACCCCGATACGATGGCTACTGATAGGTAGTCACCGGCTCAACTCAGAATTTCTTGAATCATGTGTCGGAACCGTCTAAATACCCTGTGCGGGATATAAAGCCAGCTGGTACGTAGACCAAAAAAAACCTAATGAGACCTGTCTGCCATAAGATGAGGGTACTCCCTGGCGCTGCTAAACGGCCCGGTGAGATTCCATGGTCTATGCGCAATCACGAAGGGTCATCCAAGCCGTCTGTCGTCCGCGGACTCGAGAAGATAAGAAGACTCAAGTGCGCCCGAGAGGGGCATTAGCAAGGACAGAACGCAGCGAATGGCTGAGGGCTACAAGTAGCATGTGCCCCAGTTTACACTTTGAAACAAAGTTCTTCTTCTCACCTGTCGGACTACGTAAGTGATTTCTTCGACGTTAGTTGTGAGCATTGCCCTAATCTGGCGAATGTCTTACGAACCATGTGGGGATATGCTACGTCCTTGTATAGTCCGGGCTCTCATATCTCACCGCTGCACCTCGGCGTTAGAGCGGGTTCAACATCGTAACACGGCATCCCTAGTTGACATACAAATGTATGAGCGCTTACGGTACTCAGACTCGCTTAAGATAGATTGGGAGATGAGGAAATCGCTTTCGATGTGTAGCACTCGATCGCCTTTCGACTTCTGCTTTCAGGTTGGGAAACCTAAATTGTTTGTCCATTTCATCATGATCCAAGAGGGATGTAAGTCCCGAGCCGATGCTGGCTGCTTTACCGTGGAGTAGGCTTATAAAGCCGTACGACTCCGCGCTTATGAGCGCCGAATAGATTACGTATCATGGTTGAAAGGTGTGTCCCCCGTAGAAGGGTCTGTTCGGCGGACTCTCGCACATTAATGATAGTCTAGGAAGACCCCGCAGCCACGTACGTTCTATCTCCATGTAGGACAACTGCGCAGCGAACAGGGAAACTATTTCCCTTGCAGAGATATTGCTCGCGATTTTTACCCAATGCAGCCAAGACTCATGCGTTACACTTGTCGCCGGAATTTTTGTGCTCCATCGCATAAATGGGACTCGGCTAGGCACGGAAAAGCACGTATATTCACTGGACCCAGATTAGGTATCTCAGAGAACGTGACTAGCCAGGTGCAATATTTCAGAGAGTCCAACTACCTTACACAAAGACACTATTAGTCCTGTCTTTGCGTCAGGGTATGTACCAATATCAAGTGACATTTCCAGCGGACTACGGTATCGTGCGAGTAACCTAATCGAGTATAAGCTGCTCAAGTCAATTCAATTCTTGCTCCTCGTAGCTGCATGGTCATTCTCCTGCACACACACGCCGCACGCATCTCCGGTCGTTCCTTTACTCTAAGAGCCGTGTGAAACTATACCGGTTTAAAGGCTATACTGTGCAATAGATGGTTCCCAGACCCCGCAGGGCTCTAGACATCGGTAAGGCACGTACAATGTTCAATTATCCATCAATTGGGGCTGTGAGCTTGGACGGGATCGTAGGGTGTCGGATCACTATTCCCTATCCACAGCGCCTGGGGAGGGAAATTTGCTATCTCCGTTGAGCCATAAAAAATCAAAGCCTCACTATCTGTCAGCGTGAGACGTCCAATGCGTGCCAATAAATACGTCAACCGGAGTACTGCACTTCGTGCATAAACAAAAGCGAGCTAGCAGAGTATCGTCAAGACGAAACTACCGGCCTCAAAATGGGTCCCAACTACGAAGGAATTGTGACCTTAACTCTTCTCTGTGTTTTGTCCCGATAGAGGGCTGCATGTCGGTGGGTCATTGCTAGTGGACGTTGTCTGTAGAGTACGCGTCTCTGTCGGATTGCCAAAAGGCACAAGCTGTAAAATCATTGGGCTTCCTCGCTATCTCCTGGGAAGATCTTTGGTCAAGGTTAACCTCGCGAGTGTGGGTCCGGCTGTTCCTGGCCGTAATGCTTAGCGATTATAATAGCCCACTATATCCTGTAAGACTGACCCGTTTCCAGTCATTCTCTGTAACAATCTCACAATTCAGGTTAAGTATCTCCTGAGGGAATCAACCCACTGACCGTGCTCCTCACTTAATATTTACTCCTCGCCGCAAAAGACGTGGCTTCTGAAAGCACCTAATTTGGGGATCAGAACTCGACACACCGCTCATTGAGGCTATCTGGTAACATTAGACGAAAGAAGGGTTTTCCCGACCTTGGATCTCCCTATTCTGCCGAACACAACCGGGTGTAGGGCCAGAAGTATGCAGGCAATCACGTGATAGACTACCAAGGGGGTAACTCTGGGCGTTCAAACCCCTAATCTAGCCCCCAATCAAAATACCCTAGATGTTACCGCCTGAGCCCGTGCCGGCCTGCTCGCGCATTGGCGAGATAAAATAAGACAGAAACTTTTCTTCAACAGGAGCCGAGTTGTCTAAGATTAACGCCGGATCTCTTCAGTTAGTGGCACACTATTTGCACCCTTCTAGTACTTGTGTCAATCACCCAAGAAATAACTTGCTGATACACTGGGGTGTACTTGGATTGTATCATGTTCGGCGTACTTTTCATCGATAATTCCGCTCCAGCCTTTGGGGACTGGTACTGCTTAAGTAGTGCTGCACACATATCACAAAAAATAAGTCTACTATAAACCGGGGCAATGCTATGAAGGCCGACTTCTACCAGGCTCAAAGGAACGTTCCACGGGACGTGAAAGTAGATTTTATATGCTAGCTAGGCTGCTTGAGTGACAGTCCGCGACACCTCACTTTGCGATTAGGTGTACCGGAATCCTACAGTTAGTAGCCGTGCGTAATTCGGGCAGAAAATATAAGGCGCCCGTACTAATGTAAAGGTGAGAAGACAGAATGATACACAGTTATATTCCAGGGACCGCACCAGTAGACCTTGTAATCCAACATAAGGCGCGAATCAGCAGGGTATCTCCGCGATTGTTGAGTACGCCCGCAAACTCTGGAAGGTTTTTAGGAGCCTGATGCAACGGTCGAGGATGGGGTCTCAGTTCGCCAGAACAGCTCTCATTTCTGAATGATACCAAAAATCAGGATAATTGGAAACTCCAGGAGGGTCTATTGCTCGCTAAGGCACGTAGTGAGGGGGTGCCTAAACAAGGTTTTTGTGTTTATCTATGGTAAGCGGTCTTCGTGAAGGCGAGGACGTAGTTACAATAGTAAGCTATCGCCAGGTCGGGCACTCCCCGTAAAGCGCGAGCCCACTAGCCTCTAGTGCGAAGATTGGACGTCCTGCTTTACCGACGCTCGGTTGCCCCTGCACCCGGCAAGTGGATGGTTACAACACACTTGGAGGTGCGCGCAATACGGAGCAAGAGGTAATGGTAGTCGAGTCAGGGTCGGTATGAGACGACTACCAATCGCAGTTATCGCCAGCTGGCTTCCGACTCGTCAGTACTAACTTATCGTTATTCGCACGGTCGCAAACCGGGCGTTTGCTCTTAGGGAAACCCTCGAGGTGGGACCCACCGAAAAATTCGCGGCGCCTTCCTTACTAAAGTCCGGACCAATTGATAGACTGCAGCAGTACGGTCAAGGGCCCGAACAATTTATGGAGACCGGGATTGCCCTCCGATGTCCCTTGCTGGTCTTTGAACATATTTATGGAAGGTCTTCACTGAGACAAGCCTCCCAGGGGTGTCTGCTCAACACCCATTAAGCGGGACTTGTCTTTCAATGTCTATTTGCACGCGCATGTAAGTACAGAGGATTATTCTACCTTCCGGTCCAATCAAAGTGCAAACCACAACCATTTAAAGGCAATCTCTCACCGAGTGAACTCACGCGTAACAGAGAAAACTGACGTCCTATAATTCCGCGCGACGGACGGGCGGCGACCGCCCCCAAACACCCTGTAGGAGCCATTGCGAGCCATAGTACTTGTCCCATAGCCACATCCAAAACTTAGTATTACCCCACGACTGTAGATGGGGAACCGCCTAGCCCGGGTGGAATCACTATATAGCCCTCTCCGAGAGTCCCAACATGGAGTATACGTCCTGATGGATTCAAAGGGTGGAGCTATTAAACCGTGACGAGATGTGATCTCGCCGAATCCGCAAAGCCGTCAGAAGGCCTGGTATTCACACAGGATGAGGGTCATGCGGTCGATGCGGATAACACGAATGGCCCTTCAAAGGGTACGCTTCTTACTAGAGTATCGCGAGCGCCTATTACGCGTCAACTATTGGTCCGTCTTGAGAACCACGATCTAGCTTGAGGGGATCAGTGATCACCGCGTGCCCAGCGAACTGAAATCTCATTTTGCGGAAGTCCCGCGGCTGAGACAGTCGTATATTCGGATTGATGCCCCAAGGGGTGCTCTTAATTCTACTATCCTTTGAGGCGCCTACACTGAAATAGGCGGAACGAGGGTAATAGTCCCACCGTGCGACTTCTCCGTGAACTCGTTCGCGCTAGCCAATTTGGATGCCCGCGGAGGATGGTTTCATATAGGTAATTGATGAATAGTTCCAACAGAGAACAAGTTGGCTATCCGAGAGTAGTGAAGATACCCAGAATTATGAGTGCCTACGTAAGGTTCGGCGCCTGACTAAATCGATTTTCCTATGCATACACAGAGGACTGACTGGGTGTTCTAGTTAGAGGGAATGTTCCCGAAGGAGTGTAACCCCAAGTCGCCGGATTTAGGGATCAGTCTTTCAGCACGCAATCTGAAAAAAGCATCTTAGCTGCGCAATAGGCGGCCAGTGGATCGGATTTGGACTGGGAGCACTGAAACACCGTTAATCGGTCTCTAACTCGGTAGCAACTATGACTCTGGCGTGGCCCGCTAGCAGTTGTACGGGTTTGTCGTCACATCCAAGTGCTCCAAGTCGTTGGAATTGATGGCAATTCTAGATTCGCCCGTCAGTCCTATAAGGCGTCGTCAAAAAACGGCGAAGACTACTTAAACGGCTGGTTAAGGAAATTGTAAAACTGTATGCTGGGAGGTGTTACTACGAGACACTAAAGATGCCCATGTTGTTTTCCTTTTTACGCGTCACTTACGAAAGCAAATTCATGTCGGGGCCAACCTATTGCTAGCGTGAGGATCCGTCCATTGCGAATAGATACCATCTGAACCCGCTCTGTCCTAGGGTTCTCGTCGAAGGCCCGCACTACGACAAATCGCCAATGCTCAGGCGCCAAGCCATTAGCATGATACTATCTCACTCCCAACTATCCACGATAGACATCCGCTTTAAGCCTTCGTGGCAGCATATTCCTGTTATCACCCCCGGTGGCTCCCGTAACAGTGATATGAAATGGTAAACTGACCACTGAATACTACAGCAACCTCTATTGCGACTTCTATGCTTGAGAGGGGCTGTCGCCAGGACCAGGGTACCCGCATTCTACATTTTTGGATACGCCTCTGTCTAGCCCTATAGACGGTCACTAAACATTCAATAATGCCTTCGATGGGAAGCAATATTCGAACCGACAGGTGTTGGGGCCAGTTACCGTACCGCCGCAGCCAAATAGGACACCCAGTTCGGGCAAGACCCATGCCGCTAGGGCCCCTTTCCTCAACTACAATGCCTTCCATGCATATGTCCGGAACCACGTCTGGGGCGGGTCCCCAGGATGCTTGAACATGGAGTCTAGAAGGCTTTAATTCCGCTCCAAAAGGATGGTAGGTTACGGTGGCATCAGCTCTCACGTGGAGTGCCGGGACTTTGGGAAGCAAAGTGTTGTTGCCGTCAAAAAGAACGTTTTTAAGTCGTATGGTAGCTGGCGGATGCGAACGATCGGACCTCTATTAAGCCCATCAACAATACCGTGGTTAGCCCATGTTTCAAACCAAAAAGAAAGACGGGAGATTAGCACGCGATAGGCATACAAGCGATCTACGAGCAGAGGCATTGGTCTTTGAGGCTTCAGGCTGGGTTGAGACGAAGTTCTAGTCCTTTGCAAGAGAAATGTTCTATATCGATCTGGCTTGGAGAGATTCCGGAGAACCGACTGCAAATAATGGAAATGTATCAGATAAATAGTCCGTGCAAGAATGCACCCCTGGATACAATGCTGCGTGATAAGGGCCCAGAGTCACTGTGTGTGCCAGCTTGGCAAATAGTATGGGTAGACAGTAGGCAGCACCTTCGACGGAAGAGTAAACCGAGCTAGCACTACCTCTGTTAAGCCGAAATACGCAGGCGTATGCCACTAAAGATACACGTAAACTCACCTCCGTCCTACAAACTGCCTCTTAGTTAAGGAATAGACTCCACCAGTCGCAGAAACCGAACAATACTTCGTGCGGGTCGCACATCATACCAGCCAACATTTAATAGTTTAACTTATACCTGTGCACGACCTTGATAAGCAATCGACGGCCACGTAACCGGGATATGTTACTAGGGTTTAACCAGGCGACTTGAGGATCTTAAATAGGACGCTAGATGCAATAAATCCGCGTTCCTCGGTGAAATCTTGCGACACGTGGCTGCAACCTGATGATAGCGACGTGGAGATGAGATTGGGTAGGTTGCCGCAGGACTGCAACTACTGTAGCCCGTCCACTCAAAGCCTGCACCCTAGTTGAACAGGATATCTGCAATATACTATTAGCTCTCCTTACATGAGTGTACTTCCTCTGGAGTGTGGGTGCGTTGTTTAGAAGGCTACTTGTCGATGGTTAGTCCCAAAAGATCCCTGGCGGAATAAACCGCAATTCAGTCTAGTTACTTTGCCCAGGACAATCATGTAGCGAATGAGATATAACTGTCTGTATTCCCCGTTTTAAGAGGATCGGTGTTGAGCGTTAAGCCCATTCTAAGCGGTTTGGCGCCTCCCCTGGAACTCTCCGACTTGAAGAATTGCCACGTTGTAAAATCTGGGAGCACCGCGGATACCCCCTGACGTGTTACAATTACCCGCAAAAGCGTATCGCTCCAGCTCCAGGCCGGAGAAGAGCGCCGCTAGGCGTATGCCTTGGTGGGTGAGTTCGTCAGTATCATTCTCGAGATTAGATATTCAAAATTGCATTTTCGGGACAATACGCTGGTTTAAATGTAGCCATTCCGAGTCGGGCCAAGTCGCGTCGAACTAAGTGAAAGCACACGGTGCGCTTGGTATTAGGCGACCCTTGAGAAATATTTATCTATATTTGTAGTAAGGGGACTTGAGGAATAATTCTCTACTCAGGAATAATAGGCACCCCGCGGAAACTACCTGGTATCGGGCACCTTAGAGTACCCGCCCCCAGGCTAAATTCCGTGGGCGCACGGGTCCGACCGGAAACCGGATGTCTCACGCTTATTGGTCCGCGGCCGGTGCTCTGGGGTGTAGACGATTACTGCGCCGCTTAGCGCCTAGAGATTAGCGTGCAGCAGTTCGGATACGCAAGTGTATACAAATAAACCTTGCATGTGTGATCAAGGCATTTGACCAGTATAATAGAAAAGCGGATTTCCTGATTGTATTAATCTGATTATCGTCAAACCTCTCATGTGCTCTTCAACTATGATCTAGGGTTGATAGTCGATGATATGGGCCGATAGAAGCGTAGCAAATGTTGAGCGAGCCTTTAGTAGTACCGAACGACGGCATATGGCCGAACTTATATTCGGACCGCATTATAACTTATCGGGGTGAATGTAAGCTATATTAATATTGGTCTATTCTGCGCTTTCCCCCTCTTATTTTCGGGCTTGGTAGCGCAGGTCGAGATTGCACTTGTTAGGTTAGACGGACACTTGAGTTGTCACACCGGCCGTGTACATACGTCTTGATGAATCGCCTGCCCGTGCCCTTCCACAGAAATATGGAACCTACCGTAAGGGTATAAAATCGCTCTCCAAAGAACTTGTATCAAGCCTAGTCGGACCCGCGCCAGAGATAATAAATTTTAGCCACACCGCCGGTGTTGGCCTAGATCACATGGCAAGCGGGTCGGGAGTTGTCTTATTGGAATTATTTAGTCTCTGGGACCTTATGAGTAGATGTTATATCTCCTACGGGTAATTACTGGCGGTTCCTTTGTTGAATTATTTTTGCTTATTATCAAGACGGTGCGAGAGCGGCGTGTCTGAGCCAATACACTTGCTTGATAACGAACGCTTCTAGGCCCCGGTCAATGCACGGAAACGCCTAGAGCAACTTAGGTCATAATCTGAGTTTCTATAATCCCACCAAACCTCGACGTGAAGTGACACATCGGACAATGTCATACAGGATTGTCGCTCCCGACTATCCCCACATTGTTGGTAAACCGTGTTCGAGTTGAGTGCTTTGGTGACCATGAATCGCCCAACCATATTCCTTACTTAACCATCGTGTAAATTAACGGTGTGGCTCGGTACCCAATAGGATCGGGGCTTTGGATCAAGTGTTATGATAACCCACAAACAAACCTCGGTTGCGATTAAATTCGAGCTTATATGGAATGGGGCACTCGGGCCACCCCCCGTTGCTGTGAACGCTTCGGAAATTCGATGACTGTGCAATCTGGGCTGATCGCAATTATGCATCTTCGTAGTCGAGCTAGATGGTAGTCGCCTTTACCCAAAGCCTGTCGGCGTTCAATTACGGTCACAGATTTGGAGTCCCGCACTCGCTGCCAAGTGATCTAAATTATATTTTCTCGTTTCAGCATCTTACAGCCTTCTTACTGTGTGTCGCTAATAACGGCGGAATCTGACCGAGGGCCTTGCGAGTTCCTTCACGTGGTTAATAGTCATGACTGCTGATTGCGGGAGAACGTGTATATGAGCTGACGGTGCGCGCCGTTGGCGCCCCTCGACATTTATTCAGGCGGTTGCAGAATGCATACTCTGCGTCAGAGGCGCAATGTCAACAAACTGGTGTTGGTCCAAGAGCGAATTTACTGCTCGTCGGAAGTCCTCTTGAGAGATCCGCTAAAAAGATGCCGGTCTAAAGTTACTAGGAGTCTGGCAGTGACTGCAAGCCCATGCTTAGCGCGTGTTAGCTCAGGTAGCTCGCACGTGCTTACCTAACGTGGCTATAAACCTGGTTTAGTAGTTAGATGAGGTGGCTAACTTCTCCGTGTGAGAGGCGCACATTTGCCTGCTTGAGCTAAGTGATATATGGGAAGTTCGTCTACATCCCTTACCTATGTAACAGGACCACGCGATTTGAAAGCAGAAATTCAGGCATGGTGCATGAAGAAACCACCTGGCCCTCCGTGGGGACATACAAGTCCCGGGGACAACTTGCATCATAAAACCATAGGTTCGACCGGCCGATATCATATCCCAAATTAGCATTAGAGCCCCTCTCGTCAGCACACAGGCTACGTGCCAGCTGCCTTAAGAGATTGAAATCGTCGACGGTTGGTTGCGGCCCTACTTGCTAACTTCCCAAGAAGAGACTTCTCAGGCAGTGATAAGTGTACGCGCCACGCAAAAATCGGAACACAGGTAATGTTGGGCGGGATTATTAGCACCAACGAGGGAACTCTGGTTGCAGTCGGCGAATTCTCGTGGATCCCTTCCCAGCCAGCCATGAAGCCTGCCTCTCGCCGGCTGAGATGACCCGTGCAGCATCCCGGTTTAGGGGTCGGAGCCTTTGCGCAGAGCATACACGAGGCACCTGCCGCAAAAAGGGCTATAGTGCAGTGGGCTCATCCATGGGCCATACCCGTCCTCACCTCGGTACCTCGGCTAGAGTTGGAGGTTATGGGTTTCGGCGCGCTCTCCGTTCCTCCAGCGGGCGAAACGGAAATCGCTCTACGAAAGCGAGACGATTCGACACCTGCCTACAGGCGCCCCAGCCCTTGAAATGTAAAAGAATCGGAGCTTCGTTCAGGCACAAGGATCCATATTAGATGCTTAGCACTGATCGGTTGTGCTCTAAGCAATTACATGAACGGCTTGCTTTTGGCTTATCAAAAACCACATCAGTGCTTGTTGTGGGGCACTAAATGTGGTTACTATTGGCGAATTAGTATAAATTCGGACGGTCCGGAGAAGACAACATGCCCCACAGACTCGACGCCTTTGGTGCTCGCGAGCAGCTCGATCGGACAGCGTAGGATAAATTTTGAATTACACTCGGTCGACCCTACTATGGCAGGATTCCCAACCTACCATTGGAACTTAAAGTCCGCTTCAGCCGACCTCGGGTAACCATGCCGCTTTTCTCAATTGGCATGCTACATTTCAGCTCGGTGAGGTGGTGATTACTTCGCCAACGCTACCAGGGGGTGCAGCGAGATTCTACCGAACCGTACGTCCTATGATCCTAAAGGCTCTAGAGCAAACACGATGGGTATGTCATCGGTGTAGTTTTTCGTCCAAGAGATGACTGGGCGAAAGCACGCCCTCGGCTCTTCAGTCCTATTTGAGCTCAGCGTAGGGGTTCGATAGGTCCAATTGATATTTTGGTGATCAAAGCGTACCTGGGCACCATAACGTCGCAGACCACCACAGCGTATATGCATTCTACTATGTTATGACTACCTCATACCACCAGGGCAAGGCGGAACCAGCGCTTGCTTAGTCCATACTAGGCACTCGATGAGATTGCATCGGGTCACACGATCAGTACATCGGCAGTGCGTAAGTACAAGGCCTACCTTGGCCAGACGCATAACCTGTAACCTAGCTGCCTTTGCGGTGGCTTCTTCTCTCCATGTTCACTGCCTGATCTTTATACGCATAAATGTTGCATCAATCTTTCACCCGGTCGGCAGCCATGGTGGTACGCGTTCACCGTTGTTCGATCGAGGGCCAAGTGCATTGTGTCCTCGACACAATTTTTCACAACGACCTCAACCAACACCCGCATAAGAAGACTGGACCCGGCAGGCCTCGCAGGAGTTTCTAGAGAGCCAAATACTCACACGTAGCTTCAATTAGTAAGGCGGCCTCAACTCCCAGATTAATTGTCTTGCAGAAGCGCGTTAGTACCCCCACATAGTGGTACACGCTGGCAACATTATCGAAGGGAAAGAAAAAGGTTCGCTCACACTCGTAGCCGCTACTGACCTCTGAAGATATGAACTCTGTACCTTCCAAGTTTAACCTTAACATTCGGGGCAATCGGTGTGCGAAAGCTGGGCAATAGGTTATGTAGACCTCGTAACTTTGTGCGACGCTTACATTAGCACTCAGCAGAGCATCGATCTGACTCGCCACAATTTACCGAAAGGGATTCATTGACAGGACAGTCCCCTACATCGCCTGACGCGATCTAGAAAACTTCGAGAAACGTAGGGAATTAAGAGCAGAAGAGTACTGTTTTTACAGTTCTCAACTTAGCGAATCGGTGCATAGTGGCGCAACATTAGAGTAAGTACACTACGATGTGGCATGGGCAGTTCTTGCAATTCCGTGTTGTGCGGGAAAATGTCCTGGGAACAACCGAAAGCTGTGAGGACATCTACGATGTGAGACCTCTACAG
		</sequence>
    <sequence><taxon idref="Location_2_4_1|21.20017160877982"/>
			AACGCGCAAAGCATGTGGAATGATACCTGTCGGATATAAACCCCCAATGTACCTCGTGTGTGGAGCTTCTTGCAAGGCTATCACCCACCTCCTATAACCAGTAAATTAGCCTTAAGTACGTTAGAGATTTTTGAGTCAAGCAGCCTGAAATAACTGGCCCGCAGCTCGCAGTACGTCGGTCCGTCAGGCACTTTTTGGTTGAAGCGGCGTCTTGTTACCTAGCGATCATGGTCGGTAGGCCGAGTCCCTGAGATGTGGGATTGTCCGGACGTGTCCCGTGGAGCAATCTCGATGAGAGTATCCAGTCGGACCGATGTACACCGCATAAGTGAGGGCTGTGGGAGTTTTTAAGTCTGGGTTGGGCTGGCCTGGGTGGGGAATTAATTGATGGATTGTACTGGTTAAGCGAGAAAACTAACGGTACGAGTTAGGAGACACGTCACGCCTCGTTCGAAAGAGATGGAGCCACGGACGACTTGCATCAGATTGTCTGCATCTCAATTTTTCTATACATTCCATCAATCGGAATCGTAACGGTGAGATGCCAGGCAGCGTATAAAGAACGCGGTCAGACTGACTGCCCCTAAATATTGCCCACGGGGCACTTTCCTCTTGCTCCATCTTCCGTCAGGTGACTAGGGTTCTGACGGCGCTATGTTATTCGTACGCCTAGCGTCGACGGATCGTTCTTAACTGTACAAGGATTGCTTATCCCAAGCTAACTACGATTTTGCGACACGACACCTCAGACTATAATACACCTACGGCGATTCCTCCCGGGTCATCTTTTAGCAAACATTCTCCGTTAGCGTTTTAACAGGTCGCCTCGTGACGAGCTTCTCTATCATTCGGAATAGCTCTTCTCCGAGCGCTTTCCCCGAAGAGTTCCTGGGCCAGGAGTGTGTCTCCATGAAGGTAAAGCCCACTCGAGTCAGGTACTTGCAGGTCTAGATTGGGTAAGTGGACCCGTTATCCCCCTGGCTTTAACGCCGTTGATGGACTGACAGAACTGCTTCAGGCTAGTCACCGAGAGGAGCAACCAGGTACGGCCCGTACAGGACCTATACCACTTGCCACGCGCAATGACCTGGTGGTATGTTCCCGATCCTGCACGGGTCACTACCCCGACAGGTCCGATTTAAGCTTTACCTTGCAGGGGTGATGCGTGAAGTTCTAAATTCGCGCATGCGACGCCTAGTTTAGGCAAGTAAGTCCCGGCAGGTGGTTTACACAGTTGACACGACGACCCTCTTATATTTCTAGCCGACGTAACGGGTACTTGATCACATCAATCGTATGCTGGATTGCCCTCTCACAGTGTTGTGAAACTTACGTCTTAGCTCCCACGGCTCAGGCGCATAAACCCTCGTCCATGAAGATAGTGAGTATTCGGCCATTACTAGCTCGTGTTAAACTCAGTTACCTGATCGAACGTGGGTTTCCGTGTTCCAGCTGTCTGATCCACTAGACGATCACAAAGACTGATGCGACGTGAGAAATTGATACGATCGTAAATTGCTTCGCGCGACTGTAAGTAACCTCAGGAAACCTAAGCCAATGTATTCAGGGTTAACGGTTAGGTCTTCCGAAGAGTTGGTGCTGGGTTAGGCGTTGTGTTTCGGATTAACTAAATCATCGCTTTAAACGTAGCTCACTGTGTGACCGTCACACGCTCTGTATGAGATTCTAGGGAAGAACTTCGAACGTACAGTGATTCTTAGAGCTACTCGTCAGCGAGGTCCGTCTTCACAACAATCCATCTCATATCTCATACAATTGCAAAGCCCGTAGACCAAACCAGATAGGGTTGTTTCATGATCCAGACGAAGCCACACGCTCATTCACCTTTTCCATAGTCTGCGACGTAGTGTAATTTTTGCCTAGTTTTTGTATCCACGATAGGGGGGTAACGCATCAACGTCCACCAAATCGTCGTTATGTGCCAGGATTTACACAGTTAGGTCTTCCCCAGAGGTATGGAACCCGAAGCGCAGAGATCATGTCTCACAAATGACGTGTCTTCCGGCGAATTACCATACCCCGGACAAGTCCGATATCTTACCGGACGTTCTCTGGTCCACTGATTAATACCTGACTACAATCATCGAAGGCCGCTCCGCGCCAGTCGGGTTTTCTAAGGGTTTCCACCGTCAATACGTGCGCCCCGGGACCCTGGACTAGAGACCACGAGTGTCCCTCCTGCTTTGTTCAAACGAACAAAGTCGGACAGAGACTAATCAAGTGTTCAACTGCGAGTTTACACATCGAAACAAAACACAGAATCCCGATATGCTAGTATGGGAACATACATAATTGCCTCGCACAACAGCAATCGTACTCCATGGTGTGTGTCTTCAATCCTACGTAATGTCGCGATGGGGGTCGCATGAATAAACGGCGTTGTATAACAGAGAGAGTCTGTCAAGTCTGGCAACAGGCCGTCCCCGTGACCGGCAGGAGATTGATATGCTTCTTAATCGCCTTGGGCACTCCTAATAGATTTGACCCCCGACGCCGTGTTTGTCACGTAGTTTCATTTTATGCCACACGGAGTGGCCTACCGCCGGCATCATCTAGTGGTGTCTGCCGGCAGTGACATGGACGCCTGGGAAAGTCAAAGGACCCCGATACGATGGCTACTGATAGGTAGTCCCCGGCTCAACTCAGAATTTCTTGAATCATGTGTCGGAACCGTCTAAATACCCTGTGCGGGATATAAAGCCAGCTGGTACGTAGACCAAAAAAAACCTAATGAGACCTGTCTGCCATAAGATGAGGGTCCTCCCTGGCGCTGCTAAACGGCCCGGTTAGATTCCATGGTCTATGCGCAATCACGAAGGGTCATCCAAGCCGTCTGTCGTCCGCGGACTCGAGAAGATAAGAAGACTCAAGTGCGCCCGAGAGGGGCATTAGCAAGGACAGAACGTAGCGAATGGCTGAGGGCTACAAGTAGCATGTGCCCCAGTTTACACTTTGAAACAAAGTTCTTCTTCTCCCCTGTCGGACTACGTAAGTGATTTCTTCGACGTTAGTTGTGAACATTGCCCTAATCTGGCGAATGTCTTACGAACCATGTCGGGATATGCTACGTCCTTGTATAGTCCGGGCTCTCATATCTCACCGCTGCACCTCGGCGTTAGAGCGGGTTCAACATCGTAACACGGCATCCCTAGTTGACATACAAATGTATGAGCGCTTACGGTACTCAGACTCGCTTAAGATAGATTGGGAGATGAGGAAATCGCTTTCGATGTGTAGCACTCGATCGCCTTTCGACTTCTGCTTTCAGGTTGGGAAACCTAAATTGTTTGTCCATTTCATCATGATCCAAGAGGGATGTAAGTCCCGAGCCGATGCTGGCTGCTTTACCGTGGAGTAGGCTTATAAAGCCGTACGACTCCGCGCTTATGAGCGCCGAATAGATTACGTATCATGGTTGAAAGGTGTGTCCCTCGTAGAAGGGTCTGTTCGGCGGACTCTCGCACATTGATGATAGTCTAGGAAGACCCCGCAGCCACGTACGTTCTATCTCCATGTAGGACAACTGCGCAGCGAACAGGGAAACTATTTCCCTTGCAGAGATATTGCTCGCGATTTTTACCCAATGCAACCAAGACTCATGCGTTACACTTGTCGCCGGAATTTTTGTGCTCCATCGCATAAATGGGACTCGGCTAGGCACGGAAAAGCACGTATATTCACTGGACCCAGATTAGGTATCTCAGAGAACGTGACTAGCCAGGTGCAATATTTCAGAGAGTCCAACTACCTTACACAAAGACACTATTAGTCCTGTTTTTGCGTCAGGGTATGTACCAATATCAAGTGACATTTCCAGCGGACTACGGTATCGTGCGTGTAACCTAATCGAATATGAGCTGCTCAAGTCAATTCAATTCTTGCTCCTCGTAGCTGCATGGTCATTCTCCTGCACACACACGCCGCACGCATCTCCGGTCGTTCCTTTACTCTAAGAGCCGTGTGAAACTATACCGGTTTAAAGGCTATACTGTGCAATAGATGGTTCCCAGACCCCGCAGGGCTCTAGACATCGGTAAGGCACGTACAATGTTCAATTATCCATCAATTGGGGCTGTGAGCTTGGACGGGATCGTAGGGTGTCGGATCACTATTCCCTATCCACAGCGCCTGGGGAGGGAAGTTTGCTATCTCCGTTGAGCCATAAAAAATCAAAGCCTCACTATCTGTCAGCGTGAGACGTCCAATGCGTGCCAATAAATACGTCAACCGGAGTACTGCACTTCGTGCATAAACAAAAGCGAGCTAGCAGAGTATCGTCAAGACGAAACTACCGGCCTCAACATGGGTCCCAACTACGAAGGAATTGTGACCTTAACTCTTCTCTGTGTTTTGTCCCGATAGAGGGCTGCATGTCGGTGGGTCATTGCTAGTGGACGTTGTCTGTAGAGTACGCGTCTCTGTCGGATTGCCAAAAGGCACAAGCTGTAAAATCATTGGGCTTCCTCGCTATCTCCTGGGAAGATCTTTGGTCAAGGTTAACCTCGCGAGTGTGGGTCCGGCTGTTCCTGGCCGTAATGCTTAGCGATTATAATAACCCACTATATCCTGTAAGACTGACCCGTTTCCAGTCATTTTCTGTAACAATCTCACAATTCAGGTTAAGTATCTCCTGAGGGAATCAACCCACTGACCGTGCTCCTCACTTAATATTTACTCCTCGCCGCAAAAGACGTGGCTTCTGAAAGCACCTAATTTGGGGATCAGAACTCGACACACCGCTCATTGAGGCTATCTGGTAACATTAGACGAAAGAAGGGTTTTCCCGACCTTGGATCTCCCTATTCTGCCGAACACAAGCGGGTGTAGGGCCAGAAGTATGCAGGCAATCACGTGATAGACTACCAAGGGGGTAACTCTGGGCGTTCAAACCCCTAATCTAGCCCCCAATCAAAATACCCTAGATGTTACCGCCTGAGCCCGTGCCGGCCTGCTCGCGCATTGGCGAGATAAAATAAGAGAGAAACTTTTCTTCAACAGGAGCCGAGTTGTCTAAGATTAACGCCGGATCTCTTCAGTTAGTGGGACACTATTTGCACCCTTCTAGTACTTGTGTCAATCACCCAAGAGATAACTTGCTGATACACTGGGGTGTACTTGGATTATATCATGTTCGGCGTACTTTTCATCGATAATTCCGCTCCAGCCTTTGGGGACTGGTACTGCTTAAGTAGTGTTGCACACATATCACAAAAAATAAGTCTGCTATAAACCGGGGCAATGCTATGAAGGCCGACTTCTACCAGGCTCAAGGGAACGTTCCACGGGACGTGAAAGTAGATTTTATATGCTAGCTAGGCTGCTTGAGCGACAGTCCGCGACACCTCACTTTGCGATTAGGTGTACCGGAATCCTACAGTTAGTAGCCGTGCGTAATTCGGGCAGAAAATATAAGGCGCCCGTATTAATGTAAAGGTGAGAAGACAGAGTGATACACAGTTATATTCCAGGGACCGCACCAGTAGACCTTGTAATCCAACATAAGGCGCGAATCAGCAGGGTATCTCCGCGATTGTTGAGTACGCCCGCAAACTCTGGAAGGTTTTTAGGAGCCTCATGCAATGGTCGAGGATGGGGTCTCAGTTCGCCAGAACAGCTATCATTTCTGAATGATACCAAAAATCAGGATAATTGGAAACTCCAGGAGGGTCTATTGCTCGCTAAGGCACGTAGTGAGGGGGTGCCTAAACAAGGTTTTTGTGTTTATCTATGGTAAGCGGTCTTCGTGAAGGCGAGGACGTAGTTACAATAGTAAGCTATCGCCAGGTCGGGCACTCCCCGTAAAGCGCGAGCCCACTAGCCTCTAGTGCGAAGATTGGACGTCCTGCTTTACCGACGCTCGGTTGCCCCTGCACCCAGCAAGTGGATGGTTACAACACACTTGGAGGTGCGCGCAATACGGAGCAAGAGGTAATGGTAGTCGAGTCAGGGTCGGTATGAGACGACTACCAATCGCAGTTATCGCCAGCTGGCTTCTGACTCGTCAGTACTAACTTATCGTTATTCGCACGGTCGCAAACCGGGCGTTTGCTCTTAGGGAAACCCTCGAGGTGGGACCCACCGAAAAATTTGCGGCGCCTTCCTTACTAAAGTCCGGACCAAGTGATAGACTGCAGCAGTACGGTCAAGGGCCCGAACAATTTATGGAGACCGGGATTGCCCGCCGATGTCCCTTGCTGGTCTTTGAACATATTTATGGAAGGTCTTCACTGAGACAAGCCTCCCAGGGGTGTCTGCTCAACACCCATTAAGCGGGACTTGTCTTTCAATGTCTATTTGCACGCGCATGTAAGTACAGAGGATTATTCTACCTTCCGGTCCAATCAAAGTGCAAACCACAACCATTTAAAGGCAATCTCTCACCGAGTGAACTCACGCGTAACAGAGAAAACTGACGTCCTATAATTCCGCGCGACGGACGGGCGGCGACCGCCCCCAAACACCCTGTAGGAGCCATTGCGAGCCATAGTGCTTGTCCCATAGCCACATCCAAAACTTAGTATTACCCCACGATTGTAGATGGGGAACCGCCTAGCCCGGGTGAAATCACTATATAGCCCTCTCCGAGAGTCCCAACATGGAGTATACGTCCTGATGGATTCAAAGGGTGGAGCTATTAAACCGTGACGAGATGTGATGTCGCCGAATCCGCAAAGCCGTCCGAAGGCCTGGTATTCACACAGGATGAGGGTCATGCGGTCGATGCGGATAACACGAATGGCCCTTCAAAGGGTATGCTTCTTACTAGAGTATCTCGAGCGCCTATTACGCGTCAACTATTGGTCCGTCTTGAGAACCACGATCTAGCTGGAGGGGATCAGCGACCACCGCGTGCCCAGCGAACTGAAATCTCATTTTGCGGAAGTCCCGCGGCTGAGACAGTCGTATATTCGGATTGATGCCCCAAGGGGTGGTCTTAATTCTACTATCCTTTGAGGCGCCTACACTGAAATAGGCGGAACGAGGGAAATAGTCCCACCGTGCGACTTCTCCGTGAACTCGTTCGCGCTAGCCAATTTGGATGCCCGCGGAGGATGGTTTCATATAGGTAATTGATGAATAGTTCCAACAGAGAACAAGTTGGCTATCCGAGAGTAGCGAAGATACCCAGAATTATGAGTGCCTACGTAAGGTTCGGCGCCTGACTAAATCGATTTTCCTATGCATACACAGAGGACTGACTGGGTGTTCTAGTTAGAGAGAATGTTCCCGAAGGAGTGTAACCCCAAGTCGCCGGATTTAGGGATCAGTCTTTCAGCACGCAATCTGAAAGAAGCATCTTAGCTGCGCAATAGGCGGCCAGTGGATCGGATTTGGACTGGGAGCACTGAAACACCGTTAATCGGTCTCTAACTCGGTAGCAACTATGACTCTGGCGTGGCCCGCTAGCAGTTGTACGGGTTTGTCGTCACATCCAAGTGCTCCAAGTCGTTGGAATTGATGGCAATTCTAGATTCGCCCGTCAGTCCTATAAGGCGTCGTCAAAAAACGGCGATGACTACTTAAACGGCTGGTTAGGGAAATTGTAAAACTGTATGCTGGGAGGTGTTACTACGAGACACTAAAGATGCCCATGTTGTTTTCCTTTTTACGCGTCACTTACGAAAGCAAATTCATGTCGGGGCCAACCTATTGCTAGCGTGAGGATCCGTCCATTGCGAATAGATACCATCTGAACCCGCTCTGTCCTAGGGTTCTCGTCGAAGGCCCACACTACGACAAATCGCCAATGCTCAGGCGCCAAGCCATTAGCATGATAATATCTCACTCCCAACTATCCACGATAGACATCCGCTTTAAGCCTTCGTGGCAGCATACTCCTGTTATCACCCCCGGTGGCCCCCGTAACAGTGATACGAAATGGTAAACTGACCACTGAATACTACAGCAACCTCTATTGCGACTTCTATGCTTGAGAGGGGCTGTCGCCAGGACCAGGGTACCCGCATTCTACATTTTTGGATACGCCTCTGTCTAGCCCTATAGACGGTCACTAAACATTCAAGAATGCCTTCGATGGGAAGCAATATTCGAACCGACAGGTGTTGGGGCCAGTTACCGTACCGCCGCAGCCAAATAGGACACCCAGTTCCGGCAAGACCCATGCCGCTAGGGCCCCTTTCCTCAACTACAATGCCTTCCATGCATATGTCCGTAACCACGTCTGGGGCGGGTCCCCAGGATGCTTGAACATGGAGTCTAGAAGGCTTTAATTCCGCTCCAAAAGGATGGTAGGTTACGTTGGCATCAGCTCTCACGTGGAGTGCCGGGACTTTGGGAAGCAAAGTGTTGTTGCCGTCAAAAAGAACGTTTTTAAGTCGTATGGTAGCTGGCGGATGCGAACGATCGGACCTCTATTAAGCCCATCAACAATACCGTGGTTAGCCCATGTTTCAAACCAAAAAGAAAGACGGGAGATTAGCACGCGATAGGCATACAAGCGATCTACGAGCAGAGGCATTGGTCTTTGAGGCTTCAGGCTGGGTTGAGACGAAGTTCTAGTCCTTTGCAAGAGAAATGTTCTATATCGATCTGGCTTGGAGAGATTCCGGAGAACCGACTGCAAATAATGGAAATGTATCAGATAAATAGTCCGTGCAAGAATGCACCCCTGGATACAATGCTGCGTGATAAGGGCCCAGAGTCACCGTGTGTGCCAGCTTGGCAAATAGTATGGGTAGACAGTAGGCAGCACCTTCGACGGAAGAGTAAACCGAGCTAGCACTACCTCTGTTAAGCCGAAATACGCAGGCGTATGCCACTAAAGATGCACGTAAACTCACCTCCGTCCTACAAACTGCCTCTTAGTTAAGGAATAGACTCCACCAGTCGCAGAAACCGAACAATACTTCGTGCGGGTCGCACATCATACCAGCCAACATTTAATAGTTTAACTTATACCTGTGCACGACCTTGATAAGCAATCGACGGCCACGTAACCGGGGTATGTTACCAGGGTTTAACCAGGCGACTTGAGGATCTTAAATAGGACGCTAGATGCAATAAATCCGCGTTCCTCGATGAAATCTTGCGACACGTGGCTGCCACCTGATGATAGCGACGTGCAGATGAGATTGGGTAGGTTGCCGCAGGACTGCAACTACTGTAGCCCGTCCGCTCAAAGCCTGCACCCTAGTTGAACAGGATATCTGCAATATACTATTAGCTCTCCTTACATGAGTGTACTTCCTCTGGAGTGTGGGTGCGTTGTTTAGAAGGCTACTTGTCGATGGTTAGTCCCAAAAGATCCCTGGCGGAATAAACCGCAATTCAGTCTAGTTACTTCGCCCAGGACAATCATGTAGCGAATGAGATATAACTGTCTGTATTCCCCGTTTTAAGAGGATCGGTGTTGAGCGTTAAGCCCATTCTAAGCGGTTTGGCGCCTTCCCTGGAACTCTCCGACTTGAAGAATTGCCACGTTGTAAAATCTGGGAGCACCGCGGATACCCCCTGACGTGTTACAATTACCCGCAAAAGCGTATCGCTCCAGCTCCAGGCCGGAGAAGAGCGCCGCTAGGCGTATGCCTTGGTGGGTGAGTTCGTCAGTATCAATCTCGAGATTAGATATTCAAAATTGCATTTTCGGGACAATACGCTGGTTTAAATGTAGCCATTCCGAGTTGGGCCAAGTCGCGTCGAACTAAGTGAAAGCACACGGTGCGCTTGGTATTAGGCGACCCTTGAGAAATATTTATCTATATTTGTAGTAAGGGGACTTGAGGAATAATTCTCTACTCAGGAATAATAGGCACCCCGCGGAAACTACCTGGTATCGGGCACCTTAGAGTACCCGCCCCCAGGCTAAATTCCGTGGGCGTACGGGTCCGACCGGAAACCGGATGTCTCGCGCTTATTGGTCCGCGGCCGGTGCTCTGGGGTGTAGACGATTACTGCGCCGCTTAGCGCCTAGAGATTAGCGCGCAGCAGTTCGGATACGCAAGTGTATACAAATAAACCTTGCATGTGTGATCAAGGCATTTGACCAGTATAATAGAAAAGCGGATTTCCTGATTGTATTAATCTGATTATCGTCGAACCTCTCATGTGCTCTTCAACTATGATCTAGGGTTGATAGTAGATGATATGGGCCGATAGAAGCGTAGCAAATGTTGAGCGAGCCTTTAGTGGTACCGAACGACGGCATATGGCCGAACTTATATTCGGACCGCATTATAACTTATCGGGGTGAATGTAAGCTATATTAATATTGGTCTATTCTGCGCTTTCCCCCTCTTATTCTCGGGCTTGGTAGCGCAGGTCGAGATTGCACTTGTTAGGTTAGACGGACACTTGAGTTGTCACACCGGCCGTGTACATACGTCTTAGTGAATCGCCTGCCCGTGCCCTTCCACAGAAATATGGAACCTACCGTAAGGGTATAAAATCGGTCTCCAAAGAACTTGTATCAAGCCTAGTCGGAGCCGCGCCAGAGATAATAAATTGTAGCCACACCGCCGGTGTTGGCCTAGATCACATGGCAAGCGGGTCGGGAGTTGTCTTATTGGAATCATTTAGTCTCTGGGACCTTATGAGTAGATGTTATATCTCTTACGGGTAATTACTGGCGGTTCCTTTGTTGAATTATTTTTGCTTATTATCAAGACGGTGCGAGAGCGGCGTGTCTGAGCCAATACACTTGCTTGATAACGAACGCTTCTAGGCCCCGGTCAATGCACGGAGACGCGTAGAGCAACTTAGGTCATAATCTGAGTTTCTATAATCCCACCAAACCTCGACGTGAAGTGACACATCGGACAATGTCACACAGGATTGTCGCTCCCAACTATCCCCACATTGTTGGTAAACCGTGTTCGAGTTGAGTGCTTTGGTGACCATGAATCGCCCAACCATATTCCTTACTTAACCATCGTGTAAATTAACGGTGTGGCTCGGTACGCAATAGGATCGGGGCTTTGGATCAAGTGTTATGATAACCCATAAACAAACCTCGGTTGCGATTAATTTCGAGCTTATATGGAATGGGGCACTCGGGCCACCCCCCGTTGCTGTGAACGCTTCGGAAATTCGATGACTGTGCAATCTGGGCTGATCGCAATTATGCATCTTCGTAGTCGAGCTAGATGGTAGTCGCCTTTACCCAAAGCCTGTCGGCGTTCAATTACGGTCACAAATTTGGAGTCCCGCACTCGCTGCCAAGTGATCTAAATTATATTTTCTCGTTTCAGCATCTTACAGCCTTCTTACTGTGTGTCGCTAATAACGGCGAAATCTGACCGAGGGCCTTGCGAGTTCCATCACGTGGTTAATAGTCATGACTGCTGATTGCGGGAGAACGTGTACATGAGCTGACGGTGCGCGCCGTTGGCGCCCCTTGACATTCATTCAGGCGGTTGCAGAATGCATACTCTGCGTCAGAGGCGCAATGTCAACAAACTGGTGTTGGTCCAAGAGCGAATTTACTGCTCGTCGGAAGTCCTCTTGAGAGATCCGCTAAAAAGAAGCCGGTCTAAAGTTACTAGGAGTCTGGCAGTGACTGCAAGCCCATGCTTAGCGCGTGTTAGCTCAGGTAGCTCGCACGTGCTTACCTAACGTGGCTATAGACCTGGTTTAGTAGTTAGATGATGTGGCTAACTTCTCCGTGTGAGAGGCGCACATTTGCCTGCTTGAGCTAAGTGATATATGGGAAGTTCGTCTACATCCCTTACCTATGTAACAGGACCACGCGATTTGAAAGCAGAAATTCAGGCATGGTGCATTAAGAAACCACCTGGCCCTCCGTGGGGACATACAAGTCCCGGGGACAACTTGCATCATAAAACCATAGGTTCGACCGGCCGATATCATATCCCAAATTAGCATTAGAGCGCCTCTCGTCAGCACACAGGCTACGTGCCGGCTGCCTTAAGAGATTGAAATCGTCGACGGTTGGTTGCGGCCCTACTTGCTAACTTCCCAAGAAGAGACTTCTCAGGCAGTGATAAGTGTACGCGCCACGCAAAAATCGGAACACAGGTAATGTTGGGCGGGATTATTAGCACCAACGAGGGAACTCTGGGTGCAGTCGGCGAATTCTCGTGGATCCCTTCCCAGCCAGCCATGAAGCCTGCCTCTCGCCGGCTGAGATGACCCGTGCAGCATCCCGGTTTAGGGGTCGGAGCCTTTGCGCAGAGCATACACGAGGCACCTGCCGCAAAAAGGGCTATAGTGCAGTGGGCTCATCCATGGGCCATACCCGTCCTCACCTCGGTACCTCGGCTAGAGTTGGAGGTTATGGGTTTCGGCGCGCTCTCCGTTCCTCCAGCGGGCGAAACGGAAATCGCTCTACGAAAGCGAGACGATTCGACACCTGCCCACAGGCGCCCCAGCCCTTGAAATGTAAAAGAATCGGAGCTTCGTCCAGGCACAAGGATCCATATTAGATGCTTAGCACTGATCGGTTGTGCTCTAAGCAATTACATGAACGGCTTGCTTTTGGCTTATCAAAAACCACATCAGTGCTTGTTGTGGGGCACTAAATGTGGTTACTACTTGCGAATTAGTATAAATTCGGACGATCCGGAGAAGACAACATGCCCCACAGACTCGACGCCTTTGGTGCTCGCGAGCAGCTCGATCGGACAGCGTAGGATAAATTTTGAATTACACTCGGTCGACCCTACTATGGCAGGATTCCCAACCTACCATTGGAACTTAAAGTCCGCTTCAGCCGACCTCGGGTAACCATGCCGCTTTTCTCAATTTGCATGCTACATTTCAGCTCGGTGAGGTGGTGATTACTTCGCCAACGCTACCAGGGGGTGCAGCGAGATTCTACCGAACCGTACGTCCTATGATCCTAAAGGCTCTAGAGCAAACACGATGGGTATGTCATCGGTGTTGTTTTTCGTCCAAGAGATGACTGGGAGAAAGCACGCCCTCGGCTCGTCAGTCCTATTTGAGCTCAACGTAGGGGTTCGATAGGTCCAATTGATATTTTGGTGATCAAAGCGTACCTGGGCACCATAACGTCGCAGACCACCACAGCGTATATGCATTCTACTATGTTATGACTACCTCATACCACCAGGGCAAGGCGGAACCAGCGCTTGCTTAGTCCATACTAGGCACTCGATGAGATTGCATCGGGTCACACGATCAGTACATCGGCAGTGCGTAAGTACAAGGCCTACCTTGGCCAGACGCATAACCTGTAACCTAGCTGCCTTTGCGGTGGCTTCTTCTCTCCATGTTCACTGCCTGATCTTTATACGCATAAATGTTGCATCAATCTTTCACCCGGTCGGCAGCCATGGTGGTACGCGTTCACCGTTGTTCGATCGAGGGCCAAGTGCATTGTGTCCTCGACACAATTTTTCACAACGACCTCAACCAACACCCGCATAAGAAGACTGGACCCGGCAGGCCTCGCAGGAGTTTCTAGAGAGCCAAATACTCACACGTAGCTTCAATTAGTAAGACGGCCTCAACTCCCAGATTAATTGTCTTGCAGAAGCGCGTTAGTACCCCCACATAGTGGTACACGCTGGCAACATTATCGAAGGGAAAGAAAAAGGTTCGCTCACACTCGTAACCGCTACTGACCTCTGAAGATATGAACTCTGTACCTTCCAAGTTTAACCTTAACATTCGGGGCAATCGGTGTGCGAAAGCTGGGCAATAGGTTATGTAGACCTCGTAACTTTGTGCGACGCTTACATTAGCACTCAGCAGAGCATCGATCTGACTCGCCACAATTTACCGAAAGGGATTCATTGACAGGACAGTCCCCTACATCGCCTGACGCGATCTAGAAAACTTCGAGAAACGTAGGGAATTAAGAGCAGAAGAGTACTGTTTTTACAGTTCTCAACTTAGCGAATCGGTGCATAGTGGCGCAACATTAGAGTAAGTACACTACGATGTGGCATGGGCAGTTCTTGCAATTCCGTGTTGTGCGGGAAAATGTCCTGGGAACAACCGAAAGCTGTGAGGACATCTACGATGTGAGACCTCTACAG
		</sequence>
    <sequence><taxon idref="Location_2_4_0|29.33448068309146"/>
			AACGCGCAAAGCATGTGGAATGATACCTGTCGGATATAAACCCCCAATGTACCTCGTGTGTGGAGCTTCTTGCAAGGCTATCATCCACCTCCTATAACCAGTAAATTAGCCTTAAGTACGTTAGAGGTTTTTGAGTCAAGCAGCCTGAAATAACTGGCCCGCAGCTCGCAGTACGTCGGTCCGTCAGGCACTTTTTGGTTGAAGCGGCGTCTTGTTACCTAGCGATCATGGTCGGTAGGCCGAGTCCCTGAGATGTGGGATTGTCCGGACGTGTCCCGTGGAGCAATCTCGATGAGAGTATCCAGTCAGACCGATGTACACTGCATAAGTGAGGGCTGTGGGAGTTTTTAAGTCTGGGTTGGGCTGGCCTGGGTGGGGAATTAATTGATGGATTGTACTGGTTAAGCGAGAAAACTAACGGTACGAGTTAGGAGACACGTCACGCCTCGTTCGAAAGAGATGGAGCCACGGGCGACTTGCATCAGATTGACTGCATCTCAATTTTTCTATACATTCCATCAATCGGAATCGTAACGGTGAGATGCCAGGCAGCGTATAAAGAACGCGGTCAGACTGACTGCCCCTAAATATTGCCCACGGGGCACTTTCCTCTTGCTCCATCTTCCGTCAGGTGACTAGGGTTCTGACGGCGCTATGTTATTCGTACGCCTAGCGTCGACGGATCGTTCTTAACTGTACAAGGATTGCTCATCCCAAGCTAACTACGATTTTGCGACACGACACCTCAGGCTATAATACACCTACGGCGATTCCTCCCAGGTCATCTTTTAGCAAACATTCTCCGTTAGCGTTTTAACAGGTCGCCTCGTGACGAGCTTCTCTATCATTCGGAATAGCTCTTCTCCGAGCGCTTTCCCCGATGAGTTCCTGGGCCAGGAGTGTGTCTCCATGAAGGTAAAGCCCACTCGAGTCAGGTACTTGCAGGTCTAGATTGGGTAAGTGGACCCGTTATCCCCCTGGCATTAACGCCGTTGATGGACTGACAGAACTGCTTCAGGCTAGTCACCGAGAGGAGCAACCAGGTACGGCCCGTACAGGACCTATACCACTTGCCACGCGCAATGACCTGTTGGTATGTTCCCGATCCTGCACGGGTCACTACCCCGACAGGGCCGATTTAAGCTTTACCTCGCAGGGGTGAAGCGTGAAGTTGTAAATTCGCGTATGCGACGCCTAGTTTAGGCAAGTAAGTCCCGGCAGGTGGTTTACACAGTTGACACGACGACCCTCTTATATTTCTAGCCGACGTAACGGGTACTTGATCACATCAATCGTATGCTGGATTGCCCTCTCACAGTGTTGTGAAACTTACGTCTTAGCTCCCACGGCTCAGGCGCATAAACCCTCGTCCATGAAGATAGTGAGTATTCGGCCATTACTAGCTCGTGTTAAACTCAGTTACCTGATCGAACGTGGGTTTCCGTGTTCCAGCTGTCTGATCCACTAGACGATCACAAAGACTGATGCGACGTGAGAAATTGATACGATCGTAAATTGCTTCGCGCGACTGTAAGTATCCTCAGGAAACCTAAGCCAATGTATTCAGGGTTAACGGTTAGGTCTTCCGAAGAGTTGGTGCTGGGTTAGGCGTTGTGTTTCGGATTAACTAAATCATCGCTTTAAACGTAGCTCACTGTGTGACCGTCACACGCTCTGTATGAGATTCTAGGGAAGAACTTCGAACGTACAGTGATTCTCAGAGCTACTCGTCAGCGAGGTCCGTCTTCACAACAATCCATCTCATATCTCATACAATTGCAAAGCCCGTAGACCAAACCAGATAGGGTTGTTTCATGATTCAGACGAAGCCACACGCTCATTCACCTTTTCCATAGTCTGCGACGTAGTGTAATTTTTGCCTAGTTTTTGTATCCACTATAGGGGGGTAACGCATCAACGTCCACCAAATTGTCGTTATGTGCCAGGATTTACACAGTTAGGTCTTCCCCAGAGGTATGGAACCCGAAGCGCAGAGTTCATGTCTCACAAATGACGTGTCTTCCGGCGAATTACCATACCCCGGACAAGTCCGATATCTTACCGGACGTTCTCTGGTCCACTGATTAATACCTGACTACAACCATCGAAGGCCGCTCCGCGCCAGTCGGGTTTTCTAAGGGTTTCCACCGTCAATACGTGCGCCCCGGGACCCTGGACTAGAGACCATGAGTGTCCCTCCTGCTTTGTTCAAACGAACAAAGTTGGACAGAGACTAATCAAGTGTTCAACTGCGAGTTTACACATCGAAACAAAACACAGAATCCCGATATGCTAGTATGGGAACATACATAATTGCCTCGCACAACAGCAATCGTACTCCATGGTGTGTGTCTTCAATCCTACGTCATGTCGCGATGGGGGTCGCATGAATAAACGGCGTTGTATAACAGAGAGAGTCTGTCAAGTCTGGCAACATGCCGTCCCCGGGACCGGCAGGAGATTGATATGCTTCTTAATCGCCTTGGGCACTCCTAATAGATTTGACCCCCGACGCCGTGTTTGTCACGTAGTTTCATTTTATGCCACACGGAGTGGCCTACCGCCGGCATCATCTAGTGGTGTCTGCCGGCAGTGACATGGACGCCTGGGAAAGTCAAAGGACCCCGATACGATGGCTACTTATAGGTAGTCCCCGGCTCAACTCAGAATTTCTTGAATCATGTGTCGGAACCGTCTAAATACCCTGTGCGGGATATAAAGCCAGCTGGTACGTAGACCAAAAAAAACCTAATGAGACCTGTCTGCCATAAGATGAGGGTCCTCCCTGGCGCTGCTAAACGGCCCGGTTAGATTCCATGGTCTATGCGCAATCACGAAGGGTCATCCAAGCCGTCTGTCGTCCGCGGACTCGAGAAGATAAGAAGACTCAAGTGCGCCCGAGAGGGGCATTAGCAAGGACAGAACGTAGCGAATGGCTGAGGGCTACAAGTAGCATGTGCCCCAGTTTACACTTTGAAACAAAGTTCTTCTTCTCCCCTGTCGGACTACGTAAGTGATTTCTTCGACGTTAGTTGTGAACATTGCCCTAATCTGGCGAATGTCTTACGAACCATGTGGGGATATGCTACGTCCTTGTATAGTCCGGGCTCACATATCTCACCGCTGCACCTCGGCGTTAGAGCGGGTTCAACATCGTAACACGGCACCCCTAGTTGACATACAAATGTATGAGCGCTTACGGTACTCAGACTCGCTTAAGATAGATTGGGAGATGAGGAAATCGCTTTCGATGTGTAGCACTCGATCGCCTTTCGACTTCTGCTTTCAGGTTGGGAAACCTAAATTGTTTGTCCATTTCATCATGATCCAAGAGGGATGTAAGTCCCGAGCCGATGCCGGCTGCTTTACCGTGGAGTAGGCTTATAAAGCCGTACGACTCCGCGCTTATGAGCGCCGAATAGATTACGTATCATGGTTGAAAGGTGTGTCCCCCGTAGAAGAGTCTGTTCGGCGGACTCTCGCACATTGATGATAGTCTAGGAAGACCCCGCAGCCACGTACGTTCTATCTCCATGTAGGACAACTGCGCAGCGAACAGGGAAACTATTTCCCTTGCAGAGATATTGCTCGCGATTTTTACCCAATGCAACCAAGACTCATGCGTTACACTTGTCGCCGGAATTTTTGTGCTCCATCGCATAAATGGGACTCGGCTAGGCACGGAAAAGCACGTATATTCACTGGACCCAGATTAGGTATCTCAGAGAACGTCACTAGCCAGGTGCAATATTTCAGAGAGTCCAACTACCTTACACAAAGACACTATTAGTCCTGTTTTTGCGTCAGGGTATGTACCAATATCAAGTGACATTTCCAGCGGACTACGGTATCGTGCGTGTAACCTAATCGAGTATGAGCTGCTCAAGTCAATTCAATTCTTGCTCCTCGTAGTTGCATGGTCATTCTCCTGCACACACACGCCGCACGCATCTCCGGTCGTTCCTTTACTCTAAGAGCCGTGTGAAACTATACCGGTTTAAAGGCTATACTGTGCAATAGATGGTTCCCAGACCCCGCAGGGCTCTAGACATCGGTAAGGCACGTACAATGTTCAATTATCCATCAATTGGGGCTGTGAGCTTGGACGGGATCGTAGGGTGTCGGATCACTATTCCCTATCCACAGCGCCTGGGGAGGGAAGTTTGCTATCTCCGTTGAGCCATAAAAAATCAAAGCCTCACTATCTGTCAGCGTGAGACGTCCAATGCGTGCCAATAAATACGTCAACCGGAGTACTGCACTTCGTGCATAAACAAAAGCGAGCTAGCAGAGTATCGTCAAGACGAAACTACCGGCCTCAACATGGGTCCCAACTACGAAGGAATTGTGACCTTAACTCTTCTCTGTGTTTTGTCCCGATAGAGGGCTGCATGTCGGTGGGTCATTGCTAGTGGACGTTGTCTGTAGAGTACGCGTCTCTGTCGGATTGCCAAAAGGCACAAGCTGTAAGATCATTGGGCTTCCTCGCTATCTCCTAGGAAGAGCTTCGGTCAAGGTTAACCTCGCGAGTGTGGGTCCGGCTGTTCCTGGCCGTAATGCTTAGCGATTATAATAACCCACTATATCCTGTAAGACTGACCCGTTTCCAGTCATTCTCTGTAACAATCTCACAATTCAGGTTAAGTATCTCCTGAGGGAATCAACCGACTGACCGTGCTCCTCACTTAATATTTACTCCTCGCCGCAAAAGACGTGGCTTCTGAAAGCACCTAATTTGGGGATCAGAACTCGACACACCGCTCATTGAGGCTATCTGGTAACATTAGACGAAAGAAGGGTTTTCCCGACCTTGGATCTCCCTATTCTGCCGAGCACAAGCGGGTGTAGGGGCAGAAGTATGCAGGCAATCACGTGATAGACTACCAAGGGGGTAACTCAGGGCGTTCAAACCCCTAATCTAGCCCCCAATCAAAATACCCTAGATGTGACCGCCTGATCCCGTGCCGGCCTGCTCGCGCATTGGCGAGATAAAATAAGACAGAAACTTTTCTTCAACAGGAGCCGAGTTGTCTAAGATTAACGCCGGATCTCTTCAGTTAGTGGGACACTATTTGCACACTTCTAGTACTTGTGTCAATCACCCAAGAGATAACTTGCTGATACACTGGGGTGTACTTGGATTATATCATGTTCGGCGTACTTTTCATCGATATTTCCGCTCCAGCCTTTGGGGACTGGTACTGCTTAAGTAGTGCTGCACACATATCACAAAAAATAGGTCTGCTATAAACCAGGGCAATGCTATGAAGGCCGACTTCTACCAGGCTCAAGGGAACGTTCCACGGGACGTGAAAGTAGATTTTATATGCTAGCTAGGCTGCTTGAGCGACAGTCCGCGACACCTCACTTTGCGATTAGGTGTACCGGAATCCTACAGTTAGTAGCCGTGCGTAATTCGGGCAGAAAATATAAGGCGCCCGTATTAATGTAAAGGTGAGAAGACAGAGTGATACACAGTTATATTCCAGGGACCGCACCAGTAGACCTTGTAATCCAACATAAGGCGCGAATCAGCAGGGTATCTCCGCGATTGTTGAGTACGCCCGCAAACTCTGGAAGGTTTTTAGGAGCCTGATGCAACGGTCGAGGATGGGGTCTCAGTTCGCCAGAACAGCTATCATTTCTGAATGATACCAAAAATCAGGATAATTGGAAACTCCAGGAGGGTCTATTGCTCGCTGAGGCACGTAGTGCGGGGGTGCCTAAACAAGGTTTTTGTGTTTATCTATGGTAAGCGGTCTTCGTGAAGGCGAGGACGTAGTTACAATAGTAAGCTATCGCCAGGTCGGGCACTCCCCGTAAAGCGCGAGCCCACTAGCCTCTAGTGCGAAGATTGGACGTCCTGCTTTACCGACGCTCGGTTGCCCCTGCACCCGGCAAGTGGATGGTTACAACACACTTGGAGGTGCGCGCAATACGGAGCAAGAGGTAATGGTAGTCGAGTCAGGGTCAGTATGAGACGACTACCAATCGCAGTTATCGCCAGCTGGCTTCCGACTCGTCAGTACTAACTTATCGTTATTCGCACGGTCGCAAACCGGGCGTTTGCTCTTAGGGAAACCCTCGAGGTGGGACCCACCGAAAAATTTGCGGCGCCTTCCTTACTAAAGTCCGGACCAAGTGATAGACTGCAGCAGTACGGTCAAGGGCCCGAACAATTTATGGAGACCGGGATTGCCCGCCGATGTCCCTTGCTGGTCTTTGAACATATTTATGGAAGGTCTTCACTGAGACAAGCCTCCCAGGGATGTCTGCTCAACACCCATTAAGCGGGACTTGTCTTTCAATGTCTATTTGCACGCGCATGTAAGTACAGAGGATTATTCTACCTTCCGGTCCAATCAAAGTGCAGACCACAACCATTTAAAGGCAATCTCTCACCGAGTGAACTCACGCGTAACAGAGAAAACTGACGTCCTATAATTCCGCGCGACGGACGTGCGGCGACCGCCCCCAAACACCCTGTAGGAGCCATTGCGAGCCATAGTGCTTGTCCCATAGCCACATCCAAAACTTAGTATTACCCCACGATTGTAGATGGGGAACTGCCTAGCCCGGGTGAAATCACTATATAGCCCTCTCCGAGAGTCCCAACATGGAGTATACGTCCTGATGGATTCAAAGGGTGGAGCTATTAAACCGTGACGAGATGTGATGTCGCCGAATCCGCAAAGCCGTCCGAAGGCCTGGTATTCACACAGGATGAGGGTCATGCAGTCGATGCGGATAACACGAATGGCCCTTCAAAGGGTATGCTTCTTACTAGAGTATCTCGAGCGCCTATTACGCGTCAACTATTGGTCCGTCTTGAGAACCACGATCTAGCTGGAGGGGATCAGCGACCACCGCGTGCCCAGCGAACTGAAATCTCATTATGCGGAAGTCCCGCGGCTGAGACAGTCGTATATTCGGTTTGATGCCCCAAGGGGTGGTCTTAATTCTACTATCCTTTGAGGCGACTACACTGAAATAGGCGGAACGAGGGAAATAGTCCCACCGTGCGACTTCTCCGTGAACTCGTTCGCGCTAGCCAAATTGGATGCCCGCGGAGGATGGTTTCATATAGGTAATTGATGAATAGTTCCAACAGAGAACAAGTTGGCTATCCGAGAGTAGCGAAGATACCCAGAATTATGAGTGCCTACGTAAGGTTCGGCGCCTGACTAAATCGATTTTCCTATGCATACACAGAGGACTGACTGGGTGTTCTAGTTAGAGAGAATGTTCCCGAAGGAGTGTAACCCCAAGTCGCCGGATTTAGGGATCAGTCTTTCAGCACGCAATCTGAAAGAAGCATCTTAGCTGCGCAATAGGCGGCCAGTGGATCGGTTTTGGACTGGGAGCACTGAAACACCGTTAATCGGTCTCTAACTCGGTAGCAACTATGACTCTGGCGTGGCCCGCTAGCAGTTGTACGGGTTTGTCGTCACATCCAAGTGCTCCAAGTCGTTGGAATTGATGGCAATTCTAGATTCACCCGTCAGTCCTATAAGGCGTCGTCAAAAAACGGCGAAGACTACTTAAACGGCTGGTTAGGGAAATTGTAAAACTGTATGCTGGGAGGTGTTACTACGAGACACTAAAGATGCCCATGTTGTTTTCCTTTTTACGCGTCACTTACGAAAGCAAATTCATGTCGGGGCCAACCTATTGCTACCGTGAGGATCCGTCCATTGCGAATAGATACCATCTGAACCCGCTCTGTCCTAGGGTTCTCGTCGAAGGCCCACACTACGACAAATCGCCAATGCTCAGGCGCCAAGCCATTAGCATGATAATATCTTACTCCCAACTATCCACGATAGACATCCGCTTTAAGCCTTCGTGGCAGCATACTCCTGTTATCACCCCCGGTGGCCCCCGTAACAGTGATACGAAATGGTAAACTGACCACTGAATACTACAGCAACCTCTATTGCGACTTCTATGCTTGAGAGGGGCTGTCGCCAGGACCAGGGTACCCGCATTCTACATTTTTGGATACGCCTCTGTCTAGCCCTATAGACGGTCACTAAACATTCAAGAATGCCTTCGATGGGAAGCAATATTCGAACCGACAGGTGTTGGGGCCAGTTACCGTACCGCCGCAGCCAAATAGGACACCCAGTTCCGGCAAGACCCATGCCGCTAGGGCCCCTTTCCTCAACTACAATGCCTTCCATGCATATGTCCGTAACCACGTCTGGGGCGGGTCCCCAGGATGCTTGAACATGGAGTCTAGAAGGCTTTAATTCCGCTCCAAAAGGATGGTAGGTTACGTTGGCATCAGCTCTCACGTGGAGTGCCGGGACTTTGGGAAGCAAAGTGTTGTTGCCGTCAAAAAGAACGTTTTTAAGTCGTATGGTAGCTGGCGGATGCGAACGATCGGACCTCTATTAAGCCCATCAACAATACCGTGGTTAGCCCATGTTTCAAACCAAAAAGAAAGACGGGAGATTAGCACGCGATAGGCATACAAGCGATCTACGAGCAGAGGCATTGGTCTTTGAGGCTTCAGGCTGGGTTGAGACGAAGTTCTAGTCCTTTGCAAGAGAAGTGTTCTATATCGATCTGGCTTGGAGATATTCCGGAGAACCGACTGCAAATAATGGAAATGTATCAGATAAATAGTCCGTGCAAGAATGCACCCCTGGATACAATGCTGCATGATAAGGGCCCAGAGTCACTGTGTGTGCCAGCTTGGCAAATAGTATGGGTAGACAGTAGGCAGCACCTTCGACGGAAGAGTAAACCGAGCTAGCACTACCTCTGTTAAGCCGAAATACGCAGGCGTATGCCACTAAAGATGCACGTAAACTCACCTCCGTCCTACAAACTGCCTCTTAGTTAAGGAATAGACTCCACCAGTCGCAGAAACCGAACAATACTTCGTGCGGGTCGCACATCATACCAGCCAACATTTAATAGTTTAACTTATACCTGTGCACGACCTTGATAAGCAATCGACGGCCACGTAACCGGGGTATGTTACCAGGGTTTAACCAGGCGACTTGAGGATGTTAAATAGGACGCTAGATGCAATAAATCCGCGTTCCTCGATGAAATCTTGCGACACGTCGCTGCCACCTGATGATAGCGACGTGGAGATGAGATTGGGTAGGTTGCCGCAGGACTGCAACTACTGTAGCCCGTCCGCTCAAAGCCTGCACCCTAGTTGAACAGGATATCTGCAATATACTATTAGCTCTCCTTACATGAGTGTACTTCCTTTGGAGTGTGGGTGCGTTGTTTAGAAGGCTACTTGTCGATGGTTAGTCCCAAAAGATCCCTGGCGGAATAAACCGCAATTCAGTCTAGTTACTTCGCCCAGGACAATCATGTAGCGAATGAGATATAACTGTCTGTATTCCCCGTTTTAAGAGGATCGGTGTTGAGCGTTAAGCCCATTCTAAGCGGTTTGGCGCCTTCCCTGGAACTCTCCGACTTGAAGAATTGCCACGTTGTAAAATCTGGGAGCACCGCGGATACCCCCTGACGTGTTACCATTACCCGCAAAAGCGTATCGCTCCAGCTCCAGGCCGGAGAAGAGCGCCGCTAGGCGTATGCCTTGGTGGGTGAGTTCGTCAGTATCAATCTCGAGATTAGATATTCAAAATTGCATTTTCGGGACAATACGCTGGTTTAAATGTAGCCATTCCGAGTCGGGCCAAGTCGCGTCGAACTAAGTGAAAGCACACGGTGCGCTTGGTATTAGGCGACCCTTGAGAAATATTTATCTATATTTGTAGTAAGGGGACTTGAGGAATAATTCTCTACTCAGGAATAATAGGCACCCCGCGGAAACTACCTGGTACCGGGCACCTTAGAGTACCCGCCCCCAGGCTAAATTCCGTGGGCGTACGGGTCCGACCGGAAACCGGATGTCTAGCGCTTATTGGTCCGCGGCCGGTGCTCTGGGGTGTAGACGATTGCTGCGCCGCTTGGCGCCTAGAGATCAGCGCGCAGCAGTTCGGATACGCAAGTGTATACAAATAAACCTTGCATGTGTGATCAAGGCATTTGACCAGTATAATAGAAAAGCGGATTTCCTGATTGTATTAATCTGATTATCGTCAAACCTCTCATGTGCTCTTCAACTATGATCTAGGGTTGATAGTCGATGATATGGGCCGATAGAAGCGTAGCAAATGTTGAGCGAGCCTTTAGTGGTACCGAACGACGGCATATGGCCGAACTTATATTCGGACCGCATTATAACTTATCGGGGTGAATGTAAGCTATATTAATATTGGTCTATTCTGCGCTTTCCCCCTCTTATTTTCGGGCTTGGTAGCGCAGGTCGAGATTGCACTTGTTAGGTTAGACGGACACTTGAGTTGTCACACCGGCCGTGTACATACGTCTTAGTGAATCGCCTGCCCGTGCCCTTCCACAGAAATGTGGAACCTACCGTAAGGGTATAAAATCGGTCTCCAAAGAACTTGTATCAAGCCTAGTCGGAGCCGCGTCAGAGATAATAAATCGTAGCCACACCGCCGGTGTTGGCCTAGATCACATGGCAAGCGGGTCGGGAGTTGTCTTATTGGAATTATTTAGTCTCTGGGACCTTATGAGTAGATGTTATATCTCCTACGGGTAATTACTGGCGGTTCCTTTGTTGAATTATTTTTGCTTATTATCAAGACGGTGCGAGAGCGGCGTGTCTGAGCCAATACACTTGCTTGATAACGAACGCTTCTAGGCCCCGGTCAATGCACGGAGACGCGTAGAGCAACTTAGGTCATAATCAGAGTTTCTATAATCCCACCAAACCTCGACGTGAAGTGACACATCGGACAATGTCACACAGGATTGTCGCTCCCAACTATCCCCACATTGTTGGTAAACCGTGTTCGAGTTGAGTGCTTTGGTGACCATGAATCACCCAACCATATTCCTTACTTAACCATCGTGTAAATTAACGGTGTGGCTCGGTACGCAATAGGATCGGGGCTTTGGATCAAGTGTTATGACAACCCATAAACAAACCTCGGTTGCGATTAATTTCGAGCTTATATGGAATGGGGCACTTGGGCCACCCCCCGTTGCTGTGAACGCTTCGGAAATCCGATGACTGTGCAATCTGGGCTGATCGCAATTATGCATCTTCGTAGTCGAGCTAGATGGTAGTCGCCTTTACCCAAAGCCTGTCGGCGTTCAATTACGGTCACAAATTTGGAGTCCCGCACTCGCTGCCAAGTGAACTAAATTATATTTTCTCGTTTCAGCATCTTTCAGCCTTCTTACTGTGTGTCGCTAATAACGGCGGAATCTGACCGAGGGCCTTGCGAGTTCCATCACGTGGTTAATAGTCATGACTGCTGATTGCGGGAGAACGTGTACATGAGCTGACGGTGCGCGGCGTTGGCGCCCCTCGACATTCATTCAGGCGGTTGCAGAATGCATACTCTGCGTCAGAGGCGCAATGTCAACAAACTGGTGTTGGTCCAAGAGCGAATTTACTGCTCGTCGGAAGTCCTCTTGAGAGATCCGCTAAAAAGATGCCGGTCTAAAGTTACTAGGAGTCTGGCAGTGACTGCTAGCCCATGCGTAGCGCGTGTTAGCTCAGGTAGCTCGCACGTGCTTACCTAACGTGGCTATAGACCTGGTTTAGTAGTTAGATGATGTGGCTAACTTCTCCGTGTGAGAGGCGCACATTTGCCTGCTTGAGCTAAGTGATATATGGGAAGTTCGTCTACATCCCTTACCTATGTAACAGGACCACGCGATTTGAAAGCAGAAATTCAGGCATGGTGCATGAAGAAATCACCTGGCCCTCCGTGAGGACATACAAGTCCCGGGGACAACTTGCATCATAAAACCATAGGTTCGACCGGCCGATATCATATCCCAAATTAGCATTAGAGCGCCTCTCGTCAGCACACAGGCTACGTGCCGGCTGCCTTAAGAGATTGAAATCGTCGACGGTTGGTTGCGGCCCTACTTGCTAACTTCCCAAGAAGAGACTTCTCAGGCAGTGATAAGTGTACCCGCCACGCAAAAATCGGAACACAGGTAATGTTGGGCGGGATTATTAGCATCAACGAGGGAACTCTGGGTGCAGTCGGCGAATTCTCGTGGATCCCTTCCCAGCCAGCCATGAAGCCTGCCTCTCGCCGGCTGAGATGACCCGTGCAGCATCCCGGTTTAGGGGTCGGAGCCTTTGCGCAGACCATACACGAGGCACCTGCCGCAAAAAGGGCTATAGTGCAGTGGGCTCATCCATGGGCCATACCCGTCCTCACCTCGGTACCTCGGCTAGAGTTGGAGGTTATGGGTTTCGGCGCGCTCTCCGTTCCTCCAGCGGGCGAAACGGAAATCGCTCTACGAAAGCGAGACGATTCGACACCTGCCTACAGGCGCCCCAGCCCTTGAAATGTAAAAGAATCGGAGCTTCGTCCAGGCACAAGGATCCATATTAGATGCTTAGCACTGATCGGTTGTGCTCTAAGCACTTACATGAAAAGCTTGCTTTTGGCTTATCAAAAACCACATCAGTGCTTGTTGTGGGGCACTAAATGTGGTTACTACTGGTGAATTAGTATAAATTCGGACGGTCCGGAGAAGACAACATGCCCCACAGACTCGACGCCTTTGGTGCTCGCGAGCAGCCCGATCGGACAGCGTAGGATAAATTTTGAATTACACTCGGTCGACCCTACTATGGCAGGATTCCCAACCTACCATTGGAACTTAAAGTCCGCTTCAGCCGACCTCGGGTAACCATGCCGCTTTTCTCAATTTGCATGCTACATTTCAGCTCGGTGAGGTGGTGATTACTTCGCCAACGCTACCAGGGGGTGCAGCGAGATTCTACCGAACCGTACGTCCTATGATCCTAAAGGCTCTAGAGCAAACACGATGGGTATGTCATCGGTGTTGTTTTTCGTCCAAGAGATGACTGGGAGAAAGCACGCCCTCGGCTCTTCAGTCCTATTTGAGCTCAGCGTAGGGGTTCGATAGGTCCAATTGATATTTTGTTGATCAAAGCGTACCTGGGCACCATAACGTCGCAGACCACCACAGCGTATGTGCATTCTACTATGTTATGACTACCTCATACCACCAGGGCAAGGCGGAACCAGCGCTTGCTTAGTCCATACTAGGCACTCGATGAGATTGCATCGGGTCACACGATCAGTACATCGGCAGTGCGTAAGTACAAGGCCTACCTTGGCCAGACGCATAACCTGTAACCTAGCTGCCTTTGCGGTGGCTTCTTCCCTCCATGTTCACTGCCTGATCTTTATACGCATAAATGTTGCATCAATCTTTCACCCGGTCGGCAGCCATGGTGGTACGCGTTCACCGTTGTTCGATCGAGGCCCAAGTGCATTGTGTCCTCGACACAATTTTTCACAACGACCTCAACCAACACCCGCATAAGAAGACTGGACCCGGCAGGCCTCGCAGGAGTTTCTAGAGAGCCAAATACTCACAGGTAGCTTCAATTAGTAAGACGGCCTGAACTCCCAGATTAATTGTCTTGTAGAAGCGCGTTAGTACCCCCACTTAGTGGTACACGCTGGCAACATTATCGAAGGGAAAGAAAAAGGTTCGCTCACACTCGTAACCGCTACTGACCTCTGAAGATATGAACTCTGTACCTTCCAAGTTTAACCTTAACATTCGGGGCAATCGGTGTGCGAAAGCTGGGCAATAGGTTATGTAGACCTCGTAACTTTGTGCGACGCTTACATTAGCACTCAGCAGAGCATCGATCTGACTCGCCACAATTTACCGAAAGGGATTCATTGACAGGACAGTCCCCTACATCGCCTGACGCGATCTAGAAAACTTCGAGAAACGTAGGGAATTAAGAGCAGAAGAGTACTGTTTTCACAGTTCTCAACTTAGCGAATCGGTGCATAGTGGCGCAACATTAGAGTAAGTACACTACGATGTGGCATGGGCAGTTCTTGCAATCCCGTGTTGTGCGGGAAAATGTCCTGGGAACAACCGAAAGCTGTGAGGACATCTACGATGTGAGACCTCTATAG
		</sequence>
    <sequence><taxon idref="Location_0_3_0|28.91556330820028"/>
			AACGCGCAAAGCATGTGGAATGATACCTGTCGGATATAAACCCCCAATGTACCTCGTGTGTGGAGCTTCTTGCAAGGCTATCACCCACCTCCTATAACCAGTAAATTAGCCTTAAGTACGTTAGAGATTTTTGAGTCAAGCAGCCTGAAATAACTGGCCCGCAGCTCGCAGTACGTCGGTCCGTCAGGCACTTTTTGGTTGAAGCGGCGTCTTGTTACCTAGCGATCATGGTCGGTAGGCCGAGTCCCGGAGATGTGGGATTGTCCGGACGTGTCCCGTGGAGCAATCTCGATGAGACTATCCAGTCGGACCGATGTACACCGCATAAGTGAGGGCTGTGGGAGTTTTTAAGTCTGGGTTGGGCTGGCCTGGGTGGGGAATTAATTGATGGATTGTACTGGTTAAGCGAGAAAACTAACGGTACGAGTTAGGAGACACGTCACGCCTCGTTCGAAAGAGATGGAGCCACGGGCGACTTGCATCAGATTGTCTGCATCTCAATTTTTCTATACATTCCATCAATCGGAATCGTAACGGTGAGATGCCAGGCAGCGTATAAAGAACGCGGTCAGACTGACTGCCCCTAAATATTGCCCACGGGGCACTTTCCTCTTGCTCCATCTTCCGTCAGGTGACTAGGGTTCTGACGGCGCTATGTTATTCGTACGCCTAGCGTCGACGGATCGTTCTTAACTGTACAAGGATTGCTTATCCCAAGCTAACTACGATTTTGCGACACGACACCTCAGACTATAATACACCTACGGCGATTCCTCCCGGGTCATCTTTTAGCAAACATTCTCCGTTAGCGTTTTAACAGGTCGCCTCGTGACGAGCTTCCCTATCATTCGGAATAGCTCTTCTCCGAGCGCTTTCCCCGATGAGTTCCTGGGCCAGGAGTGCGTCTCCATGAAGGTAAAGCCCACTCGAGTCAGGTACTTGCAGGTCTAGATTGGGTAAGTGGACCCGTTATCCCCCTGGCTTTAACGCCGTTGATGGACTGACAGAACTGCTTCAGGCTAGTCACCGAGAGGAGCAACCAGGTACGGCCCGTACAGGACCTATACCACTTGCCACGCGCAATGACCTGGTGGTATGTTCCCGATCCTGCACGGGTCACTACCCCGACAGGGCCGATTTAAGCTTTACCTTGCAGGGGTGATGCGTGAAGTTCTAAATTCGCGCATGCGACGCCTAGTTTAGGCAAGTAAGTCCCGGCAGGTGGTTTACACAGTTGACACGACGACCCTCTTATATTTCTAGCCGACGTAACGGGTACTTGATCACATCAATCGTATGCTGGATTGCCCTCTCACAGTGTTGTGAAACTTACGTCTTAGCTCCCACGGCTCAGGCGCATAAACCCTCGTCCATGAAGATAGTGAGTATTCGGCCATTACTAGCTCGTGTTAAACTCAGTTACCTGATCGAAAGTGGGTTTCCGTGTTCCAGCTGTCTGATCCACTAGACGATCACAAAGACTGATGCGACGTGAGAAATTGATACGATCGTAAATTGCTTCGCGCGACTGTAAGTAACCTCAGGAAACCTAAGCCAATGTATTCAGGGTTAACGGTTAGGTCTTCCGAAGAGTTGGTGCTGGGTTAGGCGTTGTGTTTCGGATTAACTAAATCATCGCTTTAAACGTAGCTCACTGTGTGACCGTCACACGCTCTGTATGAGATTCTAGGGAAGAACTTCGAACGTACAGTGATTCTTAGAGCTACTCGTCAGCGAGGTCCGTCTTCACAACAATCCATCTCATATCTCATACAATTGCAAAGCCCGTAGACCAAACCAGATAGGGTTGTTTCATGATTCAGACGAAGCCACACGCTCATTCACCTTTTCCATAGTCTGCGACGTAGTGTAATTTTTTCCTAGTTTTTGTATCCACGATAGGGGGGTAACGCATCAACGTCCACCAAATCGTGGTTATGTGCCAGGATTTACACAGTTAGGTCTTCCCCAGAGGTATGGAACCCGAAGCGCAGAGATCATGTCTCACAAATGACGTGTCTTCCGGCGAATTACCATACCCCGGACAAGTCCGATATCTTACCGAACGTTCTCTGGTCCACTGATTAATACCTGACTACAATCATCGAAGGCCGCTCCGCGCCAGTCGGGTTTTCTAAGGGTTTCCACCGTCAATACGTGCGCCCCGGGACCCTGGACTAGAGACCACGAGTGTCCCTCCTGCTTTGTTCAAACGAACAAAGTCGGACAGAGACTAATCAAGTGTTCAACTGCGAGTTTACACATCGAAACAAAACACAGAATCACGATATGCTAGTATGGGAACATACATAATTGCCTCGCACAACAGCAATCGTACTCCATGGTGTGTGTCTTCAATCCTACGTAATGTCGCGATGGGGGTCGCATGAATAAACGGCGTTGTATAACAGAGAGGGTCTGTCAAGTCTGGTAACATGCCGTCCCCGTGACCGGCAGGAGATTGATATGCTTCTTAATCGCCTTGGGCACTCCTAATAGATTTGACCCCCGACGCCGTGTTTGTCACGTAGTTTCATTTTATGCCACACGGAGTGGCCTACCGCCGGCATCATCTAGTGGTGTCTGCCGGCAGTGACATGGACGCCTGGGAAAGTCAAAGGACCCCGATACGATGGCTACTGATAGGTAGTCCCCGGCTCAACTCAGAATTTCTTGAATCATGCGTCGGAACCGTCTAAATACCCTGTGCGGGATATAAAGCCAGCTGGTACGTAGACCAAAAAAAACCTAATGAGACCTGTCTGCCATAAGATGAGGGTCCTCCCTGGCGCTGCTAAACGGCCCGGTTAGATTCCATGGTCTATGCGCAATCACGAAGGGTCATCCAAGGCGTCTGTCGTCCGCGGACTCGAGAAGATAAGAAGACTCAGGTGCGCCCGAGAGGGGCATTAGCAAGGACAGAACGTAGCGAATGGCTGAGGGCTACAAGTAGCATGTGCCCCAGTTTACACTTTGAAACAAAGTTCTTCTTCTCCCCTGTCGGACTACGTAAGTGATTTCTTCGACGTTAGTTGTGAACATTGCCCTAATCTGGCGAATGTCTTACGAACCATGTGGGGATATGCTACGTCCTTGTATAGTCCGGGCTCTCATATCTCACCGCTGCACCTCGGCGTTAGAGCGGGTTCAACATCGTAACACGGCATCCCTAGTTGACATACAAATGTATGAGCGCTTACGGTACTCAGACTCGCTAAAGATAGATTGGGAGATGAGGAAATCGCTTTCGATGTGGAGCACTCGATCGCCTTTCGACTTCTGCTTTCAGGTTGGGAAACCTAAATTGTTTGTCCATTTCATCATGATCCAAGAGGGATGTAAGTCCCGAGCCGATGCTGGCTGCTTTACCGTGGAGTAGGCTTATAAAGCCGTACGACTCCGCGCTTATGAGCGCCGAATAGATTACGTATCATGGTTGAAAGGCGTGTCCCCCGTAGAAGGGTCTGTTCGGCGGACTCTCGCACATTGATGATAGTCTAGGAAGACCCCGCAGCCACGTACGTTCTATCTCCATGTAGGACAACTGCGCAGCGAACAGGGAAACTATTTCCCTTGCAGAGATATTGCTCGCGATTTTTACCCAATGCAACCAAGACTCATGCGTTACACTTGTCGCCGGAATTTTTGTGCTCCATCGCATAAATGGGACTCGGCTAGGCACGGAAAATCACGTAAATTCACTGGACCCAGATTAGGTATCTCAGAGAACGTGACTAGCCAGGTGCAATATTTCAGAGAGTCCAACTACCTTACAAAAAGACACTATTAGTCCTGTTTTTGCGTCAGGGTATGTACGAATATCAAGTGACATTTCCAGCGGACTACGGTATCGTGCGTGTAACCTAATCGAGTGTGAGCTGCTCAAGTCAATTCAATTCTTGCTCCTCGTAGCTGCATGGTCATTCTCCTGCACACACACGCCGCACGCATCTCCGGTCGTTCCTTTACTCTAAGAGCCGTGTGAAACTATACCGGTTTAAAGGCTATACTGTGCAATAGATGGTTCCCAGACCCCGCAGGGCTCTAGACATCGGTAAGGCACGTACAATGTTCAATTATCCATCAATTGGGGCTATGAGCTTGGACGGGATCGTAGGGTGTCGGATCACTATTCCCTATCCACAGCGCCTGGGGAGGGAAGTTTGCTATCTCCGTTGAGCCATAAAAAATCAAAGCCTCACTATCTGTCAGCGTGAGACGTCCAATGCGTGCCAGTAAATACGTCAACCGGAGTACTGCACTCCGTGCATAAACAAAAGCGAGCTAGCAGAGTATCGTCAAGACGAAACTACCGGCCTCAACATGGGTCCCAACTACGAAGGAATTGTGACCTTAACTCTTCTCTGTGTTTTGTCCCGATAGAGGGCTGCATGTCGGTGGGTCATTGCTAGTGGACGTTGTCTGTAGAGTACGCGTCTCTGTCGGATTGCCAAAAGGCACAAGCTGTAAAATCATTGGGCTTCCTCGCTATCTCCTGGGAAGATCTTTGGTCAAGGTTAACCTCGCGAGTGTGGGTCCGGCTGTTCCTGGCCGTAATGCTTAGCGATTATAATAACCCACTATATCCTGTAAGACTGACCCGTTTCCAGTCATTCTCTGTAACAATCTCACAATTCAGGTTAAGTATCTCCTGAGGGAATCAACCCACTGACCGTGCTCCTCACTTAATATTTACTCCTCGCCGCAAAAGACGTGGCTTCTGAAAGCACCTAATTTGGGGATCAGAACTCGACACACCGCTCATTGAGGCTATCTGGTAACATTAGACGAAAGAAGGGTTTTCCCGACCTAGGATCTCCCTATTCTGCCGAACACAAGCGGGTGTAGGGCCAGAAGTATGCAGGCAATCACGTGGTAGACTACCAAGGGGGTAACTCTGGGCGCTCAAACCCCTAATGTAGCCCCCAATCAAAATACCCTAGATGTTACCGCCTGAGTCCGTGCCGGCCTGCTCGCGCATTGGCGAGATAAAATAAGACAGAAACTTTTCTTCAACAGGAGCCGAGTTGTCTAAGATTAACGCCGGATCTCTTCAGTTAGTGGGACACTATTTGCACCCTTCTAGTACTTGTGTCAATCACCCAAGAGACAACTTGCTGATACACTGGGGTGTACTTGGATTATATCATGTTCGGCGTACTTTTCATCGATAATTCCGCTCCAGCCTTTGGGGACTGGTACTGCTTAAGTAGTGCTGCACACATATCACAAAAAATAAGCCTGCTATAAACCGGGGCAATGCTATGAAGGCCGACTTCTACCAGGCTCAAGGGAACGTTCCACGGGACGTGAAAGTGAATTTTATATGCTAGCTAGGCTGCTTGAGCGACAGTCCGCGACACCTCACTTTGCGATTAGGTGTACCGGAATCCTACAGTTAGTAGCCGTGCGTAATTCGGGCAGAAAATATAAGGCGCCCGTATTAATGTAAAGGTGAGAAGACAGAGTGATACACAGTTATATTCCAGGGACCGCACCAGTAGACCTTGTAATCCAACATAAGGCGCGAATCAGCAGGGTATCTCCGCGATTGTTGAGTACGCCCGCAAACTCTGGAAGGTTTTTAGGAGCCTGATGCAACGGTCGAGGATGGGGTCTCAGTTCGCCAGAACAGCTATCATTTCTGAATGATACCAAAAATCAGGATAATTGGAAACTCCAGGAGGGTCTATTGCTCGCTAAGGCACGTAGTGAGGGGGTGCCTAAACAAGGTTTTTGTGTTTATCTATGGTAAGCGGTCTTCGTGAAGGCGAGGACGTAGTTACAATAGTAAGCTATCGCCAGGTCGGGCACTCCCCGTAAAGCGCGAGCCCACTAGCCTCTAGTGCGAAGATTGGACGTCCTGCTTTACCGACGCTCGGTTACCCCTGCACCCGGCAAGTGGATGGTTACAACACACTTGGAGGTGCGCGCAATACGGAGCAAGAGGTAATGGTAGTCGAGTCAGGGTCGGTATGAGACGACTACCAATCGCAGTTATCGCCAGCTGGCTTCCGACTCGTCAGTACTAACTTATCGTTATTCGCACGGTCGCAAACCGGGCGTTTGCTCTTAGGGAAACCCTCGAGGTGGGACCCACCGAAAAATTTGCGGCGCCTTCCTTACTAAAGTCCGGACCAAGTGATAGACTGCAGCAGTACGGTCAAGGGCCCGAACAATTTATGGAGACCGGGATTGCCCGCCGATGTCCCTTGCTGGTCTTTGAACATATTTATGGCAGGTCTTCACTGAGACAAGCCTCCCAGGGGTGTCTGCTCAACACCCGTTAAGCGGGACTTGTCTTTCAATGTCTATTTGCACGCGCATGTAAGTACAGAGGATTATTCTACCTTCCGGTCCAATCAAAGTGCAAACCACAACCATTTAAAGGCAATCTCTCAACGAGTGGACTCACGCGTGACAGAGAAAACTGACGTCCTATAATTCCGCGCGACGGACGGGCGGCGACCGCCCCCAAACACCCTGTAGGAGCCATTGCGAGCCATAGTGCCTGTCCCGTAGCCACATCCAAAACTTAGTATTACCCCACGATTGTAGATGGGGAACCGCCTAGCCCGGGTGAAATCACTATATAGCCCTCTCCGAGAGTCCCAACATGGAGTATACGTCCTGATGGATTCAAAGGGTGGAGCTATTAAACCGTGACGAGATGTGATGTCGCCGAATCCGCAAAGCCGCCCGAAGGCCTGGTATTCACACAGGATGAGGGTCATGCGGTCGATGCGGATAACACGAATGGCCCTTCAAAGGGTATGCTTCTTACTAGAGTATCTCGAGCGCCTATTACGCGTCAACTATTGGTCCGTCTTGAGAACCACGATCTACCTGGAGGGGATCAGCGACCACCGCGTGCCCAGCGAACTGAAATCTCATTTTGCGGAAGTCCCGCGGCTGAGATAGTCGTATATTCGGATTGATGCCCCAAGGGGTGGTCTTAATTCTACTATCCTTTGAGGCGCCTACACTGAAATAGGCGGAACGAGGGAAATAGTCCCACCGTGCGACTTCTCCGTGAACTCGTTCGCGCTAGCCAATTTGGATGCCCGCGGAGGATGGTTTCATATAGGTAATTGATGAATAGTTCCAACAGAGAACAAGTTGGCTATCCGAGAGTAGCGAAGATACCCAGAATTATGAGTGCCTACGTAAGGTTCGGCGCCTGACTAAATCGATTTTCCTATGCATACACAGAGGACTGACTGGGTGTTCTAGATAGAGAGAATGTTCCCGAAGGAGTGTAACCCCAAGTCGCCGGATTTAGGGATCAGTCTTTCAGCACGCAATCTGGAAGAAGCATCTTAGCTGCGCAATAGGCGGCCAGTGGATCGGATTTGGACTGGGAGCACTGAAACACCGTTAATCGGTCTCTAACTCGGCAGCAACTATGACTCTGGCGTGGCCCGCTAGCAGTTGTACGGGTTTGTCGTCACATCCAAGTGCTCCAAGTCGTTGGAATTGATGGCAATTCTAGATTCGGCCGTCAGTCCTATAAGGCGTCGTCAAAAAACGGCGAAGACTACTTAAACGGCTGGTTAGGGAAATCGTAAAACTGTATGCTGGGAGGTGTTACTACGAGACACTAAAGATGCCCATGTTGTTTTCCTTTTTACGCGTCACTTACGAAAGCAAATTCATGTCGGGGCCAACCTATTGCTAGCGTGAGGATCCGTCCATTGCGAATAGATACCATCTGAACCCGCTCTGTCCTAGGGTTCTCGTCGAAGGCCCACACTACGACAAATCGCCAATGCTCAGGCGCCAAGCCATTAGCATGATAATATCTCACTCCCAACTATCCACGATAGACATCCGCTTTAAGCCTTCGTGGCAGCGTACTCCTGTTATCACCCCCGGTGGCCCCCGTAACAGTGATACGAAATGGTAAACTGACCACTGAATACTACAGCAACCTCTATTGCGACTTCTATGCTTGAGAGGGGCTGTCGCCAGGACCAGGGTACCCGCATTCTACATTTTTGGATACGCCTCTGTCTAGCCCTATAGACGGTCACTAAACATTCAAGAATGCCTTCGATGGGAAGCAATATTCGAACCGACAGGTGTTGGGGCCAGTTACCGAACCGCCGCAGCCAAATAGGACACCCAGTTCCGGCAAGACCCATGCCGCTAGGGCCCCTTTCCTCAACTACAATGCCTTCCATGCATATGTCCGTAACCACGTCTGGGGCGGGTCCCCAGGATGCTTGAACATGGAGTCTAGAAGGCTTTAATTCCGCTCCAAAAGGATGGTAGGTTACGTTGGCATCAGCTCTCACGTGGAGTGCCGGGACTTTGGGAAGCAAAGTGTTGTTGCCGTCAAAAAGAACGTTTTTAAGTCGTATGGTAGCTGGCGGATGCGAACGATCGGACCTCTATTAAGCCCATCAACAATACCGTGGTTAGCCCATGTTTCAAACTAAAAAGGAAGACGGGAGATTAGCACGCGATAGGCATATAAGCGATCGACGAGCAGAGGCATTGGTCTTTGAGGCTTCAGGCTGGGTTGAGACGACGTTCTAGTCCTTTGCAAGAGAAATGTTCTATATCGATCTGGCTTGGAGAGATTCCGGAGAACCGACTGCAAATAATGGAAATGTATCAGATAAATAGTCCGTGCAAGAATGCACCCCTGGATACAATGCTGCGTGATAAGGGCCCAGAGTCACTGTGTGTGCCAGCTTGGCAAATAGTATGGGTAGACAGTAGGCAGCACCTTCGACGGAAGAGTAAACCGAGCTAGCACTACCTCTGTTAAGCCGAAATACGCAGGCGTATGCCACTAAAGATGCACGTAAACTCACCTCCGTCCTACAAACTGCCTCTTAGTTAAGGAATAGACTCCACCAGTCGCAGAAACCGAACTATACTTCGTGCGGGTCGCACATCATACCAGCCAACATTTAATAGTTTAACTTATACCTGTGCACGACCTTGATAAGCAATCGACGGCCACGTAACCGGGGTATGTTACCAGGGTTTAACCAGGCGACTTGAGGATCTTAAATCGGACGCTAGATGCAATAAATCCGCGTTCCTCGATGAAATCTTGCGACACGTGGCTGCCACCTGATGATAGCGACGTGGAGATGAGATTGGGTAGGTTGCCCCAGGACTGCAACTACTGTAGCCCGTCCGCTCAAAGCCTGCACCCTAGTTGAACAGGATATCTGCAATATACTATTAGCTCTCCTTACATGAGTGTACTTCCTCTGGAGTGTGGGTGCGTTGTTTAGAAGGCTACTTGTCGATGGTTAGTCCCAAAAGATCCCTGGCGGAATAAACCGCAATTCAGTCTAGTTACTTCGCCCAGCACAATCATGTAGCGAATGAGATATAACTGTCTGTATTCCCTGTTTTAAGAGGATCGGTGTTGAGCGTTAAGCCCATTCTAAGCGGTTTGGCGCCTTCCCTGGAACTCTCCGACTTGAAGAATTGCCACGTTGTAAAATCTGGGAGCACCGCGGATACCCCCTGACGTGTTACAATTACCCGCAAAAGCGTATCGCTCCAGCTCCAGGCCGGAGAAGAGCGCCGCTAGGCGTATGCCTTGGTGGGTGAGTTCGTCAGTATCAATCTCGAGATTAGATATTCAAAATTGCATTTTCGGGACAATACGCTGGTTTAAATGTAGCCATTCCGAGTCGGGCCAAGTCGCGTCGAACTAAGTGAAAGCACACGGTGCGCTTGGTATTAGGCGACCCTTGAGAAATATTTATCTATATTTGTAGTAAGGGGACTTGAGGAATAATTCTCTACTCAGGAATAATAGACACCCCGCGGAAACTACCTGGTATCGGGCACCTTAGAGTACCCGCCCCCAGGCTAAATTCCGTGGGCGTACTGGTCCGACCGGAAACCGGATGTCTCGCGCTTATTGGTCCGCGGCCGGTGCTCTGGGGTGTAGACGATTACTGCGCCGCTTAGCGCCTAGAGATAAGCGTGCAGCAGTTCGGATACGCAAGTGTATACAAATAAACCTTGCATGTGTGATCAAGGCATTTGACCAGTATAATAGAAAAGCGGATTTCCTGATTGTATTAATCTGATTATCGTCAAACCTCTCATGTGCTCTTCAACTATGATCTAGGGCTGATAGTCGATGATATGGGCCGATAGAAGCGTAGCAAATGTTGAGCGAGCCTTTAGTGGTACCGAACGACGGCATATGGCCGAACTTATATTCGGACCGCATTATAACTTATCGGGGTGAATGTAAGCTATATTAATATTGGTCTATTCTGCGCTTTCCCCCTCTTATTTTCGGGCTTGGTAGCGCAGGTCGAGATTGCACTTGTTAGGTTAGACGGACACTTGAGTTGTCACACCGGCCGTGTACATACGTCTTAGTGAATCGCCTGCCCGTGCCCTTCCACGGAAATATGGAACCTACCGTAAGGGTATAAAATCGGTCTCCAAAGAACTTGTATTAAGCCTAGTCGGAGCCGCGCCAGAGATAATAAATTGTAGCCACACCGCCGGTGTTGGCTTAGATCACATGGCAAGCGGGTCGGGAGTTGTCTTATTGGAATTATTTAGTCTCTGGGACCTTATGAGTAGATGTTATATCTCCTACGGGTAATTACTGGCGGTTCCTGTGTTGAATTATTTTTGCCTATTATCAAGACGGTGCGAGAGCGGCGTGTCTGAGCCAATACACTTGCTTGACAACGAGCGCCTCTAGGCCCCGGTCAATGCACGGAGACGCGTAGAGCAACTTAGGTCATAATCTGAGTTTCTATAATCCCACCAAACCTCGACGTGAAGTGACACATCGGACAATGTCACACAGGATTGTCGCTCCCAACTATCCCCACATTGTTGGTAAACCGTGTTCGAGTTGAGTGCTTTGGTGACCATGAATCGCCCAACCATATTCCTTACTTAACCATCGTGTAAATTAACGGTGTGGCTCGGTACGCAATAGGATCGGGGCTTTGGATCAAGTGTTATGATAACCCATAAACAAACCTCGGCTGCGATTAATTTCGAGCTTATATGGAATGGGGCACTCGGGCCACCCCCCGTTGCTGTGAACGCTTCGGAAATTCGATGACTGTGCAATCTGGGCTGATCGGAGTTATGCATCTTCGTAGTCGAGCTAGATGGTAGTCGCCTTTACCCAAAGCCTGTCGGCGTTCAATTACGGTCACAAATTTGGAGTCCCGCACTCGCTGCCAAGTGATCTCAATTATATTTTCTCGTTTCAGCATCTTACAGCCTTCTTACTGTGTATCGCTAATAACGGCGGAATCTGACCGAGGGCCTTGCGAGTTCCATCACGTGGTTAATAGTCATGACTGCTGATTGCGGGAGAACGTGTACATGAGCTGACGGTGCGCGCCGTTGGCGCCCCTCGACATTCATTCAGGCGGTTGCAGAATGCATACTCTGCGTCAGAGGCGCAATGTCAACAAACTGGTGTTGGTCCAAGAGCGAATTTACTGCTCGTCGGAAGTCCTCTTGAGAGATCCGCTAAAAAGATGCCGGTCTAAAGTTACTAGGAGTCTGGCAGTGACTGCAAGCCCATGCTTAGCGCGTGTTAGCTCAGGTAGCTCGCACGTGCTTACCTAACGTGGCTATAGACCTGGTTTAGTAGTTAGATGATGTGGCTAACTTCTCCGTGTGAGAGGCGCACATTTGCCTGCTTGAGCTAAGTGATATATGGGAAGTTCGTCTACATCCCTTACCTATGTAACAGGACCACGCGATTTGAAAGCAGAAATTCAGGCATGGTGCATGAAGAAACCACCTGGCCCTCCGTGGGGACATACAAGTCCCGGGGACAACTTGCATCATAAAACCATAGGTTCGACCGGCCGATATCATATCCCAAATTAGCATTAGAGCGCCTCTCGTCAGCACACAGGCTACGTGCCGGCTGCCTTAAGAGATTGAAATCGTCGACGGTTGGTTGCGGCCCTACTTGCTAACTTCCCAAGAAGAGACTTCTCAGGCAGTGATAAGTGTACGCGCCACGCGAAAATCGGAACACAGGTAATGTTGGGCGGGATTATTAGCACCAACGAGGGAACTCTGGGTGCAGTCGGCTAATTCTCGTGGATCCCTTCCCAGCCAGCCATGAAGCTTGCCTCTCGCCGGCTGAGATGACCCGTGCAGCATCCCGGTTTAGGGGTCGGAGCCTTTGCGCAGAGCATACACGAGGCACCCGCCGCAAAAAGGGCTATAGTGCAGTGGGCTCATCCATGGGCCATACCCGTCCTCACCTCGGTACCTCGGCTAGAGTTGGAGGTTATGGGTTTCGGCGCGCTCTCCGTTCCTCCAGCGGGCGAAACGGGAATCGCTCTACGAAAGCGAGACGATTCGACACCTGCCTACAGGCGCCCCAGCCCTTGAAATGTAAAAGAATCGGAGCTTCGTCCAGGCACAAGGATCCATATTAGATGCTTAGCACTGATCGGTTGTGCTCTAAGCAATTACATGAACGGCTTGCTTTTGGCTTATCAAAAACCACATCAGTGCTTGTTGTGGGGCACTAAATGTGGTTACTACTGTCGAATTAGTATAAATTCGGACGGTCCGGAGAAGACAACATCCCCCACAGACTCGACGCCTTTGGTGCTCGCGAGCAGCTCGATCGGACAGCGTAGGATAAATTTTGAATTACACTCGGTCGACCCTACTATGGCAGGATTCCCAACCTACCATTGGAACTTAAAGTCCGCTTCAGCCGACCTCGGATAACCATGCCGCTTTTCTCAATTTGCATGCTACATTTCAGCTCGGTGAGGTGGTGATTACTTCGCCAACGCTACCAGGGGGTGCAGCGAGATTCTACCGAACCGTACGTCCTATGATCCTAAAGGCTCTAGAGCAAACACGATGGGTATGTCATCGGTGTTGTTTTTCGTCCAAGAGATGACTGGGAGAAAGCACGCCCTCGGCTCTTCAGTCCTATTTGAGCTCAGCGTAGGGGTTCGATAGGTCCAATTGATATTTTGGTGATCAAAGCGTACCTGGGCACCATAACGTCGCAGACCACCACAGCGTATATGCATTCTACTATGTTATGACTACCTCGTACCACCAGGGCAAGGCGGAACCAGCGCCTGCTTAGTCCATACTAGGCACTCGATGAGATTGCATCGGGTCACACGATCAGTACATCGGCAGTGCGTAAGTACAAGGCCTACCTTGGCCAGACGCATAACCTGTAACCTAGCTGCCTTTGCGGTGGCTTCTTCTCTCCATGTTCACTGCCTGATCTTTATACGCATAAATGTTGCATCAATCTTTCACCCGGTCGGCAGCCATGGTGGTACGCGTTCACCGTTGTTCGATCGAGGGCCAAGTGCATTGTGTCCTCGACACAATTTTTCACAACGGCCTCAACCAACACCCGCATAAGAAGACTGGACCCGGCAGGCCTCGCAGGAGTTTCTAGAGAGCCAAATACTCACACGTAGCTTCAATTAGTAAGACGGCCTCAACTCCCAGATTAATTGTTTTGCAGAAGCGCGTTAGTACCCCCACATAGTGGTACACGCTGGCAACATTATCGAAGGGAAAGAAAAAGGTTCGCTCACACTCGTAACCGCTACTGACCTCTGAAGATATGAACTCTGTACCTTCCAAGTTTAACCTTAACATTCGGGGCAATCGGTGTGCGAAAGCTGGGCAATAGGTTATGTAGACCTCGTAACTTTGTGCGACGCTTACATTAGCACTCAGCAGAGCATCGATCTGACTCGCCACAATTTACCGAAAGGGATTCATTGACAGGACAGTCCCCTACATCGCCCGACGCGATCTAGAAAACTTCGAGAAACGTAGGGAATTAAGAGCAGAAGAGTACTGTTTTTACAGTTCTCAACTTAGCGAATCGGTGCATAGTGGCGCAACATTAGAGTAAGTACTCTACGATGTGGCATGGGCAGTTCTTGCAATTCCGTGTTGTGCGGGAAAATGTCCTGGGAACAACCGAAAGCTGTGAGGACATCTACGATGTGAGACCTCTAAAG
		</sequence>
    <sequence><taxon idref="Location_3_3_0|31.3201861407163"/>
			AACGCGCAAAGCATGTGGAATGATACCTGTCGGATATAAACCCCCAATGTACCTCGTGTGTGGAGCTTCTTGCAAGGCTATCACCCACCTCCTATAACCAGTAAATTAGCCTTAAGTACGTTAGAGATTTTTGAGTCAAGCAGCCTGAAATAACTGGCCCGCAGCTCCCAGTACGTCGGTCCGTCAGGCACTTTTTGGTTGAAGCGGCGTCTTGTTACCTAGCGATCATGGTCGGTAGGCCGAGTCCTTGAGATGCGGGATTGTCCGGACGTGTCCCGTGGAACAATCTCGATGAGAGTATCCAGTCGGACCGATGTACACCGCATAAGTGATGGCTGTGGGAGTTTTTAAGTCTGGGCTGGGCTGGCCTGGGTGGGGAATTAATTGATGGATTGTACTGGTTAAGCGAGAAAACTAACGGTGCGAGTTAGGAGACACGTCACGCCTCGTTCGAAAGAGATGGAGCCACGGGCGACTTGCATCAGATTGTCTGCATCTCAATCTTTCTATACATTCCATCAATCGGAATCGTAACGGTGAGATGCCAGGCAACGTATAAAGAACGCGGTCAGACTGACTGCCCCTAAATATTGCCCACGGGGCACTTTCCTCTTGCTCCATCTTCCGTTAGGTGACTAGGGTTCTGACGGCGCTATGTTATTCGTACGCCTAGCGTCGACGGATCGTTCTTAACTGTACAAGGATTGCTTATCCCAAGCTAACTACGATTTTGCGACACGACACCTCAGACTATAATACACCTACGGCGATTCCTCCCGGGTCATCTTTTAGCAAACATTCTCCGTTAGCGTTTTAACAGGTCGCCTCGTGACGAGCTTCTCTATCATTCGGAATAGCTCTTCTCCGAGCGCTTTCCCCGATGAGTTCCTGGGCCAGGAGTGTGTCTCCATGAAGGTAAAGCCCACTCGAGTCAGGGACTTGCAGGTCTAGATTGGGTAAGTGGACCCGTTATCCCCCTGGCTTTAACGCCGTTGATGGACTGACAGAACTGCTTGAGGCTAGACACCGAGAGGAGCAACCAGGTACGGCCCGTACAGGACCTATACCACTTGCCACGCGCAATGACCTGGTGGTATGTTCCCGATCCTGCACGGGTCACTACCCCGACAGGGCCGATTTAAGCTTCACCTTGCAGGGGTGATGCGTGAAGTTCTAAATTCGCGCATGCGACGCCTAGTTTAGGCAAGTAAGTCCCGGCAGGTGGTTTACACAGTTGACACGACGACCCTCTTATATTTCTAGCCGACGTAACGGGTACTTGATCACATCAATCGTATGCTGGATTGCCCTCTCACAGTGTTGTGAAACTTACGTCTTAGCTCCCACGGCTCAGGCGCATAAACCCTCGTCCATGAAGATAGTGAGTATTCGGCCATTACTAGCTCGTGTTAAACTCAGTTACCTGATCGAACGTGGGTTTCCGTGTTCCAGCTGTCTGATCCAATAGACGATCACAAAGACTGATGCGACGTGAGAAATTGATACGATCGTAAATTGCTTCGCGCGACTGTAAGTAACCTCAGGAAACCTAAGCCAATGTATTCAGGGTTAACGGTTAGGTCTTCCGAAGAGTTGGTGCTGGGTTAGGCGTTGTGTTTCGGATTAACTAAATCATCGCTTTAAACGTAGCTCACTGTGTGACCGTCACACGCTCTGTATGAGATTCTAGGGAAGAACTTCGAACGTACAGTGATTCTTAGAGCTACTCGTCAGCGAGGTCCGTCTTCACAACAATCCATCTCATATTTCATACAATTGCAAAGCCCGTAGACCAAACCAGATACGGTTGTTTCATGATTCAGACGAAGCCACACGCTCATTCACCTTTTCCATAGTCTGCGACGTAGTGTAATTTTTGCCTAGTTTTTGTATCCACGATAGGGGGGTAACGCATCAACGTCCACCAAATCGTCGTTGTGTGCCAGGATTTACACAGTTAGGTCTTCCCCAGAGGTATGGAACCCGAAGCGCAGAGATCATGTCTCACAAATGACGTGTCTTCCGGCGAATTACCATACCCCGGACAAGTCCGATATCTTACCGAACGTTCTCTGGTCCACTGATTAATACCTGACTACAATCATCGAAGGCCGCTCCGCGCCAGTCGGGTTTTCTAAGGTTTTCCACCGTCAATACGTGCGCCCCGGGACCCTGGACTAGAGACCACGAGTGTCCCTCCTGCTTTGTTCAAACGAACAAAGTCGGACAGAGACTAATCAAGTGTTCAACTGCGAGTTTACACATCGAAACAAAACACAGAATCCCGATATGCTAGTATGGGAACATACATAATTGCCTCGCACAACAGCAATCGTACTCCATGGTGTGTGTCTTCAATCCTACGTAATGTCGCGATGGGGGTCGCATGAATAAACGGCGTTGTATAACAGAGAGAGTCTGTCAAGTCTGGCAACATGCCGTCCCCGTGACCGGCAGGAGATTGATATGCTTCTTAATCGCCTTGGGCACTCCTAATAGATTTGACCCCCGACGCCGTGTTTGTCACGTAGTTTCATTTTATGCCACACGGAGTGGCCTACCGCCGGCATCATCTAGTGGTGTCTGCCGGCAGTGACATGGACGCCTGGGAAAGTCAAAGGACCCCGATACGATGGCTACTGATAGGTAGTCCCCGGCTCAACTCAGAATTTCTTGAATCATGTGTCGGAACCGTCTAAATACCCTGTGCGGGATATAAAGCCAGCTGGTACGTAGACCAAAAAAAACTTAATGAGACCTGTCTGCCATAAGATGAGGGTCCTCCCTGGCGCTGCTAAACGGCCCGGTTAGATTCCATGGTCTATGCGCAATCACGAAGGGTCATCCAAGCCGTCTGTCGTCCGCGGACTCGAGAAGATAAGCAGACTCAAGTGCGCCCGAGAGGGGCATTAGCAAGGACAGAACGTAGCGAATGGCTGAGGGCTACAAGTAGCATGTGCCCCAGTTTACACTTTGAAACAAAGTTCTTCTTCTCCCCTGTCGGACTACGTAAGTGATTTCTTCGACGTTAGTTGTGAACATTGCCCTAATCTGGCGAATGTCTTACGAACCATGTGGGGATATGCTACGTCCTTGTATAGTCCGGGCTCTCATATCTCACCGCTGCGCCTCGGCGTTAGAGCGGGTTCAACATCGTAACACGGCATCCCTAGTTGACATACAAATGTATGAGCGCTTACGGTACTCAGACTCGCTTAAGATAGATTGGGAGATGAGGAAATCGCTTTCGATGTGTAGCACTCGATCGCCTTTCGACTTCTGCTTTCAGGTTGGGAAACCTAAATTGTTTGTCCATTTCATCATGATCCAAGAGGGATGTAAGTCCCGAGCCGATGCTGGCTGCTTTACCGTGGAGTAGGCTTATAAAGCCGTACGACTCCGCGCTTATGAGCGCCGAATAGATTACGTATCATGGTTGAAAGGTGTGTCCCCCGTAGAAGGGTCTGTTCGGCGGACTCTCGCACATTGATGATAGTCTAGGAAGACCCCGCAGCCACGTACGTTCTATCTCCATGTAGGACAACTGCGCAGCGAACAGGGAAACTATTTCCCTTGCAGAGATATTGCTCGCGATTTTTACCCAATGCAACCAAGACTCATGCGTTACACTTGTCGCCGGAATTTTTGTGCTCCATCGCATAAATGGGACTCGGCTAGACACGGAAAAGCACGTATATTCACTGGACCCAGATTAGGTATCTCAGAGAACGTGACTAGCCAGGTGCAATATTTCAGAGAGTCCAACTACCTTACACAAAGACACTATTAGTCCTGTTTTTGCGTCAGGGTATGTACCAATATCAAGTGACATTTCCAGCGGACTACGGTATCGTGCGTGTAACCTAATCGAGTATGAGCTGCTCAAGTCAATTCAATTCTTGCTCCTCGTAGCTGCATGGTCATTCTCCTGCACACACACGCCGCACGCATCTCCGGTCGTTCCTTTACTCTAAGAGCCGTGTAAAACTATACCGGTTTAAAGGCTATACTGTGCAATAGATGGTTCCCAGACCCCGCAGGGCTCTAGACATCGGTAAGGCACGTACAATGTTCAATTATCCATCAATTGGGGCTGTGAGCTTGGACAGGATCGTAGGGTGTCGGATCACTATTCCCTATCCACAGCGCCTGGGGAGGGAAGTTTGCTATCTCCGTTGAGCCATAAAAAATCAAAGCCTCACTATCTGTCAGCGTGAGACGTCCAATGCGTGCCAATAAATACGTCAACCGGAGTACTGCACTTCGTGCATAAACAAAAGCGAGCTAGCAGAGTATCGTCAAGACGAAACTACCGGCCTGAACATGGGTCCCAACTACGAAGGAATTGTGACCTTAACTCTTCTCTGTGTCTTGTCCCGATAGAGGGCTGCATGTCGGTGGGTCATTGCTAGTGGACGTTGTCTGTAGAGTACGCGTCTCTGTCGGATTGCCAAAAGGCACAAGCTGTAAAATCATTGGGCTTCCTCGCTATCTCCTGGGAAGATCTTTGGTCAAGGTTAACCTCGCGAGTGTGGGTCCGGCTGTTCCTGGCCGTAATGCTTAGCGATTATAATAACCCACTATATCCTGTAAGACTGACCCGTTTCCAATCATTCTCTGTAACAATCTCACAATTCAGGTTAAGTATCTCCTGAGGGAATCAACCCACTGACCGTACTCCTCACTTAATATTTACTCCTCGCCGCAAAAGACGTGGCTTCTGAAAGCACCTAATTTGGGGATCAGAACTCGACACACCGCTCATTGAGGCTATCTGGTAACATTAGACGAAAGAAGGTTTTTCCCGACCTTGGATCTCCCTATTCTGCCGAACACAAGCGGGTGTAGGGCCAGAAGTATGCAGGCAATCACGTGATAGACTACCAAGGGGGTAACTCTGGGCGTTCAAACCCCTAATCTAGCCCCCAATCAAAATACCCTAGATGTTACCGCCTGAGCCCGTGCCGGCCTGCTCGCGCATTGGCGAGATAAAATAAGACAGAAACTTTTCTTCAACAGGAGCCGCGTTGTCTAAGATTAACGCCGGATCTCTTCAGTTAGTAGGACACTATTTGCACCCTTCTAGTACTTGTGTCAACCACCCAAGAGATAACTTGCTGATATACTGGGGTGTACTTAGATTATATCATGTTCGGCGTACTTTTCATCGATAATTCCGCTCCAGCCTTTGGGGACTGGTACTGCTTAAGTAGTGCTGCACACATATCACAAAAAATAAGTCTGCTATAAACCGGGGCAATGCTATGAAGGCCGACTTCTATCAGGCTCAAGGGAACGTTCCACGGGACGTGAAAGTAGATTTTATATACTAGCTAGGCTGCTTGAGCGACAGTCCGCGACACCTCACTTTGCGATTAGGTGTACCGGAATCCTACAGTTAGTAGCCGTGCGTAATTCGGGCAGAAAATATAAGGCGCCCGTTTTAATGTAAAGGTGAGAAGACAGAGTGATACACAGTTATATTCCAGGGACCGCACCAGTAGACCTTGTAATCCAACATAAGGCGCGAATCAGCAGGGTATCTCCGCGATTGTTGAGTACGCCCGCAAACTCTGGACGGTTTTTAGGAGCCTGATGCAACGGTCGAGGATGGGGTCTCAGTTCGCCAGAACAGCTATCATTTCTGAATGATACCAAAAATCAGGATAATTGGGAATTCCAGGAGGGTCTATTGCTCGCTAAGGCACGTAGTGAGGGGGTGCCTAAACAAGGTTTTTGTGTTTATCTATGGTAAGCGGTCTTCGTGAAGGCGAGGACGTAGTTACAATAGTAAGCTATCGCCAGGTCGGGCACTCCCCGTAAAGCGCGAGCCCACTAGCCTCTAGTGCGAAGATTGGACGTCCTGCTTTACCGACGCTCGGTTGCCCCTGCACCCGGCAAGTGGATGGTTACAACACACTTGGAGGTGCGCGCAATACGGAGCAAGAGGTAATGGTAGTCGAGTCAGGGTCGGTATGAGACGACTACCAATCGCAGTTATCGCCAGCTGGCTTCCGACTCGTCAGTACTAACTTACCGTTATTCGCACGGTCGCAAACCGGGCGTTTGCTCTTAGGGAAACCCTCGAGGTGGGACCCACCGAAAAATTTGCGGCGCCTTCCTTAGTAAAGTCCGGAGCAAGTGATAGACTGCAGCAGTACGGTCAAGGGCCCGAACAATTTATGGAGACCGGGATTGCCCGCCGATGTCCCTTGCTGGTCTTTGAATATATTTATGGAAGGTCTTCACTGAGACAAGCCTCCCAGGGGTGTCTGCTCAACACCCATTAAGCGGGACTTGTCTTTCAATGTCTATTTGCACGCGCATGTAAGTACAGAGGATTATTCTACCTTCCGGTCCAATCAAAGTGCAAACCATAACCATTTAAAGGCAATCTCTCACCGAGTGAACTCACGCGTAACAGAGAAAACTGACGTCCTATAATTCCGCGCGACGGACGGGCGGCGACCGCCCCCAAACACCCTGAAGGAGCCATTGCGAGCCATAGTGCTTGTCCCATAGCCACATCCAAAACTTAGTATTACCCCACGATTGTAGATGGGGAACCGCCTAGCCCGGGTGAAATCACTATATAGCCCTCTCCGAGAGTCCCAACATGGAGTATACGTCCTGATGGATTCAAAGGGTGGAGCTATTAAACCGTGACGAGATGTGATGTCGCCGAATCCGCAAAGCCGTACGAAGGCCTGGTATTCACACAGGATGAGGGTCATGCGGTCGATGCGGATAACACGAATGGCCCTTCAAAGGGTATGCTTCTTACTAGAGTATCTCGAGCGCCTATTACGCGTCAACTATTGGTCCGTCTTGAGAACAACGATCTAGCTGGAGGGGATCAGCGACCACCGCGTGCCCAGCGAACTGAAATCTCATTTTGCGGAAGTCCCGCGGCTGAGACAGTCGTATATTCGGATTGATGCCCCAAGGGGTGGTCTTAATTCTACTATTCTTTGAGGCGCCTACACTGAAATAGGCGGAACGAGGGAAATAGTCCCACCGTGCGACTTCTCCGTGAACTCGTTCGCGCTAGCCAATTTGGAGGCCCGCGGAGGCTGGTTTCATATAGGTAATTGATGAATAGTTCCAACATAGAACAAGTTGGCTATCCGAGAGTAGCGAAGATACCCAGAATTATGAGTGCCTACGTAAGGTTCGGCGCCTGACTAAATCGATTTTCCTATGCATCCACAGAGGACTGACTGGGTGTTCTAGTTAGAGAGAATGTTCCCGAAGGAGTGTAACCCCAAGTCGCCGGATTTAGGGATCAGTCTTTCAGCACGCAATCTGAAAGAAGCATCTTAGCTGCGCAATAGGCGGCCAGTGGATCGGATTTGGACTGGGAGCACTGAAACACCGTTAATCGGTCTCTAACTCGGTAGCAACTATGACTCTGGCGTGGCCCGCTAGCAGTTGTACGGGTTTGTCGTCACATCCAAGTGCTCCAAGTCGTTGGAATTGATGGCAATTCTAGATTCGCCCGTCAGTCCTATAAGACGTCGTCAAAAAACGGCGAAGACTACTTAAACGGCTGGTTAGGGAAATTGTAAAACTGTATGCTGGGAGGTGTTACTACGAGACACTAAAGATGCCCATGTTGTTTTCCTTTTTACGCGTCACTTACGAAAGCAAATTCATGTCGGGGCCAACCTATTGCTAGCGTGAGGATCCGTCCATTGAGAATAGATACCATCTGAACCCGCTCTGTCCTAGGGTTCTCGTCGAAGGCCCACACTACGACAAATCGCCAATGCTCAGGCGCCAAGCCATTAGCATGATAATATCTCACTCCCAACTATCCACGATAGACATCCGCTTTAAGCCTTCGTGGCAGCATACTCCTGTTATCACCCCCGGTGGCCCCCGTAACGGTGATACGAAATGGTAAACTGACCACTGAATACTACAGTAATCTCTATTGCGACTTCTATGCTTGAGAGGGGCTCTCGCCAGGACCAGGGTACCCGCATTCTACATTTTTGGATACGCCTCTGTCTAGCCCTATAGACGGTCACTAAACACTCAAGAATGCCTTCGATGGGAAGCAATATTCGAACCGACAGGTGTTGGGGCCAGTTACCGTACCGCCGCAGCCAAATGGGACACCCAGTTCCGGCAAGACCCATGCCACTAGGGTCCCTTTCCTCAACTACAATGCCTTCCATGCATATGTCCGTAACCACGTCTGGGGCGGGTCCCCAGGATGCTTGAACATGGAGTCTAGAAGGCTTTAATTCCGCTCCAAAAGGATGGTAGGTTACGTTGGCATCAGCTCTCACGTGGAGTGCCGGGACTTTGGGAAGCAAAGTGTTGTTGCCGTCAAAAAGAACGTTTTTAAGTCGTATGGTAGCTGGCGGATGCGAACGATCGGCCCTCTATTAAGCCCATCAACAATACCGTGGTTAGCCCATGTTTCAAACCAAAAAGAAAGACGGGAGATTAGCACGCGATAGGCATACAAGCGATCTACGAGCAGAGGCATTGGTCTTTGAGGCTTCAGGCTGGGTTGAGACGAAGTTCTAGTCCTTTGTAAGAGAAATGTTCTATATCGATCTGGCTTGGAGAGATTCCGGAGAACCGACTGCAAATAATGGAAGTGTATCAGATAAATAGTCCGTGCAAGAATGCACCCCTGGATACAATGCTGCGTGATAAGGGCCCAGAGTCACTGTGTGTGCCAGCTTGGCAAATAGTATGGGTAGACAGTAGGAAGTACCTTCGACGGAAGAGTAAACCGAGCTAGCACTACCTCTGTTAAGCCGAAATACGCAGGCGTATGCCACTAAAGATGCACGTAAACTCCCCTCCGTCCTACAAACTGCCTCTTAGTTAAGGAATAGACTCCACCAGTCGCAGAAACCGAACAATACTTCGTGCGGGTCGCACATCATACCAGCCAACATTTAATCGTTTAACTTATACCTGTGCACGACCTTGATAAGCAATCGACGGCCACGTAACCGGGGTATGTTACCAGGGTTTAACCAGGCGACTTGAGGATCTTAAATAGGACGCTAGATGCAATAAATCCGCGTTCCTCGATGAAATCTTGCGGCACGCGGCTGCCACCTGATGATAGCGACGTGAAGATGAGATTGGGTAGGTTGCCGCAGGACTGCAACTACTGTAGCCCGTCCGCTCAAAGCCTGCACCCTAGTTGAACAGGATATCTGCAATATACTATTAGCTCTCCTTACATGAGTGTACTTCCTCTGGAGTGTGGGTGCGTTGTTTAGAAGGCTACTTGTCGATGGTTAGTCCCAAAAGATCCCTGGCGGAATAAACCGCAATTCAGTCTAGTTACTTCGCCCAGGACAATCATGTAGCGAATGAGATATAACTGTCTGTATTCCCCGTTTTAAGAGGATCGGTGTTGAGCGTTAAGCCCATTCTAAGCGGTTTGGCGCCTCCCCTGGAACTCTCCGACTTGAAGAATTGCCACGTTGTAAAATCCGGGAGCACCGCGGATACCCCCTGACGTGTTACAATTACCCGCAAAAGCGTATCGCTCCAGCTCCAGGCCGGAGAAGAGCGCCGCTAGGCGTATGCCTTGGTGGGTGAGTTCGTCAGTATCAATCTCGAGATTAGATATTTAAAATTGCATTTTCGGGACAATACGCTGGTTTAAATGTAGCCATTCCGAGTCGGGCCAAGTCGCGTCGAACTAAGTGAAAGCACACGGTGCGCTTGGTATTAGGCGACCCTTGAGAAATATTTATCTATATTTGTAGTAAGGGGACTTGAGGAATAATTCTCTACTCAGGAATAATAGGCACCCCGCGGAAACTACCTGGTATCGGGCACCTTAGAGTACCCGCCCCCAGGCTAAATTCCGTGGGCGTACGGGTCCGACCGGAAACCGGATGTCTCGCGCTTATTGGTCCGCGGCCGGTGCTCTGGGGTGTAGACGATTACTGCGCCGCTTAGCGCCTAGAGATTAGCGCGCAGCAGTTCGGATACGCAAGTGTATACAAATAAACCTTGCATGTGTGATCAAGGCATTTGACCAGTATAATAGAAAAGGGGATTTCCTGATTGTATTAATCTGATTATCGTCAAACCTCTCATGTGCTCTTCAACTATGATCTAGGGTTGATAGTCGATGATATGGGCCGATAGAAGCGTAGCAAATGTTGAGCGAGCCTTTAGTGGTACCGAACGACGGCATATGGCCGAACTTATATTCGAACCGCATTATAACTTATCGGGGTGAATGTAAGCTATATTAATATTGGTCTATTCTGCGCTTTCCCCCTCTAATTTTCGGGCTTGGTAGCGCAGGTCGAGATTGCACTTGTTAGGTTAGACGGACACTTGAGTTGTCACACCGGCCGTGTACATACGTCTTAGTGAATCGCCTGCCCGTGCCCTTCCACAGAAATATGGAACCTACCGTAAGGGTATAAAATCGGTCTCCAAAGAACTTGTATCAAGCCTAGTCGGAGCCGCGCCAGAGATAATAAATTGTAGCCACACCGCCGGTGTTGGCCTAGATCACATGGCAAGCGGGTCGGGAGTTGTGTTATTCGAATTATTTAGTCTCTGGGACCTTATGAGTAGATGTTATATCTCCTACGGGTAATTACTGGCGGTTCCTTTGTTGAATTATTTTTGCTTATTATCAAGACGGTGCGAGAGCGGCGTGACTGAGCCAATACACTTGCTTGATAACGAACGCTTCTAGGCCACGGTCAATGCACGGAGACGCGTAGAGCAACTTAGGTTATGATCTGAGTTTCTATAATCCCACCAAACCTCGACGTGAAGTGACACATCGGACAATGTCACACAGGGTTGTCGCTCCCAACTATCCCCACATTGTTGGTAAACCGTGTTCGAGTTGAGTGCTTTGGTGACCATGAATCGCCCAACCATATTCCTTACTTAACCATCGTGTAAATTAACGGTGTGGCTCGGTACGCAATAGGATCGGGGCTTTGGATCAAGTGTTATGATAACCCATAAACAAACCTCGGTTGCGATTAATTTCGAGCTTATATGGAATGGGGCACTCGGGCCACCCCCCGTTGCTGTGAACGCTTCGGAAATTCGATGACTGTGTAATCTGGGCTGATCGCAATTATGCATCTTCGTAGTCGAGCTAGATGGTAGTCGCCTTTACCCAAAGCCTGTCGGCGTTCAATTACGGTCACAAATTTGGAGTCCCGCGCTCGCTGCCAAGTGATCTAAATTATATTTTCTCGTTTCAGCATCTTACAGCCTTCTTACTGTGTGTCGCTAATAACGGCGGAATCTGACCGAGGGCCTTGCGAGTTCCATCACGTGGTTAATAGTCATGACTGCTGATTGCGGGAGAACGTGTACATGAGCTGACGGTGCGCGCCGTTGGCGCCCCTCGACATTCATTCAGGCGGTCGCAGAATGCATACTCTGCGTCAGAGGCGCAATGTCAACAAACTGGTGTTGGTCCAAGAGCGAATTTACTGCTCGTCGGAAGTCATCTTGAGAGATCCGCTAAAAAGATGCCGGTCTAAAGTTACTAGGAGTCTGGCAGTGACTGCAAGCCCATGCTTAGCGCGTGTTAGCTCAGGTAGCTCGCACGTGCTTACCTAACGTGGCTATAGACCTGGTTTAGTAGTTAGATGATGCGGCTAACTTCTCCGTGTGAGAGGCGCACATTTGCCTGCTTGAGCTAAGTGATATATGGGAAGTTCGGCTACATCCCTTACCTATGTAACAGGACCACGCGATTTGAAAGCAGAAATTCAGGCATGGTGCATGAAGAAACCACCTGGCCCTCCGTGGGGACATACAAGTCCCGGGGACAACTTGCATCATAAAACCATAGGTTCGACCGGCCGATATCATATCCCAAATTAGCATTAGAGCGCCTCTCGTCAGCACACAGGCTACGTGCCGGCTGCCTTAAGAGATTGAAATCGTCGACGGTTGGTTGCGGCCCTACTTGCTAACTTCCCAAGAAGAGACTTCTCAGGCAGTGATAAGTGTACGCGCCACGCAAAAATCGGAACACAGGTAATGTTGGGCGGGATTATTAGCACCAACGAGGGAACTCTGGGTGCAGTCGGCTAATTCTCGTGGATCCCTTCCCAGCCAGCCATGAAGCCTGCCTCTTGCCGGCTGAGATGACCCGTGCAGCATCCCGGTTTAGGGGTCGGAGCCTTTGCGCAGAGCATACACGAGGCACCTGCCGCAAAAAGGGCTATAGTGCAGTGGGCTCATCCATGGGCCATACCCGTCCTCACCTCGGTACCTCGGCTAGAGTTGGAGGTTATGGGTTTCGGCGCGCTCTCCGTTCCTCCAGCGGGCGAAACGGGAATCGCTCTACGAAAGCGAGACGATTCGACACCTGCCTACAGGCGCCCCAGCCCTTGAAATGTAAAAGAATCGGAGCTTCGTCCAGGCACAAGGATCCATATTAGATGCTTAGCACTGATCGGTTGTGCTCTAAGCAATTACATGAACGGCTTGCTTTTGGCTTATCAAAAACCACATCAGTGCTTGTTGTGGGGCACTAAATGTGGTTACTACTGGCGAATTAGTATAAATTCGGACGGTCCGGAGAAGACAGCATGCCCCACAGACTCGACGCCTTTGGTGCTCGCGAGCAGCTCGATCGGACAGCGTAGGATAAATTTTGAATTACACTCGGTCGACCCTACTATGGCAGGATTCCCAACGTACCATTGGAACTTAAAGTCCGCTTCAGCCGGCCTCGGATAACCATGCCGCTTTTCTCAATTTGCATGCTACATTTCAGCTCGGTGAGGTGGTGATTACTTCGCCAACGCTACCAGGGGGTGCAGCGAGATTCTACTGAACCGTACGTCCTATGATCCTAAAGGCTCTAGAGCAAACACGATGGGTATGTCATCGGTGTTGTTTTTCGTCCAAGAGATGACTGGGAGAAAGCACGCCCTCGGCTCTTCAGTCCTATTTGAGCTCAGCGTAGGGGTTCGATAGGTCCAATTGATATTTTGGTGATCAAAACGTACCTGGGCACCATAACGTCTCAGACCACCACAGCGTATATGCATTCTACTATGTTATGACTACCTCATACCACCAGGGCAAGGCGGAACCAGCGCTTGCTTAGTCCATACTAGGCACTCGATGAGATTGCATCGGGTCACACGATCAGTACATCGGCAGTGCGTAAGTACAAGGCCTACCTTGGCCAGACGCATAACCTGTAACCTAGCTGCCTTTGCGGTGGCTTCTTCTCTCCATGTTCACTGCCTGATCTTTATACGCATAAATGTTGCATCAATCTTTCACCCGGTCGGCAGCCATGGTGGTACGCGTTCACCGTTGTTCGATCGAGGGCCAAGTGCATTGTGTCCTCGACACAATTTTTCACAACGACCTCAACCAACACCCGCATAAGAAGACTGGACCCGGCAGGCCTCGCAGGAGTTTCTAGAGAGCCAAATACTCACACGTAGCTTCAATTAGTAAGACGGCCTCAACTCCCAGATTAATTGTTTTGCAGAAGCGGGTTAGTACCCCCACATAGTGGTACACGCTGGCAACATTATCGAAGGGAAAGAAAAAGGTTCGCTCACACTCGTAACCGCTACTGACCTCTGAAGATATGAACTCTGTACCTTCCAAGTTTAACCTTAACATTCGGGGCAATCGGTGTGCGAAAGCTGGGCAATAGGTTATGTAGACCTCGTAACTTTGTGCGACGCTTACACTAGCACTCAGCAGAGCATCGATCTGACTCGCCAAAATTTACCGAAAGGGATTCATTGACAGGACAGTCCCCTACATCGCCTGACGCGATCTAGAAAACTTCGAGAAACGTAGGGAATTAAGAGCAGAAGAGTACTGTTTTTACAGTTCTCAACTTAGCGAATCGGTGCATAGTGGCGCAACATTAGAGTAAGTACACCACGATGTGGCATGGGCAGTTCTTGCAATTCCGTGTTGTGCGGGAAAATGTCCTGGGAACAACCGAAAGCTGTGAGGACATCTACGATGTGAGACCTCTACAG
		</sequence>
    <sequence><taxon idref="Location_3_3_1|33.87012912050672"/>
			AACGCGCAAAGCATGTGGAATGATACCTGTCGGATATAAACCCCCAATGTACCTCGTGTGTGGAGCTTCTTGCAAGGCTATCACCCACCTCCTATAACCAGTAAATTAGCCTTAAGTACGTTAGAGATTTTTGAGTCAAGCAGCCTGAAATAACTGGCCCGCAGCTCGCAGTACGTCGGTCCGTCAGGCACTTTTTGGTTGAAGCGGCGTCTTGTTACCTAGCGATCATGGTCGGAAGGCCGAGTCCTTGAGGTGCGGGATTGTCCGGACGTGTCCCGTGGAACAATCTCGATGAGAGTATCCAGTCGGACCGATGTACACCGCATAAGTGAGGGCTGTGGGAGTTTTTAAGTCCGGGCTGGGCTGGCCTGGGTGGGGAATTAATTGATGGATTGTACTGGTTAAGCAAGAAAACTAACGGTACGAGTTAGGAGACACGTCACGCCTCGTTCGAAAGAGATGGAGCCACGGGCGACTTGCATCAGATTGTCTGCATCTCAAGTTTTCTATACATTCCATCAATCGGAATCGTAACGGTGAGATGCCAGGCAACGTATAAAGAACGCGGTCAGACTGACTGCCCCTAAATATTGCCCACGGGGCACTTTCCTCTTGCTCCATCTTCCGTTAGGTGACTAGGGTTCTGACGGCGCTATGTTATTCGTACGCCTAGCGTCGACGGATCGTTCTTAACTGTACAAGGATTGCTTATCCCAAGCTAACTACGATTTTGCGACACGACACCTCAGACTATAATACACCCACGGCGATTCCTCCCGGGTCATCTTTTAGCAAACATTCTCCGTTAGCGTTTTAACAGGTCGCCTCGTGACGAGCTTCTCTATCATTCGGAATAGCTCTTCTCCGAGCGCTTTCCCCGATGAGTTCCTGGGCCAGGACTGTGTCTTCATGAAGGTAAAGCCCACTCGAGTCAGGGACTTGCAGGTCTAGATTGGGTAAGTGGACCCGTTATCCCCCTGGCTTTAACGCCGTTGATGGACTGACAGAACTGCTTCAGGCTAGACACCGAGAGGAGCAACCAGGTACGGCCCGTACAGGACCTATACCACTTGCCACGCGCAATGACCTGGTGGTATGTTCCCGATCCTGCACGGGTCACTACCCCGACAGGGCCGATTTAAGCTTCACCTTGCAGGGGTGATGCGTGAAGTTCTAAATTCGCGCATGCGACGCCTAGTTTAGGCAAGTAAGTCCCGGCAGGTAGTTTACACAGTTGACACGACGACCCTCTTATAGTTCTAGCCGACGTAACGGGTACTTGATCACATCAATCGTATGCTGGATTGCCCTCTCACAGTGTTGTGAAACTTACGTCTTAGCTCCCACGGCTCAGGCGCATAAACCCTCGTCCATGAAGATAGTGAGTATTCGGCCATTACTATCTCGTGTTGAACTCAGTTACCTGATCGAACGTGGGTTTCCGTGCTCCAGCTGTCTGATCCAATAGACGATCACAAAGACTGATGCGACGTGAGAAATTGATACGATCGTAAATTGCTTCGCGCGACTGTAAGTAACCTCAGGAAACCTAAGCCAATGTATTCAGGGTTAACGGTTAGGTCTTCCGAAGAGTTGGTGCTGGGTTAGGCGTTGTGTTTCGGATTAACTAAATCATCGCTTTAAACGTAGCTCACTGTGTGACCGTCACACGCTCTGTATGAGATTCTAGGGAAGAACTTCGAACGTACAGTGATTCTTAGAGCTACTCGTCAGTGAGGTCCGTCTTCACAACAATCCATCTCATATCTCATACAATTGCAAAGCCCGTAGACCAAACCAGATAGGGTTGTTTCATGATTCAGACGAAGCCACACGCTCATTCACCTTTTCCATAGTCTGCGACGTAGTGTAATTTTTGCCTAGTTTTTGTATCCACGATAGGGGGGTAACGCATCAACGTCCACCAAATCGTCGTTATGTGCCAGGATTTACACAGTTAGGTCTTCCCCAGAGGTATGGAACCCGAAGCGCAGAGATCATGTCTCACAAATGACGTGTCTTCCGGCGAATTACCATACCCCGGACAAGTCCGATATCTTACCGAACGTTCTCTGGTCCACTGATTAATAGCTGACTACAATCATCGAAGGCCGCTCCGCGCCAGTCGGGTTTTCTAAGGGTTTCCACCGTCAATACGTGCGCCCCGGGACCCTGGACTAGAGACCACGAGTGTCCCTCCTGCTTTGTTCAAACGAACAAAGTCGGACAGAGACTAATCAAGTGTTCAACTGCGAGTTTACACATCGAAACAAAACACAGAATCCCGATATGCTAGTATGGGAACATACATAATTGCCTCGCACAACAGCAATCGTACTCCATGGTGTGTGTCTTCAATCCTACGTAATGTCGCGATGGGGGCCGCATGAATAAACGGCGTTGTATAACAGAGAGAGTCTGTCAAGTCTGGCAACATGCCGTCCCCGTGACCGGCAGGAGATTGATATGCTTCTTAATCGCCTTGGGCACTCCTAATAGATTTGACCCCCGACGCCGTGTTTGTCACGTAGTTTCATTTTATGCCACACGGAGTGGCCTACCGCCGGCTTCATCTAGTGGTGTCTGCCGGCAGTGACTTGGACGCCTGGGAAAGTCAAAGGACCCCGATACGATGGCTACTGATAGGTAGTCCCCGGTTCAACTCAGAATTTCTTGAATCATGTGTCGGAACCGTCTAAATACCCTGTGCGGGATATAAAGCCAGCTGGTACGTAGACCAAAAAAAACTTAATGAGACCTGTCTGCCATAAGATGAGGGTCCTCCCTGGCGCTGCTAAACGGCCCGGTTAGATTCCATGGTCTATGCGCAATCACGAAGGGTCATCCAAGCCGTCTGTCGTCCGCGGACTCGAGAAGATAAGCAGACTCAAGTGCGCCCGAGAGGGGCATTAGCAAGGACAGAACGTAGCGAATGGCTGAGGGCTACAAGTAGCATGTGCCCCAGTTTACACTTTGAAACAAAGTTCTTCTTCTTCCCTGTCGGACTACGTAAGTGATTTCTTCGACGTTAGTTGTGAACATTGCCCTAATCCGGCGAATGTCTTACGAACCATGTGGGGATATGCTACGTCCTTGTATAGTCCGGGCTCTCATATCTCACCGCTGCACCTCGGCGTTAGAGCGGGTTCAACATCGTAACACGGCATCCCTAGTTGACATACAAATGTATGAGCGCTTACGGTACTCAGACTCGCTTAAGATAGATTGGGAGATGAGGAAATCGCTTTCGATGTGTAGCACTCGATCGCCTTTCGACTTCTGCTTTCAGGTTGGGAAACCTAAATTGTTTGTCCATTTCATCATGATCCAAGAGGGATGTAAGTCCCGAGCCGATGCTGGCTGCTTTACCGTGGAGTAGGCTTATAAAGCCGTACGACTCCGCGCTTATGAGCGCCGAATAGATTACGTATCATGGTTGAAAGGTGTGTCCCCCGTAGAAGGGTCTGTTCGGCGGACTCTCGCACATTGATGATAGTCTAGGAAGACCCAGCAGCCACGTACGTTCTATCTCCATGTAGGACAACTGCGCAGCGAACAGGGCAACTATTTCCCTTTCAGAGATATTGCTCGCGATTTTTACCCAATGCAACCAAGACTCATGCGTTACACTTGTCGCCGGAATTTTTGTGCTCCATCGCATAAATGGGACTCGGCTAGGCACGGAAAAGCACGTATATTCACTGGACCCAGATTAGGTATCTCAGAGAACGTGACTAGCCAGGTGCAATATTGCAGAGAGTCCAACTACCTTACACAAAGACACTATTAGTCCTGTTTTTGCGTCAGGGTATGTACCAATACCAAGTGACATTTCCAGCGGACTACGGTATCGTGCGTGTAACCTAATCGAGTATGAGCTGCTCAAGTCAATTCAATTCTTGCTCCTCGTAGCTGCATGGTCATTCTCCTGCACACACACGCCGCACGCATCTCCGGTCGTTCCTTTACTCTAAGAGCCGTGTGAAACTATACCGGTTTAAAGGCTATACTGTGCAATAGATGGTTCCCAGACCCCGCAGAGCTCTAGACATCGGTAAGGCACGTACAATGTTCAATTATCCATCAATTGGGGCTGTGAGCTTGGGCAGGATCGTAGGGTGTCGGATCACTATTCCCTATCCACAGCGCCTGGGGAGGGAAGTTTGCTATCTCCGTTGAGCCATAAAAAATCAAAGCCTCACTATCTGTCAGCGTGAGACGTCCAATGCGTGCCAATAAATACGTCAACCGGAGTACTGCACTTCGTGCATAAACAAAAGCGAGCTAGCAGAGTATCGTCAAGACGAAACTACCGGCCTCAACATGGGTCCCAACTACGAAGGAATTGTGACCTTAACTCTTCTCTGTGTCTTGTCCCGATAGAGGGCTGCATGTCGGTGGGTCATTGCTAGTGGACGTTGTCTGTAGAGTACGCGTCTCTGTCGGATTGCCAAAAGGCACAAGCTGTAAAATCATTGGGCTTCCTCGCTATCTCCTGGGAAGATCTTTGGTCAAGGTTAACCTCGCGAGTGTGGGTCCGGCTGTTCCTGGCCGTAATGCTTAGCGATTATAATAACCCACTATATCCTGTAAGACTGACCCGTTTCCAGTCATTCTCTGTAACAATCTCACAATTCAGGTTAAGTATCTCCTGAGGGAATCAACCCACTGACCGTGCTCCTCACTTAATATTTACTCCTCGCCGCAAAAGACGTGGCTTCTGAAAGCACCTAATTTGGGGATCAGAACTCGACACACCGCTCATTGAGGCTATCTGGTAACATTATACGAAAGAAGGGTTTTCCCGACCTTGGATCTCCCTATCCTGCCGAACACAAGCGGGTGTAGGGCCAGAAGTATGCAGGCAATCACGTGATAGACTACCAAGGGGGTAACTCTGGGCGTTCAAACCCCTAATCTAGCCCCCAATCAAAATACCCTAGATGTTACCGCCTGAGCCCGTGCCGGCCTGCTCGCGCATTGGCGAGATAAAATAAGACAGAAACTTTTCTTCAACAGGAGCCGAGTTGTCTAAGATTAACGCCGGATCTCTTCAGTTAGTGGGACACTATTTGCACCCTTCTAGTACTTGTGTCAATCACCCAAGAGATAACTTGCTGATACACTGGGGTGTACTTGGATTATATCATGTTCGGCGTACTTATCATCGATAATTCCGCTCCAGCCTTTGGGGACTGGTACTGCTTAAGTAGTGCTGCACACATATCAGAAATAATAAATCTGCTATAAACCGGGGCAATGCTATGAAGGCCGACTTCTATCAGGCTCAAGGGAACGTTCCACGGGACGTGAAAGTAGATTTTATATGCTAGCTAGGCTGCTTGAGCGACAGTCCGCGACACCTCACTTTGCGATCAGGTGTACCGGAATCCTACAGTTAGTAGCCGTGCGTAATTCGGGCAGAAAATATAAGGCGCCCGTATTAATGTAAAGGTGAGAAGACAGAGCGATACACAGTTATATTCCAGGGACCGCACCAGTAGACCTTGTAATCCAACATAAGGCGCGAATCAGCAGGGTATCTCCGCGATTGTTGAGTACGCCCGCAAACTCTGGAAGGTTTTTAGGAGCCTGATGCAACGGTCGAGGATGGGGTCTCAGTTCGCCAGAACAGCTATCATTTCTGAATGATACCAAAAATCAGGATAATTGGAAACTCCAGGAGGGTCTATTGCTCGCTAAGGCACGTAGTGAGGGGGTGCCTAAACAAGGTTTTTGTGTTTATCTATGGTAAGCGGTCTTCGTGAAGGGGAGGACGTAGTTACAATAGTAAGCTATCGCCAGGTCGGGCACTCCCCGTAAAGCGCGAGCCCACTAGCCTCTAGTGCGAAGATTGGACGTCCTGCTTTACCGACGCTCGGTTGCCCCTGCACCCGGCAAGTGGATGGTTACAACACACTTGGAGGTGCGCGCAATACGGAGCAAGAGGTAATGGTAGTCGAGTCAGGGTCGGTATGAGACGACTACCAATCGCAGTTATCGCCAGCTGGCTTCCGACTCGTCAGTACTAACTTATCGTTATTCGCACGGTCGCAAACCGGGCGTTTGCTCTTAGGGAAACCCTCGAGGTGGGACCCACCGAAAAATTTGCGGCGCCTTCCTTACTAAAGTCCGGAGCAAGTGATAGACTGCAGCAGTACGGTCAAGGGCCCGAACAATTTATGGAGACCGGGATTGCCCGCCGATGTCCCTTGCTGGTCTTTGAATATATTTATGGAAGGTCTTCACTGAGACAAGCCTCCCAGGGGTGTCTGCTCAACACCCATTAAGCGGGACTTGTCTTTCAATGTCTATTTGCACGCGCATGTAAGTACAGAGGATTATTCTACCTTCCGGTCCAATCAAAGTGCAAACCATAACCATTTAAAGGCAATCTCTCACCGAGTGAACTCATGCGTAACAGAGAAAACTGACGTCCTATAATTCCGCGCGACGGACGGGCGGCGACCGCCCCCAAACACCCTGTAGGAGCCATTGCGAGCCATAGTGCTTGTCCCATAGCCACATCCAAAACTTAGTATTACCCCACGATTGTAGATGGGGAACCGCCTAGCCCGGGTGAAATCACTATATAGCCCTCTCCGAGAGTCCCAACATGGAGTATACGTCCTGATGAATTCAAAGGGTGGAGCTATTAAACCGTGACGAGATGTGATGTCGCCGAATCCGCAAAGCCGTCCGAAGGCCTGGTATTCACACAGGATGAGGGTCATGCGGTCGATGCGGATAACACGAATGGCCCTTCAAAGGGTATGCTTCTTACTAGAGTATCTCGAGCGCCTATTACGCGTCAACTATTGGTCCGTCTTGAGAACCACGATCTAGCTGGAGGGGATCAGCGACCACCGCGTGCCCAGCGAACTGAAATTTCATTTTGCGGAAGTCCCGCGGCTGAGACAGTCGTATATTCGGATTGATGCCCCAAGGGGTGGTCTTAATTCTACTATCCTTTGAGGCGCCTACACTGAAATAGGCGGAACGAGGGAAATAGTCCCACCGTGCGACTTCTCCGTGAACTCGTTCGCGCTAGCCAATTTGGAGGCCCGCGGAGGATGGTTTCATATAGGTAATTGATGAATAGTTCCAACATAGAACAAGTTGGCTATCCAAGAGTAGCGAAGATACCCAGAATTATGAGTGCCTACGTAAGGTTCGGCGCCTGACTAAATCGATTTTCCTATGCATACACAGAGGACTGACTGGGTGTTCTAGTTAGAGAGAATGTTCCCGAAGGAGTGTAACCCCAAGTCGCCGGATTTAGGGATCAGTCTTTCAGCACGCGATCTGAAAGAAGCATCTTAGCTGCGCAATAGGCGGCCAGTGGATCGGATTTGGACTGGGAGCACTGAAACACCGTTAATCGGTCTCTAACTCGGTAGCAACTATGACTCTGGCGTGGCCCGCTAGCAGTTGTACGGGTTTGTCGTCACATCCAAGTGCTCCAAGTCGTTGGAATTGATGGCAATTCTAGATTCGCCCGTCAGTCCTATAAGGCGTCGTCAAAAAACGGCGAAGACTACTTAAACGGCTGGTTAGGGAAATTGTAAAACTGTATGCTGGGAGGTGTTACTACGAGACACTAAAGATGCCCATGTTGTTTTCCTTTTTACGCGTCACTTACGAAAGCAAATTCATGTCGGGGCCAACCTATTGCTAGCGTGAGGATCCGTCCATTGCGAATAGATACCATCTGAACCCGCTCTGTCCTAGGGATCTCGTCGAAGGCCCACACTACGACAAATCGCCAATGCTCAGGCGCCAAGCCATTAGCATGATAATATCTCACTTCCAACTATCCACGATAGACATCCGCTTTAAGCCTTCGTGGCAGCATACTCCTGTTATCACCCCCGGTGGCCCCCGTAACAGTGATACGATATGGTAAACTGACCACTGAATACTACAGCAACCTCTATTGCGACTTCTATGCTTGAGAGGGGCTCTCGCCAGGACCAGGGTACCCGCATTCTACATTTTTGGATACGCCTCTGTCTAGCCCTATAGACGGTCACTAAACACTCAAGAATGCCTTCGATGGGAAGCAATATTCGAACCGACAGGTGTTGGGGCCAGTTACCGTACCGCCGCAGCCAAATGGGACACCCAGTTCCGGCAAGACCCATGCCACTAGGGTCCCTTTCCTCAACTACAATGCCTTCCATGCATATGTCCGTAACCACGTCTGGGGCGGGTCCCCAGGATGCTTGAACATGGAGTCTAGAAGGCTTTGATTCCGCTCCAAAAGGATGGTAGGTTACGTTGGCATCAGCTCTCACGTGGAGTGCCGGGACTTTGGGAAGCAAAGTGTTGTTGCCGTCAAAAAGAACGTTTTTAAGTCGTATGGTAGCTGGCGGATGCGAACGATCGGACCTCTATTAAGCCCATCAACAATACCGTGGTTAGCCCATGTTTCAAACCAAAAAGATAGACGGGAGATTAGCACGCGATAGGCATACAAGCGATCTACGAGCAGAGGCATTGGTCTTTGAGGCTTCAGGCTGGGTTGAGACGAAGTTCTAGTCCTTTGCAAGAGAAATGTTCTATATCGATCTGGCTTGGAGAGATTCCGGAGAACCGACTGCAAATAATGGAAATGCATCAGATAAATAGTCCGTGCAAGAATGCACCCCTGGATACAATGCTGCGTGATAAGGGCCCAGAGTCACTGTGTGTGCCAGCTTGGCAAATAGTATGGGTAGACAGTAGGAAGCACCTTCGACGGAAGAGTAAACCGAGCTAGCACTACCTCTGTTAAGCCGAAATACGCAGGCGTATGCCACTAAAGATGCACGTAAACTCCCCTCCGTCCTACAAACTGCCTCTTAGTTAAGGAATAGACTCCACCAGTCGCAGAAACCGAACAATACTTCGTGCGGGTCGCACATCATACCAGCCAACATTTAATAGTTTAACTTATACCTGTGCACGACCTTGATAAGCAATCGACGGCCACGTAACCGGGGTATGTTACCAGGGTTTAACCAGGCGACTTGAGGATCTTAAATAGGACGCTAGATGCAATAAATCCGCGTTCCTCGATGAAATCTTGCGACACGTGGCTGCCACCTGATGATAGCGACGTGAAGATGAGATTGGGTAGGTTGCCGCAGGACTGCAACTACTGTAGCCCGTCCGCTCAAAGCCTGCACCCTAGTTGAACAGGATATCTGCAATATACTATTAGCTCTCCTTACATGAGTGTACTTCCTCTGGAGTGTGGGTGCGTTGTTTAGAAGGCTACTTGTCGATGGTTAGTCCCAAAAGATCCCCGGCGGAATAAACCGCAATTCAGTCTAGTTACTTCGCCCAGGACAATCATGTAGCGAATGCGATATAACTGTCTGTATTCCCCGTTTTAAGAGGATCGGTGTTGAGCGTTAAGCCCATTCTAAGCGGTTTGGCGCCTCCCCTGGAACTCTCCGACTTGAAGAATTGCCACGTTGTAAAATCTGGGAGCACCGCGGATACCCCCTGACGTGTTACAATTACCCGCAAAAGCGTATCGCTCCAGCTCCAGGCCGGAGAAGAGCGCCGCTAGGCGTATGCCTTGGTGGGTGAGTTCGTCAGTATCAATCTCGAGATTAGATATTCAAAATTGCATTTTCGGGACAATACGCTGGTTTAAATGTAGCCATTCCGAGTCGGGCCAAGTCGCGTCGAACTAAGTGAAAGCACACGGTGCGCTTGGTATTAGGCGCCCCTTGAGAAATATTTATCTATATTTGTAGTAAGGGGACTTGAGGAATAATTCTCTACTCAGGAATAATAGGCACCCCGCGGAAACTACCTGGTATCGGGCACCTTAGAGTACCCGCCCCCAGGCTAAATTCCGTGGGCTTACGGGTCCGACCGGAAACCGGATGTCTCGCGCTTATTGGTCCGCGGCCGGTGCTCTGGGGTGTAGACGATTACTGCGCCGCTTAGCGCCTAGAGATTAGCGCGCAGCAGTTCGGATACGCAAGTGTACACAAATAAACCTTGCATGTGTGATCAAGGCATTTGACCAGTATAATAGAAAAGGGGATTTCCTGATTGTATTAATCTGATTATCGTCAAACCTCTCATGTGCTCTTCAACTATGATCTAGGGTTGATAGTCGATGATATGGGCCGATAGAAGCGTAGCAAATGTTGAGCGAGCCTTTAGCGGTACCGAACGACGGCATATGGCCGAACTTATATTCGGACCGCATTATAACTTATCGGGGTGAATGTAAGCTATATTAATATTGGTCTATTCTGCGCTTTCCCCCTCTAATTTTCGGGCTTGGTAGCGCAGGTCGAGATTGCACTTGTTAGGTTAGACGGACACTTGAGTTGTCACACCGGCCGTGTACATACGTCTTAGTGAATCGCCTGCCCGTGCCCTTCCACAGAAATATGGAACCTACCGTAAGGGTATAAAATCGGTCTCCAAAGAACTTGTATCAAGCCTAGTCGGAGCCGCGCCAGAGATAATAAATTGTAGCCACACCGCCGGTGTTGGCCTAGATCACATGGCAAGCGGGTCGGGAGTTGTCTTATTGGAATTATTTAGTCTCTGGGACCTTATGAGTAGATGTTATATCTCCTACGGGTAATTACTGGCGGTTCCTTTGTTGAATTATTTTTGCTTATTATCAAGACGGTGCGAAAGCGGCGTGTCTGAGCCAATACACTTGCTTGATAACGAACGCTTCTAGGCCACGGTCAATGCACGGAGACGCGTAGAGCAACTTAGGTCATGATCTGAGTTTCTATAATCCCACCAAACCTCGACGTGAAGTGACACATCGGACAATGTCACACAGGGTTGTCGCTCCCAGCTATCCCCACATTGTTGGTAAACCGTGTTCGAGTTGAGTGCTTTGGTGACCATGAATCGCCCAACCATATTCCTTACTTAACCATCGTGTAAATTAACGGTGTGGCTCGGTACGCAATAGGATCGGGGCTTTGGATCAAGTGTTATGATAACCCATAAACAAACCTCGGTTGCGATTAATTTCGAGCTTATATGGAATGGGGCACTCGGGCCACCCCCCGTTGCTGTGAACGCTTCGGAAATTCGATGACTGTGCAATCTGGGCTGATCGCAATTATGCATCTTCGTAGGCGAGCTAGATGGTAGTCGCCTTTACCCAAAGCCTGTCGGCGTTCAATTACGGTCACAAATTTGGAGTCCCGCACTCGCTGCCAAGTGATCTAAATCATATTTTCTCGTTTCAGCATCTTACAGCCTTCTTACTGTGTGTCGCTAATAACGGAGGAGTCTGACCGAGGGCCTTGCGAGTTCCATCACGTGGTTAACAGTCATGACTGCTGATTGCGGGAGAACGTGTACATGAGCTGACGGTGCGCGCCGTTGGCGCCCCTCGACATTCATTCAGGCGGTCGCAGAATGCATACTCTGCGTCAGAGGCGCAATGTCAACAAACTGGTGTTGGTCCAAGAGCGAATTTACTGCTCGTCGGAAGTCCTCTTGAGAGATCCGCTAAAAAGATGCCGGTCTAAAGTTACTAGGAGTCTGGCAGTGACTGCAAGCCCATGCTTAGCGCGTGTTAGCTCAGGTAGCTCGCACGTGCTTACCTAACGTGGCTATAGACCTGGTTTAGTAGTTAGATGATGCGGCTAACTTCTCCGTGTGAGAGGCGCACATTTGCCTGCTTGAGCTAAGTGATATATGGGAAGTTCGGCTACATCCCTTACCTATGTAACAGAACCACGCGATCTGAAAGCAGAAATTCAGGCATGGTGCATGAAGAAACCACCTGGCCCTCCGTGGGGACATACAAGTCCCGGGGACAACTTGCATCATAAAACCATAGGTTCGACCGGCCGATATCATATCCCAAATTAGCATTAGAGCGCCTCACGTCAGCACACAGGCTACGTGCCGGCTGCCTTAAGAGATTGAAATCGTCGACGGTTGGTTGCGGCCCTACTTGCTAACTTCCCAAGAAGAGACTTCTCAGGCAGTGATAAGTGTACGCGCCACGCAAAAATCGGAACACAGGTAATGTTGGGCGGGATTATTAGCACCAACGAGGGAACTCTGGGTGCAGTCGGCTAATTCTCGTGAATCCCTTCCCAGCCAGCCATGAAGCCTGCCTCTCGCCGGCTGAGATGACCCGTGCAGCATCCCGGTTTAGGGGTCGGAGCCTTTGCGCAGAGCATACACGAGGCACCTGCCGCAAAAAGGGCTATAGTGCAGTGGGCTCACCCATGGGCCATACCCGTCCTCACCTCGGTACCTCGGCTAGAGTTGGAGGTTATGGGTTTCGGCACGCTCTCCGTTCCTCCAGCGGGCGAAACGGGAATCGCTCTACGAAAGCGAGACGATTCGACACCTGCCTACAGGCGCCCCAGCCCTTGAAATGTAAAAGAATCGGAGCTTCGTCCAGGCACAAGGATCCATATTAGATGCTTAGCACTGATCGGTTGTGCTCTAAGCAATTACATGAACGGCTTGCTTTTGGCTTATCAAAAACCACATCAGTGCTTGTTGTGGGGCACTAAATGTGGTTACTACTGGCGAATTAGTATAAATTCGGACGGTCCGGAGAAGACAACATGCCCCACAGACTCGACGCCTTTGGTGCTCGCGAGCAGCTCGATCGGACAGCGTAGGATAAATTTTGAATTACACTCGGTCGACCCTAATATGGCAGGATTCCCAACCTACCATTGGAACTTAAAGTCCGCTTCAGCCGGCCTCGGATAACCATGCCGCTTTTCTCAATTTGCATGCTACATTTCAGCTCGGTGAGGTGGTGATTACTTCGCCAACGCTACCAGGGGGTGCAGCGAGATTCTACCGAACCGTATGTCCTATGATCCTAAAGGCTCTAGAGCAAGCACGATGGGTAAGTCATCGGTGTTGTTTTTCGTCCAAGAGATGACTGGGAGAAAGCACGCCCTCGGCTCTTCATTCCTATTTGAGCTCAGCGTAGGGGTTCGGTAGGTCCAATTGATATTTTGGTGATCAAAGCGTACCTGGGCACCATAACGTCTCAGACCACCACAGCGTATATGCATTCTACTCTGTTATGACTACCTCATACCACCAGGGCAAGGCGGAACCAGCGCTTGCTTAGTCCATACTAGGCACACGATGAGATTGCATCGGGTCACATGATCAGTACATCGGAAGTGCGTAAGTACAAGGCCTACCTTCGCCAGACGCATAACCTGTAACCTAGCTGCCTTTGCGGTGGCTTCTTCTCTCCATGTTCACTGCCTGATCTTTATACGCATAAATGTTGCATCAATCTTTCACCCGGTCGGCAGCCATGGTGGTACGCGTTCACCGTTGTTCGATCGAGGGCCAAGTGCATTGTGTCCTCGACACAATTTTTCACAACGACCTCAACCAACACCCGCATAAGAAGACTGGACCCGGCAGGCCTCGCAGGAGTTTCTAGAGAGCCAAATACTCACACGTAGCTTCAATTAGTAAGACGGCCTCAACTCCCAGATTAATTGTTTTGCAGAAGCGCGTTAGTACCCCCACATAGTGGTACACGCTGGCAACATTATCGAAGGGAAAGAAAAAGGTTCGCTCACACTCGTAACTGCTACTGACCTCTGAAGATATGAACTCTGTACCTTCCAAGTTTAACCTTAACATTCGGGGCAATCGGTGTGCGAAAGCTGGGCAATAGGTTATGTAGACCTCGTAACTTTGTGCGACGCTTACACTAGCACTCAGCAGAGCATCGATCTGACTCGCCACAATTTACCGAAAGGGATTCATTGACAGGACAGTCCCCTACATCGCCTGACGCAATCTAGAAAACTCCGAGAAACGTAGGGAATTAAGAGCAGAAGAGTACTGTTTTTACAGTTCTCAACTTAGCGAATCGGTGCATAGTGGCGCAACATTAGAGTAAGTACACTACGATGTGGCATGGGCAGTTCTTGCAATTCCGTGTTGTGCGGGAAAATGTCCTGGGAACAACCGAAAGCTGTAAGGACATCTACGATGTGAGACCTCTACAG
		</sequence>
    <sequence><taxon idref="Location_1_0_0|13.970411372146682"/>
			AGCGCGCAAAGCATGTGGAATGATACCTGTCGGATATAAACCCCCAATGTACCTCGTGTGTGGAGCTTCTTGCAAGGCTATCACCCACCTCCTATAACCAGTAAATTAGCCTTAAGTACGTTAGAGATTTTTGGGTCAAGCAGCCTGAAATAACTGGCCCGCAGCTCGCAGTACGTCGGTCCGTCAGGCACTTTTTGGTTGAAGCGGCGTCTTGTTACCTAGCGATCATGGTCGGTAGGCCGAGTCCCTGAGATGTGGGATTGTCCGGACGTGTCCCGTGGAGCAATCTCGATGAGAGTATCCAGTCGGACCGATGTACACCGCATAAGTGAGGGCTGTGGGAGTTTTTAAGTCTGGGTTGGGCTGGCCTGGGTGGGGAATTAATTGATGGATTGTACTGGTTAAGCGAGAAAACTAACGGTACGAGTTAGGAGACACGACACGCCTCGTTCGAAAGAGGTGGAGCCACGGGCGACTTGCATCAGATTGTCTGCATCTCAATTTTTCTATACATTCTATCAATCGGAATCGTAACGGTGAGATGCCAGGCAGCGTATAAAGAACGCGGTCAGACTGACTACCCCTGAGTATTGCCCACGGGGCACTTTCCTCTTGCTCCATCTTCCGTCAGGTGAGTAGGGTTCTGACGGCGCTATGTTATTCGTACGCCTAGCGTCGACGGATCGTTCTTAACTGTACAAGGATTGCTTATCCCAAGCTAACTACGATTTTGCGACACGACACCTCAGACTATAATACACCTACGGCGATTCCTCCCGGGTCATCGTTTAGCAAACATTCTCCGTTAGCGTTTTAACAGGTCGCCTCGTGACGAGCTTCTCTATCATTGGGAATAGCTCTTCTCCGAGCGCTTTCCCCGATGAGTTCCTGGGCCAGGAGTGTGTCTCCATGAAGGTAAAGCCCACTCGAGTCAGGTACTTGCAGGTCTAGATGGGGTAAGTGGACCCGTTATCCCCCTGGCTTTAACGCCGGTGATGGACTGACAGAACCGCTTCAGGCTAGTCACCGAGAGGAGCAACCAGGTACGGCCCGTACAGGACCTATACCACTTGCCACGCGCAACGACCTGGTGGTATGTTCCCGATCCTGCACGGGTCACTACCCCGACAGGGCCGATTTAAGCTTTACCCTGCAGGGGTGATGCGTGAAGTTCTAAATTCGCGCATGCGACGCCTAGTTTAGACAAGTAAGTCCCGGCAGGTGGTTTACACAGTTGACACGACGACCCTCTTATATTTCTAGCCTACGTAACGGGTACTTGATCACACCAATCGTATGCTGGATTGCCCTCTCACAGTGTTGTGAAACTTACGTCTTAGCTCCCACGGCTCAGGCGCATAAACCCTCGTCCATGAAGATAGTGAGTATTCGGCCATTACTAGCTCGTGTTAAACTCAGTTACCTGATCGAACGTGGGTTTCCGTGTTCCAGCTGTCTGATCCACTAGACGATCACAAAGACTGATGCGACGTGAGAAACTGATACGATTGTAAATTGTTTCGCGCGACTGTAAGTAACCTCAGGAAACCTAAGCCAATGTATTCAGGGTTAACGGTTAGGTCTTCCGAAGAGTTGGTGCTGGGTTAGGCGTTGTGTTTCGGATTAACTAAATCATCGCTTTAAACGTAGCTCACTGTGTGACCGTCACACGCTCTGTATGAGATTCTAGGGAAGAACTTCGAACGTACAGTGATTCTTAGAGCTACTCGTCAGCGAGGTCCGTCTTCACAACAATCCATCTCATATCTCATACAATTGCAAAGCCCGTAGACCAAACCAGATAGGGTTGTTTCATGATTCAGACGAAGCCCCACGCTCATTCACCTTTTCCATAGTCTGCGACGTAGTGTAATTTTTGCCTAGTTTTTGTATCCAGGATAGGGGGGTAACGCATCAATGTCCACCAAATCGTCGTTATGTGCCAGGATTTACACAGTTAGGTCTTCCCCAGAGGTATGGAATCCGAAGCGCAGAGATCATGTCTCACAAATGACGTGTCCTCCGGCGAATTACCATACCCCGGACAAGTCCGATATCTTACCGGACGTTCTCTGGTCCACTGATTAATACCTGACTACAATCATCGAAGGCCGCTCCGCGCCAGTCGGGTTTTCTAAGGGTTTCCACCGTCAATACGTGCGCCCCGGGACCCTGGACTAGAGACCACGAGTGTCCCTCCTGCTTTGTTCAAACGAACAAAGTCGGACAGAGACTAATCAAATGTTCAACTGCGAGTTTACACATCGAAACAAAACACAGAATCCCGATATGCTAGTATGGGAACATACATAATTGCCTCGCACAACAGCAATCGTACTCCATGGTGTGTGTCTTCAATCCTACGTAATGTCGCGATGGGGGTCGCATGAATAAACGGCGTTGTATAACAGAGAGAGTCTGTCAAGTCTGGCAACATGCCGTCCCCGTGTCCGGCAGGAGATTGATATGCTTCTTAATCGCCTTGGGCACTCCTAATAGATTTGACCCCCGACGCCGTGTTTGTCATGTAGTTTCATTTTATGCCACACGGAGTGGCCTACCGCCGGCATCATCTAGTGGTGTCCGCCGGCAGTGACATGGACGCCTGGGAAAGTCAAAGGACCCCGATACGATGGCTACTGATAGGTAGTCCCCGGCTCAACTCAGAATTTCTTGAATCATGTGTCGGAACCGTCTAAATACCCTGTGCGGGATATAAAGCCAGCTGGTACGTAGACCAAAAAAAACCTAATGAGAGCTGTCTGGCATAAGATGAGGGTCCTCCCTGGCGCTGCTAAACGTCCCGGTTAGATTCCATGGTCTATGCGCAATCACGAAGGGTCATCCAAGCCGTCTGTCGTCCGCGGACTCGAGAAGATAAGAAGACTCAAGTGCGCCCGAGAGGGGCATTAGCAAGGACAGAACGTAGCGAATGGCTGAGGGCTACAAGTGGCATGTGCCCCAGTTTACACTTTGAAACAAAGTTCTTCTTCTCCCCTGTCGGACTACGTAAGTGATTTCTTCGACGTTAGTTGTGAGCATTGCCCTAATCTGGCGAATGTCTTACGAACCATGTGGGGATATGCTACGTCCTTGTATAGTCCGGGCTCTCATATCTCACCGCTGCACCTCGGCGTTAGAGCGGGTTCAAGATCGTAACACGGCATCCCTAGTTGACATACAAATGTATGAGCGCTTACGGTACTCAGACTCGCTTAAGATAGATTGGGAGATGAGGAAATCGCTTTCGATGTGTAGCACCCGATCGCCTTTCGACTTCTGCTTTCAGGTTGGGAAACCTAAATTGTTTGTCCATTTCATCATGATCCAAGAGGGATGTAAGTCCCGAGCCGATGCTGGCTGCTTTACCGTGGAGTAGGCTTATGAGGCCGTGCGACTCCGCGCTTATGAGCGCCGAATAGATTACGTATCATGGTTGAAAGGTGTGTCCCCCGTAGAAGGGTCTGTTCGGCGGACTCTCGCACATTGATGATAGTCTAGGAAGACCCCGCAGCCACGTACGTTCTATCTCCATGTAGGACAACTGCGCAGCGAACAGGGAAACTATTTCCCTTGCAGAGATATTGCTCGCGATTTTTACCCAATGCAACCAAGACTCATGCGTTACACTTGTCGCCGGAATTTTCGTGCTCCATCGCATAAATGGGACTCGGCTAGGCACGGAAAAGCACGTATATTCACTGGACCCAGATTAGGTATCTCAGAGAACGTGACTAGCCAGGTGCAATATTTCAGAGAGTCCAACTACCTTACACAAAGACACTATTAGTCCTGTTTTTGCGTCAGGGTATGTACCAATATCAAGTGACATTTCCAGCGGACTACGGTATCGTGCGTGTAACCTATTCGAGTATGAGCTGCTCAAGTCAATTCAATTCTTGCTCCTCGTAGCTGCATGGTCATTCTCCTGCACACACACGCCGCACGCATCTCCGGTCGTTCCTTTACTCTAAGAGCCGTGTGAAACTATACCGGTTTAAAGGCTATACTGTGCAATAGATGGTTCCCAGACCCCGCAGGGCTCTAGACATCGGTAAGGCACGTACAATGTTCAATTATCCATCAATTGGGGCTGTGAACTTGGACGGGATCGTAGGGTGTCGGATCACTATTCCCTATCCACAGCGCCTGGGGAGGGAAGTTTGCTATCTCCGTTGAGCCATAAAAAATCAAAGCCTCACTATCTGTCAGCGTGAGACGTCCAATGCGTGCCAATAAATACGTCAACCGGAGTACTGCACCTCGTGCATAAACAAAAGCGAGCTAGCAGAGTATCGTCAAGACGAAACTACCGGCCTCAAAATGGGTCCCAACTACGAAGGAATTGTGACCTTAACTCTTCTCTGTGTTTTGTCCCGATAGAGGGCTGCATGTCGGTGGGTCATTGCTAGTGGACGTTGTCTGTAGAGTACGCGTCTCTGTCGGATTGCCAAAAGGCACAAGCTGTATAATCATTGGGCTTCCTCGCTATCTCTTGGGAAGATCTTTGGTCAAGGTTAACCTCGCGAGTGTGGGTCCGGCTGTTCCTGGCCGTAATGCTTAGCGATTATAATAACCTACTATATCCTGTAAGACTGACCCGTTTCCAGTCATTCTCTGTAACAATCTCACAATTCAGGTTAAGTATCTCCTGAGGGAATCAACCCACTGACCGTGCTCCTCATTTAATATTTACTCCTCGCCGCAAAAGACGTGGCTTCTGAAAGCACCTAATTTGGGGATCAGAACTCGACACACCGCTCATTGAGGCTATCTGGTAACATTAGACGAAAGAAGGGTTTTCCCGACCTTGGATCTCCCTATTCTGCCGAACACAAGCGGGTGTAGGGCCAGAAGTATGCAGGCAATCACGTGATAGACTACCAAGGGGGTAATTCTGGGCGTTCAAGCCCCTAATCTAGCCCCCAATCAAAATACCCTAGATGTTACCGCCTGAGCCCGTGCCGGTCTGCTCGCGCATTGGCGAGATAAAATAAGACAGAAACTATTCTTCAACAGGAGCCGAGTTGTCTAAGATTAACGCCGGATCTCTTCAGTTAGTGGCACACTATTTGCACGCTTCTAGTACTTGTGTCAATCACCCAAGAAATAACTTGCTGATACACTGGGGTGTACTTGGATTGTATCATGTTCGGCGTACTTTTCATCGATAATTCCGCTCCAGCCTTTGGGGACTGGTACTGCTTAAGTAGTGCTGCACACATATCACAAAAAATAAGTCTGCTATAAACCGGGGCAATGCTATGAAGGCCGACTTCTACCAGGCTCAAAGGAACGTTCCACGGGACGTGAAAGTAGATTTTATATGCTAGCTAGGCTGCTTGAGGGACAGTCCGCGACACCTCACTTTGCGATTAGGTGTACCGGAATCCTACAGTTAGTAGCCGTGCGTAATTCGGGCAGAAAATATAAGGCGCCCGTATTAATGTAAAGGTGAGAAGACAGAGTGATACACAGTTATATTCCAGGGACCACACCAGTAGACCTTGTAATCCAACATAAAGCGCGAATCAGCAGGGTATCTCCGCGATTGTTAAGTACGCCCGCAAACTCTGGAAGGTTTTTAGGAGCCTGATGCAACGGTCGAGGATGGGGTCTCAGTTCGCTAGAACAGCTATCATTTCTGAATGATACCAAAAATCAGGATAATTGCAAACTCCAGGAGGGTCTATTGCTCGCTAAGGCACGTAGTGAGGGGGTGCCTAAACAAGGTTTTTGTGTTTATCTATGGTAAGCGGTCTTCGTGAAGGCGAGGACGTAGTTACAATAGTAAGTTATCGCCAGGTCGGGCACTCCCCGTAAAGCGCGAGCCCACTAGCCTCTAGTGCGAAGATTGGACGTCCTGCTTTACCGACGCTCGGTTGCTCCTGTACCCGGCAAGTGGATGGTTACAACACACTTGGAGGTGCGCGCAATACGGAGCAAGAGGTAGTGGTAGTCGAGTCAGGGTCGGTATGAGACGACTACCAATCGCAGTTATCGCCAGCTGGCTTCCGACTCGTCAGTACTAACTTATCGTTATTCGCACGGTCGCAAACCGGGCGTTTGCTCTTAGGGAAACCCTCGAGGTGGGACCCACCGAAAAATTTGCGGCGCCTTCCTTACTAAAGTCCGGACCAAGTGATAGACTGCAGCAGTACGGTCAAGGGCCCGAACAATTTATGGAGACCGGGATTGCCCTCCGATGTCCCTTGCTGGTCTTTGAACATATTTATGGAAGGTCTTCACTGAGACAAGCCTCCCAGGGGTGTCTGCTCAACACCCATTAAGCGGGACTTGTCTTTCAATGTCTATTTGCACGCGCATGTAAGTACAGAGGATTATTCTACCTTCCGGTCCAATCAAAGTGCAAACCACAACCATTTAAAGGCAATCTCTCACCGAGTGAACTCACGCGTAACAGAGAAAACTGACGTCCTATAATTCCGCGCGACGGACGGGCGGCGACCGCCCCCAAACACCCTGTAGGAGCCATTGCGAGCCATAGTGCTTGTCCCATAGCCACATCCAAAACTTAGTATTACCCCACGATTGTAGATGGGGAACCGCCTAGCCCGGGTGAAATCACTATATAGCCCTCTCCGAGAGTCCCAACATGGAGTATACGTCCTGATGGATTCAAAGGGTGGAGCTATTAAATCGTGACGAGATGTGATCTCGCCGAATCCGCAAAGCCGTCCGAAGGCCTGGTATTCACACAGGATGAGGGTCATGCGGTCGATGCGGATAGCACGAATGGCCCTTCAAAGGGTATGCTTCTTACTAGAGTATCTCGAGCGCCTATTACGCGTCAACTATTGGTCCGTCTTGAGAACCACGATCTAGCTGGAGGGGATCAGCGATCACCGCGTGCCCAGCGAACTGAAATCTCATTTTGCGGAAGTCCCGCGGCTGAGACAGTCGTATATTCGGATTGATGCCCCAAGGGGTGGTCTTAATTCTACTATCCTTTGAGGCGCCTACACTGAAATAGGCGGAACGAGGGAAATAGTCCCACCGTGCGACTTCTCCGTGAACTCGTTCGCGCTAGCCAATTTGGATGCCCGCGGAGGATGGTTTCATATAGGTAATTGATGAATAGTTCCAACAGAGAACAAGTTGGCTATCCGAGAGTAGCGAAGATACCCAGAATTATGAGTGCCTACGTAAGGTTCGGCGCCTGACTAAATCGATTTTCCTATGCATACACAGAGGACTGACTGGGTGTTCTACTTAGAGAGAATGTTCTCGAAGGAGTGTAACCCCAAGTCGCCGGATTTAGGGATCAGTCTTTCAGCACGCAATCTGAAAGAAGCATCTTAGCTGCGCAATAGGCGGCCAGTGGATCGGATTTGGACTGGGAGCACTGAAACACCGTTAACCGGTCTCTAACTCGGTAGCAACTATGACTCTGGCGTGGCCCGCTAGCAGTTGTACGGGTTTGTCGTCACATCCAAGTGCTCCAAGTCGTTGGAATTGATGGCAATTCTAGATTCGCCCGTCAGTCCTATAAGGCGTCGTCAAAAAACGGCCAAGACTACTTAAACGGCTGGTTAGGGAAATTGTAAAACTGTATGCTGGGAGGTGTTACTACGAGACACTAAAGATGCCCATGTTGTTTTCCTTTTTACGCGTCACTTACGAAAGCAAATTCATGTCGGGGCCAACCTATTGCTAGCGTGAGGATCCGTCCATTGCGAATAGATACCATCTGAACCCGCTCTGTCCTAGGGTTCTCGTCGAAGGCCCGCACTACGACAAATCGCCAATGCTCAGGCGCCAAGCCATTAGCATGACACTATCTCACTCCCAACTATCCACGATAGACATCCGCTTTAAGCCTTCATGGCAGCATATTCCTGTTATCACCCCCGGTGGCTCCCATAACAGTGATACGAAATGGTAAACTGACCACTGAATACTACAGCAACCTCTATTGCGACTTCTATGCTTGAGAGGGGCTGTCGCCAGGACCAGGGTACCCGCATTCTACATTTTTGGATACGCCTCTGTCTAGCCCTAAAGACGGTCACTAAACATTCAAGAATGCCTTCGATGGGAAGCGATATTCGAACCGACAGGTGTTGGGGCCAGTTACCGTACCGCCGCAGCCAAATAGGACACCCAGTTCCGGCAAGACCCATGCCGCTAGGGCCCCTTTCCTCAACTACAATGCCTCCCATGCATATGTCCGGAACCACGTCTGGGGCGGGTCCCCAGGATGCTTGAACATGGAGTCTAGAAGGCTTTAATTCCGCTCCAAAAGGATGGTAGGTTACGTTGGCATCAGCTCTCATGTGGAGTGCCGGGACTTTGGAAAGCAAAGTGTTGTTGCCGTCAAAAAGAACGTTTTTAAGTCGTATGGTAGCTGGCGGATGCGAACGATCGGACCTCTATTAAGCCCATCAACAATACCGTGGTTAGCCCATGTTTCAAACCAAAAAGAAAGGCGGGAGATTAGCACGCGATAGGCATACAAGCGTTCTACGAGCAGAGGCATTGGTCTTTGAGGCTTCAGGCTGGGTTGAGACGAAGTTCTAGTCCTTTGCAAGAGAAATTATCTATATCGATCCGGCTTGGAGAGATTCCGGAGAACCAACTGCAAATAATGGAAATGTGTCAGATAAACAGTCCGTGCAAGAATGCACCCCTGGATACAATGCTGCGTGATAAGGGCCCAGAGTCACTGTGTGTGCCAGCTTGGCAAATAGTATGGGTAGACAGTAGGCAGCACCTTCGACGGAAGAGTAAACCGAGCCAGCACTACCTCTGTTAAGCCGAAATACGCAGGCGTATGCCACTAAAGATACACGTAAACTCACCTCCGTCCTACAAACTGCCTCTTAGTTAAGGAATAGACTCCACCAGTCGCAGAAACCGAACAATACTTCGTGCGGGTCGCACATCATACCAGCCAACATTTAATAGTTTAACTTTTACCTGTGCACGACCTTGATAAGCAATCGACGGCCACGTAACCGGGGTATGTTACCAGGGTTTAACCAGGCGACTTGAGGGTCTTAAATAGGACGCTAGATGCAATAAATCCGCGTTCCTCGGTGAAATCTTGCGACACGTGGCTGCAACCTGATGATAGCGACGTGGAGATGAGATTGGGTAGGTTGCCGCAGGACTGCAACTACTGTAGCCCGTCCACTCAAAGCCTGCACCCTAGTTGAACAGGATATCTGCAATATACTATTAGCTCTCCTTACATGAGTGTACTTCCTCTGGAGTGTGGGTGCATTGTTTAGAAGGTTACTTGTCGATGGTTAGTCCCAAAAGATCCCTGGCGGAATAAACCGCAATTCAGTCTAGTTACTTCGCCCAGGACAATCATGTAGCGAATGAGATATAACTGTCTGTATTCCCCGTTTTAAGAGGATCGGTGTTGAGCGTTAAGCCCATTCTAAGCGGTTTGGCGCCTTCCCTGGAACTCTCCGACTTGAAGAATTGCCACGTTGTAAAATCTGGGAGCACCGCGGATACCCCCTGACGTGTTACAATTACCCGCAAAAGCGTATCGCTCCAGCTCCAGGCCGGAGAAGAGCGCCGCTAGGCGTATGCCTTGGTGGGCGAGTTCTTCAATATCATTCTCGAGATTAGATATTCAAAATTGCATTTTCGGGACAATACGCTGGTTTAAATGTAGCCATTCCGAGTCGGGCCAAGTCGCGTCGAACTAAGTGAAAGTACACGGTGCGCTTGGTATTAGGCGACACTTGAGAAATATTTATCTATATTTGTAGTAAGGGGACTTGAGGAATAATTCTCTACTCAGGAATAAGAGGCACCCCGCGGAAACTTCCTGGTATCGGGCACCTTAGAGTACCCGCCCCCAGGCTAAATTCCGTGGGCGTACGGGTCCGACCGGAAACCGGATGTCTCGCGCTTATTGGTCCGCGGCCGGTGCACTGGGGTGTAGACGATTACTGCGCCGCTTAGCGCCTAGAGATTAGCGCGCAGCAGTTCGGATACGCAAGTGTATACAAATAAACCTTGCATGTGTGATCAAGGCATTTGACCAGTATAATAGAAAAGCGGATTTCCTGATTGTATTAATCTGATTATCGCCAAACCTCTCATGTGCTCCTCAACTATGATCTAGGGTTGATAGTCGATGATATGGGCCGATAGAAGGGTAGCAAATGTTGAGCGAGCCTTTAGTGGTACCGAACGACGGCATATGGCCGAACTTATATTCGGCCCGCATTATAACTTATCGGGGTGAATGTAAGCTATATTAATATTGGTCTATTCTGCGCTTTCCCCCTCTTATTTTCGGGCTTGGTAGCGCAGGTCGAGATTGCACTTGTTAGGTTAGACGGACACTTGAGTTGTCACACCGGCCGTGTACATACGTCTTGATGAATCGCCTGCCCGTGCCCTTCCACAGAAATATGGAACCTACCGTAAGGGTATAAAATCGGTCTCCAAAGAACTTGTATCAAGCCTAGTCGGAGCCGCGCCAGAGATAATAAATTTTAGCCACACCGCCGGTGTTGGCCTAGATCACATGGCAAGCGGGTCGGGAGTTGTCTTATTGGAATTATTTAGTCTCTGGGACCTTATGAGTAGATGTTATATCTCCTACGGGTAATTACTGGCGGTTCCTTTGTTGAATTATTTTTGCTTATTATCAAGACGGTGCGAGAGCGGCGTGTCTGAGCCAATACACTTGCTTGATAACGAACGCTTCTAGGCCCCGGTCAATGCACGGAAACGCCTAGAGCAACTTAGGTCATAATCTGAGTTTCTATAATCCCACCAAACCTCGACGTCAAGTGGCACATCGGACAGTGTCATACAGGATTGTCGCTCCCAACTATCCCCACATTGTTGGTAAACCGTGTTCGAGTTGAGTGCTTTGGTGACCATGAATCGCCCAACCATATTCCTTACCTAACCATCGTGTAAATTAACGGTGTGGCTCGGTACGCAATAGGATCGGGGCTTTGGATCGAGTGTTGTGATAACCCACAAACAAACCTCGGTTGCGATTAACTTCGAGCTTATATGGAATGGGGCACTCGGGCCACCCCCCGTTGCTGTGAACGCTTCGGAAATTCGATGACTGTGCAATCTGGGCTGATCGCAATTATGCATCTTCGTAGTCGAGCTAGATGGTAGTCGCCTTTACCCATAGCCTGTCGGCGTTCAATTACGGTCACAAATTTGGAGTCCCGCACTCGCTGCCAAGTGATTTAAAGTATATTTTCTCGTTTCAGCATCTTACAGCCTTCTTACTGTGTGTCGCTAATAACGGTGGAATCTGACCGAGGGCCTTGCGAGTTCCTTCACGTGGTTAATAGTCATGACTGCTGATTGCGGGAGAACGTGTATATGAGCTGACGGTGCGCGCCGTTGGCGCCCCTCGACATTCATTCAGGCGGTTGCAGAATGCATACTCTGCGTCAGAGGCGCAATGTCAACAAACTGGTGTTGGTCCAAGAGCGAATTTACTGCTCGTCGGAAGTCCTCTTGAGAGATCCGCTAAAAAGATGCCGGTCTAAAGTTACTAGGAGTCTGGCAGTGACTGCAAGCCCAGGCTTAGCGCGTGTTAGACCAGGTAGCTCGCACGTGCTTACCTAACGTGGCTATAGACCTGGTTTAGTAGTTAGATGAGGTGGCTAACTTCTCCGTGTGAGAGGCGCACATTTGCCTGCTTGAGCTAAGTGATATATGGGAAGTTCGTCTACATCCCTTACCTATGTAACAGGACCACGCGATTTGAAAGCAGAAATTCAGGCATGGTGCATGAAGAAACCACCTGGCCCTCCGTGGGGACATACAAGTCCCGGGGACGACTTGCATCATAAAACCATAGGTTCGACCGGCCGATATCATATCCCAAATTAGCATTCGAGCGCCTCTCGTCAGCACACAGGCTACGTGCCGGCTCCCTTAAGAGATTGAAATCGTCGACGGTTGGTTGCGGCCCTACTTGCTAACTTCCCAAGAAGAGACTTCTCAGGCAGTGATAAGTGTACGCGCCACGCAAAAATCGGAACACAGGTAATGTTGGGCGGGATTATTAGCACCAACGAGGGAACTCTGGTTGCAGTCGGCGAATTCTCGTGGATCCCTTCCCAGCCAGCCATGAAGCCTGCCTCTCGCCGGCTGAGATGACCCGTGCAGCATCCCGGTTTAGGGGTCGGAGCCTTTGCGCAGAGCATACACGAGGCACCTGCCGCAAAAAGGGCTATAGTGCAGTGGGCTCATCCATGGGCCATACCCGTCCTCACCTCAGTACCTCGGCTAGAGTTGGAGGTTATGGGTTTCGGCGCGCTCTCCGTTCCTCCAGCGGGCGAAACGGAAATCGCTCTACGAAAGCGAGACGATTCGACACCTGCCTACAGGCGCCCCAGCCCTTGAAATGTAAAAGAATCGGAGCTTCGTTCAGGCACAAGGATCCATATTAGATGCTTAGCACTGATCGGTTGTGCTCTAAGCAATTACATGAACGGCTTGCTTTTGGCTTATCAAAAACCACATCAGTGCTTGTTGTGGGGCACGAAATGTGGTTACTACTGGCGAATTAGTATAAATTCGGACGGTCCGGAGAAGACAACATGCCCCACAGACTCGACGCCTTTGGTGCTCGCGAGCAGCTCGATCGGACAGCGTAAGATAAATTTTGAATTACACTCGGTCGACCCTACTATGGCAGGATTCCCAACCTACCATTGGAACTTAAAGTCCGCTTCAGCCGACCTCGGGTAACCATGCCGCTTTTCTCAATTTGCATGCTACATTTCAGCTCGGTGAGGTGGTGATTACTTCGCCAACGCTACCAGGGGGTGCAGCGAGATTCTACCGAACCGTACGTCCTATGATCCTAAAGGCTCTAGAGCAAACACGATGGGTATGTCATCGGTGATGTTTTTCGTCCAAGAGATGACTGGGAGAAAGCACGCCCTCGGCTCTTCAGTCCTATTTGAGCTCAGCGTAGGGGTTCGATAGGTCCAATTGATATTTTGGTGATCAAAGCGTACCTGGGCACCATAACGTCGCAGACCACCACAGCGTATATGCATTCTACTATGTTATGACTACCTCATACCACCAGGGCAAGGCGGAACCAGCGCTTGCTTAGTCGATACTAGGCACTCGATGAGATTGCATCGGGTCACACGATCAGTACATCGGCAGTGCGTAAGTACAAGGCCTACCTTGGCCCGACGCATAACCTGTAACCTAGCTGCCTTTGCGGTGGCTTCTTCTCTCCATGTTCACTGCCTGATCTTTATACGCATAAATGTTGCATCAATCTTTCACCCAGTCGGCAGCCATGGTGGTACGCGTTCACCGTTGTTCGATCGAGGGCCAAGTGCATTGTGTCCTCGACACAATTTTTCACAACGACCTCAACCAACACCCGCATAAGAAGACTGGACCCGGCAGGCCTCGCAGGAGTTTCTAGAGAGCCAAATACTCACACGTAGCTTCGATTAGTAAGACGGCCTTAACTCCCAGATTAATTGTCTTACAGCAGCGCGTTAGTACCCCCACATAGTTGTACACGCTGGCAGCATTATCGAAGGGAAAGAAAAAGGTTCGCTCACACTCGTAGCCGCTACTGACCTCTGAAGATATGAACTCTGTACCTTCCAAGTTTAACCTTAACATTCGGGGCACTCGGTGTGCAAAAGCTGGGCAATAGGTTATGTAGACCTCGTAACTTTGTGCGACGCTTACATTAGCACTCAGCAGAGCATCGATCTGACTCGCCACAATTTACCGAAAGGGATTCATTGACAGGACAGTCCCCTACATCGCCTGACGCGATCTAGAAAACTTCGAGAAACGTAGGGAATTAAGAGCAGAAGAGTACTGTTTTTACAGTTCTCAACTTAGCGAATCGGTGCATAGTGGCGCAACATTAGAGTAAGTACACTACGATGTGGCATGGGCAGTTCTTGCAATTCCGTGTTGTGCGGGAAAATGTCCTGAGAACAACCGAAAGCTGTGAGGACATCTACGATGTGAGACCTCTACAG
		</sequence>
    <sequence><taxon idref="Location_3_1_1|21.41427745729854"/>
			AGCGCGCAAAGCATGTGGAATGATACCTGTCGGATATAAACCCCCAATGTACCTCGTGTGTGGAGCTTCTTGCAAGGCTATCACCCACCTCCTATAACCAGTAAATTAGCCTTAAGTACGTTAGAGATTTTTGGGTCAAGCAGCCTGAAATAACTGGCCCGCAGCTCGCAGTACGTCGGTCCGTCAGGCACTTTTTGGTTGAAGCGGCGTCTTGTTACCTAGCGATCATGGTCGGTAGGCCGAGTCCCTGAGATGTGGGATTGTCCGGACGTGTCCCGTGGAGCAATCTCGATGAGAGTATCCAGTCGGACCGATGTACACCGCATAAGTGAGGGCTGTGGGAGTTTTTAAGTCTGGGTTGGGCTGGCCTGGGTGGGGAATTAATTGATGGATTGTACTGGTTAAGCGAGAAAACTAACGGTACGAGTTAGGAGACACGACACGCCTCGTTCGAGAGAGGTGGAGCCACGGGCGACTTGCATCAGATTGTCTGCATCTCAATTTTTCTATACATTCCATCAATCGGAATCGTAACGGTGAGATGCCAGGCAGCGTATAAAGAACGCGGTCAGACTGACTGCCCCTGAATATTGCCCACGGGGCACTTTCCTCTTGCTCCATCTTCCGTCAGGTGAGTAGGGTTCTGACGGCGCTATGTTATTCGAACGCCTAGCGTCGACGGATCGTTCTTAACTGTACAAGGATTGCTTATCCTAAGCTAACTACGATTTTGCGACACGACACCTTAGACTATAATACACCTACGGCGATTCCTCCCGGGTCATCGTTTAGCAAACATTCTCGGTTAGCGTTTTAACAGGTCGCCTCGTGACGAGCTTCTCTATCATTGGGAATAGCTCTTCTCCGAGCGCTTTCCCCGATGAGTTCCTGGGCCAGGAGTGTGTCTCCATGAAGGTAAAGCCCACTCGAGTCAGGTACTTGCAGGTCTAGATGGGGTAAGTGGACCCGTTATCCCCCTGGCTTTAACGCCGTTGATGGACTGACAGAACCGCTTCAGGCTAGTCACCGAGAGGAGCAACCAGGTACGGCCCGTACAGGACCTATACCACTTGCCACGTGCAATGACCTGGTGGTATGTTCCCGATCCTGCACGGGTCACTACCCCGACAGGGCCGATTTAAGCTTTACCCTGCAGGGGTGATGCGTGAAGTTCTAAATTCGCGCATGCGACGCCTAGTTTAGGGAAGTAAGTCCCGGCAGGTGGTTTACACAGTTGACACGACGACCCTCTTATATTTCTAGCCGACGTAACGGGTACTTGATCACACCAATCGTATGCTGGATTGCCCTCTCACAGTGTTGTGAAACTTACGTCTTAGCTCCCACGGCTCAGGCGCATAAACCCTCGTCCATGAAGATAGTGAGTATTCGGCCATTACTAGCTCGTGTTAAACTCAGTTACCTGATCGAACGTGGGTTTCCGTGTTCCAGCTGTCTGATCCACTAGACGATCACAAAGACTGATGCGACGTGACAAACTGATACGATTGTAAATTATTTCGCGCGACTGTAAGTAACCTCAGGAAACCTAAGCCAATGTATTCAGGGTTAACGGTTAGGTCTTCCGAAGAGTTGGTGCTGGGTTAGGCGTTGTGTTTCGGATTAACTAAATCATCGCTTTAAACGTAGCTCACTGTGTGACCGTCACACGCTCTGTATGAGATTCTAGGGAAGAACTTCGAACGTTCAGTGATTCTTAGAGCTACTCGTCAGCGAGGTCCGTCTTCACAACAATCCATCTCATATCTCATACAATAGCAAAGCCCGCAGACCTAACCAGATAGGGTTGTTTCATGATTCAGACGAAGCCCCACGCTCATTCACCTTTTCCATAGTCTGCGACGTAGTGTAATTTTTGCCTAGTTTTTGTATCCAGGATAGGGGGGTAACGCATCAATATCCACCAAATCGTCGTTATGTGCCAGGATTTACACAGTTAGGTCTTCCCCAGAGGTATGGAATCCGAAGCGCAGAGATCATGTCTCACAAATGACGTGTCCTCCGGCAAATTACCATACCCCGGGCAAGTCCGATATCTTACCGGACGTTCTCTGGTCCACTGATTAATACCTGACTACAATCATCGAGGGCCGCTCCGCGCCAGTCGGGTTTTTTAAGGGTTTCCACCGTCAATACGTGCGCCCCGGGACCCTGGACTAGAGACCACGAGTGTCCCTCCTGCTTTGTTCAAACGAACAAAGTCGGACAGAGACTAATCAAGTGTTCAACTGCGAGTTTACACATCGAAACAAAACACAGAATCCCGATATGCTAGTATGGGAACATACATAATTGCCTCGCACAACAGCAATCGTACTCCATGGTGTGTGTCTTCAATCCTACGTAATGTCGCGATGGGGGTCGCATGAATAAACGGCGTTGTATAACAGAGAGAGTCTGTCAAGTCTGGCAACATGCCGTCCCCGTGCCCGGCAGGAGATTGATATGCTTCTTAATCGCCTTGGGCACTCCTAATAGATTTGACCCCCGACGCCGTGTTTGTCATGTAGTTTCATTTTATGCCACACGGAGTGGCCTACCGCCGGCATCATCTAGTGGTGTCTGCCGGCAGTGACATGGACGCCTGGGAAAGTCAAAGGACCCCGATACGATGGCTACTGATAGGTAGTCCCCGGCTCAACTCAGAATTTCTTGAATCATGTGTCGGAACCGTCTAAATACCCTGTGCGGGATATAAAGCCAGCTGGTACGTAGACCAAAAAAAACCTAATGAGACCTGTCTGGCATAAGATGAGGGTCCTCCCTGGCGCTGCTAAACGTCCCGGTTAGATTCCATGGTCTATGCGCAATCACGAAGGGTCCTCCAAGCCGTCTGCCGTCCGCGGACTCGAGAAGATAAGAAGACTCAAGTGCGCCCGAGAGGGGCATTAGCAAGGACAGAACGTAGCGAATGGCTGAGGGCTACAAGTGGCATGTGCCCCAGTTTACACTTTGAAACAAAGTTCTTCTTCTCCCCTGTCGGACTACGTAAGTGATTTCTTCGACGTTAGTTGTGAGCATTGCCCTAATCTGGCGAATGTCTTACGAACCATGTGGGGATATGCTACGTACTTGTATAGTCCGGGCTCTCATATCTCACCGCTGCACCTCGGCGTTAGAGCGGGTTCAACATCGTAACACGGCATCCCTAGTTGACATACAAATGTATGAGCGCTTACGGTACTCAGACTCGCTTAAGATAGATTGGGAGATGAGGAAATCGCTTTCGATGTGTAGCACCCGATCGCCTTTCGACTTCTGCTTTCAGGTTGGGAAACCTAAATTGTTTGTCCATTTCATCATGATCCAAGAGGGATGTAAGTCCCGAGCCGATGCTGGCTGCTTTACCGTGGAGTAGGCTTATGAGGCCGTACGACTCCGCGCTTATGAGCGCCGAATAGATTACGTATCATGGTTGAAAGGTGTGTCCCCCGTAGAAGGGTCTGTTCGGCGGACTCTCGCACATTGATGATAGTCTAGGAAGACCCCGCAGCCACGTACGTTCTATCTCCATGTAGGACAACTGCGCAGCGAACAGGGAAACTATTTCCCTTGCAGAGATATTGCTCGCGATTTTTACCCAATGCAACCAAGACTCATGCGTTACACTTGTCGCCGGAATTTTTGTGCTCCATCGCATAAATGGGACTCGGCTAGGCACGGAAAAGCACGTAGATTCACTGGACCCAGATTAGGTATCTCAGAGAACGTGACTAGCCAGGTGCAATATTTCAGAGAGTCCAACTACCTTACACAAAGACACTATTAGTCCTGTTTTTGCGTCAGGGTATGTACCAAGATCAAGTGACATTTCCAGCGGACTACGGTATCGTGCGTGTAACCTAATCGAGTATGAGCTGCTCAAGTCAATTCAATTCTTGCTCCTCGTAGCTGCATGGTCATTCTCCTGCACACACACGCCGCACGCATCTCCGGTCGTTCCTTTACTCTAAGAGCCGTGTGAAACTATACCGGTTTAAAGGCTATACTGTGCAATAGATGGTTCCCAGACCCCGCAGGGCTCTAGACATCGGTAAGGCACGTACAATGTTCAATTATCCATCAATTGGGGCTGTGTACTTGGACGGGATCGTAGGGTGTCGGATCACTATTCCCTATCCACAGCGCCTGGGGAGGGAAGTTTGCTATCTCCGTTGAGCCATAAAAAATCAAAGCCTCACTATCTGTCAGCGTGAGACCTCCAATGCGTGCCAATTAATACGTCAACCGGAGTACTGCACTTCGTGCATAAACAAAAGCGAGCTAGCAGAGTATCGTGAAGACGAAACTACCGGCCTCAAAATGGGTCCCAACTACGAAGGAATTGTGACCTTAACTCTTCTCCGTGTTTTGTCCCGATAGAGGGCTGCATGTCGGTGGGTCATTGCTAGTGGACGTTGTCTGTAGAGTACGCGTCTCTGTCGGATTACCAAAAGGCACAAGCTGTATAATCATTGGGCTTCCTTGCTATCTCTTGGGAAGATCTTTGGTCAAGGTTAACCTCGCGAGTGTGGGTCCGGCTGTTCCTGGCCGTAATGCTTAGCGATTATAATATCCTACTATATCCTGTAAGACTGACCCGTTTCCAGTCATTCTCTGTAACAATCTCACAATTCAGGTTAAGTATCTCCTGAGGGAATCAACCCACTGACCGTGCTCCTCATTTAATATTTACTCCTCGCCGCAAAAGACGTGGCTTCTGAAAGCACCTAATTTGGGGATCAGAACTCGACACACCGCTCATTGAGGCTATCTGGTAACATTAGACGAAAGAAGGGTTTTCCCGACCTAGGATCTCCCTATTCTGCCGAACACAAGCGGGTGTAGGGCCAGGAGTATGCAGGCAATCACGTGATAGACTACCAAGGGGGTAATTCTGGGCGTTCAAGCCCCTAATCTAGCCCCCAATCAAAATACCCTAGATGTTACCGCCTGAGCCCGTGCCGGTCTGCTCGCGCATTGGCGAGATAAAATAAGACAGAAACTTTTCTTCAACAGGAGCCGAGTTGTCTAAGATTAACGCCGGATCTCTTCAGTTAGTGGCACACTATTTGCACGCTTCTAGTACTTGTGTCAATCACCCAAGAAATAACTTGCTGATACACTGGGGTGTACTTGGATTGTATCATGTTCGGCGTAGTTTTCATCAATAATTCCGCTCCAGCCTTTGGGGACTGGTACTGCTTAAGTAGTGCTGCACACATATCACAAAAAATAAGTCTGCTTTAAACGGGGGCAATGCTATGAAGGCCGACTTCTACCAGGCTCAAAGGAACGTTCCACGGAACGTGAAAGTAGATTTTATATGCTAGCTAGGCTGCTTGAGGGACAGTCCGCGACACCTCACTTTGCGATTAGGTGTACCGAAATCCTACAGTTAGTAGCCGTGCGTAATACGGGCAGAAAATATAAGGCGCCCGTATTAATGTAAAGGTGAGAAGACAGAGTGATACACAGTTATATTCCAGGGACCGCACCAGTAGACCTTGTAATCCAACATAAAGCGCGAATCAGCAGGGTATCTCCGCGATTGTAGAGTACGCCCGCAAACTCTGGGAGGTTTTTAGGAGCCTGATGCAACGGTCGAGGATGGGGTCTCAGTTCGCTAGAACAGCTATCATTTCTGAATGATACCAAAAATCAGGATAATTGGAAACTCCAGGAGGGTCTATTGCTCGCTAAGGCACGTAGTGAGGGGGTGCCTAAACAAGGTTTTTGTGTTTATCTATGGTAAGCGGTCTTCGTGAAGGCGAGGACGTAGTTACAATAATAAGCTATCGCCAGGTCGGGCACTCCCCGTAAAGCGCGAGCCCACTAGCCTCTAGTGCGAAGATTGGACGTCCTGCTTTACCGACGCTCGGTTGCCCCTGGACCCGGCAAGTGGATGGTTACAACACACTTGGAGGTGCGCGCAATACGGAGCAAGAGGTAGTGGTAGTCGAGTCAGGGTCGGTATGAGACGACTACCAATCGCAGTTATCGCCAGCTGGCTTCCGACTCGTCAGTACTAACTTATCGTTATTCGTACGGTCGCAAACCGGGCGTTTGCTCTTAGGGAAACCCTCGAGGTGGGACCCACCGAAAAATTTGCGGCGCCTTCCTTACTAAAGTCCGGACCAAGTGATAGACTGCAGCAGTACGGTCAAGGGCCCGAACAATTTATGGAGACCGGGATTGCCCTCCGATGTCCCTTGCTGGTCTTTGAACATATTTATGGAAGGTCTTCACTGAGACAAGCCTTCCAGGGGTGTCTGCTCAACACCCATTAAGCGGGACTTGTCTTTCAATGTCTATTTGCACGCGCATGTAAGTACAGAGGATTATTCTACCTTCCGGTCCAATCAAAGTGCAAACCACAACCATTTAAAGGCAATCTCTCACCGAGTGAACTCACGCGTAACAGAGAAAACTGACGTCCTATAATTCCGCGCGACGGACGGGCGGCGACCGCCCCCAAACACCCTGTAGGAGCCATTGCGAGCCATAGTGCTTGTCCCATAGCCACATCCAAAACTTAGTATTACCCCACGATTGTAGATGGGGAACCGCCTAGCCCGGGTGAAATCACTATATAGCCCTCTCCGAGAGTCCCAACATGGAGTATACGTCCTGATGGATTCAAAGGGTGGAGCTATTAAACCGTGACGAGATGTGATCTCGCCGAATCCGCAAAGCCGTCCGAAGGCCTGGTATTCACACAGGATGAGGGTCATGCGGTCGATGCGGATAACACGAATGGCCCTTCAAAGGGTATGCTTCTTACTAGAGTATCTCGAGCGCCTATTACGCGTCAACTATTGGTCCGTCTTGAGAACCACGATCTAGCTGGAGGGGATCAGCGATCACCGCGTGCCCAGCGAACTGAAATCTCATTTTGCGGAAGTCCCGCGGCTGAGACAGCCGTATATTCGGATTGATGCCCCAAGGGGTGGTCTTAATTCTACTATCCTTTGAGGCGCCTACACTGAAATAGGCGGAACGAGGGCAGTAGTCCCACCGTGCGACTTCTCCGTGAACTCGTTCGCGCTAGCCAATTTGGATGCCCGCGGAGGATGGTTTCATATAGGTAATTGATGAATAGTTCCAACAGAGAACAAGTTGGCTATCCGAGAGTAGCGAAGATACCCAGAATTATGAGTGCCTACGTAAGGTTCGGCGCCTGACTAAATCGATTTTCCTATGCATACACAGAGGACTGACTGGGTGTTCTAGTTAGAGAGAATGTTCTCGAAGGAGTGTAACCCCAAGTCGCCGGATTTGGGGATCAGTCTTTCAGCACGCAATCTGAAAGAAGCATCTTTGCTGCGCAACAGGCGGCCAGTGGATCGGATTTGGACTGGGAGCACGGAAACTCCGTTAATCGGTCTCTAACTCGGTAGCAACTATGACTCAGGCGTGGCCCGCTATCAGTTGTACGGGTTTGTCGTCACATCCAAGTGCTCCAAGTCGTTGGAATTGATGGCAATTCTAGATTCGCCCGTCAGTCCTATAAGGCGTCGTCAAAAAACGGCGAAGACTACTTAAACGGCCGGTTAGGGAAATTGTAAAACTGTATGCTGGGAGGTGTTACTACGAGACACTAAAGATGCCCATGTTGTTTTCCTTTTTACGCGTCACTTACGAAAGCAAATTCATGTCGGGGCCAACCTATTGCTAGCGTGAGGGTCCGTCCATTGCGAATAGATACCATCTGAACCCGCTCTGTCCTAGGGTTCTCGTCAAAGGCCCGCACTACGACAAATCGCCAATGCTCAGGCGCCAGGCCATTAGCATGACACTATCTCACTCCCAACTATCCACGATAGACATCCGCTTTAAGCCTTCGTGGCAGCATATTCCTGTTATCACCCCCGATGGCTCCCGTAACAGTGATACGAAATGGTAAACTGACCACTGAATACTACAGCAACCTCTATTGCGACTTCTATGCTTGAGAGGGGCTGTCGCCAGGACCTGGGTACCCGCATTCTACATTTTTGGATACGCCTCTGTCTAGCCCTATAGACGGTCACTAAACATTCAAGAATGCCTTCGATGAGAAGCAATATTCGAACCGACAGGTGTTGGGGCCAGTTACCGTACAGCCGCAGCCAAATAGGACACCCAGTTCCGGCAAGACACATGCCGCTAGGGCCCCTTTCCTCAACTACAATGCCTTCCATGCATATGTCCGGAACCACGTCTGGGGCGGGTCCCCAGGATGCTTGAACATGGAGTCTAGAAGGCTTTAATTCCGCTCCAAAAGGATGGTAGGTTACGTTGGCATCAGCTCTCATGTGGAGTGCCGGGACTTTGGAAAGCAAAGTGTTGTTGCCGTAAAAAAGAACGTTTTTAAGTCGTATGGTAGCTGGCGGATGCGAACGATCGGACCTCTATTAAGCCCATCAACAATACCGTGGTTAGCCCATGTTTCAAACCAAAAAGAAAGGCGGGAGATTAGCACGCGATAGGCATACAAGCGTTCTACGAGCAGAGGCATTGGTCTTTGAGGCTTCAGGCTGGGTTGAGACGAAGTTCTAGTCCTTTGCAAGAGAAATTATCTATATCGATTCGGCTTGGAGAGATTCCGGAGAACCAACTGCAAATAATGGAAATGTGTCAGATAAATAGTCCGTGCAAGAATGCACCCCTGGATACAATGCTGCGTGATAAGGGCCCAGAGTCACTGTGTGTGCCAGCTTGGCAAATAGTATGGGTAGACAGTAGGCAGCACCTTCGACGGAAGAGTAAACCGAGCTAGCACTACCTCTATTAAGCCGAAATACGCAGGCGTATGCCACTAAAGATACACGTAAACTCACCTCCGTCCTACAAACTGCCTCTTAGTTAAGGAATAGACTCCACCAGTCGCAGAAACCGAACAATACTTCGTGCGGGTCGCACATTATACCAGCCAACATTTAATAGTTTAACTTTTACCTGTGCACGACCTTGATAAGCAATCGACGGCCACGTAACCGGGGTATGTTACCAGGGTTTAACCAGGCGACTTGAGGATCTTAAATAGGACGCTAGATGCAATAAATCCGCGTTCCTCGGTGAAATCTTGCGACACGTGGCTGCAACCTGATGATAGCGACGTGGAGATGAGATTGGGTAGGTTGCCGCAGGACTGCAACTACTGTAGTCCGTCCACTCAAAGCCTGCACCCTAGTTGAACAGGATATCTGCAATATACTATTAGCTCTCCTTACATGAGTGTACTTCCTCTGGAGTGTGGGTGCGTTGTTTAGAAGGCTACTTGTCGATGGTTAGTCCCAAAAGATCCCTGGCGGAATAAACCGCAATTCAGTCTAGTTACTTCGCCCAGGACAATCATGTAGCGAATGAGATATAACTGTCTGTATTCCCCGTTTTAAGAGGATCGGTGTTGAGCGTTAAGCCCATTCTAAGCGGTTTGGCGCCTTCCCTGGAACTCTCCGACTTGAAGAATTGCCACGTTGTAAAATCTGGGAGCACCGCGGATACCCCCTGACGTGTTACAATTACCCGCAAAAGCGTATCGCTCCAGCTCCAGGCCGGAGAAGATCGCCGCTAGGCGTATGCCTTGGTGGGCGAGTTCGTCAGTATCATTCTCGAGATTAGATATTCAAAATTGCATTTTCGGGACAATACGCTGGTTTATATGTAGCCATTCCGAGTCGGGCCAAGTCGCGTCGAACTAAGTGAAAGCACACGGTGCGCTTGGTATTAGGCGACCCTTGAGAAATATTTATCTATATTCGTAGTAAGGGGACTTGAGGAATAAATCTCTACTCAGGAATAATAGGCACCCCGCGGAAACTACCTGGTATCGGGCACCTTAGTGTACCCGCCCCCAGGCTAAATTCCGTGGGCGTACGGGTCCGACCGGAAACCGGATGTCTCGCGCTTATTGGTCCGCGGCCGGTGCACTGGGGTGTAGACGATTACTGCGCCGCTTAGCGCCTAGAGATTAGCGCGCAGCAGTTCGTATACGCAAGTGTATACAAATAAACCTTGCATGTGTGATCAAGGCATTTGACCAGTATAATAGAAAAGCGGATTTCCTGATTGTATTAATCTGATTATCGCCAAACCTCTCATGTGCTCCTCAACTATGATCTAGGGTTGATAGTCGATGATATGGGCCGATAGAAGGGTAGCAAATGTTGAGCGAGCCTTTAGTGGTACCGAACGACGGCATATGGCCGAACTTATATTCGGACCGCATTATAACTTATCGGGGTGAATGTAAGCTATATTAATATTGGTCTATTCTGCGCTTTCCCCCTCTTATTTTCGGGCTTGGCAGCGCAGGTCGAGATTGCACTTGTTAGGTTAGACGGACACTTGAGTTGTCACACCGGCCGTGTACATACGTCTTGATGAATCGCCTGCCCGTGCCCTTCCACAAAAATATGGAACCTACCGTAAGGGTATAAAATCGGTCTCCAAAGAACTTGTATCAAGCCTAGTCGGAGCCGCGCCAGAGATAATAAATTTTAGCCACACCGCTGGTGTTGGCCTAGATCACATGGCAAGCGGGTCGGGAGTTGTCTTATTGGAATTATTTAGTCTCTGGGACCTTATGAGTAGATGTTATATCTCCTACGAGTAATTACTGGCGGTTCCTTTGTCGAATTAGTTTTGCTTATTATCAAGACGGTGCGAGAGCGGCGTGTCTGAGCCAATACACTTGCTTGATAACGAACGCTTCTAGGCCCCGGTCAATGCACGGAAACGCCTAGAGCAACTTAGGTCATAATCTGAGTTTCTATAATCCCACCAAACCTCGACGTCAAGTGACACATCGGACAGTGTCATACAGGATTGTCGCTCCCAACTATCCCCACATTGTTGGTAAACCGTGTTCGAGTTGAGTGCTTTGGTGACCACGAATCGCCCAACCATATTCCTTACCTAACCATCGTGTAAATTAACGGTGTGGCTCGGTACGCAATAGGATCGGGGCTTTGGATAGAGTGTTGTGATAACCCACAAACAAACCTCGGTTGCGATTAACTTCGAGCTTATATGGAATGGGGCACTCGGGCCACCCCCCGTTGCTGTGAAAGCTTCGGAAATTCGATGACTGTGCAATCTGGGCTGATCGCAATTATGCATATTCGTAGTCGAGCTAGATGGTAGTCGCCTTTACCCAAAGCTTGTCGGCGTTCAATTACGGTCACAAATTTGGAGTCCCGCACTCGCTGCCAAGTGATCTAAAGTATATTTTCTCGTTTCAGCATCTTACAGTCTTCTTACTGTGTGTCGCTAATAACGGCGGAATCTGACCGAGGGCCTTGCGAGTTCCTTCACGTGGTTAATAGTCATGACTGCTGATTGCGGGAGAACGTGTATATGAGCTGACGGTGCGCGCCGTTGGCGCCCCTCGACATTCATTCAGGCGGTTGCAGAATGCATACTCTGCGTCAGAGGCGCAATGTCAACAAACTGGTGTTGGTCCAAGAGCGAATTTACTGCTCGTCGGAAGTCCTCTTGAGAGATCCGCTAAAAAGATGCCGGTCTAAAGTTACTAGGAGTCTGGCAGTGACTGCAAGCCCATGCTTAGCGCGTGTTAGATCAGGTAGCTCGCACGTGCTTACCTAACGTGGCTATAGACCTGGTTTAGTAGTTAGATGAGGTGGCTAACTTCTCCGTGTGAGAGGCGCACATTTGCCTGCTTGAGCTAAGTGATATATGGGAAGTTCGTCTACATCCCTTACCTATGTAACAGGACCACGCGATTTGAAAGCAGAAATTCAGGCATGGTGCATGAAGAAACCACCTGGCCCTCCGTGGGGACATACAAGTCCCGGGGACAACTTGCATCATAAAACCATAGGTTCGACCGGCCGATATCATATCCCAAATTAGCATTCGAGCGCCTCTCGTCAGCACACAGGCTACGTGCCGGCTGCCTTAAGAGATTGAAATCGTCGACGGTTGGTTGCGGCCCTACTTGCTAACTTCCCAAGAAGAGACTTCTCAGGCAGTGATAAGTGTACGCGCCACGCAAAAATCGGAACACAGGTAATGTTGGGCGGGATTATTAGCACCAACGAGGGAACTCTGGTTGCAGTCGGCGAATTCTCGTGGATCCCTTCCCAGCCAGCCATGAAGCCTGCCTCTCGCCGTCTGAGATGACCCGTGCAGCATCCCGGTTTAGGGGTCGGAGCCTTTGCGCAGAGCATACACGAGGCACCTGCCGCAAAAAGGGCTATAGTGCAGTGGGCTCATCCATGGGCCATACCCGTCCTCACCTCGGTACCTCGGCTAGAGTTGGAGGTTATGGGTTTCGGCGCGCTCTCCGTTCCTCCAGCGGGCGAAACGGAAATCGCTCTACGAAAGCGAGACGATTCGACACCTGCCTACAGGCGCCCCAGCCCTTGAAATGTAAAAGAATCGGAGCTTCGTTCAGGCACAAGGATCCATATTAGATGCTTAGCACTGATCGGTTGTGCTCTAAGCAATTACATGAACGGCTTGCTTTTAGCTTATCAAAAACCACATCAGTGCTTGTTGTGGGGCACTAAATGTGGTTACTACTGGCGAATTAGTATAAATTCGGACGGTCCGGAGAAGACAACATGCCCCACAGACTCGACGCCTTTGGTGCTCGCGAGCAGCTCGATCGGACAGCGTAGGATAAATTTTGAATTACACTCGGTCGACCCTACTATGGCAGGATTCCCAACCTACCATTGGAACTTAAAGTCCGCTTCAGCCGACCTCGGGTAACCATGCCGCTTTTCTCAATTTGCATGCTACATTTCAGCTCGGTGAGGTGGTGATTACTTCGCCAACGCTACCAGGGGGTGCAGCGAGATTCTACCGAACCGTACGTCCTATGATCCTAAAGGCTCTAGAGCAAACACGATGGGTATGTCATCGGTGTTGTTTTTTGTCCAAGAGATGACTGGGAGAAAGCACGCCCTCGGCTCTTCAGTCCTATTTGAGCTCAGCGTAGGGGTTCGATAGGTCCCATTGATATTTTGGTGATCAAAGCGTACCTGGGCACCATAACGTCGCAGACCACCACAGCGTATATGCATTCTACTATGTTATGACTACCTCATACCACCAGGGCAAGGCGGAACCAGCGCTTGCTTAGTCCACACTAGGCACTCGATGAGGTTGCATCGGGTCACACGATCAGTACATCGGCAGTGCGTAAGTACAAGGCCTACCTTGGCCCGACGCATAACCTGTAACCTAGCTGCCTTTGCGGTGGCTTCTTCTCTCCATGTTCACTGCCTGATCTTTATACGCATAAATGTTGCATCAATCTTTCACCCAGTCGGCAGCCATGGTGGTACGCGTTCACCGTTGTTCGATCGAGGGCCAAGTGCATTGTGTTCTCGACACAATTTTTCACAACGACCTCAACCAACACCCGCATAAGAAGACTGGACCCGGCAGGCCTCGCAGGAGTTTCTAGAGAGCCAAATACTCACACGTAGCTTCAATTAGTAAGACGGCCTCAACTCCCAGATTAATTGTCTTGCAGCAGCGCGTTTGTACCCCCACATAGTGGTACACGCTGGCAACATTATCGAAGGGAAAGAAAAAGGTTCGCTCACACTCGTAGCCGCTACTGACCTCTGAAGATATGAACTCTGTACCTTCCAAGTTTAACCTTAACATTCGGGGCACTCGGTGTGCGAAAGCTGGGCAATAGGTTATGTAGACCTCGTAACTTTGTGCGACGCTTACATTAGCACTCAGCAGAGCATCGATCTGACTCGCCACAATTTACCGAAAGGGATTCATTGACAGGACAGTCCCCTACATCGCCTGACGCGATCTAGAAAACTTCGAGAAACGTAGGGAATTAAGAGCAGAAGAGTACTGTTTTTACAGTTCTCAACTTAGCGAATCGGTGCATGGTGGCGCAACATTAGAGTAAGCACACTACGATGTGGCATGGGCAGTTCTTGCAATTCCGTGTTGTGCGGGAAAATGTCCTGAGAACAACCGAAAGCTGTGAGGACATCTACGATGTGAGACCTCTACAG
		</sequence>
    <sequence><taxon idref="Location_3_2_1|26.168190167158244"/>
			AGCGCGCAAAGCATGTGGAATGATACCTGTCGGATATAAACCCCCAATGTACCTCGTGTGTGGAGCTTCTTGCAAGGCTATCACCCACCTCCTATAACCAGTAAATTAGCCTTAAGTACGTTAGAGATTTTTGGGTCAAGCAGCCTGAAATAACTGGCCCGCAGCTCGCAGTACGTCGGTCCGTCAGGCACTTTTTGGTTGAAGCGGCGTCTTGTTACCTAGCGATCATGGTCGGTAGGCCGAGTCCCTGAGATGTGGGATTGTCCGGACCTGTCCCGTGGAGCAATCTCGATGAGAGTATCCAGTCGGACCGATGTACACCGCATAAGTGAGGGCTGTGGGAGTTTTTAAGTCTGGGTTGGGCTGGCCTGGGTGGGGAATTAATTGATGGATTGTACTGGTTAAGCGAGAGAACTAACGGTACGAGTTAGGAGACACGACACGCCTCGTTCGAAAGAGGTGGAGCCACGGGCGACTTGCACCAGATTGTCTGCATCTCAATTTTTCTATACATTCCATCAATCGGAATCCTAACGGTGAGATGCCAGGCAGCGTATAAAGAACGCGGTCAGACTGACTGCCCCTGAATATTGCCCACGGGGCACTTTCCTCTTGCTCCATCTTCCGTCAGGCGAGTAGGGTTCTGACGGCGCTATGTTATTCGAACGCCTAGCGTCGACGGATCGTTCTTAACTGTACAAGGATTGCTTTTCCTAAGCTAACTACGATTTTGCGACACGACACCTTAGACTATAATACACCTACGGCGATTCCTCCCGGGTCATCGTTTAGCAAACATTCTCCGTTAGCGTTTTAACAGGTCGCCTCGTGACGAGCTTCTCTATCATTGGGAATAGCTATTCTCCGAGCGCTTTCCCCGATGAGTTCCTGGGCCAGGAGTGTGTCTCCATGAAGGTAAAGCCCACTCGAGTCAGGTACTTGCAGGTCTAGATGGGGTAAGTGGACCCGTTATCCCCCTGGCTTTAACGCCGTTGATGGACTGACAGAACCGCTTCAGGCTAGTCACCGAGAGGAGCAACCAGGTACGGCCCGTACAGGACCTATACCACTTGCCACGTGCAATGACCTGGTGGTATGTTCCCGATCCTGCACGGGTCACTACCCCGACAGGGCCGATTTAACCTTTACCCTGCAGGGGTGACGCGTGAAGTTCTAAATTCGCGCATGCGACGCCTAGTTTAGGGAAGTAAGTCCCGGCAGGTGGTTTACACAGTTGACACGACGACCCTCTTATATTTCTAGCCGACGTAACGGGTACTTGATCACACCAATCGTATGCTGGATTGCCCTCTCACAGTGTCGTGAAACTTACGTCTTAGCTCCCACGGCTCAGGCGCATAAACCCTCGTCCATGAAGATAGTGAGTATTCGACCATTACTAGCTCGTGTTAAACTCAGTTACCTGATCGAACGTGGGTTTCCGTGTTCCAGCTGTCTGATCCACTAGACGATCACAAAGACTGATGCGACGTGAGAAACTGATACGATTGTAAATTGTTTCGCGCGACTGTAAGTAACCTCAGGAAACCTAAGCCAATGTATTCAGGGTTAATGGTTAGGTCTTCCGAAGAGTTGGTGCTGGGTTAGGCGTTGTGTTTCGGATTAACTAAATCATCGCTTTAAACGTAGCTCACTGTGTGACCGTCACACGCTTTGTATGAGATTCTAGGGAAGAACTTCGAACGTTCAGTGATTCTTAGAGCTACTCGTCAGCGAGGTCCGTCTTCACAACAATCCATCTCATATCTCATACAATTGCAAAGCCCGTAGACCAAACCAGATAGGGTTGTTTCATGATTCAGACGAGGCCCCACGCTCATTCACCTTTTCCATAGTCTGCGACCTAGTGTAATTTTTGCCTAGTTTTTGTATCCAGGATAGGGGGGTAACGCATCAATGTCCACCAAATCGTCGTTATGTGCCAGGATTTACACAGTTAGGTCTTCCCCAGAGGTATGGAATCCGAAGCGCAGAGATCATGTCTCACAAATGACGTGTCCTCCGGCAAATTACCATACCCCGGACAAGTCCGATATCTTACCGGACGTTCTCTGGTCCACTGATTAATACCTGACTACAATCATCGAGGGCCGCTCCGCGCCAGTGGGGTTTTTTAAGGGTTTCCACCGTCAATACGTGCGCCCCGGGACCCTGGACTAGAGACCACGAGTGTCCCTCCTGCTTTGTTCAAACGAACAAAGTCGGACAGAGACTAATCAAGTGTTCAACTGCGAGTTTACACATCGAAACAAAACACAGAATCCCGATATGCTAGTATGGGAACATACATAATTGCCTCGCACAACAGCAATCGTACTCCATGGTGTGTGTCTTCAATCCTACGTAAGGTCGCGATGGGGGTCGCATGAATAAACGGCTTTGTATAACAGAGAGAGTCTGTCAAGTCTGGCAACATGCCGTCCCCGTGCCCGGCAGGAGATTGATATGCTTCTTAATCGCCTTGGGCACTCCTAATAGATTTGACCCCCGACGCCGTGTTTGTCATGTAGTTTCATTTTATGCCACACGGAGTGGCCTACCGCCGGCATCATCTAGTGGTGTCTGCCGGCAGTGACATGGACGCCTGGGAAAGTCAAAGGACCCCGATACGATGGCTACTGATAGGTAGTCCCCGGCTCAACTCAGACTTTCTTGAATCATGTGTCGGAACCGTCAAAATACCCTGTGCGGGATATAAAGCCAGCTGGTACGTAGACCAAAAAAAACCTAATGAGACCTGTCTGGCATAAGATGAGGGTCCTCCCTGGCGCTGCTAAACGTCCCGGTTAGATTCCATGGTCTATGCGCAATCACGAAGGGTCATCCAAGCCGTCTGCCGTCCGCGGACTCGAGAAGATAAGAAGACTCAAGTGCGCCCGAGAGGGGCATTAGCAAGGACAGAACGTAGCGAATGGCCGAGGGCTACAAGTGGCATGTGCCCCAGTTTACACTTTGAAACAAAGTTCTTCTTCTCCCCTGTCGGACTACGTAAGTGATTTCTTCGACGTTAGTTGTGAGCATTGCCCTAATCTGGCGAATGTCTTACGAACCATGTGGGGATATGCTACGTACTTGTATAGTCCGGGCTCTCATATCTCACCGCTGCACCTCGGCGTTAGAGCGGGTTCAACATCGTAACACGGCATCCCTAGTTGACATACAAATGTATAAGCGCTTACGGTACTCAGACTCGCTTAAGATAGATTGGGAGATGAGGAAATCGCTTTCGATGTGTAGCACCCGATCGCCTTTCGACTTCTGCTTTCAGGTTGGGAAACCTAAATTGTTTGTCCATTTCATCATGATCCAAGAGGGATGTAAGTCCCGAGCCGATGCTGGCTGCTTTACCGTGGAGTAGGCTTATGAGGCCGTACGACTTCGCGCTTATGAGCGCCGAATAGATTACCTATCATGGTTGAAAGGTGTGTCCCCCGTAGAAGGGTCTGTTCGGCGGACTCTCGCACATTGATGATAGTCTAGGAAGACCCCGCAGCCACGTACGTTCTATCTCCATGTAGGACGACTGCGCAGCGAACAGGGAAACTATTTCCCTTGCAGAGATATTGCTCGCGATTTTTACCCAATGCAACCAAGACTCATGCGTTACACTTGTCGCCGGAATTTTTGTACTCCATCGCATAAATGGGACTCGGCTAGGCACGGAAAAGCACGTATATTCACTGGACCCAGATTAGGTATCTCAGAGAACGTGACTAGCCAGGTGCAATATTTCAGAGAGTCCAACTACCTTACACAAAGACACTATTAGTCCTGTTTTTGCGTCAGGGTATGTACCAATATCAAGTGACATTTCCAGCGGACTACGGTATCGTGCGTGTAACCTAATCGAGTATGAGCTGCTCAAGTCAATTCAATTCTTGCTCCTCGTAGCTGCATGGTCATTCTCCTGCACACACACGCCGCCCGCATCTCCGGTCGTTCCTTCACTCTAAGAGCCGTGTGAAACTATACCGGTTTAAAGGCTATACTGTGCAATAGATGGTTCCCAGACCCCGCAGGGCTCTAGACATCGGTAAGGCACGTACAATGTTCAATTATCCATCAATTGGGGCTGTGAACTTGGACGGGATCGTAGGGTGTCGGATCACTATTCCCTATCCACAGCGCCTGGGGAGGGAAGTTTGCTATCTCCGTTGAGCCATAAAAAATCAAAGCCTCACTATCTGTCAGCGTGAGACCTCCAATGCGTGCCAATAAATACGTCAACCGGAGTACTGCACTTCGTGCATAAACAAAAGCGAGCTAGCAGAGTATCGTCAAGACGAAACTACCGGCCTCAAAATGGGTCCCAACTACGAAGGAATTGTGACCTTAACTCTTCTCTGTGTTTTGTCCCGATAGAGGGCTGCATGTCGGTGGGTCATTGCTAGTGGACGTTGTCTGTAGAGTACGCGTCTCTGTCGGATTGCCAAAAGGCACAAGCTGTATAATCATTGGGCTTCCTCGCTATCTCTTGGGAAGATCTTTGGTCAAGGTTAACCTCGCGAGTGTGGGTCCGGCTGTTCCTGGCCGTAATGTTTAGCGATTATAATAACCTACTATATCCTGTAAGACTGACCGGTTTCCAGTCATTCTCTGTAACAATCTCACAATTCAGGTTAAGTACCTCCTGAGGGAATCAACCCACTGACCGTGCTCCTCATTTAATATTTACTCCTCGCCGCAAAAGACGTGGCTTCTGAAAGCACCTAATTTGGGGATCAGAACTCGACACACCGCTCATTGAGGCTATTTGGTAACATTAGACGAAAGAAGGGTTTTCCCGACCTAGGATCTCCCTATTCTGCCGAACACAAGCGCGTGTAGGGCCAGGAGTATGCAGGCAATCACGTGATAGACTACCAAGGGGGTAATTCTGGGCGTTCAAGCCCCCAATCTAGCCCCCAATCAAAATACCCTAGATGTTACCGCCTGAGCCCGTGCCGGTCTGCTCGCGCATTGGCGAGATAAAATAAGACAGAAACTTTTCTTCAACAGGAGCCGAGTTGTCTAAGATTAACGCCGGATCTCTTCAGTTAGTGGCACACTATTTGCACGCTTCTAGTACTTGTGTCAATCACCCAAGAAATAACTTGCTGATACACTGGGGTGTACTTGGATTGTATCATGTTCGGCGCAGTTTTCATCGATAATTCCGCTCCAGCCTTTGGGGACTGGTACTGCTTAAGTAGTGCTGCACACATATCACAAAAAATAAGTCTGCTATAAACCGGGGCAATGCTATGAAGGCCAACTTCTACCAGGCTCAAAGGAACGTTCCACGGGACGTGAAAGCAGATTTTATACACTAGCTAGGCTGCTTGAGGGACAGTCCGCGACACCCCACTTTGCGATTAGGTGTACCGGAATCCTACAGTTAGTAGCCGTGCGTAATACGGGCAGAAAATATAAGGCGCCCGTATTAATGTAAAGGTGAGAAGACAGAGTGATACACAGTTATATTCCAGGGACCGCACCAGTAGACCTTGTAATCCAACATAAAGCGCGAATCAGCAGGGTATCTCCGCGATTGAAGAGTACGCCCGCAAACTCTGGAAGGTTTTTAGGAGCCTGATGCAACGGTCGAGGATGGGGTCTCAGTTCGCTAGAACAGCTATCATTTCTGAATGATACCAAAAATCAGGATAATTGGAAACTCCAGGAGGGTCTATTGCTCGCTAAGGCACGTAGTGAGGGGGTGCCTAAACAAGGTTTTTGTGTTTATCTATGGTAAGCGGTCTTCGTGAAGGCGAGGACGTAGTTACAATAATAAGCTATCGCCAGGTCGGGCACTCCCCGTAAAGCGCGAGCCCACTAGCCTCTAGTGCGAAGATTGGACGTCCTGCTTTACCGACGCTCGGTTGCCCCTGCACCCGGCAAGTGGATGGTTACAACACACTTGGAGGTGCGCGCAATACGGAGCAAGAGGTAGTGGTAGTCGAGTCAGGGTCGGTATGAGACGACTACCAATCGCAGTTATCGCCAGCTGGCTTCCGACTCGTCAGTACTAACTTATCGTTATTCGTACGGTCGCAAGCCGGGCGTTTGCTCTTAGGGAAACCCTCGAGGTGGGACCCACCGAAAAATTTGCGGCGCCTTCCTTACTAAAGTCCGGACCAAGTGATAGACTGCAGCAGTACGGTCAAGGGCCCGAACAATTTATGGAGACCGGGATTGCCCTCCGATGTCCCTTGCTGGTCTTTGAACATATTTATGGAAGGTCTTCACTGAGACAAGCCTTCCAGGGGTGTCTGCTCAACACCCATTAAGCGGGACTTGTCTTTCAATGTCTATTTGCACGCGCATGTAAGTACAGAGGATTATTCTACCTTCCGGTCCAATCAAAGTGCAAACCACAACCATTTAAAGGCAATCTCTCACCGAGTGAACTCACGCGTAACAGAGAAAACTGACGTCCTATAATTCCGCGCGACGCACGGGCGGCGACCGCCCCCAAACACCCTGTAGGAACCATTGCGAGCCATAGTGCTTGTCCCATAGCCACATCCAAAACTTAGTATTACCCCACGATTGTAGATGGGGAACCGCCTAGCCCGGGTGAAATCACTATATAGCCCTCTCCGAGAGTCCCAACATGGAGTATACGTCCTGATGGATTCAAAGGGTGGAGCTATTAAACCGTGACGAGATGTGATCTCGCCGAATCCGCAAAGCCGTCCGAAGGCCTGGTATTCACACAGGATGAGGGTCATGCGGTCGATGCGGATAACACGAATGGCCCTTCAAAGGGTATGCTTCTTACTAGAGTATCTCGAGCGCCTATTACGCGTCAACTATTGGTCCGTCTTGAGAACCACGATCTAGCTGGAGGGGATCAGCGATCACCGCGTGCCCAGCGAACTGAAATCTCATTTTGCGGAAGTCCCGCGGCTGAGACAGCCGTATATTCGGATTGATGCCCCAAGGGGTGGTCTTAATTCTACTATCCTTTGAGGCGCCTACACTGAAATAGGCGGAACGAGGGCAATAGTCCCACCGTGCGACTTCTCCGTGAACTCGTTCGCGCTAGCCAATTTGGATGCCCGCGGAGGATGGTTTCATATAGGTAATTGATGAATAGTTCCAACAGAGAACAAGTTGGCTATCCGAGAGTAGCGAAGATACCCAGAATTATGAGTGCCTACGTAAGGTTCGGCGCCTGACTAAATCGATTTTCCTATGCATACACAGAGGACTGACTGGGTGTTCTAGTTAGAGAGAATGTTCTCGAAGGAGTGTAACCCCAAGTCGCCGGATTTAGGGATCAGTCTTTCAGCACGCAATCTGAAAGAAGCATCTTTGCTGCGCAATAGGCGGCCAGTGGATCGGATTTGGACTGGGAGCACGGAAGCACCGTTAATCGGTCTTTAACTCGGTAGCAACTATGACTCAGGCGTGGCCCGCTAGCAGTTGTACGGGTTTGTCGTCACATCCAAGTGCTCCAAGTCGTTGGAATTGATGGCAATTCTAGATTCGCCCGTCAGTCCTATAAGGCGTCGTCAAAAAACGGCGAAGACTACTTAAACGGCTGGTTAGGGAAATTGTAAAACTGTATGCTGGGAGGTGTTACTACGAGACACTAAAGATGCCCATGTTGTTTTCCTTTTTACGCGTCACTTACGAAAGCAAATTCATGTCGGGGCCAACCTATTGCTAGCGTGAGGGTCCGTCTATTGCGAATAGATACCATCTGAACCCGCTCTGTCCTAGGGTTCTCGTCAAAGGCCCGCACTACGACAAATCGCCAATGCTCAGGCGCCAGGCCATTAGCATGACACTATCTCACTCCCAACTATCCACGATAGACATCCGCTTTAAGCCTTCGTGGCAGCATATTCCTGTTATCACCCCCGATGGCTCCCGTAACAGTGATACGAAATGGTAAACTGACCACTGAATACTACAGCAACCTCTATTGCGACTTCTATGCTTGAGAGGGGCTGTCGCCAGGACCAGGGTACCCGCATTCTACATTTTTGGATACGCCTCTGTCTAGCCCTATAGACGGTCACTAAACATTCAAGAATGCCTTCGATGAGAAGCAATATTCGAACCGACAGGTGTTGGGGCCAGTTACCGTACAGCCGCAGCCAAATAGGACACCCAGTTCCGGCAAGACCCATGCCGCTAGGGCCCCTTTCCTCAACTACAATGCCTTCCATGCATGTGTCCGGAACCACGTCTGGGGCGGGTCCCCAGGATGCTTGAACATGGAGTCTAGAAGGCTTTAATTCCGCTCCAAAAGGATGGTAGGTTACGTTGGCATCAGCTCTCATGTGGAGTGCCGGGACATTGGAAAGCAAAGTGTTGTTGCCGTCAAAAAGAACGTTTTTAAGTCGTATGGTAGCTGGCGGATGCGAACGATCGGACCTCTATTAAGCCCATCAACAATACCGTGGTTAGCCCATGTTTCAAACCAAAAAGAAAGGCGGGAGATTAGCACGCGATAGGCATACAAGCGTTCTACGAGCAGAGGCATTGGTCTTTGAGGCTTCAGGCTGGGTTGAGACGAAGTTCTAGTCCTTTGCAAGAGAAATTATCTATATCGATCTGGCTTGGAGAGATTCCGGAGAACCAACTGCAAATAATGGAAATGTGTCAGATAAATAGTCCGTGCAAGAATGCACCCCTGGATACAATGCTGCGTGATAAGGGCCCAGAGTCACTGTGTGTGCCAGCTTGGCAAATAGTATGGGTAGACAGTAGGCAGCGCCTTCGACGGAAGAGTAAACCGAGCTAGCACTACCTCTGTTAAGCCGAAATACGCAGGCGTATGCCACTAAAGATACACGTAAACTCACCTCCGTCCTACAAACTGCCTCTTAGTTAAGGAATAGACTCCACCAGTCGCAGAAACCGAACAATACTTCGTGCGGGTCGCACATTATACCAGCTAACATTTTATAGTTTAACTTTTACCTGTGCACGACCTTGATAAGCAATCGACGGCCACGTAACCGGGGTATGTTACCAGGGTTTAACCAGGCGACTTGAGGATCTTAAATAGGACGCTAGATGCAATAAATCCGCGTTCCTCGGTGAAATCTTGCGACACGTGGCTGCAACCTGATGATAGCGACGTGGAGATGAGATTGGGTAGGTTGCCGCAGGACTGCAACTACTGTAGTCCGTCCACTCAAAGCCTGCACCTTAGTTGAACAGGATATCTGCAATATACTATTAGCTCTCCTTACATGAGTGTACTTCCTCTGGAGTGTGGGTGCGTTGTTTAGAAGGCTACTTGTCGATGGTTAGTCCCAAAAGATCCCTGGCGGAATAGACCGCAATTCAGTCTGGTTACTTCGCCCAGGACAATCATGTAGCGAATGAGATATAACTGTCTGTATTCCCCGTTTTAAGAGGATCGGTGTTGAGCGTTAAGCTCATTCTAAGCGGTTTGGCGCCTTCCCTGGAACTCTCCGACTTGAAGAATTGCCACGTTGTAAAATCTGGGAGCACCGCGGATACCCCCTGACGTGTTACAATTACCCGCAAAAGCGTATCGCTCCAGCTCCAGGCCGGAGAAGAGCGCCGTTAGGCGTATGCCTTGGTGGGCGAGTTCGTCAGTATCATTCTCGAGATTAGATATTCAAAATTGCATTTTCGGGACAATACGCTGGTTTAAATGTAGCCATTCCGAGTCGGGCCAAGTCGCGTCGAACTAAGTGAAAGCACACGGTGCGCTTGGTATTAGGCGACCCTTGAGAAATATTTATCTATATTTGTAGTAAGGGGACTTGAGGAATAAATCTCTACTCAGGAATAATAGGCACCCCGCGGGAACTACCTGGTATCAGGCACCTTAGTGTACCCGCCCCCAGGCTGAATTCCGTGGGCGTAAGGGTCCGACCGGAAACCGGATGTATCGCGCTTATTGGTCCGCGGCCGGTGCACTGGGGTGTAGACGATTACTGCGCCGCTTAGCGCCTAGAGATTAGCGCGCAGCAGTTCGGATACGCAAGTGTATACAAATAAACCTTGCATGTGTGATCAAGTCATTTGACCAGTATAATAGAAAAGCGGATTTCCTGATTGTATTAATCTGATTATCGCCAAACCTCTCATGTGCTCCTCAACTATGATCTAGGGTTGATAGTCGATAATATGGGCCGATAGAAGCGTAGCAAATGTTGAGCGAGCCTTTAGTGGTACCGAACGACGGCATATGGCCGAACTTATATTCGGACCGCATTATAACTTATCGGGGTGAATGTAAGCTATATTAATATTGGTCTATTCTGCGCTTTCCCCCTCTTATTTTCGGGCTTGGTAGCGCAGGTCGAGATTGCACTTGTTAGGTTAGACGGACACTTGAGTTGTCACACCGGCCGTGTACATACGTCTTGATGAATCGCCTGCCCGTGCCCTTCCACAGAAATATGGAACCTACCGTAAGGGTATAAAATCGGTCTCCAAAGAACTTGTATCAAGCCTAGTCGGAGCCGCGCCAGAGATAATAAATTTTAGCCACACCGCTGGTGTTGGCCTATATCACATGGCAAGCGGGTCGGGAGTTGTCTTACTGGAATTATTTAGTCTCTGGGACCTTATGTGTAGATGTTATATCTCCTACGAGTAATTACTGGCGGTTCCTTTGTTGAATTATTTTTGCTTATTATCAAGACGGTGCGAGAGCGGCGTGTCTGAGCCAATACACTTGCTTGATAACGAACGCTTCTAGGCCCCGGTCAATGCACGGAAACACCTAGAGCAACTTAGGTCATAATCTGAGTTTCTATAATCCCACCAAACCTCGACGTCAAGTGACACATCGGACAGTGTCATACAGGATTGTCGCTCCCAACTATCCCCACATTGTTGGTAAACCGTGTTCGAGTTGAGTGCTTTGGTGACCACGAATCGCCCAACCATATTCCTTACCTAACTATCGTGTAAATTAACGGTGTGGCTCGGTACGCAATAGGATCGGGGCTTTGGATCGAGTGTTGTGATAACCCACAAACAAACCTCGGTTGCGATTAACTTCGAGCTTATATGGAATGGGGCACTCGGGCCACCCCCCGTTGCTGTGAAAGCTTCGGAAATTCGATGACTGTGCAATCTGTGCTGATCGCAATTATGCATCTTCGTAGTCGAGCTAGATGGTAGTCGCCTTTACCCAAAGCTTGTCGGCGTTCAATTACGGTCACAAATTTGGAGTCCCGCACTCGCTGCCAAGTGATCTAAAGTATATTTTCTCGTTTCAGCATCTTACAGCCTTCTTACTGTGTGTCGCTAATAACGGCGGTATCTGACCGAGGGCCTTGCGAGTTCCTTCACGTGGTTAATAGCCATGACTGCTGATTGCGGGAGAACGTGTATATGAGCTGACGGTGCGCGCCGTTGGCGCCCCTCGAAATTCATTCAGGCGGTTGCAGAATGCATACCCTGCGTCAGAGGCGCAATGTCAACAAACTGGTGTTGGTCCAAGAGCGAATTTACTGCTTGTCGGAAGTCCTCTTGAGAGATCCGCTAAAAAGATGCCGGTCTAAAGTTACTAGGAGTCTGGCAGTGACTGCAAGCCCATGCTTAGCGCGTGTTAGATCAGGTAGCTCGCACGTGCTTACCTAACGTGGCTATAGACCTGGTTTAGTAGTTAGATGAGGTGGCTAACTTCTCCGCGTGAGAGGCGCACATTTGCCTGCTTGAGCTAAGTGATATATGGGAAGTTCGTCTACATCCCTTACCTATGTAACAGGACCACGCGATTTGAAAGCAGAAATTCAGGCATGGTGCACGAAGAAACCACCTGGCGCTCCGTGGGGACATACAAGTCCCGGGGACAACTTGCATCATAAAACCATAGGTTCGACCGGCCGATATCATATCCCAAATTAGCATTCGAGCGCCTCTCGTCAGCACACAGGCTACGTGCCGGCTGCCTTAAGAGATTGAAATCGTCGACGGTTGGTTGCGGCCCTACTTGCTAACTTCCCAAGAAGAGACTTCTCAGGCAGTGATAAGTGTACGCGCCACGCAAAAATCGGAACACAGGTAATGTTGGGCGGGATTATTAGCACCAACGAGGGAACTCTGGTTGCAGTCGGCGAATTCTCGTGGATCCCTTCCCAGCCAGCCATGAAGCCTGCCTCTCGCCGGCTGAGATGACCCGTGCAGCATCCCGGTTTAGGGGTCGGAGCCTTTGCGCAGAGCATACACGAGGCACCTGCCGCAAAAAGGGCTATAGTGAAGTGGGCTCATCCATGGGCCATACCCGTCCTCACCTCGGTACCTCGGCTAGAGTTGGAGGTTATGGGTTTCGGCGCGCTCTCCGTTCCTCCAGCGGGCGAAACGGAAATCGCTCTACGAAAGCGAGACGATTCGATACCTGCCTACAGGCGCCCCAGCCCTTGAAATGTAAAAGAATCGGAGCTTCGTTCAGGCACAAGGATCCATATTAGATGCTTAGCACTGGTCGGTTGTGCTCTAAGCAATTACATGAACGGCTTGCTTTTAGCTTATTAAAAACCACATCAGTGCTTGTTGTGGGGCACTAAATGTGGTTACTACTGGCGAATTAGTATAAATTCGGACGGTCCGGAGAAGACAACATGCCCCACAGACTCGACGCCTTTGGTGCTCGCGAGCAGCTCGATCGGACAGCGTAGGATAAATTTTGAATTACACTCGGTCGACCCTACTATGGCAGGATTCCCAACCTACCATTGGAACTTAAAGTCCGCTTCAGCCGACCTCGGGTAACCATGCCGCTTTTCTCAATTTGCATGCTACATTTCAGCTCGGTGAGGTGGTGATTACTTCGCCAACGCTACCGGGGGGTGCAGCGAGATTCTACCGAACCGTACGTCCTATGATCCTAAAGGCTCTAGAGCAAACACGATGGGTATGTCATCGATGTTGTTTTTTGTCCAAGAGATGACTGGGAGAAAGCACGCCCTCGGCTCTTCAGTCCTATTTGAGCTCAGCGTAGGGGTTCGATAGGTCCAATTGATATTTTGGTGCTCAAAGCGTACCTGGGCACCATAACGTCGCAGACCACCACAGCGTATATGCATTCTACTATGTTATGACTACCTCATACCACCAGGGCAAGGCGGAACCAGCGCTTGCTTAGTCCATACTAGGCACTCGATGAGGTTGCATCGGGTCACACGATCAGTACATCGGCAGTGTGTAAGTACAAGGCCTACCTTGGCCCGACGCATAACCTGTAACCTAGCTGCCTTTGCGGTGGCTTCTTCTCTCCATGTTCACTGCCTGATCTTTATACGCATAAATGTTGCATCAATCTTTCACCCAGTCGGCAGTCATGGTGGTACGCGTTCACCGTTGTTCGATCGAGGGCCAAGTGCATTGTGTCCTCGACACAATTTTTCACAACGACCTCAACCAACACCCGCATAAGAAGACTGGACCCGGCAGGCCTCGCAGGAGTTTCTAGAGAGCCAAATACTCACACGTAGCTTCAATTAGTAAGACGGCCTCAACTCCCAGATTAATTGTCTTGCAGCAGCGCGTTAGTACCCCCACATAGTGGTACACGCTGGCAACATTATCGAAGGGAAAGAAAAAGGTTCGCTCACACTCGTAGCCGCTACTGACCTCTGAAGATATGAACTCTGTACCTTCCAAGTTTAACCTTAACATTTGGGGCACTCGGTGTGCGAAAGCTGGGCAATAGGTTATGTAGACCTCGTAACTTTGTGCGACGCCTACATTAGCACTCAGCAGAGCATCGATCTGACTCGCCACAATTTACCGAAAGGGATTCATTGACAGGACAGTCCCCTACATCGCCTGACGCGATTTAGAAAACTTCGAGAAACGTAGGGAATTAACAGCAGAAGAGTACTGTTTTTACAGTTCTCAACTTAGCGAATCGGTGCATAGTGGCGCAACATTAGAGTAAGCACACTACGATGTGGCATGGGCAGTTCTTGCAATTCCGTGTTGTGCGGGAAAATGTCCTGAGAACAACCGAAAGCTGTGAGGACATCTACGATGTGAGACCTCTACAG
		</sequence>
    <sequence><taxon idref="Location_3_4_1|28.413612633620406"/>
			AGCGCGCAAAGCATGTGGAATGATACCTGTCGGATATAAACCCCCAATGTACCTCGTGTGTGGAGCTTCTTGCAAGGCTATCACCCACCTCCTATAACCAGTAAATTAGCCTTAAGTACGTTAGAGATTTTTGGGTCAAGCAGCCTGAAATAACTGGCCCGCAGCTCGCAGTACGTCGGTCCGTCAGGCACTTTTTGGTTGAAGCGGCGTCTTGTTACCTAGCGATCATGGTCGGTAGGCCGAGTCCCTGAGATGTGGGATTGTCCGGACGTGTCCCGTGGAGCAATCTCGATGAGAGTATCCAGTCGGACCGATGTACACCGCATAAGTGAGGGCTGTGGGAGTTTTTAAGTCTGGGTTGGGCTGGCCTGGGTGGGGAATTAATTGATGGATTGTACTGGTTAAGCGAGAAAACTAACGGTACGAGTTAGGAGACACGACACGCCTCGTTCGAAAGAGGTGGAGCCACGGGCGACTTGCATCGGAGTGTCTGCATCTCAATTTTTCTATACATTCCATCACTCGGAATCGTAACGGTGAGATGCCAGGCAGCGTATAAAGAACGCGGTCAGACTGACTGCCCCTGAATATTGCCCACGGGGCACTTTCCTCTTGCTCCATCTTCCGTCAGGTGAGTAGGGTTCTGACGGCGCTATGTTATTCGAACGGCTAGCGTCGACGGATCGTTCTTAACTGTACAAGGATTGCTTATCCTAAGCTAACTACGATTTTGCGACACGACACCTTAGACTATAATACACCTACGGCGATTCCTCCCGGGTCATCGTTTAGCAAACATTCTCCGTTAGCGTTTTAACAGGTCGCCTCGTGACGAGCTTCTCTATCATTGGGAATAGCTCTTCTCCGAGCGCTTTCCCCGATGAGTTCCGGGGCCAGGAGTGTGTCTCCATGAAGGTAAAGCCCACTCGAGTCAGGTACTTGCAGGTCTAGATGGGCTAAGTGGACCCGTTATCCCCCTGGCTTTAACGCTGTTGATGGACTGACAGAACCGCTTCAGGCTAGTCACCGAGAGGAGCAACCAGGTACGGCCCGTGCAGGACCTATACCACTTGCCACGCGCAATGACCTGGTGGTATGTTCCCGATCCTGCACGGGTCACTACCCCGACAGGGCCGATTTAAGCTTTACCCTGCAGGGGTGATGCGTGAAGTTCTAAATTCGCGCATGCGACGCCTAGTTTAGGGAAGTAAGTCCCGGCAGGTGGTTTACACAGTTGACACGACGACCCTCTTATATTTCTAGCCGACGTAACGGGTACTTGATCACACCAATCGTATGCTGGATTGTCCTCTCACAGTGTTGCGAAACTTACGTCTTAGCTCCCACGGCTCAGGCGCATAAACCCTCGTCCATGAAGATAGTGAGTATTCGGCCATTACTAGCTCGTGTTAAACTCAGCTACCTGATCGAACGTGGGTTTCCGTGTTCCAGCTGTCTGATCCAGTAGACGATCACAAAGACTGATGCGACGTGAGAAACTGATACGATTGTAAATTGTTTCGCGCGACTGTAAGTAACCTCAGGAAACCTAAGCCAATGTATTCAGGATTAACGGTTAGGTCTTCCGAAGAGTTGGTGCTGGGTTAGGCGTTGTGTTTCGGATTAACTAAATCATCGCTTTAAACGTAGCTCACTGTGTGATCGTCACACGCTCTGTATGAGATTCTAGGGAAGAACTTCGAACGTTCAGTGATTCTTAGAGCTACTCGTCAGCGAGGTCCGTCTTCACAACAATCCATCTCATATCTCATACAATTGCAAAGCCCGTAGACCAAACCAGATAGGGTTGTTTCATGATTCAGACGAAGCCCCACGCTCATTCACCTTTTCCACAGTCTGCGACGTAGTGTAATTTTTGCCTAGTTTTTGTATCCAGGATAGGGGGGTAACGCATCAATGTCCACCAAATCGTCGTTATGTGCCAGGATTTACACAGTTAGGTCTTCCCCAGAGGTATGGAATCCGAAGCGCAGAGATCATGTCTCACAAATGACGTGTCCTCCGGCGAATTACCATACCCCGGACAAGTCCGATATCTTACCGGACGTTCTCTGGTCCACTGGTTAATACCTGACTAAAATCATCGAGGGCCGCTCCGCGCCAGTCGGGTTTTTTAAGGGTTTCCACCGTCAATACGTGCGCCCCGGGACCCTGGACTAGAGACCACGAGTGTCCCTCCTGCTTTGTTCAAACGAACAAAGTCGGACAGAGACTAATCAAGTGTTCAACTGCGAGTTTACACATCGAAACAAAACACAGAATTCCGATATGCTAGTATGGGAACATACATAATTGCATCGCACAACAGCAATCGTACTCCATGGTGTGTGTCTTCAATCCTACGTAATGTCGCGATGGGGGTCGCATGAATAAACGGCGTTGTATAACAGAGAGAGTCTGTCAAGTCTGGCAACACGCCGTCCCCGTGCCCGGCAGGAAATTGATATGCTTCTTAATCGCCTTGGGCACTCCTAATAAATTTGACCCCCGACGCCGTGTTTGTCATGTAGTTTCATTTTATGCCACACGGAGTGGCCTACCGCCGGCATCATCTAGTGGTGTCTGCCGGCAGTGACATGGACGCCTGGGAAAGTCAAAGGACCCCGATACGATGGCTACTGATAGGTAGTCCCCGGCTCAACTCAGAATTTCTTGACTCATGTGTCGGAACCGTCTAAATACCCTGTGCGGGATATAAAGCCAGCTGGTACGTAGACCAAAAAAAACCTAATGAGACCTGTCTGGCATAAGATGAGGGTCCTCCCTGGCGCTGCTAAACGTCCCGGTTAGATTCCATGGTCTATGCGCAATCACGAAGGGTCATCCAAGCCGTCTGCCGTCCGCGGACTCGAGAAGATAAGAAGACTCAAGTGCGCCCGAGAGGGGCATTAGCAAGGACAGAACGTAGCGAATGGCTGAGGGCTACAAGTGGCATGTGCCCCAGTTTACACTTTGAAACAAAGTTCTTCTTCTCCCCTGTCGGACTACGTAAGTGATTTCTTCGACGTTAGTTGTGAGCATTGCCCTAATCTGGCGAATGTCTTACGAACCATGTGGGGATATGCTACGTACTTGTATAGTCCGGGCTCTCATATCTCACCGCTGCACCTCGGCGTTAGAGCGGGTTCAACATCGTAACACGGCATCCCTAGTTGACATACAAATGTATGAGCGCTTACGGTACTCAGACTCGCTTAAAATAGATTGGGAGATGAGGAAATCGCTTTCGACGTGTAGCACCCGATCGCCTTTCGACTTCTGCTTTCAGGTTGGGAAACCTAAAATGTTTGTCCATTTCATCATGATCCAAGAGGGATGTAAGTCCCGAGCCGATGCTGGCTGCTTTACCGTGGAGTAGGCTTATGAGGCCGTACGACTCCGCGCTTATGAGCGCCGAATTGATTACGTATCATGGTTGAAAGGTGTGTCCCCCGTAGAAGGGTCTGTTCGGCGGACTCTCGCACATTGATGATAGTCTAGGAAGACCCCGCAGCCACGTACGTTCTATCTCCATGTAGGACAACTGCGCAGCGAACAGGGAAACTATTTCCCTTGCAGAGATATTGCTCGCGATTTTTACCCAATGCAACCAAGACTCATGCGTTACACTTGTCGCCGGAATTTTTGTGCTCCATCGCATAAATGGGACTCGGCTAAGCACGGAAAAGCACGTATATTCACTGGACCCAGATTAGGTATCTCAGAGAACGTGACTAGCCAGGTGCAATATTTCAGAGAGTCCAACTACCTTACACAAAGACACTATTAGTCCTGTTTTTGCGTCAGGGTATGTACCAATATCAAGTGACATTTCCAGCGGACTACGGTATCGTGCGTGTAACCTAATCGAGTATGAGCTGCTCAAGTCAATTCAATTCTTGCTCCTCGTAGCTGCATGGTCATTCTCCTGCACACACACGCCGCACGCATCTCCGGTCGTTCCTTTACTCTAAGAGCCGTGTGAAACTATACCGGTTTAAAAGCTATACTGTGCAATAGATGGTTCCCAGACCCCGCAGGGCTCTAGACATCGGTAAGGCACGTACAATGTTCAATTATCCATCAATCGGGGCTGTGAACTTGGACGGGATCGTAGGGTGTCGGATCACTATTCCCTATCCACAGCGCCTGGGGAGGGAAGTTTGCTATCTCCGTTGAGCCATAAAAAATCAAAGCCTCACTATCTGTCAGCGTGAGACCTCCAATGCGTGCCAATAAATACGTCAACCGGAGTACTGCACTTCGTGCATAAACAAAAGCGAGCTAGCAGAGTATCGTCAAGACGAAACTACCGGCCTCAACATGGGTCCCAACTACGAAGGAATTGTGACCTTAACTCTTCTCTGTGTTTTGTCCCGATAGAGGGCTGCATGTCGGTGGGTCATTGCTAGTGGACGTTGTCTGTAGAGTACGCGTCTCTGTCGGATTGCCAAAAGGCACAAGCTGTATAATCATTGGGCTTCCTCGCTATCTCTTGAGAAGATCTTTGGTCAAGGTTAACCTCGCGAGTGTAGGTCAGGCTGTTCCTGGCCGTAATGCTTAGCGATTATAATAACCTACTATATCCTGTAAGACTGACCCGTTTCCAGTCATTCTCTGTAACAATCTCACAATTCAGGTTAAGTATCTCCTGAGGGAATCAACCCACTGACCGTGCTCCTCAGTTAATATTTACTCCTCGCCGCAAAAGACGTGGCTTCTGAAAGCACCTAATTTGGGGATCAGAACTCGACACACCGCTCATTGATGCTATCTGGTAACATTAGACGAAAGAAGGGTTTTCCCGACCTAGGATCTCCCTATTCTGCCGAACACAAGCGGGTGTAGGGCCAGGAGTATGCAGGTAATCACGTGATAGACTACCAAGGGTGTAATTCTGGGCGTTCAAGCCCCTAATCTAGCCCCCAATCAAAACACCCTAGATGTTACCGCCTGAGCCCGTGCCGGTCTGCTCGCGCATTGGCGAGATAAAATAAGACAGAAACTTTTCTTCAACAGGAGCCGAGTTGTCTAAGATTAACGCCGGATCTCTTCAGTTAGTGGCACACTATTTGCACGCTTCTAGTACTTGTGTCAATCACCCAAGAAATAACTTGCTGATACACTGGGGTGTACTTGGATTGTATCATGTTCGGCGTAGTTTTCATCGATAATTCCGCTCCAGCCTTTGGGGACTGGTACTGCTTAAGTAGTGCTGCACACATATCACAAAAAATAAGTCTGCTATAAACCGGGGCAATGCTATGAAGGCCGACTTCTACCAGGCTCAAAGGAACGTTCCACGGGACGTGAAAGTAGATTTTATATGCTAGCTAGGCTGCTTGAGGGACAGTCCGCGACACCTCACTTTGCGATTAGGTGTACCGGAATCCTACAGTTAGTAGCCGTGCGTAATACGGGCAGAAAATATAAGGCGCCCGTATTAATGTAAAGGTGAGAAGACAGAGTGATACACAGTTATATTCCAGGGACCGCACCAGTAGACCTTGTAATCCAACATAAAGCGCGAATCAGCAGGGTATCTCCGCGATTGTAGAGTACGCCCGCAAACTCTGGAAGGTTTTTAGGAGCCTGATGCAACGGTCGAGGATGGGGTCTCAGTTCGCTAGAGCAGCTATCATTTCTGTATGATACCAAAAATCAGGATAATTGGAAACTCCAGGAGGGTCTATTGCTCGCTAAGGCACGTAGTGAGGGGGTGCCTAAACAAGGTTTTTGTGTTTATCTATGGTAAGCGGTCTTCGTGAAGGCGAGGACGTAGTTACAATAATAAGCTATCGCCAGGTCGGGCACTCCCCGTAAAGCGCGAGCCCACTAGCCTCTAGTGCGAAGATTGGACGTCCTGCTTTACCTACGCTCGGTTGCCCCTGCACCCGGCAAGTGGATGGTTACAAAACACTTGGAGGTGCGCGCAATACGGAGCAAGAGGTAGTGGTAGTCGAGTCAGGTTCGGTATGAGACGACTACCAATCGCAGTTATCGCCAGCTGGCTTCCGACTCGCCAGTACTAACTTATCGTTATTCGTACGGTCGCAAACCGGGCGTTTGCTCTTAGGGAAACCCTCGAGGTGGGACCCACCGAAAAATTTGCGGCGCCTTCCTTACTAAAGTCCGGACCAAGTGATAGACTGCAGCAGTACGGTCAAGGGCTCGAACAATTTATGGAGACCGGGATTGCCTTCCGATGTCCCTTGCTGGTCTTTGAACATATTTATGGAAGGTCTTCGCTGAGACAAGCCTTCCAGGGGTGTCTGCTCAACACCCATTAAGCGGGACTTGTCTTTCAATGTCTATTTGCACGCGCATGTAAGTACAGATGATTATTCTACCTTCCGGTCCAATCAAAGTGCAAACCACAACCATTTAAAGGCAATCTCTCACCGAGTGAACCCACGCGTAACAGAGAAAACTGACGTCCTATAATTCCGCGCGACGGACGGGCGGCGACCGCCCCCAAACACCCTGTAGGAGCCATTGCGAGCCATAGTGCTTGTCCCATAGCCGCATCCAAAACTTAGTATTACCCCACGATTGTAGATGGGGAACCGCCTAGCCCGGGTGAAATCACTATATAGCCCTCTCCGAGAGTCCCAACATGGAGTATACGTCCTGATGGATTCAAAGGGTGGAGCTATTAAACCGTGACGAGATGTGATCTCGCCGAATCCGCAAAGCCGTCCGAAGGCCTGGTATTCACACAGGATGAGGGTCATGCGGTCGATGCGGATAACACGAATGGCCCTTCAAAGGGTACGCTTCTTACTAGAGTATCTCGAGCGCCTATTACGCGTCAACTATTGGTCCGTCTTGAGAACCACCATCTAGCTGGAGGGGATCAGCGATCACCGCGTGCCCAGCGAACTGAAATCTCATTTTGCGGAAGTCCCGCGGCTGAGACAGCCGTATATTCGGATTGATGCCCTAAGGGGTGGTCTTAATTCTACTATCCTTTGAGGCGCCTACACTGAAATAGGCGGAACGAGGGCAATAGTCCCACCGTGCGACTTCTCCGTGAACTCGTTCGCGCTAGCCAATTTGGATGCCCGCGGAGGATGGTTTCATATAGGTAATTGATGAATAGTTCCAATAGAGAACAAGTTGGCTATCCGAGAGTAGCGAAGATACCCAGAATTATGAGTGCCTACGTAAGGTTCGGCGCCTGACTAAATCGATTTTCCTATGCATACACAGAGGACTGACTGGGTGTTCTAGTTAGAGAGAATGTTCTCGAAGGAGTGTAACCCCAAGTCGCCGGATTCAGGGATCAGTCTTTCAGCACGCAATCTGAAAAAAGCATCTTTGCTGCGCAAAAGGCGGCCAGTGGATCGGATTTGGACTGGGAGCACGGAAACACCGTTAATCGGTCTCTAACTCGGTAGCAACTATGACTCAGGCGTGGCCCGCTAGCAGTTGTACGGGTTTGTCGTCACATCCAAGTGCTCCAAGTCGTTGGAATTGATGGCAATTCTAGATTCGCCCGTCAGTCCTATAAGGCGTCGTCAAAAAACGGCGAAGACTACTTAAACGGCTGGTTAGGGAAATTGTAAAACTGTATGCTGGGAGGTGTTACTACGAGACACTAAAGATGCCCATGTTGTTTTCCTTTTTACGCGTCACTTACGAAAGCAAATTCATGTCGGGGCCAACCTATTGCTAGCGTGAGGGTCCGTCCATTGCGAATAGATACCATCTGAACCCGCTCTGTCCTAGGGTTCTCGTCAAAGGCCCGCACTACGGCAAATCGCCAATGCTCAGGCGCCAGGCCATTAGCATGACACTATCTCACTCCCAACTATCCACAATAGACATCCGCTTTAAGCCTTCGTGGCAGCATATTCCTGTTATCACCCCCGATGGCTCCCGTAACAGTGATACGAAATGGTAAACTGACCACTGAATACTACAGCAACCTCTATTGCGACTTCTATGCTTGAGAGGGGCCGTCGCCAGGACCAGGGTACCCGCATTCTACATTTTTGGATACGCCTCTGTCTAGCCCTATAGACGGTCACTAAACATTCAAGAATGCCTTCGATGAGAAGCAATATTCGAACCGACAGGTGTTGGGGCCAGTTACCGTACAGCCGCAGCCAAACAGGACACCCAGTCCCGGCAAGACCCATGCCGCTAGGGCCCCTTTCCTCAACTACAATGCCTTCCATGCATATGTCCGGAACCACGTCTGGGGCGGGTCCCCAGGATGCTTGAACATGGAGTCTAGAAGGCTTTAATTCCGCTCCAAAAGGATGGTAGGTTACGTTGGCATCAGCTCTCATGTGGAGTGCCGGGACCTTGGAAAGCAAAGTGTTGTTGCCGTCAAAAAGAACGGTTTTAAGTCGTATGGTAGCTGGCGGATGCGAACGATCGGACCTCTATTAAGCCCATCAACAATACCGTGGTTAGCCCATGTTTCAAACCAAAAAGAAAGGCGGGAGATTAGCACGCGATAGGCATACAAGCGTTCTACGAGCAGAGGCATTGGTCTTTGAGGCTTCAGGCTGGGTTGAGACGAAGTTCTAGTCCTTTACAAGAGAAATTATCTATATCGATCCGGCTTGGAGAGATTCCGGAGAACCAACTGCAAATAATGGAAATGTGTCAGATAAATAGTCCGTGCAAGAATGCACCCCTGGATACAATGCTGCGTGATAAGGGCCCAGAGTCATTGTGTGTGCCAGCTTGGCAAATAGTATGGGTAGACAGTAGGCAGCACCTTCGACGGAAGAGTAAACCGAGCTAGCACTACCTCTGTTAAGCCGAAATACGCAGGCGTATGCCACTAAAGATACACGTAAACTCACCTCCGTCCTACAAACTGCCTCTTAGTTAAGGAATAGACTCCACCAGTCGCAGAAACCGGACAATACTTCGTGCGGGTCGCACATTATACCAGCCGACATTTAATAGTTTAACTTTTACCTGTGCACGACCTTGATAAGCAATCGACGGCCACGTAACCGGGGTATGTTACCAGGGTTTAACCAGGCGACTTGAGGATCTTAAATAGGACGCTAGATGCAATAAATCCGCGTTCCTCGGTGAAATCTTGCGACACGTGGCTGCAACCTGATGATAGCGACGTGGAGATGAGATTGGGTAGGTTGCCGCAGGACTGCAACTACTGTAGTCCGTCTACTCAAAGCCTGCACCCTAGTTGAACAGGATATCTGCAATATACTATTAGCTCTCCTTACATGAGTGTACTTCCTCTGGATTGTGGGTGCGTTGTTTAGAAGGCTACTTGTCGTTGGTTAGTCCCAAAAGATCCCTGGCGGAATAAACCGCAATTCAGTCTAGTTACTTCGCCCAGGACAGTCATGTAGCGAATGAGATATAACTGTCTGTATTCCCCGTTTTAAGAGGATCGGTGTTGAGCGTTAAGCCCATTCTAAGCGGTTTGGCGCCTTCCCTGGAACTCTCCGACTTGAAGAATTGCCACGTTGTAAAATCTGGGAGCACCGCGGATACCCCCTGACGTGTTACAATTACCCGCAAAAGCGTATCGCTCCAGCTCCAGGCCGGAGAAGAGCGCCGCTAGGCGTATGCCTTGGTGGGCGAGTTCGTCAGTATCATTCTCGAGATTAGATATTCAAAATTGCATTTTCGGGACAATACGCTGGTTTAAATGTAGCCATTCCGAGTCGGGCCAAGTCGCGTCGAACTAAGTGAAAGCACACGGTGCGCTTGGTATTAGGCGACCCTTGAGAAATATTTATCTATATTTGTAGTAAGGGGACTTGAGGAATAAGTCTCTACTCAGGAATAATAGGCACCCCGCGGAAACTACCTGGTATCGGGCACCTTAGTGTACCCGCCCCCAGGCTAAATTCCGTGGGCGTACGGGTCCGACCGGAAACCGGATGTCTCGCGCTTATTGGTCCGCGGCCGGTGCACTGGGGTGTAGACGATTACTGCGCCGCTTAGCGCCTAGAGATCAGCGCGCAGCAGTTCGGATACGCAAGTGTATACAAATAAACCTTGCATGTGCGATCAAGGCATTTGACCAGTATAATAGAAAAGCGGATTTCCTGATTGTATTAATCTGATTATCGCCAAACCTCTCATGTGCTCCTCAACTATGATCTAGGGTTGATAGGCGATGATATGAGCCGATAGAAGGGTAGCAAATGTTGAGCGAGCCTTTAGTGGTACCGAACGACGGCATATGGCCGAACTTATATTCGGACCGCATTATAACTTATCGGGGTGAATGTAAGCTATATTAATATTGGTCTATTCTGCGCTTTCCCCCTCTTATTTTCGGGCTTGGTAGCGCAGGTCGAGATTGCACTTGTTAGGTTAGACGGACACTTGAGTTGTCACACCGGCCGTATACATACGTCGTGATGAATCGCCTGCCCGTGCCCTTCCACAGAAATATGGAACCTACCGTAAGGATATAAAATCGGTCTCCAAAGAACTTGTATCAAGCCTAGTCGGAGCCGCGCCAGAGATAATAAATTTTAGCCACACCGCCGGTGTTGGCCTAGATCACATGGCAAGCGGGTCGGGAGTTGTCTTATTGGAAATATTTAGTCTCTGGGACCTTATGAGTAGATGTTATATCTCCTACGAGTAATTACTGGCGGTTCCTTTGTTGAGTTATTTTTGCTTATTATCAAGACGGTGCGAGAGCGGCGTGTCTGAGCCAATACACTTGCTTGATAACGAACGCTTCTAGGCCCCGGTCAATGCACGGAAACGCCTAGAGCAACTTAGGTCATAATCTGTGTTTCTATAATCCCACCAAACCTCGACGTCAAGTGACACATCGGACAGTGTCATACAGGATTGTCGCTCCCAACTATCCCCACATTGTTGGTAAACCGTGTTCGAGTTGAGTGCTTTGGTGACCACGAATCGCCCAACCATATTCCTTACCTAACCATCGTGTAAATTAACGGTGTGGCTCGGTACGCAATAGGATCGGGGCTTTGGATCGAGTGTTGTGATAACCCACAAACAAACCTCGGTTGCGATTAACTTCGAGCTTATATGGAATGGGGCACTCGGGCCACCCCCCGTTGCTTTGAAAGCTTCGGAAATTCGATGACTGTGCAATCTGGGCTGATCGCAATTATGCATCTTCGTAGTCGAGCTAGATGGTAGTCGCCTTTACCCAAAGCTTGTCGGCGTTCAATTACGGTCACAAATTTGGAGTCCCACACTCGCTGCCAAGTGATCTAAAGTATATTTTCTCGTTTCAGCATCTTACAGCCTTCTTACTGTGTGTCGCTAATAACGGCGGAATCTGACCGAGGGCCTTGCGAGTTCCTTCACGTGGTTAATAGTCATGACTGCTGATTGCGGGAGAACGTGTATATGAGCTGACGGTGCGCGCCGTTGGCGCCCCTCGACATTCATTCAGGCGGTTGCAGAATGCATACTCTGCGTCAGAGGCGCAATGTCAACAAACTGGTGTTGGTCCAAGAGCGAATTTACTGCTCGTCGGAAGTCCTCTTGAGAGATCCGCTAAAAAGATGCCGGTCTAAAGTTACTAGGAGTCTGGCAGTGACTGCAAGCCCATGCTTAGCGCGTGTAAGATCAGGTAGCTCGCACGTGCTTAGCTAACGTGGCTATAGACCTGGTTTAGTAGTTAGATGAGGTGGCTAACTTCTCCGTGTGAGAGGCGCACATTTGCCTGCTTGAGCTAAGTGATATATGGGAAGTTCGCCTACATCCCTTACCTATGTAACAGGACCACGCGATTTGAAAGCAGAAATTCAGGCATGGTGCACGAAGAAACCACCTGGCCCTCCGTGGGGACATACAAGTCCCGGGGACAACTTGCATCATAAAACCATAGGTTCGACCGGCCGATATCATATCCCAAATTAGCATTCGAGCGCCTCTCGTCAGCACACAGGCTACGTGCCGGCTGCCTTAAGAGATTGAAATCGTCGACGGTTGGTTGCGTCCCTACTTGCTAACTTCCCAAGAAGAGACTTCTCAGGCAGTGATAAGTGTACGCGCCACGCAAAAATCGGAACACAGGTAATGTTGGGCGGGATTATTAGCACCAACGAGGGAACTCTGGTTGCAGTCGGCGAATTCTCGTGGATCCCTTCCCAGCCAGCCATGAAGCCTGCCTCTCGCCGGCTGAGGTGACCCGTGCAGCATCCCGGTTTAGGGGTCGGAGCCTTTGCGCAGAGCATACACGAGGCACCTGCCGCAAAAAGGGCTATAGTGCAGTGGGCTCATCCATGGGCCATACCCGTCCTCACCTCGGTACCTCGGCTAGAGTTGGAGGTTATGGGTTTCGGCGCGCTCTCCGTTCCTCCAGCGGGCGAAACGGAAATCGCCCTACGAAAGCGAGACGATTCGACACCTGCCTACAGGCGCCCCAGCCCTTGAAATGTAAAAGAATCGGAGCTTCGTTCAGGCACAAGGATCCATATTAGATGCTTAGCACTGATCGGTTGTGCTCTAAGCAATTACATGAACGGCTTGCTTTTAGCTTATCAAAAACCACATCAGTGCTTGTTGTGGGGCACTAAATGTGGTTACTACTGGCGAATTAGTATAAATTCGGACGGTCCGGAGAAGACAACATGCCCCACAGACTCGACGCCTTTGGTGCTCGCGAGCAGCTCGATCGGACAGCGTAGGATAGATTTTGAATTACACTCGGTCGACCCTACTATGGCAGGATTCCCAACCTACCATTGGAACTTAAAGTCCGCTTCAGCCGACCTCGGGTAACCATGCCGCTTTTCTCAATTTGCATGCTACATTTCAGCTCGGTGAGGTGGTGATTACTTCGCCAACGTTACCAGGGGGTGCAGCGTGATTCTACCGAACCGTACGTCCTATGATCCTAAAGGCTCTAGAGCAAACACGATGGGTATGTCATCGGTGTTGTTTTTCGTCCAAGAGATGACTGGGAGAAAGCACGCCCTCGGCTCTTCAGTCCTATTTGAGCTCAGCGTAGGGGTTCGATAGGTCCAATTGATATTTTGGTGATCAAAGCGTACCTGGGCACCATAACGTCGCAGACCACCACAGCGTATATGCATTCTACTATGTAATGACTACCTCATACCACCAGGGCAAGGCGGAACCAGCGCTTGCTTAGTCCATACTAGGCACTCGATGAGGTTGCATCGGGTCACACGATCAGTACATCGGCAGTGCGTAAGTACAAGGCCTACCTTGGCCCGACGCATAACCTGTAACCTAGCTGCCTTTGCGGTGGTTTCTTCTCTCCATGTTCACTGCCTGATCTTTATACGCATAAATGTTGCATCGATCTTTCACCCAGTCGGCAGCCATGGTGGTACGCGTTCACCGTTGTTCGATCGAGGGCCAAGTGCATTGTGTCCTCGACACAATTCTTCACAACGACCTCAACCAACACCCGCATAAGAAGACTGGACCCGGCAGGCCTCGCAGGAGTTTCTAGAGAGCCAAATACTCACACGTAGCTTCAATTAGTAAGACGGCCTCAACTCCCAGATTAACTGTCTTGCAGCAGCGCGTTAGTACCCCCACATAGTGGTACACGCTGGCAACATTATCGAAGGGAAAGAAAAAGGTTCGCTCACACTCGTAGCCGCTACTGACCTCTGAAGATATGAACTCTGTACCTTCCAAGGTTAACCTTAACATTCGGGGCACTCGGTGTGCGAAAGCTGGGCAATAGGTTATGTAGACCTCGTAACTTTGTGCGACGCTTACATTAGCACTCAGCAGAGCATCGATCTGACTCGCCACAATTTACCGAAAGGGATTCATTGACAGGACAGTCCCCTACATCGCCTGACGCGATCTAGAAAACTTTGAGAAACGTAGGGAATTAAGAGCAGAAGAGTACTGTTTTTACAGTTTTCAACTTAGCGAATCGGTGCATAGTGGCGCAACATTAGAGTAAGCACACTACGATGTGGCATGGGCAGTTCTTGCAATTCCGCGTTGTGCGGGAAAATGTCCTGAGAACAACCGAAAGCTGTGAGGACATCTACGATGTGAGACCTCTACAG
		</sequence>
    <sequence><taxon idref="Location_4_4_1|31.015348361399404"/>
			AGCGCGCAAAGCATGTGGAATGATACCTGTCGGATATAAACCCCCAATGTACCTCGTGTGTGGAGCTTCTTGCAAGGCTATCACCCACCTCCTATAACCAGTAAATTAGCCTTAAGTACGTTAGAGATTTTTGGGTCAAGCAGCCTGAAATAACTGGCCCGCAGCTCGCAGTACGTCGGTCCGTCAGGCACTTTTTGGTTGAAGCGGCGTCTTGTTACCTAGCGATCATGGTCGGTAGGCCGAGTCCCTGAGATGTGGGATTGTCCGGACGTGTCCCGTGGAGCAATCTCGATGAGAGTATCCAGTCGGACCGATGTACACCGCATAAGTGAGGGCTGTGGGAGTTTTTAAGTCTGGGTTGGGCTGGCCTGGGTGGGGAATTAATTGATGGATTGTACTGGTTAAGCGAGAAAACTAACGGTACGAGTTAGGAGACACGACACGCCTCGTTCGAAAGAGGTGGAGCCACGGGCGACTTGCATCGGATTGTCTGCATCTCAATTTTTCTATACATTCCATCAATCTGAATCGTAACGGTGAGATGCCAGGCAGCGTATAAAGAACGGGGTCAGACTGACTGCCCCTGAATATTGCCCACGGGGCACTTTCCTCTTGCTCCATCTTCCGTCAGGTGAGTAGGGTTCTGACGGCGCTATGTTATTCGAGCGCCTAGCGTCGACGGATCGTTCTTAACTGTACAAGGATTGCTTATCCTAAGCTAACTACGATTTTGCGACACGACACCTTAGACTATAATACACCTACGGCGATTCCTCCCGGGTCATCGTTTAGCAAACATTCTCCGTTAGCGTTTTAACAGGTCGCCTCGTGACGAGCTTCTCTATCATTGGGAATAGCTCTTCTCCGAGCGCTTTCCCCGATGAGTTCCTGGGCCAGGAGTGTGTCTCCATGAAGGTAAAGCCCACTCGAGTCAGGTACTTGCACGTCTAGATGGGGTAAGTGGACCCGTTATCCCCCTGGCTTTAACGCTGTTGATGGACTGACAGAACCGCTTCAGGCTAGTCACCGAGAGGAGCAACCAGGTACGGCCCGAACAGGACCTATACCACTTGCCACGCGCAATGACCTGGTGGTATGTTCCCGATCCTGCACGGGTCACTACCCCGACAGGGCCGATTTAAGCTTTACCCAGCAGGGGTGATGCGTGAAGTTCTAAATTCGCGCATGCGACGCCTAGTTTAGGGAAGTAAGTCCCGGCAGGTGGTTTACACAGTTGACACGACGACCCTCTTATATTTCTAGCCGACGTAACGGGTACTTGATCACACCAATCGTATGCTGGATTGTCCTCTCACAGCGTTGCGAAACTTACGTCTTAGCTCCCACGGCTCAGGCGCATAAACCCTCGTCCATGAAGATAGTGAGTATTCGGCCATTACTAGCTCGTGTTAAACTCAGTTACCTGATCGAACGTGGGTTTCCGTGTTCCAGCTGTCAGATCCACTAGACGATCACAAAGGCTGATGCGACGTGAGAAACTGATACGATTGTAAATTGTTTCGCGCGACTGTAAGTAACCTCAGGAAACCTAAGCCAATGTATTCAGGGTTAACGGTTAGGTCTTCCGAAGAGTTGGTGCTGGGTTAGGCGTTGTGTTTCGGATTAACTAAATCATCGCTTTAAACGTAGCTCACTGTGTGACCGTCACACGCTCTGTATGAGATTCTAGGGAAGAACTTCGAACGTTCAGTGATTCTTAGAGCTACTCGTCAGCGAGGTCCGTCTTCACAACAATCCATCTCATATCTCATACAATTGCAAAGCCCGTAGACCAAACCAGATAGGGTTGTTTCATGATTCAGACGAAGCCCCACGCTCATTCACCTTTTCCATAGTCTGCGACGTAGTGTAATTTTTGCCTAGTTTTTGTATCCAGGATAGGGGGGTAACGCATCAATGTCCACCAAATCGTCGTTATGTGCCAGGATTTACACAGTTAGGTCTTCCCCAGAGGTATGGAATCCGAAGCGCAGAGATCATGTCTCACAAATGACGTGTCCTCCGGCGAATTACCATACCCCGGACAAGTCCGATATCTTACCGGACGTTCTCTGGTCCACTGGTTAATACCTGACTACAATCATCGAGGGCCGCTTCGCGCCAGTCGGGTTTTTTAAGGGTTTCCACCGTCAATACGTGCGCCCCGGGACCCTGGACTAGAGACCACGAGTGTCCCTCCTGCTTTGTTCAAACGAACAAAGTCGGACAGAAACTAATCAAGTGTTCAACTGCGAGTTTACACATCGAAACAAAACACAGAATCCCGATATGCTAGTATGGGAACATACATAATTGCCTCGCACAACAGCAATCGTACTCCATGGTGTGTGTCTTCAATCCTACGTAATGTCGCGATGGGGGTTGCATGAATAAACGGCGTTGTATAACAGAGAGAGTCTGTCAAGTCTGGCAACATGTCGTCCCCGTGCCCGGCAGGAGATTGATATGCTTCTTAATCGCCTTGGGCACTCCTAATAGATTTGACCCCCGACGCCGTGTTTGTCATGTAGTTTCATTTTATGCCACACGGAGTGGCCTACCGCCGGCATCATCTAGTGGTGTCTGCCGGCAGTGACATGGACGCCTGGGAAAGTCAAAGGACCCCGATACGATGGCTACTGATAGGTAGTCCCCGGCTCAACTCAGAATTTCTTGACTCATGTGTCGGAACCGTCTAAATACCCTGTGCGGGATATAAAGCCAGCTGGTACGTAGACCAAAAAAAACCTAATGAGACCTGTCTGGCATAAGATGAGGGTCCTCCCTGGCGCTGCTAAACGTCCCGGTTAGATTCCATGGTCTATGCGCAATCACGAAGGGTCATCCAAGCCGTCTGCCGTCCGCGGACTCGAGAAGATAAGAAGACTCAAGTGCGCCCGAGAGGGGCATTAGCAAGGACAGAACGTAGCGAATGGCTGAGGGCTACAAGTGGCATGTGCCCCAGTTTACACTTTGAAACAGAGTTCTTCTTCTCCCCTGTCGGACTACGTAAGTGATTTCTTCGACGTTAGTTGTGAGCATTGCCCTAATCTGGCGAATGTCTTACGAACTATGTGGGAATATGCTACGTACTTGTATAGTCCGGGCTCTCATATCTCACCGCTGCACCTCGGCGTTAGAGCGGGTTCAACATCGTAACACGGCATCCCTAGTTGACATACAAATGTATGAGCGCTTACGGTACTCAGACTCGCTTAAGATAGATTGGGAGATGAGGAAATCGCTTTCGACGTGTAGCACCCGATCGCCTTTCGACTTCTGCTTTCAGGTTGGGAAACCTAAATTGTTTGTCCATTTCATCATGATCCAAGAAGGATGTAAGTCCCGAGCCGATGCTGGCTGCTTTACCGTGGAGTACGCTTATGAGGCCGTACGACTCCGCGCTTATGAGCGCCGAATAGATTACGTATCATGGTTGAAAGGTGTGTCCCCCGTAGAAGGGTCTGTTCGGCGGACTCTCGCACATTGATGACAGTCTAGGAAGACCCCGCAGCCACGTACGTTCTATCTCCATGTAGGACAACTGCGCAGCGAACAGGGAAACTATTTCCCTTGCAGAGATATTGCTCGCGATTTTTACCCAATGCAACCAAGACTCATGCGTTACACTTATCGCCGGAATTTTTGCGCTCCATCGCATAAATGGGACTCGGCTAAGCACGGAAAAGCACGTATATTCACTGGACCCAGATTAGGTATCTCAGAGAACGTGTCTACCCAGGTGCAATATTTCAGAGAGTCCAACTACCTTACACAAAGACACTAATAGTCCTGTTTTTGCGTCAGGGTATGTGCCAATATCAAGTGACATTTACAGCGGACTACGGTATCCTGCGTGTAACCTAATCGAGTATGAGCTGCTCAAGTCAATTCAATTCTTGCTCCTCGTAGGTGCATGGTCATTCTCCTGCACACACACGCCGCACGCATCTCCGGTCGTTCCTTTACTCTGAGAGCCGTGTGAAACTATACCGATTTAAAGGCTATACTGTGCAATAGATGGTTCCCAGACCCCGCAGGGCTCTAGACATCGGTAAGGCACGTACAATGTTCAATTATCCATCAATTGGGGCTGTGAACTTGGACGGGATCGTAGGGTGTCGGATCACTATTCCCTATCCACAGCGCCTGGGGAGGGAAGTTTACTATCTCCGTTGAGCCATAAAAAATCAAAGCCTCACTATCTGTCAGCGTGAGACCTCCAATGCGTTCCAATAAATACGTCAACCGGAGTACTGCACTTCGTGCATAAACAAAAGCGAGCTAGCAGAGTATCGTCAAGACGAAACTACCGGCCTCAAAATGGGTCCCAACTACGAAGGAATTGTGACCTTAACTCTTCTCTGTGTTTTGTCCCGATAGAGGGCTGCATGTCGGTGGGTCATTGCTAGTGGACGTTGTCTGTAGAGTACGCGTCTCTGTCGGATTGCCAAAAGGCACAAGCTGTATAATCATTGGGCTTCCTCGCTATCTCTTGGGAAGATCTTTGGTCAAGGTTAACCTCGCGAGTGTGGGTCAGGCTGTTCCTGGCCGTAATGCTTAGCGATTATAATAACCTACTATATCCTGTAAGACTGACCCGTTTCCAGTCATTCTCTGTAACAATCTCACAATTCAGGTTAAGTATCTCCTGAGGGAATCAACCCACTGACCGTGCTCCTCAGTTAATATTTACTCCTCGCCGCAAAAGACGTGGCTTCTGAAAGCACCTAATTTGGGGATCAGGACTCGGCACACCGCTCATTGAGGCTATCTGGTAACATTAGACGAAAGAAGGGTTTTCCCGACCTAGGATCTCCCTATTCTGCCGAACACAAGCGGGTGTAGGGCCAGGAGTAAGCAGGTAATCACGTGATAGACTAGCAAGGGTGTAATTCTGGGCGTTCAAGCCCCTAATCTAGCCCCCAATCAAAACACCCTAGATGTTACCGCCTGAGCCCGTGCCGGTCTGCTCGCGCATTGGCGAGATAAAATAAGACAGAAACTTTTCTTCAACAGGAGCCGAGTTGTCTAAGATTAACGCCGGATCTCTTCAGTTAGTGGCACACTATTTGCACGCTTCTAGTAATTGTGTCAATCGCCCAAGAAATAACTTGCTGATACACTGGGGTGTACTTGGATTGTATCATGTTCGGCGTAGTTTTCATCGATAATTCCGCTCCAGCCTTTGGGGACTGGTACTGCTTAAGTAGTGCTGCACACCTATCCCAAAAAATAAGTCTGCTATAAACCGGGGCAATGCTATGAAGGCCGACTTCTACCAGGCTCAAAGGAACGTTCCACGGGACGTGAAAGTAGATTTTATATGCTAGCTAGGCTGCTTGAGGGACAGTCCGCGACACCTCACTTTGCGATTAGGTGTACCGGAATCCTACAGTTAGTAGCCGTGCGTAATACGGGCAGAAAATATAAGGCGCCCGTATTAATGTAAAGGTGAGAAGACAGAGTGATACACAGTTATATTCCAGGGACCGCACCAGTAGACCTTGTAATCCAACATAAAGCGCGACTCAGCAGGGTATCTCCGCGATTGTAGAGTACGCCCGCAAACTCTGGAAGGTTTTTAGGAGCCTGATGCAACGGTCGAGGATGGGGTCTCAGTTCGCTAGAGCAGCTATCATTTCTGAATGATACCAAAAATCAGGATAATTGGAAACTCCAGGCGGGTCTATTGCTCGCTAAGGCACGTAGTGAGGGGGTGCCTAAACAAGGTTTTTGTGTTTATCTATGGTAAGCGGTCTTCGTGAAGGCGAGGACGTAGTTACAATAATAAGCTATCGCCAGGTCGGGCACTCCCCGTAAAGCGCGAGCCCACTAGCCTCTAGTGCGAAGATTGGACGTCCTGCTTTACCGACGCTCGGTTGCCCCTGCACCCGGCAAGTGGATGGTTACAACACACGTGGAGGTGCGCGCAATACGGAGCAAGAGGAAGTGGTAGTCGAGTCAGGTTCGGTATGAGACGACTACCAATCGCAGTTATCGCCAGCTGGCTTCCGACTCGTCAGTACCAACTTATCGTTATTCGTACGGTCGCAAACCGGGCGTTTGCTCTTAGGGAAACCCTCGAGGTTGGACCCACCGAAAAATTTGCGGCGCCCTCCTTACTAAAGTCCGGACCAAGTGATAGACTGCAGCAGTACGGTCAAGGGCTCGAACAATTTATGGAGACCGGGATTGCCCTCCGATGTCCCTTGCTGGTCTTTGAACATATTTATGGAAGGTCTTCACTGAGACAAGCCTTCCAGGGGTGTCTGCTCAACACCCATTAAGCGGGACTTGTCTTTCAATGTCTATTTGCACGCGCATGTAAGTACAGAGGATTATTCTACCTTCCGGTCCAATCAAAGTGCAAACCACAACCATTTAAAGGCAATCTCTCACCGAGTGAACTCACGCGTAACAGAGAAAACTGACGTCCTATAATTCCGCGCGACGGACGGGCGGCGACCGCCCCCAAACACCCTATAGGAGCCATTGCGAGCCATAGTGCTTGTCCCATAACCACATCCAAAACTTAGTATTACCCCACGATTGTAGATGGGGAACCGCCTAGTCCGGGTGAAATCACTATATAGCCCTCTCCGAGAGTCCCAACATGGAGTATACGTCCTGATGGATTCAAAGGGTGGAGCTATTAAACCGTGACGAGACGTGATCTCGCCGAATCCGCAAAGCCGTCCGAAGGCCTGGTATTCACACAGGATGAGGGTCATGCGGTCCATGCGGATAACACGAATGGCCCTTCAAAGGGTATGCTTCTTACTAGAGTATCTCGAGCGCCTATTACGCGTCAACTATTGGTCCGTCTTGAGAACCACGATCTAGCTGGAGGGGATCAGCGATCACCGCGTGCCCAGCGAACTGAAATCTCATTTTGCGGAAGTCCCGCGGCTGAGACAGCCGTATATTCGGATTGATGCCCCAAGGGGTGGTCTTAATTCTACTATCCTTTGAGGCGCCTACACTGAAATAGGCGGAACGAGGGCAATAGTCCCACCGTGCGACTTCTCCGTGAACTCGTTCGCGCTAGCCAATTTGGATGCCCGGGGAGGATGGTTTCATATAGGTAATTGATGAATAGTTCCAACAGAGAACAAGTTGGCTATCCGAGAGTAGCGAAGATACCCAGAATTATGAGTGCCTACGTAAGGTTCGGCGCCTAACTAAATCGATTTTCCTATGCATACACAGAGGACTGACTGGGTGTTCTAGTTAGAGAGAACGTTCTCGAAGGAGTGTAACCCCAAGTCGCCGGATTTAGGGATCAGTCTTTCAGCACGCAATCTGAAAAAAGCATCTTTGCTGCGCAAAAGGCGGCCAGTGGATCGGATTTGGACTGGGAGCACGGAAACACCGTTAATCGGTCTCTAACTCGGTAGCAACTATGACTCAGGCGTGGCCCGCTAGCAGTTGTACGGGTTTGTCGTCACATCCAAGTGCTCCAAGTCGTTGGAATTGATGGCAATTCTAGATTCGCCCGTCAGTCCTATAAGGCGTCGTCAAAAAACGGCGAAGACTACTTAAACGGCTGGTTAGGGAAATTGTAAAACTGTATGCTCGGAGGTGTTACTACGAGACACTAAAGATGCCCATGTTGTTTTCCTTTTTACGCGTCACTTACGAAAGCAAATTCATGTCGGGGCCAACCTATTGCTAGCGTGAGGGTCCGTCCATTGCGAATAGATACCATCTGAACCCGCTCTGTCCTAGGGTCCTCGTCAAAGGCCCGCACTACGGCAAATCGCCAATGCTCAGGCGCCAGGCCATTAGCATGACACTATCTCACTCCCAACTATCCACGATAGACATCCGCTTTAAGCCTTCGTGGCAGCATATTCCTGTTATCACCCCCGATGGCTCCCCTAACAGTGATACGAAATGATAAACTGACCACTGAATACTACAGCAACCTCTATTGCGACTTCTATGCCTGAGAGGGGCTGTCGCCAGGACCAGGGTACCCGCATTCTACATTTTTGGATACGCCTCTGTCTAGCCCTATAGACGGTCACTAAACATTCAAGAATGCCTTCGATGAGAAGCAATATTCGAACCGACAGGTGTTGGGGCCAGTTACCGTACAGCCGCAGCCAAATAGGACACCCAGTTCCGGCAAGACCCATGCCGCTAGGGCCCCTTTCCTCAACTACAATGCCTTCCATGCATATGTCCGGAACCACGTCTGGGGCGGGTCCCCAGGATGCTTGAACATGGAGTCTAGAAGGCTTTAATTCCGCTCCAAAAGGATGGTAGGTTACGTTGGCATCAGCTCTCATGTGGAGTACCGGGACTTTGGAAAGCAAAGTGTTGTTGCCGTCAAAAAGAACGTTTTTAAGTCGTATGGTAGCTGGCGGATGCGAACGATCGGACCTCTATTAAGCCCATCAACAATACCGTGGTTAGCCCATGTTTCAAACCAAAAGGAAAGGCGGGAGATTAGCACGCGATAGGCATACAAGCGTTCTACGAGCAGAGGCATTGGTCTTTGAGGCTTCAGGCTGGGTTGAGACGAAGTTCTAGTCCTTTACAAGAGAAATTATCTATACCGATCCGGCTTGGAGAGATTCCGGAGAACCAACTGCAAATAATGGAAATGTGTCAGATAAATAGTCCGTGCAAGAATGCACCCCTGGATACAATGCTGCGTGATAATGGCCCAGAGTCATTGTGTGTGCCAGCTTGGCAAATAGTATGGGTAGACAGTAGGCAGCACCTTCGACGGAAGAGTAAACCGAGCTAGCACTACCTCTGTTAAGCCGAAATACGCAGGCGTATGCCACTAAAGATACACGTAAACTCACCTCCGTCCTACAAACTGCCTCTTAGTTAAGGAATAGACTCCACCAGTCGCAGAAACCGAACAATACTTCGTGCGGGTCGCACATTATACCAGCCGACATTTAATAGTTTAACTTTTACCTGTGCACGACCTTGATAAGCAATCGACGGCCACGTAACCGGGGTATGTTACCAGGGTTTAACCAGGCGACTTGAGGATCTTAAATGGGACGCTAGATGCAATAAATCCGCGTTCCTCGGTGAAATCTTGCGACACGTGACTGCAACCTGATGATAGCGACGTGGAGATGAGATTGGGTAGGTTGCCGCAGGACTGCAACTACTGTAGTCCGTCTACTCAAAGCCTGCACCCTAGTTGAACAGGATATCTGCAATATACTATTAGCTCTCCTTACATGAGTGTACTTCCTCTGGAGTGTGGGTGCGTTGTTTAGAAGGCTACTTGTCGATGGTTGGTCCCAAAAGATCTCTGGCGGAATAAACCGCAATTCAGTCTAGTTACTTCGCCCAGGACAATCATGTAGCGAATGAGATATAACTGTCTGTATTCCCCGTTTTAAGAGGATCGGTGTTGAGCGTTAAGCCCATTCTAAGCGGTTTGGCGCCTTCCCTGGAACTCTCCGACTTGAAGAATTGCCACGTTGTAAAATCTGGGAGCACCGCGGATACCCCCTGACGTGTTACAATTACCCGCAAAAGCGTATCGCTCCAGCTCCAGGCCGGAGAAGAGCGCCGCTAGGCGTACGCCTTGGTGGGCGAGTTCGTCAGTATCATTCTCGAGATTAGATATTCAAAATTGCATTTTCGGGACAATACGCTGGTTTAAATGTAGCCATTCCGAGTCGGGCCAAGTCGCGTCGAACTAAGTGAAAGCACACGGTGCGCTTGGTATTAGGCGACCCTTGAGAAATATTTATCTATATTTGTAGTAAGGGGACTTGAGGAATAAATCTCTACTCAGGAATAATAGGCACCCCGCGGAAACTACCTGGTATCGGGCACTTTAGTGTACCCGCCCCCAGGCTAAATTCCGTGGGCGTACGGGTCCGACCGGAAACCGGATGTCTCGCGCTTATTGGTCCCCGGCCGGTGCACTGGGGTGTAGACGATTACTGCGCCGCTTAGCGCCTAGAGATTAGCGCGCAGCAGTTCGGATACGCAAGTGTATACAAATAAACCTTGCATGTGCGATCAAGGCATTTGACCAGTATAATAGAAAAGCGGATTTCCTGATTGTATTAATCTGATTATCGCCAAACCTCTCATGTGCTCCTCAACTATGATCTAGGGTTGATAGGCGATGATATGAGCCGATAGAAGGGTAGCAAATGTTGAGCGAGCCTTTGGTGGTACCGAACGACGGCATATGGCCGAACTTATATTCGGACCGCATTATAACTTATCGGGGTGAATGTAAGCTATATTAATATTGGTCTATTCTGCGCTTTCCCCCTCTTATTTTCGGGCCTGGTAGCGCAGGTCGAGATTGCACTTGTTAGGTTAGACGGACACTTGAGTTGTCACACCGGCCGTGTACATACGTCTTGATGAATCGCCTGCCCGTGCCCTTCCACAGAAATATGGAACCTACCGTAAGGGTATAAAATCGGTCACCAAAGAACTTGTATCAAGCCTAGTCGGAGCCGCGCCAGAGGTAATAAATTTTAGCCACACCGCCGGTGTTGGCCTAGATCACATGGCAAGCGGGTCGGGAGTTGTCTTATTGGAATTATTTAGTCTCTGGGACCTTATGAGTAGATGTTATATCTCCTACGAGTAATTACTGGCGGTTCCTTTGTTGAGTTATTTTTGCTTATTATCAAGACGGTGCGAGAGCGGCGTGTCTGAGCCAATACACTTGCTTGATAACGAACGCTTCTAGGCCCCGGTCAATGCACGGAAACGCCTAGAGCAACTTAGGTCATAATCTGAGTTTCTATAATCACACCAAACCTCGACGTCAAGTAACACATCGGACAGTGTCATACAGGATTGTCGCTCCCAACTATCCCCACATTGTTGGTAAACCGTGTTCGAGTTGAGTGCTTTGGTGACCACGAATCGCCCAACCATATTCCTTACCTAACCATCGTGTAAATTAACGGTGTGGCTCGGTACGCAATAGGATCGGGGCTTTGGATCGAGTGTTGTGATAACCCACAAACAAACCTCGGTTGCGATTAACTTCGAGCTTATATGGAATGGGGCACTCGGGCCACCCCCCGTTGCTGTGAAAGCTTCGGAAATTCGATGACTGTGCAATCTGGGCTGATCGCAATTATGCATCTTCGTAGTCGAGCTAGATGGTAGTCGCCTTTACCCAAAGCTTGTCGGCGTTCAATTACGGTCACAAATTTGAAGTCCCGCACTCGCTGCCAAGTGATCTAAAGTATATTTTCTCGTTTCAGCATCTTACAGCCTTCTTACTGTGTGTCGCTAATAACGGCGGAATCTGACCGAGGGCCTTGCGAGTTCCTTCACGTGGTTAATAGTCATGACTGCTGATTGCGGGAGAACGTGTATATGAGCTGACGGTGCGCGCCGTTGGCGCCCCTCGACATTCATTCAGGCGGTTGCAGAATGCATACTCTGCGTCAGAGGCGCAATGTCAACAAACTGGTGTTGGTCCAAGAGCGAATTTACTGCTCGTCGGAAGTCCTCTTGAGAGATCCGCTAAAAAGGTGCCGGTCTAATGTTACTAGGAGTCTGGCAGTGACTGCAAGCCCATGCTTAGCGCGTGTAAGATCAGGTAGCTCGCACGTGCTTAGCTAACGTGGCTATAGACCTGGTTTAGTAGTTAGATGAGGTGGCTAACTTCTCCGTGTGAGAGGCGCACATTTGCCTGCTTGAGCTAAGTGATATATGGGAAGTTCGTCTACATCCCTTACCTATGTAACAGGACCACGCGATTTGAAAGCAGAAATTCAAGCATGGTGCATGAAGAAACCACCTGGCCCTCCGTGGGGACATACAAGTCCCGGGGACAACTTGCATCATAAAACCATAGGTTCGACCGGCCGATATCATATCCCAAATTAGCATTCGAGCGCCTCTCGTCAGCACACAGGCTACGTGCCGGCTGCCTTAAGAGATTGAAATCGTCGACGGTTGGTTGCGGCCCTACTTGCTAACTTCCCAAGAAGAGACTTCTCAAGCAGTGATAAGTGTACGCGCCACGCAAAAATCGGAACACAGGTAATGTTGGGCGGGATTATTAGCACCAACGAAGGAACTCTGGTTGCAGTCGGCGAATTCTCGTGGATCCCTTCCCAGCCAGCCATGAAGCCTGCCTCTCGCCGGCTGAGATGACCCGTGCAGCATCCCGGTTTAGGGGTCGGAGCCTTTGCGCAGATCATACACGAGGCACCTGCCGCAAAAAGGGCTATAGTGCAGTGGGCTCATCCATGGGCCATACCCGTCCTCACCTCGGTACCTCGGCTAGAGTTGGAGGTTATGGGTTTCGGCGCGCTCTCCGTACCTCCAGCGGGCGAAACGGAAATCGCTCTACGAAAGCGAGACGATTCGACACCTGCCTACAGGCGCCCCAGCCCTTGGAATCTAAAAGAATCGGAGCTTCGTTCAGGCACAAGGATCCATATTAGATGCTTAGCACTGATCGGTTGTGCTCTAAGCAATTACATGAACGGCTTGCTTTTAGCTTATCAAAAACCACATCAGTGCTTGTTGTGGGGCACTAAATGTGGTTACTACTGGCGAATTAGTATAAATTCGGACGGTCCGGAGAAGACAACATGCCCCACAGACTCGACGCCTTTGGTGCTCGCGAGCAGCTCGATCGGACAGCGTAGGATAAATTTTGAATTACACTCGGTCGACCCTACTATGGCAGGATTCCCAACCTACCATTGGAACTTAAAGTCCGCTTCAGCCGACCTCGGGTAACCATGCCGCTTTTCTCAATTTGCATGCTACATTTCAGCTCGGTGAGGTGGTGATTACTTCGCCAACGTTACCAGGGGGTGCAGCGAGATTCTACCGAACCGTACGTCCTATGATCCTAAAGGCTCTAGAGCAAACACGATGGGTATGTCATCGGTGTTGTTTTTCGTCCAAGAGCTGACTGGGAGAAAGCACGCCCTCGGCTCTTCAGTCCTATTTGAGCTCAGCGTAGGGGTTCGATAGGTCCAATTGATATTTTGGTGGTCAAAGCGTACCTGGGCACCATAACGTCGCAGACCACCACAGCGTATATGCATTCTACTATGTTATGACTACCTCATACCACCAGGGCAAGGCGGAACCAGCGCTTGCTTAGTCCATACTAGGCACTCGATGAGGTTGCATCGGGTCACACGATCAGTACATCGGCAGTGCGTAAGTACAAGGCCTACCTTGGCCCGACGCATAACCTGTAACCTAGCTGCCTTTGCGGTGGTTTCTTCTCTCCATGTTCACTGCCTGATCTTTATACGCATAAATGTTGCGTCGATCTTTCACCCAGTCGGCAGCCATGGTGGTACGCGTTCACCGTTGTTCGACCGAGGGCCAAGTGCATTGTGTCCTCGACACAATTTTTCACAACGACCTCAACCAACACCCGCATAAGAAGACTGGACCCGGCAGGCCTCGCAGGAGTTTCTAGAGAGCCAAATACTCACACGTAGCTTCAATTAGTAAGACGGCCTCAACTCCCAGATTAATTTTCTTGCAGCAGCGCGTTAGTACCCCCACATAGTGGTACACGCTGGCAACATTATCGAAGGAAAAGAAAAAGGTTCGCTCACACTCGTAGCCGCTACTGACCTCTGAAGATATGAACTCTGTACCTTCCAAGTTTAACCTTAACATTCGGGGCACTCCGTGTGCGAAAGCTGGGCAATAGGTTATGTAGACCTCGTAACTTTGTGCGACGCTTACATTAGCACTCAGCAGAGCATCGATCGGACTCGCCACAATTTACCGAAAGGGATTCATTGACAGGACAGTCCCCTACATCGCCTGACGCGATCTAGAAAACTTCGAGAAACGTAGGGAATTAAGAGCAGAAGAGTACTGTTTTTACAGTTCTCAACTTGGCGAATCGGTGCATAGTGGCGCAACATTAGAGTAAGCACACTACGATGTGGCATGGGCAGTTCTTGCAATTCCGCGTTGTGCGGGAAAATGTCCTGAGAACAACCGAAAGCTGTGAGGACATCTACGATGTGAGACCTCTACAG
		</sequence>
    <sequence><taxon idref="Location_4_0_1|23.885513174527446"/>
[truncated: 321,632 more chars]
