# Supplementary material for: Epidemic Reconstruction in a Phylogenetics Framework: Transmission Trees as Partitions of the Node Set
Source: PLoS Comput Biol. 2015 Dec 30;11(12):e1004613. doi: 10.1371/journal.pcbi.1004613 (PMC4701012; doi:10.1371/journal.pcbi.1004613)
Supplement: S1 Data — BEAST input file for all WHC analyses of all simulated datasets. (ZIP) [file pcbi.1004613.s006.zip › S1_Data/wcc_X_11_slow_10.xml]

<!-- Generated by BEAUTi v1.8.0 Prerelease r5934                             -->
<!--       by Alexei J. Drummond, Andrew Rambaut and Marc A. Suchard         -->
<!--       Department of Computer Science, University of Auckland and        -->
<!--       Institute of Evolutionary Biology, University of Edinburgh        -->
<!--       David Geffen School of Medicine, University of California, Los Angeles-->
<!--       http://beast.bio.ed.ac.uk/                                        -->
<!-- BEAUTi output modified for transmission tree reconstruction by OldMacDonald 4-->
<!--        by Matthew Hall, University of Edinburgh-->
<beast>
  <!-- The list of taxa to be analysed (can also include dates/ages).          -->
  <!-- ntax=50                                                                 -->
  <taxa id="taxa">
    <taxon id="Location_4_2_0|27.498503847538494">
      <date value="27.498503847538494" direction="forwards" units="days"/>
      <attr name="caseID">Location_4_2_0</attr>
    </taxon>
    <taxon id="Location_2_3_0|33.76284390465861">
      <date value="33.76284390465861" direction="forwards" units="days"/>
      <attr name="caseID">Location_2_3_0</attr>
    </taxon>
    <taxon id="Location_3_0_0|22.63745962897075">
      <date value="22.63745962897075" direction="forwards" units="days"/>
      <attr name="caseID">Location_3_0_0</attr>
    </taxon>
    <taxon id="Location_1_1_0|38.02814561983108">
      <date value="38.02814561983108" direction="forwards" units="days"/>
      <attr name="caseID">Location_1_1_0</attr>
    </taxon>
    <taxon id="Location_3_0_1|15.509410883679987">
      <date value="15.509410883679987" direction="forwards" units="days"/>
      <attr name="caseID">Location_3_0_1</attr>
    </taxon>
    <taxon id="Location_0_1_1|32.33311882496917">
      <date value="32.33311882496917" direction="forwards" units="days"/>
      <attr name="caseID">Location_0_1_1</attr>
    </taxon>
    <taxon id="Location_4_2_1|31.585209334806617">
      <date value="31.585209334806617" direction="forwards" units="days"/>
      <attr name="caseID">Location_4_2_1</attr>
    </taxon>
    <taxon id="Location_0_2_1|33.868386232173506">
      <date value="33.868386232173506" direction="forwards" units="days"/>
      <attr name="caseID">Location_0_2_1</attr>
    </taxon>
    <taxon id="Location_4_3_0|31.972692145036284">
      <date value="31.972692145036284" direction="forwards" units="days"/>
      <attr name="caseID">Location_4_3_0</attr>
    </taxon>
    <taxon id="Location_2_4_0|40.95924902427111">
      <date value="40.95924902427111" direction="forwards" units="days"/>
      <attr name="caseID">Location_2_4_0</attr>
    </taxon>
    <taxon id="Location_4_4_1|38.00868748096359">
      <date value="38.00868748096359" direction="forwards" units="days"/>
      <attr name="caseID">Location_4_4_1</attr>
    </taxon>
    <taxon id="Location_1_1_1|31.997191278523154">
      <date value="31.997191278523154" direction="forwards" units="days"/>
      <attr name="caseID">Location_1_1_1</attr>
    </taxon>
    <taxon id="Location_3_2_1|27.58818936692994">
      <date value="27.58818936692994" direction="forwards" units="days"/>
      <attr name="caseID">Location_3_2_1</attr>
    </taxon>
    <taxon id="Location_1_2_0|37.83249768946036">
      <date value="37.83249768946036" direction="forwards" units="days"/>
      <attr name="caseID">Location_1_2_0</attr>
    </taxon>
    <taxon id="Location_1_2_1|32.57205762753283">
      <date value="32.57205762753283" direction="forwards" units="days"/>
      <attr name="caseID">Location_1_2_1</attr>
    </taxon>
    <taxon id="Location_3_3_0|34.338783579681994">
      <date value="34.338783579681994" direction="forwards" units="days"/>
      <attr name="caseID">Location_3_3_0</attr>
    </taxon>
    <taxon id="Location_1_3_0|44.926272891773365">
      <date value="44.926272891773365" direction="forwards" units="days"/>
      <attr name="caseID">Location_1_3_0</attr>
    </taxon>
    <taxon id="Location_4_0_1|24.586779552273835">
      <date value="24.586779552273835" direction="forwards" units="days"/>
      <attr name="caseID">Location_4_0_1</attr>
    </taxon>
    <taxon id="Location_0_0_1|61.64443973506648">
      <date value="61.64443973506648" direction="forwards" units="days"/>
      <attr name="caseID">Location_0_0_1</attr>
    </taxon>
    <taxon id="Location_3_4_1|42.78404308950452">
      <date value="42.78404308950452" direction="forwards" units="days"/>
      <attr name="caseID">Location_3_4_1</attr>
    </taxon>
    <taxon id="Location_4_4_0|35.327950937330186">
      <date value="35.327950937330186" direction="forwards" units="days"/>
      <attr name="caseID">Location_4_4_0</attr>
    </taxon>
    <taxon id="Location_3_2_0|34.93729811323465">
      <date value="34.93729811323465" direction="forwards" units="days"/>
      <attr name="caseID">Location_3_2_0</attr>
    </taxon>
    <taxon id="Location_0_4_1|45.39070205804228">
      <date value="45.39070205804228" direction="forwards" units="days"/>
      <attr name="caseID">Location_0_4_1</attr>
    </taxon>
    <taxon id="Location_2_2_1|38.6588363599379">
      <date value="38.6588363599379" direction="forwards" units="days"/>
      <attr name="caseID">Location_2_2_1</attr>
    </taxon>
    <taxon id="Location_3_1_0|23.69913317347045">
      <date value="23.69913317347045" direction="forwards" units="days"/>
      <attr name="caseID">Location_3_1_0</attr>
    </taxon>
    <taxon id="Location_1_3_1|42.50322849011201">
      <date value="42.50322849011201" direction="forwards" units="days"/>
      <attr name="caseID">Location_1_3_1</attr>
    </taxon>
    <taxon id="Location_2_1_1|27.715138008072476">
      <date value="27.715138008072476" direction="forwards" units="days"/>
      <attr name="caseID">Location_2_1_1</attr>
    </taxon>
    <taxon id="Location_4_3_1|30.926727985169553">
      <date value="30.926727985169553" direction="forwards" units="days"/>
      <attr name="caseID">Location_4_3_1</attr>
    </taxon>
    <taxon id="Location_4_1_1|51.659472996453104">
      <date value="51.659472996453104" direction="forwards" units="days"/>
      <attr name="caseID">Location_4_1_1</attr>
    </taxon>
    <taxon id="Location_0_0_0|52.727215128941275">
      <date value="52.727215128941275" direction="forwards" units="days"/>
      <attr name="caseID">Location_0_0_0</attr>
    </taxon>
    <taxon id="Location_2_4_1|42.44426583229527">
      <date value="42.44426583229527" direction="forwards" units="days"/>
      <attr name="caseID">Location_2_4_1</attr>
    </taxon>
    <taxon id="Location_2_1_0|21.827449112017113">
      <date value="21.827449112017113" direction="forwards" units="days"/>
      <attr name="caseID">Location_2_1_0</attr>
    </taxon>
    <taxon id="Location_2_2_0|53.277222812596705">
      <date value="53.277222812596705" direction="forwards" units="days"/>
      <attr name="caseID">Location_2_2_0</attr>
    </taxon>
    <taxon id="Location_1_4_1|42.84682780562132">
      <date value="42.84682780562132" direction="forwards" units="days"/>
      <attr name="caseID">Location_1_4_1</attr>
    </taxon>
    <taxon id="Location_3_1_1|28.98940757246094">
      <date value="28.98940757246094" direction="forwards" units="days"/>
      <attr name="caseID">Location_3_1_1</attr>
    </taxon>
    <taxon id="Location_3_3_1|40.36312930870329">
      <date value="40.36312930870329" direction="forwards" units="days"/>
      <attr name="caseID">Location_3_3_1</attr>
    </taxon>
    <taxon id="Location_0_3_1|31.050771525113568">
      <date value="31.050771525113568" direction="forwards" units="days"/>
      <attr name="caseID">Location_0_3_1</attr>
    </taxon>
    <taxon id="Location_0_4_0|53.06561222724496">
      <date value="53.06561222724496" direction="forwards" units="days"/>
      <attr name="caseID">Location_0_4_0</attr>
    </taxon>
    <taxon id="Location_4_1_0|18.359862738607347">
      <date value="18.359862738607347" direction="forwards" units="days"/>
      <attr name="caseID">Location_4_1_0</attr>
    </taxon>
    <taxon id="Location_2_0_0|12.228292049207669">
      <date value="12.228292049207669" direction="forwards" units="days"/>
      <attr name="caseID">Location_2_0_0</attr>
    </taxon>
    <taxon id="Location_2_0_1|22.76761861241262">
      <date value="22.76761861241262" direction="forwards" units="days"/>
      <attr name="caseID">Location_2_0_1</attr>
    </taxon>
    <taxon id="Location_2_3_1|30.634487631510005">
      <date value="30.634487631510005" direction="forwards" units="days"/>
      <attr name="caseID">Location_2_3_1</attr>
    </taxon>
    <taxon id="Location_1_4_0|53.4233493419378">
      <date value="53.4233493419378" direction="forwards" units="days"/>
      <attr name="caseID">Location_1_4_0</attr>
    </taxon>
    <taxon id="Location_3_4_0|44.76284133429826">
      <date value="44.76284133429826" direction="forwards" units="days"/>
      <attr name="caseID">Location_3_4_0</attr>
    </taxon>
    <taxon id="Location_0_3_0|36.3522986562472">
      <date value="36.3522986562472" direction="forwards" units="days"/>
      <attr name="caseID">Location_0_3_0</attr>
    </taxon>
    <taxon id="Location_4_0_0|18.842202842061035">
      <date value="18.842202842061035" direction="forwards" units="days"/>
      <attr name="caseID">Location_4_0_0</attr>
    </taxon>
    <taxon id="Location_1_0_1|30.436768629351754">
      <date value="30.436768629351754" direction="forwards" units="days"/>
      <attr name="caseID">Location_1_0_1</attr>
    </taxon>
    <taxon id="Location_0_1_0|22.611895278367275">
      <date value="22.611895278367275" direction="forwards" units="days"/>
      <attr name="caseID">Location_0_1_0</attr>
    </taxon>
    <taxon id="Location_1_0_0|32.54800648312801">
      <date value="32.54800648312801" direction="forwards" units="days"/>
      <attr name="caseID">Location_1_0_0</attr>
    </taxon>
    <taxon id="Location_0_2_0|40.972680100673664">
      <date value="40.972680100673664" direction="forwards" units="days"/>
      <attr name="caseID">Location_0_2_0</attr>
    </taxon>
  </taxa>
  <!-- The sequence alignment (each sequence refers to a taxon above).         -->
  <!-- ntax=50 nchar=14000                                                      -->
  <alignment id="alignment" dataType="nucleotide">
    <sequence><taxon idref="Location_2_0_0|12.228292049207669"/>
			GCGAGGCGTAACTATCACGTAAGCCGAATCCTCAGAGAATCTTGTTGGCACTCGACTTTTGACGTTGCAGAAACCGCTCGCCGACGACCCTCTCTCAGTTCGGGCCTAGCCAGGCGCGGGAGCAGTGAGTTGGGTGTCAACGAACAACGCCGGTCTAAGATTCTCCAGGCCGTAAGTTCTGAGCTGCTTGAGGTTCGTCGGCTGGCCGGGCACTCCTGTTTTAGGACTGGGCACTGGACATAACACTCCCCTCCAGGTCGGTGAGAGTAATGGTTGACGAGTCTGGTGGCACGGACAAACCTTATGAGTTTGGTCGAACGTGCAACGGCTCTAGATGTGTTCTCCGCCTACATGCCCCTCATGTTCCAGGTGACTGGGGATATCTGAGACGCAGTCAGGATACCGGCGCCAAATATATCGGAGACTACCTCCCAGCTCCGAATGAGAAGCAATAGCTGGGAAGTCACGTGGTACATACTGGACGTTCTGAGTCGATGTTCCCTTGCATTCTTGTCTCGGAAAGACTGTTTTCATAGAAATCAATCCGATTGGTCTTCTGGCATACACTATTGGCTGAATACCGGTTGAATGCTCGTATCTCTGTCTCAATATCGGTACACTCCAGAGAGTGTCAGTTCTGCAAGCGGCTAAGGTCAGACCCGCCCACCACGAGTTTACGGCTGAGTGCAATGGGTATCATCAGGAAGGCATGTCGATTAGGGATTCCCGGTCTCTAGTCGTGTGCATTGACGGCTGGGACTTCATACAGAGAGATGATTACTGGGCCTCTACTGACGGTCCCTTTCGCGCAGTAATTGCCCGGCTCCACAGGCCAAGGACTAGATCAATGAGTTTTGGACGTACAAATTGTGGGAGGGTGACCCAAGTAGTGGACAATGGAAGGCAACGCACGACTATAAGTCTCACGTTCCACCAACTTGAGCAGTGTCCTCTAACACCTTTGAATTCAACGGAGACGCTTTCCTGCTGCCCGAGCCGCGCACTCCTCAGTCCGGCTCTGGCCGTTCCGTATGGAGCCTCTTTAACAACCGAGGTTCTTACTGGTCTCCTCTTACCCCGGTACTTACTTAAGCGTACTTATGTAATTGGTCTACAATCGCTCTCTATGGATATCCAGTAGGATAATCTGAAGAGGGTGCTCGGTCCCCCGGTTCCCACTCCGAGAGACATCGCAGGGCTCTTACTACTTTAATATGTGTGCCCTATTGAGAACATCGGTCGATGGATGTATGTCCTTGGCCTCGCAAGAACACGAGGTGGTCAACACCGGTATTGCTGTATTTACCTCATGTTGGTTTCTCCGGCTCCCATGGGCACGCACTGCAGAGTCTGCCCGCTGTGCGACTAAAATTTAACACGTTTATGTTTATAAAACAAGTTGTATAATGTTTCGGCGAAGTAGGGGATTGACAGTCGGTCTTGATCTACGATATGGTGGAGCTCTGGTTAAGGCCACTAAAATTCAGGTTCGGGGAAGATGTAAGACGCCCGTTCCGTTTGGTTGGGATTTTAAATCCGCTACCCGTTCACTTAAGGAAGAAGTGAGTTGTACCGTCAACTGGAGTCTGACCATGCTGTCGCTATTGATAAGAGCATTGGAAAAGGACATAACCTCTCCTGCTTTATCGAGGACAATGAGTGACGATAACGTTTCTCTGAACACTGTGCATATAACACTAATGTACTCTCGTCCCCTAGGAATTGGTAGTGCCCAGTTACCGGCTGGTAGAAGCTTACACGGCGAGGTAGCCTGAAGCCGTTAGCTAGAGGGGTAAAATCTACAAGACGTCACGTAAGACCAGGGACAAATTCGAGTTTGCACCCTTGTGACCCCGCTCCCTTAATACCGTCGTTTCTCATGAATTTTATTGAGCTAGGTCGAGAGTAAGGATGTAACTCCAGGCGTGTACCGACACTTAATGTATGGCATGACGTGTCTCACGTGATTGCGCCCTGAGATCATCACATAGCGTAGTTACGTTTGCGCATGGTACGCGTCTCCAAAGCGGCAAACCGCACCCCCCGGTACCCTTGTAGGATGCAAATCCTCCTTTCTGTACCCTACGCATTAGGTCTAACACCCCGGTGTTAACATTAGACGGCGAAGTATCGCAAAAACAGCGTTGAAATAAGAACCAAAGCGGACTGATCGTGTTATTGGTCGGCCTCCCTTTCGGAATGAGACTCCCCAACCCCAGTTCACACGGTGGACGCAGGTTAAATGCATATACCCGTGCGGAAGCTGTGTCAGAGCGGTCGGTCTGTTAAACCGTACACTGCGTTGACCAGTTATAATACTCTCTGCAACGCTCAACTGGATACGATCACATATGACAGAGTTCTAACCTACCCTTCTCGGGAGAATACTCTACTACATTGGTCGCGGGATGAAATGCCATCACCGAAGACTAACAGCGTGTACGGGCTTTCACAATACGTTATTGATATTCTCCAATGCTCAGCAGTCCGAAACACCCTAATGCAAAAGGCATAAGTTACAGATCGACACTCCGGTCGGAATGTGAATGAAAGTCGGAGGCTGCCCTAGCTTATCCAGGTTGGCCGTTTAATTACTAGTGCAATTGGGTCTTTATTCGGTCGGGCAAAACTAATCACGTACAAGCTGCAAGTCAGGCCGTAAAATATTATTGAAAGAGTCGTGGTAAAAAAGTGCTCGAAAAGCCCTGTGAGGCACGTTCTTCTACTACCTCAGAGACATCTGTGCGCGATCACGTGAGGCTTGGACCCCTAACCCAATCAACGATCTAAGCCCCCGTGCCATATCGCCCCCGCCGCCACAGGCACTCTGAGCGCTTTACTGTGTTGCGAACGCTATTGACCGGCGGTTCTAATATGGTGACTGCATTCCCACGACTACATGCTACACGCTTTCAATACAGACACGTCCCATGTGAGAAGACAGACGTGGTGTGTGTTAGGGTGAGTTCCCACGGGCGCAGAGATGGCTAGGTTCGAGTAGGCCCCTATTTAATATTGCTAGTTACGATAAGCACACATTGCACTCTGGTATGGTCTACTCATGGGGCGCCGGCGACAAGCGGAGTAGACTTAAAGAATTTGGCTTGTGAAAAGAGCATCCGCTCTAGTTCCCAGTTTAAATCCCTAATTCGGACCCAATCCGATTTCTGAGCAGCCTGAGTAATCCTTTACTATAATGGTATCTGGATAGTAAGCGCTCTCAGGAGCTTGATTGTTCACGCGCGAATGGGTCGCCGGGTCCGGAAGATAGTGATGTCCGTACTACCATCCCAAAAGATCGTATGCGGGTCTTGAATGCCTACTTAATGGGAGGTGAAAGGCCCCCGTGGTTAATTACTGCTATACCACCGTATTAAAGGACGAATAACACCGCTTCTGGCGCGGAAGCCGGCTTGAGCTGGGACACCCAGTGGAATGAATAGTTAATTGAAAACGTCTTGCCGGGCGATGCAGGTTGTGTGTGGCCTTCGGCTTGCGGTACGGCTATGTAGTTCCTGCTCGGGTCACTCGATGCTCACTCGTGTTGCGAAGAACCTTCGCGGCGTATGTCTTCCACGTACAGAGATGTTTCCGACGCTGACAAGATCGCCTCTGGAACCAGATTGAAGTGATAGTTAGACCTTGGTTGTGGAGATCGCGAGTGTAGGTCGGTTCGAACCGCGGAAAGTTATACTTTGCCTCAGTGTCGAGGCACTATGCCTGTCATAGGCCGGGTTAGCCAGTGCAGAGCCAAGATTCACGGTTAGCTGTAATGAAGCGTGACGACGGATAAGTAGGTCTGTGTACCTCTTTGGAGGGCAATGCCGCTCCGATGGGTGACCCTCTGAATACACCGACTGCGGATTATATGAGGGCTTCCCTTGATACAGTAAAGTAGTAGACGTTCCTGTCTTTATCGAGATGATCAAGGCCAAGTCACCGGGTTCTTCGGAGCGCATTAGCGAGTACTAGATACAAAAGCCTCTCAGGACAATCTCCTTGCGGGTTGTGGACCGGCTATCTTGTGACGGTGGCGCGAGGTGGTGACTAACCGGGCAACTAGAAATGAACAGCAAATTCACAGCGGCCTGATCTGGTAACTGATCCACACTGATTATATCGTCTACAATAGGAAACCGGATCTGATGCTAAGTAATCGGGACGCCTCCGGACTAGTTGCTGCTGAGGCGGCTGTGGTCGAGTTCATGCGGAGTCCCGAATGTTATTTGCAAGAAACAAAATACGTTGAGGCGGCCTATACGTTAATTACTACCGCCGATCAGAACGACTCCTCAGGCCTTGGTTCTACTATCGATCCTCGACTGTGTAGATAATCACGCAGGTCCGATTTACTCCTCCTATTTTACATATAATCTATTCGAGAGCCACGGTGGTTAGCAGTCTTAGTAGTTTTTATCTTGAAGATTTTCTCCATGTGGTTGGGCACCGAAACAAAGATCTACCTCGCCTCCATCTAGCGAGGTCCGCCGCGCGTGTGAGCGTGCCTTTCACAAACAGTGGACAGGATAGTGCAGTCACACAAGGTTGGGCGCAGCTCCAGTTGCTCATTCGTGTTCCGAGTACACACTCTACCATAAACCGCTGCCACAGGGATAATTCGTCCCTATATGAATGTGCAATGCTCGGGGGAGGCTATTTAATTATGAGCCGTTTCGCGTGCGTAGCTGAGTATGAGTAGACGGAAGGAACTGTATTGCTCTACATGAACAGACTACCGTCGGCCTGTTTCTGTGTCATAGCTATTCTCAAATGGGGCAGTTGTGAAGACTCTTGGCTTTAGATATACGTAGGGCACGGTTGTAGTATCAGTGGGACCAGGTATGATAAATCCCCCTGCTGCATGACCAGAGTGTACCTTGCCATGTTCTCTGTTACAGCCACTTTACATAGACGCTTAAGGCTTGCTACGGGCACTGGAAAAACCCTAGGGATACTAATCCATGGATTATCGTGAAAAATTCATCAGTCATCCATATCGTTGGGCGTGACCCTCGGGGTTTCCAACTAGCGGATTATAAAGGGTAATCGCCATGTGATTAAGTCCAGAGTTATATACCATATTTAGAGCAGTGGTCCCTGACCACCGACAATGAATTCAAGCTATACCAGAAATGTGCGTGCTTCAGCAGCACGTCGCCAACCGGCCTACGCAATTGCCAATAACCCGTGGTTCCACTACTTCAATGCGCCAGGCTAGCTGGGATTTCCAGACACCCAGGGAGCGTTCCCGAAACAGTCCCGCTTATAATCATATCAGATTAGCAAACCCTGTAGGCCGTTTAGCCCGCGGAATTGCATGGATCAGCCTCGTTATGTACACGGGACAGCGCGGTTTCCATCAATGCTCTCTGGTCCAACCCCGCGTTGACAACTGACGGGTCCATGCACATAGTAGCAACCGTCATATGTGGGTATTGAAACAGGTCTAACGATCTTCTTCCAGCCAGGTATGACCCGAGGCGTGGAACACCTCAAATGATGAAGGAGGCGCGAGCGTGGTGCAAATGGGCGGCCGTTTGTCTTTGGGTGTGTTGTTACGCATTACTCGGAATCTGGGGATTCTCAGAAGCACCAGACCTATGGGGAAGCAGCCCCATTAGCCTGGCTCCGTGCTGTCCACCTCTTTGGATGGGCAAGGAGAAGGGGACGTTATCCGCCCACTGTGGTAGGAATCTGTCAGTGCTGGCGGAGGGGGGGGATAGTTCAAGCTCCCCTGCACCTTTGGTGGTCAGCGTATCAGTTCAACAGAAGATAGATCGTAGCACCGATCATATGATTCATGGTACTCATCAATACCGCCGAAGCAGCATTTCACGCAGAATCCAGACTGCTCGGGTTAGCCGCGGCGTGTTGCACTAGCATCACTCAGCATAGGCGGTCAATTTAAATACAAACGCCATCACGGTACGTCAGCTTAAATGTCGCCCTACCCGCCCTGCCGATACAACATGGGTTACGATACTAGACCCAGGTGGTAACCCAGCTAAAGCGCGTCTTGTCAGAAGTTCGCTCGAATGACGATGCTGCCATGTGGGGTTAAAGATGCGGTCCATGACCAACCCGGGGGCCGATATAAGAGGCTTGGGTTTACCTGCCAGTGTTACGAAGTCCACCAAGTGGGTCTACGCCTGAATACGTGATCGGATATTGCCGTCGGACTATTCATTATAGACAATAGCTTCGGTGAGCCCAGCATTCGGTTCCGGGTGTGCGCCCACCTCGGCTATAGTCGCATAGACGTGCGTGTTGTCAGGGCAACGGCGAAAAGACCCGAACCCGATAATATATGGGGACCAGTAGCACGATCTTCAATCCCTGAGTTAACCCATCCGCGGTTGTCTCAGAAATACCCCAACGGCCAACAGTATCTACGTTTAACCTTTCCGTGCCCCGGTCGCTGCGGATAGGAGTCGAGCCTGAGCGTTAGTAATCATACTCTAGTACAGTTGCAGTGAGCTGAGCACAAGTGGGCCAATTATGGCACGGTAAACAAGGTAGTGTAACCGGAGTACATTGAGACAAGCAGCTCTGTGACCAAGTGCGTCCGGCATACTCGTGTGCTCAGAGTATTCGCGGTTGAGATGCAGCTGAGGCTTTATAAGCAATCGGTTTCTTCTAAACTCTTGGATTTCTTATCTTAGATACTACAGTAAAAGGGCCAGACACGCCGCTGGCAATCCGTCTGACCATTCAAGAGGTAGAGCTGAACATAGGGCGGCTGAGCCAATAATGGCCCGTAATTCATTGGCTGTAGCCTACCTCACAAAAGGCCACACGGGGAGCTCCGTATTGTCCTTCTGGCCGCGCAGTGAGGCAGCTAGGTTGACGACCCCCTAGCTATAGCTGGGCTTTGAGAACTCGGCGATGCTGTGTAACGTCCAGTAGGCCATTGAATCCCCAGAGCAGTCGGAGGTGGCCGGAATCGGCAAAGAAGGGGGACGACATGTAGGAAGCGGACGTTGTCGTCTCGTGTTACTCGGCTCTTACGCTTTCGCGAGCGGTCAGCAAAGTGCTGGCAATGTTTCCTCAAGGCGACGAGCAGCATACCTTAAGTGGCTACTGTAACTTTCGAGTTTGATCCGGGAGGGTGGTTCAGGACCTCGAAAAGCCGTCGGTAGAGCTGGTATCCTTCTGACACAATGACTAATTCATTCATTTCGATGAACTACAGTTTCTATCGAGGTGGACTGTGCTGTTTCGTTACAGCTCTGGTTATCTAGAATGACCCTCTCGCGTCTCTTAACTCCCGAGCCGGTGCTTTAGGCTCTGCTCTGTAGACAGAGCGGGTAGCCGGAATTCGCATAACTCTTGGGGACTGCGGCCTGGCCCAATTGTTGAGTGTTGAGATAGGTCACTGCGGACACGGCCTTTGCCTATACAATTCGCAATGTTAGCGCCAGATGCGGTTGCGCAGCTGGCTAACGTTCGAACATAGCTTCACTTCTGTAGCACGTCGCCTAAATCTGCACTGCCAACTTAGGCACGGTTGGGAGGTAGTGTATGAACTCAATAATACGGTGGTATTAATTTGAATGTGAAATAGGCTTTATACCTCGGCAGATACGTGGCCAGGCGCATGAAACGACAACACTAAAGATTTAAATTCAAGTTAACAGCAAGATTTTCGTCATTCTCGGCCGTTGCGGTTCTATTATCCTTTAACAATAGTTATATATGAACTACCTGATGGACGCACCTCGTCAACGAGCTTGTACATCAGTCGTCCAAGCTACCCCCCGACGCCACGCTGATTGTTTCTTTTTTTAGCCTCCCATATCCTCGTACATAATTGATGAGTTGGTTGCACCTTCACGACCGGAATTCGCGCTCTTCCCGCCATGAAACAAGTACCGCAAACAATCGCGTTTACTGTAGACAGTTCATGCGTCAGCCGTCAACTGGTTTGCACGTGTCGAAGTTACTTAGTTATCTGGAACTCCTTGCAAACCGGGTTCATGTGCCTGCTAATGGTTTCTGTGGTCCCGACAGCGCCGACGCCTCCAGAGGCTAACTCACGCATAGTATTCGAAAGACCTATTGGGTGGGAGCCAACCGAGCCGGACTTACTTCGCCGGCTGTCATGGGAGCGCGAGCGTATGCAGCAGCCCCGTAGCGCAGCACATTTAGTAGGATGGCGAGAACCACTCCGCGGACACGGAAACATTCTGGTTACAGATGGTTGGACTCGACCATGCACTAACTCACAATAGATTTGACCATTACATCTGAGAGAGCCATTGACGGCCTAAGGCTTCTAGAATAAGCTATCGGACCACAGCTCTCCCACCTACGTCATACGACTAGGCCCAGTTCCAACTTCGTGTTCAACAAGTCCTTAGCTGTGTAGGGAAAGGACTATCACCGCGTCCAGGGTCTAGTCATTCGCGGTGTCGACTTATGAACCGGCTCTGGAGGTGGCCTGTCGCAATCGGCCATAGGTACCTATAGACATACGAGACGATGTTTCATGAGGGTGACTCATTGGACGCGACTAAACTAGGATAAGATATAGGTAGGGTCCCTGTGATTGAGCCTTGCAACCGGATTTTTATAACTGCGTGCAGTTATTGGAAAGCAGTACATGCGCGTAGTCCTCATACAGAGTTCATATACGTCGTTTGTTGCCATTGCCAATTTTGCCGCGATGCTGTATCTGAACGCCGCCATAATACTCTTGGTCGCTGGGATTATGTTACTTAGCGGGGCGCCAGTATAGTATTCGACCAAGAAAGCAAGGGTGGATGGGCCTCCAAGGAGTTAAGATGTAGGCCGCGGTCAGCTCCCGGTAGAATAGGCACTAGTAGCACGCAGGGTGGGTCATTTCAAGGTGGAGAATATTGGCGCGAAACCGTTGATATGCACCGCCAGTGTTCTGCTTCCTTTTGCCGTTCCTCTGTCAGATCTAAGGTTGACACTTCAAACCATATGAGGGGTTCTAATGCCGGAAACCATCTCTATGGTTCAGATTTGACAAGACTTACCGGTGGTACCAAGCGCTTGGTGCAACGACGATGGCCCACACTGACCAGGTACCACTGTCTTCTTCGCGACCCTGGAGCCAGGGATCAGGGGACGCACTCTGTGGAGGAGTGAACAGTCGACATCAGTAGATTATTGGGATTGTACCTAAATAGCAGTGAACGAAGGCTCAAATATTTGACTTCTGTACGGAGAGCCGTATCAGAGTACAAACTAAATCCAGCCATATTTAGACTTTAACGGTTACATCTTGGGCTCACCTGAGTTCGACTCGGGAGGCGGGACACTGAGCTAGATCTCCGAACAATTCTTCCGGCAATTGGCTTAACTCTGTACAAGCACGTGTTCAAGTTGAGATACGCAGTCGCCCGTGAGCACTTTGATGGACAGGGAAAACCGTGTAGCGCTTAGTAGCGCAGACTGCATAGCGCTCTCTACTAGGCCTAATCGCATCCAAACCACCCCTAAAGAGGGAAGAGACCACGCGCCGGCGCGGTCCCGCAGCGTCAGTGCGTTGTAGCCATTCGGTCGGCCAACCGAAGGACACGCCCGGGACTTTGGTGTAAGCCGTTTAGCACCATGGTAGTCGGTCACGTTGGGGTTGACATATCACTGTCTTGGCCGCAGCAAGCGTCTCACTTTATATTAGGGGGATATGCTCTTTAACATCGTATGTTTCCGACGCTGGTTTGTAACGAACAAAAGCTTCATGATTGCCTCAGAACAAAGCATGACTGAAGTAGTTATTTCACATATAGGCCCTCGTAGCTTATGCCATGTGTATGAGTCAAGGTTTGCCATGAAGATCCGACCGCCCCTAAAAGTCAGTAATCCATAGGTATGGGGGACCTGTCCGTCTCGCGCCTAGACACCAATCCGACAATCAATTACGTGGCTCCGCACCTCTGCAGCAGTATAATTAGGGCTGTCCGCGTAGGGCTGAAGTATTGCTCTTTTTGACACGCGTGCTAATGGTGTCTGCCTGAGGCCATCCGGACGGAAACCGTCTAGACGCCAGCAATCAGCCTCTGGGGCCGAACATCTCTCATTACGGGTCTTAAATTGATGTATTACGTTAGATCGCGGGGTATGTCAACGTAGTTGCTCCCACGGTTCATTTCTGTAACAGGGGAGCCCCGAACTGTCACGAGTCTGAGACGGGTGACTGCCTAGATCTGGCTGTTGGTCTAACAAAGTGGGCATAGGCTAGTCTGTAGGGCGATCGGATGATTATAAGATCTACAGTACAAGAATTTGTGGCGCCACCCTTTATAGAATGCTCACTATTAGTACGAGGCGTCACCATACAATGCGAATATTTGCGGAGCCTCCCCTGAAGGCGTGCAATCCGGCAATTAAATTCTGGCTCTCGGGCCCGAAGATTGGTCCGGCATAGTCAGTGAAGCTCAGTAATCGTATTACAAAGGAAATCATCTCGTGATATTTATGCAGTAGAAAACCTACCGTAGCGGACTACAGTCCTTACGCTCAGCCCTTGATTCCGGACAACTATTGATCTTCTCCCAGGAGAGAGTTGACCGTACTCGCGGCTAAGTCGTTAGATAGGAAGATGCGTAGACGCAATGGGCTCGTTATAGTACGGCCCAAAATAAGCTGGCACATAGCATACGGTCCTGCGTTAGGTGGTCTTGGATCCATTTATAGCGCCTATTAAGCGCTACAGCGATAACTCGGAGAACACTGGACGGACCGGGGGAAAAGTAATAATTTTTCCGATCTTAAGAGATCAATAGAACAGGGTCGAGTCAGTAATCGCTACCCCACAATAAAGGCCGCTTGTTCTCAATCGGCATTTTAGGGGGGTTGAGATCTAAAGGAAACTAGTGCCGTAGTAAGCGTCACCATAGACCAGGATGTCCGCACGCGCGAGATGTTAAGCCTTCAAACAAACTTAGTCACTACTACCATCTGCGACCCCTATATGATGAGCTGCAGAGCGGAATGTAATTGAGGAGCCTAATTTTCGGTGGGGAGCCGGTTGACGTGAAAGGCGATGGTCTCGCTGGGTAACCAGACAAGGCTAATAGCTATCGTGCTCCCTACTGGATTACGCCACCCCTCAGGTTCCGAGGGCCCGGCCAAACTATGTTGTGCTCTTTGTACTAGTATAGACAGTGTAGATTTCAAAACCCGGGTGTCACCTAGGGCGCTCATTCCCAGTACGCTGGGTGGTGACGTAGATCATGGAACCACTACGAGATTGTGTGCAGCTAAATGTATTCGCGTGTTAAGCCCGGTACAGCCCCATGAGAACATTTAGCTATCGTGATTTAAAGTGTACACCAAAGGAATTTCTGTATCTACGGGCTTCGCAGACGAAATTACTCACTCTATTCCACGTTGGGCGGTGTTAGGCGCCCTGCGACCGGCTGGGTATAAGGGGGAGGACCAGTAGCATACACTCATCATCATTCGCTATATCCGATAGGAGGGGCAGGTCATCCGTCGGTAACTCTGATGCAGGCCCCACCCAACAGGTGACACTCTCAACCAATGTGGGCTGGGTTGCATGTTACCGCCTTTTCAAGCGACGTATTCACCTCTTCCAGGCTATATCAGTTGCGCAACAGCCACGACTCTGAAACCTCCTTCCGGGCCCACCTAGGCACGCTGAGAGTCGGAGAGAACAACTTCCTTCTTCGCCCTTTGTTAGTTCTGAAGTCACGCGGGTCAGGAGATCGTTGCCGAAGCGTGGAAACTGACATCGTGTTGATAAATTAGGCGCCGGTCCATCTTTGTTAAGTTTAGGGTAGTAATTGCGCTTGCCTCGCAACTAATCTGGACCCACAACAAGCATCTTATGAGATCTCAACATGGGACCAAAAACATAAATATCATTATTGAGGGGAACGGTATAGATGAAGGTCAAATTTGATATTAAAGATGTAAAGAGTGTGGCAGTGGGGAAGTGGGTCAGACAACTATACCGCAACTAACCCCTTTTAAAGTGTAACATGACCCGTTGGTCCCGGCTCTACGCGCCTCTTTCGAATTACGTACGCCCACACTTTGTCGTTTACGTCCTTTCCGAGATAAACTGTAAGGAGGGGCACTGATCCCTGACGCGGGCAAAATTCACGATTTACAGGGTTGGACTACCTGCCCTTCAGTACAAATCCCATCTTTACCGGACCTCGGAGCCTGATTAGCTACAAACTCACAGATAAGCTGACGACGACCGCACCATTCTATACAGCCGAATTAAGCCCAACCTTGTATCTGGGCGTTCCAAAGCAAATACGAGCCTAGTAAGCAAAGCGCCGCTAACTAGACTTGCACAGTGAGCAAACATGGAAGCGTATGTCAGTGATATTCCCCCCGTCATTCCATCGGAGTTATCCTTAGATATAATAGCAGAATAATTAAAGCCTCATTGTGGTCATTAGCCTCCGCGGCCCTGCCTCACCAAGCCCATACGCGGCGGCGGAATCACGTTGGAAGTGCAGCAAGGATCGTGCCTTATGCGTGATTAGCAGTTGCTTCGGTGATATCAGTATAAGGCCAGTACTTCTCCTCGGCACTCCCTCCCTATATAGTAAGATTATTTTGGGCTAGATACTGATTTGGAGCGCCAGAAGCAAGCTGGAAATCCGAATTCGACAAGTATATCGAGGCGGCTGACGAGCTAACGCGCGCTACCCCGCCCGCCCTCGTACCCATCCTTTGTGCACAGTGCGAGGACCCTCCGCCTAATCAACCTTCCCCCTATTTGTCTCTTAACTAAAAATGCGAATCGTCGGCACACAACAAATTCTCTACTGGTAGCCTCATGCCTAACCGCATTGGAAGTATTTGCTGTAAGTCTTGAGTACCAATCAAGAGTTCTGCACGCTGTGTCGCCCCTCGCTAGCTTATCCTGGCGGGTGTCAATGTCAGTGCATCTTATCAATCAGTCTTCGGCCTAACGAGAACACAGTGGCGACAACACTGGCCACACATGAAAGTGGAGGAAGTCGTCGACTCCAGTCTGAAAGCGCTCTGGACATGAAGAGGTTGTTTCGAAGTCGACCACAGTGTCTTAGGCGCCTTTACTGGTGGAAGTAGGGGGGTAAGAACTAAGATTACCTTGCAGTAGGGTTTAGGCCATAGGCATACTGACTTTTTAGAAATAAGTACCCACGGCTTTAATGGACACAGCCTTTCCGATCTCCCGGCTGTCAGAGAGCTGTTGAGTGTGACTCCACCTGAATAGGCCAGAATACCATATAGGCGTCAACCCAATAGGCACACAGATCTGCAAGTGGTTGCGGCGTGGCGATGGTACACCACCAGGTTAGTAGTCCCCGCACGCGTTAGGCCACCAGACAACTATCAATCCTGATTACTGGCCAGTTTCGGCTCAATTCCTTACTACAGGTGCTGTCCAACTCGGCTCTTCTACTATAGGGAATTCAATACGGGTTTCACGACACAAAAGGGTTTTTCGTCTATAATGACAATTTGACCAGACCCAGCTATTCGACTATAAGTATAGGGCAATAGCCGTGTGTTGACAGTGGGGAAGAATTATGGATCACCTCAGACAGACAAAGCTGCATAACCTCACCAAGCTATCTTGGAGCAAAGGGCCTTGGGGCACCTGTCGAGGTCATTCAGCACCACACTCAGCCATTCCTGAGATGTCACCACGCGCCATACCCTAGGGGGTTTGTATCTACCTCAGTCAGCTTGCCTTCTCGCGCTGCGACATGTGCCCCGTTCGGAGCGCTTAGGCAACATGTGCCATTAATCGGGAGTCGGGTTGGTGGGTTAGCCCCGGCCTAATTAGTGTGTAGTCTTGATTGATCATGCGCGGATGTCCTCGAGTTGTTATCAGTGCAACAACTATGTACGCCCTCTCGTAAGCTCAACGGAGGAGTTTTATTTGGGTTGTCACGCTAACTTGTGCGTGTGTAGCTGGACTATAACGTGGGCTTGCCCCCCAATTGCGGGCCTTTGGTGGTGAGCAGAGCGATGCTCGCAATGAGCCGGAGTCTAAT
		</sequence>
    <sequence><taxon idref="Location_2_0_1|22.76761861241262"/>
			GCGAGGCGTAACTATCACGTAAGCCGAATCCTCAGAGAATCTTGTTGGCACTCGACTTTTGACGTTGCAGAAACCGCTCGCCGACGACCCTCTCTCAGTTCGGGCCTAGCCAGGCGCGGGAGCAGTGAGTTGGGTGTCAACGAACAACGCCGGTCTAAGATTCTCCAGGCCGTAAGTTCTGAGCTGCTTGAGGTTCGTCGGCTGGCCGGGCACTCCTGTTTTAGGACTGGGCACTGGACATAACACTCCCCTCCAGGTCGGTGAGAGTAATGGTTGACGAGTCTGGTGGCACGGACAAACCTTATGAGTTTGGTCGAACGTGCAACGGCTCTAGATGTGTTCTCCGCCTACATGCCCCTCATGTTCCAGGTGACTGGGGATATCTGAGACGCAGTCAGGATACCGGCGCCAAATATATCGGAGACTACCTCCCAGCTCCGAATGAGAAGCAATAGCTGGGAAGTCACGTGGTACATACTGGACGTTCTGAGTCGATGTTCCCTTGCATTCTTGTCTCGGAAAGACTGTTTTCATAGAAATCAATCCGATTGGTCTTCTGGCATACACTATTGGCTGAATACCGGTTGAATGCTCGTATCTCTGTCTCAATATCGGTACACTCCAGAGAGTGTCAGTTCTGCAAGCGGCTAAGGTCAGACCCGCCCACCACGAGTTTACGGCTGAGTGCAATGGGTATCATCAGGAAGGCATGTCGATTAGGGATTCCCGGTCTCTAGTCGTGTGCATTGACGGCTGGGACTTCATACAGAGAGATGATTACTGGGCCTCTACTGACGGTCCCTTTCGCGCAGTAATTGCCCGGCTCCACAGGCCAAGGACTAGATCAATGAGTTTTGGACGTACAAATTGTGGGAGGGTGACCCAAGTAGTGGACAATGGAAGGCAACGCACGACTATAAGTCTCACGTTCCACCAACTTGAGCAGTGTCCTCTAACACCTTTGAATTCAACGGAGACGCTTTCCTGCTGCCCGAGCCGCGCACTCCTCAGTCCGGCTCTGGCCGTTCCGTATGGAGCCTCTTTAACAACCGAGGTTCTTACTGGTCTCCTCTTACCCCGGTACTTACTTAAGCGTACTTATGTAATTGGTCTACAATCGCTCTCTATGGATATCCAGTAGGATAATCTGAAGAGGGTGCTCGGTCCCCCGGTTCCCACTCCGAGAGACATCGCAGGGCTCTTACTACTTTAATATGTGTGCCCTATTGAGAACATCGGTCGATGGATGTATGTCCTTGGCCTCGCAAGAACACGAGGTGGTCAACACCGGTATTGCTGTATTTACCTCATGTTGGTTTCTCCGGCTCCCATGGGCACGCACTGCAGAGTCTGCCCGCTGTGCGACTAAAATTTAACACGTTTATGTTTATAAAACAAGTTGTATAATGTTTCGGCGAAGTAGGGGATTGACAGTCGGTCTTGATCTACGATATGGTGGAGCTCTGGTTAAGGCCACTAAAATTCAGGTTCGGGGAAGATGTAAGACGCCCGTTCCGTTTGGTTGGGATTTTAAATCCGCTACCCGTTCACTTAAGGAAGAAGTGAGTTGTACCGTCAACTGGAGTCTGACCATGCTGTCGCTATTGATAAGAGCATTGGAAAAGGACATAACCTCTCCTGCTTTATCGAGGACAATGAGTGACGATAACGTTTCTCTGAACACTGTGCATATAACACTAATGTACTCTCGTCCCCTAGGAATTGGTAGTGCCCAGTTACCGGCTGGTAGAAGCTTACACGGCGAGGTAGCCTGAAGCCGTTAGCTAGAGGGGTAAAATCTACAAGACGTCACGTAAGACCAGGGACAAATTCGAGTTTGCACCCTTGTGACCCCGCTCCCTTAATACCGTCGTTTCTCATGAATTTTATTGAGCTAGGTCGAGAGTAAGGATGTAACTCCAGGCGTGTACCGACACTTAATGTATGGCATGACGTGTCTCACGTGATTGCGCCCTGAGATCATCACATAGCGTAGTTACGTTTGCGCATGGTACGCGTCTCCAAAGCGGCAAACCGCACCCCCCGGTACCCTTGTAGGATGCAAATCCTCCTTTCTGTACCCTACGCATTAGGTCTAACACCCCGGTGTTAACATTAGACGGCGAAGTATCGCAAAAACAGCGTTGAAATAAGAACCAAAGCGGACTGATCGTGTTATTGGTCGGCCTCCCTTTCGGAATGAGACTCCCCAACCCCAGTTCACACGGTGGACGCAGGTTAAATGCATATACCCGTGCGGAAGCTGTGTCAGAGCGGTCGGTCTGTTAAACCGTACACTGCGTTGACCAGTTATAATACTCTCTGCAACGCTCAACTGGATACGATCACATATGACAGAGTTCTAACCTACCCTTCTCGGGAGAATACTCTACTACATTGGTCGCGGGATGAAATGCCATCACCGAAGACTAACAGCGTGTACGGGCTTTCACAATACGTTATTGATATTCTCCAATGCTCAGCAGTCCGAAACACCCTAATGCAAAAGGCATAAGTTACAGATCGACACTCCGGTCGGAATGTGAATGAAAGTCGGAGGCTGCCCTAGCTTATCCAGGTTGGCCGTTTAATTACTAGTGCAATTGGGTCTTTATTCGGTCGGGCAAAACTAATCACGTACAAGCTGCAAGTCAGGCCGTAAAATATTATTGAAAGAGTCGTGGTAAAAAAGTGCTCGAAAAGCCCTGTGAGGCACGTTCTTCTACTACCTCAGAGACATCTGTGCGCGATCACGTGAGGCTTGGACCCCTAACCCAATCAACGATCTAAGCCCCCGTGCCATATCGCCCCCGCCGCCACAGGCACTCTGAGCGCTTTACTGTGTTGCGAACGCTATTGACCGGCGGTTCTAATATGGTGACTGCATTCCCACGACTACATGCTACACGCTTTCAATACAGACACGTCCCATGTGAGAAGACAGACGTGGTGTGTGTTAGGGTGAGTTCCCACGGGCGCAGAGATGGCTAGGTTCGAGTAGGCCCCTATTTAATATTGCTAGTTACGATAAGCACACATTGCACTCTGGTATGGTCTACTCATGGGGCGCCGGCGACAAGCGGAGTAGACTTAAAGAATTTGGCTTGTGAAAAGAGCATCCGCTCTAGTTCCCAGTTTAAATCCCTAATTCGGACCCAATCCGATTTCTGAGCAGCCTGAGTAATCCTTTACTATAATGGTATCTGGATAGTAAGCGCTCTCAGGAGCTTGATTGTTCACGCGCGAATGGGTCGCCGGGTCCGGAAGATAGTGATGTCCGTACTACCATCCCAAAAGATCGTATGCGGGTCTTGAATGCCTACTTAATGGGAGGTGAAAGGCCCCCGTGGTTAATTACTGCTATACCACCGTATTAAAGGACGAATAACACCGCTTCTGGCGCGGAAGCCGGCTTGAGCTGGGACACCCAGTGGAATGAATAGTTAATTGAAAACGTCTTGCCGGGCGATGCAGGTTGTGTGTGGCCTTCGGCTTGCGGTACGGCTATGTAGTTCCTGCTCGGGTCACTCGATGCTCACTCGTGTTGCGAAGAACCTTCGCGGCGTATGTCTTCCACGTACAGAGATGTTTCCGACGCTGACAAGATCGCCTCTGGAACCAGATTGAAGTGATAGTTAGACCTTGGTTGTGGAGATCGCGAGTGTAGGTCGGTTCGAACCGCGGAAAGTTATACTTTGCCTCAGTGTCGAGGCACTATGCCTGTCATAGGCCGGGTTAGCCAGTGCAGAGCCAAGATTCACGGTTAGCTGTAATGAAGCGTGACGACGGATAAGTAGGTCTGTGTACCTCTTTGGAGGGCAATGCCGCTCCGATGGGTGACCCTCTGAATACACCGACTGCGGATTATATGAGGGCTTCCCTTGATACAGTAAAGTAGTAGACGTTCCTGTCTTTATCGAGATGATCAAGGCCAAGTCACCGGGTTCTTCGGAGCGCATTAGCGAGTACTAGATACAAAAGCCTCTCAGGACAATCTCCTTGCGGGTTGTGGACCGGCTATCTTGTGACGGTGGCGCGAGGTGGTGACTAACCGGGCAACTAGAAATGAACAGCAAATTCACAGCGGCCTGATCTGGTAACTGATCCACACTGATTATATCGTCTACAATAGGAAACCGGATCTGATGCTAAGTAATCGGGACGCCTCCGGACTAGTTGCTGCTGAGGCGGCTGTGGTCGAGTTCATGCGGAGTCCCGAATGTTATTTGCAAGAAACAAAATACGTTGAGGCGGCCTATACGTTAATTACTACCGCCGATCAGAACGACTCCTCAGGCCTTGGTTCTACTATCGATCCTCGACTGTGTAGATAATCACGCAGGTCCGATTTACTCCTCCTATTTTACATATAATCTATTCGAGAGCCACGGTGGTTAGCAGTCTTAGTAGTTTTTATCTTGAAGATTTTCTCCATGTGGTTGGGCACCGAAACAAAGATCTACCTCGCCTCCATCTAGCGAGGTCCGCCGCGCGTGTGAGCGTGCCTTTCACAAACAGTGGACAGGATAGTGCAGTCACACAAGGTTGGGCGCAGCTCCAGTTGCTCATTCGTGTTCCGAGTACACACTCTACCATAAACCGCTGCCACAGGGATAATTCGTCCCTATATGAATGTGCAATGCTCGGGGGAGGCTATTTAATTATGAGCCGTTTCGCGTGCGTAGCTGAGTATGAGTAGACGGAAGGAACTGTATTGCTCTACATGAACAGACTACCGTCGGCCTGTTTCTGTGTCATAGCTATTCTCAAATGGGGCAGTTGTGAAGACTCTTGGCTTTAGATATACGTAGGGCACGGTTGTAGTATCAGTGGGACCAGGTATGATAAATCCCCCTGCTGCATGACCAGAGTGTACCTTGCCATGTTCTCTGTTACAGCCACTTTACATAGACGCTTAAGGCTTGCTACGGGCACTGGAAAAACCCTAGGGATACTAATCCATGGATTATCGTGAAAAATTCATCAGTCATCCATATCGTTGGGCGTGACCCTCGGGGTTTCCAACTAGCGGATTATAAAGGGTAATCGCCATGTGATTAAGTCCAGAGTTATATACCATATTTAGAGCAGTGGTCCCTGACCACCGACAATGAATTCAAGCTATACCAGAAATGTGCGTGCTTCAGCAGCACGTCGCCAACCGGCCTACGCAATTGCCAATAACCCGTGGTTCCACTACTTCAATGCGCCAGGCTAGCTGGGATTTCCAGACACCCAGGGAGCGTTCCCGAAACAGTCCCGCTTATAATCATATCAGATTAGCAAACCCTGTAGGCCGTTTAGCCCGCGGAATTGCATGGATCAGCCTCGTTATGTACACGGGACAGCGCGGTTTCCATCAATGCTCTCTGGTCCAACCCCGCGTTGACAACTGACGGGTCCATGCACATAGTAGCAACCGTCATATGTGGGTATTGAAACAGGTCTAACGATCTTCTTCCAGCCAGGTATGACCCGAGGCGTGGAACACCTCAAATGATGAAGGAGGCGCGAGCGTGGTGCAAATGGGCGGCCGTTTGTCTTTGGGTGTGTTGTTACGCATTACTCGGAATCTGGGGATTCTCAGAAGCACCAGACCTATGGGGAAGCAGCCCCATTAGCCTGGCTCCGTGCTGTCCACCTCTTTGGATGGGCAAGGAGAAGGGGACGTTATCCGCCCACTGTGGTAGGAATCTGTCAGTGCTGGCGGAGGGGGGGGATAGTTCAAGCTCCCCTGCACCTTTGGTGGTCAGCGTATCAGTTCAACAGAAGATAGATCGTAGCACCGATCATATGATTCATGGTACTCATCAATACCGCCGAAGCAGCATTTCACGCAGAATCCAGACTGCTCGGGTTAGCCGCGGCGTGTTGCACTAGCATCACTCAGCATAGGCGGTCAATTTAAATACAAACGCCATCACGGTACGTCAGCTTAAATGTCGCCCTACCCGCCCTGCCGATACAACATGGGTTACGATACTAGACCCAGGTGGTAACCCAGCTAAAGCGCGTCTTGTCAGAAGTTCGCTCGAATGACGATGCTGCCATGTGGGGTTAAAGATGCGGTCCATGACCAACCCGGGGGCCGATATAAGAGGCTTGGGTTTACCTGCCAGTGTTACGAAGTCCACCAAGTGGGTCTACGCCTGAATACGTGATCGGATATTGCCGTCGGACTATTCATTATAGACAATAGCTTCGGTGAGCCCAGCATTCGGTTCCGGGTGTGCGCCCACCTCGGCTATAGTCGCATAGACGTGCGTGTTGTCAGGGCAACGGCGAAAAGACCCGAACCCGATAATATATGGGGACCAGTAGCACGATCTTCAATCCCTGAGTTAACCCATCCGCGGTTGTCTCAGAAATACCCCAACGGCCAACAGTATCTACGTTTAACCTTTCCGTGCCCCGGTCGCTGCGGATAGGAGTCGAGCCTGAGCGTTAGTAATCATACTCTAGTACAGTTGCAGTGAGCTGAGCACAAGTGGGCCAATTATGGCACGGTAAACAAGGTAGTGTAACCGGAGTACATTGAGACAAGCAGCTCTGTGACCAAGTGCGTCCGGCATACTCGTGTGCTCAGAGTATTCGCGGTTGAGATGCAGCTGAGGCTTTATAAGCAATCGGTTTCTTCTAAACTCTTGGATTTCTTATCTTAGATACTACAGTAAAAGGGCCAGACACGCCGCTGGCAATCCGTCTGACCATTCAAGAGGTAGAGCTGAACATAGGGCGGCTGAGCCAATAATGGCCCGTAATTCATTGGCTGTAGCCTACCTCACAAAAGGCCACACGGGGAGCTCCGTATTGTCCTTCTGGCCGCGCAGTGAGGCAGCTAGGTTGACGACCCCCTAGCTATAGCTGGGCTTTGAGAACTCGGCGATGCTGTGTAACGTCCAGTAGGCCATTGAATCCCCAGAGCAGTCGGAGGTGGCCGGAATCGGCAAAGAAGGGGGACGACATGTAGGAAGCGGACGTTGTCGTCTCGTGTTACTCGGCTCTTACGCTTTCGCGAGCGGTCAGCAAAGTGCTGGCAATGTTTCCTCAAGGCGACGAGCAGCATACCTTAAGTGGCTACTGTAACTTTCGAGTTTGATCCGGGAGGGTGGTTCAGGACCTCGAAAAGCCGTCGGTAGAGCTGGTATCCTTCTGACACAATGACTAATTCATTCATTTCGATGAACTACAGTTTCTATCGAGGTGGACTGTGCTGTTTCGTTACAGCTCTGGTTATCTAGAATGACCCTCTCGCGTCTCTTAACTCCCGAGCCGGTGCTTTAGGCTCTGCTCTGTAGACAGAGCGGGTAGCCGGAATTCGCATAACTCTTGGGGACTGCGGCCTGGCCCAGTTGTTGAGTGTTGAGATAGGTCACTGCGGACACGGCCTTTGCCTATACAATTCGCAATGTTAGCGCCAGATGCGGTTGCGCAGCTGGCTAACGTTCGAACATAGCTTCACTTCTGTAGCACGTCGCCTAAATCTGCACTGCCAACTTAGGCACGGTTGGGAGGTAGTGTATGAACTCAATAATACGGTGGTATTAATTTGAATGTGAAATAGGCTTTATACCTCGGCAGATACGTGGCCAGGCGCATGAAACGACAACACTAAAGATTTAAATTCAAGTTAACAGCAAGATTTTCGTCATTCTCGGCCGTTGCGGTTCTATTATCCTTTAACAATAGTTATATATGAACTACCTGATGGACGCACCTCGTCAACGAGCTTGTACATCAGTCGTCCAAGCTACCCCCCGACGCCACGCTGATTGTTTCTTTTTTTAGCCTCCCATATCCTCGTACATAATTGATGAGTTGGTTGCACCTTCACGACCGGAATTCGCGCTCTTCCCGCCATGAAACAAGTACCGCAAACAATCGCGTTTACTGTAGACAGTTCATGCGTCAGCCGTCAACTGGTTTGCACGTGTCGAAGTTACTTAGTTATCTGGAACTCCTTGCAAACCGGGTTCATGTGCCTGCTAATGGTTTCTGTGGTCCCGACAGCGCCGACGCCTCCAGAGGCTAACTCACGCATAGTATTCGAAAGACCTATTGGGTGGGAGCCAACCGAGCCGGACTTACTTCGCCGGCTGTCATGGGAGCGCGAGCGTATGCAGCAGCCCCGTAGCGCAGCACATTTAGTAGGATGGCGAGAACCACTCCGCGGACACGGAAACATTCTGGTTACAGATGGTTGGACTCGACCATGCACTAACTCACAATAGATTTGACCATTACATCTGAGAGAGCCATTGACGGCCTAAGGCTTCTAGAATAAGCTATCGGACCACAGCTCTCCCACCTACGTCATACGACTAGGCCCAGTTCCAACTTCGTGTTCAACAAGTCCTTAGCTGTGTAGGGAAAGGACTATCACCGCGTCCAGGGTCTAGTCATTCGCGGTGTCGACTTATGAACCGGCTCTGGAGGTGGCCTGTCGCAATCGGCCATAGGTACCTATAGACATACGAGACGATGTTTCATGAGGGTGACTCATTGGACGCGACTAAACTAGGATAAGATATAGGTAGGGTCCCTGTGATTGAGCCTTGCAACCGGATTTTTATAACTGCGTGCAGTTATTGGAAAGCAGTACATGCGCGTAGTCCTCATACAGAGTTCATATACGTCGTTTGTTGCCATTGCCAATTTTGCCGCGATGCTGTATCTGAACGCCGCCATAATACTCTTGGTCGCTGGGATTATGTTACTTAGCGGGGCGCCAGTATAGTATTCGACCAAGAAAGCAAGGGTGGATGGGCCTCCAAGGAGTTAAGATGTAGGCCGCGGTCAGCTCCCGGTAGAATAGGCACTAGTAGCACGCAGGGTGGGTCATTTCAAGGTGGAGAATATTGGCGCGAAACCGTTGATATGCACCGCCAGTGTTCTGCTTCCTTTTGCCGTTCCTCTGTCAGATCTAAGGTTGACACTTCAAACCATATGAGGGGTTCTAATGCCGGAAACCATCTCTATGGTTCAGATTTGACAAGACTTACCGGTGGTACCAAGCGCTTGGTGCAACGACGATGGCCCACACTGACCAGGTACCACTGTCTTCTTCGCGACCCTGGAGCCAGGGATCAGGGGACGCACTCTGTGGAGGAGTGAACAGTCGACATCAGTAGATTATTGGGATTGTACCTAAATAGCAGTGAACGAAGGCTCAAATATTTGACTTCTGTACGGAGAGCCGTATCAGAGTACAAACTAAATCCAGCCATATTTAGACTTTAACGGTTACATCTTGGGCTCACCTGAGTTCGACTCGGGAGGCGGGACACTGAGCTAGATCTCCGAACAATTCTTCCGGCAATTGGCTTAACTCTGTACAAGCACGTGTTCAAGTTGAGATACGCAGTCGCCCGTGAGCACTTTGATGGACAGGGAAAACCGTGTAGCGCTTAGTAGCGCAGACTGCATAGCGCTCTCTACTAGGCCTAATCGCATCCAAACCACCCCTAAAGAGGGAAGAGACCACGCGCCGGCGCGGTCCCGCAGCGTCAGTGCGTTGTAGCCATTCGGTCGGCCAACCGAAGGACACGCCCGGGACTTTGGTGTAAGCCGTTTAGCACCATGGTAGTCGGTCACGTTGGGGTTGACATATCACTGTCTTGGCCGCAGCAAGCGTCTCACTTTATATTAGGGGGATATGCTCTTTAACATCGTATGTTTCCGACGCTGGTTTGTAACGAACAAAAGCTTCATGATTGCCTCAGAACAAAGCATGACTGAAGTAGTTATTTCACATATAGGCCCTCGTAGCTTATGCCATGTGTATGAGTCAAGGTTTGCCATGAAGATCCGACCGCCCCTAAAAGTCAGTAATCCATAGGTATGGGGGACCTGTCCGTCTCGCGCCTAGACACCAATCCGACAATCAATTACGTGGCTCCGCACCTCTGCAGCAGTATAATTAGGGCTGTCCGCGTAGGGCTGAAGTATTGCTCTTTTTGACACGCGTGCTAATGGTGTCTGCCTGAGGCCATCCGGACGGAAACCGTCTAGACGCCAGCAATCAGCCTCTGGGGCCGAACATCTCTCATTACGGGTCTTAAATTGATGTATTACGTTAGATCGCGGGGTATGTCAACGTAGTTGCTCCCACGGTTCATTTCTGTAACAGGGGAGCCCCGAACTGTCACGAGTCTGAGACGGGTGACTGCCTAGATCTGGCTGTTGGTCTAACAAAGTGGGCATAGGCTAGTCTGTAGGGCGATCGGATGATTATAAGATCTACAGTACAAGAATTTGTGGCGCCACCCTTTATAGAATGCTCACTATTAGTACGAGGCGTCACCATACAATGCGAATATTTGCGGAGCCTCCCCTGAAGGCGTGCAATCCGGCAATTAAATTCTGGCTCTCGGGCCCGAAGATTGGTCCGGCATAGTCAGTGAAGCTCAGTAATCGTATTACAAAGGAAATCATCTCGTGATATTTATGCAGTAGAAAACCTACCGTAGCGGACTACAGTCCTTACGCTCAGCCCTTGATTCCGGACAACTATTGATCTTCTCCCAGGAGAGAGTTGACCGTACTCGCGGCTAAGTCGTTAGATAGGAAGATGCGTAGACGCAATGGGCTCGTTATAGTACGGCCCAAAATAAGCTGGCACATAGCATACGGTCCTGCGTTAGGTGGTCTTGGATCCATTTATAGCGCCTATTAAGCGCTACAGCGATAACTCGGAGAACACTGGACGGACCGGGGGAAAAGTAATAATTTTTCCGATCTTAAGAGATCAATAGAACAGGGTCGAGTCAGTAATCGCTACCCCACAATAAAGGCCGCTTGTTCTCAATCGGCATTTTAGGGGGGTTGAGATCTAAAGGAAACTAGTGCCGTAGTAAGCGTCACCATAGACCAGGATGTCCGCACGCGCGAGATGTTAAGCCTTCAAACAAACTTAGTCACTACTACCATCTGCGACCCCTATATGATGAGCTGCAGAGCGGAATGTAATTGAGGAGCCTAATTTTCGGTGGGGAGCCGGTTGACGTGAAAGGCGATGGTCTCGCTGGGTAACCAGACAAGGCTAATAGCTATCGTGCTCCCTACTGGATTACGCCACCCCTCAGGTTCCGAGGGCCCGGCCAAACTATGTTGTGCTCTTTGTACTAGTATAGACAGTGTAGATTTCAAAACCCGGGTGTCACCTAGGGCGCTCATTCCCAGTACGCTGGGTGGTGACGTAGATCATGGAACCACTACGAGATTGTGTGCAGCTAAATGTATTCGCGTGTTAAGCCCGGTACAGCCCCATGAGAACATTTAGCTATCGTGATTTAAAGTGTACACCAAAGGAATTTCTGTATCTACGGGCTTCGCAGACGAAATTACTCACTCTATTCCACGTTGGGCGGTGTTAGGCGCCCTGCGACCGGCTGGGTATAAGGGGGAGGACCAGTAGCATACACTCATCATCATTCGCTATATCCGATAGGAGGGGCAGGTCATCCGTCGGTAACTCTGATGCAGGCCCCACCCAACAGGTGACACTCTCAACCAATGTGGGCTGGGTTGCATGTTACCGCCTTTTCAAGCGACGTATTCACCTCTTCCAGGCTATATCAGTTGCGCAACAGCCACGACTCTGAAACCTCCTTCCGGGCCCACCTAGGCACGCTGAGAGTCGGAGAGAACAACTTCCTTCTTCGCCCTTTGTTAGTTCTGAAGTCACGCGGGTCAGGAGATCGTTGCCGAAGCGTGGAAACTGACATCGTGTTGATAAATTAGGCGCCGGTCCATCTTTGTTAAGTTTAGGGTAGTAATTGCGCTTGCCTCGCAACTAATCTGGACCCACAACAAGCATCTTATGAGATCTCAACATGGGACCAAAAACATAAATATCATTATTGAGGGGAACGGTATAGATGAAGGTCAAATTTGATATTAAAGATGTAAAGAGTGTGGCAGTGGGGAAGTGGGTCAGACAACTATACCGCAACTAACCCCTTTTAAAGTGTAACATGACCCGTTGGTCCCGGCTCTACGCGCCTCTTTCGAATTACGTACGCCCACACTTTGTCGTTTACGTCCTTTCCGAGATAAACTGTAAGGAGGGGCACTGATCCCTGACGCGGGCAAAATTCACGATTTACAGGGTTGGACTACCTGCCCTTCAGTACAAATCCCATCTTTACCGGACCTCGGAGCCTGATTAGCTACAAACTCACAGATAAGCTGACGACGACCGCACCATTCTATACAGCCGAATTAAGCCCAACCTTGTATCTGGGCGTTCCAAAGCAAATACGAGCCTAGTAAGCAAAGCGCCGCTAACTAGACTTGCACAGTGAGCAAACATGGAAGCGTATGTCAGTGATATTCCCCCCGTCATTCCATCGGAGTTATCCTTAGATATAATAGCAGAATAATTAAAGCCTCATTGTGGTCATTAGCCTCCGCGGCCCTGCCTCACCAAGCCCATACGCGGCGGCGGAATCACGTTGGAAGTGCAGCAAGGATCGTGCCTTATGCGTGATTAGCAGTTGCTTCGGTGATATCAGTATAAGGCCAGTACTTCTCCTCGGCACTCCCTCCCTATATAGTAAGATTATTTTGGGCTAGATACTGATTTGGAGCGCCAGAAGCAAGCTGGAAATCCGAATTCGACAAGTATATCGAGGCGGCTGACGAGCTAACGCGCGCTACCCCGCCCGCCCTCGTACCCATCCTTTGTGCACAGTGCGAGGACCCTCCGCCTAATCAACCTTCCCCCTATTTGTCTCTTAACTAAAAATGCGAATCGTCGGCACACAACAAATTCTCTACTGGTAGCCTCATGCCTAACCGCATTGGAAGTATTTGCTGTAAGTCTTGAGTACCAATCAAGAGTTCTGCACGCTGTGTCGCCCCTCGCTAGCTTATCCTGGCGGGTGTCAATGTCAGTGCATCTTATCAATCAGTCTTCGGCCTAACGAGAACACAGTGGCGACAACACTGGCCACACATGAAAGTGGAGGAAGTCGTCGACTCCAGTCTGAAAGCGCTCTGGACATGAAGAGGTTGTTTCGAAGTCGACCACAGTGTCTTAGGCGCCTTTACTGGTGGAAGTAGGGGGGTAAGAACTAAGATTACCTTGCAGTAGGGTTTAGGCCATAGGCATACTGACTTTTTAGAAATAAGTACCCACGGCTTTAATGGACACAGCCTTTCCGATCTCCCGGCTGTCAGAGAGCTGTTGAGTGTGACTCCACCTGAATAGGCCAGAATACCATATAGGCGTCAACCCAATAGGCACACAGATCTGCAAGTGGTTGCGGCGTGGCGATGGTACACCACCAGGTTAGTAGTCCCCGCACGCGTTAGGCCACCAGACAACTATCAATCCTGATTACTGGCCAGTTTCGGCTCAATTCCTTACTACAGGTGCTGTCCAACTCGGCTCTTCTACTATAGGGAATTCAATACGGGTTTCACGACACAAAAGGGTTTTTCGTCTATAATGACAATTTGACCAGACCCAGCTATTCGACTATAAGTATAGGGCAATAGCCGTGTGTTGACAGTGGGGAAGAATTATGGATCACCTCAGACAGACAAAGCTGCATAACCTCACCAAGCTATCTTGGAGCAAAGGGCCTTGGGGCACCTGTCGAGGTCATTCAGCACCACACTCAGCCATTCCTGAGATGTCACCACGCGCCATACCCTAGGGGGTTTGTATCTACCTCAGTCAGCTTGCCTTCTCGCGCTGCGACATGTGCCCCGTTCGGAGCGCTTAGGCAACATGTGCCATTAATCGGGAGTCGGGTTGGTGGGTTAGCCCCGGCCTAATTAGTGTGTAGTCTTGATTGATCATGCGCGGATGTCCTCGAGTTGTTATCAGTGCAACAACTATGTACGCCCTCTCGTAAGCTCAACGGAGGAGTTTTATTTGGGTTGTCACGCTAACTTGTGCGTGTGTAGCTGGACTATAACGTGGGCTTGCCCCCCAATTGCGGGCCTTTGGTGGTGAGCAGAGCGATGCTCGCAATGAGCCGGAGTCTAAT
		</sequence>
    <sequence><taxon idref="Location_4_0_0|18.842202842061035"/>
			GCGAGGCGTAACTATCACGTAAGCCGAATCCTCAGAGAATCTTGTTGGCACTCGACTTTTGACGTTGCAGAAACCGCTCGCCGACGACCCTCTCTCAGTTCGGGCCTAGCCAGGCGCGGGAGCAGTGAGTTGGGTGTCAACGAACAACGCCGGTCTAAGATTCTCCAGGCCGTAAGTTCTGAGCTGCTTGAGGTTCGTCGGCTGGCCGGGCACTCCTGTTTTAGGACTGGGCACTGGACATAACACTCCCCTCCAGGTCGGTGAGAGTAATGGTTGACGAGTCTGGTGGCACGGACAAACCTTATGAGTTTGGTCGAACGTGCAACGGCTCTAGATGTGTTCTCCGCCTACATGCCCCTCATGTTCCAGGTGACTGGGGATATCTGAGACGCAGTCAGGATACCGGCGCCAAATATATCGGAGACTACCTCCCAGCTCCGAATGAGAAGCAATAGCTGGGAAGTCACGTGGTACATACTGGACGTTCTGAGTCGATGTTCCCTTGCATTCTTGTCTCGGAAAGACTGTTTTCATAGAAATCAATCCGATTGGTCTTCTGGCATACACTATTGGCTGAATACCGGTTGAATGCTCGTATCTCTGTCTCAATATCGGTACACTCCAGAGAGTGTCAGTTCTGCAAGCGGCTAAGGTCAGACCCGCCCACCACGAGTTTACGGCTGAGTGCAATGGGTATCATCAGGAAGGCATGTCGATTAGGGATTCCCGGTCTCTAGTCGTGTGCATTGACGGCTGGGACTTCATACAGAGAGATGATTACTGGGCCTCTACTGACGGTCCCTTTCGCGCAGTAATTGCCCGGCTCCACAGGCCAAGGACTAGATCAATGAGTTTTGGACGTACAAATTGTGGGAGGGTGACCCAAGTAGTGGACAATGGAAGGCAACGCACGACTATAAGTCTCACGTTCCACCAACTTGAGCAGTGTCCTCTAACACCTTTGAATTCAACGGAGACGCTTTCCTGCTGCCCGAGCCGCGCACTCCTCAGTCCGGCTCTGGCCGTTCCGTATGGAGCCTCTTTAACAACCGAGGTTCTTACTGGTCTCCTCTTACCCCGGTACTTACTTAAGCGTACTTATGTAATTGGTCTACAATCGCTCTCTATGGATATCCAGTAGGATAATCTGAAGAGGGTGCTCGGTCCCCCGGTTCCCACTCCGAGAGACATCGCAGGGCTCTTACTACTTTAATATGTGTGCCCTATTGAGAACATCGGTCGATGGATGTATGTCCTTGGCCTCGCAAGAACACGAGGTGGTCAACACCGGTATTGCTGTATTTACCTCATGTTGGTTTCTCCGGCTCCCATGGGCACGCACTGCAGAGTCTGCCCGCTGTGCGACTAAAATTTAACACGTTTATGTTTATAAAACAAGTTGTATAATGTTTCGGCGAAGTAGGGGATTGACAGTCGGTCTTGATCTACGATATGGTGGAGCTCTGGTTAAGGCCACTAAAATTCAGGTTCGGGGAAGATGTAAGACGCCCGTTCCGTTTGGTTGGGATTTTAAATCCGCTACCCGTTCACTTAAGGAAGAAGTGAGTTGTACCGTCAACTGGAGTCTGACCATGCTGTCGCTATTGATAAGAGCATTGGAAAAGGACATAACCTCTCCTGCTTTATCGAGGACAATGAGTGACGATAACGTTTCTCTGAACACTGTGCATATAACACTAATGTACTCTCGTCCCCTAGGAATTGGTAGTGCCCAGTTACCGGCTGGTAGAAGCTTACACGGCGAGGTAGCCTGAAGCCGTTAGCTAGAGGGGTAAAATCTACAAGACGTCACGTAAGACCAGGGACAAATTCGAGTTTGCACCCTTGTGACCCCGCTCCCTTAATACCGTCGTTTCTCATGAATTTTATTGAGCTAGGTCGAGAGTAAGGATGTAACTCCAGGCGTGTACCGACACTTAATGTATGGCATGACGTGTCTCACGTGATTGCGCCCTGAGATCATCACATAGCGTAGTTACGTTTGCGCATGGTACGCGTCTCCAAAGCGGCAAACCGCACCCCCCGGTACCCTTGTAGGATGCAAATCCTCCTTTCTGTACCCTACGCATTAGGTCTAACACCCCGGTGTTAACATTAGACGGCGAAGTATCGCAAAAACAGCGTTGAAATAAGAACCAAAGCGGACTGATCGTGTTATTGGTCGGCCTCCCTTTCGGAATGAGACTCCCCAACCCCAGTTCACACGGTGGACGCAGGTTAAATGCATATACCCGTGCGGAAGCTGTGTCAGAGCGGTCGGTCTGTTAAACCGTACACTGCGTTGACCAGTTATAATACTCTCTGCAACGCTCAACTGGATACGATCACATATGACAGAGTTCTAACCTACCCTTCTCGGGAGAATACTCTACTACATTGGTCGCGGGATGAAATGCCATCACCGAAGACTAACAGCGTGTACGGGCTTTCACAATACGTTATTGATATTCTCCAATGCTCAGCAGTCCGAAACACCCTAATGCAAAAGGCATAAGTTACAGATCGACACTCCGGTCGGAATGTGAATGAAAGTCGGAGGCTGCCCTAGCTTATCCAGGTTGGCCGTTTAATTACTAGTGCAATTGGGTCTTTATTCGGTCGGGCAAAACTAATCACGTACAAGCTGCAAGTCAGGCCGTAAAATATTATTGAAAGAGTCGTGGTAAAAAAGTGCTCGAAAAGCCCTGTGAGGCACGTTCTTCTACTACCTCAGAGACATCTGTGCGCGATCACGTGAGGCTTGGACCCCTAACCCAATCAACGATCTAAGCCCCCGTGCCATATCGCCCCCGCCGCCACAGGCACTCTGAGCGCTTTACTGTGTTGCGAACGCTATTGACCGGCGGTTCTAATATGGTGACTGCATTCCCACGACTACATGCTACACGCTTTCAATACAGACACGTCCCATGTGAGAAGACAGACGTGGTGTGTGTTAGGGTGAGTTCCCACGGGCGCAGAGATGGCTAGGTTCGAGTAGGCCCCTATTTAATATTGCTAGTTACGATAAGCACACATTGCACTCTGGTATGGTCTACTCATGGGGCGCCGGCGACAAGCGGAGTAGACTTAAAGAATTTGGCTTGTGAAAAGAGCATCCGCTCTAGTTCCCAGTTTAAATCCCTAATTCGGACCCAATCCGATTTCTGAGCAGCCTGAGTAATCCTTTACTATAATGGTATCTGGATAGTAAGCGCTCTCAGGAGCTTGATTGTTCACGCGCGAATGGGTCGCCGGGTCCGGAAGATAGTGATGTCCGTACTACCATCCCAAAAGATCGTATGCGGGTCTTGAATGCCTACTTAATGGGAGGTGAAAGGCCCCCGTGGTTAATTACTGCTATACCACCGTATTAAAGGACGAATAACACCGCTTCTGGCGCGGAAGCCGGCTTGAGCTGGGACACCCAGTGGAATGAATAGTTAATTGAAAACGTCTTGCCGGGCGATGCAGGTTGTGTGTGGCCTTCGGCTTGCGGTACGGCTATGTAGTTCCTGCTCGGGTCACTCGATGCTCACTCGTGTTGCGAAGAACCTTCGCGGCGTATGTCTTCCACGTACAGAGATGTTTCCGACGCTGACAAGATCGCCTCTGGAACCAGATTGAAGTGATAGTTAGACCTTGGTTGTGGAGATCGCGAGTGTAGGTCGGTTCGAACCGCGGAAAGTTATACTTTGCCTCAGTGTCGAGGCACTATGCCTGTCATAGGCCGGGTTAGCCAGTGCAGAGCCAAGATTCACGGTTAGCTGTAATGAAGCGTGACGACGGATAAGTAGGTCTGTGTACCTCTTTGGAGGGCAATGCCGCTCCGATGGGTGACCCTCTGAATACACCGACTGCGGATTATATGAGGGCTTCCCTTGATACAGTAAAGTAGTAGACGTTCCTGTCTTTATCGAGATGATCAAGGCCAAGTCACCGGGTTCTTCGGAGCGCATTAGCGAGTACTAGATACAAAAGCCTCTCAGGACAATCTCCTTGCGGGTTGTGGACCGGCTATCTTGTGACGGTGGCGCGAGGTGGTGACTAACCGGGCAACTAGAAATGAACAGCAAATTCACAGCGGCCTGATCTGGTAACTGATCCACACTGATTATATCGTCTACAATAGGAAACCGGATCTGATGCTAAGTAATCGGGACGCCTCCGGACTAGTTGCTGCTGAGGCGGCTGTGGTCGAGTTCATGCGGAGTCCCGAATGTTATTTGCAAGAAACAAAATACGTTGAGGCGGCCTATACGTTAATTACTACCGCCGATCAGAACGACTCCTCAGGCCTTGGTTCTACTATCGATCCTCGACTGTGTAGATAATCACGCAGGTCCGATTTACTCCTCCTATTTTACATATAATCTATTCGAGAGCCACGGTGGTTAGCAGTCTTAGTAGTTTTTATCTTGAAGATTTTCTCCATGTGGTTGGGCACCGAAACAAAGATCTACCTCGCCTCCATCTAGCGAGGTCCGCCGCGCGTGTGAGCGTGCCTTTCACAAACAGTGGACAGGATAGTGCAGTCACACAAGGTTGGGCGCAGCTCCAGTTGCTCATTCGTGTTCCGAGTACACACTCTACCATAAACCGCTGCCACAGGGATAATTCGTCCCTATATGAATGTGCAATGCTCGGGGGAGGCTATTTAATTATGAGCCGTTTCGCGTGCGTAGCTGAGTATGAGTAGACGGAAGGAACTGTATTGCTCTACATGAACAGACTACCGTCGGCCTGTTTCTGTGTCATAGCTATTCTCAAATGGGGCAGTTGTGAAGACTCTTGGCTTTAGATATACGTAGGGCACGGTTGTAGTATCAGTGGGACCAGGTATGATAAATCCCCCTGCTGCATGACCAGAGTGTACCTTGCCATGTTCTCTGTTACAGCCACTTTACATAGACGCTTAAGGCTTGCTACGGGCACTGGAAAAACCCTAGGGATACTAATCCATGGATTATCGTGAAAAATTCATCAGTCATCCATATCGTTGGGCGTGACCCTCGGGGTTTCCAACTAGCGGATTATAAAGGGTAATCGCCATGTGATTAAGTCCAGAGTTATATACCATATTTAGAGCAGTGGTCCCTGACCACCGACAATGAATTCAAGCTATACCAGAAATGTGCGTGCTTCAGCAGCACGTCGCCAACCGGCCTACGCAATTGCCAATAACCCGTGGTTCCACTACTTCAATGCGCCAGGCTAGCTGGGATTTCCAGACACCCAGGGAGCGTTCCCGAAACAGTCCCGCTTATAATCATATCAGATTAGCAAACCCTGTAGGCCGTTTAGCCCGCGGAATTGCATGGATCAGCCTCGTTATGTACACGGGACAGCGCGGTTTCCATCAATGCTCTCTGGTCCAACCCCGCGTTGACAACTGACGGGTCCATGCACATAGTAGCAACCGTCATATGTGGGTATTGAAACAGGTCTAACGATCTTCTTCCAGCCAGGTATGACCCGAGGCGTGGAACACCTCAAATGATGAAGGAGGCGCGAGCGTGGTGCAAATGGGCGGCCGTTTGTCTTTGGGTGTGTTGTTACGCATTACTCGGAATCTGGGGATTCTCAGAAGCACCAGACCTATGGGGAAGCAGCCCCATTAGCCTGGCTCCGTGCTGTCCACCTCTTTGGATGGGCAAGGAGAAGGGGACGTTATCCGCCCACTGTGGTAGGAATCTGTCAGTGCTGGCGGAGGGGGGGGATAGTTCAAGCTCCCCTGCACCTTTGGTGGTCAGCGTATCAGTTCAACAGAAGATAGATCGTAGCACCGATCATATGATTCATGGTACTCATCAATACCGCCGAAGCAGCATTTCACGCAGAATCCAGACTGCTCGGGTTAGCCGCGGCGTGTTGCACTAGCATCACTCAGCATAGGCGGTCAATTTAAATACAAACGCCATCACGGTACGTCAGCTTAAATGTCGCCCTACCCGCCCTGCCGATACAACATGGGTTACGATACTAGACCCAGGTGGTAACCCAGCTAAAGCGCGTCTTGTCAGAAGTTCGCTCGAATGACGATGCTGCCATGTGGGGTTAAAGATGCGGTCCATGACCAACCCGGGGGCCGATATAAGAGGCTTGGGTTTACCTGCCAGTGTTACGAAGTCCACCAAGTGGGTCTACGCCTGAATACGTGATCGGATATTGCCGTCGGACTATTCATTATAGACAATAGCTTCGGTGAGCCCAGCATTCGGTTCCGGGTGTGCGCCCACCTCGGCTATAGTCGCATAGACGTGCGTGTTGTCAGGGCAACGGCGAAAAGACCCGAACCCGATAATATATGGGGACCAGTAGCACGATCTTCAATCCCTGAGTTAACCCATCCGCGGTTGTCTCAGAAATACCCCAACGGCCAACAGTATCTACGTTTAACCTTTCCGTGCCCCGGTCGCTGCGGATAGGAGTCGAGCCTGAGCGTTAGTAATCATACTCTAGTACAGTTGCAGTGAGCTGAGCACAAGTGGGCCAATTATGGCACGGTAAACAAGGTAGTGTAACCGGAGTACATTGAGACAAGCAGCTCTGTGACCAAGTGCGTCCGGCATACTCGTGTGCTCAGAGTATTCGCGGTTGAGATGCAGCTGAGGCTTTATAAGCAATCGGTTTCTTCTAAACTCTTGGATTTCTTATCTTAGATACTACAGTAAAAGGGCCAGACACGCCGCTGGCAATCCGTCTGACCATTCAAGAGGTAGAGCTGAACATAGGGCGGCTGAGCCAATAATGGCCCGTAATTCATTGGCTGTAGCCTACCTCACAAAAGGCCACACGGGGAGCTCCGTATTGTCCTTCTGGCCGCGCAGTGAGGCAGCTAGGTTGACGACCCCCTAGCTATAGCTGGGCTTTGAGAACTCGGCGATGCTGTGTAACGTCCAGTAGGCCATTGAATCCCCAGAGCAGTCGGAGGTGGCCGGAATCGGCAAAGAAGGGGGACGACATGTAGGAAGCGGACGTTGTCGTCTCGTGTTACTCGGCTCTTACGCTTTCGCGAGCGGTCAGCAAAGTGCTGGCAATGTTTCCTCAAGGCGACGAGCAGCATACCTTAAGTGGCTACTGTAACTTTCGAGTTTGATCCGGGAGGGTGGTTCAGGACCTCGAAAAGCCGTCGGTAGAGCTGGTATCCTTCTGACACAATGACTAATTCATTCATTTCGATGAACTACAGTTTCTATCGAGGTGGACTGTGCTGTTTCGTTACAGCTCTGGTTATCTAGAATGACCCTCTCGCGTCTCTTAACTCCCGAGCCGGTGCTTTAGGCTCTGCTCTGTAGACAGAGCGGGTAGCCGGAATTCGCATAACTCTTGGGGACTGCGGCCTGGCCCAATTGTTGAGTGTTGAGATAGGTCACTGCGGACACGGCCTTTGCCTATACAATTCGCAATGTTAGCGCCAGATGCGGTTGCGCAGCTGGCTAACGTTCGAACATAGCTTCACTTCTGTAGCACGTCGCCTAAATCTGCACTGCCAACTTAGGCACGGTTGGGAGGTAGTGTATGAACTCAATAATACGGTGGTATTAATTTGAATGTGAAATAGGCTTTATACCTCGGCAGATACGTGGCCAGGCGCATGAAACGACAACACTAAAGATTTAAATTCAAGTTAACAGCAAGATTTTCGTCATTCTCGGCCGTTGCGGTTCTATTATCCTTTAACAATAGTTATATATGAACTACCTGATGGACGCACCTCGTCAACGAGCTTGTACATCAGTCGTCCAAGCTACCCCCCGACGCCACGCTGATTGTTTCTTTTTTTAGCCTCCCATATCCTCGTACATAATTGATGAGTTGGTTGCACCTTCACGACCGGAATTCGCGCTCTTCCCGCCATGAAACAAGTACCGCAAACAATCGCGTTTACTGTAGACAGTTCATGCGTCAGCCGTCAACTGGTTTGCACGTGTCGAAGTTACTTAGTTATCTGGAACTCCTTGCAAACCGGGTTCATGTGCCTGCTAATGGTTTCTGTGGTCCCGACAGCGCCGACGCCTCCAGAGGCTAACTCACGCATAGTATTCGAAAGACCTATTGGGTGGGAGCCAACCGAGCCGGACTTACTTCGCCGGCTGTCATGGGAGCGCGAGCGTATGCAGCAGCCCCGTAGCGCAGCACATTTAGTAGGATGGCGAGAACCACTCCGCGGACACGGAAACATTCTGGTTACAGATGGTTGGACTCGACCATGCACTAACTCACAATAGATTTGACCATTACATCTGAGAGAGCCATTGACGGCCTAAGGCTTCTAGAATAAGCTATCGGACCACAGCTCTCCCACCTACGTCATACGACTAGGCCCAGTTCCAACTTCGTGTTCAACAAGTCCTTAGCTGTGTAGGGAAAGGACTATCACCGCGTCCAGGGTCTAGTCATTCGCGGTGTCGACTTATGAACCGGCTCTGGAGGTGGCCTGTCGCAATCGGCCATAGGTACCTATAGACATACGAGACGATGTTTCATGAGGGTGACTCATTGGACGCGACTAAACTAGGATAAGATATAGGTAGGGTCCCTGTGATTGAGCCTTGCAACCGGATTTTTATAACTGCGTGCAGTTATTGGAAAGCAGTACATGCGCGTAGTCCTCATACAGAGTTCATATACGTCGTTTGTTGCCATTGCCAATTTTGCCGCGATGCTGTATCTGAACGCCGCCATAATACTCTTGGTCGCTGGGATTATGTTACTTAGCGGGGCGCCAGTATAGTATTCGACCAAGAAAGCAAGGGTGGATGGGCCTCCAAGGAGTTAAGATGTAGGCCGCGGTCAGCTCCCGGTAGAATAGGCACTAGTAGCACGCAGGGTGGGTCATTTCAAGGTGGAGAATATTGGCGCGAAACCGTTGATATGCACCGCCAGTGTTCTGCTTCCTTTTGCCGTTCCTCTGTCAGATCTAAGGTTGACACTTCAAACCATATGAGGGGTTCTAATGCCGGAAACCATCTCTATGGTTCAGATTTGACAAGACTTACCGGTGGTACCAAGCGCTTGGTGCAACGACGATGGCCCACACTGACCAGGTACCACTGTCTTCTTCGCGACCCTGGAGCCAGGGATCAGGGGACGCACTCTGTGGAGGAGTGAACAGTCGACATCAGTAGATTATTGGGATTGTACCTAAATAGCAGTGAACGAAGGCTCAAATATTTGACTTCTGTACGGAGAGCCGTATCAGAGTACAAACTAAATCCAGCCATATTTAGACTTTAACGGTTACATCTTGGGCTCACCTGAGTTCGACTCGGGAGGCGGGACACTGAGCTAGATCTCCGAACAATTCTTCCGGCAATTGGCTTAACTCTGTACAAGCACGTGTTCAAGTTGAGATACGCAGTCGCCCGTGAGCACTTTGATGGACAGGGAAAACCGTGTAGCGCTTAGTAGCGCAGACTGCATAGCGCTCTCTACTAGGCCTAATCGCATCCAAACCACCCCTAAAGAGGGAAGAGACCACGCGCCGGCGCGGTCCCGCAGCGTCAGTGCGTTGTAGCCATTCGGTCGGCCAACCGAAGGACACGCCCGGGACTTTGGTGTAAGCCGTTTAGCACCATGGTAGTCGGTCACGTTGGGGTTGACATATCACTGTCTTGGCCGCAGCAAGCGTCTCACTTTATATTAGGGGGATATGCTCTTTAACATCGTATGTTTCCGACGCTGGTTTGTAACGAACAAAAGCTTCATGATTGCCTCAGAACAAAGCATGACTGAAGTAGTTATTTCACATATAGGCCCTCGTAGCTTATGCCATGTGTATGAGTCAAGGTTTGCCATGAAGATCCGACCGCCCCTAAAAGTCAGTAATCCATAGGTATGGGGGACCTGTCCGTCTCGCGCCTAGACACCAATCCGACAATCAATTACGTGGCTCCGCACCTCTGCAGCAGTATAATTAGGGCTGTCCGCGTAGGGCTGAAGTATTGCTCTTTTTGACACGCGTGCTAATGGTGTCTGCCTGAGGCCATCCGGACGGAAACCGTCTAGACGCCAGCAATCAGCCTCTGGGGCCGAACATCTCTCATTACGGGTCTTAAATTGATGTATTACGTTAGATCGCGGGGTATGTCAACGTAGTTGCTCCCACGGTTCATTTCTGTAACAGGGGAGCCCCGAACTGTCACGAGTCTGAGACGGGTGACTGCCTAGATCTGGCTGTTGGTCTAACAAAGTGGGCATAGGCTAGTCTGTAGGGCGATCGGATGATTATAAGATCTACAGTACAAGAATTTGTGGCGCCACCCTTTATAGAATGCTCACTATTAGTACGAGGCGTCACCATACAATGCGAATATTTGCGGAGCCTCCCCTGAAGGCGTGCAATCCGGCAATTAAATTCTGGCTCTCGGGCCCGAAGATTGGTCCGGCATAGTCAGTGAAGCTCAGTAATCGTATTACAAAGGAAATCATCTCGTGATATTTATGCAGTAGAAAACCTACCGTAGCGGACTACAGTCCTTACGCTCAGCCCTTGATTCCGGACAACTATTGATCTTCTCCCAGGAGAGAGTTGACCGTACTCGCGGCTAAGTCGTTAGATAGGAAGATGCGTAGACGCAATGGGCTCGTTATAGTACGGCCCAAAATAAGCTGGCACATAGCATACGGTCCTGCGTTAGGTGGTCTTGGATCCATTTATAGCGCCTATTAAGCGCTACAGCGATAACTCGGAGAACACTGGACGGACCGGGGGAAAAGTAATAATTTTTCCGATCTTAAGAGATCAATAGAACAGGGTCGAGTCAGTAATCGCTACCCCACAATAAAGGCCGCTTGTTCTCAATCGGCATTTTAGGGGGGTTGAGATCTAAAGGAAACTAGTGCCGTAGTAAGCGTCACCATAGACCAGGATGTCCGCACGCGCGAGATGTTAAGCCTTCAAACAAACTTAGTCACTACTACCATCTGCGACCCCTATATGATGAGCTGCAGAGCGGAATGTAATTGAGGAGCCTAATTTTCGGTGGGGAGCCGGTTGACGTGAAAGGCGATGGTCTCGCTGGGTAACCAGACAAGGCTAATAGCTATCGTGCTCCCTACTGGATTACGCCACCCCTCAGGTTCCGAGGGCCCGGCCAAACTATGTTGTGCTCTTTGTACTAGTATAGACAGTGTAGATTTCAAAACCCGGGTGTCACCTAGGGCGCTCATTCCCAGTACGCTGGGTGGTGACGTAGATCATGGAACCACTACGAGATTGTGTGCAGCTAAATGTATTCGCGTGTTAAGCCCGGTACAGCCCCATGAGAACATTTAGCTATCGTGATTTAAAGTGTACACCAAAGGAATTTCTGTATCTACGGGCTTCGCAGACGAAATTACTCACTCTATTCCACGTTGGGCGGTGTTAGGCGCCCTGCGACCGGCTGGGTATAAGGGGGAGGACCAGTAGCATACACTCATCATCATTCGCTATATCCGATAGGAGGGGCAGGTCATCCGTCGGTAACTCTGATGCAGGCCCCACCCAACAGGTGACACTCTCAACCAATGTGGGCTGGGTTGCATGTTACCGCCTTTTCAAGCGACGTATTCACCTCTTCCAGGCTATATCAGTTGCGCAACAGCCACGACTCTGAAACCTCCTTCCGGGCCCACCTAGGCACGCTGAGAGTCGGAGAGAACAACTTCCTTCTTCGCCCTTTGTTAGTTCTGAAGTCACGCGGGTCAGGAGATCGTTGCCGAAGCGTGGAAACTGACATCGTGTTGATAAATTAGGCGCCGGTCCATCTTTGTTAAGTTTAGGGTAGTAATTGCGCTTGCCTCGCAACTAATCTGGACCCACAACAAGCATCTTATGAGATCTCAACATGGGACCAAAAACATAAATATCATTATTGAGGGGAACGGTATAGATGAAGGTCAAATTTGATATTAAAGATGTAAAGAGTGTGGCAGTGGGGAAGTGGGTCAGACAACTATACCGCAACTAACCCCTTTTAAAGTGTAACATGACCCGTTGGTCCCGGCTCTACGCGCCTCTTTCGAATTACGTACGCCCACACTTTGTCGTTTACGTCCTTTCCGAGATAAACTGTAAGGAGGGGCACTGATCCCTGACGCGGGCAAAATTCACGATTTACAGGGTTGGACTACCTGCCCTTCAGTACAAATCCCATCTTTACCGGACCTCGGAGCCTGATTAGCTACAAACTCACAGATAAGCTGACGACGACCGCACCATTCTATACAGCCGAATTAAGCCCAACCTTGTATCTGGGCGTTCCAAAGCAAATACGAGCCTAGTAAGCAAAGCGCCGCTAACTAGACTTGCACAGTGAGCAAACATGGAAGCGTATGTCAGTGATATTCCCCCCGTCATTCCATCGGAGTTATCCTTAGATATAATAGCAGAATAATTAAAGCCTCATTGTGGTCATTAGCCTCCGCGGCCCTGCCTCACCAAGCCCATACGCGGCGGCGGAATCACGTTGGAAGTGCAGCAAGGATCGTGCCTTATGCGTGATTAGCAGTTGCTTCGGTGATATCAGTATAAGGCCAGTACTTCTCCTCGGCACTCCCTCCCTATATAGTAAGATTATTTTGGGCTAGATACTGATTTGGAGCGCCAGAAGCAAGCTGGAAATCCGAATTCGACAAGTATATCGAGGCGGCTGACGAGCTAACGCGCGCTACCCCGCCCGCCCTCGTACCCATCCTTTGTGCACAGTGCGAGGACCCTCCGCCTAATCAACCTTCCCCCTATTTGTCTCTTAACTAAAAATGCGAATCGTCGGCACACAACAAATTCTCTACTGGTAGCCTCATGCCTAACCGCATTGGAAGTATTTGCTGTAAGTCTTGAGTACCAATCAAGAGTTCTGCACGCTGTGTCGCCCCTCGCTAGCTTATCCTGGCGGGTGTCAATGTCAGTGCATCTTATCAATCAGTCTTCGGCCTAACGAGAACACAGTGGCGACAACACTGGCCACACATGAAAGTGGAGGAAGTCGTCGACTCCAGTCTGAAAGCGCTCTGGACATGAAGAGGTTGTTTCGAAGTCGACCACAGTGTCTTAGGCGCCTTTACTGGTGGAAGTAGGGGGGTAAGAACTAAGATTACCTTGCAGTAGGGTTTAGGCCATAGGCATACTGACTTTTTAGAAATAAGTACCCACGGCTTTAATGGACACAGCCTTTCCGATCTCCCGGCTGTCAGAGAGCTGTTGAGTGTGACTCCACCTGAATAGGCCAGAATACCATATAGGCGTCAACCCAATAGGCACACAGATCTGCAAGTGGTTGCGGCGTGGCGATGGTACACCACCAGGTTAGTAGTCCCCGCACGCGTTAGGCCACCAGACAACTATCAATCCTGATTACTGGCCAGTTTCGGCTCAATTCCTTACTACAGGTGCTGTCCAACTCGGCTCTTCTACTATAGGGAATTCAATACGGGTTTCACGACACAAAAGGGTTTTTCGTCTATAATGACAATTTGACCAGACCCAGCTATTCGACTATAAGTATAGGGCAATAGCCGTGTGTTGACAGTGGGGAAGAATTATGGATCACCTCAGACAGACAAAGCTGCATAACCTCACCAAGCTATCTTGGAGCAAAGGGCCTTGGGGCACCTGTCGAGGTCATTCAGCACCACACTCAGCCATTCCTGAGATGTCACCACGCGCCATACCCTAGGGGGTTTGTATCTACCTCAGTCAGCTTGCCTTCTCGCGCTGCGACATGTGCCCCGTTCGGAGCGCTTAGGCAACATGTGCCATTAATCGGGAGTCGGGTTGGTGGGTTAGCCCCGGCCTAATTAGTGTGTAGTCTTGATTGATCATGCGCGGATGTCCTCGAGTTGTTATCAGTGCAACAACTATGTACGCCCTCTCGTAAGCTCAACGGAGGAGTTTTATTTGGGTTGTCACGCTAACTTGTGCGTGTGTAGCTGGACTATAACGTGGGCTTGCCCCCCAATTGCGGGCCTTTGGTGGTGAGCAGAGCGATGCTCGCAATGAGCCGGAGTCTAAT
		</sequence>
    <sequence><taxon idref="Location_3_1_1|28.98940757246094"/>
			GCGAGGCGTAACTATCACGTAAGCCGAATCCTCAGAGAATCTTGTTGGCACTCGACTTTTGACGTTGCAGAAACCGCTCGCCGACGACCCTCTCTCAGTTCGGGCCTAGCCAGGCGCGGGAGCAGTGAGTTGGGTGTCAACGAACAACGCCGGTCTAAGATTCTCCAGGCCGTAAGTTCTGAGCTGCTTGAGGTTCGTCGGCTGGCCGGGCACTCCTGTTTTAGGACTGGGCACTGGACATAACACTCCCCTCCAGGTCGGTGAGAGTAATGGTTGACGAGTCTGGTGGCACGGACAAACCTTATGAGTTTGGTCGAACGTGCAACGGCTCTAGATGTGTTCTCCGCCTACATGCCCCTCATGTTCCAGGTGACTGGGGATATCTGAGACGCAGTCAGGATACCGGCGCCAAATATATCGGAGACTACCTCCCAGCTCCGAATGAGAAGCAATAGCTGGGAAGTCACGTGGTACATACTGGACGTTCTGAGTCGATGTTCCCTTGCATTCTTGTCTCGGAAAGACTGTTTTCATAGAAATCAATCCGATTGGTCTTCTGGCATACACTATTGGCTGAATACCGGTTGAATGCTCGTATCTCTGTCTCAATATCGGTACACTCCAGAGAGTGTCAGTTCTGCAAGCGGCTAAGGTCAGACCCGCCCACCACGAGTTTACGGCTGAGTGCAATGGGTATCATCAGGAAGGCATGTCGATTAGGGATTCCCGGTCTCTAGTCGTGTGCATTGACGGCTGGGACTTCATACAGAGAGATGATTACTGGGCCTCTACTGACGGTCCCTTTCGCGCAGTAATTGCCCGGCTCCACAGGCCAAGGACTAGATCAATGAGTTTTGGACGTACAAATTGTGGGAGGGTGACCCAAGTAGTAGACAATGGAAGGCAACGCACGACTATAAGTCTCACGTTCCACCAACTTGAGCAGTGTCCTCTAACACCTTTGAATTCAACGGAGACGCTTTCCTGCTGCCCGAGCCGCGCACTCCTCAGTCCGGCTCTGGCCGTTCCGTATGGAGCCTCTTTAACAACCGAGGTTCTTACTGGTCTCCTCTTACCCCGGTACTTACTTAAGCGTACTTATGTAATTGGTCTACAATCGCTCTCTATGGATATCCAGTAGGATAATCTGAAGAGGGTGCTCGGTCCCCCGGTTCCCACTCCGAGAGACATCGCAGGGCTCTTACTACTTTAATATGTGTGCCCTATTGAGAACATCGGTCGATGGATGTATGTCCTTGGCCTCGCAAGAACACGAGGTGGTCAACACCGGTATTGCTGTATTTACCTCATGTTGGTTTCTCCGGCTCCCATGGGCACGCACTGCAGAGTCTGCCCGCTGTGCGACTAAAATTTAACACGTTTATGTTTATAAAACAAGTTGTATAATGTTTCGGCGAAGTAGGGGATTGACAGTCGGTCTTGATCTACGATATGGTGGAGCTCTGGTTAAGGCCACTAAAATTCAGGTTCGGGGAAGATGTAAGACGCCCGTTCCGTTTGGTTGGGATTTTAAATCCGCTACCCGTTCACTTAAGGAAGAAGTGAGTTGTACCGTCAACTGGAGTCTGACCATGCTGTCGCTATTGATAAGAGCATTGGAAAAGGACATAACCTCTCCTGCTTTATCGAGGACAATGAGTGACGATAACGTTTCTCTGAACACTGTGCATATAACACTAATGTACTCTCGTCCCCTAGGAATTGGTAGTGCCCAGTTACCGGCTGGTAGAAGCTTACACGGCGAGGTAGCCTGAAGCCGTTAGCTAGAGGGGTAAAATCTACAAGACGTCACGTAAGACCAGGGACAAATTCGAGTTTGCACCCTTGTGACCCCGCTCCCTTAATACCGTCGTTTCTCATGAATTTTATTGAGCTAGGTCGAGAGTAAGGATGTAACTCCAGGCGTGTACCGACACTTAATGTATGGCATGACGTGTCTCACGTGATTGCGCCCTGAGATCATCACATAGCGTAGTTACGTTTGCGCATGGTACGCGTCTCCAAAGCGGCAAACCGCACCCCCCGGTACCCTTGTAGGATGCAAATCCTCCTTTCTGTACCCTACGCATTAGGTCTAACACCCCGGTGTTAACATTAGACGGCGAAGTATCGCAAAAACAGCGTTGAAATAAGAACCAAAGCGGACTGATCGTGTTATTGGTCGGCCTCCCTTTCGGAATGAGACTCCCCAACCCCAGTTCACACGGTGGACGCAGGTTAAATGCATATACCCGTGCGGAAGCTGTGTCAGAGCGGTCGGTCTGTTAAACCGTACACTGCGTTGACCAGTTATAATACTCTCTGCAACGCTCAACTGGATACGATCACATATGACAGAGTTCTAACCTACCCTTCTCGGGAGAATACTCTACTACATTGGTCGCGGGATGAAATGCCATCACCGAAGACTAACAGCGTGTACGGGCTTTCACAATACGTTATTGATATTCTCCAATGCTCAGCAGTCCGAAACACCCTAATGCAAAAGGCATAAGTTACAGATCGACACTCCGGTCGGAATGTGAATGAAAGTCGGAGGCTGCCCTAGCTTATCCAGGTTGGCCGTTTAATTACTAGTGCAATTGGGTCTTTATTCGGTCGGGCAAAACTAATCACGTACAAGCTGCAAGTCAGGCCGTAAAATATTATTGAAAGAGTCGTGGTAAAAAAGTGCTCGAAAAGCCCTGTGAGGCACGTTCTTCTACTACCTCAGAGACATCTGTGCGCGATCACGTGAGGCTTGGACCCCTAACCCAATCAACGATCTAAGCCCCCGTGCCATATCGCCCCCGCCGCCACAGGCACTCTGAGCGCTTTACTGTGTTGCGAACGCTATTGACCGGCGGTTCTAATATGGTGACTGCATTCCCACGACTACATGCTACACGCTTTCAATACAGACACGTCCCATGTGAGAAGACAGACGTGGTGTGTGTTAGGGTGAGTTCCCACGGGCGCAGAGATGGCTAGGTTCGAGTAGGCCCCTATTTAATATTGCTAGTTACGATAAGCACACATTGCACTCTGGTATGGTCTACTCATGGGGCGCCGGCGACAAGCGGAGTAGACTTAAAGAATTTGGCTTGTGAAAAGAGCATCCGCTCTAGTTCCCAGTTTAAATCCCTAATTCGGACCCAATCCGATTTCTGAGCAGCCTGAGTAATCCTTTACTATAATGGTATCTGGATAGTAAGCGCTCTCAGGAGCTTGATTGTTCACGCGCGAATGGGTCGCCGGGTCCGGAAGATAGTGATGTCCGTACTACCATCCCAAAAGATCGTATGCGGGTCTTGAATGCCTACTTAATGGGAGGTGAAAGGCCCCCGTGGTTAATTACTGCTATACCACCGTATTAAAGGACGAATAACACCGCTTCTGGCGCGGAAGCCGGCTTGAGCTGGGACACCCAGTGGAATGAATAGTTAATTGAAAACGTCTTGCCGGGCGATGCAGGTTGTGTGTGGCCTTCGGCTTGCGGTACGGCTATGTAGTTCCTGCTCGGGTCACTCGATGCTCACTCGTGTTGCGAAGAACCTTCGCGGCGTATGTCTTCCACGTACAGAGATGTTTCCGACGCTGACAAGATCGCCTCTGGAACCAGATTGAAGTGATAGTTAGACCTTGGTTGTGGAGATCGCGAGTGTAGGTCGGTTCGAACCGCGGAAAGTTATACTTTGCCTCAGTGTCGAGGCACTATGCCTGTCATAGGCCGGGTTAGCCAGTGCAGAGCCAAGATTCACGGTTAGCTGTAATGAAGCGTGACGACGGATAAGTAGGTCTGTGTACCTCTTTGGAGGGCAATGCCGCTCCGATGGGTGACCCTCTGAATACACCGACTGCGGATTATATGAGGGCTTCCCTTGATACAGTAAAGTAGTAGACGTTCCTGTCTTTATCGAGATGATCAAGGCCAAGTCACCGGGTTCTTCGGAGCGCATTAGCGAGTACTAGATACAAAAGCCTCTCAGGACAATCTCCTTGCGGGTTGTGGACCGGCTATCTTGTGACGGTGGCGCGAGGTGGTGACTAACCGGGCAACTAGAAATGAACAGCAAATTCACAGCGGCCTGATCTGGTAACTGATCCACACTGATTATATCGTCTACAATAGGAAACCGGATCTGATGCTAAGTAATCGGGACGCCTCCGGACTAGTTGCTGCTGAGGCGGCTGTGGTCGAGTTCATGCGGAGTCCCGAATGTTATTTGCAAGAAACAAAATACGTTGAGGCGGCCTATACGTTAATTACTACCGCCGATCAGAACGACTCCTCAGGCCTTGGTTCTACTATCGATCCTCGACTGTGTAGATAATCACGCAGGTCCGATTTACTCCTCCTATTTTACATATAATCTATTCGAGAGCCACGGTGGTTAGCAGTCTTAGTAGTTTTTATCTTGAAGATTTTCTCCATGTGGTTGGGCACCGAAACAAAGATCTACCTCGCCTCCATCTAGCGAGGTCCGCCGCGCGTGTGAGCGTGCCTTTCACAAACAGTGAACAGGATAGTGCAGTCACACAAGGTTGGGCGCAGCTCCAGTTGCTCATTCGTGTTCCGAGTACACACTCTACCATAAACCGCTGCCACAGGGATAATTCGTCCCTATATGAATGTGCAATGCTCGGGGGAGGCTATTTAATTATGAGCCGTTTCGCGTGCGTAGCTGAGTATGAGTAGACGGAAGGAACTGTATTGCTCTACATGAACAGACTACCGTCGGCCTGTTTCTGTGTCATAGCTATTCTCAAATGGGGCAGTTGTGAAGACTCTTGGCTTTAGATATACGTAGGGCACGGTTGTAGTATCAGTGGGACCAGGTATGATAAATCCCCCTGCTGCATGACCAGAGTGTACCTTGCCATGTTCTCTGTTACAGCCACTTTACATAGACGCTTAAGGCTTGCTACGGGCACTGGAAAAACCCTAGGGATACTAATCCATGGATTATCGTGAAAAATTCATCAGTCATCCATATCGTTGGGCGTGACCCTCGGGGTTTCCAACTAGCGGATTATAAAGGGTAATCGCCATGTGATTAAGTCCAGAGTTATATACCATATTTAGAGCAGTGGTCCCTGACCACCGACAATGAATTCAAGCTATACCAGAAATGTGCGTGCTTCAGCAGCACGTCGCCAACCGGCCTACGCAATTGCCAATAACCCGTGGTTCCACTACTTCAATGCGCCAGGCTAGCTGGGATTTCCAGACACCCAGGGAGCGTTCCCGAAACAGTCCCGCTTATAATCATATCAGATTAGCAAACCCTGTAGGCCGTTTAGCCCGCGGAATTGCATGGATCAGCCTCGTTATGTACACGGGACAGCGCGGTTTCCATCAATGCTCTCTGGTCCAACCCCGCGTTGACAACTGACGGGTCCATGCACATAGTAGCAACCGTCATATGTGGGTATTGAAACAGGTCTAACGATCTTCTTCCAGCCAGGTATGACCCGAGGCGTGGAACACCTCAAATGATGAAGGAGGCGCGAGCGTGGTGCAAATGGGCGGCCGTTTGTCTTTGGGTGTGTTGTTACGCATTACTCGGAATCTGGGGATTCTCAGAAGCACCAGACCTATGGGGAAGCAGCCCCATTAGCCTGGCTCCGTGCTGTCCACCTCTTTGGATGGGCAAGGAGAAGGGGACGTTATCCGCCCACTGTGGTAGGAATCTGTCAGTGCTGGCGGAGGGGGGGGATAGTTCAAGCTCCCCTGCACCTTTGGTGGTCAGCGTATCAGTTCAACAGAAGATAGATCGTAGCACCGATCATATGATTCATGGTACTCATCAATACCGCCGAAGCAGCATTTCACGCAGAATCCAGACTGCTCGGGTTAGCCGCGGCGTGTTGCACTAGCATCACTCAGCATAGGCGGTCAATTTAAATACAAACGCCATCACGGTACGTCAGCTTAAATGTCGCCCTACCCGCCCTGCCGATACAACATGGGTTACGATACTAGACCCAGGTGGTAACCCAGCTAAAGCGCGTCTTGTCAGAAGTTCGCTCGAATGACGATGCTGCCATGTGGGGTTAAAGATGCGGTCCATGACCAACCCGGGGGCCGATATAAGAGGCTTGGGTTTACCTGCCAGTGTTACGAAGTCCACCAAGTGGGTCTACGCCTGAATACGTGATCGGATATTGCCGTCGGACTATTCATTATAGACAATAGCTTCGGTGAGCCCAGCATTCGGTTCCGGGTGTGCGCCCACCTCGGCTATAGTCGCATAGACGTGCGTGTTGTCAGGGCAACGGCGAAAAGACCCGAACCCGATAATATATGGGGACCAGTAGCACGATCTTCAATCCCTGAGTTAACCCATCCGCGGTTGTCTCAGAAATACCCCAACGGCCAACAGTATCTACGTTTAACCTTTCCGTGCCCCGGTCGCTGCGGATAGGAGTCGAGCCTGAGCGTTAGTAATCATACTCTAGTACAGTTGCAGTGAGCTGAGCACAAGTGGGCCAATTATGGCACGGTAAACAAGGTAGTGTAACCGGAGTACATTGAGACAAGCAGCTCTGTGACCAAGTGCGTCCGGCATACTCGTGTGCTCAGAGTATTCGCGGTTGAGATGCAGCTGAGGCTTTATAAGCAATCGGTTTCTTCTAAACTCTTGGATTTCTTATCTTAGATACTACAGTAAAAGGGCCAGACACGCCGCTGGCAATCCGTCTGACCATTCAAGAGGTAGAGCTGAACATAGGGCGGCTGAGCCAATAATGGCCCGTAATTCATTGGCTGTAGCCTACCTCACAAAAGGCCACACGGGGAGCTCCGTATTGTCCTTCTGGCCGCGCAGTGAGGCAGCTAGGTTGACGACCCCCTAGCTATAGCTGGGCTTTGAGAACTCGGCGATGCTGTGTAACGTCCAGTAGGCCATTGAATCCCCAGAGCAGTCGGAGGTGGCCGGAATCGGCAAAGAAGGGGGACGACATGTAGGAAGCGGACGTTGTCGTCTCGTGTTACTCGGCTCTTACGCTTTCGCGAGCGGTCAGCAAAGTGCTGGCAATGTTTCCTCAAGGCGACGAGCAGCATACCTTAAGTGGCTACTGTAACTTTCGAGTTTGATCCGGGAGGGTGGTTCAGGACCTCGAAAAGCCGTCGGTAGAGCTGGTATCCTTCTGACACAATGACTAATTCATTCATTTCGATGAACTACAGTTTCTATCGAGGTGGACTGTGCTGTTTCGTTACAGCTCTGGTTATCTAGAATGACCCTCTCGCGTCTCTTAACTCCCGAGCCGGTGCTTTAGGCTCTGCTCTGTAGACAGAGCGGGTAGCCGGAATTCGCATAACTCTTGGGGACTGCGGCCTGGCCCAATTGTTGAGTGTTGAGATAGGTCACTGCGGACACGGCCTTTGCCTATACAATTCGCAATGTTAGCGCCAGATGCGGTTGCGCAGCTGGCTAACGTTCGAACATAGCTTCACTTCTGTAGCACGTCGCCTAAATCTGCACTGCCAACTTAGGCACGGTTGGGAGGTAGTGTATGAACTCAATAATACGGTGGTATTAATTTGAATGTGAAATAGGCTTTATACCTCGGCAGATACGTGGCCAGGCGCATGAAACGACAACACTAAAGATTTAAATTCAAGTTAACAGCAAGATTTTCGTCATTCTCGGCCGTTGCGGTTCTATTATCCTTTAACAATAGTTATATATGAACTACCTGATGGACGCACCTCGTCAACGAGCTTGTACATCAGTCGTCCAAGCTACCCCCCGACGCCACGCTGATTGTTTCTTTTTTTAGCCTCCCATATCCTCGTACATAATTGATGAGTTGGTTGCACCTTCACGACCGGAATTCGCGCTCTTCCCGCCATGAAACAAGTACCGCAAACAATCGCGTTTACTGTAGACAGTTCATGCGTCAGCCGTCAACTGGTTTGCACGTGTCGAAGTTACTTAGTTATCTGGAACTCCTTGCAAACCGGGTTCATGTGCCTGCTAATGGTTTCTGTGGTCCCGACAGCGCCGACGCCTCCAGAGGCTAACTCACGCATAGTATTCGAAAGACCTATTGGGTGGGAGCCAACCGAGCCGGACTTACTTCGCCGGCTGTCATGGGAGCGCGAGCGTATGCAGCAGCCCCGTAGCGCAGCACATTTAGTAGGATGGCGAGAACCACTCCGCGGACACGGAAACATTCTGGTTACAGATGGTTGGACTCGACCATGCACTAACTCACAATAGATTTGACCATTACATCTGAGAGAGCCATTGACGGCCTAAGGCTTCTAGAATAAGCTATCGGACCACAGCTCTCCCACCTACGTCATACGACTAGGCCCAGTTCCAACTTCGTGTTCAACAAGTCCTTAGCTGTGTAGGGAAAGGACTATCACCGCGTCCAGGGTCTAGTCATTCGCGGTGTCGACTTATGAACCGGCTCTGGAGGTGGCCTGTCGCAATCGGCCATAGGTACCTATAGACATACGAGACGATGTTTCATGAGGGTGACTCATTGGACGCGACTAAACTAGGATAAGATATAGGTAGGGTCCCTGTGATTGAGCCTTGCAACCGGATTTTTATAACTGCGTGCAGTTATTGGAAAGCAGTACATGCGCGTAGTCCTCATACAGAGTTCATATACGTCGTTTGTTGCCATTGCCAATTTTGCCGCGATGCTGTATCTGAACGCCGCCATAATACTCTTGGTCGCTGGGATTATGTTACTTAGCGGGGCGCCAGTATAGTATTCGACCAAGAAAGCAAGGGTGGATGGGCCTCCAAGGAGTTAAGATGTAGGCCGCGGTCAGCTCCCGGTAGAATAGGCACTAGTAGCACGCAGGGTGGGTCATTTCAAGGTGGAGAATATTGGCGCGAAACCGTTGATATGCACCGCCAGTGTTCTGCTTCCTTTTGCCGTTCCTCTGTCAGATCTAAGGTTGACACTTCAAACCATATGAGGGGTTCTAATGCCGGAAACCATCTCTATGGTTCAGATTTGACAAGACTTACCGGTGGTACCAAGCGCTTGGTGCAACGACGATGGCCCACACTGACCAGGTACCACTGTCTTCTTCGCGACCCTGGAGCCAGGGATCAGGGGACGCACTCTGTGGAGGAGTGAACAGTCGACATCAGTAGATTATTGGGATTGTACCTAAATAGCAGTGAACGAAGGCTCAAATATTTGACTTCTGTACGGAGAGCCGTATCAGAGTACAAACTAAATCCAGCCATATTTAGACTTTAACGGTTACATCTTGGGCTCACCTGAGTTCGACTCGGGAGGCGGGACACTGAGCTAGATCTCCGAACAATTCTTCCGGCAATTGGCTTATCTCTGTACAAGCACGTGTTCAAGTTGAGATACGCAGTCGCCCGTGAGCACTTTGATGGACAGGGAAAACCGTGTAGCGCTTAGTAGCGCAGACTGCATAGCGCTCTCTACTAGGCCTAATCGCATCCAAACCACCCCTAAAGAGGGAAGAGACCACGCGCCGGCGCGGTCCCGCAGCGTCAGTGCGTTGTAGCCATTCGGTCGGCCAACCGAAGGACACGCCCGGGACTTTGGTGTAAGCCGTTTAGCACCATGGTAGTCGGTCACGTTGGGGTTGACATATCACTGTCTTGGCCGCAGCAAGCGTCTCACTTTATATTAGGGGGATATGCTCTTTAACATCGTATGTTTCCGACGCTGGTTTGTAACGAACAAAAGCTTCATGATTGCCTCAGAACAAAGCATGACTGAAGTAGTTATTTCACATATAGGCCCTCGTAGCTTATGCCATGTGTATGAGTCAAGGTTTGCCATGAAGATCCGACCGCCCCTAAAAGTCAGTAATCCATAGGTATGGGGGACCTGTCCGTCTCGCGCCTAGACACCAATCCGACAATCAATTACGTGGCTCCGCACCTCTGCAGCAGTATAATTAGGGCTGTCCGCGTAGGGCTGAAGTATTGCTCTTTTTGACACGCGTGCTAATGGTGTCTGCCTGAGGCCATCCGGACGGAAACCGTCTAGACGCCAGCAATCAGCCTCTGGGGCCGAACATCTCTCATTACGGGTCTTAAATTGATGTATTACGTTAGATCGCGGGGTATGTCAACGTAGTTGCTCCCACGGTTCATTTCTGTAACAGGGGAGCCCCGAACTGTCACGAGTCTGAGACGGGTGACTGCCTAGATCTGGCTGTTGGTCTAACAAAGTGGGCATAGGCTAGTCTGTAGGGCGATCGGATGATTATAAGATCTACAGTACAAGAATTTGTGGCGCCACCCTTTATAGAATGCTCACTATTAGTACGAGGCGTCACCATACAATGCGAATATTTGCGGAGCCTCCCCTGAAGGCGTGCAATCCGGCAATTAAATTCTGGCTCTCGGGCCCGAAGATTGGTCCGGCATAGTCAGTGAAGCTCAGTAATCGTATTACAAAGGAAATCATCTCGTGATATTTATGCAGTAGAAAACCTACCGTAGCGGACTACAGTCCTTACGCTCAGCCCTTGATTCCGGACAACTATTGATCTTCTCCCAGGAGAGAGTTGACCGTACTCGCGGCTAAGTCGTTAGATAGGAAGATGCGTAGACGCAATGGGCTCGTTATAGTACGGCCCAAAATAAGCTGGCACATAGCATACGGTCCTGCGTTAGGTGGTCTTGGATCCATTTATAGCGCCTATTAAGCGCTACAGCGATAACTCGGAGAACACTGGACGGACCGGGGGAAAAGTAATAATTTTTCCGATCTTAAGAGATCAATAGAACAGGGTCGAGTCAGTAATCGCTACCCCACAATAAAGGCCGCTTGTTCTCAATCGGCATTTTAGGGGGGTTGAGATCTAAAGGAAACTAGTGCCGTAGTAAGCGTCACCATAGACCAGGATGTCCGCACGCGCGAGATGTTAAGCCTTCAAACAAACTTAGTCACTACTACCATCTGCGACCCCTATATGATGAGCTGCAGAGCGGAATGTAATTGAGGAGCCTAATTTTCGGTGGGGAGCCGGTTGACGTGAAAGGCGATGGTCTCGCTGGGTAACCAGACAAGGCTAATAGCTATCGTGCTCCCTACTGGATTACGCCACCCCTCAGGTTCCGAGGGCCCGGCCAAACTATGTTGTGCTCTTTGTACTAGTATAGACAGTGTAGATTTCAAAACCCGGGTGTCACCTAGGGCGCTCATTCCCAGTACGCTGGGTGGTGACGTAGATCATGGAACCACTACGAGATTGTGTGCAGCTAAATGTATTCGCGTGTTAAGCCCGGTACAGCCCCATGAGAACATTTAGCTATCGTGATTTAAAGTGTACACCAAAGGAATTTCTGTATCTACGGGCTTCGCAGACGAAATTACTCACTCTATTCCACGTTGGGCGGTGTTAGGCGCCCTGCGACCGGCTGGGTATAAGGGGGAGGACCAGTAGCATACACTCATCATCATTCGCTATATCCGATAGGAGGGGCAGGTCATCCGTCGGTAACTCTGATGCAGGCCCCACCCAACAGGTGACACTCTCAACCAATGTGGGCTGGGTTGCATGTTACCGCCTTTTCAAGCGACGTATTCACCTCTTCCAGGCTATATCAGTTGCGCAACAGCCACGACTCTGAAACCTCCTTCCGGGCCCACCTAGGCACGCTGAGAGTCGGAGAGAACAACTTCCTTCTTCGCCCTTTGTTAGTTCTGAAGTCACGCGGGTCAGGAGATCGTTGCCGAAGCGTGGAAACTGACATCGTGTTGATAAATTAGGCGCCGGTCCATCTTTGTTAAGTTTAGGGTAGTAATTGCGCTTGCCTCGCAACTAATCTGGACCCACAACAAGCATCTTATGAGATCTCAACATGGGACCAAAAACATAAATATCATTATTGAGGGGAACGGTATAGATGAAGGTCAAATTTGATATTAAAGATGTAAAGAGTGTGGCAGTGGGGAAGTGGGTCAGACAACTATACCGCAACTAACCCCTTTTAAAGTGTAACATGACCCGTTGGTCCCGGCTCTACGCGCCTCTTTCGAATTACGTACGCCCACACTTTGTCGTTTACGTCCTTTCCGAGATAAACTGTAAGGAGGGGCACTGATCCCTGACGCGGGCAAAATTCACGATTTACAGGGTTGGACTACCTGCCCTTCAGTACAAATCCCATCTTTACCGGACCTCGGAGCCTGATTAGCTACAAACTCACAGATAAGCTGACGACGACCGCACCATTCTATACAGCCGAATTAAGCCCAACCTTGTATCTGGGCGTTCCAAAGCAAATACGAGCCTAGTAAGCAAAGCGCCGCTAACTAGACTTGCACAGTGAGCAAACATGGAAGCGTATGTCAGTGATATTCCCCCCGTCATTCCATCGGAGTTATCCTTAGATATAATAGCAGAATAATTAAAGCCTCATTGTGGTCATTAGCCTCCGCGGCCCTGCCTCACCAAGCCCATACGCGGCGGCGGAATCACGTTGGAAGTGCAGCAAGGATCGTGCCTTATGCGTGATTAGCAGTTGCTTCGGTGATATCAGTATAAGGCCAGTACTTCTCCTCGGCACTCCCTCCCTATATAGTAAGATTATTTTGGGCTAGATACTGATTTGGAGCGCCAGAAGCAAGCTGGAAATCCGAATTCGACAAGTATATCGAGGCGGCTGACGAGCTAACGCGCGCTACCCCGCCCGCCCTCGTACCCATCCTTTGTGCACAGTGCGAGGACCCTCCGCCTAATCAACCTTCCCCCTATTTGTCTCTTAACTAAAAATGCGAATCGTCGGCACACAACAAATTCTCTACTGGTAGCCTCATGCCTAACCGCATTGGAAGTATTTGCTGTAAGTCTTGAGTACCAATCAAGAGTTCTGCACGCCGTGTCGCCCCTCGCTAGCTTATCCTGGCGGGTGTCAATGTCAGTGCATCTTATCAATCAGTCTTCGGCCTAACGAGAACACAGTGGCGACAACACTGGCCACACATGAAAGTGGAGGAAGTCGTCGACTCCAGTCTGAAAGCGCTCTGGACATGAAGAGGTTGTTTCGAAGTCGACCACAGTGTCTTAGGCGCCTTTACTGGTGGAAGTAGGGGGGTAAGAACTAAGATTACCTTGCAGTAGGGTTTAGGCCATAGGCATACTGACTTTTTAGAAATAAGTACCCACGGCTTTAATGGACACAGCCTTTCCGATCTCCCGGCTGTCAGAGAGCTGTTGAGTGTGACTCCACCTGAATAGGCCAGAATACCATATAGGCGTCAACCCAATAGGCACACAGATCTGCAAGTGGTTGCGGCGTGGCGATGGTACACCACCAGGTTAGTAGTCCCCGCACGCGTTAGGCCACCAGACAACTATCAATCCTGATTACTGGCCAGTTTCGGCTCAATTCCTTACTACAGGTGCTGTCCAACTCGGCTCTTCTACTATAGGGAATTCAATACGGGTTTCACGACACAAAAGGGTTTTTCGTCTATAATGACAATTTGACCAGACCCAGCTATTCGACTATAAGTATAGGGCAATAGCCGTGTGTTGACAGTGGGGAAGAATTATGGATCACCTCAGACAGACAAAGCTGCATAACCTCACCAAGCTATCTTGGAGCAAAGGGCCTTGGGGCACCTGTCGAGGTCATTCAGCACCACACTCAGCCATTCCTGAGATGTCACCACGCGCCATACCCTAGGGGGTTTGTATCTACCTCAGTCAGCTTGCCTTCTCGCGCTGCGACATGTGCCCCGTTCGGAGCGCTTAGGCAACATGTGCCATTAATCGGGAGTCGGGTTGGTGGGTTAGCCCCGGCCTAATTAGTGTGTAGTCTTGATTGATCATGCGCGGATGTCCTCGAGTTGTTATCAGTGCAACAACTATGTACGCCCTCTCGTAAGCTCAACGGAGGAGTTTTATTTGGGTTGTCACGCTAACTTGTGCGTGTGTAGCTGGACTATAACGTGGGCTTGCCCCCCAATTGCGGGCCTTTGGTGGTGAGCAGAGCGATGCTCGCAATGAGCCGGAGTCTAAT
		</sequence>
    <sequence><taxon idref="Location_3_3_1|40.36312930870329"/>
			GCGAGGCGTAACTATCACGTAAGCCGAATCCTCAGAGAATCTTGTTGGCACTCGACTTTTGACGTTGCAGAAACCGCTCGCCGACGACCCTCTCTCAGTTCGGGCCTAGCCAGGCGCGGGAGCAGTGAGTTGGGTGTCAACGAACAACGCCGGTCTAAGATTCTCCAGGCCGTAAGTTCTGAGCTGCTTGAGGTTCGTCGGCTGGCCGGGCACTCCTGTTTTAGGACTGGGCACTGGACATAACACTCCCCTCCAGGTCGGTGAGAGTAATGGTTGACGAGTCTGGTGGCACGGACAAACCTTATGAGTTTGGTCGAACGTGCAACGGCTCTAGATGTGTTCTCCGCCTACATGCCCCTCATGTTCCAGGTGACTGGGGATATCTGAGACGCAGTCAGGATACCGGCGCCAAATATATCGGAGACTACCTCCCAGCTCCGAATGAGAAGCAATAGCTGGGAAGTCACGTGGTACATACTGGACGTTCTGAGTCGATGTTCCCTTGCATTCTTGTCTCGGAAAGACTGTTTTCATAGAAATCAATCCGATTGGTCTTCTGGCATACACTATTGGCTGAATACCGGTTGAATGCTCGTATCTCTGTCTCAATATCGGTACACTCCAGAGAGTGTCAGTTCTGCAAGCGGCTAAGGTCAGACCCGCCCACCACGAGTTTACGGCTGAGTGCAATGGGTATCATCAGGAAGGCATGTCGATTAGGGATTCCCGGTCTCTAGTCGTGTGCATTGACGGCTGGGACTTCATACAGAGAGATGATTACTGGGCCTCTACTGACGGTCCCTTTCGCGCAGTAATTGCCCGGCTCCACAGGCCAAGGACTAGATCAATGAGTTTTGGACGTACAAATTGTGGGAGGGTGACCCAAGTAGTAGACAATGGAAGGCAACGCACGACTATAAGTCTCACGTTCCACCAACTTGAGCAGTGTCCTCTAACACCTTTGAATTCAACGGAGACGCTTTCCTGCTGCCCGAGCCGCGCACTCCTCAGTCCGGCTCTGGCCGTTCCGTATGGAGCCTCTTTAACAACCGAGGTTCTTACTGGTCTCCTCTTACCCCGGTACTTACTTAAGCGTACTTATGTAATTGGTCTACAATCGCTCTCTATGGATATCCAGTAGGATAATCTGAAGAGGGTGCTCGGTCCCCCGGTTCCCACTCCGAGAGACATCGCAGGGCTCTTACTACTTTAATATGTGTGCCCTATTGAGAACATCGGTCGATGGATGTATGTCCTTGGCCTCGCAAGAACACGAGGTGGTCAACACCGGTATTGCTGTATTTACCTCATGTTGGTTTCTCCGGCTCCCATGGGCACGCACTGCAGAGTCTGCCCGCTGTGCGACTAAAATTTAACACGTTTATGTTTATAAAACAAGTTGTATAATGTTTCGGCGAAGTAGGGGATTGACAGTCGGTCTTGATCTACGATATGGTGGAGCTCTGGTTAAGGCCACTAAAATTCAGGTTCGGGGAAGATGTAAGACGCCCGTTCCGTTTGGTTGGGATTTTAAATCCGCTACCCGTTCACTTAAGGAAGAAGTGAGTTGTACCGTCAACTGGAGTCTGACCATGCTGTCGCTATTGATAAGAGCATTGGAAAAGGACATAACCTCTCCTGCTTTATCGAGGACAATGAGTGACGATAACGTTTCTCTGAACACTGTGCATATAACACTAATGTACTCTCGTCCCCTAGGAATTGGTAGTGCCCAGTTACCGGCTGGTAGAAGCTTACACGGCGAGGTAGCCTGAAGCCGTTAGCTAGAGGGGTAAAATCTACAAGACGTCACGTAAGACCAGGGACAAATTCGAGTTTGCACCCTTGTGACCCCGCTCCCTTAATACCGTCGTTTCTCATGAATTTTATTGAGCTAGGTCGAGAGTAAGGATGTAACTCCAGGCGTGTACCGACACTTAATGTATGGCATGACGTGTCTCACGTGATTGCGCCCTGAGATCATCACATAGCGTAGTTACGTTTGCGCATGGTACGCGTCTCCAAAGCGGCAAACCGCACCCCCCGGTACCCTTGTAGGATGCAAATCCTCCTTTCTGTACCCTACGCATTAGGTCTAACACCCCGGTGTTAACATTAGACGGCGAAGTATCGCAAAAACAGCGTTGAAATAAGAACCAAAGCGGACTGATCGTGTTATTGGTCGGCCTCCCTTTCGGAATGAGACTCCCCAACCCCAGTTCACACGGTGGACGCAGGTTAAATGCATATACCCGTGCGGAAGCTGTGTCAGAGCGGTCGGTCTGTTAAACCGTACACTGCGTTGACCAGTTATAATACTCTCTGCAACGCTCAACTGGATACGATCACATATGACAGAGTTCTAACCTACCCTTCTCGGGAGAATACTCTACTACATTGGTCGCGGGATGAAATGCCATCACCGAAGACTAACAGCGTGTACGGGCTTTCACAATACGTTATTGATATTCTCCAATGCTCAGCAGTCCGAAACACCCTAATGCAAAAGGCATAAGTTACAGATCGACACTCCGGTCGGAATGTGAATGAAAGTCGGAGGCTGCCCTAGCTTATCCAGGTTGGCCGTTTAATTACTAGTGCAATTGGGTCTTTATTCGGTCGGGCAAAACTAATCACGTACAAGCTGCAAGTCAGGCCGTAAAATATTATTGAAAGAGTCGTGGTAAAAAAGTGCTCGAAAAGCCCTGTGAGGCACGTTCTTCTACTACCTCAGAGACATCTGTGCGCGATCACGTGAGGCTTGGACCCCTAACCCAATCAACGATCTAAGCCCCCGTGCCATATCGCCCCCGCCGCCACAGGCACTCTGAGCGCTTTACTGTGTTGCGAACGCTATTGACCGGCGGTTCTAATATGGTGACTGCATTCCCACGACTACATGCTACACGCTTTCAATACAGACACGTCCCATGTGAGAAGACAGACGTGGTGTGTGTTAGGGTGAGTTCCCACGGGCGCAGAGATGGCTAGGTTCGAGTAGGCCCCTATTTAATATTGCTAGTTACGATAAGCACACATTGCACTCTGGTATGGTCTACTCATGGGGCGCCGGCGACAAGCGGAGTAGACTTAAAGAATTTGGCTTGTGAAAAGAGCATCCGCTCTAGTTCCCAGTTTAAATCCCTAATTCGGACCCAATCCGATTTCTGAGCAGCCTGAGTAATCCTTTACTATAATGGTATCTGGATAGTAAGCGCTCTCAGGAGCTTGATTGTTCACGCGCGAATGGGTCGCCGGGTCCGGAAGATAGTGATGTCCGTACTACCATCCCAAAAGATCGTATGCGGGTCTTGAATGCCTACTTAATGGGAGGTGAAAGGCCCCCGTGGTTAATTACTGCTATACCACCGTATTAAAGGACGAATAACACCGCTTCTGGCGCGGAAGCCGGCTTGAGCTGGGACACCCAGTGGAATGAATAGTTAATTGAAAACGTCTTGCCGGGCGATGCAGGTTGTGTGTGGCCTTCGGCTTGCGGTACGGCTATGTAGTTCCTGCTCGGGTCACTCGATGCTCACTCGTGTTGCGAAGAACCTTCGCGGCGTATGTCTTCCACGTACAGAGATGTTTCCGACGCTGACAAGATCGCCTCTGGAACCAGATTGAAGTGATAGTTAGACCTTGGTTGTGGAGATCGCGAGTGTAGGTCGGTTCGAACCGCGGAAAGTTATACTTTGCCTCAGTGTCGAGGCACTATGCCTGTCATAGGCCGGGTTAGCCAGTGCAGAGCCAAGATTCACGGTTAGCTGTAATGAAGCGTGACGACGGATAAGTAGGTCTGTGTACCTCTTTGGAGGGCAATGCCGCTCCGATGGGTGACCCTCTGAATACACCGACTGCGGATTATATGAGGGCTTCCCTTGATACAGTAAAGTAGTAGACGTTCCTGTCTTTATCGAGATGATCAAGGCCAAGTCACCGGGTTCTTCGGAGCGCATTAGCGAGTACTAGATACAAAAGCCTCTCAGGACAATCTCCTTGCGGGTTGTGGACCGGCTATCTTGTGACGGTGGCGCGAGGTGGTGACTAACCGGGCAACTAGAAATGAACAGCAAATTCACAGCGGCCTGATCTGGTAACTGATCCACACTGATTATATCGTCTACAATAGGAAACCGGATCTGATGCTAAGTAATCGGGACGCCTCCGGACTAGTTGCTGCTGAGGCGGCTGTGGTCGAGTTCATGCGGAGTCCCGAATGTTATTTGCAAGAAACAAAATACGTTGAGGCGGCCTATACGTTAATTACTACCGCCGATCAGAACGACTCCTCAGGCCTTGGTTCTACTATCGATCCTCGACTGTGTAGATAATCACGCAGGTCCGATTTACTCCTCCTATTTTACATATAATCTATTCGAGAGCCACGGTGGTTAGCAGTCTTAGTAGTTTTTATCTTGAAGATTTTCTCCATGTGGTTGGGCACCGAAACAAAGATCTACCTCGCCTCCATCTAGCGAGGTCCGCCGCGCGTGTGAGCGTGCCTTTCACAAACAGTGAACAGGATAGTGCAGTCACACAAGGTTGGGCGCAGCTCCAGTTGCTCATTCGTGTTCCGAGTACACACTCTACCATAAACCGCTGCCACAGGGATAATTCGTCCCTATATGAATGTGCAATGCTCGGGGGAGGCTATTTAATTATGAGCCGTTTCGCGTGCGTAGCTGAGTATGAGTAGACGGAAGGAACTGTATTGCTCTACATGAACAGACTACCGTCGGCCTGTTTCTGTGTCATAGCTATTCTCAAATGGGGCAGTTGTGAAGACTCTTGGCTTTAGATATACGTAGGGCACGGTTGTAGTATCAGTGGGACCAGGTATGATAAATCCCCCTGCTGCATGACCAGAGTGTACCTTGCCATGTTCTCTGTTACAGCCACTTTACATAGACGCTTAAGGCTTGCTACGGGCACTGGAAAAACCCTAGGGATACTAATCCATGGATTATCGTGAAAAATTCATCAGTCATCCATATCGTTGGGCGTGACCCTCGGGGTTTCCAACTAGCGGATTATAAAGGGTAATCGCCATGTGATTAAGTCCAGAGTTATATACCATATTTAGAGCAGTGGTCCCTGACCACCGACAATGAATTCAAGCTATACCAGAAATGTGCGTGCTTCAGCAGCACGTCGCCAACCGGCCTACGCAATTGCCAATAACCCGTGGTTCCACTACTTCAATGCGCCAGGCTAGCTGGGATTTCCAGACACCCAGGGAGCGTTCCCGAAACAGTCCCGCTTATAATCATATCAGATTAGCAAACCCTGTAGGCCGTTTAGCCCGCGGAATTGCATGGATCAGCCTCGTTATGTACACGGGACAGCGCGGTTTCCATCAATGCTCTCTGGTCCAACCCCGCGTTGACAACTGACGGGTCCATGCACATAGTAGCAACCGTCATATGTGGGTATTGAAACAGGTCTAACGATCTTCTTCCAGCCAGGTATGACCCGAGGCGTGGAACACCTCAAATGATGAAGGAGGCGCGAGCGTGGTGCAAATGGGCGGCCGTTTGTCTTTGGGTGTGTTGTTACGCATTACTCGGAATCTGGGGATTCTCAGAAGCACCAGACCTATGGGGAAGCAGCCCCATTAGCCTGGCTCCGTGCTGTCCACCTCTTTGGATGGGCAAGGAGAAGGGGACGTTATCCGCCCACTGTGGTAGGAATCTGTCAGTGCTGGCGGAGGGGGGGGATAGTTCAAGCTCCCCTGCACCTTTGGTGGTCAGCGTATCAGTTCAACAGAAGATAGATCGTAGCACCGATCATATGATTCATGGTACTCATCAATACCGCCGAAGCAGCATTTCACGCAGAATCCAGACTGCTCGGGTTAGCCGCGGCGTGTTGCACTAGCATCACTCAGCATAGGCGGTCAATTTAAATACAAACGCCATCACGGTACGTCAGCTTAAATGTCGCCCTACCCGCCCTGCCGATACAACATGGGTTACGATACTAGACCCAGGTGGTAACCCAGCTAAAGCGCGTCTTGTCAGAAGTTCGCTCGAATGACGATGCTGCCATGTGGGGTTAAAGATGCGGTCCATGACCAACCCGGGGGCCGATATAAGAGGCTTGGGTTTACCTGCCAGTGTTACGAAGTCCACCAAGTGGGTCTACGCCTGAATACGTGATCGGATATTGCCGTCGGACTATTCATTATAGACAATAGCTTCGGTGAGCCCAGCATTCGGTTCCGGGTGTGCGCCCACCTCGGCTATAGTCGCATAGACGTGCGTGTTGTCAGGGCAACGGCGAAAAGACCCGAACCCGATAATATATGGGGACCAGTAGCACGATCTTCAATCCCTGAGTTAACCCATCCGCGGTTGTCTCAGAAATACCCCAACGGCCAACAGTATCTACGTTTAACCTTTCCGTGCCCCGGTCGCTGCGGATAGGAGTCGAGCCTGAGCGTTAGTAATCATACTCTAGTACAGTTGCAGTGAGCTGAGCACAAGTGGGCCAATTATGGCACGGTAAACAAGGTAGTGTAACCGGAGTACATTGAGACAAGCAGCTCTGTGACCAAGTGCGTCCGGCATACTCGTGTGCTCAGAGTATTCGCGGTTGAGATGCAGCTGAGGCTTTATAAGCAATCGGTTTCTTCTAAACTCTTGGATTTCTTATCTTAGATACTACAGTAAAAGGGCCAGACACGCCGCTGGCAATCCGTCTGACCATTCAAGAGGTAGAGCTGAACATAGGGCGGCTGAGCCAATAATGGCCCGTAATTCATTGGCTGTAGCCTACCTCACAAAAGGCCACACGGGGAGCTCCGTATTGTCCTTCTGGCCGCGCAGTGAGGCAGCTAGGTTGACGACCCCCTAGCTATAGCTGGGCTTTGAGAACTCGGCGATGCTGTGTAACGTCCAGTAGGCCATTGAATCCCCAGAGCAGTCGGAGGTGGCCGGAATCGGCAAAGAAGGGGGACGACATGTAGGAAGCGGACGTTGTCGTCTCGTGTTACTCGGCTCTTACGCTTTCGCGAGCGGTCAGCAAAGTGCTGGCAATGTTTCCTCAAGGCGACGAGCAGCATACCTTAAGTGGCTACTGTAACTTTCGAGTTTGATCCGGGAGGGTGGTTCAGGACCTCGAAAAGCCGTCGGTAGAGCTGGTATCCTTCTGACACAATGACTAATTCATTCATTTCGATGAACTACAGTTTCTATCGAGGTGGACTGTGCTGTTTCGTTACAGCTCTGGTTATCTAGAATGACCCTCTCGCGTCTCTTAACTCCCGAGCCGGTGCTTTAGGCTCTGCTCTGTAGACAGAGCGGGTAGCCGGAATTCGCATAACTCTTGGGGACTGCGGCCTGGCCCAATTGTTGAGTGTTGAGATAGGTCACTGCGGACACGGCCTTTGCCTATACAATTCGCAATGTTAGCGCCAGATGCGGTTGCGCAGCTGGCTAACGTTCGAACATAGCTTCACTTCTGTAGCACGTCGCCTAAATCTGCACTGCCAACGTAGGCACGGTTGGGAGGTAGTGTATGAACTCAATAATACGGTGGTATTAATTTGAATGTGAAATAGGCTTTATACCTCGGCAGATACGTGGCCAGGCGCATGAAACGACAACACTAAAGATTTAAATTCAAGTTAACAGCAAGATTTTCGTCATTCTCGGCCGTTGCGGTTCTATTATCCTTTAACAATAGTTATATATGAACTACCTGATGGACGCACCTCGTCAACGAGCTTGTACATCAGTCGTCCAAGCTACCCCCCGACGCCACGCTGATTGTTTCTTTTTTTAGCCTCCCATATCCTCGTACATAATTGATGAGTTGGTTGCACCTTCACGACCGGAATTCGCGCTCTTCCCGCCATGAAACAAGTACCGCAAACAATCGCGTTTACTGTAGACAGTTCATGCGTCAGCCGTCAACTGGTTTGCACGTGTCGAAGTTACTTAGTTATCTGGAACTCCTTGCAAACCGGGTTCATGTGCCTGCTAATGGTTTCTGTGGTCCCGACAGCGCCGACGCCTCCAGAGGCTAACTCACGCATAGTATTCGAAAGACCTATTGGGTGGGAGCCAACCGAGCCGGACTTACTTCGCCGGCTGTCATGGGAGCGCGAGCGTATGCAGCAGCCCCGTAGCGCAGCACATTTAGTAGGATGGCGAGAACCACTCCGCGGACACGGAAACATTCTGGTTACAGATGGTTGGACTCGACCATGCACTAACTCACAATAGATTTGACCATTACATCTGAGAGAGCCATTGACGGCCTAAGGCTTCTAGAATAAGCTATCGGACCACAGCTCTCCCACCTACGTCATACGACTAGGCCCAGTTCCAACTTCGTGTTCAACAAGTCCTTAGCTGTGTAGGGAAAGGACTATCACCGCGTCCAGGGTCTAGTCATTCGCGGTGTCGACTTATGAACCGGCTCTGGAGGTGGCCTGTCGCAATCGGCCATAGGTACCTATAGACATACGAGACGATGTTTCATGAGGGTGACTCATTGGACGCGACTAAACTAGGATAAGATATAGGTAGGGTCCCTGTGATTGAGCCTTGCAACCGGATTTTTATAACTGCGTGCAGTTATTGGAAAGCAGTACATGCGCGTAGTCCTCATACAGAGTTCATATACGTCGTTTGTTGCCATTGCCAATTTTGCCGCGATGCTGTATCTGAACGCCGCCATAATACTCTTGGTCGCTGGGATTATGTTACTTAGCGGGGCGCCAGTATAGTATTCGACCAAGAAAGCAAGGGTGGATGGGCCTCCAAGGAGTTAAGATGTAGGCCGCGGTCAGCTCCCGGTAGAATAGGCACTAGTAGCACGCAGGGTGGGTCATTTCAAGGTGGAGAATATTGGCGCGAAACCGTTGATATGCACCGCCAGTGTTCTGCTTCCTTTTGCCGTTCCTCTGTCAGATCTAAGGTTGACACTTCAAACCATATGAGGGGTTCTAATGCCGGAAACCATCTCTATGGTTCAGATTTGACAAGACTTACCGGTGGTACCAAGCGCTTGGTGCAACGACGATGGCCCACACTGACCAGGTACCACTGTCTTCTTCGCGACCCTGGAGCCAGGGATCAGGGGACGCACTCTGTGGAGGAGTGAACAGTCGACATCAGTAGATTATTGGGATTGTACCTAAATAGCAGTGAACGAAGGCTCAAATATTTGACTTCTGTACGGAGAGCCGTATCAGAGTACAAACTAAATCCAGCCATATTTAGACTTTAACGGTTACATCTTGGGCTCACCTGAGTTCGACTCGGGAGGCGGGACACTGAGCTAGATCTCCGAACAATTCTTCCGGCAATTGGCTTATCTCTGTACAAGCACGTGTTCAAGTTGAGATACGCAGTCGCCCGTGAGCACTTTGATGGACAGGGAAAACCGTGTAGCGCTTAGTAGCGCAGACTGCATAGCGCTCTCTACTAGGCCTAATCGCATCCAAACCACCCCTAAAGAGGGAAGAGACCACGCGCCGGCGCGGTCCCGCAGCGTCAGTGCGTTGTAGCCATTCGGTCGGCCAACCGAAGGACACGCCCGGGACTTTGGTGTAAGCCGTTTAGCACCATGGTAGTCGGTCACGTTGGGGTTGACATATCACTGTCTTGGCCGCAGCAAGCGTCTCACTTTATATTAGGGGGATATGCTCTTTAACATCGTATGTTTCCGACGCTGGTTTGTAACGAACAAAAGCTTCATGATTGCCTCAGAACAAAGCATGACTGAAGTAGTTATTTCACATATAGGCCCTCGTAGCTTATGCCATGTGTATGAGTCAAGGTTTGCCATGAAGATCCGACCGCCCCTAAAAGTCAGTAATCCATAGGTATGGGGGACCTGTCCGTCTCGCGCCTAGACACCAATCCGACAATCAATTACGTGGCTCCGCACCTCTGCAGCAGTATAATTAGGGCTGTCCGCGTAGGGCTGAAGTATTGCTCTTTTTGACACGCGTGCTAATGGTGTCTGCCTGAGGCCATCCGGACGGAAACCGTCTAGACGCCAGCAATCAGCCTCTGGGGCCGAACATCTCTCATTACGGGTCTTAAATTGATGTATTACGTTAGATCGCGGGGTATGTCAACGTAGTTGCTCCCACGGTTCATTTCTGTAACAGGGGAGCCCCGAACTGTCACGAGTCTGAGACGGGTGACTGCCTAGATCTGGCTGTTGGTCTAACAAAGTGGGCATAGGCTAGTCTGTAGGGCGATCGGATGATTATAAGATCTACAGTACAAGAATTTGTGGCGCCACCCTTTATAGAATGCTCACTATTAGTACGAGGCGTCACCATACAATGCGAATATTTGCGGAGCCTCCCCTGAAGGCGTGCAATCCGGCAATTAAATTCTGGCTCTCGGGCCCGAAGATTGGTCCGGCATAGTCAGTGAAGCTCAGTAATCGTATTACAAAGGAAATCATCTCGTGATATTTATGCAGTAGAAAACCTACCGTAGCGGACTACAGTCCTTACGCTCAGCCCTTGATTCCGGACAACTATTGATCTTCTCCCAGGAGAGAGTTGACCGTACTCGCGGCTAAGTCGTTAGATAGGAAGATGCGTAGACGCAATGGGCTCGTTATAGTACGGCCCAAAATAAGCTGGCACATAGCATACGGTCCTGCGTTAGGTGGTCTTGGATCCATTTATAGCGCCTATTAAGCGCTACAGCGATAACTCGGAGAACACTGGACGGACCGGGGGAAAAGTAATAATTTTTCCGATCTTAAGAGATCAATAGAACAGGGTCGAGTCAGTAATCGCTACCCCACAATAAAGGCCGCTTGTTCTCAATCGGCATTTTAGGGGGGTTGAGATCTAAAGGAAACTAGTGCCGTAGTAAGCGTCACCATAGACCAGGATGTCCGCACGCGCGAGATGTTAAGCCTTCAAACAAACTTAGTCACTACTACCATCTGCGACCCCTATATGATGAGCTGCAGAGCGGAATGTAATTGAGGAGCCTAATTTTCGGTGGGGAGCCGGTTGACGTGAAAGGCGATGGTCTCGCTGGGTAACCAGACAAGGCTAATAGCTATCGTGCTCCCTACTGGATTACGCCACCCCTCAGGTTCCGAGGGCCCGGCCAAACTATGTTGTGCTCTTTGTACTAGTATAGACAGTGTAGATTTCAAAACCCGGGTGTCACCTAGGGCGCTCATTCCCAGTACGCTGGGTGGTGACGTAGATCATGGAACCACTACGAGATTGTGTGCAGCTAAATGTATTCGCGTGTTAAGCCCGGTACAGCCCCATGAGAACATTTAGCTATCGTGATTTAAAGTGTACACCAAAGGAATTTCTGTATCTACGGGCTTCGCAGACGAAATTACTCACTCTATTCCACGTTGGGCGGTGTTAGGCGCCCTGCGACCGGCTGGGTATAAGGGGGAGGACCAGTAGCATACACTCATCATCATTCGCTATATCCGATAGGAGGGGCAGGTCATCCGTCGGTAACTCTGATGCAGGCCCCACCCAACAGGTGACACTCTCAACCAATGTGGGCTGGGTTGCATGTTACCGCCTTTTCAAGCGACGTATTCACCTCTTCCAGGCTATATCAGTTGCGCAACAGCCACGACTCTGAAACCTCCTTCCGGGCCCACCTAGGCACGCTGAGAGTCGGAGAGAACAACTTCCTTCTTCGCCCTTTGTTAGTTCTGAAGTCACGCGGGTCAGGAGATCGTTGCCGAAGCGTGGAAACTGACATCGTGTTGATAAATTAGGCGCCGGTCCATCTTTGTTAAGTTTAGGGTAGTAATTGCGCTTGCCTCGCAACTAATCTGGACCCACAACAAGCATCTTATGAGATCTCAACATGGGACCAAAAACATAAATATCATTATTGAGGGGAACGGTATAGATGAAGGTCAAATTTGATATTAAAGATGTAAAGAGTGTGGCAGTGGGGAAGTGGGTCAGACAACTATACCGCAACTAACCCCTTTTAAAGTGTAACATGACCCGTTGGTCCCGGCTCTACGCGCCTCTTTCGAATTACGTACGCCCACACTTTGTCGTTTACGTCCTTTCCGAGATAAACTGTAAGGAGGGGCACTGATCCCTGACGCGGGCAAAATTCACGATTTACAGGGTTGGACTACCTGCCCTTCAGTACAAATCCCATCTTTACCGGACCTCGGAGCCTGATTAGCTACAAACTCACAGATAAGCTGACGACGACCGCACCATTCTATACAGCCGAATTAAGCCCAACCTTGTATCTGGGCGTTCCAAAGCAAATACGAGCCTAGTAAGCAAAGCGCCGCTAACTAGACTTGCACAGTGAGCAAACATGGAAGCGTATGTCAGTGATATTCCCCCCGTCATTCCATCGGAGTTATCCTTAGATATAATAGCAGAATAATTAAAGCCTCATTGTGGTCATTAGCCTCCGCGGCCCTGCCTCACCAAGCCCATACGCGGCGGCGGAATCACGTTGGAAGTGCAGCAAGGATCGTGCCTTATGCGTGATTAGCAGTTGCTTCGGTGATATCAGTATAAGGCCAGTACTTCTCCTCGGCACTCCCTCCCTATATAGTAAGATTATTTTGGGCTAGATACTGATTTGGAGCGCCAGAAGCAAGCTGGAAATCCGAATTCGACAAGTATATCGAGGCGGCTGACGAGCTAACGCGCGCTACCCCGCCCGCCCTCGTACCCATCCTTTGTGCACAGTGCGAGGACCCTCCGCCTAATCAACCTTCCCCCTATTTGTCTCTTAACTAAAAATGCGAATCGTCGGCACACAACAAATTCTCTACTGGTAGCCTCATGCCTAACCGCATTGGAAGTATTTGCTGTAAGTCTTGAGTACCAATCAAGAGTTCTGCACGCCGTGTCGCCCCTCGCTAGCTTATCCTGGCGGGTGTCAATGTCAGTGCATCTTATCAATCAGTCTTCGGCCTAACGAGAACACAGTGGCGACAACACTGGCCACACATGAAAGTGGAGGAAGTCGTCGACTCCAGTCTGAAAGCGCTCTGGACATGAAGAGGTTGTTTCGAAGTCGACCACAGTGTCTTAGGCGCCTTTACTGGTGGAAGTAGGGGGGTAAGAACTAAGATTACCTTGCAGTAGGGTTTAGGCCATAGGCATACTGACTTTTTAGAAATAAGTACCCACGGCTTTAATGGACACAGCCTTTCCGATCTCCCGGCTGTCAGAGAGCTGTTGAGTGTGACTCCACCTGAATAGGCCAGAATACCATATAGGCGTCAACCCAATAGGCACACAGATCTGCAAGTGGTTGCGGCGTGGCGATGGTACACCACCAGGTTAGTAGTCCCCGCACGCGTTAGGCCACCAGACAACTATCAATCCTGATTACTGGCCAGTTTCGGCTCAATTCCTTACTACAGGTGCTGTCCAACTCGGCTCTTCTACTATAGGGAATTCAATACGGGTTTCACGACACAAAAGGGTTTTTCGTCTATAATGACAATTTGACCAGACCCAGCTATTCGACTATAAGTATAGGGCAATAGCCGTGTGTTGACAGTGGGGAAGAATTATGGATCACCTCAGACAGACAAAGCTGCATAACCTCACCAAGCTATCTTGGAGCAAAGGGCCTTGGGGCACCTGTCGAGGTCATTCAGCACCACACTCAGCCATTCCTGAGATGTCACCACGCGCCATACCCTAGGGGGTTTGTATCTACCTCAGTCAGCTTGCCTTCTCGCGCTGCGACATGTGCCCCGTTCGGAGCGCTTAGGCAACATGTGCCATTAATCGGGAGTCGGGTTGGTGGGTTAGCCCCGGCCTAATTAGTGTGTAGTCTTGATTGATCATGCGCGGATGTCCTCGAGTTGTTATCAGTGCAACAACTATGTACGCCCTCTCGTAAGCTCAACGGAGGAGTTTTATTTGGGTTGTCACGCTAACTTGTGCGTGTGTAGCTGGACTATAACGTGGGCTTGCCCCCCAATTGCGGGCCTTTGGTGGTGAGCAGAGCGATGCTCGCAATGAGCCGGAGTCTAAT
		</sequence>
    <sequence><taxon idref="Location_4_1_1|51.659472996453104"/>
			GCGAGGCGTAACTATCACGTAAGCCGAATCCTCAGAGAATCTTGTTGGCACTCGACTTTTGACGTTGCAGAAACCGCTCGCCGACGACCCTCTCTCAGTTCGGGCCTAGCCAGGCGCGGGAGCAGTGAGTTGGGTGTCAACGAACAACGCCGGTCTAAGATTCTCCAGGCCGTAAGTTCTGAGCTGCTTGAGGTTCGTCGGCTGGCCGGGCACTCCTGTTTTAGGACTGGGCACTGGACATAACACTCCCCTCCAGGTCGGTGAGAGTAATGGTTGACGAGTCTGGTGGCACGGACAAACCTTATGAGTTTGGTCGAACGTGCAACGGCTCTAGATGTGTTCTCCGCCTACATGCCCCTCATGTTCCAGGTGACTGGGGATATCTGAGACGCAGTCAGGATACCGGCGCCAAATATATCGGAGACTACCTCCCAGCTCCGAATGAGAAGCAATAGCTGGGAAGTCACGTGGTACATACTGGACGTTCTGAGTCGATGTTCCCTTGCATTCTTGTCTCGGAAAGACTGTTTTCATAGAAATCAATCCGATTGGTCTTCTGGCATACACTATTGGCTGAATACCGGTTGAATGCTCGTATCTCTGTCTCAATATCGGTACACTCCAGAGAGTGTCAGTTCTGCAAGCGGCTAAGGTCAGACCCGCCCACCACGAGTTTACGGCTGAGTGCAATGGGTATCATCAGGAAGGCATGTCGATTAGGGATTCCCGGTCTCTAGTCGTGTGCATTGACGGCTGGGACTTCATACAGAGAGATGATTACTGGGCCTCTACTGACGGTCCCTTTCGCGCAGTAATTGCCCGGCTCCACAGGCCAAGGACTAGATCAATGAGTTTTGGACGTACAAATTGTGGGAGGGTGACCCAAGTAGTAGACAATGGAAGGCAACGCACGACTATAAGTCTCACGTTCCACCAACTTGAGCAGTGTCCTCTAACACCTTTGAATTCAACGGAGACGCTTTCCTGCTGCCCGAGCCGCGCACTCCTCAGTCCGGCTCTGGCCGTTCCGTATGGAGCCTCTTTAACAACCGAGGTTCTTACTGGTCTCCTCTTACCCCGGTACTTACTTAAGCGTACTTATGTAATTGGTCTACAATCGCTCTCTATGGATATCCAGTAGGATAATCTGAAGAGGGTGCTCGGTCCCCCGGTTCCCACTCCGAGAGACATCGCAGGGCTCTTACTACTTTAATATGTGTGCCCTATTGAGAACATCGGTCGATGGATGTATGTCCTTGGCCTCGCAAGAACACGAGGTGGTCAACACCGGTATTGCTGTATTTACCTCATGTTGGTTTCTCCGGCTCCCATGGGCACGCACTGCAGAGTCTGCCCGCTGTGCGACTAAAATTTAACACGTTTATGTTTATAAAACAAGTTGTATAATGTTTCGGCGAAGTAGGGGATTGACAGTCGGTCTTGATCTACGATATGGTGGAGCTCTGGTTAAGGCCACTAAAATTCAGGTTCGGGGAAGATGTAAGACGCCCGTTCCGTTTGGTTGGGATTTTAAATCCGCTACCCGTTCACTTAAGGAAGAAGTGAGTTGTACCGTCAACTGGAGTCTGACCATGCTGTCGCTATTGATAAGAGCATTGGAAAAGGACATAACCTCTCCTGCTTTATCGAGGACAATGAGTGACGATAACGTTTCTCTGAACACTGTGCATATAACACTAATGTACTCTCGTCCCCTAGGAATTGGTAGTGCCCAGTTACCGGCTGGTAGAAGCTTACACGGCGAGGTAGCCTGAAGCCGTTAGCTAGAGGGGTAAAATCTACAAGACGTCACGTAAGACCAGGGACAAATTCGAGTTTGCACCCTTGTGACCCCGCTCCCTTAATACCGTCGTTTCTCATGAATTTTATTGAGCTAGGTCGAGAGTAAGGATGTAACTCCAGGCGTGTACCGACACTTAATGTATGGCATGACGTGTCTCACGTGATTGCGCCCTGAGATCATCACATAGCGTAGTTACGTTTGCGCATGGTACGCGTCTCCAAAGCGGCAAACCGCACCCCCCGGTACCCTTGTAGGATGCAAATCCTCCTTTCTGTACCCTACGCATTAGGTCTAACACCCCGGTGTTAACATTAGACGGCGAAGTATCGCAAAAACAGCGTTGAAATAAGAACCAAAGCGGACTGATCGTGTTATTGGTCGGCCTCCCTTTCGGAATGAGACTCCCCAACCCCAGTTCACACGGTGGACGCAGGTTAAATGCATATACCCGTGCGGAAGCTGTGTCAGAGCGGTCGGTCTGTTAAACCGTACACTGCGTTGACCAGTTATAATACTCTCTGCAACGCTCAACTGGATACGATCACATATGACAGAGTTCTAACCTACCCTTCTCGGGAGAATACTCTACTACATTGGTCGCGGGATGAAATGCCATCACCGAAGACTAACAGCGTGTACGGGCTTTCACAATACGTTATTGATATTCTCCAATGCTCAGCAGTCCGAAACACCCTAATGCAAAAGGCATAAGTTACAGATCGACACTCCGGTCGGAATGTGAATGAAAGTCGGAGGCTGCCCTAGCTTATCCAGGTTGGCCGTTTAATTACTAGTGCAATTGGGTCTTTATTCGGTCGGGCAAAACTAATCACGTACAAGCTGCAAGTCAGGCCGTAAAATATTATTGAAAGAGTCGTGGTAAAAAAGTGCTCGAAAAGCCCTGTGAGGCACGTTCTTCTACTACCTCAGAGACATCTGTGCGCGATCACGTGAGGCTTGGACCCCTAACCCAATCAACGATCTAAGCCCCCGTGCCATATCGCCCCCGCCGCCACAGGCACTCTGAGCGCTTTACTGTGTTGCGAACGCTATTGACCGGCGGTTCTAATATGGTGACTGCATTCCCACGACTACATGCTACACGCTTTCAATACAGACACGTCCCATGTGAGAAGACAGACGTGGTGTGTGTTAGGGTGAGTTCCCACGGGCGCAGAGATGGCTAGGTTCGAGTAGGCCCCTATTTAATATTGCTAGTTACGATAAGCACACATTGCACTCTGGTATGGTCTACTCATGGGGCGCCGGCGACAAGCGGAGTAGACTTAAAGAATTTGGCTTGTGAAAAGAGCATCCGCTCTAGTTCCCAGTTTAAATCCCTAATTCGGACCCAATCCGATTTCTGAGCAGCCTGAGTAATCCTTTACTATAATGGTATCTGGATAGTAAGCGCTCTCAGGAGCTTGATTGTTCACGCGCGAATGGGTCGCCGGGTCCGGAAGATAGTGATGTCCGTACTACCATCCCAAAAGATCGTATGCGGGTCTTGAATGCCTACTTAATGGGAGGTGAAAGGCCCCCGTGGTTAATTACTGCTATACCACCGTATTAAAGGACGAATAACACCGCTTCTGGCGCGGAAGCCGGCTTGAGCTGGGACACCCAGTGGAATGAATAGTTAATTGAAAACGTCTTGCCGGGCGATGCAGGTTGTGTGTGGCCTTCGGCTTGCGGTACGGCTATGTAGTTCCTGCTCGGGTCACTCGATGCTCACTCGTGTTGCGAAGAACCTTCGCGGCGTATGTCTTCCACGTACAGAGATGTTTCCGACGCTGACAAGATCGCCTCTGGAACCAGATTGAAGTGATAGTTAGACCTTGGTTGTGGAGATCGCGAGTGTAGGTCGGTTCGAACCGCGGAAAGTTATACTTTGCCTCAGTGTCGAGGCACTATGCCTGTCATAGGCCGGGTTAGCCAGTGCAGAGCCAAGATTCACGGTTAGCTGTAATGAAGCGTGACGACGGATAAGTAGGTCTGTGTACCTCTTTGGAGGGCAATGCCGCTCCGATGGGTGACCCTCTGAATACACCGACTGCGGATTATATGAGGGCTTCCCTTGATACAGTAAAGTAGTAGACGTTCCTGTCTTTATCGAGATGATCAAGGCCAAGTCACCGGGTTCTTCGGAGCGCATTAGCGAGTACTAGATACAAAAGCCTCTCAGGACAATCTCCTTGCGGGTTGTGGACCGGCTATCTTGTGACGGTGGCGCGAGGTGGTGACTAACCGGGCAACTAGAAATGAACAGCAAATTCACAGCGGCCTGATCTGGTAACTGATCCACACTGATTATATCGTCTACAATAGGAAACCGGATCTGATGCTAAGTAATCGGGACGCCTCCGGACTAGTTGCTGCTGAGGCGGCTGTGGTCGAGTTCATGCGGAGTCCCGAATGTTATTTGCAAGAAACAAAATACGTTGAGGCGGCCTATACGTTAATTACTACCGCCGATCAGAACGACTCCTCAGGCCTTGGTTCTACTATCGATCCTCGACTGTGTAGATAATCACGCAGGTCCGATTTACTCCTCCTATTTTACATATAATCTATTCGAGAGCCACGGTGGTTAGCAGTCTTAGTAGTTTTTATCTTGAAGATTTTCTCCATGTGGTTGGGCACCGAAACAAAGATCTACCTCGCCTCCATCTAGCGAGGTCCGCCGCGCGTGTGAGCGTGCCTTTCACAAACAGTGAACAGGATAGTGCAGTCACACAAGGTTGGGCGCAGCTCCAGTTGCTCATTCGTGTTCCGAGTACACACTCTACCATAAACCGCTGCCACAGGGATAATTCGTCCCTATATGAATGTGCAATGCTCGGGGGAGGCTATTTAATTATGAGCCGTTTCGCGTGCGTAGCTGAGTATGAGTAGACGGAAGGAACTGTATTGCTCTACATGAACAGACTACCGTCGGCCTGTTTCTGTGTCATAGCTATTCTCAAATGGGGCAGTTGTGAAGACTCTTGGCTTTAGATATACGTAGGGCACGGTTGTAGTATCAGTGGGACCAGGTATGATAAATCCCCCTGCTGCATGACCAGAGTGTACCTTGCCATGTTCTCTGTTACAGCCACTTTACATAGACGCTTAAGGCTTGCTACGGGCACTGGAAAAACCCTAGGGATACTAATCCATGGATTATCGTGAAAAATTCATCAGTCATCCATATCGTTGGGCGTGACCCTCGGGGTTTCCAACTAGCGGATTATAAAGGGTAATCGCCATGTGATTAAGTCCAGAGTTATATACCATATTTAGAGCAGTGGTCCCTGACCACCGACAATGAATTCAAGCTATACCAGAAATGTGCGTGCTTCAGCAGCACGTCGCCAACCGGCCTACGCAATTGCCAATAACCCGTGGTTCCACTACTTCAATGCGCCAGGCTAGCTGGGATTTCCAGACACCCAGGGAGCGTTCCCGAAACAGTCCCGCTTATAATCATATCAGATTAGCAAACCCTGTAGGCCGTTTAGCCCGCGGAATTGCATGGATCAGCCTCGTTATGTACACGGGACAGCGCGGTTTCCATCAATGCTCTCTGGTCCAACCCCGCGTTGACAACTGACGGGTCCATGCACATAGTAGCAACCGTCATATGTGGGTATTGAAACAGGTCTAACGATCTTCTTCCAGCCAGGTATGACCCGAGGCGTGGAACACCTCAAATGATGAAGGAGGCGCGAGCGTGGTGCAAATGGGCGGCCGTTTGTCTTTGGGTGTGTTGTTACGCATTACTCGGAATCTGGGGATTCTCAGAAGCACCAGACCTATGGGGAAGCAGCCCCATTAGCCTGGCTCCGTGCTGTCCACCTCTTTGGATGGGCAAGGAGAAGGGGACGTTATCCGCCCACTGTGGTAGGAATCTGTCAGTGCTGGCGGAGGGGGGGGATAGTTCAAGCTCCCCTGCACCTTTGGTGGTCAGCGTATCAGTTCAACAGAAGATAGATCGTAGCACCGATCATATGATTCATGGTACTCATCAATACCGCCGAAGCAGCATTTCACGCAGAATCCAGACTGCTCGGGTTAGCCGCGGCGTGTTGCACTAGCATCACTCAGCATAGGCGGTCAATTTAAATACAAACGCCATCACGGTACGTCAGCTTAAATGTCGCCCTACCCGCCCTGCCGATACAACATGGGTTACGATACTAGACCCAGGTGGTAACCCAGCTAAAGCGCGTCTTGTCAGAAGTTCGCTCGAATGACGATGCTGCCATGTGGGGTTAAAGATGCGGTCCATGACCAACCCGGGGGCCGATATAAGAGGCTTGGGTTTACCTGCCAGTGTTACGAAGTCCACCAAGTGGGTCTACGCCTGAATACGTGATCGGATATTGCCGTCGGACTATTCATTATAGACAATAGCTTCGGTGAGCCCAGCATTCGGTTCCGGGTGTGCGCCCACCTCGGCTATAGTCGCATAGACGTGCGTGTTGTCAGGGCAACGGCGAAAAGACCCGAACCCGATAATATATGGGGACCAGTAGCACGATCTTCAATCCCTGAGTTAACCCATCCGCGGTTGTCTCAGAAATACCCCAACGGCCAACAGTATCTACGTTTAACCTTTCCGTGCCCCGGTCGCTGCGGATAGGAGTCGAGCCTGAGCGTTAGTAATCATACTCTAGTACAGTTGCAGTGAGCTGAGCACAAGTGGGCCAATTATGGCACGGTAAACAAGGTAGTGTAACCGGAGTACATTGAGACAAGCAGCTCTGTGACCAAGTGCGTCCGGCATACTCGTGTGCTCAGAGTATTCGCGGTTGAGATGCAGCTGAGGCTTTATAAGCAATCGGTTTCTTCTAAACTCTTGGATTTCTTATCTTAGATACTACAGTAAAAGGGCCAGACACGCCGCTGGCAATCCGTCTGACCATTCAAGAGGTAGAGCTGAACATAGGGCGGCTGAGCCAATAATGGCCCGTAATTCATTGGCTGTAGCCTACCTCACAAAAGGCCACACGGGGAGCTCCGTATTGTCCTTCTGGCCGCGCAGTGAGGCAGCTAGGTTGACGACCCCCTAGCTATAGCTGGGCTTTGAGAACTCGGCGATGCTGTGTAACGTCCAGTAGGCCATTGAATCCCCAGAGCAGTCGGAGGTGGCCGGAATCGGCAAAGAAGGGGGACGACATGTAGGAAGCGGACGTTGTCGTCTCGTGTTACTCGGCTCTTACGCTTTCGCGAGCGGTCAGCAAAGTGCTGGCAATGTTTCCTCAAGGCGACGAGCAGCATACCTTAAGTGGCTACTGTAACTTTCGAGTTTGATCCGGGAGGGTGGTTCAGGACCTCGAAAAGCCGTCGGTAGAGCTGGTATCCTTCTGACACAATGACTAATTCATTCATTTCGATGAACTACAGTTTCTATCGAGGTGGACTGTGCTGTTTCGTTACAGCTCTGGTTATCTAGAATGACCCTCTCGCGTCTCTTAACTCCCGAGCCGGTGCTTTAGGCTCTGCTCTGTAGACAGAGCGGGTAGCCGGAATTCGCATAACTCTTGGGGACTGCGGCCTGGCCCAATTGTTGAGTGTTGAGATAGGTCACTGCGGACACGGCCTTTGCCTATACAATTCGCAATGTTAGCGCCAGATGCGGTTGCGCAGCTGGCTAACGTTCGAACATAGCTTCACTTCTGTAGCACGTCGCCTAAATCTGCACTGCCAACGTAGGCACGGTTGGGAGGTAGTGTATGAACTCAATAATACGGTGGTATTAATTTGAATGTGAAATAGGCTTTATACCTCGGCAGATACGTGGCCAGGCGCATGAAACGACAACACTAAAGATTTAAATTCAAGTTAACAGCAAGATTTTCGTCATTCTCGGCCGTTGCGGTTCTATTATCCTTTAACAATAGTTATATATGAACTACCTGATGGACGCACCTCGTCAACGAGCTTGTACATCAGTCGTCCAAGCTACCCCCCGACGCCACGCTGATTGTTTCTTTTTTTAGCCTCCCATATCCTCGTACATAATTGATGAGTTGGTTGCACCTTCACGACCGGAATTCGCGCTCTTCCCGCCATGAAACAAGTACCGCAAACAATCGCGTTTACTGTAGACAGTTCATGCGTCAGCCGTCAACTGGTTTGCACGTGTCGAAGTTACTTAGTTATCTGGAACTCCTTGCAAACCGGGTTCATGTGCCTGCTAATGGTTTCTGTGGTCCCGACAGCGCCGACGCCTCCAGAGGCTAACTCACGCATAGTATTCGAAAGACCTATTGGGTGGGAGCCAACCGAGCCGGACTTACTTCGCCGGCTGTCATGGGAGCGCGAGCGTATGCAGCAGCCCCGTAGCGCAGCACATTTAGTAGGATGGCGAGAACCACTCCGCGGACACGGAAACATTCTGGTTACAGATGGTTGGACTCGACCATGCACTAACTCACAATAGATTTGACCATTACATCTGAGAGAGCCATTGACGGCCTAAGGCTTCTAGAATAAGCTATCGGACCACAGCTCTCCCACCTACGTCATACGACTAGGCCCAGTTCCAACTTCGTGTTCAACAAGTCCTTAGCTGTGTAGGGAAAGGACTATCACCGCGTCCAGGGTCTAGTCATTCGCGGTGTCGACTTATGAACCGGCTCTGGAGGTGGCCTGTCGCAATCGGCCATAGGTACCTATAGACATACGAGACGATGTTTCATGAGGGTGACTCATTGGACGCGACTAAACTAGGATAAGATATAGGTAGGGTCCCTGTGATTGAGCCTTGCAACCGGATTTTTATAACTGCGTGCAGTTATTGGAAAGCAGTACATGCGCGTAGTCCTCATACAGAGTTCATATACGTCGTTTGTTGCCATTGCCAATTTTGCCGCGATGCTGTATCTGAACGCCGCCATAATACTCTTGGTCGCTGGGATTATGTTACTTAGCGGGGCGCCAGTATAGTATTCGACCAAGAAAGCAAGGGTGGATGGGCCTCCAAGGAGTTAAGATGTAGGCCGCGGTCAGCTCCCGGTAGAATAGGCACTAGTAGCACGCAGGGTGGGTCATTTCAAGGTGGAGAATATTGGCGCGAAACCGTTGATATGCACCGCCAGTGTTCTGCTTCCTTTTGCCGTTCCTCTGTCAGATCTAAGGTTGACACTTCAAACCATATGAGGGGTTCTAATGCCGGAAACCATCTCTATGGTTCAGATTTGACAAGACTTACCGGTGGTACCAAGCGCTTGGTGCAACGACGATGGCCCACACTGACCAGGTACCACTGTCTTCTTCGCGACCCTGGAGCCAGGGATCAGGGGACGCACTCTGTGGAGGAGTGAACAGTCGACATCAGTAGATTATTGGGATTGTACCTAAATAGCAGTGAACGAAGGCTCAAATATTTGACTTCTGTACGGAGAGCCGTATCAGAGTACAAACTAAATCCAGCCATATTTAGACTTTAACGGTTACATCTTGGGCTCACCTGAGTTCGACTCGGGAGGCGGGACACTGAGCTAGATCTCCGAACAATTCTTCCGGCAATTGGCTTATCTCTGTACAAGCACGTGTTCAAGTTGAGATACGCAGTCGCCCGTGAGCACTTTGATGGACAGGGAAAACCGTGTAGCGCTTAGTAGCGCAGACTGCATAGCGCTCTCTACTAGGCCTAATCGCATCCAAACCACCCCTAAAGAGGGAAGAGACCACGCGCCGGCGCGGTCCCGCAGCGTCAGTGCGTTGTAGCCATTCGGTCGGCCAACCGAAGGACACGCCCGGGACTTTGGTGTAAGCCGTTTAGCACCATGGTAGTCGGTCACGTTGGGGTTGACATATCACTGTCTTGGCCGCAGCAAGCGTCTCACTTTATATTAGGGGGATATGCTCTTTAACATCGTATGTTTCCGACGCTGGTTTGTAACGAACAAAAGCTTCATGATTGCCTCAGAACAAAGCATGACTGAAGTAGTTATTTCACATATAGGCCCTCGTAGCTTATGCCATGTGTATGAGTCAAGGTTTGCCATGAAGATCCGACCGCCCCTAAAAGTCAGTAATCCATAGGTATGGGGGACCTGTCCGTCTCGCGCCTAGACACCAATCCGACAATCAATTACGTGGCTCCGCACCTCTGCAGCAGTATAATTAGGGCTGTCCGCGTAGGGCTGAAGTATTGCTCTTTTTGACACGCGTGCTAATGGTGTCTGCCTGAGGCCATCCGGACGGAAACCGTCTAGAGGCCAGCAATCAGCCTCTGGGGCCGAACATCTCTCATTACGGGTCTTAAATTGATGTATTACGTTAGATCGCGGGGTATGTCAACGTAGTTGCTCCCACGGTTCATTTCTGTAACAGGGGAGCCCCGAACTGTCACGAGTCTGAGACGGGTGACTGCCTAGATCTGGCTGTTGGTCTAACAAAGTGGGCATAGGCTAGTCTGTAGGGCGATCGGATGATTATAAGATCTACAGTACAAGAATTTGTGGCGCCACCCTTTATAGAATGCTCACTATTAGTACGAGGCGTCACCATACAATGCGAATATTTGCGGAGCCTCCCCTGAAGGCGTGCAATCCGGCAATTAAATTCTGGCTCTCGGGCCCGAAGATTGGTCCGGCATAGTCAGTGAAGCTCAGTAATCGTATTACAAAGGAAATCATCTCGTGATATTTATGCAGTAGAAAACCTACCGTAGCGGACTACAGTCCTTACGCTCAGCCCTTGATTCCGGACAACTATTGATCTTCTCCCAGGAGAGAGTTGACCGTACTCGCGGCTAAGTCGTTAGATAGGAAGATGCGTAGACGCAATGGGCTCGTTATAGTACGGCCCAAAATAAGCTGGCACATAGCATACGGTCCTGCGTTAGGTGGTCTTGGATCCATTTATAGCGCCTATTAAGCGCTACAGCGATAACTCGGAGAACACTGGACGGACCGGGGGAAAAGTAATAATTTTTCCGATCTTAAGAGATCAATAGAACAGGGTCGAGTCAGTAATCGCTACCCCACAATAAAGGCCGCTTGTTCTCAATCGGCATTTTAGGGGGGTTGAGATCTAAAGGAAACTAGTGCCGTAGTAAGCGTCACCATAGACCAGGATGTCCGCACGCGCGAGATGTTAAGCCTTCAAACAAACTTAGTCACTACTACCATCTGCGACCCCTATATGATGAGCTGCAGAGCGGAATGTAATTGAGGAGCCTAATTTTCGGTGGGGAGCCGGTTGACGTGAAAGGCGATGGTCTCGCTGGGTAACCAGACAAGGCTAATAGCTATCGTGCTCCCTACTGGATTACGCCACCCCTCAGGTTCCGAGGGCCCGGCCAAACTATGTTGTGCTCTTTGTACTAGTATAGACAGTGTAGATTTCAAAACCCGGGTGTCACCTAGGGCGCTCATTCCCAGTACGCTGGGTGGTGACGTAGATCATGGAACCACTACGAGATTGTGTGCAGCTAAATGTATTCGCGTGTTAAGCCCGGTACAGCCCCATGAGAACATTTAGCTATCGTGATTTAAAGTGTACACCAAAGGAATTTCTGTATCTACGGGCTTCGCAGACGAAATTACTCACTCTATTCCACGTTGGGCGGTGTTAGGCGCCCTGCGACCGGCTGGGTATAAGGGGGAGGACCAGTAGCATACACTCATCATCATTCGCTATATCCGATAGGAGGGGCAGGTCATCCGTCGGTAACTCTGATGCAGGCCCCACCCAACAGGTGACACTCTCAACCAATGTGGGCTGGGTTGCATGTTACCGCCTTTTCAAGCGACGTATTCACCTCTTCCAGGCTATATCAGTTGCGCAACAGCCACGACTCTGAAACCTCCTTCCGGGCCCACCTAGGCACGCTGAGAGTCGGAGAGAACAACTTCCTTCTTCGCCCTTTGTTAGTTCTGAAGTCACGCGGGTCAGGAGATCGTTGCCGAAGCGTGGAAACTGACATCGTGTTGATAAATTAGGCGCCGGTCCATCTTTGTTAAGTTTAGGGTAGTAATTGCGCTTGCCTCGCAACTAATCTGGACCCACAACAAGCATCTTATGAGATCTCAACATGGGACCAAAAACATAAATATCATTATTGAGGGGAACGGTATAGATGAAGGTCAAATTTGATATTAAAGATGTAAAGAGTGTGGCAGTGGGGAAGTGGGTCAGACAACTATACCGCAACTAACCCCTTTTAAAGTGTAACATGACCCGTTGGTCCCGGCTCTACGCGCCTCTTTCGAATTACGTACGCCCACACTTTGTCGTTTACGTCCTTTCCGAGATAAACTGTAAGGAGGGGCACTGATCCCTGACGCGGGCAAAATTCACGATTTACAGGGTTGGACTACCTGCCCTTCAGTACAAATCCCATCTTTACCGGACCTCGGAGCCTGATTAGCTACAAACTCACAGATAAGCTGACGACGACCGCACCATTCTATACAGCCGAATTAAGCCCAACCTTGTATCTGGGCGTTCCAAAGCAAATACGAGCCTAGTAAGCAAAGCGCCGCTAACTAGACTTGCACAGTGAGCAAACATGGAAGCGTATGTCAGTGATATTCCCCCCGTCATTCCATCGGAGTTATCCTTAGATATAATAGCAGAATAATTAAAGCCTCATTGTGGTCATTAGCCTCCGCGGCCCTGCCTCACCAAGCCCATACGCGGCGGCGGAATCACGTTGGAAGTGCAGCAAGGATCGTGCCTTATGCGTGATTAGCAGTTGCTTCGGTGATATCAGTATAAGGCCAGTACTTCTCCTCGGCACTCCCTCCCTATATAGTAAGATTATTTTGGGCTAGATACTGATTTGGAGCGCCAGAAGCAAGCTGGAAATCCGAATTCGACAAGTATATCGAGGCGGCTGACGAGCTAACGCGCGCTACCCCGCCCGCCCTCGTACCCATCCTTTGTGCACAGTGCGAGGACCCTCCGCCTAATCAACCTTCCCCCTATTTGTCTCTTAACTAAAAATGCGAATCGTCGGCACACAACAAATTCTCTACTGGTAGCCTCATGCCTAACCGCATTGGAAGTATTTGCTGTAAGTCTTGAGTACCAATCAAGAGTTCTGCACGCCGTGTCGCCCCTCGCTAGCTTATCCTGGCGGGTGTCAATGTCAGTGCATCTTATCAATCAGTCTTCGGCCTAACGAGAACACAGTGGCGACAACACTGGCCACACATGAAAGTGGAGGAAGTCGTCGACTCCAGTCTGAAAGCGCTCTGGACATGAAGAGGTTGTTTCGAAGTCGACCACAGTGTCTTAGGCGCCTTTACTGGTGGAAGTAGGGGGGTAAGAACTAAGATTACCTTGCAGTAGGGTTTAGGCCATAGGCATACTGACTTTTTAGAAATAAGTACCCACGGCTTTAATGGACACAGCCTTTCCGATCTCCCGGCTGTCAGAGAGCTGTTGAGTGTGACTCCACCTGAATAGGCCAGAATACCATATAGGCGTCAACCCAATAGGCACACAGATCTGCAAGTGGTTGCGGCGTGGCGATGGTACACCACCAGGTTAGTAGTCCCCGCACGCGTTAGGCCACCAGACAACTATCAATCCTGATTACTGGCCAGTTTCGGCTCAATTCCTTACTACAGGTGCTGTCCAACTCGGCTCTTCTACTATAGGGAATTCAATACGGGTTTCACGACACAAAAGGGTTTTTCGTCTATAATGACAATTTGACCAGACCCAGCTATTCGACTATAAGTATAGGGCAATAGCCGTGTGTTGACAGTGGGGAAGAATTATGGATCACCTCAGACAGACAAAGCTGCATAACCTCACCAAGCTATCTTGGAGCAAAGGGCCTTGGGGCACCTGTCGAGGTCATTCAGCACCACACTCAGCCATTCCTGAGATGTCACCACGCGCCATACCCTAGGGGGTTTGTATCTACCTCAGTCAGCTTGCCTTCTCGCGCTGCGACATGTGCCCCGTTCGGAGCGCTTAGGCAACATGTGCCATTAATCGGGAGTCGGGTTGGTGGGTTAGCCCCGGCCTAATTAGTGTGTAGTCTTGATTGATCATGCGCGGATGTCCTCGAGTTGTTATCAGTGCAACAACTATGTACGCCCTCTCGTAAGCTCAACGGAGGAGTTTTATTTGGGTTGTCACGCTAACTTGTGCGTGTGTAGCTGGACTATAACGTGGGCTTGCCCCCCAATTGCGGGCCTTTGGTGGTGAGCAGAGCGATGCTCGCAATGAGCCGGAGTCTAAT
		</sequence>
    <sequence><taxon idref="Location_3_4_0|44.76284133429826"/>
			GCGAGGCGTAACTATCACGTAAGCCGAATCCTCAGAGAATCTTGTTGGCACTCGACTTTTGACGTTGCAGAAACCGCTCGCCGACGACCCTCTCTCAGTTCGGGCCTAGCCAGGCGCGGGAGCAGTGAGTTGGGTGTCAACGAACAACGCCGGTCTAAGATTCTCCAGGCCGTAAGTTCTGAGCTGCTTGAGGTTCGTCGGCTGGCCGGGCACTCCTGTTTTAGGACTGGGCACTGGACATAACACTCCCCTCCAGGTCGGTGAGAGTAATGGTTGACGAGTCTGGTGGCACGGACAAACCTTATGAGTTTGGTCGAACGTGCAACGGCTCTAGATGTGTTCTCCGCCTACATGCCCCTCATGTTCCAGGTGACTGGGGATATCTGAGACGCAGTCAGGATACCGGCGCCAAATATATCGGAGACTACCTCCCAGCTCCGAATGAGAAGCAATAGCTGGGAAGTCACGTGGTACATACTGGACGTTCTGAGTCGATGTTCCCTTGCATTCTTGTCTCGGAAAGACTGTTTTCATAGAAATCAATCCGATTGGTCTTCTGGCATACACTATTGGCTGAATACCGGTTGAATGCTCGTATCTCTGTCTCAATATCGGTACACTCCAGAGAGTGTCAGTTCTGCAAGCGGCTAAGGTCAGACCCGCCCACCACGAGTTTACGGCTGAGTGCAATGGGTATCATCAGGAAGGCATGTCGATTAGGGATTCCCGGTCTCTAGTCGTGTGCATTGACGGCTGGGACTTCATACAGAGAGATGATTACTGGGCCTCTACTGACGGTCCCTTTCGCGCAGTAATTGCCCGGCTCCACAGGCCAAGGACTAGATCAATGAGTTTTGGACGTACAAATTGTGGGAGGGTGACCCAAGTAGTAGACAATGGAAGGCAACGCACGACTATAAGTCTCACGTTCCACCAACTTGAGCAGTGTCCTCTAACACCTTTGAATTCAACGGAGACGCTTTCCTGCTGCCCGAGCCGCGCACTCCTCAGTCCGGCTCTGGCCGTTCCGTATGGAGCCTCTTTAACAACCGAGGTTCTTACTGGTCTCCTCTTACCCCGGTACTTACTTAAGCGTACTTATGTAATTGGTCTACAATCGCTCTCTATGGATATCCAGTAGGATAATCTGAAGAGGGTGCTCGGTCCCCCGGTTCCCACTCCGAGAGACATCGCAGGGCTCTTACTACTTTAATATGTGTGCCCTATTGAGAACATCGGTCGATGGATGTATGTCCTTGGCCTCGCAAGAACACGAGGTGGTCAACACCGGTATTGCTGTATTTACCTCATGTTGGTTTCTCCGGCTCCCATGGGCACGCACTGCAGAGTCTGCCCGCTGTGCGACTAAAATTTAACACGTTTATGTTTATAAAACAAGTTGTATAATGTTTCGGCGAAGTAGGGGATTGACAGTCGGTCTTGATCTACGATATGGTGGAGCTCTGGTTAAGGCCACTAAAATTCAGGTTCGGGGAAGATGTAAGACGCCCGTTCCGTTTGGTTGGGATTTTAAATCCGCTACCCGTTCACTTAAGGAAGAAGTGAGTTGTACCGTCAACTGGAGTCTGACCATGCTGTCGCTATTGATAAGAGCATTGGAAAAGGACATAACCTCTCCTGCTTTATCGAGGACAATGAGTGACGATAACGTTTCTCTGAACACTGTGCATATAACACTAATGTACTCTCGTCCCCTAGGAATTGGTAGTGCCCAGTTACCGGCTGGTAGAAGCTTACACGGCGAGGTAGCCTGAAGCCGTTAGCTAGAGGGGTAAAATCTACAAGACGTCACGTAAGACCAGGGACAAATTCGAGTTTGCACCCTTGTGACCCCGCTCCCTTAATACCGTCGTTTCTCATGAATTTTATTGAGCTAGGTCGAGAGTAAGGATGTAACTCCAGGCGTGTACCGACACTTAATGTATGGCATGACGTGTCTCACGTGATTGCGCCCTGAGATCATCACATAGCGTAGTTACGTTTGCGCATGGTACGCGTCTCCAAAGCGGCAAACCGCACCCCCCGGTACCCTTGTAGGATGCAAATCCTCCTTTCTGTACCCTACGCATTAGGTCTAACACCCCGGTGTTAACATTAGACGGCGAAGTATCGCAAAAACAGCGTTGAAATAAGAACCAAAGCGGACTGATCGTGTTATTGGTCGGCCTCCCTTTCGGAATGAGACTCCCCAACCCCAGTTCACACGGTGGACGCAGGTTAAATGCATATACCCGTGCGGAAGCTGTGTCAGAGCGGTCGGTCTGTTAAACCGTACACTGCGTTGACCAGTTATAATACTCTCTGCAACGCTCAACTGGATACGATCACATATGACAGAGTTCTAACCTACCCTTCTCGGGAGAATACTCTACTACATTGGTCGCGGGATGAAATGCCATCACCGAAGACTAACAGCGTGTACGGGCTTTCACAATACGTTATTGATATTCTCCAATGCTCAGCAGTCCGAAACACCCTAATGCAAAAGGCATAAGTTACAGATCGACACTCCGGTCGGAATGTGAATGAAAGTCGGAGGCTGCCCTAGCTTATCCAGGTTGGCCGTTTAATTACTAGTGCAATTGGGTCTTTATTCGGTCGGGCAAAACTAATCACGTACAAGCTGCAAGTCAGGCCGTAAAATATTATTGAAAGAGTCGTGGTAAAAAAGTGCTCGAAAAGCCCTGTGAGGCACGTTCTTCTACTACCTCAGAGACATCTGTGCGCGATCACGTGAGGCTTGGACCCCTAACCCAATCAACGATCTAAGCCCCCGTGCCATATCGCCCCCGCCGCCACAGGCACTCTGAGCGCTTTACTGTGTTGCGAACGCTATTGACCGGCGGTTCTAATATGGTGACTGCATTCCCACGACTACATGCTACACGCTTTCAATACAGACACGTCCCATGTGAGAAGACAGACGTGGTGTGTGTTAGGGTGAGTTCCCACGGGCGCAGAGATGGCTAGGTTCGAGTAGGCCCCTATTTAATATTGCTAGTTACGATAAGCACACATTGCACTCTGGTATGGTCTACTCATGGGGCGCCGGCGACAAGCGGAGTAGACTTAAAGAATTTGGCTTGTGAAAAGAGCATCCGCTCTAGTTCCCAGTTTAAATCCCTAATTCGGACCCAATCCGATTTCTGAGCAGCCTGAGTAATCCTTTACTATAATGGTATCTGGATAGTAAGCGCTCTCAGGAGCTTGATTGTTCACGCGCGAATGGGTCGCCGGGTCCGGAAGATAGTGATGTCCGTACTACCATCCCAAAAGATCGTATGCGGGTCTTGAATGCCTACTTAATGGGAGGTGAAAGGCCCCCGTGGTTAATTACTGCTATACCACCGTATTAAAGGACGAATAACACCGCTTCTGGCGCGGAAGCCGGCTTGAGCTGGGACACCCAGTGGAATGAATAGTTAATTGAAAACGTCTTGCCGGGCGATGCAGGTTGTGTGTGGCCTTCGGCTTGCGGTACGGCTATGTAGTTCCTGCTCGGGTCACTCGATGCTCACTCGTGTTGCGAAGAACCTTCGCGGCGTATGTCTTCCACGTACAGAGATGTTTCCGACGCTGACAAGATCGCCTCTGGAACCAGATTGAAGTGATAGTTAGACCTTGGTTGTGGAGATCGCGAGTGTAGGTCGGTTCGAACCGCGGAAAGTTATACTTTGCCTCAGTGTCGAGGCACTATGCCTGTCATAGGCCGGGTTAGCCAGTGCAGAGCCAAGATTCACGGTTAGCTGTAATGAAGCGTGACGACGGATAAGTAGGTCTGTGTACCTCTTTGGAGGGCAATGCCGCTCCGATGGGTGACCCTCTGAATACACCGACTGCGGATTATATGAGGGCTTCCCTTGATACAGTAAAGTAGTAGACGTTCCTGTCTTTATCGAGATGATCAAGGCCAAGTCACCGGGTTCTTCGGAGCGCATTAGCGAGTACTAGATACAAAAGCCTCTCAGGACAATCTCCTTGCGGGTTGTGGACCGGCTATCTTGTGACGGTGGCGCGAGGTGGTGACTAACCGGGCAACTAGAAATGAACAGCAAATTCACAGCGGCCTGATCTGGTAACTGATCCACACTGATTATATCGTCTACAATAGGAAACCGGATCTGATGCTAAGTAATCGGGACGCCTCCGGACTAGTTGCTGCTGAGGCGGCTGTGGTCGAGTTCATGCGGAGTCCCGAATGTTATTTGCAAGAAACAAAATACGTTGAGGCGGCCTATACGTTAATTACTACCGCCGATCAGAACGACTCCTCAGGCCTTGGTTCTACTATCGATCCTCGACTGTGTAGATAATCACGCAGGTCCGATTTACTCCTCCTATTTTACATATAATCTATTCGAGAGCCACGGTGGTTAGCAGTCTTAGTAGTTTTTATCTTGAAGATTTTCTCCATGTGGTTGGGCACCGAAACAAAGATCTACCTCGCCTCCATCTAGCGAGGTCCGCCGCGCGTGTGAGCGTGCCTTTCACAAACAGTGAACAGGATAGTGCAGTCACACAAGGTTGGGCGCAGCTCCAGTTGCTCATTCGTGTTCCGAGTACACACTCTACCATAAACCGCTGCCACAGGGATAATTCGTCCCTATATGAATGTGCAATGCTCGGGGGAGGCTATTTAATTATGAGCCGTTTCGCGTGCGTAGCTGAGTATGAGTAGACGGAAGGAACTGTATTGCTCTACATGAACAGACTACCGTCGGCCTGTTTCTGTGTCATAGCTATTCTCAAATGGGGCAGTTGTGAAGACTCTTGGCTTTAGATATACGTAGGGCACGGTTGTAGTATCAGTGGGACCAGGTATGATAAATCCCCCTGCTGCATGACCAGAGTGTACCTTGCCATGTTCTCTGTTACAGCCACTTTACATAGACGCTTAAGGCTTGCTACGGGCACTGGAAAAACCCTAGGGATACTAATCCATGGATTATCGTGAAAAATTCATCAGTCATCCATATCGTTGGGCGTGACCCTCGGGGTTTCCAACTAGCGGATTATAAAGGGTAATCGCCATGTGATTAAGTCCAGAGTTATATACCATATTTAGAGCAGTGGTCCCTGACCACCGACAATGAATTCAAGCTATACCAGAAATGTGCGTGCTTCAGCAGCACGTCGCCAACCGGCCTACGCAATTGCCAATAACCCGTGGTTCCACTACTTCAATGCGCCAGGCTAGCTGGGATTTCCAGACACCCAGGGAGCGTTCCCGAAACAGTCCCGCTTATAATCATATCAGATTAGCAAACCCTGTAGGCCGTTTAGCCCGCGGAATTGCATGGATCAGCCTCGTTATGTACACGGGACAGCGCGGTTTCCATCAATGCTCTCTGGTCCAACCCCGCGTTGACAACTGACGGGTCCATGCACATAGTAGCAACCGTCATATGTGGGTATTGAAACAGGTCTAACGATCTTCTTCCAGCCAGGTATGACCCGAGGCGTGGAACACCTCAAATGATGAAGGAGGCGCGAGCGTGGTGCAAATGGGCGGCCGTTTGTCTTTGGGTGTGTTGTTACGCATTACTCGGAATCTGGGGATTCTCAGAAGCACCAGACCTATGGGGAAGCAGCCCCATTAGCCTGGCTCCGTGCTGTCCACCTCTTTGGATGGGCAAGGAGAAGGGGACGTTATCCGCCCACTGTGGTAGGAATCTGTCAGTGCTGGCGGAGGGGGGGGATAGTTCAAGCTCCCCTGCACCTTTGGTGGTCAGCGTATCAGTTCAACAGAAGATAGATCGTAGCACCGATCATATGATTCATGGTACTCATCAATACCGCCGAAGCAGCATTTCACGCAGAATCCAGACTGCTCGGGTTAGCCGCGGCGTGTTGCACTAGCATCACTCAGCATAGGCGGTCAATTTAAATACAAACGCCATCACGGTACGTCAGCTTAAATGTCGCCCTACCCGCCCTGCCGATACAACATGGGTTACGATACTAGACCCAGGTGGTAACCCAGCTAAAGCGCGTCTTGTCAGAAGTTCGCTCGAATGACGATGCTGCCATGTGGGGTTAAAGATGCGGTCCATGACCAACCCGGGGGCCGATATAAGAGGCTTGGGTTTACCTGCCAGTGTTACGAAGTCCACCAAGTGGGTCTACGCCTGAATACGTGATCGGATATTGCCGTCGGACTATTCATTATAGACAATAGCTTCGGTGAGCCCAGCATTCGGTTCCGGGTGTGCGCCCACCTCGGCTATAGTCGCATAGACGTGCGTGTTGTCAGGGCAACGGCGAAAAGACCCGAACCCGATAATATATGGGGACCAGTAGCACGATCTTCAATCCCTGAGTTAACCCATCCGCGGTTGTCTCAGAAATACCCCAACGGCCAACAGTATCTACGTTTAACCTTTCCGTGCCCCGGTCGCTGCGGATAGGAGTCGAGCCTGAGCGTTAGTAATCATACTCTAGTACAGTTGCAGTGAGCTGAGCACAAGTGGGCCAATTATGGCACGGTAAACAAGGTAGTGTAACCGGAGTACATTGAGACAAGCAGCTCTGTGACCAAGTGCGTCCGGCATACTCGTGTGCTCAGAGTATTCGCGGTTGAGATGCAGCTGAGGCTTTATAAGCAATCGGTTTCTTCTAAACTCTTGGATTTCTTATCTTAGATACTACAGTAAAAGGGCCAGACACGCCGCTGGCAATCCGTCTGACCATTCAAGAGGTAGAGCTGAACATAGGGCGGCTGAGCCAATAATGGCCCGTAATTCATTGGCTGTAGCCTACCTCACAAAAGGCCACACGGGGAGCTCCGTATTGTCCTTCTGGCCGCGCAGTGAGGCAGCTAGGTTGACGACCCCCTAGCTATAGCTGGGCTTTGAGAACTCGGCGATGCTGTGTAACGTCCAGTAGGCCATTGAATCCCCAGAGCAGTCGGAGGTGGCCGGAATCGGCAAAGAAGGGGGACGACATGTAGGAAGCGGACGTTGTCGTCTCGTGTTACTCGGCTCTTACGCTTTCGCGAGCGGTCAGCAAAGTGCTGGCAATGTTTCCTCAAGGCGACGAGCAGCATACCTTAAGTGGCTACTGTAACTTTCGAGTTTGATCCGGGAGGGTGGTTCAGGACCTCGAAAAGCCGTCGGTAGAGCTGGTATCCTTCTGACACAATGACTAATTCATTCATTTCGATGAACTACAGTTTCTATCGAGGTGGACTGTGCTGTTTCGTTACAGCTCTGGTTATCTAGAATGACCCTCTCGCGTCTCTTAACTCCCGAGCCGGTGCTTTAGGCTCTGCTCTGTAGACAGAGCGGGTAGCCGGAATTCGCATAACTCTTGGGGACTGCGGCCTGGCCCAATTGTTGAGTGTTGAGATAGGTCACTGCGGACACGGCCTTTGCCTATACAATTCGCAATGTTAGCGCCAGATGCGGTTGCGCAGCTGGCTAACGTTCGAACATAGCTTCACTTCTGTAGCACGTCGCCTAAATCTGCACTGCCAACTTAGGCACGGTTGGGAGGTAGTGTATGAACTCAATAATACGGTGGTATTAATTTGAATGTGAAATAGGCTTTATACCTCGGCAGATACGTGGCCAGGCGCATGAAACGACAACACTAAAGATTTAAATTCAAGTTAACAGCAAGATTTTCGTCATTCTCGGCCGTTGCGGTTCTATTATCCTTTAACAATAGTTATATATGAACTACCTGATGGACGCACCTCGTCAACGAGCTTGTACATCAGTCGTCCAAGCTACCCCCCGACGCCACGCTGATTGTTTCTTTTTTTAGCCTCCCATATCCTCGTACATAATTGATGAGTTGGTTGCACCTTCACGACCGGAATTCGCGCTCTTCCCGCCATGAAACAAGTACCGCAAACAATCGCGTTTACTGTAGACAGTTCATGCGTCAGCCGTCAACTGGTTTGCACGTGTCGAAGTTACTTAGTTATCTGGAACTCCTTGCAAACCGGGTTCATGTGCCTGCTAATGGTTTCTGTGGTCCCGACAGCGCCGACGCCTCCAGAGGCTAACTCACGCATAGTATTCGAAAGACCTATTGGGTGGGAGCCAACCGAGCCGGACTTACTTCGCCGGCTGTCATGGGAGCGCGAGCGTATGCAGCAGCCCCGTAGCGCAGCACATTTAGTAGGATGGCGAGAACCACTCCGCGGACACGGAAACATTCTGGTTACAGATGGTTGGACTCGACCATGCACTAACTCACAATAGATTTGACCATTACATCTGAGAGAGCCATTGACGGCCTAAGGCTTCTAGAATAAGCTATCGGACCACAGCTCTCCCACCTACGTCATACGACTAGGCCCAGTTCCAACTTCGTGTTCAACAAGTCCTTAGCTGTGTAGGGAAAGGACTATCACCGCGTCCAGGGTCTAGTCATTCGCGGTGTCGACTTATGAACCGGCTCTGGAGGTGGCCTGTCGCAATCGGCCATAGGTACCTATAGACATACGAGACGATGTTTCATGAGGGTGACTCATTGGACGCGACTAAACTAGGATAAGATATAGGTAGGGTCCCTGTGATTGAGCCTTGCAACCGGATTTTTATAACTGCGTGCAGTTATTGGAAAGCAGTACATGCGCGTAGTCCTCATACAGAGTTCATATACGTCGTTTGTTGCCATTGCCAATTTTGCCGCGATGCTGTATCTGAACGCCGCCATAATACTCTTGGTCGCTGGGATTATGTTACTTAGCGGGGCGCCAGTATAGTATTCGACCAAGAAAGCAAGGGTGGATGGGCCTCCAAGGAGTTAAGATGTAGGCCGCGGTCAGCTCCCGGTAGAATAGGCACTAGTAGCACGCAGGGTGGGTCATTTCAAGGTGGAGAATATTGGCGCGAAACCGTTGATATGCACCGCCAGTGTTCTGCTTCCTTTTGCCGTTCCTCTGTCAGATCTAAGGTTGACACTTCAAACCATATGAGGGGTTCTAATGCCGGAAACCATCTCTATGGTTCAGATTTGACAAGACTTACCGGTGGTACCAAGCGCTTGGTGCAACGACGATGGCCCACACTGACCAGGTACCACTGTCTTCTTCGCGACCCTGGAGCCAGGGATCAGGGGACGCACTCTGTGGAGGAGTGAACAGTCGACATCAGTAGATTATTGGGATTGTACCTAAATAGCAGTGAACGAAGGCTCAAATATTTGACTTCTGTACGGAGAGCCGTATCAGAGTACAAACTAAATCCAGCCATATTTAGACTTTAACGGTTACATCTTGGGCTCACCTGAGTTCGACTCGGGAGGCGGGACACTGAGCTAGATCTCCGAACAATTCTTCCGGCAATTGGCTTATCTCTGTACAAGCACGTGTTCAAGTTGAGATACGCAGTCGCCCGTGAGCACTTTGATGGACAGGGAAAACCGTGTAGCGCTTAGTAGCGCAGACTGCATAGCGCTCTCTACTAGGCCTAATCGCATCCAAACCACCCCTAAAGAGGGAAGAGACCACGCGCCGGCGCGGTCCCGCAGCGTCAGTGCGTTGTAGCCATTCGGTCGGCCAACCGAAGGACACGCCCGGGACTTTGGTGTAAGCCGTTTAGCACCATGGTAGTCGGTCACGTTGGGGTTGACATATCACTGTCTTGGCCGCAGCAAGCGTCTCACTTTATATTAGGGGGATATGCTCTTTAACATCGTATGTTTCCGACGCTGGTTTGTAACGAACAAAAGCTTCATGATTGCCTCAGAACAAAGCATGACTGAAGTAGTTATTTCACATATAGGCCCTCGTAGCTTATGCCATGTGTATGAGTCAAGGTTTGCCATGAAGATCCGACCGCCCCTAAAAGTCAGTAATCCATAGGTATGGGGGACCTGTCCGTCTCGCGCCTAGACACCAATCCGACAATCAATTACGTGGCTCCGCACCTCTGCAGCAGTATAATTAGGGCTGTCCGCGTAGGGCTGAAGTATTGCTCTTTTTGACACGCGTGCTAATGGTGTCTGCCTGAGGCCATCCGGACGGAAACCGTCTAGACGCCAGCAATCAGCCTCTGGGGCCGAACATCTCTCATTACGGGTCTTAAATTGATGTATTACGTTAGATCGCGGGGTATGTCAACGTAGTTGCTCCCACGGTTCATTTCTGTAACAGGGGAGCCCCGAACTGTCACGAGTCTGAGACGGGTGACTGCCTAGATCTGGCTGTTGGTCTAACAAAGTGGGCATAGGCTAGTCTGTAGGGCGATCGGATGATTATAAGATCTACAGTACAAGAATTTGTGGCGCCACCCTTTATAGAATGCTCACTATTAGTACGAGGCGTCACCATACAATGCGAATATTTGCGGAGCCTCCCCTGAAGGCGTGCAATCCGGCAATTAAATTCTGGCTCTCGGGCCCGAAGATTGGTCCGGCATAGTCAGTGAAGCTCAGTAATCGTATTACAAAGGAAATCATCTCGTGATATTTATGCAGTAGAAAACCTACCGTAGCGGACTACAGTCCTTACGCTCAGCCCTTGATTCCGGACAACTATTGATCTTCTCCCAGGAGAGAGTTGACCGTACTCGCGGCTAAGTCGTTAGATAGGAAGATGCGTAGACGCAATGGGCTCGTTATAGTACGGCCCAAAATAAGCTGGCACATAGCATACGGTCCTGCGTTAGGTGGTCTTGGATCCATTTATAGCGCCTATTAAGCGCTACAGCGATAACTCGGAGAACACTGGACGGACCGGGGGAAAAGTAATAATTTTTCCGATCTTAAGAGATCAATAGAACAGGGTCGAGTCAGTAATCGCTACCCCACAATAAAGGCCGCTTGTTCTCAATCGGCATTTTAGGGGGGTTGAGATCTAAAGGAAACTAGTGCCGTAGTAAGCGTCACCATAGACCAGGATGTCCGCACGCGCGAGATGTTAAGCCTTCAAACAAACTTAGTCACTACTACCATCTGCGACCCCTATATGATGAGCTGCAGAGCGGAATGTAATTGAGGAGCCTAATTTTCGGTGGGGAGCCGGTTGACGTGAAAGGCGATGGTCTCGCTGGGTAACCAGACAAGGCTAATAGCTATCGTGCTCCCTACTGGATTACGCCACCCCTCAGGTTCCGAGGGCCCGGCCAAACTATGTTGTGCTCTTTGTACTAGTATAGACAGTGTAGATTTCAAAACCCGGGTGTCACCTAGGGCGCTCATTCCCAGTACGCTGGGTGGTGACGTAGATCATGGAACCACTACGAGATTGTGTGCAGCTAAATGTATTCGCGTGTTAAGCCCGGTACAGCCCCATGAGAACATTTAGCTATCGTGATTTAAAGTGTACACCAAAGGAATTTCTGTATCTACGGGCTTCGCAGACGAAATTACTCACTCTATTCCACGTTGGGCGGTGTTAGGCGCCCTGCGACCGGCTGGGTATAAGGGGGAGGACCAGTAGCATACACTCATCATCATTCGCTATATCCGATAGGAGGGGCAGGTCATCCGTCGGTAACTCTGATGCAGGCCCCACCCAACAGGTGACACTCTCAACCAATGTGGGCTGGGTTGCATGTTACCGCCTTTTCAAGCGACGTATTCACCTCTTCCAGGCTATATCAGTTGCGCAACAGCCACGACTCTGAAACCTCCTTCCGGGCCCACCTAGGCACGCTGAGAGTCGGAGAGAACAACTTCCTTCTTCGCCCTTTGTTAGTTCTGAAGTCACGCGGGTCAGGAGATCGTTGCCGAAGCGTGGAAACTGACATCGTGTTGATAAATTAGGCGCCGGTCCATCTTTGTTAAGTTTAGGGTAGTAATTGCGCTTGCCTCGCAACTAATCTGGACCCACAACAAGCATCTTATGAGATCTCAACATGGGACCAAAAACATAAATATCATTATTGAGGGGAACGGTATAGATGAAGGTCAAATTTGATATTAAAGATGTAAAGAGTGTGGCAGTGGGGAAGTGGGTCAGACAACTATACCGCAACTAACCCCTTTTAAAGTGTAACATGACCCGTTGGTCCCGGCTCTACGCGCCTCTTTCGAATTACGTACGCCCACACTTTGTCGTTTACGTCCTTTCCGAGATAAACTGTAAGGAGGGGCACTGATCCCTGACGCGGGCAAAATTCACGATTTACAGGGTTGGACTACCTGCCCTTCAGTACAAATCCCATCTTTACCGGACCTCGGAGCCTGATTAGCTACAAACTCACAGATAAGCTGACGACGACCGCACCATTCTATACAGCCGAATTAAGCCCAACCTTGTATCTGGGCGTTCCAAAGCAAATACGAGCCTAGTAAGCAAAGCGCCGCTAACTAGACTTGCACAGTGAGCAAACATGGAAGCGTATGTCAGTGATATTCCCCCCGTCATTCCATCGGAGTTATCCTTAGATATAATAGCAGAATAATTAAAGCCTCATTGTGGTCATTAGCCTCCGCGGCCCTGCCTCACCAAGCCCATACGCGGCGGCGGAATCACGTTGGAAGTGCAGCAAGGATCGTGCCTTATGCGTGATTAGCAGTTGCTTCGGTGATATCAGTATAAGGCCAGTACTTCTCCTCGGCACTCCCTCCCTATATAGTAAGATTATTTTGGGCTAGATACTGATTTGGAGCGCCAGAAGCAAGCTGGAAATCCGAATTCGACAAGTATATCGAGGCGGCTGACGAGCTAACGCGCGCTACCCCGCCCGCCCTCGTACCCATCCTTTGTGCACAGTGCGAGGACCCTCCGCCTAATCAACCTTCCCCCTATTTGTCTCTTAACTAAAAATGCGAATCGTCGGCACACAACAAATTCTCTACTGGTAGCCTCATGCCTAACCGCATTGGAAGTATTTGCTGTAAGTCTTGAGTACCAATCAAGAGTTCTGCACGCCGTGTCGCCCCTCGCTAGCTTATCCTGGCGGGTGTCAATGTCAGTGCATCTTATCAATCAGTCTTCGGCCTAACGAGAACACAGTGGCGACAACACTGGCCACACATGAAAGTGGAGGAAGTCGTCGACTCCAGTCTGAAAGCGCTCTGGACATGAAGAGGTTGTTTCGAAGTCGACCACAGTGTCTTAGGCGCCTTTACTGGTGGAAGTAGGGGGGTAAGAACTAAGATTACCTTGCAGTAGGGTTTAGGCCATAGGCATACTGACTTTTTAGAAATAAGTACCCACGGCTTTAATGGACACAGCCTTTCCGATCTCCCGGCTGTCAGAGAGCTGTTGAGTGTGACTCCACCTGAATAGGCCAGAATACCATATAGGCGTCAACCCAATAGGCACACAGATCTGCAAGTGGTTGCGGCGTGGCGATGGTACACCACCAGGTTAGTAGTCCCCGCACGCGTTAGGCCACCAGACAACTATCAATCCTGATTACTGGCCAGTTTCGGCTCAATTCCTTACTACAGGTGCTGTCCAACTCGGCTCTTCTACTATAGGGAATTCAATACGGGTTTCACGACACAAAAGGGTTTTTCGTCTATAATGACAATTTGACCAGACCCAGCTATTCGACTATAAGTATAGGGCAATAGCCGTGTGTTGACAGTGGGGAAGAATTATGGATCACCTCAGACAGACAAAGCTGCATAACCTCACCAAGCTATCTTGGAGCAAAGGGCCTTGGGGCACCTGTCGAGGTCATTCAGCACCACACTCAGCCATTCCTGAGATGTCACCACGCGCCATACCCTAGGGGGTTTGTATCTACCTCAGTCAGCTTGCCTTCTCGCGCTGCGACATGTGCCCCGTTCGGAGCGCTTAGGCAACATGTGCCATTAATCGGGAGTCGGGTTGGTGGGTTAGCCCCGGCCTAATTAGTGTGTAGTCTTGATTGATCATGCGCGGATGTCCTCGAGTTGTTATCAGTGCAACAACTATGTACGCCCTCTCGTAAGCTCAACGGAGGAGTTTTATTTGGGTTGTCACGCTAACTTGTGCGTGTGTAGCTGGACTATAACGTGGGCTTGCCCCCCAATTGCGGGCCTTTGGTGGTGAGCAGAGCGATGCTCGCAATGAGCCGGAGTCTAAT
		</sequence>
    <sequence><taxon idref="Location_1_1_0|38.02814561983108"/>
			GCGAGGCGTAACTATCACGTAAGCCGAATCCTCAGAGAATCTTGTTGGCACTCGACTTTTGACGTTGCAGAAACCGCTCGCCGACGACCCTCTCTCAGTTCGGGCCTAGCCAGGCGCGGGAGCAGTGAGTTGGGTGTCAACGAACAACGCCGGTCTAAGATTCTCCAGGCCGTAAGTTCTGAGCTGCTTGAGGTTCGTCGGCTGGCCGGGCACTCCTGTTTTAGGACTGGGCACTGGACATAACACTCCCCTCCAGGTCGGTGAGAGTAATGGTTGACGAGTCTGGTGGCACGGACAAACCTTATGAGTTTGGTCGAACGTGCAACGGCTCTAGATGTGTTCTCCGCCTACATGCCCCTCATGTTCCAGGTGACTGGGGATATCTGAGACGCAGTCAGGATACCGGCGCCAAATATATCGGAGACTACCTCCCAGCTCCGAATGAGAAGCAATAGCTGGGAAGTCACGTGGTACATACTGGACGTTCTGAGTCGATGTTCCCTTGCATTCTTGTCTCGGAAAGACTGTTTTCATAGAAATCAATCCGATTGGTCTTCTGGCATACACTATTGGCTGAATACCGGTTGAATGCTCGTATCTCTGTCTCAATATCGGTACACTCCAGAGAGTGTCAGTTCTGCAAGCGGCTAAGGTCAGACCCGCCCACCACGAGTTTACGGCTGAGTGCAATGGGTATCATCAGGAAGGCATGTCGATTAGGGATTCCCGGTCTCTAGTCGTGTGCATTGACGGCTGGGACTTCATACAGAGAGATGATTACTGGGCCTCTACTGACGGTCCCTTTCGCGCAGTAATTGCCCGGCTCCACAGGCCAAGGACTAGATCAATGAGTTTTGGACGTACAAATTGTGGGAGGGTGACCCAAGTAGTAGACAATGGAAGGCAACGCACGACTATAAGTCTCACGTTCCACCAACTTGAGCAGTGTCCTCTAACACCTTTGAATTCAACGGAGACGCTTTCCTGCTGCCCGAGCCGCGCACTCCTCAGTCCGGCTCTGGCCGTTCCGTATGGAGCCTCTTTAACAACCGAGGTTCTTACTGGTCTCCTCTTACCCCGGTACTTACTTAAGCGTACTTATGTAATTGGTCTACAATCGCTCTCTATGGATATCCAGTAGGATAATCTGAAGAGGGTGCTCGGTCCCCCGGTTCCCACTCCGAGAGACATCGCAGGGCTCTTACTACTTTAATATGTGTGCCCTATTGAGAACATCGGTCGATGGATGTATGTCCTTGGCCTCGCAAGAACACGAGGTGGTCAACACCGGTATTGCTGTATTTACCTCATGTTGGTTTCTCCGGCTCCCATGGGCACGCACTGCAGAGTCTGCCCGCTGTGCGACTAAAATTTAACACGTTTATGTTTATAAAACAAGTTGTATAATGTTTCGGCGAAGTAGGGGATTGACAGTCGGTCTTGATCTACGATATGGTGGAGCTCTGGTTAAGGCCACTAAAATTCAGGTTCGGGGAAGATGTAAGACGCCCGTTCCGTTTGGTTGGGATTTTAAATCCGCTACCCGTTCACTTAAGGAAGAAGTGAGTTGTACCGTCAACTGGAGTCTGACCATGCTGTCGCTATTGATAAGAGCATTGGAAAAGGACATAACCTCTCCTGCTTTATCGAGGACAATGAGTGACGATAACGTTTCTCTGAACACTGTGCATATAACACTAATGTACTCTCGTCCCCTAGGAATTGGTAGTGCCCAGTTACCGGCTGGTAGAAGCTTACACGGCGAGGTAGCCTGAAGCCGTTAGCTAGAGGGGTAAAATCTACAAGACGTCACGTAAGACCAGGGACAAATTCGAGTTTGCACCCTTGTGACCCCGCTCCCTTAATACCGTCGTTTCTCATGAATTTTATTGAGCTAGGTCGAGAGTAAGGATGTAACTCCAGGCGTGTACCGACACTTAATGTATGGCATGACGTGTCTCACGTGATTGCGCCCTGAGATCATCACATAGCGTAGTTACGTTTGCGCATGGTACGCGTCTCCAAAGCGGCAAACCGCACCCCCCGGTACCCTTGTAGGATGCAAATCCTCCTTTCTGTACCCTACGCATTAGGTCTAACACCCCGGTGTTAACATTAGACGGCGAAGTATCGCAAAAACAGCGTTGAAATAAGAACCAAAGCGGACTGATCGTGTTATTGGTCGGCCTCCCTTTCGGAATGAGACTCCCCAACCCCAGTTCACACGGTGGACGCAGGTTAAATGCATATACCCGTGCGGAAGCTGTGTCAGAGCGGTCGGTCTGTTAAACCGTACACTGCGTTGACCAGTTATAATACTCTCTGCAACGCTCAACTGGATACGATCACATATGACAGAGTTCTAACCTACCCTTCTCGGGAGAATACTCTACTACATTGGTCGCGGGATGAAATGCCATCACCGAAGACTAACAGCGTGTACGGGCTTTCACAATACGTTATTGATATTCTCCAATGCTCAGCAGTCCGAAACACCCTAATGCAAAAGGCATAAGTTACAGATCGACACTCCGGTCGGAATGTGAATGAAAGTCGGAGGCTGCCCTAGCTTATCCAGGTTGGCCGTTTAATTACTAGTGCAATTGGGTCTTTATTCGGTCGGGCAAAACTAATCACGTACAAGCTGCAAGTCAGGCCGTAAAATATTATTGAAAGAGTCGTGGTAAAAAAGTGCTCGAAAAGCCCTGTGAGGCACGTTCTTCTACTACCTCAGAGACATCTGTGCGCGATCACGTGAGGCTTGGACCCCTAACCCAATCAACGATCTAAGCCCCCGTGCCATATCGCCCCCGCCGCCACAGGCACTCTGAGCGCTTTACTGTGTTGCGAACGCTATTGACCGGCGGTTCTAATATGGTGACTGCATTCCCACGACTACATGCTACACGCTTTCAATACAGACACGTCCCATGTGAGAAGACAGACGTGGTGTGTGTTAGGGTGAGTTCCCACGGGCGCAGAGATGGCTAGGTTCGAGTAGGCCCCTATTTAATATTGCTAGTTACGATAAGCACACATTGCACTCTGGTATGGTCTACTCATGGGGCGCCGGCGACAAGCGGAGTAGACTTAAAGAATTTGGCTTGTGAAAAGAGCATCCGCTCTAGTTCCCAGTTTAAATCCCTAATTCGGACCCAATCCGATTTCTGAGCAGCCTGAGTAATCCTTTACTATAATGGTATCTGGATAGTAAGCGCTCTCAGGAGCTTGATTGTTCACGCGCGAATGGGTCGCCGGGTCCGGAAGATAGTGATGTCCGTACTACCATCCCAAAAGATCGTATGCGGGTCTTGAATGCCTACTTAATGGGAGGTGAAAGGCCCCCGTGGTTAATTACTGCTATACCACCGTATTAAAGGACGAATAACACCGCTTCTGGCGCGGAAGCCGGCTTGAGCTGGGACACCCAGTGGAATGAATAGTTAATTGAAAACGTCTTGCCGGGCGATGCAGGTTGTGTGTGGCCTTCGGCTTGCGGTACGGCTATGTAGTTCCTGCTCGGGTCACTCGATGCTCACTCGTGTTGCGAAGAACCTTCGCGGCGTATGTCTTCCACGTACAGAGATGTTTCCGACGCTGACAAGATCGCCTCTGGAACCAGATTGAAGTGATAGTTAGACCTTGGTTGTGGAGATCGCGAGTGTAGGTCGGTTCGAACCGCGGAAAGTTATACTTTGCCTCAGTGTCGAGGCACTATGCCTGTCATAGGCCGGGTTAGCCAGTGCAGAGCCAAGATTCACGGTTAGCTGTAATGAAGCGTGACGACGGATAAGTAGGTCTGTGTACCTCTTTGGAGGGCAATGCCGCTCCGATGGGTGACCCTCTGAATACACCGACTGCGGATTATATGAGGGCTTCCCTTGATACAGTAAAGTAGTAGACGTTCCTGTCTTTATCGAGATGATCAAGGCCAAGTCACCGGGTTCTTCGGAGCGCATTAGCGAGTACTAGATACAAAAGCCTCTCAGGACAATCTCCTTGCGGGTTGTGGACCGGCTATCTTGTGACGGTGGCGCGAGGTGGTGACTAACCGGGCAACTAGAAATGAACAGCAAATTCACAGCGGCCTGATCTGGTAACTGATCCACACTGATTATATCGTCTACAATAGGAAACCGGATCTGATGCTAAGTAATCGGGACGCCTCCGGACTAGTTGCTGCTGAGGCGGCTGTGGTCGAGTTCATGCGGAGTCCCGAATGTTATTTGCAAGAAACAAAATACGTTGAGGCGGCCTATACGTTAATTACTACCGCCGATCAGAACGACTCCTCAGGCCTTGGTTCTACTATCGATCCTCGACTGTGTAGATAATCACGCAGGTCCGATTTACTCCTCCTATTTTACATATAATCTATTCGAGAGCCACGGTGGTTAGCAGTCTTAGTAGTTTTTATCTTGAAGATTTTCTCCATGTGGTTGGGCACCGAAACAAAGATCTACCTCGCCTCCATCTAGCGAGGTCCGCCGCGCGTGTGAGCGTGCCTTTCACAAACAGTGGACAGGATAGTGCAGTCACACAAGGTTGGGCGCAGCTCCAGTTGCTCATTCGTGTTCCGAGTACACACTCTACCATAAACCGCTGCCACAGGGATAATTCGTCCCTATATGAATGTGCAATGCTCGGGGGAGGCTATTTAATTATGAGCCGTTTCGCGTGCGTAGCTGAGTATGAGTAGACGGAAGGAACTGTATTGCTCTACATGAACAGACTACCGTCGGCCTGTTTCTGTGTCATAGCTATTCTCAAATGGGGCAGTTGTGAAGACTCTTGGCTTTAGATATACGTAGGGCACGGTTGTAGTATCAGTGGGACCAGGTATGATAAATCCCCCTGCTGCATGACCAGAGTGTACCTTGCCATGTTCTCTGTTACAGCCACTTTACATAGACGCTTAAGGCTTGCTACGGGCACTGGAAAAACCCTAGGGATACTAATCCATGGATTATCGTGAAAAATTCATCAGTCATCCATATCGTTGGGCGTGACCCTCGGGGTTTCCAACTAGCGGATTATAAAGGGTAATCGCCATGTGATTAAGTCCAGAGTTATATACCATATTTAGAGCAGTGGTCCCTGACCACCGACAATGAATTCAAGCTATACCAGAAATGTGCGTGCTTCAGCAGCACGTCGCCAACCGGCCTACGCAATTGCCAATAACCCGTGGTTCCACTACTTCAATGCGCCAGGCTAGCTGGGATTTCCAGACACCCAGGGAGCGTTCCCGAAACAGTCCCGCTTATAATCATATCAGATTAGCAAACCCTGTAGGCCGTTTAGCCCGCGGAATTGCATGGATCAGCCTCGTTATGTACACGGGACAGCGCGGTTTCCATCAATGCTCTCTGGTCCAACCCCGCGTTGACAACTGACGGGTCCATGCACATAGTAGCAACCGTCATATGTGGGTATTGAAACAGGTCTAACGATCTTCTTCCAGCCAGGTATGACCCGAGGCGTGGAACACCTCAAATGATGAAGGAGGCGCGAGCGTGGTGCAAATGGGCGGCCGTTTGTCTTTGGGTGTGTTGTTACGCATTACTCGGAATCTGGGGATTCTCAGAAGCACCAGACCTATGGGGAAGCAGCCCCATTAGCCTGGCTCCGTGCTGTCCACCTCTTTGGATGGGCAAGGAGAAGGGGACGTTATCCGCCCACTGTGGTAGGAATCTGTCAGTGCTGGCGGAGGGGGGGGATAGTTCAAGCTCCCCTGCACCTTTGGTGGTCAGCGTATCAGTTCAACAGAAGATAGATCGTAGCACCGATCATATGATTCATGGTACTCATCAATACCGCCGAAGCAGCATTTCACGCAGAATCCAGACTGCTCGGGTTAGCCGCGGCGTGTTGCACTAGCATCACTCAGCATAGGCGGTCAATTTAAATACAAACGCCATCACGGTACGTCAGCTTAAATGTCGCCCTACCCGCCCTGCCGATACAACATGGGTTACGATACTAGACCCAGGTGGTAACCCAGCTAAAGCGCGTCTTGTCAGAAGTTCGCTCGAATGACGATGCTGCCATGTGGGGTTAAAGATGCGGTCCATGACCAACCCGGGGGCCGATATAAGAGGCTTGGGTTTACCTGCCAGTGTTACGAAGTCCACCAAGTGGGTCTACGCCTGAATACGTGATCGGATATTGCCGTCGGACTATTCATTATAGACAATAGCTTCGGTGAGCCCAGCATTCGGTTCCGGGTGTGCGCCCACCTCGGCTATAGTCGCATAGACGTGCGTGTTGTCAGGGCAACGGCGAAAAGACCCGAACCCGATAATATATGGGGACCAGTAGCACGATCTTCAATCCCTGAGTTAACCCATCCGCGGTTGTCTCAGAAATACCCCAACGGCCAACAGTATCTACGTTTAACCTTTCCGTGCCCCGGTCGCTGCGGATAGGAGTCGAGCCTGAGCGTTAGTAATCATACTCTAGTACAGTTGCAGTGAGCTGAGCACAAGTGGGCCAATTATGGCACGGTAAACAAGGTAGTGTAACCGGAGTACATTGAGACAAGCAGCTCTGTGACCAAGTGCGTCCGGCATACTCGTGTGCTCAGAGTATTCGCGGTTGAGATGCAGCTGAGGCTTTATAAGCAATCGGTTTCTTCTAAACTCTTGGATTTCTTATCTTAGATACTACAGTAAAAGGGCCAGACACGCCGCTGGCAATCCGTCTGACCATTCAAGAGGTAGAGCTGAACATAGGGCGGCTGAGCCAATAATGGCCCGTAATTCATTGGCTGTAGCCTACCTCACAAAAGGCCACACGGGGAGCTCCGTATTGTCCTTCTGGCCGCGCAGTGAGGCAGCTAGGTTGACGACCCCCTAGCTATAGCTGGGCTTTGAGAACTCGGCGATGCTGTGTAACGTCCAGTAGGCCATTGAATCCCCAGAGCAGTCGGAGGTGGCCGGAATCGGCAAAGAAGGGGGACGACATGTAGGAAGCGGACGTTGTCGTCTCGTGTTACTCGGCTCTTACGCTTTCGCGAGCGGTCAGCAAAGTGCTGGCAATGTTTCCTCAAGGCGACGAGCAGCATACCTTAAGTGGCTACTGTAACTTTCGAGTTTGATCCGGGAGGGTGGTTCAGGACCTCGAAAAGCCGTCGGTAGAGCTGGTATCCTTCTGACACAATGACTAATTCATTCATTTCGATGAACTACAGTTTCTATCGAGGTGGACTGTGCTGTTTCGTTACAGCTCTGGTTATCTAGAATGACCCTCTCGCGTCTCTTAACTCCCGAGCCGGTGCTTTAGGCTCTGCTCTGTAGACAGAGCGGGTAGCCGGAATTCGCATAACTCTTGGGGACTGCGGCCTGGCCCAATTGTTGAGTGTTGAGATAGGTCACTGCGGACACGGCCTTTGCCTATACAATTCGCAATGTTAGCGCCAGATGCGGTTGCGCAGCTGGCTAACGTTCGAACATAGCTTCACTTCTGTAGCACGTCGCCTAAATCTGCACTGCCAACTTAGGCACGGTTGGGAGGTAGTGTATGAACTCAATAATACGGTGGTATTAATTTGAATGTGAAATAGGCTTTATACCTCGGCAGATACGTGGCCAGGCGCATGAAACGACAACACTAAAGATTTAAATTCAAGTTAACAGCAAGATTTTCGTCATTCTCGGCCGTTGCGGTTCTATTATCCTTTAACAATAGTTATATATGAACTACCTGATGGACGCACCTCGTCAACGAGCTTGTACATCAGTCGTCCAAGCTACCCCCCGACGCCACGCTGATTGTTTCTTTTTTTAGCCTCCCATATCCTCGTACATAATTGATGAGTTGGTTGCACCTTCACGACCGGAATTCGCGCTCTTCCCGCCATGAAACAAGTACCGCAAACAATCGCGTTTACTGTAGACAGTTCATGCGTCAGCCGTCAACTGGTTTGCACGTGTCGAAGTTACTTAGTTATCTGGAACTCCTTGCAAACCGGGTTCATGTGCCTGCTAATGGTTTCTGTGGTCCCGACAGCGCCGACGCCTCCAGAGGCTAACTCACGCATAGTATTCGAAAGACCTATTGGGTGGGAGCCAACCGAGCCGGACTTACTTCGCCGGCTGTCATGGGAGCGCGAGCGTATGCAGCAGCCCCGTAGCGCAGCACATTTAGTAGGATGGCGAGAACCACTCCGCGGACACGGAAACATTCTGGTTACAGATGGTTGGACTCGACCATGCACTAACTCACAATAGATTTGACCATTACATCTGAGAGAGCCATTGACGGCCTAAGGCTTCTAGAATAAGCTATCGGACCACAGCTCTCCCACCTACGTCATACGACTAGGCCCAGTTCCAACTTCGTGTTCAACAAGTCCTTAGCTGTGTAGGGAAAGGACTATCACCGCGTCCAGGGTCTAGTCATTCGCGGTGTCGACTTATGAACCGGCTCTGGAGGTGGCCTGTCGCAATCGGCCATAGGTACCTATAGACATACGAGACGATGTTTCATGAGGGTGACTCATTGGACGCGACTAAACTAGGATAAGATATAGGTAGGGTCCCTGTGATTGAGCCTTGCAACCGGATTTTTATAACTGCGTGCAGTTATTGGAAAGCAGTACATGCGCGTAGTCCTCATACAGAGTTCATATACGTCGTTTGTTGCCATTGCCAATTTTGCCGCGATGCTGTATCTGAACGCCGCCATAATACTCTTGGTCGCTGGGATTATGTTACTTAGCGGGGCGCCAGTATAGTATTCGACCAAGAAAGCAAGGGTGGATGGGCCTCCAAGGAGTTAAGATGTAGGCCGCGGTCAGCTCCCGGTAGAATAGGCACTAGTAGCACGCAGGGTGGGTCATTTCAAGGTGGAGAATATTGGCGCGAAACCGTTGATATGCACCGCCAGTGTTCTGCTTCCTTTTGCCGTTCCTCTGTCAGATCTAAGGTTGACACTTCAAACCATATGAGGGGTTCTAATGCCGGAAACCATCTCTATGGTTCAGATTTGACAAGACTTACCGGTGGTACCAAGCGCTTGGTGCAACGACGATGGCCCACACTGACCAGGTACCACTGTCTTCTTCGCGACCCTGGAGCCAGGGATCAGGGGACGCACTCTGTGGAGGAGTGAACAGTCGACATCAGTAGATTATTGGGATTGTACCTAAATAGCAGTGAACGAAGGCTCAAATATTTGACTTCTGTACGGAGAGCCGTATCAGAGTACAAACTAAATCCAGCCATATTTAGACTTTAACGGTTACATCTTGGGCTCACCTGAGTTCGACTCGGGAGGCGGGACACTGAGCTAGATCTCCGAACAATTCTTCCGGCAATTGGCTTATCTCTGTACAAGCACGTGTTCAAGTTGAGATACGCAGTCGCCCGTGAGCACTTTGATGGACAGGGAAAACCGTGTAGCGCTTAGTAGCGCAGACTGCATAGCGCTCTCTACTAGGCCTAATCGCATCCAAACCACCCCTAAAGAGGGAAGAGACCACGCGCCGGCGCGGTCCCGCAGCGTCAGTGCGTTGTAGCCATTCGGTCGGCCAACCGAAGGACACGCCCGGGACTTTGGTGTAAGCCGTTTAGCACCATGGTAGTCGGTCACGTTGGGGTTGACATATCACTGTCTTGGCCGCAGCAAGCGTCTCACTTTATATTAGGGGGATATGCTCTTTAACATCGTATGTTTCCGACGCTGGTTTGTAACGAACAAAAGCTTCATGATTGCCTCAGAACAAAGCATGACTGAAGTAGTTATTTCACATATAGGCCCTCGTAGCTTATGCCATGTGTATGAGTCAAGGTTTGCCATGAAGATCCGACCGCCCCTAAAAGTCAGTAATCCATAGGTATGGGGGACCTGTCCGTCTCGCGCCTAGACACCAATCCGACAATCAATTACGTGGCTCCGCACCTCTGCAGCAGTATAATTAGGGCTGTCCGCGTAGGGCTGAAGTATTGCTCTTTTTGACACGCGTGCTAATGGTGTCTGCCTGAGGCCATCCGGACGGAAACCGTCTAGACGCCAGCAATCAGCCTCTGGGGCCGAACATCTCTCATTACGGGTCTTAAATTGATGTATTACGTTAGATCGCGGGGTATGTCAACGTAGTTGCTCCCACGGTTCATTTCTGTAACAGGGGAGCCCCGAACTGTCACGAGTCTGAGACGGGTGACTGCCTAGATCTGGCTGTTGGTCTAACAAAGTGGGCATAGGCTAGTCTGTAGGGCGATCGGATGATTATAAGATCTACAGTACAAGAATTTGTGGCGCCACCCTTTATAGAATGCTCACTATTAGTACGAGGCGTCACCATACAATGCGAATATTTGCGGAGCCTCCCCTGAAGGCGTGCAATCCGGCAATTAAATTCTGGCTCTCGGGCCCGAAGATTGGTCCGGCATAGTCAGTGAAGCTCAGTAATCGTATTACAAAGGAAATCATCTCGTGATATTTATGCAGTAGAAAACCTACCGTAGCGGACTACAGTCCTTACGCTCAGCCCTTGATTCCGGACAACTATTGATCTTCTCCCAGGAGAGAGTTGACCGTACTCGCGGCTAAGTCGTTAGATAGGAAGATGCGTAGACGCAATGGGCTCGTTATAGTACGGCCCAAAATAAGCTGGCACATAGCATACGGTCCTGCGTTAGGTGGTCTTGGATCCATTTATAGCGCCTATTAAGCGCTACAGCGATAACTCGGAGAACACTGGACGGACCGGGGGAAAAGTAATAATTTTTCCGATCTTAAGAGATCAATAGAACAGGGTCGAGTCAGTAATCGCTACCCCACAATAAAGGCCGCTTGTTCTCAATCGGCATTTTAGGGGGGTTGAGATCTAAAGGAAACTAGTGCCGTAGTAAGCGTCACCATAGACCAGGATGTCCGCACGCGCGAGATGTTAAGCCTTCAAACAAACTTAGTCACTACTACCATCTGCGACCCCTATATGATGAGCTGCAGAGCGGAATGTAATTGAGGAGCCTAATTTTCGGTGGGGAGCCGGTTGACGTGAAAGGCGATGGTCTCGCTGGGTAACCAGACAAGGCTAATAGCTATCGTGCTCCCTACTGGATTACGCCACCCCTCAGGTTCCGAGGGCCCGGCCAAACTATGTTGTGCTCTTTGTACTAGTATAGACAGTGTAGATTTCAAAACCCGGGTGTCACCTAGGGCGCTCATTCCCAGTACGCTGGGTGGTGACGTAGATCATGGAACCACTACGAGATTGTGTGCAGCTAAATGTATTCGCGTGTTAAGCCCGGTACAGCCCCATGAGAACATTTAGCTATCGTGATTTAAAGTGTACACCAAAGGAATTTCTGTATCTACGGGCTTCGCAGACGAAATTACTCACTCTATTCCACGTTGGGCGGTGTTAGGCGCCCTGCGACCGGCTGGGTATAAGGGGGAGGACCAGTAGCATACACTCATCATCATTCGCTATATCCGATAGGAGGGGCAGGTCATCCGTCGGTAACTCTGATGCAGGCCCCACCCAACAGGTGACACTCTCAACCAATGTGGGCTGGGTTGCATGTTACCGCCTTTTCAAGCGACGTATTCACCTCTTCCAGGCTATATCAGTTGCGCAACAGCCACGACTCTGAAACCTCCTTCCGGGCCCACCTAGGCACGCTGAGAGTCGGAGAGAACAACTTCCTTCTTCGCCCTTTGTTAGTTCTGAAGTCACGCGGGTCAGGAGATCGTTGCCGAAGCGTGGAAACTGACATCGTGTTGATAAATTAGGCGCCGGTCCATCTTTGTTAAGTTTAGGGTAGTAATTGCGCTTGCCTCGCAACTAATCTGGACCCACAACAAGCATCTTATGAGATCTCAACATGGGACCAAAAACATAAATATCATTATTGAGGGGAACGGTATAGATGAAGGTCAAATTTGATATTAAAGATGTAAAGAGTGTGGCAGTGGGGAAGTGGGTCAGACAACTATACCGCAACTAACCCCTTTTAAAGTGTAACATGACCCGTTGGTCCCGGCTCTACGCGCCTCTTTCGAATTACGTACGCCCACACTTTGTCGTTTACGTCCTTTCCGAGATAAACTGTAAGGAGGGGCACTGATCCCTGACGCGGGCAAAATTCACGATTTACAGGGTTGGACTACCTGCCCTTCAGTACAAATCCCATCTTTACCGGACCTCGGAGCCTGATTAGCTACAAACTCACAGATAAGCTGACGACGACCGCACCATTCTATACAGCCGAATTAAGCCCAACCTTGTATCTGGGCGTTCCAAAGCAAATACGAGCCTAGTAAGCAAAGCGCCGCTAACTAGACTTGCACAGTGAGCAAACATGGAAGCGTATGTCAGTGATATTCCCCCCGTCATTCCATCGGAGTTATCCTTAGATATAATAGCAGAATAATTAAAGCCTCATTGTGGTCATTAGCCTCCGCGGCCCTGCCTCACCAAGCCCATACGCGGCGGCGGAATCACGTTGGAAGTGCAGCAAGGATCGTGCCTTATGCGTGATTAGCAGTTGCTTCGGTGATATCAGTATAAGGCCAGTACTTCTCCTCGGCACTCCCTCCCTATATAGTAAGATTATTTTGGGCTAGATACTGATTTGGAGCGCCAGAAGCAAGCTGGAAATCCGAATTCGACAAGTATATCGAGGCGGCTGACGAGCTAACGCGCGCTACCCCGCCCGCCCTCGTACCCATCCTTTGTGCACAGTGCGAGGACCCTCCGCCTAATCAACCTTCCCCCTATTTGTCTCTTAACTAAAAATGCGAATCGTCGGCACACAACAAATTCTCTACTGGTAGCCTCATGCCTAACCGCATTGGAAGTATTTGCTGTAAGTCTTGAGTACCAATCAAGAGTTCTGCACGCTGTGTCGCCCCTCGCTAGCTTATCCTGGCGGGTGTCAATGTCAGTGCATCTTATCAATCAGTCTTCGGCCTAACGAGAACACAGTGGCGACAACACTGGCCACACATGAAAGTGGAGGAAGTCGTCGACTCCAGTCTGAAAGCGCTCTGGACATGAAGAGGTTGTTTCGAAGTCGACCACAGTGTCTTAGGCGCCTTTACTGGTGGAAGTAGGGGGGTAAGAACTAAGATTACCTTGCAGTAGGGTTTAGGCCATAGGCATACTGACTTTTTAGAAATAAGTACCCACGGCTTTAATGGACACAGCCTTTCCGATCTCCCGGCTGTCAGAGAGCTGTTGAGTGTGACTCCACCTGAATAGGCCAGAATACCATATAGGCGTCAACCCAATAGGCACACAGATCTGCAAGTGGTTGCGGCGTGGCGATGGTACACCACCAGGTTAGTAGTCCCCGCACGCGTTAGGCCACCAGACAACTATCAATCCTGATTACTGGCCAGTTTCGGCTCAATTCCTTACTACAGGTGCTGTCCAACTCGGCTCTTCTACTATAGGGAATTCAATACGGGTTTCACGACACAAAAGGGTTTTTCGTCTATAATGACAATTTGACCAGACCCAGCTATTCGACTATAAGTATAGGGCAATAGCCGTGTGTTGACAGTGGGGAAGAATTATGGATCACCTCAGACAGACAAAGCTGCATAACCTCACCAAGCTATCTTGGAGCAAAGGGCCTTGGGGCACCTGTCGAGGTCATTCAGCACCACACTCAGCCATTCCTGAGATGTCACCACGCGCCATACCCTAGGGGGTTTGTATCTACCTCAGTCAGCTTGCCTTCTCGCGCTGCGACATGTGCCCCGTTCGGAGCGCTTAGGCAACATGTGCCATTAATCGGGAGTCGGGTTGGTGGGTTAGCCCCGGCCTAATTAGTGTGTAGTCTTGATTGATCATGCGCGGATGTCCTCGAGTTGTTATCAGTGCAACAACTATGTACGCCCTCTCGTAAGCTCAACGGAGGAGTTTTATTTGGGTTGTCACGCTAACTTGTGCGTGTGTAGCTGGACTATAACGTGGGCTTGCCCCCCAATTGCGGGCCTTTGGTGGTGAGCAGAGCGATGCTCGCAATGAGCCGGAGTCTAAT
		</sequence>
    <sequence><taxon idref="Location_3_0_1|15.509410883679987"/>
			GCGAGGCGTAACTATCACGTAAGCCGAATCCTCAGAGAATCTTGTTGGCACTCGACTTTTGACGTTGCAGAAACCGCTCGCCGACGACCCTCTCTCAGTTCGGGCCTAGCCAGGCGCGGGAGCAGTGAGTTGGGTGTCAACGAACAACGCCGGTCTAAGATTCTCCAGGCCGTAAGTTCTGAGCTGCTTGAGGTTCGTCGGCTGGCCGGGCACTCCTGTTTTAGGACTGGGCACTGGACATAACACTCCCCTCCAGGTCGGTGAGAGTAATGGTTGACGAGTCTGGTGGCACGGACAAACCTTATGAGTTTGGTCGAACGTGCAACGGCTCTAGATGTGTTCTCCGCCTACATGCCCCTCATGTTCCAGGTGACTGGGGATATCTGAGACGCAGTCAGGATACCGGCGCCAAATATATCGGAGACTACCTCCCAGCTCCGAATGAGAAGCAATAGCTGGGAAGTCACGTGGTACATACTGGACGTTCTGAGTCGATGTTCCCTTGCATTCTTGTCTCGGAAAGACTGTTTTCATAGAAATCAATCCGATTGGTCTTCTGGCATACACTATTGGCTGAATACCGGTTGAATGCTCGTATCTCTGTCTCAATATCGGTACACTCCAGAGAGTGTCAGTTCTGCAAGCGGCTAAGGTCAGACCCGCCCACCACGAGTTTACGGCTGAGTGCAATGGGTATCATCAGGAAGGCATGTCGATTAGGGATTCCCGGTCTCTAGTCGTGTGCATTGACGGCTGGGACTTCATACAGAGAGATGATTACTGGGCCTCTACTGACGGTCCCTTTCGCGCAGTAATTGCCCGGCTCCACAGGCCAAGGACTAGATCAATGAGTTTTGGACGTACAAATTGTGGGAGGGTGACCCAAGTAGTGGACAATGGAAGGCAACGCACGACTATAAGTCTCACGTTCCACCAACTTGAGCAGTGTCCTCTAACACCTTTGAATTCAACGGAGACGCTTTCCTGCTGCCCGAGCCGCGCACTCCTCAGTCCGGCTCTGGCCGTTCCGTATGGAGCCTCTTTAACAACCGAGGTTCTTACTGGTCTCCTCTTACCCCGGTACTTACTTAAGCGTACTTATGTAATTGGTCTACAATCGCTCTCTATGGATATCCAGTAGGATAATCTGAAGAGGGTGCTCGGTCCCCCGGTTCCCACTCCGAGAGACATCGCAGGGCTCTTACTACTTTAATATGTGTGCCCTATTGAGAACATCGGTCGATGGATGTATGTCCTTGGCCTCGCAAGAACACGAGGTGGTCAACACCGGTATTGCTGTATTTACCTCATGTTGGTTTCTCCGGCTCCCATGGGCACGCACTGCAGAGTCTGCCCGCTGTGCGACTAAAATTTAACACGTTTATGTTTATAAAACAAGTTGTATAATGTTTCGGCGAAGTAGGGGATTGACAGTCGGTCTTGATCTACGATATGGTGGAGCTCTGGTTAAGGCCACTAAAATTCAGGTTCGGGGAAGATGTAAGACGCCCGTTCCGTTTGGTTGGGATTTTAAATCCGCTACCCGTTCACTTAAGGAAGAAGTGAGTTGTACCGTCAACTGGAGTCTGACCATGCTGTCGCTATTGATAAGAGCATTGGAAAAGGACATAACCTCTCCTGCTTTATCGAGGACAATGAGTGACGATAACGTTTCTCTGAACACTGTGCATATAACACTAATGTACTCTCGTCCCCTAGGAATTGGTAGTGCCCAGTTACCGGCTGGTAGAAGCTTACACGGCGAGGTAGCCTGAAGCCGTTAGCTAGAGGGGTAAAATCTACAAGACGTCACGTAAGACCAGGGACAAATTCGAGTTTGCACCCTTGTGACCCCGCTCCCTTAATACCGTCGTTTCTCATGAATTTTATTGAGCTAGGTCGAGAGTAAGGATGTAACTCCAGGCGTGTACCGACACTTAATGTATGGCATGACGTGTCTCACGTGATTGCGCCCTGAGATCATCACATAGCGTAGTTACGTTTGCGCATGGTACGCGTCTCCAAAGCGGCAAACTGCACCCCCCGGTACCCTTGTAGGATGCAAATCCTCCTTTCTGTACCCTACGCATTAGGTCTAACACCCCGGTGTTAACATTAGACGGCGAAGTATCGCAAAAACAGCGTTGAAATAAGAACCAAAGCGGACTGATCGTGTTATTGGTCGGCCTCCCTTTCGGAATGAGACTCCCCAACCCCAGTTCACACGGTGGACGCAGGTTAAATGCATATACCCGTGCGGAAGCTGTGTCAGAGCGGTCGGTCTGTTAAACCGTACACTGCGTTGACCAGTTATAATACTCTCTGCAACGCTCAACTGGATACGATCACATATGACAGAGTTCTAACCTACCCTTCTCGGGAGAATACTCTACTACATTGGTCGCGGGATGAAATGCCATCACCGAAGACTAACAGCGTGTACGGGCTTTCACAATACGTTATTGATATTCTCCAATGCTCAGCAGTCCGAAACACCCTAATGCAAAAGGCATAAGTTACAGATCGACACTCCGGTCGGAATGTGAATGAAAGTCGGAGGCTGCCCTAGCTTATCCAGGTTGGCCGTTTAATTACTAGTGCAATTGGGTCTTTATTCGGTCGGGCAAAACTAATCACGTACAAGCTGCAAGTCAGGCCGTAAAATATTATTGAAAGAGTCGTGGTAAAAAAGTGCTCGAAAAGCCCTGTGAGGCACGTTCTTCTACTACCTCAGAGACATCTGTGCGCGATCACGTGAGGCTTGGACCCCTAACCCAATCAACGATCTAAGCCCCCGTGCCATATCGCCCCCGCCGCCACAGGCACTCTGAGCGCTTTACTGTGTTGCGAACGCTATTGACCGGCGGTTCTAATATGGTGACTGCATTCCCACGACTACATGCTACACGCTTTCAATACAGACACGTCCCATGTGAGAAGACAGACGTGGTGTGTGTTAGGGTGAGTTCCCACGGGCGCAGAGATGGCTAGGTTCGAGTAGGCCCCTATTTAATATTGCTAGTTACGATAAGCACACATTGCACTCTGGTATGGTCTACTCATGGGGCGCCGGCGACAAGCGGAGTAGACTTAAAGAATTTGGCTTGTGAAAAGAGCATCCGCTCTAGTTCCCAGTTTAAATCCCTAATTCGGACCCAATCCGATTTCTGAGCAGCCTGAGTAATCCTTTACTATAATGGTATCTGGATAGTAAGCGCTCTCAGGAGCTTGATTGTTCACGCGCGAATGGGTCGCCGGGTCCGGAAGATAGTGATGTCCGTACTACCATCCCAAAAGATCGTATGCGGGTCTTGAATGCCTACTTAATGGGAGGTGAAAGGCCCCCGTGGTTAATTACTGCTATACCACCGTATTAAAGGACGAATAACACCGCTTCTGGCGCGGAAGCCGGCTTGAGCTGGGACACCCAGTGGAATGAATAGTTAATTGAAAACGTCTTGCCGGGCGATGCAGGTTGTGTGTGGCCTTCGGCTTGCGGTACGGCTATGTAGTTCCTGCTCGGGTCACTCGATGCTCACTCGTGTTGCGAAGAACCTTCGCGGCGTATGTCTTCCACGTACAGAGATGTTTCCGACGCTGACAAGATCGCCTCTGGAACCAGATTGAAGTGATAGTTAGACCTTGGTTGTGGAGATCGCGAGTGTAGGTCGGTTCGAACCGCGGAAAGTTATACTTTGCCTCAGTGTCGAGGCACTATGCCTGTCATAGGCCGGGTTAGCCAGTGCAGAGCCAAGATTCACGGTTAGCTGTAATGAAGCGTGACGACGGATAAGTAGGTCTGTGTACCTCTTTGGAGGGCAATGCCGCTCCGATGGGTGACCCTCTGAATACACCGACTGCGGATTATATGAGGGCTTCCCTTGATACAGTAAAGTAGTAGACGTTCCTGTCTTTATCGAGATGATCAAGGCCAAGTCACCGGGTTCTTCGGAGCGCATTAGCGAGTACTAGATACAAAAGCCTCTCAGGACAATCTCCTTGCGGGTTGTGGACCGGCTATCTTGTGACGGTGGCGCGAGGTGGTGACTAACCGGGCAACTAGAAATGAACAGCAAATTCACAGCGGCCTGATCTGGTAACTGATCCACACTGATTATATCGTCTACAATAGGAAACCGGATCTGATGCTAAGTAATCGGGACGCCTCCGGACTAGTTGCTGCTGAGGCGGCTGTGGTCGAGTTCATGCGGAGTCCCGAATGTTATTTGCAAGAAACAAAATACGTTGAGGCGGCCTATACGTTAATTACTACCGCCGATCAGAACGACTCCTCAGGCCTTGGTTCTACTATCGATCCTCGACTGTGTAGATAATCACGCAGGTCCGATTTACTCCTCCTATTTTACATATAATCTATTCGAGAGCCACGGTGGTTAGCAGTCTTAGTAGTTTTTATCTTGAAGATTTTCTCCATGTGGTTGGGCACCGAAACAAAGATCTACCTCGCCTCCATCTAGCGAGGTCCGCCGCGCGTGTGAGCGTGCCTTTCACAAACAGTGGACAGGATAGTGCAGTCACACAAGGTTGGGCGCAGCTCCAGTTGCTCATTCGTGTTCCGAGTACACACTCTACCATAAACCGCTGCCACAGGGATAATTCGTCCCTATATGAATGTGCAATGCTCGGGGGAGGCTATTTAATTATGAGCCGTTTCGCGTGCGTAGCTGAGTATGAGTAGACGGAAGGAACTGTATTGCTCTACATGAACAGACTACCGTCGGCCTGTTTCTGTGTCATAGCTATTCTCAAATGGGGCAGTTGTGAAGACTCTTGGCTTTAGATATACGTAGGGCACGGTTGTAGTATCAGTGGGACCAGGTATGATAAATCCCCCTGCTGCATGACCAGAGTGTACCTTGCCATGTTCTCTGTTACAGCCACTTTACATAGACGCTTAAGGCTTGCTACGGGCACTGGAAAAACCCTAGGGATACTAATCCATGGATTATCGTGAAAAATTCATCAGTCATCCATATCGTTGGGCGTGACCCTCGGGGTTTCCAACTAGCGGATTATAAAGGGTAATCGCCATGTGATTAAGTCCAGAGTTATATACCATATTTAGAGCAGTGGTCCCTGACCACCGACAATGAATTCAAGCTATACCAGAAATGTGCGTGCTTCAGCAGCACGTCGCCAACCGGCCTACGCAATTGCCAATAACCCGTGGTTCCACTACTTCAATGCGCCAGGCTAGCTGGGATTTCCAGACACCCAGGGAGCGTTCCCGAAACAGTCCCGCTTATAATCATATCAGATTAGCAAACCCTGTAGGCCGTTTAGCCCGCGGAATTGCATGGATCAGCCTCGTTATGTACACGGGACAGCGCGGTTTCCATCAATGCTCTCTGGTCCAACCCCGCGTTGACAACTGACGGGTCCATGCACATAGTAGCAACCGTCATATGTGGGTATTGAAACAGGTCTAACGATCTTCTTCCAGCCAGGTATGACCCGAGGCGTGGAACACCTCAAATGATGAAGGAGGCGCGAGCGTGGTGCAAATGGGCGGCCGTTTGTCTTTGGGTGTGTTGTTACGCATTACTCGGAATCTGGGGATTCTCAGAAGCACCAGACCTATGGGGAAGCAGCCCCATTAGCCTGGCTCCGTGCTGTCCACCTCTTTGGATGGGCAAGGAGAAGGGGACGTTATCCGCCCACTGTGGTAGGAATCTGTCAGTGCTGGCGGAGGGGGGGGATAGTTCAAGCTCCCCTGCACCTTTGGTGGTCAGCGTATCAGTTCAACAGAAGATAGATCGTAGCACCGATCATATGATTCATGGTACTCATCAATACCGCCGAAGCAGCATTTCACGCAGAATCCAGACTGCTCGGGTTAGCCGCGGCGTGTTGCACTAGCATCACTCAGCATAGGCGGTCAATTTAAATACAAACGCCATCACGGTACGTCAGCTTAAATGTCGCCCTACCCGCCCTGCCGATACAACATGGGTTACGATACTAGACCCAGGTGGTAACCCAGCTAAAGCGCGTCTTGTCAGAAGTTCGCTCGAATGACGATGCTGCCATGTGGGGTTAAAGATGCGGTCCATGACCAACCCGGGGGCCGATATAAGAGGCTTGGGTTTACCTGCCAGTGTTACGAAGTCCACCAAGTGGGTCTACGCCTGAATACGTGATCGGATATTGCCGTCGGACTATTCATTATAGACAATAGCTTCGGTGAGCCCAGCATTCGGTTCCGGGTGTGCGCCCACCTCGGCTATAGTCGCATAGACGTGCGTGTTGTCAGGGCAACGGCGAAAAGACCCGAACCCGATAATATATGGGGACCAGTAGCACGATCTTCAATCCCTGAGTTAACCCATCCGCGGTTGTCTCAGAAATACCCCAACGGCCAACAGTATCTACGTTTAACCTTTCCGTGCCCCGGTCGCTGCGGATAGGAGTCGAGCCTGAGCGTTAGTAATCATACTCTAGTACAGTTGCAGTGAGCTGAGCACAAGTGGGCCAATTATGGCACGGTAAACAAGGTAGTGTAACCGGAGTACATTGAGACAAGCAGCTCTGTGACCAAGTGCGTCCGGCATACTCGTGTGCTCAGAGTATTCGCGGTTGAGATGCAGCTGAGGCTTTATAAGCAATCGGTTTCTTCTAAACTCTTGGATTTCTTATCTTAGATACTACAGTAAAAGGGCCAGACACGCCGCTGGCAATCCGTCTGACCATTCAAGAGGTAGAGCTGAACATAGGGCGGCTGAGCCAATAATGGCCCGTAATTCATTGGCTGTAGCCTACCTCACAAAAGGCCACACGGGGAGCTCCGTATTGTCCTTCTGGCCGCGCAGTGAGGCAGCTAGGTTGACGACCCCCTAGCTATAGCTGGGCTTTGAGAACTCGGCGATGCTGTGTAACGTCCAGTAGGCCATTGAATCCCCAGAGCAGTCGGAGGTGGCCGGAATCGGCAAAGAAGGGGGACGACATGTAGGAAGCGGACGTTGTCGTCTCGTGTTACTCGGCTCTTACGCTTTCGCGAGCGGTCAGCAAAGTGCTGGCAATGTTTCCTCAAGGCGACGAGCAGCATACCTTAAGTGGCTACTGTAACTTTCGAGTTTGATCCGGGAGGGTGGTTCAGGACCTCGAAAAGCCGTCGGTAGAGCTGGTATCCTTCTGACACAATGACTAATTCATTCATTTCGATGAACTACAGTTTCTATCGAGGTGGACTGTGCTGTTTCGTTACAGCTCTGGTTATCTAGAATGACCCTCTCGCGTCTCTTAACTCCCGAGCCGGTGCTTTAGGCTCTGCTCTGTAGACAGAGCGGGTAGCCGGAATTCGCATAACTCTTGGGGACTGCGGCCTGGCCCAATTGTTGAGTGTTGAGATAGGTCACTGCGGACACGGCCTTTGCCTATACAATTCGCAATGTTAGCGCCAGATGCGGTTGCGCAGCTGGCTAACGTTCGAACATAGCTTCACTTCTGTAGCACGTCGCCTAAATCTGCACTGCCAACTTAGGCACGGTTGGGAGGTAGTGTATGAACTCAATAATACGGTGGTATTAATTTGAATGTGAAATAGGCTTTATACCTCGGCAGATACGTGGCCAGGCGCATGAAACGACAACACTAAAGATTTAAATTCAAGTTAACAGCAAGATTTTCGTCATTCTCGGCCGTTGCGGTTCTATTATCCTTTAACAATAGTTATATATGAACTACCTGATGGACGCACCTCGTCAACGAGCTTGTACATCAGTCGTCCAAGCTACCCCCCGACGCCACGCTGATTGTTTCTTTTTTTAGCCTCCCATATCCTCGTACATAATTGATGAGTTGGTTGCACCTTCACGACCGGAATTCGCGCTCTTCCCGCCATGAAACAAGTACCGCAAACAATCGCGTTTACTGTAGACAGTTCATGCGTCAGCCGTCAACTGGTTTGCACGTGTCGAAGTTACTTAGTTATCTGGAACTCCTTGCAAACCGGGTTCATGTGCCTGCTAATGGTTTCTGTGGTCCCGACAGCGCCGACGCCTCCAGAGGCTAACTCACGCATAGTATTCGAAAGACCTATTGGGTGGGAGCCAACCGAGCCGGACTTACTTCGCCGGCTGTCATGGGAGCGCGAGCGTATGCAGCAGCCCCGTAGCGCAGCACATTTAGTAGGATGGCGAGAACCACTCCGCGGACACGGAAACATTCTGGTTACAGATGGTTGGACTCGACCATGCACTAACTCACAATAGATTTGACCATTACATCTGAGAGAGCCATTGACGGCCTAAGGCTTCTAGAATAAGCTATCGGACCACAGCTCTCCCACCTACGTCATACGACTAGGCCCAGTTCCAACTTCGTGTTCAACAAGTCCTTAGCTGTGTAGGGAAAGGACTATCACCGCGTCCAGGGTCTAGTCATTCGCGGTGTCGACTTATGAACCGGCTCTGGAGGTGGCCTGTCGCAATCGGCCATAGGTACCTATAGACATACGAGACGATGTTTCATGAGGGTGACTCATTGGACGCGACTAAACTAGGATAAGATATAGGTAGGGTCCCTGTGATTGAGCCTTGCAACCGGATTTTTATAACTGCGTGCAGTTATTGGAAAGCAGTACATGCGCGTAGTCCTCATACAGAGTTCATATACGTCGTTTGTTGCCATTGCCAATTTTGCCGCGATGCTGTATCTGAACGCCGCCATAATACTCTTGGTCGCTGGGATTATGTTACTTAGCGGGGCGCCAGTATAGTATTCGACCAAGAAAGCAAGGGTGGATGGGCCTCCAAGGAGTTAAGATGTAGGCCGCGGTCAGCTCCCGGTAGAATAGGCACTAGTAGCACGCAGGGTGGGTCATTTCAAGGTGGAGAATATTGGCGCGAAACCGTTGATATGCACCGCCAGTGTTCTGCTTCCTTTTGCCGTTCCTCTGTCAGATCTAAGGTTGACACTTCAAACCATATGAGGGGTTCTAATGCCGGAAACCATCTCTATGGTTCAGATTTGACAAGACTTACCGGTGGTACCAAGCGCTTGGTGCAACGACGATGGCCCACACTGACCAGGTACCACTGTCTTCTTCGCGACCCTGGAGCCAGGGATCAGGGGACGCACTCTGTGGAGGAGTGAACAGTCGACATCAGTAGATTATTGGGATTGTACCTAAATAGCAGTGAACGAAGGCTCAAATATTTGACTTCTGTACGGAGAGCCGTATCAGAGTACAAACTAAATCCAGCCATATTTAGACTTTAACGGTTACATCTTGGGCTCACCTGAGTTCGACTCGGGAGGCGGGACACTGAGCTAGATCTCCGAACAATTCTTCCGGCAATTGGCTTAACTCTGTACAAGCACGTGTTCAAGTTGAGATACGCAGTCGCCCGTGAGCACTTTGATGGACAGGGAAAACCGTGTAGCGCTTAGTAGCGCAGACTGCATAGCGCTCTCTACTAGGCCTAATCGCATCCAAACCACCCCTAAAGAGGGAAGAGACCACGCGCCGGCGCGGTCCCGCAGCGTCAGTGCGTTGTAGCCATTCGGTCGGCCAACCGAAGGACACGCCCGGGACTTTGGTGTAAGCCGTTTAGCACCATGGTAGTCGGTCACGTTGGGGTTGACATATCACTGTCTTGGCCGCAGCAAGCGTCTCACTTTATATTAGGGGGATATGCTCTTTAACATCGTATGTTTCCGACGCTGGTTTGTAACGAACAAAAGCTTCATGATTGCCTCAGAACAAAGCATGACTGAAGTAGTTATTTCACATATAGGCCCTCGTAGCTTATGCCATGTGTATGAGTCAAGGTTTGCCATGAAGATCCGACCGCCCCTAAAAGTCAGTAATCCATAGGTATGGGGGACCTGTCCGTCTCGCGCCTAGACACCAATCCGACAATCAATTACGTGGCTCCGCACCTCTGCAGCAGTATAATTAGGGCTGTCCGCGTAGGGCTGAAGTATTGCTCTTTTTGACACGCGTGCTAATGGTGTCTGCCTGAGGCCATCCGGACGGAAACCGTCTAGACGCCAGCAATCAGCCTCTGGGGCCGAACATCTCTCATTACGGGTCTTAAATTGATGTATTACGTTAGATCGCGGGGTATGTCAACGTAGTTGCTCCCACGGTTCATTTCTGTAACAGGGGAGCCCCGAACTGTCACGAGTCTGAGACGGGTGACTGCCTAGATCTGGCTGTTGGTCTAACAAAGTGGGCATAGGCTAGTCTGTAGGGCGATCGGATGATTATAAGATCTACAGTACAAGAATTTGTGGCGCCACCCTTTATAGAATGCTCACTATTAGTACGAGGCGTCACCATACAATGCGAATATTTGCGGAGCCTCCCCTGAAGGCGTGCAATCCGGCAATTAAATTCTGGCTCTCGGGCCCGAAGATTGGTCCGGCATAGTCAGTGAAGCTCAGTAATCGTATTACAAAGGAAATCATCTCGTGATATTTATGCAGTAGAAAACCTACCGTAGCGGACTACAGTCCTTACGCTCAGCCCTTGATTCCGGACAACTATTGATCTTCTCCCAGGAGAGAGTTGACCGTACTCGCGGCTAAGTCGTTAGATAGGAAGATGCGTAGACGCAATGGGCTCGTTATAGTACGGCCCAAAATAAGCTGGCACATAGCATACGGTCCTGCGTTAGGTGGTCTTGGATCCATTTATAGCGCCTATTAAGCGCTACAGCGATAACTCGGAGAACACTGGACGGACCGGGGGAAAAGTAATAATTTTTCCGATCTTAAGAGATCAATAGAACAGGGTCGAGTCAGTAATCGCTACCCCACAATAAAGGCCGCTTGTTCTCAATCGGCATTTTAGGGGGGTTGAGATCTAAAGGAAACTAGTGCCGTAGTAAGCGTCACCATAGACCAGGATGTCCGCACGCGCGAGATGTTAAGCCTTCAAACAAACTTAGTCACTACTACCATCTGCGACCCCTATATGATGAGCTGCAGAGCGGAATGTAATTGAGGAGCCTAATTTTCGGTGGGGAGCCGGTTGACGTGAAAGGCGATGGTCTCGCTGGGTAACCAGACAAGGCTAATAGCTATCGTGCTCCCTACTGGATTACGCCACCCCTCAGGTTCCGAGGGCCCGGCCAAACTATGTTGTGCTCTTTGTACTAGTATAGACAGTGTAGATTTCAAAACCCGGGTGTCACCTAGGGCGCTCATTCCCAGTACGCTGGGTGGTGACGTAGATCATGGAACCACTACGAGATTGTGTGCAGCTAAATGTATTCGCGTGTTAAGCCCGGTACAGCCCCATGAGAACATTTAGCTATCGTGATTTAAAGTGTACACCAAAGGAATTTCTGTATCTACGGGCTTCGCAGACGAAATTACTCACTCTATTCCACGTTGGGCGGTGTTAGGCGCCCTGCGACCGGCTGGGTATAAGGGGGAGGACCAGTAGCATACACTCATCATCATTCGCTATATCCGATAGGAGGGGCAGGTCATCCGTCGGTAACTCTGATGCAGGCCCCACCCAACAGGTGACACTCTCAACCAATGTGGGCTGGGTTGCATGTTACCGCCTTTTCAAGCGACGTATTCACCTCTTCCAGGCTATATCAGTTGCGCAACAGCCACGACTCTGAAACCTCCTTCCGGGCCCACCTAGGCACGCTGAGAGTCGGAGAGAACAACTTCCTTCTTCGCCCTTTGTTAGTTCTGAAGTCACGCGGGTCAGGAGATCGTTGCCGAAGCGTGGAAACTGACATCGTGTTGATAAATTAGGCGCCGGTCCATCTTTGTTAAGTTTAGGGTAGTAATTGCGCTTGCCTCGCAACTAATCTGGACCCACAACAAGCATCTTATGAGATCTCAACATGGGACCAAAAACATAAATATCATTATTGAGGGGAACGGTATAGATGAAGGTCAAATTTGATATTAAAGATGTAAAGAGTGTGGCAGTGGGGAAGTGGGTCAGACAACTATACCGCAACTAACCCCTTTTAAAGTGTAACATGACCCGTTGGTCCCGGCTCTACGCGCCTCTTTCGAATTACGTACGCCCACACTTTGTCGTTTACGTCCTTTCCGAGATAAACTGTAAGGAGGGGCACTGATCCCTGACGCGGGCAAAATTCACGATTTACAGGGTTGGACTACCTGCCCTTCAGTACAAATCCCATCTTTACCGGACCTCGGAGCCTGATTAGCTACAAACTCACAGATAAGCTGACGACGACCGCACCATTCTATACAGCCGAATTAAGCCCAACCTTGTATCTGGGCGTTCCAAAGCAAATACGAGCCTAGTAAGCAAAGCGCCGCTAACTAGACTTGCACAGTGAGCAAACATGGAAGCGTATGTCAGTGATATTCCCCCCGTCATTCCATCGGAGTTATCCTTAGATATAATAGCAGAATAATTAAAGCCTCATTGTGGTCATTAGCCTCCGCGGCCCTGCCTCACCAAGCCCATACGCGGCGGCGGAATCACGTTGGAAGTGCAGCAAGGATCGTGCCTTATGCGTGATTAGCAGTTGCTTCGGTGATATCAGTATAAGGCCAGTACTTCTCCTCGGCACTCCCTCCCTATATAGTAAGATTATTTTGGGCTAGATACTGATTTGGAGCGCCAGAAGCAAGCTGGAAATCCGAATTCGACAAGTATATCGAGGCGGCTGACGAGCTAACGCGCGCTACCCCGCCCGCCCTCGTACCCATCCTTTGTGCACAGTGCGAGGACCCTCCGCCTAATCAACCTTCCCCCTATTTGTCTCTTAACTAAAAATGCGAATCGTCGGCACACAACAAATTCTCTACTGGTAGCCTCATGCCTAACCGCATTGGAAGTATTTGCTGTAAGTCTTGAGTACCAATCAAGAGTTCTGCACGCTGTGTCGCCCCTCGCTAGCTTATCCTGGCGGGTGTCAATGTCAGTGCATCTTATCAATCAGTCTTCGGCCTAACGAGAACACAGTGGCGACAACACTGGCCACACATGAAAGTGGAGGAAGTCGTCGACTCCAGTCTGAAAGCGCTCTGGACATGAAGAGGTTGTTTCGAAGTCGACCACAGTGTCTTAGGCGCCTTTACTGGTGGAAGTAGGGGGGTAAGAACTAAGATTACCTTGCAGTAGGGTTTAGGCCATAGGCATACTGACTTTTTAGAAATAAGTACCCACGGCTTTAATGGACACAGCCTTTCCGATCTCCCGGCTGTCAGAGAGCTGTTGAGTGTGACTCCACCTGAATAGGCCAGAATACCATATAGGCGTCAACCCAATAGGCACACAGATCTGCAAGTGGTTGCGGCGTGGCGATGGTACACCACCAGGTTAGTAGTCCCCGCACGCGTTAGGCCACCAGACAACTATCAATCCTGATTACTGGCCAGTTTCGGCTCAATTCCTTACTACAGGTGCTGTCCAACTCGGCTCTTCTACTATAGGGAATTCAATACGGGTTTCACGACACAAAAGGGTTTTTCGTCTATAATGACAATTTGACCAGACCCAGCTATTCGACTATAAGTATAGGGCAATAGCCGTGTGTTGACAGTGGGGAAGAATTATGGATCACCTCAGACAGACAAAGCTGCATAACCTCACCAAGCTATCTTGGAGCAAAGGGCCTTGGGGCACCTGTCGAGGTCATTCAGCACCACACTCAGCCATTCCTGAGATGTCACCACGCGCCATACCCTAGGGGGTTTGTATCTACCTCAGTCAGCTTGCCTTCTCGCGCTGCGACATGTGCCCCGTTCGGAGCGCTTAGGCAACATGTGCCATTAATCGGGAGTCGGGTTGGTGGGTTAGCCCCGGCCTAATTAGTGTGTAGTCTTGATTGATCATGCGCGGATGTCCTCGAGTTGTTATCAGTGCAACAACTATGTACGCCCTCTCGTAAGCTCAACGGAGGAGTTTTATTTGGGTTGTCACGCTAACTTGTGCGTGTGTAGCTGGACTATAACGTGGGCTTGCCCCCCAATTGCGGGCCTTTGGTGGTGAGCAGAGCGATGCTCGCAATGAGCCGGAGTCTAAT
		</sequence>
    <sequence><taxon idref="Location_4_0_1|24.586779552273835"/>
			GCGAGGCGTAACTATCACGTAAGCCGAATCCTCAGAGAATCTTGTTGGCACTCGACTTTTGACGTTGCAGAAACCGCTCGCCGACGACCCTCTCTCAGTTCGGGCCTAGCCAGGCGCGGGAGCAGTGAGTTGGGTGTCAACGAACAACGCCGGTCTAAGATTCTCCAGGCCGTAAGTTCTGAGCTGCTTGAGGTTCGTCGGCTGGCCGGGCACTCCTGTTTTAGGACTGGGCACTGGACATAACACTCCCCTCCAGGTCGGTGAGAGTAATGGTTGACGAGTCTGGTGGCACGGACAAACCTTATGAGTTTGGTCGAACGTGCAACGGCTCTAGATGTGTTCTCCGCCTACATGCCCCTCATGTTCCAGGTGACTGGGGATATCTGAGACGCAGTCAGGATACCGGCGCCAAATATATCGGAGACTACCTCCCAGCTCCGAATGAGAAGCAATAGCTGGGAAGTCACGTGGTACATACTGGACGTTCTGAGTCGATGTTCCCTTGCATTCTTGTCTCGGAAAGACTGTTTTCATAGAAATCAATCCGATTGGTCTTCTGGCATACACTATTGGCTGAATACCGGTTGAATGCTCGTATCTCTGTCTCAATATCGGTACACTCCAGAGAGTGTCAGTTCTGCAAGCGGCTAAGGTCAGACCCGCCCACCACGAGTTTACGGCTGAGTGCAATGGGTATCATCAGGAAGGCATGTCGATTAGGGATTCCCGGTCTCTAGTCGTGTGCATTGACGGCTGGGACTTCATACAGAGAGATGATTACTGGGCCTCTACTGACGGTCCCTTTCGCGCAGTAATTGCCCGGCTCCACAGGCCAAGGACTAGATCAATGAGTTTTGGACGTACAAATTGTGGGAGGGTGACCCAAGTAGTGGACAATGGAAGGCAACGCACGACTATAAGTCTCACGTTCCACCAACTTGAGCAGTGTCCTCTAACACCTTTGAATTCAACGGAGACGCTTTCCTGCTGCCCGAGCCGCGCACTCCTCAGTCCGGCTCTGGCCGTTCCGTATGGAGCCTCTTTAACAACCGAGGTTCTTACTGGTCTCCTCTTACCCCGGTACTTACTTAAGCGTACTTATGTAATTGGTCTACAATCGCTCTCTATGGATATCCAGTAGGATAATCTGAAGAGGGTGCTCGGTCCCCCGGTTCCCACTCCGAGAGACATCGCAGGGCTCTTACTACTTTAATATGTGTGCCCTATTGAGAACATCGGTCGATGGATGTATGTCCTTGGCCTCGCAAGAACACGAGGTGGTCAACACCGGTATTGCTGTATTTACCTCATGTTGGTTTCTCCGGCTCCCATGGGCACGCACTGCAGAGTCTGCCCGCTGTGCGACTAAAATTTAACACGTTTATGTTTATAAAACAAGTTGTATAATGTTTCGGCGAAGTAGGGGATTGACAGTCGGTCTTGATCTACGATATGGTGGAGCTCTGGTTAAGGCCACTAAAATTCAGGTTCGGGGAAGATGTAAGACGCCCGTTCCGTTTGGTTGGGATTTTAAATCCGCTACCCGTTCACTTAAGGAAGAAGTGAGTTGTACCGTCAACTGGAGTCTGACCATGCTGTCGCTATTGATAAGAGCATTGGAAAAGGACATAACCTCTCCTGCTTTATCGAGGACAATGAGTGACGATAACGTTTCTCTGAACACTGTGCATATAACACTAATGTACTCTCGTCCCCTAGGAATTGGTAGTGCCCAGTTACCGGCTGGTAGAAGCTTACACGGCGAGGTAGCCTGAAGCCGTTAGCTAGAGGGGTAAAATCTACAAGACGTCACGTAAGACCAGGGACAAATTCGAGTTTGCACCCTTGTGACCCCGCTCCCTTAATACCGTCGTTTCTCATGAATTTTATTGAGCTAGGTCGAGAGTAAGGATGTAACTCCAGGCGTGTACCGACACTTAATGTATGGCATGACGTGTCTCACGTGATTGCGCCCTGAGATCATCACATAGCGTAGTTACGTTTGCGCATGGTACGCGTCTCCAAAGCGGCAAACTGCACCCCCCGGTACCCTTGTAGGATGCAAATCCTCCTTTCTGTACCCTACGCATTAGGTCTAACACCCCGGTGTTAACATTAGACGGCGAAGTATCGCAAAAACAGCGTTGAAATAAGAACCAAAGCGGACTGATCGTGTTATTGGTCGGCCTCCCTTTCGGAATGAGACTCCCCAACCCCAGTTCACACGGTGGACGCAGGTTAAATGCATATACCCGTGCGGAAGCTGTGTCAGAGCGGTCGGTCTGTTAAACCGTACACTGCGTTGACCAGTTATAATACTCTCTGCAACGCTCAACTGGATACGATCACATATGACAGAGTTCTAACCTACCCTTCTCGGGAGAATACTCTACTACATTGGTCGCGGGATGAAATGCCATCACCGAAGACTAACAGCGTGTACGGGCTTTCACAATACGTTATTGATATTCTCCAATGCTCAGCAGTCCGAAACACCCTAATGCAAAAGGCATAAGTTACAGATCGACACTCCGGTCGGAATGTGAATGAAAGTCGGAGGCTGCCCTAGCTTATCCAGGTTGGCCGTTTAATTACTAGTGCAATTGGGTCTTTATTCGGTCGGGCAAAACTAATCACGTACAAGCTGCAAGTCAGGCCGTAAAATATTATTGAAAGAGTCGTGGTAAAAAAGTGCTCGAAAAGCCCTGTGAGGCACGTTCTTCTACTACCTCAGAGACATCTGTGCGCGATCACGTGAGGCTTGGACCCCTAACCCAATCAACGATCTAAGCCCCCGTGCCATATCGCCCCCGCCGCCACAGGCACTCTGAGCGCTTTACTGTGTTGCGAACGCTATTGACCGGCGGTTCTAATATGGTGACTGCATTCCCACGACTACATGCTACACGCTTTCAATACAGACACGTCCCATGTGAGAAGACAGACGTGGTGTGTGTTAGGGTGAGTTCCCACGGGCGCAGAGATGGCTAGGTTCGAGTAGGCCCCTATTTAATATTGCTAGTTACGATAAGCACACATTGCACTCTGGTATGGTCTACTCATGGGGCGCCGGCGACAAGCGGAGTAGACTTAAAGAATTTGGCTTGTGAAAAGAGCATCCGCTCTAGTTCCCAGTTTAAATCCCTAATTCGGACCCAATCCGATTTCTGAGCAGCCTGAGTAATCCTTTACTATAATGGTATCTGGATAGTAAGCGCTCTCAGGAGCTTGATTGTTCACGCGCGAATGGGTCGCCGGGTCCGGAAGATAGTGATGTCCGTACTACGATCCCAAAAGATCGTATGCGGGTCTTGAATGCCTACTTAATGGGAGGTGAAAGGCCCCCGTGGTTAATTACTGCTATACCACCGTATTAAAGGACGAATAACACCGCTTCTGGCGCGGAAGCCGGCTTGAGCTGGGACACCCAGTGGAATGAATAGTTAATTGAAAACGTCTTGCCGGGCGATGCAGGTTGTGTGTGGCCTTCGGCTTGCGGTACGGCTATGTAGTTCCTGCTCGGGTCACTCGATGCTCACTCGTGTTGCGAAGAACCTTCGCGGCGTATGTCTTCCACGTACAGAGATGTTTCCGACGCTGACAAGATCGCCTCTGGAACCAGATTGAAGTGATAGTTAGACCTTGGTTGTGGAGATCGCGAGTGTAGGTCGGTTCGAACCGCGGAAAGTTATACTTTGCCTCAGTGTCGAGGCACTATGCCTGTCATAGGCCGGGTTAGCCAGTGCAGAGCCAAGATTCACGGTTAGCTGTAATGAAGCGTGACGACGGATAAGTAGGTCTGTGTACCTCTTTGGAGGGCAATGCCGCTCCGATGGGTGACCCTCTGAATACACCGACTGCGGATTATATGAGGGCTTCCCTTGATACAGTAAAGTAGTAGACGTTCCTGTCTTTATCGAGATGATCAAGGCCAAGTCACCGGGTTCTTCGGAGCGCATTAGCGAGTACTAGATACAAAAGCCTCTCAGGACAATCTCCTTGCGGGTTGTGGACCGGCTATCTTGTGACGGTGGCGCGAGGTGGTGACTAACCGGGCAACTAGAAATGAACAGCAAATTCACAGCGGCCTGATCTGGTAACTGATCCACACTGATTATATCGTCTACAATAGGAAACCGGATCTGATGCTAAGTAATCGGGACGCCTCCGGACTAGTTGCTGCTGAGGCGGCTGTGGTCGAGTTCATGCGGAGTCCCGAATGTTATTTGCAAGAAACAAAATACGTTGAGGCGGCCTATACGTTAATTACTACCGCCGATCAGAACGACTCCTCAGGCCTTGGTTCTACTATCGATCCTCGACTGTGTAGATAATCACGCAGGTCCGATTTACTCCTCCTATTTTACATATAATCTATTCGAGAGCCACGGTGGTTAGCAGTCTTAGTAGTTTTTATCTTGAAGATTTTCTCCATGTGGTTGGGCACCGAAACAAAGATCTACCTCGCCTCCATCTAGCGAGGTCCGCCGCGCGTGTGAGCGTGCCTTTCACAAACAGTGGACAGGATAGTGCAGTCACACAAGGTTGGGCGCAGCTCCAGTTGCTCATTCGTGTTCCGAGTACACACTCTACCATAAACCGCTGCCACAGGGATAATTCGTCCCTATATGAATGTGCAATGCTCGGGGGAGGCTATTTAATTATGAGCCGTTTCGCGTGCGTAGCTGAGTATGAGTAGACGGAAGGAACTGTATTGCTCTACATGAACAGACTACCGTCGGCCTGTTTCTGTGTCATAGCTATTCTCAAATGGGGCAGTTGTGAAGACTCTTGGCTTTAGATATACGTAGGGCACGGTTGTAGTATCAGTGGGACCAGGTATGATAAATCCCCCTGCTGCATGACCAGAGTGTACCTTGCCATGTTCTCTGTTACAGCCACTTTACATAGACGCTTAAGGCTTGCTACGGGCACTGGAAAAACCCTAGGGATACTAATCCATGGATTATCGTGAAAAATTCATCAGTCATCCATATCGTTGGGCGTGACCCTCGGGGTTTCCAACTAGCGGATTATAAAGGGTAATCGCCATGTGATTAAGTCCAGAGTTATATACCATATTTAGAGCAGTGGTCCCTGACCACCGACAATGAATTCAAGCTATACCAGAAATGTGCGTGCTTCAGCAGCACGTCGCCAACCGGCCTACGCAATTGCCAATAACCCGTGGTTCCACTACTTCAATGCGCCAGGCTAGCTGGGATTTCCAGACACCCAGGGAGCGTTCCCGAAACAGTCCCGCTTATAATCATATCAGATTAGCAAACCCTGTAGGCCGTTTAGCCCGCGGAATTGCATGGATCAGCCTCGTTATGTACACGGGACAGCGCGGTTTCCATCAATGCTCTCTGGTCCAACCCCGCGTTGACAACTGACGGGTCCATGCACATAGTAGCAACCGTCATATGTGGGTATTGAAACAGGTCTAACGATCTTCTTCCAGCCAGGTATGACCCGAGGCGTGGAACACCTCAAATGATGAAGGAGGCGCGAGCGTGGTGCAAATGGGCGGCCGTTTGTCTTTGGGTGTGTTGTTACGCATTACTCGGAATCTGGGGATTCTCAGAAGCACCAGACCTATGGGGAAGCAGCCCCATTAGCCTGGCTCCGTGCTGTCCACCTCTTTGGATGGGCAAGGAGAAGGGGACGTTATCCGCCCACTGTGGTAGGAATCTGTCAGTGCTGGCGGAGGGGGGGGATAGTTCAAGCTCCCCTGCACCTTTGGTGGTCAGCGTATCAGTTCAACAGAAGATAGATCGTAGCACCGATCATATGATTCATGGTACTCATCAATACCGCCGAAGCAGCATTTCACGCAGAATCCAGACTGCTCGGGTTAGCCGCGGCGTGTTGCACTAGCATCACTCAGCATAGGCGGTCAATTTAAATACAAACGCCATCACGGTACGTCAGCTTAAATGTCGCCCTACCCGCCCTGCCGATACAACATGGGTTACGATACTAGACCCAGGTGGTAACCCAGCTAAAGCGCGTCTTGTCAGAAGTTCGCTCGAATGACGATGCTGCCATGTGGGGTTAAAGATGCGGTCCATGACCAACCCGGGGGCCGATATAAGAGGCTTGGGTTTACCTGCCAGTGTTACGAAGTCCACCAAGTGGGTCTACGCCTGAATACGTGATCGGATATTGCCGTCGGACTATTCATTATAGACAATAGCTTCGGTGAGCCCAGCATTCGGTTCCGGGTGTGCGCCCACCTCGGCTATAGTCGCATAGACGTGCGTGTTGTCAGGGCAACGGCGAAAAGACCCGAACCCGATAATATATGGGGACCAGTAGCACGATCTTCAATCCCTGAGTTAACCCATCCGCGGTTGTCTCAGAAATACCCCAACGGCCAACAGTATCTACGTTTAACCTTTCCGTGCCCCGGTCGCTGCGGATAGGAGTCGAGCCTGAGCGTTAGTAATCATACTCTAGTACAGTTGCAGTGAGCTGAGCACAAGTGGGCCAATTATGGCACGGTAAACAAGGTAGTGTAACCGGAGTACATTGAGACAAGCAGCTCTGTGACCAAGTGCGTCCGGCATACTCGTGTGCTCAGAGTATTCGCGGTTGAGATGCAGCTGAGGCTTTATAAGCAATCGGTTTCTTCTAAACTCTTGGATTTCTTATCTTAGATACTACAGTAAAAGGGCCAGACACGCCGCTGGCAATCCGTCTGACCATTCAAGAGGTAGAGCTGAACATAGGGCGGCTGAGCCAATAATGGCCCGTAATTCATTGGCTGTAGCCTACCTCACAAAAGGCCACACGGGGAGCTCCGTATTGTCCTTCTGGCCGCGCAGTGAGGCAGCTAGGTTGACGACCCCCTAGCTATAGCTGGGCTTTGAGAACTCGGCGATGCTGTGTAACGTCCAGTAGGCCATTGAATCCCCAGAGCAGTCGGAGGTGGCCGGAATCGGCAAAGAAGGGGGACGACATGTAGGAAGCGGACGTTGTCGTCTCGTGTTACTCGGCTCTTACGCTTTCGCGAGCGGTCAGCAAAGTGCTGGCAATGTTTCCTCAAGGCGACGAGCAGCATACCTTAAGTGGCTACTGTAACTTTCGAGTTTGATCCGGGAGGGTGGTTCAGGACCTCGAAAAGCCGTCGGTAGAGCTGGTATCCTTCTGACACAATGACTAATTCATTCATTTCGATGAACTACAGTTTCTATCGAGGTGGACTGTGCTGTTTCGTTACAGCTCTGGTTATCTAGAATGACCCTCTCGCGTCTCTTAACTCCCGAGCCGGTGCTTTAGGCTCTGCTCTGTAGACAGAGCGGGTAGCCGGAATTCGCATAACTCTTGGGGACTGCGGCCTGGCCCAATTGTTGAGTGTTGAGATAGGTCACTGCGGACACGGCCTTTGCCTATACAATTCGCAATGTTAGCGCCAGATGCGGTTGCGCAGCTGGCTAACGTTCGAACATAGCTTCACTTCTGTAGCACGTCGCCTAAATCTGCACTGCCAACTTAGGCACGGTTGGGAGGTAGTGTATGAACTCAATAATACGGTGGTATTAATTTGAATGTGAAATAGGCTTTATACCTCGGCAGATACGTGGCCAGGCGCATGAAACGACAACACTAAAGATTTAAATTCAAGTTAACAGCAAGATTTTCGTCATTCTCGGCCGTTGCGGTTCTATTATCCTTTAACAATAGTTATATATGAACTACCTGATGGACGCACCTCGTCAACGAGCTTGTACATCAGTCGTCCAAGCTACCCCCCGACGCCACGCTGATTGTTTCTTTTTTTAGCCTCCCATATCCTCGTACATAATTGATGAGTTGGTTGCACCTTCACGACCGGAATTCGCGCTCTTCCCGCCATGAAACAAGTACCGCAAACAATCGCGTTTACTGTAGACAGTTCATGCGTCAGCCGTCAACTGGTTTGCACGTGTCGAAGTTACTTAGTTATCTGGAACTCCTTGCAAACCGGGTTCATGTGCCTGCTAATGGTTTCTGTGGTCCCGACAGCGCCGACGCCTCCAGAGGCTAACTCACGCATAGTATTCGAAAGACCTATTGGGTGGGAGCCAACCGAGCCGGACTTACTTCGCCGGCTGTCATGGGAGCGCGAGCGTATGCAGCAGCCCCGTAGCGCAGCACATTTAGTAGGATGGCGAGAACCACTCCGCGGACACGGAAACATTCTGGTTACAGATGGTTGGACTCGACCATGCACTAACTCACAATAGATTTGACCATTACATCTGAGAGAGCCATTGACGGCCTAAGGCTTCTAGAATAAGCTATCGGACCACAGCTCTCCCACCTACGTCATACGACTAGGCCCAGTTCCAACTTCGTGTTCAACAAGTCCTTAGCTGTGTAGGGAAAGGACTATCACCGCGTCCAGGGTCTAGTCATTCGCGGTGTCGACTTATGAACCGGCTCTGGAGGTGGCCTGTCGCAATCGGCCATAGGTACCTATAGACATACGAGACGATGTTTCATGAGGGTGACTCATTGGACGCGACTAAACTAGGATAAGATATAGGTAGGGTCCCTGTGATTGAGCCTTGCAACCGGATTTTTATAACTGCGTGCAGTTATTGGAAAGCAGTACATGCGCGTAGTCCTCATACAGAGTTCATATACGTCGTTTGTTGCCATTGCCAATTTTGCCGCGATGCTGTATCTGAACGCCGCCATAATACTCTTGGTCGCTGGGATTATGTTACTTAGCGGGGCGCCAGTATAGTATTCGACCAAGAAAGCAAGGGTGGATGGGCCTCCAAGGAGTTAAGATGTAGGCCGCGGTCAGCTCCCGGTAGAATAGGCACTAGTAGCACGCAGGGTGGGTCATTTCAAGGTGGAGAATATTGGCGCGAAACCGTTGATATGCACCGCCAGTGTTCTGCTTCCTTTTGCCGTTCCTCTGTCAGATCTAAGGTTGACACTTCAAACCATATGAGGGGTTCTAATGCCGGAAACCATCTCTATGGTTCAGATTTGACAAGACTTACCGGTGGTACCAAGCGCTTGGTGCAACGACGATGGCCCACACTGACCAGGTACCACTGTCTTCTTCGCGACCCTGGAGCCAGGGATCAGGGGACGCACTCTGTGGAGGAGTGAACAGTCGACATCAGTAGATTATTGGGATTGTACCTAAATAGCAGTGAACGAAGGCTCAAATATTTGACTTCTGTACGGAGAGCCGTATCAGAGTACAAACTAAATCCAGCCATATTTAGACTTTAACGGTTACATCTTGGGCTCACCTGAGTTCGACTCGGGAGGCGGGACACTGAGCTAGATCTCCGAACAATTCTTCCGGCAATTGGCTTAACTCTGTACAAGCACGTGTTCAAGTTGAGATACGCAGTCGCCCGTGAGCACTTTGATGGACAGGGAAAACCGTGTAGCGCTTAGTAGCGCAGACTGCATAGCGCTCTCTACTAGGCCTAATCGCATCCAAACCACCCCTAAAGAGGGAAGAGACCACGCGCCGGCGCGGTCCCGCAGCGTCAGTGCGTTGTAGCCATTCGGTCGGCCAACCGAAGGACACGCCCGGGACTTTGGTGTAAGCCGTTTAGCACCATGGTAGTCGGTCACGTTGGGGTTGACATATCACTGTCTTGGCCGCAGCAAGCGTCTCACTTTATATTAGGGGGATATGCTCTTTAACATCGTATGTTTCCGACGCTGGTTTGTAACGAACAAAAGCTTCATGATTGCCTCAGAACAAAGCATGACTGAAGTAGTTATTTCACATATAGGCCCTCGTAGCTTATGCCATGTGTATGAGTCAAGGTTTGCCATGAAGATCCGACCGCCCCTAAAAGTCAGTAATCCATAGGTATGGGGGACCTGTCCGTCTCGCGCCTAGACACCAATCCGACAATCAATTACGTGGCTCCGCACCTCTGCAGCAGTATAATTAGGGCTGTCCGCGTAGGGCTGAAGTATTGCTCTTTTTGACACGCGTGCTAATGGTGTCTGCCTGAGGCCATCCGGACGGAAACCGTCTAGACGCCAGCAATCAGCCTCTGGGGCCGAACATCTCTCATTACGGGTCTTAAATTGATGTATTACGTTAGATCGCGGGGTATGTCAACGTAGTTGCTCCCACGGTTCATTTCTGTAACCGGGGAGCCCCGAACTGTCACGAGTCTGAGACGGGTGACTGCCTAGATCTGGCTGTTGGTCTAACAAAGTGGGCATAGGCTAGTCTGTAGGGCGATCGGATGATTATAAGATCTACAGTACAAGAATTTGTGGCGCCACCCTTTATAGAATGCTCACTATTAGTACGAGGCGTCACCATACAATGCGAATATTTGCGGAGCCTCCCCTGAAGGCGTGCAATCCGGCAATTAAATTCTGGCTCTCGGGCCCGAAGATTGGTCCGGCATAGTCAGTGAAGCTCAGTAATCGTATTACAAAGGAAATCATCTCGTGATATTTATGCAGTAGAAAACCTACCGTAGCGGACTACAGTCCTTACGCTCAGCCCTTGATTCCGGACAACTATTGATCTTCTCCCAGGAGAGAGTTGACCGTACTCGCGGCTAAGTCGTTAGATAGGAAGATGCGTAGACGCAATGGGCTCGTTATAGTACGGCCCAAAATAAGCTGGCACATAGCATACGGTCCTGCGTTAGGTGGTCTTGGATCCATTTATAGCGCCTATTAAGCGCTACAGCGATAACTCGGAGAACACTGGACGGACCGGGGGAAAAGTAATAATTTTTCCGATCTTAAGAGATCAATAGAACAGGGTCGAGTCAGTAATCGCTACCCCACAATAAAGGCCGCTTGTTCTCAATCGGCATTTTAGGGGGGTTGAGATCTAAAGGAAACTAGTGCCGTAGTAAGCGTCACCATAGACCAGGATGTCCGCACGCGCGAGATGTTAAGCCTTCAAACAAACTTAGTCACTACTACCATCTGCGACCCCTATATGATGAGCTGCAGAGCGGAATGTAATTGAGGAGCCTAATTTTCGGTGGGGAGCCGGTTGACGTGAAAGGCGATGGTCTCGCTGGGTAACCAGACAAGGCTAATAGCTATCGTGCTCCCTACTGGATTACGCCACCCCTCAGGTTCCGAGGGCCCGGCCAAACTATGTTGTGCTCTTTGTACTAGTATAGACAGTGTAGATTTCAAAACCCGGGTGTCACCTAGGGCGCTCATTCCCAGTACGCTGGGTGGTGACGTAGATCATGGAACCACTTCGAGATTGTGTGCAGCTAAATGTATTCGCGTGTTAAGCCCGGTACAGCCCCATGAGAACATTTAGCTATCGTGATTTAAAGTGTACACCAAAGGAATTTCTGTATCTACGGGCTTCGCAGACGAAATTACTCACTCTATTCCACGTTGGGCGGTGTTAGGCGCCCTGCGACCGGCTGGGTATAAGGGGGAGGACCAGTAGCATACACTCATCATCATTCGCTATATCCGATAGGAGGGGCAGGTCATCCGTCGGTAACTCTGATGCAGGCCCCACCCAACAGGTGACACTCTCAACCAATGTGGGCTGGGTTGCATGTTACCGCCTTTTCAAGCGACGTATTCACCTCTTCCAGGCTATATCAGTTGCGCAACAGCCACGACTCTGAAACCTCCTTCCGGGCCCACCTAGGCACGCTGAGAGTCGGAGAGAACAACTTCCTTCTTCGCCCTTTGTTAGTTCTGAAGTCACGCGGGTCAGGAGATCGTTGCCGAAGCGTGGAAACTGACATCGTGTTGATAAATTAGGCGCCGGTCCATCTTTGTTAAGTTTAGGGTAGTAATTGCGCTTGCCTCGCAACTAATCTGGACCCACAACAAGCATCTTATGAGATCTCAACATGGGACCAAAAACATAAATATCATTATTGAGGGGAACGGTATAGATGAAGGTCAAATTTGATATTAAAGATGTAAAGAGTGTGGCAGTGGGGAAGTGGGTCAGACAACTATACCGCAACTAACCCCTTTTAAAGTGTAACATGACCCGTTGGTCCCGGCTCTACGCGCCTCTTTCGAATTACGTACGCCCACACTTTGTCGTTTACGTCCTTTCCGAGATAAACTGTAAGGAGGGGCACTGATCCCTGACGCGGGCAAAATTCACGATTTACAGGGTTGGACTACCTGCCCTTCAGTACAAATCCCATCTTTACCGGACCTCGGAGCCTGATTAGCTACAAACTCACAGATAAGCTGACGACGACCGCACCATTCTATACAGCCGAATTAAGCCCAACCTTGTATCTGGGCGTTCCAAAGCAAATACGAGCCTAGTAAGCAAAGCGCCGCTAACTAGACTTGCACAGTGAGCAAACATGGAAGCGTATGTCAGTGATATTCCCCCCGTCATTCCATCGGAGTTATCCTTAGATATAATAGCAGAATAATTAAAGCCTCATTGTGGTCATTAGCCTCCGCGGCCCTGCCTCACCAAGCCCATACGCGGCGGCGGAATCACGTTGGAAGTGCAGCAAGGATCGTGCCTTATGCGTGATTAGCAGTTGCTTCGGTGATATCAGTATAAGGCCAGTACTTCTCCTCGGCACTCCCTCCCTATATAGTAAGATTATTTTGGGCTAGATACTGATTTGGAGCGCCAGAAGCAAGCTGGAAATCCGAATTCGACAAGTATATCGAGGCGGCTGACGAGCTAACGCGCGCTACCCCGCCCGCCCTCGTACCCATCCTTTGTGCACAGTGCGAGGACCCTCCGCCTAATCAACCTTCCCCCTATTTGTCTCTTAACTAAAAATGCGAATCGTCGGCACACAACAAATTCTCTACTGGTAGCCTCATGCCTAACCGCATTGGAAGTATTTGCTGTAAGTCTTGAGTACCAATCAAGAGTTCTGCACGCTGTGTCGCCCCTCGCTAGCTTATCCTGGCGGGTGTCAATGTCAGTGCATCTTATCAATCAGTCTTCGGCCTAACGAGAACACAGTGGCGACAACACTGGCCACACATGAAAGTGGAGGAAGTCGTCGACTCCAGTCTGAAAGCGCTCTGGACATGAAGAGGTTGTTTCGAAGTCGACCACAGTGTCTTAGGCGCCTTTACTGGTGGAAGTAGGGGGGTAAGAACTAAGATTACCTTGCAGTAGGGTTTAGGCCATAGGCATACTGACTTTTTAGAAATAAGTACCCACGGCTTTAATGGACACAGCCTTTCCGATCTCCCGGCTGTCAGAGAGCTGTTGAGTGTGACTCCACCTGAATAGGCCAGAATACCATATAGGCGTCAACCCAATAGGCACACAGATCTGCAAGTGGTTGCGGCGTGGCGATGGTACACCACCAGGTTAGTAGTCCCCGCACGCGTTAGGCCACCAGACAACTATCAATCCTGATTACTGGCCAGTTTCGGCTCAATTCCTTACTACAGGTGCTGTCCAACTCGGCTCTTCTACTATAGGGAATTCAATACGGGTTTCACGACACAAAAGGGTTTTTCGTCTATAATGACAATTTGACCAGACCCAGCTATTCGACTATAAGTATAGGGCAATAGCCGTGTGTTGACAGTGGGGAAGAATTATGGATCACCTCAGACAGACAAAGCTGCATAACCTCACCAAGCTATCTTGGAGCAAAGGGCCTTGGGGCACCTGTCGAGGTCATTCAGCACCACACTCAGCCATTCCTGAGATGTCACCACGCGCCATACCCTAGGGGGTTTGTATCTACCTCAGTCAGCTTGCCTTCTCGCGCTGCGACATGTGCCCCGTTCGGAGCGCTTAGGCAACATGTGCCATTAATCGGGAGTCGGGTTGGTGGGTTAGCCCCGGCCTAATTAGTGTGTAGTCTTGATTGATCATGCGCGGATGTCCTCGAGTTGTTATCAGTGCAACAACTATGTACGCCCTCTCGTAAGCTCAACGGAGGAGTTTTATTTGGGTTGTCACGCTAACTTGTGCGTGTGTAGCTGGACTATAACGTGGGCTTGCCCCCCAATTGCGGGCCTTTGGTGGTGAGCAGAGCGATGCTCGCAATGAGCCGGAGTCTAAT
		</sequence>
    <sequence><taxon idref="Location_4_2_0|27.498503847538494"/>
			GCGAGGCGTAACTATCACGTAAGCCGAATCCTCAGAGAATCTTGTTGGCACTCGACTTTTGACGTTGCAGAAACCGCTCGCCGACGACCCTCTCTCAGTTCGGGCCTAGCCAGGCGCGGGAGCAGTGTGTTGGGTGTCAACGAACAACGCCGGTCTAAGATTCTCCAGGCCGTAAGTTCTGAGCTGCTTGAGGTTCGTCGGCTGGCCGGGCACTCCTGTTTTAGGACTGGGCACTGGACATAACACTCCCCTCCAGGTCGGTGAGAGTAATGGTTGACGAGTCTGGTGGCACGGACAAACCTTATGAGTTTGGTCGAACGTGCAACGGCTCTAGATGTGTTCTCCGCCTACATGCCCCTCATGTTCCAGGTGACTGGGGATATCTGAGACGCAGTCAGGATACCGGCGCCAAATATATCGGAGACTACCTCCCAGCTCCGAATGAGAAGCAATAGCTGGGAAGTCACGTGGTACATACTGGACGTTCTGAGTCGATGTTCCCTTGCATTCTTGTCTCGGAAAGACTGTTTTCATAGAAATCAATCCGATTGGTCTTCTGGCATACACTATTGGCTGAATACCGGTTGAATGCTCGTATCTCTGTCTCAATATCGGTACACTCCAGAGAGTGTCAGTTCTGCAAGCGGCTAAGGTCAGACCCGCCCACCACGAGTTTACGGCTGAGTGCAATGGGTATCATCAGGAAGGCATGTCGATTAGGGATTCCCGGTCTCTAGTCGTGTGCATTGACGGCTGGGACTTCATACAGAGAGATGATTACTGGGCCTCTACTGACGGTCCCTTTCGCGCAGTAATTGCCCGGCTCCACAGGCCAAGGACTAGATCAATGAGTTTTGGACGTACAAATTGTGGGAGGGTGACCCAAGTAGTGGACAATGGAAGGCAACGCACGACTATAAGTCTCACGTTCCACCAACTTGAGCAGTGTCCTCTAACACCTTTGAATTCAACGGAGACGCTTTCCTGCTGCCCGAGCCGCGCACTCCTCAGTCCGGCTCTGGCCGTTCCGTATGGAGCCTCTTTAACAACCGAGGTTCTTACTGGTCTCCTCTTACCCCGGTACTTACTTAAGCGTACTTATGTAATTGGTCTACAATCGCTCTCTATGGATATCCAGTAGGATAATCTGAAGAGGGTGCTCGGTCCCCCGGTTCCCACTCCGAGAGACATCGCAGGGCTCTTACTACTTTAATATGTGTGCCCTATTGAGAACATCGGTCGATGGATGTATGTCCTTGGCCTCGCAAGAACACGAGGTGGTCAACACCGGTATTGCTGTATTTACCTCATGTTGGTTTCTCCGGCTCCCATGGGCACGCACTGCAGAGTCTGCCCGCTGTGCGACTAAAATTTAACACGTTTATGTTTATAAAACAAGTTGTATAATGTTTCGGCGAAGTAGGGGATTGACAGTCGGTCTTGATCTACGATATGGTGGAGCTCTGGTTAAGGCCACTAAAATTCAGGTTCGGGGAAGATGTAAGACGCCCGTTCCGTTTGGTTGGGATTTTAAATCCGCTACCCGTTCACTTAAGGAAGAAGTGAGTTGTACCGTCAACTGGAGTCTGACCATGCTGTCGCTATTGATAAGAGCATTGGAAAAGGACATAACCTCTCCTGCTTTATCGAGGACAATGAGTGACGATAACGTTTCTCTGAACACTGTGCATATAACACTAATGTACTCTCGTCCCCTAGGAATTGGTAGTGCCCAGTTACCGGCTGGTAGAAGCTTACACGGCGAGGTAGCCTGAAGCCGTTAGCTAGAGGGGTAAAATCTACAAGACGTCACGTAAGACCAGGGACAAATTCGAGTTTGCACCCTTGTGACCCCGCTCCCTTAATACCGTCGTTTCTCATGAATTTTATTGAGCTAGGTCGAGAGTAAGGATGTAACTCCAGGCGTGTACCGACACTTAATGTATGGCATGACGTGTCTCACGTGATTGCGCCCTGAGATCATCACATAGCGTAGTTACGTTTGCGCATGGTACGCGTCTCCAAAGCGGCAAACTGCACCCCCCGGTACCCTTGTAGGATGCAAATCCTCCTTTCTGTACCCTACGCATTAGGTCTAACACCCCGGTGTTAACATTAGACGGCGAAGTATCGCAAAAACAGCGTTGAAATAAGAACCAAAGCGGACTGATCGTGTTATTGGTCGGCCTCCCTTTCGGAATGAGACTCCCCAACCCCAGTTCACACGGTGGACGCAGGTTAAATGCATATACCCGTGCGGAAGCTGTGTCAGAGCGGTCGGTCTGTTAAACCGTACACTGCGTTGACCAGTTATAATACTCTCTGCAACGCTCAACTGGATACGATCACATATGACAGAGTTCTAACCTACCCTTCTCGGGAGAATACTCTACTACATTGGTCGCGGGATGAAATGCCATCACCGAAGACTAACAGCGTGTACGGGCTTTCACAATACGTTATTGATATTCTCCAATGCTCAGCAGTCCGAAACACCCTAATGCAAAAGGCATAAGTTACAGATCGACACTCCGGTCGGAATGTGAATGAAAGTCGGAGGCTGCCCTAGCTTATCCAGGTTGGCCGTTTAATTACTAGTGCAATTGGGTCTTTATTCGGTCGGGCAAAACTAATCACGTACAAGCTGCAAGTCAGGCCGTAAAATATTATTGAAAGAGTCGTGGTAAAAAAGTGCTCGAAAAGCCCTGTGAGGCACGTTCTTCTACTACCTCAGAGACATCTGTGCGCGATCACGTGAGGCTTGGACCCCTAACCCAATCAACGATCTAAGCCCCCGTGCCATATCGCCCCCGCCGCCACAGGCACTCTGAGCGCTTTACTGTGTTGCGAACGCTATTGACCGGCGGTTCTAATATGGTGACTGCATTCCCACGACTACATGCTACACGCTTTCAATACAGACACGTCCCATGTGAGAAGACAGACGTGGTGTGTGTTAGGGTGAGTTCCCACGGGCGCAGAGATGGCTAGGTTCGAGTAGGCCCCTATTTAATATTGCTAGTTACGATAAGCACACATTGCACTCTGGTATGGTCTACTCATGGGGCGCCGGCGACAAGCGGAGTAGACTTAAAGAATTTGGCTTGTGAAAAGAGCATCCGCTCTAGTTCCCAGTTTAAATCCCTAATTCGGACCCAATCCGATTTCTGAGCAGCCTGAGTAATCCTTTACTATAATGGTATCTGGATAGTAAGCGCTCTCAGGAGCTTGATTGTTCACGCGCGAATGGGTCGCCGGGTCCGGAAGATAGTGATGTCCGTACTACCATCCCAAAAGATCGTATGCGGGTCTTGAATGCCTACTTAATGGGAGGTGAAAGGCCCCCGTGGTTAATTACTGCTATACCACCGTATTAAAGGACGAATAACACCGCTTCTGGCGCGGAAGCCGGCTTGAGCTGGGACACCCAGTGGAATGAATAGTTAATTGAAAACGTCTTGCCGGGCGATGCAGGTTGTGTGTGGCCTTCGGCTTGCGGTACGGCTATGTAGTTCCTGCTCGGGTCACTCGATGCTCACTCGTGTTGCGAAGAACCTTCGCGGCGTATGTCTTCCACGTACAGAGATGTTTCCGACGCTGACAAGATCGCCTCTGGAACCAGATTGAAGTGATAGTTAGACCTTGGTTGTGGAGATCGCGAGTGTAGGTCGGTTCGAACCGCGGAAAGTTATACTTTGCCTCAGTGTCGAGGCACTATGCCTGTCATAGGCCGGGTTAGCCAGTGCAGAGCCAAGATTCACGGTTAGCTGTAATGAAGCGTGACGACGGATAAGTAGGTCTGTGTACCTCTTTGGAGGGCAATGCCGCTCCGATGGGTGACCCTCTGAATACACCGACTGCGGATTATATGAGGGCTTCCCTTGATACAGTAAAGTAGTAGACGTTCCTGTCTTTATCGAGATGATCAAGGCCAAGTCACCGGGTTCTTCGGAGCGCATTAGCGAGTACTAGATACAAAAGCCTCTCAGGACAATCTCCTTGCGGGTTGTGGACCGGCTATCTTGTGACGGTGGCGCGAGGTGGTGACTAACCGGGCAACTAGAAATGAACAGCAAATTCACAGCGGCCTGATCTGGTAACTGATCCACACTGATTATATCGTCTACAATAGGAAACCGGATCTGATGCTAAGTAATCGGGACGCCTCCGGACTAGTTGCTGCTGAGGCGGCTGTGGTCGAGTTCATGCGGAGTCCCGAATGTTATTTGCAAGAAACAAAATACGTTGAGGCGGCCTATACGTTAATTACTACCGCCGATCAGAACGACTCCTCAGGCCTTGGTTCTACTATCGATCCTCGACTGTGTAGATAATCACGCAGGTCCGATTTACTCCTCCTATTTTACATATAATCTATTCGAGAGCCACGGTGGTTAGCAGTCTTAGTAGTTTTTATCTTGAAGATTTTCTCCATGTGGTTGGGCACCGAAACAAAGATCTACCTCGCCTCCATCTAGCGAGGTCCGCCGCGCGTGTGAGCGTGTCTTTCACAAACAGTGGACAGGATAGTGCAGTCACACAAGGTTGGGCGCAGCTCCAGTTGCTCATTCGTGTTCCGAGTACACACTCTACCATAAACCGCTGCCACAGGGATAATTCGTCCCTATATGAATGTGCAATGCTCGGGGGAGGCTATTTAATTATGAGCCGTTTCGCGTGCGTAGCTGAGTATGAGTAGACGGAAGGAACTGTATTGCTCTACATGAACAGACTACCGTCGGCCTGTTTCTGTGTCATAGCTATTCTCAAATGGGGCAGTTGTGAAGACTCTTGGCTTTAGATATACGTAGGGCACGGTTGTAGTATCAGTGGGACCAGGTATGATAAATCCCCCTGCTGCATGACCAGAGTGTACCTTGCCATGTTCTCTGTTACAGCCACTTTACATAGACGCTTAAGGCTTGCTACGGGCACTGGAAAAACCCTAGGGATACTAATCCATGGATTATCGTGAAAAATTCATCAGTCATCCATATCGTTGGGCGTGACCCTCGGGGTTTCCAACTAGCGGATTATAAAGGGTAATCGCCATGTGATTAAGTCCAGAGTTATATACCATATTTAGAGCAGTGGTCCCTGACCACCGACAATGAATTCAAGCTATACCAGAAATGTGCGTGCTTCAGCAGCACGTCGCCAACCGGCCTACGCAATTGCCAATAACCCGTGGTTCCACTACTTCAATGCGCCAGGCTAGCTGGGATTTCCAGACACCCAGGGAGCGTTCCCGAAACAGTCCCGCTTATAATCATATCAGATTAGCAAACCCTGTAGGCCGTTTAGCCCGCGGAATTGCATGGATCAGCCTCGTTATGTACACGGGACAGCGCGGTTTCCATCAATGCTCTCTGGTCCAACCCCGCGTTGACAACTGACGGGTCCATGCACATAGTAGCAACCGTCATATGTGGGTATTGAAACAGGTCTAACGATCTTCTTCCAGCCAGGTATGACCCGAGGCGTGGAACACCTCAAATGATGAAGGAGGCGCGAGCGTGGTGCAAATGGGCGGCCGTTTGTCTTTGGGTGTGTTGTTACGCATTACTCGGAATCTGGGGATTCTCAGAAGCACCAGACCTATGGGGAAGCAGCCCCATTAGCCTGGCTCCGTGCTGTCCACCTCTTTGGATGGGCAAGGAGAAGGGGACGTTATCCGCCCACTGTGGTAGGAATCTGTCAGTGCTGGCGGAGGGGGGGGATAGTTCAAGCTCCCCTGCACCTTTGGTGGTCAGCGTATCAGTTCAACAGAAGATAGATCGTAGCACCGATCATATGATTCATGGTACTCATCAATACCGCCGAAGCAGCATTTCACGCAGAATCCAGACTGCTCGGGTTAGCCGCGGCGTGTTGCACTAGCATCACTCAGCATAGGCGGTCAATTTAAATACAAACGCCATCACGGTACGTCAGCTTAAATGTCGCCCTACCCGCCCTGCCGATACAACATGGGTTACGATACTAGACCCAGGTGGTAACCCAGCTAAAGCGCGTCTTGTCAGAAGTTCGCTCGAATGACGATGCTGCCATGTGGGGTTAAAGATGCGGTCCATGACCAACCCGGGGGCCGATATAAGAGGCTTGGGTTTACCTGCCAGTGTTACGAAGTCCACCAAGTGGGTCTACGCCTGAATACGTGATCGGATATTGCCGTCGGACTATTCATTATAGACAATAGCTTCGGTGAGCCCAGCATTCGGTTCCGGGTGTGCGCCCACCTCGGCTATAGTCGCATAGACGTGCGTGTTGTCAGGGCAACGGCGAAAAGACCCGAACCCGATAATATATGGGGACCAGTAGCACGATCTTCAATCCCTGAGTTAACCCATCCGCGGTTGTCTCAGAAATACCCCAACGGCCAACAGTATCTACGTTTAACCTTTCCGTGCCCCGGTCGCTGCGGATAGGAGTCGAGCCTGAGCGTTAGTAATCATACTCTAGTACAGTTGCAGTGAGCTGAGCACAAGTGGGCCAATTATGGCACGGTAAACAAGGTAGTGTAACCGGAGTACATTGAGACAAGCAGCTCTGTGACCAAGTGCGTCCGGCATACTCGTGTGCTCAGAGTATTCGCGGTTGAGATGCAGCTGAGGCTTTATAAGCAATCGGTTTCTTCTAAACTCTTGGATTTCTTATCTTAGATACTACAGTAAAAGGGCCAGACACGCCGCTGGCAATCCGTCTGACCATTCAAGAGGTAGAGCTGAACATAGGGCGGCTGAGCCAATAATGGCCCGTAATTCATTGGCTGTAGCCTACCTCACAAAAGGCCACACGGGGAGCTCCGTATTGTCCTTCTGGCCGCGCAGTGAGGCAGCTAGGTTGACGACCCCCTAGCTATAGCTGGGCTTTGAGAACTCGGCGATGCTGTGTAACGTCCAGTAGGCCATTGAATCCCCAGAGCAGTCGGAGGTGGCCGGAATCGGCAAAGAAGGGGGACGACATGTAGGAAGCGGACGTTGTCGTCTCGTGTTACTCGGCTCTTACGCTTTCGCGAGCGGTCAGCAAAGTGCTGGCAATGTTTCCTCAAGGCGACGAGCAGCATACCTTAAGTGGCTACTGTAACTTTCGAGTTTGATCCGGGAGGGTGGTTCAGGACCTCGAAAAGCCGTCGGTAGAGCTGGTATCCTTCTGACACAATGACTAATTCATTCATTTCGATGAACTACAGTTTCTATCGAGGTGGACTGTGCTGTTTCGTTACAGCTCTGGTTATCTAGAATGACCCTCTCGCGTCTCTTAACTCCCGAGCCGGTGCTTTAGGCTCTGCTCTGTAGACAGAGCGGGTAGCCGGAATTCGCATAACTCTTGGGGACTGCGGCCTGGCCCAATTGTTGAGTGTTGAGATAGGTCACTGCGGACACGGCCTTTGCCTATACAATTCGCAATGTTAGCGCCAGATGCGGTTGCGCAGCTGGCTAACGTTCGAACATAGCTTCACTTCTGTAGCACGTCGCCTAAATCTGCACTGCCAACTTAGGCACGGTTGGGAGGTAGTGTATGAACTCAATAATACGGTGGTATTAATTTGAATGTGAAATAGGCTTTATACCTCGGCAGATACGTGGCCAGGCGCATGAAACGACAACACTAAAGATTTAAATTCAAGTTAACAGCAAGATTTTCGTCATTCTCGGCCGTTGCGGTTCTATTATCCTTTAACAATAGTTATATATGAACTACCTGATGGACGCACCTCGTCAACGAGCTTGTACATCAGTCGTCCAAGCTACCCCCCGACGCCACGCTGATTGTTTCTTTTTTTAGCCTCCCATATCCTCGTACATAATTGATGAGTTGGTTGCACCTTCACGACCGGAATTCGCGCTCTTCCCGCCATGAAACAAGTACCGCAAACAATCGCGTTTACTGTAGACAGTTCATGCGTCAGCCGTCAACTGGTTTGCACGTGTCGAAGTTACTTAGTTATCTGGAACTCCTTGCAAACCGGGTTCATGTGCCTGCTAATGGTTTCTGTGGTCCCGACAGCGCCGACGCCTCCAGAGGCTAACTCACGCATAGTATTCGAAAGACCTATTGGGTGGGAGCCAACCGAGCCGGACTTACTTCGCCGGCTGTCATGGGAGCGCGAGCGTATGCAGCAGCCCCGTAGCGCAGCACATTTAGTAGGATGGCGAGAACCACTCCGCGGACACGGAAACATTCTGGTTACAGATGGTTGGACTCGACCATGCACTAACTCACAATAGATTTGACCATTACATCTGAGAGAGCCATTGACGGCCTAAGGCTTCTAGAATAAGCTATCGGACCACAGCTCTCCCACCTACGTCATACGACTAGGCCCAGTTCCAACTTCGTGTTCAACAAGTCCTTAGCTGTGTAGGGAAAGGACTATCACCGCGTCCAGGGTCTAGTCATTCGCGGTGTCGACTTATGAACCGGCTCTGGAGGTGGCCTGTCGCAATCGGCCATAGGTACCTATAGACATACGAGACGATGTTTCATGAGGGTGACTCATTGGACGCGACTAAACTAGGATAAGATATAGGTAGGGTCCCTGTGATTGAGCCTTGCAACCGGATTTTTATAACTGCGTGCAGTTATTGGAAAGCAGTACATGCGCGTAGTCCTCATACAGAGTTCATATACGTCGTTTGTTGCCATTGCCAATTTTGCCGCGATGCTGTATCTGAACGCCGCCATAATACTCTTGGTCGCTGGGATTATGTTACTTAGCGGGGCGCCAGTATAGTATTCGACCAAGAAAGCAAGGGTGGATGGGCCTCCAAGGAGTTAAGATGTAGGCCGCGGTCAGCTCCCGGTAGAATAGGCACTAGTAGCACGCAGGGTGGGTCATTTCAAGGTGGAGAATATTGGCGCGAAACCGTTGATATGCACCGCCAGTGTTCTGCTTCCTTTTGCCGTTCCTCTGTCAGATCTAAGGTTGACACTTCAAACCATATGAGGGGTTCTAATGCCGGAAACCATCTCTATGGTTCAGATTTGACAAGACTTACCGGTGGTACCAAGCGCTTGGTGCAACGACGATGGCCCACACTGACCAGGTACCACTGTCTTCTTCGCGACCCTGGAGCCAGGGATCAGGGGACGCACTCTGTGGAGGAGTGAACAGTCGACATCAGTAGATTATTGGGATTGTACCTAAATAGCAGTGAACGAAGGCTCAAATATTTGACTTCTGTACGGAGAGCCGTATCAGAGTACAAACTAAATCCAGCCATATTTAGACTTTAACGGTTACATCTTGGGCTCACCTGAGTTCGACTCGGGAGGCGGGACACTGAGCTAGATCTCCGAACAATTCTTCCGGCAATTGGCTTAACTCTGTACAAGCACGTGTTCAAGTTGAGATACGCAGTCGCCCGTGAGCACTTTGATGGACAGGGAAAACCGTGTAGCGCTTAGTAGCGCAGACTGCATAGCGCTCTCTACTAGGCCTAATCGCATCCAAACCACCCCTAAAGAGGGAAGAGACCACGCGCCGGCGCGGTCCCGCAGCGTCAGTGCGTTGTAGCCATTCGGTCGGCCAACCGAAGGACACGCCCGGGACTTTGGTGTAAGCCGTTTAGCACCATGGTAGTCGGTCACGTTGGGGTTGACATATCACTGTCTTGGCCGCAGCAAGCGTCTCACTTTATATTAGGGGGATATGCTCTTTAACATCGTATGTTTCCGACGCTGGTTTGTAACGAACAAAAGCTTCATGATTGCCTCAGAACAAAGCATGACTGAAGTAGTTATTTCACATATAGGCCCTCGTAGCTTATGCCATGTGTATGAGTCAAGGTTTGCCATGAAGATCCGACCGCCCCTAAAAGTCAGTAATCCATAGGTATGGGGGACCTGTCCGTCTCGCGCCTAGACACCAATCCGACAATCAATTACGTGGCTCCGCACCTCTGCAGCAGTATAATTAGGGCTGTCCGCGTAGGGCTGAAGTATTGCTCTTTTTGACACGCGTGCTAATGGTGTCTGCCTGAGGCCATCCGGACGGAAACCGTCTAGACGCCAGCAATCAGCCTCTGGGGCCGAACATCTCTCATTACGGGTCTTAAATTGATGTATTACGTTAGATCGCGGGGTATGTCAACGTAGTTGCTCCCACGGTTCATTTCCGTAACAGGGGAGCCCCGAACTGTCACGAGTCTGAGACGGGTGACTGCCTAGATCTGGCTGTTGGTCTAACAAAGTGGGCATAGGCTAGTCTGTAGGGCGATCGGATGATTATAAGATCTACAGTACAAGAATTTGTGGCGCCACCCTTTATAGAATGCTCACTATTAGTACGAGGCGTCACCATACAATGCGAATATTTGCGGAGCCTCCCCTGAAGGCGTGCAATCCGGCAATTAAATTCTGGCTCTCGGGCCCGAAGATTGGTCCGGCATAGTCAGTGAAGCTCAGTAATCGTATTACAAAGGAAATCATCTCGTGATATTTATGCAGTAGAAAACCTACCGTAGCGGACTACAGTCCTTACGCTCAGCCCTTGATTCCGGACAACTATTGATCTTCTCCCAGGAGAGAGTTGACCGTACTCGCGGCTAAGTCGTTAGATAGGAAGATGCGTAGACGCAATGGGCTCGTTATAGTACGGCCCAAAATAAGCTGGCACATAGCATACGGTCCTGCGTTAGGTGGTCTTGGATCCATTTATAGCGCCTATTAAGCGCTACAGCGATAACTCGGAGAACACTGGACGGACCGGGGGAAAAGTAATAATTTTTCCGATCTTAAGAGATCAATAGAACAGGGTCGAGTCAGTAATCGCTACCCCACAATAAAGGCCGCTTGTTCTCAATCGGCATTTTAGGGGGGTTGAGATCTAAAGGAAACTAGTGCCGTAGTAAGCGTCACCATAGACCAGGATGTCCGCACGCGCGAGATGTTAAGCCTTCAAACAAACTTAGTCACTACTACCATCTGCGACCCCTATATGATGAGCTGCAGAGCGGAATGTAATTGAGGAGCCTAATTTTCGGTGGGGAGCCGGTTGACGTGAAAGGCGATGGTCTCGCTGGGTAACCAGACAAGGCTAATAGCTATCGTGCTCCCTACTGGATTACGCCACCCCTCAGGTTCCGAGGGCCCGGCCAAACTATGTTGTGCTCTTTGTACTAGTATAGACAGTGTAGATTTCAAAACCCGGGTGTCACCTAGGGCGCTCATTCCCAGTACGCTGGGTGGTGACGTAGATCATGGAACCACTACGAGATTGTGTGCAGCTAAATGTATTCGCGTGTTAAGCCCGGTACAGCCCCATGAGAACATTTAGCTATCGTGATTTAAAGTGTACACCAAAGGAATTTCTGTATCTACGGGCTTCGCAGACGAAATTACTCACTCTATTCCACGTTGGGCGGTGTTAGGCGCCCTGCGACCGGCTGGGTATAAGGGGGAGGACCAGTAGCATACACTCATCATCATTCGCTATATCCGATAGGAGGGGCAGGTCATCCGTCGGTAACTCTGATGCAGGCCCCACCCAACAGGTGACACTCTCAACCAATGTGGGCTGGGTTGCATGTTACCGCCTTTTCAAGCGACGTATTCACCTCTTCCAGGCTATATCAGTTGCGCAACAGCCACGACTCTGAAACCTCCTTCCGGGCCCACCTAGGCACGCTGAGAGTCGGAGAGAACAACTTCCTTCTTCGCCCTTTGTTAGTTCTGAAGTCACGCGGGTCAGGAGATCGTTGCCGAAGCGTGGAAACTGACATCGTGTTGATAAATTAGGCGCCGGTCCATCTTTGTTAAGTTTAGGGTAGTAATTGCGCTTGCCTCGCAACTAATCTGGACCCACAACAAGCATCTTATGAGATCTCAACATGGGACCAAAAACATAAATATCATTATTGAGGGGAACGGTATAGATGAAGGTCAAATTTGATATTAAAGATGTAAAGAGTGTGGCAGTGGGGAAGTGGGTCAGACAACTATACCGCAACTAACCCCTTTTAAAGTGTAACATGACCCGTTGGTCCCGGCTCTACGCGCCTCTTTCGAATTACGTACGCCCACACTTTGTCGTTTACGTCCTTTCCGAGATAAACTGTAAGGAGGGGCACTGATCCCTGACGCGGGCAAAATTCACGATTTACAGGGTTGGACTACCTGCCCTTCAGTACAAATCCCATCTTTACCGGACCTCGGAGCCTGATTAGCTACAAACTCACAGATAAGCTGACGACGACCGCACCATTCTATACAGCCGAATTAAGCCCAACCTTGTATCTGGGCGTTCCAAAGCAAATACGAGCCTAGTAAGCAAAGCGCCGCTAACTAGACTTGCACAGTGAGCAAACATGGAAGCGTATGTCAGTGATATTCCCCCCGTCATTCCATCGGAGTTATCCTTAGATATAATAGCAGAATAATTAAAGCCTCATTGTGGTCATTAGCCTCCGCGGCCCTGCCTCACCAAGCCCATACGCGGCGGCGGAATCACGTTGGAAGTGCAGCAAGGATCGTGCCTTATGCGTGATTAGCAGTTGCTTCGGTGATATCAGTATAAGGCCAGTACTTCTCCTCGGCACTCCCTCCCTATATAGTAAGATTATTTTGGGCTAGATACTGATTTGGAGCGCCAGAAGCAAGCTGGAAATCCGAATTCGACAAGTATATCGAGGCGGCTGACGAGCTAACGCGCGCTACCCCGCCCGCCCTCGTACCCATCCTTTGTGCACAGTGCGAGGACCCTCCGCCTAATCAACCTTCCCCCTATTTGTCTCTTAACTAAAAATGCGAATCGTCGGCACACAACAAATTCTCTACTGGTAGCCTCATGCCTAACCGCATTGGAAGTATTTGCTGTAAGTCTTGAGTACCAATCAAGAGTTCTGCACGCTGTGTCGCCCCTCGCTAGCTTATCCTGGCGGGTGTCAATGTCAGTGCATCTTATCAATCAGTCTTCGGCCTAACGAGAACACAGTGGCGACAACACTGGCCACACATGAAAGTGGAGGAAGTCGTCGACTCCAGTCTGAAAGCGCTCTGGACATGAAGAGGTTGTTTCGAAGTCGACCACAGTGTCTTAGGCGCCTTTACTGGTGGAAGTAGGGGGGTAAGAACTAAGATTACCTTGCAGTAGGGTTTAGGCCATAGGCATACTGACTTTTTAGAAATAAGTACCCACGGCTTTAATGGACACAGCCTTTCCGATCTCCCGGCTGTCAGAGAGCTGTTGAGTGTGACTCCACCTGAATAGGCCAGAATACCATATAGGCGTCAACCCAATAGGCACACAGATCTGCAAGTGGTTGCGGCGTGGCGATGGTACACCACCAGGTTAGTAGTCCCCGCACGCGTTAGGCCACCAGACAACTATCAATCCTGATTACTGGCCAGTTTCGGCTCAATTCCTTACTACAGGTGCTGTCCAACTCGGCTCTTCTACTATAGGGAATTCAATACGGGTTTCACGACACAAAAGGGTTTTTCGTCTATAATGACAATTTGACCAGACCCAGCTATTCGACTATAAGTATAGGGCAATAGCCGTGTGTTGACAGTGGGGAAGAATTATGGATCACCTCAGACAGACAAAGCTGCATAACCTCACCAAGCTATCTTGGAGCAAAGGGCCTTGGGGCACCTGTCGAGGTCATTCAGCACCACACTCAGCCATTCCTGAGATGTCACCACGCGCCATACCCTAGGGGGTTTGTATCTACCTCAGTCAGCTTGCCTTCTCGCGCTGCGACATGTGCCCCGTTCGGAGCGCTTAGGCAACATGTGCCATTAATCGGGAGTCGGGTTGGTGGGTTAGCCCCGGCCTAATTAGTGTGTAGTCTTGATTGATCATGCGCGGATGTCCTCGAGTTGTTATCAGTGCAACAACTATGTACGCCCTCTCGTAAGCTCAACGGAGGAGTTTTATTTGGGTTGTCACGCTAACTTGTGCGTGTGTAGCTGGACTATAACGTGGGCTTGCCCCCCAATTGCGGGCCTTTGGTGGTGAGCAGAGCGATGCTCGCAATGAGCCGGAGTCTAAT
		</sequence>
    <sequence><taxon idref="Location_3_0_0|22.63745962897075"/>
			GCGAGGCGTAACTATCACGTAAGCCGAATCCTCAGAGAATCTTGTTGGCACTCGACTTTTGACGTTGCAGAAACCGCTCGCCGACGACCCTCTCTCAGTTCGGGCCTAGCCAGGCGCGGGAGCAGTGAGTTGGGTGTCAACGAACAACGCCGGTCTAAGATTCTCCAGGCCGTAAGTTCTGAGCTGCTTGAGGTTCGTCGGCTGGCCGGGCACTCCTGTTTTAGGACTGGGCACTGGACATAACACTCCCCTCCAGGTCGGTGAGAGTAATGGTTGACGAGTCTGGTGGCACGGACAAACCTTATGAGTTTGGTCGAACGTGCAACGGCTCTAGATGTGTTCTCCGCCTACATGCCCCTCATGTTCCAGGTGACTGGGGATATCTGAGACGCAGTCAGGATACCGGCGCCAAATATATCGGAGACTACCTCCCAGCTCCGAATGAGAAGCAATAGCTGGGAAGTCACGTGGTACATACTGGACGTTCTGAGTCGATGTTCCCTTGCATTCTTGTCTCGGAAAGACTGTTTTCATAGAAATCAATCCGATTGGTCTTCTGGCATACACTATTGGCTGAATACCGGTTGAATGCTCGTATCTCTGTCTCAATATCGGTACACTCCAGAGAGTGTCAGTTCTGCAAGCGGCTAAGGTCAGACCCGCCCACCACGAGTTTACGGCTGAGTGCAATGGGTATCATCAGGAAGGCATGTCGATTAGGGATTCCCGGTCTCTAGTCGTGTGCATTGACGGCTGGGACTTCATACAGAGAGATGATTACTGGGCCTCTACTGACGGTCCCTTTCGCGCAGTAATTGCCCGGCTCCACAGGCCAAGGACTAGATCAATGAGTTTTGGACGTACAAATTGTGGGAGGGTGACCCAAGTAGTGGACAATGGAAGGCAACGCACGACTATAAGTCTCACGTTCCACCAACTTGAGCAGTGTCCTCTAACACCTTTGAATTCAACGGAGACGCTTTCCTGCTGCCCGAGCCGCGCACTCCTCAGTCCGGCTCTGGCCGTTCCGTATGGAGCCTCTTTAACAACCGAGGTTCTTACTGGTCTCCTCTTACCCCGGTACTTACTTAAGCGTACTTATGTAATTGGTCTACAATCGCTCTCTATGGATATCCAGTAGGATAATCTGAAGAGGGTGCTCGGTCCCCCGGTTCCCACTCCGAGAGACATCGCAGGGCTCTTACTACTTTAATATGTGTGCCCTATTGAGAACATCGGTCGATGGATGTATGTCCTTGGCCTCGCAAGAACACGAGGTGGTCAACACCGGTATTGCTGTATTTACCTCATGTTGGTTTCTCCGGCTCCCATGGGCACGCACTGCAGAGTCTGCCCGCTGTGCGACTAAAATTTAACACGTTTATGTTTATAAAACAAGTTGTATAATGTTTCGGCGAAGTAGGGGATTGACAGTCGGTCTTGATCTACGATATGGTGGAGCTCTGGTTAAGGCCACTAAAATTCAGGTTCGGGGAAGATGTAAGACGCCCGTTCCGTTTGGTTGGGATTTTAAATCCGCTACCCGTTCACTTAAGGAAGAAGTGAGTTGTACCGTCAACTGGAGTCTGACCATGCTGTCGCTATTGATAAGAGCATTGGAAAAGGACATAACCTCTCCTGCTTTATCGAGGACAATGAGTGACGATAACGTTTCTCTGAACACTGTGCATATAACACTAATGTACTCTCGTCCCCTAGGAATTGGTAGTGCCCAGTTACCGGCTGGTAGAAGCTTACACGGCGAGGTAGCCTGAAGCCGTTAGCTAGAGGGGTAAAATCTACAAGACGTCACGTAAGACCAGGGACAAATTCGAGTTTGCACCCTTGTGACCCCGCTCCCTTAATACCGTCGTTTCTCATGAATTTTATTGAGCTAGGTCGAGAGTAAGGATGTAACTCCAGGCGTGTACCGACACTTAATGTATGGCATGACGTGTCTCACGTGATTGCGCCCTGAGATCATCACATAGCGTAGTTACGTTTGCGCATGGTACGCGTCTCCAAAGCGGCAAACTGCACCCCCCGGTACCCTTGTAGGATGCAAATCCTCCTTTCTGTACCCTACGCATTAGGTCTAACACCCCGGTGTTAACATTAGACGGCGAAGTATCGCAAAAACAGCGTTGAAATAAGAACCAAAGCGGACTGATCGTGTTATTGGTCGGCCTCCCTTTCGGAATGAGACTCCCCAACCCCAGTTCACACGGTGGACGCAGGTTAAATGCATATACCCGTGCGGAAGCTGTGTCAGAGCGGTCGGTCTGTTAAACCGTACACTGCGTTGACCAGTTATAATACTCTCTGCAACGCTCAACTGGATACGATCACATATGACAGAGTTCTAACCTACCCTTCTCGGGAGAATACTCTACTACATTGGTCGCGGGATGAAATGCCATCACCGAAGACTAACAGCGTGTACGGGCTTTCACAATACGTTATTGATATTCTCCAATGCTCAGCAGTCCGAAACACCCTAATGCAAAAGGCATAAGTTACAGATCGACACTCCGGTCGGAATGTGAATGAAAGTCGGAGGCTGCCCTAGCTTATCCAGGTTGGCCGTTTAATTACTAGTGCAATTGGGTCTTTATTCGGTCGGGCAAAACTAATCACGTACAAGCTGCAAGTCAGGCCGTAAAATATTATTGAAAGAGTCGTGGTAAAAAAGTGCTCGAAAAGCCCTGTGAGGCACGTTCTTCTACTACCTCAGAGACATCTGTGCGCGATCACGTGAGGCTTGGACCCCTAACCCAATCAACGATCTAAGCCCCCGTGCCATATCGCCCCCGCCGCCACAGGCACTCTGAGCGCTTTACTGTGTTGCGAACGCTATTGACCGGCGGTTCTAATATGGTGACTGCATTCCCACGACTACATGCTACACGCTTTCAATACAGACACGTCCCATGTGAGAAGACAGACGTGGTGTGTGTTAGGGTGAGTTCCCACGGGCGCAGAGATGGCTAGGTTCGAGTAGGCCCCTATTTAATATTGCTAGTTACGATAAGCACACATTGCACTCTGGTATGGTCTACTCATGGGGCGCCGGCGACAAGCGGAGTAGACTTAAAGAATTTGGCTTGTGAAAAGAGCATCCGCTCTAGTTCCCAGTTTAAATCCCTAATTCGGACCCAATCCGATTTCTGAGCAGCCTGAGTAATCCTTTACTATAATGGTATCTGGATAGTAAGCGCTCTCAGGAGCTTGATTGTTCACGCGCGAATGGGTCGCCGGGTCCGGAAGATAGTGATGTCCGTACTACCATCCCAAAAGATCGTATGCGGGTCTTGAATGCCTACTTAATGGGAGGTGAAAGGCCCCCGTGGTTAATTACTGCTATACCACCGTATTAAAGGACGAATAACACCGCTTCTGGCGCGGAAGCCGGCTTGAGCTGGGACACCCAGTGGAATGAATAGTTAATTGAAAACGTCTTGCCGGGCGATGCAGGTTGTGTGTGGCCTTCGGCTTGCGGTACGGCTATGTAGTTCCTGCTCGGGTCACTCGATGCTCACTCGTGTTGCGAAGAACCTTCGCGGCGTATGTCTTCCACGTACAGAGATGTTTCCGACGCTGACAAGATCGCCTCTGGAACCAGATTGAAGTGATAGTTAGACCTTGGTTGTGGAGATCGCGAGTGTAGGTCGGTTCGAACCGCGGAAAGTTATACTTTGCCTCAGTGTCGAGGCACTATGCCTGTCATAGGCCGGGTTAGCCAGTGCAGAGCCAAGATTCACGGTTAGCTGTAATGAAGCGTGACGACGGATAAGTAGGTCTGTGTACCTCTTTGGAGGGCAATGCCGCTCCGATGGGTGACCCTCTGAATACACCGACTGCGGATTATATGAGGGCTTCCCTTGATACAGTAAAGTAGTAGACGTTCCTGTCTTTATCGAGATGATCAAGGCCAAGTCACCGGGTTCTTCGGAGCGCATTAGCGAGTACTAGATACAAAAGCCTCTCAGGACAATCTCCTTGCGGGTTGTGGACCGGCTATCTTGTGACGGTGGCGCGAGGTGGTGACTAACCGGGCAACTAGAAATGAACAGCAAATTCACAGCGGCCTGATCTGGTAACTGATCCACACTGATTATATCGTCTACAATAGGAAACCGGATCTGATGCTAAGTAATCGGGACGCCTCCGGACTAGTTGCTGCTGAGGCGGCTGTGGTCGAGTTCATGCGGAGTCCCGAATGTTATTTGCAAGAAACAAAATACGTTGAGGCGGCCTATACGTTAATTACTACCGCCGATCAGAACGACTCCTCAGGCCTTGGTTCTACTATCGATCCTCGACTGTGTAGATAATCACGCAGGTCCGATTTACTCCTCCTATTTTACATATAATCTATTCGAGAGCCACGGTGGTTAGCAGTCTTAGTAGTTTTTATCTTGAAGATTTTCTCCATGTGGTTGGGCACCGAAACAAAGATCTACCTCGCCTCCATCTAGCGAGGTCCGCCGCGCGTGTGAGCGTGCCTTTCACAAACAGTGGACAGGATAGTGCAGTCACACAAGGTTGGGCGCAGCTCCAGTTGCTCATTCGTGTTCCGAGTACACACTCTACCATAAACCGCTGCCACAGGGATAATTCGTCCCTATATGAATGTGCAATGCTCGGGGGAGGCTATTTAATTATGAGCCGTTTCGCGTGCGTAGCTGAGTATGAGTAGACGGAAGGAACTGTATTGCTCTACATGAACAGACTACCGTCGGCCTGTTTCTGTGTCATAGCTATTCTCAAATGGGGCAGTTGTGAAGACTCTTGGCTTTAGATATACGTAGGGCACGGTTGTAGTATCAGTGGGACCAGGTATGATAAATCCCCCTGCTGCATGACCAGAGTGTACCTTGCCATGTTCTCTGTTACAGCCACTTTACATAGACGCTTAAGGCTTGCTACGGGCACTGGAAAAACCCTAGGGATACTAATCCATGGATTATCGTGAAAAATTCATCAGTCATCCATATCGTTGGGCGTGACCCTCGGGGTTTCCAACTAGCGGATTATAAAGGGTAATCGCCATGTGATTAAGTCCAGAGTTATATACCATATTTAGAGCAGTGGTCCCTGACCACCGACAATGAATTCAAGCTATACCAGAAATGTGCGTGCTTCAGCAGCACGTCGCCAACCGGCCTACGCAATTGCCAATAACCCGTGGTTCCACTACTTCAATGCGCCAGGCTAGCTGGGATTTCCAGACACCCAGGGAGCGTTCCCGAAACAGTCCCGCTTATAATCATATCAGATTAGCAAACCCTGTAGGCCGTTTAGCCCGCGGAATTGCATGGATCAGCCTCGTTATGTACACGGGACAGCGCGGTTTCCATCAATGCTCTCTGGTCCAACCCCGCGTTGACAACTGACGGGTCCATGCACATAGTAGCAACCGTCATATGTGGGTATTGAAACAGGTCTAACGATCTTCTTCCAGCCAGGTATGACCCGAGGCGTGGAACACCTCAAATGATGAAGGAGGCGCGAGCGTGGTGCAAATGGGCGGCCGTTTGTCTTTGGGTGTGTTGTTACGCATTACTCGGAATCTGGGGATTCTCAGAAGCACCAGACCTATGGGGAAGCAGCCCCATTAGCCTGGCTCCGTGCTGTCCACCTCTTTGGATGGGCAAGGAGAAGGGGACGTTATCCGCCCACTGTGGTAGGAATCTGTCAGTGCTGGCGGAGGGGGGGGATAGTTCAAGCTCCCCTGCACCTTTGGTGGTCAGCGTATCAGTTCAACAGAAGATAGATCGTAGCACCGATCATATGATTCATGGTACTCATCAATACCGCCGAAGCAGCATTTCACGCAGAATCCAGACTGCTCGGGTTAGCCGCGGCGTGTTGCACTAGCATCACTCAGCATAGGCGGTCAATTTAAATACAAACGCCATCACGGTACGTCAGCTTAAATGTCGCCCTACCCGCCCTGCCGATACAACATGGGTTACGATACTAGACCCAGGCGGTAACCCAGCTAAAGCGCGTCTTGTCAGAAGTTCGCTCGAATGACGATGCTGCCATGTGGGGTTAAAGATGCGGTCCATGACCAACCCGGGGGCCGATATAAGAGGCTTGGGTTTACCTGCCAGTGTTACGAAGTCCACCAAGTGGGTCTACGCCTGAATACGTGATCGGATATTGCCGTCGGACTATTCATTATAGACAATAGCTTCGGTGAGCCCAGCATTCGGTTCCGGGTGTGCGCCCACCTCGGCTATAGTCGCATAGACGTGCGTGTTGTCAGGGCAACGGCGAAAAGACCCGAACCCGATAATATATGGGGACCAGTAGCACGATCTTCAATCCCTGAGTTAACCCATCCGCGGTTGTCTCAGAAATACCCCAACGGCCAACAGTATCTACGTTTAACCTTTCCGTGCCCCGGTCGCTGCGGATAGGAGTCGAGCCTGAGCGTTAGTAATCATACTCTAGTACAGTTGCAGTGAGCTGAGCACAAGTGGGCCAATTATGGCACGGTAAACAAGGTAGTGTAACCGGAGTACATTGAGACAAGCAGCTCTGTGACCAAGTGCGTCCGGCATACTCGTGTGCTCAGAGTATTCGCGGTTGAGATGCAGCTGAGGCTTTATAAGCAATCGGTTTCTTCTAAACTCTTGGATTTCTTATCTTAGATACTACAGTAAAAGGGCCAGACACGCCGCTGGCAATCCGTCTGACCATTCAAGAGGTAGAGCTGAACATAGGGCGGCTGAGCCAATAATGGCCCGTAATTCATTGGCTGTAGCCTACCTCACAAAAGGCCACACGGGGAGCTCCGTATTGTCCTTCTGGCCGCGCAGTGAGGCAGCTAGGTTGACGACCCCCTAGCTATAGCTGGGCTTTGAGAACTCGGCGATGCTGTGTAACGTCCAGTAGGCCATTGAATCCCCAGAGCAGTCGGAGGTGGCCGGAATCGGCAAAGAAGGGGGACGACATGTAGGAAGCGGACGTTGTCGTCTCGTGTTACTCGGCTCTTACGCTTTCGCGAGCGGTCAGCAAAGTGCTGGCAATGTTTCCTCAAGGCGACGAGCAGCATACCTTAAGTGGCTACTGTAACTTTCGAGTTTGATCCGGGAGGGTGGTTCAGGACCTCGAAAAGCCGTCGGTAGAGCTGGTATCCTTCTGACACAATGACTAATTCATTCATTTCGATGAACTACAGTTTCTATCGAGGTGGACTGTGCTGTTTCGTTACAGCTCTGGTTATCTAGAATGACCCTCTCGCGTCTCTTAACTCCCGAGCCGGTGCTTTAGGCTCTGCTCTGTAGACAGAGCGGGTAGCCGGAATTCGCATAACTCTTGGGGACTGCGGCCTGGCCCAATTGTTGAGTGTTGAGATAGGTCACTGCGGACACGGCCTTTGCCTATACAATTCGCAATGTTAGCGCCAGATGCGGTTGCGCAGCTGGCTAACGTTCGAACATAGCTTCACTTCTGTAGCACGTCGCCTAAATCTGCACTGCCAACTTAGGCACGGTTGGGAGGTAGTGTATGAACTCAATAATACGGTGGTATTAATTTGAATGTGAAATAGGCTTTATACCTCGGCAGATACGTGGCCAGGCGCATGAAACGACAACACTAAAGATTTAAATTCAAGTTAACAGCAAGATTTTCGTCATTCTCGGCCGTTGCGGTTCTATTATCCTTTAACAATAGTTATATATGAACTACCTGATGGACGCACCTCGTCAACGAGCTTGTACATCAGTCGTCCAAGCTACCCCCCGACGCCACGCTGATTGTTTCTTTTTTTAGCCTCCCATATCCTCGTACATAATTGATGAGTTGGTTGCACCTTCACGACCGGAATTCGCGCTCTTCCCGCCATGAAACAAGTACCGCAAACAATCGCGTTTACTGTAGACAGTTCATGCGTCAGCCGTCAACTGGTTTGCACGTGTCGAAGTTACTTAGTTATCTGGAACTCCTTGCAAACCGGGTTCATGTGCCTGCTAATGGTTTCTGTGGTCCCGACAGCGCCGACGCCTCCAGAGGCTAACTCACGCATAGTATTCGAAAGACCTATTGGGTGGGAGCCAACCGAGCCGGACTTACTTCGCCGGCTGTCATGGGAGCGCGAGCGTATGCAGCAGCCCCGTAGCGCAGCACATTTAGTAGGATGGCGAGAACCACTCCGCGGACACGGAAACATTCTGGTTACAGATGGTTGGACTCGACCATGCACTAACTCACAATAGATTTGACCATTACATCTGAGAGAGCCATTGACGGCCTAAGGCTTCTAGAATAAGCTATCGGACCACAGCTCTCCCACCTACGTCATACGACTAGGCCCAGTTCCAACTTCGTGTTCAACAAGTCCTTAGCTGTGTAGGGAAAGGACTATCACCGCGTCCAGGGTCTAGTCATTCGCGGTGTCGACTTATGAACCGGCTCTGGAGGTGGCCTGTCGCAATCGGCCATAGGTACCTATAGACATACGAGACGATGTTTCATGAGGGTGACTCATTGGACGCGACTAAACTAGGATAAGATATAGGTAGGGTCCCTGTGATTGAGCCTTGCAACCGGATTTTTATAACTGCGTGCAGTTATTGGAAAGCAGTACATGCGCGTAGTCCTCATACAGAGTTCATATACGTCGTTTGTTGCCATTGCCAATTTTGCCGCGATGCTGTATCTGAACGCCGCCATAATACTCTTGGTCGCTGGGATTATGTTACTTAGCGGGGCGCCAGTATAGTATTCGACCAAGAAAGCAAGGGTGGATGGGCCTCCAAGGAGTTAAGATGTAGGCCGCGGTCAGCTCCCGGTAGAATAGGCACTAGTAGCACGCAGGGTGGGTCATTTCAAGGTGGAGAATATTGGCGCGAAACCGTTGATATGCACCGCCAGTGTTCTGCTTCCTTTTGCCGTTCCTCTGTCAGATCTAAGGTTGACACTTCAAACCATATGAGGGGTTCTAATGCCGGAAACCATCTCTATGGTTCAGATTTGACAAGACTTACCGGTGGTACCAAGCGCTTGGTGCAACGACGATGGCCCACACTGACCAGGTACCACTGTCTTCTTCGCGACCCTGGAGCCAGGGATCAGGGGACGCACTCTGTGGAGGAGTGAACAGTCGACATCAGTAGATTATTGGGATTGTACCTAAATAGCAGTGAACGAAGGCTCAAATATTTGACTTCTGTACGGAGAGCCGTATCAGAGTACAAACTAAATCCAGCCATATTTAGACTTTAACGGTTACATCTTGGGCTCACCTGAGTTCGACTCGGGAGGCGGGACACTGAGCTAGATCTCCGAACAATTCTTCCGGCAATTGGCTTAACTCTGTACAAGCACGTGTTCAAGTTGAGATACGCAGTCGCCCGTGAGCACTTTGATGGACAGGGAAAACCGTGTAGCGCTTAGTAGCGCAGACTGCATAGCGCTCTCTACTAGGCCTAATCGCATCCAAACCACCCCTAAAGAGGGAAGAGACCACGCGCCGGCGCGGTCCCGCAGCGTCAGTGCGTTGTAGCCATTCGGTCGGCCAACCGAAGGACACGCCCGGGACTTTGGTGTAAGCCGTTTAGCACCATGGTAGTCGGTCACGTTGGGGTTGACATATCACTGTCTTGGCCGCAGCAAGCGTCTCACTTTATATTAGGGGGATATGCTCTTTAACATCGTATGTTTCCGACGCTGGTTTGTAACGAACAAAAGCTTCATGATTGCCTCAGAACAAAGCATGACTGAAGTAGTTATTTCACATATAGGCCCTCGTAGCTTATGCCATGTGTATGAGTCAAGGTTTGCCATGAAGATCCGACCGCCCCTAAAAGTCAGTAATCCATAGGTATGGGGGACCTGTCCGTCTCGCGCCTAGACACCAATCCGACAATCAATTACGTGGCTCCGCACCTCTGCAGCAGTATAATTAGGGCTGTCCGCGTAGGGCTGAAGTATTGCTCTTTTTGACACGCGTGCTAATGGTGTCTGCCTGAGGCCATCCGGACGGAAACCGTCTAGACGCCAGCAATCAGCCTCTGGGGCCGAACATCTCTCATTACGGGTCTTAAATTGATGTATTACGTTAGATCGCGGGGTATGTCAACGTAGTTGCTCCCACGGTTCATTTCTGTAACAGGGGAGCCCCGAACTGTCACGAGTCTGAGACGGGTGACTGCCTAGATCTGGCTGTTGGTCTAACAAAGTGGGCATAGGCTAGTCTGTAGGGCGATCGGATGATTATAAGATCTACAGTACAAGAATTTGTGGCGCCACCCTTTATAGAATGCTCACTATTAGTACGAGGCGTCACCATACAATGCGAATATTTGCGGAGCCTCCCCTGAAGGCGTGCAATCCGGCAATTAAATTCTGGCTCTCGGGCCCGAAGATTGGTCCGGCATAGTCAGTGAAGCTCAGTAATCGTATTACAAAGGAAATCATCTCGTGATATTTATGCAGTAGAAAACCTACCGTAGCGGACTACAGTCCTTACGCTCAGCCCTTGATTCCGGACAACTATTGATCTTCTCCCAGGAGAGAGTTGACCGTACTCGCGGCTAAGTCGTTAGATAGGAAGATGCGTAGACGCAATGGGCTCGTTATAGTACGGCCCAAAATAAGCTGGCACATAGCATACGGTCCTGCGTTAGGTGGTCTTGGATCCATTTATAGCGCCTATTAAGCGCTACAGCGATAACTCGGAGAACACTGGACGGACCGGGGGAAAAGTAATAATTTTTCCGATCTTAAGAGATCAATAGAACAGGGTCGAGTCAGTAATCGCTACCCCACAATAAAGGCCGCTTGTTCTCAATCGGCATTTTAGGGGGGTTGAGATCTAAAGGAAACTAGTGCCGTAGTAAGCGTCACCATAGACCAGGATGTCCGCACGCGCGAGATGTTAAGCCTTCAAACAAACTTAGTCACTACTACCATCTGCGACCCCTATATGATGAGCTGCAGAGCGGAATGTAATTGAGGAGCCTAATTTTCGGTGGGGAGCCGGTTGACGTGAAAGGCGATGGTCTCGCTGGGTAACCAGACAAGGCTAATAGCTATCGTGCTCCCTACTGGATTACGCCACCCCTCAGGTTCCGAGGGCCCGGCCAAACTATGTTGTGCTCTTTGTACTAGTATAGACAGTGTAGATTTCAAAACCCGGGTGTCACCTAGGGCGCTCATTCCCAGTACGCTGGGTGGTGACGTAGATCATGGAACCACTACGAGATTGTGTGCAGCTAAATGTATTCGCGTGTTAAGCCCGGTACAGCCCCATGAGAACATTTAGCTATCGTGATTTAAAGTGTACACCAAAGGAATTTCTGTATCTACGGGCTTCGCAGACGAAATTACTCACTCTATTCCACGTTGGGCGGTGTTAGGCGCCCTGCGACCGGCTGGGTATAAGGGGGAGGACCAGTAGCATACACTCATCATCATTCGCTATATCCGATAGGAGGGGCAGGTCATCCGTCGGTAACTCTGATGCAGGCCCCACCCAACAGGTGACACTCTCAACCAATGTGGGCTGGGTTGCATGTTACCGCCTTTTCAAGCGACGTATTCACCTCTTCCAGGCTATATCAGTTGCGCAACAGCCACGACTCTGAAACCTCCTTCCGGGCCCACCTAGGCACGCTGAGAGTCGGAGAGAACAACTTCCTTCTTCGCCCTTTGTTAGTTCTGAAGTCACGCGGGTCAGGAGATCGTTGCCGAAGCGTGGAAACTGACATCGTGTTGATAAATTAGGCGCAGGTCCATCTTTGTTAAGTTTAGGGTAGTAATTGCGCTTGCCTCGCAACTAATCTGGACCCACAACAAGCATCTTATGAGATCTCAACATGGGACCAAAAACATAAATATCATTATTGAGGGGAACGGTATAGATGAAGGTCAAATTTGATATTAAAGATGTAAAGAGTGTGGCAGTGGGGAAGTGGGTCAGACAACTATACCGCAACTAACCCCTTTTAAAGTGTAACATGACCCGTTGGTCCCGGCTCTACGCGCCTCTTTCGAATTACGTACGCCCACACTTTGTCGTTTACGTCCTTTCCGAGATAAACTGTAAGGAGGGGCACTGATCCCTGACGCGGGCAAAATTCACGATTTACAGGGTTGGACTACCTGCCCTTCAGTACAAATCCCATCTTTACCGGACCTCGGAGCCTGATTAGCTACAAACTCACAGATAAGCTGACGACGACCGCACCATTCTATACAGCCGAATTAAGCCCAACCTTGTATCTGGGCGTTCCAAAGCAAATACGAGCCTAGTAAGCAAAGCGCCGCTAACTAGACTTGCACAGTGAGCAAACATGGAAGCGTATGTCAGTGATATTCCCCCCGTCATTCCATCGGAGTTATCCTTAGATATAATAGCAGAATAATTAAAGCCTCATTGTGGTCATTAGCCTCCGCGGCCCTGCCTCACCAAGCCCATACGCGGCGGCGGAATCACGTTGGAAGTGCAGCAAGGATCGTGCCTTATGCGTGATTAGCAGTTGCTTCGGTGATATCAGTATAAGGCCAGTACTTCTCCTCGGCACTCCCTCCCTATATAGTAAGATTATTTTGGGCTAGATACTGATTTGGAGCGCCAGAAGCAAGCTGGAAATCCGAATTCGACAAGTATATCGAGGCGGCTGACGAGCTAACGCGCGCTACCCCGCCCGCCCTCGTACCCATCCTTTGTGCACAGTGCGAGGACCCTCCGCCTAATCAACCTTCCCCCTATTTGTCTCTTAACTAAAAATGCGAATCGTCGGCACACAACAAATTCTCTACTGGTAGCCTCATGCCTAACCGCATTGGAAGTATTTGCTGTAAGTCTTGAGTACCAATCAAGAGTTCTGCACGCTGTGTCGCCCCTCGCTAGCTTATCCTGGCGGGTGTCAATGTCAGTGCATCTTATCAATCAGTCTTCGGCCTAACGAGAACACAGTGGCGACAACACTGGCCACACATGAAAGTGGAGGAAGTCGTCGACTCCAGTCTGAAAGCGCTCTGGACATGAAGAGGTTGTTTCGAAGTCGACCACAGTGTCTTAGGCGCCTTTACTGGTGGAAGTAGGGGGGTAAGAACTAAGATTACCTTGCAGTAGGGTTTAGGCCATAGGCATACTGACTTTTTAGAAATAAGTACCCACGGCTTTAATGGACACAGCCTTTCCGATCTCCCGGCTGTCAGAGAGCTGTTGAGTGTGACTCCACCTGAATAGGCCAGAATACCATATAGGCGTCAACCCAATAGGCACACAGATCTGCAAGTGGTTGCGGCGTGGCGATGGTACACCACCAGGTTAGTAGTCCCCGCACGCGTTAGGCCACCAGACAACTATCAATCCTGATTACTGGCCAGTTTCGGCTCAATTCCTTACTACAGGTGCTGTCCAACTCGGCTCTTCTACTATAGGGAATTCAATACGGGTTTCACGACACAAAAGGGTTTTTCGTCTATAATGACAATTTGACCAGACCCAGCTATTCGACTATAAGTATAGGGCAATAGCCGTGTGTTGACAGTGGGGAAGAATTATGGATCACCTCAGACAGACAAAGCTGCATAACCTCACCAAGCTATCTTGGAGCAAAGGGCCTTGGGGCACCTGTCGAGGTCATTCAGCACCACACTCAGCCATTCCTGAGATGTCACCACGCGCCATACCCTAGGGGGTTTGTATCTACCTCAGTCAGCTTGCCTTCTCGCGCTGCGACATGTGCCCCGTTCGGAGCGCTTAGGCAACATGTGCCATTAATCGGGAGTCGGGTTGGTGGGTTAGCCCCGGCCTAATTAGTGTGTAGTCTTGATTGATCATGCGCGGATGTCCTCGAGTTGTTATCAGTGCAACAACTATGTACGCCCTCTCGTAAGCTCAACGGAGGAGTTTTATTTGGGTTGTCACGCTAACTTGTGCGTGTGTAGCTGGACTATAACGTGGGCTTGCCCCCCAATTGCGGGCCTTTGGTGGTGAGCAGAGCGATGCTCGCAATGAGCCGGAGTCTAAT
		</sequence>
    <sequence><taxon idref="Location_3_1_0|23.69913317347045"/>
			GCGAGGCGTAACTATCACGTAAGCCGAATCCTCAGAGAATCTTGTTGGCACTCGACTTTTGACGTTGCAGAAACCGCTCGCCGACGACCCTCTCTCAGTTCGGGCCTAGCCAGGCGCGGGAGCAGTGAGTTGGGTGTCAACGAACAACGCCGGTCTAAGATTCTCCAGGCCGTAAGTTCTGAGCTGCTTGAGGTTCGTCGGCTGGCCGGGCACTCCTGTTTTAGGACTGGGCACTGGACATAACACTCCCCTCCAGGTCGGTGAGAGTAATGGTTGACGAGTCTGGTGGCACGGACAAACCTTATGAGTTTGGTCGAACGTGCAACGGCTCTAGATGTGTTCTCCGCCTACATGCCCCTCATGTTCCAGGTGACTGGGGATATCTGAGACGCAGTCAGGATACCGGCGCCAAATATATCGGAGACTACCTCCCAGCTCCGAATGAGAAGCAATAGCTGGGAAGTCACGTGGTACATACTGGACGTTCTGAGTCGATGTTCCCTTGCATTCTTGTCTCGGAAAGACTGTTTTCATAGAAATCAATCCGATTGGTCTTCTGGCATACACTATTGGCTGAATACCGGTTGAATGCTCGTATCTCTGTCTCAATATCGGTACACTCCAGAGAGTGTCAGTTCTGCAAGCGGCTAAGGTCAGACCCGCCCACCACGAGTTTACGGCTGAGTGCAATGGGTATCATCAGGAAGGCATGTCGATTAGGGATTCCCGGTCTCTAGTCGTGTGCATTGACGGCTGGGACTTCATACAGAGAGATGATTACTGGGCCTCTACTGACGGTCCCTTTCGCGCAGTAATTGCCCGGCTCCACAGGCCAAGGACTAGATCAATGAGTTTTGGACGTACAAATTGTGGGAGGGTGACCCAAGTAGTGGACAATGGAAGGCAACGCACGACTATAAGTCTCACGTTCCACCAACTTGAGCAGTGTCCTCTAACACCTTTGAATTCAACGGAGACGCTTTCCTGCTGCCCGAGCCGCGCACTCCTCAGTCCGGCTCTGGCCGTTCCGTATGGAGCCTCTTTAACAACCGAGGTTCTTACTGGTCTCCTCTTACCCCGGTACTTACTTAAGCGTACTTATGTAATTGGTCTACAATCGCTCTCTATGGATATCCAGTAGGATAATCTGAAGAGGGTGCTCGGTCCCCCGGTTCCCACTCCGAGAGACATCGCAGGGCTCTTACTACTTTAATATGTGTGCCCTATTGAGAACATCGGTCGATGGATGTATGTCCTTGGCCTCGCAAGAACACGAGGTGGTCAACACCGGTATTGCTGTATTTACCTCATGTTGGTTTCTCCGGCTCCCATGGGCACGCACTGCAGAGTCTGCCCGCTGTGCGACTAAAATTTAACACGTTTATGTTTATAAAACAAGTTGTATAATGTTTCGGCGAAGTAGGGGATTGACAGTCGGTCTTGATCTACGATATGGTGGAGCTCTGGTTAAGGCCACTAAAATTCAGGTTCGGGGAAGATGTAAGACGCCCGTTCCGTTTGGTTGGGATTTTAAATCCGCTACCCGTTCACTTAAGGAAGAAGTGAGTTGTACCGTCAACTGGAGTCTGACCATGCTGTCGCTATTGATAAGAGCATTGGAAAAGGACATAACCTCTCCTGCTTTATCGAGGACAATGAGTGACGATAACGTTTCTCTGAACACTGTGCATATAACACTAATGTACTCTCGTCCCCTAGGAATTGGTAGTGCCCAGTTACCGGCTGGTAGAAGCTTACACGGCGAGGTAGCCTGAAGCCGTTAGCTAGAGGGGTAAAATCTACAAGACGTCACGTAAGACCAGGGACAAATTCGAGTTTGCACCCTTGTGACCCCGCTCCCTTAATACCGTCGTTTCTCATGAATTTTATTGAGCTAGGTCGAGAGTAAGGATGTAACTCCAGGCGTGTACCGACACTTAATGTATGGCATGACGTGTCTCACGTGATTGCGCCCTGAGATCATCACATAGCGTAGTTACGTTTGCGCATGGTACGCGTCTCCAAAGCGGCAAACTGCACCCCCCGGTACCCTTGTAGGATGCAAATCCTCCTTTCTGTACCCTACGCATTAGGTCTAACACCCCGGTGTTAACATTAGACGGCGAAGTATCGCAAAAACAGCGTTGAAATAAGAACCAAAGCGGACTGATCGTGTTATTGGTCGGCCTCCCTTTCGGAATGAGACTCCCCAACCCCAGTTCACACGGTGGACGCAGGTTAAATGCATATACCCGTGCGGAAGCTGTGTCAGAGCGGTCGGTCTGTTAAACCGTACACTGCGTTGACCAGTTATAATACTCTCTGCAACGCTCAACTGGATACGATCACATATGACAGAGTTCTAACCTACCCTTCTCGGGAGAATACTCTACTACATTGGTCGCGGGATGAAATGCCATCACCGAAGACTAACAGCGTGTACGGGCTTTCACAATACGTTATTGATATTCTCCAATGCTCAGCAGTCCGAAACACCCTAATGCAAAAGGCATAAGTTACAGATCGACACTCCGGTCGGAATGTGAATGAAAGTCGGAGGCTGCCCTAGCTTATCCAGGTTGGCCGTTTAATTACTAGTGCAATTGGGTCTTTATTCGGTCGGGCAAAACTAATCACGTACAAGCTGCAAGTCAGGCCGTAAAATATTATTGAAAGAGTCGTGGTAAAAAAGTGCTCGAAAAGCCCTGTGAGGCACGTTCTTCTACTACCTCAGAGACATCTGTGCGCGATCACGTGAGGCTTGGACCCCTAACCCAATCAACGATCTAAGCCCCCGTGCCATATCGCCCCCGCCGCCACAGGCACTCTGAGCGCTTTACTGTGTTGCGAACGCTATTGACCGGCGGTTCTAATATGGTGACTGCATTCCCACGACTACATGCTACACGCTTTCAATACAGACACGTCCCATGTGAGAAGACAGACGTGGTGTGTGTTAGGGTGAGTTCCCACGGGCGCAGAGATGGCTAGGTTCGAGTAGGCCCCTATTTAATATTGCTAGTTACGATAAGCACACATTGCACTCTGGTATGGTCTACTCATGGGGCGCCGGCGACAAGCGGAGTAGACTTAAAGAATTTGGCTTGTGAAAAGAGCATCCGCTCTAGTTCCCAGTTTAAATCCCTAATTCGGACCCAATCCGATTTCTGAGCAGCCTGAGTAATCCTTTACTATAATGGTATCTGGATAGTAAGCGCTCTCAGGAGCTTGATTGTTCACGCGCGAATGGGTCGCCGGGTCCGGAAGATAGTGATGTCCGTACTACCATCCCAAAAGATCGTATGCGGGTCTTGAATGCCTACTTAATGGGAGGTGAAAGGCCCCCGTGGTTAATTACTGCTATACCACCGTATTAAAGGACGAATAACACCGCTTCTGGCGCGGAAGCCGGCTTGAGCTGGGACACCCAGTGGAATGAATAGTTAATTGAAAACGTCTTGCCGGGCGATGCAGGTTGTGTGTGGCCTTCGGCTTGCGGTACGGCTATGTAGTTCCTGCTCGGGTCACTCGATGCTCACTCGTGTTGCGAAGAACCTTCGCGGCGTATGTCTTCCACGTACAGAGATGTTTCCGACGCTGACAAGATCGCCTCTGGAACCAGATTGAAGTGATAGTTAGACCTTGGTTGTGGAGATCGCGAGTGTAGGTCGGTTCGAACCGCGGAAAGTTATACTTTGCCTCAGTGTCGAGGCACTATGCCTGTCATAGGCCGGGTTAGCCAGTGCAGAGCCAAGATTCACGGTTAGCTGTAATGAAGCGTGACGACGGATAAGTAGGTCTGTGTACCTCTTTGGAGGGCAATGCCGCTCCGATGGGTGACCCTCTGAATACACCGACTGCGGATTATATGAGGGCTTCCCTTGATACAGTAAAGTAGTAGACGTTCCTGTCTTTATCGAGATGATCAAGGCCAAGTCACCGGGTTCTTCGGAGCGCATTAGCGAGTACTAGATACAAAAGCCTCTCAGGACAATCTCCTTGCGGGTTGTGGACCGGCTATCTTGTGACGGTGGCGCGAGGTGGTGACTAACCGGGCAACTAGAAATGAACAGCAAATTCACAGCGGCCTGATCTGGTAACTGATCCACACTGATTATATCGTCTACAATAGGAAACCGGATCTGATGCTAAGTAATCGGGACGCCTCCGGACTAGTTGCTGCTGAGGCGGCTGTGGTCGAGTTCATGCGGAGTCCCGAATGTTATTTGCAAGAAACAAAATACGTTGAGGCGGCCTATACGTTAATTACTACCGCCGATCAGAACGACTCCTCAGGCCTTGGTTCTACTATCGATCCTCGACTGTGTAGATAATCACGCAGGTCCGATTTACTCCTCCTATTTTACATATAATCTATTCGAGAGCCACGGTGGTTAGCAGTCTTAGTAGTTTTTATCTTGAAGATTTTCTCCATGTGGTTGGGCACCGAAACAAAGATCTACCTCGCCTCCATCTAGCGAGGTCCGCCGCGCGTGTGAGCGTGCCTTTCACAAACAGTGGACAGGATAGTGCAGTCACACAAGGTTGGGCGCAGCTCCAGTTGCTCATTCGTGTTCCGAGTACACACTCTACCATAAACCGCTGCCACAGGGATAATTCGTCCCTATATGAATGTGCAATGCTCGGGGGAGGCTATTTAATTATGAGCCGTTTCGCGTGCGTAGCTGAGTATGAGTAGACGGAAGGAACTGTATTGCTCTACATGAACAGACTACCGTCGGCCTGTTTCTGTGTCATAGCTATTCTCAAATGGGGCAGTTGTGAAGACTCTTGGCTTTAGATATACGTAGGGCACGGTTGTAGTATCAGTGGGACCAGGTATGATAAATCCCCCTGCTGCATGACCAGAGTGTACCTTGCCATGTTCTCTGTTACAGCCACTTTACATAGACGCTTAAGGCTTGCTACGGGCACTGGAAAAACCCTAGGGATACTAATCCATGGATTATCGTGAAAAATTCATCAGTCATCCATATCGTTGGGCGTGACCCTCGGGGTTTCCAACTAGCGGATTATAAAGGGTAATCGCCATGTGATTAAGTCCAGAGTTATATACCATATTTAGAGCAGTGGTCCCTGACCACCGACAATGAATTCAAGCTATACCAGAAATGTGCGTGCTTCAGCAGCACGTCGCCAACCGGCCTACGCAATTGCCAATAACCCGTGGTTCCACTACTTCAATGCGCCAGGCTAGCTGGGATTTCCAGACACCCAGGGAGCGTTCCCGAAACAGTCCCGCTTATAATCATATCAGATTAGCAAACCCTGTAGGCCGTTTAGCCCGCGGAATTGCATGGATCAGCCTCGTTATGTACACGGGACAGCGCGGTTTCCATCAATGCTCTCTGGTCCAACCCCGCGTTGACAACTGACGGGTCCATGCACATAGTAGCAACCGTCATATGTGGGTATTGAAACAGGTCTAACGATCTTCTTCCAGCCAGGTATGACCCGAGGCGTGGAACACCTCAAATGATGAAGGAGGCGCGAGCGTGGTGCAAATGGGCGGCCGTTTGTCTTTGGGTGTGTTGTTACGCATTACTCGGAATCTGGGGATTCTCAGAAGCACCAGACCTATGGGGAAGCAGCCCCATTAGCCTGGCTCCGTGCTGTCCACCTCTTTGGATGGGCAAGGAGAAGGGGACGTTATCCGCCCACTGTGGTAGGAATCTGTCAGTGCTGGCGGAGGGGGGGGATAGTTCAAGCTCCCCTGCACCTTTGGTGGTCAGCGTATCAGTTCAACAGAAGATAGATCGTAGCACCGATCATATGATTCATGGTACTCATCAATACCGCCGAAGCAGCATTTCACGCAGAATCCAGACTGCTCGGGTTAGCCGCGGCGTGTTGCACTAGCATCACTCAGCATAGGCGGTCAATTTAAATACAAACGCCATCACGGTACGTCAGCTTAAATGTCGCCCTACCCGCCCTGCCGATACAACATGGGTTACGATACTAGACCCAGGTGGTAACCCAGCTAAAGCGCGTCTTGTCAGAAGTTCGCTCGAATGACGATGCTGCCATGTGGGGTTAAAGATGCGGTCCATGACCAACCCGGGGGCCGATATAAGAGGCTTGGGTTTACCTGCCAGTGTTACGAAGTCCACCAAGTGGGTCTACGCCTGAATACGTGATCGGATATTGCCGTCGGACTATTCATTATAGACAATAGCTTCGGTGAGCCCAGCATTCGGTTCCGGGTGTGCGCCCACCTCGGCTATAGTCGCATAGACGTGCGTGTTGTCAGGGCAACGGCGAAAAGACCCGAACCCGATAATATATGGGGACCAGTAGCACGATCTTCAATCCCTGAGTTAACCCATCCGCGGTTGTCTCAGAAATACCCCAACGGCCAACAGTATCTACGTTTAACCTTTCCGTGCCCCGGTCGCTGCGGATAGGAGTCGAGCCTGAGCGTTAGTAATCATACTCTAGTACAGTTGCAGTGAGCTGAGCACAAGTGGGCCAATTATGGCACGGTAAACAAGGTAGTGTAACCGGAGTACATTGAGACAAGCAGCTCTGTGACCAAGTGCGTCCGGCATACTCGTGTGCTCAGAGTATTCGCGGTTGAGATGCAGCTGAGGCTTTATAAGCAATCGGTTTCTTCTAAACTCTTGGATTTCTTATCTTAGATACTACAGTAAAAGGGCCAGACACGCCGCTGGCAATCCGTCTGACCATTCAAGAGGTAGAGCTGAACATAGGGCGGCTGAGCCAATAATGGCCCGTAATTCATTGGCTGTAGCCTACCTCACAAAAGGCCACACGGGGAGCTCCGTATTGTCCTTCTGGCCGCGCAGTGAGGCAGCTAGGTTGACGACCCCCTAGCTATAGCTGGGCTTTGAGAACTCGGCGATGCTGTGTAACGTCCAGTAGGCCATTGAATCCCCAGAGCAGTCGGAGGTGGCCGGAATCGGCAAAGAAGGGGGACGACATGTAGGAAGCGGACGTTGTCGTCTCGTGTTACTCGGCTCTTACGCTTTCGCGAGCGGTCAGCAAAGTGCTGGCAATGTTTCCTCAAGGCGACGAGCAGCATACCTTAAGTGGCTACTGTAACTTTCGAGTTTGATCCGGGAGGGTGGTTCAGGACCTCGAAAAGCCGTCGGTAGAGCTGGTATCCTTCTGACACAATGACTAATTCATTCATTTCGATGAACTACAGTTTCTATCGAGGTGGACTGTGCTGTTTCGTTACAGCTCTGGTTATCTAGAATGACCCTCTCGCGTCTCTTAACTCCCGAGCCGGTGCTTTAGGCTCTGCTCTGTAGACAGAGCGGGTAGCCGGAATTCGCATAACTCTTGGGGACTGCGGCCTGGCCCAATTGTTGAGTGTTGAGATAGGTCACTGCGGACACGGCCTTTGCCTATACAATTCGCAATGTTAGCGCCAGATGCGGTTGCGCAGCTGGCTAACGTTCGAACATAGCTTCACTTCTGTAGCACGTCGCCTAAATCTGCACTGCCAACTTAGGCACGGTTGGGAGGTAGTGTATGAACTCAATAATACGGTGGTATTAATTTGAATGTGAAATAGGCTTTATACCTCGGCAGATACGTGGCCAGGCGCATGAAACGACAACACTAAAGATTTAAATTCAAGTTAACAGCAAGATTTTCGTCATTCTCGGCCGTTGCGGTTCTATTATCCTTTAACAATAGTTATATATGAACTACCTGATGGACGCACCTCGTCAACGAGCTTGTACATCAGTCGTCCAAGCTACCCCCCGACGCCACGCTGATTGTTTCTTTTTTTAGCCTCCCATATCCTCGTACATAATTGATGAGTTGGTTGCACCTTCACGACCGGAATTCGCGCTCTTCCCGCCATGAAACAAGTACCGCAAACAATCGCGTTTACTGTAGACAGTTCATGCGTCAGCCGTCAACTGGTTTGCACGTGTCGAAGTTACTTAGTTATCTGGAACTCCTTGCAAACCGGGTTCATGTGCCTGCTAATGGTTTCTGTGGTCCCGACAGCGCCGACGCCTCCAGAGGCTAACTCACGCATAGTATTCGAAAGACCTATTGGGTGGGAGCCAACCGAGCCGGACTTACTTCGCCGGCTGTCATGGGAGCGCGAGCGTATGCAGCAGCCCCGTAGCGCAGCACATTTAGTAGGATGGCGAGAACCACTCCGCGGACACGGAAACATTCTGGTTACAGATGGTTGGACTCGACCATGCACTAACTCACAATAGATTTGACCATTACATCTGAGAGAGCCATTGACGGCCTAAGGCTTCTAGAATAAGCTATCGGACCACAGCTCTCCCACCTACGTCATACGACTAGGCCCAGTTCCAACTTCGTGTTCAACAAGTCCTTAGCTGTGTAGGGAAAGGACTATCACCGCGTCCAGGGTCTAGTCATTCGCGGTGTCGACTTATGAACCGGCTCTGGAGGTGGCCTGTCGCAATCGGCCATAGGTACCTATAGACATACGAGACGATGTTTCATGAGGGTGACTCATTGGACGCGACTAAACTAGGATAAGATATAGGTAGGGTCCCTGTGATTGAGCCTTGCAACCGGATTTTTATAACTGCGTGCAGTTATTGGAAAGCAGTACATGCGCGTAGTCCTCATACAGAGTTCATATACGTCGTTTGTTGCCATTGCCAATTTTGCCGCGATGCTGTATCTGAACGCCGCCATAATACTCTTGGTCGCTGGGATTATGTTACTTAGCGGGGCGCCAGTATAGTATTCGACCAAGAAAGCAAGGGTGGATGGGCCTCCAAGGAGTTAAGATGTAGGCCGCGGTCAGCTCCCGGTAGAATAGGCACTAGTAGCACGCAGGGTGGGTCATTTCAAGGTGGAGAATATTGGCGCGAAACCGTTGATATGCACCGCCAGTGTTCTGCTTCCTTTTGCCGTTCCTCTGTCAGATCTAAGGTTGACACTTCAAACCATATGAGGGGTTCTAATGCCGGAAACCATCTCTATGGTTCAGATTTGACAAGACTTACCGGTGGTACCAAGCGCTTGGTGCAACGACGATGGCCCACACTGACCAGGTACCACTGTCTTCTTCGCGACCCTGGAGCCAGGGATCAGGGGACGCACTCTGTGGAGGAGTGAACAGTCGACATCAGTAGATTATTGGGATTGTACCTAAATAGCAGTGAACGAAGGCTCAAATATTTGACTTCTGTACGGAGAGCCGTATCAGAGTACAAACTAAATCCAGCCATATTTAGACTTTAACGGTTACATCTTGGGCTCACCTGAGTTCGACTCGGGAGGCGGGACACTGAGCTAGATCTCCGAACAATTCTTCCGGCAATTGGCTTAACTCTGTACAAGCACGTGTTCAAGTTGAGATACGCAGTCGCCCGTGAGCACTTTGATGGACAGGGAAAACCGTGTAGCGCTTAGTAGCGCAGACTGCATAGCGCTCTCTACTAGGCCTAATCGCATCCAAACCACCCCTAAAGAGGGAAGAGACCACGCGCCGGCGCGGTCCCGCAGCGTCAGTGCGTTGTAGCCATTCGGTCGGCCAACCGAAGGACACGCCCGGGACTTTGGTGTAAGCCGTTTAGCACCATGGTAGTCGGTCACGTTGGGGTTGACATATCACTGTCTTGGCCGCAGCAAGCGTCTCACTTTATATTAGGGGGATATGCTCTTTAACATCGTATGTTTCCGACGCTGGTTTGTAACGAACAAAAGCTTCATGATTGCCTCAGAACAAAGCATGACTGAAGTAGTTATTTCACATATAGGCCCTCGTAGCTTATGCCATGTGTATGAGTCAAGGTTTGCCATGAAGATCCGACCGCCCCTAAAAGTCAGTAATCCATAGGTATGGGGGACCTGTCCGTCTCGCGCCTAGACACCAATCCGACAATCAATTACGTGGCTCCGCACCTCTGCAGCAGTATAATTAGGGCTGTCCGCGTAGGGCTGAAGTATTGCTCTTTTTGACACGCGTGCTAATGGTGTCTGCCTGAGGCCATCCGGACGGAAACCGTCTAGACGCCAGCAATCAGCCTCTGGGGCCGAACATCTCTCATTACGGGTCTTAAATTGATGTATTACGTTAGATCGCGGGGTATGTCAACGTAGTTGCTCCCACGGTTCATTTCTGTAACAGGGGAGCCCCGAACTGTCACGAGTCTGAGACGGGTGACTGCCTAGATCTGGCTGTTGGTCTAACAAAGTGGGCATAGGCTAGTCTGTAGGGCGATCGGATGATTATAAGATCTACAGTACAAGAATTTGTGGCGCCACCCTTTATAGAATGCTCACTATTAGTACGAGGCGTCACCATACAATGCGAATATTTGCGGAGCCTCCCCTGAAGGCGTGCAATCCGGCAATTAAATTCTGGCTCTCGGGCCCGAAGATTGGTCCGGCATAGTCAGTGAAGCTCAGTAATCGTATTACAAAGGAAATCATCTCGTGATATTTATGCAGTAGAAAACCTACCGTAGCGGACTACAGTCCTTACGCTCAGCCCTTGATTCCGGACAACTATTGATCTTCTCCCAGGAGAGAGTTGACCGTACTCGCGGCTAAGTCGTTAGATAGGAAGATGCGTAGACGCAATGGGCTCGTTATAGTACGGCCCAAAATAAGCTGGCACATAGCATACGGTCCTGCGTTAGGTGGTCTTGGATCCATTTATAGCGCCTATTAAGCGCTACAGCGATAACTCGGAGAACACTGGACGGACCGGGGGAAAAGTAATAATTTTTCCGATCTTAAGAGATCAATAGAACAGGGTCGAGTCAGTAATCGCTACCCCACAATAAAGGCCGCTTGTTCTCAATCGGCATTTTAGGGGGGTTGAGATCTAAAGGAAACTAGTGCCGTAGTAAGCGTCACCATAGACCAGGATGTCCGCACGCGCGAGATGTTAAGCCTTCAAACAAACTTAGTCACTACTACCATCTGCGACCCCTATATGATGAGCTGCAGAGCGGAATGTAATTGAGGAGCCTAATTTTCGGTGGGGAGCCGGTTGACGTGAAAGGCGATGGTCTCGCTGGGTAACCAGACAAGGCTAATAGCTATCGTGCTCCCTACTGGATTACGCCACCCCTCAGGTTCCGAGGGCCCGGCCAAACTATGTTGTGCTCTTTGTACTAGTATAGACAGTGTAGATTTCAAAACCCGGGTGTCACCTAGGGCGCTCATTCCCAGTACGCTGGGTGGTGACGTAGATCATGGAACCACTACGAGATTGTGTGCAGCTAAATGTATTCGCGTGTTAAGCCCGGTACAGCCCCATGAGAACATTTAGCTATCGTGATTTAAAGTGTACACCAAAGGAATTTCTGTATCTACGGGCTTCGCAGACGAAATTACTCACTCTATTCCACGTTGGGCGGTGTTAGGCGCCCTGCGACCGGCTGGGTATAAGGGGGAGGACCAGTAGCATACACTCATCATCATTCGCTATATCCGATAGGAGGGGCAGGTCATCCGTCGGTAACTCTGATGCAGGCCCCACCCAACAGGTGACACTCTCAACCAATGTGGGCTGGGTTGCATGTTACCGCCTTTTCAAGCGACGTATTCACCTCTTCCAGGCTATATCAGTTGCGCAACAGCCACGACTCTGAAACCTCCTTCCGGGCCCACCTAGGCACGCTGAGAGTCGGAGAGAACAACTTCCTTCTTCGCCCTTTGTTAGTTCTGAAGTCACGCGGGTCAGGAGATCGTTGCCGAAGCGTGGAAACTGACATCGTGTTGATAAATTAGGCGCCGGTCCATCTTTGTTAAGTTTAGGGTAGTAATTGCGCTTGCCTCGCAACTAATCTGGACCCACAACAAGCATCTTATGAGATCTCAACATGGGACCAAAAACATAAATATCATTATTGAGGGGAACGGTATAGATGAAGGTCAAATTTGATATTAAAGATGTAAAGAGTGTGGCAGTGGGGAAGTGGGTCAGACAACTATACCGCAACTAACCCCTTTTAAAGTGTAACATGACCCGTTGGTCCCGGCTCTACGCGCCTCTTTCGAATTACGTACGCCCACACTTTGTCGTTTACGTCCTTTCCGAGATAAACTGTAAGGAGGGGCACTGATCCCTGACGCGGGCAAAATTCACGATTTACAGGGTTGGACTACCTGCCCTTCAGTACAAATCCCATCTTTACCGGACCTCGGAGCCTGATTAGCTACAAACTCACAGATAAGCTGACGACGACCGCACCATTCTATACAGCCGAATTAAGCCCAACCTTGTATCTGGGCGTTCCAAAGCAAATACGAGCCTAGTAAGCAAAGCGCCGCTAACTAGACTTGCACAGTGAGCAAACATGGAAGCGTATGTCAGTGATATTCCCCCCGTCATTCCATCGGAGTTATCCTTAGATATAATAGCAGAATAATTAAAGCCTCATTGTGGTCATTAGCCTCCGCGGCCCTGCCTCACCAAGCCCATACGCGGCGGCGGAATCACGTTGGAAGTGCAGCAAGGATCGTGCCTTATGCGTGATTAGCAGTTGCTTCGGTGATATCAGTATAAGGCCAGTACTTCTCCTCGGCACTCCCTCCCTATATAGTAAGATTATTTTGGGCTAGATACTGATTTGGAGCGCCAGAAGCAAGCTGGAAATCCGAATTCGACAAGTATATCGAGGCGGCTGACGAGCTAACGCGCGCTACCCCGCCCGCCCTCGTACCCATCCTTTGTGCACAGTGCGAGGACCCTCCGCCTAATCAACCTTCCCCCTATTTGTCTCTTAACTAAAAATGCGAATCGTCGGCACACAACAAATTCTCTACTGGTAGCCTCATGCCTAACCGCATTGGAAGTATTTGCTGTAAGTCTTGAGTACCAATCAAGAGTTCTGCACGCTGTGTCGCCCCTCGCTAGCTTATCCTGGCGGGTGTCAATGTCAGTGCATCTTATCAATCAGTCTTCGGCCTAACGAGAACACAGTGGCGACAACACTGGCCACACATGAAAGTGGAGGAAGTCGTCGACTCCAGTCTGAAAGCGCTCTGGACATGAAGAGGTTGTTTCGAAGTCGACCACAGTGTCTTAGGCGCCTTTACTGGTGGAAGTAGGGGGGTAAGAACTAAGATTACCTTGCAGTAGGGTTTAGGCCATAGGCATACTGACTTTTTAGAAATAAGTACCCACGGCTTTAATGGACACAGCCTTTCCGATCTCCCGGCTGTCAGAGAGCTGTTGAGTGTGACTCCACCTGAATAGGCCAGAATACCATATAGGCGTCAACCCAATAGGCACACAGATCTGCAAGTGGTTGCGGCGTGGCGATGGTACACCACCAGGTTAGTAGTCCCCGCACGCGTTAGGCCACCAGACAACTATCAATCCTGATTACTGGCCAGTTTCGGCTCAATTCCTTACTACAGGTGCTGTCCAACTCGGCTCTTCTACTATAGGGAATTCAATACGGGTTTCACGACACAAAAGGGTTTTTCGTCTATAATGACAATTTGACCAGACCCAGCTATTCGACTATAAGTATAGGGCAATAGCCGTGTGTTGACAGTGGGGAAGAATTATGGATCACCTCAGACAGACAAAGCTGCATAACCTCACCAAGCTATCTTGGAGCAAAGGGCCTTGGGGCACCTGTCGAGGTCATTCAGCACCACACTCAGCCATTCCTGAGATGTCACCACGCGCCATACCCTAGGGGGTTTGTATCTACCTCAGTCAGCTTGCCTTCTCGCGCTGCGACATGTGCCCCGTTCGGAGCGCTTAGGCAACATGTGCCATTAATCGGGAGTCGGGTTGGTGGGTTAGCCCCGGCCTAATTAGTGTGTAGTCTTGATTGATCATGCGCGGATGTCCTCGAGTTGTTATCAGTGCAACAACTATGTACGCCCTCTCGTAAGCTCAACGGAGGAGTTTTATTTGGGTTGTCACGCTAACTTGTGCGTGTGTAGCTGGACTATAACGTGGGCTTGCCCCCCAATTGCGGGCCTTTGGTGGTGAGCAGAGCGATGCTCGCAATGAGCCGGAGTCTAAT
		</sequence>
    <sequence><taxon idref="Location_3_2_1|27.58818936692994"/>
			GCGAGGCGTAACTATCACGTAAGCCGAATCCTCAGAGAATCTTGTTGGCACTCGACTTTTGACGTTGCAGAAACCGCTCGCCGACGACCCTCTCTCAGTTCGGGCCTAGCCAGGCGCGGGAGCAGTGAGTTGGGTGTCAACGAACAACGCCGGTCTAAGATTCTCCAGGCCGTAAGTTCTGAGCTGCTTGAGGTTCGTCGGCTGGCCGGGCACTCCTGTTTTAGGACTGGGCACTGGACATAACACTCCCCTCCAGGTCGGTGAGAGTAATGGTTGACGAGTCTGGTGGCACGGACAAACCTTATGAGTTTGGTCGAACGTGCAACGGCTCTAGATGTGTTCTCCGCCTACATGCCCCTCATGTTCCAGGTGACTGGGGATATCTGAGACGCAGTCAGGATACCGGCGCCAAATATATCGGAGACTACCTCCCAGCTCCGAATGAGAAGCAATAGCTGGGAAGTCACGTGGTACATACTGGACGTTCTGAGTCGATGTTCCCTTGCATTCTTGTCTCGGAAAGACTGTTTTCATAGAAATCAATCCGATTGGTCTTCTGGCATACACTATTGGCTGAATACCGGTTGAATGCTCGTATCTCTGTCTCAATATCGGTACACTCCAGAGAGTGTCAGTTCTGCAAGCGGCTAAGGTCAGACCCGCCCACCACGAGTTTACGGCTGAGTGCAATGGGTATCATCAGGAAGGCATGTCGATTAGGGATTCCCGGTCTCTAGTCGTGTGCATTGACGGCTGGGACTTCATACAGAGAGATGATTACTGGGCCTCTACTGACGGTCCCTTTCGCGCAGTAATTGCCCGGCTCCACAGGCCAAGGACTAGATCAATGAGTTTTGGACGTACAAATTGTGGGAGGGTGACCCAAGTAGTGGACAATGGAAGGCAACGCACGACTATAAGTCTCACGTTCCACCAACTTGAGCAGTGTCCTCTAACACCTTTGAATTCAACGGAGACGCTTTCCTGCTGCCCGAGCCGCGCACTCCTCAGTCCGGCTCTGGCCGTTCCGTATGGAGCCTCTTTAACAACCGAGGTTCTTACTGGTCTCCTCTTACCCCGGTACTTACTTAAGCGTACTTATGTAATTGGTCTACAATCGCTCTCTATGGATATCCAGTAGGATAATCTGAAGAGGGTGCTCGGTCCCCCGGTTCCCACTCCGAGAGACATCGCAGGGCTCTTACTACTTTAATATGTGTGCCCTATTGAGAACATCGGTCGATGGATGTATGTCCTTGGCCTCGCAAGAACACGAGGTGGTCAACACCGGTATTGCTGTATTTACCTCATGTTGGTTTCTCCGGCTCCCATGGGCACGCACTGCAGAGTCTGCCCGCTGTGCGACTAAAATTTAACACGTTTATGTTTATAAAACAAGTTGTATAATGTTTCGGCGAAGTAGGGGATTGACAGTCGGTCTTGATCTACGATATGGTGGAGCTCTGGTTAAGGCCACTAAAATTCAGGTTCGGGGAAGATGTAAGACGCCCGTTCCGTTTGGTTGGGATTTTAAATCCGCTACCCGTTCACTTAAGGAAGAAGTGAGTTGTACCGTCAACTGGAGTCTGACCATGCTGTCGCTATTGATAAGAGCATTGGAAAAGGACATAACCTCTCCTGCTTTATCGAGGACAATGAGTGACGATAACGTTTCTCTGAACACTGTGCATATAACACTAATGTACTCTCGTCCCCTAGGAATTGGTAGTGCCCAGTTACCGGCTGGTAGAAGCTTACACGGCGAGGTAGCCTGAAGCCGTTAGCTAGAGGGGTAAAATCTACAAGACGTCACGTAAGACCAGGGACAAATTCGAGTTTGCACCCTTGTGACCCCGCTCCCTTAATACCGTCGTTTCTCATGAATTTTATTGAGCTAGGTCGAGAGTAAGGATGTAACTCCAGGCGTGTACCGACACTTAATGTATGGCATGACGTGTCTCACGTGATTGCGCCCTGAGATCATCACATAGCGTAGTTACGTTTGCGCATGGTACGCGTCTCCAAAGCGGCAAACTGCACCCCCCGGTACCCTTGTAGGATGCAAATCCTCCTTTCTGTACCCTACGCATTAGGTCTAACACCCCGGTGTTAACATTAGACGGCGAAGTATCGCAAAAACAGCGTTGAAATAAGAACCAAAGCGGACTGATCGTGTTATTGGTCGGCCTCCCTTTCGGAATGAGACTCCCCAACCCCAGTTCACACGGTGGACGCAGGTTAAATGCATATACCCGTGCGGAAGCTGTGTCAGAGCGGTCGGTCTGTTAAACCGTACACTGCGTTGACCAGTTATAATACTCTCTGCAACGCTCAACTGGATACGATCACATATGACAGAGTTCTAACCTACCCTTCTCGGGAGAATACTCTACTACATTGGTCGCGGGATGAAATGCCATCACCGAAGACTAACAGCGTGTACGGGCTTTCACAATACGTTATTGATATTCTCCAATGCTCAGCAGTCCGAAACACCCTAATGCAAAAGGCATAAGTTACAGATCGACACTCCGGTCGGAATGTGAATGAAAGTCGGAGGCTGCCCTAGCTTATCCAGGTTGGCCGTTTAATCACTAGTGCAATTGGGTCTTTATTCGGTCGGGCAAAACTAATCACGTACAAGCTGCAAGTCAGGCCGTAAAATATTATTGAAAGAGTCGTGGTAAAAAAGTGCTCGAAAAGCCCTGTGAGGCACGTTCTTCTACTACCTCAGAGACATCTGTGCGCGATCACGTGAGGCTTGGACCCCTAACCCAATCAACGATCTAAGCCCCCGTGCCATATCGCCCCCGCCGCCACAGGCACTCTGAGCGCTTTACTGTGTTGCGAACGCTATTGACCGGCGGTTCTAATATGGTGACTGCATTCCCACGACTACATGCTACACGCTTTCAATACAGACACGTCCCATGTGAGAAGACAGACGTGGTGTGTGTTAGGGTGAGTTCCCACGGGCGCAGAGATGGCTAGGTTCGAGTAGGCCCCTATTTAATATTGCTAGTTACGATAAGCACACATTGCACTCTGGTATGGTCTACTCATGGGGCGCCGGCGACAAGCGGAGTAGACTTAAAGAATTTGGCTTGTGAAAAGAGCATCCGCTCTAGTTCCCAGTTTAAATCCCTAATTCGGACCCAATCCGATTTCTGAGCAGCCTGAGTAATCCTTTACTATAATGGTATCTGGATAGTAAGCGCTCTCAGGAGCTTGATTGTTCACGCGCGAATGGGTCGCCGGGTCCGGAAGATAGTGATGTCCGTACTACCATCCCAAAAGATCGTATGCGGGTCTTGAATGCCTACTTAATGGGAGGTGAAAGGCCCCCGTGGTTAATTACTGCTATACCACCGTATTAAAGGACGAATAACACCGCTTCTGGCGCGGAAGCCGGCTTGAGCTGGGACACCCAGTGGAATGAATAGTTAATTGAAAACGTCTTGCCGGGCGATGCAGGTTGTGTGTGGCCTTCGGCTTGCGGTACGGCTATGTAGTTCCTGCTCGGGTCACTCGATGCTCACTCGTGTTGCGAAGAACCTTCGCGGCGTATGTCTTCCACGTACAGAGATGTTTCCGACGCTGACAAGATCGCCTCTGGAACCAGATTGAAGTGATAGTTAGACCTTGGTTGTGGAGATCGCGAGTGTAGGTCGGTTCGAACCGCGGAAAGTTATACTTTGCCTCAGTGTCGAGGCACTATGCCTGTCATAGGCCGGGTTAGCCAGTGCAGAGCCAAGATTCACGGTTAGCTGTAATGAAGCGTGACGACGGATAAGTAGGTCTGTGTACCTCTTTGGAGGGCAATGCCGCTCCGATGGGTGACCCTCTGAATACACCGACTGCGGATTATATGAGGGCTTCCCTTGATACAGTAAAGTAGTAGACGTTCCTGTCTTTATCGAGATGATCAAGGCCAAGTCACCGGGTTCTTCGGAGCGCATTAGCGAGTACTAGATACAAAAGCCTCTCAGGACAATCTCCTTGCGGGTTGTGGACCGGCTATCTTGTGACGGTGGCGCGAGGTGGTGACTAACCGGGCAACTAGAAATGAACAGCAAATTCACAGCGGCCTGATCTGGTAACTGATCCACACTGATTATATCGTCTACAATAGGAAACCGGATCTGATGCTAAGTAATCGGGACGCCTCCGGACTAGTTGCTGCTGAGGCGGCTGTGGTCGAGTTCATGCGGAGTCCCGAATGTTATTTGCAAGAAACAAAATACGTTGAGGCGGCCTATACGTTAATTACTACCGCCGATCAGAACGACTCCTCAGGCCTTGGTTCTACTATCGATCCTCGACTGTGTAGATAATCACGCAGGTCCGATTTACTCCTCCTATTTTACATATAATCTATTCGAGAGCCACGGTGGTTAGCAGTCTTAGTAGTTTTTATCTTGAAGATTTTCTCCATGTGGTTGGGCACCGAAACAAAGATCTACCTCGCCTCCATCTAGCGAGGTCCGCCGCGCGTGTGAGCGTGCCTTTCACAAACAGTGGACAGGATAGTGCAGTCACACAAGGTTGGGCGCAGCTCCAGTTGCTCATTCGTGTTCCGAGTACACACTCTACCATAAACCGCTGCCACAGGGATAATTCGTCCCTATATGAATGTGCAATGCTCGGGGGAGGCTATTTAATTATGAGCCGTTTCGCGTGCGTAGCTGAGTATGAGTAGACGGAAGGAACTGTATTGCTCTACATGAACAGACTACCGTCGGCCTGTTTCTGTGTCATAGCTATTCTCAAATGGGGCAGTTGTGAAGACTCTTGGCTTTAGATATACGTAGGGCACGGTTGTAGTATCAGTGGGACCAGGTATGATAAATCCCCCTGCTGCATGACCAGAGTGTACCTTGCCATGTTCTCTGTTACAGCCACTTTACATAGACGCTTAAGGCTTGCTACGGGCACTGGAAAAACCCTAGGGATACTAATCCATGGATTATCGTGAAAAATTCATCAGTCATCCATATCGTTGGGCGTGACCCTCGGGGTTTCCAACTAGCGGATTATAAAGGGTAATCGCCATGTGATTAAGTCCAGAGTTATATACCATATTTAGAGCAGTGGTCCCTGACCACCGACAATGAATTCAAGCTATACCAGAAATGTGCGTGCTTCAGCAGCACGTCGCCAACCGGCCTACGCAATTGCCAATAACCCGTGGTTCCACTACTTCAATGCGCCAGGCTAGCTGGGATTTCCAGACACCCAGGGAGCGTTCCCGAAACAGTCCCGCTTATAATCATATCAGATTAGCAAACCCTGTAGGCCGTTTAGCCCGCGGAATTGCATGGATCAGCCTCGTTATGTACACGGGACAGCGCGGTTTCCATCAATGCTCTCTGGTCCAACCCCGCGTTGACAACTGACGGGTCCATGCACATAGTAGCAACCGTCATATGTGGGTATTGAAACAGGTCTAACGATCTTCTTCCAGCCAGGTATGACCCGAGGCGTGGAACACCTCAAATGATGAAGGAGGCGCGAGCGTGGTGCAAATGGGCGGCCGTTTGTCTTTGGGTGTGTTGTTACGCATTACTCGGAATCTGGGGATTCTCAGAAGCACCAGACCTATGGGGAAGCAGCCCCATTAGCCTGGCTCCGTGCTGTCCACCTCTTTGGATGGGCAAGGAGAAGGGGACGTTATCCGCCCACTGTGGTAGGAATCTGTCAGTGCTGGCGGAGGGGGGGGATAGTTCAAGCTCCCCTGCACCTTTGGTGGTCAGCGTATCAGTTCAACAGAAGATAGATCGTAGCACCGATCATATGATTCATGGTACTCATCAATACCGCCGAAGCAGCATTTCACGCAGAATCCAGACTGCTCGGGTTAGCCGCGGCGTGTTGCACTAGCATCACTCAGCATAGGCGGTCAATTTAAATACAAACGCCATCACGGTACGTCAGCTTAAATGTCGCCCTACCCGCCCTGCCGATACAACATGGGTTACGATACTAGACCCAGGTGGTAACCCAGCTAAAGCGCGTCTTGTCAGAAGTTCGCTCGAATGACGATGCTGCCATGTGGGGTTAAAGATGCGGTCCATGACCAACCCGGGGGCCGATATAAGAGGCTTGGGTTTACCTGCCAGTGTTACGAAGTCCACCAAGTGGGTCTACGCCTGAATACGTGATCGGATATTGCCGTCGGACTATTCATTATAGACAATAGCTTCGGTGAGCCCAGCATTCGGTTCCGGGTGTGCGCCCACCTCGGCTATAGTCGCATAGACGTGCGTGTTGTCAGGGCAACGGCGAAAAGACCCGAACCCGATAATATATGGGGACCAGTAGCACGATCTTCAATCCCTGAGTTAACCCATCCGCGGTTGTCTCAGAAATACCCCAACGGCCAACAGTATCTACGTTTAACCTTTCCGTGCCCCGGTCGCTGCGGATAGGAGTCGAGCCTGAGCGTTAGTAATCATACTCTAGTACAGTTGCAGTGAGCTGAGCACAAGTGGGCCAATTATGGCACGGTAAACAAGGTAGTGTAACCGGAGTACATTGAGACAAGCAGCTCTGTGACCAAGTGCGTCCGGCATACTCGTGTGCTCAGAGTATTCGCGGTTGAGATGCAGCTGAGGCTTTATAAGCAATCGGTTTCTTCTAAACTCTTGGATTTCTTATCTTAGATACTACAGTAAAAGGGCCAGACACGCCGCTGGCAATCCGTCTGACCATTCAAGAGGTAGAGCTGAACATAGGGCGGCTGAGCCAATAATGGCCCGTAATTCATTGGCTGTAGCCTACCTCACAAAAGGCCACACGGGGAGCTCCGTATTGTCCTTCTGGCCGCGCAGTGAGGCAGCTAGGTTGACGACCCCCTAGCTATAGCTGGGCTTTGAGAACTCGGCGATGCTGTGTAACGTCCAGTAGGCCATTGAATCCCCAGAGCAGTCGGAGGTGGCCGGAATCGGCAAAGAAGGGGGACGACATGTAGGAAGCGGACGTTGTCGTCTCGTGTTACTCGGCTCTTACGCTTTCGCGAGCGGTCAGCAAAGTGCTGGCAATGTTTCCTCAAGGCGACGAGCAGCATACCTTAAGTGGCTACTGTAACTTTCGAGTTTGATCCGGGAGGGTGGTTCAGGACCTCGAAAAGCCGTCGGTAGAGCTGGTATCCTTCTGACACAATGACTAATTCATTCATTTCGATGAACTACAGTTTCTATCGAGGTGGACTGTGCTGTTTCGTTACAGCTCTGGTTATCTAGAATGACCCTCTCGCGTCTCTTAACTCCCGAGCCGGTGCTTTAGGCTCTGCTCTGTAGACAGAGCGGGTAGCCGGAATTCGCATAACTCTTGGGGACTGCGGCCTGGCCCAATTGTTGAGTGTTGAGATAGGTCACTGCGGACACGGCCTTTGCCTATACAATTCGCAATGTTAGCGCCAGATGCGGTTGCGCAGCTGGCTAACGTTCGAACATAGCTTCACTTCTGTAGCACGTCGCCTAAATCTGCACTGCCAACTTAGGCACGGTTGGGAGGTAGTGTATGAACTCAATAATACGGTGGTATTAATTTGAATGTGAAATAGGCTTTATACCTCGGCAGATACGTGGCCAGGCGCATGAAACGACAACACTAAAGATTTAAATTCAAGTTAACAGCAAGATTTTCGTCATTCTCGGCCGTTGCGGTTCTATTATCCTTTAACAATAGTTATATATGAACTACCTGATGGACGCACCTCGTCAACGAGCTTGTACATCAGTCGTCCAAGCTACCCCCCGACGCCACGCTGATTGTTTCTTTTTTTAGCCTCCCATATCCTCGTACATAATTGATGAGTTGGTTGCACCTTCACGACCGGAATTCGCGCTCTTCCCGCCATGAAACAAGTACCGCAAACAATCGCGTTTACTGTAGACAGTTCATGCGTCAGCCGTCAACTGGTTTGCACGTGTCGAAGTTACTTAGTTATCTGGAACTCCTTGCAAACCGGGTTCATGTGCCTGCTAATGGTTTCTGTGGTCCCGACAGCGCCGACGCCTCCAGAGGCTAACTCACGCATAGTATTCGAAAGACCTATTGGGTGGGAGCCAACCGAGCCGGACTTACTTCGCCGGCTGTCATGGGAGCGCGAGCGTATGCAGCAGCCCCGTAGCGCAGCACATTTAGTAGGATGGCGAGAACCACTCCGCGGACACGGAAACATTCTGGTTACAGATGGTTGGACTCGACCATGCACTAACTCACAATAGATTTGACCATTACATCTGAGAGAGCCATTGACGGCCTAAGGCTTCTAGAATAAGCTATCGGACCACAGCTCTCCCACCTACGTCATACGACTAGGCCCAGTTCCAACTTCGTGTTCAACAAGTCCTTAGCTGTGTAGGGAAAGGACTATCACCGCGTCCAGGGTCTAGTCATTCGCGGTGTCGACTTATGAACCGGCTCTGGAGGTGGCCTGTCGCAATCGGCCATAGGTACCTATAGACATACGAGACGATGTTTCATGAGGGTGACTCATTGGACGCGACTAAACTAGGATAAGATATAGGTAGGGTCCCTGTGATTGAGCCTTGCAACCGGATTTTTATAACTGCGTGCAGTTATTGGAAAGCAGTACATGCGCGTAGTCCTCATACAGAGTTCATATACGTCGTTTGTTGCCATTGCCAATTTTGCCGCGATGCTGTATCTGAACGCCGCCATAATACTCTTGGTCGCTGGGATTATGTTACTTAGCGGGGCGCCAGTATAGTATTCGACCAAGAAAGCAAGGGTGGATGGGCCTCCAAGGAGTTAAGATGTAGGCCGCGGTCAGCTCCCGGTAGAATAGGCACTAGTAGCACGCAGGGTGGGTCATTTCAAGGTGGAGAATATTGGCGCGAAACCGTTGATATGCACCGCCAGTGTTCTGCTTCCTTTTGCCGTTCCTCTGTCAGATCTAAGGTTGACACTTCAAACCATATGAGGGGTTCTAATGCCGGAAACCATCTCTATGGTTCAGATTTGACAAGACTTACCGGTGGTACCAAGCGCTTGGTGCAACGACGATGGCCCACACTGACCAGGTACCACTGTCTTCTTCGCGACCCTGGAGCCAGGGATCAGGGGACGCACTCTGTGGAGGAGTGAACAGTCGACATCAGTAGATTATTGGGATTGTACCTAAATAGCAGTGAACGAAGGCTCAAATATTTGACTTCTGTACGGAGAGCCGTATCAGAGTACAAACTAAATCCAGCCATATTTAGACTTTAACGGTTACATCTTGGGCTCACCTGAGTTCGACTCGGGAGGCGGGACACTGAGCTAGATCTCCGAACAATTCTTCCGGCAATTGGCTTAACTCTGTACAAGCACGTGTTCAAGTTGAGATACGCAGTCGCCCGTGAGCACTTTGATGGACAGGGAAAACCGTGTAGCGCTTAGTAGCGCAGACTGCATAGCGCTCTCTACTAGGCCTAATCGCATCCAAACCACCCCTAAAGAGGGAAGAGACCACGCGCCGGCGCGGTCCCGCAGCGTCAGTGCGTTGTAGCCATTCGGTCGGCCAACCGAAGGACACGCCCGGGACTTTGGTGTAAGCCGTTTAGCACCATGGTAGTCGGTCACGTTGGGGTTGACATATCACTGTCTTGGCCGCAGCAAGCGTCTCACTTTATATTAGGGGGATATGCTCTTTAACATCGTATGTTTCCGACGCTGGTTTGTAACGAACAAAAGCTTCATGATTGCCTCAGAACAAAGCATGACTGAAGTAGTTATTTCACATATAGGCCCTCGTAGCTTATGCCATGTGTATGAGTCAAGGTTTGCCATGAAGATCCGACCGCCCCTAAAAGTCAGTAATCCATAGGTATGGGGGACCTGTCCGTCTCGCGCCTAGACACCAATCCGACAATCAATTACGTGGCTCCGCACCTCTGCAGCAGTATAATTAGGGCTGTCCGCGTAGGGCTGAAGTATTGCTCTTTTTGACACGCGTGCTAATGGTGTCTGCCTGAGGCCATCCGGACGGAAACCGTCTAGACGCCAGCAATCAGCCTCTGGGGCCGAACATCTCTCATTACGGGTCTTAAATTGATGTATTACGTTAGATCGCGGGGTATGTCAACGTAGTTGCTCCCACGGTTCATTTCTGTAACAGGGGAGCCCCGAACTGTCACGAGTCTGAGACGGGTGACTGCCTAGATCTGGCTGTTGGTCTAACAAAGTGGGCATAGGCTAGTCTGTAGGGCGATCGGATGATTATAAGATCTACAGTACAAGAATTTGTGGCGCCACCCTTTATAGAATGCTCACTATTAGTACGAGGCGTCACCATACAATGCGAATATTTGCGGAGCCTCCCCTGAAGGCGTGCAATCCGGCAATTAAATTCTGGCTCTCGGGCCCGAAGATTGGTCCGGCATAGTCAGTGAAGCTCAGTAATCGTATTACAAAGGAAATCATCTCGTGATATTTATGCAGTAGAAAACCTACCGTAGCGGACTACAGTCCTTACGCTCAGCCCTTGATTCCGGACAACTATTGATCTTCTCCCAGGAGAGAGTTGACCGTACTCGCGGCTAAGTCGTTAGATAGGAAGATGCGTAGACGCAATGGGCTCGTTATAGTACGGCCCAAAATAAGCTGGCACATAGCATACGGTCCTGCGTTAGGTGGTCTTGGATCCATTTATAGCGCCTATTAAGCGCTACAGCGATAACTCGGAGAACACTGGACGGACCGGGGGAAAAGTAATAATTTTTCCGATCTTAAGAGATCAATAGAACAGGGTCGAGTCAGTAATCGCTACCCCACAATAAAGGCCGCTTGTTCTCAATCGGCATTTTAGGGGGGTTGAGATCTAAAGGAAACTAGTGCCGTAGTAAGCGTCACCATAGACCAGGATGTCCGCACGCGCGAGATGTTAAGCCTTCAAACAAACTTAGTCACTACTACCATCTGCGACCCCTATATGATGAGCTGCAGAGCGGAATGTAATTGAGGAGCCTAATTTTCGGTGGGGAGCCGGTTGACGTGAAAGGCGATGGTCTCGCTGGGTAACCAGACAAGGCTAATAGCTATCGTGCTCCCTACTGGATTACGCCACCCCTCAGGTTCCGAGGGCCCGGCCAAACTATGTTGTGCTCTTTGTACTAGTATAGACAGTGTAGATTTCAAAACCCGGGTGTCACCTAGGGCGCTCATTCCCAGTACGCTGGGTGGTGACGTAGATCATGGAACCACTACGAGATTGTGTGCAGCTAAATGTATTCGCGTGTTAAGCCCGGTACAGCCCCATGAGAACATTTAGCTATCGTGATTTAAAGTGTACACCAAAGGAATTTCTGTATCTACGGGCTTCGCAGACGAAATTACTCACTCTATTCCACGTTGGGCGGTGTTAGGCGCCCTGCGACCGGCTGGGTATAAGGGGGAGGACCAGTAGCATACACTCATCATCATTCGCTATATCCGATAGGAGGGGCAGGTCATCCGTCGGTAACTCTGATGCAGGCCCCACCCAACAGGTGACACTCTCAACCAATGTGGGCTGGGTTGCATGTTACCGCCTTTTCAAGCGACGTATTCACCTCTTCCAGGCTATATCAGTTGCGCAACAGCCACGACTCTGAAACCTCCTTCCGGGCCCACCTAGGCACGCTGAGAGTCGGAGAGAACAACTTCCTTCTTCGCCCTTTGTTAGTTCTGAAGTCACGCGGGTCAGGAGATCGTTGCCGAAGCGTGGAAACTGACATCGTGTTGATAAATTAGGCGCCGGTCCATCTTTGTTAAGTTTAGGGTAGTAATTGCGCTTGCCTCGCAACTAATCTGGACCCACAACAAGCATCTTATGAGATCTCAACATGGGACCAAAAACATAAATATCATTATTGAGGGGAACGGTATAGATGAAGGTCAAATTTGATATTAAAGATGTAAAGAGTGTGGCAGTGGGGAAGTGGGTCAGACAACTATACCGCAACTAACCCCTTTTAAAGTGTAACATGACCCGTTGGTCCCGGCTCTACGCGCCTCTTTCGAATTACGTACGCCCACACTTTGTCGTTTACGTCCTTTCCGAGATAAACTGTAAGGAGGGGCACTGATCCCTGACGCGGGCAAAATTCACGATTTACAGGGTTGGACTACCTGCCCTTCAGTACAAATCCCATCTTTACCGGACCTCGGAGCCTGATTAGCTACAAACTCACAGATAAGCTGACGACGACCGCACCATTCTATACAGCCGAATTAAGCCCAACCTTGTATCTGGGCGTTCCAAAGCAAATACGAGCCTAGTAAGCAAAGCGCCGCTAACTAGACTTGCACAGTGAGCAAACATGGAAGCGTATGTCAGTGATATTCCCCCCGTCATTCCATCGGAGTTATCCTTAGATATAATAGCAGAATAATTAAAGCCTCATTGTGGTCATTAGCCTCCGCGGCCCTGCCTCACCAAGCCCATACGCGGCGGCGGAATCACGTTGGAAGTGCAGCAAGGATCGTGCCTTATGCGTGATTAGCAGTTGCTTCGGTGATATCAGTATAAGGCCAGTACTTCTCCTCGGCACTCCCTCCCTATATAGTAAGATTATTTTGGGCTAGATACTGATTTGGAGCGCCAGAAGCAAGCTGGAAATCCGAATTCGACAAGTATATCGAGGCGGCTGACGAGCTAACGCGCGCTACCCCGCCCGCCCTCGTACCCATCCTTTGTGCACAGTGCGAGGACCCTCCGCCTAATCAACCTTCCCCCTATTTGTCTCTTAACTAAAAATGCGAATCGTCGGCACACAACAAATTCTCTACTGGTAGCCTCATGCCTAACCGCATTGGAAGTATTTGCTGTAAGTCTTGAGTACCAATCAAGGGTTCTGCACGCTGTGTCGCCCCTCGCTAGCTTATCCTGGCGGGTGTCAATGTCAGTGCATCTTATCAATCAGTCTTCGGCCTAACGAGAACACAGTGGCGACAACACTGGCCACACATGAAAGTGGAGGAAGTCGTCGACTCCAGTCTGAAAGCGCTCTGGACATGAAGAGGTTGTTTCGAAGTCGACCACAGTGTCTTAGGCGCCTTTACTGGTGGAAGTAGGGGGGTAAGAACTAAGATTACCTTGCAGTAGGGTTTAGGCCATAGGCATACTGACTTTTTAGAAATAAGTACCCACGGCTTTAATGGACACAGCCTTTCCGATCTCCCGGCTGTCAGAGAGCTGTTGAGTGTGACTCCACCTGAATAGGCCAGAATACCATATAGGCGTCAACCCAATAGGCACACAGATCTGCAAGTGGTTGCGGCGTGGCGATGGTACACCACCAGGTTAGTAGTCCCCGCACGCGTTAGGCCACCAGACAACTATCAATCCTGATTACTGGCCAGTTTCGGCTCAATTCCTTACTACAGGTGCTGTCCAACTCGGCTCTTCTACTATAGGGAATTCAATACGGGTTTCACGACACAAAAGGGTTTTTCGTCTATAATGACAATTTGACCAGACCCAGCTATTCGACTATAAGTATAGGGCAATAGCCGTGTGTTGACAGTGGGGAAGAATTATGGATCACCTCAGACAGACAAAGCTGCATAACCTCACCAAGCTATCTTGGAGCAAAGGGCCTTGGGGCACCTGTCGAGGTCATTCAGCACCACACTCAGCCATTCCTGAGATGTCACCACGCGCCATACCCTAGGGGGTTTGTATCTACCTCAGTCAGCTTGCCTTCTCGCGCTGCGACATGTGCCCCGTTCGGAGCGCTTAGGCAACATGTGCCATTAATCGGGAGTCGGGTTGGTGGGTTAGCCCCGGCCTAATTAGTGTGTAGTCTTGATTGATCATGCGCGGATGTCCTCGAGTTGTTATCAGTGCAACAACTATGTACGCCCTCTCGTAAGCTCAACGGAGGAGTTTTATTTGGGTTGTCACGCTAACTTGTGCGTGTGTAGCTGGACTATAACGTGGGCTTGCCCCCCAATTGCGGGCCTTTGGTGGTGAGCAGAGCGATGCTCGCAATGAGCCGGAGTCTAAT
		</sequence>
    <sequence><taxon idref="Location_2_2_1|38.6588363599379"/>
			GCGAGGCGTAACTATCACGTAAGCCGAATCCTCAGAGAATCTTGTTGGCACTCGACTTTTGACGTTGCAGAAACCGCTCGCCGACGACCCTCTCTCAGTTCGGGCCTAGCCAGGCGCGGGAGCAGTGAGTTGGGTGTCAACGAACAACGCCGGTCTAAGATTCTCCAGGCCGTAAGTTCTGAGCTGCTTGAGGTTCGTCGGCTGGCCGGGCACTCCTGTTTTAGGACTGGGCACTGGACATAACACTCCCCTCCAGGTCGGTGAGAGTAATGGTTGACGAGTCTGGTGGCACGGACAAACCTTATGAGTTTGGTCGAACGTGCAACGGCTCTAGATGTGTTCTCCGCCTACATGCCCCTCATGTTCCAGGTGACTGGGGATATCTGAGACGCAGTCAGGATACCGGCGCCAAATATATCGGAGACTACCTCCCAGCTCCGAATGAGAAGCAATAGCTGGGAAGTCACGTGGTACATACTGGACGTTCTGAGTCGATGTTCCCTTGCATTCTTGTCTCGGAAAGACTGTTTTCATAGAAATCAATCCGATTGGTCTTCTGGCATACACTATTGGCTGAATACCGGTTGAATGCTCGTATCTCTGTCTCAATATCGGTACACTCCAGAGAGTGTCAGTTCTGCAAGCGGCTAAGGTCAGACCCGCCCACCACGAGTTTACGGCTGAGTGCAATGGGTATCATCAGGAAGGCATGTCGATTAGGGATTCCCGGTCTCTAGTCGTGTGCATTGACGGCTGGGACTTCATACAGAGAGATGATTACTGGGCCTCTACTGACGGTCCCTTTCGCGCAGTAATTGCCCGGCTCCACAGGCCAAGGACTAGATCAATGAGTTTTGGACGTACAAATTGTGGGAGGGTGACCCAAGTAGTGGACAATGGAAGGCAACGCACGACTATAAGTCTCACGTTCCACCAACTTGAGCAGTGTCCTCTAACACCTTTGAATTCAACGGAGACGCTTTCCTGCTGCCCGAGCCGCGCACTCCTCAGTCCGGCTCTGGCCGTTCCGTATGGAGCCTCTTTAACAACCGAGGTTCTTACTGGTCTCCTCTTACCCCGGTACTTACTTAAGCGTACTTATGTAATTGGTCTACAATCGCTCTCTATGGATATCCAGTAGGATAATCTGAAGAGGGTGCTCGGTCCCCCGGTTCCCACTCCGAGAGACATCGCAGGGCTCTTACTACTTTAATATGTGTGCCCTATTGAGAACATCGGTCGATGGATGTATGTCCTTGGCCTCGCAAGAACACGAGGTGGTCAACACCGGTATTGCTGTATTTACCTCATGTTGGTTTCTCCGGCTCCCATGGGCACGCACTGCAGAGTCTGCCCGCTGTGCGACTAAAATTTAACACGTTTATGTTTATAAAACAAGTTGTATAATGTTTCGGCGAAGTAGGGGATTGACAGTCGGTCTTGATCTACGATATGGTGGAGCTCTGGTTAAGGCCACTAAAATTCAGGTTCGGGGAAGATGTAAGACGCCCGTTCCGTTTGGTTGGGATTTTAAATCCGCTACCCGTTCACTTAAGGAAGAAGTGAGTTGTACCGTCAACTGGAGTCTGACCATGCTGTCGCTATTGATAAGAGCATTGGAAAAGGACATAACCTCTCCTGCTTTATCGAGGACAATGAGTGACGATAACGTTTCTCTGAACACTGTGCATATAACACTAATGTACTCTCGTCCCCTAGGAATTGGTAGTGCCCAGTTACCGGCTGGTAGAAGCTTACACGGCGAGGTAGCCTGAAGCCGTTAGCTAGAGGGGTAAAATCTACAAGACGTCACGTAAGACCAGGGACAAATTCGAGTTTGCACCCTTGTGACCCCGCTCCCTTAATACCGTCGTTTCTCATGAATTTTATTGAGCTAGGTCGAGAGTAAGGATGTAACTCCAGGCGTGTACCGACACTTAATGTATGGCATGACGTGTCTCACGTGATTGCGCCCTGAGATCATCACATAGCGTAGTTACGTTTGCGCATGGTACGCGTCTCCAAAGCGGCAAACTGCACCCCCCGGTACCCTTGTAGGATGCAAATCCTCCTTTCTGTACCCTACGCATTAGGTCTAACACCCCGGTGTTAACATTAGACGGCGAAGTATCGCAAAAACAGCGTTGAAATAAGAACCAAAGCGGACTGATCGTGTTATTGGTCGGCCTCCCTTTCGGAATGAGACTCCCCAACCCCAGTTCACACGGTGGACGCAGGTTAAATGCATATACCCGTGCGGAAGCTGTGTCAGAGCGGTCGGTCTGTTAAACCGTACACTGCGTTGACCAGTTATAATACTCTCTGCAACGCTCAACTGGATACGATCACATATGACAGAGTTCTAACCTACCCTTCTCGGGAGAATACTCTACTACATTGGTCGCGGGATGAAATGCCATCACCGAAGACTAACAGCGTGTACGGGCTTTCACAATACGTTATTGATATTCTCCAATGCTCAGCAGTCCGAAACACCCTAATGCAAAAGGCATAAGTTACAGATCGACACTCCGGTCGGAATGTGAATGAAAGTCGGAGGCTGCCCTAGCTTATCCAGGTTGGCCGTTTAATCACTAGTGCAATTGGGTCTTTATTCGGTCGGGCAAAACTAATCACGTACAAGCTGCAAGTCAGGCCGTAAAATATTATTGAAAGAGTCGTGGTAAAAAAGTGCTCGAAAAGCCCTGTGAGGCACGTTCTTCTACTACCTCAGAGACATCTGTGCGCGATCACGTGAGGCTTGGACCCCTAACCCAATCAACGATCTAAGCCCCCGTGCCATATCGCCCCCGCCGCCACAGGCACTCTGAGCGCTTTACTGTGTTGCGAACGCTATTGACCGGCGGTTCTAATATGGTGACTGCATTCCCACGACTACATGCTACACGCTTTCAATACAGACACGTCCCATGTGAGAAGACAGACGTGGTGTGTGTTAGGGTGAGTTCCCACGGGCGCAGAGATGGCTAGGTTCGAGTAGGCCCCTATTTAATATTGCTAGTTACGATAAGCACACATTGCACTCTGGTATGGTCTACTCATGGGGCGCCGGCGACAAGCGGAGTAGACTTAAAGAATTTGGCTTGTGAAAAGAGCATCCGCTCTAGTTCCCAGTTTAAATCCCTAATTCGGACCCAATCCGATTTCTGAGCAGCCTGAGTAATCCTTTACTATAATGGTATCTGGATAGTAAGCGCTCTCAGGAGCTTGATTGTTCACGCGCGAATGGGTCGCCGGGTCCGGAAGATAGTGATGTCCGTACTACCATCCCAAAAGATCGTATGCGGGTCTTGAATGCCTACTTAATGGGAGGTGAAAGGCCCCCGTGGTTAATTACTGCTATACCACCGTATTAAAGGACGAATAACACCGCTTCTGGCGCGGAAGCCGGCTTGAGCTGGGACACCCAGTGGAATGAATAGTTAATTGAAAACGTCTTGCCGGGCGATGCAGGTTGTGTGTGGCCTTCGGCTTGCGGTACGGCTATGTAGTTCCTGCTCGGGTCACTCGATGCTCACTCGTGTTGCGAAGAACCTTCGCGGCGTATGTCTTCCACGTACAGAGATGTTTCCGACGCTGACAAGATCGCCTCTGGAACCAGATTGAAGTGATAGTTAGACCTTGGTTGTGGAGATCGCGAGTGTAGGTCGGTTCGAACCGCGGAAAGTTATACTTTGCCTCAGTGTCGAGGCACTATGCCTGTCATAGGCCGGGTTAGCCAGTGCAGAGCCAAGATTCACGGTTAGCTGTAATGAAGCGTGACGACGGATAAGTAGGTCTGTGTACCTCTTTGGAGGGCAATGCCGCTCCGATGGGTGACCCTCTGAATACACCGACTGCGGATTATATGAGGGCTTCCCTTGATACAGTAAAGTAGTAGACGTTCCTGTCTTTATCGAGATGATCAAGGCCAAGTCACCGGGTTCTTCGGAGCGCATTAGCGAGTACTAGATACAAAAGCCTCTCAGGACAATCTCCTTGCGGGTTGTGGACCGGCTATCTTGTGACGGTGGCGCGAGGTGGTGACTAACCGGGCAACTAGAAATGAACAGCAAATTCACAGCGGCCTGATCTGGTAACTGATCCACACTGATTATATCGTCTACAATAGGAAACCGGATCTGATGCTAAGTAATCGGGACGCCTCCGGACTAGTTGCTGCTGAGGCGGCTGTGGTCGAGTTCATGCGGAGTCCCGAATGTTATTTGCAAGAAACAAAATACGTTGAGGCGGCCTATACGTTAATTACTACCGCCGATCAGAACGACTCCTCAGGCCTTGGTTCTACTATCGATCCTCGACTGTGTAGATAATCACGCAGGTCCGATTTACTCCTCCTATTTTACATATAATCTATTCGAGAGCCACGGTGGTTAGCAGTCTTAGTAGTTTTTATCTTGAAGATTTTCTCCATGTGGTTGGGCACCGAAACAAAGATCTACCTCGCCTCCATCTAGCGAGGTCCGCCGCGCGTGTGAGCGTGCCTTTCACAAACAGTGGACAGGATAGTGCAGTCACACAAGGTTGGGCGCAGCTCCAGTTGCTCATTCGTGTTCCGAGTACACACTCTACCATAAACCGCTGCCACAGGGATAATTCGTCCCTATATGAATGTGCAATGCTCGGGGGAGGCTATTTAATTATGAGCCGTTTCGCGTGCGTAGCTGAGTATGAGTAGACGGAAGGAACTGTATTGCTCTACATGAACAGACTACCGTCGGCCTGTTTCTGTGTCATAGCTATTCTCAAATGGGGCAGTTGTGAAGACTCTTGGCTTTAGATATACGTAGGGCACGGTTGTAGTATCAGTGGGACCAGGTATGATAAATCCCCCTGCTGCATGACCAGAGTGTACCTTGCCATGTTCTCTGTTACAGCCACTTTACATAGACGCTTAAGGCTTGCTACGGGCACTGGAAAAACCCTAGGGATACTAATCCATGGATTATCGTGAAAAATTCATCAGTCATCCATATCGTTGGGCGTGACCCTCGGGGTTTCCAACTAGCGGATTATAAAGGGTAATCGCCATGTGATTAAGTCCAGAGTTATATACCATATTTAGAGCAGTGGTCCCTGACCACCGACAATGAATTCAAGCTATACCAGAAATGTGCGTGCTTCAGCAGCACGTCGCCAACCGGCCTACGCAATTGCCAATAACCCGTGGTTCCACTACTTCAATGCGCCAGGCTAGCTGGGATTTCCAGACACCCAGGGAGCGTTCCCGAAACAGTCCCGCTTATAATCATATCAGATTAGCAAACCCTGTAGGCCGTTTAGCCCGCGGAATTGCATGGATCAGCCTCGTTATGTACACGGGACAGCGCGGTTTCCATCAATGCTCTCTGGTCCAACCCCGCGTTGACAACTGACGGGTCCATGCACATAGTAGCAACCGTCATATGTGGGTATTGAAACAGGTCTAACGATCTTCTTCCAGCCAGGTATGACCCGAGGCGTGGAACACCTCAAATGATGAAGGAGGCGCGAGCGTGGTGCAAATGGGCGGCCGTTTGTCTTTGGGTGTGTTGTTACGCATTACTCGGAATCTGGGGATTCTCAGAAGCACCAGACCTATGGGGAAGCAGCCCCATTAGCCTGGCTCCGTGCTGTCCACCTCTTTGGATGGGCAAGGAGAAGGGGACGTTATCCGCCCACTGTGGTAGGAATCTGTCAGTGCTGGCGGAGGGGGGGGATAGTTCAAGCTCCCCTGCACCTTTGGTGGTCAGCGTATCAGTTCAACAGAAGATAGATCGTAGCACCGATCATATGATTCATGGTACTCATCAATACCGCCGAAGCAGCATTTCACGCAGAATCCAGACTGCTCGGGTTAGCCGCGGCGTGTTGCACTAGCATCACTCAGCATAGGCGGTCAATTTAAATACAAACGCCATCACGGTACGTCAGCTTAAATGTCGCCCTACCCGCCCTGCCGATACAACATGGGTTACGATACTAGACCCAGGTGGTAACCCAGCTAAAGCGCGTCTTGTCAGAAGTTCGCTCGAATGACGATGCTGCCATGTGGGGTTAAAGATGCGGTCCATGACCAACCCGGGGGCCGATATAAGAGGCTTGGGTTTACCTGCCAGTGTTACGAAGTCCACCAAGTGGGTCTACGCCTGAATACGTGATCGGATATTGCCGTCGGACTATTCATTATAGACAATAGCTTCGGTGAGCCCAGCATTCGGTTCCGGGTGTGCGCCCACCTCGGCTATAGTCGCATAGACGTGCGTGTTGTCAGGGCAACGGCGAAAAGACCCGAACCCGATAATATATGGGGACCAGTAGCACGATCTTCAATCCCTGAGTTAACCCATCCGCGGTTGTCTCAGAAATACCCCAACGGCCAACAGTATCTACGTTTAACCTTTCCGTGCCCCGGTCGCTGCGGATAGGAGTCGAGCCTGAGCGTTAGTAATCATACTCTAGTACAGTTGCAGTGAGCTGAGCACAAGTGGGCCAATTATGGCACGGTAAACAAGGTAGTGTAACCGGAGTACATTGAGACAAGCAGCTCTGTGACCAAGTGCGTCCGGCATACTCGTGTGCTCAGAGTATTCGCGGTTGAGATGCAGCTGAGGCTTTATAAGCAATCGGTTTCTTCTAAACTCTTGGATTTCTTATCTTAGATACTACAGTAAAAGGGCCAGACACGCCGCTGGCAATCCGTCTGACCATTCAAGAGGTAGAGCTGAACATAGGGCGGCTGAGCCAATAATGGCCCGTAATTCATTGGCTGTAGCCTACCTCACAAAAGGCCACACGGGGAGCTCCGTATTGTCCTTCTGGCCGCGCAGTGAGGCAGCTAGGTTGACGACCCCCTAGCTATAGCTGGGCTTTGAGAACTCGGCGATGCTGTGTAACGTCCAGTAGGCCATTGAATCCCCAGAGCAGTCGGAGGTGGCCGGAATCGGCAAAGAAGGGGGACGACATGTAGGAAGCGGACGTTGTCGTCTCGTGTTACTCGGCTCTTACGCTTTCGCGAGCGGTCAGCAAAGTGCTGGCAATGTTTCCTCAAGGCGACGAGCAGCATACCTTAAGTGGCTACTGTAACTTTCGAGTTTGATCCGGGAGGGTGGTTCAGGACCTCGAAAAGCCGTCGGTAGAGCTGGTATCCTTCTGACACAATGACTAATTCATTCATTTCGATGAACTACAGTTTCTATCGAGGTGGACTGTGCTGTTTCGTTACAGCTCTGGTTATCTAGAATGACCCTCTCGCGTCTCTTAACTCCCGAGCCGGTGCTTTAGGCTCTGCTCTGTAGACAGAGCGGGTAGCCGGAATTCGCATAACTCTTGGGGACTGCGGCCTGGCCCAATTGTTGAGTGTTGAGATAGGTCACTGCGGACACGGCCTTTGCCTATACAATTCGCAATGTTAGCGCCAGATGCGGTTGCGCAGCTGGCTAACGTTCGAACATAGCTTCACTTCTGTAGCACGTCGCCTAAATCTGCACTGCCAACTTAGGCACGGTTGGGAGGTAGTGTATGAACTCAATAATACGGTGGTATTAATTTGAATGTGAAATAGGCTTTATACCTCGGCAGATACGTGGCCAGGCGCATGAAACGACAACACTAAAGATTTAAATTCAAGTTAACAGCAAGATTTTCGTCATTCTCGGCCGTTGCGGTTCTATTATCCTTTAACAATAGTTATATATGAACTACCTGATGGACGCACCTCGTCAACGAGCTTGTACATCAGTCGTCCAAGCTACCCCCCGACGCCACGCTGATTGTTTCTTTTTTTAGCCTCCCATATCCTCGTACATAATTGATGAGTTGGTTGCACCTTCACGACCGGAATTCGCGCTCTTCCCGCCATGAAACAAGTACCGCAAACAATCGCGTTTACTGTAGACAGTTCATGCGTCAGCCGTCAACTGGTTTGCACGTGTCGAAGTTACTTAGTTATCTGGAACTCCTTGCAAACCGGGTTCATGTGCCTGCTAATGGTTTCTGTGGTCCCGACAGCGCCGACGCCTCCAGAGGCTAACTCACGCATAGTATTCGAAAGACCTATTGGGTGGGAGCCAACCGAGCCGGACTTACTTCGCCGGCTGTCATGGGAGCGCGAGCGTATGCAGCAGCCCCGTAGCGCAGCACATTTAGTAGGATGGCGAGAACCACTCCGCGGACACGGAAACATTCTGGTTACAGATGGTTGGACTCGACCATGCACTAACTCACAATAGATTTGACCATTACATCTGAGAGAGCCATTGACGGCCTAAGGCTTCTAGAATAAGCTATCGGACCACAGCTCTCCCACCTACGTCATACGACTAGGCCCAGTTCCAACTTCGTGTTCAACAAGTCCTTAGCTGTGTAGGGAAAGGACTATCACCGCGTCCAGGGTCTAGTCATTCGCGGTGTCGACTTATGAACCGGCTCTGGAGGTGGCCTGTCGCAATCGGCCATAGGTACCTATAGACATACGAGACGATGTTTCATGAGGGTGACTCATTGGACGCGACTAAACTAGGATAAGATATAGGTAGGGTCCCTGTGATTGAGCCTTGCAACCGGATTTTTATAACTGCGTGCAGTTATTGGAAAGCAGTACATGCGCGTAGTCCTCATACAGAGTTCATATACGTCGTTTGTTGCCATTGCCAATTTTGCCGCGATGCTGTATCTGAACGCCGCCATAATACTCTTGGTCGCTGGGATTATGTTACTTAGCGGGGCGCCAGTATAGTATTCGACCAAGAAAGCAAGGGTGGATGGGCCTCCAAGGAGTTAAGATGTAGGCCGCGGTCAGCTCCCGGTAGAATAGGCACTAGTAGCACGCAGGGTGGGTCATTTCAAGGTGGAGAATATTGGCGCGAAACCGTTGATATGCACCGCCAGTGTTCTGCTTCCTTTTGCCGTTCCTCTGTCAGATCTAAGGTTGACACTTCAAACCATATGAGGGGTTCTAATGCCGGAAACCATCTCTATGGTTCAGATTTGACAAGACTTACCGGTGGTACCAAGCGCTTGGTGCAACGACGATGGCCCACACTGACCAGGTACCACTGTCTTCTTCGCGACCCTGGAGCCAGGGATCAGGGGACGCACTCTGTGGAGGAGTGAACAGTCGACATCAGTAGATTATTGGGATTGTACCTAAATAGCAGTGAACGAAGGCTCAAATATTTGACTTCTGTACGGAGAGCCGTATCAGAGTACAAACTAAATCCAGCCATATTTAGACTTTAACGGTTACATCTTGGGCTCACCTGAGTTCGACTCGGGAGGCGGGACACTGAGCTAGATCTCCGAACAATTCTTCCGGCAATTGGCTTAACTCTGTACAAGCACGTGTTCAAGTTGAGATACGCAGTCGCCCGTGAGCACTTTGATGGACAGGGAAAACCGTGTAGCGCTTAGTAGCGCAGACTGCATAGCGCTCTCTACTAGGCCTAATCGCATCCAAACCACCCCTAAAGAGGGAAGAGACCACGCGCCGGCGCGGTCCCGCAGCGTCAGTGCGTTGTAGCCATTCGGTCGGCCAACCGAAGGACACGCCCGGGACTTTGGTGTAAGCCGTTTAGCACCATGGTAGTCGGTCACGTTGGGGTTGACATATCACTGTCTTGGCCGCAGCAAGCGTCTCACTTTATATTAGGGGGATATGCTCTTTAACATCGTATGTTTCCGACGCTGGTTTGTAACGAACAAAAGCTTCATGATTGCCTCAGAACAAAGCATGACTGAAGTAGTTATTTCACATATAGGCCCTCGTAGCTTATGCCATGTGTATGAGTCAAGGTTTGCCATGAAGATCCGACCGCCCCTAAAAGTCAGTAATCCATAGGTATGGGGGACCTGTCCGTCTCGCGCCTAGACACCAATCCGACAATCAATTACGTGGCTCCGCACCTCTGCAGCAGTATAATTAGGGCTGTCCGCGTAGGGCTGAAGTATTGCTCTTTTTGACACGCGTGCTAATGGTGTCTGCCTGAGGCCATCCGGACGGAAACCGTCTAGACGCCAGCAATCAGCCTCTGGGGCCGAACATCTCTCATTACGGGTCTTAAATTGATGTATTACGTTAGATCGCGGGGTATGTCAACGTAGTTGCTCCCACGGTTCATTTCTGTAACAGGGGAGCCCCGAACTGTCACGAGTCTGAGACGGGTGACTGCCTAGATCTGGCTGTTGGTCTAACAAAGTGGGCATAGGCTAGTCTGTAGGGCGATCGGATGATTATAAGATCTACAGTACAAGAATTTGTGGCGCCACCCTTTATAGAATGCTCACTATTAGTACGAGGCGTCACCATACAATGCGAATATTTGCGGAGCCTCCCCTGAAGGCGTGCAATCCGGCAATTAAATTCTGGCTCTCGGGCCCGAAGATTGGTCCGGCATAGTCAGTGAAGCTCAGTAATCGTATTACAAAGGAAATCATCTCGTGATATTTATGCAGTAGAAAACCTACCGTAGCGGACTACAGTCCTTACGCTCAGCCCTTGATTCCGGACAACTATTGATCTTCTCCCAGGAGAGAGTTGACCGTACTCGCGGCTAAGTCGTTAGATAGGAAGATGCGTAGACGCAATGGGCTCGTTATAGTACGGCCCAAAATAAGCTGGCACATAGCATACGGTCCTGCGTTAGGTGGTCTTGGATCCATTTATAGCGCCTATTAAGCGCTACAGCGATAACTCGGAGAACACTGGACGGACCGGGGGAAAAGTAATAATTTTTCCGATCTTAAGAGATCAATAGAACAGGGTCGAGTCAGTAATCGCTACCCCACAATAAAGGCCGCTTGTTCTCAATCGGCATTTTAGGGGGGTTGAGATCTAAAGGAAACTAGTGCCGTAGTAAGCGTCACCATAGACCAGGATGTCCGCACGCGCGAGATGTTAAGCCTTCAAACAAACTTAGTCACTACTACCATCTGCGACCCCTATATGATGAGCTGCAGAGCGGAATGTAATTGAGGAGCCTAATTTTCGGTGGGGAGCCGGTTGACGTGAAAGGCGATGGTCTCGCTGGGTAACCAGACAAGGCTAATAGCTATCGTGCTCCCTACTGGATTACGCCACCCCTCAGGTTCCGAGGGCCCGGCCAAACTATGTTGTGCTCTTTGTACTAGTATAGACAGTGTAGATTTCAAAACCCGGGTGTCACCTAGGGCGCTCATTCCCAGTACGCTGGGTGGTGACGTAGATCATGGAACCACTACGAGATTGTGTGCAGCTAAATGTATTCGCGTGTTAAGCCCGGTACAGCCCCATGAGAACATTTAGCTATCGTGATTTAAAGTGTACACCAAAGGAATTTCTGTATCTACGGGCTTCGCAGACGAAATTACTCACTCTATTCCACGTTGGGCGGTGTTAGGCGCCCTGCGACCGGCTGGGTATAAGGGGGAGGACCAGTAGCATACACTCATCATCATTCGCTATATCCGATAGGAGGGGCAGGTCATCCGTCGGTAACTCTGATGCAGGCCCCACCCAACAGGTGACACTCTCAACCAATGTGGGCTGGGTTGCATGTTACCGCCTTTTCAAGCGACGTATTCACCTCTTCCAGGCTATATCAGTTGCGCAACAGCCACGACTCTGAAACCTCCTTCCGGGCCCACCTAGGCACGCTGAGAGTCGGAGAGAACAACTTCCTTCTTCGCCCTTTGTTAGTTCTGAAGTCACGCGGGTCAGGAGATCGTTGCCGAAGCGTGGAAACTGACATCGTGTTGATAAATTAGGCGCCGGTCCATCTTTGTTAAGTTTAGGGTAGTAATTGCGCTTGCCTCGCAACTAATCTGGACCCACAACAAGCATCTTATGAGATCTCAACATGGGACCAAAAACATAAATATCATTATTGAGGGGAACGGTATAGATGAAGGTCAAATTTGATATTAAAGATGTAAAGAGTGTGGCAGTGGGGAAGTGGGTCAGACAACTATACCGCAACTAACCCCTTTTAAAGTGTAACATGACCCGTTGGTCCCGGCTCTACGCGCCTCTTTCGAATTACGTACGCCCACACTTTGTCGTTTACGTCCTTTCCGAGATAAACTGTAAGGAGGGGCACTGATCCCTGACGCGGGCAAAATTCACGATTTACAGGGTTGGACTACCTGCCCTTCAGTACAAATCCCATCTTTACCGGACCTCGGAGCCTGATTAGCTACAAACTCACAGATAAGCTGACGACGACCGCACCATTCTATACAGCCGAATTAAGCCCAACCTTGTATCTGGGCGTTCCAAAGCAAATACGAGCCTAGTAAGCAAAGCGCCGCTAACTAGACTTGCACAGTGAGCAAACATGGAAGCGTATGTCAGTGATATTCCCCCCGTCATTCCATCGGAGTTATCCTTAGATATAATAGCAGAATAATTAAAGCCTCATTGTGGTCATTAGCCTCCGCGGCCCTGCCTCACCAAGCCCATACGCGGCGGCGGAATCACGTTGGAAGTGCAGCAAGGATCGTGCCTTATGCGTGATTAGCAGTTGCTTCGGTGATATCAGTATAAGGCCAGTACTTCTCCTCGGCACTCCCTCCCTATATAGTAAGATTATTTTGGGCTAGATACTGATTTGGAGCGCCAGAAGCAAGCTGGAAATCCGAATTCGACAAGTATATCGAGGCGGCTGACGAGCTAACGCGCGCTACCCCGCCCGCCCTCGTACCCATCCTTTGTGCACAGTGCGAGGACCCTCCGCCTAATCAACCTTCCCCCTATTTGTCTCTTAACTAAAAATGCGAATCGTCGGCACACAACAAATTCTCTACTGGTAGCCTCATGCCTAACCGCATTGGAAGTATTTGCTGTAAGTCTTGAGTACCAATCAAGGGTTCTGCACGCTGTGTCGCCCCTCGCTAGCTTATCCTGGCGGGTGTCAATGTCAGTGCATCTTATCAATCAGTCTTCGGCCTAACGAGAACACAGTGGCGACAACACTGGCCACACATGAAAGTGGAGGAAGTCGTCGACTCCAGTCTGAAAGCGCTCTGGACATGAAGAGGTTGTTTCGAAGTCGACCACAGTGTCTTAGGCGCCTTTACTGGTGGAAGTAGGGGGGTAAGAACTAAGATTACCTTGCAGTAGGGTTTAGGCCATAGGCATACTGACTTTTTAGAAATAAGTACCCACGGCTTTAATGGACACAGCCTTTCCGATCTCCCGGCTGTCAGAGAGCTGTTGAGTGTGACTCCACCTGAATAGGCCAGAATACCATATAGGCGTCAACCCAATAGGCACACAGATCTGCAAGTGGTTGCGGCGTGGCGATGGTACACCACCAGGTTAGTAGTCCCCGCACGCGTTAGGCCACCAGACAACTATCAATCCTGATTACTGGCCAGTTTCGGCTCAATTCCTTACTACAGGTGCTGTCCAACTCGGCTCTTCTACTATAGGGAATTCAATACGGGTTTCACGACACAAAAGGGTTTTTCGTCTATAATGACAATTTGACCAGACCCAGCTATTCGACTATAAGTATAGGGCAATAGCCGTGTGTTGACAGTGGGGAAGAATTATGGATCACCTCAGACAGACAAAGCTGCATAACCTCACCAAGCTATCTTGGAGCAAAGGGCCTTGGGGCACCTGTCGAGGTCATTCAGCACCACACTCAGCCATTCCTGAGATGTCACCACGCGCCATACCCTAGGGGGTTTGTATCTACCTCAGTCAGCTTGCCTTCTCGCGCTGCGACATGTGCCCCGTTCGGAGCGCTTAGGCAACATGTGCCATTAATCGGGAGTCGGGTTGGTGGGTTAGCCCCGGCCTAATTAGTGTGTAGTCTTGATTGATCATGCGCGGATGTCCTCGAGTTGTTATCAGTGCAACAACTATGTACGCCCTCTCGTAAGCTCAACGGAGGAGTTTTATTTGGGTTGTCACGCTAACTTGTGCGTGTGTAGCTGGACTATAACGTGGGCTTGCCCCCCAATTGCGGGCCTTTGGTGGTGAGCAGAGCGATGCTCGCAATGAGCCGGAGTCTAAT
		</sequence>
    <sequence><taxon idref="Location_4_4_0|35.327950937330186"/>
			GCGAGGCGTAACTATCACGTAAGCCGAATCCTCAGAGAATCTTGTTGGCACTCGACTTTTGACGTTGCAGAAACCGCTCGCCGACGACCCTCTCTCAGTTCGGGCCTAGCCAGGCGCGGGAGCAGTGAGTTGGGTGTCAACGAACAACGCCGGTCTAAGATTCTCCAGGCCGTAAGTTCTGAGCTGCTTGAGGTTCGTCGGCTGGCCGGGCACTCCTGTTTTAGGACTGGGCACTGGACATAACACTCCCCTCCAGGTCGGTGAGAGTAATGGTTGACGAGTCTGGTGGCACGGACAAACCTTATGAGTTTGGTCGAACGTGCAACGGCTCTAGATGTGTTCTCCGCCTACATGCCCCTCATGTTCCAGGTGACTGGGGATATCTGAGACGCAGTCAGGATACCGGCGCCAAATATATCGGAGACTACCTCCCAGCTCCGAATGAGAAGCAATAGCTGGGAAGTCACGTGGTACATACTGGACGTTCTGAGTCGATGTTCCCTTGCATTCTTGTCTCGGAAAGACTGTTTTCATAGAAATCAATCCGATTGGTCTTCTGGCATACACTATTGGCTGAATACCGGTTGAATGCTCGTATCTCTGTCTCAATATCGGTACACTCCAGAGAGTGTCAGTTCTGCAAGCGGCTAAGGTCAGACCCGCCCACCACGAGTTTACGGCTGAGTGCAATGGGTATCATCAGGAAGGCATGTCGATTAGGGATTCCCGGTCTCTAGTCGTGTGCATTGACGGCTGGGACTTCATACAGAGAGATGATTACTGGGCCTCTACTGACGGTCCCTTTCGCGCAGTAATTGCCCGGCTCCACAGGCCAAGGACTAGATCAATGAGTTTTGGACGTACAAATTGTGGGAGGGTGACCCAAGTAGTGGACAATGGAAGGCAACGCACGACTATAAGTCTCACGTTCCACCAACTTGAGCAGTGTCCTCTAACACCTTTGAATTCAACGGAGACGCTTTCCTGCTGCCCGAGCCGCGCACTCCTCAGTCCGGCTCTGGCCGTTCCGTATGGAGCCTCTTTAACAACCGAGGTTCTTACTGGTCTCCTCTTACCCCGGTACTTACTTAAGCGTACTTATGTAATTGGTCTACAATCGCTCTCTATGGATATCCAGTAGGATAATCTGAAGAGGGTGCTCGGTCCCCCGGTTCCCACTCCGAGAGACATCGCAGGGCTCTTACTACTTTAATATGTGTGCCCTATTGAGAACATCGGTCGATGGATGTATGTCCTTGGCCTCGCAAGAACACGAGGTGGTCAACACCGGTATTGCTGTATTTACCTCATGTTGGTTTCTCCGGCTCCCATGGGCACGCACTGCAGAGTCTGCCCGCTGTGCGACTAAAATTTAACACGTTTATGTTTATAAAACAAGTTGTATAATGTTTCGGCGAAGTAGGGGATTGACAGTCGGTCTTGATCTACGATATGGTGGAGCTCTGGTTAAGGCCACTAAAATTCAGGTTCGGGGAAGATGTAAGACGCCCGTTCCGTTTGGTTGGGATTTTAAATCCGCTACCCGTTCACTTAAGGAAGAAGTGAGTTGTACCGTCAACTGGAGTCTGACCACGCTGTCGCTATTGATAAGAGCATTGGAAAAGGACATAACCTCTCCTGCTTTATCGAGGACAATGAGTGACGATAACGTTTCTCTGAACACTGTGCATATAACACTAATGTACTCTCGTCCCCTAGGAATTGGTAGTGCCCAGTTACCGGCTGGTAGAAGCTTACACGGCGAGGTAGCCTGAAGCCGTTAGCTAGAGGGGTAAAATCTACAAGACGTCACGTAAGACCAGGGACAAATTCGAGTTTGCACCCTTGTGACCCCGCTCCCTTAATACCGTCGTTTCTCATGAATTTTATTGAGCTAGGTCGAGAGTAAGGATGTAACTCCAGGCGTGTACCGACACTTAATGTATGGCATGACGTGTCTCACGTGATTGCGCCCTGAGATCATCACATAGCGTAGTTACGTTTGCGCATGGTACGCGTCTCCAAAGCGGCAAACTGCACCCCCCGGTACCCTTGTAGGATGCAAATCCTCCTTTCTGTACCCTACGCATTAGGTCTAACACCCCGGTGTTAACATTAGACGGCGAAGTATCGCAAAAACAGCGTTGAAATAAGAACCAAAGCGGACTGATCGTGTTATTGGTCGGCCTCCCTTTCGGAATGAGACTCCCCAACCCCAGTTCACACGGTGGACGCAGGTTAAATGCATATACCCGTGCGGAAGCTGTGTCAGAGCGGTCGGTCTGTTAAACCGTACACTGCGTTGACCAGTTATAATACTCTCTGCAACGCTCAACTGGATACGATCACATATGACAGAGTTCTAACCTACCCTTCTCGGGAGAATACTCTACTACATTGGTCGCGGGATGAAATGCCATCACCGAAGACTAACAGCGTGTACGGGCTTTCACAATACGTTATTGATATTCTCCAATGCTCAGCAGTCCGAAACACCCTAATGCAAAAGGCATAAGTTACAGATCGACACTCCGGTCGGAATGTGAATGAAAGTCGGAGGCTGCCCTAGCTTATCCAGGTTGGCCGTTTAATCACTAGTGCAATTGGGTCTTTATTCGGTCGGGCAAAACTAATCACGTACAAGCTGCAAGTCAGGCCGTAAAATATTATTGAAAGAGTCGTGGTAAAAAAGTGCTCGAAAAGCCCTGTGAGGCACGTTCTTCTACTACCTCAGAGACATCTGTGCGCGATCACGTGAGGCTTGGACCCCTAACCCAATCAACGATCTAAGCCCCCGTGCCATATCGCCCCCGCCGCCACAGGCACTCTGAGCGCTTTACTGTGTTGCGAACGCTATTGACCGGCGGTTCTAATATGGTGACTGCATTCCCACGACTACATGCTACACGCTTTCAATACAGACACGTCCCATGTGAGAAGACAGACGTGGTGTGTGTTAGGGTGAGTTCCCACGGGCGCAGAGATGGCTAGGTTCGAGTAGGCCCCTATTTAATATTGCTAGTTACGATAAGCACACATTGCACTCTGGTATGGTCTACTCATGGGGCGCCGGCGACAAGCGGAGTAGACTTAAAGAATTTGGCTTGTGAAAAGAGCATCCGCTCTAGTTCCCAGTTTAAATCCCTAATTCGGACCCAATCCGATTTCTGAGCAGCCTGAGTAATCCTTTACTATAATGGTATCTGGATAGTAAGCGCTCTCAGGAGCTTGATTGTTCACGCGCGAATGGGTCGCCGGGTCCGGAAGATAGTGATGTCCGTACTACCATCCCAAAAGATCGTATGCGGGTCTTGAATGCCTACTTAATGGGAGGTGAAAGGCCCCCGTGGTTAATTACTGCTATACCACCGTATTAAAGGACGAATAACACCGCTTCTGGCGCGGAAGCCGGCTTGAGCTGGGACACCCAGTGGAATGAATAGTTAATTGAAAACGTCTTGCCGGGCGATGCAGGTTGTGTGTGGCCTTCGGCTTGCGGTACGGCTATGTAGTTCCTGCTCGGGTCACTCGATGCTCACTCGTGTTGCGAAGAACCTTCGCGGCGTATGTCTTCCACGTACAGAGATGTTTCCGACGCTGACAAGATCGCCTCTGGAACCAGATTGAAGTGATAGTTAGACCTTGGTTGTGGAGATCGCGAGTGTAGGTCGGTTCGAACCGCGGAAAGTTATACTTTGCCTCAGTGTCGAGGCACTATGCCTGTCATAGGCCGGGTTAGCCAGTGCAGAGCCAAGATTCACGGTTAGCTGTAATGAAGCGTGACGACGGATAAGTAGGTCTGTGTACCTCTTTGGAGGGCAATGCCGCTCCGATGGGTGACCCTCTGAATACACCGACTGCGGATTATATGAGGGCTTCCCTTGATACAGTAAAGTAGTAGACGTTCCTGTCTTTATCGAGATGATCAAGGCCAAGTCACCGGGTTCTTCGGAGCGCATTAGCGAGTACTAGATACAAAAGCCTCTCAGGACAATCTCCTTGCGGGTTGTGGACCGGCTATCTTGTGACGGTGGCGCGAGGTGGTGACTAACCGGGCAACTAGAAATGAACAGCAAATTCACAGCGGCCTGATCTGGTAACTGATCCACACTGATTATATCGTCTACAATAGGAAACCGGATCTGATGCTAAGTAATCGGGACGCCTCCGGACTAGTTGCTGCTGAGGCGGCTGTGGTCGAGTTCATGCGGAGTCCCGAATGTTATTTGCAAGAAACAAAATACGTTGAGGCGGCCTATACGTTAATTACTACCGCCGATCAGAACGACTCCTCAGGCCTTGGTTCTACTATCGATCCTCGACTGTGTAGATAATCACGCAGGTCCGATTTACTCCTCCTATTTTACATATAATCTATTCGAGAGCCACGGTGGTTAGCAGTCTTAGTAGTTTTTATCTTGAAGATTTTCTCCATGTGGTTGGGCACCGAAACAAAGATCTACCTCGCCTCCATCTAGCGAGGTCCGCCGCGCGTGTGAGCGTGCCTTTCACAAACAGTGGACAGGATAGTGCAGTCACACAAGGTTGGGCGCAGCTCCAGTTGCTCATTCGTGTTCCGAGTACACACTCTACCATAAACCGCTGCCACAGGGATAATTCGTCCCTATATGAATGTGCAATGCTCGGGGGAGGCTATTTAATTATGAGCCGTTTCGCGTGCGTAGCTGAGTATGAGTAGACGGAAGGAACTGTATTGCTCTACATGAACAGACTACCGTCGGCCTGTTTCTGTGTCATAGCTATTCTCAAATGGGGCAGTTGTGAAGACTCTTGGCTTTAGATATACGTAGGGCACGGTTGTAGTATCAGTGGGACCAGGTATGATAAATCCCCCTGCTGCATGACCAGAGTGTACCTTGCCATGTTCTCTGTTACAGCCACTTTACATAGACGCTTAAGGCTTGCTACGGGCACTGGAAAAACCCTAGGGATACTAATCCATGGATTATCGTGAAAAATTCATCAGTCATCCATATCGTTGGGCGTGACCCTCGGGGTTTCCAACTAGCGGATTATAAAGGGTAATCGCCATGTGATTAAGTCCAGAGTTATATACCATATTTAGAGCAGTGGTCCCTGACCACCGACAATGAATTCAAGCTATACCAGAAATGTGCGTGCTTCAGCAGCACGTCGCCAACCGGCCTACGCAATTGCCAATAACCCGTGGTTCCACTACTTCAATGCGCCAGGCTAGCTGGGATTTCCAGACACCCAGGGAGCGTTCCCGAAACAGTCCCGCTTATAATCATATCAGATTAGCAAACCCTGTAGGCCGTTTAGCCCGCGGAATTGCATGGATCAGCCTCGTTATGTACACGGGACAGCGCGGTTTCCATCAATGCTCTCTGGTCCAACCCCGCGTTGACAACTGACGGGTCCATGCACATAGTAGCAACCGTCATATGTGGGTATTGAAACAGGTCTAACGATCTTCTTCCAGCCAGGTATGACCCGAGGCGTGGAACACCTCAAATGATGAAGGAGGCGCGAGCGTGGTGCAAATGGGCGGCCGTTTGTCTTTGGGTGTGTTGTTACGCATTACTCGGAATCTGGGGATTCTCAGAAGCACCAGACCTATGGGGAAGCAGCCCCATTAGCCTGGCTCCGTGCTGTCCACCTCTTTGGATGGGCAAGGAGAAGGGGACGTTATCCGCCCACTGTGGTAGGAATCTGTCAGTGCTGGCGGAGGGGGGGGATAGTTCAAGCTCCCCTGCACCTTTGGTGGTCAGCGTATCAGTTCAACAGAAGATAGATCGTAGCACCGATCATATGATTCATGGTACTCATCAATACCGCCGAAGCAGCATTTCACGCAGAATCCAGACTGCTCGGGTTAGCCGCGGCGTGTTGCACTAGCATCACTCAGCATAGGCGGTCAATTTAAATACAAACGCCATCACGGTACGTCAGCTTAAATGTCGCCCTACCCGCCCTGCCGATACAACATGGGTTACGATACTAGACCCAGGTGGTAACCCAGCTAAAGCGCGTCTTGTCAGAAGTTCGCTCGAATGACGATGCTGCCATGTGGGGTTAAAGATGCGGTCCATGACCAACCCGGGGGCCGATATAAGAGGCTTGGGTTTACCTGCCAGTGTTACGAAGTCCACCAAGTGGGTCTACGCCTGAATACGTGATCGGATATTGCCGTCGGACTATTCATTATAGACAATAGCTTCGGTGAGCCCAGCATTCGGTTCCGGGTGTGCGCCCACCTCGGCTATAGTCGCATAGACGTGCGTGTTGTCAGGGCAACGGCGAAAAGACCCGAACCCGATAATATATGGGGACCAGTAGCACGATCTTCAATCCCTGAGTTAACCCATCCGCGGTTGTCTCAGAAATACCCCAACGGCCAACAGTATCTACGTTTAACCTTTCCGTGCCCCGGTCGCTGCGGATAGGAGTCGAGCCTGAGCGTTAGTAATCATACTCTAGTACAGTTGCAGTGAGCTGAGCACAAGTGGGCCAATTATGGCACGGTAAACAAGGTAGTGTAACCGGAGTACATTGAGACAAGCAGCTCTGTGACCAAGTGCGTCCGGCATACTCGTGTGCTCAGAGTATTCGCGGTTGAGATGCAGCTGAGGCTTTATAAGCAATCGGTTTCTTCTAAACTCTTGGATTTCTTATCTTAGATACTACAGTAAAAGGGCCAGACACGCCGCTGGCAATCCGTCTGACCATTCAAGAGGTAGAGCTGAACATAGGGCGGCTGAGCCAATAATGGCCCGTAATTCATTGGCTGTAGCCTACCTCACAAAAGGCCACACGGGGAGCTCCGTATTGTCCTTCTGGCCGCGCAGTGAGGCAGCTAGGTTGACGACCCCCTAGCTATAGCTGGGCTTTGAGAACTCGGCGATGCTGTGTAACGTCCAGTAGGCCATTGAATCCCCAGAGCAGTCGGAGGTGGCCGGAATCGGCAAAGAAGGGGGACGACATGTAGGAAGCGGACGTTGTCGTCTCGTGTTACTCGGCTCTTACGCTTTCGCGAGCGGTCAGCAAAGTGCTGGCAATGTTTCCTCAAGGCGACGAGCAGCATACCTTAAGTGGCTACTGTAACTTTCGAGTTTGATCCGGGAGGGTGGTTCAGGACCTCGAAAAGCCGTCGGTAGAGCTGGTATCCTTCTGACACAATGACTAATTCATTCATTTCGATGAACTACAGTTTCTATCGAGGTGGACTGTGCTGTTTCGTTACAGCTCTGGTTATCTAGAATGACCCTCTCGCGTCTCTTAACTCCCGAGCCGGTGCTTTAGGCTCTGCTCTGTAGACAGAGCGGGTAGCCGGAATTCGCATAACTCTTGGGGACTGCGGCCTGGCCCAATTGTTGAGTGTTGAGATAGGTCACTGCGGACACGGCCTTTGCCTATACAATTCGCAATGTTAGCGCCAGATGCGGTTGCGCAGCTGGCTAACGTTCGAACATAGCTTCACTTCTGTAGCACGTCGCCTAAATCTGCACTGCCAACTTAGGCACGGTTGGGAGGTAGTGTATGAACTCAATAATACGGTGGTATTAATTTGAATGTGAAATAGGCTTTATACCTCGGCAGATACGTGGCCAGGCGCATGAAACGACAACACTAAAGATTTAAATTCAAGTTAACAGCAAGATTTTCGTCATTCTCGGCCGTTGCGGTTCTATTATCCTTTAACAATAGTTATATATGAACTACCTGATGGACGCACCTCGTCAACGAGCTTGTACATCAGTCGTCCAAGCTACCCCCCGACGCCACGCTGATTGTTTCTTTTTTTAGCCTCCCATATCCTCGTACATAATTGATGAGTTGGTTGCACCTTCACGACCGGAATTCGCGCTCTTCCCGCCATGAAACAAGTACCGCAAACAATCGCGTTTACTGTAGACAGTTCATGCGTCAGCCGTCAACTGGTTTGCACGTGTCGAAGTTACTTAGTTATCTGGAACTCCTTGCAAACCGGGTTCATGTGCCTGCTAATGGTTTCTGTGGTCCCGACAGCGCCGACGCCTCCAGAGGCTAACTCACGCATAGTATTCGAAAGACCTATTGGGTGGGAGCCAACCGAGCCGGACTTACTTCGCCGGCTGTCATGGGAGCGCGAGCGTATGCAGCAGCCCCGTAGCGCAGCACATTTAGTAGGATGGCGAGAACCACTCCGCGGACACGGAAACATTCTGGTTACAGATGGTTGGACTCGACCATGCACTAACTCACAATAGATTTGACCATTACATCTGAGAGAGCCATTGACGGCCTAACGCTTCTAGAATAAGCTATCGGACCACAGCTCTCCCACCTACGTCATACGACTAGGCCCAGTTCCAACTTCGTGTTCAACAAGTCCTTAGCTGTGTAGGGAAAGGACTATCACCGCGTCCAGGGTCTAGTCATTCGCGGTGTCGACTTATGAACCGGCTCTGGAGGTGGCCTGTCGCAATCGGCCATAGGTACCTATAGACATACGAGACGATGTTTCATGAGGGTGACTCATTGGACGCGACTAAACTAGGATAAGATATAGGTAGGGTCCCTGTGATTGAGCCTTGCAACCGGATTTTTATAACTGCGTGCAGTTATTGGAAAGCAGTACATGCGCGTAGTCCTCATACAGAGTTCATATACGTCGTTTGTTGCCATTGCCAATTTTGCCGCGATGCTGTATCTGAACGCCGCCATAATACTCTTGGTCGCTGGGATTATGTTACTTAGCGGGGCGCCAGTATAGTATTCGACCAAGAAAGCAAGGGTGGATGGGCCTCCAAGGAGTTAAGATGTAGGCCGCGGTCAGCTCCCGGTAGAATAGGCACTAGTAGCACGCAGGGTGGGTCATTTCAAGGTGGAGAATATTGGCGCGAAACCGTTGATATGCACCGCCAGTGTTCTGCTTCCTTTTGCCGTTCCTCTGTCAGATCTAAGGTTGACACTTCAAACCATATGAGGGGTTCTAATGCCGGAAACCATCTCTATGGTTCAGATTTGACAAGACTTACCGGTGGTACCAAGCGCTTGGTGCAACGACGATGGCCCACACTGACCAGGTACCACTGTCTTCTTCGCGACCCTGGAGCCAGGGATCAGGGGACGCACTCTGTGGAGGAGTGAACAGTCGACATCAGTAGATTATTGGGATTGTACCTAAATAGCAGTGAACGAAGGCTCAAATATTTGACTTCTGTACGGAGAGCCGTATCAGAGTACAAACTAAATCCAGCCATATTTAGACTTTAACGGTTACATCTTGGGCTCACCTGAGTTCGACTCGGGAGGCGGGACACTGAGCTAGATCTCCGAACAATTCTTCCGGCAATTGGCTTAACTCTGTACAAGCACGTGTTCAAGTTGAGATACGCAGTCGCCCGTGAGCACTTTGATGGACAGGGAAAACCGTGTAGCGCTTAGTAGCGCAGACTGCATAGCGCTCTCTACTAGGCCTAATCGCATCCAAACCACCCCTAAAGAGGGAAGAGACCACGCGCCGGCGCGGTCCCGCAGCGTCAGTGCGTTGTAGCCATTCGGTCGGCCAACCGAAGGACACGCCCGGGACTTTGGTGTAAGCCGTTTAGCACCATGGTAGTCGGTCACGTTGGGGTTGACATATCACTGTCTTGGCCGCAGCAAGCGTCTCACTTTATATTAGGGGGATATGCTCTTTAACATCGTATGTTTCCGACGCTGGTTTGTAACGAACAAAAGCTTCATGATTGCCTCAGAACAAAGCATGACTGAAGTAGTTATTTCACATATAGGCCCTCGTAGCTTATGCCATGTGTATGAGTCAAGGTTTGCCATGAAGATCCGACCGCCCCTAAAAGTCAGTAATCCATAGGTATGGGGGACCTGTCCGTCTCGCGCCTAGACACCAATCCGACAATCAATTACGTGGCTCCGCACCTCTGCAGCAGTATAATTAGGGCTGTCCGCGTAGGGCTGAAGTATTGCTCTTTTTGACACGCGTGCTAATGGTGTCTGCCTGAGGCCATCCGGACGGAAACCGTCTAGACGCCAGCAATCAGCCTCTGGGGCCGAACATCTCTCATTACGGGTCTTAAATTGATGTATTACGTTAGATCGCGGGGTATGTCAACGTAGTTGCTCCCACGGTTCATTTCTGTAACAGGGGAGCCCCGAACTGTCACGAGTCTGAGACGGGTGACTGCCTAGATCTGGCTGTTGGTCTAACAAAGTGGGCATAGGCTAGTCTGTAGGGCGATCGGATGATTATAAGATCTACAGTACAAGAATTTGTGGCGCCACCCTTTATAGAATGCTCACTATTAGTACGAGGCGTCACCATACAATGCGAATATTTGCGGAGCCTCCCCTGAAGGCGTGCAATCCGGCAATTAAATTCTGGCTCTCGGGCCCGAAGATTGGTCCGGCATAGTCAGTGAAGCTCAGTAATCGTATTACAAAGGAAATCATCTCGTGATATTTATGCAGTAGAAAACCTACCGTAGCGGACTACAGTCCTTACGCTCAGCCCTTGATTCCGGACAACTATTGATCTTCTCCCAGGAGAGAGTTGACCGTACTCGCGGCTAAGTCGTTAGATAGGAAGATGCGTAGACGCAATGGGCTCGTTATAGTACGGCCCAAAATAAGCTGGCACATAGCATACGGTCCTGCGTTAGGTGGTCTTGGATCCATTTATAGCGCCTATTAAGCGCTACAGCGATAACTCGGAGAACACTGGACGGACCGGGGGAAAAGTAATAATTTTTCCGATCTTAAGAGATCAATAGAACAGGGTCGAGTCAGTAATCGCTACCCCACAATAAAGGCCGCTTGTTCTCAATCGGCATTTTAGGGGGGTTGAGATCTAAAGGAAACTAGTGCCGTAGTAAGCGTCACCATAGACCAGGATGTCCGCACGCGCGAGATGTTAAGCCTTCAAACAAACTTAGTCACTACTACCATCTGCGACCCCTATATGATGAGCTGCAGAGCGGAATGTAATTGAGGAGCCTAATTTTCGGTGGGGAGCCGGTTGACGTGAAAGGCGATGGTCTCGCTGGGTAACCAGACAAGGCTAATAGCTATCGTGCTCCCTACTGGATTACGCCACCCCTCAGGTTCCGAGGGCCCGGCCAAACTATGTTGTGCTCTTTGTACTAGTATAGACAGTGTAGATTTCAAAACCCGGGTGTCACCTAGGGCGCTCATTCCCAGTACGCTGGGTGGTGACGTAGATCATGGAACCACTACGAGATTGTGTGCAGCTAAATGTATTCGCGTGTTAAGCCCGGTACAGCCCCATGAGAACATTTAGCTATCGTGATTTAAAGTGTACACCAAAGGAATTTCTGTATCTACGGGCTTCGCAGACGAAATTACTCACTCTATTCCACGTTGGGCGGTGTTAGGCGCCCTGCGACCGGCTGGGTATAAGGGGGAGGACCAGTAGCATACACTCATCATCATTCGCTATATCCGATAGGAGGGGCAGGTCATCCGTCGGTAACTCTGATGCAGGCCCCACCCAACAGGTGACACTCTCAACCAATGTGGGCTGGGTTGCATGTTACCGCCTTTTCAAGCGACGTATTCACCTCTTCCAGGCTATATCAGTTGCGCAACAGCCACGACTCTGAAACCTCCTTCCGGGCCCACCTAGGCACGCTGAGAGTCGGAGAGAACAACTTCCTTCTTCGCCCTTTGTTAGTTCTGAAGTCACGCGGGTCAGGAGATCGTTGCCGAAGCGTGGAAACTGACATCGTGTTGATAAATTAGGCGCCGGTCCATCTTTGTTAAGTTTAGGGTAGTAATTGCGCTTGCCTCGCAACTAATCTGGACCCACAACAAGCATCTTATGAGATCTCAACATGGGACCAAAAACATAAATATCATTATTGAGGGGAACGGTATAGATGAAGGTCAAATTTGATATTAAAGATGTAAAGAGTGTGGCAGTGGGGAAGTGGGTCAGACAACTATACCGCAACTAACCCCTTTTAAAGTGTAACATGACCCGTTGGTCCCGGCTCTACGCGCCTCTTTCGAATTACGTACGCCCACACTTTGTCGTTTACGTCCTTTCCGAGATAAACTGTAAGGAGGGGCACTGATCCCTGACGCGGGCAAAATTCACGATTTACAGGGTTGGACTACCTGCCCTTCAGTACAAATCCCATCTTTACCGGACCTCGGAGCCTGATTAGCTACAAACTCACAGATAAGCTGACGACGACCGCACCATTCTATACAGCCGAATTAAGCCCAACCTTGTATCTGGGCGTTCCAAAGCAAATACGAGCCTAGTAAGCAAAGCGCCGCTAACTAGACTTGCACAGTGAGCAAACATGGAAGCGTATGTCAGTGATATTCCCCCCGTCATTCCATCGGAGTTATCCTTAGATATAATAGCAGAATAATTAAAGCCTCATTGTGGTCATTAGCCTCCGCGGCCCTGCCTCACCAAGCCCATACGCGGCGGCGGAATCACGTTGGAAGTGCAGCAAGGATCGTGCCTTATGCGTGATTAGCAGTTGCTTCGGTGATATCAGTATAAGGCCAGTACTTCTCCTCGGCACTCCCTCCCTATATAGTAAGATTATTTTGGGCTAGATACTGATTTGGAGCGCCAGAAGCAAGCTGGAAATCCGAATTCGACAAGTATATCGAGGCGGCTGACGAGCTAACGCGCGCTACCCCGCCCGCCCTCGTACCCATCCTTTGTGCACAGTGCGAGGACCCTCCGCCTAATCAACCTTCCCCCTATTTGTCTCTTAACTAAAAATGCGAATCGTCGGCACACAACAAATTCTCTACTGGTAGCCTCATGCCTAACCGCATTGGAAGTATTTGCTGTAAGTCTTGAGTACCAATCAAGGGTTCTGCACGCTGTGTCGCCCCTCGCTAGCTTATCCTGGCGGGTGTCAATGTCAGTGCATCTTATCAATCAGTCTTCGGCCTAACGAGAACACAGTGGCGACAACACTGGCCACACATGAAAGTGGAGGAAGTCGTCGACTCCAGTCTGAAAGCGCTCTGGACATGAAGAGGTTGTTTCGAAGTCGACCACAGTGTCTTAGGCGCCTTTACTGGTGGAAGTAGGGGGGTAAGAACTAAGATTACCTTGCAGTAGGGTTTAGGCCATAGGCATACTGACTTTTTAGAAATAAGTACCCACGGCTTTAATGGACACAGCCTTTCCGATCTCCCGGCTGTCAGAGAGCTGTTGAGTGTGACTCCACCTGAATAGGCCAGAATACCATATAGGCGTCAACCCAATAGGCACACAGATCTGCAAGTGGTTGCGGCGTGGCGATGGTACACCACCAGGTTAGTAGTCCCCGCACGCGTTAGGCCACCAGACAACTATCAATCCTGATTACTGGCCAGTTTCGGCTCAATTCCTTACTACAGGTGCTGTCCAACTCGGCTCTTCTACTATAGGGAATTCAATACGGGTTTCACGACACAAAAGGGTTTTTCGTCTATAATGACAATTTGACCAGACCCAGCTATTCGACTATAAGTATAGGGCAATAGCCGTGTGTTGACAGTGGGGAAGAATTATGGATCACCTCAGACAGACAAAGCTGCATAACCTCACCAAGCTATCTTGGAGCAAAGGGCCTTGGGGCACCTGTCGAGGTCATTCAGCACCACACTCAGCCATTCCTGAGATGTCACCACGCGCCATACCCTAGGGGGTTTGTATCTACCTCAGTCAGCTTGCCTTCTCGCGCTGCGACATGTGCCCCGTTCGGAGCGCTTAGGCAACATGTGCCATTAATCGGGAGTCGGGTTGGTGGGTTAGCCCCGGCCTAATTAGTGTGTAGTCTTGATTGATCATGCGCGGATGTCCTCGAGTTGTTATCAGTGCAACAACTATGTACGCCCTCTCGTAAGCTCAACGGAGGAGTTTTATTTGGGTTGTCACGCTAACTTGTGCGTGTGTAGCTGGACTATAACGTGGGCTTGCCCCCCAATTGCGGGCCTTTGGTGGTGAGCAGAGCGATGCTCGCAATGAGCCGGAGTCTAAT
		</sequence>
    <sequence><taxon idref="Location_4_3_1|30.926727985169553"/>
			GCGAGGCGTAACTATCACGTAAGCCGAATCCTCAGAGAATCTTGTTGGCACTCGACTTTTGACGTTGCAGAAACCGCTCGCCGACGACCCTCTCTCAGTTCGGGCCTAGCCAGGCGCGGGAGCAGTGAGTTGGGTGTCAACGAACAACGCCGGTCTAAGATTCTCCAGGCCGTAAGTTCTGAGCTGCTTGAGGTTCGTCGGCTGGCCGGGCACTCCTGTTTTAGGACTGGGCACTGGACATAACACTCCCCTCCAGGTCGGTGAGAGTAATGGTTGACGAGTCTGGTGGCACGGACAAACCTTATGAGTTTGGTCGAACGTGCAACGGCTCTAGATGTGTTCTCCGCCTACATGCCCCTCATGTTCCAGGTGACTGGGGATATCTGAGACGCAGTCAGGATACCGGCGCCAAATATATCGGAGACTACCTCCCAGCTCCGAATGAGAAGCAATAGCTGGGAAGTCACGTGGTACATACTGGACGTTCTGAGTCGATGTTCCCTTGCATTCTTGTCTCGGAAAGACTGTTTTCATAGAAATCAATCCGATTGGTCTTCTGGCATACACTATTGGCTGAATACCGGTTGAATGCTCGTATCTCTGTCTCAATATCGGTACACTCCAGAGAGTGTCAGTTCTGCAAGCGGCTAAGGTCAGACCCGCCCACCACGAGTTTACGGCTGAGTGCAATGGGTATCATCAGGAAGGCATGTCGATTAGGGATTCCCGGTCTCTAGTCGTGTGCATTGACGGCTGGGACTTCATACAGAGAGATGATTACTGGGCCTCTACTGACGGTCCCTTTCGCGCAGTAATTGCCCGGCTCCACAGGCCAAGGACTAGATCAATGAGTTTTGGACGTACAAATTGTGGGAGGGTGACCCAAGTAGTGGACAATGGAAGGCAACGCACGACTATAAGTCTCACGTTCCACCAACTTGAGCAGTGTCCTCTAACACCTTTGAATTCAACGGAGACGCTTTCCTGCTGCCCGAGCCGCGCACTCCTCAGTCCGGCTCTGGCCGTTCCGTATGGAGCCTCTTTAACAACCGAGGTTCTTACTGGTCTCCTCTTACCCCGGTACTTACTTAAGCGTACTTATGTAATTGGTCTACAATCGCTCTCTATGGATATCCAGTAGGATAATCTGAAGAGGGTGCTCGGTCCCCCGGTTCCCACTCCGAGAGACATCGCAGGGCTCTTACTACTTTAATATGTGTGCCCTATTGAGAACATCGGTCGATGGATGTATGTCCTTGGCCTCGCAAGAACACGAGGTGGTCAACACCGGTATTGCTGTATTTACCTCATGTTGGTTTCTCCGGCTCCCATGGGCACGCACTGCAGAGTCTGCCCGCTGTGCGACTAAAATTTAACACGTTTATGTTTATAAAACAAGTTGTATAATGTTTCGGCGAAGTAGGGGATTGACAGTCGGTCTTGATCTACGATATGGTGGAGCTCTGGTTAAGGCCACTAAAATTCAGGTTCGGGGAAGATGTAAGACGCCCGTTCCGTTTGGTTGGGATTTTAAATCCGCTACCCGTTCACTTAAGGAAGAAGTGAGTTGTACCGTCAACTGGAGTCTGACCATGCTGTCGCTATTGATAAGAGCATTGGAAAAGGACATAACCTCTCCTGCTTTATCGAGGACAATGAGTGACGATAACGTTTCTCTGAACACTGTGCATATAACACTAATGTACTCTCGTCCCCTAGGAATTGGTAGTGCCCAGTTACCGGCTGGTAGAAGCTTACACGGCGAGGTAGCCTGAAGCCGTTAGCTAGAGGGGTAAAATCTACAAGACGTCACGTAAGACCAGGGACAAATTCGAGTTTGCACCCTTGTGACCCCGCTCCCTTAATACCGTCGTTTCTCATGAATTTTATTGAGCTAGGTCGAGAGTAAGGATGTAACTCCAGGCGTGTACCGACACTTAATGTATGGCATGACGTGTCTCACGTGATTGCGCCCTGAGATCATCACATAGCGTAGTTACGTTTGCGCATGGTACGCGTCTCCAAAGCGGCAAACTGCACCCCCCGGTACCCTTGTAGGATGCAAATCCTCCTTTCTGTACCCTACGCATTAGGTCTAACACCCCGGTGTTAACATTAGACGGCGAAGTATCGCAAAAACAGCGTTGAAATAAGAACCAAAGCGGACTGATCGTGTTATTGGTCGGCCTCCCTTTCGGAATGAGACTCCCCAACCCCAGTTCACACGGTGGACGCAGGTTAAATGCATATACCCGTGCGGAAGCTGTGTCAGAGCGGTCGGTCTGTTAAACCGTACACTGCGTTGACCAGTTATAATACTCTCTGCAACGCTCAACTGGATACGATCACATATGACAGAGTTCTAACCTACCCTTCTCGGGAGAATACTCTACTACATTGGTCGCGGGATGAAATGCCATCACCGAAGACTAACAGCGTGTACGGGCTTTCACAATACGTTATTGATATTCTCCAATGCTCAGCAGTCCGAAACACCCTAATGCAAAAGGCATAAGTTACAGATCGACACTCCGGTCGGAATGTGAATGAAAGTCGGAGGCTGCCCTAGCTTATCCAGGTTGGCCGTTTAATTACTAGTGCAATTGGGTCTTTATTCGGTCGGGCAAAACTAATCACGTACAAGCTGCAAGTCAGGCCGTAAAATATTATTGAAAGAGTCGTGGTAAAAAAGTGCTCGAAAAGCCCTGTGAGGCACGTTCTTCTACTACCTCAGAGACATCTGTGCGCGATCACGTGAGGCTTGGACCCCTAACCCAATCAACGATCTAAGCCCCCGTGCCATATCGCCCCCGCCGCCACAGGCACTCTGAGCGCTTTACTGTGTTGCGAACGCTATTGACCGGCGGTTCTAATATGGTGACTGCATTCCCACGACTACATGCTACACGCTTTCAATACAGACACGTCCCATGTGAGAAGACAGACGTGGTGTGTGTTAGGGTGAGTTCCCACGGGCGCAGAGATGGCTAGGTTCGAGTAGGCCCCTATTTAATATTGCTAGTTACGATAAGCACACATTGCACTCTGGTATGGTCTACTCATGGGGCGCCGGCGACAAGCGGAGTAGACTTAAAGAATTTGGCTTGTGAAAAGAGCATCCGCTCTAGTTCCCAGTTTAAATCCCTAATTCGGACCCAATCCGATTTCTGAGCAGCCTGAGTAATCCTTTACTATAATGGTATCTGGATAGTAAGCGCTCTCAGGAGCTTGATTGTTCACGCGCGAATGGGTCGCCGGGTCCGGAAGATAGTGATGTCCGTACTACCATCCCAAAAGATCGTATGCGGGTCTTGAATGCCTACTTAATGGGAGGTGAAAGGCCCCCGTGGTTAATTACTGCTATACCACCGTATTAAAGGACGAATAACACCGCTTCTGGCGCGGAAGCCGGCTTGAGCTGGGACACCCAGTGGAATGAATAGTTAATTGAAAACGTCTTGCCGGGCGATGCAGGTTGTGTGTGGCCTTCGGCTTGCGGTACGGCTATGTAGTTCCTGCTCGGGTCACTCGATGCTCACTCGTGTTGCGAAGAACCTTCGCGGCGTATGTCTTCCACGTACAGAGATGTTTCCGACGCTGACAAGATCGCCTCTGGAACCAGATTGAAGTGATAGTTAGACCTTGGTTGTGGAGATCGCGAGTGTAGGTCGGTTCGAACCGCGGAAAGTTATACTTTGCCTCAGTGTCGAGGCACTATGCCTGTCATAGGCCGGGTTAGCCAGTGCAGAGCCAAGATTCACGGTTAGCTGTAATGAAGCGTGACGACGGATAAGTAGGTCTGTGTACCTCTTTGGAGGGCAATGCCGCTCCGATGGGTGACCCTCTGAATACACCGACTGCGGATTATATGAGGGCTTCCCTTGATACAGTAAAGTAGTAGACGTTCCTGTCTTTATCGAGATGATCAAGGCCAAGTCACCGGGTTCTTCGGAGCGCATTAGCGAGTACTAGATACAAAAGCCTCTCAGGACAATCTCCTTGCGGGTTGTGGACCGGCTATCTTGTGACGGTGGCGCGAGGTGGTGACTAACCGGGCAACTAGAAATGAACAGCAAATTCACAGCGGCCTGATCTGGTAACTGATCCACACTGATTATATCGTCTACAATAGGAAACCGGATCTGATGCTAAGTAATCGGGACGCCTCCGGACTAGTTGCTGCTGAGGCGGCTGTGGTCGAGTTCATGCGGAGTCCCGAATGTTATTTGCAAGAAACAAAATACGTTGAGGCGGCCTATACGTTAATTACTACCGCCGATCAGAACGACTCCTCAGGCCTTGGTTCTACTATCGATCCTCGACTGTGTAGATAATCACGCAGGTCCGATTTACTCCTCCTATTTTACATATAATCTATTCGAGAGCCACGGTGGTTAGCAGTCTTAGTAGTTTTTATCTTGAAGATTTTCTCCATGTGGTTGGGCACCGAAACAAAGATCTACCTCGCCTCCATCTAGCGAGGTCCGCCGCGCGTGTGAGCGTGCCTTTCACAAACAGTGGACAGGATAGTGCAGTCACACAAGGTTGGGCGCAGCTCCAGTTGCTCATTCGTGTTCCGAGTACACACTCTACCATAAACCGCTGCCACAGGGATAATTCGTCCCTATATGAATGTGCAATGCTCGGGGGAGGCTATTTAATTATGAGCCGTTTCGCGTGCGTAGCTGAGTATGAGTAGACGGAAGGAACTGTATTGCTCTACATGAACAGACTACCGTCGGCCTGTTTCTGTGTCATAGCTATTCTCAAATGGGGCAGTTGTGAAGACTCTTGGCTTTAGATATACGTAGGGCACGGTTGTAGTATCAGTGGGACCAGGTATGATAAATCCCCCTGCTGCATGACCAGAGTGTACCTTGCCATGTTCTCTGTTACAGCCACTTTACATAGACGCTTAAGGCTTGCTACGGGCACTGGAAAAACCCTAGGGATACTAATCCATGGATTATCGTGAAAAATTCATCAGTCATCCATATCGTTGGGCGTGACCCTCGGGGTTTCCAACTAGCGGATTATAAAGGGTAATCGCCATGTGATTAAGTCCAGAGTTATATACCATATTTAGAGCAGTGGTCCCTGACCACCGACAATGAATTCAAGCTATACCAGAAATGTGCGTGCTTCAGCAGCACGTCGCCAACCGGCCTACGCAATTGCCAATAACCCGTGGTTCCACTACTTCAATGCGCCAGGCTAGCTGGGATTTCCAGACACCCAGGGAGCGTTCCCGAAACAGTCCCGCTTATAATCATATCAGATTAGCAAACCCTGTAGGCCGTTTAGCCCGCGGAATTGCATGGATCAGCCTCGTTATGTACACGGGACAGCGCGGTTTCCATCAATGCTCTCTGGTCCAACCCCGCGTTGACAACTGACGGGTCCATGCACATAGTAGCAACCGTCATATGTGGGTATTGAAACAGGTCTAACGATCTTCTTCCAGCCAGGTATGACCCGAGGCGTGGAACACCTCAAATGATGAAGGAGGCGCGAGCGTGGTGCAAATGGGCGGCCGTTTGTCTTTGGGTGTGTTGTTACGCATTACTCGGAATCTGGGGATTCTCAGAAGCACCAGACCTATGGGGAAGCAGCCCCATTAGCCTGGCTCCGTGCTGTCCACCTCTTTGGATGGGCAAGGAGAAGGGGACGTTATCCGCCCACTGTGGTAGGAATCTGTCAGTGCTGGCGGAGGGGGGGGATAGTTCAAGCTCCCCTGCACCTTTGGTGGTCAGCGTATCAGTTCAACAGAAGATAGATCGTAGCACCGATCATATGATTCATGGTACTCATCAATACCGCCGAAGCAGCATTTCACGCAGAATCCAGACTGCTCGGGTTAGCCGCGGCGTGTTGCACTAGCATCACTCAGCATAGGCGGTCAATTTAAATACAAACGCCATCACGGTACGTCAGCTTAAATGTCGCCCTACCCGCCCTGCCGATACAACATGGGTTACGATACTAGACCCAGGTGGTAACCCAGCTAAAGCGCGTCTTGTCAGAAGTTCGCTCGAATGACGATGCTGCCATGTGGGGTTAAAGATGCGGTCCATGACCAACCCGGGGGCCGATATAAGAGGCTTGGGTTTACCTGCCAGTGTTACGAAGTCCACCAAGTGGGTCTACGCCTGAATACGTGATCGGATATTGCCGTCGGACTATTCATTATAGACAATAGCTTCGGTGAGCCCAGCATTCGGTTCCGGGTGTGCGCCCACCTCGGCTATAGTCGCATAGACGTGCGTGTTGTCAGGGCAACGGCGAAAAGACCCGAACCCGATAATATATGGGGACCAGTAGCACGATCTTCAATCCCTGAGTTAACCCATCCGCGGTTGTCTCAGAAATACCCCAACGGCCAACAGTATCTACGTTTAACCTTTCCGTGCCCCGGTCGCTGCGGATAGGAGTCGAGCCTGAGCGTTAGTAATCATACTCTAGTACAGTTGCAGTGAGCTGAGCACAAGTGGGCCAATTATGGCACGGTAAACAAGGTAGTGTAACCGGAGTACATTGAGACAAGCAGCTCTGTGACCAAGTGCGTCCGGCATACTCGTGTGCTCAGAGTATTCGCGGTTGAGATGCAGCTGAGGCTTTATAAGCAATCGGTTTCTTCTAAACTCTTGGATTTCTTATCTTAGATACTACAGTAAAAGGGCCAGACACGCCGCTGGCAATCCGTCTGACCATTCAAGAGGTAGAGCTGAACATAGGGCGGCTGAGCCAATAATGGCCCGTAATTCATTGGCTGTAGCCTACCTCACAAAAGGCCACACGGGGAGCTCCGTATTGTCCTTCTGGCCGCGCAGTGAGGCAGCTAGGTTGACGACCCCCTAGCTATAGCTGGGCTTTGAGAACTCGGCGATGCTGTGTAACGTCCAGTAGGCCATTGAATCCCCAGAGCAGTCGGAGGTGGCCGGAATCGGCAAAGAAGGGGGACGACATGTAGGAAGCGGACGTTGTCGTCTCGTGTTACTCGGCTCTTACGCTTTCGCGAGCGGTCAGCAAAGTGCTGGCAATGTTTCCTCAAGGCGACGAGCAGCATACCTTAAGTGGCTACTGTAACTTTCGAGTTTGATCCGGGAGGGTGGTTCAGGACCTCGAAAAGCCGTCGGTAGAGCTGGTATCCTTCTGACACAATGACTAATTCATTCATTTCGATGAACTACAGTTTCTATCGAGGTGGACTGTGCTGTTTCGTTACAGCTCTGGTTATCTAGAATGACCCTCTCGCGTCTCTTAACTCCCGAGCCGGTGCTTTAGGCTCTGCTCTGTAGACAGAGCGGGTAGCCGGAATTCGCATAACTCTTGGGGACTGCGGCCTGGCCCAATTGTTGAGTGTTGAGATAGGTCACTGCGGACACGGCCTTTGCCTATACAATTCGCAATGTTAGCGCCAGATGCGGTTGCGCAGCTGGCTAACGTTCGAACATAGCTTCACTTCTGTAGCACGTCGCCTAAATCTGCACTGCCAACTTAGGCACGGTTGGGAGGTAGTGTATGAACTCAATAATACGGTGGTATTAATTTGAATGTGAAATAGGCTTTATACCTCGGCAGATACGTGGCCAGGCGCATGAAACGACAACACTAAAGATTTAAATTCAAGTTAACAGCAAGATTTTCGTCATTCTCGGCCGTTGCGGTTCTATTATCCTTTAACAATAGTTATATATGAACTACCTGATGGACGCACCTCGTCAACGAGCTTGTACATCAGTCGTCCAAGCTACCCCCCGACGCCACGCTGATTGTTTCTTTTTTTAGCCTCCCATATCCTCGTACATAATTGATGAGTTGGTTGCACCTTCACGACCGGAATTCGCGCTCTTCCCGCCATGAAACAAGTACCGCAAACAATCGCGTTTACTGTAGACAGTTCATGCGTCAGCCGTCAACTGGTTTGCACGTGTCGAAGTTACTTAGTTATCTGGAACTCCTTGCAAACCGGGTTCATGTGCCTGCTAATGGTTTCTGTGGTCCCGACAGCGCCGACGCCTCCAGAGGCTAACTCACGCATAGTATTCGAAAGACCTATTGGGTGGGAGCCAACCGAGCCGGACTTACTTCGCCGGCTGTCATGGGAGCGCGAGCGTATGCAGCAGCCCCGTAGCGCAGCACATTTAGTAGGATGGCGAGAACCACTCCGCGGACACGGAAACATTCTGGTTACAGATGGTTGGACTCGACCATGCACTAACTCACAATAGATTTGACCATTACATCTGAGAGAGCCATTGACGGCCTAAGGCTTCTAGAATAAGCTATCGGACCACAGCTCTCCCACCTACGTCATACGACTAGGCCCAGTTCCAACTTCGTGTTCAACAAGTCCTTAGCTGTGTAGGGAAAGGACTATCACCGCGTCCAGGGTCTAGTCATTCGCGGTGTCGACTTATGAACCGGCTCTGGAGGTGGCCTGTCGCAATCGGCCATAGGTACCTATAGACATACGAGACGATGTTTCATGAGGGTGACTCATTGGACGCGACTAAACTAGGATAAGATATAGGTAGGGTCCCTGTGATTGAGCCTTGCAACCGGATTTTTATAACTGCGTGCAGTTATTGGAAAGCAGTACATGCGCGTAGTCCTCATACAGAGTTCATATACGTCGTTTGTTGCCATTGCCAATTTTGCCGCGATGCTGTATCTGAACGCCGCCATAATACTCTTGGTCGCTGGGATTATGTTACTTAGCGGGGCGCCAGTATAGTATTCGACCAAGAAAGCAAGGGTGGATGGGCCTCCAAGGAGTTAAGATGTAGGCCGCGGTCAGCTCCCGGTAGAATAGGCACTAGTAGCACGCAGGGTGGGTCATTTCAAGGTGGAGAATATTGGCGCGAAACCGTTGATATGCACCGCCAGTGTTCTGCTTCCTTTTGCCGTTCCTCTGTCAGATCTAAGGTTGACACTTCAAACCATATGAGGGGTTCTAATGCCGGAAACCATCTCTATGGTTCAGATTTGACAAGACTTACCGGTGGTACCAAGCGCTTGGTGCAACGACGATGGCCCACACTGACCAGGTACCACTGTCTTCTTCGCGACCCTGGAGCCAGGGATCAGGGGACGCACTCTGTGGAGGAGTGAACAGTCGACATCAGTAGATTATTGGGATTGTACCTAAATAGCAGTGAACGAAGGCTCAAATATTTGACTTCTGTACGGAGAGCCGTATCAGAGTACAAACTAAATCCAGCCATATTTAGACTTTAACGGTTACATCTTGGGCTCACCTGAGTTCGACTCGGGAGGCGGGACACTGAGCTAGATCTCCGAACAATTCTTCCGGCAATTGGCTTAACTCTGTACAAGCACGTGTTCAAGTTGAGATACGCAGTCGCCCGTGAGCACTTTGATGGACAGGGAAAACCGTGTAGCGCTTAGTAGCGCAGACTGCATAGCGCTCTCTACTAGGCCTAATCGCATCCAAACCACCCCTAAAGAGGGAAGAGACCACGCGCCGGCGCGGTCCCGCAGCGTCAGTGCGTTGTAGCCATTCGGTCGGCCAACCGAAGGACACGCCCGGGACTTTGGTGTAAGCCGTTTAGCACCATGGTAGTCGGTCACGTTGGGGTTGACATATCACTGTCTTGGCCGCAGCAAGCGTCTCACTTTATATTAGGGGGATATGCTCTTTAACATCGTATGTTTCCGACGCTGGTTTGTAACGAACAAAAGCTTCATGATTGCCTCAGAACAAAGCATGACTGAAGTAGTTATTTCACATATAGGCCCTCGTAGCTTATGCCATGTGTATGAGTCAAGGTTTGCCATGAAGATCCGACCGCCCCTAAAAGTCAGTAATCCATAGGTATGGGGGACCTGTCCGTCTCGCGCCTAGACACCAATCCGACAATCAATTACGTGGCTCCGCACCTCTGCAGCAGTATAATTAGGGCTGTCCGCGTAGGGCTGAAGTATTGCTCTTTTTGACACGCGTGCTAATGGTGTCTGCCTGAGGCCATCCGGACGGAAACCGTCTAGACGCCAGCAATCAGCCTCTGGGGCCGAACATCTCTCATTACGGGTCTTAAATTGATGTATTACGTTAGATCGCGGGGTATGTCAACGTAGTTGCTCCCACGGTTCATTTCTGTAACAGGGGAGCCCCGAACTGTCACGAGTCTGAGACGGGTGACTGCCTAGATCTGGCTGTTGGTCTAACAAAGTGGGCATAGGCTAGTCTGTAGGGCGATCGGATGATTATAAGATCTACAGTACAAGAATTTGTGGCGCCACCCTTTATAGAATGCTCACTATTAGTACGAGGCGTCACCATACAATGCGAATATTTGCGGAGCCTCCCCGGAAGGCGTGCAATCCGGCAATTAAATTCTGGCTCTCGGGCCCGAAGATTGGTCCGGCATAGTCAGTGAAGCTCAGTAATCGTATTACAAAGGAAATCATCTCGTGATATTTATGCAGTAGAAAACCTACCGTAGCGGACTACAGTCCTTACGCTCAGCCCTTGATTCCGGACAACTATTGATCTTCTCCCAGGAGAGAGTTGACCGTACTCGCGGCTAAGTCGTTAGATAGGAAGATGCGTAGACGCAATGGGCTCGTTATAGTACGGCCCAAAATAAGCTGGCACATAGCATACGGTCCTGCGTTAGGTGGTCTTGGATCCATTTATAGCGCCTATTAAGCGCTACAGCGATAACTCGGAGAACACTGGACGGACCGGGGGAAAAGTAATAATTTTTCCGATCTTAAGAGATCAATAGAACAGGGTCGAGTCAGTAATCGCTACCCCACAATAAAGGCCGCTTGTTCTCAATCGGCATTTTAGGGGGGTTGAGATCTAAAGGAAACTAGTGCCGTAGTAAGCGTCACCATAGACCAGGATGTCCGCACGCGCGAGATGTTAAGCCTTCAAACAAACTTAGTCACTACTACCATCTGCGACCCCTATATGATGAGCTGCAGAGCGGAATGTAATTGAGGAGCCTAATTTTCGGTGGGGAGCCGGTTGACGTGAAAGGCGATGGTCTCGCTGGGTAACCAGACAAGGCTAATAGCTATCGTGCTCCCTACTGGATTACGCCACCCCTCAGGTTCCGAGGGCCCGGCCAAACTATGTTGTGCTCTTTGTACTAGTATAGACAGTGTAGATTTCAAAACCCGGGTGTCACCTAGGGCGCTCATTCCCAGTACGCTGGGTGGTGACGTAGATCATGGAACCACTACGAGATTGTGTGCAGCTAAATGTATTCGCGTGTTAAGCCCGGTACAGCCCCATGAGAACATTTAGCTATCGTGATTTAAAGTGTACACCAAAGGAATTTCTGTATCTACGGGCTTCGCAGACGAAATTACTCACTCTATTCCACGTTGGGCGGTGTTAGGCGCCCTGCGACCGGCTGGGTATAAGGGGGAGGACCAGTAGCATACACTCATCATCATTCGCTATATCCGATAGGAGGGGCAGGTCATCCGTCGGTAACTCTGATGCAGGCCCCACCCAACAGGTGACACTCTCAACCAATGTGGGCTGGGTTGCATGTTACCGCCTTTTCAAGCGACGTATTCACCTCTTCCAGGCTATATCAGTTGCGCAACAGCCACGACTCTGAAACCTCCTTCCGGGCCCACCTAGGCACGCTGAGAGTCGGAGAGAACAACTTCCTTCTTCGCCCTTTGTTAGTTCTGAAGTCACGCGGGTCAGGAGATCGTTGCCGAAGCGTGGAAACTGACATCGTGTTGATAAATTAGGCGCCGGTCCATCTTTGTTAAGTTTAGGGTAGTAATTGCGCTTGCCTCGCAACTAATCTGGACCCACAACAAGCATCTTATGAGATCTCAACATGGGACCAAAAACATAAATATCATTATTGAGGGGAACGGTATAGATGAAGGTCAAATTTGATATTAAAGATGTAAAGAGTGTGGCAGTGGGGAAGTGGGTCAGACAACTATACCGCAACTAACCCCTTTTAAAGTGTAACATGACCCGTTGGTCCCGGCTCTACGCGCCTCTTTCGAATTACGTACGCCCACACTTTGTCGTTTACGTCCTTTCCGAGATAAACTGTAAGGAGGGGCACTGATCCCTGACGCGGGCAAAATTCACGATTTACAGGGTTGGACTACCTGCCCTTCAGTACAAATCCCATCTTTACCGGACCTCGGAGCCTGATTAGCTACAAACTCACAGATAAGCTGACGACGACCGCACCATTCTATACAGCCGAATTAAGCCCAACCTTGTATCTGGGCGTTCCAAAGCAAATACGAGCCTAGTAAGCAAAGCGCCGCTAACTAGACTTGCACAGTGAGCAAACATGGAAGCGTATGTCAGTGATATTCCCCCCGTCATTCCATCGGAGTTATCCTTAGATATAATAGCAGAATAATTAAAGCCTCATTGTGGTCATTAGCCTCCGCGGCCCTGCCTCACCAAGCCCATACGCGGCGGCGGAATCACGTTGGAAGTGCAGCAAGGATCGTGCCTTATGCGTGATTAGCAGTTGCTTCGGTGATATCAGTATAAGGCCAGTACTTCTCCTCGGCACTCCCTCCCTATATAGTAAGATTATTTTGGGCTAGATACTGATTTGGAGCGCCAGAAGCAAGCTGGAAATCCGAATTCGACAAGTATATCGAGGCGGCTGACGAGCTAACGCGCGCTACCCCGCCCGCCCTCGTACCCATCCTTTGTGCACAGTGCGAGGACCCTCCGCCTAATCAACCTTCCCCCTATTTGTCTCTTAACTAAAAATGCGAATCGTCGGCACACAACAAATTCTCTACTGGTAGCCTCATGCCTAACCGCATTGGAAGTATTTGCTGTAAGTCTTGAGTACCAATCAAGGGTTCTGCACGCTGTGTCGCCCCTCGCTAGCTTATCCTGGCGGGTGTCAATGTCAGTGCATCTTATCAATCAGTCTTCGGCCTAACGAGAACACAGTGGCGACAACACTGGCCACACATGAAAGTGGAGGAAGTCGTCGACTCCAGTCTGAAAGCGCTCTGGACATGAAGAGGTTGTTTCGAAGTCGACCACAGTGTCTTAGGCGCCTTTACTGGTGGAAGTAGGGGGGTAAGAACTAAGATTACCTTGCAGTAGGGTTTAGGCCATAGGCATACTGACTTTTTAGAAATAAGTACCCACGGCTTTAATGGACACAGCCTTTCCGATCTCCCGGCTGTCAGAGAGCTGTTGAGTGTGACTCCACCTGAATAGGCCAGAATACCATATAGGCGTCAACCCAATAGGCACACAGATCTGCAAGTGGTTGCGGCGTGGCGATGGTACACCACCAGGTTAGTAGTCCCCGCACGCGTTAGGCCACCAGACAACTATCAATCCTGATTACTGGCCAGTTTCGGCTCAATTCCTTACTACAGGTGCTGTCCAACTCGGCTCTTCTACTATAGGGAATTCAATACGGGTTTCACGACACAAAAGGGTTTTTCGTCTATAATGACAATTTGACCAGACCCAGCTATTCGACTATAAGTATAGGGCAATAGCCGTGTGTTGACAGTGGGGAAGAATTATGGATCACCTCAGACAGACAAAGCTGCATAACCTCACCAAGCTATCTTGGAGCAAAGGGCCTTGGGGCACCTGTCGAGGTCATTCAGCACCACACTCAGCCATTCCTGAGATGTCACCACGCGCCATACCCTAGGGGGTTTGTATCTACCTCAGTCAGCTTGCCTTCTCGCGCTGCGACATGTGCCCCGTTCGGAGCGCTTAGGCAACATGTGCCATTAATCGGGAGTCGGGTTGGTGGGTTAGCCCCGGCCTAATTAGTGTGTAGTCTTGATTGATCATGCGCGGATGTCCTCGAGTTGTTATCAGTGCAACAACTATGTACGCCCTCTCGTAAGCTCAACGGAGGAGTTTTATTTGGGTTGTCACGCTAACTTGTGCGTGTGTAGCTGGACTATAACGTGGGCTTGCCCCCCAATTGCGGGCCTTTGGTGGTGAGCAGAGCGATGCTCGCAATGAGCCGGAGTCTAAT
		</sequence>
    <sequence><taxon idref="Location_4_3_0|31.972692145036284"/>
			GCGAGGCGTAACTATCACGTAAGCCGAATCCTCAGAGAATCTTGTTGGCACTCGACTTTTGACGTTGCAGAAACCGCTCGCCGACGACCCTCTCTCAGTTCGGGCCTAGCCAGGCGCGGGAGCAGTGAGTTGGGTGTCAACGAACAACGCCGGTCTAAGATTCTCCAGGCCGTAAGTTCTGAGCTGCTTGAGGTTCGTCGGCTGGCCGGGCACTCCTGTTTTAGGACTGGGCACTGGACATAACACTCCCCTCCAGGTCGGTGAGAGTAATGGTTGACGAGTCTGGTGGCACGGACAAACCTTATGAGTTTGGTCGAACGTGCAACGGCTCTAGATGTGTTCTCCGCCTACATGCCCCTCATGTTCCAGGTGACTGGGGATATCTGAGACGCAGTCAGGATACCGGCGCCAAATATATCGGAGACTACCTCCCAGCTCCGAATGAGAAGCAATAGCTGGGAAGTCACGTGGTACATACTGGACGTTCTGAGTCGATGTTCCCTTGCATTCTTGTCTCGGAAAGACTGTTTTCATAGAAATCAATCCGATTGGTCTTCTGGCATACACTATTGGCTGAATACCGGTTGAATGCTCGTATCTCTGTCTCAATATCGGTACACTCCAGAGAGTGTCAGTTCTGCAAGCGGCTAAGGTCAGACCCGCCCACCACGAGTTTACGGCTGAGTGCAATGGGTATCATCAGGAAGGCATGTCGATTAGGGATTCCCGGTCTCTAGTCGTGTGCATTGACGGCTGGGACTTCATACAGAGAGATGATTACTGGGCCTCTACTGACGGTCCCTTTCGCGCAGTAATTGCCCGGCTCCACAGGCCAAGGACTAGATCAATGAGTTTTGGACGTACAAATTGTGGGAGGGTGACCCAAGTAGTGGACAATGGAAGGCAACGCACGACTATAAGTCTCACGTTCCACCAACTTGAGCAGTGTCCTCTAACACCTTTGAATTCAACGGAGACGCTTTCCTGCTGCCCGAGCCGCGCACTCCTCAGTCCGGCTCTGGCCGTTCCGTATGGAGCCTCTTTAACAACCGAGGTTCTTACTGGTCTCCTCTTACCCCGGTACTTACTTAAGCGTACTTATGTAATTGGTCTACAATCGCTCTCTATGGATATCCAGTAGGATAATCTGAAGAGGGTGCTCGGTCCCCCGGTTCCCACTCCGAGAGACATCGCAGGGCTCTTACTACTTTAATATGTGTGCCCTATTGAGAACATCGGTCGATGGATGTATGTCCTTGGCCTCGCAAGAACACGAGGTGGTCAACACCGGTATTGCTGTATTTACCTCATGTTGGTTTCTCCGGCTCCCATGGGCACGCACTGCAGAGTCTGCCCGCTGTGCGACTAAAATTTAACACGTTTATGTTTATAAAACAAGTTGTATAATGTTTCGGCGAAGTAGGGGATTGACAGTCGGTCTTGATCTACGATATGGTGGAGCTCTGGTTAAGGCCACTAAAATTCAGGTTCGGGGAAGATGTAAGACGCCCGTTCCGTTTGGTTGGGATTTTAAATCCGCTACCCGTTCACTTAAGGAAGAAGTGAGTTGTACCGTCAACTGGAGTCTGACCATGCTGTCGCTATTGATAAGAGCATTGGAAAAGGACATAACCTCTCCTGCTTTATCGAGGACAATGAGTGACGATAACGTTTCTCTGAACACTGTGCATATAACACTAATGTACTCTCGTCCCCTAGGAATTGGTAGTGCCCAGTTACCGGCTGGTAGAAGCTTACACGGCGAGGTAGCCTGAAGCCGTTAGCTAGAGGGGTAAAATCTACAAGACGTCACGTAAGACCAGGGACAAATTCGAGTTTGCACCCTTGTGACCCCGCTCCCTTAATACCGTCGTTTCTCATGAATTTTATTGAGCTAGGTCGAGAGTAAGGATGTAACTCCAGGCGTGTACCGACACTTAATGTATGGCATGACGTGTCTCACGTGATTGCGCCCTGAGATCATCACATAGCGTAGTTACGTTTGCGCATGGTACGCGTCTCCAAAGCGGCAAACTGCACCCCCCGGTACCCTTGTAGGATGCAAATCCTCCTTTCTGTACCCTACGCATTAGGTCTAACACCCCGGTGTTAACATTAGACGGCGAAGTATCGCAAAAACAGCGTTGAAATAAGAACCAAAGCGGACTGATCGTGTTATTGGTCGGCCTCCCTTTCGGAATGAGACTCCCCAACCCCAGTTCACACGGTGGACGCAGGTTAAATGCATATACCCGTGCGGAAGCTGTGTCAGAGCGGTCGGTCTGTTAAACCGTACACTGCGTTGACCAGTTATAATACTCTCTGCAACGCTCAACTGGATACGATCACATATGACAGAGTTCTAACCTACCCTTCTCGGGAGAATACTCTACTACATTGGTCGCGGGATGAAATGCCATCACCGAAGACTAACAGCGTGTACGGGCTTTCACAATACGTTATTGATATTCTCCAATGCTCAGCAGTCCGAAACACCCTAATGCAAAAGGCATAAGTTACAGATCGACACTCCGGTCGGAATGTGAATGAAAGTCGGAGGCTGCCCTAGCTTATCCAGGTTGGCCGTTTAATTACTAGTGCAATTGGGTCTTTATTCGGTCGGGCAAAACTAATCACGTACAAGCTGCAAGTCAGGCCGTAAAATATTATTGAAAGAGTCGTGGTAAAAAAGTGCTCGAAAAGCCCTGTGAGGCACGTTCTTCTACTACCTCAGAGACATCTGTGCGCGATCACGTGAGGCTTGGACCCCTAACCCAATCAACGATCTAAGCCCCCGTGCCATATCGCCCCCGCCGCCACAGGCACTCTGAGCGCTTTACTGTGTTGCGAACGCTATTGACCGGCGGTTCTAATATGGTGACTGCATTCCCACGACTACATGCTACACGCTTTCAATACAGACACGTCCCATGTGAGAAGACAGACGTGGTGTGTGTTAGGGTGAGTTCCCACGGGCGCAGAGATGGCTAGGTTCGAGTAGGCCCCTATTTAATATTGCTAGTTACGATAAGCACACATTGCACTCTGGTATGGTCTACTCATGGGGCGCCGGCGACAAGCGGAGTAGACTTAAAGAATTTGGCTTGTGAAAAGAGCATCCGCTCTAGTTCCCAGTTTAAATCCCTAATTCGGACCCAATCCGATTTCTGAGCAGCCTGAGTAATCCTTTACTATAATGGTATCTGGATAGTAAGCGCTCTCAGGAGCTTGATTGTTCACGCGCGAATGGGTCGCCGGGTCCGGAAGATAGTGATGTCCGTACTACCATCCCAAAAGATCGTATGCGGGTCTTGAATGCCTACTTAATGGGAGGTGAAAGGCCCCCGTGGTTAATTACTGCTATACCACCGTATTAAAGGACGAATAACACCGCTTCTGGCGCGGAAGCCGGCTTGAGCTGGGACACCCAGTGGAATGAATAGTTAATTGAAAACGTCTTGCCGGGCGATGCAGGTTGTGTGTGGCCTTCGGCTTGCGGTACGGCTATGTAGTTCCTGCTCGGGTCACTCGATGCTCACTCGTGTTGCGAAGAACCTTCGCGGCGTATGTCTTCCACGTACAGAGATGTTTCCGACGCTGACAAGATCGCCTCTGGAACCAGATTGAAGTGATAGTTAGACCTTGGTTGTGGAGATCGCGAGTGTAGGTCGGTTCGAACCGCGGAAAGTTATACTTTGCCTCAGTGTCGAGGCACTATGCCTGTCATAGGCCGGGTTAGCCAGTGCAGAGCCAAGATTCACGGTTAGCTGTAATGAAGCGTGACGACGGATAAGTAGGTCTGTGTACCTCTTTGGAGGGCAATGCCGCTCCGATGGGTGACCCTCTGAATACACCGACTGCGGATTATATGAGGGCTTCCCTTGATACAGTAAAGTAGTAGACGTTCCTGTCTTTATCGAGATGATCAAGGCCAAGTCACCGGGTTCTTCGGAGCGCATTAGCGAGTACTAGATACAAAAGCCTCTCAGGACAATCTCCTTGCGGGTTGTGGACCGGCTATCTTGTGACGGTGGCGCGAGGTGGTGACTAACCGGGCAACTAGAAATGAACAGCAAATTCACAGCGGCCTGATCTGGTAACTGATCCACACTGATTATATCGTCTACAATAGGAAACCGGATCTGATGCTAAGTAATCGGGACGCCTCCGGACTAGTTGCTGCTGAGGCGGCTGTGGTCGAGTTCATGCGGAGTCCCGAATGTTATTTGCAAGAAACAAAATACGTTGAGGCGGCCTATACGTTAATTACTACCGCCGATCAGAACGACTCCTCAGGCCTTGGTTCTACTATCGATCCTCGACTGTGTAGATAATCACGCAGGTCCGATTTACTCCTCCTATTTTACATATAATCTATTCGAGAGCCACGGTGGTTAGCAGTCTTAGTAGTTTTTATCTTGAAGATTTTCTCCATGTGGTTGGGCACCGAAACAAAGATCTACCTCGCCTCCATCTAGCGAGGTCCGCCGCGCGTGTGAGCGTGCCTTTCACAAACAGTGGACAGGATAGTGCAGTCACACAAGGTTGGGCGCAGCTCCAGTTGCTCATTCGTGTTCCGAGTACACACTCTACCATAAACCGCTGCCACAGGGATAATTCGTCCCTATATGAATGTGCAATGCTCGGGGGAGGCTATTTAATTATGAGCCGTTTCGCGTGCGTAGCTGAGTATGAGTAGACGGAAGGAACTGTATTGCTCTACATGAACAGACTACCGTCGGCCTGTTTCTGTGTCATAGCTATTCTCAAATGGGGCAGTTGTGAAGACTCTTGGCTTTAGATATACGTAGGGCACGGTTGTAGTATCAGTGGGACCAGGTATGATAAATCCCCCTGCTGCATGACCAGAGTGTACCTTGCCATGTTCTCTGTTACAGCCACTTCACATAGACGCTTAAGGCTTGCTACGGGCACTGGAAAAACCCTAGGGATACTAATCCATGGATTATCGTGAAAAATTCATCAGTCATCCATATCGTTGGGCGTGACCCTCGGGGTTTCCAACTAGCGGATTATAAAGGGTAATCGCCATGTGATTAAGTCCAGAGTTATATACCATATTTAGAGCAGTGGTCCCTGACCACCGACAATGAATTCAAGCTATACCAGAAATGTGCGTGCTTCAGCAGCACGTCGCCAACCGGCCTACGCAATTGCCAATAACCCGTGGTTCCACTACTTCAATGCGCCAGGCTAGCTGGGATTTCCAGACACCCAGGGAGCGTTCCCGAAACAGTCCCGCTTATAATCATATCAGATTAGCAAACCCTGTAGGCCGTTTAGCCCGCGGAATTGCATGGATCAGCCTCGTTATGTACACGGGACAGCGCGGTTTCCATCAATGCTCTCTGGTCCAACCCCGCGTTGACAACTGACGGGTCCATGCACATAGTAGCAACCGTCATATGTGGGTATTGAAACAGGTCTAACGATCTTCTTCCAGCCAGGTATGACCCGAGGCGTGGAACACCTCAAATGATGAAGGAGGCGCGAGCGTGGTGCAAATGGGCGGCCGTTTGTCTTTGGGTGTGTTGTTACGCATTACTCGGAATCTGGGGATTCTCAGAAGCACCAGACCTATGGGGAAGCAGCCCCATTAGCCTGGCTCCGTGCTGTCCACCTCTTTGGATGGGCAAGGAGAAGGGGACGTTATCCGCCCACTGTGGTAGGAATCTGTCAGTGCTGGCGGAGGGGGGGGATAGTTCAAGCTCCCCTGCACCTTTGGTGGTCAGCGTATCAGTTCAACAGAAGATAGATCGTAGCACCGATCATATGATTCATGGTACTCATCAATACCGCCGAAGCAGCATTTCACGCAGAATCCAGACTGCTCGGGTTAGCCGCGGCGTGTTGCACTAGCATCACTCAGCATAGGCGGTCAATTTAAATACAAACGCCATCACGGTACGTCAGCTTAAATGTCGCCCTACCCGCCCTGCCGATACAACATGGGTTACGATACTAGACCCAGGTGGTAACCCAGCTAAAGCGCGTCTTGTCAGAAGTTCGCTCGAATGACGATGCTGCCATGTGGGGTTAAAGATGCGGTCCATGACCAACCCGGGGGCCGATATAAGAGGCTTGGGTTTACCTGCCAGTGTTACGAAGTCCACCAAGTGGGTCTACGCCTGAATACGTGATCGGATATTGCCGTCGGACTATTCATTATAGACAATAGCTTCGGTGAGCCCAGCATTCGGTTCCGGGTGTGCGCCCACCTCGGCTATAGTCGCATAGACGTGCGTGTTGTCAGGGCAACGGCGAAAAGACCCGAACCCGATAATATATGGGGACCAGTAGCACGATCTTCAATCCCTGAGTTAACCCATCCGCGGTTGTCTCAGAAATACCCCAACGGCCAACAGTATCTACGTTTAACCTTTCCGTGCCCCGGTCGCTGCGGATAGGAGTCGAGCCTGAGCGTTAGTAATCATACTCTAGTACAGTTGCAGTGAGCTGAGCACAAGTGGGCCAATTATGGCACGGTAAACAAGGTAGTGTAACCGGAGTACATTGAGACAAGCAGCTCTGTGACCAAGTGCGTCCGGCATACTCGTGTGCTCAGAGTATTCGCGGTTGAGATGCAGCTGAGGCTTTATAAGCAATCGGTTTCTTCTAAACTCTTGGATTTCTTATCTTAGATACTACAGTAAAAGGGCCAGACACGCCGCTGGCAATCCGTCTGACCATTCAAGAGGTAGAGCTGAACATAGGGCGGCTGAGCCAATAATGGCCCGTAATTCATTGGCTGTAGCCTACCTCACAAAAGGCCACACGGGGAGCTCCGTATTGTCCTTCTGGCCGCGCAGTGAGGCAGCTAGGTTGACGACCCCCTAGCTATAGCTGGGCTTTGAGAACTCGGCGATGCTGTGTAACGTCCAGTAGGCCATTGAATCCCCAGAGCAGTCGGAGGTGGCCGGAATCGGCAAAGAAGGGGGACGACATGTAGGAAGCGGACGTTGTCGTCTCGTGTTACTCGGCTCTTACGCTTTCGCGAGCGGTCAGCAAAGTGCTGGCAATGTTTCCTCAAGGCGACGAGCAGCATACCTTAAGTGGCTACTGTAACTTTCGAGTTTGATCCGGGAGGGTGGTTCAGGACCTCGAAAAGCCGTCGGTAGAGCTGGTATCCTTCTGACACAATGACTAATTCATTCATTTCGATGAACTACAGTTTCTATCGAGGTGGACTGTGCTGTTTCGTTACAGCTCTGGTTATCTAGAATGACCCTCTCGCGTCTCTTAACTCCCGAGCCGGTGCTTTAGGCTCTGCTCTGTAGACAGAGCGGGTAGCCGGAATTCGCATAACTCTTGGGGACTGCGGCCTGGCCCAATTGTTGAGTGTTGAGATAGGTCACTGCGGACACGGCCTTTGCCTATACAATTCGCAATGTTAGCGCCAGATGCGGTTGCGCAGCTGGCTAACGTTCGAACATAGCTTCACTTCTGTAGCACGTCGCCTAAATCTGCACTGCCAACTTAGGCACGGTTGGGAGGTAGTGTATGAACTCAATAATACGGTGGTATTAATTTGAATGTGAAATAGGCTTTATACCTCGGCAGATACGTGGCCAGGCGCATGAAACGACAACACTAAAGATTTAAATTCAAGTTAACAGCAAGATTTTCGTCATTCTCGGCCGTTGCGGTTCTATTATCCTTTAACAATAGTTATATATGAACTACCTGATGGACGCACCTCGTCAACGAGCTTGTACATCAGTCGTCCAAGCTACCCCCCGACGCCACGCTGATTGTTTCTTTTTTTAGCCTCCCATATCCTCGTACATAATTGATGAGTTGGTTGCACCTTCACGACCGGAATTCGCGCTCTTCCCGCCATGAAACAAGTACCGCAAACAATCGCGTTTACTGTAGACAGTTCATGCGTCAGCCGTCAACTGGTTTGCACGTGTCGAAGTTACTTAGTTATCTGGAACTCCTTGCAAACCGGGTTCATGTGCCTGCTAATGGTTTCTGTGGTCCCGACAGCGCCGACGCCTCCAGAGGCTAACTCACGCATAGTATTCGAAAGACCTATTGGGTGGGAGCCAACCGAGCCGGACTTACTTCGCCGGCTGTCATGGGAGCGCGAGCGTATGCAGCAGCCCCGTAGCGCAGCACATTTAGTAGGATGGCGAGAACCACTCCGCGGACACGGAAACATTCTGGTTACAGATGGTTGGACTCGACCATGCACTAACTCACAATAGATTTGACCATTACATCTGAGAGAGCCATTGACGGCCTAAGGCTTCTAGAATAAGCTATCGGACCACAGCTCTCCCACCTACGTCATACGACTAGGCCCAGTTCCAACTTCGTGTTCAACAAGTCCTTAGCTGTGTAGGGAAAGGACTATCACCGCGTCCAGGGTCTAGTCATTCGCGGTGTCGACTTATGAACCGGCTCTGGAGGTGGCCTGTCGCAATCGGCCATAGGTACCTATAGACATACGAGACGATGTTTCATGAGGGTGACTCATTGGACGCGACTAAACTAGGATAAGATATAGGTAGGGTCCCTGTGATTGAGCCTTGCAACCGGATTTTTATAACTGCGTGCAGTTATTGGAAAGCAGTACATGCGCGTAGTCCTCATACAGAGTTCATATACGTCGTTTGTTGCCATTGCCAATTTTGCCGCGATGCTGTATCTGAACGCCGCCATAATACTCTTGGTCGCTGGGATTATGTTACTTAGCGGGGCGCCAGTATAGTATTCGACCAAGAAAGCAAGGGTGGATGGGCCTCCAAGGAGTTAAGATGTAGGCCGCGGTCAGCTCCCGGTAGAATAGGCACTAGTAGCACGCAGGGTGGGTCATTTCAAGGTGGAGAATATTGGCGCGAAACCGTTGATATGCACCGCCAGTGTTCTGCTTCCTTTTGCCGTTCCTCTGTCAGATCTAAGGTTGACACTTCAAACCATATGAGGGGTTCTAATGCCGGAAACCATCTCTATGGTTCAGATTTGACAAGACTTACCGGTGGTACCAAGCGCTTGGTGCAACGACGATGGCCCACACTGACCAGGTACCACTGTCTTCTTCGCGACCCTGGAGCCAGGGATCAGGGGACGCACTCTGTGGAGGAGTGAACAGTCGACATCAGTAGATTATTGGGATTGTACCTAAATAGCAGTGAACGAAGGCTCAAATATTTGACTTCTGTACGGAGAGCCGTATCAGAGTACAAACTAAATCCAGCCATATTTAGACTTTAACGGTTACATCTTGGGCTCACCTGAGTTCGACTCGGGAGGCGGGACACTGAGCTAGATCTCCGAACAATTCTTCCGGCAATTGGCTTAACTCTGTACAAGCACGTGTTCAAGTTGAGATACGCAGTCGCCCGTGAGCACTTTGATGGACAGGGAAAACCGTGTAGCGCTTAGTAGCGCAGACTGCATAGCGCTCTCTACTAGGCCTAATCGCATCCAAACCACCCCTAAAGAGGGAAGAGACCACGCGCCGGCGCGGTCCCGCAGCGTCAGTGCGTTGTAGCCATTCGGTCGGCCAACCGAAGGACACGCCCGGGACTTTGGTGTAAGCCGTTTAGCACCATGGTAGTCGGTCACGTTGGGGTTGACATATCACTGTCTTGGCCGCAGCAAGCGTCTCACTTTATATTAGGGGGATATGCTCTTTAACATCGTATGTTTCCGACGCTGGTTTGTAACGAACAAAAGCTTCATGATTGCCTCAGAACAAAGCATGACTGAAGTAGTTATTTCACATATAGGCCCTCGTAGCTTATGCCATGTGTATGAGTCAAGGTTTGCCATGAAGATCCGACCGCCCCTAAAAGTCAGTAATCCATAGGTATGGGGGACCTGTCCGTCTCGCGCCTAGACACCAATCCGACAATCAATTACGTGGCTCCGCACCTCTGCAGCAGTATAATTAGGGCTGTCCGCGTAGGGCTGAAGTATTGCTCTTTTTGACACGCGTGCTAATGGTGTCTGCCTGAGGCCATCCGGACGGAAACCGTCTAGACGCCAGCAATCAGCCTCTGGGGCCGAACATCTCTCATTACGGGTCTTAAATTGATGTATTACGTTAGATCGCGGGGTATGTCAACGTAGTTGCTCCCACGGTTCATTTCTGTAACAGGGGAGCCCCGAACTGTCACGAGTCTGAGACGGGTGACTGCCTAGATCTGGCTGTTGGTCTAACAAAGTGGGCATAGGCTAGTCTGTAGGGCGATCGGATGATTATAAGATCTACAGTACAAGAATTTGTGGCGCCACCCTTTATAGAATGCTCACTATTAGTACGAGGCGTCACCATACAATGCGAATATTTGCGGAGCCTCCCCTGAAGGCGTGCAATCCGGCAATTAAATTCTGGCTCTCGGGCCCGAAGATTGGTCCGGCATAGTCAGTGAAGCTCAGTAATCGTATTACAAAGGAAATCATCTCGTGATATTTATGCAGTAGAAAACCTACCGTAGCGGACTACAGTCCTTACGCTCAGCCCTTGATTCCGGACAACTATTGATCTTCTCCCAGGAGAGAGTTGACCGTACTCGCGGCTAAGTCGTTAGATAGGAAGATGCGTAGACGCAATGGGCTCGTTATAGTACGGCCCAAAATAAGCTGGCACATAGCATACGGTCCTGCGTTAGGTGGTCTTGGATCCATTTATAGCGCCTATTAAGCGCTACAGCGATAACTCGGAGAACACTGGACGGACCGGGGGAAAAGTAATAATTTTTCCGATCTTAAGAGATCAATAGAACAGGGTCGAGTCAGTAATCGCTACCCCACAATAAAGGCCGCTTGTTCTCAATCGGCATTTTAGGGGGGTTGAGATCTAAAGGAAACTAGTGCCGTAGTAAGCGTCACCATAGACCAGGATGTCCGCACGCGCGAGATGTTAAGCCTTCAAACAAACTTAGTCACTACTACCATCTGCGACCCCTATATGATGAGCTGCAGAGCGGAATGTAATTGAGGAGCCTAATTTTCGGTGGGGAGCCGGTTGACGTGAAAGGCGATGGTCTCGCTGGGTAACCAGACAAGGCTAATAGCTATCGTGCTCCCTACTGGATTACGCCACCCCTCAGGTTCCGAGGGCCCGGCCAAACTATGTTGTGCTCTTTGTACTAGTATAGACAGTGTAGATTTCAAAACCCGGGTGTCACCTAGGGCGCTCATTCCCAGTACGCTGGGTGGTGACGTAGATCATGGAACCACTACGAGATTGTGTGCAGCTAAATGTATTCGCGTGTTAAGCCCGGTACAGCCCCATGAGAACATTTAGCTATCGTGATTTAAAGTGTACACCAAAGGAATTTCTGTATCTACGGGCTTCGCAGACGAAATTACTCACTCTATTCCACGTTGGGCGGTGTTAGGCGCCCTGCGACCGGCTGGGTATAAGGGGGAGGACCAGTAGCATACACTCATCATCATTCGCTATATCCGATAGGAGGGGCAGGTCATCCGTCGGTAACTCTGATGCAGGCCCCACCCAACAGGTGACACTCTCAACCAATGTGGGCTGGGTTGCATGTTACCGCCTTTTCAAGCGACGTATTCACCTCTTCCAGGCTATATCAGTTGCGCAACAGCCACGACTCTGAAACCTCCTTCCGGGCCCACCTAGGCACGCTGAGAGTCGGAGAGAACAACTTCCTTCTTCGCCCTTTGTTAGTTCTGAAGTCACGCGGGTCAGGAGATCGTTGCCGAAGCGTGGAAACTGACATCGTGTTGATAAATTAGGCGCCGGTCCATCTTTGTTAAGTTTAGGGTAGTAATTGCGCTTGCCTCGCAACTAATCTGGACCCACAACAAGCATCTTATGAGATCTCAACATGGGACCAAAAACATAAATATCATTATTGAGGGGAACGGTATAGATGAAGGTCAAATTTGATATTAAAGATGTAAAGAGTGTGGCAGTGGGGAAGTGGGTCAGACAACTATACCGCAACTAACCCCTTTTAAAGTGTAACATGACCCGTTGGTCCCGGCTCTACGCGCCTCTTTCGAATTACGTACGCCCACACTTTGTCGTTTACGTCCTTTCCGAGATAAACTGTAAGGAGGGGCACTGATCCCTGACGCGGGCAAAATTCACGATTTACAGGGTTGGACTACCTGCCCTTCAGTACAAATCCCATCTTTACCGGACCTCGGAGCCTGATTAGCTACAAACTCACAGATAAGCTGACGACGACCGCACCATTCTATACAGCCGAATTAAGCCCAACCTTGTATCTGGGCGTTCCAAAGCAAATACGAGCCTAGTAAGCAAAGCGCCGCTAACTAGACTTGCACAGTGAGCAAACATGGAAGCGTATGTCAGTGATATTCCCCCCGTCATTCCATCGGAGTTATCCTTAGATATAATAGCAGAATAATTAAAGCCTCATTGTGGTCATTAGCCTCCGCGGCCCTGCCTCACCAAGCCCATACGCGGCGGCGGAATCACGTTGGAAGTGCAGCAAGGATCGTGCCTTATGCGTGATTAGCAGTTGCTTCGGTGATATCAGTATAAGGCCAGTACTTCTCCTCGGCACTCCCTCCCTATATAGTAAGATTATTTTGGGCTAGATACTGATTTGGAGCGCCAGAAGCAAGCTGGAAATCCGAATTCGACAAGTATATCGAGGCGGCTGACGAGCTAACGCGCGCTACCCCGCCCGCCCTCGTACCCATCCTTTGTGCACAGTGCGAGGACCCTCCGCCTAATCAACCTTCCCCCTATTTGTCTCTTAACTAAAAATGCGAATCGTCGGCACACAACAAATTCTCTACTGGTAGCCTCATGCCTAACCGCATTGGAAGTATTTGCTGTAAGTCTTGAGTACCAATCAAGGGTTCTGCACGCTGTGTCGCCCCTCGCTAGCTTATCCTGGCGGGTGTCAATGTCAGTGCATCTTATCAATCAGTCTTCGGCCTAACGAGAACACAGTGGCGACAACACTGGCCACACATGAAAGTGGAGGAAGTCGTCGACTCCAGTCTGAAAGCGCTCTGGACATGAAGAGGTTGTTTCGAAGTCGACCACAGTGTCTTAGGCGCCTTTACTGGTGGAAGTTGGGGGGTAAGAACTAAGATTACCTTGCAGTAGGGTTTAGGCCATAGGCATACTGACTTTTTAGAAATAAGTACCCACGGCTTTAATGGACACAGCCTTTCCGATCTCCCGGCTGTCAGAGAGCTGTTGAGTGTGACTCCACCTGAATAGGCCAGAATACCATATAGGCGTCAACCCAATAGGCACACAGATCTGCAAGTGGTTGCGGCGTGGCGATGGTACACCACCAGGTTAGTAGTCCCCGCACGCGTTAGGCCACCAGACAACTATCAATCCTGATTACTGGCCAGTTTCGGCTCAATTCCTTACTACAGGTGCTGTCCAACTCGGCTCTTCTACTATAGGGAATTCAATACGGGTTTCACGACACAAAAGGGTTTTTCGTCTATAATGACAATTTGACCAGACCCAGCTATTCGACTATAAGTATAGGGCAATAGCCGTGTGTTGACAGTGGGGAAGAATTATGGATCACCTCAGACAGACAAAGCTGCATAACCTCACCAAGCTATCTTGGAGCAAAGGGCCTTGGGGCACCTGTCGAGGTCATTCAGCACCACACTCAGCCATTCCTGAGATGTCACCACGCGCCATACCCTAGGGGGTTTGTATCTACCTCAGTCAGCTTGCCTTCTCGCGCTGCGACATGTGCCCCGTTCGGAGCGCTTAGGCAACATGTGCCATTAATCGGGAGTCGGGTTGGTGGGTTAGCCCCGGCCTAATTAGTGTGTAGTCTTGATTGATCATGCGCGGATGTCCTCGAGTTGTTATCAGTGCAACAACTATGTACGCCCTCTCGTAAGCTCAACGGAGGAGTTTTATTTGGGTTGTCACGCTAACTTGTGCGTGTGTAGCTGGACTATAACGTGGGCTTGCCCCCCAATTGCGGGCCTTTGGTGGTGAGCAGAGCGATGCTCGCAATGAGCCGGAGTCTAAT
		</sequence>
    <sequence><taxon idref="Location_3_4_1|42.78404308950452"/>
			GCGAGGCGTAACTATCACGTAAGCCGAATCCTCAGAGAATCTTGTTGGCACTCGACTTTTGACGTTGCAGAAACCGCTCGCCGACGACCCTCTCTCAGTTCGGGCCTAGCCAGGCGCGGGAGCAGTGAGTTGGGTGTCAACGAACAACGCCGGTCTAAGATTCTCCAGGCCGTAAGTTCTGAGCTGCTTGAGGTTCGTCGGCTGGCCGGGCACTCCTGTTTTAGGACTGGGCACTGGACATAACACTCCCCTCCAGGTCGGTGAGAGTAATGGTTGACGAGTCTGGTGGCACGGACAAACCTTATGAGTTTGGTCGAACGTGCAACGGCTCTAGATGTGTTCTCCGCCTACATGCCCCTCATGTTCCAGGTGACTGGGGATATCTGAGACGCAGTCAGGATACCGGCGCCAAATATATCGGAGACTACCTCCCAGCTCCGAATGAGAAGCAATAGCTGGGAAGTCACGTGGTACATACTGGACGTTCTGAGTCGATGTTCCCTTGCATTCTTGTCTCGGAAAGACTGTTTTCATAGAAATCAATCCGATTGGTCTTCTGGCATACACTATTGGCTGAATACCGGTTGAATGCTCGTATCTCTGTCTCAATATCGGTACACTCCAGAGAGTGTCAGTTCTGCAAGCGGCTAAGGTCAGACCCGCCCACCACGAGTTTACGGCTGAGTGCAATGGGTATCATCAGGAAGGCATGTCGATTAGGGATTCCCGGTCTCTAGTCGTGTGCATTGACGGCTGGGACTTCATACAGAGAGATGATTACTGGGCCTCTACTGACGGTCCCTTTCGCGCAGTAATTGCCCGGCTCCACAGGCCAAGGACTAGATCAATGAGTTTTGGACGTACAAATTGTGGGAGGGTGACCCAAGTAGTGGACAATGGAAGGCAACGCACGACTATAAGTCTCACGTTCCACCAACTTGAGCAGTGTCCTCTAACACCTTTGAATTCAACGGAGACGCTTTCCTGCTGCCCGAGCCGCGCACTCCTCAGTCCGGCTCTGGCCGTTCCGTATGGAGCCTCTTTAACAACCGAGGTTCTTACTGGTCTCCTCTTACCCCGGTACTTACTTAAGCGTACTTATGTAATTGGTCTACAATCGCTCTCTATGGATATCCAGTAGGATAATCTGAAGAGGGTGCTCGGTCCCCCGGTTCCCACTCCGAGAGACATCGCAGGGCTCTTACTACTTTAATATGTGTGCCCTATTGAGAACATCGGTCGATGGATGTATGTCCTTGGCCTCGCAAGAACACGAGGTGGTCAACACCGGTATTGCTGTATTTACCTCATGTTGGTTTCTCCGGCTCCCATGGGCACGCACTGCAGAGTCTGCCCGCTGTGCGACTAAAATTTAACACGTTTATGTTTATAAAACAAGTTGTATAATGTTTCGGCGAAGTAGGGGATTGACAGTCGGTCTTGATCTACGATATGGTGGAGCTCTGGTTAAGGCCACTAAAATTCAGGTTCGGGGAAGATGTAAGACGCCCGTTCCGTTTGGTTGGGATTTTAAATCCGCTACCCGTTCACTTAAGGAAGAAGTGAGTTGTACCGTCAACTGGAGTCTGACCATGCTGTCGCTATTGATAAGAGCATTGGAAAAGGACATAACCTCTCCTGCTTTATCGAGGACAATGAGTGACGATAACGTTTCTCTGAACACTGTGCATATAACACTAATGTACTCTCGTCCCCTAGGAATTGGTAGTGCCCAGTTACCGGCTGGTAGAAGCTTACACGGCGAGGTAGCCTGAAGCCGTTAGCTAGAGGGGTAAAATCTACAAGACGTCACGTAAGACCAGGGACAAATTCGAGTTTGCACCCTTGTGACCCCGCTCCCCTAATACCGTCGTTTCTCATGAATTTTATTGAGCTAGGTCGAGAGTAAGGATGTAACTCCAGGCGTGTACCGACACTTAATGTATGGCATGACGTGTCTCACGTGATTGCGCCCTGAGATCATCACATAGCGTAGTTACGTTTGCGCATGGTACGCGTCTCCAAAGCGGCAAACTGCACCCCCCGGTACCCTTGTAGGATGCAAATCCTCCTTTCTGTACCCTACGCATTAGGTCTAACACCCCGGTGTTAACATTAGACGGCGAAGTATCGCAAAAACAGCGTTGAAATAAGAACCAAAGCGGACTGATCGTGTTATTGGTCGGCCTCCCTTTCGGAATGAGACTCCCCAACCCCAGTTCACACGGTGGACGCAGGTTAAATGCATATACCCGTGCGGAAGCTGTGTCAGAGCGGTCGGTCTGTTAAACCGTACACTGCGTTGACCAGTTATAATACTCTCTGCAACGCTCAACTGGATACGATCACATATGACAGAGTTCTAACCTACCCTTCTCGGGAGAATACTCTACTACATTGGTCGCGGGATGAAATGCCATCACCGAAGACTAACAGCGTGTACGGGCTTTCACAATACGTTATTGATATTCTCCAATGCTCAGCAGTCCGAAACACCCTAATGCAAAAGGCATAAGTTACAGATCGACACTCCGGTCGGAATGTGAATGAAAGTCGGAGGCTGCCCTAGCTTATCCAGGTTGGCCGTTTAATTACTAGTGCAATTGGGTCTTTATTCGGTCGGGCAAAACTAATCACGTACAAGCTGCAAGTCAGGCCGTAAAATATTATTGAAAGAGTCGTGGTAAAAAAGTGCTCGAAAAGCCCTGTGAGGCACGTTCTTCTACTACCTCAGAGACATCTGTGCGCGATCACGTGAGGCTTGGACCCCTAACCCAATCAACGATCTAAGCCCCCGTGCCATATCGCCCCCGCCGCCACAGGCACTCTGAGCGCTTTACTGTGTTGCGAACGCTATTGACCGGCGGTTCTAATATGGTGACTGCATTCCCACGACTACATGCTACACGCTTTCAATACAGACACGTCCCATGTGAGAAGACAGACGTGGTGTGTGTTAGGGTGAGTTCCCACGGGCGCAGAGATGGCTAGGTTCGAGTAGGCCCCTATTTAATATTGCTAGTTACGATAAGCACACATTGCACTCTGGTATGGTCTACTCATGGGGCGCCGGCGACAAGCGGAGTAGAGTTAAAGAATTTGGCTTGTGAAAAGAGCATCCGCTCTAGTTCCCAGTTTAAATCCCTAATTCGGACCCAATCCGATTTCTGAGCAGCCTGAGTAATCCTTTACTATAATGGTATCTGGATAGTAAGCGCTCTCAGGAGCTTGATTGTTCACGCGCGAATGGGTCGCCGGGTCCGGAAGATAGTGATGTCCGTACTACCATCCCAAAAGATCGTATGCGGGTCTTGAATGCCTACTTAATGGGAGGTGAAAGGCCCCCGTGGTTAATTACTGCTATACCACCGTATTAAAGGACGAATAACACCGCTTCTGGCGCGGAAGCCGGCTTGAGCTGGGACACCCAGTGGAATGAATAGTTAATTGAAAACGTCTTGCCGGGCGATGCAGGTTGTGTGTGGCCTTCGGCTTGCGGTACGGCTATGTAGTTCCTGCTCGGGTCACTCGATGCTCACTCGTGTTGCGAAGAACCTTCGCGGCGTATGTCTTCCACGTACAGAGATGTTTCCGACGCTGACAAGATCGCCTCTGGAACCAGATTGAAGTGATAGTTAGACCTTGGTTGTGGAGATCGCGAGTGTAGGTCGGTTCGAACCGCGGAAAGTTATACTTTGCCTCAGTGTCGAGGCACTATGCCTGTCATAGGCCGGGTTAGCCAGTGCAGAGCCAAGATTCACGGTTAGCTGTAATGAAGCGTGACGACGGATAAGTAGGTCTGTGTACCTCTTTGGAGGGCAATGCCGCTCCGATGGGTGACCCTCTGAATACACCGACTGCGGATTATATGAGGGCTTCCCTTGATACAGTAAAGTAGTAGACGTTCCTGTCTTTATCGAGATGATCAAGGCCAAGTCACCGGGTTCTTCGGAGCGCATTAGCGAGTACTAGATACAAAAGCCTCTCAGGACAATCTCCTTGCGGGTTGTGGACCGGCTATCTTGTGACGGTGGCGCGAGGTGGTGACTAACCGGGCAACTAGAAATGAACAGCAAATTCACAGCGGCCTGATCTGGTAACTGATCCACACTGATTATATCGTCTACAATAGGAAACCGGATCTGATGCTAAGTAATCGGGACGCCTCCGGACTAGTTGCTGCTGAGGCGGCTGTGGTCGAGTTCATGCGGAGTCCCGAATGTTATTTGCAAGAAACAAAATACGTTGAGGCGGCCTATACGTTAATTACTACCGCCGATCAGAACGACTCCTCAGGCCTTGGTTCTACTATCGATCCTCGACTGTGTAGATAATCACGCAGGTCCGATTTACTCCTCCTATTTTACATATAATCTATTCGAGAGCCACGGTGGTTAGCAGTCTTAGTAGTTTTTATCTTGAAGATTTTCTCCATGTGGTTGGGCACCGAAACAAAGATCTACCTCGCCTCCATCTAGCGAGGTCCGCCGCGCGTGTGAGCGTGCCTTTCACAAACAGTGGACAGGATAGTGCAGTCACACAAGGTTGGGCGCAGCTCCAGTTGCTCATTCGTGTTCCGAGTACACACTCTACCATAAACCGCTGCCACAGGGATAATTCGTCCCTATATGAATGTGCAATGCTCGGGGGAGGCTATTTAATTATGAGCCGTTTCGCGTGCGTAGCTGAGTATGAGTAGACGGAAGGAACTGTATTGCTCTACATGAACAGACTACCGTCGGCCTGTTTCTGTGTCATAGCTATTCTCAAATGGGGCAGTTGTGAAGACTCTTGGCTTTAGATATACGTAGGGCACGGTTGTAGTATCAGTGGGACCAGGTATGATAAATCCCCCTGCTGCATGACCAGAGTGTACCTTGCCATGTTCTCTGTTACAGCCACTTTACATAGACGCTTAAGGCTTGCTACGGGCACTGGAAAAACCCTAGGGATACTAATCCATGGATTATCGTGAAAAATTCATCAGTCATCCATATCGTTGGGCGTGACCCTCGGGGTTTCCAACTAGCGGATTATAAAGGGTAATCGCCATGTGATTAAGTCCAGAGTTATATACCATATTTAGAGCAGTGGTCCCTGACCACCGACAATGAATTCAAGCTATACCAGAAATGTGCGTGCTTCAGCAGCACGTCGCCAACCGGCCTACGCAATTGCCAATAACCCGTGGTTCCACTACTTCAATGCGCCAGGCTAGCTGGGATTTCCAGACACCCAGGGAGCGTTCCCGAAACAGTCCCGCTTATAATCATATCAGATTAGCAAACCCTGTAGGCCGTTTAGCCCGCGGAATTGCATGGATCAGCCTCGTTATGTACACGGGACAGCGCGGTTTCCATCAATGCTCTCTGGTCCAACCCCGCGTTGACAACTGACGGGTCCATGCACATAGTAGCAACCGTCATATGTGGGTATTGAAACAGGTCTAACGATCTTCTTCCAGCCAGGTATGACCCGAGGCGTGGAACACCTCAAATGATGAAGGAGGCGCGAGCGTGGTGCAAATGGGCGGCCGTTTGTCTTTGGGTGTGTTGTTACGCATTACTCGGAATCTGGGGATTCTCAGAAGCACCAGACCTATGGGGAAGCAGCCCCATTAGCCTGGCTCCGTGCTGTCCACCTCTTTGGATGGGCAAGGAGAAGGGGACGTTATCCGCCCACTGTGGTAGGAATCTGTCAGTGCTGGCGGAGGGGGGGGATAGTTCAAGCTCCCCTGCACCTTTGGTGGTCAGCGTATCAGTTCAACAGAAGATAGATCGTAGCACCGATCATATGATTCATGGTACTCATCAATACCGCCGAAGCAGCATTTCACGCAGAATCCAGACTGCTCGGGTTAGCCGCGGCGTGTTGCACTAGCATCACTCAGCATAGGCGGTCAATTTAAATACAAACGCCATCACGGTACGTCAGCTTAAATGTCGCCCTACCCGCCCTGCCGATACAACATGGGTTACGATACTAGACCCAGGTGGTAACCCAGCTAAAGCGCGTCTTGTCAGAAGTTCGCTCGAATGACGATGCTGCCATGTGGGGTTAAAGATGCGGTCCATGACCAACCCGGGGGCCGATATAAGAGGCTTGGGTTTACCTGCCAGTGTTACGAAGTCCACCAAGTGGGTCTACGCCTGAATACGTGATCGGATATTGCCGTCGGACTATTCATTATAGACAATAGCTTCGGTGAGCCCAGCATTCGGTTCCGGGTGTGCGCCCACCTCGGCTATAGTCGCATAGACGTGCGTGTTGTCAGGGCAACGGCGAAAAGACCCGAACCCGATAATATATGGGGACCAGTAGCACGATCTTCAATCCCTGAGTTAACCCATCCGCGGTTGTCTCAGAAATACCCCAACGGCCAACAGTATCTACGTTTAACCTTTCCGTGCCCCGGTCGCTGCGGATAGGAGTCGAGCCTGAGCGTTAGTAATCATACTCTAGTACAGTTGCAGTGAGCTGAGCACAAGTGGGCCAATTATGGCACGGTAAACAAGGTAGTGTAACCGGAGTACATTGAGACAAGCAGCTCTGTGACCAAGTGCGTCCGGCATACTCGTGTGCTCAGAGTATTCGCGGTTGAGATGCAGCTGAGGCTTTATAAGCAATCGGTTTCTTCTAAACTCTTGGATTTCTTATCTTAGATACTACAGTAAAAGGGCCAGACACGCCGCTGGCAATCCGTCTGACCATTCAAGAGGTAGAGCTGAACATAGGGCGGCTGAGCCAATAATGGCCCGTAATTCATTGGCTGTAGCCTACCTCACAAAAGGCCACACGGGGAGCTCCGTATTGTCCTTCTGGCCGCGCAGTGAGGCAGCTAGGTTGACGACCCCCTAGCTATAGCTGGGCTTTGAGAACTCGGCGATGCTGTGTAACGTCCAGTAGGCCATTGAATCCCCAGAGCAGTCGGAGGTGGCCGGAATCGGCAAAGAAGGGGGACGACATGTAGGAAGCGGACGTTGTCGTCTCGTGTTACTCGGCTCTTACGCTTTCGCGAGCGGTCAGCAAAGTGCTGGCAATGTTTCCTCAAGGCGACGAGCAGCATACCTTAAGTGGCTACTGTAACTTTCGAGTTTGATCCGGGAGGGTGGTTCAGGACCTCGAAAAGCCGTCGGTAGAGCTGGTATCCTTCTGACACAATGACTAATTCATTCATTTCGATGAACTACAGTTTCTATCGAGGTGGACTGTGCTGTTTCGTTACAGCTCTGGTTATCTAGAATGACCCTCTCGCGTCTCTTAACTCCCGAGCCGGTGCTTTAGGCTCTGCTCTGTAGACAGAGCGGGTAGCCGGAATTCGCATAACTCTTGGGGACTGCGGCCTGGCCCAATTGTTGAGTGTTGAGATAGGTCACTGCGGACACGGCCTTTGCCTATACAATTCGCAATGTTAGCGCCAGATGCGGTTGCGCAGCTGGCTAACGTTCGAACATAGCTTCACTTCTGTAGCACGTCGCCTAAATCTGCACTGCCAACTTAGGCACGGTTGGGAGGTAGTGTATGAACTCAATAATACGGTGGTATTAATTTGAATGTGAAATAGGCTTTATACCTCGGCAGATACGTGGCCAGGCGCATGAAACGACAACACTAAAGATTTAAATTCAAGTTAACAGCAAGATTTTCGTCATTCTCGGCCGTTGCGGTTCTATTATCCTTTAACAATAGTTATATATGAACTACCTGATGGACGCACCTCGTCAACGAGCTTGTACATCAGTCGTCCAAGCTACCCCCCGACGCCACGCTGATTGTTTCTTTTTTTAGCCTCCCATATCCTCGTACATAATTGATGAGTTGGTTGCACCTTCACGACCGGAATTCGCGCTCTTCCCGCCATGAAACAAGTACCGCAAACAATCGCGTTTACTGTAGACAGTTCATGCGTCAGCCGTCAACTGGTTTGCACGTGTCGAAGTTACTTAGTTATCTGGAACTCCTTGCAAACCGGGTTCATGTGCCTGCTAATGGTTTCTGTGGTCCCGACAGCGCCGACGCCTCCAGAGGCTAACTCACGCATAGTATTCGAAAGACCTATTGGGTGGGAGCCAACCGAGCCGGACTTACTTCGCCGGCTGTCATGGGAGCGCGAGCGTATGCAGCAGCCCCATAGCGCAGCACATTTAGTAGGATGGCGAGAACCACTCCGCGGACACGGAAACATTCTGGTTACAGATGGTTGGACTCGACCATGCACTAACTCACAATAGATTTGACCATTACATCTGAGAGAGCCATTGACGGCCTAAGGCTTCTAGAATAAGCTATCGGACCACAGCTCTCCCACCTACGTCATACGACTAGGCCCAGTTCCAACTTCGTGTTCAACAAGTCCTTAGCTGTGTAGGGAAAGGACTATCACCGCGTCCAGGGTCTAGTCATTCGCGGTGTCGACTTATGAACCGGCTCTGGAGGTGGCCTGTCGCAATCGGCCATAGGTACCTATAGACATACGAGACGATGTTTCATGAGGGTGACTCATTGGACGCGACTAAACTAGGATAAGATATAGGTAGGGTCCCTGTGATTGAGCCTTGCAACCGGATTTTTATAACTGCGTGCAGTTATTGGAAAGCAGTACATGCGCGTAGTCCTCATACAGAGTTCATATACGTCGTTTGTTGCCATTGCCAATTTTGCCGCGATGCTGTATCTGAACGCCGCCATAATACTCTTGGTCGCTGGGATTATGTTACTTAGCGGGGCGCCAGTATAGTATTCGACCAAGAAAGCAAGGGTGGATGGGCCTCCAAGGAGTTAAGATGTAGGCCGCGGTCAGCTCCCGGTAGAATAGGCACTAGTAGCACGCAGGGTGGGTCATTTCAAGGTGGAGAATATTGGCGCGAAACCGTTGATATGCACCGCCAGTGTTCTGCTTCCTTTTGCCGTTCCTCTGTCAGATCTAAGGTTGACACTTCAAACCATATGAGGGGTTCTAATGCCGGAAACCATCTCTATGGTTCAGATTTGACAAGACTTACCGGTGGTACCAAGCGCTTGGTGCAACGACGATGGCCCACACTGACCAGGTACCACTGTCTTCTTCGCGACCCTGGAGCCAGGGATCAGGGGACGCACTCTGTGGAGGAGTGAACAGTCGACATCAGTAGATTATTGGGATTGTACCTAAATAGCAGTGAACGAAGGCTCAAATATTTGACTTCTGTACGGAGAGCCGTATCAGAGTACAAACTAAATCCAGCCATATTTAGACTTTAACGGTTACATCTTGGGCTCACCTGAGTTCGACTCGGGAGGCGGGACACTGAGCTAGATCTCCGAACAATTCTTCCGGCAATTGGCTTAACTCTGTACAAGCACGTGTTCAAGTTGAGATACGCAGTCGCCCGTGAGCACTTTGATGGACAGGGAAAACCGTGTAGCGCTTAGTAGCGCAGACTGCATAGCGCTCTCTACTAGGCCTAATCGCATCCAAACCACCCCTAAAGAGGGAAGAGACCACGCGCCGGCGCGGTCCCGCAGCGTCAGTGCGTTGTAGCCATTCGGTCGGCCAACCGAAGGACACGCCCGGGACTTTGGTGTAAGCCGTTTAGCACCATGGTAGTCGGTCACGTTGGGGTTGACATATCACTGTCTTGGCCGCAGCAAGCGTCTCACTTTATATTAGGGGGATATGCTCTTTAACATCGTATGTTTCCGACGCTGGTTTGTAACGAACAAAAGCTTCATGATTGCCTCAGAACAAAGCATGACTGAAGTAGTTATTTCACATATAGGCCCTCGTAGCTTATGCCATGTGTATGAGTCAAGGTTTGCCATGAAGATCCGACCGCCCCTAAAAGTCAGTAATCCATAGGTATGGGGGACCTGTCCGTCTCGCGCCTAGACACCAATCCGACAATCAATTACGTGGCTCCGCACCTCTGCAGCAGTATAATTAGGGCTGTCCGCGTAGGGCTGAAGTATTGCTCTTTTTGACACGCGTGCTAATGGTGTCTGCCTGAGGCCATCCGGACGGAAACCGTCTAGACGCCAGCAATCAGCCTCTGGGGCCGAACATCTCTCATTACGGGTCTTAAATTGATGTATTACGTTAGATCGCGGGGTATGTCAACGTAGTTGCTCCCACGGTTCATTTCTGTAACAGGGGAGCCCCGAACTGTCACGAGTCTGAGACGGGTGACTGCCTAGATCTGGCTGTTGGTCTAACAAAGTGGGCATAGGCTAGTCTGTAGGGCGATCGGATGATTATAAGATCTACAGTACAAGAATTTGTGGCGCCACCCTTTATAGAATGCTCACTATTAGTACGAGGCGTCACCATACAATGCGAATATTTGCGGAGCCTCCCCTGAAGGCGTGCAATCCGGCAATTAAATTCTGGCTCTCGGGCCCGAAGATTGGTCCGGCATAGTCAGTGAAGCTCAGTAATCGTATTACAAAGGAAATCATCTCGTGATATTTATGCAGTAGAAAACCTACCGTAGCGGACTACAGTCCTTACGCTCAGCCCTTGATTCCGGACAACTATTGATCTTCTCCCAGGAGAGAGTTGACCGTACTCGCGGCTAAGTCGTTAGATAGGAAGATGCGTAGACGCAATGGGCTCGTTATAGTACGGCCCAAAATAAGCTGGCACATAGCATACGGTCCTGCGTTAGGTGGTCTTGGATCCATTTATAGCGCCTATTAAGCGCTACAGCGATAACTCGGAGAACACTGGACGGACCGGGGGAAAAGTAATAATTTTTCCGATCTTAAGAGATCAATAGAACAGGGTCGAGTCAGTAATCGCTACCCCACAATAAAGGCCGCTTGTTCTCAATCGGCATTTTAGGGGGGTTGAGATCTAAAGGAAACTAGTGCCGTAGTAAGCGTCACCATAGACCAGGATGTCCGCACGCGCGAGATGTTAAGCCTTCAAACAAACTTAGTCACTACTACCATCTGCGACCCCTATATGATGAGCTGCAGAGCGGAATGTAATTGAGGAGCCTAATTTTCGGTGGGGAGCCGGTTGACGTGAAAGGCGATGGTCTCGCTGGGTAACCAGACAAGGCTAATAGCTATCGTGCTCCCTACTGGATTACGCCACCCCTCAGGTTCCGAGGGCCCGGCCAAACTATGTTGTGCTCTTTGTACTAGTATAGACAGTGTAGATTTCAAAACCCGGGTGTCACCTAGGGCGCTCATTCCCAGTACGCTGGGTGGTGACGTAGATCATGGAACCACTACGAGATTGTGTGCAGCTAAATGTATTCGCGTGTTAAGCCCGGTACAGCCCCATGAGAACATTTAGCTATCGTGATTTAAAGTGTACACCAAAGGAATTTCTGTATCTACGGGCTTCGCAGACGAAATTACTCACTCTATTCCACGTTGGGCGGTGTTAGGCGCCCTGCGACCGGCTGGGTATAAGGGGGAGGACCAGTAGCATACACTCATCATCATTCGCTATATCCGATAGGAGGGGCAGGTCATCCGTCGGTAACTCTGATGCAGGCCCCACCCAACAGGTGACACTCTCAACCAATGTGGGCTGGGTTGCATGTTACCGCCTTTTCAAGCGACGTATTCACCTCTTCCAGGCTATATCAGTTGCGCAACAGCCACGACTCTGAAACCTCCTTCCGGGCCCACCTAGGCACGCTGAGAGTCGGAGAGAACAACTTCCTTCTTCGCCCTTTGTTAGTTCTGAAGTCACGCGGGTCAGGAGATCGTTGCCGAAGCGTGGAAACTGACATCGTGTTGATAAATTAGGCGCCGGTCCATCTTTGTTAAGTTTAGGGTAGTAATTGCGCTTGCCTCGCAACTAATCTGGACCCACAACAAGCATCTTATGAGATCTCAACATGGGACCAAAAACATAAATATCATTATTGAGGGGAACGGTATAGATGAAGGTCAAATTTGATATTAAAGATGTAAAGAGTGTGGCAGTGGGGAAGTGGGTCAGACAACTATACCGCAACTAACCCCTTTTAAAGTGTAACATGACCCGTTGGTCCCGGCTCTACGCGCCTCTTTCGAATTACGTACGCCCACACTTTGTCGTTTACGTCCTTTCCGAGATAAACTGTAAGGAGGGGCACTGATCCCTGACGCGGGCAAAATTCACGATTTACAGGGTTGGACTACCTGCCCTTCAGTACAAATCCCATCTTTACCGGACCTCGGAGCCTGATTAGCTACAAACTCACAGATAAGCTGACGACGACCGCACCATTCTATACAGCCGAATTAAGCCCAACCTTGTATCTGGGCGTTCCAAAGCAAATACGAGCCTAGTAAGCAAAGCGCCGCTAACTAGACTTGCACAGTGAGCAAACATGGAAGCGTATGTCAGTGATATTCCCCCCGTCATTCCATCGGAGTTATCCTTAAATATAATAGCAGAATAATTAAAGCCTCATTGTGGTCATTAGCCTCCGCGGCCCTGCCTCACCAAGCCCATACGCGGCGGCGGAATCACGTTGGAAGTGCAGCAAGGATCGTGCCTTATGCGTGATTAGCAGTTGCTTCGGTGATATCAGTATAAGGCCAGTACTTCTCCTCGGCACTCCCTCCCTATATAGTAAGATTATTTTGGGCTAGATACTGATTTGGAGCGCCAGAAGCAAGCTGGAAATCCGAATTCGACAAGTATATCGAGGCGGCTGACGAGCTAACGCGCGCTACCCCGCCCGCCCTCGTACCCATCCTTTGTGCACAGTGCGAGGACCCTCCGCCTAATCAACCTTCCCCCTATTTGTCTCTTAACTAAAAATGCGAATCGTCGGCACACAACAAATTCTCTACTGGTAGCCTCATGCCTAACCGCATTGGAAGTATTTGCTGTAAGTCTTGAGTACCAATCAAGGGTTCTGCACGCTGTGTCGCCCCTCGCTAGCTTATCCTGGCGGGTGTCAATGTCAGTGCATCTTATCAATCAGTCTTCGGCCTAACGAGAACACAGTGGCGACAACACTGGCCACACATGAAAGTGGAGGAAGTCGTCGACTCCAGTCTGAAAGCGCTCTGGACATGAAGAGGTTGTTTCGAAGTCGACCACAGTGTCTTAGGCGCCTTTACTGGTGGAAGTAGGGGGGTAAGAACTAAGATTACCTTGCAGTAGGGTTTAGGCCATAGGCATACTGACTTTTTAGAAATAAGTACCCACGGCTTTAATGGACACAGCCTTTCCGATCTCCCGGCTGTCAGAGAGCTGTTGAGTGTGACTCCACCTGAATAGGCCAGAATACCATATAGGCGTCAACCCAATAGGCACACAGATCTGCAAGTGGTTGCGGCGTGGCGATGGTACACCACCAGGTTAGTAGTCCCCGCACGCGTTAGGCCACCAGACAACTATCAATCCTGATTACTGGCCAGTTTCGGCTCAATTCCTTACTACAGGTGCTGTCCAACTCGGCTCTTCTACTATAGGGAATTCAATACGGGTTTCACGACACAAAAGGGTTTTTCGTCTATAATGACAATTTGACCAGACCCAGCTATTCGACTATAAGTATAGGGCAATAGCCGTGTGTTGACAGTGGGGAAGAATTATGGATCACCTCAGACAGACAAAGCTGCATAACCTCACCAAGCTATCTTGGAGCAAAGGGCCTTGGGGCACCTGTCGAGGTCATTCAGCACCACACTCAGCCATTCCTGAGATGTCACCACGCGCCATACCCTAGGGGGTTTGTATCTACCTCAGTCAGCTTGCCTTCTCGCGCTGCGACATGTGCCCCGTTCGGAGCGCTTAGGCAACATGTGCCATTAATCGGGAGTCGGGTTGGTGGGTTAGCCCCGGCCTAATTAGTGTGTAGTCTTGATTGATCATGCGCGGATGTCCTCGAGTTGTTATCAGTGCAACAACTATGTACGCCCTCTCGTAAGCTCAACGGAGGAGTTTTATTTGGGTTGTCACGCTAACTTGTGCGTGTGTAGCTGGACTATAACGTGGGCTTGCCCCCCAATTGCGGGCCTTTGGTGGTGAGCAGAGCGATGCTCGCAATGAGCCGGAGTCTAAT
		</sequence>
    <sequence><taxon idref="Location_2_3_1|30.634487631510005"/>
			GCGAGGCGTAACTATCACGTAAGCCGAATCCTCAGAGAATCTTGTTGGCACTCGACTTTTGACGTTGCAGAAACCGCTCGCCGACGACCCTCTCTCAGTTCGGGCCTAGCCAGGCGCGGGAGCAGTGAGTTGGGTGTCAACGAACAACGCCGGTCTAAGATTCTCCAGGCCGTAAGTTCTGAGCTGCTTGAGGTTCGTCGGCTGGCCGGGCACTCCTGTTTTAGGACTGGGCACTGGACATAACACTCCCCTCCAGGTCGGTGAGAGTAATGGTTGACGAGTCTGGTGGCACGGACAAACCTTATGAGTTTGGTCGAACGTGCAACGGCTCTAGATGTGTTCTCCGCCTACATGCCCCTCATGTTCCAGGTGACTGGGGATATCTGAGACGCAGTCAGGATACCGGCGCCAAATATATCGGAGACTACCTCCCAGCTCCGAATGAGAAGCAATAGCTGGGAAGTCACGTGGTACATACTGGACGTTCTGAGTCGATGTTCCCTTGCATTCTTGTCTCGGAAAGACTGTTTTCATAGAAATCAATCCGATTGGTCTTCTGGCATACACTATTGGCTGAATACCGGTTGAATGCTCGTATCTCTGTCTCAATATCGGTACACTCCAGAGAGTGTCAGTTCTGCAAGCGGCTAAGGTCAGACCCGCCCACCACGAGTTTACGGCTGAGTGCAATGGGTATCATCAGGAAGGCATGTCGATTAGGGATTCCCGGTCTCTAGTCGTGTGCATTGACGGCTGGGACTTCATACAGAGAGATGATTACTGGGCCTCTACTGACGGTCCCTTTCGCGCAGTAATTGCCCGGCTCCACAGGCCAAGGACTAGATCAATGAGTTTTGGACGTACAAATTGTGGGAGGGTGACCCAAGTAGTGGACAATGGAAGGCAACGCACGACTATAAGTCTCACGTTCCACCAACTTGAGCAGTGTCCTCTAACACCTTTGAATTCAACGGAGACGCTTTCCTGCTGCCCGAGCCGCGCACTCCTCAGTCCGGCTCTGGCCGTTCCGTATGGAGCCTCTTTAACAACCGAGGTTCTTACTGGTCTCCTCTTACCCCGGTACTTACTTAAGCGTACTTATGTAATTGGTCTACAATCGCTCTCTATGGATATCCAGTAGGATAATCTGAAGAGGGTGCTCGGTCCCCCGGTTCCCACTCCGAGAGACATCGCAGGGCTCTTACTACTTTAATATGTGTGCCCTATTGAGAACATCGGTCGATGGATGTATGTCCTTGGCCTCGCAAGAACACGAGGTGGTCAACACCGGTATTGCTGTATTTACCTCATGTTGGTTTCTCCGGCTCCCATGGGCACGCACTGCAGAGTCTGCCCGCTGTGCGACTAAAATTTAACACGTTTATGTTTATAAAACAAGTTGTATAATGTTTCGGCGAAGTAGGGGATTGACAGTCGGTCTTGATCTACGATATGGTGGAGCTCTGGTTAAGGCCACTAAAATTCAGGTTCGGGGAAGATGTAAGACGCCCGTTCCGTTTGGTTGGGATTTTAAATCCGCTACCCGTTCACTTAAGGAAGAAGTGAGTTGTACCGTCAACTGGAGTCTGACCATGCTGTCGCTATTGATAAGAGCATTGGAAAAGGACATAACCTCTCCTGCTTTATCGAGGACAATGAGTGACGATAACGTTTCTCTGAACACTGTGCATATAACACTAATGTACTCTCGTCCCCTAGGAATTGGTAGTGCCCAGTTACCGGCTGGTAGAAGCTTACACGGCGAGGTAGCCTGAAGCCGTTAGCTAGAGGGGTAAAATCTACAAGACGTCACGTAAGACCAGGGACAAATTCGAGTTTGCACCCTTGTGACCCCGCTCCCTTAATACCGTCGTTTCTCATGAATTTTATTGAGCTAGGTCGAGAGTAAGGATGTAACTCCAGGCGTGTACCGACACTTAATGTATGGCATGACGTGTCTCACGTGATTGCGCCCTGAGATCATCACATAGCGTAGTTACGTTTGCGCATGGTACGCGTCTCCAAAGCGGCAAACTGCACCCCCCGGTACCCTTGTAGGATGCAAATCCTCCTTCCTGTACCCTACGCATTAGGTCTAACACCCCGGTGTTAACATTAGACGGCGAAGTATCGCAAAAACAGCGTTGAAATAAGAACCAAAGCGGACTGATCGTGTTATTGGTCGGCCTCCCTTTCGGAATGAGACTCCCCAACCCCAGTTCACACGGTGGACGCAGGTTAAATGCATATACCCGTGCGGAAGCTGTGTCAGAGCGGTCGGTCTGTTAAACCGTACACTGCGTTGACCAGTTATAATACTCTCTGCAACGCTCAACTGGATACGATCACATATGACAGAGTTCTAACCTACCCTTCTCGGGAGAATACTCTACTACATTGGTCGCGGGATGAAATGCCATCACCGAAGACTAACAGCGTGTACGGGCTTTCACAATACGTTATTGATATTCTCCAATGCTCAGCAGTCCGAAACACCCTAATGCAAAAGGCATAAGTTACAGATCGACACTCCGGTCGGAATGTGAATGAAAGTCGGAGGCTGCCCTAGCTTATCCAGGTTGGCCGTTTAATTACTAGTGCAATTGGGTCTTTATTCGGTCGGGCAAAACTAATCACGTACAAGCTGCAAGTCAGGCCGTAAAATATTATTGAAAGAGTCGTGGTAAAAAAGTGCTCGAAAAGCCCTGTGAGGCACGTTCTTCTACTACCTCAGAGACATCTGTGCGCGATCACGTGAGGCTTGGACCCCTAACCCAATCAACGATCTAAGCCCCCGTGCCATATCGCCCCCGCCGCCACAGGCACTCTGAGCGCTTTACTGTGTTGCGAACGCTATTGACCGGCGGTTCTAATATGGTGACTGCATTCCCACGACTACATGCTACACGCTTTCAATACAGACACGTCCCATGTGAGAAGACAGACGTGGTGTGTGTTAGGGTGAGTTCCCACGGGCGCAGAGATGGCTAGGTTCGAGTAGGCCCCTATTTAATATTGCTAGTTACGATAAGCACACATTGCACTCTGGTATGGTCTACTCATGGGGCGCCGGCGACAAGCGGAGTAGACTTAAAGAATTTGGCTTGTGAAAAGAGCATCCGCTCTAGTTCCCAGTTTAAATCCCTAATTCGGACCCAATCCGATTTCTGAGCAGCCTGAGTAATCCTTTACTATAATGGTATCTGGATAGTAAGCGCTCTCAGGAGCTTGATTGTTCACGCGCGAATGGGTCGCCGGGTCCGGAAGATAGTGATGTCCGTACTACCATCCCAAAAGATCGTATGCGGGTCTTGAATGCCTACTTAATGGGAGGTGAAAGGCCCCCGTGGTTAATTACTGCTATACCACCGTATTAAAGGACGAATAACACCGCTTCTGGCGCGGAAGCCGGCTTGAGCTGGGACACCCAGTGGAATGAATAGTTAATTGAAAACGTCTTGCCGGGCGATGCAGGTTGTGTGTGGCCTTCGGCTTGCGGTACGGCTATGTAGTTCCTGCTCGGGTCACTCGATGCTCACTCGTGTTGCGAAGAACCTTCGCGGCGTATGTCTTCCACGTACAGAGATGTTTCCGACGCTGACAAGATCGCCTCTGGAACCAGATTGAAGTGATAGTTAGACCTTGGTTGTGGAGATCGCGAGTGTAGGTCGGTTCGAACCGCGGAAAGTTATACTTTGCCTCAGTGTCGAGGCACTATGCCTGTCATAGGCCGGGTTAGCCAGTGCAGAGCCAAGATTCACGGTTAGCTGTAATGAAGCGTGACGACGGATAAGTAGGTCTGTGTACCTCTTTGGAGGGCAATGCCGCTCCGATGGGTGACCCTCTGAATACACCGACTGCGGATTATATGAGGGCTTCCCTTGATACAGTAAAGTAGTAGACGTTCCTGTCTTTATCGAGATGATCAAGGCCAAGTCACCGGGTTCTTCGGAGCGCATTAGCGAGTACTAGATACAAAAGCCTCTCAGGACAATCTCCTTGCGGGTTGTGGACCGGCTATCTTGTGACGGTGGCGCGAGGTGGTGACTAACCGGGCAACTAGAAATGAACAGCAAATTCACAGCGGCCTGATCTGGTAACTGATCCACACTGATTATATCGTCTACAATAGGAAACCGGATCTGATGCTAAGTAATCGGGACGCCTCCGGACTAGTTGCTGCTGAGGCGGCTGTGGTCGAGTTCATGCGGAGTCCCGAATGTTATTTGCAAGAAACAAAATACGTTGAGGCGGCCTATACGTTAATTACTACCGCCGATCAGAACGACTCCTCAGGCCTTGGTTCTACTATCGATCCTCGACTGTGTAGATAATCACGCAGGTCCGATTTACTCCTCCTATTTTACATATAATCTATTCGAGAGCCACGGTGGTTAGCAGTCTTAGTAGTTTTTATCTTGAAGATTTTCTCCATGTGGTTGGGCACCGAAACAAAGATCTACCTCGCCTCCATCTAGCGAGGTCCGCCGCGCGTGTGAGCGTGCCTTTCACAAACAGTGGACAGGATAGTGCAGTCACACAAGGTTGGGCGCAGCTCCAGTTGCTCATTCGTGTTCCGAGGACACACTCTACCATAAACCGCTGCCACAGGGATAATTCGTCCCTATATGAATGTGCAATGCTCGGGGGAGGCTATTTAATTATGAGCCGTTTCGCGTGCGTAGCTGAGTATGAGTAGACGGAAGGAACTGTATTGCTCTACATGAACAGACTACCGTCGGCCTGTTTCTGTGTCATAGCTATTCTCAAATGGGGCAGTTGTGAAGACTCTTGGCTTTAGATATACGTAGGGCACGGTTGTAGTATCAGTGGGACCAGGTATGATAAATCCCCCTGCTGCATGACCAGAGTGTACCTTGCCATGTTCTCTGTTACAGCCACTTTACATAGACGCTTAAGGCTTGCTACGGGCACTGGAAAAACCCTAGGGATACTAATCCATGGATTATCGTGAAAAATTCATCAGTCATCCATATCGTTGGGCGTGACCCTCGGGGTTTCCAACTAGCGGATTATAAAGGGTAATCGCCATGTGATTAAGTCCAGAGTTATATACCATATTTAGAGCAGTGGTCCCTGACCACCGACAATGAATTCAAGCTATACCAGAAATGTGCGTGCTTCAGCAGCACGTCGCCAACCGGCCTACGCAATTGCCAATAACCCGTGGTTCCACTACTTCAATGCGCCAGGCTAGCTGGGATTTCCAGACACCCAGGGAGCGTTCCCGAAACAGTCCCGCTTATAATCATATCAGATTAGCAAACCCTGTAGGCCGTTTAGCCCGCGGAATTGCATGGATCAGCCTCGTTATGTACACGGGACAGCGCGGTTTCCATCAATGCTCTCTGGTCCAACCCCGCGTTGACAACTGACGGGTCCATGCACATAGTAGCAACCGTCATATGTGGGTATTGAAACAGGTCTAACGATCTTCTTCCAGCCAGGTATGACCCGAGGCGTGGAACACCTCAAATGATGAAGGAGGCGCGAGCGTGGTGCAAATGGGCGGCCGTTTGTCTTTGGGTGTGTTGTTACGCATTACTCGGAATCTGGGGATTCTCAGAAGCACCAGACCTATGGGGAAGCAGCCCCATTAGCCTGGCTCCGTGCTGTCCACCTCTTTGGATGGGCAAGGAGAAGGGGACGTTATCCGCCCACTGTGGTAGGAATCTGTCAGTGCTGGCGGAGGGGGGGGATAGTTCAAGCTCCCCTGCACCTTTGGTGGTCAGCGTATCAGTTCAACAGAAGATAGATCGTAGCACCGATCATATGATTCATGGTACTCATCAATACCGCCGAAGCAGCATTTCACGCAGAATCCAGACTGCTCGGGTTAGCCGCGGCGTGTTGCACTAGCATCACTCAGCATAGGCGGTCAATTTAAATACAAACGCCATCACGGTACGTCAGCTTAAATGTCGCCCTACCCGCCCTGCCGATACAACATGGGTTACGATACTAGACCCAGGTGGTAACCCAGCTAAAGCGCGTCTTGTCAGAAGTTCGCTCGAATGACGATGCTGCCATGTGGGGTTAAAGATGCGGTCCATGACCAACCCGGGGGCCGATATAAGAGGCTTGGGTTTACCTGCCAGTGTTACGAAGTCCACCAAGTGGGTCTACGCCTGAATACGTGATCGGATATTGCCGTCGGACTATTCATTATAGACAATAGCTTCGGTGAGCCCAGCATTCGGTTCCGGGTGTGCGCCCACCTCGGCTATAGTCGCATAGACGTGCGTGTTGTCAGGGCAACGGCGAAAAGACCCGAACCCGATAATATATGGGGACCAGTAGCACGATCTTCAATCCCTGAGTTAACCCATCCGCGGTTGTCTCAGAAATACCCCAACGGCCAACAGTATCTACGTTTAACCTTTCCGTGCCCCGGTCGCTGCGGATAGGAGTCGAGCCTGAGCGTTAGTAATCATACTCTAGTACAGTTGCAGTGAGCTGAGCACAAGTGGGCCAATTATGGCACGGTAAACAAGGTAGTGTAACCGGAGTACATTGAGACAAGCAGCTCTGTGACCAAGTGCGTCCGGCATACTCGTGTGCTCAGAGTATTCGCGGTTGAGATGCAGCTGAGGCTTTATAAGCAATCGGTTTCTTCTAAACTCTTGGATTTCTTATCTTAGATACTACAGTAAAAGGGCCAGACACGCCGCTGGCAATCCGTCTGACCATTCAAGAGGTAGAGCTGAACATAGGGCGGCTGAGCCAATAATGGCCCGTAATTCATTGGCTGTAGCCTACCTCACAAAAGGCCACACGGGGAGCTCCGTATTGTCCTTCTGGCCGCGCAGTGAGGCAGCTAGGTTGACGACCCCCTAGCTATAGCTGGGCTTTGAGAACTCGGCGATGCTGTGTAACGTCCAGTAGGCCATTGAATCCCCAGAGCAGTCGGAGGTGGCCGGAATCGGCAAAGAAGGGGGACGACATGTAGGAAGCGGACGTTGTCGTCTCGTGTTACTCGGCTCTTACGCTTTCGCGAGCGGTCAGCAAAGTGCTGGCAATGTTTCCTCAAGGCGACGAGCAGCATACCTTAAGTGGCTACTGTAACTTTCGAGTTTGATCCGGGAGGGTGGTTCAGGACCTCGAAAAGCCGTCGGTAGAGCTGGTATCCTTCTGACACAATGACTAATTCATTCATTTCGATGAACTACAGTTTCTATCGAGGTGGACTGTGCTGTTTCGTTACAGCTCTGGTTATCTAGAATGACCCTCTCGCGTCTCTTAACTCCCGAGCCGGTGCTTTAGGCTCTGCTCTGTAGACAGAGCGGGTAGCCGGAATTCGCATAACTCTTGGGGACTGCGGCCTGGCCCAATTGTTGAGTGTTGAGATAGGTCACTGCGGACACGGCCTTTGCCTATACAATTCGCAATGTTAGCGCCAGATGCGGTTGCGCAGCTGGCTAACGTTCGAACATAGCTTCACTTCTGTAGCACGTCGCCTAAATCTGCACTGCCAACTTAGGCACGGTTGGGAGGTAGTGTATGAACTCAATAATACGGTGGTATTAATTTGAATGTGAAATAGGCTTTATACCTCGGCAGATACGTGGCCAGGCGCATGAAACGACAACACTAAAGATTTAAATTCAAGTTAACAGCAAGATTTTCGTCATTCTCGGCCGTTGCGGTTCTATTATCCTTTAACAATAGTTATATATGAACTACCTGATGGACGCACCTCGTCAACGAGCTTGTACATCAGTCGTCCAAGCTACCCCCCGACGCCACGCTGATTGTTTCTTTTTTTAGCCTCCCATATCCTCGTACATAATTGATGAGTTGGTTGCACCTTCACGACCGGAATTCGCGCTCTTCCCGCCATGAAACAAGTACCGCAAACAATCGCGTTTACTGTAGACAGTTCATGCGTCAGCCGTCAACTGGTTTGCACGTGTCGAAGTTACTTAGTTATCTGGAACTCCTTGCAAACCGGGTTCATGTGCCTGCTAATGGTTTCTGTGGTCCCGACAGCGCCGACGCCTCCAGAGGCTAACTCACGCATAGTATTCGAAAGACCTATTGGGTGGGAGCCAACCGAGCCGGACTTACTTCGCCGGCTGTCATGGGAGCGCGAGCGTATGCAGCAGCCCCGTAGCGCAGCACATTTAGTAGGATGGCGAGAACCACTCCGCGGACACGGAAACATTCTGGTTACAGATGGTTGGACTCGACCATGCACTAACTCACAATAGATTTGACCATTACATCTGAGAGAGCCATTGACGGCCTAAGGCTTCTAGAATAAGCTATCGGACCACAGCTCTCCCACCTACGTCATACGACTAGGCCCAGTTCCAACTTCGTGTTCAACAAGTCCTTAGCTGTGTAGGGAAAGGACTATCACCGCGTCCAGGGTCTAGTCATTCGCGGTGTCGACTTATGAACCGGCTCTGGAGGTGGCCTGTCGCAATCGGCCATAGGTACCTATAGACATACGAGACGATGTTTCATGAGGGTGACTCATTGGACGCGACTAAACTAGGATAAGATATAGGTAGGGTCCCTGTGATTGAGCCTTGCAACCGGATTTTTATAACTGCGTGCAGTTATTGGAAAGCAGTACATGCGCGTAGTCCTCATACAGAGTTCATATACGTCGTTTGTTGCCATTGCCAATTTTGCCGCGATGCTGTATCTGAACGCCGCCATAATACTCTTGGTCGCTGGGATTATGTTACTTAGCGGGGCGCCAGTATAGTATTCGACCAAGAAAGCAAGGGTGGATGGGCCTCCAAGGAGTTAAGATGTAGGCCGCGGTCAGCTCCCGGTAGAATAGGCACTAGTAGCACGCAGGGTGGGTCATTTCAAGGTGGAGAATATTGGCGCGAAACCGTTGATATGCACCGCCAGTGTTCTGCTTCCTTTTGCCGTTCCTCTGTCAGATCTAAGGTTGACACTTCAAACCATATGAGGGGTTCTAATGCCGGAAACCATCTCTATGGTTCAGATTTGACAAGACTTACCGGTGGTACCAAGCGCTTGGTGCAACGACGATGGCCCACACTGACCAGGTACCACTGTCTTCTTCGCGACCCTGGAGCCAGGGATCAGGGGACGCACTCTGTGGAGGAGTGAACAGTCGACATCAGTAGATTATTGGGATTGTACCTAAATAGCAGTGAACGAAGGCTCAAATATTTGACTTCTGTACGGAGAGCCGTATCAGAGTACAAACTAAATCCAGCCATATTTAGACTTTAACGGTTACATCTTGGGCTCACCTGAGTTCGACTCGGGAGGCGGGACACTGAGCTAGATCTCCGAACAATTCTTCCGGCAATTGGCTTAACTCTGTACAAGCACGTGTTCAAGTTGAGATACGCAGTCGCCCGTGAGCACTTTGATGGACAGGGAAAACCGTGTAGCGCTTAGTAGCGCAGACTGCATAGCGCTCTCTACTAGGCCTAATCGCATCCAAACCACCCCTAAAGAGGGAAGAGACCACGCGCCGGCGCGGTCCCGCAGCGTCAGTGCGTTGTAGCCATTCGGTCGGCCAACCGAAGGACACGCCCGGGACTTTGGTGTAAGCCGTTTAGCACCATGGTAGTCGGTCACGTTGGGGTTGACATATCACTGTCTTGGCCGCAGCAAGCGTCTCACTTTATATTAGGGGGATATGCTCTTTAACATCGTATGTTTCCGACGCTGGTTTGTAACGAACAAAAGCTTCATGATTGCCTCAGAACAAAGCATGACTGAAGTAGTTATTTCACATATAGGCCCTCGTAGCTTATGCCATGTGTATGAGTCAAGGTTTGCCATGAAGATCCGACCGCCCCTAAAAGTCAGTAATCCATAGGTATGGGGGACCTGTCCGTCTCGCGCCTAGACACCAATCCGACAATCAATTACGTGGCTCCGCACCTCTGCAGCAGTATAATTAGGGCTGTCCGCGTAGGGCTGAAGTATTGCTCTTTTTGACACGCGTGCTAATGGTGTCTGCCTGAGGCCATCCGGACGGAAACCGTCTAGACGCCAGCAATCAGCCTCTGGGGCCGAACATCTCTCATTACGGGTCTTAAATTGATGTATTACGTTAGATCGCGGGGTATGTCAACGTAGTTGCTCCCACGGTTCATTTCTGTAACAGGGGAGCCCCGAACTGTCACGAGTCTGAGACGGGTGACTGCCTAGATCTGGCTGTTGGTCTAACAAAGTGGGCATAGGCTAGTCTGTAGGGCGATCGGATGATTATAAGATCTACAGTACAAGAATTTGTGGCGCCACCCTTTATAGAATGCTCACTATTAGTACGAGGCGTCACCATACAATGCGAATATTTGCGGAGCCTCCCCTGAAGGCGTGCAATCCGGCAATTAAATTCTGGCTCTCGGGCCCGAAGATTGGTCCGGCATAGTCAGTGAAGCTCAGTAATCGTATTACAAAGGAAATCATCTCGTGATATTTATGCAGTAGAAAACCTACCGTAGCGGACTACAGTCCTTACGCTCAGCCCTTGATTCCGGACAACTATTGATCTTCTCCCAGGAGAGAGTTGACCGTACTCGCGGCTAAGTCGTTAGATAGGAAGATGCGTAGACGCAATGGGCTCGTTATAGTACGGCCCAAAATAAGCTGGCACATAGCATACGGTCCTGCGTTAGGTGGTCTTGGATCCATTTATAGCGCCTATTAAGCGCTACAGCGATAACTCGGAGAACACTGGACGGACCGGGGGAAAAGTAATAATTTTTCCGATCTTAAGAGATCAATAGAACAGGGTCGAGTCAGTAATCGCTACCCCACAATAAAGGCCGCTTGTTCTCAATCGGCATTTTAGGGGGGTTGAGATCTAAAGGAAACTAGTGCCGTAGTAAGCGTCACCATAGACCAGGATGTCCGCACGCGCGAGATGTTAAGCCTTCAAACAAACTTAGTCACTACTACCATCTGCGACCCCTATATGATGAGCTGCAGCGCGGAATGTAATTGAGGAGCCTAATTTTCGGTGGGGAGCCGGTTGACGTGAAAGGCGATGGTCTCGCTGGGTAACCAGACAAGGCTAATAGCTATCGTGCTCCCTACTGGATTACGCCACCCCTCAGGTTCCGAGGGCCCGGCCAAACTATGTTGTGCTCTTTGTACTAGTATAGACAGTGTAGATTTCAAAACCCGGGTGTCACCTAGGGCGCTCATTCCCAGTACGCTGGGTGGTGACGTAGATCATGGAACCACTACGAGATTGTGTGCAGCTAAATGTATTCGCGTGTTAAGCCCGGTACAGCCCCATGAGAACATTTAGCTATCGTGATTTAAAGTGTACACCAAAGGAATTTCTGTATCTACGGGCTTCGCAGACGAAATTACTCACTCTATTCCACGTTGGGCGGTGTTAGGCGCCCTGCGACCGGCTGGGTATAAGGGGGAGGACCAGTAGCATACACTCATCATCATTCGCTATATCCGATAGGAGGGGCAGGTCATCCGTCGGTAACTCTGATGCAGGCCCCACCCAACAGGTGACACTCTCAACCAATGTGGGCTGGGTTGCATGTTACCGCCTTTTCAAGCGACGTATTCACCTCTTCCAGGCTATATCAGTTGCGCAACAGCCACGACTCTGAAACCTCCTTCCGGGCCCACCTAGGCACGCTGAGAGTCGGAGAGAACAACTTCCTTCTTCGCCCTTTGTTAGTTCTGAAGTCACGCGGGTCAGGAGATCGTTGCCGAAGCGTGGAAACTGACATCGTGTTGATAAATTAGGCGCCGGTCCATCTTTGTTAAGTTTAGGGTAGTAATTGCGCTTGCCTCGCAACTAATCTGGACCCACAACAAGCATCTTATGAGATCTCAACATGGGACCAAAAACATAAATATCATTATTGAGGGGAACGGTATAGATGAAGGTCAAATTTGATATTAAAGATGTAAAGAGTGTGGCAGTGGGGAAGTGGGTCAGACAACTATACCGCAACTAACCCCTTTTAAAGTGTAACATGACCCGTTGGTCCCGGCTCTACGCGCCTCTTTCGAATTACGTACGCCCACACTTTGTCGTTTACGTCCTTTCCGAGATAAACTGTAAGGAGGGGCACTGATCCCTGACGCGGGCAAAATTCACGATTTACAGGGTTGGACTACCTGCCCTTCAGTACAAATCCCATCTTTACCGGACCTCGGAGCCTGATTAGCTACAAACTCACAGATAAGCTGACGACGACCGCACCATTCTATACAGCCGAATTAAGCCCAACCTTGTATCTGGGCGTTCCAAAGCAAATACGAGCCTAGTAAGCAAAGCGCCGCTAACTAGACTTGCACAGTGAGCAAACATGGAAGCGTATGTCAGTGATATTCCCCCCGTCATTCCATCGGAGTTATCCTTAGATATAATAGCAGAATAATTAAAGCCTCATTGTGGTCATTAGCCTCCGCGGCCCTGCCTCACCAAGCCCATACGCGGCGGCGGAATCACGTTGGAAGTGCAGCAAGGATCGTGCCTTATGCGTGATTAGCAGTTGCTTCGGTGATATCAGTATAAGGCCAGTACTTCTCCTCGGCACTCCCTCCCTATATAGTAAGATTATTTTGGGCTAGATACTGATTTGGAGCGCCAGAAGCAAGCTGGAAATCCGAATTCGACAAGTATATCGAGGCGGCTGACGAGCTAACGCGCGCTACCCCGCCCGCCCTCGTACCCATCCTTTGTGCACAGTGCGAGGACCCTCCGCCTAATCAACCTTCCCCCTATTTGTCTCTTAACTAAAAATGCGAATCGTCGGCACACAACAAATTCTCTACTGGTAGCCTCATGCCTAACCGCATTGGAAGTATTTGCTGTAAGTCTTGAGTACCAATCAAGGGTTCTGCACGCTGTGTCGCCCCTCGCTAGCTTATCCTGGCGGGTGTCAATGTCAGTGCATCTTATCAATCAGTCTTCGGCCTAACGAGAACACAGTGGCGACAACACTGGCCACACATGAAAGTGGAGGAAGTCGTCGACTCCAGTCTGAAAGCGCTCTGGACATGAAGAGGTTGTTTCGAAGTCGACCACAGTGTCTTAGGCGCCTTTACTGGTGGAAGTAGGGGGGTAAGAACTAAGATTACCTTGCAGTAGGGTTTAGGCCATAGGCATACTGACTTTTTAGAAATAAGTACCCACGGCTTTAATGGACACAGCCTTTCCGATCTCCCGGCTGTCAGAGAGCTGTTGAGTGTGACTCCACCTGAATAGGCCAGAATACCATATAGGCGTCAACCCAATAGGCACACAGATCTGCAAGTGGTTGCGGCGTGGCGATGGTACACCACCAGGTTAGTAGTCCCCGCACGCGTTAGGCCACCAGACAACTATCAATCCTGATTACTGGCCAGTTTCGGCTCAATTCCTTACTACAGGTGCTGTCCAACTCGGCTCTTCTACTATAGGGAATTCAATACGGGTTTCACGACACAAAAGGGTTTTTCGTCTATAATGACAATTTGACCAGACCCAGCTATTCGACTATAAGTATAGGGCAATAGCCGTGTGTTGACAGTGGGGAAGAATTATGGATCACCTCAGACAGACAAAGCTGCATAACCTCACCAAGCTATCTTGGAGCAAAGGGCCTTGGGGCACCTGTCGAGGTCATTCAGCACCACACTCAGCCATTCCTGAGATGTCACCACGCGCCATACCCTAGGGGGTTTGTATCTACCTCAGTCAGCTTGCCTTCTCGCGCTGCGACATGTGCCCCGTTCGGAGCGCTTAGGCAACATGTGCCATTAATCGGGAGTCGGGTTGGTGGGTTAGCCCCGGCCTAATTAGTGTGTAGTCTTGATTGATCATGCGCGGATGTCCTCGAGTTGTTATCAGTGCAACAACTATGTACGCCCTCTCGTAAGCTCAACGGAGGAGTTTTATTTGGGTTGTCACGCTAACTTGTGCGTGTGTAGCTGGACTATAACGTGGGCTTGCCCCCCAATTGCGGGCCTTTGGTGGTGAGCAGAGCGATGCTCGCAATGAGCCGGAGTCTAAT
		</sequence>
    <sequence><taxon idref="Location_2_4_1|42.44426583229527"/>
			GCGAGGCGTAACTATCACGTAAGCCGAATCCTCAGAGAATCTTGTTGGCACTCGACTTTTGACGTTGCAGAAACCGCTCGCCGACGACCCTCTCTCAGTTCGGGCCTAGCCAGGCGCGGGAGCAGTGAGTTGGGTGTCAACGAACAACGCCGGTCTAAGATTCTCCAGGCCGTAAGTTCTGAGCTGCTTGAGGTTCGTCGGCTGGCCGGGCACTCCTGTTTTAGGACTGGGCACTGGACATAACACTCCCCTCCAGGTCGGTGAGAGTAATGGTTGACGAGTCTGGTGGCACGGACAAACCTTATGAGTTTGGTCGAACGTGCAACGGCTCTAGATGTGTTCTCCGCCTACATGCCCCTCATGTTCCAGGTGACTGGGGATATCTGAGACGCAGTCAGGATACCGGCGCCAAATATATCGGAGACTACCTCCCAGCTCCGAATGAGAAGCAATAGCTGGGAAGTCACGTGGTACATACTGGACGTTCTGAGTCGATGTTCCCTTGCATTCTTGTCTCGGAAAGACTGTTTTCATAGAAATCAATCCGATTGGTCTTCTGGCATACACTATTGGCTGAATACCGGTTGAATGCTCGTATCTCTGTCTCAATATCGGTACACTCCAGAGAGTGTCAGTTCTGCAAGCGGCTAAGGTCAGACCCGCCCACCACGAGTTTACGGCTGAGTGCAATGGGTATCATCAGGAAGGCATGTCGATTAGGGATTCCCGGTCTCTAGTCGTGTGCATTGACGGCTGGGACTTCATACAGAGAGATGATTACTGGGCCTCTACTGACGGTCCCTTTCGCGCAGTAATTGCCCGGCTCCACAGGCCAAGGACTAGATCAATGAGTTTTGGACGTACAAATTGTGGGAGGGTGACCCAAGTAGTGGACAATGGAAGGCAACGCACGACTATAAGTCTCACGTTCCACCAACTTGAGCAGTGTCCTCTAACACCTTTGAATTCAACGGAGACGCTTTCCTGCTGCCCGAGCCGCGCACTCCTCAGTCCGGCTCTGGCCGTTCCGTATGGAGCCTCTTTAACAACCGAGGTTCTTACTGGTCTCCTCTTACCCCGGTACTTACTTAAGCGTACTTATGTAATTGGTCTACAATCGCTCTCTATGGATATCCAGTAGGATAATCTGAAGAGGGTGCTCGGTCCCCCGGTTCCCACTCCGAGAGACATCGCAGGGCTCTTACTACTTTAATATGTGTGCCCTATTGAGAACATCGGTCGATGGATGTATGTCCTTGGCCTCGCAAGAACACGAGGTGGTCAACACCGGTATTGCTGTATTTACCTCATGTTGGTTTCTCCGGCTCCCATGGGCACGCACTGCAGAGTCTGCCCGCTGTGCGACTAAAATTTAACACGTTTATGTTTATAAAACAAGTTGTATAATGTTTCGGCGAAGTAGGGGATTGACAGTCGGTCTTGATCTACGATATGGTGGAGCTCTGGTTAAGGCCACTAAAATTCAGGTTCGGGGAAGATGTAAGACGCCCGTTCCGTTTGGTTGGGATTTTAAATCCGCTACCCGTTCACTTAAGGAAGAAGTGAGTTGTACCGTCAACTGGAGTCTGACCATGCTGTCGCTATTGATAAGAGCATTGGAAAAGGACATAACCTCTCCTGCTTTATCGAGGACAATGAGTGACGATAACGTTTCTCTGAACACTGTGCATATAACACTAATGTACTCTCGTCCCCTAGGAATTGGTAGTGCCCAGTTACCGGCTGGTAGAAGCTTACACGGCGAGGTAGCCTGAAGCCGTTAGCTAGAGGGGTAAAATCTACAAGACGTCACGTAAGACCAGGGACAAATTCGAGTTTGCACCCTTGTGACCCCGCTCCCTTAATACCGTCGTTTCTCATGAATTTTATTGAGCTAGGTCGAGAGTAAGGATGTAACTCCAGGCGTGTACCGACACTTAATGTATGGCATGACGTGTCTCACGTGATTGCGCCCTGAGATCATCACATAGCGTAGTTACGTTTGCGCATGGTACGCGTCTCCAAAGCGGCAAACTGCACCCCCCGGTACCCTTGTAGGATGCAAATCCTCCTTCCTGTACCCTACGCATTAGGTCTAACACCCCGGTGTTAACATTAGACGGCGAAGTATCGCAAAAACAGCGTTGAAATAAGAACCAAAGCGGACTGATCGTGTTATTGGTCGGCCTCCCTTTCGGAATGAGACTCCCCAACCCCAGTTCACACGGTGGACGCAGGTTAAATGCATATACCCGTGCGGAAGCTGTGTCAGAGCGGTCGGTCTGTTAAACCGTACACTGCGTTGACCAGTTATAATACTCTCTGCAACGCTCAACTGGATACGATCACATATGACAGAGTTCTAACCTACCCTTCTCGGGAGAATACTCTACTACATTGGTCGCGGGATGAAATGCCATCACCGAAGACTAACAGCGTGTACGGGCTTTCACAATACGTTATTGATATTCTCCAATGCTCAGCAGTCCGAAACACCCTAATGCAAAAGGCATAAGTTACAGATCGACACTCCGGTCGGAATGTGAATGAAAGTCGGAGGCTGCCCTAGCTTATCCAGGTTGGCCGTTTAATTACTAGTGCAATTGGGTCTTTATTCGGTCGGGCAAAACTAATCACGTACAAGCTGCAAGTCAGGCCGTAAAATATTATTGAAAGAGTCGTGGTAAAAAAGTGCTCGAAAAGCCCTGTGAGGCACGTTCTTCTACTACCTCAGAGACATCTGTGCGCGATCACGTGAGGCTTGGACCCCTAACCCAATCAACGATCTAAGCCCCCGTGCCATATCGCCCCCGCCGCCACAGGCACTCTGAGCGCTTTACTGTGTTGCGAACGCTATTGACCGGCGGTTCTAATATGGTGACTGCATTCCCACGACTACATGCTACACGCTTTCAATACAGACACGTCCCATGTGAGAAGACAGACGTGGTGTGTGTTAGGGTGAGTTCCCACGGGCGCAGAGATGGCTAGGTTCGAGTAGGCCCCTATTTAATATTGCTAGTTACGATAAGCACACATTGCACTCTGGTATGGTCTACTCATGGGGCGCCGGCGACAAGCGGAGTAGACTTAAAGAATTTGGCTTGTGAAAAGAGCATCCGCTCTAGTTCCCAGTTTAAATCCCTAATTCGGACCCAATCCGATTTCTGAGCAGCCTGAGTAATCCTTTACTATAATGGTATCTGGATAGTAAGCGCTCTCAGGAGCTTGATTGTTCACGCGCGAATGGGTCGCCGGGTCCGGAAGATAGTGATGTCCGTACTACCATCCCAAAAGATCGTATGCGGGTCTTGAATGCCTACTTAATGGGAGGTGAAAGGCCCCCGTGGTTAATTACTGCTATACCACCGTATTAAAGGACGAATAACACCGCTTCTGGCGCGGAAGCCGGCTTGAGCTGGGACACCCAGTGGAATGAATAGTTAATTGAAAACGTCTTGCCGGGCGATGCAGGTTGTGTGTGGCCTTCGGCTTGCGGTACGGCTATGTAGTTCCTGCTCGGGTCACTCGATGCTCACTCGTGTTGCGAAGAACCTTCGCGGCGTATGTCTTCCACGTACAGAGATGTTTCCGACGCTGACAAGATCGCCTCTGGAACCAGATTGAAGTGATAGTTAGACCTTGGTTGTGGAGATCGCGAGTGTAGGTCGGTTCGAACCGCGGAAAGTTATACTTTGCCTCAGTGTCGAGGCACTATGCCTGTCATAGGCCGGGTTAGCCAGTGCAGAGCCAAGATTCACGGTTAGCTGTAATGAAGCGTGACGACGGATAAGTAGGTCTGTGTACCTCTTTGGAGGGCAATGCCGCTCCGATGGGTGACCCTCTGAATACACCGACTGCGGATTATATGAGGGCTTCCCTTGATACAGTAAAGTAGTAGACGTTCCTGTCTTTATCGAGATGATCAAGGCCAAGTCACCGGGTTCTTCGGAGCGCATTAGCGAGTACTAGATACAAAAGCCTCTCAGGACAATCTCCTTGCGGGTTGTGGACCGGCTATCTTGTGACGGTGGCGCGAGGTGGTGACTAACCGGGCAACTAGAAATGAACAGCAAATTCACAGCGGCCTGATCTGGTAACTGATCCACACTGATTATATCGTCTACAATAGGAAACCGGATCTGATGCTAAGTAATCGGGACGCCTCCGGACTAGTTGCTGCTGAGGCGGCTGTGGTCGAGTTCATGCGGAGTCCCGAATGTTATTTGCAAGAAACAAAATACGTTGAGGCGGCCTATACGTTAATTACTACCGCCGATCAGAACGACTCCTCAGGCCTTGGTTCTACTATCGATCCTCGACTGTGTAGATAATCACGCAGGTCCGATTTACTCCTCCTATTTTACATATAATCTATTCGAGAGCCACGGTGGTTAGCAGTCTTAGTAGTTTTTATCTTGAAGATTTTCTCCATGTGGTTGGGCACCGAAACAAAGATCTACCTCGCCTCCATCTAGCGAGGTCCGCCGCGCGTGTGAGCGTGCCTTTCACAAACAGTGGACAGGATAGTGCAGTCACACAAGGTTGGGCGCAGCTCCAGTTGCTCATTCGTGTTCCGAGTACACACTCTACCATAAACCGCTGCCACAGGGATAATTCGTCCCTATATGAATGTGCAATGCTCGGGGGAGGCTATTTAATTATGAGCCGTTTCGCGTGCGTAGCTGAGTATGAGTAGACGGAAGGAACTGTATTGCTCTACATGAACAGACTACCGTCGGCCTGTTTCTGTGTCATAGCTATTCTCAAATGGGGCAGTTGTGAAGACTCTTGGCTTTAGATATACGTAGGGCACGGTTGTAGTATCAGTGGGACCAGGTATGATAAATCCCCCTGCTGCATGACCAGAGTGTACCTTGCCATGTTCTCTGTTACAGCCACTTTACATAGACGCTTAAGGCTTGCTACGGGCACTGGAAAAACCCTAGGGATACTAATCCATGGATTATCGTGAAAAATTCATCAGTCATCCATATCGTTGGGCGTGACCCTCGGGGTTTCCAACTAGCGGATTATAAAGGGTAATCGCCATGTGATTAAGTCCAGAGTTATATACCATATTTAGAGCAGTGGTCCCTGACCACCGACAATGAATTCAAGCTATACCAGAAATGTGCGTGCTTCAGCAGCACGTCGCCAACCGGCCTACGCAATTGCCAATAACCCGTGGTTCCACTACTTCAATGCGCCAGGCTAGCTGGGATTTCCAGACACCCAGGGAGCGTTCCCGAAACAGTCCCGCTTATAATCATATCAGATTAGCAAACCCTGTAGGCCGTTTAGCCCGCGGAATTGCATGGATCAGCCTCGTTATGTACACGGGACAGCGCGGTTTCCATCAATGCTCTCTGGTCCAACCCCGCGTTGACAACTGACGGGTCCATGCACATAGTAGCAACCGTCATATGTGGGTATTGAAACAGGTCTAACGATCTTCTTCCAGCCAGGTATGACCCGAGGCGTGGAACACCTCAAATGATGAAGGAGGCGCGAGCGTGGTGCAAATGGGCGGCCGTTTGTCTTTGGGTGTGTTGTTACGCATTACTCGGAATCTGGGGATTCTCAGAAGCACCAGACCTATGGGGAAGCAGCCCCATTAGCCTGGCTCCGTGCTGTCCACCTCTTTGGATGGGCAAGGAGAAGGGGACGTTATCCGCCCACTGTGGTAGGAATCTGTCAGTGCTGGCGGAGGGGGGGGATAGTTCAAGCTCCCCTGCACCTTTGGTGGTCAGCGTATCAGTTCAACAGAAGATAGATCGTAGCACCGATCATATGATTCATGGTACTCATCAATACCGCCGAAGCAGCATTTCACGCAGAATCCAGACTGCTCGGGTTAGCCGCGGCGTGTTGCACTAGCATCACTCAGCATAGGCGGTCAATTTAAATACAAACGCCATCACGGTACGTCAGCTTAAATGTCGCCCTACCCGCCCTGCCGATACAACATGGGTTACGATACTAGACCCAGGTGGTAACCCAGCTAAAGCGCGTCTTGTCAGAAGTTCGCTCGAATGACGATGCTGCCATGTGGGGTTAAAGATGCGGTCCATGACCAACCCGGGGGCCGATATAAGAGGCTTGGGTTTACCTGCCAGTGTTACGAAGTCCACCAAGTGGGTCTACGCCTGAATACGTGATCGGATATTGCCGTCGGACTATTCATTATAGACAATAGCTTCGGTGAGCCCAGCATTCGGTTCCGGGTGTGCGCCCACCTCGGCTATAGTCGCATAGACGTGCGTGTTGTCAGGGCAACGGCGAAAAGACCCGAACCCGATAATATATGGGGACCAGTAGCACGATCTTCAATCCCTGAGTTAACCCATCCGCGGTTGTCTCAGAAATACCCCAACGGCCAACAGTATCTACGTTTAACCTTTCCGTGCCCCGGTCGCTGCGGATAGGAGTCGAGCCTGAGCGTTAGTAATCATACTCTAGTACAGTTGCAGTGAGCTGAGCACAAGTGGGCCAATTATGGCACGGTAAACAAGGTAGTGTAACCGGAGTACATTGAGACAAGCAGCTCTGTGACCAAGTGCGTCCGGCATACTCGTGTGCTCAGAGTATTCGCGGTTGAGATGCAGCTGAGGCTTTATAAGCAATCGGTTTCTTCTAAACTCTTGGATTTCTTATCTTAGATACTACAGTAAAAGGGCCAGACACGCCGCTGGCAATCCGTCTGACCATTCAAGAGGTAGAGCTGAACATAGGGCGGCTGAGCCAATAATGGCCCGTAATTCATTGGCTGTAGCCTACCTCACAAAAGGCCACACGGGGAGCTCCGTATTGTCCTTCTGGCCGCGCAGTGAGGCAGCTAGGTTGACGACCCCCTAGCTATAGCTGGGCTTTGAGAACTCGGCGATGCTGTGTAACGTCCAGTAGGCCATTGAATCCCCAGAGCAGTCGGAGGTGGCCGGAATCGGCAAAGAAGGGGGACGACATGTAGGAAGCGGACGTTGTCGTCTCGTGTTACTCGGCTCTTACGCTTTCGCGAGCGGTCAGCAAAGTGCTGGCAATGTTTCCTCAAGGCGACGAGCAGCATACCTTAAGTGGCTACTGTAACTTTCGAGTTTGATCCGGGAGGGTGGTTCAGGACCTCGAAAAGCCGTCGGTAGAGCTGGTATCCTTCTGACACAATGACTAATTCATTCATTTCGATGAACTACAGTTTCTATCGAGGTGGACTGTGCTGTTTCGTTACAGCTCTGGTTATCTAGAATGACCCTCTCGCGTCTCTTAACTCCCGAGCCGGTGCTTTAGGCTCTGCTCTGTAGACAGAGCGGGTAGCCGGAATTCGCATAACTCTTGGGGACTGCGGCCTGGCCCAATTGTTGAGTGTTGAGATAGGTCACTGCGGACACGGCCTTTGCCTATACAATTCGCAATGTTAGCGCCAGATGCGGTTGCGCAGCTGGCTAACGTTCGAACATAGCTTCACTTCTGTAGCACGTCGCCTAAATCTGCACTGCCAACTTAGGCACGGTTGGGAGGTAGTGTATGAACTCAATAATACGGTGGTATTAATTTGAATGTGAAATAGGCTTTATACCTCGGCAGATACGTGGCCAGGCGCATGAAACGACAACACTAAAGATTTAAATTCAAGTTAACAGCAAGATTTTCGTCATTCTCGGCCGTTGCGGTTCTATTATCCTTTAACAATAGTTATATATGAACTACCTGATGGACGCACCTCGTCAACGAGCTTGTACATCAGTCGTCCAAGCTACCCCCCGACGCCACGCTGATTGTTTCTTTTTTTAGCCTCCCATATCCTCGTACATAATTGATGAGTTGGTTGCACCTTCACGACCGGAATTCGCGCTCTTCCCGCCATGAAACAAGTACCGCAAACAATCGCGTTTACTGTAGACAGTTCATGCGTCAGCCGTCAACTGGTTTGCACGTGTCGAAGTTACTTAGTTATCTGGAACTCCTTGCAAACCGGGTTCATGTGCCTGCTAATGGTTTCTGTGGTCCCGACAGCGCCGACGCCTCCAGAGGCTAACTCACGCATAGTATTCGAAAGACCTATTGGGTGGGAGCCAACCGAGCCGGACTTACTTCGCCGGCTGTCATGGGAGCGCGAGCGTATGCAGCAGCCCCGTAGCGCAGCACATTTAGTAGGATGGCGAGAACCACTCCGCGGACACGGAAACATTCTGGTTACAGATGGTTGGACTCGACCATGCACTAACTCACAATAGATTTGACCATTACATCTGAGAGAGCCATTGACGGCCTAAGGCTTCTAGAATAAGCTATCGGACCACAGCTCTCCCACCTACGTCATACGACTAGGCCCAGTTCCAACTTCGTGTTCAACAAGTCCTTAGCTGTGTAGGGAAAGGACTATCACCGCGTCCAGGGTCTAGTCATTCGCGGTGTCGACTTATGAACCGGCTCTGGAGGTGGCCTGTCGCAATCGGCCATAGGTACCTATAGACATACGAGACGATGTTTCATGAGGGTGACTCATTGGACGCGACTAAACTAGGATAAGATATAGGTAGGGTCCCTGTGATTGAGCCTTGCAACCGGATTTTTATAACTGCGTGCAGTTATTGGAAAGCAGTACATGCGCGTAGTCCTCATACAGAGTTCATATACGTCGTTTGTTGCCATTGCCAATTTTGCCGCGATGCTGTATCTGAACGCCGCCATAATACTCTTGGTCGCTGGGATTATGTTACTTAGCGGGGCGCCAGTATAGTATTCGACCAAGAAAGCAAGGGTGGATGGGCCTCCAAGGAGTTAAGATGTAGGCCGCGGTCAGCTCCCGGTAGAATAGGCACTAGTAGCACGCAGGGTGGGTCATTTCAAGGTGGAGAATATTGGCGCGAAACCGTTGATATGCACCGCCAGTGTTCTGCTTCCTTTTGCCGTTCCTCTGTCAGATCTAAGGTTGACACTTCAAACCATATGAGGGGTTCTAATGCCGGAAACCATCTCTATGGTTCAGATTTGACAAGACTTACCGGTGGTACCAAGCGCTTGGTGCAACGACGATGGCTCACACTGACCAGGTACCACTGTCTTCTTCGCGACCCTGGAGCCAGGGATCAGGGGACGCACTCTGTGGAGGAGTGAACAGTCGACATCAGTAGATTATTGGGATTGTACCTAAATAGCAGTGAACGAAGGCTCAAATATTTGACTTCTGTACGGAGAGCCGTATCAGAGTACAAACTAAATCCAGCCATATTTAGACTTTAACGGTTACATCTTGGGCTCACCTGAGTTCGACTCGGGAGGCGGGACACTGAGCTAGATCTCCGAACAATTCTTCCGGCAATTGGCTTAACTCTGTACAAGCACGTGTTCAAGTTGAGATACGCAGTCGCCCGTGAGCACTTTGATGGACAGGGAAAACCGTGTAGCGCTTAGTAGCGCAGACTGCATAGCGCTCTCTACTAGGCCTAATCGCATCCAAACCACCCCTAAAGAGGGAAGAGACCACGCGCCGGCGCGGTCCCGCAGCGTCAGTGCGTTGTAGCCATTCGGTCGGCCAACCGAAGGACACGCCCGGGACTTTGGTGTAAGCCGTTTAGCACCATGGTAGTCGGTCACGTTGGGGTTGACATATCACTGTCTTGGCCGCAGCAAGCGTCTCACTTTATATTAGGGGGATATGCTCTTTAACATCGTATGTTTCCGACGCTGGTTTGTAACGAACAAAAGCTTCATGATTGCCTCAGAACAAAGCATGACTGAAGTAGTTATTTCACATATAGGCCCTCGTAGCTTATGCCATGTGTATGAGTCAAGGTTTGCCATGAAGATCCGACCGCCCCTAAAAGTCAGTAATCCATAGGTATGGGGGACCTGTCCGTCTCGCGCCTAGACACCAATCCGACAATCAATTACGTGGCTCCGCACCTCTGCAGCAGTATAATTAGGGCTGTCCGCGTAGGGCTGAAGTATTGCTCTTTTTGACACGCGTGCTAATGGTGTCTGCCTGAGGCCATCCGGACGGAAACCGTCTAGACGCCAGCAATCAGCCTCTGGGGCCGAACATCTCTCATTACGGGTCTTAAATTGATGTATTACGTTAGATCGCGGGGTATGTCAACGTAGTTGCTCCCACGGTTCATTTCTGTAACAGGGGAGCCCCGAACTGTCACGAGTCTGAGACGGGTGACTGCCTAGATCTGGCTGTTGGTCTAACAAAGTGGGCATAGGCTAGTCTGTAGGGCGATCGGATGATTATAAGATCTACAGTACAAGAATTTGTGGCGCCACCCTTTATAGAATGCTCACTATTAGTACGAGGCGTCACCATACAATGCGAATATTTGCGGAGCCTCCCCTGAAGGCGTGCAATCCGGCAATTAAATTCTGGCTCTCGGGCCCGAAGATTGGTCCGGCATAGTCAGTGAAGCTCAGTAATCGTATTACAAAGGAAATCATCTCGTGATATTTATGCAGTAGAAAACCTACCGTAGCGGACTACAGTCCTTACGCTCAGCCCTTGATTCCGGACAACTATTGATCTTCTCCCAGGAGAGAGTTGACCGTACTCGCGGCTAAGTCGTTAGATAGGAAGATGCGTAGACGCAATGGGCTCGTTATAGTACGGCCCAAAATAAGCTGGCACATAGCATACGGTCCTGCGTTAGGTGGTCTTGGATCCATTTATAGCGCCTATTAAGCGCTACAGCGATAACTCGGAGAACACTGGACGGACCGGGGGAAAAGTAATAATTTTTCCGATCTTAAGAGATCAATAGAACAGGGTCGAGTCAGTAATCGCTACCCCACAATAAAGGCCGCTTGTTCTCAATCGGCATTTTAGGGGGGTTGAGATCTAAAGGAAACTAGTGCCGTAGTAAGCGTCACCATAGACCAGGATGTCCGCACGCGCGAGATGTTAAGCCTTCAAACAAACTTAGTCACTACTACCATCTGCGACCCCTATATGATGAGCTGCAGCGCGGAATGTAATTGAGGAGCCTAATTTTCGGTGGGGAGCCGGTTGACGTGAAAGGCGATGGTCTCGCTGGGTAACCAGACAAGGCTAATAGCTATCGTGCTCCCTACTGGATTACGCCACCCCTCAGGTTCCGAGGGCCCGGCCAAACTATGTTGTGCTCTTTGTACTAGTATAGACAGTGTAGATTTCAAAACCCGGGTGTCACCTAGGGCGCTCATTCCCAGTACGCTGGGTGGTGACGTAGATCATGGAACCACTACGAGATTGTGTGCAGCTAAATGTATTCGCGTGTTAAGCCCGGTACAGCCCCATGAGAACATTTAGCTATCGTGATTTAAAGTGTACACCAAAGGAATTTCTGTATCTACGGGCTTCGCAGACGAAATTACTCACTCTATTCCACGTTGGGCGGTGTTAGGCGCCCTGCGACCGGCTGGGTATAAGGGGGAGGACCAGTAGCATACACTCATCATCATTCGCTATATCCGATAGGAGGGGCAGGTCATCCGTCGGTAACTCTGATGCAGGCCCCACCCAACAGGTGACACTCTCAACCAATGTGGGCTGGGTTGCATGTTACCGCCTTTTCAAGCGACGTATTCACCTCTTCCAGGCTATATCAGTTGCGCAACAGCCACGACTCTGAAACCTCCTTCCGGGCCCACCTAGGCACGCTGAGAGTCGGAGAGAACAACTTCCTTCTTCGCCCTTTGTTAGTTCTGAAGTCACGCGGGTCAGGAGATCGTTGCCGAAGCGTGGAAACTGACATCGTGTTGATAAATTAGGCGCCGGTCCATCTTTGTTAAGTTTAGGGTAGTAATTGCGCTTGCCTCGCAACTAATCTGGACCCACAACAAGCATCTTATGAGATCTCAACATGGGACCAAAAACATAAATATCATTATTGAGGGGAACGGTATAGATGAAGGTCAAATTTGATATTAAAGATGTAAAGAGTGTGGCAGTGGGGAAGTGGGTCAGACAACTATACCGCAACTAACCCCTTTTAAAGTGTAACATGACCCGTTGGTCCCGGCTCTACGCGCCTCTTTCGAATTACGTACGCCCACACTTTGTCGTTTACGTCCTTTCCGAGATAAACTGTAAGGAGGGGCACTGATCCCTGACGCGGGCAAAATTCACGATTTACAGGGTTGGACTACCTGCCCTTCAGTACAAATCCCATCTTTACCGGACCTCGGAGCCTGATTAGCTACAAACTCACAGATAAGCTGACGACGACCGCACCATTCTATACAGCCGAATTAAGCCCAACCTTGTATCTGGGCGTTCCAAAGCAAATACGAGCCTAGTAAGCAAAGCGCCGCTAACTAGACTTGCACAGTGAGCAAACATGGAAGCGTATGTCAGTGATATTCCCCCCGTCATTCCATCGGAGTTATCCTTAGATATAATAGCAGAATAATTAAAGCCTCATTGTGGTCATTAGCCTCCGCGGCCCTGCCTCACCAAGCCCATACGCGGCGGCGGAATCACGTTGGAAGTGCAGCAAGGATCGTGCCTTATGCGTGATTAGCAGTTGCTTCGGTGATATCAGTATAAGGCCAGTACTTCTCCTCGGCACTCCCTCCCTATATAGTAAGATTATTTTGGGCTAGATACTGATTTGGAGCGCCAGAAGCAAGCTGGAAATCCGAATTCGACAAGTATATCGAGGCGGCTGACGAGCTAACGCGCGCTACCCCGCCCGCCCTCGTACCCATCCTTTGTGCACAGTGCGAGGACCCTCCGCCTAATCAACCTTCCCCCTATTTGTCTCTTAACTAAAAATGCGAATCGTCGGCACACAACAAATTCTCTACTGGTAGCCTCATGCCTAACCGCATTGGAAGTATTTGCTGTAAGTCTTGAGTACCAATCAAGGGTTCTGCACGCTGTGTCGCCCCTCGCTAGCTTATCCTGGCGGGTGTCAATGTCAGTGCATCTTATCAATCAGTCTTCGGCCTAACGAGAACACAGTGGCGACAACACTGGCCACACATGAAAGTGGAGGAAGTCGTCGACTCCAGTCTGAAAGCGCTCTGGACATGAAGAGGTTGTTTCGAAGTCGACCACAGTGTCTTAGGCGCCTTTACTGGTGGAAGTAGGGGGGTAAGAACTAAGATTACCTTGCAGTAGGGTTTAGGCCATAGGCATACTGACTTTTTAGAAATAAGTACCCACGGCTTTAATGGACACAGCCTTTCCGATCTCCCGGCTGTCAGAGAGCTGTTGAGTGTGACTCCACCTGAATAGGCCAGAATACCATATAGGCGTCAACCCAATAGGCACACAGATCTGCAAGTGGTTGCGGCGTGGCGATGGTACACCACCAGGTTAGTAGTCCCCGCACGCGTTAGGCCACCAGACAACTATCAATCCTGATTACTGGCCAGTTTCGGCTCAATTCCTTACTACAGGTGCTGTCCAACTCGGCTCTTCTACTATAGGGAATTCAATACGGGTTTCACGACACAAAAGGGTTTTTCGTCTATAATGACAATTTGACCAGACCCAGCTATTCGACTATAAGTATAGGGCAATAGCCGTGTGTTGACAGTGGGGAAGAATTATGGATCACCTCAGACAGACAAAGCTGCATAACCTCACCAAGCTATCTTGGAGCAAAGGGCCTTGGGGCACCTGTCGAGGTCATTCAGCACCACACTCAGCCATTCCTGAGATGTCACCACGCGCCATACCCTAGGGGGTTTGTATCTACCTCAGTCAGCTTGCCTTCTCGCGCTGCGACATGTGCCCCGTTCGGAGCGCTTAGGCAACATGTGCCATTAATCGGGAGTCGGGTTGGTGGGTTAGCCCCGGCCTAATTAGTGTGTAGTCTTGATTGATCATGCGCGGATGTCCTCGAGTTGTTATCAGTGCAACAACTATGTACGCCCTCTCGTAAGCTCAACGGAGGAGTTTTATTTGGGTTGTCACGCTAACTTGTGCGTGTGTAGCTGGACTATAACGTGGGCTTGCCCCCCAATTGCGGGCCTTTGGTGGTGAGCAGAGCGATGCTCGCAATGAGCCGGAGTCTAAT
		</sequence>
    <sequence><taxon idref="Location_2_4_0|40.95924902427111"/>
			GCGAGGCGTAACTATCACGTAAGCCGAATCCTCAGAGAATCTTGTTGGCACTCGACTTTTGACGTTGCAGAAACCGCTCGCCGACGACCCTCTCTCAGTTCGGGCCTAGCCAGGCGCGGGAGCAGTGAGTTGGGTGTCAACGAACAACGCCGGTCTAAGATTCTCCAGGCCGTAAGTTCTGAGCTGCTTGAGGTTCGTCGGCTGGCCGGGCACTCCTGTTTTAGGACTGGGCACTGGACATAACACTCCCCTCCAGGTCGGTGAGAGTAATGGTTGACGAGTCTGGTGGCACGGACAAACCTTATGAGTTTGGTCGAACGTGCAACGGCTCTAGATGTGTTCTCCGCCTACATGCCCCTCATGTTCCAGGTGACTGGGGATATCTGAGACGCAGTCAGGATACCGGCGCCAAATATATCGGAGACTACCTCCCAGCTCCGAATGAGAAGCAATAGCTGGGAAGTCACGTGGTACATACTGGACGTTCTGAGTCGATGTTCCCTTGCATTCTTGTCTCGGAAAGACTGTTTTCATAGAAATCAATCCGATTGGTCTTCTGGCATACACTATTGGCTGAATACCGGTTGAATGCTCGTATCTCTGTCTCAATATCGGTACACTCCAGAGAGTGTCAGTTCTGCAAGCGGCTAAGGTCAGACCCGCCCACCACGAGTTTACGGCTGAGTGCAATGGGTATCATCAGGAAGGCATGTCGATTAGGGATTCCCGGTCTCTAGTCGTGTGCATTGACGGCTGGGACTTCATACAGAGAGATGATTACTGGGCCTCTACTGACGGTCCCTTTCGCGCAGTAATTGCCCGGCTCCACAGGCCAAGGACTAGATCAATGAGTTTTGGACGTACAAATTGTGGGAGGGTGACCCAAGTAGTGGACAATGGAAGGCAACGCACGACTATAAGTCTCACGTTCCACCAACTTGAGCAGTGTCCTCTAACACCTTTGAATTCAACGGAGACGCTTTCCTGCTGCCCGAGCCGCGCACTCCTCAGTCCGGCTCTGGCCGTTCCGTATGGAGCCTCTTTAACAACCGAGGTTCTTACTGGTCTCCTCTTACCCCGGTACTTACTTAAGCGTACTTATGTAATTGGTCTACAATCGCTCTCTATGGATATCCAGTAGGATAATCTGAAGAGGGTGCTCGGTCCCCCGGTTCCCACTCCGAGAGACATCGCAGGGCTCTTACTACTTTAATATGTGTGCCCTATTGAGAACATCGGTCGATGGATGTATGTCCTTGGCCTCGCAAGAACACGAGGTGGTCAACACCGGTATTGCTGTATTTACCTCATGTTGGTTTCTCCGGCTCCCATGGGCACGCACTGCAGAGTCTGCCCGCTGTGCGACTAAAATTTAACACGTTTATGTTTATAAAACAAGTTGTATAATGTTTCGGCGAAGTAGGGGATTGACAGTCGGTCTTGATCTACGATATGGTGGAGCTCTGGTTAAGGCCACTAAAATTCAGGTTCGGGGAAGATGTAAGACGCCCGTTCCGTTTGGTTGGGATTTTAAATCCGCTACCCGTTCACTTAAGGAAGAAGTGAGTTGTACCGTCAACTGGAGTCTGACCATGCTGTCGCTATTGATAAGAGCATTGGAAAAGGACATAACCTCTCCTGCTTTATCGAGGACAATGAGTGACGATAACGTTTCTCTGAACACTGTGCATATAACACTAATGTACTCTCGTCCCCTAGGAATTGGTAGTGCCCAGTTACCGGCTGGTAGAAGCTTACACGGCGAGGTAGCCTGAAGCCGTTAGCTAGAGGGGTAAAATCTACAAGACGTCACGTAAGACCAGGGACAAATTCGAGTTTGCACCCTTGTGACCCCGCTCCCTTAATACCGTCGTTTCTCATGAATTTTATTGAGCTAGGTCGAGAGTAAGGATGTAACTCCAGGCGTGTACCGACACTTAATGTATGGCATGACGTGTCTCACGTGATTGCGCCCTGAGATCATCACATAGCGTAGTTACGTTTGCGCATGGTACGCGTCTCCAAAGCGGCAAACTGCACCCCCCGGTACCCTTGTAGGATGCAAATCCTCCTTCCTGTACCCTACGCATTAGGTCTAACACCCCGGTGTTAACATTAGACGGCGAAGTATCGCAAAAACAGCGTTGAAATAAGAACCAAAGCGGACTGATCGTGTTATTGGTCGGCCTCACTTTCGGAATGAGACTCCCCAACCCCAGTTCACACGGTGGACGCAGGTTAAATGCATATACCCGTGCGGAAGCTGTGTCAGAGCGGTCGGTCTGTTAAACCGTACACTGCGTTGACCAGTTATAATACTCTCTGCAACGCTCAACTGGATACGATCACATATGACAGAGTTCTAACCTACCCTTCTCGGGAGAATACTCTACTACATTGGTCGCGGGATGAAATGCCATCACCGAAGACTAACAGCGTGTACGGGCTTTCACAATACGTTATTGATATTCTCCAATGCTCAGCAGTCCGAAACACCCTAATGCAAAAGGCATAAGTTACAGATCGACACTCCGGTCGGAATGTGAATGAAAGTCGGAGGCTGCCCTAGCTTATCCAGGTTGGCCGTTTAATTACTAGTGCAATTGGGTCTTTATTCGGTCGGGCAAAACTAATCACGTACAAGCTGCAAGTCAGGCCGTAAAATATTATTGAAAGAGTCGTGGTAAAAAAGTGCTCGAAAAGCCCTGTGAGGCACGTTCTTCTACTACCTCAGAGACATCTGTGCGCGATCACGTGAGGCTTGGACCCCTAACCCAATCAACGATCTAAGCCCCCGTGCCATATCGCCCCCGCCGCCACAGGCACTCTGAGCGCTTTACTGTGTTGCGAACGCTATTGACCGGCGGTTCTAATATGGTGACTGCATTCCCACGACTACATGCTACACGCTTTCAATACAGACACGTCCCATGTGAGAAGACAGACGTGGTGTGTGTTAGGGTGAGTTCCCACGGGCGCAGAGATGGCTAGGTTCGAGTAGGCCCCTATTTAATATTGCTAGTTACGATAAGCACACATTGCACTCTGGTATGGTCTACTCATGGGGCGCCGGCGACAAGCGGAGTAGACTTAAAGAATTTGGCTTGTGAAAAGAGCATCCGCTCTAGTTCCCAGTTTAAATCCCTAATTCGGACCCAATCCGATTTCTGAGCAGCCTGAGTAATCCTTTACTATAATGGTATCTGGATAGTAAGCGCTCTCAGGAGCTTGATTGTTCACGCGCGAATGGGTCGCCGGGTCCGGAAGATAGTGATGTCCGTACTACCATCCCAAAAGATCGTATGCGGGTCTTGAATGCCTACTTAATGGGAGGTGAAAGGCCCCCGTGGTTAATTACTGCTATACCACCGTATTAAAGGACGAATAACACCGCTTCTGGCGCGGAAGCCGGCTTGAGCTGGGACACCCAGTGGAATGAATAGTTAATTGAAAACGTCTTGCCGGGCGATGCAGGTTGTGTGTGGCCTTCGGCTTGCGGTACGGCTATGTAGTTCCTGCTCGGGTCACTCGATGCTCACTCGTGTTGCGAAGAACCTTCGCGGCGTATGTCTTCCACGTACAGAGATGTTTCCGACGCTGACAAGATCGCCTCTGGAACCAGATTGAAGTGATAGTTAGACCTTGGTTGTGGAGATCGCGAGTGTAGGTCGGTTCGAACCGCGGAAAGTTATACTTTGCCTCAGTGTCGAGGCACTATGCCTGTCATAGGCCGGGTTAGCCAGTGCAGAGCCAAGATTCACGGTTAGCTGTAATGAAGCGTGACGACGGATAAGTAGGTCTGTGTACCTCTTTGGAGGGCAATGCCGCTCCGATGGGTGACCCTCTGAATACACCGACTGCGGATTATATGAGGGCTTCCCTTGATACAGTAAAGTAGTAGACGTTCCTGTCTTTATCGAGATGATCAAGGCCAAGTCACCGGGTTCTTCGGAGCGCATTAGCGAGTACTAGATACAAAAGCCTCTCAGGACAATCTCCTTGCGGGTTGTGGACCGGCTATCTTGTGACGGTGGCGCGAGGTGGTGACTAACCGGGCAACTAGAAATGAACAGCAAATTCACAGCGGCCTGATCTGGTAACTGATCCACACTGATTATATCGTCTACAATAGGAAACCGGATCTGATGCTAAGTAATCGGGACGCCTCCGGACTAGTTGCTGCTGAGGCGGCTGTGGTCGAGTTCATGCGGAGTCCCGAATGTTATTTGCAAGAAACAAAATACGTTGAGGCGGCCTATACGTTAATTACTACCGCCGATCAGAACGACTCCTCAGGCCTTGGTTCTACTATCGATCCTCGACTGTGTAGATAATCACGCAGGTCCGATTTACTCCTCCTATTTTACATATAATCTATTCGAGAGCCACGGTGGTTAGCAGTCTTAGTAGTTTTTATCTTGAAGATTTTCTCCATGTGGTTGGGCACCGAAACAAAGATCTACCTCGCCTCCATCTAGCGAGGTCCGCCGCGCGTGTGAGCGTGCCTTTCACAAACAGTGGACAGGATAGTGCAGTCACACAAGGTTGGGCGCAGCTCCAGTTGCTCATTCGTGTTCCGAGTACACACTCTACCATAAACCGCTGCCACAGGGATAATTCGTCCCTATATGAATGTGCAATGCTCGGGGGAGGCTATTTAATTATGAGCCGTTTCGCGTGCGTAGCTGAGTATGAGTAGACGGAAGGAACTGTATTGCTCTACATGAACAGACTACCGTCGGCCTGTTTCTGTGTCATAGCTATTCTCAAATGGGGCAGTTGTGAAGACTCTTGGCTTTAGATATACGTAGGGCACGGTTGTAGTATCAGTGGGACCAGGTATGATAAATCCCCCTGCTGCATGACCAGAGTGTACCTTGCCATGTTCTCTGTTACAGCCACTTTACATAGACGCTTAAGGCTTGCTACGGGCACTGGAAAAACCCTAGGGATACTAATCCATGGATTATCGTGAAAAATTCATCAGTCATCCATATCGTTGGGCGTGACCCTCGGGGTTTCCAACTAGCGGATTATAAAGGGTAATCGCCATGTGATTAAGTCCAGAGTTATATACCATATTTAGAGCAGTGGTCCCTGACCACCGACAATGAATTCAAGCTATACCAGAAATGTGCGTGCTTCAGCAGCACGTCGCCAACCGGCCTACGCAATTGCCAATAACCCGTGGTTCCACTACTTCAATGCGCCAGGCTAGCTGGGATTTCCAGACACCCAGGGAGCGTTCCCGAAACAGTCCCGCTTATAATCATATCAGATTAGCAAACCCTGTAGGCCGTTTAGCCCGCGGAATTGCATGGATCAGCCTCGTTATGTACACGGGACAGCGCGGTTTCCATCAATGCTCTCTGGTCCAACCCCGCGTTGACAACTGACGGGTCCATGCACATAGTAGCAACCGTCATATGTGGGTATTGAAACAGGTCTAACGATCTTCTTCCAGCCAGGTATGACCCGAGGCGTGGAACACCTCAAATGATGAAGGAGGCGCGAGCGTGGTGCAAATGGGCGGCCGTTTGTCTTTGGGTGTGTTGTTACGCATTACTCGGAATCTGGGGATTCTCAGAAGCACCAGACCTATGGGGAAGCAGCCCCATTAGCCTGGCTCCGTGCTGTCCACCTCTTTGGATGGGCAAGGAGAAGGGGACGTTATCCGCCCACTGTGGTAGGAATCTGTCAGTGCTGGCGGAGGGGGGGGATAGTTCAAGCTCCCCTGCACCTTTGGTGGTCAGCGTATCAGTTCAACAGAAGATAGATCGTAGCACCGATCATATGATTCATGGTACTCATCAATACCGCCGAAGCAGCATTTCACGCAGAATCCAGACTGCTCGGGTTAGCCGCGGCGTGTTGCACTAGCATCACTCAGCATAGGCGGTCAATTTAAATACAAACGCCATCACGGTACGTCAGCTTAAATGTCGCCCTACCCGCCCTGCCGATACAACATGGGTTACGATACTAGACCCAGGTGGTAACCCAGCTAAAGCGCGTCTTGTCAGAAGTTCGCTCGAATGACGATGCTGCCATGTGGGGTTAAAGATGCGGTCCATGACCAACCCGGGGGCCGATATAAGAGGCTTGGGTTTACCTGCCAGTGTTACGAAGTCCACCAAGTGGGTCTACGCCTGAATACGTGATCGGATATTGCCGTCGGACTATTCATTATAGACAATAGCTTCGGTGAGCCCAGCATTCGGTTCCGGGTGTGCGCCCACCTCGGCTATAGTCGCATAGACGTGCGTGTTGTCAGGGCAACGGCGAAAAGACCCGAACCCGATAATATATGGGGACCAGTAGCACGATCTTCAATCCCTGAGTTAACCCATCCGCGGTTGTCTCAGAAATACCCCAACGGCCAACAGTATCTACGTTTAACCTTTCCGTGCCCCGGTCGCTGCGGATAGGAGTCGAGCCTGAGCGTTAGTAATCATACTCTAGTACAGTTGCAGTGAGCTGAGCACAAGTGGGCCAATTATGGCACGGTAAACAAGGTAGTGTAACCGGAGTACATTGAGACAAGCAGCTCTGTGACCAAGTGCGTCCGGCATACTCGTGTGCTCAGAGTATTCGCGGTTGAGATGCAGCTGAGGCTTTATAAGCAATCGGTTTCTTCTAAACTCTTGGATTTCTTATCTTAGATACTACAGTAAAAGGGCCAGACACGCCGCTGGCAATCCGTCTGACCATTCAAGAGGTAGAGCTGAACATAGGGCGGCTGAGCCAATAATGGCCCGTAATTCATTGGCTGTAGCCTACCTCACAAAAGGCCACACGGGGAGCTCCGTATTGTCCTTCTGGCCGCGCAGTGAGGCAGCTAGGTTGACGACCCCCTAGCTATAGCTGGGCTTTGAGAACTCGGCGATGCTGTGTAACGTCCAGTAGGCCATTGAATCCCCAGAGCAGTCGGAGGTGGCCGGAATCGGCAAAGAAGGGGGACGACATGTAGGAAGCGGACGTTGTCGTCTCGTGTTACTCGGCTCTTACGCTTTCGCGAGCGGTCAGCAAAGTGCTGGCAATGTTTCCTCAAGGCGACGAGCAGCATACCTTAAGTGGCTACTGTAACTTTCGAGTTTGATCCGGGAGGGTGGTTCAGGACCTCGAAAAGCCGTCGGTAGAGCTGGTATCCTTCTGACACAATGACTAATTCATTCATTTCGATGAACTACAGTTTCTATCGAGGTGGACTGTGCTGTTTCGTTACAGCTCTGGTTATCTAGAATGACCCTCTCGCGTCTCTTAACTCCCGAGCCGGTGCTTTAGGCTCTGCTCTGTAGACAGAGCGGGTAGCCGGAATTCGCATAACTCTTGGGGACTGCGGCCTGGCCCAATTGTTGAGTGTTGAGATAGGTCACTGCGGACACGGCCTTTGCCTATACAATTCGCAATGTTAGCGCCAGATGCGGTTGCGCAGCTGGCTAACGTTCGAACATAGCTTCACTTCTGTAGCACGTCGCCTAAATCTGCACTGCCAACTTAGGCACGGTTGGGAGGTAGTGTATGAACTCAATAATACGGTGGTATTAATTTGAATGTGAAATAGGCTTTATACCTCGGCAGATACGTGGCCAGGCGCATGAAACGACAACACTAAAGATTTAAATTCAAGTTAACAGCAAGATTTTCGTCATTCTCGGCCGTTGCGGTTCTATTATCCTTTAACAATAGTTATATATGAACTACCTGATGGACGCACCTCGTCAACGAGCTTGTACATCAGTCGTCCAAGCTACCCCCCGACGCCACGCTGATTGTTTCTTTTTTTAGCCTCCCATATCCTCGTACATAATTGATGAGTTGGTTGCACCTTCACGACCGGAATTCGCGCTCTTCCCGCCATGAAACAAGTACCGCAAACAATCGCGTTTACTGTAGACAGTTCATGCGTCAGCCGTCAACTGGTTTGCACGTGTCGAAGTTACTTAGTTATCTGGAACTCCTTGCAAACCGGGTTCATGTGCCTGCTAATGGTTTCTGTGGTCCCGACAGCGCCGACGCCTCCAGAGGCTAACTCACGCATAGTATTCGAAAGACCTATTGGGTGGGAGCCAACCGAGCCGGACTTACTTCGCCGGCTGTCATGGGAGCGCGAGCGTATGCAGCAGCCCCGTAGCGCAGCACATTTAGTAGGATGGCGAGAACCACTCCGCGGACACGGAAACATTCTGGTTACAGATGGTTGGACTCGACCATGCACTAACTCACAATAGATTTGACCATTACATCTGAGAGAGCCATTGACGGCCTAAGGCTTCTAGAATAAGCTATCGGACCACAGCTCTCCCACCTACGTCATACGACTAGGCCCAGTTCCAACTTCGTGTTCAACAAGTCCTTAGCTGTGTAGGGAAAGGACTATCACCGCGTCCAGGGTCTAGTCATTCGCGGTGTCGACTTATGAACCGGCTCTGGAGGTGGCCTGTCGCAATCGGCCATAGGTACCTATAGACATACGAGACGATGTTTCATGAGGGTGACTCATTGGACGCGACTAAACTAGGATAAGATATAGGTAGGGTCCCTGTGATTGAGCCTTGCAACCGGATTTTTATAACTGCGTGCAGTTATTGGAAAGCAGTACATGCGCGTAGTCCTCATACAGAGTTCATATACGTCGTTTGTTGCCATTGCCAATTTTGCCGCGATGCTGTATCTGAACGCCGCCATAATACTCTTGGTCGCTGGGATTATGTTACTTAGCGGGGCGCCAGTATAGTATTCGACCAAGAAAGCAAGGGTGGATGGGCCTCCAAGGAGTTAAGATGTAGGCCGCGGTCAGCTCCCGGTAGAATAGGCACTAGTAGCACGCAGGGTGGGTCATTTCAAGGTGGAGAATATTGGCGCGAAACCGTTGATATGCACCGCCAGTGTTCTGCTTCCTTTTGCCGTTCCTCTGTCAGATCTAAGGTTGACACTTCAAACCATATGAGGGGTTCTAATGCCGGAAACCATCTCTATGGTTCAGATTTGACAAGACTTACCGGTGGTACCAAGCGCTTGGTGCAACGACGATGGCCCACACTGACCAGGTACCACTGTCTTCTTCGCGACCCTGGAGCCAGGGATCAGGGGACGCACTCTGTGGAGGAGTGAACAGTCGACATCAGTAGATTATTGGGATTGTACCTAAATAGCAGTGAACGAAGGCTCAAATATTTGACTTCTGTACGGAGAGCCGTATCAGAGTACAAACTAAATCCAGCCATATTTAGACTTTAACGGTTACATCTTGGGCTCACCTGAGTTCGACTCGGGAGGCGGGACACTGAGCTAGATCTCCGAACAATTCTTCCGGCAATTGGCTTAACTCTGTACAAGCACGTGTTCAAGTTGAGATACGCAGTCGCCCGTGAGCACTTTGATGGACAGGGAAAACCGTGTAGCGCTTAGTAGCGCAGACTGCATAGCGCTCTCTACTAGGCCTAATCGCATCCAAACCACCCCTAAAGAGGGAAGAGACCACGCGCCGGCGCGGTCCCGCAGCGTCAGTGCGTTGTAGCCATTCGGTCGGCCAACCGAAGGACACGCCCGGGACTTTGGTGTAAGCCGTTTAGCACCATGGTAGTCGGTCACGTTGGGGTTGACATATCACTGTCTTGGCCGCAGCAAGCGTCTCACTTTATATTAGGGGGATATGCTCTTTAACATCGTATGTTTCCGACGCTGGTTTGTAACGAACAAAAGCTTCATGATTGCCTCAGAACAAAGCATGACTGAAGTAGTTATTTCACATATAGGCCCTCGTAGCTTATGCCATGTGTATGAGTCAAGGTTTGCCATGAAGATCCGACCGCCCCTAAAAGTCAGTAATCCATAGGTATGGGGGACCTGTCCGTCTCGCGCCTAGACACCAATCCGACAATCAATTACGTGGCTCCGCACCTCTGCAGCAGTATAATTAGGGCTGTCCGCGTAGGGCTGAAGTATTGCTCTTTTTGACACGCGTGCTAATGGTGTCTGCCTGAGGCCATCCGGACGGAAACCGTCTAGACGCCAGCAATCAGCCTCTGGGGCCGAACATCTCTCATTACGGGTCTTAAATTGATGTATTACGTTAGATCGCGGGGTATGTCAACGTAGTTGCTCCCACGGTTCATTTCTGTAACAGGGGAGCCCCGAACTGTCACGAGTCTGAGACGGGTGACTGCCTAGATCTGGCTGTTGGTCTAACAAAGTGGGCATAGGCTAGTCTGTAGGGCGATCGGATGATTATAAGATCTACAGTACAAGAATTTGTGGCGCCACCCTTTATAGAATGCTCACTATTAGTACGAGGCGTCACCATACAATGCGAATATTTGCGGAGCCTCCCCTGAAGGCGTGCAATCCGGCAATTAAATTCTGGCTCTCGGGCCCGAAGATTGGTCCGGCATAGTCAGTGAAGCTCAGTAATCGTATTACAAAGGAAATCATCTCGTGATATTTATGCAGTAGAAAACCTACCGTAGCGGACTACAGTCCTTACGCTCAGCCCTTGATTCCGGACAACTATTGATCTTCTCCCAGGAGAGAGTTGACCGTACTCGCGGCTAAGTCGTTAGATAGGAAGATGCGTAGACGCAATGGGCTCGTTATAGTACGGCCCAAAATAAGCTGGCACATAGCATACGGTCCTGCGTTAGGTGGTCTTGGATCCATTTATAGCGCCTATTAAGCGCTACAGCGATAACTCGGAGAACACTGGACGGACCGGGGGAAAAGTAATAATTTTTCCGATCTTAAGAGATCAATAGAACAGGGTCGAGTCAGTAATCGCTACCCCACAATAAAGGCCGCTTGTTCTCAATCGGCATTTTAGGGGGGTTGAGATCTAAAGGAAACTAGTGCCGTAGTAAGCGTCACCATAGACCAGGATGTCCGCACGCGCGAGATGTTAAGCCTTCAAACAAACTTAGTCACTACTACCATCTGCGACCCCTATATGATGAGCTGCAGCGCGGAATGTAATTGAGGAGCCTAATTTTCGGTGGGGAGCCGGTTGACGTGAAAGGCGATGGTCTCGCTGGGTAACCAGACAAGGCTAATAGCTATCGTGCTCCCTACTGGATTACGCCACCCCTCAGGTTCCGAGGGCCCGGCCAAACTATGTTGTGCTCTTTGTACTAGTATAGACAGTGTAGATTTCAAAACCCGGGTGTCACCTAGGGCGCTCATTCCCAGTACGCTGGGTGGTGACGTAGATCATGGAACCACTACGAGATTGTGTGCAGCTAAATGTATTCGCGTGTTAAGCCCGGTACAGCCCCATGAGAACATTTAGCTATCGTGATTTAAAGTGTACACCAAAGGAATTTCTGTATCTACGGGCTTCGCAGACGAAATTACTCACTCTATTCCACGTTGGGCGGTGTTAGGCGCCCTGCGACCGGCTGGGTATAAGGGGGAGGACCAGTAGCATACACTCATCATCATTCGCTATATCCGATAGGAGGGGCAGGTCATCCGTCGGTAACTCTGATGCAGGCCCCACCCAACAGGTGACACTCTCAACCAATGTGGGCTGGGTTGCATGTTACCGCCTTTTCAAGCGACGTATTCACCTCTTCCAGGCTATATCAGTTGCGCAACAGCCACGACTCTGAAACCTCCTTCCGGGCCCACCTAGGCACGCTGAGAGTCGGAGAGAACAACTTCCTTCTTCGCCCTTTGTTAGTTCTGAAGTCACGCGGGTCAGGAGATCGTTGCCGAAGCGTGGAAACTGACATCGTGTTGATAAATTAGGCGCCGGTCCATCTTTGTTAAGTTTAGGGTAGTAATTGCGCTTGCCTCGCAACTAATCTGGACCCACAACAAGCATCTTATGAGATCTCAACATGGGACCAAAAACATAAATATCATTATTGAGGGGAACGGTATAGATGAAGGTCAAATTTGATATTAAAGATGTAAAGAGTGTGGCAGTGGGGAAGTGGGTCAGACAACTATACCGCAACTAACCCCTTTTAAAGTGTAACATGACCCGTTGGTCCCGGCTCTACGCGCCTCTTTCGAATTACGTACGCCCACACTTTGTCGTTTACGTCCTTTCCGAGATAAACTGTAAGGAGGGGCACTGATCCCTGACGCGGGCAAAATTCACGATTTACAGGGTTGGACTACCTGCCCTTCAGTACAAATCCCATCTTTACCGGACCTCGGAGCCTGATTAGCTACAAACTCACAGATAAGCTGACGACGACCGCACCATTCTATACAGCCGAATTAAGCCCAACCTTGTATCTGGGCGTTCCAAAGCAAATACGAGCCTAGTAAGCAAAGCGCCGCTAACTAGACTTGCACAGTGAGCAAACATGGAAGCGTATGTCAGTGATATTCCCCCCGTCATTCCATCGGAGTTATCCTTAGATATAATAGCAGAATAATTAAAGCCTCATTGTGGTCATTAGCCTCCGCGGCCCTGCCTCACCAAGCCCATACGCGGCGGCGGAATCACGTTGGAAGTGCAGCAAGGATCGTGCCTTATGCGTGATTAGCAGTTGCTTCGGTGATATCAGTATAAGGCCAGTACTTCTCCTCGGCACTCCCTCCCTATATAGTAAGATTATTTTGGGCTAGATACTGATTTGGAGCGCCAGAAGCAAGCTGGAAATCCGAATTCTACAAGTATATCGAGGCGGCTGACGAGCTAACGCGCGCTACCCCGCCCGCCCTCGTACCCATCCTTTGTGCACAGTGCGAGGACCCTCCGCCTAATCAACCTTCCCCCTATTTGTCTCTTAACTAAAAATGCGAATCGTCGGCACACAACAAATTCTCTACTGGTAGCCTCATGCCTAACCGCATTGGAAGTATTTGCTGTAAGTCTTGAGTACCAATCAAGGGTTCTGCACGCTGTGTCGCCCCTCGCTAGCTTATCCTGGCGGGTGTCAATGTCAGTGCATCTTATCAATCAGTCTTCGGCCTAACGAGAACACAGTGGCGACAACACTGGCCACACATGAAAGTGGAGGAAGTCGTCGACTCCAGTCTGAAAGCGCTCTGGACATGAAGAGGTTGTTTCGAAGTCGACCACAGTGTCTTAGGCGCCTTTACTGGTGGAAGTAGGGGGGTAAGAACTAAGATTACCTTGCAGTAGGGTTTAGGCCATAGGCATACTGACTTTTTAGAAATAAGTACCCACGGCTTTAATGGACACAGCCTTTCCGATCTCCCGGCTGTCAGAGAGCTGTTGAGTGTGACTCCACCTGAATAGGCCAGAATACCATATAGGCGTCAACCCAATAGGCACACAGATCTGCAAGTGGTTGCGGCGTGGCGATGGTACACCACCAGGTTAGTAGTCCCCGCACGCGTTAGGCCACCAGACAACTATCAATCCTGATTACTGGCCAGTTTCGGCTCAATTCCTTACTACAGGTGCTGTCCAACTCGGCTCTTCTACTATAGGGAATTCAATACGGGTTTCACGACACAAAAGGGTTTTTCGTCTATAATGACAATTTGACCAGACCCAGCTATTCGACTATAAGTATAGGGCAATAGCCGTGTGTTGACAGTGGGGAAGAATTATGGATCACCTCAGACAGACAAAGCTGCATAACCTCACCAAGCTATCTTGGAGCAAAGGGCCTTGGGGCACCTGTCGAGGTCATTCAGCACCACACTCAGCCATTCCTGAGATGTCACCACGCGCCATACCCTAGGGGGTTTGTATCTACCTCAGTCAGCTTGCCTTCTCGCGCTGCGACATGTGCCCCGTTCGGAGCGCTTAGGCAACATGTGCCATTAATCGGGAGTCGGGTTGGTGGGTTAGCCCCGGCCTAATTAGTGTGTAGTCTTGATTGATCATGCGCGGATGTCCTCGAGTTGTTATCAGTGCAACAACTATGTACGCCCTCTCGTAAGCTCAACGGAGGAGTTTTATTTGGGTTGTCACGCTAACTTGTGCGTGTGTAGCTGGACTATAACGTGGGCTTGCCCCCCAATTGCGGGCCTTTGGTGGTGAGCAGAGCGATGCTCGCAATGAGCCGGAGTCTAAT
		</sequence>
    <sequence><taxon idref="Location_1_2_1|32.57205762753283"/>
			GCGAGGCGTAACTATCACGTAAGCCGAATCCTCAGAGAATCTTGTTGGCACTCGACTTTTGACGTTGCAGAAACCGCTCGCCGACGACCCTCTCTCAGTTCGGGCCTAGCCAGGCGCGGGAGCAGTGAGTTGGGTGTCAACGAACAACGCCGGTCTAAGATTCTCCAGGCCGTAAGTTCTGAGCTGCTTGAGGTTCGTCGGCTGGCCGGGCACTCCTGTTTTAGGACTGGGCACTGGACATAACACTCCCCTCCAGGTCGGTGAGAGTAATGGTTGACGAGTCTGGTGGCACGGACAAACCTTATGAGTTTGGTCGAACGTGCAACGGCTCTAGATGTGTTCTCCGCCTACATGCCCCTCATGTTCCAGGTGACTGGGGATATCTGAGACGCAGTCAGGATACCGGCGCCAAATATATCGGAGACTACCTCCCAGCTCCGAATGAGAAGCAATAGCTGGGAAGTCACGTGGTACATACTGGACGTTCTGAGTCGATGTTCCCTTGCATTCTTGTCTCGGAAAGACTGTTTTCATAGAAATCAATCCGATTGGTCTTCTGGCATACACTATTGGCTGAATACCGGTTGAATGCTCGTATCTCTGTCTCAATATCGGTACACTCCAGAGAGTGTCAGTTCTGCAAGCGGCTAAGGTCAGACCCGCCCACCACGAGTTTACGGCTGAGTGCAATGGGTATCATCAGGAAGGCATGTCGATTAGGGATTCCCGGTCTCTAGTCGTGTGCATTGACGGCTGGGACTTCATACAGAGAGATGATTACTGGGCCTCTACTGACGGTCCCTTTCGCGCAGTAATTGCCCGGCTCCACAGGCCAAGGACTAGATCAATGAGTTTTGGACGTACAAATTGTGGGAGGGTGACCCAAGTAGTGGACAATGGAAGGCAACGCACGACTATAAGTCTCACGTTCCACCAACTTGAGCAGTGTCCTCTAACACCTTTGAATTCAACGGAGACGCTTTCCTGCTGCCCGAGCCGCGCACTCCTCAGTCCGGCTCTGGCCGTTCCGTATGGAGCCTCTTTAACAACCGAGGTTCTTACTGGTCTCCTCTTACCCCGGTACTTACTTAAGCGTACTTATGTAATTGGTCTACAATCGCTCTCTATGGATATCCAGTAGGATAATCTGAAGAGGGTGCTCGGTCCCCCGGTTCCCACTCCGAGAGACATCGCAGGGCTCTTACTACTTTAATATGTGTGCCCTATTGAGAACATCGGTCGATGGATGTATGTCCTTGGCCTCGCAAGAACACGAGGTGGTCAACACCGGTATTGCTGTATTTACCTCATGTTGGTTTCTCCGGCTCCCATGGGCACGCACTGCAGAGTCTGCCCGCTGTGCGACTAAAATTTAACACGTTTATGTTTATAAAACAAGTTGTATAATGTTTCGGCGAAGTAGGGGATTGACAGTCGGTCTTGATCTACGATATGGTGGAGCTCTGGTTAAGGCCACTAAAATTCAGGTTCGGGGAAGATGTAAGACGCCCGTTCCGTTTGGTTGGGATTTTAAATCCGCTACCCGTTCACTTAAGGAAGAAGTGAGTTGTACCGTCAACTGGAGTCTGACCATGCTGTCGCTATTGATAAGAGCATTGGAAAAGGACATAACCTCTCCTGCTTTATCGAGGACAATGAGTGACGATAACGTTTCTCTGAACACTGTGCATATAACACTAATGTACTCTCGTCCCCTAGGAATTGGTAGTGCCCAGTTACCGGCTGGTAGAAGCTTACACGGCGAGGTAGCCTGAAGCCGTTAGCTAGAGGGGTAAAATCTACAAGACGTCACGTAAGACCAGGGACAAATTCGAGTTTGCACCCTTGTGACCCCGCTCCCTTAATACCGTCGTTTCTCATGAATTTTATTGAGCTAGGTCGAGAGTAAGGATGTAACTCCAGGCGTGTACCGACACTTAATGTATGGCATGACGTGTCTCACGTGATTGCGCCCTGAGATCATCACATAGCGTAGTTACGTTTGCGCATGGTACGCGTCTCCAAAGCGGCAAACTGCACCCCCCGGTACCCTTGTAGGATGCAAATCCTCCTTCCTGTACCCTACGCATTAGGTCTAACACCCCGGTGTTAACATTAGACGGCGAAGTATCGCAAAAACAGCGTTGAAATAAGAACCAAAGCGGACTGATCGTGTTATTGGTCGGCCTCCCTTTCGGAATGAGACTCCCCAACCCCAGTTCACACGGTGGACGCAGGTTAAATGCATATACCCGTGCGGAAGCTGTGTCAGAGCGGTCGGTCTGTTAAACCGTACACTGCGTTGACCAGTTATAATACTCTCTGCAACGCTCAACTGGATACGATCACATATGACAGAGTTCTAACCTACCCTTCTCGGGAGAATACTCTACTACATTGGTCGCGGGATGAAATGCCATCACCGAAGACTAACAGCGTGTACGGGCTTTCACAATACGTTATTGATATTCTCCAATGCTCAGCAGTCCGAAACACCCTAATGCAAAAGGCATAAGTTACAGATCGACACTCCGGTCGGAATGTGAATGAAAGTCGGAGGCTGCCCTAGCTTATCCAGGTTGGCCGTTTAATTACTAGTGCAATTGGGTCTTTATTCGGTCGGGCAAAACTAATCACGTACAAGCTGCAAGTCAGGCCGTAAAATATTATTGAAAGAGTCGTGGTAAAAAAGTGCTCGAAAAGCCCTGTGAGGCACGTTCTTCTACTACCTCAGAGACATCTGTGCGCGATCACGTGAGGCTTGGACCCCTAACCCAATCAACGATCTAAGCCCCCGTGCCATATCGCCCCCGCCGCCACAGGCACTCTGAGCGCTTTACTGTGTTGCGAACGCTATTGACCGGCGGTTCTAATATGGTGACTGCATTCCCACGACTACATGCTACACGCTTTCAATACAGACACGTCCCATGTGAGAAGACAGACGTGGTGTGTGTTAGGGTGAGTTCCCACGGGCGCAGAGATGGCTAGGTTCGAGTAGGCCCCTATTTAATATTGCTAGTTACGATAAGCACACATTGCACTCTGGTATGGTCTACTCATGGGGCGCCGGCGACAAGCGGAGTAGACTTAAAGAATTTGGCTTGTGAAAAGAGCATCCGCTCTAGTTCCCAGTTTAAATCCCTAATTCGGACCCAATCCGATTTCTGAGCAGCCTGAGTAATCCTTTACTATAATGGTATCTGGATAGTAAGCGCTCTCAGGAGCTTGATTGTTCACGCGCGAATGGGTCGCCGGGTCCGGAAGATAGTGATGTCCGTACTACCATCCCAAAAGATCGTATGCGGGTCTTGAATGCCTACTTAATGGGAGGTGAAAGGCCCCCGTGGTTAATTACTGCTATACCACCGTATTAAAGGACGAATAACACCGCTTCTGGCGCGGAAGCCGGCTTGAGCTGGGACACCCAGTGGAATGAATAGTTAATTGAAAACGTCTTGCCGGGCGATGCAGGTTGTGTGTGGCCTTCGGCTTGCGGTACGGCTATGTAGTTCCTGCTCGGGTCACTCGATGCTCACTCGTGTTGCGAAGAACCTTCGCGGCGTATGTCTTCCACGTACAGAGATGTTTCCGACGCTGACAAGATCGCCTCTGGAACCAGATTGAAGTGATAGTTAGACCTTGGTTGTGGAGATCGCGAGTGTAGGTCGGTTCGAACCGCGGAAAGTTATACTTTGCCTCAGTGTCGAGGCACTATGCCTGTCATAGGCCGGGTTAGCCAGTGCAGAGCCAAGATTCACGGTTAGCTGTAATGAAGCGTGACGACGGATAAGTAGGTCTGTGTACCTCTTTGGAGGGCAATGCCGCTCCGATGGGTGACCCTCTGAATACACCGACTGCGGATTATATGAGGGCTTCCCTTGATACAGTAAAGTAGTAGACGTTCCTGTCTTTATCGAGATGATCAAGGCCAAGTCACCGGGTTCTTCGGAGCGCATTAGCGAGTACTAGATACAAAAGCCTCTCAGGACAATCTCCTTGCGGGTTGTGGACCGGCTATCTTGTGACGGTGGCGCGAGGTGGTGACTAACCGGGCAACTAGAAATGAACAGCAAATTCACAGCGGCCTGATCTGGTAACTGATCCACACTGATTATATCGTCTACAATAGGAAACCGGATCTGATGCTAAGTAATCGGGACGCCTCCGGACTAGTTGCTGCTGAGGCGGCTGTGGTCGAGTTCATGCGGAGTCCCGAATGTTATTTGCAAGAAACAAAATACGTTGAGGCGGCCTATACGTTAATTACTACCGCCGATCAGAACGACTCCTCAGGCCTTGGTTCTACTATCGATCCTCGACTGTGTAGATAATCACGCAGGTCCGATTTACTCCTCCTATTTTACATATAATCTATTCGAGAGCCACGGTGGTTAGCAGTCTTAGTAGTTTTTATCTTGAAGATTTTCTCCATGTGGTTGGGCACCGAAACAAAGATCTACCTCGCCTCCATCTAGCGAGGTCCGCCGCGCGTGTGAGCGTGCCTTTCACAAACAGTGGACAGGATAGTGCAGTCACACAAGGTTGGGCGCAGCTCCAGTTGCTCATTCGTGTTCCGAGTACACACTCTACCATAAACCGCTGCCACAGGGATAATTCGTCCCTATATGAATGTGCAATGCTCGGGGGAGGCTATTTAATTATGAGCCGTTTCGCGTGCGTAGCTGAGTATGAGTAGACGGAAGGAACTGTATTGCTCTACATGAACAGACTACCGTCGGCCTGTTTCTGTGTCATAGCTATTCTCAAATGGGGCAGTTGTGAAGACTCTTGGCTTTAGATATACGTAGGGCACGGTTGTAGTATCAGTGGGACCAGGTATGATAAATCCCCCTGCTGCATGACCAGAGTGTACCTTGCCATGTTCTCTGTTACAGCCACTTTACATAGACGCTTAAGGCTTGCTACGGGCACTGGAAAAACCCTAGGGATACTAATCCATGGATTATCGTGAAAAATTCATCAGTCATCCATATCGTTGGGCGTGACCCTCGGGGTTTCCAACTAGCGGATTATAAAGGGTAATCGCCATGTGATTAAGTCCAGAGTTATATACCATATTTAGAGCAGTGGTCCCTGACCACCGACAATGAATTCAAGCTATACCAGAAATGTGCGTGCTTCAGCAGCACGTCGCCAACCGGCCTACGCAATTGCCAATAACCCGTGGTTCCACTACTTCAATGCGCCAGGCTAGCTGGGATTTCCAGACACCCAGGGAGCGTTCCCGAAACAGTCCCGCTTATAATCATATCAGATTAGCAAACCCTGTAGGCCGTTTAGCCCGCGGAATTGCATGGATCAGCCTCGTTATGTACACGGGACAGCGCGGTTTCCATCAATGCTCTCTGGTCCAACCCCGCGTTGACAACTGACGGGTCCATGCACATAGTAGCAACCGTCATATGTGGGTATTGAAACAGGTCTAACGATCTTCTTCCAGCCAGGTATGACCCGAGGCGTGGAACACCTCAAATGATGAAGGAGGCGCGAGCGTGGTGCAAATGGGCGGCCGTTTGTCTTTGGGTGTGTTGTTACGCATTACTCGGAATCTGGGGATTCTCAGAAGCACCAGACCTATGGGGAAGCAGCCCCATTAGCCTGGCTCCGTGCTGTCCACCTCTTTGGATGGGCAAGGAGAAGGGGACGTTATCCGCCCACTGTGGTAGGAATCTGTCAGTGCTGGCGGAGGGGGGGGATAGTTCAAGCTCCCCTGCACCTTTGGTGGTCAGCGTATCAGTTCAACAGAAGATAGATCGTAGCACCGATCATATGATTCATGGTACTCATCAATACCGCCGAAGCAGCATTTCACGCAGAATCCAGACTGCTCGGGTTAGCCGCGGCGTGTTGCACTAGCATCACTCAGCATAGGCGGTCAATTTAAATACAAACGCCATCACGGTACGTCAGCTTAAATGTCGCCCTACCCGCCCTGCCGATACAACATGGGTTACGATACTAGACCCAGGTGGTAACCCAGCTAAAGCGCGTCTTGTCAGAAGTTCGCTCGAATGACGATGCTGCCATGTGGGGTTAAAGATGCGGTCCATGACCAACCCGGGGGCCGATATAAGAGGCTTGGGTTTACCTGCCAGTGTTACGAAGTCCACCAAGTGGGTCTACGCCTGAATACGTGATCGGATATTGCCGTCGGACTATTCATTATAGACAATAGCTTCGGTGAGCCCAGCATTCGGTTCCGGGTGTGCGCCCACCTCGGCTATAGTCGCATAGACGTGCGTGTTGTCAGGGCAACGGCGAAAAGACCCGAACCCGATAATATATGGGGACCAGTAGCACGATCTTCAATCCCTGAGTTAACCCATCCGCGGTTGTCTCAGAAATACCCCAACGGCCAACAGTATCTACGTTTAACCTTTCCGTGCCCCGGTCGCTGCGGATAGGAGTCGAGCCTGAGCGTTAGTAATCATACTCTAGTACAGTTGCAGTGAGCTGAGCACAAGTGGGCCAATTATGGCACGGTAAACAAGGTAGTGTAACCGGAGTACATTGAGACAAGCAGCTCTGTGACCAAGTGCGTCCGGCATACTCGTGTGCTCAGAGTATTCGCGGTTGAGATGCAGCTGAGGCTTTATAAGCAATCGGTTTCTTCTAAACTCTTGGATTTCTTATCTTAGATACTACAGTAAAAGGGCCAGACACGCCGCTGGCAATCCGTCTGACCATTCAAGAGGTAGAGCTGAACATAGGGCGGCTGAGCCAATAATGGCCCGTAATTCATTGGCTGTAGCCTACCTCACAAAAGGCCACACGGGGAGCTCCGTATTGTCCTTCTGGCCGCGCAGTGAGGCAGCTAGGTTGACGACCCCCTAGCTATAGCTGGGCTTTGAGAACTCGGCGATGCTGTGTAACGTCCAGTAGGCCATTGAATCCCCAGAGCAGTCGGAGGTGGCCGGAATCGGCAAAGAAGGGGGACGACATGTAGGAAGCGGACGTTGTCGTCTCGTGTTACTCGGCTCTTACGCTTTCGCGAGCGGTCAGCAAAGTGCTGGCAATGTTTCCTCAAGGCGACGAGCAGCATACCTTAAGTGGCTACTGTAACTTTCGAGTTTGATCCGGGAGGGTGGTTCAGGACCTCGAAAAGCCGTCGGTAGAGCTGGTATCCTTCTGACACAATGACTAATTCATTCATTTCGATGAACTACAGTTTCTATCGAGGTGGACTGTGCTGTTTCGTTACAGCTCTGGTTATCTAGAATGACCCTCTCGCGTCTCTTAACTCCCGAGCCGGTGCTTTAGGCTCTGCTCTGTAGACAGAGCGGGTAGCCGGAATTCGCATAACTCTTGGGGACTGCGGCCTGGCCCAATTGTTGAGTGTTGAGATAGGTCACTGCGGACACGGCCTTTGCCTATACAATTCGCAATGTTAGCGCCAGATGCGGTTGCGCAGCTGGCTAACGTTCGAACATAGCTTCACTTCTGTAGCACGTCGCCTAAATCTGCACTGCCAACTTAGGCACGGTTGGGAGGTAGTGTATGAACTCAATAATACGGTGGTATTAATTTGAATGTGAAATAGGCTTTATACCTCGGCAGATACGTGGCCAGGCGCATGAAACGACAACACTAAAGATTTAAATTCAAGTTAACAGCAAGATTTTCGTCATTCTCGGCCGTTGCGGTTCTATTATCCTTTAACAATAGTTATATATGAACTACCTGATGGACGCACCTCGTCAACGAGCTTGTACATCAGTCGTCCAAGCTACCCCCCGACGCCACGCTGATTGTTTCTTTTTTTAGCCTCCCATATCCTCGTACATAATTGATGAGTTGGTTGCACCTTCACGACCGGAATTCGCGCTCTTCCCGCCATGAAACAAGTACCGCAAACAATCGCGTTTACTGTAGACAGTTCATGCGTCAGCCGTCAACTGGTTTGCACGTGTCGAAGTTACTTAGTTATCTGGAACTCCTTGCAAACCGGGTTCATGTGCCTGCTAATGGTTTCTGTGGTCCCGACAGCGCCGACGCCTCCAGAGGCTAACTCACGCATAGTATTCGAAAGACCTATTGGGTGGGAGCCAACCGAGCCGGACTTACTTCGCCGGCTGTCATGGGAGCGCGAGCGTATGCAGCAGCCCCGTAGCGCAGCACATTTAGTAGGATGGCGAGAACCACTCCGCGGACACGGAAACATTCTGGTTACAGATGGTTGGACTCGACCATGCACTAACTAACAATAGATTTGACCATTACATCTGAGAGAGCCATTGACGGCCTAAGGCTTCTAGAATAAGCTATCGGACCACAGCTCTCCCACCTACGTCATACGACTAGGCCCAGTTCCAACTTCGTGTTCAGCAAGTCCTTAGCTGTGTAGGGAAAGGACTATCACCGCGTCCAGGGTCTAGTCATTCGCGGTGTCGACTTATGAACCGGCTCTGGAGGTGGCCTGTCGCAATCGGCCATAGGTACCTATAGACATACGAGACGATGTTTCATGAGGGTGACTCATTGGACGCGACTAAACTAGGATAAGATATAGGTAGGGTCCCTGTGATTGAGCCTTGCAACCGGATTTTTATAACTGCGTGCAGTTATTGGAAAGCAGTACATGCGCGTAGTCCTCATACAGAGTTCATATACGTCGTTTGTTGCCATTGCCAATTTTGCCGCGATGCTGTATCTGAACGCCGCCATAATACTCTTGGTCGCTGGGATTATGTTACTTAGCGGGGCGCCAGTATAGTATTCGACCAAGAAAGCAAGGGTGGATGGGCCTCCAAGGAGTTAAGATGTAGGCCGCGGTCAGCTCCCGGTAGAATAGGCACTAGTAGCACGCAGGGTGGGTCATTTCAAGGTGGAGAATATTGGCGCGAAACCGTTGATATGCACCGCCAGTGTTCTGCTTCCTTTTGCCGTTCCTCTGTCAGATCTAAGGTTGACACTTCAAACCATATGAGGGGTTCTAATGCCGGAAACCATCTCTATGGTTCAGATTTGACAAGACTTACCGGTGGTACCAAGCGCTTGGTGCAACGACGATGGCCCACACTGACCAGGTACCACTGTCTTCTTCGCGACCCTGGAGCCAGGGATCAGGGGACGCACTCTGTGGAGGAGTGAACAGTCGACATCAGTAGATTATTGGGATTGTACCTAAATAGCAGTGAACGAAGGCTCAAATATTTGACTTCTGTACGGAGAGCCGTATCAGAGTACAAACTAAATCCAGCCATATTTAGACTTTAACGGTTACATCTTGGGCTCACCTGAGTTCGACTCGGGAGGCGGGACACTGAGCTAGATCTCCGAACAATTCTTCCGGCAATTGGCTTAACTCTGTACAAGCACGTGTTCAAGTTGAGATACGCAGTCGCCCGTGAGCACTTTGATGGACAGGGAAAACCGTGTAGCGCTTAGTAGCGCAGACTGCATAGCGCTCTCTACTAGGCCTAATCGCATCCAAACCACCCCTAAAGAGGGAAGAGACCACGCGCCGGCGCGGTCCCGCAGCGTCAGTGCGTTGTAGCCATTCGGTCGGCCAACCGAAGGACACGCCCGGGACTTTGGTGTAAGCCGTTTAGCACCATGGTAGTCGGTCACGTTGGGGTTGACATATCACTGTCTTGGCCGCAGCAAGCGTCTCACTTTATATTAGGGGGATATGCTCTTTAACATCGTATGTTTCCGACGCTGGTTTGTAACGAACAAAAGCTTCATGATTGCCTCAGAACAAAGCATGACTGAAGTAGTTATTTCACATATAGGCCCTCGTAGCTTATGCCATGTGTATGAGTCAAGGTTTGCCATGAAGATCCGACCGCCCCTAAAAGTCAGTAATCCATAGGTATGGGGGACCTGTCCGTCTCGCGCCTAGACACCAATCCGACAATCAATTACGTGGCTCCGCACCTCTGCAGCAGTATAATTAGGGCTGTCCGCGTAGGGCTGAAGTATTGCTCTTTTTGACACGCGTGCTAATGGTGTCTGCCTGAGGCCATCCGGACGGAAACCGTCTAGACGCCAGCAATCAGCCTCTGGGGCCGAACATCTCTCATTACGGGTCTTAAATTGATGTATTACGTTAGATCGCGGGGTATGTCAACGTAGTTGCTCCCACGGTTCATTTCTGTAACAGGGGAGCCCCGAACTGTCACGAGTCTGAGACGGGTGACTGCCTAGATCTGGCTGTTGGTCTAACAAAGTGGGCATAGGCTAGTCTGTAGGGCGATCGGATGATTATAAGATCTACAGTACAAGAATTTGTGGCGCCACCCTTTATAGAATGCTCACTATTAGTACGAGGCGTCACCATACAATGCGAATATTTGCGGAGCCTCCCCTGAAGGCGTGCAATCCGGCAATTAAATTCTGGCTCTCGGGCCCGAAGATTGGTCCGGCATAGTCAGTGAAGCTCAGTAATCGTATTACAAAGGAAATCATCTCGTGATATTTATGCAGTAGAAAACCTACCGTAGCGGACTACAGTCCTTACGCTCAGCCCTTGATTCCGGACAACTATTGATCTTCTCCCAGGAGAGAGTTGACCGTACTCGCGGCTAAGTCGTTAGATAGGAAGATGCGTAGACGCAATGGGCTCGTTATAGTACGGCCCAAAATAAGCTGGCACATAGCATACGGTCCTGCGTTAGGTGGTCTTGGATCCATTTATAGCGCCTATTAAGCGCTACAGCGATAACTCGGAGAACACTGGACGGACCGGGGGAAAAGTAATAATTTTTCCGATCTTAAGAGATCAATAGAACAGGGTCGAGTCAGTAATCGCTACCCCACAATAAAGGCCGCTTGTTCTCAATCGGCATTTTAGGGGGGTTGAGATCTAAAGGAAACTAGTGCCGTAGTAAGCGTCACCATAGACCAGGATGTCCGCACGCGCGAGATGTTAAGCCTTCAAACAAACTTAGTCACTACTACCATCTGCGACCCCTATATGATGAGCTGCAGCGCGGAATGTAATTGAGGAGCCTAATTTTCGGTGGGGAGCCGGTTGACGTGAAAGGCGATGGTCTCGCTGGGTAACCAGACAAGGCTAATAGCTATCGTGCTCCCTACTGGATTACGCCACCCCTCAGGTTCCGAGGGCCCGGCCAAACTATGTTGTGCTCTTTGTACTAGTATAGACAGTGTAGATTTCAAAACCCGGGTGTCACCTAGGGCGCTCATTCCCAGTACGCTGGGTGGTGACGTAGATCATGGAACCACTACGAGATTGTGTGCAGCTAAATGTATTCGCGTGTTAAGCCCGGTACAGCCCCATGAGAACATTTAGCTATCGTGATTTAAAGTGTACACCAAAGGAATTTCTGTATCTACGGGCTTCGCAGACGAAATTACTCACTCTATTCCACGTTGGGCGGTGTTAGGCGCCCTGCGACCGGCTGGGTATAAGGGGGAGGACCAGTAGCATACACTCATCATCATTCGCTATATCCGATAGGAGGGGCAGGTCATCCGTCGGTAACTCTGATGCAGGCCCCACCCAACAGGTGACACTCTCAACCAATGTGGGCTGGGTTGCATGTTACCGCCTTTTCAAGCGACGTATTCACCTCTTCCAGGCTATATCAGTTGCGCAACAGCCACGACTCTGAAACCTCCTTCCGGGCCCACCTAGGCACGCTGAGAGTCGGAGAGAACAACTTCCTTCTTCGCCCTTTGTTAGTTCTGAAGTCACGCGGGTCAGGAGATCGTTGCCGAAGCGTGGAAACTGACATCGTGTTGATAAATTAGGCGCCGGTCCATCTTTGTTAAGTTTAGGGTAGTAATTGCGCTTGCCTCGCAACTAATCTGGACCCACAACAAGCATCTTATGAGATCTCAACATGGGACCAAAAACATAAATATCATTATTGAGGGGAACGGTATAGATGAAGGTCAAATTTGATATTAAAGATGTAAAGAGTGTGGCAGTGGGGAAGTGGGTCAGACAACTATACCGCAACTAACCCCTTTTAAAGTGTAACATGACCCGTTGGTCCCGGCTCTACGCGCCTCTTTCGAATTACGTACGCCCACACTTTGTCGTTTACGTCCTTTCCGAGATAAACTGTAAGGAGGGGCACTGATCCCTGACGCGGGCAAAATTCACGATTTACAGGGTTGGACTACCTGCCCTTCAGTACAAATCCCATCTTTACCGGACCTCGGAGCCTGATTAGCTACAAACTCACAGATAAGCTGACGACGACCGCACCATTCTATACAGCCGAATTAAGCCCAACCTTGTATCTGGGCGTTCCAAAGCAAATACGAGCCTAGTAAGCAAAGCGCCGCTAACTAGACTTGCACAGTGAGCAAACATGGAAGCGTATGTCAGTGATATTCCCCCCGTCATTCCATCGGAGTTATCCTTAGATATAATAGCAGAATAATTAAAGCCTCATTGTGGTCATTAGCCTCCGCGGCCCTGCCTCACCAAGCCCATACGCGGCGGCGGAATCACGTTGGAAGTGCAGCAAGGATCGTGCCTTATGCGTGATTAGCAGTTGCTTCGGTGATATCAGTATAAGGCCAGTACTTCTCCTCGGCACTCCCTCCCTATATAGTAAGATTATTTTGGGCTAGATACTGATTTGGAGCGCCAGAAGCAAGCTGGAAATCCGAATTCGACAAGTATATCGAGGCGGCTGACGAGCTAACGCGCGCTACCCCGCCCGCCCTCGTACCCATCCTTTGTGCACAGTGCGAGGACCCTCCGCCTAATCAACCTTCCCCCTATTTGTCTCTTAACTAAAAATGCGAATCGTCGGCACACAACAAATTCTCTACTGGTAGCCTCATGCCTAACCGCATTGGAAGTATTTGCTGTAAGTCTTGAGTACCAATCAAGGGTTCTGCACGCTGTGTCGCCCCTCGCTAGCTTATCCTGGCGGGTGTCAATGTCAGTGCATCTTATCAATCAGTCTTCGGCCTAACGAGAACACAGTGGCGACAACACTGGCCACACATGAAAGTGGAGGAAGTCGTCGACTCCAGTCTGAAAGCGCTCTGGACATGAAGAGGTTGTTTCGAAGTCGACCACAGTGTCTTAGGCGCCTTTACTGGTGGAAGTAGGGGGGTAAGAACTAAGATTACCTTGCAGTAGGGTTTAGGCCATAGGCATACTGACTTTTTAGAAATAAGTACCCACGGCTTTAATGGACACAGCCTTTCCGATCTCCCGGCTGTCAGAGAGCTGTTGAGTGTGACTCCACCTGAATAGGCCAGAATACCATATAGGCGTCAACCCAATAGGCACACAGATCTGCAAGTGGTTGCGGCGTGGCGATGGTACACCACCAGGTTAGTAGTCCCCGCACGCGTTAGGCCACCAGACAACTATCAATCCTGATTACTGGCCAGTTTCGGCTCAATTCCTTACTACAGGTGCTGTCCAACTCGGCTCTTCTACTATAGGGAATTCAATACGGGTTTCACGACACAAAAGGGTTTTTCGTCTATAATGACAATTTGACCAGACCCAGCTATTCGACTATAAGTATAGGGCAATAGCCGTGTGTTGACAGTGGGGAAGAATTATGGATCACCTCAGACAGACAAAGCTGCATAACCTCACCAAGCTATCTTGGAGCAAAGGGCCTTGGGGCACCTGTCGAGGTCATTCAGCACCACACTCAGCCATTCCTGAGATGTCACCACGCGCCATACCCTAGGGGGTTTGTATCTACCTCAGTCAGCTTGCCTTCTCGCGCTGCGACATGTGCCCCGTTCGGAGCGCTTAGGCAACATGTGCCATTAATCGGGAGTCGGGTTGGTGGGTTAGCCCCGGCCTAATTAGTGTGTAGTCTTGATTGATCATGCGCGGATGTCCTCGAGTTGTTATCAGTGCAACAACTATGTACGCCCTCTCGTAAGCTCAACGGAGGAGTTTTATTTGGGTTGTCACGCTAACTTGTGCGTGTGTAGCTGGACTATAACGTGGGCTTGCCCCCCAATTGCGGGCCTTTGGTGGTGAGCAGAGCGATGCTCGCAATGAGCCGGAGTCTAAT
		</sequence>
    <sequence><taxon idref="Location_1_2_0|37.83249768946036"/>
			GCGAGGCGTAACTATCACGTAAGCCGAATCCTCAGAGAATCTTGTTGGCACTCGACTTTTGACGTTGCAGAAACCGCTCGCCGACGACCCTCTCTCAGTTCGGGCCTAGCCAGGCGCGGGAGCAGTGAGTTGGGTGTCAACGAACAACGCCGGTCTAAGATTCTCCAGGCCGTAAGTTCTGAGCTGCTTGAGGTTCGTCGGCTGGCCGGGCACTCCTGTTTTAGGACTGGGCACTGGACATAACACTCCCCTCCAGGTCGGTGAGAGTAATGGTTGACGAGTCTGGTGGCACGGACAAACCTTATGAGTTTGGTCGAACGTGCAACGGCTCTAGATGTGTTCTCCGCCTACATGCCCCTCATGTTCCAGGTGACTGGGGATATCTGAGACGCAGTCAGGATACCGGCGCCAAATATATCGGAGACTACCTCCCAGCTCCGAATGAGAAGCAATAGCTGGGAAGTCACGTGGTACATACTGGACGTTCTGAGTCGATGTTCCCTTGCATTCTTGTCTCGGAAAGACTGTTTTCATAGAAATCAATCCGATTGGTCTTCTGGCATACACTATTGGCTGAATACCGGTTGAATGCTCGTATCTCTGTCTCAATATCGGTACACTCCAGAGAGTGTCAGTTCTGCAAGCGGCTAAGGTCAGACCCGCCCACCACGAGTTTACGGCTGAGTGCAATGGGTATCATCAGGAAGGCATGTCGATTAGGGATTCCCGGTCTCTAGTCGTGTGCATTGACGGCTGGGACTTCATACAGAGAGATGATTACTGGGCCTCTACTGACGGTCCCTTTCGCGCAGTAATTGCCCGGCTCCACAGGCCAAGGACTAGATCAATGAGTTTTGGACGTACAAATTGTGGGAGGGTGACCCAAGTAGTGGACAATGGAAGGCAACGCACGACTATAAGTCTCACGTTCCACCAACTTGAGCAGTGTCCTCTAACACCTTTGAATTCAACGGAGACGCTTTCCTGCTGCCCGAGCCGCGCACTCCTCAGTCCGGCTCTGGCCGTTCCGTATGGAGCCTCTTTAACAACCGAGGTTCTTACTGGTCTCCTCTTACCCCGGTACTTACTTAAGCGTACTTATGTAATTGGTCTACAATCGCTCTCTATGGATATCCAGTAGGATAATCTGAAGAGGGTGCTCGGTCCCCCGGTTCCCACTCCGAGAGACATCGCAGGGCTCTTACTACTTTAATATGTGTGCCCTATTGAGAACATCGGTCGATGGATGTATGTCCTTGGCCTCGCAAGAACACGAGGTGGTCAACACCGGTATTGCTGTATTTACCTCATGTTGGTTTCTCCGGCTCCCATGGGCACGCACTGCAGAGTCTGCCCGCTGTGCGACTAAAATTTAACACGTTTATGTTTATAAAACAAGTTGTATAATGTTTCGGCGAAGTAGGGGATTGACAGTCGGTCTTGATCTACGATATGGTGGAGCTCTGGTTAAGGCCACTAAAATTCAGGTTCGGGGAAGATGTAAGACGCCCGTTCCGTTTGGTTGGGATTTTAAATCCGCTACCCGTTCACTTAAGGAAGAAGTGAGTTGTACCGTCAACTGGAGTCTGACCATGCTGTCGCTATTGATAAGAGCATTGGAAAAGGACATAACCTCTCCTGCTTTATCGAGGACAATGAGTGACGATAACGTTTCTCTGAACTCTGTGCATATAACACTAATGTACTCTCGTCCCCTAGGAATTGGTAGTGCCCAGTTACCGGCTGGTAGAAGCTTACACGGCGAGGTAGCCTGAAGCCGTTAGCTAGAGGGGTAAAATCTACAAGACGTCACGTAAGACCAGGGACAAATTCGAGTTTGCACCCTTGTGACCCCGCTCCCTTAATACCGTCGTTTCTCATGAATTTTATTGAGCTAGGTCGAGAGTAAGGATGTAACTCCAGGCGTGTACCGACACTTAATGTATGGCATGACGTGTCTCACGTGATTGCGCCCTGAGATCATCACATAGCGTAGTTACGTTTGCGCATGGTACGCGTCTCCAAAGCGGCAAACTGCACCCCCCGGTACCCTTGTAGGATGCAAATCCTCCTTCCTGTACCCTACGCATTAGGTCTAACACCCCGGTGTTAACATTAGACGGCGAAGTATCGCAAAAACAGCGTTGAAATAAGAACCAAAGCGGACTGATCGTGTTATTGGTCGGCCTCCCTTTCGGAATGAGACTCCCCAACCCCAGTTCACACGGTGGACGCAGGTTAAATGCATATACCCGTGCGGAAGCTGTGTCAGAGCGGTCGGTCTGTTAAACCGTACACTGCGTTGACCAGTTATAATACTCTCTGCAACGCTCAACTGGATACGATCACATATGACAGAGTTCTAACCTACCCTTCTCGGGAGAATACTCTACTACATTGGTCGCGGGATGAAATGCCATCACCGAAGACTAACAGCGTGTACGGGCTTTCACAATACGTTATTGATATTCTCCAATGCTCAGCAGTCCGAAACACCCTAATGCAAAAGGCATAAGTTACAGATCGACACTCCGGTCGGAATGTGAATGAAAGTCGGAGGCTGCCCTAGCTTATCCAGGTTGGCCGTTTAATTACTAGTGCAATTGGGTCTTTATTCGGTCGGGCAAAACTAATCACGTACAAGCTGCAAGTCAGGCCGTAAAATATTATTGAAAGAGTCGTGGTAAAAAAGTGCTCGAAAAGCCCTGTGAGGCACGTTCTTCTACTACCTCAGAGACATCTGTGCGCGATCACGTGAGGCTTGGACCCCTAACCCAATCAACGATCTAAGCCCCCGTGCCATATCGCCCCCGCCGCCACAGGCACTCTGAGCGCTTTACTGTGTTGCGAACGCTATTGACCGGCGGTTCTAATATGGTGACTGCATTCCCACGACTACATGCTACACGCTTTCAATACAGACACGTCCCATGTGAGAAGACAGACGTGGTGTGTGTTAGGGTGAGTTCCCACGGGCGCAGAGATGGCTAGGTTCGAGTAGGCCCCTATTTAATATTGCTAGTTACGATAAGCACACATTGCACTCTGGTATGGTCTACTCATGGGGCGCCGGCGACAAGCGGAGTAGACTTAAAGAATTTGGCTTGTGAAAAGAGCATCCGCTCTAGTTCCCAGTTTAAATCCCTAATTCGGACCCAATCCGATTTCTGAGCAGCCTGAGTAATCCTTTACTATAATGGTATCTGGATAGTAAGCGCTCTCAGGAGCTTGATTGTTCACGCGCGAATGGGTCGCCGGGTCCGGAAGATAGTGATGTCCGTACTACCATCCCAAAAGATCGTATGCGGGTCTTGAATGCCTACTTAATGGGAGGTGAAAGGCCCCCGTGGTTAATTACTGCTATACCACCGTATTAAAGGACGAATAACACCGCTTCTGGCGCGGAAGCCGGCTTGAGCTGGGACACCCAGTGGAATGAATAGTTAATTGAAAACGTCTTGCCGGGCGATGCAGGTTGTGTGTGGCCTTCGGCTTGCGGTACGGCTATGTAGTTCCTGCTCGGGTCACTCGATGCTCACTCGTGTTGCGAAGAACCTTCGCGGCGTATGTCTTCCACGTACAGAGATGTTTCCGACGCTGACAAGATCGCCTCTGGAACCAGATTGAAGTGATAGTTAGACCTTGGTTGTGGAGATCGCGAGTGTAGGTCGGTTCGAACCGCGGAAAGTTATACTTTGCCTCAGTGTCGAGGCACTATGCCTGTCATAGGCCGGGTTAGCCAGTGCAGAGCCAAGATTCACGGTTAGCTGTAATGAAGCGTGACGACGGATAAGTAGGTCTGTGTACCTCTTTGGAGGGCAATGCCGCTCCGATGGGTGACCCTCTGAATACACCGACTGCGGATTATATGAGGGCTTCCCTTGATACAGTAAAGTAGTAGACGTTCCTGTCTTTATCGAGATGATCAAGGCCAAGTCACCGGGTTCTTCGGAGCGCATTAGCGAGTACTAGATACAAAAGCCTCTCAGGACAATCTCCTTGCGGGTTGTGGACCGGCTATCTTGTGACGGTGGCGCGAGGTGGTGACTAACCGGGCAACTAGAAATGAACAGCAAATTCACAGCGGCCTGATCTGGTAACTGATCCACACTGATTATATCGTCTACAATAGGAAACCGGATCTGATGCTAAGTAATCGGGACGCCTCCGGACTAGTTGCTGCTGAGGCGGCTGTGGTCGAGTTCATGCGGAGTCCCGAATGTTATTTGCAAGAAACAAAATACGTTGAGGCGGCCTATACGTTAATTACTACCGCCGATCAGAACGACTCCTCAGGCCTTGGTTCTACTATCGATCCTCGACTGTGTAGATAATCACGCAGGTCCGATTTACTCCTCCTATTTTACATATAATCTATTCGAGAGCCACGGTGGTTAGCAGTCTTAGTAGTTTTTATCTTGAAGATTTTCTCCATGTGGTTGGGCACCGAAACAAAGATCTACCTCGCCTCCATCTAGCGAGGTCCGCCGCGCGTGTGAGCGTGCCTTTCACAAACAGTGGACAGGATAGTGCAGTCACACAAGGTTGGGCGCAGCTCCAGTTGCTCATTCGTGTTCCGAGTACACACTCTACCATAAACCGCTGCCACAGGGATAATTCGTCCCTATATGAATGTGCAATGCTCGGGGGAGGCTATTTAATTATGAGCCGTTTCGCGTGCGTAGCTGAGTATGAGTAGACGGAAGGAACTGTATTGCTCTACATGAACAGACTACCGTCGGCCTGTTTCTGTGTCATAGCTATTCTCAAATGGGGCAGTTGTGAAGACTCTTGGCTTTAGATATACGTAGGGCACGGTTGTAGTATCAGTGGGACCAGGTATGATAAATCCCCCTGCTGCATGACCAGAGTGTACCTTGCCATGTTCTCTGTTACAGCCACTTTACATAGACGCTTAAGGCTTGCTACGGGCACTGGAAAAACCCTAGGGATACTAATCCATGGATTATCGTGAAAAATTCATCAGTCATCCATATCGTTGGGCGTGACCCTCGGGGTTTCCAACTAGCGGATTATAAAGGGTAATCGCCATGTGATTAAGTCCAGAGTTATATACCATATTTAGAGCAGTGGTCCCTGACCACCGACAATGAATTCAAGCTATACCAGAAATGTGCGTGCTTCAGCAGCACGTCGCCAACCGGCCTACGCAATTGCCAATAACCCGTGGTTCCACTACTTCAATGCGCCAGGCTAGCTGGGATTTCCAGACACCCAGGGAGCGTTCCCGAAACAGTCCCGCTTATAATCATATCAGATTAGCAAACCCTGTAGGCCGTTTAGCCCGCGGAATTGCATGGATCAGCCTCGTTATGTACACGGGACAGCGCGGTTTCCATCAATGCTCTCTGGTCCAACCCCGCGTTGACAACTGACGGGTCCATGCACATAGTAGCAACCGTCATATGTGGGTATTGAAACAGGTCTAACGATCTTCTTCCAGCCAGGTATGACCCGAGGCGTGGAACACCTCAAATGATGAAGGAGGCGCGAGCGTGGTGCAAATGGGCGGCCGTTTGTCTTTGGGTGTGTTGTTACGCATTACTCGGAATCTGGGGATTCTCAGAAGCACCAGACCTATGGGGAAGCAGCCCCATTAGCCTGGCTCCGTGCTGTCCACCTCTTTGGATGGGCAAGGAGAAGGGGACGTTATCCGCCCACTGTGGTAGGAACCTGTCAGTGCTGGCGGAGGGGGGGGATAGTTCAAGCTCCCCTGCACCTTTGGTGGTCAGCGTATCAGTTCAACAGAAGATAGATCGTAGCACCGATCATATGATTCATGGTACTCATCAATACCGCCGAAGCAGCATTTCACGCAGAATCCAGACTGCTCGGGTTAGCCGCGGCGTGTTGCACTAGCATCACTCAGCATAGGCGGTCAATTTAAATACAAACGCCATCACGGTACGTCAGCTTAAATGTCGCCCTACCCGCCCTGCCGATACAACATGGGTTACGATACTAGACCCAGGTGGTAACCCAGCTAAAGCGCGTCTTGTCAGAAGTTCGCTCGAATGACGATGCTGCCATGTGGGGTTAAAGATGCGGTCCATGACCAACCCGGGGGCCGATATAAGAGGCTTGGGTTTACCTGCCAGTGTTACGAAGTCCACCAAGTGGGTCTACGCCTGAATACGTGATCGGATATTGCCGTCGGACTATTCATTATAGACAATAGCTTCGGTGAGCCCAGCATTCGGTTCCGGGTGTGCGCCCACCTCGGCTATAGTCGCATAGACGTGCGTGTTGTCAGGGCAACGGCGAAAAGACCCGAACCCGATAATATATGGGGACCAGTAGCACGATCTTCAATCCCTGAGTTAACCCATCCGCGGTTGTCTCAGAAATACCCCAACGGCCAACAGTATCTACGTTTAACCTTTCCGTGCCCCGGTCGCTGCGGATAGGAGTCGAGCCTGAGCGTTAGTAATCATACTCTAGTACAGTTGCAGTGAGCTGAGCACAAGTGGGCCAATTATGGCACGGTAAACAAGGTAGTGTAACCGGAGTACATTGAGACAAGCAGCTCTGTGACCAAGTGCGTCCGGCATACTCGTGTGCTCAGAGTATTCGCGGTTGAGATGCAGCTGAGGCTTTATAAGCAATCGGTTTCTTCTAAACTCTTGGATTTCTTATCTTAGATACTACAGTAAAAGGGCCAGACACGCCGCTGGCAATCCGTCTGACCATTCAAGAGGTAGAGCTGAACATAGGGCGGCTGAGCCAATAATGGCCCGTAATTCATTGGCTGTAGCCTACCTCACAAAAGGCCACACGGGGAGCTCCGTATTGTCCTTCTGGCCGCGCAGTGAGGCAGCTAGGTTGACGACCCCCTAGCTATAGCTGGGCTTTGAGAACTCGGCGATGCTGTGTAACGTCCAGTAGGCCATTGAATCCCCAGAGCAGTCGGAGGTGGCCGGAATCGGCAAAGAAGGGGGACGACATGTAGGAAGCGGACGTTGTCGTCTCGTGTTACTCGGCTCTTACGCTTTCGCGAGCGGTCAGCAAAGTGCTGGCAATGTTTCCTCAAGGCGACGAGCAGCATACCTTAAGTGGCTACTGTAACTTTCGAGTTTGATCCGGGAGGGTGGTTCAGGACCTCGAAAAGCCGTCGGTAGAGCTGGTATCCTTCTGACACAATGACTAATTCATTCATTTCGATGAACTACAGTTTCTATCGAGGTGGACTGTGCTGTTTCGTTACAGCTCTGGTTATCTAGAATGACCCTCTCGCGTCTCTTAACTCCCGAGCCGGTGCTTTAGGCTCTGCTCTGTAGACAGAGCGGGTAGCCGGAATTCGCATAACTCTTGGGGACTGCGGCCTGGCCCAATTGTTGAGTGTTGAGATAGGTCACTGCGGACACGGCCTTTGCCTATACAATTCGCAATGTTAGCGCCAGATGCGGTTGCGCAGCTGGCTAACGTTCGAACATAGCTTCACTTCTGTAGCACGTCGCCTAAATCTGCACTGCCAACTTAGGCACGGTTGGGAGGTAGTGTATGAACTCAATAATACGGTGGTATTAATTTGAATGTGAAATAGGCTTTATACCTCGGCAGATACGTGGCCAGGCGCATGAAACGACAACACTAAAGATTTAAATTCAAGTTAACAGCAAGATTTTCGTCATTCTCGGCCGTTGCGGTTCTATTATCCTTTAACAATAGTTATATATGAACTACCTGATGGACGCACCTCGTCAACGAGCTTGTACATCAGTCGTCCAAGCTACCCCCCGACGCCACGCTGATTGTTTCTTTTTTTAGCCTCCCATATCCTCGTACATAATTGATGAGTTGGTTGCACCTTCACGACCGGAATTCGCGCTCTTCCCGCCATGAAACAAGTACCGCAAACAATCGCGTTTACTGTAGACAGTTCATGCGTCAGCCGTCAACTGGTTTGCACGTGTCGAAGTTACTTAGTTATCTGGAACTCCTTGCAAACCGGGTTCATGTGCCTGCTAATGGTTTCTGTGGTCCCGACAGCGCCGACGCCTCCAGAGGCTAACTCACGCATAGTATTCGAAAGACCTATTGGGTGGGAGCCAACCGAGCCGGACTTACTTCGCCGGCTGTCATGGGAGCGCGAGCGTATGCAGCAGCCCCGTAGCGCAGCACATTTAGTAGGATGGCGAGAACCACTCCGCGGACACGGAAACATTCTGGTTACAGATGGTTGGACTCGACCATGCACTAACTCACAATAGATTTGACCATTACATCTGAGAGAGCCATTGACGGCCTAAGGCTTCTAGAATAAGCTATCGGACCACAGCTCTCCCACCTACGTCATACGACTAGGCCCAGTTCCAACTTCGTGTTCAGCAAGTCCTTAGCTGTGTAGGGAAAGGACTATCACCGCGTCCAGGGTCTAGTCATTCGCGGTGTCGACTTATGAACCGGCTCTGGAGGTGGCCTGTCGCAATCGGCCATAGGTACCTATAGACATACGAGACGATGTTTCATGAGGGTGACTCATTGGACGCGACTAAACTAGGATAAGATATAGGTAGGGTCCCTGTGATTGAGCCTTGCAACCGGATTTTTATAACTGCGTGCAGTTATTGGAAAGCAGTACATGCGCGTAGTCCTCATACAGAGTTCATATACGTCGTTTGTTGCCATTGCCAATTTTGCCGCGATGCTGTATCTGAACGCCGCCATAATACTCTTGGTCGCTGGGATTATGTTACTTAGCGGGGCGCCAGTATAGTATTCGACCAAGAAAGCAAGGGTGGATGGGCCTCCAAGGAGTTAAGATGTAGGCCGCGGTCAGCTCCCGGTAGAATAGGCACTAGTAGCACGCAGGGTGGGTCATTTCAAGGTGGAGAATATTGGCGCGAAACCGTTGATATGCACCGCCAGTGTTCTGCTTCCTTTTGCCGTTCCTCTGTCAGATCTAAGGTTGACACTTCAAACCATATGAGGGGTTCTAATGCCGGAAACCATCTCTATGGTTCAGATTTGACAAGACTTACCGGTGGTACCAAGCGCTTGGTGCAACGACGATGGCCCACACTGACCAGGTACCACTGTCTTCTTCGCGACCCTGGAGCCAGGGATCAGGGGACGCACTCTGTGGAGGAGTGAACAGTCGACATCAGTAGATTATTGGGATTGTACCTAAATAGCAGTGAACGAAGGCTCAAATATTTGACTTCTGTACGGAGAGCCGTATCAGAGTACAAACTAAATCCAGCCATATTTAGACTTTAACGGTTACATCTTGGGCTCACCTGAGTTCGACTCGGGAGGCGGGACACTGAGCTAGATCTCCGAACAATTCTTCCGGCAATTGGCTTAACTCTGTACAAGCACGTGTTCAAGTTGAGATACGCAGTCGCCCGTGAGCACTTTGATGGACAGGGAAAACCGTGTAGCGCTTAGTAGCGCAGACTGCATAGCGCTCTCTACTAGGCCTAATCGCATCCAAACCACCCCTAAAGAGGGAAGAGACCACGCGCCGGCGCGGTCCCGCAGCGTCAGTGCGTTGTAGCCATTCGGTCGGCCAACCGAAGGACACGCCCGGGACTTTGGTGTAAGCCGTTTAGCACCATGGTAGTCGGTCACGTTGGGGTTGACATATCACTGTCTTGGCCGCAGCAAGCGTCTCACTTTATATTAGGGGGATATGCTCTTTAACATCGTATGTTTCCGACGCTGGTTTGTAACGAACAAAAGCTTCATGATTGCCTCAGAACAAAGCATGACTGAAGTAGTTATTTCACATATAGGCCCTCGTAGCTTATGCCATGTGTATGAGTCAAGGTTTGCCATGAAGATCCGACCGCCCCTAAAAGTCAGTAATCCATAGGTATGGGGGACCTGTCCGTCTCGCGCCTAGACACCAATCCGACAATCAATTACGTGGCTCCGCACCTCTGCAGCAGTATAATTAGGGCTGTCCGCGTAGGGCTGAAGTATTGCTCTTTTTGACACGCGTGCTAATGGTGTCTGCCTGAGGCCATCCGGACGGAAACCGTCTAGACGCCAGCAATCAGCCTCTGGGGCCGAACATCTCTCATTACGGGTCTTAAATTGATGTATTACGTTAGATCGCGGGGTATGTCAACGTAGTTGCTCCCACGGTTCATTTCTGTAACAGGGGAGCCCCGAACTGTCACGAGTCTGAGACGGGTGACTGCCTAGATCTGGCTGTTGGTCTAACAAAGTGGGCATAGGCTAGTCTGTAGGGCGATCGGATGATTATAAGATCTACAGTACAAGAATTTGTGGCGCCACCCTTTATAGAATGCTCACTATTAGTACGAGGCGTCACCATACAATGCGAATATTTGCGGAGCCTCCCCTGAAGGCGTGCAATCCGGCAATTAAATTCTGGCTCTCGGGCCCGAAGATTGGTCCGGCATAGTCAGTGAAGCTCAGTAATCGTATTACAAAGGAAATCATCTCGTGATATTTATGCAGTAGAAAACCTACCGTAGCGGACTACAGTCCTTACGCTCAGCCCTTGATTCCGGACAACTATTGATCTTCTCCCAGGAGAGAGTTGACCGTACTCGCGGCTAAGTCGTTAGATAGGAAGATGCGTAGACGCAATGGGCTCGTTATAGTACGGCCCAAAATAAGCTGGCACATAGCATACGGTCCTGCGTTAGGTGGTCTTGGATCCATTTATAGCGCCTATTAAGCGCTACAGCGATAACTCGGAGAACACTGGACGGACCGGGGGAAAAGTAATAATTTTTCCGATCTTAAGAGATCAATAGAACAGGGTCGAGTCAGTAATCGCTACCCCACAATAAAGGCCGCTTGTTCTCAATCGGCATTTTAGGGGGGTTGAGATCTAAAGGAAACTAGTGCCGTAGTAAGCGTCACCATAGACCAGGATGTCCGCACGCGCGAGATGTTAAGCCTTCAAACAAACTTAGTCACTACTACCATCTGCGACCCCTATATGATGAGCTGCAGCGCGGAATGTAATTGAGGAGCCTAATTTTCGGTGGGGAGCCGGTTGACGTGAAAGGCGATGGTCTCGCTGGGTAACCAGACAAGGCTAATAGCTATCGTGCTCCCTACTGGATTACGCCACCCCTCAGGTTCCGAGGGCCCGGCCAAACTATGTTGTGCTCTTTGTACTAGTATAGACAGTGTAGATTTCAAAACCCGGGTGTCACCTAGGGCGCTCATTCCCAGTACGCTGGGTGGTGACGTAGATCATGGAACCACTACGAGATTGTGTGCAGCTAAATGTATTCGCGTGTTAAGCCCGGTACAGCCCCATGAGAACATTTAGCTATCGTGATTTAAAGTGTACACCAAAGGAATTTCTGTATCTACGGGCTTCGCAGACGAAATTACTCACTCTATTCCACGTTGGGCGGTGTTAGGCGCCCTGCGACCGGCTGGGTATAAGGGGGAGGACCAGTAGCATACACTCATCATCATTCGCTATATCCGATAGGAGGGGCAGGTCATCCGTCGGTAACTCTGATGCAGGCCCCACCCAACAGGTGACACTCTCAACCAATGTGGGCTGGGTTGCATGTTACCGCCTTTTCAAGCGACGTATTCACCTCTTCCAGGCTATATCAGTTGCGCAACAGCCACGACTCTGAAACCTCCTTCCGGGCCCACCTAGGCACGCTGAGAGTCGGAGAGAACAACTTCCTTCTTCGCCCTTTGTTAGTTCTGAAGTCACGCGGGTCAGGAGATCGTTGCCGAAGCGTGGAAACTGACATCGTGTTGATAAATTAGGCGCCGGTCCATCTTTGTTAAGTTTAGGGTAGTAATTGCGCTTGCCTCGCAACTAATCTGGACCCACAACAAGCATCTTATGAGATCTCAACATGGGACCAAAAACATAAATATCATTATTGAGGGGAACGGTATAGATGAAGGTCAAATTTGATATTAAAGATGTAAAGAGTGTGGCAGTGGGGAAGTGGGTCAGACAACTATACCGCAACTAACCCCTTTTAAAGTGTAACATGACCCGTTGGTCCCGGCTCTACGCGCCTCTTTCGAATTACGTACGCCCACACTTTGTCGTTTACGTCCTTTCCGAGATAAACTGTAAGGAGGGGCACTGATCCCTGACGCGGGCAAAATTCACGATTTACAGGGTTGGACTACCTGCCCTTCAGTACAAATCCCATCTTTACCGGACCTCGGAGCCTGATTAGCTACAAACTCACAGATAAGCTGACGACGACCGCACCATTCTATACAGCCGAATTAAGCCCAACCTTGTATCTGGGCGTTCCAAAGCAAATACGAGCCTAGTAAGCAAAGCGCCGCTAACTAGACTTGCACAGTGAGCAAACATGGAAGCGTATGTCAGTGATATTCCCCCCGTCATTCCATCGGAGTTATCCTTAGATATAATAGCAGAATAATTAAAGCCTCATTGTGGTCATTAGCCTCCGCGGCCCTGCCTCACCAAGCCCATACGCGGCGGCGGAATCACGTTGGAAGTGCAGCAAGGATCGTGCCTTATGCGTGATTAGCAGTTGCTTCGGTGATATCAGTATAAGGCCAGTACTTCTCCTCGGCACTCCCTCCCTATATAGTAAGATTATTTTGGGCTAGATACTGATTTGGAGCGCCAGAAGCAAGCTGGAAATCCGAATTCGACAAGTATATCGAGGCGGCTGACGAGCTAACGCGCGCTACCCCGCCCGCCCTCGTACCCATCCTTTGTGCACAGTGCGAGGACCCTCCGCCTAATCAACCTTCCCCCTATTTGTCTCTTAACTAAAAATGCGAATCGTCGGCACACAACAAATTCTCTACTGGTAGCCTCATGCCTAACCGCATTGGAAGTATTTGCTGTAAGTCTTGAGTACCAATCAAGGGTTCTGCACGCTGTGTCGCCCCTCGCTAGCTTATCCTGGCGGGTGTCAATGTCAGTGCATCTTATCAATCAGTCTTCGGCCTAACGAGAACACAGTGGCGACAACACTGGCCACACATGAAAGTGGAGGAAGTCGTCGACTCCAGTCTGAAAGCGCTCTGGACATGAAGAGGTTGTTTCGAAGTCGACCACAGTGTCTTAGGCGCCTTTACTGGTGGAAGTAGGGGGGTAAGAACTAAGATTACCTTGCAGTAGGGTTTAGGCCATAGGCATACTGACTTTTTAGAAATAAGTACCCACGGCTTTAATGGACACAGCCTTTCCGATCTCCCGGCTGTCAGAGAGCTGTTGAGTGTGACTCCACCTGAATAGGCCAGAATACCATATAGGCGTCAACCCAATAGGCACACAGATCTGCAAGTGGTTGCGGCGTGGCGATGGTACACCACCAGGTTAGTAGTCCCCGCACGCGTTAGGCCACCAGACAACTATCAATCCTGATTACTGGCCAGTTTCGGCTCAATTCCTTACTACAGGTGCTGTCCAACTCGGCTCTTCTACTATAGGGAATTCAATACGGGTTTCACGACACAAAAGGGTTTTTCGTCTATAATGACAATTTGACCAGACCCAGCTATTCGACTATAAGTATAGGGCAATAGCCGTGTGTTGACAGTGGGGAAGAATTATGGATCACCTCAGACAGACAAAGCTGCATAACCTCACCAAGCTATCTTGGAGCAAAGGGCCTTGGGGCACCTGTCGAGGTCATTCAGCACCACACTCAGCCATTCCTGAGATGTCACCACGCGCCATACCCTAGGGGGTTTGTATCTACCTCAGTCAGCTTGCCTTCTCGCGCTGCGACATGTGCCCCGTTCGGAGCGCTTAGGCAACATGTGCCATTAATCGGGAGTCGGGTTGGTGGGTTAGCCCCGGCCTAATTAGTGTGTAGTCTTGATTGATCATGCGCGGATGTCCTCGAGTTGTTATCAGTGCAACAACTATGTACGCCCTCTCGTAAGCTCAACGGAGGAGTTTTATTTGGGTTGTCACGCTAACTTGTGCGTGTGTAGCTGGACTATAACGTGGGCTTGCCCCCCAATTGCGGGCCTTTGGTGGTGAGCAGAGCGATGCTCGCAATGAGCCGGAGTCTAAT
		</sequence>
    <sequence><taxon idref="Location_2_3_0|33.76284390465861"/>
			GCGAGGCGTAACTATCACGTAAGCCGAATCCTCAGAGAATCTTGTTGGCACTCGACTTTTGACGTTGCAGAAACCGCTCGCCGACGACCCTCTCTCAGTTCGGGCCTAGCCAGGCGCGGGAGCAGTGAGTTGGGTGTCAACGAACAACGCCGGTCTAAGATTCTCCAGGCCGTAAGTTCTGAGCTGCTTGAGGTTCGTCGGCTGGCCGGGCACTCCTGTTTTAGGACTGGGCACTGGACATAACACTCCCCTCCAGGTCGGTGAGAGTAATGGTTGACGAGTCTGGTGGCACGGACAAACCTTATGAGTTTGGTCGAACGTGCAACGGCTCTAGATGTGTTCTCCGCCTACATGCCCCTCATGTTCCAGGTGACTGGGGATATCTGAGACGCAGTCAGGATACCGGCGCCAAATATATCGGAGACTACCTCCCAGCTCCGAATGAGAAGCAATAGCTGGGAAGTCACGTGGTACATACTGGACGTTCTGAGTCGATGTTCCCTTGCATTCTTGTCTCGGAAAGACTGTTTTCATAGAAATCAATCCGATTGGTCTTCTGGCATACACTATTGGCTGAATACCGGTTGAATGCTCGTATCTCTGTCTCAATATCGGTACACTCCAGAGAGTGTCAGTTCTGCAAGCGGCTAAGGTCAGACCCGCCCACCACGAGTTTACGGCTGAGTGCAATGGGTATCATCAGGAAGGCATGTCGATTAGGGATTCCCGGTCTATAGTCGTGTGCATTGACGGCTGGGACTTCATACAGAGAGATGATTACTGGGCCTCTACTGACGGTCCCTTTCGCGCAGTAATTGCCCGGCTCCACAGGCCAAGGACTAGATCAATGAGTTTTGGACGTACAAATTGTGGGAGGGTGACCCAAGTAGTGGACAATGGAAGGCAACGCACGACTATAAGTCTCACGTTCCACCAACTTGAGCAGTGTCCTCTAACACCTTTGAATTCAACGGAGACGCTTTCCTGCTGCCCGAGCCGCGCACTCCTCAGTCCGGCTCTGGCCGTTCCGTATGGAGCCTCTTTAACAACCGAGGTTCTTACTGGTCTCCTCTTACCCCGGTACTTACTTAAGCGTACTTATGTAATTGGTCTACAATCGCTCTCTATGGATATCCAGTAGGATAATCTGAAGAGGGTGCTCGGTCCCCCGGTTCCCACTCCGAGAGACATCGCAGGGCTCTTACTACTTTAATATGTGTGCCCTATTGAGAACATCGGTCGATGGATGTATGTCCTTGGCCTCGCAAGAACACGAGGTGGTCAACACCGGTATTGCTGTATTTACCTCATGTTGGTTTCTCCGGCTCCCATGGGCACGCACTGCAGAGTCTGCCCGCTGTGCGACTAAAATTTAACACGTTTATGTTTATAAAACAAGTTGTATAATGTTTCGGCGAAGTAGGGGATTGACAGTCGGTCTTGATCTACGATATGGTGGAGCTCTGGTTAAGGCCACTAAAATTCAGGTTCGGGGAAGATGTAAGACGCCCGTTCCGTTTGGTTGGGATTTTAAATCCGCTACCCGTTCACTTAAGGAAGAAGTGAGTTGTACCGTCAACTGGAGTCTGACCATGCTGTCGCTATTGATAAGAGCATTGGAAAAGGACATAACCTCTCCTGCTTTATCGAGGACAATGAGTGACGATAACGTTTCTCTGAACACTGTGCATATAACACTAATGTACTCTCGTCCCCTAGGAATTGGTAGTGCCCAGTTACCGGCTGGTAGAAGCTTACACGGCGAGGTAGCCTGAAGCCGTTAGCTAGAGGGGTAAAATCTACAAGACGTCACGTAAGACCAGGGACAAATTCGAGTTTGCACCCTTGTGACCCCGCTCCCTTAATACCGTCGTTTCTCATGAATTTTATTGAGCTAGGTCGAGAGTAAGGATGTAACTCCAGGCGTGTACCGACACTTAATGTATGGCATGACGTGTCTCACGTGATTGCGCCCTGAGATCATCACATAGCGTAGTTACGTTTGCGCATGGTACGCGTCTCCAAAGCGGCAAACTGCACCCCCCGGTACCCTTGTAGGATGCAAATCCTCCTTCCTGTACCCTACGCATTAGGTCTAACACCCCGGTGTTAACATTAGACGGCGAAGTATCGCAAAAACAGCGTTGAAATAAGAACCAAAGCGGACTGATCGTGTTATTGGTCGGCCTCCCTTTCGGAATGAGACTCCCCAACCCCAGTTCACACGGTGGACGCAGGTTAAATGCATATACCCGTGCGGAAGCTGTGTCAGAGCGGTCGGTCTGTTAAACCGTACACTGCGTTGACCAGTTATAATACTCTCTGCAACGCTCAACTGGATACGATCACATATGACAGAGTTCTAACCTACCCTTCTCGGGAGAATACTCTACTACATTGGTCGCGGGATGAAATGCCATCACCGAAGACTAACAGCGTGTACGGGCTTTCACAATACGTTATTGATATTCTCCAATGCTCAGCAGTCCGAAACACCCTAATGCAAAAGGCATAAGTTACAGATCGACACTCCGGTCGGAATGTGAATGAAAGTCGGAGGCTGCCCTAGCTTATCCAGGTTGGCCGTTTAATTACTAGTGCAATTGGGTCTTTATTCGGTCGGGCAAAACTAATCACGTACAAGCTGCAAGTCAGGCCGTAAAATATTATTGAAAGAGTCGTGGTAAAAAAGTGCTCGAAAAGCCCTGTGAGGCACGTTCTTCTACTACCTCAGAGACATCTGTGCGCGATCACGTGAGGCTTGGACCCCTAACCCAATCAACGATCTAAGCCCCCGTGCCATATCGCCCCCGCCGCCACAGGCACTCTGAGCGCTTTACTGTGTTGCGAACGCTATTGACCGGCGGTTCTAATATGGTGACTGCATTCCCACGACTACATGCTACACGCTTTCAATACAGACACGTCCCATGTGAGAAGACAGACGTGGTGTGTGTTAGGGTGAGTTCCCACGGGCGCAGAGATGGCTAGGTTCGAGTAGGCCCCTATTTAATATTGCTAGTTACGATAAGCACACATTGCACTCTGGTATGGTCTACTCATGGGGCGCCGGCGACAAGCGGAGTAGACTTAAAGAATTTGGCTTGTGAAAAGAGCATCCGCTCTAGTTCCCAGTTTAAATCCCTAATTCGGACCCAATCCGATTTCTGAGCAGCCTGAGTAATCCTTTACTATAATGGTATCTGGATAGTAAGCGCTCTCAGGAGCTTGATTGTTCACGCGCGAATGGGTCGCCGGGTCCGGAAGATAGTGATGTCCGTACTACCATCCCAAAAGATCGTATGCGGGTCTTGAATGCCTACTTAATGGGAGGTGAAAGGCCCCCGTGGTTAATTACTGCTATACCACCGTATTAAAGGACGAATAACACCGCTTCTGGCGCGGAAGCCGGCTTGAGCTGGGACACCCAGTGGAATGAATAGTTAATTGAAAACGTCTTGCCGGGCGATGCAGGTTGTGTGTGGCCTTCGGCTTGCGGTACGGCTATGTAGTTCCTGCTCGGGTCACTCGATGCTCACTCGTGTTGCGAAGAACCTTCGCGGCGTATGTCTTCCACGTACAGAGATGTTTCCGACGCTGACAAGATCGCCTCTGGAACCAGATTGAAGTGATAGTTAGACCTTGGTTGTGGAGATCGCGAGTGTAGGTCGGTTCGAACCGCGGAAAGTTATACTTTGCCTCAGTGTCGAGGCACTATGCCTGTCATAGGCCGGGTTAGCCAGTGCAGAGCCAAGATTCACGGTTAGCTGTAATGAAGCGTGACGACGGATAAGTAGGTCTGTGTACCTCTTTGGAGGGCAATGCCGCTCCGATGGGTGACCCTCTGAATACACCGACTGCGGATTATATGAGGGCTTCCCTTGATACAGTAAAGTAGTAGACGTTCCTGTCTTTATCGAGATGATCAAGGCCAAGTCACCGGGTTCTTCGGAGCGCATTAGCGAGTACTAGATACAAAAGCCTCTCAGGACAATCTCCTTGCGGGTTGTGGACCGGCTATCTTGTGACGGTGGCGCGAGGTGGTGACTAACCGGGCAACTAGAAATGAACAGCAAATTCACAGCGGCCTGATCTGGTAACTGATCCACACTGATTATATCGTCTACAATAGGAAACCGGATCTGATGCTAAGTAATCGGGACGCCTCCGGACTAGTTGCTGCTGAGGCGGCTGTGGTCGAGTTCATGCGGAGTCCCGAATGTTATTTGCAAGAAACAAAATACGTTGAGGCGGCCTATACGTTAATTACTACCGCCGATCAGAACGACTCCTCAGGCCTTGGTTCTACTATCGATCCTCGACTGTGTAGATAATCACGCAGGTCCGATTTACTCCTCCTATTTTACATATAATCTATTCGAGAGCCACGGTGGTTAGCAGTCTTAGTAGTTTTTATCTTGAAGATTTTCTCCATGTGGTTGGGCACCGAAACAAAGATCTACCTCGCCTCCATCTAGCGAGGTCCGCCGCGCGTGTGAGCGTGCCTTTCACAAACAGTGGACAGGATAGTGCAGTCACACAAGGTTGGGCGCAGCTCCAGTTGCTCATTCGTGTTCCGAGTACACACTCTACCATAAACCGCTGCCACAGGGATAATTCGTCCCTATATGAATGTGCAATGCTCGGGGGAGGCTATTTAATTATGAGCCGTTTCGCGTGCGTAGCTGAGTATGAGTAGACGGAAGGAACTGTATTGCTCTACATGAACAGACTACCGTCGGCCTGTTTCTGTGTCATAGCTATTCTCAAATGGGGCAGTTGTGAAGACTCTTGGCTTTAGATATACGTAGGGCACGGTTGTAGTATCAGTGGGACCAGGTATGATAAATCCCCCTGCTGCATGACCAGAGTGTACCTTGCCATGTTCTCTGTTACAGCCACTTTACATAGACGCTTAAGGCTTGCTACGGGCACTGGAAAAACCCTAGGGATACTAATCCATGGATTATCGTGAAAAATTCATCAGTCATCCATATCGTTGGGCGTGACCCTCGGGGTTTCCAACTAGCGGATTATAAAGGGTAATCGCCATGTGATTAAGTCCAGAGTTATATACCATATTTAGAGCAGTGGTCCCTGACCACCGACAATGAATTCAAGCTATACCAGAAATGTGCGTGCTTCAGCAGCACGTCGCCAACCGGCCTACGCAATTGCCAATAACCCGTGGTTCCACTACTTCAATGCGCCAGGCTAGCTGGGATTTCCAGACACCCAGGGAGCGTTCCCGAAACAGTCCCGCTTATAATCATATCAGATTAGCAAACCCTGTAGGCCGTTTAGCCCGCGGAATTGCATGGATCAGCCTCGTTATGTACACGGGACAGCGCGGTTTCCATCAATGCTCTCTGGTCCAACCCCGCGTTGACAACTGACGGGTCCATGCACATAGTAGCAACCGTCATATGTGGGTATTGAAACAGGTCTAACGATCTTCTTCCAGCCAGGTATGACCCGAGGCGTGGAACACCTCAAATGATGAAGGAGGCGCGAGCGTGGTGCAAATGGGCGGCCGTTTGTCTTTGGGTGTGTTGTTACGCATTACTCGGAATCTGGGGATTCTCAGAAGCACCAGACCTATGGGGAAGCAGCCCCATTAGCCTGGCTCCGTGCTGTCCACCTCTTTGGATGGGCAAGGAGAAGGGGACGTTATCCGCCCACTGTGGTAGGAATCTGTCAGTGCTGGCGGAGGGGGGGGATAGTTCAAGCTCCCCTGCACCTTTGGTGGTCAGCGTATCAGTTCAACAGAAGATAGATCGTAGCACCGATCATATGATTCATGGTACTCATCAATACCGCCGAAGCAGCATTTCACGCAGAATCCAGACTGCTCGGGTTAGCCGCGGCGTGTTGCACTAGCATCACTCAGCATAGGCGGTCAATTTAAATACAAACGCCATCACGGTACGTCAGCTTAAATGTCGCCCTACCCGCCCTGCCGATACAACATGGGTTACGATACTAGACCCAGGTGGTAACCCAGCTAAAGCGCGTCTTGTCAGAAGTTCGCTCGAATGACGATGCTGCCATGTGGGGTTAAAGATGCGGTCCATGACCAACCCGGGGGCCGATATAAGAGGCTTGGGTTTACCTGCCAGTGTTACGAAGTCCACCAAGTGGGTCTACGCCTGAATACGTGATCGGATATTGCCGTCGGACTATTCATTATAGACAATAGCTTCGGTGAGCCCAGCATTCGGTTCCGGGTGTGCGCCCACCTCGGCTATAGTCGCATAGACGTGCGTGTTGTCAGGGCAACGGCGAAAAGACCCGAACCCGATAATATATGGGGACCAGTAGCACGATCTTCAATCCCTGAGTTAACCCATCCGCGGTTGTCTCAGAAATACCCCAACGGCCAACAGTATCTACGTTTAACCTTTCCGTGCCCCGGTCGCTGCGGATAGGAGTCGAGCCTGAGCGTTAGTAATCATACTCTAGTACAGTTGCAGTGAGCTGAGCACAAGTGGGCCAATTATGGCACGGTAAACAAGGTAGTGTAACCGGAGTACATTGAGACAAGCAGCTCTGTGACCAAGTGCGTCCGGCATACTCGTGTGCTCAGAGTATTCGCGGTTGAGATGCAGCTGAGGCTTTATAAGCAATCGGTTTCTTCTAAACTCTTGGATTTCTTATCTTAGATACTACAGTAAAAGGGCCAGACACGCCGCTGGCAATCCGTCTGACCATTCAAGAGGTAGAGCTGAACATAGGGCGGCTGAGCCAATAATGGCCCGTAATTCATTGGCTGTAGCCTACCTCACAAAAGGCCACACGGGGAGCTCCGTATTGTCCTTCTGGCCGCGCAGTGAGGCAGCTAGGTTGACGACCCCCTAGCTATAGCTGGGCTTTGAGAACTCGGCGATGCTGTGTAACGTCCAGTAGGCCATTGAATCCCCAGAGCAGTCGGAGGTGGCCGGAATCGGCAAAGAAGGGGGACGACATGTAGGAAGCGGACGTTGTCGTCTCGTGTTACTCGGCTCTTACGCTTTCGCGAGCGGTCAGCAAAGTGCTGGCAATGTTTCCTCAAGGCGACGAGCAGCATACCTTAAGTGGCTACTGTAACTTTCGAGTTTGATCCGGGAGGGTGGTTCAGGACCTCGAAAAGCCGTCGGTAGAGCTGGTATCCTTCTGACACAATGACTAATTCATTCATTTCGATGAACTACAGTTTCTATCGAGGTGGACTGTGCTGTTTCGTTACAGCTCTGGTTATCTAGAATGACCCTCTCGCGTCTCTTAACTCCCGAGCCGGTGCTTTAGGCTCTGCTCTGTAGACAGAGCGGGTAGCCGGAATTCGCATAACTCTTGGGGACTGCGGCCTGGCCCAATTGTTGAGTGTTGAGATAGGTCACTGCGGACACGGCCTTTGCCTATACAATTCGCAATGTTAGCGCCAGATGCGGTTGCGCAGCTGGCTAACGTTCGAACATAGCTTCACTTCTGTAGCACGTCGCCTAAATCTGCACTGCCAACTTAGGCACGGTTGGGAGGTAGTGTATGAACTCAATAATACGGTGGTATTAATTTGAATGTGAAATAGGCTTTATACCTCGGCAGATACGTGGCCAGGCGCATGAAACGACAACACTAAAGATTTAAATTCAAGTTAACAGCAAGATTTTCGTCATTCTCGGCCGTTGCGGTTCTATTATCCTTTAACAATAGTTATATATGAACTACCTGATGGACGCACCTCGTCAACGAGCTTGTACATCAGTCGTCCAAGCTACCCCCCGACGCCACGCTGATTGTTTCTTTTTTTAGCCTCCCATATCCTCGTACATAATTGATGAGTTGGTTGCACCTTCACGACCGGAATTCGCGCTCTTCCCGCCATGAAACAAGTACCGCAAACAATCGCGTTTACTGTAGACAGTTCATGCGTCAGCCGTCAACTGGTTTGCACGTGTCGAAGTTACTTAGTTATCTGGAACTCCTTGCAAACCGGGTTCATGTGCCTGCTAATGGTTTCTGTGGTCCCGACAGCGCCGACGCCTCCAGAGGCTAACTCACGCATAGTATTCGAAAGACCTATTGGGTGGGAGCCAACCGAGCCGGACTTACTTCGCCGGCTGTCATGGGAGCGCGAGCGTATGCAGCAGCCCCGTAGCGCAGCACATTTAGTAGGATGGCGAGAACCACTCCGCGGACACGGAAACATTCTGGTTACAGATGGTTGGACTCGACCATGCACTAACTCACAATAGATTTGACCATTACATCTGAGAGAGCCATTGACGGCCTAAGGCTTCTAGAATAAGCTATCGGACCACAGCTCTCCCACCTACGTCATACGACTAGGCCCAGTTCCAACTTCGTGTTCAACAAGTCCTTAGCTGTGTAGGGAAAGGACTATCACCGCGTCCAGGGTCTAGTCATTCGCGGTGTCGACTTATGAACCGGCTCTGGAGGTGGCCTGTCGCAATCGGCCATAGGTACCTATAGACATACGAGACGATGTTTCATGAGGGTGACTCATTGGACGCGACTAAACTAGGATAAGATATAGGTAGGGTCCCTGTGATTGAGCCTTGCAACCGGATTTTTATAACTGCGTGCAGTTATTGGAAAGCAGTACATGCGCGTAGTCCTCATACAGAGTTCATATACGTCGTTTGTTGCCATTGCCAATTTTGCCGCGATGCTGTATCTGAACGCCGCCATAATACTCTTGGTCGCTGGGATTATGTTACTTAGCGGGGCGCCAGTATAGTATTCGACCAAGAAAGCAAGGGTGGATGGGCCTCCAAGGAGTTAAGATGTAGGCCGCGGTCAGCTCCCGGTAGAATAGGCACTAGTAGCACGCAGGGTGGGTCATTTCAAGGTGGAGAATATTGGCGCGAAACCGTTGATATGCACCGCCAGTGTTCTGCTTCCTTTTGCCGTTCCTCTGTCAGATCTAAGGTTGACACTTCAAACCATATGAGGGGTTCTAATGCCGGAAACCATCTCTATGGTTCAGATTTGACAAGACTTACCGGTGGTACCAAGCGCTTGGTGCAACGACGATGGCCCACACTGACCAGGTACCACTGTCTTCTTCGCGACCCTGGAGCCAGGGATCAGGGGACGCACTCTGTGGAGGAGTGAACAGTCGACATCAGTAGATTATTGGGATTGTACCTAAATAGCAGTGAACGAAGGCTCAAATATTTGACTTCTGTACGGAGAGCCGTATCAGAGTACAAACTAAATCCAGCCATATTTAGACTTTAACGGTTACATCTTGGGCTCACCTGAGTTCGACTCGGGAGGCGGGACACTGAGCTAGATCTCCGAACAATTCTTCCGGCAATTGGCTTAACTCTGTACAAGCACGTGTTCAAGTTGAGATACGCAGTCGCCCGTGAGCACTTTGATGGACAGGGAAAACCGTGTAGCGCTTAGTAGCGCAGACTGCATAGCGCTCTCTACTAGGCCTAATCGCATCCAAACCACCCCTAAAGAGGGAAGAGACCACGCGCCGGCGCGGTCCCGCAGCGTCAGTGCGTTGTAGCCATTCGGTCGGCCAACCGAAGGACACGCCCGGGACTTTGGTGTAAGCCGTTTAGCACCATGGTAGTCGGTCACGTTGGGGTTGACATATCACTGTCTTGGCCGCAGCAAGCGTCTCACTTTATATTAGGGGGATATGCTCTTTAACATCGTATGTTTCCGACGCTGGTTTGTAACGAACAAAAGCTTCATGATTGCCTCAGAACAAAGCATGACTGAAGTAGTTATTTCACATATAGGCCCTCGTAGCTTATGCCATGTGTATGAGTCAAGGTTTGCCATGAAGATCCGACCGCCCCTAAAAGTCAGTAATCCATAGGTATGGGGGACCTGTCCGTCTCGCGCCTAGACACCAATCCGACAATCAATTACGTGGCTCCGCACCTCTGCAGCAGTATAATTAGGGCTGTCCGCGTAGGGCTGAAGTATTGCTCTTTTTGACACGCGTGCTAATGGTGTCTGCCTGAGGCCATCCGGACGGAAACCGTCTAGACGCCAGCAATCAGCCTCTGGGGCCGAACATCTCTCATTACGGGTCTTAAATTGATGTATTACGTTAGATCGCGGGGTATGTCAACGTAGTTGCTCCCACGGTTCATTTCTGTAACAGGGGAGCCCCGAACTGTCACGAGTCTGAGACGGGTGACTGCCTAGATCTGGCTGTTGGTCTAACAAAGTGGGCATAGGCTAGTCTGTAGGGCGATCGGATGATTATAAGATCTACAGTACAAGAATTTGTGGCGCCACCCTTTATAGAATGCTCACTATTAGTACGAGGCGTCACCATACAATGCGAATATTTGCGGAGCCTCCCCTGAAGGCGTGCAATCCGGCAATTAAATTCTGGCTCTCGGGCCCGAAGATTGGTCCGGCATAGTCAGTGAAGCTCAGTAATCGTATTACAAAGGAAATCATCTCGTGATATTTATGCAGTAGAAAACCTACCGTAGCGGACTACAGTCCTTACGCTCAGCCCTTGATTCCGGACAACTATTGATCTTCTCCCAGGAGAGAGTTGACCGTACTCGCGGCTAAGTCGTTAGATAGGAAGATGCGTAGACGCAATGGGCTCGTTATAGTACGGCCCAAAATAAGCTGGCACATAGCATACGGTCCTGCGTTAGGTGGTCTTGGATCCATTTATAGCGCCTATTAAGCGCTACAGCGATAACTCGGAGAACACTGGACGGACCGGGGGAAAAGTAATAATTTTTCCGATCTTAAGAGATCAATAGAACAGGGTCGAGTCAGTAATCGCTACCCCACAATAAAGGCCGCTTGTTCTCAATCGGCATTTTAGGGGGGTTGAGATCTAAAGGAAACTAGTGCCGTAGTAAGCGTCACCATAGACCAGGATGTCCGCACGCGCGAGATGTTAAGCCTTCAAACAAACTTAGTCACTACTACCATCTGCGACCCCTATATGATGAGCTGCAGCGCGGAATGTAATTGAGGAGCCTAATTTTCGGTGGGGAGCCGGTTGACGTGAAAGGCGATGGTCTCGCTGGGTAACCAGACAAGGCTAATAGCTATCGTGCTCCCTACTGGATTACGCCACCCCTCAGGTTCCGAGGGCCCGGCCAAACTATGTTGTGCTCTTTGTACTAGTATAGACAGTGTAGATTTCAAAACCCGGGTGTCACCTAGGGCGCTCATTCCCAGTACGCTGGGTGGTGACGTAGATCATGGAACCACTACGAGATTGTGTGCAGCTAAATGTATTCGCGTGTTAAGCCCGGTACAGCCCCATGAGAACATTTAGCTATCGTGATTTAAAGTGTACACCAAAGGAATTTCTGTATCTACGGGCTTCGCAGACGAAATTACTCACTCTATTCCACGTTGGGCGGTGTTAGGCGCCCTGCGACCGGCTGGGTATAAGGGGGAGGACCAGTAGCATACACTCATCATCATTCGCTATATCCGATAGGAGGGGCAGGTCATCCGTCGGTAACTCTGATGCAGGCCCCACCCAACAGGTGACACTCTCAACCAATGTGGGCTGGGTTGCATGTTACCGCCTTTTCAAGCGACGTATTCACCTCTTCCAGGCTATATCAGTTGCGCAACAGCCACGACTCTGAAACCTCCTTCCGGGCCCACCTAGGCACGCTGAGAGTCGGAGAGAACAACTTCCTTCTTCGCCCTTTGTTAGTTCTGAAGTCACGCGGGTCAGGAGATCGTTGCCGAAGCGTGGAAACCGACATCGTGTTGATAAATTAGGCGCCGGTCCATCTTTGTTAAGTTTAGGGTAGTAATTGCGCTTGCCTCGCAACTAATCTGGACCCACAACAAGCATCTTATGAGATCTCAACATGGGACCAAAAACATAAATATCATTATTGAGGGGAACGGTATAGATGAAGGTCAAATTTGATATTAAAGATGTAAAGAGTGTGGCAGTGGGGAAGTGGGTCAGACAACTATACCGCAACTAACCCCTTTTAAAGTGTAACATGACCCGTTGGTCCCGGCTCTACGCGCCTCTTTCGAATTACGTACGCCCACACTTTGTCGTTTACGTCCTTTCCGAGATAAACTGTAAGGAGGGGCACTGATCCCTGACGCGGGCAAAATTCACGATTTACAGGGTTGGACTACCTGCCCTTCAGTACAAATCCCATCTTTACCGGACCTCGGAGCCTGATTAGCTACAAACTCACAGATAAGCTGACGACGACCGCACCATTCTATACAGCCGAATTAAGCCCAACCTTGTATCTGGGCGTTCCAAAGCAAATACGAGCCTAGTAAGCAAAGCGCCGCTAACTAGACTTGCACAGTGAGCAAACATGGAAGCGTATGTCAGTGATATTCCCCCCGTCATTCCATCGGAGTTATCCTTAGATATAATAGCAGAATAATTAAAGCCTCATTGTGGTCATTAGCCTCCGCGGCCCTGCCTCACCAAGCCCATACGCGGCGGCGGAATCACGTTGGAAGTGCAGCAAGGATCGTGCCTTATGCGTGATTAGCAGTTGCTTCGGTGATATCAGTATAAGGCCAGTACTTCTCCTCGGCACTCCCTCCCTATATAGTAAGATTATTTTGGGCTAGATACTGATTTGGAGCGCCAGAAGCAAGCTGGAAATCCGAATTCGACAAGTATATCGAGGCGGCTGACGAGCTAACGCGCGCTACCCCGCCCGCCCTCGTACCCATCCTTTGTGCACAGTGCGAGGACCCTCCGCCTAATCAACCTTCCCCCTATTTGTCTCTTAACTAAAAATGCGAATCGTCGGCACACAACAAATTCTCTACTGGTAGCCTCATGCCTAACCGCATTGGAAGTATTTGCTGTAAGTCTTGAGTACCAATCAAGGGTTCTGCACGCTGTGTCGCCCCTCGCTAGCTTATCCTGGCGGGTGTCAATGTCAGTGCATCTTATCAATCAGTCTTCGGCCTAACGAGAACACAGTGGCGACAACACTGGCCACACATGAAAGTGGAGGAAGTCGTCGACTCCAGTCTGAAAGCGCTCTGGACATGAAGAGGTTGTTTCGAAGTCGACCACAGTGTCTTAGGCGCCTTTACTGGTGGAAGTAGGGGGGTAAGAACTAAGATTACCTTGCAGTAGGGTTTAGGCCATAGGCATACTGACTTTTTAGAAATAAGTACCCACGGCTTTAATGGACACAGCCTTTCCGATCTCCCGGCTGTCAGAGAGCTGTTGAGTGTGACTCCACCTGAATAGGCCAGAATACCATATAGGCGTCAACCCAATAGGCACACAGATCTGCAAGTGGTTGCGGCGTGGCGATGGTACACCACCAGGTTAGTAGTCCCCGCACGCGTTAGGCCACCAGACAACTATCAATCCTGATTACTGGCCAGTTTCGGCTCAATTCCTTACTACAGGTGCTGTCCAACTCGGCTCTTCTACTATAGGGAATTCAATACGGGTTTCACGACACAAAAGGGTTTTTCGTCTATAATGACAATTTGACCAGACCCAGCTATTCGACTATAAGTATAGGGCAATAGCCGTGTGTTGACAGTGGGGAAGAATTATGGATCACCTCAGACAGACAAAGCTGCATAACCTCACCAAGCTATCTTGGAGCAAAGGGCCTTGGGGCACCTGTCGAGGTCATTCAGCACCACACTCAGCCATTCCTGAGATGTCACCACGCGCCATACCCTAGGGGGTTTGTATCTACCTCAGTCAGCTTGCCTTCTCGCGCTGCGACATGTGCCCCGTTCGGAGCGCTTAGGCAACATGTGCCATTAATCGGGAGTCGGGTTGGTGGGTTAGCCCCGGCCTAATTAGTGTGTAGTCTTGATTGATCATGCGCGGATGTCCTCGAGTTGTTATCAGTGCAACAACTATGTACGCCCTCTCGTAAGCTCAACGGAGGAGTTTTATTTGGGTTGTCACGCTAACTTGTGCGTGTGTAGCTGGACTATAACGTGGGCTTGCCCCCCAATTGCGGGCCTTTGGTGGTGAGCAGAGCGATGCTCGCAATGAGCCGGAGTCTAAT
		</sequence>
    <sequence><taxon idref="Location_0_4_1|45.39070205804228"/>
			GCGAGGCGTAACTATCACGTAAGCCGAATCCTCAGAGAATCTTGTTGGCACTCGACTTTTGACGTTGCAGAAACCGCTCGCCGACGACCCTCTCTCAGTTCGGGCCTAGCCAGGCGCGGGAGCAGTGAGTTGGGTGTCAACGAACAACGCCGGTCTAAGATTCTCCAGGCCGTAAGTTCTGAGCTGCTTGAGGTTCGTCGGCTGGCCGGGCACTCCTGTTTTAGGACTGGGCACTGGACATAACACTCCCCTCCAGGTCGGTGAGAGTAATGGTTGACGAGTCTGGTGGCACGGACAAACCTTATGAGTTTGGTCGAACGTGCAACGGCTCTAGATGTGTTCTCCGCCTACATGCCCCTCATGTTCCAGGTGACTGGGGATATCTGAGACGCAGTCAGGATACCGGCGCCAAATATATCGGAGACTACCTCCCAGCTCCGAATGAGAAGCAATAGCTGGGAAGTCACGTGGTACATACTGGACGTTCTGAGTCGATGTTCCCTTGCATTCTTGTCTCGGAAAGACTGTTTTCATAGAAATCAATCCGATTGGTCTTCTGGCATACACTATTGGCTGAATACCGGTTGAATGCTCGTATCTCTGTCTCAATATCGGTACACTCCAGAGAGTGTCAGTTCTGCAAGCGGCTAAGGTCAGACCCGCCCACCACGAGTTTACGGCTGAGTGCAATGGGTATCATCAGGAAGGCATGTCGATTAGGGATTCCCGGTCTATAGTCGTGTGCATTGACGGCTGGGACTTCATACAGAGAGATGATTACTGGGCCTCTACTGACGGTCCCTTTCGCGCAGTAATTGCCCGGCTCCACAGGCCAAGGACTAGATCAATGAGTTTTGGACGTACAAATTGTGGGAGGGTGACCCAAGTAGTGGACAATGGAAGGCAACGCACGACTATAAGTCTCACGTTCCACCAACTTGAGCAGTGTCCTCTAACACCTTTGAATTCAACGGAGACGCTTTCCTGCTGCCCGAGCCGCGCACTCCTCAGTCCGGCTCTGGCCGTTCCGTATGGAGCCTCTTTAACAACCGAGGTTCTTACTGGTCTCCTCTTACCCCGGTACTTACTTAAGCGTACTTATGTAATTGGTCTACAATCGCTCTCTATGGATATCCAGTAGGATAATCTGAAGAGGGTGCTCGGTCCCCCGGTTCCCACTCCGAGAGACATCGCAGGGCTCTTACTACTTTAATATGTGTGCCCTATTGAGAACATCGGTCGATGGATGTATGTCCTTGGCCTCGCAAGAACACGAGGTGGTCAACACCGGTATTGCTGTATTTACCTCATGTTGGTTTCTCCGGCTCCCATGGGCACGCACTGCAGAGTCTGCCCGCTGTGCGACTAAAATTTAACACGTTTATGTTTATAAAACAAGTTGTATAATGTTTCGGCGAAGTAGGGGATTGACAGTCGGTCTTGATCTACGATATGGTGGAGCTCTGGTTAAGGCCACTAAAATTCAGGTTCGGGGAAGATGTAAGACGCCCGTTCCGTTTGGTTGGGATTTTAAATCCGCTACCCGTTCACTTAAGGAAGAAGTGAGTTGTACCGTCAACTGGAGTCTGACCATGCTGTCGCTATTGATAAGAGCATTGGAAAAGGACATAACCTCTCCTGCTTTATCGAGGACAATGAGTGACGATAACGTTTCTCTGAACACTGTGCATATAACACTAATGTACTCTCGTCCCCTAGGAATTGGTAGTGCCCAGTTACCGGCTGGTAGAAGCTTACACGGCGAGGTAGCCTGAAGCCGTTAGCTAGAGGGGTAAAATCTACAAGACGTCACGTAAGACCAGGGACAAATTCGAGTTTGCACCCTTGTGACCCCGCTCCCTTAATACCGTCGTTTCTCATGAATTTTATTGAGCTAGGTCGAGAGTAAGGATGTAACTCCAGGCGTGTACCGACACTTAATGTATGGCATGACGTGTCTCACGTGATTGCGCCCTGAGATCATCACATAGCGTAGTTACGTTTGCGCATGGTACGCGTCTCCAAAGCGGCAAACTGCACCCCCCGGTACCCTTGTAGGATGCAAATCCTCCTTCCTGTACCCTACGCATTAGGTCTAACACCCCGGTGTTAACATTAGACGGCGAAGTATCGCAAAAACAGCGTTGAAATAAGAACCAAAGCGGACTGATCGTGTTATTGGTCGGCCTCCCTTTCGGAATGAGACTCCCCAACCCCAGTTCACACGGTGGACGCAGGTTAAATGCATATACCCGTGCGGAAGCTGTGTCAGAGCGGTCGGTCTGTTAAACCGTACACTGCGTTGACCAGTTATAATACTCTCTGCAACGCTCAACTGGATACGATCACATATGACAGAGTTCTAACCTACCCTTCTCGGGAGAATACTCTACTACATTGGTCGCGGGATGAAATGCCATCACCGAAGACTAACAGCGTGTACGGGCTTTCACAATACGTTATTGATATTCTCCAATGCTCAGCAGTCCGAAACACCCTAATGCAAAAGGCATAAGTTACAGATCGACACTCCGGTCGGAATGTGAATGAAAGTCGGAGGCTGCCCTAGCTTATCCAGGTTGGCCGTTTAATTACTAGTGCAATTGGGTCTTTATTCGGTCGGGCAAAACTAATCACGTACAAGCTGCAAGTCAGGCCGTAAAATATTATTGAAAGAGTCGTGGTAAAAAAGTGCTCGAAAAGCCCTGTGAGGCACGTTCTTCTACTACCTCAGAGACATCTGTGCGCGATCACGTGAGGCTTGGACCCCTAACCCAATCAACGATCTAAGCCCCCGTGCCATATCGCCCCCGCCGCCACAGGCACTCTGAGCGCTTTACTGTGTTGCGAACGCTATTGACCGGCGGTTCTAATATGGTGACTGCATTCCCACGACTACATGCTACACGCTTTCAATACAGACACGTCCCATGTGAGAAGACAGACGTGGTGTGTGTTAGGGTGAGTTCCCACGGGCGCAGAGATGGCTAGGTTCGAGTAGGCCCCTATTTAATATTGCTAGTTACGATAAGCACACATTGCACTCTGGTATGGTCTACTCATGGGGCGCCGGCGACAAGCGGAGTAGACTTAAAGAATTTGGCTTGTGAAAAGAGCATCCGCTCTAGTTCCCAGTTTAAATCCCTAATTCGGACCCAATCCGATTTCTGAGCAGCCTGAGTAATCCTTTACTATAATGGTATCTGGATAGTAAGCGCTCTCAGGAGCTTGATTGTTCACGCGCGAATGGGTCGCCGGGTCCGGAAGATAGTGATGTCCGTACTACCATCCCAAAAGATCGTATGCGGGTCTTGAATGCCTACTTAATGGGAGGTGAAAGGCCCCCGTGGTTAATTACTGCTATACCACCGTATTAAAGGACGAATAACACCGCTTCTGGCGCGGAAGCCGGCTTGAGCTGGGACACCCAGTGGAATGAATAGTTAATTGAAAACGTCTTGCCGGGCGATGCAGGTTGTGTGTGGCCTTCGGCTTGCGGTACGGCTATGTAGTTCCTGCTCGGGTCACTCGATGCTCACTCGTGTTGCGAAGAACCTTCGCGGCGTATGTCTTCCACGTACAGAGATGTTTCCGACGCTGACAAGATCGCCTCTGGAACCAGATTGAAGTGATAGTTAGACCTTGGTTGTGGAGATCGCGAGTGTAGGTCGGTTCGAACCGCGGAAAGTTATACTTTGCCTCAGTGTCGAGGCACTATGCCTGTCATAGGCCGGGTTAGCCAGTGCAGAGCCAAGATTCACGGTTAGCTGTAATGAAGCGTGACGACGGATAAGTAGGTCTGTGTACCTCTTTGGAGGGCAATGCCGCTCCGATGGGTGACCCTCTGAATACACCGACTGCGGATTATATGAGGGCTTCCCTTGATACAGTAAAGTAGTAGACGTTCCTGTCTTTATCGAGATGATCAAGGCCAAGTCACCGGGTTCTTCGGAGCGCATTAGCGAGTACTAGATACAAAAGCCTCTCAGGACAATCTCCTTGCGGGTTGTGGACCGGCTATCTTGTGACGGTGGCGCGAGGTGGTGACTAACCGGGCAACTAGAAATGAACAGCAAATTCACAGCGGCCTGATCTGGTAACTGATCCACACTGATTATATCGTCTACAATAGGAAACCGGATCTGATGCTAAGTAATCGGGACGCCTCCGGACTAGTTGCTGCTGAGGCGGCTGTGGTCGAGTTCATGCGGAGTCCCGAATGTTATTTGCAAGAAACAAAATACGTTGAGGCGGCCTATACGTTAATTACTACCGCCGATCAGAACGACTCCTCAGGCCTTGGTTCTACTATCGATCCTCGACTGTGTAGATAATCACGCAGGTCCGATTTACTCCTCCTATTTTACATATAATCTATTCGAGAGCCACGGTGGTTAGCAGTCTTAGTAGTTTTTATCTTGAAGATTTTCTCCATGTGGTTGGGCACCGAAACAAAGATCTACCTCGCCTCCATCTAGCGAGGTCCGCCGCGCGTGTGAGCGTGCCTTTCACAAACAGTGGACAGGATAGTGCAGTCACACAAGGTTGGGCGCAGCTCCAGTTGCTCATTCGTGTTCCGAGTACACACTCTACCATAAACCGCTGCCACAGGGATAATTCGTCCCTATATGAATGTGCAATGCTCGGGGGAGGCTATTTAATTATGAGCCGTTTCGCGTGCGTAGCTGAGTATGAGTAGACGGAAGGAACTGTATTGCTCTACATGAACAGACTACCGTCGGCCTGTTTCTGTGTCATAGCTATTCTCAAATGGGGCAGTTGTGAAGACTCTTGGCTTTAGATATACGTAGGGCACGGTTGTAGTATCAGTGGGACCAGGTATGATAAATCCCCCTGCTGCATGACCAGAGTGTACCTTGCCATGTTCTCTGTTACAGCCACTTTACATAGACGCTTAAGGCTTGCTACGGGCACTGGAAAAACCCTAGGGATACTAATCCATGGATTATCGTGAAAAATTCATCAGTCATCCATATCGTTGGGCGTGACCCTCGGGGTTTCCAACTAGCGGATTATAAAGGGTAATCGCCATGTGATTAAGTCCAGAGTTATATACCATATTTAGAGCAGTGGTCCCTGACCACCGACAATGAATTCAAGCTATACCAGAAATGTGCGTGCTTCAGCAGCACGTCGCCAACCGGCCTACGCAATTGCCAATAACCCGTGGTTCCACTACTTCAATGCGCCAGGCTAGCTGGGATTTCCAGACACCCAGGGAGCGTTCCCGAAACAGTCCCGCTTATAATCATATCAGATTAGCAAACCCTGTAGGCCGTTTAGCCCGCGGAATTGCATGGATCAGCCTCGTTATGTACACGGGACAGCGCGGTTTCCATCAATGCTCTCTGGTCCAACCCCGCGTTGACAACTGACGGGTCCATGCACATAGTAGCAACCGTCATATGTGGGTATTGAAACAGGTCTAACGATCTTCTTCCAGCCAGGTATGACCCGAGGCGTGGAACACCTCAAATGATGAAGGAGGCGCGAGCGTGGTGCAAATGGGCGGCCGTTTGTCTTTGGGTGTGTTGTTACGCATTACTCGGAATCTGGGGATTCTCAGAAGCACCAGACCTATGGGGAAGCAGCCCCATTAGCCTGGCTCCGTGCTGTCCACCTCTTTGGATGGGCAAGGAGAAGGGGACGTTATCCGCCCACTGTGGTAGGAATCTGTCAGTGCTGGCGGAGGGGGGGGATAGTTCAAGCTCCCCTGCACCTTTGGTGGTCAGCGTATCAGTTCAACAGAAGATAGATCGTAGCACCGATCATATGATTCATGGTACTCATCAATACCGCCGAAGCAGCATTTCACGCAGAATCCAGACTGCTCGGGTTAGCCGCGGCGTGTTGCACTAGCATCACTCAGCATAGGCGGTCAATTTAAATACAAACGCCATCACGGTACGTCAGCTTAAATGTCGCCCTACCCGCCCTGCCGATACAACATGGGTTACGATACTAGACCCAGGTGGTAACCCAGCTAAAGCGCGTCTTGTCAGAAGTTCGCTCGAATGACGATGCTGCCATGTGGGGTTAAAGATGCGGTCCATGACCAACCCGGGGGCCGATATAAGAGGCTTGGGTTTACCTGCCAGTGTTACGAAGTCCACCAAGTGGGTCTACGCCTGAATACGTGATCGGATATTGCCGTCGGACTATTCATTATAGACAATAGCTTCGGTGAGCCCAGCATTCGGTTCCGGGTGTGCGCCCACCTCGGCTATAGTCGCATAGACGTGCGTGTTGTCAGGGCAACGGCGAAAAGACCCGAACCCGATAATATATGGGGACCAGTAGCACGATCTTCAATCCCTGAGTTAACCCATCCGCGGTTGTCTCAGAAATACCCCAACGGCCAACAGTATCTACGTTTAACCTTTCCGTGCCCCGGTCGCTGCGGATAGGAGTCGAGCCTGAGCGTTAGTAATCATACTCTAGTACAGTTGCAGTGAGCTGAGCACAAGTGGGCCAATTATGGCACGGTAAACAAGGTAGTGTAACCGGAGTACATTGAGACAAGCAGCTCTGTGACCAAGTGCGTCCGGCATACTCGTGTGCTCAGAGTATTCGCGGTTGAGATGCAGCTGAGGCTTTATAAGCAATCGGTTTCTTCTAAACTCTTGGATTTCTTATCTTAGATACTACAGTAAAAGGGCCAGACACGCCGCTGGCAATCCGTCTGACCATTCAAGAGGTAGAGCTGAACATAGGGCGGCTGAGCCAATAATGGCCCGTAATTCATTGGCTGTAGCCTACCTCACAAAAGGCCACACGGGGAGCTCCGTATTGTCCTTCTGGCCGCGCAGTGAGGCAGCTAGGTTGACGACCCCCTAGCTATAGCTGGGCTTTGAGAACTCGGCGATGCTGTGTAACGTCCAGTAGGCCATTGAATCCCCAGAGCAGTCGGAGGTGGCCGGAATCGGCAAAGAAGGGGGACGACATGTAGGAAGCGGACGTTGTCGTCTCGTGTTACTCGGCTCTTACGCTTTCGCGAGCGGTCAGCAAAGTGCTGGCAATGTTTCCTCAAGGCGACGAGCAGCATACCTTAAGTGGCTACTGTAACTTTCGAGTTTGATCCGGGAGGGTGGTTCAGGACCTCGAAAAGCCGTCGGTAGAGCTGGTATCCTTCTGACACAATGACTAATTCATTCATTTCGATGAACTACAGTTTCTATCGAGGTGGACTGTGCTGTTTCGTTACAGCTCTGGTTATCTAGAATGACCCTCTCGCGTCTCTTAACTCCCGAGCCGGTGCTTTAGGCTCTGCTCTGTAGACAGAGCGGGTAGCCGGAATTCGCATAACTCTTGGGGACTGCGGCCTGGCCCAATTGTTGAGTGTTGAGATAGGTCACTGCGGACACGGCCTTTGCCTATACAATTCGCAATGTTAGCGCCAGATGCGGTTGCGCAGCTGGCTAACGTTCGAACATAGCTTCACTTCTGTAGCACGTCGCCTAAATCTGCACTGCCAACTTAGGCACGGTTGGGAGGTAGTGTATGAACTCAATAATACGGTGGTATTAATTTGAATGTGAAATAGGCTTTATACCTCGGCAGATACGTGGCCAGGCGCATGAAACGACAACACTAAAGATTTAAATTCAAGTTAACAGCAAGATTTTCGTCATTCTCGGCCGTTGCGGTTCTATTATCCTTTAACAATAGTTATATATGAACTACCTGATGGACGCACCTCGTCAACGAGCTTGTACATCAGTCGTCCAAGCTACCCCCCGACGCCACGCTGATTGTTTCTTTTTTTAGCCTCCCATATCCTCGTACATAATTGATGAGTTGGTTGCACCTTCACGACCGGAATTCGCGCTCTTCCCGCCATGAAACAAGTACCGCAAACAATCGCGTTTACTGTAGACAGTTCATGCGTCAGCCGTCAACTGGTTTGCACGTGTCGAAGTTACTTAGTTATCTGGAACTCCTTGCAAACCGGGTTCATGTGCCTGCTAATGGTTTCTGTGGTCCCGACAGCGCCGACGCCTCCAGAGGCTAACTCACGCATAGTATTCGAAAGACCTATTGGGTGGGAGCCAACCGAGCCGGACTTACTTCGCCGGCTGTCATGGGAGCGCGAGCGTATGCAGCAGCCCCGTAGCGCAGCACATTTAGTAGGATGGCGAGAACCACTCCGCGGACACGGAAACATTCTGGTTACAGATGGTTGGACTCGACCATGCACTAACTCACAATAGATTTGACCATTACATCTGAGAGAGCCATTGACGGCCTAAGGCTTCTAGAATAAGCTATCGGACCACAGCTCTCCCACCTACGTCATACGACTAGGCCCAGTTCCAACTTCGTGTTCAACAAGTCCTTAGCTGTGTAGGGAAAGGACTATCACCGCGTCCAGGGTCTAGTCATTCGCGGTGTCGACTTATGAACCGGCTCTGGAGGTGGCCTGTCGCAATCGGCCATAGGTACCTATAGACATACGAGACGATGTTTCATGAGGGTGACTCATTGGACGCGACTAAACTAGGATAAGATATAGGTAGGGTCCCTGTGATTGAGCCTTGCAACCGGATTTTTATAACTGCGTGCAGTTATTGGAAAGCAGTACATGCGCGTAGTCCTCATACAGAGTTCATATACGTCGTTTGTTGCTATTGCCAATTTTGCCGCGATGCTGTATCTGAACGCCGCCATAATACTCTTGGTCGCTGGGATTATGTTACTTAGCGGGGCGCCAGTATAGTATTCGACCAAGAAAGCAAGGGTGGATGGGCCTCCAAGGAGTTAAGATGTAGGCCGCGGTCAGCTCCCGGTAGAATAGGCACTAGTAGCACGCAGGGTGGGTCATTTCAAGGTGGAGAATATTGGCGCGAAACCGTTGATATGCACCGCCAGTGTTCTGCTTCCTTTTGCCGTTCCTCTGTCAGATCTAAGGTTGACACTTCAAACCATATGAGGGGTTCTAATGCCGGAAACCATCTCTATGGTTCAGATTTGACAAGACTTACCGGTGGTACCAAGCGCTTGGTGCAACGACGATGGCCCACACTGACCAGGTACCACTGTCTTCTTCGCGACCCTGGAGCCAGGGATCAGGGGACGCACTCTGTGGAGGAGTGAACAGTCGACATCAGTAGATTATTGGGATTGTACCTAAATAGCAGTGAACGAAGGCTCAAATATTTGACTTCTGTACGGAGAGCCGTATCAGAGTACAAACTAAATCCAGCCATATTTAGACTTTAACGGTTACATCTTGGGCTCACCTGAGTTCGACTCGGGAGGCGGGACACTGAGCTAGATCTCCGAACAATTCTTCCGGCAATTGGCTTAACTCTGTACAAGCACGTGTTCAAGTTGAGATACGCAGTCGCCCGTGAGCACTTTGATGGACAGGGAAAACCGTGTAGCGCTTAGTAGCGCAGACTGCATAGCGCTCTCTACTAGGCCTAATCGCATCCAAACCACCCCTAAAGAGGGAAGAGACCACGCGCCGGCGCGGTCCCGCAGCGTCAGTGCGTTGTAGCCATTCGGTCGGCCAACCGAAGGACACGCCCGGGACTTTGGTGTAAGCCGTTTAGCACCATGGTAGTCGGTCACGTTGGGGTTGACATATCACTGTCTTGGCCGCAGCAAGCGTCTCACTTTATATTAGGGGGATATGCTCTTTAACATCGTATGTTTCCGACGCTGGTTTGTAACGAACAAAAGCTTCATGATTGCCTCAGAACAAAGCATGACTGAAGTAGTTATTTCACATATAGGCCCTCGTAGCTTATGCCATGTGTATGAGTCAAGGTTTGCCATGAAGATCCGACCGCCCCTAAAAGTCAGTAATCCATAGGTATGGGGGACCTGTCCGTCTCGCGCCTAGACACCAATCCGACAATCAATTACGTGGCTCCGCACCTCTGCAGCAGTATAATTAGGGCTGTCCGCGTAGGGCTGAAGTATTGCTCTTTTTGACACGCGTGCTAATGGTGTCTGCCTGAGGCCATCCGGACGGAAACCGTCTAGACGCCAGCAATCAGCCTCTGGGGCCGAACATCTCTCATTACGGGTCTTAAATTGATGTATTACGTTAGATCGCGGGGTATGTCAACGTAGTTGCTCCCACGGTTCATTTCTGTAACAGGGGAGCCCCGAACTGTCACGAGTCTGAGACGGGTGACTGCCTAGATCTGGCTGTTGGTCTAACAAAGTGGGCATAGGCTAGTCTGTAGGGCGATCGGATGATTATAAGATCTACAGTACAAGAATTTGTGGCGCCACCCTTTATAGAATGCTCACTATTAGTACGAGGCGTCACCATACAATGCGAATATTTGCGGAGCCTCCCCTGAAGGCGTGCAATCCGGCAATTAAATTCTGGCTCTCGGGCCCGAAGATTGGTCCGGCATAGTCAGTGAAGCTCAGTAATCGTATTACAAAGGAAATCATCTCGTGATATTTATGCAGTAGAAAACCTACCGTAGCGGACTACAGTCCTTACGCTCAGCCCTTGATTCCGGACAACTATTGATCTTCTCCCAGGAGAGAGTTGACCGTACTCGCGGCTAAGTCGTTAGATAGGAAGATGCGTAGACGCAATGGGCTCGTTATAGTACGGCCCAAAATAAGCTGGCACATAGCATACGGTCCTGCGTTAGGTGGTCTTGGATCCATTTATAGCGCCTATTAAGCGCTACAGCGATAACTCGGAGAACACTGGACGGACCGGGGGAAAAGTAATAATTTTTCCGATCTTAAGAGATCAATAGAACAGGGTCGAGTCAGTAATCGCTACCCCACAATAAAGGCCGCTTGTTCTCAATCGGCATTTTAGGGGGGTTGAGATCTAAAGGAAACTAGTGCCGTAGTAAGCGTCACCATAGACCAGGATGTCCGCACGCGCGAGATGTTAAGCCTTCAAACAAACTTAGTCACTACTACCATCTGCGACCCCTATATGATGAGCTGCAGCGCGGAATGTAATTGAGGAGCCTAATTTTCGGTGGGGAGCCGGTTGACGTGAAAGGCGATGGTCTCGCTGGGTAACCAGACAAGGCTAATAGCTATCGTGCTCCCTACTGGATTACGCCACCCCTCAGGTTCCGAGGGCCCGGCCAAACTATGTTGTGCTCTTTGTACTAGTATAGACAGTGTAGATTTCAAAACCCGGGTGTCACCTAGGGCGCTCATTCCCAGTACGCTGGGTGGTGACGTAGATCATGGAACCACTACGAGATTGTGTGCAGCTAAATGTATTCGCGTGTTAAGCCCGGTACAGCCCCATGAGAACATTTAGCTATCGTGATTTAAAGTGTACACCAAAGGAATTTCTGTATCTACGGGCTTCGCAGACGAAATTACTCACTCTATTCCACGTTGGGCGGTGTTAGGCGCCCTGCGACCGGCTGGGTATAAGGGGGAGGACCAGTAGCATACACTCATCATCATTCGCTATATCCGATAGGAGGGGCAGGTCATCCGTCGGTAACTCTGATGCAGGCCCCACCCAACAGGTGACACTCTCAACCAATGTGGGCTGGGTTGCATGTTACCGCCTTTTCAAGCGACGTATTCACCTCTTCCAGGCTATATCAGTTGCGCAACAGCCACGACTCTGAAACCTCCTTCCGGGCCCACCTAGGCACGCTGAGAGTCGGAGAGAACAACTTCCTTCTTCGCCCTTTGTTAGTTCTGAAGTCACGCGGGTCAGGAGATCGTTGCCGAAGCGTGGAAACTGACATCGTGTTGATAAATTAGGCGCCGGTCCATCTTTGTTAAGTTTAGGGTAGTAATTGCGCTTGCCTCGCAACTAATCTGGACCCACAACAAGCATCTTATGAGATCTCAACATGGGACCAAAAACATAAATATCATTATTGAGGGGAACGGTATAGATGAAGGTCAAATTTGATATTAAAGATGTAAAGAGTGTGGCAGTGGGGAAGTGGGTCAGACAACTATACCGCAACTAACCCCTTTTAAAGTGTAACATGACCCGTTGGTCCCGGCTCTACGCGCCTCTTTCGAATTACGTACGCCCACACTTTGTCGTTTACGTCCTTTCCGAGATAAACTGTAAGGAGGGGCACTGATCCCTGACGCGGGCAAAATTCACGATTTACAGGGTTGGACTACCTGCCCTTCAGTACAAATCCCATCTTTACCGGACCTCGGAGCCTGATTAGCTACAAACTCACAGATAAGCTGACGACGACCGCACCATTCTATACAGCCGAATTAAGCCCAACCTTGTATCTGGGCGTTCCAAAGCAAATACGAGCCTAGTAAGCAAAGCGCCGCTAACTAGACTTGCACAGTGAGCAAACATGGAAGCGTATGTCAGTGATATTCCCCCCGTCATTCCATCGGAGTTATCCTTAGATATAATAGCAGAATAATTAAAGCCTCATTGTGGTCATTAGCCTCCGCGGCCCTGCCTCACCAAGCCCATACGCGGCGGCGGAATCACGTTGGAAGTGCAGCAAGGATCGTGCCTTATGCGTGATTAGCAGTTGCTTCGGTGATATCAGTATAAGGCCAGTACTTCTCCTCGGCACTCCCTCCCTATATAGTAAGATTATTTTGGGCTAGATACTGATTTGGAGCGCCAGAAGCAAGCTGGAAATCCGAATTCGACAAGTATATCGAGGCGGCTGACGAGCTAACGCGCGCTACCCCGCCCGCCCTCGTACCCATCCTTTGTGCACAGTGCGAGGACCCTCCGCCTAATCAACCTTCCCCCTATTTGTCTCTTAACTAAAAATGCGAATCGTCGGCACACAACAAATTCTCTACTGGTAGCCTCATGCCTAACCGCATTGGAAGTATTTGCTGTAAGTCTTGAGTACCAATCAAGGGTTCTGCACGCTGTGTCGCCCCTCGCTAGCTTATCCTGGCGGGTGTCAATGTCAGTGCATCTTATCAATCAGTCTTCGGCCTAACGAGAACACAGTGGCGACAACACTGGCCACACATGAAAGTGGAGGAAGTCGTCGACTCCAGTCTGAAAGCGCTCTGGACATGAAGAGGTTGTTTCGAAGTCGACCACAGTGTCTTAGGCGCCTTTACTGGTGGAAGTAGGGGGGTAAGAACTAAGATTACCTTGCAGTAGGGTTTAGGCCATAGGCATACTGACTTTTTAGAAATAAGTACCCACGGCTTTAATGGACACAGCCTTTCCGATCTCCCGGCTGTCAGAGAGCTGTTGAGTGTGACTCCACCTGAATAGGCCAGAATACCATATAGGCGTCAACCCAATAGGCACACAGATCTGCAAGTGGTTGCGGCGTGGCGATGGTACACCACCAGGTTAGTAGTCCCCGCACGCGTTAGGCCACCAGACAACTATCAATCCTGATTACTGGCCAGTTTCGGCTCAATTCCTTACTACAGGTGCTGTCCAACTCGGCTCTTCTACTATAGGGAATTCAATACGGGTTTCACGACACAAAAGGGTTTTTCGTCTATAATGACAATTTGACCAGACCCAGCTATTCGACTATAAGTATAGGGCAATAGCCGTGTGTTGACAGTGGGGAAGAATTATGGATCACCTCAGACAGACAAAGCTGCATAACCTCACCAAGCTATCTTGGAGCAAAGGGCCTTGGGGCACCTGTCGAGGTCATTCAGCACCACACTCAGCCATTCCTGAGATGTCACCACGCGCCATACCCTAGGGGGTTTGTATCTACCTCAGTCAGCTTGCCTTCTCGCGCTGCGACATGTGCCCCGTTCGGAGCGCTTAGGCAACATGTGCCATTAATCGGGAGTCGGGTTGGTGGGTTAGCCCCGGCCTAATTAGTGTGTAGTCTTGATTGATCATGCGCGGATGTCCTCGAGTTGTTATCAGTGCAACAACTATGTACGCCCTCTCGTAAGCTCAACGGAGGAGTTTTATTTGGGTTGTCACGCTAACTTGTGCGTGTGTAGCTGGACTATAACGTGGGCTTGCCCCCCAATTGCGGGCCTTTGGTGGTGAGCAGAGCGATGCTCGCAATGAGCCGGAGTCTAAT
		</sequence>
    <sequence><taxon idref="Location_0_4_0|53.06561222724496"/>
			GCGAGGCGTAACTATCACGTAAGCCGAATCCTCAGAGAATCTTGTTGGCACTCGACTTTTGACGTTGCAGAAACCGCTCGCCGACGACCCTCTCTCAGTTCGGGCCTAGCCAGGCGCGGGAGCAGTGAGTTGGGTGTCAACGAACAACGCCGGTCTAAGATTCTCCAGGCCGTAAGTTCTGAGCTGCTTGAGGTTCGTCGGCTGGCCGGGCACTCCTGTTTTAGGACTGGGCACTGGACATAACACTCCCCTCCAGGTCGGTGAGAGTAATGGTTGACGAGTCTGGTGGCACGGACAAACCTTATGAGTTTGGTCGAACGTGCAACGGCTCTAGATGTGTTCTCCGCCTACATGCCCCTCATGTTCCAGGTGACTGGGGATATCTGAGACGCAGTCAGGATACCGGCGCCAAATATATCGGAGACTACCTCCCAGCTCCGAATGAGAAGCAATAGCTGGGAAGTCACGTGGTACATACTGGACGTTCTGAGTCGATGTTCCCTTGCATTCTTGTCTCGGAAAGACTGTTTTCATAGAAATCAATCCGATTGGTCTTCTGGCATACACTATTGGCTGAATACCGGTTGAATGCTCGTATCTCTGTCTCAATATCGGTACACTCCAGAGAGTGTCAGTTCTGCAAGCGGCTAAGGTCAGACCCGCCCACCACGAGTTTACGGCTGAGTGCAATGGGTATCATCAGGAAGGCATGTCGATTAGGGATTCCCGGTCTATAGTCGTGTGCATTGACGGCTGGGACTTCATACAGAGAGATGATTACTGGGCCTCTACTGACGGTCCCTTTCGCGCAGTAATTGCCCGGCTCCACAGGCCAAGGACTAGATCAATGAGTTTTGGACGTACAAATTGTGGGAGGGTGACCCAAGTAGTGGACAATGGAAGGCAACGCACGACTATAAGTCTCACGTTCCACCAACTTGAGCAGTGTCCTCTAACACCTTTGAATTCAACGGAGACGCTTTCCTGCTGCCCGAGCCGCGCACTCCTCAGTCCGGCTCTGGCCGTTCCGTATGGAGCCTCTTTAACAACCGAGGTTCTTACTGGTCTCCTCTTACCCCGGTACTTACTTAAGCGTACTTATGTAATTGGTCTACAATCGCTCTCTATGGATATCCAGTAGGATAATCTGAAGAGGGTGCTCGGTCCCCCGGTTCCCACTCCGAGAGACATCGCAGGGCTCTTACTACTTTAATATGTGTGCCCTATTGAGAACATCGGTCGATGGATGTATGTCCTTGGCCTCGCAAGAACACGAGGTGGTCAACACCGGTATTGCTGTATTTACCTCATGTTGGTTTCTCCGGCTCCCATGGGCACGCACTGCAGAGTCTGCCCGCTGTGCGACTAAAATTTAACACGTTTATGTTTATAAAACAAGTTGTATAATGTTTCGGCGAAGTAGGGGATTGACAGTCGGTCTTGATCTACGATATGGTGGAGCTCTGGTTAAGGCCACTAAAATTCAGGTTCGGGGAAGATGTAAGACGCCCGTTCCGTTTGGTTGGGATTTTAAATCCGCTACCCGTTCACTTAAGGAAGAAGTGAGTTGTACCGTCAACTGGAGTCTGACCATGCTGTCGCTATTGATAAGAGCATTGGAAAAGGACATAACCTCTCCTGCTTTATCGAGGACAATGAGTGACGATAACGTTTCTCTGAACACTGTGCATATAACACTAATGTACTCTCGTCCCCTAGGAATTGGTAGTGCCCAGTTACCGGCTGGTAGAAGCTTACACGGCGAGGTAGCCTGAAGCCGTTAGCTAGAGGGGTAAAATCTACAAGACGTCACGTAAGACCAGGGACAAATTCGAGTTTGCACCCTTGTGACCCCGCTCCCTTAATACCGTCGTTTCTCATGAATTTTATTGAGCTAGGTCGAGAGTAAGGATGTAACTCCAGGCGTGTACCGACACTTAATGTATGGCATGACGTGTCTCACGTGATTGCGCCCTGAGATCATCACATAGCGTAGTTACGTTTGCGCATGGTACGCGTCTCCAAAGCGGCAAACTGCAGCCCCCGGTACCCTTGTAGGATGCAAATCCTCCTTCCTGTACCCTACGCATTAGGTCTAACACCCCGGTGTTAACATTAGACGGCGAAGTATCGCAAAAACAGCGTTGAAATAAGAACCAAAGCGGACTGATCGTGTTATTGGTCGGCCTCCCTTTCGGAATGAGACTCCCCAACCCCAGTTCACACGGTGGACGCAGGTTAAATGCATATACCCGTGCGGAAGCTGTGTCAGAGCGGTCGGTCTGTTAAACCGTACACTGCGTTGACCAGTTATAATACTCTCTGCAACGCTCAACTGGATACGATCACATATGACAGAGTTCTAACCTACCCTTCTCGGGAGAATACTCTACTACATTGGTCGCGGGATGAAATGCCATCACCGAAGACTAACAGCGTGTACGGGCTTTCACAATACGTTATTGATATTCTCCAATGCTCAGCAGTCCGAAACACCCTAATGCAAAAGGCATAAGTTACAGATCGACACTCCGGTCGGAATGTGAATGAAAGTCGGAGGCTGCCCTAGCTTATCCAGGTTGGCCGTTTAATTACTAGTGCAATTGGGTCTTTATTCGGTCGGGCAAAACTAATCACGTACAAGCTGCAAGTCAGGCCGTAAAATATTATTGAAAGAGTCGTGGTAAAAAAGTGCTCGAAAAGCCCTGTGAGGCACGTTCTTCTACTACCTCAGAGACATCTGTGCGCGATCACGTGAGGCTTGGACCCCTAACCCAATCAACGATCTAAGCCCCCGTGCCATATCGCCCCCGCCGCCACAGGCACTCTGAGCGCTTTACTGTGTTGCGAACGCTATTGACCGGCGGTTCTAATATGGTGACTGCATTCCCACGACTACATGCTACACGCTTTCAATACAGACACGTCCCATGTGAGAAGACAGACGTGGTGTGTGTTAGGGTGAGTTCCCACGGGCGCAGAGATGGCTAGGTTCGAGTAGGCCCCTATTTAATATTGCTAGTTACGATAAGCACACATTGCACTCTGGTATGGTCTACTCATGGGGCGCCGGCGACAAGCGGAGTAGACTTAAAGAATTTGGCTTGTGAAAAGAGCATCCGCTCTAGTTCCCAGTTTAAATCCCTAATTCGGACCCAATCCGATTTCTGAGCAGCCTGAGTAATCCTTTACTATAATGGTATCTGGATAGTAAGCGCTCTCAGGAGCTTGATTGTTCACGCGCGAATGGGTCGCCGGGTCCGGAAGATAGTGATGTCCGTACTACCATCCCAAAAGATCGTATGCGGGTCTTGAATGCCTACTTAATGGGAGGTGAAAGGCCCCCGTGGTTAATTACTGCTATACCACCGTATTAAAGGACGAATAACACCGCTTCTGGCGCGGAAGCCGGCTTGAGCTGGGACACCCAGTGGAATGAATAGTTAATTGAAAACGTCTTGCCGGGCGATGCAGGTTGTGTGTGGCCTTCGGCTTGCGGTACGGCTATGTAGTTCCTGCTCGGGTCACTCGATGCTCACTCGTGTTGCGAAGAACCTTCGCGGCGTATGTCTTCCACGTACAGAGATGTTTCCGACGCTGACAAGATCGCCTCTGGAACCAGATTGAAGTGATAGTTAGACCTTGGTTGTGGAGATCGCGAGTGTAGGTCGGTTCGAACCGCGGAAAGTTATACTTTGCCTCAGTGTCGAGGCACTATGCCTGTCATAGGCCGGGTTAGCCAGTGCAGAGCCAAGATTCACGGTTAGCTGTAATGAAGCGTGACGACGGATAAGTAGGTCTGTGTACCTCTTTGGAGGGCAATGCCGCTCCGATGGGTGACCCTCTGAATACACCGACTGCGGATTATATGAGGGCTTCCCTTGATACAGTAAAGTAGTAGACGTTCCTGTCTTTATCGAGATGATCAAGGCCAAGTCACCGGGTTCTTCGGAGCGCATTAGCGAGTACTAGATACAAAAGCCTCTCAGGACAATCTCCTTGCGGGTTGTGGACCGGCTATCTTGTGACGGTGGCGCGAGGTGGTGACTAACCGGGCAACTAGAAATGAACAGCAAATTCACAGCGGCCTGATCTGGTAACTGATCCACACTGATTATATCGTCTACAATAGGAAACCGGATCTGATGCTAAGTAATCGGGACGCCTCCGGACTAGTTGCTGCTGAGGCGGCTGTGGTCGAGTTCATGCGGAGTCCCGAATGTTATTTGCAAGAAACAAAATACGTTGAGGCGGCCTATACGTTAATTACTACCGCCGATCAGAACGACTCCTCAGGCCTTGGTTCTACTATCGATCCTCGACTGTGTAGATAATCACGCAGGTCCGATTTACTCCTCCTATTTTACATATAATCTATTCGAGAGCCACGGTGGTTAGCAGTCTTAGTAGTTTTTATCTTGAAGATTTTCTCCATGTGGTTGGGCACCGAAACAAAGATCTACCTCGCCTCCATCTAGCGAGGTCCGCCGCGCGTGTGAGCGTGCCTTTCACAAACAGTGGACAGGATAGTGCAGTCACACAAGGTTGGGCGCAGCTCCAGTTGCTCATTCGTGTTCCGAGTACACACTCTACCATAAACCGCTGCCACAGGGATAATTCGTCCCTATATGAATGTGCAATGCTCGGGGGAGGCTATTTAATTATGAGCCGTTTCGCGTGCGTAGCTGAGTATGAGTAGACGGAAGGAACTGTATTGCTCTACATGAACAGACTACCGTCGGCCTGTTTCTGTGTCATAGCTATTCTCAAATGGGGCAGTTGTGAAGACTCTTGGCTTTAGATATACGTAGGGCACGGTTGTAGTATCAGTGGGACCAGGTATGATAAATCCCCCTGCTGCATGACCAGAGTGTACCTTGCCATGTTCTCTGTTACAGCCACTTTACATAGACGCTTAAGGCTTGCTACGGGCACTGGAAAAACCCTAGGGATACTAATCCATGGATTATCGTGAAAAATTCATCAGTCATCCATATCGTTGGGCGTGACCCTCGGGGTTTCCAACTAGCGGATTATAAAGGGTAATCGCCATGTGATTAAGTCCAGAGTTATATACCATATTTAGAGCAGTGGTCCCTGACCACCGACAATGAATTCAAGCTATACCAGAAATGTGCGTGCTTCAGCAGCACGTCGCCAACCGGCCTACGCAATTGCCAATAACCCGTGGTTCCACTACTTCAATGCGCCAGGCTAGCTGGGATTTCCAGACACCCAGGGAGCGTTCCCGAAACAGTCCCGCTTATAATCATATCAGATTAGCAAACCCTGTAGGCCGTTTAGCCCGCGGAATTGCATGGATCAGCCTCGTTATGTACACGGGACAGCGCGGTTTCCATCAATGCTCTCTGGTCCAACCCCGCGTTGACAACTGACGGGTCCATGCACATAGTAGCAACCGTCATATGTGGGTATTGAAACAGGTCTAACGATCTTCTTCCAGCCAGGTATGACCCGAGGCGTGGAACACCTCAAATGATGAAGGAGGCGCGAGCGTGGTGCAAATGGGCGGCCGTTTGTCTTTGGGTGTGTTGTTACGCATTACTCGGAATCTGGGGATTCTCAGAAGCACCAGACCTATGGGGAAGCAGCCCCATTAGCCTGGCTCCGTGCTGTCCACCTCTTTGGATGGGCAAGGAGAAGGGGACGTTATCCGCCCACTGTGGTAGGAATCTGTCAGTGCTGGCGGAGGGGGGGGATAGTTCAAGCTCCCCTGCACCTTTGGTGGTCAGCGTATCAGTTCAACAGAAGATAGATCGTAGCACCGATCATATGATTCATGGTACTCATCAATACCGCCGAAGCAGCATTTCACGCAGAATCCAGACTGCTCGGGTTAGCCGCGGCGTGTTGCACTAGCATCACTCAGCATAGGCGGTCAATTTAAATACAAACGCCATCACGGTACGTCAGCTTAAATGTCGCCCTACCCGCCCTGCCGATACAACATGGGTTACGATACTAGACCCAGGTGGTAACCCAGCTAAAGCGCGTCTTGTCAGAAGTTCGCTCGAATGACGATGCTGCCATGTGGGGTTAAAGATGCGGTCCATGACCAACCCGGGGGCCGATATAAGAGGCTTGGGTTTACCTGCCAGTGTTACGAAGTCCACCAAGTGGGTCTACGCCTGAATACGTGATCGGATATTGCCGTCGGACTATTCATTATAGACAATAGCTTCGGTGAGCCCAGCATTCGGTTCCGGGTGTGCGCCCACCTCGGCTATAGTCGCATAGACGTGCGTGTTGTCAGGGCAACGGCGAAAAGACCCGAACCCGATAATATATGGGGACCAGTAGCACGATCTTCAATCCCTGAGTTAACCCATCCGCGGTTGTCTCAGAAATACCCCAACGGCCAACAGTATCTACGTTTAACCTTTCCGTGCCCCGGTCGCTGCGGATAGGAGTCGAGCCTGAGCGTTAGTAATCATACTCTAGTACAGTTGCAGTGAGCTGAGCACAAGTGGGCCAATTATGGCACGGTAAACAAGGTAGTGTAACCGGAGTACATTGAGACAAGCAGCTCTGTGACCAAGTGCGTCCGGCATACTCGTGTGCTCAGAGTATTCGCGGTTGAGATGCAGCTGAGGCTTTATAAGCAATCGGTTTCTTCTAAACTCTTGGATTTCTTATCTTAGATACTACAGTAAAAGGGCCAGACACGCCGCTGGCAATCCGTCTGACCATTCAAGAGGTAGAGCTGAACATAGGGCGGCTGAGCCAATAATGGCCCGTAATTCATTGGCTGTAGCCTACCTCACAAAAGGCCACACGGGGAGCTCCGTATTGTCCTTCTGGCCGCGCAGTGAGGCAGCTAGGTTGACGACCCCCTAGCTATAGCTGGGCTTTGAGAACTCGGCGATGCTGTGTAACGTCCAGTAGGCCATTGAATCCCCAGAGCAGTCGGAGGTGGCCGGAATCGGCAAAGAAGGGGGACGACATGTAGGAAGCGGACGTTGTCGTCTCGTGTTACTCGGCTCTTACGCTTTCGCGAGCGGTCAGCAAAGTGCTGGCAATGTTTCCTCAAGGCGACGAGCAGCATACCTTAAGTGGCTACTGTAACTTTCGAGTTTGATCCGGGAGGGTGGTTCAGGACCTCGAAAAGCCGTCGGTAGAGCTGGTATCCTTCTGACACAATGACTAATTCATTCATTTCGATGAACTACAGTTTCTATCGAGGTGGACTGTGCTGTTTCGTTACAGCTCTGGTTATCTAGAATGACCCTCTCGCGTCTCTTAACTCCCGAGCCGGTGCTTTAGGCTCTGCTCTGTAGACAGAGCGGGTAGCCGGAATTCGCATAACTCTTGGGGACTGCGGCCTGGCCCAATTGTTGAGTGTTGAGATAGGTCACTGCGGACACGGCCTTTGCCTATACAATTCGCAATGTTAGCGCCAGATGCGGTTGCGCAGCTGGCTAACGTTCGAACATAGCTTCACTTCTGTAGCACGTCGCCTAAATCTGCACTGCCAACTTAGGCACGGTTGGGAGGTAGTGTATGAACTCAATAATACGGTGGTATTAATTTGAATGTGAAATAGGCTTTATACCTCGGCAGATACGTGGCCAGGCGCATGAAACGACAACACTAAAGATTTAAATTCAAGTTAACAGCAAGATTTTCGTCATTCTCGGCCGTTGCGGTTCTATTATCCTTTAACAATAGTTATATATGAACTACCTGATGGACGCACCTCGTCAACGAGCTTGTACATCAGTCGTCCAAGCTACCCCCCGACGCCACGCTGATTGTTTCTTTTTTTAGCCTCCCATATCCTCGTACATAATTGATGAGTTGGTTGCACCTTCACGACCGGAATTCGCGCTCTTCCCGCCATGAAACAAGTACCGCAAACAATCGCGTTTACTGTAGACAGTTCATGCGTCAGCCGTCAACTGGTTTGCACGTGTCGAAGTTACTTAGTTATCTGGAACTCCTTGCAAACCGGGTTCATGTGCCTGCTAATGGTTTCTGTGGTCCCGACAGCGCCGACGCCTCCAGAGGCTAACTCACGCATAGTATTCGAAAGACCTATTGGGTGGGAGCCAACCGAGCCGGACTTACTTCGCCGGCTGTCATGGGAGCGCGAGCGTATGCAGCAGCCCCGTAGCGCAGCACATTTAGTAGGATGGCGAGAACCACTCCGCGGACACGGAAACATTCTGGTTACAGATGGTTGGACTCGACCATGCACTAACTCACAATAGATTTGACCATTACATCTGAGAGAGCCATTGACGGCCTAAGGCTTCTAGAATAAGCTATCGGACCACAGCTCTCCCACCTACGTCATACGACTAGGCCCAGTTCCAACTTCGTGTTCAACAAGTCCTTAGCTGTGTAGGGAAAGGACTATCACCGCGTCCAGGGTCTAGTCATTCGCGGTGTCGACTTATGAACCGGCTCTGGAGGTGGCCTGTCGCAATCGGCCATAGGTACCTATAGACATACGAGACGATGTTTCATGAGGGTGACTCATTGGACGCGACTAAACTAGGATAAGATATAGGTAGGGTCCCTGTGATTGAGCCTTGCAACCGGATTTTTATAACTGCGTGCAGTTATTGGAAAGCAGTACATGCGCGTAGTCCTCATACAGAGTTCATATACGTCGTTTGTTGCCATTGCCAATTTTGCCGCGATGCTGTATCTGAACGCCGCCATAATACTCTTGGTCGCTGGGATTATGTTACTTAGCGGGGCGCCAGTATAGTATTCGACCAAGAAAGCAAGGGTGGATGGGCCTCCAAGGAGTTAAGATGTAGGCCGCGGTCAGCTCCCGGTAGAATAGGCACTAGTAGCACGCAGGGTGGGTCATTTCAAGGTGGAGAATATTGGCGCGAAACCGTTGATATGCACCGCCAGTGTTCTGCTTCCTTTTGCCGTTCCTCTGTCAGATCTAAGGTTGACACTTCAAACCATATGAGGGGTTCTAATGCCGGAAACCATCTCTATGGTTCAGATTTGACAAGACTTACCGGTGGTACCAAGCGCTTGGTGCAACGACGATGGCCCACACTGACCAGGTACCACTGTCTTCTTCGCGACCCTGGAGCCAGGGATCAGGGGACGCACTCTGTGGAGGAGTGAACAGTCGACATCAGTAGATTATTGGGATTGTACCTAAATAGCAGTGAACGAAGGCTCAAATATTTGACTTCTGTACGGAGAGCCGTATCAGAGTACAAACTAAATCCAGCCATATTTAGACTTTAACGGTTACATCTTGGGCTCACCTGAGTTCGACTCGGGAGGCGGGACACTGAGCTAGATCTCCGAACAATTCTTCCGGCAATTGGCTTAACTCTGTACAAGCACGTGTTCAAGTTGAGATACGCAGTCGCCCGTGAGCACTTTGATGGACAGGGAAAACCGTGTAGCGCTTAGTAGCGCAGACTGCATAGCGCTCTCTACTAGGCCTAATCGCATCCAAACCACCCCTAAAGAGGGAAGAGACCACGCGCCGGCGCGGTCCCGCAGCGTCAGTGCGTTGTAGCCATTCGGTCGGCCAACCGAAGGACACGCCCGGGACTTTGGTGTAAGCCGTTTAGCACCATGGTAGTCGGTCACGTTGGGGTTGACATATCACTGTCTTGGCCGCAGCAAGCGTCTCACTTTATATTAGGGGGATATGCTCTTTAACATCGTATGTTTCCGACGCTGGTTTGTAACGAACAAAAGCTTCATGATTGCCTCAGAACAAAGCATGACTGAAGTAGTTATTTCACATATAGGCCCTCGTAGCTTATGCCATGTGTATGAGTCAAGGTTTGCCATGAAGATCCGACCGCCCCTAAAAGTCAGTAATCCATAGGTATGGGGGACCTGTCCGTCTCGCGCCTAGACACCAATCCGACAATCAATTACGTGGCTCCGCACCTCTGCAGCAGTATAATTAGGGCTGTCCGCGTAGGGCTGAAGTATTGCTCTTTTTGACACGCGTGCTAATGGTGTCTGCCTGAGGCCATCCGGACGGAAACCGTCTAGACGCCAGCAATCAGCCTCTGGGGCCGAACATCTCTCATTACGGGTCTTAAATTGATGTATTACGTTAGATCGCGGGGTATGTCAACGTAGTTGCTCCCACGGTTCATTTCTGTAACAGGGGAGCCCCGAACTGTCACGAGTCTGAGACGGGTGACTGCCTAGATCTGGCTGTTGGTCTAACAAAGTGGGCATAGGCTAGTCTGTAGGGCGATCGGATGATTATAAGATCTACAGTACAAGAATTTGTGGCGCCACCCTTTATAGAATGCTCACTATTAGTACGAGGCGTCACCATACAATGCGAATATTTGCGGAGCCTCCCCTGAAGGCGTGCAATCCGGCAATTAAATTCTGGCTCTCGGGCCCGAAGATTGGTCCGGCATAGTCAGTGAAGCTCAGTAATCGTATTACAAAGGAAATCATCTCGTGATATTTATGCAGTAGAAAACCTACCGTAGCGGACTACAGTCCTTACGCTCAGCCCTTGATTCCGGACAACTATTGATCTTCTCCCAGGAGAGAGTTGACCGTACTCGCGGCTAAGTCGTTAGATAGGAAGATGCGTAGACGCAATGGGCTCGTTATAGTACGGCCCAAAATAAGCTGGCACATAGCATACGGTCCTGCGTTAGGTGGTCTTGGATCCATTTATAGCGCCTATTAAGCGCTACAGCGATAACTCGGAGAACACTGGACGGACCGGGGGAAAAGTAATAATTTTTCCGATCTTAAGAGATCAATAGAACAGGGTCGAGTCAGTAATCGCTACCCCACAATAAAGGCCGCTTGTTCTCAATCGGCATTTTAGGGGGGTTGAGATCTAAAGGAAACTAGTGCCGTAGTAAGCGTCACCATAGACCAGGATGTCCGCACGCGCGAGATGTTAAGCCTTCAAACAAACTTAGTCACTACTACCATCTGCGACCCCTATATGATGAGCTGCAGCGCGGAATGTAATTGAGGAGCCTAATTTTCGGTGGGGAGCCGGTTGACGTGAAAGGCGATGGTCTCGCTGGGTAACCAGACAAGGCTAATAGCTATCGTGCTCCCTACTGGATTACGCCACCCCTCAGGTTCCGAGGGCCCGGCCAAACTATGTTGTGCTCTTTGTACTAGTATAGACAGTGTAGATTTCAAAACCCGGGTGTCACCTAGGGCGCTCATTCCCAGTACGCTGGGTGGTGACGTAGATCATGGAACCACTACGAGATTGTGTGCAGCTAAATGTATTCGCGTGTTAAGCCCGGTACAGCCCCATGAGAACATTTAGCTATCGTGATTTAAAGTGTACACCAAAGGAATTTCTGTATCTACGGGCTTCGCAGACGAAATTACTCACTCTATTCCACGTTGGGCGGTGTTAGGCGCCCTGCGACCGGCTGGGTATAAGGGGGAGGACCAGTAGCATACACTCATCATCATTCGCTATATCCGATAGGAGGGGCAGGTCATCCGTCGGTAACTCTGATGCAGGCCCCACCCAACAGGTGACACTCTCAACCAATGTGGGCTGGGTTGCATGTTACCGCCTTTTCAAGCGACGTATTCACCTCTTCCAGGCTATATCAGTTGCGCAACAGCCACGACTCTGAAACCTCCTTCCGGGCCCACCTAGGCACGCTGAGAGTCGGAGAGAACAACTTCCTTCTTCGCCCTTTGTTAGTTCTGAAGTCACGCGGGTCAGGAGATCGTTGCCGAAGCGTGGAAACTGACATCGTGTTGATAAATTAGGCGCCGGTCCATCTTTGTTAAGTTTAGGGTAGTAATTGCGCTTGCCTCGCAACTAATCTGGACCCACAACAAGCATCTTATGAGATCTCAACATGGGACCAAAAACATAAATATCATTATTGAGGGGAACGGTATAGATGAAGGTCAAATTTGATATTAAAGATGTAAAGAGTGTGGCAGTGGGGAAGTGGGTCAGACAACTATACCGCAACTAACCCCTTTTAAAGTGTAACATGACCCGTTGGTCCCGGCTCTACGCGCCTCTTTCGAATTACGTACGCCCACACTTTGTCGTTTACGTCCTTTCCGAGATAAACTGTAAGGAGGGGCACTGATCCCTGACGCGGGCAAAATTCACGATTTACAGGGTTGGACTACCTGCCCTTCAGTACAAATCCCATCTTTACCGGACCTCGGAGCCTGATTAGCTACAAACTCACAGATAAGCTGACGACGACCGCACCATTCTATACAGCCGAATTAAGCCCAACCTTGTATCTGGGCGTTCCAAAGCAAATACGAGCCTAGTAAGCAAAGCGCCGCTAACTAGACTTGCACAGTGAGCAAACATGGAAGCGTATGTCAGTGATATTCCCCCCGTCATTCCATCGGAGTTATCCTTAGATATAATAGCAGAATAATTAAAGCCTCATTGTGGTCATTAGCCTCCGCGGCCCTGCCTCACCAAGCCCATACGCGGCGGCGGAATCACGTTGGAAGTGCAGCAAGGATCGTGCCTTATGCGTGATTAGCAGTTGCTTCGGTGATATCAGTATAAGGCCAGTACTTCTCCTCGGCACTCCCTCCCTATATAGTAAGATTATTTTGGGCTAGATACTGATTTGGAGCGCCAGAAGCAAGCTGGAAATCCGAATTCGACAAGTATATCGAGGCGGCTGACGAGCTAACGCGCGCTACCCCGCCCGCCCTCGTACCCATCCTTTGTGCACAGTGCGAGGACCCTCCGCCTAATCAACCTTCCCCCTATTTGTCTCTTAACTAAAAATGCGAATCGTCGGCACACAACAAATTCTCTACTGGTAGCCTCATGCCTAACCGCATTGGAAGTATTTGCTGTAAGTCTTGAGTACCAATCAAGGGTTCTGCACGCTGTGTCGCCCCTCGCTAGCTTATCCTGGCGGGTGTCAATGTCAGTGCATCTTATCAATCAGTCTTCGGCCTAACGAGAACACAGTGGCGACAACACTGGCCACACATGAAAGTGGAGGAAGTCGTCGACTCCAGTCTGAAAGCGCTCTGGACATGAAGAGGTTGTTTCGAAGTCGACCACAGTGTCTTAGGCGCCTTTACTGGTGGAAGTAGGGGGGTAAGAACTAAGATTACCTTGCAGTAGGGTTTAGGCCATAGGCATACTGACTTTTTAGAAATAAGTACCCACGGCTTTAATGGACACAGCCTTTCCGATCTCCCGGCTGTCAGAGAGCTGTTGAGTGTGACTCCACCTGAATAGGCCAGAATACCATATAGGCGTCAACCCAATAGGCACACAGATCTGCAAGTGGTTGCGGCGTGGCGATGGTACACCACCAGGTTAGTAGTCCCCGCACGCGTTAGGCCACCAGACAACTATCAATCCTGATTACTGGCCAGTTTCGGCTCAATTCCTTACTACAGGTGCTGTCCAACTCGGCTCTTCTACTATAGGGAATTCAATACGGGTTTCACGACACAAAAGGGTTTTTCGTCTATAATGACAATTTGACCAGACCCAGCTATTCGACTATAAGTATAGGGCAATAGCCGTGTGTTGACAGTGGGGAAGAATTATGGATCACCTCAGACAGACAAAGCTGCATAACCTCACCAAGCTATCTTGGAGCAAAGGGCCTTGGGGCACCTGTCGAGGTCATTCAGCACCACACTCAGCCATTCCTGAGATGTCACCACGCGCCATACCCTAGGGGGTTTGTATCTACCTCAGTCAGCTTGCCTTCTCGCGCTGCGACATGTGCCCCGTTCGGAGCGCTTAGGCAACATGTGCCATTAATCGGGAGTCGGGTTGGTGGGTTAGCCCCGGCCTAATTAGTGTGTAGTCTTGATTGATCATGCGCGGATGTCCTCGAGTTGTTATCAGTGCAACAACTATGTACGCCCTCTCGTAAGCTCAACGGAGGAGTTTTATTTGGGTTGTCACGCTAACTTGTGCGTGTGTAGCTGGACTATAACGTGGGCTTGCCCCCCAATTGCGGGCCTTTGGTGGTGAGCAGAGCGATGCTCGCAATGAGCCGGAGTCTAAT
		</sequence>
    <sequence><taxon idref="Location_1_3_1|42.50322849011201"/>
[truncated: 365,899 more chars]
