# Supplementary material for: Epidemic Reconstruction in a Phylogenetics Framework: Transmission Trees as Partitions of the Node Set
Source: PLoS Comput Biol. 2015 Dec 30;11(12):e1004613. doi: 10.1371/journal.pcbi.1004613 (PMC4701012; doi:10.1371/journal.pcbi.1004613)
Supplement: S1 Data — BEAST input file for all WHC analyses of all simulated datasets. (ZIP) [file pcbi.1004613.s006.zip › S1_Data/wcc_X_12_prior_6.xml]

<!-- Generated by BEAUTi v1.8.0 Prerelease r5934                             -->
<!--       by Alexei J. Drummond, Andrew Rambaut and Marc A. Suchard         -->
<!--       Department of Computer Science, University of Auckland and        -->
<!--       Institute of Evolutionary Biology, University of Edinburgh        -->
<!--       David Geffen School of Medicine, University of California, Los Angeles-->
<!--       http://beast.bio.ed.ac.uk/                                        -->
<!-- BEAUTi output modified for transmission tree reconstruction by OldMacDonald 4-->
<!--        by Matthew Hall, University of Edinburgh-->
<beast>
  <!-- The list of taxa to be analysed (can also include dates/ages).          -->
  <!-- ntax=47                                                                 -->
  <taxa id="taxa">
    <taxon id="Location_0_0_1|34.623503844436">
      <date value="34.62350384" direction="forwards" units="days"/>
      <attr name="caseID">Location_0_0_1</attr>
    </taxon>
    <taxon id="Location_0_1_0|27.731052873071782">
      <date value="27.73105287" direction="forwards" units="days"/>
      <attr name="caseID">Location_0_1_0</attr>
    </taxon>
    <taxon id="Location_0_1_1|30.530192970727658">
      <date value="30.53019297" direction="forwards" units="days"/>
      <attr name="caseID">Location_0_1_1</attr>
    </taxon>
    <taxon id="Location_0_2_0|38.921500613613">
      <date value="38.92150061" direction="forwards" units="days"/>
      <attr name="caseID">Location_0_2_0</attr>
    </taxon>
    <taxon id="Location_0_2_1|37.30095039263236">
      <date value="37.30095039" direction="forwards" units="days"/>
      <attr name="caseID">Location_0_2_1</attr>
    </taxon>
    <taxon id="Location_0_3_0|26.434684169191804">
      <date value="26.43468417" direction="forwards" units="days"/>
      <attr name="caseID">Location_0_3_0</attr>
    </taxon>
    <taxon id="Location_0_3_1|27.304433555065337">
      <date value="27.30443356" direction="forwards" units="days"/>
      <attr name="caseID">Location_0_3_1</attr>
    </taxon>
    <taxon id="Location_0_4_0|27.00470615812592">
      <date value="27.00470616" direction="forwards" units="days"/>
      <attr name="caseID">Location_0_4_0</attr>
    </taxon>
    <taxon id="Location_0_4_1|36.357934348480555">
      <date value="36.35793435" direction="forwards" units="days"/>
      <attr name="caseID">Location_0_4_1</attr>
    </taxon>
    <taxon id="Location_1_0_0|27.009471298325046">
      <date value="27.0094713" direction="forwards" units="days"/>
      <attr name="caseID">Location_1_0_0</attr>
    </taxon>
    <taxon id="Location_1_0_1|25.687440546162158">
      <date value="25.68744055" direction="forwards" units="days"/>
      <attr name="caseID">Location_1_0_1</attr>
    </taxon>
    <taxon id="Location_1_1_0|30.187884987527934">
      <date value="30.18788499" direction="forwards" units="days"/>
      <attr name="caseID">Location_1_1_0</attr>
    </taxon>
    <taxon id="Location_1_1_1|30.833278415214913">
      <date value="30.83327842" direction="forwards" units="days"/>
      <attr name="caseID">Location_1_1_1</attr>
    </taxon>
    <taxon id="Location_1_2_0|33.292791566306875">
      <date value="33.29279157" direction="forwards" units="days"/>
      <attr name="caseID">Location_1_2_0</attr>
    </taxon>
    <taxon id="Location_1_2_1|27.27422546929787">
      <date value="27.27422547" direction="forwards" units="days"/>
      <attr name="caseID">Location_1_2_1</attr>
    </taxon>
    <taxon id="Location_1_3_0|19.658238666625216">
      <date value="19.65823867" direction="forwards" units="days"/>
      <attr name="caseID">Location_1_3_0</attr>
    </taxon>
    <taxon id="Location_1_3_1|17.2333394001215">
      <date value="17.2333394" direction="forwards" units="days"/>
      <attr name="caseID">Location_1_3_1</attr>
    </taxon>
    <taxon id="Location_1_4_0|35.74316320782354">
      <date value="35.74316321" direction="forwards" units="days"/>
      <attr name="caseID">Location_1_4_0</attr>
    </taxon>
    <taxon id="Location_1_4_1|22.326166673592653">
      <date value="22.32616667" direction="forwards" units="days"/>
      <attr name="caseID">Location_1_4_1</attr>
    </taxon>
    <taxon id="Location_2_0_1|37.41450620421473">
      <date value="37.4145062" direction="forwards" units="days"/>
      <attr name="caseID">Location_2_0_1</attr>
    </taxon>
    <taxon id="Location_2_1_0|19.31968699992956">
      <date value="19.319687" direction="forwards" units="days"/>
      <attr name="caseID">Location_2_1_0</attr>
    </taxon>
    <taxon id="Location_2_1_1|30.485539661827268">
      <date value="30.48553966" direction="forwards" units="days"/>
      <attr name="caseID">Location_2_1_1</attr>
    </taxon>
    <taxon id="Location_2_2_0|22.874469273190154">
      <date value="22.87446927" direction="forwards" units="days"/>
      <attr name="caseID">Location_2_2_0</attr>
    </taxon>
    <taxon id="Location_2_2_1|27.694251677150994">
      <date value="27.69425168" direction="forwards" units="days"/>
      <attr name="caseID">Location_2_2_1</attr>
    </taxon>
    <taxon id="Location_2_3_0|28.247045596085364">
      <date value="28.2470456" direction="forwards" units="days"/>
      <attr name="caseID">Location_2_3_0</attr>
    </taxon>
    <taxon id="Location_2_3_1|13.16787351960478">
      <date value="13.16787352" direction="forwards" units="days"/>
      <attr name="caseID">Location_2_3_1</attr>
    </taxon>
    <taxon id="Location_2_4_0|25.92120559173587">
      <date value="25.92120559" direction="forwards" units="days"/>
      <attr name="caseID">Location_2_4_0</attr>
    </taxon>
    <taxon id="Location_2_4_1|19.241846082013787">
      <date value="19.24184608" direction="forwards" units="days"/>
      <attr name="caseID">Location_2_4_1</attr>
    </taxon>
    <taxon id="Location_3_0_0|40.86565079852374">
      <date value="40.8656508" direction="forwards" units="days"/>
      <attr name="caseID">Location_3_0_0</attr>
    </taxon>
    <taxon id="Location_3_0_1|48.75168006475238">
      <date value="48.75168006" direction="forwards" units="days"/>
      <attr name="caseID">Location_3_0_1</attr>
    </taxon>
    <taxon id="Location_3_1_0|26.02584521483686">
      <date value="26.02584521" direction="forwards" units="days"/>
      <attr name="caseID">Location_3_1_0</attr>
    </taxon>
    <taxon id="Location_3_1_1|29.596130089495844">
      <date value="29.59613009" direction="forwards" units="days"/>
      <attr name="caseID">Location_3_1_1</attr>
    </taxon>
    <taxon id="Location_3_2_0|21.22996308904037">
      <date value="21.22996309" direction="forwards" units="days"/>
      <attr name="caseID">Location_3_2_0</attr>
    </taxon>
    <taxon id="Location_3_2_1|20.280002004461203">
      <date value="20.280002" direction="forwards" units="days"/>
      <attr name="caseID">Location_3_2_1</attr>
    </taxon>
    <taxon id="Location_3_3_0|22.72987177313304">
      <date value="22.72987177" direction="forwards" units="days"/>
      <attr name="caseID">Location_3_3_0</attr>
    </taxon>
    <taxon id="Location_3_3_1|26.543151511813054">
      <date value="26.54315151" direction="forwards" units="days"/>
      <attr name="caseID">Location_3_3_1</attr>
    </taxon>
    <taxon id="Location_3_4_0|16.59761851104571">
      <date value="16.59761851" direction="forwards" units="days"/>
      <attr name="caseID">Location_3_4_0</attr>
    </taxon>
    <taxon id="Location_3_4_1|13.140122154582471">
      <date value="13.14012215" direction="forwards" units="days"/>
      <attr name="caseID">Location_3_4_1</attr>
    </taxon>
    <taxon id="Location_4_0_0|42.44699399527788">
      <date value="42.446994" direction="forwards" units="days"/>
      <attr name="caseID">Location_4_0_0</attr>
    </taxon>
    <taxon id="Location_4_1_0|39.09442702028345">
      <date value="39.09442702" direction="forwards" units="days"/>
      <attr name="caseID">Location_4_1_0</attr>
    </taxon>
    <taxon id="Location_4_1_1|35.979933922511314">
      <date value="35.97993392" direction="forwards" units="days"/>
      <attr name="caseID">Location_4_1_1</attr>
    </taxon>
    <taxon id="Location_4_2_0|33.82979315377469">
      <date value="33.82979315" direction="forwards" units="days"/>
      <attr name="caseID">Location_4_2_0</attr>
    </taxon>
    <taxon id="Location_4_2_1|23.312409033285007">
      <date value="23.31240903" direction="forwards" units="days"/>
      <attr name="caseID">Location_4_2_1</attr>
    </taxon>
    <taxon id="Location_4_3_0|25.857027479896956">
      <date value="25.85702748" direction="forwards" units="days"/>
      <attr name="caseID">Location_4_3_0</attr>
    </taxon>
    <taxon id="Location_4_3_1|20.992042329198398">
      <date value="20.99204233" direction="forwards" units="days"/>
      <attr name="caseID">Location_4_3_1</attr>
    </taxon>
    <taxon id="Location_4_4_0|22.61882406069293">
      <date value="22.61882406" direction="forwards" units="days"/>
      <attr name="caseID">Location_4_4_0</attr>
    </taxon>
    <taxon id="Location_4_4_1|23.1217818809354">
      <date value="23.12178188" direction="forwards" units="days"/>
      <attr name="caseID">Location_4_4_1</attr>
    </taxon>
  </taxa>
  <!-- The sequence alignment (each sequence refers to a taxon above).         -->
  <!-- ntax=47 nchar=14000                                                      -->
  <alignment id="alignment" dataType="nucleotide">
    <sequence><taxon idref="Location_2_3_1|13.16787351960478"/>???</sequence>
    <sequence><taxon idref="Location_4_2_1|23.312409033285007"/>???</sequence>
    <sequence><taxon idref="Location_3_3_0|22.72987177313304"/>???</sequence>
    <sequence><taxon idref="Location_2_2_1|27.694251677150994"/>???</sequence>
    <sequence><taxon idref="Location_4_3_0|25.857027479896956"/>???</sequence>
    <sequence><taxon idref="Location_3_3_1|26.543151511813054"/>???</sequence>
    <sequence><taxon idref="Location_4_2_0|33.82979315377469"/>???</sequence>
    <sequence><taxon idref="Location_2_1_0|19.31968699992956"/>???</sequence>
    <sequence><taxon idref="Location_1_1_1|30.833278415214913"/>???</sequence>
    <sequence><taxon idref="Location_1_1_0|30.187884987527934"/>???</sequence>
    <sequence><taxon idref="Location_1_2_0|33.292791566306875"/>???</sequence>
    <sequence><taxon idref="Location_3_1_1|29.596130089495844"/>???</sequence>
    <sequence><taxon idref="Location_4_1_1|35.979933922511314"/>???</sequence>
    <sequence><taxon idref="Location_4_1_0|39.09442702028345"/>???</sequence>
    <sequence><taxon idref="Location_1_0_1|25.687440546162158"/>???</sequence>
    <sequence><taxon idref="Location_0_0_1|34.623503844436"/>???</sequence>
    <sequence><taxon idref="Location_0_2_1|37.30095039263236"/>???</sequence>
    <sequence><taxon idref="Location_1_0_0|27.009471298325046"/>???</sequence>
    <sequence><taxon idref="Location_2_2_0|22.874469273190154"/>???</sequence>
    <sequence><taxon idref="Location_0_1_1|30.530192970727658"/>???</sequence>
    <sequence><taxon idref="Location_0_2_0|38.921500613613"/>???</sequence>
    <sequence><taxon idref="Location_3_1_0|26.02584521483686"/>???</sequence>
    <sequence><taxon idref="Location_2_0_1|37.41450620421473"/>???</sequence>
    <sequence><taxon idref="Location_3_0_1|48.75168006475238"/>???</sequence>
    <sequence><taxon idref="Location_3_0_0|40.86565079852374"/>???</sequence>
    <sequence><taxon idref="Location_4_0_0|42.44699399527788"/>???</sequence>
    <sequence><taxon idref="Location_1_3_1|17.2333394001215"/>???</sequence>
    <sequence><taxon idref="Location_1_3_0|19.658238666625216"/>???</sequence>
    <sequence><taxon idref="Location_0_3_1|27.304433555065337"/>???</sequence>
    <sequence><taxon idref="Location_0_1_0|27.731052873071782"/>???</sequence>
    <sequence><taxon idref="Location_1_4_1|22.326166673592653"/>???</sequence>
    <sequence><taxon idref="Location_0_4_0|27.00470615812592"/>???</sequence>
    <sequence><taxon idref="Location_0_4_1|36.357934348480555"/>???</sequence>
    <sequence><taxon idref="Location_0_3_0|26.434684169191804"/>???</sequence>
    <sequence><taxon idref="Location_1_4_0|35.74316320782354"/>???</sequence>
    <sequence><taxon idref="Location_3_4_1|13.140122154582471"/>???</sequence>
    <sequence><taxon idref="Location_2_4_1|19.241846082013787"/>???</sequence>
    <sequence><taxon idref="Location_2_3_0|28.247045596085364"/>???</sequence>
    <sequence><taxon idref="Location_4_3_1|20.992042329198398"/>???</sequence>
    <sequence><taxon idref="Location_3_2_0|21.22996308904037"/>???</sequence>
    <sequence><taxon idref="Location_3_2_1|20.280002004461203"/>???</sequence>
    <sequence><taxon idref="Location_2_1_1|30.485539661827268"/>???</sequence>
    <sequence><taxon idref="Location_1_2_1|27.27422546929787"/>???</sequence>
    <sequence><taxon idref="Location_4_4_0|22.61882406069293"/>???</sequence>
    <sequence><taxon idref="Location_3_4_0|16.59761851104571"/>???</sequence>
    <sequence><taxon idref="Location_4_4_1|23.1217818809354"/>???</sequence>
    <sequence><taxon idref="Location_2_4_0|25.92120559173587"/>???</sequence>
  </alignment>
  <!-- The unique patterns from 1 to end                                       -->
  <!-- npatterns=213                                                           -->
  <!-- This is a simple constant population size coalescent model              -->
  <!-- that is used to generate an initial tree for the chain.                 -->
  <constantSize id="initialDemo" units="years">
    <populationSize>
      <parameter id="initialDemo.popSize" value="100.0"/>
    </populationSize>
  </constantSize>
  <!-- Generate a random starting tree under the coalescent process            -->
  <coalescentSimulator id="startingTree">
    <taxa idref="taxa"/>
    <constantSize idref="initialDemo"/>
  </coalescentSimulator>
  <!-- Generate a tree model                                                   -->
  <partitionedTreeModel id="treeModel">
    <coalescentTree idref="startingTree"/>
    <rootHeight>
      <parameter id="treeModel.rootHeight"/>
    </rootHeight>
    <nodeHeights internalNodes="true">
      <parameter id="treeModel.internalNodeHeights"/>
    </nodeHeights>
    <nodeHeights internalNodes="true" rootNode="true">
      <parameter id="treeModel.allInternalNodeHeights"/>
    </nodeHeights>
  </partitionedTreeModel>
  <!-- Generate a gmrfSkyrideLikelihood for GMRF Bayesian Skyride process      -->
  <!-- The strict clock (Uniform rates across branches)                        -->
  <strictClockBranchRates id="branchRates">
    <rate>
      <parameter id="clock.rate" value="1E-5" lower="0.0"/>
    </rate>
  </strictClockBranchRates>
  <!-- The HKY substitution model (Hasegawa, Kishino & Yano, 1985)             -->
  <HKYModel id="hky">
    <frequencies>
      <frequencyModel dataType="nucleotide">
        <frequencies>
          <parameter id="frequencies" value="0.25 0.25 0.25 0.25"/>
        </frequencies>
      </frequencyModel>
    </frequencies>
    <kappa>
      <parameter id="kappa" value="2.0" lower="0.0"/>
    </kappa>
  </HKYModel>
  <!-- site model                                                              -->
  <siteModel id="siteModel">
    <substitutionModel>
      <HKYModel idref="hky"/>
    </substitutionModel>
  </siteModel>
  <!-- Likelihood for tree given sequence data                                 -->
  <treeLikelihood id="treeLikelihood" useAmbiguities="false">
    <treeModel idref="treeModel"/>
    <siteModel idref="siteModel"/>
    <strictClockBranchRates idref="branchRates"/>
    <alignment idref="alignment"/>
  </treeLikelihood>
  <!-- Define operators                                                        -->
  <!-- Epidemiological information about the clinical cases that the sequences were taken from-->
  <categoryOutbreak id="outbreak" hasLatentPeriods="true" hasGeography="true">
    <infectiousPeriodPrior>
      <normalPeriodPriorDistribution id="inf1dist" log="false" mu="10" lambda="0.01" alpha="1" beta="1"/>
    </infectiousPeriodPrior>
    <latentPeriods>
      <parameter value="0.0001" lower="0" id="lat1.latPeriod"/>
    </latentPeriods>
    <taxa idref="taxa"/>
    <categoryCase wasEverInfected="false" caseID="Location_0_0_0" id="FarmLocation_0_0_0">
      <spatialCoordinates>
        <parameter value="0.1 0.1" dimension="2"/>
      </spatialCoordinates>
    </categoryCase>
    <categoryCase wasEverInfected="true" caseID="Location_0_0_1" id="FarmLocation_0_0_1" infectiousCategory="inf1dist" latentCategory="lat1.latPeriod" examTime="34.62350384" cullTime="34.62350384">
      <infectionTimeBranchPosition>
        <parameter value="0.5" id="Location_0_0_1_bp" upper="1" lower="0.0"/>
      </infectionTimeBranchPosition>
      <spatialCoordinates>
        <parameter value="0.1 0.1" dimension="2"/>
      </spatialCoordinates>
      <taxon idref="Location_0_0_1|34.623503844436"/>
    </categoryCase>
    <categoryCase wasEverInfected="true" caseID="Location_0_1_0" id="FarmLocation_0_1_0" infectiousCategory="inf1dist" latentCategory="lat1.latPeriod" examTime="27.73105287" cullTime="27.73105287">
      <infectionTimeBranchPosition>
        <parameter value="0.5" id="Location_0_1_0_bp" upper="1" lower="0.0"/>
      </infectionTimeBranchPosition>
      <spatialCoordinates>
        <parameter value="0.3 0.1" dimension="2"/>
      </spatialCoordinates>
      <taxon idref="Location_0_1_0|27.731052873071782"/>
    </categoryCase>
    <categoryCase wasEverInfected="true" caseID="Location_0_1_1" id="FarmLocation_0_1_1" infectiousCategory="inf1dist" latentCategory="lat1.latPeriod" examTime="30.53019297" cullTime="30.53019297">
      <infectionTimeBranchPosition>
        <parameter value="0.5" id="Location_0_1_1_bp" upper="1" lower="0.0"/>
      </infectionTimeBranchPosition>
      <spatialCoordinates>
        <parameter value="0.3 0.1" dimension="2"/>
      </spatialCoordinates>
      <taxon idref="Location_0_1_1|30.530192970727658"/>
    </categoryCase>
    <categoryCase wasEverInfected="true" caseID="Location_0_2_0" id="FarmLocation_0_2_0" infectiousCategory="inf1dist" latentCategory="lat1.latPeriod" examTime="38.92150061" cullTime="38.92150061">
      <infectionTimeBranchPosition>
        <parameter value="0.5" id="Location_0_2_0_bp" upper="1" lower="0.0"/>
      </infectionTimeBranchPosition>
      <spatialCoordinates>
        <parameter value="0.5 0.1" dimension="2"/>
      </spatialCoordinates>
      <taxon idref="Location_0_2_0|38.921500613613"/>
    </categoryCase>
    <categoryCase wasEverInfected="true" caseID="Location_0_2_1" id="FarmLocation_0_2_1" infectiousCategory="inf1dist" latentCategory="lat1.latPeriod" examTime="37.30095039" cullTime="37.30095039">
      <infectionTimeBranchPosition>
        <parameter value="0.5" id="Location_0_2_1_bp" upper="1" lower="0.0"/>
      </infectionTimeBranchPosition>
      <spatialCoordinates>
        <parameter value="0.5 0.1" dimension="2"/>
      </spatialCoordinates>
      <taxon idref="Location_0_2_1|37.30095039263236"/>
    </categoryCase>
    <categoryCase wasEverInfected="true" caseID="Location_0_3_0" id="FarmLocation_0_3_0" infectiousCategory="inf1dist" latentCategory="lat1.latPeriod" examTime="26.43468417" cullTime="26.43468417">
      <infectionTimeBranchPosition>
        <parameter value="0.5" id="Location_0_3_0_bp" upper="1" lower="0.0"/>
      </infectionTimeBranchPosition>
      <spatialCoordinates>
        <parameter value="0.7 0.1" dimension="2"/>
      </spatialCoordinates>
      <taxon idref="Location_0_3_0|26.434684169191804"/>
    </categoryCase>
    <categoryCase wasEverInfected="true" caseID="Location_0_3_1" id="FarmLocation_0_3_1" infectiousCategory="inf1dist" latentCategory="lat1.latPeriod" examTime="27.30443356" cullTime="27.30443356">
      <infectionTimeBranchPosition>
        <parameter value="0.5" id="Location_0_3_1_bp" upper="1" lower="0.0"/>
      </infectionTimeBranchPosition>
      <spatialCoordinates>
        <parameter value="0.7 0.1" dimension="2"/>
      </spatialCoordinates>
      <taxon idref="Location_0_3_1|27.304433555065337"/>
    </categoryCase>
    <categoryCase wasEverInfected="true" caseID="Location_0_4_0" id="FarmLocation_0_4_0" infectiousCategory="inf1dist" latentCategory="lat1.latPeriod" examTime="27.00470616" cullTime="27.00470616">
      <infectionTimeBranchPosition>
        <parameter value="0.5" id="Location_0_4_0_bp" upper="1" lower="0.0"/>
      </infectionTimeBranchPosition>
      <spatialCoordinates>
        <parameter value="0.9 0.1" dimension="2"/>
      </spatialCoordinates>
      <taxon idref="Location_0_4_0|27.00470615812592"/>
    </categoryCase>
    <categoryCase wasEverInfected="true" caseID="Location_0_4_1" id="FarmLocation_0_4_1" infectiousCategory="inf1dist" latentCategory="lat1.latPeriod" examTime="36.35793435" cullTime="36.35793435">
      <infectionTimeBranchPosition>
        <parameter value="0.5" id="Location_0_4_1_bp" upper="1" lower="0.0"/>
      </infectionTimeBranchPosition>
      <spatialCoordinates>
        <parameter value="0.9 0.1" dimension="2"/>
      </spatialCoordinates>
      <taxon idref="Location_0_4_1|36.357934348480555"/>
    </categoryCase>
    <categoryCase wasEverInfected="true" caseID="Location_1_0_0" id="FarmLocation_1_0_0" infectiousCategory="inf1dist" latentCategory="lat1.latPeriod" examTime="27.0094713" cullTime="27.0094713">
      <infectionTimeBranchPosition>
        <parameter value="0.5" id="Location_1_0_0_bp" upper="1" lower="0.0"/>
      </infectionTimeBranchPosition>
      <spatialCoordinates>
        <parameter value="0.1 0.3" dimension="2"/>
      </spatialCoordinates>
      <taxon idref="Location_1_0_0|27.009471298325046"/>
    </categoryCase>
    <categoryCase wasEverInfected="true" caseID="Location_1_0_1" id="FarmLocation_1_0_1" infectiousCategory="inf1dist" latentCategory="lat1.latPeriod" examTime="25.68744055" cullTime="25.68744055">
      <infectionTimeBranchPosition>
        <parameter value="0.5" id="Location_1_0_1_bp" upper="1" lower="0.0"/>
      </infectionTimeBranchPosition>
      <spatialCoordinates>
        <parameter value="0.1 0.3" dimension="2"/>
      </spatialCoordinates>
      <taxon idref="Location_1_0_1|25.687440546162158"/>
    </categoryCase>
    <categoryCase wasEverInfected="true" caseID="Location_1_1_0" id="FarmLocation_1_1_0" infectiousCategory="inf1dist" latentCategory="lat1.latPeriod" examTime="30.18788499" cullTime="30.18788499">
      <infectionTimeBranchPosition>
        <parameter value="0.5" id="Location_1_1_0_bp" upper="1" lower="0.0"/>
      </infectionTimeBranchPosition>
      <spatialCoordinates>
        <parameter value="0.3 0.3" dimension="2"/>
      </spatialCoordinates>
      <taxon idref="Location_1_1_0|30.187884987527934"/>
    </categoryCase>
    <categoryCase wasEverInfected="true" caseID="Location_1_1_1" id="FarmLocation_1_1_1" infectiousCategory="inf1dist" latentCategory="lat1.latPeriod" examTime="30.83327842" cullTime="30.83327842">
      <infectionTimeBranchPosition>
        <parameter value="0.5" id="Location_1_1_1_bp" upper="1" lower="0.0"/>
      </infectionTimeBranchPosition>
      <spatialCoordinates>
        <parameter value="0.3 0.3" dimension="2"/>
      </spatialCoordinates>
      <taxon idref="Location_1_1_1|30.833278415214913"/>
    </categoryCase>
    <categoryCase wasEverInfected="true" caseID="Location_1_2_0" id="FarmLocation_1_2_0" infectiousCategory="inf1dist" latentCategory="lat1.latPeriod" examTime="33.29279157" cullTime="33.29279157">
      <infectionTimeBranchPosition>
        <parameter value="0.5" id="Location_1_2_0_bp" upper="1" lower="0.0"/>
      </infectionTimeBranchPosition>
      <spatialCoordinates>
        <parameter value="0.5 0.3" dimension="2"/>
      </spatialCoordinates>
      <taxon idref="Location_1_2_0|33.292791566306875"/>
    </categoryCase>
    <categoryCase wasEverInfected="true" caseID="Location_1_2_1" id="FarmLocation_1_2_1" infectiousCategory="inf1dist" latentCategory="lat1.latPeriod" examTime="27.27422547" cullTime="27.27422547">
      <infectionTimeBranchPosition>
        <parameter value="0.5" id="Location_1_2_1_bp" upper="1" lower="0.0"/>
      </infectionTimeBranchPosition>
      <spatialCoordinates>
        <parameter value="0.5 0.3" dimension="2"/>
      </spatialCoordinates>
      <taxon idref="Location_1_2_1|27.27422546929787"/>
    </categoryCase>
    <categoryCase wasEverInfected="true" caseID="Location_1_3_0" id="FarmLocation_1_3_0" infectiousCategory="inf1dist" latentCategory="lat1.latPeriod" examTime="19.65823867" cullTime="19.65823867">
      <infectionTimeBranchPosition>
        <parameter value="0.5" id="Location_1_3_0_bp" upper="1" lower="0.0"/>
      </infectionTimeBranchPosition>
      <spatialCoordinates>
        <parameter value="0.7 0.3" dimension="2"/>
      </spatialCoordinates>
      <taxon idref="Location_1_3_0|19.658238666625216"/>
    </categoryCase>
    <categoryCase wasEverInfected="true" caseID="Location_1_3_1" id="FarmLocation_1_3_1" infectiousCategory="inf1dist" latentCategory="lat1.latPeriod" examTime="17.2333394" cullTime="17.2333394">
      <infectionTimeBranchPosition>
        <parameter value="0.5" id="Location_1_3_1_bp" upper="1" lower="0.0"/>
      </infectionTimeBranchPosition>
      <spatialCoordinates>
        <parameter value="0.7 0.3" dimension="2"/>
      </spatialCoordinates>
      <taxon idref="Location_1_3_1|17.2333394001215"/>
    </categoryCase>
    <categoryCase wasEverInfected="true" caseID="Location_1_4_0" id="FarmLocation_1_4_0" infectiousCategory="inf1dist" latentCategory="lat1.latPeriod" examTime="35.74316321" cullTime="35.74316321">
      <infectionTimeBranchPosition>
        <parameter value="0.5" id="Location_1_4_0_bp" upper="1" lower="0.0"/>
      </infectionTimeBranchPosition>
      <spatialCoordinates>
        <parameter value="0.9 0.3" dimension="2"/>
      </spatialCoordinates>
      <taxon idref="Location_1_4_0|35.74316320782354"/>
    </categoryCase>
    <categoryCase wasEverInfected="true" caseID="Location_1_4_1" id="FarmLocation_1_4_1" infectiousCategory="inf1dist" latentCategory="lat1.latPeriod" examTime="22.32616667" cullTime="22.32616667">
      <infectionTimeBranchPosition>
        <parameter value="0.5" id="Location_1_4_1_bp" upper="1" lower="0.0"/>
      </infectionTimeBranchPosition>
      <spatialCoordinates>
        <parameter value="0.9 0.3" dimension="2"/>
      </spatialCoordinates>
      <taxon idref="Location_1_4_1|22.326166673592653"/>
    </categoryCase>
    <categoryCase wasEverInfected="false" caseID="Location_2_0_0" id="FarmLocation_2_0_0">
      <spatialCoordinates>
        <parameter value="0.1 0.5" dimension="2"/>
      </spatialCoordinates>
    </categoryCase>
    <categoryCase wasEverInfected="true" caseID="Location_2_0_1" id="FarmLocation_2_0_1" infectiousCategory="inf1dist" latentCategory="lat1.latPeriod" examTime="37.4145062" cullTime="37.4145062">
      <infectionTimeBranchPosition>
        <parameter value="0.5" id="Location_2_0_1_bp" upper="1" lower="0.0"/>
      </infectionTimeBranchPosition>
      <spatialCoordinates>
        <parameter value="0.1 0.5" dimension="2"/>
      </spatialCoordinates>
      <taxon idref="Location_2_0_1|37.41450620421473"/>
    </categoryCase>
    <categoryCase wasEverInfected="true" caseID="Location_2_1_0" id="FarmLocation_2_1_0" infectiousCategory="inf1dist" latentCategory="lat1.latPeriod" examTime="19.319687" cullTime="19.319687">
      <infectionTimeBranchPosition>
        <parameter value="0.5" id="Location_2_1_0_bp" upper="1" lower="0.0"/>
      </infectionTimeBranchPosition>
      <spatialCoordinates>
        <parameter value="0.3 0.5" dimension="2"/>
      </spatialCoordinates>
      <taxon idref="Location_2_1_0|19.31968699992956"/>
    </categoryCase>
    <categoryCase wasEverInfected="true" caseID="Location_2_1_1" id="FarmLocation_2_1_1" infectiousCategory="inf1dist" latentCategory="lat1.latPeriod" examTime="30.48553966" cullTime="30.48553966">
      <infectionTimeBranchPosition>
        <parameter value="0.5" id="Location_2_1_1_bp" upper="1" lower="0.0"/>
      </infectionTimeBranchPosition>
      <spatialCoordinates>
        <parameter value="0.3 0.5" dimension="2"/>
      </spatialCoordinates>
      <taxon idref="Location_2_1_1|30.485539661827268"/>
    </categoryCase>
    <categoryCase wasEverInfected="true" caseID="Location_2_2_0" id="FarmLocation_2_2_0" infectiousCategory="inf1dist" latentCategory="lat1.latPeriod" examTime="22.87446927" cullTime="22.87446927">
      <infectionTimeBranchPosition>
        <parameter value="0.5" id="Location_2_2_0_bp" upper="1" lower="0.0"/>
      </infectionTimeBranchPosition>
      <spatialCoordinates>
        <parameter value="0.5 0.5" dimension="2"/>
      </spatialCoordinates>
      <taxon idref="Location_2_2_0|22.874469273190154"/>
    </categoryCase>
    <categoryCase wasEverInfected="true" caseID="Location_2_2_1" id="FarmLocation_2_2_1" infectiousCategory="inf1dist" latentCategory="lat1.latPeriod" examTime="27.69425168" cullTime="27.69425168">
      <infectionTimeBranchPosition>
        <parameter value="0.5" id="Location_2_2_1_bp" upper="1" lower="0.0"/>
      </infectionTimeBranchPosition>
      <spatialCoordinates>
        <parameter value="0.5 0.5" dimension="2"/>
      </spatialCoordinates>
      <taxon idref="Location_2_2_1|27.694251677150994"/>
    </categoryCase>
    <categoryCase wasEverInfected="true" caseID="Location_2_3_0" id="FarmLocation_2_3_0" infectiousCategory="inf1dist" latentCategory="lat1.latPeriod" examTime="28.2470456" cullTime="28.2470456">
      <infectionTimeBranchPosition>
        <parameter value="0.5" id="Location_2_3_0_bp" upper="1" lower="0.0"/>
      </infectionTimeBranchPosition>
      <spatialCoordinates>
        <parameter value="0.7 0.5" dimension="2"/>
      </spatialCoordinates>
      <taxon idref="Location_2_3_0|28.247045596085364"/>
    </categoryCase>
    <categoryCase wasEverInfected="true" caseID="Location_2_3_1" id="FarmLocation_2_3_1" infectiousCategory="inf1dist" latentCategory="lat1.latPeriod" examTime="13.16787352" cullTime="13.16787352">
      <infectionTimeBranchPosition>
        <parameter value="0.5" id="Location_2_3_1_bp" upper="1" lower="0.0"/>
      </infectionTimeBranchPosition>
      <spatialCoordinates>
        <parameter value="0.7 0.5" dimension="2"/>
      </spatialCoordinates>
      <taxon idref="Location_2_3_1|13.16787351960478"/>
    </categoryCase>
    <categoryCase wasEverInfected="true" caseID="Location_2_4_0" id="FarmLocation_2_4_0" infectiousCategory="inf1dist" latentCategory="lat1.latPeriod" examTime="25.92120559" cullTime="25.92120559">
      <infectionTimeBranchPosition>
        <parameter value="0.5" id="Location_2_4_0_bp" upper="1" lower="0.0"/>
      </infectionTimeBranchPosition>
      <spatialCoordinates>
        <parameter value="0.9 0.5" dimension="2"/>
      </spatialCoordinates>
      <taxon idref="Location_2_4_0|25.92120559173587"/>
    </categoryCase>
    <categoryCase wasEverInfected="true" caseID="Location_2_4_1" id="FarmLocation_2_4_1" infectiousCategory="inf1dist" latentCategory="lat1.latPeriod" examTime="19.24184608" cullTime="19.24184608">
      <infectionTimeBranchPosition>
        <parameter value="0.5" id="Location_2_4_1_bp" upper="1" lower="0.0"/>
      </infectionTimeBranchPosition>
      <spatialCoordinates>
        <parameter value="0.9 0.5" dimension="2"/>
      </spatialCoordinates>
      <taxon idref="Location_2_4_1|19.241846082013787"/>
    </categoryCase>
    <categoryCase wasEverInfected="true" caseID="Location_3_0_0" id="FarmLocation_3_0_0" infectiousCategory="inf1dist" latentCategory="lat1.latPeriod" examTime="40.8656508" cullTime="40.8656508">
      <infectionTimeBranchPosition>
        <parameter value="0.5" id="Location_3_0_0_bp" upper="1" lower="0.0"/>
      </infectionTimeBranchPosition>
      <spatialCoordinates>
        <parameter value="0.1 0.7" dimension="2"/>
      </spatialCoordinates>
      <taxon idref="Location_3_0_0|40.86565079852374"/>
    </categoryCase>
    <categoryCase wasEverInfected="true" caseID="Location_3_0_1" id="FarmLocation_3_0_1" infectiousCategory="inf1dist" latentCategory="lat1.latPeriod" examTime="48.75168006" cullTime="48.75168006">
      <infectionTimeBranchPosition>
        <parameter value="0.5" id="Location_3_0_1_bp" upper="1" lower="0.0"/>
      </infectionTimeBranchPosition>
      <spatialCoordinates>
        <parameter value="0.1 0.7" dimension="2"/>
      </spatialCoordinates>
      <taxon idref="Location_3_0_1|48.75168006475238"/>
    </categoryCase>
    <categoryCase wasEverInfected="true" caseID="Location_3_1_0" id="FarmLocation_3_1_0" infectiousCategory="inf1dist" latentCategory="lat1.latPeriod" examTime="26.02584521" cullTime="26.02584521">
      <infectionTimeBranchPosition>
        <parameter value="0.5" id="Location_3_1_0_bp" upper="1" lower="0.0"/>
      </infectionTimeBranchPosition>
      <spatialCoordinates>
        <parameter value="0.3 0.7" dimension="2"/>
      </spatialCoordinates>
      <taxon idref="Location_3_1_0|26.02584521483686"/>
    </categoryCase>
    <categoryCase wasEverInfected="true" caseID="Location_3_1_1" id="FarmLocation_3_1_1" infectiousCategory="inf1dist" latentCategory="lat1.latPeriod" examTime="29.59613009" cullTime="29.59613009">
      <infectionTimeBranchPosition>
        <parameter value="0.5" id="Location_3_1_1_bp" upper="1" lower="0.0"/>
      </infectionTimeBranchPosition>
      <spatialCoordinates>
        <parameter value="0.3 0.7" dimension="2"/>
      </spatialCoordinates>
      <taxon idref="Location_3_1_1|29.596130089495844"/>
    </categoryCase>
    <categoryCase wasEverInfected="true" caseID="Location_3_2_0" id="FarmLocation_3_2_0" infectiousCategory="inf1dist" latentCategory="lat1.latPeriod" examTime="21.22996309" cullTime="21.22996309">
      <infectionTimeBranchPosition>
        <parameter value="0.5" id="Location_3_2_0_bp" upper="1" lower="0.0"/>
      </infectionTimeBranchPosition>
      <spatialCoordinates>
        <parameter value="0.5 0.7" dimension="2"/>
      </spatialCoordinates>
      <taxon idref="Location_3_2_0|21.22996308904037"/>
    </categoryCase>
    <categoryCase wasEverInfected="true" caseID="Location_3_2_1" id="FarmLocation_3_2_1" infectiousCategory="inf1dist" latentCategory="lat1.latPeriod" examTime="20.280002" cullTime="20.280002">
      <infectionTimeBranchPosition>
        <parameter value="0.5" id="Location_3_2_1_bp" upper="1" lower="0.0"/>
      </infectionTimeBranchPosition>
      <spatialCoordinates>
        <parameter value="0.5 0.7" dimension="2"/>
      </spatialCoordinates>
      <taxon idref="Location_3_2_1|20.280002004461203"/>
    </categoryCase>
    <categoryCase wasEverInfected="true" caseID="Location_3_3_0" id="FarmLocation_3_3_0" infectiousCategory="inf1dist" latentCategory="lat1.latPeriod" examTime="22.72987177" cullTime="22.72987177">
      <infectionTimeBranchPosition>
        <parameter value="0.5" id="Location_3_3_0_bp" upper="1" lower="0.0"/>
      </infectionTimeBranchPosition>
      <spatialCoordinates>
        <parameter value="0.7 0.7" dimension="2"/>
      </spatialCoordinates>
      <taxon idref="Location_3_3_0|22.72987177313304"/>
    </categoryCase>
    <categoryCase wasEverInfected="true" caseID="Location_3_3_1" id="FarmLocation_3_3_1" infectiousCategory="inf1dist" latentCategory="lat1.latPeriod" examTime="26.54315151" cullTime="26.54315151">
      <infectionTimeBranchPosition>
        <parameter value="0.5" id="Location_3_3_1_bp" upper="1" lower="0.0"/>
      </infectionTimeBranchPosition>
      <spatialCoordinates>
        <parameter value="0.7 0.7" dimension="2"/>
      </spatialCoordinates>
      <taxon idref="Location_3_3_1|26.543151511813054"/>
    </categoryCase>
    <categoryCase wasEverInfected="true" caseID="Location_3_4_0" id="FarmLocation_3_4_0" infectiousCategory="inf1dist" latentCategory="lat1.latPeriod" examTime="16.59761851" cullTime="16.59761851">
      <infectionTimeBranchPosition>
        <parameter value="0.5" id="Location_3_4_0_bp" upper="1" lower="0.0"/>
      </infectionTimeBranchPosition>
      <spatialCoordinates>
        <parameter value="0.9 0.7" dimension="2"/>
      </spatialCoordinates>
      <taxon idref="Location_3_4_0|16.59761851104571"/>
    </categoryCase>
    <categoryCase wasEverInfected="true" caseID="Location_3_4_1" id="FarmLocation_3_4_1" infectiousCategory="inf1dist" latentCategory="lat1.latPeriod" examTime="13.14012215" cullTime="13.14012215">
      <infectionTimeBranchPosition>
        <parameter value="0.5" id="Location_3_4_1_bp" upper="1" lower="0.0"/>
      </infectionTimeBranchPosition>
      <spatialCoordinates>
        <parameter value="0.9 0.7" dimension="2"/>
      </spatialCoordinates>
      <taxon idref="Location_3_4_1|13.140122154582471"/>
    </categoryCase>
    <categoryCase wasEverInfected="true" caseID="Location_4_0_0" id="FarmLocation_4_0_0" infectiousCategory="inf1dist" latentCategory="lat1.latPeriod" examTime="42.446994" cullTime="42.446994">
      <infectionTimeBranchPosition>
        <parameter value="0.5" id="Location_4_0_0_bp" upper="1" lower="0.0"/>
      </infectionTimeBranchPosition>
      <spatialCoordinates>
        <parameter value="0.1 0.9" dimension="2"/>
      </spatialCoordinates>
      <taxon idref="Location_4_0_0|42.44699399527788"/>
    </categoryCase>
    <categoryCase wasEverInfected="false" caseID="Location_4_0_1" id="FarmLocation_4_0_1">
      <spatialCoordinates>
        <parameter value="0.1 0.9" dimension="2"/>
      </spatialCoordinates>
    </categoryCase>
    <categoryCase wasEverInfected="true" caseID="Location_4_1_0" id="FarmLocation_4_1_0" infectiousCategory="inf1dist" latentCategory="lat1.latPeriod" examTime="39.09442702" cullTime="39.09442702">
      <infectionTimeBranchPosition>
        <parameter value="0.5" id="Location_4_1_0_bp" upper="1" lower="0.0"/>
      </infectionTimeBranchPosition>
      <spatialCoordinates>
        <parameter value="0.3 0.9" dimension="2"/>
      </spatialCoordinates>
      <taxon idref="Location_4_1_0|39.09442702028345"/>
    </categoryCase>
    <categoryCase wasEverInfected="true" caseID="Location_4_1_1" id="FarmLocation_4_1_1" infectiousCategory="inf1dist" latentCategory="lat1.latPeriod" examTime="35.97993392" cullTime="35.97993392">
      <infectionTimeBranchPosition>
        <parameter value="0.5" id="Location_4_1_1_bp" upper="1" lower="0.0"/>
      </infectionTimeBranchPosition>
      <spatialCoordinates>
        <parameter value="0.3 0.9" dimension="2"/>
      </spatialCoordinates>
      <taxon idref="Location_4_1_1|35.979933922511314"/>
    </categoryCase>
    <categoryCase wasEverInfected="true" caseID="Location_4_2_0" id="FarmLocation_4_2_0" infectiousCategory="inf1dist" latentCategory="lat1.latPeriod" examTime="33.82979315" cullTime="33.82979315">
      <infectionTimeBranchPosition>
        <parameter value="0.5" id="Location_4_2_0_bp" upper="1" lower="0.0"/>
      </infectionTimeBranchPosition>
      <spatialCoordinates>
        <parameter value="0.5 0.9" dimension="2"/>
      </spatialCoordinates>
      <taxon idref="Location_4_2_0|33.82979315377469"/>
    </categoryCase>
    <categoryCase wasEverInfected="true" caseID="Location_4_2_1" id="FarmLocation_4_2_1" infectiousCategory="inf1dist" latentCategory="lat1.latPeriod" examTime="23.31240903" cullTime="23.31240903">
      <infectionTimeBranchPosition>
        <parameter value="0.5" id="Location_4_2_1_bp" upper="1" lower="0.0"/>
      </infectionTimeBranchPosition>
      <spatialCoordinates>
        <parameter value="0.5 0.9" dimension="2"/>
      </spatialCoordinates>
      <taxon idref="Location_4_2_1|23.312409033285007"/>
    </categoryCase>
    <categoryCase wasEverInfected="true" caseID="Location_4_3_0" id="FarmLocation_4_3_0" infectiousCategory="inf1dist" latentCategory="lat1.latPeriod" examTime="25.85702748" cullTime="25.85702748">
      <infectionTimeBranchPosition>
        <parameter value="0.5" id="Location_4_3_0_bp" upper="1" lower="0.0"/>
      </infectionTimeBranchPosition>
      <spatialCoordinates>
        <parameter value="0.7 0.9" dimension="2"/>
      </spatialCoordinates>
      <taxon idref="Location_4_3_0|25.857027479896956"/>
    </categoryCase>
    <categoryCase wasEverInfected="true" caseID="Location_4_3_1" id="FarmLocation_4_3_1" infectiousCategory="inf1dist" latentCategory="lat1.latPeriod" examTime="20.99204233" cullTime="20.99204233">
      <infectionTimeBranchPosition>
        <parameter value="0.5" id="Location_4_3_1_bp" upper="1" lower="0.0"/>
      </infectionTimeBranchPosition>
      <spatialCoordinates>
        <parameter value="0.7 0.9" dimension="2"/>
      </spatialCoordinates>
      <taxon idref="Location_4_3_1|20.992042329198398"/>
    </categoryCase>
    <categoryCase wasEverInfected="true" caseID="Location_4_4_0" id="FarmLocation_4_4_0" infectiousCategory="inf1dist" latentCategory="lat1.latPeriod" examTime="22.61882406" cullTime="22.61882406">
      <infectionTimeBranchPosition>
        <parameter value="0.5" id="Location_4_4_0_bp" upper="1" lower="0.0"/>
      </infectionTimeBranchPosition>
      <spatialCoordinates>
        <parameter value="0.9 0.9" dimension="2"/>
      </spatialCoordinates>
      <taxon idref="Location_4_4_0|22.61882406069293"/>
    </categoryCase>
    <categoryCase wasEverInfected="true" caseID="Location_4_4_1" id="FarmLocation_4_4_1" infectiousCategory="inf1dist" latentCategory="lat1.latPeriod" examTime="23.12178188" cullTime="23.12178188">
      <infectionTimeBranchPosition>
        <parameter value="0.5" id="Location_4_4_1_bp" upper="1" lower="0.0"/>
      </infectionTimeBranchPosition>
      <spatialCoordinates>
        <parameter value="0.9 0.9" dimension="2"/>
      </spatialCoordinates>
      <taxon idref="Location_4_4_1|23.1217818809354"/>
    </categoryCase>
  </categoryOutbreak>
  <!-- Probability of the transmission tree and epidemiological parameters given the phylogenetic tree-->
  <caseToCaseTransmissionLikelihood id="c2cTransLikelihood">
    <spatialKernelFunction type="exponential">
      <parameters>
        <parameter value="1" id="kernel.alpha" lower="0.0"/>
      </parameters>
    </spatialKernelFunction>
    <initialInfectionTimePrior>
      <normalDistributionModel>
        <mean>0</mean>
        <stdev>2</stdev>
      </normalDistributionModel>
    </initialInfectionTimePrior>
    <transmissionRate>
      <parameter value="0.05" id="transmission_rate" lower="0.0"/>
    </transmissionRate>
    <withinCaseCoalescent truncate="true" id="withinCaseCoalescent">
      <categoryOutbreak idref="outbreak"/>
      <treeModel idref="treeModel"/>
      <maxFirstInfToRoot>
        <parameter value="14" id="max_first_inf_to_root" lower="0.0"/>
      </maxFirstInfToRoot>
      <infectionTimeBranchPositions>
        <compoundParameter id="infectionTimeBranchPositions">
          <parameter idref="Location_0_0_1_bp"/>
          <parameter idref="Location_0_1_0_bp"/>
          <parameter idref="Location_0_1_1_bp"/>
          <parameter idref="Location_0_2_0_bp"/>
          <parameter idref="Location_0_2_1_bp"/>
          <parameter idref="Location_0_3_0_bp"/>
          <parameter idref="Location_0_3_1_bp"/>
          <parameter idref="Location_0_4_0_bp"/>
          <parameter idref="Location_0_4_1_bp"/>
          <parameter idref="Location_1_0_0_bp"/>
          <parameter idref="Location_1_0_1_bp"/>
          <parameter idref="Location_1_1_0_bp"/>
          <parameter idref="Location_1_1_1_bp"/>
          <parameter idref="Location_1_2_0_bp"/>
          <parameter idref="Location_1_2_1_bp"/>
          <parameter idref="Location_1_3_0_bp"/>
          <parameter idref="Location_1_3_1_bp"/>
          <parameter idref="Location_1_4_0_bp"/>
          <parameter idref="Location_1_4_1_bp"/>
          <parameter idref="Location_2_0_1_bp"/>
          <parameter idref="Location_2_1_0_bp"/>
          <parameter idref="Location_2_1_1_bp"/>
          <parameter idref="Location_2_2_0_bp"/>
          <parameter idref="Location_2_2_1_bp"/>
          <parameter idref="Location_2_3_0_bp"/>
          <parameter idref="Location_2_3_1_bp"/>
          <parameter idref="Location_2_4_0_bp"/>
          <parameter idref="Location_2_4_1_bp"/>
          <parameter idref="Location_3_0_0_bp"/>
          <parameter idref="Location_3_0_1_bp"/>
          <parameter idref="Location_3_1_0_bp"/>
          <parameter idref="Location_3_1_1_bp"/>
          <parameter idref="Location_3_2_0_bp"/>
          <parameter idref="Location_3_2_1_bp"/>
          <parameter idref="Location_3_3_0_bp"/>
          <parameter idref="Location_3_3_1_bp"/>
          <parameter idref="Location_3_4_0_bp"/>
          <parameter idref="Location_3_4_1_bp"/>
          <parameter idref="Location_4_0_0_bp"/>
          <parameter idref="Location_4_1_0_bp"/>
          <parameter idref="Location_4_1_1_bp"/>
          <parameter idref="Location_4_2_0_bp"/>
          <parameter idref="Location_4_2_1_bp"/>
          <parameter idref="Location_4_3_0_bp"/>
          <parameter idref="Location_4_3_1_bp"/>
          <parameter idref="Location_4_4_0_bp"/>
          <parameter idref="Location_4_4_1_bp"/>
        </compoundParameter>
      </infectionTimeBranchPositions>
      <demographicModel>
        <logisticGrowthN0 units="days">
          <populationSize>
            <parameter value="0.1" id="logistic.startingNe" lower="0.0"/>
          </populationSize>
          <growthRate>
            <parameter value="1" id="logistic.growthRate"/>
          </growthRate>
          <t50>
            <parameter value="-4" id="logistic.t50"/>
          </t50>
        </logisticGrowthN0>
      </demographicModel>
      <negativeStatistic id="minusT50">
        <parameter idref="logistic.t50"/>
      </negativeStatistic>
      <sumStatistic id="logistic.ratio">
        <parameter value="1"/>
        <exponentialStatistic>
          <productStatistic>
            <parameter idref="logistic.growthRate"/>
            <negativeStatistic idref="minusT50"/>
          </productStatistic>
        </exponentialStatistic>
      </sumStatistic>
    </withinCaseCoalescent>
  </caseToCaseTransmissionLikelihood>
  <operators id="operators" optimizationSchedule="log">
    <scaleOperator scaleFactor="0.75" weight="0.1">
      <parameter idref="kappa"/>
    </scaleOperator>
    <scaleOperator scaleFactor="0.75" weight="3">
      <parameter idref="treeModel.rootHeight"/>
    </scaleOperator>
    <uniformOperator weight="30">
      <parameter idref="treeModel.internalNodeHeights"/>
    </uniformOperator>
    <transmissionWilsonBaldingA weight="8" resampleInfectionTimes="true">
      <withinCaseCoalescent idref="withinCaseCoalescent"/>
    </transmissionWilsonBaldingA>
    <transmissionWilsonBaldingB weight="8" resampleInfectionTimes="true">
      <withinCaseCoalescent idref="withinCaseCoalescent"/>
    </transmissionWilsonBaldingB>
    <transmissionSubtreeSlideB weight="8" resampleInfectionTimes="true" gaussian="true">
      <withinCaseCoalescent idref="withinCaseCoalescent"/>
    </transmissionSubtreeSlideB>
    <transmissionExchangeOperatorA weight="8" resampleInfectionTimes="true">
      <withinCaseCoalescent idref="withinCaseCoalescent"/>
    </transmissionExchangeOperatorA>
    <transmissionExchangeOperatorB weight="8" resampleInfectionTimes="true">
      <withinCaseCoalescent idref="withinCaseCoalescent"/>
    </transmissionExchangeOperatorB>
    <transmissionSubtreeSlideA weight="8" resampleInfectionTimes="true" gaussian="true">
      <withinCaseCoalescent idref="withinCaseCoalescent"/>
    </transmissionSubtreeSlideA>
    <infectionBranchMovementOperator weight="15" resampleInfectionTimes="true">
      <withinCaseCoalescent idref="withinCaseCoalescent"/>
    </infectionBranchMovementOperator>
    <uniformOperator weight="5" lower="0" upper="1">
      <parameter idref="infectionTimeBranchPositions"/>
    </uniformOperator>
    <scaleOperator weight="5" scaleFactor="0.75">
      <parameter idref="transmission_rate"/>
    </scaleOperator>
    <scaleOperator weight="5" scaleFactor="0.75">
      <parameter idref="kernel.alpha"/>
    </scaleOperator>
    <scaleOperator weight="5" scaleFactor="0.75">
      <parameter idref="logistic.growthRate"/>
    </scaleOperator>
    <scaleOperator weight="5" scaleFactor="0.75">
      <parameter idref="logistic.t50"/>
    </scaleOperator>
    <scaleOperator weight="5" scaleFactor="0.75">
      <parameter idref="lat1.latPeriod"/>
    </scaleOperator>
  </operators>
  <!-- Define MCMC                                                             -->
  <mcmc id="mcmc" chainLength="500000000" autoOptimize="true" operatorAnalysis="wcc_X_12_prior_6.ops.txt">
    <posterior id="posterior">
      <prior id="prior">
        <logNormalPrior mean="1.0" stdev="1.25" offset="0.0" meanInRealSpace="false">
          <parameter idref="kappa"/>
        </logNormalPrior>
        <exponentialPrior mean="0.1">
          <parameter idref="clock.rate"/>
        </exponentialPrior>
        <gammaPrior shape="10" scale="0.5">
          <negativeStatistic idref="minusT50"/>
        </gammaPrior>
        <invGammaPrior shape="1" scale="50" offset="0">
          <parameter idref="logistic.ratio"/>
        </invGammaPrior>
        <exponentialPrior mean="0.5">
          <parameter idref="transmission_rate"/>
        </exponentialPrior>
        <exponentialPrior mean="1">
          <parameter idref="kernel.alpha"/>
        </exponentialPrior>
        <gammaPrior shape="200" scale="0.01">
          <parameter idref="lat1.latPeriod"/>
        </gammaPrior>
        <caseToCaseTransmissionLikelihood idref="c2cTransLikelihood"/>
      </prior>
      <likelihood id="likelihood">
        <treeLikelihood idref="treeLikelihood"/>
      </likelihood>
    </posterior>
    <operators idref="operators"/>
    <!-- write log to screen                                                     -->
    <log id="screenLog" logEvery="50000">
      <column label="Posterior" dp="4" width="12">
        <posterior idref="posterior"/>
      </column>
      <column label="Prior" dp="4" width="12">
        <prior idref="prior"/>
      </column>
      <column label="Likelihood" dp="4" width="12">
        <likelihood idref="likelihood"/>
      </column>
      <column label="rootHeight" sf="6" width="12">
        <parameter idref="treeModel.rootHeight"/>
      </column>
      <column label="clock.rate" sf="6" width="12">
        <parameter idref="clock.rate"/>
      </column>
      <column label="trans_rate" sf="6" width="12">
        <parameter idref="transmission_rate"/>
      </column>
      <column label="kernel.alpha" sf="4" width="12">
        <parameter idref="kernel.alpha"/>
      </column>
      <column label="lat.period" sf="4" width="12">
        <parameter idref="lat1.latPeriod"/>
      </column>
      <column label="lg.ratio" sf="4" width="12">
        <parameter idref="logistic.ratio"/>
      </column>
      <column label="lg.t50" sf="4" width="12">
        <productStatistic idref="logistic.t50"/>
      </column>
      <column label="lg.gr" sf="4" width="12">
        <parameter idref="logistic.growthRate"/>
      </column>
    </log>
    <log id="networkLog" logEvery="50000" fileName="wcc_X_12_prior_6.net.txt" overwrite="true">
      <withinCaseCoalescent idref="withinCaseCoalescent"/>
    </log>
    <!-- write log to file                                                       -->
    <log id="fileLog" logEvery="50000" fileName="wcc_X_12_prior_6.log.txt">
      <posterior idref="posterior"/>
      <prior idref="prior"/>
      <likelihood idref="likelihood"/>
      <parameter idref="treeModel.rootHeight"/>
      <parameter idref="kappa"/>
      <parameter idref="clock.rate"/>
      <treeLikelihood idref="treeLikelihood"/>
      <parameter idref="kernel.alpha"/>
      <parameter idref="transmission_rate"/>
      <caseToCaseTransmissionLikelihood idref="c2cTransLikelihood"/>
      <parameter idref="lat1.latPeriod"/>
      <parameter idref="logistic.ratio"/>
      <productStatistic idref="logistic.t50"/>
      <parameter idref="logistic.growthRate"/>
    </log>
    <!-- write tree log to file                                                  -->
    <logTree id="treeFileLog" logEvery="50000" nexusFormat="true" fileName="wcc_X_12_prior_6.trees.txt" sortTranslationTable="true">
      <treeModel idref="treeModel"/>
      <trait name="partition" tag="partition">
        <withinCaseCoalescent idref="withinCaseCoalescent"/>
      </trait>
      <trait name="rate" tag="rate">
        <strictClockBranchRates idref="branchRates"/>
      </trait>
      <posterior idref="posterior"/>
    </logTree>
  </mcmc>
  <report>
    <property name="timer">
      <mcmc idref="mcmc"/>
    </property>
  </report>
</beast>
