# Supplementary material for: Epidemic Reconstruction in a Phylogenetics Framework: Transmission Trees as Partitions of the Node Set
Source: PLoS Comput Biol. 2015 Dec 30;11(12):e1004613. doi: 10.1371/journal.pcbi.1004613 (PMC4701012; doi:10.1371/journal.pcbi.1004613)
Supplement: S1 Data — BEAST input file for all WHC analyses of all simulated datasets. (ZIP) [file pcbi.1004613.s006.zip › S1_Data/wcc_X_12_vfast_10.xml]

<!-- Generated by BEAUTi v1.8.0 Prerelease r5934                             -->
<!--       by Alexei J. Drummond, Andrew Rambaut and Marc A. Suchard         -->
<!--       Department of Computer Science, University of Auckland and        -->
<!--       Institute of Evolutionary Biology, University of Edinburgh        -->
<!--       David Geffen School of Medicine, University of California, Los Angeles-->
<!--       http://beast.bio.ed.ac.uk/                                        -->
<!-- BEAUTi output modified for transmission tree reconstruction by OldMacDonald 4-->
<!--        by Matthew Hall, University of Edinburgh-->
<beast>
  <!-- The list of taxa to be analysed (can also include dates/ages).          -->
  <!-- ntax=47                                                                 -->
  <taxa id="taxa">
    <taxon id="Location_0_0_1|34.623503844436">
      <date value="34.62350384" direction="forwards" units="days"/>
      <attr name="caseID">Location_0_0_1</attr>
    </taxon>
    <taxon id="Location_0_1_0|27.731052873071782">
      <date value="27.73105287" direction="forwards" units="days"/>
      <attr name="caseID">Location_0_1_0</attr>
    </taxon>
    <taxon id="Location_0_1_1|30.530192970727658">
      <date value="30.53019297" direction="forwards" units="days"/>
      <attr name="caseID">Location_0_1_1</attr>
    </taxon>
    <taxon id="Location_0_2_0|38.921500613613">
      <date value="38.92150061" direction="forwards" units="days"/>
      <attr name="caseID">Location_0_2_0</attr>
    </taxon>
    <taxon id="Location_0_2_1|37.30095039263236">
      <date value="37.30095039" direction="forwards" units="days"/>
      <attr name="caseID">Location_0_2_1</attr>
    </taxon>
    <taxon id="Location_0_3_0|26.434684169191804">
      <date value="26.43468417" direction="forwards" units="days"/>
      <attr name="caseID">Location_0_3_0</attr>
    </taxon>
    <taxon id="Location_0_3_1|27.304433555065337">
      <date value="27.30443356" direction="forwards" units="days"/>
      <attr name="caseID">Location_0_3_1</attr>
    </taxon>
    <taxon id="Location_0_4_0|27.00470615812592">
      <date value="27.00470616" direction="forwards" units="days"/>
      <attr name="caseID">Location_0_4_0</attr>
    </taxon>
    <taxon id="Location_0_4_1|36.357934348480555">
      <date value="36.35793435" direction="forwards" units="days"/>
      <attr name="caseID">Location_0_4_1</attr>
    </taxon>
    <taxon id="Location_1_0_0|27.009471298325046">
      <date value="27.0094713" direction="forwards" units="days"/>
      <attr name="caseID">Location_1_0_0</attr>
    </taxon>
    <taxon id="Location_1_0_1|25.687440546162158">
      <date value="25.68744055" direction="forwards" units="days"/>
      <attr name="caseID">Location_1_0_1</attr>
    </taxon>
    <taxon id="Location_1_1_0|30.187884987527934">
      <date value="30.18788499" direction="forwards" units="days"/>
      <attr name="caseID">Location_1_1_0</attr>
    </taxon>
    <taxon id="Location_1_1_1|30.833278415214913">
      <date value="30.83327842" direction="forwards" units="days"/>
      <attr name="caseID">Location_1_1_1</attr>
    </taxon>
    <taxon id="Location_1_2_0|33.292791566306875">
      <date value="33.29279157" direction="forwards" units="days"/>
      <attr name="caseID">Location_1_2_0</attr>
    </taxon>
    <taxon id="Location_1_2_1|27.27422546929787">
      <date value="27.27422547" direction="forwards" units="days"/>
      <attr name="caseID">Location_1_2_1</attr>
    </taxon>
    <taxon id="Location_1_3_0|19.658238666625216">
      <date value="19.65823867" direction="forwards" units="days"/>
      <attr name="caseID">Location_1_3_0</attr>
    </taxon>
    <taxon id="Location_1_3_1|17.2333394001215">
      <date value="17.2333394" direction="forwards" units="days"/>
      <attr name="caseID">Location_1_3_1</attr>
    </taxon>
    <taxon id="Location_1_4_0|35.74316320782354">
      <date value="35.74316321" direction="forwards" units="days"/>
      <attr name="caseID">Location_1_4_0</attr>
    </taxon>
    <taxon id="Location_1_4_1|22.326166673592653">
      <date value="22.32616667" direction="forwards" units="days"/>
      <attr name="caseID">Location_1_4_1</attr>
    </taxon>
    <taxon id="Location_2_0_1|37.41450620421473">
      <date value="37.4145062" direction="forwards" units="days"/>
      <attr name="caseID">Location_2_0_1</attr>
    </taxon>
    <taxon id="Location_2_1_0|19.31968699992956">
      <date value="19.319687" direction="forwards" units="days"/>
      <attr name="caseID">Location_2_1_0</attr>
    </taxon>
    <taxon id="Location_2_1_1|30.485539661827268">
      <date value="30.48553966" direction="forwards" units="days"/>
      <attr name="caseID">Location_2_1_1</attr>
    </taxon>
    <taxon id="Location_2_2_0|22.874469273190154">
      <date value="22.87446927" direction="forwards" units="days"/>
      <attr name="caseID">Location_2_2_0</attr>
    </taxon>
    <taxon id="Location_2_2_1|27.694251677150994">
      <date value="27.69425168" direction="forwards" units="days"/>
      <attr name="caseID">Location_2_2_1</attr>
    </taxon>
    <taxon id="Location_2_3_0|28.247045596085364">
      <date value="28.2470456" direction="forwards" units="days"/>
      <attr name="caseID">Location_2_3_0</attr>
    </taxon>
    <taxon id="Location_2_3_1|13.16787351960478">
      <date value="13.16787352" direction="forwards" units="days"/>
      <attr name="caseID">Location_2_3_1</attr>
    </taxon>
    <taxon id="Location_2_4_0|25.92120559173587">
      <date value="25.92120559" direction="forwards" units="days"/>
      <attr name="caseID">Location_2_4_0</attr>
    </taxon>
    <taxon id="Location_2_4_1|19.241846082013787">
      <date value="19.24184608" direction="forwards" units="days"/>
      <attr name="caseID">Location_2_4_1</attr>
    </taxon>
    <taxon id="Location_3_0_0|40.86565079852374">
      <date value="40.8656508" direction="forwards" units="days"/>
      <attr name="caseID">Location_3_0_0</attr>
    </taxon>
    <taxon id="Location_3_0_1|48.75168006475238">
      <date value="48.75168006" direction="forwards" units="days"/>
      <attr name="caseID">Location_3_0_1</attr>
    </taxon>
    <taxon id="Location_3_1_0|26.02584521483686">
      <date value="26.02584521" direction="forwards" units="days"/>
      <attr name="caseID">Location_3_1_0</attr>
    </taxon>
    <taxon id="Location_3_1_1|29.596130089495844">
      <date value="29.59613009" direction="forwards" units="days"/>
      <attr name="caseID">Location_3_1_1</attr>
    </taxon>
    <taxon id="Location_3_2_0|21.22996308904037">
      <date value="21.22996309" direction="forwards" units="days"/>
      <attr name="caseID">Location_3_2_0</attr>
    </taxon>
    <taxon id="Location_3_2_1|20.280002004461203">
      <date value="20.280002" direction="forwards" units="days"/>
      <attr name="caseID">Location_3_2_1</attr>
    </taxon>
    <taxon id="Location_3_3_0|22.72987177313304">
      <date value="22.72987177" direction="forwards" units="days"/>
      <attr name="caseID">Location_3_3_0</attr>
    </taxon>
    <taxon id="Location_3_3_1|26.543151511813054">
      <date value="26.54315151" direction="forwards" units="days"/>
      <attr name="caseID">Location_3_3_1</attr>
    </taxon>
    <taxon id="Location_3_4_0|16.59761851104571">
      <date value="16.59761851" direction="forwards" units="days"/>
      <attr name="caseID">Location_3_4_0</attr>
    </taxon>
    <taxon id="Location_3_4_1|13.140122154582471">
      <date value="13.14012215" direction="forwards" units="days"/>
      <attr name="caseID">Location_3_4_1</attr>
    </taxon>
    <taxon id="Location_4_0_0|42.44699399527788">
      <date value="42.446994" direction="forwards" units="days"/>
      <attr name="caseID">Location_4_0_0</attr>
    </taxon>
    <taxon id="Location_4_1_0|39.09442702028345">
      <date value="39.09442702" direction="forwards" units="days"/>
      <attr name="caseID">Location_4_1_0</attr>
    </taxon>
    <taxon id="Location_4_1_1|35.979933922511314">
      <date value="35.97993392" direction="forwards" units="days"/>
      <attr name="caseID">Location_4_1_1</attr>
    </taxon>
    <taxon id="Location_4_2_0|33.82979315377469">
      <date value="33.82979315" direction="forwards" units="days"/>
      <attr name="caseID">Location_4_2_0</attr>
    </taxon>
    <taxon id="Location_4_2_1|23.312409033285007">
      <date value="23.31240903" direction="forwards" units="days"/>
      <attr name="caseID">Location_4_2_1</attr>
    </taxon>
    <taxon id="Location_4_3_0|25.857027479896956">
      <date value="25.85702748" direction="forwards" units="days"/>
      <attr name="caseID">Location_4_3_0</attr>
    </taxon>
    <taxon id="Location_4_3_1|20.992042329198398">
      <date value="20.99204233" direction="forwards" units="days"/>
      <attr name="caseID">Location_4_3_1</attr>
    </taxon>
    <taxon id="Location_4_4_0|22.61882406069293">
      <date value="22.61882406" direction="forwards" units="days"/>
      <attr name="caseID">Location_4_4_0</attr>
    </taxon>
    <taxon id="Location_4_4_1|23.1217818809354">
      <date value="23.12178188" direction="forwards" units="days"/>
      <attr name="caseID">Location_4_4_1</attr>
    </taxon>
  </taxa>
  <!-- The sequence alignment (each sequence refers to a taxon above).         -->
  <!-- ntax=47 nchar=14000                                                      -->
  <alignment id="alignment" dataType="nucleotide">
    <sequence><taxon idref="Location_2_3_1|13.16787351960478"/>
			CGACTAGAAAGGCCCGTGCTGCCTAGATATAGCCGTTATGAGTCCTCCCTTTACAATATTGTGCCAACCGAATAATCGGATAGGATGCGAACAGGACGACGTCGCCAAAATTTAGCTTGCCATACAGCGACATTTTTGCCAATCGCTAATGTATCTGTTTGGCGGGGAGTGCATTCACATGCAAGTCCGTTTGAGTGACAAGGCCCACTCACTAGGAGGCGGGCGCTTAAACAGGACCCGTGAGTGAATGATTTAAGTCATGGGTTATGATTGGTCAGAATTCAGGTATCACAAACTGAGACTATTAGTTGCTTAATTGCTTCGAACCAAGTCTCCGGTGCGCTCTGCCACTCATACGGACCGAGTGTTCTTATTAACTCATAGCAGAAAAATAAGTCATAGCTCAGGTAAAGCACGAACGAGATTATTGCAAGTGTTTTTCTCAGTACACTCAGTCCTTTTGCATTTCACTTGCCACGTGCAATGGGAACGCAGAGATGACAATTCAATCGATGCATGGACACTGGTCGTCAGATTACTAGCGAAGGGTAGAGGAGCCCCCAGCGCAATTGCGTCCCACAGCTGGGTTCCTAGAACGGCATTTAGTGACTCACTCTTGATTGTTTCTGGCTTGTCGTATACCGCGGGAAAGGGGTGTTAGAGCTCATAACTGGCCTTCGACTATTCCTCTCCCTTTCAGGGACAGGGAATCTCAAAGAATTATGGCCACAATACTAGTTTGTCCGAAAAGACGCATGTGGCATCAGCTTGTTAAGTGGGATGTATTCCCATCTGCCTAACCGCAGCCCCAGGCCGTGAGCAGGACAGTTAGCGCGTGCCAGTGTATGCCTTGTTGATGTGGCGCCGAGTGCCGACACTTAATATGCTCTGTCCCCAACCGTAATATGTCGCCGGTATATATTTCCCTTGTGATAAGTGATTCATAGTCGTGCCCTTCATCGGCGGCGGTTGTGAGCTGAGCCGCCAGTCTCAGTAATTAAACGGACCGGGCGATCTCTCGTAGGCTGACCTTGTTGAGTATCTTGATTCGTCTATGCAAGGTCACAGAGGATACGCGAATTGTATTATCCGAGCTAGGATGACAGTGACACCTGTCCGAGGCGATGTGGTCGAGGCCGACATAGGTCGATTATTACACGGTCCGTTATGCTGGCACTGCCGGGGGAGCAGCTCCAGCTGCCTGTATTGTTAACCAGTACGACAAAACATGGACCTGAAAGATACCCTCGGGATACAGCTGCCAGTTCTTTGATATGCTTAGGAAAATATAAGGCACCGCCCTTACGTGAAAGATTCGCTCAGCCTGAATTCTTTAGCCACCGACGGTCGGTTGACCCTTATAAGGTTCATTGAGTAAAGTAGGCAGAACACCTAGAGGTACGCAACAAAGGATTTTACTCGGCGGCCGAACGGGAGGGAGGGAAGCCAGTCTAAAAACGCAGTAGGACCCATCCTGAACGCGTAAAATCCTTCATACTCTTCACTGGTCTCAACGAATCGAGCAAGGAGCAGCGTGCGTACTGGACAAAAGTTTCTCCTCGAACTTCGGCGGGATGTACCTTGGTCAAAGCCCCTGACCCTCCGCGGCTCCTTGGCAAGGCAGCCATTTTGTTCACCCGTATGTAAGACGTTCAGCTACTGACTGGAGAGTAGATTCTGGCGCGATCATAGGACTAGGACGACCGCAAGTCACGCTGGTAGAGACGAATTTATGGAAAGACGACCCGGCCAGCACACCCATGGTTAAGGGGCGTTGCCCTATGACACACTCTGGGAAAGAGGACAACTGGTCGCACGCTTCATACTGACCGATTCAACATCCTAGGGGCGGAATAATACAAACAGGGTCAGGGCTATTCCCGGGCGCCGACAGAACCAGGCGACACGTGTCCTGTATAACGTGCGGGGTTGTTGGAATATGCGTGACTTTGGTCGGCCAGCTGGCGAAGCGTGTAAGAGTATCTCCGTTGCAGTCAAAGCTATTTGGCCGGGGTCGGGTTAGGAAACACGACGCCGTCAGCGCATCCTGCCTGTCGCACGTCATATCACGTCCTAAGAGTACCGTCCCTATAGCGAACCAACGGGACCATGACCCTGATTGGCGACCTACCCATGACGGAGTCTACCGCACGTAGACAACTTGGAAGATCTTGGAACGATGATTGTTTGGCACTTGGTGTTCCGGCGGCCCGTCGAAATGCCTCCCCTTCGATCCTTAGATGGCACCCTTGACACCACCCCTCAAAGACCAAAATATATGGCAAAACCTCGTGCCAAAACAGCTTCTCTTCGGTAGTATTATAGGTAGGGTTGCTGTATCGAGATGGCCAGTATTTCAGGTCTTAGTCATTCTTGGAGAGAGGCGCCGGGAATGAACCCCATAAGGGTAAAAGCCACCCTCGACCCAATTCGTTATAGCAATTACTCAAATGTATCACATTTGTATTAGGCGAGGAATATGTGGCTCCCCGGTACAGCCTTCTGCTCCTACGTTCACAAAATGACTAGATCTCGGGATAGGCCATAACAGACCTCTAGGGCATTGAACTCGTCGAAGGCGACATTCTCACTTGTAACGTTTCGCCGATCTGGGGGGAATTTCCGGGACTTGCACGCCAACCGTGAAACTGATACCCCGCGCTGATAACCCGCAGTCCACCGGGATAGCGTAACACGTCGCCACGTAGCCGGCTTCTAGATTGACGCCCGACTTATGCGTCAGATCCGAGCGCACACGATTGATATAGTGGAGCCGTTAGGGACTGAATAGAATCACATATTTAAGCTCCTATCTGCCGAGCTGCCCCTGTTTCGAGTAAACGAATGGGCCGTGGCGTTCGATAGGAGTAACGATTAAGTGACGGAAAAAGGAGCATTCTCGAGGTTGCTTACCGCAAGGCACCCATTGAAAACCACTTTCAAGCGGGGGAAGACGCATCGTGGAGAGTAAGCAACAAGGTAAAAGTTGGCTGTGCTCGCGGTTGATCAACGTTAATGCAGCTGTAATCGGTAGTCCGCTTTTCGCATATTCAGTACGTAATTATAACCTGTCGATCGCCTACCTTGTATGTGTGGAACCCATACGCCGAGTCCATTTACACACCATGACTATGACCACGTTCTACGTAAGGGAGCCGCATTCACCCAAACCGGTTGAGTCCTTCGACAGCGATTACACGTCTAACCGGGCTTGTGCCGCGGTCGTTACCCCTGACGTTGTTGACACTCCTACTTCTGTTGCGCTACCCACCTGACTTTAGCTCCTCCTCAACGCGCATGAATGAAAGTAGGAGCTAATTAGTAGCGCCCCCACCCGGCCTGTCACACATATTTATCAATCGGCATACGTACTTAGAGCAGGCGTGCTTCGAACGCCGTATTATCGGGTTGCCACTTCCCGATAGCTCCACTACAAATCTCCATTAGAACCATCGACTATCTAATGTACTGGCACTCCGGGCCGCGAGGGACGTGTTTATAGTTGGGCAAACAACAAGGACGCGATTACCCCAAGATTCGGATAGGATCCTATCACCAATGCCTAAGCGGAATGGTATTCTACAACTTCATCCGTGATTTCTGTTGCTTCTGTCATCCACGCCAAGGATATCGAATCCGTTTTCGTTCTCATCAGGCTACAACCAATATTCCACATATTAAGCATGGACGTCCGTAATTCACTACAGTTCCAACCAGGGTAAGGATCATCAGGACACCAACGAAGCCCCGGTCCCACACGCAATCATGTAGTCATCACCTCTCTACGACGCCAATATGATTCAGGGTAAAATCGGCTTTAGGAAGTTGCGCGAAACATTTGGTCGGGAATGCACCCTATATTTCTTCCCCTTGTAGTAAGAATAGTTGCTAATAAGTTATGACCAAGATTCGCTAGAGACTGTACGACAACGACTGGCGATGTATCAATCCCTGAGGCATAAACTGGAAAGGATTGCTTTAATGCGGCATTAGACATATTGGAGCATCATTTGTCAAGAAACAGTCTAAGGGCTTTCCCCAGCGACGACCGGACAGGTCTCGAGCCCTCCGGTCCTCAGAGCAGAGGGTATCTGAGAGGCATCCATTCGACCTGGAAATTTCCTGTATTGATTGGGGTCCTGGCCTGTTCGGGTGGCTAGAAAGAATGCTAACGTGCTACGTGAGGCGACAGCAGTGTACCGACTTCATAAGGCAAGCCGTGATGCAGTATACCCTGGACCTTCGTTGCATGAGCGCCTTCACGGGTGACTCTGAAATCGCAAAGCCCGGCCGAAATTGGTGCTAGCTTTCCACATTGCCTGGGGTAAGGACAATCAGCAAAATACAGCAAAGGAAACACGACCCATAGCTAATCCGCATTTCTTATCACGAAGATCAAATTGAACACCGTGGTGATCAGGACACTAATAGTGGTAGTCCCGGTCGCACATACGAGGGCCGTTAGTTGTGAGGTACCAACTTACTAAGGAAAGGACCCTCCGTGCCCCCCCAACGTCATGCTGTGATCGAAGATAAAATAGACGTATACCCATCCGAGTCAGCATTTGGCCGCCCTTGAGGTAGAGTTAAATTCGACTGTAGGAGCTACACGGTCCGTTTACCCCGCTATTCTTCGCACAGATCTATAGCACTGACCAGATCAGCTACCTGCAGTTACGGGCGTTCCCGTAGGCAAGTACCCCGGTCGGCGGCTCGAGTCCAGCAGCAGCAACCTACTTCGCATTATTTGGCCCCCCCCCTTCAGTCCAACGCATGCCCCACTCAAATAGTCTTCGTAATGTGATACACCTACAAAGCTCCACACATTAACTCAGAGGATGGTTAATAAGCTGCAACGCGAGTTGAACACTGTTGTCCCAACTATGCTTCGAGAAATCCTGTAGCGAAGAACGATAGTCTTGGGGCTCTGTTAGATAAACACTCGTGAGCCATTTTGGCATGTGACCCCGTTCCGTACGTTGTCTACTCAATTGGACCGAGGTGACGTTCCTACATAACTACGCACCCAGTACATCAGGGGGAGCAGCAGAGACTGTCGTGGCGAACAATTACTCGAGGTTATGGTCATATGAGGCGAACGTTGAACGACTGTCAAACTACCATTACTCATAATCTGTCGTCACAATAGAGTATTGAACAGCTGAATCACGGGCCGAGGTGAGAGATTGTGCTGTCGCAATCCGCTGTGGACGCAGGGACGGACCTAAACGAGATACACCTAGGGCCTCTTCAGTAATGCGCCAGTGCAACTCCTTCGCTAAGCCGCTGACGACTGCGGCTGTCATCGGTGTAGCTAATCTCAGAGAGAGTACCGAGAACTGCTTCTGTCGCCCTATCTTCTAGCATGTTCCATCCGTTCCGAAGAGTCTTGTGAGATGATCCCCGGTGCCATAGACGGCGGGAGGTCGCTCTCTTCCTCAGGTGTGACCGAATTAATGGCGCTCCGCACCTGACATCATTGTCCGGTGCGTTATTCCTCAGATTATTGCCTAGTGGTCGAAGACCCATGAGTCAGGAAGAACACCAAGTACGTCCCGACATCCCGCGTCTGAGTCGTCATTTCCCCTATCAGTTACTTTGGTCTCGATAGCTAGTCTCCCGAATTTTCTCTAATGGCTATATCGAGTCCAACCCACTTTTAGGTAGTACCGCTGTCAGGGTGGGTCCTCAACCTCCAATTCTTGAACCCTACCGAGTTGAGACCATAACGTGTACGGGAACAACCCTATACTAAATTATTAGTTAACGTTGCGGCTTAACCGCCAACAGTACCAGGTTAAATTTAGCCGCGTCAGGGCGTCTTCTGGCCTTACTTAATCCATAGTTTAGTTGACTATCGACTTCTATATCGGTTCTAACGAACATAATAATCGCTAATCGCTGCAGAACTCTAACCTTATCGGATCGAGAGCTACTCCCAGTAAACGCTAGACCCGGATAGCCGCAGAGCTCGGATGGGTCGTCGATACTGAACTATTTGGAGTCGGTTTATCTGCTTTTATAGAGAACCGATGTCGACCTAGGTTACCAGGCTTGGTTATTATCTCCCGTCCGTGTTCTCTTAATCACAATGATTGATGTCTGATCCAGTCAACAGCAGCGAATTCGTTCTGCCGGCGAGAACTGGATTACCTGACAATCGGCCTACACATATGTTGGATCCGTAGTCGCACCGTCCTGAGCTTGGACCACGCCCTTAGCTCGGTGGGAGGAAAAACCGAGCGCCTTGCAGTCTTCGGCACTAAAAGGAGATTATGTACTTTTACTTATTACAACCGTTTTTAACTTTGATCTGAACCTCCTACCGACACCACCTAAAGAGTGTCCACTGAGTGGCGGTCCCAACATTACACCGGTCCCTCTATTGATCCTAGTCTGGCCGCCCCGTTTGCGAAGGAAAATAATTGTTTGGAGAAAGCGTATAAATAGCAAAGGAACTGATCTTTGTCGAGCCGGCTCATCTCGGCAACCTCCGGCGACGCGTCCGGTGTAGTAAACTTGGTCTCTTCACAGTCGTTGTCAGAAATCACAATTGCCAACGCCAACAAGATTCTAGATTCATCCGCTACACTTGTGACACTAAAGAGGGTCCAATATAAGTGTTTGCGCTATGGTTACCGTGTGTAGCGCGCATCTAGCGCATTACCTCGTTTAATTCACATTACCCCTAGCATACTCCGTAGAAATTGGTGTTGAACATCATATGACCCTCCGACCCCCATTACAGTACTTGCATAGTCTGAGCGTAATTGGCCGTACTTATTGTATACTTGAGATCGATCGGGACCCTTCTAGATGATCAAAATGATAACGGCGAAGCGGCTCAGGATTGACACGCCGAAAATGTAGGTTAAGTGTCAAGCATTGCTTCAATAAGTATTAGGTTGTTACCGACTCGATGCACGTTAATTCACTCTGCCTGCCAACTGCCTGGCGCTTAGGTTGCTTGGTCGCCCTTGTCGTGCATCAAATGAGATCCAACCGCATTCCGTCAAGCCGAGGGGGGGGTGAACAAAATCCGCTTTAGTGTCGTTTAGTGTGCGGTCCTCTAGGAAACGTCCTACGTTACTGGCGAGGAGGGTGAATTTACTAGGTCGCACTGTTCGCCTACAAAGCCCTAGCAAGAGCGTTAAGACTCGCCGAAGGCTTTCCCGACCCACGGTCAATTATCCACGGTTAGAAGCATGAGGAAGGGTCAATTCGCCCTAGTCCTCCCACACACTTAGGCCGATACCGATTAAAATTTACGCGGATTGGGTCAAGTTGCTAAAGCGCCGTCCACGCGAGCCAAGATCTTTCCAGAGATCCCCGGGATCCTGAGAGGAAACTAGGTCTGGCTGCGTGGCTACTAGTTGAGGCTCGATGAATCCGTGTCGATATATTATCTAGGGCAGTATATGTGAGGTGCCAAGAGTGCACCAACTCTTTACAGAGAGCCACTTATAGTTGTCAAGGCGTGTGGATTTGAACCATGTAACTAAATATAGCTACGCAAGCTTCCTTTGACTTCTTTTAGTATGTATCCTGGTCGCGGGCGCAGTGACGTGTATAAACCTTTCATCTCTCCTCAGAAACCTAGTTTAAGCTTAATTACTACCGATCGCCTTCACTACCTACATGATTAACTCGGAGAAATATGGTTCACATCGTATCTGAGGCTTAGCAAACCGATATCTGGGTCAGTGATTGTGACACTACTTCGCCTCATGGGACTAAATAGGTTACACTTGTCTCGTCCGACTTCGCGACCGTCGGTACATTAAAAGCCTACGTGGATGAGGACAGTCGACGCGCGCTTATGATATAACACATCTACAGAGCGGTCCTCCGTACGGACGAGACAACCCAGCTAACGTTACTCGGAACGGAATGTACAATCAGAGCGTTAGTTAAGATCAGCCGGGGAGTTCCATATTGATGGATTGTGCTCTGCGGACGCCCACGTGATGCCGACCATTATGGATTGGCCATTTAGAGTGTCTCAGGTGTTAGCCATTACCCCCCTAAGTTAGGGTTCAATCGGTCCAACTGGGCCCCTCGAATATTGAACTTTATCCAGACAGGGTACCCATAGTGGGTAGGCGAGTTGGGACTACATTGAACGCCCTCGCATATAAATACGCTGGTTCGGGCTAAGGTTTGATCGGTGGGTTAGTAGACCAAGCCGATTAGTCGTTACTTTTTCCGGATGCCCACGGTTCGCCGGAGCTAGTTTGGACACACTGCACCACTCTTAGTTAGCATCTTGAGGCGATGAGAGTCTCAGGTGTTTCTCTATACGTGGACGGTCGACAGGAATGGACCCGGAGTCCTCTTAGTCGCGTCCCACCATGAGTTTATGAACCGTTAGACTCCAGGCAACGGCCACGTTGTTACAAGGGATCGTTGCTTTATACGCCCCCTAAGCAGGTATCCCGACTGATATTCACATTCCCACAGCACACCGGCTGAGCATAGGTCTTACGGCGGGATATCCTATTTGTTTCCGAGCGGCCTGCCGAACCTCATGATATCGGCTCGGACATAGGAGCACTATAGATGAGCAACACCAATACTTTAGGTATACGGTCAGGATCGGGCGAGCTAGACTCGGATTGACAGATAAATGCGGATAACGAGCTACCGCTTACTATGACGTCGTGGTCATTCGCGTCAGTCACGGCATGCCAAGTCGTAGGAGGGAGAATTCGAGCGGTATTCGAGGGTGGAAAGACTCGTGGAGCAAAGCTCCGAGCTGAGCAAGATCGGTCCCGGACACCATATCGCATTGTTAAGGTCATACCGCTTTTTTGGGACGTTCTCACCGCGTAAGTTTGTGGTCGAGGGCTTTTTTCCTGATTCGGCCCTGGGGTACATAGTGTCCCTGACCCTACAGCTCCTGTTGATCGGACTGCTCTTGCGTTAGTTCTAAGGGGGCGACTCAATGGGCTGAGTGGAGTGTTGAAATCTTCGCGGCGCCGTGTAAGACTGGCGTGGATTACTAACTTATGTATGGAGGTAAACAAACCTATAACGATATGTGCAAGGAGATTAGTGCGCAGAAGAGTCTGGCGGTCGCTGCGAACTGGCTGTCGTTGTCTAGTAGTACAGGGGCTATTGAACTCAACCGCAGCATAAAAGACCCGCCCGTGGGGTGAATCGTAAGCCATTTCACTCGGCGACATGACAGGGGCTGTTGGTCTGGTCAGGCCGTTAGCCAGAGGCCGGATATAGATCCGCTATATGCGACTCGTTTAACTAGGTGCAGCAGTACATTACGTGGCTCTTATACATCTGAACATCGATTTGTTTTGGAGATCTACTCGTTCGATCATGCGGCGTGCACGTCGCGGCTTATTGCGCTGACTAGGACTAATTAATTGCACGGTACATCCAAGTTATATATACGTGAATCCTAAAGCAGATCATGGGTGAGGTGGAATGTTGATTGAGCCCGGGTTCGAGATGCATGCGCTCTCAGGGTAAATACAACTTGTATTGTGAGAAACAAATCACTAAGGAGGATATAATTACATAATATAATCGTCGGACGAGCGCCTGCAAATGTCCTACGCGTCTTCAGTCGGGATTCTGTACCTGTCGATAGGTAATGAGGTAGCCAATGTACCGATTCGGGAAAGGGGCGCGCACCTAACTACATGAACGGTTCTCGGTACCAGCGCAGGATCAGCTATCCGTATATTCGCATAAACTTAAAGGACCAGGGGCACTGAGCTGTTCACGATTGCTAGGAGTGGGGTGCCTTGCGATGACAAGAAGAGTGTAATCTGGGTCAGGGGCTCAGCAATGTTAAAGGCCGTCACATGTCATGGCAAGCGGACCTTCGGGGAAATATACCCGTGTGGCAATGTAAACAGTGATTAGTGGCCACTAAACCCTCACTGTTTGTAGCTCACCTCATTTCCTTTATCAAATTAGTGGATGTGGGGAGCTAGCACGCATCCTTCTGAGCTGCATGGCAGAACGTGCGCCCGTCTTACATACTCCGTGGATATATTTCCCAAGCACAATGCCCATCGTGCGCCAAGTGTTACATCTAGACGAAGTCCGCGGATAGACCCACAGGTCAGGTTGTAAATTAACGCTATCAGCAGCGAGACCGCAATTAGCCAGAACGCGCTATGCGGTCTACTTAGTTCTCGTTACAAACGCCTTGAATAGGGCTGACTGCAGCGAGTTCGTGTCCTTAATTTTTGGACCGTGTCACTTAACTCATGGAGTAGGCTGGCCCCCATCGAGTCGTCTCCCGGTCGACAAGCAGTACTTCAATCCTGCATAGTGGACCAACTGGCCCCCGTTGGACACGGGGCCCAAAATCTTGTTAGGGGTGTAATGATGGGTCGACGCTACGGTATGAAGTTCTAGTGTGCGCTCTGTAACTACTAGGCATTTTCTGATTGCCCCTGTCTGCAAGTCTCTCAATCGTGCTTATTCGCCTCTCTCTCAGGAATGGATTAGTACACGGCTGCTGGGTGCAGCACCGATCGTCGTAACACTCAAGTCAGAGGTGGCCTACGCCTGCTTGCTCGCCTAGCAGCGTAACAAAGGAGGTTTGGTGTAGGGGAAGCCTGCCGTAGTAGTAGCACTGGGACAATCCGTACACACTCCGTCGCTGTATAACCCATGCCATATGATGTGGTGGCGCTTAGCCCTGAGTCCACTTATACGGTGGGCTACCTTTTAGCATAGTGGTCCAAAGCTGGGCCCACTCACGATGAAAGCCCGTTGTCTGTTTCCTTTCCAGGGCGTTCCTCATCCATGGAAAGGCTAAGGTGGATGGGCGTGAAATTTAAAGGTCGCACGACTTCCCTAAATTTTAGATCTTCCTCACCCGTAAGAGCGCTGCAGCCACTCCTAAGTAACGTGAGATTGGGGTGAACCAGGCGATCCGAATTACACATTGGGGCGTCCAACGGAACCTTCTAAAGATTTCGTTATATCGTCGTGGGGTGACGACTTCGCGGTAGCGCCACAGATAAATGTGTATCACATATGTACCGTCCGGTACCGCTGGACGTTATACAGTGGTCTTCCCACAGCTGACTCGAGCTCGTGACACTGCGCGCGCCGACGCCCAAGGTCGCATAGTCGTCAGAGTCCTCAGAGTTATTGTAAATTACTCGACCTTTCTGTTAAGGAGCATAGTATCGGTCAGCAATGGTGTCTACAGTTCCAGCCCGACTAGATACAGGGGCAGCTTCCCATGCGAAAACGTCCGATTTCTCCTAAGGAGTTGCCAGGACCCCTACGGTTCAAGCCATTTGAGCAGACCCTTCCAGGAGTAAATCCGACGTCGCTAGTTATTGACATTAAATCGGTCCCGTGTGACTTTTTCTCTTCAGCTTCGCTTTCTCTACCGAGGTAGTGATACGTGCCCGCGGCTATGTATAAGCCAGAAACTAGAATGTACTAACATATGTTATGCTCCCTCTCCACCAAGCTGAGTTAGCCTATGACATGTTTGAGTCCATGACACAGCTCCATGCCTGCGAACCAGCAGAACGCAAGGTGCCCGCGATGCAACAAGCTAGTGGCGGACCCTGGTCATCATACCGCCAGATCAACGGGAAAATTTCCAGGGCTGTTGGAAAAGGGTATGTCACGACAGTTGCCGAACAGCTAACTAAAGTGTCGAAACCGATTTCTCACTCATGAAAATGCCTTAATGGGTGTTGAGCGGATGAAAGGTGCTTCATCGCTAACACCGCCAGGGCGCACCAACATGCGCCATTTTAGTTAGCGACCACGGAGTGGATAGTCGAGATGCATCACGAGCGTTTCAGGAGATGGCTCTTATGTTCAAAACCCCTCATCGCAATAGAAGGTGAATTCTAGCCTGAGCCTAATTCCAAAAGCGACTGGTTACGTAAGTGTCCTAGTGCGAGCTGATCATGCGATGATTTCGTCGAGTTACAGCGGGAGGTCTCGCCCGATCTTCATTTGGAAGCCTATCCTCATTCGTAAAGTTGGACCCTATGGCGTGTCTCATATAATTACGATAGACAGAAACAGCTAGCATGGCGCCTGGAGACGCCCAGCATAGGCTTTGAGTTTTTGCCTATTTTCTCGCGAGAATCAAGCAGACGTCGTCTTCCACGCGCTCTCTGAGAGCACAGATTCAAGTTATGCTTCCGCTCTCGTCGAGCAGGGGTCGACCGAACGTGAGATAGCCTCGATGACGACCGAGAGGACCCGACTTCGGAAAGAGCAACTCAGGATCCATGCAGCTCGCTCTCTAAAGTTAGCTTATCTAAGGGATAAACATGCTACAAATTCGACTTATCGCCCTCTCACGAGGCTTTTATAGCTCCTCGGAGTGCTTGTCATCTGACAGACTATGTGCTTTCATTCTGGGAGCCTAGAGGGGCAGTTCTACCTGGTTTTGAATGCAAAGTGGGCAACCGTGGTTAATTCTCTACCACCTCAAATGAAACCGTGACCATTTTAGCTAGAAGTGCCAGGCGCAGAGGGGGGAGCCATTCCTGTCCCCGACACCTGTTACAGAGAGGGGGAGGTTCAGAGCCTCTTCGGGGTCTCGTTTTACGAGCAACAGTTTCACTATATGACAGTCTCTCCTCGAACCATCGTGCACTTAGCGAACCTGAACACTTAATTTAATGCCTCCGAGGATGAAAGGGCGACGTTAGTAATGCGAACCGGCTTAGGATTGGTCACGCAGAGAAATCGACGTCTACAGTGAGACGTATCATTGGGTTACTGATTATCTTTGTGCGGACGTATCTGGTCCCCTTCTAAGATTGACTCGTGGAACCGGCTGATGTAGTGAGGATGACTTGAGCTGCGCGGCGCCTTGAAGAAAGCAGAACCTGCGACTTGACCTCAGACGCACCAGAAAGGCTTGTAGGTAGTGGCAAAGTTGCATTCCTGTGATGCGCCTCTCGCCTGAGCGTGCGCGCTGATCTTTCGGTATCATGCGGCAGGATTTTTTTAGATACTTCGAGACCCATGTGCGGGGGGATCAGAAAGTACGTCCCGGTAACAGGGGAAGTATGGAGCCCCGCCTGGATGTTAAAGACCCTTGAAGGTGAAATTCCACTGGAAAGCCAGCGCTTTATATCGTGTCCATCCGAAAGAAAGATAGCATAGGTTCGGGGTGGTCTATGTCGTAGCTGCCGATCGGGTACCACTTTTAGTTGTGCTACTGCCGTGATACTTGAGCTCACACCGACGAATTCTTCATAGAAGGATGGCATTCACCTCGGCAGCTGAGCTTCTGCCGCATTGCCGCTGTCGGCTGCGAGTACGCTCGGTTACACTGCTAGCGTCTTCGTAAGGTGAGGACAAGTTCAGGTCCGCAATACCCCCTAGACCTCTATACGGTAGCCTGTATGCCTGGGCCCGTGACGCCGATCTCCGAAACATAGGGAAGCCTATCACATATCGCCCACAGTACTGTTCGCGCCCCTCCATTCTTAGATTTGGAGGTCAATCGGAATTGAGAATACTCGAGACGCATCGTAGAGATATCATGTTCGGGTATGAGACGACATCATAGCGTCCAGCACTCTATACCTGCCACACCGGCCAAGATTACTACGCGCGGTCCGGTGGGGTCCACCAAAGGTACAGTCGATGAGCGGAGCCGATGCCTACCCGGCTAAATAATCGTTAACCACCGACCTTGAGCTGCGGCGTTACCCATAGAATAGTATAGTCGCACGAAACGACCGCCAAACGTCCGGCCCACACTCTAAAATGAATAATAGGCTGAGGTTAAATTCTCGTCTGATCCAATCGATACTTCAAAAATGCAGGTTTAGTACTCATCCTGTTGGTCCTGACGCGCCCCGGCAGAGAGCATACGGGAGCTAGTACTTATCTGATGGTAAGATGGTTCTCTAGCCGGTACAGTATGCAGATGTTCCGTACTGTACCGAGCGAAAACGGTGCAGCGTAACGCCCTAACGTTGTCTGAGAAGACTGCGAACTGTCTGAATGCTTGCTCGAACGTCACTAGT
		</sequence>
    <sequence><taxon idref="Location_4_2_1|23.312409033285007"/>
			CGACTAGAAAGGCCCGTGCTGCCTAGATATAGCCGTTATGAGTCCTCCCTTTACAATATTGTGCCAACCGAATAATCGGATAGGATGCGAACAGGACGACGTCGCCAAAATTTAGCTTGCCATACAGCGACATTTTTGCCAATCGCTAATGTATCTGTTTGGCGGGGAGTGCATTCACATGCAAGTCCGTTTGAGTGACAAGGCCCACTCACTAGGGGGCGGGCGCTTAAACAGGACCCGTGAGTGAATGATTTAAGTCATGGGTTATGATTGGTCAGAAGTCAGGTATCACAAACTGAGACTATTAGTTGCTTAATTGCTTCGAACCAAGTCTCCGGTGCGCTCTGCCACTCATACGGACCGAGTGTTCTTATTAACTCATAGCAGAAAAATAAGTCATAGCTCAGGTAAAGCACGAACGAGATTATTGCAAGTGTTTTTCTCAATACACTCAGTCCTTTGGCATTTCACTTGCCACGTGCAATGGGAACGCAGAGATGACAATTCAATCGATGCATGGACACTGGTCGTCAGATTACTAGCGAAGGGTAGAGGAGCCCCCAGCGCAATTGCGTCCCACAGCTGGGTTCCTAGAACGGCATTTAGTGACTCACTCTTGATTGTTTCTGGGTTGTCGTATACCGCGGGAAAGGGGTGTTAGAGCTCATAACTGGCCTTCGACTATTCCTCTCCCTTTCAGGGACAGGGAATCTCAAAGAATTATGGCCACAATACTAGTTTGTCCGAAAAGACGCATGTGGCATCAGCTTGTTAAGTGGGATGTATTCCCATCTGCCTAACCGCAGCCCCAGGCCGTGAGCAGGACAGTTAGCGCGTGCCAGTGTATGCCTTGTTGATGTGGCGACGAGTGCCGACACTTAATATGCTCTGTCCCCAACCGTAATATGTCGCCGGTATATATTTCCCTTGTGATAAGTGATTCATAGTCGTGCCCTTCATCGGCGGCGGTTGTGAGCTGAGCCGCCAGTCTCCGTAATTAAACGGACCGGGCGATCTCTTGTAGGCTGACCTTGTTGAGTATCTTGATTCGTCTATGTAAGGTCAGAGAGGATACGCGAATTGTATTATCCGAGCTAAGATGACAGTGACACCTGTCCGAGGCGATGTGGTCGAGGCCGACATAGGTCGATTATTACACGGTCCGTTATGCTGGCACTGCCGGGGGAGCAGCTCCAGCTGCCTGTATTGTTAACCAGTACGACAAAACATGGACCTGAAAGATCCCCTCGGGATACAGCTGCCAGTTCTTTGATATGCTTAGGAAACTATAAGGCACCGCCCTTACGTGAAAGATTCGCTCAGTCTGAATACTTTAGTCACCGACGGTCGGTTGACCCTTATAAGGTTCATTGACTAAAGTAGGCAGAACACCTAGAGGTACGCAACAAAGGATTTTACTCGGCGGCCGAACGGGAGGGAGGGAAGCCAGTCTAAAAACGCAGTAGGACCCATCCTGAACGCGTAAAATCCTTCATACTCTTCACTGGTCTCAACGAATCGAGCAAGGAGCAGCGTGCGTACTGGACAAAAGTTTCTCCTCGAACTTCGGCGGGATGTACCTTGGTCAAAGCCCCTGACCCTCCGCGGCTCCTTGGCAAGGCAGCCATTTTGTTCACCCGTATGTAAGACGTTCAGCTACTGACTGGAGAGTAGATTCTGGCGCGATCATAGGACTAGGACGACCGCAAGTCACGCTGGTAGAGACTAATTTATGGAAAGACGACCCGGCCAGCACACCCATGGTTGAGGGGCGTTGCCCTATGACACACTCTGGGAAAGAGGACAACTGGTCGCACGCTTCATACTGACCGATTCAACATCCTAGGGGCGGAATAATACAAACAGGGTCAGGGCTATTCCCGGGCGCCGACAGAACCAGGCGACACGTGTCCTGTATAACGTGCGGGGTTGTTGGAATATGCGTGACTTTGGTCGGCCAGCTGGCGAAGCGTGTAAGAGTATCTCCTTGGCAGTCAAAGCTATTTGGCCGGGGTCGGGTTAGGAAACACGACGCCGTCAGCGCATCCTGCCTGTCGCACGTCATATCACGTCCTAAGAGTACCGTCCCTATAGCGAACCAACGGGACCATGACCCTGATTGGCGACCTACCCATGACGGAGTCTACCGCACGTAGACAACTTGGAAGATCTTGGAACGATGATTGTTTGGCACTTGGTGTTCCGGCGGCCCGTCGAAATGCCTCCCCTTCGATCCTTAGATGGCACCCTTGACACCACCCCTCAAAGACCAAAATATATGGCAAAACCTCGTGCCAAAACAGCTTCTCTTCGGTAGTATTATAGGCAGGGTTGCTGTATCGAGATGGCCAGTATTTCAGGTCTTAGTCATTCTTGGAGAGAGGCGCCGGGAATGAACCCCATATGGGTAAAAGCCACCCTCGACCCAATTCGTTATAGCAATTACTCAAATGTATCACATTTGTATTAGGCGAGGAATATGTGGCTCCCCGGTACAGCCTTCTGCTCCTACGTTCACAAAATGACTAGATCTCGGGATAGGCCATAACAGACCTCTAGGGCATTGGACTCGTCGAAGGCGACATTCTCACTTGTAACGTTTCGCCGATCTGGGGGGAATTTCCGGGACTTGCACGCCAACCGTGAAACTGATACCCCGCGCTGATAACCCGCAGTCCACCGGGATAGCGTAACACGTCGCCACGTAGCCGGCTACTAGATTGACGCCCGTCTTATGCGTCAGATCCGAGCGCACACGATTGATATGGTGGAGCCGTTAGGGACTGAATAGAATCACATATTTAAGCTCCTATCTGCCGAGCTGCCCCTGTTTCAAGTAAACGAATGGGCCGTGGCGTTCGATAGGAGTAACGATTAAGTGACGGAAAAAGGAGCATTCTCGAGGTTGCTTACCGCAAGGCACGCATTGAAAACCACTTTCAAGCGGGGGAAGACGCATCGTGGAGAGTAAGCAACAAGGTAAAAGTTGGCTGTGCTCGCGGTTGATCAACGTTAATGCAGCTGTAATCGGTAGTCCGCTTTTCGCATATTCAGTACGTAATTATAACCTGTCGATCGCCTACCTTGTATGTGTGGAACCCATACGCCGAGTCCATTTACACACCATGACTATGACCACGTTCTACGTAAGGGAGCCGCATTCACCCAAACCGGTTGAGTCCTTCGACAGCGATTACACGTCTAACCGGGCTTGTGCCGCGGTCGTTACCCCTGACGTTGTTGACACTCCTACTTCTGTTGCGCTACCCACCTGACTTTAGCTCCTCCTCAACGCGCATGAATGAAAGTAAGAGCTAATTAGTAGCGCCCCCACCCGGCCTGTCACACATATTTATCAATCGGCGTACGTACTTAGGGCAGGCGTGCTTCGAACGCCGTATTATCGGGTTGCCACTTCCCGATAGCTCCACTACAAATATCCATTAGAACCATCGACTATCTAATGTACTGGCACTCCGGGCCGCGAGGGACGTGTTTATAGTTGGGCAAACAACAAGGACGCGATTACCCCAAGATTCGGATAGGATCCTATCACCAATGCCTAAGCGGAATGGTATTCTACAACTTCATCCGTGATTTCTGTTGCTTCTGTCATCCACGCCAAGGATATCGAATCCGTTTTCGTTCTCATCAGGCTACAACCAATATTCCACATATTAAGCATGGACGTCCGTAATTCACTACAGTTCCAACCAGGGTAAGTATCATCAGGACACCAACGAAGCCCCGGTGCCACACGCAATCATGCAGTCATCACCTCTCTACGACGCCAATATGATTCAGGGTAAAATCGGCTTTAGGAAGTTGCGCGAAACATTTGGTCGTGAATGCACCCTATATTTCTTCCCCTTGTAGTAAGAATAGTTGCTAATAAGTTAAGACCAAGATTCGCTAGAGACTGTACGACAACGACTGGCGATGTATCAATCCCTGAGGCATAAACTGGAAAGGGTTGCTTTAATGCGGCATTAGACATATTGGAGCATCATTTGTCAAGAAACAGTCTAAGGGCTTTCCCCAGCGACGACCGGACAGGTCTCGAGCCCTCTGGTCCTCAGAGCAGAGGGTATCTGAGAGGCATCCATTCGACCTGGAAATTTCCTGTACTGATTGGGGTCCTGGCCTGTTCGGGTGGCTAGAAAGAATGCTAACGTGCTACGTGAGGCGACAGCAGTGTACCGACTTCATAAGGCAAGCCGTGATGCAGTATACCCTGGACCTTCGTTGCATGAGCGCCTTCACGGGTGACTCTGAAATCGCAAAGCCCGGCCGGAATTGGTGCTAGCTTTCCACATTGCCTGGGGTAAGGACAATCAGCAAAATACAGCAAAGGAAACACGACCCATAGCTAAGCCGCATTTCTTATCACGAAGATCAAATTGAACACCGTGGCGATCAGGACACTAATAGTGGTAGTCCCGGTCGCACATACTAGGGCCGTTAGTTGTGAGGTACCAACTTACTAAGGAAAGGACCCTCCGTGCCCCCCCAACGTCATGCTGTGATCGAAGATAAAATAGACGTATACCCATCCGAGTCAGCATTTGGCCGCCCTTGAGGTAGAGTTAAATTCGACTGTAGGAGCTACACGGTCCGTTTACCCCGCTATTCTTCGCACAGATCTATAGCACTGACCAGATCAGCTACCTGCAGTTACGGGCGTTCCCGTAGGCAAGTACCCCGGTCGGCGGCTCGAGTCCAGCAGCAGCAACCTACTTCGCATTATTTGGCCCCCCCCCTTCAGTCCAACGCATGCCCCACTCAAATAGTCTTCGTAATGTGATACACCTACAGAGCTCCACACATTAACTCAGAGGATGGTTAATAAGCTGCAACGCGAGTTGAACACTGTTGTCCCAACTATGCTTCGAGAAATCCTGTAGCGAAGAACGATAGTCTTGGAGCTCTGTTAGATAAACACTCGTGAGCCATTTTGGCATGTGACCCCGTGCCGTACGTTGTCTACTCAATTGGACCGAGGTGACGTTCCTACATAACTACGCACCCAGTACATCAGGGGGAGCAGCAGAGACTGTCGTGGCGAACAATTACTCGAGGTTATGGTCATATGAGGCGAACGTTGAACGACTGTCAAACTACCATTGCTCATAATCTGTCGTCACAATAGAGTATTGAACAGCTGAATCACGGGCCGAGGTGAGAGATTGTGCTGTCGCAATCCGCTGTGGACGCAGGGACGGACCTAAACGAGATACACCTAGGGCCTCTTCAGTAAGGCGCCAGTGCAACTCCTTCGCTAAGCCGCTAACGACTGCGGCTGTCATCGGTGTAGCTAATCTCAGAGAGAGTATCGAGAACTGCTTCTGTCGCCCTATCTTCTAGCATGTTCCATCCGTTCCGAAGAGTCTTGTGAGATGATCCCCGGTGCCATAGACGGCGGGAGGTCGTTCTCTTCCTCAGGTGTGACCGAATTAATGGCGCTCCGCACCTGACATCATTGTCCGGTGCGTTATTCCTCAGATTATTGCCTAGTGGTCGAAGACCAATGAGTCAGGAAGAACACCAAATACGTCCCGACATCCCGCGTCTGAGTCGTCATTTCCCCTATCAGTTACTTTGGTCTCGATAGCTAGTCTCCCGAATTTTTTCTAATGGCTATATCGAGTCCAACCCACTTTTAGGTAGTACCGCTGTCAGGGTGGGTCCTCAACCTCCAATTCTTGAACCCTACCCAGTTGAGACCATAACGTGTACGGGAACAACCCTATACTAAATTATTAGTTAACGTTGCGGCTTAACCGCCAACAGTACCAGGTTAAATTTAGCCGCGTCAGGGCGTCTTCTGGCCTTACTTAATCCATAGTTTAGCTGACTATCGACTTCTATATCGGTTCTAACGAACATAATAATCGCTAATCGCTGCAGAACTCTAACCTTATCGGATCGAGAGCTACTCCCAGTAAACGCTAGACCCGGATAGCCGCAGAGCTCGGATGGGTCGTCGATACTGAACTATTTGGAGTCGGTTTATCTGCTTTTATAGAGAACCGATGTCGACCTAGGTTACCAGGCTTGGTTATTATCTCCCGTCCGTGTTCTCTTAATCACAATGATTGATGTCTGATCCAGTCAACAGCAGCGAATTCGTTCTGCCGGCGAGAACTGGATTACCTGACAATCGGCCTACACATATGTTGGATCCGTAGTCGCACCGTCCTGAGCTTGGACCACGCCCTTAGCTCGGTGGGAGGAAAAACCGAGCGCCTTGCAGTCTTCGGCACTAAAAGGAGATTATGTACTTTTACTTATTACAACCGTTTTTAACTTTGATCTGAGCCTCCTACCGACACCACCTAAAGAGTGTCCACTGAGTGGCGGTCCCAACATTACACCGGTCCCTCTATTGATCCTAGTCTGGCCGCCCCGTTTGCGAAGGAAAATAATTGTTTGGAGAAAGCGTATAAATAGCAAAGGAACTGATCTTTGTCGAGCCGGCTCATCTCGGCAACCTCCGGCGACGCGTCCGGTGTAGTAAACTTGGTCTTTTCACAGTCGTTGTCAGAAATCACAATTGCCAACGCCAACAAGATTCTAGATTCATCCGCTACACTTGTGACACTAAAGAGGGTCCAATATAAGTGTTTGCGCTATGGTTACCGCGTGTAGCGCGCATCTAGCGTATTACCTCGTTTAATTAACATTACCCCTAGCATACTCCGTAGAAATTGGTGTTGAACATCATATGACCCTCCGACCCCCATTACAGTACTTGCATAGTCTGAGCGTAATTGGCCGTACTTATTGTATACTTGAGATCGATCGGGACCCTTCTAGATGATCAAAATGATAACGGCCAAGCGGCTCAGGATTGACACGCCGAAAATGTAGGTTAAGTGTCAAGCATTGCTTCAATAAGTATTAGGTTGGTACCGACTCGATGCACGTTAATTCACTCTGCCTGCCAACTGCCTGGCGCTTAGGTTGCTTGGTCGCCCTTGTCGTGCATCAAATGAGATCCAACCGCATTCCGTCAAGCCGAGGGGGGGGTGAACAAAATCCGCTTTAGTGTCGTTTAGTGTGCGGTCCTCTAGGAAACGTCCTACGTTACTGGAGAGGAGGGTGAATTTACTAGGTCGCACTGTTCGCCTACAAAGCCCTAGCAAGAGCGTTAAGACTCGCCGAAGGCTTTCCCGACCCACGGTCAATTATCCACGGTTAGAAGCATGAGGAAGGGTCAATTCGCCCTAGTCCTCCCACACACTTAGGCCGATACCGATTAAAATTTACGCGGATTGGGTCAAGTTGCTAAAGCGCCGTCCACGCGAGCCAAGATCTTTCCAGAGATCCCCGGGATCCTGAGAGGAAACTAGGTCTGGCTGCGTGGCTACTAGTTGAGGCTCGATGAATCCGTGTCGATATATTATCTAGGGCAGTATATGTGAGGTGCCAAGAGTGCACCAACTCTTTACAGAGAGCCACTTATAGTTGTCAAGGCGTGTGGATTTGAACCATGTAACTAAATATAGCTACGCAAGCTTCCTTTGACTTCTTTTAGTATGTATCCTGGTCGCGGGCGCAGTGACGTGTATAAACCTTTAATCTCTCCTCAGAAACCTAGTTTGAGCTTAATTACTACCGATCGCCTTCACTACCTACACGATTAACTCGGAGAAATATGGTTCATATCGTATCTGAGGCTTAGCAAACCGATATCTGGGTCAGTGATTGTAACACTACTTCGCCTCATGGGACTAAATAGGTTACACTTGTCTCGTCCGACTTCGCGACCGTCGGTACATTAAAAGCCTACGTGGATGAGGACAGTCGACGCACGCTTATGATATAACACATCTACAGAGCGGTCCTCCGTACGGACGAGACAACCCAGCTAACGTTCCTCGGAACGGAATGTACAATCAGAGCGTTAGTTAAGATCAGCCGGGGAGTTCCATATTGATGGATTGTGCTCTGCGGACGCCCACGTGATGCCGACCATTATGGATTGGCCATTTAGAGTGTCTCAGGTGTTAGCCATTACCCCCCTAAGTTAGGGTTCAATCGGTCCAACTGGGCCCCTCGAATATTGAACTTTATCCAGACAGGGTACCCATAGTGGGTAGGCGAGTTGGGACTACATTGAACGCCCTCGCATATAAGTACGCTGGTTCGGGCTAAGGTTTGATCGGTGGGTTAGTAGACCAAGCCGATTAGTCGTTACTTTTTCCGGATGCCCACGGTTCGCCGGAGCTAGTTTGGACACACTGCACCACTCTTAGTTAGCATCTTGAGGCGATGAGAGTCTCAGGTGTTTCTCTATACGTGGACGGTCGACAGGAATGGACCCGGAGTCCTCTTAGTCGCGTCCCACCATGAGTTTATGAACCGTTAGACTCCAGGCAACGGCCACGTTGTTACAAGGGATCGTTGCTTTATACGCCCCCTAAGCAGGTATCCCGACTGATATTCACATTCCCACAGCACACCGGCTGAGCATAGGTCTTACGGCGGGATATCCTATTTGTTTCCGAGCGGCCTGCCGAACCTCATGATATCGGCTCGGACATAGGAGCACTATAGATGAGCAACACCAATACTTTAGGTATACGGTCAGGATCGGGCGAGCTAGACTCGGATTGACAGATAAATGCGGATAACGAGCTACCGCTTACTATGACGTCGTGGTCATTCGCGTCAGTCACGGCATGCCAAGTCGTAGGAGGGAGAATTCGAGCGGTATTCGAGGGTGGAAAGACTCATGGAGCAAAGCTCCGAGCTGAGCAAGATCGGTCCCGGTCACCATATCGCATTGTTAAGGTCATACCGCTTTCTTGGGACGTTCTCACCGCGTAAGTTTGTGGTCGAGGGCTTTTTTCCTGATTCGGCCCTGGGGTACATAGTGTCCCTGACCCTACAGCTCCTGTTGATCGGACTGCTCTTGCGTTAGTTCTAAGGGGGCGACTCAATTGGCTGAGTGGAGTGTTGAAATCTTCGCGGCGCCGTGTAAGACTGGTGTGGATTACTAACTTATGTATGGAGGTAAACAAACCTATAACGATATGTGCAAGGAGATTAGTGCGCAGAAGAGTCTGGCGGTCGCTGCGAACTGGCTGTCGTTGTCTAGTAGTACAGGGGCTATTGAACTCAACCGCAGCATAAAAGACCCGCCCGTGGGGTGAATCGTAAGCCATTTCACTCGGCGACATGACAGGGGCTGTTGGTCTGGTCAGGCCGTTAGCCAGAGGCCGGATATAGATCCGCTATATGCGACTCGTTTAACTAGGTGCAGCAGTACATTACGTGGCTCTTATACATCTGAACATCGATTTGTTTTGGAGATCTACTCGTTCGATCATGCGGCGTGCACGTCGCGGCTTATTGCGCTGACTAGGACTAATTAATTGCACGGTACATCCAAGTTATATATACGTGAATCCTAAAGCAGATCATGGGTGAGGTGGAATGTTGATTGAGCCCGGGTTCGAGATGCATGAGCTCTCGGGGTAAATACAACTCGTATTGTGAGAAACAAATCACTAAGGAGGATATAATTACATAATATAATCGTCGGACGAGCGCCTGCAAATGTCCTACGCGTCTTCAGTCGGGATTCTGTACCTGTCGATAGGTAATGAGGTAGCCAATGTACCGATTCGGGAAAGGGGCGCGCACCTAACTACATGAACGGTTCTCGGTACCAGCGCAGGATCAGCTATCCGTATATTCGCATAAACTTAAAGGACCAGGGGCACTGAGCTGTTCACGATTGCTAGGAGTGGGGTGCCTTGCGATGACAAGAAGAGTGTAATCTGGGTCAGGGGCTCAGCAATGTTAAAGGCCGTCACATGTCATGGCAAGCGGACCTTCGGGGAAATATACCCGTGTGGCAATGTAAACAGTGATTAGTGGCCACTAAACCCTCACTGTTTGTAGCTCACCTCATTTCCTTTATCAAATTAGTGGATGTGGGGAGCTAGCACGCATCCTTCTGAGCTGCATGACAGAACGTGCGCCCGTCTTACATACCCCGTGGATATATTTCCCAAGCACAATGCCCATCGTGCGCCAAGTGTTACATCTAGACGAAGTCCGCGGATAGACCCACAGGTCAGGTTGTAAATTAACGCTATCAGCAGCGAGACCGCAATTAGCCAGATCGCGCTATGCGGTCCACTTAGTTCTCGTGACAAACGCCTTGAATAGGGCTGACTGCAGCGAGTTCGTGTCCTTAATTTTTGGACCGTGTCACTTAACTCATGGAGTAGGCTGGCCCCCATCGAGTCGTCTCCCGGTCGACAAGCAGTACTTCAATCCTGCATAGTGGACCAACTGGCCCCCGTTGGACACGGGGCCCAAAATCTTGTTAGGGGTGTAATGATGGGTCGACGCTACGGTATGAAGTTCTAGTGTGCGCTCTGTAACTACTAGGCATTTTCTGATTGCCCCTGTCTGCAAGTCTCTCAATCGTGCTTATTCGCCACTCTCTCAGGAATGGATTAGTACACGGCTGCTGGGTGCAGCACCGATCGTCGTAACACTCAAGTCAGAGGTGGCCTACGCCTGCTTGCTCGCCTAGCAGCGTAACAAAGGAGGTTTGGTGTAGGGGAAGCCTGCCGTAGTAGTAGCACTGGGACAATCCGTACACACTCCGTCGCTGTATAACCCATGCCATATGATGTGGTGGCGCTTAGTCCTGAGTCCACTTATACGGTGGGCTACTTTTTAGCATAGTGGTCCAAGGCTGGGCCCACTCACGATGAAAGCCCGTTGTCTGTTTCCTTTCCAGGGCGTTCCTCATCCATGGAAAGGCTAAGGTGGATGGGCGTGAAATTTAAAGGTCGCACGACTTCCCTAAATTTTAGATCTTCCTCACCCGTAAGAGCGCTGCAGCCACTCCTAAGTAACGTGAGATTGGGGTGAACCAGGCGATCCGAATTACACGTTGGGGCGTCCAACGGAACCTTCTAAAGATTTCGTTATATCGTCGTGGGGTGACGACTTCGCGGTAGCGCCACAGATAAATGTGTATCACATATGTACCGTCCGGTACCGCTGGACGTTATACAGTGGTCTTCCCACAGCTGACTCGAGCTCGTGACACTGCGCGCGCCGACGCCCAAGGTCGCATAGTCGTCAGAGTCCTCAGAGTTATTGTAAATTACTCGACCTTTCTGTTAAGGAGCATAGTATCGGTCAGCAATGGTGTCTACAGTTCCAGCCCGACTAGATACAGGGGCAGCTTCCCATGCGAAAACGTCCGATTTCTCCTAAGGAGTTGCCAGGACCCCTACGGTTCAAGCCATTTGAGCAGACCCTTCCAGGAGTAAATCCGACGTCGCTAGTTATTGACATTAAATCGGTCCCGTGTGACTTTTTCTCTTCAGCTTCGCTTTCTCTACCGAGGTAGTGATACGTGCCCGCGGCTATGTATAAGCCAGAAACTAGAATGTACTAACATATGTTATGCTCCCTCTCCACCAAGCCGAGTTAGCCTATGACATGTTAGAGTCCATGACACAGCTCCATGCCTGCGAACCAGCAGAACGCAAGGTACCCGCGATGCAACAAGCTAGTGGCGGACCCTGGTCATCATACCGCCAGATCAACGGGAAAATTTCCAGGGCTGTTGGAAAAGGGTATGTCACGACAGTTGCCGAACAGCTAACTGAAGTGTCGAAACCGATTTCTCACTCATGAAAATACCTTAATGGGTGTTGAGCGGATGAAAGGTGCTTCATCGCTAACACCGCCAGGGCGCACCAACATGCGCCATTTTAGTTAGCGACCACGGAGTGGATAGTCGAGATGCATCACGAGCGTTTCAGGAGATGGCTCTTATGTTCAAAACCCCTCATCGCAATAGAAGGTGAATTCTAGCCTGAGCCTAATTCCAAAAGCGACTGGTTACGTAAGTGTCCTAGTGCGAGCTGATCTTGCGATGATTTCGTCGAGTTACAGCGGGAGGTCTCGCCCGATCTTCATTTGGAAGCCTATCCTCATTCGTAAAGTTGGACCCTATGGCGTGTCTCATATAATTACGATAGACAGAAACAGCTAGCATGGCGCCTGAAGACGCCCAGCATAGGCTTTGAGTTTTTGCCCATTTTCTCGCGAGAATCAAGCAGACGTCGTCTTCCACGCGCTCTCTGAGAGCACAGATTCAAGTTATGCTTCCGCTCTCGTCGAGCAGGGGTCGACCGAACGTGAGATAGCCTCGATGACGACCGAGAGGACCCGGCTTGGGAAAGAGCAACTCAGGATCCATGCAGCTCGCTCTCTAAAGTTAGCTTATCTAAGGGATAAACATGCTACAAATTCGACTTATTGCCCTCTCACGAGGCTTTTATAGCTCCTCGGAGGGCTTGTCATCTGACAGACTATGTGCTTTCATTCTGGGAGCCTAGAGGGGCAGTTCTACCTGGTTTTGAATGCAAAGTGGGCAACCGTGGTTAATTCTCTACCACCTCAAATGAAACCGTGACCATTTTAGCTAGAAGTGCCAGGCGCAGAGGGGGGAGCCATTCCTGTCCCCGACACCTGTTACAGAGAGGGGGAGGTTCAGAGCCTCTTCGGGGTCTCGTTTTACGAGCAACAGTTTCACTATATGACAGTCTCTCCTCGAACCATCGTGCACTTAGCGAACCTGAACACTTAATTTAATGCCTCCGAGGATGAAAGGGCGACGTTAGTAATGCGAACCGGCTTAGGATTGGTCACGCAGAGAAATCGACGTCTACAGTGAGACGTATCATTGGGTTACTGATTATCTTTGTGCGGACGTATCTGGTCCCCTTCTAAGATTGACTCGTGGAACCGGCTGATGTAGTGAGGATGACTTGAGCTGCGCGGCGCCTTGAAGAAAGCAGAACCTGCGACTTGACCTCAGACGCACCAGAAAGGCTTGTAGGTAGTGGCAAAGTTGCATTCCTGTGATGCGCCTCTCGCCTGAGCGTGCGCGCTGATCTTTCGGTATCATGCGGCAGGATTTTTTTAGATACTTCGAGACCCATGTGCGGGGGGATCAGAAAGTACGTCCCGGTAACAGGGGAAGTATGGAGCCCCGCCTGGATGTTAAAGACCCTTGAAGGTGAAATTCCACTGGAAAGCCAGCGCTTTATATCGTGTCCATCCGAAAGAAAGATAGCAAAGGTTCGGGGTGGTCTATGTCGTAGCTGCCGATCGGGTACCACTTTTAGTTGTGCTACTGCCGTGATACTTGAGCTCACACCGACGAATTCTTCATAGAAGGATGGCATTCACCTCGGCAGCTGAGCTTATGCCGCATTGCCGCTGTCGGTTGCGAGTACGCTCGGTTACACTGCTAGCGTCTTCGTAAGGTGAGGACAAGTTCAGGTGCGCAATACCCCCTAGACCTCTATACGGTAGCCTGTATGCCTGGGCCCGTGACGCCGATCTCCGAAACATAGGGAAGCCTATCACATATCGCCCACAGTACTGTTCGCGCCCCTCCATTCTTAGATTTGGAGGTCAATCGGAATTGAGAATACTCGAGACGCATCGTAGAGATACCATGTTCGGGTATGAGACGATATCATAGCGTCCAGCACTCTATACCTGCCACACCGGCCAAGATTACTACGCGCGGTCCGGTGGGGTCCACCAAAGGTACAGTCGATGAGCGGAGCCGATGCCTACCCGGCTAAATAACCGTTAACCACCGACCTTGAGCTGCGGCGTTACCCATAAAATAGTATAGTCGCACGAAACGACCGCCAAACGTCCGGCCCACACTCTAAAATGAATAACAGGCTGAGGTTAAATTCTCGTCTGATCCAATCGATACTTCAAAAATGCAGGTTTAGTACTCATCCTGTTGGTCCTGACGCGCCCCGGCAGAGAGCATACGGGAGCTAGTACTTATCTGATGATAAGATGGTTCTCTAGCCGGTACAGTATGCAGATGTTCCGTACTGTTCCGAACGAAAACGGTGCAGCGGAACGCCCTAACGTTGTCTGAGAAGACTGCGAACTGTCTGGATGCTTGCTCGAACGTCACTAGT
		</sequence>
    <sequence><taxon idref="Location_3_3_0|22.72987177313304"/>
			CGACTAGAAAGGCCCGTGCTGCCTAGATATAGCCGTTATGAGTCCTCCCTTTACAATATTGTGCCAACCGAATAATCGGATAGGATGCGAACGGGACGACGTCGCCAAAATTTAGCTTGCCATACAGCGACATTTTTGCCAATCGCTAATGTATCTGTTTGGCGGGGAGTGCATTCACATGCAAGTCCGTGTGAGTGACAAGGCCCACTCACCAGGAGGCGGGCGCTTAAACAGGACCCGTGAGTGAATGATTTAAGTCATGGGTTATGATTGGTCAGAGTTCAGGTATCACAAACTGAGACTACTAGTTGCTTAATTGCTTCGAACCAAGTCTCCGGTGCGCTCTGCCACTCATACGGACCGAGTGTTCTTATTGACTCATAGCAGAAAAATAAGTCATAGCTCAGGTAAAGCACGAACGAGATTATTGCAAGTGTTTTTCTCAGTACACTCAGTCCCTTTGCATTTCACTTGCCACGTGCAATGGGAACGCAGAGATGACAATTCAATCGATGCATGGACACTGGTCGTCAGATTACTAGCGAAGGGTAGAGGAGCCCCCAGCGCAATTGCGTCCCACAGCTGGGTTCCTAGAACTGCATTTAGTGACTCACTCTTGATTGTTTCTGGCTTGTCGTATACCGCGGGAAAGGGATGTTAGAGCTCATAACTGGCCTTCGACTATTCCTCTCCCTTTCAAGGACAGGGAATCTCAAAGAATTATGGCCACAATACTAGTTTGTCCGAAAACACGCATGTGGCATCAGCTTGTTAAATGGGATGTATTCCCATCTGCCTAACCGCAGCCCCAGGCCGTGAGCAGGACAGTTCGCGCGTGCCAGTGTATGCCTTGTTGATGTGGCGCCGAGTGCCGACTCTTAATATGCTCTGTCCCCAACCGTAATATGTCGCCGGTATATATTCCCCTTGTGATAATTGATTCATAGTCGTGCCCTTCATCGGCGGCGGTTGTGAGCTGAGCGGCAAGCCTCAGTAATTAAACGGACCGGGCGATCTCTCGTAGGCTGACCTTGTTGAGTATCTTGATTCGTCTATGCAAGGTCAGAGAGGATACGCGAATTGTATTATCCGAGCTAGGATGACAGTGACACCTGTCCGAGGCGATGTGGTCGAGGCCGACATAGGTCGATTATTACACGGTCCGTTATGCTGGCACTGCCGGGGGAGCAGCTCCAGCTGCCTGTATTGTTAACCAGTACGACAAAACATGGACCTGAAAGATACCCTCCGGATACAGCTGCCAGTTCTTTGATATGCTTAGGAAAATATAAGGCACCGCCCTTACGTGAAAGATTCGCTCAGCCTGAATTCTTTAGCCACGGACGGTCGGTTGACCCTTATAAGGTTCATTGAGTAAAGTAGGCAGAACACCTAGAGGTACACAACAAAGGATTTTACTCGGCGGCCGAACGGGAGGGAGGGAAGCCAGTCTAAAAACGCAGTAGGACCCATCCTGAACGCGTAAAATACTTCATACTCTTCACTGGTCTCAACGAATCGAGCAAGGAGCAGCGTGCGTACTGGACAAAAGTTTCTCCTCGAACTTCGGCGGGATGTACCTTGGTTAAAGCCCCTGACCCTCCGCGGCTCCTTGGCAAGGCAGCCATTTTGTTCACCCGTATGTAAGACGTTCAGCTACTCACTGGAGAGTAGATTCTGGCGCGATCATAGGACTAGGACGACCGCAAGTCACGCTGGTAGAGACGAATTTATGGAAAGACGACCCGGCCAGCACACCCATGGTTAAGGGGCGTTGCCCTATGACACACTCTGGGAAAGAGGACAACTGGTCGCACGCTTCATACTGACCGATTCAACACCCTAGGGGCGGAATAATACAAACAGGGTCAGGGCTATTCCCGGGCGCCGACAGAACCAGGCGACACGTGTCCTGTATAACGTGCGGGGTTGTTGGAATATGCGTGACTTTGGTCGGCCAGCTGGCGAAGCGTGTAAGAGTATCTCCGTTGCAGTCAAAGCTATTTGGCCGGGGTCGGGTTAGGAAACACGACGCCGTCAGCGCATCCTGCCTGTCGCACGTCATATCACGTCCTAAGAGTACCGTCCCTATAGCGAACCAACGGGACCATGACCCTGATTGGCGACCTACCCATGACGGAGTCTACCGCACGTAGACAACTTGGAAGATCTTGGAACGATGATTGTTTGGCACTTGGTGTTCCGGCGGCCCGTCGAAATGCCTCCCCTTCGATCCTTAGATGGCACCCTTGACACCACCCCTAAAAGACCAAAATATATGGCAAAACCTCGTGCCAAAACAGCTTCTCTTCGGTAGTATTATAGGTAGGGTTGCTGTATCGAGATAGCCAGTATTTCAGGTCTTAGTCATTCTCGGAGAGAGGCGCCGGGAATGAACCCCATAAGGGTAAAAGCCACCCTCGACCCAATTCGTTATAGCAATTACTCAAATGTATCACATTTGTATTAGGCGAGGAATATGTGGCTCCCCGGTACAGCCTTCTGCTCCTACGTTCACAAAATGACTAGATCTCGGGATAGGCCATTACAGACCTCTAGGGCATTGAACTCGTCGAAGGCGACATTCTCACTTGTAACGTTTCGCCGATCTGGGGGGAATTTCCGGGACTTGCACGCCAACCGTGAAACTGATACCCCGCGCTGATAACCCGCAGTCCACCGGGATAGCGTAACACGTCGCCACGTAGCCGGCTTCTAGATTGACGCCCGACTTATGCGTCAGATCCGAGCGCACACGATTGATATAGTGGAGCCGTTAGGGACTGAATAGAATCACATATTTAAGCTCCTATCTGCCGAGCTGCCCCTGTTTCGAGTAAACGAATGGGCCGTGGCGTTCGATAGGAGTAACGATTAAGTGACGGAAAAAGGAGCATTCTCGAGGTTGCTTACCGCAAGGCACCCATTGAAGACCACTTTCAAGCGGGGGAAGACGCATCGTGGAGAGTAAGCAACAAGGTAAAAGTTGGCTGTGCTCGCGGTTGATCAACGTTAATGCAGCTGTAATCGGTAGTCCGCTTTTCGCATATTCAGTACGTAATTATAACCTGTCGATCGCCTACCTTGTATGTGTGGAACCCATACGCCGAGTCCATTTACACACCATGACTATGACCACGTTCTACGTAAGGGAGCCGCATTCACCCAAACCGGTTGAGTCCTTCGACAGCGATTACATGTCTAACCGGGCTTGTGCCGCGGTCGTTACCCCTGACGTTGTTGACACTCCTACTTCTGTTGCGCTACCCACCTGACTTTAGCTCCTCCTCAACGCGCGTGAATGAAAGTAGGAGCTAATTAGTAGCGCCCCCACCCGGCCTGTCACACATATTTATCAATCGGCATACGTACTTAGAGCAGGCGTGCTTCGAACGCCGTATTATCGGGTTGCCACTTCCCGATAGCTCCACTACAAATATCCATTAGAACCATCGACTATCTAATGTACTGGCACTCCGGGCCGCGAGGGACGTGTTTATAGTTGGGCAAACAACAAGGACGCGATTACCCCAAGATTCGGATAGGATCCTATCACCAATGCCTAAGCGGAATGGTATTCTACAACTTCATCCGTGATTTCTGTTGCTTCTGTCATCCACGCCAAGGATATCGGATCCGTTTTCGTTCTCATCAGGCTACAACCAATATTCCACATATTAAGCATGGAAGTCCGTAATTCACTACAGTTCCAACCAGGGTAAGGATCATCAGGACACCAGCGAAGCCCCGGTCCCACACGCAATCATGTAGTCATCACCTCTCTACGACGCCAATATGATTCAGGGTAAAATCGGCTTTAGGAAGTTGCGCGAAACATTTGGTCGGGAATGCACCCTATATTTCTTCCCCTTGTACTAAGAATAGTTGCTAATAAGTTAAGACCAAGATTCGCTAGAGACTGTACGACAACGACTGGCGATGTATCAATCCCTGAGGCATAAACTGGAAAGGATTGCTTTAATGCGGCATTAGACATATTGGAGCATCATTTGTCAAGAAACAGTCTAAGGGCTTTCCCCAGCGACGACCGGACAGGTCTCGAGCCCTCCGGTCCTCAGAGCAGAGGGTATCCGAGAGGCATCCATTCGACCTGGAAATTTCCTGTATTGATTGGGGTCCTGGCCTGTTCGGGTGGCTAGAAAGAATGCTAACGTGCTACGTGAGGCGACAGCAGTGTACCGACTTCATAAGGCAAGCCGTGATGCAGTATACCCTGGACCTTCGTTGCATGAGCGCCTTCACGGGTGACTCTGAAATCGCAAAGCCCGGCCGAAATTGGTGCTAGCTTTCCACATTGCCTGGGGTAAGGACAATCAGCAAAATACAGCAAAGGTAACACGACCCATAGCTAATACGCATTTCTTATCACGAAGATCAAATTGAACACCGTGGTGATCAGGACACTAATAGTGGTAGTCCCGGTCGCACATACTAGGGCCGTTAGTTGTGAGGTATCAGCTTACTAAGGAAAGGACCCTCCGTGCCCCCCCAACGTCATGCTGTGATCGAAGATAAAATAGACGTATACCCATCCGAGTCAGCATTTGGCCGCCCTTGAGGTAGAGTTAAATTCGACTGTAGGAGCTACACGGTCCGTTTACCCCGCTATTCTTCGCACAGATCTATAGCACTGACCAGATCAGCTACCTGCAGTTACGGGCGTTCCCGTAGGCAAGTACCCCGGTCGGCGGCTCGAGTCCAGCAGCAGCAACCTACTTCGCATTATTTCGCCCCCCCCCTTCAGTCCAACGCATGCCCCACTCAAATAGTCTTCGTAATGTGATACACCTACAAAGCTCCACACATTAACTCAGAGGATGGTTAATAAGCTGCAACGCGAGTTGAACACTGTTGTCCCAACTATGCTTCGAGAAATCCTGTAGCGAAGAACGATAGTCTTGGGGCTCTGTTAGATAAACACTCTTGAGCCATTTTGGCATGTGACCCCGTTCCGTACGTTGTCTACTCAATTGGACCGAGGTGACGTTCATACATAACTACGCACTCAGTACATCAGGGGGAGCAGCAGAGACTGTCGTGGCGAACAATTACTCGAGGTTATGGTCATATGAGGCGGACGTTGAACGACTGTCAAACTACCATTACTCATAATCTGTCATCACAATAGAGTATTGAACAGCTGAATCACGGGCCGAGGTGAGAGATTGTGCTGTCGCAATCCGCTGAGGACGCAGGGACGGACCTAAACGAGATACACCTAGGGCCTCTTCAGTAATGCGCCAGTGCAACTCCTTCGCTAAGCCGCTAACGACTGCGGCTGTCATCGGTGTAGCTAATCTCAGAGAGAGTACCGAGAACTGCTTCTGTCGCCCTATCTTCTAGCATGTTCCATCCGTTCCGAAGAGTCTTGTGAGATGATCCCCGGTGCCATAGACGGCGGGAGGTCGTTCTCTTCCTCAGGTGTGACCGAATTAATGGCGCTCCGCACCTGACATCATTGTCCGGTGCGTTATTCCTCAGATTATTGCCTAGTGGTCGAAGACCCATGAGTCAGGAAGAACACCAAGTACGTCCCGACATCCCGCGTCTGAGTCGTCATTTCCCCTATCAGTTACTTTGGTCTCGATAGCTAGTCTCCCGAATTTTCTCTAATGGCTATATCGAGTCCAACCCACTTTTAGGTAGTACCGCTGTCAGGGTGGGTCCTCAACCTCCAATTCTTGAACCCTACCGAGTTGAGACCATAACGTGTACGGGAACAACCCTATACTAAATTATTAGTTAACGTTGCGGCTTAACCGCCAACAGTACCAGGTTAAATTTAGCCGCGTCAGGGCGTCTTCTGGCCTTACTTAATCCATAGTTTAGTTTACTATCGACTTCTATATCGGTTCTAACGAACATAATAATCGCTAATCGCTGCAGAACTCTAACCTTATCGGATCGAGAGCTACTCCCAGTAAACGCTAGACCCGGATAGCCGCAGAGCTCTGATGGGTCGTCGATACTGAACTAATTGGAGTCGGTTTATCTGCTTTTATAGAGAACCGATGTCGACCTAGGTTACCAGGCTTGGTTATTATCTCCCGTCCGTATACTCTTAATCACAATGATTGATGTCTGATCCAGTCAACAGCAGCGAATTCGTTCTGCCGGCGAGAACTGGATTACCTGACAGTCGGCCTACACATATGTTGGATCCGTAGTCGCACCGTCCTGAGCTTGGACCACGCCCTTAGCTCGGTGGGAGGAAAAACCGAGCGCCTTTCAGTCTTCGGCACTAAAAGGAGATTATGTACTTTTACTTATTACCACCGTTTTTAACTTTAATCTGAACCTCCTACCGACACCACCTAAAGAGTGTCCACTGAGTGGCGGTCCCAACATTACACCGGTCCCTCTATTGATCCTAGTCTGGCCGCCCCGTTTGCGAAGGAAAATAATTGTTTGGAGAAAGCGTATAAATAACAAAGGAACTGATCTTTGTCGAGCCGGCTCATCTCGGCAACCTCCGGCGACGCGTCCGGTGTAGTAAACTTGGTCTCTTCACAGTCGTTGTCAGAAATCACAATTGCCAACGCCAACAAGATTCTAGATTCATCCGCTACACTTGTGACATTAAAGAGGGTCCAATATAAGTGTTTGCGCTATGGTTACCGTGTGTAGCGCGCATCTAGCGCATTACCTCGTTTAATTCACATTACCCCTAGCATACTCCGTAGAAATTGGTGTTGAACATCATACGAACCTCCGACCCCCATTACAATACTTGCATAGTCTGAGCGTAATTGGCCGTACTTATTGTATACTTGAGATCGATCGGGACCCTTCTAGATGATCAAAATGATAACGGCCAAGCGGCTCAGGATTGACACGCCGAAAATGTAGGTTAAGTGTCAAGCATTGCTTCAATAAGTATTAGGTTGTTACCGACTCGATGCACGTTAATTCACTCTGCCTGCCAACTGCCTGGCGCTTAGGTTGCTTGGTCGCCCTTGTCGTGCATCAAATGAGATCCAATCGCATTCCGTCAAGCCGAGGGGGGGGTGAACAAAATCCGCTTTAGTGTCGTTTAGTGTGCGGTCCTCTAGGAAACGTCCTACGTTACTTGCGAGGAGGGTGAATTTACTAGGTCGCACTGTTCGCCTACAAAGCCCTAGCAAGAGCGCTAAGACTCGCCGAAGGCTTTCCCGACCCACGGTCAATTATCCACGGTTAGAAGCATGAGGAAGGGTCAATTCGCCCTAGTCCTCCCACACACTTAGGCCGATACCGATTAAAATTTACGCGGATTGGGTCAAGTTGCTAAAGCGCCGTCCACGCGAGCCAAGATCTTTCTAGAGATCCCCGGGATCCTGAGAGGAAACTAGGTCTGGCTGCGTGGCTACTAGTTGAGGCTCGATGAATCCGTGTCGATATATTATCTAGGGCAGTGTATGTGAGGTGCCAAGAGTGCACCAACTCTTTACAGAGAGCCACTTATAGTTGTCAAGGCGTGTGGATTTGAACCATGTAACTAAATATAGCTACGCAAGCTTCCTTTGACTTCTTTTAGTATGTATCCTGGTCGCGGGCGCAGTGACGTGTATAAACCTTTCATCTCTCCTCAGAAACCTAGTTTAAGCTTAATTACTACCGATCGCCTTCACTACCTACACGATTAACTCGGAGAAATATGGTTCACATCGTATCTGAGGCTTAGCAAACAGATATCTGGGTCAGTGATTGTAACACTACTTCGCCTCATGGGACTAAATAGGTTACACTTGTCTCGTCCGACTTCGCGACCGTCGGTACATTAAAAGCCTACGTGGATGAGGACAGTCGACGCGCGCTTATGATATAACACATCTACAGAGCGGTCCTCCGTACGGACGAGACAACCCAGCTAACGTTACTCGGAACGGAATGTACAATCAGAGCGTTAGTTAAGATCAGCCGGGGAGTTCCATATTGATGGATTGTGATCTGCGGACGCCTACGTGATGCCGACCATTATGGATTGGCCATTTACAGTGTCTCAGGTGTTAGCCATTACCCCCCTAAGTTAGGGTTCAATCGGTCCAACTGGGCCCCTCGAATATTGAACTTTATCCAGACAGGGTACCCATAGTGGGTAGGCGAGTTGAGACTACATTGAACGCCCTCGCATATAAATACGCTGGTTCGGGCTAAGGTTTGATCGGTGGGTTAGTAGACCAAGCCGATTAGTCGTTACTTTTTCCGGATGCCCACGGTTCGCCGGAGCTAGTTTGGACACACTGCACCACTCTTAGTTAGCATCTTGAGGCGATGAGAGTCTCAGGTGTTTCTCTATACGTGGATCGTCGACAGGAATGGACCCGGAGTCCTCTTAGTCGCGTCCCACCATGAGTTTATGAACCGTTAGACTCCAGGCAACGGCCACGTTTTTACAAGGGATCGTTGCTTTATACGCCCCCTAAGCAGGTATCCCGACTGATATTCACATTCCCACAGCACACCGGCTGAGCATAGGTCTTACGGCGGGATATCCTATTTGTTTCCGAGCGGCTTGCCGAACCTCATGATAACGGCTCGGACATAGGAGCACTATAGATGAGCAACACCAATACTTTAGGTATACTGTCAGGATCGGGCGAGCTAGACTCGGATTGACAGATAAACGCGGATAACGCGCTACCGCTTACTATGACGTCGTGGTCATTCGCGTCAGTCACGGCATGCCAAGTCGTAGGAGGGAGAATTCGAGCGGTATTCGAGGGTGGAAAGACTCGTGGAGCAAAGCTCCGAGCTGAGTAAGATCGGTCCCGGACACCATATCGCATTGTTAAGGTCATACCGCTTTCTTGGGACGTTCTCACCGCGTAAGTCTGTGGTCTAGGGCTTTTTTCCTGATTCGGCCTTGGGGTACATAGTGTCCCTGACCCTACAGCTCCTGTTGATCGGACTGCTCTTGCGTTAGTTCTAAGGGGGCGACTCAATGGGCTGAGTGGAGTGTTGAAATCTTCGCGGCGCCGTGTAAGACTGGCGTGGATTACTAACTTATGTATGGAGGTAAACAAACCTATAACGATATGTGCGAGGAGATTAGTGCGCAGAAGAGTCTGGCGGTCGCTGCGAATTGGCTGTCGTTGTCTAGTAGTACAGGGGCTATTGAACTCAACCGCAGCATAAAAGACCCGCCCGTGGGGTGAATCGTAAGCCATTTCACTCGGCGACATGACAGGGGCTGTTGGTCTGGTCAGGCCTTTAGCCAGAGGCCGCATATAGATCCGCTATATGCGACTCGTTTAACTAGGTGCAGCAGTACATTACGTGGCTCTTATACATCTCGACATCGATCTGTTTTGGAGATCTACTCGTTCGGTCATGCGGCGTGCACGTCGCGGCTGATTGCGCTGACTAGGACTAATTAATTGCACGGTACATCCAAGTTATATATACGTGAATCCTAAAGCAGATCATGGGTGAGGTGGAATGTTGATTGAGCCCGGGTTCGAGATGCATGCGCTCTCAGGGTAAATACAACTTGTATTGGGAGAAACAAATCACTAAGGAGGATATAATTACATAATATAATCGTCGGACGAGCGCCTGCAAATGTCCTACGCGTCTTCAGTCGGGATTCTGTACCTGTCGATAGGTAATGAGGTAGCCAATGTACCGATTCGGGAAAGGGGCGCGCACCTAACTACATGAATGGTTCTCGGTACCAGCGCAGGATCAGCTATCCGTATATTCGCATAAACTTAAAGGACCAGGGGCACTGAGCTGTTCACGATTGCTAGGAGTGGGGTGCCTTGCGATGACAAGAAGAGTGTAATCTGGGCCAGGGGCTCAGCAATGTTAAAGGCCGTCACATGTCATGGCAAGCGGACCTTCGGGGAAATATACCCGTGTGGCAATGTAAACAGTGATTAGTGGCCATTAAACCCTCACTGTTTGTAGCTCACCTCATTTCCTTTATCAAATTAGTGGATGTGGGGAGCTAGCACGCATCCTTCTGAGCTGCATGGCAGAACGTGCGCCCGTCTTACATACTCCGTGGATATATTTCCCAAGCACAATGCCCATCGTGCGCCAAGTGTTACATCTAGACGAAGTCCGCGGATAGACCCACAGGTCAGGTGGTAAATTAACGCTATCAGCAGCGAGACCCCAATTAGCCAGATCGCGCTATGCGGTCTACTTAGTTCTCGTTACAAACGCCTTGAATAGGGCTGACTGCAGCGAGTTCGTGTCCTTAATTTTTGGACCGTGTCACTTAACTCATGGAGTAGGCTGGCCCCCATCGAGTCGTCTCCCGGTCGACAAGCAGTACTTCAATCCTGCATAGTGGACCAACTGGCCCCCGTTGGACACGGGGCCCAAAATCTTGTTAGGGGTGTAATGATGGGTCGACGCTACGGTATGAAGTTCTAGTGTGCGCTCTGTAACTACTAGGCATTTTCTGATTGCCCCTGTCTGCAAGTCTCTCAATCGTGCTTATTCGCCTCTCTCTCAGGAATGGATTAGTACACGGCTGCTGGGTGCAGCACCGATCGTCGTAACACTCAAGTCAGAGGTGGCCTACGCCTGCTTGCTCGCCTAGCAGCGTAACAAAGGACGTTTGGTGTAGGGGAAGCCTGCCGTAGTAGTAGCACTGGGACAATCCGTACACACTCCGTCGGTGTATAACCCATGCCATATGATGTGGTGGCGCTTAGCCCTGAGTCCACTTATAAGGTGGGCTACTTTTTAGCATAGTGGTCCAAAGCTGCGCCCACTCACGATGAAAGCCCGTTGTCTGTTTCCTTTCCAGGGCGTTCCTCATCCATGGAAAGGCTAAGGTGGATGGGCGTGACATTTAAAGGTCGCACGACTTCCCTAAATTTTAGATCTTCCTCACCCGTAAGAGCGCTGCAGCCACTCCTAAGTAACGTGAGATTGGGGTGAACCAGGCGATCCGAATTACACGTTGGGGCGTCCAACGGAACCTTCTAAAGATTTCGTTTTATCGTCGTGGGGTGACGACTTCGCGGTAGAGCCACAGATAAATGTGTATCACATATGTACCGTCCGGTACCGCTGGACGTTATACAGTGGTCTTCCCACAGCTGACTCGAGCTCGTGACACTGCGCGCGCCGACGCCCAAGGTCGCATAGTCGTCAGAGTCCTCAGAGTTATTGTAAATTACTCGACCTTTCTGTTAAGGAGCATAGTATCGGTCAGCAATGGTGTCTACAGTTCCAGCCCGACTAGACACAGGGGCAGCTTCCCATGCGAAAACGTCCGATTTCTCCTAAGGAGTTGCCAGGACCCCTACGGTTCAAGCCATTTGAGCAGACCCTTCCAGGAGTAAATCCGACGTCGCTAGTTATTGACATTAAATCGGTCCCGTGTGACTTTTTCTCTTCAGCTTCGCTTTCTCTACCGAGGTAGTGATACGTGCCCGCGGCTATGTATAAGCCAGAAACTAGAATGTACTAACATATGTTGTGCTCCCTCTCCACCAAGCTGAGTTAGCCTATGACATGTTAGAGTCCATGACACAGCTCCATGCCTGCGAACCAGCAGAACGCAAGGTGCCCGCGATGCAACAAGCTAGCGGCGGACCCTGGTCATCATACCGCCAGATCAACGGGAAAATTTCCAGGGCTGTTGGAAAAGGGTATGTCACGACAGTTGCCGAACAGCTAACTAAAGTGTCGAAACCGATTTCTCACTCATGAAAATGCCTTAATGGGTGTTGAGCGGATGAAAGGTGCTTCATCGCAAACACCGCCAGGGCGCACCCACATGCGCCATTTTAGTTAGCGACCACGGAGTGGATAGTCGAGATGCATCACGAGCGTTTCAGGAGATGGCTCTTATGTTCAAAACCCCTCATCGCAATAGAAGGTGAATTCTAGCCTGAGCCTAATTCCAAAAGCGACTGGTTACGTAAGTGTCCTAGTGCGAGCTGATCATGCGATGATTTCGTCGAGTTACAGCGGGAGGTCTCGCCCGATCTTCATTTGGAAGCCTATCCTCATTCGTAAAGTTGGACCCTATGGCGTGTCTCATATAATTACGATAGACAGAAACAGCTAGCATGGCGCCTGGAGACGCCCAGCATAGGCTTTGAGTTTTTGCCTATTTTCTCGCGAGAATCAAGCAGACGTCGTCTTCCACGCGCTCTCTGAGAGCACAGATTCAAGTTATGCTTCCGCTCTCGTCGAGCAGGGGTCGGCCGAACGTGAGATAGCCTCGATGACGACCGAGAGGACCCGGCTTCGGAAAGAGCAACTCAGGATCCATGCAGCTCGCTCTCTAAAGTTAGCTTATCTAAGGGATAAACATGCTACAAATTCGACTTATCGCCCTCTCACGAGGCTTTTATAGCTCCTCGGAGTGCTTGTCATCTGACAGACTATGTGCTTTCATTCTGGGAGCCTAGAGGGCCAGTTCTACCTGGTTTTGAATGCAAAGTGGGCAACCGTGGTTAATTCTCTACCACCTCAAATGAAACCGTGACCATTTTAGCTAGAAGTGCCAGGCGCAGAGGGGGGAGCCATTCCTGTCCCCGACACCTGTTACAGAGAGGGGGAGGTTCAGAGCCTCTTCGGGGTCTCGTTTTACGAGCAACAGTTTCACTATATGACAGTCTCTCCTCGAACCATCGTGCACTTAGCGAACCTGAACACTTAATTTAATGCCTCCGAGGATGAAAGGGCGACGTTAGTAATGCGAACCGGCTTAGGATTGGTCACGCAGAGAAATCGACGTCTACAGTGAGACGTATCATTGGGTTACTGATTATCTTTGTGCGGACGTATCTGGTCCCCTTCTAAGATTGACTCGTGGAACCGGCTGATGTAGTGAGGATGACTTGAGCTGCGCGGCGCCTTGAAGAAAGAAGAACCTGCAAGTTGACCTCAGACGCACCAGAAAGGCTTGTAGGTAGTGGCAAAGTTGCATTCCTGTGATGCGCCCCTCGCCTGAGCGTGCGCGCTGATCTTTCGGTATCATGCGGCAGGATTTTTTTAGATACTTCGAGACCCATGTGCGGGGGGATCAGAAAGCACGTCCCGGTAACAGGGGAAATATGGAGCCCCGCCTGGATGTTAAAGACCCTTGAAGGTGAAATTCCACTGGAAAGCCAGCGCTTTATATCGTGTCCATCCGAAAGAAAGATAGCATAGGTTCGGGGTGGTCTATGTCGTAGCTGCCGATCGGGTACCACTTTTAGTTGTGCTACTGCCGCGATACTTGAGCTCACACCGACGAATTCTTCATAGAAGGATGGCATTCACCTCGGCAGCTGAGCTGCTGCCGCATTGCCGCTGTCGGTTGCGAGTACGCTCCGTTACACTGCTAGCGTCTTCGTAAGGTGAGGACAAGTTCAGGTCCGCAATACCCCCTAGACCCCTATACGGTAGCCTGTATGCCTGGGCCCGTGACCCCGATCTCCGAAACATAGGGAAGCCTATCACATATCGCCCACAGTACTGTTCGCGCCCCTCCATTCTTAGATTTGGAGGTCAATCGGTATTGAGAATACTCGAGACGCATCGTAGAGATATCATGTTCGGGTATGAGACGACATCATAGCGTCCAGTACTCTATACCTGCCACACAGGCCAAGATTACTACGCGCGGTCCGGTGGGGTCCACCAAAGGTACAGTCGATGAGCGGAGCCGATGCCTACCCGGCTAAATAACCGTTAACCACCGACCTTGAGCTGCGGTGTTACCCATAGAATAGTATAGTCGCACGGAACGACCGCCAAACGTCCGGCCCACACTCTAAAATGAATAATAGGCTGAGGTTAAATTCTCGTCTGATCCAATCGATACTTCAAAAATGCAGGTTTAGTACTCATCCTGTTGGTCCTGACGCGCCCCGGCAGAGAGCATACGGGAGCTAGTACTTATCTGATGGTAAGATGGTTCTCTAGCCGGTACAGTATGCAGATGTTCCGTACTGTACCGAGCGAAAACGGTGCAGCGTAACGCCCTAACGTTGTCCGAGAAGACTGCGAACTGTCTGGATGCTTGCTCGAACGTCACTAGT
		</sequence>
    <sequence><taxon idref="Location_2_2_1|27.694251677150994"/>
			CGACTAGAAAGGCCCGTGCTGCCTAGATATAGCCGTTATGAGTCCTCCCTTTACAATATTGTGCCAACCGAATAATCGGATAGGATGCGAACAGGACGACGTCGCCAAAATTTAGCTTGCCATACAGCGACATTTTTGCCAATCGCTAATGTATCTGTTTGGCGGGGAGTGCATTCACATGCAAGTCCGTGTGAGTGACAAGGCCCACTCACCAGGAGGCGGGCGCTTAAACAGGACCCGTGAGTGAATGATTTAAGTCATGGGCTATGATTGGTCAGAGTTCAGGTATCACAAACTGAGACTATTAGTTGCTTAATTGCTTCGAACCAAGTCTCCGGTGCGCTCTGCCACTCATACGGACCGAGTGTTCTTATTAACTCATAGCAGAAAAATAGGTCATAGCTCAGGTAAAGCACGACCGAGATTATTGCAAGTGTTTTTCTCAGTACACTCAGTCCTTTTGCATTTCACTTGCCACGTACAATGGGAACGCAGAGATGACAATTCAATCGATGCATGGACACTGGTCGTCGGATTACTAGCGAAGGGTAGAGGAGCCCCCAGCGCAATTGCGTCTCACAGCTGGGTTCCTAGAACGGCATTTAGTGACTCACTCTTGATTGTTTCTGGCTTGTCGTATACCGCGGGAAAGGGGTGTTAGAGCTCATAACTGGCCTTCGACTATTCCTCTCCCTTTCAAGGACAGGGAATCTCAAAGAATTATGGCCACAATACTAGTTTGTCCGAAAAGACGCATGTGGCATCAGCTTGTTAAATGGGATGTATTCCCATCTGCCTAACCGCAGCCCCAGGCCGTGAGCAGAACAGTTAGCGCGTGCCAGCGTATGCCTTGTTGATGTGGCGCCGAGTGCCGACTCTTAATTTGCTCTGTCCCCAACCGTAATATGTCGCCGGTATATATTTCCCTTGTGATAATTGATTCATAGTCGTGCCCTTCATCGGCGGCGGTTGTGAGCTGAGCGGCGAGTCTCAGTAATTAAACGGACCGGGCGATCTCTCGTAGGCTGACCTTGTTGAGTATCTTGATTCGTCTATGCAAGGTCAGAGAGGATACGCGAATTGTATTATCCGAGCTAGGATGACAGTGACACCTGTCCGAGGCGATGTGATCGAGGCCGACATAGGTCGATTATTACACGGTCCGTTATGCTGGCACTGCCGGGGGAGCAGCTCCAGCTGCCTGTATTGTTAACCAGTACGACAAGACATGGACCTGAAAGATACCCTCCGGATACAGCTGCCAGTTCTTTGATATGCTTAGGAAAATATAAGGCACCGCCCTTACGTGAAAGATTCGCTCAGCCTGAATTCTTTAGCCACGGACGGTCGGTTGACCCTTATAAGGTTCATTGAGTAAAGTAGGCAGAACACCTAGAGGTACGCAACAAAGGATTTTACTCGGCGGCCGAACGGGAGGGAGGGAAGCCAGTCTAAAAACGCAGTAGGACCCATCCTGAACGCGTAAAATACTTCATACTCTTCACTGGTCTCAACGAATCGAGCAAGGAGCAGCGTGCGTTCTGGACAAAAGTTTCTCCTCGAACTTCGGCGGGATGTACCTTGGTTAAAGCCCCTGACCCTCCGCGGCTCCTTGGCAAGGCAGCCATTTTGTTCACCCGTACGTAAGACGTTCAGCTACTGACTGGAGAGTAGATTTTGGCGCGATCATAGGACTAGGACGACCGCAAGTCACGCTGGTAGAGACGAATTTATGGAAAGACGACCCGGCCAGCACACCCATGGTTAAGGGGCGTTGCCCTATGACACACTCTGGGAAAGAGGACAACTGGTCGCACGCTTCATACTGACCGATTCAACACCCTAGGGGCGGAATAATACAAACAGGGTCAGGGCTATTCCCGGGCGCCGACAGAACCAGGCGACACGTGTCCTGTATAACGTGCGGGGTTGTTGGAATATGCGTGACTTTTGTCGGCCAGCTGGCGAAGCGTGTAAGAGTATCTCCGTTGCAATCAAAGCTATTTGGCCGGGGTCGGGTTAGGAAACACGACGCCGTCAGCGCATCCTGCCTGTCGCACGTCATATCACGTCCTAAGAGTACCGTCCCTATAGCGAACCAACGGGACCATGACCCTGATTGGCGACCTACCCATGACGGAGTCTACCGCACGTAGACAACTTGGAAGATCTTGGAACGATGATTGTTTGGCACTTGGTGTTCCGGCGGCCCGTCGAAATGCCTCCCCTTCGATCCTTAGATGGCACCCTTGACACCACCCCTAAAAGACCAAAATATATGGCAAAACCTCGTGCCAAAACAGCTTCTCTTCGGTAGTATTATAGGTAGGGTTGCTGTATCGAGATAGCCAGTATTTCAGGTCTTAGTCATTCTCGGAGAGAGGCGCCGGGAATGAACCCCATAAGGGTAAAAGCCACCCTCGACCCAATTCGTTATAGCAATTACTCAAATGTATCACATTTGTATTAGGCGAGGAATATGTGGCTCCCCGGTACAGCCTTCTGCTCGTACGTTCACAAAATGACTAGATCTCGGGATAGGCCATAACAGACCTCTAGGGCATTGAACTCGTCGAAGGCGACATTCTCACTTGTAACGTTTCGCCGATCTGGGGGGAATTTCCGGGACTTGCACGCCAACCGTGAAACTGATACCCCGCGCTGATAACCCGCAGTCCACTGGGATAGCGTAACACGTCGCCACGTAGCCGGCTTCTAGATTGACGCCCGACTTATGCGTCAGATCCGAGCGCACACGATTGATATAGTGGAGCCGTTAGGGACTGAATAGAATCACATATTTAAGCTCTTATCTGCCGAGCTGCCCCTGTTTCGAGTAAATGAATGGGCCGTGGCGTTCGATAGGAGTAACGATTAAGTGACGGAAAAAGGAGCATTCTCGAGGTTGCTTACCGCAAGGCACCCATTGAAGACCACTTTCAAGCGGGGGATGACGCATCGTGGAGAGTAAGCAACAAGGTAAAAGTTGGCTGTGCTCGCGGTTGATCAACGTTAATGCAGCTGTAATCGGTAGTCCGCTTTTCTCATATTCAGTACGTAATTATAACCTGTCGATCGCCTACCTTGTATGTGTGGAACCTATACGCCGAGTCCATTTACACACCAAGACTATGACCACGTTCTACGTAAGGGAGCCGCATTCACCCAAACCGGTTGAGTCCTTCGACAGCGATTACATGTCTAACCGGGCTTGTGCCGCGGTCGTTACCCCTGACGTTGTTGACACTCCTACTTCTGTTGCGCTACCCACCTGACTTTAGCTCCTCCTCAACGCGCATGAATGAAAGTAGGAGCTAATTAGTAGCGCCCCCACCCGGCCTGTCACACATATTTATCAATCGGCATACGTACTTAGAGCAGGCGTGCTTCGAACGCCGTATTATCGGGTTGCCACTTCCCGATAGCTCCACTACAAATATCCATTAGAACCATCGACTATCTAATGTACTGGCACTCCGGGCCGCGAGGGACGTGTTTATAGTTGGGCAAACAACAAGGACGCGATTACCCCAAGATTCGGATAGGATCCTATCACCAATGCCTAAGCGGAATGGTATTCTACAACTTCATCCGTGATTTCTGTTGCTTCTGTCATCCACGCCAAGGATATCGGATCCGTTTTCGTTCTCATCAGGCTACAACCAGTATTCCACATATTAAGCATGGACGTCCGTAATTCACTACAGTTCCAACCAGGGTAAGGATCATCAGTACACCAACGAAGCCCCGGTCCCACACGCAATCATGTAGTCATCACCTCTCTACGACGCCAATATGATTCAGGGTAAAGTCGGCTTTAGGAAGTTGCGCGAAACATTTGGTCGGGAATGCACCCTATATTTCTTCCCCTTGTAGTAAGAATAGTTGCTAATAGGTTAAGACCAAGATTCGCTAGAGACTGTACGACAACGACTGGCGATGTATCAATCCCTGAGGCATAAACTGGAAAGGATTGCTTTAATGCCGCATTAGACATATTGGAGCATCATTTGTCAAGAAACAGTCTAAGGGCTTTCCCCAGCGACGACCGGACAGGTCTCGAGCCCTCCGGTCCTCAGAGCAGAGGGTATCTGAGAGGCATCCATTCGACCTGGAAATTTCCTGTATTGATTGGGGTCCTGGCCTGTTCGGGTGGCTAGAAAGAATGCTAACGTGCTACGTGAGGCGACAGCAGTGTACCGACTTCATAAGGCAAGCCGTGATGCAGTATACCCTGGACCTTCGTTGCATGAGCGCCTTCACGGGTGACTCTGAAATCGCAAAGCCCGGCCGAAATTGGTGCTAGCTTTCCATATTGCCTGGGGTAAGGACAATCAGCAAAATACAGCAAAGGTAACACGACCCATAGCTAATCCGCATTTCTTATCACGAAGATCAAATTGAACACCGTGGTGATCAGGACACTAATAGTGGTAGTCCCGGTCGTACATACTAGGGCCGTTAGTTGTGAGGTACCAACTTACTAAGGAAAGGACCCTCCGTGCCCCCCCAACGTCATGCTGTGATCGAAGATAAAATAGACGTATACCCATCCGAGTCAGCATTTGGCCGCCCTTGAGGTAGAGTTAAATTCGACTGTAGGAGCTACACGGTCCGTTTACCCCGCTATTCTTCGCACAGATTTATAGTACTGACCAGATCAGCCACCTGCAGTTACGGGCGTTCCCGTAGGCAAGTACCCCGGTCGGCGGCTCGAGTCCAGCAGCAGCAACCTACTTCGCATTATTTCGCCCCCCCCCTTCAGTCCAACGCATGCCCCACCCAAATAGTCTTCGTAATGTGATACACCTGCAAAGCTCCACACATTAACTCAGAGGATGGTTAATAAGCTGCAACGCGAGTTGAACACTGTTGTCCCAACTATGCTTCGAGAAATCCTGTAGCGAAGAACGATAGTCTTGGGGCTCTGTTAGATAAACACTCTTGAGCCATTTTGGCATGTGACCCCGTTCCGTACGTTGTCTACTCAATTGGACCGAGGTGACGTTCCTACATAACTACGCACCCAGTACATCAGGGGGAGCAGCAGAGACTGTCGTGGCGAACAATTACTCGAGGTTATGGTCATATGAGGCGGACGTTGAACGACTGTCAAACTACCATTACTCACAATCTGTCGTCACAATAGAGTATTGAACAGCTGAATCACGGGCCGAGGTGAGAGATTGTGCTGTCGCAATCCGCTGTAGACGCAGGGACGGACCTAAACGACATACACCTAGGGCCTCTTCAGTAATGCGCCAGTGCAACTCCTTCGCTAAGCCGCAAACGACTGCGGCTGTCATCGGTGTAGCTAATCTCAGAGAGATTACCGGGAACTGCTTCTGTCGCCCTATCTTCTAGCATGTTCCATCCGTTCCGAAGAGTCTTATGAGATGATCCCCGGTGCCATAGACGGCGGGAGGTCGTTCTCTTCCTCAGGTGTGACCGAATTAATGGCGCTCCGCACCTGACATCATTGTCCGGTGCGTTATTCCTCAGATTATTGCCTAGTGGTCGTAGACCCATGAGTCAGGAAGAACACCAAGTACGTCCCGACATCCCGCGTCTGAGTCGTCATTTCCCCTATCAGTTACTTTGGTCTCGATAGCTAGTCTCCCGAATTTTCTCTAATGGCTATATCGAGTCCAACCCACTTTTAGGTAGTACCGCTGTCAGGGTGGGTCCTCAACCTCCAATTCTTGAACCCTACCGAGTTGAGACCATAACGTGTACGGGAACAACCCTATACTAAATTATTAGTTAACGTTGCGGCTTAACCGCCAACAGTACCAGGTTAAATTTAACCGCGTCAGGGCGTCTTCTGGCCTTACTTAATCCATAGTTTAGTTTACTATCGATTTCTATATCCGTTCTAACGAACATAATAATCGCTAATCGCTGCAGAACTCTAACCTTATCGGATCGAGAGCTACTCCCAGTAAACGCTAGACCCGGATAGCCGCAGAGCTCTGATGGGTCGTCGATACTGAACTAATTGGAGTCGGTTTATCTGCTTTTATAGAGAACCGATGTCGACCTAGGTTACCAGGCTTGGTTATTATCTCCCGTCCGTGTTCTCTTAATCACAATGATTGATGTCTGATCCAGTCAACAGCAGCGAATTCGTTCTGCCGGCGAGAACTGGATTACCTGACAGTCGGCCTACACATATGTTGGATCCGTAGTCGCACCGTCCTGAGCTTGGACCACGCCCTTAGCTCGGTGGGAGGAAAAACCGAGCGCCTTTCAGTCTTCGGCACTAAAAGGAGATTATGTACTTTTACTTATTACAACCGTTTTTAACTTTGATCTGAACCTCCTACCGACACCACCTAAAGAGTGTCCACTGAGTGGCGGTCCCAACATTACACCGGTCCCTCTATTGATCCTAGTCTGGCCGCCCCGTTTGCGAAGGAAAATAATTGTTTGGAGAAAGCGTATAAATTGCAAAGGAACTGATCTTTGTCGAGCCGCCTCATCTCGGCAACCTCCGGCGACGCGTCCGGTGTAGTAAACTTGGTCTCTTCACAGTCGTTGTCAGAAATCACAATTGCCAACGCCAACAAGATTCTAGATTCATCCGCTACACTTGTGACACTAAAGAGGGTCGAATATAAGTGTTTGCGCTATGGTTACCGTGTGTAGCGCGCATCTAGCGCATTACCTCGTTTAATTCACATTACCCCTAGCATACTCCGTAGAAATTGGTGTTGAACATCATATGAACCTCCGACCCCCATTACAATACTTGCATAGTCTGAGCGTAATTGGCCGTACTTATTGTATACTTGAGATCGATCGGGACCCTTCTAGATGATCAAAATGATAACGGCCAAGCGGCTCAGGATTGACACGCCGAAAATGTAGGTTAAGTGTCAAGCATTGCTTCAATAAGTATTAGGTTGGTACCGACTCGATGCACGTTAATTCACTCTGCCTGCCAACTGCCTGGCGCTTAGGTTGCTTGGTCGCCCTTGTCGTGCATCAAATGAGATCCAATCGCATTCCGTCAAGCCGAGGGGGGGGTGAACAAAATCCGCTTTAGTGTCGTTTAGTGTGCGGTCCTCTAGGAAACGTCCTACGTTACTTGCGAGGAGGGTGAATTTACTAGATCGCACTGTTCGCCTACAAAGCCCTAGCAAGAGCGTTAAGACTCGCCGAAGGCTTTCCCGACCCACGGTCAATTATCCACGGTTAGAAGCATGAGGAAGGGTCAATTCGCCCTAGTCCTTCCACACACTTAGGCCGATACCGATTAAAATTTACGCGGATTGGGTCAAGTTGCTAAAGCGCCGTCCACGCGAGCCAAGATCTTTCCAGAGATCCCCGGGATCCTGAGAGGAAACTAGGTCTGGCTGCGTGGCTACTAGTTGAGGCTCGATGGATCCGTGTCGATATATTATCTAGGGCAGTGTATGTGAGGTGCCAAGAGTGCACCAACTCTTTACAGAGAGCCACTTATAGTTGTCATGGCGTGTGGATTTGAGCCATGTAACTAAATATAGCTACGCAAGCTTCCTTTGACTTCTTTTAGTATGTATCCTGGTCGCGGGCGCAGTGACGTGTATAAACCTTTCATCTCTCCTCAGAAACCTAGTTTAAGCTTAATTACTACCGATCGCCTTCACTACCTACACGATTAACTCGGAGAAATATGGTTCACATCGTATCTGAGGCTTAGCAAACAGATATCTTGGTCAGTGATTGTGACACTACTTCGCCTCATGGGACTAAATAGGTTACACTTGTCTCGTCCGACTTCGCGACCGTCGGTACATTAAAAACCTACGTGGATGAGGACAGTCGACGCGCGCTTATGATATAACACATCTACAGAGCGGTCCTCCGTACGGACGAGACAACCCAGCTAACGTTACTCGGCACGGAATGTACAATCAGAGCGTTAGTTAAGATCAGCCGGGGAGTTCCATATTGATGGATTGTGCTCTGCGGACGCCTACGTGATGCCAACCATTATGGATTGGCCATTTACAGTGTCTCAGGTGTTAGCCATTACCCCCCTAAGTTAGGGTTCAATCGGTCCAACTGGGCCCCTCGAATATTGAACTTTATCCAGACAGGGTACCCATAGTGGGTAGGCGAGTTGAGACTACATTGAACGCCCTCGCATATAAATACGCTGGTTCGGGCTAAGGTTTGATCGGTGGGTTAGTAGACCAAGCCGATTAGTCGTTACTTTTTCCGGATGCCCACGGTTCGCCGGAGCTAGTTTGGACACACTGCACCACTCTTAGTTAGCATCTTGAGGCGATGAGAGTCTCAGATGTTTCTCTATACGTGGATCGTCGACAGGAATGGACCCGGAGTCCTCTTAGTCGCGTCCCACCATGAGTTTATGAACCGTTAGACTCCAGGCAACGGCCACGTTTTTACAAGGGATCGTTGCTTTATACGCCCCCTAAGCAGGTATCCCGACTGATATTCACATTCCCACAGCACACCGGCTGAGCATAGGTCTTACGGCGGGATATCCTATTTGTTTCCGAGCGGCTTGCCGAACCTCATGATATCGGCTCGGACATAGGAGCACTATAGATGAGCAACACCAATACTTTAGGTATACGGTCAGGATCGGGCGAGCTAGACTCGGATTGACAGATAAACGCGGATAACGAGCTACCGCTTACTATGACGTCGTGGTCATTCGCGTCAGTCACGGCATGCCAAGTCGTAGGAGGGAGAATTCGAGCGGTATTCGAGGGTGGAAAGACTCGTGGAGCAAAGCTCCGAGCTGAGTAAGATCGGTCCCGGACACCATATCGCATTGTTAAGGTCATACCGCTTTCTTGGGACGTTCTCACCGCGTAAGTTTGTGGTCTAGGGCTTTTTTCCTGATTCGGCCCTGGGGTACATAGTGTGCCTGACCCTACAGCTCCTGTTGATCGGACTGCTCTTGCGTTAGTTCTAAGGGGGCGACTCAATGAGCTGAGTGGAGTGTTGAAATCTTCGCGGCGCCGTGTAAGACTGGCGTGGATTACTAACTTATTTATGGAGGTAAACAAACCTATAACGATATGTGCAAGGAGATTAGTGCACAGAAGAGTCTGGCGGTCGCTGCGAACTGGCTGTCGTTGTCTAGTAGTACAGGGGCTATTGAACTCAACCGCAGCATAAAAGACCCGCCCGTGGGGTGAATCGTAAGCCATTTCACTCGGCGGCATGACAGGGGCTGTTGGTCTGGTCAGGCCGTTAGCCAGAGGCCGGATATAGATCCGCTATATGCGATTCGTTTAACTAGGTGCAGCAGTACATTACGTGGCTCTTATACATCTCGTCATCGATCTGTTTTGGAGATCTACTCGTTCGGTCATGCGGCGTGCACGTCGCGGCTGATTGCGCTGACTAGGACTAATTAATTGCACGGTACATCCAAGTTATATATACGTGAGTCCTAAAGCAGATCATGGGTGAGGTGGAATGTTGATTGAGCCCGGGTTCGAGATGCATGCGCTCTCAGGGTAAATACAACTTGTATTGGGAGAAACAAATCACTAAGGAGGATATAATTACATAATATAATCGTCGGACGAGCGCCTGCAAATGCCCTACGCGTCTTCAGTCGGGATTCTGTACCTGTCGATAGGTAATGAGGTAGCCAATGTACCGATTCGGGAAAGGGGCGCGCACCTAACTACATGAACGGTTCTCGGTACCAGCGCAGGATCAGCTATCCGTATATTCGCATAAACTTAAAGGACCAGGGGCACTGAGCTGTTCACGATTGCTAGGAGTGGGGTGCCTTGCGATGACAAGAAGACTGTAATCTGGGTCAGGGGCTCAGCAATGTTAAAGGCCGTCACATGTCATGGCAAGCGGACCTTCGGGGAAATATACCCGTGTGGCAATGTAAACAGTGATTAGTGGCCACTAAACCCTCACTGTTTGTAGCTCACCTCATTTCCTTTATCAAATTAGTGGATGTGGGGAGCTAGCACGCATCCTTCTGAGCTGCATGGCAGAACGTGCGCCCGTCTTACATACTCCGTGGATATATTTCCCAAGCACAATGCCCATCGTGCGCCAAGTGTTACATCTAGACGAAGTCCGCGGATAGACCCACAGGTCAGGTGGTAAATTAACGCTATCAGCAGCGAGACCCCAATTAGCCAGATCGCGCTATGCGGTCTACTTAGTTCTCGTTACAAACGCCTTGAATAGGGCTGACTGCAGCGAGTTCGTGTCCTTAATTTGTGGACCGTGTCACTTAACTCATGGAGTAAGCTGGCCCCCATCGAGTCGTCTCCCGGTCGACAAGCAGTACTTCAATCCTGCATAGTGGACCAACTGGCCCCCGTTGGACACGGGGCCCAAAATCTTGTTAGGGGTGTAATGATGGGTCGACGCTACGGTATGAAGTTCTAGTGTGCGCTCTGTAACTACTAGGCATTTTCTGATTGCCCCTGTCTGCAAGTCTCTCAATCGTGCTTATTCGCCTCTCTCTCAGGAATGGATTAGTACACGGCTGCTGGGTGCAGCACCGATCGTCGTAACACTCAAGTCAGAGGTGGCCTACGCCTGCTTGCTCGCCTAGCAGCGTAACAAAGGACGTTTAGTGTAGGGGAAGCCTGCCGTAGTAGTAGCACTGGGACAATCCGTACACACTCCGTCGGTGTATAACCCATGCCATATGATGTGGTGGCGCTTAGCCCTGAGTCCACTTATAAGGTGGGCTACTTTTTAGCATAGTGGTCCAAAGCTGCGCCCACTCACGATGAAAGCCCGTTGTCTGTTTCCTTTCCAGGGCGTTCCTCATCCATGGAAAGGCTAAGGTGGATGGGCGTGAAATTTAAAGGTCGCACGACTTCCCTAAATTTTAGATCTTCCTCACCCGTAAGAGCGCTGCAGCCACTCCTAAGTAACGTGAGATTGGGGTGAACCAGGCGATCCGAATTACACGTTGGGGCGTCCAACGGAACCTTCTAAAGATTTCGTTATATCGTCGTGGGGTGACGACTTCGCGGTAGCGCCACAGATAAATGCGTATCACATATGTACCGTCCGGTACCGCTGGACGTTATACAGTGGTCTTCCCACAGCTGACTCGAGCTCGTGACACTGCGCGCGCCGACGCCCAAGGTCGCATAGTCGTCAGAGTCCTCAGAGTTATTGTAAATTACTCGACCTTTCTGTTAAGGAGCATAGTATCGGTCAGCAATGGTGTCTACAGTTCCAGCCCGACTAGATACAGGGGTAGCTTCCCATGCGAAAACGTCCGATTTCTCCTAAGGAGTTGCCAGGACCCCTACGGTTCAAGCCATTTGAGCAGACCCTTCCAGGGGCAAATCCGAAGTCGCTAGTTATTGACATTAAATCGGTCCCGTGTGACTTTTTCTCTTCAGCTTCGCTTTCTCTACCGAGGTAGTGATACGTGCCCGCGGCTATGTATAAGCCAGAAACTAGAATGTACTAACATATGTTATGCTCCCTCTCCACCAAGCTGAGTTAGCCTATGACATGTTAGAGTCCATGACACAGCTCCATGCCTGCGAACCAGCAGAACGCAAGGTGCCCGCGATGCAACAAGCTAGTGGCGGACCCTGGTCATCATACCGCCAGATCAACGGGAAAATTTCCAGGGCTGTTGGAAAAGGGTATGTCACGACAGTTGCCTAACAGCTAACTAAAGTGTCGAAACCGATTTCTCACTCATGAAAATGCCTTAATGGGTGTTGAGCGGATGAAAGGTGCTTCATCGCCAACACCGCCAGGGCGCACCCACATGCGCCGTTTTAGTTAGCGACCACGGAGTGGATAGTCGAGATGCATCACGAGCGTTTCAGGAGATGGCTCTTATGTTCAAAACCCCTCATCGCAATAGAAGGTGAATTCTAGCCTGAGCCTAATTCCAAAAGCGACTGGTTACGTAAGTGTCCTAGTGCGAGCTGATCATGCGATGATTTCGTCGAGTTACAGCGGGAGGTCTCGCCCGATCTTCATTTGGAAGCCTATCCTCATTCGTAAAGTTGGACCCTATGGCGTGTCTCATATAATTACGATAGACAGAAACAGCTAGCATGGCGCCTGGAGACGCCCAACATAGGCTTTGAGTTTTTGCCTACTTTCTCGCGAGAATCAAGCAGACGTCGTCTTCCACGCGCTCTCTGAGAGCACAGATTCAAGTTATGCTTCCGCTCTCGTCGAGCAGGGGTCGGCCGAACGTGAGATAGCCTCGATGACGACCGAGAGGACCCGGCTTCGGAAAGAGCAACTCAGGATCCATGCAGCTCGCTCTCTAAAGTTAGCTTATCTAAGGGATAAACATGCTACAAATTCGACTTATCGCCCTCTCACGAGGCTTTTATAGCTCCTCGGAGTGCTTGTCATCTGACAGACTATGTGCTTTCATTCTGGGAGCCTAGAGGGGCAGTTCTACCTGGTTTTGAATGCAAAGTGGGCAACCGTGGTTAATTCTCTACCACCTCAAATGAACCCGTGACCATTTTAGCTAGAAGTGCCAGGCGCAGAGGGGGGAGCCATTCCTGTCCCCGACACCTGTTACAGAGAGGGGGAGGTTCAGAGCCTCTTCGGGGTCTCGTTTTACGAGCAACAGTTTCACTATATGACAGTCTCTCCTCGAACCATCGTGCACTTAGCGAACCTGAACACTTAATTTAATGCCTGCGAGGATGAAAGGGCGACGTTAGTAATGCGAACCGGCTTAGGATTGGTCACGCAGAGAAATCGACGTCTACAGTGAGACGTATCATTGGGTTATTGATTATCTTTGTGCGGACGTATCTGGTCCCCTTCTAAGATTGACTCGTGGAACCGGCTGATGTAGTGAGGATGACTTGAGCTGCGCGGCGCCTTGAAGAAAGCAGAACCTGCGACTTGACCTCAGACGCACCAGAAAGGCTTGTAGGTAGTGGCAAAGTTGCATTCCTGTGATGCGCCCCTCGCCTGAGCGTGCGCGCTGATCTTTCGGTATCATGCGGCAGGATTTTTTTAGATACTTCGAGACCCATGTGCGGGGGGATCAGAAAGCACGTCCCGGTAACAGGGGAAATATGGAGCCCCGCCTGAATGTTAAAGACCCTTGAAGGTGAAATTCCACTGGAAAGCCAGCGCTTTATATCGTGTCCATCCGAAAGAAAGATAGCATAGGTTCGGGGTGGTCTATGTCGTAGCTGCCGATCGGGTACCACTTTTAGTTGTGCTACTGCCGCGATACTTGAGCTCACACCGACGAATTCTTCATAGAAGGATGGCATTCACGTCGGCAGCTGAGCTGCTGCCGCATTGCCGCTGTCGGTTGCGAGTACGCTCCGTTACACTGCTAGCGTCTTCGTAAGGTGAGGACAAGTTCAGGTCCGCAATAACCCCTAGATCTCTATACGGTAGCCTGTATGCCTGGGCCCGTGACCCCGATCTCCGAAACATAGGGAAGCCTATCACATATCGCCCACAGTACTGTTCGCGCCCCTCCATTCTTAGATTTGGAGGTCAATCGGAATTGAGAATACTCAAGACGCATCGTAGAGATATCATGTTCGGGTATGAGACGACATCATAGCGTCCCGTACTCTATACCTGCCACACAGGCCAAGATTACTACGCGCGGTCCGGTGGGGTCCACCAAAGGTACAGTCGATGAGCGGAGCCGATGCCTACCCGGCTAAATAACCGTTAACCACCGACCTTGAGCTGCGGTGTTACCCATAGAATAGTATAGTCGCACGGAACGACCGCCAAACGTCCGGCCCACACTCTAACATGAATAATAGGCTGAGGTTAAATTCTCGTCTGATCCAATCGATACTTCAAAAATGCAGGTTTAGTACTCATCCTGTTGGTCCTGACGCGCCCCGGCAGAGAGCATACGGGAGCTAGTACTTATCTGATGGTAAGATGGTTCTCTAGCCGGTACAGTATGCAGATGTTCCGTACTGTACCGAGCGAAAACGGTGCAGCGTAACGCCCTAACGTTGTCTGAGAAGACTGCGAACTGCCTGGATGCTTGCTCGAACGTCACTAGT
		</sequence>
    <sequence><taxon idref="Location_4_3_0|25.857027479896956"/>
			CGACTAGAAAGGCCCGTGCTGCCTAGATATAGCCGTTATGAGTCCTCCCTTTACAATATTGTGCCAACCGAATAAACGGATAGGATGCGAACAGGACGACGTCGACAAAATTTAGCTTGCCATACAGCGACATTTTTGTCAATCGCTAATGTATCTGTTTGGCGGGGAGTGAATTCACATGCAAGTCCGTGTGAGTGACAAGGCCCACTCACCAGGAGGCGGGCGCTTAAACAGGACCCGTGAGTGAATGATTTAAGTCATGGGTTATGATTGGTCAGAGTTCAGGTATCACAAACTGAGACTAGTAGTTGCTTAATTGCTTCGAACCAAGTCTCCGGTGCGCTCTGCCACTCATACGGACCGAGTGTTCTTATTAACTCATAGCAGAAAAATAAGTCATAGCTCAGGTAAAGCACGAACGAGATTATTGCAAGTGTTTTTCTCAGTACACTCAGTCCTTTTGCATTTCAGTTGCCACGTGCAATGGGAACGCAGAGATGACAATTCAATCGATGCATGGACACTGGTCGTCAGATTACTAGCGAAGGGTAGAGGAGCCCCCAGCGCAATTGCGTCCCACAGCTGGGTTCCTAGAACGGCATTTAGTGACTCACTCTTGATTGTTTCTGGCTTGTCGTATACCGCGGGAAAGGGGTGTTAGAGCTCATAACTGGCCTTCGACTATTCCTCTCCCATTCAAGGACAGGGAATCTCAAAGAATTATGGCCACAATACTAGTTTGTCCGAAAAGACGCATGTGGCATCAGCTTGTTAAATGGGATGTATTCCCATCTGCCTAACCGCAGCCCCAGGCCGTGAGCAGGACAGTTAGCGCGAGCCAGTGTATGCCTTGTTGATGTGGCGCCGAGTGCCGACTCTTAATATGCTCTGTCCCCAACCGTAATATGTCGCCGGTATATATTTCCCTTGTGATAATTGATTCATAGTCGTGCCCTTCATCGGCGGCGGTTGTGAGCTGAGCGGCAAGTCTCAGTAATTAAACGGACCGGGCGATCTCTCGTAGGCTGACCTTGTTGAGTATCTTGATTCGTCTATGCAAGGTCAGAGAGGATACGCGAATTGTATTATCCGAGCTAGGATGACAGTGACACCTGTCCGAGGCGATGTGGTCGAGGCCGACATAGGTCGATTATTACACGGTCCGTTATGCTGGCACTGCCGGGGGAGCAGCTCCTGCTGCCTGTATTGTTAACCAGTACGACAAAACATGGACCTGAAAGATACCCTCCGGATACAGCTGCCAGTTCTTTGATATGCTTAGGAAAATATAAGGCACCGCCCTTACGTGAAAGATTCGCTCAGCCTGAATTCTTTAGCCACGGACGGTCGGTTGACCCTTATAAGGTTCATTGAGTAAAGTAGGCAGAACACCTAGAGGTACGCAACAAAGGATTTTACTCGGCGGCCGAACGGGAGGGAGGGAAGCCAGTCTAAAAACGCAGTAGGACCCATCCTGAACGCGTAAAATACTTCATACTCTTCACTGGTCTCAACGAATCGAGCAAGGAGCAGCGTGCGTACTGGACAAAAGTTTCTCCTCGAACTTCGGCGGGATGTACCTTGGTCAAAGCCCCTGACCCTCCGCGGCTCCTTGGCAAGGCAGCCATTTTGTTCACCCGTATGTAAGACGTTCAGCTACTGACTGGAGAGTAGATTCTGGCGCGATCATAGGACTAGGACGACCGCAAGTCACGCTGGTAGAGACGAATTTATGGAAAGACGACCCGGCCAGCACACCGATGGTTAAGGGGCGTTGCCCTATGACACACTCTGGGAAAGAGGACAACTGGTCGCACGCTTCATACTGACCGATTCAACACCCTAGGGGCGGAATAATACAAATAGGGTCAGGGCTATTCCCGGGCGCCGACAGATCCAGGCGACACGTGTCCTGTATAACGTGCGGGGTTGTTGGAATATGCGTGACTTTGGTCGGCCAGCTGGCGAAGCGTGTAAGAGTATCTCCGTTGCAGTCAAAGCTATTTGGCCGGGGTCGGGTTAGGAAACACGACGCCGTCAGCGCATCCTGCCTGTCGCACGTCATATCACGTCCTAAGAGTACCGTCCCTATAGCGAACCAACGGGACCATGACCCTGATTGGCGACCTACCCATGACGGAGTCTACCGCACGTAGACAACTTGGAAGATCTTGGAACGATGATTGTTTGGCACTTGGTGTTCCGGTGGCCCGTCGAAATGCCTCCCCTCCGATCCTTAGATGGCACCCTTGACACCACCCCTAAAAGACCAAAATATATGGCAAAACCTCGTGCCAAAACAGCTTCTCTTCGGTAGTATTATAGGTAGGGTTGCTGTATCGAGATAGCCAGTATTTCAGGTCTTAGTCATTCTCGGAGAGAGGCGCCGGGAATGAACCCCATAAGGATAAAAGCCACCCTCGACCCAATTCGTTATAGCAATTACTCAAATGTATCACATTTGTATTAGGCGAGGAATATGTGGCTCCCCAGTACAGCCTTCTGCTCCTACGTTCACAAAATGACTAGATCTCGGGATAGGCCATAACAGACCTCTAGGGCATTGAACTCGTCGAAGGCGACATTCTCACTTGTAACGTTTCGCCGATCTGGGGGGAATTTCCGGGACTTGCACGCCAACCGTGAAACTGATACCCCGCGCTGATAACCCGCAGTCCACCGGGATAGCGTAACACGTCGCCACGTAGCCGGCTTCTAGATTGACGCCCGACTTATGCGTCAGATCCGAGCGCACACGATAGATATAGTGGAGCCGTTAGGGACTGAATAGAATCACATATTTAAGCTCCTATCTGCCGAGCTGCCCCTGTTTCGAGTAAACGAATGGGCCGTGGCATTCGATAGGAGTAACGATTAAGTGACGGAAAAAGGAGCATTCTCGAGGTTGCTTACCGCAAGGCACCCATTGAAGACCACTTTCAAGCGGGGGAAGACGCATCGTGGAGAGTAAGCAACAAGGTAAAAGTTGGCTGTGCTCGCGGTTGATCAACGTTAATGCAGCTGTAATCGGTAGTCCGCTCTTCGCATATTCAGCACGTAATTATAACCTGTCGATCGCCTACCTTGTATGTGTGGAACCCATACGCCGAGTCCATTTACACACCATGACTACGACCACGTTCTACGTAAGGGAGCCGCATTCACCCAAACCGGTTGAGTCCTCCGACAGCGATTACATGTCTAACCGGGCTTGTGCCGCGGTCGTTACCCCTGACGTTGTTGACACTCCTACTTCTGTTGCGCTACCCACCTGACTTTAGCTCCTCCTCAACGCGCGTGAATGAAAGTAGGAGCTAATTAGTAGCGCCCCCACCCGGCCTGTCACACATATTTATCAATCGGCATACGTACTTAGAGCAGGCGTGCTTCGAACGCCGTATTATCGGGTTGCCACTTCCCGATAGCTCCACTACAAATATCCATTAGAACCATCGACTATCTAATGTACTGGCACTCCGGGCCGCGAGGGACGTGTTTATAGTTGGGCAAACAACAAGGACGCGATTACCCCAAGATTCGGATAGGATCCTATCACCAATGCCTAAGCGGAATGGTATTCCACAACTTCATCCGTGATTTCTGTTGCTTCTGTCATCTACGCCAAGGATATCGGATCCGTTTTCGTTCTCATCAGGCTACAACCAATATTCCACATATTAAGCATGGACGTCCGTAATTCACTACAGTTCCAACCAGGGTAAGGATCATCAGGACACCAACGAAGCCCCGGTCCCACACGCAATCATGTAGTCATCACCTCTCTACGACGCCAATATGATTCAGGGTAAAATTGGCTTTAGGAAGTTGCGCGAAACATTTGGTCGGGAATGCACCCTATATTTCTTCCCCGTGTAGTAAGAATAGTTGCTAATAAGTTAAGACCAAGATTCGCTAGAGACTGTACGACAACGACTGGCGATGTATCAATCCCTGAGGCATAAACTCGAAAGGATTGCTTTAGTGCGGCATTAGACATATTGGAGCATCATTTGTCAAGAAACAGTCTAAGGGCTTTCCCCAGCGACGACCGGACAGGTCTCGAGCCCTCCGGTCCTCAGAGCAGAGGGTATCTGAGAGGCATTCATTCGACCTGGAAATTTCCTGTATTGATTGGGGTCCTGGCCTGTTCGGGTGGCTAGAAAGAATGCTAACGTGCTACGTGAGGCGACAGCAGTGTACCGACTTCATAAGGCAAGCCGTGATGCAGTATACCCTGGACCTTCGTTGCATGAGCGCCTTCACGGGTGACTCTGAAATCGCAAAGCCCGGCCGAATTTGGTGCTAGCTTTCCATATTGCCTGGGGTAAGGACAATCAGCAAAATACAGCAAAGGTAACACGACCCATAGCTAATCCGCATTTCTTATCACGAAGATCAAATTGAACACCGTGGTGATCAGGACACTAATAGTGGTAGTCCCGGTCGCACATACTAGGGCCGTTAGTTGTGAGGTACCAACGTACTAAGGAAAGGACCCTCCGTGCCCCCCCAACGTCATGCTGTGATCGAAGATAAAATAGACGTATACCCATCCGAGTCAGCATTTGGCCGCCCTTGAGGTAGAGTTAAATTCGACTGTAGGAGCTACACGGTCCGTTTACCCCGCTATTCTTCGCACAGATCTATAGCACTGACCAGATCAGCTACCTGCAGTTACGGGCGTTCCCGTAGGCAAGTACCCCGGTCGGCGGCTCGAGTCCAGCAGCAGCAACCTATTTCGCATTATTTCGCCCCCCCCCTTCAGTCCAACGCATGCCCCACTCAAATAGTCTTCGTAATGTGATACACCTACAAAGCTCCACTCATTAACTCAGAGGATGGTTAATAAGCTGCAACGCGAGTTGAACACTGTTGTCCCAACTATGCTTCGAGAAATCCTGTAGCGAAGAACGATAGTCTTGGGGCTCTGTTAGATAAACACTCTTGAGCCATTTTGGCATGTGACCCCGTTCCGTACGTTGTCTACTCAATTGGACCGAGGTGACGTTCCTACATAACTACGCACCCAGTACATCAGGGGGAGCAGCAGAGACTGTCGTGGCGAACAATTACTCGAGGTTATGGTCATATGAGGCGAACGTTGAACGACTGTCAAACCACCATTACTCATAATCTGTCGTCACAATAGAGTATTGAACAGCTGAATCACGGGCCGAGGTGAGAGATTGTGCTGTCGCAATCCGCTGTGGACGCAGGGACGGACCTAAACGAGATACACCTAGGGCCTCTTCAGTAATGCGCCAGTGCAACTCCTTCGCTAAGCCGCTAACGACTGCGGCTGTCAGCGGTGTAGCAAATCTCAGAGAGAGTACCGAGAACTGCTTCTGTCGCCCTATCTTCTAGCATGTTCCATCCGTTCCGAAGAGTCTTGTGAGATGATCCCCGGTGCCATAGACGGCGGGAGGTCGTTCTCTTCCTCAGGTGTGACCGAATTAATGGCGCTCCGCACCTGACATCATTGTCCGGTGCGTCATTCCTCAGATTATTGCCTAGTGGTCGAAGACCCATGAGTCAGGAAGAACACCAAGTACGTCCCGACATCCCGCGTCTGAGTCGTCATTTCCCCTATCAGTTACTTTGGTCTCGATAGCTAGTCTCCCGAATTTTCTCTAATGGCTATATCGAGTCCAACCCACTTTTAGGTAGTACCGCTGTCAGGGTGGGTCCTCAAGCTCCAATTCTTGAACCCTACCGAGTTGAGACCATAACGTGTACGGGAACAACCCTATACTAAATTATTAGTTAACGTTGCGGCTTAACCGCCAACAGTACCAGGTTAAATTTAGCCGCGTCAGGGCGTCTTCTGGCCTTACTTAATCCATAGTTTAGTTTACTATCGACTTCTATATCGGTTCTAACGAACATAATAATCGCTAATCGCTGCAGAACTCTAACCTTATCGGATCGAGAGCTACTCCCAGTAAACGCTAGACCCGGATAGCCGCAGAGCTCTGATGGGTCGTCGATACTGAACTAATTGGAGTCGGTTTATCTGCTTTGATAGAGAACCGATGTCGACCTAGGTTACCAGGCTTGGTTATTATCTCCCGTCCGTGTTCTCTTAATCACAATGATTGATGTCTGATCCAGTCAACAGCAGTGAATTCGTTCTGCCGGCGAGAACTGGATTACCTGACAGTCGGCCTACACATATGTTGGATCCGTAGTCGCACCGTCCTGAGCTTGGACCACGCCCTTAGCTCGGTAGGAGGAAAAACCGAGCGCCTTTCAGTCTTCGGCACTAAAAGGAGATTATGTACTTTTACTTATTACAACCGTTTTTAACTTTGATCTGAACCTCCTAGCGACACCACCTAAAGAGTGTCCACTGAGTGGCGGTCCCAACATTACACCGGTCCCTCTATTGACCCTAGTCTGGCCGCCCCGTTTGCGAAGGAAAACAATTGTTTGGAGAAAGCGTATAAATAGCAAAGGAACTGATCTTTGTCGAGCCGGCTCATCTCGGCAACCTCCGGCGACGCGTCCGGTGTAGTAAACTTGGTCTCTTCACAGTCGTTGTCAGAAATCACAATTGCCAACGCAAACAAGATTCTAGATTCATCCGCTACACTTGTGACACTAAAGAGGGTCCAATATAAGTGTTTGCGCTATGGTTACCGTGTGTAGCGCGCATCTAGCGCATTACCTCGTTTAATTCACATTACCCCTAGCATACTCCGTAGAAATTGGTGTTGAACATCATATGAACCTCCGACCCCCATTACAATACTTGCATAGTCTGAGCGTAATTGGCCGTACTTATTGTACACTTGAGATCGATCGGGACCCTTCTAGATGATCAAAATGATAACAGCCAAGCGGCTCAGGATTGACACGCCGAAAATGTAGGTTAAGTGTCAAGCATTGCTTCAATAAGTATTAGGTTGTTACCGACTCGATGCACGTTAATTCACTCTGCCTGTCAACTGCCTGGCGCTTAGGTTGCTTGGTCGCCCTTGTCGTGCATTAAATGAGATCCAATCGCATTCCGTCAAGCCGAGGGGGGGGTGAACAAAATCCGCTTTAGTGTCGTTTAGTGTGCGGTCCTCTAGGAAACGTCCTACGTTACTTGCGAGGAGGGTGAATTTACTAGGTCGCACTGTTCGCCTACAAAGCCCTAGCAAGAGCGTTAAGACTCGCTGAAGGCTTTCCCGACCCACGGTCAATTATCCACGGTTAGAAGCATGAGGAAGGGTCAATTCGCCCTAGTCCTCCCACACACTTAGGCCGATACCGATTAAAATTTACGCGGATTGGGTCAAGTTGCTAAAGCGCCGTCCACGCGAGCCAAGATCTTTCCAGAGATCCCCGGGATCCTGAGAGGAAACTAGGTCTGGCTGCGTGGCTACTAGTAGAGGCTCGATGAATCCGTGTCGATATATTATCTAGGGCAGTGTATGTGAGGTGCCAAGAGTGCACCAACTCTTTACAGAGAGCCACTTATAGTTGTCAAGGCGTGTGGATTTGAACCATGTAACTAAATATAGCTACGCAAGCTTCCTTTGACTTCTTTTAGTATGTATCCTGGTCGCGGGCGCAGTGACGTCTATAAACCTTTCATCTCTCCTCAGAAACCTAGTTTAAGCTTAATTACTACCGATCGCCTTCACTACCTACACGATTAACTCGGAGAAATATGGTTCACATCGTATCTGAGGCTTATCAGACAGATATCTGGGTCAGTGATTGTGACACTACTTCGCCTCATGGGACTAAATAGGTTACACTTGTCTCGTCCGACTTCGCGACCGTCGGTACATTAAAAGCCTACGTGGATGAGGACAGTCGACGCGCGCTTATGATATAACACATCTACAGAGCGGTCCTCCGTACGGACGAGACAACCCAGCTGACGTTACTCGGAACGGAATGTACAATCAGAGCGTTAGTTAAGATCAGCCGGGGAGTTCCATATTGATGGATTGTGCTCTGCGGACGCCTACGTGATGCCGACCATTATGGATTGGCCATTTACAGTATTTCAGGTGTTAGCCATTACCCCCCTAAGTTAGGGTTCAATCGGTCCAACTGGGCCCCTCGAATATTGAACTTTATCCAGACAGGGTACCCATAGTGGGTAGGTGAGTTGAGACTACATTGAACGTCCTCGCATATAAATACGCTGGTTCGGGCTAAGGTTTGATCGGTGAGTTAGTAGACCAAGCCGATTAGTCGTTAATTTTTCCGGATGCCCACGGTTCGCCGGAGCTAGTTTGGACACACTGCACCACTCTTAGTTAGCATCTTGAGGCGATGAGAGTCTCAGGTGTTTCTCTATACGTGGATCGTCGACAGGAATGGACCCGGAGTCCTCTTAGTCGCGTCCCACCATGAGTTTATGAACCGTTAGACTCCAGGCAACGGCTACGTTTTTACAAGGGATCGTTGCTTTATACGCCCCCTAAGCAGGTATCCCGACTGATATTCACATTCCCACAGCACACCGGCTGAGCATAGGTCTTACGGCGGGATATCCTATTTGTTTCCGAGCGGCTTGCCGAACCTCATGATATCGGCTCGGACATAGGAGCACTGTAGATCAGCAACACCAATACTTTAGGTATACGGTCAGGATCGGGCGAGCTAGACTCGGATTGACAGATAAACGCGGATAACGAGCTACCGCTTACTATGACGTCGTGGTCATTCGCGTCAGTCACGGCATGCCAAGTCGTAGGAGGGAGAATTCGAGCGGTATTCGAGGGTGGAAAGACTCGTGGAGCAAAGCTCCGAGCTGAGTAAGATCGGTCCCGGACACCATATCGCATTGTTAAGGTCATACCGCTTTCTTGGGACATTCTCACCGCGTAAGTTTGTGGTCTAGGGCTTTTTTCCTGATTCGGCCCTGGGGTACATAGTGTCCCTGACCCTACAGCTCCTGTTGATCGGACTGCTCTTGCGTTAGTTCTAAGGGGGCGACTCAATGGGCTGAGTGGAGTGTTGAAATCTTCGCGGCGCCGTATAAGACTGGCGTGGATTACTAACTTATGTATGGAGGTAAACAAACCTATAGCGATATGTGCAAGGAGATTAGTGCGCAGAAGAGTCTGGCGGTCGCTGCGAACTGGCTGTCGTTGTCTAGTAGTACAGGGGCTATTGAACTCAACCGCAGCATAAAAGACCCGCCCGTGGGGTGAATCGTAAGCCATTTCACTCGGCGACATGACAGGGGCTGTTGGTCTGGTCAGGCCGTTAGCCAGAGGCCGGATATAGATCCGCTATATGCGACTCGTTTAACTAGGTGCAGCAGTACATTACGTGGCTCTTATACATCTCGACATCGATCTGTTTTGGAGATCTACTCGTTCGGTCATGCGGCGTGCCCGTCGCGGCTGATTGCGCTGACTAGGACTAATTAATTGCACGGTACATCCAAGTTATATATACGTGAATCCTAAAGCAGATCATGGGTGAGGTGGAATGTTGATTGAGCCCGGGTTCGAGATGCATGCGCTCTCAGGGTAAATACAACTTGTATTGGGAGAAACAAATCACTAAGGAGGATATAATTACATAATATAATCGTCGGACGAGCGCCTGCAAATGTCCTACGCGTCTTCAGTCGGGATTCTGTACCTGTCGATAGGTAATGAGGTAGCCAATGTACCGATTCGGGAAAGGGGCGCGCACCTAACTACATGAACGGTTCTCGGTACCAGCGCAGGATCAGCTATCCGTATATTCGCATAAACTTAAAGGACCAGGGGCACTGAGCTGTTCACGATTGCTAGGAGTGGGGTGCCTTGCGATGACAAGAAGAGTGTAATCTGGGTCAGGGGCTCAGCAATGTTAAAGGCCGTCACATGTCATGGCAAGCGGACCTTCGGGGAAATATACCCGTGTGGCAATGTAAACAGTGATTAGTGGCCACTAAACCCTCACTGTTTGTAGCTCACCTCATTTCCTTTATCAAATTAGTGGATGTGGGGAGCTAGCACGCATCCTTCTGAGCTGCATGGCAGAACGTGCGCCCGTCTTACATACTCCGTGGATATATTTCCCAAGCACAATGCCCATCGTGCGCCAAGTGTTACATCTAGACGAAGTCCGCGGATAGGCCCACAGGTCAGGTGGTAAATTAACGCTATCAGCAGCGAGACCCCAATTAGCCAGATCGCGCTATGCGGTCTACTTAGTTCTCGTTCCAAACGCCTTGAATAGGGCTGACTGCAGCGAGTTCGTGTCCTTAATTTTTGGACCGTGTCACTTAACTCATGGGGTAGGCTAGCCCCCATCGAGTCGTCTCCCGGTCGACAAGCAGTACTTCAATCCTGCATAGTGGACCAACTGGCCCCCGTTGGACACGGGGCCCAAAATCTTGTTAGGGGTGTAATGATGGGTCGACGCTACGGTATGAAGTTCTAGTGTGCGCTATGTAACTACTAGGCGTTTTCTGATTGCCCCTGTCTGCAAGTCTCTCAATCGTGCTTATCCGCCTCTCTCTCAGGAATGGATTAGTACGCGGCTGCTGGGTGCAGCACCGATCGTCGTAACACTCAAGTCAGAGGTCGCCTACGCCTGCTTGCTCGCCTAGCAGCGTAACAAAGGACGTTTGGTGTAGGGGAAGCCTGCCGTAGTAGTAGCACTGGGACAATCCGTACACACTCCGTCGGTGTATAACCCGTGCCATATGATGTGGTGGCGCTTAGCCCTGAGTCCACTTATAAGGTGGGCTACTTTTTAGCATAGTGGTCCAAAGCTGCGCCCACTCACGATGAAAGCCCGTTGTCTGTTTCCTTTCCAGGGCGTTCCTCATCCATGGAAAGGCTAAGGTGGATGGGCGTGAAATTTAAAGGTCGCACGACTTCCCTAAATTTTAGATCTTCCTCACCCGTAAGAGCGCTGCAGCCACTCCTAAGTAACGTGAGATTGGGGTGAACCAGGCGATCCGAATTACACGTTGGGGCGTCCAACGGAACCTTCTAAAGATTTCGTTATATCGTCGTGGGGTGACGACCTCGCGGTAGCGCCACAGATAAATGTGTATCACATATGTACCATCCGGTACCGCTGGACGTTATACAGTGGTCTTCCCACAGCTGACTCGAGCTCGTGACACTGCGCGCGCCGACGCCCAAGGTCGCATAGTCGTCAGAGTCCTCAGAGTTATTGTAAATTACTCGACCTTTCTGTTAAGGAGCATAGTATCGGTAAGCAATGGTGTCTACAGTTCCAGCCCGACTAGATACAGGGGCAGCTTCCCATGCGAAAACGTCCGATTTCTCCTAAGGAGTTGCCAGGACCCCTACGGTTCAAGCCATTTGAGCAGACCCTTCCAGGAGTAAATCCGGCGTCGCTAGTTATTGACATTAAATCGGTCCCGTGTGACTTTTTCTCTTCAGCTTCGCTTTCTCTACCGAGGTAGTGATACGTGCCCGCGGCTATGTATAAGCCAGAAACTAGAATGTACTAACATATGTTATGCTCCCTCTCCACCAAGCTGAGTTAGCCTCTGACATGTTAGAGTCCATGACACAGCTCCATGCCTGCGAACCAGCAGAACGCAAGGGGCCCGCGATGCAACAAGCTAGTGGCGGACCCTGGTCATCATACCGCCAGATCAACGGGAAAATTTCCAGGGCTGTTGGAAAAGGGTATGTCACGACAGTTGCCGAACAGCTAACTAAAGTGTCGAAACCGATTTCTCACTCATGAAAATGCCTTAATGGGTGTTGAGCGGATGAAAGGTGCTTCATCGCTAACACCGCCAGGGCGCACCCACATGCGCCATTTTAGTTAGCGACCACGGAGTGGATAGTCGAGATGCATCACGAGCGTTTCAGGAGATGGCTCTTATGTTCAAAACCCCTCATCGCAATAGAAGGTGAATTCTAGCCTGAGCCTAATTCCAAAAGCGACTGGTTACGTCAGTGTCCTAGTGCGAGCTGATCATGCGATGATTTCGTCGAGTTACAGCGGGAGGTCTCGCCCGATCTTCATTTGGAAGCCTATCCTCATTCGTAAAGTTGGACCCTATGGCGTGTCTCACATAATTACGATAGACAGAAACGGCTAGCATGGCGCCTGGAGACGCCCAGCATAGGCTTTGAGTTTCTGCCTATTTTCTCGCGAGAATCAAGCAGACGTCGTCTTCCACGCGCCCTCTGAGAGCACAGATTCAAGTTATGCTTCCGCTCTCGTCGAGCAGGGGTCGGCCGAACGTGAGATAGCCTCGATGACGACCGAGAGGACCCGGCTTCGGAAAGCGCAACTCAGGATCCATGCAGCTCGCTCTCTAAAGTTAGCTTATCTAAGGGATAAACATGCTACAAATTCGACTTATCGCCCTCTCACGAGGCTTTTATAGCTCCTCGGAGTGCTTGTCATCTGACAGACTATGTGCTTTCATTCTGGGAGCCTAGAGGGGCAGTTCTACCTGGTTTTGAATGCAAAGTGGGCAACCGTGGTTAATTCTCGACCACCTCAAATGAAACCGTGACCATTTTAGCTAGAAGTGCCAGGCGCAGAGGGGGGAGCCATTCCTGTCCCCGACACCTGTTAAAGAGAGGGGGAGGTTCAGAGCCTCTTCGGGGTCTCGTTTTACCAGCAACATTTTCACTATATGACAGTCTCTCCTCGAACCATCGTGCACTTAGCGAACCTGAACACTTAATTTAATGCCTCCGAGGATGAAAGGGCGACGTTAGTAATGCGAATCGGCTTAGGATTGGTCACGCAGAGAAATCGACGTCTACAGTGAGACGTATCATTGGGTTACTGATTATCTTTGTGCGGACGTATCTGGTCCCCTTCTAAGATTGACTCGTGGAACCGGCTGATGTAGTGAGGATGACTTGAGCTGCGCGGCGCCTTGAAGAAAGCAGAACCTGCGACTTGACCTCAGACGCACCAGAAAGGCTTGTAGGTCGTGGCAAAGTTGCATTCCTGTGATGCGCCCCTCGCCTGAGCGTGCGCGCTGATCTTTCGGTATAATGCGGCAGGACTTTTTCAGATACTTCGAGACCCATGTGCGGGGGGATCAGAAAGCACGTTCCGGTAACAGGGGAAATATGGAGCCCCGCCTGGATGTTAAAGACCCTTGAAGGTGAAATTCCACTGGAAAGCCAGCGCTTTATATCGTGTTCATCCGAAAGAAAGATAGCATAGGTTCGGGGTGGTCTATGTCGTAGCTGCCGATCGGGTACCACTTTTAGTTGTGCTACTGCCGCGATACTTGAGCTCACACCGACGAATTCTTCATAGAAGGATGGCATTCACCTCGGCAGCTGAGCTGCTGCCGCATTGCCGCTGCCGGTTGCGAGTACGCTCCGTTACACTGCTAGCGTCTTCGTAAGGTGAGGACAAGTTTAGGTCCGCAATACCCCCTAGACCTCTATACGGTAGTCTGTATGCCTGGGCCCGTGACCCCGATCTCCGAAACATAGGGAAGCCTATCACATATCGCCTACAGTACTGTTCGCGCCCCTCCATTCTTAGATTTGGAGGTCAATCGGAATTGAGAATACTCGAGACGCATCGTAGAGATATCATGTTCGGGTATGAGACGACATCATAGCGTCCAGTACTCTATACCTGCCACACAGGCCAAGATTACTACGCGCGGTCCGGTGGTGTCCACCAAAGGTACAGTCGATGAGCGGAGCCGATGCCTACCCGGCTAAATAACCGTTAACCACCGACCTTGAGCTGCGGTGTTACCCATAGAATAGTATAGTCGCACGGAACGACCGCCAAACGTCCGGCCCACACTCTAAAATGAATAATAGGCTGAGGTTAAATTCTCGTCTGATCCAATCGATACTTCAAAAATGCAGGTTTAGTACTCATCCTGTTGGTCCTGACGCGCCCCGGCAGAGAGCATACGGGAGCTAGTACTTATCTGATGGTAAGATGGTTCTCTAGCCGGTACAGTATGCAGATGTTCCGTACTGTACCGAGCGAAAACGGTGCAGCGTAACGCCCTAACGTTGTCTGAGAAGACTGCGAACTGTCTGGATGCTTGCTCGAACGTCACTAGT
		</sequence>
    <sequence><taxon idref="Location_3_3_1|26.543151511813054"/>
			CGACTAGAAAGGCCCGTGCTGCCTAGATATAGCCGTTATGAGTCCTCCCTTTACAATATTGTGCCAACCGAATAATCGGATAGGATGCGAACAGGACGACGTCGCCAAAATTTAGCTTGCCATACAGCGACATTTTTGCCAATCGCTAATGTATCTGTTTGGCGGGGAGTGCATTCACATGCAAGTCCGTGTGAGTGACAAGGCCCACTCACCAGGAGGCGGGCGCTTAAACAGGACCCGTGAGTGAATGATTTAAGTCATGGGTTAAGATTGGTCAGAGTTCAGGTATCACAAACTGAGACTATTAGTTGCTTAATTGCTTCGAACCAAGTCTCCGGTGCGCTCTGCCACTCATACGGACCGAGTGTTGTTATTAACTCATAGCAGAAAAATAAGTCATAGCTCAGGTAAAGCACGAACGAGATTATTGCAAGTGTTTTTCTCAGTACACTCAGTCCTTTTGCATCTCACTTGCCACGTGCAATGGGAACGCAGAGATGACAATTCAATCGATGCATGGACACTGGTCGTCAGATTACTAGCGAAGGGTAGAGGAGCCCCCAGCGCAATTGCGTCCCACAGCTGGGTTCCTAGAACGGCATTTAGTGACTCACTCTTGATTGTTTCTGGCTTGTCGTATACCGCGGGAAAGGGGTGTTAGAGCTCATAACTGGCCTTCGACTATTCCTCTCCCTTTCAAGGACAGGGAATCTCAAAGAATTATGGCCACAATACTAGTTTGTCCGAAAAGACGCATGTGGCATCAGCTTGTTGAATGGGATGTATTCCCATCTGCCTAACCGCAGCCCCAGGCCGTGAGCAGGACAGTTAGCGCGTGCCAGCGTATGCCTTGTTGATGTGGCGCCGAGTGCCGACTCTTAATATGCTCTGTCCCCAACCGTAATATGTCGCCGGTATATATTTCCCTTGTGATAATTGATTCATAGTCGTGCCCTTCATCGGCGGCGGTTGTGAGCTGAGCGGCAAGTCTCAGTAATTAAACGGACCGGGCGATCTCTCGTAGGCTGACCTTGTTGAGTATCTTGATTCGTCTATGCAAGGTCAGAGAGGATACGCGAATTGTATTATCCGAGCTAGGATAACAGTGACACCTGTCCGAGGCGATGTGGTCGAGGCCGACATAGGTCGATTATTACACGGTCCGTTATGCTGGCACTGCCGGGGGAGCAGCTCCAGCTGCCTGTATTGTTAACCAGCACGACAAAACATGGACCTGAAAGATACCCTCCGGATACAGCTGCCAGTTGTTTGATATGCTTAGGAAAATATAAGGCACCGCCCTTACGTGAAAGATTCGCTCAGCCTGAATTCTTTAGCCACGGACGGTCGGTTGACCCTTATAAGGTTCATTGAGTAAAGTAGGCAGAACACCTAGAGGTACGCAACAAAGGATTTTACTCGGCGGCCGAACGGGAGGGAGGGAAGCCAGTCTAAAAACGCAGTAGGACCCATCCTGAACGCGTAAAATATTTCATACTCTTCACTGGTCTCAACGAATCGAGCAAGGAGCAGCGTGCGTACTGGACAAAAGTTCCTCCTCGAACTTCGGCGGGATGTACCTCGGTCAAAGCCCCTGACCCTCCGCGGCTCCTTGGCAAGGCAGCCATTTTGTTCACCCGTATGTAAGACGTTCAGCTACTGACTGGAGAGTAGATTCTGGCGCGATCATAGGACTAGGACGACCGCAAGTCACGCTGGTAGAGACGAATTTATGGAAAGACGACCCGGCCAGCACACCCATGGTTAAGGGGCGTTGCCCTATGACACACTCTGGGAAAGAGGACAACTGGTCGCACGATTCATACTGACCGATTCAACACCCTAGGGGCGGAATAATACAAACAGGGTCAGGGCTATTCCCGGGCGCCGACAGAACCAGGCGACACGTGTCCTGTATAACGTGCGGGGTTGTTGGAATATGCGTGACTTTGGTCGGCCAGCTGGCGAAGCGTGTAAGAGTATCTCCGTTGCAGTCAAAGCTATTTGGCCGGGGTCGGGTTAGGAAGCACGACGCCGTCAGCGCATCGTGCCTGTCGCACGTCATATCACGTCCTAAGAGTACCGTCCCTATAGCGAACCAACGGGACCATGACCCTGATTGGCGACCTACCCATGACGGAGTCTACCGCACGTAGACAACTTGGAAGATCTTGGAACGATGATTGTTTGGCACTTGGTGTTCCGGCGGCCCGTCGGAATGCCTCCCCTTCGATCCTTAGATGGCACCCTTGACACCACCCCTAAAAGACCAAAATATATGACAAAACCTCGTGCCAAAACAGCTTCTCTTCGGTAGTATTATAGGTAGGGTTGCTGTATCGAGATAGCCAGTATTTCAGGTCTTAGTCATTCTCGGAGAGAGGCGCCGGGAATGAACCCCATAAGGGTAAAAGCCACCCTCGACCCAATTCGTTATAGCAATTACTCAAATGTATCACATTTGTATTAGGCGAGGAATATGCGGCTCCCCGGTACAGCCTTCTGCTCCTACGTTCACAAAATGACTAGATCTCGGGATAGGCCATAACAGACCTCTAGGGCATTGAACTCGTCGAAGGCGACATTCTCACTTGTAACGTTTCGCCGATCTGGGGGGAATTTCCGGGACTTGCACGCCAACCGTGAAACTGATACCCCGCGCTGATAACACGCAGTCCACCGGGATAGCGTAACACGTCGCCACGTAGCCGGCTTCTAGATTGACGCCCGACTTATGCGTCAGATCCGAGCGCACACGATTGATATAGTGGAGCCGTTAGGGACTGAATAGAATCACATATTTAAGCTCCTATCTGCCGAGCTGCCCCTGTTTCGAGTAAACGAATGGGCCGTGGGGTTCGATAGGAGTAACGATTAAGTGACGGAAAAAGGAGCATTCTCGAGGTTGCTTACCGCAAGGCACCCATTGAAGACCACTTTCAAGCGGGGAAAGACGCATCGTGGAGAGTAAGCAACAAGGTAAAAGTTGGCTGTGCTCGCGGTTGATCAACGTTAATGCAGCTGTAATCGGTAGTCCGCTTTTCGCATATTCAGTACGTAACTATAACCTGTCGATCGCCTATCTTGTATGTGTGGAACCCATACGCCGAGTCCATTCACACACCATGACTATGACCACGTTCTACGTAAGGGAGCCGCATTCACCCAAACCGGTTGAGTCCTTCGACAGCGATTACATGTTTAACCGGGCTTGTGCCGCGGTCGTTACCCCTGACATTGTTGACACTCCTACTTCTGTTGCGCTACCCACCTGACTTTAGCTCCTCCTCAACGCGCGTGAATGAAAGTAGGAGCTAATTAGTAGCGACCCCACCCGGCCTGTCACACATATTTATCAATCGGCATACGTACTTAGAGCAGGCGTGCTTCGAACGCCGTATTATCGGGTTGCCACTTCCCGATAGCTCCACTACAAATATCCATTAGAACCATCGACTATCTAATGTACTGGCACTCCGGGCCGCGAGGGACGTGTTTATAGTTGGGCAAACAACAAGGACGCGATTACCCCAAGATTCGGATAGGATCCTATCACCAATGCCTAAGCGGAATGGTATTCTACAACTTCATCCGTGATTTCTGTTGCTTCTGTCATCCACGCCAAGGATATCGAATCCGTTTTCGTTCTCATCAGGCTACAACCAATATTCCACATATTAAGCATGGACGACCGTAATTCACTACAGTTCCAACCAGGGTAAGGATCATCAGGACACCAACGAAGCCCCGGTCCCACACGCAATCATGTAGTCATCACCTCTCTACGACGCCAATATGATTCAGGGTAAAATCGGCTTTAGGAAGTTGCGCGAAATATTTGGTCGGGAATGCACCCTATATTTCTTCCCCTTGTAGTAAGAATAGTTGCTAATAAGTTAAGACCAAGATTCGCTAGAGACTGTACGACAACGACTGGCGATGTATCAATCCCTGAGGCATAAACTGGAAAGGATTGCTTTAATGCGGCATTAGACATATTGGAGCATCATTTGTCAAGAAACGGTCTAAGGGCTTACCCCAGCGACGACCGGACAGGTCTCGAGCCCTCCGGTCCTCAGAGCAGAGGGTATCTGAGAGGCATCCATTCGACCTGGAAATTTCCTGTATTGATTGGGGTCCTGGCCTGTTCGGGTGGCTAGAAAGAATGCTAACGTGCTACGTGAGGCGACAGCAGTGTACCGACTTCATAAGGCAAGCCGTGATGCAGTATACCCTGGACCTTCGTTGCATGAGCGCCTTCACGGCTGACTCTGAAATCGCAAAGCCCGGCCGCAATTGGTGCTAGCTTTCCATATTGCCTGGGGTAAGGACAATCAGCAAAATACAGCAAAGGTAACACGACCCATAGGTAATCCGCATTTCATATCACGAAGATCAAATTGAACACCGTGGTGATCCGGACACTAATAGTGGTAGTCCCGGTCGCACATACTAGGGCCGTTAGTTGTGAGGTACCAACTTACTAAGGAAAGGACCCTCCGTGCCCCCCCAACGTCATGCTGTGATCGAAGATAAAATAGACGTATACTCATCCGAGTCAGCATTTGGCCGCCCTTGAGGTAGAGTTAAATTCGACTGTAGGAGCTACACGGTCCGTTTACCCCGCTATTCTTCGCACAGATCTATAGCACTGACCAGATCAGCTACCTGCAGTTACGGGCGTTCCCGTAGGCAAGTACCCCGGTCGGCGTCTCGAGTCCAGCAGCAGCAACCTACTTCGCATTATTTCGCCCCCCCCCTTCAGTCCAACGCATGCCCCACTCAAATAGTCTTCGTAATGTGATACACCTACAAAGCTCCACACATTAACTCAGAGGATGGTTAATAAGCTGCAACGCGAGTTGAACACTGTTGTCCCAACTATGCTTCGAGAAATCCTGTAGCGAAGAACGATAGTCTTGGGGCTCTGTTAGATAAACACTCCTGAGCCATTTTGGCATGTGACCCCGTTCCGTACGTTGTCTACTCGATTGGACCGAGGTGACGTTCCTACATAACTACGCACCCAGTACATCAGGGGGAGCAGCAGAGACTGTCGTGGCGAACAATTACTCGAGGTTAGGGTCATATGAGGCGAACGTTGAACGACTGTCAAACTACCATTACTCATAATCTGTCGTCACAATAGAGTATTGAACAGCTGAATCACGGGCCGAGGTGAGAGATTGTGCTGTCGCAATCCGCTGTGGACGCAGGGACGGACCTAAACGAGATACACCTAGGGCCTCTTCAGTAATGCGCCAGTGCAACTCCTTCGCTAAGCCGCTAACGACTGCGGCTGTCATCGGTGTAGCTAATCTCAGAGAGAGTACCGAGAACTGCTTCTGTCGCCCTATCTTCTAGCATGTTCCATCCGTTCCGAAGAGTCTTGTGAGATGATCCCCGGTGCCATAGACGGCGGGAGGTCGTTCTCTTCCTCAGGTGTGACCTAATTAATGGCGCTCCGCACCTGACATCATTGTCCGGTGCGTTATTCCTCAGATTATTGCCTAGTGGTCGAAGACCCATGAGTCAGGAAGAACACCAAGTACGTCCCGACATCCCGCGTCTGAGTCGTCATTTCCCCTATCAGTAACTTTGGTCTCGATAGCTAGTCTCCCGAATCTTCTCTAATGGCTATATCGAGTCCAACCCACTTTTAGATAGTACCGCTGTCAGGGTGGGTCCTCAACCTCCAATTCTTGAACCCTACCGAGTTGAGACCATAACGTGTACGGGAACAACCTTATACTAAATTATTAGTTAACGTTGCGGCTTAACCGCCAACAGTACCAGGTTAAATTTAGCCGCGTCAGGGCGTCTTCTGGCCTTACCTAATCCATAGTTTAGTTTACTATCGACTTCTATATCGGTTCTAACGAACATAATAATCGCTAATCGCTGCAGAACTCTAACCTTATCGGATCGAGAGCTACTCCCAGTAAACACTAGACCCGGATAGCCGCAGAGCTCTGATGGGTCGTCGATACTGAACTAATGGGAGTCGGTTTATCTGCTTTTATAGAGAACCGATGTCGACCTAGGTTACCAGGCTTGGTTATTATCTCCCGTCCGTGTACTCTTAATCACAATGATTGATGTCTGATCCAGTCAACAGCAGCGAATTCGTTCTGCCGGCGAGAACTGGATTACCTGACAGTCGGCCTACACATATGTTGGATCCGTAGTCGCACCGTCCTGAGCTTGGACCACGCCCTTAGCTCGGTGGGAGGAAAAACCGAGCGCCTTTCAGTCTTCGGCACTAAAAGGGGATTATGTACTTTTACTTATTACAACCGTTTTTAACTTTGATCTGAACCTCCTACCGACACCACCTAAAGAGTGTCCACTGAGTGGCGGTCCCAACATTACACCGGTCCCTCTATTGATCCTAGTCTGGCCGCCCCGTTTGCGAAGGAAAATAATTGTTTGGAGAAAGCGTATAAATAGCAAAGGAACTGATCTTTGTCGAGCCGGCTCATCTCGGCAACTTCCGGCGACGCATCCGGTGTAGTAAACTTGGTCTCTTCACAGTCGTTGTCAGAAATCACAATTGCCAACGCCAACAAGATTCTAGATTCATCCGCTACACTTGTGACACTAAATAGGGTCCAATATAAGTGTTTGCGCTATGGTTACCGTGTGTAGCGCGCATCTAGCGCATTACCTCGTTTAATTCACATTACCCCTAGCATACTCCGTAGAAATTGGTGTTGAACATCATATGAACCTCCGACCCCCATTACAATACTTGCATAGTCTGAGCGTAATTGGCCGTAGTTATTGTATACTTGAGATCGATCGGGACCCTTCTAGATAATCAAAATGATAACGGCCAAGCGGCTCAGGATTGACACGCCGAAAATGTAGGTTGAGTGTCAAGCATTGCTTCAATAAGTATTAGGTTGTTACCGACTCGATGCACGTTAATTCACTCTGCCTGCCAACTGCCTGGCGCTTAGGTTGCTTGGTCGCCCTTGTCGTGCATCAAATGAGATCCAATCGCATTCCGTCAAGCCGAGGGGGGGGTGAACAAAATCCGCTTTAGTGTCGTTTAGTGTGCGGTCCTCTAGGAAACGTCCTTCGTTACTTGCGAGGAGGGTGAATTTACTAGGTCGCACTGTTCGCCTACAAAGCCCTAGCAAGAGCGTTAAGACTCGCCGAAGGCTTTCCCGACCCACGGTCAATTATCCACGGTTAGAAGCATGAGGAAGGGTCGATTCGCCCTAGTCCTCCCACACACTTAGGCCGATACCGATTAAAATTTACGCGGATTGGGTCAGCTTGCTAAAGCGCCGTCCACGCGAGCCAAGATCTTTCCAGAGATCCCCGGGATCCTGAGAGGAAACTAGGTCTGGCTGCGTGGCTACTAGTTGGGGCTCGAGGAATCCGTGTCGATATATTATCTAGGGCAGTGTACGTGACGTGCCAAGAGTGCACCAACTCTTTACAGAGAGCCACTTATAGTTGTCAAGGCGTGTGAATTTGAACCATGTAACTAAATATAGCTACGCAAGCTTCCTTTGACTTCTTTTAGTATGTATCCTGGTCGCGGGCGCAGTGACGTGTATAAACCTTTCATCTCTCCTCAGAAACCTAGTTTAAGCTTAATTACTACCGATCGCCTTCACTACCTACACGATTAACTCGGAGAAATATGATTCACATCGTATCTGAGGCTTAGCAAACAGATATCTGGGTCAGTGATTGTGATAATACTTCGCCTCATGGGACTAAATTGGTTACACTTGTCTCGTCCGACTTCGCGACCGTCGGTACATTAAAAGCCTACGTGGATGAGGACAGTCGACGCGCGCTTATGATATAACACATCTACAGAGCGGTCCTCCGTACGGACGAGACAACCCAGCTAACGTTACTCGGAACGGAATGTACAATCAGAGCGTTAGTTAAGATCAGCCGGGGAGTTCCATATTGATGGATTGTGCTCTGCGGACGCCTACGTGATGCCGGCCATTATGGATTGGCCATTTACAGTGTCTCAGGTGTTAGCCATTACCCCCCTAAGTTAGGGTTCAATCGGTCCAACTGGGCCCCTCGAATATTGAACTTTATCCAGACAGGGTACCCATAGTGGGTAGGCGAGTTGAGACTACATTGAACGCCCTCGCATATAAATACGCTGGTTCGGGCTAAGGTTTGATCGGTGGGTTAGTAGACCAAGCCGATTAGTCGTTACTTTTTCCGGATGCCCACGGTTCGCCGGAGCTAGTTTGGACACACTGCACCACCCTTAGTTAGCATCTTGAGGCGATGAGAGTCTCAGGTGTTTCTCTATACGTGGATCGTCGACAGGAATGGACCCAGAGTCTTCTTAGTCGCGTCCCACCATGAGTTTATGAACCGTTAGACTCCAGGCAACGGCCACGTTTTTACAAGGGATCGTTGCTTTATACGCCCCCTAAGCAGGTATCCCGACTGATATTCACATTCCCACAGCACACCGGCTGAGCATAGGTCTTACGGCGGGATATCCTATTTGTTTCCGAGCGGCTTGCCGAACCTCATGATATCGGCTCGGACATAGGAGCACTATAGATGAGCAACACCAATACTTTAGGTATACGGTCAGGATCGGGCGAGCTAGACTCGGATTGACAGATAAACGCGGATAACGAGCTACCGCTTACTATGACGTCGTGGTCATTCGCGTCAGTCACGGCATGCCAAGTCGTAGAAGGGAGAATTCGAGCGGTATTCGAGGGTGGAAAGACTCGTGGAGCAAAGCTCCGAGCTGAGTAAGATCGGTCCCGGACACCATATCGCATTGTTAAGGTCATACCGCTTTCTTGGGACGTTCTCACCGCGTAAGTTTGTGGTCTAGGGCTTTTTTCCTGATTCGGCCCTGGGGTACATAGTGTCCCTGACCCTACAGCTCCTGTTGATCGGACTGCTCTTGCGTTAGTTCTAAGGGGGCGACTCAATGAGCTGAGTGGAGTGTTGAAATCTTCGCGGCGCCGTGTAAGACTGGCGTGGATTACTAACTTATGTATGGAGGTAAACAAACCTATAACGATATGTGCAAGGAGATTAGTGCGCAGAAGAGTCTGGCGGTCGCTGCGAACTGGCTGTCGTTGTCTAGTAGTACAGCGGCTATTGAACTCAACCGCAGCATAAAAGACCCGCCCGTGGGGTGAATCGTAAGCCATTTCACTCGGCGCCATGACAGGGGCTGTTGGTCTGGTCAGGCCGTTAGCCAGAGGCCGGATATAGATCCGCTATATGCGACTCGTTTAACTAGGTGCAGCAGTACATTACGTGGCTCTTATACATCTCGACATCGATCTGTTTTGGAGATCTACTCGTTCGGTCATGCGGCGTGCACGTCGCGGCTGATTGCGCTGACTAGGACTAATTAATTGCACGGTACATCCAAGTTATATATACGTGAATCCTAAAGCAGATCATGGGTGAGGTGGAATGTTGATTGAGCCCGGGTTCGAGATGCATGCGCTCTCAGGGTAAATACAACTTGTATTGGGAGAAACAAATCACTAAGGAGGATATAATTACATAATATAATCGTCGGACCAGCGCCTGCAAATGTCCTACGCGTCTTCAGTCGGGATTCTGTACCTGTCGATAGGTAATGAGGTAGCCAATGTACCGATTCGGGAAAGGGGCGCGCCCCTAACTACATGAACGGTTCTCGGTACCAGCGCAGGATCAGCTATCCGTATATTCGCATAAACTTAAAGGACCAGGGGCACTGAGCTGTTCAGGATTGCTAGGAGTGGGGTGCCTTGCGATGACAAGAAGAGTGTAATCTGGGTCAGGGGCTCAGCAATGTTAAAGGCCGTCACGTGTCATGGCAAGCGGACCTTCGGGGAAATATACCCGTGTGGCAATGTAAACAGTGATTAGTGGCTACTAAACCCTCACTGTTTGTAGCTCACCTCATTTCCTTTATCAAATTAGTGGATGTGGGGAGCTAGCACGCATCCTTCTGAGCTGCATGGCAGAACGTGCGCCCGTCTTACATACTCCGTGGATATATTTCCCAAGCACAATGCCCATCGTGCGCCAAGTGTTACATCTAGACGAAGTCCGCGGATAGACCCACAGGTCAGGTGGTAAATTAACGCTATCAGCAGCGAGACCCCAATTAGCCAGATCGCGCTATGCGGTCTACTTAGTTCTCGTTACAAACGCCTTGAATAGGGCTGACTGCAGCGAGTTCGTGTCCTTAATTTTTGGACTGTGTCACTTAACTCATGGAGTAGGCTGGCCCCCATCGAGTCGTCTCCCGGTCGACAAGCAGTACTTCAATCCTGCATAGTGGACCAACTGGCCCCCGTTGGACACGGGGCCCAAAATCTTGTTAGGGGTGTAATGATGGGTCGACGCTACGGTATGAAGTTCCAGTGTGCGCTCTGTAACTACTAGGCATTTTCTGATTGCCCCTGTCTGCAAGTCTCTCAATCGTGCTTATTCGCCTCTCTCTCAGGAATGGATTAGTACACGGCTGCTGGGTGCAGCACCGATCGTCGTAACACTCAAGTCAGAGGTGGCCTACGCCTGCTTGCTCGCCTAGCAGCGTAACAAAGGACGTTTGGTGTAGGGGAAGCCTGCCGTAGTAGTAGCACTGGGACAATCCGTACACACTCCGTCGGTGTATAACCCATGCCATATGATGTGGTGGCGCTTAGCCCTGAGTCCACTTATAAGGTGGGCTACTTTTTAGCAAAGTGGTCCAAAGCTGCGCCCACTCACGATGAAAGCCCGTTGTCTGTTTCCTTTCCAGGGCGTTCCTCATCCATGGAAAGGCTAAGGTGGATGGGCGTGAAATTTAAAGGTCGCACGACTTCCCTAGATTTTAGATCTTCCTCACCCGTAAGAGCGCTGCAGCCACTCCTAAGTAACGTGAGATTGGGGTGAACCAGGCGATCCGAATTACACGTTGGGGCGTCCAACGGAACCTTCTAAAGATTTCGTTATATCGTCGTGGGGTGACGACTTCGCGGTAGCGCCACAGATAAATGTGTATCACATATGTACCGTCCGGTACCGCTGGTCGTTATACAGTGGTCTTCCCACAGCTGACTCGAGCTCGTGACACTGCGCGCGCCGACGCCCAAGGTCGCATAGTCGTCAGAGTCCTCAGAGTTATTGTAAATTACTCGACCTTTCTGTTAAGGAGCATAGTATCGGTCAGCAATGGTGTCTACAGTTCCAGCCCGACTAGATACAGGGGCAGCTTCCCATGCGAAAACGTCCGATTTCTCCTAAGGAGTTGCCAGGACCCCTACGGTTCAAGCCATTTGAGCAGACCCTTCCAGGAGTAAATCCGACGTCGCTAGTTATTGACATTAAATCGGTCCCGTGTGACTTTTTCTCTTCAGCTTCGCTTTCTCTACCGAGGTAGTGATACGTGCCCGCGGCTATGTATAAGCCAGAAACTAGAATGTACTAACATATGTTATGCTCCCTCTCCACCAAGCTGAGTTAGCCTATGACATGTTAGAGTCCATGACACAGCTCCATGCCTGCGAACCAGCAGAACGCAAGGTGCCCGCGATGCAACAAGCTAGTGGCGGACCCTGGTCATCATACCGCCAGATCAACGGGAAAATTTCCAGGGCTGTTGGAAAAGGGTATGTCACGACAGTTGCCGAACAGCTAACTAAAGTGTCGAAACCGATTTCTCACTCATGAAAATGCCTTAATGGGTGTTGAGCGGATGAAAGGTGCTTCATCGCTAACACCGCCAGGGCGCACCCACATGCGCCATTTTAGTTAGCGACCACGGAGTGGATAGTCGAGATGCATCACGAGCGTTTCAGGAGATGGCTCTTATGTTCAAAACCCCTCATCGCAATAGAAGGTGAATTCTAGCCTGAGCCTAATTCCAAAAGCGACTGGTTACGTAAGTGTCGTAGTGCGAGCTGATCATGCGATGATTTCGTCGAGTTACAGCGGGAGGTCTCGCCCGATCTTCATTTGGAAGCCTATCCTCATTCGTAAAGTTGGACCCTATGGCGTGTCTCATATAATTACGATAGACAGAAACATCTAGCATGGCGCCTGGAGACGCCCAGCATAGGCTTTGAGTTTTTGCCTATTTTCTCGCGAGAATCAAGCAGACGTCGTCTTCCACGCGCTCTCTGAGTGCACAGATTCAAGTTATGCTTACGCTCTCGTCGAGCAGGGGTCGGCCGAACGTGAGATAGCCTCGATGACGACCGAGAGGACCCGGCTTCGGAAAGAGCAACTCAGGATCCATGCAGCTCGCTCTCTAAAGTTAGCTTATCTAAGGGATAAACATGCTACAAATTCGACTTATCGCCCTCTCACGAGGCTTTTATACCTCCTCGGAGTGCTTGTCATCTGACAGACTATGTGCTTTCATTCTGGGAGCCTAGAGGGGCAGTTCTACCTGGTTTTGAATGCATAGTGGGCAACCGTGGTTAATTCTCTACCACCTCAAATGAAACCGTGACCATTTTAGCTAGAAGTGCCAGGCGCAGAGGGGGGAGTCATTCCTGTCCCCGACACCTGTTACAGAGAGGGGGAGGTTCAGAGCCTCTTCGGGGTCTCGTTTTACGAGCAACAGTTTCACTATATGACAGTCTCTCCTCGAACCATCGTGCACTTAGCGAACCTGAACACTTAATTTAATGCCTCCGAGGATGAAAGGGCGACGTTAGTAATGCGAACCGGCTTAGGATTGGTCACGCAGAGAAATCGACGTCTACAGTGAGACGTATCATTGGGTTACTGATTATCTTTGTGCGGACGTATCTGGTCCCCTTCTAAGATTGACTCGTGGAACCGGCTGATGTAGTGAGGATGACTTGAGCTGCGCGGCGCCTTGAAGAAAGCAGAACCTGCGACTTGACCTCAGACGCACCAGAAAGGCTTGTAGGTAGTGGCAAAGTTGCATTCCTGTGATGCGCCCCTCGCCTGAGCGTGCGCGCTGATCTTTCGGTATCATGCGGCAGGATTTTTTTAGATACTTCGAGACCCATGTGCGGGGGGATCAGAAAGCACGTCCCGGTAACAGGGGAAATATGGAGCCCCGCCTGGATGTTAAAGACCCTTGAAGGTGAAATTCCAGTGGAAAGCCAGCGCTTTATATCGTGTCCATACGAAAGAAAGATAGCATAGGTTCGGGGTGGTCTATGTCGTAGCCGCCGATCAGGTACCACTTTTAGTTGTGCTACTGCCGCGATACTTGAGCTCACACCGACGAATTCTTCATAGAAGGATGGCATTCACCTCGGCAGCTGAGCTGCTGCCGCATTGCCGCTGTCGGTTGCGAGTACGCTCCGTTACACTGCTAGCGTCTTCGTAAGGTGAGGACAAGTTCAGGTCCGCAATACCCCCTAGACCTCTATACGGTAGCCTGTATGCTTGGGCTCGTGACCCCGATCTCCGAAACATAGGGGAGCCTATCACATATCGCCCACAGTACTGTTCGCGCCCCTCCATTCTTAGATTTGGAGGTCAATCGGAATTGAGAATACTCGAGACGCATCGTAGATATATCATGTTCGGGTATGAGACGACATCATAGCGTCCAGTACTCTATACCTGCCACACAGGCCAAGATTACTACGCGCGGTCCGGTGGGGTCCACCAAAGGTACAGTCGATGAGCGGAGCCGATGCCTACCCGGCTAAATAACCGTTAACCACCGACCTTGAGCTGCGGTGTTACCCATAGAATCGTATAGTCGCCCGGAACGACCGCCAAACGTCCGGCCCACACTCTAAAATGAATAATAGGCTGAGGTCAAATTCTCGTCTGATCCAATCGATACTTCAAAAATGCAGGTTTAGTACTCATCCTGTTGGTCCTGACGCGCCCCGGCAGAGAGCATACGGGAGCTAGTACTTATCTGATGGTAAGATGGTTCTCTAGCCGGTACAGTATGCAGATGTTCCGTACTGAACCGAGCGAAAACGGTGCAGCGTAACGCCCTAACCTTGTCTGAGAAGACTGCGAACTGTCTGGATGCTTGCTCGAACGTCACTAGT
		</sequence>
    <sequence><taxon idref="Location_4_2_0|33.82979315377469"/>
			GGACTAGAAAGGCCCGTGCTGCCTAGATATAGCCGTTATGAGTCCTCCCTTTACAATATTGTGCCAACCGAATAATCGGGTAGGATGCGAACAGGACGACGTCGCCAAAATTTAGCTTGCCATACAGCGACATTTTTGCCAATCGCTAATGTATCTGTTTGGGGGGGAGTGCATTCACATGCAAGTCCGTGTGAGTGACAAGGCCCACTCACCAGGAGGCGGGCGCTTAAACAGGACCCGTGAGTGAATGATTTAAGTCATGGGTTAAGATTGGTCAGAGTTCAGGTATCACAAACTGAGACTATTAGTTGCTTAATTGCTTCGAACCAAGTCTCCGGTGCGCTCTGCCACTCATACGGACCGAGTGTTGTTATTAACTCATAGCAGAAAAATAAGTCATAGCTCAGGTAAAGCACGAACGAGATTATTGCAAGTGTTTTTCTCAGTACACTCAGTCCTTTTGCATTTCACTTGCCACGTGCAATGGGAACGCAGAGATGACAATTCAATCGATGCATGGACACTGGTCGTCAGACTACTAGCGAAGGGTAGAGGAGCCCCCAGCGCAATTGCGTCCCACAGCTGGGTTCCTAGAACGGCATTTAGTGACTCACTCTTGATTGTTTCTGGCTTGTCGTATACCGCGGGAAAGGGGTGTTAGAGCTCATAACTGGCCTTCGACTATTCCTCTCTCTTTCAAGGACAGGGAATCTCAAAGAATTATGGCCACAATACTAGTTTGTCCGAAAAGACGCATGTGGCATCAGCTTGTTGAATGGGATGTATTCCCATCTGCCTAACCGCAGCCCCAGGCCGTGAGCAGGACAGTTAGCGCGTGCCAGCGTATGCCTTGTTGATGTGGCGCCGAGTGCCGACTCTTAATATGCTCTGTCCCCAACCGTAATATGTCGCCGGTATATATTTCCCTTGTGATAATTGATTCATAGTCGTGCCCTTCGTCGGCGGCGGTTGTGAGCTGAGCGGCAAGTCTCAGTAATTAAACGGACCGGGGGATCTCTCGTAGGCTGACCTTGTTGAGTATCTTGATTCGTCTATGCAAGGTCAGAGAGGATGCGCGAATTGTATTATCCGAGCTAGGATGACAGTGACACCTGTCCGAGGCGATGTGGTCGAGGCCGACATAGGTCGATTATTACACGGTCCGTTATGCTGGCACTGCCGGGGGAGCAGCTCCAGCTGCCTGTATTGTTAACCAGCACGACAAAACATGGACCTGAAAGATACCCTCCGGATACAGCTGCCAGTTGTTTGATATGCTTAGGAAAATATAAGGCACCGCCCTTACGTGAAAGATTCGCTCAGCCTGAATTCTTTAGCCACGGACGGTCGGTTGACCCTTATAAGGTTCATTGAGTAAAGTAGGCAGAACACCTAGAGGTACGCAACAAAGGATTTTACTCGGCGGCCGAACGGGAGGGAGGGAAGCCAGTCTAAAAACGCAGTAGGACCCATCCTGAACGCGTAAAACATTTCATACTCTTCACTGGTCTCAACGAATCGAGCAAGGAGCAGCGTGCGTACTGGACAAAAGTTTCTCCTCGAACTTCGGCGGGATGTACCTCGGTCGAAGCCCCTGACCCTCCGCGGCTCCTTGGCAAGGCAGCCATTTTGTTCACCCGTATGGAAGACGTTCAGCTACTGACTGGAGAGTAGATTCTGGCGCGATCATAGGACTAGGACGACCGCAAGTCACGCTGGTAGAGACGAATTTATGGAAAGACGACCCGGCCAGCACGCCCATGGTTACGGGGCGTTGCCCTATGACACACTATGGGAAAGAGGACAACTGGTCGCACGATTCATACTGACCGATTCAACACCCTAGGGGCGGAATAATACAAACACGGTCAGGGCTATTCCCGGGCGCCGACAGAACCAGGCGACACGTGTCCTGTATAACGTGCGGGGTTGTTGGAATATGCGTGACTTTGGTCGGCCAGCTGGCGAAGCGTGTAAGAGTATCTCCGTTGCAGTCAAAGCTATTTGGCCGGGGTCGGGTTAGGAAGCACGACGCCGTCAGCGCATCGTGCCTGTCGCACGTCATATCACGTCCTAAGAGTACCGTCCCTATAGCGAACCAACGGGACCATGACCCTGATTGGCGACCTACCCATGACGGAGTCTACCGCACGTAGACAACTTGGAAGATCTTGGAACGATAATTGTTTGGCACTTGGTGTTCCGGCGGCCCGTCGAAATGCCTCCCCTTCGATCCTTAGATGGCACCCTTGACACCAGCCCTAAAAGACCAAAATATATGACAAAACCTCGTGCCAAAACAGCTTCTCTTCGGTAGTATTATAGGTAGGGTTGCTGTATCGAGATAGCCAGTATTTCAGGTCTTAGTCATTGTCGGAGAGAGGCGCCGGGAATGAACCCCATAAGGGTAAAAGCCACCCTCTACCTAATTCGTTATAGCAATTACTCAAATGTATCACATTTGTATTAGGCGAGGAATATGCGGCTCCCCGGTACAGCCTTCTGCTCCTACGTTCACAAAATGACTAGATCTCGGGATAGGCCATAACAGACCTCTAGGGCATTGAACTCGTCGAAGGCGACATTCTCACTTGTAACGTTTCGCCGATCTGGGGGGAATTTCCGGGACTTGCACACCAACCGTGAAACTGATACCCCGCGCTGATAACACGCAGTCCACCGGGATAGCGTAACACGTCGCCACGTAGCCGGCTTCTAGATTGACGCCCGACTTATGCGTCAGATCCGAGCGCACACGATTGATATAGTGGAGCCGTTAGGGACTGAATAGAATCACATATTTAAGCTCCTATCTGCCGAGCTGCCCCTGTTTCGAGTAAACGAATGGGCCGTGGGGTTCGATAGGAGTAACGATTAAGTGACGGAAAAAGGAGCATTCTCGAGGTTGCTTACCGCAAGGCACCCATTGAAGACCACTTTCAAGCGGGGAAAGACGCATCGTGGAGAGTAAGCAACAAGGTAAAAGTTGGCTGTGCTCGCGGTTGATCAACGTTAATGCAGCTGTAATCGGTAGTCCGCTTTTCGCATATTCAGTACGTAACTATAACCTGTCGATCGCCTACCTTGTATGTGTGGAACCCATACGCCGAGTCCATTCACACACCATGACTATGACCACGTTCTACGTAAGGGAGCCGCATTCACCCAAACCGGTTGAGTCCTTCGACAGCGATTACATGTTTAACCGGGCTTGTGCCGCGGTCGTTACCCCTGACGTTGTTGACACTCCTACTTCTGTTGCGCTACCCACCTGACTTTAGCTCCTCCTCAACGCGCGTGAATGAAAGTAGGAGCTAATTAGTAGCGACCCCACCCGGCCTGTCACACATATTTATCAATCGGCATACGTACTTAGAGCAGGCGTGCTTCGAACGCCGTATTATCGGGTTGCCACTTCCCGATAGCTCCACTACAAATATCCATTAGAACCATCGACTATCTAATGTACTGGCACTCCGGGCCGCGAGGGACGTGTTTATAGTTGGGCAAACAACAAGGACGCGATTACCCCAAGATTCGGATAGGATCCTATCACCAATGCCTAAGCGGAATGGTATTCTACAACTTCATCCGTGATTTCTGTTGCTTCTGTCATCCACGCCAAGGATATCGAATCCGTTTTCGTTCTCATCAGGCTACAACCAATATTCCACATATTAAGCATGGACGACCGTAATTCACTACAGTTCCAACCAGGGTAAGGATCATCAGGACACCAACGAAGCCCCGGTCCCACACGCAATCATGTAGTCATCACCTCTCTACGACGCCAATATGATTCAGGGTAAAATCGGCTTTAGGAAGTTGCGCGAAACATTTGGTCGGGAATGCACCCTATATTTCTTCCCCTTGTAGTAAGAATAGTTGCTAATAAGTGAAGACCAAGATTCGCTAGAGACTGTACGACAACGACCGGCGATGTATCAATCCCTGAGGCATAAACTGGAAAGGATTGCTTTAATGCGGCATTAGACATATTGGAGCATCATTTGTGAAGAAACAGTCTAAGGGCTTACCCCAGCGACGACCGGACAGGTCTCGAGCCCTCCGGTCCTCAGAGCAGAGGGTATCTGAGAGGCATCCATTCGACCTGGAAATTTCCTGTATTGATTGGGGTCCTGGCCTGTTCGGGTGGCTAGAAAGAATGCTAACGTGCTACGTGAGGCGACAGCAGTGTACCGACTTCATAAGGCAAGCCGTGATGCAGTATACCCTGGACCTTCGTTGCATGAGCGCCTTCACGGGTGACTCTGAAATCGCAAAGCCCGGCCGAAATTGGTGCTAGCTTTCCATATTGCCTGGGGTAAGGACAATCAGCAAAATACAGCAAAGGTAACACGACCCATAGCTAATCCGTATTTCTTATCACGAAGATCAAATTGAACACCGTGGTGATCAGGACACTAATAGTGGTAGTCCCGGTCGCACATACTAGGGCCGTTAGTTGTGAGGTACCAACTTACTAAGGAAAGGACCCTCCGTGCCCCCCCAACGTCATGCTGTGATCGAAGATAAGATAGACGTATACCCATCCGAGTCAGCATTTGGCCGCCCTTGAGGTAGAGTTAAATTCGACTGTAGGAGCTACACGGTCCGTTTACCCCGCTATTCTTCGCACAGATCTATAGCACTGACCAGATCAGCTACCTGCAGTTACGGGCGTTCCCGTAGGCAAGTACCCCGGTCGGCGTCTCGAGTCCAGCAGCAGCAACCTACTTCGCATTATTTCGCCCCCCCCCTTCAGTCCAACGCATGCCCCACTCAAATAGTCTTCGTAATGTGATACACCTACAAAGCTCCACACATTAACTCAGAGGATGGTTAATAAGCTGCAACGCGAGTTGAACACTGTTGTCCCAACTATGCTTCGAGAAATCCTGTAGCGAAGAACGATAGTCTTGGGGCTCTGTTAGATAAACACTCTTGAGCCATTTTGGCATGTGACCCCGTTCCGTACGTTGTCTACTCGATTGAACCGAGGTGACGTTCCTACATAACTACGCACCCAGTACATCAGGGGGAGCAGCAGAGACTGTCGTGGCGAACAATTACTCGAGGTTAGGGTCATATGAGGCGAACGTTGAACGACTGTCAAACTACCATTACTCATAATCTGTCGTCACAATAGAGTATTGAACAGCTGAATCACGGGCCGAGGTGAGAGATTGTGCTGTCGCAATCCGCTGTGGACGCAGGGACGGACCTAAACGAGATACACCTAGGGCCTCCTCAGTAATGCGCCAGTGCAACTCCTTCGCTAAGCCGCTAACGACTGCGGCTGTCATCGGTGTAGCTAATCTCAGAGAGAGTACCGAGAACTGCTTCTGTCGCCCTATCTTCTAGCATGTTCCATCCGTTCCGAAGAGTCTTGTGAGATGATCCCCGGTGCCATAGACGGCGGGAGGTCGTTCTCTTCCTCAGGTGTGACCTAATTAATGGCGCTCCGCACCTGACATCATTGTCCGGTGCGTTATTCCTCAGATTATTGCCTAGTGGTCGAAGACCCATGAGTCAGAAAGAACACCAAGTACGTCCCGACATCCCGCGTCTGAGTCGTCATTTCCCCTATCAGTAACTTTGGTCTCGATAGCTAGTCTCCCGAATCGTCTCTAATGGCTATATCGAGTCCAACCCACTTTTAGATAGTACCGCTGTCAGGGTGGGTCCTCAACCTCCAATTCTTGAACCCTACCGAGTTGAGACCATAACGTGTACGGGAACAACCCTATACTAAATTATTAGTTAACGTTGCGGCTTAACCGCCAACAGTACCAGGTTAAATTTAGCCGCGTCAGGGCGTCTTCTGGCCTTACTTAATCCATAGTTTAGTTTACTATCGACTTCTATATCGGTTCTAACGAACATAATAATCGCTAATCGCTGCAGAACTCTAACCTTATCGGATCGAGAGCTACTCCCAGTAAACACTAGACCCGGATAGCCGCAGAGCTCCGATGGGTCGTCGATACTGAACTAATGGGAGTCGGTTTATCTGCTTTTATAGAGAACCGATGTCGACCTAGGTTACCAGGCTTGGTTATTATCTCCCGTCCGTGTACTCTTAATCACAATGATTGATGTCTGATCCAGTCAACAGCAGCGAATTCGTTCTGCCGGCGAGAACTGGATTACCTGACAGTCGGCCTACACATATGTTGGATCCGTAGTCGCACCGTCCTGAGCTTGGACCACGCCCTTAGCTCGGTGGGAGGAAAAACCGAGCGCCTTTCAGTCTTCGGCACTAAAAGGGGATTATGTACTTTTACTTATTACAACCGTTTTTAACTTTGATCTGAACCTCCTACCGACACCACCTAAAGAGTGTCCACTGAGTGGCGGTCCCAACATTACACCGGTCCCTCTATTGATCCTAGTCTGGCCGCCCCGTTTGCGAAAGAAAATAATTGTTTGGAGAAAGCGTATAAATAGCAAAGGAACTGATCTTTGTCGAGCCGGCTCATCTCGGCAACCTCCGGCGACGCATCCGGTGTAGTAAACTTGGTCTCTTCACAGTCGTTGTCAGAAATCACAATTGCCAACGCCAACAAGATTCTAGATTAATCCGCCACACTTGTGACACTAAATAGGGTCCAATATAAGTGTTTGCGCTATGGTTACCATGTGTAGCGCGCATCTAGCGCGTTACCTCGTTTAATTCACATTACCCCTAGCATACTCCGTAGAAATTGGTGTTGAACATCATATGAACCTCCGACCCCCATTACAATACTTGCATAGTCTGAGCGTAATTGGCCGTAGTTATTGTATACTTGAGATCGATCGGGACCCTTCTAGATAATCAAAATGATAACGGCCAAGCGGCTCAGGATTGACACGCCGAAAATGTAGGTTAAGTGTCAAGCATTGCTTCAATAAGTATTAGGTTGTTACCGACTCGATGCACGTTAATTCACTCTGCCTGCCGACTGCCTGGCGCTTAGGTTGCTTGGTCGCCCTTGTCGTGCATCAAATGAGATCCAATCGCATTCCGTCAAGCCGAGGGGGGGGTGAACAAAATCCGCTTTAGTGTCGTTTAGTGTGCGGTCTTCTAGGAAACGTCCTTCGTTACTTGCGAGGAGGGTGAATTTACTAGGTCGCACTGTTCGCCTACAAAGCCCTAGCAAGAGCGTTAAGACTCGCCGAAGGCTTTCCCGACCCACGGTCAATTATCCACGGTTAGAAGCATGAGGAAGGGTCGATTCGCCCTAGTCCTCCCACACACTTAGGCCGATACCGATTAAAATTTACGCGGATTGGGTCAGCTTGCTAAAGCGCCGCCCACGCGAGCCAAGATCTTTCCAGAGATCCCCGGGATCCTGAGAGGAAACTAGGTCTGGCTGCGTGGCTACTAGTTGGGGCTCGAGGAATCCGTGTCGATATATTATCTAGGGCAGTGTACGTGAGGTGCCAAGAGTGCACCAACTCTTTACAGAGAGCCACTTATAGTTGTCAAGGCGTGTGAATTTGAACCATGTAACTAAATATAGCTACGCAAGCTTCCTTTGACTTCTTTTAGTATGTATCCTGGTCGCGGGCGCAGTGACGTGTATAAACCTTTCATCTCTCCTCAGAAACCTAGTTTAAGCTTAATTACTACCGATCGCCTTCACTACCTACACGATTAACTCGGAGAAATATGGTTCACATCGTATCTGAGGCTTAGCAAACAGATATCTGGGTCAGTGATTGTGACAATACTTCGCCTCATGGGACTAAATTGGTTACACTTGTCTCGTCCGACTTCGCGACCGTCGGTACATTAAAAGCCTACGTGGATGAGGACAGTCGACGCGCGCTTATGATATAACACATCTACAGAGCGGTCCTCCGTACGGACGAGACAACCCAGCTAACGTTACTCGGAACGGAATGTACAATCAGAGCGTTAGTTAAGATCAGCCGGGGAGTTCCATATTGATGGATTGTGCTCTGCGGACGCCTACGTGATGCCGGCCATTATGGATTGGCCATTTACAGTGTCTCAGGTGCTAGCCATTACCCCCCTAAGTTAGGGTTCAATCGGTCCAACTGGGCCCCTCGAATATTGAACTTTATCCAGACAGGGTACCCATAGTGGGTAGGCGAGTTGAGACTACATTGAACGCCCTCGCATATAAATACGCTGGTTCGGGCTAAGGTTTGATCGGTGGGTTAGTAGACCAAGCCGATTAGTCGTTACTTTTTCCGGATGCCCACGGTTCACCGGAGCTAGTTTGGACACACTGCACCACCCTTAGTTAGCATCTTGAGGCGATGAGAGTCTCAGGTGTTTCTCTATACGTGGATCGTCGACAGGAATGGACCCAGAGTCTTCTTAGTCGCGTCCCACCATGAGTTTATGAACCGTTAGACTCCAGGCAACGGCCACGTTTTTACAAGGGATCGTTGCTTTATACGCCCCCTAAGCAGGTATCCCGACTGATATTCACATTCCCACAGCACACCGGCTGAGCATAGGTCTTACGGCGGGATATCCTATTTGTTTCCGAGCGGCTTGCCGAACCTCATGATATCGGCTCGGACATAGGAGCACTATAGATGAGCAACACCAATACTTTAGGTATACGGTCAGGATCGGGCGAGCTAGACTCGGATTGACAGATAAACGCGGATAACGAGCTACCGCTTACTATGACGTCGTGGTCATTCGCGTCAGTCACGGCATGCCAAGTCGTAGGAGGGAGAATTCGAGCGGTATTCGAGGGTGGAAAGACTCGTGGAGCAAAGCTTCGAGCTGAGTAAGATGGGTCCCGGACACCATATCGCATTGTTAAGGTCATACCGCTTTCTTGGGACGTTCTCACCGCGTAAGTTTGTGGTCTAGGGCTTTTTTCCTGATTCGGCCCTGGGGTACATAGTGTCCCTGACCCTACAGCTCCTGTTGATCGGACTGCTCTTGCGTTAGTTCTAAGGGGGCGACTCAATGGGCTGAGTGGAGTGTCGAAATCTTCGCGGCGCCGTGTAAGACTGGCGTGGATTACTAACTTATGTATGGAGGTAAACAAACCTATAACGATATGTGCAAGGAGATTAGTGCGCAGAAGAGTCCGGCGGTCGCTGCGAACTGGCTGTCGTTGTCTAGTAGTACAGGGGCTATTGAACTCAACCGCAGCATAAAAGACCCGCCCGTGGGGTGAATCGTAAGCCATTTCACTCGGCGCCATGACAGGGGCTGTTGGTCTGGTCAGGCCGTTAGCCAGAGGCCGGATATAGATCCGCTATATGCGACTCGTTTAACTAGGTGCAGCAGTACATTACGTGGCTCTTATACATCTCGACATCGATCTGTTTTGGAGATCTACTCGTTCGGTCATGCGGCGTGCACGTCGCGGCTGATTGCGCTGACTAGGACTAATTAACTGCACGGTACATCCAAGTTATATATACGTGAATCCTAAAGCAGATCATGGGTGAGGTGGAATGTTGATTGAGCCCGGGTTCGAGATGCATGCGCTCTCAGGGTAAATACAACTTGTATTGGGAGAAACAAATCACTAAGGAGGATATAATTACATAGTATAATCGTCGGACCAGCGCCTGCAAATGTCCTACGCGTCTTCAGTCGGGATTCTGTACCTGTCGATAGGTAATGAGGTAGCCAATGTACCGATTCGGGAAAGGGGCGCGCCCCTAACTACATGAACGGTTCTCGGTACCAGCGCAGGATCAGCTATCCGTATATTCGCATAAACTTAAAGGACCAGGGGCACTGAGCTGTTCAGGATTGCTAGGAGTGGGGTGCCTTGCGATGACAAGAAGAGTGTAATGTGGGTCAGGGGCTCAGCAATGTTAAAGGCCGTCACGTGTCATGGCAAGCGGACCTTCGGGGAAATATGCCCGTGTGGCAATGTAAACAGTGATTAGTGGCCACTAAACCCTCACTGTTTGTAGCTCACCTCATTTCCTTTATCAAATTAGTGGATGTGGGGAGCTAGCACGCATCCTTCTGAGCTGCATGGCAGAACGTGCGCCCGTCTTACATACTCCGTGGATATATTTCCCAAGCACAATGCCCATCGTGCGCCAAGTGTTACATCTAGACGAAGTCCGCGGATAGACCCACAGGTCAGGTGGTAAATTAACGCTATCAGCAGCGAGACCCCAATTAGCCAGATCGCGCTATGCGGTCTACTTAGTTCTCGTTACAAACGCCTTGAATAGGGCTGACTGCAGCGAGTTCGTGTCCTTAATTTTTGGACTGTGTCACTTAACTCATGGAGTAGGCTGGCCCCCATCGAGTCGTCTCCCGGTCGACAAGCAGTACTTCAATCCTGCATAGTGGACCAACTGGCCCCCGTTGGACACGGGGCCCAAAATCTTGTTAGGGGTGTAATGATGGGTCGACGCTACGGTATGAAGTTCTAGTGTGCGCTCTGTAACTACTAGGCATTTTCTGATTGCCCCTGTCTGCAAGTCTCTCAATCGTGCTTATTCGCCTCTCTCTCAGGAATGGATTAGTACACGGCTGCTGGGTGCAGCACCGATCGTCGTAACACTCAAGTCAGAGGTGGCCTACGCCTGCTTGCTCGCCTAGCAGCGTAACAAAGGACGTTTGGTGTAGGGGAAGCCTGCCGTAGTAGTAGCACTGGGACAATCCGTACACACCCCGTCGGTGTATAACCCATGCCATACGATGTGGTGGCGCTTAACCCTGAGTCCACTTATAAGGTGGGCTACTTTTTAGCATAGTGGTCCAAAGCTGCGCCCACTCACGATGAAAGCCCGTTGTCTGTTTTCTTTCCAGGGCGTTCCTCATCCATGGAAAGGCTAAGGTGGATGGGCGTGAACTTTAAAGGTCGCACGACTTCCCTAAATTTTAGATCTTCCTCACCCGTAAGAGCGCTGCAGCCACTCCTAAGCAACGTGAGATTGGGGTGAACCAGGCGATCCGAATTACACGTTGGGGCGTCCAACGGAACCTTCTAAAGATTTCGTTATATCGTCGTGGGGTGACGACTTCGCGGTAGCGCCACAGATAAATGTGTATCACATATGTACCGTCCGGTACCGCTGGTCGTTATACAGTGGTCTTCCCACAGCTGACTCGAGCTCGTGACACTGCGCGCGCCGACGCCCAAGGTCGCATAGTCGTCAGAGTCCTCAGAGTTATTGTAAATTACTCGACCTTTCTGTTAAGGAGCATAGTATCGGTCAGCAATGGTGTCTACAGTTCCAGCCCGACTAAATACAGGGGCAGCTTCCCATGCGAAAACGTCCGATTTCTCCTAAGGAGTTGCCAGGACCCCTACGGTCCAAGCCATTTGAGCAGACCCTTCCAGGAGTAAATCCGACGTCGCTAGTTATTGACATTAAATCGGTCCCGTGTGAATTTTTCTCTTCAGCTTCGCTTTCTCTACCGAGGTAGTGCTACGTGCCCGCGGCTATGTATAAGCCAGAAACTAGAATGTACTAACATATGTTATGCTCCCTCTCCACCAAGCTGAGTTAGCCTATGACATGTTAGAGTCCATGACACAGCTCCATGCCTGCGAACCAGCAGAACGCAAGGTGCCCGCGATGCAACAAGCTAGTGGCGGACCCTGGTCATCATACCGCCAGATCAACGGGAAAATTTCCAGGGCTGTTGGAAAAGGGTATGTCACGACAGTTGCCGAACAGCTAACCAAAGTGTCGAAACCGATTTCTCACTCGTGAAAATGCCTTAATGGGTGTTGAGCGGATGAAAGGTGCTTCATCGCTAACACCGCCAGGGCGCACCCACATGCGCCATTTTAGTTAGCGACTACGGAGTGGATAGTCGAGATGCATCACGAGCGTTTCAGGAGATGGCTCTTATGTTCAAAACCCCTCATCGCAATAGAAGGTGAATTCTAGCCTGAGCCTAATTCCAAAAGCGACTGGTTACGTAAGTATCCTAGTGCGAGCTGATCATGCGATGATTTCGTCGAGTTACAGCGGGAGGTCTCGCCCGATCTTCATTTGGAAGCCTATCCTCATTCGTAAAGTTGAACCCTATGGCGTGTCTCATATAATTACGATAGACAGACACAGCTAGCATGGCGCCTGGAGACGCCCAGCATAGGCTTTGAGTTTTTGCCTATTTTCTCGCGAGAATCAAGCAGACGTCGTCTTCCACGCGCTCTCTGAGTGCACAGATTCAAGTTATGCTTACGCTCTCGTCGAGCAGGGGTCGGCCGAACGTGAGATAGCCTCGATGACGACCGAGAGGACCCGGCTTCGGAAAGAGCAACTCAGGATCCATGCAGCTCGCTCTCTAAAGTTAGCTTATCTAAGGGATAAACATGCTACAAATTCGACTTATCGCCCTCTCACGAGGCTTTTATAGCTCCTCGGAGTGCTTGTCATCTGACAGACTATGTGCTTTCATTCTGGGAGCCTAGAGGGGCAGTTCTACCTGGTTTTGAATGCATAGTGGGCCACCGTGGTTAATTCTCTACCACCTCAAATGAAACCGTGACCATTTTAGCTCGAAGTGCCAGGCGCAGAGGGGGGAGCCATTCCTGTCCCCGACACCTGTTACAGAGAGGGGGAGGTTCAGAGCCTCTTCGGGGTCTCGTTTTACGAGCAACAGTTTCACTATATGACAGTCTCTCCTCGAACCATCGTGCACTTAGCGAACCTGAACACTTAATTTATTGCCTCCGAGGATGAAAGGGCGACGTTAGTAATGCGAACCGGCTTAGGATTGGTCACGCAGAGAAATCGAGGTCTACAGTGAGACGTATCATTGGGTTACTGATTATCTTTGTGCGGACGTATCTGGTCCCCTTCTAAGATTGACTCGTGGAACCGGCTGATGTAGTGAGGATGACTTGAGCTGCGCGGCGCCTTGAAGAAAGCAGAACCTGCGACTTGACCTCAGACGCACCAGAAAGGCTTGTAGGTAGTGGCAAAGTTGCATTCCTGTGATGCGCCCCTCGCCTGAGCGTGCGCGCTGATCTTTCGGTATCATGCGGCAGGATTTTTTTAGATACTTCGAGACCCATGTGCGGGGGGATCAGAAAGCACGTCCCGGTAACAGGGGAAATATAGAGCCCCGCCTGGATGTTAAAGACCCTTGAAGGTGAAATTCCAGTGGAAAGCCAGCGCTTTATATCGTGTCCATCCGAAAGAAAGATAGCATAGGTTCGGGGTGGTCTATGTCGTAGCCGCCGATCGGGTACCACTTTTAGTTGTGCTACTGCCGCGATACTTGAGCTCACACCGACGAATTCTTCATAGAAGGATGGCATTCACCTCGGCAGCTGAGCTGCTGCCGCATTGCCGCTGTCGGTTGCGAGTACGCTCCGTTACACTGCTAGCGTCTTCGTAAGGTGAGGACAAGTTCAGGTCCGCAATACCCCCTAGACCTCTATACGGTAGCCTGTATGCTTGGGCCCGTGACCCCGATCTCCGAAACATAGGGGAGCCTATCACATATCGCCCACAGTACTGTTCGCGCCCCTCCATTCTTAGATTTGGAGGTCAATCGGAATTGAGAATACTCGAGACGCATCGTAGAGATATCATGTTCGGGTATGAGACGACATCATAGCGTCCAGTACTCTATACCTGCCACACAGGCCAAGATTACTACGCGCGGTCCGGTGGGGTCCACCAAAGGTACAGTCGATGAGCGGAGCCGATGCCTACCCGGCTAAATAACCGTTAACCACCGACCTTGAGCTGCGGCGTTACCCATAGAATCGTATAGTCGCCCGGAACGACCGCCAAACGTCCGGCACACACTCTAAAATGAATAATAGGCTGAGGTCAAATTCTCGTCTGATCCAATCGATACTTCAAAAATGCAGGTTTAGTACTCATCCTGTTGGTCCTGACGCGCCCCGGCAGAGAGCATACGGGAGCTAGTACTTATCTGATGGTAAGATGGTTCTCTAGCCGGTACAGTATGCAGATGTTCCGTACTGAACCGAGCGAAAACGGTGCAGCGTAACGCCCTAACCTTGTCTGAGAAGACCGCGAACTGTCTGGATGCTTGCTCGAACGTCACTAGT
		</sequence>
    <sequence><taxon idref="Location_2_1_0|19.31968699992956"/>
			CGACTAGAAAGGCCCGTGCTGCCTAGATATAGCCGTTATGAGTCCTCCCTTTACAATATTGTGCCAACCGAATAATCGGATAGGATGCGAACAGGACGACGTCGCCAAAATTTAGCTTGCCATACAGCGACATTTTTGCCAATCGCTAATGTATCTGTTTGGCGGGGAGTGCATTCACATGCAAGTCCGTTTGAGTGACAAGGCCCACTCACTAGGAGGCGGGGACTTAAACAGGACCCGTGAGTGAATGATTTAAGTCATGGGTTATGATTGGTCAGAATTCAGGTATCACAAACTGAGACTATTAGTTGCTTAATTGCTTCGAACCAAGTCTCCGGTGCGCTCTGCCACTCATACGGACCGAGTGTTCTTATTAACTCATAGCAGAAAAATAAGTCATAGCTCAGGTAAAGCACGAACGAGATTATTGCAAGTGTTTTTCTCAGTACACTCAGTCCTTTTGCATTTCACTTGCCACGTGCAATGGGAACGCAGAGATGACAATTCAATCGATGCATGGACACTGGTCGTCAGATTACTAGCGAAGGGTAGAGGAGCCCCCAGCGCAATTACGTCCCACAGCTGGGTTCCTAGAACGGCATTTAGTGACTCACTCTTGATTGTTTCTGGCTTGTCGTATACCACGGGAAAGGGGTGTTAGAGCTCATAACTGGCCTTCGACTATTCCTCTCCCTTTCAAGGACAGGGAATCTCAAAGAATTATGGCCACAATACTAGTCTGTCCGAAAAGACGCATGTGGCATCAGCTTGTTAAATGGGATGTATTCCCATCTGCCTAACCGCAGCCCCAGGCCGTGAGCAGGACAGTTAGCGCGTGCCAGTGTATGCCTTGTTGATGTGGCGCCGAGTGCCGACTCTTAATATGCTCTGTCCCCAACCGTAATATGTCGCCGGTATATATTTCCCTTGTGATAAGTGATTCATAGTCGTGCCCTTCATCGGCGGCGGTTGTGAGCTGAGCGGCAAGTCTCAGTAATTAAACGGACCGGGCGATCTCTCGTAGGCTGACCTTGTTGAGTATCTTGATTCGTCTATGCAAGGTCAGAGAGGATACGCGAATTGTATTATCCGAGCTAGGATGACAGTGACACCTGTCCGAGGCGATGTGGTCGGGGCCGACATAGGTCGATTATTACACGGTCCGTTATGCTGGCACTGCCGGGGGAGCAGCTCCAACTGCCTGTATTGTTAACCAGTACGACAAAACATGGACCTGAAAGATACCCTCGGGATACAGCTGCCAGTTCTTTGATATGCTTAGGAAAATATAAGGCACCGCCCTTACGTGAAAGATTCGCTCAGCCTGAATTCTTTAGCCACGGACGGTCGGTTGACCCTTATAAGGTTCATTGAGTAAAGTAGGCAGAACACCTAGAGGTACGCAACAAAGGATTTTACTAGGCGGCCGAACGGGAGGGAGGGAAGCCAGTCTAAAAACGCAGTAGGACCCATCCTGAACGCGTAAAACCCTTCATACTCTTCACTGGTCTCAACGAATCGAGCAAGGAGCAGCGTGCGTACTGGACAAAAGTTTCTCCTCGAACTTCGGCGGGATGTACCTTGGTCAAAGCCCCTGACCCTCCGCGGCTTCTTGGCAAGGCAGCCATTTTGTTCACCCGTATGTAAGACGTTCAGCTCCTGACTGGAGAGTAGATTCTGGCGCGATCATAGGACTAGGACGACCGCAAGTCACGCTGGTAGAGACGAATTTATGGAAAGACGACCCGGCCAGCACACCCATGGTTAAGGAGCGTTGCCCTATGACACACTCTGGGAAAGAGGACAACTGGTCGCACGCTTCATACTGACCGATTCAACATCCTAGGGGCGGAATAATACAAACAGGGTCAGGGCTATTCCCGGGCGCCGATAGAACCAGGCGACACGTGTCCTGTATAACGTGCGGGGTTGTTGGAATATACATGACTTTGGTCGGCCAGCTGGCGAAGCGTGTAAGAGTATCTCCGTTGCAGTCAAAGCCATTTGGTCGGGGTCGGGTTAGGAAACACGACGCCGTCAGCGCATCCTGCCTGTCGCACGTCATATCACGTCCTAAGAGTACCGTCCCTATAGCGAACCAACGGGACCATGACCCTGATTGGCGACCTACCCATGACGGAGTCTACCGCACGTAGACAACTTGGAAGATCTTGGAACGATGATTGTTTGGCACTTGGTGTTCCGGCGGCCCGTCGAAATGCCTCCCCTTCGATCCTTAGATGGCACCCTTGACACCACCCCTAAAAGACCAAAATATATGGCAAAACCTCGTGCCAAAACAGCTTCTCTTCGGTAGTATTATAGGTAGGGTTGCTGTATCGAGATAGCCAGTATTTCAGATCTTAGTCATTATCGGAGAGAGGCGCCGGGAATGAACCCCATAAGGGTAAAAGCCACCCTCGACCCAATTCGTTATAGCAATTACTCAAATGTATCACATTTGTATTAGGCGAGGAATATGTGGCTCCCCGGTACAGCCTTCTGCTCCTACGTTCACAAAATGACTAGATCTCGGGATAGGCCATAACAGGCCTCTAGGGCATTGAACTCGTCGAAGGCAACATTCTCACTTGTAACGTTTCGCCGATCTGGGGGGAATTTCCGGGACTTGCACGCCAACCGTGAAACTGATACCCCGCGCTCCTAACCCGCAGTCCACCGGGATAGCGTAACACGTCGCCACGTAGCCGGCTTCTAGATTGACGCCCGACTTATGCGTCAGATCCGAGCGCACACGATTGATATAGTGGAGCCGTTAGGGACTGAATAGAATCACATATTTAAGCTCCTATCTGCCGAGCTGCCCCTGTTCCGAGTAAACGAATGGGCCGTGGCGTTCGATAGGAGTAACGATTAAGTGACGGGAAAAGGAGCATTCTCGAGGTTGCTTACCGCAAGGCACCCATTGAAGACCACTTTCAAGCGGGGGAAGACGCATCGTGGAGAGTAAGCAACAAGGTAAAAGTTGGCTGTGCTCGCGGTTGATCAACGTTAATGCAGCTGTAATCGGTAGTCCGCTTTTCGCATATTCAGTACGTAATTATAACCTGTCGATCGTCTACCTTGTATGTGTGGAACCCATACGCCGAGTCCATTTACACACCATGACTATGACCACGTTCTACGAAAGGGAGCCGCATTCACCCAAACCGGTTGAGTCCTTCGACAGCGATTACATGTCTAACCGGGCTTGTGCCGCGGTCGTTACCCCTGACGTTGTTGAAACTCCTACTTCTGTTGCGCTACCCACCTGACTTTAGCTCCTCCTCAACGCGCATGAATGAAAGTAGGAGCTAATTAGTAGCGCCCCCACCCGGCCTGTCACACATATTTATCAATCGGCATACGTACTTAGAGCAGGCGTGCTTCGAACGCCGTATTATCGGGTTGCCACTTCCCGATAGCTCCACTACAAATATCCATTAGAACCATCGACTATCTAATGTACTGGCACTCCGGGCCGCGAGGGACGTGTTTATAGTTGGGCAAACAACAAGGACGCGATTACCCAAAGATTCGGATAGGATCCTATCACCAATGCCTAAGCGGAATGGTATTCTACAACTTCATCCGTGATTTCTGTTGCTTCTGTCATCCACGCCAAGGATATCGAATCTGGTTTCGTTCTCATCAGGCTACAACCAATATTCCACATATTAAGCATGGACGGCCGTAATTCACTACAGTTCCAACCAGGGTATGGATCATCAGGACACCAACGAAGCCCCGGTCCCACACGCAATCATGTAGTCATCACCTCTCTACGACGCCAATATGATTCAGGGTAAAACCGGCTTTAGGAAGTTGCGCGTAACATTTGGTCGGGAATGCACCCTATATTTCTTCCCCTTGTAGTAAGAATAGTTGCTAATAAGTTAAGACCAAGATTCGCTAGAGACTGTACGACAACGACTGGCGATGTATTAATCCCTGAGGCATAAACTGGAAAGGATTGCTTTAATGCGGCATTAGACATATTGGAGCATCATTTGTCAAGAAACAGTCTAAGGGCTTTCCCCAGCGACGACCGGACAGGTCTCGAGCCCTCCGGTCCTCAGAGCAGAGGGTATCTGAGAGGCTTCCATTCGACCCGGAAACTTCCTGTATTGATTGGGGTCCTGGCCTGTTCGGGTGGCTAGAAAGAATGCTAACGTGCTACGTGAGGCGACAGCAGTGTACCGACTTCATAAGGCAAGCCGTGATGCAGTATACCCTGGACCTTCGTTGCATGAGCGCCTTCACGGGTGACTCTGAAATCGCAAAGCCCGGCCGAAATTGGTGCTAGCTTTCCATATTGCCTGGGGTAAGGACAATCAGCAAAATACAGCAAAGGAAACACGACCCATAGCTAATCCGCATTTCTTATCACGAAGATCAAATTGAACACCGTGGTGATCAGGACACTAATAGTGGTAGTCCCGGTCGCACATACTAGGGCCGTTAGTTGTGAGGTACCAACTTACTAAGGAAAGGACCCTCCGTGCCCCCCCAACGTCATGCTGTGATCGAAGATAAAATAGACGTATACCCATCCGAGTCAGCATTTGGCCGCCCTTGAGGTAGAGTTAAATTCGACTGTAGGAGCTACACGGTCCGTTTACCCCGCTGTTCTTCGCACAGATCTATAGCACTGACCAGATCAGCTACCTGCAGTTACGGGCGTTCCCGTAGGCAAGTACCCCGGTCGGCGGCTCGAGTCCAGCAGCAGCAACCTACTTCGCATTATTTGGCCCCCCCCCTTCAGTCCAACGCATGCCCCACTCAAATAGTCTTCGTAATGTGATACACCTACAAAGCCCCACACATTAACTCAGAGGATGGTTAATAAGCTGCAACGCGAGTTGAACACTGTTGTCCCAACTATGCTTCGAGAAATTCTGTAGCGAAGAACGATAGTCTTGGGGCTCTGTTAGATAAACACTCTTGAGCCATTTTGGCATGTGACCCCGTTCCGTACGTTGTCTACTCAATTGGACCGAGGTGACGTTCCTACATAACTACGCACCCAGTACATCAGGGGGAGCAGCAGAGACTGTCGTGGTGAACAATTACTCGAGGTTATGGTCATATGAGGCGAACGTTGAACGACTGTCAAACTACCATTACTCATAATCTGTCGTCACAATAGAGTATTGAACAGCTGAATCACGGGCCGAGGTGAGAGATTGTGCTGTCGCAATCCGCTGTGGACGCAGGGACGGACCTAAACGAGATACACCTAGGGCCTCTTCAGTAATGCGCCAGTGCAACTCCTTGGCTAAGCCGCTAACGACTGCGGCTGTCATCGGTGTAGCTAATCTCAGAGAGAGTACCGAGAACTGCTTCTGTCGCCCTATCTTCTAGCATGTTCCATCCGTTCCGAAGAGTCTTGTGAGATGATCCCCGGTGCCATAGACGGCGGGAGGTCGTTCTCTTCCTCAGGTGTGACCGAATTAATGGCGCTCCGCACCTGACATCATTGTCCGGTGCGTTATTCCTCAGATTTTTGCCTAGTGGTCGAAGACCCATGAGTCAGGAAAAACACCAAGTACGTCCCGACATCCCGCGTCTGAGTCGTCATTTCCCCTATCAGTTACTTTGGTCTCGATAGCTAGTCTCCCGAATTTTCTCTAATGGCTATATCGAGTCCAACCCACTTCTAGGTAGTACCGCTGTCAGGGTGGGTCCTCAATCTCCAATTCTTGAACCCTACCGAGTTGAGACCATAACGTGTACGGGAACAACCCTATACTAAATTATTAGTTAACGTTGCGGCTTAACCGCCAACAGTACCAGGTTAAATTTAGCCGCGTCAGGGCGTCTTCTGGCCTTACTTAATCCATAGTTTAGTTTACTATCGACTTCTATATCGGTTCTAACGAACATAATAATCGCTAATCGCTGCAGAACTCTAACCTTATCGGATCGAGAGCTACTCCCAGTAAACGCTAGACCCGGATAGCCGCAGAGCTCGGATGGGTCGTCGATACTGAACTATTTGGAGTCGGTTTATCTGCTTTTATAGAGAACCGATGTCGACCTAGGTTACCAGGCTTGGTTATTATCTCCCGTCCGTGTTCTCTTAATCACAATGATTGATGTCTGATCCAGTCAACAGCAGCGAATTCGTTCTGCCGGCGAGAACTGGATTACCTGACAATCGGCCTACACATATGTTGGATCCGTAGTCGCACCGTCCTGAGCTTGGACCACGCCCTTAGCTCGGTGGGAGGAAAAACCGAGCGCCTTTCAGTCTTCGGCACTAAAAGGAGATTATGTACTTTTACTTATTACAACCGTTTTTAACTTTGATCTGAACCTCCTACCGACACCACCTAAAGAGTGTCCACTGAGTGGCGGTCCCAACATTACACCGGTCCCTCTATTGATCCTAGTCTGGCCGCCCCGTTTGCGAAGGAAAACAATTGTTTGGAGAAAGCGTATAAATAGCAAAGGAACTGATCTTTGTCGAGCCGGCTCATCTCGGCAACCTCCGGCGACGCGTCCGGTGTAGTAAACTTGGTCTCTTCACAGTCGTTGTCAGAAATCACAATTGCCAACGCCAACAAGATTCTAGATTCATCCGCTACACTTGTGACACTAAAGAGGGTCCAATATAAGTGTTTGCGCTATGGTTACCGTGTGTAGCGCGCATCTAGCGCATTACCTCGTTTAATTCACATTACCCCTAGCATACTCCGTAGAAATTGGTGTTGAACATCATATGACCCTCCGACCCCCATTACAGTACTTGCATAGTCTGAGCGTAATTGGCCGTACTTATTGTATACTTGAGATCGATCGGGACCCTTCTAGATGATCAAAATAATAACGGCCAAGCGGCTCAGGATTGACACGCCGAAAATGTAGGTTAAGTGTCAAGCATTGCTTCAATAAGTATTAGGTTGTTACCGACTCGATGCACGTTAATTCACTCTGCCTGCCAACTGCCTGGCGCTTAGGTTGCTTGGTCGCCCTTGTCGTGCATCAAATGAGATCCAATCGCATTCCGTCAAGCCGCGGGGGGGGTGAACAAAATCCGCTTTAGTGTCGTTTAGTGTGCGGTCCTCTAGGAAACGTCCTACGTTACTGGCGAGGAGGGTGAATTTACTAAGTCGCACTGTTCGCCTACAAAGCCCTAGCAAGAGCGTTAAGACTCGCCGAAGGGTTTCCCGACCCACGGTCAATTATCCGCGGTTAGAAGCATGAGGAAGGGTCAATTCGCCCTAGTCCTCCCACACACTTAGGCCGATACCGATTAAAATTTACGCGGATTGGGTCAAGTTGCTAAAGCGCCGTCCACGCGAGCCAAGATCTTTCCAGAGATCCCCGGGATCCTGAGAGGAAACTAGGTCTGGCTGCGTGGCTACTAGTTGAGGCTCGATGAATCCGTGTCGATATATTATCTAGGGCAGTATATGTGAGGTGCCAAGAGTGCACCAACTCTTTACAGAGAGCCACTTATAGTTGTCAAGGCGTGTGGATTTGAACCATGTAACTAAATATAGCTACGCAAGCTTCCTTTGACTTCTTTTAGTATGTATCCTGGTCGCGGGCGCAGTGACGTGTATAAACCTTTCATCTCTCCTCAGAAACCTAGTTTAAGCTTAATTACTACCGATCGCCTTCACTACCTACACGATTAACTCGGAGAAATATGGTACACATCGTATCTGAGGCTTAGCAAACCGATATCTGGGTCAGTGATTGTGACACTACTTCGCCTCATGGGACTAAATAGGTTACACTTGTCTCGCCCGACTTCGCGACCGTCGGTACATTAAAAGCCTACGTGGATGAGGACAGTCGACGCGCGCTTATGATATAACACATCTACAGAGCGGTCCTCCGTACGGACGAGACAACCCAGCTAACGTTACTCGGAACGGAATGTACAATCAGAGCGTTAGTTAAGATCAGCCGGGGAGTTCCATATAGATGGATTGTGCTCTGCGGACGCCTACGTGATGCCGACCATTATGGATTGGCCATTTAGAGTGTCTCAGGTGGTAGCCATTACCCCCCTAAGTTAGGGTTTAATCGGTCCAACTGGGCCCCTCGAATATTGAACTTTATCCAGACAGGGTACCCATAGTGGGTAGGCGAGTTGGGACTACATTGAACGCCCTCGCATATAAATACGCTGGTTCGGGCTAAGGTTTTATCGGTGGGTTAGTAGACCAAGCCGATTAGTCGTTACTTTTTCCGGATGCCCACGGTTCGCCGTAGCTAGTTTGGACACACTGCACCACTCTTAGTTAGCATCTTGAGGCGATGAGAGTCTCAGGTGTTTCTCTATACGTGGACCGTCGACAGGAATGGACCCGGAGTCCTCTTAGTCGCGTCCCACCATGAGTTTATGAACCGTTAGACTCCAGGCAACAGCCACGTTGTTACAAGGGATCGTTGCTTTATACGCCCCCTAAGCAGGTATCCCGACTGATATTCACATTCCCACAGCACACCGGCTGAACATAGGTCTTACGGCGGGATATCCTGTTTGTTTCCGAGCGGCCTGCCGAACCTCATGATATCGGCTCGGACATAGGAGCACTATAGATGAGCAACACCAATACTTTAGGTATACGGTCAGGATCGGGCGAGCTAGACTCGGATTGACAGATAAACGCGGATAATGAGCTACCGCTTACTATGACGTCGTGGTCATTCGCGTCAGTCACGGCATGCCAAGTCGTAGGGGGGAGAATTCGAGCGGTATTCGAGGGTGGAAAGACTCGTGGAGCAAAGCTCCGAGCTGAGTAAGATCGGTCCCGGACACCATATCGCATTGTTAAGGTCATACCGCTTTCTTGGGACGTTCTCACCGCGTAAGTTTGTGGTCGAGGGCTTTTTTCCTGATTCGGCCCTGGGGTACATAGTGTCCCTGACCCTACAGCTCCTGTTGTTCGGACTGCTCTTGCGTTAGTTCTAAGGGGGCGACTCAATGGGCTGAGTGGAGTGTTGAAATCTTCGCGGCGCCGTGTAAGACTGGCGTGGATTACTAACTTATGTATGGAGGTAAACAAACCTATAACGATATGTGCAAGGAGATTAGTGCGCAGAAGAGTCTGGCGGTCGCTGCGAACTGGCTGTCGTTGTCTAGTAGTACAGGGGCTATTGAACTCAACCGCAGCATAAAAGACCCGCCCGTGGGGTGAATCGTAAACCATTTCACTCGGCGACATGACAGGGGCTGTTGGTCTGGTCAGGCCGTTAGCCAGAGGCCGGATATAGATCCGCTATATGCGACTCGTTTAACTAGGTGCAGCAGTACATTACGTGGCTCTTATACATCTGGACATCGATCTGTTTTGGAGATCTACTCGTTCGATCATGCGGCGTGCACGTCGCGGCTGATTGCGCTGACTAGGACTAATTAATTGCACGGTACATCCAAGTTATATATACGTGAATCCTAAAGCAGATCATGCGTGAGGTGGAATGTTGATTGAGCCCGGGTTCGAGATGCATGCGCTCTCAGGGTAAATACAACTTGTATTGGGAGAAACAAATCACTAAGGAGGATATAATTACATAATACAACCATCGGACGAGCGCCTGCAAATGTCCTACGCGTCTCCAGTCGGGATTCTGTACCTGTCGATAGGTAATGAGGTAGCCAATGTACCGATTCGGGAAAGGGGCGCGCACCTAACTACATGAACGGTTCTCGGTACCAGCGCAGGATCAGCTATCCGTATATTCGCATAAACTTAAAGGACCAGGGGCACTGAGCTGTTCACGATTGCTAGGAGTGGGGTGCCTTGCGATGACAAGAAGAGTGTAATCTGGGTCAGGGGCTCAGCAATGTTAAAGGCCGTCACATGTCATGGCAAGCGGACCTTCGGGGAAATATACCCGTGTGGCAATGTAAACTGTGATTAGTGGCCACTAAACCCTCACTGTTTGTAGCTCACCTCATTTCCTTTATCAAATTAGTGGATGTGGGGAGCTAGCACGCATCCTTCTGAGCTGCATGGCAGAACGTGCGCCCGTCTTACATACTCCGTGGATATATTTCCCAAGCACAATGCCCATCGTGCGCCAAGTGTTACATCTAGACGAAGTCCGCGGATAGACCCACAGGTCAGGTGGTAAATTAACGCTACCAGCAGCGAGACCCCAATTAGCCAGATCGCGCTATGCGGTCTACTTAGTTCTCGTTACAAACGCCTTGAATAGGGCTGACAGCAGCGAGTTCGAGTCCTTAATTTTTGGACCGTGTCACTTAACACATGGAGTCGGCTGGCCCCCATCGAGTCGTCTCCCGGTCGACAAGCAGTACTACAATCCTGCATAGTGGACCAACTGGCCCCCGTTGGACACGGGGCCCAAAATCTTGTTAGGGGAGTAATGATGGGTCGACGCTACGGTATGAAGTTCTAGTGTGCGCTCTGTAACTACTAGGCATTTTCTGATTGCCCCTGTCTGCAAGTCTCTCAATCGTGCTTATTCGCCTCTCTCTCAGGAATGGATTAGTACACGGCTGCTGGGTGCAGCACCGATCGTCGTAACACTCAAGTCAGAGGTGGCCTACGCCTGCTTGCTCGCCTAGCAGCGTAACAAAGGAGGTTTGGTGTAGGGGAAGCCTGCCGTAGTAGTAGCACTGGAACAATCCGTACACACTCCGTCGCTGTATAACCCATGCCATATGATGTGGTGGCGCTTAGCCCTGAGTCCACTTATAAGGTGGGCTACTTTTTAGCATAGTGGTCCAAAGCTGGGCCCACTCACGAGGAAAGCCCGTTGTCTGTTTCCTTTCGAGGGCGTTCCTCATCCATGGAAAGGCTAAGGTGGATGGGCGTGAAATTTAAAGGTCGCACGAATTCCCTAAATTTTAGATCTTCCTCACCCGTAAGAGCGCTGCAGCCACTCCTAAGTAACGTGAGATTGGGGTGAACCAGGCGATCCGAATTACACGTTGGGGCGTCCAACGGAACCTTCTAAAGATTTCGTTATATCGTCGTGGGGTGACGACTTCGCGGTAGTGTCACAGATAAATGTGTATCACATATGTACCGTCCGGTACCGCTGGACGTTATACAGTGGTCTTCCCACAGCTGACTCGAGCTCGTGACACTGCGCGCGCCGACGCCCAAGGTCGCATAGTCGTCAGAGTCCTCAGAGTTATTGTAAATTACTCGACCTTTCTGTTAAGGAGCATAGTATCGGTCAGCAATGGTGTCTACAGTTCCAGCCCGACTAGATACAGGGGCAGCTTCCCATGCGAAACCGTCCGATTTCTCCTAAGGAGTTGCCAGGACCCCTACGGTTCAAGCCATTTGAGCAGACCCTTCCAGGAGTAAATCCGACGTCGCTAGTTATTGACATTAAATCGGTCCCGTGTGACTTTTTCTCTTCAGCTTCGCTTTCTCTACCGAGGTAGTGATACGTGCCCGCGGCTATGTATAAGCCAGAAACTAGAATGTACTAACATATGTTATGCTCCCTCTCCACCAAGCTGAGTTAGCATATGACATGTTAGAGTCCATGACACAGCTCCATGCCTGCGAACCAGCAGAACGCAAGGTGCCCGCGATGCAACAAGCTAGTGGCGGACCCTGGTCATCATACCGCCAGATCAACGGGAAAATTTCCAGGGCTGTTGGAAAAGGGTATGTCACGACAGTTGCCGAACAGCTAACTAAAGTGTCGAAACCGATTTGTCACTCATGAAAATGCCTTAATGGGTGTTGAGCGGATGAAAGGTGCTTCATCGTTAACACCGCCAGGGCGCACCCACATGCGCCATTTTAGTTAGCGACCACGGAGTGCATAGTCGAGATGCATCACGAGCGTTTCAGGAGATGGCTCTTATGTTCAAAACCCCTCATCGCAATAGAAGGTGAATTCTAGCCTGAGCCTAATTCCAAAAGCGACTGGTTACGTAAGTGTCCTAGTGCGAGCTGATCATGCGATGATTTCGTCGAGTTACAACGGGAGGTCTCGCCCGATCTTCATTTGGAAGCCTATCCTCATTCGTAAACTTGGACCCTATGGTGTGTCTCATATAATTACGATAGACAGAAACAGCTAGCATGGCGCCTGGAGACGCCCAGCATAGGCTTTGAGTTTTTGCCTATTTTCTCGCGAGAATCAAGCAGACGTCGTCTTCCACGCGCTCTCTGAGAGCACAGATTCAAGTTATGCTTCCGCTCTCGTCGAGCAGGGGTCGACCGAACGTGAGATAGCCTCGATGACGACCGAGAGGACCCGTCTTCGGAAAGAGCAACTCATGATCCATGCAGCTCGCTCTCTAAAGTTAGCTTATCTAAGGGATAAACATGCTACAAATTCGACTTATCGCCCTCTCAAGAGGCTTTTATAGCTCCTCGGAGTGCTTGTCATCTGACAGACTATGTGCTTTCATTCTGGGAGCCTAGAGGGGCAGTTCTACCTGGTTTTGAATACAAAGTGGGCAACCGTGGTTAATTCTCTACCACCTCAAATGAAACCGTGACCATTTTAGCTAGAAGTGCCAGGCGCAGAGGGGGGAGCCATTCCTGTCCCCGACACCTGTTATAGAGAGGGGGAGGTTCAGAGCCTCTTCGGGGTCTCGTTTTACGAGCAACAGTTTCACTATATGACAGTCCCTCCTCGAACCATCGTGCACTTAGCGAACCTGAACACTTAATTTAATGCCTCCGAGGATGAAAGGGCGACGTTAGTAATGCGAACCGGCTTAGGATTGGTCACGCAGAGAAATCGACGTCTACAGTGAGACGTATCATTAGGTTACTGATTATCTTTGTGCGGACGTATCTGGTCCCCTTCTAAGATTGACTCGTGGAACCGGCTGATGTAGTGAGGATGACTTGAGCTGCGCGGCGCCTTGAAGAAAGCAGAACCTGTGACTTGACCTCAGACGCACCAGAAAGGCTTGTAGGTAGTGGCAAAGTTGCATTCCTGTGATGCGCCTCTCGCCTGAGCGTGCGCGCTGATCTTTCGGTATCATGCGGCAGGATTTTTTTAGATACTTCGAGACCCATGTGCGGGGGGATCAGAAAGTACGTCCCGGTAACAGGGGAAATATGGAGCCCCGCCTGGATGTTAAAGACCCTTGAAGGTGAGATTCCACTGGAAAGCCAGCGCTTTATATCGTGTCCATCCGAAAGAAAGATAGCATAGGTTCGGGGTGGTCTATGTCGTAGCTGCCGATCGGGTACCACTTTTAGTTGTGCTACTGCCGTGATACTTGAGCTCACACCGACGAATTCTTCATAGAAGGATGGCATTCACCTCGGCAGCTGAGCTGCTGCCGCATTGCCGCTGTCGGTTGCGAGTACGCTCGGTTACACTGCTAGCGTCTTCGTAAGGTGAGGACAAGTTCAGGTCCGCAATACGCCCTAGACCTCTATACGGTAGCCTGTATGCCTGGGCCCGTGACGCCGATCTCCGAAACATAGGGAAGCCTACCACATATCGCCCACAGTACTGTTCGCGCCCCTCCATTCTTAGATTTGGAGGTCAATCGGAATTGAGAATACTCGAGACGCATCGTAGAGATATCATGTTCGGGTATGAGACGACATCATAGCGTCCAGCACTCTATACCTGCCACACAGGCCAAGATTACTACGCGCGGTCCGGTGGGGTCCACCAAACGTACAGTCGATGAGCGGAGCCGATGCCTACCCGGCTAAATAACCGTTAACCACCGACCTTGAGCTGCGGTGTTACCCATAGAATAGTATAGTCGCACGGAACGACCGCCAAACGTCCGGCCCACACTCTAAAATGAATAATAGGCTGAGGTTAAATTCTCGTCTGATCCAATCGATACTTCAAAAATGCAGGTTTAGTACTCATCCTGTTGGTCCTGACGCGCCCCGGCAGAGAGCATACGGGAGCTAGTACTTATCTGATGGTAAGATGGTACTCTAGCCGGTACAGTATGCAGATGTTCCGTACTGTACCGAGCGAAAACGGTGCAGCGTAACGCCCTAACGTTGTCTGAGAAGACTGCGAACTGTCTGGATGCTTGCTCGAACGTCACTAGT
		</sequence>
    <sequence><taxon idref="Location_1_1_1|30.833278415214913"/>
			CGACTAGAAAGGCCCGTGCTGCCTAGATATAGGCGTTATGAGTCCTCCCTTTACAATATTGTGCCAACCGAATAATCGGATAGGATGCGAACAGGACGACGTCGCCAAAATTTAGCTTGCCATACAGCGACATTTTTGCCAATCGCTAATGTATCTGTTTGGTGGGGAGTGCATTAACATGCAAGTCCGTTTGAGTGACAAGGCCCACTCACTAGGAGGCGGGGACTTAAACAGGACCCGTGAGTGAATGATTTAAGTCATGGGTTATGATTGGTCAGAATTCAGGTATCACAAACTGAGACTATTAGTTGCTTAATTGCTTCGAACCAAGTCTCCGGTGCGCTCTGCCACTCATACGGACCGAGTGTTCTTATTAACTCATAGCAGACAAATAAGTCATAGCTCAGGTAAAGCACGAACGAGATTATTGCAAGTGTTTTTCTCAGTACACTCAGTCCTTTTGCATTTCACTTGCCACGTGCAATGGGAACGCAGAGATGACAATTCAATCGATGCATGGACACTGGTCGTCAGATTACTAGCGAAGGGTAGAGGAGCCCCCAGCGCAATTACGTCCCACAGCTGGGTTCCCAGAACGGCATTTAGTGACTCACTCTTGATTGTTTCTGGCTTGTCGTATACCACGGGAAAGGGGTGTTAGAGCTCATAACTGGCCTTCGACTATTCCTCTCCCTTTCAAGGACAGGGAATCTCAAAGAATTATGGCCACAATACTAGTCTGTCCGAAAAGACGCATGTGGCATCGGCTTGTTAAATGGGATGTATTCCCATCTGCCTAACCGCAGCCCCAGGCCGTGAGCAGGACAGTTTGCGCGTGCCAGTGTATGCCTTGTTGATGTGGCGCCGAGTGCCGACTCTTAATATGCTCTGTCCCCAACCGTAATATGTCGCCGGTATATATTTCCCTTGTGATAAGTGATTCATAGTCGTGCCCTTCATCGGCGGCGGTTGTGAGCTGAGCGGCAAGTCTCAGTAATTAAACGGACCGGGCGATCTCTCGTAGGCTGACCTTGTTGAGTATCTTGATTCGTCTATGCAAGGTCAGAGAGGATACGCGAATTGTATTATCCGAGCTAGGATGACAGTGACACCTGTCCGAGGCGATGTGGTCGGGGCCGACATAGGTCGATTATTACACGGTCCGTTATGCTGGCACTGCCGGGGGAGCAGCTCCAACTGCCTGTATTGTTAACCAGTACGACAAAACATGGACCTGAAAGATACCCTCGAGATACAGCTGCCAGTTCTTTGATATGCTTAGGAAAATATAAGGCACCGCCCTTACGTGAAAGATTCGCTCAGCCTGAATTGTTTAGCCACGGACGGTCGGTTGACCCTTATAAGGTTCATTGAGTAAAGTAGGCAGAACACCTAGAGGTACGCAACAAAGGATTTTACTAGGCGGCCGAACGGGAGGGAGGGAAGCCAGTCTAAAAACGCAGTAGGACCCATCCTGAACGCGTAAAATCCTTCATACTCTTCACTGGTCTCAACGAATCGAGCAAGGAGCAGCGTGCGTACTGGACAAAAGTTTCTCCTCGAACTTCGGCGGGATGTACCTTGGTCAAAGCCCCTGACCCTCCGCGGCTTCTTGGCAAGGCAGCCATTTTGTTCACCCGTATGTAAGACGTTCAGCTCCTGACTGGAGAGTAGATTCTGGCGCGATCATAGGACTAGGACGACCGCAAGTCACGCTGGTAGAGACGAATTTATGGAAAGACGACCCGGCCAGCACACCCATGGTTAAGGAGCGTTGCCCTATGACACACTCTGGGAAAGAGGACAACTGGTCGCACGCTTCATACTGACCGATTCAACATCCTAGGGGCGGAATAATACAAACAGGGTCAGGGCCATTCCCGGGCGCCGCTAGAACCAGGCGACACGTGTCCTGTATAACGTGCGGGGTTGTTGGAATATACATGACTTTGGTCGGCCAGCTGGCGAAGCGTGTAAGAGTATCTCCGTTGCAGTCAAAGCCATTTGGCCGGGGTCGGGTTAGGAAACACGACGCCGTCAGCGCATCCTGCCTGTCGCACGTCATATCACGTCCTAAGAGTACCGCCCCTATAGCGAACCAACGGGACCATGACCCTGATTGGCGACCTACCCATGACGGAGTCTACCGCACGTAGACAACTTGGAAGATCTTGGAACGATGATTGTTTGGCACTTGGTGTTCCGGCGGCCCGTCGAAATGCCTCCCCTTCGATCCTTAGATGGCACCCTTGACACCACCCCTAAAAGACCAAAATATATGGCAAAACCTCGTGCCAAAACAGCTTCTCTTCGGTAGTATTATAGGTAGGGTTGCTGTATCGAGATAGCCAGTATTTCAGATCTTAGTCATTATCGGAGAGAGGCGCCGGGAATGAACCCCATAAGGGTAAAAGCCACCCTCGACCCAATTCGTTATAGCAATTACTCAAATGTATCACATTTGTATTAGGCGAGGAATATGTGGCGCCCCGGTGCAGCCTTCTGCTCCTACGTTCACAAAATGACTAGATCTCGGGATAGGCCATAACAGGCCTCTAGGGCATTGAACGCGTCGAAGGCAACATTCTCACTTGTAACGTTTCGCCGATCTGGGGGGAATTTCCGGGACTTGCACGCCAACCGTGAAACTGATACCCCGCGCTCCTAACCCGCAGTCCACCGGGATAGCGTAACACGTCGCCACGTAGCCAGCTTCTAGATTGACGCCCGACTTATGCGTCAGATCAGCGCGCACACGATTGATATAGTGGAGCCGTTAGGGACTGAATAGAATCACATATTTAAGCTCCTATCTGGCGAGCTGCCCCTGTTCCGAGTAAACGAATGGGCCGTGGCGTTCGATAGGAGTAACGATTAAGTGACGGGAAAAGGAGCATTCTCGAGGTTGCTTACCGCAAGGCACCCATTGAAGACCACTTTCAAGCGGGGGAAGACGCATCGTGGAGAGTAAGCAACAAGGTAAAAGTTGGCTGTGCTCGCGGTTGATCAACGTTAATGCAGCTGTAATCGGTAGTCCGCTTTTCGCATATTCAGTACGTAATTATAACCTGTCGATCGTCTACCTTGTATGTGTGGAACCCATACGCCGAGTCCATTTACACACCATGACTATGACCACGTTCTACGTAAGGGAGCCGCATTCACCCAAACCGGTTGAGTCCTTCGACAGCGATTACATGTCTAACCGGGCTTGTGCCGCGGTCATTACCCCTGACGTTGTTGAAACTCCTACTTCTGTTGCGCTACCCACCTGACTTTAGCTCCTCCTCAACGCGCATGAATGAAAGTAGGAGCTAATTAGTAGCGCCCCCACCCGGCCTGTCACACATATTTATCAATCGGCATACGTACTTAGAGCAGGCGTGCTTCGAACGCCGTATTATCGGGTTGCCACTTCCCGATAGCTCCACTACAAATACCCATTAGAACCATCGACTATCTAATGTACTGGCACTCCGGGCCGCGAGGGACGTGTTTATAGTTGGGCAAACAACAAGGACGCGATTACCCAAAGATTCGGATAGGGTCCTATCACCAATGCCTAAGCGGAATGGTATTCTACAACTTCATCCGTGATTTCTGTTGCTTCTGTCATCCACGCCAAGGATATCGAATCTGGTTTCGTTCTCATCAGGCTACAACCAATCTTCCACATATTAAGCATGGACGGCCGTAATTCACTACAGTTCCAACCAGGGTATGGATCATCAGGACACCAACGAAGCCCCGGTCCCACACGCAATCATGTAGTCATCACCTCTCTACGACGCCAATATGATTCAGGGTAAAACCGGCTTTAGGAAGTTGCGCGTAACATTTGGTCGGGAGTGCACCCTATATTTCTTCCCCTTGTAGTAAGAATAGTTGCTAATAAGTTAAGACCAAGATTCGCTAGAGACTGTACGACAACGACTGGCGATGTATTAATCCCTGAGGCATAAACTGGAAAGGATTGCTTTAATGCAGCATTAGACATATTGAAGCATCATTTGTCAAGAAACAGTCTAAGGGCTTTCCCCAGCGACGACCGGACAGGTCTCGAGCCCTCCGGTCCTCAGAGCAGAGGGTATCTGAGAGGCTTCCATTCGACCCGGAAATTTCCTGTATTGATTGGGGTCCTGGCCTGTTCGGGTGGCTAGAAAGAATGCTAACGAACTACGTGAGGCAACAGCAGTGTACCGACTTCATAAGGCAAGCCGTGATGCAGTATACCCTGGACCTTCGTTGCATGAGCGCCTTCACGGGTGACTCTGAAATCGCAAAGCCCGGCCGAAATTGGTGCTAGCTTTCCATATTGCCTGGGGTAAGGACAATCAGCAAAATACAGCAAAGGAAACACGACCCATAGCTAATCCGCATTTCTTATCACGAAGATCAAATTGAACACCGTGGTGATCAGGACACTAATAGTGGTAGTCCCGGTCGCACATACTAGGGCCGTTAGTTGTGAGGTACCAACTTACTAAGGAAAGGACCCTCCGTGCCCCCCCAACGTCATGCTGTGATCGAAGATCAAATAGACGTATACCCATCCGAGTCAGCATTTGGCCGCCCTTGAGGTAGAGCTAAATTCGACTGTAGGAGCTACACGGTCCGTTTACCCCGCTGTTCTTCGCACAGATCTATAGCACTGACCAGATCAGCTACCTGCAGTTACGGGCGTTCCCGTAGGCAAGTACCCCGGTCGGCGGCTCGAGTCCAGCAGCAGCAACCTACTTCGCATTATTTGGCCCCCCCCCTTCAGTCCAACGCATGCCCCACTCAAATAGTCTTCGTAATGTGATACACCTACAAAGCTCCACACATTAACTTAGAGGATGGTTAATAAGCTGCAACGCGAGTTGAGCACTGTTGTCCCAACTATGCTTCGAGAAATTCTGTGGCGAAGAACGATAGTCTTGGGGCTCTGTTAGATAAACACTCTTGAGCCATTTTGGCATGTGACCCCGTTCCGTACGTTGTCTACTCAATTGGACCGAGGTGACGTTCCTACATAACTACGCACCCAGTACATCAGGGGGAGCAGCAGAGACTGTCGTGGCGAACAATTACTCGACGTTATGGTCATATGAGGCGAACGTTGAACGACTGTCAAACTACCATTACTCATAATCTGTCGTCACAATAGAGTATTGAACAGCTGAATCACGGGCCGAGGTGAGAGATTGTGCTGTCGCAATCCGCTGTGGACGCAGGGACGGACCTAAACGAGATACACCTAGGGCCTCTTCAGTAATGCGCCATTTCAAGTCCTTGGCTAAGCCGCTAACGACTGCGGCTGTCCTCGGTGTAGCTAATCTCAGAGAGAGTACCGAGAACTGCTTCTGTCGCCCTATCTTCTAGCATGTTCCATCCGTTCCGAAGAGTCTTGTGAGATGATCCCCGGTGCCATAGACGGCGGGAGGTCGTTCTCTTCCTCAGGTGTGACCGAATTAATGGCGCTCCGCACCTGACATCATTGTCCGGTGCGTTATTCCTCAGATTTTTGCCTAGTGGTCGAAGACCCATGAGTCAGGAAAAACACCAAGTACGTCCCGACATCCCGCGTCTGAGTCGTCATTTCCCCTATCAGTTACTTTGGTCTCGATAGCTAGTCTCCCGAATTTTCTCTAATGGCTATATCGAGTCCAACCCACTTCTAGGTAGTACCGCTGTCAGGGTGGGTCCTCAATCTCCAATTCTTGAACCCTACCGAGTTGAGACCATAACGTGTACGGGAACAACCCTATACTAAATTATTAGTTAACGTTGCGGCTTAACCGCCAACAGTACCAGGTTAAATTTAGCCGCGTCAGGGCGTCTTCTGGCCTTACTTAATCCATAGTTTAGTTTACTATCGACTTCTATATCGGTTCTAACGAACATAATAATCGCTAATCGCTGCAGAACTCTAACCTTATCGGATCGAGAGCTACTCCCAGTAAACGCTAGACCCGGATAGCCGCAGAGCTCGGATGGGTCGTCGATACTGAACTATTTGGAGTCGGTTTATCTGCTTTTATAGAGAACCGATGTCGACCTAGGTTACCAGGCTTGGTTATTATCTCCCGTCCGTGTTCTCTTAATCACAATGATTGATGTCTGATCCAGTCAACAGCAGCGAATTCGTTCTGCCGGCGAGAACTGGATTACCTGACAATCGGCCTACACATATGTTGGATCCGTAGTCGCACCGTCCTGAGCTTGGACCACGCCCTTAGCTCGGTGGGAGGAAAAACCGAGCGCCTTTCAGTCTTCGGCACTAAAAGGAGATTATGTACTTTTACTTATTACAACCGTTTTTAACTTTGATCTGAACCTCCTACCGACACCACCTAAAGAGTGTCCACTGAGTGGCGGTCCCAACATTACACCGGTCCCTCTATTGATCCTAGTCTGGCCGCCCCGTTTGCGAAGGAAAATAATTGTTTGGAGAAAGCGTATAAATAGTAAAGGAACTGATCTTTGTCGAGCCGGCTCATCTCGGCAACCTCCGGCGACGCGTCCGGTGTAGTAAACTTGGTCTCTTCACAGTCGTTGTCAGAAATCACAATTGCCAACGCCAACAAGATTCTAGATTCATCCGCTACACTTGTGACCCTAAAGAGGGTCCAATATAAGTGTTTGCGCTATGGTTACCGTGTGTAGCGCGCATCTAGCGCATTACCTCGTTTAATTCACATTACCCCTAGCATACTCCGTAGAAATTGGTGTTGAACATCATATGACCCTCCGACCCCCATTACAGTACTTGCATAGTCTGAGCGTTATTGGCCGTACTTATTGTATACTTGAGATCGATCGGGACCCTTCTAGATGATCAAAATAATCACGGCCAAGCGGCTCAGGATTGACACGCCGAAAATGTAGGTTAAGTGTCAAGCATTGCTTCAATAAGTATTAGGTTGTTACCGACTCGATGCACGTTAATTCACTCTGCCTGCCAACTGCCTGGCGCTTAGGTTGCTTGGTCGCCCTTGTCGTGCATCAAATGAAATCCAATCGCATTCCGTCAAGCCGAGGGGGGGGTGAACAAAATCCGCTTTAGTGTCGTTTAGTGTGCGGTCCTCTAGGAAACGTCCTACGTTACTGGCGAGGAGGGTGAATTTACTAAGTCGCACTGTTCGCCTACAAAGCCCTAGCAAAAGCGTTAAGACTCGCCGAAGGGTTTCCCGACCCACGGTCAATTATCCGCGGTTAGAAGCATGAGGGAGGGTCAATTCGCCCTAGTCCTCCCACACACTTAGGCCGATACCGATTAAAATTTACGCGGATTGGGTCAAGTTGCTAAAGCGCCGTCCACGCGAGCCAAGATCTTTCCAGAGATCCCCGGGATCCTGAGAGGAAACTAGGTCTGGCTGCGTGGCTACTAGTTGAGGCTCGATGAATCCGTGTCGATATATTATCTAGGGCAGTATATGTGAGGTGCCAAGAGTGCACCAACTCTTTACAGAGAGCCACTTATAGTTGTCAAGGCGTGTGGATTTGAACCATGTAACTAAATATAGCTACGCAAGCTTCCTTTGACTTCTTTTAGTATGTATCCTGGTCGCGGGCGCAGTGACGTGTATAAACCTTTCATCTCTCCTCAGAAACCTAGTTTAAGCTTAATTACTACCGATCGCCTTCACTACCTACACGATTAACTCGGAGAAATATGGTACACATCGTATCTGAGGCTTAGCAAACCGATATCTGGGTCAGTGATTGTGACACTACTTCGCCTCATGGGACTAAATAGGTTACACTTGTCTCGCCCTACTTCGCGACCGTCGGTACATTAAAAGCCTCCGTGGATGAGGACAGTCGACGCGCGCTTATGATATAACACATCTACAGAGCGGTCCTCCGTACGGACGAGACAACCCAACTAACGTTACTCGGAACGGAATGTACAATCAGAGCGTTAGTTAAGATCAGCCGGGGAGTTCCATATTGATGGATTGTGCTCTGCGGACGCCTACGTGATGCCGACCATTATGGATTGGCCATTTAGAGTGTCTCAGGTGGTAGCCATTACCCCCCTAAGTTAGGGTTCAATCGGTCCAACTGGGCCCCTCGAATATTGAACTTTATCCAGACAGGGTACCCATAGTGGGTAGGCGAGTTGGGACTACATTGAACGCCCTCGCATATAAATACGCTGGTTCCGGCTAAGGTTTGATCGGTGGGTTAGTAGACCAAGCCGCTTAGTCGTTACTTTTTCCGGATGCCCACGGTTCGCCGTAGCTAGTTTGGACACACTGCACCACTCTTAGTTAGCATCTTGAGTCGATGAGAGTCTCAGGTGTTTCTCTATACGTGGACCGTCGACAGGAATGGACCCGGAGTCCTCTTAGTCGCGTCCCACCATGAGTTTATGAACCGTTAGACTCCAGGCAACAGCCACGTTGTTACAAGGGATCGTTGCTTTATACGCCCCCTAAGCAGGTATCCCGACTGATATTCACATTCCCACAGCACACCGGCTGAACATAGGTCTTACGGCGGGATATCCTGTTTGTTTCCGAGCGGCCTGCCGAACCTCTTGATATCGGCTCGGACATAGGAGCACTTTAGATGAGCAACACCAATACTTTAGGTATACGGTCAGGATCGGGCGAGCAAGACTCGGATTGACAGATAAACGCGGATAATGAGCTACCGCTTACTATGACGTCGTGGTCATTCGCGTCAGTCACGGCATGCCAAGTCGTAGGGGGGAGAATTCGAGCGGTATTCGAGGGTGGAAAGACTCGTGGAGCAAAGCTCCGAGCTGAGTAAGATCGGTCCCGGACACCATATCGCATTGTTAAGGTCATACCGCTTTCTTGGGACGTTCTCACCGCGTAAGTTTGTGGTCGAGGGCTTTTTTCCTGATTCGGCCCTGGGGTACCTAGTGTCCCTGACCCTACAGCTCCTGTTGATCGGACTGCTCTTGCGTTAGTTCTAAGGGGGCGACTCAATGGGCTGAGTGGAGTGTTGAAATCTTCGCGGCGCCGTGTAAGACTGGCGTGGATTACTAACTTATGTATGGAGGTAAACAAACCTATAACGATTTGTGCAAGGAGATTAGTGCGCAGAAGAGTCTGGCGGTCGCTGCGAACTGGCTGTCGTTGTCTAGTAGTACAGGGGCTATTGAACTCAACCGCAGCATAAAAGACCCGCCCGTGGGGTGAATCGTAGGCCATTTCACTCGGCGACATGATAGGGGCTGTTGGTCTGGTCAGGCCGTTAGCCAGAGGCCGGATATAGATCCGCTATATGCGACTCGTTTAACTAGGTGCAGCAGTACATTACGTGGCTCTTATACATCTGGACATCGATCTGTTTTGGAGATCTACTCGTTCGATCATGCGGCGTGCACGTCGCGGCTGATTGCGCTGACTAGGACTAATTAATTGCACGGTACATCCAAGTTATATATACGTGAATCCTAAAGCAGATCATGGGTGAGGTGGAACGTTGATTGAGCCCGGGTTCGAGATGCATGCGCTCTCAGGGTAAATACAACTTGTATTGGGAGAAACAAATCACTAAGGAGGATATAATTACATAATATAACCATCGGACGAGCGCCTGCAAATGTCCTACGCGTCTTCAGTCGGGATTCTGTACCTGTCGATAGGTAATGAGGTAGCCAATGTACCGATTCGGGAAAGGGGCGCGCACCTAACTACATGAACGGTTCTCGGTACCAGCGCAGGATCAGCTATCCGTATATTCGCATAAACTTAAAGGACCAGGGGCACTGAGCTGTTCACGATTGCTAGGAGTGGGGTGCCTTGCGATGACAAGAAGAGTGTAATCTGGGTCAGGGGCTCAGCAATGTTAAAGGCCGTCACATGTCATGGCAAGCGGACCTTCGGGGAAATATACCCGTGTGGCAATGTAAACTGTGATTAGTGGCCACTAAACCCTCACTGTTTGTAGCTCACCTCATTTCCTTTATCAAATTAGTGGATGTGGGGAGCTAGCACGCATCCTTCTGAGCTGCATGGCAGAACGTGCGCCCGTCTTACATACTCCGTGGATATATTTCCCAAGCACAATGCCCATCGTGCGCCAAGTGTTACATCTAGACGAAGTCCGCGGATAGACCCACAGGTCAGGTGGTAAATTAACGCTACCAGCAGCGAGACCCCAATTAGCCAGATCGCGCTATGCGGTCTATTTAGTTCTCGTTACAAACGCCTTGAATAGGGCTGACAGCAGCGAGTTCGTGTCCTTAATTTTTGGACCGTGTCACTTAACACATGGAGTCGGCTGGCCCCCATCGAGTCGTCTCCCGGTCGACAAGCAGTACTACAATCCTGCATAGTGGACCAACTGGCCCCCGTTGGACACGGGGCCCAAAATCTTGTTAGGGGTGTAATGATGGGTCGACGCTACGGTATGAAGTTCTAGTGTGCGCTCTGTAACTACTAGGCATTTTCTGATTGCCCCTGTCTGCAAGTCTCTCAATCGTGCTTATTCGCCTCTCTCTCAGGAATGGATTAGTACACGGATGCTGGGTGCAGCACCGATCGTCGTAACACTCAAGTCAGAGGTGGCCTACGCCTGCTTGCTCGCCTAGCAGCGTAACAAAGGAGGTTTGGTGTAGGGGAAGCCTGCCGTAGTAGTAGCACTGGGACAATCCGTACACACTCCGTCGCTGTATAACCCATGCCATATGATGTGGTGGCGCTTAGCCCTGAGTCCACTTATAAGGTGGGCTACTTTTTAGCATAGTGGTCCAAAGCTGGGCCCACTCACGATGAAAGCCCGTTGTCTGTTTCCTTTCGAGGGCGTTCCTCATCCATGGAAAGGCTAAGGTGGATGGGCGTGAAATTTAAAGGTCGCACGAATTCCCTAAATTTTAGATCTTCCTCACCCGTAAGAGCGCTGCAGCCACTCTTAAGTAACGTGAGATTGGGATGAACCAGGCGATCCGAATTACACGTTGGGGCGTCCAACGGAACCTTCTAAAGAGTTCGTTATATCGTCGTGGGGTGACGACTTCGCGGTAGCGTCACAGATAAATGTGTATCACATATGTACCGTCCGGTACCGCTGGACGTTATACAGTGGTCTTCCCACAGCTGACTCGAGCTCGTGACACTGCGCGCGCCGACGCCCAAGGTCGCATAGTCGTCAGAGTCCTCAGAGTTATTGTAAATTACTCGACCTTTCTGTTAAGGAGCATAGTATCGGTCAGCAATGGTGTCTACAGTTCCAGCCCGACTAGATACAGGGGCAGCTTCCCATGCGAAAACATCCGATTTCTCCTAAGGAGTTGCCAGGACCCCTACGGTTCAAGCCATTTGAGCAGACCCTTCCAGGAGTAAATCCGACGTCGCTAGTTATTGACATTAAATCGGTCCCGTGTGACTTTTTCTTTTCAGCTTCGCTTTCTCTACCGAGGTAGTAATACGTGCCCGCGGCTATGTATAAGCCAGAAACTAGAATGTACTAACATATGTTATGCTCCCTCTCCACCAAGCTGAGTTAGCCTATGACATGTTAGAGTCCATGACACAGCTCCATGCCTGCGAACCAGCAGAACGCAAGGTGCCCGCGATGCAACAAGCTAGTGGTGGACCCTGGTCATCATACCGCCAGATCAACGGGAAAATTTCCAGGGCTGTTGGAAAAGGGTATGTCACGACAGTTGCCGAACAGCTAACTAAAGTGTCGAAACCGATTTCTCACTCATGAAAATGCCTTGATGGGTGTTGAGCGGATGAAAGGTGCTTCATCGTTAACACTGCCAGGGCGCACCCACATGCGCCATTTTAGTTAGCGACCACGGAGTGCATAGTCGAGATGCATCACGAGCGTTTCAGGAGATGGCTCTTATGTTCAAAACCCCTCATCGCAATAGAAGGTGAATTCAAGCCTGAGCCTAATTCCAAAAGCGACTGGTTACGTAAGTGTCCTAGTGCGAGCTGATCATGCGATGATTTCGTCGAGTTACAACGGGAGGTCTCGCCCGATCTTCATTTGGAAGCCTATCCTCATTCGTAAACTTGGACCCTATGGTGTGTCTCATATAATTACGATAGACAGAAACAGCTAGCATGGCGCCTGGAGACGCCCAGCATAGGCTTTGAGTTTCTGCCTATTTTCTCGCGAGAATCAAGCAGACGTCGTCTTCCACGCGCTCTCTGAGAGCACAGATTCAAGTTATGCTTCCGCTCTCGTCGAGCAGGGGTCGACCGAACGTGGGATAGCCTCGATGACGACCGAGAGGACCCGTCTTCGGAAAGAGCAACTCATGATCCATGCAGCTCGCTCTCTAAAGTTAGCTTATCTAAGGGATAAACATGCTACAAATTCGACTTATCGCCCTCTCAAGAGGCTTTTATAGCTCCTCGGAGTGCTTGTCATCTGACAGACTATGTGCTTTCATTCTGGGAGCCTAGAAGGGCAGTTCTACGTGGTTTTGAATACAAAGTGGGCAACCGTGGTTAATTCTCTACCACCTCAAATGAAACCGTGACCATTTTAGCTAGAAGTGCCAGGCGCAGAGGGGGGAGCCATTCCTGTCCCCGACACCTGTTTTAGAGAGGGGGAGGTTCAGAGCCTCTTCGGGGTCTCGTTTTACGAGCAACAGTTTCACTATATGACAGTCCCTCCTCGAACCATCGTGCACTTAGCGAACCTGAACACTTAATTTAATGCCTCCGAGGATGAAAGGGCGACGTTAGTAATGCGAACCGGCTTAGGATTGGTCACGCAGAGAAATCGACGTCTACAGTGAGACGTGTCATTAGGTTACTGATTATCTTTGTGCGGACGTATCTAGTCCCCTTCTAAGATTGACTCGTGGAACCGGCTGATGTAGTGAGGATGACTTGAGCTGCGCGGCGCCTTGAAGAAAGCAGAACCTGCGACTTGACCTCAGACGCACCAGAAAGGCTTGTAGGTAGTGGCAAAGTTGCATTCCTGTGATGCGCCTCTCGCCTGAGCGTGCGCGCTGATCTTTCGGTATCATGCGGCAGGATTTTTCTAGATACTTCGAGACCCATGTGCGGGGGGATCAGAAAGTACGTCCCGGTAACAGGGGAAATATGGAGCCCCGCCTGGATGTTAAAGACCCTTGAAGGTGAGATTCCACTGGAAAGCCAGCGCTTTATATCGTGTCCATCCGAAAGAGAGATAGCATAGGTTCGGGGTGGTCTATGTCGTAGCTGCCGGTCGGGTACCACTTTTAGTTGTGCTACTGCCGTGATACTTGAGCTCACACCGACGAATTCTTCATAGAAGGATGGCATTCACCTCGGCAGCTGAGCTGCTGCCGCATTGCCGCTGTCGGTTGCGAGTACGCTCGGTTACACTGCTAGCGTCTTCGTAAGGTGAGGACAAGTCCAGGTCCGCAATACGCCCTAGACCTCTATACGGTAGCCTGTATGCCTGGGCCCGTGACGCCGATCTCCGAAACATAGGGAAGCCTACCACATATCGCCCACAGTATTGTTCGCGCCCCTCCATTCTTAGATTTGGAGGTCAATCGGAATTGAGAATACTCGAGACGCATCGTAGAGATATCATGTTCGGGTATGAGACGACATCATAGCGTCCAGCACTCTATACCTGCCACACAGGCCAAGATTACTACGCGCGGTCCGGTGGGGTCTACCAAAGGTACAGTCGATGAGCGGAGCCGATGCCTACCCGGCTAAATAACCGTTAACCACCGACCTTGAGCTGCGGTGTTACCCATAGAATAGTATAGTCGCACGGAACGAACGCCAAACGTCCGGCCCACACTCTAAAATGAATAATAGGCTGAGGTTAAATTCTCGTGTGATCCAATCGATACTTCAAAAATGCAGGTTTAGTACTCATCCTGTTGGTCCTGACGCGCCCCGGCAGAGAGCATACGGGAGCTAGTACTTATCTGATGGTAAGATGGTACTCTAGCCGGTACAGTATGCAGATGTTCCGTACTGTACCGAGCGAAAACGGTGCAGCGTAACGCCCTAACGTTGTCTGAGAAGACTGCGAACTGTCTGGATGCTTGCTCGAACGTCACTAGT
		</sequence>
    <sequence><taxon idref="Location_1_1_0|30.187884987527934"/>
			CGACTAGAAAGGCCCGTGCTGCCTAGATATAGCCGTTATGAGTCCTCCCTTTACAATATTGTGCCAACCGAATAATCGGATAGGATGCGAACAGGACGACGTCGCCAAAATTTAGCTTGCCATACAGCGACATTTTTGCCAATCGCTAATGTATCTGTTTGGCGGGGAGTGCATTCACATGCAAGTCCGTTTGAGTGACAAGGGCCACTCACTAGGAGGCGGGGACTTAAACAGGACCCGTGAGTGAATGATTTAAGTCATGGGTTATGATTGGTCAGAATTCAGGTATCACAAACTGAGACTATTAGTTGCTTAATTGCTTCGAACCAAGTCTCCGGTGCGCTCTGCCACTCATACGGACCGAGTGTTCTTATTAACTCATAGCAGAAAAATAAGTCATAGCTCAGGTAAAGCACGAACGAGATTATTGCAAGTGTTTTTCTCAGTACACTCAGTCCTTTTGCATTTCACTTGCCACGTGCAATGGGGTCGCAGAGATGACAATTCAATCGATGCATGGACACTGGTCGTCAGATTACTAGCGAAGGGTAGAGGAGCCCCCAGCGCAATTACGTCCCACAGCTGGGTTCCCAGAACGGCATTTAGTGACTCACTCTTGATTGTTTCTGGCTTGTCGTATACCACGGGAAAGGGGTGTTAGAGCTCATAACTGGCCTTCGACTATTCCTCTCCCTTTCAAGGACAGGGAATCTCAAAGAATTATGGCCACAATACTAGTCTGTCCGAAAAGACGCATGTGGCATCAGCTTGTTAAATGGGATGTATTCCCATCTGCCTAACCGCAGCCCCAGGCCGTGAGCAGGACAGTTAGCGCGTGCCAGTGTATGCCTTGTTGATGTGGCGCCGAGTGCCGACTCTTAATATGCTCTGTCCCCAACCGTAATATGTCGCCGGTATATATTTCCCTTGTGATAAGCGATTCATAGTCGTGCCCTTCATCGGCGGCGGTTGTGAGCTGAGCGGCAAGTCTCAGTAATTAAACGGACCGGGCGATCTCTCGTAGGCTGACCTTGTTGAGTATCTTGATTCGTCTATGCAAGGTCAGAGAGGATACGCGAATTGTATTATCCGAGTTAGGATGACAGTGACACCTGTCCGAGGCGATGTGGTCGGGGCCGACATAGGTCGATTATTACACGGTCCGTTATGCTGGCACTGCCGGGGGAGCAGCTCCAACTGCCTGTATTGTTAACCAGTACGACAAAACATGGACCTGAAAGATACCCTCGGGATACAGCTGCCAGTTCTTTGATATGCTTAGGAAAATATAAGGCACCGCCCTTACGTGAAAGATTCGCTCAGCCTGAATTCTTTAGCCACGGACGGTCGGTTGACCCTTATAAGGTTCATTGAGTAAAGTAGGCAGAACACCTAGAGGTACGCAACAAAGGATTTTACTAGGCGGCCGAACGGGAGGGAGGGAAGCCAGTCTAAAAACGCAGTAGGACCCATCCTGAACGCGTAAAATTCTTCATACTCTTCACTGGTCTCAACGAATCGAGCAAGGAGCAGCGTGCGTACTGGACAAAAGTTTCTCCTCGAACTTCGGCGGGATGTACCTTGGTCAAAGCCCCTGACCCTCCGTGGCTTCTTGGCAAGGCAGCCATTTTGTTCACCCGTATGTAAGACGTTCAGCTCCTGACTGGAGAGTAGATTCTGGCGCGTTCATAGGACTAGGACGACCGCAAGTCACGCTGGTAGAGACGAATTTATGGAAAGACGACCCGGCCAGCACACCCATGGTTAAGGAGCGTTGCCCTATGACACACTCTGGGAAAGAGGACAACTGGTCGCACGCTTCATACTGACCGATTCAACATCCTAGGGGCGGAATAATACAAACAGGGTCAGGGCTATTCCCGGGCGCCGCTAGAACCAGGCGACACGTGTCCTGTATAACGTGCGGGGTTGTTGGAATATACATGACTTTGGTCGGCCAGCTGGCGAAGCGTGTAAGAGTATCTCCGTTGCAGTCAAAGCCATTTGGCCGGGGTCGGGTTAGGAAACACGACGCCGTCAGCGCATCCTGCCTGTCCCACGTCATATCACGTCCTAAGAGTACCGTCCCTATAGCGAACCAACGGGACCATGACCCTGATTGGCGACCTACCCATGACGGAGTCTACCGCACGTAGACAACTTGGAAGATCTTGGAACGATGATTGTTTGGCACTTGGTGTTCCGGCGGCCCGTCGAAATGCCTCCCCTTCGATCCTTAGATGGCACCCTTGACACCACCCCTAAAAAACCAAAATATATGGCAAAACCTCGTGCCAAAACAGCTTCTCTTCGGTAGTATTATAGGTAGGGTTGCTGTATCGAGATAGCCAGTATTTCAGATCTTAGTCATTATCGGTGAGAGGCGCCGGGAATGAACCCCATAAGGGTAAAAGCCACCCTCGACCCAATTCGTTATAGCAATTACTCAAATGTATCACATTTGTATTAGGCGAGGAATATGTGGCTCCCCGGTGCAGCCTTCTGCTCCTACGTTCACAAAATGACTAGATCTCGGGATAGGCCATAACAGGCCTCTAGGGCATTGAACTCGTCGAAGGCAACATTCTCACTTGTAACGTTTCGCCGATCTGGGGGGAATTTCCGGGACTTGCACGCCAACCGTGAAACTGATACCCCGCGCTCCTAACCCGCAGTCCACCGGGATAGCGTAACACGTCGCCACGTAGCCGGCTTCTAGATTGACGCCCGACTTATGCGTCAGATCCGAGCGCACACGATTGATATAGTGGAGCCGTTAGGGACTGAATAGAATCACATATGTAAGCTCCTATCTGCCGCGCTGCCCCTGTTCCGAGTAAACGAATGGGCCGTGGCGTTCGATAGGAGTAACGATTAAGTGACGGGAAAAGGAGCATTCTCGAGGTTGCTTACCGCAAGGCACCCATTGAAGACCACTTTCAAGCGGGAGAAGACGCATCGTGGAGAGTAAGCAACAAGGTAAAAGATGGCTGTGCTCGCGGTTGATCAACGTTAATGCAGCTGTAATCGGTAGTCCGCTTTTCGCATATTCAGTACGTAATTATAACCTGTCGATCGTCTACCTTGTATGTGTGGAACCCATACGCAGAGTCCATTTACACACCATGACTATGACCACGTTCTACGTAAGGGAGCCGCATTCACCCAAACCGGTTGAGTCCTTCGACAGCGATTACATGTCTAACCGGGCTTGTGCCGCGGTCGTTACCCCTGACGTTGTTGAAACTCCTACTTCTGTTGCGCTACCCACCTGACTTTAGCTCGTCCTCAACACGCATGAATGAAAGTAGGAGCTAATTAGTAGCGCCCCCACCCGGCCTGTCACACATATTTATCAATCGGCATACGTACTTAGAGCAGGCGTGCTTCGAACGCCGTATTATCGGGTTGCCACTTCCCGATAGCTCCACTACAAATATCCATTAGAACCATCGACTATCTAATGTACTGGCACTCCGGGCCGCGAGGGACGTGTTTATAGTTGGGCAAACAACAAGGACGCGATTACCCAAAGATTCGGATAGGATCCTATCACCAATGCCTAAGCGGAATGGTATTCTACAACTTCATCCGTGATTTCTGTTGCTTCTGTCATCCACGCCAAGGATATCGAATCTGGTTTCGTTCTCATCAGGCTACAACCAATATTCCACATATTAAGCATGGACGGCCGTAATTCACTACAGTTCCAACCAGGGTATGGATCATCAGGACACCAACGAAGCCCCGGTCCCACACGCAATCATGTAGTCATCACCTCTCTACGACGCCAATATGATTCAGGGTAAAACCGGCTTTAGGAAGTTGCGCGTAACATTTGGTCGGGAATGCACCCTATATTTCTTCCCCTTGTAGTAAGAATAGTTGCTAATAAGTTAAGACCAAGATTCGCTAGAGACTGTACGACAACGACTGGCGATGTATTAATCCCTGAGGCATAAACTGGAAAGGATTGCTTTTATGCAGCATTAGACATATTGGAGCATCATTTGTCAAGAAACAGTCTAAGGGCTTTCCCCAGCGACGACCGGACAGGTCTCGAGCCCTCCGGTCCTCAGAGCAGAGGGAATCTGAGAGGCTTCCATTCGACCCGGAAATTTCCTGTATTGATTGGGGTCCTGGCCTGTTCGGGTGGCTAGAAAGAATGCTAACGTGCTACGTGAGGCGACAGCAGTGTACCGACTTCATAAGGCAAGCCGTGATGCAGTATACCCTGGACCTTCGTTGCATGAGCGCCTTCACGGGTGACTCTGAAATCGCAAAGCCCGGCCGAAATTGGTGCTAGCTTTCCATATTGCCTGGGGTAAGGACAATCAGCAAAATACAGCAAAGGAAACACGACCCATAGCTAATCCGCATTTCTTATCACGAAGATCAAATTGAACACCGTGGTGATCAGGACACTAATAGTGGTAGTCCCGGTCGCACATACTAGGGCCGTTAGTTGTGAGGTACCAACTTACTAAGGAAAGGACCCTCCGTGCCCCCCCAACGTCATGCTGTGATCGAAGATAAAATAGACGTATACCCATCCGAGTCCGCATTTGGCCGCCCTTGAGGTAGAGTTAAATTCGACTGCAGGAGCTACACGGTCCGCTTACCCCGCTGTTCTTCGCACAGATCTATAGCACTGACCAGATCAGCTACCTGCAGTTACGGGCGTTCCCGTAGGCAAGTACCCCGGTCGGCGGCTCGAGTCCAGCAGCAGCAACCTACTTCGCATTATTTGGCCCCCCCCCTTCAGTCCAACGCATGCCCCACTCAAATAGTCTTCGTAATGTGATACACCTACAAAGCTCCACACATTAACTCAGAGGATGGTTAATAAGCTGCAACGCGAGTTGAACACTGTTGTCCCAACTATGCTTCGAGAAATTCTGTAGCGAAGAACGACAGTCTTGGGGCTCTGTTAGATAAACACTCTTGAGCCATTTTGGCATGTGACCCCGTTCCGTACGTTGTCTACTCAATTGGACCGAGGTGACGTTCCTACATAACTACGCACCCAGTACATCAGGGGGAGCAGCAGAGACTGTCGTGGCGAACAATTACTCGAGGTTATGGTCATATGAGGCGAACGTTGAACGACTGTCAAACTACCATTACTCATAATCTGTCGTCACAATAGAGTATTGAACAGCTGAATCACGGGCCGAGGTGAGAGATTGTGCTGTCGCAATCCGCTGTGGACGCAGGGACGGACCTAAGCGAGATACACCTAGGGCCTCTTCAGTAATGCGCCATTTCAACTCCTTGGCTAAGCCGCTAACGACTGCGGCTGTCATCGGTATAGCTAATCTCAGAGAGAGTACCGAGAACTGCTTCTGTCGCCCTATCTTCTAGCATGTTCCATCCGTTCCGAAGAGTCTTGTGAGATGATCCCCGGTGCCATAGACGGCGGGAGGTCGTTCTCTTCCTCAGGTGTGCCCGAATTAATGGCGCTCCGCACCTGACATCATTGTCCGGTGCGTTATTCCTCAGATTTTTGCCTAGTGGTCGAAGACCCATGAGTCAGGAAAAACACCAAGTACGTCCCGACATCCCGCGTCTGAGTCGTCATTTCCCCTATCAGTTACTTTGGTCTCGATAGCTAGTCTCCCGAATTTTCTCTAATGGCTATATCGAATCCAACCCACTTCTAGGTAGTACCGCTGTCAGGGTGGGTCCTCAATCTCCAATTCTTGAACCCTACCGAGTAGAGACCATAACGTGTACGGGAACAACCCTATACTAAATTATTAGTTAACGTTGCGGCTTAACCGCCAACAGTACCAGGTTAAATTTAGCCGCGTCAGGGCGTCTTCTGGCCTTACTTAATCCATAGTTTAGTTTACTATCGACTTCTATATCGGTTCTAACGAACATAATAATCGCTAATCGCTGCAGAACTCTAACCTTATCGGATCGAGAGCTACTCCCAGTAAACGCTAAACCCGGATAGCCGCAGAGCTCGGATGGGTCGTCGATACTGAACTATTTGGAGTCGGTTTATCTGCTTTTATAGAGAACCGATGTCGACCTAGGTTACCAGGCTTGGTTATTATCTCCCGTCCGTGTTCTCTTAATCACAATGATTGATGTCTGATCCAGTCAACAGCAGCGAATTCGTTCTGCCGGCGAGAACTGGATTACCTGACAATCGGCCTACACATATGTTGGATCCGTAGTCGCACCGTCCTGAGCTTGGACCACGCCCTTAGCTCGGTGGGAGGAGAAACCGAGCGCCTTTCAGTCTTCGGCACTAAAAGGAGATTATGTACTTTTACTTATTACAACCGTTTTTAACTTTGATCTGAACCTCCTACCGACACCACCTAAAGAGTGTCCACTGAGTGGCGGTCCCAACATTACACCGGTCCCTCTATTGATCCTAGTCTGGCCGCCCCGTTTGCGAAGGAAAATAATTGTTTGGAGAAAGCGTATAAATAGCAAAGGAACTGATCTTTGTCGAGCCGGCTCATCTCGGCAACCTCCGGCGACGCGTCCGGTGTAGTAAACTTGGTCTCTTCACAGTCGTTGTCAGAAATCACAATTGCCAACGCCAACAAGATTCTAGATTCATCCGCTACACTTGTGACACTAAAGAGGGTCCAATATAAGTGTTTGCGCTATGGTTACCGTGTGTAGCGCGCATCTAGCGCATTACCTCGTTTAAGTCACATTACCCCTAGCATACTCCGTAGAAATTGGTGTTGAACATCATATGACCCTCCGACCCCCATTACAGTACTTGCATAGTCTGAGCGTTATTGGCCGTACTTATTGTATACTTGAGATCGATCGGGACCCTTCTAGATGATCAAAATAATCACGCCCAAGCGGCTCAGGATTGACACGCCGAAAATGTAGGTTAAGTGTCAAGCATTGCTTCAATAAGTATTAGGTTGTTACCGACTCGATGCACGTTAATTCACTCTGCCTGCCAACTGCCTGGCGCTTAGGTTGCTTGGTCGCCCTTGTCGTGCATCAAATGAGATCCAATCGCATTCCGTCAAGCCGAGGGGGGGGTGAACAAAATCCGCTTTAGTGTCGTTTAGTGTGCGGTCCTCTAGGAAACGTCCTACGTTACTGGCGAGGAGGGTGAATTTACTAAGTCGCACTGTTCGCCTACAAAGCCCTAGCAAGAGCGTTAAGACTCGCCGAAGGGTTTCCCGACCCACGGTCAATTATCCGCGGTTAGAAGCATGAGGGAGGGTCAATTCGCCCTAGTCCTCCCACACACTTAGGCCGATACCGATTAAAATTTACGCGGATTGGGTCAAGTTGCTAAAGCGCCGTCCACGCGAGCCAAGATCTTTCCAGAGATCCCCGGGATCCTGAGAGGAAACTAGGTCTGGCTGCGTGGCTACTAGTTGAGGCTCGATGAATCCGTGTCGATATATTATCTAGGGCAGTATATGTGAGGTGCCAAGAGTGCACCAACTCTTTACAGAGAGCCACTTATAGTTGTCAAGGCGTGTGGATTTGAACCATGTAACTAAATATAGCTACGCAAGCTTCCTTTGACTTCTTTTAGTATGTATCCTGGTCGCGGGCGCAGTGACGTGCATAAACCTTTCATCTCTCCTCAGAAACCTAGTTTAAGCTTAATTACTACCGATCGCCTTCACTACCTACACGATTAACTCGGAGAAATATGGTACACATCGTATCTGAGGCTTAGCAAACCGATATCTGGGTCAGTGATTGTGACACTACTTCGCCTCATGGGACTAAATAGGTTACACTTGTCTCGCCCTACTTCGCGACCGTCGGTACATTAAAAGCCTACGTGGATGAGGGCAGTCGACGCGCGCTTATGATATAACACATCTACAGAGCGGTCCTCCGTACGGACGAGACAACCCAACTAACGTTACTCGGAACGGAGTGTACAATCAGAGCGTTAGTTAAGATCAGCCGGGGAGTTCCATATTGATGGATTGTGCTTTGCGGACGCCTACGTGATGCCGACCATTATGGATTGGCCATTTAGAGTGTCTCAGGTGGTAGCCATTACCCCCCTAAGTTAGGGTTCAATCGGTCCAACTGGGCCCCTCGAATATTGAACTTTATCCAGACAGGGTACCCATAGTGGGTAGGCGAGTTGGGACTACATTGAACGCCCTCGCATATAAATACGCTGGTTCGGGCTAAGGTTTGATCGGTGGGTTAGTAGACCAAGCCGATTAGTCGTTACTTTTTCCGGATGCCCACGGTTCGCCGTAGCTAGTTTGGACACACTGCCCCACTCTTAGTTAGCATCTTGAGGCGATGAGAGTCTCAGGTGTTTCTCTATACGTGGACCGTCGACAGGAATGGACCCGGAGTCCTCTTAGTCGCGTCCCACCATGAGTTTATGAACCGTTAGACTCCAGGCAACAGCCACATTGTTACAAGGGATCGTTGCTTTATACGCCCCCTAAGCAGGTATCCCGACTGATATTCACATTCCCACAGCACACCGGCTGAACATAGGTCTTACGGCGGGATATCCTGTTTGTTTCCGAGCGGCCTGCCGAACCTCATGATATCCGCTCGGACATAGGAGCACTATAGATGAGCAACACCAATACTTTAGGTATACGGTCAGGATCGGGCGAGCTAGACTCGGATTGGCAGATAAACGCGGATAATGAGCTACCGCTTACTATGACGTCGTGGTCATTCGCGTCAGTCACGGCATGCCAAGTCGTAGGGGGGAGAATTCGAGCGGTATTCGAGGGTGGAAAGACTCGTGGGGCAAAGCTCCGAGCTGAGTAAGATCGGTCCCGGACACCATATAGCATTGTTAAGGTCATACCGCTTTCTTGGGACGTTCTCACCGCGTAAGTTTGTGGTCGAGGGCTTTTTTCCTGATTCGGCCCTGGGGTACATAGTGTCCCTGACCCTACAGCTCCTGCTGATCGGACTGCTCTTGCGTTAGTTCTAAGGGGGCGACTCAATGGGCTGAGTGGAGTGTTGAAATCTTCGCGGCGCCGTGTAAGACTGGCGTGGATTACTAACTTATGTATGGAGGTAAACAAACCTATAACGATATGTGCAAGGAGATTAGTGCGCAGAAGAGTCTGGCGGTCGCTGCGAACTGGCTGTCGTTGTCTAGTAGTACAGGGGCTATTGAACTCAACCGCAGCATAAAAGACCCGCCCGTGGGGTGAATCGTAGGCCATTTCACTCGGCGACATGACAGGGGCTGTTGGTCTGGTCAGGCCGTTAGCCAGAGGCCGGATATAGATCCGCTATATGCGACTCGTTTAACTAGGTGCAGCAGTACATTACGTGGCTCTTATACATCTGGACATCGATCTGTTTTGGAGATCTACTCGTTCGATCATGCGGCGTGCACGTCGCGGCTGATTGCGCTGACTAGGACTAATTAATTGCACGGTACATCCAAGTTATATATACGTGAATCCTAAAGCAGATCATGGGTGAGGTGGAATGTTGATTGAGCCCGGGTTCGAGATGCATGCGCTCTCAGGGTAAATACAACTTGTATTGGGAGAAACAAATCACTAAGGAGGATATAATTACATAATATAACCATCGGACGAGCGCCTGCAAATGTCCTACGCGTCTTCAGTCGGGATTCTGTACCTGTCGATAGGTAATGAGGTAGCCAATGTACCGATTCGGGAAAGGGGCGCGCACCTAACTACATGAACGGTTCTCGGTACCAGCGCAGGATCAGCTATCCGTATATTCGCATAAACTTAAAGGACCAGGGGCACTGAGCTGTTCACGATTGCTAGGAGTGGGGTGCCTTGCGATGACAAGAAGAGTGTAATCTGGGTCAGGGGCTCAGCAATGTTAAAGGCCGTCACATGTCATGGCAAGCGGACCTTCGGGGAAATATACCCGTGTGGCAATGTAAACTGTGATTTGTGGCCACTAAACCCTCACTGTTTGTAGCTCACCTCATTTCCTTTATCAAATTAGTGGATGTGGGGAGCTAGCACGCATCCTTCTGAGCTGCATGGCAGAACGTGCGCCCGTCTTACATACTCCGTGGATATATTTCCCAAGCACAATGCCCATCGTGCGCCAAGTGTTACATCTAGACGAAGTCCGCGGATAGACCGACAGGTCAGGTGGTAAATTAACGCTACCAGCAGCGAGACCCCAATTAGCCAGATCGCGCTATGCGGTCTACTTAGTTCTCGTTACAAACGCCTTGAATAGGGCTGACAGCAGCGAGTTCGTGTCCTTAATTTTTGGACCGTGTCACTTAACACATGGAGTCGGCTGGCCCCCATCGAGTCGTCTCCCGGTCGACAAGCAGTACTACAATCCTGCATAGTGGACCAACTGGCCCCCGTTGGACACGGGGCCCAAAATCTTGTTAGGGGTGTAATGATGGGTCGACGCTACGGTATGAAGTTCTAGTGTGCGCTCTGTAACTACTAGGCATTTTCTGATTGCCCCTGTCTGCAAGTCTCTCAATCGTGCTTATTCGCCTCTCTCTCAGGAATGAATTAGTACACGGCTGCTGGGTGCAGCACCGATCGTCGTAACACTCAAGTCAGAGGTGGCCTACGCCTGCTTGCTCGCCTAGCAGCGTAACAAAGGAGGTTTGGTGTAGGGGAAGCCTGCCGTAGTAGTAGCACTGGGACAATCCGTACACACTCCGTCGCTGTATAACCCATGCCATATGATGTGGTGGCGCTTAGCCCTGAGTCCACCTATAAGGTGGGCTACTTTTTAGCATAGTGGTCCAAAGCTGGGCCCACTCACGATGAAAGCCCGTTGTCTGTTTCCTTTCGAGGGCGTTCCTCATCCATGGAAAGGCTAAGGTGGATGGGCGTGAAATTTAAAGGTCGCACGAATTCCCTAAATTTTAGATCTTCCTTACCCGTAAGAGCGCTGCAGCCACTCTTAAGTAACGTGAGATTGGGGTGAACCAGGCGATCCGAATTACACGTTGGGGCGTCCAACGGAACCTTCTAAAGATTTCGTTATATCGTCGTGGGGTGACGACTTCGCGGTAGCGTCACAGATAAATGTGTATCACATATGTACCGTCCGGTACCGCTGGACGTTATACAGTGGTCTTCCCACAGCTGACTCGAGCTCGTGACACTGCGCGCGCCGACGCCCAAGGTCGCATAGTCGTCAGAGTCCTCAGAGTTATTGTAAATTACTCGACCTTTCTGTTAAGGAGCATAGTATCGGTCAGCAATGGTGTCTACAGTTCCAGCCCGACTAGATACAGGGGCAGCTTCCCATGCGAAAACGTCCGATTTCTCCTAAGAAGTTGCCAGGACCCCTACGGTTCAAGCCATTTGAGCAGACCCTTCCAGGAGTAAATCCGACGTCGCTAGTTATTGACATTAAATCGGTCCCGTGTGACTTTTTCTCTTCAGCTTCGCTTTCTCTACCGAGGTAGTGATACGTGCCCGCGGCTATGTATAAGCCAGAAACTAGAATGTACTAACATATGTTATGCTCCCTCTCCACCAAGCTGAGTTAGCCTATGACATGTTAGAGTCCATGACACAGCTCCATGCCTGCGAACCAGCAGAACGCAAGGTGCCCGCGATGCAACAAGCTAGTGGCGGACCCTGGTCATCATACCGCCAGATCAACGGGAAAATTTCCAGGGCTGTTGGAAAAGGGTATGTCACGACAGTTGCCGAACAGCTAACTAAAGTGTCGAAACCGATTTCTCACTCATGAAAAGGCCTTAATGGGTGTTGAGCGGATGAAAGGTGCTTCATCGTTAACACCGCCAGGGCGCACCCACATGCGCCATTTTAGTTAGCGACCACGGAGTGCATAGTCGAGATGCATCACGAGCGTTTCAGGAGATGGCTCTTATGTTCAAAACCCCTCATCGCAATAGAAGGTGAATTCTAGCCTGAGCCTAATTCCAAAAGCGACTGGTTACGTAAGTGTCCTAGTGCGAGCTGATCATGCGATGATTTCGTCGAGTTACAACGGGAGGTCTCGCCCGATCTTCATTTGGAAGCCTATCCTCATTCGTAAACTTGGACCCTATGGTGTGTCTCATATAATTACGATAGACAGAAACAGCTAGCATGGCGCCTGGAGACGCCCAGCATAGGCTTTGAGTTTTTGCCTATTTTCTCGCGAGAATCAAGCAGACGTCGTCTTCCACGCGCTCTCTGAGAGCACAGATTCAAGTTATGCTTCCGCTCTCGTCGAGCAGGGGTCGACCGAACGTGAGATAGCCTCGATGACGACCGAGAGGACCCGTCTTCGGAAAGAGCAACTCATGATCCATGCAGCTCGCTCTCTAAAGTTAGCTGATCTAAGGGATAAACATGCTACAAATTCGACTTATCGCCCTCTCAAGAGGCTTTTATAGCTCCTCGGAGTGCTTGTCATCTGACAGACTATGTGCTTTCATTCTGGGAGCCTAGAAGGGCAGTTCTACCTGGTTTTGAATACAAAGTGGGCAACCGTGGTTAATTCTCTACCACCTCAAATGAAACCGTGACCATTTTAGCTAGAAGTGCCAGGCGCAGAGGGGGGAGCCATTCCTGTCCCCGACACCTGTTATAGAGAGGGGGAGGTTCAGAGCCTCTTCGGGGTCTCGTTTTACGAGCAACAGTTTCACTATATGACAGTCCCTCCTCGAACCATCGTGCACTTAGCGAACCTGAACACTTAATTTAATGCCTCCGAGGATGAAAGGGCGACGTTAGTAATGCGAACCGGCTTAGGATTGGTCACGCAGAGAAATCGACGTCTACAGTGAGACGTATCATTAGGTTACTGATTATCTTTGTGCGGACGTATCTGGTCCCCTTCTAAGATTGACTCGTGGAACCGGCTGATGTAGTGAGGATGACTTGAGCTGCGCGGCGCCTTGAAGAAAGCAGAACCTGCGACTTGACTTCAGACGCACCAGAAAGGCTTGTAGGTAGTGGCAAAGTTGCATTCCTGTGATGCGCCTCTCGCCTGAGCGTGCGCGCTGATCTTTCGGTATCATGCGGCAGGATTTTTTTAGATACTTCGAGACCCATGTGCGGGGGGATCAGAAAGTACGTCCCGATAACAGGGGAAATATGGAGCCCCGCCTGGATGTTAAAGACCCTTGCAGGTGAGATTCCACTGGAAAGCCAGCGCTTTATATCGTGTCCATCCGAAAGAAAGATAGCATAGGTTCGGGGTGGTCTATGTCGTAGCTGCCGATCGGGTACCACTTTTAGTTGTGCTACTGCCGTGATACTTGAGCTCACACCGACGAATTCTTCATAGAAGGATGGCATTCACCTCGGCAGCTGAGCTGCTGCCGCATTGCCGCTGTCGGTTGCGAGTACGCTCGGTTACACTGCTAGCGTCTTCGTAAGGTGAGGACAAGTTCAGGTCCGCAATACGCCCTAGACCTCTATACGGTAGCCTGTATGCCTGGGCCCGTGACGCCGATCTCCGAAACATAGGGAAGCCTACCACATATCGCCCACAGTACTGTTCGCGCCCCTCCATTCTTAGATTTGGAGGTCAATCGGAATTGAGAATACTCGAGACGCATCGTAGAGATATCATGTTCGGGTATGAGACGACATCATAGCGTCCAGCACTCTATACCTGCCACACAGGCCAAGATTACTACGCGCGGTCCGGTGGGGTCCACCAAAGGTACAGTCGATGAGCGGAGCCGATGCCTACCCGGCTAAATAACCGTTAACCACCGACCTTGAGCTGCGGTGTTACCCATAGAATAGTATAGTCGCACGGAACGACCGCCAAACGTCCGGCCCACACTCTAAAATGAATAATAGGCAGAGGCTAAATTCTCGTGTGATCCAATCGATACTTCAAAAATGCAGGTTTAGTACTCATCCTGTTGGTCCTGACGCGCCCCGGCAGAGAGTATACGGGAGCTAGTACTTATCTGATGGTAAGATGGTACTCTAGCCGGTACAGTATGCAGATGTTCCGTACTGTACCGAGCGAAAACGGTGCAGCATAACGCCCTAACGTTGTCTGAGAAGACTGCGAACTGTCTGGATGCTTGCTCGAACGTCACTAGT
		</sequence>
    <sequence><taxon idref="Location_1_2_0|33.292791566306875"/>
			CGACTAGAAAGGCCCGTGCTGCCTAGATATAGCCGTTATGAGTCCTCCCTTTACAATATTGTGCCAACCGAATAATCGGATAGGATGCGGACAGGACGACGTCGCCAAAATTTAGCTTGCCATACAGCGACATTTTTGCCAAACGCTAATGTATCTGTTTGGCGGGGAGTGCATTCACATGCAAGTCCGTTTGAGTGACAAGGCCCACTCACTAGGAGGCGGGGACTTAAACAGGACCCGTGAGTGAATGATTTAAGTCATGGATTATGATTGGTCAGAATTCAGGTATCACAAACTGAAACTATTAGTTGCTTAATTGCTTCGAACCAAGTCTCCGGTGCGCTCTGCCACTCATACGGACCGAGTGTTCTTATTAACTCATAGCAGAAAAATAAGTCATAGCTCAGGTAAAGCACGAACGAGATTATTGCAAGTGTTTTTCTCAGTACACTCAGTCCTTTTGCATTTCACTTGCCACGTGCAATGGGAACGCAGAGATGACAATTCAATCGATGCATGGACACTGGTCGTCAGATTACTAGCGAAGGGTAGAGGAGCCCCCAGCGCAATTACGTCCCACAGCTGGGTTCCTAGAACGGCATTTAGTGACTCACTCTTGATTGTTTCTGGCTTGTCGTATACCACGGGAAAAGGGTGTTAGAGCTCATAACTGGCCTTCGACTATTCCTCTCCCTTTCAAGGACAGGGAATCTCAAAGAATTATGGCCACAATACTAGTCTGTCCGAAAAGACGCATGTGGCATCAGCTTGTTAAATGGGATGTATTCCCATCTGCCTAACCGCAGCCCCAGGCCGTGAGCAGGACAGTTAGCGCGTGCCAGTGTATGCCTTGTTGATGTGGCGCCGAGTGCCGACTCTTAATATGCTCTGTCCCCAACCGTAATATGTCGCCGGTATATATTTCCCTTGTGATAAGTGATTCATAGTCGTGCCCTTCATCGGCGGCGGTTGCGAGCTGAGCGGCAAGTCTCAGTAATTAAACGGACCGGGCGATCTCTCGTAGGCTGAACTTGTTGAGTATCTTGATTCGTCTATGCAAGGTCAGAGAGGATACGCGAATTGTATTATCCGAGCTAGGATGACAGTGACACCTGTCCGAGTCGATGTGGTCGGGGCCGACATAGGTCGATTATTACACGGTCCGTTATGCTGGCACTGCCGGGGGAGCAGCTTCAACTGCCCGTATTGTTAACCAGTACGACAAAAAATGGACCTGAAAGATACCCTCGGGATACAGCTGCCAGTTCTTTGATTTGCTTAGGAAAATATAAGGCACCGCCCTTACGTGAAAGATTCGCTCAGCCTGAATTCTTTAGCCACGGACGGTCGGTTGACCCTTATAAGGTTCATTGAGTAAAGTAGGCAGAACACCTAGAGGTACGCAACAAAGGATTTTACTAGGCGGCCGAACGGGAGGGAGGGAAGCCAGTCTAAAAACGCAGTAGGACCCATCCTGAACGCGTAAAATCCTTCATACTCTTCACTGGTCTCAACGAATCGAGCAAGGAGCAGCGTGCGTACTGGACAAAAGTTTCTCCTCGAACTTCGGCGGGATGTACCTTGGTCAAAGCCCCTGACCCTCCGCGGCTTCTGGGCAAGGCAGCCATTTTGTTCATCCGTATGTAAGACGTTCAGCTCCTGACTGGAGAGTAGATTCTGGCGCGATCATAGGACTGGGACGACCGCAAGTCACGCTGGTAGAGACGAATTTATGGAAAGACGACCCGGCCAGCACACCCATGGTTAAGGAGCGTTGCCCTATGACACACTCTGGGAAAGAGGACAACTGGTCGCACGCTTCATACTGACCGATTCAACATCCTAGGGGCGGAATAAGACAAACAGGGTCAGGGCTATTCCCGGGCGCCGATAGAACCAGGCGACACGTGTCCTGTATAACGTGCGGGGTTGTTGGAATATACATGACTTTGGTCGGCCAGCTGGCGAAGCGTGTAAGAGTATCTCCGTTGCAGTCAAAGCCATTTGGCCGGGGTCGGGTTAGGAAACACGACGCCGTCAGCGCATCCTGCCTGTCGCACGTCATATCGCGTCCTAAGAGTACCGTCCCTATAGCGAACCAACGGGACCATGACCCTGATTGGCGACCTACCCATGACGGAGTCTACCGCACGTAGACAACTTGGAAGATCTTGGAACGATGATTGTTTGGCACTTGGTGTTCCGGCGGCCCGTCGAAATGCCTCCCCTTCGATCCTTAGATGGCACCCTTGACACCACCCCTAAAAGACCAAAATATATGGCAAAACCTCGTGCCAAAACAGCTTCTCTTCGGTAGTATTATAGGTAGGGTTGCTGTATCGAGATAGCCAGTATTTCAGATCTTAGTCATTATCGGAGAGAGGCGCCGGGAATGAACCCCATAAGGGTAAAAGCCACCCTCGACCCAATTCGTTATAGCAATTACTCAAATGTATCACATTTGTATTAGGCGAGGAATATATGGCTCCCCGGTGCAGCCTTCTGCTCCTACGTTCACAAAATGACTAGATCTCGGGATAGGCCATAACAGGCCTCTAGGGCATTGAACTCGTCGAAGGCAACATTCTCACTTGTAACGTTTCGCCGATCTGGGGGGAATTTCCGGGACTTGCACGCCAACCGTGAAACTGATACCCCGCGCTCCTAACCCGCAGTCCACCGGGATGGCGTAACACGTCGCCACGTAGCCGGCTTCTAGATTGACGACCGACTTATGCGTCAGATCCGAGCGCACACGATTGATATAGTGGAGCCGTCAGGGGCTGAATAGAATCACATATTTAAGCTCCTATCTGCCGAGCTGCCCCTGTTCCGAGTAAACGAATGGGCCGTGGCGTTCGATAGGAGTAACGATTAAGTGACGGGAAAAGGAGCATTCTCGAGGTTGCTTACCGCAAGGCACCTATTGAAGACCACTTTCAAGCGGGGGAAGACGCATTGTGGAGAGTAAGCAACAAGGTAAAAGTTGGCTGTGCTCGCGGTTAATCAACGTTAATGCAGCTGTAATCGGTAGTCCGCTTTTCGCATATTCAGTACGTAATTATAACCTGTCGATCGTCTACCTTGTATGTGTGGAACCCATACGCCGAGTCCATTTACACACCATGACTATGACCACGTTCTACGTAAGGGAGCCGCATTCACCCAAACCGGTTGAGTCCTTCGACAGCGATTACATGTCTAACCGGGCTTGTGCCGCGGTCGTTACCCCTGACGTTGTTGAAACTCCTACTTCTGTTGCGCTACCCACCTGACTTTAGCTCCTCCTCATCGCGCATGAATGAAAATAGGAGCTAATTAGTAGCGCCCCCACCCGGCCTGTCACACATATTTATCAATCGGCATACGTACTTAGAGCAGGCGTGCTTCGAACGCCGTATTATCGGGTTGCCACTTCCCGATAGCTCCACTACAAATATCCATTAGAACCATCGACTATCTAATGTACTGGCACTCCGGGCCGCGAGGGACGTGTTTATAGTTGGGCTAACAACAAGGACGCGATTACCCAAAGATTCGGATAGGATCCTATCACCAATGCCTAAGCGGAATGGTATTCTACAACTTCATCCGTGATTTCTGTTGCTTCTGTCATCCACGCCAAGGATATCGAATCTGGTTTCGTTCTCATCAGGCTACAACCAATATTCCACATATTAAGCATGGACGGCCGTAATTCACTACAGTTCCAACCAGGGTATGGATCATCAGGACACCAACGAAGCCCCGGTCCCACACGTAATCACGTAGTCATCACCTCTCTACGACGCCAATATGATTCAGGGTAAAACCGGCTTTAGGAAGTTGCGCGTAACATTTGGTAGGGAATGCACCCTATATTTCTTCCCCTTGTAGTAAGAATAGCTGCTAATAAGTTAAGACCAAGATTCGCTAGAGACTGTACGACAACGACTGGCGATGTATTAATCCCTGAGGCATAAACTGGAAAGGATTGCTTTAATGCGGCATTAGACATATTGGAGCATCATTTGTCAAGAAACAGTCTAAGGGCTTTCCCCAGCGACGACCGGACAGGTCTCGAGCCCTCCGGTCCTCAGAGCAGAGGGTATCTGAGAGGCTTCCATTCGACCCGGAAATTTCCTGTATCGATTAGGGTCCTGGCCTGTTCGGGTGGCTAGAAAGAATGCTAACGTGCTATGTGAGGCGACAGCAGTGTACCGACTTCATAAGGCAAGCCGTGATGCAGTATACCCTGGACCTTCGTTGCATGAGCGCCTTCACGGATGACTCTGAAATCGCAAAGCCCGGCCGAAATTGGTGCTAGCTTTCCATATTGCCTGGGGTAAGGACAATCAGCAAAATACAGCAAAGGAAACACGACCCATAGCTAATCCGCATTTCTTATCCCGAAGATCAAATTGAACACCGTGGTGATCAAGACACTAATAGTGGTAGTCCCGGTCGCACATACTAGGGCCGTTAGTTGTGAGGTACCAACTTACTAAGGAAAGGACCCTCCGTGCCCCCCCAACGTCATGCTGTGATCGAAGATAAAATAGACGTATACGCATCCGAGTCAGCATTTGGCCGCCCTTGAGGTAGAGTTAAATTCGACTGTAGGAGCTACACGGTCCGTTTACCCCGCTGTTCTTCGCACAGATCTATAGCACTGACCAGATCAGCTACCTGCAGTTACGGGCGTTCCCGTAGGCAAGTACCCCGGTCGGCGGCTCGAGTCCAGCAGCAGCAACCTACTTCGCATTATTTGGCCCCCCCCCTTCAGTCCAACGCATGCCCCACTCAAATAGTCTTCGTAATGTGATACACCTACAAAGCTCCACACATTAACTCAGAGGATGGTTAATAAGCTGCAACGCGAGTTGAACACTGTTGTCCCAACTATGCTTCGAGAAATTCTGTAGCGAAGAACGATAGTCTTGGGGCTCTGTTAGATAAACACTCTTGAGCCATTTTGGCATGTGACCCCGTTCCGTACGTTGTCTACTTAATTGGACCGAGGTGACGTTCCTACATAACTACGCACCCAGTACATCAGGGGAAGCAGCAGAGACTGTCGTGGCGAACAATTACTCGAGGTTATGGTCATATGAGGCGAACGTTGAACGACTGTCAAACTACCATTACTCATAATCTGTCGTCACAATAGAGTATTGGACAGCTGAATCACGGGCCGAGGTGAGAGATTGTGCTGTCGCAATCCGCTGTGGACGCAGGGACGGACCTAAACGAGATACACCTAGGGCCTCTTCAGTAATGCGCCAGTTCAACTCCTTGGCTAAGCCGCTAACGACTGCGGCTGTCATCGGTGTAGCTAATCTCAGAGAGAGTACCGAGAACTGCTTCTGTCGCCCTATCTTCTAGCATGTTCCATCAGTTCCGAAGAGTCTTGTGAGATGATCCCCGGTGCCATAGACGGCGGGAGGTCGTTCTCTTCCTCAGGTGTGACCGAATTAATGGCGCTCCGCACCTGACATCATTGTCCGGTGCGTTATTCCTCAGATTTTTGCCTAGTGGTCGAAGACCCATGAGTCAGGAAAAACACCAAGTACGTCCCGACATACCGCGTCTGAGTCGTCATTTCCCCTATCAGTTACTTTTGTCTCGATAGCTAGTCTCCCGAATTTTCTCTAATGGCTATATCGAGTCCAACCCACTTCTAGGTAGTACCGCTGTCAGGGTGGGTCCTCAATCTTCAATTCTTGAACCTTACCGAGTTGAGACCATAACGTGTACGGGAACAACCCTATACTAAATTATTAGTTAACGTTGCGGCTTAACCGCCAACAGTACCAGGTTAAATTTAGCCGCGTCAGGGCGTCTTCTGGCCTTACTTAATCCATAGTTTAGTTTACTATCGACTTCTATATCGGTTCTAACGAACATAATAATCGCTAATCGCTGCAGAACTCTAACCTTATCGGATCGAGAGCTACTCCCAGTAAACGCTAGACCCGGATAGCCGCAGAGCTCGGATGGGTCGTCGATACTGAACTATTTGGAGTCGGTTTATCTGCTTTTATAGAGAACCGATGTCGACCTAGGTTACCAGGCTTGGTTATTATCTCCCGTCCGTGTTCTCTTAATCACAATGATTGATGTCTGATCCAGTCAACAGCAGCGAATTCGTTCTGCCGGCGAGAACTGGATTACCTGACAATCGGCCTACACATATGTTGGATCCGTAGTCGCACCGTCCTGAGCTTGGACCACGCCCTTAGCTCGGTGGGAGGAAAAACCGAGCGCCTTTCAGTCTTCGGCACTAAAAGGAGATTATGTACTTTTACTTATTACAACCGTTTTTAACTTTGATCTGAACCTCCTACCGACACCACCTAAAGAGTGTCCACTGAGTGGCGGTCCCAACATTACACCGGTCCCTCTATTGATCCTAGTCTGGCCGCCCCGTTTGCGAAGGAAAATAATTGTTTGGAGAAAGCGTATAAATAGCAAAGGAACTGATCTTTGTCGAGCCGGCTCATCTCGGCAACCTCCGGCGACGCGTCCGGTGTAGTAAACTTGGTCTCTTCACAGTCGTTGTCAGAAATCACAATTGCCAACGCCAACAAGATTCTAGATTCATCCGCTACACTTGTGACACTAAAGAGGGTCCAATATAAGTGTTTGCGCTATGGTTACCGTGTGTAGCGCGCATCTAGCGCATTACCTCGTTTAATTCACATTACCCCTAGCATACTCCGTAGAAATTGGTGTTGAACATCATATGACCCTCCGACCCCCATTACAGTACTTGCATAGTCTGAGCCTAATTAGCCGTACTTATTGTATACTTGAGATTGATCGGGACCCTTCTAGATGATCAAAATAATCACGGCCAAGCGGCTCAGGATTGACACGCCGAAAATGTAGGTTAAGTGTCAAGCATTGCTTCAATAAGTATTAGGTTGTTACCGACTCGATGCACGTTAATTCACTCTGCCTGCCAACTGCCTGGCGCTTAGGTTGCTTGGTCGCCCTTGTCGTGCATCAAATGAGATCCAATCGCATTCCGTCAAGCCGAGGGGGGGGTGAACAAAATCCGCTTTAGTGTCGTTTAGTGTGCGGTCCTCTAGGAAACGTCCTACGTTACTGGCGAGGAGGGTGAATTTACTAAGTCGCACTGTTCGCCTACAAAGCCCTAGCAAGAGCGTTAAGACTCGCCGAAGGGTTTCCCGACCCACGGTCAGTTATCCGCGGTTAGAAGCATGAGGAAGGGTCAATTCGCCCTGGTCCTCCCACACACTTAGGCCGATACCGATTAAAATTTACGCGGATTGGGTCAAGTTGCTAAAGCGCCGTCCACGCGAGCCAAGATCTTTCCAGAGATCCCCGGGATCCTGAGAGGAAACTAGGTCTGGCTGCGTGGCTAATAGTTGAGGCTCTATGAATCCGTGTCGATATATTATCTAGGGCAGTATATGTGAGGTGCCAAGAGTGCACCAACTCTTTACAGAGAGCCATTTATAGTTGTCAAGGCGTGTGGATTTGAACCATGTAACTAAATATAGCTACGCAAGCTTCCTTTGACTTCTTTTAGTATGTATCCTGGTCGCGGGCGCAGTGACGTGTATAAACCTTTCATCTCTCCTCAGAAACCTAGTTTAAGCTTAATTACTACCGATCGCCTTCACTACCTACACGATTAACTCGGAGAAATATGGTACACACCGTATCTGAGGCTTTGCAAACCGATATCTGGGTCAGTGATTGTGACACTACTTCGCCTCATGGGACTAAATAGGTTACACTTGTCTCGCCCGACTTCGCGACCGTCGGTACATTAAAAGCCTACGTGGATGAGGACAGTCGACGCGCGCTTATGATATAACACATCTACAGAGCGGTCCTCCGTACGGACGAGATAACCCAGCTAACGTTACTCGGAACGGAATGTACAATCAGAGCGTTAGTTAAGATCAGCCGGGGAGTTCCATATTGATGGATTGTGCTCTGCGGACGCCTACGTGATGCCGATCATTATGGATTGGCCATTTAGAGTGTCTCAGGTGGTAGCCATTACCCCCCTAAGTTAGGGTGCAATCGGTCCAACTGGGCCCCTCGAATATTGAACTTTATCCAGACAGGGTACCCATAGTGGGTAGGCGAGTTGGGACTACATTGAACGCCCTCGCATATAAATACGCTGGTTCGGGCTAAGGTTTGATCGGTGGGTTAGTAGACCAAGCCGATTAGTCGTTACTTTTTCCGGATGCCCACGGTTCGCCGTAGCTAGTTTGGACACACTGCACCACTTTTAGTTAGCATCTTGAGGCGATGAGAGTCTCAGGTGTTTCTCTATACGTGGACCATCGACAGGAATGGACCCGGAGTCCTCTTAGTCGCGTCCCACCATGAGTTTATGAACCGTTAGACTCCAGGCAACAGCCACGTTGTTACAAGGGATCGTTGCTTTATACGCCCCCTAAGCAGGTATCCCGACTGATATTCACATTCCCACAGCACACCGGCTGAACATAGGTCTTACGGCGGGATATCCTGTTTGTTTCCGAGCGGCCTGCCGAACCTCATGATATCGGCTCGGACACAGGAGCACTATAGATGAGCAACACCAATACTTTAGGTATACGGTCAGGATCGGGCGAGCTAGACTCGGATTGACAGATAAACGCCGATAATGAGCTTCCGCTTACTATGACGTCGTGGTCATTCGCGTCAGTCACGGCATGCCAAGTCGTAGGGGGGAGAATTCGAGCGGTATTCGAGGGTGGAAAGACTCGTGGAGCAAAGCTCCGAGCTGAGTAAGATCGGTCCCGGACACCATATCGCATTGTTAAGGTCATACCGCTTTCTTGGGACGTTCTCACCGCGTAAGTTTGTGGTCGAGGGCTTTTTTCCTGATTCGGCCCTGGGGTACATAGTGTCCCTGACCCTACAGCTCCTGTTGATCGGACTGCTCTTGCGTTAGTTCTAAGGGGGCGACTCAATGGGCTGAGTGGAGTGTTGAAATCTTCGCGGCGCCGTGTAAGACTGGCGTGGATTACTAACTTATGTATGGAGGTAAACAAACCTATAACGATATGTGCAAGGAGATTAGTGCGCAGAAGAGTCTGACGGTCGCTGCGAACTGGCTGTCGTTGTCTAGTAGTACAGGGGCTAATGAACTCAACCGCAGCATAAAAGACCCGCCCGTGGGGTGAATCGTAAGCCATTTCACTCGGCGACATGACAGGGGCTGTTGGTCTGGTCAGGCCGTTAGCCAGAGGCCGGATATAGATCCGCTATATGCGACTCGTTTAACTAGGTGCAGCAGTACATTACGTGGCTCTTATACATCTGGACATCGATCTGTTTTGGAGATCTACTCGTTCGATCATGCGGCGTGCACGTCGCGGCTGATTGCGCTGACTAGGACTAATTAATTGCACGGTACATCCAAGTTACATATACGTGAATCCTAAAGCAGATCATGGGTGAGGTGGAATGTTGATTGAGCTCGGGTTCTAGATGCATGCGCTCTCAGGGTAAATACAACTTGTATTGGGAGAAACAAATCACTAAGGAGGATATAATTACATAATATAACCATCGGACGAGCGCCTGCAAATGTCCTACGCGTCTTCAGTCGGGATTCTGTACCTGTCGATAGGTAATGAGGTAGCCAATGTACCGATTCGGGAAAGGGGCGCGCACCTAACTACATGAACGGTTCTCGGTACCAGCGCAGGATCAGCTATCCGTATATTCGCATAAACTTAAAGGACCAGGGGCACTGAGCTGTTCACGATTGCTAGGAGTGGGGTGCCTTGCGATGACAAGAAGAGTGTAATCTGGGTCAGGGGCTCAGCAATGTTAAAGGCCGTCACATGTCATGGCAAGCGGACCTTCGGGGAAATATACCCGTGTGGCAATGTAAACTGTGATTAGTGGCCACTAAACCCTCACTGTTTGTAGCTCACCTCATTTCCTTTATCAAATTAGTGGATGTGGGGAGCTAGCACGCATCCTTCTGAGCTGCATGGCAGAACGTGCGCCCGTCTTACATACTCCGTGGATATATTTCCCAAGCACAATGCCCATCGTGCGCCAAGTGTTACATCTAGACGAAGTCCGCGGATAGACCCACAGGTCAGGTGGTAAATTAACGCTACCAGCAGCGAAACCCCAATTAGCCAGATCGCGCTATTCGGTCTACTTAGTTCTCGTTACAAACGCCTTGAATAGGGCTGACAGCAGCGAGTTCGTGTCCTTAATTTTTGGACCGTGTCACTTAACACATGGAGTCGGCTGGCCCCCATTGAGTCGTCTCCCGGTCGACAAGCAGTACTACAATCCTGCATAGTGGACCAACTGGCCCCCGTTGGACACGGGGCCCAAATTCTTGTTAGGGGTGTAATGATAGGTCGACGCTACGGTATGAAGTTCTAGTGTGCGCTCTGTAACCACTAGGCATTTTCTGATTGCGCCTGTCTGCAAGTCTCTCAATCGTGCTTATTCGCCTCTCTCTCAGGAATGGATTAGTACACGGCTGCTGGGTGCAGCACCGATCGTCGTAACACTCAAGTCAGAGGTGGCCTACGCCTGCTTGCTCGCCTAGCAGCGTAACAAAGGAGGTTTGGTGTAGGGGAAGCCTGCCGTAGTAGTAGCACTGGGACAATCCGTACACACTCCGTCGCTGTATAACCCATGCCATATGATGTGGTGGCGCTTAGCCCTGAGTCCACTTATAAGGTGGGCTACTTTTTAGCATAGTGGTCCAAAGCTGGGCCCACTCACGATGAAAGCCCGTTGTCTGTTTCCTTTCGAGGGCGTTTCTCATCCATGGAAAGGCTAAGGTGGATGGGCGTGAAATTTAAAGGTCGCACGAATTCCCTAAATTTTAGATCTTCCTCACCCGTAAGAGCGCTGCAGCCACTCCTAAGTAACGTGAGATTGGGGTGAACCAGGCGATCCGAATTACACGTTGGGGCGTCCGACGGAACCTTCTAAAGATTTCGTTATATCGTCGTGGGGTGACGACTTCGCGGTAGCGTCACAGATAAATGTGTATCACATATGTACCGTCCGGTACCGCTGGACGTTATACAGTGGTCTTCCCACAGCTGACTCGAGCTCGTGACACTGCGCGCGCCGACGCCCAAGGTCGCATAGTCGTCAGAGTCCTCAGAGTTATAGTAAATTACTCGACCTTTCTGTTAAGGAGCATAGTATCGGTCAGCAATGGTGTCTACAGTTCCAGCCCGACTAGATACAGGGGCAGCTTCCCATGCGAAAACGTCCGATTTCTCCTAAGGAGTTGCCAGGACCCCTACGGTTCAAGCCATTTGAGCAGACCCTTGCAGGAGTAAATCCGACGTCGCCAGTTATTGACATTAAATCGGTCCCGTGTGACTTTTTCTCTTCAGCTTCGCTTTCTCTACCGAGGTAGTGATACGTGCCCGCGGCTATGTATAAGCCAGAAGCTAGAATGTACTAACATATGTTATGCTCCCTCTCCACCAAGCTGAGTTAGCCTATGAAATGTTAGAGTCCATGACACAGCTCCATGCCTGCGAACCAGCAGAACGCAAGGTGCCCGTGATGCAACAAGCTAGTGGCGGACCCTAGTCATCATACCGCCAGATCATCGGGAAAATTTCCAGGGCTGTTGGAAAAGGGTACGTCACGACAGTTGCCGAACAGCTAACTAAAGTGTCGAAAACGATTTCCCACTCATGAAAATGCCTTAGTGGGTGTTGAGCGGACGAAAGGTGCTTCATCGTTAACACCGCCAGGGCGCACCCACATGCGCCATTTTAGTTAGCGACCACGGAGTGCATAGTCGAGATGCATCACGAGCGTTTCAGGAGATGGCTCTTATGTTCAAAACCCCTCATCGCAATAGAAGGTGAATTCTAGCCTGAGCCTAATTCCAAAAGCGACTGGTTACGTAAGTGTCCTAGTGCGAGCTGATCATGCGATGACTTCGTCGAGTTACAACGGGAGGTCTCGCCCGATCTTCATTTGGAAGCCTATCCTCATTCGTAAACTTGGACCCTATGGTGTGTCTCATATAATTACGATAGACAGAAACAGCTAGCATGGCGCCTGGAGACGCCCAGCATAGGCTTTGAGTTTTTGCCTATTTTCTCGCGAGAATCAAGCAGACGTCGTCTTCCACGCGCTCTCTGAGAGCACAGATTCAAGTTATGCTTCCGCTCTCGTCGAGCAGGGGTCGAGCGAACGTGAGATAGCCCCGATGACGACCGAGAGGACCCGTCTTCGGAAAGAGCAACTCATGATCCATGCAGCTCGCCCTCTAAAGTTAGCTTATCTAAGGGATAAACATGCTACAAATTCGACGTATCGCCCTCTCAAGAGGCTTTTATAGCTCCTCGGAGTGCTTGACATCTGACAGTCTATGTGCTTTCATTCTGGGAGCCTAGAAGGGCAGTTCTACCTGGTTTTGAATACAAAGTGGGCAACCGTGGTTAATTCTCGACCACCTCAAATGAAACCGTGACCATTTTAGCTAGAAGTGCCAGGCGCAGAGGGGGGAGCCATTCCTGTCCCCGACACCTGTTATAGAGAGGGGGAGGTTCAGAGCCTCTTCGGGGGCTCGTTTTACGAGCAACAGTTTCACTATATGACAGTCCCTCCTCGAACCATCGTGCACTTAGCGAACCTGAACACTTAATTTAATGCCTCCGAGGATGAAAGGGCGACGTTAGTAATGCGAACCGGCTTAGGATTGGTCACGCAGAGAAATCGACGTCTACAGTGAGACGTATCATTAGGTTACTGATTATCTTTGTGCGGACGTATCTGGTCCCCTTCTAAGATTGACTCGTGGAACCGGCTGATGTAGTGAGGATGACTTGAGCTGCGCGGCGCCTTGAAGAAAGCAGAACCTGCGACTTGACCCCAGACGCACCAGAATGGCTTATAGGTAGTGGCAAAGTTGCATTCCTGTGATGCGCCTCTCGCCTGAGCGTGCGCGCTGATCTTTCGGTATCATGCGGCAGGATTTTTTTAGATACTTCGAGACCCATGTGCGGGGGGATCAGAAAGTACGTCCCGGTAACAGGGGAAATATGGAGCCCCGCCTGGATGTTAAAGACCCTTGAAGGTGAGATTCCACTGGAAAGCCAGCGCTTTATATCGTGTCCATCCGAAAGAAAGTTAGCATAGGTTCGGGGTGGTCTATGTCGTAGCTGCCGATCGGGTACCACTTTTAGTTGTGCTACTGCCGTGATACTTGAGCTCACACCGACGAATTCTTCATAGAAGGATGGCATTCACCTCGGCAGCTGAGCTGCTGCCGCATTGCCGCTGTCGGTTGCGAGTACGCTCGGTTACACTGCTAGCGTCTTCGTAAGGTGAGGACAAGTTCAGGTCCGCAATACGCCCTAGACCTCTATACGGTAGCCTGTATGCCTGGGCCCGTGAGGCCGATCTCCGAAACATAGGGAAGCCTACGACACATCGCCCACAGTACTGTTCGCGCCCCTCCATTCTTAGATTTGGAGGTCAATCGGAATTGAGAATACTCGAGACGCATCGTAGAGATATCATGTTCGGGTATGAGACGACATCATAGCGTCCAGCACTCTAGACCTGCCACACAGGCCAAGATTACTACGCGCGGTCCGGTGGGGTCCACCAAAGGTACAGTCGATGAGCGGAGCCGATGCCTACCCGGCTAAATAACCGTTAACCACCCACCTTGAGCTGCGGTGTTACCCATAGAATAGAATAGTCGCACGGAACGACCGCCAAACGTCCGGCCCACACTCTAAAATGAATAATAGGCTGAGGTTAAATTCTCGTGTGATCCAATCGATACCTCAAAAATGCAGGTTTAGTACTCATCCTGTTGGTCCTGACGCGCCCCGGCAGAGAGCATACGGGAGCTAGTACTTATCTGATGGTAAGATGGTACTCTAGGCGGTATAGTATGCAGATGTTCCGTACTGTACCGAGCGAAAACGGTGCAGCGTAACGCCCTAACGTTGTCTGAGAAGACTGCGAACTTTCTGGATGCTTGCTCGAACGTCACTAGT
		</sequence>
    <sequence><taxon idref="Location_3_1_1|29.596130089495844"/>
			CGACTAGAAAGGCCCGTGCTGCCTAGATATAGCCGTTACGAGTCCTCCCTTTACAATATTGTGCCAACCGAATAATCGGATAGGATGCGAACAGGACGACGTCGCCAAAATTTAGCTTGCCATACAGCGACATTTTTGCCAATCGCTAATGTATCTGTTTGGCGGGGAGTGCATTCACATGCAAGTCCGTTTGAGTGACAAGGCCCACTCACTAGGAGGCGGGGGCTTAAACAGGACCCGTGAGTGAATGATTTAAGTCATGGGTTATGATTGGTCAGAATTCAGGTATCACAAACTGAGACTATTAGTTGCTTAATTGCTTTGAACCAAGTCTCCGGTGCGCTCTGCCACTCATACGGACCGAGTGTTCTTATTAACTCATAGCAGAAAAATAAGTCATAGCTCAGGTAAAGCACGAACGAGATTATTGCAAGTGTTTTTCTCAGAACACTCAGTCCTTTTGCATTTCACTTGCCACGTGCAATGGGAACGCAGAGATGACAATTCAATCGATGCATTGACACTGGTCGTCAGATTACTAGCGAAGGGTAGAGGAGCCCCCAGCGCAATTGCGTCCCACAGCTGGGTTCCTAGAACGGCATTTAGTGACTCACTCTTGATTGTTTCTGGCTTGTCGTATACCGCGGGAAAGGGGTGTTAGAGCTCATAACTGGCCTTCGACTATTCCTCTCCCTTTCAAGGACAGGGAATCTCAAAGAATTATGGCCACAATACTAGTCTGTCCGAAAAGACGCATGTGGCATCAGCTTGCTAAATGGGATGTATTCCCATCTGCCTAACCGCAGCCCCAGGCCGTGAGCAGGACAGTTAGCGCGTGCCAGTGTATGCCTTGTTGATGTGGCGCCGAGTGCCGACTCTTAATACGCTCTGTCCCCAACCGTAACATGTCGCCGGTATATATTTCCCTTGTGATAAGTGATTCATAGTCGTGCCCTTCATCGGCGGCGGTTGTGAGCTGAGCGGCAAGTCTCAGTAATTAAACGGACCGGGCGATCTCTCGTAGGCTGACCTTGTTGAGTATCTTGATTCGTCTCTGCAAGGTCAGAGAGGATACGCGAATTGTATTATCCGAGCTAGGATGACAGTGACACCTGTCCGAGGCGATGTCGTCGGGGCCGACATAGGTCGATTATTACACGGTCCGTTATGCTGGCACTGCCGGGGGAGCAGCTCCAACTGCCTGTATTGTTAACCAGTACGACAAAACATGGACCTGAAAGATACCCTCGGGATACAGCTGCCAGTTCTTTGATATGCTTAGGAAAATATAAGGCACCGCCCTTACGTGAAAGATTCGCTCAGCCTGAATTCTTTAGCCGCGGACGGTCGGTTGACCCTTATAAGGTTCATTGAGTAAAGTAGGCAGAACACCTAGAGGTACGCAACAAAGGATTTTACTAGGCGGCCGAACGGGAGGGAGGGAAGCCAGTCTAAAAACGCAGTAGGACCCATCCTGAACGCGTAAAATCCTTCATACTCTTCACTGGTCTCAACGAATCGAGCAAGGAGCAGCGTGCGTACTGGACAAAAGTTTCTCCTCGAACTTCGGCGGGATGTACCTTGGTCAAAGCCCCTGACCCTTCGCGGCTCCTTGGCAAGGCAGCCATTTTGTTCACCCGTATGTAAGACGTTCAGCTACTGACTGGAGAGTAGATTCTGGCGCGATCACAGGACTAGGACGACCGCAAGTCACGCTGGTAGAGACGAATTTATGGAAAGACGACCCGGCCAGCACACCCATGGTTAAGGAGCGTTGCCCTATGACACACTCTGGGAAAGAGGACAACTGGTCGCACGCTTCATACTGACCGATTCAACATCGTAGGGGCGGAATAATACAAACAGGGTCAGGGCTATTCCCGGGCGCCGATAGAACCAGGCGACACGTGTCCTGTATAACGTGCGGAGTTGTTGGAATATGCATGACTTTGGTCGGCCAGCTGGCGAAGCGTGTAAGAGTATCTCCGTTGCAGTCAAAGCCATTTGGCCGGGGTCGGGTTAGGAAACACGACGCCGTCAGCGCATCCTGCCTGTCGCACGTCATATCACGTCCTAAGAGTACCGTCCCTATAGCGAACCAACGGGACCATGACCCTGATTGGCGACCTACCCATGACGGAGTCTACCGCACGTAGACAACTTGGAAGATCTTGGAACGATGATTGTTTGGCACTTGGTGTTCCGGCGGCCCGTCGAAATGCCTCCCCTTCGATCCTTAGATGGCACCCTTGACACCACCCCTAAAAGACCAAAATATATGGCAAAACCTCGTGCCAAAACAGCTTCTCTTCGGTAGTATTATAGGTAGGGTTGCTGTATCGAGATAGCCAGTATTTCAGGTCTTAGTCATTCTCGGAGAGAGGCGCCGGGAATGAACCCCATAAGGGTAAAAGCCACCCTCGACCCAATTCGTTATAGCAATTACTCAAATGTATCACATTTGTATTAGGCGAGGAATATGTGGCTCCCCGGTACAGCCTTCTGCTCCTACGTTCACAAAATGACTAGATCTCGGGATAGGCCATAACAGGCCTCTAGGGCATTGAGCTCGTCGAAGGCAACATTCTCACTTGTAACGTTTCGCCGATCTGGGGGGAATTTCCGGGACTTGCACGCCAACCGTGAAACTGATACCCCGCGCTCCTAACCCGCAGTCCACGGGGATAGCGTAACACGTCGCCACGTAGCCGGCTTCTAGATTGACGCGCGACTTATGCGTCAGATCCGAGCGCACACGATTGATATAGTGGAGCCGTTAGGGACTGAATAGAATCACATATTTAAGCTCCTATCTGCCGAGCTGCCTCTTTTCCGAGTAAACGAATGGGCCGTGGCGTTCGATAGGAGTAACGATTAAGTGACGGGAAAAGGAGCATTCTGGAGGTTGCTTACCGCAAGGCACCCATTGAAGACCACTTTCAAGCGGGGGAAGACGCATCGTGGAGATTAAGCAACAAGGTAAAAGTTGGCTGTGCTCGCGGTTGATCAACGTTAATGCAGCTGTAATCGGTAGTCCGCTTTTCGCATATTCAGTACGTAATTATAACCTGTCGATCGTCTACCTTGTATGTGTGGAACCCATACGCCGAGTCCATTTACACACCATGACTATGTCCACGTTCTACGTAAGGGAGCCGCATTCACCCAAACCGGTTGAGGCCTTCGACAGCGATTACATGTCTAACCGGGCTTGTGCCGCGGTCGTTACCCCTGACGTTGTTGAAACTCCTAGTTCTGTTGCGCTACCCACCTGACTTTAGCTCCTCCTCAACGCGCATGAATGAAAGTAGGAGCTAATTAGTAGCGCCCCCACCCGGCCTGTCACACATATTTATCAATCGGCATACGTACTTAGAGCAGGCGTGCTTCGAACGCCGTATTATCGGGTTGCCACTTCCCGATAGCTCCACTACAAATATCCATTAGAACCATCGACTATCTAATGTACTGGTACTCCGGGCCGCGAGGGACGTGTTTATAGTTGGGCAAACAACAAGGACGCGATTACCCAAAGATTCGGATAGGATCCTATCACCAATGCCTAAGCGTAATGGTATTCTACAACTTCATCCGTGATTTCTGTTGCTTCTGTCATCCACGCCAAGGATATCGAATCTGGTTTCGTTCTCATCAGGCTACAACCAATATTCCACATATTAAGCATGGACGGCCGTAATTCACTACAGTTCCAACCAGGGTATGGATCATCAGGACACCAACGAAGCCCCGGTCCCACACGCAATCATGTAGTGATCACCTCTCTACGACGCCAATATGTTTCAGGGTAAAACCGGTTTTAGGAAGTTGCGCGTAACATTTGGCCGGGAATGCACCCTATATTTCTTCCCCTTGTAGTAAGAATAGTTGCTAATAAGTTAAGACCAAGATTCGCTAGAGACTGTACGACAACGACTGGCGATGTATCAATCCCTGAGGCATAAACTGGAAAGGATTGCTTTAATGCGGCATTAGACATATTGGAGCATCATTTGTCAAGAAACAGTCTAAGGGCTTTCCCCAGCGACGACCGGACAGGTCTTGAGCCCTCCGGTCCTCAGAGCAGAGGGTATCTGAGAGGCTTCCATTCGACCCGGAAATTTCCTGTATTGATTGGGGTCCTGGCCTGTTCGGGTGGCTAGAAAGAATGCTAACGTCCTACGTGAGGCGACAGCAGTGTACCGACTTCATAAGGCAAGCCGTGATGCAGTATACCCTGAACCTTCGTTGCATGAGCGCCTTCACGGGTGACTCTGAAATCGCAAAGCCCGGCCGAAATTGGTGCTAGATTTCCATATTGCATGGGGTAAGGACAATCAGCAAAATACAGCAAAGGAAACACGACCCATAGCTAATCCGCATTTCTTATCACGAAGGTCAAATTGAACACCGTGGTGATCAGGACACTAATAGTGATAGTCCCGGTCGCACATACTAGGGCCGTTACTTGTGAGGTACCAACTTACTAAGGAAAGGACCCTCCGTGCCCCTCCAACGTCATGCCGTGATCGAAGATAAAATAGACGTATACCCATCCGAGTCAGCATTTGGCCGCCCTTGAGGTAGAGTTAAGTTCGACTGTAGGAGCTACACGGTCCGTTTACCCCGCTGTTCTTCGCACAGATCTATAGCAGTGACCAGATCAGCTACCTGCAGTTACGGGCGTTCCCGTAGGCAAGTACCCCGGTCGGCGGCTCGAGTCCAGCAGCAGCAACCTACTTCGCATTATTTGGCCCCCCCCCTTCAGTCCAACGCATGCCCCACTCAAATAGTCTTCGTAATGTGATACACCTACAAAGCTCCACACATTAACTCAGAGGATGGTTAACAAGCTGCAACACGAGTTGAACACTGTTGTCCCAACTATGCTTCGAGAAATTCTGTAGCGAAGAACGATAGTCTTGGGGCTCTGTTAGATAAACACTCTTGAGCCATTTTGGCATGTGACCCCGTTCCGTACGTTGTCTACTCAATTGGACCGAGGTGACGTTCCTACATAACTACGCACCCAGTACATCAGGGGGAGCAGCAGAGACTGTCGTGGCGAACAATTACTCGAGGTTATGGTCATATGAGGCGAACGTTGAACGACTGTCAAACTACCATTACTCATAATCTGTCGTCACAATAGAGTATTGAACAGCCGAATCACGGGCCGAGGTGAGAGATTGTGCTGTCGCAATCCGCTGTGGACGCAGGGACGGACCTAAACGAGATACACCTAGGGCCACTTCAGTAATGCGCCAGTGCAACTCCTTGGCTAAGCCGCTAACGACTGCGGCTGCCATCGGTGTAGCTAATCTCAGAGAGAGTACCGAGAACTGCTCCTGTCGCCCTATCTTCTAGCATGTTCCATCCGTTCCGAAGAGTCTTGTGAGATGATCCCCGGTGCCATAGACGGCGGGAGGTCGTTCCCTTCCTCAGGTGTGACCGAATTAATGGCGCTCCGCACCTAACATCATTGTCCGGTGCGTTATTCCTCAGATTTTTGTCTAGTGGTCGAAGACCCATGAGTCAGGAAAAACACCAAGTACGTCCCGACATCCCGCGTCTGAGTCGTCATTTCCCCTATCAGTTACTTTGGTCTCGATAGCTAGTCTCCCGAATTTTCTCTAATGGCTATATCAAGTCCAACCCACTTCTAGGTAGTACCGCTGTCAGGGTGGGTCCTCAATCTCCAATTCTTGAACCCTACCGAGTTGAGACCATAACGTGTACGGGAACAACCCTATACTAAATCATTAGTTAACGTTGCGGCTTAACCGCCAACAGTACCAGGTTAAATTTAGCCGCGTCAGGGCGTCTTCTGGCCTTACTTAATCCATAGTTTAGTTTACTATCGACTTCTATATCGGTTCTAACGAACATAATAATCGCTAATCGCTGCAGAACTCTAACCTTATCGGATCGAGAGCTACTCCCAGTAAACGCTAGACCCGGATAGCCGCAGAGTTCGGATGGGTCGTCGATACTGAACTATTTGGAGTCGGTTTATCTGCTTTTATAGAGAACCGATGTCGACCTAGGTTACCAGGCTTGGTTATTATCTCCCGTCCGTGTTCTCTTAATCACAATGATTGATGTCTGATCCAGTCAACAGCAGCAAATTCGTTCTGCCGGCGAGAACTGGATTACCTGACAATCGGCCTACACATATGTTGGATCCGTAGTCGCACCGTCCTGAGCTTGGACCACGCCCTTAGCTCGGTGGGAGGAAAAACCGAGCGCCTTTCAGTCTTCGGCACTAAAAGGAGATTATGTACTTTTACTTATTACAACCGCTTTTAACTTTGATCTGAACCTCCTACCGACACCACCTAAAGAGTGTCCACTGAGTGGCAGTCCCAACATTACACCGGTCCCTCTATTGGTCCTAGTCTGGCCGCCCCGTTTGCGAAGGAAAATAATTGTTTGGAGAAAGCGTATAAATAGCAAAGGAACTGATCTTTGTCGAGCCGGCTCATCTCGGCAACCTCCGGCGACGCATCCGGTGTAGTAAACTTGGTCTCTTCACAGTCGTTGTCAGAAATCACAATTGCCAACGCCAACAAGATTCTAGATTCATCCGCTACACTTGTGACACTAAAGAGGGTCCAATATAAGTGTTTGCGCTATGGTTACCGTGTGTAGCGCGCATCTAGCGCATTACCTCGTTTAATTCACATTACCCCTAGCATACTCCTTAGAAATTGGTGTTGAACATCATATGACCCTCCGACCCCCATTACAGTACTTGCAGAGTCTGAGCGTAATTGGCCGTACTTATTGTATACTTGAGATCGATCGGGACCCTTCTAGATGATCAAAATGATAACGGCCAAGCGGCTCAGGATTGACACGCCGAAAATGTAGGTTAAGTGTCAAGCATTGCTACAATAAGTATTAGGTTGTTACCGACTCGATGCACGTCAATTCACTCTGCCTGCCAACTGCCTGGCGCTTAGGTTGCTTGGTCGCCCTTGTCGTGCATCAAATGAGATCCAATCGCATTCCGTCAAGCCGAGGGGGGGGTGAACAAAATCCGCTTTAGTGTCGTTTAGTGTGCGGTCCTCTAGGAAACGTCCTACGTTACTGGCGAGGAGGGTGAATTTACTAAGTCGCACTGTTCGCCTACAAAGCCCTAGCAAAAGCGTTAAGACTCGCCGAAGGGTTTCCCGACCCACGGTCAATTATCCGCGGTTAGAAGCATGAGGAAGGGTCAATTCGCCCTAGTCCTCCCACACACTTAGGCCGATACCGATTAAAATTTACGCGTATTGGGTCAAGTTGCTAAAGCGCCGTCCACGCGAGCCAAGATCTTTCCAGTGATCCCCGGGATCCTGAGAGGAAACTAGGTCTGGCTGCGTGGCTACTAGTTGAGGCTCGATGAATCCGTGTCGATATATTATCTAGGGCAGTACATGTGAGGTGCCAAGAGTGCACCAACTCTTTACAGAGAGCCACTTATAGTTGTCAAGGCGTGTGGATTTGAACCATGTAACTGAATATAGCTACGCAAGCTTCCTTTGACTTCTTTTAGTATGTATCCTGGTCGCGGGCGCTGTGACGTGTATAAACCTTTCATCTCTCCTCAGAAACCTAGTTTGAGCTTAATTACTACCGATCGCCTTCACTACCTACACGATTAACTCGGAGAAATATGGTACACATCGTATCTGAGGCTTAGCAAACCGATATCTGGGTCAGTAATTGTGACACTACTTCGCCTCATGGGACTAAATAGGTTACACTTGTCTCGCCCGACTTCGCGACCGTCGGTACATTAAAAGCCTACGTGGATGAGGACAGTCGACGCGCGCTAATGATATAACACATCTACAGAGCGGTCCTCCGTACGGACGAGACAACCCAGCTAACGTTACTCGGAACGGAATGTACAATCAGAGCGTTAGTTAAGATCAGCCGGGGAGTTCCATATTGATGGATTGTGCTCTGCGGACGCCTACGTGATGCCGGCCATTATGGATTGGCCATTTAGAGTGTCTCAGGTGTTAGCCATTACCCCCCTAAGTTAGGGTTCAATCGGTCCAACTGGGCCCCTCGAATATTGAACTTTATCCAGACAGGGTACCCATAGTGGGTAGGCGGGTTGGGACTACATTGAACGCCCTCGCATATAAATACGCTGGTTCGGGCTAAGGTTTGATCGGTGGGTTAGTAGACCAAGCCGATTAGTCTTTACTTTTTCCGGATGCCCACGGTTCGCCGTAGCTAGTTTGGACACACTGCACCACTCTTAGTTAGCATCTTGAGGCGATGAGAGTCTCAGGTGTATCTCTATACGTGGACCGTCGACAGGAATGGACCCGGAGTCCTCTTAGTCGCGTCCCACCATGAGTTTATGAACCGTTAGACTCCAGGCAACAGCCACGTTGTTACAAGGGATCGTTGCTTTATACGCCCCCTAAGCAGGTATCCCGACTGATATTCACATTCCCACAGCACACCGGCTGAACATAGGTCTTACGGCGGGATATCCTGTTTGTTTCCGAGCGGCCTGCCGAACCTCATGATATCGGCTCGGACATAGGAGCACTATAGATGAGCAACACCAATACTTTAGGTATACGGTCAGGATCGGGCGAGCTAGACTCGGATTGACAGATAAACGCGGATAATGAGCTACCGCTTACTATGACGTCGTGGTCATTCGCGTCAGTCACGGCATGCCAAGTCGTAGGGGGGAGAATTCGAGCGGTATTCGAGGGTGGAAAGACTCGTGGAGCAAAGCTCCGAGCTGAGTAAAATCGGTCCCGGACACCATATCGCATTGTTAAGGTCATACCGCTTTCTTGGGACGTTCTCACCGCGTAAGTTTGTGGTCGAGGGCTTTTTTCCTGATTCGGCCCTGGGGTACATAGTGCCCCTGACCCTACAGCTCCTGTTGATCGGACTGCTCTTGCGTTAGTTCTAAGGGGGCGACTCGATGGGCTGAGTGGAGTGTTGAAATCTTCGCGGCGCCGTGTAAGACTGGCGTGGATTACTAACTTATGTACGGAGGTAAACAAAGCTATAACGATATGTGCAAGGAGATTAGTGCGCAGAAGAGTCTGGCGGTCGCTGCGAACTGGCTGTCGTTGTCTAGTAGTACAGGGGCTATTGAACTCAACCGCAGCATAAAAGACCCGCCCGTGGGGTGAATCGTAAGCGATTTCACTCGGCGACATGACAGGGGCTGTTGGTCTGGTCAGGCCGTTAGCCAGAGGCCGGATATAGATCCGCTATATGCGACTCGCTTAACTAGGTGCAGCAGTACATTACGTGGCTCTTATACATCTGGCCATCGATCTGTTTTGGAGATCTACTCGTTCGATCATGCGGCGTGCACGTCGCGGCTGATTGCGCTGACTAGGACTAATTTATTGCACGGTACATCCAAGTTATATATACGTGAATCCTAAAGCAGATCATGGGTGAGGTGGAATGTTGATTGAGCCCGGGTTCGAGATGCATGCGCTCTCAGGGTAAATACAACTTGTATTGGGAGAAACAAATCACTAAGGAGGATATAATTACATAATATAACCATCGGACGAGCGCCTGCAAATGTCCTACGCGTCTTCAGTCGGGATTCTGTACCTGTCGATAGGTAATGAGGTAGCCAATGTACCGATTCGGGAAAGGGGCGCGCACCTAACTACATGAACGGTTCTCGGTACCAGCGCAGGATCAGCTATCCGTATATTCGCTTAAACTTAAAGGACCAGGGGCACTGAGTTGTTCACGATTGCTAGGAGTGGGGTGCCTTGCGATGACAAGAAGAGTGTAATCTGGGTCAGGGGCCCAGCAATGTTAAAGGCCGTCACATGTCATGGCAAGCGGACCTTCGGGGAAATATACCCGTGTGGCAATGTAAACTGTGATTAGTGGCCACTAAACCCTCACTGTTTGTAGCTCACCTCATTTCCTTTTTCAAATTAGTGGATGTGGGGAGCTAGCACGCATCCTTCTGAGCTGCATGGCAGAACGTGCGCCCGTCTTACATACTCCGTGGATATATTTCCCAAGCACAATGCCCATCGTGCGCCAAGTGTTACATCTAGACGAAGTCCGCGGATAGACCCACAGGTCAGGTGGTAAATTAACGCTACCAGCAGCGAGACCCCAATTAGACAGATCGCGCTATGCGGTCTACTTAGTTCTCGTTACAAACGCCTTGAATAGGGCTGACTGCAGCGAGTTCGTGTCCTTAATTTTTGGACCGTGTCACTTAACACATGGAGTCGGCTGGCCCCCATCGAGTCGTCTCCCGGTCGACAAGCAGTACTACAATCCTGCATAGTGGATCAACTGGCCCCCGTTGGACACGGGGCCCAAAATCTTGTTAGGGGTGTAATGCTGGGTCGACGCTACGGTATGAAGTTCTAGTGTGCGCTCTGTAACTACTAGGCATTTTCTGATTGCCCCTGTCTGCAAGTCTCTCAATCGTGCTTATTCGCCTCTCTCTCAGGAATGGATTAGTACACGGCTGCTGGGTGCAGCACCGATCGTCGTAACACTCAAGTCAGAGGCGGCCTACGCCTGCTTGCTCGCCTAGCAGCGTAACAAAGGAGGTTTGGTGTAGGGGAAGCCTGCCGTAGTAGTAGCACTGGGACAATCCGTACACACTCCGTCGCTGTATAACCCATGCCATATGATGTGGTGGCGCTTAGCCCTGAGTCCACTCATAAGGTGGGCTACTTTTTAGCATAGTGGTCCAAAGCTGGGCCCACTCACGATGAAAGCCCGTTGTCTGTTTCCTTTCGAGGGCGTTCCTCATCCATGGAAAGGCTAAGGTGGATGGGCGTGAAATTTAAAGGTCGCACGAATTCCCTAAATTTTAGATCTTCCTCACCCGTAAGAGCGCTGCAGCCACTCCTAAGTAACGTGAGATTGGGGTGAACCAGGCGATCCGAATTACACGTTGGAGCGTCCAACGGAACCTTCTAAAGATTTCGTTATATCGTTGTGGGGTGACGACTTCGCGGTAGCGTCACAGATAAATGTGTATCACATATGTACCGTCCGGTACCGCTGGACGTTATTCAGTGGTCTTCCCACAGCTGACTCGAGCTCGTGACACTGCGCGCGCCGACGCCCAAGGTCGCATAGTCGTCAGAGTCCTCAGAGTTATTGTAAATTACTCGACCTTTCTGTTAAGGAGCATAGTATCGGTCAGCAATGGTGTCTACAGTTCCAGCCCGACTAGATACAGGGGCAGCTTCCCATGCGAAAACGTCCGATTTCTCCTAAGGAGTTGCCAGGACCCCTACGGTTCAAGCCATTTGAGCAGACCCTTCCAGGAGTAAATCCGACGTCGCTAGTTATTGACATTAAATCGGTCCCGTGTGACTTTTTCTCTTCAGCTTCGCTTTCTCTACCGAGGTAGTGATACGTGCCCGCGGCTATGTATAAGCCAGAAACTAGAATGTACTAACATATGTTATGCTCCCTCTCCACCAAGCTGAGTTAGCCTATAACATGTTAGAGTCCATGACACAGCTCCATGCCTGCGAACCAGCAGAACGCAAGGTGCCCGCGATGCAACAAGCTAGTGGCGGACCCTGGTCATCATACCGCCAGATCAACGGGAAAATTTCCAGGGCTATTGGAGAAGGGTATGTCACGACAGTTGCCGAACACCTAACTAAAGTGTCGAAACCGATTTCTCACTCATGAAAATGCCTTAATGGGTGTTGAGCGGATGAAAGGTGCTTCATCGTTAACACCGCCAGGGCGCACCCACATGCGCCATTTTAGTTAGCGACCACGGAGGGCAAAGTCGAGATGCATCACGAGCGTTTCAGGAGATGGCTCTTATGTTCAAAACCCCTCATCACAATAGAAGGTGAATTCTAGCCTGAGCCTAATTCCAAAAGCGACTGGTTACGTAAGTGTCCTAGTGCGAGCTGATCATGCGATGATTTCGTCGAGTTACAACGGGAGGTCTCGCCCGATCTTCATTTGGAAGCCTATCCTCATTCGTAAACTTGGACCCTATGGCGTGTCTCATATAATTACGATAGACAGAAACAGCTAGCATGGCGCCTGGAGACGCCCAGCATAGGCTTTGAGTTTTTGCCTACTTTCTCGCGAGAATCAAGCAGACGTCGTCTTCCACGCGCTCTCTGAGAGCACAGATTCAAGTTATGCTTCCGCTCTCGTCGAGCAGGGGTCGACCGAACGTGAGATAGCCTCGATGACGACCGAGAGGACCCGTCTTCGGAAAGAGCAACTCCTGATCCATGCAGCTCGCTCTCTAAAGTTAGCTTATCTAAGGGATAAACATGCTACAAATTCGACTTATCGCCGTCTCAAGAGGCTTTTATAGCTCCTCGGAGTGCTTGTCATCTGACAGACTATGTGCTTTCATTCTGGGAGCCTAGAGGGGCAGTTCTACCTGGTTTTGAATACAAAGTGGGCAACCGTGGTTAATTCTCTACCACCTCAAATGAAACCGTGACCATTTTAGCTAGAAGTGGCAGGCGCAGAGGGGGGAGCCATTCCTGTCCCCGACACCTGTTACAGAGAGGGGGAGGTTCAGAGCCTCTTCGGGGTCTCGTTTTACGAGCAACAGTTTCACTATATGACAGTCCCTCCTCGAACCATCGTGCACTTAGCGAACCTGAACACTTAATTTAATGCCTCCGAGGATGAAAGGGCGACGTTAGTAATGCGAACCGGCTTAGGATTGGTCACGCAGAGAAATCGACGTCTACAGTGAGACGTATCATTAGGTTACTGATTATCTTTGTGCGGACGTATCTGGTCCCCTTCTAAGATTGACTCGTGGAACCGGCTGATGTAGTGAGGATGACTTGAGCTGCGCGGCGCCTTGAAGAAAGCAGAACCTGCGACTTGACCTCAGACGCACCAGAAAGGCTTGTAGGTAGTGGCAAAGTTGCAATCCTGTGATGCGCCTCTCGCCTGAGCGTGCGCGCTGATCTTTCGGTATCATGCGGCAGGATTTTTTTAGATACTTCGAGACCCATGTGCGGGGGGATCAGAAAGTACGTCCCGGTAACAGGGGAAATATGGAGCCCCGCCTGGATGTTAAAGACCCTTGAAGGTGAGATTCCACTGGAAAGCCAGCGCTTTATATCGTGTCCATCCGAAAGAAAGATAGCATAGGTTCGGGGTGGTCTATGTCGTAGCTGCCGATCGGGTACCACTTTTAGTTGTGCTACTGCCGTGATACTTGAGCTCACACCGACGAATTCTTCATAGAAGGATAGCATTCACCTCGGCAGCTGAGCTGCTGCCGCATTGCCGCTGTCGGTTGCGAGTACGCTCGGTTACACTGCTAGCGTCTTCGTAAGGTGAGGACAAGTTCAGGTCCGCAATACGCCCTAGACCTCTATACGGTAGCCTGTATGCCTGGGCCCGTGACGCCGATCTCCGAAACATAGGGAAGCCTACCACATATCGCCCACAGTACTGTTCGCGCCCCTCCATTCTTAGATTTGGAGGTCAATCGGAATTGAGAATACTCGAGACGCATCGTAGAGATATCATGTTCGGGTATGACACGACATCATAGCGTCCAGCACTCTATACCTGCCACACAGGCCAAGATTACTACGCGCGGTCCGGTGGGGTCCACCAAAGGTACAGTCGATGAGCGGAGCCGATGCCTACCCGGCTAAATAACCGTTAACCACCGACCTTGAGCTGCGGTGTTACCCATAGAATAGTAAAGTCGCACGGAACGACCGCCAAACGTCCGGCCCACACTCTAAAATGAATAATAGGCTGAGGTTAAATTCTCGTCTGATCCAATCGATACTTCAAAAATGCAGGTTTAGTACTCATCCTGTTGGTCCTGACGCGCCCCGGCAGAGAGCATACGGGAGCTAGTACTTATCTGATGGTAAGATGGTACTCTAGCCGGTACAGTATGCAGATGTTCCGTACTGTACCGAGCGAAAACGGTGCAGCGTAACGCCCTAACGTTGTCTGAGAAGACTGCGAACTGTCTGGATGCTTGCTCGAACGTCACTAGT
		</sequence>
    <sequence><taxon idref="Location_4_1_1|35.979933922511314"/>
			CGACTAGAAAGGCCCGTGCTGCCTAGATATAGCCGTTACGAGTCCTCCCTTTACAATATTGTGCCAACCGAATAATCGGATAGGATGCGAACAGGACGACGTCGCCAAAATTTAGCTTGCCATACAGCGACATTTTTGCCAATCGCTAATGTATCTGTTTGGCGGGGAGTGCATTCACATGCAAGTCCGTTTGAGTGATAAGGCCCACTCACTAGGAGGCGGGGGCTTAAACAGGACCCGTGAGTGAATGATTTAAGTCATGGGTTATGATTGGTCAGAATTCAGGTATCACAAACTGAGACTATTAGTTGCTTAATTGCTTCGAACCAAGTCTCCGGTGCGCTCTGCCACTCATACGGACCGAGGGTTCTTATTAACTCATGGCAGAAAAATAAGTCATAGCTCAGGTAAAGCACGAACGAGATTATTGCAAGTGTTTTTCTCAGTACACTCAGTCCTTTTGCATTTCACTTGCCACGTGCAATGGGAACGCAGAGATGACAATTCAATCGATGCATAGACACTGGTCGGCAGATTACTAGTGAAGGGTAGAGGAGCCCCCAGCGCAATTGCGTCCCACAGCTGGATTCCTAGAACGGCATTTAGTGACTCACTCTTGATTGTTTCTGGCTTGTCGTATACCGCGGGAAAGGGGTGTTAGAGCTCATAACTGGCCTTCGACTATTCCTCTCCCTTTCAAGGACAGGGAATCTCAAAGAATTATGGCCACAATACTAGTCTGTCCGAAAAGACGCATGTGGCATCAGCTTGCTAAATGGGATGTATTCCCATCTGCCTAACCGCAGCCCCAGGCCGTGAGCAGGACAGTTAGCGCGTGCCAGTGTATGCCTTGTTGATGTGGCGCCGAGTGCCGACTCTTAATATGCTCTGTCCCCAACCGTAACATGTCGCCGGTATATATTTCCCTTGTGATAAGTGATTCATAGTCGTGCCCTTCATCGGCGGCGATTGTGAGCTGAGCGGCAAGTCTCAGTAATTAAACGGACCGGGCGATCTCTCGTAGGCTGACCTTGTTGAGTATCTTAATTCGTCTCTGCAAGGTCAGAGAGGATACGCGAATTGTATTATCCGAGCTAGGATGACAGTGACACCTGTCCGAGGCGATGTGGTCGGGGCCGACATAGGTCGATTATTACACGGTCCGTTATGCTGGCACTGCCGGGGGAGCAGCTCCAACTGCCTGTATTGTTAACCAGTACGACAAAACATGGACCTGAAAGATACCCTCGGGATACAGCTGCCAGTTCTTTGATATGCTTAGGAAAATATAAGGCACCGCCCTTACGTGAAAGATTCGCTCAGCCTGAATTCTTTAGCCGCGAACGGTCGGTTGACCCTTATAAGGTTCATTGAGTAGAGTAGGCAGAACACCTAGAGGTACGCAACAAAGGATTTTACTAGGCGGCCGAACGGGAGGGAGGGAAGCCAGTCTAAAAACGCAGTAGGACCCATCCTGAACGCGTAAAATCCTTCATACTCTTCACTGGTCTCAACGAATCGAGCAAGGTGCAGCGTGCGTACTGGACAAAAGTTTCTCCTCGAACTTCGGCGGGATGTACCTTGGTCAAAGCCCCTGACCCTTCGCGGCTCCTTGGCAAGGCAGCCATTTTGTTCACCCGTATGTAAGACGTTCAGCTACTCACTGGAGAGTAGATTCTGACGCGATCACAGGACTAGGACGACCGCAAGTCACGCTGGTAGAGACGAATTTATGGAAAGACGACCCGGCCAGCACACCCATGGTTAAGGAGCGTTGCCCTATGACACACTCTGGGAAAGAGGACAACTGGTCGCACGCCTCATACTGACCAATTCAACATCGTAGGGGCGGAATAATATAAACAGGGTCAGGGCTATTCCCGGGCGCCGATAGAACCAGGCGACACGTGTCCTGTATAACGTGCGGAGTTGTTGGAATATGCATGACTTTGGTCGGCCAGCTGGCGAAGCGTGTAAGAGTATCTCCGTTGCAGTCAAAGCCATTTGGCCGGGGTCGGGTTAGGAAACACGACGCCGTCAGCGCATCCTGCCTGTCGCACGTCATATCACGTCCTAAGAGTACCGTCCCTATAGCGAACCAACGGGACCATGACCCTGATTGGCGACCTACCCATGACGGAGTCTACCGCACGTAGACAGCTTGGAAGATCTTGGAACGATGATTGTTTGGCACTTGGTGTTCCGGCGGCCCGTCGAAATGCCTCCCCTTCGATCCTTAGATGGCACCCTTGACACCACCCCTAAAAGACCAAAATATATGGCAAAACCTCGTGCCAAAACAGCTTCTCTTCGGTAGTATTATAGGTATGGTTGCTGTATCGAGATAGCCAGTATTTCAGGTCTTAGTCATTCTCGGAGAGAGGCGCCGGGAATGAACCCCATAAGGGTAAAAGCCACCCTCGACCCAATTCGTCATAGCAACTACTCAAATGTATCACATTTGTATTAGGCGAGGAATATGTGGCTCCCCGGTACAGCCTTCTGCTCCTATGTTCACAAAATGACTAGATCTCGGGATAGGCCATAACAGGCCTCTAGGACATTGAGCTCGTCGAAGGCAACATTCTCACTTGTAACGTTTCGCCGATCTGGGGGGAATTTCCGGGACTTGCACGCCAACCGTGAAACTGATACCCCGCGCTCCTAACCCGCAGTCCACGGGGATAGCGTAACACGTCGCCACGTAGCCGGCTTCTAGATTGACGCGCGACTTATGCGTCAGATCCGAGCGCACACAATTGATATAGTGGAGCCGTTAGGGACTGAATAGAATCACATATTTAAGCTCCTATCTGCCGAGCTGCCTCTGTTCCGAGTAAACGAATGGGCCGTGGCGTTCGATAGGAGTAACGATTAAGTGACGGGAAAAGGAGCATTCTGGAGGTTGCTTACCGCAAGGCACCCATTGAAGACCACCTTCAAGCGGGGGAAGACGCATCGTGGAGATTAAGCAACAAGGTAAAAGTTGGCTGTGCTCGCGGTTGATCAACGTTAATGCAGCTGTAATCGGTAGTCCGCTTTTCGCATATTCAGTACGTAATTATAACCTGTCGATCGTTTACCTTGTATGTGTGGAACCCATACGCCGAGTCCATTTACACACCATCACTATGACCACGTTCTACGTAAGGGAGCCGCATTCACCCAAACCGGTTGAGGCCTTCGACAGCGATTACATGTCTAACCGGGCTTGTGCCGCGGTCGTTCCCCTTGACGTTGTTGAAACTCCTAGTTCTGTTGCGCTACCCACCTGACTTTAGCTCCTCCTCAACGGGCATGAATGAAAGTAGGAGCTAATTAGTAGCACCCCCACCCAGCCTGTCACACATATTTATCAATCGGCATACGTACTTAGAGCAGGCGTGCTTCGAACGCCGTATTATCGGGTTGCCACTTCCCGATAGCTCCACTACAAATATCCATTAGAACCATCGATTATCTAATGTACTGGCACTCCGGGCCGCGAGGGACGTGTTTATAGTTGGGCAAACAACAAGGACGCGATTACCCAAAGATTCGGATAGGATCCTATCACCAATGCCTAAGCGTAATGGTATTCTACAACTTCATCCGTGATTTCTGTGGCTTCTGTCATCCACGCCAAGGATATCGAATCTGGTTTCGTTCTCATCAGGCTACAACCAATATTCCACATATTAAGCATGGACGGCCGTAATTCACTACAGTTCCAACCAGGGTATGGATCATCAGGACACCAACGAAGCCCCGGTCCCACACGCAATCATGTAGTCATCACCTCTCTACGACGCCAATATGTTTCAGGGTAAAACCGGTTTTAGGAAGTTGCGCGTAACATTTGGTCGGGAATGCACCCTATATTTCTTCCCCTTGTAGTAAGAATAGTTGCTAATAAGTTAAGACCAAGATTCGCTAGAGACTGTACGACAACGACTGGCGATGTATCAATCCCTGAGGCATAAACTGGAAAGGATTGCTTTAATGCGGCATTAGACATATTGGAGCATCATTTGTCAAGAAACAGTCTAAGGGCTTTCCCCAGCGACGACCGGACAGGTCTCTAGCCCTCCGGTCCTCAGAGCAGAGGGTATCTGAGAGGCTTCCATTCGACCCGGAAATTTCCTGTATTGATTGGGGTCCTGGCCTGTTCGGGTGGCTAGAAAGAATGCTAACGTCCTACGTGAGGCGACAGCAGTGTACCGACTTCATAAGCCAAGCCGTGATGCAGTATACCCTGGACCTTCGTTGCATGAGCGCCTTCACGGGTGACTCTTAAATCGCAAAGCCCGGCCGAAATTGGTGCTAGATTTCCATATTGCCTGGGGTAAGGACAAACAGCAAAATACAGCAAAGGAAACACGACCCATAGCTAATCCGCATTTCTTATCACGAAGGTCAAATTGAACACCGTGGTGGTCAGGACACTAATAGTGATAGTCCCGGTAGCACATACTAGGGCCGTTACTTGTGAGGTACCAACTTACTAAGGAAAGGACCCTCCGTGCCCCCCCAACGTCATGCTGTGATCGAAGATAAAATAGACGTATACCCATCCGAGTCAGCATTTGGCCGCCCTTGAGGTAGAGTTAAGTTCGACTGTAGGAGCTACACGGTCCGTTTACCCCGCTGTTCTTCGCACAGATCTATAGCACTGACCAGATCAGCTACCTGCAGTTACGGGTGTTCCCGTAGGCAAGTACCCCGGTCGGCGGCTCGAGTCCAGCAGCAGCAACCTACTTCGCATTATTTGGCCCCCCCCCTTCAGTCCAACGCATGCCCCACTCAAATAGTCTTCGTAATGTGATACACCTACAAAGCTCCACACATTAACTCAGAGGATGGTTAATAAGCTGCAACGCGAGTTGAACACTGTTGCCCCAACTATGCTTCGAGAAATTCTGTAGCGAAGAACGATAGTCTTGGGGCTCTGTTAGATAAACACTCTTGAGCCATTTTGGCATGTGACCCCGTTCCGTACGTTGTCTACTCAATTGGACCGAGGTGACGTTCCTACATAACTACGCACCCAGTACATCAGGGGGAGCAGCAGAGACTGTCGTGGCGAACAATTACTCGAGGTTATGGTCATATGAGGCGAACGTTGAACGACTGTCAAACTACCATTACTCATAATCTGTCGTCACAATAGAGTATTGAACAGCTGAATCACGGGCCGAGGTGAGAGATTGTGCTGTCGCAATCCGCTGTGGACGCAGGGACGGACCTAAACGAGATACACCTAGAGCCACTTCAGTAATGCGCCAGTGCAACTCCTTGGCTAAGCCGCTAACGACTGCGGCTGCCATCGGTGTAGCTAATCTCAGAGAGAGTACCGAGAACTGCTTCTGTCGCCCTATCTTCTAGCATGTTCCATCCGTTCCGAAGAGTCTTGTGAGATGATCCCCGGTGCCATAGACGGCGGGAGGTCGTTCCCTTCCTCAGGTGTGACCGAATTAATGGCGCTCCGCACCTGACATCATTATCCGGTGCGTTATTCCTCAGATTTTTGTCTAGTGGTCGAAGACCCATGAGTCACGAAAAACACCAAGTACGTCCCGACATCCCGCGTCTGAGTCGTCATTTCCCCTATCAGTTACTTTGGTCTCGATAGCTAGTCTCCCGAATTTTCTCTAATGGCTATATCGAGTCCAACCCACTTCTAGGTAGTACCGCTGTCAGGGTGGGTCCTCAATCTCCAATTCTTGAACCCTACCGAGTTGAGACCATAACGTGTACGGGAACTACCCTATACTAAATCATTAGTTAACGTTGCGGCTTAACCGCCAACAGTACCAGGTTAAATTTAGCCGCGTCAGGGCGTCTTCTGGCCTTACTTAATCCATAGTTTAGTTTACTATCGACTTCTATATCGGTTCTAACGAACATAATAATCGCTAATCGCTGCAGAACTCTAACCTTATCGGATCGAGAGCTACTCCCAGTAAACGCTAGACCCGGATAGCCGCAGAGTTCGGATGGGTCGTCGATACTGAACTATTTGGAGTCGGTTTATCTGCTTTTATAGAGAACCGATGTCGACCTAGGTTGCCAGGCTTGGTTATTATCTCCCGTCCGTGTTCTCTTAATCACAATGATTGATGTCTGATCCAGTCAACAGCAGCGAATTCGTTCTGCCGGCGAGAACTGGATTACCTGACAATCGGCCTACACATATGTTGGATCCGTAGTCGCACCGTCCTGAGCTTGGACCACGCCCTTAGCTCGGTGGGAGGAAAAACCGAGCGCCTTTCAGTCTTCGGCACTAAAAGGAGATTATGTACTTTTACTTATTGCAACCGCTTTTAACTTTGATCTGAACCTCCTACCGACACCACCTAAAGAGTGTCCACTGAGTGGCAGTCCCAACATTACACCGGTCCCTCTATTGATCCTAGTCTGGCCGCCCCATTTGCGAAGGAAAATAATTGTTTGGAGAAAGCGTATAAATAGCAAAGGAACTGATCTTTGTCGAGCCGGCTCATCTCGGCAACCTCCGGCGACGCGTCCGGTGTAGTAAACTTGGTCTCTTCACAGTCGTTGTCAGAAATCACAATTGCCAACGCCAACAAGATTCTAGATTCATCCGCTACACTTGTGACACTAAAGAGGGTCAAATATAAGTGTTTGCGCTATGGTTACCGTGTGTAGCGCGCATCTAGCGCATTACCTCGTTTAATTCACATTACCCCTAGCATACTCCGTAGAAATTGGTGTTGAACATCATATGACCCTCCGACCCCCATTACAGTACTTGCAGAGTCTGAGCGTAATTGGCCGTACTTATTGTATACTTGAGATCGATCGGGACCCTTCTAGATGATCAAAATGATAACGGCCAAGCGGCTCAGGATTGACACGCCGAAAATGTAGGTTAAGTGTCAAGCATTGCTACAATAAGTATTAGGTTGTTACCGACTCGATGCACGTTAATTCACTCTGCCTGCCAACTGCCTGGCGCTTAGGTTGCTTGGTCGCCCTTGTCGTGCATCAAATGAGATCCAATCGCATTCCGTCAAGCCGAGGGGGGGGTGAACAAAATCCGCTTTAGTGTCGTTTAGTGTGCGGTCCTCTAGGAAACGTCCTACGTTACTGGCGAGGAGGGTGAATTTACTAAGTCGCACTGTTCGCCTACAAAGCCCTAGCAAAAGCGTTAAGACTCGCCGAAGGGTTTCCCGACCTACGGGCAATTATCCGAGGTTAGAAGCATGAGGAAGGGTCAATTCGCCCTAGTCCTCCAACACACTTAGGCCGATACCGATTAAAATTTACGCGGATTGGGTCAAGTTGCTAAAGCGCCGTCCACGCGAGCCAAGATCTTTCCAGTAATCCCCGGGATCCTGAGAGGAAACTAGGTCTGGCCGCGTGGCTACTAGTTGAGGCTCGACGAATCCGTGTCGATATATTATCTAGGGCAGTATATGTGAGGTGCCAAGAGTGCACCAACTGTTTACAGAGAGCCACTTATAGTTGTCAAGGCGTGTGGATTTGAACCATGTAACTGAATATAGCTACGCAAGCTTCCTTTGACTTCTTTTAGTATGTATCCTGGTCGCGGGCGCTGTGACGTGTATAAACCTTTCATCTCTCCTCAGAAACCTAGTTTGAGCTTAATTACTACCGATCGCCTTCACTACCTACACGATTAACTCGGAGAAATATGGTACACATCGTATCTGAGGCTTAGCAAACCGATATCTGGGTCAGTAATTGTGACACTACTTCGCCTCATGGGACTAAATAGGTTACACTCGTCTCGCCCGACTTCGCGACTGTCGGTACATTAAAAGCCTACGTGGATGAGGACAGTCGACGCGCGCTAATGATATAACACATCTACAGAGCGGTCCTCCGTACGCACGAGACAACCCAGCTAACGTTACTCGGAACGGAATGTACAATCAGAGCGTTAGTTAAGATCAGCCGGGGAGTTCCATATTGATGGATTGTGCTCTGCGGACGCCTACGTGATGCCGACCATTATGGATTGGCCATTTAGAGCGTCTCAGGTGTTAGCCATTACCCCCCTAAGTTAGGGTTCAATCGGTCCAACTGGGCCCCTCGAATATTGAACTTTATCCAGACAGGGTACCCATAGTGGGTAGGCGGGTTGGGACTACATTGAACGCCCTCGCATATAAATACGCTGGTTCGGGCTAAGGTTTGATCGGTGGGTTAGTAGACCAAGCCGATTAGTCTTTACTTTTTCCGGATGCCCACGGTTCGCCGTAGCTAGTTTGGACACACTGCACCACTCTTAGTTAGCATCTTGAGGCGATGAGAGTCTCAGGTGTATCTCTATACGTGGACCGTCTACAGGAATGGACCCGGAGTCCTCTTAGTCGCGTCCCACCATGAGTTTATGAACCGTTAGACTCCAGGCAACAGCCACGTTGTTACAAGGGATCGTTGCTTTATACGCCCCCTAGGCAGGTATCCCGACTGATATCCACATTCCCACAGCACACCGGCTGAACATAGGTCTTACGGCGGGATATCCTGTTTGTTTCCGAGCGGCCTGCCGAACCTCATGATATCGGCTCGGACATAGGAGCACTATAGATGAGCAACACCAATACTTTGGGTATACGGTCAGGATCGGGCGAGCTAGACTCGGATTGACAGATAAACGCGGATAATGAGCTACCGCTTACTATGACGTCGTGGTGATTCGCGTCAGTCACGGCATGCCAAGTCGTAGGGGGGAGAATTCGAGCGGTATTCGAGGGTGGAAAGACTCGTGGAGCAAAGCTCCGAGCTGAGTAAAATCGGTCCCGGACACTATATCGCATTGTTAAGGTCATACCGCTTTCTTGGGACGTTCTCACCGCGTAAGTTTGTGGTCGAGGGCTTTTTTCCTGATTCGGCCCTGGGGTACATAGTGCCCCTGACCCTACAGCTCCTGTTGATCGGACTGCTCTTGCGTTAGTTCTAAGGGGGCGACTCGATGGGCTGAGTGGAGTGTTGAAATCTTCGCGGCGCCGTGTAAGACTGGCGTGGATTACTAACTTATGTATGGAGGTAAACAAAGCTATAACGATATGTGCAAGGAGATTAGTGCGCAGAAGAGTCTGGCGGTCGCTGCGAACTGGCTGTCGTTGTCTAGTAGTACAGGGGCTATTGAACTCAACCGCAGCATAAAAGACCCGCCCGTGGGGTGAATCGTAAGCGATTTCACTCGGCGACATGACAGGGGCTGTTGGTCTGGTCAGGCCGTTAGCCAGAGGCCGGATATAGATCCGCTATATGCGACTCGCTTAACTAGGTGCAGCAGTACATTACGTGGCTCTTATACATCTGGCCATCGATCTGTTTTGGAGATCTACTCGTTCGATCATGCGGCGTGCACGTCGCGGCTGATTGCGCTGACTAGGACTAATTAATTGCACGGTTCATCCAAGTTATATATACGTGAATCCTAAAGCAGATCATGGGTGAGGTGGAATGTTGATTGAGCCCGGGTTCGAGATGCATGCGCTCTCAGGGTAAATACAACTTGTATTGGGAGAAACAAATCACTAAGGAAGATATAATTACATAATATAACCATCGGACGAGCGCCTGCAAATGTCCTACGCGTCTTCAGTCGGGATTCTGTACCTGTCGATAGGTAATGAGGTAGCCAATGTACCGATTCGGGAAAGGGGCGCGCACCTACCTACATGAACGGTTCTCGGTACCAGCGCAGGATCAGCTATCCGTATATTCGCTTAAACTTAAAGGACCAGGGGCACTGAGTTGTTCACGATTGCTAGGATTGGGGTGCCTTGCGATGACAAGAAGAGTGTAATCTGGGTCAGGGGCTCAGCAATGTTAAAGGCCGTCACATGTCATGGCAAGCGGACCTTCGGGGAAATATACCCGTGTGGCAATGTAAACTGTGATTAGTGGCCACTAAACCCTCACTGTTTGTAGCTCACCTCATTTCCTTTATCAAATTAGTGGATGTGGGGAGCTAGCACGCATCCTTCTGAGCTGCATGGCAGAACGTGCGCCCGTCTTACATACTCCGTGGATATATTTCCCAAGCACAATGCCCATCGTGCGCCAAGTGTTACATCTAGACGAAGTCCGCGGATAGACCCACAGGTCAGGTGGTAAATTAACGCTACCAGCAGCGAGACCCCAATTAGACAGATCGCGCTATGCGGTCTACTTAGTTCTCGTTACAAACGCCTTGAATAGGGCTGACTGCAGCGAGTTCGTGTCCTTAATTTTTGGACCGTGTCACTTAACACATGGAGTCGGCTGGCCCCCATCGAGTCGTCTCCCGGCCGACAAGCAGTACTACAATCCTGCATAGTGGATCAACTGGCCACCGTTGGACACGGGGCCCAAAATCTTGTTAGGGGTGTAATGCTGGGACGACGCTACGGTATGAAGTTCTAGTGTGCGCTCTGTAACTACTAGGCATTTTCAGATTGCCCCTGTCTGCAAGTCTCTCAATCGTGCTTATTCGCCTCTCTCTCAGGAATGGATTAGTACACGGCTGCTGGGTGCAGCACCGATCGTCGTAACACTCAAGTCAGAGGTGGCCTACGCCTGCTTGCTCGCCTAGCAGCGTAACAAAGGAGGTTTGGTGTAGGGGAAGCCTGCCGTAGTAGTAGCACTGGGACAATCCGTACACACTCCGTCGCGGTATAACCCATGCCATATGATGTGGTGGCGCTTAGCCCTGAGTCCACTCATAAGGTGGGTTACTTTTTAGCATAGTGGTCCAAAGCTGGGCCCACTCACGATGAAAACCCGTTGTCTGTTTCCTTTCGAGGGCGTTCCTCATCCATGGAAATGCTTAGGTGGATGGGCGTGAAATTTAAAGGTCGCACGAATTCCCTAAATTTTAGATCTTCCTCACCCGTAAGAGCGCTGCAGCCACTCCTAAGTAACGTGAGATTGGGGTGAACCAGGCGATCCGAATTACACGTTGGGGCGTCCAACGGAACCTTCTAAAGATTTCGTTATATCGTTGTGGGGTGACGACTTCGCGGTAGCGTCACAGATAAATGTGTATCACATATGTATCGTCCGGTACCGCTGGACGTTATACAGTGGTCTTCCCACAGCTGACTCGAGCTCGTGACACTGCGCGCGCCGACGCCCAAGGTCGCATAGTCGTCAGAGTCCTCAGAGTTATTGTAAATTACTCGACCTTTCTGTTAAGGAGCATAGTATCGGTCAGCAATGGTGTCTACAGTTCCAGCCCGACTAGATACAGGGGCAGCCTCCCATGCGAAAACGTCCGATTTCTCCTAAGGAGTTGCCAGGACCCCTACGATTCAAGCCATTTGAGCAGACCCTTCCAGGAGTAAATCCGACGTCGCTAGTTATTGACATTAAATCGGTCCCGTGTGACTTTTTCTCTTCAGCTTCGCTTTCTCTACCGAGGTAGTGATACGTGCCCGCGGCTATGTATAAGCCAGAAACTAGAATGTACTAACATATGTTATGCTCCCTCTCCACCAAGCTGAGTTAGCCTATAACATGTTAGAGTCCATGACACAGCTCCATGCCTGCGAACCAGCAGAACGCAAGGTGCCCGCGATGCAACAAGCTAGTGGCGGACCCTGGTCATCATACCGCCAGATCTACGGGAAAATTTCCAGGGCTATTGGAGAAGGGTATGTCACGACAGTTGCCGAACAGCTAACTAAAGTGTCGAAACCGATTTCTCACTCATGAAAATGCCTTAATGGGTGTTGAGCGGATGAAAGGTGCTTCATCGTTAACACCGCCAGGGCGCACCCACATGCGCCATTTTAGTTAGCGACCACGGAGTGCATAGTCGAGATGCATCACGAGCGTTTCAGGAGATGGCTCTTGTGTTCAAAACCCCTCATCACAATAGAAGGTGAATTCTAGCCTGAGCCTAATTCCAAAAGCGACTGGTTACGTAAGTGTCCTAGTGCGAGCTGATCATGCGATGATTTCGTCGAGTTACAACGGGAGGTCTCGCCCGATCTTCATTTGGAAGCCTATCCTCATTCGTAAACTTGGACCCTATGGCGTGTCTCATATAATTACGATAGACAGAAACAGCTAGCATGGCGCCTGGAGACGCCCAGCATAGGCTTTGAGTTTTTGCCTACTTTCTCGCGAGAATCAAGCAGACGTCGTCTTCCACGCGCTCTCTGAGAGCACAGATTCAAGTTATGCTTCCGCTCTCGTCGAGCAGGGGTCGACCGAACGTGAGATAGCCTCGATGACGACCGAGAGGACCCGTCTTCGGAAAGAGCAACTCATGATCCATGCAGCTCGCTCTCTAAAGTTAGCTTATCTAAGGGATAAACATGCTACAAATTCGATTTATCGCCGTCTCAAGAGGCTTTTATAGCTCCTCGGAGTGCTTGTCATCTGACAGACTATGTGCTTTCATTCTGGGAGCCTAGAGGAGCAGTTCTACCTGGTTTTGAATACAAAGTGGGCAACCGCGGTTAATTCTCTACCACCTCAAATGAAACCGTGACCATTTTAGCTAGAAGTGCCAGGCGCAGAGGGGGGAGCCATTCCTGTCCCCGACACCTGTTACAGAGAGGGCGGGGTTCAGAGCCTCTTCGGGGTCTCGTTTTACGAGCAACAGTTTCCCTATATGACAGTCCCTCCTCGAACCATCGTGCACTTAGCGAACCTGAACACTTAATTTAATGCCTCCGAGGATGAAAGGGCGACGTTAGTAATGCGAACCGGCTTAGGATTGGTCACGCAGAGAAATCGACGTCTACAGTGAGACGTATCATTAGGTTACTGATTATCTTTGTGCGGACGTATCTGGTCCCCTTCTAAGACTGACTCGTGGAACCGGCTGATGTAGTGATGATGACTTGAGCTGCGCGGCGCCTTGAAGAAAGCAGAACCTGCGACTTGACCTCAGACGCACCAGAAAGGCTTGTAGGTAGTGGCAAAGTTGCATTCCTGTGATGCGCCTCTCGCCTGAGCGTGCGCGCTGATCTTTCGGTATCATGCGGCAGGATTTTTTTAGATACTTCGAGACCCATGTGCGGGGGGATCAGAAAGTACGTCCCGGTAACAGGGGAAATATGGAGCCCCGCCTGGATGTTAAAGACCCTCGAAGGTGAGATTCCACTGGAAAGCCAGCGCTTTATATCGTGTCCATCCGAAAGAAAGATAGCATAGGTTCGGGGTGGTCTATGTCGTAGCTGCCGATCGGGTACCACTTTTAGTTGTGCTACTGCCGTGATACTTGAGCTCACACCGACGAATTCTTCATAGAAGGATAGCATTCACCTCGGCAGCTGAGCTGCTGCCGCATTGCCGCTGTCGGTTGCGAGTACGCTCGGTTACACTGCTAGCGTCTTCGTAAGGTGAGGACAAGTTCAGGTCCGCAATACGCCCTAGACCTCTATACGGTAGCCTGTATGCCTGGGCCCGTGACGCCGATCTCCGAAACATAGGGAAGCCTACCACATATCGCCCACAGTACTGTTCGCGCCCCTCCATTCTTAGATTTGGAGGTCAATCGGAATTGAGAATACTCGAGACGCATCGTAGAGATATCATGTACGGGTATGACACGACATCATAGCGTCCAGCACTCTATACCTGCCACACAGGCCAAGATTACTACGCGCGGTCCGGTGGGGTCCACCAAAGGTACAGTCGATGAGCGGAGCCGATGCCTACCCGGCTAAATAACCGTTAACCACCGACCTTGAGCTGCGGTGTTACCCATAGAATAGTAAAGTCGCACGGAACGACCGCCAAACGTCCGGCCCACACTCTAAAATGAATAATAGGCTGAGGTTAAATTCTCGTCTGATCCAATCGATACTTCAAAAATGCAGGTTTAGTACTCATCCTGTTGGTCCTGACGCGCCCCGGCAGAGAGCATACGGGAGCTAGTACTTATCTGATGGTAAGATGGTACTCTAGCCGGTACAGTATGCAGATGTTCCGTACTGTACCGAGCGAAAACGGTGCAGCGTAACGCCCTAACGTTGTCTGAGAAGACTGCGAACTGTCTGGATGCTTGCTCGAACGTCACTAGT
		</sequence>
    <sequence><taxon idref="Location_4_1_0|39.09442702028345"/>
			CGACTAGAAAGGCCCGTGCTGCCTAGATATAGCCGTTACGAGTCCTCCCTTTACAATATTGTGCCAACCGAATAATCGGATAGGATGCGAACAGGACGACGTCGCCAAAATTTAGCTTGCCATACAGCGACATTTTTGCCAATCGCTAATGTATCTGTTTGGCGGGGAGTGCATTCACATGCAAGTCCGTTTGATTGACAAGGCCCACTCACTAGGAGGCGGGGGCTTAAACAGGACCCGTGAGTGAATGATTTAAGTCATGGGTTATGATTGGTCAGAATTCAGGTATCACAAACTGAGACTATTAGTTGCTTAATTGCTTCGAACCAAGTCTCCGGTGCGCTCTGCCACTCATACGGACCGAGTGTTCTTATTAACTCATGGCAGAAAAATAAGTCATAGCTCAGGTAAAGCACGAACGAGATTATTGCAAGTGTTTTTTTCAGTACACTCAGTCCTTTTGCATTTCACTTGCCACGTGCAATGGGAACGCAGAGATGACAATTCAATCGATGCATAGACACTCGTCGTCAGATTACTAGTGAAGGGTAGAGGAGCCCCCAGCGCAATTGCGTCCCACAGCTGGGTTCCTAGAACGGCATTTAGTGACTCACTCTTGATTGTTTCTGGCTTGTCGTATATCGCGGGAAAGGGGTGTTCGAGCTCATAACTGGCCTTCAACTATTCCTCTCCCTTTCAAGGACAGGGAATCTCAAAGAATTATGCCCACAATACTAGTCTGTCCGAAAAGACGCATGTGGCATCAGCTTGCTAAATGGGATGTATTCCCATCTGCCTAACCGCAGCCCCAGGCCGTGAGCAGGACAGTTAGCGCGTGCCAGTGTATGCCTTGTTGATGTGGCGCCGAGTGCCGACTCTTAATATGCTCTGTCCCCAACCGTAACATGTCGCCGGTATATATTTCCCTTGTGATAAGTGATTCATAGTCGTGCCCTTCATCGGCGGCGGTTGTGAGCTGAGCGGCAAGTCTCAGTAATTAAACGGACCGGGCGATCTCTCGTAGGCTGACCTTGTTGAGTATCTTGATTCGTCTCTGCAAGGTCAGAGAGGATACGCGAATTGTATTATCCGAGCTAGGATGACAGTGACACCTGTCCGAGGCGATGTGGTCGGGGCCGACATAGGTCGATTATTACACGGTCCGTTATGCTGGCACTGCCGGGGGAGCAGCTCCAACTGCCTGTATTGTTAACCAGTACGACAAAACATGGACCTGAAAGATACCCTCGGGATACAGCTGCCAGTTCTTTGATATGCTTAGGAAAATATAAGGCACCGCCCTTACGTGAAAGATTCGCTCAGCCTGAATTCTTTAGCCGCGAACGGTCGGTTGACCCTTATAAGGTTCATTGAGTAAAGTAGGCAGAACACCTAGAGGTACGCAACAAAGGATTTTACTAGGCGGCCGAACGGGAGGGAGGGAAGCCAGTCTAAAAACACAGTAGGACCCATCCTGAACGCGTAAAATCCTTCATACTCTTCACTGGTCTCAACGAATCGAGCAAGGAGCAGCGTGCGTACTGGACAAAAGTTTCTCCTCGAACTTCGGCGGGATGTACCTTGGTCAAAGCCCCTGACCCTTCGCGGCTCCTTGGCAAGGCAGCCATTTTGTTCACCCGTATGTAAGACGTTCAGCTACTCACTGGAGAGTAGATTCTGGCGCGATCACAGGACTAGGACGACCGCAAGTCACGCTGGTAGAGACGAATTTATGGAAAGAAGACCCGGCCAGCACACCCATGGTTAAGGAGCGTTGCCCTATGACACACTCTGGGAAAGAGGACAACTGGTCGCACGCTTCATACGGACCGATTCAACATCGTAGGGGCGGAAAAATACAAACAGGGTCAGGGCTATTCCCGGGCGCCGATAGAACCAGGCGACACGTGTCCTGTATAACGTGCGGAGTTGTTGGAATATGCATGACTTTGGTCGGCCAGCTGGCGAAGCGTGTAAGAGTATCTCCGTTGCAGTCAAAGCCATTTGGCCGGGGTCGGGTTAGGAAACACGACGCCGTCAGCGCATCCTGCCTGTCGCACGTCATATCACGTCCTAAGAGTACCGTCCCTATAGCGAACCAACGGGACCATGACCCTGATTGGCGACCTACCCATGACGGAGTCTACCGCACGTAGACAACTTGGAAGATCTTGGAACGATGATTGTTTGGCACTTGGTGTTCCGGCGGCCCGTCGAAATGCCTCCCCTTCGATCCTTAGATGGCACCCTTGACACCACCCCTAAAAGACCAAAATATATGGCAAAACCTCGTGCCAAAACAGCTTCTCTTCGGTAGTATTATAGGTATGGTTGCTGTATCGAGATAGCCAGTATTTCAGGTCTTAGTCAGTCTCGGAGAGAGGCGCCGGGAATGAACCCCATAAAGGTAAAAGCCACCCTCGACCCAATTCGTCATAGCAATTACTCAAATGTATCACATTTGTATTAGGCGAGGAATATGTGGCTCCCCGGTACAGCCTTCTGGTCCTACGTTCACAAAATGACTAGATCTCGGGATAGGCCATAACAGGCCTCTAGGGCATTGAGCTCGTCGAAGGCAACATTCTCACTTGTAACGTTTCGCCGATCTGGGGGGAATTTCCGGGACTTGCACGCCAACCGTGAAACTGATACTCCGCGCTCCTAACCCGCAGTCCACGGGGATAGCGTAACACGTCGCCACGTAGCCGGCTTCTAGATTGACGCGCGACTTATGCGTCAGATCCGAGCGCACACGATTGATATAGTGGAGCCGTTAGGGACTGAATAGAATCACATATTTAAGCTCCTATCTGCCGAGCTGCCTCTGTTCCGAGTAAACGAATGGGCCGTGGCGTTCGATAGGAGTAACGATTAAGTGACGGGAAAAGGAGCATTCTGGAGGTTGCTTACCGCAAGGCACCCATTGAAGACCACCTTCAAGCGGGGGAAGACGCATCGTGGAGATTAAGCAACGAGGTAAAAGTTGGCTGTGCTCGCGGTTGATCAACGTTAATGCAGCTGTAATCGGTAGTCCGCTTTTCGCATATTCAGTACGTAATTATAACCTGTCGATCGTCTACCTTGTATGTGTGGAACCCATACGCCGAGTCCATTTACACACCATGACTATGACCACGTTCTACGTAAGGGAGCCGCATTCACCCAAACCGGTTGAGGCCTTCGACAGCGATTACATGTCTAACCGGGCTTGTGCCGCGGTCGTTACCCCTGACGTTGTTGAAACTCCTAGTTCTGTTGCGCTACCCACCTGACTTTAGCTCCTCCTCAACGGGCATGAATGAAAGTAGGAGCTAATTAGTAGCGCCCCCACCCGGCCTGTCACACATATTTATCAATCGGCATACGTACTTAGAGCAGGCGTGCTTCGAACGCCGTATTATCGGGTTGCCACTTCCCGATAGCTCCACTACAAATATCCATTAGAACCATCGACTATCTAATGTACTGGCACTCCGGGCCGCGAGGGACGTGTTTATAGTTGGGCAAACAACAAGGACGCGATTACCCAAAGATTCGGATAGGATCCTATCACCAATGCCTAAGCGTAATGGTATTCTACAACTTCATCCGTGATTTCTGTGGCTTCTGTCATCCACGCCAAGGATATCGAATCTGGTTTCGTTCTCATCAGGCTACAACCAATATTCCACATATTAAGCATGGACGGCCGTAATTCACTACAGTTCCAACCAGGGTATGGATCATCAGGACACCAACGAAGCCCCGGTCCCACACGCAATCATGTAGTCATCACCTCTCTACGATGCCAGTATGTTTCAGGGTAAAACCGGTTTTAGGAAGTTGCGCGTAACATTTGGTCGGGAATGCACCCTATATTTCTTCCCCTTGTAGTAAGAATAGTTGCTAATAAGTTAAGACCAAGATTCGCTAGAGACTGTACGACAACGACTGGCGATGTATCAATCCCTGAGGCATAAACTGGAAAGGATTGCTTTAATGCGGCATTAGACATATTGGAGCATTATTTGTCAGGAAACAGTCTAAGGGCTTTCCCCAGCGACGACCGGACAGGTCTCGAGCCCTCCGGTCCTCAGAGCAGAGGGTATCTGAGAGGCTTCCATTCGACCCGGAAATTTCCTGTATTGATTGGGGTCCTGGCCTGTTCGGGTGGCTAGAAAGAATGCTAACGTCCTACGTGAGGCGACAGCAGTGTACCGACTTCATAAGCCAAGCCGTGATGCAGTATACCCTGGACCTTCGTTGCATGAGCGCCTTCACGGGTGACTCTTAAATCGCAAAGCCCGGCCGAAATTGGTGCTAGATTTCCATATTGCCTGGGGTAAGGACAATCAGCAAAATACAGCAAAGGAAACACGACCCATAGCTAATCCGCATTTCTTATCACGAAGGTCAAATTGAACACCGTGGTGATCAGGACACTAATAGTGATAGTCCTGGTCGCACATACTAGGGCCGTTACTTGTGAGGTACCAACTTACTAAGGAAAGGACCCTCCGTGCCCCCCCAACGTCATGCTGTGATCGAAGATAAAATAGACGTATACCCATCCGAGTCAGCATTTGGCCGCCCTTGAGGTAGAGTTAAGTTCGACTGTAGGAGCTACACGGTCCGTTTACCCCGCTGTTCTTCGCACAGATCTATAGCACTGACCAGATCAGCTACCTGCAGTTACGGGCGTTCCCGTAGGCAAGTACCCCGGTCGGCGGCTCGAGTCCAGCAGCAGCAACCGACTTCGCACTATTTGGCCCCCCCCCTTCAGTCCAACGCATGCCCCACTCAAATAGTCTTCGTAATGTGATACACCTACAAAGCTCCACACATTAACTCAGAGGATGGTTAATAAGCTGCAACGCGAGTTGAACACTGTTGTCCCAACTATGCTTCGAGAAATTCTGTAGCGAAGAACGATAGTCTTGGGGCTCTGTTAGATAAACACTCTTGAGCCATTTTGGCATGTGACCCCGTTCCGTACGTTGTCTACTCAATTGGACCGAGGTGACGTTCCTACATAACTACGCACCCAGTACATCAGGGGGAGCAGCAGAGACTGTCGTGGCGAACAATTACTCGAGGTTATGGTCATATGAGGCGAACGTTGAACGACTGTCAAACTACCATTACTCATAATCTGTCGTCACAATAGAGTATTGAACAGCTGAATCACGGGCCGAGGTGAGAGACTGTGCTGTCGCAATCCGCTGTGGACGCAGGGACGGACCTAAACGAGATACACCTAGGGCCACTTCAGTAATGCGCCAGTGCAACTCCTTGGCTAAGCCGCTAACGACTGCGGCTGCCATCGGTGTAGCTAATCTCAGAGAGAGTACCGAGAACTGCTTCTATCGCCCTATCTTCTAGCATGTTCCATCCGTTCCGAAGAGTCTTGTGAGATGATCCCCGGTGCCATAGACGGCGGGAGGTCGTTCCCTTCCTCAGGTGTGACCGAATTAATGGCGCTCCGCACCTGACATCATTATCCGGTGCGTTATTCCTCAGATTTTTGTCTAGTGGTCGAAGACCCATGAGTCAGGAAAAACACCAAGTACGTCCCGACATCCCGCGTCTGAGTCGTCATTTCCCCTATCAGTTACTTTGGTCTCGATAGCTAGTCTCCCGAATTTTCTCTAATGGCTATATCGAGTCCAACCCACTTCTAGGTAGTACCGCTGTCAGGGTGGGTCCTCAATCTCCAATTCTTGAACCCTACCGAGTTGAGACCATAACGTGTACGGGAACAACCCTATACTAAATCATTAGTTAACGTTGCGGCTTAACCGCCAACAGTACCAGGTTAAATTTAGCCGCGTCAGGGCGTCTTCTGGCCTTACTTAATCCATAGTTTAGTTTACTATCGACTTCTATATCGGTTCTAACGAACATAATAATCGCTAATCGCTGCAGAACTCTAACCTTATCGGATCGAGAGCTACTCCCAGTAAACGCTAGACCCGGATAGCCGCAGAGTTCGGATGGGTCGTCGATACTGAACTATTTGGAGTCGGTTTAACTGCTTTTATAGAGAACCGATGTCGACCTAGGTTACCAGGCTTGGTTATTATCTCCCGTCCGTGTTCTCTTAATCACAATGATTGATGTCTGATCCAGTCAACAGCAGCGAATTCGTTCTGCCGGCGAGAACTGGATTACCTGACAATCGGCCTACACATATGTTGGATCCGTAGTCGCACCGTCCTGAGCTTGGACCACGCCCTTAGCTCGGTGGGAGGAAAAACCGAGCGCCTTTCAGTCTTCGGCACTAAAAGGAGATTATGTACTTTGACTTATTGCAACCGCTTTTAACTTTGATCTGAACCTCCTACCGACACCACCTAAAGAGTGTCCACTGAGTGGCAGTCCCAACATTACACCGGTCCCTCTATTGATCCTAGTCTGGCAGCCCCGTTTGCGAAGGAAAATAATTGTTTGGAGAAAGCGTATAAATAGTAAAGGAACTGATCTTTGTCGAGCCGGCTCATCTCGGCAACCTCCGGCGACGCGTCCGGTGTAGTAAACTTGGTCTCTTCACAGTCGTTGTCAGAAATCACAATTGCCAACGCCAACAAGATTCTAGATTCATCCGCTACACTTGTGACACTAAAGAGGGTCCAATATAAGTGTTTGCGCTATGGTTACCGTGTGTAGCGCGCATCTAGCGCATTACCTCGTTTAATTCACATTACCCGTAGCATACTCCGTAGAAATTGGTGTTGAACATCATATGACCCTCCGACCCCCATTACAGTACTTGCAGAGTCTGAGCGTAATTGGCCGTACTTATTGTATACTTGAGATCGATCGGGACCCTTCTAGATGATCAAAATGATAACGGCCAAGCGGCTCAGGATTGACACGCCGAAAATGTAGGTTAAGTGTCAAGCATTGCTACAATAAGTATTAGGTTGTTACCGACTCGATGCACGTTAATTCAGTCTGCCTGCCAACTGCCTGGCGCTTAGGTTGCTTGGTCGCCCTTGTCGTGCATCAAATGAGATCCAATCGCATTCCGTCAAGCCGAGGGGGGGGTGAACAAAATCCGCTTTAGTGTCGTTTAGTGTGCGGTCCTCTAGGAAACGTCCTACGTTACTGGCGAGGAGGGTGAATTTACTAAGTCGCACTGTTCGCCTACAAAGCCCTAGCAAAAGCGTTAAGACTCGCCGAAGGGTTTCCCGACCTACGGGTAATTATCCGCGGTTAGAAGCATGAGGAAGGGTCAATTCGCCCTAGTCCTCCCACACACTTAGGCCGATACCGATTAAAATTTACGCGGATTGGGTCAAGTTGCTAAAGCGCCGTCCACGCGAGCCAAGATCTTTCCAGTGATCCCCGGGATCCTGAGAGGAAACTAGGTCTGGCCGCGTGGCTACTAGTTGAGGCTCGACGAATCCGTGTCGATATATTATCTAGGGCAGTATATGTGAGGTGCCAATAGTGCACCAACTGTTTACAGAGAGCCACTTATAGTTGTCAAGGCGTGTGGATTTGAACCATGTAACTGAATATAGCTACGCAAGCTTCCTTTGACTTCTTTTAGTATGTATCCTGGTCGCGGGCGCTGTGACGTGTATAAACCTTTCATCTCTCCTCAGAAACCTAGTTTGAGCTTAATTACTACCGATCGCCTTCACTACCTACACGATTAACTCGGAGAAATATGGTACACATCGTATCTGAGGCTTAGCAAACCGATATCTGGGTCAGTAATTGTGACACTACTTCGCCTCATGGGACTAAATAGGTTACACTTGTCTCGCCCGACTTCGCGACCGTCGGTACATTAACAGCCTACGTAGATGAGGACAGTCGACGCGCGCTAATGATATAACACATCTACAGAGCGGTCCTCCGTACGCACGAGACAACCCAGCTAACGTTACTCGGAACGGAATGTACAATCAGAGCGTTAGTTAAGATCAGCCGGGGAGTTCCATATTGATGGATTGTGCTCTGCGGACGCCTACGTGATGCCGACCATTATGGATTGGCCATTTAGAGTGTCTCAGGTGTTAGCCATTACCCCCCTAAGTTAGGGTTCAATCGGTCCAACTGGGCCCCTCGAATATCGAACTTTATCCAGACAGGGTACCCATAGTGGGTAGGCGGGTTGGGACTACATTGAACGCCCTCGCATATAAATACGCTGGTTCGGGCTAAGGTTTGATCGGTGGGTTAGTAGACCAAGCCGATTAGTCTTTACTTTTTCCGGATGCCCACGGTTCGCCGTAGCTAGTTTGGACACACTGCACCACTCTTAGTTAGCATCTTGAGGCGATGAGAGTCTCAGGTGTATCTCTATACGTGGACCGTCGACAGGAATGGACCCGGAGTCCTCTTGGTCGCGTCCCACCATGAGTTTATGAACCGTTAGACTCCAGGCAACAGCCATGTTGTTACAAGGGATCGTTGCGTTGTACGCCCCCTAAGCAGGTATCCCGACTGATATTCACATTCCCACAGCACACCGGCTGAACATAGGTCTTACGGCGGGATATCCTGTTTGTTTCCGAGCGGCCTGCCGAACCTCATGATATCGGCTCGGACATAGGAGCACTATAGATGAGCAACACCAATACTTTGGGTATACGGTCAGGATCGGGCGAGCTAGACTCGGATTGACAGATAAACGCGGATAATGAGCTACCGCTTACTATGACGTCGTGGTCATTCGCGTCAGTCACGGCATGCCAAGTCGTAGGGGGGAGAATTCGAGCGGTATTCGAGGGTGGAAAGACTCGCGGAGCAAAGCTCCGAGCTGAGTAAAATCGGTCCCGGACACTATATCGCATTGTTAAGGTCATACCGCTTTCTTGGGACGTTCTCACCGCGTAAGTTTGTGGTCGAGGGCTTTTTTCCTGATTCGGCCCTGGGGTACATAGTGCCCCTGACCCTACAGCTCCTGCTGATCGGACTGCTCTTGCGTTAGTTCTAAGGGGGCGACTCGATGGGCTGAGTGGAGTGTTGAAATCTTCGCGGCGCCGTGTAAGACTGGCGTGGATTACTAATTTATGTATGGAGGTAAACAAAGCTATAACGATATGTGCAAGGAGATTAGTGCGCAGAAGAGTCTGGCGGTCGCTGCGAACTGGCTGTCGTTGTCTAGTAGTACAGGGGCTATTGAACTCAACCGCAGCATAAAAGACCCGCCCGTGGGGTGAATCGTAAGCGATTTCACTCGGTGACATGACAGGGGCTGTTGGTCTGGTCAGGCCGTTAGCCAGAGGCCGGATATAGATCCGCTATATGCGACTCGCTTAACTAGGTGCAGCAGTACATTACGTGGCTCTTATACATCTGGCCATCGATTTGTTTAGGAGATCTACTCGTTCGATCATGCGGCGTGCACGTCGCGGCTGATTGCGCTGACTAGGACTAATTAATTGCACGGTACATCCAAGTTATATATACGTGAATCCTAAAGCAGATCATGGGTGAGGTGGAATGTTGATTGAGCCCGGGTTCGAGATGCATGCGCTCTCAGGGTAAATACAACTTGTATTCAGAGAAACAAATCACTAAGGAGGATATAATTACATAATATAACCATCGGACGAGCGCCTGCAAATGTCCTACGCGTCTTCAGTCGGGATTCTGTACCTGTCGATAGGTAATGAGGTAGCCAATGTACCGATTCGGGAAAGGGCCGCGCACCTAACTACATGAACGGTTCTCGGTACCAGCGCAGGATCAGCTATCCGTATATTCGCTTAAACTTAAAGGACCAGGGGCACTGAGTTGTTCACGATTGCTAGGAGTGGGGTGCCTTGCGATGACAAGAAGAGTGTAATCTGGGTCAGGGGCTCAGCAGTGTTAAAGGCCGTCACATGTCATGGCAAGCGGACCTTCGGGGAAATATACCCGTGTGGCAATGTAAACTGTGATTAGTGGCCACTAAACCCTCACTGTTTGTAGCTCACCTCATTTCCTTTATCAAATTAGTGGATGTGGGGAGCTAGCACGCATCCTTCTGAGCTGCATGGCAGAACGTGCGCCCGTCTTACATACTCCGTGGATATATTTCCCAAGCACAATGCCCATCGTGCGCCAAGTGTTACATCTAGACGAAGTCCGCGGATAGACCCACAGGTCAGGTGGTAAATTAACGCTACCAGCAGCGAGACCCCAATTGGACAGATCGCGCTATGCGGTCTACTTAGTTCTCGTTACAAACGCCTTGAATAGGGCTGACTGCAGCGAGTTCGTGTCCTTAATTTTTGGACCGTGTCACTTAACACATGGAGTCGGCTGGCCCCCATCGAGTCGTCTCCCGGTCGACAAGCAGTACTACAATCCTGCATAGTGGATCAACTGGCCCCCGTTGGACACGGGGCCCAAAATCTTGTTAGGGGTGTAATGCTGGGTCGACGCTACGGTATGAAGTTCTAGTGTGCGCTCTGTAACTACTAGGCATTTTCTGATTGCCCCTGTCTGCAAGTCTCTCAATCGTGCTTATTCGCCTCTCTCTCAGGAATGGATTAGTACACGGCTGCTGGGTGCAGCACCGATCGTCGTAACACTCAAGTCAGAGGTGGCCTACGCCTGCTTGCTCGCCTAGCAGCGTAACAAAGGAGGTTTGGTGTAGGGGAAGCCTGCCATAGTAGTAGCACTGGGACAATCCGTACACACTCCGTCGCGGTATAACCCATGCCATATGATGTGGTGGCGCTTAGCCCGGAGTCCACTCATAAGGTGGGCTACTTTTTAGCATAGTGGTCCAAAGCTGGGCCCACTCACGATGAAAACCCGTTGTCTGTTTCCTTTCGAGGGCGTTCCTCATCCATGGAAATGCTAAGGTGGATGGGCGTGAAATTTAAAGGTCGCACGAATTCCCTAAATTTTAGATCTTCCTCACCCGTAAGAGCGCTGCAGCCACTCCTAAGTAACGTGAGATTGGGGTGAACCAGGCGATCCGAATTACACGTTGGGGCGTCCAACGGATCCTTCTAAAGATTTCGTTATATCGTTGTGGGGTGACGACTTCGCGGTACCGTCACAGATAAATGTGTATCACGTATGTACCGTCCGGTACCGCTGGACGTTATACAGTGGTCTTCCCACAGCTGACTCGAGCTCGTGATACTGCGCGCGCCGACGCCCAAGGTCGCATAGTCGTCAGAGTCCTCAGAGTTATTGTAAATTACTCGACCTTTCTGTTAAGGAGCATAGTATCGGTCAGCAATGGTGTCTACAGTTCCAGCCCGACTAGATACAGGGGCAGCTTCCCATGCGAAAACGTCCGATTTCTCCTAAGGAGTTGCCAGGACCCCTACGGTTCAAGCCATTTGAGCAGACCCTTCCAGGAGTAAATCCGACGTCGCTAGTTATTGAAATTAAATCGGTCCCGTGTAACTTTTTCTCTTCAGCTTCGCTTTCTCTACCGAGGTAGTGATACGTGCCCGCGGCTATGTATAAGCCAGAAACTAGAATGTACTATCATATGTTATGCTCCCTCTCCACCAAGCTGAGTTAGCCTATAACATGTTAGAGTCCATGACACAGCTCCATGCCTGCGAACCAGCAGAACGCAAGGTGCCCGCGATGCAACAAGCTAGTGGCGGACCCTGGTCATCATACCGCCAGATCTACGGGAAAATTTCCAGGGCTATTGGAGAAGGGTATGTCACGACAGTTGCCGAACAGCTAACTAAAGTGTCGAAACCGATTTCTCACTCATGAAAATGCCTTAATGGGTGTTGAGCGGATGAAAGGTGCTTAATCGTTAACACCGCCAGGGCGCACCCACATGCGCCATTTTAGTTAGCGACCACGGAGTGCATAGTCGAGATGCATCACGAGCGTTTCAGGAGATGGCTCTTATGTTCAAAACCCCTCATCACAATAGAAGGTGAATTCTAGCCTGAGCCTAATTCCAAAAGCGACTGGTTACGTAAGTGTCCTAGTGCGAGCTGATCATGCGATGATTTCGTCGAGTTACAACGGGAGGTCTCGCCCGATCTTCATTTGGAAGCCTATCCTCATTCGTAAACTTGGACCCTATGGCGTGTCTCATAGAATTACGATAGACAGAAACAGCTCGCATGGCGCCTGGAGACGCCCAGCATAGGCTTTGAGTTTTTGCCTACTTTCTCGCGAGAATCAAGCAGACGTCGTCTTCCACGCGCTCTCTGAGAGCACAGATTCAAGTTATGCTTCCGCTCTCGTCGAGCAGGGGTCGACCGAACGTGAGATAGCCTCGATGACGACCGAGAGGACCCGTCTTCGGAAAGAGCAACTCATGATCCATGCAGCTCGCTCTCTAGAGTTAGCTTATCTAAGGGATAAACATGCTACAAATTCGACTTATCGCCGTCTCAAGAGGCTTTTATAGCTCCTCGGAGTGCTTGTCATCTGACAGACTATGTGCTTTCATTCTGGGAGCCTAGAGGAGCAGTTCTACCTGGTTTTGAATACAAAGTGGGCAACCGTGGTTAATTCTCTACCACCTCAAATGAAACCGTGACCATTTTAGCTAGAAGTGCCAGGCGCAGAGGGGGGAGCCATTCCTGTCCCCGACACCTGTTACAGAGAGGGGGAGGTTCAGAGCCTCTTCGGGGTCTCGTTTTACGAGCAACAGTTTCCCTATATGACAGTCCCTCCTCGAACCATCGTGCACTTAGCGAACCTGAACACTTAATTTAATGCCTCCGAGGATGAAAGGGCGACGTTAGTAATGCGAACCGGCTTAGGATTGGTCACGCAGAGAAATCGACGTCTACAGTGAGACGTATCATTAGGTTACTGATTATCTTTGTGCGGACGTATCTGGTCCCCTTCTAAGATTGACTCGTGGAACCGGCTGATGTAGTGAGGATGACTTGAGCTGCGCGGCGCCTTGAAGAAAGCAGAACCTGCGACTTGACCTCAGACGCACCAGAAAGGCTTGTAGGTAGTGGCAAAGTTGCATTCCTGTGATGCGCCTCTCGCCTGAGCGTGCGCGCTGATCTTTCGGTATCATGCGGCAGGATTTTTTTAGATACTTCGAGACCCATGTGCGGGGGGATCAGAAAGTACGTCCCGGTAACAGGGGAAATATGGAGCCCCGCCTGGATGTTAAAGACCCTCGAAGGTGAGATTCCACTGGAAAGCCAGCGCTTTATATCGTGTCCATCCGAAAGAAAGATAGCATAGGTTCGGGGTGGTCTATGTCGTAGCTGCCGATCGGGTACCACTTTTAGTTGTGCTACTGCCGTGATACTTGAACTCACACAGACGAATTCTTCATAGAAGGATAGCATTCACCTCGGCAGCTGAGCTGCTGCCGCATTGCCGCTGTCGGTTGCGAGTACGCTCGGTTACACTGCTAGCGTCTTCGTAAGGTGAGGACAAGTTCAGGTCCGCAATACGCCCTAGACCTCTATACGGTAGCCTGTATGCCTGGGCCCGTGACGCCGATCTCCGAAACATAGGGAAGCCTACCACATATCGCCCACCGTACTGTTCGCGCCCCTCCATTCTTAGATTTGGAGGTCAATCGGAATTGAGAATACTCGAGACGCATCGTAGAGATATCATGTTCGGGTATGACACGACATCATAGCGTCCAGCACTCTATACCTGCCACACAGGCCAAGATTACTACGCGCGGTCCGGTGGGGTCCACCAAAGGTACAGTCGATGAGCGGAGCCGATGCCTACCCGGCTAAATAACCGTTAACCACCGACCTTGAGCTGCGGTGTTACCCATAGAATAGTAAAGTCGCACGGAACGACCGCCAAACGTCCGGCCCACACTCTAAAATGAATAATAGGCTGAGGTTAAATTCTCGTCTGATCCAATCGATACTTCAAAAATGCAGGTTTAGTACTCATCCTGTTGGTCCTGACGCGCCCCGGCAGAGAGCATACGGGAGCTAGTACTTATCTGATGGTAAGATGGTACTCTAGCCGGTACAGTATGCAGATGTTCCGTACTGTACCGAGCGAAAACGGTGCAGCGTAACGTCCTAACGTTGTCTGAGAAGACTGCGAACTGTCTGGATGCTTGCTCGAACGTCACTAGT
		</sequence>
    <sequence><taxon idref="Location_1_0_1|25.687440546162158"/>
			CGACTAGAAAGGCCCGTGCTGCCTAGATATAGCCGTTATGAGTCCTCCCTTTACAATATTGTGCCAACCGAATAATCGGATAGGATGCGAACAGGACGACGTCGCCAAAATTTAGCTTGCCATACAGCGACATTTTTGCCAATCGCTAATGTATCTGTTTGGCGGGGAGTGCATTCACATGCAAGTCCGTTTGAGTGACAAGGCCCACTCACTAGGAGGCGGGCGCTTAAACAGGACCCGTGAGTGAATGATTTAAGTCATGGATTAAGATTGGTCAGAATTCAGGTATCACAAACTGAGACTATTAGTTGCTTAATTGCTTCGAACCAAGTCTCCGGTGCGCTCTGCCACTCATACGGACCGAGTGTTCTTATTAACTCATAGCAGAAAAATAAGTCATAGCTCAGGTAAAGCACGAACGAGATTATTGCAAGTGTTTTTCTCAGTACACTCAGTCCTTTTGCATTTCACTTGCCACGTGCAACGGGAACGCAGAGGTGACAATTCAATCGATGCATGGACACTGGTCGTCAGATTACTAGCGAAGGGTAGAGGAGCCCCCAGCGCAATTGCGTCCCACAGCTGGGTTCCTAGAACGGCATTTAGTGACTCACTCTTGATTGTTTCTGGCTTGTCGTATACCGCGGGAAAGGGGTGTTAGAGCTCATAACTGGCCTTCGACTATTCCTCTCCCTTTCAAGGACAGGAAATCTCAAAGAATTATGGCCACAATACTAGTCTGTCCGAAAAGACGCATGTGGCATCAGCATGTTAAATGGGATGTATTCCCATCTGCCTAACCGCAGCCCCAGGCCGTGAGCAGGTCAGTTAGCGCGTGCCAGTGTATGCCTTGTTGATGTGGCGCCGAGTGCCGACTCTTAATATGCTCTGTCCCCAACCGTAATATGCCGCCGGTATATATTTCCCTTGTGATAAGTGATTCATAGTCGTGCCCTTCATCGGCGGCGGCTGTGAGCTGAGCGGCAAGTCTCAATAATTAAACGGACCGGGCGATCTTTCGTAGGCTGACCTTGTTGAGTATCTTGATTCGTCTATGCAAGGTCAGAGAGGATACGCGAATTGTATTATCCGAGCCAGGATGACAATGACACCTGTCCGAGGCGATGTGGTCGGGGCCGAAATAGGTCGATTATTACACGGTCCGTTATGCTGGCACTGCCGGGGGAGCAGCTCCAACTGCCTGTATTGTTAACCAGTACGACAAAACATGGACCTGAAAGATACCCTCGGGATACAGCTGCCAGTTCTTTGATATGCTTAGGAAAATATAAGGCACCGCCCTTATGTGAAAGATTCGCTCAGCCTGAATTCTTTAGCCACGGACGGTCGGTTGACCCTTATAAGGTTCATTGAGTAAAGTAGGCAGAACACCTAGAGGTACGCAACAAAGGATTTTACTAGTCGGCCGAACGGGAGGGAGGGAAGCCAGTCTAAAAACGCAGTAGGACCCATCCTGAACGCGTAAAATTCTTAATACTCTTCACTGGTCTCAACGAATCGAGCAAGGAGCAGCGTGCGTACTGGACAAAAGTTTCTCCTCGAACTTCGGCGGGATGTACCTTGGTCAAAGCCCCTGACCCTCCGCGGCTCCTTGGCAAGGCAGCCATTTTGTTCACCCGTATGTAAGACGTTCAGCTACTGACTGGAGAGTAGATTCTGGCGCGCTCATAGGACTAGGACGACCGCAAGTCACGCTGGTAGAGACGAATTTATGGAAAGACGACCCGGCCAGCACACCCATGGTTAAGGAGCGTTGCCCTATGACACACTCTGGAAAAGGGGACAACTGGTCGCACGCTTCATACTGACCGATTCAACATCCTAGGGGCGGAATAATACAAACAGGGTCAGGGCTATTCCCGGGCGCCGATAGAACCGGGCGACACGTGTCCTGTATAACGTGCTGGGTCGTTGGAATATGCATGACTTTGGTCGGCCAGCTGGCGAAGCGTGTAAGAGTATCTCCGTTGCAGTCAAAGCCATTTGGCCGGGGTCGGGTTAGGAAACACGACGCCGTCAGCGCATCCTGCCTGTCGCACGTCATATCACGTCCTAAGAGTACCGTCCCTATAGCGAACCAACGGGACCATGACCCTGATTGGCGACCTACCCATGACGGAGTCTACCGCACGTAGACAACTTGGAAGATCTTGGAACGATGATTGTTTGGCACTTGGTGTTCCGGCGGCCCGTCGAAATGCCTCCCCTTCGATCCTTAGATGGCACCCTTGACACCACCCCTAAAAGACCAAAATATATGGCAAAACCTCGTGCCAAAACAGCTTCTCTTCGGTAGTATTATAGGTAGGGTTGCTGTATCGAGATAGCCAGTATTTCAGGTCTTAGTCATTCTCGGAGAGAGGCGCCGGGAATGAACCCCATAAGGGTAAAAGCCACCCTCGACCCAATTCGTTATAGCAATTACTCAAATGTATCACATTTGTATTAGGCGAGGAATATGTGGCTCCCCGGTACAGCCTTCTGCTCCTACGTTCACAAAATGACTAGATCTCGGGATAGGCCATAACAGACCTCTAGGGCATTGAACTCGTCGAAGGCGACATTCTCACTTGTAACGTTTCGCCGATCTGGGGGGAATTTCCGGGACTTGCACGCCAACCGTGAAACTGATACCCCGCGCTCCTAACCCGCAGTCCACCGGGATAGCGTAACACGTCGCCACGTAGCCGGCTTCTAGATTGACGCCCGACTTATGCGTCAGATCCGAGCGCACACGATTGATATAGTGGAGCCGTTAGGGACTGGATAGAATCACATATTTAAGCTCCTATCTGCCGAGCTGCCCCTGTTCCGAGCAAACGAATGGGCCGTGGCGTTCGATAGGAGTAACGATTAAGTGACGGGAAAAGGAGCATTCTCGAGGTTGCTTACCGCAAGGCACCCATTGAAGACCACTTTCAAGCGGGGGAAGACGCATCGTGGAGAGTAAGCAACAAGGTAAAAGTTGGCTGTGCTCGCGGTTGATCAACGTTAATGCAGCTGTAATCGGTAGTCCGCTTTTCGCATATTCAGTACGTAATTATAACCTGTCGATCGTCTACCTTGTATGTGTGGAACCTATACGCCGAGTCCATTTACACACCATGACTATGACCACGTTCTACGTAAGGGAGCCGCATTCACCCAAACCGGTTGAGTCCTTCGACAGCGATTACATGTCTAACCGGGCTTGTGCCGCGGTCGTTACCCCTGACGTTGTTGACACTCCTACTTCTGTTGCGCTACCCACCTGACTTTAGCTCCTCCTCAACGCGCATGAATGAAAGTAGGAGCTAATTAGTAGCGCCCCCACCCGGCCTGTCACACATATTTATCAATCGGCATACGTACTTAGAGCAGGCGTGCTTGGAACGCCGTATTATCGGGTTGCCACTTCCCGATAGCTCCACTACAAATATCCATTAGAACCATCGACTATCTAATGTACTGGCACTCCGGGCCGCGAGGGACGTGTTTATAGTTGGGCAAACAACAAGGACGCGATTACCCAAAGATTCGGATAGGATCCTATCACCAATGCCTAAGCGGAATGGTATTCTACAACTTCATCCGTGATTTCTGTTGCTTCTGTCATCCACGCCAAGGATATCGAATCTGGTTTCGTTCTCATCAGGCTACAACCAATATTCCACATATTAAGCATGGACGGCCGTAATTCACTACAGTTCCAACCAGGGTAAGGGTCATCAGGACACCAACGAAGCCCCGGTCCCACACGCAATCATGTAGTCATCACCTCTCTACGACGCCAATATGATTCAGGGTAAAACCGGCTTTAGGAAGTTGCGCGTAACATTTGGTCGGGAATGCACCCTATATTTCTTCCCCATGTAGTAAGAATAGTTGCTAATAAGTTAAGACCAAGATTCGCTAGAGACTGTACGACAACGACTGGCGATGTATCAATCCCTGAGGCATAAACTGGAAAGGATTGCTTTAATGCGGCATTAGACATATTGGAGCATCATTTGTCAAGAAACAGTCTAAGGGCTTTCCCCAGCGACGACCGGACAGGTCTCGAGCCCTCCGGTCCTCAGAGCAGAGGGTATCTGAGAGACTTCCATTCGACCTGGAAATTTCCTGTATTGATTGGGGTCCTGGCCTGTTCGGATGGCTAGAAAGAATGCTAACGTGCTACGTGAGGCGACAGCAGTGTACCGACTTCATAAGGCAAGCCGTGATGCAGTATACCCTGGACCTTCGTTGCACGAGCGCCTTCACGGGTGACTCTGAAATCGCAAAGCCCGGCCGAAATTGGTGCTAGCTTTCCATATTGCCTGGGGTAAGGACAATCAGCAAAATACAGCTAAGGAAACACGACCCATAGCTAATCCGCATTTCTTATCACGAAGATCAAATTGAACACCGTGGTGATCAGGACACTAATAGTGGTAGTCCCGGTCGCACATACTAGGGCCGTTAGTTGTGAGGTACCAACTTACTAAGGAAAGGACCCTCCGTGCCCCCCCAACGTCATGCTGTGATCGAAGATAACATAGACGTATACCCATCCGGGTCAGCATTTGGCCGCCCTTGAGGTAGAGTTAAATTCGACTGTAGGAGCTACACGGTCCGTTTACCCCGCTGTTCTTCGCACAGATCTATAGCACTGACCAGATCAGCTACCTGCAGTTACGGGCGTTCCCGTAGGCAAGTACCCCGGTCGGCGGCTCGAGTCCAGCAGCAGCAACCTACTTCGCATTATTTGGCCCCCCCCCTTCAGTCCAACGCATGCCCCACTCAAATAGTCTTCGTAATGTGATACACCTACAAAGCTCCACACATTAACTCAGAGGATGGTTAATAAGCTGCAACGCGAGTTGAACACTGTTGTCCCAACTATGCTTCGAGAAATTCTGTAGCGAAGAACGATAGTCTTGGGACTCTGTTAGATAAACACTCTTGAGCCATTTTGGCATGTGATCCCGTTCCGTACGTTGTCTACTCAATTGGACCGAGGTGACGTTCCTACATAACTACGCACCCAGTACATCAGGGGGAGCAGCAGACACTGTCGTGGCGAACAATTACTCGAGGTTATGGTCATATGAGGCGAACGTTGAACGACTGTCAAACTACCATTACTCATAATCTGTCGTCACAATAGAGTATTGAACAGCTGAATCACGGGCCGAGGTGAGAGATTGTGCTGTCGCAATCCGCTGTGGACGCAGGGACGGACCTAAACGAGATACACCTAGGGCCTCTTCAGTAATGCGCCAGTGCAACTCCTTCGCTAAGCCGCTAACGACTGCGGCTGTCATCGGTGTAGCTAATCTCAGAGAGAGTACCGAGAACTACCTCTGTCGCCCTATCTTCTAGCATGTTCCATCCGTTCCGAAGAGTCTTGTGAGATGATCCCCGGTGCCATAGACGGCGGGAGGTCGTTCTCTTCCTCAAGTGTGACCGAATTAATGGCGCTCCGCACCTGACATCATTGTCCGGTGCGTTATTCCTCAGATTTTTGCCTAGTGGTCGAAGACCCATGAGTCAGGAAAAACACCAAGTACGTCCCGACATCCCGCGTCTGAGTCGTCATTTCCCCTATCAGTTACTTTGGTCTCGATAGCTAGTCTCCCGAATTTTCTCTAATGGCTATATCGAGTCCAACCCACTTCTAGGTAGTACCGCTGTCAGGGTGGGTCCTCAATCTCCAATTCTTGAACCCTACCGAGTTGAGACCATAACGTGTACGGGAACAACCCTATACTAAATTATTAGTTAACGTTGCGGCTTAACCGCCAACAGTACCAGGTTAAATTTAGCCGCGTCAGGGCGTCTTCTGGCCTTACTTAATCCATAGTTTAGTTTACTATCGACTTCTATATCGGTTCTAACGAACATAATAATCGCTAATCGCTGCAGAACTCTAACCTTATCGGATCGAGAGCTACTCCCAGTAAACGCTGGACCCGGATAGCCGCAGAGCTCGGATGGGTCGTCGATACTGAACTATTTGGAGTCGGTTTATCTGTTTTTATAGAGAACCGATGTCGACCTAGGTTACCAGGCTTGGTTATTATCTCCCGTCCGTGTTCTCTTAATCACAATGATTGATGTCTGATCCAGTCAACAGCAGCGAATTCGTTCTGCCGGCGAGAACAGGATTACCTGACAATCGGCTTACACATATGTTGGATCCGTAGTCGCACCGTCCTGAGCTTGGACCACGCCCTTAGCTCGGTGGGAGGAAAAACCGAGCGCCTTCCAATCTTCGGCACTAAAAGGAGATTATGTACTTTTACTTAATACAACCGTTTTTAACTTTGATCTGAACCTCCTACCGACACCACCTAAAGAGTGTCCACTAAGTGGCGGTCCCAACATTACACCGGTCCCTCTATTGATCCTAGTCTGGCCGCCCCGTTTGCAAAGGAAAATAATTGTTTGGAGAAAGCGTATAAATAGCAAAGGAACCGATCTTTGTCGAGCCGGCTCATCTCGGCAACTTCCGGCGACGCGTCCGGTGTAGTAAACTTGGTCTCTTCACAGTCGTTGTCAGAAATCACAATTGCCAACGCCAACAAGATTCTAGATTCATCCGCTACACTTGTGACACTAAAGAGGGTCCAATATAAGTGTTTGCGCTATGGTTACCGTGTGTAGCGCGCATCTAGCGCATTACCTCGTTTAATTCACATTACCCCTAGCATACTCCGTAGAAATTGGTGTTGAACATCATAAGACCCTCCGACCCCCATTACAGTACTTGCATAATCTGAGCGTAATTGGCCGTACTTATTGTATACTTGAGATCGATCGGGACCCTTCTAGATGATCAAAATGATAACGGCCAAGCGGCTCAGGATTGACACGCCGAAAATGTAGGTTAAGTGTCAAGCATTGCTTCAATAAGTATTAGGTTGTGACCGACTCGATGCACGTTAATTCACTCTGCCTGCCAACTGCCTGGCGCTTAGGTTGCTTGGTCGCCCTTGTCGTGCACCAAATGAGATCCAATCGCATTCCGTCAAGCCGAGGGGGGGGTGAACAAAATCCGCTTTAGTGTCGTTTAGTGTGCGGTCCTCTGGGAAACGTCCTACGTTACTGGCGAGGAGGGTGAATTTACTAAGTCGCACTGTTCGCCTACAAAGCCCTAGCAAGAGCGTTAAGACTCGCCGAAGGGTTTCCCGACCCATGGTCAATTATCCGCGGTTAGAAGCATGAGAAAGGGTCAATTCGCCCTAGTCCTCCCACACACTTAGGCCGATACCAATTAAAATTTACGCGGATTGGGTCAAGTTGCTAAAGCGCCGTCCACGCGAGCCAAGATCTTTCCAGAGATCCCCGGGATCCTGAGAGGAAACTAGGTCTGGCTGCGTGGCTACTAGTTGAGGCTCGATGAATGCGTGTCGATATATTATCTAGGGCAGTATATGTGAGGTGCCAAGAGTGCACCAACTCCTTACAGAGAGCCACTTATAGTCGTCAAGGCGTGTGGATTTGAACCATGTAACTAAATATAGCTACGCAAGCTTCCTTTGACTTCTTTTAGTATGTATCCTGGTCGCGGGCGCAGTGACGTGTATAAACCTTTCATCTCTCCTCAGAAACCTAGTTTAAGCTTAATTACTACCGATTGCCTTCACTACCTACACGATTAACTCGGAGAAATATGGTACACATCGTATCTGAGGCTTAGCAAACCGATATCTGGGTCAGTGATTGTGACACTACTTCGCCTCATGGGACTAAATAGGTTACACTTGTCTCGCCCGACTTCGCGACCGTCGGTACATTAAAAGCCTACGTGGATGAGGACAGTCGACGCGCGCTTATGATATAACACATCTACAGAGCGGTCCTCCGTACGGACGAGACAACCCAGCTAACGTTACTCGGAACGGAATGTACAATCAGAGCGTTAGTTAAGATCAGCCGGGGAGTTCCATATTGATGGATTGTGCTCTGCGGACGCCTACGTGATGCCGACCATTATGGATTGGCCATTTAGAGTGTCTCAGGTGTTAGCCATTACCCCCCTAAGTTAGGGTTCAATCGGTCCAACTGGGCCCCTCGAATATTGAACTTTAGCCAGACAGGGTACCCATAGTGGGTAGGCGAGCTGGGACTACATTGAACGCCCTCGCATATAAATACGCTGGTTCGGGCTAAGGTTTGATCGGTGGGTTAGTAGACCAAGCCGATTAGTCGTTACTTTTTCCGGATGCTCACGGTTCGCCGTAGCTAGTTTGGACACACTGCACCACTCTTAGTTAGCATCTTGAGGCGATGAGAGTCTCAGGTGTTTCTCTATACGTGGACCGTCGACAGGAATGGACCCGGAGTCCTCTTAGTCGCGTCCCACCATGAGTTGATGAACCGTTAGACTCCAGGCAACAGCCACGTTGTTACAAGGGATCGTTGCTTTATACGACCCCTAAGCAGGTATCCCGACTGATATTCACATTCCCACAGCACACCGGCTGAACATAGGTCTTACGGCGGGATATCCTATTTGTTTCCGAGCGGCCTGCCGAACCTCATGATATCGGCTCGGACATAAGAGCACTATAGATGAGCAACACCAATACTTTAGGTATACGGTCAGGATCGGGCGAGCTAGACTCGGATTGACAGATAAACGCGGATAACGAGCTACCGCTTACTATGACGTCGTGGTCATTCGCGTCAGTCACGGCATGCCAAGTCGTAGGGGGGAGAATTCGAGCGGTATTCGAGGGTGGAAAGACTCGTGGAGCAAAGCTCCGAGCTGAGTAAGATCGATCCCGGACACCATATCGCATTGTTAAGGTCATACCGCTTTCTTGGGACGTTCTCACCGCGTAAGTTTGTGGCCGAGGGCTTTTTTCCTGATTCGGCCCTGGGGTACATAGTGTCCCTGACCCTACAGCTCCTGTTGATCGGACCGCTCTTGCGTTAGTTCTAAGGGGGCGACTCAATGGGCTGAGTGGAGTGTTGAAATCTTCGCGGCGCCGTGTAAGACTGGCGTGGATTACTAACTTATGTATGGAGGTAAACAAACCTATAACGATATGTGCAAGGAGATTAGTACGCAGAAGAGTCTGGCGGTCGCTGCGAACTGGCTGTCGTTGTCTAGTAGTACAGGGGCTATTGAACTCAACCGCAGCATAAAAGACCCGCCCGTGGGGTGAATCGTAAGCCATTTCACTCGGCGACATGACAGGGGCTGTTGGTCTGGTCAGGCCGTTAGCCAGAGGCCGGATATAGATCCGCTATATGCGACTCGTTTAACTAGATGCAGCAGTACATTACGTGGCTCTTATACATCTGGACATCGATCTGTTTTGGAGTTCTACTCGTTCGATCATGCGGCGTGCACGTCGCGGCTGATTGCGCTGACTAGGACTAATTAATTGCACGGTACATCCAAGTTATATATACGTGAATCCTAAAGCAGATCATGGGTGAGGTGGAATGTTGATTGAGCCCGGGTTCGAGATGCATGCGCTCTCAGGGTAAATACGACTTGGATTGGGAGAAACAAATCACTAAGGAGGATATAATTACATAATATAACCATCGGACGAGCGCCTGCAAATGTCCTACGCGTCTTCAGTCGGGAGTCTGTACCTGTCGATAGGTAATGAGGTAGCCAATGTACCGATTCGGGAAAGGGGCGCGCACCTAACTACATGAACGGTTCTCGGTACCAGCGCAGGATCAGCTATCCGTATATTCGCATAAACTTAAAGGACCAGGGGCACTGAGCTGTTCACGATTGCTAGGAGTGGGGTGCCTTGCGATGACAAGAAGAGTGTAATCTGGGTCAGGGGCTCAGCAATGTTAAAGGCCGTCACATGTCATGGCAAGCGGACCTTCGGGGAAATATACCCGTGTGGCAATGTAAACTGTGATTAGTGGCCACTAAACCCTCACTGTTTGTAGCTCACCTCATTTCCTTTATCAAATTAGTGGATGTGGGGAGCTAGCACGCATCCTTCTGAGCTGCATGGCAGAACGTGCGCCCGTCTTACATACTCCGTGGATATATTTCCCAAGCACAATGCCCATCGTGCGCCAAGTGTTACATCTAGACGAAGTCCGCGGATAGACTCACAGGTCAGGTGGTAAATTAACGCTACCAGCAGCGAGACCCCAATTAGCCAGATCGCGCTATGCGGTCTACTTAGTTCTCGTTACAAACGCCTTGAATAGGGCTGACTGCAGCGAGTTCGTGTCCTTAATTTTTGGACCGTGTCACTTAACACATGGAGTCGGCTGGCCCCCATCGAGTCGTCTCCCGGTCGACAAGCAGTACTTCAATCCTGTGTAGTGGACCAACTGGCCCCCGTTGGACACGGGGCCCAAAATCTTGTTAGGAGTGTAATGATGGGTCGACGCTACGGTATGAAGTTCTAGTGTGCGCTCTGTAACTACTAGGCATTTTCTGATTGCCCCTGTCTGCAAGTCTCTCAATCGTGCTTATTCGCCTCTCTCTCAGGAATGGATTAGTACACGGCTGCTGGGTGCAGCACCGATCGTCGTAACACTCAAGTCAGAGGTGGCCTACGCCTGCTGGCTCGCCTAGCAGCGTAACAAAGGAGGTTTGGTGTAGGGGAAGCCTGCCGTAGTAGTAGCACTGGGACAATCCGTACACACTCCGTCGCTGTATAACCCATGCCATATGATGTGGTGGCGCCTAGCCCTGAGTCCACTTATAAGGTGGGCTTCTTTTTAGCATAGTGCTCCAAAGCTGGGCCCACTCACGATGAAAGCCCGTTGTCTGTTTCCTTTCCAGGGCGTTCCTCATCCATGGAAAGGCTAAGGTGGATGGGCGTGAAATTTAAAGGTCGCACGAATTCCCTAAATTTTAGATCTTCCTCACCCGTAAGAGCGCTGCAGCCACTCCTAAGTAACGTGAGATTGGGGTGAACCAGGCGATCCGAATTACACGTTGGGGCGTCCAACGGAACCTTCTAAAGATTTCGTTATATCGTCGTGGGGTGACGACTTCGCGGTAGCGTCACAGATAAATGTGTATCACATATATACCGTCCGGTACCGCTGGACGTTATACAGTGGTCTTCCCACAGCTGACTCGAGCTCGTGACACTGCGCGCGCCGACGCCCAAGGTCGCATAGTCGTCAGAGTCCTCAGAGTTATTGTAAATTACTCGACCTTTCTGTTAAGGAGCATAGTATCGGTCAGCAATGGTGTCTACAGTTCCAGCCCGACTAGATACAGGGGCAGCTTCCCATGCGAAAACGTCCGATTTCTCCTAAGGAGTTGCCAGGACCCCTACGGTTCAAGCCATTTGAGCAGACCCTTCCAGGAGTAAATCCGACGTCGCTAGTTATTGACATTAAATCGGTCCCGTGTGACTTTTTCTCTTCAGCTTCGCTTTTTCTACCGAGGTAGTGATACGTGCCCGCGGCTATGTATAAGCCAGAAACTAGAATGTACTAACATATGTTATGCTCCCTCTCCACCAAGCTGAGTTAGCCTATGACACGTTAGAGTCCATGACACAGCTCCATGCCTGCGAACCAGCAGAACGCAAGGTGCCTGCGATGCAACAAGCCAGTGGCGGACCCTGGTCATCATACCGCCAGATCAACGGGAAAATTTCCAGGGCTGTTGGAAAAGGGTATGTCACGACAGTTGCCGAACAGCTAACTAAAGTGTCGAAACCGATTTCTCACTCATGAAAATGCCTTAATGGGTGTTGAGCGGATGAAAGGTGCTTCATCGTTAACACCGCCAGGGCGCACCCACATGCGCCACTTTACTTAGCGACCACGGAGTGCATAGTCGAGATGCATCACGAGCGTTTCAGGAGATGGCTCTTATGTTCAAAACCCCCCATCGCAATAGAAGGTGAATTCTAGCCTGAGCCTAATTCCAAAAGCTACTGGTTACGTAAGTGTCCTAGTGCGAGCTGATCATGCGATGATTTCGTCGAGTTACAACGGGAGGTCTCGCCCGATCTTCATTTGGAAGCCTATCCTCATTCGTAAACTTGGACCCTATGGCGTGTCTCATATAATTACGATAGACAGAAACAGCTAGCATGGCGCCTGGAGACGCCCAGCATAGGCTTTGAGTTTTTGCCTATTTTCTCGCGAGAATCAAGCAGACGTCGTCTTCCACGCGCTCTCTGAGAGCACAGATTCAAGTTATGCTTCCGCTCTCGTCGAGCAGGGGTCGACCGAACGTGAGATAGCCTCGATGACGACCGAGAGGACCCGTCTTCGGAAAGAGCAACTCATGATCCATGCAGCTCGCTCTCTAAAGTTAGCTTATCTAAGGGATAAACATGCTACAAATTCGACTTATCGCCCTCTCACGAGGCTTTTATAGCTCCTCGGAGTGCTTGTCATCTGACAGACTATGTGCTTTCATTCTGGGAGCCTAGAGGGGCAGTTCTACCTGGTTTTGAATACAAAGTGGGCAACCGTGGTTAATTCTCTACCACCTCAAATGAAACCGTGACCATTTTAGCTAGAAGTGCCAGGCGCAGAGGGGGGAGCCATTCCTGTCCCCGACACCTGTTACAGAGAGGGGGAGGGCCAGAGCCTCTTCGGGGTCTCGTTTTACGAGCAACAGTTTCACTATATGACAGTCTCTCCTCGAACTATCGTGAACTTAGCGAACCTGAACACTTAATTTAATGCCTCCGAGGATGAAAGGGCGACGTTAGTAATGCGAACCGGCTTAGGATTGGTCACGCAGAGAAATCGACGTCTACAGTGAGACGTATCATTAGGTTACTGATTATCTTTGTGCGGACGTATCTGGTCCCCTTCTAAGATTGACTCGTGGAACCGGCTGATGTAGTGAGGATGACTTGAGCTGCGCGGCGCCTTGAAGAAAGCAGAACCTGCGACTTGACCTCCGACGCACCAGAAAGGCTTGTAGGTAGTGGCAAAGTTGCATTCCTGTGATGCGCCTCTCGCCTGAGCGTGCGCGCTGATCTTTCGGTATCATGCGGCAGGATTTTTTTAGATACTTCGAGACCCGTGTGCGGGGGGATCAGAAAGTACGTCCCGGTAACAGGGGAAATATGGAGCCCCGCCTGGATGTTAAAGACCCTTGAAGGTGAGATTCCACTGGAAAGCCAGCGCTTTATATCGTGTCCATCCGAAAGAAAGATAGCATAGGTTCGGGGTGGTCTATGTCGTAGCTGCCGATCGGGTACCACTTTTAGTTGTGCTACTGCCGTGATACTTGAGCTCACACCGACGAATTCTTCATAGAAGGATGGCATTCACCTCGGCAGCTGAGCTGCTGCCGCATTGCCGCTGTCGGTTGCGAGTACGCTCGGTTACACTGCTAGCGTCTTCGTAAGGTGAGGACAAGTTCAGGTCCGCAATACGCCCTAGACCTCTATACGGTAGCCTGTATGCCTGGGCCCGTGACGCCGATCTCCGAAACATAGGGAAGCCTACCACATATCGCCCACAGTACTGTTCGCGCCCCTCCATTCTTAGATTTGGAGGTCAATCGGAATTGAGAATACTCGAGACGCATCGTAGAGATATCATGTTCGGGTATGAGCCGACATCATAGCGTCCAGCACTCTATACCTGCCACACAGGCCAAGACTACTACGCGCGGTCCGGTGGGGTCCACCAAAGGTACAGTCGATGAGCGGAGCCCATGCCTACCCGGCTAAATAACCGTTAACCACCGACCTTGAGCTGCGGTGTTACCCATAGAATAGTATAGTCGCACGGAACGACCGCCAAACGTCCGGCCCACACTCTAAAATGAATAATAGGCTGAGGTTAAATTCTCGGCTGATCCAATCGATACTTCAAAAATGCAGGTTTAGTACTCATCCTGTTGGTCCTGACGCGCCCCGGCAGAGAGCATACGGGAGCTAGTACTTATCTGATGGTAAGATGGTACTCTAGCCGGTACAGTATGCAGATGTTCCGTACTGTACCGAGCGAAAACGGTGCAGCGTAACGCCCTAACGTTGTCTGAGAAGACTGCGAACTGTCTGGATGCTTGCTCGAACGTCACTAGT
		</sequence>
    <sequence><taxon idref="Location_0_0_1|34.623503844436"/>
			CGACTAGAAAGGCCCGTGCTGCTTAGATATAGCCGTTATGAGTCCTCCCTTTACAATATTGTGCCAACCGAATAATCGGATAGGATGCGAACAGGACGACGTCGCCAAAATGTAGCTTGCCATACAGCGACATTTTTGCCAATCGCTAATGTATCTGTTTGGCGGGGAGTGCATTCACATGCAAGTCCGTTTGAGTGACAAGGCCCACTCACTAGGAGGCGGGCGCTTAAACAGGACCCGTGAGTGAATGATTTAAGTCATGGATTAAGATTGGTCAGAATTCAGGTATCACAAACTGAGACTATTAGTTGCTTAATTGCTTCGAACCAAGTCTCCGGTGCGCTCTGCCACTCATACGGACCGAGTGTTCTTATTAACTCATAGCAGCAAAATAAGTCATAGCTCAGGTAAAGCACGAACGAGATTATTGCAAGTGTTTTTCTCAGGACACTCAGTCCTTTTGCATTTCACTTGCCACGTGCATTGGGAACGCAGAGGCGACAATTCAATCGATGCATGGACACTGGTCGTCAGATTACTAGCGAAGGGTAGAGGAGCCCCCAGCGCAATTGCGTCCCACAGCTGGGTTCCTAGAACGGCATTTAGTGACTCACTCTTGATTGTTTCTGGCTTGTCGTATACCGCGGGAAAGGGGTGTTAGAGCTCATAACTGGCCTTCGACTATTCCTCTCCCTTTCAAGGACAGGAAATCTCAAAGAATCATGGCCACAATACTAGTCTGTCCGAAAAGACGCATGTGGCATCAGCTTGTTAAATGGGATGTATTCCCATCTGCCTAACCGCAGCCCCAGGCCGTGAGCAGGACAGTTAGCGCGTGCCAGTGTATGCCTTGTTGATGTGGCGCCGAGTGCCGACTCTTAATATGCTCTGTCCCCAACCGTAATATGTCGCCGGTATATATTTCCCTTGTGATAAGTGATTCATAGTCGTGCCCTTCATCGGCGGCGGCTGTGAGCTGACCGGCAAGTCTCAGTAATTAAACGGACCGGGCGATCTTTCGTAGGCTGACCTTGTTGAGTATCTTGATTCGTCTATGCAAGGTCAGAGAGGATACGCGAATTGTATTATCCGAGCCAGGATGACAATGACACCTGTCCGAGGCGATGTGGTCGGGGCCGACATAGGTCGATTATTACACGGTCCGTTATGCTGGCACTGCCGGGGGAGCAGCTCCAACTGCCTGTATTGTTAACCAGTACGACAAAACATGGACCTGAAAGATACCCTCGGGATGCAGCTGCCAGTTCTTTGATATGCTTAGGAAAATATAAGGCACCGCCCTTACGTGAAAGATTCGCTCAGCCTGAATTCTTTAGCCACGGACGGTCGGTTGACCCTTATAAGGTTCATTGAGTAAAGTAGGCAGAACACCTAGAGGTACGCAACAAAGGATTTTACTAGGCGGCCGAACAGGAGGGAGGGAAGCCAGTCTAAAAACGCAGTAGGACCCATCCTGAACGCGTAAAATTCTTCATACTCTTCACTGGTCTCAACGAATCGAGCAAGGAGCAGCGTGCGTACTGGACAAAAGTTTCTCCTCGAACTTCGGCGGGATGCACCTTGGTCAAAGCCCCTGACCCTCCGCGGCTCCTTGGCAAGGCAGCCATTTTGTTCACCCGTATGTAAGACGTTCAGCTACTGACTGGAGAGTAGATTCTGGCGCGATCATAGGACTAGGACGACCGCAAGTCACGCTGGTAGAGACGAATTTATGGATAGACGACCCGGCCAGCACACCCATGGTTAAGGAGCGTTGCCCTATGACACACTCTGGAAAAGAGGACAACTGGTCGCACGCTTCATACTGACCGATTCAACATCCTAGGGGCGGAATAATACAAACAGGGTCAGGGCTATTCCCGGGCGCCGATAGAACCAGGCGACACGTGTCCTGTATAACGTGCGGGGTCGTTGGAATATGCATGACTTTGGTCGGCCAGCTGGCGAAGCGTGTAAGAGTATCTCCGTTGCAGTCAAAGCCATTTGGCCGGGGTCGGGTTAGGAAACACGACGCCGTCAGCGCATCCTGCCTGTCGCACGTCATATCACGTCCTAAGAGTACCGTCCCTATAGCGAACCAACGGGACCATGACCCTGATTGGCGACCTACCCATGATGGAGTCTACCGCACGTAGACAACTTGGAAGATCTTGGAACGATGATTGTTTGGCACTTGGTGTTCCGGCGGCCCGTCGAAATGCCTCCCCTTCGATCCTTAGATGGCACCCTTGACACCACCCCTAAAAGACCAAAATATATGGCAAAACCTCGTGCCAAAACAGCTTCTTTTCGGTAGTATTATAGGTAGGGTTGCTGTATCGAGATAGCCAGTATTTCAGGTCTTAGTCATTCTCGGAGAGAGGCGCCGGGAATGAACCCCATAAGGGTAAAAGCCACCCTCGACCCAATTCGTTATAGCAATTACTCAAATGTATCACATTTGTATTAGGCGAGGAATATGTGGCTCCCCGGTACAGCCTTCTGCTCCTACGTTCACAAAATGACTAGATCTCGGGATAGGCCATAACAGACCTCTAGGGCATTGAACTCGTCGAAGGCGACATTCTCACTTGTAACGTTTCGCCGATCTGGGGGGAATTTCCGGGACTTGCACGCCAACCGTGAAACTGATACCCCGCGCTCCTAACCCGCAGTCCACCGGGATAGCGTAACACGTCGCCACGTAGCCGGCTTCTAGATTGACGCCCGACTTATGCGTCAGATCCGAGCGCACACGATTGATATAGTGGAGCCGTCAGGGACTGAGTAGAATCACATATTTAAGCTCCTATCTGCCGAGCTGCCCCTGTTCCGAGTAAACGAATGGGCCGTGGCGTTCGATAGGAGTAACGATTAAGTGACCGGAAAAGGAGCATTCTCGAGGTTGCTTACCGCAAGGCACCCATTGAAGACCACTTTCAAGCGGGGGAAGACGCATCGTGGAGAGTAAGCAACAAGGTAAAAGTTGGCTGTGCTCGCGGTTGATCAACGTTAATGCAGCTGTAATCGGTAGTCCGCTTTTCGCATATTCAGTACGTAATTATAACCTGTCGATCGTCTACCTTGTATGTGTTGAACCTATACGCCGAGTCCATTTACACACCATGACTATGACCACGTTCTACGTAAGGGAGCCGCATTCACCCAAACCGGTTGAGTCCTTCGACAGCGATTACATGTCTAACCGCGCTTGTGCCGCGGTCGTTACCCCTGACGTTGTTGACACTCCTACTTCTGTTGCGCTACCCACCTGACTTTAGCTCCTCCTCAACGCGCATGAATGAAAGTAGGAGCTAATTAGTAGCGCCCCCACCCGGCCTGTCACACATATTTATCAATCGGCATACGTACTTAGAGCAGGCGTGCTTCGAACGCCGTGTTATCGGGTTGCCACTTCCCGATAGCTCCGCTACAAATATCCGTTAGAACCATCGACTATCTGATGTACTGGCACTCCGGGCCGCGAGGGACGTGTTTATAGTTGGGCAAACAACAAGGACGCGATTACCCAAAGATTCGGATGGGATCCTATCACCAATGCCTAAGCGGAATGGTATTCTACAACTTCATCCGTGATTTCTGTTGCTTCTGTCATCCACGCCAAGGATATCGAATCTGGTTTCGTTCTCATCAGGCTACAACCAATATTCCACATATTAAGCATGGACGGCCGTAATTCACTACAGTTCCAACCAGGGTAAGGATCATCAGGACACCAACGAAGCCCCGGTCCCACACGCAATCATGTAGTCATCACCTCTCTACGACGCCAATATGATTCAGGGTAAAACCGGCTTTAGGAAGTTGCGCGTAACATTTGGTCGGGAATGCACCCTATATTTCTTCCCCTTGTAGTAAGAATAGTTGCTAATAAGTTAAGACCAAGATTCGCTAGAGACTGTACGACAACGACTGGCGATGTATCAATCCCTGAGGCATAAACTGGAAAGGATTGCTTTAATGCGGCATTAGACATATTGGAGCATCATTTGTCAAAAAACAGTCTAAGGGCTTTCCCCAGCGACGACCGGACAGGTCTCGAGCCCTCCGGTCCTCTGAGCAGAGGGTATCTGAGAGACTTCCATTCGACCTGGAAATTTCCTGTATTGATTGGGGTCCTGGCCTGTTCGGGTGGCTAGAAAGAATGCCAACGTGCTACGTGAGGCGACAGCAGTGTACCGACTTCATAAGGCAAGCCGTGATGCAGTATACCCTGGACCTTCGTTGCACGAGCGCCTTCACGGGTGACTCTGAAATCGCAAAGCCCGGCCGAAATTGGTGCTAGCTTTCCATATTGCCCGGGGTAAGGACAATCAGCAAAATACAGCTAAGGAAACACGACCCATAGCTAATCCGCATTTCTTATCACGAAGATCAAATTGAACACCGTGGTGATCAGGACACTAATAGTGGTAATCCCGGTCGCACATACTAGGGCCGTTAGTTGTGAGGTACCAACTTACTAAGGAAAGGACCCTCCGTGCCCCCCCAACGTCATGCTGTGATCGAAGATAAAATAGACGTATACCCATCCGAGTCAGCATTTGGCCGCCCTTGAGGTAGAGTTAAATTCGACTGTAGGAGCTACACGGTCCGTTTACCCCGCTGTTCTTCGCACAGATCTATAGCACTGACCAGATCAGCTACCTGCAGTTACGGGCGTTCCCGTAGGCAAGTACCCCGGTCGGCGGCTCGAGTCCAGCAGCAGCAACCTACTTCGCATTATTTGGCCCCCCCCCTTCCGTCCAACGCACGCCCCACTCAAATAGTCTTCGTAATGTGATACACCTACAAAGCTCCACACATTAACTCAGAGGATGGTTAATAAGCTGCAACGCGAGTTGAACACTGTTGTCCCAACTATGCTTCGAGAAATTCTGTAGCGAAGAACGATAGTCTTGGGGCTCTGTTAGATAAACACTCTTGAGCCATTTTGGCATGTGATCCCGTTCCGTACGTTGTCTACTCAATTGGACCGAGGTGACGTTCCTAAATAACTACGCACCCAGTACATCAGGCGGAGCAGCAGAGACTGTCGTGGCGAACAATTACTCGAGGTTACGTTCATATGAGGCGAACGTTGAACGACTGTCAAACTACCATTACTCATAATCTGTCGTCACAATAGAGTATTGAACAGCTGAATCACGGGCCGAGGTGAGAGATTGTGCTGTCGCAATCCGCTGTGGACGCAGGGACGGACCTAAACGAGATACACCTAGGGCCTCTTCAGTAATGCGCCAGTGCAACTCCTTCGCTAAGCCGCTAACGACTGCGGCTGTCATCGGTGTAGCTAATCTAAGAGAGAGTACCGATAACTGCCTCTGTCGCCCTATCTTCTAGCATGTTCCATCCGTTCCGAAGAGTCTTGTGAGATGATCCCCGGTGCCATAGACGGCGGGAGGTCGTTCTTTTCCTCAAGTGTGACCGAATTAATGGCGCTCCGCACCTGACATCATTGTCCGGTGCGTTACTCCTCAGATTTTTGCCTAGTGGTCGAAGACCCATGAGTCAGGAAAAACACCAAGTACGTCCCGACATCCCGCGTCTGAGTCGTCATTTCCCCTATCAGTTACTTTGGTCTCGATAGCTAGTCTCCCGAATTTTCTCTAATGGCTATATCGAGTCCAACCCACTTCTAGGTAGTACCGCTGTCAGGGTGGGTCCTCAATCTCCAATTCTTGAACCCTACCGAGTTGAGACCATAACGTGTACGGGAACATCCCTATACTAAATTATTAGTTAACGTTGCGGCTTAACCGCCAACAGTACCAGGTTAAATTTAGCCGCGTCAGGGCGTCTTCTGGCCTTAATTAATCCATAGTTTAGTTTACTATCGACTTCTATATAGGTTCTAACGAACATAATAATCGCTAATCGCTGCAGAACTCTAACCTTATCGGATCGAGAGCTACTCCCAGTAAACGCTGGGCCCGGATAGCCGCAGAGCTCGAATGGGTCGTCGATACTGAACTATTTGGAGTCGGTTTATCTGCTTTTATAGAGAGCCGATGTCGACCTAGGTTACCAGGCTTGGTTATTATCTCCCGTCCGTGTTCTCTTAATCACAATGATTGATGTCTGATCCAGTCAACAGCAGCGAATTCGTTCTGCCGGCGAGAACAGGATTACCTGACAATCGGCCTACACATATGTTGGATCCGTAGTCGCACCGTCCTGAGCTTGGACCACGCCCTTAGCTCGGTAGGAGGAAAAACCGAGCGCCTTTCAGTCTACGGCACTAAAAGGAGATTATGTACTTTTACTTAATACAACCGTTTTTAACTTTGATCTGAACCTCCTACCGACACCACCTAAAGAGTGTCCACTAAGTGGCGGTCCCAACATTACACCGGTCCCTCTACTGATCCTAGTCTGGCCGCCCCGTTTGCAAAGGAAAATAATTGTTTGGAGAAAGCGTATAAATAGCAAAGGAACTGATCTTTGTCGAGCCGGCTCATCTCGGCAACTTCCGGCGACGCGTCCGGTGTAGTAAACTTGGTCTCTTCACAGTCGTTGTCAGAAATCACAATTGCCAACGCCAACAAGATTCTAGATTCATCCGCTACACTTGTGACACTAAAGAGGGTCCAATATAAGTGTTTGCGCTATGGTTACCGTGTGTAGCGCGCATCTAGCGCATTACCTCGTTTAATTCACATTACCCCTAGCATACTCCGTAGAAATTGGTGTTGAACATCATATGACCCTCCGACCCCCATTACAGTACTTGCATAATCTGAGCGTAATTGGCCGTACTTATAGTATACTTGAGATCGATCGGGACCCCTCTAGATGATCAAAATGATAACGGCCAAGCGGCTCAGGATTGACACGCCGAACATGTAGGTTAAGTGTCAAGCATTGCTTCAATAAGTATTAGGTTGTTACCGACTCGATGCACGTTAATTCACTCTGCCTGCCAACTGCCTGGCGCTTAGGTTGCTTGGTCGCCCTTGTCGTGCATCAAATGAGATCCAATCGCATTCTGTCAAGCCGAGGGGGGGTTGAACAAAATCCGCTTTAGCGTCGTTTAGTGTGCGGTTCTCTAGGAAACGTCCTACGTTACTGGCGAGGAGGGTGAATTTGCTAAGTCGCACTGTTCGCCTACAAAGCCCTAGCAAGAGCGTTAGGACTCGCCGAAGGGTTTCCCGACCCATGGTCAATTATCCGCGGTTAGAAGCATGAGGAAGGGTCAATTCGCCCTTCTCCTCCCACACACTTAGGCCGATACCAATTAAAATTTACGCGGATTGGGTCAAGTTGCTAAAGCGCCGTCCACGCGAGCCAAAATCTTTCCAGAGATCCCCGGGATCCTGAGAGGAAACTAGGTCTGGCTGCGTGGCTACTAGTTGAGGCTCGATGAATGCGTGTCGATATATTATCTAGGACAGTATATGTGAGGTGCCAAGAGTGCACCAACTCTTTACAGAGAGCCACTTATAGTTGTCAAGGCGTGTGGATTTGAACCATGTAACTAAATATAGCTACGCAAGCTTCCTTTGACTTCTTTTAGTATGTATCCTGGTCGCGGGCGCAGTGACGTGTATAAACCTTTCATCTCTCCTCAGAAACCTAGTTTAAGCTTAATTACTACCGATCGCCTTCACTACCTACACGATTAACTCGGAGAAATATGGTACACATCGTATCTGAGGCTTAGCAAACCGATATCGGGGTCAGTGATTGTGACACTACTTCGCCTCATGGGACTAAATAGGTTACACTTGTCTCGCCCGACTTCGCGACCGTCGGTACATTAAAAGCCTACGTGGATGAGGACAGTCGACGCGCGCTTATGATATAGCACATCTCCAGAGCGGTCCTCCGTCCGGACGAGACAACCCAGCTAACGGTACTCGGAACGGAATGTACAATCAGAGCGTTAGTTAAGATCAGCCGGGGAGTTCCATATTGATGGATTGTGCTCTGCGGACGCCTACGTGATGCCGACCATTATGGATTGGCCATTTAGAGTGTCTCAGGTGTTAGCCATTACCCCTCTAAGTTAGGGTTCAATCGGTCCAACTGGGCCCCTCGAATATTGAACTTTAGCCAGACAGGGTACCCATAGTGGGTAGGCGAGTTGGGACTACATTGAACGCCCTCGCATATAAACACGCTGGTTCGGGCTAAGGTTTGATCGGTGGGTTAGTAGACCAAGCCGATTAGTCGTTACTTTTTCCGGATGCCCACGGTTCGCCGTAGCTAGTTTGGACACACTGCACCACTCTTAGTTAGCATCTTGAGGCGATGAGAGTCTCAGGTGTTTCTGTATACGTGGACCGTCGACAGGAATGGACCCGGAGTCCTCTTAGTCGCGTCCCACCATGAGTTTATGAACCGTTAGACTCCAGGCAACAGCCACGTTGTTACGAGGGATCGTTGCTTTATACGCCCCCTAAGCAGGTATCCCGACTGATATTCACATTCCCACAGCACACCGGCTGAACATAGGTCTTACGGCGGGATATCCTATTTGTTTCCGAGCGGCCTGCCGAACCTCATGATATCGGCTCGGACATAGGAGCACTATAGATGAGCAACACCAATACTTTAGGTATACGGTCAGGATCGGGCGAGCTAGACTCGGATTGACAGATAAACGCGGATAACGAGCTACCGCTTACTATGACGTCGTGGTCATTCGCGTCAGTCACGGCATGCCAAGTCGTAGGGGGGAGAATTCGAGCGGTATTCGAGGGTGGAAAGACTCGTGGAGCAAAGCTCCGAGCTGAGTAAGATTGGTCCCGGACACCATATCGCATTGTTAAGGTCATACCGCTTTCTTGGGACGTTCTCACCGCGTAAGTTTGTGGCCGAGGGCTTTTTTCCTGATTCGGCCCTGGGGTACATAGTGTCCCTGACCCTACAGCTCCTGTTGATCGGACTGCTCTTGCGTTAGTTCTAAGGGGGCGACTCAATGGGCTGAGTGGAGTGTTGAAATCTTCGCGGCGCCGTGTAAGACTGGCGTGGATTACTAACTTATGTATGGAGGTAAACAAACCTATAACGATATGTGCAAGGAGATTAGTGCGCAGAAGAGTCTGGCGGTCGCTGCGAACTGGCTGTCGTTGTATAGTAGTCCAGGGGCTATTGAACTCAACCGCAGCATAAAAGACCCGCCCGTGGGGTGAATCGTAAGCCATTTCACTCGGCGACATGACAGGGGCTGTTGGTCTGGTCAGGCCGTTAGCCAAAGGCCGGATATAGATCCGCTATATGCGACTCGTTTAACTAGGTGCAGCAGTACATTACGTGGCTCTTATACATCTGGACATCGATCTGTTTTGGAGTTCTACTCGTTCGATCATGCGGCGTGCACGTCGCGGCTGATTGCGCTGACTAGGACTAATTAATTGCACGGTACATCCAAGTTGTATATACGTGAATCCTAAAGCAGATCATGGGTGAGGTGGAATGTTGATTGAGCCCGGGTTCGCGATGCATGCGCTCTCAGGGAAAATACGACTTGGATTGGGAGAAACAAATCATTAAGGAAGATATAATTACATAATATAACCATCGGACGAGCGCCTGCAAATGTTCTACGCGTCTTCAGTCGGGAGTCTCTACCTGTCGACAGGTAATGAGGTAGCCAATGTACCGATTCGGGAAAGGGGCGCGCACCTAACTACATGAACGGTTCTCGGTACCAGCGCAGGATCAGCTATCCGTATATTCGCATAAACTTAAAGGACCAGGGGCACTGAGCTGTTCACGATTGCTAGGAGTGGGGTGCCTTGCGATGACAAGAAGAGTGTAATCTGGGTCAGGGGCTCAGCAATGTTAAAGGCCGTCACATGTCATGGCAAGCGGACCTTCGGGGAAATATACCCGTGTGGCAACGTAAACTGTGATTAGTGGCCACTAAACCCTCACTGTTTGTAGCTCACCTCATTTCCTTTATCAAATTAGTCGATGTGGGGAGCTAGCACGCATCCTTCTGAGCTGCATGGCAGAACGTGCGCCCGTCTTACATACTCCGTGGATATATTTCCCAAGCACAATGCCCATCGTGCGCCAAGTGTTACATCTAGACGAAGTTCGCGGATAGACTCACAGGTCAGGTGGTAAATTAACGCTACCAGCAGCGACACCCCAATTAGCCAGATCGCGCTATGCGGTCTACTTAGTTCTCGTTACAAACGCCTTGAATAGGGCTGACTGCAGCGAGATCGTGTCCTTAGTTTTTGGACCGTGTCACTTAACACATGGAGTCGGCTGGCCCCCATCGAGTCGTCTCCCGGTCGACAAGCAGTACTTCCATCCTGTATAGTGGACCAACTGGCCCCCGTTGGACACGGGGCCCAAAATCTTGTTAGGGGTGTAATGATGGGTCGACGCTACGGTATGAAGTTCTAGTGTGCGCTCTGTAACTACTAGGCATTTTCTGATTGCCCCTGTCTGCAAGTCTCTCAATCGTGCTTATTCGCCTGTCTCTCAGGAATGGATTAGTACACGGCTGCTGGGTGCAGCACCGATCGTCGTAACACTCAAGTCAGAGGTGGCCTACGCCTGCTTGCTCGCCTAGCAGCGTAACAAAGGAGGTTTGGTGTAGGGGAAGCCTGCCGTAGTAGTAGCACTGGGACAATCCGTACACACTCCGTCGCTGTATAACCCATGCCATATGATGTGGTGGCGCCTAGCCCTGAGTCCACTTATAAGGTGGGCTTCTTTTTAGCATAGTGGTCCAAAGCTGGGCCCACTCACGATGAAAGCCCGTTGTCTGTTTCCTTTCCAGGGCGTTCCTCATCCATGGAAAGGCTAAGGTGGATGGGCGTGAAATTTAAAGGTCGCACGAATTCCCTAAATTTTAGATCTTCCTCACCCGTAAGAGCGCTGCAGCCACTCCTAAGTAACGTGAGATTGGTGTGAACCAGGCGATCCGAATTACACGTTGGGGCGTCCAACGGAACCTTCTAAAGATTTCGTTATATCGTCGTGGGGTGACGACTTCGCGGTAGCGTCACAGATAAATGTGTATCACATATGTACCGTCCGGTACCGCTGGACGTTATACAGTGGTCTTCCCACAGCTGACTCGAGCTCGTGACACTGCGCGCGCCGACGCCCAAGGTCGCATAGTCGTCAGAGTCCTCAGAGTTATTGTAAATTACTCGACCTTTCTGTTAAGGAGCATAGTATCGGTCAGCAATGGTGTCTACAGTTCCAGCCCGACTAGATACAGGGGCAGCTTCCCATGCGAAAACGTCCGATTTCTCCTAAGGAGTTGCCAGGACCCCTACGGTTCAAGCCATTTGAGCAGACCCTTCCAGGAGTAAATCCGACGTCGGTAGTTATTGACATTAAATCGGTCCCGTCTGACTTTTTCTCTTCAGCTTCGCTTTCTCTACCGAGGTAGTGATACGTGCCCGCGGCTATGTATAAGCCAGAAACTAGAATGTACTAACATATGTTATGCTCCCTCTCCACCACGCTGAGTTAGCCTATGACACGTTAGAGTCCATGACACAGCTCCATGCCTGCGAACCAGCAGAACGCAAGGTGCCCGCGATACAACAAGCCAGTGGCGGACCCTGGTCATCATACCGCCAGATCAACGGGAAAATTTCCAGGGCTGTTGGAAAAGGGTATGTCACGACAGTTGCCGAACAGCTAACTAAAGTGTCGAAACCGATTTCTCACTCATGAAAATGCCTTAATGGGTGTTGAGCGGATGAAAGGTGCTTCATCGTTAACACCGCCAGGGCGCACCCACATGCGCCATTTTAGTTAGCGACCACGGAGTGCATAGTCGAGATGCATCACGAGCGTTTCAGGAGATGGCTCTTATGTTCAAAACCCCTCATCGCAATAGAAGGTGAATTCTAGCCTGAGCCTAATTCCAAAAGCGACTGGTTACGTAAGTGTCCTAGTGCGAGCTGATCATGCGATGATTTCGTCGAGTTACAACGGGAGGTCTCGCCCGATCTTCATTTGGAAGCCTATCCTCATTCGTAAACTTGGACCCTATGGCGTGTCTCATATAATTGCGATAGACAGAAACAGCTAGCATGGCGCCTAGAGACGCCCAGCATAGGCTTTGAGTTTTTGCCTATTTTCTCGCGAGAATCAAGCAGACGTCGTCTTCCACGCGCTCTCTGAGAGCACAGATTCAAGTTATGCTTCCGCTCTCGTCGAGCAGGGGTCGACCTAACGTGAGATAGCCTCGATGACGACCGAGAGGACCCGTCTTCGGAAAGAGCAACTCATGATCCATGCAGCTCGCTCTCTAAAGTTAGCTTATCTAAGGGATAAACATGCTACAAATTCGACTTATCGCCCTCTCACGAGGCTTTTATAGCTCCTCGGAGTGCTTGTCATCTGACAGACTATGTGCTTTCATTCTGGGACCCTAGAGGGGCAGTTCTACCTGGTTTTGAATACAAAGTGGGCAACCGTGGTTAATTCTCTACCACCTCAAATGAAACCGTGACCATTTTAGCTAGAAGTGCCAGGCGCAGAGGGGGGAGCCATTCCTGTCCCCGACACCTGTTACAGAGAGGGGGAGGTCCAGAGCCTCTTCGGGGTCTCGTTTTACGAGCAACAGTTTCACTATATGACAGTCTCTCCTCGAACTATCGTGAACTTAGCGAACCTGAACACTTAATTTAATGCCTCCGAGGATGAAAGGGCGACGTTAGTAATGCGAACCGGCTTAAGATTGGTCACGCAGAGAAATTGACGTCTACAGTGAGACGTATCATTAGGTTACTGATTATCTTTGTGCGGACGTGTCTGGTCCCCTTCTAAGATTGACTCGTGGAACCGGCTGATGTAGTGAGGATGACTTGAGCTGCGCGGCGCCTTGGAGAAAGCAAAACCTGCGACTTGACCTCAGACGCACCAGAAAGGCTTGTAGGTAGTGGCAAAGTTGCATTCCTGTGATGCGCCTCTCGCCTGAGCGTGCGCGCTGATCTTTCGGTATCATGCGGCAGGATTTTTTTAGATACTTCGAGACCCGTGTGCGGGGGGATCAGAAAGTACGTCCCGGTAACAGGGGAAATATGGAGCCCCGCCTGGATGTTAAAGACCCTTGAAGGTGAGATTCCACTGGAAAGCCAGCGCTTTATATCGTGTCCATCCGAAAGAAAGATAGCATAGGTTCGGGGTGGTCTATGTCGTAGCTGCCGATCGGGTACCACTTTTAGTTGTGCTACTGCCGTGATACTTGTGCTCACACCGACGAATTCTTCATAGAAGGATGGCATTCACCTCGGCAGCTGAGCTGCTGCCGCATTGCCGCTGTCGGTTGCGTGTACGCTCGGTTACACTGCTAGCGTCTTCGTAAGGTGAGGACAAGTTCAGGTCCGCAATACGCCCTAGGCCTCTATACAGTAGCCTGTATGCCTGGGCCCGTAACGCCGATCTCCGAAACATAGGGAAGCCTACCACATATCGCCCACAGTACTGTACGCGCCCCTCCATTCTTAGATTTGGAGGTCAATCGGAATTGAGAACAATCGAGACGCATCGTAGAGATACCATGTTCGGGTATGAGCCGACATCATAGCGTCCAGCACTCTATACCTGCCACACAGGCCAAGACTACTACGCGCGGTCCGGTGGGGTCCACCAAAGGTACAGTCGATGAGCGGAGCCCATGCCTACCCGGCTAAATAACCGTTAACCACCGACCTTGAGCTGCGGTGTTACCCATAGAATAGTATAGTCGCACGGAACGACCGCCAAATGTCCGGCCCACACTCTAAAATGAATAATAGGCTGAGGTTAAATTCTCGGCTGATCCAATCGATACTTCAAAAATGCAGGTTTAGTACTCATCCTGTTGGTCCTGACGCGCCCCGGCAGAGAGCATACGGGAGCTAGTACTTATCTGATGGTAAGATGGTATTCTAGCCGGTACAGTATGCAGATGTTCCGTACTGTACCGAGCGAAAACGGTGCAGCTTAACGCCCTAACGTTGTCTGAGAAGACTGCGAACTGTCTGGATGCTTGCTCGAACGTCACTAGT
		</sequence>
    <sequence><taxon idref="Location_0_2_1|37.30095039263236"/>
			CGACTAGAAAGGCCCGTGCTGCCTAGATATAGCCGTTATGAGTCCTCCCTTTACAATATTGTGCCAACCGAATAATCGGATAGGATGCGAACAGGACGACGTCGCCAAAATTTAGCTTGCCATACAGCGACATTTTTGCCAATCGCTAATGTATCTGTTTGGCGGGGAGTGCATTCACATGCAAGTCCGTTTGAGTGACACGGCCCACTCACTAGGAGGCGGGCGCTTAAACAGGACCCGTGAGTGAATGATTTAAGTCATGGATTAAGATTGGTCAGAATTCAGGTATCACAAACTGAGACTATTAGTTGCTTAATTGCTTCGAACCAAGTCTCCGGTGCGCTCTGCCACTCATACGGACCGAGTGTTCTTATTAACTCATAGCAGAAAAATAAGTCATAGCTCAGCTAAAGCACGAACGAGATTATTGCAAGTGTTTTTCTCAGTACACTCAGTCCTTTTGCATTTCACTTGCCACGTGCAATGGGAACGCAGAGGTGACAATTCAATCGATGCATGGACACTGGTCGTCAGATTACTAGCGAAGGGTAGAGGAGCCCCCAGCGCAATTGCGTCCCACAGCTGGGTTCCTAGAACGGCATTTAGTGACTCACTCTTGATTGTTTCTGGCTTGTCGTATACCGCGGGAAAGGGGTGTTAGAGCTCATAACTGGCCTTCGACTATTCCTCTCCCTTTCAAGGACAGGAAATCTCAAAGAATTATGGCCACAATACTAGTCTGTCCGAAAAGACGCATGTGGCGTCAGCTTGTTAAATGGGATGTATTCCCATCTGCCTAACCGCAGCCCCAGGCCGTGAGCAGGACAGTTAGCGCGTGCCAGTGTATGCCTTGTTGATGTGGCGCCGAGTGCCGACTCTTAATATGCTCTGTCCCCAACCGTAATATGTCGCCGGTATATATTTCCCTTGTGATAAGTGATTCATAGTCGTGCCCTTCATCGGCGGCGGCTGTGAGCTGAGCGGCAAGTGTCAGTAATTAAACGGACCGGGCGATCTTTCGTAGGCTGACCTTGTTGAGCATCTTGATTCGTCTATGCAAGGTCAGAGAGGATACGCGAATTGTATTATCCGAGCCAGGATGACAATGACACCTGTCCGAGGCGATGTGGTCGGGGCCGACATAGGTCGATTATTACACGGTCCGTTATGCTGGCACTGCCGGGGGAGCAGCTCCAACTGCCTGTATTGTTAACCAGTACGACAAAACATGGACCTGAAAGATACCCTCGGGATACAGCTGCCAGTTCTTTGATATGCCTAGGAAAATATAAGGCACCGCCCTTACGTGAAAGATTCGCTCAGCCTGAATTCTTTAGCCACGGACGGTCGGTTGACCCTTATAAGGTTCATTGAGTAAAGTAGGCAGAACACCTAGAGGTACGCAACAAAGGATTTTACTAGGCGGCCGAACGGGAGGGAGGGAAGCCAGTCTAAAAACGCAGTAGGACCCATCCTGAACGCGTAAAATTCTTCATACTTTTCACTGGTCTCAACGAGTCGAGCAAGGAGCAGCGTGCGTACTGGACAAAAGTTTCTCCTCGAACTTCGGCGGGATGTACCTTGGTCAAAGCCCCTGACCCTCCGCGGCTCCTTGGCAAGGCAGCCATTTTGTTCACCCGTATGTAAGACGTTCAGCTACTGACTGGAGAGTAGATTCTGGCGCGATCATAGGACTAGGACGACCGCAAGTCACGCTGGTAGAGACGAATTTATGGAAAGACGACCCGGCCAGCACACCCATGGTTAAGGAGCGTTGCCCTATGACACACTCTGGAAAAGAGGACAACTGGTCGCACGCTTCATACCGACCGATTCAACATCCTAGGGGCGGAATTATACAAACAGGGTCAGGGCTATTCCCGGGCGCCGATAGAACCAGGCGACACGTGTCCTGTATAACGTGCGGGGTCGTTGGAATATGCATGACTTTGGTCGGCCAGCTGGCGAAGCGTGTAAGAGTATCTCCGTTGCAGTCAAAGCCATTTGGCCGGGGTCGGGTTAGGAAACACGACGCCGTCAGCGCATCCTACCTGTCGCACGTCATATCACGTCCTAAGAGTACCGTCCCTATAGCGAACCAACGGGACCATGACCCTGATGGGCGACCTACCCATGACGGAGTCTACCGCACGTAGACAACTTGGAAGATCTTGGAACGATGATTGTTTGGCACTTGGTGTTCCGGCGGCTCGTCGAAATGCTTCCCCTTCGATCCTTAGATGGCACCCTTGACACTACCCCTAAAAGACCAAAATATATGGCAAAACCTCGTGCCAAAACAGCTTCTCTTCGGTAGTATTATAGGTAGGGTTGCTGTATCGAGATAGCCAGTATTTCAGGTCTTAGTCATTCTCGGAGAGAGGCGCCGGGAATGAACCCCATAAGGGTAAAAGCCACCCTCGACCCAATTCGTTATAGCAATTACTCAAATGTATCACATTTGTATTAGACGAGGAATATGTGGCTCCCCGGTACAGCCTTCTGCTCCTACGTTCACAAAATGATTAGATCTCGGGATAGGCCATAACGGACCTCTAGGGCATTGAACTCGTCGAAGGCGACATTCTCACTTGTAACGTTTCGCCGATCTGCGGGGAATTTCCGGGACTTGCACGCCAACCGTGAAACTGATACCCCGCGCTCCTAACCCGCAGTCCACCGGGATAGCGTAACACGTCGCCACGTAGCCGGCTTCTAGATTGATGCCCGACTTATGCGTCAGATCCGAGCGCACACGATTGATATAGTGGAGCCGTTAGGGACTGAATAGAATCACATATTTAAGCTCCTATCTGCCGAGCTGCCCCTATTCCGAGTAAACGAATGGGCCGTGGCGTTCGATAGGAGTAACGATTAAGTGACGGGAAAAGGAGCATTCTCGAGGTTGCTTACCGCAAGGCACCCATTGAAGACCACTTTCAAGCGGGGGAAGACGCATCGTGGAGAGTAAGCAACAAGGTAAAAGTTGGCTGTGCTCGCGGTTGATCAACGTTAATGCAGCTGTAATCGGTAGTCCGCTTTTCGCATATTCAGTACGTAATTATAACCTGTCGATCGTCTACCTTGTATGTGTGGAACCTATACGCCGAGTCCATTTACACACCATGACTATGACCACGTTCTACGTAAGGGAGCCGCATTCACCCAAACCGGTTGAGTCCTTCGACAGCGATTACATGTCTAACCGGGCTTGTGCCGCGGTCGTTACCCCTGACGTTATTGACACTCCTACTTCTGTTGCGCTACCTACCTGACTTTAGCTCCTCCTCAACGCGCATGAAAGAAAGTAGGAGCTAATTAGTAGCGCCCCCACCCGGCCTGTCACACATATTTATCAATCGGCATACGTACTTAGAGCAGGCGTGCTTCGAACGCCGTATTATCGGGTTGCCACTTCCCGATAGCTCCACTACAAATATCCATTAGAACCATTGACTATCTAATGTACTGGCACTCCGGGCCGCGAGGGACGTGTTTATCGTTGGGCAAACAACAAGGACGCGATTACCCAAAGATTCGGATAGGATCCTATCACCAATGCCTAAGCTGAATGGTATTCTACAACTTCATCCGTGATTTCTGTTGCTTCTGTCATCCACGCCAAGGATATCGAATATGGTTTCGTTCTCATCAGGCTACAACCAATATTCCACATATTAAGCATGGACGGCCGTAATTCACTACAGTTCCAACCAGGGCAAGGATCATCAGGACACCAACGAAGCCCCGGTCCCACACGCAATCATGTAGTCATCACCTCTCTACGACGCCAATATGAATCAGGGTAAAACCGGCTTTAGGAAGTTGCGCGAAGCATTTGGTCGGGAATACACCCTATATTTCTTCCCCTTGTAGCAAGAATAGTTGCTAATAAGTTAAGAACAAGATTCGCTAGAGACTGTACGACAACGACTGGCGATGTATCAATCCCTGAGGCATAAACTGGAAAGGATTGCTTTATTGCGGCATTAGACATATTGGAGCATCATTTGTCAAGAAACAGTCTAAGGGCTTTCCCCAGCGACGACCGGACAGGTCTCGAGCCCTCCGGTCCTCAGAGCAGAGGGTATCTGAGAGACTTCCATTCGACCTTGAGATTTCCTGTATTGATTGGGGTCCTGGCCTGTTCGGGTGGCTAGAAAGAATGCTAACGTGCTACGTGAGGCGGCAGCAGTGTACCGACTTCATAAGGCAAGCCCTGATGCAGTATACCCTGGACCTTCGTTGCACGAGCGCCTTCACGGGTGACTCTGAAATCGCAAAGCCCGGCCGAAATTGGTGCTAGCTTTCCATATTGCCTGGGGTAAGGACAATCAGCAAAATACAGCTAAGGAAACACGACCCATAGCTAATCCGCATTTCTTATCACGAAGATCAAATTGAACACCGTGGTGATCAGGACACTAATAGTGGTAGTCCCGGTCGCACATACTAGGGCCGTTAGTTGTGAGGTACCAACTTACTAAGGAAAGGACCCTCCGCGCCCCCCCAACGTCATGCTGTGATCGAAGATAAAATAGACGTATACCCATCCGAGTTAGCATTTGGCCGCCCTTGAGGTAGAGTTAAATTCGACTGTAGGAGCTACACGGTCCGTTTACCCCGCTGTTCTTCGCACAGATCTATAGCACTGACCAGATCAGCTACCTGCAGTTACGGGCGTTCCCGTAGGCAAGTACCCCGGTCGGCGGCTCGAGTCCAGCAGCAGCAACCTACTTCGCATTATTTGGCCCCCCCCCTTCAGTCCAACGCATGCCCCACTCAAATAGTCTTCGTAATGTGATACACCTACAAAGCTCCACACATTAACTCAGAGGATGGTTAATAAGCTGCAATGCGAGTTGAACACTGTTGTCCCAACTATGCTTCGAGAAATTCTGTAGCGAAGAACGATAGCCTTGGGGCTCTGTTAGATAAACACTCTTGAGCCATTTTGGCATGTGATCCCGTTCCGTACGTTGTCTACTCAATTGGACCGAGGTGACGTTCCTACATAACTACGCACCCAGTACATCAGGGGGAGCAGCAGAGACTGTCGTGGCGAACAATTACTCGATGTTATGGTCATATGAGGCGAACGTTGAACGACTGTCAAACTACCATTACTCATAATCTGTCGTCACAATAGAGTATTGAACAGCTGAATCACGGGCCGAGGTGAGAGATTGTGCTGTCGCAATCCGCTGTGGACGCAGGGATGGACCTAAACGAGATACTCCTAGGGCCACTTCAGTAATGCGCCAGTGCAACTCCTTCGCTAAGCCGCTAACGACTGCGGCTGTCATCGGTGTAGCTAATCTCAGAGAGAGTACCGAGAACTGCCTCTGTCGCCCTATCTTCTAGCATGTTCCATCCGTTCCGAAGAGTCTTGTGAGATGATCCCCGGTGCCATAGACGGCGGGAGGTCGTTCTCTTCCTCAAGTGTGACCGAATTAATGGCGCTCCGCACCTGACATCATTATCCGGTGCGTTATTCCTCAGATTTTTGCCTAGTGGTCGAAGACCCATGAGTCAGGAAAAACACCAAGTACGTCCCGACATCCCGCGTCTGAGTCGTCATTTCCCCTATCAGTTACTTTGGTCTCGATAGCTAGTCTCCCGAATTTTCTCTAATGGCTATATCGAGTCCAACCCACTTGTAGGTAGTACCGCTGTCAGGGTGGGTCCTCAATCTCCAATTCTTGAACCCTACCGAGTTGAGACCATAACGTGTACGGGAACAACCCTATCCTAAATTATTAGTTAACGTTGCGGCTTAACCGCCAACAGTACCAGGTTAAATTTAGCCGCGTCAGGGCGTCTTCTGGCCTTACTTAATCCATAGTTTAGTTTACTATCGACTTCTATATCGGTTCTAACGAACATTATAATCGCTAATCGCTGCAGAACTCTAACCTTATCGGATCGAGAGCTACCCCCAGTAAACGCTGGACCGGGATAGCCGCAGAGCTCGGATGGGTCGTCGATACTGAACTATTTGGAGTCGGTTTATCTGCTTTTATAGAGAACCGATGTCGACCTAGGTTACCAGGCTTGGTTATTATCTCCCGTCCGTGTTCTCTTCATCACAATGATTGATGTCTGATCCAGTCAACAGCAGCGAATTCGTTCTGCCGGCGAGAACAGGATTACCTGACAACCGGCCTACACATATGTTGGATCCGTAGTCGCACCGTCCTGAGCTTGGACCGCGCCCTTAGCTCGGTGGGAGGAAAAACCGAGCACCTTTCAGTCTTCGGCACTAAAAGGAGATTATGTACTTTTGCTTAATACAACCGTTTTTAACTTTGATCTGAACCTCCTGCCGACACCACCTAAAGAGTGTCCACTAAGTGGCGGTCCCAACATTACACCGGTCCCTCTATTGATCCTAGTCTGGCCGCCCCGTTTGCAAAGCAAAATAATTGTTTGGAAAAAGCGTTTAAATAGCAAAGGAACTGATCTTTGTCGAGCCGGCTCATCTCGGCAACTACCGGCGACGCGTCCGGTGTAGTAAACTTAGTCTCTTCACAGTCGTTGTCAGAAATCACAATTGCCAACGCCAACAAGATTCTAGATTCATCCGCTACACTTGTGACACTAAAGAGGGTCCAATATAAGTGTTTGCGCTATGGTTACCGTGTGTAGCGCGCATCTAGCGCATTACCTCGTTTAATTCACATTACCCCTAGCATACTCCGTAGAAATTGGTGTTGAACATCATATGACCCTCCGACCCCCATTACAGTACTTGCATAATCTGAGCCTAATTGGCCGTACTTATTGTATACTTGAGATCGATCGGGACCCTTCTAGATGATCAAAATGATAACGGCCAAGCGGCTCAGGATTGACACGCCGAAAATGTAGGTTAAGTGTCAAGCATTGCTTCAATAAGTATTAGGTTGTTACCGACTCGATGCACGTTAATTCACTCTGCCTGCCAACTGCCTGGCGCTTAGGTTGCTTGGTCGCCCTTGTCGTGCATCAAATGAGATCCAATGGCATTCCGTCAAGCCGAGGGGGGGGTGAACAAAATCCGCTTTAGTGTCGTTTAGTGTGTGGTCCTCTAGGAAACGTCCTACGTTACTGGCGAGGAGGGTGAATTTACTAAGTCGCATTGTTCGCCTACAAAGCCCTAGCAAGAGCGTTAAGACTCGCCGAAGGGTTTCCCGACCCATGGTCAATTATCCGCGGTTAGAAGCATGAGGAAGGGTCAATTCGCCCTAGTCCTCCCACACACTTAGGCCGATACCAATAAAAATTTACGCGGATTGGGTCAAGTTGCTAAAGCGCCGTCCACGCGAGCCAAGATCTTTCCAGAGATCCCCGGGATCCTGAGAGGAAACTAGGTTTGGCTGCGTGGCTACTAGTTGAGGCTCGATGAATGCGTGTCGATATATTATCTAGGGCAGTATATGTGAGGTGCCAAGAGTGCACCAACTCTTTACAGAGAGCCACTTATAGTTGCCAAGGCGTATGGATTTGAACCATGTAACTAAATATAGCTACGCAAGCTTCCTTTGACTTCTTTTAGTATGTATCCTGGTCGCGGGGGCAGTAACGTGTATAAACCTTTCATCTCTCCTCAGAAACCTAGTTTAAGCTTAATTACTACCGATCGCCTTCACTACCTACACGATTAACTCGGAGAAATATGGTACACATCGTATCTGAGGCTTAGCAAACCGATATCTGGGTCAGTGATTGTGACACTACTTCGCCTCATGGGACTAAATAGGTTACACTTGTCTCGCCCGACTTCGCGACCGTCGGTACATTAAAAGCCTACGTGGATGAGGACAGTCGACGCGCGCTTATGATATAACACATCTACAGAGCGGTCCTCCGTACGGACGCGACAGCCCAGCTAACGTTACTCGGAACGAAATGTACAATCAGAGCGTTAGTTAAGATCAGCCGGGGAGTTCCATATTGATGGATTGTGCTCTGCGGACGCCTACGTGATGCCGACCATTATGGATTGGCCATTTAGAGTGTCTCAGGTGTTAGCCATTACCCCCCTAAGTTAGGGTTCAATCGGTCCAACTGGGCCCCTCGAATATTGAACTTTAGCCAGACAGGGTACCCATAGTGGGTAGGCGAGTTGGGACTACATTGAACGCCCTCGCATATAAATACGCTGGTTCGGGCTAAGGTTTGATCGGTGGGTTAGTAGACTAAGCCGATTCGTCGTTACTTTTTCCGGATGCCCACGGTTCGCCGTAGCTAGTTTGGACACACTGCACCACTCTTAGTTAGCATCTTGAGGCGATGAGAGTCTCAGGTGTTTCTCTATACGTGGACCGTCGACAGGAATGGACCCGGAGTCCTCTTAGTCGAGTCCCACCATGAGTTTATGAACCATTGTACTCCAGGCAACAGCCACGTTGTTACAAGGGATCGTTGCTTTATACGCCCCCTAAGCAGGTATCCCGACTGATATTCACATTCCCACAGCACACCTGCTGAACATAGGTCTTACGGCGGGATATCCTATTTGTTTCCGAGCGGCCTGCCGAACCTCATGATATCGGCTCGGACATAGGAGCACTATAGATGAGCAACACCAATACTTTAGGTATACGGTCAGGATCGGGCGAGCTAGACTCGGATTGACAGATAAACGCGGATAACGAGCTACCGCTTACTATGACGTCGTGGTCATTCGCGTCAGTCACGGCATGCCAAGTCGTAGGGGGGAGAATTCGAGCGGCATTCGAGGGTGGAAAGACTCGTGGAGCAAAGCTCCGAGCTGAGTAAGATCGGTCCCGGACACCATATCGCATTGTTAAGGTCATACCGCTTTCTTGGGACGTTCTCACCACGTAAGTTTGTGGCCGAGGGCTTTTTTCCTGATTCGGCCCTGGGGTGCATAGTGTCCTTGACCCTACAGCTCCTGTTGATCGGACTGCTCTTGCGTTAGTTCTAAGGGGGCGACTCAATGGGCTGAGTTGAGTGTTGAAATCTTCGCGGCGCCGTGTAAGACTGGCGTGGATTACTAACTTATGTATGGAGGTAAACAAACCTATAACGATATGTGCAAGGAGATTAGTGCACAGAAGAGTCTGGCGGTCGCTGCGAACTGGCTGTCGTTGTCTAGTAGTACAGGGGCTATTGAACTCAACCGCAGCACAAAAGACCCGCCCGTGGGGTGAATCGTAAGCCATTTCACTCGGCGACATGACAGGGGCTGTTGGTTTGGTCAGGCCGTTAGCCAGAGGCCGGATATAGATCCGCTATATGCGACTCGTTTAACTAGGTGCAGCAGTACATTACGTGGCTCTTATACATCTGGACATCGATCTGTTTTGGAGTTCGACTCGTTCGATCATGCGGCGTGCACGTCGCGGCTGATTGCGCTGACTAGGACTAATTAATTGCACGGTACATCCAAGTTATATATACGTGAATCCTAAAGCAGATCATGGGTGAGGTGGAATGTTGATTGAGCCCGGGTTCGAGATGCATGCGCTCTCAGGGTAAATACGACTTGGATTGGGAGAAACAAATCACTAAGGAGGATATAATTACATAATACAACCATCGGACGAGCGCCTGCAAATGTCCTACGCGTCTTCAGTCGGGAGTCTGTACCTGTCGATAGGTAATGAGGTAGCCAATGTACCGATTCGGGAAAGGGGCGCGCACCTAACTACATGAACGGTTCTCGGTACCAGCGCAGGATCAGCTATCCGTATATTCGCATAAACTTAAAGGACCAGGGGCACTGAGCTGTTCACGATTGCTAGGAGTGGGGTCCCTTGCGATGACAAGAAGAGTGTAATCTAGGTCAGGGGCTCAGCAATGTTAAAGGCCGTCACATGTCATGGCAAGCGGACCTTCGGGGAAATATACCCGTGTGGCAATGTAAACTGTGATTAGTGGCCACTAAACCCTCACTGTTTGTAGCTCACCTCATTTCCTTTATCAAATTAGTGGATGCGGGGAGCTAGCACGCATCCTTCTGAGCTGCATGGCAGAACATGCGCCCGTCTTACATACTCCGTGGATATATTTCCCAATCACAATGCCCATCGTGCGCCAAGTGTTACATCTAGACGAAGTCCGCGGATAGACTCACAGGTCAGGTGGTAAATTAACGCTACCAGCAGCGAGACCCCAATTAGCCAGATCGCGCTATGCGGTCTACTTAGTTCTCGTTACAAACGCCTTGAATAGGGCTGACTGCAGCGAGTTCGTGTCCTTAATTTTTGGACCGTGTCACTTAACACTTGGAGTCGGCTGGCCCCCATCGAGTCGTCTCCCGGTCGACAAGCAGTACTTCAATCCTGTATAGTGGACCAACTGGCCCCCGTTGGACACGGGGCCCAAAATCTTGTTAGGGGTGTAATGATGGGTCGACGCTACGGTATGAAGTTCTAGTGTGCGCTCTGTAACTACTAGGCATTTTCTGATTGCCCCTGTCTGCAAGTCTCTCAATCGTGCTTATTCGCCTCTCTCTCAGGAATGGATTAGTACACGGCTGCTGGGTGCAGCACCGATCGTCGTAACACTCAAGTCAGAGGTGGCCTACGCCTGCTTGCTCGCCTAGCAGCGTAACAAAGGAGGTTTGGTGTAGGGGAAGCCTGCCGTAGTAGTGGCACTGGGACAATCCGTACACACTCCGTCGCTGTATAACCCATGCCATATGATGTGGTGGCGCCGAGCCCTGAGTCCACTTATAAGGTGGGCTTCTTTTTAGCATAGTGGTCCAAAGCTGGGCCCACTCACGATGAAAGCCCGTTGTCTGTTTCCCTTCCAGGGCGTTCCTCATCCATGGAAAGGCTAAGGTGGATGGGCGTGAAATTTAAAGGTCGCACGAATTCCCTAAATTTTAGATCTTCCTCACCCGTAAGAGCGCCGCAGCCACTCCTAAGTAACGTGAGATTGGGATGAACCAGGCGATCCGAATTACACGTTGGGGCGTCCAACGGAACCTTCTAAAGATTTCGTTATATCGTCGTGGGGTGACGACTTCGCGGTATCGTCACAGATAAATGTGTATCACATATGTACCGTCCGGTACCGCTGGACGTTATACAGTGGTCTTCCCACAGCTGACTCGAGCTCGTGACACTGCGCGCGCCGACGCCCAAGGTCGCATATTCGTCAGAGTCCTCAGAGTTATTGTAAATTACTCGACCTTTCTGTTAAGGAGCATAGTATCGGTCAGCAATGGTGTCTACAGTTCCAGCCCGACTAGATTCAGGGGCAGCTTCCCATGCGAAAACGTCCGATTTCTCCTAAGGAGTTGCCAGGACCCCTACGGTTCAAGCCATTTGAGCAGACCCTTCCAGGAGTAAATCCGACGTCGCTAGTTATTGACATTAAATCGGTCCCGTGTGACTTTTTCTCTTCAGCTTCGCTTTCTCTACCGAGGTAGTGATACGTGCCCGCGGCTATGTATAAGCCAGACACTAGAATGTGCTAACATATGTTATGCTACCTCTCCACCAAGCTGAGTTAGCCTATGACACGTTAGAGTCCATGACACAGCTCCATGCCTGCGAACCAGCAGAACGCAAGGTGCCCGCGATGCAACAAGCCAGTGGCGGACCCTGGTCATCATACCGCCAGATCAACGGGAAAATTTCCAGGGCTGTTGGAAAAGGGTATGTCACGACAGTTGCCGAACAGCTAACTAAAGTGTCGAAACCGATTTCTCACTCATGAAAATGCCTTAATGGGTGTTGAGCGGATGAAAGGTGCTTCATCGTTAACACCGCCAGGGCGCACCCACATGCGCCATTTTACTTAGCGACCACGGAGTGCATAGTCGAGATGCATCACGAGCGTTTCAGGAGGTGGCTCTTATGTTCAAAACCCCTCATCGCAATAGAAGGTGAATTCTAGCCTGAGCCTAATTCCAAAAGCGACTGGTTACGTAAATGTCCTAGTGCGAGCTGATCATGCGATGATTTCGTCGAGTTACAACGGGAGGTCTCGCCCGATCTTCATTTGGAAGCCTATCCTCATTCGTAAACTTGGACCCTATGGCGTGTCTCATATAATTACGATAGACAGAAACAGCTAGCATGGCGCCTGGAGACGCCCAGCATAGGCTTTGAGTTTTTGCCTATTTTCTCGCAAGAATCAAGCAGCCGTCGTCTTCCACGCGCTCTCTGAGAGCACAGATTCAAGTTATGCTTCCGCTCTCGTCGAGCAGGGGTCGACCGAACGTGAGATAGCCTCGATGACGACCGAGAGGACCCGTCTTCGGAAAGAGCAACTCATGATCCAGGCAGCTCGCTCTCTAAAGTTACCTCATCTAAGGGATAAACATGCTACAAATTCGACTTATCGCCCTCTCACGACGCTTTTATAGCTCCTCGGAGTGCTTGTCATCTGACAGACTATGTGCTTTCATTCTGGGAGCCTAGAGGGGCAGTTCTACCTGGTTTTGAATACAAAGTGGGCAACCGTGGTTAATTCTCTACCACCTCAAATGAAACCGTGACCATTTTAGCTAGAAGTGCCAGGCGCAGAGGGGGGAGCCATTCCTGTCCCCGACACCTGTTACAGAGAGGGGGAGGTCCAGAGCCTCTTCGGGGTCTCGTTTTACGAGCAACAGTTTCACTATATGACAGTCTCTCCTCGAACTATCGTGAACTTAGCGAACCTGAACACTTAATTTAATGCCTCCGAGGATGAAAGGGCGACGTTAGTAATGCGAACCGGCTTAGGATTGGTCACGCAGAGAAATCGACGTCTACAGTGAGACGTATCATTAGGTTACTGATTATCTTTGTGCGGACGTATCTGGTCCCCTTCTAAGATTGACTCGTTGAACCGGCTGATGTAGTGAGGATGACTTGAGCTGCGCGGCGCCTTGAAGAAAGCAGAACCTGCGACTTGACCTCAGACGCACCGGAAAGGCTTGTAGGTAGTGGCAAAGTTGCATTCCTGTGATGCGCCTCTCGCCTGAGCGTGCGCGCTGATCTTTCGGTATCATGCGGCAGGATTTTTTTAGATACTTCGAGACCCGTGTGCGGGGGGATCAGAAAGTACGTCCCGGTAACAGGGGAAATATGGAGCCCCGCCTGGATGTTAAAGACCCTTGAAGGTGAGATTCCACTGGAAAGCCAGCGCTTTATATCGTGTCCATCCGAAAGAAAGATAGCATAGGTTCGGGGTGGTCTATGTCGTAGCTGCCGATTGGGTACCACTTTTAGTTGTGCTACTGCCGTGATACTTGAGCTCACACCGACGAATTCTTCATAGAAGGATGGCATTCACCTTGGCAGCTGAGCTGCTGCCGCATTACCGCTGTCGGTTGCGAGTACGCTCGGTTACACTGCTAGCGTCTTCGTAAGGTGAGGACAAGTTCAGGTCCGCAATACGCCCTAGACCTCTATACGGTAGCCTGTATGCCTGGGCCCGTGACGCCGATCTCCGAAACATAGGGAAGCCTACCACATATCGCCCACAGTACTGCTCGCGCTCCTCCATTCTTAGATTTGGAGGTCAATCGGAATTGAGAATACTCGAGACGCATCGTGGACATATCATGTTCGGGTATGAGCCGACATCATAGCGTCCAGCACTCTATACCTGCCACACAGGCCCAGACTACTACGCGCGGTCCGGTGGGGTCCACCAAAGGTACAGTCGATGAGCGGAGCCCATGCCTACCCGGCTAAATAACCGTTAACCACCGACCTTGAGCTGCGGTGTTACCCATAGAATAGTATAGTCGCACGGAACGACCTCCAAACGTCCGGCCCACACTCTAAAATGAATAATAGGCTGAGGATAAATTCTCGGCTGATCCAATCGATACTTCAAAAATGCAGGTTTAGTACTCATCCTGTTGGTCCTGACGCGCCCCGGCAGAGAGCATACGGGAGCTAGTACTTATCTGATGGTAAGATGGTACTCTAGCCGGTACAGTATGCAGATGCTCCGTACTGTACCGAGCGAAAACGGTGCAGCGTAACGCCCTAACGTTGTCTGAGAAGACTGCGAACTGTCTGGATGCTTGCTCGAACGTCACTAGT
		</sequence>
    <sequence><taxon idref="Location_1_0_0|27.009471298325046"/>
			CGACTAGAAAGGCCCGTGCTGCCTAGATATAGCCGTTATGAGTCCTCCCTTTACAATATTGTGCCAACCGAATAATCGGATAGGATGCGAACAGGACGACGTCGCCAAAATTTAGCTTGCCATACAGCGACATTTTGGCCAATCGCTAATGTATCTGTTTGGCGGGGAGTGCATTCACATGCAAGTCGGTTTGAGTGACAAGGCCCACTCACTAGGAGGCGGGCGCTTAAACAGGACCCGTGAGTGAATGATTAAAGTCATGGGTTATGATTGATCAGAATTCAGGTATCACAAACTGAGACTATTAGTTGCTTAATTGCTTCGAACCAAGTCTCCGGTGCGCTCTGCCACTCATACGGACCGAGTGTTCTTATTAACTCATAGCAGAAAAATAAGTCATAGCTCAGGTAAAGCACGAACGAGATTATTGCAAGTGTTTTTCTCAGTACACTCAGTCCTTTTGCATTTCACTTGCCTCGTGCAATGGTAACGCAGAGATGACAATTCAATCGATGCATGGACACTGGTCGTCAGATTACTAGCGAAGGGTAGAGGAGCCCCCAGCGCAATTGCGTCCCACAGCTGGGTTCCTAGAACCGCATTTAGTGACTCACTCTTGATTGTTTCTGGCTTGTCGTATACCGCGGGAAAGGGGTGTTAGAGCTCATAACTGGCCTTCGACTATTCCTCTCCCTTTCAAGGACAGGGAATCTCAAAGAATTATGGCCACAATACTAGTCTGTCCGAAAAGACGCATGTGGCATCAGCTTGTTAAATGGGATGTATTCCCATCTGCCTAACCGCAGCCGCAGGCCGTGAGCAGGACAGTTAGCGCGTGCCAGTGTATGCCTTGTTGATGTGGCGCCGAGTGCCGACTCTTAATATGCTCTGTCCCCAACCGTAATATGTCGCCGGTATAAATTTCCCTTGTGATAAGTGATTCATAGTCGTGCCCTTCATCGGCGGCGGTTGTGAGCTGAGCGGCAAGTTTCAGTAATTAAACGGACCGGGGGATCTCTCGTAGGCTGACCTTGTTGAGTATCTTGATTCGTCTATGCAAGGTCAGAGAGGATACTCGAATTGTATTATCCGAGCCAGGATGACAATGACACCTGTCCGAGGCGATGTGGTCGGGGCCGACATAAGTCGATTATTACACGGTCCGTTATGCTGGCACTGCCGGGGGAGCAGCTCCAACTGCCTGTATTGTTAACCAGAACGACAAAACATGGACCTGAAAGATACCCTCGGGATACAGCTGCCAGTTCTTTGATATGCTTAGGAAAATATAAGGCACCGCCCTTACGTGAAAGATTCGCTCAGCCTGAATTCTTTAGCCACGGACGGTCGGTTGACCCTTATAAGGTTCATTGAGTAAAGTAAGCAGAACACCTAGAGGTACGCAACAAAGGATTTTACTAGGCGGCCGAACGGGAGGGAGGGAAGCCAGTCTAAAAACGCAGTAGGACCCATCCTGAACGCGTAAAATCCTTCATACTCTTCACTGGTCTCAACGAATCGAGCAAGGAGCAGCGTGCGTACTGGACAAAAGTTTCTCCTCGAACTTCGGCGGGATGTACCTTGGTCAAAGCCCCTGACCCTCCGCGGCTCCTTGGCAAGGCAGCCATTTTGTTCACCCGTATGTAAGACGTTCAGCTACTGACTGGAGAGTAGATTCTGGCGCGATCATAGGACTAGGACGACCGCAAGTCACGCTGGTAGAGACGAATTTATGGAAAGACGACCCGGCCAGCACACCCATGGTTAAGGAGCGTTGCCCTATGACACACTCTGGGAAAGAGGACAACTGGTCGCACGCTTCATACTGACCGATTCAACATCCTAGGGGCGGAATAATGCAAACAGGGTCAGGGCTATTCCCGGGCGCCGATAGAACCAGGCGACACGTGTCCTGTATAACGTACGGGGTTGTTGGAATATGCATGACTTTGGTCGGCCAGCTGGCGAAGCGTGTAAGAGTATCTCCGTTGCAGTCAAAGCCATTTGGCCGGGGTCGGGTTAGGAAACACGACGCCGTCAGCGCATCCTGCCTGTCGCACGTCATATCACGTCCTAAGAGTACCGTCCCTATAGCGAACCAACGGGACCATGACCCTGATTGGCGACCTACCCATGACGGAGTCTACCACACGTAGACAGCTTGGAAGATCTTGGAACGATGATTGTTTGGCACTTGGTGTTCCGGCGGCCCGTCGAAATGCCTCCCCTTCGATCCTTAGATGGCACCCTTGACACCACCCCTAAAAGACCAAAATATATGGCAAAACCTCGTGCCAAAACAGCTTCTCTTCGGTAGTATTATAGGTAGGGTTGCTGTATCGAGATAGCCAGTATTTCAGGTCTTAGTCATTCTCGGAGAGAGGCGCCGGGAATGAACCCCATAAGGGTAAAAGCCACCCTCGACCCAATTCGTTATAGCAATTACTCAAATGTATCACATTTGTATTAGGCGAGGAATATGTGGCTCCCCGGTACAGCCTTCTGCTCCTACGCTCACAAAATGACTAGATCTCGGGATAGGCCATAACAGACCTCTAGGGCATTGAACTCGTCGAAGGCGACATTCTCACTTGTAACGTTTCGCCGATCTGGGGGGAATTTCCGGAACTTGCACGCCAACCGTGAAACTGATACCCCGCGCTCCTAACCCGCAGTCCACCGGGATAGCGTAACACGTCGCCACGTAGCCGGCTTCTAGATTGACGCCCGACTTATGCGTCAGATCCGAGCGCACACGATTGATATAGTGGAGCCGTTAGGGACTGAATAGAATCACATATTTAAGCTCCTATCTGCCGAGCTGCCCCTGTTCCGAGTAAACGAATGGGCCGTGGCGTTCGATAGGAGTAACGATTAAGTGACGGGAAAAGGAGCATTCTCGAGGTTGCTTACCGCAAGGCACCCATTGAAGACCACTTTCAAGCGGGGGAAGACGCATCATGGAGCGTAAGCAACAAGGTAAAAGTTGGCTGTGCTCGCGGTTGATCAACGTTAATGCAGCTGTAATCGGTAGTCCGCTTTTCGCATATTCAGTACGTAATTATAACCTGTCGATCGTCTACCTTGTATGTGTGGAACCTATACGCCGAGTCCATTTACACACCATGACTATGACCACGTTCTACGTAAGGGAGCCGCATTCACCCAAACCGGTTGAGTCCTTCGACAGCGATTACATGTCTAACCGGGCTTGTGCCGCGGTCGTTACCCCTGACGTTGTTGACACTCCTACTTCTGTTGCGCTACCCACCTGACTTTAGCTCCTCCTCAACGCGCATGAATGAAAGTAGGAGCTAATTAGTAGCGCCCCCACCCGGCCTGTCACACATATTTATCAATCGGCATACGTACTTAGAGCAGGCGTGCTGCGAACGCCGTATTATCGGGTTGCCACTTCCCGATAGCTCCACTACAAATATCCATTAGAACCATCGACTATCTAATGTACTGACACTCTGGACCGCGAGGGACGTGTTTATAGTTGGGCAAACAACAAGGACGCGATTACCCAAAGATTCGGATAGGATCCTATCACCAATGCCTAAGCGGAATTGTATTCTACAACTTCATCCGTGATTTCTGTTGCTTCTGTCATCCACGCCAAGGATATCGAATCTGGCTTCGTTCTCATCAGGCTACAACCAATATTCCACATATTAAGCGTGGAAGGCCGTAATTCACTACAGTTCCAACCAGGGTAAGGATCATCAGGACACCAACGAAGCCCCGGTCCCACACGCAATCATGTAGTCATCACCTCTCTACGACGCCAATATGATTCAGGGTAAAACCGGCTTTAGGAAGTTGCGCGTAACATTTGGTCGGGAATGCACCCTATATTTCTTCCCCTTGTAGTAAGAATAGTTGCTAATAAGTTAAGACCAAGATTCGCTAGAGACTGTACGACAACGACTGGCGATGTATCAATCCCTGAGGCATAAACTGGAAAGGATTGCTTTAATGCGGCATTAGACATATTGGAGCATCATTTGTCAAGAAACAGTCTAAGGGCTTTCCCCAGCGACGACCGGACAGGTCTCGAGCCCTCCGGTCCTCAGAGCAGAGGGTATCTGAGAGGCTTCCATTCGACCTGGAAATTTCCTGTATTGATTGGCGTGCTGGCCTGTTCGGGTGGCTAGAAAGAATGCTAACGTGCTACGTGAGGCGACAGCAGTGTACCGACTTCATAAGGCAAGCCGTGATGCAGTATACCCTGGACCTTCGTTGCATGAGCGCCTTCACGGGTGACTCTGAAATCGCAAAGCCCGGCCGAAATTGGTGCTAGCTTTCCATATCGCCTGGGGTAAGGACAATCAGCAAAATACAGCAAAGGAAACACGACCCATAGCTAATCCGCATTTCTTATCACGAAGATCAAATTGAACACCGTGGTGGTCAGGACACTAATAGTGGTAGTCCCGGTCGCACATACTAGGGCCGTTAGTTGTGAGGTACCAACTTACTAAGGAAAGGACCCTCCGTGCCCCCCCAACGTCATGCTGTGATCGAAGATAAAATAGACGTATACCCATCCGAGTCAGCATTTGGCCGCCCTTGAGGTAGAGTTAAATTCGACTGTATGAGCTACACGGTCCGTTTACCCCGCTGTTCTTCGCACAGATCTATAGCACTGACCAGATCAGCTACCTGCAGTTACGGGCGTTCCCGTAGGCAAGTACCCCGGTCGGCGGCTCGAGTCCAGCAGCAGCAACCTACTTCGCATTATTTGGCCCCCCCCCTTCAGTCCAACGCATGCCCCACTCAAATAGTCTTCGTAATGTGATACACCTACAAAGCTCCACACATTAACTCAGAGGATGGTTAATAAGCTGCAACGCGAGTTGAACACTGTTGTCCCAACTATGCTACGAAAAATTCTGTAGCGAAGAACGATAGTCTTGGGGCTCTGTTAGATAAACACTCTTGAGCCATTTTGGCATGTGATCCCGTTCCGTACGTTGTCTACTCAATTGGACCGAGGTGACGTTCCTACATAACTACGCACCCAGTACATCAGGGGGAGCAGCAGAGACTGTCGTGGCGAACAATTACTCGAGGTTATGGTCATATGAGGCGAACGTTGAACGACTGTCAAACTACCATTACTCATAATCTATCGTCACAATAGAGTATTGAACAGCTGAATCACGGGCCGAGGTGAGAGATTGTGCTGTCGCAATCCGCTGTGGACGCAGGGACGGACCTAAACGAGATACACCTAGGGCCTCTTCAGTAATGCGCCAGTGCAACTCCTTCGGTAAGCCGCTAACGACTGCGGCTGTCATCGGTGTAGTTAATCTCAGAGAGAGTACCGAGAACTGCCTCTGTCGCCCTATCTTCTAGCATGTTCCATCCGTTCCGAAGAGTCTTGTGAGATGATCCCCGGTGCCATCGACGGCGGGAGGTCGTTCTCTTCCTCAAGTGTGACCGAATTAATGGCGCTCCGCACCTGACATCATTGTCCGGTGCGTTATTCCTCAGATTTTTGCCTAGTGGTCGAAGACCCATGAGTCAGGAAAAACACCAAGTACGTCCCGACATCCCGCTTCTGAGTCGTCATTTCCCCTATCAGTTACTTTGGTCTCGATAGCTAGTCTCCCGAATTTTCTCTAATGGCTATATCGAGTCCAACCCACTTCTAGGTAGTACCGCTGTCAGGGTGGGTCCTCAATATCCAATTCTTGAACCCTACCGAGTTGAGACCATAACGTGTACGGGAACAACCCTATACTAAATTATTAGTTAACGTTGCGGCTTAACCGCCAACAGTACCAGGTTAAATTTAGCCGCGTCAGGGCGTCTTTTGGCCTTACTTAATCCATAGTTTAGTTTACTATCGACTTCTATATCGGTTCTAACGAACATAATAATCGCTAATCGCTGCAGAACTCTAACCTTATCGGATCGAGAGCTACTCCCAGTAAACGCTGGACCCGGATAGCCGCAGAGCTCGGATGGGTCGTCGATACTGAACTATTTGGAGTCGGTTTATCTGCTTTTATAGAGAACCGATGTCGACCTAGGTTACCAGGCTTGGTTATTATCTCCCGTCCGTGTTCTCTTAATCACAATGATTGATGTCTGATCCAGTCAACAGCAGCGAATTCGTTCTGCCGGCGAGAACAGGATTACCTGACAATCGGCCTACACATATGTTGGATCCGTAGTCGCACCGTCCTGAGCTTGGACCACGCCCTTAGCTCGGTGGGAGGAAAAACCGAGCGCCTTTCAGTCTTCGGCACTAAAAGGAGATTATGTACTTTTACTTATTACAACCGTTTTTAACTTTGATCTGAACCTCCTACCGACACCACCTAAAGAGTGTCCACTAAGTGGCGGTCCCAACATTACACCGGTCCCTCTATTGATCCTAGTCTGGCCGCCCCGTTTGCGAAGGAAAATAATTGTTTGGAGAAAGCGTATAAATAGCAAAGGAACTGATCTTTGTCGAGCCGGCTCATCTCGGCAACCTCCGGCGACGCGTCCGGTGTAGTAAACTTGGTCTCTTCACAGTCGTTGTCAGAAATCACAATTGCCAACGCCAACAAGATTCTAGATTCATCCGCTACACTTGTGACACTAAAGAGGGTCCAATAAAAGTGTTTGCGCTATGGTTACCGTGTGTAGCGCGCATCTAGCGCATTACCTCGTTTAATTCACATTGCCCCTAGCATACTCCGTAGAAATTGGTGTTGAACATCATATGACCCTCCGACCCCCATTACAGTACTTGCATAGTCTGAGCGTAATTGACCGTACTTATTGTATACTTGAGATCGATCGAGACCCTTCTAGATGATCAAAATGATAACGGCCAAGCGGCTCAGGATTGACACGCCGAAAATGTAGGTTAAGTGTCAAGCATTGCTTCAATAAGTATTAGGTTGTTACCGACTCGATGCACGTTAATTCACTCTGCCTGCCAACTGCCTGGCGCTTAGGTTGCTTGGTCGCCCTTGTCGTGCATCAAATGAGATCCAATCGCATTCCGTCAAGCCGAGGGGGGGGTGAACAAAATCCGCTTTAGTGTCGTTTAGTGTGCGGTCCTCTAGGAAACGTCCTACGTTACTGGCGAGGAGGGTGAATTTACTAAGTCGCACTGTTCGCCTACAAAGCCCTAGCAAGAGCGTTAAGACTCGCCGAAGGGTTTCCCGACCCACGGTCAATTATCCGCGGTTAGAAGCATGAGGAAGGGTCAATTCGCCCTAGTCCTCCCACACACTTAGGCCGATACCGATTAAAATTTACGCGGATTGGGTCAAGTTGCTAAAGCGCAGTCCACGCGAGCCAAGATCTTTCCAGAGATCCCCGGGATCCTGAGAGGAAACTAGGTCTGGCTGCGTGGCTACTAGTTGAGGCTCGATGAATCCGTGTCGATATATTATCTAGGGCAGTATATGTGAGGTGCCAAGAGTGCACCAACTCTTTACAGAGAGCCACTTATAGTTGTCAAGGCGTGTGGATTTGAACCATGTAACTAAATATAGCTACGCAAGCTTCGTTTGACTTCTTTTAGTATGTATCCTGGTCGCGGGCGCAGTGACGTGTATAAACCTTTCATCTCTCCTCAGAAACCTAGTTTAAGCTTAATTACTACCGATCGCCTTCACTACCTACACGATTAACTCGGAGAAACATGGTACACATCGTATCTGAGGCTTAGCAAATCGATATCTGGGTCAGTGATTGTGACACTACTTCGCCTCATGGGACTAAATAGGTTACACTTGTCTCGCCCGACTTCGCGACCGTCGGTACATTAAAAGCCTACGTGGATGAGGACAGCCGACGCGCGCTTATGATATAACACATCTACAGAGCGGTCCTCCGTACGGACGAGACAACCCAGCTAACGTTACTCGGAACGGAATGTACAATCAGAGCGTTAGTTAAGATCAGCCGGGGAGTCCCATATTGATGGATTGTGTTCTGCGGACGCCTACGTGATGCCGACCATTATGGATTGGCCATTTAGAGTGTCTCAGGTGTTAGCCATTACCCCCCTAAGTTAGGGTTCAATCGGTCCAACTGGGCCCCTCGAATATTGAACTTTATCCAGACAGGGTACCCATAGTGGGTAGGCGAGTTGGGACTACATTGAACGCCCTCGCATATAAATACGCTGGTTCGGGCTAAGGTTTGATCGGTGGGTTAGTAGACCAAGCCGATTAGTCGTTACTTTTTCCGGATGCCCACGGTTCGCCGTAGCTAGTTTGGACACACTGCACCACTCTTAGTTAGCATCTTGAGGCGATGAGAGTCTCAGGTGTTTCTCTATACGTGGACCGTCGACAGGAATGGACCCGGAGTCCTCTTAGTCGCGTCCCACCATGAGTTTATGAACCGTTAGACTCCTGGCAACAGCCACGTTGTTACAAGGGATCGTTGCTTTATACGCCCCCTAAGCAGGTATCCCGACTGATATTCACATTCCCACAGCACACCGGCTGAACATAGGTCTTACGGCGGGATATCCTATTTGTTTCCGAGCGGCCTGCCGAACCTCATGATATCGGCTCGGACATAGGAGCACTATAGATGAGCAACACCAATACTTTAGGTATACGGTCAGGATCGGGCGAGCTAGACTCGGATTGACAGATAAACGCGGATAACGAGCTACCGCTTACTATGACGTCGTGGTCATTCGCGTCAGTCACGGCATGCCAAGTCGTAGGGGGGAGAATTCGAGCGGTATTCGAGGGTGGAAAGACTCGTGGAGCAAAGCTCCGAGCTGAGTAAGATCGGTCCCGGACACCATATCGCATTGTTAAGGTCATACCGCTTTCTTGGGACGTTCTCACCGCGTAAGTTTGTGGCCGAGGGCTTTTTTCCTGATTCGGCCCTGGGGTACATAGTGTCCCTGACCCTACAGCTCCTGTTGATCGGACTGCTCTTGCGTTAGTTCTAAGGGGGCGACTCAATGGGCTGAGTGGAGTGTTGAAATCTTCGCGGCGCCGTGTAAGACTGGCGTGGATTACTAACTTATGTATGGAGGTAAACAAACCTATAACGATATGTGCAAGGAGATTAGTGCGCAGAAGAGTCTGGCGGTCGCTGCGAAGTGGCTGTCGTTGTCTAGTAGTACAGGGGCTATTGAACTCAACCGCAGCATAAAAGACCCGCCCGTGGGGTGAATCGTAAGCCATTTCACTCGGCGACATGACAGGGGCTGTTGGTCTGGTCAGGCCGTTAGCCAGAGGCCGGATATAGATCCGCTATATGCGACTCGTTTAACTAGGTGCAGCAGTACATTACGTGGCTCTTATACATCTGGACATCGATCTGTTTTGGAGATCTACTCGTTCGATCATGCGGCGTGCACGTCGCGGCTGATTGCGCGGACTAGGACTAATTAATTGCACGGTACATCCAAGTTATATATACGTGAATCCTAGAGCAGATCATGGGTGAGGTGGAATGTTGATTGAGCCCGGGTTCGAGATGCATGCGCTCTCAGGGTAAATACGACTTGTATTGGGAGAAACAAATCACTAAGGAGGATATAATTACATAATATAACCATCGGACGAGCGCCTGCAAATGTCCTACGCGTCTTCAGTCGGGAGTCTGTACCTGTCGATAGGTAATGAGGTAGCCAATGTACCGATTCGGGAAAGGGGCGCGCACCTAACTACATGAGCGGTTCTCGGTACCAGCGCAGGATCAGCTATCCGTATATTCGCATAAACTTAAAGGACCAGGGGCACTGAGCTGTTCACGATTGCTAGGAGTGGGGTGCCTTGCGATGACAAGAAGAGTGTAATCTGGGTCAGGGGCTCAGCAATGTTAAAGGCCGTCACATGTCATGGCAAGCGGACCTTCGGGGAAATATACCCGTGTGGCAATGTAAACTGTGATTAGTGGCCACTAAACCCTCACTGTTTGTAGCTCACCTCATTTCCTTTATCAAATTAGTGGATGTGGGGAGCTAGCACGCATCCTTCTGAGCTGCATGGTAGAACGTGCGCCCGTCTTACATACTCCGTGGATATATTTCCCAAGCACAATGCCCATCGTGCGCCAAGTGTTACATCTAGACGAAGTCCGCGGATAGACTCACAGGTCAGGTGGTAAATTAACGCTACCAGCAGCGAGACCCCGATTAGCCAGATCGCGCTATGCGGTCTACTTAGTTCTCGTTACAAACGCCTTGAATAGGGCTGATTGCAGCGAGTTCGTGTCCTTAATTTTTGGACCGTGTCACTTAACACATGGAGTCGGCTGGCCCCCATCGAGTCGTCTCCCGGTCGACAAGCAGTACTTCAATCCTGCATAATGGACCAACTGGCCCCCGTTGGACACGGGGCCCAAAATCTTGTTAGGGGTGTAATGATGGGTCGACGCTACGGGATGAAGTTCTAGTGTGCGCTCTGTAACTACTAGGCATTTTCTGATTGCCCCTGTCTGCAAGTCTCTCAATCGTGCTTATTCGCCTCTCTCTCAGGAATGGATTAGTACACGGCTGCTGGGTTCAGCACCCATCGTCGTAACACTCAAGTCAGAGGTGGCCTACGCCTGCTTGCTCGCCTAGCAGCATAACAAAGGAGGTTTGGTGTAGGGGAAGCCTGCCGTAGTAGTAGCACTGGGACAATCCGTACACACTCCGTCGCTGTATAACCCATGCCATATGATGTGGTGGCGCTTAGCCCTGAGTCCACTTATAAGGTGGGCTACTTTTTAGCATAGTGGTCCAAAGCTGGGCCCACTCACGATGAAAGCCCGTTGTCTGTTTCCTTTCCAGGGCGTTCCTCATCCATGGAAAGGCTAAGGTGGATGGACGTGAAATTTAAAGGTCGCACGAATTCCCTAAATTTTAGATCTTCCTCACCCGTAAGAGCGCTGCAGCCACTCCTAAGTAACGTGAGATTGGGGTGAACCAGGCGATCCGAATTACACGTTGGGGCGTCCAACGGAACCTTCTAAAGATTTCGTTATATCGTCGTGGGGTGACGACTTCGCGGTAGCGTCACAGATAAATGTGTATCACATATGTACCGTCCAGTACCGCTGGACGTTATACAGTGGTCTTCCCACAGCTGACTCGAGCTCGTGACACTGCGCGCGCCGACGCCCAAGGTCGCATAGTCGTCAGAGTCCTCAGAGTTATTGTAAATTACTCGACCTTTCTGTTAAGGAGCATAGTATCGGTCAGCAATGGTGTCTACAGTTCCAGCCCGACTAGATACAGGGGCAGCTTCCCATGCGAAAACGTCCGATTTCTCCTAAGGAGTTGCCAGGACCCCTACGGTTCAAGCCATTTGAGCAGACCCTTCCAGGAGTAAATCCGACGTCGCTAGTTATTGACATTAAATCGGTCCCGTGTGACTTTTTCTCTTCAGCTTCGCTTTCTCTACCGAGGTAGTGATACGTGCCCGCGGCTATGTATAAGCCAGAAACTAGAATGTACTAGCATATGTTATGCTCCCTCTCCACCAAGCTGAGTTAGCCTATGACATGTTAGAGTCCATGACACAGCTCCATGCCTGCGAACCAGCAGAACGCAAGGTGCCCGCGATGCAACAAGCTAGTGGCGGACCCTGGTCATCATACCGCCAGATCAACGGGAAAATTTCCAGGGCTGTTGGAAAAGGGTATGTCACGACAGTTGCCGAACAGCTAACTAAAGTGTCGAAACCGATTTCTCGCTCATGAAAATGCCTTAACGGGTGTTGAGCGGTTGAAAGGTGCTTCATCGTTAACACCGCCAGGGCGCACCCACATGCGCCATTTTACTTAGCGACCACGGAGTGCATAGTCGAGCTGCATCGCGAGCGTTTCAGGAGATGGCTCTTATGTTCAAAACCCCTCATCGCAATAGAAGGTGAATTCTAGCCTGAGCCTAATTCCAAAAGCGACTGGTTACGTAAGTGTCCTAGTGGGAGCTGATCATGCGATGATTTCGTCGAGTTACAATGGGAGGTCTCGCCCGATCTTCATTTGGAAGCCTATCCTCATTCGTAAACTTGGACCCTATGGCGTGTCTCATATAATTACAATAGACAGAAACAGCTAGCATGGCGCCTGGAGACGCCCAGCATAGGCTTTGAGTTTTTGCCTATTTTCTCGCGAGAATCAAGCAGACGTCGTCTTCCACGCGCTCTCTGAGAGCACAGATTCAAGTTATGCTTCCGCTCTCGTCGAGCAGGGGTCGACCGAACGTGAGATAGTCTCGATGACGACCGAGAGGACCCGTCTTCGGAAAGAGCAACTCATGATCCATGCAGCTCGCTCTCTAAAGCTAGCTTATCTAAGGGATAAACATGCTACAAATTCGACTTATCGCCCTCTCACGAGGCTTTTATAGCTCCTCGGAGTGCTTGTCATCTGACAGACTATGTGCTTTCATTCTGGGAGCCTAGAGGGGCAGTTCTCCCTGGTTTTGAATACAAAGTGGGCAACCGTGGTTAATTCTCTACCACCTCAAATGAAACCGTGACCATTTTAGCTAGAAGTGCCAGGCGCAGAGGGGGGAGCCATTCCTGTCCCCGACACCTGTTACAGAGAGGGGGAGGTTCAGAGCCTCTTCGGGGTCTCGTTTTACGAGCAACAGTTTCACTATATGACAGTCTCTCCTCGAACTATCGTGAACTTAGCGAACCTGAACTCTTAATTTAATGCCTCCGAGGACGAAAGGGCGACGTTAGTAATGCGAACCGGCTTAGGATTGGTCACGCAGAGAAATCGACGTCTACAGTGAGACGTATCATTAGGTTACTGATTATCTTTGTGCGGACGTATCTGGTCCCCTTCTAAGATTGACTCGTGGAACCGGCTGATGTAGTGAGGATGACTTGAGCTGCGCGGCGCCTTGAAGAAAGCAGAACCTGCGACTTGACCTCAGACGCACCAGAAAGGCTTGTAGGTAGTGGCAAAGTTGCATTCCTGTGATGCGCCTCTCGCCTGAGCGTGCGCGCTGATCTTTCGGTATCATGCGGCAGGATTTCTTTAGATACTTCGAGATCCATGTGCGGGGGGATCAGAAAGTACGTCCCGGTAACAGGGGAAATATGGAGCCCCGCCTGGGTGTTAAAGACCCTTGAAGGTGAGATTCCACTGGAAAGCCAGCGCTTTATATCGTGTCCATCCGAAAGAAAGATAGCATAGGTTCGGGGTGGTCTATGTCGTAGCTGCCGATCGGGTACCACTTTTAGTTGTGCTACTGCCGTGATACTTGAGCTCACACCGACGAATTCTTCATAGAAGGATGGCATTCACCTCGGCAGCTGAGCTGCTGCCGCATTGCCGCTGTCGGTTGCGAGTACGCTCGGTTACACTGCTAGCGTCTTCGTAAGGTGAGGACAAGTTCAGGTCCGCAATAGGCCCTAGACCTCTATACGGTAGCCTGTATGCCTGGGCCCGTGACGCCGATCTCCGAAACATAGGGAAGCCTACCACATATCGCCCACAGTACTGTTCGCGCCCCTCCATTCTTAGATTTGGAGGTCAATCGGAATTGAGAATACTCGAGACGCATCGTAGAGATATCATGTTCGGGTATGAGCCAACATCATAGCGTCCAGCACTCTATACCTGCCACACAGGCAAAGATTACTACGCGCGGTCCGGTGGGGTCCACCAAAGGTACAGTCGATGAGCGGAGCCGATGCCTACCCGGCTAAATAACCGTTAACCACCGACCTTGAGCTGCGGTGTTACCCATAGAATAGTATAGTCGCACGGAACGACCGCCAAACGTCCGGCCCACACTTTAAAATGAATAATAGGCTGAGGTTAAATTCTCGTCTGATCCAATCGATACTTCAAAAATGCAGGTTTAGTACTCATCCTGTTGGTCCAGACGCGCCCCGGCAGAGAGCATACGGGAGCTAGTACTTATCTGATGGTAAGATGGTACTCTAGCCGGTACAGTATGCAGATGTTCCGTACTGTACCGAGCGAAAACGGTGCAGCGTAACGCCCTAACGTTGTCTGAGAAGACTGCGAACTGTCTGGATGCTTGCTCGAACGTCACTAGT
		</sequence>
    <sequence><taxon idref="Location_2_2_0|22.874469273190154"/>
			CGACTAGAAAGGCCCGTGCTGCCTAGATATAGCCGTTATGAGTCCTCCCTTTACAATATTGTGCCAACCGAATAATCGGATAGGATGCGAACAGGACGACGTCGCCAAAATTTAGCTTACCATACAGCGACATTTTTGCCAATCGCTAATGTATCTGTTTGGCGGGGAGTGCATTCACATGCAAGTCCGTTTGAGTGACAAGGCCCACTCACTAGGAGGCTGGCGCTTAAACAGGACCCGTGAGTGAGTGATTTAGGTCATGGGTTATGATTGGTCAGAATTCAGGTATCACAAACTGAGACTATTAGTTGCTTAATTGCTTCGAACCAAGTCTCCGGTGCGCTCTGCTACTCATACGGACCGAGTGTTCTTATTAACTCATAGCAGAAAAATAAGTCATAGCTCAGGTAAAGCACGAACGAGATTATTACAAGTGTTTTTCTCAGTACACTCAGTCCTTTTGCATTTCACTTGCCACGTGCAATGGGAACGCAGAGATGACAATTCAATCGATGCATGGACACTGGTCGTCAGATTACTAGCGAAGGGTAGAGGAGCCCCCAGCGCAATTGCGTCCCACAGCTGGGTTCCTAGAACGGCATTTAGTGATTCACTCTTGATTGTTTCTGGCTTGTCGTATACCGCGGGAAAGGGGTGTTAGAGCTCATAACTGGCCTTCGACTATTCCTCTCCCTTTCAAGGACAGGGAATCTCAAAGAATTATGGCCACAATACTAGTCTGTCCGAAAAGACGCATGTGGCATCAGCTTGTTAAATGGGATGTATTCCCATCTGCCTAACCGCAGCACCAGGCCGTGAGCAGGACAGTTAGCGCGTGCCAGTGTATGCCTTGTTGATGTGGCGCCGAGTGCCGACTCTTAATATGCTCTGTCCCCAACCGTAAAATGTCGCCGGTATATATTTCCCTTGTGATAAGTGATTCATAGTCGTGCCCTTCATCGGCGGCGGTTGTGAGCTGAGCGGCAAGTCTCAGTAATTAAACGGACCGGGCGATCTCTCGTAGGCTGACCTTGTTGAGTATCTTGATTCGTCTATGCAAGGTCAGAGAGGATACGCGAATTGTATTATCCGAGCTAGGATGACAGTGACACCTGTTCGAGGCGATGTGGTCGGGGCCGACATAGGTCGATTATTACACGGTCCGTTATGCTGGCACTGCCGGGGGAGCAGCTCCAACTGCCTGTATTGTTAACCAGTACGACAAAACATGGACCTGAAAGATACCCTCGGGATACAGCTGCCAGTTCTTTGATATGCTTAGCAAAATATAAGGCACCGCCCTTACGTGAAAGATTCGCTCAGCCTGAATTCTTTAGCCACGGACGGTCGTTTGACCCTTATAAGGTTCATTGAGTAAAGTAGGCAGAACACCTAGAGGTACGCAACAAAGGATTTTATTAGGCGGCCGAACGGGAGGGAGGGAAGCCAGTCTAAAAACGCAGTAGGACCCATCCTGAACGCGTAAAATCCTTCATACTCTTCACTGGTCTCAACGAATCGAGCAAGGAGCAGCGTGCGTACTGGACAAAAGTTTTTCCTCGAACTTCGGCGGGATGTACCTTGGTCAAAGCCCCTGACCCTCCGCGGCTCCTTGGCATGGCAGCCATTTTGTTCACCCGTATGTAAGACGTTCAGCTACTGACTGGAGAGTAGATTCTGGCGCGATCATAGGACTAGGACGACCGCAAGTCACGCTGGTAGAGACGAATTTATGGAAAGACGACCCGGCCAGCACACCCATGGTTAAGGGGCGTTGCCCTATGACACACTCTGGGAAAGAGGACAACTGGTCGCACGCTTCATACTGACCGATTCAACATCCTAGGGGCGGAATAATACAAACAGGGTCAGCGCTATTCCCGGGCGCCGATAGAACCAGGCGACACGTGTCCTGTATAACGTTCGGGGTTGTTGGAATATGCATGACTTTGGTCGGCCAGCTGGCGAAGCGTGTAAGAGTATCTACGTTGCAGTCAAAGCCATTTGGCCGGGGTCGGGTTAGGAAACACGACGCCGTCAGCGCATCCTGCCTGTCGCACGTCATATCACGTCCTAAGAGTACCGTCCCTATAGCGAACCAACGGGACCATGACCCTGATTGGCGACCTACCCATGACGGAGTCTACCGCACGTAGGCAACTTGGAAGATCTTGGAACGATGATTGTTTGGCACTTGGTGTTCCGGCGGCCCGTCGAAATGCCTCCCCTTCGATCCTTAGATGACACCCTTGACACCACCCCTAAAAGACCAAAATATATGGCAAAACCTCGTGCCAAAACAGCTTCTCTTCGGTAGTATTATAGGTAGGGTTGCTGTATCGAGATAGCCAGTATTTCAGGTCTTAGTCATTCTCGGAGAGAGGCGCCGGGAATGAACCCCATAAGGGTAAAAGCCACCCTCGACCCAATTCGTTATAGCAATTACTCAAATGTATCACATTTGTATTAGGCGAGGAATATGTGGCTCCCCGGTACAGCCTTCTGCTCCTACGTTCACAAAATGACTAGATCTCGGGATAGGCCATAACAGACCTCTAGGGCATTGAACTCGTCGAAGGCGACATTCTCACTTGTAACGTTTCGCCGATCTGGGGGGAATTTCCGGGACTTGCACGCCAACCGTGAAACTGATACCCCGCGCTCCTAACCCGCAGTCCACCTGGATAGCGTAACACGTCGCCACGTAGCCGGCTTCTAGATTGACGCCCGACTTATGCGTCAGATCCGAGCGCACACGATTGATATAGTGGAGCCGTTAGGGACTGAATAGAATCACATATTTAAGCTCCTATCTGCCGAGCTGCCCCTGTTTCGAGTAAACGAATGGGCCGTGGCGTTCGATAGGAGTAACGATCAAGTGACGGGAAAAGGAGCATTCTCGAGGTTGCTTACCGCAAGGCACCCATTGAAGACCACTTTCAAGCGGGGGAAGACGCATCGTGGAGAGTAAGCAACAAGGTAAAAGTTGGCTGTGCTCGCGGTTGATCAACGTTAATGCAGCTGTAATCGGTAGTCCGCTTTTCGCATATTCAGTACGTAATTATAACCTGTCGATCGTCTACCTTGTATGTGTGGAACCCATACGCCGAGTCCATTTACACACCATGACTATGACCACGTTCTACGTAAGGGAGCCGCATTTACCCAAACCGGTTGAGTCCTTCGACAGCTATTACATGTCTAACCGGGCTTGTGCCGCGGTCGTTACCCCTGACGTTGTTGACACCCCTACTTCTGTTGCGCTACCCACCTGACTTTAGCTCCTCCTCAACGCGCATGAATGAAAGTAGGAGCTAATTAGTAGCGCCCCCACCCGGCCTGTCACACATATTTATCAATCGGCATACGTACTTAGAGTAGGCGTGCTTCGAACGCCGTATTATCGGGTTGCCACTTCCCGATAGCTCCACTACAAATATCCATTAGAACCATCGACTATCTAATGTACTGGCACTCCGGGCCGCGAGGGACGTGTTTATAGTTGGGCAAACAACAAGGACGCGATTACCCAAAGATTCGGATAGGATCCTATCACCAATGCCTAAGCGGAATGGTATTCTACAACTTCATCCGTGATTTCTGTTGCTTCTGTCATCCACGCCAAGGATATCGAATCCGGTTTCGTTCTCGTCAGGCTACAACCAATATTCCACATATTAAGCATGGACGGCCGTAATTCACTACAGTTCCAACCAGGGTAAGGATCATCAGGACACCAACGAAGCCCCGGTCCCACACGCAATCATGTAGTCATCACCTCTCTACGACGCCAATATGATTCAGGGTAAAACCGGCTTTAGGAAGATGCGCGTAACATTTGGTCGGGAATGCACCCTATATTTCTTCCCCTTGTAGTAAGAATAGTTGCTAATAAGTTAAGACCAAGATTCGCTAGAGACTGTACGACAATGACTGGCGATGTATCAATCCCTGAGGCATAAACTGGAAAGGATTGCTTTAATGCGGCATTAGACATATTGGAGCATCATTTGTCAAGAAACAGTCTAAGGGCTTTCCCCAGCGACGACCGGACAGGTCTCGAGCCCTCCGGTCCTCAGAGCAGAGGGTATCTGAGAGGCTTCCATTCGACCTGGAAATTTCCTGTATTGATTGGGGTCCTGGCCTGTTCGGGTGGCTAGAAAGAATGCTAACGTGCTAAGTGAGGCGACAGCAGTGTACCGACTTCATAAGGCAAGCCGTGATGCAGTATACCCTGGACCTTCGTTGCATGAGCGCCTTCACGGGTGACTCTGAAATCGCAAAGCCCGGCCGAAATTGGTGCTAGCTTTCCATATTGCCTGGGGTAAGGACAATCAGCAAAATACAGCAAAGGAAACACGACCCATAGCTAATCCGCATTTCTTATCACGAAGATCAAATTGAACACCGTGGTGATCAGGACACTAATAGTGGTAGTCCCGGTCGCACATACTAGGGCCGTTAGTTGTGAAGTACCAACTTACTAAGGAAAGGACCCTCCGTGCCCCCCCAACGTCATGCTGTGATCGAAGATAAAATAGACGTATACCCATCCGAGTCAGCATTTGGCCGCCCTTGAGGTAGAGTTAAATTCGACTGTCGGAGCTACACGGTCCGTTTACCCCGCTGTTCTTCGCACAGATCTATAGCACTGACCAGATCAGCTACCTGCAGTTACGGGCGTTCCCGTAGGCAAGTACCCCGGTCGGCGGCTCGAGTCCAGCAGCAGCAACCTACTTCGCATTATTTGGCCCCCCCCCTTCAGTCCAACGCATGCCCCACTCAAATAGTCTTCGTAATGTGGTACACCTACAAAGCTCCACACATTAACTCAGAGGATGGTTAATAAGCTGCAACGCGAGTTGAACACTGTTGTCCCAACTATGCTTCGAGAAATTCTGTAGCGGAGAACGATAGTCTTGGGGCTCTGTTAGATAAACACTCTTGAGCCATTTTGGCATGTGACCCCGTTCCGTACGTTGTCTACTCAATTGGACCGAGGTGACGTTCCTACATAACTACGCACCCAGTACATCAGGGGGGGCAGCAGAGACTGTCGTGGCGAACAATTACTCGAGGTTATGGTCATATGAGGCGAACGTTGAACGACTGTCAAACTACCATTACTCATAATCTGTCGTCACAATAGAGTATTGAACAGCTGAATCACGGGCCGAGGTGAGAGATTGTGCTGTCGCAATCCGCTGTGGACGCAGGGACGGACCTAAACGAGATACACCTAGGGCCTCTTCAGTAATGCGCCAGTGCAACTCCTTCGCTAAGCCGCTAACGACTGCGGCTGTCATCGGTGTAGCTAATCTCAGAGAGAGTACCGAGAACTGCTTCTGTCGCCCTATCTTCTAGCATGTTCCATCCGTTCCGAAGAGTCTTGTGAGATGATCCCCGGCGCCATAGACGGCGGGAGGTCGTTCTCTTCCTCAGGTGTGACCGAATTAATGGCGCTCCGCACCTGACATCATTGTCCGGTGCGTTATTCCTCAGATTTTTGCCTAGTGGTCGAAGACCCATGAGTCAGGAAAAACACCAAGTACGTCCCGACATCCCGCGTCTGAGTCGTCATTTCCCCTATCAGTTACTTTGGTCTCGATAGCTAGTCTCCCGAATTTTCTCTAATGGCTATATCGAGTCCAACCCACTTCTAGGTAGTACCGCTATCAGGGTGGATCCTCAATCTCCAAATCTTGAACCCTACCGAGTTGAGACCATAACGTGTACGGGAACAACCCTATACTAAATTATTAGTTAACGTTGCGGCTTAACCGCCAACAGTACCAGGTTAAATTTAGCCGCGTCAGGGCGTCTTCTGGCCTTACTTAATCCATAGTTTAGTTTACTATCGACTTCTATATCGGTTCTAACGAACATAATAATCGCTAATCCCTGCAGAACTCTAACCTTATCGGATCGAGAGCTACTCCCAGTAAACGCTAGACCCGGGTAGCCGCAGAGCTCGGATGGGTCGTCGATACTGAACTATTTGGAGTCGGTTTATCTGCTTTTATAGAGAACCGATGTCGACCTAGGTTACCAGGCTTGGTTATTATCTCCCGTCCGTGTTCTCTTAATCACAATGATTAATGTGTGATCCAGTCAACAGCAGCGAATTCGTTCTGCCGGCGAGAACTGGATTACCTGACAATCGGCCTACACATATGTTGAATCCGTAGTCGCACCGTCCTGAGCTTGGACCACGCCCTTAGCTCGGTGGGAGGAAAAACCGAGCGCCTCTCAGTCTTCGGCACTAAAAGGAGATTATGTACTTTTACTTATTACAACCGTTTTTAACTTTGATCTGAACCTCCTACCGACACCACCTAAAGAGTGTCCACTGAGTGGCGGTCCCAACATTACACCGGTCCCTCTATTGATCCTAGTCTGGCCGCCCCGTTTGCGAAGGAAAATAATTGTTTGGAGAAAGCGTATAAATAGCAAAGGAACTGATCTTTGTCGAGCCGGCTCATCTCGGCAACCTCCGGCGACGCGTCCGGTGTAGTAAACTTGGTCTCTTCACAGTCGTTGTCAGAAATCACAATTGCCAACGCCAACAAGATTCTAGATTCATCCTCTACACTTGTGACACTAAAGAGGGTCCAATATAAGTGTTTGCGCTATGGTTACCGTGTGTAGCGCGCATCTAGCGCATTACCTCGTTTAATTCACATTACCCCTAGCATACTCCGTAGAAATTGGTGTTGAACATCATATGACCCTCCGACCCCCATTACAGTACTTGCATAGTCTGAGCGTAATTGGCCGTACTTATTGTATACTTGAGATCGATCGGGACCCTTCTAGATGATCAAAATGATAACGGCCAAACGGCTCAGGATTGACACGCCGAAAATGTAGGTTAAGTGTCAAGCATTGCTTCAATAAGTATTAGGTTGTTACCGACTCGATGCACGTTAATTCACTCTGCCTGCCAACTGCCTGGCGCTTAGGTTGCTTGGTCGCCCTTGTCGTGCATCAAATGAGATCCAATCGCATTCCGTCAAGCCGAGGGGGGGGTGAACAAAATCCGCTTTAGTGTCGTTTAGTGTGCGGTCCTCTAGGAAACGTCCTACGTTACTGGCGAGGAGGGTGAATTTACTAAGTCGCACTGTTCGCCTACAAAGCCCTAGCAAGAGCGTTAAGACTCGCCGAAGGGTTTCCCGACCCACGGTCAATTATCCGCGGTTAGAAGCATGAGGAAGGGTCAATTCGCCCTAGTCCTCCCACACACTTAGGCCGATACCGATTAAAATTTACGCGGATTGGGTCAAGTTGCTAAAGCGCCGTCCACGCAAGCCAAGAACTTTCCAGAGATCCCCGGGATCCTGAGAGGAAACTAGGTCTGGCTGCGTGGCTACTAGTTGAGGCTCGATGAATCCGTGTCGATATATTATCTAAGGCAGTATATGTGAGGTGCCAAGAGTGCACCAACTCTTTACAGAGAGCCACTTATAGTTGTCAAGGCGTGTGGATTTGAACCATGTAACTAAATATAGCTACGCAAGCTTCCTTTGACTTCTTTTAGTATGTATCCTGGTCGCGGGCGCAGTGACGTGTATAAACCTTTCATCTCTCCTCAGAAACCTAGTTTAAGCTTAATTACTACCGATCGCCTTCACTACCTACACGATTAACTCGGAGAAGTATGGTACACATCGTATCTGAGGCTTAGCAAACCGATATCTGGGTCAGTGATTGTGACAATACTTCGCCTCATGGGACTAAATAGGTTACACTTGTCTCGCCCGACTTCGCGACCGTCGGTACATTAAAAGCCTACGTGGATGAGGACAGTCGACGCGCGCTTATGATATAACACATCTACAGAGCGGTCCTCCGTACGGACGAGACAACCCAGCTAACGTTACTCGGAACGGAATGTACAATCAGAGCGTTAGTTGAGATCAGCCGGGGAGTTCCATATTGATGGATTGGGCTCTGCGGACGCCTACGTGATGCCGACCATTATGGATTGGCCATTTAGAGTGTCTCAGGTGTTAGCCATTACCCCCCTAAGTTAGGGTTCAATCGGTCCAACTGGGCCCCTCGAATGTTGAACTTTATCCAGACAGGGTACCCATAGTGGGTAGGCAAGTTGGGACTACATTGAACGCCCTCGCATATAAATACGCTGGTTCGGGCTAAGGTTTGATCGGTGGGTTAGTAGACCAAGCCGATTAGTCGTTACTTTTTCCGGATGCCCACGGTTCGCCGTAGCTAGTTTGGACACACTGCACCACTCTTAGTTAGCATCTTGAGGCGATGAGAGTCTCAGGTGTTTCTCTATACGTGGACCGTCGACAGGAATGGACCCGGAGTCCTCTTACTCGCGTCCCACCATGAGTTTATGAACCGTTAGACTCCAGGCAACGGCCACGTTGTTACAAGGGATCGTTGCTTTATACGCCCCCTAAGCAGGTATCCCGACTGATATTCACATTCCCACAGCACACCGGCTGAACATAGGTCTTACGGCGGGATATCCTATTTGTTTCCGAGCGGCCTGCCGAACCTCATGATATCGGCTCGGACATAGGAGCACTATAGATGAGCAACACCAATACTTTAGGTATACGGTCAGGATCGGGCGAGCTAGACTCGGATTGACAGATAAACGCGGATAACGAGCTACCGCTTACTATGACGTCGTGGTCATTCGCATCAGTCACGGCATGCCAAGTCGTAGGGGGGAGAATTCGAGCGGTATTCGAGGGTGGAAAGACTCGTGGAGCAAAGCTCCGAGCTGAGTAAGATCGGTCCCGGACACCATATCGCATTGTTAAGGTCATACCGCTTTCTTGGGACGTTCTCACCGCGTAAGTTTGTGGTCGAGGGCTTTTTTCCTGATTCGGCCCTGGGGTACATAGTGTCCCTGACCCTACAGCTCCTGTTGATCGGACTGCTCTTGCGTTAGTTCTAAGGGGGCGACTCAATGGGCTGAGTGGAGTGTTGAAATCTTCGCGGCGCCGTGTAAGACTGGCGTGGATTACTAACTTATGTATGGAGGTAAACAAACCTATAACGATATGTGCAAAGAGATTAGTGCGCAGAAGAGTCTGGCGGTCGCTGCGAACTGGCTGTCGTTGTCTAGTAGTACAGGGGCTATTGAACTCAACCGCAGCATAAAAGACCCGCCCGTGGGGTGAATCGTAAGCCATTTCACTCGGCGACATGACAGGGGCTGCTGGTCTGGTCAGGCCGTTAGCCAGAGGCCGGATATGGATCCGCTATATGCGACTCGTTTGACTAGGTGCAGCAGTACATTACGTGGCTCTTATACATCTGGACATCGATCTGTTTTGGAGATCTACTCGTTCGATCATGCGGCGTGCACGTCGCGGCTGATTGCGCTGACTAGGACTAATTAATTGCACGGTACATCCAAGTTATATATACGTGAATCCTAAAGCAGATCATGGGTGAGGTGGAATGTTGATTGAGCCCGGGTCCGAGATGCATGCGCTCTCAGGGTAAATACAACTTGTATTGGGAGAAACAAATCACTAAGGAGGATATAATTACATAATATAACCATCGGACGAGCGCCTGCAAATGTCCTACGCGTCTTCAGTCGGGATTCTGTACCTGTCGATAGGTAATGAGGTAGCCAATGTACCGATTCGGGAAAGGGGCGCGCACCTAACTACATGAACGGTTCTCGGTACCAGCGCAGGATCAGCTATCCGTATATTCGCATAAACTTAAAGGACCAGGGGCACTGAGCTGTTCACGATTGCTAGGAGTGGGGTGCCTTGCGATGACAAGAAGAGTGTAATCTGGGTCAGGGGCTCAGCAATGTTAAAGGCCGTCACATGTCATGGCAAGCGGACCTTCGGGGAAATATACCCGTGTGGCAATGTAAACTGTGATTAGTGGCCACTAAACCCTCACTGTTTGTAGCTCACCTCATTTCCTTTACCAAATTAGTGGATGTGGGGAGCTAGCACGCATCCTTCTGAGCTCCATGGCAGAACGTGCGCCCGTCTTACATACTCCGTGGACATATTTCCCAAGCACAATGCCCATCGTGCGCCAAGTGTTACATCTAGACGAAGTCCGCGGATAGACCCACAGGTCAGGTGGTAAATTAACGCTACCAGCAGCGAGACCCCAATTAGCCAGATCGCGCTATGCGGTCTACTTAGTTCTCGTTACAAACGCCTTGAATAGGGCTGACTGCAGCGAGTTCGTGTCCTTAATTTTTGGACCGTGTCACTTAACACACGGAGTCGGCTGGCCCCCATCGAGTCGTCTCCCGGTCGACAAGCAGTACTTCAATCCTGCATAGTGGACCAACTGGCCCCCGTTGGACACGGGGCCCAAAATCTTGTTAGGGGTGTAATGATGGGTCGACGCTACGGTATGAAGCTCTAGTGTGCGCTCTGTAACTACTAGGCATTTTCTGATTGCCCCTGTCTGCAAGTCTCTCAATCGTGCTTATTCGCCTCTCTCTCAGGAATGGATTAGTACACGGCTGCTGGGTGCAGCACCGATCGTCGTAACACTCAAGTCAGAGGTGGCCTACGCCTGCTTGCTCGCCTAGCAGCGTAACAAAGGAGGTTTGGTGTAGGGGAAGCCTGCCGTAGTAGTAGCACTGGGACAATCCGTACACACTCCGTCGCTGTATAACCCATGCCACATGATGTGGTGGCGCTTAGCCCTGAGTCCACTTATAAGGTGGGCTACTTTTTAGCATAGTGGTCCAAAGCTGGGCCCACTCACGATGAAAGCCCGTTGTCTGTTTCCTTTCCAGGGCGTTCCTCATCCATGGAAAGGCTAAGGTGGATGGGCGTGAAATTTAAAGGTCGCACGTATTCCCTAAATTTTAGATCTTCCTCACCCGTAAGAGCGCTGCAGCCACTCCTAAGTAACGTGAGATTGGGGTGAACCAGGCGATCCGAATTACACGTTGGGGCGTCCAACGGAACCTTTTAAAGATTTCGTTATATCGTCGTGGGGTGACGACTTCGCGGTAGCGTCACAGATAAATGTGTATCACATATGTACCGTCCGGTACCGCTGGACGTTATACAGTGGTCTTCCCACAGCTGACTCGAGCTCGTGACACTGCGCGCGACGACGCCCAAGGTCGCATAGTCGTCAGAGTCCTCAGAGTTATTGTAAATTACTCGACCTTTCTGTTAAGGAGCATAGTATCGGTCAGCAATGGTGTCTACAGTTCCAGCCCGACTAGATACAGGGGCAACTTCCCATGCGAAAACGTCCGATTTCTCCTAAGGAGTTGCCAGGACCCCTACGGTTCAAGCCATTTGAGCAGACCCTTCCAGGAGTAAATCCGACGTCGCTAGTTATTGACATTAAATCGGTCCCGTGTGACTTTTTCTCTTCAGCTTCGCTTTCTCTACCGAGGTAGTGATACGTGCCCGCGGCTATGTATAAGCCAGAAACTAGAATGTACTAACATATGTTATGCTCCCTCTCCACCAAGCTGAGTTAGCCTATGACATGTTAGAGTCCATGACACAGCTCCATGCCTGCGAACCAGCAGAACGCAAGGTGCCCGCGATGCAACAAGCTAGTGGCGGACCCTGGTCATCATACCGCCAGATCAACGGGAATATTTCCAGGGCTGTTGGAAAAGGGTATGTCACGACAGTTGCCGAACAGCTAACTAAAGTGTCGAAACCGATTTCTCACTCATGAAAATGCCTTAATGGGTGTTGAGCGGATGAAAGGTGCTTCATCGTTAACACTGCCAGGGCGCACCCACATGCGCCATTTTAGTTAACGACCACGGAGTGCATAGTCGAGATGCATCACGAGCGTTTCAGAAGATGGCTCTTATGTTCAAAACCCCTCATCGCAATAGAAGGTGAATTCTAGCCTGAGCCTAATTCCAAAAGCGACTGGTTACGTAAGTGTCCTAGTGCGAGCTGATCATGCGATGATTTCGTCGAGTTACAACGGGAGGTCTCGCCCGATCTTCATTTGGAAGCCTTTCCTCATTCGTAAACTTGGACCCTATGGCGTGTCTCATATAATTACGATAGACAGAAACAGCTAGCATGGCGCCTGGAGACGCCCAGCATAGGCTTTGAGTTTTTGCCTATTTTCTCGCGAGAATCAAGCAGACGTCGTCTTCCACGCGCTCTCTGAGAGCACAGATTCAAGTTATGCTTCCGCTCTCGTCGAGCAGGGGTGGGCCGAACGTGAGATAGCCTCGATGACGACCGAGAGGACCCGGCTTCGGAAAGAGCAACTCATGATCCATGCAGCTCGCTCTCTAAAGTTAGCTTATCTAAGGGATAAACATGCTACAAATTCGACTTATCGCCCTCTCACGAGGCTTTTATAGCTCCTCGGAGTGCTTGTCATCTGACAGACTATGTGCTTTCATTCTGGGAGCCTAGAGGGGCAGTTCTACCTGGTTTTGAATACAAGGTGGGCAACCGTGGTTAATTCTCTACCACCTCAAATGAAACCGTGACCATTTTAGCCAGAAGTGCCAGGCGCAGAGGGGGGAGCCATTCCTGTCCCCGACACCTGTTACAGAGAGGGGGAGCTTCAGAGCCTCTTCGGGGTCTCGTTTTACGAGCAACAGTTTCACTCTATGACAGTCTCTCCTCGAACCATCGTGCACTTAGCGAACCTGAACATTTAATTTAATGCCTCCGAGGATGAAAGGGCGACGTTAGTAATGCGAACCGGCTTAGGATTGGTCACGCAGAGAAATCGACGTCTACAGTGAGACGTATCATTAGGTTACTGATTATCTTTGTGCGGACGTATCTGGTCCCCTTCTAAGATTGACTCGTGGAACCGGCTGATGTAGTGAGGATGACTTGAGCTGCGCGGCGCCTTGAAGAAAGCAGAACCTGCGACTTGACCTCAGACGCACCAGAAAGGCTTGTAGGTAGTGGCAAAGTTGCATTCCTGTGATGCGCCTCTCGCCTGAGCGTGCGCGCTGATCTTTCGGTATCATGCGGCAGGATTTTTTTAGATACTTCGAGACCCATGTGCGGGGGGATCAGAAAGTATGTCCCGGTAACAGGGGAAATATGGAGCCCCGCCTGGATGTTAAAGACCCTTGAAGGTGAGATTCCACTGGAAAGCCAGCGCTTTATATCGTGTCCATCCGAACGAAAGATAGCATAGGTTCGGGGTGGTCTATGTCGTAGCTACCGATCGGGTACCACTTTTAGTTGTGCTACTGCCGTGATACTTGAGCTCACACCGACGAATTCTTCATAGAAGGATGGCGTTCACCTCGGCAGCTGAGCTGCTGCCGCATTGCCGCTGTCGGTTGCGAGTACGCTCGGTTACACTGCTAGCGTCTTCGTAAGGCGAGGACAAGTTCAGGTCCGCAATACGCCCTAGACCTATATACGGTAGCCTGTATGCCTGGGCCCGTGACGCCGATCTCCGAAACATAGGGAAGCCTACCACATATCGCCCACAGTACTGTTCGCGCCCCTCCATTCTTAGATTTGGAGGTCAATCGGAATTGAGAATACTCGAGACGCATCGTAGAGATATCATGTTCGGGTATGAGACGACATCATAGCGTCCAGCACTCTATACCTGCCACACAGGCCAAGATTACTACGCGCGATCCGGTGGGGTCCACCAAAGGTACAGTCGATGAGCGGAGCCGATGCCTACCCGGCTAAATAACCGTTAACCACCGACCTTGAGCTGCGGTGTTACCCATAGAATAGTATAGTCGCACGGAACGACCGCCAAACGTCCGGCCCACACTCTAAAATGAATAATAGGCTGAGGTTAAATTCTCGTCTGATCCAATCGATACTTCAAAAATGCAGGTTTAGTACTCATCCTGTTGGTCCTGACGCGCCCCGGCAGAGAGCATACGGGAGCTAGTACTTATCTGATGGTAAGATGGTTCTCTAGCCGGTACAGTATGCAGATGTTCCGTACTGTACCAAGCGAAAACGGTGCAGCGTAACGCCCTAACGTTGGCTGAGAAGACTGCGAACTGTCTGGATGCTTGCTCGAACGTCACTAGT
		</sequence>
    <sequence><taxon idref="Location_0_1_1|30.530192970727658"/>
			TGACTAGAAAGGCCCGTGCTGCCTAGATATAGCCGTTATGAGTCCTCCCTTTACAATATTGTGCCAACCGAATAATCGGATAGGATGCGAACAGGACGACGTCGCCAAAATTGAGCTTGCCATACAGCGACATTTTTGCCAATCGCTAATGTATCTGTTTGGCGGGGAGTGCATTCACATGCAAGTCCGTTTGAGTGCCAAGGCCCACACACTAGGAGGCTGGCGCTTAAACAGGACCCGTGAGTGAGTGATTTAGGTCATGGGTTATGATTGGTCAGAATTCAGGTATCACAAACTGAGACTATTAGTTGCTTAATTGCTTCGAACCAAGTCTCCGGTGCGCTCTGCCACTCATACGGAACGAGTGTTCTTATTAACTCATAGCAGAAAAATAAGTCATAGCTCAGGTAAAACACGAACGAGATTATTGCAAGTGTTTTTCTCAGTACACTCAGTCCTTTTGCATTTCACTTGCCACGTGCAATGGGAACGCAGAGATGACAATTCAATCGATGCATGGACACTGGTAGTCAGATTACTAGCGAAGGGTAGAGGAGCCCCCAGCGCAATTGCGTCCCACAGCTGGGTTCCTAGAACGGCATTTAGGGACTCACTCTTGATTGTTTCTGGCTTGTCGTATACCGCGGGAAAGGGGTGTTAGAGCTCATAACTGGCTTTCGACTATACCTCTCCCTTTCAAGGACAGGGAATCTCAAACAATTATGGCCACAATACTAGTCTGTCCGGAAATACGCATGTGGCATCAGCTTGTTAAATGGGATGTATTCCCATCTGCCTAACCGCAGCACCAGGCCGTGAGCAGGACAGTTAGCGCGTGCCAGTGTATGCCTTGTTGATGTGGCGCCGAGTGCCGACTCTTAATATGCTCTGTCCCCAACCGTAATATGTCGCCGGTATATATTTCCCTTGTGATAAGTGATTCATAGTCGTGCCCTTCATCGGCGGCGGTTGTGAGCTGAGCGGCAAGTCTCAGTAATTAAACGGACCGGGCGATCTCTCGTAGGCTGACCTTGTTGAGTATCTCGATTCGTCTATGCAAGGTCAGAGAGGATACGCGAATTGTATTATCCGAGCTAGGATGACAGTGACACCTGTCCGAGGCGATGTGGTCGGGGCCGACATAGGTCGATTATTACACGGTCCGTTATGCTGGCACTGCCGGGGGAGCAGCTCCAACTGCCTGTATTTTTAACCAGTACGACAAAACATGGACCTGAAAGATACCCTCGGGATACAGCTGCCAGTTCTTTGATATGCTTAGGAAAATATAAGGCACCGCCCTTACGTGAAAAATTCGCTCAGCCTGAATTCTTTAGCCACGGACGGTCGGTTGACCCTTATAAGGTTCATTGAGTAAAGTAGGCAGAACACCTAGAGGTACGCAACAAAGGATTTTACTAGGCGGCCGAACGGGAGGGAGCGAAGCCAGTCTAAAAACGCAGTAGGACCCATCCTGAACGCGTAAAATCCTTCATACTCTTCACTGGTCTCAACGAATCGAGCAAGGAGCAGCGTGCGTACTGGACAAAAGTTTCTCCTCGAACTCCGGCGGGATGTACCTTGGTCAAAGCCCCTGACCCTCCGCGGCTCCTTGGCAAGGCAGCCATTTTGTTCACCCGTATGTAAGACGTTCAGCTACTGACTGGAGAGTAGATTCTGGCGCGATCATAGGACTAGGACGACCGCAAGTCACGCTGGTAGAGACGAATTTATGGAAAGACGACCCGGCCAGCACACCCATGGTTAAGGGGCGTTGCCCTATGACACACTCTGGGAAAGAGGACAACTGGTCGCACGCTTCATACTGACCGATTCAACATCCTAGGGGCGGAATAATACAAACAGGGTCAGGGCTATTCCCGGGCGCCGATGGAACCAGGCGACACGTGTCCTGTATAACGTGCGGGGTTGTTGGAATATGCATGACTTTGGTCGGCCAGCTGGCGAAGCGTGTAAGAGTATCTACGTTGCAGTCAAAGCCATTTGGCCGGGGTCGGGTTAGGAAACACGACGCCGTCAGCGCATCCTGCCTGTCGCACGTCATATCACGTCCTAAGAGTACCGTCCCTATAGCGAACCAACGGGACCATGACCCTGATTGGCGACCTACCCATGACGGAGTCTACCGCACGTAGACAACTTGGAAGATCTTGGAACGATGATTGTTTGGCACTTGGTGTTCCGGCGGCCCGTCGAAATGCCTCCCCTTCGATCCTTAGATGGCACCCTTGACACCACCCCTAAAAGACTAAAATATATGGCAAAACCTCGTGCCAAAACAGCTTCTCTTCGGTAGTATTATAGGTAGGGTTGCTGTATCGAGATAGCCAGTATTTCAGGTCTTAGTCATTCTCGGAGAGAGGCGCCGGGAATGAACCCCATAAGGGTAAAAGCCACCCTCGACCCAATTCGCTATAGCAATTACTCAAATGTATCACATTTGTATTGGGCGAGGAATATGTGGCTCCCCGGTACAGCCTTCTGCTCCTACGTTCACAAAATGACTAGATCTCGGGATAGGCCATAACAGACCTCTAGGGCATTGAACTCGTCGAAGGCGACATTCTCACTTGTAACGTTTCGCCGATCTGGGGGGAATTTCCGGGACTTGCACGCCAACCGTGAAACTGATACCCCATGCTTCTAACCCGCAGTCCACCGGGATAGCGTAACACGTCGCCACGTAGCCGGCTTCTAGATCGACGCCCGACTTATGCGTCAGATCCGAGCGCACACGATTGATATAGTGGAGCCGTTAGGGACTGAATAGAATCACATATTTAAGCTCCTATCTGCCGAGCTGCCCCTGTTTCGAGTAAACGAATGGGCCGTGGCATTCGATAGGAGTAACGATTAAGTGACGGGAAAAGGAGCATTCTCGAGGTTGCTTACCGCAAGGCACCCATTGAAGACCACTTTCAAGCGGGGGAAGACGCATCGTGGAGAGTAAGCAACAAGGTAAAAGTTGGCTGTGCTCGCGGTTGATCAACGTTAATGCAGCTGTAATCGGTAGTCCGCTTTTCGCATATTCAGTACGTAATTATAACCTGTCGATCGTCTACCTTCTATGTGTGGAACCCATACGCCGAGTCCATTTACACACCATGACTATGACCACGTTGTACGTAAGGGAGCCGCATTCACCCAAACCGGTTGAGTCCTTCGACAGCGATTACATGTCTAACCGGGCTTGTGCCGCGGTCGTTACCCCTGACGTTGTTGACACCCATACTTCTGTTGCGCTACCCACCTGACTTTAGCTCCTCCTCAACGCGCATGAATGAAAGTAGGAGCTAATTAGTAGCGCCCCCACCCGGCCTGTCACACATATTTATCAATCGGCAGACGTACTTAGAGTAGGCGTGCTTCGAACGCCGTATTATCGGGTTGCCACTTCCCGATAGCTCCACTACAAATATCCATTAGAACCATCGACTATCTAATGTACTGGCACTCCGGGCCGCGAGGGACGTGTTTATAGTTGGGCAAACAACAAGGACGCGATTACCCAAAGATTCGGATAGGATCCTATCACCAATGCCTAAGCGGAATGGTATTCTACAACTTCATCCGTGAGTTCTGTTGCTTCTGTCATCCACGCCAAGGATATCGAATCCGGTTTCGTTCTCATCAGGCTACAACCAATATTCCACATATTAAGCATGGACGGCCGTAATTCACTACAGTTCTAACCAGGGTAAGGACCATCAGGACACCAACGAAGCCCCGGTCCCACACGCAATCATGTAGTCATCACCTCTCTACGACGCCAATATGATTCAGGGTATAACCGGCTCTAGGAAGTTGCGCGTAACATTTGGTCGGGAATGCACCCTATATTTCTTCCCCTTGTAGTAAGAATAGTTGCTAATAAGTTAAGACCAAGATTCGCTAGAGACTGTACGACAATGACTGGCGATGTATCAATCCCTGAGGCATAAACTGGAAAGGATTGCTTTAATGCGGCATTAGACATATTGGAGCATCATTTGTCAAGAAACAGTCTAAGGGCTTTCCCCAGCGACGACCGGACAGGTCTCGAGCCCTCCGGTCCTCAGAGCAGAGGGTATCTGAGAGGCTTCCATTCGACCTGGAAATTTCCTGTATTGATTGGGGTCCTGGCCTGTTCGGGTGGCTAGAAAGAATGCTAACGTGCTACGTGAGGCGACAGCAGTGTACCGACTTCATAAGGCAAGCCGTGATGCAGTATACCCTGGACCTTCGTTGCATGAGCGCCTTCACGGGTGACTCTGAAATCGCAAAGCCCGGCCGAAATTGGTGCTAGCTTTCCATATTGCCTGGGGTAAGGACAATCAGCAAAATACAGCAAAGGAAACACGACCCATAGCTAATCCGCATTTCTTATCACGAAGATCAAATTGAACACCGTGGTGATCAGGACACTAATAGTGGTAGTCCCGGTCGCACATACTAGGGCCGTTAGTTGTGAGGTACCAACTTACTAAGGAAAGGACCCTCCGTGCCCCCCCAACGTCATGCTGTGATCGAAGATAAAATAGACGTATACCCATCCGAGTCAGCATTTGGCCGCCCTTGAGGTCGAGTTAAATTCGACTGTCGGAGCTACACGGTCCGTTTACCCCGCTGTTCTTCGCACAGATCTATAGCACTGACCAGATCAGCTACCTGCAGTTACGGGCGTTCCCGTAGGCAAGTACCCCGGTCGGCGGCTCGAGTCCAGCAGCAGCAACCTACTTCGCATTATTTGGCCCCCCCCCTTCAGTCCAACGCATGCCCCACTCAAATAGTCTTCGTAATGTGGTACACCTACAAAGCTCCACACATTAACTCAGAGGATGGTTAATAAGCTGCAACGCGAGTTGAACACTGTTGTCCCAACTATGCTTCGAGAAATTCTGTAGCGAAGAACGATAGTCTTGGGGCTCTGTTAGATAAACAGTCTTGAGCCATTTTGGCATGTGACCCCGTCCCGTACGTTGTCTACTCAATTGGACCGAGGTGACGTTCCTACATAACTACGCACCCAGTACATCAGGGGGAGCAGCAGAGACTGTCGTGGCGAACAATTACTCGAGGTTATGGTCATATGAGGCGAACGTTGAACGACTGTCAAACTACCATTACTCATAATCTGTCGTCACAGTAGAGTATTGAACAGCTGAATCACGGGCCGAGGTGAGAGATTGTGCTGTCGCAATCCGCTGTGGACGCAGGGACGGACCTAAACGAGATACACCTAGGGCCTCTTCAGTAATGCGCCAGTGCAACTCCTTCGCTAAGCCGCTAACGACTGCGGCTGTCATCGGTGTAGCTAATCTCAGAGAGAGTACCGAGAACTGCTTCTGTCGCCCTATCTTCTAGCACGTTCCATCCGTTCCGAAGAGTCTTGTGAGATGATCCCCGGTGCCATAGACGGCGGGAGGTCGTTCTCTTCCTCAGGTGTGACCGAATTAATGGCGCTCCGCACCTGACATTATTGTCCGGTGCGTTATTCCTCAGATTTTTGCCTAGTGGTCGAAGACCCATGAGTCAGGAAAAACACCAAGTACGTCCCGACATCCCGCGTCTGAGTCGTCATTTCCCCTATCAGTTACTTTGGTCTCGATAGCTAGTCTCCCGAATTTTCTCTAATGGCTATATCGAGTCCAACCCACTTCTAGGTAGTACCGCTGTCAGGGTGGGTCCTTAATCTCCAATTCTTGAACCCTACCGAGTTGAGACCATAACGTGTACGGGAACAACCCTATACTAAATTATTAGTTAACGTTGCGGCTTAACCGCCAACAGTACCAGGTTAAATTTAGCCGCGTCAGGGCGTCTTCTGGCCTTACTTAATCCATAGTTTAGTTTACTATCGACTTCTATATCGGTTCTAACGAACATAATAATCGCTAATCGCTGCAGAACTCTAACCTTATCGGATCGAGATCTACTCCCAGTAAACGCTAGACCCGGATAGCCGCAGAGCTCGGATGGGTCGTCGATACTGAACTATTTGGAATCGGTTTATCTGCTTTTATAGAGAACCGATGTCGACCTAGGTTACCAGGCTTGGTTATTATCTCCCGTCCGTGTTCTCTTAATCACAATGATTGATGTGTGATCCAGTCAACAGCAGCGAATTCGTTCTGCCGGCGAGAACTGGATTACCTGACAATCGGCCTACACATATGTTGGATCCGTAGTCGCACCGTCCTGAGCTTGGACCACGCCCTTAGCTCGGTGGGAGGAAAAACCGAGCGCCTTTCAGTCTTCGGCACTAAAAGGAGATTATGTACTTTTACTTATCACAACCGTTTTTAACTTTGATCTGAACCTCCTACCGACACCACCTAAAGAGTGTCCACTGAGTGGCGGTCCCAACATTACACCGGTCCCTCTATTGATCCTAGTCTGGCCGCCCCGTTTGCGAAGGAAAATAATTGTTTGGAGAAAGCGTATAAATAGCAAAGGAACTGATCTTTGTCGAGCCGGCTCATCTCGGCAACCTCCGGCGACGCGTCCGGTGTAGTAAACTTGGTCTCTTCACAGTCGTTGTCAGAAATCACAATTGCCAACGCCAACAAGATTCTGGATTCATCCGCTACACTTGTGACACTAAAGAGGGTCCAATATAAGTGTTTGCGCTATGGTTACCGTGTGTAGCGCGCATCTAGCGCATTACCTCGCTTAATTCACATTACCCCTAGCATACTCCGTAGAAATTGGTGTTGAACATCATATGACCCTCCGACCCCCATTACAGTACTTGCATAGTCTGGGCGTAATTGGCCGTACTTATTGTATACTTGAGATCGATCGGGACCCTTCTAGATGATCAAACTGATAACGGCCAAACGGCTCAGGATTGACACGCCGAAAATGTAGGTTAAGTGTCAAGCATTGCATCAATAAGTATTTGGTTGTTACCGACTCGATGCACGTTAATTCACTCTGCCTGCCAACTGCCTGGCGCTTAGGTTGCTTGGTCGCCGTTGTCGTGCATCAAATGAGATCCAATCGCATTCCGTCAAGCCGAGGGGGGGGGGAACAAAATCCGCTTTAGTGTCGTTTAGTGTGCGGTCCTCTAGGAAACGTCCTACGTTACTGGCGAGGAGGGTGAATTTACTAAGTCGCACTGTTCGCCTACAAAGCCCTAGCAAGAGCGTTAAGACTCGCCGAAGGGTTTGCCGACCCACGGTCAATTATCCGCGGTTAGAAGCATGGGGAAGGGTCAATTCGCCCTAGTCCTCCCACACACTTAGGCCGATACCGATTAAAATTTACGCGGATTGGGTCAAGTTGCTAAAGCGCCGTCCACGCGAGCCAAGATCTTTCCAGAGATCCCCGGGATCCTGAGAGGAAACTAGGTCTGGCTGCGTGGCTACTAGTTGAGGCTCGATGAATCCGTGTCGATATATTATCTAGGGCAGTATATGTGAGGTGCCAAGAGTGCACCAACTCTTTACAGAGAGCCACTTATAGTTGTCAAGGCGTGTGGATTTGAACAATGTAACTAAATATAGCTACGCATGCTTCCTTTGACTTCTTTTAGTATGTATCCTGGTCGCGGGCGTAGTGACGTGTATAAACCTTTCATCTCTCCTCAGAAACCTAGTTTAAGCTTAATTACTACCGATCGCCTTCACTACCTACACGATTAACTCGGAGAAATATGGTACACATCGTATCTGAGGCTTAGCAAACCGATATCTGGGTCAGTGATTGTGACACTACTTCGCCTCATGGGACTAAATAGGTTACACTTGTCTCGCCCGACTTCGCGACCGTCGGTACATTAAAAGCCTACGTGGATGAGGACAGTCGACGCGCGCATATGATATAACACATCTACAGAGCGGTCCTCCGTACGGACGAGACAACCCAGCTAACGTTACTCGGAACGGAATGTACAATCAGAGCGTTAGTTGAGATCAGCCGGGGAGTTCCATATTGATGGATTGGGCTCTGCGGGCGCCTACGTGATGCCGACCATTATGGATTGGCCATTTAGAGTGTCTCAGGTGTTAGCCATTACCCCCCTAAGTTAGGGTTCAATCGGTCCAACTGGGCCCCACGAATATTGAACTTTATCCAGACAGGGTACCCATAGTGGGTAGGCGAGTTGGGACTACATTGAACGCCCTCGCATATAAATACTCTGGTTCGGGCTAAGGTTTGATCGGTGGGTTAGTAGACCAAGCCGATTAGTCGTTACTTTTTCCGGATGCCCACGGTTCGCCGTAGCTAGTTTGGACACACTGCACCACTCTTAGTTAGCATCTTGAGGCGATGAGAGTCTCAGGTGTTTCTCTATACGTGGACCGTCGACAGGAATGGACCCGGAGTCCTCTTACTCGCGTCCCACCATGAGTTTATGAACCGTTAGACTCCAGGCAACGGCCACGTTGTTACAAGGGATCGTTGCTTTATACGCCCCCTAAGCAGGTATCCCGACTGATATTCACATTCCCACAGCACACCGGCTGAACATAGGTCTTACGGCGGGATACCCTATTTGTTTCCGAGCGGCCTGCCGAACCTCATGATATCGGCTCGGACATAGGAGCACTATAGATGAGCAACACCAATACTTTAGGTATACGGTCAGGATCGGGCGAGCTAGACTCGGATTGACAGATAAACGCGGATAACGAGCTACCGCTTACTATGACGTCGTGGTCATTCGCGTCAGTCACGGCATGCCAAGTCGTAGGGGGGAGAATTCGAGCGGTATTCGAGGGTGGAAAGACTCGTGGAGCAAAGCTCCGAGCTGAGTAAGATCGGTCCCGGACACCATATCGCATTGTTAGGGTCATACCGCTTTCTTGGGACATTCTCACCGCGTAAGTTTGTGGTCGAGGGCTTTTTTCCTGATTCGGCCCTGGGGTACGTAGTGTCCCTGACCCTACAGCTCCTGTTGATCGGACTGCTCTTGCGTTAGTTCTAAGGGGGCGACTCAATGGGCTGAGTGGAGTGTTGAAATCTTCGCGACGCCGTGTAAGACTGGCGTGGATTACTAACTTATGTATGGAGGTAAACGAACCTATAACGATATGTGCAAGGAGATTAGTGCGCAGAAGAGTCTGGCGGTCGCTGCGAACTGGCTGTCGTTGTCTAGTAGTACAGGGGCTATTGAACTCAACCGCAGCATAAAAGACCCGCCCGTGGGGTGAATCGTAAGCCATTTCACTCGGCGACATGACAGGGGCTGTTGGTCTGGTCAGGCCGTTAGCCAGAGGCCGGATATAGATCCGCTATATGCGACTCGTTTAACTAGGTGCAGCAGTACATTACGTGGCTCTTATACATCTGGACATCGATCTGTTCTGGAGATCTACTCATTCGATCATGCGGCGTGCACGTCGCGACTGATTGCGCTGACTAGGACTAGTTAATTGCACGGTACATCCAAGTTATATATACGTGAATCCTAAAGCAGATCATGGGTGAGGTGGAATGTTGATTGAGCCCGGGTTCGAGATGCATGCGCTCTCAGGGTAAATACAACTTGTATTGGGAGAAACAAATCACTAAGGAGGATATAATTACATAATATAGCCATCGGACGAGCACCTGCAAATGTCCTACGCGTCTTCAGTCGGGATTCTGTACCTGTCGATAGGTAATGAGGTAGCCAATGTACCGATTCGGGAAAGGGGCGCGCACCTAACTACATGAACGGTTCTCGGTACCAGCGCAGGATCAGCTATCCGTATATTCGCATAAACTTAAAGGACCAGGGGCACTGAGCTGTTCACGATTGCTAGGAGTGGGGTGCCTTGCGATGACAAGAAGAGTGTAATCTGGGTCAGGGGCTCAGCAATGTTAAAGGCCGTCACATGTCATGGCAAGCGGACCTTCGGGGAAATATACCCGTGTGGCAATGTAAACTGTGATTAGTGGCCACTAAACCCTCACTGTTTGTAGCTCACCTCATTTCCTTTATCAAATTAGTGGATGTGGGGAGCTAGCACGCATCCTTCTGAGCTGCATGGCAGAACGTGCGCCCGTCTTACACACTCCGTGGATATATTTCCCAAGCACAATGCCCATCGTGCGCCAAGTGTTACATCTAGACGAAGTCCGCGGATAGACCCACAGGTCAGGTGGTAAATTAACGCTACCAGCAGCGAGACCCCAATTAGCCAGATCGCGCTATGCGGTCTACTTAGTTCTCGTTACAAACGCCTTGAATAGGGCTGACTGCAGCGAGTTCGTGTCCTTAATTTTTGGACCGTGTCACTTAACACATGGAGTCGGCTGGCCCCCATCGAGTCGTCTCCCGGTCGACAAGCAGTACTTCAATCCTGCATAGTGGACCAACTGGCCCCCGTTGGACACGGGGCCCAAAATCTTGGTAGGGGTGTAATGATGGGTCGACGCTACGGTATGAAGTTCTAGTGTGCGCTCTGTAACTACTAGGCATTTTCTGATTGCCCCTGTCTGCAAGTCTCTCAATCGTGCTTATTCGCCTCTCTCTCAGGAATGGATTAGTACACGGCTGCTGGGTGCAGCACCGATCGTCGTAACACTCAAGTCAGAGGTGGCCTACGCCTGCTTGCTCGCCTAGCAGCGTAACAAAGGAGGTTTGGTGTAGGGGAAGCCTGCCGTAGTAGTAGCACTGGGACAATCCGTACACACTCCGTCGCTGTATAACCCATGCCATATGATGTGGTGGCACTTAGCCCTGAGTCCACTTATAAGGTGGGCTACTTTTTAGCATAGTGGTCCAAAGCTGGGCCCACTCACGATGAAAGCCCGTTGTCTGTTTCCTTTCCAGGGCGTTCCTCATCCATGGAAATGCTAAGGTGGATGGGCGTGAAATTTAAAGGTCGCACGTATTCCCTAAATTTTAGATCTTCCTCACCCGTAAGAGCGCTGCAGCCACTCCTAAGTAACGTGGGATTGGGGTGAACCAGGCGATCCGAATTACAAGTTGGGGCGTCCAACGGAACCTTCTAAAGATTTCGTTATATCGTCGTGGGGTGACGACTTCGCGGTAGCGTCACAGATAAATGTGTATCACATATGTACCGTCCGGTGCCGCTGGACGTTATACAGTGGTCTTCCCACAGCTGACTCGAGCTCGTGACACTGCGCGCGCCGACGCCCAAGGTCGCATAGTCGTCAGAGTCCTCAGAGTTATTGTAAATTACTCGACCTTTCTGTTAAGGAGCATAGTATCGGTCAGCAATGGTGTCTACAGTTCCAGCCCGACTAGATACAGGGGCAGCTTCCCATGCGAAAACGTCCGATTTCTCCTAAGGAGTTGCCAGGACCCCTACGGTTCAAGCCATTTGAGCAGACCCTTCCAGGAGTAAATCCGACGTCGCTAGTTATTGACATTAAATCGGTCCCGTGTGACTTTTTCTCTTCAGCTTCGCTTTCTCTACCGAGGTAGTGATACGTGCCCGCGGCTATGTACAAGCCAGAAACTAGAATGTACTAACATATGTTATGCTCCCTCTCCACCAAGCTGAGTTAGCCTATGACATGTTAGAGTCCATGACACAGCTCCATGCCTGCGAACCAGCAGAACGCAAGGTGCCCGCGATGCAACAAGCTAGTGGCGGACCCTGGTCATCATACCGCCAGATCAACGGGAATATTTCCAGGGCTGTTGGAAAAGGGTATGTCACGACAGTTGCCGAACAGCTAACTAAAGTGTCGAAACCGATTTCTCACTCATGAAAATGCCTTAATGGGTGTTGAGCGGATGAAAGGTGCTTCATCGTTAACACCGCCAGGGCGCACCCACATGCGCCATTTTAGTTAGCGACCACGGAGTGCATAGTCGAGATGCATCACAAGCGTTTCAGGAGATGGCTCTTATGTTCAAAACCCCTCATCGCAATAGAAGGTGAATTCTAGCCTGAGCCTAATTCCAAAAGCGACTGGTTACGTAAGTGTCCTAGTGCGAGCTGATCATGCGATGATTTCGTCGAGTTACAACGGGAGGTCTCGCCCGATCTTCATTTGGAAGCCTATCCTCATTCGTAAACTTGGACCCTATGGCGTGTCTCATATAATTACGATAGACAGAAACAGCTAGCATGGCGCCTGGAGACGCCCAGCATAGGCTTTGAGTTTTTGCCTATTTTCCCGCGAGAATCAAGCAGACGTCGTCTTCCACGCGCTCTCTGAGAGCACAGATTCAAGTTATGCTTCCGCTCTCGTCGAGCAGGGGTCGACCGAACGTGAGATAGCCTCGATGACGACCGAGAGGACCCGGCTTCGGAAAGAGCAACTCATGATCCATGCAGCTCGCTCTCTATAGTTAGCTTATCTAAGGGATAAACATGCTACAAATTCGACTTATCGCCGTCTCACGAGGCTTTTATAGCTCCTCGGAGTGCTTGTCACCTGACAGACTATGTGCTTTCATTCTGGGAGCCTAGAGGGGCAGTTCTACCTGGTTTTGAATACAAAGTGGGCAACCGTGGTTAATTCTCTACCACCTCAAATGAAACCGTGACCTTTTTAGCTAGAAGTGCCAGGCGCAGAGGGGGGAGCCATTCCTGTCCCCGAAACCTGTTACAGAGAGGGGGAGGTTCAGAGCCTCTTCGGGGTCTCGTTTTACGAGCAACAGTTTCACTATATGACAGTCTCTCCTCGAACCGTCGTGCACTTAGCGAACCTGAACACTTAATTTAATGCCTCTGAGGATGAAAGGGCGACGTTAGTAATGCGAACCGGCTTAGGATTGGTCACGCAGAGAAATCGACGTCTACAGTGAGACGTATCATTAGGTTACTGATTATGTTTGTGCGGACGTATCGGGTCCCCTTCTAAGATTGACTCGTGGAACCGGCTGATGTAGTGAGGATGACTTGAGCTGCGCGGCGCCTTGAAGAAAGCAGAACCTGCGACTTGACCTCAGACGCACCAGAAAGGCTTGTAGGTAGTGGCAAAGTTGCATTCCTGTGATGCGCCTCTCGCCTGAGCGTGCGCGCTGATCTTTCGGTATCATGCGGCAGGATTTTTTTAGATACTTCGAGACCCATGTGCGGGGGGATCAGAAAGTACGTCCCGGTAACAGGGGAAATATGGAGCCCCGCCTGGATGTTAAAGACCCTTGAAGGTGAGATTCCACTGGAAAGCCAGCGCTTTATATCGTGTCCATCCGAAAGAAAGATAGCATAGGTTCGGGGTGGTCTGTGTCGTAGCTGCCGATCGGGTACCACTTTTAGTTGTGCTACTGCCGTGATACTTGAGCTCACACCGACGAATTCTTCATAGAAGGATGGCATTCACCTCGGCGGCTGAGCTGCTGCCGCATTGCCGCTGTCGGTTGCGAGTACGCTCGGTTACACTGCTAGCGTCTTCGTAAGGTGAGGACAAGTTCAGGTCCGCAATACGTCCTAGACCTATATACGGTAGCCTGTATGCCTGGGCCCGTGACGCCGATCTCCGAAACATAGGGAAGCCTACCACATATCGCCCACAGTACTGTTCGCGCCCCTCCATTCTTAGATTTGGAGGTCAATCGGAATTGAGAATACTCGAGACGCATCGTAGAGATATCACGTTCGGGTATGAGACGACATCATAGCGTCCAGCACTCTATACCTGCCACACAGGCCAAGATTACTACGCGCGGTCCGGTGGGGTCCACCAAAGGTTCAGTCGATGAGCGGAGCCGATGACTACCCGGCTAAATGACCGTTAACCACCGACCTTGAGCTGCGGTGTTACCCATAGAATAGGATAGTCGCACGGAACGACCGCCAAACGTCCGGCCCACACTCTAAAATGAATAATAGGCTGAGGTTAAATTCTCGTCTGTTCCAATCGATACTTCAAAAATGCAGGTTTAGTACTCATCCTGTTGGTCCTGACGCGCCCCGGCAGAGAGCATACGGGAGCTAGTACTTATCTGATGGTAAGATGGTTCTCTAGCCGGTACAGTATGCAGATGTTCCGTACTGTACCGAGCGAAAACGGTGCAGCGTAACGCCCTAACGTTGTCTGAGAAGACTGCGAACTGTCTGGATGCTTGCTCGAACGTCACTAGT
		</sequence>
    <sequence><taxon idref="Location_0_2_0|38.921500613613"/>
			TGACTAGAAAGGCCCGTGCTGCCTAGATATAGCCGTTATGAGTCCTCCCTTTACAATATTGTGCCAACCGAATAATCGGATAGGATGCGAACAGGACGACGTCGGCAAAATTTAGCTTGCCATACAGCGACATTTTTGCCAATCGCTAATGTATCTGTTTGGCGGGGAGTGCATTCACATGCAAGTCCGTTTGAGTGCCAAGGCCCACTCACTAGGAGGCTGGCGCTTAAACAGGACCCGTGAGTGAGTGATTTAGGTCATGGGTTATGATTGGTCAGAATTCAGGTATCACAAACTGAGACTATTAGTTGCTTAATTGCTTCGAACCAAGTCTCCGGTGCGCTCTGCCACTCATACGGACCGAGTGTTCTTATTAACTCATAGCAGAAAAATAAGTCATAGCTCAGGTAAAACACGAACGAGATTATTGCAAGTGTTTTTCTCAGTACACCCAGTCCTTTTGCATTTCACTTGCCACGTGCAATGGGAACGCAGAGATGACAATTCAATCGATGCATGGACACTGGTAGTCAGATTACTAGCGAAGGGTAGAGGAGCCCCCAGCGCAATTGCGTCCCACAGCTGGGTTCCTAGAACGGCATTTAGTGACTCACTCTTGATTGTTTCTGGCTTGTCGTATACCGCGGGAAAGGGGTGTTAGAGCTCATAACTGGCTTTCGACTATACCTCTCCCTTTCAAGGACAGGGAATCTCAAACAATTATGGCCACAATACTAGTCCGTCCGAAAATACGCATGTGGCATCAGCTTGTTAAATGGGGTGTATTCCCATCTGCCTAACCGCAGCACCAGGCCGTGAGCAGGACAGTTAGCGCGTGCCAGTGTATGCCTTGTTGATGTGGCGCCGAGTGCCGACTCTTAATATGCTCTGTCCCCAACCGTTATATGTCGCCGGTATATATTTCCCTTGTGATAAGTGATTCATAGTCGTGCCCTTCATCGGCGGCGGTTGTGAGCTGAGCGGCAAGTCTCAGTAATTAAACGGACCGGGCGATCTCTCGTAGGCTGACCTTGTTGAATATCTTGATTCGTCTATGCAAGGTCAGAGAGGATACGCGAATTGTATTATCCGAGCTAGGATGACAGTGACACCTGTCCGAGGCGATGTGGTTGGGGCCGACATAGGTCGATTATTACACGGTCCGTTATGCTGGCACTGCCGGGGGAGCAGCTCCAACTGCCTGTATTGTTAACCAGTACGACAAAACATGGACCTGAAAGATACCCTCGGGATACAGCTGCCAGTTCTTTGATATGCTTAGGAAAATATAAGGCACCGCCCTTACGTGAAAAATTCGCTCAGCCTGAATTCTTTAGCCAAGGACGGTCGGTTGACCCTTATAAGGTTCATTAAGTAAAGTAGGCAGAACACCTAGAGGTACGCAACAAAGGATTTTACTAGGCGGCCGAACGGGAGGGAGCGAAGCCAGTCCAAAAACGCAGTAGGACCCATCCTGAACGCGTAAAATCCTTCATACTCTTCACTGGTCTCAACGAATCGAGCAAGGAGCAGCGTGCGTACTGGACAAAAGTTTCTCCTAGAACTTCGGCGGGATGAACCTTGGTCAAAGCCCCTGACCCTCCGCGGCTCTTTGGCAAGGCAGCCATTTTGTTCACCCGTATGTAAGACGTTCAGCCACTGACTGGAGAGTAGATTCTGGCGCGATCATAGGACTAGGACGACCGCAAGTCACGCTGGTAGAGACGAATTTATGGAAAGACGACCCAGCCAGCACACCCATGGTTAAGGGGCGTTGCCCTATGACACACTCTGGGAAAGAGGACAACTGGTCGCACGCTTCATACTGACCGATTCAACATCCTAGGGGCGGAATAATACAAACAGGGTCAGGGCTATTCCCGGGCGCCGATAGAACCAGGCGACACGTGTCCTGTATAACGTGCGGGGTTGTTGGAATATGCATGACTTTGGTCGGCCAGCTGGCGAAGCGTGTAAGAGTATCTACGTTGCAGTCAAAGCCATTTGGCCGGGGTCGGGTTAGGAAACACGACGCCGTCAGCGCATCCTGCCTGTCGCACGTCATATCACGTACTAAGAGTACCGTCCCTATAGCGAACCAACGGGACCATGACCCTGATTGGCGACCTACCCATGACGGAGTCTACCGCACGTAGACAACTTGGAAGATCTTGGAACGATGATTGTTTGGCACTTGGTGTTCCGGCGGCCCGTCGAAATGCCTCCCCTTCGATCCTTAGATGGCACCCTTGACACCACCCCTAAAAGACCAAAATATATGGCAAAACCTCGTGCCAAAACAGCTTCTCTTCGGTAGTATTATAGGTAGGGTTGCTGTATCGAGAAAGCCAGTATTTCAGGTCTTAGTCATTCTCGGAGAGAGGCGCCGGGAATGAACCCCATAAGGGTAAAAGCCACCCTCGACCCAATTCGCTATAGCAATTACTCAAATGTATCACATTTGTATTAGGCGAGGAATATGTGGCTCCCCGGTATAGCCTTCTGCTCCTACGTTCACAAAATGACTAGATCCCGGGATAGGCCATAACAGACCTCTAGGGCATTGAACTCGTCGAAGGCGACATTCTCACTTGTAACGTTTCGCCGATCTGGGGGGAATTTCCGGGACTTGCACGCCAACCGTGAAACTGATACCCCGTGCTTCTAACCCGCAGTCCACCGGGATAGCGTAACACGTCGCCACGTAGCCGGCTCCTAGATCGACGCCCGACTTATGCGTCAGATCCGAGCGCACACGATTGATATAGTGGAGCCGTTAGGGACTGAATAGAATCACATATTTAAGCTCCTATCTGCCGAGCTGCCCCTGTTTCGAGTAAACGAATGGGCCGTGGCATTCGATAGGAGTAACGATTAAGTGACGGGAAAAGGAGCATTCTCGAGGTTGCTTACCGCAAGGCACCCATTGAAGACCACTTTCTAGCGGGGGAAGACGCATCGTGGAGAGTAAGCAACAAGGTAAAAGTTGGCTGTGCTCGCGGTTGATCAACGTTAATGCAGCTGTAATCGGTAGTCCGCTTTTCGCATATTCAGTACGTAATTATAACCTGTCGATCGTCTACCTTGTATGTGTGGAACCCATACGCCGAGTCCATTTACACACCATGACTATGACCACGTTATACGTAAGGGAGCCGCATTCACCCAAACCGGTTGAGTCCTTCGACAGCGATTACATGTCTAACCGGACTTGTGCCGCGGTCGTTACCCCTGACGTTGTTGACACCCATACTTCTGTTGCGCTACCCACCTGACTTTAGCTCCTCCTCAACGCGCATGAATGAAAGTAGGAGCTAATTAGTAGCGCCCCCACCCGGCCTGTCACACATATTTATCAATCGGCAGACTTACTTAGTGTAGGAGTGCTTCGAACGCCGTATTATCGGGTTGCCACTTCCCGATAGCTCCACTACAAATATCCATTAGAACCATCGACTATCTAATGTACTGGCACTCCGGGCCGCGAGGGACGTGTTTATAGTTGGGCAAACAACAAGGACGCGATTACCCAAAGATTCGGATAGGATCCTATCACCAATGCCTAAGCGGAATGGTATTTTACAACTTCATCCGTGAGTTCTGTTGCTTCTGTCATCCACGCCAAGGATATCGAATCCGGTTTCGTTCTCATCAGGCTACAACCAATATTCCACATATTAAGCATGGACGGCCGTAATTCACTACAGTTCCAACCAGGGTAAGGATCATCAGGACACCAACGAAGCCCCGGTCCCACACGCAATCATGTAGTCATCACCTCTCTACGACGCCAATATGATTCAGGGTATAACCGGCTCTAGGAAGTTGCGCGTAACATTTGGTCGGGAATGCACCCTATATTTCTTCCCCTTGTAGTAAGAATAGTTGCTAATAACTTAAGACCAAGATTCGCCAGAGACTGTACGACAATGACTGGCGATGTATCAATCCCTGAGGCATAAACTGGAAAGGATTGCTTTAATGCGGCATTAGACATATTGGAGCATCATTTGCCAAGAAACAGTCTAAGGGCTTTCCCCAGCGACGACCGGACAGGTCTCGAGCCCTCCGGTCCTCAGAGCAGAGGGTATCTGAGAGGCTTCCATTCGACCTGGAAATTTCCTGTATTGATTGGGGTCCTGGCCTGTTCGGGTGGCTTGAAAGAATGCTAACGTGCTACGTGAGGCGACAGCAGTGTACCGCCTTCATAAGGCAAGCCGTGATGCAGTATACTCTGGACCTTCGTTGCATGAGCGCCTTCACGGGTGACTCTGAAATCGCAAAGCCCGGCCGAAATTGGTGCTAGCTTTCCATATTGCCTGGGGTAAGGAAAATCAGCAAAATACAGCAAAGGAAACACGACCCATAGCTAATCCGCATTTCTTATCACGAAAATCAAATTGAACACCGTGGTGATCAGGACACTAATAGTGGTAGTCCCGGTCGCACATACTAGGGCCGTTAGTTGTGAGGTACCAACTTACTAAGGAAAGGACCCTCCGTGCCCCCCCAACGTCATGCTGTGATCGAAGATAAAATAGACGTATACCCATCCGAGTCAGCATTTGGCCGCCCTTGAGGTAGAGTTAAATTCGATTGTCGGAGCTACACGGTCCGTTTACCCCGCTGTTCTTCGCACAGATCTATAGCACTGACCAGATCAGCTACCTGCAGCTACGGGCGTTCCCGTAGGCAAGTACCCCGGTCGGCGGCTCGAGCCCAGCAGCAGCAACCTACTTCGCATTATTTGGCCCCCCCCCCTCAGTCCAACGCATGCCCCACTCAAATAGTCTTCGTAATGTGGTACACCTACAAAGCTCCACACATTAACTCAGAGGATGGTTAATAAGCTGCAACGCGAGTTGAACACTGTTGTCCCAACTATGCTTCGAGAAATTCTGTAGCGAAGAACGATAGTATAGGGGCTCTGTTAGATAAACAGTCTTGAGCCATTTTGGCATGTGACCCCGTTCCGTACGTTGTCTACTCAATTGGACCGAGGTGACGTTCCTACATAACTACGCACCCAGTACATCAGGGGGAGCAGCAGAGACTGTCGTGGCGAACAATTACTCGAGGTTATGGTCATATGAGGCGAACGTTGAACGACTGTCAAACTACCATTACTCATAATCTGTCGTCGCAATAGAGTATTGAACAGCTGAATCACGGGCCGAGGTGAGAGATTGTGCTGTCGCAATCCGCTGTGGACGCAGGGACGGACCTAAACGAGATACACCTAGGGTCTCTTCAGTAATGCGCCAGTGCAACTCCTTCGCTAAGCCGCTAACGACTGCGGCTGTCATCGGTGTAGCTAATCTCAGAGAGAGTACCGAGAACTGCTTCTGTCGCCCTATCTTCTAGCATGTTCCATCCGTTCCGAAGAGTCTTGTGAGAAGATCCCCGGTGCCATGGACGGCGGGAGATCGTTCTCTTCCTCAGGTGTTACCGAATTAATGGCGCTCCGCACCTGACATTATTGTCCAGTGCGTTATTCCTCAGATTTTTGCCTAGTGGTCGAAGACCCATGAGTCAGGAAAAACACCAAGTACGTCCCGACATCCCGCGTCTGAGTCGTCATTTCCCCTATCAGTTACTTTGGTCTCGATAGCTAGTCTCCCGAATTTTCTCTAATGGCTATATCGAGTCCAACCCACTTCTAGGTAGTACCGCTGTCAGGGTGGGTCCTCAATCTCCAATTCTTGAAGCCTACCGAGTTGAGACCATAACGTGTACGGGAACAACCCTATACTAAATTATTAGTTAACGTTGCGGCTTAACCTCCAACAGTACCAGGTTAAATTTAGCCGCGTCAGGGCGTCTTCTGGCCTTACTTAATCCATAGTTTAGTTTACTATCGACTTCTATATCGGTTCTAACGAACATAATAATCGCTAATCGCTGCAGAACTCTAACCTTATCGGATCGAGATCTACTCCCAGTAAACGCTAGACCCGGATAGCCGCAAAGCTCGGATGGGTCGTCGATACTGAACTATTTGGAGTCGGTTTATCTGCTTTTATAGAGAACCGATGTCGACCTAGGTTACCAGGCTTGGTTATTATCTCCCGTCCGTGTTCTCTTAATCACAATGATTGATGTGTGATCCAGTCAACAGCAGCGAATTCGTTCTGCCGGCGAGAACTGGATTACCTGACAATCGGCCTACACATATGTTGGATCCGTAGTCGCACCGTCCTGAGCTTGGACCACACCCTTAGCTCGGTGGGAGGAAAAACCGAGCGCCTTTCAGTCTTCGGCACTAAAAGGAGATTATGTACTTTTACTTATTACAACCGTTTTTAAATTTGATCTGAACCTCCTACCGACACCACCTAAAGAGTGTCCACTGAGTGGCGGTCCCAACATTACACCGGTCCCTCTATTGATCCTAGTCTGGCCGCCCCGTTTGCGAAGGAAAATAATTGTTTGGAGAAAACGTATAAATAGCAAAGGAACTGATCTTTGTCGAGCCGGCTCATCTCGGCAACCTCCGGCGACGCGTCCGGTGTAGTAAACTTGGTCTCTTCACAGTCGTTGTCAGAAATCACAATTGCCAACGCCAACAAGATTCTAGATTCATCCGCTACACTTGTGACACTAAAGAGGGTCCAATATAAGTGTTTGCGCTATGGTTACCGTGTGTAGCGCGCATCTAGCGCATTACCTCGCTTAATTCACATTACCCCTAGCATACTCCGTAGAAATTGGGGTTGAACATCATATGACCCTCCGACCCCCATTACAGTACTTGCATAGTCTGGGCGTAATTGGCCGCACTTATTGTATACTGGAGATCGATCGGGACCCTTCTAGATGATCAAACTGATAACGGCCAAACGGCTCAGCATTGACACGCCGAAAATGTAGGTTAAGTGTCAAGCATTGCATCAATAAGTATTAGGTTGTTACCGACTCGATGCACGTTAATTCACTCTGCCTGCCAACTGCCTGGCGCTTACGTTGCTTGGTCGCCGTTGTCGTGCATCAAATGAGATCCAATCGCATTCCGTCAAGCCGAGGGGGGGGTGAACAAAATCCGCTTTAGTGTCGTTTAGTGTGCGGTCCTCTAGGAAACGTCCTACGTTACTGGCGAGGAGGGTGAATTTACTAAGTCGCACTGTTCGCCTACAAAGCCCTAGCAAGAGCGTTAAGACTCGCCGAAGGGTTTGCCGACCCACGGTCAATTATCCGCGGTTAGAAGCATGGGGAAGGGTCATTTCGCCCTAGTCCTCCCACACACTTAGGCCGATACCGATTAAAATTTACGCGGATTGGGTCAAGTTGCTAAAGCGCCGTCCACGCGAGCCAAGATCTTTCCAGAGATCCCCGGGATCCTGAGAGGAAACTAGGTCTGGCTGCGTGGCTACTAGTTGAGGCTCGATGAATCCGTGTCTATATATTATCTAGGGCAGTATATGTGAGGTGCCAAGAGTGCACCAACTCTTTACAGAGAGCCCCTTATAGTTGTCAAGGCGTGTGGATTTGAACAATGTAACTAAATATAGCTACGCATGCTTCCTTTGACTTCTTTTAGTATGTATCCTGGTCGCGGGCGTAGTGACGTGTATAAACCTTTCATCTCTCCTCAGAAACCTAGTTTAAGCTTAATTACTACCGATCGCCTTCACTACCTACACGATTAACTCGGAGAAATACGGTACACATCGTATCTGAGGCTTAGCAAACCGATATCTGGGTCAGTGATTGTGACACTACTTCGCCTCATGGGACTAAATAGGTTACACTTGTCTCGCCCGACTTCGTGACCGTCGGAACATTAAAAGCCTACGTGGATGAGGACAGTCGACGCGCGCTTATGATATAACACATCTACAGAGCGGTCCTCCGTACGGACGAGACAACCCAGCTAACGTTACTCGGAACGGAATGTACAATCAGAGCGTTAGTTGAGATCAGCCGGGGAGTTCCATATTGATGGATTGGGCTCTGCGGACGCCTACGTGATGCCGACCATTATGGATTGGCCATTTAGAGTGTCTCAGGTGTTAGCCATTACCCCCCTAAGTTAGGGGTCAATCGGTCCAACTGGGCCCCTCGAATATTGAACTTTATCCAGACAGGGTACCCATAGTGGGTAGGCGAGTTGGGACTACATTGAACGCCCTCGCATATAAATACTCTGGCTCGGGCTAAGGTTTGATCGGTGGGTTAGTAGACCAAGCCGATTAGTCGTTACTTTTTCCGGATGCCCACAGTTCGCCGTAGCTAGTTTGGACACACTGCACCACTCTTAGTTAGCATCTTGAGGCGATGAGAGTCTCAGATGTTTCTCTATACGTGGACCGTCGACAGGAATGGACCCGGAGTCCTCTTACTCGCGTCCCACCATGAGTTTATGTACCGTTTGACTCCAGGCAACGGCCACGTTGTTACAAGGGATCGTTGCTTTATACGCCCCCTAAGCAGGTATCCCGACTGATATTCACATTCCCACAGCACACCGGCTGAACATAGGTCTTACGGCGAGATATCCTATTTGTATCCGAGCGGCCTGCCGAACCTCATGATACCGGCTCGGACATAGGAGCACTATAGATGAGCAACACCAATACTTTAGGTATACGGTCAGGATAGGGCGAGCTAGACTCGGATTGACAGATAAACGCGGATAACGAGCTACCGCTTACTATGACGTCGTGGTCATTCGCGTCAGTCACGGCATGCCAAGTCGTAGGGGGGAGAATTCGAGCGGTATTCGAGGGTGGAAAGACTCGTGGAGCAAAGCTCCGAGCTGAGTAAGATCGGTCCCGGTCACCATATCGCATTGTTAGGGTCATACCGCTTTCTTGGGACGTTCTCACCGCGTAAGTTTGTGGTCGAGGGCTTTTTTCCTGATTCGGCCCTGGGGTACATAGTGTCCCTGACCCTACAGCTCCTGTTGATCGGACTGCTCTTGCGTTAGTTCTAAGGGGGCGACTCAATGGGCTGACTGGAGTGTTGAAATCTTCGCCACGCCGTGTAAGACTGGCGTGGATTACTAACTTATGTATGGAGGTAAACGAACCTATAACGATATGTGCAAGGAGATTAGTGCGCAGAAGAGTCTGGCGGTCGCTGCGACCTGGCTGTCGTTGTCTAGTAGTACAGGGGCTATAGAACTCAACCGCAGCATAAAAGACCCGCCCGTGGGGTGAATCGTAAGCCATTTCACTCGGCGACATGACAGGGGCTGCTGGTCTGGTCAGGCCGTTAGCCAGAGGCCGGATATAGATCCGCTATATGCGACTCGTTTAACTAGGTGCAGCAGTACATTACGTAGCTCTTATACATCTGGACATCGATCTGTTCTGGAGATCTACTCATTCGATCATGCGGCGTGCACGTCGCGGCTGATTGCGCTGACTAGGACTAGTTAATTGCACGGTACATCCAAGTTATATATACGTGAATCCTAAAGCAGATCATGGGTGAGGTGGAATGTTGATTGAGCCCGGGTTCGAGATGCATGCGCTCTCAGGGTAAATACAACTTGTATTGGGAGAAACAAATCACTAAGGAGGATATAATTACATAATATAACCATCGGACGAGCGCCTGCAAGTGTCCTACGCGTCTTCAGTCGGGATTCTGTACCTGTCGATAGGTAATGAGGTAGCCAATGTACCGATTCGGGAAAGGGGCGCGCACCTAACTACATGAACGGTTCTCGGTACCAGCGCAGGATCAGCTATCCGTATATTCGCATAAACTTAAAGGACCAGGGGCACTGAGCTGTTCACGATTGCTAGGAGTGGGGTGCCTTGCGATGACAAGAAGAGTGTAATCTGGGTCAGGGGCTCAGCAATGTTAAAGGCCGTCACATGTCATGGCAAGCGGACCTTCGGGGAAATATACCCGTGTGGCAATGTAAACTGTGATTAGTGGCCACTAAACCCTCACTGTTTGTAGCTCACCTCATTTCCTTTATCAAATTAGTGGATGTGGGGAGCTAGCACGCATCCTTCTGAGCTGCATGGCAGAACGTGCGCCCGTCTTACATACTCCGTGGATATATTTCCCAAGCACAATGCCCATCGTGCGCCAGGTGTTACTTCTAGACGAAGTCCGCGGATAGACCCACAGGTCAGGTGGTAAATTAACGCTACCAGCAGCGAGACCCCAATTAGCCAGATCGCGCTATGCGGTCTACTTAGTTCTCGTTACAAACGCCTTGAATAGGGCTGACTGCAGCGAGTTCGTGTCCTTAATTTGTGGACCGTGTCACTTAACACATGGAGTCGGCTGGCCCCCATCGAGTCGTCTCCCGGTCGACAAGCAGTACTTCAATCCTGCATAGTGGACCAACTGGCCCCCGTTGGACACGGGGCCCAAAATCTTGTTAGGGGTGTAATGATGGGTCGACGCTACGGTATGAAGTTCTAGTGTGCGCTCTCTAACTACTAGGCATTTTCTGATTGCCCCTGTCTGCAAGTCTCTCAATCGTGCTTATTCGCCTCTCTCTCAGGAATGGATTAGTACACGGCTGCTGGGTGCAGCACCGATCGTCGTAACACTCAAGTCAGAGGTGGCCTACGCCTGCTTGCTCGCCTAGCAGCGTAACAAAGGAGGTTTGGTGTAGGGGAAGCCTGCCGTAGTAGTAGCACTGGGACAATCCGTACACACTCCGTCGCTGTATAACCCATGCCATATGATGTGGTGGCGCTTAGCCCTGAGTCCACTTATAAGGTGGGCTACTTTTTAGCATAGTGGTCCAAAGCTGGGCCCACTCACGATGAAAGCCCGTTGTCTGTTTCCTTTCCAGGGCGTTCCTCATCCATGGAAATGCTAAGGTGGATGGGCGTGAAATTTAAAGGTCGCACGTATTCCCTAAATTTTAGATCTTCCTCACCCGTAAGAGCGCTGCAGCCACTCCTAAGTAACGTGGGATTGGGGTGAACCAGGCGATCCGAATTACAAGTTGGGGCGTCCAACGGAACCTTCTAAAGATTTCGTTATATCGTCGTGGGGTGACGACTTCGCGGTAGCGTCACAGATAAATATGTATCACATATGTACCGTCCGGTGCCGCTGGACGTTATACAGTGGTCTTCCCACAGCTGACTCGAGCTCGTGACACTGCGCGCGCCGACGCCCAAGGTCGCATAGTCGTCAGAGTCCTCAGAGTTATTGTAAATTACTCGACCTTTCTGTTAAGGAGCATAGTATCGGTCAGCAATGGTGTCTACAGTTCCAGCCCGACTAGCTACAGGGGCAGCTTCCCATGCGAAAACGTCCGATTTCTCCTAAGGAGTTGCCAGGACCCCTACGGTTCAAGCCATTTGAGCAGACCCTTCCAGGAGTAAATCCGACGTCGCTAGTTATTGACATTAAATCGGTCCCGTGTGACTTTTTCTCTTCAGCTTCGCTTTCTCTACCGAGGTAGTGATACGTGCCCGCGGCTATGTACAAGCCAGAAACTAGAATGTACAAACATATGTTATGCCCCCTCTCCACCAAGCTGAGTTAGCCTATGACATGTTAGAGTCCATGACACAGCTCCATGCCTGCGAACCAGCAGAACGCAAGGTGCCCGCGATGCAACAAGCTAGTTGCGGACCCTGGCCATCATACCGCCAGATCAACGGGAATATTTCCAGGGTTGTTGGGAAAGGGTATGTCACGACAGTTGCCGAACAGCTAAGTAAAGTGTCGAAACCGATTTCTCACTCATGAAAATGCCTTAATGGGTGTTGAGCGGATGAAAGGTGCTTCATCGTTAACACCGCCAGGGCGCACCCACATGCGCCATTTTAGTTAGCGACCACGGAGTGCATAGTCGAGATGCATCACAAGCGTTTCAGGAGATGGCTCTTATGTTCAAAACCCCTCATCGCAATAGAAGGTGAATTCTAGCCTGAGCTTAATTCCAAAAGCGACTTGTTACGTAAGTGTCCTAGTGTGAGCTGATCATGCGATGATTTCGTCGAGTTACAACGGGAGGTCTCGCCCGATCTTCATTTGGAAGCTTGTCCTCATTCGTAAACTTGGACCCTATGGCGTGTCTCATATAATCACGATAGACAGAAACAGCTAGCATGGCGCCTGGAGACGCCCAGCATAGGCTTTGAGTTTTTGCCTATTTTCCCGCGAGAATCAAGCAGACGTCGTCTTCCACGCGCTCTCTGAGAGCACAGATTCAAGTTATGCTTCCGCTCTCGTCGAGCAGGGGTCGACCGAACGTGAGATAGCCTCGATGACGACCGAGAGGACCCGGCTTCGGAAAGAGCAACTCATGATCCATGCAGCTCGCTCTCTATAGTTAGCTTATCTAAGGGATAAACATGCTACAAATTCGACTTATCGCCGTCTCACGAGGCTTTTATAGCTCCTCGGAGTGCTTGTCATCTAACAGACTATGTGCTTTCATTCTGGGAGCCTAGAGGGGCAGTCCTACCTGGTTTTGAATACAAAGTGGGCAACCGTGGTTAATTCTCTACCACCTCAAATGAAACCGTGACCTTTTTAGCTAGAAGTGCCAGGCGCAGAGGGGGGTGCCACTCCTGTCCCCGACACCTGTTACAGAGAGGGGGAGGTTCAGAGCCTCTTCGGGGTCTCGTTTTACGAGCAACAGTTTCACTATATGACAGTCTCTCCTCGAACCGTCGTGCACTTAGCGAACCTGAACACTTAATTTAATGCCTCTGAGGATGAAAGGGCGACGTTAGTAATGCGAACCGGCTTAGGATTGGTCACGCAGAGAAATCGACGTCTACAGTGAGACGTACCATTAGGTTACTGATTATCTTTGTGCGGACGTATCTGGTCCCCTTCTAAGATTGACTCGTGGAACCGGCTGATGTAGTGAGGATGACTTGAGCTGCGCGGCGCCTTGAAGAAAGCAGAACCTGCGACTTGACCTCAGACGCACCAGAAAGGCTTGTAGGTAGTGGCAAAGTTGCATTCCTGTGATGCGCCTCTCGCCTGAGCGTGCGCGATGATCTTCCGGTATCATGCGGCAGGATTTTTTTAGATACTTCGGGACCCATGTGCGGGGGGATCAGAAAGTACGTCCCGGTAACAGGGGAAATATGGAGCCCCGCCTGGATGTTAAAGACCCTTGAAGGTGAGATTCCACTGGAAAGCCAGCGCTTTATATCGAGTCCATCCGAAAGAAAGATAGCATAGGTTCGTGGTGGTCTGTGTCGTAGCTGCCGATCGGGTACCACTTTTAGTTGTGCTAATGCCGTGATACTTGAGCTCACACCGACGAATTCTTCATAGAAGGATGGCATTCACCTCGGCAGCTGAGCTGCTGCCGCATTGCCGCTGTCGGTTGCGAGTACGCTCGGTTACACTGCTAGCGTCTTCGTAAGGTGAGGACAAGTTCAGGTCCGCAATACGTCCTAGGCCTATATACGGTAGCCTGTATGCCTGGGCCCGTGACGCCGATCTCCGAAACATAGGGAAGCCTACCACATATGGCCCACAGTACTGTTCGCGCCCCTCCATTCTTAGATTTGGAGGTCAATCGGAATTGAGAATACTCGAGACGCATCGTAGAGATATCACGTTCGGGTATGAGACGACATCATAGCGTCCAGCACTCTATACCTGCCACACAGGCCAAGATTACTACGCGCGGTCCGGTGGGGTCCACCAAAGGTTCAGTCGATGAGCGGAGCCGATGACTACCCGGCTAAATGACCGTTAACCACCGACCTTGAGCTGCGGTGTTACCCATAGAATAGTATAGTCGCACGGAACGACCGCCAAACGTCCGGCCCACACTCTAAAATGAATAATAGGCTGAGGTTAAATTCTCGTCTGATCCAATCGATACTTCAAAAATGCAGGTTTAGTACTCATCCTGTTGGTCCTGACGCGCCCCGGCAGAGAGCATACGGGAGCTAGTACTTATCTGATGGTAAGATGGTTCTCTAGCCGGTACAGTATGCAGATGTTCCGTACTGTACCGAGCGAAAACGGTGCAGCGTAACGCCCTAACGTTGTCTGAGAAGACTGCGAACTGTCTGGATGCTTGCTCGAACGTCACTAGT
		</sequence>
    <sequence><taxon idref="Location_3_1_0|26.02584521483686"/>
			CGACTAGAAAGGCCCGTGCTGCCTAGATATAGCCGTTATGAGTCCTCCCTTTACAATATTGTGCCAACCGAATAATCGGATAGGATGCGAACAGGACGACGTCGCCAAAATTTAGCTTGCCATACAGCGACATTTTTGCCAATCGCTAATGTATCTGTTTGGCGGGGAGTGCATTCACATGCAAGTCCGTTGGAGTGACAAGGCCCACTCACTAGGAGGCGGGCGCTTAAACAGGACCCGTGAGTGAATGATTTAAGTCATGGGTTATGATTGGTCAGAATTCAGGTATCACAAACTGAGACTATTAGTTGCTTAATTGCTTCGAACCAAGTCTCCGGTGCGCTCTGCCACTCATACGGACCGAGTGTTCTTATTAACTCATAGCAGAAAAATAAGTCATAGCTTAGGTAAAGCACGAACGAGATTATTGCAAGTGTTTTTCTCAGTACACTCAGTCCTTTTGCATTTCACTTGCCACGTGCAATGGGAACGCAGAGATGACAATTCAATCGATGCATGGACACTGGTCGTCAGATTACTAGCGAAGGGTAGAGGAGCCCCCAGCGCAATTGCGTCCCACAGCTGGGTTCCTAGAACGGCATTTAGTGACTCACTCTTGATTGTTTCTTGCTTGTCGTATACCGCGGGAAAGGGGTGTTAGAGCTCATAACTGGCCTTCGACTATTCCTCTCCCTTTCAAGGACAGGGAATCTCAAAGAATTATGGCCACAATACTAGTCTGTCCGAAAAGACGCATGTGGCATCAGCTTGTTAAATGGGATGTATTCCCATCTGCCTAACCGCAGCCCCAGGCCGTGAGCAGGACAGTTAGCGCGTGCCAGTGTATGCCTTGTTGATGTGGCGCCGAGTGCCGACTCTTAATATGCTCTGTCCCCAACCGTAATATGTCGCCGGTATATATTTCCCTTGTGATAAGTGATTCATAGTCGTGCCCTTCATCGGCGGCGGTTGTGAGCTGAGCGGCAAGTCTCAGTAATTAAACGGACCGGGCGATCTCTCGTAGGCTGACCTTGTTGAGTATCTTGATTCGTCTATGCAAGGTCAGAGAGGATACGCGAATTGTATTATCCGAGCTAGGATGACAGTGACACCTGTCCGAGGCGATGTGGTCGGGGCCGACATAGGTCGATTATTACACGGTCCGTTATGCTGGCACTGCCGGGGGAGCAGCTCCAACTGCCTGTATTGTTAACCAGTACGACAAAACATGGACCTGAAAGATACCCTCGGGATACAGCTGCCAGTTCTTTGATATGCTTAGGAAAATATAAGGCTCCGCCCTTACGTGAAAGATTCGCTCAGCCTGAATTCTTTAGCCACGGACGGTCGGTTGACCCTTATAAGGTTCATTGAGTAAAGTAGGCAGAACACATAGAGGTACGCAACAAAGGATTTTACTAGGCGGCCGAACGGGAGGGAGGGAAGCCAGTCTAAAAACGCAGTAGGACCCATCCTGAACGCGTAAAATCCTTCATACTCTTCACTGGTCTCAACGAATCGAGCAAGGAGCAGCGTGCGTACTGGACAAAAGTTTCTCCTCGAACTTCGGCGGGATGTACCTTGGTCAAAGCCCCTGACCCTCCGCGGCTCCTTGGCAAGGCAGCCATTTTGTTCACCCGTATGTAAGACGTTCAGCTACTGACTGGAGAGTAGATTCTGGCGCGATCATAGGACTAGGACGACCGCAAGTCACGCTGGTAGAGACGAATTTATGGAAAGACGACCCGGCCAGCACACCCGTGCTTAAGGGGCGTTGCCCTATGACACGCTCTGGGAAAGAGGACAACTGGTCGCACGCTTCCTACTGACCGATTCAACATCCTAGGGGCGGAATAATACAAACAGGGTTAGGGCTATTCCCGGGCGCCGATAGAACCAGGCGACACGTGTCCTGTATAACGTGCGGGGGTGTTGGAATATGCATGACTTTGGTCGGCCAGCTGGCGAAGCGTGTAAGAGTATCTCCGTTGCAGTCAAAGCCATTTGGCCGGGGTCGGGTTAGGAAACACGACGCCGTCAGCGCATCCTGCCTGTCGCACGTCATATCACGTCCTAAGAGTACCGTCCCTATAGCGAACCAACGGGACCATGACCCTGATTGGCGACCTACCCATGACGGAGTCTACCGCACGTAGACAACTTGGAAGATCTTGGAACGATGATTGTTTGGCACTTGGTGTTCCTGCGGCCCGTCGAAATGCCTCCCCTTCGATCCTTAGATGGCACCCTTGACACCACCCCTAAAAGACCAAAATATATGGCAAAACCTCGTGCCAAAACAGCTTCTCTTCGGTAGTATTATAGGTAGGGTTGCTGTATCGAGATAGCCAGTATTTCAGGTCTTAGTCATTCTCGGAGAGAGGCGCCGGGACTGAACCCCATAAGGGTAAAAGCCACCCTCGACCCAATTCGTTATAGCAATTACTCAAATGTATCACATTTGTATTAGGCGAGGAATATGTGGCTCCCCGGTACAGCCTTCTGCTCCTACGTTCACAAAATGACTAGATCTCGGGATAGGCCATAACAGACCTCTAGGGCATTGAACTCGTCGAAGGCGACATTCTCACTTGTAACGTTTCGCCGACCTGGGGGGAATTTCCGGGACTTGCACGCCAACCGTGAAACTGATACCCCGCGCTCCTAACCCGCAGACCACCGGGATAGCGTAACACGTCGCCACGTAGCCGGCTTCTAGATTGACGCCCGACTTATGCGTCACATCCGAGCGCACACGATTGATATAGCGGAGCCGTTAGGGACTGAATAGAATCACATATTTAAGCTCCTATCTGCCGAGCTGCCCCTGTTTCGAGTAAACGAATGGGCCGTGGCGTTCGATAGGAGTAACGATTAAGTGACGGGAAAAGGAGCATTCTCGAGGTTGCTTACCGCAAGGCACCCATTGAAGACCACTTTCAAGCGGGGGAAGACGCATCGCGGAGAGTAAGCAACAAGGTAAAAGTTGGCTGTGCTCGCGGTTGATCAACGTTAATGCAGCTGTAATCGGTAGTCCGCTTTTCGCATATTCAGTACGTAATTATAACCTGTCGATCGTCTACCTTGTATGTGTGGAACCCGTACGCCGAGTCCATTTACACACCATGACTATGACCACGTTCTACGTAAGGGAGCAGCATTCACCCAAACCGGTTGAGTCCTTCGACAGCGATTACATGTCTAACCGGGCTTGTGCCGCGGTCGTTACCCCTGACGTTGTTGACACTCCTACTTCTGTTGCGCTACCCACCTGACTTTAGCTCCTCCTCAACGCGCATGAATGAAAGTAGGAGCTAATTAGTAGCGCCCCCACCCGGCCTGTCACACATATTTATCAATCGGCATACGTACTTAGAGCAGGCGTGCTTCGAACGCCGTATTATCGGGTTGCCACTTCCCGATAGCTCCACTATAAATATCCATTAGAACCATCGACTATCTAATGTACTGACACTCCGGGCCGCGAGGGACGTGTTTATAGTTGGGCAAACAACAAGGACGCGATGACCCAAAGATTCGGATAGGATCCTATCACCAATGCCTAAGCGGAATGGTATTCTACAACTTCATCCGTGATTTCTGTTGCTTCTGTCATCCACGCCAAGGATATCGAATCCGGTTTCGTTCTCATCAGGCTACAACCAATATTCCACATATTAAGCATGGACGGCCGTAATTCACTACAGTTCCCACCAGGGTAAGGATCATCAGGACACCAACGAAGCCCCGGTCCCACACGCAATCATGTAGTCATCACCTCTCTACGACGCCAATATGATTCAGGGTAAAACCGGCTTTAGGAAGTTGCGCGAAACATTTGGTCGGGAATGCACCCTATATTTCTTCCCCTTGTAGTAAGAATAGTTGCTAATAAGTTAAGACCAAGATTCGCTAGAGACTGTACGACAACGACTGGCGATGTATCAATCCCTGAGGCATAAACTGGAAAGGATTGCTTTAATGCAGCATTAGACATATTGGAGCATCATTTGTCAAGAAACAGTCTAAGGGCTTTCCCCAGCGACGACCGGACAGGTCTCGAGCCCTCCGGTCCTCAGAGCAGAGGGTATCTGAGAGGCTTCCATTCGACCTGGAAATTTCCGGTATTGATTGGGGTCCTGGCCTGTTCGGGTGGCTAGAAAGAATGCTAACGTGCTACGTGAGGCGACAGCAGTGTACCGACTTCATAAGGCAAGCCGTGATGCAGTATACCCTGGACCTTCGTTGCATGAGCGCCTTCACGGGTGACTCTGAAATCGCAAAGCCCGGCCGAAATTGGTGCTAGCTTTCCATATTGCCTGGGGTAAGGACAATCAGCAAAATACAGCAAAGGAAACACGACCCATAGCTAATCCGCATTTCTTATCGCGAAGATCAAATTGAACACCGTGGTGATCAGGACACTAATAGTGGTAGTCCCGGTCGCACATACTAGGGCCGTTAGTTGTGAGGTACCAACTTACTAAGGAAAGGACACTCCGTGCCCCCCCAACGTCATGCTGTGATCGAAGATAAAATAGACGTATACCCATCCGAGTCAGCATTTGGCCGCCCTTGAGGTAGAGTTGAATTCGACTGTAGGAGCTACACGGTCCGTTTACCCCGCTGTTCTTCGCACAGATCTATAGCACTGACCAGATCAGCTACCTGCAGTTACGGGCGTTCCCGTAGGCAAGTACCTCGGTCGGCGGCTCGAGTCCAGCAGCAGCAACCTACTTCGCATTATTTGGCCCCCCCCCTTCAGTCCAACGCATGCCCCACTCAAATAGTCTTCGTAATGTGATACACCTGCAAAGCTCCACACATTAACTCAGAGGATGGTTAATAAGCTGCAACGCGAGTTGAACACTGTTGTCCCAACTATGCTTCGAGAAATTCTGTAGCGAAGAACGATAGTCTTGGGGCTCTGTTAGATAAACGCTCTTGAGCCATTTTGGCATGTGACCCCGTTCCGTACGTTGTCTACTCAATTGGACCGAGGTGACGTTCCTACATAACTACGCACCCAGTACATCAGGGGGAGCAGCAGAGACTGTCGTGGCGAACAATTACTCGAGGTTATGGTCATATGAGGCGAACGTTGAACGACTGTCAAACTACCATTACTCATAATCTGTCGTCACAATAGAGTATTGAACAGCTGAATCACGGGCCGAGGTGAGAGATTGTGCTGTCGCAATCCGCTGTGGACGCAGGGACGGACCTAAACGAGATACACCTAGGGCCTCTTCAGTAATGCGCCAGTGCAACTCCTTCGCTAAGCCGCTAACGACGGCGGCTGTCATCGGTGTAGCTAATCTCAGAGAGAGTACCGAGAACTGCTTCTGTCGCCCTATCTTCTAGCATGTTCCATCCGTTCCGAAGAGTCTTGTGAGATGATCCCCGGTGCCATAGACGGCGGGAGGTCGTTCTCTTCCTCAGGTGTGACCGAATTAATGGCGCTCCGCACCTGACATCATTGTCCGGTGCGTTATTCCTCAGATTTTTGCCTAGCGGTCGAAGACCCATGAGTCAGGAAAAACACCAAGTACGTCCCGACATCCCGCGTCTGAGTCGTCATTTCCCCTATCAGTTACTTTGGTCTCGATAGCTAGTCTCCCGAATTTTCTCTAATGGCTATATCGAGTCCAACCCACTTCTAGGTAGTACCGCTGTCAGGGTGGGTCCTCAATCTCCAATTCTTGAACCCAACCGAGTTGAGACCATAACGTGTACGGGAACAACCCTATACTAAATTATTAGTTAACGTTGCGGCTTAACCGCCAACAGTACCAGGTTAAATTTAGCCGCGTCAGGGCGTCTTCTGGCCTTACTTAATCCATAGTTTAGTTTACTATCGACTTCTATATCGGTTCTAACGAACATAATAATTGCTAATCGCTGCAGAACTCTAACCTTATCGGATCGAGAGCTACTCCCAGTAAACGCTAGACCCGGATAGCCGCAGAGCTCGGATGGGTCGTCGATACTGAACTAGTTGGAGTCGGTTTATCTGCTTTTATAGAGAACCGATGTCGACCTAGGTTACCAGGCTTGGTTATTATCTCCCGTCCGTGTTCTCTTAATCACAATGATTGATGTCTGATCCAGTCAACAGCAGCGAATTCGTTCTGCCGGCGAGAACTGGATTACCTGACAATCGGCCTACACATATGTTGGATCCGTAGTCGCACCGTCCTGAGCTTGGACCACGCCCTTAGCTCGGTGGGAGGAAAAACCGAGCGCCTTTCAGTCTTCGGCACTAAAAGGAGATTATGTACTTTTACTTATTACAACCGTTTTTAACTTTGATCTGAACCTCCTACCGACACCACCTAAAGAGTGTCCACTGAGTGGCGGTCCCAACATTACACCGGTCCCTCTATTGATCCTAGTCTGGCCGCCTCGTTTGCGAAGGAAAATAATTGTTTGGAGAAAGCGTATAAATAGCAAAGGAACTGATCTTTGTCGAGCCGGCTCATCTCGGCAACCTCCGGCGACGCGTCCGGTGTAGTAAACTTGGTCTCTTCACAGTCGTTGTCAGAACTCACAATTGCCAACGCCAACAAGATTCTAGATTCATCCGCTACACTTGTGACACTAAAGAGGGTCCAATATAAGTGTTTGTGCTATGGTTACTGTGTGTAGCGCGCATTTAGCGCATTACCTCGTTTAATTCACATTACCCCTAGCATACTCCGTAGAAATTGGTGTTGAACATCATATGACCCTCCGACCCCCATTACAGTACTTGCATAGTCTGAGCGTAATTGGCCGTACTTATTGTATACTTGAGATCGATCGGGACCCTTCTAGATGAACAAAATGATAACGGCCAAGCGGCTCAGGATTGACACGCCGAAAATGTAGGTTAAGTGTCAAGCATTGCTTCAATAAGTATTAGGTTATTACCGACTCGATGCACGTTAATTCACTCTGCCTGCCAACTGCCTTGCGCTTAGGTTGCTTGGTCGCCCTTGTAGTGCATCAAATGAGGTCCAATCGCATTCCGTCAAGCCGAGGGGGGGGTGAACAAAATCCGCTTTAGTGTCGTTTAGTGTGCGGTCCTCTAGGAAACGTCCTACGTTACTGGCGAGGAGGGTGAATTTACTAAGTCGCACTGTTCGCCTACAAAGCCCTAGCAAGAGCGTTAAGACTCGCCGAAGGGTTTCCCGACCCACGGTCAATTATCCGCGGTTAGAAGCATGAGGAAGGGTCAATTCGCCCTAGTCCTCCCACACACTTAGGCCGATACCGATTAAAATTTACGCGGATTGGGTCAAGTTGCTAAAGCGCCGTCCACGCGAGCGAAGATCTTTCCAGAGATCCCCGGGATCCTGAGAGGAAACTAGGTCTGGCTGCGTGACTACTAGTTGAGGCTCGATGAATCCGTGTCGATATATTATCTAGGGCAGTATATGTGAGGTGCCAAGAGTGCACCAACTCTTTACAGAGAGCCACTTATAGTTGTCAAGGCGTGTGGATTTGAACCATGTAACTAAATATAGCTACGCAAGCTTCCTTTGACTTCTTTTAGTATGTGTCCTGGTCGCGGGCGCAGTGACGTGTATAAACCTTTCATCTCTCCTCAGAAACCTAGTTTAAGCTTAATTACTACCGATCGCCTTCACTACCTACACGATTAACTCGGAGAAATATGGTACACATCGTATCTGAGGCTTAGAAAACCGATATCTGGGTCAGTGATTGTGACACTACTTCGCCTCATGGGACTAAATAGGTTACACTTGTCTCGCCCGACTTCGTGACCGTCGGTACATTAAAAGCCTACGTGGATGAGGACAGTCGACGCGCGCTTATGATATAACACATCTACAGAGCGGTCCTCCGTACGGACGAGACAACCCAGCTAACGTTACTCGGAACGGAATGTACAATCAGAGCGTTAGTTAAGATCAGCCGGGGAGTTCCATATTGATGGATTGTGCTCTGCGGACGCCTACGTGATGCCGACCATTATGGATTGGCCATTTAGAGTGTCTCAGGTGTTAACCATTACCCCCTTAAGTTAGGGTTCAATCGGTCCTACTGGGCCCCTCGAATATTGAACTTTATCCAGACAGGGTACCCATAGTGGGTAGGCGAGTTGGGACTACATTGAACGCCCTCGTATATAAATACGCTGGTTCGGGCTAAGGTTTGATCGGTGGGTTAGTAGACCAAGCCGATTAGTCGTTACTTTTTCCGGATGCCCACGGTTCGCCGTAGCTAGTTTGGACACACTGCACCACTCTTAGTTAGCATCTTGAGGCGATGCGAGTCTCAGGTGTTTCTCTATACGTGGACCGTCGACAGGAATGGACCCGGAGTCCTCTTAGTCGCGTCCCACCATGAGTTTATGAACCGTTAGACTCCAGGCAACGGCCACGTTGTTACAAGGGATCGTTGCTTTATACGCCCCCTAAGCAGGTATCCCGACTGATATTCACATTCCCACAGCACACCGGCTGAACATAGGTCTTACGGCGGGATATCCTATTTGTTTCCGAGCGGCCTGCCGAACCTCATGATATCGGCTCGGACATAGGAGCACTATAGATGAGCAACACCAATACTTTAGGTATACGGTCAGGATCGGGCGAGCTAGACTCGTATTGACAGATAAACGCGGATAACGAGCTACCGCTTACTATGACGTCGTGGTCATTCGCGTCAGTCACGGCATGCCAAGTCGTAGGGGGGAGGATTCGAGCGGTATTCGAGGGTGGAAAGACTCGTGGAGCAAAGCTCCGAGCTGAGTAAGATCGGTCCCGGACACCATATCGCATTGTTAAGGTCATACCGCTTTCTTGGGACGTTCTCACCGCGTAAGTTTGTGGTCGAGGGCTTTTTTCCTGATTCGGCCCTGGGGTACATAGTGTCCCTGACCCTACAGCTCCTGTTGATCGGACTGCTCTTGCGTTAGTTCTAAGGGGGCGACTCCATGGGCTGAGTGGAGTGTTGAAATCTTCGCGGCGCCGTGTAAGACTGGCGTGGATTACTAACTTATGTATGGAGGTAAACAAACCTATAACGATATGTGCAAGGAGATTAGTGCGCAGAAGAGTCTGGCGGTCGCTGGGAACTGGCTGTCGTTGTCTAGTAGTACAGGGGCTATTGAACTCAACCGCAGCAAAAAAGACCCGCCCGTGGGGTGAATCGTAAGGCATTTCACTCGGCGACATGACAGGGGCTGTTGGTCTGGTCCGGCCGTTAGCCAGAGGCCGGATATAGATCCGCTATATGCGACTCGTTTAACTAGGTGCAACAGTACATTACGTGGCTCTTATACATCTGGACATCGATCTGTTTTGGAGATCTACTCGTTCGATCATGCGGCGTGCACGTCGCGGCTGATTGCGCTGACTAGGACTAATTAATTGCACGGTACATCCAAGTTATATATATGTGAATCCTAAAGCAGATCATGGGTGAGGTGGAATGTTGATTGAGCCCGGGTTCGAGATGCATGCGCTCTCAGGGTAAATACAACTTGTATTGGGAGAAACAAATCACTAAGGAGGATATAATTACATAATATAACCATCGGACGAGCGCCTGCAAATGTCCTACGCGTCTTCAGTCGGGATTCTGTACCTGTCGATAGGTAATGAGGTAGCCAATGTACCGATTCGGGAAAGGGGCGCGCACCTAACTACATGAACGGTTCTCGGTACCAGCGCAGGATCAGCTATCCGTATATTCGCATAAACTTAAAGGACCAGGGGCACTGAGCTGTTCACGATTGCTAGGAGTGGGGTGCCTTGCGATAACAAGAAGAGTGTAATCTGGGTCAGGGGCTCAGCAATGTTAAAGGCCGTCACATGTCATGGCAAGCGGACCTTCGGGGAAATATACCCGTGTGGCAATGTAAACTGTGATTAGTGGCCACTAAACCCTCGCTGTTTGTAGCTCACCTCATTTCCTTTATCAAATTAGTGGATGTGGGGAGCTAGCACGCATCCTTCTGAGCTGCATGGCAGAACGTGCGCCCGTCTTACATACTCCGTGGATATATTTCCCAAGCACAATGCCCATCGTGCGCAAAGTGTTACATCTAGACGAAGTCCGCGGATAGACCCACAGGTCAGGTGGTAAATTAACGCTACCAGCAGCGAGACCCCAATTAGCCGGATCGCGCTATGCGGTCTACTTAGTTCTCGTTACAAACGCCTTGAATAGGGCTGACTGCAGCGAGTTCGTGTCTTTAATTTTTGGACCGTGTCACGTAACACATGGAGTCGGCTGGCCCCCATCGAGTCGTCTCCCGGTCGACAAGCAGTACTTCAATCCTGCATAGTGGACCAACTGGCCCCCGTTGGACACGGGGCCCAAAATCTTGTTAGGGGTGTAATGATGGGTCGACGCTACGGTATGAAGTTCTAGTGTGCGCTCTGTAACTACTAGGCATTTTCTGATTGCCCCTGTCTGCAAGTCTCTCAATCGTGCTTATTCGCCTCTCTCTCAGGAATGGATTAGTACACGGCTGCTGTGTGCAGCACCGATCGTCGTAACACTCAAGTCAGAGGTGGCCTACGCCCGCTTGCTCGCCTAGCAGCGTAACAAAGGAGGTTTGGTGTAGGGGAAGCCTGCCGTAGTAGTAGCACTGGGACAATCCGTACACACTCCGTCGCTGTATAACCCATGCCATATGATGTGGTGGCGCTTAGCCGTGAGTCCACTTATAAAGTGGGCTACTTTTTAGCATAGTGGTCCAAAGCTGGGCCCACTCACGATGAAAGCCCGTTGTCTATTTCCTTTCCAGGGCGTTCCTCATCCATGGAAAGGCTAAGGTGGATGGGCGTGAAATTTAAAGGCCGCACGAATTCCCTAAATTTTAGATCTTCCTCACCCGTAAGAGCGCTGCAGCCACTCCTAAGTAACGTGAGATTGGGGTGAACCAGGCGATCCGAATTACACGTTGGGGCGTCCAACGGAACCTTCTAAAGATTTCGTTATATCGTCGTGGGGTGACGACTTCGCGGTAGCGTCACAGATAAATGTGTATCACATATGTACCGTCCGGTACCGCTGGACGTTATACAGTGGTCTTCCCACAGCTGACTCGAGCTCGTGACACTGCGCGCGCCGACGCCCAAGGTCGCATAGTCGTCAGAGTCCTCAGAGTTATTGTAAATTACTCGACCTTTCTGTTAAGGAGCATAGTATCGGTCAGCAATGGTGTCTACAGTTCCAGCCCGACTAGATACAGGGGCAGCTTCCCATGCGAAAACGTCCGATTTCTCCTAAGGAGTTGCCAGGACCCCTACGGTTCAAGCCATTTGAGCAGACCCTTCCAGGAGTAAATCCGACGTCGCTAGTTATTGACATTAAATCGGTCCCGTGTGACTTTTTCTCTTCAGCTTCGCTTTCTCTACCGAGGTAGTGATACGTGCCCGCGGCTATGTATAAGCCAGAAACTAGAATGTACTAACATATGTTATGCTCCCTCTCCACCAAGCTGAGTTAGCCTATGACATGTTAGAGTCCATGACACAGCTCCATGCCTGCGAACCAGCAGAACGCAAGGTGCCCGCAATGCAACAAGCTAGTGGCGGACCCTGGTCATCATACCGCCAGATCAACGGGAAAATTTCCAGGGCTGTTGGAAAAGGGTATGTCACGACAGTTGCCGAACAGCTAACTAAAGTGTCGAAACCGATTTCTCACTCATGAAAATGCCTTAATGGGTGTTGAGCGGATGAAAGGTGCTTCATCGTTAACACCGCCAGGGCGCACCCACATGCGCCATTTTAGTTAGCGACCACGGAGTGCATAGTCGAGATGCATCACGAGCGTTTCAGGAGATGGCTCTTATGTTCAAAACCCCTCATCGCAATAGAAGGTGAATTCTAGCCTGAGCCTAATTCCAAAAGCGACTGGTTAGGTAAGTGTCCTAGTGCGAGCTGATCATGCGATGATTTCGTCGAGTTACAACGGGAGGTCTCGCCCGATCTTCATTTGGAAGCCTATCCTCATTCGTAAACTTGGACCCTATGGCGTGTCTCATATAATTACGATAGACAGAAACAGCTAGCATGGCGCCTGGAGACGCCCAGCATAGGCTTTGAGTTTTTGCCTATTTTCTCGCGAGAATCAAGCAGACGTCGTCTTCCACGCGCTCTCTGAGAGCACAGATTCAAGTTATGCTTCCGCTCTCGTCGAGCAGGGGTCGACCGAACGTGAGATAGCCTCGATGACGACCGAGAGGACCCGGCTTCGGAAAGAGCAACTCATGATCCATGCAGCTCGCTCTCTAAAGTTCGCTTATCTAAGGGATAAACATGCTATAAATTCGACTTATCGCCCTCTCACGAGGCTTTTATAGCTCCTCGGAGTGCTTGTCATCTGACAGACTATGTGCTTTCATTCTGGGAGCCTAGAGGGGCAGTTCTACCTGGTTTTGAATACAAAGTGGGCAACCGTGGTTAATTCTCTACCACCTCAAATGAAACCGTGACCATTTTAGCTAGAAGTGCCAGGCGCAGAGGGGGGAGCCATTCCTATCCCCGACACCTGTTACAGAGAGGGGAAGGTTCATAGCCTCTTCGGGGTCTCGTTTTACGAGCAAAAGTTTCACTATATGACAGTCTCTCCTCGAACCATCGTGCACTTAGCGAACCTGAACACTTAATTTAATGCCTCCGAGGATGAAAGGGCGACGTTAGTAATGCGAACCGGCTTAGGATTGGTCACGCAGAGAAATCGACGTCTACAGTGAGACGTATCATTAGGTTACTGATTATCTTTGTGCGGACGTATCTGGTCCCCTTCTAAGATTGACTCGTGGAACCGGCTGATGTAGTGAGGATGACTTGAGCTGCGCGGCGCCTTGAAGAAAGCAGAACCTGCGACTTGACCTCAGACGCACCAGAAAGGCTTGTAGGTAGTGGCAAAGTTGCATTCCTGTGATGCGCCTCTCGCCTGAGCGTGCGCGCTGATCTTTCGGTATCATACGGCAAGATTTTTTTAGATACTTCGAGACCCATGTGCGGGGGGATCAGAAAGTACGTCCCGGTAACAGGGGAAATATGGAGCCCCGCCTGGATTTTAAAGACCCTTGAAGGTGAGATTCCACTGGAAAGCCAGCGCTTTATATCGTGTCCATCCGAAAGAAAGATAGCATAGGTTCGGGGTGGTCTATGTCGTAGCTGCCGATCGGGTACCACTTTTAGTTGTGCTACTGCCGTGATACTTGAGCTCACACCGACGAATTCTTCATAGAAGGATGGCATTCACCTCGGCAGCTGAGCTGCTGCCGCATTGCCGCTGTCGGTTGCGATTACGCTCGGTTACACTGCTAGCGTCTTCGTAAGGTGAGGACAAGTTCAGGTCCGCAATACGCCCTAGACCTCTATACGGTAGCCTGTACGCCTGGGCCCGTGACGCCGATCTCCGAAACATAGGGAAGCCTACCACATATCGCCCACAGTACTGTTCGCGCCCCTCCATTCTTAGATTTGGAGGTCAATCGGAATTGAGAATACTCGAGACGCATCGTAGAGATATCATGTTCGGGTATGAGACGACATCATAGCGTCCAGCACTCTATACCTGCCACACAGGCCAAGATTACTACGCGCGGTCCGGTGGGGTCCACCAAAGGTACAGTCGATGAGCGGAGCCGATGCCTACCCGGCTAAATAACCGTTAACCACCGACCTTGAGCTGCGGTGTTACCCATAGAATAGTATAGTCGCACGGAACGACCGCCAAACGTCCGGCCCACACTCTAAAATGAATAATAGGCTGAGGTTAAATTCTCATCTGATCCAATCGATACTTCAAAAATGCAGGTTTAGTACTCATCCTGTTGGTCCTGACGCGCCCCGGCAGAGAGCATACGGGAGCTAGTACTTATCTGATGGTAAGATGGTTCTCTAGCCGGTACAGTATGCAGATGTTCCGTACTGTACCGAGCGAAAACGGTGCAGCGTAACGCCCTAACGTTGTCTGAGAAGACTGCGAACTGTCTGGATGCTTGCTCGAACGTCACTAGT
		</sequence>
    <sequence><taxon idref="Location_2_0_1|37.41450620421473"/>
			CGACTAGAAAGGCCCGTGCTGCCTAGATATAGCCGTTATGAGTCCTCCCTTTACAATATTGTGCCAACCGAATAATCGGATGGGATGCGAACAGGACGACGTCGCCAAAATTTAGCTTGCCATACAGCGACATTTTTGCCAATCGCTAATGTATCTGTTTGGCGGGGAGTGCATTCACATGCAAGTCCGTTGGAGTGACAAGGCCCACTCACTAGGAGGCGGGCGCTTAAACAGGACCCGTGAGTGAATGATTTAAGTCATGGGTTATGATTGGTCAGAATTCAGGTATCACAAACTGAGACTATTAGTTGCTTAATTGCTTCGAACCAAGTCTCCGGTGCGCTCTGCCACTCATACGGACCGAGTGTTCTTATTAACTCATAGCAGAAAAATAAGTCATAGCTTAGGTAAAGCACGAACGAGATTATTGCAAGTGTTTTTCTCAGTACACTCAGTCCTTTTGCATTTCACTTGCCACGTGCAATGGGAACGCAGAGATCACAATTCAATCGATGCATGGACACTGGTCGTCAGATTACTAGCGAAGGGTAGAGGAGCCCCCAGCGCAATTGCGTCCCACAGTTGGGTTCCTAGAACGGCATTTAGGGACTCACTCTTGATTGTTTCTTGCTTGTCGTATACCGCGGGAAAGGGGTGTTAGAGCTCATAACTGGACTTCGACTATTCCTCTCCCTTTCAAGGACAGGGAATCTCAAAGAATTATGGCCACAATACTAGTCTGTCTGAAAAGACGCATGTGGCATCAGCTTGTTAAATGGGATGTATTCCCATCTGCCTAACCGCAGCCCCAGGCCGTGAGCAGGACAGTTAGCGCGTGCCAGTGTATGCCTTGTTGATGTGGCGCCGAGTGCCGACTCTTAATATGCTCTGTCCCCAACCGTAATATGTCGCCGGTATATATTTCCCTTGTGATAAGTGATTCATAGTCGTGCCCTTCATCGGCGGCGGTTGTGAGCTGAGCGGCAAGTCTCAGTAATTAAACGGACCGGGCGATCTCTCGTAGGCTGACCTTGTTGAGTATCTTGATTCGTCTATGCAAGGTCAGAGAGGATACGCGAATTGTATTATCCGAGCTAGGATGACAGTGACACCTGTCCGAGGCGATGTGGTCGGGGCCGACATAGGTCGATTATTACACGGTCCGTTATGCTGGCACTGCCGGGGGAGCAGCTCCAACTGCCTGTATTGTTAACCAGTACGACAAAACATGGACCTGAAAGATACCCTCGGGATACTGCTGCCAGTTCTTTGATATGCTTAGGAAAATATAAGGCTCCGCCCTTACGTGAAAGATTCGCTCAGCCTGAATTCTTTAGCCACGGACGGTCGGTTGACCCTTATAAGGTTCATTGAGTAAAGTAGGCAGAACACATAGAGGTACGCAACAAAGGATTTTACTAGGCGGCCGAACGGGAGGGAGGGAAGCCAGTCTAAAAACGCAGTAGGACCCATCCTGAACGCGTAAAATCCTTCATACTCTTCACTGGTCTCAACGAATCGAGCAAGGAGCAGCGTGAGTACTGGGCAAAAGTTTCTCCTCGAACTTCGGCGGGATGTACCTTGGTCAAAGCCCCTGACCCTCCGCGGCTCCTTGGCAAGGCAGCCATTTTGTTCACCCGTATGTAAGACGTTCAGCTACTGACTGGAGAGTAGATTCTGGCGCGATCATAGGACTAGGACGACCGCAAGTCACGCTGGTAGAGACGAATTTATGGAAAGACGACCCGGCCAGCACACCCGTGCTTAAGGGGCGTTGCCCTATGACACGCTCTGGGAAAGAGGACAACTGGTCGCACGCTTCCTACTGACCGATTCAACATCCTAGGGGCGGAATAATACAAACAGGGTCAGGGCTATTCCCGGGCGCTGATAGAACCAGGCGACACGTGTCCTGTATAACGTGCGGGGGTGTTGGAATATGCATGACTTTGGTCGGCCAGCTGGCGAAGCGTGTAAGAGTATCTCCGTTGCAGTCAAAGCCATTTGGCCGGGGTCGGGTTAGGAAACACGACGCCGTCAGCGCATCCTGCCTGTCGCACGTCATATCACGTCCTAAGAGTACCGTCCCTATAGCGAACCAACGGGACCATGACCCTGATTGGCGACCTACCCATGACGGAGTCTACCGCACGTAGGCAACTTGGAAGATCTTGGAACGATGATTGTTTGGCACTTGGTGTTCCTGCGGCCCGTCGAAATGCCTCCCCTTCGATCCTTAGATGGCACCCTTGACACCACCCCTAAAAGACCAAAATGTATGGCAAAACCTCGTGCCAAAACAGCTTCTCTTCGGTAGTATTATAGGTAGGGTTGCTGTATCGAGATAGCCAGCATTTCAGGTCTTAGTCATTCTCGGAGAGAGGCGCCGGGACTGAACCCCATAAGGGTAAAAGCCACCCTCGACCCAATTCGTTATAGCAATTACTCAAATGTATCACATTTGTATTAGGCGAGCAATATGTGGCTCCCCGGTACAGCCTTCTGATCCTACGTTCACAAAATGACTAGATCTCGGGATAGGCCATAACAGACCTCTAGGGCATTGAACTCGTCAAAGGCGACATTCTCACTTGTAACGTTTCGCCGACCTGGGGGGAATTTCCGGGACTTGCACGCCAACCGTGAAACTGATACCCCGCGCTCCTAACCCGCAGACCACCGGGATAGCGTAACACGTCGCCACGTAGCCGGCTTCTAGATTGACGCCCGACTTATGCGTCAGATCCGAGCGCACACGATTGATATAGCGGAGCCGTTAGGGACTGAATAGAATCACATATTTAAGCTCCTATCTGCCGAGCTGCCCCTGTTTCGAGTAAACGAATGGGCCGTGGCGTTCGATAGGAGTAACCTTTAAGTGACGGGAAAAGCAGCATTCTCGAGGTTGCTTACCGCAAGGCACCCATTGAAGACCACTTTCAAGCGGGGGAAGACGCATCGCGGAGAGTAAGCAACAAGGTAAAAGTTGGCTGTGCTCGCGGTTGATCAACGTTAGTGCCGCTGTAATCGGTAGTCCGCTTTTCGCATATTCAGTACGTAATTATAACCTGTCGATCGTCTACCTTGTATGTGTGGAACCCGTACGCCGAGTCCATTTACACACCATGACTATGACCACGTTCTACGTAAGGGAGCAGCATTCACCCAAACCGGTTGAGTCCTTCGACAGCGATTACATGTCTAACCGGGCTTGTGCCGCGGTCGTTACCCCTGACGTTGTTGACACTCCTACTTCTGTTGCGCTACCCACCTGACTTTAGCTCCTCCTCAACGCGCATGAATGAAAGTAGGAGCTAATTAGTACCGCCCCCACCCGGCCTGTCACACATATTTATCAATCGGCATACGTACTTAGAGCAGGCGTGCTTCGAACGCCGTATTATCGGGTTGCCACTTCCCGATAGCTCCACTATAAATATCCATTAGAACCATCGACTATCTAATGTACTGGCACTCCGGGCCGCGAGGGACGTGTTTATAGTTGGGCAAACAACAAGGACGCGATGACCCAAAGATTCGGATAGGATCCTATCACCAATGCCTAAGCGGAATGGTATTCTACAACTTCATCCGTGATTTCTGTTGCTTCTGTCATCCACGCCAAGGATATCGAATCCGGTTTCGTTCTCATCAGGCTACAACCAATATTCCACATATTAAGCATGGACGGCCGTAATTCACTACAGTTCCCACCAGGGTAAGGATCATCAGGACACTAACGAAGCCCCGGTCCCACACGCAATCATGTAGTCATCACCTCTCTACGACGCCAATATGATTCAGGGTAAAACCGGCTTTAGGAAGTTGCGCGAAACATTTGGTCGGGAATGCACCCTATATTTCTTCCCCTTGTAGTAAGAATAGTTGCGAATAAGTTAAGACCAAGATTCGCTAGAGACTGTACGACAACGACTGGCGATGTATCAATCCCTGAGGCATAAACTGGAAAGGATTGCTTTAATGCAGCATTAGACATATTGGAGCATCATTTGTCAAGAAACAGTCTAAGGGCTTTCCCCAGCGACGACCGGACAGGTCTCGAGCCCTCCGGTCCTCAGAGCAGAGGGTATCTGAGAGGCTTCCATTGGACCTGGAAATTTCCGGTATTGATTGGGGTCCTGGCCTGTTCGGGTGGCTAGAAAGAATGCTAACGTGCTACGTGAGGCGACAGCAGTGTACCGACTTCATAAGGCAAGCCGTGATGCAGTATACCCTGGACCTTCGTTGCATGAGCGCCTTCACGGGTGACTCTGAAATCGCAAAGCCCGGCCGAAATTGGTGCTAGCTTTCCATATTGCCTGGGGTAAGGACAATCAGCAAAATACAGCAAAGGAAACACGACCCATAGCTAATCCGCATTTCTTATCGCGAAGATCAAATTGAACACCGTGGTGATCAGGACACTAATAGTGGTAGTCCCGGTCGCACATACTAGGGCCGTTAGTTGTGAGGTACCAACTTACTAAGGAAAGGACACTCCGTGCCCCCCCAACGTCATGCTGTGATCGAAGATAAAATAGACGTATACCCATCCGAGTCAGCATTTGGCCGCCCTTGAGGTAGAGTTGAATTCGACTGTAGGAGCTACACGGTCCGTTTACCCCGCTGTTCTTCGCACAGATCTATAGCACTGACCAGATCAGCTACCAGCAGTTACGGGCGTTCCCGTATGCAAGTACCTCGGTCGGCGGCTCGAGTCCAGCAGCAGCAATCTACTTCGCATTATTTGGCCCCCCCCCTTCAGTCCAACGCATGCCCCGCTCAAATAGTCTTCGTAATGTGATACACCTGCAAAGCTCCACACATTAACTCAGAGGATGGTTAATAAGCTGCAACGCGAGTTGAACACTGTTGTCCCAACTATGCTTCGAGAAATTCTGTAGCGAAGAACGATAGTCTTGGGGCTCTGTTAGATAAACGCTCTTGAGCCATTTTGGCATGTGACCCCGTTCCGTACGTTGTCTACTCAATTGGACCGAGGTGACGTTCCTACATAACTACGCACCCAGTACATCAGGGGGAGCAGCAGAGACTGTCGTGGCGAACAATTACTCGAGGTTATGGTCATATGAGGCGAACGTTGAACGACTGTCAAACTACCATTACTCATAATCTGTCGTCACAATAGAGTATTGGACAGCTGAATCACGGGCCGAGGTGAGAGATTGTGCTGTCGCAATCCGCTGTGGACGCAGGGACGGACCTAAACGAGATACACCTAGGGCCTCTTCAGTAATGCGCCAGTGCAACTCCTTCGCTAAGCCGCTAACGACGGCGGCTGTCATCGGTGTAGCTAATCTCAGAGAGTGTACCGAGAACTGCTTCTGTCGCCCTATCTTCTAGCATGTTCCATCCGTTCCGAAGAGTCTTGTGAGATGATCCCCGGTGCCATAGACGGCGGGAGGTCGTTCTCTTCCTCACGTGTGACCGAATTAATGGCGCTCCGCACCTGACATCATTGTCCGGTGCGTTATTCCTCAGATTTTTGCCTAGCGGTCGAAGACCCATGAGTCAGGAAAACCACCAAGTACGTCCCGACATCCCGCGTCTGAGTCGTCATTTCCCCTATCAGTTACTTTGGTCTCGATAGCTAGTCTCCCGAATTTTCTCTAATGGCTATATCGAGTCCAACCCACTTCTAGGTAGTACCGCTGTCAGGGTGGGTCCTCAATCTCCAATTCTTGAACCCAACCGAGTTGAGACCATAACGTGTACGGGAACAACCCTATACTAAATTATTAGTTAACGTTGCGGCTTAACCGCTAACAGTACCTGGTTAAATTTAGCCGCGTCAGGGCGTCTTCTGGCCTTACTTAATCCATAGTTTAGTTTACTATCGACTTCTATATCGGTCCTAACGAACATAATAATTGCTAATCGCTGCAGAACTCTAACCTTATCGGATCGAGAGCTACTCCCAGTAAACGCTAGACCCGGATAGCCGCAGAGCTCGGATGGGTCGTCGATACTGAGCTATTTGGAGTCGGTTTATCTGCTTTTATAAAGAACCGATGTCGACCTAGGTTACCAGGCTTGGTTATTATCTCCCGTCCGTGTTCTCTTAATCACAATGATTGATGTCTGATCCAGTCAACAGCAGCGTATTCGTTCTGCCGGCGAGAACTGGATTACCTGACAATCGGCCTACACATATGTTGGATCCGTAGTCGCACCGTCCTGAGCTTGGACCACGCCCTTAGCTCGGTGGGAGGAAAAACCGAGCGCCTTTCAGTGTTCGGCACTAAAAGGAGATTATGTACTTTTACTTATTACAACCGTTTTTAAATTTGATCTGAACCTTCTACCGACACCACCTAAAGAGTGTCCACTGAGTGGCGGTCCCAACATTACACCGGTCCCTCTATTGATCCTAGTCTGGCCGCCTCGTTTGCGAAGGAAAATAATTGTTTGGAGAAAGCGTATAAATAGCAAAGGAACTGATCTTTGTCGAGCCGGCTCATCTCGGCAACCTCCGGCGACGCGTCCGGTGTAGTAAACTTGGTCTCTTCACAGTCGTTGTCAGAACTCACAATTGCCAACGCCAACAAGATTCTAGATTCATCCGCTACACTTGTGACACTAAAGAGGGTCCAATATAAGTGTTTGGGCTATGGTTACTGTGTGTAGCGCGCATTTAGCGCATTACCTCGTTTAATTCACATTACCCCTAGCATACTCCGTAGAAATTGGTGTTGAACATCATATGACCCTCCGACCCCCATTACAGTACTTGCATAGTCTGAGCGTAATTGGCCGTACTTATTGTATACTTGAGATCGATCGGGACCCTTCTAGATGAACAAAATGATAACGGCCAAGCGGCTCAGGATTGACACGCCGAAAATGTAGGTTAAGTGTCAAGCATTGCTTCAATAAGTATTAGGTTATTACCGACTCGATGCACGTTAACTCACTCTGCCTGCCAACTGCCTTGCGCTTAGGTTGCTTGGTCGCCCTTGTAGTGCATCAAATGAGGTCCAATCGCATTCCGTCAAGCCGAGGGGGGGGTGAACAAAATCCGCTTTAGTGTCGTTTAGTGTGCGGTCCTCTAGGAAACGCCCTACGTTACTGGCGAGGAGGGTGAATTTACTAAGTCGCACTGTTCGCCTACAAAGCCCTAGCAAGAGCGTTAAGACTCGCCGAAGGGTTTCCCGACCCACGGTCAATTATCCGCGGTTAGAAGCATGAGGAAGGGTCAATCCGCCCTAGTCCTCCCACACACTTAGGCCGATACCGGTTAAAATTTACGCGGATTGGGTCAAGTTGCTAAAGCGCCGTCCACGCGAGCGAAGATCTTTCCAGAGATCCCCGGGATCCTGAGAGGAAACTAGGTCTGGCTGCGTGACTACTAGTTGAGGCTCGATGAATCCGTGTCGATATATTATCTAGGGCAGTATATGTGAGGTGCCAAGAGTGCACCAACTCTTTACAGAGAGCCACTTATAGTTGTCAAGGCGTGTGGATTTGAACCATGTAACTAAATATAGCTACGCAAGCTTCCTTTGACTTCTTTTAGTATGTGTCCTGGTCGCGGGCGCAGTGACGTGTATAAACCTTTCATCTCTCCTCAGAAACCTAGTTTAAGCTTAATTACTACCGATCGCCTTCACTACCTACACGATTAACTCGGAGAAATATGGTACACATCGTATCTGAGGCTTAGAAAACCGATATCTGGGTCAGTGATTGTGACACTACTTCGCCTCATGGGACTAAATAGGTTACACTTGTCTCGCCCGACTTCGTGACCGTCGGTACATTAAAAGCCTACGTGGATGAGGACAGTCGACGCGCGCTTATGATATAACACATCTACAGAGCGGTCCTCCGTACGGACGAGACAACCCAGCTAACGTTACTCGGAACGGAATGTACAATCAGAGCGTTAGTTAAGATCAGCCGGGGAGTTCCATATTGATGGATTGTGCTCTGCGGACGCCTACGTGATGCCGACCATTATGGATTGGCCATTTAGAGTGTCTCAGGTGTTAACCATTACCCCCTTAAGTTAGGGTTCAATCGGTCCTACTGGGCCCCTCGAATATTGAACTTTATCCAGACAGGGTACCCATAGTGGGTAGGCGAGTTGGGACTACATTGAACGCCCTCGTATATAAATACGCTGGTTCGGGCTAAGGTTTGATCGGTGGGTTAGTAGACCAAGCCGATTAGTCGTTACTTTTTCCGGATGCCCACGGTTCGCCGTAGCTAGTTTGGACACACTGCACCACTCTTAGTTAGCATCTTGAGGCGATGAGAGTCTCAGGTGTTTCTCTATACGTGGACCGTCGACAGGAATGGACCCGGAGTCCTCGTAGTCGCGTCCCACCATGAGTTTATGCACCGTTAGACTCCAGGCAACGGCCACGTTGTTACAAGGGATCGTTGCTTTATACGCCCCCTAAGCAGGTATCCCGACTGATATTCACATTCCCATAGCACACCGGCTGAACATAGGTCTTACGGCGGGATATCCTATTTGTTTCCGAGCGGCCTGCCGAACCTCATGATATCGGCTCGGACATAGGAGCACTATAGATGAGCAACACCAATACTTTAGGTATACGGTCAGGATCGGGCGAGCTAGACTCGTATTGACAGATAAACGCGGATAACGAGCTACCGCTTACTATGACGTCGTGGTCATTCGCGTCAGTCACGGGATGCCAAGTCGTAGGGGGGAGAATTCGAGCGGTATTCGAGGGTGGAAAGACTCGTGGAGCAAAGCTCCGAGATGAGTAAGATCGGTCCCGGACACCATATCGCATTGTTAAGGTCATACCGCTTTCTTGGGACGTTCTCACCGCGTAAGTTTGTGGTCGAGGGCTTTTTTCCTGATTCGGCCCTGGGGTACATAGTGTCCCTGACCCTACAGCTCCTGTTGATCGGACTGCTCTTGCGTTAGTTCTAAGGGGGCGACTCCATGGGCTGAGTGGAGTGTTGAAATCTTCGCGGCGCCGTGTAAGACTGGCGTGGATTACTAACTTATGTATGGAGGTAAACAAACCTATAACGATATGTGCAAGGAGATTAGTGCGCAGAAGAGTCTGGCGGTCGCTGGGAACTGGCTGTCGTTGTCTAATAGTACAGGGGCTATTGAACTCAACCGCAGCATAAAAGACCCGCCCGTGGGGTGAATCGTAAGGCATTTCACTCGGCGACATGACAGGGGCTGTTGATCTGGTCCGGCCGTTAGCCAGAGGCCGGATATAGATCCGCTATATGCGACTCGTTTAACTAGGTGCAACAGTACATTACGTGGCTCTTATACATCTGGACATCGATCTGTTTTGGAGATCTACTCGTTCGATCATGCGGCGTGCACGTCGCGGCTGATTGCGCTGACTAGGACTAATTAATTGCACGGTACATCCAAGTTATATATATGTGAATCCTAAAGCAGATCGTGGGTGAGGTGGAATGTTGATTGAGCCCGGGTTCGAGATGCATGCGCTCTCAGGGTAAATACAACTTGTATTGGGAGAAACAAATCACTAAGGAGGATATAATTACATAATATAACTATCGGACGAGCGCCTGCAAATGTCCTACGCGTCTTCAGTCGGGATTCTGTACCTGTCGATAGGTAATGAGGTAGCCAATGTACCGATTCGGGAAAGGGGCGCGCACCTAACTACATGAACGGTTCTCGGTACCAGCGCAGGATCAGCTATCCGTATATTCGCATAAACTTAAAGGACCAGGGGCATTGAGCTGCTCACGATTGCTAGGAGTGGGGTGCCTTGCGATAACAAGAAGAGTGTAATCTGGGTCAGGGGCTCAGCAATGTTAAAGGCCGTCACATGTCATGGCAAGCGGACCTTCGGGGAAATATACCCGTGTGGCAATGTAAACTGTGATTAGTGGCCACTAAACCCTCGCTGTTTGTAGCTCACCTCATTTCCTTTATCAAATTAGTGGATGTGGGGAGCTAGCACGCATCCTTCTGAGCTGCATGGCAGAACGTGCGCCCGTCTTACATACTCCGTGGATATATTTCCCAAGCACAATGCCCATCGTGCGCAAAGTGTTACATCTAGACGAAGTCCGCGGATAGACCCACAGGTCAGGTGGTAAATTAACGCTACCAGCAGCGAGACCCCAATTAGCCGGATCGCGCTATGCGGTCTACTTAGTTCTCGTTACAAACGCCTTGAATAGGGCTGACTGCAGCGAGTTCGTGTCTTTAATTTTTGGACCGTGTCACGTAACACATGGAGTCGGCTGGCCCCCATCGAGTCGTCTCCCGGTCGACAAGCAGTACTTCAATCCTGCATAGTGGACCAACTGGCCCCCGTTGGACACGGGGCCCAAAATCTTGTTAGGGGTGTAATGATGGGTCGACGCTACGGTATGAAGTTCAAGTGTGCGCTCTGTAACTACTGGGCATTTTCTGATTGCCCCTGTCTGCAAGTCTCTCAATCGTGCTTATTCGCCTCTCTCTCAGGAATGGATTAGTACACGGCTGCTGTGTGCAGCACCGATAGTCGTAACACTCAAGTCAGAGGTGGCCTACGCCCGCTTGCTCGCCTAGCAGCGTAACAAAGGAGGTTTGGTGTAGGGGAAGCCTGCCGTAGTAGTAACACTGGGACAATCCGTACACACTCCGTCGCTGTATAACCCATGCCATATGATGTGGTGGCGCTTAGCCGTGAGTCCACTTATAAAGTGGGCTACTTTTTAGCATAGTGGTCCAAAGCTGGGCCCACTCACGATGAAAGCCCGTTGTCTGTTTCCTTTCCAGGGCGTTCCTCATCCATGGAAAGGCTAAGGTGGATGGGCGTGAAATTTAAAGGTCGCACGAATTCCCTAAATTTTAGATCTTCCTCACGCGTAAGAGCGCTGCAGCCACTCCTAAGTAACGTGAGATTGGGGTGAACCAGGCGATCCGAATTACACGTTGGGGCGTCCAACGGAACCTTCTAAAGATTTCGTTATATCGTCGTGGGGTGACGACTTCGCGGTAGCGTCACAGATAAATGTGTATCACATATGTACCGTCCGGTACCGCTGGACGTTATACAGTGGTCTTCCCACAGCTGACTCGAGCTCGTGACACTGCGCGCGCCGACGCCCAAGGTCGCATAGTCGTCAGAGTCCTCAGAGTTATTGTAAATTACTCGACCTTTCTGTTAAGGAGCATAGTATCGGTCAGCAATGGTGTCTACAGTTCCAGCCCGACTAGATACAGGGGCAGCTTCCCATGCGAAAACGTCCGATTTTTCCTAAGGAGTTGCCAGGACCCCTACGGTTCAAGCCATTTGAGCAGACCCTTCCAGGAGTAAATCCGACGTCGCTAGTTATTGACATTAAATCGGTCCCGTGTGACTTTTTCTCTTCAGCTTCGCTTTCTCTACCGAGGTAGCGATACGTGCCCGCGGCTATGTATAAGCCAGAAACTAGAATGTACTAACATATGTTATGCTCCCTCTCCACCAAGCTGAGTTAGCCTATGACATGTTAGAGTCCATGACACAGCTCCATGCCTGCGAACCAGCAGAACGCAAGGTGCCCGCAATGCAACAAGCTAGTGGCGGACCCTGGTCATCATACCGCCAGATCAACGGGAAAATTTCCAGGGCTGTTGGAAAAGGGTATGTCACGACAGTTGCCGAACAGCTAACTAAAGTGTCGAAGCCGATTTCTCACTCATGAAAATGCCTTAATCGGTGTTGAGCGGATGAAAGGTGCTTCATCGTTAACACCGCCAGGGCGCACCCACATGCGCCATTTTAGTTAGCGACCACGGAGTCCATAGTCGAGATGCATCACGAGCGTTTCAGGAGATGGCTCTTATGTTCAAAACCCCTCATCGCAATAGAAGGTGAATTCTAGCCTGAGCCTAATTCCAAAAGCGACTGGTTAGGTAGGTGTCCTAGTGCGAGCTGATCATGCGATGATTTCGTCGAGTTACAACGGGAGGTCTCGCCCGATCTTCATTTGGAAGCCTATCCTCATTCGTAAACTTGGACCCTATGGCGTGTCTCATATAATTACGATAGACAGAAACAGCTAGCATGGCGCCTGGAGACGCCCAGCATAGGCTTTGAGTTTTTGCCTATTTTCTCGCGAGAATCAAGCAGACGTCGTCTTCCACGCGCTCTCTGAGAGCACAGATTCAAGTTATGCTTCCGCTCTCGTCGAGCAGGGGTCGACCGAACGTGAGATAGCCTCGGTGACGACCGAGAGGACCCGGCTTCGGAAAGAGCAACTCATGATCCATGCAGCTCGCTCTCTAAAGTTCGCTTATCTAAGGGATAAACATGCTATAAATTCGACTTATCGCCCTCTCACGAGGCTTTTATAGCTCCTCGGAGTGCTTGTCATCTGACAGACTATGTGCTTTCATTCTGGGAGCCTAGAGGGGCAGTTCTACCTGGTTTTGAATACAAAGTGGGCAACCGTGGTTAATTCTCTACCACCTCAAATGAAACCGTGACCATTTTAGCTCGAAGTGCCAGGCGCAGAGGGGGGAGCCATTCCTATCCCCGACACCTGTTACAGAGAGGGGAAGGTTCATAGCCTCTTCGGGGTCTCGTTTTACGAGCAAAAGTTTCACTATATGACAGTCTCTCCTCGAACCATCGTGCACTTAGCGAACCTGAACACTTAATTTAATGCCTCCGAGGATGAAAGGGCGACGTTAGTAATGCTAACCGGCTTAGGATTGGTCACGCAGAGAAATCGACGTCTACAGTGAGACGTATCATTAGGTTACTGATTATCTTTGTGCGGACGTATCTGGTCCCCTTCTAAGATCGACTCGTGGAACCGGCTGATGTAGTGAGGATGACTTGAGCTGCGCGGCGCCTTGAAGAAAGCAGAACCTGCGACTTGACCTCAGACGCACCAGAAAGGCTTGTAGGTAGTGGCAAAGTTGCATTCCTGTGATGCGCCTCTCGCCTGAGCGTGCGCGCTGACCTTTCGGTATCATACGGCAAGACTTTTTTAGATACTTCGAGACCCATGTGCGGGGGGATCAGAAAGTACGTCCCGGTAACAGGGGAAATATGGAGCCCCGCCTGGATTTTAAAGACCCTTGAAGGTGAGATTTCACTGGAAAGCCAACGCTTTATATCGTGTCCATCGGAAAGAAAGATAGCATAGGTTCGGGGTGGTCTATGTCGTAGCTGCCGATCGGGTACCACTTTTAGTTGTGCTACTGCCGTGATACTTGAGCTCACACCGACGAACTCTTCATAGAAGGATGGCATTCACCTCGGCAGCTGGGCTGCTGCCGCATTGCCGCTGTCGGTTGCGACTACGCTCGGTTACACTGCTAGCGTCTTCGTAAGGTGAGGACAAGTTCAGGTCCGCAATACGCCCTAGACCTCTATACGGTAGCCTGTACGCCTGGGCCCGTGACGCCGATCTCCGAAACATAGGGAAGCCTACCACATATCGCCCACAGTACTGTTCGCGCCCCTCCATTCTTAGATTTGGAGGTCAATCGGAATTGAGAATACTCGAGACGCATCGTAGAGATATCATGTTCGGGTATGAGACGACATCATAGCGTCCAGCACTCTATACCTGCCACACAGGCCAATATTACTACGCGCGGTCCGGTGGGGTCCACCAAAGGTACAGTCGATGAGCGGAGCCGATGCCTACCCGGCTAAATAACCGTTAACCACCGACCTTGAGCTGCGGTGTTACCCATAGAATAGTATAGTCGCACGGAACGACCGCCAAACGTCCGGCCCACACTCTAAAATGAATAATAGGCTGAGGTTAAATTATCATCTGATCCAATCGATACTTCAAAAACGCAGGTTTAGTACTCATCCTGTTGGTCCTGACGCGCCCCGGCAGAGAGCATACGGGAGCTAGTACTTATCTGATGGTAAGATGGTTCTCTAGCCGGTGCAGTATGCAGATGTTCCGTACTGTACCGAGCGAAAACGGTGCAGCGTAACGCCCTAACGTTGTCTGAGAAGACTGCGCACTGTCTGGATGCTTGCTCGAACGTCACTAGT
		</sequence>
    <sequence><taxon idref="Location_3_0_1|48.75168006475238"/>
			CGACTAGAAAGGCCCGTGCTGCCTAGATATAGCCGTTATGAGTCCTCCCTTTACAATATGGTGCCAACCGAATAATCGGATAGGATGCGAACAGGACGACGTCGCCAAAATTTAGCTTGCCATACGGCGACATTTTTGCCAATCGCTAATGTATCTGTTTGGCGGGGAGTGCATTCACATGCACGTCCGTTGGAGTGACAAGGCCCACTCACTAGGAGGCGGGCGCTTAAACAGGACCCGTGAGTGAATGATTTAAGTCATGGGTTATGATTGGTCAGAATTCAGGTATCACAAACTGAGACTATTAGTTGCTTAATTGCTTCGGACCAAGTCTCCGGTGCGCTCTGCCACTCATGCGGACCGAGTGTTCTTATTAACTCATAGCAAAAAAATAAGTCATAGCTTAGGTAAAGCACGAACGAGATTATTGCAAGTGTTTTTCTCAGTACACTCAGTCCTTTTGCATTGCACTTGCCACGTGCAATGGGAACGCAGAGATGACAATTCAATCGATGCATGGACACTGGTCGTCAGATTACTAGCGAAGGGCAGAGGAGCCCCCAGCGCAATTGCGTCCCACAGTTGGGTTCCTAGAACGGCATTTAGGGACTCACTCTTGATTGTTTCTTGCTTGTCGTATACCGCGGGAAAGGGGTGTTAGAGCTCATAACTGGACTTCGACTATTCCTCTCCCTTTCAAGGACAGGGAATCTCAAAGAATTATGGCCACAATACTAGTCTGTCCGAAAAGACCCATGTGGCATCAGCTTGTTAAATGGGATGTATTCCCATCTGCCTAACCGCAGGCCCAGGCCGTGAGCAGGACAGTTAGCGCGTGCCAGTGTATGCCTTGTTGATGTGGCGCCGAGTGCCGACTCTTAATATGCTCTGTCCCCAACCGTAATATGTCGCCAGTATATATTTCCCTTGTGATAAGTGATTCATAGTCGTGCCCTTCATCGGCGGCGGTTGTGAGCTGAGCGGCAAGTCTCAGTAATTAAACGGACCGGGCGATCTCTCGTAGGCTGACCTTGTTGAGTATCTTGATTCGTCTATGCAAGGTCAGAGAGGATACGCGAATTGTATTATCCGAGCTAGGATGACAGTGACACCTGTCCGAGGCGATGTGGTCGGGGCCGACATAGGTCGATTATTACACGGTCCGTTATGCTGGCACTGCCGGGGGAGCAGCTCCAACTGCCTGTATTGTTAACCAGTACGACAAAACATGGACCTGAAAGATACCCTCGGGATACAGCTGCCAGTTCTTTGATATGCTTAGGAAAATATAAGGCTCCGCCCTTACGTGAAAGATTCGCTCAGCCTGAATTCTTTAGCCACGGACGGTCGGTTGACCCTTATAAGGTTCATTGAGTAAAGTAGGCAGAACACATAGAGGTACGCAACAAAGGATTTTACTAGGCGGCCGAACGGGAGGGAGGGAAGCCAGTCTAAAAACACAGTAGGACCCATCCTGAACGCGTAAAATCCTTCATACTCTTCACTAGTCTCAACGAATCGAGCAAGGAGCAGCGTGAGTACTGGACAAAAGTTTCTCCTCGAACTTCGGCGGGATGTACCTTGGTCAAAGCCCCTGACCCTCCGCGGCTCCTTGGCAAGGGAGCCATTTTGTTCACCCGTATGTAAGACGTTCAGCTACTGACTGGAGAGTAGATTCTGGCGCGATCATAGGACTAGGACGACCGCAAGTCACGCTGGTAGAGACGAATTTATGGAAAGACGACCCGGCCAGCACACCCGTGCTTAAGGGGCGTTGCCCTATGACACGCTCTGGGAAAGAGGACAACTGGTCGCACGCTTCCTACTGACCGATTCAACATCCTAGGGGCGGAATAATACAAACAGGGTCAGGGCTATTCCCGGGCGCCGATAGAACCAGGCGACACGTGTCCTGTATAACGTGCGGGTGTGTTGGAATATGCATGACTTTGGTCGGCCAGCTGGCGAAGCGTGTAAGAGTATCTCCGTTGCAGTCAAAGCCATTTGGCCGGGGTCGGGTTAGGAAACACGACGCCGTCAGCGCATCCTGCCTGTCGCACGTCATATCACGTCCTAAGAGTACCGTCCCTATAGCGGACCAACGGGACCATGACCCTGATTGGCGACCTACCCATGACGGAGTCTACCGCACGTAGACAACTTGGAAGATCTTGGAACGCTGATTGTTTGGCACTTGGTGTTCCTGCGGCCCGTCGAAATGCCTCCCCTTCGATCCTTAGATGGCACCCTTGACACCACCCCTAAAAGACCAAAATATATGGCAAAACCTCGTGCCAAAACAGCTTCTCTTCGGTAGTATTATAGGTAGGGTTGCTGTATCGAGATAACCAGCATTTCAGGTCTTAGTCATTCTCGGAGAGAGGCGCCGGGACTGTACCCCATAAGGGTAACAGCCACCCTCGACCCAATTCGTTATAACAATTACTCAAATGTATCACATTTGTATTAGGCGAGGAATATGTGGCTCCCCGGTACAGCCTTCTGCTCCTACGTTCACAAAATGACTAGATCTCGGGATAGGCCATAACAGACCTCTAGGGCATTGAACTCGTCGAAGGCGACATTCTCACTTGTAACGTTTCGCCGACCTGGGGGGAATTTCCGGGACTTGCACGCCAACCGTGAAACTGATACCCCGCGCTCCTAACCCGCAGACCACCGGGATAGCGTACCACGTCGCCACGTAGCCGGCTTCTAGATTGACGCCCGACTTATGCGTCAGATCCGAGCGCACACGATTGATATAGCGGAGCCGTTAGGGACTGAATAGAATCACATATTTAAGCTCCTATCTGCCGAGCTGCCCCTGTTTCGAGTAAACGAATGGGCCGTGGCGTTCGATAGGAGTAACGATTAAGTGACGGGAAAAGGAGCATTCTCCAGGTTGCTTACCGCAAGGCACCTATTGAAGACCACTTTCCAGCGGGGGAAGACGCATCGCGGAGAGTAAGCAACAAGGTAAAAGTTGGCTGTGCTCGCGGTTGATCAACGTTAATGCAGCTGTAATCGGTAGTCCGCTTTTCGCATATTCAGTACGTAATTATAACCTGTCGATCGTCTACCTTGTATGTGTGGAATCCGTACGCCGAGTCCATTTACACACCATGACTATGACGACGTTCTACGTAAGGGAGCAGCATTCACCCAAACCGGTTGAGTCCTTCGACAGCGATTACCTGTCTAACCGGGCTTGTGCCGCGGTCGTTACCCCTGACGTTGTTGACACTCCTACTTCTGTTGCGCTACCCACCTGACTTTAGCTCCTCCTCAACGCGCATGAATGAAAGTAGGAGCTAATTAGTAGCGCCCCCACCCGGCCTGTCACACATATTTATCAATCGGCATACGTACTTAGAGCAGGCGTGCTTCGAACGCCGTATTATCGGGTTGCCACTTCCCGATAGCTCCACTATAAATATCCATTAGAACCATCGACTATCTAATGTACTAGCACTCCGGGCCGCGAGGGACGTGTTTATAGTTGGGCAAACAACAAGGACGCGATGACCCAAAGATTCGGATGGGATCCTATCACCAATGCCTAAGCGGAAAAGTATTCTACAACTTCATCCGTGATTTCTGTTGCTTCTGTCATCCACGCCAAGGATATCGAATCCGGTTTCGTTCTCATCAGGCTACAACCAATATTCCACATATTAAGCATGGACGGCCGTAATTCACTACAGTTCCCACCAGGGTAAGGGTCATCAGGACACTAACGTAGCCCCGGTCCCACACTCAATCATGTAGTCATCACCTCTCTACGACGCCAATATGATTCAGGGAAAAACCGGCTTTAGGAAGTTGCGCGAAACATTTGGTCGGGAATGTACCCTATATTTCTTCCCCTTGTAGTAAGAATAGTTGCTAATAAGTTAAGACCAAGATTCGCTAGAGACTGTACGACAACGATTGGCGATGTATCAATCCCTGAGGCATAAACTGGAAAGGATTGCTTTAATGCAGCATTAGACATATTGGAGCATCATTTGTCAAGAAACAGTCTAAGGGCTTTCCCCAGCAGCGACCGGACAGGTCTCGAGCCCTCCGGTCCTCAGAGCAGAGGGTATCTGAGAGGCTTCCATTCGACCTGGAAATTTCCGGTATTGATTGGGGTCCTGGCCTGTTCGGGTGGCTAGAAAGAATGCTAACGTGCTACGTGAGGCGACAGCAGTGTACCGACTTCATAAGGCAAGCCGTGATGCAGTATACCCTGGACCTTCGTTGCATGAGCGCCTTCACGGGTGACTCTGAAATCGCAAAGCCCGGCCGAAATTGGTGCTAGCTTTCCATATTGCCTGGGGTAAGGACAATCAGCAAAATACAGCAAAGGAAACACGACCCATAGCTAATCCGCATTTCTTATCGCGAAGATCAAATTGAACACCGTGGTGATCAGGACACTAATAGTGGTAGTCCCGGTCGCACATACTAGGGCCGTTAGTTGTGAGGTACCAACTTACTAAGGAAAGGACACTCCGTGCCCCCCCAACGTCATGCTGTGATCGAAGATAAAATAGACGTATACCCATCCGAGTCAGCATTTGGCCGCCCTTGAGGTAGAGTTGAATTCGACTGTAGGAGCTACACGGTCCGTTTACCCCGCTGTTCTTCGCACAGATCTATAGCACTGACCAGATCAGCTACCTGCAGTTACGGGCGTTCCCGTATGCAAGTACCTCGGTCGGCGGCTCGAGTCCAGCAGCAGCAACCTACTTCGCATTATTTGGCCCCCCCCCTTCAGACCAACGCATGCCCCACTCAAATAGTCTTCGTAACGTGATACACCTGCAAAGCTCCACACATTAACTCAGAGGATGGTTAATAAGCTGCAACGCGAGTTGAACACTGTTGTCCCAACTATGCTTCGAGAAATTCTGTAGCGAAGAACGATAGTCTTGGGGCTCTGTTAGATAAACGCTCTTGAGCCATTTTGGCATGTGACCCCGTTCCGTACGTTGTCTACTCAATTGGACCGAGGTGACGTTCCTACATAACTACGCACCCAGTACATCAGGGGGAGCAGCAGAGACTGTCGTGGCGAACAATTACTCGAGGTTATGGTCATATGAGGCGAACGTTGAACGACTGTCAAACTACCATTACTCATAATCTGTCGTCACAATAGAGTATCGAACAGCTGAATCACGGGCCGAGGTGAGAGATTGTGCTGTCGCAATCCGCTGTGGACGCAGGGACGGACCTAAACGAGATACACCTAGGGCCTCTTCAGTAATGCGCCAGTGCAACTCCTTCGCTAAGCCGCTAACGACGGCGGCTGTCATCGGTGTAGCTAATCTCAGAGAGAGTACCGAGAACTGCTTCTGTCGCCCTATCTTCTAGCATGTTCCATCCGTTCCGAAGAGTCTTGTGAGATGATCCCCGGTGCCATAGACGGCGGGAGGTCGTTCTCTTCCTCACGTGTGACCGAATTAATGGCGCTCCGCAACTGACATCATTGTCCGGTGAGTTATTCCTCAGATTTTTGCCTAGCGGTCGAAGACCCATGAGTCAGGAAAGCCACCAAGTACGTCCCGACATCCCGCGTCTGAGTGGTCATTTCCCCTATCAGTTACTTTGGTCTCGATAGCTAGTCTCCCGAATTTTCTCTAATGGCTATATCGAGTCCAACCCACTTCTAGGTGGTACCGCTGTCAGGGTGGGTCCTCAATCTCCAATTCTTGAACCCAACCGAGTTGAGACCATAACGTGTACGGGAACAACCCTATACTAAATTATTAGTTAGCGTTGCGGCTTAACCGCCAACAGTACCAGGTTAAATTTAGCCGCGTCAGGGTGTCTTCTGGCCTTACTTAATCCATAGTTTAGTTTACTATCGACTTCTATATCGGTTCTAACGAACATAATAATTGCTAATCGCTGCAGAACTCTAACCTTATCGGATCGAGAGCTACTCCCGGTAAACGCTAGACCCGGATAGCCGCAGAGCTCGGATGGGTCGTCGATACTGAGCTATTTGGAGTCGGTTTATCTGCTTTTATAAAGAACCGATGTCGACCTAGGTTACCAGGCTTGGTTATTATCTCCCGTCCGTGTTCTCTTAATCACAATGATTGATGTCTGATCCAGTCAACAGCAGCGAATTCGTTCTGCCGGCGAGAACTGGATTACCTGACAATCGGCCTACACATATGTTGGATCCGTAGTCGCACCGTCCTGAGCTTGGACCACGCCCTTAGCTCGGTGGGAGGAAAAACCGAGCGCCTTTCAGTGTTCGGCACTAAAAGGAGATTATGTACTTTTACTTATTCCAACCGCTTTTAAATTTGATCTGAACCTTCTACCGACACCACCTAAAGAGTGTCCACTGAGTGGCGGTCCCAACATTACACCGGTCCCTCTATTGAGCGTAGTCTGGCCGCCCCGTTTGCGAAGGACAATAATTGTTTGGAGAAAGCGTATAAATAGCAAAGGAACTGATCTTTGTCGAGCCGGCTCATCTCGGCAACCTCCGGCGACGCGTCCGGTGTAGTAAACTTGGTCTCTTCACAGTCATTGTCAGAACTCACAATTGCCAACGCCAACAAGATTCTAGATTCATCCGCTACACTTGTGACACTAAAGAGGGTCCAATATAAGTGTTTGTGCTATGGTTACTGTGTGTAGCGCGCATTTAGCGCATTACCTCGTTTAATTCACATTACCCCTAGCATACTCCGTAGAAATTGGTGTTGAACATCATATGACCCTCCGACCCCCATTACAGTACTTGCATAGTCTGAGCGTAATTGGCCGTACTCATTGTATACTTGAGATCGATCGGGACCCTTCTAGATGAACAAAATGATAACGGCCAAGCGGCTCAGGATTGACACGCCGAAAATGTAGGTTAAGTGTCAAGCATTGCTTCAATAAGTATTAGGTTATTACCGACTCGATGCACGTTAATTCACTCTGCCTGCCAACTGCCTTGCGCTTAGGTTGCTTGGTCGCCCTTGTAGTGCATCAAATGAGGTCCAATCGCATTCCGTCAAGCCGAGGGGGGGGTGAACAAAATCCGCTTTAGTGTCGTTTAGTGTGCAGTCCTCTAGGAAACGCCCTACGTTACTGGCGAGGAGGGTGAATTTACTAAGTCGCACTGTTCGCCTACAAAGCCCTAGCAAGAGCGTTAAGACTCGCCGAAGGGTTTCCCGACCCACGGTCAATTATCCGCGGTTAGAAGCATGAGGAAGGGTCAATCCGCCCTAGTCCTCCCACACACTTAGGCCGATACCGATTAAAATTTACGCGGATTGGGTCAAGTTGCTAAAGCGCCGTCCCCGCGAGCGAAGATCTTTCCAGAGATCCCCTGGATCCTGAGAGGAAACTAGGTCTGGCTGCGTGACTACTAGTTGAGGCTCGATGAATCCGTGTCGATATATTATCTAGGGCAGTATATGTGAGGTGCCAAGAGGGCACCAACTCTTTACAGAGAGCCACTTATAGTTGTCAAGGCGTGTAGATTTGAACCATGTAACTAAATATAGCTACGCAAGCTTCCTTTGACTTCTTTTAGTATGTGTCCTGGTCGCGGGCTCAGTGACGTGTATAAACCTTTCATCTCTCCTCAGAAACCTAGTTTAAGCTTAATTACTACCGATCGCCTTCACTACCTACACGATTAACTCGGAGAAATATGGTACACATCGTATCTGAGGCTTAGAAAACCGATATCTGGGTCAGTGATTGCGACACTACTTCGCCTCATGGGACTAAATAGGTTACACTTGTCTCGCCCGACTTCGTGACCGTCGGTACATTAAAAGCCTACGTGGATGAGGACAGTCGACGCGCGCTTATGATATAACACATCTACAGAGCGGTCCTCCGTACGGACGAGACAACCCAGCTAACGTTACTCGGAACGGAATGTACAGTCAGAGCGTTAGTTAAGATCAGCCGGGGAGTTCCATATTGATGGATTGTGCTCTGCGGACGCCTACGTGATGCCGACCATTATGGATTGGCCATTTAGAGTGTCTCAGGTGTTAACCATTACCCCCTTAAGTTAGGGTTCAATCGGTCCTACTCGGCCCCTCGAATATTGAACTTTATCCAGACAGGGTACCCATAGTGGGTAGGCGAGTTGGGACTACATTGAACGCCCTCGTATATAAATACGCTGGTTCGGGCTAAGGTTTAATCGGTGGGTTAGAAGACCAAGCCGATTAGTCGTTACTTTTTCCGGATGCCCACGGTTCGCCGTAGCTAGTTTGGACACACTGCACCACTCTTAGTTAGCATCTTGAGGCGATGAGAGTCTCAGGTGTTTCTCTATACGTGGACCGTCGACAGGAATGGACCCGGAGTCCTCGTAGTCGCGTCCCACCATGAGTTTATGAACCGTTAGACTCCAGGCAACGGCCACGTTGTTACAAGGGATCGTTGCTTTATACGCCCCCTAAGCAGGTATCCCGACAGATATTCACATTCCCATAGCCCACCGGCTGAACATAGCTCTTACGGCGGGATATCCTATTTGTTTCCGAGCGGCATGCCGAACCTCATGATATCGGCTCGGACATAGGACCACTATAGATGAGCAACACCAATACTTTAGGTATACGGTCAGGATCGGGCGAGCTAGACTCGTATTGACAGATAATCGCGGATAACGAGCTACCGCTTACTATGACGTCGTGGTCATTCGCGTCAGTCACGGCATGCCAAGTCGCAGGGGGGAGAATTCGAGCGGTATTCGAGGGTGGAAAGACTCGTGGAGCAAAGCTCCGAGGTGAGTAAGATCGGTCCCGGACACCATATCGCATTGTTAAGGTCATACCGCTTTCTTGAGACGTTCTCACCGCGTAAGTTTGTTGTCGAGGGCTTTTTTCCTGATTCGGCCCTGGGGTACATAGTGTCCCTGACCCTACAGCGCCTGTTGATCGGACTGCTCTTGCGTTAGTTCTAAGGGGGCGACTCCATGGGCCGAGTGGAGTGTTGAAATCTTCGCGGCGCCGTGTAAGACTGGCGTGGATTACTAACTTATGTATGGGGGTAAACAAACCTATAACGATATGTGCAAGGAGATTAGTGCGCAGAAGAGTCTGGCGGTCGCTGGGAACTGGCTGTCGTTGTCTAGTAGTACAGGGACTATTGAACTCAACCGCAGCATAAAAGACCCGCCCGTGGGGTGAATCGTAAGGCATTTCACTCGGCGACGTGACAGGGGCTGTTGGTCTGGTCCGGCCGTTAGCCAGAGGCCGGATATAGATCCGCTATATGCGACTTGTTTAACTAGGTACAACAGTACATTACGTGGCTCTTACACATCTGGACATCGATCTGTTTTGGAGATCTACTCGTTCGATCATGCGGCGTGCACGTCGCGGCTGATTGCGCTGACTAGGACTAATTAATTGCATGGTACATCCAAGTTATATATATGTGAATCCTAAAGCAGATCGTGGGTGAGGTGGAATGTTGATTGAGCCCGGGTTCGAGATGCATGCGCTCTCAGGGTAAATACAACTTGTATTGGGAGAAACAAATCACTAAGGAGGATATAATTACATAATATAACTATCGGACGAGCGCCTGCAAATGTCCTACGCGTCTTCAGTCGGGATTCTGTACCTGTCGATAGGTAATGAGGTAGCCAATGTACCGATTCGGGAAAGGGGCGCGCACCTAACTACATGAACGGTTCTCGGTACCAGCGCAGGATCAGCTATCCGTATATTCGCATAAACTTAAAGGACCAGGGGCATTGAGCTGCTCACGATTGCTAGGAGTGGGGTGCCTTGCCATAACAAGAAGAGTGTAATCTGGGTCAGGGGCTCAGCAATGTTAAAGGCCGTCACATGTCATGGCAAGCGGACCTTCGGGGAAATATACCCGTGTGGCAATGTAAACTGTGATTAGTGGCCACTAAACCCTCGCTGTTTGTAGCTCACCTCATTTCCTTTATCAAATTAGTGGATGTGGGGAGCTAGCACGCATCCTTCTGAGCTGCATGGCAGAACGTGCGCCCGTCTTACATACTCCGTGGATATATTTCCCAAGCACAATGCCCATCGTGCGCAAAGTGTTACATCTAGACGAAGTCCGCGGATAGACCCACAGGTCAGGTGGTAAATTAACGCTACCAGCAGCGAGACCCCAATTAGCCGGATCGCGCTATGCGGTCTACTTAGTTCTCGTTACAAACGCCTTGAATAGGGCTGACTGCAGCGAATTCGTGTCTTTAATTTTTGGACCGTGTCACGTAATACATGGAGTCGGCTGGCCCCCAGCGAGTCGTCTCCCGGTCGACAAGCAGTACTTCAATCCTGCATAGTGGACCAACTGGCCCCCGTTGGACACGGGGCCCAAAATCTTGTTAGGGGTGTAATGATGGGTCGACGCTACGGTATGAAGTTCAAGTGTGCGCTCTGTAACTACTAAGCATTTTCTGATTGCCCCTGTCTGCAAGTCTCTCAATCGTGCTTATTCGCCTCTCTCTCAGGAATGGATCAGTACACGGCTGCTGTGTGCAGCACCGATGGTCGTAACACTAAAGTCAGAGGTGGCCTACGCCCGCTTGCTCGCCTAGCAGCGTAACAAAGGAGGTTTGGTGTAGGGGAAGCCTGCCGTAGTAGTAACACTGGGACAATCCGTACACACTCCGTCGCTGTATAACCCATGCCATATGATGTGGTGGCGCTTAGCCGAGAGTCCACTTATAAAGTGGGCTACTTTTTAGCATAGTGGTCCAAAGCTGGGCCCACTCACGATGAAAGCCCGTTGTCTGTTTCCTTTCCAGGGCGTTCCTCATCCATGGAAAGGCTAAGGTGGATGGGCGTGAAATTTAAAGGTCGCACGAATTCCCTAAATTTTAGATCTTCCTCACCCGTAAGAGCGCTGCAGCCACTCCTAAGTAACGTGAGATTGGGGTGAACCAGGCGATCCGAATTACACGTTGGGGCGTCCAACGGAACCTTCTAAAGATTTCGTTATATCGTCGTGGGGTGACGACTTCGCGGTAGCGTCACAGATAAATGTGTATCACATATGTACCGTCCGGTACCGCTGGACGTTATACAGTGGTCTTCCCACAGCTGACTCGAGCTCGTGACACTGCGCGCGCCGACGCCCAAGGTCGCATAGTCGTCAGAGTCCTCAGAGTTATTGTAAATTACTCGACCTTTCTGTTAAGGAGCATAGTATCGGTCAACAATGGTGTCTACAGTTCCAGCCCGACTAGATACAGGGGCAGCTTCCCATGCGAAAACGTCCGATTTCTCCTAAGGAGTTGCCAGGACACCTACGGTTCAAGCCATTTGAGCAGACCCTTCCAGGAGGAAATCCGACGTCGCTAGTTATTGACATTAAATCGGTCCCGTGTGACTTTTTCTCTTCAGCTTCGCTTTCTCTACCGAGGTAGCGATACGTGCCCGCGGCTATGTATAAGCCAGAAACTAGAATGTACTAACATATGTTATGCTCACTCTCCACCAAGCTGAGTTAGCCTATGACATGTTAGAGTCCATGGCACAGCTCCATGCCTGCGAACCAGCAGAACGCAAGGTACTCGCAATGCAACAAGCTAGTGGCGGACCCTGGTCATCATACCGCCAGATCAACGGGAAAATTTCCAGGGCTGTTGGAAAAGGGTATGTCACGACAGTTGCCGAACGGCTAACTAAAGTGTCGAAGCCGATTTCTCACTCATGAAAATGCCTTAATCGCTGTTGAGCGGATGAAAGGTGCTTCATCGTTAAAACCGCCAGGGCGCACCCACATGCGCCATTTTAGTTAGCGACCACGGAGTCCATAGTCGAGATGCATCACGAGCGTTTCAGGAGATGGCTCTTATGTTCAAAACCCCTCATCGCAATAGAAGGTGAATTCTAGCCTGAGCCTAATTCCAAAAGCGTCTAGTTAGGTAGGTGTCGTAGTGCGAGCTGATCATGCGATGATTTCGTCGAGTTACAACGGGAGGTCTCGCCCGATCTTCATTTGGAAGCCTATCCTCATTCGTAAACTTGGACTCTATGGCGTGTCTCATATAATTACGATAGACAGAAACAGCTAGCATGGCGCCTGGAGACGCCCAGCATAGGCTTTGAGTTTTTGCCTATTTTCTCGCAAGATTCAAGCAGACGTCGTCTTCCACGCGCTCATTGAGAGCACAGATTCAAGTTATGCTTCCGCTCTCGTCGAGCAGGGGTCGACCGAACGTGAGATAGCCTCGATGACGACCGAGAGGACCCGACTTCGGAAAGAGCAACTCATGATCCATGCAGCTCGCTCTCTAAAGTTCGCTTATCTAAGGGATAAACATGCTATAAATTCGACTTATCGCCCTCTCACGAGGCTTTTATAGCTCCTCGGAGTGCTTGTCATCTGACAGACTATGTGCTTTCATTCTGGGAGCCTAGAGGGGCAGTTCTACCTGGTTTTGAATACAAAGTGGGCAACCGTGGTTAATTCTCTACCACCTCAAATGAAACCGTGACGATTTTAGCTCGAAGTGCCAGGCGCAGAGGGGGGAGTCATTCCTATCCCCGACACCTGTTACAGAGAGGGGAAGGTTCATAGCCTCTTCGGGGTCTCGTTTTACGAGCAAAAGTTTCACTATATTACAGTCTCTCCTCGAACCATCGTACACTTAGCGAACCTGAACACTTAATTTAATGCCTCCGAGGATGAAAGGGCGACGTTAGTAATGCTAACCGGCTTAGGATTGCTCACGCAGAGAAATCGACGTCTACAGTGAGACGTATCATTAGGTTACTGATTATCTCTGTGCGGACGTATCTGGTCCCCTTCTAAGATCGACTCGTGGAACTGGCTGATGTAGTGAGGATGACTTGAGCTGCGCGGCGCCTTGAAGAAAGCAGAACCTGCGACTTGACCTCAGACGCACCAGAAAGGCTTGTAGGTAGTGGCAAAGTTGCATTCCTGTGATGCGCCTCTCGCCTGAGCGTGCGCGCTGATCTTTCGGTATCATACGGCAAGATTTTTTTAGATACTTCGAGACCCATGTGCGGGGGGATCAGAAAGTACGTCCCGGTAATAGGGGAAATATGGAGCCCAGCCTGGATTTTAAAGACCCTTGAAGGTGAGATTTCACTGGAAAGCCAGCGCTTTATATCATGTCCATCCGAAAGAAAGATAGCATAGGTTCGGGGTGGTCTATGTCGTAGCTGCCGATCGGGTACCACTTTTAGTTGTGCTACTGCCGTGATACTAGAGCTCACACCGACGAATTCTTCATAGAAGGATGGCATTCACCTCGGCAGCTGAGCTGCTGCCGCATTGCCGCTGTCGATTGCGATTACGCTCGGTTACACTGCTAGCGTCTCCGTAAGGTGAGGACAAGTTCAGGTCTGCAATACGCCCTAGACCTCTATACGGTAGCCTGTACGCCTGGGCCCGTGACGTCGATCTCCGAAACATAGGGAAGCCTACCACATATCGCCCACAGTACTGTTCGCGCCCCTCCATTCTTAGATTTGGAGGTCAATCGGAATTGAGAATACTCGAGACGCAACGTAGAGATATCATGTTCAGGTATGAGACGACATCATAGCGTCCAGCACTCTATACCTGCCACACAGGCCAATATTACTACGCGCGGTCCGGTGGGGTCCACCAAAGGTACAGTCGATGAGCGGAGCCGATGCCTACCCGGCTAAATAACCGTTAACCACCGACCTTGAGCTGCGGTGTTACCCATAGACTAGTATAGTCGCACGGAACGACCGCCAAACGTCCGGCCCACACTCTAAAATGAATAATAGGCTGAGGTTAAATTCTCATCTGATCCAATCGATACTTCAAAAATGCAGGTTTAGTACTCATCCTGTTGGTCCTGACGCGCCCCGGCAGAGAGCATACGGGAGCTAGTACTTATCTGATGGTAAGATGGTTCTCTAGCCGGTACAGTATGCAGATGTTCCGTACTGTACCGAGCGAAAACGGTGCAGCGTAACGCCCTAACGTTGTCTGAGAAGACTGCGCACTGTCTGGATGCTTGCTCGAACGTCACTAGT
		</sequence>
    <sequence><taxon idref="Location_3_0_0|40.86565079852374"/>
			CGACTAGAAAGGCCCGTGCTGCCTGGATATAGCCGTTATGAGTCCTCCCTTTACAATATTGTGCCAACCGAATAATCGGATAGGATGCGAACAGGACGACGTCGCCAAAATTTAGCTTGCCATACAGCGACATTTTAGCCAATCGCTAATGTATCTGTTTGGCGGGGAGTGCATTCACATGCAAGTCCGTTGGAGTGACAAGGCCCACTCACTAGGAGGCGGGCGCTTAAACAGGACCCGTGAGTGAATGATTTAAGTCATGGGTTATGATTGGTCAGAATTCAGGTATCACAAACTGAGACTATTAGTTGCTTAATTGCTTCGAACCAAGTCTCCGGTGCGCTCTGCCACTCATACGGACCGAGTGTTCTTATTAACTCATAGCAGAAAAATAAGTCATAGCTTAGGTAAAGCACGAACGAGATTATTGCAAGTGTTTTTCTCAGTACACTCAGTCCTTTTGCATTTCTCTTGCCACGTGCAATGGGAACGCAGAGATGACAATTCAATCGATGCATGGACACTGGTCGTCAGATTACTAGCGAAGGGTAGAGGAGCCCCCAGCGCAATTGCGTCCCACAGTTGGGTTCCTAGAACGGCATTTAGGGACTCACTCTTGATTGTTTCTTGCTTGTCGTATACCGCGGGAAAGGGGTGTTAGAGCTCATAACTGGCCTTCGACTATTCCTCTCCCTTTCAAGGACAGGGAATCTCAATGAATTATGGCCACAATACTAGTCTGTCCGAAAAGACGCATGTGGCATCAGCTTGTTAAATGGGATGTATTCCGGTCTGCCTAACCGCAGCCCCAGGCCGTGAGCAGGACAGTTAGCGCGTGCCAGTGTATGCCTTGTTGATGTGGCGCCGAGTGCCGACTCTTAATATGCTCTGTCCCCAACCGTAATATGTCGCCGGTATATATTTCCCTTGTGATAAGTGATTCATAGTCGTGCCCTTCATCGGCGGCGGTTGTGAGCTGAGCGGCAAGTCTCATTAATTAAACGGACCGGGCGATCTCTCGTAGGCTGACCTTGTTGAGTATCTTGATTCGTCTATGCAAGGTCAGAGAGGATACGCGAATTGTATTATCCGAGCTAGGATGACAGTGACACCTGTCCGAGGCGATGTGGTCGGGGCCGACATAGGTCGATTATTACACGGTCCGTTATGCTGGCACTGCCGGGGGAGGAGCTCCAAGTGCCTGTATTGTTAACCAGTACGACAAAACATGGACCTGAAAGAAACCCTCGGGATACAGCTGCAAGTTCTTTGATATGCTTAGGAAAATATAAGGCTCCGCCCTTACGTGAAAGATTCGCTCAGCCTGAATTCTTTAGCCACGGACGGTCGGTTGACCCTTATAAGGTTCATTGAGTAAAGTAGGCAGAACACATAGAGGTACGCAACAAAGGATTTTACTAGGCGGCCGAACGGGAGGGAGGGAAGCCAGTCTAAAAACGCAGTAGGACCCATCCTGAACGCGTAAAATCCTTCATACTCTTCACTGGTCTCAACGAGTCGAGCAAGGAGCAGCGTGAGTACTTGACAAAAGTTTCTCCTCGAATTTCGGCGGGGTGTACCTTGGTCAAAGCCCCTGACCCTCCGCGGCTCCTTGGCAAGGCAGCCATTTTGTTCACCCGTATGTAAGACGTTCAGCTACTGACTGGAGAGTAGATTCTGGCGCGATCATAGGACTAGGACGACCGCAAGTCACGCTGGTAGAGACGAATTTATGGAAAGACGACACGGCCAGCACACCCGTGCTTAAGGGGCGTTGCCCTATGACACGCTCTGGGAAAGAGGACAACTGGTCGCACGCTTCCTACTGACCGATTCAACATCCTAGGGGCGGAATAATACAAACAGGGTCAGGGCTATTCCCGGGCGCCGATAGAGCCAGGCGACACGTGTCCTGTATAACGTGCGGGGGTGTTGGAATATGCATGACTTTGGTCGGCCAGCTGGCGAAGCGTGTAAGAGTATCTCCGTTGCAGTCAAAGCCATTTGGCCGGGGTCGGGTTAGGAAACACAACGCCGTCAGCGCATCCTGCCTGTCGCACGTCATATCACGTCCTAAGAGTACCGTCCCTATAGCGAACCAACGGGACCATGACCCTGATTGGCGACCTACCCATGACGGAGTCTACCGCACGTAGACAACTTGGAAGATCTTGGAACGATGATTGTTTGGCACTTGGTGTTCCTGCGGCCCGTCGAAATGCCTCCCCTTCGACCCTTAGATGGCACCCTTGACACCACCCCTAAAAGACCAAAATATATGGCAAAACCTCGTGCCAAAACAGCTTCTCTTCGGTAGTATTATAGGTAGGGTTGCTGTATCGAGATAGCCAGCATTTCAGGTCTTAGTCATTCTCGGAGAGAGGCGCCGGGACTGAACCCCATAAGGCTAAAAGCCACCCTCGACCCAATTCGTTATAGCAATTACTCAAATGTATCACATTTGTATTAGGCGAGGAATATGTGGCTCCCCGGTACAGCCTTCTGCTCCTACGTTCACAAAATGACTAGATCTCGGGATAGGCCATAACAGACCTCTAGGGCATTGAACTCGTCGAAGGCGACATTCTCACTTGTAACGTTTCGCCGACCTGGGGGGAATTTCCGGGACTTGCACGCCAACCGTGAAACCGATACCCCGCGCTCCTAACCCGCAGACCACCGGGATAGCGTAACACGTCGCCACGTAGCCGGCTTCTAGATTGACGCCCGACTTATGCGTCAGATCCGAGCGCACACGATTGATATAGCGGAGCCGTTAGGGACTGAATAGAATCACATATTTAAGCTCCTATCTGCCGAGCTGCCCCTGTTTCGAGTAAACGAATGGGCCGTGGCGTTCGATAGGAGTAACGATTAAGTGACGGGAAAAGGAGCATTCTCGAGGTTGCTTACCGCAAGGCACCCATTGAAGACCACTTTCAAGCGGGGGAAGACGCATCGCGGAGAGTAAGCAACAAGGTAAAAGTTGGCTGTGCTCGCGGTTGATCAACGTTAATGCAGCTGTAATCGGTAGTCCGCTTTTCGCATATTCAGTACGTAATTATGACCTGTCGATCGTCTACCTTGTATGTGTGGAACCCGTACGCCGAGTCCATTTACACACCATGACTATGACCACGTTCTACGTAAGGGAGCAGCATTCACCCAAACCGGTTGAGTCCTTCGACAGCGATTACATGTCTAACCGGGCTTGTGCCGCGGTCGTTACCCCTGACGTTGTTGACACTCCTACTTCTGTTGCGCTACCCGCCTGACTTTAGCTCCTCTTCAACGCGCATGAATGAAAGTAGGAGCTAATTAGTAGCGCCCCCACCCGGCCTGTCACACATATTTATCAATCGGCATACGTACTTAGAACAGGCGTGCTTCGAACGCCGTATTATCGGGTTGCCACTTCCCGATAGCTCCACTATAAATATCCATTAGAACCATCGACTAACTAATGTACTGGCACTCCGGGCCGCGAGGGACGTGTTTATAGTTGGGCAAACAACAAGGACGCGATGACCCAAAGATTCGGATAGGATCCTAACACCAATGCCTAAGCGGAATGGTATTCTACAACTTCATCCGTGATTTCTGTTGCTTCTGTCATCCACGCCAAGGATATCGAATCCGGTTTCGTTCTTATCAGGCTACAACCAGTATTCCACATATTAAGCATGGACGGCCGTAATTCACTACAGTTCCCACCAGGGTAAGGATCATCAGGACACTAACGAAGCCCCGGTCCCACACGCAATCATGTTGTCATCACCTCTCTACGACGCCAATATGATTCAGGGTAAAACCGGCTTTAGGAAGTTGCGCGAAACATTTGGTCGGGAATGCACCCTATATTTCTTCCCCTTGTAGTAAGAATAGTTGCTAATAAGTTAAGACCAAGATTCGCTAGAGACTGTACGACAACGACAGGCGATGTATCAAGCCCTGAGGCATAAACTGGAAAGGATTGCTTTAATGCAGCATTAGACATATTGGAGCATCATTTGTCAAGAAACAGTCTAAGGGCTTTCCCCAGCGACGACCGGACAGGTCTCGAGCCCTCCGGTCCTCAGAGCAGAGGGTATCTGAGAGGCTTCCAATCGACCTGGAAATTTCCGGTATTGATTGGGGTCCTGGCCTGTTCGGGTGGCTAGAAAGAATGCTAACGTGCTACGTGAGGCGACAGCAGTGTACCGACTTCATAAGGCAAGCCGTGATGCAGTATACCCTGGACCTTCGTTGCATGAGCGCCTTCACGGGTGACTCTGAAATCGCAAAGCCCGGCCGAAATTGGTGCTAGCTTTCCATATTGCCTGGGGTAAGGACAATCAGCAAAATACAGCAAAGGAAACACGACCCATAGCTAATTCGCATTTCTTATCGCGAAGATCAAATTGAACACCGTGGTGATCAGGACACTAATAGTGGTAGTCCCGGTCGCACATACTAGGGCCGTTAGTTGTGAGGTACCAACTTACTAAGGAAAGGACACTCCGTGCCCCCCAAACGTCATGCTGTGATCGAAGATAAAATAGACGTATACCCATCCGAGTCAGCATTTGGCCGCCCTTGAGGTAGAGTTGAATTCGACTGTAGGAGCTACACGGTCCGTTTACCCCGCTGTTCTTCGCACAGATCTATAGCACTGACCTGATCAGCTACCTGCAGTTACGGGCGTTCCCGTATGCAAGTACCTCGGTCGGCGGCTCGAGTCCAGCAGCAGCAACCTACTTCGCATTATTTGGCCCCCCCCCTTCAGTCCAACGCATGCCCCACTCAAATCGTCTTCGTAATGTGATACACCTGCAAAGCTCCACACATTAACTCAGAGGATGGTTAATAAGCTGCAACGCGAGTTGAACACTGTTGTCCCAACTATGCTTCGAGAAATTCTGTAGTGAAGAATGATAGTCTTGGGGCTCTGTTAGATAAACGCTCTTGAGCCATTTTGGCATGTGACCCCGTTCCGTACGTTGTCTACGCAATTGGACCGAGGTGACGTTCCTACATAACTACGCACCCAGTACATCAGGGGGAGCAGCAGAGACTGTCGTGGCGAACAATTACTCGAGGTTATGGTCATATGAGGCGAACGTTGAACGACTGTCAAACTACCATTACTCATAATCTGTCGTCACAATAGAGTATTAAACAGCTGAATCATGGGCCGAGGTGAGAGATTGTGCTGTCGCAATCCGCTGTGGACGCAGGGACGGACCTAAACGAGATACACCTAGGGCCTCTTCAGTAATGCGCCAGTGCAACTCCTTCGCTAAGCCGCTAACGACGGCGGCTGTCATCGGTGTAGCTAATCTCAGAGAGAGTACCGAGAACTGCTTCTGTCGCCCTATCTTCTAGCATGTTCCATCCGTTCCGAAGAGTCTTGTGAGATGATCCCCGGTGCCATAGACGGCGGGAGCTCGTTCTCTTCCTCACGTGTGACCGAATTAATGGCGCTCCGCACCTGACATCATTGTCCGGTGCGTTATTCCTCAGATTTTTGCCTAGCGGTCGAAGACCCATGAGTCAGGAAAACCACCAAGTACGTCCCGACATCCCGCGTCTGAGTCGTCATTTCCCCTATCAGTTACTTTGGTCTCGATAGCTAGTCTCCCGAATTTTCTCTAATGGCTATATCGAGTCCAACCTACTTCTAAGTAGTAGCGCTGTCAGTGTGGGTCCTTAATCTCCAATTCTTGAACCCAACCGAGTTGAGACCATAACGTGTACGGGAACAACCCTATACTAAATTATTAGTTAACGTTGCGGCTTAACCGCCAACAGTACCAGGTTAAATTTAGCCGCGTCAGGGCGTCTTCTGGCCTTACTTAATCCATAGTTTAGTTTATTATCGACTTCTACATCGGTTCAAACGAACATAATAATTGCTAATCGCTGCAGAACTCTAACCTTATCGGATCGAGAGCTACTCCCAGTAAACGCTAGACCCGGATAGCCGCACAGCTCGGATGGGTCGTCGATACTGAGCTATTTGGAGTCGGTTTATCTGCTTTTATAAAGAACCGATGTCGACCTAGGTTACCAGGCTTGGTTATTATCTCCCGTCCGTGTTCTCTTAATCACAATGATTGATGTCTGATCCAGTCAACAGCAGCGAATTCGTTCTGCCGGCGAGAACTGGATTACCTGACAATCGGCCTACACATATGTTGGATCCGTAGCCGCACCGTCCTGAGCTCGGACCACGCCCTTAGCTCGGTGGGAGGAAAAACCGAGCGCCTTTCAGTGTTCGGCACTAAAAGGACATTATGTACTTTTACTTATTACAACCGTTTTTAACTTTGATCTGAACCTTCTACCGACACCACCTAAAGAGTGTCCACTGAGTGGCGGTCCCAACATTACACCGGTCCCTCTATTGATCCTAGTCTGGCCGCCTCGTTTGCGAAGGAAAATAATTGTTTGGAGAAAGCGTATAAATAGCAAAGGAACTGATCTTTGTCGAGCTGGCTCATCTCGGCAACCTCCGGCGACACGTCCGGTGTAGTAAACTTGGTCTCTTCACAGTCGTTGTCAGAACTCACAATTGCCAACGCCAACAAGATTTTAGATTCATCCGCTACACTTGTGACACTAAAGAGGGTCCAATATAAGTGTTTGTGCTATGGTTACTGTGTGTAGCGCGCATTTAGCGCATTACCTCGTTTAATTCACATTACCCCTAGCATACTCCGTAGAAATTGGTGTTGAACATCATATGACCCTCCGACCCCCATTACAGTACTTGCATAGTCTGAGCGTAATTGGCCGTACTTATTGTATACTTGAGATCGATCGGGACCCTTCTAGATGAACAAAATGATAACGGCCAAGCGGCTCAGGATTGACACGCCGAAAATGTAGGTTAGGTGTCTAGCATTGCTTCAATAAGTATTAGGTTATTACCGACCCGATGCACGTTAATTCACTCTGCCTGCCAACTGCCTTGCGCTTAGGTTGCTTGGTCGCCCTTGTAGTGCATTAAATGAGGTCCAATCGCATTCCGTCAAGCCGAGGGGGGGGTGAACAAAATCCGCTTTAGTGTCGTTTAGTGTGCGGTCCTCTAGGAAACGCCCTACGTTACTGGCGAGGAGGGTGAATTTACTAAGTCGCACTGTTCGCCTACAAAGCCCTAGCAAGAGCGTTAAGACTCGCCGAAGGGTTTCCCGACCCACGGTCAATTATCCGCGGTTAGAAGCATGAGGAAGGGTCAATCCGCCCTAGTCCTCCCACACACTTAGGCCGATACCGGTTAAAATTTACGCGGATTGGGTCAAGTTGCTAAAGCGCCGTCAACGCGAGCGAAGATCTTTCCAGAGATCCCCGGGATCTTGAGAGGAAACTAGGTCCGGCTGCGTGACTACTAGTTGAGGCTCGATGAATCCGTGTCGATATATTATCTAGGGCAGTATATGTGAGGTACCAAGAGTGCACCGACTCTTTACAGAGAGCCATTTATAGTTGTCAAGGCGTGTGGATTTGAACCATGTAACTAAATATAGCTACGCAAGCTTCCTCTGACTTCTTTTAGTATGTGTCCTGGTCGCGGGCGCAGTGACGTGTATAAACCTTTCATCTCTCCTCAGAAACCTAGTTTAAGCTTAATTACTACCGATCGCCTTCACTACCTACACGATTAACTCGGAGAAATATGGTACACATCGTATCTGAGGCTTAGAAAACCGATATCTGGGTCAGTGATTGTGACACTACTTCGCCTCGTGGGACTAAATAGGTTACACTTGTCTCGCCCGACTTCGTGACCGTCGGTACATTAAAAGCCTACGTGGATGAGGACAGTCGACGCGCGCTTATGATATAACACATCTACAGAGCGGTCCTCCGTACGGACGAGACAACCCAGCTAACGCTACTCGGAACGGAATGTACAATCAGAGCGTTAGTTAAGATCAGCCGGGGAGTTCCATATTGATGGATTGTGCTCTGCGGACGCCTACGTGATGCCGACCATTATGGATTGGCCATTTAGAGTGTCTCAGGTGTTAACCATTACCCCCTTAAGTTAGGGTTCAATCGGTCCTACTGGGCCCCTCGAATCTTGAACTTTATCCAGACAGGGTACCCATAGTGGGTAGGCGAGTTGGGACTACATTGAACGCCCTCGTATATAAATACGCTGGTTCGGGCTAAGGTTTGATCGGTGGGTTAGTAGACCAAGCCGATTAGTCGTTACTTTTTCCGGATGCCCACGGTTCGCCGTAGCTAGTTTGGACACACTGCACCACTCTTAGTTAGCATCTTGAGGCGATGAGAGTCTCAGGTGTTTCTCTATACGTGGACCGTCGACAGGAATGGACCCGGAGTCCTCTTAGTCGCGTCCCACCATGAGTTTATGAACCGTTAGACTCCAGGCAACGACCACGTTGTTACAAGGGATCGTTGCTTTATACGCCCCCTAAGCAGGTATCCCGACTGATATTCACATTCCCATAGCACACCGGCTGAACATAGGTCTTACGGCGGGATATCCTATTTGTTTCCGAGCGGCCTGCCGAACCTCATGACATCGGCTCGGACATAGGAGCACTATAGATGAGCAACACCAATACTTTCGGTATACGGTCAGGATCGGGCGAGCTAGACTCGTATTGACAGATAAACGCGGATAACGAGCTACCGCTTACTATGACGTCGTGGTCATTCGCGTCAGTCACGGCATGCCAAGTCGTAGGGGGGAGAATTCGAGCGGTATTCGAGGGTGGAAAGACTCGTGGAGCAAAGCTCCGAGCTGAGTAAGATCGGTCCCGGACACCATATCGCATTGTTAAGGTCATACCGCTTTCTTGGGACGTTCTCACCGCGTAAGTTTGTGGTCGAGGGCTTTTTTCCTGATTCGGCCCTGGGGTACATAGTGTCCCTGACCCTACAGCTCCTGTTGATCGGACTGCTCTTGCGTTAGTTCTAAGGGGGCGACTCCATGGGCTGAGTGGAGTGTTGAAATCTTCGCGGCGCCGTGTAAGACTGGCGTGGATTACTAACTTATGTATGGAGGTAAACAAACCTATAACGATATGTGCAAGGAGATAAGTGCGCAGAAGAGTCTGGCGGTCGCTGGGAACCGGCTGTCGTTGTCTAGTAGTACAGGGGCTATTGAACTCAACCGCAGCATAAAAGACCCGCCCGTGGGGTGAATCGTAAGGCATTTCACTCGGCGACATGACAGGGGCTGTTGGTCTGGTCCGGCCGTTAGCCAGAGGCCGGATATAGATCCGCTATATGCGACTCGTTTAACTAGGTGCAACAGTACATTACGTGGCTCTTATACATCTGGACATCGATCTGTTTTGGAGATCTACTCGTTCGATCATGCGGCGTGCACGTCGCGGCTGATTGCGCTGACTAGGACTAATTAATTGCACGGTACATCCAAGTTATATATATGTGAATCCTAAAGCAGATCGTGGGTGAGGTGGAATGTTGATTGAGCCCGGGTTCGAGATGCATGCGCTCTCAGGGTAAATACAACTTGTATTGGGAAAAACAAATCACTAAGGAGGATATAATTACATAATATAACCATCGGACGAGCGCCTGCAAATGTCCTACGCGTCTTCAGTCGGGCTTCTGTACCTGTCGATAGGTAATGAGGTAGCCAATGTACCGATTCGGGAAAGGGGCGCGCACCTAACTACATGAACGGTTCTCGGTACCAGCGCAGGATCAGCTAGCCGTATATTCGCATAAACTTAAAGGACCAGGGGCATTGAGCTGTTCACGATTGCTAGGAGTGGGGCGCCTTGCGATAACAAGAAGAGTGTAATCTGGGTCAGGGGCTCAGCAATGTTAAAGGCCGTCACATGTCATGGCAAGCGGACCTTCGGGGAAATATACCCGTGTGGCAATGTAAACTGTGATTAGTGGCCACTAAACCCTCGCTGTTTGTAGCTCACCTCATTTCCTTTATCAAATTAGTGGATGTGGGGAGCTAGCACGCATCCTTCTGAGCTGCATGGCAGAACGTGCGCCCGTCTTACATACTCCGTGGATATATTTCCCAAGCACAATGCCCATCGTGCGCAAAGTGTTACATCTAGACGAAGTCCGCGGATAGACCCACAGGTCAGGTGGTAGATTAACGCTACCAGTAGCGAGACCCAAATTAGCCGGATCGCGCTATGCGGTCTACTTAGTTCTCGTTACAAACGCCTTGAATAGGGCTGACTGCAGCGCGTTCGTGTCTTTAATTTTTGGACCGTGTCACGTAACACATGGAGTCGGCTGGCCCCCATCGAGTCGTCTCCCGGTCGACAAGTAGTACTTCAATCCTGCATAGTGGACCAACTGGCCCCCGTTGGACACGGGGCCCAAAATCTTGTTAGGGGTGTAATGATGGGTCGACGTTACGGTATGAAGTTCAAGTGTGCGCTCTGTAACTACTTGGCATTTTCTGATTGCCCCTGTCTGCAAGTCTCTCAATCGTGCTTATTCGCCTCTCTCTCAGGAGTGGATTAGTTCACGGCTGCTGTGTGCAGCACCGATGGTCGTAACACTCAAGTCAGAGGTGGCCTACGCCCGCTTGCTCGCCTAGCAGCGTAACAAAGGAGGTTTGGTGTAGGGGAAGCCTGTCGTAGTAGTAGCACTGGGACAATCCGTACACACTCCGTCGCTGTATAACCCATGCCATATGATGTGGTGGCGCTTAGCCGTGAGTCCACTTATAAAGTGGGCTACTTTTTAGCATAGTGGTCCAAAGCTGGGCCCACTCACGATGAAAGCCCGTTGTCTGTTTCCTTTCCAGGGCGTTCCTCATCCATGGAAAGGCTAAGGTGGATGGGCGTGAAATTTAAAGGTCGCACGAATTCCCTAAATTTTAGATCTTCCGCACCCGTAAGAGCGCTGCAGCCACTCCTAAGTAACGTGAGATTGGGGTGAACCAGGCGATCCGAATTACACGTTGGGGCGTCCAACGGAACCTTCTAAAGATTTCGTTATATCGTCGTGGGGTGACGACTTCGCGGTAGCGTCACAGATAAATGTGTATCACATATGTACCGTCCGGTACCGCTGGACGTTATACAGTGGTCTTCCCACAGCTGACTCGAGCTCGTGACACTGCGCGCGCCGACGCCCAAGGTCGCATAGTCGTCAGAGTCCTCAGAGTTATTGTAAATTACTCGACCTTTCTGTTAAGGAGCATAGTATCGGTCAGCAATGGTGTCTACAGTTCCAGCCCGACTAGATACAGGGGCAGCTTCCCATGCGAAAACGTCCGAATTCTCCTAAGGAGTTGCCAGGACCCCTACGGTTCAAGCCATTTGAGCAGACCCTTCCAGGAGTAAATCCGACGTCGCTAGTTATTGACATTAAATCGGTCCCGTGTGACTTTTTCTCTTCAGCTTCGCTTTCTCTACCGAGGTAGCGATACGTGCCCGCGGCTATGTATAAGCCAGAAACTAGAATGTACTAACATATGTTATGCTCCCTCTCCACCAAGCTGAGTTAGCCTATGACATGTTAGAGTCCATGACACAGCTCCATGCCTGCGAACCAGCAGAACGCAAGGTGCCCGCAATGCAACAAGCTAGTGACGGACCCTGGTCATCATACCGCCAGATCAACGGGAAAATTTCCAGGGCTGTTGGAAAAGGGTATGTCACGACAGTTGCCGAACAGCTAACTAAAGTGTCGAAGCCGATTTCTCACTCATGAAAATACCTTAATCGGTGTTGAGCGGATGAAAGGTGCTTCATCGTTAACACCGCCAGGGCGCACCCACATGCGCCATTTTAGTTAGCGACCACGGAGTCCATAGTCGGGATGCATCACGAGCGTTTCAGGAGATGGCTCTTATGTTCAAAACCCCTCATCTCAATAGAAGGTGAATTCTAGCCTGAGCCTAATTCCAAAAGCGACTGGTTAGGTAAGTGTCCTAATGCGAGCTGATCATGCGATGATTTCGTCGAGTTACAACGGGAGGTCTCGCCCGATCTTCATTTGGAAGCCTATCCTCATTCGTAAACTTGGACCCTATGGCGTGTCTCATATAATTACGATAGACAGAAACAGCTAGCATGGCGCCTGGAGACGCCCAGCATAGGCTTTGAGTTTTTGCCTATTTTCTCGCGAGAATCAAGCAGACGTCGTCTTCCACGCGCTCTCTGAGAGCACAGATTCAAGTTATGCTTCCGCTCTCGTCGAGCAGGGGTCGACCGAACGTGAGATAGCCTCGATGACGACCGAGAGGACCCGGCTTCGGAAAGAGCAACTCATGATCCATGCAGCCCGCTCTCTAAAGTTCGCTTATCTAAGGGATAAACATGCTATAAATTCGACTTATCGCCCTCTCACGAGGCTTTTATAGCTCCTCGGAGTGCTTGTCATCTGACAGACTATGTGCTTTCATTCTGGGAGCCTAGAGGGGCAGTACTACCTGGTTTTGAATACAAAGTGGGCAACCGTGGTTAATTCTCTACCACCTCAAATGAAACCGTGACCATTTTAGCTAGAAGTGCCAGGCGCAGAGGGGGGAGCCATTCCTATCCCCGACACCTGTTACAGAGAGGGGAAGGTTCATAGCCTCTTCGGGGTCTCGTTTTACGAGCAAAAGTTTCACTATATGACAGTCTCTCCTCGAACCATCGTGCACTTAGCGAACCTGAACACTTAATTTAATGCCTCCGAGGATGAAAGGGCGACGTTAGTAATGCTAACCGGCTTAGGATTGGTCACGCAGAGAAATAGACGTCTACAGTGAGACGTATCATTAGGTTACTGATTATCTTTGTGCGGACATATCTGGTCCCCTTCTAAGATCGACTCGTGGAACCGGCTGATGTAGTGAGGATGACTTGAGCTGCGCGGCGCCTTGAAGAAAGCAGAACCTGCGACTTGGCCTCAGACGCACCAGAAAGGCTTGTAGGTAGTGGCAAAGTTGCATTCCTGTGATGCGCCTCTCGCCTGAGCGTGCGCGCTGATCTTTCGGTATCATAAGGCAAGATTTTTTTAGATACTTCGAGACCCATGTGCGGGGGGATTAGAAAGTACGTCCCGGTAACAGGGGAAATATGGAGCCCCGCCTGGATTTTAAAGACCCTTGAAGGTGAGATTCCACTGGAAAGCCAGCGCTTTATATCGTGTCCATCCGAAAGAAAGATAGCATAGGCTCGGGGTGGTCTATGTCGTAGCTGCCGATCGGGTACCACTTTTAGTCGTGCTACTGCCGTGATACTTGAGCTCACACCGACGAATTCTTCATAGAAGGATGGCATTCACCTCGGCAGCTGAGCTGCTGCCGCATTGCCGCTGTCGGTTGCGATTACGCTCGGTTACACTGCTAGCGTCTTCGTAAGGTGAGGACAAGTTCAGGTACGCAAGACGCCCTAGACCTCTATACGGTAGCCTGTACGCCTGGGCCCGTGACGCCGATCTTCGAAACATAGGGAAGCCTACCACATATCGCCCACAGTACTGTTCGCGCCCCTCCATTCTTAGATTTGGAGGTCAATCGGAATTGAGAATACTCGAGACGCATCGTAGAGATATCATGTTCGGGTATGAGACGACATCATAGCGTCCAGCACTCTATACCTGCCACACAGGCCAATATTACTACGCGCGGTCCGGTGGGGTCCACCAAAGGTACAGTCGTTGAGCGGAGCCGATGCCTACCCGGCTAAATAACCGTTAACCACCGACCTTGAGCTGCGGTGTTACCCATAGAATAGTATAGTCGCACGGGACGACCGCCAAACGACCGGCCCACACTCTAAAATGAATAATAGGCTGAGGTTAAATTCTCATCTGATCCAATCGATACTTCAAAAATGCAGGTTTAGTACTCATCCTGTTGGTCCTGACGCGCCCCGGCAGAGAGCATACGGGAGCTTGTACTTATCTGATGGTAAGATGGTTCTCTAGCCGGTACAGTATGCAGGTGTTCCGTACTGTACCGAGCGAAAACGGTGCAGCGTAACGCCCTAACGTTGTCTGAGAAGACTGCGCACTGTCTGGATGCTTGCTCGAACGTCACTAGT
		</sequence>
    <sequence><taxon idref="Location_4_0_0|42.44699399527788"/>
			CGACTAGAAAGGCCCGTGCTGCCTAGATATAGCCGTTATGAGTCCTCCCTTTACAATATTGTGCCAACCGAATAATCGGATAGGATGCGAACAGGACGACGTCGCCGAAATTTAGCTTGCCATACAGCGACATTTTTGCCAATCGCTAATGTATCTGTTTGGCGGGGAGTGCATTCACATGCAAGTCCGTTGGAGTGACAAGGCCCACTCACTAGGAGGCGGGCGCTTAAACAGGACCCGTGAGTGAATGATTTAAGTCATGGGTTATGATTGGTCAGAATTCAGGTATCACAAACTGAGACTATTAGTTGCTTAATTGCTTCGAACCAAGTCTCCGGTGCGCTCTGCCACTCATACGGACCGAGTGTTCTTATTAACTCATAGCAGAAAAATAAGTCATAGCTTAGGTAAAGCACGAACGAGATTATTGCAAGTGTTTTTCTCAGTACACTCAGTCCTTTTGCATTTCACTTTCCACGTGCAATGGGAACGCAGAGATTACAATTCAATCGATGCATGGACACTGGTCGTCAGATTACTAGCGAAGGGTAGAGGAGCCCCCAGCGCAATTGCGTCCCACAGTTGGGTTCCTAGAACGGCATTTAGGGACTCACTCTTGATTGTTTCTTGCTTGTCGTATACCGCGGGAAAGGGGTGTTAGAGCTCATAACTGGCCTTCGACTATTCCTCTCCCTTTCAAGGACAGGGAATCTCAAAGAATTATGGCCACAATACTAGTCTGTCCGAAAAGACGCATGTGGCATCAGCTTGTTAAATGGGATGTATTCCCATCTGCCTAACCGCAGCCCCAGGCCGTGAGCAGGACAGTTAGCGCGTGCCAGTGTATGCCTTGTTGATGTGGCGCCGAGTGCCGACTCTTAATATGCTCTGTCCCCAACCGTAATATGTCGCCGGTATATATTTCCCTTGTGATAAGTGATTCATAGTCGTGCCCTTCATCGGCGGCGGTTGTGAGCTGAGCGGCAAGTCTCAGTAATTAAACGGACCGGGCGATCTCTCGTAGGCTGACCTTGTTGAGTATCTTTATTCGTCTATGCAAGGTCAGAGAGGATACGCGAATTGTATTATACGAGCTAGGATGACAGTGACACCTGTCCGAGGCGAGGTGGTCGGGGCCGACATAGGTCGATTATTACACGGTCCGTTATGCTGGCACTGCCGGGGGAGCAGCTCCAACTGCCTGTATTGTTAACCAGTACGACAAAACATGGACCTGAAAGATGCCCTCGGGATACAGCTGCCAGTTCTTTGATATGCTTAGGAAAATATAAGGCTTCGCCCTTACGTGAACGATTCGCTCAGCCTGAATTCTTTAGCCACGGACGGTCGGTTGACCCTTATAAGGTTCATTGAGTAAAGTAGGCAGAACACATAGAGGTACGCAACAAAGGATTTTACTAGGCGGCCGAACGGGAGGGAGGGAAGCCAGTCTAAAAACGCAGTAGAAACCATCCTGAACGCGTAAAATCCTTCATACTCTTCACTGGTCTCAACGAATCGAGCAAGGAGCAGCGTGAGTACTGGACAAAAGTTTCTCCTCGAACTTCGGCGGGATGTACCTTGGTCAAAGCCCCTGACCCTCCGCGGCTCCTTGGCAAGGCAGCCATTTTGTTCACCCGTATGTAAGACGTTCAGCTACTGACTGGAGAGTAGATTCTGGCGCGATCATAGGACTAGGACGACCGCAAGTCACGCTGGTAGAGACGAATTTATGGAAGGACGACCCGGCCAGCACACCCGTGCTTAAGGGGCGTTGCCCTATGACACGCTCTGGGAAAGAGGACAACTGGTCGCACGCTTCCTACTGACCGATTCAACATCCTAGGGGCGGAATAATACAAACAGGGTCAGGGCTATTCCCGGGCGCCGATAGGACCAGGCGACACGTGTCCTGTATAACGTGCGGGGGTGTTGGAATATGCATGACTTTGGTCGGCCAGCTGGCGAAGCGTGTAAGAGTATCTCCGTTGCAGTCAAAGCCATTTGGCCGGGGTCGGGTTAGGAAACACGACGCCGTCAGCGCATCCTGCCTGTCGCACGTCATATCACGTCCTAAGAGTACCGTCCCTATAGCGAACCAACGGGACCATGACCCTGATTGGCGACCTACCCATGACGGAGTCTACCGCACGTAGACAACTTGGAAGATCTTGGAACGATGGTTGTTTGGCACTTGGTGTTCCTGCGGCCCGTCGAAATGCCTCCCCTTCGATCCTTAGATGGCACCCTTGACACCACCCCTAAAAGACCAAAATATATGGCAAAACCTCGTGCCAAAACAGCTTCTCTTCGGTAGTATTATAGGTAGGGTTGCTGTATCGAGATAGCCAGCATTTCAGGTCTTAGTCATTCTCGGAGAGAGGCGCCGGGACTGAACCCCATAAGGGTAAAAGCCACCCTCGACCCAATTCGTTATAGCAATTGCTCAAATGTATCACATTTGTATTAGGCGAGGAATATGTGGTTCCCCGGTACAGCCTTCTGCTCCTACGTTCACAAAATGACTAGATCTCGGGATAGGCCATAACAGACCTCTAGGGCATTGAACTGGTCGAAGGCGACATTCTCACTTGTAACGTTTCGCCGACCTGGGGGGAATTTCCGGGACGTGCACGCCAACCGTGAAACTGATACCCCGCGCTCCTAACCCGCAGACCACTGGGATAGCGTAACACGTCGCCACGTAGCCGGCTTCTAGATTGACGCCCGACTTATGCGTCAGATCCGAGAGCACACGATTGATATAGCGGAGCCGTTAGGGACTGAATAGAATCACATATTTAAGCTCCTATCCGCCGAGCTGCCCCTGTTTCGAGTAAACGAATGGGCCGTGGCGTTCGATAGGAGTAACGATTAAGTGGCGGGAAAAGGAGCATTCCCGAGGTTGCTTACCGCAAGGCACCCATTGAAGACCACTTTCAAGCGGGGGAAGACGCATCGCGGAGAGTAAGCAACAAGGTAAAAGTTGGCTGTGCTCGCGGTTGATCAACGTTAATGCAGCTGTAATCGGTAGTCCGCTTTTCGCATATTCAGTACGTAATTATAACCTGTCGTTCGCCTACCTTGTATGTGTGGAACCCGTACGCCGTGTCCATTTACACACCGTGACTATGACCACGTTCTACGTAAGGGAGCAGCATTCACCCAAACCGGTTGAGTCCTTCGACAGCGATTACATGTCTAACCGGGCTTGTGCCGCGGTCGTTACCCCTGACGATGTTGACACTTCTACTTCTGTTGCGCTACCCGCCTGACTTTAGCTCCTCCTCAACGCGCATGAATGAAAGTAGGAACTAATTAGTAGCGCCCCCACCCGGCCTGTCACACATATTTATCAATCGGCATACGTACTTAGAGCAGGCGTGCTTCGAACGCCGTATTATCGGGTTGCCACTTCCTGATAGCTCCACTATAAATATCCATTAGAACCATCGACTATCTAATGTACTGGCACTCCGGGCCGCGAGGGACGTGTTTATAGTTGCGGAAACAACAAGGACGCGATGACCCAAAGATTCGGATAGGATCCTAACACCAATGCCTAAGCGGAATGGTATTCTACAACTTCATCCGTGATTTCTGTTGCTTCTGTCATCCACGCCAAGGATATCGAATCCGGTTTCGTTCTCATCAGGCTACAACCAATATTCCACATATTAAGCATGGACGGCCGTAATTCACTACAGTTCCCACCAGGGTAAGGATCATCAGGACACTAACGAAGCCCCGGTCCCACACGCAATCATGTAGTCATCACCCCTCTACGACGCCAATATGATTCAGGGTAAAACCGGCTTTAGGAAGTTGCGCGAAACATTTGGTCGGGAATGCACCCTATATTTCTTCCCTTTGTAGTAAGAATAGTTGCTAATAAGTTAAGACCAAGATTCGCTAGAGACTGTACGACAACGACTGGCGATGTATCAATCCCTGAGGCATAAACTGGAAAGGATTGCTTTAATGCAGCATTAGACATATTGGAGCATCATTTGTCGAGAAACAGTCTAAGGGCTTTCCCCAGCGACGACCGGACAGGTCTCGAGCCCTCCGGTCCTCAGAGCAGAGGGTATCTGAGAGGCTTCCATTCGACCTGGAAATTTCCGGTATTGATTGGGGTCCTGGCCTGTTCGGGTGGCTAGAAAGAATGCTAACGTGCTACGTGAGGCGACAGCAGTGTACCGACTTCATAAGGCAAGCCGTGATGCAGTATACCCTGGACCTTCGTTGCATGAGCGCCTTCACGGGTGACTCTGAAATCGCAAAGCCCGGCCGAAATTGGTGCTAGCTTTCCATATTGCCTGGGGTAAGAACAATCAGCAAAATACAGCAAAGGAAACTCGACCCATAGCTAATCCGCATTTCTTATCGCGAAGCTCAAATTGAACACCGTGGTGATCAGGACACTAATAGTGGTAGTCCCGGTCGCACATACTAGGGCCGTTAGTTGTGAGGTACCAACTTACTAAGGAAAGGACACTCCGTGCCCCCCAAACGTCATGCTCTGATCGAAGATAAAATAGACGTATACCCATCCGAGTCAGCATTTGGCCGCCCTTGAGGTAGAGTTGAATTCGACTGTAGGAGCTACACGGTCCGTTTACCCCGCTGTTCTTCGCACAGATCTATAGCACTGACCAGATCAGCTACTTGCAGTTACGGGAGTTCCCGTATGCAAGTACCTCGGTCGGCGGCTCCAGTCCAGCAGCAGCAACCTACTTCGCATTATTTGGCCCCCCCCCTTCAGTCCAACGCATGCCCCACTCAAATAGTCTTCGTAATGTGATACACCTGCAAAGCTCCACACATTAACTCAGAGGATGGTTAATAAGCTGCAACGCGAGTTGAACACTGTTGTCCCAACTATGCTTCGAGAAATTCTGTAGCGAAGAACGATAGTCTTGGGGCTCTGTTAGATAAACGCTCTTGAGCCATTTTGGCATGTGACCCCGTTCCGTACGTTGTCTACTCAATTGGACCGAGGTGACGTTCCTACATAACTACGCACCCAGTACATCAGGGGGAGCAGCAGAGACTGTCGTGGCGAACAATTACTCGAGGTTATGGTCATATGAGGCGAACGTAGAACGACTGTCAAACTACCATTACTCATAATCTGTCGTCACAATAGAATATTAAACAGCTGAATCACGGGCCGAGGTGAGAGATTGTGCTGTCGCAATCCGCTGTGGACGCAGGGACGGACCTAAACGAGATACACCTAGGGCCTCTTCAGTAATGCGCCAGTGCAACTCCTTCGCTAAGCCGCTAACGACGGCGGCTGTCATCGGTGTAGCTAATCTCAGAGAGAGTACCGAGAACTGCTTCTGTCGCCCTATCTTCTAGCATGTTCCATCCGTTCAGAAGAGTCTTGTGAGATGATCCCCGGTGCCGTAGACGGCGGGAGGTCGTTCTCTTCCTCACGTGTGACCGAATTAATGGCGCTCCGCACCCGACATCATTGTCCGGTGCGTTATTCCTCAGATTTTGGCTTAACGGTCGAAAACCCATGAGTCAGGAAAACCACCAAGTACGTCCCGACATCCCGCGTCTGAGTCGTCATTTCCCCTATCAGTTACTTTGGTCTCGATAGCTAGTCTCCCGAATTTTCTCTAATGGCTATATCGAGTCCAACCCACTTCTAGGTAGTACCGCTGTCAGGGTGGGTCCTCAATCTCCAATTCTTGAACCCAACCGAGTTGAGACCATAACGTGTACGGGAACAACCCTATACTAAATTATTAGTTAACGTTGCGGCTTAACCGCCAACAGTACCAGGTTAAATTTAGCCGCGTCAGGGCGTCTTCTGGCCCTACTTAAGCCATAGTTTAGTTTACTATCGACTTCTATATCGGTTCAAACGAACATAATAATTGCTAATCGCTGCAGAACTCTAACCTTATCGGATCGAGAGCTACTCCCAGTAAACGCTAGACCCGGATAGCCGCAGAGCTCGGATGGGTCGTCGATACTGAGCTATTTGGAGTCGGTTTATCTGCTTTTATAAAGAACCGATGTCGACCTAGGTTACCAGGCTTGGTTATTATCTCCCGTCCGTGTTCTCTTAATCACAATGATTGATGTCTGATCCAGTCAACAGCAGCGAATTCGTTCTGCCGGCGAGAACTGGATTACCTGACAATCGGCCTACACATATGTTGGATCCGTAGTCGCACCGTCCTGAGCTTGGACCACGCCCTTAGCTCGATGTGAGGAAAAACCGAGCGCCTTTCAGTGTTCGGCACTAAAAGGAGATTATGTACTTTTACTTATTACAACCGTTTTTAACTTTGATCTGAACCTTCTACCGACACCACCTAAAGAGTGTCCACTGAGTGGCGGTCCCAACATTACACCGGTCCCTCTATTGATCCTAGTCTGGCCGCCTCGTTTGCGAAGGAAAATAATTGTTTGGAGAAAGCGTATAAATAGCAAAGGAACTGATCTTTGTCGAGCCGGCTCATCTCGGCAACCTCCGGCGACGCGTCCGGTGTAGTAAACTTGGTCTCTTCACAGTCGTTGTCAGAACTCACAATTGCCAACGCCAACAAGATTCTAGATTCATCCGCTACACTTGTGACACTAAAGAGAGTCCAATATAAGTGTTTGTGCTATGGTTACTGTGTGTAGCGCGCATTTAGCGCATTACCTCGTTTAATTCACATCACCCTTAGCATACTCCGTTGAAATTGGTGTTGAACATCATATGACCCTCCGACCGCCATTACAGTACTTGCATAGCCTGAGCGTAATTGGCCGTACTTATTGTATACTTGAGATCGATCGGGACCCTTCTAGATGAACAAAATGATAACGGCCAAGCGGCTCAGGATTGACACGCCGAAAATGTAGGTTAAGTGTCAAGCATTGCTTCAATAAGTATTAGGTTATTACCGACTCGATGCACGTTAATTCACTCTGCCTGCCAACTGCCTTGCGCTTAGGTTGCTTGGTCGCCCTTGTGGTGCATCAAATGAGGTCCAATCGCATTCCGTCAAGCCGAGGGGGGGGTGAACAAAATCCGCTTTAGTGTCGTTTAGTGTGCGGTCCTCTAGGAAACGCCCTACGTTACTGGCGAGGAGGGTGAATTTACTAAGTCGCACTGTTCACCTACAAAGCCCTAGCAAGAGCGTTAAGACTCGCCGAAGGGTTTCCCGACCTACGGTCAATTATCCGCGGTTAGAAGCATGAGGAAGGGTCAATCCGCCCTAGTCCTCCCACACACTTAGGCCGATACCGATTAAAATTTACGCGGATTGGGTCAAGTTGCTAAAGCGCCGTCCACGCGAGCGAAGATCTTTCCAGAGATCCCCGGGATCCTGAGAGGAAACTAGGTCTGGCTGCGTGACTACTAGTTGAGGCTCGATGAATCCGTGTCGATATATTATCTAGGGCAGTATATGTGAGGGGCCAAGAGTGCACCAACTCTTTACAGAGAGCCACTTATAGTTGTCAAGGCGTGTGGATTTGAACCATGTAACTAAATATAGCTACGCAAGCTTCCTTTGACTTCTTTTAGTATGTGTCCTGGTCGCCGGCGCAGTGACGTGTATAAACCTTTCATCTCTCCTCAGAAACCTAGTTCAAGCTTAATTACTACCGATCGCCTTCACTACCTACACGATTAACTCGGAGAAATATGGTACACATCGTATCTGAGGCTTAGAAAACCGACATCTGGGTCAGTGATTGTGACACTACTTCGCCTCCTGGGACTAAATAGGTTACACTTGTCTCGCCCGACTTCGTGACCGTCGGTACATTAAAAGCCTACGTGGATGAGGACAGTCGACGCGCGCTTATGATATAACACATCTACAGAGCGGTCCTCCGTACGGACGAGACAACCCAGCTAACGTTACTCGGAACGGAATGTACAATCAGAGCGTTAGTTAAGATCAGCCGGGGAGTTCCATATTGATGGATTGTGCTCTGCGGACGCCTACGTGATGCCGACCATTATGGATTGGCCATTTAGAGTGTCTCAGGTGTTAACCATTACCCCCTTAAGTTAGGGTTCAATCGGTCCTACTGGGCCCCTCGAATATTGAACTTTATCCAGACAGGGTACCCATAGTGGGTAGGCGAGTTGGGACTACATTGAACGCCCTCGTATATAAATACGCTGGTTCGGGCTAAGGTTTGATCGGTGGGTTAGTAGACCAAGCCGATTAGTCGTTACTTTTTCCGGATGCCCGCGGTTCGCCGTAGCTAGTTTGGACACACTGCGCCACTCTTAGTTAGCATCTTGAGGCGATGAGAGTCTCAGGTGTTTCTCTATACGTGGACCGTCGACAGGAATGGACCCGGAGTCCTCTTAGTCGCGTCCCACCATGAGTTTATGATCCGTTAGACTCCAGGCAACGACCACGTTGTTACAAGGGATCGTTGCTTTATACGCCCCCTAAGCAGGTATCCCGACTGATATTCACATCCCCATAGCACACCGGCTGAACATAGGTCTTACGGCGGGATATCCTATTTATTTCCGAGCGGCCTGCCGAACCTCATGATATCGGCTCGGACATAGGAGCACTATAGATGAGCAACACCAATACTTTCGGTATACGGTCAGGATCGGGCGAGCTAGACTCGTATTGACAGATAAACGCGGATAACGAGCTACCGCTTACTATGACGTCGTGGTCATTCGCGTCAGTCACGGCATGCCAAGTCGTAGGGGGGAGAATTCGAGCGGTATTCGAGGGTGGAAAGACTCGTGGAGCAAAGCTCCGAGCTGAGTAAGATCGGTCCCGGACACCATATCGCATTGTTAAGGTCACACCGCTTTCTTGGGACGTTCTCACCGCGTAAGTTTGTGGTCGAGGGCTATTTTCCTGATTCGGCCCTGGGGTACATAGTGTCCCTGACCCTACAGCTCCTGTTGATCGGACTGCTCTTGCGTTAGTTCTAAGGGGGCGACTCCATGGGCTGAGTGGAGTGTTGAAATCTTCGCGGCGCCGTGTAAGACTGGCGTGGATTACTAACTTATGTATGGAGGTAAACAAGCCTATAACGATATGTGCAAGGAGATTAGTGCGCAGAAGAGTCTGGCGGTCGCTGGGAACTGGCTGTCGTTGTCTAGTAGTACAGGGGCTATTGAACTCAACCGCAGCATAAAAGACCCGCCCGTGGGGTGAATCGTAAGGCATTTCACTCGGCGACATGACAGGGGCTGTTGGTCTGGTCCGGCCGTTAGCCAGAGGCCGGATATAGATCCGCTATATGCGACTCGTTTAACTAGGTGCAACAGTACATTACGTGGCTCTTATACATCTGGACATCGATCTGTTTTGGAGATCTACTCGTTCGATCATGCGGCGTGCACGTCGCGGCTGATTGCGCTGACTAGGACTAATTAATTGCACGGTACATCCAAGTTTTATATATGTGAATCCTAAAGCAGATCGTGGGTGAGGTGGAATGTTGATTGAGCCCGGGTTCGAGATGCATGCGCTCTCAGGGTAAATACAACTTGTATTGGGAGAAACAAATCACTAAGGAGGATATAATTACATAATATAACCATCGGACGAGCGCCTGCAAATGTCCTACGCGTCTTCAGTCGGGATTCTGTACCTGTCGATAGGTAATGAGGTAGCCAATGTACCGATTCGGGAAAGGGGCGCGCACCTAACTACATGAACGGTTCTCGGTACCAGCGCAGGATCAGCTATCCGTATATTCGCATAAACTTAAAGGACCAGGGGCATTGAGCTGTTCACGATTGCTAGGAGTGGGGTGCCTTGCGATAACAAGAAGAGTGTAATCTGGGTCAGGGGCTCAGCAATGTTAAAGGCCTTCACATGTCATGGCAAGCGGACCTTCGGGGAAATATACCCGTGTGGCAATGTAAACTGTGATTAGTGGCCACTAAACCCTCGCTGTTTGTAGCTCACCTCATTTTCTTGATCAAATTAGTGGATGTGGGGAGCTAGCACGCATACTTCTGAGCTGCATGGCAGAACGTGCGCCCGTCTTACATACTCCGTGGATATATTTCCCAAGCACAATGCCCATCGTGCGCAAAGTGTTACATCTAGACGAAGTCCGCGGATAGACCCACAGGTCAGGTGGTAAATTAACGCTACCAGCAGCGAGACCCCAATTAGCCGGATCGCGCTATGCGGTCTACTTAGTTCTCGTTACAAACGCCTTGAATAGGGCTGACTGCAGCGAGTTCGTGTCTTTAATTTTTGGACCGTGTCACGTAACACATGGAGTCGGCTGGCCCCCATCGAGTCGTCTCCCGGTCGACAAGCAGTACTTCAATCCTGCATAGTGGACCAACTGGCCCCCGTTGGACACGGGGCCCAAAGTCTTGTTAGGGGTGTAATGATGGGTCGACGCTACGGTATGAAGTTCAAGTGTGCGCTCTGTAACTACTAGGCATTTTCTGATTGCCCCTGTCTGCAAGTCTCTCAATCGTGCTTATTCGCCTCTCTCTCAGGAATGGATTAGTACACGGCTGCTGTGTGCAGCACCGATGGTCGTAACACTCAAGTCAGAGGTGGCCTACGCCCGCTTGCTCGCCTAGCAGCGTAACAAAGGAGGTTTGGTGTAGGGGAAGCCTGCCGTAGTAGTAGCACCGGGACAATCCGTACACACTCCGTCGCTGTATAACCCATGCCATATGATGTGGTGGCGCTTAGCCGTGAGTCCACTTATAAAGTGGGCTACTTTTTAGCATAGTGGTCCAAAGCTGGGCCCACTCACGATGAAAGCCCGTTGTCTGTTTCCTTTCCAGGGCGTTCCTCATCCATGGAAAGGCTAAGGTGGATGGGCGTGAAATTTAAAGGTCGCACGAATTCCCTAAATTTTAGATCTTCCGCACCCGTAAGAGCGCTGCAGCCACTCCTAAGTAACGTGAGATTGGGGTGAACCAGGCGATCCGAATTACACGTTGGGGCGTCCAACGGAACCTTCTAAAGATTTCGTTATATCGTCGTGGGGTGACGACTTCGCGGTAGCGTCACAGATAAATGTGTATCACATATGTACCGTCCGGTACCGCTGGACGTTATACAGTGGTCTTCCCACAGCTGACTCGAGCTCGTGACACTGCGCGCGCCTACGCCCAAGGTCGCATAGTCGTCAGAGTCCTCAGAGTTATTGTAAATTACTCGACCTTTCTGTTAAGGAGCATAGTATCGGTCAGCAATGGTGTCTACAGTTCCAGCCCGACTAGATACAGGGGCAGCTTCCCATGCGAAAACGTCCGATTTCTCTTAAGGAGTTGCCAGGACCCCTACGGTTCAAGCCATTTGAGCAGACCCTTCCAGGAGTAAATCCGACGTCGCTAGTTATTGACATTAAATCGGTCCCGTGTGACTTTTTCTCTTCAGCTTCGCTTTCTCTACCGAGGTAGCGGTACGTGCCCGCGGCTATGTATAAGCCAGAAACTAGAATGTACTAACATATGTTATGCTCCCTCTCCACCAAGCTGAGTTAGCCTATGACATGTTAGAGTCCATGACACAGCTCCATGCCTGCGAACCAGCAGAACGCAAGGTGCCCGCAATGCAACAAGCTAGTGGCGGACCCTGGTCATCATACCGCCAGATCAACGGGAAAATTTCCAGGGCTGTTGGAAAAGGGTATGTCACGACAGTTGCCGAACAGCTAACTAAAGTGTCGAAGCCGATTTCTCACTCATTAAAATGCCTTAATCGGTGTTGAGCGGATGAAAGGTGCTTCATCGTTAACACCGCCAGGGCGCACCCACATGCGCCATTTTAGTTAGCGACCACGGAGTCCATAGTCGAGATGCATCACGAGCGTTTCAGGAGATGGCTCTTATGTTCAAAACCCCTCATCGCAATAGAAGGTGAATTCTAGCCTGAGCCTAATTCCAAAAGCGACTGGTTAGGTAAGTGTCCTAGTGCGAGCTGATCATGCGATGATTTCGTCGAGTTACAACGGGAGGTCTCGCCCGATCTTCATTTGGAAGCCTATCCTCATTCGTAAACTTGGACCCTATGGCGTGTCTCATATAATTACGATAGACAGAAACAGCTAGCATGGCGCCTGGAGACGCCCAGCATAGGCTTTGAGTTTTTGCCTATTTTCTCGCGAGAATCAAGCAGACGTCGTCTTCCACGCGCTCTCTGAGAGCACAGATTCAAGTTATGCTTCCGCTCCCGTCGAGCAGGGGTCGACCGAACGTGAGATAGCCTCGATGACGACCGAGAGAACCCGGCTTCGGAAAGAGCAACTCATGATCCATGCAGCTCGCTCTCTAAAGTTCGCTTATCTAAGGGATAAACATGCTATAAATTCGACTTATCGCCCTCTCACGAGGCTTTTATAGCTCCTCGGAATGCTTGTCATCTGACAGACTATGTGCTTTCATTCTGGGAGCCTAGAGGGGCAGTACTACCTGGTTTTGAATACACAGTGGGCGACCGTGTTTAATTCTCTACCACCTCAAATGAAACCGTGACCATTTTAGCTAGAAGTGCCAGGCGCAGAGGGGGGAGCCATTCCTATCCCCGACACCTGTTACAGAGAGGGGAAGGTTCATAGCCTCTTCGGGGTCTCGTTTTACGAGCAAAAGTTTCGCTATATGACAGTCTCTCCTCGAACCATCGTGCACTTAGCGAACCTGAACACTTAATTTAATGCCTCCGAGGATGAAAGGGCGACGTTAGTAATGCTAACCGGCTTAGGATTGGTCACGCAGAGAAATCGACGTCTACAGTGAGACGTATCATTAGGTTACTGATTATCTTTGTGCGGACATATCTGGTCCCCTTCTAAGATCGACTCGTGGAACCGGCTGATGTAGTGAGGATGACTTGAGCTGCGTGGCGCCTTGAAGAAAGCAGAACCTGCGACTTGACCTCAGACGCACCAGAAATGCTTGTAGGTAGTGGCAAAGTTGCATTCCTGTGATGCGCCTCTCGCCTGAGCGTGCGCGCTGATCTTTCGGTATCATAAGGTAAGATTTTTTTAGATACTTCGAGACCCATGTGCGGGGGGATCAGAAAATACGTCCCGGTAGCAGGGGAAATATGGAGCCCCGCCTGGATTTTAAAGACCCTTGAAGGTGAGATTCCACTGGAAAGCCAGCGCTTTATATCGTGTCCCTCCGAAAGAAAGATAGCATAGGTTCGGGGTGGTCTATGTCGTAGCTGCCGATCGGGTACCACTTTTAGTTGTGCTACTGCCGTGATACTTGAGCTCACACCGACGAATTCTTCATAGAAGGATGGCATTCACCTCGGCAGCTGAGCTGCTGCCGCATTGCCGCTGTCGGTTGCGATTACGCTCGGTTACACTGCTAGCGTCTTCGTAAGGTGAGGACAAGTTCAGGTCCGCAATACGTCCTAGACCTCTATACGGTAGCCTGTACGCCTGGGCCCGTGACGCTGATCTCCGAAACATAGGGAAGCCTACCACATATCGCCCACAGTACTGTTCGCGCCCCTCCAGTCTTAGATTTGGAGGTCAATTGGAATTGAGAATACTCGAGACGCATCGTAGAGATATCATGTTCGGGTATGAGACGACATCATAGCGTCCAGCACTCTATACCTGCCACACAGGCTAATATTACTACGCGCGGTCCGGTGGGGTCCACCAAAGGTACAGTCGATGAGCGGAGCCGATGCCTACCCGGCTAAATAACCGTTAACCACCGACCTTGAGCTGCGGTGTTACCCATAGAATAGTATAGTCGCACGGAACGACCGCCAAACGTCCGGCCCACACTCTAAAATGAATAATAGGCTGAGGTTAAATTCTCATCTGATCCAATCGATACTTCAAAAATGCAGGTTTAGTACTCATCCTGTTGGTCCTGACGCGCCCCGGCAGAGAGCATACGGGAGCTAGTACTTATCTGATGGTAAGATGGTTCTCTAGCCGGTACAGTATGCAGATGTTCCGTACTGTACCGAGCGAAAACGGTGCAGCGTAACGCCCTAACGTGGTCTGAGAAGACTGCGCACTGTCTGGATGCTTGCTCGAACGTCACTAGT
		</sequence>
    <sequence><taxon idref="Location_1_3_1|17.2333394001215"/>
			CGACTAGAAAGGCCCGTGCTGGCTAGATATAGCCGTTATGAGTCCTCCCTTTACAATATTGTGCCAACCGAATAATCGGATAAGATGCGAACAGGACGACGTCACCAAAATTTAGCTTGCCATACAGCGACATTTTTGCCAATCGCTAATGTATCTGTGTGGCGGGGAGTGCATTCACATGCAAGTCCGTTTGAGTGACAAGGCCCACTCACTAGGAGGCGGGCGCTTAAACAGGACCCGTAAGTGAATGATTTAAGTCATGGGTTATGATTGGTCGGAATTCAGGTATCACAAACTGAGACTCTTACTTGCTTAATTGCTTCGAACCAAGTCTCCGGTGCGCTCTGCCACTCATACGGACCGAGTGTTCTTATTAACTCATAGCAGAAAAATAAGTCATAGCTCAGGTAAAGCACGAACGAGATTATTGCAAGTGTTTTTCTCAGTACACTCAGTCCTTTTGCATTTCACTTGCCACGTGCAATGGGAACGCAGAGATGACAATTCAATCGATTTATGGACACTGGTCGTCAGATTACTAGCGAAGGGTAGAGGAGCCCCCAGCGCAATTGCGTCCCACAGCTGGGTTCCTAGAACGGCATTTAGTGACTCACTCTTGATTGTTTCTGGCTTGTCGTATACCGCGGGAAAGGGGTGTTAGAGCTCATAACTGGCCTTCGACTATTCCTCTCCCTTTCAAGGACAGGGAATCTCAAAGAATTATGGCCACAATACTAGTTTGTCCGAAAAGACGCATGTGGCATCAGCTTGTTAAATGGGATGTATTCCCATCTGCCTAACCGCAGCCCCAGGCCGTGAGCAGGACAGTTAGCGCGTGCCAGTGTATGCCTTGTTGATGTGGCGCCGAGTGCCGACTCTTAATATGCTCTGTCCCCAACCGTAATATGTCGCCGGTATATATTTCCCTTGTGATAAGTGATTCATTGTCGTGCCCTTCATCGGCGGCGGTTGTGAGCTGAGCGGCAAGTCTCAGTAATTAAACGGACCGGGCGATCTCTCGTAGGCTGACCTTGTTGAGTATCTTGATTCGTCTATGCAAGGTCAGAGAGGATACGCGAATTGTATTATCCGAGCTAGGATGACAGTGACACCTGTCCGAGGCGATGTGGTCGAGGCCGACATAGGTCGATTATTACACGGTCCGTTATGCTGGCACTGCCGGGGGAGCAGCTCCAACTGCCTGTATTGTTAACCCGAACGACAAAACATGGACCTGAAAGATACCCTCGGGATACAGCTGCCAGTTCTTTGATATGCTTAGGAAAATATAAGGCACCGCCCTTACGTGAAAGATTCGCTCAGCCTGAATTCTTTAGCCACGGACGATCGGTTGACCCTTATAAGGTTCATTGAGTAAAGTAGGCAGAACACCTAGAGGTACGCAACAAAGGATTTTACTCGGCCGCCGAACGGGAGGGAGGGAAGCCAGTCTAAAAACGCAGTAGGACCCATCCTGAACGCGTAAAATCCTTCATATTCTTCACTGGTCTCAACGAATCGAGCAAGGAGCAGCGTGCGTACTGGACAAAAGTTTCTCCTCGAACTTCGGCGGGATGTACCTTGGTCAAAGCCCCTGACCCTCCGCGGCTCCTTGGCAAGGCAGCCATTTTGTTCACCCGTATGTAAGACGTTCAGCTACTGACTGGAGAGTAGATTCTGGCGCGATCATAGGACTAGGACGACCGCAAGTCACGCTGGTAGAGACGAATTTATGGAAAGACGACCCGGCCAGCACACCCATGGTTAAGGGGCGTTGCCCTATGACACACTCTGGGAAAGAGGACAACTGGTCGCACACTTCATACTGACCGATTCAACATCCTAGGGGCGGAATAATACAAACAGGGTCAGGGCTATTCCCGGGCGCCGACAGAACCAGGCGACACGTGTCCTGTATAACGTGCGGGGTTGTTGGAATATGCGTGACTTTGGTCGGCCAGCTGGCGAAGCGTGTAAGAGTATCTCCGTTGCAGTCAAAGCTATTTGGCCGGGGTCGGGTTAGGAAACACGACGCCGTCAGCGCATCCTGCCTGTCGCACGTCATATCACGTCCTAAGAGTACCGTCCCTATAGCGAACCAACGGGACCATGACCCTGATTGGCGACCTACCCATGACGGAGTCTACCGCACGTAGACAACTTGGAAGATCTTGGAACGATGATTGTTTGGCACTTGGTGTTCCGGCGGCCCGTCGAAATGCCTCCCCTTCGATCCTTAGATGGCACCCTTGACACCACCCCTAAAAGACCAAAATATATGGCAAAACCTCGTGCGAAAACAGCTTCTCTTCGGTAGTATTATAGGTAGGGTTGCTGTATCGAGATAGCCAGTATTTCAGGTCTTAGTCATTCTCGGAGAGAGGCGCCGGGAATGAACCCCATAAGGGTAAAAGCCACCCTCGACCCAATTCGTTATAGCAATTACTCAAATGTATCACATTTGTATTAGGCGAGGAATATGTGGCTCCCCGGTACAGCCTTCTGCTCCTACGTTCACAAAATGACCAGATCTCGGGATAGGCCATAACGGACCTCTAGGGCATTGAACTCGTCGAAGGCGACATTCTCACTTGTAACGTTTCGCCGATCTGGGGGGAATTTTCGGGACTTGCACGCCAACCGTGAAACTGATACCCCGCGCTGATAACCCGCAGTCCACCGGGATAGCGTAACACGTCGCCACGTAGCCGGCTCCTAGATTGACGCCCGACCTATGCGTCAGATCCGAGCGCACACGATTGATATAGTGGAGCCGTTAGGGACTGAATAGAATCACATATTTAAGCTCCTATCTGCCGAGCTGCCCCTGTTTCGAGTAAACGAATGGGCCGTGGCGTTCGATAGGAGTAACGATTAAGTGACGGAAAAAGGAGCATTCTCGAGGTTGCTTACCGCAAGGCACCCATTGAAGACCACTTTCAAGCGGGGGAAGACGCATCGTGGAGAGTAAGCAACAAGGTAAAAGTTGGCTGTGCTCACGGTTGATCAACGTTAATGCAGCTGTAATCGATAGTCCGCTTTTCGCATATTCAGTACGTAGTTATAACCTGTCGATCGCCTACCTTGTATGTGTGGAACCCATACGCCGAGTCCATTTACACACCATGACTATGACCACGTTCTACGTAAGGGAGCCGCATTCACCCAAACCGGTTGAGTCCTTCGACAGCGATTACATGTCTAACCGGGCTTGTGCCGCGGTCGTTACCCCTGACGTTGTTGACACTCCTACTTCTGTTGCGCTACCCACCTGACTTTAGCTCCTCCTCAACGCGCATGAATGAAAGTAGGAGCTAATTAGTAGCGCCCCCACCCGGCCTGTCACACATATTTATCAATCGGCATACGTACTTAGAGCAGGCGTGCTTCGAACGCCGTATTATCTGGTTGCCACTTCCCGATAGCTCCACTACGAATATCCATTAGAACCTTCGACTATCTAATGTACTGGCACTCCGGGCCGCGAGGGACGTGTTTATGGTTGGGCAAACAACAAGGACGCGATTACCCCAAGATTCGGATAGGATCCTATCACCAATGCCTAAGCGGAATGGTATTCTACAACTTCATCCGTGATTTCTGTTGCTTCTGTCATCCACGCCAAGGATATCGAATCCGTTTTCGTTCTCATCAGGCTACAACCAATATTCCACATATTAAGCATTGACGTCCGTAATTGACTACAGTTCCAACCAGGGTAAGGATCATCAGGACTCCAACGAAGCCCCGGTCCCACACGCAATCATGTAGTCATCACCTCTCTACGACGCCAATATGATTCAGGGTAAAATCGGCTTTAGGAAGCTGCGCGAAACATTTGGTCGGGAATGCACCCTATATTTCTTCCCCTTGTAGTAAGAATAGTTGCTAATAAGTTAAGACCAAGATTCGCTAGAGACTGTACGACAACGACTGGCGATGTATCAATCCCTGAGGCATAAACTGGAAAGGATTGCTTTAATGCGGCATTAGACATATTGGAGCATCATTTCTCAAGAAACAGTCTAAGGGCTTTCCCCAGCGACGACCGGACAGGTCTCGAGCCCTCCGGTCCTCAGAGCAGAGGGTATCTGAGAGGCATCCATTCGACCTGGAAATTTCCTGTATTGATTGGGGTCCTGGCCTGTTCGGGTGGCTAGAAAGAATGCTAACGTGCTACGTGAGGCGACAGCAGTGTACCGACTTCATAAGGCAAGCCGTGATGCAGTAAACCCTGGACCTTCGTTGCATGAGCGCCTTCACGGGTGACTCTGAGATCGCAAAGCGCGGCCGAAATTGGTGCTAGCTTTCCATATTGCCTGGGGTAAGGACAATCAGCAAAATACAGCAAAGGAAACACGACCCATAGCTAATCCGCATTTCTTATCACGAAGATCAAATTGAACACCGTGGTGATCAGGACACTAATAGTGGTAGTCCTGGTCGCACATACTAGGGCCGTTAGTTGTGAGGTACCAACTTACTAAGGAAAGGACCCTCCGTGCCCCCCCAACGTCATGCTGTGATCGAAGATAAAATAGACGTATACCCATCCGAGTCAGCATTTGGCTGCCCTTGAGGTAGAGCTAAATTCGACTGTAGGAACTACACGGTCCGTTTACCCCGCTATTCTTCGCACAGATCTATAGCACTGACCAGATCAGCTACCTGCAGTTACGGGCGTTCCCGTAGGCAAGTACCCCGGTCGGCCGCTCGAGTCCAGCAGCAGCAACCTACTTCGCATTATTTGGCCCCCCCCCTTCAGTCCAACGCATGCCCCACTCAAATAGTCTGCGTAATGTGATACACCTACAAAGCTCCACACATTAACTTAGAGGATGGTTAATAAGATGCAACGCGAGTTGAACACTGTTGTCCCAACTATGCTTCGAGAAATCCTGTAGCGAAGAACAATAGTCTTGGGGCTCTGTTAGATAAACACTCTTGAGCCATTTTGGCATGTGACCCCGTTCCGTACGTTGTCTACTCAATTGGACCGAGGTGACGTTCCTACATAACTACGCACCCAGTACATCAGGGGGAGCAGCAGAGACTGTCGTGGCGAACAATTATTCGAGGTTATGGTCATATGAGGCGAACGTTGAACGACTGTCAAACTACCATTACTCATAATCTATCGTCACAATAGAGTATTGAACATCTGAATCACGGGCCGAGGTGAGAGATTGTGCTGTCGCAATCCGCTGTGGACGCAGGGACGGACCTAAACGAGATACACCTAGGGCCTCTTCAGTAATGCGCCAGTGCAACTCCTTCGCTAAGCCGCTAACGACTGCGGCTGTCATCGGTGTAGCTAATCTCAGAGAGAGTACTGAGAACTGCTTCTGTCGCCCTATCTTCTAGCATGTTCCATCCGTTCCGAAGAGTCTTGTGAGATGATCCCCGGTGCCATAGACGGCGGGAGGTCGTTCTCTTCCTCAGGTGTGACCGAATTAATGGCGCTCCGCACCTGACATCATTGTCCGGTGCATTATTCCTCAGATTTTTGCCTAGTGGTCGAAGACCCATGAGTCAGGAAGAACACCAAGTACGTCCCGACATCCCGCGTCTGAGTCGTCATTTCCCCTATCAGTTACTTTGGTCTCGATAGCTAGTCTCCCGAATTTTCTCTAATGGCTATATCGAGTCCAACCCACTTTTAGGTAGTACCGCTGTCAGGGTGGGTCCTCAACCTCCAATTCTTGAACCCTACCGAGTTGAGACCATAACGTGTACGGGAACAAGCCTATACTAAATTATTAGTTAACGTTCCGGCTTAACCGCCAACAGTACCAGGTTAAATTTAGCCGCGTCAGGGCGTCTTCTGGCCTTACTTAATCCATAGTTTAGCTTACTATCGACTTCTATATCGGTTCTAACGAACATAATAATCGCTAATCGCTGCAGAGCTCTAACCTTATCGGATCGAGAGCTACTCCCAGTAAACGCTAGACCCGGATAGCCGCAGAGCTCGGATGGGTCGTCGCTACTGAACTATTTGGAGTCGGTTTATCTGCTTTTATAGAGAACCGATGTCGACCTAGGTTACCAGGCTTGGTTATTATCTCCCGTCCGTGTTCTCTTAATCACAATGATTGATGTCTGATCCAGTCAACAGCAGCGAATTCGTTATGTCGGCGAGAACTGGATTACCTGACAATCGGCCTACACATATGTTGGATCCGTAGTCGCACCGTCCTGAGCTTGGACCACGCCCTTAGCTCGGCGGGAGGAAAAACCGAGCGCCTTTCAGTCTTCGGCACTAAAAGGAGATTATGTACTTTAACTTATTACAACCGTTTTTAACTTTGATCTGAACCTCCTACCGACACCACCTAAAGAGTGTCCACTGAGTGGCGGTCCCAACATTAAGCCGGTCCCTCTATTGATCCTAGTCTGGCCGCCCCGTTTGCGAAGGAAAATAATTGTTTGGAGAAAGCGTATAAATAGCAAAGGAACTGATCTTTGTCGAGCCGGCTCATCTCGGCAACCTCCGGCGACGCGTCCGGTGTAGTAAACTTGGTCTCTTCACAGTCGTTGTCAGAAATCACAATTGCCAACGCCAACAAGATTCTAGATTCATCCGCTACACTTGTGACACTAAAGAGGGTCCAATATAAGTGTTTGCGCTATGGTTATCGTGTGTAGCGCGCATCTAGCGCATTACCTCGTTTAATTCACATTACCCCTAGCATACTCCGTAGAAATTGGTGTTGACCATCATATGACCCTCCGACCCCCATTACAGTACTTGCATAGTCTGAGCGTAATTGGCCGTACTTATTGTATACTTGAGATCGATCGGGACCCTTCTGGATGATCAAAATGATAACGGCCAAGCGGCTCAGGATTGACACGCCGAAAATGTAGGTTAAGAGTCAAGCATTGCTTCAATAAGTATCAGGTTGTTACCGACTCGATGCACGTTAATTCACTCTGCCTGCCAACTGCCTGGCGCTTAGGTTGCTTGGTCGCCCATGTCGTGCATCAAATGAGATCCAATCGCATTCCGTCAAGCCGAGGGGGGGGTGAACAAAATCCGCTTTAGTGTCGTTTAGTGTGCGGTCCTCTAGGAAATGTCCTACGTTACTGGCGAGGAGGGTGAATTTACTAGGTCGCACTGTTCGCCTACAAAGCCCTAGCAAGAGCGTTAAGACTCGCCGAGGGCTTTCCCGACCCACGGTCAATTATCCACGGTTAGAAGCATGAGGAAGGGTCAATTCGCCCTAGTCCTCCCACACACTTAGGCCGACACCGATTAAAATTTACGCGGATTGGGTCAAGTTGCTAAAGCGCCGTCCACGCGAGCCAAGATCTTTCCAGAGATCCCCGGGATCCTGAGAGGAAACTAGGTCTGGCTGCGTGGCTACTAGTTGAGGCTCGATGAATCCGTGTCGATATATTATCTAGGGCAGTATATGTGAGGTGCCAAGAGTGCACCAACTCTTTACAGAGAGCCACTTATAGTTGTCAAGGCGTGTGGATTTGAACCATGTAACTAAATATAGCTACGCAAGCTTCCTTTGACTTCTTTTAGTATGTATCCTGGTCGCGGGCGCAGTGACGTGTATAAACCTTTCATCTCTCCTCAGAAACCTAGTTTAAGCTTAATTACTACCGATCGCCTTCACTACCTACACGATTAACTCGGAGAAATATGGTACACATCGTATCTGAGGCTTAGCAGACCGATACCTGGGTCAGTGATTGTGACACTACTTCGCCTCATGGGACTAAATAGGTTACACTTGTCTCGTCCGACTTCGCGACCGTCGGTACATTAAAAGCCTACGTGGATGAGGACAGTCGACGCGCGCTTATGATATAACACATCTACAGAGCGGTCCTCCGTACGGACGAGACAACCCAGCTAACGTTACTCGGAACGGAATGTACAATCAGAGCGTGAGTTAAGATCAGCCGGGGAGTTCCATATTGATGGATTGTGCTCTGCGGACGCCTACGTGATGCCGACCATTATGGATTGGCCATTTAGAGTGTCTCAGGTGTTAGCCATTACCCCCCTAAGTTAGGGTTCAATCGGTCCAACTGGGCCCCTCGAATATTGAACTTTATCCAGACAGGGTACCCATAGTGGGTAGGCGAGTTGGGACTACATTGAACGCCCTCGCATATAAATACGCTGGTTCGGGCTAAGGTTTGATCGGTGGGTTAGTAGACCAAGCCGATTAGTCGTTACTTTTTCCGGATGCCCACGGTTCGCCGGAGCTAGTTTGGACACACTGCACCACTCTTAGTTAGCATCTTGAGGCGATGAGAGTCTCAGGTGTTTCTCTATACGTGGACCGTCGACAGGAATGGACCCGGAGTCCTCTTAGTCGCGTCCCACCATGAGTTTATGAACCGTTAGACTCCAGGCAACGGCCACGTTGTTACAAGGGATCGTTGCTTTATACGCCCCCTAAGCAGGTATCCCGACTGATATTCACATTCCCACAGCACACCGGCTGAGCATAGGTCTTACGGCGGGATATCCTACTTGTTTCCGAGCGGCCTGCCGAACCTCATGATATCGGCTCGGACATAGGAGCACTATAGATGAGCAATACCAATACTTTAGGTATACGGTCAGGATCGGGCGAGCTAGACTCGGATTGACAGATAAACGCGGATAACGAGCTACCGCTTACTATGACGTCGTGGTCATTCGCGTCAGTCACGGCATGCCAAGTCGTAGGAGGGAGAATTCGAGCGGTATTCGAGGGTGGAAAGACTCGTGGAGCAAAGCTCCGAGCTGAGTAAGATCGGTCCCGGACACCATATCGCATTGTTAAGGTCATACCGCTTTCTTGGGACGTTCTCACCGCGTAAGTTTGTGGTAGAGGGCTTTTTTCCTGATTCGGCCCTGGGGTACATAGTGTCCCTGACCCTACAGCTCCTGTTGATCGGACTGCTCTTGCGTTAGTTCTAAGGGGGCGACTCAATGGGCTGAGTGGAGTGTTGAAATCTTCGCGGCGCCGTGTAAGACTGGCGTGGTTTACTAACTTATGTAAGGAGGTAAACAAACCTATAACAATATGTGCAAGGAGATTAGTGCGCAGAAGAGTCTGGCGGTCGCTGCGAACTGGCTGTCGTTGTCTAGTAGTACAGGGGCTATTGAACTCAACCGCAGCATAAAAGACCCGCCCGTGGGGTGAATCGTAAGCCATTTCACTCGGCGACATGACAGGGGCTGTTGGTCTGGTCAGGCCGTTAGCCAGAGGCCGGATATAGATCCGCTATATGCGACTCGTTTAACTAGGTGCAGCAGTACATTACGTGGCTCTTATACATCTGGACATCGATCTGCTTTGGAGATCTACTCGTTCGATCATGCGGCGTGCACGTCGCGGCTGATTGCGCTGACTAGGACTAATTAATTGCACGGTACATCCAAGTTATATATACGTGAATCCTAAAGCAGATCATGGGTGAGGTGGAATGCTGATTGAGCCCGGGTTCGAGATGCATGCGCTCTCAGGGTAAATACAACTTGTATTGGGAGAAACAAATCACTAAGGAGGATATAATTACATAATATAATCGTCGGACGAGCGCCTGCAAATGTCCTACGCGTCTTCAGTCGGGATTCTGTACCTGTCGACAGGTAATGAGGTAGCCAATGTACCGATTCGGGAAAGGGGCGCGCACCTAACTACATGAACGGTTCTCGGTACCAGCGCAGGATCAGCTATCCGTATATTCGCATAAACTTAAAGGACCAGGGGCATTGAGCTGTTCACGATTGCTAGGAGTGGGGTGCCTTGCGATGACAAGAAGAGTGTAATCTGGGTCAGGGGCTCAGCAATGTTAAAGGCCGTCACATGTCATGGCAAGCGGACCTTCGGGGAAATATACCCGTGTGGCAATGTAAACAGTGATTAGTGGCCACTAAACCCTCACTGTTTGTAGCTCACCTCATTTCCTTTATCAAATTAGTGGATGTGGGGAGCTAGCACGCATCCTTCTGAGCTGCATGGCAGAACGTGCGCCCGTCTTACATACTCCGTGGATATATTTCCCAAGCACAATGCCCATCGTGCGCCAAGTGTTACATCTAGACGAAGTCCGCGGATAGACCCACAGGTCAGGTGGTAAATTAACGCTATCAGCAGCGAGACCCCAATTAGCCAGATCGCGCTATGCGGTCTACTTAGTTCTCGATACAAACGCCTTGTATAGGGCTGACTGCAGCGCGTTCGTGTCTTGAATTTTTGGACCGTGTCACTTAACTCATGGAGTAGGCTGGCCCCCATCGAGTCGTCTCCCGGTCGACAAGCAGTACTTCAATCCTGCATAGTGGACCAACTGGCCCCCGTTGGACACGGGGCCCAAAATCTTGTTAGGGGTGTAATGATGGGTCGACGCTACGGTATGAAGTTCTAGTGTGCGCTCTGTAACTACTAGGCATTTTCTGATTGCCCCTGTCTGCAAGTCTCTCAATCGTGCTTATTCGCCTCTCTCTCAGGAATGGATTAGTACACGGCTGCTGGGTGCAGCACCGATCGTCGTAACACTCAAGTCAGAGGTGGCCTACGCCTGCTTGCTCGCCTAGCAGCGTAACAAAGGAGGTTTGGTGTAGGGGAAGCCTGCCGTAGTAGTAGCACTGGGACAATCCGTACACACTTCGTCGCTGTATAACCCATGCCATATGATGTGGTGGCGCTTAGCCCTGAGTCCACTTATAAGGTGGGCTACTTTTTAGCATAGTGGTCCAAAGCTGGGCCCACTCACGATGAAAGCCCGTTGTCTGTTTCCTTTCCAGGGCGTTCCTCACCCATGGAAAGGCTAAGGTGGATGGGCGTGAAATTTAAAGGCCGCACGACTTCCCTAAATTTTAGATCTTCCTCACCCGTAAGAGCGCTGCAGCCACTCCTAAGTAACGTGAGATTGGGGTGAACCAGGCGATCCGAATTACACGTTGGGGCGTCCAACGGAACCTTCTAAAGATGTCGTTATATCGTCGTGGGGTGACGACTTCGCGGTAGCGCCACAGATAAATGTGTATCACATATGTACCGTCCGGTACCGCTGGACGTTATACAGTGGTCTTCCCACAGCTGACTCGAGCTCGTGACACTGCGCGCGCCGACGCCCAAGGTCGCATAGTCGTCAGAGTCCTCAGAGTTATTGTAAATTACTCGACCTTTCTGTTAAGGAGCATAGTATCGGTCAGCAATGGTGTCTACAGTTCCAGCCCGACTAGATACAGGGGCAGCTTCCCATGCGAAAGCGTCCGATTTCTCCTAAGGAGTTGCCAGGACCCCTACGGTTCGAGCCATTTGAGCAGACCCTTCCAGGAGTAAATCCGACGTCGCTAGTTATTGACATTAAATCGGTCCCGTGTGACTTTTTCTCTTCAGCTTCGCTTTCTCTACCGAGGTAGTGATACGTGCCCGCGGCTATGTATAAGCCAGAAACTAGAATGTACTAACATATGTTATGCTCCCTCTCCACCTAGCTGAGTTAGCCTATGACATGTTAGAGTCCATGACACAGCTCCATGCCTGCGAACCAGCAGAACGCAAGGTGCCCGCGATGCAACAAGCTAGTGGCGGACCCCGCTCATCATACCGCCAGATCAACGGGAAAATTTCCAGGGCTGTTGGAAAAGGGTATGTCACGACAGTTGCCGAACAGCTAACTAAAGTGTCGAAACCGATTTCTCACTCATGAAAATGCCTTAATGGGTGTTGACCGGATGAAAGGTGCTTCATCGCTAACACCGCCAGGGCGCACCCACATGCGCCATTTTAGTTAGCGACCACGGAGTGGATAGTCGAGATGCATCACGAGCGTTTCAGGAGATGGCTCTTATGTTCAAAACCCCTCATTGCAATAGAAGGTGAATTCTAGCCTGAGCCTAATTACAAAAGCAACTGGTTACGTAAGTGTCCTAGTGCGAGCTGATCATGCGATGATTTCGTCGAGTTACAGCGGGAGGTCTCGCCCGATCTTCATTTGGAAGCCTATCCTCATTCGTAAAGTTGGACCCTATGGCGTGTCTCATATAAGTACGATAGACAGAAACAGCTAGCATGGCGCCTGGAGACACCCAGCATAGGCTTTGAGTTTTTGCCTATTTTCTCGCGAGAATCAAGCAGACGTCGTCTTCCACGCGCTCTCTGAGAGCACAGATTCAAGTTATGCTTCCGCTCTCGTCGAGCAGGGGTCGACCGAACGTGAGATAGCCTCGATGACGACCGGGAGGACCCGGCTTCGGAAAGTGCAACTCAGGATCCATGCAGCTCGCTCTCTAAAGTTAGCTTATCTAAGGGATAAACATGCTACAAGTTCGACTTATCGCCCTCTCACGAGGCTTTTATAGCTCCTCGGAGTGCTTGTCATCTGACAGACTATGTGCTTTCATTCTGGGAGCCTAGAGGGGCAGTTCTACCTGGTTTTGAATGCAAAGTGGGCAACCGTGGTTAATTCTCTACCACCTCAAATGAAACCGTGACCATTTTAGCTAGAAGTGCCAGGCGCAGAGGGGGGAGCCATTCCTGTCCCCGACACCTGTTACAGAGAGGGGGAGGTTCAGAGCCTCTTCGGGGTCTCGTTTTACGAGCAACAGTTTCACTATATGACAGTCTCTCCTCGAACCATCGTGCACTTAGCGAACCTGAACACTTAATTTAATGCCTCCGAGGATGAAAGGGCGACGTTAGTAATGCGAACCGGCTTAGGATTGGTCACGCAGAGAAATCGACGTCTACAGTGAGACGTATCATTGGGTTACTGATTATCTTTGTGCGGACGTATCTGGTCCCCTTCTAAGATTGACTCGTGGAACCGGCTGATGTAGTGAGGATGACTTGAACTGCGCGGCGCCTTGAAGAAAGCAGAACCTGCGACTTGACCTCAGACGCACAAGAACGGCTTGTAGGTAGTGGCAAAGTTGCATTCCTGTGATGCGCCTCTCGCCTGAGCGTGCGCGCTGATCTTTCGGTATCATGCGGCAGGATTTTTTTAGATACTTCGAGACCCATGTGCGGGGGGATCAGAAAGTACGTCCCGGTAACAGGGGAAATATGGAGCCCCGCCTGGATGTTAAAGACCCTTGAAGGTGAAATTCCACTGGAAAGCCAGCGCTTTATATCGTGTCCATCCGAAAGAAAGATAGCATAGGTTTGGGGTGGTCTATGTCGTAGCTGCCGATCGGGTACCACTTTTAGTTGTGCTACTGCCGTGATACTTGAGCTCACACCGACGAATTCTTCATAGAAGGATGGCATTCACCTCGGCAGCTGAGCTGCTGCCGCATTGCCGCTGTCGGTTGCGAGTACGCTCGGTTACACTGCTAGCGTCTTCGTAAGGTGAGGACAAGTTCAGGTCCGCAATACCCCCTAGACCTCTATACGGTAGCCTGTATGCCTGGGCCCGTGACGCCGATCTCCGAAACATAGGGAAGCCTATCACATATCGCCCACAGTACTGTTCGCGCCCCTCCATTCTTAGATTTGGAGGTCAATCGGAATTGAGAATACTCGAGACGCATCGTAGAGATATCATGTTCGGGTATGAGACGACATCATAGCGTCCAGCACTCTATACCTGCCACACTGGCCAAGATTACTACGCGCGGTCCGGTGGGGTCCACCAAAGGAACAGTCGATGAGCGGAGCCGATGCCTACCCGGCTAAATAACCGTTAACCACCGACCTTGAGCTGCGGTGTTACCCATAGAATAGTATAGTCGCACGGAACGACCGCCAAACGTCCGGCCCACACTCTAAAATGAATAATAGGCTGAGGTTAAATTCTCGTCTGATCCAATCGATACTTCAAAAATGCAGGTTTAGTACTCATCCTGTTGGTCCTGATGCGCCCCGGCAGAGAGCATACGGGAGCTAGTACTTATCTGATGGTAAGATGGTTCTCTAGCCGGTACAGTATGCAGATGTTCCGTACTGTACCGAGCGAAAACGGTGCAGCGTAACGCCCTAACGTTGTCTGAGAAGACTGCGAACTGTCTGGATGCTTGCTCGAACGTCACTAGT
		</sequence>
    <sequence><taxon idref="Location_1_3_0|19.658238666625216"/>
[truncated: 321,613 more chars]
