# Supplementary material for: Epidemic Reconstruction in a Phylogenetics Framework: Transmission Trees as Partitions of the Node Set
Source: PLoS Comput Biol. 2015 Dec 30;11(12):e1004613. doi: 10.1371/journal.pcbi.1004613 (PMC4701012; doi:10.1371/journal.pcbi.1004613)
Supplement: S1 Data — BEAST input file for all WHC analyses of all simulated datasets. (ZIP) [file pcbi.1004613.s006.zip › S1_Data/wcc_X_13_slowI_10.xml]

<!-- Generated by BEAUTi v1.8.0 Prerelease r5934                             -->
<!--       by Alexei J. Drummond, Andrew Rambaut and Marc A. Suchard         -->
<!--       Department of Computer Science, University of Auckland and        -->
<!--       Institute of Evolutionary Biology, University of Edinburgh        -->
<!--       David Geffen School of Medicine, University of California, Los Angeles-->
<!--       http://beast.bio.ed.ac.uk/                                        -->
<!-- BEAUTi output modified for transmission tree reconstruction by OldMacDonald 4-->
<!--        by Matthew Hall, University of Edinburgh-->
<beast>
  <!-- The list of taxa to be analysed (can also include dates/ages).          -->
  <!-- ntax=48                                                                 -->
  <taxa id="taxa">
    <taxon id="Location_0_0_0|39.58536257468152">
      <date value="39.58536257" direction="forwards" units="days"/>
      <attr name="caseID">Location_0_0_0</attr>
    </taxon>
    <taxon id="Location_0_0_1|41.615025921841934">
      <date value="41.61502592" direction="forwards" units="days"/>
      <attr name="caseID">Location_0_0_1</attr>
    </taxon>
    <taxon id="Location_0_1_0|41.684268387087194">
      <date value="41.68426839" direction="forwards" units="days"/>
      <attr name="caseID">Location_0_1_0</attr>
    </taxon>
    <taxon id="Location_0_1_1|30.49510659370177">
      <date value="30.49510659" direction="forwards" units="days"/>
      <attr name="caseID">Location_0_1_1</attr>
    </taxon>
    <taxon id="Location_0_2_0|39.96181641217722">
      <date value="39.96181641" direction="forwards" units="days"/>
      <attr name="caseID">Location_0_2_0</attr>
    </taxon>
    <taxon id="Location_0_2_1|37.337247943619765">
      <date value="37.33724794" direction="forwards" units="days"/>
      <attr name="caseID">Location_0_2_1</attr>
    </taxon>
    <taxon id="Location_0_3_0|27.35218667582323">
      <date value="27.35218668" direction="forwards" units="days"/>
      <attr name="caseID">Location_0_3_0</attr>
    </taxon>
    <taxon id="Location_0_3_1|30.935821343815608">
      <date value="30.93582134" direction="forwards" units="days"/>
      <attr name="caseID">Location_0_3_1</attr>
    </taxon>
    <taxon id="Location_0_4_0|34.06500957361405">
      <date value="34.06500957" direction="forwards" units="days"/>
      <attr name="caseID">Location_0_4_0</attr>
    </taxon>
    <taxon id="Location_0_4_1|34.546283657420105">
      <date value="34.54628366" direction="forwards" units="days"/>
      <attr name="caseID">Location_0_4_1</attr>
    </taxon>
    <taxon id="Location_1_0_0|29.776278639440193">
      <date value="29.77627864" direction="forwards" units="days"/>
      <attr name="caseID">Location_1_0_0</attr>
    </taxon>
    <taxon id="Location_1_0_1|27.146565323400225">
      <date value="27.14656532" direction="forwards" units="days"/>
      <attr name="caseID">Location_1_0_1</attr>
    </taxon>
    <taxon id="Location_1_1_0|22.32888079627307">
      <date value="22.3288808" direction="forwards" units="days"/>
      <attr name="caseID">Location_1_1_0</attr>
    </taxon>
    <taxon id="Location_1_1_1|43.404912478836465">
      <date value="43.40491248" direction="forwards" units="days"/>
      <attr name="caseID">Location_1_1_1</attr>
    </taxon>
    <taxon id="Location_1_2_0|38.30711100672566">
      <date value="38.30711101" direction="forwards" units="days"/>
      <attr name="caseID">Location_1_2_0</attr>
    </taxon>
    <taxon id="Location_1_2_1|28.23304624360159">
      <date value="28.23304624" direction="forwards" units="days"/>
      <attr name="caseID">Location_1_2_1</attr>
    </taxon>
    <taxon id="Location_1_3_0|21.460788342030252">
      <date value="21.46078834" direction="forwards" units="days"/>
      <attr name="caseID">Location_1_3_0</attr>
    </taxon>
    <taxon id="Location_1_3_1|33.25061053187973">
      <date value="33.25061053" direction="forwards" units="days"/>
      <attr name="caseID">Location_1_3_1</attr>
    </taxon>
    <taxon id="Location_1_4_0|38.35097400450984">
      <date value="38.350974" direction="forwards" units="days"/>
      <attr name="caseID">Location_1_4_0</attr>
    </taxon>
    <taxon id="Location_1_4_1|35.98588288915242">
      <date value="35.98588289" direction="forwards" units="days"/>
      <attr name="caseID">Location_1_4_1</attr>
    </taxon>
    <taxon id="Location_2_0_0|32.25884818412585">
      <date value="32.25884818" direction="forwards" units="days"/>
      <attr name="caseID">Location_2_0_0</attr>
    </taxon>
    <taxon id="Location_2_0_1|33.97454779373246">
      <date value="33.97454779" direction="forwards" units="days"/>
      <attr name="caseID">Location_2_0_1</attr>
    </taxon>
    <taxon id="Location_2_1_0|22.653208833964168">
      <date value="22.65320883" direction="forwards" units="days"/>
      <attr name="caseID">Location_2_1_0</attr>
    </taxon>
    <taxon id="Location_2_1_1|17.55451364325097">
      <date value="17.55451364" direction="forwards" units="days"/>
      <attr name="caseID">Location_2_1_1</attr>
    </taxon>
    <taxon id="Location_2_2_0|22.819637272424377">
      <date value="22.81963727" direction="forwards" units="days"/>
      <attr name="caseID">Location_2_2_0</attr>
    </taxon>
    <taxon id="Location_2_2_1|29.96919968819867">
      <date value="29.96919969" direction="forwards" units="days"/>
      <attr name="caseID">Location_2_2_1</attr>
    </taxon>
    <taxon id="Location_2_3_0|28.580049992474365">
      <date value="28.58004999" direction="forwards" units="days"/>
      <attr name="caseID">Location_2_3_0</attr>
    </taxon>
    <taxon id="Location_2_3_1|41.90264943150194">
      <date value="41.90264943" direction="forwards" units="days"/>
      <attr name="caseID">Location_2_3_1</attr>
    </taxon>
    <taxon id="Location_2_4_0|38.66128275632882">
      <date value="38.66128276" direction="forwards" units="days"/>
      <attr name="caseID">Location_2_4_0</attr>
    </taxon>
    <taxon id="Location_2_4_1|36.49215947472641">
      <date value="36.49215947" direction="forwards" units="days"/>
      <attr name="caseID">Location_2_4_1</attr>
    </taxon>
    <taxon id="Location_3_0_0|31.489438960432942">
      <date value="31.48943896" direction="forwards" units="days"/>
      <attr name="caseID">Location_3_0_0</attr>
    </taxon>
    <taxon id="Location_3_0_1|33.441958050339935">
      <date value="33.44195805" direction="forwards" units="days"/>
      <attr name="caseID">Location_3_0_1</attr>
    </taxon>
    <taxon id="Location_3_1_0|26.127510137676957">
      <date value="26.12751014" direction="forwards" units="days"/>
      <attr name="caseID">Location_3_1_0</attr>
    </taxon>
    <taxon id="Location_3_1_1|26.655474679639067">
      <date value="26.65547468" direction="forwards" units="days"/>
      <attr name="caseID">Location_3_1_1</attr>
    </taxon>
    <taxon id="Location_3_2_0|24.684631901022293">
      <date value="24.6846319" direction="forwards" units="days"/>
      <attr name="caseID">Location_3_2_0</attr>
    </taxon>
    <taxon id="Location_3_2_1|12.325187822996277">
      <date value="12.32518782" direction="forwards" units="days"/>
      <attr name="caseID">Location_3_2_1</attr>
    </taxon>
    <taxon id="Location_3_3_0|25.8641518663517">
      <date value="25.86415187" direction="forwards" units="days"/>
      <attr name="caseID">Location_3_3_0</attr>
    </taxon>
    <taxon id="Location_3_3_1|16.91456137082894">
      <date value="16.91456137" direction="forwards" units="days"/>
      <attr name="caseID">Location_3_3_1</attr>
    </taxon>
    <taxon id="Location_3_4_0|40.164923405219305">
      <date value="40.16492341" direction="forwards" units="days"/>
      <attr name="caseID">Location_3_4_0</attr>
    </taxon>
    <taxon id="Location_3_4_1|36.74954701717154">
      <date value="36.74954702" direction="forwards" units="days"/>
      <attr name="caseID">Location_3_4_1</attr>
    </taxon>
    <taxon id="Location_4_0_0|27.733077077898777">
      <date value="27.73307708" direction="forwards" units="days"/>
      <attr name="caseID">Location_4_0_0</attr>
    </taxon>
    <taxon id="Location_4_0_1|32.89780632665578">
      <date value="32.89780633" direction="forwards" units="days"/>
      <attr name="caseID">Location_4_0_1</attr>
    </taxon>
    <taxon id="Location_4_1_0|24.12808189314665">
      <date value="24.12808189" direction="forwards" units="days"/>
      <attr name="caseID">Location_4_1_0</attr>
    </taxon>
    <taxon id="Location_4_1_1|28.32550484085091">
      <date value="28.32550484" direction="forwards" units="days"/>
      <attr name="caseID">Location_4_1_1</attr>
    </taxon>
    <taxon id="Location_4_2_0|16.81344127630112">
      <date value="16.81344128" direction="forwards" units="days"/>
      <attr name="caseID">Location_4_2_0</attr>
    </taxon>
    <taxon id="Location_4_2_1|19.017545869437576">
      <date value="19.01754587" direction="forwards" units="days"/>
      <attr name="caseID">Location_4_2_1</attr>
    </taxon>
    <taxon id="Location_4_3_0|33.89407730187414">
      <date value="33.8940773" direction="forwards" units="days"/>
      <attr name="caseID">Location_4_3_0</attr>
    </taxon>
    <taxon id="Location_4_3_1|18.0571824478485">
      <date value="18.05718245" direction="forwards" units="days"/>
      <attr name="caseID">Location_4_3_1</attr>
    </taxon>
  </taxa>
  <!-- The sequence alignment (each sequence refers to a taxon above).         -->
  <!-- ntax=48 nchar=14000                                                      -->
  <alignment id="alignment" dataType="nucleotide">
    <sequence><taxon idref="Location_3_2_1|12.325187822996277"/>
			AGATGATGCCACCGCTTACACGTGACGAACTGGCCTTGGCAGCGTCTCTAGAGGACCTAAACCCTTTTTACCACTTGATGTCCATGAGCTTTCCTAGGAGTATCGCGAGAGGCTTTCCTGCACTTTTAATAGTGTCACAGCCCTTGTGTCACGCGCCTTAGTTTGCATGCCATCTAAGCAGCCCGACCCTAGACAGCCGGTCTTTATGGCGTTAGATGCTCGTTGCCAATGACTGCGTGGCCCGTCAGCTATTCTAAAAGTGTTCGGTTGTCGAAGAATGTTATCTAAAATTGATAACTTAACGCATGAGAGAAGGTAAAATAATTACCCCATGCTAATAAGAAGACTTGCTCATAGGGACTGCATGCAAGGGTGCACGTAGGGAGGGAAACTACCTCTAGAGGCACATGCGGAATCTCGGTGTGATACGGTCTGGATAACTCTCCTGCCTCGTGACGTTCTGGCCCGCGTGCAGCAAGTACATGCTTGGGCATTCTACCAGTACCGTTATTCTAGATAACGTGTTCGTGCGAACACGAGACGGCTTGTGCCAGATCCCGAGCCGCTGCTATGGCGCATGGACGCGCCCTCAAGTGAGTAATCCGAGGTTACGTGCAAGCTGGGGAACGGCAGTCTCTTCACTTGGGACGGGTTATCTAACCCACGATATCGGAGACCCTGTACTAACTGGACACTTACTCACCAAAATAGATGTGCAGATGGCTAACTGGATCTGGGTTTATGGGGCTTTCCGCCTGCCTGGTTCCTGAAAGCAAATGTTGTTGAGTCCCGGGTCACAAGGCTCGCCATGACACGTGCGAATGACGCATTGTTTCTATCCTGCTCCTGACCGGTGAGTACTATTGATGTCACGACACGTCTGCAAACTGAGACTGGGGCATCATCCGCACTGCAGTGGCAACTGGCAATGACACAAGAATCTGTCAATTATCAATTGCTTCCTTGTGACACTGTTAGTGTAAGACCACATCCACGGTAGCGGCTAACAGACATCCGCGGACAAAGAATGATGATACATAAGGACGGGCAGTTATGTGAGAGCGTTGAGGTAATCCAGATGGCGCAAGGCCAGAATCACTTTCCAGCGGATGGGCTCAGCCGTCGGCCTTCGCCCAAGTCGTGTGTCACCCACGGGACAGGCAAAACTAGGTGTTCCATGTCTAAGATACTCGTGGATTAATAACTGAGTACAGTCAAGTACGGCACTCCTTGATCGTTAGGGTGTTTCGCCACTAGTGAAATTGTAGGACGGGATGTAGCGTGCTATATAAGTTAATCGGATAGGGTGTCAGAATCAGCCCCAGCTGAAAACCTAGCAGAAAGAAAGAGGCATTAGATCGACTACCAGTAACGTCGAATACATAATGTGATGAGGTACAACGTGCCCGACCTTGTGACGCATGAATTCGAGAGATAATCAGGTCTGCCATTATTGTCGGTGTAACGGACAACATCGGTGTTTTGCCAGTTTTAATAACAGAAATTTCCTAGGACAACTCGGGTCAATTCTGGCCGGATGTGAATGAAGCGTAGGAAACAATTGTGAGGTGAACTTTCCCCCAAGCAATCGCCGCTGTGACAACGCATCTGTTTCTTAAAGGCTTCAAACATAAGTGCGTAGATTTGTCTTCGTTACCGACCTCCCGTGACTGACACGGCGATGCTGGGGGAACGACGGTAATCCAAGTGGTAGATCGGCGAGCCCCAGAAGTTTCGTGTCCCAGGTCCTATCGATTGTGGAAATGTGTCTCACTTACAGATACATGGTCTTCAGTATGTGTATATGGTGAATCAAACACTAGTACACCGTCGGGGAGGGATCTGGAAGCGCCCGTCATTAAATCGGACTCCTGTACCTTATGGAGTATTAATAGGGTCGGCATCGCCAAGAGATAATCTCCGCAGGGCGACAACAGACGGCCCTCATGAGAGATAGTTGCGTACCTGCATGCCATCCATCATGCTCCTAGTATTCGGAGTTCTACATTTGGACCAAAATTAACATTGCCTCGTATCCCCGGGAGAGTGCTGGTCATTGAGTCGGGCCGTATACATGGATGGGCGAACGCAAACAACGGGCGTTTCCTACACTCTCCGCCGAACCATCCGCAAGTTCGGAGAGCTTTAGCAGCAATTCGGCGTAGAGCATCGAGATCCCCTAATAATGATTCCCCGCCAGAAGCTTACTTGTTGGATCGTGGGCTAGAGGAAGGCGTTACCGAACAGGGAGTGATGCAGGCGGGCCCCGTACCCCCCTTCTGGACTTTATCGCAGGATCTGGGATCTCATTCAGATATAGATTCCTCGGCGTCAGGCGTACTGTTAAACGCCAACAAGCCGGGACTTATGGTGCTCCATAGATGAGTTAGATGAGCATTGGGTTCGCTCTCAATAGACAAGAGGAGTTCTCTGTGCAACCAGCACCGCTGGGCGAGCCCTCGGCAATCAGGACATGTTACGATACGCTTGTGACTAAAGAATTGATACGCTAGATGGGGCCCAGTGAACTGTTATAAGCGCTTATGCTGAAAAACATGACTATTCATTTTAGGGGGTGAGCGTGTTATTTATGTGGGTTGCCCTCACTAGAGAGATAAACCTCCTACAATGGGGCACGGCCGCGGATCACCTACTACAAGAGGGACGGATGTAACCTTCGCTTAGAGGGTTAAGTTAGGTCTAGAATGCAGCATACAGAACAGACGCCTTTCAATGAAACTGCGGCTGGCGTGACTCTATGTTTGCATTTCGATCAATGCCAGCCAAAATCTTACACGAGTCCCCCATCAGGCAGGAGAACAGCAGAGGAAAAGACCGTTTACATTATTCCGATAAGTATGGTATACCTGCTAGCCGCAGGGGTCAAACCCATTCGCGAGATGGCGGCTGATAGACTTAAATTGCTTCATGCGATGACTGCACTTTTATATTTGTCTGTTCTGAGAAGATTACCCGATGTCCATCCATATGCAATCAGGCTCTACCATTGCCATTAAGCTAGGCTTGTTTTAGAGCGAGCCGGTCCTGGATAAACGTCAGTCCATGAAGCGAGTTTAACGTAGAGTCCGTGTTAAACTATTAGACCTCCTTATGGTGATATAAACCTACCTAGTGGGATCCATAACGAGAAACACGAGTCCGGTACGGCCCGAATGAAACTACCCTGCGGTTCTTCTCACCATTTTAGGCGACGTTCCCGTATTAACTAATGGAACGGCCAGTTTCGAGTTTAGCAGTATTTGAGCATTCCCAGGCATTTTCAGTTGCGGGATGGAGGACTCTGTGGTAGTATTCAGTAGTTGCCGGCATAATTCGCGTCATTCTCGTGCGTCTGTGGGTGGCGCACCATGGACTTGTAGACCTGTACTTCAGAATACAGCATATTCACTCCAGTCATCGGTACTTCAGCCGCTCTCCGCACGTTCCGGGGCCGTTGTGATGCACCCTTAGGTACAGAAAATTACGCGCCATAGGTCGTTTTTCTTTGGGACTATCGAGCCGGATCAATAGGGATTTTGGATACCGGTTTACCGGATAACGGTACTATAGACTGTGAAGTGTACGTGTGTTTCCGTCAGTTCGCACTGGGATAGACATCCATCTAGATCCGGGACCGCACTTCCCGGCCGGCGCCTAGCTTACCTCGCCAAGCATCACTTATCCCAACCAAAATCATATCCAGGAGCTTGGGACATTGATTCGATTTGTGGAACCACAAGCGTGGATCGCCTGGTTTTACCTGCGCGATCCCGGAGGTTCTTAATTGAGGTCCTAAGATCTATGACCCATGGATGCTAGGAACCTCCGTACTCATATATGTACAAATTTGGCAGCGCTGTGCCGATAGGAGAACCATCCACCCGGAAGGCAGCAGCCCGGAGCTGGCGTCTCAATCGTATCCGAGTCTCGGTGTACTTCAGTATCCAGTTTAGGCAGGCGAAGGATTAGTATAGACACTGTGACTCACAATAACCTACCACGTTCGCAGAGGTTCTAGTGCTGCCGGAGTTATTGCCCCGACCAATCACTGACTATTAAATAAAGCTTTCTCTAATACACGACGCCACTCGTTAATGTCGGGGCAGAGGACCTGACTCCCCATCCTGATAGCTACCTACAAATCCATATGCGGCGCGCTGAACTCGGAAGCACTTGATTATGACTGTTTAGTCTCAGTAGGGTTGATGTGGCAAGAACCCAGCGATTGACCTCGGGCACAAATCATAAGAGGGTTGGTTTGTCGATATCTCGAAACATACACTCATGAGCGATTATCACCCCAGACGGGTTCGGGAAGGGCGGGCGAGCAATAGTTACCTGAGTCTCGCCGCCTCCCGTTACTCCGGTGGATTCCATCACCAAAACTCGGAGGTCGACGTTACGCGGCTAGAACGGCCTCGGAAGCCGACAGAAGCATGGCCTAGCAACGGAAACTCTGATTTCGTACACGATGCAGCCTTTTCAATGTAATTTCACATTCGAGCGTAAGTCGGGACGTCCCTGGGCAGCCGGTCCTGCTACGGCAGTAGCGTGAGTGCTAGTCACAACTTTCACTGCACGAATCTATAGAGCAACTATTGAGTAGGAAAATCTCAAAGACTATATTTTGTCAGATGAGGAGGCTTAACTGTCATTAATATCGCAGTATTGCTTTTGAACGTTGAGGGCTTTTCCAAAAGCTTTAAGTCAAGCAACATCTATTTACGTGGTATTCGCGCTATTGTACTGCCGATAGGGAAATTCCAATTTTAGCAGGTACTCGGAATGTCCCCAGACGGAAGCGATACTTTCAGGGCCGATCCAAGTCCGATACCTAGCATACTAGACCAACTTTATCATCTATGACTCATCGGTTCCGGTAGCCCAAGTACGCCGATCCACTTGGGTTTATGTGCATGAACACTCCTGCTGGGTCAGGCCGAATTGGTCTGATCTCCACCCGAATACTGTGACTCGAATAAGGGCAGTACCTCTCTGCATCTAGTTGGGACGACACCGCCCTTAGTCCTTTAGCGTGAGAAAGCGCCGCACTCATACGCTTAGTAGGCATTTGTATTCCCTAGTCGGGAAGTTGTTGGGTGGCCATGACTCTAGCGCTCTCCGAATAAACTTTATTCAAGAAGGACTGTAGATGGAGGAGTATAGCCTTGGCTTTAGTAGACTCGGACGTAAAAGTATTTAGCACTGGAGTGTAGCTCTCCAGCCAGCTCTCGCCTTATTAGCGTCGAGCGTGACAGCCGCTCGACGATAAACGCCCGAAGTAGTTACACGGGAAGACCGTACGAACTAGAGCATCCCTTACGACGCTCCTATGCCTGTGGAGAATCCCAGAGGCTGTCTCGGATTCCGGGATTGTTAAGAAAGTGTCTGGATTCTGTAGGCAATCCGTCGACTGCTCGTCGACCCAGCAGCCCTTAAGGGGTGGTCTGCCAGCAAGGATCAGATTTAAGCCGTCGGCTATTTGGCAAACATCAGTCAAATAGCTCCTAGCAGTTAGGTTTGTTCTCAGTAAACCTTAATCGCAACTATGCCATGCTCCCTATACTAAGGCACACTGTTCACCAAGGACCAAGACTGTTAGTTACTATATCAGGAAAATATGTGTTGCTTTGCTATTCACGGCTATAGGCCCACTGGACCCAAATAATTCCCATTCGACAACATACGAGGGTTTTGATTATTCACTTAGCCCTACTAGGGACCGATTCAGGAATTATCACGGATGGGTTTCAAGAGCGGTGTTTACTACTTTCATGTTTAGTACCGGACTCTCAGGTCTAACTTCAATATCAAACAATTGTGACACTTCAAAAGGTTGAATCCCTGGAGGGTAGTACAAAAGATTGAGCTATGCGGGCATGTCGCGGGCGTGAATTCTCAGTGGCCTTACTTGCGTCGTTTAAACGTGTTGCAAGTCTTACACTTCTGAACGAGTCTGTAGAAAACTCATTACTCTATTGATCAGTGGTACCCGACGGATTAGCCAATCCGTGAACACCCTCTAGACTACTCGTCTCACCAAGCGTGCGCAGACCTCCAAGATAACCGGATCAGTTGTCGTTTATTCTAGCTTGTCCTGGGAGGTCATACGTCTACAGAGTAGCACTCACGAGACAAACTGCAGCTGTAGATTTACTTCGTTTCCGAGGACATCAAAACGTACACCTCCGATAACCGACACTGCCCACCCCATAAGGGGGACCTCAGTAGCACTTTACTGATCTGATCTTTCCATGTGTAGTGTCTCCGATGTCGGTTCTTTGAGGTAGTCCGGTTTATTCCGCCCGGGTGAGTCAATCCTTCGTCCGCAATCATTGGATATCATTGTGGCTCCCCTCTATACACGGCAGTTACGGCCTCGAGAATATGCAGCCGTATACGCCCGGGGAGGCGTTGATGCTCACCTCAGCCGATCCACGTGAAGACGAGCAGGATATAGTTGCAGGCACGCATACAAACGTGTGCACCGGGGTTCTCATGCACGGTTCTTGGACTTTAATAGCAAATTGAACTAACTCACCTGCGCATAAGGTTCGCGTGTGTGTTTGACCTGATTAGAGCCACCCACAGGTAATGCGGTTCGCGATTCGGAAGAATTTTGTTGAAGTACTTAGCCGGATGTTAGCTGATTGAACGTGGTATATTTGGTTTGTCCATCGGAGCGCAAGTTTCCAGGATACTATTATGTTATGTCGTGTACGGGCGAGCTGCGTTAGGGGTAAGAATAGAGGGTAAAGGTTGAAGTTTGCGTATAGATTGTCGACTGAATGAGATGTGTTTTTACGGTACAGAGGCGATCTCCCACTTACGTACTCGAATTCACCGACCAATGGCCTCGCAGTTCCGTTGTCCGCTACATTTGTGCCCAACCAACGGCCCCGCAACGCCTCAAAGAATGGTGATTAAGACATTGCACGAATGGTATCACCAGGTTCCTTTCTTATCCAGACGTTGAACCCACTTCTGCGTACTAAATTATTGATATTTTTGAGCTTAGCTCGCTGGAGAGCCAGCTAATCGACATCTTACTGCGACTGCGCCTCGCCTCGTTCGTTCAGATAGTTACACAGCCGTGCCACAGGACCAGCTAACGTCCAGCGTCTACATCCGCTCTTGTCGTTAGAACACTGACCATGCTGCTGGAAAGTCGGCGCCAGATCCAACAGCCCAAAGCCGGCAACGACTTGCGCTATAAGCTCTTGTGGCCCCATCGTACCTTCTGGTCAGAGATCTTTTTAACACTTGCTCTGAGTGTACTTAGTGTCTACTTGACACCAACCGTCCAAACAATGAAAGTTAATCATTAGTATTTTATGGCTACAAATTCCGCCCTATGCACGAGGAGCAACCTCTCCCGACCGATAGAGGTAACATGGCTGACTATTATCGCCGCCGCAGCTCGGTCTCGACTAAGTACAACTCCGGTAGATTTGAAGCATCCAAGAACATCGGGAGACAGGATACACATCGATATTGGTAGATAACTCCCACCGACAGGTGATGGGTAAGGAACTACCTTATAAGTGGATCCTGACCGTTTACAGCCTTGTGGTGGGGCAGTAAATGGCAGTGCCCTATGATGAACATCCCCTAGGGGCCCGTCGCTGTAGATATGATGAATCCCCCGATGTCTTTATGGCCGTTTGGGCAAGCATGGGGGTAATCCGCGAAGGCGAGAATGATTCAAGATCCGGTTAAAGATGAGCATACAGCTATTGGCAGTACTCTTTTAAAGTACAGTGAATACAGGAACAAGAGCTCTCGTACGCCCATTATAATATTAACACTTTTCATTGGGGTACTCAACCCGTGGCTCATTCTCTTTAAGCCCCTTTTATGCATCAGTGATAGGAACAACATAAGTCCGACTGCCAAGCCTTTCGGAGCTCTATTTGGCGTTGGTATTACCACCATGCACGACATTGCGCGTCGAATAACAATGTGATTTTAATGCCCGTTTCTGGTCACTAAAGCAGGTGCAACGTCCTCTTCACTTAGTATGAGCCTACACTCGTTCTTAGGTCCGGCTGGCTGCTGTACGAATCGTGTCGTTTGTCGACGCTGAGCGAATAACACTATCCGTTTACCGGGTTGGACTGTATACCCTAGATACCCTGACGCTCAGTAGTCGTAGGAATTCGTGTTAACGCCATTTTTATCCCCCTTCGTGTAAAAAGAGCATTTACTCTCATCCTTGAAGTGGCGGCCTAGAACTGAATCACGCGGCTTGCCTGTGGCGCGTCAGGAATAGCTCGTAGCTCCGATAGACACCGGACCTACTTGACAACTGTGTTTATGCTCATAGATTGAAGCTGTAACGTGACTATACGACAGGACCACTGTCGCCGCGATTAATTGACCCAAGGCAGCGCAGTTGAGGGGGAGTTTTATAATAGAACTCCTCAGCAACATTCAATGGGAGTGACAGGGACTCCGAATAGTCAACCCTAAAGCCGTTTCAGAACGTACAGGTGTCATACGATTGATAAGGGGCATTGGTTTGTACCTCGGAGGGACAATATGGGTATGGCGCCACGAGTCTGTCATAACTGTCGAGCTAGAACAATGTCGTTTACGGGATGATCAGTGGCAACCAGACCTATTCGATGGGGCTCGCTACAACGGGAGTCGCACTAACCCTTTCATGTTAAGCATCGTGCCCGCGGGATTTTCTAGATTTCAGGGCAAAAGTTATCGCATGCTACCATTTGGAGAAGCAACCATAGCGGACATCCACGGGGGTGCGTCATACCTGATACTCGACGCATCAAGAAGGAGGCGGGAAAACGAGTTAGTATCGTGCCCAGTCACCAAAAGAACTGTTAGTGAGGGGTCAAGCCCGAACGGTCGCGCAATAGTGGAGGGTCCGGTATATCTGGGAATGCCGATACCCTTCAGTTCTGCTGACCCAGCTACGCTTCACTTGCTGGGGAGGAGTTAATTCAGGAGTAATCAGGACCCCTGGTGGATAACGTGTTAAAGAACTAGCGTGTGGTGGACGTGGACCCCGAGCCGACCCCGTGTCTAGGAAGGGATACCACTACGAGACCCCACATTTAAGCGCCCGCTTCGCTGGAGCCATGGCTTTCGTTGGGTTTAAAGTGAATGAAGTCTCCCTGATGTACGAGAGAGAAAGGGTTGGAGGGGCGTCTGACTAGCAAAACAGAGTGGATAGCACTACTTTTGGCCACTGTCGCATCAGTCACCTTCGCTGTAACGATGTAGGGTGTCGTTTACATCCAATACGCCGACGGCCAAAGTGTCACCTAAAGCCTTCTCAAGTATGCCAGAAGATAGAAATCGGGCGATGGCTTCTCTACCCAGTTCGACAAGAGGTCCTGTAGTCGACAGTCGGCCTCCTTACGAGGGGGCCGTAAACCGTCTAATTAAAGATAGACGATCCTTCGCGAACGAGGTCAAGACGCTCTTGTAAAGCTCGCTTCAAGGGCAGTTTACTTAGACCAGTGGCTCCGGGCCTCTTGCCAGGTCATAGCACGTGGGATTGGAATTAACTGCCCGACGTTGAGACGAACAAGACGCGCCAGCAGTCCATAGACACAGATCATAACTCCCCGGTAGTGATTTAACCGCATCTGTCTAAATATCGACATGATCATTTCCAGAAGTACTCCGTGTGTAGAGCCCACGCTGCGGTTTGTCGTGGACGCCAAGGACGCGGGCAAAGTGGATCACGATCATTCAACGGCGAGAAGGAGCAATACTGCCAGTCCACTGCTAGTTTAAGGCTGTTACGAGTATACCCCGAAGACCGCACTCGGCGTTAATGGGGGAGGTCTGGCGATCCACAACGGTGCATGCGTCACTTACCTGGGATCTGGGGCCCTTCGTATAGGAAGCCACGGCTACACGGAGCGTTATGACCTTCAGCGCTAAGTGGGATTGCGGCCAGCGAGCTTCACGCGTCTAGAATTTAAAGTATGTCGACGATGAGACAGACTAAAGCGGATCTAGATTTGTCGTGTAGACAGGTGTGCAAGTCGCGGTAATCACTCTTGCATGTTGAATTGGCTGATTGATTCTCGGGAGTCTCAACGGACATCATGCCATTGCACATACAAGCGCTAAACTGCAGATACCCCCATGCCAGCCGCGGTCGTAGTCACGAACGCATCAGGACTCCTGCGAAGCTTCCGTCACGTGGTCGCATTCGGCCTTGATTAGAACTCTGCAGATTTACTGCCTTACGGCCATTTTTTTAAGGAGTGGGACTTGATACAAATAGGTTCTCTCGGGTGGGACCAATGACTCGGAACGAAAGTCGGTGGCGCGAGCCGAAACCTTCGTATGACATATAGTTCTAGTAGTCGTTGCGCTTTCCCCAGGCTGCTAGTAGAGATCACTTTCGTAGCAGCGATCGGGGGATACCATGCTTGCTATGCACTACCCCCTACGAACGAGCTCCGCTACAGCAGAACACCAGCTCTTTACTGCCCTTGGAGGATCGTGGGGGTAGTGGAACCGGAGCACCATTTTTGTGCTCACCTTGTTTCTATAAAATTTTACAAACGTCAATGGTCGCAATTGGTCACACCGAACAATATTCTTATCGTCATGTAAGCTCCTTATAGCGGCGGCTGCGGACCAAGAGTTCAAGGTGTTAAGGCTCACAACACTCCGCGTTAATCTCCCCTGTTAGGTGGAAATGTATCGCAGCTAGGAGGATCGCCGTGTATGGTTATACTGCGCCTCATCCACTGATATGAAGCACTGACTTTCCCTGGTGTATCTGCGCATGACTACAACGGTCTGGGAATTTCGGCACGCCTGAGACTTTATCTGCCAGTGGGGCGGTTAACTTAATGCAGCCAATAATAGCAACCGAGATATAAGGCCCAGGCGTTTCCGCCTTCATAAGTACTCAATGTGAAGCAATCATTGTTCCTTGCCGAATTTGTGTTTCTTTTGCGATATCGTACAAAAAATGCCGCGTGTGAGCCCAGCTAGACAGCCCCCACATTTGCCATTACATTGCTTGGGGGCTTCATGTCCCAGTAAGCCCCTAATCTCATGCATTAAGTATAGAGTTGACTTATCGGGCATTTTCCGAGCAACAACAAGAGATGTCATACGCAGTTCCCTAATGAGCACAAAGAGCGAGGATACGTGTTGACTTGCAGTACTCGATTTAAGGGGACTGTGTAATGTTGACTGGTCGGATGCATGGTTTGTGCGCCTTCGTACGGGCGTGCCACAAGGGCTGAATAGTATCAAGACCGTGGCTGAACCTTCACACCTCCGTTGGTAAAGATCGAGAATTCTGTCGTCCTCTTTTTAGGAAGCTCCGAAAATCATCTCGATACGATACCCCGCATCGCTCGGCCTAAATCCAGGGGTCGAAAAGGACACCACGCGCTTAGAGCAGGGTGCGCCCCCGTGCGGAACCCTTCAAGAGGGGTCTTAGTCCAACAATTGTTCGCATAACTTCCAAAGGTCTTATTAGAACGTTTGTTTGTCGGAACATCAACCACTGGGGGTCTGATTGGTCACCGCTATGACGCCATGGCGATTTGAGGGCCGCAAAACGATCCGACGGGATATCAAATGACCACGGGCTCCCCCTACGCATTTCGTAAGGAGGGCCAGAATCTGCCTTCGTTCCAAGGTCGAATCGCAGCGGAGCCACCCTGCCGATACAATCCTTGCAAAGAGGAGGATATATCTCCGAAGCGGTATACCTGTAAGCCTTTTTGCTAACTCCTAGCCATACACTCCGAATTATTACGGTCCGCTTACCTTTGGCATTAAGGGATGAATCGCTGCAAGCTAGCGCGACTCTTTCTGCCGTCGCAGGTGAACTCGAATAAGCACCAGTTTGTTATAAGTCCCGGAGCCAAATTAGGGGTTAGCAACTCTAGGCTATTTATGCGGCGGCCCAGTACCGGTAACCCACGGCCTGGATCCTAGGACTTCCTGCCCCACGTCCTCGGTTTAGAAGTTGGCATAGGACTTAACACGAGATTGTGTCAAGGCACGTGACTGCTGGGATATGCCGGGCCTGAGTTTACACTCATGACCATCCTTGAAATCCATAAGTAAAGAATCCGCCGGAGCGGATCGTTATTTCCCCAATACGCACCAGGAGCACAGCCAGATAGCCCTTAAATAGGTTACCACGCCCTACGAGTAGTCTCGTCAAAACAGCATCAACGCGCCAAAGCCTTGCTAGTGGAGATTTGTTAATTACGAGCTCGCACCGTTGCTGGAGGCCGTATCTACCGAATGTTTCTAACTTGCTGTGTCTAGATACGACGGTTATTTTACGTGCTTCCCATTCATGAAACATAACCAAATCATATGTGAGTTTCATAAAGCTTGACCCCGTTCGGGAAAACAATATGGCCGGTACTATACCGCGGGACCATAGCACATCAGACCTTCAGTGCAACGCATCCCTGAAAACCTTGCAATAACTTTCTTTGGCCGCTCATCCCAGAACGAAGCCGATTCCTAACGAATCACCATTCATGATACTTTCGGTGCTTGCTTTAGGAGCGAGTAAGATTGCCGACCTCGCCAGGGTCAACTCAGTAGCACGTTATCACGCCTATTGGTGCGAAGCCGCCCTACTCACCGGAACCGAGGGTACCCCAATTGCATCTACATTCAACCTCAGCGCGGGTTAAGCGGCCACAGTTGGGCTAGGGTCTTACCCAGGCGGATACCTATCTTTGCGCTGGCCTAACTGAACCCTTCCTGTGCCACTTCGGGTATTAGGGGTGGTGCGGCAACAAAGGAATGTCTGCGAAGAAAGGCTGCACCCCGCATACGGCAAGCGGGTAGATCATGCCGACTCGCACCGTTTAGTACGGTCGCAGCCGGGTTTGTACCACTTCGCATAAAATAGGGGATGATTTGGCGCATCGCCCTTAGTCTGACGTGAACTGATAGAGTGACCGTAATTGTGCTTCTAGCATATTACGGTTTGCACGCTTGGGAGTTGTAATTTGCCGTTATTTCCAAGGGGCCAGAATCTGGATGCTAGACCTTTGAGGGGAGTCGAAGGTGCCACGATGCTTTAGAACAAGTCCGAGGACAGTCGACACAAATGGCGGCGTCAGTAGGAGGGGGATACAGTGAACCAACTCTAGCAGTAACAGTAGCTACTACACAGCGCACCATCAATAGGAATGGTTCGATGCAGGACCAGAATCCATATAGGTATCTGTTCCATGACGCGTTTTATAGGGAGCATTAGGGGTGTACTCAGACTTCTCGAGCCAAGAGGAATCACGCGAGCGATTTTCTACCCTTAAAAAGGGCTAACATGCACAATACGGGGCCCATCCATCCGTACAGCGACAAGTCCTTTGCCTTCTTAACAGAACCTGAGGTGTTTGACACTGTCGAGAGCAGCTGTCGTTGTAAATCTGGACATCGCGATAGGGAACTCGGCTAGCGGACTATGCATCCATTTTCTCCCCATATTTTTAAAAAACAATTACGGGGCGATTGTTCACTATATCAGCGCAAACACTGACACCGCGGTAATAACCTGTTCACTCGTCTCTGTACGATGCCACTGTGCTCAAGCCGACACCTGCATTACCACTTTCCAAAACGTAGACAACATTTACTCGGACATACCGGTTCGATCTACCGGGTAGTTTCCCTAGATCTCTGAACGTTTTCAGGCAAAACTCATGTGTACGGCATAGCACATCAAGTCTTAATCAGGTCTTAACAATTTTTCCTGAATAGTTCTCGAAGTGGGTTATAGGGCACCGGGCGACCCGTAGCCGACGACAGATGTCTGTTGCCTCCGCCGGTTAAAGGCAAACTCTCGACCTTTCACATGGCACATCGAGCGCTGAATTCCGGCGAGCGTGTCGGGGAGCCGCCTAGTCGATGGCATTTGACTTAATTTAAACATACTAATGTCATGAGACCCAAGAGTTGTTTATGTGCAAATTAGTGGAAGTTCACAACGAATAATCGTAGTACGACTAATCTTTCATAGG
		</sequence>
    <sequence><taxon idref="Location_2_1_1|17.55451364325097"/>
			AGATGATGCCACCGCTTACACGTGACGAACTGGCCTTGGCAGCGTCTCTAGAGGACCTAAACCCTTTTTACCACTTGATGTCCATGAGCTTTCCTAGGAGTATCGCGAGAGGCTTTCCTGCACTTTTAATAGTGTCACAGCCCTTGTGTCACGCGCCTTAGTTTGCATGCCATCTAAGCAGCCCGACCCTAGACAGCCGGTCTTTATGGCGTTAGATGCTCGTTGCCAATGACTGCGTGGCCCGTCAGCTATTCTAAAAGTGTTCGGTTGTCGAAGAATGTTATCTAAAATTGATAACTTAACGCATGAGAGAAGGTAAAATAATTACCCCATGCTAATAAGAAGACTTGCTCATAGGGACTGCATGCAAGGGTGCACGTAGGGAGGGAAACTACCTCTAGAGGCACATGCGGAATCTCGGTGTGATACGGTCTGGATAACTCTCCTGCCTCGTGACGTTCTGGCCCGCGTGCAGCAAGTACATGCTTGGGCATTCTACCAGTACCGTTATTCTAGATAACGTGTTCGTGCGAACACGAGACGGCTTGTGCCAGATCCCGAGCCGCTGCTATGGCGCATGGACGCGCCCTCAAGTGAGTAATCCGAGGTTACGTGCAAGCTGGGGAACGGCAGTCTCTTCACTTGGGACGGGTTATCTAACCCACGATATCGGAGACCCTGTACTAACTGGACACTTACTCACCAAAATAGATGTGCAGATGGCTAACTGGATCTGGGTTTATGGGGCTTTCCGCCTGCCTGGTTCCTGAAAGCAAATGTTGTTGAGTCCCGGGTCACAAGGCTCGCCATGACACGTGCGAATGACGCATTGTTTCTATCCTGCTCCTGACCGGTGAGTACTATTGATGTCACGACACGTCTGCAAACTGAGACTGGGGCATCATCCGCACTGCAGTGGCAACTGGCAATGACACAAGAATCTGTCAATTATCAATTGCTTCCTTGTGACACTGTTAGTGTAAGACCACATCCACGGTAGCGGCTAACAGACATCCGCGGACAAAGAATGATGATACATAAGGACGGGCAGTTATGTGAGAGCGTTGAGGTAATCCAGATGGCGCAAGGCCAGAATCACTTTCCAGCGGATGGGCTCAGCCGTCGGCCTTCGCCCAAGTCGTGTGTCACCCACGGGACAGGCAAAACTAGGTGTTCCATGTCTAAGATACTCGTGGATTAATAACTGAGTACAGTCAAGTACGGCACTCCTTGATCGTTAGGGTGTTTCGCCACTAGTGAAATTGTAGGACGGGATGTAGCGTGCTATATAAGTTAATCGGATAGGGTGTCAGAATCAGCCCCAGCTGAAAACCTAGCAGAAAGAAAGAGGCATTAGATCGACTACCAGTAACGTCGAATACATAATGTGATGAGGTACAACGTGCCCGACCTTGTGACGCATGAATTCGAGAGATAATCAGGTCTGCCATTATTGTCGGTGTAACGGACAACATCGGTGTTTTGCCAGTTTTAATAACAGAAATTTCCTAGGACAACTCGGGTCAATTCTGGCCGGATGTGAATGAAGCGTAGGAAACAATTGTGAGGTGAACTTTCCCCCAAGCAATCGCCGCTGTGACAACGCATCTGTTTCTTAAAGGCTTCAAACATAAGTGCGTAGATTTGTCTTCGTTACCGACCTCCCGTGACTGACACGGCGATGCTGGGGGAACGACGGTAATCCAAGTGGTAGATCGGCGAGCCCCAGAAGTTTCGTGTCCCAGGTCCTATCGATTGTGGAAATGTGTCTCACTTACAGATACATGGTCTTCAGTATGTGTATATGGTGAATCAAACGCTAGTACACCGTCGGGGAGGGATCTGGAAGCGCCCGTCATTAAATCGGACTCCTGTACCTTATGGAGTATTAATAGGGTCGGCATCGCCAAGAGATAATCTCCGCAGGGCGACAACAGACGGCCCTCATGAGAGATAGTTGCGTACCTGCATGCCATCCATCTTGCTCCTAGTATTCGGAGTTCTACATTTGGACCAAAATTAACATTGCCTCGTATCCCCGGGAGAGTGCTGGTCATTGAGTCGGGCCGTATACATGGATGGGCGAACGCAAACAACGGGCGTTTCCTACACTCTCCGCCGAACCATCCGCAAGTTCGGAGAGCTTTAGCAGCAATTCGGCGTAGAGCATCGAGATCCCCTAATAATGATTCCCCGCCAGAAGCTTACTTGTTGGATCGTGGGCTAGAGGAAGGCGTTACCGAACAGGGAGTGATGCAGGCGGGCCCCGTACCCCCCTTCTGGACTTTATCGCAGGATCTGGGATCTCATTCAGATATAGATTCCTCGGCGTCAGGCGTACTGTTAAACGCCAACAAGCCGGGACTTATGGTGCTCCATAGATGAGTTAGATGAGCATTGGGTTCGCTCTCAATAGACAAGAGGAGTTCTCTGTGCAACCAGCACCGCTGGGCGAGCCCTCGGCAATCAGGACATGTTACGATACGCTTGTGACTAAAGAATTGATACGCTAGATGGGGCCCAGTGAACTGTTATAAGCGCTTATGCTGAAAAACATGACTATTCATTTTAGGGGGTGAGCGTGTTATTTATGTGGGTTGCCCTCACTAGAGAGATAAACCTCCTACAATGGGGCACGGCCGCGGATCACCTACTACAAGAGGGACGGATGTAACCTTCGCTTAGAGGGTTAAGTTAGGTCTAGAATGCAGCATACAGAACAGACGCCTTTCAATGAAACTGCGGCTGGCGTGACTCTATGTTTGCATTTCGATCAATGCCAGCCAAAATCTTACACGAGTCCCCCATCAGGCAGGAGAACAGCAGAGGAAAAGACCGTTTACATTATTCCGATAAGTATGGTATACCTGCTAGCCGCAGGGGTCAAACCCATTCGCGAGATGGCGGCTGATAGACTTAAATTGCTTCATGCGATGACTGCACTTTTATATTTGTCTGTTCTGAGAAGATTACCCGATGTCCATCCATATGCAATCAGGCTCTACCATTGCCATTAAGCTAGGCTTGTTTTAGAGCGAGCCGGTCCTGGATAAACGTCAGTCCATGAAGCGAGTTTAACGTAGAGTCCGTGTTAAACTATTAGACCTCCTTATGGTGATATAAACCTACCTAGTGGGATCCATAACGAGAAACACGAGTCCGGTACGGCCCGAATGAAACTACCCTGCGGTTCTTCTCACCATTTTAGGCGACGTTCCCGTATTAACTAATGGAACGGCCAGTTTCGAGTTTAGCAGTATTTGAGCATTCCCAGGCATTTTCAGTTGCGGGATGGAGGACTCTGTGGTAGTATTCAGTAGTTGCCGGCATAATTCGCGTCATTCTCGTGCGTCTGTGGGTGGCGCACCATGGACTTGTAGACCTGTACTTCAGAATACAGCATATTCACTCCAGTCATCGGTACTTCAGCCGCTCTCCGCACGTTCCGGGGCCGTTGTGATGCACCCTTAGGTACAGAAAATTACGCGCCATAGGTCGTTTTTCTTTGGGACTATCGAGCCGGATCAATAGGGATTTTGGATACCGGTTTACCGGATAACGGTACTATAGACTGTGAAGTGTACGTGTGTTTCCGTCAGTTCGCACTGGGATAGACATCCATCTAGATCCGGGACCGCACTTCCCGGCCGGCGCCTAGCTTACCTCGCCAAGCATCACTTATCCCAACCAAAATCATATCCAGGAGCTTGGGACATTGATTCGATTTGTGGAACCACAAGCGTGGATCGCCTGGTTTTACCTGCGCGATCCCGGAGGTTCTTAATTGAGGTCCTAAGATCTATGACCCATGGATGCTAGGAACCTCCGTACTCATATATGTACAAATTTGGCAGCGCTGTGCCGATAGGAGAACCATCCACCCGGAAGGCAGCAGCCCGGAGCTGGCGTCTCAATCGTATCCGAGTCTCGGTGTACTTCAGTATCCAGTTTAGGCAGGCGAAGGATTAGTATAGACACTGTGACTCACAATAACCTACCACGTTCGCAGAGGTTCTAGTGCTGCCGGAGTTATTGCCCCGACCAATCACTGACTATTAAATAAAGCTTTCTCTAATACACGACGCCACTCGTTAATGTCGGGGCAGAGGACCTGACTCCCCATCCTGATAGCTACCTACAAATCCATATGCGGCGCGCTGAACTCGGAAGCACTTGATTATGACTGTTTAGTCTCAGTAGGGTTGATGTGGCAAGAACCCAGCGATTGACCTCGGGCACAAATCATAAGAGGGTTGGTTTGTCGATATCTCGAAACATACACTCATGAGCGATTATCACCCCAGACGGGTTCGGGAAGGGCGGGCGAGCAATAGTTACCTGAGTCTCGCCGCCTCCCGTTACTCCGGTGGATTCCATCACCAAAACTCGGAGGTCGACGTTACGCGGCTAGAACGGCCTCGGAAGCCGACAGAAGCATGGCCTAGCAACGGAAACTCTGATTTCGTACACGATGCAGCCTTTTCAATGTAATTTCACATTCGAGCGTAAGTCGGGACGTCCCTGGGCAGCCGGTCCTGCTACGGCAGTAGCGTGAGTGCTAGTCACAACTTTCACTGCACGAATCTATAGAGCAACTATTGAGTAGGAAAATCTCAAAGACTATATTTTGTCAGATGAGGAGGCTTAACTGTCATTAATATCGCAGTATTGCTTTTGAACGTTGAGGGCTTTTCCAAAAGCTTTAAGTCAAGCAACATCTATTTACGTGGTATTCGCGCTATTGTACTGCCGATAGGGAAATTCCAATTTTAGCAGGTACTCGGAATGTCCCCAGACGGAAGCGATACTTTCAGGGCCGATCCAAGTCCGATACCTAGCATACTAGACCAACTTTATCATCTATGACTCATCGGTTCCGGTAGCCCAAGTACGCCGATCCACTTGGGTTTATGTGCATGAACACTCCTGCTGGGTCAGGCCGAATTGGTCTGATCTCCACCCGAATACTGTGACTCGAATAAGGGCAGTACCTCTCTGCATCTAGTTGGGACGACACCGCCCTTAGTCCTTTAGCGTGAGAAAGCGCCGCACTCATACGCTTAGTAGGCATTTGTATTCCCTAGTCGGGAAGTTGTTGGGTGGCCATGACTCTAGCGCTCTCCGAATAAACTTTATTCAAGAAGGACTGTAGATGGAGGAGTATAGCCTTGGCTTTAGTAGACTCGGACGTAAAAGTATTTAGCACTGGAGTGTAGCTCTCCAGCCAGCTCTCGCCTTATTAGCGTCGAGCGTGACAGCCGCTCGACGATAAACGCCCGAAGTAGTTACACGGGAAGACCGTACGAACTAGAGCATCCCTTACGACGCTCCTATGCCTGTGGAGAATCCCAGAGGCTGTCTCGGATTCCGGGATTGTTAAGAAAGTGTCTGGATTCTGTAGGCAATCCGTCGACTGCTCGTCGACCCAGCAGCCCTTAAGGGGTGGTCTGCCAGCAAGGATCAGATTTAAGCCGTCGGCTATTTGGCAAACATCAGTCAAATAGCTCCTAGCAGTTAGGTTTGTTCTCAGTAAACCTTAATCGCAACTATGCCATGCTCCCTATACTAAGGCACACTGTTCACCAAGGACCAAGACTGTTAGTTACTATATCAGGAAAATATGTGTTGCTTTGCTATTCACGGCTATAGGCCCACTGGACCCAAATAATTCCCATTCGACAACATACGAGGGTTTTGATTATTCACTTAGCCCTACTAGGGACCGATTCAGGAATTATCACGGATGGGTTTCAAGAGCGGTGTTTACTACTTTCATGTTTAGTACCGGACTCTCAGGTCTAACTTCAATATCAAACAATTGTGACACTTCAAAAGGTTGAATCCCTGGAGGGTAGTACAAAAGATTGAGCTATGCGGGCATGTCGCGGGCGTGAATTCTCAGTGGCCTTACTTGCGTCGTTTAAACGTGTTGCAAGTCTTACACTTCTGAACGAGTCTGTAGAAAACTCATTACTCTATTGATCAGTGGTACCCGACGGATTAGCCAATCCGTGAACACCCTCTAGACTACTCGTCTCACCAAGCGTGCGCAGACCTCCAAGATAACCGGATCAGTTGTCGTTTATTCTAGCTTGTCCTGGGAGGTCATACGTCTACAGAGTAGCACTCACGAGACAAACTGCAGCTGTAGATTTACTTCGTTTCCGAGGACATCAAAACGTACACCTCCGATAACCGACACTGCCCACCCCATAAGGGGGACCTCAGTAGCACTTTACTGATCTGATCTTTCCATGTGTAGTGTCTCCGATGTCGGTTCTTTGAGGTAGTCCGGTTTATTCCGCCCGGGTGAGTCAATCCTTCGTCCGCAATCATTGGATATCATTGTGGCTCCCCTCTATACACGGCAGTTACGGCCTCGAGAATATGCAGCCGTATACGCCCGGGGAGGCGTTGATGCTCACCTCAGCCGATCCACGTGAAGACGAGCAGGATATAGTTGCAGGCACGCATACAAACGTGTGCACCGGGGTTCTCATGCACGGTTCTTGGACTTTAATAGCAAATTGAACTAACTCACCTGCGCATAAGGTTCGCGTGTGTGTTTGACCTGATTAGAGCCACCCACAGGTAATGCGGTTCGCGATTCGGAAGAATTTTGTTGAAGTACTTAGCCGGATGTTAGCTGATTGAACGTGGTATATTTGGTTTGTCCATCGGAGCGCAAGTTTCCAGGATACTATTATGTTATGTCGTGTACGGGCGAGCTGCGTTAGGGGTAAGAATAGAGGGTAAAGGTTGAAGTTTGCGTATAGATTGTCGACTGAATGAGATGTGTTTTTACGGTACAGAGGCGATCTCCCACTTACGTACTCGAATTCACCGACCAATGGCCTCGCAGTTCCGTTGTCCGCTACATTTGTGCCCAACCAACGGCCCCGCAACGCCTCAAAGAATGGTGATTAAGACATTGCACGAATGGTATCACCAGGTTCCTTTCTTATCCAGACGTTGAACCCACTTCTGCGTACTAAATTATTGATATTTTTGAGCTTAGCTCGCTGGAGAGCCAGCTAATCGACATCTTACTGCGACTGCGCCTCGCCTCGTTCGTTCAGATAGTTACACAGCCGTGCCACAGGACCAGCTAACGTCCAGCGTCTACATCCGCTCTTGTCGTTAGAACACTGACCATGCTGCTGGAAAGTCGGCGCCAGATCCAACAGCCCAAAGCCGGCAACGACTTGCGCTATAAGCTCTTGTGGCCCCATCGTACCTTCTGGTCAGAGATCTTTTTAACACTTGCTCTGAGTGTACTTAGTGTCTACTTGACACCAACCGTCCAAACAATGAAAGTTAATCATTAGTATTTTATGGCTACAAATTCCGCCCTATGCACGAGGAGCAACCTCTCCCGACCGATAGAGGTAACATGGCTGACTATTATCGCCGCCGCAGCTCGGTCTCGACTAAGTACAACTCCGGTAGATTTGAAGCATCCAAGAACATCGGGAGACAGGATACACATCGATATTGGTAGATAACTCCCACCGACAGGTGATGGGTAAGGAACTACCTTATAAGTGGATCCTGACCGTTTACAGCCTTGTGGTGGGGCAGTAAATGGCAGTGCCCTATGATGAACATCCCCTAGGGGCCCGTCGCTGTAGATATGATGAATCCCCCGATGTCTTTATGGCCGTTTGGGCAAGCATGGGGGTAATCCGCGAAGGCGAGAATGATTCAAGATCCGGTTAAAGATGAGCATACAGCTATTGGCAGTACTCTTTTAAAGTACAGTGAATACAGGAACAAGAGCTCTCGTACGCCCATTATAATATTAACACTTTTCATTGGGGTACTCAACCCGTGGCTCATTCTCTTTAAGCCCCTTTTATGCATCAGTGATAGGAACAACATAAGTCCGACTGCCAAGCCTTTCGGAGCTCTATTTGGCGTTGGTATTACCACCATGCACGACATTGCGCGTCGAATAACAATGTGATTTTAATGCCCGTTTCTGGTCACTAAAGCAGGTGCAACGTCCTCTTCACTTAGTATGAGCCTACACTCGTTCTTAGGTCCGGCTGGCTGCTGTACGAATCGTGTCGTTTGTCGACGCTGAGCGAATAACACTATCCGTTTACCGGGTTGGACTGTATACCCTAGATACCCTGACGCTCAGTAGTCGTAGGAATTCGTGTTAACGCCATTTTTATCCCCCTTCGTGTAAAAAGAGCATTTACTCTCATCCTTGAAGTGGCGGCCTAGAACTGAATCACGCGGCTTGCCTGTGGCGCGTCAGGAATAGCTCGTAGCTCCGATAGACACCGGACCTACTTGACAACTGTGTTTATGCTCATAGATTGAAGCTGTAACGTGACTATACGACAGGACCACTGTCGCCGCGATTAATTGACCCAAGGCAGCGCAGTTGAGGGGGAGTTTTATAATAGAACTCCTCAGCAACATTCAATGGGAGTGACAGGGACTCCGAATAGTCAACCCTAAAGCCGTTTCAGAACGTACAGGTGTCATACGATTGATAAGGGGCATTGGTTTGTACCTCGGAGGGACAATATGGGTATGGCGCCACGAGTCTGTCATAACTGTCGAGCTAGAACAATGTCGTTTACGGGATGATCAGTGGCAACCAGACCTATTCGATGGGGCTCGCTACAACGGGAGTCGCACTAACCCTTTCATGTTAAGCATCGTGCCCGCGGGATTTTCTAGATTTCAGGGCAAAAGTTATCGCATGCTACCATTTGGAGAAGCAACCATAGCGGACATCCACGGGGGTGCGTCATACCTGATACTCGACGCATCAAGAAGGAGGCGGGAAAACGAGTTAGTATCGTGCCCAGTCACCAAAAGAACTGTTAGTGAGGGGTCAAGCCCGAACGGTCGCGCAATAGTGGAGGGTCCGGTATATCTGGGAATGCCGATACCCTTCAGTTCTGCTGACCCAGCTACGCTTCACTTGCTGGGGAGGAGTTAATTCAGGAGTAATCAGGACCCCTGGTGGATAACGTGTTAAAGAACTAGCGTGTGGTGGACGTGGACCCCGAGCCGACCCCGTGTCTAGGAAGGGATACCACTACGAGACCCCACATTCAAGCGCCCGCTTCGCTGGAGCCATGGCTTTCGTTGGGTTTAAAGTGAATGAAGTCTCCCTGATGTACGAGAGAGAAAGGGTTGGAGGGGCGTCTGACTAGCAAAACAGAGTGGATAGCACTACTTTTGGCCACTGTCGCATCAGTCACCTTCGCTGTAACGATGTAGGGTGTCGTTTACATCCAATACGCCGACGGCCAAAGTGTCACCTAAAGCCTTCTCAAGTATGCCAGAAGATAGAAATCGGGCGATGGCTTCTCTACCCAGTTCGACAAGAGGTCCTGTAGTCGACAGTCGGCCTCCTTACGAGGGGGCCGTAAACCGTCTAATTAAAGATAGACGATCCTTCGCGAACGAGGTCAAGACGCTCTTGTAAAGCTCGCTTCAAGGGCAGTTTACTTAGACCAGTGGCTCCGGGCCTCTTGCCAGGTCATAGCACGTGGGATTGGAATTAACTGCCCGACGTTGAGACGAACAAGACGCGCCAGCAGTCCATAGACACAGATCATAACTCCCCGGTAGTGATTTAACCGCATCTGTCTAAATATCGACATGATCATTTCCAGAAGTACTCCGTGTGTAGAGCCCACGCTGCGGTTTGTCGTGGACGCCAAGGACGCGGGCAAAGTGGATCACGATCATTCAACGGCGAGAAGGAGCAATACTGCCAGTCCACTGCTAGTTTAAGGCTGTTACGAGTATACCCCGAAGACCGCACTCGGCGTTAATGGGGGAGGTCTGGCGATCCACAACGGTGCATGCGTCACTTACCTGGGATCTGGGGCCCTTCGTATAGGAAGCCACGGCTACACGGAGCGTTATGACCTTCAGCGCTAAGTGGGATTGCGGCCAGCGAGCTTCACGCGTCTAGAATTTAAAGTATGTCGACGATGAGACAGACTAAAGCGGATCTAGATTTGTCGTGTAGACAGGTGTGCAAGTCGCGGTAATCACTCTTGCATGTTGAATTGGCTGATTGATTCTCGGGAGTCTCAACGGACATCATGCCATTGCACATACAAGCGCTAAACTGCAGATACCCCCATGCCAGCCGCGGTCGTAGTCACGAACGCATCAGGACTCCTGCGAAGCTTCCGTCACGTGGTCGCATTCGGCCTTGATTAGAACTCTGCAGATTTACTGCCTTACGGCCATTTTTTTAAGGAGTGGGACTTGATACAAATAGGTTCTCTCGGGTGGGACCAATGACTCGGAACGAAAGTCGGTGGCGCGAGCCGAAACCTTCGTATGACATATAGTTCTAGTAGTCGTTGCGCTTTCCCCAGGCTGCTAGTAGAGATCACTTTCGTAGCAGCGATCGGGGGATACCATGCTTGCTATGCACTACCCCCTACGAACGAGCTCCGCTACAGCAGAACACCAGCTCTTTACTGCCCTTGGAGGATCGTGGGGGTAGTGGAACCGGAGCACCATTTTTGTGCTCACCTTGTTTCTATAAAATTTTACAAACGTCAATGGTCGCAATTGGTCACACCGAACAATATTCTTATCGTCATGTAAGCTCCTTATAGCGGCGGCTGCGGACCAAGAGTTCAAGGTGTTAAGGCTCACAACACTCCGCGTTAATCTCCCCTGTTAGGTGGAAATGTATCGCAGCTAGGAGGATCGCCGTGTATGGTTATACTGCGCCTCATCCACTGATATGAAGCACTGACTTTCCCTGGTGTATCTGCGCATGACTACAACGGTCTGGGAATTTCGGCACGCCTGAGACTTTATCTGCCAGTGGGGCGGTTAACTTAATGCAGCCAATAATAGCAACCGAGATATAAGGCCCAGGCGTTTCCGCCTTCATAAGTACTCAATGTGAAGCAATCATTGTTCCTTGCCGAATTTGTGTTTCTTTTGCGATATCGTACAAAAAATGCCGCGTGTGAGCCCAGCTAGACAGCCCCCACATTTGCCATTACATTGCTTGGGGGCTTCATGTCCCAGTAAGCCCCTAATCTCATGCATTAAGTATAGAGTTGACTTATCGGGCATTTTCCGAGCAACAACAAGAGATGTCATACGCAGTTCCCTAATGAGCACAAAGAGCGAGGATACGTGTTGACTTGCAGTACTCGATTTAAGGGGACTGTGTAATGTTGACTGGTCGGATGCATGGTTTGTGCGCCTTCGTACGGGCGTGCCACAAGGGCTGAATAGTATCAAGACCGTGGCTGAACCTTCACACCTCCGTTGGTAAAGATCGAGAATTCTGTCGTCCTCTTTTTAGGAAGCTCCGAAAATCATCTCGATACGATACCCCGCATCGCTCGGCCTAAATCCAGGGGTCGAAAAGGACACCACGCGCTTAGAGCAGGGTGCGCCCCCGTGCGGAACCCTTCAAGAGGGGTCTTAGTCCAACAATTGTTCGCATAACTTCCAAAGGTCTTATTAGAACGTTTGTTTGTCGGAACATCAACCACTGGGGGTCTGATTGGTCACCGCTATGACGCCATGGCGATTTGAGGGCCGCAAAACGATCCGACGGGATATCAAATGACCACGGGCTCCCCCTACGCATTTCGTAAGGAGGGCCAGAATCTGCCTTCGTTCCAAGGTCGAATCGCAGCGGAGCCACCCTGCCGATACAATCCTTGCAAAGAGGAGGATATATCTCCGAAGCGGTATACCTGTAAGCCTTTTTGCTAACTCCTAGCCATACACTCCGAATTATTACGGTCCGCTTACCTTTGGCATTAAGGGATGAATCGCTGCAAGCTAGCGCGACTCTTTCTGCCGTCGCAGGTGAACTCGAATAAGCACCAGTTTGTTATAAGTCCCGGAGCCAAATTAGGGGTTAGCAACTCTAGGCTATTTATGCGGCGGCCCAGTACCGGTAACCCACGGCCTGGATCCTAGGACTTCCTGCCCCACGTCCTCGGTTTAGAAGTTGGCATAGGACTTAACACGAGATTGTGTCAAGGCACGTGACTGCTGGGATATGCCGGGCCTGAGTTTACACTCATGACCATCCTTGAAATCCATAAGTAAAGAATCCGCCGGAGCGGATCGTTATTTCCCCAATACGCACCAGGAGCACAGCCAGATAGCCCTTAAATAGGTTACCACGCCCTACGAGTAGTCTCGTCAAAACAGCATCAACGCGCCAAAGCCTTGCTAGTGGAGATTTGTTAATTACGAGCTCGCACCGTTGCTGGAGGCCGTATCTACCGAATGTTTCTAACTTGCTGTGTCTAGATACGACGGTTATTTTACGTGCTTCCCATTCATGAAACATAACCAAATCATATGTGAGTTTCATAAAGCTTGACCCCGTTCGGGAAAACAATATGGCCGGTACTATACCGCGGGACCATAGCACATCAGACCTTCAGTGCAACGCATCCCTGAAAACCTTGCAATAACTTTCTTTGGCCGCTCATCCCAGAACGAAGCCGATTCCTAACGAATCACCATTCATGATACTTTCGGTGCTTGCTTTAGGAGCGAGTAAGATTGCCGACCTCGCCAGGGTCAACTCAGTAGCACGTTATCACGCCTATTGGTGCGAAGCCGCCCTACTCACCGGAACCGAGGGTACCCCAATTGCATCTACATTCAACCTCAGCGCGGGTTAAGCGGCCACAGTTGGGCTAGGGTCTTACCCAGGCGGATACCTATCTTTGCGCTGGCCTAACTGAACCCTTCCTGTGCCACTTCGGGTATTAGGGGTGGTGCGGCAACAAAGGAATGTCTGCGAAGAAAGGCTGCACCCCGCATACGGCAAGCGGGTAGATCATGCCGACTCGCACCGTTTAGTACGGTCGCAGCCGGGTTTGTACCACTTCGCATAAAATAGGGGATGATTTGGCGCATCGCCCTTAGTCTGACGTGAACTGATAGAGTGACCGTAATTGTGCTTCTAGCATATTACGGTTTGCACGCTTGGGAGTTGTAATTTGCCGTTATTTCCAAGGGGCCAGAATCTGGATGCTAGACCTTTGAGGGGAGTCGAAGGTGCCACGATGCTTTAGAACAAGTCCGAGGACAGTCGACACAAATGGCGGCGTCAGTAGGAGTGGGATACAGTGAACCAACTCTAGCAGTAACAGTAGCTACTACACAGCGCACCATCAATAGGAATGGTTCGATGCAGGACCAGAATCCATATAGGTATCTGTTCCATGACGCGTTTTATAGGGAGCATTAGGGGTGTACTCAGACTTCTCGAGCCAAGAGGAATCACGCGAGCGATTTTCTACCCTTAAAAAGGGCTAACATGCACAATACGGGGCCCATCCATCCGTACAGCGACAAGTCCTTTGCCTTCTTAACAGAACCTGAGGTGTTTGACACTGTCGAGAGCAGCTGTCGTTGTAAATCTGGACATCGCGATAGGGAACTCGGCTAGCGGACTATGCATCCATTTTCTCCCCATATTTTTAAAAAACAATTACGGGGCGATTGTTCACTATATCAGCGCAAACACTGACACCGCGGTAATAACCTGTTCACTCGTCTCTGTACGATGCCACTGTGCTCAAGCCGACACCTGCATTACCACTTTCCAAAACGTAGACAACATTTACTCGGACATACCGGTTCGATCTACCGGGTAGTTTCCCTAGATCTCTGAACGTTTTCAGGCAAAACTCATGTGTACGGCATAGCACATCAAGTCTTAATCAGGTCTTAACAATTTTTCCTGAATAGTTCTCGAAGTGGGTTATAGGGCACCGGGCGACCCGTAGCCGACGACAGATGTCTGTTGCCTCCGCCGGTTAAAGGCAAACTCTCGACCTTTCACATGGCACATCGAGCGCTGAATTCCGGCGAGCGTGTCGGGGAGCCGCCTAGTCGATGGCATTTGACTTAATTTAAACATACTAATGTCATGAGACCCAAGAGTTGTTTATGTGCAAATTAGTGGAAGTTCACAACGAATAATCGTAGTACGACTAATCTTTCATAGG
		</sequence>
    <sequence><taxon idref="Location_1_1_0|22.32888079627307"/>
			AGATGATGCCACCGCTTACACGTGACGAACTGGCCTTGGCAGCGTCTCTAGAGGACCTAAACCCTTTTTACCACTTGATGTCCATGAGCTTTCCTAGGAGTATCGCGAGAGGCTTTCCTGCACTTTTAATAGTGTCACAGCCCTTGTGTCACGCGCCTTAGTTTGCATGCCATCTAAGCAGCCCGACCCTAGACAGCCGGTCTTTATGGCGTTAGATGCTCGTTGCCAATGACTGCGTGGCCCGTCAGCTATTCTAAAAGTGTTCGGTTGTCGAAGAATGTTATCTAAAATTGATAACTTAACGCATGAGAGAAGGTAAAATAATTACCCCATGCTAATAAGAAGACTTGCTCATAGGGACTGCATGCAAGGGTGCACGTAGGGAGGGAAACTACCTCTAGAGGCACATGCGGAATCTCGGTGTGATACGGTCTGGATAACTCTCCTGCCTCGTGACGTTCTGGCCCGCGTGCAGCAAGTACATGCTTGGGCATTCTACCAGTACCGTTATTCTAGATAACGTGTTCGTGCGAACACGAGACGGCTTGTGCCAGATCCCGAGCCGCTGCTATGGCGCATGGACGCGCCCTCAAGTGAGTAATCCGAGGTTACGTGCAAGCTGGGGAACGGCAGTCTCTTCACTTGGGACGGGTTATCTAACCCACGATATCGGAGACCCTGTACTAACTGGACACTTACTCACCAAAATAGATGTGCAGATGGCTAACTGGATCTGGGTTTATGGGGCTTTCCGCCTGCCTGGTTCCTGAAAGCAAATGTTGTTGAGTCCCGGGTCACAAGGCTCGCCATGACACGTGCGAATGACGCATTGTTTCTATCCTGCTCCTGACCGGTGAGTACTATTGATGTCACGACACGTCTGCAAACTGAGACTGGGGCATCATCCGCACTGCAGTGGCAACTGGCAATGACACAAGAATCTGTCAATTATCAATTGCTTCCTTGTGACACTGTTAGTGTAAGACCACATCCACGGTAGCGGCTAACAGACATCCGCGGACAAAGAATGATGATACATAAGGACGGGCAGTTATGTGAGAGCGTTGAGGTAATCCAGATGGCGCAAGGCCAGAATCACTTTCCAGCGGATGGGCTCAGCCGTCGGCCTTCGCCCAAGTCGTGTGTCACCCACGGGACAGGCAAAACTAGGTGTTCCATGTCTAAGATACTCGTGGATTAATAACTGAGTACAGTCAAGTACGGCACTCCTTGATCGTTAGGGTGTTTCGCCACTAGTGAAATTGTAGGACGGGATGTAGCGTGCTATATAAGTTAATCGGATAGGGTGTCAGAATCAGCCCCAGCTGAAAACCTAGCAGAAAGAAAGAGGCATTAGATCGACTACCAGTAACGTCGAATACATAATGTGATGAGGTACAACGTGCCCGACCTTGTGACGCATGAATTCGAGAGATAATCAGGTCTGCCATTATTGTCGGTGTAACGGACAACATCGGTGTTTTGCCAGTTTTAATAACAGAAATTTCCTAGGACAACTCGGGTCAATTCTGGCCGGATGTGAATGAAGCGTAGGAAACAATTGTGAGGTGAACTTTCCCCCAAGCAATCGCCGCTGTGACAACGCATCTGTTTCTTAAAGGCTTCAAACATAAGTGCGTAGATTTGTCTTCGTTACCGACCTCCCGTGACTGACACGGCGATGCTGGGGGAACGACGGTAATCCAAGTGGTAGATCGGCGAGCCCCAGAAGTTTCGTGTCCCAGGTCCTATCGATTGTGGAAATGTGTCTCACTTACAGATACATGGTCTTCAGTATGTGTATATGGTGAATCAAACGCTAGTACACCGTCGGGGAGGGATCTGGAAGCGCCCGTCATTAAATCGGACTCCTGTACCTTATGGAGTATTAATAGGGTCGGCATCGCCAAGAGATAATCTCCGCAGGGCGACAACAGACGGCCCTCATGAGAGATAGTTGCGTACCTGCATGCCATCCATCTTGCTCCTAGTATTCGGAGTTCTACATTTGGACCAAAATTAACATTGCCTCGTATCCCCGGGAGAGTGCTGGTCATTGAGTCGGGCCGTATACATGGATGGGCGAACGCAAACAACGGGCGTTTCCTACACTCTCCGCCGAACCATCCGCAAGTTCGGAGAGCTTTAGCAGCAATTCGGCGTAGAGCATCGAGATCCCCTAATAATGATTCCCCGCCAGAAGCTTACTTGTTGGATCGTGGGCTAGAGGAAGGCGTTACCGAACAGGGAGTGATGCAGGCGGGCCCCGTACCCCCCTTCTGGACTTTATCGCAGGATCTGGGATCTCATTCAGATATAGATTCCTCGGCGTCAGGCGTACTGTTAAACGCCAACAAGCCGGGACTTATGGTGCTCCATAGATGAGTTAGATGAGCATTGGGTTCGCTCTCAATAGACAAGAGGAGTTCTCTGTGCAACCAGCACCGCTGGGCGAGCCCTCGGCAATCAGGACATGTTACGATACGCTTGTGACTAAAGAATTGATACGCTAGATGGGGCCCAGTGAACTGTTATAAGCGCTTATGCTGAAAAACATGACTATTCATTTTAGGGGGTGAGCGTGTTATTTATGTGGGTTGCCCTCACTAGAGAGATAAACCTCCTACAATGGGGCACGGCCGCGGATCACCTACTACAAGAGGGACGGATGTAACCTTCGCTTAGAGGGTTAAGTTAGGTCTAGAATGCAGCATACAGAACAGACGCCTTTCAATGAAACTGCGGCTGGCGTGACTCTATGTTTGCATTTCGATCAATGCCAGCCAAAATCTTACACGAGTCCCCCATCAGGCAGGAGAACAGCAGAGGAAAAGACCGTTTACATTATTCCGATAAGTATGGTATACCTGCTAGCCGCAGGGGTCAAACCCATTCGCGAGATGGCGGCTGATAGACTTAAATTGCTTCATGCGATGACTGCACTTTTATATTTGTCTGTTCTGAGAAGATTACCCGATGTCCATCCATATGCAATCAGGCTCTACCATTGCCATTAAGCTAGGCTTGTTTTAGAGCGAGCCGGTCCTGGATAAACGTCAGTCCATGAAGCGAGTTTAACGTAGAGTCCGTGTTAAACTATTAGACCTCCTTATGGTGATATAAACCTACCTAGTGGGATCCATAACGAGAAACACGAGTCCGGTACGGCCCGAATGAAACTACCCTGCGGTTCTTCTCACCATTTTAGGCGACGTTCCCGTATTAACTAATGGAACGGCCAGTTTCGAGTTTAGCAGTATTTGAGCATTCCCAGGCATTTTCAGTTGCGGGATGGAGGACTCTGTGGTAGTATTCAGTAGTTGCCGGCATAATTCGCGTCATTCTCGTGCGTCTGTGGGTGGCGCACCATGGACTTGTAGACCTGTACTTCAGAATACAGCATATTCACTCCAGTCATCGGTACTTCAGCCGCTCTCCGCACGTTCCGGGGCCGTTGTGATGCACCCTTAGGTACAGAAAATTACGCGCCATAGGTCGTTTTTCTTTGGGACTATCGAGCCGGATCAATAGGGATTTTGGATACCGGTTTACCGGATAACGGTACTATAGACTGTGAAGTGTACGTGTGTTTCCGTCAGTTCGCACTGGGATAGACATCCATCTAGATCCGGGACCGCACTTCCCGGCCGGCGCCTAGCTTACCTCGCCAAGCATCACTTATCCCAACCAAAATCATATCCAGGAGCTTGGGACATTGATTCGATTTGTGGAACCACAAGCGTGGATCGCCTGGTTTTACCTGCGCGATCCCGGAGGTTCTTAATTGAGGTCCTAAGATCTATGACCCATGGATGCTAGGAACCTCCGTACTCATATATGTACAAATTTGGCAGCGCTGTGCCGATAGGAGAACCATCCACCCGGAAGGCAGCAGCCCGGAGCTGGCGTCTCAATCGTATCCGAGTCTCGGTGTACTTCAGTATCCAGTTTAGGCAGGCGAAGGATTAGTATAGACACTGTGACTCACAATAACCTACCACGTTCGCAGAGGTTCTAGTGCTGCCGGAGTTATTGCCCCGACCAATCACTGACTATTAAATAAAGCTTTCTCTAATACACGACGCCACTCGTTAATGTCGGGGCAGAGGACCTGACTCCCCATCCTGATAGCTACCTACAAATCCATATGCGGCGCGCTGAACTCGGAAGCACTTGATTATGACTGTTTAGTCTCAGTAGGGTTGATGTGGCAAGAACCCAGCGATTGACCTCGGGCACAAATCATAAGAGGGTTGGTTTGTCGATATCTCGAAACATACACTCATGAGCGATTATCACCCCAGACGGGTTCGGGAAGGGCGGGCGAGCAATAGTTACCTGAGTCTCGCCGCCTCCCGTTACTCCGGTGGATTCCATCACCAAAACTCGGAGGTCGACGTTACGCGGCTAGAACGGCCTCGGAAGCCGACAGAAGCATGGCCTAGCAACGGAAACTCTGATTTCGTACACGATGCAGCCTTTTCAATGTAATTTCACATTCGAGCGTAAGTCGGGACGTCCCTGGGCAGCCGGTCCTGCTACGGCAGTAGCGTGAGTGCTAGTCACAACTTTCACTGCACGAATCTATAGAGCAACTATTGAGTAGGAAAATCTCAAAGACTATATTTTGTCAGATGAGGAGGCTTAACTGTCATTAATATCGCAGTATTGCTTTTGAACGTTGAGGGCTTTTCCAAAAGCTTTAAGTCAAGCAACATCTATTTACGTGGTATTCGCGCTATTGTACTGCCGATAGGGAAATTCCAATTTTAGCAGGTACTCGGAATGTCCCCAGACGGAAGCGATACTTTCAGGGCCGATCCAAGTCCGATACCTAGCATACTAGACCAACTTTATCATCTATGACTCATCGGTTCCGGTAGCCCAAGTACGCCGATCCACTTGGGTTTATGTGCATGAACACTCCTGCTGGGTCAGGCCGAATTGGTCTGATCTCCACCCGAATACTGTGACTCGAATAAGGGCAGTACCTCTCTGCATCTAGTTGGGACGACACCGCCCTTAGTCCTTTAGCGTGAGAAAGCGCCGCACTCATACGCTTAGTAGGCATTTGTATTCCCTAGTCGGGAAGTTGTTGGGTGGCCATGACTCTAGCGCTCTCCGAATAAACTTTATTCAAGAAGGACTGTAGATGGAGGAGTATAGCCTTGGCTTTAGTAGACTCGGACGTAAAAGTATTTAGCACTGGAGTGTAGCTCTCCAGCCAGCTCTCGCCTTATTAGCGTCGAGCGTGACAGCCGCTCGACGATAAACGCCCGAAGTAGTTACACGGGAAGACCGTACGAACTAGAGCATCCCTTACGACGCTCCTATGCCTGTGGAGAATCCCAGAGGCTGTCTCGGATTCCGGGATTGTTAAGAAAGTGTCTGGATTCTGTAGGCAATCCGTCGACTGCTCGTCGACCCAGCAGCCCTTAAGGGGTGGTCTGCCAGCAAGGATCAGATTTAAGCCGTCGGCTATTTGGCAAACATCAGTCAAATAGCTCCTAGCAGTTAGGTTTGTTCTCAGTAAACCTTAATCGCAACTATGCCATGCTCCCTATACTAAGGCACACTGTTCACCAAGGACCAAGACTGTTAGTTACTATATCAGGAAAATATGTGTTGCTTTGCTATTCACGGCTATAGGCCCACTGGACCCAAATAATTCCCATTCGACAACATACGAGGGTTTTGATTATTCACTTAGCCCTACTAGGGACCGATTCAGGAATTATCACGGATGGGTTTCAAGAGCGGTGTTTACTACTTTCATGTTTAGTACCGGACTCTCAGGTCTAACTTCAATATCAAACAATTGTGACACTTCAAAAGGTTGAATCCCTGGAGGGTAGTACAAAAGATTGAGCTATGCGGGCATGTCGCGGGCGTGAATTCTCAGTGGCCTTACTTGCGTCGTTTAAACGTGTTGCAAGTCTTACACTTCTGAACGAGTCTGTAGAAAACTCATTACTCTATTGATCAGTGGTACCCGACGGATTAGCCAATCCGTGAACACCCTCTAGACTACTCGTCTCACCAAGCGTGCGCAGACCTCCAAGATAACCGGATCAGTTGTCGTTTATTCTAGCTTGTCCTGGGAGGTCATACGTCTACAGAGTAGCACTCACGAGACAAACTGCAGCTGTAGATTTACTTCGTTTCCGAGGACATCAAAACGTACACCTCCGATAACCGACACTGCCCACCCCATAAGGGGGACCTCAGTAGCACTTTACTGATCTGATCTTTCCATGTGTAGTGTCTCCGATGTCGGTTCTTTGAGGTAGTCCGGTTTATTCCGCCCGGGTGAGTCAATCCTTCGTCCGCAATCATTGGATATCATTGTGGCTCCCCTCTATACACGGCAGTTACGGCCTCGAGAATATGCAGCCGTATACGCCCGGGGAGGCGTTGATGCTCACCTCAGCCGATCCACGTGAAGACGAGCAGGATATAGTTGCAGGCACGCATACAAACGTGTGCACCGGGGTTCTCATGCACGGTTCTTGGACTTTAATAGCAAATTGAACTAACTCACCTGCGCATAAGGTTCGCGTGTGTGTTTGACCTGATTAGAGCCACCCACAGGTAATGCGGTTCGCGATTCGGAAGAATTTTGTTGAAGTACTTAGCCGGATGTTAGCTGATTGAACGTGGTATATTTGGTTTGTCCATCGGAGCGCAAGTTTCCAGGATACTATTATGTTATGTCGTGTACGGGCGAGCTGCGTTAGGGGTAAGAATAGAGGGTAAAGGTTGAAGTTTGCGTATAGATTGTCGACTGAATGAGATGTGTTTTTACGGTACAGAGGCGATCTCCCACTTACGTACTCGAATTCACCGACCAATGGCCTCGCAGTTCCGTTGTCCGCTACATTTGTGCCCAACCAACGGCCCCGCAACGCCTCAAAGAATGGTGATTAAGACATTGCACGAATGGTATCACCAGGTTCCTTTCTTATCCAGACGTTGAACCCACTTCTGCGTACTAAATTATTGATATTTTTGAGCTTAGCTCGCTGGAGAGCCAGCTAATCGACATCTTACTGCGACTGCGCCTCGCCTCGTTCGTTCAGATAGTTACACAGCCGTGCCACAGGACCAGCTAACGTCCAGCGTCTACATCCGCTCTTGTCGTTAGAACACTGACCATGCTGCTGGAAAGTCGGCGCCAGATCCAACAGCCCAAAGCCGGCAACGACTTGCGCTATAAGCTCTTGTGGCCCCATCGTACCTTCTGGTCAGAGATCTTTTTAACACTTGCTCTGAGTGTACTTAGTGTCTACTTGACACCAACCGTCCAAACAATGAAAGTTAATCATTAGTATTTTATGGCTACAAATTCCGCCCTATGCACGAGGAGCAACCTCTCCCGACCGATAGAGGTAACATGGCTGACTATTATCGCCGCCGCAGCTCGGTCTCGACTAAGTACAACTCCGGTAGATTTGAAGCATCCAAGAACATCGGGAGACAGGATACACATCGATATTGGTAGATAACTCCCACCGACAGGTGATGGGTAAGGAACTACCTTATAAGTGGATCCTGACCGTTTACAGCCTTGTGGTGGGGCAGTAAATGGCAGTGCCCTATGATGAACATCCCCTAGGGGCCCGTCGCTGTAGATATGATGAATCCCCCGATGTCTTTATGGCCGTTTGGGCAAGCATGGGGGTAATCCGCGAAGGCGAGAATGATTCAAGATCCGGTTAAAGATGAGCATACAGCTATTGGCAGTACTCTTTTAAAGTACAGTGAATACAGGAACAAGAGCTCTCGTACGCCCATTATAATATTAACACTTTTCATTGGGGTACTCAACCCGTGGCTCATTCTCTTTAAGCCCCTTTTATGCATCAGTGATAGGAACAACATAAGTCCGACTGCCAAGCCTTTCGGAGCTCTATTTGGCGTTGGTATTACCACCATGCACGACATTGCGCGTCGAATAACAATGTGATTTTAATGCCCGTTTCTGGTCACTAAAGCAGGTGCAACGTCCTCTTCACTTAGTATGAGCCTACACTCGTTCTTAGGTCCGGCTGGCTGCTGTACGAATCGTGTCGTTTGTCGACGCTGAGCGAATAACACTATCCGTTTACCGGGTTGGACTGTATACCCTAGATACCCTGACGCTCAGTAGTCGTAGGAATTCGTGTTAACGCCATTTTTATCCCCCTTCGTGTAAAAAGAGCATTTACTCTCATCCTTGAAGTGGCGGCCTAGAACTGAATCACGCGGCTTGCCTGTGGCGCGTCAGGAATAGCTCGTAGCTCCGATAGACACCGGACCTACTTGACAACTGTGTTTATGCTCATAGATTGAAGCTGTAACGTGACTATACGACAGGACCACTGTCGCCGCGATTAATTGACCCAAGGCAGCGCAGTTGAGGGGGAGTTTTATAATAGAACTCCTCAGCAACATTCAATGGGAGTGACAGGGACTCCGAATAGTCAACCCTAAAGCCGTTTCAGAACGTACAGGTGTCATACGATTGATAAGGGGCATTGGTTTGTACCTCGGAGGGACAATATGGGTATGGCGCCACGAGTCTGTCATAACTGTCGAGCTAGAACAATGTCGTTTACGGGATGATCAGTGGCAACCAGACCTATTCGATGGGGCTCGCTACAACGGGAGTCGCACTAACCCTTTCATGTTAAGCATCGTGCCCGCGGGATTTTCTAGATTTCAGGGCAAAAGTTATCGCATGCTACCATTTGGAGAAGCAACCATAGCGGACATCCACGGGGGTGCGTCATACCTGATACTCGACGCATCAAGAAGGAGGCGGGAAAACGAGTTAGTATCGTGCCCAGTCACCAAAAGAACTGTTAGTGAGGGGTCAAGCCCGAACGGTCGCGCAATAGTGGAGGGTCCGGTATATCTGGGAATGCCGATACCCTTCAGTTCTGCTGACCCAGCTACGCTTCACTTGCTGGGGAGGAGTTAATTCAGGAGTAATCAGGACCCCTGGTGGATAACGTGTTAAAGAACTAGCGTGTGGTGGACGTGGACCCCGAGCCGACCCCGTGTCTAGGAAGGGATACCACTACGAGACCCCACATTCAAGCGCCCGCTTCGCTGGAGCCATGGCTTTCGTTGGGTTTAAAGTGAATGAAGTCTCCCTGATGTACGAGAGAGAAAGGGTTGGAGGGGCGTCTGACTAGCAAAACAGAGTGGATAGCACTACTTTTGGCCACTGTCGCATCAGTCACCTTCGCTGTAACGATGTAGGGTGTCGTTTACATCCAATACGCCGACGGCCAAAGTGTCACCTAAAGCCTTCTCAAGTATGCCAGAAGATAGAAATCGGGCGATGGCTTCTCTACCCAGTTCGACAAGAGGTCCTGTAGTCGACAGTCGGCCTCCTTACGAGGGGGCCGTAAACCGTCTAATTAAAGATAGACGATCCTTCGCGAACGAGGTCAAGACGCTCTTGTAAAGCTCGCTTCAAGGGCAGTTTACTTAGACCAGTGGCTCCGGGCCTCTTGCCAGGTCATAGCACGTGGGATTGGAATTAACTGCCCGACGTTGAGACGAACAAGACGCGCCAGCAGTCCATAGACACAGATCATAACTCCCCGGTAGTGATTTAACCGCATCTGTCTAAATATCGACATGATCATTTCCAGAAGTACTCCGTGTGTAGAGCCCACGCTGCGGTTTGTCGTGGACGCCAAGGACGCGGGCAAAGTGGATCACGATCATTCAACGGCGAGAAGGAGCAATACTGCCAGTCCACTGCTAGTTTAAGGCTGTTACGAGTATACCCCGAAGACCGCACTCGGCGTTAATGGGGGAGGTCTGGCGATCCACAACGGTGCATGCGTCACTTACCTGGGATCTGGGGCCCTTCGTATAGGAAGCCACGGCTACACGGAGCGTTATGACCTTCAGCGCTAAGTGGGATTGCGGCCAGCGAGCTTCACGCGTCTAGAATTTAAAGTATGTCGACGATGAGACAGACTAAAGCGGATCTAGATTTGTCGTGTAGACAGGTGTGCAAGTCGCGGTAATCACTCTTGCATGTTGAATTGGCTGATTGATTCTCGGGAGTCTCAACGGACATCATGCCATTGCACATACAAGCGCTAAACTGCAGATACCCCCATGCCAGCCGCGGTCGTAGTCACGAACGCATCAGGACTCCTGCGAAGCTTCCGTCACGTGGTCGCATTCGGCCTTGATTAGAACTCTGCAGATTTACTGCCTTACGGCCATTTTTTTAAGGAGTGGGACTTGATACAAATAGGTTCTCTCGGGTGGGACCAATGACTCGGAACGAAAGTCGGTGGCGCGAGCCGAAACCTTCGTATGACATATAGTTCTAGTAGTCGTTGCGCTTTCCCCAGGCTGCTAGTAGAGATCACTTTCGTAGCAGCGATCGGGGGATACCATGCTTGCTATGCACTACCCCCTACGAACGAGCTCCGCTACAGCAGAACACCAGCTCTTTACTGCCCTTGGAGGATCGTGGGGGTAGTGGAACCGGAGCACCATTTTTGTGCTCACCTTGTTTCTATAAAATTTTACAAACGTCAATGGTCGCAATTGGTCACACCGAACAATATTCTTATCGTCATGTAAGCTCCTTATAGCGGCGGCTGCGGACCAAGAGTTCAAGGTGTTAAGGCTCACAACACTCCGCGTTAATCTCCCCTGTTAGGTGGAAATGTATCGCAGCTAGGAGGATCGCCGTGTATGGTTATACTGCGCCTCATCCACTGATATGAAGCACTGACTTTCCCTGGTGTATCTGCGCATGACTACAACGGTCTGGGAATTTCGGCACGCCTGAGACTTTATCTGCCAGTGGGGCGGTTAACTTAATGCAGCCAATAATAGCAACCGAGATATAAGGCCCAGGCGTTTCCGCCTTCATAAGTACTCAATGTGAAGCAATCATTGTTCCTTGCCGAATTTGTGTTTCTTTTGCGATATCGTACAAAAAATGCCGCGTGTGAGCCCAGCTAGACAGCCCCCACATTTGCCATTACATTGCTTGGGGGCTTCATGTCCCAGTAAGCCCCTAATCTCATGCATTAAGTATAGAGTTGACTTATCGGGCATTTTCCGAGCAACAACAAGAGATGTCATACGCAGTTCCCTAATGAGCACAAAGAGCGAGGATACGTGTTGACTTGCAGTACTCGATTTAAGGGGACTGTGTAATGTTGACTGGTCGGATGCATGGTTTGTGCGCCTTCGTACGGGCGTGCCACAAGGGCTGAATAGTATCAAGACCGTGGCTGAACCTTCACACCTCCGTTGGTAAAGATCGAGAATTCTGTCGTCCTCTTTTTAGGAAGCTCCGAAAATCATCTCGATACGATACCCCGCATCGCTCGGCCTAAATCCAGGGGTCGAAAAGGACACCACGCGCTTAGAGCAGGGTGCGCCCCCGTGCGGAACCCTTCAAGAGGGGTCTTAGTCCAACAATTGTTCGCATAACTTCCAAAGGTCTTATTAGAACGTTTGTTTGTCGGAACATCAACCACTGGGGGTCTGATTGGTCACCGCTATGACGCCATGGCGATTTGAGGGCCGCAAAACGATCCGACGGGATATCAAATGACCACGGGCTCCCCCTACGCATTTCGTAAGGAGGGCCAGAATCTGCCTTCGTTCCAAGGTCGAATCGCAGCGGAGCCACCCTGCCGATACAATCCTTGCAAAGAGGAGGATATATCTCCGAAGCGGTATACCTGTAAGCCTTTTTGCTAACTCCTAGCCATACACTCCGAATTATTACGGTCCGCTTACCTTTGGCATTAAGGGATGAATCGCTGCAAGCTAGCGCGACTCTTTCTGCCGTCGCAGGTGAACTCGAATAAGCACCAGTTTGTTATAAGTCCCGGAGCCAAATTAGGGGTTAGCAACTCTAGGCTATTTATGCGGCGGCCCAGTACCGGTAACCCACGGCCTGGATCCTAGGACTTCCTGCCCCACGTCCTCGGTTTAGAAGTTGGCATAGGACTTAACACGAGATTGTGTCAAGGCACGTGACTGCTGGGATATGCCGGGCCTGAGTTTACACTCATGACCATCCTTGAAATCCATAAGTAAAGAATCCGCCGGAGCGGATCGTTATTTCCCCAATACGCACCAGGAGCACAGCCAGATAGCCCTTAAATAGGTTACCACGCCCTACGAGTAGTCTCGTCAAAACAGCATCAACGCGCCAAAGCCTTGCTAGTGGAGATTTGTTAATTACGAGCTCGCACCGTTGCTGGAGGCCGTATCTACCGAATGTTTCTAACTTGCTGTGTCTAGATACGACGGTTATTTTACGTGCTTCCCATTCATGAAACATAACCAAATCATATGTGAGTTTCATAAAGCTTGACCCCGTTCGGGAAAACAATATGGCCGGTACTATACCGCGGGACCATAGCACATCAGACCTTCAGTGCAACGCATCCCTGAAAACCTTGCAATAACTTTCTTTGGCCGCTCATCCCAGAACGAAGCCGATTCCTAACGAATCACCATTCATGATACTTTCGGTGCTTGCTTTAGGAGCGAGTAAGATTGCCGACCTCGCCAGGGTCAACTCAGTAGCACGTTATCACGCCTATTGGTGCGAAGCCGCCCTACTCACCGGAACCGAGGGTACCCCAATTGCATCTACATTCAACCTCAGCGCGGGTTAAGCGGCCACAGTTGGGCTAGGGTCTTACCCAGGCGGATACCTATCTTTGCGCTGGCCTAACTGAACCCTTCCTGTGCCACTTCGGGTATTAGGGGTGGTGCGGCAACAAAGGAATGTCTGCGAAGAAAGGCTGCACCCCGCATACGGCAAGCGGGTAGATCATGCCGACTCGCACCGTTTAGTACGGTCGCAGCCGGGTTTGTACCACTTCGCATAAAATAGGGGATGATTTGGCGCATCGCCCTTAGTCTGACGTGAACTGATAGAGTGACCGTAATTGTGCTTCTAGCATATTACGGTTTGCACGCTTGGGAGTTGTAATTTGCCGTTATTTCCAAGGGGCCAGAATCTGGATGCTAGACCTTTGAGGGGAGTCGAAGGTGCCACGATGCTTTAGAACAAGTCCGAGGACAGTCGACACAAATGGCGGCGTCAGTAGGAGTGGGATACAGTGAACCAACTCTAGCAGTAACAGTAGCTACTACACAGCGCACCATCAATAGGAATGGTTCGATGCAGGACCAGAATCCATATAGGTATCTGTTCCATGACGCGTTTTATAGGGAGCATTAGGGGTGTACTCAGACTTCTCGAGCCAAGAGGAATCACGCGAGCGATTTTCTACCCTTAAAAAGGGCTAACATGCACAATACGGGGCCCATCCATCCGTACAGCGACAAGTCCTTTGCCTTCTTAACAGAACCTGAGGTGTTTGACACTGTCGAGAGCAGCTGTCGTTGTAAATCTGGACATCGCGATAGGGAACTCGGCTAGCGGACTATGCATCCATTTTCTCCCCATATTTTTAAAAAACAATTACGGGGCGATTGTTCACTATATCAGCGCAAACACTGACACCGCGGTAATAACCTGTTCACTCGTCTCTGTACGATGCCACTGTGCTCAAGCCGACACCTGCATTACCACTTTCCAAAACGTAGACAACATTTACTCGGACATACCGGTTCGATCTACCGGGTAGTTTCCCTAGATCTCTGAACGTTTTCAGGCAAAACTCATGTGTACGGCATAGCACATCAAGTCTTAATCAGGTCTTAACAATTTTTCCTGAATAGTTCTCGAAGTGGGTTATAGGGCACCGGGCGACCCGTAGCCGACGACAGATGTCTGTTGCCTCCGCCGGTTAAAGGCAAACTCTCGACCTTTCACATGGCACATCGAGCGCTGAATTCCGGCGAGCGTGTCGGGGAGCCGCCTAGTCGATGGCATTTGACTTAATTTAAACATACTAATGTCATGAGACCCAAGAGTTGTTTATGTGCAAATTAGTGGAAGTTCACAACGAATAATCGTAGTACGACTAATCTTTCATAGG
		</sequence>
    <sequence><taxon idref="Location_2_1_0|22.653208833964168"/>
			AGATGATGCCACCGCTTACACGTGACGAACTGGCCTTGGCAGCGTCTCTAGAGGACCTAAACCCTTTTTACCACTTGATGTCCATGAGCTTTCCTAGGAGTATCGCGAGAGGCTTTCCTGCACTTTTAATAGTGTCACAGCCCTTGTGTCACGCGCCTTAGTTTGCATGCCATCTAAGCAGCCCGACCCTAGACAGCCGGTCTTTATGGCGTTAGATGCTCGTTGCCAATGACTGCGTGGCCCGTCAGCTATTCTAAAAGTGTTCGGTTGTCGAAGAATGTTATCTAAAATTGATAACTTAACGCATGAGAGAAGGTAAAATAATTACCCCATGCTAATAAGAAGACTTGCTCATAGGGACTGCATGCAAGGGTGCACGTAGGGAGGGAAACTACCTCTAGAGGCACATGCGGAATCTCGGTGTGATACGGTCTGGATAACTCTCCTGCCTCGTGACGTTCTGGCCCGCGTGCAGCAAGTACATGCTTGGGCATTCTACCAGTACCGTTATTCTAGATAACGTGTTCGTGCGAACACGAGACGGCTTGTGCCAGATCCCGAGCCGCTGCTATGGCGCATGGACGCGCCCTCAAGTGAGTAATCCGAGGTTACGTGCAAGCTGGGGAACGGCAGTCTCTTCACTTGGGACGGGTTATCTAACCCACGATATCGGAGACCCTGTACTAACTGGACACTTACTCACCAAAATAGATGTGCAGATGGCTAACTGGATCTGGGTTTATGGGGCTTTCCGCCTGCCTGGTTCCTGAAAGCAAATGTTGTTGAGTCCCGGGTCACAAGGCTCGCCATGACACGTGCGAATGACGCATTGTTTCTATCCTGCTCCTGACCGGTGAGTACTATTGATGTCACGACACGTCTGCAAACTGAGACTGGGGCATCATCCGCACTGCAGTGGCAACTGGCAATGACACAAGAATCTGTCAATTATCAATTGCTTCCTTGTGACACTGTTAGTGTAAGACCACATCCACGGTAGCGGCTAACAGACATCCGCGGACAAAGAATGATGATACATAAGGACGGGCAGTTATGTGAGAGCGTTGAGGTAATCCAGATGGCGCAAGGCCAGAATCACTTTCCAGCGGATGGGCTCAGCCGTCGGCCTTCGCCCAAGTCGTGTGTCACCCACGGGACAGGCAAAACTAGGTGTTCCATGTCTAAGATACTCGTGGATTAATAACTGAGTACAGTCAAGTACGGCACTCCTTGATCGTTAGGGTGTTTCGCCACTAGTGAAATTGTAGGACGGGATGTAGCGTGCTATATAAGTTAATCGGATAGGGTGTCAGAATCAGCCCCAGCTGAAAACCTAGCAGAAAGAAAGAGGCATTAGATCGACTACCAGTAACGTCGAATACATAATGTGATGAGGTACAACGTGCCCGACCTTGTGACGCATGAATTCGAGAGATAATCAGGTCTGCCATTATTGTCGGTGTAACGGACAACATCGGTGTTTTGCCAGTTTTAATAACAGAAATTTCCTAGGACAACTCGGGTCAATTCTGGCCGGATGTGAATGAAGCGTAGGAAACAATTGTGAGGTGAACTTTCCCCCAAGCAATCGCCGCTGTGACAACGCATCTGTTTCTTAAAGGCTTCAAACATAAGTGCGTAGATTTGTCTTCGTTACCGACCTCCCGTGACTGACACGGCGATGCTGGGGGAACGACGGTAATCCAAGTGGTAGATCGGCGAGCCCCAGAAGTTTCGTGTCCCAGGTCCTATCGATTGTGGAAATGTGTCTCACTTACAGATACATGGTCTTCAGTATGTGTATATGGTGAATCAAACACTAGTACACCGTCGGGGAGGGATCTGGAAGCGCCCGTCATTAAATCGGACTCCTGTACCTTATGGAGTATTAATAGGGTCGGCATCGCCAAGAGATAATCTCCGCAGGGCGACAACAGACGGCCCTCATGAGAGATAGTTGCGTACCTGCATGCCATCCATCTTGCTCCTAGTATTCGGAGTTCTACATTTGGACCAAAATTAACATTGCCTCGTATCCCCGGGAGAGTGCTGGTCATTGAGTCGGGCCGTATACATGGATGGGCGAACGCAAACAACGGGCGTTTCCTACACTCTCCGCCGAACCATCCGCAAGTTCGGAGAGCTTTAGCAGCAATTCGGCGTAGAGCATCGAGATCCCCTAATAATGATTCCCCGCCAGAAGCTTACTTGTTGGATCGTGGGCTAGAGGAAGGCGTTACCGAACAGGGAGTGATGCAGGCGGGCCCCGTACCCCCCTTCTGGACTTTATCGCAGGATCTGGGATCTCATTCAGATATAGATTCCTCGGCGTCAGGCGTACTGTTAAACGCCAACAAGCCGGGACTTATGGTGCTCCATAGATGAGTTAGATGAGCATTGGGTTCGCTCTCAATAGACAAGAGGAGTTCTCTGTGCAACCAGCACCGCTGGGCGAGCCCTCGGCAATCAGGACATGTTACGATACGCTTGTGACTAAAGAATTGATACGCTAGATGGGGCCCAGTGAACTGTTATAAGCGCTTATGCTGAAAAACATGACTATTCATTTTAGGGGGTGAGCGTGTTATTTATGTGGGTTGCCCTCACTAGAGAGATAAACCTCCTACAATGGGGCACGGCCGCGGATCACCTACTACAAGAGGGACGGATGTAACCTTCGCTTAGAGGGTTAAGTTAGGTCTAGAATGCAGCATACAGAACAGACGCCTTTCAATGAAACTGCGGCTGGCGTGACTCTATGTTTGCATTTCGATCAATGCCAGCCAAAATCTTACACGAGTCCCCCATCAGGCAGGAGAACAGCAGAGGAAAAGACCGTTTACATTATTCCGATAAGTATGGTATACCTGCTAGCCGCAGGGGTCAAACCCATTCGCGAGATGGCGGCTGATAGACTTAAATTGCTTCATGCGATGACTGCACTTTTATATTTGTCTGTTCTGAGAAGATTACCCGATGTCCATCCATATGCAATCAGGCTCTACCATTGCCATTAAGCTAGGCTTGTTTTAGAGCGAGCCGGTCCTGGATAAACGTCAGTCCATGAAGCGAGTTTAACGTAGAGTCCGTGTTAAACTATTAGACCTCCTTATGGTGATATAAACCTACCTAGTGGGATCCATAACGAGAAACACGAGTCCGGTACGGCCCGAATGAAACTACCCTGCGGTTCTTCTCACCATTTTAGGCGACGTTCCCGTATTAACTAATGGAACGGCCAGTTTCGAGTTTAGCAGTATTTGAGCATTCCCAGGCATTTTCAGTTGCGGGATGGAGGACTCTGTGGTAGTATTCAGTAGTTGCCGGCATAATTCGCGTCATTCTCGTGCGTCTGTGGGTGGCGCACCATGGACTTGTAGACCTGTACTTCAGAATACAGCATATTCACTCCAGTCATCGGTACTTCAGCCGCTCTCCGCACGTTCCGGGGCCGTTGTGATGCACCCTTAGGTACAGAAAATTACGCGCCATAGGTCGTTTTTCTTTGGGACTATCGAGCCGGATCAATAGGGATTTTGGATACCGGTTTACCGGATAACGGTACTATAGACTGTGAAGTGTACGTGTGTTTCCGTCAGTTCGCACTGGGATAGACATCCATCTAGATCCGGGACCGCACTTCCCGGCCGGCGCCTAGCTTACCTCGCCAAGCATCACTTATCCCAACCAAAATCATATCCAGGAGCTTGGGACATTGATTCGATTTGTGGAACCACAAGCGTGGATCGCCTGGTTTTACCTGCGCGATCCCGGAGGTTCTTAATTGAGGTCCTAAGATCTATGACCCATGGATGCTAGGAACCTCCGTACTCATATATGTACAAATTTGGCAGCGCTGTGCCGATAGGAGAACCATCCACCCGGAAGGCAGCAGCCCGGAGCTGGCGTCTCAATCGTATCCGAGTCTCGGTGTACTTCAGTATCCAGTTTAGGCAGGCGAAGGATTAGTATAGACACTGTGACTCACAATAACCTACCACGTTCGCAGAGGTTCTAGTGCTGCCGGAGTTATTGCCCCGACCAATCACTGACTATTAAATAAAGCTTTCTCTAATACACGACGCCACTCGTTAATGTCGGGGCAGAGGACCTGACTCCCCATCCTGATAGCTACCTACAAATCCATATGCGGCGCGCTGAACTCGGAAGCACTTGATTATGACTGTTTAGTCTCAGTAGGGTTGATGTGGCAAGAACCCAGCGATTGACCTCGGGCACAAATCATAAGAGGGTTGGTTTGTCGATATCTCGAAACATACACTCATGAGCGATTATCACCCCAGACGGGTTCGGGAAGGGCGGGCGAGCAATAGTTACCTGAGTCTCGCCGCCTCCCGTTACTCCGGTGGATTCCATCACCAAAACTCGGAGGTCGACGTTACGCGGCTAGAACGGCCTCGGAAGCCGACAGAAGCATGGCCTAGCAACGGAAACTCTGATTTCGTACACGATGCAGCCTTTTCAATGTAATTTCACATTCGAGCGTAAGTCGGGACGTCCCTGGGCAGCCGGTCCTGCTACGGCAGTAGCGTGAGTGCTAGTCACAACTTTCACTGCACGAATCTATAGAGCAACTATTGAGTAGGAAAATCTCAAAGACTATATTTTGTCAGATGAGGAGGCTTAACTGTCATTAATATCGCAGTATTGCTTTTGAACGTTGAGGGCTTTTCCAAAAGCTTTAAGTCAAGCAACATCTATTTACGTGGTATTCGCGCTATTGTACTGCCGATAGGGAAATTCCAATTTTAGCAGGTACTCGGAATGTCCCCAGACGGAAGCGATACTTTCAGGGCCGATCCAAGTCCGATACCTAGCATACTAGACCAACTTTATCATCTATGACTCATCGGTTCCGGTAGCCCAAGTACGCCGATCCACTTGGGTTTATGTGCATGAACACTCCTGCTGGGTCAGGCCGAATTGGTCTGATCTCCACCCGAATACTGTGACTCGAATAAGGGCAGTACCTCTCTGCATCTAGTTGGGACGACACCGCCCTTAGTCCTTTAGCGTGAGAAAGCGCCGCACTCATACGCTTAGTAGGCATTTGTATTCCCTAGTCGGGAAGTTGTTGGGTGGCCATGACTCTAGCGCTCTCCGAATAAACTTTATTCAAGAAGGACTGTAGATGGAGGAGTATAGCCTTGGCTTTAGTAGACTCGGACGTAAAAGTATTTAGCACTGGAGTGTAGCTCTCCAGCCAGCTCTCGCCTTATTAGCGTCGAGCGTGACAGCCGCTCGACGATAAACGCCCGAAGTAGTTACACGGGAAGACCGTACGAACTAGAGCATCCCTTACGACGCTCCTATGCCTGTGGAGAATCCCAGAGGCTGTCTCGGATTCCGGGATTGTTAAGAAAGTGTCTGGATTCTGTAGGCAATCCGTCGACTGCTCGTCGACCCAGCAGCCCTTAAGGGGTGGTCTGCCAGCAAGGATCAGATTTAAGCCGTCGGCTATTTGGCAAACATCAGTCAAATAGCTCCTAGCAGTTAGGTTTGTTCTCAGTAAACCTTAATCGCAACTATGCCATGCTCCCTATACTAAGGCACACTGTTCACCAAGGACCAAGACTGTTAGTTACTATATCAGGAAAATATGTGTTGCTTTGCTATTCACGGCTATAGGCCCACTGGACCCAAATAATTCCCATTCGACAACATACGAGGGTTTTGATTATTCACTTAGCCCTACTAGGGACCGATTCAGGAATTATCACGGATGGGTTTCAAGAGCGGTGTTTACTACTTTCATGTTTAGTACCGGACTCTCAGGTCTAACTTCAATATCAAACAATTGTGACACTTCAAAAGGTTGAATCCCTGGAGGGTAGTACAAAAGATTGAGCTATGCGGGCATGTCGCGGGCGTGAATTCTCAGTGGCCTTACTTGCGTCGTTTAAACGTGTTGCAAGTCTTACACTTCTGAACGAGTCTGTAGAAAACTCATTACTCTATTGATCAGTGGTACCCGACGGATTAGCCAATCCGTGAACACCCTCTAGACTACTCGTCTCACCAAGCGTGCGCAGACCTCCAAGATAACCGGATCAGTTGTCGTTTATTCTAGCTTGTCCTGGGAGGTCATACGTCTACAGAGTAGCACTCACGAGACAAACTGCAGCTGTAGATTTACTTCGTTTCCGAGGACATCAAAACGTACACCTCCGATAACCGACACTGCCCACCCCATAAGGGGGACCTCAGTAGCACTTTACTGATCTGATCTTTCCATGTGTAGTGTCTCCGATGTCGGTTCTTTGAGGTAGTCCGGTTTATTCCGCCCGGGTGAGTCAATCCTTCGTCCGCAATCATTGGATATCATTGTGGCTCCCCTCTATACACGGCAGTTACGGCCTCGAGAATATGCAGCCGTATACGCCCGGGGAGGCGTTGATGCTCACCTCAGCCGATCCACGTGAAGACGAGCAGGATATAGTTGCAGGCACGCATACAAACGTGTGCACCGGGGTTCTCATGCACGGTTCTTGGACTTTAATAGCAAATTGAACTAACTCACCTGCGCATAAGGTTCGCGTGTGTGTTTGACCTGATTAGAGCCACCCACAGGTAATGCGGTTCGCGATTCGGAAGAATTTTGTTGAAGTACTTAGCCGGATGTTAGCTGATTGAACGTGGTATATTTGGTTTGTCCATCGGAGCGCAAGTTTCCAGGATACTATTATGTTATGTCGTGTACGGGCGAGCTGCGTTAGGGGTAAGAATAGAGGGTAAAGGTTGAAGTTTGCGTATAGATTGTCGACTGAATGAGATGTGTTTTTACGGTACAGAGGCGATCTCCCACTTACGTACTCGAATTCACCGACCAATGGCCTCGCAGTTCCGTTGTCCGCTACATTTGTGCCCAACCAACGGCCCCGCAACGCCTCAAAGAATGGTGATTAAGACATTGCACGAATGGTATCACCAGGTTCCTTTCTTATCCAGACGTTGAACCCACTTCTGCGTACTAAATTATTGATATTTTTGAGCTTAGCTCGCTGGAGAGCCAGCTAATCGACATCTTACTGCGACTGCGCCTCGCCTCGTTCGTTCAGATAGTTACACAGCCGTGCCACAGGACCAGCTAACGTCCAGCGTCTACATCCGCTCTTGTCGTTAGAACACTGACCATGCTGCTGGAAAGTCGGCGCCAGATCCAACAGCCCAAAGCCGGCAACGACTTGCGCTATAAGCTCTTGTGGCCCCATCGTACCTTCTGGTCAGAGATCTTTTTAACACTTGCTCTGAGTGTACTTAGTGTCTACTTGACACCAACCGTCCAAACAATGAAAGTTAATCATTAGTATTTTATGGCTACAAATTCCGCCCTATGCACGAGGAGCAACCTCTCCCGACCGATAGAGGTAACATGGCTGACTATTATCGCCGCCGCAGCTCGGTCTCGACTAAGTACAACTCCGGTAGATTTGAAGCATCCAAGAACATCGGGAGACAGGATACACATCGATATTGGTAGATAACTCCCACCGACAGGTGATGGGTAAGGAACTACCTTATAAGTGGATCCTGACCGTTTACAGCCTTGTGGTGGGGCAGTAAATGGCAGTGCCCTATGATGAACATCCCCTAGGGGCCCGTCGCTGTAGATATGATGAATCCCCCGATGTCTTTATGGCCGTTTGGGCAAGCATGGGGGTAATCCGCGAAGGCGAGAATGATTCAAGATCCGGTTAAAGATGAGCATACAGCTATTGGCAGTACTCTTTTAAAGTACAGTGAATACAGGAACAAGAGCTCTCGTACGCCCATTATAATATTAACACTTTTCATTGGGGTACTCAACCCGTGGCTCATTCTCTTTAAGCCCCTTTTATGCATCAGTGATAGGAACAACATAAGTCCGACTGCCAAGCCTTTCGGAGCTCTATTTGGCGTTGGTATTACCACCATGCACGACATTGCGCGTCGAATAACAATGTGATTTTAATGCCCGTTTCTGGTCACTAAAGCAGGTGCAACGTCCTCTTCACTTAGTATGAGCCTACACTCGTTCTTAGGTCCGGCTGGCTGCTGTACGAATCGTGTCGTTTGTCGACGCTGAGCGAATAACACTATCCGTTTACCGGGTTGGACTGTATACCCTAGATACCCTGACGCTCAGTAGTCGTAGGAATTCGTGTTAACGCCATTTTTATCCCCCTTCGTGTAAAAAGAGCATTTACTCTCATCCTTGAAGTGGCGGCCTAGAACTGAATCACGCGGCTTGCCTGTGGCGCGTCAGGAATAGCTCGTAGCTCCGATAGACACCGGACCTACTTGACAACTGTGTTTATGCTCATAGATTGAAGCTGTAACGTGACTATACGACAGGACCACTGTCGCCGCGATTAATTGACCCAAGGCAGCGCAGTTGAGGGGGAGTTTTATAATAGAACTCCTCAGCAACATTCAATGGGAGTGACAGGGACTCCGAATAGTCAACCCTAAAGCCGTTTCAGAACGTACAGGTGTCATACGATTGATAAGGGGCATTGGTTTGTACCTCGGAGGGACAATATGGGTATGGCGCCACGAGTCTGTCATAACTGTCGAGCTAGAACAATGTCGTTTACGGGATGATCAGTGGCAACCAGACCTATTCGATGGGGCTCGCTACAACGGGAGTCGCACTAACCCTTTCATGTTAAGCATCGTGCCCGCGGGATTTTCTAGATTTCAGGGCAAAAGTTATCGCATGCTACCATTTGGAGAAGCAACCATAGCGGACATCCACGGGGGTGCGTCATACCTGATACTCGACGCATCAAGAAGGAGGCGGGAAAACGAGTTAGTATCGTGCCCAGTCACCAAAAGAACTGTTAGTGAGGGGTCAAGCCCGAACGGTCGCGCAATAGTGGAGGGTCCGGTATATCTGGGAATGCCGATACCCTTCAGTTCTGCTGACCCAGCTACGCTTCACTTGCTGGGGAGGAGTTAATTCAGGAGTAATCAGGACCCCTGGTGGATAACGTGTTAAAGAACTAGCGTGTGGTGGACGTGGACCCCGAGCCGACCCCGTGTCTAGGAAGGGATACCACTACGAGACCCCACATTCAAGCGCCCGCTTCGCTGGAGCCATGGCTTTCGTTGGGTTTAAAGTGAATGAAGTCTCCCTGATGTACGAGAGAGAAAGGGTTGGAGGGGCGTCTGACTAGCAAAACAGAGTGGATAGCACTACTTTTGGCCACTGTCGCATCAGTCACCTTCGCTGTAACGATGTAGGGTGTCGTTTACATCCAATACGCCGACGGCCAAAGTGTCACCTAAAGCCTTCTCAAGTATGCCAGAAGATAGAAATCGGGCGATGGCTTCTCTACCCAGTTCGACAAGAGGTCCTGTAGTCGACAGTCGGCCTCCTTACGAGGGGGCCGTAAACCGTCTAATTAAAGATAGACGATCCTTCGCGAACGAGGTCAAGACGCTCTTGTAAAGCTCGCTTCAAGGGCAGTTTACTTAGACCAGTGGCTCCGGGCCTCTTGCCAGGTCATAGCACGTGGGATTGGAATTAACTGCCCGACGTTGAGACGAACAAGACGCGCCAGCAGTCCATAGACACAGATCATAACTCCCCGGTAGTGATTTAACCGCATCTGTCTAAATATCGACATGATCATTTCCAGAAGTACTCCGTGTGTAGAGCCCACGCTGCGGTTTGTCGTGGACGCCAAGGACGCGGGCAAAGTGGATCACGATCATTCAACGGCGAGAAGGAGCAATACTGCCAGTCCACTGCTAGTTTAAGGCTGTTACGAGTATACCCCGAAGACCGCACTCGGCGTTAATGGGGGAGGTCTGGCGATCCACAACGGTGCATGCGTCACTTACCTGGGATCTGGGGCCCTTCGTATAGGAAGCCACGGCTACACGGAGCGTTATGACCTTCAGCGCTAAGTGGGATTGCGGCCAGCGAGCTTCACGCGTCTAGAATTTAAAGTATGTCGACGATGAGACAGACTAAAGCGGATCTAGATTTGTCGTGTAGACAGGTGTGCAAGTCGCGGTAATCACTCTTGCATGTTGAATTGGCTGATTGATTCTCGGGAGTCTCAACGGACATCATGCCATTGCACATACAAGCGCTAAACTGCAGATACCCCCATGCCAGCCGCGGTCGTAGTCACGAACGCATCAGGACTCCTGCGAAGCTTCCGTCACGTGGTCGCATTCGGCCTTGATTAGAACTCTGCAGATTTACTGCCTTACGGCCATTTTTTTAAGGAGTGGGACTTGATACAAATAGGTTCTCTCGGGTGGGACCAATGACTCGGAACGAAAGTCGGTGGCGCGAGCCGAAACCTTCGTATGACATATAGTTCTAGTAGTCGTTGCGCTTTCCCCAGGCTGCTAGTAGAGATCACTTTCGTAGCAGCGATCGGGGGATACCATGCTTGCTATGCACTACCCCCTACGAACGAGCTCCGCTACAGCAGAACACCAGCTCTTTACTGCCCTTGGAGGATCGTGGGGGTAGTGGAACCGGAGCACCATTTTTGTGCTCACCTTGTTTCTATAAAATTTTACAAACGTCAATGGTCGCAATTGGTCACACCGAACAATATTCTTATCGTCATGTAAGCTCCTTATAGCGGCGGCTGCGGACCAAGAGTTCAAGGTGTTAAGGCTCACAACACTCCGCGTTAATCTCCCCTGTTAGGTGGAAATGTATCGCAGCTAGGAGGATCGCCGTGTATGGTTATACTGCGCCTCATCCACTGATATGAAGCACTGACTTTCCCTGGTGTATCTGCGCATGACTACAACGGTCTGGGAATTTCGGCACGCCTGAGACTTTATCTGCCAGTGGGGCGGTTAACTTAATGCAGCCAATAATAGCAACCGAGATATAAGGCCCAGGCGTTTCCGCCTTCATAAGTACTCAATGTGAAGCAATCATTGTTCCTTGCCGAATTTGTGTTTCTTTTGCGATATCGTACAAAAAATGCCGCGTGTGAGCCCAGCTAGACAGCCCCCACATTTGCCATTACATTGCTTGGGGGCTTCATGTCCCAGTAAGCCCCTAATCTCATGCATTAAGTATAGAGTTGACTTATCGGGCATTTTCCGAGCAACAACAAGAGATGTCATACGCAGTTCCCTAATGAGCACAAAGAGCGAGGATACGTGTTGACTTGCAGTACTCGATTTAAGGGGACTGTGTAATGTTGACTGGTCGGATGCATGGTTTGTGCGCCTTCGTACGGGCGTGCCACAAGGGCTGAATAGTATCAAGACCGTGGCTGAACCTTCACACCTCCGTTGGTAAAGATCGAGAATTCTGTCGTCCTCTTTTTAGGAAGCTCCGAAAATCATCTCGATACGATACCCCGCATCGCTCGGCCTAAATCCAGGGGTCGAAAAGGACACCACGCGCTTAGAGCAGGGTGCGCCCCCGTGCGGAACCCTTCAAGAGGGGTCTTAGTCCAACAATTGTTCGCATAACTTCCAAAGGTCTTATTAGAACGTTTGTTTGTCGGAACATCAACCACTGGGGGTCTGATTGGTCACCGCTATGACGCCATGGCGATTTGAGGGCCGCAAAACGATCCGACGGGATATCAAATGACCACGGGCTCCCCCTACGCATTTCGTAAGGAGGGCCAGAATCTGCCTTCGTTCCAAGGTCGAATCGCAGCGGAGCCACCCTGCCGATACAATCCTTGCAAAGAGGAGGATATATCTCCGAAGCGGTATACCTGTAAGCCTTTTTGCTAACTCCTAGCCATACACTCCGAATTATTACGGTCCGCTTACCTTTGGCATTAAGGGATGAATCGCTGCAAGCTAGCGCGACTCTTTCTGCCGTCGCAGGTGAACTCGAATAAGCACCAGTTTGTTATAAGTCCCGGAGCCAAATTAGGGGTTAGCAACTCTAGGCTATTTATGCGGCGGCCCAGTACCGGTAACCCACGGCCTGGATCCTAGGACTTCCTGCCCCACGTCCTCGGTTTAGAAGTTGGCATAGGACTTAACACGAGATTGTGTCAAGGCACGTGACTGCTGGGATATGCCGGGCCTGAGTTTACACTCATGACCATCCTTGAAATCCATAAGTAAAGAATCCGCCGGAGCGGATCGTTATTTCCCCAATACGCACCAGGAGCACAGCCAGATAGCCCTTAAATAGGTTACCACGCCCTACGAGTAGTCTCGTCAAAACAGCATCAACGCGCCAAAGCCTTGCTAGTGGAGATTTGTTAATTACGAGCTCGCACCGTTGCTGGAGGCCGTATCTACCGAATGTTTCTAACTTGCTGTGTCTAGATACGACGGTTATTTTACGTGCTTCCCATTCATGAAACATAACCAAATCATATGTGAGTTTCATAAAGCTTGACCCCGTTCGGGAAAACAATATGGCCGGTACTATACCGCGGGACCATAGCACATCAGACCTTCAGTGCAACGCATCCCTGAAAACCTTGCAATAACTTTCTTTGGCCGCTCATCCCAGAACGAAGCCGATTCCTAACGAATCACCATTCATGATACTTTCGGTGCTTGCTTTAGGAGCGAGTAAGATTGCCGACCTCGCCAGGGTCAACTCAGTAGCACGTTATCACGCCTATTGGTGCGAAGCCGCCCTACTCACCGGAACCGAGGGTACCCCAATTGCATCTACATTCAACCTCAGCGCGGGTTAAGCGGCCACAGTTGGGCTAGGGTCTTACCCAGGCGGATACCTATCTTTGCGCTGGCCTAACTGAACCCTTCCTGTGCCACTTCGGGTATTAGGGGTGGTGCGGCAACAAAGGAATGTCTGCGAAGAAAGGCTGCACCCCGCATACGGCAAGCGGGTAGATCATGCCGACTCGCACCGTTTAGTACGGTCGCAGCCGGGTTTGTACCACTTCGCATAAAATAGGGGATGATTTGGCGCATCGCCCTTAGTCTGACGTGAACTGATAGAGTGACCGTAATTGTGCTTCTAGCATATTACGGTTTGCACGCTTGGGAGTTGTAATTTGCCGTTATTTCCAAGGGGCCAGAATCTGGATGCTAGACCTTTGAGGGGAGTCGAAGGTGCCACGATGCTTTAGAACAAGTCCGAGGACAGTCGACACAAATGGCGGCGTCAGTAGGAGTGGGATACAGTGAACCAACTCTAGCAGTAACAGTAGCTACTACACAGCGCACCATCAATAGGAATGGTTCGATGCAGGACCAGAATCCATATAGGTATCTGTTCCATGACGCGTTTTATAGGGAGCATTAGGGGTGTACTCAGACTTCTCGAGCCAAGAGGAATCACGCGAGCGATTTTCTACCCTTAAAAAGGGCTAACATGCACAATACGGGGCCCATCCATCCGTACAGCGACAAGTCCTTTGCCTTCTTAACAGAACCTGAGGTGTTTGACACTGTCGAGAGCAGCTGTCGTTGTAAATCTGGACATCGCGATAGGGAACTCGGCTAGCGGACTATGCATCCATTTTCTCCCCATATTTTTAAAAAACAATTACGGGGCGATTGTTCACTATATCAGCGCAAACACTGACACCGCGGTAATAACCTGTTCACTCGTCTCTGTACGATGCCACTGTGCTCAAGCCGACACCTGCATTACCACTTTCCAAAACGTAGACAACATTTACTCGGACATACCGGTTCGATCTACCGGGTAGTTTCCCTAGATCTCTGAACGTTTTCAGGCAAAACTCATGTGTACGGCATAGCACATCAAGTCTTAATCAGGTCTTAACAATTTTTCCTGAATAGTTCTCGAAGTGGGTTATAGGGCACCGGGCGACCCGTAGCCGACGACAGATGTCTGTTGCCTCCGCCGGTTAAAGGCAAACTCTCGACCTTTCACATGGCACATCGAGCGCTGAATTCCGGCGAGCGTGTCGGGGAGCCGCCTAGTCGATGGCATTTGACTTAATTTAAACATACTAATGTCATGAGACCCAAGAGTTGTTTATGTGCAAATTAGTGGAAGTTCACAACGAATAATCGTAGTACGACTAATCTTTCATAGG
		</sequence>
    <sequence><taxon idref="Location_2_0_0|32.25884818412585"/>
			AGATGATGCCACCGCTTACACGTGACGAACTGGCCTTGGCAGCGTCTCTAGAGGACCTAAACCCTTTTTACCACTTGATGTCCATGAGCTTTCCTAGGAGTATCGCGAGAGGCTTTCCTGCACTTTTAATAGTGTCACAGCCCTTGTGTCACGCGCCTTAGTTTGCATGCCATCTAAGCAGCCCGACCCTAGACAGCCGGTCTTTATGGCGTTAGATGCTCGTTGCCAATGACTGCGTGGCCCGTCAGCTATTCTAAAAGTGTTCGGTTGTCGAAGAATGTTATCTAAAATTGATAACTTAACGCATGAGAGAAGGTAAAATAATTACCCCATGCTAATAAGAAGACTTGCTCATAGGGACTGCATGCAAGGGTGCACGTAGGGAGGGAAACTACCTCTAGAGGCACATGCGGAATCTCGGTGTGATACGGTCTGGATAACTCTCCTGCCTCGTGACGTTCTGGCCCGCGTGCAGCAAGTACATGCTTGGGCATTCTACCAGTACCGTTATTCTAGATAACGTGTTCGTGCGAACACGAGACGGCTTGTGCCAGATCCCGAGCCGCTGCTATGGCGCATGGACGCGCCCTCAAGTGAGTAATCCGAGGTTACGTGCAAGCTGGGGAACGGCAGTCTCTTCACTTGGGACGGGTTATCTAACCCACGATATCGGAGACCCTGTACTAACTGGACACTTACTCACCAAAATAGATGTGCAGATGGCTAACTGGATCTGGGTTTATGGGGCTTTCCGCCTGCCTGGTTCCTGAAAGCAAATGTTGTTGAGTCCCGGGTCACAAGGCTCGCCATGACACGTGCGAATGACGCATTGTTTCTATCCTGCTCCTGACCGGTGAGTACTATTGATGTCACGACACGTCTGCAAACTGAGACTGGGGCATCATCCGCACTGCAGTGGCAACTGGCAATGACACAAGAATCTGTCAATTATCAATTGCTTCCTTGTGACACTGTTAGTGTAAGACCACATCCACGGTAGCGGCTAACAGACATCCGCGGACAAAGAATGATGATACATAAGGACGGGCAGTTATGTGAGAGCGTTGAGGTAATCCAGATGGCGCAAGGCCAGAATCACTTTCCAGCGGATGGGCTCAGCCGTCGGCCTTCGCCCAAGTCGTGTGTCACCCACGGGACAGGCAAAACTAGGTGTTCCATGTCTAAGATACTCGTGGATTAATAACTGAGTACAGTCAAGTACGGCACTCCTTGATCGTTAGGGTGTTTCGCCACTAGTGAAATTGTAGGACGGGATGTAGCGTGCTATATAAGTTAATCGGATAGGGTGTCAGAATCAGCCCCAGCTGAAAACCTAGCAGAAAGAAAGAGGCATTAGATCGACTACCAGTAACGTCGAATACATAATGTGATGAGGTACAACGTGCCCGACCTTGTGACGCATGAATTCGAGAGATAATCAGGTCTGCCATTATTGTCGGTGTAACGGACAACATCGGTGTTTTGCCAGTTTTAATAACAGAAATTTCCTAGGACAACTCGGGTCAATTCTGGCCGGATGTGAATGAAGCGTAGGAAACAATTGTGAGGTGAACTTTCCCCCAAGCAATCGCCGCTGTGACAACGCATCTGTTTCTTAAAGGCTTCAAACATAAGTGCGTAGATTTGTCTTCGTTACCGACCTCCCGTGACTGACACGGCGATGCTGGGGGAACGACGGTAATCCAAGTGGTAGATCGGCGAGCCCCAGAAGTTTCGTGTCCCAGGTCCTATCGATTGTGGAAATGTGTCTCACTTACAGATACATGGTCTTCAGTATGTGTATATGGTGAATCAAACACTAGTACACCGTCGGGGAGGGATCTGGAAGCGCCCGTCATTAAATCGGACTCCTGTACCTTATGGAGTATTAATAGGGTCGGCATCGCCAAGAGATAATCTCCGCAGGGCGACAACAGACGGCCCTCATGAGAGATAGTTGCGTACCTGCATGCCATCCATCTTGCTCCTAGTATTCGGAGTTCTACATTTGGACCAAAATTAACATTGCCTCGTATCCCCGGGAGAGTGCTGGTCATTGAGTCGGGCCGTATACATGGATGGGCGAACGCAAACAACGGGCGTTTCCTACACTCTCCGCCGAACCATCCGCAAGTTCGGAGAGCTTTAGCAGCAATTCGGCGTAGAGCATCGAGATCCCCTAATAATGATTCCCCGCCAGAAGCTTACTTGTTGGATCGTGGGCTAGAGGAAGGCGTTACCGAACAGGGAGTGATGCAGGCGGGCCCCGTACCCCCCTTCTGGACTTTATCGCAGGATCTGGGATCTCATTCAGATATAGATTCCTCGGCGTCAGGCGTACTGTTAAACGCCAACAAGCCGGGACTTATGGTGCTCCATAGATGAGTTAGATGAGCATTGGGTTCGCTCTCAATAGACAAGAGGAGTTCTCTGTGCAACCAGCACCGCTGGGCGAGCCCTCGGCAATCAGGACATGTTACGATACGCTTGTGACTAAAGAATTGATACGCTAGATGGGGCCCAGTGAACTGTTATAAGCGCTTATGCTGAAAAACATGACTATTCATTTTAGGGGGTGAGCGTGTTATTTATGTGGGTTGCCCTCACTAGAGAGATAAACCTCCTACAATGGGGCACGGCCGCGGATCACCTACTACAAGAGGGACGGATGTAACCTTCGCTTAGAGGGTTAAGTTAGGTCTAGAATGCAGCATACAGAACAGACGCCTTTCAATGAAACTGCGGCTGGCGTGACTCTATGTTTGCATTTCGATCAATGCCAGCCAAAATCTTACACGAGTCCCCCATCAGGCAGGAGAACAGCAGAGGAAAAGACCGTTTACATTATTCCGATAAGTATGGTATACCTGCTAGCCGCAGGGGTCAAACCCATTCGCGAGATGGCGGCTGATAGACTTAAATTGCTTCATGCGATGACTGCACTTTTATATTTGTCTGTTCTGAGAAGATTACCCGATGTCCATCCATATGCAATCAGGCTCTACCATTGCCATTAAGCTAGGCTTGTTTTAGAGCGAGCCGGTCCTGGATAAACGTCAGTCCATGAAGCGAGTTTAACGTAGAGTCCGTGTTAAACTATTAGACCTCCTTATGGTGATATAAACCTACCTAGTGGGATCCATAACGAGAAACACGAGTCCGGTACGGCCCGAATGAAACTACCCTGCGGTTCTTCTCACCATTTTAGGCGACGTTCCCGTATTAACTAATGGAACGGCCAGTTTCGAGTTTAGCAGTATTTGAGCATTCCCAGGCATTTTCAGTTGCGGGATGGAGGACTCTGTGGTAGTATTCAGTAGTTGCCGGCATAATTCGCGTCATCCTCGTGCGTCTGTGGGTGGCGCACCATGGACTTGTAGACCTGTACTTCAGAATACAGCATATTCACTCCAGTCATCGGTACTTCAGCCGCTCTCCGCACGTTCCGGGGCCGTTGTGATGCACCCTTAGGTACAGAAAATTACGCGCCATAGGTCGTTTTTCTTTGGGACTATCGAGCCGGATCAATAGGGATTTTGGATACCGGTTTACCGGATAACGGTACTATAGACTGTGAAGTGTACGTGTGTTTCCGTCAGTTCGCACTGGGATAGACATCCATCTAGATCCGGGACCGCACTTCCCGGCCGGCGCCTAGCTTACCTCGCCAAGCATCACTTATCCCAACCAAAATCATATCCAGGAGCTTGGGACATTGATTCGATTTGTGGAACCACAAGCGTGGATCGCCTGGTTTTACCTGCGCGATCCCGGAGGTTCTTAATTGAGGTCCTAAGATCTATGACCCATGGATGCTAGGAACCTCCGTACTCATATATGTACAAATTTGGCAGCGCTGTGCCGATAGGAGAACCATCCACCCGGAAGGCAGCAGCCCGGAGCTGGCGTCTCAATCGTATCCGAGTCTCGGTGTACTTCAGTATCCAGTTTAGGCAGGCGAAGGATTAGTATAGACACTGTGACTCACAATAACCTACCACGTTCGCAGAGGTTCTAGTGCTGCCGGAGTTATTGCCCCGACCAATCACTGACTATTAAATAAAGCTTTCTCTAATACACGACGCCACTCGTTAATGTCGGGGCAGAGGACCTGACTCCCCATCCTGATAGCTACCTACAAATCCATATGCGGCGCGCTGAACTCGGAAGCACTTGATTATGACTGTTTAGTCTCAGTAGGGTTGATGTGGCAAGAACCCAGCGATTGACCTCGGGCACAAATCATAAGAGGGTTGGTTTGTCGATATCTCGAAACATACACTCATGAGCGATTATCACCCCAGACGGGTTCGGGAAGGGCGGGCGAGCAATAGTTACCTGAGTCTCGCCGCCTCCCGTTACTCCGGTGGATTCCATCACCAAAACTCGGAGGTCGACGTTACGCGGCTAGAACGGCCTCGGAAGCCGACAGAAGCATGGCCTAGCAACGGAAACTCTGATTTCGTACACGATGCAGCCTTTTCAATGTAATTTCACATTCGAGCGTAAGTCGGGACGTCCCTGGGCAGCCGGTCCTGCTACGGCAGTAGCGTGAGTGCTAGTCACAACTTTCACTGCACGAATCTATAGAGCAACTATTGAGTAGGAAAATCTCAAAGACTATATTTTGTCAGATGAGGAGGCTTAACTGTCATTAATATCGCAGTATTGCTTTTGAACGTTGAGGGCTTTTCCAAAAGCTTTAAGTCAAGCAACATCTATTTACGTGGTATTCGCGCTATTGTACTGCCGATAGGGAAATTCCAATTTTAGCAGGTACTCGGAATGTCCCCAGACGGAAGCGATACTTTCAGGGCCGATCCAAGTCCGATACCTAGCATACTAGACCAACTTTATCATCTATGACTCATCGGTTCCGGTAGCCCAAGTACGCCGATCCACTTGGGTTTATGTGCATGAACACTCCTGCTGGGTCAGGCCGAATTGGTCTGATCTCCACCCGAATACTGTGACTCGAATAAGGGCAGTACCTCTCTGCATCTAGTTGGGACGACACCGCCCTTAGTCCTTTAGCGTGAGAAAGCGCCGCACTCATACGCTTAGTAGGCATTTGTATTCCCTAGTCGGGAAGTTGTTGGGTGGCCATGACTCTAGCGCTCTCCGAATAAACTTTATTCAAGAAGGACTGTAGATGGAGGAGTATAGCCTTGGCTTTAGTAGACTCGGACGTAAAAGTATTTAGCACTGGAGTGTAGCTCTCCAGCCAGCTCTCGCCTTATTAGCGTCGAGCGTGACAGCCGCTCGACGATAAACGCCCGAAGTAGTTACACGGGAAGACCGTACGAACTAGAGCATCCCTTACGACGCTCCTATGCCTGTGGAGAATCCCAGAGGCTGTCTCGGATTCCGGGATTGTTAAGAAAGTGTCTGGATTCTGTAGGCAATCCGTCGACTGCTCGTCGACCCAGCAGCCCTTAAGGGGTGGTCTGCCAGCAAGGATCAGATTTAAGCCGTCGGCTATTTGGCAAACATCAGTCAAATAGCTCCTAGCAGTTAGGTTTGTTCTCAGTAAACCTTAATCGCAACTATGCCATGCTCCCTATACTAAGGCACACTGTTCACCAAGGACCAAGACTGTTAGTTACTATATCAGGAAAATATGTGTTGCTTTGCTATTCACGGCTATAGGCCCACTGGACCCAAATAATTCCCATTCGACAACATACGAGGGTTTTGATTATTCACTTAGCCCTACTAGGGACCGATTCAGGAATTATCACGGATGGGTTTCAAGAGCGGTGTTTACTACTTTCATGTTTAGTACCGGACTCTCAGGTCTAACTTCAATATCAAACAATTGTGACACTTCAAAAGGTTGAATCCCTGGAGGGTAGTACAAAAGATTGAGCTATGCGGGCATGTCGCGGGCGTGAATTCTCAGTGGCCTTACTTGCGTCGTTTAAACGTGTTGCAAGTCTTACACTTCTGAACGAGTCTGTAGAAAACTCATTACTCTATTGATCAGTGGTACCCGACGGATTAGCCAATCCGTGAACACCCTCTAGACTACTCGTCTCACCAAGCGTGCGCAGACCTCCAAGATAACCGGATCAGTTGTCGTTTATTCTAGCTTGTCCTGGGAGGTCATACGTCTACAGAGTAGCACTCACGAGACAAACTGCAGCTGTAGATTTACTTCGTTTCCGAGGACATCAAAACGTACACCTCCGATAACCGACACTGCCCACCCCATAAGGGGGACCTCAGTAGCACTTTACTGATCTGATCTTTCCATGTGTAGTGTCTCCGATGTCGGTTCTTTGAGGTAGTCCGGTTTATTCCGCCCGGGTGAGTCAATCCTTCGTCCGCAATCATTGGATATCATTGTGGCTCCCCTCTATACACGGCAGTTACGGCCTCGAGAATATGCAGCCGTATACGCCCGGGGAGGCGTTGATGCTCACCTCAGCCGATCCACGTGAAGACGAGCAGGATATAGTTGCAGGCACGCATACAAACGTGTGCACCGGGGTTCTCATGCACGGTTCTTGGACTTTAATAGCAAATTGAACTAACTCACCTGCGCATAAGGTTCGCGTGTGTGTTTGACCTGATTAGAGCCACCCACAGGTAATGCGGTTCGCGATTCGGAAGAATTTTGTTGTAGTACTTAGCCGGATGTTAGCTGATTGAACGTGGTATATTTGGTTTGTCCATCGGAGCGCAAGTTTCCAGGATACTATTATGTTATGTCGTGTACGGGCGAGCTGCGTTAGGGGTAAGAATAGAGGGTAAAGGTTGAAGTTTGCGTATAGATTGTCGACTGAATGAGATGTGTTTTTACGGTACAGAGGCGATCTCCCACTTACGTACTCGAATTCACCGACCAATGGCCTCGCAGTTCCGTTGTCCGCTACATTTGTGCCCAACCAACGGCCCCGCAACGCCTCAAAGAATGGTGATTAAGACATTGCACGAATGGTATCACCAGGTTCCTTTCTTATCCAGACGTTGAACCCACTTCTGCGTACTAAATTATTGATATTTTTGAGCTTAGCTCGCTGGAGAGCCAGCTAATCGACATCTTACTGCGACTGCGCCTCGCCTCGTTCGTTCAGATAGTTACACAGCCGTGCCACAGGACCAGCTAACGTCCAGCGTCTACATCCGCTCTTGTCGTTAGAACACTGACCATGCTGCTGGAAAGTCGGCGCCAGATCCAACAGCCCAAAGCCGGCAACGACTTGCGCTATAAGCTCTTGTGGCCCCATCGTACCTTCTGGTCAGAGATCTTTTTAACACTTGCTCTGAGTGTACTTAGTGTCTACTTGACACCAACCGTCCAAACAATGAAAGTTAATCATTAGTATTTTATGGCTACAAATTCCGCCCTATGCACGAGGAGCAACCTCTCCCGACCGATAGAGGTAACATGGCTGACTATTATCGCCGCCGCAGCTCGGTCTCGACTAAGTACAACTCCGGTAGATTTGAAGCATCCAAGAACATCGGGAGACAGGATACACATCGATATTGGTAGATAACTCCCACCGACAGGTGATGGGTAAGGAACTACCTTATAAGTGGATCCTGACCGTTTACAGCCTTGTGGTGGGGCAGTAAATGGCAGTGCCCTATGATGAACATCCCCTAGGGGCCCGTCGCTGTAGATATGATGAATCCCCCGATGTCTTTATGGCCGTTTGGGCAAGCATGGGGGTAATCCGCGAAGGCGAGAATGATTCAAGATCCGGTTAAAGATGAGCATACAGCTATTGGCAGTACTCTTTTAAAGTACAGTGAATACAGGAACAAGAGCTCTCGTACGCCCATTATAATATTAACACTTTTCATTGGGGTACTCAACCCGTGGCTCATTCTCTTTAAGCCCCTTTTATGCATCAGTGATAGGAACAACATAAGTCCGACTGCCAAGCCTTTCGGAGCTCTATTTGGCGTTGGTATTACCACCATGCACGACATTGCGCGTCGAATAACAATGTGATTTTAATGCCCGTTTCTGGTCACTAAAGCAGGTGCAACGTCCTCTTCACTTAGTATGAGCCTACACTCGTTCTTAGGTCCGGCTGGCTGCTGTACGAATCGTGTCGTTTGTCGACGCTGAGCGAATAACACTATCCGTTTACCGGGTTGGACTGTATACCCTAGATACCCTGACGCTCAGTAGTCGTAGGAATTCGTGTTAACGCCATTTTTATCCCCCTTCGTGTAAAAAGAGCATTTACTCTCATCCTTGAAGTGGCGGCCTAGAACTGAATCACGCGGCTTGCCTGTGGCGCGTCAGGAATAGCTCGTAGCTCCGATAGACACCGGACCTACTTGACAACTGTGTTTATGCTCATAGATTGAAGCTGTAACGTGACTATACGACAGGACCACTGTCGCCGCGATTAATTGACCCAAGGCAGCGCAGTTGAGGGGGAGTTTTATAATAGAACTCCTCAGCAACATTCAATGGGAGTGACAGGGACTCCGAATAGTCAACCCTAAAGCCGTTTCAGAACGTACAGGTGTCATACGATTGATAAGGGGCATTGGTTTGTACCTCGGAGGGACAATATGGGTATGGCGCCACGAGTCTGTCATAACTGTCGAGCTAGAACAATGTCGTTTACGGGATGATCAGTGGCAACCAGACCTATTCGATGGGGCTCGCTACAACGGGAGTCGCACTAACCCTTTCATGTTAAGCATCGTGCCCGCGGGATTTTCTAGATTTCAGGGCAAAAGTTATCGCATGCTACCATTTGGAGAAGCAACCATAGCGGACATCCACGGGGGTGCGTCATACCTGATACTCGACGCATCAAGAAGGAGGCGGGAAAACGAGTTAGTATCGTGCCCAGTCACCAAAAGAACTGTTAGTGAGGGGTCAAGCCCGAACGGTCGCGCAATAGTGGAGGGTCCGGTATATCTGGGAATGCCGATACCCTTCAGTTCTGCTGACCCAGCTACGCTTCACTTGCTGGGGAGGAGTTAATTCAGGAGTAATCAGGACCCCTGGTGGATAACGTGTTAAAGAACTAGCGTGTGGTGGACGTGGACCCCGAGCCGACCCCGTGTCTAGGAAGGGATACCACTACGAGACCCCACATTCAAGCGCCCGCTTCGCTGGAGCCATGGCTTTCGTTGGGTTTAAAGTGAATGAAGTCTCCCTGATGTACGAGAGAGAAAGGGTTGGAGGGGCGTCTGACTAGCAAAACAGAGTGGATAGCACTACTTTTGGCCACTGTCGCATCAGTCACCTTCGCTGTAACGATGTAGGGTGTCGTTTACATCCAATACGCCGACGGCCAAAGTGTCACCTAAAGCCTTCTCAAGTATGCCAGAAGATAGAAATCGGGCGATGGCTTCTCTACCCAGTTCGACAAGAGGTCCTGTAGTCGACAGTCGGCCTCCTTACGAGGGGGCCGTAAACCGTCTAATTAAAGATAGACGATCCTTCGCGAACGAGGTCAAGACGCTCTTGTAAAGCTCGCTTCAAGGGCAGTTTACTTAGACCAGTGGCTCCGGGCCTCTTGCCAGGTCATAGCACGTGGGATTGGAATTAACTGCCCGACGTTGAGACGAACAAGACGCGCCAGCAGTCCATAGACACAGATCATAACTCCCCGGTAGTGATTTAACCGCATCTGTCTAAATATCGACATGATCATTTCCAGAAGTACTCCGTGTGTAGAGCCCACGCTGCGGTTTGTCGTGGACGCCAAGGACGCGGGCAAAGTGGATCACGATCATTCAACGGCGAGAAGGAGCAATACTGCCAGTCCACTGCTAGTTTAAGGCTGTTACGAGTATACCCCGAAGACCGCACTCGGCGTTAATGGGGGAGGTCTGGCGATCCACAACGGTGCATGCGTCACTTACCTGGGATCTGGGGCCCTTCGTATAGGAAGCCACGGCTACACGGAGCGTTATGACCTTCAGCGCTAAGTGGGATTGCGGCCAGCGAGCTTCACGCGTCTAGAATTTAAAGTATGTCGACGATGAGACAGACTAAAGCGGATCTAGATTTGTCGTGTAGACAGGTGTGCAAGTCGCGGTAATCACTCTTGCATGTTGAATTGGCTGATTGATTCTCGGGAGTCTCAACGGACATCATGCCATTGCACATACAAGCGCTAAACTGCAGATACCCCCATGCCAGCCGCGGTCGTAGTCACGAACGCATCAGGACTCCTGCGAAGCTTCCGTCACGTGGTCGCATTCGGCCTTGATTAGAACTCTGCAGATTTACTGCCTTACGGCCATTTTTTTAAGGAGTGGGACTTGATACAAATAGGTTCTCTCGGGTGGGACCAATGACTCGGAACGAAAGTCGGTGGCGCGAGCCGAAACCTTCGTATGACATATAGTTCTAGTAGTCGTTGCGCTTTCCCCAGGCTGCTAGTAGAGATCACTTTCGTAGCAGCGATCGGGGGATACCATGCTTGCTATGCACTACCCCCTACGAACGAGCTCCGCTACAGCAGAACACCAGCTCTTTACTGCCCTTGGAGGATCGTGGGGGTAGTGGAACCGGAGCACCATTTTTGTGCTCACCTTGTTTCTATAAAATTTTACAAACGTCAATGGTCGCAATTGGTCACACCGAACAATATTCTTATCGTCATGTAAGCTCCTTATAGCGGCGGCTGCGGACCAAGAGTTCAAGGTGTTAAGGCTCACAACACTCCGCGTTAATCTCCCCTGTTAGGTGGAAATGTATCGCAGCTAGGAGGATCGCCGTGTATGGTTATACTGCGCCTCATCCACTGATATGAAGCACTGACTTTCCCTGGTGTATCTGCGCATGACTACAACGGTCTGGGAATTTCGGCACGCCTGAGACTTTATCTGCCAGTGGGGCGGTTAACTTAATGCAGCCAATAATAGCAACCGAGATATAAGGCCCAGGCGTTTCCGCCTTCATAAGTACTCAATGTGAAGCAATCATTGTTCCTTGCCGAATTTGTGTTTCTTTTGCGATATCGTACAAAAAATGCCGCGTGTGAGCCCAGCTAGACAGCCCCCACATTTGCCATTACATTGCTTGGGGGCTTCATGTCCCAGTAAGCCCCTAATCTCATGCATTAAGTATAGAGTTGACTTATCGGGCATTTTCCGAGCAACAACAAGAGATGTCATACGCAGTTCCCTAATGAGCACAAAGAGCGAGGATACGTGTTGACTTGCAGTACTCGATTTAAGGGGACTGTGTAATGTTGACTGGTCGGATGCATGGTTTGTGCGCCTTCGTACGGGCGTGCCACAAGGGCTGAATAGTATCAAGACCGTGGCTGAACCTTCACACCTCCGTTGGTAAAGATCGAGAATTCTGTCGTCCTCTTTTTAGGAAGCTCCGAAAATCATCTCGATACGATACCCCGCATCGCTCGGCCTAAATCCAGGGGTCGAAAAGGACACCACGCGCTTAGAGCAGGGTGCGCCCCCGTGCGGAACCCTTCAAGAGGGGTCTTAGTCCAACAATTGTTCGCATAACTTCCAAAGGTCTTATTAGAACGTTTGTTTGTCGGAACATCAACCACTGGGGGTCTGATTGGTCACCGCTATGACGCCATGGCGATTTGAGGGCCGCAAAACGATCCGACGGGATATCAAATGACCACGGGCTCCCCCTACGCATTTCGTAAGGAGGGCCAGAATCTGCCTTCGTTCCAAGGTCGAATCGCAGCGGAGCCACCCTGCCGATACAATCCTTGCAAAGAGGAGGATATATCTCCGAAGCGGTATACCTGTAAGCCTTTTTGCTAACTCCTAGCCATACACTCCGAATTATTACGGTCCGCTTACCTTTGGCATTAAGGGATGAATCGCTGCAAGCTAGCGCGACTCTTTCTGCCGTCGCAGGTGAACTCGAATAAGCACCAGTTTGTTATAAGTCCCGGAGCCAAATTAGGGGTTAGCAACTCTAGGCTATTTATGCGGCGGCCCAGTACCGGTAACCCACGGCCTGGATCCTAGGACTTCCTGCCCCACGTCCTCGGTTTAGAAGTTGGCATAGGACTTAACACGAGATTGTGTCAAGGCACGTGACTGCTGGGATATGCCGGGCCTGAGTTTACACTCATGACCATCCTTGAAATCCATAAGTAAAGAATCCGCCGGAGCGGATCGTTATTTCCCCAATACGCACCAGGAGCACAGCCAGATAGCCCTTAAATAGGTTACCACGCCCTACGAGTAGTCTCGTCAAAACAGCATCAACGCGCCAAAGCCTTGCTAGTGGAGATTTGTTAATTACGAGCTCGCACCGTTGCTGGAGGCCGTATCTACCGAATGTTTCTAACTTGCTGTGTCTAGATACGACGGTTATTTTACGTGCTTCCCATTCATGAAACATAACCAAATCATATGTGAGTTTCATAAAGCTTGACCCCGTTCGGGAAAACAATATGGCCGGTACTATACCGCGGGACCATAGCACATCAGACCTTCAGTGCAACGCATCCCTGAAAACCTTGCAATAACTTTCTTTGGCCGCTCATCCCAGAACGAAGCCGATTCCTAACGAATCACCATTCATGATACTTTCGGTGCTTGCTTTAGGAGCGAGTAAGATTGCCGACCTCGCCAGGGTCAACTCAGTAGCACGTTATCACGCCTATTGGTGCGAAGCCGCCCTACTCACCGGAACCGAGGGTACCCCAATTGCATCTACATTCAACCTCAGCGCGGGTTAAGCGGCCACAGTTGGGCTAGGGTCTTACCCAGGCGGATACCTATCTTTGCGCTGGCCTAACTGAACCCTTCCTGTGCCACTTCGGGTATTAGGGGTGGTGCGGCAACAAAGGAATGTCTGCGAAGAAAGGCTGCACCCCGCATACGGCAAGCGGGTAGATCATGCCGACTCGCACCGTTTAGTACGGTCGCAGCCGGGTTTGTACCACTTCGCATAAAATAGGGGATGATTTGGCGCATCGCCCTTAGTCTGACGTGAACTGATAGAGTGACCGTAATTGTGCTTCTAGCATATTACGGTTTGCACGCTTGGGAGTTGTAATTTGCCGTTATTTCCAAGGGGCCAGAATCTGGATGCTAGACCTTTGAGGGGAGTCGAAGGTGCCACGATGCTTTAGAACAAGTCCGAGGACAGTCGACACAAATGGCGGCGTCAGTAGGAGTGGGATACAGTGAACCAACTCTAGCAGTAACAGTAGCTACTACACAGCGCACCATCAATAGGAATGGTTCGATGCAGGACCAGAATCCATATAGGTATCTGTTCCATGACGCGTTTTATAGGGAGCATTAGGGGTGTACTCAGACTTCTCGAGCCAAGAGGAATCACGCGAGCGATTTTCTACCCTTAAAAAGGGCTAACATGCACAATACGGGGCCCATCCATCCGTACAGCGACAAGTCCTTTGCCTTCTTAACAGAACCTGAGGTGTTTGACACTGTCGAGAGCAGCTGTCGTTGTAAATCTGGACATCGCGATAGGGAACTCGGCTAGCGGACTATGCATCCATTTTCTCCCCATATTTTTAAAAAACAATTACGGGGCGATTGTTCACTATATCAGCGCAAACACTGACACCGCGGTAATAACCTGTTCACTCGTCTCTGTACGATGCCACTGTGCTCAAGCCGACACCTGCATTACCACTTTCCAAAACGTAGACAACATTTACTCGGACATACCGGTTCGATCTACCGGGTAGTTTCCCTAGATCTCTGAACGTTTTCAGGCAAAACTCATGTGTACGGCATAGCACATCAAGTCTTAATCAGGTCTTAACAATTTTTCCTGAATAGTTCTCGAAGTGGGTTATAGGGCACCGGGCGACCCGTAGCCGACGACAGATGTCTGTTGCCTCCGCCGGTTAAAGGCAAACTCTCGACCTTTCACATGGCACATCGAGCGCTGAATTCCGGCGAGCGTGTCGGGGAGCCGCCTAGTCGATGGCATTTGACTTAATTTAAACATACTAATGTCATGAGACCCAAGAGTTGTTTATGTGCAAATTAGTGGAAGTTCACAACGAATAATCGTAGTACGACTAATCTTTCATAGG
		</sequence>
    <sequence><taxon idref="Location_3_1_1|26.655474679639067"/>
			AGATGATGCCACCGCTTACACGTGACGAACTGGCCTTGGCAGCGTCTCTAGAGGACCTAAACCCTTTTTACCACTTGATGTCCATGAGCTTTCCTAGGAGTATCGCGAGAGGCTTTCCTGCACTTTTAATAGTGTCACAGCCCTTGTGTCACGCGCCTTAGTTTGCATGCCATCTAAGCAGCCCGACCCTAGACAGCCGGTCTTTATGGCGTTAGATGCTCGTTGCCAATGACTGCGTGGCCCGTCAGCTATTCTAAAAGTGTTCGGTTGTCGAAGAATGTTATCTAAAATTGATAACTTAACGCATGAGAGAAGGTAAAATAATTACCCCATGCTAATAAGAAGACTTGCTCATAGGGACTGCATGCAAGGGTGCACGTAGGGAGGGAAACTACCTCTAGAGGCACATGCGGAATCTCGGTGTGATACGGTCTGGATAACTCTCCTGCCTCGTGACGTTCTGGCCCGCGTGCAGCAAGTACATGCTTGGGCATTCTACCAGTACCGTTATTCTAGATAACGTGTTCGTGCGAACACGAGACGGCTTGTGCCAGATCCCGAGCCGCTGCTATGGCGCATGGACGCGCCCTCAAGTGAGTAATCCGAGGTTACGTGCAAGCTGGGGAACGGCAGTCTCTTCACTTGGGACGGGTTATCTAACCCACGATATCGGAGACCCTGTACTAACTGGACACTTACTCACCAAAATAGATGTGCAGATGGCTAACTGGATCTGGGTTTATGGGGCTTTCCGCCTGCCTGGTTCCTGAAAGCAAATGTTGTTGAGTCCCGGGTCACAAGGCTCGCCATGACACGTGCGAATGACGCATTGTTTCTATCCTGCTCCTGACCGGTGAGTACTATTGATGTCACGACACGTCTGCAAACTGAGACTGGGGCATCATCCGCACTGCAGTGGCAACTGGCAATGACACAAGAATCTGTCAATTATCAATTGCTTCCTTGTGACACTGTTAGTGTAAGACCACATCCACGGTAGCGGCTAACAGACATCCGCGGACAAAGAATGATGATACATAAGGACGGGCAGTTATGTGAGAGCGTTGAGGTAATCCAGATGGCGCAAGGCCAGAATCACTTTCCAGCGGATGGGCTCAGCCGTCGGCCTTCTCCCAAGTCGTGTGTCACCCACGGGACAGGCAAAACTAGGTGTTCCATGTCTAAGATACTCGTGGATTAATAACTGAGTACAGTCAAGTACGGCACTCCTTGATCGTTAGGGTGTTTCGCCACTAGTGAAATTGTAGGACGGGATGTAGCGTGCTATATAAGTTAATCGGATAGGGTGTCAGAATCAGCCCCAGCTGAAAACCTAGCAGAAAGAAAGAGGCATTAGATCGACTACCAGTAACGTCGAATACATAATGTGATGAGGTACAACGTGCCCGACCTTGTGACGCATGAATTCGAGAGATAATCAGGTCTGCCATTATTGTCGGTGTAACGGACAACATCGGTGTTTTGCCAGTTTTAATAACAGAAATTTCCTAGGACAACTCGGGTCAATTCTGGCCGGATGTGAATGAAGCGTAGGAAACAATTGTGAGGTGAACTTTCCCCCAAGCAATCGCCGCTGTGACAACGCATCTGTTTCTTAAAGGCTTCAAACATAAGTGCGTAGATTTGTCTTCGTTACCGACCTCCCGTGACTGACACGGCGATGCTGGGGGAACGACGGTAATCCAAGTGGTAGATCGGCGAGCCCCAGAAGTTTCGTGTCCCAGGTCCTATCGATTGTGGAAATGTGTCTCACTTACAGATACATGGTCTTCAGTATGTGTATATGGTGAATCAAACACTAGTACACCGTCGGGGAGGGATCTGGAAGCGCCCGTCATTAAATCGGACTCCTGTACCTTATGGAGTATTAATAGGGTCGGCATCGCCAAGAGATAATCTCCGCAGGGCGACAACAGACGGCCCTCATGAGAGATAGTTGCGTACCTGCATGCCATCCATCCTGCTCCTAGTATTCGGAGTTCTACATTTGGACCAAAATTAACATTGCCTCGTATCCCCGGGAGAGTGCTGGTCATTGAGTCGGGCCGTATACATGGATGGGCGAACGCAAACAACGGGCGTTTCCTACACTCTCCGCCGAACCATCCGCAAGTTCGGAGAGCTTTAGCAGCAATTCGGCGTAGAGCATCGAGATCCCCTAATAATGATTCCCCGCCAGAAGCTTACTTGTTGGATCGTGGGCTAGAGGAAGGCGTTACCGAACAGGGAGTGATGCAGGCGGGCCCCGTACCCCCCTTCTGGACTTTATCGCAGGATCTGGGATCTCATTCAGATATAGATTCCTCGGCGTCAGGCGTACTGTTAAACGCCAACAAGCCGGGACTTATGGTGCTCCATAGATGAGTTAGATGAGCATTGGGTTCGCTCTCAATAGACAAGAGGAGTTCTCTGTGCAACCAGCACCGCTGGGCGAGCCCTCGGCAATCAGGACATGTTACGATACGCTTGTGACTAAAGAATTGATACGCTAGATGGGGCCCAGTGAACTGTTATAAGCGCTTATGCTGAAAAACATGACTATTCATTTTAGGGGGTGAGCGTGTTATTTATGTGGGTTGCCCTCACTAGAGAGATAAACCTCCTACAATGGGGCACGGCCGCGGATCACCTACTACAAGAGGGACGGATGTAACCTTCGCTTAGAGGGTTAAGTTAGGTCTAGAATGCAGCATACAGAACAGACGCCTTTCAATGAAACTGCGGCTGGCGTGACTCTATGTTTGCATTTCGATCAATGCCAGCCAAAATCTTACACGAGTCCCCCATCAGGCAGGAGAACAGCAGAGGAAAAGACCGTTTACATTATTCCGATAAGTATGGTATACCTGCTAGCCGCAGGGGTCAAACCCATTCGCGAGATGGCGGCTGATAGACTTAAATTGCTTCATGCGATGACTGCACTTTTATATTTGTCTGTTCTGAGAAGATTACCCGATGTCCATCCATATGCAATCAGGCTCTACCATTGCCATTAAGCTAGGCTTGTTTTAGAGCGAGCCGGTCCTGGATAAACGTCAGTCCATGAAGCGAGTTTAACGTAGAGTCCGTGTTAAACTATTAGACCTCCTTATGGTGATATAAACCTACCTAGTGGGATCCATAACGAGAAACACGAGTCCGGTACGGCCCGAATGAAACTACCCTGCGGTTCTTCTCACCATTTTAGGCGACGTTCCCGTATTAACTAATGGAACGGCCAGTTTCGAGTTTAGCAGTATTTGAGCATTCCCAGGCATTTTCAGTTGCGGGATGGAGGACTCTGTGGTAGTATTCAGTAGTTGCCGGCATAATTCGCGTCATTCTCGTGCGTCTGTGGGTGGCGCACCATGGACTTGTAGACCTGTACTTCAGAATACAGCATATTCACTCCAGTCATCGGTACTTCAGCCGCTCTCCGCACGTTCCGGGGCCGTTGTGATGCACCCTTAGGTACAGAAAATTACGCGCCATAGGTCGTTTTTCTTTGGGACTATCGAGCCGGATCAATAGGGATTTTGGATACCGGTTTACCGGATAACGGTACTATAGACTGTGAAGTGTACGTGTGTTTCCGTCAGTTCGCACTGGGATAGACATCCATCTAGATCCGGGACCGCACTTCCCGGCCGGCGCCTAGCTTACCTCGCCAAGCATCACTTATCCCAACCAAAATCATATCCAGGAGCTTGGGACATTGATTCGATTTGTGGAACCACAAGCGTGGATCGCCTGGTTTTACCTGCGCGATCCCGGAGGTTCTTAATTGAGGTCCTAAGATCTATGACCCATGGATGCTAGGAACCTCCGTACTCATATATGTACAAATTTGGCAGCGCTGTGCCGATAGGAGAACCATCCACCCGGAAGGCAGCAGCCCGGAGCTGGCGTCTCAATCGTATCCGAGTCTCGGTGTACTTCAGTATCCAGTTTAGGCAGGCGAAGGATTAGTATAGACACTGTGACTCACAATAACCTACCACGTTCGCAGAGGTTCTAGTGCTGCCGGAGTTATTGCCCCGACCAATCACTGACTATTAAATAAAGCTTTCTCTAATACACGACGCCACTCGTTAATGTCGGGGCAGAGGACCTGACTCCCCATCCTGATAGCTACCTACAAATCCATATGCGGCGCGCTGAACTCGGAAGCACTTGATTATGACTGTTTAGTCTCAGTAGGGTTGATGTGGCAAGAACCCAGCGATTGACCTCGGGCACAAATCATAAGAGGGTTGGTTTGTCGATATCTCGAAACATACACTCATGAGCGATTATCACCCCAGACGGGTTCGGGAAGGGCGGGCGAGCAATAGTTACCTGAGTCTCGCCGCCTCCCGTTACTCCGGTGGATTCCATCACCAAAACTCGGAGGTCGACGTTACGCGGCTAGAACGGCCTCGGAAGCCGACAGAAGCATGGCCTAGCAACGGAAACTCTGATTTCGTACACGATGCAGCCTTTTCAATGTAATTTCACATTCGAGCGTAAGTCGGGACGTCCCTGGGCAGCCGGTCCTGCTACGGCAGTAGCGTGAGTGCTAGTCACAACTTTCACTGCACGAATCTATAGAGCAACTATTGAGTAGGAAAATCTCAAAGACTATATTTTGTCAGATGAGGAGGCTTAACTGTCATTAATATCGCAGTATTGCTTTTGAACGTTGAGGGCTTTTCCAAAAGCTTTAAGTCAAGCAACATCTATTTACGTGGTATTCGCGCTATTGTACTGCCGATAGGGAAATTCCAATTTTAGCAGGTACTCGGAATGTCCCCAGACGGAAGCGATACTTTCAGGGCCGATCCAAGTCCGATACCTAGCATACTAGACCAACTTTATCATCTATGACTCATCGGTTCCGGTAGCCCAAGTACGCCGATCCACTTGGGTTTATGTGCATGAACACTCCTGCTGGGTCAGGCCGAATTGGTCTGATCTCCACCCGAATACTGTGACTCGAATAAGGGCAGTACCTCTCTGCATCTAGTTGGGACGACACCGCCCTTAGTCCTTTAGCGTGAGAAAGCGCCGCACTCATACGCTTAGTAGGCATTTGTATTCCCTAGTCGGGAAGTTGTTGGGTGGCCATGACTCTAGCGCTCTCCGAATAAACTTTATTCAAGAAGGACTGTAGATGGAGGAGTATAGCCTTGGCTTTAGTAGACTCGGACGTAAAAGTATTTAGCACTGGAGTGTAGCTCTCCAGCCAGCTCTCGCCTTATTAGCGTCGAGCGTGACAGCCGCTCGACGATAAACGCCCGAAGTAGTTACACGGGAAGACCGTACGAACTAGAGCATCCCTTACGACGCTCCTATGCCTGTGGAGAATCCCAGAGGCTGTCTCGGATTCCGGGATTGTTAAGAAAGTGTCTGGATTCTGTAGGCAATCCGTCGACTGCTCGTCGACCCAGCAGCCCTTAAGGGGTGGTCTGCCAGCAAGGATCAGATTTAAGCCGTCGGCTATTTGGCAAACATCAGTCAAATAGCTCCTAGCAGTTAGGTTTGTTCTCAGTAAACCTTAATCGCAACTATGCCATGCTCCCTATACTAAGGCACACTGTTCACCAAGGACCAAGACTGTTAGTTACTATATCAGGAAAATATGTGTTGCTTTGCTATTCACGGCTATAGGCCCACTGGACCCAAATAATTCCCATTCGACAACATACGAGGGTTTTGATTATTCACTTAGCCCTACTAGGGACCGATTCAGGAATTATCACGGATGGGTTTCAAGAGCGGTGTTTACTACTTTCATGTTTAGTACCGGACTCTCAGGTCTAACTTCAATATCAAACAATTGTGACACTTCAAAAGGTTGAATCCCTGGAGGGTAGTACAAAAGATTGAGCTATGCGGGCATGTCGCGGGCGTGAATTCTCAGTGGCCTTACTTGCGTCGTTTAAACGTGTTGCAAGTCTTACACTTCTGAACGAGTCTGTAGAAAACTCATTACTCTATTGATCAGTGGTACCCGACGGATTAGCCAATCCGTGAACACCCTCTAGACTACTCGTCTCACCAAGCGTGCGCAGACCTCCAAGATAACCGGATCAGTTGTCGTTTATTCTAGCTTGTCCTGGGAGGTCATACGTCTACAGAGTAGCACTCACGAGACAAACTGCAGCTGTAGATTTACTTCGTTTCCGAGGACATCAAAACGTACACCTCCGATAACCGACACTGCCCACCCCATAAGGGGGACCTCAGTAGCACTTTACTGATCTGATCTTTCCATGTGTAGTGTCTCCGATGTCGGTTCTTTGAGGTAGTCCGGTTTATTCCGCCCGGGTGAGTCAATCCTTCGTCCGCAATCATTGGATATCATTGTGGCTCCCCTCTATACACGGCAGTTACGGCCTCGAGAATATGCAGCCGTATACGCCCGGGGAGGCGTTGATGCTCACCTCAGCCGATCCACGTGAAGACGAGCAGGATATAGTTGCAGGCACGCATACAAACGTGTGCACCGGGGTTCTCATGCACGGTTCTTGGACTTTAATAGCAAATTGAACTAACTCACCTGCGCATAAGGTTCGCGTGTGTGTTTGACCTGATTAGAGCCACCCACAGGTAATGCGGTTCGCGATTCGGAAGAATTTTGTTGAAGTACTTAGCCGGATGTTAGCTGATTGAACGTGGTATATTTGGTTTGTCCATCGGAGCGCAAGTTTCCAGGATACTATTATGTTATGTCGTGTACGGGCGAGCTGCGTTAGGGGTAAGAATAGAGGGTAAAGGTTGAAGTTTGCGTATAGATTGTCGACTGAATGAGATGTGTTTTTACGGTACAGAGGCGATCTCCCACTTACGTACTCGAATTCACCGACCAATGGCCTCGCAGTTCCGTTGTCCGCTACATTTGTGCCCAACCAACGGCCCCGCAACGCCTCAAAGAATGGTGATTAAGACATTGCACGAATGGTATCACCAGGTTCCTTTCTTATCCAGACGTTGAACCCACTTCTGCGTACTAAATTATTGATATTTTTGAGCTTAGCTCGCTGGAGAGCCAGCTAATCGACATCTTACTGCGACTGCGCCTCGCCTCGTTCGTTCAGATAGTTACACAGCCGTGCCACAGGACCAGCTAACGTCCAGCGTCTACATCCGCTCTTGTCGTTAGAACACTGACCATGCTGCTGGAAAGTCGGCGCCAGATCCAACAGCCCAAAGCCGGCAACGACTTGCGCTATAAGCTCTTGTGGCCCCATCGTACCTTCTGGTCAGAGATCTTTTTAACACTTGCTCTGAGTGTACTTAGTGTCTACTTGACACCAACCGTCCAAACAATGAAAGTTAATCATTAGTATTTTATGGCTACAAATTCCGCCCTATGCACGAGGAGCAACCTCTCCCGACCGATAGAGGTAACATGGCTGACTATTATCGCCGCCGCAGCTCGGTCTCGACTAAGTACAACTCCGGTAGATTTGAAGCATCCAAGAACATCGGGAGACAGGATACACATCGATATTGGTAGATAACTCCCACCGACAGGTGATGGGTAAGGAACTACCTTATAAGTGGATCCTGACCGTTTACAGCCTTGTGGTGGGGCAGTAAATGGCAGTGCCCTATGATGAACATCCCCTAGGGGCCCGTCGCTGTAGATATGATGAATCCCCCGATGTCTTTATGGCCGTTTGGGCAAGCATGGGGGTAATCCGCGAAGGCGAGAATGATTCAAGATCCGGTTAAAGATGAGCATACAGCTATTGGCAGTACTCTTTTAAAGTACAGTGAATACAGGAACAAGAGCTCTCGTACGCCCATTATAATATTAACACTTTTCATTGGGGTACTCAACCCGTGGCTCATTCTCTTTAAGCCCCTTTTATGCATCAGTGATAGGAACAACATAAGTCCGACTGCCAAGCCTTTCGGAGCTCTATTTGGCGTTGGTATTACCACCATGCACGACATTGCGCGTCGAATAACAATGTGATTTTAATGCCCGTTTCTGGTCACTAAAGCAGGTGCAACGTCCTCTTCACTTAGTATGAGCCTACACTCGTTCTTAGGTCCGGCTGGCTGCTGTACGAATCGTGTCGTTTGTCGACGCTGAGCGAATAACACTATCCGTTTACCGGGTTGGACTGTATACCCTAGATACCCTGACGCTCAGTAGTCGTAGGAATTCGTGTTAACGCCATTTTTATCCCCCTTCGTGTAAAAAGAGCATTTACTCTCATCCTTGAAGTGGCGGCCTAGAACTGAATCACGCGGCTTGCCTGTGGCGCGTCAGGAATAGCTCGTAGCTCCGATAGACACCGGACCTACTTGACAACTGTGTTTATGCTCATAGATTGAAGCTGTAACGTGACTATACGACAGGACCACTGTCGCCGCGATTAATTGACCCAAGGCAGCGCAGTTGAGGGGGAGTTTTATAATAGAACTCCTCAGCAACATTCAATGGGAGTGACAGGGACTCCGAATAGTCAACCCTAAAGCCGTTTCAGAACGTACAGGTGTCATACGATTGATAAGGGGCATTGGTTTGTACCTCGGAGGGACAATATGGGTATGGCGCCACGAGTCTGTCATAACTGTCGAGCTAGAACAATGTCGTTTACGGGATGATCAGTGGCAACCAGACCTATTCGATGGGGCTCGCTACAACGGGAGTCGCACTAACCCTTTCATGTTAAGCATCGTGCCCGCGGGATTTTCTAGATTTCAGGGCAAAAGTTATCGCATGCTACCATTTGGAGAAGCAACCATAGCGGACATCCACGGGGGTGCGTCATACCTGATACTCGACGCATCAAGAAGGAGGCGGGAAAACGAGTTAGTATCGTGCCCAGTCACCAAAAGAACTGTTAGTGAGGGGTCAAGCCCGAACGGTCGCGCAATAGTGGAGGGTCCGGTATATCTGGGAATGCCGATACCCTTCAGTTCTGCTGACCCAGCTACGCTTCACTTGCTGGGGAGGAGTTAATTCAGGAGTAATCAGGACCCCTGGTGGATAACGTGTTAAAGAACTAGCGTGTGGTGGACGTGGACCCCGAGCCGACCCCGTGTCTAGGAAGGGATACCACTACGAGACCCCACATTCAAGCGCCCGCTTCGCTGGAGCCATGGCTTTCGTTGGGTTTAAAGTGAATGAAGTCTCCCTGATGTACGAGAGAGAAAGGGTTGGAGGGGCGTCTGACTAGCAAAACAGAGTGGATAGCACTACTTTTGGCCACTGTCGCATCAGTCACCTTCGCTGTAACGATGTAGGGTGTCGTTTACATCCAATACGCCGACGGCCAAAGTGTCACCTAAAGCCTTCTCAAGTATGCCAGAAGATAGAAATCGGGCGATGGCTTCTCTACCCAGTTCGACAAGAGGTCCTGTAGTCGACAGTCGGCCTCCTTACGAGGGGGCCGTAAACCGTCTAATTAAAGATAGACGATCCTTCGCGAACGAGGTCAAGACGCTCTTGTAAAGCTCGCTTCAAGGGCAGTTTACTTAGACCAGTGGCTCCGGGCCTCTTGCCAGGTCATAGCACGTGGGATTGGAATTAACTGCCCGACGTTGAGACGAACAAGACGCGCCAGCAGTCCATAGACACAGATCATAACTCCCCGGTAGTGATTTAACCGCATCTGTCTAAATATCGACATGATCATTTCCAGAAGTACTCCGTGTGTAGAGCCCACGCTGCGGTTTGTCGTGGACGCCAAGGACGCGGGCAAAGTGGATCACGATCATTCAACGGCGAGAAGGAGCAATACTGCCAGTCCACTGCTAGTTTAAGGCTGTTACGAGTATACCCCGAAGACCGCACTCGGCGTTAATGGGGGAGGTCTGGCGATCCACAACGGTGCATGCGTCACTTACCTGGGATCTGGGGCCCTTCGTATAGGAAGCCACGGCTACACGGAGCGTTATGACCTTCAGCGCTAAGTGGGATTGCGGCCAGCGAGCTTCACGCGTCTAGAATTTAAAGTATGTCGACGATGAGACAGACTAAAGCGGATCTAGATTTGTCGTGTAGACAGGTGTGCAAGTCGCGGTAATCACTCTTGCATGTTGAATTGGCTGATTGATTCTCGGGAGTCTCAACGGACATCATGCCATTGCACATACAAGCGCTAAACTGCAGATACCCCCATGCCAGCCGCGGTCGTAGTCACGAACGCATCAGGACTCCTGCGAAGCTTCCGTCACGTGGTCGCATTCGGCCTTGATTAGAACTCTGCAGATTTACTGCCTTACGGCCATTTTTTTAAGGAGTGGGACTTGATACAAATAGGTTCTCTCGGGTGGGACCAATGACTCGGAACGAAAGTCGGTGGCGCGAGCCGAAACCTTCGTATGACATATAGTTCTAGTAGTCGTTGCGCTTTCCCCAGGCTGCTAGTAGAGATCACTTTCGTAGCAGCGATCGGGGGATACCATGCTTGCTATGCACTACCCCCTACGAACGAGCTCCGCTACAGCAGAACACCAGCTCTTTACTGCCCTTGGAGGATCGTGGGGGTAGTGGAACCGGAGCACCATTTTTGTGCTCACCTTGTTTCTATAAAATTTTACAAACGTCAATGGTCGCAATTGGTCACACCGAACAATATTCTTATCGTCATGTAAGCTCCTTATAGCGGCGGCTGCGGACCAAGAGTTCAAGGTGTTAAGGCTCACAACACTCCGCGTTAATCTCCCCTGTTAGGTGGAAATGTATCGCAGCTAGGAGGATCGCCGTGTATGGTTATACTGCGCCTCATCCACTGATATGAAGCACTGACTTTCCCTGGTGTATCTGCGCATGACTACAACGGTCTGGGAATTTCGGCACGCCTGAGACTTTATCTGCCAGTGGGGCGGTTAACTTAATGCAGCCAATAATAGCAACCGAGATATAAGGCCCAGGCGTTTCCGCCTTCATAAGTACTCAATGTGAAGCAATCATTGTTCCTTGCCGAATTTGTGTTTCTTTTGCGATATCGTACAAAAAATGCCGCGTGTGAGCCCAGCTAGACAGCCCCCACATTTGCCATTACATTGCTTGGGGGCTTCATGTCCCAGTAAGCCCCTAATCTCATGCATTAAGTATAGAGTTGACTTATCGGGCATTTTCCGAGCAACAACAAGAGATGTCATACGCAGTTCCCTAATGAGCACAAAGAGCGAGGATACGTGTTGACTTGCAGTACTCGATTTAAGGGGACTGTGTAATGTTGACTGGTCGGATGCATGGTTTGTGCGCCTTCGTACGGGCGTGCCACAAGGGCTGAATAGTATCAAGACCGTGGCTGAACCTTCACACCTCCGTTGGTAAAGATCGAGAATTCTGTCGTCCTCTTTTTAGGAAGCTCCGAAAATCATCTCGATACGATACCCCGCATCGCTCGGCCTAAATCCAGGGGTCGAAAAGGACACCACGCGCTTAGAGCAGGGTGCGCCCCCGTGCGGAACCCTTCAAGAGGGGTCTTAGTCCAACAATTGTTCGCATAACTTCCAAAGGTCTTATTAGAACGTTTGTTTGTCGGAACATCAACCACTGGGGGTCTGATTGGTCACCGCTATGACGCCATGGCGATTTGAGGGCCGCAAAACGATCCGACGGGATATCAAATGACCACGGGCTCCCCCTACGCATTTCGTAAGGAGGGCCAGAATCTGCCTTCGTTCCAAGGTCGAATCGCAGCGGAGCCACCCTGCCGATACAATCCTTGCAAAGAGGAGGATATATCTCCGAAGCGGTATACCTGTAAGCCTTTTTGCTAACTCCTAGCCATACACTCCGAATTATTACGGTCCGCTTACCTTTGGCATTAAGGGATGAATCGCTGCAAGCTAGCGCGACTCTTTCTGCCGTCGCAGGTGAACTCGAATAAGCACCAGTTTGTTATAAGTCCCGGAGCCAAATTAGGGGTTAGCAACTCTAGGCTATTTATGCGGCGGCCCAGTACCGGTAACCCACGGCCTGGATCCTAGGACTTCCTGCCCCACGTCCTCGGTTTAGAAGTTGGCATAGGACTTAACACGAGATTGTGTCAAGGCACGTGACTGCTGGGATATGCCGGGCCTGAGTTTACACTCATGACCATCCTTGAAATCCATAAGTAAAGAATCCGCCGGAGCGGATCGTTATTTCCCCAATACGCACCAGGAGCACAGCCAGATAGCCCTTAAATAGGTTACCACGCCCTACGAGTAGTCTCGTCAAAACAGCATCAACGCGCCAAAGCCTTGCTAGTGGAGATTTGTTAATTACGAGCTCGCACCGTTGCTGGAGGCCGTATCTACCGAATGTTTCTAACTTGCTGTGTCTAGATACGACGGTTATTTTACGTGCTTCCCATTCATGAAACATAACCAAATCATATGTGAGTTTCATAAAGCTTGACCCCGTTCGGGAAAACAATATGGCCGGTACTATACCGCGGGACCATAGCACATCAGACCTTCAGTGCAACGCATCCCTGAAAACCTTGCAATAACTTTCTTTGGCCGCTCATCCCAGAACGAAGCCGATTCCTAACGAATCACCATTCATGATACTTTCGGTGCTTGCTTTAGGAGCGAGTAAGATTGCCGACCTCGCCAGGGTCAACTCAGTAGCACGTTATCACGCCTATTGGTGCGAAGCCGCCCTACTCACCGGAACCGAGGGTACCCCAATTGCATCTACATTCAACCTCAGCGCGGGTTAAGCGGCCACAGTTGGGCTAGGGTCTTACCCAGGCGGATACCTATCTTTGCGCTGGCCTAACTGAACCCTTCCTGTGCCACTTCGGGTATTAGGGGTGGTGCGGCAACAAAGGAATGTCTGCGAAGAAAGGCTGCACCCCGCATACGGCAAGCGGGTAGATCATGCCGACTCGCACCGTTTAGTACGGTCGCAGCCGGGTTTGTACCACTTCGCATAAAATAGGGGATGATTTGGCGCATCGCCCTTAGTCTGACGTGAACTGATAGAGTGACCGTAATTGTGCTTCTAGCATATTACGGTTTGCACGCTTGGGAGTTGTAATTTGCCGTTATTTCCAAGGGGCCAGAATCTGGATGCTAGACCTTTGAGGGGAGTCGAAGGTGCCACGATGCTTTAGAACAAGTCCGAGGACAGTCGACACAAATGGCGGCGTCAGTAGGAGTGGGATACAGTGAACCAACTCTAGCAGTAACAGTAGCTACTACACAGCGCACCATCAATAGGAATGGTTCGATGCAGGACCAGAATCCATATAGGTATCTGTTCCATGACGCGTTTTATAGGGAGCATTAGGGGTGTACTCAGACTTCTCGAGCCAAGAGGAATCACGCGAGCGATTTTCTACCCTTAAAAAGGGCTAACATGCACAATACGGGGCCCATCCATCCGTACAGCGACAAGTCCTTTGCCTTCTTAACAGAACCTGAGGTGTTTGACACTGTCGAGAGCAGCTGTCGTTGTAAATCTGGACATCGCGATAGGGAACTCGGCTAGCGGACTATGCATCCATTTTCTCCCCATATTTTTAAAAAACAATTACGGGGCGATTGTTCACTATATCAGCGCAAACACTGACACCGCGGTAATAACCTGTTCACTCGTCTCTGTACGATGCCACTGTGCTCAAGCCGACACCTGCATTACCACTTTCCAAAACGTAGACAACATTTACTCGGACATACCGGTTCGATCTACCGGGTAGTTTCCCTAGATCTCTGAACGTTTTCAGGCAAAACTCATGTGTACGGCATAGCACATCAAGTCTTAATCAGGTCTTAACAATTTTTCCTGAATAGTTCTCGAAGTGGGTTATAGGGCACCGGGCGACCCGTAGCCGACGACAGATGTCTGTTGCCTCCGCCGGTTAAAGGCAAACTCTCGACCTTTCACATGGCACATCGAGCGCTGAATTCCGGCGAGCGTGTCGGGGAGCCGCCTAGTCGATGGCATTTGACTTAATTTAAACATACTAATGTCATGAGACCCAAGAGTTGTTTATGTGCAAATTAGTGGAAGTTCACAACGAATAATCGTAGTACGACTAATCTTTCATAGG
		</sequence>
    <sequence><taxon idref="Location_3_0_1|33.441958050339935"/>
			AGATGATGCCACCGCTTACACGTGACGAACTGGCCTTGGCAGCGTCTCTAGAGGACCTAAACCCTTTTTACCACTTGATGTCCATGAGCTTTCCTAGGAGTATCGCGAGAGGCTTTCCTGCACTTTTAATAGTGTCACAGCCCTTGTGTCACGCGCCTTAGTTTGCATGCCATCTAAGCAGCCCGACCCTAGACAGCCGGTCTTTATGGCGTTAGATGCTCGTTGCCAATGACTGCGTGGCCCGTCAGCTATTCTAAAAGTGTTCGGTTGTCGAAGAATGTTATCTAAAATTGATAACTTAACGCATGAGAGAAGGTAAAATAATTACCCCATGCTAATAAGAAGACTTGCTCATAGGGACTGCATGCAAGGGTGCACGTAGGGAGGGAAACTACCTCTAGAGGCACATGCGGAATCTCGGTGTGATACGGTCTGGATAACTCTCCTGCCTCGTGACGTTCTGGCCCGCGTGCAGCAAGTACATGCTTGGGCATTCTACCAGTACCGTTATTCTAGATAACGTGTTCGTGCGAACACGAGACGGCTTGTGCCAGATCCCGAGCCGCTGCTATGGCGCATGGACGCGCCCTCAAGTGAGTAATCCGAGGTTACGTGCAAGCTGGGGAACGGCAGTCTCTTCACTTGGGACGGGTTATCTAACCCACGATATCGGAGACCCTGTACTAACTGGACACTTACTCACCAAAATAGATGTGCAGATGGCTAACTGGATCTGGGTTTATGGGGCTTTCCGCCTGCCTGGTTCCTGAAAGCAAATGTTGTTGAGTCCCGGGTCACAAGGCTCGCCATGACACGTGCGAATGACGCATTGTTTCTATCCTGCTCCTGACCGGTGAGTACTATTGATGTCACGACACGTCTGCAAACTGAGACTGGGGCATCATCCGCACTGCAGTGGCAACTGGCAATGACACAAGAATCTGTCAATTATCAATTGCTTCCTTGTGACACTGTTAGTGTAAGACCACATCCACGGTAGCGGCTAACAGACATCCGCGGACAAAGAATGATGATACATAAGGACGGGCAGTTATGTGAGAGCGTTGAGGTAATCCAGATGGCGCAAGGCCAGAATCACTTTCCAGCGGATGGGCTCAGCCGTCGGCCTTCGCCCAAGTCGTGTGTCACCCACGGGACAGGCAAAACTAGGTGTTCCATGTCTAAGATACTCGTGGATTAATAACTGAGTACAGTCAAGTACGGCACTCCTTGATCGTTAGGGTGTTTCGCCACTAGTGAAATTGTAGGACGGGATGTAGCGTGCTATATAAGTTAATCGGATAGGGTGTCAGAATCAGCCCCAGCTGAAAACCTAGCAGAAAGAAAGAGGCATTAGATCGACTACCAGTAACGTCGAATACATAATGTGATGAGGTACAACGTGCCCGACCTTGTGACGCATGAATTCGAGAGATAATCAGGTCTGCCATTATTGTCGGTGTAACGGACAACATCGGTGTTTTGCCAGTTTTAATAACAGAAATTTCCTAGGACAACTCGGGTCAATTCTGGCCGGATGTGAATGAAGCGTAGGAAACAATTGTGAGGTGAACTTTCCCCCAAGCAATCGCCGCTGTGACAACGCATCTGTTTCTTAAAGGCTTCAAACATAAGTGCGTAGATTTGTCTTCGTTACCGACCTCCCGTGACTGACACGGCGATGCTGGGGGAACGACGGTAATCCAAGTGGTAGATCGGCGAGCCCCAGAAGTTTCGTGTCCCAGGTCCTATCGATTGTGGAAATGTGTCTCACTTACAGATACATGGTCTTCAGTATGTGTATATGGTGAATCAAACACTAGTACACCGTCGGGGAGGGATCTGGAAGCGCCCGTCATTAAATCGGACTCCTGTACCTTATGGAGTATTAATAGGGTCGGCATCGCCAAGAGATAATCTCCGCAGGGCGACAACAGACGGCCCTCATGAGAGATAGTTGCGTACCTGCATGCCATCCATCTTGCTCCTAGTATTCGGAGTTCTACATTTGGACCAAAATTAACATTGCCTCGTATCCCCGGGAGAGTGCTGGTCATTGAGTCGGGCCGTATACATGGATGGGCGAACGCAAACAACGGGCGTTTCCTACACTCTCCGCCGAACCATCCGCAAGTTCGGAGAGCTTTAGCAGCAATTCGGCGTAGAGCATCGAGATCCCCTAATAATGATTCCCCGCCAGAAGCTTACTTGTTGGATCGTGGGCTAGAGGAAGGCGTTACCGAACAGGGAGTGATGCAGGCGGGCCCCGTACCCCCCTTCTGGACTTTATCGCAGGATCTGGGATCTCATTCAGATATAGATTCCTCGGCGTCAGGCGTACTGTTAAACGCCAACAAGCCGGGACTTATGGTGCTCCATAGATGAGTTAGATGAGCATTGGGTTCGCTCTCAATAGACAAGAGGAGTTCTCTGTGCAACCAGCACCGCTGGGCGAGCCCTCGGCAATCAGGACATGTTACGATACGCTTGTGACTAAAGAATTGATACGCTAGATGGGGCCCAGTGAACTGTTATAAGCGCTTATGCTGAAAAACATGACTATTCATTTTAGGGGGTGAGCGTGTTATTTATGTGGGTTGCCCTCACTAGAGAGATAAACCTCCTACAATGGGGCACGGCCGCGGATCACCTACTACAAGAGGGACGGATGTAACCTTCGCTTAGAGGGTTAAGTTAGGTCTAGAATGCAGCATACAGAACAGACGCCTTTCAATGAAACTGCGGCTGGCGTGACTCTATGTTTGCATTTCGATCAATGCCAGCCAAAATCTTACACGAGTCCCCCATCAGGCAGGAGAACAGCAGAGGAAAAGACCGTTTACATTATTCCGATAAGTATGGTATACCTGCTAGCCGCAGGGGTCAAACCCATTCGCGAGATGGCGGCTGATAGACTTAAATTGCTTCATGCGATGACTGCACTTTTATATTTGTCTGTTCTGAGAAGATTACCCGATGTCCATCCATATGCAATCAGGCTCTACCATTGCCATTAAGCTAGGCTTGTTTTAGAGCGAGCCGGTCCTGGATAAACGTCAGTCCATGAAGCGAGTTTAACGTAGAGTCCGTGTTAAACTATTAGACCTCCTTATGGTGATATAAACCTACCTAGTGGGATCCATAACGAGAAACACGAGTCCGGTACGGCCCGAATGAAACTACCCTGCGGTTCTTCTCACCATTTTAGGCGACGTTCCCGTATTAACTAATGGAACGGCCAGTTTCGAGTTTAGCAGTATTTGAGCATTCCCAGGCATTTTCAGTTGCGGGATGGAGGACTCTGTGGTAGTATTCAGTAGTTGCCGGCATAATTCGCGTCATTCTCGTGCGTCTGTGGGTGGCGCACCATGGACTTGTAGACCTGTACTTCAGAATACAGCATATTCACTCCAGTCATCGGTACTTCAGCCGCTCTCCGCACGTTCCGGGGCCGTTGTGATGCACCCTTAGGTACAGAAAATTACGCGCCATAGGTCGTTTTTCTTTGGGACTATCGAGCCGGATCAATAGGGATTTTGGATACCGGTTTACCGGATAACGGTACTATAGACTGTGAAGTGTACGTGTGTTTCCGTCAGTTCGCACTGGGATAGACATCCATCTAGATCCGGGACCGCACTTCCCGGCCGGCGCCTAGCTTACCTCGCCAAGCATCACTTATCCCAACCAAAATCATATCCAGGAGCTTGGGACATTGATTCGATTTGTGGAACCACAAGCGTGGATCGCCTGGTTTTACCTGCGCGATCCCGGAGGTTCTTAATTGAGGTCCTAAGATCTATGACCCATGGATGCTAGGAACCTCCGTACTCATATATGTACAAATTTGGCAGCGCTGTGCCGATAGGAGAACCATCCACCCGGAAGGCAGCAGCCCGGAGCTGGCGTCTCAATCGTATCCGAGTCTCGGTGTACTTCAGTATCCAGTTTAGGCAGGCGAAGGATTAGTATAGACACTGTGACTCACAATAACCTACCACGTTCGCAGAGGTTCTAGTGCTGCCGGAGTTATTGCCCCGACCAATCACTGACTATTAAATAAAGCTTTCTCTAATACACGACGCCACTCGTTAATGTCGGGGCAGAGGACCTGACTCCCCATCCTGATAGCTACCTACAAATCCATATGCGGCGCGCTGAACTCGGAAGCACTTGATTATGACTGTTTAGTCTCAGTAGGGTTGATGTGGCAAGAACCCAGCGATTGACCTCGGGCACAAATCATAAGAGGGTTGGTTTGTCGATATCTCGAAACATACACTCATGAGCGATTATCACCCCAGACGGGTTCGGGAAGGGCGGGCGAGCAATAGTTACCTGAGTCTCGCCGCCTCCCGTTACTCCGGTGGATTCCATCACCAAAACTCGGAGGTCGACGTTACGCGGCTAGAACGGCCTCGGAAGCCGACAGAAGCATGGCCTAGCAACGGAAACTCTGATTTCGTACACGATGCAGCCTTTTCAATGTAATTTCACATTCGAGCGTAAGTCGGGACGTCCCTGGGCAGCCGGTCCTGCTACGGCAGTAGCGTGAGTGCTAGTCACAACTTTCACTGCACGAATCTATAGAGCAACTATTGAGTAGGAAAATCTCAAAGACTATATTTTGTCAGATGAGGAGGCTTAACTGTCATTAATATCGCAGTATTGCTTTTGAACGTTGAGGGCTTTTCCAAAAGCTTTAAGTCAAGCAACATCTATTTACGTGGTATTCGCGCTATTGTACTGCCGATAGGGAAATTCCAATTTTAGCAGGTACTCGGAATGTCCCCAGACGGAAGCGATACTTTCAGGGCCGATCCAAGTCCGATACCTAGCATACTAGACCAACTTTATCATCTATGACTCATCGGTTCCGGTAGCCCAAGTACGCCGATCCACTTGGGTTTATGTGCATGAACACTCCTGCTGGGTCAGGCCGAATTGGTCTGATCTCCACCCGAATACTGTGACTCGAATAAGGGCAGTACCTCTCTGCATCTAGTTGGGACGACACCGCCCTTAGTCCTTTAGCGTGAGAAAGCGCCGCACTCATACGCTTAGTAGGCATTTGTATTCCCTAGTCGGGAAGTTGTTGGGTGGCCATGACTCTAGCGCTCTCCGAATAAACTTTATTCAAGAAGGACTGTAGATGGAGGAGTATAGCCTTGGCTTTAGTAGACTCGGACGTAAAAGTATTTAGCACTGGAGTGTAGCTCTCCAGCCAGCTCTCGCCTTATTAGCGTCGAGCGTGACAGCCGCTCGACGATAAACGCCCGAAGTAGTTACACGGGAAGACCGTACGAACTAGAGCATCCCTTACGACGCTCCTATGCCTGTGGAGAATCCCAGAGGCTGTCTCGGATTCCGGGATTGTTAAGAAAGTGTCTGGATTCTGTAGGCAATCCGTCGACTGCTCGTCGACCCAGCAGCCCTTAAGGGGTGGTCTGCCAGCAAGGATCAGATTTAAGCCGTCGGCTATTTGGCAAACATCAGTCAAATAGCTCCTAGCAGTTAGGTTTGTTCTCAGTAAACCTTAATCGCAACTATGCCATGCTCCCTATACTAAGGCACACTGTTCACCAAGGACCAAGACTGTTAGTTACTATATCAGGAAAATATGTGTTGCTTTGCTATTCACGGCTATAGGCCCACTGGACCCAAATAATTCCCATTCGACAACATACGAGGGTTTTGATTATTCACTTAGCCCTACTAGGGACCGATTCAGGAATTATCACGGATGGGTTTCAAGAGCGGTGTTTACTACTTTCATGTTTAGTACCGGACTCTCAGGTCTAACTTCAATATCAAACAATTGTGACACTTCAAAAGGTTGAATCCCTGGAGGGTAGTACAAAAGATTGAGCTATGCGGGCATGTCGCGGGCGTGAATTCTCAGTGGCCTTACTTGCGTCGTTTAAACGTGTTGCAAGTCTTACACTTCTGAACGAGTCTGTAGAAAACTCATTACTCTATTGATCAGTGGTACCCGACGGATTAGCCAATCCGTGAACACCCTCTAGACTACTCGTCTCACCAAGCGTGCGCAGACCTCCAAGATAACCGGATCAGTTGTCGTTTATTCTAGCTTGTCCTGGGAGGTCATACGTCTACAGAGTAGCACTCACGAGACAAACTGCAGCTGTAGATTTACTTCGTTTCCGAGGACATCAAAACGTACACCTCCGATAACCGACACTGCCCACCCCATAAGGGGGACCTCAGTAGCACTTTACTGATCTGATCTTTCCATGTGTAGTGTCTCCGATGTCGGTTCTTTGAGGTAGTCCGGTTTATTCCGCCCGGGTGAGTCAATCCTTCGTCCGCAATCATTGGATATCATTGTGGCTCCCCTCTATACACGGCAGTTACGGCCTCGAGAATATGCAGCCGTATACGCCCGGGGAGGCGTTGATGCTCACCTCAGCCGATCCACGTGAAGACGAGCAGGATATAGTTGCAGGCACGCATACAAACGTGTGCACCGGGGTTCTCATGCACGGTTCTTGGACTTTAATAGCAAATTGAACTAACTCACCTGCGCATAAGGTTCGCGTGTGTGTTTGACCTGATTAGAGCCACCCACAGGTAATGCGGTTCGCGATTCGGAAGAATTTTGTTGAAGTACTTAGCCGGATGTTAGCTGATTGAACGTGGTATATTTGGTTTGTCCATCGGAGCGCAAGTTTCCAGGATACTATTATGTTATGTCGTGTACGGGCGAGCTGCGTTAGGGGTAAGAATAGAGGGTAAAGGTTGAAGTTTGCGTATAGATTGTCGACTGAATGAGATGTGTTTTTACGGTACAGAGGCGATCTCCCACTTACGTACTCGAATTCACCGACCAATGGCCTCGCAGTTCCGTTGTCCGCTACATTTGTGCCCAACCAACGGCCCCGCAACGCCTCAAAGAATGGTGATTAAGACATTGCACGAATGGTATCACCAGGTTCCTTTCTTATCCAGACGTTGAACCCACTTCTGCGTACTAAATTATTGATATTTTTGAGCTTAGCTCGCTGGAGAGCCAGCTAATCGACATCTTACTGCGACTGCGCCTCGCCTCGTTCGTTCAGATAGTTACACAGCCGTGCCACAGGACCAGCTAACGTCCAGCGTCTACATCCGCTCTTGTCGTTAGAACACTGACCATGCTGCTGGAAAGTCGGCGCCAGATCCAACAGCCCAAAGCCGGCAACGACTTGCGCTATAAGCTCTTGTGGCCCCATCGTACCTTCTGGTCAGAGATCTTTTTAACACTTGCTCTGAGTGTACTTAGTGTCTACTTGACACCAACCGTCCAAACAATGAAAGTTAATCATTAGTATTTTATGGCTACAAATTCCGCCCTATGCACGAGGAGCAACCTCTCCCGACCGATAGAGGTAACATGGCTGACTATTATCGCCGCCGCAGCTCGGTCTCGACTAAGTACAACTCCGGTAGATTTGAAGCATCCAAGAACATCGGGAGACAGGATACACATCGATATTGGTAGATAACTCCCACCGACAGGTGATGGGTAAGGAACTACCTTATAAGTGGATCCTGACCGTTTACAGCCTTGTGGTGGGGCAGTAAATGGCAGTGCCCTATGATGAACATCCCCTAGGGGCCCGTCGCTGTAGATATGATGAATCCCCCGATGTCTTTATGGCCGTTTGGGCAAGCATGGGGGTAATCCGCGAAGGCGAGAATGATTCAAGATCCGGTTAAAGATGAGCATACAGCTATTGGCAGTACTCTTTTAAAGTACAGTGAATACAGGAACAAGAGCTCTCGTACGCCCATTATAATATTAACACTTTTCATTGGGGTACTCAACCCGTGGCTCATTCTCTTTAAGCCCCTTTTATGCATCAGTGATAGGAACAACATAAGTCCGACTGCCAAGCCTTTCGGAGCTCTATTTGGCGTTGGTATTACCACCATGCACGACATTGCGCGTCGAATAACAATGTGATTTTAATGCCCGTTTCTGGTCACTAAAGCAGGTGCAACGTCCTCTTCACTTAGTATGAGCCTACACTCGTTCTTAGGTCCGGCTGGCTGCTGTACGAATCGTGTCGTTTGTCGACGCTGAGCGAATAACACTATCCGTTTACCGGGTTGGACTGTATACCCTAGATACCCTGACGCTCAGTAGTCGTAGGAATTCGTGTTAACGCCATTTTTATCCCCCTTCGTGTAAAAAGAGCATTTACTCTCATCCTTGAAGTGGCGGCCTAGAACTGAATCACGCGGCTTGCCTGTGGCGCGTCAGGAATAGCTCGTAGCTCCGATAGACACCGGACCTACTTGACAACTGTGTTTATGCTCATAGATTGAAGCTGTAACGTGACTATACGACAGGACCACTGTCGCCGCGATTAATTGACCCAAGGCAGCGCAGTTGAGGGGGAGTTTTATAATAGAACTCCTCAGCAACATTCAATGGGAGTGACAGGGACTCCGAATAGTCAACCCTAAAGCCGTTTCAGAACGTACAGGTGTCATACGATTGATAAGGGGCATTGGTTTGTACCTCGGAGGGACAATATGGGTATGGCGCCACGAGTCTGTCATAACTGTCGAGCTAGAACAATGTCGTTTACGGGATGATCAGTGGCAACCAGACCTATTCGATGGGGCTCGCTACAACGGGAGTCGCACTAACCCTTTCATGTTAAGCATCGTGCCCGCGGGATTTTCTAGATTTCAGGGCAAAAGTTATCGCATGCTACCATTTGGAGAAGCAACCATAGCGGACATCCACGGGGGTGCGTCATACCTGATACTCGACGCATCAAGAAGGAGGCGGGAAAACGAGTTAGTATCGTGCCCAGTCACCAAAAGAACTGTTAGTGAGGGGTCAAGCCCGAACGGTCGCGCAATAGTGGAGGGTCCGGTATATCTGGGAATGCCGATACCCTTCAGTTCTGCTGACCCAGCTACGCTTCACTTGCTGGGGAGGAGTTAATTCAGGAGTAATCAGGACCCCTGGTGGATAACGTGTTAAAGAACTAGCGTGTGGTGGACGTGGACCCCGAGCCGACCCCGTGTCTAGGAAGGGATACCACTACGAGACCCCACATTCAAGCGCCCGCTTCGCTGGAGCCATGGCTTTCGTTGGGTTTAAAGTGAATGAAGTCTCCCTGATGTACGAGAGAGAAAGGGTTGGAGGGGCGTCTGACTAGCAAAACAGAGTGGATAGCACTACTTTTGGCCACTGTCGCATCAGTCACCTTCGCTGTAACGATGTAGGGTGTCGTTTACATCCAATACGCCGACGGCCAAAGTGTCACCTAAAGCCTTCTCAAGTATGCCAGAAGATAGAAATCGGGCGATGGCTTCTCTACCCAGTTCGACAAGAGGTCCTGTAGTCGACAGTCGGCCTCCTTACGAGGGGGCCGTAAACCGTCTAATTAAAGATAGACGATCCTTCGCGAACGAGGTCAAGACGCTCTTGTAAAGCTCGCTTCAAGGGCAGTTTACTTAGACCAGTGGCTCCGGGCCTCTTGCCAGGTCATAGCACGTGGGATTGGAATTAACTGCCCGACGTTGAGACGAACAAGACGCGCCAGCAGTCCATAGACACAGATCATAACTCCCCGGTAGTGATTTAACCGCATCTGTCTAAATATCGACATGATCATTTCCAGAAGTACTCCGTGTGTAGAGCCCACGCTGCGGTTTGTCGTGGACGCCAAGGACGCGGGCAAAGTGGATCACGATCATTCAACGGCGAGAAGGAGCAATACTGCCAGTCCACTGCTAGTTTAAGGCTGTTACGAGTATACCCCGAAGACCGCACTCGGCGTTAATGGGGGAGGTCTGGCGATCCACAACGGTGCATGCGTCACTTACCTGGGATCTGGGGCCCTTCGTATAGGAAGCCACGGCTACACGGAGCGTTATGACCTTCAGCGCTAAGTGGGATTGCGGCCAGCGAGCTTCACGCGTCTAGAATTTAAAGTATGTCGACGATGAGACAGACTAAAGCGGATCTAGATTTGTCGTGTAGACAGGTGTGCAAGTCGCGGTAATCACTCTTGCATGTTGAATTGGCTGATTGATTCTCGGGAGTCTCAACGGACATCATGCCATTGCACATACAAGCGCTAAACTGCAGATACCCCCATGCCAGCCGCGGTCGTAGTCACGAACGCATCAGGACTCCTGCGAAGCTTCCGTCACGTGGTCGCATTCGGCCTTGATTAGAACTCTGCAGATTTACTGCCTTACGGCCATTTTTTTAAGGAGTGGGACTTGATACAAATAGGTTCTCTCGGGTGGGACCAATGACTCGGAACGAAAGTCGGTGGCGCGAGCCGAAACCTTCGTATGACATATAGTTCTAGTAGTCGTTGCGCTTTCCCCAGGCTGCTAGTAGAGATCACTTTCGTAGCAGCGATCGGGGGATACCATGCTTGCTATGCACTACCCCCTACGAACGAGCTCCGCTACAGCAGAACACCAGCTCTTTACTGCCCTTGGAGGATCGTGGGGGTAGTGGAACCGGAGCACCATTTTTGTGCTCACCTTGTTTCTATAAAATTTTACAAACGTCAATGGTCGCAATTGGTCACACCGAACAATATTCTTATCGTCATGTAAGCTCCTTATAGCGGCGGCTGCGGACCAAGAGTTCAAGGTGTTAAGGCTCACAACACTCCGCGTTAATCTCCCCTGTTAGGTGGAAATGTATCGCAGCTAGGAGGATCGCCGTGTATGGTTATACTGCGCCTCATCCACTGATATGAAGCACTGACTTTCCCTGGTGTATCTGCGCATGACTACAACGGTCTGGGAATTTCGGCACGCCTGAGACTTTATCTGCCAGTGGGGCGGTTAACTTAATGCAGCCAATAATAGCAACCGAGATATAAGGCCCAGGCGTTTCCGCCTTCATAAGTACTCAATGTGAAGCAATCATTGTTCCTTGCCGAATTTGTGTTTCTTTTGCGATATCGTACAAAAAATGCCGCGTGTGAGCCCAGCTAGACAGCCCCCACATTTGCCATTACATTGCTTGGGGGCTTCATGTCCCAGTAAGCCCCTAATCTCATGCATTAAGTATAGAGTTGACTTATCGGGCATTTTCCGAGCAACAACAAGAGATGTCATACGCAGTTCCCTAATGAGCACAAAGAGCGAGGATACGTGTTGACTTGCAGTACTCGATTTAAGGGGACTGTGTAATGTTGACTGGTCGGATGCATGGTTTGTGCGCCTTCGTACGGGCGTGCCACAAGGGCTGAATAGTATCAAGACCGTGGCTGAACCTTCACACCTCCGTTGGTAAAGATCGAGAATTCTGTCGTCCTCTTTTTAGGAAGCTCCGAAAATCATCTCGATACGATACCCCGCATCGCTCGGCCTAAATCCAGGGGTCGAAAAGGACACCACGCGCTTAGAGCAGGGTGCGCCCCCGTGCGGAACCCTTCAAGAGGGGTCTTAGTCCAACAATTGTTCGCATAACTTCCAAAGGTCTTATTAGAACGTTTGTTTGTCGGAACATCAACCACTGGGGGTCTGATTGGTCACCGCTATGACGCCATGGCGATTTGAGGGCCGCAAAACGATCCGACGGGATATCAAATGACCACGGGCTCCCCCTACGCATTTCGTAAGGAGGGCCAGAATCTGCCTTCGTTCCAAGGTCGAATCGCAGCGGAGCCACCCTGCCGATACAATCCTTGCAAAGAGGAGGATATATCTCCGAAGCGGTATACCTGTAAGCCTTTTTGCTAACTCCTAGCCATACACTCCGAATTATTACGGTCCGCTTACCTTTGGCATTAAGGGATGAATCGCTGCAAGCTAGCGCGACTCTTTCTGCCGTCGCAGGTGAACTCGAATAAGCACCAGTTTGTTATAAGTCCCGGAGCCAAATTAGGGGTTAGCAACTCTAGGCTATTTATGCGGCGGCCCAGTACCGGTAACCCACGGCCTGGATCCTAGGACTTCCTGCCCCACGTCCTCGGTTTAGAAGTTGGCATAGGACTTAACACGAGATTGTGTCAAGGCACGTGACTGCTGGGATATGCCGGGCCTGAGTTTACACTCATGACCATCCTTGAAATCCATAAGTAAAGAATCCGCCGGAGCGGATCGTTATTTCCCCAATACGCACCAGGAGCACAGCCAGATAGCCCTTAAATAGGTTACCACGCCCTACGAGTAGTCTCGTCAAAACAGCATCAACGCGCCAAAGCCTTGCTAGTGGAGATTTGTTAATTACGAGCTCGCACCGTTGCTGGAGGCCGTATCTACCGAATGTTTCTAACTTGCTGTGTCTAGATACGACGGTTATTTTACGTGCTTCCCATTCATGAAACATAACCAAATCATATGTGAGTTTCATAAAGCTTGACCCCGTTCGGGAAAACAATATGGCCGGTACTATACCGCGGGACCATAGCACATCAGACCTTCAGTGCAACGCATCCCTGAAAACCTTGCAATAACTTTCTTTGGCCGCTCATCCCAGAACGAAGCCGATTCCTAACGAATCACCATTCATGATACTTTCGGTGCTTGCTTTAGGAGCGAGTAAGATTGCCGACCTCGCCAGGGTCAACTCAGTAGCACGTTATCACGCCTATTGGTGCGAAGCCGCCCTACTCACCGGAACCGAGGGTACCCCAATTGCATCTACATTCAACCTCAGCGCGGGTTAAGCGGCCACAGTTGGGCTAGGGTCTTACCCAGGCGGATACCTATCTTTGCGCTGGCCTAACTGAACCCTTCCTGTGCCACTTCGGGTATTAGGGGTGGTGCGGCAACAAAGGAATGTCTGCGAAGAAAGGCTGCACCCCGCATACGGCAAGCGGGTAGATCATGCCGACTCGCACCGTTTAGTACGGTCGCAGCCGGGTTTGTACCACTTCGCATAAAATAGGGGATGATTTGGCGCATCGCCCTTAGTCTGACGTGAACTGATAGAGTGACCGTAATTGTGCTTCTAGCATATTACGGTTTGCACGCTTGGGAGTTGTAATTTGCCGTTATTTCCAAGGGGCCAGAATCTGGATGCTAGACCTTTGAGGGGAGTCGAAGGTGCCACGATGCTTTAGAACAAGTCCGAGGACAGTCGACACAAATGGCGGCGTCAGTAGGAGTGGGATACAGTGAACCAACTCTAGCAGTAACAGTAGCTACTACACAGCGCACCATCAATAGGAATGGTTCGATGCAGGACCAGAATCCATATAGGTATCTGTTCCATGACGCGTTTTATAGGGAGCATTAGGGGTGTACTCAGACTTCTCGAGCCAAGAGGAATCACGCGAGCGATTTTCTACCCTTAAAAAGGGCTAACATGCACAATACGGGGCCCATCCATCCGTACAGCGACAAGTCCTTTGCCTTCTTAACAGAACCTGAGGTGTTTGACACTGTCGAGAGCAGCTGTCGTTGTAAATCTGGACATCGCGATAGGGAACTCGGCTAGCGGACTATGCATCCATTTTCTCCCCATATTTTTAAAAAACAATTACGGGGCGATTGTTCACTATATCAGCGCAAACACTGACACCGCGGTAATAACCTGTTCACTCGTCTCTGTACGATGCCACTGTGCTCAAGCCGACACCTGCATTACCACTTTCCAAAACGTAGACAACATTTACTCGGACATACCGGTTCGATCTACCGGGTAGTTTCCCTAGATCTCTGAACGTTTTCAGGCAAAACTCATGTGTACGGCATAGCACATCAAGTCTTAATCAGGTCTTAACAATTTTTCCTGAATAGTTCTCGAAGTGGGTTATAGGGCACCGGGCGACCCGTAGCCGACGACAGATGTCTGTTGCCTCCGCCGGTTAAAGGCAAACTCTCGACCTTTCACATGGCACATCGAGCGCTGAATTCCGGCGAGCGTGTCGGGGAGCCGCCTAGTCGATGGCATTTGACTTAATTTAAACATACTAATGTCATGAGACCCAAGAGTTGTTTATGTGCAAATTAGTGGAAGTTCACAACGAATAATCGTAGTACGACTAATCTTTCATAGG
		</sequence>
    <sequence><taxon idref="Location_0_3_0|27.35218667582323"/>
			AGATGATGCCACCGCTTACACGTGACGAACTGGCCTTGGCAGCGTCTCTAGAGGACCTAAACCCTTTTTACCACTTGATGTCCATGAGCTTTCCTAGGAGTATCGCGAGAGGCTTTCCTGCACTTTTAATAGTGTCACAGCCCTTGTGTCACGCGCCTTAGTTTGCATGCCATCTAAGCAGCCCGACCCTAGACAGCCGGTCTTTATGGCGTTAGATGCTCGTTGCCAATGACTGCGTGGCCCGTCAGCTATTCTAAAAGTGTTCGGTTGTCGAAGAATGTTATCTAAAATTGATAACTTAACGCATGAGAGAAGGTAAAATAATTACCCCATGCTAATAAGAAGACTTGCTCATAGGGACTGCATGCAAGGGTGCACGTAGGGAGGGAAACTACCTCTAGAGGCACATGCGGAATCTCGGTGTGATACGGTCTGGATAACTCTCCTGCCTCGTGACGTTCTGGCCCGCGTGCAGCAAGTACATGCTTGGGCATTCTACCAGTACCGTTATTCTAGATAACGTGTTCGTGCGAACACGAGACGGCTTGTGCCAGATCCCGAGCCGCTGCTATGGCGCATGGACGCGCCCTCAAGTGAGTAATCCGAGGTTACGTGCAAGCTGGGGAACGGCAGTCTCTTCACTTGGGACGGGTTATCTAACCCACGATATCGGAGACCCTGTACTAACTGGACACTTACTCACCAAAATAGATGTGCAGATGGCTAACTGGATCTGGGTTTATGGGGCTTTCCGCCTGCCTGGTTCCTGAAAGCAAATGTTGTTGAGTCCCGGGTCACAAGGCTCGCCATGACACGTGCGAATGACGCATTGTTTCTATCCTGCTCCTGACCGGTGAGTACTATTGATGTCACGACACGTCTGCAAACTGAGACTGGGGCATCATCCGCACTGCAGTGGCAACTGGCAATGACACAAGAATCTGTCAATTATCAATTGCTTCCTTGTGACACTGTTAGTGTAAGACCACATCCACGGTAGCGGCTAACAGACATCCGCGGACAAAGAATGATGATACATAAGGACGGGCAGTTATGTGAGAGCGTTGAGGTAATCCAGATGGCGCAAGGCCAGAATCACTTTCCAGCGGATGGGCTCAGCCGTCGGCCTTCGCCCAAGTCGTGTGTCACCCACGGGACAGGCAAAACTAGGTGTTCCATGTCTAAGATACTCGTGGATTAATAACTGAGTACAGTCAAGTACGGCACTCCTTGATCGTTAGGGTGTTTCGCCACTAGTGAAATTGTAGGACGGGATGTAGCGTGCTATATAAGTTAATCGGATAGGGTGTCAGAATCAGCCCCAGCTGAAAACCTAGCAGAAAGAAAGAGGCATTAGATCGACTACCAGTAACGTCGAATACATAATGTGATGAGGTACAACGTGCCCGACCTTGTGACGCATGAATTCGAGAGATAATCAGGTCTGCCATTATTGTCGGTGTAACGGACAACATCGGTGTTTTGCCAGTTTTAATAACAGAAATTTCCTAGGACAACTCGGGTCAATTCTGGCCGGATGTGAATGAAGCGTAGGAAACAATTGTGAGGTGAACTTTCCCCCAAGCAATCGCCGCTGTGACAACGCATCTGTTTCTTAAAGGCTTCAAACATAAGTGCGTAGATTTGTCTTCGTTACCGACCTCCCGTGACTGACACGGCGATGCTGGGGGAACGACGGTAATCCAAGTGGTAGATCGGCGAGCCCCAGAAGTTTCGTGTCCCAGGTCCTATCGATTGTGGAAATGTGTCTCACTTACAGATACATGGTCTTCAGTATGTGTATATGGTGAATCAAACACTAGTACACCGTCGGGGAGGGATCTGGAAGCGCCCGTCATTAAATCGGACTCCTGTACCTTATGGAGTATTAATAGGGTCGGCATCGCCAAGAGATAATCTCCGCAGGGCGACAACAGACGGCCCTCATGAGAGATAGTTGCGTACCTGCATGCCATCCATCTTGCTCCTAGTATTCGGAGTTCTACATTTGGACCAAAATTAACATTGCCTCGTATCCCCGGGAGAGTGCTGGTCATTGAGTCGGGCCGTATACATGGATGGGCGAACGCAAACAACGGGCGTTTCCTACACTCTCCGCCGAACCATCCGCAAGTTCGGAGAGCTTTAGCAGCAATTCGGCGTAGAGCATCGAGATCCCCTAATAATGATTCCCCGCCAGAAGCTTACTTGTTGGATCGTGGGCTAGAGGAAGGCGTTACCGAACAGGGAGTGATGCAGGCGGGCCCCGTACCCCCCTTCTGGACTTTATCGCAGGATCTGGGATCTCATTCAGATATAGATTCCTCGGCGTAAGGCGTACTGTTAAACGCCAACAAGCCGGGACTTATGGTGCTCCATAGATGAGTTAGATGAGCATTGGGTTCGCTCTCAATAGACAAGAGGAGTTCTCTGTGCAACCAGCACCGCTGGGCGAGCCCTCGGCAATCAGGACATGTTACGATACGCTTGTGACTAAAGAATTGATACGCTAGATGGGGCCCAGTGAACTGTTATAAGCGCTTATGCTGAAAAACATGACTATTCATTTTAGGGGGTGAGCGTGTTATTTATGTGGGTTGCCCTCACTAGAGAGATAAACCTCCTACAATGGGGCACGGCCGCGGATCACCTACTACAAGAGGGACGGATGTAACCTTCGCTTAGAGGGTTAAGTTAGGTCTAGAATGCAGCATACAGAACAGACGCCTTTCAATGAAACTGCGGCTGGCGTGACTCTATGTTTGCATTTCGATCAATGCCAGCCAAAATCTTACACGAGTCCCCCATCAGGCAGGAGAACAGCAGAGGAAAAGACCGTTTACATTATTCCGATAAGTATGGTATACCTGCTAGCCGCAGGGGTCAAACCCATTCGCGAGATGGCGGCTGATAGACTTAAATTGCTTCATGCGATGACTGCACTTTTATATTTGTCTGTTCTGAGAAGATTACCCGATGTCCATCCATATGCAATCAGGCTCTACCATTGCCATTAAGCTAGGCTTGTTTTAGAGCGAGCCGGTCCTGGATAAACGTCAGTCCATGAAGCGAGTTTAACGTAGAGTCCGTGTTAAACTATTAGACCTCCTTATGGTGATATAAACCTACCTAGTGGGATCCATAACGAGAAACACGAGTCCGGTACGGCCCGAATGAAACTACCCTGCGGTTCTTCTCACCATTTTAGGCGACGTTCCCGTATTAACTAATGGAACGGCCAGTTTCGAGTTTAGCAGTATTTGAGCATTCCCAGGCATTTTCAGTTGCGGGATGGAGGACTCTGTGGTAGTATTCAGTAGTTGCCGGCATAATTCGCGTCATTCTCGTGCGTCTGTGGGTGGCGCACCATGGACTTGTAGACCTGTACTTCAGAATACAGCATATTCACTCCAGTCATCGGTACTTCAGCCGCTCTCCGCACGTTCCGGGGCCGTTGTGATGCACCCTTAGGTACAGAAAATTACGCGCCATAGGTCGTTTTTCTTTGGGACTATCGAGCCGGATCAATAGGGATTTTGGATACCGGTTTACCGGATAACGGTACTATAGACTGTGAAGTGTACGTGTGTTTCCGTCAGTTCGCACTGGGATAGACATCCATCTAGATCCGGGACCGCACTTCCCGGCCGGCGCCTAGCTTACCTCGCCAAGCATCACTTATCCCAACCAAAATCATATCCAGGAGCTTGGGACATTGATTCGATTTGTGGAACCACAAGCGTGGATCGCCTGGTTTTACCTGCGCGATCCCGGAGGTTCTTAATTGAGGTCCTAAGATCTATGACCCATGGATGCTAGGAACCTCCGTACTCATATATGTACAAATTTGGCAGCGCTGTGCCGATAGGAGAACCATCCACCCGGAAGGCAGCAGCCCGGAGCTGGCGTCTCAATCGTATCCGAGTCTCGGTGTACTTCAGTATCCAGTTTAGGCAGGCGAAGGATTAGTATAGACACTGTGACTCACAATAACCTACCACGTTCGCAGAGGTTCTAGTGCTGCCGGAGTTATTGCCCCGACCAATCACTGACTATTAAATAAAGCTTTCTCTAATACACGACGCCACTCGTTAATGTCGGGGCAGAGGACCTGACTCCCCATCCTGATAGCTACCTACAAATCCATATGCGGCGCGCTGAACTCGGAAGCACTTGATTATGACTGTTTAGTCTCAGTAGGGTTGATGTGGCAAGAACCCAGCGATTGACCTCGGGCACAAATCATAAGAGGGTTGGTTTGTCGATATCTCGAAACATACACTCATGAGCGATTATCACCCCAGACGGGTTCGGGAAGGGCGGGCGAGCAATAGTTACCTGAGTCTCGCCGCCTCCCGTTACTCCGGTGGATTCCATCACCAAAACTCGGAGGTCGACGTTACGCGGCTAGAACGGCCTCGGAAGCCGACAGAAGCATGGCCTAGCAACGGAAACTCTGATTTCGTACACGATGCAGCCTTTTCAATGTAATTTCACATTCGAGCGTAAGTCGGGACGTCCCTGGGCAGCCGGTCCTGCTACGGCAGTAGCGTGAGTGCTAGTCACAACTTTCACTGCACGAATCTATAGAGCAACTATTGAGTAGGAAAATCTCAAAGACTATATTTTGTCAGATGAGGAGGCTTAACTGTCATTAATATCGCAGTATTGCTTTTGAACGTTGAGGGCTTTTCCAAAAGCTTTAAGTCAAGCAACATCTATTTACGTGGTATTCGCGCTATTGTACTGCCGATAGGGAAATTCCAATTTTAGCAGGTACTCGGAATGTCCCCAGACGGAAGCGATACTTTCAGGGCCGATCCAAGTCCGATACCTAGCATACTAGACCAACTTTATCATCTATGACTCATCGGTTCCGGTAGCCCAAGTACGCCGATCCACTTGGGTTTATGTGCATGAACACTCCTGCTGGGTCAGGCCGAATTGGTCTGATCTCCACCCGAATACTGTGACTCGAATAAGGGCAGTACCTCTCTGCATCTAGTTGGGACGACACCGCCCTTAGTCCTTTAGCGTGAGAAAGCGCCGCACTCATACGCTTAGTAGGCATTTGTATTCCCTAGTCGGGAAGTTGTTGGGTGGCCATGACTCTAGCGCTCTCCGAATAAACTTTATTCAAGAAGGACTGTAGATGGAGGAGTATAGCCTTGGCTTTAGTAGACTCGGACGTAAAAGTATTTAGCACTGGAGTGTAGCTCTCCAGCCAGCTCTCGCCTTATTAGCGTCGAGCGTGACAGCCGCTCGACGATAAACGCCCGAAGTAGTTACACGGGAAGACCGTACGAACTAGAGCATCCCTTACGACGCTCCTATGCCTGTGGAGAATCCCAGAGGCTGTCTCGGATTCCGGGATTGTTAAGAAAGTGTCTGGATTCTGTAGGCAATCCGTCGACTGCTCGTCGACCCAGCAGCCCTTAAGGGGTGGTCTGCCAGCAAGGATCAGATTTAAGCCGTCGGCTATTTGGCAAACATCAGTCAAATAGCTCCTAGCAGTTAGGTTTGTTCTCAGTAAACCTTAATCGCAACTATGCCATGCTCCCTATACTAAGGCACACTGTTCACCAAGGACCAAGACTGTTAGTTACTATATCAGGAAAATATGTGTTGCTTTGCTATTCACGGCTATAGGCCCACTGGACCCAAATAATTCCCATTCGACAACATACGAGGGTTTTGATTATTCACTTAGCCCTACTAGGGACCGATTCAGGAATTATCACGGATGGGTTTCAAGAGCGGTGTTTACTACTTTCATGTTTAGTACCGGACTCTCAGGTCTAACTTCAATATCAAACAATTGTGACACTTCAAAAGGTTGAATCCCTGGAGGGTAGTACAAAAGATTGAGCTATGCGGGCATGTCGCGGGCGTGAATTCTCAGTGGCCTTACTTGCGTCGTTTAAACGTGTTGCAAGTCTTACACTTCTGAACGAGTCTGTAGAAAACTCATTACTCTATTGATCAGTGGTACCCGACGGATTAGCCAATCCGTGAACACCCTCTAGACTACTCGTCTCACCAAGCGTGCGCAGACCTCCAAGATAACCGGATCAGTTGTCGTTTATTCTAGCTTGTCCTGGGAGGTCATACGTCTACAGAGTAGCACTCACGAGACAAACTGCAGCTGTAGATTTACTTCGTTTCCGAGGACATCAAAACGTACACCTCCGATAACCGACACTGCCCACCCCATAAGGGGGACCTCAGTAGCACTTTACTGATCTGATCTTTCCATGTGTAGTGTCTCCGATGTCGGTTCTTTGAGGTAGTCCGGTTTATTCCGCCCGGGTGAGTCAATCCTTCGTCCGCAATCATTGGATATCATTGTGGCTCCCCTCTATACACGGCAGTTACGGCCTCGAGAATATGCAGCCGTATACGCCCGGGGAGGCGTTGATGCTCACCTCAGCCGATCCACGTGAAGACGAGCAGGATATAGTTGCAGGCACGCATACAAACGTGTGCACCGGGGTTCTCATGCACGGTTCTTGGACTTTAATAGCAAATTGAACTAACTCACCTGCGCATAAGGTTCGCGTGTGTGTTTGACCTGATTAGAGCCACCCACAGGTAATGCGGTTCGCGATTCGGAAGAATTTTGTTGAAGTACTTAGCCGGATGTTAGCTGATTGAACGTGGTATATTTGGTTTGTCCATCGGAGCGCAAGTTTCCAGGATACTATTATGTTATGTCGTGTACGGGCGAGCTGCGTTAGGGGTAAGAATAGAGGGTAAAGGTTGAAGTTTGCGTATAGATTGTCGACTGAATGAGATGTGTTTTTACGGTACAGAGGCGATCTCCCACTTACGTACTCGAATTCACCGACCAATGGCCTCGCAGTTCCGTTGTCCGCTACATTTGTGCCCAACCAACGGCCCCGCAACGCCTCAAAGAATGGTGATTAAGACATTGCACGAATGGTATCACCAGGTTCCTTTCTTATCCAGACGTTGAACCCACTTCTGCGTACTAAATTATTGATATTTTTGAGCTTAGCTCGCTGGAGAGCCAGCTAATCGACATCTTACTGCGACTGCGCCTCGCCTCGTTCGTTCAGATAGTTACACAGCCGTGCCACAGGACCAGCTAACGTCCAGCGTCTACATCCGCTCTTGTCGTTAGAACACTGACCATGCTGCTGGAAAGTCGGCGCCAGATCCAACAGCCCAAAGCCGGCAACGACTTGCGCTATAAGCTCTTGTGGCCCCATCGTACCTTCTGGTCAGAGATCTTTTTAACACTTGCTCTGAGTGTACTTAGTGTCTACTTGACACCAACCGTCCAAACAATGAAAGTTAATCATTAGTATTTTATGGCTACAAATTCCGCCCTATGCACGAGGAGCAACCTCTCCCGACCGATAGAGGTAACATGGCTGACTATTATCGCCGCCGCAGCTCGGTCTCGACTAAGTACAACTCCGGTAGATTTGAAGCATCCAAGAACATCGGGAGACAGGATACACATCGATATTGGTAGATAACTCCCACCGACAGGTGATGGGTAAGGAACTACCTTATAAGTGGATCCTGACCGTTTACAGCCTTGTGGTGGGGCAGTAAATGGCAGTGCCCTATGATGAACATCCCCTAGGGGCCCGTCGCTGTAGATATGATGAATCCCCCGATGTCTTTATGGCCGTTTGGGCAAGCATGGGGGTAATCCGCGAAGGCGAGAATGATTCAAGATCCGGTTAAAGATGAGCATACAGCTATTGGCAGTACTCTTTTAAAGTACAGTGAATACAGGAACAAGAGCTCTCGTACGCCCATTATAATATTAACACTTTTCATTGGGGTACTCAACCCGTGGCTCATTCTCTTTAAGCCCCTTTTATGCATCAGTGATAGGAACAACATAAGTCCGACTGCCAAGCCTTTCGGAGCTCTATTTGGCGTTGGTATTACCACCATGCACGACATTGCGCGTCGAATAACAATGTGATTTTAATGCCCGTTTCTGGTCACTAAAGCAGGTGCAACGTCCTCTTCACTTAGTATGAGCCTACACTCGTTCTTAGGTCCGGCTGGCTGCTGTACGAATCGTGTCGTTTGTCGACGCTGAGCGAATAACACTATCCGTTTACCGGGTTGGACTGTATACCCTAGATACCCTGACGCTCAGTAGTCGTAGGAATTCGTGTTAACGCCATTTTTATCCCCCTTCGTGTAAAAAGAGCATTTACTCTCATCCTTGAAGTGGCGGCCTAGAACTGAATCACGCGGCTTGCCTGTGGCGCGTCAGGAATAGCTCGTAGCTCCGATAGACACCGGACCTACTTGACAACTGTGTTTATGCTCATAGATTGAAGCTGTAACGTGACTATACGACAGGACCACTGTCGCCGCGATTAATTGACCCAAGGCAGCGCAGTTGAGGGGGAGTTTTATAATAGAACTCCTCAGCAACATTCAATGGGAGTGACAGGGACTCCGAATAGTCAACCCTAAAGCCGTTTCAGAACGTACAGGTGTCATACGATTGATAAGGGGCATTGGTTTGTACCTCGGAGGGACAATATGGGTATGGCGCCACGAGTCTGTCATAACTGTCGAGCTAGAACAATGTCGTTTACGGGATGATCAGTGGCAACCAGACCTATTCGATGGGGCTCGCTACAACGGGAGTCGCACTAACCCTTTCATGTTAAGCATCGTGCCCGCGGGATTTTCTAGATTTCAGGGCAAAAGTTATCGCATGCTACCATTTGGAGAAGCAACCATAGCGGACATCCACGGGGGTGCGTCATACCTGATACTCGACGCATCAAGAAGGAGGCGGGAAAACGAGTTAGTATCGTGCCCAGTCACCAAAAGAACTGTTAGTGAGGGGTCAAGCCCGAACGGTCGCGCAATAGTGGAGGGTCCGGTATATCTGGGAATGCCGATACCCTTCAGTTCTGCTGACCCAGCTACGCTTCACTTGCTGGGGAGGAGTTAATTCAGGAGTAATCAGGACCCCTGGTGGATAACGTGTTAAAGAACTAGCGTGTGGTGGACGTGGACCCCGAGCCGACCCCGTGTCTAGGAAGGGATACCACTACGAGACCCCACATTCAAGCGCCCGCTTCGCTGGAGCCATGGCTTTCGTTGGGTTTAAAGTGAATGAAGTCTCCCTGATGTACGAGAGAGAAAGGGTTGGAGGGGCGTCTGACTAGCAAAACAGAGTGGATAGCACTACTTTTGGCCACTGTCGCATCAGTCACCTTCGCTGTAACGATGTAGGGTGTCGTTTACATCCAATACGCCGACGGCCAAAGTGTCACCTAAAGCCTTCTCAAGTATGCCAGAAGATAGAAATCGGGCGATGGCTTCTCTACCCAGTTCGACAAGAGGTCCTGTAGTCGACAGTCGGCCTCCTTACGAGGGGGCCGTAAACCGTCTAATTAAAGATAGACGATCCTTCGCGAACGAGGTCAAGACGCTCTTGTAAAGCTCGCTTCAAGGGCAGTTTACTTAGACCAGTGGCTCCGGGCCTCTTGCCAGGTCATAGCACGTGGGATTGGAATTAACTGCCCGACGTTGAGACGAACAAGACGCGCCAGCAGTCCATAGACACAGATCATAACTCCCCGGTAGTGATTTAACCGCATCTGTCTAAATATCGACATGATCATTTCCAGAAGTACTCCGTGTGTAGAGCCCACGCTGCGGTTTGTCGTGGACGCCAAGGACGCGGGCAAAGTGGATCACGATCATTCAACGGCGAGAAGGAGCAATACTGCCAGTCCACTGCTAGTTTAAGGCTGTTACGAGTATACCCCGAAGACCGCACTCGGCGTTAATGGGGGAGGTCTGGCGATCCACAACGGTGCATGCGTCACTTACCTGGGATCTGGGGCCCTTCGTATAGGAAGCCACGGCTACACGGAGCGTTATGACCTTCAGCGCTAAGTGGGATTGCGGCCAGCGAGCTTCACGCGTCTAGAATTTAAAGTATGTCGACGATGAGACAGACTAAAGCGGATCTAGATTTGTCGTGTAGACAGGTGTGCAAGTCGCGGTAATCACTCTTGCATGTTGAATTGGCTGATTGATTCTCGGGAGTCTCAACGGACATCATGCCATTGCACATACAAGCGCTAAACTGCAGATACCCCCATGCCAGCCGCGGTCGTAGTCACGAACGCATCAGGACTCCTGCGAAGCTTCCGTCACGTGGTCGCATTCGGCCTTGATTAGAACTCTGCAGATTTACTGCCTTACGGCCATTTTTTTAAGGAGTGGGACTTGATACAAATAGGTTCTCTCGGGTGGGACCAATGACTCGGAACGAAAGTCGGTGGCGCGAGCCGAAACCTTCGTATGACATATAGTTCTAGTAGTCGTTGCGCTTTCCCCAGGCTGCTAGTAGAGATCACTTTCGTAGCAGCGATCGGGGGATACCATGCTTGCTATGCACTACCCCCTACGAACGAGCTCCGCTACAGCAGAACACCAGCTCTTTACTGCCCTTGGAGGATCGTGGGGGTAGTGGAACCGGAGCACCATTTTTGTGCTCACCTTGTTTCTATAAAATTTTACAAACGTCAATGGTCGCAATTGGTCACACCGAACAATATTCTTATCGTCATGTAAGCTCCTTATAGCGGCGGCTGCGGACCAAGAGTTCAAGGTGTTAAGGCTCACAACACTCCGCGTTAATCTCCCCTGTTAGGTGGAAATGTATCGCAGCTAGGAGGATCGCCGTGTATGGTTATACTGCGCCTCATCCACTGATATGAAGCACTGACTTTCCCTGGTGTATCTGCGCATGACTACAACGGTCTGGGAATTTCGGCACGCCTGAGACTTTATCTGCCAGTGGGGCGGTTAACTTAATGCAGCCAATAATAGCAACCGAGATATAAGGCCCAGGCGTTTCCGCCTTCATAAGTACTCAATGTGAAGCAATCATTGTTCCTTGCCGAATTTGTGTTTCTTTTGCGATATCGTACAAAAAATGCCGCGTGTGAGCCCAGCTAGACAGCCCCCACATTTGCCATTACATTGCTTGGGGGCTTCATGTCCCAGTAAGCCCCTAATCTCATGCATTAAGTATAGAGTTGACTTATCGGGCATTTTCCGAGCAACAACAAGAGATGTCATACGCAGTTCCCTAATGAGCACAAAGAGCGAGGATACGTGTTGACTTGCAGTACTCGATTTAAGGGGACTGTGTAATGTTGACTGGTCGGATGCATGGTTTGTGCGCCTTCGTACGGGCGTGCCACAAGGGCTGAATAGTATCAAGACCGTGGCTGAACCTTCACACCTCCGTTGGTAAAGATCGAGAATTCTGTCGTCCTCTTTTTAGGAAGCTCCGAAAATCATCTCGATACGATACCCCGCATCGCTCGGCCTAAATCCAGGGGTCGAAAAGGACACCACGCGCTTAGAGCAGGGTGCGCCCCCGTGCGGAACCCTTCAAGAGGGGTCTTAGTCCAACAATTGTTCGCATAACTTCCAAAGGTCTTATTAGAACGTTTGTTTGTCGGAACATCAACCACTGGGGGTCTGATTGGTCACCGCTATGACGCCATGGCGATTTGAGGGCCGCAAAACGATCCGACGGGATATCAAATGACCACGGGCTCCCCCTACGCATTTCGTAAGGAGGGCCAGAATCTGCCTTCGTTCCAAGGTCGAATCGCAGCGGAGCCACCCTGCCGATACAATCCTTGCAAAGAGGAGGATATATCTCCGAAGCGGTATACCTGTAAGCCTTTTTGCTAACTCCTAGCCATACACTCCGAATTATTACGGTCCGCTTACCTTTGGCATTAAGGGATGAATCGCTGCAAGCTAGCGCGACTCTTTCTGCCGTCGCAGGTGAACTCGAATAAGCACCAGTTTGTTATAAGTCCCGGAGCCAAATTAGGGGTTAGCAACTCTAGGCTATTTATGCGGCGGCCCAGTACCGGTAACCCACGGCCTGGATCCTAGGACTTCCTGCCCCACGTCCTCGGTTTAGAAGTTGGCATAGGACTTAACACGAGATTGTGTCAAGGCACGTGACTGCTGGGATATGCCGGGCCTGAGTTTACACTCATGACCATCCTTGAAATCCATAAGTAAAGAATCCGCCGGAGCGGATCGTTATTTCCCCAATACGCACCAGGAGCACAGCCAGATAGCCCTTAAATAGGTTACCACGCCCTACGAGTAGTCTCCTCAAAACAGCATCAACGCGCCAAAGCCTTGCTAGTGGAGATTTGTTAATTACGAGCTCGCACCGTTGCTGGAGGCCGTATCTACCGAATGTTTCTAACTTGCTGTGTCTAGATACGACGGTTATTTTACGTGCTTCCCATTCATGAAACATAACCAAATCATATGTGAGTTTCATAAAGCTTGACCCCGTTCGGGAAAACAATATGGCCGGTACTATACCGCGGGACCATAGCACATCAGACCTTCAGTGCAACGCATCCCTGAAAACCTTGCAATAACTTTCTTTGGCCGCTCATCCCAGAACGAAGCCGATTCCTAACGAATCACCATTCATGATACTTTCGGTGCTTGCTTTAGGAGCGAGTAAGATTGCCGACCTCGCCAGGGTCAACTCAGTAGCACGTTATCACGCCTATTGGTGCGAAGCCGCCCTACTCACCGGAACCGAGGGTACCCCAATTGCATCTACATTCAACCTCAGCGCGGGTTAAGCGGCCACAGTTGGGCTAGGGTCTTACCCAGGCGGATACCTATCTTTGCGCTGGCCTAACTGAACCCTTCCTGTGCCACTTCGGGTATTAGGGGTGGTGCGGCAACAAAGGAATGTCTGCGAAGAAAGGCTGCACCCCGCATACGGCAAGCGGGTAGATCATGCCGACTCGCACCGTTTAGTACGGTCGCAGCCGGGTTTGTACCACTTCGCATAAAATAGGGGATGATTTGGCGCATCGCCCTTAGTCTGACGTGAACTGATAGAGTGACCGTAATTGTGCTTCTAGCATATTACGGTTTGCACGCTTGGGAGTTGTAATTTGCCGTTATTTCCAAGGGGCCAGAATCTGGATGCTAGACCTTTGAGGGGAGTCGAAGGTGCCACGATGCTTTAGAACAAGTCCGAGGACAGTCGACACAAATGGCGGCGTCAGTAGGAGTGGGATACAGTGAACCAACTCTAGCAGTAACAGTAGCTACTACACAGCGCACCATCAATAGGAATGGTTCGATGCAGGACCAGAATCCATATAGGTATCTGTTCCATGACGCGTTTTATAGGGAGCATTAGGGGTGTACTCAGACTTCTCGAGCCAAGAGGAATCACGCGAGCGATTTTCTACCCTTAAAAAGGGCTAACATGCACAATACGGGGCCCATCCATCCGTACAGCGACAAGTCCTTTGCCTTCTTAACAGAACCTGAGGTGTTTGACACTGTCGAGAGCAGCTGTCGTTGTAAATCTGGACATCGCGATAGGGAACTCGGCTAGCGGACTATGCATCCATTTTCTCCCCATATTTTTAAAAAACAATTACGGGGCGATTGTTCACTATATCAGCGCAAACACTGACACCGCGGTAATAACCTGTTCACTCGTCTCTGTACGATGCCACTGTGCTCAAGCCGACACCTGCATTACCACTTTCCAAAACGTAGACAACATTTACTCGGACATACCGGTTCGATCTACCGGGTAGTTTCCCTAGATCTCTGAACGTTTTCAGGCAAAACTCATGTGTACGGCATAGCACATCAAGTCTTAATCAGGTCTTAACAATTTTTCCTGAATAGTTCTCGAAGTGGGTTATAGGGCACCGGGCGACCCGTAGCCGACGACAGATGTCTGTTGCCTCCGCCGGTTAAAGGCAAACTCTCGACCTTTCACATGGCACATCGAGCGCTGAATTCCGGCGAGCGTGTCGGGGAGCCGCCTAGTCGATGGCATTTGACTTAATTTAAACATACTAATGTCATGAGACCCAAGAGTTGTTTATGTGCAAATTAGTGGAAGTTCACAACGAATAATCGTAGTACGACTAATCTTTCATAGG
		</sequence>
    <sequence><taxon idref="Location_0_3_1|30.935821343815608"/>
			AGATGATGCCACCGCTTACACGTGACGAACTGGCCTTGGCAGCGTCTCTAGAGGACCTAAACCCTTTTTACCACTTGATGTCCATGAGCTTTCCTAGGAGTATCGCGAGAGGCTTTCCTGCACTTTTAATAGTGTCACAGCCCTTGTGTCACGCGCCTTAGTTTGCATGCCATCTAAGCAGCCCGACCCTAGACAGCCGGTCTTTATGGCGTTAGATGCTCGTTGCCAATGACTGCGTGGCCCGTCAGCTATTCTAAAAGTGTTCGGTTGTCGAAGAATGTTATCTAAAATTGATAACTTAACGCATGAGAGAAGGTAAAATAATTACCCCATGCTAATAAGAAGACTTGCTCATAGGGACTGCATGCAAGGGTGCACGTAGGGAGGGAAACTACCTCTAGAGGCACATGCGGAATCTCGGTGTGATACGGTCTGGATAACTCTCCTGCCTCGTGACGTTCTGGCCCGCGTGCAGCAAGTACATGCTTGGGCATTCTACCAGTACCGTTATTCTAGATAACGTGTTCGTGCGAACACGAGACGGCTTGTGCCAGATCCCGAGCCGCTGCTATGGCGCATGGACGCGCCCTCAAGTGAGTAATCCGAGGTTACGTGCAAGCTGGGGAACGGCAGTCTCTTCACTTGGGACGGGTTATCTAACCCACGATATCGGAGACCCTGTACTAACTGGACACTTACTCACCAAAATAGATGTGCAGATGGCTAACTGGATCTGGGTTTATGGGGCTTTCCGCCTGCCTGGTTCCTGAAAGCAAATGTTGTTGAGTCCCGGGTCACAAGGCTCGCCATGACACGTGCGAATGACGCATTGTTTCTATCCTGCTCCTGACCGGTGAGTACTATTGATGTCACGACACGTCTGCAAACTGAGACTGGGGCATCATCCGCACTGCAGTGGCAACTGGCAATGACACAAGAATCTGTCAATTATCAATTGCTTCCTTGTGACACTGTTAGTGTAAGACCACATCCACGGTAGCGGCTAACAGACATCCGCGGACAAAGAATGATGATACATAAGGACGGGCAGTTATGTGAGAGCGTTGAGGTAATCCAGATGGCGCAAGGCCAGAATCACTTTCCAGCGGATGGGCTCAGCCGTCGGCCTTCGCCCAAGTCGTGTGTCACCCACGGGACAGGCAAAACTAGGTGTTCCATGTCTAAGATACTCGTGGATTAATAACTGAGTACAGTCAAGTACGGCACTCCTTGATCGTTAGGGTGTTTCGCCACTAGTGAAATTGTAGGACGGGATGTAGCGTGCTATATAAGTTAATCGGATAGGGTGTCAGAATCAGCCCCAGCTGAAAACCTAGCAGAAAGAAAGAGGCATTAGATCGACTACCAGTAACGTCGAATACATAATGTGATGAGGTACAACGTGCCCGACCTTGTGACGCATGAATTCGAGAGATAATCAGGTCTGCCATTATTGTCGGTGTAACGGACAACATCGGTGTTTTGCCAGTTTTAATAACAGAAATTTCCTAGGACAACTCGGGTCAATTCTGGCCGGATGTGAATGAAGCGTAGGAAACAATTGTGAGGTGAACTTTCCCCCAAGCAATCGCCGCTGTGACAACGCATCTGTTTCTTAAAGGCTTCAAACATAAGTGCGTAGATTTGTCTTCGTTACCGACCTCCCGTGACTGACACGGCGATGCTGGGGGAACGACGGTAATCCAAGTGGTAGATCGGCGAGCCCCAGAAGTTTCGTGTCCCAGGTCCTATCGATTGTGGAAATGTGTCTCACTTACAGATACATGGTCTTCAGTATGTGTATATGGTGAATCAAACAATAGTACACCGTCGGGGAGGGATCTGGAAGCGCCCGTCATTAAATCGGACTCCTGTACCTTATGGAGTATTAATAGGGTCGGCATCGCCAAGAGATAATCTCCGCAGGGCGACAACAGACGGCCCTCATGAGAGATAGTTGCGTACCTGCATGCCATCCATCTTGCTCCTAGTATTCGGAGTTCTACATTTGGACCAAAATTAACATTGCCTCGTATCCCCGGGAGAGTGCTGGTCATTGAGTCGGGCCGTATACATGGATGGGCGAACGCAAACAACGGGCGTTTCCTACACTCTCCGCCGAACCATCCGCAAGTTCGGAGAGCTTTAGCAGCAATTCGGCGTAGAGCATAGAGATCCCCTAATAATGATTCCCCGCCAGAAGCTTACTTGTTGGATCGTGGGCTAGAGGAAGGCGTTACCGAACAGGGAGTGATGCAGGCGGGCCCCGTACCCCCCTTCTGGACTTTATCGCAGGATCTGGGATCTCATTCAGATATAGATTCCTCGGCGTCAGGCGTACTGTTAAACGCCAACAAGCCGGGACTTATGGTGCTCCATAGATGAGTTAGATGAGCATTGGGTTCGCTCTCAATAGACAAGAGGAGTTCTCTGTGCAACCAGCACCGCTGGGCGAGCCCTCGGCAATCAGGACATGTTACGATACGCTTGTGACTAAAGAATTGATACGCTAGATGGGGCCCAGTGAACTGTTATAAGCGCTTATGCTGAAAAACATGACTATTCATTTTAGGGGGTGAGCGTGTTATTTATGTGGGTTGCCCTCACTAGAGAGATAAACCTCCTACAATGGGGCACGGCCGCGGATCACCTACTACAAGAGGGACGGATGTAACCTTCGCTTAGAGGGTTAAGTTAGGTCTAGAATGCAGCATACAGAACAGACGCCTTTCAATGAAACTGCGGCTGGCGTGACTCTATGTTTGCATTTCGATCAATGCCAGCCAAAATCTTACACGAGTCCCCCATCAGGCAGGAGAACAGCAGAGGAAAAGACCGTTTACATTATTCCGATAAGTATGGTATACCTGCTAGCCGCAGGGGTCAAACCCATTCGCGAGATGGCGGCTGATAGACTTAAATTGCTTCATGCGATGACTGCACTTTTATATTTGTCTGTTCTGAGAAGATTACCCGATGTCCATCCATATGCAATCAGGCTCTACCATTGCCATTAAGCTAGGCTTGTTTTAGAGCGAGCCGGTCCTGGATAAACGTCAGTCCATGAAGCGAGTTTAACGTAGAGTCCGTGTTAAACTATTAGACCTCCTTATGGTGATATAAACCTACCTAGTGGGATCCATAACGAGAAACACGAGTCCGGTACGGCCCGAATGAAACTACCCTGCGGTTCTTCTCACCATTTTAGGCGACGTTCCCGTATTAACTAATGGAACGGCCAGTTTCGAGTTTAGCAGTATTTGAGCATTCCCAGGCATTTTCAGTTGCGGGATGGAGGACTCTGTGGTAGTATTCAGTAGTTGCCGGCATAATTCGCGTCATTCTCGTGCGTCTGTGGGTGGCGCACCATGGACTTGTAGACCTGTACTTCAGAATACAGCATATTCACTCCAGTCATCGGTACTTCAGCCGCTCTCCGCACGTTCCGGGGCCGTTGTGATGCACCCTTAGGTACAGAAAATTACGCGCCATAGGTCGTTTTTCTTTGGGACTATCGAGCCGGATCAATAGGGATTTTGGATACCGGTTTACCGGATAACGGTACTATAGACTGTGAAGTGTACGTGTGTTTCCGTCAGTTCGCACTGGGATAGACATCCATCTAGATCCGGGACCGCACTTCCCGGCCGGCGCCTAGCTTACCTCGCCAAGCATCACTTATCCCAACCAAAATCATATCCAGGAGCTTGGGACATTGATTCGATTTGTGGAACCACAAGCGTGGATCGCCTGGTTTTACCTGCGCGATCCCGGAGGTTCTTAATTGAGGTCCTAAGATCTATGACCCATGGATGCTAGGAACCTCCGTACTCATATATGTACAAATTTGGCAGCGCTGTGCCGATAGGAGAACCATCCACCCGGAAGGCAGCAGCCCGGAGCTGGCGTCTCAATCGTATCCGAGTCTCGGTGTACTTCAGTATCCAGTTTAGGCAGGCGAAGGATTAGTATAGACACTGTGACTCACAATAACCTACCACGTTCGCAGAGGTTCTAGTGCTGCCGGAGTTATTGCCCCGACCAATCACTGACTATTAAATAAAGCTTTCTCTAATACACGACGCCACTCGTTAATGTCGGGGCAGAGGACCTGACTCCCCATCCTGATAGCTACCTACAAATCCATATGCGGCGCGCTGAACTCGGAAGCACTTGATTATGACTGTTTAGTCTCAGTAGGGTTGATGTGGCAAGAACCCAGCGATTGACCTCGGGCACAAATCATAAGAGGGTTGGTTTGTCGATATCTCGAAACATACACTCATGAGCGATTATCACCCCAGACGGGTTCGGGAAGGGCGGGCGAGCAATAGTTACCTGAGTCTCGCCGCCTCCCGTTACTCCGGTGGATTCCATCACCAAAACTCGGAGGTCGACGTTACGCGGCTAGAACGGCCTCGGAAGCCGACAGAAGCATGGCCTAGCAACGGAAACTCTGATTTCGTACACGATGCAGCCTTTTCAATGTAATTTCACATTCGAGCGTAAGTCGGGACGTCCCTGGGCAGCCGGTCCTGCTACGGCAGTAGCGTGAGTGCTAGTCACAACTTTCACTGCACGAATCTATAGAGCAACTATTGAGTAGGAAAATCTCAAAGACTATATTTTGTCAGATGAGGAGGCTTAACTGTCATTAATATCGCAGTATTGCTTTTGAACGTTGAGGGCTTTTCCAAAAGCTTTAAGTCAAGCAACATCTATTTACGTGGTATTCGCGCTATTGTACTGCCGATAGGGAAATTCCAATTTTAGCAGGTACTCGGAATGTCCCCAGACGGAAGCGATACTTTCAGGGCCGATCCAAGTCCGATACCTAGCATACTAGACCAACTTTATCATCTATGACTCATCGGTTCCGGTAGCCCAAGTACGCCGATCCACTTGGGTTTATGTGCATGAACACTCCTGCTGGGTCAGGCCGAATTGGTCTGATCTCCACCCGAATACTGTGACTCGAATAAGGGCAGTACCTCTCTGCATCTAGTTGGGACGACACCGCCCTTAGTCCTTTAGCGTGAGAAAGCGCCGCACTCATACGCTTGGTAGGCATTTGTATTCCCTAGTCGGGAAGTTGTTGGGTGGCCATGACTCTAGCGCTCTCCGAATAAACTTTATTCAAGAAGGACTGTAGATGGAGGAGTATAGCCTTGGCTTTAGTAGACTCGGACGTAAAAGTATTTAGCACTGGAGTGTAGCTCTCCAGCCAGCTCTCGCCTTATTAGCGTCGAGCGTGACAGCCGCTCGACGATAAACGCCCGAAGTAGTTACACGGGAAGACCGTACGAACTAGAGCATCCCTTACGACGCTCCTATGCCTGTGGAGAATCCCAGAGGCTGTCTCGGATTCCGGGATTGTTAAGAAAGTGTCTGGATTCTGTAGGCAATCCGTCGACTGCTCGTCGACCCAGCAGCCCTTAAGGGGTGGTCTGCCAGCAAGGATCAGATTTAAGCCGTCGGCTATTTGGCAAACATCAGTCAAATAGCTCCTAGCAGTTAGGTTTGTTCTCAGTAAACCTTAATCGCAACTATGCCATGCTCCCTATACTAAGGCACACTGTTCACCAAGGACCAAGACTGTTAGTTACTATATCAGGAAAATATGTGTTGCTTTGCTATTCACGGCTATAGGCCCACTGGACCCAAATAATTCCCATTCGACAACATACGAGGGTTTTGATTATTCACTTAGCCCTACTAGGGACCGATTCAGGAATTATCACGGATGGGTTTCAAGAGCGGTGTTTACTACTTTCATGTTTAGTACCGGACTCTCAGGTCTAACTTCAATATCAAACAATTGTGACACTTCAAAAGGTTGAATCCCTGGAGGGTAGTACAAAAGATTGAGCTATGCGGGCATGTCGCGGGCGTGAATTCTCAGTGGCCTTACTTGCGTCGTTTAAACGTGTTGCAAGTCTTACACTTCTGAACGAGTCTGTAGAAAACTCATTACTCTATTGATCAGTGGTACCCGACGGATTAGCCAATCCGTGAACACCCTCTAGACTACTCGTCTCACCAAGCGTGCGCAGACCTCCAAGATAACCGGATCAGTTGTCGTTTATTCTAGCTTGTCCTGGGAGGTCATACGTCTACAGAGTAGCACTCACGAGACAAACTGCAGCTGTAGATTTACTTCGTTTCCGAGGACATCAAAACGTACACCTCCGATAACCGACACTGCCCACCCCATAAGGGGGACCTCAGTAGCACTTTACTGATCTGATCTTTCCATGTGTAGTGTCTCCGATGTCGGTTCTTTGAGGTAGTCCGGTTTATTCCGCCCGGGTGAGTCAATCCTTCGTCCGCAATCATTGGATATCATTGTGGCTCCCCTCTATACACGGCAGTTACGGCCTCGAGAATATGCAGCCGTATACGCCCGGGGAGGCGTTGATGCTCACCTCAGCCGATCCACGTGAAGACGAGCAGGATATAGTTGCAGGCACGCATACAAACGTGTGCACCGGGGTTCTCATGCACGGTTCTTGGACTTTAATAGCAAATTGAACTAACTCACCTGCGCATAAGGTTCGCGTGTGTGTTTGACCTGATTAGAGCCACCCACAGGTAATGCGGTTCGCGATTCGGAAGAATTTTGTTGAAGTACTTAGCCGGATGTTAGCTGATTGAACGTGGTATATTTGGTTTGTCCATCGGAGCGCAAGTTTCCAGGATACTATTATGTTATGTCGTGTACGGGCGAGCTGCGTTAGGGGTAAGAATAGAGGGTAAAGGTTGAAGTTTGCGTATAGATTGTCGACTGAATGAGATGTGTTTTTACGGTACAGAGGCGATCTCCCACTTACGTACTCGAATTCACCGACCAATGGCCTCGCAGTTCCGTTGTCCGCTACATTTGTGCCCAACCAACGGCCCCGCAACGCCTCAAAGAATGGTGATTAAGACATTGCACGAATGGTATCACCAGGTTCCTTTCTTATCCAGACGTTGAACCCACTTCTGCGTACTAAATTATTGATATTTTTGAGCTTAGCTCGCTGGAGAGCCAGCTAATCGACATCTTACTGCGACTGCGCCTCGCCTCGTTCGTTCAGATAGTTACACAGCCGTGCCACAGGACCAGCTAACGTCCAGCGTCTACATCCGCTCTTGTCGTTAGAACACTGACCATGCTGCTGGAAAGTCGGCGCCAGATCCAACAGCCCAAAGCCGGCAACGACTTGCGCTATAAGCTCTTGTGGCCCCATCGTACCTTCTGGTCAGAGATCTTTTTAACACTTGCTCTGAGTGTACTTAGTGTCTACTTGACACCAACCGTCCAAACAATGAAAGTTAATCATTAGTATTTTATGGCTACAAATTCCGCCCTATGCACGAGGAGCAACCTCTCCCGACCGATAGAGGTAACATGGCTGACTATTATCGCCGCCGCAGCTCGGTCTCGACTAAGTACAACTCCGGTAGATTTGAAGCATCCAAGAACATCGGGAGACAGGATACACATCGATATTGGTAGATAACTCCCACCGACAGGTGATGGGTAAGGAACTACCTTATAAGTGGATCCTGACCGTTTACAGCCTTGTGGTGGGGCAGTAAATGGCAGTGCCCTATGATGAACATCCCCTAGGGGCCCGTCGCTGTAGATATGATGAATCCCCCGATGTCTTTATGGCCGTTTGGGCAAGCATGGGGGTAATCCGCGAAGGCGAGAATGATTCAAGATCCGGTTAAAGATGAGCATACAGCTATTGGCAGTACTCTTTTAAAGTACAGTGAATACAGGAACAAGAGCTCTCGTACGCCCATTATAATATTAACACTTTTCATTGGGGTACTCAACCCGTGGCTCATTCTCTTTAAGCCCCTTTTATGCATCAGTGATAGGAACAACATAAGTCCGACTGCCAAGCCTTTCGGAGCTCTATTTGGCGTTGGTATTACCACCATGCACGACATTGCGCGTCGAATAACAATGTGATTTTAATGCCCGTTTCTGGTCACTAAAGCAGGTGCAACGTCCTCTTCACTTAGTATGAGCCTACACTCGTTCTTAGGTCCGGCTGGCTGCTGTACGAATCGTGTCGTTTGTCGACGCTGAGCGAATAACACTATCCGTTTACCGGGTTGGACTGTATACCCTAGATACCCTGACGCTCAGTAGTCGTAGGAATTCGTGTTAACGCCATTTTTATCCCCCTTCGTGTAAAAAGAGCATTTACTCTCATCCTTGAAGTGGCGGCCTAGAACTGAATCACGCGGCTTGCCTGTGGCGCGTCAGGAATAGCTCGTAGCTCCGATAGACACCGGACCTACTTGACAACTGTGTTTATGCTCATAGATTGAAGCTGTAACGTGACTATACGACAGGACCACTGTCGCCGCGATTAATTGACCCAAGGCAGCGCAGTTGAGGGGGAGTTTTATAATAGAACTCCTCAGCAACATTCAATGGGAGTGACAGGGACTCCGAATAGTCAACCCTAAAGCCGTTTCAGAACGTACAGGTGTCATACGATTGATAAGGGGCATTGGTTTGTACCTCGGAGGGACAATATGGGTATGGCGCCACGAGTCTGTCATAACTGTCGAGCTAGAACAATGTCGTTTACGGGATGATCAGTGGCAACCAGACCTATTCGATGGGGCTCGCTACAACGGGAGTCGCACTAACCCTTTCATGTTAAGCATCGTGCCCGCGGGATTTTCTAGATTTCAGGGCAAAAGTTATCGCATGCTACCATTTGGAGAAGCAACCATAGCGGACATCCACGGGGGTGCGTCATACCTGATACTCGACGCATCAAGAAGGAGGCGGGAAAACGAGTTAGTATCGTGCCCAGTCACCAAAAGAACTGTTAGTGAGGGGTCAAGCCCGAACGGTCGCGCAATAGTGGAGGGTCCGGTATATCTGGGAATGCCGATACCCTTCAGTTCTGCTGACCCAGCTACGCTTCACTTGCTGGGGAGGAGTTAATTCAGGAGTAATCAGGACCCCTGGTGGATAACGTGTTAAAGAACTAGCGTGTGGTGGACGTGGACCCCGAGCCGACCCCGTGTCTAGGAAGGGATACCACTACGAGACCCCACATTCAAGCGCCCGCTTCGCTGGAGCCATGGCTTTCGTTGGGTTTAAAGTGAATGAAGTCTCCCTGATGTACGAGAGAGAAAGGGTTGGAGGGGCGTCTGACTAGCAAAACAGAGTGGATAGCACTACTTTTGGCCACTGTCGCATCAGTCACCTTCGCTGTAACGATGTAGGGTGTCGTTTACATCCAATACGCCGACGGCCAAAGTGTCACCTAAAGCCTTCTCAAGTATGCCAGAAGATAGAAATCGGGCGATGGCTTCTCTACCCAGTTCGACAAGAGGTCCTGTAGTCGACAGTCGGCCTCCTTACGAGGGGGCCGTAAACCGTCTAATTAAAGATAGACGATCCTTCGCGAACGAGGTCAAGACGCTCTTGTAAAGCTCGCTTCAAGGGCAGTTTACTTAGACCAGTGGCTCCGGGCCTCTTGCCAGGTCATAGCACGTGGGATTGGAATTAACTGCCCGACGTTGAGACGAACAAGACGCGCCAGCAGTCCATAGACACAGATCATAACTCCCCGGTAGTGATTTAACCGCATCTGTCTAAATATCGACATGATCATTTCCAGAAGTACTCCGTGTGTAGAGCCCACGCTGCGGTTTGTCGTGGACGCCAAGGACGCGGGCAAAGTGGATCACGATCATTCAACGGCGAGAAGGAGCAATACTGCCAGTCCACTGCTAGTTTAAGGCTGTTACGAGTATACCCCGAAGACCGCACTCGGCGTTAATGGGGGAGGTCTGGCGATCCACAACGGTGCATGCGTCACTTACCTGGGATCTGGGGCCCTTCGTATAGGAAGCCACGGCTACACGGAGCGTTATGACCTTCAGCGCTAAGTGGGATTGCGGCCAGCGAGCTTCACGCGTCTAGAATTTAAAGTATGTCGACGATGAGACAGACTAAAGCGGATCTAGATTTGTCGTGTAGACAGGTGTGCAAGTCGCGGTAATCACTCTTGCATGTTGAATTGGCTGATTGATTCTCGGGAGTCTCAACGGACATCATGCCATTGCACATACAAGCGCTAAACTGCAGATACCCCCATGCCAGCCGCGGTCGTAGTCACGAACGCATCAGGACTCCTGCGAAGCTTCCGTCACGTGGTCGCATTCGGCCTTGATTAGAACTCTGCAGATTTACTGCCTTACGGCCATTTTTTTAAGGAGTGGGACTTGATACAAATAGGTTCTCTCGGGTGGGACCAATGACTCGGAACGAAAGTCGGTGGCGCGAGCCGAAACCTTCGTATGACATATAGTTCTAGTAGTCGTTGCGCTTTCCCCAGGCTGCTAGTAGAGATCACTTTCGTAGCAGCGATCGGGGGATACCATGCTTGCTATGCACTACCCCCTACGAACGAGCTCCGCTACAGCAGAACACCAGCTCTTTACTGCCCTTGGAGGATCGTGGGGGTAGTGGAACCGGAGCACCATTTTTGTGCTCACCTTGTTTCTATAAAATTTTACAAACGTCAATGGTCGCAATTGGTCACACCGAACAATATTCTTATCGTCATGTAAGCTCCTTATAGCGGCGGCTGCGGACCAAGAGTTCAAGGTGTTAAGGCTCACAACACTCCGCGTTAATCTCCCCTGTTAGGTGGAAATGTATCGCAGCTAGGAGGATCGCCGTGTATGGTTATACTGCGCCTCATCCACTGATATGAAGCACTGACTTTCCCTGGTGTATCTGCGCATGACTACAACGGTCTGGGAATTTCGGCACGCCTGAGACTTTATCTGCCAGTGGGGCGGTTAACTTAATGCAGCCAATAATAGCAACCGAGATATAAGGCCCAGGCGTTTCCGCCTTCATAAGTACTCAATGTGAAGCAATCATTGTTCCTTGCCGAATTTGTGTTTCTTTTGCGATATCGTACAAAAAATGCCGCGTGTGAGCCCAGCTAGACAGCCCCCACATTTGCCATTACATTGCTTGGGGGCTTCATGTCCCAGTAAGCCCCTAATCTCATGCATTAAGTATAGAGTTGACTTATCGGGCATTTTCCGAGCAACAACAAGAGATGTCATACGCAGTTCCCTAATGAGCACAAAGAGCGAGGATACGTGTTGACTTGCAGTACTCGATTTAAGGGGACTGTGTAATGTTGACTGGTCGGATGCATGGTTTGTGCGCCTTCGTACGGGCGTGCCACAAGGGCTGAATAGTATCAAGACCGTGGCTGAACCTTCACACCTCCGTTGGTAAAGATCGAGAATTCTGTCGTCCTCTTTTTAGGAAGCTCCGAAAATCATCTCGATACGATACCCCGCATCGCTCGGCCTAAATCCAGGGGTCGAAAAGGACACCACGCGCTTAGAGCAGGGTGCGCCCCCGTGCGGAACCCTTCAAGAGGGGTCTTAGTCCAACAATTGTTCGCATAACTTCCAAAGGTCTTATTAGAACGTTTGTTTGTCGGAACATCAACCACTGGGGGTCTGATTGGTCACCGCTATGACGCCATGGCGATTTGAGGGCCGCAAAACGATCCGACGGGATATCAAATGACCACGGGCTCCCCCTACGCATTTCGTAAGGAGGGCCAGAATCTGCCTTCGTTCCAAGGTCGAATCGCAGCGGAGCCACCCTGCCGATACAATCCTTGCAAAGAGGAGGATATATCTCCGAAGCGGTATACCTGTAAGCCTTTTTGCTAACTCCTAGCCATACACTCCGAATTATTACGGTCCGCTTACCTTTGGCATTAAGGGATGAATCGCTGCAAGCTAGCGCGACTCTTTCTGCCGTCGCAGGTGAACTCGAATAAGCACCAGTTTGTTATAAGTCCCGGAGCCAAATTAGGGGTTAGCAACTCTAGGCTATTTATGCGGCGGCCCAGTACCGGTAACCCACGGCCTGGATCCTAGGACTTCCTGCCCCACGTCCTCGGTTTAGAAGTTGGCATAGGACTTAACACGAGATTGTGTCAAGGCACGTGACTGCTGGGATATGCCGGGCCTGAGTTTACACTCATGACCATCCTTGAAATCCATAAGTAAAGAATCCGCCGGAGCGGATCGTTATTTCCCCAATACGCACCAGGAGCACAGCCAGATAGCCCTTAAATAGGTTACCACGCCCTACGAGTAGTCTCGTCAAAACAGCATCAACGCGCCAAAGCCTTGCTAGTGGAGATTTGTTAATTACGAGCTCGCACCGTTGCTGGAGGCCGTATCTACCGAATGTTTCTAACTTGCTGTGTCTAGATACGACGGTTATTTTACGTGCTTCCCATTCATGAAACATAACCAAATCATATGTGAGTTTCATAAAGCTTGACCCCGTTCGGGAAAACAATATGGCCGGTACTATTCCGCGGGACCATAGCACATCAGACCTTCAGTGCAACGCATCCCTGAAAACCTTGCAATAACTTTCTTTGGCCGCTCATCCCAGAACGAAGCCGATTCCTAACGAATCACCATTCATGATACTTTCGGTGCTTGCTTTAGGAGCGAGTAAGATTGCCGACCTCGCCAGGGTCAACTCAGTAGCACGTTATCACGCCTATTGGTGCGAAGCCGCCCTACTCACCGGAACCGAGGGTACCCCAATTGCATCTACATTCAACCTCAGCGCGGGTTAAGCGGCCACAGTTGGGCTAGGGTCTTACCCAGGCGGATACCTATCTTTGCGCTGGCCTAACTGAACCCTTCCTGTGCCACTTCGGGTATTAGGGGTGGTGCGGCAACAAAGGAATGTCTGCGAAGAAAGGCTGCACCCCGCATACGGCAAGCGGGTAGATCATGCCGACTCGCACCGTTTAGTACGGTCGCAGCCGGGTTTGTACCACTTCGCATAAAATAGGGGATGATTTGGCGCATCGCCCTTAGTCTGACGTGAACTGATAGAGTGACCGTAATTGTGCTTCTAGCATATTACGGTTTGCACGCTTGGGAGTTGTAATTTGCCGTTATTTCCAAGGGGCCAGAATCTGGATGCTAGACCTTTGAGGGGAGTCGAAGGTGCCACGATGCTTTAGAACAAGTCCGAGGACAGTCGACACAAATGGCGGCGTCAGTAGGAGTGGGATACAGTGAACCAACTCTAGCAGTAACAGTAGCTACTACACAGCGCACCATCAATAGGAATGGTTCGATGCAGGACCAGAATCCATATAGGTATCTGTTCCATGACGCGTTTTATAGGGAGCATTAGGGGTGTACTCAGACTTCTCGAGCCAAGAGGAATCACGCGAGCGATTTTCTACCCTTAAAAAGGGCTAACATGCACAATACGGGGCCCATCCATCCGTACAGCGACAAGTCCTTTGCCTTCTTAACAGAACCTGAGGTGTTTGACACTGTCGAGAGCAGCTGTCGTTGTAAATCTGGACATCGCGATAGGGAACTCGGCTAGCGGACTATGCATCCATTTTCTCCCCATATTTTTAAAAAACAATTACGGGGCGATTGTTCACTATATCAGCGCAAACACTGACACCGCGGTAATAACCTGTTCACTCGTCTCTGTACGATGCCACTGTGCTCAAGCCGACACCTGCATTACCACTTTCCAAAACGTAGACAACATTTACTCGGACATACCGGTTCGATCTACCGGGTAGTTTCCCTAGATCTCTGAACGTTTTCAGGCAAAACTCATGTGTACGGCATAGCACATCAAGTCTTAATCAGGTCTTAACAATTTTTCCTGAATAGTTCTCGAAGTGGGTTATAGGGCACCGGGCGACCCGTAGCCGACGACAGATGTCTGTTGCCTCCGCCGGTTAAAGGCAAACTCTCGACCTTTCACATGGCACATCGAGCGCTGAATTCCGGCGAGCGTGTCGGGGAGCCGCCTAGTCGATGGCATTTGACTTAATTTAAACATACTAATGTCATGAGACCCAAGAGTTGTTTATGTGCAAATTAGTGGAAGTTCACAACGAATAATCGTAGTACGACTAATCTTTCATAGG
		</sequence>
    <sequence><taxon idref="Location_0_2_1|37.337247943619765"/>
			AGATGATGCCACCGCTTACACGTGACGAACTGGCCTTGGCAGCGTCTCTAGAGGACCTAAACCCTTTTTACCACTTGATGTCCATGAGCTTTCCTAGGAGTATCGCGAGAGGCTTTCCTGCACTTTTAATAGTGTCACAGCCCTTGTGTCACGCGCCTTAGTTTGCATGCCATCTAAGCAGCCCGACCCTAGACAGCCGGTCTTTATGGCGTTAGATGCTCGTTGCCAATGACTGCGTGGCCCGTCAGCTATTCTAAAAGTGTTCGGTTGTCGAAGAATGTTATCTAAAATTGATAACTTAACGCATGAGAGAAGGTAAAATAATTACCCCATGCTAATAAGAAGACTTGCTCATAGGGACTGCATGCAAGGGTGCACGTAGGGAGGGAAACTACCTCTAGAGGCACATGCGGAATCTCGGTGTGATACGGTCTGGATAACTCTCCTGCCTCGTGACGTTCTGGCCCGCGTGCAGCAAGTACATGCTTGGGCATTCTACCAGTACCGTTATTCTAGATAACGTGTTCGTGCGAACACGAGACGGCTTGTGCCAGATCCCGAGCCGCTGCTATGGCGCATGGACGCGCCCTCAAGTGAGTAATCCGAGGTTACGTGCAAGCTGGGGAACGGCAGTCTCTTCACTTGGGACGGGTTATCTAACCCACGATATCGGAGACCCTGTACTAACTGGACACTTACTCACCAAAATAGATGTGCAGATGGCTAACTGGATCTGGGTTTATGGGGCTTTCCGCCTGCCTGGTTCCTGAAAGCAAATGTTGTTGAGTCCCGGGTCACAAGGCTCGCCATGACACGTGCGAATGACGCATTGTTTCTATCCTGCTCCTGACCGGTGAGTACTATTGATGTCACGACACGTCTGCAAACTGAGACTGGGGCATCATCCGCACTGCAGTGGCAACTGGCAATGACACAAGAATCTGTCAATTATCAATTGCTTCCTTGTGACACTGTTAGTGTAAGACCACATCCACGGTAGCGGCTAACAGACATCCGCGGACAAAGAATGATGATACATAAGGACGGGCAGTTATGTGAGAGCGTTGAGGTAATCCAGATGGCGCAAGGCCAGAATCACTTTCCAGCGGATGGGCTCAGCCGTCGGCCTTCGCCCAAGTCGTGTGTCACCCACGGGACAGGCAAAACTAGGTGTTCCATGTCTAAGATACTCGTGGATTAATAACTGAGTACAGTCAAGTACGGCACTCCTTGATCGTTAGGGTGTTTCGCCACTAGTGAAATTGTAGGACGGGATGTAACGTGCTATATAAGTTAATCGGATAGGGTGTCAGAATCAGCCCCAGCTGAAAACCTAGCAGAAAGAAAGAGGCATTAGATCGACTACCAGTAACGTCGAATACATAATGTGATGAGGTACAACGTGCCCGACCTTGTGACGCATGAATTCGAGAGATAATCAGGTCTGCCATTATTGTCGGTGTAACGGACAACATCGGTGTTTTGCCAGTTTTAATAACAGAAATTTCCTAGGACAACTCGGGTCAATTCTGGCTGGATGTGAATGAAGCGTAGGAAACAATTGTGAGGTGAACTTTCCCCCAAGCAATCGCCGCTGTGACAACGCATCTGTTTCTTAAAGGCTTCAAACATAAGTGCGTAGATTTGTCTTCGTTACCGACCTCCCGTGACTGACACGGCGATGCTGGGGGAACGACGGTAATCCAAGTGGTAGATCGGCGAGCCCCAGAAGTTTCGTGTCCCAGGTCCTATCGATTGTGGAAATGTGTCTCACTTACAGATACATGGTCTTCAGTATGTGTATATGGTGAATCAAACACTAGTACACCGTCGGGGAGGGATCTGGAAGCGCCCGTCATTAAATCGGACTCCTGTACCTTATGGAGTATTAATAGGGTCGGCATCGCCAAGAGATAATCTCCGCAGGGCGACAACAGACGGCCCTCATGAGAGATAGTTGCGTACCTGCATGCCATCCATCTTGCTCCTAGTATTCGGAGTTCTACATTTGGACCAAAATTAACATTGCCTCGTATCCCCGGGAGAGTGCTGGTCATTGAGTCGGGCCGTATACATGGATGGGCGAACGCAAACAACGGGCGTTTCCTACACTCTCCGCCGAACCATCCGCAAGTTCGGAGAGCTTTAGCAGCAATTCGGCGTAGAGCATCGAGATCCCCTAATAATGATTCCCCGCCAGAAGCTTACTTGTTGGATCGTGGGCTAGAGGAAGGCGTTACCGAACAGGGAGTGATGCAGGCGGGCCCCGTACCCCCCTTCTGGACTTTATCGCAGGATCTGGGATCTCATTCAGATATAGATTCCTCGGCGTCAGGCGTACTGTTAAACGCCAACAAGCCGGGACTTATGGTGCTCCATAGATGAGTTAGATGAGCATTGGGTTCGCTCTCAATAGACAAGAGGAGTTCTCTGTGCAACCAGCACCGCTGGGCGAGCCCTCGGCAATCAGGACATGTTACGATACGCTTGTGACTAAAGAATTGATACGCTAGATGGGGCCCAGTGAACTGTTATAAGCGCTTATGCTGAAAAACATGACTATTCATTTTAGGGGGTGAGCGTGTTATTTATGTGGGTTGCCCTCACTAGAGAGATAAACCTCCTACAATGGGGCACGGCCGCGGATCACCTACTACAAGAGGGACGGATGTAACCTTCGCTTAGAGGGTTAAGTTAGGTCTAGAATGCAGCATACAGAACAGACGCCTTTCAATGAAACTGCGGCTGGCGTGACTCTATGTTTGCATTTCGATCAATGCCAGCCAAAATCTTACACGAGTCCCCCATCAGGCAGGAGAACAGCAGAGGAAAAGACCGTTTACATTATTCCGATAAGTATGGTATACCTGCTAGCCGCAGGGGTCAAACCCATTCGCGAGATGGCGGCTGATAGACTTAAATTGCTTCATGCGATGACTGCACTTTTATATTTGTCTGTTCTGAGAAGATTACCCGATGTCCATCCATATGCAATCAGGCTCTACCATTGCCATTAAGCTAGGCTTGTTTTAGAGCGAGCCGGTCCTGGATAAACGTCAGTCCATGAAGCGAGTTTAACGTAGAGTCCGTGTTAAACTATTAGACCTCCTTATGGTGATATAAACCTACCTAGTGGGATCCATAACGAGAAACACGAGTCCGGTACGGCCCGAATGAAACTACCCTGCGGTTCTTCTCACCATTTTAGGCGACGTTCCCGTATTAACTAATGGAACGGCCAGTTTCGAGTTTAGCAGTATTTGAGCATTCCCAGGCATTTTCAGTTGCGGGATGGAGGACTCTGTGGTAGTATTCAGTAGTTGCCGGCATAATTCGCGTCATTCTCGTGCGTCTGTGGGTGGCGCACCATGGACTTGTAGACCTGTACTTCAGAATACAGCATATTCACTCCAGTCATCGGTACTTCAGCCGCTCTCCGCACGTTCCGGGGCCGTTGTGATGCACCCTTAGGTACAGAAAATTACGCGCCATAGGTCGTTTTTCTTTGGGACTATCGAGCCGGATCAATAGGGATTTTGGATACCGGTTTACCGGATAACGGTACTATAGACTGTGAAGTGTACGTGTGTTTCCGTCAGTTCGCACTGGGATAGACATCCATCTAGATCCGGGACCGCACTTCCCGGCCGGCGCCTAGCTTACCTCGCCAAGCATCACTTATCCCAACCAAAATCATATCCAGGAGCTTGGGACATTGATTCGATTTGTGGAACCACAAGCGTGGATCGCCTGGTTTTACCTGCGCGATCCCGGAGGTTCTTAATTGAGGTCCTAAGATCTATGACCCATGGATGCTAGGAACCTCCGTACTCATATATGTACAAATTTGGCAGCGCTGTGCCGATAGGAGAACCATCCACCCGGAAGGCAGCAGCCCGGAGCTGGCGTCTCAATCGTATCCGAGTCTCGGTGTACTTCAGTATCCAGTTTAGGCAGGCGAAGGATTAGTATAGACACTGTGACTCACAATAACCTACCACGTTCGCAGAGGTTCTAGTGCTGCCGGAGTTATTGCCCCGACCAATCACTGACTATTAAATAAAGCTTTCTCTAATACACGACGCCACTCGTTAATGTCGGGGCAGAGGACCTGACTCCCCATCCTGATAGCTACCTACAAATCCATATGCGGCGCGCTGAACTCGGAAGCACTTGATTATGACTGTTTAGTCTCAGTAGGGTTGATGTGGCAAGAACCCAGCGATTGACCTCGGGCACAAATCATAAGAGGGTTGGTTTGTCGATATCTCGAAACATACACTCATGAGCGATTATCACCCCAGACGGGTTCGGGAAGGGCGGGCGAGCAATAGTTACCTGAGTCTCGCCGCCTCCCGTTACTCCGGTGGATTCCATCACCAAAACTCGGAGGTCGACGTTACGCGGCTAGAACGGCCTCGGAAGCCGACAGAAGCATGGCCTAGCAACGGAAACTCTGATTTCGTACACGATGCAGCCTTTTCAATGTAATTTCACATTCGAGCGTAAGTCGGGACGTCCCTGGGCAGCCGGTCCTGCTACGGCAGTAGCGTGAGTGCTAGTCACAACTTTCACTGCACGAATCTATAGAGCAACTATTGAGTAGGAAAATCTCAAAGACTATATTTTGTCAGATGAGGAGGCTTAACTGTCATTAATATCGCAGTATTGCTTTTGAACGTTGAGGGCTTTTCCAAAAGCTTTAAGTCAAGCAACATCTATTTACGTGGTATTCGCGCTATTGTACTGCCGATAGGGAAATTCCAATTTTAGCAGGTACTCGGAATGTCCCCAGACGGAAGCGATACTTTCAGGGCCGATCCAAGTCCGATACCTAGCATACTAGACCAACTTTATCATCTATGACTCATCGGTTCCGGTAGCCCAAGTACGCCGATCCACTTGGGTTTATGTGCATGAACACTCCTGCTGGGTCAGGCCGAATTGGTCTGATCTCCACCCGAATACTGTGACTCGAATAAGGGCAGTACCTCTCTGCATCTAGTTGGGACGACACCGCCCTTAGTCCTTTAGCGTGAGAAAGCGCCGCACTCATACGCTTAGTAGGCATTTGTATTCCCTAGTCGGGAAGTTGTTGGGTGGCCATGACTCTAGCGCTCTCCGAATAAACTTTATTCAAGAAGGACTGTAGATGGAGGAGTATAGCCTTGGCTTTAGTAGACTCGGACGTAAAAGTATTTAGCACTGGAGTGTAGCTCTCCAGCCAGCTCTCGCCTTATTAGCGTCGAGCGTGACAGCCGCTCGACGATAAACGCCCGAAGTAGTTACACGGGAAGACCGTACGAACTAGAGCATCCCTTACGACGCTCCTATGCCTGTGGAGAATCCCAGAGGCTGTCTCGGATTCCGGGATTGTTAAGAAAGTGTCTGGATTCTGTAGGCAATCCGTCGACTGCTCGTCGACCCAGCAGCCCTTAAGGGGTGGTCTGCCAGCAAGGATCAGATTTAAGCCGTCGGCTATTTGGCAAACATCAGTCAAATAGCTCCTAGCAGTTAGGTTTGTTCTCAGTAAACCTTAATCGCAACTATGCCATGCTCCCTATACTAAGGCACACTGTTCACCAAGGACCAAGACTGTTAGTTACTATATCAGGAAAATATGTGTTGCTTTGCTATTCACGGCTATAGGCCCACTGGACCCAAATAATTCCCATTCGACAACATACGAGGGTTTTGATTATTCACTTAGCCCTACTAGGGACCGATTCAGGAATTATCACGGATGGGTTTCAAGAGCGGTGTTTACTACTTTCATGTTTAGTACCGGACTCTCAGGTCTAACTTCAATATCAAACAATTGTGACACTTCAAAAGGTTGAATCCCTGGAGGGTAGTACAAAAGATTGAGCTATGCGGGCATGTCGCGGGCGTGAATTCTCAGTGGCCTTACTTGCGTCGTTTAAACGTGTTGCAAGTCTTACACTTCTGAACGAGTCTGTAGAAAACTCATTACTCTATTGATCAGTGGTACCCGACGGATTAGCCAATCCGTGAACACCCTCTAGACTACTCGTCTCACCAAGCGTGCGCAGACCTCCAAGATAACCGGATCAGTTGTCGTTTATTCTAGCTTGTCCTGGGAGGTCATACGTCTACAGAGTAGCACTCACGAGACAAACTGCAGCTGTAGATTTACTTCGTTTCCGAGGACATCAAAACGTACACCTCCGATAACCGACACTGCCCACCCCATAAGGGGGACCTCAGTAGCACTTTACTGATCTGATCTTTCCATGTGTAGTGTCTCCGATGTCGGTTCTTTGAGGTAGTCCGGTTTATTCCGCCCGGGTGAGTCAATCCTTCGTCCGCAATCATTGGATATCATTGTGGCTCCCCTCTATACACGGCAGTTACGGCCTCGAGAATATGCAGCCGTATACGCCCGGGGAGGCGTTGATGCTCACCTCAGCCGATCCACGTGAAGACGAGCAGGATATAGTTGCAGGCACGCATACAAACGTGTGCACCGGGGTTCTCATGCACGGTTCTTGGACTTTAATAGCAAATTGAACTAACTCACCTGCGCATAAGGTTCGCGTGTGTGTTTGACCTGATTAGAGCCACCCACAGGTAATGCGGTTCGCGATTCGGAAGAATTTTGTTGAAGTACTTAGCCGGATGTTAGCTGATTGAACGTGGTATATTTGGTTTGTCCATCGGAGCGCAAGTTTCCAGGATACTATTATGTTATGTCGTGTACGGGCGAGCTGCGTTAGGGGTAAGAATAGAGGGTAAAGGTTGAAGTTTGCGTATAGATTGTCGACTGAATGAGATGTGTTTTTACGGTACAGAGGCGATCTCCCACTTACGTACTCGAATTCACCGACCAATGGCCTCGCAGTTCCGTTGTCCGCTACATTTGTGCCCAACCAACGGCCCCGCAACGCCTCAAAGAATGGTGATTAAGACATTGCACGAATGGTATCACCAGGTTCCTTTCTTATCCAGACGTTGAACCCACTTCTGCGTACTAAATTATTGATATTTTTGAGCTTAGCTCGCTGGAGAGCCAGCTAATCGACATCTTACTGCGACTGCGCCTCGCCTCGTTCGTTCAGATAGTTACACAGCCGTGCCACAGGACCAGCTAACGTCCAGCGTCTACATCCGCTCTTGTCGTTAGAACACTGACCATGCTGCTGGAAAGTCGGCGCCAGATCCAACAGCCCAAAGCCGGCAACGACTTGCGCTATAAGCTCTTGTGGCCCCATCGTACCTTCTGGTCAGAGATCTTTTTAACACTTGCTCTGAGTGTACTTAGTGTCTACTTGACACCAACCGTCCAAACAATGAAAGTTAATCATTAGTATTTTATGGCTACAAATTCCGCCCTATGCACGAGGAGCAACCTCTCCCGACCGATAGAGGTAACATGGCTGACTATTATCGCCGCCGCAGCTCGGTCTCGACTAAGTACAACTCCGGTAGATTTGAAGCATCCAAGAACATCGGGAGACAGGATACACATCGATATTGGTAGATAACTCCCACCGACAGGTGATGGGTAAGGAACTACCTTATAAGTGGATCCTGACCGTTTACAGCCTTGTGGTGGGGCAGTAAATGGCAGTGCCCTATGATGAACATCCCCTAGGGGCCCGTCGCTGTAGATATGATGAATCCCCCGATGTCTTTATGGCCGTTTGGGCAAGCATGGGGGTAATCCGCGAAGGCGAGAATGATTCAAGATCCGGTTAAAGATGAGCATACAGCTATTGGCAGTACTCTTTTAAAGTACAGTGAATACAGGAACAAGAGCTCTCGTACGCCCATTATAATATTAACACTTTTCATTGGGGTACTCAACCCGTGGCTCATTCTCTTTAAGCCCCTTTTATGCATCAGTGATAGGAACAACATAAGTCCGACTGCCAAGCCTTTCGGAGCTCTATTTGGCGTTGGTATTACCACCATGCACGACATTGCGCGTCGAATAACAATGTGATTTTAATGCCCGTTTCTGGTCACTAAAGCAGGTGCAACGTCCTCTTCACTTAGTATGAGCCTACACTCGTTCTTAGGTCCGGCTGGCTGCTGTACGAATCGTGTCGTTTGTCGACGCTGAGCGAATAACACTATCCGTTTACCGGGTTGGACTGTATACCCTAGATACCCTGACGCTCAGTAGTCGTAGGAATTCGTGTTAACGCCATTTTTATCCCCCTTCGTGTAAAAAGAGCATTTACTCTCATCCTTGAAGTGGCGGCCTAGAACTGAATCACGCGGCTTGCCTGTGGCGCGTCAGGAATAGCTCGTAGCTCCGATAGACACCGGACCTACTTGACAACTGTGTTTATGCTCATAGATTGAAGCTGTAACGTGACTATACGACAGGACCACTGTCGCCGCGATTAATTGACCCAAGGCAGCGCAGTTGAGGGGGAGTTTTATAATAGAACTCCTCAGCAACATTCAATGGGAGTGACAGGGACTCCGAATAGTCAACCCTAAAGCCGTTTCAGAACGTACAGGTGTCATACGATTGATAAGGGGCATTGGTTTGTACCTCGGAGGGACAATATGGGTATGGCGCCACGAGTCTGTCATAACTGTCGAGCTAGAACAATGTCGTTTACGGGATGATCAGTGGCAACCAGACCTATTCGATGGGGCTCGCTACAACGGGAGTCGCACTAACCCTTTCATGTTAAGCATCGTGCCCGCGGGATTTTCTAGATTTCAGGGCAAAAGTTATCGCATGCTACCATTTGGAGAAGCAACCATAGCGGACATCCACGGGGGTGCGTCATACCTGATACTCGACGCATCAAGAAGGAGGCGGGAAAACGAGTTAGTATCGTGCCCAGTCACCAAAAGAACTGTTAGTGAGGGGTCAAGCCCGAACGGTCGCGCAATAGTGGAGGGTCCGGTATATCTGGGAATGCCGATACCCTTCAGTTCTGCTGACCCAGCTACGCTTCACTTGCTGGGGAGGAGTTAATTCAGGAGTAATCAGGACCCCTGGTGGATAACGTGTTAAAGAACTAGCGTGTGGTGGACGTGGACCCCGAGCCGACCCCGTGTCTAGGAAGGGATACCACTACGAGACCCCACATTCAAGCGCCCGCTTCGCTGGAGCCATGGCTTTCGTTGGGTTTAAAGTGAATGAAGTCTCCCTGATGTACGAGAGAGAAAGGGTTGGAGGGGCGTCTGACTAGCAAAACAGAGTGGATAGCACTACTTTTGGCCACTGTCGCATCAGTCACCTTCGCTGTAACGATGTAGGGTGTCGTTTACATCCAATACGCCGACGGCCAAAGTGTCACCTAAAGCCTTCTCAAGTATGCCAGAAGATAGAAATCGGGCGATGGCTTCTCTACCCAGTTCGACAAGAGGTCCTGTAGTCGACAGTCGGCCTCCTTACGAGGGGGCCGTAAACCGTCTAATTAAAGATAGACGATCCTTCGCGAACGAGGTCAAGACGCTCTTGTAAAGCTCGCTTCAAGGGCAGTTTACTTAGACCAGTGGCTCCGGGCCTCTTGCCAGGTCATAGCACGTGGGATTGGAATTAACTGCCCGACGTTGAGACGAACAAGACGCGCCAGCAGTCCATAGACACAGATCATAACTCCCCGGTAGTGATTTAACCGCATCTGTCTAAATATCGACATGATCATTTCCAGAAGTACTCCGTGTGTAGAGCCCACGCTGCGGTTTGTCGTGGACGCCAAGGACGCGGGCAAAGTGGATCACGATCATTCAACGGCGAGAAGGAGCAATACTGCCAGTCCACTGCTAGTTTAAGGCTGTTACGAGTATACCCCGAAGACCGCACTCGGCGTTAATGGGGGAGGTCTGGCGATCCACAACGGTGCATGCGTCACTTACCTGGGATCTGGGGCCCTTCGTATAGGAAGCCACGGCTACACGGAGCGTTATGACCTTCAGCGCTAAGTGGGATTGCGGCCAGCGAGCTTCACGCGTCTAGAATTTAAAGTATGTCGACGATGAGACAGACTAAAGCGGATCTAGATTTGTCGTGTAGACAGGTGTGCAAGTCGCGGTAATCACTCTTGCATGTTGAATTGGCTGATTGATTCTCGGGAGTCTCAACGGACATCATGCCATTGCACATACAAGCGCTAAACTGCAGATACCCCCATGCCAGCCGCGGTCGTAGTCACGAACGCATCAGGACTCCTGCGAAGCTTCCGTCACGTGGTCGCATTCGGCCTTGATTAGAACTCTGCAGATTTACTGCCTTACGGCCATTTTTTTAAGGAGTGGGACTTGATACAAATAGGTTCTCTCGGGTGGGACCAATGACTCGGAACGAAAGTCGGTGGCGCGAGCCGAAACCTTCGTATGACATATAGTTCTAGTAGTCGTTGCGCTTTCCCCAGGCTGCTAGTAGAGATCACTTTCGTAGCAGCGATCGGGGGATACCATGCTTGCTATGCACTACCCCCTACGAACGAGCTCCGCTACAGCAGAACACCAGCTCTTTACTGCCCTTGGAGGATCGTGGGGGTAGTGGAACCGGAGCACCATTTTTGTGCTCACCTTGTTTCTATAAAATTTTACAAACGTCAATGGTCGCAATTGGTCACACCGAACAATATTCTTATCGTCATGTAAGCTCCTTATAGCGGCGGCTGCGGACCAAGAGTTCAAGGTGTTAAGGCTCACAACACTCCGCGTTAATCTCCCCTGTTAGGTGGAAATGTATCGCAGCTAGGAGGATCGCCGTGTATGGTTATACTGCGCCTCATCCACTGATATGAAGCACTGACTTTCCCTGGTGTATCTGCGCATGACTACAACGGTCTGGGAATTTCGGCACGCCTGAGACTTTATCTGCCAGTGGGGCGGTTAACTTAATGCAGCCAATAATAGCAACCGAGATATAAGGCCCAGGCGTTTCCGCCTTCATAAGTACTCAATGTGAAGCAATCATTGTTCCTTGCCGAATTTGTGTTTCTTTTGCGATATCGTACAAAAAATGCCGCGTGTGAGCCCAGCTAGACAGCCCCCACATTTGCCATTACATTGCTTGGGGGCTTCATGTCCCAGTAAGCCCCTAATCTCATGCATTAAGTATAGAGTTGACTTATCGGGCATTTTCCGAGCAACAACAAGAGATGTCATACGCAGTTCCCTAATGAGCACAAAGAGCGAGGATACGTGTTGACTTGCAGTACTCGATTTAAGGGGACTGTGTAATGTTGACTGGTCGGATGCATGGTTTGTGCGCCTTCGTACGGGCGTGCCACAAGGGCTGAATAGTATCAAGACCGTGGCTGAACCTTCACACCTCCGTTGGTAAAGATCGAGAATTCTGTCGTCCTCTTTTTAGGAAGCTCCGAAAATCATCTCGATACGATACCCCGCATCGCTCGGCCTAAATCCAGGGGTCGAAAAGGACACCACGCGCTTAGAGCAGGGTGCGCCCCCGTGCGGAACCCTTCAAGAGGGGTCTTAGTCCAACAATTGTTCGCATAACTTCCAAAGGTCTTATTAGAACGTTTGTTTGTCGGAACATCAACCACTGGGGGTCTGATTGGTCACCGCTATGACGCCATGGCGATTTGAGGGCCGCAAAACGATCCGACGGGATATCAAATGACCACGGGCTCCCCCTACGCATTTCGTAAGGAGGGCCAGAATCTGCCTTCGTTCCAAGGTCGAATCGCAGCGGAGCCACCCTGCCGATACAATCCTTGCAAAGAGGAGGATATATCTCCGAAGCGGTATACCTGTAAGCCTTTTTGCTAACTCCTAGCCATACACTCCGAATTATTACGGTCCGCTTACCTTTGGCATTAAGGGATGAATCGCTGCAAGCTAGCGCGACTCTTTCTGCCGTCGCAGGTGAACTCGAATAAGCACCAGTTTGTTATAAGTCCCGGAGCCAAATTAGGGGTTAGCAACTCTAGGCTATTTATGCGGCGGCCCAGTACCGGTAACCCACGGCCTGGATCCTAGGACTTCCTGCCCCACGTCCTCGGTTTAGAAGTTGGCATAGGACTTAACACGAGATTGTGTCAAGGCACGTGACTGCTGGGATATGCCGGGCCTGAGTTTACACTCATGACCATCCTTGAAATCCATAAGTAAAGAATCCGCCGGAGCGGATCGTTATTTCCCCAATACGCACCAGGAGCACAGCCAGATAGCCCTTAAATAGGTTACCACGCCCTACGAGTAGTCTCGTCAAAACAGCATCAACGCGCCAAAGCCTTGCTAGTGGAGATTTGTTAATTACGAGCTCGCACCGTTGCTGGAGGCCGTATCTACCGAATGTTTCTAACTTGCTGTGTCTAGATACGACGGTTATTTTACGTGCTTCCCATTCATGAAACATAACCAAATCATATGTGAGTTTCATAAAGCTTGACCCCGTTCGGGAAAACAATATGGCCGGTACTATTCCGCGGGACCATAGCACATCAGACCTTCAGTGCAACGCATCCCTGAAAACCTTGCAATAACTTTCTTTGGCCGCTCATCCCAGAACGAAGCCGATTCCTAACGAATCACCATTCATGATACTTTCGGTGCTTGCTTTAGGAGCGAGTAAGATTGCCGACCTCGCCAGGGTCAACTCAGTAGCACGTTATCACGCCTATTGGTGCGAAGCCGCCCTACTCACCGGAACCGAGGGTACCCCAATTGCATCTACATTCAACCTCAGCGCGGGTTAAGCGGCCACAGTTGGGCTAGGGTCTTACCCAGGCGGATACCTATCTTTGCGCTGGCCTAACTGAACCCTTCCTGTGCCACTTCGGGTATTAGGGGTGGTGCGGCAACAAAGGAATGTCTGCGAAGAAAGGCTGGACCCCGCATACGGCAAGCGGGTAGATCATGCCGACTCGCACCGTTTAGTACGGTCGCAGCCGGGTTTGTACCACTTCGCATAAAATAGGGGATGATTTGGCGCATCGCCCTTAGTCTGACGTGAACTGATAGAGTGACCGTAATTGTGCTTCTAGCATATTACGGTTTGCACGCTTGGGAGTTGTAATTTGCCGTTATTTCCAAGGGGCCAGAATCTGGATGCTAGACCTTTGAGGGGAGTCGAAGGTGCCACGATGCTTTAGAACAAGTCCGAGGACAGTCGACACAAATGGCGGCGTCAGTAGGAGTGGGATACAGTGAACCAACTCTAGCAGTAACAGTAGCTACTACACAGCGCACCATCAATAGGAATGGTTCGATGCAGGACCAGAATCCATATAGGTATCTGTTCCATGACGCGTTTTATAGGGAGCATTAGGGGTGTACTCAGACTTCTCGAGCCAAGAGGAATCACGCGAGCGATTTTCTACCCTTAAAAAGGGCTAACATGCACAATACGGGGCCCATCCATCCGTACAGCGACAAGTCCTTTGCCTTCTTAACAGAACCTGAGGTGTTTGACACTGTCGAGAGCAGCTGTCGTTGTAAATCTGGACATCGCGATAGGGAACTCGGCTAGCGGACTATGCATCCATTTTCTCCCCATATTTTTAAAAAACAATTACGGGGCGATTGTTCACTATATCAGCGCAAACACTGACACCGCGGTAATAACCTGTTCACTCGTCTCTGTACGATGCCACTGTGCTCAAGCCGACACCTGCATTACCACTTTCCAAAACGTAGACAACATTTACTCGGACATACCGGTTCGATCTACCGGGTAGTTTCCCTAGATCTCTGAACGTTTTCAGGCAAAACTCATGTGTACGGCATAGCACATCAAGTCTTAATCAGGTCTTAACAATTTTTCCTGAATAGTTCTCGAAGTGGGTTATAGGGCACCGGGCGACCCGTAGCCGACGACAGATGTCTGTTGCCTCCGCCGGTTAAAGGCAAACTCTCGACCTTTCACATGGCACATCGAGCGCTGAATTCCGGCGAGCGTGTCGGGGAGCCGCCTAGTCGATGGCATTTGACTTAATTTAAACATACTAATGTCATGAGACCCAAGAGTTGTTTATGTGCAAATTAGTGGAAGTTCACAACGAATAATCGTAGTACGACTAATCTTTCATAGG
		</sequence>
    <sequence><taxon idref="Location_0_4_0|34.06500957361405"/>
			AGATGATGCCACCGCTTACACGTGACGAACTGGCCTTGGCAGCGTCTCTAGAGGACCTAAACCCTTTTTACCACTTGATGTCCATGAGCTTTCCTAGGAGTATCGCGAGAGGCTTTCCTGCACTTTTAATAGTGTCACAGCCCTTGTGTCACGCGCCTTAGTTTGCATGCCATCTAAGCAGCCCGACCCTAGACAGCCGGTCTTTATGGCGTTAGATGCTCGTTGCCAATGACTGCGTGGCCCGTCAGCTATTCTAAAAGTGTTCGGTTGTCGAAGAATGTTATCTAAAATTGATAACTTAACGCATGAGAGAAGGTAAAATAATTACCCCATGCTAATAAGAAGACTTGCTCATAGGGACTGCATGCAAGGGTGCACGTAGGGAGGGAAACTACCTCTAGAGGCACATGCGGAATCTCGGTGTGATACGGTCTGGATAACTCTCCTGCCTCGTGACGTTCTGGCCCGCGTGCAGCAAGTACATGCTTGGGCATTCTACCAGTACCGTTATTCTAGATAACGTGTTCGTGCGAACACGAGACGGCTTGTGCCAGATCCCGAGCCGCTGCTATGGCGCATGGACGCGCCCTCAAGTGAGTAATCCGAGGTTACGTGCAAGCTGGGGAACGGCAGTCTCTTCACTTGGGACGGGTTATCTAACCCACGATATCGGAGACCCTGTACTAACTGGACACTTACTCACCAAAATAGATGTGCAGATGGCTAACTGGATCTGGGTTTATGGGGCTTTCCGCCTGCCTGGTTCCTGAAAGCAAATGTTGTTGAGTCCCGGGTCACAAGGCTCGCCATGACACGTGCGAATGACGCATTGTTTCTATCCTGCTCCTGACCGGTGAGTACTATTGATGTCACGACACGTCTGCAAACTGAGACTGGGGCATCATCCGCACTGCAGTGGCAACTGGCAATGACACAAGAATCTGTCAATTATCAATTGCTTCCTTGTGACACTGTTAGTGTAAGACCACATCCACGGTAGCGGCTAACAGACATCCGCGGACAAAGAATGATGATACATAAGGACGGGCAGTTATGTGAGAGCGTTGAGGTAATCCAGATGGCGCAAGGCCAGAATCACTTTCCAGCGGATGGGCTCAGCCGTCGGCCTTCGCCCAAGTCGTGTGTCACCCACGGGACAGGCAAAACTAGGTGTTCCATGTCTAAGATACTCGTGGATTAATAACTGAGTACAGTCAAGTACGGCACTCCTTGATCGTTAGGGTGTTTCGCCACTAGTGAAATTGTAGGACGGGATGTAGCGTGCTATATAAGTTAATCGGATAGGGTGTCAGAATCAGCCCCAGCTGAAAACCTAGCAGAAAGAAAGAGGCATTAGATCGACTACCAGTAACGTCGAATACATAATGTGATGAGGTACAACGTGCCCGACCTTGTGACGCATGAATTCGAGAGATAATCAGGTCTGCCATTATTGTCGGTGTAACGGACAACATCGGTGTTTTGCCAGTTTTAATAACAGAAATTTCCTAGGACAACTCGGGTCAATTCTGGCCGGATGTGAATGAAGCGTAGGAAACAATTGTGAGGTGAACTTTCCCCCAAGCAATCGCCGCTGTGACAACGCATCTGTTTCTTAAAGGCTTCAAACATAAGTGCGTAGATTTGTCTTCGTTACCGACCTCCCGTGACTGACACGGCGATGCTGGGGGAACGACGGTAATCCAAGTGGTAGATCGGCGAGCCCCAGAAGTTTCGTGTCCCAGGTCCTATCGATTGTGGAAATGTGTCTCACTTACAGATACATGGTCTTCAGTATGTGTATATGGTGAATCAAACACTAGTACACCGTCGGGGAGGGATCTGGAAGCGCCCGTCATTAAATCGGACTCCTGTACCTTATGGAGTATTAATAGGGTCGGCATCGCCAAGAGATAATCTCCGCAGGGCGACAACAGACGGCCCTCATGAGAGATAGTTGCGTACCTGCATGCCATCCATCTTGCTCCTAGTATTCGGAGTTCTACATTTGGACCAAAATTAACATTGCCTCGTATCCCCGGGAGAGTGCTGGTCATTGAGTCGGGCCGTATACATGGATGGGCGAACGCAAACAACGGGCGTTTCCTACACTCTCCGCCGAACCATCCGCAAGTTCGGAGAGCTTTAGCAGCAATTCGGCGTAGAGCATCGAGATCCCCTAATAATGATTCCCCGCCAGAAGCTTACTTGTTGGATCGTGGGCTAGAGGAAGGCGTTACCGAACAGGGAGTGATGCAGGCGGGCCCCGTACCCCCCTTCTGGACTTTATCGCAGGATCTGGGATCTCATTCAGATATAGATTCCTCGGCGTCAGGCGTACTGTTAAACGCCAACAAGCCGGGACTTATGGTGCTCCATAGATGAGTTAGATGAGCATTGGGTTCGCTCTCAATAGACAAGAGGAGTTCTCTGTGCAACCAGCACCGCTGGGCGAGCCCTCGGCAATCAGGACATGTTACGATACGCTTGTGACTAAAGAATTGATACGCTAGATGGGGCCCAGTGAACTGTTATAAGCGCTTATGCTGAAAAACATGACTATTCATTTTAGGGGGTGAGCGTGTTATTTATGTGGGTTGCCCTCACTAGAGAGATAAACCTCCTACAATGGGGCACGGCCGCGGATCACCTACTACAAGAGGGACGGATGTAACCTTCGCTTAGAGGGTTAAGTTAGGTCTAGAATGCAGCATACAGAACAGACGCCTTTCAATGAAACTGCGGCTGGCGTGACTCTATGTTTGCATTTCGATCAATGCCAGCCAAAATCTTACACGAGTCCCCCATCAGGCAGGAGAACAGCAGAGGAAAAGACCGTTTACATTATTCCGATAAGTATGGTATACCTGCTAGCCGCAGGGGTCAAACCCATTCGCGAGATGGCGGCTGATAGACTTAAATTGCTTCATGCGATGACTGCACTTTTATATTTGTCTGTTCTGAGAAGATTACCCGATGTCCATCCATATGCAATCAGGCTCTACCATTGCCATTAAGCTAGGCTTGTTTTAGAGCGAGCCGGTCCTGGATAAACGTCAGTCCATGAAGCGAGTTTAACGTAGAGTCCGTGGTAAACTATTAGACCTCCTTATGGTGATATAAACCTACCTAGTGGGATCCATAACGAGAAACACGAGTCCGGTACGGCCCGAATGAAACTACCCTGCGGTTCTTCTCACCATTTTAGGCGACGTTCCCGTATTAACTAATGGAACGGCCAGTTTCGAGTTTAGCAGTATTTGAGCATTCCCAGGCATTTTCAGTTGCGGGATGGAGGACTCTGTGGTAGTATTCAGTAGTTGCCGGCATAATTCGCGTCATTCTCGTGCGTCTGTGGGTGGCGCACCATGGACTTGTAGACCTGTACTTCAGAATACAGCATATTCACTCCAGTCATCGGTACTTCAGCCGCTCTCCGCACGTTCCGGGGCCGTTGTGATGCACCCTTAGGTACAGAAAATTACGCGCCATAGGTCGTTTTTCTTTGGGACTATCGAGCCGGATCAATAGGGATTTTGGATACCGGTTTACCGGATAACGGTACTATAGACTGTGAAGTGTACGTGTGTTTCCGTCAGTTCGCACTGGGATAGACATCCATCTAGATCCGGGACCGCACTTCCCGGCCGGCGCCTAGCTTACCTCGCCAAGCATCACTTATCCCAACCAAAATCATATCCAGGAGCTTGGGACATTGATTCGATTTGTGGAACCACAAGCGTGGATCGCCTGGTTTTACCTGCGCGATCCCGGAGGTTCTTAATTGAGGTCCTAAGATCTATGACCCATGGATGCTAGGAACCTCCGTACTCATATATGTACAAATTTGGCAGCGCTGTGCCGATAGGAGAACCATCCACCCGGAAGGCAGCAGCCCGGAGCTGGCGTCTCAATCGTATCCGAGTCTCGGTGTACTTCAGTATCCAGTTTAGGCAGGCGAAGGATTAGTATAGACACTGTGACTCACAATAACCTACCACGTTCGCAGAGGTTCTAGTGCTGCCGGAGTTATTGCCCCGACCAATCACTGACTATTAAATAAAGCTTTCTCTAATACACGACGCCACTCGTTAATGTCGGGGCAGAGGACCTGACTCCCCATCCTGATAGCTACCTACAAATCCATATGCGGCGCGCTGAACTCGGAAGCACTTGATTATGACTGTTTAGTCTCAGTAGGGTTGATGTGGCAAGAACCCAGCGATTGACCTCGGGCACAAATCATAAGAGGGTTGGTTTGTCGATATCTCGAAACATACACTCATGAGCGATTATCACCCCAGACGGGTTCGGGAAGGGCGGGCGAGCAATAGTTACCTGAGTCTCGCCGCCTCCCGTTACTCCGGTGGATTCCATCACCAAAACTCGGAGGTCGACGTTACGCGGCTAGAACGGCCTCGGAAGCCGACAGAAGCATGGCCTAGCAACGGAAACTCTGATTTCGTACACGATGCAGCCTTTTCAATGTAATTTCACATTCGAGCGTAAGTCGGGACGTCCCTGGGCAGCCGGTCCTGCTACGGCAGTAGCGTGAGTGCTAGTCACAACTTTCACTGCACGAATCTATAGAGCAACTATTGAGTAGGAAAATCTCAAAGACTATATTTTGTCAGATGAGGAGGCTTAACTGTCATTAATATCGCAGTATTGCTTTTGAACGTTGAGGGCTTTTCCAAAAGCTTTAAGTCAAGCAACATCTATTTACGTGGTATTCGCGCTATTGTACTGCCGATAGGGAAATTCCAATTTTAGCAGGTACTCGGAATGTCCCCAGACGGAAGCGATACTTTCAGGGCCGATCCAAGTCCGATACCTAGCATACTAGACCAACTTTATCATCTATGACTCATCGGTTCCGGTAGCCCAAGTACGCCGATCCACTTGGGTTTATGTGCATGAACACTCCTGCTGGGTCAGGCCGAATTGGTCTGATCTCCACCCGAATACTGTGACTCGAATAAGGGCAGTACCTCTCTGCATCTAGTTGGGACGACACCGCCCTTAGTCCTTTAGCGTGAGAAAGCGCCGCACTCATACGCTTAGTAGGCATTTGTATTCCCTAGTCGGGAAGTTGTTGGGTGGCCATGACTCTAGCGCTCTCCGAATAAACTTTATTCAAGAAGGACTGTAGATGGAGGAGTATAGCCTTGGCTTTAGTAGACTCGGACGTAAAAGTATTTAGCACTGGAGTGTAGCTCTCCAGCCAGCTCTCGCCTTATTAGCGTCGAGCGTGACAGCCGCTCGACGATAAACGCCCGAAGTAGTTACACGGGAAGACCGTACGAACTAGAGCATCCCTTACGACGCTCCTATGCCTGTGGAGAATCCCAGAGGCTGTCTCGGATTCCGGGATTGTTAAGAAAGTGTCTGGATTCTGTAGGCAATCCGTCGACTGCTCGTCGACCCAGCAGCCCTTAAGGGGTGGTCTGCCAGCAAGGATCAGATTTAAGCCGTCGGCTATTTGGCAAACATCAGTCAAATAGCTCCTAGCAGTTAGGTTTGTTCTCAGTAAACCTTAATCGCAACTATGCCATGCTCCCTATACTAAGGCACACTGTTCACCAAGGACCAAGACTGTTAGTTACTATATCAGGAAAATATGTGTTGCTTTGCTATTCACGGCTATAGGCCCACTGGACCCAAATAATTCCCATTCGACAACATACGAGGGTTTTGATTATTCACTTAGCCCTACTAGGGACCGATTCAGGAATTATCACGGATGGGTTTCAAGAGCGGTGTTTACTACTTTCATGTTTAGTACCGGACTCTCAGGTCTAACTTCAATATCAAACAATTGTGACACTTCAAAAGGTTGAATCCCTGGAGGGTAGTACAAAAGATTGAGCTATGCGGGCATGTCGCGGGCGTGAATTCTCAGTGGCCTTACTTGCGTCGTTTAAACGTGTTGCAAGTCTTACACTTCTGAACGAGTCTGTAGAAAACTCATTACTCTATTGATCAGTGGTACCCGACGGATTAGCCAATCCGTGAACACCCTCTAGACTACTCGTCTCACCAAGCGTGCGCAGACCTCCAAGATAACCGGATCAGTTGTCGTTTATTCTAGCTTGTCCTGGGAGGTCATACGTCTACAGAGTAGCACTCACGAGACAAACTGCAGCTGTAGATTTACTTCGTTTCCGAGGACATCAAAACGTACACCTCCGATAACCGACACTGCCCACCCCATAAGGGGGACCTCAGTAGCACTTTACTGATCTGATCTTTCCATGTGTAGTGTCTCCGATGTCGGTTCTTTGAGGTAGTCCGGTTTATTCCGCCCGGGTGAGTCAATCCTTCGTCCGCAATCATTGGATATCATTGTGGCTCCCCTCTATACACGGCAGTTACGGCCTCGAGAATATGCAGCCGTATACGCCCGGGGAGGCGTTGATGCTCACCTCAGCCGATCCACGTGAAGACGAGCAGGATATAGTTGCAGGCACGCATACAAACGTGTGCACCGGGGTTCTCATGCACGGTTCTTGGACTTTAATAGCAAATTGAACTAACTCACCTGCGCATAAGGTTCGCGTGTGTGTTTGACCTGATTAGAGCCACCCACAGGTAATGCGGTTCGCGATTCGGAAGAATTTTGTTGAAGTACTTAGCCGGATGTTAGCTGATTGAACGTGGTATATTTGGTTTGTCCATCGGAGCGCAAGTTTCCAGGATACTATTATGTTATGTCGTGTACGGGCGAGCTGCGTTAGGGGTAAGAATAGAGGGTAAAGGTTGAAGTTTGCGTATAGATTGTCGACTGAATGAGATGTGTTTTTACGGTACAGAGGCGATCTCCCACTTACGTACTCGAATTCACCGACCAATGGCCTCGCAGTTCCGTTGTCCGCTACATTTGTGCCCAACCAACGGCCCCGCAACGCCTCAAAGAATGGTGATTAAGACATTGCACGAATGGTATCACCAGGTTCCTTTCTTATCCAGACGTTGAACCCACTTCTGCGTACTAAATTATTGATATTTTTGAGCTTAGCTCGCTGGAGAGCCAGCTAATCGACATCTTACTGCGACTGCGCCTCGCCTCGTTCGTTCAGATAGTTACACAGCCGTGCCACAGGACCAGCTAACGTCCAGCGTCTACATCCGCTCTTGTCGTTAGAACACTGACCATGCTGCTGGAAAGTCGGCGCCAGATCCAACAGCCCAAAGCCGGCAACGACTTGCGCTATAAGCTCTTGTGGCCCCATCGTACCTTCTGGTCAGAGATCTTTTTAACACTTGCTCTGAGTGTACTTAGTGTCTACTTGACACCAACCGTCCAAACAATGAAAGTTAATCATTAGTATTTTATGGCTACAAATTCCGCCCTATGCACGAGGAGCAACCTCTCCCGACCGATAGAGGTAACATGGCTGACTATTATCGCCGCCGCAGCTCGGTCTCGACTAAGTACAACTCCGGTAGATTTGAAGCATCCAAGAACATCGGGAGACAGGATACACATCGATATTGGTAGATAACTCCCACCGACAGGTGATGGGTAAGGAACTACCTTATAAGTGGATCCTGACCGTTTACAGCCTTGTGGTGGGGCAGTAAATGGCAGTGCCCTATGATGAACATCCCCTAGGGGCCCGTCGCTGTAGATATGATGAATCCCCCGATGTCTTTATGGCCGTTTGGGCAAGCATGGGGGTAATCCGCGAAGGCGAGAATGATTCAAGATCCGGTTAAAGATGAGCATACAGCTATTGGCAGTACTCTTTTAAAGTACAGTGAATACAGGAACAAGAGCTCTCGTACGCCCATTATAATATTAACACTTTTCATTGGGGTACTCAACCCGTGGCTCATTCTCTTTAAGCCCCTTTTATGCATCAGTGATAGGAACAACATAAGTCCGACTGCCAAGCCTTTCGGAGCTCTATTTGGCGTTGGTATTACCACCATGCACGACATTGCGCGTCGAATAACAATGTGATTTTAATGCCCGTTTCTGGTCACTAAAGCAGGTGCAACGTCCTCTTCACTTAGTATGAGCCTACACTCGTTCTTAGGTCCGGCTGGCTGCTGTACGAATCGTGTCGTTTGTCGACGCTGAGCGAATAACACTATCCGTTTACCGGGTTGGACTGTATACCCTAGATACCCTGACGCTCAGTAGTCGTAGGAATTCGTGTTAACGCCATTTTTATCCCCCTTCGTGTAAAAAGAGCATTTACTCTCATCCTTGAAGTGGCGGCCTAGAACTGAATCACGCGGCTTGCCTGTGGCGCGTCAGGAATAGCTCGTAGCTCCGATAGACACCGGACCTACTTGACAACTGTGTTTATGCTCATAGATTGAAGCTGTAACGTGACTATACGACAGGACCACTGTCGCCGCGATTAATTGACCCAAGGCAGCGCAGTTGAGGGGGAGTTTTATAATAGAACTCCTCAGCAACATTCAATGGGAGTGACAGGGACTCCGAATAGTCAACCCTAAAGCCGTTTCAGAACGTACAGGTGTCATACGATTGATAAGGGGCATTGGTTTGTACCTCGGAGGGACAATATGGGTATGGCGCCACGAGTCTGTCATAACTGTCGAGCTAGAACAATGTCGTTTACGGGATGATCAGTGGCAACCAGACCTATTCGATGGGGCTCGCTACAACGGGAGTCGCACTAACCCTTTCATGTTAAGCATCGTGCCCGCGGGATTTTCTAGATTTCAGGGCAAAAGTTATCGCATGCTACCATTTGGAGAAGCAACCATAGCGGACATCCACGGGGGTGCGTCATACCTGATACTCGACGCATCAAGAAGGAGGCGGGAAAACGAGTTAGTATCGTGCCCAGTCACCAAAAGAACTGTTAGTGAGGGGTCAAGCCCGAACGGTCGCGCAATAGTGGAGGGTCCGGTATATCTGGGAATGCCGATACCCTTCAGTTCTGCTGACCCAGCTACGCTTCACTTGCTGGGGAGGAGTTAATTCAGGAGTAATCAGGACCCCTGGTGGATAACGTGTTAAAGAACTAGCGTGTGGTGGACGTGGACCCCGAGCCGACCCCGTGTCTAGGAAGGGATACCACTACGAGACCCCACATTCAAGCGCCCGCTTCGCTGGAGCCATGGCTTTCGTTGGGTTTAAAGTGAATGAAGTCTCCCTGATGTACGAGAGAGAAAGGGTTGGAGGGGCGTCTGACTAGCAAAACAGAGTGGATAGCACTACTTTTGGCCACTGTCGCATCAGTCACCTTCGCTGTAACGATGTAGGGTGTCGTTTACATCCAATACGCCGACGGCCAAAGTGTCACCTAAAGCCTTCTCAAGTATGCCAGAAGATAGAAATCGGGCGATGGCTTCTCTACCCAGTTCGACAAGAGGTCCTGTAGTCGACAGTCGGCCTCCTTACGAGGGGGCCGTAAACCGTCTAATTAAAGATAGACGATCCTTCGCGAACGAGGTCAAGACGCTCTTGTAAAGCTCGCTTCAAGGGCAGTTTACTTAGACCAGTGGCTCCGGGCCTCTTGCCAGGTCATAGCACGTGGGATTGGAATTAACTGCCCGACGTTGAGACGAACAAGACGCGCCAGCAGTCCATAGACACAGATCATAACTCCCCGGTAGTGATTTAACCGCATCTGTCTAAATATCGACATGATCATTTCCAGAAGTACTCCGTGTGTAGAGCCCACGCTGCGGTTTGTCGTGGACGCCAAGGACGCGGGCAAAGTGGATCACGATCATTCAACGGCGAGAAGGAGCAATACTGCCAGTCCACTGCTAGTTTAAGGCTGTTACGAGTATACCCCGAAGACCGCACTCGGCGTTAATGGGGGAGGTCTGGCGATCCACAACGGTGCATGCGTCACTTACCTGGGATCTGGGGCCCTTCGTATAGGAAGCCACGGCTACACGGAGCGTTATGACCTTCAGCGCTAAGTGGGATTGCGGCCAGCGAGCTTCACGCGTCTAGAATTTAAAGTATGTCGACGATGAGACAGACTAAAGCGGATCTAGATTTGTCGTGTAGACAGGTGTGCAAGTCGCGGTAATCACTCTTGCATGTTGAATTGGCTGATTGATTCTCGGGAGTCTCAACGGACATCATGCCATTGCACATACAAGCGCTAAACTGCAGATACCCCCATGCCAGCCGCGGTCGTAGTCACGAACGCATCAGGACTCCTGCGAAGCTTCCGTCACGTGGTCGCATTCGGCCTTGATTAGAACTCTGCAGATTTACTGCCTTACGGCCATTTTTTTAAGGAGTGGGACTTGATACAAATAGGTTCTCTCGGGTGGGACCAATGACTCGGAACGAAAGTCGGTGGCGCGAGCCGAAACCTTCGTATGACATATAGTTCTAGTAGTCGTTGCGCTTTCCCCAGGCTGCTAGTAGAGATCACTTTCGTAGCAGCGATCGGGGGATACCATGCTTGCTATGCACTACCCCCTACGAACGAGCTCCGCTACAGCAGAACACCAGCTCTTTACTGCCCTTGGAGGATCGTGGGGGTAGTGGAACCGGAGCACCATTTTTGTGCTCACCTTGTTTCTATAAAATTTTACAAACGTCAATGGTCGCAATTGGTCACACCGAACAATATTCTTATCGTCATGTAAGCTCCTTATAGCGGCGGCTGCGGACCAAGAGTTCAAGGTGTTAAGGCTCACAACACTCCGCGTTAATCTCCCCTGTTAGGTGGAAATGTATCGCAGCTAGGAGGATCGCCGTGTATGGTTATACTGCGCCTCATCCACTGATATGAAGCACTGACTTTCCCTGGTGTATCTGCGCATGACTACAACGGTCTGGGAATTTCGGCACGCCTGAGACTTTATCTGCCAGTGGGGCGGTTAACTTAATGCAGCCAATAATAGCAACCGAGATATAAGGCCCAGGCGTTTCCGCCTTCATAAGTACTCAATGTGAAGCAATCATTGTTCCTTGCCGAATTTGTGTTTCTTTTGCGATATCGTACAAAAAATGCCGCGTGTGAGCCCAGCTAGACAGCCCCCACATTTGCCATTACATTGCTTGGGGGCTTCATGTCCCAGTAAGCCCCTAATCTCATGCATTAAGTATAGAGTTGACTTATCGGGCATTTTCCGAGCAACAACAAGAGATGTCATACGCAGTTCCCTAATGAGCACAAAGAGCGAGGATACGTGTTGACTTGCAGTACTCGATTTAAGGGGACTGTGTAATGTTGACTGGTCGGATGCATGGTTTGTGCGCCTTCGTACGGGCGTGCCACAAGGGCTGAATAGTATCAAGACCGTGGCTGAACCTTCACACCTCCGTTGGTAAAGATCGAGAATTCTGTCGTCCTCTTTTTAGGAAGCTCCGAAAATCATCTCGATACGATACCCCGCATCGCTCGGCCTAAATCCAGGGGTCGAAAAGGACACCACGCGCTTAGAGCAGGGTGCGCCCCCGTGCGGAACCCTTCAAGAGGGGTCTTAGTCCAACAATTGTTCGCATAACTTCCAAAGGTCTTATTAGAACGTTTGTTTGTCGGAACATCAACCACTGGGGGTCTGATTGGTCACCGCTATGACGCCATGGCGATTTGAGGGCCGCAAAACGATCCGACGGGATATCAAATGACCACGGGCTCCCCCTACGCATTTCGTAAGGAGGGCCAGAATCTGCCTTCGTTCCAAGGTCGAATCGCAGCGGAGCCACCCTGCCGATACAATCCTTGCAAAGAGGAGGATATATCTCCGAAGCGGTATACCTGTAAGCCTTTTTGCTAACTCCTAGCCATACACTCCGAATTATTACGGTCCGCTTACCTTTGGCATTAAGGGATGAATCGCTGCAAGCTAGCGCGACTCTTTCTGCCGTCGCAGGTGAACTCGAATAAGCACCAGTTTGTTATAAGTCCCGGAGCCAAATTAGGGGTTAGCAACTCTAGGCTATTTATGCGGCGGCCCAGTACCGGTAACCCACGGCCTGGATCCTAGGACTTCCTGCCCCACGTCCTCGGTTTAGAAGTTGGCATAGGACTTAACACGAGATTGTGTCAAGGCACGTGACTGCTGGGATATGCCGGGCCTGAGTTTACACTCATGACCATCCTTGAAATCCATAAGTAAAGAATCCGCCGGAGCGGATCGTTATTTCCCCAATACGCACCAGGAGCACAGCCAGATAGCCCTTAAATAGGTTACCACGCCCTACGAGTAGTCTCGTCAAAACAGCATCAACGCGCCAAAGCCTTGCTAGTGGAGATTTGTTAATTACGAGCTCGCACCGTTGCTGGAGGCCGTATCTACCGAATGTTTCTAACTTGCTGTGTCTAGATACGACGGTTATTTTACGTGCTTCCCATTCATGAAACATAACCAAATCATATGTGAGTTTCATAAAGCTTGACCCCGTTCGGGAAAACAATATGGCCGGTACTATACCGCGGGACCATAGCACATCAGACCTTCAGTGCAACGCATCCCTGAAAACCTTGCAATAACTTTCTTTGGCCGCTCATCCCAGAACGAAGCCGATTCCTAACGAATCACCATTCATGATACTTTCGGTGCTTGCTTTAGGAGCGAGTAAGATTGCCGACCTCGCCAGGGTCAACTCAGTAGCACGTTATCACGCCTATTGGTGCGAAGCCGCCCTACTCACCGGAACCGAGGGTACCCCAATTGCATCTACATTCAACCTCAGCGCGGGTTAAGCGGCCACAGTTGGGCTAGGGTCTTACCCAGGCGGATACCTATCTTTGCGCTGGCCTAACTGAACCCTTCCTGTGCCACTTCGGGTATTAGGGGTGGTGCGGCAACAAAGGAATGTCTGCGAAGAAAGGCTGCACCCCGCATACGGCAAGCGGGTAGATCATGCCGACTCGCACCGTTTAGTACGGTCGCAGCCGGGTTTGTACCACTTCGCATAAAATAGGGGATGATTTGGCGCATCGCCCTTAGTCTGACGTGAACTGATAGAGTGACCGTAATTGTGCTTCTAGCATATTACGGTTTGCACGCTTGGGAGTTGTAATTTGCCGTTATTTCCAAGGGGCCAGAATCTGGATGCTAGACCTTTGAGGGGAGTCGAAGGTGCCACGATGCTTTAGAACAAGTCCGAGGACAGTCGACACAAATGGCGGCGTCAGTAGGAGTGGGATACAGTGAACCAACTCTAGCAGTAACAGTAGCTACTACACAGCGCACCATCAATAGGAATGGTTCGATGCAGGACCAGAATCCATATAGGTATCTGTTCCATGACGCGTTTTATAGGGAGCATTAGGGGTGTACTCAGACTTCTCGAGCCAAGAGGAATCACGCGAGCGATTTTCTACCCTTAAAAAGGGCTAACATGCACAATACGGGGCCCATCCATCCGTACAGCGACAAGTCCTTTGCCTTCTTAACAGAACCTGAGGTGTTTGACACTGTCGAGAGCAGCTGTCGTTGTAAATCTGGACATCGCGATAGGGAACTCGGCTAGCGGACTATGCATCCATTTTCTCCCCATATTTTTAAAAAACAATTACGGGGCGATTGTTCACTATATCAGCGCAAACACTGACACCGCGGTAATAACCTGTTCACTCGTCTCTGTACGATGCCACTGTGCTCAAGCCGACACCTGCATTACCACTTTCCAAAACGTAGACAACATTTACTCGGACATACCGGTTCGATCTACCGGGTAGTTTCCCTAGATCTCTGAACGTTTTCAGGCAAAACTCATGTGTACGGCATAGCACATCAAGTCTTAATCAGGTCTTAACAATTTTTCCTGAATAGTTCTCGAAGTGGGTTATAGGGCACCGGGCGACCCGTAGCCGACGACAGATGTCTGTTGCCTCCGCCGGTTAAAGGCAAACTCTCGACCTTTCACATGGCACATCGAGCGCTGAATTCCGGCGAGCGTGTCGGGGAGCCGCCTAGTCGATGGCATTTGACTTAATTTAAACATACTAATGTCATGAGACCCAAGAGTTGTTTATGTGCAAATTAGTGGAAGTTCACAACGAATAATCGTAGTACGACTAATCTTTCATAGG
		</sequence>
    <sequence><taxon idref="Location_0_4_1|34.546283657420105"/>
			AGATGATGCCACCGCTTACACGTGACGAACTGGCCTTGGCAGCGTCTCTAGAGGACCTAAACCCTTTTTACCACTTGATGTCCATGAGCTTTCCTAGGAGTATCGCGAGAGGCTTTCCTGCACTTTTAATAGTGTCACAGCCCTTGTGTCACGCGCCTTAGTTTGCATGCCATCTAAGCAGCCCGACCCTAGACAGCCGGTCTTTATGGCGTTAGATGCTCGTTGCCAATGACTGCGTGGCCCGTCAGCTATTCTAAAAGTGTTCGGTTGTCGAAGAATGTTATCTAAAATTGATAACTTAACGCATGAGAGAAGGTAAAATAATTACCCCATGCTAATAAGAAGACTTGCTCATAGGGACTGCATGCAAGGGTGCACGTAGGGAGGGAAACTACCTCTAGAGGCACATGCGGAATCTCGGTGTGATACGGTCTGGATAACTCTCCTGCCTCGTGACGTTCTGGCCCGCGTGCAGCAAGTACATGCTTGGGCATTCTACCAGTACCGTTATTCTAGATAACGTGTTCGTGCGAACACGAGACGGCTTGTGCCAGATCCCGAGCCGCTGCTATGGCGCATGGACGCGCCCTCAAGTGAGTAATCCGAGGTTACGTGCAAGCTGGGGAACGGCAGTCTCTTCACTTGGGACGGGTTATCTAACCCACGATATCGGAGACCCTGTACTAACTGGACACTTACTCACCAAAATAGATGTGCAGATGGCTAACTGGATCTGGGTTTATGGGGCTTTCCGCCTGCCTGGTTCCTGAAAGCAAATGTTGTTGAGTCCCGGGTCACAAGGCTCGCCATGACACGTGCGAATGACGCATTGTTTCTATCCTGCTCCTGACCGGTGAGTACTATTGATGTCACGACACGTCTGCAAACTGAGACTGGGGCATCATCCGCACTGCAGTGGCAACTGGCAATGACACAAGAATCTGTCAATTATCAATTGCTTCCTTGTGACACTGTTAGTGTAAGACCACATCCACGGTAGCGGCTAACAGACATCCGCGGACAAAGAATGATGATACATAAGGACGGGCAGTTATGTGAGAGCGTTGAGGTAATCCAGATGGCGCAAGGCCAGAATCACTTTCCAGCGGATGGGCTCAGCCGTCGGCCTTCGCCCAAGTCGTGTGTCACCCACGGGACAGGCAAAACTAGGTGTTCCATGTCTAAGATACTCGTGGATTAATAACTGAGTACAGTCAAGTACGGCACTCCTTGATCGTTAGGGTGTTTCGCCACTAGTGAAATTGTAGGACGGGATGTAGCGTGCTATATAAGTTAATCGGATAGGGTGTCAGAATCAGCCCCAGCTGAAAACCTAGCAGAAAGAAAGAGGCATTAGATCGACTACCAGTAACGTCGAATACATAATGTGATGAGGTACAACGTGCCCGACCTTGTGACGCATGAATTCGAGAGATAATCAGGTCTGCCATTATTGTCGGTGTAACGGACAACATCGGTGTTTTGCCAGTTTTAATAACAGAAATTTCCTAGGACAACTCGGGTCAATTCTGGCCGGATGTGAATGAAGCGTAGGAAACAATTGTGAGGTGAACTTTCCCCCAAGCAATCGCCGCTGTGACAACGCATCTGTTTCTTAAAGGCTTCAAACATAAGTGCGTAGATTTGTCTTCGTTACCGACCTCCCGTGACTGACACGGCGATGCTGGGGGAACGACGGTAATCCAAGTGGTAGATCGGCGAGCCCCAGAAGTTTCGTGTCCCAGGTCCTATCGATTGTGGAAATGTGTCTCACTTACAGATACATGGTCTTCAGTATGTGTATATGGTGAATCAAACACTAGTACACCGTCGGGGAGGGATCTGGAAGCGCCCGTCATTAAATCGGACTCCTGTACCTTATGGAGTATTAATAGGGTCGGCATCGCCAAGAGATAATCTCCGCAGGGCGACAACAGACGGCCCTCATGAGAGATAGTTGCGTACCTGCATGCCATCCATCTTGCTCCTAGTATTCGGAGTTCTACATTTGGACCAAAATTAACATTGCCTCGTATCCCCGGGAGAGTGCTGGTCATTGAGTCGGGCCGTATACATGGATGGGCGAACGCAAACAACGGGCGTTTCCTACACTCTCCGCCGAACCATCCGCAAGTTCGGAGAGCTTTAGCAGCAATTCGGCGTAGAGCATCGAGATCCCCTAATAATGATTCCCCGCCAGAAGCTTACTTGTTGGATCGTGGGCTAGAGGAAGGCGTTACCGAACAGGGAGTGATGCAGGCGGGCCCCGTACCCCCCTTCTGGACTTTATCGCAGGATCTGGGATCTCATTCAGATATAGATTCCTCGGCGTCAGGCGTACTGTTAAACGCCAACAAGCCGGGACTTATGGTGCTCCATAGATGAGTTAGATGAGCATTGGGTTCGCTCTCAATAGACAAGAGGAGTTCTCTGTGCAACCAGCACCGCTGGGCGAGCCCTCGGCAATCAGGACATGTTACGATACGCTTGTGACTAAAGAATTGATACGCTAGATGGGGCCCAGTGAACTGTTATAAGCGCTTATGCTGAAAAACATGACTATTCATTTTAGGGGGTGAGCGTGTTATTTATGTGGGTTGCCCTCACTAGAGAGATAAACCTCCTACAATGGGGCACGGCCGCGGATCACCTACTACAAGAGGGACGGATGTAACCTTCGCTTAGAGGGTTAAGTTAGGTCTAGAATGCAGCATACAGAACAGACGCCTTTCAATGAAACTGCGGCTGGCGTGACTCTATGTTTGCATTTCGATCAATGCCAGCCAAAATCTTACACGAGTCCCCCATCAGGCAGGAGAACAGCAGAGGAAAAGACCGTTTACATTATTCCGATAAGTATGGTATACCTGCTAGCCGCAGGGGTCAAACCCATTCGCGAGATGGCGGCTGATAGACTTAAATTGCTTCATGCGATGACTGCACTTTTATATTTGTCTGTTCTGAGAAGATTACCCGATGTCCATCCATATGCAATCAGGCTCTACCATTGCCATTAAGCTAGGCTTGTTTTAGAGCGAGCCGGTCCTGGATAAACGTCAGTCCATGAAGCGAGTTTAACGTAGAGTCCGTGTTAAACTATTAGACCTCCTTATGGTGATATAAACCTACCTAGTGGGATCCATAACGAGAAACACGAGTCCGGTACGGCCCGAATGAAACTACCCTGCGGTTCTTCTCACCATTTTAGGCGACGTTCCCGTATTAACTAATGGAACGGCCAGTTTCGAGTTTAGCAGTATTTGAGCATTCCCAGGCATTTTCAGTTGCGGGATGGAGGACTCTGTGGTAGTATTCAGTAGTTGCCGGCATAATTCGCGTCATTCTCGTGCGTCTGTGGGTGGCGCACCATGGACTTGTAGACCTGTACTTCAGAATACAGCATATTCACTCCAGTCATCGGTACTTCAGCCGCTCTCCGCACGTTCCGGGGCCGTTGTGATGCACCCTTAGGTACAGAAAATTACGCGCCATAGGTCGTTTTTCTTTGGGACTATCGAGCCGGATCAATAGGGATTTTGGATACCGGTTTACCGGATAACGGTACTATAGACTGTGAAGTGTACGTGTGTTTCCGTCAGTTCGCACTGGGATAGACATCCATCTAGATCCGGGACCGCACTTCCCGGCCGGCGCCTAGCTTACCTCGCCAAGCATCACTTATCCCAACCAAAATCATATCCAGGAGCTTGGGACATTGATTCGATTTGTGGAACCACAAGCGTGGATCGCCTGGTTTTACCTGCGCGATCCCGGAGGTTCTTAATTGAGGTCCTAAGATCTATGACCCATGGATGCTAGGAACCTCCGTACTCATATATGTACAAATTTGGCAGCGCTGTGCCGATAGGAGAACCATCCACCCGGAAGGCAGCAGCCCGGAGCTGGCGTCTCAATCGTATCCGAGTCTCGGTGTACTTCAGTATCCAGTTTAGGCAGGCGAAGGATTAGTATAGACACTGTGACTCACAATAACCTACCACGTTCGCAGAGGTTCTAGTGCTGCCGGAGTTATTGCCCCGACCAATCACTGACTATTAAATAAAGCTTTCTCTAATACACGACGCCACTCGTTAATGTCGGGGCAGAGGACCTGACTCCCCATCCTGATAGCTACCTACAAATCCATATGCGGCGCGCTGAACTCGGAAGCACTTGATTATGACTGTTTAGTCTCAGTAGGGTTGATGTGGCAAGAACCCAGCGATTGACCTCGGGCACAAATCATAAGAGGGTTGGTTTGTCGATATCTCGAAACATACACTCATGAGCGATTATCACCCCAGACGGGTTCGGGAAGGGCGGGCGAGCAATAGTTACCTGAGTCTCGCCGCCTCCCGTTACTCCGGTGGATTCCATCACCAAAACTCGGAGGTCGACGTTACGCGGCTAGAACGGCCTCGGAAGCCGACAGAAGCATGGCCTAGCAACGGAAACTCTGATTTCGTACACGATGCAGCCTTTTCAATGTAATTTCACATTCGAGCGTAAGTCGGGACGTCCCTGGGCAGCCGGTCCTGCTACGGCAGTAGCGTGAGTGCTAGTCACAACTTTCACTGCACGAATCTATAGAGCAACTATTGAGTAGGAAAATCTCAAAGACTATATTTTGTCAGATGAGGAGGCTTAACTGTCATTAATATCGCAGTATTGCTTTTGAACGTTGAGGGCTTTTCCAAAAGCTTTAAGTCAAGCAACATCTATTTACGTGGTATTCGCGCTATTGTACTGCCGATAGGGAAATTCCAATTTTAGCAGGTACTCGGAATGTCCCCAGACGGAAGCGATACTTTCAGGGCCGATCCAAGTCCGATACCTAGCATACTAGACCAACTTTATCATCTATGACTCATCGGTTCCGGTAGCCCAAGTACGCCGATCCACTTGGGTTTATGTGCATGAACACTCCTGCTGGGTCAGGCCGAATTGGTCTGATCTCCACCCGAATACTGTGACTCGAATAAGGGCAGTACCTCTCTGCATCTAGTTGGGACGACACCGCCCTTAGTCCTTTAGCGTGAGAAAGCGCCGCACTCATACGCTTAGTAGGCATTTGTATTCCCTAGTCGGGAAGTTGTTGGGTGGCCATGACTCTAGCGCTCTCCGAATAAACTTTATTCAAGAAGGACTGTAGATGGAGGAGTATAGCCTTGGCTTTAGTAGACTCGGACGTAAAAGTATTTAGCACTGGAGTGTAGCTCTCCAGCCAGCTCTCGCCTTATTAGCGTCGAGCGTGACAGCCGCTCGACGATAAACGCCCGAAGTAGTTACACGGGAAGACCGTACGAACTAGAGCATCCCTTACGACGCTCCTATGCCTGTGGAGAATCCCAGAGGCTGTCTCGGATTCCGGGATTGTTAAGAAAGTGTCTGGATTCTGTAGGCAATCCGTCGACTGCTCGTCGACCCAGCAGCCCTTAAGGGGTGGTCTGCCAGCAAGGATCAGATTTAAGCCGTCGGCTATTTGGCAAACATCAGTCAAATAGCTCCTAGCAGTTAGGTTTGTTCTCAGTAAACCTTAATCGCAACTATGCCATGCTCCCTATACTAAGGCACACTGTTCACCAAGGACCAAGACTGTTAGTTACTATATCAGGAAAATATGTGTTGCTTTGCTATTCACGGCTATAGGCCCACTGGACCCAAATAATTCCCATTCGACAACATACGAGGGTTTTGATTATTCACTTAGCCCTACTAGGGACCGATTCAGGAATTATCACGGATGGGTTTCAAGAGCGGTGTTTACTACTTTCATGTTAAGTACCGGACTCTCAGGTCTAACTTCAATATCAAACAATTGTGACACTTCAAAAGGTTGAATCCCTGGAGGGTAGTACAAAAGATTGAGCTATGCGGGCATGTCGCGGGCGTGAATTCTCAGTGGCCTTACTTGCGTCGTTTAAACGTGTTGCAAGTCTTACACTTCTGAACGAGTCTGTAGAAAACTCATTACTCTATTGATCAGTGGTACCCGACGGATTAGCCAATCCGTGAACACCCTCTAGACTACTCGTCTCACCAAGCGTGCGCAGACCTCCAAGATAACCGGATCAGTTGTCGTTTATTCTAGCTTGTCCTGGGAGGTCATACGTCTACAGAGTAGCACTCACGAGACAAACTGCAGCTGTAGATTTACTTCGTTTCCGAGGACATCAAAACGTACACCTCCGATAACCGACACTGCCCACCCCATAAGGGGGACCTCAGTAGCACTTTACTGATCTGATCTTTCCATGTGTAGTGTCTCCGATGTCGGTTCTTTGAGGTAGTCCGGTTTATTCCGCCCGGGTGAGTCAATCCTTCGTCCGCAATCATTGGATATCATTGTGGCTCCCCTCTATACACGGCAGTTACGGCCTCGAGAATATGCAGCCGTATACGCCCGGGGAGGCGTTGATGCTCACCTCAGCCGATCCACGTGAAGACGAGCAGGATATAGTTGCAGGCACGCATACAAACGTGTGCACCGGGGTTCTCATGCACGGTTCTTGGACTTTAATAGCAAATTGAACTAACTCACCTGCGCATAAGGTTCGCGTGTGTGTTTGACCTGATTAGAGCCACCCACAGGTAATGCGGTTCGCGATTCGGAAGAATTTTGTTGAAGTACTTAGCCGGATGTTAGCTGATTGAACGTGGTATATTTGGTTTGTCCATCGGAGCGCAAGTTTCCAGGATACTATTATGTTATGTCGTGTACGGGCGAGCTGCGTTAGGGGTAAGAATAGAGGGTAAAGGTTGAAGTTTGCGTATAGATTGTCGACTGAATGAGATGTGTTTTTACGGTACAGAGGCGATCTCCCACTTACGTACTCGAATTCACCGACCAATGGCCTCGCAGTTCCGTTGTCCGCTACATTTGTGCCCAACCAACGGCCCCGCAACGCCTCAAAGAATGGTGATTAAGACATTGCACGAATGGTATCACCAGGTTCCTTTCTTATCCAGACGTTGAACCCACTTCTGCGTACTAAATTATTGATATTTTTGAGCTTAGCTCGCTGGAGAGCCAGCTAATCGACATCTTACTGCGACTGCGCCTCGCCTCGTTCGTTCAGATAGTTACACAGCCGTGCCACAGGACCAGCTAACGTCCAGCGTCTACATCCGCTCTTGTCGTTAGAACACTGACCATGCTGCTGGAAAGTCGGCGCCAGATCCAACAGCCCAAAGCCGGCAACGACTTGCGCTATAAGCTCTTGTGGCCCCATCGTACCTTCTGGTCAGAGATCTTTTTAACACTTGCTCTGAGTGTACTTAGTGTCTACTTGACACCAACCGTCCAAACAATGAAAGTTAATCATTAGTATTTTATGGCTACAAATTCCGCCCTATGCACGAGGAGCAACCTCTCCCGACCGATAGAGGTAACATGGCTGACTATTATCGCCGCCGCAGCTCGGTCTCGACTAAGTACAACTCCGGTAGATTTGAAGCATCCAAGAACATCGGGAGACAGGATACACATCGATATTGGTAGATAACTCCCACCGACAGGTGATGGGTAAGGAACTACCTTATAAGTGGATCCTGACCGTTTACAGCCTTGTGGTGGGGCAGTAAATGGCAGTGCCCTATGATGAACATCCCCTAGGGGCCCGTCGCTGTAGATATGATGAATCCCCCGATGTCTTTATGGCCGTTTGGGCAAGCATGGGGGTAATCCGCGAAGGCGAGAATGATTCAAGATCCGGTTAAAGATGAGCATACAGCTATTGGCAGTACTCTTTTAAAGTACAGTGAATACAGGAACAAGAGCTCTCGTACGCCCATTATAATATTAACACTTTTCATTGGGGTACTCAACCCGTGGCTCATTCTCTTTAAGCCCCTTTTATGCATCAGTGATAGGAACAACATAAGTCCGACTGCCAAGCCTTTCGGAGCTCTATTTGGCGTTGGTATTACCACCATGCACGACATTGCGCGTCGAATAACAATGTGATTTTAATGCCCGTTTCTGGTCACTAAAGCAGGTGCAACGTCCTCTTCACTTAGTATGAGCCTACACTCGTTCTTAGGTCCGGCTGGCTGCTGTACGAATCGTGTCGTTTGTCGACGCTGAGCGAATAACACTATCCGTTTACCGGGTTGGACTGTATACCCTAGATACCCTGACGCTCAGTAGTCGTAGGAATTCGTGTTAACGCCATTTTTATCCCCCTTCGTGTAAAAAGAGCATTTACTCTCATCCTTGAAGTGGCGGCCTAGAACTGAATCACGCGGCTTGCCTGTGGCGCGTCAGGAATAGCTCGTAGCTCCGATAGACACCGGACCTACTTGACAACTGTGTTTATGCTCATAGATTGAAGCTGTAACGTGACTATACGACAGGACCACTGTCGCCGCGATTAATTGACCCAAGGCAGCGCAGTTGAGGGGGAGTTTTATAATAGAACTCCTCAGCAACATTCAATGGGAGTGACAGGGACTCCGAATAGTCAACCCTAAAGCCGTTTCAGAACGTACAGGTGTCATACGATTGATAAGGGGCATTGGTTTGTACCTCGGAGGGACAATATGGGTATGGCGCCACGAGTCTGTCATAACTGTCGAGCTAGAACAATGTCGTTTACGGGATGATCAGTGGCAACCAGACCTATTCGATGGGGCTCGCTACAACGGGAGTCGCACTAACCCTTTCATGTTAAGCATCGTGCCCGCGGGATTTTCTAGATTTCAGGGCAAAAGTTATCGCATGCTACCATTTGGAGAAGCAACCATAGCGGACATCCACGGGGGTGCGTCATACCTGATACTCGACGCATCAAGAAGGAGGCGGGAAAACGAGTTAGTATCGTGCCCAGTCACCAAAAGAACTGTTAGTGAGGGGTCAAGCCCGAACGGTCGCGCAATAGTGGAGGGTCCGGTATATCTGGGAATGCCGATACCCTTCAGTTCTGCTGACCCAGCTACGCTTCACTTGCTGGGGAGGAGTTAATTCAGGAGTAATCAGGACCCCTGGTGGATAACGTGTTAAAGAACTAGCGTGTGGTGGACGTGGACCCCGAGCCGACCCCGTGTCTAGGAAGGGATACCACTACGAGACCCCACATTCAAGCGCCCGCTTCGCTGGAGCCATGGCTTTCGTTGGGTTTAAAGTGAATGAAGTCTCCCTGATGTACGAGAGAGAAAGGGTTGGAGGGGCGTCTGACTAGCAAAACAGAGTGGATAGCACTACTTTTGGCCACTGTCGCATCAGTCACCTTCGCTGTAACGATGTAGGGTGTCGTTTACATCCAATACGCCGACGGCCAAAGTGTCACCTAAAGCCTTCTCAAGTATGCCAGAAGATAGAAATCGGGCGATGGCTTCTCTACCCAGTTCGACAAGAGGTCCTGTAGTCGACAGTCGGCCTCCTTACGAGGGGGCCGTAAACCGTCTAATTAAAGATAGACGATCCTTCGCGAACGAGGTCAAGACGCTCTTGTAAAGCTCGCTTCAAGGGCAGTTTACTTAGACCAGTGGCTCCGGGCCTCTTGCCAGGTCATAGCACGTGGGATTGGAATTAACTGCCCGACGTTGAGACGAACAAGACGCGCCAGCAGTCCATAGACACAGATCATAACTCCCCGGTAGTGATTTAACCGCATCTGTCTAAATATCGACATGATCATTTCCAGAAGTACTCCGTGTGTAGAGCCCACGCTGCGGTTTGTCGTGGACGCCAAGGACGCGGGCAAAGTGGATCACGATCATTCAACGGCGAGAAGGAGCAATACTGCCAGTCCACTGCTAGTTTAAGGCTGTTACGAGTATACCCCGAAGACCGCACTCGGCGTTAATGGGGGAGGTCTGGCGATCCACAACGGTGCATGCGTCACTTACCTGGGATCTGGGGCCCTTCGTATAGGAAGCCACGGCTACACGGAGCGTTATGACCTTCAGCGCTAAGTGGGATTGCGGCCAGCGAGCTTCACGCGTCTAGAATTTAAAGTATGTCGACGATGAGACAGACTAAAGCGGATCTAGATTTGTCGTGTAGACAGGTGTGCAAGTCGCGGTAATCACTCTTGCATGTTGAATTGGCTGATTGATTCTCGGGAGTCTCAACGGACATCATGCCATTGCACATACAAGCGCTAAACTGCAGATACCCCCATGCCAGCCGCGGTCGTAGTCACGAACGCATCAGGACTCCTGCGAAGCTTCCGTCACGTGGTCGCATTCGGCCTTGATTAGAACTCTGCAGATTTACTGCCTTACGGCCATTTTTTTAAGGAGTGGGACTTGATACAAATAGGTTCTCTCGGGTGGGACCAATGACTCGGAACGAAAGTCGGTGGCGCGAGCCGAAACCTTCGTATGACATATAGTTCTAGTAGTCGTTGCGCTTTCCCCAGGCTGCTAGTAGAGATCACTTTCGTAGCAGCGATCGGGGGATACCATGCTTGCTATGCACTACCCCCTACGAACGAGCTCCGCTACAGCAGAACACCAGCTCTTTACTGCCCTTGGAGGATCGTGGGGGTAGTGGAACCGGAGCACCATTTTTGTGCTCACCTTGTTTCTATAAAATTTTACAAACGTCAATGGTCGCAATTGGTCACACCGAACAATATTCTTATCGTCATGTAAGCTCCTTATAGCGGCGGCTGCGGACCAAGAGTTCAAGGTGTTAAGGCTCACAACACTCCGCGTTAATCTCCCCTGTTAGGTGGAAATGTATCGCAGCTAGGAGGATCGCCGTGTATGGTTATACTGCGCCTCATCCACTGATATGAAGCACTGACTTTCCCTGGTGTATCTGCGCATGACTACAACGGTCTGGGAATTTCGGCACGCCTGAGACTTTATCTGCCAGTGGGGCGGTTAACTTAATGCAGCCAATAATAGCAACCGAGATATAAGGCCCAGGCGTTTCCGCCTTCATAAGTACTCAATGTGAAGCAATCATTGTTCCTTGCCGAATTTGTGTTTCTTTTGCGATATCGTACAAAAAATGCCGCGTGTGAGCCCAGCTAGACAGCCCCCACATTTGCCATTACATTGCTTGGGGGCTTCATGTCCCAGTAAGCCCCTAATCTCATGCATTAAGTATAGAGTTGACTTATCGGGCATTTTCCGAGCAACAACAAGAGATGTCATACGCAGTTCCCTAATGAGCACAAAGAGCGAGGATACGTGTTGACTTGCAGTACTCGATTTAAGGGGACTGTGTAATGTTGACTGGTCGGATGCATGGTTTGTGCGCCTTCGTACGGGCGTGCCACAAGGGCTGAATAGTATCAAGACCGTGGCTGAACCTTCACACCTCCGTTGGTAAAGATCGAGAATTCTGTCGTCCTCTTTTTAGGAAGCTCCGAAAATCATCTCGATACGATACCCCGCATCGCTCGGCCTAAATCCAGGGGTCGAAAAGGACACCACGCGCTTAGAGCAGGGTGCGCCCCCGTGCGGAACCCTTCAAGAGGGGTCTTAGTCCAACAATTGTTCGCATAACTTCCAAAGGTCTTATTAGAACGTTTGTTTGTCGGAACATCAACCACTGGGGGTCTGATTGGTCACCGCTATGACGCCATGGCGATTTGAGGGCCGCAAAACGATCCGACGGGATATCAAATGACCACGGGCTCCCCCTACGCATTTCGTAAGGAGGGCCAGAATCTGCCTTCGTTCCAAGGTCGAATCGCAGCGGAGCCACCCTGCCGATACAATCCTTGCAAAGAGGAGGATATATCTCCGAAGCGGTATACCTGTAAGCCTTTTTGCTAACTCCTAGCCATACACTCCGAATTATTACGGTCCGCTTACCTTTGGCATTAAGGGATGAATCGCTGCAAGCTAGCGCGACTCTTTCTGCCGTCGCAGGTGAACTCGAATAAGCACCAGTTTGTTATAAGTCCCGGAGCCAAATTAGGGGTTAGCAACTCTAGGCTATTTATGCGGCGGCCCAGTACCGGTAACCCACGGCCTGGATCCTAGGACTTCCTGCCCCACGTCCTCGGTTTAGAAGTTGGCATAGGACTTAACACGAGATTGTGTCAAGGCACGTGACTGCTGGGATATGCCGGGCCTGAGTTTACACTCATGACCATCCTTGAAATCCATAAGTAAAGAATCCGCCGGAGCGGATCGTTATTTCCCCAATACGCACCAGGAGCACAGCCAGATAGCCCTTAAATAGGTTACCACGCCCTACGAGTAGTCTCGTCAAAACAGCATCAACGCGCCAAAGCCTTGCTAGTGGAGATTTGTTAATTACGAGCTCGCACCGTTGCTGGAGGCCGTATCTACCGAATGTTTCTAACTTGCTGTGTCTAGATACGACGGTTATTTTACGTGCTTCCCATTCATGAAACATAACCAAATCATATGTGAGTTTCATAAAGCTTGACCCCGTTCGGGAAAACAATATGGCCGGTACTATACCGCGGGACCATAGCACATCAGACCTTCAGTGCAACGCATCCCTGAAAACCTTGCAATAACTTTCTTTGGCCGCTCATCCCAGAACGAAGCCGATTCCTAACGAATCACCATTCATGATACTTTCGGTGCTTGCTTTAGGAGCGAGTAAGATTGCCGACCTCGCCAGGGTCAACTCAGTAGCACGTTATCACGCCTATTGGTGCGAAGCCGCCCTACTCACCGGAACCGAGGGTACCCCAATTGCATCTACATTCAACCTCAGCGCGGGTTAAGCGGCCACAGTTGGGCTAGGGTCTTACCCAGGCGGATACCTATCTTTGCGCTGGCCTAACTGAACCCTTCCTGTGCCACTTCGGGTATTAGGGGTGGTGCGGCAACAAAGGAATGTCTGCGAAGAAAGGCTGCACCCCGCATACGGCAAGCGGGTAGATCATGCCGACTCGCACCGTTTAGTACGGTCGCAGCCGGGTTTGTACCACTTCGCATAAAATAGGGGATGATTTGGCGCATCGCCCTTAGTCTGACGTGAACTGATAGAGTGACCGTAATTGTGCTTCTAGCATATTACGGTTTGCACGCTTGGGAGTTGTAATTTGCCGTTATTTCCAAGGGGCCAGAATCTGGATGCTAGACCTTTGAGGGGAGTCGAAGGTGCCACGATGCTTTAGAACAAGTCCGAGGACAGTCGACACAAATGGCGGCGTCAGTAGGAGTGGGATACAGTGAACCAACTCTAGCAGTAACAGTAGCTACTACACAGCGCACCATCAATAGGAATGGTTCGATGCAGGACCAGAATCCATATAGGTATCTGTTCCATGACGCGTTTTATAGGGAGCATTAGGGGTGTACTCAGACTTCTCGAGCCAAGAGGAATCACGCGAGCGATTTTCTACCCTTAAAAAGGGCTAACATGCACAATACGGGGCCCATCCATCCGTACAGCGACAAGTCCTTTGCCTTCTTAACAGAACCTGAGGTGTTTGACACTGTCGAGAGCAGCTGTCGTTGTAAATCTGGACATCGCGATAGGGAACTCGGCTAGCGGACTATGCATCCATTTTCTCCCCATATTTTTAAAAAACAATTACGGGGCGATTGTTCACTATATCAGCGCAAACACTGACACCGCGGTAATAACCTGTTCACTCGTCTCTGTACGATGCCACTGTGCTCAAGCCGACACCTGCATTACCACTTTCCAAAACGTAGACAACATTTACTCGGACATACCGGTTCGATCTACCGGGTAGTTTCCCTAGATCTCTGAACGTTTTCAGGCAAAACTCATGTGTACGGCATAGCACATCAAGTCTTAATCAGGTCTTAACAATTTTTCCTGAATAGTTCTCGAAGTGGGTTATAGGGCACCGGGCGACCCGTAGCCGACGACAGATGTCTGTTGCCTCCGCCGGTTAAAGGCAAACTCTCGACCTTTCACATGGCACATCGAGCGCTGAATTCCGGCGAGCGTGTCGGGGAGCCGCCTAGTCGATGGCATTTGACTTAATTTAAACATACTAATGTCATGAGACCCAAGAGTTGTTTATGTGCAAATTAGTGGAAGTTCACAACGAATAATCGTAGTACGACTAATCTTTCATAGG
		</sequence>
    <sequence><taxon idref="Location_1_0_1|27.146565323400225"/>
			AGATGATGCCACCGCTTACACGTGACGAACTGGCCTTGGCAGCGTCTCTAGAGGACCTAAACCCTTTTTACCACTTGATGTCCATGAGCTTTCCTAGGAGTATCGCGAGAGGCTTTCCTGCACTTTTAATAGTGTCACAGCCCTTGTGTCACGCGCCTTAGTTTGCATGCCATCTAAGCAGCCCGACCCTAGACAGCCGGTCTTTATGGCGTTAGATGCTCGTTGCCAATGACTGCGTGGCCCGTCAGCTATTCTAAAAGTGTTCGGTTGTCGAAGAATGTTATCTAAAATTGATAACTTAACGCATGAGAGAAGGTAAAATAATTACCCCATGCTAATAAGAAGACTTGCTCATAGGGACTGCATGCAAGGGTGCACGTAGGGAGGGAAACTACCTCTAGAGGCACATGCGGAATCTCGGTGTGATACGGTCTGGATAACTCTCCTGCCTCGTGACGTTCTGGCCCGCGTGCAGCAAGTACATGCTTGGGCATTCTACCAGTACCGTTATTCTAGATAACGTGTTCGTGCGAACACGAGACGGCTTGTGCCAGATCCCGAGCCGCTGCTATGGCGCATGGACGCGCCCTCAAGTGAGTAATCCGAGGTTACGTGCAAGCTGGGGAACGGCAGTCTCTTCACTTGGGACGGGTTATCTAACCCACGATATCGGAGACCCTGTACTAACTGGACACTTACTCACCAAAATAGATGTGCAGATGGCTAACTGGATCTGGGTTTATGGGGCTTTCCGCCTGCCTGGTTCCTGAAAGCAAATGTTGTTGAGTCCCGGGTCACAAGGCTCGCCATGACACGTGCGAATGACGCATTGTTTCTATCCTGCTCCTGACCGGTGAGTACTATTGATGTCACGACACGTCTGCAAACTGAGACTGGGGCATCATCCGCACTGCAGTGGCAACTGGCAATGACACAAGAATCTGTCAATTATCAATTGCTTCCTTGTGACACTGTTAGTGTAAGACCACATCCACGGTAGCGGCTAACAGACATCCGCGGACAAAGAATGATGATACATAAGGACGGGCAGTTATGTGAGAGCGTTGAGGTAATCCAGATGGCGCAAGGCCAGAATCACTTTCCAGCGGATGGGCTCAGCCGTCGGCCTTCGCCCAAGTCGTGTGTCACCCACGGGACAGGCAAAACTAGGTGTTCCATGTCTAAGATACTCGTGGATTAATAACTGAGTACAGTCAAGTACGGCACTCCTTGATCGTTAGGGTGTTTCGCCACTAGTGAAATTGTAGGACGGGATGTAGCGTGCTATATAAGTTAATCGGATAGGGTGTCAGAATCAGCCCCAGCTGAAAACCTAGCAGAAAGAAAGAGGCATTAGATCGACTACCAGTAACGTCGAATACATAATGTGATGAGGTACAACGTGCCCGACCTTGTGACGCATGAATTCGAGAGATAATCAGGTCTGCCATTATTGTCGGTGTAACGGACAACATCGGTGTTTTGCCAGTTTTAATAACAGAAATTTCCTAGGACAACTCGGGTCAATTCTGGCCGGATGTGAATGAAGCGTAGGAAACAATTGTGAGGTGAACTTTCCCCCAAGCAATCGCCGCTGTGACAACGCATCTGTTTCTTAAAGGCTTCAAACATAAGTGCGTAGATTTGTCTTCGTTACCGACCTCCCGTGACTGACACGGCGATGCTGGGGGAACGACGGTAATCCAAGTGGTAGATCGGCGAGCCCCAGAAGTTTCGTGTCCCAGGTCCTATCGATTGTGGAAATGTGTCTCACTTACAGATACATGGTCTTCAGTATGTGTATATGGTGAATCAAACACTAGTACACCGTCGGGGAGGGATCTGGAAGCGCCCGTCATTAAATCGGACTCCTGTACCTTATGGAGTATTAATAGGGTCGGCATCGCCAAGAGATAATCTCCGCAGGGCGACAACAGACGGCCCTCATGAGAGATAGTTGCGTACCTGCATGCCATCCATCTTGCTCCTAGTATTCGGAGTTCTACATTTGGACCAAAATTAACATTGCCTCGTATCCCCGGGAGAGTGCTGGTCATTGAGTCGGGCCGTATACATGGATGGGCGAACGCAAACAACGGGCGTTTCCTACACTCTCCGCCGAACCATCCGCAAGTTCGGAGAGCTTTAGCAGCAATTCGGCGTAGAGCATCGAGATCCCCTAATAATGATTCCCCGCCAGAAGCTTACTTGTTGGATCGTGGGCTAGAGGAAGGCGTTACCGAACAGGGAGTGATGCAGGCGGGCCCCGTACCCCCCTTCTGGACTTTATCGCAGGATCTGGGATCTCATTCAGATATAGATTCCTCGGCGTCAGGCGTACTGTTAAACGCCAACAAGCCGGGACTTATGGTGCTCCATAGATGAGTTAGATGAGCATTGGGTTCGCTCTCAATAGACAAGAGGAGTTCTCTGTGCAACCAGCACCGCTGGGCGAGCCCTCGGCAATCAGGACATGTTACGATACGCTTGTGACTAAAGAATTGATACGCTAGATGGGGCCCAGTGAACTGTTATAAGCGCTTATGCTGAAAAACATGACTATTCATTTTAGGGGGTGAGCGTGTTATTTATGTGGGTTGCCCTCACTAGAGAGATAAACCTCCTACAATGGGGCACGGCCGCGGATCACCTACTACAAGAGGGACGGATGTAACCTTCGCTTAGAGGGTTAAGTTAGGTCTAGAATGCAGCATACAGAACAGACGCCTTTCAATGAAACTGCGGCTGGCGTGACTCTATGTTTGCATTTCGATCAATGCCAGCCAAAATCTTACACGAGTCCCCCATCAGGCAGGAGAACAGCAGAGGAAAAGACCGTTTACATTATTCCGATAAGTATGGTATACCTGCTAGCCGCAGGGGTCAAACCCATTCGCGAGATGGCGGCTGATAGACTTAAATTGCTTCATGCGATGACTGCACTTTTATATTTGTCTGTTCTGAGAAGATTACCCGATGTCCATCCATATGCAATCAGGCTCTACCATTGCCATTAAGCTAGGCTTGTTTTAGAGCGAGCCGGTCCTGGATAAACGTCAGTCCATGAAGCGAGTTTAACGTAGAGTCCGTGTTAAACTATTAGACCTCCTTATGGTGATATAAACCTACCTAGTGGGATCCATAACGAGAAACACGAGTCCGGTACGGCCCGAATGAAACTACCCTGCGGTTCTTCTCACCATTTTAGGCGACGTTCCCGTATTAACTAATGGAACGGCCAGTTTCGAGTTTAGCAGTATTTGAGCATTCCCAGGCATTTTCAGTTGCGGGATGGAGGACTCTGTGGTAGTATTCAGTAGTTGCCGGCATAATTCGCGTCATTCTCGTGCGTCTGTGGGTGGCGCACCATGGACTTGTAGACCTGTACTTCAGAATACAGCATATTCACTCCAGTCATCGGTACTTCAGCCGCTCTCCGCACGTTCCGGGGCCGTTGTGATGCACCCTTAGGTACAGAAAATTACGCGCCATAGGTCGTTTTTCTTTGGGACTATCGAGCCGGATCAATAGGGATTTTGGATACCGGTTTACCGGATAACGGTACTATAGACTGTGAAGTGTACGTGTGTTTCCGTCAGTTCGCACTGGGATAGACATCCATCTAGATCCGGGACCGCACTTCCCGGCCGGCGCCTAGCTTACCTCGCCAAGCATCACTTATCCCAACCAAAATCATATCCAGGAGCTTGGGACATTGATTCGATTTGTGGAACCACAAGCGTGGATCGCCTGGTTTTACCTGCGCGATCCCGGAGGTTCTTAATTGAGGTCCTAAGATCTATGACCCATGGATGCTAGGAACCTCCGTACTCATATATGTACAAATTTGGCAGCGCTGTGCCGATAGGAGAACCATCCACCCGGAAGGCAGCAGCCCGGAGCTGGCGTCTCAATCGTATCCGAGTCTCGGTGTACTTCAGTATCCAGTTTAGGCAGGCGAAGGATTAGTATAGACACTGTGACTCACAATAACCTACCACGTTCGCAGAGGTTCTAGTGCTGCCGGAGTTATTGCCCCGACCAATCACTGACTATTAAATAAAGCTTTCTCTAATACACGACGCCACTCGTTAATGTCGGGGCAGAGGACCTGACTCCCCATCCTGATAGCTACCTACAAATCCATATGCGGCGCGCTGAACTCGGAAGCACTTGATTATGACTGTTTAGTCTCAGTAGGGTTGATGTGGCAAGAACCCAGCGATTGACCTCGGGCACAAATCATAAGAGGGTTGGTTTGTCGATATCTCGAAACATACACTCATGAGCGATTATCACCCCAGACGGGTTCGGGAAGGGCGGGCGAGCAATAGTTACCTGAGTCTCGCCGCCTCCCGTTACTCCGGTGGATTCCATCACCAAAACTCGGAGGTCGACGTTACGCGGCTAGAACGGCCTCGGAAGCCGACAGAAGCATGGCCTAGCAACGGAAACTCTGATTTCGTACACGATGCAGCCTTTTCAATGTAATTTCACATTCGAGCGTAAGTCGGGACGTCCCTGGGCAGCCGGTCCTGCTACGGCAGTAGCGTGAGTGCTAGTCACAACTTTCACTGCACGAATCTATAGAGCAACTATTGAGTAGGAAAATCTCAAAGACTATATTTTGTCAGATGAGGAGGCTTAACTGTCATTAATATCGCAGTATTGCTTTTGAACGTTGAGGGCTTTTCCAAAAGCTTTAAGTCAAGCAACATCTATTTACGTGGTATTCGCGCTATTGTACTGCCGATAGGGAAATTCCAATTTTAGCAGGTACTCGGAATGTCCCCAGACGGAAGCGATACTTTCAGGGCCGATCCAAGTCCGATACCTAGCATACTAGACCAACTTTATCATCTATGACTCATCGGTTCCGGTAGCCCAAGTACGCCGATCCACTTGGGTTTATGTGCATGAACACTCCTGCTGGGTCAGGCCGAATTGGTCTGATCTCCACCCGAATACTGTGACTCGAATAAGGGCAGTACCTCTCTGCATCTAGTTGGGACGACACCGCCCTTAGTCCTTTAGCGTGAGAAAGCGCCGCACTCATACGCTTAGTAGGCATTTGTATTCCCTAGTCGGGAAGTTGTTGGGTGGCCATGACTCTAGCGCTCTCCGAATAAACTTTATTCAAGAAGGACTGTAGATGGAGGAGTATAGCCTTGGCTTTAGTAGACTCGGACGTAAAAGTATTTAGCACTGGAGTGTAGCTCTCCAGCCAGCTCTCGCCTTATTAGCGTCGAGCGTGACAGCCGCTCGACGATAAACGCCCGAAGTAGTTACACGGGAAGACCGTACGAACTAGAGCATCCCTTACGACGCTCCTATGCCTGTGGAGAATCCCAGAGGCTGTCTCGGATTCCGGGATTGTTAAGAAAGTGTCTGGATTCTGTAGGCAATCCGTCGACTGCTCGTCGACCCAGCAGCCCTTAAGGGGTGGTCTGCCAGCAAGGCTCAGATTTAAGCCGTCGGCTATTTGGCAAACATCAGTCAAATAGCTCCTAGCAGTTAGGTTTGTTCTCAGTAAACCTTAATCGCAACTATGCCATGCTCCCTATACTAAGGCACACTGTTCACCAAGGACCAAGACTGTTAGTTACTATATCAGGAAAATATGTGTTGCTTTGCTATTCACGGCTATAGGCCCACTGGACCCAAATAATTCCCATTCGACAACATACGAGGGTTTTGATTATTCACTTAGCCCTACTAGGGACCGATTCAGGAATTATCACGGATGGGTTTCAAGAGCGGTGTTTACTACTTTCATGTTTAGTACCGGACTCTCAGGTCTAACTTCAATATCAAACAATTGTGACACTTCAAAAGGTTGAATCCCTGGAGGGTAGTACAAAAGATTGAGCTATGCGGGCATGTCGCGGGCGTGAATTCTCAGTGGCCTTACTTGCGTCGTTTAAACGTGTTGCAAGTCTTACACTTCTGAACGAGTCTGTAGAAAACTCATTACTCTATTGATCAGTGGTACCCGACGGATTAGCCAATCCGTGAACACCCTCTAGACTACTCGTCTCACCAAGCGTGCGCAGACCTCCAAGATAACCGGATCAGTTGTCGTTTATTCTAGCTTGTCCTGGGAGGTCATACGTCTACAGAGTAGCACTCACGAGACAAACTGCAGCTGTAGATTTACTTCGTTTCCGAGGACATCAAAACGTACACCTCCGATAACCGACACTGCCCACCCCATAAGGGGGACCTCAGTAGCACTTTACTGATCTGATCTTTCCATGTGTAGTGTCTCCGATGTCGGTTCTTTGAGGTAGTCCGGTTTATTCCGCCCGGGTGAGTCAATCCTTCGTCCGCAATCATTGGATATCATTGTGGCTCCCCTCTATACACGGCAGTTACGGCCTCGAGAATATGCAGCCGTATACGCCCGGGGAGGCGTTGATGCTCACCTCAGCCGATCCACGTGAAGACGAGCAGGATATAGTTGCAGGCACGCATACAAACGTGTGCACCGGGGTTCTCATGCACGGTTCTTGGACTTTAATAGCAAATTGAACTAACTCACCTGCGCATAAGGTTCGCGTGTGTGTTTGACCTGATTAGAGCCACCCACAGGTAATGCGGTTCGCGATTCGGAAGAATTTTGTTGAAGTACTTAGCCGGATGTTAGCTGATTGAACGTGGTATATTTGGTTTGTCCATCGGAGCGCAAGTTTCCAGGATACTATTATGTTATGTCGTGTACGGGCGAGCTGCGTTAGGGGTAAGAATAGAGGGTAAAGGTTGAAGTTTGCGTATAGATTGTCGACTGAATGAGATGTGTTTTTACGGTACAGAGGCGATCTCCCACTTACGTACTCGAATTCACCGACCAATGGCCTCGCAGTTCCGTTGTCCGCTACATTTGTGCCCAACCAACGGCCCCGCAACGCCTCAAAGAATGGTGATTAAGACATTGCACGAATGGTATCACCAGGTTCCTTTCTTATCCAGACGTTGAACCCACTTCTGCGTACTAAATTATTGATATTTTTGAGCTTAGCTCGCTGGAGAGCCAGCTAATCGACATCTTACTGCGACTGCGCCTCGCCTCGTTCGTTCAGATAGTTACACAGCCGTGCCACAGGACCAGCTAACGTCCAGCGTCTACATCCGCTCTTGTCGTTAGAACACTGACCATGCTGCTGGAAAGTCGGCGCCAGATCCAACAGCCCAAAGCCGGCAACGACTTGCGCTATAAGCTCTTGTGGCCCCATCGTACCTTCTGGTCAGAGATCTTTTTAACACTTGCTCTGAGTGTACTTAGTGTCTACTTGACACCAACCGTCCAAACAATGAAAGTTAATCATTAGTATTTTATGGCTACAAATTCCGCCCTATGCACGAGGAGCAACCTCTCCCGACCGATAGAGGTAACATGGCTGACTATTATCGCCGCCGCAGCTCGGTCTCGACTAAGTACAACTCCGGTAGATTTGAAGCATCCAAGAACATCGGGAGACAGGATACACATCGATATTGGTAGATAACTCCCACCGACAGGTGATGGGTAAGGAACTACCTTATAAGTGGATCCTGACCGTTTACAGCCTTGTGGTGGGGCAGTAAATGGCAGTGCCCTATGATGAACATCCCCTAGGGGCCCGTCGCTGTAGATATGATGAATCCCCCGATGTCTTTATGGCCGTTTGGGCAAGCATGGGGGTAATCCGCGAAGGCGAGAATGATTCAAGATCCGGTTAAAGATGAGCATACAGCTATTGGCAGTACTCTTTTAAAGTACAGTGAATACAGGAACAAGAGCTCTCGTACGCCCATTATAATATTAACACTTTTCATTGGGGTACTCAACCCGTGGCTCATTCTCTTTAAGCCCCTTTTATGCATCAGTGATAGGAACAACATAAGTCCGACTGCCAAGCCTTTCGGAGCTCTATTTGGCGTTGGTATTACCACCATGCACGACATTGCGCGTCGAATAACAATGTGATTTTAATGCCCGTTTCTGGTCACTAAAGCAGGTGCAACGTCCTCTTCACTTAGTATGAGCCTACACTCGTTCTTAGGTCCGGCTGGCTGCTGTACGAATCGTGTCGTTTGTCGACGCTGAGCGAATAACACTATCCGTTTACCGGGTTGGACTGTATACCCTAGATACCCTGACGCTCAGTAGTCGTAGGAATTCGTGTTAACGCCATTTTTATCCCCCTTCGTGTAAAAAGAGCATTTACTCTCATCCTTGAAGTGGCGGCCTAGAACTGAATCACGCGGCTTGCCTGTGGCGCGTCAGGAATAGCTCGTAGCTCCGATAGACACCGGACCTACTTGACAACTGTGTTTATGCTCATAGATTGAAGCTGTAACGTGACTATACGACAGGACCACTGTCGCCGCGATTAATTGACCCAAGGCAGCGCAGTTGAGGGGGAGTTTTATAATAGAACTCCTCAGCAACATTCAATGGGAGTGACAGGGACTCCGAATAGTCAACCCTAAAGCCGTTTCAGAACGTACAGGTGTCATACGATTGATAAGGGGCATTGGTTTGTACCTCGGAGGGACAATATGGGTATGGCGCCACGAGTCTGTCATAACTGTCGAGCTAGAACAATGTCGTTTACGGGATGATCAGTGGCAACCAGACCTATTCGATGGGGCTCGCTACAACGGGAGTCGCACTAACCCTTTCATGTTAAGCATCGTGCCCGCGGGATTTTCTAGATTTCAGGGCAAAAGTTATCGCATGCTACCATTTGGAGAAGCAACCATAGCGGACATCCACGGGGGTGCGTCATACCTGATACTCGACGCATCAAGAAGGAGGCGGGAAAACGAGTTAGTATCGTGCCCAGTCACCAAAAGAACTGTTAGTGAGGGGTCAAGCCCGAACGGTCGCGCAATAGTGGAGGGTCCGGTATATCTGGGAATGCCGATACCCTTCAGTTCTGCTGACCCAGCTACGCTTCACTTGCTGGGGAGGAGTTAATTCAGGAGTAATCAGGACCCCTGGTGGATAACGTGTTAAAGAACTAGCGTGTGGTGGACGTGGACCCCGAGCCGACCCCGTGTCTAGGAAGGGATACCACTACGAGACCCCACATTCAAGCGCCCGCTTCGCTGGAGCCATGGCTTTCGTTGGGTTTAAAGTGAATGAAGTCTCCCTGATGTACGAGAGAGAAAGGGTTGGAGGGGCGTCTGACTAGCAAAACAGAGTGGATAGCACTACTTTTGGCCACTGTCGCATCAGTCACCTTCGCTGTAACGATGTAGGGTGTCGTTTACATCCAATACGCCGACGGCCAAAGTGTCACCTAAAGCCTTCTCAAGTATGCCAGAAGATAGAAATCGGGCGATGGCTTCTCTACCCAGTTCGACAAGAGGTCCTGTAGTCGACAGTCGGCCTCCTTACGAGGGGGCCGTAAACCGTCTAATTAAAGATAGACGATCCTTCGCGAACGAGGTCAAGACGCTCTTGTAAAGCTCGCTTCAAGGGCAGTTTACTTAGACCAGTGGCTCCGGGCCTCTTGCCAGGTCATAGCACGTGGGATTGGAATTAACTGCCCGACGTTGAGACGAACAAGACGCGCCAGCAGTCCATAGACACAGATCATAACTCCCCGGTAGTGATTTAACCGCATCTGTCTAAATATCGACATGATCATTTCCAGAAGTACTCCGTGTGTAGAGCCCACGCTGCGGTTTGTCGTGGACGCCAAGGACGCGGGCAAAGTGGATCACGATCATTCAACGGCGAGAAGGAGCAATACTGCCAGTCCACTGCTAGTTTAAGGCTGTTACGAGTATACCCCGAAGACCGCACTCGGCGTTAATGGGGGAGGTCTGGCGATCCACAACGGTGCATGCGTCACTTACCTGGGATCTGGGGCCCTTCGTATAGGAAGCCACGGCTACACGGAGCGTTATGACCTTCAGCGCTAAGTGGGATTGCGGCCAGCGAGCTTCACGCGTCTAGAATTTAAAGTATGTCGACGATGAGACAGACTAAAGCGGATCTAGATTTGTCGTGTAGACAGGTGTGCAAGTCGCGGTAATCACTCTTGCATGTTGAATTGGCTGATTGATTCTCGGGAGTCTCAACGGACATCATGCCATTGCACATACAAGCGCTAAACTGCAGATACCCCCATGCCAGCCGCGGTCGTAGTCACGAACGCATCAGGACTCCTGCGAAGCTTCCGTCACGTGGTCGCATTCGGCCTTGATTAGAACTCTGCAGATTTACTGCCTTACGGCCATTTTTTTAAGGAGTGGGACTTGATACAAATAGGTTCTCTCGGGTGGGACCAATGACTCGGAACGAAAGTCGGTGGCGCGAGCCGAAACCTTCGTATGACATATAGTTCTAGTAGTCGTTGCGCTTTCCCCAGGCTGCTAGTAGAGATCACTTTCGTAGCAGCGATCGGGGGATACCATGCTTGCTATGCACTACCCCCTACGAACGAGCTCCGCTACAGCAGAACACCAGCTCTTTACTGCCCTTGGAGGATCGTGGGGGTAGTGGAACCGGAGCACCATTTTTGTGCTCACCTTGTTTCTATAAAATTTTACAAACGTCAATGGTCGCAATTGGTCACACCGAACAATATTCTTATCGTCATGTAAGCTCCTTATAGCGGCGGCTGCGGACCAAGAGTTCAAGGTGTTAAGGCTCACAACACTCCGCGTTAATCTCCCCTGTTAGGTGGAAATGTATCGCAGCTAGGAGGATCGCCGTGTATGGTTATACTGCGCCTCATCCACTGATATGAAGCACTGACTTTCCCTGGTGTATCTGCGCATGACTACAACGGTCTGGGAATTTCGGCACGCCTGAGACTTTATCTGCCAGTGGGGCGGTTAACTTAATGCAGCCAATAATAGCAACCGAGATATAAGGCCCAGGCGTTTCCGCCTTCATAAGTACTCAATGTGAAGCAATCATTGTTCCTTGCCGAATTTGTGTTTCTTTTGCGATATCGTACAAAAAATGCCGCGTGTGAGCCCAGCTAGACAGCCCCCACATTTGCCATTACATTGCTTGGGGGCTTCATGTCCCAGTAAGCCCCTAATCTCATGCATTAAGTATAGAGTTGACTTATCGGGCATTTTCCGAGCAACAACAAGAGATGTCATACGCAGTTCCCTAATGAGCACAAAGAGCGAGGATACGTGTTGACTTGCAGTACTCGATTTAAGGGGACTGTGTAATGTTGACTGGTCGGATGCATGGTTTGTGCGCCTTCGTACGGGCGTGCCACAAGGGCTGAATAGTATCAAGACCGTGGCTGAACCTTCACACCTCCGTTGGTAAAGATCGAGAATTCTGTCGTCCTCTTTTTAGGAAGCTCCGAAAATCATCTCGATACGATACCCCGCATCGCTCGGCCTAAATCCAGGGGTCGAAAAGGACACCACGCGCTTAGAGCAGGGTGCGCCCCCGTGCGGAACCCTTCAAGAGGGGTCTTAGTCCAACAATTGTTCGCATAACTTCCAAAGGTCTTATTAGAACGTTTGTTTGTCGGAACATCAACCACTGGGGGTCTGATTGGTCACCGCTATGACGCCATGGCGATTTGAGGGCCGCAAAACGATCCGACGGGATATCAAATGACCACGGGCTCCCCCTACGCATTTCGTAAGGAGGGCCAGAATCTGCCTTCGTTCCAAGGTCGAATCGCAGCGGAGCCACCCTGCCGATACAATCCTTGCAAAGAGGAGGATATATCTCCGAAGCGGTATACCTGTAAGCCTTTTTGCTAACTCCTAGCCATACACTCCGAATTATTACGGTCCGCTTACCTTTGGCATTAAGGGATGAATCGCTGCAAGCTAGCGCGACTCTTTCTGCCGTCGCAGGTGAACTCGAATAAGCACCAGTTTGTTATAAGTCCCGGAGCCAAATTAGGGGTTAGCAACTCTAGGCTATTTATGCGGCGGCCCAGTACCGGTAACCCACGGCCTGGATCCTAGGACTTCCTGCCCCACGTCCTCGGTTTAGAAGTTGGCATAGGACTTAACACGAGATTGTGTCAAGGCACGTGACTGCTGGGATATGCCGGGCCTGAGTTTACACTCATGACCATCCTTGAAATCCATAAGTAAAGAATCCGCCGGAGCGGATCGTTATTTCCCCAATACGCACCAGGAGCACAGCCAGATAGCCCTTAAATAGGTTACCACGCCCTACGAGTAGTCTCGTCAAAACAGCATCAACGCGCCAAAGCCTTGCTAGTGGAGATTTGTTAATTACGAGCTCGCACCGTTGCTGGAGGCCGTATCTACCGAATGTTTCTAACTTGCTGTGTCTAGATACGACGGTTATTTTACGTGCTTCCCATTCATGAAACATAACCAAATCATATGTGAGTTTCATAAAGCTTGACCCCGTTCGGGAAAACAATATGGCCGGTACTATACCGCGGGACCATAGCACATCAGACCTTCAGTGCAACGCATCCCTGAAAACCTTGCAATAACTTTCTTTGGCCGCTCATCCCAGAACGAAGCCGATTCCTAACGAATCACCATTCATGATACTTTCGGTGCTTGCTTTAGGAGCGAGTAAGATTGCCGACCTCGCCAGGGTCAACTCAGTAGCACGTTATCACGCCTATTGGTGCGAAGCCGCCCTACTCACCGGAACCGAGGGTACCCCAATTGCATCTACATTCAACCTCAGCGCGGGTTAAGCGGCCACAGTTGGGCTAGGGTCTTACCCAGGCGGATACCTATCTTTGCGCTGGCCTAACTGAACCCTTCCTGTGCCACTTCGGGTATTAGGGGTGGTGCGGCAACAAAGGAATGTCTGCGAAGAAAGGCTGCACCCCGCATACGGCAAGCGGGTAGATCATGCCGACTCGCACCGTTTAGTACGGTCGCAGCCGGGTTTGTACCACTTCGCATAAAATAGGGGATGATTTGGCGCATCGCCCTTAGTCTGACGTGAACTGATAGAGTGACCGTAATTGTGCTTCTAGCATATTACGGTTTGCACGCTTGGGAGTTGTAATTTGCCGTTATTTCCAAGGGGCCAGAATCTGGATGCTAGACCTTTGAGGGGAGTCGAAGGTGCCACGATGCTTTAGAACAAGTCCGAGGACAGTCGACACAAATGGCGGCGTCAGTAGGAGTGGGATACAGTGAACCAACTCTAGCAGTAACAGTAGCTACTACACAGCGCACCATCAATAGGAATGGTTCGATGCAGGACCAGAATCCATATAGGTATCTGTTCCATGACGCGTTTTATAGGGAGCATTAGGGGTGTACTCAGACTTCTCGAGCCAAGAGGAATCACGCGAGCGATTTTCTACCCTTAAAAAGGGCTAACATGCACAATACGGGGCCCATCCATCCGTACAGCGACAAGTCCTTTGCCTTCTTAACAGAACCTGAGGTGTTTGACACTGTCGAGAGCAGCTGTCGTTGTAAATCTGGACATCGCGATAGGGAACTCGGCTAGCGGACTATGCATCCATTTTCTCCCCATATTTTTAAAAAACAATTACGGGGCGATTGTTCACTATATCAGCGCAAACACTGACACCGCGGTAATAACCTGTTCACTCGTCTCTGTACGATGCCACTGTGCTCAAGCCGACACCTGCATTACCACTTTCCAAAACGTAGACAACATTTACTCGGACATACCGGTTCGATCTACCGGGTAGTTTCCCTAGATCTCTGAACGTTTTCAGGCAAAACTCATGTGTACGGCATAGCACATCAAGTCTTAATCAGGTCTTAACAATTTTTCCTGAATAGTTCTCGAAGTGGGTTATAGGGCACCGGGCGACCCGTAGCCGACGACAGATGTCTGTTGCCTCCGCCGGTTAAAGGCAAACTCTCGACCTTTCACATGGCACATCGAGCGCTGAATTCCGGCGAGCGTGTCGGGGAGCCGCCTAGTCGATGGCATTTGACTTAATTTAAACATACTAATGTCATGAGACCCAAGAGTTGTTTATGTGCAAATTAGTGGAAGTTCACAACGAATAATCGTAGTACGACTAATCTTTCATAGG
		</sequence>
    <sequence><taxon idref="Location_3_2_0|24.684631901022293"/>
			AGATGATGCCACCGCTTACACGTGACGAACTGGCCTTGGCAGCGTCTCTAGAGGACCTAAACCCTTTTTACCACTTGATGTCCATGAGCTTTCCTAGGAGTATCGCGAGAGGCTTTCCTGCACTTTTAATAGTGTCACAGCCCTTGTGTCACGCGCCTTAGTTTGCATGCCATCTAAGCAGCCCGACCCTAGACAGCCGGTCTTTATGGCGTTAGATGCTCGTTGCCAATGACTGCGTGGCCCGTCAGCTATTCTAAAAGTGTTCGGTTGTCGAAGAATGTTATCTAAAATTGATAACTTAACGCATGAGAGAAGGTAAAATAATTACCCCATGCTAATAAGAAGACTTGCTCATAGGGACTGCATGCAAGGGTGCACGTAGGGAGGGAAACTACCTCTAGAGGCACATGCGGAATCTCGGTGTGATACGGTCTGGATAACTCTCCTGCCTCGTGACGTTCTGGCCCGCGTGCAGCAAGTACATGCTTGGGCATTCTACCAGTACCGTTATTCTAGATAACGTGTTCGTGCGAACACGAGACGGCTTGTGCCAGATCCCGAGCCGCTGCTATGGCGCATGGACGCGCCCTCAAGTGAGTAATCCGAGGTTACGTGCAAGCTGGGGAACGGCAGTCTCTTCACTTGGGACGGGTTATCTAACCCACGATATCGGAGACCCTGTACTAACTGGACACTTACTCACCAAAATAGATGTGCAGATGGCTAACTGGATCTGGGTTTATGGGGCTTTCCGCCTGCCTGGTTCCTGAAAGCAAATGTTGTTGAGTCCCGGGTCACAAGGCTCGCCATGACACGTGCGAATGACGCATTGTTTCTATCCTGCTCCTGACCGGTGAGTACTATTGATGTCACGACACGTCTGCAAACTGAGACTGGGGCATCATCCGCACTGCAGTGGCAACTGGCAATGACACAAGAATCTGTCAATTATCAATTGCTTCCTTGTGACACTGTTAGTGTAAGACCACATCCACGGTAGCGGCTAACAGACATCCGCGGACAAAGAATGATGATACATAAGGACGGGCAGTTATGTGAGAGCGTTGAGGTAATCCAGATGGCGCAAGGCCAGAATCACTTTCCAGCGGATGGGCTCAGCCGTCGGCCTTCGCCCAAGTCGTGTGTCACCCACGGGACAGGCAAAACTAGGTGTTCCATGTCTAAGATACTCGTGGATTAATAACTGAGTACAGTCAAGTACGGCACTCCTTGATCGTTAGGGTGTTTCGCCACTAGTGAAATTGTAGGACGGGATGTAGCGTGCTATATAAGTTAATCGGATAGGGTGTCAGAATCAGCCCCAGCTGAAAACCTAGCAGAAAGAAAGAGGCATTAGATCGACTACCAGTAACGTCGAATACATAATGTGATGAGGTACAACGTGCCCGACCTTGTGACGCATGAATTCGAGAGATAATCAGGTCTGCCATTATTGTCGGTGTAACGGACAACATCGGTGTTTTGCCAGTTTTAATAACAGAAATTTCCTAGGACAACTCGGGTCAATTCTGGCCGGATGTGAATGAAGCGTAGGAAACAATTGTGAGGTGAACTTTCCCCCAAGCAATCGCCGCTGTGACAACGCATCTGTTTCTTAAAGGCTTCAAACATAAGTGCGTAGATTTGTCTTCGTTACCGACCTCCCGTGACTGACACGGCGATGCTGGGGGAACGACGGTAATCCAAGTGGTAGATCGGCGAGCCCCAGAAGTTTCGTGTCCCAGGTCCTATCGATTGTGGAAATGTGTCTCACTTACAGATACATGGTCTTCAGTATGTGTATATGGTGAATCAAACACTAGTACACCGTCGGGGAGGGATCTGGAAGCGCCCGTCATTAAATCGGACTCCTGTACCTTATGGAGTATTAATAGGGTCGGCATCGCCAAGAGATAATCTCCGCAGGGCGACAACAGACGGCCCTCATGAGAGATAGTTGCGTACCTGCATGCCATCCATCTTGCTCCTAGTATTCGGAGTTCTACATTTGGACCAAAATTAACATTGCCTCGTATCCCCGGGAGAGTGCTGGTCATTGAGTCGGGCCGTATACATGGATGGGCGAACGCAAACAACGGGCGTTTCCTACACTCTCCGCCGAACCATCCGCAAGTTCGGAGAGCTTTAGCAGCAATTCGGCGTAGAGCATCGAGATCCCCTAATAATGATTCCCCGCCAGAAGCTTACTTGTTGGATCGTGGGCTAGAGGAAGGCGTTACCGAACAGGGAGTGATGCAGGCGGGCCCCGTACCCCCCTTCTGGACTTTATCGCAGGATCTGGGATCTCATTCAGATATAGATTCCTCGGCGTCAGGCGTACTGTTAAACGCCAACAAGCCGGGACTTATGGTGCTCCATAGATGAGTTAGATGAGCATTGGGTTCGCTCTCAATAGACAAGAGGAGTTCTCTGTGCAACCAGCACCGCTGGGCGAGCCCTCGGCAATCAGGACATGTTACGATACGCTTGTGACTAAAGAATTGATACGCTAGATGGGGCCCAGTGAACTGTTATAAGCGCTTATGCTGAAAAACATGACTATTCATTTTAGGGGGTGAGCGTGTTATTTATGTGGGTTGCCCTCACTAGAGAGATAAACCTCCTACAATGGGGCACGGCCGCGGATCACCTACTACAAGAGGGACGGATGTAACCTTCGCTTAGAGGGTTAAGTTAGGTCTAGAATGCAGCATACAGAACAGACGCCTTTCAATGAAACTGCGGCTGGCGTGACTCTATGTTTGCATTTCGATCAATGCCAGCCAAAATCTTACACGAGTCCCCCATCAGGCAGGAGAACAGCAGAGGAAAAGACCGTTTACATTATTCCGATAAGTATGGTATACCTGCTAGCCGCAGGGGTCAAACCCATTCGCGAGATGGCGGCTGATAGACTTAAATTGCTTCATGCGATGACTGCACTTTTATATTTGTCTGTTCTGAGAAGATTACCCGATGTCCATCCATATGCAATCAGGCTCTACCATTGCCATTAAGCTAGGCTTGTTTTAGAGCGAGCCGGTCCTGGATAAACGTCAGTCCATGAAGCGAGTTTAACGTAGAGTCCGTGTTAAACTATTAGACCTCCTTATGGTGATATAAACCTACCTAGTGGGATCCATAACGAGAAACACGAGTCCGGTACGGCCCGAATGAAACTACCCTGCGGTTCTTCTCACCATTTTAGGCGACGTTCCCGTATTAACTAATGGAACGGCCAGTTTCGAGTTTAGCAGTATTTGAGCATTCCCAGGCATTTTCAGTTGCGGGATGGAGGACTCTGTGGTAGTATTCAGTAGTTGCCGGCATAATTCGCGTCATTCTCGTGCGTCTGTGGGTGGCGCACCATGGACTTGTAGACCTGTACTTCAGAATACAGCATATTCACTCCAGTCATCGGTACTTCAGCCGCTCTCCGCACGTTCCGGGGCCGTTGTGATGCACCCTTAGGTACAGAAAATTACGCGCCATAGGTCGTTTTTCTTTGGGACTATCGAGCCGGATCAATAGGGATTTTGGATACCGGTTTACCGGATAACGGTACTATAGACTGTGAAGTGTACGTGTGTTTCCGTCAGTTCGCACTGGGATAGACATCCATCTAGATCCGGGACCGCACTTCCCGGCCGGCGCCTAGCTTACCTCGCCAAGCATCACTTATCCCAACCAAAATCATATCCAGGAGCTTGGGACATTGATTCGATTTGTGGAACCACAAGCGTGGATCGCCTGGTTTTACCTGCGCGATCCCGGAGGTTCTTAATTGAGGTCCTAAGATCTATGACCCATGGATGCTAGGAACCTCCGTACTCATATATGTACAAATTTGGCAGCGCTGTGCCGATAGGAGAACCATCCACCCGGAAGGCAGCAGCCCGGAGCTGGCGTCTCAATCGTATCCGAGTCTCGGTGTACTTCAGTATCCAGTTTAGGCAGGCGAAGGATTAGTATAGACACTGTGACTCACAATAACCTACCACGTTCGCAGAGGTTCTAGTGCTGCCGGAGTTATTGCCCCGACCAATCACTGACTATTAAATAAAGCTTTCTCTAATACACGACGCCACTCGTTAATGTCGGGGCAGAGGACCTGACTCCCCATCCTGATAGCTACCTACAAATCCATATGCGGCGCGCTGAACTCGGAAGCACTTGATTATGACTGTTTAGTCTCAGTGGGGTTGATGTGGCAAGAACCCAGCGATTGACCTCGGGCACAAATCATAAGAGGGTTGGTTTGTCGATATCTCGAAACATACACTCATGAGCGATTATCACCCCAGACGGGTTCGGGAAGGGCGGGCGAGCAATAGTTACCTGAGTCTCGCCGCCTCCCGTTACTCCGGTGGATTCCATCACCAAAACTCGGAGGTCGACGTTACGCGGCTAGAACGGCCTCGGAAGCCGACAGAAGCATGGCCTAGCAACGGAAACTCTGATTTCGTACACGATGCAGCCTTTTCAATGTAATTTCACATTCGAGCGTAAGTCGGGACGTCCCTGGGCAGCCGGTCCTGCTACGGCAGTAGCGTGAGTGCTAGTCACAACTTTCACTGCACGAATCTATAGAGCAACTATTGAGTAGGAAAATCTCAAAGACTATATTTTGTCAGATGAGGAGGCTTAACTGTCATTAATATCGCAGTATTGCTTTTGAACGTTGAGGGCTTTTCCAAAAGCTTTAAGTCAAGCAACATCTATTAACGTGGTATTCGCGCTATTGTACTGCCGATAGGGAAATTCCAATTTTAGCAGGTACTCGGAATGTCCCCAGACGGAAGCGATACTTTCAGGGCCGATCCAAGTCCGATACCTAGCATACTAGACCAACTTTATCATCTATGACTCATCGGTTCCGGTAGCCCAAGTACGCCGATCCACTTGGGTTTATGTGCATGAACACTCCTGCTGGGTCAGGCCGAATTGGTCTGATCTCCACCCGAATACTGTGACTCGAATAAGGGCAGTACCTCTCTGCATCTAGTTGGGACGACACCGCCCTTAGTCCTTTAGCGTGAGAAAGCGCCGCACTCATACGCTTAGTAGGCATTTGTATTCCCTAGTCGGGAAGTTGTTGGGTGGCCATGACTCTAGCGCTCTCCGAATAAACTTTATTCAAGAAGGACTGTAGATGGAGGAGTATAGCCTTGGCTTTAGTAGACTCGGACGTAAAAGTATTTAGCACTGGAGTGTAGCTCTCCAGCCAGCTCTCGCCTTATTAGCGTCGAGCGTGACAGCCGCTCGACGATAAACGCCCGAAGTAGTTACACGGGAAGACCGTACGAACTAGAGCATCCCTTACGACGCTCCTATGCCTGTGGAGAATCCCAGAGGCTGTCTCGGATTCCGGGATTGTTAAGAAAGTGTCTGGATTCTGTAGGCAATCCGTCGACTGCTCGTCGACCCAGCAGCCCTTAAGGGGTGGTCTGCCAGCAAGGATCAGATTTAAGCCGTCGGCTATTTGGCAAACATCAGTCAAATAGCTCCTAGCAGTTAGGTTTGTTCTCAGTAAACCTTAATCGCAACTATGCCATGCTCCCTATACTAAGGCACACTGTTCACCAAGGACCAAGACTGTTAGTTACTATATCAGGAAAATATGTGTTGCTTTGCTATTCACGGCTATAGGCCCACTGGACCCAAATAATTCCCATTCGACAACATACGAGGGTTTTGATTATTCACTTAGCCCTACTAGGGACCGATTCAGGAATTATCACGGATGGGTTTCAAGAGCGGTGTTTACTACTTTCATGTTTAGTACCGGACTCTCAGGTCTAACTTCAATATCAAACAATTGTGACACTTCAAAAGGTTGAATCCCTGGAGGGTAGTACAAAAGATTGAGCTATGCGGGCATGTCGCGGGCGTGAATTCTCAGTGGCCTTACTTGCGTCGTTTAAACGTGTTGCAAGTCTTACACTTCTGAACGAGTCTGTAGAAAACTCATTACTCTATTGATCAGTGGTACCCGACGGATTAGCCAATCCGTGAACACCCTCTAGACTACTCGTCTCACCAAGCGTGCGCAGACCTCCAAGATAACCGGATCAGTTGTCGTTTATTCTAGCTTGTCCTGGGAGGTCATACGTCTACAGAGTAGCACTCACGAGACAAACTGCAGCTGTAGATTTACTTCGTTTCCGAGGACATCAAAACGTACACCTCCGATAACCGACACTGCCCACCCCATAAGGGGGACCTCAGTAGCACTTTACTGATCTGATCTTTCCATGTGTAGTGTCTCCGATGTCGGTTCTTTGAGGTAGTCCGGTTTATTCCGCCCGGGTGAGTCAATCCTTCGTCCGCAATCATTGGATATCATTGTGGCTCCCCTCTATACACGGCAGTTACGGCCTCGAGAATATGCAGCCGTATACGCCCGGGGAGGCGTTGATGCTCACCTCAGCCGATCCACGTGAAGACGAGCAGGATATAGTTGCAGGCACGCATACAAACGTGTGCACCGGGGTTCTCATGCACGGTTCTTGGACTTTAATAGCAAATTGAACTAACTCACCTGCGCATAAGGTTCGCGTGTGTGTTTGACCTGATTAGAGCCACCCACAGGTAATGCGGTTCGCGATTCGGAAGAATTTTGTTGAAGTACTTAGCCGGATGTTAGCTGATTGAACGTGGTATATTTGGTTTGTCCATCGGAGCGCAAGTTTCCAGGATACTATTATGTTATGTCGTGTACGGGCGAGCTGCGTTAGGGGTAAGAATAGAGGGTAAAGGTTGAAGTTTGCGTATAGATTGTCGACTGAATGAGATGTGTTTTTACGGTACAGAGGCGATCTCCCACTTACGTACTCGAATTCACCGACCAATGGCCTCGCAGTTCCGTTGTCCGCTACATTTGTGCCCAACCAACGGCCCCGCAACGCCTCAAAGAATGGTGATTAAGACATTGCACGAATGGTATCACCAGGTTCCTTTCTTATCCAGACGTTGAACCCACTTCTGCGTACTAAATTATTGATATTTTTGAGCTTAGCTCGCTGGAGAGCCAGCTAATCGACATCTTACTGCGACTGCGCCTCGCCTCGTTCGTTCAGATAGTTACACAGCCGTGCCACAGGACCAGCTAACGTCCAGCGTCTACATCCGCTCTTGTCGTTAGAACACTGACCATGCTGCTGGAAAGTCGGCGCCAGATCCAACAGCCCAAAGCCGGCAACGACTTGCGCTATAAGCTCTTGTGGCCCCATCGTACCTTCTGGTCAGAGATCTTTTTAACACTTGCTCTGAGTGTACTTAGTGTCTACTTGACACCAACCGTCCAAACAATGAAAGTTAATCATTAGTATTTTATGGCTACAAATTCCGCCCTATGCACGAGGAGCAACCTCTCCCGACCGATAGAGGTAACATGGCTGACTATTATCGCCGCCGCAGCTCGGTCTCGACTAAGTACAACTCCGGTAGATTTGAAGCATCCAAGAACATCGGGAGACAGGATACACATCGATATTGGTAGATAACTCCCACCGACAGGTGATGGGTAAGGAACTACCTTATAAGTGGATCCTGACCGTTTACAGCCTTGTGGTGGGGCAGTAAATGGCAGTGCCCTATGATGAACATCCCCTAGGGGCCCGTCGCTGTAGATATGATGAATCCCCCGATGTCTTTATGGCCGTTTGGGCAAGCATGGGGGTAATCCGCGAAGGCGAGAATGATTCAAGATCCGGTTAAAGATGAGCATACAGCTATTGGCAGTACTCTTTTAAAGTACAGTGAATACAGGAACAAGAGCTCTCGTACGCCCATTATAATATTAACACTTTTCATTGGGGTACTCAACCCGTGGCTCATTCTCTTTAAGCCCCTTTTATGCATCAGTGATAGGAACAACATAAGTCCGACTGCCAAGCCTTTCGGAGCTCTATTTGGCGTTGGTATTACCACCATGCACGACATTGCGCGTCGAATAACAATGTGATTTTAATGCCCGTTTCTGGTCACTAAAGCAGGTGCAACGTCCTCTTCACTTAGTATGAGCCTACACTCGTTCTTAGGTCCGGCTGGCTGCTGTACGAATCGTGTCGTTTGTCGACGCTGAGCGAATAACACTATCCGTTTACCGGGTTGGACTGTATACCCTAGATACCCTGACGCTCAGTAGTCGTAGGAATTCGTGTTAACGCCATTTTTATCCCCCTTCGTGTAAAAAGAGCATTTACTCTCATCCTTGAAGTGGCGGCCTAGAACTGAATCACGCGGCTTGCCTGTGGCGCGTCAGGAATAGCTCGTAGCTCCGATAGACACCGGACCTACTTGACAACTGTGTTTATGCTCATAGATTGAAGCTGTAACGTGACTATACGACAGGACCACTGTCGCCGCGATTAATTGACCCAAGGCAGCGCAGTTGAGGGGGAGTTTTATAATAGAACTCCTCAGCAACATTCAATGGGAGTGACAGGGACTCCGAATAGTCAACCCTAAAGCCGTTTCAGAACGTACAGGTGTCATACGATTGATAAGGGGCATTGGTTTGTACCTCGGAGGGACAATATGGGTATGGCGCCACGAGTCTGTCATAACTGTCGAGCTAGAACAATGTCGTTTACGGGATGATCAGTGGCAACCAGACCTATTCGATGGGGCTCGCTACAACGGGAGTCGCACTAACCCTTTCATGTTAAGCATCGTGCCCGCGGGATTTTCTAGATTTCAGGGCAAAAGTTATCGCATGCTACCATTTGGAGAAGCAACCATAGCGGACATCCACGGGGGTGCGTCATACCTGATACTCGACGCATCAAGAAGGAGGCGGGAAAACGAGTTAGTATCGTGCCCAGTCACCAAAAGAACTGTTAGTGAGGGGTCAAGCCCGAACGGTCGCGCAATAGTGGAGGGTCCGGTATATCTGGGAATGCCGATACCCTTCAGTTCTGCTGACCCAGCTACGCTTCACTTGCTGGGGAGGAGTTAATTCAGGAGTAATCAGGACCCCTGGTGGATAACGTGTTAAAGAACTAGCGTGTGGTGGACGTGGACCCCGAGCCGACCCCGTGTCTAGGAAGGGATACCACTACGAGACCCCACATTCAAGCGCCCGCTTCGCTGGAGCCATGGCTTTCGTTGGGTTTAAAGTGAATGAAGTCTCCCTGATGTACGAGAGAGAAAGGGTTGGAGGGGCGTCTGACTAGCAAAACAGAGTGGATAGCACTACTTTTGGCCACTGTCGCATCAGTCACCTTCGCTGTAACGATGTAGGGTGTCGTTTACATCCAATACGCCGACGGCCAAAGTGTCACCTAAAGCCTTCTCAAGTATGCCAGAAGATAGAAATCGGGCGATGGCTTCTCTACCCAGTTCGACAAGAGGTCCTGTAGTCGACAGTCGGCCTCCTTACGAGGGGGCCGTAAACCGTCTAATTAAAGGTAGACGATCCTTCGCGAACGAGGTCAAGACGCTCTTGTAAAGCTCGCTTCAAGGGCAGTTTACTTAGACCAGTGGCTCCGGGCCTCTTGCCAGGTCATAGCACGTGGGATTGGAATTAACTGCCCGACGTTGAGACGAACAAGACGCGCCAGCAGTCCATAGACACAGATCATAACTCCCCGGTAGTGATTTAACCGCATCTGTCTAAATATCGACATGATCATTTCCAGAAGTACTCCGTGTGTAGAGCCCACGCTGCGGTTTGTCGTGGACGCCAAGGACGCGGGCAAAGTGGATCACGATCATTCAACGGCGAGAAGGAGCAATACTGCCAGTCCACTGCTAGTTTAAGGCTGTTACGAGTATACCCCGAAGACCGCACTCGGCGTTAATGGGGGAGGTCTGGCGATCCACAACGGTGCATGCGTCACTTACCTGGGATCTGGGGCCCTTCGTATAGGAAGCCACGGCTACACGGAGCGTTATGACCTTCAGCGCTAAGTGGGATTGCGGCCAGCGAGCTTCACGCGTCTAGAATTTAAAGTATGTCGACGATGAGACAGACTAAAGCGGATCTAGATTTGTCGTGTAGACAGGTGTGCAAGTCGCGGTAATCACTCTTGCATGTTGAATTGGCTGATTGATTCTCGGGAGTCTCAACGGACATCATGCCATTGCACATACAAGCGCTAAACTGCAGATACCCCCATGCCAGCCGCGGTCGTAGTCACGAACGCATCAGGACTCCTGCGAAGCTTCCGTCACGTGGTCGCATTCGGCCTTGATTAGAACTCTGCAGATTTACTGCCTTACGGCCATTTTTTTAAGGAGTGGGACTTGATACAAATAGGTTCTCTCGGGTGGGACCAATGACTCGGAACGAAAGTCGGTGGCGCGAGCCGAAACCTTCGTATGACATATAGTTCTAGTAGTCGTTGCGCTTTCCCCAGGCTGCTAGTAGAGATCACTTTCGTAGCAGCGATCGGGGGATACCATGCTTGCTATGCACTACCCCCTACGAACGAGCTCCGCTACAGCAGAACACCAGCTCTTTACTGCCCTTGGAGGATCGTGGGGGTAGTGGAACCGGAGCACCATTTTTGTGCTCACCTTGTTTCTATAAAATTTTACAAACGTCAATGGTCGCAATTGGTCACACCGAACAATATTCTTATCGTCATGTAAGCTCCTTATAGCGGCGGCTGCGGACCAAGAGTTCAAGGTGTTAAGGCTCACAACACTCCGCGTTAATCTCCCCTGTTAGGTGGAAATGTATCGCAGCTAGGAGGATCGCCGTGTATGGTTATACTGCGCCTCATCCACTGATATGAAGCACTGACTTTCCCTGGTGTATCTGCGCATGACTACAACGGTCTGGGAATTTCGGCACGCCTGAGACTTTATCTGCCAGTGGGGCGGTTAACTTAATGCAGCCAATAATAGCAACCGAGATATAAGGCCCAGGCGTTTCCGCCTTCATAAGTACTCAATGTGAAGCAATCATTGTTCCTTGCCGAATTTGTGTTTCTTTTGCGATATCGTACAAAAAATGCCGCGTGTGAGCCCAGCTAGACAGCCCCCACATTTGCCATTACATTGCTTGGGGGCTTCATGTCCCAGTAAGCCCCTAATCTCATGCATTAAGTATAGAGTTGACTTATCGGGCATTTTCCGAGCAACAACAAGAGATGTCATACGCAGTTCCCTAATGAGCACAAAGAGCGAGGATACGTGTTGACTTGCAGTACTCGATTTAAGGGGACTGTGTAATGTTGACTGGTCGGATGCATGGTTTGTGCGCCTTCGTACGGGCGTGCCACAAGGGCTGAATAGTATCAAGACCGTGGCTGAACCTTCACACCTCCGTTGGTAAAGATCGAGAATTCTGTCGTCCTCTTTTTAGGAAGCTCCGAAAATCATCTCGATACGATACCCCGCATCGCTCGGCCTAAATCCAGGGGTCGAAAAGGACACCACGCGCTTAGAGCAGGGTGCGCCCCCGTGCGGAACCCTTCAAGAGGGGTCTTAGTCCAACAATTGTTCGCATAACTTCCAAAGGTCTTATTAGAACGTTTGTTTGTCGGAACATCAACCACTGGGGGTCTGATTGGTCACCGCTATGACGCCATGGCGATTTGAGGGCCGCAAAACGATCCGACGGGATATCAAATGACCACGGGCTCCCCCTACGCATTTCGTAAGGAGGGCCAGAATCTGCCTTCGTTCCAAGGTCGAATCGCAGCGGAGCCACCCTGCCGATACAATCCTTGCAAAGAGGAGGATATATCTCCGAAGCGGTATACCTGTAAGCCTTTTTGCTAACTCCTAGCCATACACTCCGAATTATTACGGTCCGCTTACCTTTGGCATTAAGGGATGAATCGCTGCAAGCTAGCGCGACTCTTTCTGCCGTCGCAGGTGAACTCGAATAAGCACCAGTTTGTTATAAGTCCCGGAGCCAAATTAGGGGTTAGCAACTCTAGGCTATTTATGCGGCGGCCCAGTACCGGTAACCCACGGCCTGGATCCTAGGACTTCCTGCCCCACGTCCTCGGTTTAGAAGTTGGCATAGGACTTAACACGAGATTGTGTCAAGGCACGTGACTGCTGGGATATGCCGGGCCTGAGTTTACACTCATGACCATCCTTGAAATCCATAAGTAAAGAATCCGCCGGAGCGGATCGTTATTTCCCCAATACGCACCAGGAGCACAGCCAGATAGCCCTTAAATAGGTTACCACGCCCTACGAGTAGTCTCGTCAAAACAGCATCAACGCGCCAAAGCCTTGCTAGTGGAGATTTGTTAATTACGAGCTCGCACCGTTGCTGGAGGCCGTATCTACCGAATGTTTCTAACTTGCTGTGTCTAGATACGACGGTTATTTTACGTGCTTCCCATTCATGAAACATAACCAAATCATATGTGAGTTTCATAAAGCTTGACCCCGTTCGGGAAAACAATATGGCCGGTACTATACCGCGGGACCATAGCACATCAGACCTTCAGTGCAACGCATCCCTGAAAACCTTGCAATAACTTTCTTTGGCCGCTCATCCCAGAACGAAGCCGATTCCTAACGAATCACCATTCATGATACTTTCGGTGCTTGCTTTAGGAGCGAGTAAGATTGCCGACCTCGCCAGGGTCAACTCAGTAGCACGTTATCACGCCTATTGGTGCGAAGCCGCCCTACTCACCGGAACCGAGGGTACCCCAATTGCATCTACATTCAACCTCAGCGCGGGTTAAGCGGCCACAGTTGGGCTAGGGTCTTACCCAGGCGGATACCTATCTTTGCGCTGGCCTAACTGAACCCTTCCTGTGCCACTTCGGGTATTAGGGGTGGTGCGGCAACAAAGGAATGTCTGCGAAGAAAGGCTGCACCCCGCATACGGCAAGCGGGTAGATCATGCCGACTCGCACCGTTTAGTACGGTCGCAGCCGGGTTTGTACCACTTCGCATAAAATAGGGGATGATTTGGCGCATCGCCCTTAGTCTGACGTGAACTGATAGAGTGACCGTAATTGTGCTTCTAGCATATTACGGTTTGCACGCTTGGGAGTTGTAATTTGCCGTTATTTCCAAGGGGCCAGAATCTGGATGCTAGACCTTTGAGGGGAGTCGAAGGTGCCACGATGCTTTAGAACAAGTCCGAGGACAGTCGACACAAATGGCGGCGTCAGTAGGAGTGGGATACAGTGAACCAACTCTAGCAGTAACAGTAGCTACTACACAGCGCACCATCAATAGGAATGGTTCGATGCAGGACCAGAATCCATATAGGTATCTGTTCCATGACGCGTTTTATAGGGAGCATTAGGGGTGTACTCAGACTTCTCGAGCCAAGAGGAATCACGCGAGCGATTTTCTACCCTTAAAAAGGGCTAACATGCACAATACGGGGCCCATCCATCCGTACAGCGACAAGTCCTTTGCCTTCTTAACAGAACCTGAGGTGTTTGACACTGTCGAGAGCAGCTGTCGTTGTAAATCTGGACATCGCGATAGGGAACTCGGCTAGCGGACTATGCATCCATTTTCTCCCCATATTTTTAAAAAACAATTACGGGGCGATTGTTCACTATATCAGCGCAAACACTGACACCGCGGTAATAACCTGTTCACTCGTCTCTGTACGATGCCACTGTGCTCAAGCCGACACCTGCATTACCACTTTCCAAAACGTAGACAACATTTACTCGGACATACCGGTTCGATCTACCGGGTAGTTTCCCTAGATCTCTGAACGTTTTCAGGCAAAACTCATGTGTACGGCATAGCACATCAAGTCTTAATCAGGTCTTAACAATTTTTCCTGAATAGTTCTCGAAGTGGGTTATAGGGCACCGGGCGACCCGTAGCCGACGACAGATGTCTGTTGCCTCCGCCGGTTAAAGGCAAACTCTCGACCTTTCACATGGCACATCGAGCGCTGAATTCCGGCGAGCGTGTCGGGGAGCCGCCTAGTCGATGGCATTTGACTTAATTTAAACATACTAATGTCATGAGACCCAAGAGTTGTTTATGTGCAAATTAGTGGAAGTTCACAACGAATAATCGTAGTACGACTAATCTTTCATAGG
		</sequence>
    <sequence><taxon idref="Location_1_2_1|28.23304624360159"/>
			AGATGATGCCACCGCTTACACGTGACGAACTGGCCTTGGCAGCGTCTCTAGAGGACCTAAACCCTTTTTACCACTTGATGTCCATGAGCTTTCCTAGGAGTATCGCGAGAGGCTTTCCTGCACTTTTAATAGTGTCACAGCCCTTGTGTCACGCGCCTTAGTTTGCATGCCATCTAAGCAGCCCGACCCTAGACAGCCGGTCTTTATGGCGTTAGATGCTCGTTGCCAATGACTGCGTGGCCCGTCAGCTATTCTAAAAGTGTTCGGTTGTCGAAGAATGTTATCTAAAATTGATAACTTAACGCATGAGAGAAGGTAAAATAATTACCCCATGCTAATAAGAAGACTTGCTCATAGGGACTGCATGCAAGGGTGCACGTAGGGAGGGAAACTACCTCTAGAGGCACATGCGGAATCTCGGTGTGATACGGTCTGGATAACTCTCCTGCCTCGTGACGTTCTGGCCCGCGTGCAGCAAGTACATGCTTGGGCATTCTACCAGTACCGTTATTCTAGATAACGTGTTCGTGCGAACACGAGACGGCTTGTGCCAGATCCCGAGCCGCTGCTATGGCGCATGGACGCGCCCTCAAGTGAGTAATCCGAGGTTACGTGCAAGCTGGGGAACGGCAGTCTCTTCACTTGGGACGGGTTATCTAACCCACGATATCGGAGACCCTGTACTAACTGGACACTTACTCACCAAAATAGATGTGCAGATGGCTAACTGGATCTGGGTTTATGGGGCTTTCCGCCTGCCTGGTTCCTGAAAGCAAATGTTGTTGAGTCCCGGGTCACAAGGCTCGCCATGACACGTGCGAATGACGCATTGTTTCTATCCTGCTCCTGACCGGTGAGTACTATTGATGTCACGACACGTCTGCAAACTGAGACTGGGGCATCATCCGCACTGCAGTGGCAACTGGCAATGACACAAGAATCTGTCAATTATCAATTGCTTCCTTGTGACACTGTTAGTGTAAGACCACATCCACGGTAGCGGCTAACAGACATCCGCGGACAAAGAATGATGATACATAAGGACGGGCAGTTATGTGAGAGCGTTGAGGTAATCCAGATGGCGCAAGGCCAGAATCACTTTCCAGCGGATGGGCTCAGCCGTCGGCCTTCGCCCAAGTCGTGTGTCACCCACGGGACAGGCAAAACTAGGTGTTCCATGTCTAAGATACTCGTGGATTAATAACTGAGTACAGTCAAGTACGGCACTCCTTGATCGTTAGGGTGTTTCGCCACTAGTGAAATTGTAGGACGGGATGTAGCGTGCTATATAAGTTAATCGGATAGGGTGTCAGAATCAGCCCCAGCTGAAAACCTAGCAGAAAGAAAGAGGCATTAGATCGACTACCAGTAACGTCGAATACATAATGTGATGAGGTACAACGTGCCCGACCTTGTGACGCATGAATTCGAGAGATAATCAGGTCTGCCATTATTGTCGGTGTAACGGACAACATCGGTGTTTTGCCAGTTTTAATAACAGAAATTTCCTAGGACAACTCGGGTCAATTCTGGCCGGATGTGAATGAAGCGTAGGAAACAATTGTGAGGTGAACTTTCCCCCAAGCAATCGCCGCTGTGACAACGCATCTGTTTCTTAAAGGCTTCAAACATAAGTGCGTAGATTTGTCTTCGTTACCGACCTCCCGTGACTGACACGGCGATGCTGGGGGAACGACGGTAATCCAAGTGGTAGATCGGCGAGCCCCAGAAGTTTCGTGTCCCAGGTCCTATCGATTGTGGAAATGTGTCTCACTTACAGATACATGGTCTTCAGTATGTGTATATGGTGAATCAAACACTAGTACACCGTCGGGGAGGGATCTGGAAGCGCCCGTCATTAAATCGGACTCCTGTACCTTATGGAGTATTAATAGGGTCGGCATCGCCAAGAGATAATCTCCGCAGGGCGACAACAGACGGCCCTCATGAGAGATAGTTGCGTACCTGCATGCCATCCATCATGCTCCTAGTATTCGGAGTTCTACATTTGGACCAAAATTAACATTGCCTCGTATCCCCGGGAGAGTGCTGGTCATTGAGTCGGGCCGTATACATGGATGGGCGAACGCAAACAACGGGCGTTTCCTACACTCTCCGCCGAACCATCCGCAAGTTCGGAGAGCTTTAGCAGCAATTCGGCGTAGAGCATCGAGATCCCCTAATAATGATTCCCCGCCAGAAGCTTACTTGTTGGATCGTGGGCTAGAGGAAGGCGTTACCGAACAGGGAGTGATGCAGGCGGGCCCCGTACCCCCCTTCTGGACTTTATCGCAGGATCTGGGATCTCATTCAGATATAGATTCCTCGGCGTCAGGCGTACTGTTAAACGCCAACAAGCCGGGACTTATGGTGCTCCATAGATGAGTTAGATGAGCATTGGGTTCGCTCTCAATAGACAAGAGGAGTTCTCTGTGCAACCAGCACCGCTGGGCGAGCCCTCGGCAATCAGGACATGTTACGATACGCTTGTGACTAAAGAATTGATACGCTAGATGGGGCCCAGTGAACTGTTATAAGCGCTTATGCTGAAAAACATGACTATTCATTTTAGGGGGTGAGCGTGTTATTTATGTGGGTTGCCCTCACTAGAGAGATAAACCTCCTACAATGGGGCACGGCCGCGGATCACCTACTACAAGAGGGACGGATGTAACCTTCGCTTAGAGGGTTAAGTTAGGTCTAGAATGCAGCATACAGAACAGACGCCTTTCAATGAAACTGCGGCTGGCGTGACTCTATGTTTGCATTTCGATCAATGCCAGCCAAAATCTTACACGAGTCCCCCATCAGGCAGGAGAACAGCAGAGGAAAAGACCGTTTACATTATTCCGATAAGTATGGTATACCTGCTAGCCGCAGGGGTCAAACCCATTCGCGAGATGGCGGCTGATAGACTTAAATTGCTTCATGCGATGACTGCACTTTTATATTTGTCTGTTCTGAGAAGATTACCCGATGTCCATCCATATGCAATCAGGCTCTACCATTGCCATTAAGCTAGGCTTGTTTTAGAGCGAGCCGGTCCTGGATAAACGTCAGTCCATGAAGCGAGTTTAACGTAGAGTCCGTGTTAAACTATTAGACCTCCTTATGGTGATATAAACCTACCTAGTGGGATCCATAACGAGAAACACGAGTCCGGTACGGCCCGAATGAAACTACCCTGCGGTTCTTCTCACCATTTTAGGCGACGTTCCCGTATTAACTAATGGAACGGCCAGTTTCGAGTTTAGCAGTATTTGAGCATTCCCAGGCATTTTCAGTTGCGGGATGGAGGACTCTGTGGTAGTATTCAGTAGTTGCCGGCATAATTCGCGTCATTCTCGTGCGTCTGTGGGTGGCGCACCATGGACTTGTAGACCTGTACTTCAGAATACAGCATATTCACTCCAGTCATCGGTACTTCAGCCGCTCTCCGCACGTTCCGGGGCCGTTGTGATGCACCCTTAGGTACAGAAAATTACGCGCCATAGGTCGTTTTTCTTTGGGACTATCGAGCCGGATCAATAGGGATTTTGGATACCGGTTTACCGGATAACGGTACTATAGACTGTGAAGTGTACGTGTGTTTCCGTCAGTTCGCACTGGGATAGACATCCATCTAGATCCGGGACCGCACTTCCCGGCCGGCGCCTAGCTTACCTCGCCAAGCATCACTTATCCCAACCAAAATCATATCCAGGAGCTTGGGACATTGATTCGATTTGTGGAACCACAAGCGTGGATCGCCTGGTTTTACCTGCGCGATCCCGGAGGTTCTTAATTGAGGTCCTAAGATCTATGACCCATGGATGCTAGGAACCTCCGTACTCATATATGTACAAATTTGGCAGCGCTGTGCCGATAGGAGAACCATCCACCCGGAAGGCAGCAGCCCGGAGCTGGCGTCTCAATCGTATCCGAGTCTCGGTGTACTTCAGTATCCAGTTTAGGCAGGCGAAGGATTAGTATAGACACTGTGACTCACAATAACCTACCACGTTCGCAGAGGTTCTAGTGCTGCCGGAGTTATTGCCCCGACCAATCACTGACTATTAAATAAAGCTTTCTCTAATACACGACGCCACTCGTTAATGTCGGGGCAGAGGACCTGACTCCCCATCCTGATAGCTACCTACAAATCCATATGCGGCGCGCTGAACTCGGAAGCACTTGATTATGACTGTTTAGTCTCAGTAGGGTTGATGTGGCAAGAACCCAGCGATTGACCTCGGGCACAAATCATAAGAGGGTTGGTTTGTCGATATCTCGAAACATACACTCATGAGCGATTATCACCCCAGACGGGTTCGGGAAGGGCGGGCGAGCAATAGTTACCTGAGTCTCGCCGCCTCCCGTTACTCCGGTGGATTCCATCACCAAAACTCGGAGGTCGACGTTACGCGGCTAGAACGGCCTCGGAAGCCGACAGAAGCATGGCCTAGCAACGGAAACTCTGATTTCGTACACGATGCAGCCTTTTCAATGTAATTTCACATTCGAGCGTAAGTCGGGACGTCCCTGGGCAGCCGGTCCTGCTACGGCAGTAGCGTGAGTGCTAGTCACAACTTTCACTGCACGAATCTATAGAGCAACTATTGAGTAGGAAAATCTCAAAGACAATATTTTGTCAGATGAGGAGGCTTAACTGTCATTAATATCGCAGTATTGCTTTTGAACGTTGAGGGCTTTTCCAAAAGCTTTAAGTCAAGCAACATCTATTTACGTGGTATTCGCGCTATTGTACTGCCGATAGGGAAATTCCAATTTTAGCAGGTACTCGGAATGTCCCCAGACGGAAGCGATACTTTCAGGGCCGATCCAAGTCCGATACCTAGCATACTAGACCAACTTTATCATCTATGACTCATCGGTTCCGGTAGCCCAAGTACGCCGATCCACTTGGGTTTATGTGCATGAACACTCCTGCTGGGTCAGGCCGAATTGGTCTGATCTCCACCCGAATACTGTGACTCGAATAAGGGCAGTACCTCTCTGCATCTAGTTGGGACGACACCGCCCTTAGTCCTTTAGCGTGAGAAAGCGCCGCACTCATACGCTTAGTAGGCATTTGTATTCCCTAGTCGGGAAGTTGTTGGGTGGCCATGACTCTAGCGCTCTCCGAATAAACTTTATTCAAGAAGGACTGTAGATGGAGGAGTATAGCCTTGGCTTTAGTAGACTCGGACGTAAAAGTATTTAGCACTGGAGTGTAGCTCTCCAGCCAGCTCTCGCCTTATTAGCGTCGAGCGTGACAGCCGCTCGACGATAAACGCCCGAAGTAGTTACACGGGAAGACCGTACGAACTAGAGCATCCCTTACGACGCTCCTATGCCTGTGGAGAATCCCAGAGGCTGTCTCGGATTCCGGGATTGTTAAGAAAGTGTCTGGATTCTGTAGGCAATCCGTCGACTGCTCGTCGACCCAGCAGCCCTTAAGGGGTGGTCTGCCAGCAAGGATCAGATTTAAGCCGTCGGCTATTTGGCAAACATCAGTCAAATAGCTCCTAGCAGTTAGGTTTGTTCTCAGTAATCCTTAATCGCAACTATGCCATGCTCCCTATACTAAGGCACACTGTTCACCAAGGACCAAGACTGTTAGTTACTATATCAGGAAAATATGTGTTGCTTTGCTATTCACGGCTATAGGCCCACTGGACCCAAATAATTCCCATTCGACAACATACGAGGGTTTTGATTATTCACTTAGCCCTACTAGGGACCGATTCAGGAATTATCACGGATGGGTTTCAAGAGCGGTGTTTACTACTTTCATGTTTAGTACCGGACTCTCAGGTCTAACTTCAATATCAAACAATTGTGACACTTCAAAAGGTTGAATCCCTGGAGGGTAGTACAAAAGATTGAGCTATGCGGGCATGTCGCGGGCGTGAATTCTCAGTGGCCTTACTTGCGTCGTTTAAACGTGTTGCAAGTCTTACACTTCTGAACGAGTCTGTAGAAAACTCATTACTCTATTGATCAGTGGTACCCGACGGATTAGCCAATCCGTGAACACCCTCTAGACTACTCGTCTCACCAAGCGTGCGCAGACCTCCAAGATAACCGGATCAGTTGTCGTTTATTCTAGCTTGTCCTGGGAGGTCATACGTCTACAGAGTAGCACTCACGAGACAAACTGCAGCTGTAGATTTACTTCGTTTCCGAGGACATCAAAACGTACACCTCCGATAACCGACACTGCCCACCCCATAAGGGGGACCTCAGTAGCACTTTACTGATCTGATCTTTCCATGTGTAGTGTCTCCGATGTCGGTTCTTTGAGGTAGTCCGGTTTATTCCGCCCGGGTGAGTCAATCCTTCGTCCGCAATCATTGGATATCATTGTGGCTCCCCTCTATACACGGCAGTTACGGCCTCGAGAATATGCAGCCGTATACGCCCGGGGAGGCGTTGATGCTCACCTCAGCCGATCCACGTGAAGACGAGCAGGATATAGTTGCAGGCACGCATACAAACGTGTGCACCGGGGTTCTCATGCACGGTTCTTGGACTTTAATAGCAAATTGAACTAACTCACCTGCGCATAAGGTTCGCGTGTGTGTTTGACCTGATTAGAGCCACCCACAGGTAATGCGGTTCGCGATTCGGAAGAATTTTGTTGAAGTACTTAGCCGGATGTTAGCTGATTGAACGTGGTATATTTGGTTTGTCCATCGGAGCGCAAGTTTCCAGGATACTATTATGTTATGTCGTGTACGGGCGAGCTGCGTTAGGGGTAAGAATAGAGGGTAAAGGTTGAAGTTTGCGTATAGATTGTCGACTGAATGAGATGTGTTTTTACGGTACAGAGGCGATCTCCCACTTACGTACTCGAATTCACCGACCAATGGCCTCGCAGTTCCGTTGTCCGCTACATTTGTGCCCAACCAACGGCCCCGCAACGCCTCAAAGAATGGTGATTAAGACATTGCACGAATGGTATCACCAGGTTCCTTTCTTATCCAGACGTTGAACCCACTTCTGCGTACTAAATTATTGATATTTTTGAGCTTAGCTCGCTGGAGAGCCAGCTAATCGACATCTTACTGCGACTGCGCCTCGCCTCGTTCGTTCAGATAGTTACACAGCCGTGCCACAGGACCAGCTAACGTCCAGCGTCTACATCCGCTCTTGTCGTTAGAACACTGACCATGCTGCTGGAAAGTCGGCGCCAGATCCAACAGCCCAAAGCCGGCAACGACTTGCGCTATAAGCTCTTGTGGCCCCATCGTACCTTCTGGTCAGAGATCTTTTTAACACTTGCTCTGAGTGTACTTAGTGTCTACTTGACACCAACCGTCCAAACAATGAAAGTTAATCATTAGTATTTTATGGCTACAAATTCCGCCCTATGCACGAGGAGCAACCTCTCCCGACCGATAGAGGTAACATGGCTGACTATTATCGCCGCCGCAGCTCGGTCTCGACTAAGTACAACTCCGGTAGATTTGAAGCATCCAAGAACATCGGGAGACAGGATACACATCGATATTGGTAGATAACTCCCACCGACAGGTGATGGGTAAGGAACTACCTTATAAGTGGATCCTGACCGTTTACAGCCTTGTGGTGGGGCAGTAAATGGCAGTGCCCTATGATGAACATCCCCTAGGGGCCCGTCGCTGTAGATATGATGAATCCCCCGATGTCTTTATGGCCGTTTGGGCAAGCATGGGGGTAATCCGCGAAGGCGAGAATGATTCAAGATCCGGTTAAAGATGAGCATACAGCTATTGGCAGTACTCTTTTAAAGTACAGTGAATACAGGAACAAGAGCTCTCGTACGCCCATTATAATATTAACACTTTTCATTGGGGTACTCAACCCGTGGCTCATTCTCTTTAAGCCCCTTTTATGCATCAGTGATAGGAACAACATAAGTCCGACTGCCAAGCCTTTCGGAGCTCTATTTGGCGTTGGTATTACCACCATGCACGACATTGCGCGTCGAATAACAATGTGATTTTAATGCCCGTTTCTGGTCACTAAAGCAGGTGCAACGTCCTCTTCACTTAGTATGAGCCTACACTCGTTCTTAGGTCCGGCTGGCTGCTGTACGAATCGTGTCGTTTGTCGACGCTGAGCGAATAACACTATCCGTTTACCGGGTTGGACTGTATACCCTAGATACCCTGACGCTCAGTAGTCGTAGGAATTCGTGTTAACGCCATTTTTATCCCCCTTCGTGTAAAAAGAGCATTTACTCTCATCCTTGAAGTGGCGGCCTAGAACTGAATCACGCGGCTTGCCTGTGGCGCGTCAGGAATAGCTCGTAGCTCCGATAGACACCGGACCTACTTGACAACTGTGTTTATGCTCATAGATTGAAGCTGTAACGTGACTATACGACAGGACCACTGTCGCCGCGATTAATTGACCCAAGGCAGCGCAGTTGAGGGGGAGTTTTATAATAGAACTCCTCAGCAACATTCAATGGGAGTGACAGGGACTCCGAATAGTCAACCCTAAAGCCGTTTCAGAACGTACAGGTGTCATACGATTGATAAGGGGCATTGGTTTGTACCTCGGAGGGACAATATGGGTATGGCGCCACGAGTCTGTCATAACTGTCGAGCTAGAACAATGTCGTTTACGGGATGATCAGTGGCAACCAGACCTATTCGATGGGGCTCGCTACAACGGGAGTCGCACTAACCCTTTCATGTTAAGCATCGTGCCCGCGGGATTTTCTAGATTTCAGGGCAAAAGTTATCGCATGCTACCATTTGGAGAAGCAACCATAGCGGACATCCACGGGGGTGCGTCATACCTGATACTCGACGCATCAAGAAGGAGGCGGGAAAACGAGTTAGTATCGTGCCCAGTCACCAAAAGAACTGTTAGTGAGGGGTCAAGCCCGAACGGTCGCGCAATAGTGGAGGGTCCGGTATATCTGGGAATGCCGATACCCTTCAGTTCTGCTGACCCAGCTACGCTTCACTTGCTGGGGAGGAGTTAATTCAGGAGTAATCAGGACCCCTGGTGGATAACGTGTTAAAGAACTAGCGTGTGGTGGACGTGGACCCCGAGCCGACCCCGTGTCTAGGAAGGGATACCACTACGAGACCCCACATTCAAGCGCCCGCTTCGCTGGAGCCATGGCTTTCGTTGGGTTTAAAGTGAATGAAGTCTCCCTGATGTACGAGAGAGAAAGGGTTGGAGGGGCGTCTGACTAGCAAAACAGAGTGGATAGCACTACTTTTGGCCACTGTCGCATCAGTCACCTTCGCTGTAACGATGTAGGGTGTCGTTTACATCCAATACGCCGACGGCCAAAGTGTCACCTAAAGCCTTCTCAAGTATGCCAGAAGATAGAAATCGGGCGATGGCTTCTCTACCCAGTTCGACAAGAGGTCCTGTAGTCGACAGTCGGCCTCCTTACGAGGGGGCCGTAAACCGTCTAATTAAAGATAGACGATCCTTCGCGAACGAGGTCAAGACGCTCTTGTAAAGCTCGCTTCAAGGGCAGTTTACTTAGACCAGTGGCTCCGGGCCTCTTGCCAGGTCATAGCACGTGGGATTGGAATTAACTGCCCGACGTTGAGACGAACAAGACGCGCCAGCAGTCCATAGACACAGATCATAACTCCCCGGTAGTGATTTAACCGCATCTGTCTAAATATCGACATGATCATTTCCAGAAGTACTCCGTGTGTAGAGCCCACGCTGCGGTTTGTCGTGGACGCCAAGGACGCGGGCAAAGTGGATCACGATCATTCAACGGCGAGAAGGAGCAATACTGCCAGTCCACTGCTAGTTTAAGGCTGTTACGAGTATACCCCGAAGACCGCACTCGGCGTTAATGGGGGAGGTCTGGCGATCCACAACGGTGCATGCGTCACTTACCTGGGATCTGGGGCCCTTCGTATAGGAAGCCACGGCTACACGGAGCGTTATGACCTTCAGCGCTAAGTGGGATTGCGGCCAGCGAGCTTCACGCGTCTAGAATTTAAAGTATGTCGACGATGAGACAGACTAAAGCGGATCTAGATTTGTCGTGTAGACAGGTGTGCAAGTCGCGGTAATCACTCTTGCATGTTGAATTGGCTGATTGATTCTCGGGAGTCTCAACGGACATCATGCCATTGCACATACAAGCGCTAAACTGCAGATACCCCCATGCCAGCCGCGGTCGTAGTCACGAACGCATCAGGACTCCTGCGAAGCTTCCGTCACGTGGTCGCATTCGGCCTTGATTAGAACTCTGCAGATTTACTGCCTTACGGCCATTTTTTTAAGGAGTGGGACTTGATACAAATAGGTTCTCTCGGGTGGGACCAATGACTCGGAACGAAAGTCGGTGGCGCGAGCCGAAACCTTCGTATGACATATAGTTCTAGTAGTCGTTGCGCTTTCCCCAGGCTGCTAGTAGAGATCACTTTCGTAGCAGCGATCGGGGGATACCATGCTTGCTATGCACTACCCCCTACGAACGAGCTCCGCTACAGCAGAACACCAGCTCTTTACTGCCCTTGGAGGATCGTGGGGGTAGTGGAACCGGAGCACCATTTTTGTGCTCACCTTGTTTCTATAAAATTTTACAAACGTCAATGGTCGCAATTGGTCACACCGAACAATATTCTTATCGTCATGTAAGCTCCTTATAGCGGCGGCTGCGGACCAAGAGTTCAAGGTGTTAAGGGTCACAACACTCCGCGTTAATCTCCCCTGTTAGGTGGAAATGTATCGCAGCTAGGAGGATCGCCGTGTATGGTTATACTGCGCCTCATCCACTGATATGAAGCACTGACTTTCCCTGGTGTATCTGCGCATGACTACAACGGTCTGGGAATTTCGGCACGCCTGAGACTTTATCTGCCAGTGGGGCGGTTAACTTAATGCAGCCAATAATAGCAACCGAGATATAAGGCCCAGGCGTTTCCGCCTTCATAAGTACTCAATGTGAAGCAATCATTGTTCCTTGCCGAATTTGTGTTTCTTTTGCGATATCGTACAAAAAATGCCGCGTGTGAGCCCAGCTAGACAGCCCCCACATTTGCCATTACATTGCTTGGGGGCTTCATGTCCCAGTAAGCCCCTAATCTCATGCATTAAGTATAGAGTTGACTTATCGGGCATTTTCCGAGCAACAACAAGAGATGTCATACGCAGTTCCCTAATGAGCACAAAGAGCGAGGATACGTGTTGACTTGCAGTACTCGATTTAAGGGGACTGTGTAATGTTGACTGGTCGGATGCATGGTTTGTGCGCCTTCGTACGGGCGTGCCACAAGGGCTGAATAGTATCAAGACCGTGGCTGAACCTTCACACCTCCGTTGGTAAAGATCGAGAATTCTGTCGTCCTCTTTTTAGGAAGCTCCGAAAATCATCTCGATACGATACCCCGCATCGCTCGGCCTAAATCCAGGGGTCGAAAAGGACACCACGCGCTTAGAGCAGGGTGCGCCCCCGTGCGGAACCCTTCAAGAGGGGTCTTAGTCCAACAATTGTTCGCATAACTTCCAAAGGTCTTATTAGAACGTTTGTTTGTCGGAACATCAACCACTGGGGGTCTGATTGGTCACCGCTATGACGCCATGGCGATTTGAGGGCCGCAAAACGATCCGACGGGATATCAAATGACCACGGGCTCCCCCTACGCATTTCGTAAGGAGGGCCAGAATCTGCCTTCGTTCCAAGGTCGAATCGCAGCGGAGCCACCCTGCCGATACAATCCTTGCAAAGAGGAGGATATATCTCCGAAGCGGTATACCTGTAAGCCTTTTTGCTAACTCCTAGCCATACACTCCGAATTATTACGGTCCGCTTACCTTTGGCATTAAGGGATGAATCGCTGCAAGCTAGCGCGACTCTTTCTGCCGTCGCAGGTGAACTCGAATAAGCACCAGTTTGTTATAAGTCCCGGAGCCAAATTAGGGGTTAGCAACTCTAGGCTATTTATGCGGCGGCCCAGTACCGGTAACCCACGGCCTGGATCCTAGGACTTCCTGCCCCACGTCCTCGGTTTAGAAGTTGGCATAGGACTTAACACGAGATTGTGTCAAGGCACGTGACTGCTGGGATATGCCGGGCCTGAGTTTACACTCATGACCATCCTTGAAATCCATAAGTAAAGAATCCGCCGGAGCGGATCGTTATTTCCCCAATACGCACCAGGAGCACAGCCAGATAGCCCTTAAATAGGTTACCACGCCCTACGAGTAGTCTCGTCAAAACAGCATCAACGCGCCAAAGCCTTGCTAGTGGAGATTTGTTAATTACGAGCTCGCACCGTTGCTGGAGGCCGTATCTACCGAATGTTTCTAACTTGCTGTGTCTAGATACGACGGTTATTTTACGTGCTTCCCATTCATGAAACATAACCAAATCATATGTGAGTTTCATAAAGCTTGACCCCGTTCGGGAAAACAATATGGCCGGTACTATACCGCGGGACCATAGCACATCAGACCTTCAGTGCAACGCATCCCTGAAAACCTTGCAATAACTTTCTTTGGCCGCTCATCCCAGAACGAAGCCGATTCCTAACGAATCACCATTCATGATACTTTCGGTGCTTGCTTTAGGAGCGAGTAAGATTGCCGACCTCGCCAGGGTCAACTCAGTAGCACGTTATCACGCCTATTGGTGCGAAGCCGCCCTACTCACCGGAACCGAGGGTACCCCAATTGCATCTACATTCAACCTCAGCGCGGGTTAAGCGGCCACAGTTGGGCTAGGGTCTTACCCAGGCGGATACCTATCTTTGCGCTGGCCTAACTGAACCCTTCCTGTGCCACTTCGGGTATTAGGGGTGGTGCGGCAACAAAGGAATGTCTGCGAAGAAAGGCTGCACCCCGCATACGGCAAGCGGGTAGATCATGCCGACTCGCACCGTTTAGTACGGTCGCAGCCGGGTTTGTACCACTTCGCATAAAATAGGGGATGATTTGGCGCATCGCCCTTAGTCTGACGTGAACTGATAGAGTGACCGTAATTGTGCTTCTAGCATATTACGGTTTGCACGCTTGGGAGTTGTAATTTGCCGTTATTTCCAAGGGGCCAGAATCTGGATGCTAGACCTTTGAGGGGAGTCGAAGGTGCCACGATGCTTTAGAACAAGTCCGAGGACAGTCGACACAAATGGCGGCGTCAGTAGGAGTGGGATACAGTGAACCAACTCTAGCAGTAACAGTAGCTACTACACAGCGCACCATCAATAGGAATGGTTCGATGCAGGACCAGAATCCATATAGGTATCTGTTCCATGACGCGTTTTATAGGGAGCATTAGGGGTGTACTCAGACTTCTCGAGCCAAGAGGAATCACGCGAGCGATTTTCTACCCTTAAAAAGGGCTAACATGCACAATACGGGGCCCATCCATCCGTACAGCGACAAGTCCTTTGCCTTCTTAACAGAACCTGAGGTGTTTGACACTGTCGAGAGCAGCTGTCGTTGTAAATCTGGACATCGCGATAGGGAACTCGGCTAGCGGACTATGCATCCATTTTCTCCCCATATTTTTAAAAAACAATTACGGGGCGATTGTTCACTATATCAGCGCAAACACTGACACCGCGGTAATAACCTGTTCACTCGTCTCTGTACGATGCCACTGTGCTCAAGCCGACACCTGCATTACCACTTTCCAAAACGTAGACAACATTTACTCGGACATACCGGTTCGATCTACCGGGTAGTTTCCCTAGATCTCTGAACGTTTTCAGGCAAAACTCATGTGTACGGCATAGCACATCAAGTCTTAATCAGGTCTTAACAATTTTTCCTGAATAGTTCTCGAAGTGGGTTATAGGGCACCGGGCGACCCGTAGCCGACGACAGATGTCTGTTGCCTCCGCCGGTTAAAGGCAAACTCTCGACCTTTCACATGGCACATCGAGCGCTGAATTCCGGCGAGCGTGTCGGGGAGCCGCCTAGTCGATGGCATTTGACTTAATTTAAACATACTAATGTCATGAGACCCAAGAGTTGTTTATGTGCAAATTAGTGGAAGTTCACAACGAATAATCGTAGTACGACTAATCTTTCATAGG
		</sequence>
    <sequence><taxon idref="Location_3_3_1|16.91456137082894"/>
			AGATGATGCCACCGCTTACACGTGACGAACTGGCCTTGGCAGCGTCTCTAGAGGACCTAAACCCTTTTTACCACTTGATGTCCATGAGCTTTCCTAGGAGTATCGCGAGAGGCTTTCCTGCACTTTTAATAGTGTCACAGCCCTTGTGTCACGCGCCTTAGTTTGCATGCCATCTAAGCAGCCCGACCCTAGACAGCCGGTCTTTATGGCGTTAGATGCTCGTTGCCAATGACTGCGTGGCCCGTCAGCTATTCTAAAAGTGTTCGGTTGTCGAAGAATGTTATCTAAAATTGATAACTTAACGCATGAGAGAAGGTAAAATAATTACCCCATGCTAATAAGAAGACTTGCTCATAGGGACTGCATGCAAGGGTGCACGTAGGGAGGGAAACTACCTCTAGAGGCACATGCGGAATCTCGGTGTGATACGGTCTGGATAACTCTCCTGCCTCGTGACGTTCTGGCCCGCGTGCAGCAAGTACATGCTTGGGCATTCTACCAGTACCGTTATTCTAGATAACGTGTTCGTGCGAACACGAGACGGCTTGTGCCAGATCCCGAGCCGCTGCTATGGCGCATGGACGCGCCCTCAAGTGAGTAATCCGAGGTTACGTGCAAGCTGGGGAACGGCAGTCTCTTCACTTGGGACGGGTTATCTAACCCACGATATCGGAGACCCTGTACTAACTGGACACTTACTCACCAAAATAGATGTGCAGATGGCTAACTGGATCTGGGTTTATGGGGCTTTCCGCCTGCCTGGTTCCTGAAAGCAAATGTTGTTGAGTCCCGGGTCACAAGGCTCGCCATGACACGTGCGAATGACGCATTGTTTCTATCCTGCTCCTGACCGGTGAGTACTATTGATGTCACGACACGTCTGCAAACTGAGACTGGGGCATCATCCGCACTGCAGTGGCAACTGGCAATGACACAAGAATCTGTCAATTATCAATTGCTTCCTTGTGACACTGTTAGTGTAAGACCACATCCACGGTAGCGGCTAACAGACATCCGCGGACAAAGAATGATGATACATAAGGACGGGCAGTTATGTGAGAGCGTTGAGGTAATCCAGATGGCGCAAGGCCAGAATCACTTTCCAGCGGATGGGCTCAGCCGTCGGCCTTCGCCCAAGTCGTGTGTCACCCACGGGACAGGCAAAACTAGGTGTTCCATGTCTAAGATACTCGTGGATTAATAACTGAGTACAGTCAAGTACGGCACTCCTTGATCGTTAGGGTGTTTCGCCACTAGTGAAATTGTAGGACGGGATGTAGCGTGCTATATAAGTTAATCGGATAGGGTGTCAGAATCAGCCCCAGCTGAAAACCTAGCAGAAAGAAAGAGGCATTAGATCGACTACCAGTAACGTCGAATACATAATGTGATGAGGTACAACGTGCCCGACCTTGTGACGCATGAATTCGAGAGATAATCAGGTCTGCCATTATTGTCGGTGTAACGGACAACATCGGTGTTTTGCCAGTTTTAATAACAGAAATTTCCTAGGACAACTCGGGTCAATTCTGGCCGGATGTGAATGAAGCGTAGGAAACAATTGTGAGGTGAACTTTCCCCCAAGCAATCGCCGCTGTGACAACGCATCTGTTTCTTAAAGGCTTCAAACATAAGTGCGTAGATTTGTCTTCGTTACCGACCTCCCGTGACTGACACGGCGATGCTGGGGGAACGACGGTAATCCAAGTGGTAGATCGGCGAGCCCCAGAAGTTTCGTGTCCCAGGTCCTATCGATTGTGGAAATGTGTCTCACTTACAGATACATGGTCTTCAGTATGTGTATATGGTGAATCAAACACTAGTACACCGTCGGGGAGGGATCTGGAAGCGCCCGTCATTAAATCGGACTCCTGTACCTTATGGAGTATTAATAGGGTCGGCATCGCCAAGAGATAATCTCCGCAGGGCGACAACAGACGGCCCTCATGAGAGATAGTTGCGTACCTGCATGCCATCCATCATGCTCCTAGTATTCGGAGTTCTACATTTGGACCAAAATTAACATTGCCTCGTATCCCCGGGAGAGTGCTGGTCATTGAGTCGGGCCGTATACATGGATGGGCGAACGCAAACAACGGGCGTTTCCTACACTCTCCGCCGAACCATCCGCAAGTTCGGAGAGCTTTAGCAGCAATTCGGCGTAGAGCATCGAGATCCCCTAATAATGATTCCCCGCCAGAAGCTTACTTGTTGGATCGTGGGCTAGAGGAAGGCGTTACCGAACAGGGAGTGATGCAGGCGGGCCCCGTACCCCCCTTCTGGACTTTATCGCAGGATCTGGGATCTCATTCAGATATAGATTCCTCGGCGTCAGGCGTACTGTTAAACGCCAACAAGCCGGGACTTATGGTGCTCCATAGATGAGTTAGATGAGCATTGGGTTCGCTCTCAATAGACAAGAGGAGTTCTCTGTGCAACCAGCACCGCTGGGCGAGCCCTCGGCAATCAGGACATGTTACGATACGCTTGTGACTAAAGAATTGATACGCTAGATGGGGCCCAGTGAACTGTTATAAGCGCTTATGCTGAAAAACATGACTATTCATTTTAGGGGGTGAGCGTGTTATTTATGTGGGTTGCCCTCACTAGAGAGATAAACCTCCTACAATGGGGCACGGCCGCGGATCACCTACTACAAGAGGGACGGATGTAACCTTCGCTTAGAGGGTTAAGTTAGGTCTAGAATGCAGCATACAGAACAGACGCCTTTCAATGAAACTGCGGCTGGCGTGACTCTATGTTTGCATTTCGATCAATGCCAGCCAAAATCTTACACGAGTCCCCCATCAGGCAGGAGAACAGCAGAGGAAAAGACCGTTTACATTATTCCGATAAGTATGGTATACCTGCTAGCCGCAGGGGTCAAACCCATTCGCGAGATGGCGGCTGATAGACTTAAATTGCTTCATGCGATGACTGCACTTTTATATTTGTCTGTTCTGAGAAGATTACCCGATGTCCATCCATATGCAATCAGGCTCTACCATTGCCATTAAGCTAGGCTTGTTTTAGAGCGAGCCGGTCCTGGATAAACGTCAGTCCATGAAGCGAGTTTAACGTAGAGTCCGTGTTAAACTATTAGACCTCCTTATGGTGATATAAACCTACCTAGTGGGATCCATAACGAGAAACACGAGTCCGGTACGGCCCGAATGAAACTACCCTGCGGTTCTTCTCACCATTTTAGGCGACGTTCCCGTATTAACTAATGGAACGGCCAGTTTCGAGTTTAGCAGTATTTGAGCATTCCCAGGCATTTTCAGTTGCGGGATGGAGGACTCTGTGGTAGTATTCAGTAGTTGCCGGCATAATTCGCGTCATTCTCGTGCGTCTGTGGGTGGCGCACCATGGACTTGTAGACCTGTACTTCAGAATACAGCATATTCACTCCAGTCATCGGTACTTCAGCCGCTCTCCGCACGTTCCGGGGCCGTTGTGATGCACCCTTAGGTACAGAAAATTACGCGCCATAGGTCGTTTTTCTTTGGGACTATCGAGCCGGATCAATAGGGATTTTGGATACCGGTTTACCGGATAACGGTACTATAGACTGTGAAGTGTACGTGTGTTTCCGTCAGTTCGCACTGGGATAGACATCCATCTAGATCCGGGACCGCACTTCCCGGCCGGCGCCTAGCTTACCTCGCCAAGCATCACTTATCCCAACCAAAATCATATCCAGGAGCTTGGGACATTGATTCGATTTGTGGAACCACAAGCGTGGATCGCCTGGTTTTACCTGCGCGATCCCGGAGGTTCTTAATTGAGGTCCTAAGATCTATGACCCATGGATGCTAGGAACCTCCGTACTCATATATGTACAAATTTGGCAGCGCTGTGCCGATAGGAGAACCATCCACCCGGAAGGCAGCAGCCCGGAGCTGGCGTCTCAATCGTATCCGAGTCTCGGTGTACTTCAGTATCCAGTTTAGGCAGGCGAAGGATTAGTATAGACACTGTGACTCACAATAACCTACCACGTTCGCAGAGGTTCTAGTGCTGCCGGAGTTATTGCCCCGACCAATCACTGACTATTAAATAAAGCTTTCTCTAATACACGACGCCACTCGTTAATGTCGGGGCAGAGGACCTGACTCCCCATCCTGATAGCTACCTACAAATCCATATGCGGCGCGCTGAACTCGGAAGCACTTGATTATGACTGTTTAGTCTCAGTAGGGTTGATGTGGCAAGAACCCAGCGATTGACCTCGGGCACAAATCATAAGAGGGTTGGTTTGTCGATATCTCGAAACATACACTCATGAGCGATTATCACCCCAGACGGGTTCGGGAAGGGCGGGCGAGCAATAGTTACCTGAGTCTCGCCGCCTCCCGTTACTCCGGTGGATTCCATCACCAAAACTCGGAGGTCGACGTTACGCGGCTAGAACGGCCTCGGAAGCCGACAGAAGCATGGCCTAGCAACGGAAACTCTGATTTCGTACACGATGCAGCCTTTTCAATGTAATTTCACATTCGAGCGTAAGTCGGGACGTCCCTGGGCAGCCGGTCCTGCTACGGCAGTAGCGTGAGTGCTAGTCACAACTTTCACTGCACGAATCTATAGAGCAACTATTGAGTAGGAAAATCTCAAAGACTATATTTTGTCAGATGAGGAGGCTTAACTGTCATTAATATCGCAGTATTGCTTTTGAACGTTGAGGGCTTTTCCAAAAGCTTTAAGTCAAGCAACATCTATTTACGTGGTATTCGCGCTATTGTACTGCCGATAGGGAAATTCCAATTTTAGCAGGTACTCGGAATGTCCCCAGACGGAAGCGATACTTTCAGGGCCGATCCAAGTCCGATACCTAGCATACTAGACCAACTTTATCATCTATGACTCATCGGTTCCGGTAGCCCAAGTACGCCGATCCACTTGGGTTTATGTGCATGAACACTCCTGCTGGGTCAGGCCGAATTGGTCTGATCTCCACCCGAATACTGTGACTCGAATAAGGGCAGTACCTCTCTGCATCTAGTTGGGACGACACCGCCCTTAGTCCTTTAGCGTGAGAAAGCGCCGCACTCATACGCTTAGTAGGCATTTGTATTCCCTAGTCGGGAAGTTGTTGGGTGGCCATGACTCTAGCGCTCTCCGAATAAACTTTATTCAAGAAGGACTGTAGATGGAGGAGTATAGCCTTGGCTTTAGTAGACTCGGACGTAAAAGTATTTAGCACTGGAGTGTAGCTCTCCAGCCAGCTCTCGCCTTATTAGCGTCGAGCGTGACAGCCGCTCGACGATAAACGCCCGAAGTAGTTACACGGGAAGACCGTACGAACTAGAGCATCCCTTACGACGCTCCTATGCCTGTGGAGAATCCCAGAGGCTGTCTCGGATTCCGGGATTGTTAAGAAAGTGTCTGGATTCTGTAGGCAATCCGTCGACTGCTCGTCGACCCAGCAGCCCTTAAGGGGTGGTCTGCCAGCAAGGATCAGATTTAAGCCGTCGGCTATTTGGCAAACATCAGTCAAATAGCTCCTAGCAGTTAGGTTTGTTCTCAGTAAACCTTAATCGCAACTATGCCATGCTCCCTATACTAAGGCACACTGTTCACCAAGGACCAAGACTGTTAGTTACTATATCAGGAAAATATGTGTTGCTTTGCTATTCACGGCTATAGGCCCACTGGACCCAAATAATTCCCATTCGACAACATACGAGGGTTTTGATTATTCACTTAGCCCTACTAGGGACCGATTCAGGAATTATCACGGATGGGTTTCAAGAGCGGTGTTTACTACTTTCATGTTTAGTACCGGACTCTCAGGTCTAACTTCAATATCAAACAATTGTGACACTTCAAAAGGTTGAATCCCTGGAGGGTAGTACAAAAGATTGAGCTATGCGGGCATGTCGCGGGCGTGAATTCTCAGTGGCCTTACTTGCGTCGTTTAAACGTGTTGCAAGTCTTACACTTCTGAACGAGTCTGTAGAAAACTCATTACTCTATTGATCAGTGGTACCCGACGGATTAGCCAATCCGTGAACACCCTCTAGACTACTCGTCTCACCAAGCGTGCGCAGACCTCCAAGATAACCGGATCAGTTGTCGTTTATTCTAGCTTGTCCTGGGAGGTCATACGTCTACAGAGTAGCACTCACGAGACAAACTGCAGCTGTAGATTTACTTCGTTTCCGAGGACATCAAAACGTACACCTCCGATAACCGACACTGCCCACCCCATAAGGGGGACCTCAGTAGCACTTTACTGATCTGATCTTTCCATGTGTAGTGTCTCCGATGTCGGTTCTTTGAGGTAGTCCGGTTTATTCCGCCCGGGTGAGTCAATCCTTCGTCCGCAATCATTGGATATCATTGTGGCTCCCCTCTATACACGGCAGTTACGGCCTCGAGAATATGCAGCCGTATACGCCCGGGGAGGCGTTGATGCTCACCTCAGCCGATCCACGTGAAGACGAGCAGGATATAGTTGCAGGCACGCATACAAACGTGTGCACCGGGGTTCTCATGCACGGTTCTTGGACTTTAATAGCAAATTGAACTAACTCACCTGCGCATAAGGTTCGCGTGTGTGTTTGACCTGATTAGAGCCACCCACAGGTAATGCGGTTCGCGATTCGGAAGAATTTTGTTGAAGTACTTAGCCGGATGTTAGCTGATTGAACGTGGTATATTTGGTTTGTCCATCGGAGCGCAAGTTTCCAGGATACTATTATGTTATGTCGTGTACGGGCGAGCTGCGTTAGGGGTAAGAATAGAGGGTAAAGGTTGAAGTTTGCGTATAGATTGTCGACTGAATGAGATGTGTTTTTACGGTACAGAGGCGATCTCCCACTTACGTACTCGAATTCACCGACCAATGGCCTCGCAGTTCCGTTGTCCGCTACATTTGTGCCCAACCAACGGCCCCGCAACGCCTCAAAGAATGGTGATTAAGACATTGCACGAATGGTATCACCAGGTTCCTTTCTTATCCAGACGTTGAACCCACTTCTGCGTACTAAATTATTGATATTTTTGAGCTTAGCTCGCTGGAGAGCCAGCTAATCGACATCTTACTGCGACTGCGCCTCGCCTCGTTCGTTCAGATAGTTACACAGCCGTGCCACAGGACCAGCTAACGTCCAGCGTCTACATCCGCTCTTGTCGTTAGAACACTGACCATGCTGCTGGAAAGTCGGCGCCAGATCCAACAGCCCAAAGCCGGCAACGACTTGCGCTATAAGCTCTTGTGGCCCCATCGTACCTTCTGGTCAGAGATCTTTTTAACACTTGCTCTGAGTGTACTTAGTGTCTACTTGACACCAACCGTCCAAACAATGAAAGTTAATCATTAGTATTTTATGGCTACAAATTCCGCCCTATGCACGAGGAGCAACCTCTCCCGACCGATAGAGGTAACATGGCTGACTATTATCGCCGCCGCAGCTCGGTCTCGACTAAGTACAACTCCGGTAGATTTGAAGCATCCAAGAACATCGGGAGACAGGATACACATCGATATTGGTAGATAACTCCCACCGACAGGTGATGGGTAAGGAACTACCTTATAAGTGGATCCTGACCGTTTACAGCCTTGTGGTGGGGCAGTAAATGGCAGTGCCCTATGATGAACATCCCCTAGGGGCCCGTCGCTGTAGATATGATGAATCCCCCGATGTCTTTATGGCCGTTTGGGCAAGCATGGGGGTAATCCGCGAAGGCGAGAATGATTCAAGATCCGGTTAAAGATGAGCATACAGCTATTGGCAGTACTCTTTTAAAGTACAGTGAATACAGGAACAAGAGCTCTCGTACGCCCATTATAATATTAACACTTTTCATTGGGGTACTCAACCCGTGGCTCATTCTCTTTAAGCCCCTTTTATGCATCAGTGATAGGAACAACATAAGTCCGACTGCCAAGCCTTTCGGAGCTCTATTTGGCGTTGGTATTACCACCATGCACGACATTGCGCGTCGAATAACAATGTGATTTTAATGCCCGTTTCTGGTCACTAAAGCAGGTGCAACGTCCTCTTCACTTAGTATGAGCCTACACTCGTTCTTAGGTCCGGCTGGCTGCTGTACGAATCGTGTCGTTTGTCGACGCTGAGCGAATAACACTATCCGTTTACCGGGTTGGACTGTATACCCTAGATACCCTGACGCTCAGTAGTCGTAGGAATTCGTGTTAACGCCATTTTTATCCCCCTTCGTGTAAAAAGAGCATTTACTCTCATCCTTGAAGTGGCGGCCTAGAACTGAATCACGCGGCTTGCCTGTGGCGCGTCAGGAATAGCTCGTAGCTCCGATAGACACCGGACCTACTTGACAACTGTGTTTATGCTCATAGATTGAAGCTGTAACGTGACTATACGACAGGACCACTGTCGCCGCGATTAATTGACCCAAGGCAGCGCAGTTGAGGGGGAGTTTTATAATAGAACTCCTCAGCAACATTCAATGGGAGTGACAGGGACTCCGAATAGTCAACCCTAAAGCCGTTTCAGAACGTACAGGTGTCATACGATTGATAAGGGGCATTGGTTTGTACCTCGGAGGGACAATATGGGTATGGCGCCACGAGTCTGTCATAACTGTCGAGCTAGAACAATGTCGTTTACGGGATGATCAGTGGCAACCAGACCTATTCGATGGGGCTCGCTACAACGGGAGTCGCACTAACCCTTTCATGTTAAGCATCGTGCCCGCGGGATTTTCTAGATTTCAGGGCAAAAGTTATCGCATGCTACCATTTGGAGAAGCAACCATAGCGGACATCCACGGGGGTGCGTCATACCTGATACTCGACGCATCAAGAAGGAGGCGGGAAAACGAGTTAGTATCGTGCCCAGTCACCAAAAGAACTGTTAGTGAGGGGTCAAGCCCGAACGGTCGCGCAATAGTGGAGGGTCCGGTATATCTGGGAATGCCGATACCCTTCAGTTCTGCTGACCCAGCTACGCTTCACTTGCTGGGGAGGAGTTAATTCAGGAGTAATCAGGACCCCTGGTGGATAACGTGTTAAAGAACTAGCGTGTGGTGGACGTGGACCCCGAGCCGACCCCGTGTCTAGGAAGGGATACCACTACGAGACCCCACATTCAAGCGCCCGCTTCGCTGGAGCCATGGCTTTCGTTGGGTTTAAAGTGAATGAAGTCTCCCTGATGTACGAGAGAGAAAGGGTTGGAGGGGCGTCTGACTAGCAAAACAGAGTGGATAGCACTACTTTTGGCCACTGTCGCATCAGTCACCTTCGCTGTAACGATGTAGGGTGTCGTTTACATCCAATACGCCGACGGCCAAAGTGTCACCTAAAGCCTTCTCAAGTATGCCAGAAGATAGAAATCGGGCGATGGCTTCTCTACCCAGTTCGACAAGAGGTCCTGTAGTCGACAGTCGGCCTCCTTACGAGGGGGCCGTAAACCGTCTAATTAAAGATAGACGATCCTTCGCGAACGAGGTCAAGACGCTCTTGTAAAGCTCGCTTCAAGGGCAGTTTACTTAGACCAGTGGCTCCGGGCCTCTTGCCAGGTCATAGCACGTGGGATTGGAATTAACTGCCCGACGTTGAGACGAACAAGACGCGCCAGCAGTCCATAGACACAGATCATAACTCCCCGGTAGTGATTTAACCGCATCTGTCTAAATATCGACATGATCATTTCCAGAAGTACTCCGTGTGTAGAGCCCACGCTGCGGTTTGTCGTGGACGCCAAGGACGCGGGCAAAGTGGATCACGATCATTCAACGGCGAGAAGGAGCAATACTGCCAGTCCACTGCTAGTTTAAGGCTGTTACGAGTATACCCCGAAGACCGCACTCGGCGTTAATGGGGGAGGTCTGGCGATCCACAACGGTGCATGCGTCACTTACCTGGGATCTGGGGCCCTTCGTATAGGAAGCCACGGCTACACGGAGCGTTATGACCTTCAGCGCTAAGTGGGATTGCGGCCAGCGAGCTTCACGCGTCTAGAATTTAAAGTATGTCGACGATGAGACAGACTAAAGCGGATCTAGATTTGTCGTGTAGACAGGTGTGCAAGTCGCGGTAATCACTCTTGCATGTTGAATTGGCTGATTGATTCTCGGGAGTCTCAACGGACATCATGCCATTGCACATACAAGCGCTAAACTGCAGATACCCCCATGCCAGCCGCGGTCGTAGTCACGAACGCATCAGGACTCCTGCGAAGCTTCCGTCACGTGGTCGCATTCGGCCTTGATTAGAACTCTGCAGATTTACTGCCTTACGGCCATTTTTTTAAGGAGTGGGACTTGATACAAATAGGTTCTCTCGGGTGGGACCAATGACTCGGAACGAAAGTCGGTGGCGCGAGCCGAAACCTTCGTATGACATATAGTTCTAGTAGTCGTTGCGCTTTCCCCAGGCTGCTAGTAGAGATCACTTTCGTAGCAGCGATCGGGGGATACCATGCTTGCTATGCACTACCCCCTACGAACGAGCTCCGCTACAGCAGAACACCAGCTCTTTACTGCCCTTGGAGGATCGTGGGGGTAGTGGAACCGGAGCACCATTTTTGTGCTCACCTTGTTTCTATAAAATTTTACAAACGTCAATGGTCGCAATTGGTCACACCGAACAATATTCTTATCGTCATGTAAGCTCCTTATAGCGGCGGCTGCGGACCAAGAGTTCAAGGTGTTAAGGCTCACAACACTCCGCGTTAATCTCCCCTGTTAGGTGGAAATGTATCGCAGCTAGGAGGATCGCCGTGTATGGTTATACTGCGCCTCATCCACTGATATGAAGCACTGACTTTCCCTGGTGTATCTGCGCATGACTACAACGGTCTGGGAATTTCGGCACGCCTGAGACTTTATCTGCCAGTGGGGCGGTTAACTTAATGCAGCCAATAATAGCAACCGAGATATAAGGCCCAGGCGTTTCCGCCTTCATAAGTACTCAATGTGAAGCAATCATTGTTCCTTGCCGAATTTGTGTTTCTTTTGCGATATCGTACAAAAAATGCCGCGTGTGAGCCCAGCTAGACAGCCCCCACATTTGCCATTACATTGCTTGGGGGCTTCATGTCCCAGTAAGCCCCTAATCTCATGCATTAAGTATAGAGTTGACTTATCGGGCATTTTCCGAGCAACAACAAGAGATGTCATACGCAGTTCCCTAATGAGCACAAAGAGCGAGGATACGTGTTGACTTGCAGTACTCGATTTAAGGGGACTGTGTAATGTTGACTGGTCGGATGCATGGTTTGTGCGCCTTCGTACGGGCGTGCCACAAGGGCTGAATAGTATCAAGACCGTGGCTGAACCTTCACACCTCCGTTGGTAAAGATCGAGAATTCTGTCGTCCTCTTTTTAGGAAGCTCCGAAAATCATCTCGATACGATACCCCGCATCGCTCGGCCTAAATCCAGGGGTCGAAAAGGACACCACGCGCTTAGAGCAGGGTGCGCCCCCGTGCGGAACCCTTCAAGAGGGGTCTTAGTCCAACAATTGTTCGCATAACTTCCAAAGGTCTTATTAGAACGTTTGTTTGTCGGAACATCAACCACTGGGGGTCTGATTGGTCACCGCTATGACGCCATGGCGATTTGAGGGCCGCAAAACGATCCGACGGGATATCAAATGACCACGGGCTCCCCCTACGCATTTCGTAAGGAGGGCCAGAATCTGCCTTCGTTCCAAGGTCGAATCGCAGCGGAGCCACCCTGCCGATACAATCCTTGCAAAGAGGAGGATATATCTCCGAAGCGGTATACCTGTAAGCCTTTTTGCTAACTCCTAGCCATACACTCCGAATTATTACGGTCCGCTTACCTTTGGCATTAAGGGATGAATCGCTGCAAGCTAGCGCGACTCTTTCTGCCGTCGCAGGTGAACTCGAATAAGCACCAGTTTGTTATAAGTCCCGGAGCCAAATTAGGGGTTAGCAACTCTAGGCTATTTATGCGGCGGCCCAGTACCGGTAACCCACGGCCTGGATCCTAGGACTTCCTGCCCCACGTCCTCGGTTTAGAAGTTGGCATAGGACTTAACACGAGATTGTGTCAAGGCACGTGACTGCTGGGATATGCCGGGCCTGAGTTTACACTCATGACCATCCTTGAAATCCATAAGTAAAGAATCCGCCGGAGCGGATCGTTATTTCCCCAATACGCACCAGGAGCACAGCCAGATAGCCCTTAAATAGGTTACCACGCCCTACGAGTAGTCTCGTCAAAACAGCATCAACGCGCCAAAGCCTTGCTAGTGGAGATTTGTTAATTACGAGCTCGCACCGTTGCTGGAGGCCGTATCTACCGAATGTTTCTAACTTGCTGTGTCTAGATACGACGGTTATTTTACGTGCTTCCCATTCATGAAACATAACCAAATCATATGTGAGTTTCATAAAGCTTGACCCCGTTCGGGAAAACAATATGGCCGGTACTATACCGCGGGACCATAGCACATCAGACCTTCAGTGCAACGCATCCCTGAAAACCTTGCAATAACTTTCTTTGGCCGCTCATCCCAGAACGAAGCCGATTCCTAACGAATCACCATTCATGATACTTTCGGTGCTTGCTTTAGGAGCGAGTAAGATTGCCGACCTCGCCAGGGTCAACTCAGTAGCACGTTATCACGCCTATTGGTGCGAAGCCGCCCTACTCACCGGAACCGAGGGTACCCCAATTGCATCTACATTCAACCTCAGCGCGGGTTAAGCGGCCACAGTTGGGCTAGGGTCTTACCCAGGCGGATACCTATCTTTGCGCTGGCCTAACTGAACCCTTCCTGTGCCACTTCGGGTATTAGGGGTGGTGCGGCAACAAAGGAATGTCTGCGAAGAAAGGCTGCACCCCGCATACGGCAAGCGGGTAGATCATGCCGACTCGCACCGTTTAGTACGGTCGCAGCCGGGTTTGTACCACTTCGCATAAAATAGGGGATGATTTGGCGCATCGCCCTTAGTCTGACGTGAACTGATAGAGTGACCGTAATTGTGCTTCTAGCATATTACGGTTTGCACGCTTGGGAGTTGTAATTTGCCGTTATTTCCAAGGGGCCAGAATCTGGATGCTAGACCTTTGAGGGGAGTCGAAGGTGCCACGATGCTTTAGAACAAGTCCGAGGACAGTCGACACAAATGGCGGCGTCAGTAGGAGTGGGATACAGTGAACCAACTCTAGCAGTAACAGTAGCTACTACACAGCGCACCATCAATAGGAATGGTTCGATGCAGGACCAGAATCCATATAGGTATCTGTTCCATGACGCGTTTTATAGGGAGCATTAGGGGTGTACTCAGACTTCTCGAGCCAAGAGGAATCACGCGAGCGATTTTCTACCCTTAAAAAGGGCTAACATGCACAATACGGGGCCCATCCATCCGTACAGCGACAAGTCCTTTGCCTTCTTAACAGAACCTGAGGTGTTTGACACTGTCGAGAGCAGCTGTCGTTGTAAATCTGGACATCGCGATAGGGAACTCGGCTAGCGGACTATGCATCCATTTTCTCCCCATATTTTTAAAAAACAATTACGGGGCGATTGTTCACTATATCAGCGCAAACACTGACACCGCGGTAATAACCTGTTCACTCGTCTCTGTACGATGCCACTGTGCTCAAGCCGACACCTGCATTACCACTTTCCAAAACGTAGACAACATTTACTCGGACATACCGGTTCGATCTACCGGGTAGTTTCCCTAGATCTCTGAACGTTTTCAGGCAAAACTCATGTGTACGGCATAGCACATCAAGTCTTAATCAGGTCTTAACAATTTTTCCTGAATAGTTCTCGAAGTGGGTTATAGGGCACCGGGCGACCCGTAGCCGACGACAGATGTCTGTTGCCTCCGCCGGTTAAAGGCAAACTCTCGACCTTTCACATGGCACATCGAGCGCTGAATTCCGGCGAGCGTGTCGGGGAGCCGCCTAGTCGATGGCATTTGACTTAATTTAAACATACTAATGTCATGAGACCCAAGAGTTGTTTATGTGCAAATTAGTGGAAGTTCACAACGAATAATCGTAGTACGACTAATCTTTCATAGG
		</sequence>
    <sequence><taxon idref="Location_3_3_0|25.8641518663517"/>
			AGATGATGCCACCGCTTACACGTGACGAACTGGCCTTGGCAGCGTCTCTAGAGGACCTAAACCCTTTTTACCACTTGATGTCCATGAGCTTTCCTAGGAGTATCGCGAGAGGCTTTCCTGCACTTTTAATAGTGTCACAGCCCTTGTGTCACGCGCCTTAGTTTGCATGCCATCTAAGCAGCCCGACCCTAGACAGCCGGTCTTTATGGCGTTAGATGCTCGTTGCCAATGACTGCGTGGCCCGTCAGCTATTCTAAAAGTGTTCGGTTGTCGAAGAATGTTATCTAAAATTGATAACTTAACGCATGAGAGAAGGTAAAATAATTACCCCATGCTAATAAGAAGACTTGCTCATAGGGACTGCATGCAAGGGTGCACGTAGGGAGGGAAACTACCTCTAGAGGCACATGCGGAATCTCGGTGTGATACGGTCTGGATAACTCTCCTGCCTCGTGACGTTCTGGCCCGCGTGCAGCAAGTACATGCTTGGGCATTCTACCAGTACCGTTATTCTAGATAACGTGTTCGTGCGAACACGAGACGGCTTGTGCCAGATCCCGAGCCGCTGCTATGGCGCATGGACGCGCCCTCAAGTGAGTAATCCGAGGTTACGTGCAAGCTGGGGAACGGCAGTCTCTTCACTTGGGACGGGTTATCTAACCCACGATATCGGAGACCCTGTACTAACTGGACACTTACTCACCAAAATAGATGTGCAGATGGCTAACTGGATCTGGGTTTATGGGGCTTTCCGCCTGCCTGGTTCCTGAAAGCAAATGTTGTTGAGTCCCGGGTCACAAGGCTCGCCATGACACGTGCGAATGACGCATTGTTTCTATCCTGCTCCTGACCGGTGAGTACTATTGATGTCACGACACGTCTGCAAACTGAGACTGGGGCATCATCCGCACTGCAGTGGCAACTGGCAATGACACAAGAATCTGTCAATTATCAATTGCTTCCTTGTGACACTGTTAGTGTAAGACCACATCCACGGTAGCGGCTAACAGACATCCGCGGACAAAGAATGATGATACATAAGGACGGGCAGTTATGTGAGAGCGTTGAGGTAATCCAGATGGCGCAAGGCCAGAATCACTTTCCAGCGGATGGGCTCAGCCGTCGGCCTTCGCCCAAGTCGTGTGTCACCCACGGGACAGGCAAAACTAGGTGTTCCATGTCTAAGATACTCGTGGATTAATAACTGAGTACAGTCAAGTACGGCACTCCTTGATCGTTAGGGTGTTTCGCCACTAGTGAAATTGTAGGACGGGATGTAGCGTGCTATATAAGTTAATCGGATAGGGTGTCAGAATCAGCCCCAGCTGAAAACCTAGCAGAAAGAAAGAGGCATTAGATCGACTACCAGTAACGTCGAATACATAATGTGATGAGGTACAACGTGCCCGACCTTGTGACGCATGAATTCGAGAGATAATCAGGTCTGCCATTATTGTCGGTGTAACGGACAACATCGGTGTTTTGCCAGTTTTAATAACAGAAATTTCCTAGGACAACTCGGGTCAATTCTGGCCGGATGTGAATGAAGCGTAGGAAACAATTGTGAGGTGAACTTTCCCCCAAGCAATCGCCGCTGTGACAACGCATCTGTTTCTTAAAGGCTTCAAACATAAGTGCGTAGATTTGTCTTCGTTACCGACCTCCCGTGACTGACACGGCGATGCTGGGGGAACGACGGTAATCCAAGTGGTAGATCGGCGAGCCCCAGAAGTTTCGTGTCCCAGGTCCTATCGATTGTGGAAATGTGTCTCACTTACAGATACATGGTCTTCAGTATGTGTATATGGTGAATCAAACACTAGTACACCGTCGGGGAGGGATCTGGAAGCGCCCGTCATTAAATCGGACTCCTGTACCTTATGGAGTATTAATAGGGTCGGCATCGCCAAGAGATAATCTCCGCAGGGCGACAACAGACGGCCCTCATGAGAGATAGTTGCGTACCTGCATGCCATCCATCATGCTCCTAGTATTCGGAGTTCTACATTTGGACCAAAATTAACATTGCCTCGTATCCCCGGGAGAGTGCTGGTCATTGAGTCGGGCCGTATACATGGATGGGCGAACGCAAACAACGGGCGTTTCCTACACTCTCCGCCGAACCATCCGCAAGTTCGGAGAGCTTTAGCAGCAATTCGGCGTAGAGCATCGAGATCCCCTAATAATGATTCCCCGCCAGAAGCTTACTTGTTGGATCGTGGGCTAGAGGAAGGCGTTACCGAACAGGGAGTGATGCAGGCGGGCCCCGTACCCCCCTTCTGGACTTTATCGCAGGATCTGGGATCTCATTCAGATATAGATTCCTCGGCGTCAGGCGTACTGTTAAACGCCAACAAGCCGGGACTTATGGTGCTCCATAGATGAGTTAGATGAGCATTGGGTTCGCTCTCAATAGACAAGAGGAGTTCTCTGTGCAACCAGCACCGCTGGGCGAGCCCTCGGCAATCAGGACATGTTACGATACGCTTGTGACTAAAGAATTGATACGCTAGATGGGGCCCAGTGAACTGTTATAAGCGCTTATGCTGAAAAACATGACTATTCATTTTAGGGGGTGAGCGTGTTATTTATGTGGGTTGCCCTCACTAGAGAGATAAACCTCCTACAATGGGGCACGGCCGCGGATCACCTACTACAAGAGGGACGGATGTAACCTTCGCTTAGAGGGTTAAGTTAGGTCTAGAATGCAGCATACAGAACAGACGCCTTTCAATGAAACTGCGGCTGGCGTGACTCTATGTTTGCATTTCGATCAATGCCAGCCAAAATCTTACACGAGTCCCCCATCAGGCAGGAGAACAGCAGAGGAAAAGACCGTTTACATTATTCCGATAAGTATGGTATACCTGCTAGCCGCAGGGGTCAAACCCATTCGCGAGATGGCGGCTGATAGACTTAAATTGCTTCATGCGATGACTGCACTTTTATATTTGTCTGTTCTGAGAAGATTACCCGATGTCCATCCATATGCAATCAGGCTCTACCATTGCCATTAAGCTAGGCTTGTTTTAGAGCGAGCCGGTCCTGGATAAACGTCAGTCCATGAAGCGAGTTTAACGTAGAGTCCGTGTTAAACTATTAGACCTCCTTATGGTGATATAAACCTACCTAGTGGGATCCATAACGAGAAACACGAGTCCGGTACGGCCCGAATGAAACTACCCTGCGGTTCTTCTCACCATTTTAGGCGACGTTCCCGTATTAACTAATGGAACGGCCAGTTTCGAGTTTAGCAGTATTTGAGCATTCCCAGGCATTTTCAGTTGCGGGATGGAGGACTCTGTGGTAGTATTCAGTAGTTGCCGGCATAATTCGCGTCATTCTCGTGCGTCTGTGGGTGGCGCACCATGGACTTGTAGACCTGTACTTCAGAATACAGCATATTCACTCCAGTCATCGGTACTTCAGCCGCTCTCCGCACGTTCCGGGGCCGTTGTGATGCACCCTTAGGTACAGAAAATTACGCGCCATAGGTCGTTTTTCTTTGGGACTATCGAGCCGGATCAATAGGGATTTTGGATACCGGTTTACCGGATAACGGTACTATAGACTGTGAAGTGTACGTGTGTTTCCGTCAGTTCGCACTGGGATAGACATCCATCTAGATCCGGGACCGCACCTCCCGGCCGGCGCCTAGCTTACCTCGCCAAGCATCACTTATCCCAACCAAAATCATATCCAGGAGCTTGGGACATTGATTCGATTTGTGGAACCACAAGCGTGGATCGCCTGGTTTTACCTGCGCGATCCCGGAGGTTCTTAATTGAGGTCCTAAGATCTATGACCCATGGATGCTAGGAACCTCCGTACTCATATATGTACAAATTTGGCAGCGCTGTGCCGATAGGAGAACCATCCACCCGGAAGGCAGCAGCCCGGAGCTGGCGTCTCAATCGTATCCGAGTCTCGGTGTACTTCAGTATCCAGTTTAGGCAGGCGAAGGATTAGTATAGACACTGTGACTCACAATAACCTACCACGTTCGCAGAGGTTCTAGTGCTGCCGGAGTTATTGCCCCGACCAATCACTGACTATTAAATAAAGCTTTCTCTAATACACGACGCCACTCGTTAATGTCGGGGCAGAGGACCTGACTCCCCATCCTGATAGCTACCTACAAATCCATATGCGGCGCGCTGAACTCGGAAGCACTTGATTATGACTGTTTAGTCTCAGTAGGGTTGATGTGGCAAGAACCCAGCGATTGACCTCGGGCACAAATCATAAGAGGGTTGGTTTGTCGATATCTCGAAACATACACTCATGAGCGATTATCACCCCAGACGGGTTCGGGAAGGGCGGGCGAGCAATAGTTACCTGAGTCTCGCCGCCTCCCGTTACTCCGGTGGATTCCATCACCAAAACTCGGAGGTCGACGTTACGCGGCTAGAACGGCCTCGGAAGCCGACAGAAGCATGGCCTAGCAACGGAAACTCTGATTTCGTACACGATGCAGCCTTTTCAATGTAATTTCACATTCGAGCGTAAGTCGGGACGTCCCTGGGCAGCCGGTCCTGCTACGGCAGTAGCGTGAGTGCTAGTCACAACTTTCACTGCACGAATCTATAGAGCAACTATTGAGTAGGAAAATCTCAAAGACTATATTTTGTCAGATGAGGAGGCTTAACTGTCATTAATATCGCAGTATTGCTTTTGAACGTTGAGGGCTTTTCCAAAAGCTTTAAGTCAAGCAACATCTATTTACGTGGTATTCGCGCTATTGTACTGCCGATAGGGAAATTCCAATTTTAGCAGGTACTCGGAATGTCCCCAGACGGAAGCGATACTTTCAGGGCCGATCCAAGTCCGATACCTAGCATACTAGACCAACTTTATCATCTATGACTCATCGGTTCCGGTAGCCCAAGTACGCCGATCCACTTGGGTTTATGTGCATGAACACTCCTGCTGGGTCAGGCCGAATTGGTCTGATCTCCACCCGAATACTGTGACTCGAATAAGGGCAGTACCTCTCTGCAGCTAGTTGGGACGACACCGCCCTTAGTCCTTTAGCGTGAGAAAGCGCCGCACTCATACGCTTAGTAGGCATTTGTATTCCCTAGTCGGGAAGTTGTTGGGTGGCCATGACTCTAGCGCTCTCCGAATAAACTTTATTCAAGAAGGACTGTAGATGGAGGAGTATAGCCTTGGCTTTAGTAGACTCGGACGTAAAAGTATTTAGCACTGGAGTGTAGCTCTCCAGCCAGCTCTCGCCTTATTAGCGTCGAGCGTGACAGCCGCTCGACGATAAACGCCCGAAGTAGTTACACGGGAAGACCGTACGAACTAGAGCATCCCTTACGACGCTCCTATGCCTGTGGAGAATCCCAGAGGCTGTCTCGGATTCCGGGATTGTTAAGAAAGTGTCTGGATTCTGTAGGCAATCCGTCGACTGCTCGTCGACCCAGCAGCCCTTAAGGGGTGGTCTGCCAGCAAGGATCAGATTTAAGCCGTCGGCTATTTGGCAAACATCAGTCAAATAGCTCCTAGCAGTTAGGTTTGTTCTCAGTAAACCTTAATCGCAACTATGCCATGCTCCCTATACTAAGGCACACTGTTCACCAAGGACCAAGACTGTTAGTTACTATATCAGGAAAATATGTGTTGCTTTGCTATTCACGGCTATAGGCCCACTGGACCCAAATAATTCCCATTCGACAACATACGAGGGTTTTGATTATTCACTTAGCCCTACTAGGGACCGATTCAGGAATTATCACGGATGGGTTTCAAGAGCGGTGTTTACTACTTTCATGTTTAGTACCGGACTCTCAGGTCTAACTTCAATATCAAACAATTGTGACACTTCAAAAGGTTGAATCCCTGGAGGGTAGTACAAAAGATTGAGCTATGCGGGCATGTCGCGGGCGTGAATTCTCAGTGGCCTTACTTGCGTCGTTTAAACGTGTTGCAAGTCTTACACTTCTGAACGAGTCTGTAGAAAACTCATTACTCTATTGATCAGTGGTACCCGACGGATTAGCCAATCCGTGAACACCCTCTAGACTACTCGTCTCACCAAGCGTGCGCAGACCTCCAAGATAACCGGATCAGTTGTCGTTTATTCTAGCTTGTCCTGGGAGGTCATACGTCTACAGAGTAGCACTCACGAGACAAACTGCAGCTGTAGATTTACTTCGTTTCCGAGGACATCAAAACGTACACCTCCGATAACCGACACTGCCCACCCCATAAGGGGGACCTCAGTAGCACTTTACTGATCTGATCTTTCCATGTGTAGTGTCTCCGATGTCGGTTCTTTGAGGTAGTCCGGTTTATTCCGCCCGGGTGAGTCAATCCTTCGTCCGCAATCATTGGATATCATTGTGGCTCCCCTCTATACACGGCAGTTACGGCCTCGAGAATATGCAGCCGTATACGCCCGGGGAGGCGTTGATGCTCACCTCAGCCGATCCACGTGAAGACGAGCAGGATATAGTTGCAGGCACGCATACAAACGTGTGCACCGGGGTTCTCATGCACGGTTCTTGGACTTTAATAGCAAATTGAACTAACTCACCTGCGCATAAGGTTCGCGTGTGTGTTTGACCTGATTAGAGCCACCCACAGGTAATGCGGTTCGCGATTCGGAAGAATTTTGTTGAAGTACTTAGCCGGATGTTAGCTGATTGAACGTGGTATATTTGGTTTGTCCATCGGAGCGCAAGTTTCCAGGATACTATTATGTTATGTCGTGTACGGGCGAGCTGCGTTAGGGGTAAGAATAGAGGGTAAAGGTTGAAGTTTGCGTATAGATTGTCGACTGAATGAGATGTGTTTTTACGGTACAGAGGCGATCTCCCACTTACGTACTCGAATTCACCGACCAATGGCCTCGCAGTTCCGTTGTCCGCTACATTTGTGCCCAACCAACGGCCCCGCAACGCCTCAAAGAATGGTGATTAAGACATTGCACGAATGGTATCACCAGGTTCCTTTCTTATCCAGACGTTGAACCCACTTCTGCGTACTAAATTATTGATATTTTTGAGCTTAGCTCGCTGGAGAGCCAGCTAATCGACATCTTACTGCGACTGCGCCTCGCCTCGTTCGTTCAGATAGTTACACAGCCGTGCCACAGGACCAGCTAACGTCCAGCGTCTACATCCGCTCTTGTCGTTAGAACACTGACCATGCTGCTGGAAAGTCGGCGCCAGATCCAACAGCCCAAAGCCGGCAACGACTTGCGCTATAAGCTCTTGTGGCCCCATCGTACCTTCTGGTCAGAGATCTTTTTAACACTTGCTCTGAGTGTACTTAGTGTCTACTTGACACCAACCGTCCAAACAATGAAAGTTAATCATTAGTATTTTATGGCTACAAATTCCGCCCTATGCACGAGGAGCAACCTCTCCCGACCGATAGAGGTAACATGGCTGACTATTATCGCCGCCGCAGCTCGGTCTCGACTAAGTACAACTCCGGTAGATTTGAAGCATCCAAGAACATCGGGAGACAGGATACACATCGATATTGGTAGATAACTCCCACCGACAGGTGATGGGTAAGGAACTACCTTATAAGTGGATCCTGACCGTTTACAGCCTTGTGGTGGGGCAGTAAATGGCAGTGCCCTATGATGAACATCCCCTAGGGGCCCGTCGCTGTAGATATGATGAATCCCCCGATGTCTTTATGGCCGTTTGGGCAAGCATGGGGGTAATCCGCGAAGGCGAGAATGATTCAAGATCCGGTTAAAGATGAGCATACAGCTATTGGCAGTACTCTTTTAAAGTACAGTGAATACAGGAACAAGAGCTCTCGTACGCCCATTATAATATTAACACTTTTCATTGGGGTACTCAACCCGTGGCTCATTCTCTTTAAGCCCCTTTTATGCATCTGTGATAGGAACAACATAAGTCCGACTGCCAAGCCTTTCGGAGCTCTATTTGGCGTTGGTATTACCACCATGCACGACATTGCGCGTCGAATAACAATGTGATTTTAATGCCCGTTTCTGGTCACTAAAGCAGGTGCAACGTCCTCTTCACTTAGTATGAGCCTACACTCGTTCTTAGGTCCGGCTGGCTGCTGTACGAATCGTGTCGTTTGTCGACGCTGAGCGAATAACACTATCCGTTTACCGGGTTGGACTGTATACCCTAGATACCCTGACGCTCAGTAGTCGTAGGAATTCGTGTTAACGCCATTTTTATCCCCCTTCGTGTAAAAAGAGCATTTACTCTCATCCTTGAAGTGGCGGCCTAGAACTGAATCACGCGGCTTGCCTGTGGCGCGTCAGGAATAGCTCGTAGCTCCGATAGACACCGGACCTACTTGACAACTGTGTTTATGCTCATAGATTGAAGCTGTAACGTGACTATACGACAGGACCACTGTCGCCGCGATTAATTGACCCAAGGCAGCGCAGTTGAGGGGGAGTTTTATAATAGAACTCCTCAGCAACATTCAATGGGAGTGACAGGGACTCCGAATAGTCAACCCTAAAGCCGTTTCAGAACGTACAGGTGTCATACGATTGATAAGGGGCATTGGTTTGTACCTCGGAGGGACAATATGGGTATGGCGCCACGAGTCTGTCATAACTGTCGAGCTAGAACAATGTCGTTTACGGGATGATCAGTGGCAACCAGACCTATTCGATGGGGCTCGCTACAACGGGAGTCGCACTAACCCTTTCATGTTAAGCATCGTGCCCGCGGGATTTTCTAGATTTCAGGGCAAAAGTTATCGCATGCTACCATTTGGAGAAGCAACCATAGCGGACATCCACGGGGGTGCGTCATACCTGATACTCGACGCATCAAGAAGGAGGCGGGAAAACGAGTTAGTATCGTGCCCAGTCACCAAAAGAACTGTTAGTGAGGGGTCAAGCCCGAACGGTCGCGCAATAGTGGAGGGTCCGGTATATCTGGGAATGCCGATACCCTTCAGTTCTGCTGACCCAGCTACGCTTCACTTGCTGGGGAGGAGTTAATTCAGGAGTAATCAGGACCCCTGGTGGATAACGTGTTAAAGAACTAGCGTGTGGTGGACGTGGACCCCGAGCCGACCCCGTGTCTAGGAAGGGATACCACTACGAGACCCCACATTCAAGCGCCCGCTTCGCTGGAGCCATGGCTTTCGTTGGGTTTAAAGTGAATGAAGTCTCCCTGATGTACGAGAGAGAAAGGGTTGGAGGGGCGTCTGACTAGCAAAACAGAGTGGATAGCACTACTTTTGGCCACTGTCGCATCAGTCACCTTCGCTGTAACGATGTAGGGTGTCGTTTACATCCAATACGCCGACGGCCAAAGTGTCACCTAAAGCCTTCTCAAGTATGCCAGAAGATAGAAATCGGGCGATGGCTTCTCTACCCAGTTCGACAAGAGGTCCTGTAGTCGACAGTCGGCCTCCTTACGAGGGGGCCGTAAACCGTCTAATTAAAGATAGACGATCCTTCGCGAACGAGGTCAAGACGCTCTTGTAAAGCTCGCTTCAAGGGCAGTTTACTTAGACCAGTGGCTCCGGGCCTCTTGCCAGGTCATAGCACGTGGGATTGGAATTAACTGCCCGACGTTGAGACGAACAAGACGCGCCAGCAGCCCATAGACACAGATCATAACTCCCCGGTAGTGATTTAACCGCATCTGTCTAAATATCGACATGATCATTTCCAGAAGTACTCCGTGTGTAGAGCCCACGCTGCGGTTTGTCGTGGACGCCAAGGACGCGGGCAAAGTGGATCACGATCATTCAACGGCGAGAAGGAGCAATACTGCCAGTCCACTGCTAGTTTAAGGCTGTTACGAGTATACCCCGAAGACCGCACTCGGCGTTAATGGGGGAGGTCTGGCGATCCACAACGGTGCATGCGTCACTTACCTGGGATCTGGGGCCCTTCGTATAGGAAGCCACGGCTACACGGAGCGTTATGACCTTCAGCGCTAAGTGGGATTGCGGCCAGCGAGCTTCACGCGTCTAGAATTTAAAGTATGTCGACGATGAGACAGACTAAAGCGGATCTAGATTTGTCGTGTAGACAGGTGTGCAAGTCGCGGTAATCACTCTTGCATGTTGAATTGGCTGATTGATTCTCGGGAGTCTCAACGGACATCATGCCATTGCACATACAAGCGCTAAACTGCAGATACCCCCATGCCAGCCGCGGTCGTAGTCACGAACGCATCAGGACTCCTGCGAAGCTTCCGTCACGTGGTCGCATTCGGCCTTGATTAGAACTCTGCAGATTTACTGCCTTACGGCCATTTTTTTAAGGAGTGGGACTTGATACAAATAGGTTCTCTCGGGTGGGACCAATGACTCGGAACGAAAGTCGGTGGCGCGAGCCGAAACCTTCGTATGACATATAGTTCTAGTAGTCGTTGCGCTTTCCCCAGGCTGCTAGTAGAGATCACTTTCGTAGCAGCGATCGGGGGATACCATGCTTGCTATGCACTACCCCCTACGAACGAGCTCCGCTACAGCAGAACACCAGCTCTTTACTGCCCTTGGAGGATCGTGGGGGTAGTGGAACCGGAGCACCATTTTTGTGCTCACCTTGTTTCTATAAAATTTTACAAACGTCAATGGTCGCAATTGGTCACACCGAACAATATTCTTATCGTCATGTAAGCTCCTTATAGCGGCGGCTGCGGACCAAGAGTTCAAGGTGTTAAGGCTCACAACACTCCGCGTTAATCTCCCCTGTTAGGTGGAAATGTATCGCAGCTAGGAGGATCGCCGTGTATGGTTATACTGCGCCTCATCCACTGATATGAAGCACTGACTTTCCCTGGTGTATCTGCGCATGACTACAACGGTCTGGGAATTTCGGCACGCCTGAGACTTTATCTGCCAGTGGGGCGGTTAACTTAATGCAGCCAATAATAGCAACCGAGATATAAGGCCCAGGCGTTTCCGCCTTCATAAGTACTCAATGTGAAGCAATCATTGTTCCTTGCCGAATTTGTGTTTCTTTTGCGATATCGTACAAAAAATGCCGCGTGTGAGCCCAGCTAGACAGCCCCCACATTTGCCATTACATTGCTTGGGGGCTTCATGTCCCAGTAAGCCCCTAATCTCATGCATTAAGTATAGAGTTGACTTATCGGGCATTTTCCGAGCAACAACAAGAGATGTCATACGCAGTTCCCTAATGAGCACAAAGAGCGAGGATACGTGTTGACTTGCAGTACTCGATTTAAGGGGACTGTGTAATGTTGACTGGTCGGATGCATGGTTTGTGCGCCTTCGTACGGGCGTGCCACAAGGGCTGAATAGTATCAAGACCGTGGCTGAACCTTCACACCTCCGTTGGTAAAGATCGAGAATTCTGTCGTCCTCTTTTTAGGAAGCTCCGAAAATCATCTCGATACGATACCCCGCATCGCTCGGCCTAAATCCAGGGGTCGAAAAGGACACCACGCGCTTAGAGCAGGGTGCGCCCCCGTGCGGAACCCTTCAAGAGGGGTCTTAGTCCAACAATTGTTCGCATAACTTCCAAAGGTCTTATTAGAACGTTTGTTTGTCGGAACATCAACCACTGGGGGTCTGATTGGTCACCGCTATGACGCCATGGCGATTTGAGGGCCGCAAAACGATCCGACGGGATATCAAATGACCACGGGCTCCCCCTACGCATTTCGTAAGGAGGGCCAGAATCTGCCTTCGTTCCAAGGTCGAATCGCAGCGGAGCCACCCTGCCGATACAATCCTTGCAAAGAGGAGGATATATCTCCGAAGCGGTATACCTGTAAGCCTTTTTGCTAACTCCTAGCCATACACTCCGAATTATTACGGTCCGCTTACCTTTGGCATTAAGGGATGAATCGCTGCAAGCTAGCGCGACTCTTTCTGCCGTCGCAGGTGAACTCGAATAAGCACCAGTTTGTTATAAGTCCCGGAGCCAAATTAGGGGTTAGCAACTCTAGGCTATTTATGCGGCGGCCCAGTACCGGTAACCCACGGCCTGGATCCTAGGACTTCCTGCCCCACGTCCTCGGTTTAGAAGTTGGCATAGGACTTAACACGAGATTGTGTCAAGGCACGTGACTGCTGGGATATGCCGGGCCTGAGTTTACACTCATGACCATCCTTGAAATCCATAAGTAAAGAATCCGCCGGAGCGGATCGTTATTTCCCCAATACGCACCAGGAGCACAGCCAGATAGCCCTTAAATAGGTTACCACGCCCTACGAGTAGTCTCGTCAAAACAGCATCAACGCGCCAAAGCCTTGCTAGTGGAGATTTGTTAATTACGAGCTCGCACCGTTGCTGGAGGCCGTATCTACCGAATGTTTCTAACTTGCTGTGTCTAGATACGACGGTTATTTTACGTGCTTCCCATTCATGAAACATAACCAAATCATATGTGAGTTTCATAAAGCTTGACCCCGTTCGGGAAAACAATATGGCCGGTACTATACCGCGGGACCATAGCACATCAGACCTTCAGTGCAACGCATCCCTGAAAACCTTGCAATAACTTTCTTTGGCCGCTCATCCCAGAACGAAGCCGATTCCTAACGAATCACCATTCATGATACTTTCGGTGCTTGCTTTAGGAGCGAGTAAGATTGCCGACCTCGCCAGGGTCAACTCAGTAGCACGTTATCACGCCTATTGGTGCGAAGCCGCCCTACTCACCGGAACCGAGGGTACCCCAATTGCATCTACATTCAACCTCAGCGCGGGTTAAGCGGCCACAGTTGGGCTAGGGTCTTACCCAGGCGGATACCTATCTTTGCGCTGGCCTAACTGAACCCTTCCTGTGCCACTTCGGGTATTAGGGGTGGTGCGGCAACAAAGGAATGTCTGCGAAGAAAGGCTGCACCCCGCATACGGCAAGCGGGTAGATCATGCCGACTCGCACCGTTTAGTACGGTCGCAGCCGGGTTTGTACCACTTCGCATAAAATAGGGGATGATTTGGCGCATCGCCCTTAGTCTGACGTGAACTGATAGAGTGACCGTAATTGTGCTTCTAGCATATTACGGTTTGCACGCTTGGGAGTTGTAATTTGCCGTTATTTCCAAGGGGCCAGAATCTGGATGCTAGACCTTTGAGGGGAGTCGAAGGTGCCACGATGCTTTAGAACAAGTCCGAGGACAGTCGACACAAATGGCGGCGTCAGTAGGAGTGGGATACAGTGAACCAACTCTAGCAGTAACAGTAGCTACTACACAGCGCACCATCAATAGGAATGGTTCGATGCAGGACCAGAATCCATATAGGTATCTGTTCCATGACGCGTTTTATAGGGAGCATTAGGGGTGTACTCAGACTTCTCGAGCCAAGAGGAATCACGCGAGCGATTTTCTACCCTTAAAAAGGGCTAACATGCACAATACGGGGCCCATCCATCCGTACAGCGACAAGTCCTTTGCCTTCTTAACAGAACCTGAGGTGTTTGACACTGTCGAGAGCAGCTGTCGTTGTAAATCTGGACATCGCGATAGGGAACTCGGCTAGCGGACTATGCATCCATTTTCTCCCCATATTTTTAAAAAACAATTACGGGGCGATTGTTCACTATATCAGCGCAAACACTGACACCGCGGTAATAACCTGTTCACTCGTCTCTGTACGATGCCACTGTGCTCAAGCCGACACCTGCATTACCACTTTCCAAAACGTAGACAACATTTACTCGGACATACCGGTTCGATCTACCGGGTAGTTTCCCTAGATCTCTGAACGTTTTCAGGCAAAACTCATGTGTACGGCATAGCACATCAAGTCTTAATCAGGTCTTAACAATTTTTCCTGAATAGTTCTCGAAGTGGGTTATAGGGCACCGGGCGACCCGTAGCCGACGACAGATGTCTGTTGCCTCCGCCGGTTAAAGGCAAACTCTCGACCTTTCACATGGCACATCGAGCGCTGAATTCCGGCGAGCGTGTCGGGGAGCCGCCTAGTCGATGGCATTTGACTTAATTTAAACATACTAATGTCATGAGACCCAAGAGTTGTTTATGTGCAAATTAGTGGAAGTTCACAACGAATAATCGTAGTACGACTAATCTTTCATAGG
		</sequence>
    <sequence><taxon idref="Location_1_2_0|38.30711100672566"/>
			AGATGATGCCACCGCTTACACGTGACGAACTGGCCTTGGCAGCGTCTCTAGAGGACCTAAACCCTTTTTACCACTTGATGTCCATGAGCTTTCCTAGGAGTATCGCGAGAGGCTTTCCTGCACTTTTAATAGTGTCACAGCCCTTGTGTCACGCGCCTTAGTTTGCATGCCATCTAAGCAGCCCGACCCTAGACAGCCGGTCTTTATGGCGTTAGATGCTCGTTGCCAATGACTGCGTGGCCCGTCAGCTATTCTAAAAGTGTTCGGTTGTCGAAGAATGTTATCTAAAATTGATAACTTAACGCATGAGAGAAGGTAAAATAATTACCCCATGCTAATAAGAAGACTTGCTCATAGGGACTGCATGCAAGGGTGCACGTAGGGAGGGAAACTACCTCTAGAGGCACATGCGGAATCTCGGTGTGATACGGTCTGGATAACTCTCCTGCCTCGTGACGTTCTGGCCCGCGTGCAGCAAGTACATGCTTGGGCATTCTACCAGTACCGTTATTCTAGATAACGTGTTCGTGCGAACACGAGACGGCTTGTGCCAGATCCCGAGCCGCTGCTATGGCGCATGGACGCGCCCTCAAGTGAGTAATCCGAGGTTACGTGCAAGCTGGGGAACGGCAGTCTCTTCACTTGGGACGGGTTATCTAACCCACGATATCGGAGACCCTGTACTAACTGGACACTTACTCACCAAAATAGATGTGCAGATGGCTAACTGGATCTGGGTTTATGGGGCTTTCCGCCTGCCTGGTTCCTGAAAGCAAATGTTGTTGAGTCCCGGGTCACAAGGCTCGCCATGACACGTGCGAATGACGCATTGTTTCTATCCTGCTCCTGACCGGTGAGTACTATTGATGTCACGACACGTCTGCAAACTGAGACTGGGGCATCATCCGCACTGCAGTGGCAACTGGCAATGACACAAGAATCTGTCAATTATCAATTGCTTCCTTGTGACACTGTTAGTGTAAGACCACATCCACGGTAGCGGCTAACAGACATCCGCGGACAAAGAATGATGATACATAAGGACGGGCAGTTATGTGAGAGCGTTGAGGTAATCCAGATGGCGCAAGGCCAGAATCACTTTCCAGCGGATGGGCTCAGCCGTCGGCCTTCGCCCAAGTCGTGTGTCACCCACGGGACAGGCAAAACTAGGTGTTCCATGTCTAAGATACTCGTGGATTAATAACTGAGTACAGTCAAGTACGGCACTCCTTGATCGTTAGGGTGTTTCGCCACTAGTGAAATTGTAGGACGGGATGTAGCGTGCTATATAAGTTAATCGGATAGGGTGTCAGAATCAGCCCCAGCTGAAAACCTAGCAGAAAGAAAGAGGCATTAGATCGACTACCAGTAACGTCGAATACATAATGTGATGAGGTACAACGTGCCCGACCTTGTGACGAATGAATTCGAGAGATAATCAGGTCTGCCATTATTGTCGGTGTAACGGACAACATCGGTGTTTTGCCAGTTTTAATAACAGAAATTTCCTAGGACAACTCGGGTCAATTCTGGCCGGATGTGAATGAAGCGTAGGAAACAATTGTGAGGTGAACTTTCCCCCAAGCAATCGCCGCTGTGACAACGCATCTGTTTCTTAAAGGCTTCAAACATAAGTGCGTAGATTTGTCTTCGTTACCGACCTCCCGTGACTGACACGGCGATGCTGGGGGAACGACGGTAATCCAAGTGGTAGATCGGCGAGCCCCAGAAGTTTCGTGTCCCAGGTCCTATCGATTGTGGAAATGTGTCTCACTTACAGATACATGGTCTTCAGTATGTGTATATGGTGAATCAAACACTAGTACACCGTCGGGGAGGGATCTGGAAGCGCCCGTCATTAAATCGGACTCCTGTACCTTATGGAGTATTAATAGGGTCGGCATCGCCAAGAGATAATCTCCGCAGGGCGACAACAGACGGCCCTCATGAGAGATAGTTGCGTACCTGCATGCCATCCATCATGCTCCTAGTATTCGGAGTTCTACATTTGGACCAAAATTAACATTGCCTCGTATCCCCGGGAGAGTGCTGGTCATTGAGTCGGGCCGTATACATGGATGGGCGAACGCAAACAACGGGCGTTTCCTACACTCTCCGCCGAACCATCCGCAAGTTCGGAGAGCTTTAGCAGCAATTCGGCGTAGAGCATCGAGATCCCCTAATAATGATTCCCCGCCAGAAGCTTACTTGTTGGATCGTGGGCTAGAGGAAGGCGTTACCGAACAGGGAGTGATGCAGGCGGGCCCCGTACCCCCCTTCTGGACTTTATCGCAGGATCTGGGATCTCATTCAGATATAGATTCCTCGGCGTCAGGCGTACTGTTAAACGCCAACAAGCCGGGACTTATGGTGCTCCATAGATGAGTTAGATGAGCATTGGGTTCGCTCTCAATAGACAAGAGGAGTTCTCTGTGCAACCAGCACCGCTGGGCGAGCCCTCGGCAATCAGGACATGTTACGATACGCTTGTGACTAAAGAATTGATACGCTAGATGGGGCCCAGTGAACTGTTATAAGCGCTTATGCTGAAAAACATGACTATTCATTTTAGGGGGTGAGCGTGTTATTTATGTGGGTTGCCCTCACTAGAGAGATAAACCTCCTACAATGGGGCACGGCCGCGGATCACCTACTACAAGAGGGACGGATGTAACCTTCGCTTAGAGGGTTAAGTTAGGTCTAGAATGCAGCATACAGAACAGACGCCTTTCAATGAAACTGCGGCTGGCGTGACTCTATGTTTGCATTTCGATCAATGCCAGCCAAAATCTTACACGAGTCCCCCATCAGGCAGGAGAACAGCAGAGGAAAAGACCGTTTACATTATTCCGATAAGTATGGTATACCTGCTAGCCGCAGGGGTCAAACCCATTCGCGAGATGGCGGCTGATAGACTTAAATTGCTTCATGCGATGACTGCACTTTTATATTTGTCTGTTCTGAGAAGATTACCCGATGTCCATCCATATGCAATCAGGCTCTACCATTGCCATTAAGCTAGGCTTGTTTTAGAGCGAGCCGGTCCTGGATAAACGTCAGTCCATGAAGCGAGTTTAACGTAGAGTCCGTGTTAAACTATTAGACCTCCTTATGGTGATATAAACCTACCTAGTGGGATCCATAACGAGAAACACGAGTCCGGTACGGCCCGAATGAAACTACCCTGCGGTTCTTCTCACCATTTTAGGCGACGTTCCCGTATTAACTAATGGAACGGCCAGTTTCGAGTTTAGCAGTATTTGAGCATTCCCAGGCATTTTCAGTTGCGGGATGGAGGACTCTGTGGTAGTATTCAGTAGTTGCCGGCATAATTCGCGTCATTCTCGTGCGTCTGTGGGTGGCGCACCATGGACTTGTAGACCTGTACTTCAGAATACAGCATATTCACTCCAGTCATCGGTACTTCAGCCGCTCTCCGCACGTTCCGGGGCCGTTGTGATGCACCCTTAGGTACAGAAAATTACGCGCCATAGGTCGTTTTTCTTTGGGACTATCGAGCCGGATCAATAGGGATTTTGGATACCGGTTTACCGGATAACGGTACTATAGACTGTGAAGTGTACGTGTGTTTCCGTCAGTTCGCACTGGGATAGACATCCATCTAGATCCGGGACCGCACCTCCCGGCCGGCGCCTAGCTTACCTCGCCAAGCATCACTTATCCCAACCAAAATCATATCCAGGAGCTTGGGACATTGATTCGATTTGTGGAACCACAAGCGTGGATCGCCTGGTTTTACCTGCGCGATCCCGGAGGTTCTTAATTGAGGTCCTAAGATCTATGACCCATGGATGCTAGGAACCTCCGTACTCATATATGTACAAATTTGGCAGCGCTGTGCCGATAGGAGAACCATCCACCCGGAAGGCAGCAGCCCGGAGCTGGCGTCTCAATCGTATCCGAGTCTCGGTGTACTTCAGTATCCAGTTTAGGCAGGCGAAGGATTAGTATAGACACTGTGACTCACAATAACCTACCACGTTCGCAGAGGTTCTAGTGCTGCCGGAGTTATTGCCCCGACCAATCACTGACTATTAAATAAAGCTTTCTCTAATACACGACGCCACTCGTTAATGTCGGGGCAGAGGACCTGACTCCCCATCCTGATAGCTACCTACAAATCCATATGCGGCGCGCTGAACTCGGAAGCACTTGATTATGACTGTTTAGTCTCAGTAGGGTTGATGTGGCAAGAACCCAGCGATTGACCTCGGGCACAAATCATAAGAGGGTTGGTTTGTCGATATCTCGAAACATACACTCATGAGCGATTATCACCCCAGACGGGTTCGGGAAGGGCGGGCGAGCAATAGTTACCTGAGTCTCGCCGCCTCCCGTTACTCCGGTGGATTCCATCACCAAAACTCGGAGGTCGACGTTACGCGGCTAGAACGGCCTCGGAAGCCGACAGAAGCATGGCCTAGCAACGGAAACTCTGATTTCGTACACGATGCAGCCTTTTCAATGTAATTTCACATTCGAGCGTAAGTCGGGACGTCCCTGGGCAGCCGGTCCTGCTACGGCAGTAGCGTGAGTGCTAGTCACAACTTTCACTGCACGAATCTATAGAGCAACTATTGAGTAGGAAAATCTCAAAGACTATATTTTGTCAGATGAGGAGGCTTAACTGTCATTAATATCGCAGTATTGCTTTTGAACGTTGAGGGCTTTTCCAAAAGCTTTAAGTCAAGCAACATCTATTTACGTGGTATTCGCGCTATTGTACTGCCGATAGGGAAATTCCAATTTTAGCAGGTACACGGAATGTCCCCAGACGGAAGCGATACTTTCAGGGCCGATCCAAGTCCGATACCTAGCATACTAGACCAACTTTATCATCTATGACTCATCGGTTCCGGTAGCCCAAGTACGCCGATCCACTTGGGTTTATGTGCATGAACACTCCTGCTGGGTCAGGCCGAATTGGTCTGATCTCCACCCGAATACTGTGACTCGAATAAGGGCAGTACCTCTCTGCAGCTAGTTGGGACGACACCGCCCTTAGTCCTTTAGCGTGAGAAAGCGCCGCACTCATACGCTTAGTAGGCATTTGTATTCCCTAGTCGGGAAGTTGTTGGGTGGCCATGACTCTAGCGCTCTCCGAATAAACTTTATTCAAGAAGGACTGTAGATGGAGGAGTATAGCCTTGGCTTTAGTAGACTCGGACGTAAAAGTATTTAGCACTGGAGTGTAGCTCTCCAGCCAGCTCTCGCCTTATTAGCGTCGAGCGTGACAGCCGCTCGACGATAAACGCCCGAAGTAGTTACACGGGAAGACCGTACGAACTAGAGCATCCCTTACGACGCTCCTATGCCTGTGGAGAATCCCAGAGGCTGTCTCGGATTCCGGGATTGTTAAGAAAGTGTCTGGATTCTGTAGGCAATCCGTCGACTGCTCGTCGACCCAGCAGCCCTTAAGGGGTGGTCTGCCAGCAAGGATCAGATTTAAGCCGTCGGCTATTTGGCAAACATCAGTCAAATAGCTCCTAGCAGTTAGGTTTGTTCTCAGTAAACCTTAATCGCAACTATGCCATGCTCCCTATACTAAGGCACACTGTTCACCAAGGACCAAGACTGTTAGTTACTATATCAGGAAAATATGTGTTGCTTTGCTATTCACGGCTATAGGCCCACTGGACCCAAATAATTCCCATTCGACAACATACGAGGGTTTTGATTATTCACTTAGCCCTACTAGGGACCGATTCAGGAATTATCACGGATGGGTTTCAAGAGCGGTGTTTACTACTTTCATGTTTAGTACCGGACTCTCAGGTCTAACTTCAATATCAAACAATTGTGACACTTCAAAAGGTTGAATCCCTGGAGGGTAGTACAAAAGATTGAGCTATGCGGGCATGTCGCGGGCGTGAATTCTCAGTGGCCTTACTTGCGTCGTTTAAACGTGTTGCAAGTCTTACACTTCTGAACGAGTCTGTAGAAAACTCATTACTCTATTGATCAGTGGTACCCGACGGATTAGCCAATCCGTGAACACCCTCTAGACTACTCGTCTCACCAAGCGTGCGCAGACCTCCAAGATAACCGGATCAGTTGTCGTTTATTCTAGCTTGTCCTGGGAGGTCATACGTCTACAGAGTAGCACTCACGAGACAAACTGCAGCTGTAGATTTACTTCGTTTCCGAGGACATCAAAACGTACACCTCCGATAACCGACACTGCCCACCCCATAAGGGGGACCTCAGTAGCACTTTACTGATCTGATCTTTCCATGTGTAGTGTCTCCGATGTCGGTTCTTTGAGGTAGTCCGGTTTATTCCGCCCGGGTGAGTCAATCCTTCGTCCGCAATCATTGGATATCATTGTGGCTCCCCTCTATACACGGCAGTTACGGCCTCGAGAATATGCAGCCGTATACGCCCGGGGAGGCGTTGATGCTCACCTCAGCCGATCCACGTGAAGACGAGCAGGATATAGTTGCAGGCACGCATACAAACGTGTGCACCGGGGTTCTCATGCACGGTTCTTGGACTTTAATAGCAAATTGAACTAACTCACCTGCGCATAAGGTTCGCGTGTGTGTTTGACCTGATTAGAGCCACCCACAGGTAATGCGGTTCGCGATTCGGAAGAATTTTGTTGAAGTACTTAGCCGGATGTTAGCTGATTGAACGTGGTATATTTGGTTTGTCCATCGGAGCGCAAGTTTCCAGGATACTATTATGTTATGTCGTGTACGGGCGAGCTGCGTTAGGGGTAAGAATAGAGGGTAAAGGTTGAAGTTTGCGTATAGATTGTCGACTGAATGAGATGTGTTTTTACGGTACAGAGGCGATCTCCCACTTACGTACTCGAATTCACCGACCAATGGCCTCGCAGTTCCGTTGTCCGCTACATTTGTGCCCAACCAACGGCCCCGCAACGCCTCAAAGAATGGTGATTAAGACATTGCACGAATGGTATCACCAGGTTCCTTTCTTATCCAGACGTTGAACCCACTTCTGCGTACTAAATTATTGATATTTTTGAGCTTAGCTCGCTGGAGAGCCAGCTAATCGACATCTTACTGCGACTGCGCCTCGCCTCGTTCGTTCAGATAGTTACACAGCCGTGCCACAGGACCAGCTAACGTCCAGCGTCTACATCCGCTCTTGTCGTTAGAACACTGACCATGCTGCTGGAAAGTCGGCGCCAGATCCAACAGCCCAAAGCCGGCAACGACTTGCGCTATAAGCTCTTGTGGCCCCATCGTACCTTCTGGTCAGAGATCTTTTTAACACTTGCTCTGAGTGTACTTAGTGTCTACTTGACACCAACCGTCCAAACAATGAAAGTTAATCATTAGTATTTTATGGCTACAAATTCCGCCCTATGCACGAGGAGCAACCTCTCCCGACCGATAGAGGTAACATGGCTGACTATTATCGCCGCCGCAGCTCGGTCTCGACTAAGTACAACTCCGGTAGATTTGAAGCATCCAAGAACATCGGGAGACAGGATACACATCGATATTGGTAGATAACTCCCACCGACAGGTGATGGGTAAGGAACTACCTTATAAGTGGATCCTGACCGTTTACAGCCTTGTGGTGGGGCAGTAAATGGCAGTGCCCTATGATGAACATCCCCTAGGGGCCCGTCGCTGTAGATATGATGAATCCCCCGATGTCTTTATGGCCGTTTGGGCAAGCATGGGGGTAATCCGCGAAGGCGAGAATGATTCAAGATCCGGTTAAAGATGAGCATACAGCTATTGGCAGTACTCTTTTAAAGTACAGTGAATACAGGAACAAGAGCTCTCGTACGCCCATTATAATATTAACACTTTTCATTGGGGTACTCAACCCGTGGCTCATTCTCTTTAAGCCCCTTTTATGCATCTGTGATAGGAACAACATAAGTCCGACTGCCAAGCCTTTCGGAGCTCTATTTGGCGTTGGTATTACCACCATGCACGACATTGCGCGTCGAATAACAATGTGATTTTAATGCCCGTTTCTGGTCACTAAAGCAGGTGCAACGTCCTCTTCACTTAGTATGAGCCTACACTCGTTCTTAGGTCCGGCTGGCTGCTGTACGAATCGTGTCGTTTGTCGACGCTGAGCGAATAACACTATCCGTTTACCGGGTTGGACTGTATACCCTAGATACCCTGACGCTCAGTAGTCGTAGGAATTCGTGTTAACGCCATTTTTATCCCCCTTCGTGTAAAAAGAGCATTTACTCTCATCCTTGAAGTGGCGGCCTAGAACTGAATCACGCGGCTTGCCTGTGGCGCGTCAGGAATAGCTCGTAGCTCCGATAGACACCGGACCTACTTGACAACTGTGTTTATGCTCATAGATTGAAGCTGTAACGTGACTATACGACAGGACCACTGTCGCCGCGATTAATTGACCCAAGGCAGCGCAGTTGAGGGGGAGTTTTATAATAGAACTCCTCAGCAACATTCAATGGGAGTGACAGGGACTCCGAATAGTCAACCCTAAAGCCGTTTCAGAACGTACAGGTGTCATACGATTGATAAGGGGCATTGGTTTGTACCTCGGAGGGACAATATGGGTATGGCGCCACGAGTCTGTCATAACTGTCGAGCTAGAACAATGTCGTTTACGGGATGATCAGTGGCAACCAGACCTATTCGATGGGGCTCGCTACAACGGGAGTCGCACTAACCCTTTCATGTTAAGCATCGTGCCCGCGGGATTTTCTAGATTTCAGGGCAAAAGTTATCGCATGCTACCATTTGGAGAAGCAACCATAGCGGACATCCACGGGGGTGCGTCATACCTGATACTCGACGCATCAAGAAGGAGGCGGGAAAACGAGTTAGTATCGTGCCCAGTCACCAAAAGAACTGTTAGTGAGGGGTCAAGCCCGAACGGTCGCGCAATAGTGGAGGGTCCGGTATATCTGGGAATGCCGATACCCTTCAGTTCTGCTGACCCAGCTACGCTTCACTTGCTGGGGAGGAGTTAATTCAGGAGTAATCAGGACCCCTGGTGGATAACGTGTTAAAGAACTAGCGTGTGGTGGACGTGGACCCCGAGCCGACCCCGTGTCTAGGAAGGGATACCACTACGAGACCCCACATTCAAGCGCCCGCTTCGCTGGAGCCATGGCTTTCGTTGGGTTTAAAGTGAATGAAGTCTCCCTGATGTACGAGAGAGAAAGGGTTGGAGGGGCGTCTGACTAGCAAAACAGAGTGGATAGCACTACTTTTGGCCACTGTCGCATCAGTCACCTTCGCTGTAACGATGTAGGGTGTCGTTTACATCCAATACGCCGACGGCCAAAGTGTCACCTAAAGCCTTCTCAAGTATGCCAGAAGATAGAAATCGGGCGATGGCTTCTCTACCCAGTTCGACAAGAGGTCCTGTAGTCGACAGTCGGCCTCCTTACGAGGGGGCCGTAAACCGTCTAATTAAAGATAGACGATCCTTCGCGAACGAGGTCAAGACGCTCTTGTAAAGCTCGCTTCAAGGGCAGTTTACTTAGACCAGTGGCTCCGGGCCTCTTGCCAGGTCATAGCACGTGGGATTGGAATTAACTGCCCGACGTTGAGACGAACAAGACGCGCCAGCAGCCCATAGACACAGATCATAACTCCCCGGTAGTGATTTAACCGCATCTGTCTAAATATCGACATGATCATTTCCAGAAGTACTCCGTGTGTAGAGCCCACGCTGCGGTTTGTCGTGGACGCCAAGGACGCGGGCAAAGTGGATCACGATCATTCAACGGCGAGAAGGAGCAATACTGCCAGTCCACTGCTAGTTTAAGGCTGTTACGAGTATACCCCGAAGACCGCACTCGGCGTTAATGGGGGAGGTCTGGCGATCCACAACGGTGCATGCGTCACTTACCTGGGATCTGGGGCCCTTCGTATAGGAAGCCACGGCTACACGGAGCGTTATGACCTTCAGCGCTAAGTGGGATTGCGGCCAGCGAGCTTCACGCGTCTAGAATTTAAAGTATGTCGACGATGAGACAGACTAAAGCGGATCTAGATTTGTCGTGTAGACAGGTGTGCAAGTCGCGGTAATCACTCTTGCATGTTGAATTGGCTGATTGATTCTCGGGAGTCTCAACGGACATCATGCCATTGCACATACAAGCGCTAAACTGCAGATACCCCCATGCCAGCCGCGGTCGTAGTCACGAACGCATCAGGACTCCTGCGAAGCTTCCGTCACGTGGTCGCATTCGGCCTTGATTAGAACTCTGCAGATTTACTGCCTTACGGCCATTTTTTTAAGGAGTGGGACTTGATACAAATAGGTTCTCTCGGGTGGGACCAATGACTCGGAACGAAAGTCGGTGGCGCGAGCCGAAACCTTCGTATGACATATAGTTCTAGTAGTCGTTGCGCTTTCCCCAGGCTGCTAGTAGAGATCACTTTCGTAGCAGCGATCGGGGGATACCATGCTTGCTATGCACTACCCCCTACGAACGAGCTCCGCTACAGCAGAACACCAGCTCTTTACTGCCCTTGGAGGATCGTGGGGGTAGTGGAACCGGAGCACCATTTTTGTGCTCACCTTGTTTCTATAAAATTTTACAAACGTCAATGGTCGCAATTGGTCACACCGAACAATATTCTTATCGTCATGTAAGCTCCTTATAGCGGCGGCTGCGGACCAAGAGTTCAAGGTGTTAAGGCTCACAACACTCCGCGTTAATCTCCCCTGTTAGGTGGAAATGTATCGCAGCTAGGAGGATCGCCGTGTATGGTTATACTGCGCCTCATCCACTGATATGAAGCACTGACTTTCCCTGGTGTATATGCGCATGACTACAACGGTCTGGGAATTTCGGCACGCCTGAGACTTTATCTGCCAGTGGGGCGGTTAACTTAATGCAGCCAATAATAGCAACCGAGATATAAGGCCCAGGCGTTTCCGCCTTCATAAGTACTCAATGTGAAGCAATCATTGTTCCTTGCCGAATTTGTGTTTCTTTTGCGATATCGTACAAAAAATGCCGCGTGTGAGCCCAGCTAGACAGCCCCCACATTTGCCATTACATTGCTTGGGGGCTTCATGTCCCAGTAAGCCCCTAATCTCATGCATTAAGTATAGAGTTGACTTATCGGGCATTTTCCGAGCAACAACAAGAGATGTCATACGCAGTTCCCTAATGAGCGCAAAGAGCGAGGATACGTGTTGACTTGCAGTACTCGATTTAAGGGGACTGTGTAATGTTGACTGGTCGGATGCATGGTTTGTGCGCCTTCGTACGGGCGTGCCACAAGGGCTGAATAGTATCAAGACCGTGGCTGAACCTTCACACCTCCGTTGGTAAAGATCGAGAATTCTGTCGTCCTCTTTTTAGGAAGCTCCGAAAATCATCTCGATACGATACCCCGCATCGCTCGGCCTAAATCCAGGGGTCGAAAAGGACACCACGCGCTTAGAGCAGGGTGCGCCCCCGTGCGGAACCCTTCAAGAGGGGTCTTAGTCCAACAATTGTTCGCATAACTTCCAAAGGTCTTATTAGAACGTTTGTTTGTCGGAACATCAACCACTGGGGGTCTGATTGGTCACCGCTATGACGCCATGGCGATTTGAGGGCCGCAAAACGATCCGACGGGATATCAAATGACCACGGGCTCCCCCTACGCATTTCGTAAGGAGGGCCAGAATCTGCCTTCGTTCCAAGGTCGAATCGCAGCGGAGCCACCCTGCCGATACAATCCTTGCAAAGAGGAGGATATATCTCCGAAGCGGTATACCTGTAAGCCTTTTTGCTAACTCCTAGCCATACACTCCGAATTATTACGGTCCGCTTACCTTTGGCATTAAGGGATGAATCGCTGCAAGCTAGCGCGACTCTTTCTGCCGTCGCAGGTGAACTCGAATAAGCACCAGTTTGTTATAAGTCCCGGAGCCAAATTAGGGGTTAGCAACTCTAGGCTATTTATGCGGCGGCCCAGTACCGGTAACCCACGGCCTGGATCCTAGGACTTCCTGCCCCACGTCCTCGGTTTAGAAGTTGGCATAGGACTTAACACGAGATTGTGTCAAGGCACGTGACTGCTGGGATATGCCGGGCCTGAGTTTACACTCATGACCATCCTTGAAATCCATAAGTAAAGAATCCGCCGGAGCGGATCGTTATTTCCCCAATACGCACCAGGAGCACAGCCAGATAGCCCTTAAATAGGTTACCACGCCCTACGAGTAGTCTCGTCAAAACAGCATCAACGCGCCAAAGCCTTGCTAGTGGAGATTTGTTAATTACGAGCTCGCACCGTTGCTGGAGGCCGTATCTACCGAATGTTTCTAACTTGCTGTGTCTAGATACGACGGTTATTTTACGTGCTTCCCATTCATGAAACATAACCAAATCATATGTGAGTTTCATAAAGCTTGACCCCGTTCGGGAAAACAATATGGCCGGTACTATACCGCGGGACCATAGCACATCAGACCTTCAGTGCAACGCATCCCTGAAAACCTTGCAATAACTTTCTTTGGCCGCTCATCCCAGAACGAAGCCGATTCCTAACGAATCACCATTCATGATACTTTCGGTGCTTGCTTTAGGAGCGAGTAAGATTGCCGACCTCGCCAGGGTCAACTCAGTAGCACGTTATCACGCCTATTGGTGCGAAGCCGCCCTACTCACCGGAACCGAGGGTACCCCAATTGCATCTACATTCAACCTCAGCGCGGGTTAAGCGGCCACAGTTGGGCTAGGGTCTTACCCAGGCGGATACCTATCTTTGCGCTGGCCTAACTGAACCCTTCCTGTGCCACTTCGGGTATTAGGGGTGGTGCGGCAACAAAGGAATGTCTGCGAAGAAAGGCTGCACCCCGCATACGGCAAGCGGGTAGATCATGCCGACTCGCACCGTTTAGTACGGTCGCAGCCGGGTTTGTACCACTTCGCATAAAATAGGGGATGATTTGGCGCATCGCCCTTAGTCTGACGTGAACTGATAGAGTGACCGTAATTGTGCTTCTAGCATATTACGGTTTGCACGCTTGGGAGTTGTAATTTGCCGTTATTTCCAAGGGGCCAGAATCTGGATGCTAGACCTTTGAGGGGAGTCGAAGGTGCCACGATGCTTTAGAACAAGTCCGAGGACAGTCGACACAAATGGCGGCGTCAGTAGGAGTGGGATACAGTGAACCAACTCTAGCAGTAACAGTAGCTACTACACAGCGCACCATCAATAGGAATGGTTCGATGCAGGACCAGAATCCATATAGGTATCTGTTCCATGACGCGTTTTATAGGGAGCATTAGGGGTGTACTCAGACTTCTCGAGCCAAGAGGAATCACGCGAGCGATTTTCTACCCTTAAAAAGGGCTAACATGCACAATACGGGGCCCATCCATCCGTACAGCGACAAGTCCTTTGCCTTCTTAACAGAACCTGAGGTGTTTGACACTGTCGAGAGCAGCTGTCGTTGTAAATCTGGACATCGCGATAGGGAACTCGGCTAGCGGACTATGCATCCATTTTCTCCCCATATTTTTAAAAAACAATTACGGGGCGATTGTTCACTATATCAGCGCAAACACTGACACCGCGGTAATAACCTGTTCACTCGTCTCTGTACGATGCCACTGTGCTCAAGCCGACACCTGCATTACCACTTTCCAAAACGTAGACAACATTTACTCGGACATACCGGTTCGATCTACCGGGTAGTTTCCCTAGATCTCTGAACGTTTTCAGGCAAAACTCATGTGTACGGCATAGCACATCAAGTCTTAATCAGGTCTTAACAATTTTTCCTGAATAGTTCTCGAAGTGGGTTATAGGGCACCGGGCGACCCGTAGCCGACGACAGATGTCTGTTGCCTCCGCCGGTTAAAGGCAAACTCTCGACCTTTCACATGGCACATCGAGCGCTGAATTCCGGCGAGCGTGTCGGGGAGCCGCCTAGTCGATGGCATTTGACTTAATTTAAACATACTAATGTCATGAGACCCAAGAGTTGTTTATGTGCAAATTAGTGGAAGTTCACAACGAATAATCGTAGTACGACTAATCTTTCATAGG
		</sequence>
    <sequence><taxon idref="Location_2_3_1|41.90264943150194"/>
			AGATGATGCCACCGCTTACACGTGACGAACTGGCCTTGGCAGCGTCTCTAGAGGACCTAAACCCTTTTTACCACTTGATGTCCATGAGCTTTCCTAGGAGTATCGCGAGAGGCTTTCCTGCACTTTTAATAGTGTCACAGCCCTTGTGTCACGCGCCTTAGTTTGCATGCCATCTAAGCAGCCCGACCCTAGACAGCCGGTCTTTATGGCGTTAGATGCTCGTTGCCAATGACTGCGTGGCCCGTCAGCTATTCTAAAAGTGTTCGGTTGTCGAAGAATGTTATCTAAAATTGATAACTTAACGCATGAGAGAAGGTAAAATAATTACCCCATGCTAATAAGAAGACTTGCTCATAGGGACTGCATGCAAGGGTGCACGTAGGGAGGGAAACTACCTCTAGAGGCACATGCGGAATCTCGGTGTGATACGGTCTGGATAACTCTCCTGCCTCGTGACGTTCTGGCCCGCGTGCAGCAAGTACATGCTTGGGCATTCTACCAGTACCGTTATTCTAGATAACGTGTTCGTGCGAACACGAGACGGCTTGTGCCAGATCCCGAGCCGCTGCTATGGCGCATGGACGCGCCCTCAAGTGAGTAATCCGAGGTTACGTGCAAGCTGGGGAACGGCAGTCTCTTCACTTGGGACGGGTTATCTAACCCACGATATCGGAGACCCTGTACTAACTGGACACTTACTCACCAAAATAGATGTGCAGATGGCTAACTGGATCTGGGTTTATGGGGCTTTCCGCCTGCCTGGTTCCTGAAAGCAAATGTTGTTGAGTCCCGGGTCACAAGGCTCGCCATGACACGTGCGAATGACGCATTGTTTCTATCCTGCTCCTGACCGGTGAGTACTATTGATGTCACGACACGTCTGCAAACTGAGACTGGGGCATCATCCGCACTGCAGTGGCAACTGGCAATGACACAAGAATCTGTCAATTATCAATTGCTTCCTTGTGACACTGTTAGTGTAAGACCACATCCACGGTAGCGGCTAACAGACATCCGCGGACAAAGAATGATGATACATAAGGACGGGCAGTTATGTGAGAGCGTTGAGGTAATCCAGATGGCGCAAGGCCAGAATCACTTTCCAGCGGATGGGCTCAGCCGTCGGCCTTCGCCCAAGTCGTGTGTCACCCACGGGACAGGCAAAACTAGGTGTTCCATGTCTAAGATACTCGTGGATTAATAACTGAGTACAGTCAAGTACGGCACTCCTTGATCGTTAGGGTGTTTCGCCACTAGTGAAATTGTAGGACGGGATGTAGCGTGCTATATAAGTTAATCGGATAGGGTGTCAGAATCAGCCCCAGCTGAAAACCTAGCAGAAAGAAAGAGGCATTAGATCGACTACCAGTAACGTCGAATACATAATGTGATGAGGTACAACGTGCCCGACCTTGTGACGCATGAATTCGAGAGATAATCAGGTCTGCCATTATTGTCGGTGTAACGGACAACATCGGTGTTTTGCCAGTTTTAATAACAGAAATTTCCTAGGACAACTCGGGTCAATTCTGGCCGGATGTGAATGAAGCGTAGGAAACAATTGTGAGGTGAACTTTCCCCCAAGCAATCGCCGCTGTGACAACGCATCTGTTTCTTAAAGGCTTCAAACATAAGTGCGTAGATTTGTCTTCGTTACCGACCTCCCGTGACTGACACGGCGATGCTGGGGGAACGACGGTAATCCAAGTGGTAGATCGGCGAGCCCCAGAAGTTTCGTGTCCCAGGTCCTATCGATTGTGGAAATGTGTCTCACTTACAGATACATGGTCTTCAGTATGTGTATATGGTGAATCAAACACTAGTACACCGTCGGGGAGGGATCTGGAAGCGCCCGTCATTAAATCGGACTCCTGTACCTTATGGAGTATTAATAGGGTCGGCATCGCCAAGAGATAATCTCCGCAGGGCGACAACAGACGGCCCTCATGAGAGATAGTTGCGTACCTGCATGCCATCCATCATGCTCCTAGTATTCGGAGTTCTACATTTGGACCAAAATTAACATTGCCTCGTATCCCCGGGAGAGTGCTGGTCATTGAGTCGGGCCGTATACATGGATGGGCGAACGCAAACAACGGGCGTTTCCTACACTCTCCGCCGAACCATCCGCAAGTTCGGAGAGCTTTAGCAGCAATTCGGCGTAGAGCATCGAGATCCCCTAATAATGATTCCCCGCCAGAAGCTTACTTGTTGGATCGTGGGCTAGAGGAAGGCGTTACCGAACAGGGAGTGATGCAGGCGGGCCCCGTACCCCCCTTCTGGACTTTATCGCAGGATCTGGGATCTCATTCAGATATAGATTCCTCGGCGTCAGGCGTACTGTTAAACGCCAACAAGCCGGGACTTATGGTGCTCCATAGATGAGTTAGATGAGCATTGGGTTCGCTCTCAATAGACAAGAGGAGTTCTCTGTGCAACCAGCACCGCTGGGCGAGCCCTCGGCAATCAGGACATGTTACGATACGCTTGTGACTAAAGAATTGATACGCTAGATGGGGCCCAGTGAACTGTTATAAGCGCTTATGCTGAAAAACATGACTATTCATTTTAGGGGGTGAGCGTGTTATTTATGTGGGTTGCCCTCACTAGAGAGATAAACCTCCTACAATGGGGCACGGCCGCGGATCACCTACTACAAGAGGGACGGATGTAACCTTCGCTTAGAGGGTTAAGTTAGGTCTAGAATGCAGCATACAGAACAGACGCCTTTCAATGAAACTGCGGCTGGCGTGACTCTATGTTTGCATTTCGATCAATGCCAGCCAAAATCTTACACGAGTCCCCCATCAGGCAGGAGAACAGCAGAGGAAAAGACCGTTTACATTATTCCGATAAGTATGGTATACCTGCTAGCCGCAGGGGTCAAACCCATTCGCGAGATGGCGGCTGATAGACTTAAATTGCTTCATGCGATGACTGCACTTTTATATTTGTCTGTTCTGAGAAGATTACCCGATGTCCATCCATATGCAATCAGGCTCTACCATTGCCATTAAGCTAGGCTTGTTTTAGAGCGAGCCGGTCCTGGATAAACGTCAGTCCATGAAGCGAGTTTAACGTAGAGTCCGTGTTAAACTATTAGACCTCCTTATGGTGATATAAACCTACCTAGTGGGATCCATAACGAGAAACACGAGTCCGGTACGGCCCGAATGAAACTACCCTGCGGTTCTTCTCACCATTTTAGGCGACGTTCCCGTATTAACTAATGGAACGGCCAGTTTCGAGTTTAGCAGTATTTGAGCATTCCCAGGCATTTTCAGTTGCGGGATGGAGGACTCTGTGGTAGTATTCAGTAGTTGCCGGCATAATTCGCGTCATTCTCGTGCGTCTGTGGGTGGCGCACCATGGACTTGTAGACCTGTACTTCAGAATACAGCATATTCACTCCAGTCATCGGTACTTCAGCCGCTCTCCGCACGTTCCGGGGCCGTTGTGATGCACCCTTAGGTACAGAAAATTACGCGCCATAGGTCGTTTTTCTTTGGGACTATCGAGCCGGATCAATAGGGATTTTGGATACCGGTTTACCGGATAACGGTACTATAGACTGTGAAGTGTACGTGTGTTTCCGTCAGTTCGCACTGGGATAGACATCCATCTAGATCCGGGACCGCACCTCCCGGCCGGCGCCTAGCTTACCTCGCCAAGCATCACTTATCCCAACCAAAATCATATCCAGGAGCTTGGGACATTGATTCGATTTGTGGAACCACAAGCGTGGATCGCCTGGTTTTACCTGCGCGATCCCGGAGGTTCTTAATTGAGGTCCTAAGATCTATGACCCATGGATGCTAGGAACCTCCGTACTCATATATGTACAAATTTGGCAGCGCTGTGCCGATAGGAGAACCATCCACCCGGAAGGCAGCAGCCCGGAGCTGGCGTCTCAATCGTATCCGAGTCTCGGTGTACTTCAGTATCCAGTTTAGGCAGGCGAAGGATTAGTATAGACACTGTGACTCACAATAACCTACCACGTTCGCAGAGGTTCTAGTGCTGCCGGAGTTATTGCCCCGACCAATCACTGACTATTAAATAAAGCTTTCTCTAATACACGACGCCACTCGTTAATGTCGGGGCAGAGGACCTGACTCCCCATCCTGATAGCTACCTACAAATCCATATGCGGCGCGCTGAACTCGGAAGCACTTGATTATGACTGTTTAGTCTCAGTAGGGTTGATGTGGCAAGAACCCAGCGATTGACCTCGGGCACAAATCATAAGAGGGTTGGTTTGTCGATATCTCGAAACATACACTCATGAGCGATTATCACCCCAGACGGGTTCGGGAAGGGCGGGCGAGCAATAGTTACCTGAGTCTCGCCGCCTCCCGTTACTCCGGTGGATTCCATCACCAAAACTCGGAGGTCGACGTTACGCGGCTAGAACGGCCTCGGAAGCCGACAGAAGCATGGCCTAGCAACGGAAACTCTGATTTCGTACACGATGCAGCCTTTTCAATGTAATTTCACATTCGAGCGTAAGTCGGGACGTCCCTGGGCAGCCGGTCCTGCTACGGCAGTAGCGTGAGTGCTAGTCACAACTTTCACTGCACGAATCTATAGAGCAACTATTGAGTAGGAAAATCTCAAAGACTATATTTTGTCAGATGAGGAGGCTTAACTGTCATTAATATCGCAGTATTGCTTTTGAACGTTGAGGGCTTTTCCAAAAGCTTTAAGTCAAGCAACATCTATTTACGTGGTATTCGCGCTATTGTACTGCCGATAGGGAAATTCCAATTTTAGCAGGTACTCGGAATGTCCCCAGACGGAAGCGATACTTTCAGGGCCGATCCAAGTCCGATACCTAGCATACTAGACCAACTTTATCATCTATGACTCATCGGTTCCGGTAGCCCAAGTACGCCGATCCACTTGGGTTTATGTGCATGAACACTCCTGCTGGGTCAGGCCGAATTGGTCTGATCTCCACCCGAATACTGTGACTCGAATAAGGGCAGTACCTCTCTGCAGCTAGTTGGGACGACACCGCCCTTAGTCCTTTAGCGTGAGAAAGCGCCGCACTCATACGCTTAGTAGGCATTTGTATTCCCTAGTCGGGAAGTTGTTGGGTGGCCATGACTCTAGCGCTCTCCGAATAAACTTTATTCAAGAAGGACTGTAGATGGAGGAGTATAGCCTTGGCTTTAGTAGACTCGGACGTAAAAGTATTTAGCACTGGAGTGTAGCTCTCCAGCCAGCTCTCGCCTTATTAGCGTCGAGCGTGACAGCCGCTCGACGATAAACGCCCGAAGTAGTTACACGGGAAGACCGTACGAACTAGAGCATCCCTTACGACGCTCCTATGCCTGTGGAGAATCCCAGAGGCTGTCTCGGATTCCGGGATTGTTAAGAAAGTGTCTGGATTCTGTAGGCAATCCGTCGACTGCTCGTCGACCCAGCAGCCCTTAAGGGGTGGTCTGCCAGCAAGGATCAGATTTAAGCCGTCGGCTATTTGGCAAACATCAGTCAAATAGCTCCTAGCAGTTAGGTTTGTTCTCAGTAAACCTTAATCGCAACTATGCCATGCTCCCTATACTAAGGCACACTGTTCACCAAGGACCAAGACTGTTAGTTACTATATCAGGAAAATATGTGTTGCTTTGCTATTCACGGCTATAGGCCCACTGGACCCAAATAATTCCCATTCGACAACATACGAGGGTTTTGATTATTCACTTAGCCCTACTAGGGACCGATTCAGGAATTATCACGGATGGGTTTCAAGAGCGGTGTTTACTACTTTCATGTTTAGTACCGGACTCTCAGGTCTAACTTCAATATCAAACAATTGTGACACTTCAAAAGGTTGAATCCCTGGAGGGTAGTACAAAAGATTGAGCTATGCGGGCATGTCGCGGGCGTGAATTCTCAGTGGCCTTACTTGCGTCGTTTAAACGTGTTGCAAGTCTTACACTTCTGAACGAGTCTGTAGAAAACTCATTACTCTATTGATCAGTGGTACCCGACGGATTAGCCAATCCGTGAACACCCTCTAGACTACTCGTCTCACCAAGCGTGCGCAGACCTCCAAGATAACCGGATCAGTTGTCGTTTATTCTAGCTTGTCCTGGGAGGTCATACGTCTACAGAGTAGCACTCACGAGACAAACTGCAGCTGTAGATTTACTTCGTTTCCGAGGACATCAAAACGTACACCTCCGATAACCGACACTGCCCACCCCATAAGGGGGACCTCAGTAGCACTTTACTGATCTGATCTTTCCATGTGTAGTGTCTCCGATGTCGGTTCTTTGAGGTAGTCCGGTTTATTCCGCCCGGGTGAGTCAATCCTTCGTCCGCAATCATTGGATATCATTGTGGCTCCCCTCTATACACGGCAGTTACGGCCTCGAGAATATGCAGCCGTATACGCCCGGGGAGGCGTTGATGCTCACCTCAGCCGATCCACGTGAAGACGAGCAGGATATAGTTGCAGGCACGCATACAAACGTGTGCACCGGGGTTCTCATGCACGGTTCTTGGACTTTAATAGCAAATTGAACTAACTCACCTGCGCATAAGGTTCGCGTGTGTGTTTGACCTGATTAGAGCCACCCACAGGTAATGCGGTTCGCGATTCGGAAGAATTTTGTTGAAGTACTTAGCCGGATGTTAGCTGATTGAACGTGGTATATTTGGTTTGTCCATCGGAGCGCAAGTTTCCAGGATACTATTATGTTATGTCGTGTACGGGCGAGCTGCGTTAGGGGTAAGAATAGAGGGTAAAGGTTGAAGTTTGCGTATAGATTGTCGACTGAATGAGATGTGTTTTTACGGTACAGAGGCGATCTCCCACTTACGTACTCGAATTCACCGACCAATGGCCTCGCAGTTCCGTTGTCCGCTACATTTGTGCCCAACCAACGGCCCCGCAACGCCTCAAAGAATGGTGATTAAGACATTGCACGAATGGTATCACCAGGTTCCTTTCTTATCCAGACGTTGAACCCACTTCTGCGTACTAAATTATTGATATTTTTGAGCTTAGCTCGCTGGAGAGCCAGCTAATCGACATCTTACTGCGACTGCGCCTCGCCTCGTTCGTTCAGATAGTTACACAGCCGTGCCACAGGACCAGCTAACGTCCAGCGTCTACATCCGCTCTTGTCGTTAGAACACTGACCATGCTGCTGGAAAGTCGGCGCCAGATCCAACAGCCCAAAGCCGGCAACGACTTGCGCTATAAGCTCTTGTGGCCCCATCGTACCTTCTGGTCAGAGATCTTTTTAACACTTGCTCTGAGTGTACTTAGTGTCTACTTGACACCAACCGTCCAAACAATGAAAGTTAATCATTAGTATTTTATGGCTACAAATTCCGCCCTATGCACGAGGAGCAACCTCTCCCGACCGATAGAGGTAACATGGCTGACTATTATCGCCGCCGCAGCTCGGTCTCGACTAAGTACAACTCCGGTAGATTTGAAGCATCCAAGAACATCGGGAGACAGGATACACATCGATATTGGTAGATAACTCCCACCGACAGGTGATGGGTAAGGAACTACCTTATAAGTGGATCCTGACCGTTTACAGCCTTGTGGTGGGGCAGTAAATGGCAGTGCCCTATGATGAACATCCCCTAGGGGCCCGTCGCTGTAGATATGATGAATCCCCCGATGTCTTTATGGCCGTTTGGGCAAGCATGGGGGTAATCCGCGAAGGCGAGAATGATTCAAGATCCGGTTAAAGATGAGCATACAGCTATTGGCAGTACTCTTTTAAAGTACAGTGAATACAGGAACAAGAGCTCTCGTACGCCCATTATAATATTAACACTTTTCATTGGGGTACTCAACCCGTGGCTCATTCTCTTTAAGCCCCTTTTATGCATCTGTGATAGGAACAACATAAGTCCGACTGCCAAGCCTTTCGGAGCTCTATTTGGCGTTGGTATTACCACCATGCACGACATTGCGCGTCGAATAACAATGTGATTTTAATGCCCGTTTCTGGTCACTAAAGCAGGTGCAACGTCCTCTTCACTTAGTATGAGCCTACACTCGTTCTTAGGTCCGGCTGGCTGCTGTACGAATCGTGTCGTTTGTCGACGCTGAGCGAATAACACTATCCGTTTACCGGGTTGGACTGTATACCCTAGATACCCTGACGCTCAGTAGTCGTAGGAATTCGTGTTAACGCCATTTTTATCCCCCTTCGTGTAAAAAGAGCATTTACTCTCATCCTTGAAGTGGCGGCCTAGAACTGAATCACGCGGCTTGCCTGTGGCGCGTCAGGAATAGCTCGTAGCTCCGATAGACACCGGACCTACTTGACAACTGTGTTTATGCTCATAGATTGAAGCTGTAACGTGACTATACGACAGGACCACTGTCGCCGCGATTAATTGACCCAAGGCAGCGCAGTTGAGGGGGAGTTTTATAATAGAACTCCTCAGCAACATTCAATGGGAGTGACAGGGACTCCGAATAGTCAACCCTAAAGCCGTTTCAGAACGTACAGGTGTCATACGATTGATAAGGGGCATTGGTTTGTACCTCGGAGGGACAATATGGGTATGGCGCCACGAGTCTGTCATAACTGTCGAGCTAGAACAATGTCGTTTACGGGATGATCAGTGGCAACCAGACCTATTCGATGGGGCTCGCTACAACGGGAGTCGCACTAACCCTTTCATGTTAAGCATCGTGCCCGCGGGATTTTCTAGATTTCAGGGCAAAAGTTATCGCATGCTACCATTTGGAGAAGCAACCATAGCGGACATCCACGGGGGTGCGTCATACCTGATACTCGACGCATCAAGAAGGAGGCGGGAAAACGAGTTAGTATCGTGCCCAGTCACCAAAAGAACTGTTAGTGAGGGGTCAAGCCCGAACGGTCGCGCAATAGTGGAGGGTCCGGTATATCTGGGAATGCCGATACCCTTCAGTTCTGCTGACCCAGCTACGCTTCACTTGCTGGGGAGGAGTTAATTCAGGAGTAATCAGGACCCCTGGTGGATAACGTGTTAAAGAACTAGCGTGTGGTGGACGTGGACCCCGAGCCGACCCCGTGTCTAGGAAGGGATACCACTACGAGACCCCACATTCAAGCGCCCGCTTCGCTGGAGCCATGGCTTTCGTTGGGTTTAAAGTGAATGAAGTCTCCCTGATGTACGAGAGAGAAAGGGTTGGAGGGGCGTCTGACTAGCAAAACAGAGTGGATAGCACTACTTTTGGCCACTGTCGCATCAGTCACCTTCGCTGTAACGATGTAGGGTGTCGTTTACATCCAATACGCCGACGGCCAAAGTGTCACCTAAAGCCTTCTCAAGTATGCCAGAAGATAGAAATCGGGCGATGGCTTCTCTACCCAGTTCGACAAGAGGTCCTGTAGTCGACAGTCGGCCTCCTTACGAGGGGGCCGTAAACCGTCTAATTAAAGATAGACGATCCTTCGCGAACGAGGTCAAGACGCTCTTGTAAAGCTCGCTTCAAGGGCAGTTTACTTAGACCAGTGGCTCCGGGCCTCTTGCCAGGTCATAGCACGTGGGATTGGAATTAACTGCCCGACGTTGAGACGAACAAGACGCGCCAGCAGCCCATAGACACAGATCATAACTCCCCGGTAGTGATTTAACCGCATCTGTCTAAATATCGACATGATCATTTCCAGAAGTACTCCGTGTGTAGAGCCCACGCTGCGGTTTGTCGTGGACGCCAAGGACGCGGGCAAAGTGGATCACGATCATTCAACGGCGAGAAGGAGCAATACTGCCAGTCCACTGCTAGTTTAAGGCTGTTACGAGTATACCCCGAAGACCGCACTCGGCGTTAATGGGGGAGGTCTGGCGATCCACAACGGTGCATGCGTCACTTACCTGGGATCTGGGGCCCTTCGTATAGGAAGCCACGGCTACACGGAGCGTTATGACCTTCAGCGCTAAGTGGGATTGCGGCCAGCGAGCTTCACGCGTCTAGAATTTAAAGTATGTCGACGATGAGACAGACTAAAGCGGATCTAGATTTGTCGTGTAGACAGGTGTGCAAGTCGCGGTAATCACTCTTGCATGTTGAATTGGCTGATTGATTCTCGGGAGTCTCAACGGACATCATGCCATTGCACATACAAGCGCTAAACTGCAGATACCCCCATGCCAGCCGCGGTCGTAGTCACGAACGCATCAGGACTCCTGCGAAGCTTCCGTCACGTGGTCGCATTCGGCCTTGATTAGAACTCTGCAGATTTACTGCCTTACGGCCATTTTTTTAAGGAGTGGGACTTGATACAAATAGGTTCTCTCGGGTGGGACCAATGACTCGGAACGAAAGTCGGTGGCGCGAGCCGAAACCTTCGTATGACATATAGTTCTAGTAGTCGTTGCGCTTTCCCCAGGCTGCTAGTAGAGATCACTTTCGTAGCAGCGATCGGGGGATACCATGCTTGCTATGCACTACCCCCTACGAACGAGCTCCGCTACAGCAGAACACCAGCTCTTTACTGCCCTTGGAGGATCGTGGGGGTAGTGGAACCGGAGCACCATTTTTGTGCTCACCTTGTTTCTATAAAATTTTACAAACGTCAATGGTCGCAATTGGTCACACCGAACAATATTCTTATCGTCATGTAAGCTCCTTATAGCGGCGGCTGCGGACCAAGAGTTCAAGGTGTTAAGGCTCACAACACTCCGCGTTAATCTCCCCTGTTAGGTGGAAATGTATCGCAGCTAGGAGGATCGCCGTGTATGGTTATACTGCGCCTCATCCACTGATATGAAGCACTGACTTTCCCTGGTGTATATGCGCATGACTACAACGGTCTGGGAATTTCGGCACGCCTGAGACTTTATCTGCCAGTGGGGCGGTTAACTTAATGCAGCCAATAATAGCAACCGAGATATAAGGCCCAGGCGTTTCCGCCTTCATAAGTACTCAATGTGAAGCAATCATTGTTCCTTGCCGAATTTGTGTTTCTTTTGCGATATCGTACAAAAAATGCCGCGTGTGAGCCCAGCTAGACAGCCCCCACATTTGCCATTACATTGCTTGGGGGCTTCATGTCCCAGTAAGCCCCTAATCTCATGCATTAAGTATAGAGTTGACTTATCGGGCATTTTCCGAGCAACAACAAGAGATGTCATACGCAGTTCCCTAATGAGCGCAAAGAGCGAGGATACGTGTTGACTTGCAGTACTCGATTTAAGGGGACTGTGTAATGTTGACTGGTCGGATGCATGGTTTGTGCGCCTTCGTACGGGCGTGCCACAAGGGCTGAATAGTATCAAGACCGTGGCTGAACCTTCACACCTCCGTTGGTAAAGATCGAGAATTCTGTCGTCCTCTTTTTAGGAAGCTCCGAAAATCATCTCGATACGATACCCCGCATCGCTCGGCCTAAATCCAGGGGTCGAAAAGGACACCACGCGCTTAGAGCAGGGTGCGCCCCCGTGCGGAACCCTTCAAGAGGGGTCTTAGTCCAACAATTGTTCGCATAACTTCCAAAGGTCTTATTAGAACGTTTGTTTGTCGGAACATCAACCACTGGGGGTCTGATTGGTCACCGCTATGACGCCATGGCGATTTGAGGGCCGCAAAACGATCCGACGGGATATCAAATGACCACGGGCTCCCCCTACGCATTTCGTAAGGAGGGCCAGAATCTGCCTTCGTTCCAAGGTCGAATCGCAGCGGAGCCACCCTGCCGATACAATCCTTGCAAAGAGGAGGATATATCTCCGAAGCGGTATACCTGTAAGCCTTTTTGCTAACTCCTAGCCATACACTCCGAATTATTACGGTCCGCTTACCTTTGGCATTAAGGGATGAATCGCTGCAAGCTAGCGCGACTCTTTCTGCCGTCGCAGGTGAACTCGAATAAGCACCAGTTTGTTATAAGTCCCGGAGCCAAATTAGGGGTTAGCAACTCTAGGCTATTTATGCGGCGGCCCAGTACCGGTAACCCACGGCCTGGATCCTAGGACTTCCTGCCCCACGTCCTCGGTTTAGAAGTTGGCATAGGACTTAACACGAGATTGTGTCAAGGCACGTGACTGCTGGGATATGCCGGGCCTGAGTTTACACTCATGACCATCCTTGAAATCCATAAGTAAAGAATCCGCCGGAGCGGATCGTTATTTCCCCAATACGCACCAGGAGCACAGCCAGATAGCCCTTAAATAGGTTACCACGCCCTACGAGTAGTCTCGTCAAAACAGCATCAACGCGCCAAAGCCTTGCTAGTGGAGATTTGTTAATTACGAGCTCGCACCGTTGCTGGAGGCCGTATCTACCGAATGTTTCTAACTTGCTGTGTCTAGATACGACGGTTATTTTACGTGCTTCCCATTCATGAAACATAACCAAATCATATGTGAGTTTCATAAAGCTTGACCCCGTTCGGGAAAACAATATGGCCGGTACTATACCGCGGGACCATAGCACATCAGACCTTCAGTGCAACGCATCCCTGAAAACCTTGCAATAACTTTCTTTGGCCGCTCATCCCAGAACGAAGCCGATTCCTAACGAATCACCATTCATGATACTTTCGGTGCTTGCTTTAGGAGCGAGTAAGATTGCCGACCTCGCCAGGGTCAACTCAGTAGCACGTTATCACGCCTATTGGTGCGAAGCCGCCCTACTCACCGGAACCGAGGGTACCCCAATTGCATCTACATTCAACCTCAGCGCGGGTTAAGCGGCCACAGTTGGGCTAGGGTCTTACCCAGGCGGATACCTATCTTTGCGCTGGCCTAACTGAACCCTTCCTGTGCCACTTCGGGTATTAGGGGTGGTGCGGCAACAAAGGAATGTCTGCGAAGAAAGGCTGCACCCCGCATACGGCAAGCGGGTAGATCATGCCGACTCGCACCGTTTAGTACGGTCGCAGCCGGGTTTGTACCACTTCGCATAAAATAGGGGATGATTTGGCGCATCGCCCTTAGTCTGACGTGAACTGATAGAGTGACCGTAATTGTGCTTCTAGCATATTACGGTTTGCACGCTTGGGAGTTGTAATTTGCCGTTATTTCCAAGGGGCCAGAATCTGGATGCTAGACCTTTGAGGGGAGTCGAAGGTGCCACGATGCTTTAGAACAAGTCCGAGGACAGTCGACACAAATGGCGGCGTCAGTAGGAGTGGGATACAGTGAACCAACTCTAGCAGTAACAGTAGCTACTACACAGCGCACCATCAATAGGAATGGTTCGATGCAGGACCAGAATCCATATAGGTATCTGTTCCATGACGCGTTTTATAGGGAGCATTAGGGGTGTACTCAGACTTCTCGAGCCAAGAGGAATCACGCGAGCGATTTTCTACCCTTAAAAAGGGCTAACATGCACAATACGGGGCCCATCCATCCGTACAGCGACAAGTCCTTTGCCTTCTTAACAGAACCTGAGGTGTTTGACACTGTCGAGAGCAGCTGTCGTTGTAAATCTGGACATCGCGATAGGGAACTCGGCTAGCGGACTATGCATCCATTTTCTCCCCATATTTTTAAAAAACAATTACGGGGCGATTGTTCACTATATCAGCGCAAACACTGACACCGCGGTAATAACCTGTTCACTCGTCTCTGTACGATGCCACTGTGCTCAAGCCGACACCTGCATTACCACTTTCCAAAACGTAGACAACATTTACTCGGACATACCGGTTCGATCTACCGGGTAGTTTCCCTAGATCTCTGAACGTTTTCAGGCAAAACTCATGTGTACGGCATAGCACATCAAGTCTTAATCAGGTCTTAACAATTTTTCCTGAATAGTTCTCGAAGTGGGTTATAGGGCACCGGGCGACCCGTAGCCGACGACAGATGTCTGTTGCCTCCGCCGGTTAAAGGCAAACTCTCGACCTTTCACATGGCACATCGAGCGCTGAATTCCGGCGAGCGTGTCGGGGAGCCGCCTAGTCGATGGCATTTGACTTAATTTAAACATACTAATGTCATGAGACCCAAGAGTTGTTTATGTGCAAATTAGTGGAAGTTCACAACGAATAATCGTAGTACGACTAATCTTTCATAGG
		</sequence>
    <sequence><taxon idref="Location_1_1_1|43.404912478836465"/>
			AGATGATGCCACCGCTTACACGTGACGAACTGGCCTTGGCAGCGTCTCTAGAGGACCTAAACCCTTTTTACCACTTGATGTCCATGAGCTTTCCTAGGAGTATCGCGAGAGGCTTTCCTGCACTTTTAATAGTGTCACAGCCCTTGTGTCACGCGCCTTAGTTTGCATGCCATCTAAGCAGCCCGACCCTAGACAGCCGGTCTTTATGGCGTTAGATGCTCGTTGCCAATGACTGCGTGGCCCGTCAGCTATTCTAAAAGTGTTCGGTTGTCGAAGAATGTTATCTAAAATTGATAACTTAACGCATGAGAGAAGGTAAAATAATTACCCCATGCTAATAAGAAGACTTGCTCATAGGGACTGCATGCAAGGGTGCACGTAGGGAGGGAAACTACCTCTAGAGGCACATGCGGAATCTCGGTGTGATACGGTCTGGATAACTCTCCTGCCTCGTGACGTTCTGGCCCGCGTGCAGCAAGTACATGCTTGGGCATTCTACCAGTACCGTTATTCTAGATAACGTGTTCGTGCGAACACGAGACGGCTTGTGCCAGATCCCGAGCCGCTGCTATGGCGCATGGACGCGCCCTCAAGTGAGTAATCCGAGGTTACGTGCAAGCTGGGGAACGGCAGTCTCTTCACTTGGGACGGGTTATCTAACCCACGATATCGGAGACCCTGTACTAACTGGACACTTACTCACCAAAATAGATGTGCAGATGGCTAACTGGATCTGGGTTTATGGGGCTTTCCGCCTGCCTGGTTCCTGAAAGCAAATGTTGTTGAGTCCCGGGTCACAAGGCTCGCCATGACACGTGCGAATGACGCATTGTTTCTATCCTGCTCCTGACCGGTGAGTACTATTGATGTCACGACACGTCTGCAAACTGAGACTGGGGCATCATCCGCACTGCAGTGGCAACTGGCAATGACACAAGAATCTGTCAATTATCAATTGCTTCCTTGTGACACTGTTAGTGTAAGACCACATCCACGGTAGCGGCTAACAGACATCCGCGGACAAAGAATGATGATACATAAGGACGGGCAGTTATGTGAGAGCGTTGAGGTAATCCAGATGGCGCAAGGCCAGAATCACTTTCCAGCGGATGGGCTCAGCCGTCGGCCTTCGCCCAAGTCGTGTGTCACCCACGGGACAGGCAAAACTAGGTGTTCCATGTCTAAGATACTCGTGGATTAATAACTGAGTACAGTCAAGTACGGCACTCCTTGATCGTTAGGGTGTTTCGCCACTAGTGAAATTGTAGGACGGGATGTAGCGTGCTATATAAGTTAATCGGATAGGGTGTCAGAATCAGCCCCAGCTGAAAACCTAGCAGAAAGAAAGAGGCATTAGATCGACTACCAGTAACGTCGAATACATAATGTGATGAGGTACAACGTGCCCGACCTTGTGACGCATGAATTCGAGAGATAATCAGGTCTGCCATTATTGTCGGTGTAACGGACAACATCGGTGTTTTGCCAGTTTTAATAACAGAAATTTCCTAGGACAACTCGGGTCAATTCTGGCCGGATGTGAATGAAGCGTAGGAAACAATTGTGAGGTGAACTTTCCCCCAAGCAATCGCCGCTGTGACAACGCATCTGTTTCTTAAAGGCTTCAAACATAAGTGCGTAGATTTGTCTTCGTTACCGACCTCCCGTGACTGACACGGCGATGCTGGGGGAACGACGGTAATCCAAGTGGTAGATCGGCGAGCCCCAGAAGTTTCGTGTCCCAGGTCCTATCGATTGTGGAAATGTGTCTCACTTACAGATACATGGTCTTCAGTATGTGTATATGGTGAATCAAACACTAGTACACCGTCGGGGAGGGATCTGGAAGCGCCCGTCATTAAATCGGACTCCTGTACCTTATGGAGTATTAATAGGGTCGGCATCGCCAAGAGATAATCTCCGCAGGGCGACAACAGACGGCCCTCATGAGAGATAGTTGCGTACCTGCATGCCATCCATCATGCTCCTAGTATTCGGAGTTCTACATTTGGACCAAAATTAACATTGCCTCGTATCCCCGGGAGAGTGCTGGTCATTGAGTCGGGCCGTATACATGGATGGGCGAACGCAAACAACGGGCGTTTCCTACACTCTCCGCCGAACCATCCGCAAGTTCGGAGAGCTTTAGCAGCAATTCGGCGTAGAGCATCGAGATCCCCTAATAATGATTCCCCGCCAGAAGCTTACTTGTTGGATCGTGGGCTAGAGGAAGGCGTTACCGAACAGGGAGTGATGCAGGCGGGCCCCGTACCCCCCTTCTGGACTTTATCGCAGGATCTGGGATCTCATTCAGATATAGATTCCTCGGCGTCAGGCGTACTGTTAAACGCCAACAAGCCGGGACTTATGGTGCTCCATAGATGAGTTAGATGAGCATTGGGTTCGCTCTCAATAGACAAGAGGAGTTCTCTGTGCAACCAGCACCGCTGGGCGAGCCCTCGGCAATCAGGACATGTTACGATACGCTTGTGACTAAAGAATTGATACGCTAGATGGGGCCCAGTGAACTGTTATAAGCGCTTATGCTGAAAAACATGACTATTCATTTTAGGGGGTGAGCGTGTTATTTATGTGGGTTGCCCTCACTAGAGAGATAAACCTCCTACAATGGGGCACGGCCGCGGATCACCTACTACAAGAGGGACGGATGTAACCTTCGCTTAGAGGGTTAAGTTAGGTCTAGAATGCAGCATACAGAACAGACGCCTTTCAATGAAACTGCGGCTGGCGTGACTCTATGTTTGCATTTCGATCAATGCCAGCCAAAATCTTACACGAGTCCCCCATCAGGCAGGAGAACAGCAGAGGAAAAGACCGTTTACATTATTCCGATAAGTATGGTATACCTGCTAGCCGCAGGGGTCAAACCCATTCGCGAGATGGCGGCTGATAGACTTAAATTGCTTCATGCGATGACTGCACTTTTATATTTGTCTGTTCTGAGAAGATTACCCGATGTCCATCCATATGCAATCAGGCTCTACCATTGCCATTAAGCTAGGCTTGTTTTAGAGCGAGCCGGTCCTGGATAAACGTCAGTCCATGAAGCGAGTTTAACGTAGAGTCCGTGTTAAACTATTAGACCTCCTTATGGTGATATAAACCTACCTAGTGGGATCCATAACGAGAAACACGAGTCCGGTACGGCCCGAATGAAACTACCCTGCGGTTCTTCTCACCATTTTAGGCGACGTTCCCGTATTAACTAATGGAACGGCCAGTTTCGAGTTTAGCAGTATTTGAGCATTCCCAGGCATTTTCAGTTGCGGGATGGAGGACTCTGTGGTAGTATTCAGTAGTTGCCGGCATAATTCGCGTCATTCTCGTGCGTCTGTGGGTGGCGCACCATGGACTTGTAGACCTGTACTTCAGAATACAGCATATTCACTCCAGTCATCGGTACTTCAGCCGCTCTCCGCACGTTCCGGGGCCGTTGTGATGCACCCTTAGGTACAGAAAATTACGCGCCATAGGTCGTTTTTCTTTGGGACTATCGAGCCGGATCAATAGGGATTTTGGATACCGGTTTACCGGATAACGGTACTATAGACTGTGAAGTGTACGTGTGTTTCCGTCAGTTCGCACTGGGATAGACATCCATCTAGATCCGGGACCGCACCTCCCGGCCGGCGCCTAGCTTACCTCGCCAAGCATCACTTATCCCAACCAAAATCATATCCAGGAGCTTGGGACATTGATTCGATTTGTGGAACCACAAGCGTGGATCGCCTGGTTTTACCTGCGCGATCCCGGAGGTTCTTAATTGAGGTCCTAAGATCTATGACCCATGGATGCTAGGAACCTCCGTACTCATATATGTACAAATTTGGCAGCGCTGTGCCGATAGGAGAACCATCCACCCGGAAGGCAGCAGCCCGGAGCTGGCGTCTCAATCGTATCCGAGTCTCGGTGTACTTCAGTATCCAGTTTAGGCAGGCGAAGGATTAGTATAGACACTGTGACTCACAATAACCTACCACGTTCGCAGAGGTTCTAGTGCTGCCGGAGTTATTGCCCCGACCAATCACTGACTATTAAATAAAGCTTTCTCTAATACACGACGCCACTCGTTAATGTCGGGGCAGAGGACCTGACTCCCCATCCTGATAGCTACCTACAAATCCATATGCGGCGCGCTGAACTCGGAAGCACTTGATTATGACTGTTTAGTCTCAGTAGGGTTGATGTGGCAAGAACCCAGCGATTGACCTCGGGCACAAATCATAAGAGGGTTGGTTTGTCGATATCTCGAAACATACACTCATGAGCGATTATCACCCCAGACGGGTTCGGGAAGGGCGGGCGAGCAATAGTTACCTGAGTCTCGCCGCCTCCCGTTACTCCGGTGGATTCCATCACCAAAACTCGGAGGTCGACGTTACGCGGCTAGAACGGCCTCGGAAGCCGACAGAAGCATGGCCTAGCAACGGAAACTCTGATTTCGTACACGATGCAGCCTTTTCAATGTAATTTCACATTCGAGCGTAAGTCGGGACGTCCCTGGGCAGCCGGTCCTGCTACGGCAGTAGCGTGAGTGCTAGTCACAACTTTCACTGCACGAATCTATAGAGCAACTATTGAGTAGGAAAATCTCAAAGACTATATTTTGTCAGATGAGGAGGCTTAACTGTCATTAATATCGCAGTATTGCTTTTGAACGTTGAGGGCTTTTCCAAAAGCTTTAAGTCAAGCAACATCTATTTACGTGGTATTCGCGCTATTGTACTGCCGATAGGGAAATTCCAATTTTAGCAGGTACTCGGAATGTCCCCAGACGGAAGCGATACTTTCAGGGCCGATCCAAGTCCGATACCTAGCATACTAGACCAACTTTATCATCTATGACTCATCGGTTCCGGTAGCCCAAGTACGCCGATCCACTTGGGTTTATGTGCATGAACACTCCTGCTGGGTCAGGCCGAATTGGTCTGATCTCCACCCGAATACTGTGACTCGAATAAGGGCAGTACCTCTCTGCAGCTAGTTGGGACGACACCGCCCTTAGTCCTTTAGCGTGAGAAAGCGCCGCACTCATACGCTTAGTAGGCATTTGTATTCCCTAGTCGGGAAGTTGTTGGGTGGCCATGACTCTAGCGCTCTCCGAATAAACTTTATTCAAGAAGGACTGTAGATGGAGGAGTATAGCCTTGGCTTTAGTAGACTCGGACGTAAAAGTATTTAGCACTGGAGTGTAGCTCTCCAGCCAGCTCTCGCCTTATTAGCGTCGAGCGTGACAGCCGCTCGACGATAAACGCCCGAAGTAGTTACACGGGAAGACCGTACGAACTAGAGCATCCCTTACGACGCTCCTATGCCTGTGGAGAATCCCAGAGGCTGTCTCGGATTCCGGGATTGTTAAGAAAGTGTCTGGATTCTGTAGGCAATCCGTCGACTGCTCGTCGACCCAGCAGCCCTTAAGGGGTGGTCTGCCAGCAAGGATCAGATTTAAGCCGTCGGCTATTTGGCAAACATCAGTCAAATAGCTCCTAGCAGTTAGGTTTGTTCTCAGTAAACCTTAATCGCAACTATGCCATGCTCCCTATACTAAGGCACACTGTTCACCAAGGACCAAGACTGTTAGTTACTATATCAGGAAAATATGTGTTGCTTTGCTATTCACGGCTATAGGCCCACTGGACCCAAATAATTCCCATTCGACAACATACGAGGGTTTTGATTATTCACTTAGCCCTACTAGGGACCGATTCAGGAATTATCACGGATGGGTTTCAAGAGCGGTGTTTACTACTTTCATGTTTAGTACCGGACTCTCAGGTCTAACTTCAATATCAAACAATTGTGACACTTCAAAAGGTTGAATCCCTGGAGGGTAGTACAAAAGATTGAGCTATGCGGGCATGTCGCGGGCGTGAATTCTCAGTGGCCTTACTTGCGTCGTTTAAACGTGTTGCAAGTCTTACACTTCTGAACGAGTCTGTAGAAAACTCATTACTCTATTGATCAGTGGTACCCGACGGATTAGCCAATCCGTGAACACCCTCTAGACTACTCGTCTCACCAAGCGTGCGCAGACCTCCAAGATAACCGGATCAGTTGTCGTTTATTCTAGCTTGTCCTGGGAGGTCATACGTCTACAGAGTAGCACTCACGAGACAAACTGCAGCTGTAGATTTACTTCGTTTCCGAGGACATCAAAACGTACACCTCCGATAACCGACACTGCCCACCCCATAAGGGGGACCTCAGTAGCACTTTACTGATCTGATCTTTCCATGTGTAGTGTCTCCGATGTCGGTTCTTTGAGGTAGTCCGGTTTATTCCGCCCGGGTGAGTCAATCCTTCGTCCGCAATCATTGGATATCATTGTGGCTCCCCTCTATACACGGCAGTTACGGCCTCGAGAATATGCAGCCGTATACGCCCGGGGAGGCGTTGATGCTCACCTCAGCCGATCCACGTGAAGACGAGCAGGATATAGTTGCAGGCACGCATACAAACGTGTGCACCGGGGTTCTCATGCACGGTTCTTGGACTTTAATAGCAAATTGAACTAACTCACCTGCGCATAAGGTTCGCGTGTGTGTTTGACCTGATTAGAGCCACCCACAGGTAATGCGGTTCGCGATTCGGAAGAATTTTGTTGAAGTACTTAGCCGGATGTTAGCTGATTGAACGTGGTATATTTGGTTTGTCCATCGGAGCGCAAGTTTCCAGGATACTATTATGTTATGTCGTGTACGGGCGAGCTGCGTTAGGGGTAAGAATAGAGGGTAAAGGTTGAAGTTTGCGTATAGATTGTCGACTGAATGAGATGTGTTTTTACGGTACAGAGGCGATCTCCCACTTACGTACTCGAATTCACCGACCAATGGCCTCGCAGTTCCGTTGTCCGCTACATTTGTGCCCAACCAACGGCCCCGCAACGCCTCAAAGAATGGTGATTAAGACATTGCACGAATGGTATCACCAGGTTCCTTTCTTATCCAGACGTTGAACCCACTTCTGCGTACTAAATTATTGATATTTTTGAGCTTAGCTCGCTGGAGAGCCAGCTAATCGACATCTTACTGCGACTGCGCCTCGCCTCGTTCGTTCAGATAGTTACACAGCCGTGCCACAGGACCAGCTAACGTCCAGCGTCTACATCCGCTCTTGTCGTTAGAACACTGACCATGCTGCTGGAAAGTCGGCGCCAGATCCAACAGCCCAAAGCCGGCAACGACTTGCGCTATAAGCTCTTGTGGCCCCATCGTACCTTCTGGTCAGAGATCTTTTTAACACTTGCTCTGAGTGTACTTAGTGTCTACTTGACACCAACCGTCCAAACAATGAAAGTTAATCATTAGTATTTTATGGCTACAAATTCCGCCCTATGCACGAGGAGCAACCTCTCCCGACCGATAGAGGTAACATGGCTGACTATTATCGCCGCCGCAGCTCGGTCTCGACTAAGTACAACTCCGGTAGATTTGAAGCATCCAAGAACATCGGGAGACAGGATACACATCGATATTGGTAGATAACTCCCACCGACAGGTGATGGGTAAGGAACTACCTTATAAGTGGATCCTGACCGTTTACAGCCTTGTGGTGGGGCAGTAAATGGCAGTGCCCTATGATGAACATCCCCTAGGGGCCCGTCGCTGTAGATATGATGAATCCCCCGATGTCTTTATGGCCGTTTGGGCAAGCATGGGGGTAATCCGCGAAGGCGAGAATGATTCAAGATCCGGTTAAAGATGAGCATACAGCTATTGGCAGTACTCTTTTAAAGTACAGTGAATACAGGAACAAGAGCTCTCGTACGCCCATTATAATATTAACACTTTTCATTGGGGTACTCAACCCGTGGCTCATTCTCTTTAAGCCCCTTTTATGCATCTGTGATAGGAACAACATAAGTCCGACTGCCAAGCCTTTCGGAGCTCTATTTGGCGTTGGTATTACCACCATGCACGACATTGCGCGTCGAATAACAATGTGATTTTAATGCCCGTTTCTGGTCACTAAAGCAGGTGCAACGTCCTCTTCACTTAGTATGAGCCTACACTCGTTCTTAGGTCCGGCTGGCTGCTGTACGAATCGTGTCGTTTGTCGACGCTGAGCGAATAACACTATCCGTTTACCGGGTTGGACTGTATACCCTAGATACCCTGACGCTCAGTAGTCGTAGGAATTCGTGTTAACGCCATTTTTATCCCCCTTCGTGTAAAAAGAGCATTTACTCTCATCCTTGAAGTGGCGGCCTAGAACTGAATCACGCGGCTTGCCTGTGGCGCGTCAGGAATAGCTCGTAGCTCCGATAGACACCGGACCTACTTGACAACTGTGTTTATGCTCATAGATTGAAGCTGTAACGTGACTATACGACAGGACCACTGTCGCCGCGATTAATTGACCCAAGGCAGCGCAGTTGAGGGGGAGTTTTATAATAGAACTCCTCAGCAACATTCAATGGGAGTGACAGGGACTCCGAATAGTCAACCCTAAAGCCGTTTCAGAACGTACAGGTGTCATACGATTGATAAGGGGCATTGGTTTGTACCTCGGAGGGACAATATGGGTATGGCGCCACGAGTCTGTCATAACTGTCGAGCTAGAACAATGTCGTTTACGGGATGATCAGTGGCAACCAGACCTATTCGATGGGGCTCGCTACAACGGGAGTCGCACTAACCCTTTCATGTTAAGCATCGTGCCCGCGGGATTTTCTAGATTTCAGGGCAAAAGTTATCGCATGCTACCATTTGGAGAAGCAACCATAGCGGACATCCACGGGGGTGCGTCATACCTGATACTCGACGCATCAAGAAGGAGGCGGGAAAACGAGTTAGTATCGTGCCCAGTCACCAAAAGAACTGTTAGTGAGGGGTCAAGCCCGAACGGTCGCGCAATAGTGGAGGGTCCGGTATATCTGGGAATGCCGATACCCTTCAGTTCTGCTGACCCAGCTACGCTTCACTTGCTGGGGAGGAGTTAATTCAGGAGTAATCAGGACCCCTGGTGGATAACGTGTTAAAGAACTAGCGTGTGGTGGACGTGGACCCCGAGCCGACCCCGTGTCTAGGAAGGGATACCACTACGAGACCCCACATTCAAGCGCCCGCTTCGCTGGAGCCATGGCTTTCGTTGGGTTTAAAGTGAATGAAGTCTCCCTGATGTACGAGAGAGAAAGGGTTGGAGGGGCGTCTGACTAGCAAAACAGAGTGGATAGCACTACTTTTGGCCACTGTCGCATCAGTCACCTTCGCTGTAACGATGTAGGGTGTCGTTTACATCCAATACGCCGACGGCCAAAGTGTCACCTAAAGCCTTCTCAAGTATGCCAGAAGATAGAAATCGGGCGATGGCTTCTCTACCCAGTTCGACAAGAGGTCCTGTAGTCGACAGTCGGCCTCCTTACGAGGGGGCCGTAAACCGTCTAATTAAAGATAGACGATCCTTCGCGAACGAGGTCAAGACGCTCTTGTAAAGCTCGCTTCAAGGGCAGTTTACTTAGACCAGTGGCTCCGGGCCTCTTGCCAGGTCATAGCACGTGGGATTGGAATTAACTGCCCGACGTTGAGACGAACAAGACGCGCCAGCAGCCCATAGACACAGATCATAACTCCCCGGTAGTGATTTAACCGCATCTGTCTAAATATCGACATGATCATTTCCAGAAGTACTCCGTGTGTAGAGCCCACGCTGCGGTTTGTCGTGGACGCCAAGGACGCGGGCAAAGTGGATCACGATCATTCAACGGCGAGAAGGAGCAATACTGCCAGTCCACTGCTAGTTTAAGGCTGTTACGAGTATACCCCGAAGACCGCACTCGGCGTTAATGGGGGAGGTCTGGCGATCCACAACGGTGCATGCGTCACTTACCTGGGATCTGGGGCCCTTCGTATAGGAAGCCACGGCTACACGGAGCGTTATGACCTTCAGCGCTAAGTGGGATTGCGGCCAGCGAGCTTCACGCGTCTAGAATTTAAAGTATGTCGACGATGAGACAGACTAAAGCGGATCTAGATTTGTCGTGTAGACAGGTGTGCAAGTCGCGGTAATCACTCTTGCATGTTGAATTGGCTGATTGATTCTCGGGAGTCTCAACGGACATCATGCCATTGCACATACAAGCGCTAAACTGCAGATACCCCCATGCCAGCCGCGGTCGTAGTCACGAACGCATCAGGACTCCTGCGAAGCTTCCGTCACGTGGTCGCATTCGGCCTTGATTAGAACTCTGCAGATTTACTGCCTTACGGCCATTTTTTTAAGGAGTGGGACTTGATACAAATAGGTTCTCTCGGGTGGGACCAATGACTCGGAACGAAAGTCGGTGGCGCGAGCCGAAACCTTCGTATGACATATAGTTCTAGTAGTCGTTGCGCTTTCCCCAGGCTGCTAGTAGAGATCACTTTCGTAGCAGCGATCGGGGGATACCATGCTTGCTATGCACTACCCCCTACGAACGAGCTCCGCTACAGCAGAACACCAGCTCTTTACTGCCCTTGGAGGATCGTGGGGGTAGTGGAACCGGAGCACCATTTTTGTGCTCACCTTGTTTCTATAAAATTTTACAAACGTCAATGGTCGCAATTGGTCACACCGAACAATATTCTTATCGTCATGTAAGCTCCTTATAGCGGCGGCTGCGGACCAAGAGTTCAAGGTGTTAAGGCTCACAACACTCCGCGTTAATCTCCCCTGTTAGGTGGAAATGTATCGCAGCTAGGAGGATCGCCGTGTATGGTTATACTGCGCCTCATCCACTGATATGAAGCACTGACTTTCCCTGGTGTATATGCGCATGACTACAACGGTCTGGGAATTTCGGCACGCCTGAGACTTTATCTGCCAGTGGGGCGGTTAACTTAATGCAGCCAATAATAGCAACCGAGATATAAGGCCCAGGCGTTTCCGCCTTCATAAGTACTCAATGTGAAGCAATCATTGTTCCTTGCCGAATTTGTGTTTCTTTTGCGATATCGTACAAAAAATGCCGCGTGTGAGCCCAGCTAGACAGCCCCCACATTTGCCATTACATTGCTTGGGGGCTTCATGTCCCAGTAAGCCCCTAATCTCATGCATTAAGTATAGAGTTGACTTATCGGGCATTTTCCGAGCACCAACAAGAGATGTCATACGCAGTTCCCTAATGAGCGCAAAGAGCGAGGATACGTGTTGACTTGCAGTACTCGATTTAAGGGGACTGTGTAATGTTGACTGGTCGGATGCATGGTTTGTGCGCCTTCGTACGGGCGTGCCACAAGGGCTGAATAGTATCAAGACCGTGGCTGAACCTTCACACCTCCGTTGGTAAAGATCGAGAATTCTGTCGTCCTCTTTTTAGGAAGCTCCGAAAATCATCTCGATACGATACCCCGCATCGCTCGGCCTAAATCCAGGGGTCGAAAAGGACACCACGCGCTTAGAGCAGGGTGCGCCCCCGTGCGGAACCCTTCAAGAGGGGTCTTAGTCCAACAATTGTTCGCATAACTTCCAAAGGTCTTATTAGAACGTTTGTTTGTCGGAACATCAACCACTGGGGGTCTGATTGGTCACCGCTATGACGCCATGGCGATTTGAGGGCCGCAAAACGATCCGACGGGATATCAAATGACCACGGGCTCCCCCTACGCATTTCGTAAGGAGGGCCAGAATCTGCCTTCGTTCCAAGGTCGAATCGCAGCGGAGCCACCCTGCCGATACAATCCTTGCAAAGAGGAGGATATATCTCCGAAGCGGTATACCTGTAAGCCTTTTTGCTAACTCCTAGCCATACACTCCGAATTATTACGGTCCGCTTACCTTTGGCATTAAGGGATGAATCGCTGCAAGCTAGCGCGACTCTTTCTGCCGTCGCAGGTGAACTCGAATAAGCACCAGTTTGTTATAAGTCCCGGAGCCAAATTAGGGGTTAGCAACTCTAGGCTATTTATGCGGCGGCCCAGTACCGGTAACCCACGGCCTGGATCCTAGGACTTCCTGCCCCACGTCCTCGGTTTAGAAGTTGGCATAGGACTTAACACGAGATTGTGTCAAGGCACGTGACTGCTGGGATATGCCGGGCCTGAGTTTACACTCATGACCATCCTTGAAATCCATAAGTAAAGAATCCGCCGGAGCGGATCGTTATTTCCCCAATACGCACCAGGAGCACAGCCAGATAGCCCTTAAATAGGTTACCACGCCCTACGAGTAGTCTCGTCAAAACAGCATCAACGCGCCAAAGCCTTGCTAGTGGAGATTTGTTAATTACGAGCTCGCACCGTTGCTGGAGGCCGTATCTACCGAATGTTTCTAACTTGCTGTGTCTAGATACGACGGTTATTTTACGTGCTTCCCATTCATGAAACATAACCAAATCATATGTGAGTTTCATAAAGCTTGACCCCGTTCGGGAAAACAATATGGCCGGTACTATACCGCGGGACCATAGCACATCAGACCTTCAGTGCAACGCATCCCTGAAAACCTTGCAATAACTTTCTTTGGCCGCTCATCCCAGAACGAAGCCGATTCCTAACGAATCACCATTCATGATACTTTCGGTGCTTGCTTTAGGAGCGAGTAAGATTGCCGACCTCGCCAGGGTCAACTCAGTAGCACGTTATCACGCCTATTGGTGCGAAGCCGCCCTACTCACCGGAACCGAGGGTACCCCAATTGCATCTACATTCAACCTCAGCGCGGGTTAAGCGGCCACAGTTGGGCTAGGGTCTTACCCAGGCGGATACCTATCTTTGCGCTGGCCTAACTGAACCCTTCCTGTGCCACTTCGGGTATTAGGGGTGGTGCGGCAACAAAGGAATGTCTGCGAAGAAAGGCTGCACCCCGCATACGGCAAGCGGGTAGATCATGCCGACTCGCACCGTTTAGTACGGTCGCAGCCGGGTTTGTACCACTTCGCATAAAATAGGGGATGATTTGGCGCATCGCCCTTAGTCTGACGTGAACTGATAGAGTGACCGTAATTGTGCTTCTAGCATATTACGGTTTGCACGCTTGGGAGTTGTAATTTGCCGTTATTTCCAAGGGGCCAGAATCTGGATGCTAGACCTTTGAGGGGAGTCGAAGGTGCCACGATGCTTTAGAACAAGTCCGAGGACAGTCGACACAAATGGCGGCGTCAGTAGGAGTGGGATACAGTGAACCAACTCTAGCAGTAACAGTAGCTACTACACAGCGCACCATCAATAGGAATGGTTCGATGCAGGACCAGAATCCATATAGGTATCTGTTCCATGACGCGTTTTATAGGGAGCATTAGGGGTGTACTCAGACTTCTCGAGCCAAGAGGAATCACGCGAGCGATTTTCTACCCTTAAAAAGGGCTAACATGCACAATACGGGGCCCATCCATCCGTACAGCGACAAGTCCTTTGCCTTCTTAACAGAACCTGAGGTGTTTGACACTGTCGAGAGCAGCTGTCGTTGTAAATCTGGACATCGCGATAGGGAACTCGGCTAGCGGACTATGCATCCATTTTCTCCCCATATTTTTAAAAAACAATTACGGGGCGATTGTTCACTATATCAGCGCAAACACTGACACCGCGGTAATAACCTGTTCACTCGTCTCTGTACGATGCCACTGTGCTCAAGCCGACACCTGCATTACCACTTTCCAAAACGTAGACAACATTTACTCGGACATACCGGTTCGATCTACCGGGTAGTTTCCCTAGATCTCTGAACGTTTTCAGGCAAAACTCATGTGTACGGCATAGCACATCAAGTCTTAATCAGGTCTTAACAATTTTTCCTGAATAGTTCTCGAAGTGGGTTATAGGGCACCGGGCGACCCGTAGCCGACGACAGATGTCTGTTGCCTCCGCCGGTTAAAGGCAAACTCTCGACCTTTCACATGGCACATCGAGCGCTGAATTCCGGCGAGCGTGTCGGGGAGCCGCCTAGTCGATGGCATTTGACTTAATTTAAACATACTAATGTCATGAGACCCAAGAGTTGTTTATGTGCAAATTAGTGGAAGTTCACAACGAATAATCGTAGTACGACTAATCTTTCATAGG
		</sequence>
    <sequence><taxon idref="Location_4_3_0|33.89407730187414"/>
			AGATGATGCCACCGCTTACACGTGACGAACTGGCCTTGGCAGCGTCTCTAGAGGACCTAAACCCTTTTTACCACTTGATGTCCATGAGCTTTCCTAGGAGTATCGCGAGAGGCTTTCCTGCACTTTTAATAGTGTCACAGCCCTTGTGTCACGCGCCTTAGTTTGCATGCCATCTAAGCAGCCCGACCCTAGACAGCCGGTCTTTATGGCGTTAGATGCTCGTTGCCAATGACTGCGTGGCCCGTCAGCTATTCTAAAAGTGTTCGGTTGTCGAAGAATGTTATCTAAAATTGATAACTTAACGCATGAGAGAAGGTAAAATAATTACCCCATGCTAATAAGAAGACTTGCTCATAGGGACTGCATGCAAGGGTGCACGTAGGGAGGGAAACTACCTCTAGAGGCACATGCGGAATCTCGGTGTGATACGGTCTGGATAACTCTCCTGCCTCGTGACGTTCTGGCCCGCGTGCAGCAAGTACATGCTTGGGCATTCTACCAGTACCGTTATTCTAGATAACGTGTTCGTGCGAACACGAGACGGCTTGTGCCAGATCCCGAGCCGCTGCTATGGCGCATGGACGCGCCCTCAAGTGAGTAATCCGAGGTTACGTGCAAGCTGGGGAACGGCAGTCTCTTCACTTGGGACGGGTTATCTAACCCACGATATCGGAGACCCTGTACTAACTGGACACTTACTCACCAAAATAGATGTGCAGATGGCTAACTGGATCTGGGTTTATGGGGCTTTCCGCCTGCCTGGTTCCTGAAAGCAAATGTTGTTGAGTCCCGGGTCACAAGGCTCGCCATGACACGTGCGAATGACGCATTGTTTCTATCCTGCTCCTGACCGGTGAGTACTATTGATGTCACGACACGTCTGCAAACTGAGACTGGGGCATCATCCGCACTGCAGTGGCAACTGGCAATGACACAAGAATCTGTCAATTATCAATTGCTTCCTTGTGACACTGTTAGTGTAAGACCACATCCACGGTAGCGGCTAACAGACATCCGCGGACAAAGAATGATGATACATAAGGACGGGCAGTTATGTGAGAGCGTTGAGGTAATCCAGATGGCGCAAGGCCAGAATCACTTTCCAGCGGATGGGCTCAGCCGTCGGCCTTCGCCCAAGTCGTGTGTCACCCACGGGACAGGCAAAACTAGGTGTTCCATGTCTAAGATACTCGTGGATTAATAACTGAGTACAGTCAAGTACGGCACTCCTTGATCGTTAGGGTGTTTCGCCACTAGTGAAATTGTAGGACGGGATGTAGCGTGCTATATAAGTTAATCGGATAGGGTGTCAGAATCAGCCCCAGCTGAAAACCTAGCAGAAAGAAAGAGGCATTAGATCGACTACCAGTAACGTCGAATACATAATGTGATGAGGTACAACGTGCCCGACCTTGTGACGCATGAATTCGAGAGATAATCAGGTCTGCCATTATTGTCGGTGTAACGGACAACATCGGTGTTTTGCCAGTTTTAATAACAGAAATTTCCTAGGACAACTCGGGTCAATTCTGGCCGGATGTGAATGAAGCGTAGGAAACAATTGTGAGGTGAACTTTCCCCCAAGCAATCGCCGCTGTGACAACGCATCTGTTTCTTAAAGGCTTCAAACATAAGTGCGTAGATTTGTCTTCGTTACCGACCTCCCGTGACTGACACGGCGATGCTGGGGGAACGACGGTAATCCAAGTGGTAGATCGGCGAGCCCCAGAAGTTTCGTGTCCCAGGTCCTATCGATTGTGGAAATGTGTCTCACTTACAGATACATGGTCTTCAGTATGTGTATATGGTGAATCAAACACTAGTACACCGTCGGGGAGGGATCTGGAAGCGCCCGTCATTAAATCGGACTCCTGTACCTTATGGAGTATTAATAGGGTCGGCATCGCCAAGAGATAATCTCCGCAGGGCGACAACAGACGGCCCTCATGAGAGATAGTTGCGTACCTGCATGCCATCCATCATGCTCCTAGTATTCGGAGTTCTACATTTGGACCAAAATTAACATTGCCTCGTATCCCCGGGAGAGTGCTGGTCATTGAGTCGGGCCGTATACATGGATGGGCGAACGCAAACAACGGGCGTTTCCTACACTCTCCGCCGAACCATCCGCAAGTTCGGAGAGCTTTAGCAGCAATTCGGCGTAGAGCATCGAGATCCCCTAATAATGATTCCCCGCCAGAAGCTTACTTGTTGGATCGTGGGCTAGAGGAAGGCGTTACCGAACAGGGAGTGATGCAGGCGGGCCCCGTACCCCCCTTCTGGACTTTATCGCAGGATCTGGGATCTCATTCAGATATAGATTCCTCGGCGTCAGGCGTACTGTTAAACGCCAACAAGCCGGGACTTATGGTGCTCCATAGATGAGTTAGATGAGCATTGGGTTCGCTCTCAATAGACAAGAGGAGTTCTCTGTGCAACCAGCACCGCTGGGCGAGCCCTCGGCAATCAGGACATGTTACGATACGCTTGTGACTAAAGAATTGATACGCTAGATGGGGCCCAGTGAACTGTTATAAGCGCTTATGCTGAAAAACATGACTATTCATTTTAGGGGGTGAGCGTGTTATTTATGTGGGTTGCCCTCACTAGAGAGATAAACCTCCTACAATGGGGCACGGCCGCGGATCACCTACTACAAGAGGGACGGATGTAACCTTCGCTTAGAGGGTTAAGTTAGGTCTAGAATGCAGCATACAGAACAGACGCCTTTCAATGAAACTGCGGCTGGCGTGACTCTATGTTTGCATTTCGATCAATGCCAGCCAAAATCTTACACGAGTCCCCCATCAGGCAGGAGAACAGCAGAGGAAAAGACCGTTTACATTATTCCGATAAGTATGGTATACCTGCTAGCCGCAGGGGTCAAACCCATTCGCGAGATGGCGGCTGATAGACTTAAATTGCTTCATGCGATGACTGCACTTTTATATTTGTCTGTTCTGAGAAGATTACCCGATGTCCATCCATATGCAATCAGGCTCTACCATTGCCATTAAGCTAGGCTTGTTTTAGAGCGAGCCGGTCCTGGATAAACGTCAGTCCATGAAGCGAGTTTAACGTAGAGTCCGTGTTAAACTATTAGACCTCCTTATGGTGATATAAACCTACCTAGTGGGATCCATAACGAGAAACACGAGTCCGGTACGGCCCGAATGAAACTACCCTGCGGTTCTTCTCACCATTTTAGGCGACGTTCCCGTATTAACTAATGGAACGGCCAGTTTCGAGTTTAGCAGTATTTGAGCATTCCCAGGCATTTTCAGTTGCGGGATGGAGGACTCTGTGGTAGTATTCAGTAGTTGCCGGCATAATTCGCGTCATTCTCGTGCGTCTGTGGGTGGCGCACCATGGACTTGTAGACCTGTACTTCAGAATACAGCATATTCACTCCAGTCATCGGTACTTCAGCCGCTCTCCGCACGTTCCGGGGCCGTTGTGATGCACCCTTAGGTACAGAAAATTACGCGCCATAGGTCGTTTTTCTTTGGGACTATCGAGCCGGATCAATAGGGATTTTGGATACCGGTTTACCGGATAACGGTACTATAGACTGTGAAGTGTACGTGTGTTTCCGTCAGTTCGCACTGGGATAGACATCCATCTAGATCCGGGACCGCACCTCCCGGCCGGCGCCTAGCTTACCTCGCCAAGCATCACTTATCCCAACCAAAATCATATCCAGGAGCTTGGGACATTGATTCGATTTGTGGAACCACAAGCGTGGATCGCCTGGTTTTACCTGCGCGATCCCGGAGGTTCTTAATTGAGGTCCTAAGATCTATGACCCATGGATGCTAGGAACCTCCGTACTCATATATGTACAAATTTGGCAGCGCTGTGCCGATAGGAGAACCATCCACCCGGAAGGCAGCAGCCCGGAGCTGGCGTCTCAATCGTATCCGAGTCTCGGTGTACTTCAGTATCCAGTTTAGGCAGGCGAAGGATTAGTATAGACACTGTGACTCACAATAACCTACCACGTTCGCAGAGGTTCTAGTGCTGCCGGAGTTATTGCCCCGACCAATCACTGACTATTAAATAAAGCTTTCTCTAATACACGACGCCACTCGTTAATGTCGGGGCAGAGGACCTGACTCCCCATCCTGATAGCTACCTACAAATCCATATGCGGCGCGCTGAACTCGGAAGCACTTGATTATGACTGTTTAGTCTCAGTAGGGTTGATGTGGCAAGAACCCAGCGATTGACCTCGGGCACAAATCATAAGAGGGTTGGTTTGTCGATATCTCGAAACATACACTCATGAGCGATTATCACCCCAGACGGGTTCGGGAAGGGCGGGCGAGCAATAGTTACCTGAGTCTCGCCGCCTCCCGTTACTCCGGTGGATTCCATCACCAAAACTCGGAGGTCGACGTTACGCGGCTAGAACGGCCTCGGAAGCCGACAGAAGCATGGCCTAGCAACGGAAACTCTGATTTCGTACACGATGCAGCCTTTTCAATGTAATTTCACATTCGAGCGTAAGTCGGGACGTCCCTGGGCAGCCGGTCCTGCTACGGCAGTAGCGTGAGTGCTAGTCACAACTTTCACTGCACGAATCTATAGAGCAACTATTGAGTAGGAAAATCTCAAAGACTATATTTTGTCAGATGAGGAGGCTTAACTGTCATTAATATCGCAGTATTGCTTTTGAACGTTGAGGGCTTTTCCAAAAGCTTTAAGTCAAGCAACATCTATTTACGTGGTATTCGCGCTATTGTACTGCCGATAGGGAAATTCCAATTTTAGCAGGTACTCGGAATGTCCCCAGACGGAAGCGATACTTTCAGGGCCGATCCAAGTCCGATACCTAGCATACTAGACCAACTTTATCATCTATGACTCATCGGTTCCGGTAGCCCAAGTACGCCGATCCACTTGGGTTTATGTGCATGAACACTCCTGCTGGGTCAGGCCGAATTGGTCTGATCTCCACCCGAATACTGTGACTCGAATAAGGGCAGTACCTCTCTGCATCTAGTTGGGACGACACCGCCCTTAGTCCTTTAGCGTGAGAAAGCGCCGCACTCATACGCTTAGTAGGCATTTGTATTCCCTAGTCGGGAAGTTGTTGGGTGGCCATGACTCTAGCGCTCTCCGAATAAACTTTATTCAAGAAGGACTGTAGATGGAGGAGTATAGCCTTGGCTTTAGTAGACTCGGACGTAAAAGTATTTAGCACTGGAGTGTAGCTCTCCAGCCAGCTCTCGCCTTATTAGCGTCGAGCGTGACAGCCGCTCGACGATAAACGCCCGAAGTAGTTACACGGGAAGACCGTACGAACTAGAGCATCCCTTACGACGCTCCTATGCCTGTGGAGAATCCCAGAGGCTGTCTCGGATTCCGGGATTGTTAAGAAAGTGTCTGGATTCTGTAGGCAATCCGTCGACTGCTCGTCGACCCAGCAGCCCTTAAGGGGTGGTCTGCCAGCAAGGATCAGATTTAAGCCGTCGGCTATTTGGCAAACATCAGTCAAATAGCTCCTAGCAGTTAGGTTTGTTCTCAGTAAACCTTAATCGCAACTATGCCATGCTCCCTATACTAAGGCACACTGTTCACCAAGGACCAAGACTGTTAGTTACTATATCAGGAAAATATGTGTTGCTTTGCTATTCACGGCTATAGGCCCACTGGACCCAAATAATTCCCATTCGACAACATACGAGGGTTTTGATTATTCACTTAGCCCTACTAGGGACCGATTCAGGAATTATCACGGATGGGTTTCAAGAGCGGTGTTTACTACTTTCATGTTTAGTACCGGACTCTCAGGTCTAACTTCAATATCAAACAATTGTGACACTTCAAAAGGTTGAATCCCTGGAGGGTAGTACAAAAGATTGAGCTATGCGGGCATGTCGCGGGCGTGAATTCTCAGTGGCCTTACTTGCGTCGTTTAAACGTGTTGCAAGTCTTACACTTCTGAACGAGTCTGTAGAAAACTCATTACTCTATTGATCAGTGGTACCCGACGGATTAGCCAATCCGTGAACACCCTCTAGACTACTCGTCTCACCAAGCGTGCGCAGACCTCCAAGATAACCGGATCAGTTGTCGTTTATTCTAGCTTGTCCTGGGAGGTCATACGTCTACAGAGTAGCACTCACGAGACAAACTGCAGCTGTAGATTTACTTCGTTTCCGAGGACATCAAAACGTACACCTCCGATAACCGACACTGCCCACCCCATAAGGGGGACCTCAGTAGCACTTTACTGATCTGATCTTTCCATGTGTAGTGTCTCCGATGTCGGTTCTTTGAGGTAGTCCGGTTTATTCCGCCCGGGTGAGTCAATCCTTCGTCCGCAATCATTGGATATCATTGTGGCTCCCCTCTATACACGGCAGTTACGGCCTCGAGAATATGCAGCCGTATACGCCCGGGGAGGCGTTGATGCTCACCTCAGCCGATCCACGTGAAGACGAGCAGGATATAGTTGCAGGCACGCATACAAACGTGTGCACCGGGGTTCTCATGCACGGTTCTTGGACTTTAATAGCAAATTGAACTAACTCACCTGCGCATAAGGTTCGCGTGTGTGTTTGACCTGATTAGAGCCACCCACAGGTAATGCGGTTCGCGATTCGGAAGAATTTTGTTGAAGTACTTAGCCGGATGTTAGCTGATTGAACGTGGTATATTTGGTTTGTCCATCGGAGCGCAAGTTTCCAGGATACTATTATGTTATGTCGTGTACGGGCGAGCTGCGTTAGGGGTAAGAATAGAGGGTAAAGGTTGAAGTTTGCGTATAGATTGTCGACTGAATGAGATGTGTTTTTACGGTACAGAGGCGATCTCCCACTTACGTACTCGAATTCACCGACCAATGGCCTCGCAGTTCCGTTGTCCGCTACATTTGTGCCCAACCAACGGCCCCGCAACGCCTCAAAGAATGGTGATTAAGACATTGCACGAATGGTATCACCAGGTTCCTTTCTTATCCAGACGTTGAACCCACTTCTGCGTACTAAATTATTGATATTTTTGAGCTTAGCTCGCTGGAGAGCCAGCTAATCGACATCTTACTGCGACTGCGCCTCGCCTCGTTCGTTCAGATAGTTACACAGCCGTGCCACAGGACCAGCTAACGTCCAGCGTCTACATCCGCTCTTGTCGTTAGAACACTGACCATGCTGCTGGAAAGTCGGCGCCAGATCCAACAGCCCAAAGCCGGCAACGACTTGCGCTATAAGCTCTTGTGGCCCCATCGTACCTTCTGGTCAGAGATCTTTTTAACACTTGCTCTGAGTGTACTTAGTGTCTACTTGACACCAACCGTCCAAACAATGAAAGTTAATCATTAGTATTTTATGGCTACAAATTCCGCCCTATGCACGAGGAGCAACCTCTCCCGACCGATAGAGGTAACATGGCTGACTATTATCGCCGCCGCAGCTCGGTCTCGACTAAGTACAACTCCGGTAGATTTGAAGCATCCAAGAACATCGGGAGACAGGATACACATCGATATTGGTAGATAACTCCCACCGACAGGTGATGGGTAAGGAACTACCTTATAAGTGGATCCTGACCGTTTACAGCCTTGTGGTGGGGCAGTAAATGGCAGTGCCCTATGATGAACATCCCCTAGGGGCCCGTCGCTGTAGATATGATGAATCCCCCGATGTCTTTATGGCCGTTTGGGCAAGCATGGGGGTAATCCGCGAAGGCGAGAATGATTCAAGATCCGGTTAAAGATGAGCATACAGCTATTGGCAGTACTCTTTTAAAGTACAGTGAATACAGGAACAAGAGCTCTCGTACGCCCATTATAATATTAACACTTTTCATTGGGGTACTCAACCCGTGGCTCATTCTCTTTAAGCCCCTTTTATGCATCAGTGATAGGAACAACATAAGTCCGACTGCCAAGCCTTTCGGAGCTCTATTTGGCGTTGGTATTACCACCATGCACGACATTGCGCGTCGAATAACAATGTGATTTTAATGCCCGTTTCTGGTCACTAAAGCAGGTGCAACGTCCTCTTCGCTTAGTATGAGCCTACACTCGTTCTTAGGTCCGGCTGGCTGCTGTACGAATCGTGTCGTTTGTCGACGCTGAGCGAATAACACTATCCGTTTACCGGGTTGGACTGTATACCCTAGATACCCTGACGCTCAGTAGTCGTAGGAATTCGTGTTAACGCCATTTTTATCCCCCTTCGTGTAAAAAGAGCATTTACTCTCATCCTTGAAGTGGCGGCCTAGAACTGAATCACGCGGCTTGCCTGTGGCGCGTCAGGAATAGCTCGTAGCTCCGATAGACACCGGACCTACTTGACAACTGTGTTTATGCTCATAGATTGAAGCTGTAACGTGACTATACGACAGGACCACTGTCGCCGCGATTAATTGACCCAAGGCAGCGCAGTTGAGGGGGAGTTTTATAATAGAACTCCTCAGCAACATTCAATGGGAGTGACAGGGACTCCGAATAGTCAACCCTAAAGCCGTTTCAGAACGTACAGGTGTCATACGATTGATAAGGGGCATTGGTTTGTACCTCGGAGGGACAATATGGGTATGGCGCCACGAGTCTGTCATAACTGTCGAGCTAGAACAATGTCGTTTACGGGATGATCAGTGGCAACCAGACCTATTCGATGGGGCTCGCTACAACGGGAGTCGCACTAACCCTTTCATGTTAAGCATCGTGCCCGCGGGATTTTCTAGATTTCAGGGCAAAAGTTATCGCATGCTACCATTTGGAGAAGCAACCATAGCGGACATCCACGGGGGTGCGTCATACCTGATACTCGACGCATCAAGAAGGAGGCGGGAAAACGAGTTAGTATCGTGCCCAGTCACCAAAAGAACTGTTAGTGAGGGGTCAAGCCCGAACGGTCGCGCAATAGTGGAGGGTCCGGTATATCTGGGAATGCCGATACCCTTCAGTTCTGCTGACCCAGCTACGCTTCACTTGCTGGGGAGGAGTTAATTCAGGAGTAATCAGGACCCCTGGTGGATAACGTGTTAAAGAACTAGCGTGTGGTGGACGTGGACCCCGAGCCGACCCCGTGTCTAGGAAGGGATACCACTACGAGACCCCACATTCAAGCGCCCGCTTCGCTGGAGCCATGGCTTTCGTTGGGTTTAAAGTGAATGAAGTCTCCCTGATGTACGAGAGAGAAAGGGTTGGAGGGGCGTCTGACTAGCAAAACAGAGTGGATAGCACTACTTTTGGCCACTGTCGCATCAGTCACCTTCGCTGTAACGATGTAGGGTGTCGTTTACATCCAATACGCCGACGGCCAAAGTGTCACCTAAAGCCTTCTCAAGTATGCCAGAAGATAGAAATCGGGCGATGGCTTCTCTACCCAGTTCGACAAGAGGTCCTGTAGTCGACAGTCGGCCTCCTTACGAGGGGGCCGTAAACCGTCTAATTAAAGATAGACGATCCTTCGCGAACGAGGTCAAGACGCTCTTGTAAAGCTCGCTTCAAGGGCAGTTTACTTAGACCAGTGGCTCCGGGCCTCTTGCCAGGTCATAGCACGTGGGATTGGAATTAACTGCCCGACGTTGAGACGAACAAGACGCGCCAGCAGTCCATAGACACAGATCATAACTCCCCGGTAGTGATTTAACCGCATCTGTCTAAATATCGACATGATCATTTCCAGAAGTACTCCGTGTGTAGAGCCCACGCTGCGGTTTGTCGTGGACGCCAAGGACGCGGGCAAAGTGGATCACGATCATTCAACGGCGAGAAGGAGCAATACTGCCAGTCCACTGCTAGTTTAAGGCTGTTACGAGTATACCCCGAAGACCGCACTCGGCGTTAATGGGGGAGGTCTGGCGATCCACAACGGTGCATGCGTCACTTACCTGGGATCTGGGGCCCTTCGTATAGGAAGCCACGGCTACACGGAGCGTTATGACCTTCAGCGCTAAGTGGGATTGCGGCCAGCGAGCTTCACGCGTCTAGAATTTAAAGTATGTCGACGATGAGACAGACTAAAGCGGATCTAGATTTGTCGTGTAGACAGGTGTGCAAGTCGCGGTAATCACTCTTGCATGTTGAATTGGCTGATTGATTCTCGGGAGTCTCAACGGACATCATGCCATTGCACATACAAGCGCTAAACTGCAGATACCCCCATGCCAGCCGCGGTCGTAGTCACGAACGCATCAGGACTCCTGCGAAGCTTCCGTCACGTGGTCGCATTCGGCCTTGATTAGAACTCTGCAGATTTACTGCCTTACGGCCATTTTTTTAAGAAGTGGGACTTGATACAAATAGGTTCTCTCGGGTGGGACCAATGACTCGGAACGAAAGTCGGTGGCGCGAGCCGAAACCTTCGTATGACATATAGTTCTAGTAGTCGTTGCGCTTTCCCCAGGCTGCTAGTAGAGATCACTTTCGTAGCAGCGATCGGGGGATACCATGCTTGCTATGCACTACCCCCTACGAACGAGCTCCGCTACAGCAGAACACCAGCTCTTTACTGCCCTTGGAGGATCGTGGGGGTAGTGGAACCGGAGCACCATTTTTGTGCTCACCTTGTTTCTATAAAATTTTACAAACGTCAATGGTCGCAATTGGTCACACCGAACAATATTCTTATCGTCATGTAAGCTCCTTATAGCGGCGGCTGCGGACCAAGAGTTCAAGGTGTTAAGGCTCACAACACTCCGCGTTAATCTCCCCTGTTAGGTGGAAATGTATCGCAGCTAGGAGGATCGCCGTGTATGGTTATACTGCGCCTCATCCACTGATATGAAGCACTGACTTTCCCTGGTGTATCTGCGCATGACTACAACGGTCTGGGAATTTCGGCACGCCTGAGACTTTATCTGCCAGTGGGGCGGTTAACTTAATGCAGCCAATAATAGCAACCGAGATATAAGGCCCAGGCGTTTCCGCCTTCATAAGTACTCAATGTGAAGCAATCATTGTTCCTTGCCGAATTTGTGTTTCTTTTGCGATATCGTACAAAAAATGCCGCGTGTGAGCCCAGCTAGACAGCCCCCACATTTGCCATTACATTGCTTGGGGGCTTCATGTCCCAGTAAGCCCCTAATCTCATGCATTAAGTATAGAGTTGACTTATCGGGCATTTTCCGAGCAACAACAAGAGATGTCATACGCAGTTCCCTAATGAGCACAAAGAGCGAGGATACGTGTTGACTTGCAGTACTCGATTTAAGGGGACTGTGTAATGTTGACTGGTCGGATGCATGGTTTGTGCGCCTTCGTACGGGCGTGCCACAAGGGCTGAATAGTATCAAGACCGTGGCTGAACCTTCACACCTCCGTTGGTAAAGATCGAGAATTCTGTCGTCCTCTTTTTAGGAAGCTCCGAAAATCATCTCGATACGATACCCCGCATCGCTCGGCCTAAATCCAGGGGTCGAAAAGGACACCACGCGCTTAGAGCAGGGTGCGCCCCCGTGCGGAACCCTTCAAGAGGGGTCTTAGTCCAACAATTGTTCGCATAACTTCCAAAGGTCTTATTAGAACGTTTGTTTGTCGGAACATCAACCACTGGGGGTCTGATTGGTCACCGCTATGACGCCATGGCGATTTGAGGGCCGCAAAACGATCCGACGGGATATCAAATGACCACGGGCTCCCCCTACGCATTTCGTAAGGAGGGCCAGAATCTGCCTTCGTTCCAAGGTCGAATCGCAGCGGAGCCACCCTGCCGATACAATCCTTGCAAAGAGGAGGATATATCTCCGAAGCGGTATACCTGTAAGCCTTTTTGCTAACTCCTAGCCATACACTCCGAATTATTACGGTCCGCTTACCTTTGGCATTAAGGGATGAATCGCTGCAAGCTAGCGCGACTCTTTCTGCCGTCGCAGGTGAACTCGAATAAGCACCAGTTTGTTATAAGTCCCGGAGCCAAATTAGGGGTTAGCAACTCTAGGCTATTTATGCGGCGGCCCAGTACCGGTAACCCACGGCCTGGATCCTAGGACTTCCTGCCCCACGTCCTCGGTTTAGAAGTTGGCATAGGACTTAACACGAGATTGTGTCAAGGCACGTGACTGCTGGGATATGCCGGGCCTGAGTTTACACTCATGACCATCCTTGAAATCCATAAGTAAAGAATCCGCCGGAGCGGATCGTTATTTCCCCAATACGCACCAGGAGCACAGCCAGATAGCCCTTAAATAGGTTACCACGCCCTACGAGTAGTCTCGTCAAAACAGCATCAACGCGCCAAAGCCTTGCTAGTGGAGATTTGTTAATTACGAGCTCGCACCGTTGCTGGAGGCCGTATCTACCGAATGTTTCTAACTTGCTGTGTCTAGATACGACGGTTATTTTACGTGCTTCCCATTCATGAAACATAACCAAATCATATGTGAGTTTCATAAAGCTTGACCCCGTTCGGGAAAACAATATGGCCGGTACTATACCGCGGGACCATAGCACATCAGACCTTCAGTGCAACGCATCCCCGAAAACCTTGCAATAACTTTCTTTGGCCGCTCATCCCAGAACGAAGCCGATTCCTAACGAATCACCATTCATGATACTTTCGGTGCTTGCTTTAGGAGCGAGTAAGATTGCCGACCTCGCCAGGGTCAACTCAGTAGCACGTTATCACGCCTATTGGTGCGAAGCCGCCCTACTCACCGGAACCGAGGGTACCCCAATTGCATCTACATTCAACCTCAGCGCGGGTTAAGCGGCCACAGTTGGGCTAGGGTCTTACCCAGGCGGATACCTATCTTTGCGCTGGCCTAACTGAACCCTTCCTGTGCCACTTCGGGTATTAGGGGTGGTGCGGCAACAAAGGAATGTCTGCGAAGAAAGGCTGCACCCCGCATACGGCAAGCGGGTAGATCATGCCGACTCGCACCGTTTAGTACGGTCGCAGCCGGGTTTGTACCACTTCGCATAAAATAGGGGATGATTTGGCGCATCGCCCTTAGTCTGACGTGAACTGATAGAGTGACCGTAATTGTGCTTCTAGCATATTACGGTTTGCACGCTTGGGAGTTGTAATTTGCCGTTATTTCCAAGGGGCCAGAATCTGGATGCTAGACCTTTGAGGGGAGTCGAAGGTGCCACGATGCTTTAGAACAAGTCCGAGGACAGTCGACACAAATGGCGGCGTCAGTAGGAGTGGGATACAGTGAACCAACTCTAGCAGTAACAGTAGCTACTACACAGCGCACCATCAATAGGAATGGTTCGATGCAGGACCAGAATCCATATAGGTATCTGTTCCATGACGCGTTTTATAGGGAGCATTAGGGGTGTACTCAGACTTCTCGAGCCAAGAGGAATCACGCGAGCGATTTTCTACCCTTAAAAAGGGCTAACATGCACAATACGGGGCCCATCCATCCGTACAGCGACAAGTCCTTTGCCTTCTTAACAGAACCTGAGGTGTTTGACACTGTCGAGAGCAGCTGTCGTTGTAAATCTGGACATCGCGATAGGGAACTCGGCTAGCGGACTATGCATCCATTTTCTCCCCATATTTTTAAAAAACAATTACGGGGCGATTGTTCACTATATCAGCGCAAACACTGACACCGCGGTAATAACCTGTTCACTCGTCTCTGTACGATGCCACTGTGCTCAAGCCGACACCTGCATTACCACTTTCCAAAACGTAGACAACATTTACTCGGACATACCGGTTCGATCTACCGGGTAGTTTCCCTAGATCTCTGAACGTTTTCAGGCAAAACTCATGTGTACGGCATAGCACATCAAGTCTTAATCAGGTCTTAACAATTTTTCCTGAATAGTTCTCGAAGTGGGTTATAGGGCACCGGGCGACCCGTAGCCGACGACAGATGTCTGTTGCCTCCGCCGGTTAAAGGCAAACTCTCGACCTTTCACATGGCACATCGAGCGCTGAATTCCGGCGAGCGTGTCGGGGAGCCGCCTAGTCGATGGCATTTGACTTAATTTAAACATACTAATGTCATGAGACCCAAGAGTTGTTTATGTGCAAATTAGTGGAAGTTCACAACGAATAATCGTAGTACGACTAATCTTTCATAGG
		</sequence>
    <sequence><taxon idref="Location_3_4_0|40.164923405219305"/>
			AGATGATGCCACCGCTTACACGTGACGAACTGGCCTTGGCAGCGTCTCTAGAGGACCTAAACCCTTTTTACCACTTGATGTCCATGAGCTTTCCTAGGAGTATCGCGAGAGGCTTTCCTGCACTTTTAATAGTGTCACAGCCCTTGTGTCACGCGCCTTAGTTTGCATGCCATCTAAGCAGCCCGACCCTAGACAGCCGGTCTTTATGGCGTTAGATGCTCGTTGCCAATGACTGCGTGGCCCGTCAGCTATTCTAAAAGTGTTCGGTTGTCGAAGAATGTTATCTAAAATTGATAACTTAACGCATGAGAGAAGGTAAAATAATTACCCCATGCTAATAAGAAGACTTGCTCATAGGGACTGCATGCAAGGGTGCACGTAGGGAGGGAAACTACCTCTAGAGGCACATGCGGAATCTCGGTGTGATACGGTCTGGATAACTCTCCTGCCTCGTGACGTTCTGGCCCGCGTGCAGCAAGTACATGCTTGGGCATTCTACCAGTACCGTTATTCTAGATAACGTGTTCGTGCGAACACGAGACGGCTTGTGCCAGATCCCGAGCCGCTGCTATGGCGCATGGACGCGCCCTCAAGTGAGTAATCCGAGGTTACGTGCAAGCTGGGGAACGGCAGTCTCTTCACTTGGGACGGGTTATCTAACCCACGATATCGGAGACCCTGTACTAACTGGACACTTACTCACCAAAATAGATGTGCAGATGGCTAACTGGATCTGGGTTTATGGGGCTTTCCGCCTGCCTGGTTCCTGAAAGCAAATGTTGTTGAGTCCCGGGTCACAAGGCTCGCCATGACACGTGCGAATGACGCATTGTTTCTATCCTGCTCCTGACCGGTGAGTACTATTGATGTCACGACACGTCTGCAAACTGAGACTGGGGCATCATCCGCACTGCAGTGGCAACTGGCAATGACACAAGAATCTGTCAATTATCAATTGCTTCCTTGTGACACTGTTAGTGTAAGACCACATCCACGGTAGCGGCTAACAGACATCCGCGGACAAAGAATGATGATACATAAGGACGGGCAGTTATGTGAGAGCGTTGAGGTAATCCAGATGGCGCAAGGCCAGAATCACTTTCCAGCGGATGGGCTCAGCCGTCGGCCTTCGCCCAAGTCGTGTGTCACCCACGGGACAGGCAAAACTAGGTGTTCCATGTCTAAGATACTCGTGGATTAATAACTGAGTACAGTCAAGTACGGCACTCCTTGATCGTTAGGGTGTTTCGCCACTAGTGAAATTGTAGGACGGGATGTAGCGTGCTATATAAGTTAATCGGATAGGGTGTCAGAATCAGCCCCAGCTGAAAACCTAGCAGAAAGAAAGAGGCATTAGATCGACTACCAGTAACGTCGAATACATAATGTGATGAGGTACAACGTGCCCGACCTTGTGACGCATGAATTCGAGAGATAATCAGGTCTGCCATTATTGTCGGTGTAACGGACAACATCGGTGTTTTGCCAGTTTTAATAACAGAAATTTCCTAGGACAACTCGGGTCAATTCTGGCCGGATGTGAATGAAGCGTAGGAAACAATTGTGAGGTGAACTTTCCCCCAAGCAATCGCCGCTGTGACAACGCATCTGTTTCTTAAAGGCTTCAAACATAAGTGCGTAGATTTGTCTTCGTTACCGACCTCCCGTGACTGACACGGCGATGCTGGGGGAACGACGGTAATCCAAGTGGTAGATCGGCGAGCCCCAGAAGTTTCGTGTCCCAGGTCCTATCGATTGTGGAAATGTGTCTCACTTACAGATACATGGTCTTCAGTATGTGTATATGGTGAATCAAACACTAGTACACCGTCGGGGAGGGATCTGGAAGCGCCCGTCATTAAATCGGACTCCTGTACCTTATGGAGTATTAATAGGGTCGGCATCGCCAAGAGATAATCTCCGCAGGGCGACAACAGACGGCCCTCATGAGAGATAGTTGCGTACCTGCATGCCATCCATCATGCTCCTAGTATTCGGAGTTCTACATTTGGACCAAAATTAACATTGCCTCGTATCCCCGGGAGAGTGCTGGTCATTGAGTCGGGCCGTATACATGGATGGGCGAACGCAAACAACGGGCGTTTCCTACACTCTCCGCCGAACCATCCGCAAGTTCGGAGAGCTTTAGCAGCAATTCGGCGTAGAGCATCGAGATCCCCTAATAATGATTCCCCGCCAGAAGCTTACTTGTTGGATCGTGGGCTAGAGGAAGGCGTTACCGAACAGGGAGTGATGCAGGCGGGCCCCGTACCCCCCTTCTGGACTTTATCGCAGGATCTGGGATCTCATTCAGATATAGATTCCTCGGCGTCAGGCGTACTGTTAAACGCCAACAAGCCGGGACTTATGGTGCTCCATAGATGAGTTAGATGAGCATTGGGTTCGCTCTCAATAGACAAGAGGAGTTCTCTGTGCAACCAGCACCGCTGGGCGAGCCCTCGGCAATCAGGACATGTTACGATACGCTTGTGACTAAAGAATTGATACGCTAGATGGGGCCCAGTGAACTGTTATAAGCGCTTATGCTGAAAAACATGACTATTCATTTTAGGGGGTGAGCGTGTTATTTATGTGGGTTGCCCTCACTAGAGAGATAAACCTCCTACAATGGGGCACGGCCGCGGATCACCTACTACAAGAGGGACGGATGTAACCTTCGCTTAGAGGGTTAAGTTAGGTCTAGAATGCAGCATACAGAACAGACGCCTTTCAATGAAACTGCGGCTGGCGTGACTCTATGTTTGCATTTCGATCAATGCCAGCCAAAATCTTACACGAGTCCCCCATCAGGCAGGAGAACAGCAGAGGAAAAGACCGTTTACATTATTCCGATAAGTATGGTATACCTGCTAGCCGCAGGGGTCAAACCCATTCGCGAGATGGCGGCTGATAGACTTAAATTGCTTCATGCGATGACTGCACTTTTATATTTGTCTGTTCTGAGAAGATTACCCGATGTCCATCCATATGCAATCAGGCTCTACCATTGCCATTAAGCTAGGCTTGTTTTAGAGCGAGCCGGTCCTGGATAAACGTCAGTCCATGAAGCGAGTTTAACGTAGAGTCCGTGTTAAACTATTAGACCTCCTTATGGTGATATAAACCTACCTAGTGGGATCCATAACGAGAAACACGAGTCCGGTACGGCCCGAATGAAACTACCCTGCGGTTCTTCTCACCATTTTAGGCGACGTTCCCGTATTAACTAATGGAACGGCCAGTTTCGAGTTTAGCAGTATTTGAGCATTCCCAGGCATTTTCAGTTGCGGGATGGAGGACTCTGTGGTAGTATTCAGTAGTTGCCGGCATAATTCGCGTCATTCTCGTGCGTCTGTGGGTGGCGCACCATGGACTTGTAGACCTGTACTTCAGAATACAGCATATTCACTCCAGTCATCGGTACTTCAGCCGCTCTCCGCACGTTCCGGGGCCGTTGTGATGCACCCTTAGGTACAGAAAATTACGCGCCATAGGTCGTTTTTCTTTGGGACTATCGAGCCGGATCAATAGGGATTTTGGATACCGGTTTACCGGATAACGGTACTATAGACTGTGAAGTGTACGTGTGTTTCCGTCAGTTCGCACTGGGATAGACATCCATCTAGATCCGGGACCGCACCTCCCGGCCGGCGCCTAGCTTACCTCGCCAAGCATCACTTATCCCAACCAAAATCATATCCAGGAGCTTGGGACATTGATTCGATTTGTGGAACCACAAGCGTGGATCGCCTGGTTTTACCTGCGCGATCCCGGAGGTTCTTAATTGAGGTCCTAAGATCTATGACCCATGGATGCTAGGAACCTCCGTACTCATATATGTACAAATTTGGCAGCGCTGTGCCGATAGGAGAACCATCCACCCGGAAGGCAGCAGCCCGGAGCTGGCGTCTCAATCGTATCCGAGTCTCGGTGTACTTCAGTATCCAGTTTAGGCAGGCGAAGGATTAGTATAGACACTGTGACTCACAATAACCTACCACGTTCGCAGAGGTTCTAGTGCTGCCGGAGTTATTGCCCCGACCAATCACTGACTATTAAATAAAGCTTTCTCTAATACACGACGCCACTCGTTAATGTCGGGGCAGAGGACCTGACTCCCCATCCTGATAGCTACCTACAAATCCATATGCGGCGCGCTGAACTCGGAAGCACTTGATTATGACTGTTTAGTCTCAGTAGGGTTGATGTGGCAAGAACCCAGCGATTGACCTCGGGCACAAATCATAAGAGGGTTGGTTTGTCGATATCTCGAAACATACACTCATGAGCGATTATCACCCCAGACGGGTTCGGGAAGGGCGGGCGAGCAATAGTTACCTGAGTCTCGCCGCCTCCCGTTACTCCGGTGGATTCCATCACCAAAACTCGGAGGTCGACGTTACGCGGCTAGAACGGCCTCGGAAGCCGACAGAAGCATGGCCTAGCAACGGAAACTCTGATTTCGTACACGATGCAGCCTTTTCAATGTAATTTCACATTCGAGCGTAAGTCGGGACGTCCCTGGGCAGCCGGTCCTGCTACGGCAGTAGCGTGAGTGCTAGTCACAACTTTCACTGCACGAATCTATAGAGCAACTATTGAGTAGGAAAATCTCAAAGACTATATTTTGTCAGATGAGGAGGCTTAACTGTCATTAATATCGCAGTATTGCTTTTGAACGTTGAGGGCTTTTCCAAAAGCTTTAAGTCAAGCAACATCTATTTACGTGGTATTCGCGCTATTGTACTGCCGATAGGGAAATTCCAATTTTAGCAGGTACTCGGAATGTCCCCAGACGGAAGCGATACTTTCAGGGCCGATCCAAGTCCGATACCTAGCATACTAGACCAACTTTATCATCTATGACTCATCGGTTCCGGTAGCCCAAGTACGCCGATCCACTTGGGTTTATGTGCATGAACACTCCTGCTGGGTCAGGCCGAATTGGTCTGATCTCCACCCGAATACTGTGACTCGAATAAGGGCAGTACCTCTCTGCATCTAGTTGGGACGACACCGCCCTTAGTCCTTTAGCGTGAGAAAGCGCCGCACTCATACGCTTAGTAGGCATTTGTATTCCCTAGTCGGGAAGTTGTTGGGTGGCCATGACTCTAGCGCTCTCCGAATAAACTTTATTCAAGAAGGACTGTAGATGGAGGAGTATAGCCTTGGCTTTAGTAGACTCGGACGTAAAAGTATTTAGCACTGGAGTGTAGCTCTCCAGCCAGCTCTCGCCTTATTAGCGTCGAGCGTGACAGCCGCTCGACGATAAACGCCCGAAGTAGTTACACGGGAAGACCGTACGAACTAGAGCATCCCTTACGACGCTCCTATGCCTGTGGAGAATCCCAGAGGCTGTCTCGGATTCCGGGATTGTTAAGAAAGTGTCTGGATTCTGTAGGCAATCCGTCGACTGCTCGTCGACCCAGCAGCCCTTAAGGGGTGGTCTGCCAGCAAGGATCAGATTTAAGCCGTCGGCTATTTGGCAAACATCAGTCAAATAGCTCCTAGCAGTTAGGTTTGTTCTCAGTAAACCTTAATCGCAACTATGCCATGCTCCCTATACTAAGGCACACTGTTCACCAAGGACCAAGACTGTTAGTTACTATATCAGGAAAATATGTGTTGCTTTGCTATTCACGGCTATAGGCCCACTGGACCCAAATAATTCCCATTCGACAACATACGAGGGTTTTGATTATTCACTTAGCCCTACTAGGGACCGATTCAGGAATTATCACGGATGGGTTTCAAGAGCGGTGTTTACTACTTTCATGTTTAGTACCGGACTCTCAGGTCTAACTTCAATATCAAACAATTGTGACACTTCAAAAGGTTGAATCCCTGGAGGGTAGTACAAAAGATTGAGCTATGCGGGCATGTCGCGGGCGTGAATTCTCAGTGGCCTTACTTGCGTCGTTTAAACGTGTTGCAAGTCTTACACTTCTGAACGAGTCTGTAGAAAACTCATTACTCTATTGATCAGTGGTACCCGACGGATTAGCCAATCCGTGAACACCCTCTAGACTACTCGTCTCACCAAGCGTGCGCAGACCTCCAAGATAACCGGATCAGTTGTCGTTTATTCTAGCTTGTCCTGGGAGGTCATACGTCTACAGAGTAGCACTCACGAGACAAACTGCAGCTGTAGATTTACTTCGTTTCCGAGGACATCAAAACGTACACCTCCGATAACCGACACTGCCCACCCCATAAGGGGGACCTCAGTAGCACTTTACTGATCTGATCTTTCCATGTGTAGTGTCTCCGATGTCGGTTCTTTGAGGTAGTCCGGTTTATTCCGCCCGGGTGAGTCAATCCTTCGTCCGCAATCATTGGATATCATTGTGGCTCCCCTCTATACACGGCAGTTACGGCCTCGAGAATATGCAGCCGTATACGCCCGGGGAGGCGTTGATGCTCACCTCAGCCGATCCACGTGAAGACGAGCAGGATATAGTTGCAGGCACGCATACAAACGTGTGCACCGGGGTTCTCATGCACGGTTCTTGGACTTTAATAGCAAATTGAACTAACTCACCTGCGCATAAGGTTCGCGTGTGTGTTTGACCTGATTAGAGCCACCCACAGGTAATGCGGTTCGCGATTCGGAAGAATTTTGTTGAAGTACTTAGCCGGATGTTAGCTGATTGAACGTGGTATATTTGGTTTGTCCATCGGAGCGCAAGTTTCCAGGATACTATTATGTTATGTCGTGTACGGGCGAGCTGCGTTAGGGGTAAGAATAGAGGGTAAAGGTTGAAGTTTGCGTATAGATTGTCGACTGAATGAGATGTGTTTTTACGGTACAGAGGCGATCTCCCACTTACGTACTCGAATTCACCGACCAATGGCCTCGCAGTTCCGTTGTCCGCTACATTTGTGCCCAACCAACGGCCCCGCAACGCCTCAAAGAATGGTGATTAAGACATTGCACGAATGGTATCACCAGGTTCCTTTCTTATCCAGACGTTGAACCCACTTCTGCGTACTAAATTATTGATATTTTTGAGCTTAGCTCGCTGGAGAGCCAGCTAATCGACATCTTACTGCGACTGCGCCTCGCCTCGTTCGTTCAGATAGTTACACAGCCGTGCCACAGGACCAGCTAACGTCCAGCGTCTACATCCGCTCTTGTCGTTAGAACACTGACCATGCTGCTGGAAAGTCGGCGCCAGATCCAACAGCCCAAAGCCGGCAACGACTTGCGCTATAAGCTCTTGTGGCCCCATCGTACCTTCTGGTCAGAGATCTTTTTAACACTTGCTCTGAGTGTACTTAGTGTCTACTTGACACCAACCGTCCAAACAATGAAAGTTAATCATTAGTATTTTATGGCTACAAATTCCGCCCTATGCACGAGGAGCAACCTCTCCCGACCGATAGAGGTAACATGGCTGACTATTATCGCCGCCGCAGCTCGGTCTCGACTAAGTACAACTCCGGTAGATTTGAAGCATCCAAGAACATCGGGAGACAGGATACACATCGATATTGGTAGATAACTCCCACCGACAGGTGATGGGTAAGGAACTACCTTATAAGTGGATCCTGACCGTTTACAGCCTTGTGGTGGGGCAGTAAATGGCAGTGCCCTATGATGAACATCCCCTAGGGGCCCGTCGCTGTAGATATGATGAATCCCCCGATGTCTTTATGGCCGTTTGGGCAAGCATGGGGGTAATCCGCGAAGGCGAGAATGATTCAAGATCCGGTTAAAGATGAGCATACAGCTATTGGCAGTACTCTTTTAAAGTACAGTGAATACAGGAACAAGAGCTCTCGTACGCCCATTATAATATTAACACTTTTCATTGGGGTACTCAACCCGTGGCTCATTCTCTTTAAGCCCCTTTTATGCATCAGTGATAGGAACAACATAAGTCCGACTGCCAAGCCTTTCGGAGCTCTATTTGGCGTTGGTATTACCACCATGCACGACATTGCGCGTCGAATAACAATGTGATTTTAATGCCCGTTTCTGGTCACTAAAGCAGGTGCAACGTCCTCTTCACTTAGTATGAGCCTACACTCGTTCTTAGGTCCGGCTGGCTGCTGTACGAATCGTGTCGTTTGTCGACGCTGAGCGAATAACACTATCCGTTTACCGGGTTGGACTGTATACCCTAGATACCCTGACGCTCAGTAGTCGTAGGAATTCGTGTTAACGCCATTTTTATCCCCCTTCGTGTAAAAAGAGCATTTACTCTCATCCTTGAAGTGGCGTCCTAGAACTGAATCACGCGGCTTGCCTGTGGCGCGTCAGGAATAGCTCGTAGCTCCGATAGACACCGGACCTACTTGACAACTGTGTTTATGCTCATAGATTGAAGCTGTAACGTGACTATACGACAGGACCACTGTCGCCGCGATTAATTGACCCAAGGCAGCGCAGTTGAGGGGGAGTTTTATAATAGAACTCCTCAGCAACATTCAATGGGAGTGACAGGGACTCCGAATAGTCAACCCTAAAGCCGTTTCAGAACGTACAGGTGTCATACGATTGATAAGGGGCATTGGTTTGTACCTCGGAGGGACAATATGGGTATGGCGCCACGAGTCTGTCATAACTGTCGAGCTAGAACAATGTCGTTTACGGGATGATCAGTGGCAACCAGACCTATTCGATGGGGCTCGCTACAACGGGAGTCGCACTAACCCTTTCATGTTAAGCATCGTGCCCGCGGGATTTTCTAGATTTCAGGGCAAAAGTTATCGCATGCTACCATTTGGAGAAGCAACCATAGCGGACATCCACGGGGGTGCGTCATACCTGATACTCGACGCATCAAGAAGGAGGCGGGAAAACGAGTTAGTATCGTGCCCAGTCACCAAAAGAACTGTTAGTGAGGGGTCAAGCCCGAACGGTCGCGCAATAGTGGAGGGTCCGGTATATCTGGGAATGCCGATACCCTTCAGTTCTGCTGACCCAGCTACGCTTCACTTGCTGGGGAGGAGTTAATTCAGGAGTAATCAGGACCCCTGGTGGATAACGTGTTAAAGAACTAGCGTGTGGTGGACGTGGACCCCGAGCCGACCCCGTGTCTAGGAAGGGATACCACTACGAGACCCCACATTCAAGCGCCCGCTTCGCTGGAGCCATGGCTTTCGTTGGGTTTAAAGTGAATGAAGTCTCCCTGATGTACGAGAGAGAAAGGGTTGGAGGGGCGTCTGACTAGCAAAACAGAGTGGATAGCACTACTTTTGGCCACTGTCGCATCAGTCACCTTCGCTGTAACGATGTAGGGTGTCGTTTACATCCAATACGCCGACGGCCAAAGTGTCACCTAAAGCCTTCTCAAGTATGCCAGAAGATAGAAATCGGGCGATGGCTTCTCTACCCAGTTCGACAAGAGGTCCTGTAGTCGACAGTCGGCCTCCTTACGAGGGGGCCGTAAACCGTCTAATTAAAGATAGACGATCCTTCGCGAACGAGGTCAAGACGCTCTTGTAAAGCTCGCTTCAAGGGCAGTTTACTTAGACCAGTGGCTCCGGGCCTCTTGCCAGGTCATAGCACGTGGGATTGGAATTAACTGCCCGACGTTGAGACGAACAAGACGCGCCAGCAGTCCATAGACACAGATCATAACTCCCCGGTAGTGATTTAACCGCATCTGTCTAAATATCGACATGATCATTTCCAGAAGTACTCCGTGTGTAGAGCCCACGCTGCGGTTTGTCGTGGACGCCAAGGACGCGGGCAAAGTGGATCACGATCATTCAACGGCGAGAAGGAGCAATACTGCCAGTCCACTGCTAGTTTAAGGCTGTTACGAGTATACCCCGAAGACCGCACTCGGCGTTAATGGGGGAGGTCTGGCGATCCACAACGGTGCATGCGTCACTTACCTGGGATCTGGGGCCCTTCGTATAGGAAGCCACGGCTACACGGAGCGTTATGACCTTCAGCGCTAAGTGGGATTGCGGCCAGCGAGCTTCACGCGTCTAGAATTTAAAGTATGTCGACGATGAGACAGACTAAAGCGGATCTAGATTTGTCGTGTAGACAGGTGTGCAAGTCGCGGTAATCACTCTTGCATGTTGAATTGGCTGATTGATTCTCGGGAGTCTCAACGGACATCATGCCATTGCACATACAAGCGCTAAACTGCAGATACCCCCATGCCAGCCGCGGTCGTAGTCACGAACGCATCAGGACTCCTGCGAAGCTTCCGTCACGTGGTCGCATTCGGCCTTGATTAGAACTCTGCAGATTTACTGCCTTACGGCCATTTTTTTAAGGAGTGGGACTTGATACAAATAGGTTCTCTCGGGTGGGACCAATGACTCGGAACGAAAGTCGGTGGCGCGAGCCGAAACCTTCGTATGACATATAGTTCTAGTAGTCGTTGCGCTTTCCCCAGGCTGCTAGTAGAGATCACTTTCGTAGCAGCGATCGGGGGATACCATGCTTGCTATGCACTACCCCCTACGAACGAGCTCCGCTACAGCAGAACACCAGCTCTTTACTGCCCTTGGAGGATCGTGGGGGTAGTGGAACCGGAGCACCATTTTTGTGCTCACCTTGTTTCTATAAAATTTTACAAACGTCAATGGTCGCAATTGGTCACACCGAACAATATTCTTATCGTCATGTAAGCTCCTTATAGCGGCGGCTGCGGACCAAGAGTTCAAGGTGTTAAGGCTCACAACACTCCGCGTTAATCTCCCCTGTTAGGTGGAAATGTATCGCAGCTAGGAGGATCGCCGTGTATGGTTATACTGCGCCTCATCCACTGATATGAAGCACTGACTTTCCCTGGTGTATCTGCGCATGACTACAACGGTCTGGGAATTTCGGCACGCCTGAGACTTTATCTGCCAGTGGGGCGGTTAACTTAATGCAGCCAATAATAGCAACCGAGATATAAGGCCCAGGCGTTTCCGCCTTCATAAGTACTCAATGTGAAGCAATCATTGTTCCTTGCCGAATTTGTGTTTCTTTTGCGATATCGTACAAAAAATGCCGCGTGTGAGCCCAGCTAGACAGCCCCCACATTTGCCATTACATTGCTTGGGGGCTTCATGTCCCAGTAAGCCCCTAATCTCATGCATTAAGTATAGAGTTGACTTATCGGGCATTTTCCGAGCAACAACAAGAGATGTCATACGCAGTTCCCTAATGAGCACAAAGAGCGAGGATACGTGTTGACTTGCAGTACTCGATTTAAGGGGACTGTGTAATGTTGACTGGTCGGATGCATGGTTTGTGCGCCTTCGTACGGGCGTGCCACAAGGGCTGAATAGTATCAAGACCGTGGCTGAACCTTCACACCTCCGTTGGTAAAGATCGAGAATTCTGTCGTCCTCTTTTTAGGAAGCTCCGAAAATCATCTCGATACGATACCCCGCATCGCTCGGCCTAAATCCAGGGGTCGAAAAGGACACCACGCGCTTAGAGCAGGGTGCGCCCCCGTGCGGAACCCTTCAAGAGGGGTCTTAGTCCAACAATTGTTCGCATAACTTCCAAAGGTCTTATTAGAACGTTTGTTTGTCGGAACATCAACCACTGGGGGTCTGATTGGTCACCGCTATGACGCCATGGCGATTTGAGGGCCGCAAAACGATCCGACGGGATATCAAATGACCACGGGCTCCCCCTACGCATTTCGTAAGGAGGGCCAGAATCTGCCTTCGTTCCAAGGTCGAATCGCAGCGGAGCCACCCTGCCGATACAATCCTTGCAAAGAGGAGGATATATCTCCGAAGCGGTATACCTGTAAGCCTTTTTGCTAACTCCTAGCCATACACTCCGAATTATTACGGTCCGCTTACCTTTGGCATTAAGGGATGAATCGCTGCAAGCTAGCGCGACTCTTTCTGCCGTCGCAGGTGAACTCGAATAAGCACCAGTTTGTTATAAGTCCCGGAGCCAAATTAGGGGTTAGCAACTCTAGGCTATTTATGCGGCGGCCCAGTACCGGTAACCCACGGCCTGGATCCTAGGACTTCCTGCCCCACGTCCTCGGTTTAGAAGTTGGCATAGGACTTAACACGAGATTGTGTCAAGGCACGTGACTGCTGGGATATGCCGGGCCTGAGTTTACACTCATGACCATCCTTGAAATCCATAAGTAAAGAATCCGCCGGAGCGGATCGTTATTTCCCCAATACGCACCAGGAGCACAGCCAGATAGCCCTTAAATAGGTTACCACGCCCTACGAGTAGTCTCGTCAAAACAGCATCAACGCGCCAAAGCCTTGCTAGTGGAGATTTGTTAATTACGAGCTCGCACCGTTGCTGGAGGCCGTATCTACCGAATGTTTCTAACTTGCTGTGTCTAGATACGACGGTTATTTTACGTGCTTCCCATTCATGAAACATAACCAAATCATATGTGAGTTTCATAAAGCTTGACCCCGTTCGGGAAAACAATATGGCCGGTACTATACCGCGGGACCATAGCACATCAGACCTTCAGTGCAACGCATCCCCGAAAACCTTGCAATAACTTTCTTTGGCCGCTCATCCCAGAACGAAGCCGATTCCTAACGAATCACCATTCATGATACTTTCGGTGCTTGCTTTAGGAGCGAGTAAGATTGCCGACCTCGCCAGGGTCAACTCAGTAGCACGTTATCACGCCTATTGGTGCGAAGCCGCCCTACTCACCGGAACCGAGGGTACCCCAATTGCATCTACATTCAACCTCAGCGCGGGTTAAGCGGCCACAGTTGGGCTAGGGTCTTACCCAGGCGGATACCTATCTTTGCGCTGGCCTAACTGAACCCTTCCTGTGCCACTTCGGGTATTAGGGGTGGTGCGGCAACAAAGGAATGTCTGCGAAGAAAGGCTGCACCCCGCATACGGCAAGCGGGTAGATCATGCCGACTCGCACCGTTTAGTACGGTCGCAGCCGGGTTTGTACCACTTCGCATAAAATAGGGGATGATTTGGCGCATCGCCCTTAGTCTGACGTGAACTGATAGAGTGACCGTAATTGTGCTTCTAGCATATTACGGTTTGCACGCTTGGGAGTTGTAATTTGCCGTTATTTCCAAGGGGCCAGAATCTGGATGCTAGACCTTTGAGGGGAGTCGAAGGTGCCACGATGCTTTAGAACAAGTCCGAGGACAGTCGACACAAATGGCGGCGTCAGTAGGAGTGGGATACAGTGAACCAACTCTAGCAGTAACAGTAGCTACTACACAGCGCACCATCAATAGGAATGGTTCGATGCAGGACCAGAATCCATATAGGTATCTGTTCCATGACGCGTTTTATAGGGAGCATTAGGGGTGTACTCAGACTTCTCGAGCCAAGAGGAATCACGCGAGCGATTTTCTACCCTTAAAAAGGGCTAACATGCACAATACGGGGCCCATCCATCCGTACAGCGACAAGTCCTTTGCCTTCTTAACAGAACCTGAGGTGTTTGACACTGTCGAGAGCAGCTGTCGTTGTAAATCTGGACATCGCGATAGGGAACTCGGCTAGCGGACTATGCATCCATTTTCTCCCCATATTTTTAAAAAACAATTACGGGGCGATTGTTCACTATATCAGCGCAAACACTGACACCGCGGTAATAACCTGTTCACTCGTCTCTGTACGATGCCACTGTGCTCAAGCCGACACCTGCATTACCACTTTCCAAAACGTAGACAACATTTACTCGGACATACCGGTTCGATCTACCGGGTAGTTTCCCTAGATCTCTGAACGTTTTCAGGCAAAACTCATGTGTACGGCATAGCACATCAAGTCTTAATCAGGTCTTAACAATTTTTCCTGAATAGTTCTCGAAGTGGGTTATAGGGCACCGGGCGACCCGTAGCCGACGACAGATGTCTGTTGCCTCCGCCGGTTAAAGGCAAACTCTCGACCTTTCACATGGCACATCGAGCGCTGAATTCCGGCGAGCGTGTCGGGGAGCCGCCTAGTCGATGGCATTTGACTTAATTTAAACATACTAATGTCATGAGACCCAAGAGTTGTTTATGTGCAAATTAGTGGAAGTTCACAACGAATAATCGTAGTACGACTAATCTTTCATAGG
		</sequence>
    <sequence><taxon idref="Location_1_4_0|38.35097400450984"/>
			AGATGATGCCACCGCTTACACGTGACGAACTGGCCTTGGCAGCGTCTCTAGAGGACCTAAACCCTTTTTACCACTTGATGTCCATGAGCTTTCCTAGGAGTATCGCGAGAGGCTTTCCTGCACTTTTAATAGTGTCACAGCCCTTGTGTCACGCGCCTTAGTTTGCATGCCATCTAAGCAGCCCGACCCTAGACAGCCGGTCTTTATGGCGTTAGATGCTCGTTGCCAATGACTGCGTGGCCCGTCAGCTATTCTAAAAGTGTTCGGTTGTCGAAGAATGTTATCTAAAATTGATAACTTAACGCATGAGAGAAGGTAAAATAATTACCCCATGCTAATAAGAAGACTTGCTCATAGGGACTGCATGCAAGGGTGCACGTAGGGAGGGAAACTACCTCTAGAGGCACATGCGGAATCTCGGTGTGATACGGTCTGGATAACTCTCCTGCCTCGTGACGTTCTGGCCCGCGTGCAGCAAGTACATGCTTGGGCATTCTACCAGTACCGTTATTCTAGATAACGTGTTCGTGCGAACACGAGACGGCTTGTGCCAGATCCCGAGCCGCTGCTATGGCGCATGGACGCGCCCTCAAGTGAGTAATCCGAGGTTACGTGCAAGCTGGGGAACGGCAGTCTCTTCACTTGGGACGGGTTATCTAACCCACGATATCGGAGACCCTGTACTAACTGGACACTTACTCACCAAAATAGATGTGCAGATGGCTAACTGGATCTGGGTTTATGGGGCTTTCCGCCTGCCTGGTTCCTGAAAGCAAATGTTGTTGAGTCCCGGGTCACAAGGCTCGCCATGACACGTGCGAATGACGCATTGTTTCTATCCTGCTCCTGACCGGTGAGTACTATTGATGTCACGACACGTCTGCAAACTGAGACTGGGGCATCATCCGCACTGCAGTGGCAACTGGCAATGACACAAGAATCTGTCAATTATCAATTGCTTCCTTGTGACACTGTTAGTGTAAGACCACATCCACGGTAGCGGCTAACAGACATCCGCGGACAAAGAATGATGATACATAAGGACGGGCAGTTATGTGAGAGCGTTGAGGTAATCCAGATGGCGCAAGGCCAGAATCACTTTCCAGCGGATGGGCTCAGCCGTCGGCCTTCGCCCAAGTCGTGTGTCACCCACGGGACAGGCAAAACTAGGTGTTCCATGTCTAAGATACTCGTGGATTAATAACTGAGTACAGTCAAGTACGGCACTCCTTGATCGTTAGGGTGTTTCGCCACTAGTGAAATTGTAGGACGGGATGTAGCGTGCTATATAAGTTAATCGGATAGGGTGTCAGAATCAGCCCCAGCTGAAAACCTAGCAGAAAGAAAGAGGCATTAGATCGACTACCAGTAACGTCGAATACATAATGTGATGAGGTACAACGTGCCCGACCTTGTGACGCATGAATTCGAGAGATAATCAGGTCTGCCATTATTGTCGGTGTAACGGACAACATCGGTGTTTTGCCAGTTTTAATAACAGAAATTTCCTAGGACAACTCGGGTCAATTCTGGCCGGATGTGAATGAAGCGTAGGAAACAATTGTGAGGTGAACTTTCCCCCAAGCAATCGCCGCTGTGACAACGCATCTGTTTCTTAAAGGCTTCAAACATAAGTGCGTAGATTTGTCTTCGTTACCGACCTCCCGTGACTGACACGGCGATGCTGGGGGAACGACGGTAATCCAAGTGGTAGATCGGCGAGCCCCAGAAGTTTCGTGTCCCAGGTCCTATCGATTGTGGAAATGTGTCTCACTTACAGATACATGGTCTTCAGTATGTGTATATGGTGAATCAAACACTAGTACACCGTCGGGGAGGGATCTGGAAGCGCCCGTCATTAAATCGGACTCCTGTACCTTATGGAGTATTAATAGGGTCGGCATCGCCAAGAGATAATCTCCGCAGGGCGACAACAGACGGCCCTCATGAGAGATAGTTGCGTACCTGCATGCCATCCATCATGCTCCTAGTATTCGGAGTTCTACATTTGGACCAAAATTAACATTGCCTCGTATCCCCGGGAGAGTGCTGGTCATTGAGTCGGGCCGTATACATGGATGGGCGAACGCAAACAACGGGCGTTTCCTACACTCTCCGCCGAACCATCCGCAAGTTCGGAGAGCTTTAGCAGCAATTCGGCGTAGAGCATCGAGATCCCCTAATAATGATTCCCCGCCAGAAGCTTACTTGTTGGATCGTGGGCTAGAGGAAGGCGTTACCGAACAGGGAGTGATGCAGGCGGGCCCCGTACCCCCCTTCTGGACTTTATCGCAGGATCTGGGATCTCATTCAGATATAGATTCCTCGGCGTCAGGCGTACTGTTAAACGCCAACAAGCCGGGACTTATGGTGCTCCATAGATGAGTTAGATGAGCATTGGGTTCGCTCTCAATAGACAAGAGGAGTTCTCTGTGCAACCAGCACCGCTGGGCGAGCCCTCGGCAATCAGGACATGTTACGATACGCTTGTGACTAAAGAATTGATACGCTAGATGGGGCCCAGTGAACTGTTATAAGCGCTTATGCTGAAAAACATGACTATTCATTTTAGGGGGTGAGCGTGTTATTTATGTGGGTTGCCCTCACTAGAGAGATAAACCTCCTACAATGGGGCACGGCCGCGGATCACCTACTACAAGAGGGACGGATGTAACCTTCGCTTAGAGGGTTAAGTTAGGTCTAGAATGCAGCATACAGAACAGACGCCTTTCAATGAAACTGCGGCTGGCGTGACTCTATGTTTGCATTTCGATCAATGCCAGCCAAAATCTTACACGAGTCCCCCATCAGGCAGGAGAACAGCAGAGGAAAAGACCGTTTACATTATTCCGATAAGTATGGTATACCTGCTAGCCGCAGGGGTCAAACCCATTCGCGAGATGGCGGCTGATAGACTTAAATTGCTTCATGCGATGACTGCACTTTTATATTTGTCTGTTCTGAGAAGATTACCCGATGTCCATCCATATGCAATCAGGCTCTACCATTGCCATTAAGCTAGGCTTGTTTTAGAGCGAGCCGGTCCTGGATAAACGTCAGTCCATGAAGCGAGTTTAACGTAGAGTCCGTGTTAAACTATTAGACCTCCTTATGGTGATATAAACCTACCTAGTGGGATCCATAACGAGAAACACGAGTCCGGTACGGCCCGAATGAAACTACCCTGCGGTTCTTCTCACCATTTTAGGCGACGTTCCCGTATTAACTAATGGAACGGCCAGTTTCGAGTTTAGCAGTATTTGAGCATTCCCAGGCATTTTCAGTTGCGGGATGGAGGACTCTGTGGTAGTATTCAGTAGTTGCCGGCATAATTCGCGTCATTCTCGTGCGTCTGTGGGTGGCGCACCATGGACTTGTAGACCTGTACTTCAGAATACAGCATATTCACTCCAGTCATCGGTACTTCAGCCGCTCTCCGCACGTTCCGGGGCCGTTGTGATGCACCCTTAGGTACAGAAAATTACGCGCCATAGGTCGTTTTTCTTTGGGACTATCGAGCCGGATCAATAGGGATTTTGGATACCGGTTTACCGGATAACGGTACTATAGACTGTGAAGTGTACGTGTGTTTCCGTCAGTTCGCACTGGGATAGACATCCATCTAGATCCGGGACCGCACCTCCCGGCCGGCGCCTAGCTTACCTCGCCAAGCATCACTTATCCCAACCAAAATCATATCCAGGAGCTTGGGACATTGATTCGATTTGTGGAACCACAAGCGTGGATCGCCTGGTTTTACCTGCGCGATCCCGGAGGTTCTTAATTGAGGTCCTAAGATCTATGACCCATGGATGCTAGGAACCTCCGTACTCATATATGTACAAATTTGGCAGCGCTGTGCCGATAGGAGAACCATCCACCCGGAAGGCAGCAGCCCGGAGCTGGCGTCTCAATCGTATCCGAGTCTCGGTGTACTTCAGTATCCAGTTTAGGCAGGCGAAGGATTAGTATAGACACTGTGACTCACAATAACCTACCACGTTCGCAGAGGTTCTAGTGCTGCCGGAGTTATTGCCCCGACCAATCACTGACTATTAAATAAAGCTTTCTCTAATACACGACGCCACTCGTTAATGTCGGGGCAGAGGACCTGACTCCCCATCCTGATAGCTACCTACAAATCCATATGCGGCGCGCTGAACTCGGAAGCACTTGATTATGACTGTTTAGTCTCAGTAGGGTTGATGTGGCAAGAACCCAGCGATTGACCTCGGGCACAAATCATAAGAGGGTTGGTTTGTCGATATCTCGAAACATACACTCATGAGCGATTATCACCCCAGACGGGTTCGGGAAGGGCGGGCGAGCAATAGTTACCTGAGTCTCGCCGCCTCCCGTTACTCCGGTGGATTCCATCACCAAAACTCGGAGGTCGACGTTACGCGGCTAGAACGGCCTCGGAAGCCGACAGAAGCATGGCCTAGCAACGGAAACTCTGATTTCGTACACGATGCAGCCTTTTCAATGTAATTTCACATTCGAGCGTAAGTCGGGACGTCCCTGGGCAGCCGGTCCTGCTACGGCAGTAGCGTGAGTGCTAGTCACAACTTTCACTGCACGAATCTATAGAGCAACTATTGAGTAGGAAAATCTCAAAGACTATATTTTGTCAGATGAGGAGGCTTAACTGTCATTAATATCGCAGTATTGCTTTTGAACGTTGAGGGCTTTTCCAAAAGCTTTAAGTCAAGCAACATCTATTTACGTGGTATTCGCGCTATTGTACTGCCGATAGGGAAATTCCAATTTTAGCAGGTACTCGGAATGTCCCCAGACGGAAGCGATACTTTCAGGGCCGATCCAAGTCCGATACCTAGCATACTAGACCAACTTTATCATCTATGACTCATCGGTTCCGGTAGCCCAAGTACGCCGATCCACTTGGGTTTATGTGCATGAACACTCCTGCTGGGTCAGGCCGAATTGGTCTGATCTCCACCCGAATACTGTGACTCGAATAAGGGCAGTACCTCTCTGCATCTAGTTGGGACGACACCGCCCTTAGTCCTTTAGCGTGAGAAAGCGCCGCACTCATACGCTTAGTAGGCATTTGTATTCCCTAGTCGGGAAGTTGTTGGGTGGCCATGACTCTAGCGCTCTCCGAATAAACTTTATTCAAGAAGGACTGTAGATGGAGGAGTATAGCCTTGGCTTTAGTAGACTCGGACGTAAAAGTATTTAGCACTGGAGTGTAGCTCTCCAGCCAGCTCTCGCCTTATTAGCGTCGAGCGTGACAGCCGCTCGACGATAAACGCCCGAAGTAGTTACACGGGAAGACCGTACGAACTAGAGCATCCCTTACGACGCTCCTATGCCTGTGGAGAATCCCAGAGGCTGTCTCGGATTCCGGGATTGTTAAGAAAGTGTCTGGATTCTGTAGGCAATCCGTCGACTGCTCGTCGACCCAGCAGCCCTTAAGGGGTGGTCTGCCAGCAAGGATCAGATTTAAGCCGTCGGCTATTTGGCAAACATCAGTCAAATAGCTCCTAGCAGTTAGGTTTGTTCTCAGTAAACCTTAATCGCAACTATGCCATGCTCCCTATACTAAGGCACACTGTTCACCAAGGACCAAGACTGTTAGTTACTATATCAGGAAAATATGTGTTGCTTTGCTATTCACGGCTATAGGCCCACTGGACCCAAATAATTCCCATTCGACAACATACGAGGGTTTTGATTATTCACTTAGCCCTACTAGGGACCGATTCAGGAATTATCACGGATGGGTTTCAAGAGCGGTGTTTACTACTTTCATGTTTAGTACCGGACTCTCAGGTCTAACTTCAATATCAAACAATTGTGACACTTCAAAAGGTTGAATCCCTGGAGGGTAGTACAAAAGATTGAGCTATGCGGGCATGTCGCGGGCGTGAATTCTCAGTGGCCTTACTTGCGTCGTTTAAACGTGTTGCAAGTCTTACACTTCTGAACGAGTCTGTAGAAAACTCATTACTCTATTGATCAGTGGTACCCGACGGATTAGCCAATCCGTGAACACCCTCTAGACTACTCGTCTCACCAAGCGTGCGCAGACCTCCAAGATAACCGGATCAGTTGTCGTTTATTCTAGCTTGTCCTGGGAGGTCATACGTCTACAGAGTAGCACTCACGAGACAAACTGCAGCTGTAGATTTACTTCGTTTCCGAGGACATCAAAACGTACACCTCCGATAACCGACACTGCCCACCCCATAAGGGGGACCTCAGTAGCACTTTACTGATCTGATCTTTCCATGTGTAGTGTCTCCGATGTCGGTTCTTTGAGGTAGTCCGGTTTATTCCGCCCGGGTGAGTCAATCCTTCGTCCGCAATCATTGGATATCATTGTGGCTCCCCTCTATACACGGCAGTTACGGCCTCGAGAATATGCAGCCGTATACGCCCGGGGAGGCGTTGATGCTCACCTCAGCCGATCCACGTGAAGACGAGCAGGATATAGTTGCAGGCACGCATACAAACGTGTGCACCGGGGTTCTCATGCACGGTTCTTGGACTTTAATAGCAAATTGAACTAACTCACCTGCGCATAAGGTTCGCGTGTGTGTTTGACCTGATTAGAGCCACCCACAGGTAATGCGGTTCGCGATTCGGAAGAATTTTGTTGAAGTACTTAGCCGGATGTTAGCTGATTGAACGTGGTATATTTGGTTTGTCCATCGGAGCGCAAGTTTCCAGGATACTATTATGTTATGTCGTGTACGGGCGAGCTGCGTTAGGGGTAAGAATAGAGGGTAAAGGTTGAAGTTTGCGTATAGATTGTCGACTGAATGAGATGTGTTTTTACGGTACAGAGGCGATCTCCCACTTACGTACTCGAATTCACCGACCAATGGCCTCGCAGTTCCGTTGTCCGCTACATTTGTGCCCAACCAACGGCCCCGCAACGCCTCAAAGAATGGTGATTAAGACATTGCACGCATGGTATCACCAGGTTCCTTTCTTATCCAGACGTTGAACCCACTTCTGCGTACTAAATTATTGATATTTTTGAGCTTAGCTCGCTGGAGAGCCAGCTAATCGACATCTTACTGCGACTGCGCCTCGCCTCGTTCGTTCAGATAGTTACACAGCCGTGCCACAGGACCAGCTAACGTCCAGCGTCTACATCCGCTCTTGTCGTTAGAACACTGACCATGCTGCTGGAAAGTCGGCGCCAGATCCAACAGCCCAAAGCCGGCAACGACTTGCGCTATAAGCTCTTGTGGCCCCATCGTACCTTCTGGTCAGAGATCTTTTTAACACTTGCTCTGAGTGTACTTAGTGTCTACTTGACACCAACCGTCCAAACAATGAAAGTTAATCATTAGTATTTTATGGCTACAAATTCCGCCCTATGCACGAGGAGCAACCTCTCCCGACCGATAGAGGTAACATGGCTGACTATTATCGCCGCCGCAGCTCGGTCTCGACTAAGTACAACTCCGGTAGATTTGAAGCATCCAAGAACATCGGGAGACAGGATACACATCGATATTGGTAGATAACTCCCACCGACAGGTGATGGGTAAGGAACTACCTTATAAGTGGATCCTGACCGTTTACAGCCTTGTGGTGGGGCAGTAAATGGCAGTGCCCTATGATGAACATCCCCTAGGGGCCCGTCGCTGTAGATATGATGAATCCCCCGATGTCTTTATGGCCGTTTGGGCAAGCATGGGGGTAATCCGCGAAGGCGAGAATGATTCAAGATCCGGTTAAAGATGAGCATACAGCTATTGGCAGTACTCTTTTAAAGTACAGTGAATACAGGAACAAGAGCTCTCGTACGCCCATTATAATATTAACACTTTTCATTGGGGTACTCAACCCGTGGCTCATTCTCTTTAAGCCCCTTTTATGCATCAGTGATAGGAACAACATAAGTCCGACTGCCAAGCCTTTCGGAGCTCTATTTGGCGTTGGTATTACCACCATGCACGACATTGCGCGTCGAATAACAATGTGATTTTAATGCCCGTTTCTGGTCACTAAAGCAGGTGCAACGTCCTCTTCACTTAGTATGAGCCTACACTCGTTCTTAGGTCCGGCTGGCTGCTGTACGAATCGTGTCGTTTGTCGACGCTGAGCGAATAACACTATCCGTTTACCGGGTTGGACTGTATACCCTAGATACCCTGACGCTCAGTAGTCGTAGGAATTCGTGTTAACGCCATTTTTATCCCCCTTCGTGTAAAAAGAGCATTTACTCTCATCCTTGAAGTGGCGGCCTAGAACTGAATCACGCGGCTTGCCTGTGGCGCGTCAGGAATAGCTCGTAGCTCCGATAGACACCGGACCTACTTGACAACTGTGTTTATGCTCATAGATTGAAGCTGTAACGTGACTATACGACAGGACCACTGTCGCCGCGATTAATTGACCCAAGGCAGCGCAGTTGAGGGGGAGTTTTATAATAGAACTCCTCAGCAACATTCAATGGGAGTGACAGGGACTCCGAATAGTCAACCCTAAAGCCGTTTCAGAACGTACAGGTGTCATACGATTGATAAGGGGCATTGGTTTGTACCTCGGAGGGACAATATGGGTATGGCGCCACGAGTCTGTCATAACTGTCGAGCTAGAACAATGTCGTTTACGGGATGATCAGTGGCAACCAGACCTATTCGATGGGGCTCGCTACAACGGGAGTCGCACTAACCCTTTCATGTTAAGCATCGTGCCCGCGGGATTTTCTAGATTTCAGGGCAAAAGTTATCGCATGCTACCATTTGGAGAAGCAACCATAGCGGACATCCACGGGGGTGCGTCATACCTGATACTCGACGCATCAAGAAGGAGGCGGGAAAACGAGTTAGTATCGTGCCCAGTCACCAAAAGAACTGTTAGTGAGGGGTCAAGCCCGAACGGTCGCGCAATAGTGGAGGGTCCGGTATATCTGGGAATGCCGATACCCTTCAGTTCTGCTGACCCAGCTACGCTTCACTTGCTGGGGAGGAGTTAATTCAGGAGTAATCAGGACCCCTGGTGGATAACGTGTTAAAGAACTAGCGTGTGGTGGACGTGGACCCCGAGCCGACCCCGTGTCTAGGAAGGGATACCACTACGAGACCCCACATTCAAGCGCCCGCTTCGCTGGAGCCATGGCTTTCGTTGGGTTTAAAGTGAATGAAGTCTCCCTGATGTACGAGAGAGAAAGGGTTGGAGGGGCGTCTGACTAGCAAAACAGAGTGGATAGCACTACTTTTGGCCACTGTCGCATCAGTCACCTTCGCTGTAACGATGTAGGGTGTCGTTTACATCCAATACGCCGACGGCCAAAGTGTCACCTAAAGCCTTCTCAAGTATGCCAGAAGATAGAAATCGGGCGATGGCTTCTCTACCCAGTTCGACAAGAGGTCCTGTAGTCGACAGTCGGCCTCCTTACGAGGGGGCCGTAAACCGTCTAATTAAAGATAGACGATCCTTCGCGAACGAGGTCAAGACGCTCTTGTAAAGCTCGCTTCAAGGGCAGTTTACTTAGACCAGTGGCTCCGGGCCTCTTGCCAGGTCATAGCACGTGGGATTGGAATTAACTGCCCGACGTTGAGACGAACAAGACGCGCCAGCAGTCCATAGACACAGATCATAACTCCCCGGTAGTGATTTAACCGCATCTGTCTAAATATCGACATGATCATTTCCAGAAGTACTCCGTGTGTAGAGCCCACGCTGCGGTTTGTCGTGGACGCCAAGGACGCGGGCAAAGTGGATCACGATCATTCAACGGCGAGAAGGAGCAATACTACCAGTCCACTGCTAGTTTAAGGCTGTTACGAGTATACCCCGAAGACCGCACTCGGCGTTAATGGGGGAGGTCTGGCGATCCACAACGGTGCATGCGTCACTTACCTGGGATCTGGGGCCCTTCGTATAGGAAGCCACGGCTACACGGAGCGTTATGACCTTCAGCGCTAAGTGGGATTGCGGCCAGCGAGCTTCACGCGTCTAGAATTTAAAGTATGTCGACGATGAGACAGACTAAAGCGGATCTAGATTTGTCGTGTAGACAGGTGTGCAAGTCGCGGTAATCACTCTTGCATGTTGAATTGGCTGATTGATTCTCGGGAGTCTCAACGGACATCATGCCATTGCACATACAAGCGCTAAACTGCAGATACCCCCATGCCAGCCGCGGTCGTAGTCACGAACGCATCAGGACTCCTGCGAAGCTTCCGTCACGTGGTCGCATTCGGCCTTGATTAGAACTCTGCAGATTTACTGCCTTACGGCCATTTTTTTAAGGAGTGGGACTTGATACAAATAGGATCTCTCGGGTGGGACCAATGACTCGGAACGAAAGTCGGTGGCGCGAGCCGAAACCTTCGTATGACATATAGTTCTAGTAGTCGTTGCGCTTTCCCCAGGCTGCTAGTAGAGATCACTTTCGTAGCAGCGATCGGGGGATACCATGCTTGCTATGCACTACCCCCTACGAACGAGCTCCGCTACAGCAGAACACCAGCTCTTTACTGCCCTTGGAGGATCGTGGGGGTAGTGGAACCGGAGCACCATTTTTGTGCTCACCTTGTTTCTATAAAATTTTACAAACGTCAATGGTCGCAATTGGTCACACCGAACAATATTCTTATCGTCATGTAAGCTCCTTATAGCGGCGGCTGCGGACCAAGAGTTCAAGGTGTTAAGGCTCACAACACTCCGCGTTAATCTCCCCTGTTAGGTGGAAATGTATCGCAGCTAGGAGGATCGCCGTGTATGGTTATACTGCGCCTCATCCACTGATATGAAGCACTGACTTTCCCTGGTGTATCTGCGCATGACTACAACGGTCTGGGAATTTCGGCACGCCTGAGACTTTATCTGCCAGTGGGGCGGTTAACTTAATGCAGCCAATAATAGCAACCGAGATATAAGGCCCAGGCGTTTCCGCCTTCATAAGTACTCAATGTGAAGCAATCATTGTTCCTTGCCGAATTTGTGTTTCTTTTGCGATATCGTACAAAAAATGCCGCGTGTGAGCCCAGCTAGACAGCCCCCACATTTGCCATTACATTGCTTGGGGGCTTCATGTCCCAGTAAGCCCCTAATCTCATGCATTAAGTATAGAGTTGACTTATCGGGCATTTTCCGAGCAACAACAAGAGATGTCATACGCAGTTCCCTAATGAGCACAAAGAGCGAGGATACGTGTTGACTTGCAGTACTCGATTTAAGGGGACTGTGTAATGTTGACTGGTCGGATGCATGGTTTGTGCGCCTTCGTACGGGCGTGCCACAAGGGCTGAATAGTATCAAGACCGTGGCTGAACCTTCACACCTCCGTTGGTAAAGATCGAGAATTCTGTCGTCCTCTTTTTAGGAAGCTCCGAAAATCATCTCGATACGATACCCCGCATCGCTCGGCCTAAATCCAGGGGTCGAAAAGGACACCACGCGCTTAGAGCAGGGTGCGCCCCCGTGCGGAACCCTTCAAGAGGGGTCTTAGTCCAACAATTGTTCGCATAACTTCCAAAGGTCTTATTAGAACGTTTGTTTGTCGGAACATCAACCACTGGGGGTCTGATTGGTCACCGCTATGACGCCATGGCGATTTGAGGGCCGCAAAACGATCCGACGGGATATCAAATGACCACGGGCTCCCCCTACGCATTTCGTAAGGAGGGCCAGAATCTGCCTTCGTTCCAAGGTCGAATCGCAGCGGAGCCACCCTGCCGATACAATCCTTGCAAAGAGGAGGATATATCTCCGAAGCGGTATACCTGTAAGCCTTTTTGCTAACTCCTAGCCATACACTCCGAATTATTACGGTCCGCTTACCTTTGGCATTAAGGGATGAATCGCTGCAAGCTAGCGCGACTCTTTCTGCCGTCGCAGGTGAACTCGAATAAGCACCAGTTTGTTATAAGTCCCGGAGCCAAATTAGGGGTTAGCAACTCTAGGCTATTTATGCGGCGGCCCAGTACCGGTAACCCACGGCCTGGATCCTAGGACTTCCTGCCCCACGTCCTCGGTTTAGAAGTTGGCATAGGACTTAACACGAGATTGTGTCAAGGCACGTGACTGCTGGGATATGCCGGGCCTGAGTTTACACTCATGACCATCCTTGAAATCCATAAGTAAAGAATCCGCCGGAGCGGATCGTTATTTCCCCAATACGCACCAGGAGCACAGCCAGATAGCCCTTAAATAGGTTACCACGCCCTACGAGTAGTCTCGTCAAAACAGCATCAACGCGCCAAAGCCTTGCTAGTGGAGATTTGTTAATTACGAGCTCGCACCGTTGCTGGAGGCCGTATCTACCGAATGTTTCTAACTTGCTGTGTCTAGATACGACGGTTATTTTACGTGCTTCCCATTCATGAAACATAACCAAATCATATGTGAGTTTCATAAAGCTTGACCCCGTTCGGGAAAACAATATGGCCGGTACTATACCGCGGGACCATAGCACATCAGACCTTCAGTGCAACGCATCCCCGAAAACCTTGCAATAACTTTCTTTGGCCGCTCATCCCAGAACGAAGCCGATTCCTAACGAATCACCATTCATGATACTTTCGGTGCTTGCTTTAGGAGCGAGTAAGATTGCCGACCTCGCCAGGGTCAACTCAGTAGCACGTTATCACGCCTATTGGTGCGAAGCCGCCCTACTCACCGGAACCGAGGGTACCCCAATTGCATCTACATTCAACCTCAGCGCGGGTTAAGCGGCCACAGTTGGGCTAGGGTCTTACCCAGGCGGATACCTATCTTTGCGCTGGCCTAACTGAACCCTTCCTGTGCCACTTCGGGTATTAGGGGTGGTGCGGCAACAAAGGAATGTCTGCGAAGAAAGGCTGCACCCCGCATACGGCAAGCGGGTAGATCATGCCGACTCGCACCGTTTAGTACGGTCGCAGCCGGGTTTGTACCACTTCGCATAAAATAGGGGATGATTTGGCGCATCGCCCTTAGTCTGACGTGAACTGATAGAGTGACCGTAATTGTGCTTCTAGCATATTACGGTTTGCACGCTTGGGAGTTGTAATTTGCCGTTATTTCCAAGGGGCCAGAATCTGGATGCTAGACCTTTGAGGGGAGTCGAAGGTGCCACGATGCTTTAGAACAAGTCCGAGGACAGTCGACACAAATGGCGGCGTCAGTAGGAGTGGGATACAGTGAACCAACTCTAGCAGTAACAGTAGCTACTACACAGCGCACCATCAATAGGAATGGTTCGATGCAGGACCAGAATCCATATAGGTATCTGTTCCATGACGCGTTTTATAGGGAGCATTAGGGGTGTACTCAGACTTCTCGAGCCAAGAGGAATCACGCGAGCGATTTTCTACCCTTAAAAAGGGCTAACATGCACAATACGGGGCCCATCCATCCGTACAGCGACAAGTCCTTTGCCTTCTTAACAGAACCTGAGGTGTTTGACACTGTCGAGAGCAGCTGTCGTTGTAAATCTGGACATCGCGATAGGGAACTCGGCTAGCGGACTATGCATCCATTTTCTCCCCATATTTTTAAAAAACAATTACGGGGCGATTGTTCACTATATCAGCGCAAACACTGACACCGCGGTAATAACCTGTTCACTCGTCTCTGTACGATGCCACTGTGCTCAAGCCGACACCTGCATTACCACTTTCCAAAACGTAGACAACATTTACTCGGACATACCGGTTCGATCTACCGGGTAGTTTCCCTAGATCTCTGAACGTTTTCAGGCAAAACTCATGTGTACGGCATAGCACATCAAGTCTTAATCAGGTCTTAACAATTTTTCCTGAATAGTTCTCGAAGTGGGTTATAGGGCACCGGGCGACCCGTAGCCGACGACAGATGTCTGTTGCCTCCGCCGGTTAAAGGCAAACTCTCGACCTTTCACATGGCACATCGAGCGCTGAATTCCGGCGAGCGTGTCGGGGAGCCGCCTAGTCGATGGCATTTGACTTAATTTAAACATACTAATGTCATGAGACCCAAGAGTTGTTTATGTGCAAATTAGTGGAAGTTCACAACGAATAATCGTAGTACGACTAATCTTTCATAGG
		</sequence>
    <sequence><taxon idref="Location_2_3_0|28.580049992474365"/>
			AGATGATGCCACCGCTTACACGTGACGAACTGGCCTTGGCAGCGTCTCTAGAGGACCTAAACCCTTTTTACCACTTGATGTCCATGAGCTTTCCTAGGAGTATCGCGAGAGGCTTTCCTGCACTTTTAATAGTGTCACAGCCCTTGTGTCACGCGCCTTAGTTTGCATGCCATCTAAGCAGCCCGACCCTAGACAGCCGGTCTTTATGGCGTTAGATGCTCGTTGCCAATGACTGCGTGGCCCGTCAGCTATTCTAAAAGTGTTCGGTTGTCGAAGAATGTTATCTAAAATTGATAACTTAACGCATGAGAGAAGGTAAAATAATTACCCCATGCTAATAAGAAGACTTGCTCATAGGGACTGCATGCAAGGGTGCACGTAGGGAGGGAAACTACCTCTAGAGGCACATGCGGAATCTCGGTGTGATACGGTCTGGATAACTCTCCTGCCTCGTGACGTTCTGGCCCGCGTGCAGCAAGTACATGCTTGGGCATTCTACCAGTACCGTTATTCTAGATAACGTGTTCGTGCGAACACGAGACGGCTTGTGCCAGATCCCGAGCCGCTGCTATGGCGCATGGACGCGCCCTCAAGTGAGTAATCCGAGGTTACGTGCAAGCTGGGGAACGGCAGTCTCTTCACTTGGGACGGGTTATCTAACCCACGATATCGGAGACCCTGTACTAACTGGACACTTACTCACCAAAATAGATGTGCAGATGGCTAACTGGATCTGGGTTTATGGGGCTTTCCGCCTGCCTGGTTCCTGAAAGCAAATGTTGTTGAGTCCCGGGTCACAAGGCTCGCCATGACACGTGCGAATGACGCATTGTTTCTATCCTGCTCCTGACCGGTGAGTACTATTGATGTCACGACACGTCTGCAAACTGAGACTGGGGCATCATCCGCACTGCAGTGGCAACTGGCAATGACACAAGAATCTGTCAATTATCAATTGCTTCCTTGTGACACTGTTAGTGTAAGACCACATCCACGGTAGCGGCTAACAGACATCCGCGGACAAAGAATGATGATACATAAGGACGGGCAGTTATGTGAGAGCGTTGAGGTAATCCAGATGGCGCAAGGCCAGAATCACTTTCCAGCGGATGGGCTCAGCCGTCGGCCTTCGCCCAAGTCGTGTGTCACCCACGGGACAGGCAAAACTAGGTGTTCCATGTCTAAGATACTCGTGGATTAATAACTGAGTACAGTCAAGTACGGCACTCCTTGATCGTTAGGGTGTTTCGCCACTAGTGAAATTGTAGGACGGGATGTAGCGTGCTATATAAGTTAATCGGATAGGGTGTCAGAATCAGCCCCAGCTGAAAACCTAGCAGAAAGAAAGAGGCATTAGATCGACTACCAGTAACGTCGAATACATAATGTGATGAGGTACAACGTGCCCGACCTTGTGACGCATGAATTCGAGAGATAATCAGGTCTGCCATTATTGTCGGTGTAACGGACAACATCGGTGTTTTGCCAGTTTTAATAACAGAAATTTCCTAGGACAACTCGGGTCAATTCTGGCCGGATGTGAATGAAGCGTAGGAAACAATTGTGAGGTGAACTTTCCCCCAAGCAATCGCCGCTGTGACAACGCATCTGTTTCTTAAAGGCTTCAAACATAAGTGCGTAGATTTGTCTTCGTTACCGACCTCCCGTGACTGACACGGCGATGCTGGGGGAACGACGGTAATCCAAGTGGTAGATCGGCGAGCCCCAGAAGTTTCGTGTCCCAGGTCCTATCGATTGTGGAAATGTGTCTCACTTACAGATACATGGTCTTCAGTATGTGTATATGGTGAATCAAACACTAGTACACCGTCGGGGAGGGATCTGGAAGCGCCCGTCATTAAATCGGACTCCTGTACCTTATGGAGTATTAATAGGGTCGGCATCGCCAAGAGATAATCTCCGCAGGGCGACAACAGACGGCCCTCATGAGAGATAGTTGCGTACCTGCATGCCATCCATCATGCTCCTAGTATTCGGAGTTCTACATTTGGACCAAAATTAACATTGCCTCGTATCCCCGGGAGAGTGCTGGTCATTGAGTCGGGCCGTATACATGGATGGGCGAACGCAAACAACGGGCGTTTCCTACACTCTCCGCCGAACCATCCGCAAGTTCGGAGAGCTTTAGCAGCAATTCGGCGTAGAGCATCGAGATCCCCTAATAATGATTCCCCGCCAGAAGCTTACTTGTTGGATCGTGGGCTAGAGGAAGGCGTTACCGAACAGGGAGTGATGCAGGCGGGCCCCGTACCCCCCTTCTGGACTTTATCGCAGGATCTGGGATCTCATTCAGATATAGATTCCTCGGCGTCAGGCGTACTGTTAAACGCCAACAAGCCGGGACTTATGGTGCTCCATAGATGAGTTAGATGAGCATTGGGTTCGCTCTCAATAGACAAGAGGAGTTCTCTGTGCAACCAGCACCGCTGGGCGAGCCCTCGGCAATCAGGACATGTTACGATACGCTTGTGACTAAAGAATTGATACGCTAGATGGGGCCCAGTGAACTGTTATAAGCGCTTATGCTGAAAAACATGACTATTCATTTTAGGGGGTGAGCGTGTTATTTATGTGGGTTGCCCTCACTAGAGAGATAAACCTCCTACAATGGGGCACGGCCGCGGATCACCTACTACAAGAGGGACGGATGTAACCTTCGCTTAGAGGGTTAAGTTAGGTCTAGAATGCAGCATACAGAACAGACGCCTTTCAATGAAACTGCGGCTGGCGTGACTCTATGTTTGCATTTCGATCAATGCCAGCCAAAATCTTACACGAGTCCCCCATCAGGCAGGAGAACAGCAGAGGAAAAGACCGTTTACATTATTCCGATAAGTATGGTATACCTGCTAGCCGCAGGGGTCAAACCCATTCGCGAGATGGCGGCTGATAGACTTAAATTGCTTCATGCGATGACTGCACTTTTATATTTGTCTGTTCTGAGAAGATTACCCGATGTCCATCCATATGCAATCAGGCTCTACCATTGCCATTAAGCTAGGCTTGTTTTAGAGCGAGCCGGTCCTGGATAAACGTCAGTCCATGAAGCGAGTTTAACGTAGAGTCCGTGTTAAACTATTAGACCTCCTTATGGTGATATAAACCTACCTAGTGGGATCCATAACGAGAAACACGAGTCCGGTACGGCCCGAATGAAACTACCCTGCGGTTCTTCTCACCATTTTAGGCGACGTTCCCGTATTAACTAATGGAACGGCCAGTTTCGAGTTTAGCAGTATTTGAGCATTCCCAGGCATTTTCAGTTGCGGGATGGAGGACTCTGTGGTAGTATTCAGTAGTTGCCGGCATAATTCGCGTCATTCTCGTGCGTCTGTGGGTGGCGCACCATGGACTTGTAGACCTGTACTTCAGAATACAGCATATTCACTCCAGTCATCGGTACTTCAGCCGCTCTCCGCACGTTCCGGGGCCGTTGTGATGCACCCTTAGGTACAGAAAATTACGCGCCATAGGTCGTTTTTCTTTGGGACTATCGAGCCGGATCAATAGGGATTTTGGATACCGGTTTACCGGATAACGGTACTATAGACTGTGAAGTGTACGTGTGTTTCCGTCAGTTCGCACTGGGATAGACATCCATCTAGATCCGGGACCGCACCTCCCGGCCGGCGCCTAGCTTACCTCGCCAAGCATCACTTATCCCAACCAAAATCATATCCAGGAGCTTGGGACATTGATTCGATTTGTGGAACCACAAGCGTGGATCGCCTGGTTTTACCTGCGCGATCCCGGAGGTTCTTAATTGAGGTCCTAAGATCTATGACCCATGGATGCTAGGAACCTCCGTACTCATATATGTACAAATTTGGCAGCGCTGTGCCGATAGGAGAACCATCCACCCGGAAGGCAGCAGCCCGGAGCTGGCGTCTCAATCGTATCCGAGTCTCGGTGTACTTCAGTATCCAGTTTAGGCAGGCGAAGGATTAGTATAGACACTGTGACTCACAATAACCTACCACGTTCGCAGAGGTTCTAGTGCTGCCGGAGTTATTGCCCCGACCAATCACTGACTATTAAATAAAGCTTTCTCTAATACACGACGCCACTCGTTAATGTCGGGGCAGAGGACCTGACTCCCCATCCTGATAGCTACCTACAAATCCATATGCGGCGCGCTGAACTCGGAAGCACTTGATTATGACTGTTTAGTCTCAGTAGGGTTGATGTGGCAAGAACCCAGCGATTGACCTCGGGCACAAATCATAAGAGGGTTGGTTTGTCGATATCTCGAAACATACACTCATGAGCGATTATCACCCCAGACGGGTTCGGGAAGGGCGGGCGAGCAATAGTTACCTGAGTCTCGCCGCCTCCCGTTACTCCGGTGGATTCCATCACCAAAACTCGGAGGTCGACGTTACGCGGCTAGAACGGCCTCGGAAGCCGACAGAAGCATGGCCTAGCAACGGAAACTCTGATTTCGTACACGATGCAGCCTTTTCAATGTAATTTCACATTCGAGCGTAAGTCGGGACGTCCCTGGGCAGCCGGTCCTGCTACGGCAGTAGCGTGAGTGCTAGTCACAACTTTCACTGCACGAATCTATAGAGCAACTATTGAGTAGGAAAATCTCAAAGACTATATTTTGTCAGATGAGGAGGCTTAACTGTCATTAATATCGCAGTATTGCTTTTGAACGTTGAGGGCTTTTCCAAAAGCTTTAAGTCAAGCAACATCTATTTACGTGGTATTCGCGCTATTGTACTGCCGATAGGGAAATTCCAATTTTAGCAGGTACTCGGAATGTCCCCAGACGGAAGCGATACTTTCAGGGCCGATCCAAGTCCGATACCTAGCATACTAGACCAACTTTATCATCTATGACTCATCGGTTCCGGTAGCCCAAGTACGCCGATCCACTTGGGTTTATGTGCATGAACACTCCTGCTGGGTCAGGCCGAATTGGTCTGATCTCCACCCGAATACTGTGACTCGAATAAGGGCAGTACCTCTCTGCATCTAGTTGGGACGACACCGCCCTTAGTCCTTTAGCGTGAGAAAGCGCCGCACTCATACGCTTAGTAGGCATTTGTATTCCCTAGTCGGGAAGTTGTTGGGTGGCCATGACTCTAGCGCTCTCCGAATAAACTTTATTCAAGAAGGACTGTAGATGGAGGAGTATAGCCTTGGCTTTAGTAGACTCGGACGTAAAAGTATTTAGCACTGGAGTGTAGCTCTCCAGCCAGCTCTCGCCTTATTAGCGTCGAGCGTGACAGCCGCTCGACGATAAACGCCCGAAGTAGTTACACGGGAAGACCGTACGAACTAGAGCATCCCTTACGACGCTCCTATGCCTGTGGAGAATCCCAGAGGCTGTCTCGGATTCCGGGATTGTTAAGAAAGTGTCTGGATTCTGTAGGCAATCCGTCGACTGCTCGTCGACCCAGCAGCCCTTAAGGGGTGGTCTGCCAGCAAGGATCAGATTTAAGCCGTCGGCTATTTGGCAAACATCAGTCAAATAGCTCCTAGCAGTTAGGTTTGTTCTCAGTAAACCTTAATCGCAACTATGCCATGCTCCCTATACTAAGGCACACTGTTCACCAAGGACCAAGACTGTTAGTTACTATATCAGGAAAATATGTGTTGCTTTGCTATTCACGGCTATAGGCCCACTGGACCCAAATAATTCCCATTCGACAACATACGAGGGTTTTGATTATTCACTTAGCCCTACTAGGGACCGATTCAGGAATTATCACGGATGGGTTTCAAGAGCGGTGTTTACTACTTTCATGTTTAGTACCGGACTCTCAGGTCTAACTTCAATATCAAACAATTGTGACACTTCAAAAGGTTGAATCCCTGGAGGGTAGTACAAAAGATTGAGCTATGCGGGCATGTCGCGGGCGTGAATTCTCAGTGGCCTTACTTGCGTCGTTTAAACGTGTTGCAAGTCTTACACTTCTGAACGAGTCTGTAGAAAACTCATTACTCTATTGATCAGTGGTACCCGACGGATTAGCCAATCCGTGAACACCCTCTAGACTACTCGTCTCACCAAGCGTGCGCAGACCTCCAAGATAACCGGATCAGTTGTCGTTTATTCTAGCTTGTCCTGGGAGGTCATACGTCTACAGAGTAGCACTCACGAGACAAACTGCAGCTGTAGATTTACTTCGTTTCCGAGGACATCAAAACGTACACCTCCGATAACCGACACTGCCCACCCCATAAGGGGGACCTCAGTAGCACTTTACTGATCTGATCTTTCCATGTGTAGTGTCTCCGATGTCGGTTCTTTGAGGTAGTCCGGTTTATTCCGCCCGGGTGAGTCAATCCTTCGTCCGCAATCATTGGATATCATTGTGGCTCCCCTCTATACACGGCAGTTACGGCCTCGAGAATATGCAGCCGTATACGCCCGGGGAGGCGTTGATGCTCACCTCAGCCGATCCACGTGAAGACGAGCAGGATATAGTTGCAGGCACGCATACAAACGTGTGCACCGGGGTTCTCATGCACGGTTCTTGGACTTTAATAGCAAATTGAACTAACTCACCTGCGCATAAGGTTCGCGTGTGTGTTTGACCTGATTAGAGCCACCCACAGGTAATGCGGTTCGCGATTCGGAAGAATTTTGTTGAAGTACTTAGCCGGATGTTAGCTGATTGAACGTGGTATATTTGGTTTGTCCATCGGAGCGCAAGTTTCCAGGATACTATTATGTTATGTCGTGTACGGGCGAGCTGCGTTAGGGGTAAGAATAGAGGGTAAAGGTTGAAGTTTGCGTATAGATTGTCGACTGAATGAGATGTGTTTTTACGGTACAGAGGCGATCTCCCACTTACGTACTCGAATTCACCGACCAATGGCCTCGCAGTTCCGTTGTCCGCTACATTTGTGCCCAACCAACGGCCCCGCAACGCCTCAAAGAATGGTGATTAAGACATTGCACGAATGGTATCACCAGGTTCCTTTCTTATCCAGACGTTGAACCCACTTCTGCGTACTAAATTATTGATATTTTTGAGCTTAGCTCGCTGGAGAGCCAGCTAATCGACATCTTACTGCGACTGCGCCTCGCCTCGTTCGTTCAGATAGTTACACAGCCGTGCCACAGGACCAGCTAACGTCCAGCGTCTACATCCGCTCTTGTCGTTAGAACACTGACCATGCTGCTGGAAAGTCGGCGCCAGATCCAACAGCCCAAAGCCGGCAACGACTTGCGCTATAAGCTCTTGTGGCCCCATCGTACCTTCTGGTCAGAGATCTTTTTAACACTTGCTCTGAGTGTACTTAGTGTCTACTTGACACCAACCGTCCAAACAATGAAAGTTAATCATTAGTATTTTATGGCTACAAATTCCGCCCTATGCACGAGGAGCAACCTCTCCCGACCGATAGAGGTAACATGGCTGACTATTATCGCCGCCGCAGCTCGGTCTCGACTAAGTACAACTCCGGTAGATTTGAAGCATCCAAGAACATCGGGAGACAGGATACACATCGATATTGGTAGATAACTCCCACCGACAGGTGATGGGTAAGGAACTACCTTATAAGTGGATCCTGACCGTTTACAGCCTTGTGGTGGGGCAGTAAATGGCAGTGCCCTATGATGAACATCCCCTAGGGGCCCGTCGCTGTAGATATGATGAATCCCCCGATGTCTTTATGGCCGTTTGGGCAAGCATGGGGGTAATCCGCGAAGGCGAGAATGATTCAAGATCCGGTTAAAGATGAGCATACAGCTATTGGCAGTACTCTTTTAAAGTACAGTGAATACAGGAACAAGAGCTCTCGTACGCCCATTATAATATTAACACTTTTCATTGGGGTACTCAACCCGTGGCTCATTCTCTTTAAGCCCCTTTTATGCATCAGTGATAGGAACAACATAAGTCCGACTGCCAAGCCTTTCGGAGCTCTATTTGGCGTTGGTATTACCACCATGCACGACATTGCGCGTCGAATAACAATGTGATTTTAATGCCCGTTTCTGGTCACTAAAGCAGGTGCAACGTCCTCTTCACTTAGTATGAGCCTACACTCGTTCTTAGGTCCGGCTGGCTGCTGTACGAATCGTGTCGTTTGTCGACGCTGAGCGAATAACACTATCCGTTTACCGGGTTGGACTGTATACCCTAGATACCCTGACGCTCAGTAGTCGTAGGAATTCGTGTTAACGCCATTTTTATCCCCCTTCGTGTAAAAAGAGCATTTACTCTCATCCTTGAAGTGGCGGCCTAGAACTGAATCACGCGGCTTGCCTGTGGCGCGTCAGGAATAGCTCGTAGCTCCGATAGACACCGGACCTACTTGACAACTGTGTTTATGCTCATAGATTGAAGCTGTAACGTGACTATACGACAGGACCACTGTCGCCGCGATTAATTGACCCAAGGCAGCGCAGTTGAGGGGGAGTTTTATAATAGAACTCCTCAGCAACATTCAATGGGAGTGACAGGGACTCCGAATAGTCAACCCTAAAGCCGTTTCAGAACGTACAGGTGTCATACGATTGATAAGGGGCATTGGTTTGTACCTCGGAGGGACAATATGGGTATGGCGCCACGAGTCTGTCATAACTGTCGAGCTAGAACAATGTCGTTTACGGGATGATCAGTGGCAACCAGACCTATTCGATGGGGCTCGCTACAACGGGAGTCGCCCTAACCCTTTCATGTTAAGCATCGTGCCCGCGGGATTTTCTAGATTTCAGGGCAAAAGTTATCGCATGCTACCATTTGGAGAAGCAACCATAGCGGACATCCACGGGGGTGCGTCATACCTGATACTCGACGCATCAAGAAGGAGGCGGGAAAACGAGTTAGTATCGTGCCCAGTCACCAAAAGAACTGTTAGTGAGGGGTCAAGCCCGAACGGTCGCGCAATAGTGGAGGGTCCGGTATATCTGGGAATGCCGATACCCTTCAGTTCTGCTGACCCAGCTACGCTTCACTTGCTGGGGAGGAGTTAATTCAGGAGTAATCAGGACCCCTGGTGGATAACGTGTTAAAGAACTAGCGTGTGGTGGACGTGGACCCCGAGCCGACCCCGTGTCTAGGAAGGGATACCACTACGAGACCCCACATTCAAGCGCCCGCTTCGCTGGAGCCATGGCTTTCGTTGGGTTTAAAGTGAATGAAGTCTCCCTGATGTACGAGAGAGAAAGGGTTGGAGGGGCGTCTGACTAGCAAAACAGAGTGGATAGCACTACTTTTGGCCACTGTCGCATCAGTCACCTTCGCTGTAACGATGTAGGGTGTCGTTTACATCCAATACGCCGACGGCCAAAGTGTCACCTAAAGCCTTCTCAAGTATGCCAGAAGATAGAAATCGGGCGATGGCTTCTCTACCCAGTTCGACAAGAGGTCCTGTAGTCGACAGTCGGCCTCCTTACGAGGGGGCCGTAAACCGTCTAATTAAAGATAGACGATCCTTCGCGAACGAGGTCAAGACGCTCTTGTAAAGCTCGCTTCAAGGGCAGTTTACTTAGACCAGTGGCTCCGGGCCTCTTGCCAGGTCATAGCACGTGGGATTGGAATTAACTGCCCGACGTTGAGACGAACAAGACGCGCCAGCAGTCCATAGACACAGATCATAACTCCCCGGTAGTGATTTAACCGCATCTGTCTAAATATCGACATGATCATTTCCAGAAGTACTCCGTGTGTAGAGCCCACGCTGCGGTTTGTCGTGGACGCCAAGGACGCGGGCAAAGTGGATCACGATCATTCAACGGCGAGAAGGAGCAATACTGCCAGTCCACTGCTAGTTTAAGGCTGTTACGAGTATACCCCGAAGACCGCACTCGGCGTTAATGGGGGAGGTCTGGCGATCCACAACGGTGCATGCGTCACTTACCTGGGATCTGGGGCCCTTCGTATAGGAAGCCACGGCTACACGGAGCGTTATGACCTTCAGCGCTAAGTGGGATTGCGGCCAGCGAGCTTCACGCGTCTAGAATTTAAAGTATGTCGACGATGAGACAGACTAAAGCGGATCTAGATTTGTCGTGTAGACAGGTGTGCAAGTCGCGGTAATCACTCTTGCATGTTGAATTGGCTGATTGATTCTCGGGAGTCTCAACGGACATCATGCCATTGCACATACAAGCGCTAAACTGCAGATACCCCCATGCCAGCCGCGGTCGTAGTCACGAACGCATCAGGACTCCTGCGAAGCTTCCGTCACGTGGTCGCATTCGGCCTTGATTAGAACTCTGCAGATTTACTGCCTTACGGCCATTTTTTTAAGGAGTGGGACTTGATACAAATAGGTTCTCTCGGGTGGGACCAATGACTCGGAACGAAAGTCGGTGGCGCGAGCCGAAACCTTCGTATGACATATAGTTCTAGTAGTCGTTGCGCTTTCCCCAGGCTGCTAGTAGAGATCACTTTCGTAGCAGCGATCGGGGGATACCATGCTTGCTATGCACTACCCCCTACGAACGAGCTCCGCTACAGCAGAACACCAGCTCTTTACTGCCCTTGGAGGATCGTGGGGGTAGTGGAACCGGAGCACCATTTTTGTGCTCACCTTGTTTCTATAAAATTTTACAAACGTCAATGGTCGCAATTGGTCACACCGAACAATATTCTTATCGTCATGTAAGCTCCTTATAGCGGCGGCTGCGGACCAAGAGTTCAAGGTGTTAAGGCTCACAACACTCCGCGTTAATCTCCCCTGTTAGGTGGAAATGTATCGCAGCTAGGAGGATCGCCGTGTATGGTTATACTGCGCCTCATCCACTGATATGAAGCACTGACTTTCCCTGGTGTATCTGCGCATGACTACAACGGTCTGGGAATTTCGGCACGCCTGAGACTTTATCTGCCAGTGGGGCGGTTAACTTAATGCAGCCAATAATAGCAACCGAGATATAAGGCCCAGGCGTTTCCGCCTTCATAAGTACTCAATGTGAAGCAATCATTGTTCCTTGCCGAATTTGTGTTTCTTTTGCGATATCGTACAAAAAATGCCGCGTGTGAGCCCAGCTAGACAGCCCCCACATTTGCCATTACATTGCTTGGGGGCTTCATGTCCCAGTAAGCCCCTAATCTCATGCATTAAGTATAGAGTTGACTTATCGGGCATTTTCCGAGCAACAACAAGAGATGTCATACGCAGTTCCCTAATGAGCACAAAGAGCGAGGATACGTGTTGACTTGCAGTACTCGATTTAAGGGGACTGTGTAATGTTGACTGGTCGGATGCATGGTTTGTGCGCCTTCGTACGGGCGTGCCACAAGGGCTGAATAGTATCAAGACCGTGGCTGAACCTTCACACCTCCGTTGGTAAAGATCGAGAATTCTGTCGTCCTCTTTTTAGGAAGCTCCGAAAATCATCTCGATACGATACCCCGCATCGCTCGGCCTAAATCCAGGGGTCGAAAAGGACACCACGCGCTTAGAGCAGGGTGCGCCCCCGTGCGGAACCCTTCAAGAGGGGTCTTAGTCCAACAATTGTTCGCATAACTTCCAAAGGTCTTATTAGAACGTTTGTTTGTCGGAACATCAACCACTGGGGGTCTGATTGGTCACCGCTATGACGCCATGGCGATTTGAGGGCCGCAAAACGATCCGACGGGATATCAAATGACCACGGGCTCCCCCTACGCATTTCGTAAGGAGGGCCAGAATCTGCCTTCGTTCCAAGGTCGAATCGCAGCGGAGCCACCCTGCCGATACAATCCTTGCAAAGAGGAGGATATATCTCCGAAGCGGTATACCTGTAAGCCTTTTTGCTAACTCCTAGCCATACACTCCGAATTATTACGGTCCGCTTACCTTTGGCATTAAGGGATGAATCGCTGCAAGCTAGCGCGACTCTTTCTGCCGTCGCAGGTGAACTCGAATAAGCACCAGTTTGTTATAAGTCCCGGAGCCAAATTAGGGGTTAGCAACTCTAGGCTATTTATGCGGCGGCCCAGTACCGGTAACCCACGGCCTGGATCCTAGGACTTCCTGCCCCACGTCCTCGGTTTAGAAGTTGGCATAGGACTTAACACGAGATTGTGTCAAGGCACGTGACTGCTGGGATATGCCGGGCCTGAGTTTACACTCATGACCATCCTTGAAATCCATAAGTAAAGAATCCGCCGGAGCGGATCGTTATTTCCCCAATACGCACCAGGAGCACAGCCAGATAGCCCTTAAATAGGTTACCACGCCCTACGAGTAGTCTCGTCAAAACAGCATCAACGCGCCAAAGCCTTGCTAGTGGAGATTTGTTAATTACGAGCTCGCACCGTTGCTGGAGGCCGTATCTACCGAATGTTTCTAACTTGCTGTGTCTAGATACGACGGTTATTTTACGTGCTTCCCATTCATGAAACATAACCAAATCATATGTGAGTTTCATAAAGCTTGACCCCGTTCGGGAAAACAATATGGCCGGTACTATACCGCGGGACCATAGCACATCAGACCTTCAGTGCAACGCATCCCTGAAAACCTTGCAATAACTTTCTTTGGCCGCTCATCCCAGAACGAAGCCGATTCCTAACGAATCACCATTCATGATACTTTCGGTGCTTGCTTTAGGAGCGAGTAAGATTGCCGACCTCGCCAGGGTCAACTCAGTAGCACGTTATCACGCCTATTGGTGCGAAGCCGCCCTACTCACCGGAACCGAGGGTACCCCAATTGCATCTACATTCAACCTCAGCGCGGGTTAAGCGGCCACAGTTGGGCTAGGGTCTTACCCAGGCGGATACCTATCTTTGCGCTGGCCTAACTGAACCCTTCCTGTGCCACTTCGGGTATTAGGGGTGGTGCGGCAACAAAGGAATGTCTGCGAAGAAAGGCTGCACCCCGCATACGGCAAGCGGGTAGATCATGCCGACTCGCACCGTTTAGTACGGTCGCAGCCGGGTTTGTACCACTTCGCATAAAATAGGGGATGATTTGGCGCATCGCCCTTAGTCTGACGTGAACTGATAGAGTGACCGTAATTGTGCTTCTAGCATATTACGGTTTGCACGCTTGGGAGTTGTAATTTGCCGTTATTTCCAAGGGGCCAGAATCTGGATGCTAGACCTTTGAGGGGAGTCGAAGGTGCCACGATGCTTTAGAACAAGTCCGAGGACAGTCGACACAAATGGCGGCGTCAGTAGGAGTGGGATACAGTGAACCAACTCTAGCAGTAACAGTAGCTACTACACAGCGCACCATCAATAGGAATGGTTCGATGCAGGACCAGAATCCATATAGGTATCTGTTCCATGACGCGTTTTATAGGGAGCATTAGGGGTGTACTCAGACTTCTCGAGCCAAGAGGAATCACGCGAGCGATTTTCTACCCTTAAAAAGGGCTAACATGCACAATACGGGGCCCATCCATCCGTACAGCGACAAGTCCTTTGCCTTCTTAACAGAACCTGAGGTGTTTGACACTGTCGAGAGCAGCTGTCGTTGTAAATCTGGACATCGCGATAGGGAACTCGGCTAGCGGACTATGCATCCATTTTCTCCCCATATTTTTAAAAAACAATTACGGGGCGATTGTTCACTATATCAGCGCAAACACTGACACCGCGGTAATAACCTGTTCACTCGTCTCTGTACGATGCCACTGTGCTCAAGCCGACACCTGCATTACCACTTTCCAAAACGTAGACAACATTTACTCGGACATACCGGTTCGATCTACCGGGTAGTTTCCCTAGATCTCTGAACGTTTTCAGGCAAAACTCATGTGTACGGCATAGCACATCAAGTCTTAATCAGGTCTTAACAATTTTTCCTGAATAGTTCTCGAAGTGGGTTATAGGGCACCGGGCGACCCGTAGCCGACGACAGATGTCTGTTGCCTCCGCCGGTTAAAGGCAAACTCTCGACCTTTCACATGGCACATCGAGCGCTGAATTCCGGCGAGCGTGTCGGGGAGCCGCCTAGTCGATGGCATTTGACTTAATTTAAACATACTAATGTCATGAGACCCAAGAGTTGTTTATGTGCAAATTAGTGGAAGTTCACAACGAATAATCGTAGTACGACTAATCTTTCATAGG
		</sequence>
    <sequence><taxon idref="Location_4_1_0|24.12808189314665"/>
			AGATGATGCCACCGCTTACACGTGACGAACTGGCCTTGGCAGCGTCTCTAGAGGACCTAAACCCTTTTTACCACTTGATGTCCATGAGCTTTCCTAGGAGTATCGCGAGAGGCTTTCCTGCACTTTTAATAGTGTCACAGCCCTTGTGTCACGCGCCTTAGTTTGCATGCCATCTAAGCAGCCCGACCCTAGACAGCCGGTCTTTATGGCGTTAGATGCTCGTTGCCAATGACTGCGTGGCCCGTCAGCTATTCTAAAAGTGTTCGGTTGTCGAAGAATGTTATCTAAAATTGATAACTTAACGCATGAGAGAAGGTAAAATAATTACCCCATGCTAATAAGAAGACTTGCTCATAGGGACTGCATGCAAGGGTGCACGTAGGGAGGGAAACTACCTCTAGAGGCACATGCGGAATCTCGGTGTGATACGGTCTGGATAACTCTCCTGCCTCGTGACGTTCTGGCCCGCGTGCAGCAAGTACATGCTTGGGCATTCTACCAGTACCGTTATTCTAGATAACGTGTTCGTGCGAACACGAGACGGCTTGTGCCAGATCCCGAGCCGCTGCTATGGCGCATGGACGCGCCCTCAAGTGAGTAATCCGAGGTTACGTGCAAGCTGGGGAACGGCAGTCTCTTCACTTGGGACGGGTTATCTAACCCACGATATCGGAGACCCTGTACTAACTGGACACTTACTCACCAAAATAGATGTGCAGATGGCTAACTGGATCTGGGTTTATGGGGCTTTCCGCCTGCCTGGTTCCTGAAAGCAAATGTTGTTGAGTCCCGGGTCACAAGGCTCGCCATGACACGTGCGAATGACGCATTGTTTCTATCCTGCTCCTGACCGGTGAGTACTATTGATGTCACGACACGTCTGCAAACTGAGACTGGGGCATCATCCGCACTGCAGTGGCAACTGGCAATGACACAAGAATCTGTCAATTATCAATTGCTTCCTTGTGACACTGTTAGTGTAAGACCACATCCACGGTAGCGGCTAACAGACATCCGCGGACAAAGAATGATGATACATAAGGACGGGCAGTTATGTGAGAGCGTTGAGGTAATCCAGATGGCGCAAGGCCAGAATCACTTTCCAGCGGATGGGCTCAGCCGTCGGCCTTCGCCCAAGTCGTGTGTCACCCACGGGACAGGCAAAACTAGGTGTTCCATGTCTAAGATACTCGTGGATTAATAACTGAGTACAGTCAAGTACGGCACTCCTTGATCGTTAGGGTGTTTCGCCACTAGTGAAATTGTAGGACGGGATGTAGCGTGCTATATAAGTTAATCGGATAGGGTGTCAGAATCAGCCCCAGCTGAAAACCTAGCAGAAAGAAAGAGGCATTAGATCGACTACCAGTAACGTCGAATACATAATGTGATGAGGTACAACGTGCCCGACCTTGTGACGCATGAATTCGAGAGATAATCAGGTCTGCCATTATTGTCGGTGTAACGGACAACATCGGTGTTTTGCCAGTTTTAATAACAGAAATTTCCTAGGACAACTCGGGTCAATTCTGGCCGGATGTGAATGAAGCGTAGGAAACAATTGTGAGGTGAACTTTCCCCCAAGCAATCGCCGCTGTGACAACGCATCTGTTTCTTAAAGGCTTCAAACATAAGTGCGTAGATTTGTCTTCGTTACCGACCTCCCGTGACTGACACGGCGATGCTGGGGGAACGACGGTAATCCAAGTGGTAGATCGGCGAGCCCCAGAAGTTTCGTGTCCCAGGTCCTATCGATTGTGGAAATGTGTCTCACTTACAGATACATGGTCTTCAGTATGTGTATATGGTGAATCAAACACTAGTACACCGTCGGGGAGGGATCTGGAAGCGCCCGTCATTAAATCGGACTCCTGTACCTTATGGAGTATTAATAGGGTCGGCATCGCCAAGAGATAATCTCCGCAGGGCGACAACAGACGGCCCTCATGAGAGATAGTTGCGTACCTGCATGCCATCCATCATGCTCCTAGTATTCGGAGTTCTACATTTGGACCAAAATTAACATTGCCTCGTATCCCCGGGAGAGTGCTGGTCATTGAGTCGGGCCGTATACATGGATGGGCGAACGCAAACAACGGGCGTTTCCTACACTCTCCGCCGAACCATCCGCAAGTTCGGAGAGCTTTAGCAGCAATTCGGCGTAGAGCATCGAGATCCCCTAATAATGATTCCCCGCCAGAAGCTTACTTGTTGGATCGTGGGCTAGAGGAAGGCGTTACCGAACAGGGAGTGATGCAGGCGGGCCCCGTACCCCCCTTCTGGACTTTATCGCAGGATCTGGGATCTCATTCAGATATAGATTCCTCGGCGTCAGGCGTACTGTTAAACGCCAACAAGCCGGGACTTATGGTGCTCCATAGATGAGTTAGATGAGCATTGGGTTCGCTCTCAATAGACAAGAGGAGTTCTCTGTGCAACCAGCACCGCTGGGCGAGCCCTCGGCAATCAGGACATGTTACGATACGCTTGTGACTAAAGAATTGATACGCTAGATGGGGCCCAGTGAACTGTTATAAGCGCTTATGCTGAAAAACATGACTATTCATTTTAGGGGGTGAGCGTGTTATTTATGTGGGTTGCCCTCACTAGAGAGATAAACCTCCTACAATGGGGCACGGCCGCGGATCACCTACTACAAGAGGGACGGATGTAACCTTCGCTTAGAGGGTTAAGTTAGGTCTAGAATGCAGCATACAGAACAGACGCCTTTCAATGAAACTGCGGCTGGCGTGACTCTATGTTTGCATTTCGATCAATGCCAGCCAAAATCTTACACGAGTCCCCCATCAGGCAGGAGAACAGCAGAGGAAAAGACCGTTTACATTATTCCGATAAGTATGGTATACCTGCTAGCCGCAGGGGTCAAACCCATTCGCGAGATGGCGGCTGATAGACTTAAATTGCTTCATGCGATGACTGCACTTTTATATTTGTCTGTTCTGAGAAGATTACCCGATGTCCATCCATATGCAATCAGGCTCTACCATTGCCATTAAGCTAGGCTTGTTTTAGAGCGAGCCGGTCCTGGATAAACGTCAGTCCATGAAGCGAGTTTAACGTAGAGTCCGTGTTAAACTATTAGACCTCCTTATGGTGATATAAACCTACCTAGTGGGATCCATAACGAGAAACACGAGTCCGGTACGGCCCGAATGAAACTACCCTGCGGTTCTTCTCACCATTTTAGGCGACGTTCCCGTATTAACTAATGGAACGGCCAGTTTCGAGTTTAGCAGTATTTGAGCATTCCCAGGCATTTTCAGTTGCGGGATGGAGGACTCTGTGGTAGTATTCAGTAGTTGCCGGCATAATTCGCGTCATTCTCGTGCGTCTGTGGGTGGCGCACCATGGACTTGTAGACCTGTACTTCAGAATACAGCATATTCACTCCAGTCATCGGTACTTCAGCCGCTCTCCGCACGTTCCGGGGCCGTTGTGATGCACCCTTAGGTACAGAAAATTACGCGCCATAGGTCGTTTTTCTTTGGGACTATCGAGCCGGATCAATAGGGATTTTGGATACCGGTTTACCGGATAACGGTACTATAGACTGTGAAGTGTACGTGTGTTTCCGTCAGTTCGCACTGGGATAGACATCCATCTAGATCCGGGACCGCACTTCCCGGCCGGCGCCTAGCTTACCTCGCCAAGCATCACTTATCCCAACCAAAATCATATCCAGGAGCTTGGGACATTGATTCGATTTGTGGAACCACAAGCGTGGATCGCCTGGTTTTACCTGCGCGATCCCGGAGGTTCTTAATTGAGGTCCTAAGATCTATGACCCATGGATGCTAGGAACCTCCGTACTCATATATGTACAAATTTGGCAGCGCTGTGCCGATAGGAGAACCATCCACCCGGAAGGCAGCAGCCCGGAGCTGGCGTCTCAATCGTATCCGAGTCTCGGTGTACTTCAGTATCCAGTTTAGGCAGGCGAAGGATTAGTATAGACACTGTGACTCACAATAACCTACCACGTTCGCAGAGGTTCTAGTGCTGCCGGAGTTATTGCCCCGACCAATCACTGACTATTAAATAAAGCTTTCTCTAATACACGACGCCACTCGTTAATGTCGGGGCAGAGGACCTGACTCCCCATCCTGATAGCTACCTACAAATCCATATGCGGCGCGCTGAACTCGGAAGCACTTGATTATGACTGTTTAGTCTCAGTAGGGTTGATGTGGCAAGAACCCAGCGATTGACCTCGGGCACAAATCATAAGAGGGTTGGTTTGTCGATATCTCGAAACATACACTCATGAGCGATTATCACCCCAGACGGGTTCGGGAAGGGCGGGCGAGCAATAGTTACCTGAGTCTCGCCGCCTCCCGTTACTCCGGTGGATTCCATCACCAAAACTCGGAGGTCGACGTTACGCGGCTAGAACGGCCTCGGAAGCCGACAGAAGCATGGCCTAGCAACGGAAACTCTGATTTCGTACACGATGCAGCCTTTTCAATGTAATTTCACATTCGAGCGTAAGTCGGGACGTCCCTGGGCAGCCGGTCCTGCTACGGCAGTAGCGTGAGTGCTAGTCACAACTTTCACTGCACGAATCTATAGAGCAACTATTGAGTAGGAAAATCTCAAAGACTATATTTTGTCAGATGAGGAGGCTTAACTGTCATTAATATCGCAGTATTGCTTTTGAACGTTGAGGGCTTTTCCAAAAGCTTTAAGTCAAGCAACATCTATTTACGTGGTATTCGCGCTATTGTACTGCCGATAGGGAAATTCCAATTTTAGCAGGTACTCGGAATGTCCCCAGACGGAAGCGATACTTTCAGGGCCGATCCAAGTCCGATACCTAGCATACTAGACCAACTTTATCATCTATGACTCATCGGTTCCGGTAGCCCAAGTACGCCGATCCACTTGGGTTTATGTGCATGAACACTCCTGCTGGGTCAGGCCGAATTGGTCTGATCTCCACCCGAATACTGTGACTCGAATAAGGGCAGTACCTCTCTGCATCTAGTTGGGACGACACCGCCCTTAGTCCTTTAGCGTGAGAAAGCGCCGCACTCATACGCTTAGTAGGCATTTGTATTCCCTAGTCGGGAAGTTGTTGGGTGGCCATGACTCTAGCGCTCTCCGAATAAACTTTATTCAAGAAGGACTGTAGATGGAGGAGTATAGCCTTGGCTTTAGTAGACTCGGACGTAAAAGTATTTAGCACTGGAGTGTAGCTCTCCAGCCAGCTCTCGCCTTATTAGCGTCGAGCGTGACAGCCGCTCGACGATAAACGCCCGAAGTAGTTACACGGGAAGACCGTACGAACTAGAGCATCCCTTACGACGCTCCTATGCCTGTGGAGAATCCCAGAGGCTGTCTCGGATTCCGGGATTGTTAAGAAAGTGTCTGGATTCTGTAGGCAATCCGTCGACTGCTCGTCGACCCAGCAGCCCTTAAGGGGTGGTCTGCCAGCAAGGATCAGATTTAAGCCGTCGGCTATTTGGCAAACATCAGTCAAATAGCTCCTAGCAGTTAGGTTTGTTCTCAGTAAACCTTAATCGCAACTATGCCATGCTCCCTATACTAAGGCACACTGTTCACCAAGGACCAAGACTGTTAGTTACTATATCAGGAAAATATGTGTTGCTTTGCTATTCACGGCTATAGGCCCACTGGACCCAAATAATTCCCATTCGACAACATACGAGGGTTTTGATTATTCACTTAGCCCTACTAGGGACCGATTCAGGAATTATCACGGATGGGTTTCAAGAGCGGTGTTTACTACTTTCATGTTTAGTACCGGACTCTCAGGTCTAACTTCAATATCAAACAATTGTGACACTTCAAAAGGTTGAATCCCTGGAGGGTAGTACAAAAGATTGAGCTATGCGGGCATGTCGCGGGCGTGAATTCTCAGTGGCCTTACTTGCGTCGTTTAAACGTGTTGCAAGTCTTACACTTCTGAACGAGTCTGTAGAAAACTCATTACTCTATTGATCAGTGGTACCCGACGGATTAGCCAATCCGTGAACACCCTCTAGACTACTCGTCTCACCAAGCGTGCGCAGACCTCCAAGATAACCGGATCAGTTGTCGTTTATTCTAGCTTGTCCTGGGAGGTCATACGTCTACAGAGTAGCACTCACGAGACAAACTGCAGCTGTAGATTTACTTCGTTTCCGAGGACATCAAAACGTACACCTCCGATAACCGACACTGCCCACCCCATAAGGGGGACCTCAGTAGCACTTTACTGATCTGATCTTTCCATGTGTAGTGTCTCCGATGTCGGTTCTTTGAGGTAGTCCGGTTTATTCCGCCCGGGTGAGTCAATCCTTCGTCCGCAATCATTGGATATCATTGTGGCTCCCCTCTATACACGGCAGTTACGGCCTCGAGAATATGCAGCCGTATACGCCCGGGGAGGCGTTGATGCTCACCTCAGCCGATCCACGTGAAGACGAGCAGGATATAGTTGCAGGCACGCATACAAACGTGTGCACCGGGGTTCTCATGCACGGTTCTTGGACTTTAATAGCAAATTGAACTAACTCACCTGCGCATAAGGTTCGCGTGTGTGTTTGACCTGATTAGAGCCACCCACAGGTAATGCGGTTCGCGATTCGGAAGAATTTTGTTGAAGTACTTAGCCGGATGTTAGCTGATTGAACGTGGTATATTTGGTTTGTCCATCGGAGCGCAAGTTTCCAGGATACTATTATGTTATGTCGTGTACGGGCGAGCTGCGTTAGGGGTAAGAATAGAGGGTAAAGGTTGAAGTTTGCGTATAGATTGTCGACTGAATGAGATGTGTTTTTACGGTACAGAGGCGATCTCCCACTTACGTACTCGAATTCACCGACCAATGGCCTCGCAGTTCCGTTGTCCGCTACATTTGTGCCCAACCAACGGCCCCGCAACGCCTCAAAGAATGGTGATTAAGACATTGCACGAATGGTATCACCAGGTTCCTTTCTTATCCAGACGTTGAACCCACTTCTGCGTACTAAATTATTGATATTTTTGAGCTTAGCTCGCTGGAGAGCCAGCTAATCGACATCTTACTGCGACTGCGCCTCGCCTCGTTCGTTCAGATAGTTACACAGCCGTGCCACAGGACCAGCTAACGTCCAGCGTCTACATCCGCTCTTGTCGTTAGAACACTGACCATGCTGCTGGAAAGTCGGCGCCAGATCCAACAGCCCAAAGCCGGCAACGACTTGCGCTATAAGCTCTTGTGGCCCCATCGTACCTTTTGGTCAGAGATCTTTTTAACACTTGCTCTGAGTGTACTTAGTGTCTACTTGACACCAACCGTCCAAACAATGAAAGTTAATCATTAGTATTTTATGGCTACAAATTCCGCCCTATGCACGAGGAGCAACCTCTCCCGACCGATAGAGGTAACATGGCTGACTATTATCGCCGCCGCAGCTCGGTCTCGACTAAGTACAACTCCGGTAGATTTGAAGCATCCAAGAACATCGGGAGACAGGATACACATCGATATTGGTAGATAACTCCCACCGACAGGTGATGGGTAAGGAACTACCTTATAAGTGGATCCTGACCGTTTACAGCCTTGTGGTGGGGCAGTAAATGGCAGTGCCCTATGATGAACATCCCCTAGGGGCCCGTCGCTGTAGATATGATGAATCCCCCGATGTCTTTATGGCCGTTTGGGCAAGCATGGGGGTAATCCGCGAAGGCGAGAATGATTCAAGATCCGGTTAAAGATGAGCATACAGCTATTGGCAGTACTCTTTTAAAGTACAGTGAATACAGGAACAAGAGCTCTCGTACGCCCATTATAATATTAACACTTTTCATTGGGGTACTCAACCCGTGGCTCATTCTCTTTAAGCCCCTTTTATGCATCAGTGATAGGAACAACATAAGTCCGACTGCCAAGCCTTTCGGAGCTCTATTTGGCGTTGGTATTACCACCATGCACGACATTGCGCGTCGAATAACAATGTGATTTTAATGCCCGTTTCTGGTCACTAAAGCAGGTGCAACGTCCTCTTCACTTAGTATGAGCCTACACTCGTTCTTAGGTCCGGCTGGCTGCTGTACGAATCGTGTCGTTTGTCGACGCTGAGCGAATAACACTATCCGTTTACCGGGTTGGACTGTATACCCTAGATACCCTGACGCTCAGTAGTCGTAGGAATTCGTGTTAACGCCATTTTTATCCCCCTTCGTGTAAAAAGAGCATTTACTCTCATCCTTGAAGTGGCGGCCTAGAACTGAATCACGCGGCTTGCCTGTGGCGCGTCAGGAATAGCTCGTAGCTCCGATAGACACCGGACCTACTTGACAACTGTGTTTATGCTCATAGATTGAAGCTGTAACGTGACTATACGACAGGACCACTGTCGCCGCGATTAATTGACCCAAGGCAGCGCAGTTGAGGGGGAGTTTTATAATAGAACTCCTCAGCAACATTCAATGGGAGTGACAGGGACTCCGAATAGTCAACCCTAAAGCCGTTTCAGAACGTACAGGTGTCATACGATTGATAAGGGGCATTGGTTTGTACCTCGGAGGGACAATATGGGTATGGCGCCACGAGTCTGTCATAACTGTCGAGCTAGAACAATGTCGTTTACGGGATGATCAGTGGCAACCAGACCTATTCGATGGGGCTCGCTACAACGGGAGTCGCACTAACCCTTTCATGTTAAGCATCGTGCCCGCGGGATTTTCTAGATTTCAGGGCAAAAGTTATCGCATGCTACCATTTGGAGAAGCAACCATAGCGGACATCCACGGGGGTGCGTCATACCTGATACTCGACGCATCAAGAAGGAGGCGGGAAAACGAGTTAGTATCGTGCCCAGTCACCAAAAGAACTGTTAGTGAGGGGTCAAGCCCGAACGGTCGCGCAATAGTGGAGGGTCCGGTATATCTGGGAATGCCGATACCCTTCAGTTCTGCTGACCCAGCTACGCTTCACTTGCTGGGGAGGAGTTAATTCAGGAGTAATCAGGACCCCTGGTGGATAACGTGTTAAAGAACTAGCGTGTGGTGGACGTGGACCCCGAGCCGACCCCGTGTCTAGGAAGGGATACCACTACGAGACCCCACATTCAAGCGCCCGCTTCGCTGGAGCCATGGCTTTCGTTGGGTTTAAAGTGAATGAAGTCTCCCTGATGTACGAGAGAGAAAGGGTTGGAGGGGCGTCTGACTAGCAAAACAGAGTGGATAGCACTACTTTTGGCCACTGTCGCATCAGTCACCTTCGCTGTAACGATGTAGGGTGTCGTTTACATCCAATACGCCGACGGCCAAAGTGTCACCTAAAGCCTTCTCAAGTATGCCAGAAGATAGAAATCGGGCGATGGCTTCTCTACCCAGTTCGACAAGAGGTCCTGTAGTCGACAGTCGGCCTCCTTACGAGGGGGCCGTAAACCGTCTAATTAAAGATAGACGATCCTTCGCGAACGAGGTCAAGACGCTCTTGTAAAGCTCGCTTCAAGGGCAGTTTACTTAGACCAGTGGCTCCGGGCCTCTTGCCAGGTCATAGCACGTGGGATTGGAATTAACTGCCCGACGTTGAGACGAACAAGACGCGCCAGCAGTCCATAGACACAGATCATAACTCCCCGGTAGTGATTTAACCGCATCTGTCTAAATATCGACATGATCATTTCCAGAAGTACTCCGTGTGTAGAGCCCACGCTGCGGTTTGTCGTGGACGCCAAGGACGCGGGCAAAGTGGATCACGATCATTCAACGGCGAGAAGGAGCAATACTGCCAGTCCACTGCTAGTTTAAGGCTGTTACGAGTATACCCCGAAGACCGCACTCGGCGTTAATGGGGGAGGTCTGGCGATCCACAACGGTGCATGCGTCACTTACCTGGGATCTGGGGCCCTTCGTATAGGAAGCCACGGCTACACGGAGCGTTATGACCTTCAGCGCTAAGTGGGATTGCGGCCAGCGAGCTTCACGCGTCTAGAATTTAAAGTATGTCGACGATGAGACAGACTAAAGCGGATCTAGATTTGTCGTGTAGACAGGTGTGCAAGTCGCGGTAATCACTCTTGCATGTTGAATTGGCTGATTGATTCTCGGGAGTCTCAACGGACATCATGCCATTGCACATACAAGCGCTAAACTGCAGATACCCCCATGCCAGCCGCGGTCGTAGTCACGAACGCATCAGGACTCCTGCGAAGCTTCCGTCACGTGGTCGCATTCGGCCTTGATTAGAACTCTGCAGATTTACTGCCTTACGGCCATTTTTTTAAGGAGTGGGACTTGATACAAATAGGTTCTCTCGGGTGGGACCAATGACTCGGAACGAAAGTCGGTGGCGCGAGCCGAAACCTTCGTATGACATATAGTTCTAGTAGTCGTTGCGCTTTCCCCAGGCTGCTAGTAGAGATCACTTTCGTAGCAGCGATCGGGGGATACCATGCTTGCTATGCACTACCCCCTACGAACGAGCTCCGCTACAGCAGAACACCAGCTCTTTACTGCCCTTGGAGGATCGTGGGGGTAGTGGAACCGGAGCACCATTTTTGTGCTCACCTTGTTTCTATAAAATTTTACAAACGTCAATGGTCGCAATTGGTCACACCGAACAATATTCTTATCGTCATGTAAGCTCCTTATAGCGGCGGCTGCGGACCAAGAGTTCAAGGTGTTAAGGCTCACAACACTCCGCGTTAATCTCCCCTGTTAGGTGGAAATGTATCGCAGCTAGGAGGATCGCCGTGTATGGTTATACTGCGCCTCATCCACTGATATGAAGCACTGACTTTCCCTGGTGTATCTGCGCATGACTACAACGGTCTGGGAATTTCGGCACGCCTGAGACTTTATCTGCCAGTGGGGCGGTTAACTTAATGCAGCCAATAATAGCAACCGAGATATAAGGCCCAGGCGTTTCCGCCTTCATAAGTACTCAATGTGAAGCAATCATTGTTCCTTGCCGAATTTGTGTTTCTTTTGCGATATCGTACAAAAAATGCCGCGTGTGAGCCCAGCTAGACAGCCCCCACATTTGCCATTACATTGCTTGGGGGCTTCATGTCCCAGTAAGCCCCTAATCTCATGCATTAAGTATAGAGTTGACTTATCGGGCATTTTCCGAGCAACAACAAGAGATGTCATACGCAGTTCCCTAATGAGCACAAAGAGCGAGGATACGTGTTGACTTGCAGTACTCGATTTAAGGGGACTGTGTAATGTTGACTGGTCGGATGCATGGTTTGTGCGCCTTCGTACGGGCGTGCCACAAGGGCTGAATAGTATCAAGACCGTGGCTGAACCTTCACACCTCCGTTGGTAAAGATCGAGAATTCTGTCGTCCTCTTTTTAGGAAGCTCCGAAAATCATCTCGATACGATACCCCGCATCGCTCGGCCTAAATCCAGGGGTCGAAAAGGACACCACGCGCTTAGAGCAGGGTGCGCCCCCGTGCGGAACCCTTCAAGAGGGGTCTTAGTCCAACAATTGTTCGCATAACTTCCAAAGGTCTTATTAGAACGTTTGTTTGTCGGAACATCAACCACTGGGGGTCTGATTGGTCACCGCTATGACGCCATGGCGATTTGAGGGCCGCAAAACGATCCGACGGGATATCAAATGACCACGGGCTCCCCCTACGCATTTCGTAAGGAGGGCCAGAATCTGCCTTCGTTCCAAGGTCGAATCGCAGCGGAGCCACCCTGCCGATACAATCCTTGCAAAGAGGAGGATATATCTCCGAAGCGGTATACCTGTAAGCCTTTTTGCTAACTCCTAGCCATACACTCCGAATTATTACGGTCCGCTTACCTTTGGCATTAAGGGATGAATCGCTGCAAGCTAGCGCGACTCTTTCTGCCGTCGCAGGTGAACTCGAATAAGCACCAGTTTGTTATAAGTCCCGGAGCCAAATTAGGGGTTAGCAACTCTAGGCTATTTATGCGGCGGCCCAGTACCGGTAACCCACGGCCTGGATCCTAGGACTTCCTGCCCCACGTCCTCGGTTTAGAAGTTGGCATAGGACTTAACACGAGATTGTGTCAAGGCACGTGACTGCTGGGATATGCCGGGCCTGAGTTTACACTCATGACCATCCTTGAAATCCATAAGTAAAGAATCCGCCGGAGCGGATCGTTATTTCCCCAATACGCACCAGGAGCACAGCCAGATAGCCCTTAAATAGGTTACCACGCCCTACGAGTAGTCTCGTCAAAACAGCATCAACGCGCCAAAGCCTTGCTAGTGGAGATTTGTTAATTACGAGCTCGCACCGTTGCTGGAGGCCGTATCTACCGAATGTTTCTAACTTGCTGTGTCTAGATACGACGGTTATTTTACGTGCTTCCCATTCATGAAACATAACCAAATCATATGTGAGTTTCATAAAGCTTGACCCCGTTCGGGAAAACAATATGGCCGGTACTATACCGCGGGACCATAGCACATCAGACCTTCAGTGCAACGCATCCCTGAAAACCTTGCAATAACTTTCTTTGGCCGCTCATCCCAGAACGAAGCCGATTCCTAACGAATCACCATTCATGATACTTTCGGTGCTTGCTTTAGGAGCGAGTAAGATTGCCGACCTCGCCAGGGTCAACTCAGTAGCACGTTATCACGCCTATTGGTGCGAAGCCGCCCTACTCACCGGAACCGAGGGTACCCCAATTGCATCTACATTCAACCTCAGCGCGGGTTAAGCGGCCACAGTTGGGCTAGGGTCTTACCCAGGCGGATACCTATCTTTGCGCTGGCCTAACTGAACCCTTCCTGTGCCACTTCGGGTATTAGGGGTGGTGCGGCAACAAAGGAATGTCTGCGAAGAAAGGCTGCACCCCGCATACGGCAAGCGGGTAGATCATGCCGACTCGCACCGTTTAGTACGGTCGCAGCCGGGTTTGTACCACTTCGCATAAAATAGGGGATGATTTGGCGCATCGCCCTTAGTCTGACGTGAACTGATAGAGTGACCGTAATTGTGCTTCTAGCATATTACGGTTTGCACGCTTGGGAGTTGTAATTTGCCGTTATTTCCAAGGGGCCAGAATCTGGATGCTAGACCTTTGAGGGGAGTCGAAGGTGCCACGATGCTTTAGAACAAGTCCGAGGACAGTCGACACAAATGGCGGCGTCAGTAGGAGTGGGATACAGTGAACCAACTCTAGCAGTAACAGTAGCTACTACACAGCGCACCATCAATAGGAATGGTTCGATGCAGGACCAGAATCCATATAGGTATCTGTTCCATGACGCGTTTTATAGGGAGCATTAGGGGTGTACTCAGACTTCTCGAGCCAAGAGGAATCACGCGAGCGATTTTCTACCCTTAAAAAGGGCTAACATGCACAATACGGGGCCCATCCATCCGTACAGCGACAAGTCCTTTGCCTTCTTAACAGAACCTGAGGTGTTTGACACTGTCGAGAGCAGCTGTCGTTGTAAATCTGGACATCGCGATAGGGAACTCGGCTAGCGGACTATGCATCCATTTTCTCCCCATATTTTTAAAAAACAATTACGGGGCGATTGTTCACTATATCAGCGCAAACACTGACACCGCGGTAATAACCTGTTCACTCGTCTCTGTACGATGCCACTGTGCTCAAGCCGACACCTGCATTACCACTTTCCAAAACGTAGACAACATTTACTCGGACATACCGGTTCGATCTACCGGGTAGTTTCCCTAGATCTCTGAACGTTTTCAGGCAAAACTCATGTGTACGGCATAGCACATCAAGTCTTAATCAGGTCTTAACAATTTTTCCTGAATAGTTCTCGAAGTGGGTTATAGGGCACCGGGCGACCCGTAGCCGACGACAGATGTCTGTTGCCTCCGCCGGTTAAAGGCAAACTCTCGACCTTTCACATGGCACATCGAGCGCTGAATTCCGGCGAGCGTGTCGGGGAGCCGCCTAGTCGATGGCATTTGACTTAATTTAAACATACTAATGTCATGAGACCCAAGAGTTGTTTATGTGCAAATTAGTGGAAGTTCACAACGAATAATCGTAGTACGACTAATCTTTCATAGG
		</sequence>
    <sequence><taxon idref="Location_2_2_0|22.819637272424377"/>
			AGATGATGCCACCGCTTACACGTGACGAACTGGCCTTGGCAGCGTCTCTAGAGGACCTAAACCCTTTTTACCACTTGATGTCCATGAGCTTTCCTAGGAGTATCGCGAGAGGCTTTCCTGCACTTTTAATAGTGTCACAGCCCTTGTGTCACGCGCCTTAGTTTGCATGCCATCTAAGCAGCCCGACCCTAGACAGCCGGTCTTTATGGCGTTAGATGCTCGTTGCCAATGACTGCGTGGCCCGTCAGCTATTCTAAAAGTGTTCGGTTGTCGAAGAATGTTATCTAAAATTGATAACTTAACGCATGAGAGAAGGTAAAATAATTACCCCATGCTAATAAGAAGACTTGCTCATAGGGACTGCATGCAAGGGTGCACGTAGGGAGGGAAACTACCTCTAGAGGCACATGCGGAATCTCGGTGTGATACGGTCTGGATAACTCTCCTGCCTCGTGACGTTCTGGCCCGCGTGCAGCAAGTACATGCTTGGGCATTCTACCAGTACCGTTATTCTAGATAACGTGTTCGTGCGAACACGAGACGGCTTGTGCCAGATCCCGAGCCGCTGCTATGGCGCATGGACGCGCCCTCAAGTGAGTAATCCGAGGTTACGTGCAAGCTGGGGAACGGCAGTCTCTTCACTTGGGACGGGTTATCTAACCCACGATATCGGAGACCCTGTACTAACTGGACACTTACTCACCAAAATAGATGTGCAGATGGCTAACTGGATCTGGGTTTATGGGGCTTTCCGCCTGCCTGGTTCCTGAAAGCAAATGTTGTTGAGTCCCGGGTCACAAGGCTCGCCATGACACGTGCGAATGACGCATTGTTTCTATCCTGCTCCTGACCGGTGAGTACTATTGATGTCACGACACGTCTGCAAACTGAGACTGGGGCATCATCCGCACTGCAGTGGCAACTGGCAATGACACAAGAATCTGTCAATTATCAATTGCTTCCTTGTGACACTGTTAGTGTAAGACCACATCCACGGTAGCGGCTAACAGACATCCGCGGACAAAGAATGATGATACATAAGGACGGGCAGTTATGTGAGAGCGTTGAGGTAATCCAGATGGCGCAAGGCCAGAATCACTTTCCAGCGGATGGGCTCAGCCGTCGGCCTTCGCCCAAGTCGTGTGTCACCCACGGGACAGGCAAAACTAGGTGTTCCATGTCTAAGATACTCGTGGATTAATAACTGAGTACAGTCAAGTACGGCACTCCTTGATCGTTAGGGTGTTTCGCCACTAGTGAAATTGTAGGACGGGATGTAGCGTGCTATATAAGTTAATCGGATAGGGTGTCAGAATCAGCCCCAGCTGAAAACCTAGCAGAAAGAAAGAGGCATTAGATCGACTACCAGTAACGTCGAATACATAATGTGATGAGGTACAACGTGCCCGACCTTGTGACGCATGAATTCGAGAGATAATCAGGTCTGCCATTATTGTCGGTGTAACGGACAACATCGGTGTTTTGCCAGTTTTAATAACAGAAATTTCCTAGGACAACTCGGGTCAATTCTGGCCGGATGTGAATGAAGCGTAGGAAACAATTGTGAGGTGAACTTTCCCCCAAGCAATCGCCGCTGTGACAACGCATCTGTTTCTTAAAGGCTTCAAACATAAGTGCGTAGATTTGTCTTCGTTACCGACCTCCCGTGACTGACACGGCGATGCTGGGGGAACGACGGTAATCCAAGTGGTAGATCGGCGAGCCCCAGAAGTTTCGTGTCCCAGGTCCTATCGATTGTGGAAATGTGTCTCACTTACAGATACATGGTCTTCAGTATGTGTATATGGTGAATCAAACACTAGTACACCGTCGGGGAGGGATCTGGAAGCGCCCGTCATTAAATCGGACTCCTGTACCTTATGGAGTATTAATAGGGTCGGCATCGCCAAGAGATAATCTCCGCAGGGCGACAACAGACGGCCCTCATGAGAGATAGTTGCGTACCTGCATGCCATCCATCATGCTCCTAGTATTCGGAGTTCTACATTTGGACCAAAATTAACATTGCCTCGTATCCCCGGGAGAGTGCTGGTCATTGAGTCGGGCCGTATACATGGATGGGCGAACGCAAACAACGGGCGTTTCCTACACTCTCCGCCGAACCATCCGCAAGTTCGGAGAGCTTTAGCAGCAATTCGGCGTAGAGCATCGAGATCCCCTAATAATGATTCCCCGCCAGAAGCTTACTTGTTGGATCGTGGGCTAGAGGAAGGCGTTACCGAACAGGGAGTGATGCAGGCGGGCCCCGTACCCCCCTTCTGGACTTTATCGCAGGATCTGGGATCTCATTCAGATATAGATTCCTCGGCGTCAGGCGTACTGTTAAACGCCAACAAGCCGGGACTTATGGTGCTCCATAGATGAGTTAGATGAGCATTGGGTTCGCTCTCAATAGACAAGAGGAGTTCTCTGTGCAACCAGCACCGCTGGGCGAGCCCTCGGCAATCAGGACATGTTACGATACGCTTGTGACTAAAGAATTGATACGCTAGATGGGGCCCAGTGAACTGTTATAAGCGCTTATGCTGAAAAACATGACTATTCATTTTAGGGGGTGAGCGTGTTATTTATGTGGGTTGCCCTCACTAGAGAGATAAACCTCCTACAATGGGGCACGGCCGCGGATCACCTACTACAAGAGGGACGGATGTAACCTTCGCTTAGAGGGTTAAGTTAGGTCTAGAATGCAGCATACAGAACAGACGCCTTTCAATGAAACTGCGGCTGGCGTGACTCTATGTTTGCATTTCGATCAATGCCAGCCAAAATCTTACACGAGTCCCCCATCAGGCAGGAGAACAGCAGAGGAAAAGACCGTTTACATTATTCCGATAAGTATGGTATACCTGCTAGCCGCAGGGGTCAAACCCATTCGCGAGATGGCGGCTGATAGACTTAAATTGCTTCATGCGATGACTGCACTTTTATATTTGTCTGTTCTGAGAAGATTACCCGATGTCCATCCATATGCAATCAGGCTCTACCATTGCCATTAAGCTAGGCTTGTTTTAGAGCGAGCCGGTCCTGGATAAACGTCAGTCCATGAAGCGAGTTTAACGTAGAGTCCGTGTTAAACTATTAGACCTCCTTATGGTGATATAAACCTACCTAGTGGGATCCATAACGAGAAACACGAGTCCGGTACGGCCCGAATGAAACTACCCTGCGGTTCTTCTCACCATTTTAGGCGACGTTCCCGTATTAACTAATGGAACGGCCAGTTTCGAGTTTAGCAGTATTTGAGCATTCCCAGGCATTTTCAGTTGCGGGATGGAGGACTCTGTGGTAGTATTCAGTAGTTGCCGGCATAATTCGCGTCATTCTCGTGCGTCTGTGGGTGGCGCACCATGGACTTGTAGACCTGTACTTCAGAATACAGCATATTCACTCCAGTCATCGGTACTTCAGCCGCTCTCCGCACGTTCCGGGGCCGTTGTGATGCACCCTTAGGTACAGAAAATTACGCGCCATAGGTCGTTTTTCTTTGGGACTATCGAGCCGGATCAATAGGGATTTTGGATACCGGTTTACCGGATAACGGTACTATAGACTGTGAAGTGTACGTGTGTTTCCGTCAGTTCGCACTGGGATAGACATCCATCTAGATCCGGGACCGCACTTCCCGGCCGGCGCCTAGCTTACCTCGCCAAGCATCACTTATCCCAACCAAAATCATATCCAGGAGCTTGGGACATTGATTCGATTTGTGGAACCACAAGCGTGGATCGCCTGGTTTTACCTGCGCGATCCCGGAGGTTCTTAATTGAGGTCCTAAGATCTATGACCCATGGATGCTAGGAACCTCCGTACTCATATATGTACAAATTTGGCAGCGCTGTGCCGATAGGAGAACCATCCACCCGGAAGGCAGCAGCCCGGAGCTGGCGTCTCAATCGTATCCGAGTCTCGGTGTACTTCAGTATCCAGTTTAGGCAGGCGAAGGATTAGTATAGACACTGTGACTCACAATAACCTACCACGTTCGCAGAGGTTCTAGTGCTGCCGGAGTTATTGCCCCGACCAATCACTGACTATTAAATAAAGCTTTCTCTAATACACGACGCCACTCGTTAATGTCGGGGCAGAGGACCTGACTCCCCATCCTGATAGCTACCTACAAATCCATATGCGGCGCGCTGAACTCGGAAGCACTTGATTATGACTGTTTAGTCTCAGTAGGGTTGATGTGGCAAGAACCCAGCGATTGACCTCGGGCACAAATCATAAGAGGGTTGGTTTGTCGATATCTCGAAACATACACTCATGAGCGATTATCACCCCAGACGGGTTCGGGAAGGGCGGGCGAGCAATAGTTACCTGAGTCTCGCCGCCTCCCGTTACTCCGGTGGATTCCATCACCAAAACTCGGAGGTCGACGTTACGCGGCTAGAACGGCCTCGGAAGCCGACAGAAGCATGGCCTAGCAACGGAAACTCTGATTTCGTACACGATGCAGCCTTTTCAATGTAATTTCACATTCGAGCGTAAGTCGGGACGTCCCTGGGCAGCCGGTCCTGCTACGGCAGTAGCGTGAGTGCTAGTCACAACTTTCACTGCACGAATCTATAGAGCAACTATTGAGTAGGAAAATCTCAAAGACTATATTTTGTCAGATGAGGAGGCTTAACTGTCATTAATATCGCAGTATTGCTTTTGAACGTTGAGGGCTTTTCCAAAAGCTTTAAGTCAAGCAACATCTATTTACGTGGTATTCGCGCTATTGTACTGCCGATAGGGAAATTCCAATTTTAGCAGGTACTCGGAATGTCCCCAGACGGAAGCGATACTTTCAGGGCCGATCCAAGTCCGATACCTAGCATACTAGACCAACTTTATCATCTATGACTCATCGGTTCCGGTAGCCCAAGTACGCCGATCCACTTGGGTTTATGTGCATGAACACTCCTGCTGGGTCAGGCCGAATTGGTCTGATCTCCACCCGAATACTGTGACTCGAATAAGGGCAGTACCTCTCTGCATCTAGTTGGGACGACACCGCCCTTAGTCCTTTAGCGTGAGAAAGCGCCGCACTCATACGCTTAGTAGGCATTTGTATTCCCTAGTCGGGAAGTTGTTGGGTGGCCATGACTCTAGCGCTCTCCGAATAAACTTTATTCAAGAAGGACTGTAGATGGAGGAGTATAGCCTTGGCTTTAGTAGACTCGGACGTAAAAGTATTTAGCACTGGAGTGTAGCTCTCCAGCCAGCTCTCGCCTTATTAGCGTCGAGCGTGACAGCCGCTCGACGATAAACGCCCGAAGTAGTTACACGGGAAGACCGTACGAACTAGAGCATCCCTTACGACGCTCCTATGCCTGTGGAGAATCCCAGAGGCTGTCTCGGATTCCGGGATTGTTAAGAAAGTGTCTGGATTCTGTAGGCAATCCGTCGACTGCTCGTCGACCCAGCAGCCCTTAAGGGGTGGTCTGCCAGCAAGGATCAGATTTAAGCCGTCGGCTATTTGGCAAACATCAGTCAAATAGCTCCTAGCAGTTAGGTTTGTTCTCAGTAAACCTTAATCGCAACTATGCCATGCTCCCTATACTAAGGCACACTGTTCACCAAGGACCAAGACTGTTAGTTACTATATCAGGAAAATATGTGTTGCTTTGCTATTCACGGCTATAGGCCCACTGGACCCAAATAATTCCCATTCGACAACATACGAGGGTTTTGATTATTCACTTAGCCCTACTAGGGACCGATTCAGGAATTATCACGGATGGGTTTCAAGAGCGGTGTTTACTACTTTCATGTTTAGTACCGGACTCTCAGGTCTAACTTCAATATCAAACAATTGTGACACTTCAAAAGGTTGAATCCCTGGAGGGTAGTACAAAAGATTGAGCTATGCGGGCATGTCGCGGGCGTGAATTCTCAGTGGCCTTACTTGCGTCGTTTAAACGTGTTGCAAGTCTTACACTTCTGAACGAGTCTGTAGAAAACTCATTACTCTATTGATCAGTGGTACCCGACGGATTAGCCAATCCGTGAACACCCTCTAGACTACTCGTCTCACCAAGCGTGCGCAGACCTCCAAGATAACCGGATCAGTTGTCGTTTATTCTAGCTTGTCCTGGGAGGTCATACGTCTACAGAGTAGCACTCACGAGACAAACTGCAGCTGTAGATTTACTTCGTTTCCGAGGACATCAAAACGTACACCTCCGATAACCGACACTGCCCACCCCATAAGGGGGACCTCAGTAGCACTTTACTGATCTGATCTTTCCATGTGTAGTGTCTCCGATGTCGGTTCTTTGAGGTAGTCCGGTTTATTCCGCCCGGGTGAGTCAATCCTTCGTCCGCAATCATTGGATATCATTGTGGCCCCCCTCTATACACGGCAGTTACGGCCTCGAGAATATGCAGCCGTATACGCCCGGGGAGGCGTTGATGCTCACCTCAGCCGATCCACGTGAAGACGAGCAGGATATAGTTGCAGGCACGCATACAAACGTGTGCACCGGGGTTCTCATGCACGGTTCTTGGACTTTAATAGCAAATTGAACTAACTCACCTGCGCATAAGGTTCGCGTGTGTGTTTGACCTGATTAGAGCCACCCACAGGTAATGCGGTTCGCGATTCGGAAGAATTTTGTTGAAGTACTTAGCCGGATGTTAGCTGATTGAACGTGGTATATTTGGTTTGTCCATCGGAGCGCAAGTTTCCAGGATACTATTATGTTATGTCGTGTACGGGCGAGCTGCGTTAGGGGTAAGAATAGAGGGTAAAGGTTGAAGTTTGCGTATAGATTGTCGACTGAATGAGATGTGTTTTTACGGTACAGAGGCGATCTCCCACTTACGTACTCGAATTCACCGACCAATGGCCTCGCAGTTCCGTTGTCCGCTACATTTGTGCCCAACCAACGGCCCCGCAACGCCTCAAAGAATGGTGATTAAGACATTGCACGAATGGTATCACCAGGTTCCTTTCTTATCCAGACGTTGAACCCACTTCTGCGTACTAAATTATTGATATTTTTGAGCTTAGCTCGCTGGAGAGCCAGCTAATCGACATCTTACTGCGACTGCGCCTCGCCTCGTTCGTTCAGATAGTTACACAGCCGTGCCACAGGACCAGCTAACGTCCAGCGTCTACATCCGCTCTTGTCGTTAGAACACTGACCATGCTGCTGGAAAGTCGGCGCCAGATCCAACAGCCCAAAGCCGGCAACGACTTGCGCTATAAGCTCTTGTGGCCCCATCGTACCTTCTGGTCAGAGATCTTTTTAACACTTGCTCTGAGTGTACTTAGTGTCTACTTGACACCAACCGTCCAAACAATGAAAGTTAATCATTAGTATTTTATGGCTACAAATTCCGCCCTATGCACGAGGAGCAACCTCTCCCGACCGATAGAGGTAACATGGCTGACTATTATCGCCGCCGCAGCTCGGTCTCGACTAAGTACAACTCCGGTAGATTTGAAGCATCCAAGAACATCGGGAGACAGGATACACATCGATATTGGTAGATAACTCCCACCGACAGGTGATGGGTAAGGAACTACCTTATAAGTGGATCCTGACCGTTTACAGCCTTGTGGTGGGGCAGTAAATGGCAGTGCCCTATGATGAACATCCCCTAGGGGCCCGTCGCTGTAGATATGATGAATCCCCCGATGTCTTTATGGCCGTTTGGGCAAGCATGGGGGTAATCCGCGAACGCGAGAATGATTCAAGATCCGGTTAAAGATGAGCATACAGCTATTGGCAGTACTCTTTTAAAGTACAGTGAATACAGGAACAAGAGCTCTCGTACGCCCATTATAATATTAACACTTTTCATTGGGGTACTCAACCCGTGGCTCATTCTCTTTAAGCCCCTTTTATGCATCAGTGATAGGAACAACATAAGTCCGACTGCCAAGCCTTTCGGAGCTCTATTTGGCGTTGGTATTACCACCATGCACGACATTGCGCGTCGAATAACAATGTGATTTTAATGCCCGTTTCTGGTCACTAAAGCAGGTGCAACGTCCTCTTCACTTAGTATGAGCCTACACTCGTTCTTAGGTCCGGCTGGCTGCTGTACGAATCGTGTCGTTTGTCGACGCTGAGCGAATAACACTATCCGTTTACCGGGTTGGACTGTATACCCTAGATACCCTGACGCTCAGTAGTCGTAGGAATTCGTGTTAACGCCATTTTTATCCCCCTTCGTGTAAAAAGAGCATTTACTCTCATCCTTGAAGTGGCGGCCTAGAACTGAATCACGCGGCTTGCCTGTGGCGCGTCAGGAATAGCTCGTAGCTCCGATAGACACCGGACCTACTTGACAACTGTGTTTATGCTCATAGATTGAAGCTGTAACGTGACTATACGACAGGACCACTGTCGCCGCGATTAATTGACCCAAGGCAGCGCAGTTGAGGGGGAGTTTTATAATAGAACTCCTCAGCAACATTCAATGGGAGTGACAGGGACTCCGAATAGTCAACCCTAAAGCCGTTTCAGAACGTACAGGTGTCATACGATTGATAAGGGGCATTGGTTTGTACCTCGGAGGGACAATATGGGTATGGCGCCACGAGTCTGTCATAACTGTCGAGCTAGAACAATGTCGTTTACGGGATGATCAGTGGCAACCAGACCTATTCGATGGGGCTCGCTACAACGGGAGTCGCACTAACCCTTTCATGTTAAGCATCGTGCCCGCGGGATTTTCTAGATTTCAGGGCAAAAGTTATCGCATGCTACCATTTGGAGAAGCAACCATAGCGGACATCCACGGGGGTGCGTCATACCTGATACTCGACGCATCAAGAAGGAGGCGGGAAAACGAGTTAGTATCGTGCCCAGTCACCAAAAGAACTGTTAGTGAGGGGTCAAGCCCGAACGGTCGCGCAATAGTGGAGGGTCCGGTATATCTGGGAATGCCGATACCCTTCAGTTCTGCTGACCCAGCTACGCTTCACTTGCTGGGGAGGAGTTAATTCAGGAGTAATCAGGACCCCTGGTGGATAACGTGTTAAAGAACTAGCGTGTGGTGGACGTGGACCCCGAGCCGACCCCGTGTCTAGGAAGGGATACCACTACGAGACCCCACATTCAAGCGCCCGCTTCGCTGGAGCCATGGCTTTCGTTGGGTTTAAAGTGAATGAAGTCTCCCTGATGTACGAGAGAGAAAGGGTTGGAGGGGCGTCTGACTAGCAAAACAGAGTGGATAGCACTACTTTTGGCCACTGTCGCATCAGTCACCTTCGCTGTAACGATGTAGGGTGTCGTTTACATCCAATACGCCGACGGCCAAAGTGTCACCTAAAGCCTTCTCAAGTATGCCAGAAGATAGAAATCGGGCGATGGCTTCTCTACCCAGTTCGACAAGAGGTCCTGTAGTCGACAGTCGGCCTCCTTACGAGGGGGCCGTAAACCGTCTAATTAAAGATAGACGATCCTTCGCGAACGAGGTCAAGACGCTCTTGTAAAGCTCGCTTCAAGGGCAGTTTACTTAGACCAGTGGCTCCGGGCCTCTTGCCAGGTCATAGCACGTGGGATTGGAATTAACTGCCCGACGTTGAGACGAACAAGACGCGCCAGCAGTCCATAGACACAGATCATAACTCCCCGGTAGTGATTTAACCGCATCTGTCTAAATATCGACATGATCATTTCCAGAAGTACTCCGTGTGTAGAGCCCACGCTGCGGTTTGTCGTGGACGCCAAGGACGCGGGCAAAGTGGATCACGATCATTCAACGGCGAGAAGGAGCAATACTGCCAGTCCACTGCTAGTTTAAGGCTGTTACGAGTATACCCCGAAGACCGCACTCGGCGTTAATGGGGGAGGTCTGGCGATCCACAACGGTGCATGCGTCACTTACCTGGGATCTGGGGCCCTTCGTATAGGAAGCCACGGCTACACGGAGCGTTATGACCTTCAGCGCTAAGTGGGATTGCGGCCAGCGAGCTTCACGCGTCTAGAATTTAAAGTATGTCGACGATGAGACAGACTAAAGCGGATCTAGATTTGTCGTGTAGACAGGTGTGCAAGTCGCGGTAATCACTCTTGCATGTTGAATTGGCTGATTGATTCTCGGGAGTCTCAACGGACATCATGCCATTGCACATACAAGCGCTAAACTGCAGATACCCCCATGCCAGCCGCGGTCGTAGTCACGAACGCATCAGGACTCCTGCGAAGCTTCCGTCACGTGGTCGCATTCGGCCTTGATTAGAACTCTGCAGATTTACTGCCTTACGGCCATTTTTTTAAGGAGTGGGACTTGATACAAATAGGTTCTCTCGGGTGGGACCAATGACTCGGAACGAAAGTCGGTGGCGCGAGCCGAAACCTTCGTATGACATATAGTTCTAGTAGTCGTTGCGCTTTCCCCAGGCTGCTAGTAGAGATCACTTTCGTAGCAGCGATCGGGGGATACCATGCTTGCTATGCACTACCCCCTACGAACGAGCTCCGCTACAGCAGAACACCAGCTCTTTACTGCCCTTGGAGGATCGTGGGGGTAGTGGAACCGGAGCACCATTTTTGTGCTCACCTTGTTTCTATAAAATTTTACAAACGTCAATGGTCGCAATTGGTCACACCGAACAATATTCTTATCGTCATGTAAGCTCCTTATAGCGGCGGCTGCGGACCAAGAGTTCAAGGTGTTAAGGCTCACAACACTCCGCGTTAATCTCCCCTGTTAGGTGGAAATGTATCGCAGCTAGGAGGATCGCCGTGTATGGTTATACTGCGCCTCATCCACTGATATGAAGCACTGACTTTCCCTGGTGTATCTGCGCATGACTACAACGGTCTGGGAATTTCGGCACGCCTGAGACTTTATCTGCCAGTGGGGCGGTTAACTTAATGCAGCCAATAATAGCAACCGAGATATAAGGCCCAGGCGTTTCCGCCTTCATAAGTACTCAATGTGAAGCAATCATTGTTCCTTGCCGAATTTGTGTTTCTTTTGCGATATCGTACAAAAAATGCCGCGTGTGAGCCCAGCTAGACAGCCCCCACATTTGCCATTACATTGCTTGGGGGCTTCATGTCCCAGTAAGCCCCTAATCTCATGCATTAAGTATAGAGTTGACTTATCGGGCATTTTCCGAGCAACAACAAGAGATGTCATACGCAGTTCCCTAATGAGCACAAAGAGCGAGGATACGTGTTGACTTGCAGTACTCGATTTAAGGGGACTGTGTAATGTTGACTGGTCGGATGCATGGTTTGTGCGCCTTCGTACGGGCGTGCCACAAGGGCTGAATAGTATCAAGACCGTGGCTGAACCTTCACACCTCCGTTGGTAAAGATCGAGAATTCTGTCGTCCTCTTTTTAGGAAGCTCCGAAAATCATCTCGATACGATACCCCGCATCGCTCGGCCTAAATCCAGGGGTCGAAAAGGACACCACGCGCTTAGAGCAGGGTGCGCCCCCGTGCGGAACCCTTCAAGAGGGGTCTTAGTCCAACAATTGTTCGCATAACTTCCAAAGGTCTTATTAGAACGTTTGTTTGTCGGAACATCAACCACTGGGGGTCTGATTGGTCACCGCTATGACGCCATGGCGATTTGAGGGCCGCAAAACGATCCGACGGGATATCAAATGACCACGGGCTCCCCCTACGCATTTCGTAAGGAGGGCCAGAATCTGCCTTCGTTCCAAGGTCGAATCGCAGCGGAGCCACCCTGCCGATACAATCCTTGCAAAGAGGAGGATATATCTCCGAAGCGGTATACCTGTAAGCCTTTTTGCTAACTCCTAGCCATACACTCCGAATTATTACGGTCCGCTTACCTTTGGCATTAAGGGATGAATCGCTGCAAGCTAGCGCGACTCTTTCTGCCGTCGCAGGTGAACTCGAATAAGCACCAGTTTGTTATAAGTCCCGGAGCCAAATTAGGGGTTAGCAACTCTAGGCTATTTATGCGGCGGCCCAGTACCGGTAACCCACGGCCTGGATCCTAGGACTTCCTGCCCCACGTCCTCGGTTTAGAAGTTGGCATAGGACTTAACACGAGATTGTGTCAAGGCACGTGACTGCTGGGATATGCCGGGCCTGAGTTTACACTCATGACCATCCTTGAAATCCATAAGTAAAGAATCCGCCGGAGCGGATCGTTATTTCCCCAATACGCACCAGGAGCACAGCCAGATAGCCCTTAAATAGGTTACCACGCCCTACGAGTAGTCTCGTCAAAACAGCATCAACGCGCCAAAGCCTTGCTAGTGGAGATTTGTTAATTACGAGCTCGCACCGTTGCTGGAGGCCGTATCTACCGAATGTTTCTAACTTGCTGTGTCTAGATACGACGGTTATTTTACGTGCTTCCCATTCATGAAACATAACCAAATCATATGTGAGTTTCATAAAGCTTGACCCCGTTCGGGAAAACAATATGGCCGGTACTATACCGCGGGACCATAGCACATCAGACCTTCAGTGCAACGCATCCCTGAAAACCTTGCAATAACTTTCTTTGGCCGCTCATCCCAGAACGAAGCCGATTCCTAACGAATCACCATTCATGATACTTTCGGTGCTTGCTTTAGGAGCGAGTAAGATTGCCGACCTCGCCAGGGTCAACTCAGTAGCACGTTATCACGCCTATTGGTGCGAAGCCGCCCTACTCACCGGAACCGAGGGTACCCCAATTGCATCTACATTCAACCTCAGCGCGGGTTAAGCGGCCACAGTTGGGCTAGGGTCTTACCCAGGCGGATACCTATCTTTGCGCTGGCCTAACTGAACCCTTCCTGTGCCACTTCGGGTATTAGGGGTGGTGCGGCAACAAAGGAATGTCTGCGAAGAAAGGCTGCACCCCGCATACGGCAAGCGGGTAGATCATGCCGACTCGCACCGTTTAGTACGGTCGCAGCCGGGTTTGTACCACTTCGCATAAAATAGGGGATGATTTGGCGCATCGCCCTTAGTCTGACGTGAACTGATAGAGTGACCGTAATTGTGCTTCTAGCATATTACGGTTTGCACGCTTGGGAGTTGTAATTTGCCGTTATTTCCAAGGGGCCAGAATCTGGATGCTAGACCTTTGAGGGGAGTCGAAGGTGCCACGATGCTTTAGAACAAGTCCGAGGACAGTCGACACAAATGGCGGCGTCAGTAGGAGTGGGATACAGTGAACCAACTCTAGCAGTAACAGTAGCTACTACACAGCGCACCATCAATAGGAATGGTTCGATGCAGGACCAGAATCCATATAGGTATCTGTTCCATGACGCGTTTTATAGGGAGCATTAGGGGTGTACTCAGACTTCTCGAGCCAAGAGGAATCACGCGAGCGATTTTCTACCCTTAAAAAGGGCTAACATGCACAATACGGGGCCCATCCATCCGTACAGCGACAAGTCCTTTGCCTTCTTAACAGAACCTGAGGTGTTTGACACTGTCGAGAGCAGCTGTCGTTGTAAATCTGGACATCGCGATAGGGAACTCGGCTAGCGGACTATGCATCCATTTTCTCCCCATATTTTTAAAAAACAATTACGGGGCGATTGTTCACTATATCAGCGCAAACACTGACACCGCGGTAATAACCTGTTCACTCGTCTCTGTACGATGCCACTGTGCTCAAGCCGACACCTGCATTACCACTTTCCAAAACGTAGACAACATTTACTCGGACATACCGGTTCGATCTACCGGGTAGTTTCCCTAGATCTCTGAACGTTTTCAGGCAAAACTCATGTGTACGGCATAGCACATCAAGTCTTAATCAGGTCTTAACAATTTTTCCTGAATAGTTCTCGAAGTGGGTTATAGGGCACCGGGCGACCCGTAGCCGACGACAGATGTCTGTTGCCTCCGCCGGTTAAAGGCAAACTCTCGACCTTTCACATGGCACATCGAGCGCTGAATTCCGGCGAGCGTGTCGGGGAGCCGCCTAGTCGATGGCATTTGACTTAATTTAAACATACTAATGTCATGAGACCCAAGAGTTGTTTATGTGCAAATTAGTGGAAGTTCACAACGAATAATCGTAGTACGACTAATCTTTCATAGG
		</sequence>
    <sequence><taxon idref="Location_3_4_1|36.74954701717154"/>
			AGATGATGCCACCGCTTACACGTGACGAACTGGCCTTGGCAGCGTCTCTAGAGGACCTAAACCCTTTTTACCACTTGATGTCCATGAGCTTTCCTAGGAGTATCGCGAGAGGCTTTCCTGCACTTTTAATAGTGTCACAGCCCTTGTGTCACGCGCCTTAGTTTGCATGCCATCTAAGCAGCCCGACCCTAGACAGCCGGTCTTTATGGCGTTAGATGCTCGTTGCCAATGACTGCGTGGCCCGTCAGCTATTCTAAAAGTGTTCGGTTGTCGAAGAATGTTATCTAAAATTGATAACTTAACGCATGAGAGAAGGTAAAATAATTACCCCATGCTAATAAGAAGACTTGCTCATAGGGACTGCATGCAAGGGTGCACGTAGGGAGGGAAACTACCTCTAGAGGCACATGCGGAATCTCGGTGTGATACGGTCTGGATAACTCTCCTGCCTCGTGACGTTCTGGCCCGCGTGCAGCAAGTACATGCTTGGGCATTCTACCAGTACCGTTATTCTAGATAACGTGTTCGTGCGAACACGAGACGGCTTGTGCCAGATCCCGAGCCGCTGCTATGGCGCATGGACGCGCCCTCAAGTGAGTAATCCGAGGTTACGTGCAAGCTGGGGAACGGCAGTCTCTTCACTTGGGACGGGTTATCTAACCCACGATATCGGAGACCCTGTACTAACTGGACACTTACTCACCAAAATAGATGTGCAGATGGCTAACTGGATCTGGGTTTATGGGGCTTTCCGCCTGCCTGGTTCCTGAAAGCAAATGTTGTTGAGTCCCGGGTCACAAGGCTCGCCATGACACGTGCGAATGACGCATTGTTTCTATCCTGCTCCTGACCGGTGAGTACTATTGATGTCACGACACGTCTGCAAACTGAGACTGGGGCATCATCCGCACTGCAGTGGCAACTGGCAATGACACAAGAATCTGTCAATTATCAATTGCTTCCTTGTGACACTGTTAGTGTAAGACCACATCCACGGTAGCGGCTAACAGACATCCGCGGACAAAGAATGATGATACATAAGGACGGGCAGTTATGTGAGAGCGTTGAGGTAATCCAGATGGCGCAAGGCCAGAATCACTTTCCAGCGGATGGGCTCAGCCGTCGGCCTTCGCCCAAGTCGTGTGTCACCCACGGGACAGGCAAAACTAGGTGTTCCATGTCTAAGATACTCGTGGATTAATAACTGAGTACAGTCAAGTACGGCACTCCTTGATCGTTAGGGTGTTTCGCCACTAGTGAAATTGTAGGACGGGATGTAGCGTGCTATATAAGTTAATCGGATAGGGTGTCAGAATCAGCCCCAGCTGAAAACCTAGCAGAAAGAAAGAGGCATTAGATCGACTACCAGTAACGTCGAATACATAATGTGATGAGGTACAACGTGCCCGACCTTGTGACGCATGAATTCGAGAGATAATCAGGTCTGCCATTATTGTCGGTGTAACGGACAACATCGGTGTTTTGCCAGTTTTAATAACAGAAATTTCCTAGGACAACTCGGGTCAATTCTGGCCGGATGTGAATGAAGCGTAGGAAACAATTGTGAGGTGAACTTTCCCCCAAGCAATCGCCGCTGTGACAACGCATCTGTTTCTTAAAGGCTTCAAACATAAGTGCGTAGATTTGTCTTCGTTACCGACCTCCCGTGACTGACACGGCGATGCTGGGGGAACGACGGTAATCCAAGTGGTAGATCGGCGAGCCCCAGAAGTTTCGTGTCCCAGGTCCTATCGATTGTGGAAATGTGTCTCACTTACAGATACATGGTCTTCAGTATGTGTATATGGTGAATCAAACACTAGTACACCGTCGGGGAGGGATCTGGAAGCGCCCGTCATTAAATCGGACTCCTGTACCTTATGGAGTATTAATAGGGTCGGCATCGCCAAGAGATAATCTCCGCAGGGCGACAACAGACGGCCCTCATGAGAGATAGTTGCGTACCTGCATGCCATCCATCATGCTCCTAGTATTCGGAGTTCTACATTTGGACCAAAATTAACATTGCCTCGTATCCCCGGGAGAGTGCTGGTCATTGAGTCGGGCCGTATACATGGATGGGCGAACGCAAACAACGGGCGTTTCCTACACTCTCCGCCGAACCATCCGCAAGTTCGGAGAGCTTTAGCAGCAATTCGGCGTAGAGCATCGAGATCCCCTAATAATGATTCCCCGCCAGAAGCTTACTTGTTGGATCGTGGGCTAGAGGAAGGCGTTACCGAACAGGGAGTGATGCAGGCGGGCCCCGTACCCCCCTTCTGGACTTTATCGCAGGATCTGGGATCTCATTCAGATATAGATTCCTCGGCGTCAGGCGTACTGTTAAACGCCAACAAGCCGGGACTTATGGTGCTCCATAGATGAGTTAGATGAGCATTGGGTTCGCTCTCAATAGACAAGAGGAGTTCTCTGTGCAACCAGCACCGCTGGGCGAGCCCTCGGCAATCAGGACATGTTACGATACGCTTGTGACTAAAGAATTGATACGCTAGATGGGGCCCAGTGAACTGTTATAAGCGCTTATGCTGAAAAACATGACTATTCATTTTAGGGGGTGAGCGTGTTATTTATGTGGGTTGCCCTCACTAGAGAGATAAACCTCCTACAATGGGGCACGGCCGCGGATCACCTACTACAAGAGGGACGGATGTAACCTTCGCTTAGAGGGTTAAGTTAGGTCTAGAATGCAGCATACAGAACAGACGCCTTTCAATGAAACTGCGGCTGGCGTGACTCTATGTTTGCATTTCGATCAATGCCAGCCAAAATCTTACACGAGTCCCCCATCAGGCAGGAGAACAGCAGAGGAAAAGACCGTTTACATTATTCCGATAAGTATGGTATACCTGCTAGCCGCAGGGGTCAAACCCATTCGCGAGATGGCGGCTGATAGACTTAAATTGCTTCATGCGATGACTGCACTTTTATATTTGTCTGTTCTGAGAAGATTACCCGATGTCCATCCATATGCAATCAGGCTCTACCATTGCCATTAAGCTAGGCTTGTTTTAGAGCGAGCCGGTCCTGGATAAACGTCAGTCCATGAAGCGAGTTTAACGTAGAGTCCGTGTTAAACTATTAGACCTCCTTATGGTGATATAAACCTACCTAGTGGGATCCATAACGAGAAACACGAGTCCGGTACGGCCCGAATGAAACTACCCTGCGGTTCTTCTCACCATTTTAGGCGACGTTCCCGTATTAACTAATGGAACGGCCAGTTTCGAGTTTAGCAGTATTTGAGCATTCCCAGGCATTTTCAGTTGCGGGATGGAGGACTCTGTGGTAGTATTCAGTAGTTGCCGGCATAATTCGCGTCATTCTCGTGCGTCTGTGGGTGGCGCACCATGGACTTGTAGACCTGTACTTCAGAATACAGCATATTCACTCCAGTCATCGGTACTTCAGCCGCTCTCCGCACGTTCCGGGGCCGTTGTGATGCACCCTTAGGTACAGAAAATTACGCGCCATAGGTCGTTTTTCTTTGGGACTATCGAGCCGGATCAATAGGGATTTTGGATACCGGTTTACCGGATAACGGTACTATAGACTGTGAAGTGTACGTGTGTTTCCGTCAGTTCGCACTGGGATAGACATCCATCTAGATCCGGGACCGCACTTCCCGGCCGGCGCCTAGCTTACCTCGCCAAGCATCACTTATCCCAACCAAAATCATATCCAGGAGCTTGGGACATTGATTCGATTTGTGGAACCACAAGCGTGGATCGCCTGGTTTTACCTGCGCGATCCCGGAGGTTCTTAATTGAGGTCCTAAGATCTATGACCCATGGATGCTAGGAACCTCCGTACTCATATATGTACAAATTTGGCAGCGCTGTGCCGATAGGAGAACCATCCACCCGGAAGGCAGCAGCCCGGAGCTGGCGTCTCAATCGTATCCGAGTCTCGGTGTACTTCAGTATCCAGTTTAGGCAGGCGAAGGATTAGTATAGACACTGTGACTCACAATAACCTACCACGTTCGCAGAGGTTCTAGTGCTGCCGGAGTTATTGCCCCGACCAATCACTGACTATTAAATAAAGCTTTCTCTAATACACGACGCCACTCGTTAATGTCGGGGCAGAGGACCTGACTCCCCATCCTGATAGCTACCTACAAATCCATATGCGGCGCGCTGAACTCGGAAGCACTTGATTATGACTGTTTAGTCTCAGTAGGGTTGATGTGGCAAGAACCCAGCGATTGACCTCGGGCACAAATCATAAGAGGGTTGGTTTGTCGATATCTCGAAACATACACTCATGAGCGATTATCACCCCAGACGGGTTCGGGAAGGGCGGGCGAGCAATAGTTACCTGAGTCTCGCCGCCTCCCGTTACTCCGGTGGATTCCATCACCAAAACTCGGAGGTCGACGTTACGCGGCTAGAACGGCCTCGGAAGCCGACAGAAGCATGGCCTAGCAACGGAAACTCTGATTTCGTACACGATGCAGCCTTTTCAATGTAATTTCACATTCGAGCGTAAGTCGGGACGTCCCTGGGCAGCCGGTCCTGCTACGGCAGTAGCGTGAGTGCTAGTCACAACTTTCACTGCACGAATCTATAGAGCAACTATTGAGTAGGAAAATCTCAAAGACTATATTTTGTCAGATGAGGAGGCTTAACTGTCATTAATATCGCAGTATTGCTTTTGAACGTTGAGGGCTTTTCCAAAAGCTTTAAGTCAAGCAACATCTATTTACGTGGTATTCGCGCTATTGTACTGCCGATAGGGAAATTCCAATTTTAGCAGGTACTCGGAATGTCCCCAGACGGAAGCGATACTTTCAGGGCCGATCCAAGTCCGATACCTAGCATACTAGACCAACTTTATCATCTATGACTCATCGGTTCCGGTAGCCCAAGTACGCCGATCCACTTGGGTTTATGTGCATGAACACTCCTGCTGGGTCAGGCCGAATTGGTCTGATCTCCACCCGAATACTGTGACTCGAATAAGGGCAGTACCTCTCTGCATCTAGTTGGGACGACACCGCCCTTAGTCCTTTAGCGTGAGAAAGCGCCGCACTCATACGCTTAGTAGGCATTTGTATTCCCTAGTCGGGAAGTTGTTGGGTGGCCATGACTCTAGCGCTCTCCGAATAAACTTTATTCAAGAAGGACTGTAGATGGAGGAGTATAGCCTTGGCTTTAGTAGACTCGGACGTAAAAGTATTTAGCACTGGAGTGTAGCTCTCCAGCCAGCTCTCGCCTTATTAGCGTCGAGCGTGACAGCCGCTCGACGATAAACGCCCGAAGTAGTTACACGGGAAGACCGTACGAACTAGAGCATCCCTTACGACGCTCCTATGCCTGTGGAGAATCCCAGAGGCTGTCTCGGATTCCGGGATTGTTAAGAAAGTGTCTGGATTCTGTAGGCAATCCGTCGACTGCTCGTCGACCCAGCAGCCCTTAAGGGGTGGTCTGCCAGCAAGGATCAGATTTAAGCCGTCGGCTATTTGGCAAACATCAGTCAAATAGCTCCTAGCAGTTAGGTTTGTTCTCAGTAAACCTTAATCGCAACTATGCCATGCTCCCTATACTAAGGCACACTGTTCACCAAGGACCAAGACTGTTAGTTACTATATCAGGAAAATATGTGTTGCTTTGCTATTCACGGCTATAGGCCCACTGGACCCAAATAATTCCCATTCGACAACATACGAGGGTTTTGATTATTCACTTAGCCCTACTAGGGACCGATTCAGGAATTATCACGGATGGGTTTCAAGAGCGGTGTTTACTACTTTCATGTTTAGTACCGGACTCTCAGGTCTAACTTCAATATCAAACAATTGTGACACTTCAAAAGGTTGAATCCCTGGAGGGTAGTACAAAAGATTGAGCTATGCGGGCATGTCGCGGGCGTGAATTCTCAGTGGCCTTACTTGCGTCGTTTAAACGTGTTGCAAGTCTTACACTTCTGAACGAGTCTGTAGAAAACTCATTACTCTATTGATCAGTGGTACCCGACGGATTAGCCAATCCGTGAACACCCTCTAGACTACTCGTCTCACCAAGCGTGCGCAGACCTCCAAGATAACCGGATCAGTTGTCGTTTATTCTAGCTTGTCCTGGGAGGTCATACGTCTACAGAGTAGCACTCACGAGACAAACTGCAGCTGTAGATTTACTTCGTTTCCGAGGACATCAAAACGTACACCTCCGATAACCGACACTGCCCACCCCATAAGGGGGACCTCAGTAGCACTTTACTGATCTGATCTTTCCATGTGTAGTGTCTCCGATGTCGGTTCTTTGAGGTAGTCCGGTTTATTCCGCCCGGGTGAGTCAATCCTTCGTCCGCAATCATTGGATATCATTGTGGCCCCCCTCTATACACGGCAGTTACGGCCTCGAGAATATGCAGCCGTATACGCCCGGGGAGGCGTTGATGCTCACCTCAGCCGATCCACGTGAAGACGAGCAGGATATAGTTGCAGGCACGCATACAAACGTGTGCACCGGGGTTCTCATGCACGGTTCTTGGACTTTAATAGCAAATTGAACTAACTCACCTGCGCATAAGGTTCGCGTGTGTGTTTGACCTGATTAGAGCCACCCACAGGTAATGCGGTTCGCGATTCGGAAGAATTTTGTTGAAGTACTTAGCCGGATGTTAGCTGATTGAACGTGGTATATTTGGTTTGTCCATCGGAGCGCAAGTTTCCAGGATACTATTATGTTATGTCGTGTACGGGCGAGCTGCGTTAGGGGTAAGAATAGAGGGTAAAGGTTGAAGTTTGCGTATAGATTGTCGACTGAATGAGATGTGTTTTTACGGTACAGAGGCGATCTCCCACTTACGTACTCGAATTCACCGACCAATGGCCTCGCAGTTCCGTTGTCCGCTACATTTGTGCCCAACCAACGGCCCCGCAACGCCTCAAAGAATGGTGATTAAGACATTGCACGAATGGTATCACCAGGTTCCTTTCTTATCCAGACGTTGAACCCACTTCTGCGTACTAAATTATTGATATTTTTGAGCTTAGCTCGCTGGAGAGCCAGCTAATCGACATCTTACTGCGACTGCGCCTCGCCTCGTTCGTTCAGATAGTTACACAGCCGTGCCACAGGACCAGCTAACGTCCAGCGTCTACATCCGCTCTTGTCGTTAGAACACTGACCATGCTGCTGGAAAGTCGGCGCCAGATCCAACAGCCCAAAGCCGGCAACGACTTGCGCTATAAGCTCTTGTGGCCCCATCGTACCTTCTGGTCAGAGATCTTTTTAACACTTGCTCTGAGTGTACTTAGTGTCTACTTGACACCAACCGTCCAAACAATGAAAGTTAATCATTAGTATTTTATGGCTACAAATTCCGCCCTATGCACGAGGAGCAACCTCTCCCGACCGATAGAGGTAACATGGCTGACTATTATCGCCGCCGCAGCTCGGTCTCGACTAAGTACAACTCCGGTAGATTTGAAGCATCCAAGAACATCGGGAGACAGGATACACATCGATATTGGTAGATAACTCCCACCGACAGGTGATGGGTAAGGAACTACCTTATAAGTGGATCCTGACCGTTTACAGCCTTGTGGTGGGGCAGTAAATGGCAGTGCCCTATGATGAACATCCCCTAGGGGCCCGTCGCTGTAGATATGATGAATCCCCCGATGTCTTTATGGCCGTTTGGGCAAGCATGGGGGTAATCCGCGAAGGCGAGAATGATTCAAGATCCGGTTAAAGATGAGCATACAGCTATTGGCAGTACTCTTTTAAAGTACAGTGAATACAGGAACAAGAGCTCTCGTACGCCCATTATAATATTAACACTTTTCATTGGGGTACTCAACCCGTGGCTCATTCTCTTTAAGCCCCTTTTATGCATCAGTGATAGGAACAACATAAGTCCGACTGCCAAGCCTTTCGGAGCTCTATTTGGCGTTGGTATTACCACCATGCACGACATTGCGCGTCGAATAACAATGTGATTTTAATGCCCGTTTCTGGTCACTAAAGCAGGTGCAACGTCCTCTTCACTTAGTATGAGCCTACACTCGTTCTTAGGTCCGGCTGGCTGCTGTACGAATCGTGTCGTTTGTCGACGCTGAGCGAATAACACTATCCGTTTACCGGGTTGGACTGTATACCCTAGATACCCTGACGCTCAGTAGTCGTAGGAATTCGTGTTAACGCCATTTTTATCCCCCTTCGTGTAAAAAGAGCATTTACTCTCATCCTTGAAGTGGCGGCCTAGAACTGAATCACGCGGCTTGCCTGTGGCGCGTCAGGAATAGCTCGTAGCTCCGATAGACACCGGACCTACTTGACAACTGTGTTTATGCTCATAGATTGAAGCTGTAACGTGACTATACGACAGGACCACTGTCGCCGCGATTAATTGACCCAAGGCAGCGCAGTTGAGGGGGAGTTTTATAATAGAACTCCTCAGCAACATTCAATGGGAGTGACAGGGACTCCGAATAGTCAACCCTAAAGCCGTTTCAGAACGTACAGGTGTCATACGATTGATAAGGGGCATTGGTTTGTACCTCGGAGGGACAATATGGGTATGGCGCCACGAGTCTGTCATAACTGTCGAGCTAGAACAATGTCGTTTACGGGATGATCAGTGGCAACCAGACCTATTCGATGGGGCTCGCTACAACGGGAGTCGCACTAACCCTTTCATGTTAAGCATCGTGCCCGCGGGATTTTCTAGATTTCAGGGCAAAAGTTATCGCATGCTACCATTTGGAGAAGCAACCATAGCGGACATCCACGGGGGTGCGTCATACCTGATACTCGACGCATCAAGAAGGAGGCGGGAAAACGAGTTAGTATCGTGCCCAGTCACCAAAAGAACTGTTAGTGAGGGGTCAAGCCCGAACGGTCGCGCAATAGTGGAGGGTCCGGTATATCTGGGAATGCCGATACCCTTCAGTTCTGCTGACCCAGCTACGCTTCACTTGCTGGGGAGGAGTTAATTCAGGAGTAATCAGGACCCCTGGTGGATAACGTGTTAAAGAACTAGCGTGTGGTGGACGTGGACCCCGAGCCGACCCCGTGTCTAGGAAGGGATACCACTACGAGACCCCACATTCAAGCGCCCGCTTCGCTGGAGCCATGGCTTTCGTTGGGTTTAAAGTGAATGAAGTCTCCCTGATGTACGAGAGAGAAAGGGTTGGAGGGGCGTCTGACTAGCAAAACAGAGTGGATAGCACTACTTTTGGCCACTGTCGCATCAGTCACCTTCGCTGTAACGATGTAGGGTGTCGTTTACATCCAATACGCCGACGGCCAAAGTGTCACCTAAAGCCTTCTCAAGTATGCCAGAAGATAGAAATCGGGCGATGGCTTCTCTACCCAGTTCGACAAGAGGTCCTGTAGTCGACAGTCGGCCTCCTTACGAGGGGGCCGTAAACCGTCTAATTAAAGATAGACGATCCTTCGCGAACGAGGTCAAGACGCTCTTGTAAAGCTCGCTTCAAGGGCAGTTTACTTAGACCAGTGGCTCCGGGCCTCTTGCCAGGTCATAGCACGTGGGATTGGAATTAACTGCCCGACGTTGAGACGAACAAGACGCGCCAGCAGTCCATAGACACAGATCATAACTCCCCGGTAGTGATTTAACCGCATCTGTCTAAATATCGACATGATCATTTCCAGAAGTACTCCGTGTGTAGAGCCCACGCTGCGGTTTGTCGTGGACGCCAAGGACGCGGGCAAAGTGGATCACGATCATTCAACGGCGAGAAGGAGCAATACTGCCAGTCCACTGCTAGTTTAAGGCTGTTACGAGTATACCCCGAAGACCGCACTCGGCGTTAATGGGGGAGGTCTGGCGATCCACAACGGTGCATGCGTCACTTACCTGGGATCTGGGGCCCTTCGTATAGGAAGCCACGGCTACACGGAGCGTTATGACCTTCAGCGCTAAGTGGGATTGCGGCCAGCGAGCTTCACGCGTCTAGAATTTAAAGTATGTCGACGATGAGACAGACTAAAGCGGATCTAGATTTGTCGTGTAGACAGGTGTGCAAGTCGCGGTAATCACTCTTGCATGTTGAATTGGCTGATTGATTCTCGGGAGTCTCAACGGACATCATGCCATTGCACATACAAGCGCTAAACTGCAGATACCCCCATGCCAGCCGCGGTCGTAGTCACGAACGCATCAGGACTCCTGCGAAGCTTCCGTCACGTGGTCGCATTCGGCCTTGATTAGAACTCTGCAGATTTACTGCCTTACGGCCATTTTTTTAAGGAGTGGGACTTGATACAAATAGGTTCTCTCGGGTGGGACCAATGACTCGGAACGAAAGTCGGTGGCGCGAGCCGAAACCTTCGTATGACATATAGTTCTAGTAGTCGTTGCGCTTTCCCCAGGCTGCTAGTAGAGATCACTTTCGTAGCAGCGATCGGGGGATACCATGCTTGCTATGCACTACCCCCTACGAACGAGCTCCGCTACAGCAGAACACCAGCTCTTTACTGCCCTTGGAGGATCGTGGGGGTAGTGGAACCGGAGCACCATTTTTGTGCTCACCTTGTTTCTATAAAATTTTACAAACGTCAATGGTCGCAATTGGTCACACCGAACAATATTCTTATCGTCATGTAAGCTCCTTATAGCGGCGGCTGCGGACCAAGAGTTCAAGGTGTTAAGGCTCACAACACTCCGCGTTAATCTCCCCTGTTAGGTGGAAATGTATCGCAGCTAGGAGGATCGCCGTGTATGGTTATACTGCGCCTCATCCACTGATATGAAGCACTGACTTTCCCTGGTGTATCTGCGCATGACTACAACGGTCTGGGAATTTCGGCACGCCTGAGACTTTATCTGCCAGTGGGGCGGTTAACTTAATGCAGCCAATAATAGCAACCGAGATATAAGGCCCAGGCGTTTCCGCCTTCATAAGTACTCAATGTGAAGCAATCATTGTTCCTTGCCGAATTTGTGTTTCTTTTGCGATATCGTACAAAAAATGCCGCGTGTGAGCCCAGCTAGACAGCCCCCACATTTGCCATTACATTGCTTGGGGGCTTCATGTCCCAGTAAGCCCCTAATCTCATGCATTAAGTATAGAGTTGACTTATCGGGCATTTTCCGAGCAACAACAAGAGATGTCATACGCAGTTCCCTAATGAGCACAAAGAGCGAGGATACGTGTTGACTTGCAGTACTCGATTTAAGGGGACTGTGTAATGTTGACTGGTCGGATGCATGGTTTGTGCGCCTTCGTACGGGCGTGCCACAAGGGCTGAATAGTATCAAGACCGTGGCTGAACCTTCACACCTCCGTTGGTAAAGATCGAGAATTCTGTCGTCCTCTTTTTAGGAAGCTCCGAAAATCATCTCGATACGATACCCCGCATCGCTCGGCCTAAATCCAGGGGTCGAAAAGGACACCACGCGCTTAGAGCAGGGTGCGCCCCCGTGCGGAACCCTTCAAGAGGGGTCTTAGTCCAACAATTGTTCGCATAACTTCCAAAGGTCTTATTAGAACGTTTGTTTGTCGGAACATCAACCACTGGGGGTCTGATTGGTCACCGCTATGACGCCATGGCGATTTGAGGGCCGCAAAACGATCCGACGGGATATCAAATGACCACGGGCTCCCCCTACGCATTTCGTAAGGAGGGCCAGAATCTGCCTTCGTTCCAAGGTCGAATCGCAGCGGAGCCACCCTGCCGATACAATCCTTGCAAAGAGGAGGATATATCTCCGAAGCGGTATACCTGTAAGCCTTTTTGCTAACTCCTAGCCATACACTCCGAATTATTACGGTCCGCTTACCTTTGGCATTAAGGGATGAATCGCTGCAAGCTAGCGCGACTCTTTCTGCCGTCGCAGGTGAACTCGAATAAGCACCAGTTTGTTATAAGTCCCGGAGCCAAATTAGGGGTTAGCAACTCTAGGCTATTTATGCGGCGGCCCAGTACCGGTAACCCACGGCCTGGATCCTAGGACTTCCTGCCCCACGTCCTCGGTTTAGAAGTTGGCATAGGACTTAACACGAGATTGTGTCAAGGCACGTGACTGCTGGGATATGCCGGGCCTGAGTTTACACTCATGACCATCCTTGAAATCCATAAGTAAAGAATCCGCCGGAGCGGATCGTTATTTCCCCAATACGCACCAGGAGCACAGCCAGATAGCCCTTAAATAGGTTACCACGCCCTACGAGTAGTCTCGTCAAAACAGCATCAACGCGCCAAAGCCTTGCTAGTGGAGATTTGTTAATTACGAGCTCGCACCGTTGCTGGAGGCCGTATCTACCGAATGTTTCTAACTTGCTGTGTCTAGATACGACGGTTATTTTACGTGCTTCCCATTCATGAAACATAACCAAATCATATGTGAGTTTCATAAAGCTTGACCCCGTTCGGGAAAACAATATGGCCGGTACTATACCGCGGGACCATAGCACATCAGACCTTCAGTGCAACGCATCCCTGAAAACCTTGCAATAACTTTCTTTGGCCGCTCATCCCAGAACGAAGCCGATTCCTAACGAATCACCATTCATGATACTTTCGGTGCTTGCTTTAGGAGCGAGTAAGATTGCCGACCTCGCCAGGGTCAACTCAGTAGCACGTTATCACGCCTATTGGTGCGAAGCCGCCCTACTCACCGGAACCGAGGGTACCCCAATTGCATCTACATTCAACCTCAGCGCGGGTTAAGCGGCCACAGTTGGGCTAGGGTCTTACCCAGGCGGATACCTATCTTTGCGCTGGCCTAACTGAACCCTTCCTGTGCCACTTCGGGTATTAGGGGTGGTGCGGCAACAAAGGAATGTCTGCGAAGAAAGGCTGCACCCCGCATACGGCAAGCGGGTAGATCATGCCGACTCGCACCGTTTAGTACGGTCGCAGCCGGGTTTGTACCACTTCGCATAAAATAGGGGATGATTTGGCGCATCGCCCTTAGTCTGACGTGAACTGATAGAGTGACCGTAATTGTGCTTCTAGCATATTACGGTTTGCACGCTTGGGAGTTGTAATTTGCCGTTATTTCCAAGGGGCCAGAATCTGGATGCTAGACCTTTGAGGGGAGTCGAAGGTGCCACGATGCTTTAGAACAAGTCCGAGGACAGTCGACACAAATGGCGGCGTCAGTAGGAGTGGGATACAGTGAACCAACTCTAGCAGTAACAGTAGCTACTACACAGCGCACCATCAATAGGAATGGTTCGATGCAGGACCAGAATCCATATAGGTATCTGTTCCATGACGCGTTTTATAGGGAGCATTAGGGGTGTACTCAGACTTCTCGAGCCAAGAGGAATCACGCGAGCGATTTTCTACCCTTAAAAAGGGCTAACATGCACAATACGGGGCCCATCCATCCGTACAGCGACAAGTCCTTTGCCTTCTTAACAGAACCTGAGGTGTTTGACACTGTCGAGAGCAGCTGTCGTTGTAAATCTGGACATCGCGATAGGGAACTCGGCTAGCGGACTATGCATCCATTTTCTCCCCATATTTTTAAAAAACAATTACGGGGCGATTGTTCACTATATCAGCGCAAACACTGACACCGCGGTAATAACCTGTTCACTCGTCTCTGTACGATGCCACTGTGCTCAAGCCGACACCTGCATTACCACTTTCCAAAACGTAGACAACATTTACTCGGACATACCGGTTCGATCTACCGGGTAGTTTCCCTAGATCTCTGAACGTTTTCAGGCAAAACTCATGTGTACGGCATAGCACATCAAGTCTTAATCAGGTCTTAACAATTTTTCCTGAATAGTTCTCGAAGTGGGTTATAGGGCACCGGGCGACCCGTAGCCGACGACAGATGTCTGTTGCCTCCGCCGGTTAAAGGCAAACTCTCGACCTTTCACATGGCACATCGAGCGCTGAATTCCGGCGAGCGTGTCGGGGAGCCGCCTAGTCGATGGCATTTGACTTAATTTAAACATACTAATGTCATGAGACCCAAGAGTTGTTTATGTGCAAATTAGTGGAAGTTCACAACGAATAATCGTAGTACGACTAATCTTTCATAGG
		</sequence>
    <sequence><taxon idref="Location_2_0_1|33.97454779373246"/>
[truncated: 335,759 more chars]
