# Supplementary material for: Epidemic Reconstruction in a Phylogenetics Framework: Transmission Trees as Partitions of the Node Set
Source: PLoS Comput Biol. 2015 Dec 30;11(12):e1004613. doi: 10.1371/journal.pcbi.1004613 (PMC4701012; doi:10.1371/journal.pcbi.1004613)
Supplement: S1 Data — BEAST input file for all WHC analyses of all simulated datasets. (ZIP) [file pcbi.1004613.s006.zip › S1_Data/wcc_X_14_slow_10.xml]

<!-- Generated by BEAUTi v1.8.0 Prerelease r5934                             -->
<!--       by Alexei J. Drummond, Andrew Rambaut and Marc A. Suchard         -->
<!--       Department of Computer Science, University of Auckland and        -->
<!--       Institute of Evolutionary Biology, University of Edinburgh        -->
<!--       David Geffen School of Medicine, University of California, Los Angeles-->
<!--       http://beast.bio.ed.ac.uk/                                        -->
<!-- BEAUTi output modified for transmission tree reconstruction by OldMacDonald 4-->
<!--        by Matthew Hall, University of Edinburgh-->
<beast>
  <!-- The list of taxa to be analysed (can also include dates/ages).          -->
  <!-- ntax=50                                                                 -->
  <taxa id="taxa">
    <taxon id="Location_0_3_1|40.411656546841705">
      <date value="40.411656546841705" direction="forwards" units="days"/>
      <attr name="caseID">Location_0_3_1</attr>
    </taxon>
    <taxon id="Location_2_1_1|36.77062931413801">
      <date value="36.77062931413801" direction="forwards" units="days"/>
      <attr name="caseID">Location_2_1_1</attr>
    </taxon>
    <taxon id="Location_2_2_0|38.102786187003986">
      <date value="38.102786187003986" direction="forwards" units="days"/>
      <attr name="caseID">Location_2_2_0</attr>
    </taxon>
    <taxon id="Location_0_0_1|32.38442328009691">
      <date value="32.38442328009691" direction="forwards" units="days"/>
      <attr name="caseID">Location_0_0_1</attr>
    </taxon>
    <taxon id="Location_2_2_1|35.52043756592079">
      <date value="35.52043756592079" direction="forwards" units="days"/>
      <attr name="caseID">Location_2_2_1</attr>
    </taxon>
    <taxon id="Location_4_2_1|14.238623689145333">
      <date value="14.238623689145333" direction="forwards" units="days"/>
      <attr name="caseID">Location_4_2_1</attr>
    </taxon>
    <taxon id="Location_1_0_0|37.740396312692624">
      <date value="37.740396312692624" direction="forwards" units="days"/>
      <attr name="caseID">Location_1_0_0</attr>
    </taxon>
    <taxon id="Location_0_0_0|45.17822485342968">
      <date value="45.17822485342968" direction="forwards" units="days"/>
      <attr name="caseID">Location_0_0_0</attr>
    </taxon>
    <taxon id="Location_1_1_0|42.10515937348256">
      <date value="42.10515937348256" direction="forwards" units="days"/>
      <attr name="caseID">Location_1_1_0</attr>
    </taxon>
    <taxon id="Location_3_4_1|42.93013089476884">
      <date value="42.93013089476884" direction="forwards" units="days"/>
      <attr name="caseID">Location_3_4_1</attr>
    </taxon>
    <taxon id="Location_1_0_1|35.56742105488883">
      <date value="35.56742105488883" direction="forwards" units="days"/>
      <attr name="caseID">Location_1_0_1</attr>
    </taxon>
    <taxon id="Location_2_3_0|33.99961664944943">
      <date value="33.99961664944943" direction="forwards" units="days"/>
      <attr name="caseID">Location_2_3_0</attr>
    </taxon>
    <taxon id="Location_2_4_0|32.054520106764905">
      <date value="32.054520106764905" direction="forwards" units="days"/>
      <attr name="caseID">Location_2_4_0</attr>
    </taxon>
    <taxon id="Location_3_4_0|32.175614780815934">
      <date value="32.175614780815934" direction="forwards" units="days"/>
      <attr name="caseID">Location_3_4_0</attr>
    </taxon>
    <taxon id="Location_3_0_0|45.17322898962565">
      <date value="45.17322898962565" direction="forwards" units="days"/>
      <attr name="caseID">Location_3_0_0</attr>
    </taxon>
    <taxon id="Location_1_1_1|44.03315247245578">
      <date value="44.03315247245578" direction="forwards" units="days"/>
      <attr name="caseID">Location_1_1_1</attr>
    </taxon>
    <taxon id="Location_4_3_0|23.756267672201147">
      <date value="23.756267672201147" direction="forwards" units="days"/>
      <attr name="caseID">Location_4_3_0</attr>
    </taxon>
    <taxon id="Location_3_3_0|26.99196801460849">
      <date value="26.99196801460849" direction="forwards" units="days"/>
      <attr name="caseID">Location_3_3_0</attr>
    </taxon>
    <taxon id="Location_0_2_0|46.13640345893742">
      <date value="46.13640345893742" direction="forwards" units="days"/>
      <attr name="caseID">Location_0_2_0</attr>
    </taxon>
    <taxon id="Location_0_2_1|41.38175422987436">
      <date value="41.38175422987436" direction="forwards" units="days"/>
      <attr name="caseID">Location_0_2_1</attr>
    </taxon>
    <taxon id="Location_1_4_1|38.95113480939908">
      <date value="38.95113480939908" direction="forwards" units="days"/>
      <attr name="caseID">Location_1_4_1</attr>
    </taxon>
    <taxon id="Location_3_2_0|29.56023665922209">
      <date value="29.56023665922209" direction="forwards" units="days"/>
      <attr name="caseID">Location_3_2_0</attr>
    </taxon>
    <taxon id="Location_0_3_0|37.68931512827716">
      <date value="37.68931512827716" direction="forwards" units="days"/>
      <attr name="caseID">Location_0_3_0</attr>
    </taxon>
    <taxon id="Location_1_4_0|43.418607554747865">
      <date value="43.418607554747865" direction="forwards" units="days"/>
      <attr name="caseID">Location_1_4_0</attr>
    </taxon>
    <taxon id="Location_4_1_0|36.10934707657711">
      <date value="36.10934707657711" direction="forwards" units="days"/>
      <attr name="caseID">Location_4_1_0</attr>
    </taxon>
    <taxon id="Location_4_0_0|44.78252091447801">
      <date value="44.78252091447801" direction="forwards" units="days"/>
      <attr name="caseID">Location_4_0_0</attr>
    </taxon>
    <taxon id="Location_1_2_0|41.22735266995197">
      <date value="41.22735266995197" direction="forwards" units="days"/>
      <attr name="caseID">Location_1_2_0</attr>
    </taxon>
    <taxon id="Location_4_0_1|54.890461884171415">
      <date value="54.890461884171415" direction="forwards" units="days"/>
      <attr name="caseID">Location_4_0_1</attr>
    </taxon>
    <taxon id="Location_1_3_1|44.96579091216802">
      <date value="44.96579091216802" direction="forwards" units="days"/>
      <attr name="caseID">Location_1_3_1</attr>
    </taxon>
    <taxon id="Location_3_1_0|34.661558373445224">
      <date value="34.661558373445224" direction="forwards" units="days"/>
      <attr name="caseID">Location_3_1_0</attr>
    </taxon>
    <taxon id="Location_3_2_1|29.03462740859345">
      <date value="29.03462740859345" direction="forwards" units="days"/>
      <attr name="caseID">Location_3_2_1</attr>
    </taxon>
    <taxon id="Location_0_4_1|45.392466651066236">
      <date value="45.392466651066236" direction="forwards" units="days"/>
      <attr name="caseID">Location_0_4_1</attr>
    </taxon>
    <taxon id="Location_4_4_1|30.386927867814272">
      <date value="30.386927867814272" direction="forwards" units="days"/>
      <attr name="caseID">Location_4_4_1</attr>
    </taxon>
    <taxon id="Location_3_1_1|33.82707323217671">
      <date value="33.82707323217671" direction="forwards" units="days"/>
      <attr name="caseID">Location_3_1_1</attr>
    </taxon>
    <taxon id="Location_1_3_0|29.78440606463084">
      <date value="29.78440606463084" direction="forwards" units="days"/>
      <attr name="caseID">Location_1_3_0</attr>
    </taxon>
    <taxon id="Location_4_2_0|20.55480373094068">
      <date value="20.55480373094068" direction="forwards" units="days"/>
      <attr name="caseID">Location_4_2_0</attr>
    </taxon>
    <taxon id="Location_2_3_1|25.201423647112012">
      <date value="25.201423647112012" direction="forwards" units="days"/>
      <attr name="caseID">Location_2_3_1</attr>
    </taxon>
    <taxon id="Location_0_1_1|48.405341763117185">
      <date value="48.405341763117185" direction="forwards" units="days"/>
      <attr name="caseID">Location_0_1_1</attr>
    </taxon>
    <taxon id="Location_2_1_0|39.05049240573402">
      <date value="39.05049240573402" direction="forwards" units="days"/>
      <attr name="caseID">Location_2_1_0</attr>
    </taxon>
    <taxon id="Location_4_3_1|33.39732601872841">
      <date value="33.39732601872841" direction="forwards" units="days"/>
      <attr name="caseID">Location_4_3_1</attr>
    </taxon>
    <taxon id="Location_4_4_0|36.860927187237934">
      <date value="36.860927187237934" direction="forwards" units="days"/>
      <attr name="caseID">Location_4_4_0</attr>
    </taxon>
    <taxon id="Location_3_3_1|25.15735180987983">
      <date value="25.15735180987983" direction="forwards" units="days"/>
      <attr name="caseID">Location_3_3_1</attr>
    </taxon>
    <taxon id="Location_0_1_0|43.34347874320248">
      <date value="43.34347874320248" direction="forwards" units="days"/>
      <attr name="caseID">Location_0_1_0</attr>
    </taxon>
    <taxon id="Location_2_0_0|40.74270366513467">
      <date value="40.74270366513467" direction="forwards" units="days"/>
      <attr name="caseID">Location_2_0_0</attr>
    </taxon>
    <taxon id="Location_1_2_1|39.56883663733124">
      <date value="39.56883663733124" direction="forwards" units="days"/>
      <attr name="caseID">Location_1_2_1</attr>
    </taxon>
    <taxon id="Location_2_4_1|34.726668856458346">
      <date value="34.726668856458346" direction="forwards" units="days"/>
      <attr name="caseID">Location_2_4_1</attr>
    </taxon>
    <taxon id="Location_3_0_1|35.73056883908853">
      <date value="35.73056883908853" direction="forwards" units="days"/>
      <attr name="caseID">Location_3_0_1</attr>
    </taxon>
    <taxon id="Location_4_1_1|43.63586247091851">
      <date value="43.63586247091851" direction="forwards" units="days"/>
      <attr name="caseID">Location_4_1_1</attr>
    </taxon>
    <taxon id="Location_0_4_0|49.145933884849796">
      <date value="49.145933884849796" direction="forwards" units="days"/>
      <attr name="caseID">Location_0_4_0</attr>
    </taxon>
    <taxon id="Location_2_0_1|54.289464033759685">
      <date value="54.289464033759685" direction="forwards" units="days"/>
      <attr name="caseID">Location_2_0_1</attr>
    </taxon>
  </taxa>
  <!-- The sequence alignment (each sequence refers to a taxon above).         -->
  <!-- ntax=50 nchar=14000                                                      -->
  <alignment id="alignment" dataType="nucleotide">
    <sequence><taxon idref="Location_4_2_1|14.238623689145333"/>
			ATGGCCGCAATGGGACTACTGGCGACTTTACATTTTAGGCGCGATCTTGGGGATCAAGGGCCTCTACGCTGGCACATTCTGCAGATGGCAACACGCTGATCATCACCCGAAGCACAATACACGAAGTAACGCTACTGGGGTGGTCTTATGAAGCGCTAGAGTTCATCTCGCATACGACACAAGTCGCAGTCATGTACTAAAGTGGAAGAGAATCATTAAAACGCCCCTCGGGTTCGATTACGGACTCACGATGGTCTGTTGTAAATGTGTGCTTGACGAACATCTCGCCAGAGAATAACGAATTAAGTTGCGTCCTAATAGCATTTCCGCCAAGACGATGCCTGATACTCGGATTATGCGTTAACAGGGAAAGCCGTCTCGTTTAAACTTCAAGAACTCCTACGTGAGTTGTGCCATGTCATAATGGAGACTTTCTACTTGCGATCCGGATTTAGTCCGAGGTTTCACATGGGTCCTAAACTGTATTAGATATATTATTGTATCGAAGTTCGAATGTTCGCTCCCTGCCGGACCGTGGTTCCACTTGCTGTATTTTGAGGGTCTGGGGATTTTTTTAGGACAATTTGTGCCTCCGTGGTTCCTGCTGTTTCTATGCTGTTCACACAGATAATCTGTGTATAACGCCCGGCCACATAGGATCGGGACTGTGTAAGCAACCAATAAGACAAACCTAGTTGATAGACTATCATGTTTGTACAACACACAAAAGGGAGTCGTGTAGGGTCTTCACTAGATACAGCCATAATCATTGTGATTATATGTATTCAGGCACCGACTGGAATGTGTCGTGCTGCTTAAGGCTCCTCGGGTCCGTATCGGGGAAATCCGCACAGGTCTTTTTAACGCTTCCGCGCTAATAGATCAGATAAAGCAAGCATCAGGGGAGCTTAAAGAGGCACACTGTCCAGCAACCCTACGACGTCTTTGCAGTGTTGAATACTTATCCCGGCGCGGCCTTTGACATCTGGCATACAGTTTCAATTCACCAATGAGTCGCTCCGATATGGTTTATCCGGGGGCTAGCAGTCATTGGTGTACCGTTTAATCAGGTTCTCGAGTTGTAGTATCCGCTGGTCATATCGGTGGCCCCTGACGCTCCCCCTGATGGGCTGACGCTCGAAGTAGAACACCACAGCAACATTATGACAGACTCTCTTAGAATACTGCGAGTGATTTATATGAAATACTGAGGCTCTCTGCGCGCAGCAAGATAAATGGATCACCGAATCCTTTAAGCTGCGGCCACACCACATATACCCTATGCGCTCTTGTACAGCCGAAATACGATGTCTCCAACAGAGTCAGAACGCTTTATGAAAGGGACTCGAACAGCTAGCTGTTGCTCACTCTACCTTACATCGCCCTGATCGGGGGGCTAAATGGCAGCGGAAATAGGCGCAAGTGACGTTCATCAGAGCGATGTGTTCAGATTAGCGCTACACTCGGTCACGTTTGCAATCCGTTTGATAGACGGTAGCGAAACGCGTCAGCCCCCGAAATTCGAGCATGTGCTAGATCCGACAGACAAATGGATTGTAGCCCGGTACGGCTATTACTAGCTTCGACAGCAAAAAATAAACATAATCGTTTGCGTGGGGGAGCTAGACAGACGCCCCTCGCTCACACCGATAAGCGATGAAATTCCTTCTGGCTCCGCCCACCTACCCGTCCTACAATCCTGCATTGATAATTCGGGCTACTAGTTGAGCTTGGTCCACCTCCGATGGTGGGCCACCTGGGTTGCCGTCAGCTACTTGCAACCGAGCGGGTAGGCCTTCCAAGTGTGAATGGGACGTATGGAGGCGGATGTCTGAGGTCTTGGATACGCGAAAGTTGAATGGCCCCTAACCAGCCTTCCGGGGCTACGCGCTCTCCGCGGATATTACGGGCATCGGGTTTATAGTTGGGAAACGATCTCTAAAGCTGTTCATCTAAGAGTCTTATTCCCGTGATCAAACGCACTTAAAAGCCGAAGACGGCATTGCTAGGGAGCGGTAGTAACCACTACGTTCTGGTTATGAAATTGTGTTATCTTGGGCGGGCGATAGAGTTAATACGCGTAGTTTCTGACCGTCCGTCGATAGGATGATTAATCCCCGTTTGACAACGTTGGTTTACCTTATCGTTGGGATAGGGTTAGTGACCGTTCTTACCTACCACGCCTCCTCGATTCATTTAAAGTTAGATCGATTTGACTTGGGGGACTAGTACCCGCCAACTGGAACCCATCGGTACCGAGAGAAGAAAATACAGTGTTCCTCGTTGGGGCGCCTCACTTGTCACGCTAGTGTCCTACCGTTCAGCCCATCACTGAGTTTTAATGTTATTCCCTGATATTCGGCATTGATTCGTGACCCCCTGATTCCTACGCAATCGTGTCTATGTAATCGGAGTATATACATTACGCACTCTCTTACTCGCTTTCTAGCTGTCTAATTTCACTGCAGATTTATCACCCTATACACCCGAGGCGAGGGGGAAGCAAGTGAGACACATTGCAGTACTTAAAGTCAACGCATATTTCAGATGCCATCTCAAACGCCAGTGTTCTGAGCCACAGCTTAATCGGAAATTTCGATTGCACTTATCGGGGTTCTGTGAGCAAATATAACTGAGTCTCTCTGGTCGGTACTTGCAGCAGTTAAACTCTCGAGTGTCGGAACGTCGCCCCGTCCGCGGTAGGCGTTTCTTACAACTGACACGTAATTGCTGCCGATTCAGAGGCATTTGTAGGCTACATGATTGGCGGGAGACAATCGATGGGTTGGTACGTTTCAATCAGGAGCCCGTCAAATTGAAGGGAACGGCCGACAGTAGCGCTGGGCCCTCATACGGCCCAGCTGCTCCCACGCTGGGTATCCGTTCAGAGCTAAAGAGACGAAACCTAGGATTACGGGTTTCAAGCCTCTCGATTGCGCCGTGCTCCAAATACGAGCGTCGTATCCCCTCGGAGTGCTGAGGTGACATACTCTTTAGCCAAGACTAGCACTGTATTTTTGCAGTGGTTGACGGACTGTCACCATTCTGGGTGAGCGACGTAAGACCACGTCTTAAAGGTCGACAACATTTGCTCCCTCCGAAAACACCGGGCTTTGTTCTCGCTGAGTCATAAAGGGTGATGTCCGGGACTCTGAGTAGCAGATCACTGCTGTAGGAAGCAGAAACGCCTGTATCTGGACGGGCTGGCCGGTAACAAATTTGTAGTTCAACATCCATTGTTTTTGGTATCGTTAGGGGGCCATGCGCGGTCCATGCAACGTCAATTGATTTGGAACGCGATGTACGTTACAGGGTACACAATGCCTTAGTTCACTTTACCATGCGAATGTGAGGGGCATCATTCAGGCTAGCATCCGAATTGTTATTAACAAAAGTGAGTCGCGCGGGCCACCGATAACAGCTAGATTATACGATTGCTAGATTACGCGTATAGGATGTATTTTACGGTACAGTGGGCAAACTGTCTGATATAAGTGCTATCCATTAAGCGGCCACAACGAGAGACCCAAGATCCCCAAAATAACGAAGATGGTAGGGCTAATGCCAACGTCGGGTTGCCACCGGTATTTTTCTTTTGGCTGGCCTAGACTACGTCCGATATATTAGCTGTTCTGTTATTTATAGCCGGTAGATACCTAACTTATAGCTACGTACACACGGACTAATATCCCCATAATATGAGGCGACTCTATGACACGGACTCGATAGAGGTTCACAGGCTACCCTACTAAGGGGGACAGCTCCTTCGCCGGGTCCCCATGCCGGTAAATCCCAAAGGCAGGTCGCAAGTATTCCGGGTGATGCCCCACTGACCCACCGCCCGTGATCAGGCTCTGGGTCTGGATTACCGTTCTCATGACTCAATTACTCAGATAATGCAGTGTAACGGCTCTCACGCTGGGGCCCATGTTTCATTAGTTGTCATTACGGACGCGCGTAAGCCTGCGCGTGCTTTGTAATTAAGAATTGGGAGACAGTTCACTTTCTCCCCGCGGCTGATTTCAGTACCTCGAGTATGCTTTGCTTATAAACGTAGTTTGGTAGGCGGTATGTAAATCAAAAAGAGCACAATCTCCGTGAAACCGCGGGTTCTTACCTCTAAATAGTAGGCCGATCGTGCAGGAGCAAAGTAGATTTTGGCATCATTTATGGAACAGTTAAAGAAGACCCCCCTCTCTCCCAAAGGCGAAACAGATCCGTGGGGTAGACTAAACGCGATCCCTGTCGCAACTTGATTTCGGCACCAGTGTCACTCCGCAACTCAGGGAATAGTCGGACGACTCCAGTAACGGTCAAACGAGTCACCTTGATCGGCGCTTGAAAAGTTCATGGCCTCGTCGGAAAACAACCACCTGACTAGCCAGAGTGTAGCTGCCGTGCAACCGCGTGGTTTGTTAGCCATAGTCACTAACTGAAGTGCCAATATGGTATTATATCGAGGGTTCTCGGATTCTCACAGCCCAGGGCTCCTACATCCGGTGAAACGAGTATTCGCACATCCCGTATCGTCTATCTGCTCGGCGTCATCCAGGAGATACGAGCTAGGTTCAGCATGAGACAGCGTAGCAGGGGAGTCTGCGGTCTGGGCTAATGCGTTCTCTCGAGACCCCCCCAAGCGTTCTTCAAGAAGACAGCTTACTCGCATGTCAGGCCTCAGAGATTGTTCCGCAAAGGATGTAGTATAACAAGATTTATAGCCAACGTCTGCCCGGGGGAAGGTCTATGCTGCTGGGTTCTACAGGCCTCGACAAAAACCCCGCCGTGGGAATATCGATCATGCGGATAGATATAGCGGAATTGCTTTGTCCTTCAATTCGAAGAATAAATGACATGGTAACGTTTAGAGCCAGACTCTCGGGTCTGTGCACTTATTAGTGGCACATGATAAGGGAAGCCGCAAGAACCTCGCTTCCGTTATGCTGCAGCGACATAGTTCATATCATGTTGTCCTAGGACGTAAGGCAAACACAGCTCGATACTCGGACTGGCCCGGTGAAAACTTATATGCCCCGATGGCAATATTACGACGTCATGGTCACTGAAGCTTTCACTCATATCAGTTCCCATTTCATTAGATTTTCTCTGTGCCATTCTATTTCCCGGTCAAGATGCCTTGCGAAGATCTGGGTTAGAGGATCTCATGGAACGACCGCAACGTCAAGAGGACCGAGTACCGGTAGAACGAGACTTCCATACGCCCTTTTGCGCTAGATCTGCCTTAATTCTATAGCAGTCCCTTGAACTTAACATGTACACGTGCAGGGCGGGGAAAATTATTAAGGCAGCTCTTCATTATGGACACCCGAAATAAACGACTTCAATTCTCGTCTAGTGGATTCTTGACCGCTTCTGGAGCATCCTGGATAGCCATTACCTAATGTACTTCATCCATCTGCACCGACGACAATGGGCAGCCCGAGGGAGTATCTTCCCGTAACTGCGGGACAGTAAATAAGCCAATGTGCTCCTCTTCCAATTGGAGGTTGACCTTGAATGTTACTAGCCGTCATCGTGGGAATCTTACATCCAGAATCTTTAAGACCAAGCTCTTGTAGAGTCTAGATGGCCCGGCCACCGATAGCTCGTACATTGATCCCGCCAGTATAGTCTGAGGGCCCAACAGTCTAAGTTTGATCAGTTGGGGTGCGTGTTCTTTGCCGAATTCCCGCCGGAGACTATCCGACGTCCGTCGTATTATTACTACCAGATGCGCTTGCTTACTTCTTCACCGGAAAGGGTGGTTCTATACAGTACCAGTCAGGCCTGAAAAGTCAACTATAGGAGGAGCCCCACAGCGTACTCTGCCTCGTTGGGTGAGCAATATCAACGATGTTGGTAACACTACCTTGTTCGTGTTTAAGGCATAGGATGCGGCGCGCCAATACAATGATGCCAAATGTGTCTATAGCTGAAGTTCTGGAAAACGGCCGCTCGTGTGCTCCATTAAAAGGACGTTAATATCGGGTGCTGTGCGCTGTCGACGGACAAAGCTCTTGGACCGTCAGGTCTTCCGGGCTTTCTTGGTACAACGGCCCGCATAGCAATCCAGACACTTTGGCTATAGGGATAACCCAATCACCAATCCAGGCGCATTAGTCGAGATGAGCGGCTTACCAACAACTATGAGTTTGAGGTCGCTCTCCAGGCATCAACCGCAAATTGGTACCCGAGCATACCTCGAAGGATCGGTCTGTAACGCCGACCTTGTTCATGTTGGCCTAGTCTTTTCTTTCACGCATGATTAGCCGTAAAATCAGGTCAACGTTTTACCCGATAGTGGTTATGGACCTGGTCGCTCGGCGAGTATCGCTAGATTCTGGGCGCCTCTTACATTCATGGTAAAGGTGTACGATTTATTTTTTGCATCAGATCGAGCCCAGATTGCTTTCGAATTTCCGTATAAACGAGGAGAGCTAGTCGGTCGATGCGTAGCGTCTTTATAGGGCCCTACAGAGCATTGTCGTCCTTCAGAACTGCGCGCTCTATAAACGTATTGGAACCTTTTTGAGCGGACCAGTTTTTGGCCTAGTGTAATTAGGTGGAACTGAATATGTATGATTTTGACTGGCTCGGGCTATGAGAAGGCGAAATGGCAGATCCCCAGTGCGCGTCCTCTCTTGAATTGCATGGGAGTTGTGGGACGCGCCTGTAAGGTGGGCCTGTGTCCGAGCGGTCGTCCAGGAGGTTATTTCACTCAAAAAGGAGCCTATGAACTTGCGGGAAAAGAGTGCTCGATAGTGCCCTGTGAAGCACAAGGAGACAGCGGTGTCTCACGCGACCTAACCTCAACCCCCGCGCTGCCGTCCACACTTTGACTCAAACTCTGGCATCCCATGTGAAACTCGGTACCGTCAGGGCAGGCGCGACACATGTTGTCATGCTTTGGGTACAGCGCACTGCGGCGGTGGAATTACTCCTCTTTGCTTACACAACAGTTATTTCGCGGTCGGCGCTCACTGACAACGCTATTCGTTTACGCCGCCACGGCGTAGGCGGCAGGCGCTGGATGCGCCTGTGTTTAATACTGGTCATGAAAGGTGACAACCATGAAGCTTACCCGTCGCCGATAACACGGAAGCTATTAAGACCGCTATGATGGGGCTCGATACTGCACATCTGGCGTTCCTAGCACGAGTCTGGGGTACCAAAAATGAACTGACGGAAGAGTATCGTAGGCTACGTCGAAGAATCGCTCAATAACACATGGATCGGCAAAATGCCACTGGTGATTGTAGTTTAGCGCGCCGATTGTAAATAGTCAATATCTCTGTAAAAAGCACCACTGTCATAGCCTGATACCGGCCCACGCCCGATTGGATCATTCTCACAACGTCGGGTTGGCTCTCTAATATCACATCTGGTACGCAGTTAGTCGGGCCCATTTGGTACCGATAATACTGCCACCTCATGCGGCCCGGCAGAACAATCCTAGGGTCGTAGCGTCTCTTAGTTTTTGTCCCGTGTATGGGTGTACTTGCCCCTCTTGCAGGGCACCGACCACCGTAAAGAGCTACTGGACGAAGTTGCCACTAGCTTCGACTCGAGCAGTTCCTGGTAGGCCTCCTCGTAGGTTCGTCCCAAGACGTCCATTCATGGTACCCACATCCCCACCGGTAGTGGATATTTCAAGCTAGAGTACCGGGCCACAGATGGAAGTGAGGATTATTCACTCAATGTCCTATATGAGGGCACGTCAAACTTTGTCGGGCCTGTTCTAATTCATACTGGGCAGGTCTCCCGTAGGGTAGGACCAGCCTCCGAGTGATAATCTCAGAGCACACGCACCGGGGCAGCCCAGGAGCACCGCTCGAGCTCACCGTACTTTGTGTCAGAATGCAGCACTTTAATGGGCAACGTTCGGTAAGAGAAAGCGATCGTTTAAAGGAGGACTGTGAAACCACAAGTCATTGCTAAAGTAAAGCTGCGGATCAACCCGTGCCTTACACTCTCCAAGCGAAGTTCAGACATCGAGGTGCCGACGTGATTTCCATCCATTGGTAGACTCCTGGGTAATCTCCTACTGGAACCTTCGTAAACTATTTCAATCCGCTACATCGTAGGTCACTATTGCATTATCCCATTGTCCCATCCTAGACATCGCTTCGGTCCGGCGGCTTAAATAAGAATGTGTCTCCGTGGAACCCGGCACAAGGAAATGTGCATTTATCTTCTTCAAATCCATACGTAACGGGCAAGGCTTTCTTCCTGCCGTATCCTCGATTCGCTAGGAGACGACCATTCCCCGGCAAGTCTAGACCATCTCGCTGGACTATGTTACGGTCAGAGATCGGCACAAGTTTTGTGTAGTCCATTGCTGCTAGAGCACCTGCCGTTGGCGAAACGGGGCGTCGCGTGGAGCTTTGGCTCAGCCTAATGCTAATTTTGGAAGGCCCCCAGAGCTGCAACCCTCCTTTACCCAGGTGACCTCAGAGGGGTCATGGCATCGACAGCTACGCACAAGCCAAGAGGATGTCACGCCTTGTCTATAAAAGAGACCCGCTTTCATATAATCTTAATGCCTCTTCTCGCCATGGCCAGCCTTAACCCACACCCCGCACGGAGAAAGGGCATCCGACCCCATAACGCATAGCCCAAGGCTTCGTTTACCACTGACGATTATTCCTTCCATAACAAACTGTACTAGTGGCTGTGCAGGAGACCGTCGGAATTTAGTTTCGACTCTCGCCCGAAAGTGATGCCTGTATACCCGCATCCCAACTCTATAGACGAGACAGGTCCAGACTATGCGAATTGCGCTTTAGATACCAACTGGCACCGACGTTGGTAGGTTTGATTCTGATTCTGAGTGCCCTGCTTGCAGATGGACAATTGCGGAGGGGGCCGGGAAACTCAACTGTAGGTAGCTCTGCACAATGACACGCATCACATTTAGAAGTCGCCGTCCGTGGGCAAGCTCTACCTTAACGGTGATTCCCATCGACGGCAACCTTCACGTCTCTAGGCGCTTAAGAGGACGTTACGCGGGCTGATCCTGCATTAGCTGGACTGTCAAGTTGTATATATGAGTCTGACGCCTTCTAAGAACGTGGCATTGATTCCTCCGACCACTGGAAGCAAATAGTGACCTATGGACGAGTCACGGTTTTCATCTTCTGATTTTCAAAGCTGCGATTAGAGAATCCTACCCCGCTCTCACTGCCAAATGATACATCGAGAGCTATGATGTGAGGCTTGGGAGAACCAGCAATTTCGAAATGTGGGGAGCCCGCATCGGAGTTGACTTACCTTTACTTTGCACTAATCTCCAGTGTCGGCCCCGGAACACCCTACTTACCGGGCTGGGCTCAGATGTTCAGATAAGGACTGGGGGGTATCCGCAACGCTTATAGGGCACGTGTTAGCTAATTGTTAGAAAGTACTGAAGTGTCCCATCTGCTATTTCGGGGGCCTGTGGGGCGTACTGCTGATAATTTTGAGGACCGAGACACTTCAGGGTATGATCAGCACCAACACTAGATGAGAAACCGATTCGCAAGAGAAAGGGTACGTTAAAACGCCTTCGTGTAGGCATGTAAGGCGCGTATTGGGGGCACATCGGGTAGAAGGCCAAGGGTACATAGAAGTTACTCGGCAGTCTCGCGCCGTAGTGCCTATAATGATTGGCTACCCCCGTCAAGTGCTTATTCGACGTGACAGGGGCGTAAAAAACGATGTCCGTCGAGGATCGACCGACAGGGATGGCTACACCGTACCGATCTACGTATAAACCCGGCTATAGGCGCTTTACATCCTGTGACGGGCGAGAGCTCACGAGGCCGCTGCGAGTTGGTTCTTCCATGAGGAGCGATATATTCAGTAGAGTCTTTTGTCTTACGTCTCCACACGGAATTTATTACCGTCGGCGTATGTTACCTGCGATTGGCTATTGAGAGAGCAGACTCAAAGATAAACACCGACGACGAGGTTTTGGTGAACGCCTTAGTGAGTTAAATGTGGCCTCCACCTCAACGCTAGGGATAAACTGACAAATGCGTGCGTAGGGGGTTTCGAAACTGTTTATCGAACGTGGGGTCTCGGGTGGACCGCAATCATAGTTGCGTCAGCAGTCAATATGATACCGCGTGATGGCGCGGAGGGGATATCCCTGACTCTTTGTTGGCGGGCGGTCTTCTCTGCCCTTCCTCGTATAGGCCAAGTCAAAACAAATGCCCGGAGTATGGAGAATCCATCGGGCGATTACCCCGGTTCCGGACTATGTACCGCTTATGTGGTGCTACGTTCGTGTTTTAATTGTCTAAATATTGCACCGAAGTAACCTCACTGCCCTCTGCTAATACATGAACAAAACCGGTACAGCAGCTCAGTCAGGACGATCAGATGCTGCGCGGTGCCATTCGCGGGATACTTTCCACATAGATCTATACTCGTCCCCGTAATGACCCTGCTGATGCCCGTTTAGAGTTGATATACCTGTCTCCAGTAGGATCTGTGTCGTACCGTTACTGCCAACCAGATAGTGTAATAGATGGACGAGCAGCTCATCGAGCCAACCGGGCCGGGGCATCGTTCTCCTATTTGTTGGGTATTGTCTCATAATAGCGGTGTGCTCCCTTTTACTACCCTCGTAGATTGACGCTCGGTACCGAGACGTACTCTCGTGCTCTAGTGAGGTTGCCTTGTCGTGATTTTCGAGATTGCAACCTGGGGATTACAATAGAAGATGCCCGATTCTGGATGTGATGAGTCGACAAGTCATGCGATTACACTTCCCACGTTGGCTCATCCGAGTGACGACGAGTGTGACCTTCGCGATGCCGCGCTGGCTCCACCTTGTCACGCTGGGAGTACGTCTCCACGATGATCCACACTTGCGGGTGAGCGCTCGTACCAGCTTAAAGTGCGACCTACTGGCACACATTCTATTTATGTCCACATGGGCGTTGACTGTGGTCCTTTGATATTGTGACGAGAGTGTGCGGGACCGGAAACTCTCATTAATGAGAGGGCCTGGTAACAAATTCATACACAGCTCTGCGGAACAACGTGGGTAGACCGCTTAGGCTGTATCTTCTGTACCTGAGCTATTACGTATGAATTTCAGGAACCAAAAAGCTGGTTAACACGTCGAGTACGTGTTCGGCAACCAGTGTACTGTGAAGTTGATACCTACTTGTTTTCACACCCATTAACCCTAATATCCATTGTGCGGCCGTTAGTTTCGGCATTCACCGCAATCGACGGGTTCCTTACACATCCCGGACAGCGGCATACTAAGCGCGAGCGTAGGATGGTTCAATTAGGACGAGGGCAAGCCCAAGCGTGCCAAAACCATAGTAGACTCAGATTGGTGCCGAATGGACGTAATGTCTTAGCTCGGGCAGCTGGAGAGTTCCGCAACTTTGCTTTTCCCCCGAGTCATGTTCCACTGAAGATGGTGGGCGCCGTTAAATAGTGGCACCCTTCGTTGAGACACCACACACCTTCTGACAATAAGTCGTCCGACTTAGATATTCGCGTGCGATTAAGTCTAGAGCGATAGGGGTAGAGCTACAAGCTCACTCTTGAGATTATGCGTTCAACTATATGGAGTGCCAAACCTTCATTTGGTCGTTGTTCAAGAACGACGGCGAAAAAGTGTTTGGGACGTTGATCTGCGAGCCTCACCCGGCTGTCCGCAAACAGTGTACCTGTAAGACCAACGTACCTTATATCCCGGCTATCCCTCGTCTTAGCAAATCCTAGTGGTGGCCTTTCCACCCAAATCGATCATCCTCACACCAAGGTCTAGCCCTCCCTCCCTTACCGTCACCCCGACGTAATTATCTCGATCGTATTGACAACACACTTTAGCAAATTACCCTTACGCAGTATGAAACTTCTGGGTGGACGATAATTGATCCTGAGTTGCGGTTATCTCCGATGGTTGGAATCTACGCTCCCAGATCACGGAAAAGCTCGCCATATGACTTTGCGCAGCCTCCCGCAACTCGATATAAGTGCCATATCCGGGTCCAAATACCATAACTTGGTGAGGCTATCTTCAGTATGTAGCTACGAATCTCAATTTTACATTGCGTGTTCGCGTGTTGACTGGCCTTCATCGCATGCTCCCAATCCCAAACATGCTCTGCCTTAATGGTATCGACCGGAAAGCCGTTGAGGATGAATTATAGCTATCTGATCAGACGGATAATTGAATACCAGACCCCGTGTAGTCATCAGACAGGGGTGATATATTGTCAAAACGTGTTCCTTGCCTCTGTAGATTCGGCGGCGTTGACGTCGACCCCTTGGCGAGTGCGGGAACTGGTAAGCTGCAACCGAGCAACACGAAGGTTAGTCCCGGGGCTCCATGGCATTCAGTGTTTTAGCTAGTCACGAATGGAGTAATCTTCTGAGAGTGTCGTTTACTTACATTCGGTGACCGTCCAGCACGTAGCACTCGATTGAAGTACGCAGCATAGGACCCATCCGGGGCAGAATCGCCCAAAACCCGCGACGCCAATAGACTAGGTGATACGCGTGAAGTGAGGTCGCCATGCATGCATGAGGGTAACCGTCCCAATTAACGCCCACACAAAGGCCATGTTAGATTTATTATTTTGGAACGAGGACGACCAGTCCACTTTAGCTCATCTATTTAACGATAGGAAATCCACATGTAATCTACCGAGTCCTTGTCCAGCTATGTTTACTCCGATCACTGCAGATACTGAAAAGCAAAAGGTAACGCAAACTCTGTTCATTGACACACGAGAGATTCCCGGACCCAAAGCAGAAGTTAACCGATGAAACTTAGGACCTCACTAAGGACGCTATTATGAGGTAAAACCTTTGGACTTGAGATCAGAGCTTAATTTACGGGTTTATCGTGGAAAAGTCCTTGCTAGATTATGAGAGTAGCCGATCCGAGGTGCAACAGTATACGCATCATTCATTCCAGTCACCACGATGCTCTGCAGTGCAGACAGGCGTCGTAGACCTTAAAGAAGATTAAATGGATCAGGCTGGTTTCCCAAGCTCATATAAGCGGCGGTGTAGGCACGAGTCTCAGTAGACCAAATGACCACACGAGGACGCCACGGAAATTCCCGTGGGGCCTTATCTTCTTGTCCTCCGTTAGAATGGATGAACTATTCGCAATGTGCTGCCGAAGGCGTTACAAGGTAAAAGTTGGCGTACTTGACCCTATAGCGCTCGGGACAAGTATCGCTGATAATGTCCAAGACACCATACAAAATATAACCAGCCCTCATAGGTCGTATGCATAGGTTATATCAGGACTTCGCGACCCCCGAACCTTTATCCGTGTGGGCTACGCCGCTTGGGTCCAAATCTTTATACGCCCCCGGGAGAACTACCGGTCTTTGATCCTGTTCTCTGCGAGCAAATATCTTCTCTTAGGGTCTGGACCGCGTTGCCAGTGGCGTGGTAGGACGGCGATAACGGCAGATTATAAATCGTGGTCAAGACCATTCACCTGTAATCAGGTATCATCGAGTGGTCCAGACGCGGAAATACTATCCGTAGTCGGTAGTCATATTTTGAAGCAAAGGTCCCGGCCTGTTCTCTCCCCTCGACGTGAGGGTGATAAATTCCTGTCTACCACAAATTCATATCCGGGTGCTACACCTAAGCTGCTTGTTGAGACACGTTGAGCACCGTCCCTACCCGACATCGAGCCAAGCAAAGAGCCCTACGACGAGAAACCCCTACAGATTGCTCCCGGTACAGACGTTGCCTGAACACCACATTTGCAAGCGGACTGGACTAGTATGGGAACGGACCAGGACCCGCGTAAGAGCGCCAGGAAATGACCTCGTCAGTTTCTTGCACGTCCTGTTGCTCCTCGTAAGCGCACCTCGTAGGGTGGGCAAGGAATGTGTGTGCCGGGTATTTGTTTCTAAATGAGTCGTCAGAGAGGTTCAAACGAGGCTTCTGAGCGGGTTTCAGTTTACCGTCCACCGTCCCAATAATTCACGGAGATTAACTATTCGTCTGGACGATGGGGACCGACT
		</sequence>
    <sequence><taxon idref="Location_4_2_0|20.55480373094068"/>
			ATGGCCGCAATGGGACTACTGGCGACTTTACATTTTAGGCGCGATCTTGGGGATCAAGGGCCTCTACGCTGGCACATTCTGCAGATGGCAACACGCTGATCATCACCCGAAGCACAATACACGAAGTAACGCTACTGGGGTGGTCTTATGAAGCGCTAGAGTTCATCTCGCATACGACACAAGTCGCAGTCATGTACTAAAGTGGAAGAGAATCATTAAAACGCCCCTCGGGTTCGATTACGGACTCACGATGGTCTGTTGTAAATGTGTGCTTGACGAACATCTCGCCAGAGAATAACGAATTAAGTTGCGTCCTAATAGCATTTCCGCCAAGACGATGCCTGATACTCGGATTATGCGTTAACAGGGAAAGCCGTCTCGTTTAAACTTCAAGAACTCCTACGTGAGTTGTGCCATGTCATAATGGAGACTTTCTACTTGCGATCCGGATTTAGTCCGAGGTTTCACATGGGTCCTAAACTGTATTAGATATATTATTGTATCGAAGTTCGAATGTTCGCTCCCTGCCGGACCGTGGTTCCACTTGCTGTATTTTGAGGGTCTGGGGATTTTTTTAGGACAATTTGTGCCTCCGTGGTTCCTGCTGTTTCTATGCTGTTCACACAGATAATCTGTGTATAACGCCCGGCCACATAGGATCGGGACTGTGTAAGCAACCAATAAGACAAACCTAGTTGATAGACTATCATGTTTGTACAACACACAAAAGGGAGTCGTGTAGGGTCTTCACTAGATACAGCCATAATCATTGTGATTATATGTATTCAGGCACCGACTGGAATGTGTCGTGCTGCTTAAGGCTCCTCGGGTCCGTATCGGGGAAATCCGCACAGGTCTTTTTAACGCTTCCGCGCTAATAGATCAGATAAAGCAAGCATCAGGGGAGCTTAAAGAGGCATACTGTCCAGCAACCCTACGACGTCTTTGCAGTGTTGAATACTTATCCCGGCGCGGCCTTTGACATCTGGCATACAGTTTCAATTCACCAATGAGTCGCTCCGATATGGTTTATCCGGGGGCTAGCAGTCATTGGTGTACCGTTTAATCAGGTTCTCGAGTTGTAGTATCCGCTGGTCATATCGGTGGCCCCTGACGCTCCCCCTGATGGGCTGACGCTCGAAGTAGAACACCACAGCAACATTATGACAGACTCTCTTAGAATACTGCGAGTGATTTATATGAAATACTGAGGCTCTCTGCGCGCAGCAAGATAAATGGATCACCGAATCCTTTAAGCTGCGGCCACACCACATATACCCTATGCGCTCTTGTACAGCCGAAATACGATGTCTCCAACAGAGTCAGAACGCTTTATGAAAGGGACTCGAACAGCTAGCTGTTGCTCACTCTACCTTACATCGCCCTGATCGGGGGGCTAAATGGCAGCGGAAATAGGCGCAAGTGACGTTCATCAGAGCGATGTGTTCAGATTAGCGCTACACTCGGTCACGTTTGCAATCCGTTTGATAGACGGTAGCGAAACGCGTCAGCCCCCGAAATTCGAGCATGTGCTAGATCCGACAGACAAATGGATTGTAGCCCGGTACGGCTATTACTAGCTTCGACAGCAAAAAATAAACATAATCGTTTGCGTGGGGGAGCTAGACAGACGCCCCTCGCTCACACCGATAAGCGATGAAATTCCTTCTGGCTCCGCCCACCTACCCGTCCTACAATCCTGCATTGATAATTCGGGCTACTAGTTGAGCTTGGTCCACCTCCGATGGTGGGCCACCTGGGTTGCCGTCAGCTACTTGCAACCGAGCGGGTAGGCCTTCCAAGTGTGAATGGGACGTATGGAGGCGGATGTCTGAGGTCTTGGATACGCGAAAGTTGAATGGCCCCTAACCAGCCTTCCGGGGCTACGCGCTCTCCGCGGATATTACGGGCATCGGGTTTATAGTTGGGAAACGATCTCTAAAGCTGTTCATCTAAGAGTCTTATTCCCGTGATCAAACGCACTTAAAAGCCGAAGACGGCATTGCTAGGGAGCGGTAGTAACCACTACGTTCTGGTTATGAAATTGTGTTATCTTGGGCGGGCGATAGAGTTAATACGCGTAGTTTCTGACCGTCCGTCGATAGGATGATTAATCCCCGTTTGACAACGTTGGTTTACCTTATCGTTGGGATAGGGTTAGTGACCGTTCTTACCTACCACGCCTCCTCGATTCATTTAAAGTTAGATCGATTTGACTTGGGGGACTAGTACCCGCCAACTGGAACCCATCGGTACCGAGAGAAGAAAATACAGTGTTCCTCGTTGGGGCGCCTCACTTGTCACGCTAGTGTCCTACCGTTCAGCCCATCACTGAGTTTTAATGTTATTCCCTGATATTCGGCATTGATTCGTGACCCCCTGATTCCTACGCAATCGTGTCTATGTAATCGGAGTATATACATTACGCACTCTCTTACTCGCTTTCTAGCTGTCTAATTTCACTGCAGATTTATCACCCTATACACCCGAGGCGAGGGGGAAGCAAGTGAGACACATTGCAGTACTTAAAGTCAACGCATATTTCAGATGCCATCTCAAACGCCAGTGTTCTGAGCCACAGCTTAATCGGAAATTTCGATTGCACTTATCGGGGTTCTGTGAGCAAATATAACTGAGTCTCTCTGGTCGGTACTTGCAGCAGTTAAACTCTCGAGTGTCGGAACGTCGCCCCGTCCGCGGTAGGCGTTTCTTACAACTGACACGTAATTGCTGCCGATTCAGAGGCATTTGTAGGCTACATGATTGGCGGGAGACAATCGATGGGTTGGTACGTTTCAATCAGGAGCCCGTCAAATTGAAGGGAACGGCCGACAGTAGCGCTGGGCCCTCATACGGCCCAGCTGCTCCCACGCTGGGTATCCGTTCAGAGCTAAAGAGACGAAACCTAGGATTACGGGTTTCAAGCCTCTCGATTGCGCCGTGCTCCAAATACGAGCGTCGTATCCCCTCGGAGTGCTGAGGTGACATACTCTTTAGCCAAGACTAGCACTGTATTTTTGCAGTGGTTGACGGACTGTCACCATTCTGGGTGAGCGACGTAAGACCACGTCTTAAAGGTCGACAACATTTGCTCCCTCCGAAAACACCGGGCTTTGTTCTCGCTGAGTCATAAAGGGTGATGTCCGGGACTCTGAGTAGCAGATCACTGCTGTAGGAAGCAGAAACGCCTGTATCTGGACGGGCTGGCCGGTAACAAATTTGTAGTTCAACATCCATTGTTTTTGGTATCGTTAGGGGGCCATGCGCGGTCCATGCAACGTCAATTGATTTGGAACGCGATGTACGTTACAGGGTACACAATGCCTTAGTTCACTTTACCATGCGAATGTGAGGGGCATCATTCAGGCTAGCATCCGAATTGTTATTAACAAAAGTGAGTCGCGCGGGCCACCGATAACAGCTAGATTATACGATTGCTAGATTACGCGTATAGGATGTATTTTACGGTACAGTGGGCAAACTGTCTGATATAAGTGCTATCCATTAAGCGGCCACAACGAGAGACCCAAGATCCCCAAAATAACGAAGATGGTAGGGCTAATGCCAACGTCGGGTTGCCACCGGTATTTTTCTTTTGGCTGGCCTAGACTACGTCCGATATATTAGCTGTTCTGTTATTTATAGCCGGTAGATACCTAACTTATAGCTACGTACACACGGACTAATATCCCCATAATATGAGGCGACTCTATGACACGGACTCGATAGAGGTTCACAGGCTACCCTACTAAGGGGGACAGCTCCTTCGCCGGGTCCCCATGCCGGTAAATCCCAAAGGCAGGTCGCAAGTATTCCGGGTGATGCCCCACTGACCCACCGCCCGTGATCAGGCTCTGGGTCTGGATTACCGTTCTCATGACTCAATTACTCAGATAATGCAGTGTAACGGCTCTCACGCTGGGGCCCATGTTTCATTAGTTGTCATTACGGACGCGCGTAAGCCTGCGCGTGCTTTGTAATTAAGAATTGGGAGACAGTTCACTTTCTCCCCGCGGCTGATTTCAGTACCTCGAGTATGCTTTGCTTATAAACGTAGTTTGGTAGGCGGTATGTAAATCAAAAAGAGCACAATCTCCGTGAAACCGCGGGTTCTTACCTCTAAATAGTAGGCCGATCGTGCAGGAGCAAAGTAGATTTTGGCATCATTTATGGAACAGTTAAAGAAGACCCCCCTCTCTCCCAAAGGCGAAACAGATCCGTGGGGTAGACTAAACGCGATCCCTGTCGCAACTTGATTTCGGCACCAGTGTCACTCCGCAACTCAGGGAATAGTCGGACGACTCCAGTAACGGTCAAACGAGTCACCTTGATCGGCGCTTGAAAAGTTCATGGCCTCGTCGGAAAACAACCACCTGACTAGCCAGAGTGTAGCTGCCGTGCAACCGCGTGGTTTGTTAGCCATAGTCACTAACTGAAGTGCCAATATGGTATTATATCGAGGGTTCTCGGATTCTCACAGCCCAGGGCTCCTACATCCGGTGAAACGAGTATTCGCACATCCCGTATCGTCTATCTGCTCGGCGTCATCCAGGAGATACGAGCTAGGTTCAGCATGAGACAGCGTAGCAGGGGAGTCTGCGGTCTGGGCTAATGCGTTCTCTCGAGACCCCCCCAAGCGTTCTTCAAGAAGACAGCTTACTCGCATGTCAGGCCTCAGAGATTGTTCCGCAAAGGATGTAGTATAACAAGATTTATAGCCAACGTCTGCCCGGGGGAAGGTCTATGCTGCTGGGTTCTACAGGCCTCGACAAAAACCCCGCCGTGGGAATATCGATCATGCGGATAGATATAGCGGAATTGCTTTGTCCTTCAATTCGAAGAATAAATGACATGGTAACGTTTAGAGCCAGACTCTCGGGTCTGTGCACTTATTAGTGGCACATGATAAGGGAAGCCGCAAGAACCTCGCTTCCGTTATGCTGCAGCGACATAGTTCATATCATGTTGTCCTAGGACGTAAGGCAAACACAGCTCGATACTCGGACTGGCCCGGTGAAAACTTATATGCCCCGATGGCAATATTACGACGTCATGGTCACTGAAGCTTTCACTCATATCAGTTCCCATTTCATTAGATTTTCTCTGTGCCATTCTATTTCCCGGTCAAGATGCCTTGCGAAGATCTGGGTTAGAGGATCTCATGGAACGACCGCAACGTCAAGAGGACCGAGTACCGGTAGAACGAGACTTCCATACGCCCTTTTGCGCTAGATCTGCCTTAATTCTATAGCAGTCCCTTGAACTTAACATGTACACGTGCAGGGCGGGGAAAATTATTAAGGCAGCTCTTCATTATGGACACCCGAAATAAACGACTTCAATTCTCGTCTAGTGGATTCTTGACCGCTTCTGGAGCATCCTGGATAGCCATTACCTAATGTACTTCATCCATCTGCACCGACGACAATGGGCAGCCCGAGGGAGTATCTTCCCGTAACTGCGGGACAGTAAATAAGCCAATGTGCTCCTCTTCCAATTGGAGGTTGACCTTGAATGTTACTAGCCGTCATCGTGGGAATCTTACATCCAGAATCTTTAAGACCAAGCTCTTGTAGAGTCTAGATGGCCCGGCCACCGATAGCTCGTACATTGATCCCGCCAGTATAGTCTGAGGGCCCAACAGTCTAAGTTTGATCAGTTGGGGTGCGTGTTCTTTGCCGAATTCCCGCCGGAGACTATCCGACGTCCGTCGTATTATTACTACCAGATGCGCTTGCTTACTTCTTCACCGGAAAGGGTGGTTCTATACAGTACCAGTCAGGCCTGAAAAGTCAACTATAGGAGGAGCCCCACAGCGTACTCTGCCTCGTTGGGTGAGCAATATCAACGATGTTGGTAACACTACCTTGTTCGTGTTTAAGGCATAGGATGCGGCGCGCCAATACAATGATGCCAAATGTGTCTATAGCTGAAGTTCTGGAAAACGACCGCTCGTGTGCTCCATTAAAAGGACGTTAATATCGGGTGCTGTGCGCTGTCGACGGACAAAGCTCTTGGACCGTCAGGTCTTCCGGGCTTTCTTGGTACAACGGCCCGCATAGCAATCCAGACACTTTGGCTATAGGGATAACCCAATCACCAATCCAGGCGCATTAGTCGAGATGAGCGGCTTACCAACAACTATGAGTTTGAGGTCGCTCTCCAGGCATCAACCGCAAATTGGTACCCGAGCATACCTCGAAGGATCGGTCTGTAACGCCGACCTTGTTCATGTTGGCCTAGTCTTTTCTTTCACGCATGATTAGCCGTAAAATCAGGTCAACGTTTTACCCGATAGTGGTTATGGACCTGGTCGCTCGGCGAGTATCGCTAGATTCTGGGCGCCTCTTACATTCATGGTAAAGGTGTACGATTTATTTTTTGCATCAGATCGAGCCCAGATTGCTTTCGAATTTCCGTATAAACGAGGAGAGCTAGTCGGTCGATGCGTAGCGTCTTTATAGGGCCCTACAGAGCATTGTCGTCCTTCAGAACTGCGCGCTCTATAAACGTATTGGAACCTTTTTGAGCGGACCAGTTTTTGGCCTAGTGTAATTAGGTGGAACTGAATATGTATGATTTTGACTGGCTCGGGCTATGAGAAGGCGAAATGGCAGATCCCCAGTGCGCGTCCTCTCTTGAATTGCATGGGAGTTGTGGGACGCGCCTGTAAGGTGGGCCTGTGTCCGAGCGGTCGTCCAGGAGGTTATTTCACTCAAAAAGGAGCCTATGAACTTGCGGGAAAAGAGTGCTCGATAGTGCCCTGTGAAGCACAAGGAGACAGCGGTGTCTCACGCGACCTAACCTCAACCCCCGCGCTGCCGTCCACACTTTGACTCAAACTCTGGCATCCCATGTGAAACTCGGTACCGTCAGGGCAGGCGCGACACATGTTGTCATGCTTTGGGTACAGCGCACTGCGGCGGTGGAATTACTCCTCTTTGCTTACACAACAGTTATTTCGCGGTCGGCGCTCACTGACAACGCTATTCGTTTACGCCGCCACGGCGTAGGCGGCAGGCGCTGGATGCGCCTGTGTTTAATACTGGTCATGAAAGGTGACAACCATGAAGCTTACCCGTCGCCGATAACACGGAAGCTATTAAGACCGCTATGATGGGGCTCGATACTGCACATCTGGCGTTCCTAGCACGAGTCTGGGGTACCAAAAATGAACTGACGGAAGAGTATCGTAGGCTACGTCGAAGAATCGCTCAATAACACATGGATCGGCAAAATGCCACTGGTGATTGTAGTTTAGCGCGCCGATTGTAAATAGTCAATATCTCTGTAAAAAGCACCACTGTCATAGCCTGATACCGGCCCACGCCCGATTGGATCATTCTCACAACGTCGGGTTGGCTCTCTAATATCACATCTGGTACGCAGTTAGTCGGGCCCATTTGGTACCGATAATACTGCCACCTCATGCGGCCCGGCAGAACAATCCTAGGGTCGTAGCGTCTCTTAGTTTTTGTCCCGTGTATGGGTGTACTTGCCCCTCTTGCAGGGCACCGACCACCGTAAAGAGCTACTGGACGAAGTTGCCACTAGCTTCGACTCGAGCAGTTCCTGGTAGGCCTCCTCGTAGGTTCGTCCCAAGACGTCCATTCATGGTACCCACATCCCCACCGGTAGTGGATATTTCAAGCTAGAGTACCGGGCCACAGATGGAAGTGAGGATTATTCACTCAATGTCCTATATGAGGGCACGTCAAACTTTGTCGGGCCTGTTCTAATTCATACTGGGCAGGTCTCCCGTAGGGTAGGACCAGCCTCCGAGTGATAATCTCAGAGCACACGCACCGGGGCAGCCCAGGAGCACCGCTCGAGCTCACCGTACTTTGTGTCAGAATGCAGCACTTTAATGGGCAACGTTCGGTAAGAGAAAGCGATCGTTTAAAGGAGGACTGTGAAACCACAAGTCATTGCTAAAGTAAAGCTGCGGATCAACCCGTGCCTTACACTCTCCAAGCGAAGTTCAGACATCGAGGTGCCGACGTGATTTCCATCCATTGGTAGACTCCTGGGTAATCTCCTACTGGAACCTTCGTAAACTATTTCAATCCGCTACATCGTAGGTCACTATTGCATTATCCCATTGTCCCATCCTAGACATCGCTTCGGTCCGGCGGCTTAAATAAGAATGTGTCTCCGTGGAACCCGGCACAAGGAAATGTGCATTTATCTTCTTCAAATCCATACGTAACGGGCAAGGCTTTCTTCCTGCCGTATCCTCGATTCGCTAGGAGACGACCATTCCCCGGCAAGTCTAGACCATCTCGCTGGACTATGTTACGGTCAGAGATCGGCACAAGTTTTGTGTAGTCCATTGCTGCTAGAGCACCTGCCGTTGGCGAAACGGGGCGTCGCGTGGAGCTTTGGCTCAGCCTAATGCTAATTTTGGAAGGCCCCCAGAGCTGCAACCCTCCTTTACCCAGGTGACCTCAGAGGGGTCATGGCATCGACAGCTACGCACAAGCCAAGAGGATGTCACGCCTTGTCTATAAAAGAGACCCGCTTTCATATAATCTTAATGCCTCTTCTCGCCATGGCCAGCCTTAACCCACACCCCGCACGGAGAAAGGGCATCCGACCCCATAACGCATAGCCCAAGGCTTCGTTTACCACTGACGATTATTCCTTCCATAACAAACTGTACTAGTGGCTGTGCAGGAGACCGTCGGAATTTAGTTTCGACTCTCGCCCGAAAGTGATGCCTGTATACCCGCATCCCAACTCGATAGACGAGACAGGTCCAGACTATGCGAATTGCGCTTTAGATACCAACTGGCACCGACGTTGGTAGGTTTGATTCTGATTCTGAGTGCCCTGCTTGCAGATGGACAATTGCGGAGGGGGCCGGGAAACTCAACTGTAGGTAGCTCTGCACAATGACACGCATCACATTTAGAAGTCGCCGTCCGTGGGCAAGCTCTACCTTAACGGTGATTCCCATCGACGGCAACCTTCACGTCTCTAGGCGCTTAAGAGGACGTTACGCGGGCTGATCCTGCATTAGCTGGACTGTCAAGTTGTATATATGAGTCTGACGCCTTCTAAGAACGTGGCATTGATTCCTCCGACCACTGGAAGCAAATAGTGACCTATGGACGAGTCACGGTTTTCATCTTCTGATTTTCAAAGCTGCGATTAGAGAATCCTACCCCGCTCTCACTGCCAAATGATACATCGAGAGCTATGATGTGAGGCTTGGGAGAACCAGCAATTTCGAAATGTGGGGAGCCCGCATCGGAGTTGACTTACCTTTACTTTGCACTAATCTCCAGTGTCGGCCCCGGAACACCCTACTTACCGGGCTGGGCTCAGATGTTCAGATAAGGACTGGGGGGTATCCGCAACGCTTATAGGGCACGTGTTAGCTAATTGTTAGAAAGTACTGAAGTGTCCCATCTGCTATTTCGGGGGCCTGTGGGGCGTACTGCTGATAATTTTGAGGACCGAGACACTTCAGGGTATGATCAGCACCAACACTAGATGAGAAACCGATTCGCAAGAGAAAGGGTACGTTAAAACGCCTTCGTGTAGGCATGTAAGGCGCGTATTGGGGGCACATCGGGTAGAAGGCCAAGGGTACATAGAAGTTACTCGGCAGTCTCGCGCCGTAGTGCCTATAATGATTGGCTACCACCGTCAAGTGCTTATTCGACGTGACAGGGGCGTAAAAAACGATGTCCGTCGAGGATCGACCGACAGGGATGGCTACACCGTACCGATCTACGTATAAACCCGGCTATAGGCGCTTTACATCCTGTGACGGGCGAGAGCTCACGAGGCCGCTGCGAGTTGGTTCTTCCATGAGGAGCGATATATTCAGTAGAGTCTTTTGTCTTACGTCTCCACACGGAATTTATTACCGTCGGCGTATGTTACCTGCGATTGGCTATTGAGAGAGCAGACTCAAAGATAAACACCGACGACGAGGTTTTGGTGAACGCCTTAGTGAGTTAAATGTGGCCTCCACCTCAACGCTAGGGATAAACTGACAAATGCGTGCGTAGGGGGTTTCGAAACTGTTTATCGAACGTGGGGTCTCGGGTGGACCGCAATCATAGTTGCGTCAGCAGTCAATATGATACCGCGTGATGGCGCGGAGGGGATATCCCTGACTCTTTGTTGGCGGGCGGTCTTCTCTGCCCTTCCTCGTATAGGCCAAGTCAAAACAAATGCCCGGAGTATGGAGAATCCATCGGGCGATTACCCCGGTTCCGGACTATGTACCGCTTATGTGGTGCTACGTTCGTGTTTTAATTGTCTAAATATTGCACCGAAGTAACCTCACTGCCCTCTGCTAATACATGAACAAAACCGGTACAGCAGCTCAGTCAGGACGATCAGATGCTGCGCGGTGCCATTCGCGGGATACTTTCCACATAGATCTATACTCGTCCCCGTAATGACCCTGCTGATGCCCGTTTAGAGTTGATATACCTGTCTCCAGTAGGATCTGTGTCGTACCGTTACTGCCAACCAGATAGTGTAATAGATGGACGAGCAGCTCATCGAGCCAACCGGGCCGGGGCATCGTTCTCCTATTTGTTGGGTATTGTCTCATAATAGCGGTGTGCTCCCTTTTACTACCCTCGTAGATTGACGCTCGGTACCGAGACGTACTCTCGTGCTCTAGTGAGGTTGCCTTGTCGTGATTTTCGAGATTGCAACCTGGGGATTACAATAGAAGATGCCCGATTCTGGATGTGATGAGTCGACAAGTCATGCGATTACACTTCCCACGTTGGCTCATCCGAGTGACGACGAGTGTGACCTTCGCGATGCCGCGCTGGCTCCACCTTGTCACGCTGGGAGTACGTCTCCACGATGATCCACACTTGCGGGTGAGCGCTCGTACCAGCTTAAAGTGCGACCTACTGGCACACATTCTATTTATGTCCACATGGGCGTTGACTGTGGTCCTTTGATATTGTGACGAGAGTGTGCGGGACCGGAAACTCTCATTAATGAGAGGGCCTGGTAACAAATTCATACACAGCTCTGCGGAACAACGTGGGTAGACCGCTTAGGCTGTATCTTCTGTACCTGAGCTATTACGTATGAATTTCAGGAACCAAAAAGCTGGTTAACACGTCGAGTACGTGTTCGGCAACCAGTGTACTGTGAAGTTGATACCTACTTGTTTTCACACCCATTAACCCTAATATCCATTGTGCGGCCGTTAGTTTCGGCATTCACCGCAATCGACGGGTTCCTTACACATCCCGGACAGCGGCATACTAAGCGCGAGCGTAGGATGGTTCAATTAGGACGAGGGCAAGCCCAAGCGTGCCAAAACCATAGTAGACTCAGATTGGTGCCGAATGGACGTAATGTCTTAGCTCGGGCAGCTGGAGAGTTCCGCAACTTTGCTTTTCCCCCGAGTCATGTTCCACTGAAGATGGTGGGCGCCGTTAAATAGTGGCACCCTTCGTTGAGACACCACACACCTTCTGACAATAAGTCGTCCGACTTAGATATTCGCGTGCGATTAAGTCTAGAGCGATAGGGGTAGAGCTACAAGCTCACTCTTGAGATTATGCGTTCAACTATATGGAGTGCCAAACCTTCATTTGGTCGTTGTTCAAGAACGACGGCGAAAAAGTGTTTGGGACGTTGATCTGCGAGCCTCACCCGGCTGTCCGCAAACAGTGTACCTGTAAGACCAACGTACCTTATATCCCGGCTATCCCTCGTCTTAGCAAATCCTAGTGGTGGCCTTTCCACCCAAATCGATCATCCTCACACCAAGGTCTAGCCCTCCCTCCCTTACCGTCACCCCGACGTAATTATCTCGATCGTATTGACAACACACTTTAGCAAATTACCCTTACGCAGTATGAAACTTCTGGGTGGACGATAATTGATCCTGAGTTGCGGTTATCTCCGATGGTTGGAATCTACGCTCCCAGATCACGGAAAAGCTCGCCATATGACTTTGCGCAGCCTCCTGCAACTCGATATAAGTGCCATATCCGGGTCCAAATACCATAACTTGGTGAGGCTATCTTCAGTATGTAGCTACGAATCTCAATTTTACATTGCGTGTTCGCGTGTTGACTGGCCTTCATCGCATGCTCCCAATCCCAAACATGCTCTGCCTTAATGGTATCGACCGGAAAGCCGTTGAGGATGAATTATAGCTATCTGATCAGACGGATAATTGAATACCAGACCCCGTGTAGTCATCAGACAGGGGTGATATATTGTCAAAACGTGTTCCTTGCCTCTGTAGATTCGGCGGCGTTGACGTCGACCCCTTGGCGAGTGCGGGAACTGGTAAGCTGCAACCGAGCAACACGAAGGTTAGTCCCGGGGCTCCATGGCATTCAGTGTTTTAGCTAGTCACGAATGGAGTAATCTTCTGAGAGTGTCGTTTACTTACATTCGGTGACCGTCCAGCACGTAGCACTCGATTGAAGTACGCAGCATAGGACCCATCCGGGGCAGAATCGCCCAAAACCCGCGACGCCAATAGACTAGGTGATACGCGTGAAGTGAGGTCGCCATGCATGCATGAGGGTAACCGTCCCAATTAACGCCCACACAAAGGCCATGTTAGATTTATTATTTTGGAACGAGGACGACCAGTCCACTTTAGCTCATCTATTTAACGATAGGAAATCCACATGTAATCTACCGAGTCCTTGTCCAGCTATGTTTACTCCGATCACTGCAGATACTGAAAAGCAAAAGGTAACGCAAACTCTGTTCATTGACACACGAGAGATTCCCGGACCCAAAGCAGAAGTTAACCGATGAAACTTAGGACCTCACTAAGGACGCTATTATGAGGTAAAACCTTTGGACTTGAGATCAGAGCTTAATTTACGGGTTTATCGTGGAAAAGTCCTTGCTAGATTATGAGAGTAGCCGATCCGAGGTGCAACAGTATACGCATCATTCATTCCAGTCACCACGATGCTCTGCAGTGCAGACAGGCGTCGTAGACCTTAAAGAAGATTAAATGGATCAGGCTGGTTTCCCAAGCTCATATAAGCGGCGGTGTAGGCACGAGTCTCAGTAGACCAAATGACCACACGAGGACGCCACGGAAATTCCCGTGGGGCCTTATCTTCTTGTCCTCCGTTAGAATGGATGAACTATTCGCAATGTGCTGCCGAAGGCGTTACAAGGTAAAAGTTGGCGTACTTGACCCTATAGCGCTCGGGACAAGTATCGCTGATAATGTCCAAGACACCATACAAAATATAACCAGCCCTCATAGGTCGTATGCATAGGTTATATCAGGACTTCGCGACCCCCGAACCTTTATCCGTGTGGGCTACGCCGCTTGGGTCCAAATCTTTATACGCCCCCGGGAGAACTACCGGTCTTTGATCCTGTTCTCTGCGAGCAAATATCTTCTCTTAGGGTCTGGACCGCGTTGCCAGTGGCGTGGTAGGACGGCGATAACGGCAGATTATAAATCGTGGTCAAGACCATTCACCTGTAATCAGGTATCATCGAGTGGTCCAGACGCGGAAATACTATCCGTAGTCGGTAGTCATATTTTGAAGCAAAGGTCCCGGCCTGTTCTCTCCCCTCGACGTGAGGGTGATAAATTCCTGTCTACCACAAATTCATATCCGGGTGCTACACCTAAGCTGCTTGTTGAGACACGTTGAGCACCGTCCCTACCCGACATCGAGCCAAGCAAAGAGCCCTACGACGAGAAACCCCTACAGATTGCTCCCGGTACAGACGTTGCCTGAACACCACATTTGCAAGCGGACTGGACTAGTATGGGAACGGACCAGGACCCGCGTAAGAGCGCCAGGAAATGACCTCGTCAGTTTCTTGCACGTCCTGTTGCTCCTCGTAAGCGCACCTCGTAGGGTGGGCAAGGAATGTGTGTGCCGGGTATTTGTTTCTAAATGAGTCGTCAGAGAGGTTCAAACGAGGCTTCTGAGCGGGTTTCAGTTTACCGTCCACCGTCCCAATAATTCACGGAGATTAACTATTCGTCTGGACGATGGGGACCGACT
		</sequence>
    <sequence><taxon idref="Location_3_3_1|25.15735180987983"/>
			ATGGCCGCAATGGGACTACTGGCGACTTTACATTTTAGGCGCGATCTTGGGGATCAAGGGCCTCTACGCTGGCACATTCTGCAGATGGCAACACGCTGATCATCACCCGAAGCACAATACACGAAGTAACGCTACTGGGGTGGTCTTATGAAGCGCTAGAGTTCATCTCGCATACGACACAAGTCGCAGTCATGTACTAAAGTGGAAGAGAATCATTAAAACGCCCCTCGGGTTCGATTACGGACTCACGATGGTCTGTTGTAAATGTGTGCTTGACGAACATCTCGCCAGAGAATAACGAATTAAGTTGCGTCCTAATAGCATTTCCGCCAAGACGATGCCTGATACTCGGATTATGCGTTAACAGGGAAAGCCGTCTCGTTTAAACTTCAAGAACTCCTACGTGAGTTGTGCCATGTCATAATGGAGACTTTCTACTTGCGATCCGGATTTAGTCCGAGGTTTCACATGGGTCCTAAACTGTATTAGATATATTATTGTATCGAAGTTCGAATGTTCGCTCCCTGCCGGACCGTGGTTCCACTTGCTGTATTTTGAGGGTCTGGGGATTTTTTTAGGACAATTTGTGCCTCCGTGGTTCCTGCTGTTTCTATGCTGTTCACACAGATAATCTGTGTATAACGCCCGGCCACATAGGATCGGGACTGTGTAAGCAACCAATAAGACAAACCTAGTTGATAGACTATCATGTTTGTACAACACACAAAAGGGAGTCGTGTAGGGTCTTCACTAGATACAGCCATAATCATTGTGATTATATGTATTCAGGCACCGACTGGAATGTGTCGTGCTGCTTAAGGCTCCTCGGGTCCGTATCGGGGAAATCCGCACAGGTCTTTTTAACGCTTCCGCGCTAATAGATCAGATAAAGCAAGCATCAGGGGAGCTTAAAGAGGCATACTGTCCAGCAACCCTACGACGTCTTTGCAGTGTTGAATACTTATCCCGGCGCGGCCTTTGACATCTGGCATACAGTTTCAATTCACCAATGAGTCGCTCCGATATGGTTTATCCGGGGGCTAGCAGTCATTGGTGTACCGTTTAATCAGGTTCTCGAGTTGTAGTATCCGCTGGTCATATCGGTGGCCCCTGACGCTCCCCCTGATGGGCTGACGCTCGAAGTAGAACACCACAGCAACATTATGACAGACTCTCTTAGAATACTGCGAGTGATTTATATGAAATACTGAGGCTCTCTGCGCGCAGCAAGATAAATGGATCACCGAATCCTTTAAGCTGCGGCCACACCACATATACCCTATGCGCTCTTGTACAGCCGAAATACGATGTCTCCAACAGAGTCAGAACGCTTTATGAAAGGGACTCGAACAGCTAGCTGTTGCTCACTCTACCTTACATCGCCCTGATCGGGGGGCTAAATGGCAGCGGAAATAGGCGCAAGTGACGTTCATCAGAGCGATGTGTTCAGATTAGCGCTACACTCGGTCACGTTTGCAATCCGTTTGATAGACGGTAGCGAAACGCGTCAGCCCCCGAAATTCGAGCATGTGCTAGATCCGACAGACAAATGGATTGTAGCCCGGTACGGCTATTACTAGCTTCGACAGCAAAAAATAAACATAATCGTTTGCGTGGGGGAGCTAGACAGACGCCCCTCGCTCACACCGATAAGCGATGAAATTCCTTCTGGCTCCGCCCACCTACCCGTCCTACAATCCTGCATTGATAATTCGGGCTACTAGTTGAGCTTGGTCCACCTCCGATGGTGGGCCACCTGGGTTGCCGTCAGCTACTTGCAACCGAGCGGGTAGGCCTTCCAAGTGTGAATGGGACGTATGGAGGCGGATGTCTGAGGTCTTGGATACGCGAAAGTTGAATGGCCCCTAACCAGCCTTCCGGGGCTACGCGCTCTCCGCGGATATTACGGGCATCGGGTTTATAGTTGGGAAACGATCTCTAAAGCTGTTCATCTAAGAGTCTTATTCCCGTGATCAAACGCACTTAAAAGCCGAAGACGGCATTGCTAGGGAGCGGTAGTAACCACTACGTTCTGGTTATGAAATTGTGTTATCTTGGGCGGGCGATAGAGTTAATACGCGTAGTTTCTGACCGTCCGTCGATAGGATGATTAATCCCCGTTTGACAACGTTGGTTTACCTTATCGTTGGGATAGGGTTAGTGACCGTTCTTACCTACCACGCCTCCTCGATTCATTTAAAGTTAGATCGATTTGACTTGGGGGACTAGTACCCGCCAACTGGAACCCATCGGTACCGAGAGAAGAAAATACAGTGTTCCTCGTTGGGGCGCCTCACTTGTCACGCTAGTGTCCTACCGTTCAGCCCATCACTGAGTTTTAATGTTATTCCCTGATATTCGGCATTGATTCGTGACCCCCTGATTCCTACGCAATCGTGTCTATGTAATCGGAGTATATACATTACGCACTCTCTTACTCGCTTTCTAGCTGTCTAATTTCACTGCAGATTTATCACCCTATACACCCGAGGCGAGGGGGAAGCAAGTGAGACACATTGCAGTACTTAAAGTCAACGCATATTTCAGATGCCATCTCAAACGCCAGTGTTCTGAGCCACAGCTTAATCGGAAATTTCGATTGCACTTATCGGGGTTCTGTGAGCAAATATAACTGAGTCTCTCTGGTCGGTACTTGCAGCAGTTAAACTCTCGAGTGTCGGAACGTCGCCCCGTCCGCGGTAGGCGTTTCTTACAACTGACACGTAATTGCTGCCGATTCAGAGGCATTTGTAGGCTACATGATTGGCGGGAGACAATCGATGGGTTGGTACGTTTCAATCAGGAGCCCGTCAAATTGAAGGGAACGGCCGACAGTAGCGCTGGGCCCTCATACGGCCCAGCTGCTCCCACGCTGGGTATCCGTTCAGAGCTAAAGAGACGAAACCTAGGATTACGGGTTTCAAGCCTCTCGATTGCGCCGTGCTCCAAATACGAGCGTCGTATCCCCTCGGAGTGCTGAGGTGACATACTCTTTAGCCAAGACTAGCACTGTATTTTTGCAGTGGTTGACGGACTGTCACCATTCTGGGTGAGCGACGTAAGACCACGTCTTAAAGGTCGACAACATTTGCTCCCTCCGAAAACACCGGGCTTTGTTCTCGCTGAGTCATAAAGGGTGATGTCCGGGACTCTGAGTAGCAGATCACTGCTGTAGGAAGCAGAAACGCCTGTATCTGGACGGGCTGGCCGGTAACAAATTTGTAGTTCAACATCCATTGTTTTTGGTATCGTTAGGGGGCCATGCGCGGTCCATGCAACGTCAATTGATTTGGAACGCGATGTACGTTACAGGGTACACAATGCCTTAGTTCACTTTACCATGCGAATGTGAGGGGCATCATTCAGGCTAGCATCCGAATTGTTATTAACAAAAGTGAGTCGCGCGGGCCACCGATAACAGCTAGATTATACGATTGCTAGATTACGCGTATAGGATGTATTTTACGGTACAGTGGGCAAACTGTCTGATATAAGTGCTATCCATTAAGCGGCCACAACGAGAGACCCAAGATCCCCAAAATAACGAAGATGGTAGGGCTAATGCCAACGTCGGGTTGCCACCGGTATTTTTCTTTTGGCTGGCCTAGACTACGTCCGATATATTAGCTGTTCTGTTATTTATAGCCGGTAGATACCTAACTTATAGCTACGTACACACGGACTAATATCCCCATAATATGAGGCGACTCTATGACACGGACTCGATAGAGGTTCACAGGCTACCCTACTAAGGGGGACAGCTCCTTCGCCGGGTCCCCATGCCGGTAAATCCCAAAGGCAGGTCGCAAGTATTCCGGGTGATGCCCCACTGACCCACCGCCCGTGATCAGGCTCTGGGTCTGGATTACCGTTCTCATGACTCAATTACTCAGATAATGCAGTGTAACGGCTCTCACGCTGGGGCCCATGTTTCATTAGTTGTCATTACGGACGCGCGTAAGCCTGCGCGTGCTTTGTAATTAAGAATTGGGAGACAGTTCACTTTCTCCCCGCGGCTGATTTCAGTACCTCGAGTATGCTTTGCTTATAAACGTAGTTTGGTAGGCGGTATGTAAATCAAAAAGAGCACAATCTCCGTGAAACCGCGGGTTCTTACCTCTAAATAGTAGGCCGATCGTGCAGGAGCAAAGTAGATTTTGGCATCATTTATGGAACAGTTAAAGAAGACCCCCCTCTCTCCCAAAGGCGAAACAGATCCGTGGGGTAGACTAAACGCGATCCCTGTCGCAACTTGATTTCGGCACCAGTGTCACTCCGCAACTCAGGGAATAGTCGGACGACTCCAGTAACGGTCAAACGAGTCACCTTGATCGGCGCTTGAAAAGTTCATGGCCTCGTCGGAAAACAACCACCTGACTAGCCAGAGTGTAGCTGCCGTGCAACCGCGTGGTTTGTTAGCCATAGTCACTAACTGAAGTGCCAATATGGTATTATATCGAGGGTTCTCGGATTCTCACAGCCCAGGGCTCCTACATCCGGTGAAACGAGTATTCGCACATCCCGTATCGTCTATCTGCTCGGCGTCATCCAGGAGATACGAGCTAGGTTCAGCATGAGACAGCGTAGCAGGGGAGTCTGCGGTCTGGGCTAATGCGTTCTCTCGAGACCCCCCCAAGCGTTCTTCAAGAAGACAGCTTACTCGCATGTCAGGCCTCAGAGATTGTCCCGCAAAGGATGTAGTATAACAAGATTTATAGCCAACGTCTGCCCGGGGGAAGGTCTATGCTGCTGGGTTCTACAGGCCTCGACAAAAACCCCGCCGTGGGAATATCGATCATGCGGATAGATATAGCGGAATTGCTTTGTCCTTCAATTCGAAGAATAAATGACATGGTAACGTTTAGAGCCAGACTCTCGGGTCTGTGCACTTATTAGTGGCACATGATAAGGGAAGCCGCAAGAACCTCGCTTCCGTTATGCTGCAGCGACATAGTTCATATCATGTTGTCCTAGGACGTAAGGCAAACACAGCTCGATACTCGGACTGGCCCGGTGAAAACTTATATGCCCCGATGGCAATATTACGACGTCATGGTCACTGAAGCTTTCACTCATATCAGTTCCCATTTCATTAGATTTTCTCTGTGCCATTCTATTTCCCGGTCAAGATGCCTTGCGAAGATCTGGGTTAGAGGATCTCATGGAACGACCGCAACGTCAAGAGGACCGAGTACCGGTAGAACGAGACTTCCATACGCCCTTTTGCGCTAGATCTGCCTTAATTCTATAGCAGTCCCTTGAACTTAACATGTACACGTGCAGGGCGGGGAAAATTATTAAGGCAGCTCTTCATTATGGACACCCGAAATAAACGACTTCAATTCTCGTCTAGTGGATTCTTGACCGCTTCTGGAGCATCCTGGATAGCCATTACCTAATGTACTTCATCCATCTGCACCGACGACAATGGGCAGCCCGAGGGAGTATCTTCCCGTAACTGCGGGACAGTAAATAAGCCAATGTGCTCCTCTTCCAATTGGAGGTTGACCTTGAATGTTACTAGCCGTCATCGTGGGAATCTTACATCCAGAATCTTTAAGACCAAGCTCTTGTAGAGTCTAGATGGCCCGGCCACCGATAGCTCGTACATTGATCCCGCCAGTATAGTCTGAGGGCCCAACAGTCTAAGTTTGATCAGTTGGGGTGCGTGTTCTTTGCCGAATTCCCGCCGGAGACTATCCGACGTCCGTCGTATTATTACTACCAGATGCGCTTGCTTACTTCTTCACCGGAAAGGGTGGTTCTATACAGTACCAGTCAGGCCTGAAAAGTCAACTATAGGAGGAGCCCCACAGCGTACTCTGCCTCGTTGGGTGAGCAATATCAACGATGTTGGTAACACTACCTTGTTCGTGTTTAAGGCATAGGATGCGGCGCGCCAATACAATGATGCCAAATGTGTCTATAGCTGAAGTTCTGGAAAACGGCCGCTCGTGTGCTCCATTAAAAGGACGTTAATATCGGGTGCTGTGCGCTGTCGACGGACAAAGCTCTTGGACCGTCAGGTCTTCCGGGCTTTCTTGGTACAACGGCCCGCATAGCAATCCAGACACTTTGGCTATAGGGATAACCCAATCACCAATCCAGGCGCATTAGTCGAGATGAGCGGCTTACCAACAACTATGAGTTTGAGGTCGCTCTCCAGGCATCAACCGCAAATTGGTACCCGAGCATACCTCGAAGGATCGGTCTGTAACGCCGACCTTGTTCATGTTGGCCTAGTCTTTTCTTTCACGCATGATTAGCCGTAAAATCAGGTCAACGTTTTACCCGATAGTGGTTATGGACCTGGTCGCTCGGCGAGTATCGCTAGATTCTGGGCGCCTCTTACATTCATGGTAAAGGTGTACGATTTATTTTTTGCATCAGATCGAGCCCAGATTGCTTTCGAATTTCCGTATAAACGAGGAGAGCTAGTCGGTCGATGCGTAGCGTCTTTATAGGGCCCTACAGAGCATTGTCGTCCTTCAGAACTGCGCGCTCTATAAACGTATTGGAACCTTTTTGAGCGGACCAGTTTTTGGCCTAGTGTAATTAGGTGGAACTGAATATGTATGATTTTGACTGGCTCGGGCTATGAGAAGGCGAAATGGCAGATCCCCAGTGCGCGTCCTCTCTTGAATTGCATGGGAGTTGTGGGACGCGCCTGTAAGGTGGGCCTGTGTCCGAGCGGTCGTCCAGGAGGTTATTTCACTCAAAAAGGAGCCTATGAACTTGCGGGAAAAGAGTGCTCGATAGTGCCCTGTGAAGCACAAGGAGACAGCGGTGTCTCACGCGACCTAACCTCAACCCCCGCGCTGCCGTCCACACTTTGACTCAAACTCTGGCATCCCATGTGAAACTCGGTACCGTCAGGGCAGGCGCGACACATGTTGTCATGCTTTGGGTACAGCGCACTGCGGCGGTAGAATTACTCCTCTTTGCTTACACAACAGTTATTTCGCGGTCGGCGCTCACTGACAACGCTATTCGTTTACGCCGCCACGGCGTAGGCGGCAGGCGCTGGATGCGCCTGTGTTTAATACTGGTCATGAAAGGTGACAACCATGAAGCTTACCCGTCGCCGATAACACGGAAGCTATTAAGACCGCTATGATGGGGCTCGATACTGCACATCTGGCGTTCCTAGCACGAGTCTGGGGTACCAAAAATGAACTGACGGAAGAGTATCGTAGGCTACGTCGAAGAATCGCTCAATAACACATGGATCGGCAAAATGCCACTGGTGATTGTAGTTTAGCGCGCCGATTGTAAATAGTCAATATCTCTGTAAAAAGCACCACTGTCATAGCCTGATACCGGCCCACGCCCGATTGGATCATTCTCACAACGTCGGGTTGGCTCTCTAATATCACATCTGGTACGCAGTTAGTCGGGCCCATTTGGTACCGATAATACTGCCACCTCATGCGGCCCGGCAGAACAATCCTAGGGTCGTAGCGTCTCTTAGTTTTTGTCCCGTGTATGGGTGTACTTGCCCCTCTTGCAGGGCACCGACCACCGTAAAGAGCTACTGGACGAAGTTGCCACTAGCTTCGACTCGAGCAGTTCCTGGTAGGCCTCCTCGTAGGTTCGTCCCAAGACGTCCATTCATGGTACCCACATCCCCACCGGTAGTGGATATTTCAAGCTAGAGTACCGGGCCACAGATGGAAGTGAGGATTATTCACTCAATGTCCTATATGAGGGCACGTCAAACTTTGTCGGGCCTGTTCTAATTCATACTGGGCAGGTCTCCCGTAGGGTAGGACCAGCCTCCGAGTGATAATCTCAGAGCACACGCACCGGGGCAGCCCAGGAGCACCGCTCGAGCTCACCGTACTTTGTGTCAGAATGCAGCACTTTAATGGGCAACGTTCGGTAAGAGAAAGCGATCGTTTAAAGGAGGACTGTGAAACCACAAGTCATTGCTAAAGTAAAGCTGCGGATCAACCCGTGCCTTACACTCTCCAAGCGAAGTTCAGACATCGAGGTGCCGACGTGATTTCCATCCATTGGTAGACTCCTGGGTAATCTCCTACTGGAACCTTCGTAAACTATTTCAATCCGCTACATCGTAGGTCACTATTGCATTATCCCATTGTCCCATCCTAGACATCGCTTCGGTCCGGCGGCTTAAATAAGAATGTGTCTCCGTGGAACCCGGCACAAGGAAATGTGCATTTATCTTCTTCAAATCCATACGTAACGGGCAAGGCTTTCTTCCTGCCGTATCCTCGATTCGCTAGGAGACGACCATTCCCCGGCAAGTCTAGACCATCTCGCTGGACTATGTTACGGTCAGAGATCGGCACAAGTTTTGTGTAGTCCATTGCTGCTAGAGCACCTGCCGTTGGCGAAACGGGGCGTCGCGTGGAGCTTTGGCTCAGCCTAATGCTAATTTTGGAAGGCCCCCAGAGCTGCAACCCTCCTTTACCCAGGTGACCTCAGAGGGGTCATGGCATCGACAGCTACGCACAAGCCAAGAGGATGTCACGCCTTGTCTATAAAAGAGACCCGCTTTCATATAATCTTAATGCCTCTTCTCGCCATGGCCAGCCTTAACCCACACCCCGCACGGAGAAAGGGCATCCGACCCCATAACGCATAGCCCAAGGCTTCGTTTACCACTGACGATTATTCCTTCCATAACAAACTGTACTAGTGGCTGTGCAGGAGACCGTCGGAATTTAGTTTCGACTCTCGCCCGAAAGTGATGCCTGTATACCCGCATCCCAACTCGATAGACGAGACAGGTCCAGACTATGCGAATTGCGCTTTAGATACCAACTGGCACCGACGTTGGTAGGTTTGATTCTGATTCTGAGTGCCCTGCTTGCAGATGGACAATTGCGGAGGGGGCCGGGAAACTCAACTGTAGGTAGCTCTGCACAATGACACGCATCACATTTAGAAGTCGCCGTCCGTGGGCAAGCTCTACCTTAACGGTGATTCCCATCGACGGCAACCTTCACGTCTCTAGGCGCTTAAGAGGACGTTACGCGGGCTGATCCTGCATTAGCTGGACTGTCAAGTTGTATATATGAGTCTGACGCCTTCTAAGAACGTGGCATTGATTCCTCCGACCACTGGAAGCAAATAGTGACCTATGGACGAGTCACGGTTTTCATCTTCTGATTTTCAAAGCTGCGATTAGAGAATCCTACCCCGCTCTCACTGCCAAATGATACATCGAGAGCTATGATGTGAGGCTTGGGAGAACCAGCAATTTCGAAATGTGGGGAGCCCGCATCGGAGTTGACTTACCTTTACTTTGCACTAATCTCCAGTGTCGGCCCCGGAACACCCTACTTACCGGGCTGGGCTCAGATGTTCAGATAAGGACTGGGGGGTATCCGCAACGCTTATAGGGCACGTGTTAGCTAATTGTTAGAAAGTACTGAAGTGTCCCATCTGCTATTTCGGGGGCCTGTGGGGCGTACTGCTGATAATTTTGAGGACCGAGACACTTCAGGGTATGATCAGCACCAACACTAGATGAGAAACCGATTCGCAAGAGAAAGGGTACGTTAAAACGCCTTCGTGTAGGCATGTAAGGCGCGTATTGGGGGCACATCGGGTAGAAGGCCAAGGGTACATAGAAGTTACTCGGCAGTCTCGCGCCGTAGTGCCTATAATGATTGGCTACCCCCGTCAAGTGCTTATTCGACGTGACAGGGGCGTAAAAAACGATGTCCGTCGAGGATCGACCGACAGGGATGGCTACACCGTACCGATCTACGTATAAACCCGGCTATAGGCGCTTTACATCCTGTGACGGGCGAGAGCTCACGAGGCCGCTGCGAGTTGGTTCTTCCATGAGGAGCGATATATTCAGTAGAGTCTTTTGTCTTACGTCTCCACACGGAATTTATTACCGTCGGCGTATGTTACCTGCGATTGGCTATTGAGAGAGCAGACTCAAAGATAAACACCGACGACGAGGTTTTGGTGAACGCCTTAGTGAGTTAAATGTGGCCTCCACCTCAACGCTAGGGATAAACTGACAAATGCGTGCGTAGGGGGTTTCGAAACTGTTTATCGAACGTGGGGTCTCGGGTGGACCGCAATCATAGTTGCGTCAGCAGTCAATATGATACCGCGTGATGGCGCGGAGGGGATATCCCTGACTCTTTGTTGGCGGGCGGTCTTCTCTGCCCTTCCTCGTATAGGCCAAGTCAAAACAAATGCCCGGAGTATGGAGAATCCATCGGGCGATTACCCCGGTTCCGGACTATGTACCGCTTATGTGGTGCTACGTTCGTGTTTTAATTGTCTAAATATTGCACCGAAGTAACCTCACTGCCCTCTGCTAATACATGAACAAAACCGGTACAGCAGCTCAGTCAGGACGATCAGATGCTGCGCGGTGCCATTCGCGGGATACTTTCCACATAGATCTATACTCGTCCCCGTAATGACCCTGCTGATGCCCGTTTAGAGTTGATATACCTGTCTCCAGTAGGATCTGTGTCGTACCGTTACTGCCAACCAGATAGTGTAATAGATGGACGAGCAGCTCATCGAGCCAACCGGGCCGGGGCATCGTTCTCCTATTTGTTGGGTATTGTCTCATAATAGCGGTGTGCTCCCTTTTACTACCCTCGTAGATTGACGCTCGGTACCGAGACGTACTCTCGTGCTCTAGTGAGGTTGCCTTGTCGTGATTTTCGAGATTGCAACCTGGGGATTACAATAGAAGATGCCCGATTCTGGATGTGATGAGTCGACAAGTCATGCGATTACACTTCCCACGTTGGCTCATCCGAGTGACGACGAGTGTGACCTTCGCGATGCCGCGCTGGCTCCACCTTGTCACGCTGGGAGTACGTCTCCACGATGATCCACACTTGCGGGTGAGCGCTCGTACCAGCTTAAAGTGCGACCTACTGGCACACATTCTATTTATGTCCACATGGGCGTTGACTGTGGTCCTTTGATATTGTGACGAGAGTGTGCGGGACCGGAAACTCTCATTAATGAGAGGGCCTGGTAACAAATTCATACACAGCTCTGCGGAACAACGTGGGTAGACCGCTTAGGCTGTATCTTCTGTACCTGAGCTATTACGTATGAATTTCAGGAACCAAAAAGCTGGTTAACACGTCGAGTACGTGTTCGGCAACCAGTGTACTGTGAAGTTGATACCTACTTGTTTTCACACCCATTAACCCTAATATCCATTGTGCGGCCGTTAGTTTCGGCATTCACCGCAATCGACGGGTTCCTTACACATCCCGGACAGCGGCATACTAAGCGCGAGCGTAGGATGGTTCAATTAGGACGAGGGCAAGCCCAAGCGTGCCAAAACCATAGTAGACTCAGATTGGTGCCGAATGGACGTAATGTCTTAGCTCGGGCAGCTGGAGAGTTCCGCAACTTTGCTTTTCCCCCGAGTCATGTTCCACTGAAGATGGTGGGCGCCGTTAAATAGTGGCACCCTTCGTTGAGACACCACACACCTTCTGACAATAAGTCGTCCGACTTAGATATTCGCGTGCGATTAAGTCTAGAGCGATAGGGGTAGAGCTACAAGCTCACTCTTGAGATTATGCGTTCAACTATATGGAGTGCCAAACCTTCATTTGGTCGTTGTTCAAGAACGACGGCGAAAAAGTGTTTGGGACGTTGATCTGCGAGCCTCACCCGGCTGTCCGCAAACAGTGTACCTGTAAGACCAACGTACCTTATATCCCGGCTATCCCTCGTCTTAGCAAATCCTAGTGGTGGCCTTTCCACCCAAATCGATCATCCTCACACCAAGGTCTAGCCCTCCCTCCCTTACCGTCACCCCGACGTAATTATCTCGATCGTATTGACAACACACTTTAGCAAATTACCCTTACGCAGTATGAAACTTCTGGGTGGACGATAATTGATCCTGAGTTGCGGTTATCTCCGATGGTTGGAATCTACGCTCCCAGATCACGGAAAAGCTCGCCATATGACTTTGCGCAGCCTCCTGCAACTCGATATAAGTGCCATATCCGGGTCCAAATACCATAACTTGGTGAGGCTATCTTCAGTATGTAGCTACGAATCTCAATTTTACATTGCGTGTTCGCGTGTTGACTGGCCTTCATCGCATGCTCCCAATCCCAAACATGCTCTGCCTTAATGGTATCGACCGGAAAGCCGTTGAGGATGAATTATAGCTATCTGATCAGACGGATAATTGAATACCAGACCCCGTGTAGTCATCAGACAGGGGTGATATATTGTCAAAACGTGTTCCTTGCCTCTGTAGATTCGGCGGCGTTGACGTCGACCCCTTGGCGAGTGCGGGAACTGGTAAGCTGCAACCGAGCAACACGAAGGTTAGTCCCGGGGCTCCATGGCATTCAGTGTTTTAGCTAGTCACGAATGGAGTAATCTTCTGAGAGTGTCGTTTACTTACATTCGGTGACCGTCCAGCACGTAGCACTCGATTGAAGTACGCAGCATAGGACCCATCCGGGGCAGAATCGCCCAAAACCCGCGACGCCAATAGACTAGGTGATACGCGTGAAGTGAGGTCGCCATGCATGCATGAGGGTAACCGTCCCAATTAACGCCCACACAAAGGCCATGTTAGATTTATTATTTTGGAACGAGGACGACCAGTCCACTTTAGCTCATCTATTTAACGATAGGAAATCCACATGTAATCTACCGAGTCCTTGTCCAGCTATGTTTACTCCGATCACTGCAGATACTGAAAAGCAAAAGGTAACGCAAACTCTGTTCATTGACACACGAGAGATTCCCGGACCCAAAGCAGAAGTTAACCGATGAAACTTAGGACCTCACTAAGGACGCTATTATGAGGTAAAACCTTTGGACTTGAGATCAGAGCTTAATTTACGGGTTTATCGTGGAAAAGTCCTTGCTAGATTATGAGAGTAGCCGATCCGAGGTGCAACAGTATACGCATCATTCATTCCAGTCACCACGATGCTCTGCAGTGCAGACAGGCGTCGTAGACCTTAAAGAAGATTAAATGGATCAGGCTGGTTTCCCAAGCTCATATAAGCGGCGGTGTAGGCACGAGTCTCAGTAGACCAAATGACCACACGAGGACGCCACGGAAATTCCCGTGGGGCCTTATCTTCTTGTCCTCCGTTAGAATGGATGAACTATTCGCAATGTGCTGCCGAAGGCGTTACAAGGTAAAAGTTGGCGTACTTGACCCTATAGCGCTCGGGACAAGTATCGCTGATAATGTCCAAGACACCATACAAAATATAACCAGCCCTCATAGGTCGTATGCATAGGTTATATCAGGACTTCGCGACCCCCGAACCTTTATCCGTGTGGGCTACGCCGCTTGGGTCCAAATCTTTATACGCCCCCGGGAGAACTACCGGTCTTTGATCCTGTTCTCTGCGAGCAAATATCTTCTCTTAGGGTCTGGACCGCGTTGCCAGTGGCGTGGTAGGACGGCGATAACGGCAGATTATACATCGTGGTCAAGACCATTCACCTGTAATCAGGTATCATCGAGTGGTCCAGACGCGGAAATACTATCCGTAGTCGGTAGTCATATTTTGAAGCAAAGGTCCCGGCCTGTTCTCTCCCCTCGACGTGAGGGTGATAAATTCCTGTCTACCACAAATTCATATCCGGGTGCTACACCTAAGCTGCTTGTTGAGACACGTTGAGCACCGTCCCTACCCGACATCGAGCCAAGCAAAGAGCCCTACGACGAGAAACCCCTACAGATTGCTCCCGGTACAGACGTTGCCTGAACACCACATTTGCAAGCGGACTGGACTAGTATGGGAACGGACCAGGACCCGCGTAAGAGCGCCAGGAAATGACCTCGTCAGTTTCTTGCACGTCCTGTTGCTCCTCGTAAGCGCACCTCGTAGGGTGGGCAAGGAATGTGTGTGCCGGGTATTTGTTTCTAAATGAGTCGTCAGAGAGGTTCAAACGAGGCTTCTGAGCGGGTTTCAGTTTACCGTCCACCGTCCCAATAATTCACGGAGATTAACTATTCGTCTGGACGATGGGGACCGACT
		</sequence>
    <sequence><taxon idref="Location_2_4_0|32.054520106764905"/>
			ATGGCCGCAATGGGACTACTGGCGACTTTACATTTTAGGCGCGATCTTGGGGATCAAGGGCCTCTACGCTGGCACATTCTGCAGATGGCAACACGCTGATCATCACCCGAAGCACAATACACGAAGTAACGCTACTGGGGTGGTCTTATGAAGCGCTAGAGTTCATCTCGCATACGACACAAGTCGCAGTCATGTACTAAAGTGGAAGAGAATCATTAAAACGCCCCTCGGGTTCGATTACGGACTCACGATGGTCTGTTGTAAATGTGTGCTTGACGAACATCTCGCCAGAGAATAACGAATTAAGTTGCGTCCTAATAGCATTTCCGCCAAGACGATGCCTGATACTCGGATTATGCGTTAACAGGGAAAGCCGTCTCGTTTAAACTTCAAGAACTCCTACGTGAGTTGTGCCATGTCATAATGGAGACTTTCTACTTGCGATCCGGATTTAGTCCGAGGTTTCACATGGGTCCTAAACTGTATTAGATATATTATTGTATCGAAGTTCGAATGTTCGCTCCCTGCCGGACCGTGGTTCCACTTGCTGTATTTTGAGGGTCTGGGGATTTTTTTAGGACAATTTGTGCCTCCGTGGTTCCTGCTGTTTCTATGCTGTTCACACAGATAATCTGTGTATAACGCCCGGCCACATAGGATCGGGACTGTGTAAGCAACCAATAAGACAAACCTAGTTGATAGACTATCATGTTTGTACAACACACAAAAGGGAGTCGTGTAGGGTCTTCACTAGATACAGCCATAATCATTGTGATTATATGTATTCAGGCACCGACTGGAATGTGTCGTGCTGCTTAAGGCTCCTCGGGTCCGTATCGGGGAAATCCGCACAGGTCTTTTTAACGCTTCCGCGCTAATAGATCAGATAAAGCAAGCATCAGGGGAGCTTAAAGAGGCATACTGTCCAGCAACCCTACGACGTCTTTGCAGTGTTGAATACTTATCCCGGCGCGGCCTTTGACATCTGGCATACAGTTTCAATTCACCAATGAGTCGCTCCGATATGGTTTATCCGGGGGCTAGCAGTCATTGGTGTACCGTTTAATCAGGTTCTCGAGTTGTAGTATCCGCTGGTCATATCGGTGGCCCCTGACGCTCCCCCTGATGGGCTGACGCTCGAAGTAGAACACCACAGCAACATTATGACAGACTCTCTTAGAATACTGCGAGTGATTTATATGAAATACTGAGGCTCTCTGCGCGCAGCAAGATAAATGGATCACCGAATCCTTTAAGCTGCGGCCACACCACATATACCCTATGCGCTCTTGTACAGCCGAAATACGATGTCTCCAACAGAGTCAGAACGCTTTATGAAAGGGACTCGAACAGCTAGCTGTTGCTCACTCTACCTTACATCGCCCTGATCGGGGGGCTAAATGGCAGCGGAAATAGGCGCAAGTGACGTTCATCAGAGCGATGTGTTCAGATTAGCGCTACACTCGGTCACGTTTGCAATCCGTTTGATAGACGGTAGCGAAACGCGTCAGCCCCCGAAATTCGAGCATGTGCTAGATCCGACAGACAAATGGATTGTAGCCCGGTACGGCTATTACTAGCTTCGACAGCAAAAAATAAACATAATCGTTTGCGTGGGGGAGCTAGACAGACGCCCCTCGCTCACACCGATAAGCGATGAAATTCCTTCTGGCTCCGCCCACCTACCCGTCCTACAATCCTGCATTGATAATTCGGGCTACTAGTTGAGCTTGGTCCACCTCCGATGGTGGGCCACCTGGGTTGCCGTCAGCTACTTGCAACCGAGCGGGTAGGCCTTCCAAGTGTGAATGGGACGTATGGAGGCGGATGTCTGAGGTCTTGGATACGCGAAAGTTGAATGGCCCCTAACCAGCCTTCCGGGGCTACGCGCTCTCCGCGGATATTACGGGCATCGGGTTTATAGTTGGGAAACGATCTCTAAAGCTGTTCATCTAAGAGTCTTATTCCCGTGATCAAACGCACTTAAAAGCCGAAGACGGCATTGCTAGGGAGCGGTAGTAACCACTACGTTCTGGTTATGAAATTGTGTTATCTTGGGCGGGCGATAGAGTTAATACGCGTAGTTTCTGACCGTCCGTCGATAGGATGATTAATCCCCGTTTGACAACGTTGGTTTACCTTATCGTTGGGATAGGGTTAGTGACCGTTCTTACCTACCACGCCTCCTCGATTCATTTAAAGTTAGATCGATTTGACTTGGGGGACTAGTACCCGCCAACTGGAACCCATCGGTACCGAGAGAAGAAAATACAGTGTTCCTCGTTGGGGCGCCTCACTTGTCACGCTAGTGTCCTACCGTTCAGCCCATCACTGAGTTTTAATGTTATTCCCTGATATTCGGCATTGATTCGTGACCCCCTGATTCCTACGCAATCGTGTCTATGTAATCGGAGTATATACATTACGCACTCTCTTACTCGCTTTCTAGCTGTCTAATTTCACTGCAGATTTATCACCCTATACACCCGAGGCGAGGGGGAAGCAAGTGAGACACATTGCAGTACTTAAAGTCAACGCATATTTCAGATGCCATCTCAAACGCCAGTGTTCTGAGCCACAGCTTAATCGGAAATTTCGATTGCACTTATCGGGGTTCTGTGAGCAAATATAACTGAGTCTCTCTGGTCGGTACTTGCAGCAGTTAAACTCTCGAGTGTCGGAACGTCGCCCCGTCCGCGGTAGGCGTTTCTTACAACTGACACGTAATTGCTGCCGATTCAGAGGCATTTGTAGGCTACATGATTGGCGGGAGACAATCGATGGGTTGGTACGTTTCAATCAGGAGCCCGTCAAATTGAAGGGAACGGCCGACAGTAGCGCTGGGCCCTCATACGGCCCAGCTGCTCCCACGCTGGGTATCCGTTCAGAGCTAAAGAGACGAAACCTAGGATTACGGGTTTCAAGCCTCTCGATTGCGCCGTGCTCCAAATACGAGCGTCGTATCCCCTCGGAGTGCTGAGGTGACATACTCTTTAGCCAAGACTAGCACTGTATTTTTGCAGTGGTTGACGGACTGTCACCATTCTGGGTGAGCGACGTAAGACCACGTCTTAAAGGTCGACAACATTTGCTCCCTCCGAAAACACCGGGCTTTGTTCTCGCTGAGTCATAAAGGGTGATGTCCGGGACTCTGAGTAGCAGATCACTGCTGTAGGAAGCAGAAACGCCTGTATCTGGACGGGCTGGCCGGTAACAAATTTGTAGTTCAACATCCATTGTTTTTGGTATCGTTAGGGGGCCATGCGCGGTCCATGCAACGTCAATTGATTTGGAACGCGATGTACGTTACAGGGTACACAATGCCTTAGTTCACTTTACCATGCGAATGTGAGGGGCATCATTCAGGCTAGCATCCGAATTGTTATTAACAAAAGTGAGTCGCGCGGGCCACCGATAACAGCTAGATTATACGATTGCTAGATTACGCGTATAGGATGTATTTTACGGTACAGTGGGCAAACTGTCTGATATAAGTGCTATCCATTAAGCGGCCACAACGAGAGACCCAAGATCCCCAAAATAACGAAGATGGTAGGGCTAATGCCAACGTCGGGTTGCCACCGGTATTTTTCTTTTGGCTGGCCTAGACTACGTCCGATATATTAGCTGTTCTGTTATTTATAGCCGGTAGATACCTAACTTATAGCTACGTACACACGGACTAATATCCCCATAATATGAGGCGACTCTATGACACGGACTCGATAGAGGTTCACAGGCTACCCTACTAAGGGGGACAGCTCCTTCGCCGGGTCCCCATGCCGGTAAATCCCAAAGGCAGGTCGCAAGTATTCCGGGTGATGCCCCACTGACCCACCGCCCGTGATCAGGCTCTGGGTCTGGATTACCGTTCTCATGACTCAATTACTCAGATAATGCAGTGTAACGGCTCTCACGCTGGGGCCCATGTTTCATTAGTTGTCATTACGGACGCGCGTAAGCCTGCGCGTGCTTTGTAATTAAGAATTGGGAGACAGTTCACTTTCTCCCCGCGGCTGATTTCAGTACCTCGAGTATGCTTTGCTTATAAACGTAGTTTGGTAGGCGGTATGTAAATCAAAAAGAGCACAATCTCCGTGAAACCGCGGGTTCTTACCTCTAAATAGTAGGCCGATCGTGCAGGAGCAAAGTAGATTTTGGCATCATTTATGGAACAGTTAAAGAAGACCCCCCTCTCTCCCAAAGGCGAAACAGATCCGTGGGGTAGACTAAACGCGATCCCTGTCGCAACTTGATTTCGGCACCAGTGTCACTCCGCAACTCAGGGAATAGTCGGACGACTCCAGTAACGGTCAAACGAGTCACCTTGATCGGCGCTTGAAAAGTTCATGGCCTCGTCGGAAAACAACCACCTGACTAGCCAGAGTGTAGCTGCCGTGCAACCGCGTGGTTTGTTAGCCATAGTCACTAACTGAAGTGCCAATATGGTATTATATCGAGGGTTCTCGGATTCTCACAGCCCAGGGCTCCTACATCCGGTGAAACGAGTATTCGCACATCCCGTATCGTCTATCTGCTCGGCGTCATCCAGGAGATACGAGCTAGGTTCAGCATGAGACAGCGTAGCAGGGGAGTCTGCGGTCTGGGCTAATGCGTTCTCTCGAGACCCCCCCAAGCGTTCTTCAAGAAGACAGCTTACTCGCATGTCAGGCCTCAGAGATTGTTCCGCAAAGGATGTAGTATAACAAGATTTATAGCCAACGTCTGCCCGGGGGAAGGTCTATGCTGCTGGGTTCTACAGGCCTCGACAAAAACCCCGCCGTGGGAATATCGATCATGCGGATAGATATAGCGGAATTGCTTTGTCCTTCAATTCGAAGAATAAATGACATGGTAACGTTTAGAGCCAGACTCTCGGGTCTGTGCACTTATTAGTGGCACATGATAAGGGAAGCCGCAAGAACCTCGCTTCCGTTATGCTGCAGCGACATAGTTCATATCATGTTGTCCTAGGACGTAAGGCAAACACAGCTCGATACTCGGACTGGCCCGGTGAAAACTTATATGCCCCGATGGCAATATTACGACGTCATGGTCACTGAAGCTTTCACTCATATCAGTTCCCATTTCATTAGATTTTCTCTGTGCCATTCTATTTCCCGGTCAAGATGCCTTGCGAAGATCTGGGTTAGAGGATCTCATGGAACGACCGCAACGTCAAGAGGACCGAGTACCGGTAGAACGAGACTTCCATACGCCCTTTTGCGCTAGATCTGCCTTAATTCTATAGCAGTCCCTTGAACTTAACATGTACACGTGCAGGGCGGGGAAAATTATTAAGGCAGCTCTTCATTATGGACACCCGAAATAAACGACTTCAATTCTCGTCTAGTGGATTCTTGACCGCTTCTGGAGCATCCTGGATAGCCATTACCTAATGTACTTCATCCATCTGCACCGACGACAATGGGCAGCCCGAGGGAGTATCTTCCCGTAACTGCGGGACAGTAAATAAGCCAATGTGCTCCTCTTCCAATTGGAGGTTGACCTTGAATGTTACTAGCCGTCATCGTGGGAATCTTACATCCAGAATCTTTAAGACCAAGCTCTTGTAGAGTCTAGATGGCCCGGCCACCGATAGCTCGTACATTGATCCCGCCAGTATAGTCTGAGGGCCCAACAGTCTAAGTTTGATCAGTTGGGGTGCGTGTTCTTTGCCGAATTCCCGCCGGAGACTATCCGACGTCCGTCGTATTATTACTACCAGATGCGCTTGCTTACTTCTTCACCGGAAAGGGTGGTTCTATACAGTACCAGTCAGGCCTGAAAAGTCAACTATAGGAGGAGCCCCACAGCGTACTCTGCCTCGTTGGGTGAGCAATATCAACGATGTTGGTAACACTACCTTGTTCGTGTTTAAGGCATAGGATGCGGCGCGCCAATACAATGATGCCAAATGTGTCTATAGCTGAAGTTCTGGAAAACGGCCGCTCGTGTGCTCCATTAAAAGGACGTTAATATCGGGTGCTGTGCGCTGTCGACGGACAAAGCTCTTGGACCGTCAGGTCTTCCGGGCTTTCTTGGTACAACGGCCCGCATAGCAATCCAGACACTTTGGCTATAGGGATAACCCAATCACCAATCCAGGCGCATTAGTCGAGATGAGCGGCTTACCAACAACTATGAGTTTGAGGTCGCTCTCCAGGCATCAACCGCAAATTGGTACCCGAGCATACCTCGAAGGATCGGTCTGTAACGCCGACCTTGTTCATGTTGGCCTAGTCTTTTCTTTCACGCATGATTAGCCGTAAAATCAGGTCAACGTTTTACCCGATAGTGGTTATGGACCTGGTCGCTCGGCGAGTATCGCTAGATTCTGGGCGCCTCTTACATTCATGGTAAAGGTGTACGATTTATTTTTTGCATCAGATCGAGCCCAGATTGCTTTCGAATTTCCGTATAAACGAGGAGAGCTAGTCGGTCGATGCGTAGCGTCTTTATAGGGCCCTACAGAGCATTGTCGTCCTTCAGAACTGCGCGCTCTATAAACGTATTGGAACCTTTTTGAGCGGACCAGTTTTTGGCCTAGTGTAATTAGGTGGAACTGAATATGTATGATTTTGACTGGCTCGGGCTATGAGAAGGCGAAATGGCAGATCCCCAGTGCGCGTCCTCTCTTGAATTGCATGGGAGTTGTGGGACGCGCCTGTAAGGTGGGCCTGTGTCCGAGCGGTCGTCCAGGAGGTTATTTCACTCAAAAAGGAGCCTATGAACTTGCGGGAAAAGAGTGCTCGATAGTGCCCTGTGAAGCACAAGGAGACAGCGGTGTCTCACGCGACCTAACCTCAACCCCCGCGCTGCCGTCCACACTTTGACTCAAACTCTGGCATCCCATGTGAAACTCGGTACCGTCAGGGCAGGCGCGACACATGTTGTCATGCTTTGGGTACAGCGCACTGCGGCGGTGGAATTACTCCTCTTTGCTTACACAACAGTTATTTCGCGGTCGGCGCTCACTGACAACGCTATTCGTTTACGCCGCCACGGCGTAGGCGGCAGGCGCTGGATGCGCCTGTGTTTAATACTGGTCATGAAAGGTGACAACCATGAAGCTTACCCGTCGCCGATAACACGGAAGCTATTAAGACCGCTATGATGGGGCTCGATACTGCACATCTGGCGTTCCTAGCACGAGTCTGGGGTACCAAAAATGAACTGACGGAAGAGTATCGTAGGCTACGTCGAAGAATCGCTCAATAACACATGGATCGGCAAAATGCCACTGGTGATTGTAGTTTAGCGCGCCGATTGTAAATAGTCAATATCTCTGTAAAAAGCACCACTGTCATAGCCTGATACCGGCCCACGCCCGATTGGATCATTCTCACAACGTCGGGTTGGCTCTCTAATATCACATCTGGTACGCAGTTAGTCGGGCCCATTTGGTACCGATAATACTGCCACCTCATGCGGCCCGGCAGAACAATCCTAGGGTCGTAGCGTCTCTTAGTTTTTGTCCCGTGTATGGGTGTACTTGCCCCTCTTGCAGGGCACCGACCACCGTAAAGAGCTACTGGACGAAGTTGCCACTAGCTTCGACTCGAGCAGTTCCTGGTAGGCCTCCTCGTAGGTTCGTCCCAAGACGTCCATTCATGGTACCCACATCCCCACCGGTAGTGGATATTTCAAGCTAGAGTACCGGGCCACAGATGGAAGTGAGGATTATTCACTCAATGTCCTATATGAGGGCACGTCAAACTTTGTCGGGCCTGTTCTAATTCATACTGGGCAGGTCTCCCGTAGGGTAGGACCAGCCTCCGAGTGATAATCTCAGAGCACACGCACCGGGGCAGCCCAGGAGCACCGCTCGAGCTCACCGTACTTTGTGTCAGAATGCAGCACTTTAATGGGCAACGTTCGGTAAGAGAAAGCGATCGTTTAAAGGAGGACTGTGAAACCACAAGTCATTGCTAAAGTAAAGCTGCGGATCAACCCGTGCCTTACACTCTCCAAGCGAAGTTCAGACATCGAGGTGCCGACGTGATTTCCATCCATTGGTAGACTCCTGGGTAATCTCCTACTGGAACCTTCGTAAACTATTTCAATCCGCTACATCGTAGGTCACTATTGCATTATCCCATTGTCCCATCCTAGACATCGCTTCGGTCCGGCGGCTTAAATAAGAATGTGTCTCCGTGGAACCCGGCACAAGGAAATGTGCATTTATCTTCTTCAAATCCATACGTAACGGGCAAGGCTTTCTTCCTGCCGTATCCTCGATTCGCTAGGAGACGACCATTCCCCGGCAAGTCTAGACCATCTCGCTGGACTATGTTACGGTCAGAGATCGGCACAAGTTTTGTGTAGTCCATTGCTGCTAGAGCACCTGCCGTTGGCGAAACGGGGCGTCGCGTGGAGCTTTGGCTCAGCCTAATGCTAATTTTGGAAGGCCCCCAGAGCTGCAACCCTCCTTTACCCAGGTGACCTCAGAGGGGTCATGGCATCGACAGCTACGCACAAGCCAAGAGGATGTCACGCCTTGTCTATAAAAGAGACCCGCTTTCATATAATCTTAATGCCTCTTCTCGCCATGGCCAGCCTTAACCCACACCCCGCACGGAGAAAGGGCATCCGACCCCATAACGCATAGCCCAAGGCTTCGTTTACCACTGACGATTATTCCTTCCATAACAAACTGTACTAGTGGCTGTGCAGGAGACCGTCGGAATTTAGTTTCGACTCTCGCCCGAAAGTGATGCCTGTATACCCGCATCCCAACTCGATAGACGAGACAGGTCCAGACTATGCGAATTGCGCTTTAGATACCAACTGGCACCGACGTTGGTAGGTTTGATTCTGATTCTGAGTGCCCTGCTTGCAGATGGACAATTGCGGAGGGGGCCGGGAAACTCAACTGTAGGTAGCTCTGCACAATGACACGCATCACATTTAGAAGTCGCCGTCCGTGGGCAAGCTCTACCTTAACGGTGATTCCCATCGACGGCAACCTTCACGTCTCTAGGCGCTTAAGAGGACGTTACGCGGGCTGATCCTGCATTAGCTGGACTGTCAAGTTGTATATATGAGTCTGACGCCTTCTAAGAACGTGGCATTGATTCCTCCGACCACTGGAAGCAAATAGTGACCTATGGACGAGTCACGGTTTTCATCTTCTGATTTTCAAAGCTGCGATTAGAGAATCCTACCCCGCTCTCACTGCCAAATGATACATCGAGAGCTATGATGTGAGGCTTGGGAGAACCAGCAATTTCGAAATGTGGGGAGCCCGCATCGGAGTTGACTTACCTTTACTTTGCACTAATCTCCAGTGTCGGCCCCGGAACACCCTACTTACCGGGCTGGGCTCAGATGTTCAGATAAGGACTGGGGGGTATCCGCAACGCTTATAGGGCACGTGTTAGCTAATTGTTAGAAAGTACTGAAGTGTCCCATCTGCTATTTCGGGGGCCTGTGGGGCGTACTGCTGATAATTTTGAGGACCGAGACACTTCAGGGTATGATCAGCACCAACACTAGATGAGAAACCGATTCGCAAGAGAAAGGGTACGTTAAAACGCCTTCGTGTAGGCATGTAAGGCGCGTATTGGGGGCACATCGGGTAGAAGGCCAAGGGTACATAGAAGTTACTCGGCAGTCTCGCGCCGTAGTGCCTATAATGATTGGCTACCCCCGTCAAGTGCTTATTCGACGTGACAGGGGCGTAAAAAACGATGTCCGTCGAGGATCGACCGACAGGGATGGCTACACCGTACCGATCTACGTATAAACCCGGCTATAGGCGCTTTACATCCTGTGACGGGCGAGAGCTCACGAGGCCGCTGCGAGTTGGTTCTTCCATGAGGAGCGATATATTCAGTAGAGTCTTTTGTCTTACGTCTCCACACGGAATTTATTACCGTCGGCGTATGTTACCTGCGATTGGCTATTGAGAGAGCAGACTCAAAGATAAACACCGACGACGAGGTTTTGGTGAACGCCTTAGTGAGTTAAATGTGGCCTCCACCTCAACGCTAGGGATAAACTGACAAATGCGTGCGTAGGGGGTTTCGAAACTGTTTATCGAACGTGGGGTCTCGGGTGGACCGCAATCATAGTTGCGTCAGCAGTCAATATGATACCGCGTGATGGCGCGGAGGGGATATCCCTGACTCTTTGTTGGCGGGCGGTCTTCTCTGCCCTTCCTCGTATAGGCCAAGTCAAAACAAATGCCCGGAGTATGGAGAATCCATCGGGCGATTACCCCGGTTCCGGACTATGTACCGCTTATGTGGTGCTACGTTCGTGTTTTAATTGTCTAAATATTGCACCGAAGTAACCTCACTGCCCTCTGCTAATACATGAACAAAACCGGTACAGCAGCTCAGTCAGGACGATCAGATGCTGCGCGGTGCCATTCGCGGGATACTTTCCACATAGATCTACACTCGTCCCCGTAATGACCCTGCTGATGCCCGTTTAGAGTTGATATACCTGTCTCCAGTAGGATCTGTGTCGTACCGTTACTGCCAACCAGATAGTGTAATAGATGGACGAGCAGCTCATCGAGCCAACCGGGCCGGGGCATCGTTCTCCTATTTGTTGGGTATTGTCTCATAATAGCGGTGTGCTCCCTTTTACTACCCTCGTAGATTGACGCTCGGTACCGAGACGTACTCTCGTGCTCTAGTGAGGTTGCCTTGTCGTGATTTTCGAGATTGCAACCTGGGGATTACAATAGAAGATGCCCGATTCTGGATGTGATGAGTCGACAAGTCATGCGATTACACTTCCCACGTTGGCTCATCCGAGTGACGACGAGTGTGACCTTCGCGATGCCGCGCTGGCTCCACCTTGTCACGCTGGGAGTACGTCTCCACGATGATCCACACTTGCGGGTGAGCGCTCGTACCAGCTTAAAGTGCGACCTACTGGCACACATTCTATTTATGTCCACATGGGCGTTGACTGTGGTCCTTTGATATTGTGACGAGAGTGTGCGGGACCGGAAACTCTCATTAATGAGAGGGCCTGGTAACAAATTCATACACAGCTCTGCGGAACAACGTGGGTAGACCGCTTAGGCTGTATCTTCTGTACCTGAGCTATTACGTATGAATTTCAGGAACCAAAAAGCTGGTTAACACGTCGAGTACGTGTTCGGCAACCAGTGTACTGTGAAGTTGATACCTACTTGTTTTCACACCCATTAACCCTAATATCCATTGTGCGGCCGTTAGTTTCGGCATTCACCGCAATCGACGGGTTCCTTACACATCCCGGACAGCGGCATACTAAGCGCGAGCGTAGGATGGTTCAATTAGGACGAGGGCAAGCCCAAGCGTGCCAAAACCATAGTAGACTCAGATTGGTGCCGAATGGACGTAATGTCTTAGCTCGGGCAGCTGGAGAGTTCCGCAACTTTGCTTTTCCCCCGAGTCATGTTCCACTGAAGATGGTGGGCGCCGTTAAATAGTGGCACCCTTCGTTGAGACACCACACACCTTCTGACAATAAGTCGTCCGACTTAGATATTCGCGTGCGATTAAGTCTAGAGCGATCGGGGTAGAGCTACAAGCTCACTCTTGAGATTATGCGTTCAACTATATGGAGTGCCAAACCTTCATTTGGTCGTTGTTCAAGAACGACGGCGAAAAAGTGTTTGGGACGTTGATCTGCGAGCCTCACCCGGCTGTCCGCAAACAGTGTACCTGTAAGACCAACGTACCTTATATCCCGGCTATCCCTCGTCTTAGCAAATCCTAGTGGTGGCCTTTCCACCCAAATCGATCATCCTCACACCAAGGTCTAGCCCTCCCTCCCTTACCGTCACCCCGACGTAATTATCTCGATCGTATTGACAACACACTTTAGCAAATTACCCTTACGCAGTATGAAACTTCTGGGTGGACGATAATTGATCCTGAGTTGCGGTTATCTCCGATGGTTGGAATCTACGCTCCCAGATCACGGAAAAGCTCGCCATATGACTTTGCGCAGCCTCCTGCAACTCGATATAAGTGCCATATCCGGGTCCAAATACCATAACTTGGTGAGGCTATCTTCAGTATGTAGCTACGAATCTCAATTTTACATTGCGTGTTCGCGTGTTGACTGGCCTTCATCGCATGCTCCCAATCCCAAACATGCTCTGCCTTAATGGTATCGACCGGAAAGCCGTTGAGGATGAATTATAGCTATCTGATCAGACGGATAATTGAATACCAGACCCCGTGTAGTCATCAGACAGGGGTGATATATTGTCAAAACGTGTTCCTTGCCTCTGTAGATTCGGCGGCGTTGACGTCGACCCCTTGGCGAGTGCGGGAACTGGTAAGCTGCAACCGAGCAACACGAAGGTTAGTCCCGGGGCTCCATGGCATTCAGTGTTTTAGCTAGTCACGAATGGAGTAATCTTCTGAGAGTGTCGTTTACTTACATTCGGTGACCGTCCAGCACGTAGCACTCGATTGAAGTACGCAGCATAGGACCCATCCGGGGCAGAATCGCCCAAAACCCGCGACGCCAATAGACTAGGTGATACGCGTGAAGTGAGGTCGCCATGCATGCATGAGGGTAACCGTCCCAATTAACGCCCACACAAAGGCCATGTTAGATTTATTATTTTGGAACGAGGACGACCAGTCCACTTTAGCTCATCTATTTAACGATAGGAAATCCACATGTAATCTACCGAGTCCTTGTCCAGCTATGTTTACTCCGATCACTGCAGATACTGAAAAGCAAAAGGTAACGCAAACTCTGTTCATTGACACACGAGAGATTCCCGGACCCAAAGCAGAAGTTAACCGATGAAACTTAGGACCTCACTAAGGACGCTATTATGAGGTAAAACCTTTGGACTTGAGATCAGAGCTTAATTTACGGGTTTATCGTGGAAAAGTCCTTGCTAGATTATGAGAGTAGCCGATCCGAGGTGCAACAGTATACGCATCATTCATTCCAGTCACCACGATGCTCTGCAGTGCAGACAGGCGTCGTAGACCTTAAAGAAGATTAAATGGATCAGGCTGGTTTCCCAAGCTCATATAAGCGGCGGTGTAGGCACGAGTCTCAGTAGACCAAATGACCACACGAGGACGCCACGGAAATTCCCGTGGGGCCTTATCTTCTTGTCCTCCGTTAGAATGGATGAACTATTCGCAATGTGCTGCCGAAGGCGTTACAAGGTAAAAGTTGGCGTACTTGACCCTATAGCGCTCGGGACAAGTATCGCTGATAATGTCCAAGACACCATACAAAATATAACCAGCCCTCATAGGTCGTATGCATAGGTTATATCAGGACTTCGCGACCCCCGAACCTTTATCCGTGTGGGCTACGCCGCTTGGGTCCAAATCTTTATACGCCCCCGGGAGAACTACCGGTCTTTGATCCTGTTCTCTGCGAGCAAATATCTTCTCTTAGGGTCTGGACCGCGTTGCCAGTGGCGTGGTAGGACGGCGATAACGGCAGATTATAAATCGTGGTCAAGACCATTCACCTGTAATCAGGTATCATCGAGTGGTCCAGACGCGGAAATACTATCCGTAGTCGGTAGTCATATTTTGAAGCAAAGGTCCCGGCCTGTTCTCTCCCCTCGACGTGAGGGTGATAAATTCCTGTCTACCACAAATTCATATCCGGGTGCTACACCTAAGCTGCTTGTTGAGACACGTTGAGCACCGTCCCTACCCGACATCGAGCCAAGCAAAGAGCCCTACGACGAGAAACCCCTACAGATTGCTCCCGGTACAGACGTTGCCTGAACACCACATTTGCAAGCGGACTGGACTAGTATGGGAACGGACCAGGACCCGCGTAAGAGCGCCAGGAAATGACCTCGTCAGTTTCTTGCACGTCCTGTTGCTCCTCGTAAGCGCACCTCGTAGGGTGGGCAAGGAATGTGTGTGCCGGGTATTTGTTTCTAAATGAGTCGTCAGAGAGGTTCAAACGAGGCTTCTGAGCGGGTTTCAGTTTACCGTCCACCGTCCCAATAATTCACGGAGATTAACTATTCGTCTGGACGATGGGGACCGACT
		</sequence>
    <sequence><taxon idref="Location_1_2_0|41.22735266995197"/>
			ATGGCCGCAATGGGACTACTGGCGACTTTACATTTTAGGCGCGATCTTGGGGATCAAGGGCCTCTACGCTGGCACATTCTGCAGATGGCAACACGCTGATCATCACCCGAAGCACAATACACGAAGTAACGCTACTGGGGTGGTCTTATGAAGCGCTAGAGTTCATCTCGCATACGACACAAGTCGCAGTCATGTACTAAAGTGGAAGAGAATCATTAAAACGCCCCTCGGGTTCGATTACGGACTCACGATGGTCTGTTGTAAATGTGTGCTTGACGAACATCTCGCCAGAGAATAACGAATTAAGTTGCGTCCTAATAGCATTTCCGCCAAGACGATGCCTGATACTCGGATTATGCGTTAACAGGGAAAGCCGTCTCGTTTAAACTTCAAGAACTCCTACGTGAGTTGTGCCATGTCATAATGGAGACTTTCTACTTGCGATCCGGATTTAGTCCGAGGTTTCACATGGGTCCTAAACTGTATTAGATATATTATTGTATCGAAGTTCGAATGTTCGCTCCCTGCCGGACCGTGGTTCCACTTGCTGTATTTTGAGGGTCTGGGGATTTTTTTAGGACAATTTGTGCCTCCGTGGTTCCTGCTGTTTCTATGCTGTTCACACAGATAATCTGTGTATAACGCCCGGCCACATAGGATCGGGACTGTGTAAGCAACCAATAAGACAAACCTAGTTGATAGACTATCATGTTTGTACAACACACAAAAGGGAGTCGTGTAGGGTCTTCACTAGATACAGCCATAATCATTGTGATTATATGTATTCAGGCACCGACTGGAATGTGTCGTGCTGCTTAAGGCTCCTCGGGTCCGTATCGGGGAAATCCGCACAGGTCTTTTTAACGCTTCCGCGCTAATAGATCAGATAAAGCAAGCATCAGGGGAGCTTAAAGAGGCATACTGTCCAGCAACCCTACGACGTCTTTGCAGTGTTGAATACTTATCCCGGCGCGGCCTTTGACATCTGGCATACAGTTTCAATTCACCAATGAGTCGCTCCGATATGGTTTATCCGGGGGCTAGCAGTCATTGGTGTACCGTTTAATCAGGTTCTCGAGTTGTAGTATCCGCTGGTCATATCGGTGGCCCCTGACGCTCCCCCTGATGGGCTGACGCTCGAAGTAGAACACCACAGCAACATTATGACAGACTCTCTTAGAATACTGCGAGTGATTTATATGAAATACTGAGGCTCTCTGCGCGCAGCAAGATAAATGGATCACCGAATCCTTTAAGCTGCGGCCACACCACATATACCCTATGCGCTCTTGTACAGCCGAAATACGATGTCTCCAACAGAGTCAGAACGCTTTATGAAAGGGACTCGAACAGCTAGCTGTTGCTCACTCTACCTTACATCGCCCTGATCGGGGGGCTAAATGGCAGCGGAAATAGGCGCAAGTGACGTTCATCAGAGCGATGTGTTCAGATTAGCGCTACACTCGGTCACGTTTGCAATCCGTTTGATAGACGGTAGCGAAACGCGTCAGCCCCCGAAATTCGAGCATGTGCTAGATCCGACAGACAAATGGATTGTAGCCCGGTACGGCTATTACTAGCTTCGACAGCAAAAAATAAACATAATCGTTTGCGTGGGGGAGCTAGACAGACGCCCCTCGCTCACACCGATAAGCGATGAAATTCCTTCTGGCTCCGCCCACCTACCCGTCCTACAATCCTGCATTGATAATTCGGGCTACTAGTTGAGCTTGGTCCACCTCCGATGGTGGGCCACCTGGGTTGCCGTCAGCTACTTGCAACCGAGCGGGTAGGCCTTCCAAGTGTGAATGGGACGTATGGAGGCGGATGTCTGAGGTCTTGGATACGCGAAAGTTGAATGGCCCCTAACCAGCCTTCCGGGGCTACGCGCTCTCCGCGGATATTACGGGCATCGGGTTTATAGTTGGGAAACGATCTCTAAAGCTGTTCATCTAAGAGTCTTATTCCCGTGATCAAACGCACTTAAAAGCCGAAGACGGCATTGCTAGGGAGCGGTAGTAACCACTACGTTCTGGTTATGAAATTGTGTTATCTTGGGCGGGCGATAGAGTTAATACGCGTAGTTTCTGACTGTCCGTCGATAGGATGATTAATCCCCGTTTGACAACGTTGGTTTACCTTATCGTTGGGATAGGGTTAGTGACCGTTCTTACCTACCACGCCTCCTCGATTCATTTAAAGTTAGATCGATTTGACTTGGGGGACTAGTACCCGCCAACTGGAACCCATCGGTACCGAGAGAAGAAAATACAGTGTTCCTCGTTGGGGCGCCTCACTTGTCACGCTAGTGTCCTACCGTTCAGCCCATCACTGAGTTTTAATGTTATTCCCTGATATTCGGCATTGATTCGTGACCCCCTGATTCCTACGCAATCGTGTCTATGTAATCGGAGTATATACATTACGCACTCTCTTACTCGCTTTCTAGCTGTCTAATTTCACTGCAGATTTATCACCCTATACACCCGAGGCGAGGGGGAAGCAAGTGAGACACATTGCAGTACTTAAAGTCAACGCATATTTCAGATGCCATCTCAAACGCCAGTGTTCTGAGCCACAGCTTAATCGGAAATTTCGATTGCACTTATCGGGGTTCTGTGAGCAAATATAACTGAGTCTCTCTGGTCGGTACTTGCAGCAGTTAAACTCTCGAGTGTCGGAACGTCGCCCCGTCCGCGGTAGGCGTTTCTTACAACTGACACGTAATTGCTGCCGATTCAGAGGCATTTGTAGGCTACATGATTGGCGGGAGACAATCGATGGGTTGGTACGTTTCAATCAGGAGCCCGTCAAATTGAAGGGAACGGCCGACAGTAGCGCTGGGCCCTCATACGGCCCAGCTGCTCCCACGCTGGGTATCCGTTCAGAGCTAAAGAGACGAAACCTAGGATTACGGGTTTCAAGCCTCTCGATTGCGCCGTGCTCCAAATACGAGCGTCGTATCCCCTCGGAGTGCTGAGGTGACATACTCTTTAGCCAAGACTAGCACTGTATTTTTGCAGTGGTTGACGGACTGTCACCATTCTGGGTGAGCGACGTAAGACCACGTCTTAAAGGTCGACAACATTTGCTCCCTCCGAAAACACCGGGCTTTGTTCTCGCTGAGTCATAAAGGGTGATGTCCGGGACTCTGAGTAGCAGATCACTGCTGTAGGAAGCAGAAACGCCTGTATCTGGACGGGCTGGCCGGTAACAAATTTGTAGTTCAACATCCATTGTTTTTGGTATCGTTAGGGGGCCATGCGCGGTCCATGCAACGTCAATTGATTTGGAACGCGATGTACGTTACAGGGTACACAATGCCTTAGTTCACTTTACCATGCGAATGTGAGGGGCATCATTCAGGCTAGCATCCGAATTGTTATTAACAAAAGTGAGTCGCGCGGGCCACCGATAACAGCTAGATTATACGATTGCTAGATTACGCGTATAGGATGTATTTTACGGTACAGTGGGCAAACTGTCTGATATAAGTGCTATCCATTAAGCGGCCACAACGAGAGACCCAAGATCCCCAAAATAACGAAGATGGTAGGGCTAATGCCAACGTCGGGTTGCCACCGGTATTTTTCTTTTGGCTGGCCTAGACTACGTCCGATATATTAGCTGTTCTGTTATTTATAGCCGGTAGATACCTAACTTATAGCTACGTACACACGGACTAATATCCCCATAATATGAGGCGACTCTATGACACGGACTCGATAGAGGTTCACAGGCTACCCTACTAAGGGGGACAGCTCCTTCGCCGGGTCCCCATGCCGGTAAATCCCAAAGGCAGGTCGCAAGTATTCCGGGTGATGCCCCACTGACCCACCGCCCGTGATCAGGCTCTGGGTCTGGATTACCGTTCTCATGACTCAATTACTCAGATAATGCAGTGTAACGGCTCTCACGCTGGGGCCCATGTTTCATTAGTTGTCATTACGGACGCGCGTAAGCCTGCGCGTGCTTTGTAATTAAGAATTGGGAGACAGTTCACTTTCTCCCCGCGGCTGATTTCAGTACCTCGAGTATGCTTTGCTTATAAACGTAGTTTGGTAGGCGGTATGTAAATCAAAAAGAGCACAATCTCCGTGAAACCGCGGGTTCTTACCTCTAAATAGTAGGCCGATCGTGCAGGAGCAAAGTAGATTTTGGCATCATTTATGGAACAGTTAAAGAAGACCCCCCTCTCTCCCAAAGGCGAAACAGATCCGTGGGGTAGACTAAACGCGATCCCTGTCGCAACTTGATTTCGGCACCAGTGTCACTCCGCAACTCAGGGAATAGTCGGACGACTCCAGTAACGGTCAAACGAGTCACCTTGATCGGCGCTTGAAAAGTTCATGGCCTCGTCGGAAAACAACCACCTGACTAGCCAGAGTGTAGCTGCCGTGCAACCGCGTGGTTTGTTAGCCATAGTCACTAACTGAAGTGCCAATATGGTATTATATCGAGGGTTCTCGGATTCTCACAGCCCAGGGCTCCTACATCCGGTGAAACGAGTATTCGCACATCCCGTATCGTCTATCTGCTCGGCGTCATCCAGGAGATACGAGCTAGGTTCAGCATGAGACAGCGTAGCAGGGGAGTCTGCGGTCTGGGCTAATGCGTTCTCTCGAGACCCCCCCAAGCGTTCTTCAAGAAGACAGCTTACTCGCATGTCAGGCCTCAGAGATTGTTCCGCAAAGGATGTAGTATAACAAGATTTATAGCCAACGTCTGCCCGGGGGAAGGTCTATGCTGCTGGGTTCTACAGGCCTCGACAAAAACCCCGCCGTGGGAATATCGATCATGCGGATAGATATAGCGGAATTGCTTTGTCCTTCAATTCGAAGAATAAATGACATGGTAACGTTTAGAGCCAGACTCTCGGGTCTGTGCACTTATTAGTGGCACATGATAAGGGAAGCCGCAAGAACCTCGCTTCCGTTATGCTGCAGCGACATAGTTCATATCATGTTGTCCTAGGACGTAAGGCAAACACAGCTCGATACTCGGACTGGCCCGGTGAAAACTTATATGCCCCGATGGCAATATTACGACGTCATGGTCACTGAAGCTTTCACTCATATCAGTTCCCATTTCATTAGATTTTCTCTGTGCCATTCTATTTCCCGGTCAAGATGCCTTGCGAAGATCTGGGTTAGAGGATCTCATGGAACGACCGCAACGTCAAGAGGACCGAGTACCGGTAGAACGAGACTTCCATACGCCCTTTTGCGCTAGATCTGCCTTAATTCTATAGCAGTCCCTTGAACTTAACATGTACACGTGCAGGGCGGGGAAAATTATTAAGGCAGCTCTTCATTATGGACACCCGAAATAAACGACTTCAATTCTCGTCTAGTGGATTCTTGACCGCTTCTGGAGCATCCTGGATAGCCATTACCTAATGTACTTCATCCATCTACACCGACGACAATGGGCAGCCCGAGGGAGTATCTTCCCGTAACTGCGGGACAGTAAATAAGCCAATGTGCTCCTCTTCCAATTGGAGGTTGACCTTGAATGTTACTAGCCGTCATCGTGGGAATCTTACATCCAGAATCTTTAAGACCAAGCTCTTGTAGAGTCTAGATGGCCCGGCCACCGATAGCTCGTACATTGATCCCGCCAGTATAGTCTGAGGGCCCAACAGTCTAAGTTTGATCAGTTGGGGTGCGTGTTCTTTGCCGAATTCCCGCCGGAGACTATCCGACGTCCGTCGTATTATTACTACCAGATGCGCTTGCTTACTTCTTCACCGGAAAGGGTGGTTCTATACAGTACCAGTCAGGCCTGAAAAGTCAACTATAGGAGGAGCCCCACAGCGTACTCTGCCTCGTTGGGTGAGCAATATCAACGATGTTGGTAACACTACCTTGTTCGTGTTTAAGGCATAGGATGCGGCGCGCCAATACAATGATGCCAAATGTGTCTATAGCTGAAGTTCTGGAAAACGGCCGCTCGTGTGCTCCATTAAAAGGACGTTAATATCGGGTGCTGTGCGCTGTCGACGGACAAAGCTCTTGGACCGTCAGGTCTTCCGGGCTTTCTTGGTACAACGGCCCGCATAGCAATCCAGACACTTTGGCTATAGGGATAACCCAATCACCAATCCAGGCGCATTAGTCGAGATGAGCGGCTTACCAACAACTATGAGTTTGAGGTCGCTCTCCAGGCATCAACCGCAAATTGGTACCCGAGCATACCTCGAAGGATCGGTCTGTAACGCCGACCTTGTTCATGTTGGCCTAGTCTTTTCTTTCACGCATGATTAGCCGTAAAATCAGGTCAACGTTTTACCCGATAGTGGTTATGGACCTGGTCGCTCGGCGAGTATCGCTAGATTCTGGGCGCCTCTTACATTCATGGTAAAGGTGTACGATTTATTTTTTGCATCAGATCGAGCCCAGATTGCTTTCGAATTTCCGTATAAACGAGGAGAGCTAGTCGGTCGATGCGTAGCGTCTTTATAGGGCCCTACAGAGCATTGTCGTCCTTCAGAACTGCGCGCTCTATAAACGTATTGGAACCTTTTTGAGCGGACCAGTTTTTGGCCTAGTGTAATTAGGTGGAACTGAATATGTATGATTTTGACTGGCTCGGGCTATGAGAAGGCGAAATGGCAGATCCCCAGTGCGCGTCCTCTCTTGAATTGCATGGGAGTTGTGGGACGCGCCTGTAAGGTGGGCCTGTGTCCGAGCGGTCGTCCAGGAGGTTATTTCACTCAAAAAGGAGCCTATGAACTTGCGGGAAAAGAGTGCTCGATAGTGCCCTGTGAAGCACAAGGAGACAGCGGTGTCTCACGCGACCTAACCTCAACCCCCGCGCTGCCGTCCACACTTTGACTCAAACTCTGGCATCCCATGTGAAACTCGGTACCGTCAGGGCAGGCGCGACACATGTTGTCATGCTTTGGGTACAGCGCACTGCGGCGGTGGAATTACTCCTCTTTGCTTACACAACAGTTATTTCGCGGTCGGCGCTCACTGACAACGCTATTCGTTTACGCCGCCACGGCGTAGGCGGCAGGCGCTGGATGCGCCTGTGTTTAATACTGGTCATGAAAGGTGACAACCATGAAGCTTACCCGTCGCCGATAACACGGAAGCTATTAAGACCGCTATGATGGGGCTCGATACTGCACATCTGGCGTTCCTAGCACGAGTCTGGGGTACCAAAAATGAACTGACGGAAGAGTATCGTAGGCTACGTCGAAGAATCGCTCAATAACACATGGATCGGCAAAATGCCACTGGTGATTGTAGTTTAGCGCGCCGATTGTAAATAGTCAATATCTCTGTAAAAAGCACCACTGTCATAGCCTGATACCGGCCCACGCCCGATTGGATCATTCTCACAACGTCGGGTTGGCTCTCTAATATCACATCTGGTACGCAGTTAGTCGGGCCCATTTGGTACCGATAATACTGCCACCTCATGCGGCCCGGCAGAACAATCCTAGGGTCGTAGCGTCTCTTAGTTTTTGTCCCGTGTATGGGTGTACTTGCCCCTCTTGCAGGGCACCGACCACCGTAAAGAGCTACTGGACGAAGTTGCCACTAGCTTCGACTCGAGCAGTTCCTGGTAGGCCTCCTCGTAGGTTCGTCCCAAGACGTCCATTCATGGTACCCACATCCCCACCGGTAGTGGATATTTCAAGCTAGAGTACCGGGCCACAGATGGAAGTGAGGATTATTCACTCAATGTCCTATATGAGGGCACGTCAAACTTTGTCGGGCCTGTTCTAATTCATACTGGGCAGGTCTCCCGTAGGGTAGGACCAGCCTCCGAGTGATAATCTCAGAGCACACGCACCGGGGCAGCCCAGGAGCACCGCTCGAGCTCACCGTACTTTGTGTCAGAATGCAGCACTTTAATGGGCAACGTTCGGTAAGAGAAAGCGATCGTTTAAAGGAGGACTGTGAAACCACAAGTCATTGCTAAAGTAAAGCTGCGGATCAACCCGTGCCTTACACTCTCCAAGCGAAGTTCAGACATCGAGGTGCCGACGTGATTTCCATCCATTGGTAGACTCCTGGGTAATCTCCTACTGGAACCTTCGTAAACTATTTCAATCCGCTACATCGTAGGTCACTATTGCATTATCCCATTGTCCCATCCTAGACATCGCTTCGGTCCGGCGGCTTAAATAAGAATGTGTCTCCGTGGAACCCGGCACAAGGAAATGTGCATTTATCTTCTTCAAATCCATACGTAACGGGCAAGGCTTTCTTCCTGCCGTATCCTCGATTCGCTAGGAGACGACCATTCCCCGGCAAGTCTAGACCATCTCGCTGGACTATGTTACGGTCAGAGATCGGCACAAGTTTTGTGTAGTCCATTGCTGCTAGAGCACCTGCCGTTGGCGAAACGGGGCGTCGCGTGGAGCTTTGGCTCAGCCTAATGCTAATTTTGGAAGGCCCCCAGAGCTGCAACCCTCCTTTACCCAGGTGACCTCAGAGGGGTCATGGCATCGACAGCTACGCACAAGCCAAGAGGATGTCACGCCTTGTCTATAAAAGAGACCCGCTTTCATATAATCTTAATGCCTCTTCTCGCCATGGCCAGCCTTAACCCACACCCCGCACGGAGAAAGGGCATCCGACCCCATAACGCATAGCCCAAGGCTTCGTTTACCACTGACGATTATTCCTTCCATAACAAACTGTACTAGTGGCTGTGCAGGAGACCGTCGGAATTTAGTTTCGACTCTCGCCCGAAAGTGATGCCTGTATACCCGCATCCCAACTCGATAGACGAGACAGGTCCAGACTATGCGAATTGCGCTTTAGATACCAACTGGCACCGACGTTGGTAGGTTTGATTCTGATTCTGAGTGCCCTGCTTGCAGATGGACAATTGCGGAGGGGGCCGGGAAACTCAACTGTAGGTAGCTCTGCACAATGACACGCATCACATTTAGAAGTCGCCGTCCGTGGGCAAGCTCTACCTTAACGGTGATTCCCATCGACGGCAACCTTCACGTCTCTAGGCGCTTAAGAGGACGTTACGCGGGCTGATCCTGCATTAGCTGGACTGTCAAGTTGTATATATGAGTCTGACGCCTTCTAAGAACGTGGCATTGATTCCTCCGACCACTGGAAGCAAATAGTGACCTATGGACGAGTCACGGTTTTCATCTTCTGATTTTCAAAGCTGCGATTAGAGAATCCTACCCCGCTCTCACTGCCAAATGATACATCGAGAGCTATGATGTGAGGCTTGGGAGAACCAGCAATTTCGAAATGTGGGGAGCCCGCATCGGAGTTGACTTACCTTTACTTTGCACTAATCTCCAGTGTCGGCCCCGGAACACCCTACTTACCGGGCTGGGCTCAGATGTTCAGATAAGGACTGGGGGGTATCCGCAACGCTTATAGGGCACGTGTTAGCTAATTGTTAGAAAGTACTGAAGTGTCCCATCTGCTATTTCGGGGGCCTGTGGGGCGTACTGCTGATAATTTTGAGGACCGAGACACTTCAGGGTATGATCAGCACCAACACTAGATGAGAAACCGATTCGCAAGAGAAAGGGTACGTTAAAACGCCTTCGTGTAGGCATGTAAGGCGCGTATTGGGGGCACATCGGGTAGAAGGCCAAGGGTACATAGAAGTTACTCGGCAGTCTCGCGCCGTAGTGCCTATAATGATTGGCTACCCCCGTCAAGTGCTTATTCGACGTGACAGGGGCGTAAAAAACGATGTCCGTCGAGGATCGACCGACAGGGATGGCTACACCGTACCGATCTACGTATAAACCCGGCTATAGGCGCTTTACATCCTGTGACGGGCGAGAGCTCACGAGGCCGCTGCGAGTTGGTTCTTCCATGAGGAGCGATATATTCAGTAGAGTCTTTTGTCTTACGTCTCCACACGGAATTTATTACCGTCGGCGTATGTTACCTGCGATTGGCTATTGAGAGAGCAGACTCAAAGATAAACACCGACGACGAGGTTTTGGTGAACGCCTTAGTGAGTTAAATGTGGCCTCCACCTCAACGCTAGGGATAAACTGACAAATGCGTGCGTAGGGGGTTTCGAAACTGTTTATCGAACGTGGGGTCTCGGGTGGACCGCAATCATAGTTGCGTCAGCAGTCAATATGATACCGCGTGATGGCGCGGAGGGGATATCCCTGACTCTTTGTTGGCGGGCGGTCTTCTCTGCCATTCCTCGTATAGGCCAAGTCAAAACAAATGCCCGGAGTATGGAGAATCCATCGGGCGATTACCCCGGTTCCGGACTATGTACCGCTTATGTGGTGCTACGTTCGTGTTTTAATTGTCTAAATATTGCACCGAAGTAACCTCACTGCCCTCTGCTAATACATGAACAAAACCGGTACAGCAGCTCAGTCAGGACGATCAGATGCTGCGCGGTGCCATTCGCGGGATACTTTCCACATAGATCTATACTCGTCCCCGTAATGACCCTGCTGATGCCCGTTTAGAGTTGATATACCTGTCTCCAGTAGGATCTGTGTCGTACCGTTACTGCCAACCAGATAGTGTAATAGATGGACGAGCAGCTCATCGAGCCAACCGGGCCGGGGCATCGTTCTCCTATTTGTTGGGTATTGTCTCATAATAGCGGTGTGCTCCCTTTTACTACCCTCGTAGATTGACGCTCGGTACCGAGACGTACTCTCGTGCTCTAGTGAGGTTGCCTTGTCGTGATTTTCGAGATTGCAACCTGGGGATTACAATAGAAGATGCCCGATTCTGGATGTGATGAGTCGACAAGTCATGCGATTACACTTCCCACGTTGGCTCATCCGAGTGACGACGAGTGTGACCTTCGCGATGCCGCGCTGGCTCCACCTTGTCACGCTGGGAGTACGTCTCCACGATGATCCACACTTGCGGGTGAGCGCTCGTACCAGCTTAAAGTGCGACCTACTGGCACACATTCTATTTATGTCCACATGGGCGTTGACTGTGGTCCTTTGATATTGTGACGAGAGTGTGCGGGACCGGAAACTCTCATTAATGAGAGGGCCTGGTAACAAATTCATACACAGCTCTGCGGAACAACGTGGGTAGACCGCTTAGGCTGTATCTTCTGTACCTGAGCTATTACGTATGAATTTCAGGAACCAAAAAGCTGGTTAACACGTCGAGTACGTGTTCGGCAACCAGTGTACTGTGAAGTTGATACCTACTTGTTTTCACACCCATTAACCCTAATATCCATTGTGCGGCCGTTAGTTTCGGCATTCACCGCAATCGACGGGTTCCTTACACATCCCGGACAGCGGCATACTAAGCGCGAGCGTAGGATGGTTCAATTAGGACGAGGGCAAGCCCAAGCGTGCCAAAACCATAGTAGACTCAGATTGGTGCCGAATGGACGTAATGTCTTAGCTCGGGCAGCTGGAGAGTTCCGCAACTTTGCTTTTCCCCCGAGTCATGTTCCACTGAAGATGGTGGGCGCCGTTAAATAGTGGCACCCTTCGTTGAGACACCACACACCTTCTGACAATAAGTCGTCCGACTTAGATATTCGCGTGCGATTAAGTCTAGAGCGATCGGGGTAGAGCTACAAGCTCACTCTTGAGATTATGCGTTCAACTATATGGAGTGCCAAACCTTCATTTGGTCGTTGTTCAAGAACGACGGCGAAAAAGTGTTTGGGACGTTGATCTGCGAGCCTCACCCGGCTGTCCGCAAACAGTGTACCTGTAAGACCAACGTACCTTATATCCCGGCTATCCCTCGTCTTAGCAAATCCTAGTGGTGGCCTTTCCACCCAAATCGATCATCCTCACACCAAGGTCTAGCCCTCCCTCCCTTACCGTCACCCCGACGTAATTATCTCGATCGTATTGACAACACACTTTAGCAAATTACCCTTACGCAGTATGAAACTTCTGGGTGGACGATAATTGATCCTGAGTTGCGGTTATCTCCGATGGTTGGAATCTACGCTCCCAGATCACGGAAAAGCTCGCCATATGACTTTGCGCAGCCTCCTGCAACTCGATATAAGTGCCATATCCGGGTCCAAATACCATAACTTGGTGAGGCTATCTTCAGTATGTAGCTACGAATCTCAATTTTACATTGCGTGTTCGCGTGTTGACTGGCCTTCATCGCATGCTCCCAATCCCAAACATGCTCTGCCTTAATGGTATCGACCGGAAAGCCGTTGAGGATGAATTATAGCTATCTGATCAGACGGATAATTGAATACCAGACCCCGTGTAGTCATCAGACAGGGGTGATATATTGTCAAAACGTGTTCCTTGCCTCTGTAGATTCGGCGGCGTTGACGTCGACCCCTTGGCGAGTGCGGGAACTGGTAAGCTGCAACCGAGCAACACGAAGGTTAGTCCCGGGGCTCCATGGCATTCAGTGTTTTAGCTAGTCACGAATGGAGTAATCTTCTGAGAGTGTCGTTTACTTACATTCGGTGACCGTCCAGCACGTAGCACTCGATTGAAGTACGCAGCATAGGACCCATCCGGGGCAGAATCGCCCAAAACCCGCGACGCCAATAGACTAGGTGATACGCGTGAAGTGAGGTCGCCATGCATGCATGAGGGTAACCGTCCCAATTAACGCCCACACAAAGGCCATGTTAGATTTATTATTTTGGAACGAGGACGACCAGTCCACTTTAGCTCATCTATTTAACGATAGGAAATCCACATGTAATCTACCGAGTCCTTGTCCAGCTATGTTTACTCCGATCACTGCAGATACTGAAAAGCAAAAGGTAACGCAAACTCTGTTCATTGACACACGAGAGATTCCCGGACCCAAAGCAGAAGTTAACCGATGAAACTTAGGACCTCACTAAGGACGCTATTATGAGGTAAAACCTTTGGACTTGAGATCAGAGCTTAATTTACGGGTTTATCGTGGAAAAGTCCTTGCTAGATTATGAGAGTAGCCGATCCGAGGTGCAACAGTATACGCATCATTCATTCCAGTCACCACGATGCTCTGCAGTGCAGACAGGCGTCGTAGACCTTAAAGAAGATTAAATGGATCAGGCTGGTTTCCCAAGCTCATATAAGCGGCGGTGTAGGCACGAGTCTCAGTAGACCAAATGACCACACGAGGACGCCACGGAAATTCCCGTGGGGCCTTATCTTCTTGTCCTCCGTTAGAATGGATGAACTATTCGCAATGTGCTGCCGAAGGCGTTACAAGGTAAAAGTTGGCGTACTTGACCCTATAGCGCTCGGGACAAGTATCGCTGATAATGTCCAAGACACCATACAAAATATAACCAGCCCTCATAGGTCGTATGCATAGGTTATATCAGGACTTCGCGACCCCCGAACCTTTATCCGTGTGGGCTACGCCGCTTGGGTCCAAATCTTTATACGCCCCCGGGAGAACTACCGGTCTTTGATCCTGTTCTCTGCGAGCAAATATCTTCTCTTAGGGTCTGGACCGCGTTGCCAGTGGCGTGGTAGGACGGCGATAACGGCAGATTATAAATCGTGGTCAAGACCATTCACCTGTAATCAGGTATCATCGAGTGGTCCAGACGCGGAAATACTATCCGTAGTCGGTAGTCATATTTTGAAGCAAAGGTCCCGGCCTGTTCTCTCCCCTCGACGTGAGGGTGATAAATTCCTGTCTACCACAAATTCATATCCGGGTGCTACACCTAAGCTGCTTGTTGAGACACGTTGAGCACCGTCCCTACCCGACATCGAGCCAAGCAAAGAGCCCTACGACGAGAAACCCCTACAGATTGCTCCCGGTACAGACGTTGCCTGAACACCACATTTGCAAGCGGACTGGACTAGTATGGGAACGGACCAGGACCCGCGTAAGAGCGCCAGGAAATGACCTCGTCAGTTTCTTGCACGTCCTGTTGCTCCTCGTAAGCGCACCTCGTAGGGTGGGCAAGGAATGTGTGTGCCGGGTATTTGTTTCTAAATGAGTCGTCAGAGAGGTTCAAACGAGGCTTCTGAGCGGGTTTCAGTTTACCGTCCACCGTCCCAATAATTCACGGAGATTAACTATTCGTCTGGACGATGGGGACCGACT
		</sequence>
    <sequence><taxon idref="Location_2_4_1|34.726668856458346"/>
			ATGGCCGCAATGGGACTACTGGCGACTTTACATTTTAGGCGCGATCTTGGGGATCAAGGGCCTCTACGCTGGCACATTCTGCAGATGGCAACACGCTGATCATCACCCGAAGCACAATACACGAAGTAACGCTACTGGGGTGGTCTTATGAAGCGCTAGAGTTCATCTCGCATACGACACAAGTCGCAGTCATGTACTAAAGTGGAAGAGAATCATTAAAACGCCCCTCGGGTTCGATTACGGACTCACGATGGTCTGTTGTAAATGTGTGCTTGACGAACATCTCGCCAGAGAATAACGAATTAAGTTGCGTCCTAATAGCATTTCCGCCAAGACGATGCCTGATACTCGGATTATGCGTTAACAGGGAAAGCCGTCTCGTTTAAACTTCAAGAACTCCTACGTGAGTTGTGCCATGTCATAATGGAGACTTTCTACTTGCGATCCGGATTTAGTCCGAGGTTTCACATGGGTCCTAAACTGTATTAGATATATTATTGTATCGAAGTTCGAATGTTCGCTCCCTGCCGGACCGTGGTTCCACTTGCTGTATTTTGAGGGTCTGGGGATTTTTTTAGGACAATTTGTGCCTCCGTGGTTCCTGCTGTTTCTATGCTGTTCACACAGATAATCTGTGTATAACGCCCGGCCACATAGGATCGGGACTGTGTAAGCAACCAATAAGACAAACCTAGTTGATAGACTATCATGTTTGTACAACACACAAAAGGGAGTCGTGTAGGGTCTTCACTAGATACAGCCATAATCATTGTGATTATATGTATTCAGGCACCGACTGGAATGTGTCGTGCTGCTTAAGGCTCCTCGGGTCCGTATCGGGGAAATCCGCACAGGTCTTTTTAACGCTTCCGCGCTAATAGATCAGATAAAGCAAGCATCAGGGGAGCTTAAAGAGGCATACTGTCCAGCAACCCTACGACGTCTTTGCAGTGTTGAATACTTATCCCGGCGCGGCCTTTGACATCTGGCATACAGTTTCAATTCACCAATGAGTCGCTCCGATATGGTTTATCCGGGGGCTAGCAGTCATTGGTGTACCGTTTAATCAGGTTCTCGAGTTGTAGTATCCGCTGGTCATATCGGTGGCCCCTGACGCTCCCCCTGATGGGCTGACGCTCGAAGTAGAACACCACAGCAACATTATGACAGACTCTCTTAGAATACTGCGAGTGATTTATATGAAATACTGAGGCTCTCTGCGCGCAGCAAGATAAATGGATCACCGAATCCTTTAAGCTGCGGCCACACCACATATACCCTATGCGCTCTTGTACAGCCGAAATACGATGTCTCCAACAGAGTCAGAACGCTTTATGAAAGGGACTCGAACAGCTAGCTGTTGCTCACTCTACCTTACATCGCCCTGATCGGGGGGCTAAATGGCAGCGGAAATAGGCGCAAGTGACGTTCATCAGAGCGATGTGTTCAGATTAGCGCTACACTCGGTCACGTTTGCAATCCGTTTGATAGACGGTAGCGAAACGCGTCAGCCCCCGAAATTCGAGCATGTGCTAGATCCGACAGACAAATGGATTGTAGCCCGGTACGGCTATTACTAGCTTCGACAGCAAAAAATAAACATAATCGTTTGCGTGGGGGAGCTAGACAGACGCCCCTCGCTCACACCGATAAGCGATGAAATTCCTTCTGGCTCCGCCCACCTACCCGTCCTACAATCCTGCATTGATAATTCGGGCTACTAGTTGAGCTTGGTCCACCTCCGATGGTGGGCCACCTGGGTTGCCGTCAGCTACTTGCAACCGAGCGGGTAGGCCTTCCAAGTGTGAATGGGACGTATGGAGGCGGATGTCTGAGGTCTTGGATACGCGAAAGTTGAATGGCCCCTAACCAGCCTTCCGGGGCTACGCGCTCTCCGCGGATATTACGGGCATCGGGTTTATAGTTGGGAAACGATCTCTAAAGCTGTTCATCTAAGAGTCTTATTCCCGTGATCAAACGCACTTAAAAGCCGAAGACGGCATTGCTAGGGAGCGGTAGTAACCACTACGTTCTGGTTATGAAATTGTGTTATCTTGGGCGGGCGATAGAGTTAATACGCGTAGTTTCTGACCGTCCGTCGATAGGATGATTAATCCCCGTTTGACAACGTTGGTTTACCTTATCGTTGGGATAGGGTTAGTGACCGTTCTTACCTACCACGCCTCCTCGATTCATTTAAAGTTAGATCGATTTGACTTGGGGGACTAGTACCCGCCAACTGGAACCCATCGGTACCGAGAGAAGAAAATACAGTGTTCCTCGTTGGGGCGCCTCACTTGTCACGCTAGTGTCCTACCGTTCAGCCCATCACTGAGTTTTAATGTTATTCCCTGATATTCGGCATTGATTCGTGACCCCCTGATTCCTACGCAATCGTGTCTATGTAATCGGAGTATATACATTACGCACTCTCTTACTCGCTTTCTAGCTGTCTAATTTCACTGCAGATTTATCACCCTATACACCCGAGGCGAGGGGGAAGCAAGTGAGACACATTGCAGTACTTAAAGTCAACGCATATTTCAGATGCCATCTCAAACGCCAGTGTTCTGAGCCACAGCTTAATCGGAAATTTCGATTGCACTTATCGGGGTTCTGTGAGCAAATATAACTGAGTCTCTCTGGTCGGTACTTGCAGCAGTTAAACTCTCGAGTGTCGGAACGTCGCCCCGTCCGCGGTAGGCGTTTCTTACAACTGACACGTAATTGCTGCCGATTCAGAGGCATTTGTAGGCTACATGATTGGCGGGAGACAATCGATGGGTTGGTACGTTTCAATCAGGAGCCCGTCAAATTGAAGGGAACGGCCGACAGTAGCGCTGGGCCCTCATACGGCCCAGCTGCTCCCACGCTGGGTATCCGTTCAGAGCTAAAGAGACGAAACCTAGGATTACGGGTTTCAAGCCTCTCGATTGCGCCGTGCTCCAAATACGAGCGTCGTATCCCCTCGGAGTGCTGAGGTGACATACTCTTTAGCCAAGACTAGCACTGTATTTTTGCAGTGGTTGACGGACTGTCACCATTCTGGGTGAGCGACGTAAGACCACGTCTTAAAGGTCGACAACATTTGCTCCCTCCGAAAACACCGGGCTTTGTTCTCGCTGAGTCATAAAGGGTGATGTCCGGGACTCTGAGTAGCAGATCACTGCTGTAGGAAGCAGAAACGCCTGTATCTGGACGGGCTGGCCGGTAACAAATTTGTAGTTCAACATCCATTGTTTTTGGTATCGTTAGGGGGCCATGCGCGGTCCATGCAACGTCAATTGATTTGGAACGCGATGTACGTTACAGGGTACACAATGCCTTAGTTCACTTTACCATGCGAATGTGAGGGGCATCATTCAGGCTAGCATCCGAATTGTTATTAACAAAAGTGAGTCGCGCGGGCCACCGATAACAGCTAGATTATACGATTGCTAGATTACGCGTATAGGATGTATTTTACGGTACAGTGGGCAAACTGTCTGATATAAGTGCTATCCATTAAGCGGCCACAACGAGAGACCCAAGATCCCCAAAATAACGAAGATGGTAGGGCTAATGCCAACGTCGGGTTGCCACCGGTATTTTTCTTTTGGCTGGCCTAGACTACGTCCGATATATTAGCTGTTCTGTTATTTATAGCCGGTAGATACCTAACTTATAGCTACGTACACACGGACTAATATCCCCATAATATGAGGCGACTCTATGACACGGACTCGATAGAGGTTCACAGGCTACCCTACTAAGGGGGACAGCTCCTTCGCCGGGTCCCCATGCCGGTAAATCCCAAAGGCAGGTCGCAAGTATTCCGGGTGATGCCCCACTGACCCACCGCCCGTGATCAGGCTCTGGGTCTGGATTACCGTTCTCATGACTCAATTACTCAGATAATGCAGTGTAACGGCTCTCACGCTGGGGCCCATGTTTCATTAGTTGTCATTACGGACGCGCGTAAGCCTGCGCGTGCTTTGTAATTAAGAATTGGGAGACAGTTCACTTTCTCCCCGCGGCTGATTTCAGTACCTCGAGTATGCTTTGCTTATAAACGTAGTTTGGTAGGCGGTATGTAAATCAAAAAGAGCACAATCTCCGTGAAACCGCGGGTTCTTACCTCTAAATAGTAGGCCGATCGTGCAGGAGCAAAGTAGATTTTGGCATCATTTATGGAACAGTTAAAGAAGACCCCCCTCTCTCCCAAAGGCGAAACAGATCCGTGGGGTAGACTAAACGCGATCCCTGTCGCAACTTGATTTCGGCACCAGTGTCACTCCGCAACTCAGGGAATAGTCGGACGACTCCAGTAACGGTCAAACGAGTCACCTTGATCGGCGCTTGAAAAGTTCATGGCCTCGTCGGAAAACAACCACCTGACTAGCCAGAGTGTAGCTGCCGTGCAACCGCGTGGTTTGTTAGCCATAGTCACTAACTGAAGTGCCAATATGGTATTATATCGAGGGTTCTCGGATTCTCACAGCCCAGGGCTCCTACATCCGGTGAAACGAGTATTCGCACATCCCGTATCGTCTATCTGCTCGGCGTCATCCAGGAGATACGAGCTAGGTTCAGCATGAGACAGCGTAGCAGGGGAGTCTGCGGTCTGGGCTAATGCGTTCTCTCGAGACCCCCCCAAGCGTTCTTCAAGAAGACAGCTTACTCGCATGTCAGGCCTCAGAGATTGTTCCGCAAAGGATGTAGTATAACAAGATTTATAGCCAACGTCTGCCCGGGGGAAGGTCTATGCTGCTGGGTTCTACAGGCCTCGACAAAAACCCCGCCGTGGGAATATCGATCATGCGGATAGATATAGCGGAATTGCTTTGTCCTTCAATTCGAAGAATAAATGACATGGTAACGTTTAGAGCCAGACTCTCGGGTCTGTGCACTTATTAGTGGCACATGATAAGGGAAGCCGCAAGAACCTCGCTTCCGTTATGCTGCAGCGACATAGTTCATATCATGTTGTCCTAGGACGTAAGGCAAACACAGCTCGATACTCGGACTGGCCCGGTGAAAACTTATATGCCCCGATGGCAATATTACGACGTCATGGTCACTGAAGCTTTCACTCATATCAGTTCCCATTTCATTAGATTTTCTCTGTGCCATTCTATTTCCCGGTCAAGATGCCTTGCGAAGATCTGGGTTAGAGGATCTCATGGAACGACCGCAACGTCAAGAGGACCGAGTACCGGTAGAACGAGACTTCCATACGCCCTTTTGCGCTAGATCTGCCTTAATTCTATAGCAGTCCCTTGAACTTAACATGTACACGTGCAGGGCGGGGAAAATTATTAAGGCAGCTCTTCATTATGGACACCCGAAATAAACGACTTCAATTCTCGTCTAGTGGATTCTTGACCGCTTCTGGAGCATCCTGGATAGCCATTACCTAATGTACTTCATCCATCTGCACCGACGACAATGGGCAGCCCGAGGGAGTATCTTCCCGTAACTGCGGGACAGTAAATAAGCCAATGTGCTCCTCTTCCAATTGGAGGTTGACCTTGAATGTTACTAGCCGTCATCGTGGGAATCTTACATCCAGAATCTTTAAGACCAAGCTCTTGTAGAGTCTAGATGGCCCGGCCACCGATAGCTCGTACATTGATCCCGCCAGTATAGTCTGAGGGCCCAACAGTCTAAGTTTGATCAGTTGGGGTGCGTGTTCTTTGCCGAATTCCCGCCGGAGACTATCCGACGTCCGTCGTATTATTACTACCAGATGCGCTTGCTTACTTCTTCACCGGAAAGGGTGGTTCTATACAGTACCAGTCAGGCCTGAAAAGTCAACTATAGGAGGAGCCCCACAGCGTACTCTGCCTCGTTGGGTGAGCAATATCAACGATGTTGGTAACACTACCTTGTTCGTGTTTAAGGCATAGGATGCGGCGCGCCAATACAATGATGCCAAATGTGTCTATAGCTGAAGTTCTGGAAAACGGCCGCTCGTGTGCTCCATTAAAAGGACGTTAATATCGGGTGCTGTGCGCTGTCGACGGACAAAGCTCTTGGACCGTCAGGTCTTCCGGGCTTTCTTGGTACAACGGCCCGCATAGCAATCCAGACACTTTGGCTATAGGGATAACCCAATCACCAATCCAGGTGCATTAGTCGAGATGAGCGGCTTACCAACAACTATGAGTTTGAGGTCGCTCTCCAGGCATCAACCGCAAATTGGTACCCGAGCATACCTCGAAGGATCGGTCTGTAACGCCGACCTTGTTCATGTTGGCCTAGTCTTTTCTTTCACGCATGATTAGCCGTAAAATCAGGTCAACGTTTTACCCGATAGTGGTTATGGACCTGGTCGCTCGGCGAGTATCGCTAGATTCTGGGCGCCTCTTACATTCATGGTAAAGGTGTACGATTTATTTTTTGCATCAGATCGAGCCCAGATTGCTTTCGAATTTCCGTATAAACGAGGAGAGCTAGTCGGTCGATGCGTAGCGTCTTTATAGGGCCCTACAGAGCATTGTCGTCCTTCAGAACTGCGCGCTCTATAAACGTATTGGAACCTTTTTGAGCGGACCAGTTTTTGGCCTAGTGTAATTAGGTGGAACTGAATATGTATGATTTTGACTGGCTCGGGCTATGAGAAGGCGAAATGGCAGATCCCCAGTGCGCGTCCTCTCTTGAATTGCATGGGAGTTGTGGGACGCGCCTGTAAGGTGGGCCTGTGTCCGAGCGGTCGTCCAGGAGGTTATTTCACTCAAAAAGGAGCCTATGAACTTGCGGGAAAAGAGTGCTCGATAGTGCCCTGTGAAGCACAAGGAGACAGCGGTGTCTCACGCGACCTAACCTCAACCCCCGCGCTGCCGTCCACACTTTGACTCAAACTCTGGCATCCCATGTGAAACTCGGTACCGTCAGGGCAGGCGCGACACATGTTGTCATGCTTTGGGTACAGCGCACTGCGGCGGTGGAATTACTCCTCTTTGCTTACACAACAGTTATTTCGCGGTCGGCGCTCACTGACAACGCTATTCGTTTACGCCGCCACGGCGTAGGCGGCAGGCGCTGGATGCGCCTGTGTTTAATACTGGTCATGAAAGGTGACAACCATGAAGCTTACCCGTCGCCGATAACACGGAAGCTATTAAGACCGCTATGATGGGGCTCGATACTGCACATCTGGCGTTCCTAGCACGAGTCTGGGGTACCAAAAATGAACTGACGGAAGAGTATCGTAGGCTACGTCGAAGAATCGCTCAATAACACATGGATCGGCAAAATGCCACTGGTGATTGTAGTTTAGCGCGCCGATTGTAAATAGTCAATATCTCTGTAAAAAGCACCACTGTCATAGCCTGATACCGGCCCACGCCCGATTGGATCATTCTCACAACGTCGGGTTGGCTCTCTAATATCACATCTGGTACGCAGTTAGTCGGGCCCATTTGGTACCGATAATACTGCCACCTCATGCGGCCCGGCAGAACAATCCTAGGGTCGTAGCGTCTCTTAGTTTTTGTCCCGTGTATGGGTGTACTTGCCCCTCTTGCAGGGCACCGACCACCGTAAAGAGCTACTGGACGAAGTTGCCACTAGCTTCGACTCGAGCAGTTCCTGGTAGGCCTCCTCGTAGGTTCGTCCCAAGACGTCCATTCATGGTACCCACATCCCCACCGGTAGTGGATATTTCAAGCTAGAGTACCGGGCCACAGATGGAAGTGAGGATTATTCACTCAATGTCCTATATGAGGGCACGTCAAACTTTGTCGGGCCTGTTCTAATTCATACTGGGCAGGTCTCCCGTAGGGTAGGACCAGCCTCCGAGTGATAATCTCAGAGCACACGCACCGGGGCAGCCCAGGAGCACCGCTCGAGCTCACCGTACTTTGTGTCAGAATGCAGCACTTTAATGGGCAACGTTCGGTAAGAGAAAGCGATCGTTTAAAGGAGGACTGTGAAACCACAAGTCATTGCTAAAGTAAAGCTGCGGATCAACCCGTGCCTTACACTCTCCAAGCGAAGTTCAGACATCGAGGTGCCGACGTGATTTCCATCCATTGGTAGACTCCTGGGTAATCTCCTACTGGAACCTTCGTAAACTATTTCAATCCGCTACATCGTAGGTCACTATTGCATTATCCCATTGTCCCATCCTAGACATCGCTTCGGTCCGGCGGCTTAAATAAGAATGTGTCTCCGTGGAACCCGGCACAAGGAAATGTGCATTTATCTTCTTCAAATCCATACGTAACGGGCAAGGCTTTCTTCCTGCCGTATCCTCGATTCGCTAGGAGACGACCATTCCCCGGCAAGTCTAGACCATCTCGCTGGACTATGTTACGGTCAGAGATCGGCACAAGTTTTGTGTAGTCCATTGCTGCTAGAGCACCTGCCGTTGGCGAAACGGGGCGTCGCGTGGAGCTTTGGCTCAGCCTAATGCTAATTTTGGAAGGCCCCCAGAGCTGCAACCCTCCTTTACCCAGGTGACCTCAGAGGGGTCATGGCATCGACAGCTACGCACAAGCCAAGAGGATGTCACGCCTTGTCTATAAAAGAGACCCGCTTTCATATAATCTTAATGCCTCTTCTCGCCATGGCCAGCCTTAACCCACACCCCGCACGGAGAAAGGGCATCCGACCCCATAACGCATAGCCCAAGGCTTCGTTTACCACTGACGATTATTCCTTCCATAACAAACTGTACTAGTGGCTGTGCAGGAGACCGTCGGAATTTAGTTTCGACTCTCGCCCGAAAGTGATGCCTGTATACCCGCATCCCAACTCGATAGACGAGACAGGTCCAGACTATGCGAATTGCGCTTTAGATACCAACTGGCACCGACGTTGGTAGGTTTGATTCTGATTCTGAGTGCCCTGCTTGCAGATGGACAATTGCGGAGGGGGCCGGGAAACTCAACTGTAGGTAGCTCTGCACAATGACACGCATCACATTTAGAAGTCGCCGTCCGTGGGCAAGCTCTACCTTAACGGTGATTCCCATCGACGGCAACCTTCACGTCTCTAGGCGCTTAAGAGGACGTTACGCGGGCTGATCCTGCATTAGCTGGACTGTCAAGTTGTATATATGAGTCTGACGCCTTCTAAGAACGTGGCATTGATTCCTCCGACCACTGGAAGCAAATAGTGACCTATGGACGAGTCACGGTTTTCATCTTCTGATTTTCAAAGCTGCGATTAGAGAATCCTACCCCGCTCTCACTGCCAAATGATACATCGAGAGCTATGATGTGAGGCTTGGGAGAACCAGCAATTTCGAAATGTGGGGAGCCCGCATCGGAGTTGACTTACCTTTACTTTGCACTAATCTCCAGTGTCGGCCCCGGAACACCCTACTTACCGGGCTGGGCTCAGATGTTCAGATAAGGACTGGGGGGTATCCGCAACGCTTATAGGGCACGTGTTAGCTAATTGTTAGAAAGTACTGAAGTGTCCCATCTGCTATTTCGGGGGCCTGTGGGGCGTACTGCTGATAATTTTGAGGACCGAGACACTTCAGGGTATGATCAGCACCAACACTAGATGAGAAACCGATTCGCAAGAGAAAGGGTACGTTAAAACGCCTTCGTGTAGGCATGTAAGGCGCGTATTGGGGGCACATCGGGTAGAAGGCCAAGGGTACATAGAAGTTACTCGGCAGTCTCGCGCCGTAGTGCCTATAATGATTGGCTACCCCCGTCAAGTGCTTATTCGACGTGACAGGGGCGTAAAAAACGATGTCCGTCGAGGATCGACCGACAGGGATGGCTACACCGTACCGATCTACGTATAAACCCGGCTATAGGCGCTTTACATCCTGTGACGGGCGAGAGCTCACGAGGCCGCTGCGAGTTGGTTCTTCCATGAGGAGCGATATATTCAGTAGAGTCTTTTGTCTTACGTCTCCACACGGAATTTATTACCGTCGGCGTATGTTACCTGCGATTGGCTATTGAGAGAGCAGACTCAAAGATAAACACCGACGACGAGGTTTTGGTGAACGCCTTAGTGAGTTAAATGTGGCCTCCACCTCAACGCTAGGGATAAACTGACAAATGCGTGCGTAGGGGGTTTCGAAACTGTTTATCGAACGTGGGGTCTCGGGTGGACCGCAATCATAGTTGCGTCAGCAGTCAATATGATACCGCGTGATGGCGCGGAGGGGATATCCCTGACTCTTTGTTGGCGGGCGGTCTTCTCTGCCCTTCCTCGTATAGGCCAAGTCAAAACAAATGCCCGGAGTATGGAGAATCCATCGGGCGATTACCCCGGTTCCGGACTATGTACCGCTTATGTGGTGCTACGTTCGTGTTTTAATTGTCTAAATATTGCACCGAAGTAACCTCACTGCCCTCTGCTAATACATGAACAAAACCGGTACAGCAGCTCAGTCAGGACGATCAGATGCTGCGCGGTGCCATTCGCGGGATACTTTCCACATAGATCTATACTCGTCCCCGTAATGACCCTGCTGATGCCCGTTTAGAGTTGATATACCTGTCTCCAGTAGGATCTGTGTCGTACCGTTACTGCCAACCAGATAGTGTAATAGATGGACGAGCAGCTCATCGAGCCAACCGGGCCGGGGCATCGTTCTCCTATTTGTTGGGTATTGTCTCATAATAGCGGTGTGCTCCCTTTTACTACCCTCGTAGATTGACGCTCGGTACCGAGACGTACTCTCGTGCTCTAGTGAGGTTGCCTTGTCGTGATTTTCGAGATTGCAACCTGGGGATTACAATAGAAGATGCCCGATTCTGGATGTGATGAGTCGACAAGTCATGCGATTACACTTCCCACGTTGGCTCATCCGAGTGACGACGAGTGTGACCTTCGCGATGCCGCGCTGGCTCCACCTTGTCACGCTGGGAGTACGTCTCCACGATGATCCACACTTGCGGGTGAGCGCTCGTACCAGCTTAAAGTGCGACCTACTGGCACACATTCTATTTATGTCCACATGGGCGTTGACTGTGGTCCTTTGATATTGTGACGAGAGTGTGCGGGACCGGAAACTCTCATTAATGAGAGGGCCTGGTAACAAATTCATACACAGCTCTGCGGAACAACGTGGGTAGACCGCTTAGGCTGTATCTTCTGTACCTGAGCTATTACGTATGAATTTCAGGAACCAAAAAGCTGGTTAACACGTCGAGTACGTGTTCGGCAACCAGTGTACTGTGAAGTTGATACCTACTTGTTTTCACACCCATTAACCCTAATATCCATTGTGCGGCCGTTAGTTTCGGCATTCACCGCAATCGACGGGTTCCTTACACATCCCGGACAGCGGCATACTAAGCGCGAGCGTAGGATGGTTCAATTAGGACGAGGGCAAGCCCAAGCGTGCCAAAACCATAGTAGACTCAGATTGGTGCCGAATGGACGTAATGTCTTAGCTCGGGCAGCTGGAGAGTTCCGCAACTTTGCTTTTCCCCCGAGTCATGTTCCACTGAAGATGGTGGGCGCCGTTAAATAGTGGCACCCTTCGTTGAGACACCACACACCTTCTGACAATAAGTCGTCCGACTTAGATATTCGCGTGCGATTAAGTCTAGAGCGATAGGGGTAGAGCTACAAGCTCACTCTTGAGATTATGCGTTCAACTATATGGAGTGCCAAACCTTCATTTGGTCGTTGTTCAAGAACGACGGCGAAAAAGTGTTTGGGACGTTGATCTGCGAGCCTCACCCGGCTGTCCGCAAACAGTGTACCTGTAAGACCAACGTACCTTATATCCCGGCTATCCCTCGTCTTAGCAAATCCTAGTGGTGGCCTTTCCACCCAAATCGATCATCCTCACACCAAGGTCTAGCCCTCCCTCCCTTACCGTCACCCCGACGTAATTATCTCGATCGTATTGACAACACACTTTAGCAAATTACCCTTACGCAGTATGAAACTTCTGGGTGGACGATAATTGATCCTGAGTTGCGGTTATCTCCGATGGTTGGAATCTACGCTCCCAGATCACGGAAAAGCTCGCCATATGACTTTGCGCAGCCTCCTGCAACTCGATATAAGTGCCATATCCGGGTCCAAATACCATAACTTGGTGAGGCTATCTTCAGTATGTAGCTACGAATCTCAATTTTACATTGCGTGTTCGCGTGTTGACTGGCCTTCATCGCATGCTCCCAATCCCAAACATGCTCTGCCTTAATGGTATCGACCGGAAAGCCGTTGAGGATGAATTATAGCTATCTGATCAGACGGATAATTGAATACCAGACCCCGTGTAGTCATCAGACAGGGGTGATATATTGTCAAAACGTGTTCCTTGCCTCTGTAGATTCGGCGGCGTTGACGTCGACCCCTTGGCGAGTGCGGGAACTGGTAAGCTGCAACCGAGCAACACGAAGGTTAGTCCCGGGGCTCCATGGCATTCAGTGTTTTAGCTAGTCACGAATGGAGTAATCTTCTGAGAGTGTCGTTTACTTACATTCGGTGACCGTCCAGCACGTAGCACTCGATTGAAGTACGCAGCATAGGACCCATCCGGGGCAGAATCGCCCAAAACCCGCGACGCCAATAGACTAGGTGATACGCGTGAAGTGAGGTCGCCATGCATGCATGAGGGTAACCGTCCCAATTAACGCCCACACAAAGGCCATGTTAGATTTATTATTTTGGAACGAGGACGACCAGTCCACTTTAGCTCATCTATTTAACGATAGGAAATCCACATGTAATCTACCGAGTCCTTGTCCAGCTATGTTTACTCCGATCACTGCAGATACTGAAAAGCAAAAGGTAACGCAAACTCTGTTCATTGACACACGAGAGATTCCCGGACCCAAAGCAGAAGTTAACCGATGAAACTTAGGACCTCACTAAGGACGCTATTATGAGGTAAAACCTTTGGACTTGAGATCAGAGCTTAATTTACGGGTTTATCGTGGAAAAGTCCTTGCTAGATTATGAGAGTAGCCGATCCGAGGTGCAACAGTATACGCATCATTCATTCCAGTCACCACGATGCTCTGCAGTGCAGACAGGCGTCGTAGACCTTAAAGAAGATTAAATGGATCAGGCTGGTTTCCCAAGCTCATATAAGCGGCGGTGTAGGCACGAGTCTCAGTAGACCAAATGACCACACGAGGACGCCACGGAAATTCCCGTGGGGCCTTATCTTCTTGTCCTCCGTTAGAATGGATGAACTATTCGCAATGTGCTGCCGAAGGCGTTACAAGGTAAAAGTTGGCGTACTTGACCCTATAGCGCTCGGGACAAGTATCGCTGATAATGTCCAAGACACCATACAAAATATAACCAGCCCTCATAGGTCGTATGCATAGGTTATATCAGGACTTCGCGACCCCCGAACCTTTATCCGTGTGGGCTACGCCGCTTGGGTCCAAATCTTTATACGCCCCCGGGAGAACTACCGGTCTTTGATCCTGTTCTCTGCGAGCAAATATCTTCTCTTAGGGTCTGGACCGCGTTGCCAGTGGCGTGGTAGGACGGCGATAACGGCAGATTATAAATCGTGGTCAAGACCATTCACCTGTAATCAGGTATCATCGAGTGGTCCAGACGCGGAAATACTATCCGTAGTCGGTAGTCATATTTTGAAGCAAAGGTCCCGGCCTGTTCTCTCCCCTCGACGTGAGGGTGATAAATTCCTGTCTACCACAAATTCATATCCGGGTGCTACACCTAAGCTGCTTGTTGAGACACGTTGAGCACCGTCCCTACCCGACATCGAGCCAAGCAAAGAGCCCTACGACGAGAAACCCCTACAGATTGCTCCCGGTACAGACGTTGCCTGAACACCACATTTGCAAGCGGACTGGACTAGTATGGGAACGGACCAGGACCCGCGTAAGAGCGCCAGGAAATGACCTCGTCAGTTTCTTGCACGTCCTGTTGCTCCTCGTAAGCGCACCTCGTAGGGTGGGCAAGGAATGTGTGTGCCGGGTATTTGTTTCTAAATGAGTCGTCAGAGAGGTTCAAACGAGGCTTCTGAGCGGGTTTCAGTTTACCGTCCACCGTCCCAATAATTCACGGAGATTAACTATTCGTCTGGACGATGGGGACCGACT
		</sequence>
    <sequence><taxon idref="Location_0_3_0|37.68931512827716"/>
			ATGGCCGCAATGGGACTACTGGCGACTTTACATTTTAGGCGCGATCTTGGGGATCAAGGGCCTCTACGCTGGCACATTCTGCAGATGGCAACACGCTGATCATCACCCGAAGCACAATACACGAAGTAACGCTACTGGGGTGGTCTTATGAAGCGCTAGAGTTCATCTCGCATACGACACAAGTCGCAGTCATGTACTAAAGTGGAAGAGAATCATTAAAACGCCCCTCGGGTTCGATTACGGACTCACGATGGTCTGTTGTAAATGTGTGCTTGACGAACATCTCGCCAGAGAATAACGAATTAAGTTGCGTCCTAATAGCATTTCCGCCAAGACGATGCCTGATACTCGGATTATGCGTTAACAGGGAAAGCCGTCTCGTTTAAACTTCAAGAACTCCTACGTGAGTTGTGCCATGTCATAATGGAGACTTTCTACTTGCGATCCGGATTTAGTCCGAGGTTTCACATGGGTCCTAAACTGTATTAGATATATTATTGTATCGAAGTTCGAATGTTCGCTCCCTGCCGGACCGTGGTTCCACTTGCTGTATTTTGAGGGTCTGGGGATTTTTTTAGGACAATTTGTGCCTCCGTGGTTCCTGCTGTTTCTATGCTGTTCACACAGATAATCTGTGTATAACGCCCGGCCACATAGGATCGGGACTGTGTAAGCAACCAATAAGACAAACCTAGTTGATAGACTATCATGTTTGTACAACACACAAAAGGGAGTCGTGTAGGGTCTTCACTAGATACAGCCATAATCATTGTGATTATATGTATTCAGGCACCGACTGGAATGTGTCGTGCTGCTTAAGGCTCCTCGGGTCCGTATCGGGGAAATCCGCACAGGTCTTTTTAACGCTTCCGCGCTAATAGATCAGATAAAGCAAGCATCAGGGGAGCTTAAAGAGGCATACTGTCCAGCAACCCTACGACGTCTTTGCAGTGTTGAATACTTATCCCGGCGCGGCCTTTGACATCTGGCATACAGTTTCAATTCACCAATGAGTCGCTCCGATATGGTTTATCCGGGGGCTAGCAGTCATTGGTGTACCGTTTAATCAGGTTCTCGAGTTGTAGTATCCGCTGGTCATATCGGTGGCCCCTGACGCTCCCCCTGATGGGCTGACGCTCGAAGTAGAACACCACAGCAACATTATGACAGACTCTCTTAGAATACTGCGAGTGATTTATATGAAATACTGAGGCTCTCTGCGCGCAGCAAGATAAATGGATCACCGAATCCTTTAAGCTGCGGCCACACCACATATACCCTATGCGCTCTTGTACAGCCGAAATACGATGTCTCCAACAGAGTCAGAACGCTTTATGAAAGGGACTCGAACAGCTAGCTGTTGCTCACTCTACCTTACATCGCCCTGATCGGGGGGCTAAATGGCAGCGGAAATAGGCGCAAGTGACGTTCATCAGAGCGATGTGTTCAGATTAGCGCTACACTCGGTCACGTTTGCAATCCGTTTGATAGACGGTAGCGAAACGCGTCAGCCCCCGAAATTCGAGCATGTGCTAGATCCGACAGACAAATGGATTGTAGCCCGGTACGGCTATTACTAGCTTCGACAGCAAAAAATAAACATAATCGTTTGCGTGGGGGAGCTAGACAGACGCCCCTCGCTCACACCGATAAGCGATGAAATTCCTTCTGGCTCCGCCCACCTACCCGTCCTACAATCCTGCATTGATAATTCGGGCTACTAGTTGAGCTTGGTCCACCTCCGATGGTGGGCCACCTGGGTTGCCGTCAGCTACTTGCAACCGAGCGGGTAGGCCTTCCAAGTGTGAATGGGACGTATGGAGGCGGATGTCTGAGGTCTTGGATACGCGAAAGTTGAATGGCCCCTAACCAGCCTTCCGGGGCTACGCGCTCTCCGCGGATATTACGGGCATCGGGTTTATAGTTGGGAAACGATCTCTAAAGCTGTTCATCTAAGAGTCTTATTCCCGTGATCAAACGCACTTAAAAGCCGAAGACGGCATTGCTAGGGAGCGGTAGTAACCACTACGTTCTGGTTATGAAATTGTGTTATCTTGGGCGGGCGATAGAGTTAATACGCGTAGTTTCTGACCGTCCGTCGATAGGATGATTAATCCCCGTTTGACAACGTTGGTTTACCTTATCGTTGGGATAGGGTTAGTGACCGTTCTTACCTACCACGCCTCCTCGATTCATTTAAAGTTAGATCGATTTGACTTGGGGGACTAGTACCCGCCAACTGGAACCCATCGGTACCGAGAGAAGAAAATACAGTGTTCCTCGTTGGGGCGCCTCACTTGTCACGCTAGTGTCCTACCGTTCAGCCCATCACTGAGTTTTAATGTTATTCCCTGATATTCGGCATTGATTCGTGACCCCCTGATTCCTACGCAATCGTGTCTATGTAATCGGAGTATATACATTACGCACTCTCTTACTCGCTTTCTAGCTGTCTAATTTCACTGCAGATTTATCACCCTATACACCCGAGGCGAGGGGGAAGCAAGTGAGACACATTGCAGTACTTAAAGTCAACGCATATTTCAGATGCCATCTCAAACGCCAGTGTTCTGAGCCACAGCTTAATCGGAAATTTCGATTGCACTTATCGGGGTTCTGTGAGCAAATATAACTGAGTCTCTCTGGTCGGTACTTGCAGCAGTTAAACTCTCGAGTGTCGGAACGTCGCCCCGTCCGCGGTAGGCGTTTCTTACAACTGACACGTAATTGCTGCCGATTCAGAGGCATTTGTAGGCTACATGATTGGCGGGAGACAATCGATGGGTTGGTACGTTTCAATCAGGAGCCCGTCAAATTGAAGGGAACGGCCGACAGTAGCGCTGGGCCCTCATACGGCCCAGCTGCTCCCACGCTGGGTATCCGTTCAGAGCTAAAGAGACGAAACCTAGGATTACGGGTTTCAAGCCTCTCGATTGCGCCGTGCTCCAAATACGAGCGTCGTATCCCCTCGGAGTGCTGAGGTGACATACTCTTTAGCCAAGACTAGCACTGTATTTTTGCAGTGGTTGACGGACTGTCACCATTCTGGGTGAGCGACGTAAGACCACGTCTTAAAGGTCGACAACATTTGCTCCCTCCGAAAACACCGGGCTTTGTTCTCGCTGAGTCATAAAGGGTGATGTCCGGGACTCTGAGTAGCAGATCACTGCTGTAGGAAGCAGAAACGCCTGTATCTGGACGGGCTGGCCGGTAACAAATTTGTAGTTCAACATCCATTGTTTTTGGTATCGTTAGGGGGCCATGCGCGGTCCATGCAACGTCAATTGATTTGGAACGCGATGTACGTTACAGGGTACACAATGCCTTAGTTCACTTTACCATGCGAATGTGAGGGGCATCATTCAGGCTAGCATCCGAATTGTTATTAACAAAAGTGAGTCGCGCGGGCCACCGATAACAGCTAGATTATACGATTGCTAGATTACGCGTATAGGATGTATTTTACGGTACAGTGGGCAAACTGTCTGATATAAGTGCTATCCATTAAGCGGCCACAACGAGAGACCCAAGATCCCCAAAATAACGAAGATGGTAGGGCTAATGCCAACGTCGGGTTGCCACCGGTATTTTTCTTTTGGCTGGCCTAGACTACGTCCGATATATTAGCTGTTCTGTTATTTATAGCCGGTAGATACCTAACTTATAGCTACGTACACACGGACTAATATCCCCATAATATGAGGCGACTCTATGACACGGACTCGATAGAGGTTCACAGGCTACCCTACTAAGGGGGACAGCTCCTTCGCCGGGTCCCCATGCCGGTAAATCCCAAAGGCAGGTCGCAAGTATTCCGGGTGATGCCCCACTGACCCACCGCCCGTGATCAGGCTCTGGGTCTGGATTACCGTTCTCATGACTCAATTACTCAGATAATGCAGTGTAACGGCTCTCACGCTGGGGCCCATGTTTCATTAGTTGTCATTACGGACGCGCGTAAGCCTGCGCGTGCTTTGTAATTAAGAATTGGGAGACAGTTCACTTTCTCCCCGCGGCTGATTTCAGTACCTCGAGTATGCTTTGCTTATAAACGTAGTTTGGTAGGCGGTATGTAAATCAAAAAGAGCACAATCTCCGTGAAACCGCGGGTTCTTACCTCTAAATAGTAGGCCGATCGTGCAGGAGCAAAGTAGATTTTGGCATCATTTATGGAACAGTTAAAGAAGACCCCCCTCTCTCCCAAAGGCGAAACAGATCCGTGGGGTAGACTAAACGCGATCCCTGTCGCAACTTGATTTCGGCACCAGTGTCACTCCGCAACTCAGGGAATAGTCGGACGACTCCAGTAACGGTCAAACGAGTCACCTTGATCGGCGCTTGAAAAGTTCATGGCCTCGTCGGAAAACAACCACCTGACTAGCCAGAGTGTAGCTGCCGTGCAACCGCGTGGTTTGTTAGCCATAGTCACTAACTGAAGTGCCAATATGGTATTATATCGAGGGTTCTCGGATTCTCACAGCCCAGGGCTCCTACATCCGGTGAAACGAGTATTCGCACATCCCGTATCGTCTATCTGCTCGGCGTCATCCAGGAGATACGAGCTAGGTTCAGCATGAGACAGCGTAGCAGGGGAGTCTGCGGTCTGGGCTAATGCGTTCTCTCGAGACCCCCCCAAGCGTTCTTCAAGAAGACAGCTTACTCGCATGTCAGGCCTCAGAGATTGTTCCGCAAAGGATGTAGTATAACAAGATTTATAGCCAACGTCTGCCCGGGGGAAGGTCTATGCTGCTGGGTTCTACAGGCCTCGACAAAAACCCCGCCGTGGGAATATCGATCATGCGGATAGATATAGCGGAATTGCTTTGTCCTTCAATTCGAAGAATAAATGACATGGTAACGTTTAGAGCCAGACTCTCGGGTCTGTGCACTTATTAGTGGCACATGATAAGGGAAGCCGCAAGAACCTCGCTTCCGTTATGCTGCAGCGACATAGTTCATATCATGTTGTCCTAGGACGTAAGGCAAACACAGCTCGATACTCGGACTGGCCCGGTGAAAACTTATATGCCCCGATGGCAATATTACGACGTCATGGTCACTGAAGCTTTCACTCATATCAGTTCCCATTTCATTAGATTTTCTCTGTGCCATTCTATTTCCCGGTCAAGATGCCTTGCGAAGATCTGGGTTAGAGGATCTCATGGAACGACCGCAACGTCAAGAGGACCGAGTACCGGTAGAACGAGACTTCCATACGCCCTTTTGCGCTAGATCTGCCTTAATTCTATAGCAGTCCCTTGAACTTAACATGTACACGTGCAGGGCGGGGAAAATTATTAAGGCAGCTCTTCATTATGGACACCCGAAATAAACGACTTCAATTCTCGTCTAGTGGATTCTTGACCGCTTCTGGAGCATCCTGGATAGCCATTACCTAATGTACTTCATCCATCTGCACCGACGACAATGGGCAGCCCGAGGGAGTATCTTCCCGTAACTGCGGGACAGTAAATAAGCCAATGTGCTCCTCTTCCAATTGGAGGTTGACCTTGAATGTTACTAGCCGTCATCGTGGGAATCTTACATCCAGAATCTTTAAGACCAAGCTCTTGTAGAGTCTAGATGGCCCGGCCACCGATAGCTCGTACATTGATCCCGCCAGTATAGTCTGAGGGCCCAACAGTCTAAGTTTGATCAGTTGGGGTGCGTGTTCTTTGCCGAATTCCCGCCGGAGACTATCCGACGTCCGTCGTATTATTACTACCAGATGCGCTTGCTTACTTCTTCACCGGAAAGGGTGGTTCTATACAGTACCAGTCAGGCCTGAAAAGTCAACTATAGGAGGAGCCCCACAGCGTACTCTGCCTCGTTGGGTGAGCAATATCAACGATGTTGGTAACACTACCTTGTTCGTGTTTAAGGCATAGGATGCGGCGCGCCAATACAATGATGCCAAATGTGTCTATAGCTGAAGTTCTGGAAAACGGCCGCTCGTGTGCTCCATTAAAAGGACGTTAATATCGGGTGCTGTGCGCTGTCGACGGACAAAGCTCTTGGACCGTCAGGTCTTCCGGGCTTTCTTGGTACAACGGCCCGCATAGCAATCCAGACACTTTGGCTATAGGGATAACCCAATCACCAATCCAGGCGCATTAGTCGAGATGAGCGGCTTACCAACAACTATGAGTTTGAGGTCGCTCTCCAGGCATCAACCGCAAATTGGTACCCGAGCATACCTCGAAGGATCGGTCTGTAACGCCGACCTTGTTCATGTTGGCCTAGTCTTTTCTTTCACGCATGATTAGCCGTAAAATCAGGTCAACGTTTTACCCGATAGTGGTTATGGACCTGGTCGCTCGGCGAGTATCGCTAGATTCTGGGCGCCTCTTACATTCATGGTAAAGGTGTACGATTTATTTTTTGCATCAGATCGAGCCCAGATTGCTTTCGAATTTCCGTATAAACGAGGAGAGCTAGTCGGTCGATGCGTAGCGTCTTTATAGGGCCCTACAGAGCATTGTCGTCCTTCAGAACTGCGCGCTCTATAAACGTATTGGAACCTTTTTGAGCGGACCAGTTTTTGGCCTAGTGTAATTAGGTGGAACTGAATATGTATGATTTTGACTGGCTCGGGCTATGAGAAGGCGAAATGGCAGATCCCCAGTGCGCGTCCTCTCTTGAATTGCATGGGAGTTGTGGGACGCGCCTGTAAGGTGGGCCTGTGTCCGAGCGGTCGTCCAGGAGGTTATTTCACTCAAAAAGGAGCCTATGAACTTGCGGGAAAAGAGTGCTCGATAGTGCCCTGTGAAGCACAAGGAGACAGCGGTGTCTCACGCGACCTAACCTCAACCCCCGCGCTGCCGTCCACACTTTGACTCAAACTCTGGCATCCCATGTGAAACTCGGTACCGTCAGGGCAGGCGCGACACATGTTGTCATGCTTTGGGTACAGCGCACTGCGGCGGTGGAATTACTCCTCTTTGCTTACACAACAGTTATTTCGCGGTCGGCGCTCACTGACAACGCTATTCGTTTACGCCGCCACGGCGTAGGCGGCAGGCGCTGGATGCGCCTGTGTTTAATACTGGTCATGAAAGGTGACAACCATGAAGCTTACCCGTCGCCGATAACACGGAAGCTATTAAGACCGCTATGATGGGGCTCGATACTGCACATCTGGCGTTCCTAGCACGAGTCTGGGGTACCAAAAATGAACTGACGGAAGAGTATCGTAGGCTACGTCGAAGAATCGCTCAATAACACATGGATCGGCAAAATGCCACTGGTGATTGTAGTTTAGCGCGCCGATTGTAAATAGTCAATATCTCTGTAAAAAGCACCACTGTCATAGCCTGATACCGGCCCACGCCCGATTGGATCATTCTCACAACGTCGGGTTGGCTCTCTAATATCACATCTGGTACGCAGTTAGTCGGGCCCATTTGGTACCGATAATACTGCCACCTCATGCGGCCCGGCAGAACAATCCTAGGGTCGTAGCGTCTCTTAGTTTTTGTCCCGTGTATGGGTGTACTTGCCCCTCTTGCAGGGCACCGACCACCGTAAAGAGCTACTGGACGAAGTTGCCACTAGCTTCGACTCGAGCAGTTCCTGGTAGGCCTCCTCGTAGGTTCGTCCCAAGACGTCCATTCATGGTACCCACATCCCCACCGGTAGTGGATATTTCAAGCTAGAGTACCGGGCCACAGATGGAAGTGAGGATTATTCACTCAATGTCCTATATGAGGGCACGTCAAACTTTGTCGGGCCTGTTCTAATTCATACTGGGCAGGTCTCCCGTAGGGTAGGACCAGCCTCCGAGTGATAATCTCAGAGCACACGCACCGGGGCATCCCAGGAGCACCGCTCGAGCTCACCGTACTTTGTGTCAGAATGCAGCACTTTAATGGGCAACGTTCGGTAAGAGAAAGCGATCGTTTAAAGGAGGACTGTGAAACCACAAGTCATTGCTAAAGTAAAGCTGCGGATCAACCCGTGCCTTACACTCTCCAAGCGAAGTTCAGACATCGAGGTGCCGACGTGATTTCCATCCATTGGTAGACTCCTGGGTAATCTCCTACTGGAACCTTCGTAAACTATTTCAATCCGCTACATCGTAGGTCACTATTGCATTATCCCATTGTCCCATCCTAGACATCGCTTCGGTCCGGCGGCTTAAATAAGAATGTGTCTCCGTGGAACCCGGCACAAGGAAATGTGCATTTATCTTCTTCAAATCCATACGTAACGGGCAAGGCTTTCTTCCTGCCGTATCCTCGATTCGCTAGGAGACGACCATTCCCCGGCAAGTCTAGACCATCTCGCTGGACTATGTTACGGTCAGAGATCGGCACAAGTTTTGTGTAGTCCATTGCTGCTAGAGCACCTGCCGTTGGCGAAACGGGGCGTCGCGTGGAGCTTTGGCTCAGCCTAATGCTAATTTTGGAAGGCCCCCAGAGCTGCAACCCTCCTTTACCCAGGTGACCTCAGAGGGGTCATGGCATCGACAGCTACGCACAAGCCAAGAGGATGTCACGCCTTGTCTATAAAAGAGACCCGCTTTCATATAATCTTAATGCCTCTTCTCGCCATGGCCAGCCTTAACCCACACCCCGCACGGAGAAAGGGCATCCGACCCCATAACGCATAGCCCAAGGCTTCGTTTACCACTGACGATTATTCCTTCCATAACAAACTGTACTAGTGGCTGTGCAGGAGACCGTCGGAATTTAGTTTCGACTCTCGCCCGAAAGTGATGCCTGTATACCCGCATCCCAACTCGATAGACGAGACAGGTCCAGACTATGCGAATTGCGCTTTAGATACCAACTGGCACCGACGTTGGTAGGTTTGATTCTGATTCTGAGTGCCCTGCTTGCAGATGGACAATTGCGGAGGGGGCCGGGAAACTCAACTGTAGGTAGCTCTGCACAATGACACGCATCACATTTAGAAGTCGCCGTCCGTGGGCAAGCTCTACCTTAACGGTGATTCCCATCGACGGCAACCTTCACGTCTCTAGGCGCTTAAGAGGACGTTACGCGGGCTGATCCTGCATTAGCTGGACTGTCAAGTTGTATATATGAGTCTGACGCCTTCTAAGAACGTGGCATTGATTCCTCCGACCACTGGAAGCAAATAGTGACCTATGGACGAGTCACGGTTTTCATCTTCTGATTTTCAAAGCTGCGATTAGAGAATCCTACCCCGCTCTCACTGCCAAATGATACATCGAGAGCTATGATGTGAGGCTTGGGAGAACCAGCAATTTCGAAATGTGGGGAGCCCGCATCGGAGTTGACTTACCTTTACTTTGCACTAATCTCCAGTGTCGGCCCCGGAACACCCTACTTACCGGGCTGGGCTCAGATGTTCAGATAAGGACTGGGGGGTATCCGCAACGCTTATAGGGCACGTGTTAGCTAATTGTTAGAAAGTACTGAAGTGTCCCATCTGCTATTTCGGGGGCCTGTGGGGCGTACTGCTGATAATTTTGAGGACCGAGACACTTCAGGGTATGATCAGCACCAACACTAGATGAGAAACCGATTCGCAAGAGAAAGGGTACGTTAAAACGCCTTCGTGTAGGCATGTAAGGCGCGTATTGGGGGCACATCGGGTAGAAGGCCAAGGGTACATAGAAGTTACTCGGCAGTCTCGCGCCGTAGTGCCTATAATGATTGGCTACCCCCGTCAAGTGCTTATTCGACGTGACAGGGGCGTAAAAAACGATGTCCGTCGAGGATCGACCGACAGGGATGGCTACACCGTACCGATCTACGTATAAACCCGGCTATAGGCGCTTTACATCCTGTGACGGGCGAGAGCTCACGAGGCCGCTGCGAGTTGGTTCTTCCATGAGGAGCGATATATTCAGTAGAGTCTTTTGTCTTACGTCTCCACACGGAATTTATTACCGTCGGCGTATGTTACCTGCGATTGGCTATTGAGAGAGCAGACTCAAAGATAAACACCGACGACGAGGTTTTGGTGAACGCCTTAGTGAGTTAAATGTGGCCTCCACCTCAACGCTAGGGATAAACTGACAAATGCGTGCGTAGGGGGTTTCGAAACTGTTTATCGAACGTGGGGTCTCGGGTGGACCGCAATCATAGTTGCGTCAGCAGTCAATATGATACCGCGTGATGGCGCGGAGGGGATATCCCTGACTCTTTGTTGGCGGGCGGTCTTCTCTGCCCTTCCTCGTATAGGCCAAGTCAAAACAAATGCCCGGAGTATGGAGAATCCATCGGGCGATTACCCCGGTTCCGGACTATGTACCGCTTATGTGGTGCTACGTTCGTGTTTTAATTGTCTAAATATTGCACCGAAGTAACCTCACTGCCCTCTGCTAATACATGAACAAAACCGGTACAGCAGCTCAGTCAGGACGATCAGATGCTGCGCGGTGCCATTCGCGGGATACTTTCCACATAGATCTATACTCGTCCCCGTAATGACCCTGCTGATGCCCGTTTAGAGTTGATATACCTGTCTCCAGTAGGATCTGTGTCGTACCGTTACTGCCAACCAGATAGTGTAATAGATGGACGAGCAGCTCATCGAGCCAACCGGGCCGGGGCATCGTTCTCCTATTTGTTGGGTATTGTCTCATAATAGCGGTGTGCTCCCTTTTACTACCCTCGTAGATTGACGCTCGGTACCGAGACGTACTCTCGTGCTCTAGTGAGGTTGCCTTGTCGTGATTTTCGAGATTGCAACCTGGGGATTACAATAGAAGATGCCCGATTCTGGATGTGATGAGTCGACAAGTCATGCGATTACACTTCCCACGTTGGCTCATCCGAGTGACGACGAGTGTGACCTTCGCGATGCCGCGCTGGCTCCACCTTGTCACGCTGGGAGTACGTCTCCACGATGATCCACACTTGCGGGTGAGCGCTCGTACCAGCTTAAAGTGCGACCTACTGGCACACATTCTATTTATGTCCACATGGGCGTTGACTGTGGTCCTTTGATATTGTGACGAGAGTGTGCGGGACCGGAAACTCTCATTAATGAGAGGGCCTGGTAACAAATTCATACACAGCTCTGCGGAACAACGTGGGTAGACCGCTTAGGCTGTATCTTCTGTACCTGAGCTATTACGTATGAATTTCAGGAACCAAAAAGCTGGTTAACACGTCGAGTACGTGTTCGGCAACCAGTGTACTGTGAAGTTGATACCTACTTGTTTTCACACCCATTAACCCTAATATCCATTGTGCGGCCGTTAGTTTCGGCATTCACCGCAATCGACGGGTTCCTTACACATCCCGGACAGCGGCATACTAAGCGCGAGCGTAGGATGGTTCAATTAGGACGAGGGCAAGCCCAAGCGTGCCAAAACCATAGTAGACTCAGATTGGTGCCGAATGGACGTAATGTCTTAGCTCGGGCAGCTGGAGAGTTCCGCAACTTTGCTTTTCCCCCGAGTCATGTTCCACTGAAGATGGTGGGCGCCGTTAAATAGTGGCACCCTTCGTTGAGACACCACACACCTTCTGACAATAAGTCGTCCGACTTAGATATTCGCGTGCGATTAAGTCTAGAGCGATAGGGGTAGAGCTACAAGCTCACTCTTGAGATTATGCGTTCAACTATATGGAGTGCCAAACCTTCATTTGGTCGTTGTTCAAGAACGACGGCGAAAAAGTGTTTGGGACGTTGATCTGCGAGCCTCACCCGGCTGTCCGCAAACAGTGTACCTGTAAGACCAACGTACCTTATATCCCGGCTATCCCTCGTCTTAGCAAATCCTAGTGGTGGCCTTTCCACCCAAATCGATCATCCTCACACCAAGGTCTAGCCCTCCCTCCCTTACCGTCACCCCGACGTAATTATCTCGATCGTATTGACAACACACTTTAGCAAATTACCCTTACGCAGTATGAAACTTCTGGGTGGACGATAATTGATCCTGAGTTGCGGTTATCTCCGATGGTTGGAATCTACGCTCCCAGATCACGGAAAAGCTCGCCATATGACTTTGCGCAGCCTCCTGCAACTCGATATAAGTGCCATATCCGGGTCCAAATACCATAACTTGGTGAGGCTATCTTCAGTATGTAGCTACGAATCTCAATTTTACATTGCGTGTTCGCGTGTTGACTGGCCTTCATCGCATGCTCCCAATCCCAAACATGCTCTGCCTTAATGGTATCGACCGGAAAGCCGTTGAGGATGAATTATAGCTATCTGATCAGACGGATAATTGAATACCAGACCCCGTGTAGTCATCAGACAGGGGTGATATATTGTCAAAACGTGTTCCTTGCCTCTGTAGATTCGGCGGCGTTGACGTCGACCCCTTGGCGAGTGCGGGAACTGGTAAGCTGCAACCGAGCAACACGAAGGTTAGTCCCGGGGCTCCATGGCATTCAGTGTTTTAGCTAGTCACGAATGGAGTAATCTTCTGAGAGTGTCGTTTACTTACATTCGGTGACCGTCCAGCACGTAGCACTCGATTGAAGTACGCAGCATAGGACCCATCCGGGGCAGAATCGCCCAAAACCCGCGACGCCAATAGACTAGGTGATACGCGTGAAGTGAGGTCGCCATGCATGCATGAGGGTAACCGTCCCAATTAACGCCCACACAAAGGCCATGTTAGATTTATTATTTTGGAACGAGGACGACCAGTCCACTTTAGCTCATCTATTTAACGATAGGAAATCCACATGTAATCTACCGAGTCCTTGTCCAGCTATGTTTACTCCGATCACTGCAGATACTGAAAAGCAAAAGGTAACGCAAACTCTGTTCATTGACACACGAGAGATTCCCGGACCCAAAGCAGAAGTTAACCGATGAAACTTAGGACCTCACTAAGGACGCTATTATGAGGTAAAACCTTTGGACTTGAGATCAGAGCTTAATTTACGGGTTTATCGTGGAAAAGTCCTTGCTAGATTATGAGAGTAGCCGATCCGAGGTGCAACAGTATACGCATCATTCATTCCAGTCACCACGATGCTCTGCAGTGCAGACAGGCGTCGTAGACCTTAAAGAAGATTAAATGGATCAGGCTGGTTTCCCAAGCTCATATAAGCGGCGGTGTAGGCACGAGTCTCAGTAGACCAAATGACCACACGAGGACGCCACGGAAATTCCCGTGGGGCCTTATCTTCTTGTCCTCCGTTAGAATGGATGAACTATTCGCAATGTGCTGCCGAAGGCGTTACAAGGTAAAAGTTGGCGTACTTGACCCTATAGCGCTCGGGACAAGTATCGCTGATAATGTCCAAGACACCATACAAAATATAACCAGCCCTCATAGGTCGTATGCATAGGTTATATCAGGACTTCGCGACCCCCGAACCTTTATCCGTGTGGGCTACGCCGCTTGGGTCCAAATCTTTATACGCCCCCGGGAGAACTACCGGTCTTTGATCCTGTTCTCTGCGAGCAAATATCTTCTCTTAGGGTCTGGACCGCGTTGCCAGTGGCGTGGTAGGACGGCGATAACGGCAGATTATAAATCGTGGTCAAGACCATTCACCTGTAATCAGGTATCATCGAGTGGTCCAGACGCGGAAATACTATCCGTAGTCGGTAGTCATATTTTGAAGCAAAGGTCCCGGCCTGTTCTCTCCCCTCGACGTGAGGGTGATAAATTCCTGTCTACCACAAATTCATATCCGGGTGCTACACCTAAGCTGCTTGTTGAGACACGTTGAGCACCGTCCCTACCCGACATCGAGCCAAGCAAAGAGCCCTACGACGAGAAACCCCTACAGATTGCTCCCGGTACAGACGTTGCCTGAACACCACATTTGCAAGCGGACTGGACTAGTATGGGAACGGACCAGGACCCGCGTAAGAGCGCCAGGAAATGACCTCGTCAGTTTCTTGCACGTCCTGTTGCTCCTCGTAAGCGCACCTCGTAGGGTGGGCAAGGAATGTGTGTGCCGGGTATTTGTTTCTAAATGAGTCGTCAGAGAGGTTCAAACGAGGCTTCTGAGCGGGTTTCAGTTTACCGTCCACCGTCCCAATAATTCACGGAGATTAACTATTCGTCTGGACGATGGGGACCGACT
		</sequence>
    <sequence><taxon idref="Location_0_3_1|40.411656546841705"/>
			ATGGCCGCAATGGGACTACTGGCGACTTTACATTTTAGGCGCGATCTTGGGGATCAAGGGCCTCTACGCTGGCACATTCTGCAGATGGCAACACGCTGATCATCACCCGAAGCACAATACACGAAGTAACGCTACTGGGGTGGTCTTATGAAGCGCTAGAGTTCATCTCGCATACGACACAAGTCGCAGTCATGTACTAAAGTGGAAGAGAATCATTAAAACGCCCCTCGGGTTCGATTACGGACTCACGATGGTCTGTTGTAAATGTGTGCTTGACGAACATCTCGCCAGAGAATAACGAATTAAGTTGCGTCCTAATAGCATTTCCGCCAAGACGATGCCTGATACTCGGATTATGCGTTAACAGGGAAAGCCGTCTCGTTTAAACTTCAAGAACTCCTACGTGAGTTGTGCCATGTCATAATGGAGACTTTCTACTTGCGATCCGGATTTAGTCCGAGGTTTCACATGGGTCCTAAACTGTATTAGATATATTATTGTATCGAAGTTCGAATGTTCGCTCCCTGCCGGACCGTGGTTCCACTTGCTGTATTTTGAGGGTCTGGGGATTTTTTTAGGACAATTTGTGCCTCCGTGGTTCCTGCTGTTTCTATGCTGTTCACACAGATAATCTGTGTATAACGCCCGGCCACATAGGATCGGGACTGTGTAAGCAACCAATAAGACAAACCTAGTTGATAGACTATCATGTTTGTACAACACACAAAAGGGAGTCGTGTAGGGTCTTCACTAGATACAGCCATAATCATTGTGATTATATGTATTCAGGCACCGACTGGAATGTGTCGTGCTGCTTAAGGCTCCTCGGGTCCGTATCGGGGAAATCCGCACAGGTCTTTTTAACGCTTCCGCGCTAATAGATCAGATAAAGCAAGCATCAGGGGAGCTTAAAGAGGCATACTGTCCAGCAACCCTACGACGTCTTTGCAGTGTTGAATACTTATCCCGGCGCGGCCTTTGACATCTGGCATACAGTTTCAATTCACCAATGAGTCGCTCCGATATGGTTTATCCGGGGGCTAGCAGTCATTGGTGTACCGTTTAATCAGGTTCTCGAGTTGTAGTATCCGCTGGTCATATCGGTGGCCCCTGACGCTCCCCCTGATGGGCTGACGCTCGAAGTAGAACACCACAGCAACATTATGACAGACTCTCTTAGAATACTGCGAGTGATTTATATGAAATACTGAGGCTCTCTGCGCGCAGCAAGATAAATGGATCACCGAATCCTTTAAGCTGCGGCCACACCACATATACCCTATGCGCTCTTGTACAGCCGAAATACGATGTCTCCAACAGAGTCAGAACGCTTTATGAAAGGGACTCGAACAGCTAGCTGTTGCTCACTCTACCTTACATCGCCCTGATCGGGGGGCTAAATGGCAGCGGAAATAGGCGCAAGTGACGTTCATCAGAGCGATGTGTTCAGATTAGCGCTACACTCGGTCACGTTTGCAATCCGTTTGATAGACGGTAGCGAAACGCGTCAGCCCCCGAAATTCGAGCATGTGCTAGATCCGACAGACAAATGGATTGTAGCCCGGTACGGCTATTACTAGCTTCGACAGCAAAAAATAAACATAATCGTTTGCGTGGGGGAGCTAGACAGACGCCCCTCGCTCACACCGATAAGCGATGAAATTCCTTCTGGCTCCGCCCACCTACCCGTCCTACAATCCTGCATTGATAATTCGGGCTACTAGTTGAGCTTGGTCCACCTCCGATGGTGGGCCACCTGGGTTGCCGTCAGCTACTTGCAACCGAGCGGGTAGGCCTTCCAAGTGTGAATGGGACGTATGGAGGCGGATGTCTGAGGTCTTGGATACGCGAAAGTTGAATGGCCCCTAACCAGCCTTCCGGGGCTACGCGCTCTCCGCGGATATTACGGGCATCGGGTTTATAGTTGGGAAACGATCTCTAAAGCTGTTCATCTAAGAGTCTTATTCCCGTGATCAAACGCACTTAAAAGCCGAAGACGGCATTGCTAGGGAGCGGTAGTAACCACTACGTTCTGGTTATGAAATTGTGTTATCTTGGGCGGGCGATAGAGTTAATACGCGTAGTTTCTGACCGTCCGTCGATAGGATGATTAATCCCCGTTTGACAACGTTGGTTTACCTTATCGTTGGGATAGGGTTAGTGACCGTTCTTACCTACCACGCCTCCTCGATTCATTTAAAGTTAGATCGATTTGACTTGGGGGACTAGTACCCGCCAACTGGAACCCATCGGTACCGAGAGAAGAAAATACAGTGTTCCTCGTTGGGGCGCCTCACTTGTCACGCTAGTGTCCTACCGTTCAGCCCATCACTGAGTTTTAATGTTATTCCCTGATATTCGGCATTGATTCGTGACCCCCTGATTCCTACGCAATCGTGTCTATGTAATCGGAGTATATACATTACGCACTCTCTTACTCGCTTTCTAGCTGTCTAATTTCACTGCAGATTTATCACCCTATACACCCGAGGCGAGGGGGAAGCAAGTGAGACACATTGCAGTACTTAAAGTCAACGCATATTTCAGATGCCATCTCAAACGCCAGTGTTCTGAGCCACAGCTTAATCGGAAATTTCGATTGCACTTATCGGGGTTCTGTGAGCAAATATAACTGAGTCTCTCTGGTCGGTACTTGCAGCAGTTAAACTCTCGAGTGTCGGAACGTCGCCCCGTCCGCGGTAGGCGTTTCTTACAACTGACACGTAATTGCTGCCGATTCAGAGGCATTTGTAGGCTACATGATTGGCGGGAGACAATCGATGGGTTGGTACGTTTCAATCAGGAGCCCGTCAAATTGAAGGGAACGGCCGACAGTAGCGCTGGGCCCTCATACGGCCCAGCTGCTCCCACGCTGGGTATCCGTTCAGAGCTAAAGAGACGAAACCTAGGATTACGGGTTTCAAGCCTCTCGATTGCGCCGTGCTCCAAATACGAGCGTCGTATCCCCTCGGAGTGCTGAGGTGACATACTCTTTAGCCAAGACTAGCACTGTATTTTTGCAGTGGTTGACGGACTGTCACCATTCTGGGTGAGCGACGTAAGACCACGTCTTAAAGGTCGACAACATTTGCTCCCTCCGAAAACACCGGGCTTTGTTCTCGCTGAGTCATAAAGGGTGATGTCCGGGACTCTGAGTAGCAGATCACTGCTGTAGGAAGCAGAAACGCCTGTATCTGGACGGGCTGGCCGGTAACAAATTTGTAGTTCAACATCCATTGTTTTTGGTATCGTTAGGGGGCCATGCGCGGTCCATGCAACGTCAATTGATTTGGAACGCGATGTACGTTACAGGGTACACAATGCCTTAGTTCACTTTACCATGCGAATGTGAGGGGCATCATTCAGGCTAGCATCCGAATTGTTATTAACAAAAGTGAGTCGCGCGGGCCACCGATAACAGCTAGATTATACGATTGCTAGATTACGCGTATAGGATGTATTTTACGGTACAGTGGGCAAACTGTCTGATATAAGTGCTATCCATTAAGCGGCCACAACGAGAGACCCAAGATCCCCAAAATAACGAAGATGGTAGGGCTAATGCCAACGTCGGGTTGCCACCGGTATTTTTCTTTTGGCTGGCCTAGACTACGTCCGATATATTAGCTGTTCTGTTATTTATAGCCGGTAGATACCTAACTTATAGCTACGTACACACGGACTAATATCCCCATAATATGAGGCGACTCTATGACACGGACTCGATAGAGGTTCACAGGCTACCCTACTAAGGGGGACAGCTCCTTCGCCGGGTCCCCATGCCGGTAAATCCCAAAGGCAGGTCGCAAGTATTCCGGGTGATGCCCCACTGACCCACCGCCCGTGATCAGGCTCTGGGTCTGGATTACCGTTCTCATGACTCAATTACTCAGATAATGCAGTGTAACGGCTCTCACGCTGGGGCCCATGTTTCATTAGTTGTCATTACGGACGCGCGTAAGCCTGCGCGTGCTTTGTAATTAAGAATTGGGAGACAGTTCACTTTCTCCCCGCGGCTGATTTCAGTACCTCGAGTATGCTTTGCTTATAAACGTAGTTTGGTAGGCGGTATGTAAATCAAAAAGAGCACAATCTCCGTGAAACCGCGGGTTCTTACCTCTAAATAGTAGGCCGATCGTGCAGGAGCAAAGTAGATTTTGGCATCATTTATGGAACAGTTAAAGAAGACCCCCCTCTCTCCCAAAGGCGAAACAGATCCGTGGGGTAGACTAAACGCGATCCCTGTCGCAACTTGATTTCGGCACCAGTGTCACTCCGCAACTCAGGGAATAGTCGGACGACTCCAGTAACGGTCAAACGAGTCACCTTGATCGGCGCTTGAAAAGTTCATGGCCTCATCGGAAAACAACCACCTGACTAGCCAGAGTGTAGCTGCCGTGCAACCGCGTGGTTTGTTAGCCATAGTCACTAACTGAAGTGCCAATATGGTATTATATCGAGGGTTCTCGGATTCTCACAGCCCAGGGCTCCTACATCCGGTGAAACGAGTATTCGCACATCCCGTATCGTCTATCTGCTCGGCGTCATCCAGGAGATACGAGCTAGGTTCAGCATGAGACAGCGTAGCAGGGGAGTCTGCGGTCTGGGCTAATGCGTTCTCTCGAGACCCCCCCAAGCGTTCTTCAAGAAGACAGCTTACTCGCATGTCAGGCCTCAGAGATTGTTCCGCAAAGGATGTAGTATAACAAGATTTATAGCCAACGTCTGCCCGGGGGAAGGTCTATGCTGCTGGGTTCTACAGGCCTCGACAAAAACCCCGCCGTGGGAATATCGATCATGCGGATAGATATAGCGGAATTGCTTTGTCCTTCAATTCGAAGAATAAATGACATGGTAACGTTTAGAGCCAGACTCTCGGGTCTGTGCACTTATTAGTGGCACATGATAAGGGAAGCCGCAAGAACCTCGCTTCCGTTATGCTGCAGCGACATAGTTCATATCATGTTGTCCTAGGACGTAAGGCAAACACAGCTCGATACTCGGACTGGCCCGGTGAAAACTTATATGCCCCGATGGCAATATTACGACGTCATGGTCACTGAAGCTTTCACTCATATCAGTTCCCATTTCATTAGATTTTCTCTGTGCCATTCTATTTCCCGGTCAAGATGCCTTGCGAAGATCTGGGTTAGAGGATCTCATGGAACGACCGCAACGTCAAGAGGACCGAGTACCGGTAGAACGAGACTTCCATACGCCCTTTTGCGCTAGATCTGCCTTAATTCTATAGCAGTCCCTTGAACTTAACATGTACACGTGCAGGGCGGGGAAAATTATTAAGGCAGCTCTTCATTATGGACACCCGAAATAAACGACTTCAATTCTCGTCTAGTGGATTCTTGACCGCTTCTGGAGCATCCTGGATAGCCATTACCTAATGTACTTCATCCATCTGCACCGACGACAATGGGCAGCCCGAGGGAGTATCTTCCCGTAACTGCGGGACAGTAAATAAGCCAATGTGCTCCTCTTCCAATTGGAGGTTGACCTTGAATGTTACTAGCCGTCATCGTGGGAATCTTACATCCAGAATCTTTAAGACCAAGCTCTTGTAGAGTCTAGATGGCCCGGCCACCGATAGCTCGTACATTGATCCCGCCAGTATAGTCTGAGGGCCCAACAGTCTAAGTTTGATCAGTTGGGGTGCGTGTTCTTTGCCGAATTCCCGCCGGAGACTATCCGACGTCCGTCGTATTATTACTACCAGATGCGCTTGCTTACTTCTTCACCGGAAAGGGTGGTTCTATACAGTACCAGTCAGGCCTGAAAAGTCAACTATAGGAGGAGCCCCACAGCGTACTCTGCCTCGTTGGGTGAGCAATATCAACGATGTTGGTAACACTACCTTGTTCGTGTTTAAGGCATAGGATGCGGCGCGCCAATACAATGATGCCAAATGTGTCTATAGCTGAAGTTCTGGAAAACGGCCGCTCGTGTGCTCCATTAAAAGGACGTTAATATCGGGTGCTGTGCGCTGTCGACGGACAAAGCTCTTGGACCGTCAGGTCTTCCGGGCTTTCTTGGTACAACGGCCCGCATAGCAATCCAGACACTTTGGCTATAGGGATAACCCAATCACCAATCCAGGCGCATTAGTCGAGATGAGCGGCTTACCAACAACTATGAGTTTGAGGTCGCTCTCCAGGCATCAACCGCAAATTGGTACCCGAGCATACCTCGAAGGATCGGTCTGTAACGCCGACCTTGTTCATGTTGGCCTAGTCTTTTCTTTCACGCATGATTAGCCGTAAAATCAGGTCAACGTTTTACCCGATAGTGGTTATGGACCTGGTCGCTCGGCGAGTATCGCTAGATTCTGGGCGCCTCTTACATTCATGGTAAAGGTGTACGATTTATTTTTTGCATCAGATCGAGCCCAGATTGCTTTCGAATTTCCGTATAAACGAGGAGAGCTAGTCGGTCGATGCGTAGCGTCTTTATAGGGCCCTACAGAGCATTGTCGTCCTTCAGAACTGCGCGCTCTATAAACGTATTGGAACCTTTTTGAGCGGACCAGTTTTTGGCCTAGTGTAATTAGGTGGAACTGAATATGTATGATTTTGACTGGCTCGGGCTATGAGAAGGCGAAATGGCAGATCCCCAGTGCGCGTCCTCTCTTGAATTGCATGGGAGTTGTGGGACGCGCCTGTAAGGTGGGCCTGTGTCCGAGCGGTCGTCCAGGAGGTTATTTCACTCAAAAAGGAGCCTATGAACTTGCGGGAAAAGAGTGCTCGATAGTGCCCTGTGAAGCACAAGGAGACAGCGGTGTCTCACGCGACCTAACCTCAACCCCCGCGCTGCCGTCCACACTTTGACTCAAACTCTGGCATCCCATGTGAAACTCGGTACCGTCAGGGCAGGCGCGACACATGTTGTCATGCTTTGGGTACAGCGCACTGCGGCGGTGGAATTACTCCTCTTTGCTTACACAACAGTTATTTCGCGGTCGGCGCTCACTGACAACGCTATTCGTTTACGCCGCCACGGCGTAGGCGGCAGGCGCTGGATGCGCCTGTGTTTAATACTGGTCATGAAAGGTGACAACCATGAAGCTTACCCGTCGCCGATAACACGGAAGCTATTAAGACCGCTATGATGGGGCTCGATACTGCACATCTGGCGTTCCTAGCACGAGTCTGGGGTACCAAAAATGAACTGACGGAAGAGTATCGTAGGCTACGTCGAAGAATCGCTCAATAACACATGGATCGGCAAAATGCCACTGGTGATTGTAGTTTAGCGCGCCGATTGTAAATAGTCAATATCTCTGTAAAAAGCACCACTGTCATAGCCTGATACCGGCCCACGCCCGATTGGATCATTCTCACAACGTCGGGTTGGCTCTCTAATATCACATCTGGTACGCAGTTAGTCGGGCCCATTTGGTACCGATAATACTGCCACCTCATGCGGCCCGGCAGAACAATCCTAGGGTCGTAGCGTCTCTTAGTTTTTGTCCCGTGTATGGGTGTACTTGCCCCTCTTGCAGGGCACCGACCACCGTAAAGAGCTACTGGACGAAGTTGCCACTAGCTTCGACTCGAGCAGTTCCTGGTAGGCCTCCTCGTAGGTTCGTCCCAAGACGTCCATTCATGGTACCCACATCCCCACCGGTAGTGGATATTTCAAGCTAGAGTACCGGGCCACAGATGGAAGTGAGGATTATTCACTCAATGTCCTATATGAGGGCACGTCAAACTTTGTCGGGCCTGTTCTAATTCATACTGGGCAGGTCTCCCGTAGGGTAGGACCAGCCTCCGAGTGATAATCTCAGAGCACACGCACCGGGGCAGCCCAGGAGCACCGCTCGAGCTCACCGTACTTTGTGTCAGAATGCAGCACTTTAATGGGCAACGTTCGGTAAGAGAAAGCGATCGTTTAAAGGAGGACTGTGAAACCACAAGTCATTGCTAAAGTAAAGCTGCGGATCAACCCGTGCCTTACACTCTCCAAGCGAAGTTCAGACATCGAGGTGCCGACGTGATTTCCATCCATTGGTAGACTCCTGGGTAATCTCCTACTGGAACCTTCGTAAACTATTTCAATCCGCTACATCGTAGGTCACTATTGCATTATCCCATTGTCCCATCCTAGACATCGCTTCGGTCCGGCGGCTTAAATAAGAATGTGTCTCCGTGGAACCCGGCACAAGGAAATGTGCATTTATCTTCTTCAAATCCATACGTAACGGGCAAGGCTTTCTTCCTGCCGTATCCTCGATTCGCTAGGAGACGACCATTCCCCGGCAAGTCTAGACCATCTCGCTGGACTATGTTACGGTCAGAGATCGGCACAAGTTTTGTGTAGTCCATTGCTGCTAGAGCACCTGCCGTTGGCGAAACGGGGCGTCGCGTGGAGCTTTGGCTCAGCCTAATGCTAATTTTGGAAGGCCCCCAGAGCTGCAACCCTCCTTTACCCAGGTGACCTCAGAGGGGTCATGGCATCGACAGCTACGCACAAGCCAAGAGGATGTCACGCCTTGTCTATAAAAGAGACCCGCTTTCATATAATCTTAATGCCTCTTCTCGCCATGGCCAGCCTTAACCCACACCCCGCACGGAGAAAGGGCATCCGACCCCATAACGCATAGCCCAAGGCTTCGTTTACCACTGACGATTATTCCTTCCATAACAAACTGTACTAGTGGCTGTGCAGGAGACCGTCGGAATTTAGTTTCGACTCTCGCCCGAAAGTGATGCCTGTATACCCGCATCCCAACTCGATAGACGAGACAGGTCCAGACTATGCGAATTGCGCTTTAGATACCAACTGGCACCGACGTTGGTAGGTTTGATTCTGATTCTGAGTGCCCTGCTTGCAGATGGACAATTGCGGAGGGGGCCGGGAAACTCAACTGTAGGTAGCTCTGCACAATGACACGCATCACATTTAGAAGTCGCCGTCCGTGGGCAAGCTCTACCTTAACGGTGATTCCCATCGACGGCAACCTTCACGTCTCTAGGCGCTTAAGAGGACGTTACGCGGGCTGATCCTGCATTAGCTGGACTGTCAAGTTGTATATATGAGTCTGACGCCTTCTAAGAACGTGGCATTGATTCCTCCGACCACTGGAAGCAAATAGTGACCTATGGACGAGTCACGGTTTTCATCTTCTGATTTTCAAAGCTGCGATTAGAGAATCCTACCCCGCTCTCACTGCCAAATGATACATCGAGAGCTATGATGTGAGGCTTGGGAGAACCAGCAATTTCGAAATGTGGGGAGCCCGCATCGGAGTTGACTTACCTTTACTTTGCACTAATCTCCAGTGTCGGCCCCGGAACACCCTACTTACCGGGCTGGGCTCAGATGTTCAGATAAGGACTGGGGGGTATCCGCAACGCTTATAGGGCACGTGTTAGCTAATTGTTAGAAAGTACTGAAGTGTCCCATCTGCTATTTCGGGGGCCTGTGGGGCGTACTGCTGATAATTTTGAGGACCGAGACACTTCAGGGTATGATCAGCACCAACACTAGATGAGAAACCGATTCGCAAGAGAAAGGGTACGTTAAAACGCCTTCGTGTAGGCATGTAAGGCGCGTATTGGGGGCACATCGGGTAGAAGGCCAAGGGTACATAGAAGTTACTCGGCAGTCTCGCGCCGTAGTGCCTATAATGATTGGCTACCCCCGTCAAGTGCTTATTCGACGTGACAGGGGCGTAAAAAACGATGTCCGTCGAGGATCGACCGACAGGGATGGCTACACCGTACCGATCTACGTATAAACCCGGCTATAGGCGCTTTACATCCTGTGACGGGCGAGAGCTCACGAGGCCGCTGCGAGTTGGTTCTTCCATGAGGAGCGATATATTCAGTAGAGTCTTTTGTCTTACGTCTCCACACGGAATTTATTACCGTCGGCGTATGTTACCTGCGATTGGCTATTGAGAGAGCAGACTCAAAGATAAACACCGACGACGAGGTTTTGGTGAACGCCTTAGTGAGTTAAATGTGGCCTCCACCTCAACGCTAGGGATAAACTGACAAATGCGTGCGTAGGGGGTTTCGAAACTGTTTATCGAACGTGGGGTCTCGGGTGGACCGCAATCATAGTTGCGTCAGCAGTCAATATGATACCGCGTGATGGCGCGGAGGGGATATCCCTGACTCTTTGTTGGCGGGCGGTCTTCTCTGCCCTTCCTCGTATAGGCCAAGTCAAAACAAATGCCCGGAGTATGGAGAATCCATCGGGCGATTACCCCGGTTCCGGACTATGTACCGCTTATGTGGTGCTACGTTCGTGTTTTAATTGTCTAAATATTGCACCGAAGTAACCTCACTGCCCTCTGCTAATACATGAACAAAACCGGTACAGCAGCTCAGTCAGGACGATCAGATGCTGCGCGGTGCCATTCGCGGGATACTTTCCACATAGATCTATACTCGTCCCCGTAATGACCCTGCTGATGCCCGTTTAGAGTTGATATACCTGTCTCCAGTAGGATCTGTGTCGTACCGTTACTGCCAACCAGATAGTGTAATAGATGGACGAGCAGCTCATCGAGCCAACCGGGCCGGGGCATCGTTCTCCTATTTGTTGGGTATTGTCTCATAATAGCGGTGTGCTCCCTTTTACTACCCTCGTAGATTGACGCTCGGTACCGAGACGTACTCTCGTGCTCTAGTGAGGTTGCCTTGTCGTGATTTTCGAGATTGCAACCTGGGGATTACAATAGAAGATGCCCGATTCTGGATGTGATGAGTCGACAAGTCATGCGATTACACTTCCCACGTTGGCTCATCCGAGTGACGACGAGTGTGACCTTCGCGATGCCGCGCTGGCTCCACCTTGTCACGCTGGGAGTACGTCTCCACGATGATCCACACTTGCGGGTGAGCGCTCGTACCAGCTTAAAGTGCGACCTACTGGCACACATTCTATTTATGTCCACATGGGCGTTGACTGTGGTCCTTTGATATTGTGACGAGAGTGTGCGGGACCGGAAACTCTCATTAATGAGAGGGCCTGGTAACAAATTCATACACAGCTCTGCGGAACAACGTGGGTAGACCGCTTAGGCTGTATCTTCTGTACCTGAGCTATTACGTATGAATTTCAGGAACCAAAAAGCTGGTTAACACGTCGAGTACGTGTTCGGCAACCAGTGTACTGTGAAGTTGATACCTACTTGTTTTCACACCCATTAACCCTAATATCCATTGTGCGGCCGTTAGTTTCGGCATTCACCGCAATCGACGGGTTCCTTACACATCCCGGACAGCGGCATACTAAGCGCGAGCGTAGGATGGTTCAATTAGGACGAGGGCAAGCCCAAGCGTGCCAAAACCATAGTAGACTCAGATTGGTGCCGAATGGACGTAATGTCTTAGCTCGGGCAGCTGGAGAGTTCCGCAACTTTGCTTTTCCCCCGAGTCATGTTCCACTGAAGATGGTGGGCGCCGTTAAATAGTGGCACCCTTCGTTGAGACACCACACACCTTCTGACAATAAGTCGTCCGACTTAGATATTCGCGTGCGATTAAGTCTAGAGCGATAGGGGTAGAGCTACAAGCTCACTCTTGAGATTATGCGTTCAACTATATGGAGTGCCAAACCTTCATTTGGTCGTTGTTCAAGAACGACGGCGAAAAAGTGTTTGGGACGTTGATCTGCGAGCCTCACCCGGCTGTCCGCAAACAGTGTACCTGTAAGACCAACGTACCTTATATCCCGGCTATCCCTCGTCTTAGCAAATCCTAGTGGTGGCCTTTCCACCCAAATCGATCATCCTCACACCAAGGTCTAGCCCTCCCTCCCTTACCGTCACCCCGACGTAATTATCTCGATCGTATTGACAACACACTTTAGCAAATTACCCTTACGCAGTATGAAACTTCTGGGTGGACGATAATTGATCCTGAGTTGCGGTTATCTCCGATGGTTGGAATCTACGCTCCCAGATCACGGAAAAGCTCGCCATATGACTTTGCGCAGCCTCCTGCAACTCGATATAAGTGCCATATCCGGGTCCAAATACCATAACTTGGTGAGGCTATCTTCAGTATGTAGCTACGAATCTCAATTTTACATTGCGTGTTCGCGTGTTGACTGGCCTTCATCGCATGCTCCCAATCCCAAACATGCTCTGCCTTAATGGTATCGACCGGAAAGCCGTTGAGGATGAATTATAGCTATCTGATCAGACGGATAATTGAATACCAGACCCCGTGTAGTCATCAGACAGGGGTGATATATTGTCAAAACGTGTTCCTTGCCTCTGTAGATTCGGCGGCGTTGACGTCGACCCCTTGGCGAGTGCGGGAACTGGTAAGCTGCAACCGAGCAACACGAAGGTTAGTCCCGGGGCTCCATGGCATTCAGTGTTTTAGCTAGTCACGAATGGAGTAATCTTCTGAGAGTGTCGTTTACTTACATTCGGTGACCGTCCAGCACGTAGCACTCGATTGAAGTACGCAGCATAGGACCCATCCGGGGCAGAATCGCCCAAAACCCGCGACGCCAATAGACTAGGTGATACGCGTGAAGTGAGGTCGCCATGCATGCATGAGGGTAACCGTCCCAATTAACGCCCACACAAAGGCCATGTTAGATTTATTATTTTGGAACGAGGACGACCAGTCCACTTTAGCTCATCTATTTAACGATAGGAAATCCACATGTAATCTACCGAGTCCTTGTCCAGCTATGTTTACTCCGATCACTGCAGATACTGAAAAGCAAAAGGTAACGCAAACTCTGTTCATTGACACACGAGAGATTCCCGGACCCAAAGCAGAAGTTAACCGATGAAACTTAGGACCTCACTAAGGACGCTATTATGAGGTAAAACCTTTGGACTTGAGATCAGAGCTTAATTTACGGGTTTATCGTGGAAAAGTCCTTGCTAGATTATGAGAGTAGCCGATCCGAGGTGCAACAGTATACGCATCATTCATTCCAGTCACCACGATGCTCTGCAGTGCAGACAGGCGTCGTAGACCTTAAAGAAGATTAAATGGATCAGGCTGGTTTCCCAAGCTCATATAAGCGGCGGTGTAGGCACGAGTCTCAGTAGACCAAATGACCACACGAGGACGCCACGGAAATTCCCGTGGGGCCTTATCTTCTTGTCCTCCGTTAGAATGGATGAACTATTCGCAATGTGCTGCCGAAGGCGTTACAAGGTAAAAGTTGGCGTACTTGACCCTATAGCGCTCGGGACAAGTATCGCTGATAATGTCCAAGACACCATACAAAATATAACCAGCCCTCATAGGTCGTATGCATAGGTTATATCAGGACTTCGCGACCCCCGAACCTTTATCCGTGTGGGCTACGCCGCTTGGGTCCAAATCTTTATACGCCCCCGGGAGAACTACCGGTCTTTGATCCTGTTCTCTGCGAGCAAATATCTTCTCTTAGGGTCTGGACCGCGTTGCCAGTGGCGTGGTAGGACGGCGATAACGGCAGATTATAAATCGTGGTCAAGACCATTCACCTGTAATCAGGTATCATCGAGTGGTCCAGACGCGGAAATACTATCCGTAGTCGGTAGTCATATTTTGAAGCAAAGGTCCCGGCCTGTTCTCTCCCCTCGACGTGAGGGTGATAAATTCCTGTCTACCACAAATTCATATCCGGGTGCTACACCTAAGCTGCTTGTTGAGACACGTTGAGCACCGTCCCTACCCGACATCGAGCCAAGCAAAGAGCCCTACGACGAGAAACCCCTACAGATTGCTCCCGGTACAGACGTTGCCTGAACACCACATTTGCAAGCGGACTGGACTAGTATGGGAACGGACCAGGACCCGCGTAAGAGCGCCAGGAAATGACCTCGTCAGTTTCTTGCACGTCCTGTTGCTCCTCGTAAGCGCACCTCGTAGGGTGGGCAAGGAATGTGTGTGCCGGGTATTTGTTTCTAAATGAGTCGTCAGAGAGGTTCAAACGAGGCTTCTGAGCGGGTTTCAGTTTACCGTCCACCGTCCCAATAATTCACGGAGATTAACTATTCGTCTGGACGATGGGGACCGACT
		</sequence>
    <sequence><taxon idref="Location_0_4_1|45.392466651066236"/>
			ATGGCCGCAATGGGACTACTGGCGACTTTACATTTTAGGCGCGATCTTGGGGATCAAGGGCCTCTACGCTGGCACATTCTGCAGATGGCAACACGCTGATCATCACCCGAAGCACAATACACGAAGTAACGCTACTGGGGTGGTCTTATGAAGCGCTAGAGTTCATCTCGCATACGACACAAGTCGCAGTCATGTACTAAAGTGGAAGAGAATCATTAAAACGCCCCTCGGGTTCGATTACGGACTCACGATGGTCTGTTGTAAATGTGTGCTTGACTAACATCTCGCCAGAGAATAACGAATTAAGTTGCGTCCTAATAGCATTTCCGCCAAGACGATGCCTGATACTCGGATTATGCGTTAACAGGGAAAGCCGTCTCGTTTAAACTTCAAGAACTCCTACGTGAGTTGTGCCATGTCATAATGGAGACTTTCTACTTGCGATCCGGATTTAGTCCGAGGTTTCACATGGGTCCTAAACTGTATTAGATATATTATTGTATCGAAGTTCGAATGTTCGCTCCCTGCCGGACCGTGGTTCCACTTGCTGTATTTTGAGGGTCTGGGGATTTTTTTAGGACAATTTGTGCCTCCGTGGTTCCTGCTGTTTCTATGCTGTTCACACAGATAATCTGTGTATAACGCCCGGCCACATAGGATCGGGACTGTGTAAGCAACCAATAAGACAAACCTAGTTGATAGACTATCATGTTTGTACAACACACAAAAGGGAGTCGTGTAGGGTCTTCACTAGATACAGCCATAATCATTGTGATTATATGTATTCAGGCACCGACTGGAACGTGTCGTGCTGCTTAAGGCTCCTCGGGTCCGTATCGGGGAAATCCGCACAGGTCTTTTTAACGCTTCCGCGCTAATAGATCAGATAAAGCAAGCATCAGGGGAGCTTAAAGAGGCATACTGTCCAGCAACCCTACGACGTCTTTGCAGTGTTGAATACTTATCCCGGCGCGGCCTTTGACATCTGGCATACAGTTTCAATTCACCAATGAGTCGCTCCGATATGGTTTATCCGGGGGCTAGCAGTCATTGGTGTACCGTTTAATCAGGTTCTCGAGTTGTAGTATCCGCTGGTCATATCGGTGGCCCCTGACGCTCCCCCTGATGGGCTGACGCTCGAAGTAGAACACCACAGCAACATTATGACAGACTCTCTTAGAATACTGCGAGTGATTTATATGAAATACTGAGGCTCTCTGCGCGCAGCAAGATAAATGGATCACCGAATCCTTTAAGCTGCGGCCACACCACATATACCCTATGCGCTCTTGTACAGCCGAAATACGATGTCTCCAACAGAGTCAGAACGCTTTATGAAAGGGACTCGAACAGCTAGCTGTTGCTCACTCTACCTTACATCGCCCTGATCGGGGGGCTAAATGGCAGCGGAAATAGGCGCAAGTGACGTTCATCAGAGCGATGTGTTCAGATTAGCGCTACACTCGGTCACGTTTGCAATCCGTTTGATAGACGGTAGCGAAACGCGTCAGCCCCCGAAATTCGAGCATGTGCTAGATCCGACAGACAAATGGATTGTAGCCCGGTACGGCTATTACTAGCTTCGACAGCAAAAAATAAACATAATCGTTTGCGTGGGGGAGCTAGACAGACGCCCCTCGCTCACACCGATAAGCGATGAAATTCCTTCTGGCTCCGCCCACCTACCCGTCCTACAATCCTGCATTGATAATTCGGGCTACTAGTTGAGCTTGGTCCACCTCCGATGGTGGGCCACCTGGGTTGCCGTCAGCTACTTGCAACCGAGCGGGTAGGCCTTCCAAGTGTGAATGGGACGTATGGAGGCGGATGTCTGAGGTCTTGGATACGCGAAAGTTGAATGGCCCCTAACCAGCCTTCCGGGGCTACGCGCTCTCCGCGGATATTACGGGCATCGGGTTTATAGTTGGGAAACGATCTCTAAAGCTGTTCATCTAAGAGTCTTATTCCCGTGATCAAACGCACTTAAAAGCCGAAGACGGCATTGCTAGGGAGCGGTAGTAACCACTACGTTCTGGTTATGAAATTGTGTTATCTTGGGCGGGCGATAGAGTTAATACGCGTAGTTTCTGACCGTCCGTCGATAGGATGATTAATCCCCGTTTGACAACGTTGGTTTACCTTATCGTTGGGATAGGGTTAGTGACCGTTCTTACCTACCACGCCTCCTCGATTCATTTAAAGTTAGATCGATTTGACTTGGGGGACTAGTACCCGCCAACTGGAACCCATCGGTACCGAGAGAAGAAAATACAGTGTTCCTCGTTGGGGCGCCTCACTTGTCACGCTAGTGTCCTACCGTTCAGCCCATCACTGAGTTTTAATGTTATTCCCTGATATTCGGCATTGATTCGTGACCCCCTGATTCCTACGCAATCGTGTCTATGTAATCGGAGTATATACATTACGCACTCTCTTACTCGCTTTCTAGCTGTCTAATTTCACTGCAGATTTATCACCCTATACACCCGAGGCGAGGGGGAAGCAAGTGAGACACATTGCAGTACTTAAAGTCAACGCATATTTCAGATGCCATCTCAAACGCCAGTGTTCTGAGCCACAGCTTAATCGGAAATTTCGATTGCACTTATCGGGGTTCTGTGAGCAAATATAACTGAGTCTCTCTGGTCGGTACTTGCAGCAGTTAAACTCTCGAGTGTCGGAACGTCGCCCCGTCCGCGGTAGGCGTTTCTTACAACTGACACGTAATTGCTGCCGATTCAGAGGCATTTGTAGGCTACATGATTGGCGGGAGACAATCGATGGGTTGGTACGTTTCAATCAGGAGCCCGTCAAATTGAAGGGAACGGCCGACAGTAGCGCTGGGCCCTCATACGGCCCAGCTGCTCCCACGCTGGGTATCCGTTCAGAGCTAAAGAGACGAAACCTAGGATTACGGGTTTCAAGCCTCTCGATTGCGCCGTGCTCCAAATACGAGCGTCGTATCCCCTCGGAGTGCTGAGGTGACATACTCTTTAGCCAAGACTAGCACTGTATTTTTGCAGTGGTTGACGGACTGTCACCATTCTGGGTGAGCGACGTAAGACCACGTCTTAAAGGTCGACAACATTTGCTCCCTCCGAAAACACCGGGCTTTGTTCTCGCTGAGTCATAAAGGGTGATGTCCGGGACTCTGAGTAGCAGATCACTGCTGTAGGAAGCAGAAACGCCTGTATCTGGACGGGCTGGCCGGTAACAAATTTGTAGTTCAACATCCATTGTTTTTGGTATCGTTAGGGGGCCATGCGCGGTCCATGCAACGTCAATTGATTTGGAACGCGATGTACGTTACAGGGTACACAATGCCTTAGTTCACTTTACCATGCGAATGTGAGGGGCATCATTCAGGCTAGCATCCGAATTGTTATTAACAAAAGTGAGTCGCGCGGGCCACCGATAACAGCTAGATTATACGATTGCTAGATTACGCGTATAGGATGTATTTTACGGTACAGTGGGCAAACTGTCTGATATAAGTGCTATCCATTAAGCGGCCACAACGAGAGACCCAAGATCCCCAAAATAACGAAGATGGTAGGGCTAATGCCAACGTCGGGTTGCCACCGGTATTTTTCTTTTGGCTGGCCTAGACTACGTCCGATATATTAGCTGTTCTGTTATTTATAGCCGGTAGATACCTAACTTATAGCTACGTACACACGGACTAATATCCCCATAATATGAGGCGACTCTATGACACGGACTCGATAGAGGTTCACAGGCTACCCTACTAAGGGGGACAGCTCCTTCGCCGGGTCCCCATGCCGGTAAATCCCAAAGGCAGGTCGCAAGTATTCCGGGTGATGCCCCACTGACCCACCGCCCGTGATCAGGCTCTGGGTCTGGATTACCGTTCTCATGACTCAATTACTCAGATAATGCAGTGTAACGGCTCTCACGCTGGGGCCCATGTTTCATTAGTTGTCATTACGGACGCGCGTAAGCCTGCGCGTGCTTTGTAATTAAGAATTGGGAGACAGTTCACTTTCTCCCCGCGGCTGATTTCAGTACCTCGAGTATGCTTTGCTTATAAACGTAGTTTGGTAGGCGGTATGTAAATCAAAAAGAGCACAATCTCCGTGAAACCGCGGGTTCTTACCTCTAAATAGTAGGCCGATCGTGCAGGAGCAAAGTAGATTTTGGCATCATTTATGGAACAGTTAAAGAAGACCCCCCTCTCTCCCAAAGGCGAAACAGATCCGTGGGGTAGACTAAACGCGATCCCTGTCGCAACTTGATTTCGGCACCAGTGTCACTCCGCAACTCAGGGAATAGTCGGACGACTCCAGTAACGGTCAAACGAGTCACCTTGATCGGCGCTTGAAAAGTTCATGGCCTCGTCGGAAAACAACCACCTGACTAGCCAGAGTGTAGCTGCCGTGCAACCGCGTGGTTTGTTAGCCATAGTCACTAACTGAAGTGCCAATATGGTATTATATCGAGGGTTCTCGGATTCTCACAGCCCAGGGCTCCTACATCCGGTGAAACGAGTATTCGCACATCCCGTATCGTCTATCTGCTCGGCGTCATCCAGGAGATACGAGCTAGGTTCAGCATGAGACAGCGTAGCAGGGGAGTCTGCGGTCTGGGCTAATGCGTTCTCTCGAGACCCCCCCAAGCGTTCTTCAAGAAGACAGCTTACTCGCATGTCAGGCCTCAGAGATTGTTCCGCAAAGGATGTAGTATAACAAGATTTATAGCCAACGTCTGCCCGGGGGAAGGTCTATGCTGCTGGGTTCTACAGGCCTCGACAAAAACCCCGCCGTGGGAATATCGATCATGCGGATAGATATAGCGGAATTGCTTTGTCCTTCAATTCGAAGAATAAATGACATGGTAACGTTTAGAGCCAGACTCTCGGGTCTGTGCACTTATTAGTGGCACATGATAAGGGAAGCCGCAAGAACCTCGCTTCCGTTATGCTGCAGCGACATAGTTCATATCATGTTGTCCTAGGACGTAAGGCAAACACAGCTCGATACTCGGACTGGCCCGGTGAAAACTTATATGCCCCGATGGCAATATTACGACGTCATGGTCACTGAAGCTTTCACTCATATCAGTTCCCATTTCATTAGATTTTCTCTGTGCCATTCTATTTCCCGGTCAAGATGCCTTGCGAAGATCTGGGTTAGAGGATCTCATGGAACGACCGCAACGTCAAGAGGACCGAGTACCGGTAGAACGAGACTTCCATACGCCCTTTTGCGCTAGATCTGCCTTAATTCTATAGCAGTCCCTTGAACTTAACATGTACACGTGCAGGGCGGGGAAAATTATTAAGGCAGCTCTTCATTATGGACACCCGAAATAAACGACTTCAATTCTCGTCTAGTGGATTCTTGACCGCTTCTGGAGCATCCTGGATAGCCATTACCTAATGTACTTCATCCATCTGCACCGACGACAATGGGCAGCCCGAGGGAGTATCTTCCCGTAACTGCGGGACAGTAAATAAGCCAATGTGCTCCTCTTCCAATTGGAGGTTGACCTTGAATGTTACTAGCCGTCATCGTGGGAATCTTACATCCAGAATCTTTAAGACCAAGCTCTTGTAGAGTCTAGATGGCCCGGCCACCGATAGCTCGTACATTGATCCCGCCAGTATAGTCTGAGGGCCCAACAGTCTAAGTTTGATCAGTTGGGGTGCGTGTTCTTTGCCGAATTCCCGCCGGAGACTATCCGACGTCCGTCGTATTATTACTACCAGATGCGCTTGCTTACTTCTTCACCGGAAAGGGTGGTTCTATACAGTACCAGTCAGGCCTGAAAAGTCAACTATAGGAGGAGCCCCACAGCGTACTCTGCCTCGTTGGGTGAGCAATATCAACGATGTTGGTAACACTACCTTGTTCGTGTTTAAGGCATAGGATGCGGCGCGCCAATACAATGATGCCAAATGTGTCTATAGCTGAAGTTCTGGAAAACGGCCGCTCGTGTGCTCCATTAAAAGGACGTTAATATCGGGTGCTGTGCGCTGTCGACGGACAAAGCTCTTGGACCGTCAGGTCTTCCGGGCTTTCTTGGTACAACGGCCCGCATAGCAATCCAGACACTTTGGCTATAGGGATAACCCAATCACCAATCCAGGCGCATTAGTCGAGATGAGCGGCTTACCAACAACTATGAGTTTGAGGTCGCTCTCCAGGCATCAACCGCAAATTGGTACCCGAGCATACCTCGAAGGATCGGTCTGTAACGCCGACCTTGTTCATGTTGGCCTAGTCTTTTCTTTCACGCATGATTAGCCGTAAAATCAGGTCAACGTTTTACCCGATAGTGGTTATGGACCTGGTCGCTCGGCGAGTATCGCTAGATTCTGGGCGCCTCTTACATTCATGGTAAAGGTGTACGATTTATTTTTTGCATCAGATCGAGCCCAGATTGCTTTCGAATTTCCGTATAAACGAGGAGAGCTAGTCGGTCGATGCGTAGCGTCTTTATAGGGCCCTACAGAGCATTGTCGTCCTTCAGAACTGCGCGCTCTATAAACGTATTGGAACCTTTTTGAGCGGACCAGTTTTTGGCCTAGTGTAATTAGGTGGAACTGAATATGTATGATTTTGACTGGCTCGGGCTATGAGAAGGCGAAATGGCAGATCCCCAGTGCGCGTCCTCTCTTGAATTGCATGGGAGTTGTGGGACGCGCCTGTAAGGTGGGCCTGTGTCCGAGCGGTCGTCCAGGAGGTTATTTCACTCAAAAAGGAGCCTATGAACTTGCGGGAAAAGAGTGCTCGATAGTGCCCTGTGAAGCACAAGGAGACAGCGGTGTCTCACGCGACCTAACCTCAACCCCCGCGCTGCCGTCCACACTTTGACTCAAACTCTGGCATCCCATGTGAAACTCGGTACCGTCAGGGCAGGCGCGACACATGTTGTCATGCTTTGGGTACAGCGCACTGCGGCGGTGGAATTACTCCTCTTTGCTTACACAACAGTTATTTCGCGGTCGGCGCTCACTGACAACGCTATTCGTTTACGCCGCCACGGCGTAGGCGGCAGGCGCTGGATGCGCCTGTGTTTAATACTGGTCATGAAAGGTGACAACCATGAAGCTTACCCGTCGCCGATAACACGGAAGCTATTAAGACCGCTATGATGGGGCTCGATACTGCACATCTGGCGTTCCTAGCACGAGTCTGGGGTACCAAAAATGAACTGACGGAAGAGTATCGTAGGCTACGTCGAAGAATCGCTCAATAACACATGGATCGGCAAAATGCCACTGGTGATTGTAGTTTAGCGCGCCGATTGTAAATAGTCAATATCTCTGTAAAAAGCACCACTGTCATAGCCTGATACCGGCCCACGCCCGATTGGATCATTCTCACAACGTCGGGTTGGCTCTCTAATATCACATCTGGTACGCAGTTAGTCGGGCCCATTTGGTACCGATAATACTGCCACCTCATGCGGCCCGGCAGAACAATCCTAGGGTCGTAGCGTCTCTTAGTTTTTGTCCCGTGTATGGGTGTACTTGCCCCTCTTGCAGGGCACCGACCACCGTAAAGAGCTACTGGACGAAGTTGCCACTAGCTTCGACTCGAGCAGTTCCTGGTAGGCCTCCTCGTAGGTTCGTCCCAAGACGTCCATTCATGGTACCCACATCCCCACCGGTAGTGGATATTTCAAGCTAGAGTACCGGGCCACAGATGGAAGTGAGGATTATTCACTCAATGTCCTATATGAGGGCACGTCAAACTTTGTCGGGCCTGTTCTAATTCATACTGGGCAGGTCTCCCGTAGGGTAGGACCAGCCTCCGAGTGATAATCTCAGAGCACACGCACCGGGGCAGCCCAGGAGCACCGCTCGAGCTCACCGTACTTTGTGTCAGAATGCAGCACTTTAATGGGCAACGTTCGGTAAGAGAAAGCGATCGTTTAAAGGAGGACTGTGAAACCACAAGTCATTGCTAAAGTAAAGCTGCGGATCAACCCGTGCCTTACACTCTCCAAGCGAAGTTCAGACATCGAGGTGCCGACGTGATTTCCATCCATTGGTAGACTCCTGGGTAATCTCCTACTGGAACCTTCGTAAACTATTTCAATCCGCTACATCGTAGGTCACTATTGCATTATCCCATTGTCCCATCCTAGACATCGCTTCGGTCCGGCGGCTTAAATAAGAATGTGTCTCCGTGGAACCCGGCACAAGGAAATGTGCATTTATCTTCTTCAAATCCATACGTAACGGGCAAGGCTTTCTTCCTGCCGTATCCTCGATTCGCTAGGAGACGACCATTCCCCGGCAAGTCTAGACCATCTCGCTGGACTATGTTACGGTCAGAGATCGGCACAAGTTTTGTGTAGTCCATTGCTGCTAGAGCACCTGCCGTTGGCGAAACGGGGCGTCGCGTGGAGCTTTGGCTCAGCCTAATGCTAATTTTGGAAGGCCCCCAGAGCTGCAACCCTCCTTTACCCAGGTGACCTCAGAGGGGTCATGGCATCGACAGCTACGCACAAGCCAAGAGGATGTCACGCCTTGTCTATAAAAGAGACCCGCTTTCATATAATCTTAATGCCTCTTCTCGCCATGGCCAGCCTTAACCCACACCCCGCACGGAGAAAGGGCATCCGACCCCATAACGCATAGCCCAAGGCTTCGTTTACCACTGACGATTATTCCTTCCATAACAAACTGTACTAGTGGCTGTGCAGGAGACCGTCGGAATTTAGTTTCGACTCTCGCCCGAAAGTGATGCCTGTATACCCGCATCCCAACTCGATAGACGAGACAGGTCCAGACTATGCGAATTGCGCTTTAGATACCAACTGGCACCGACGTTGGTAGGTTTGATTCTGATTCTGAGTGCCCTGCTTGCAGAGGGACAATTGCGGAGGGGGCCGGGAAACTCAACTGTAGGTAGCTCTGCACAATGACACGCATCACATTTAGAAGTCGCCGTCCGTGGGCAAGCTCTACCTTAACGGTGATTCCCATCGACGGCAACCTTCACGTCTCTAGGCGCTTAAGAGGACGTTACGCGGGCTGATCCTGCATTAGCTGGACTGTCAAGTTGTATATATGAGTCTGACGCCTTCTAAGAACGTGGCATTGATTCCTCCGACCACTGGAAGCAAATAGTGACCTATGGACGAGTCACGGTTTTCATCTTCTGATTTTCAAAGCTGCGATTAGAGAATCCTACCCCGCTCTCACTGCCAAATGATACATCGAGAGCTATGATGTGAGGCTTGGGAGAACCAGCAATTTCGAAATGTGGGGAGCCCGCATCGGAGTTGACTTACCTTTACTTTGCACTAATCTCCAGTGTCGGCCCCGGAACACCCTACTTACCGGGCTGGGCTCAGATGTTCAGATAAGGACTGGGGGGTATCCGCAACGCTTATAGGGCACGTGTTAGCTAATTGTTAGAAAGTACTGAAGTGTCCCATCTGCTATTTCGGGGGCCTGTGGGGCGTACTGCTGATAATTTTGAGGACCGAGACACTTCAGGGTATGATCAGCACCAACACTAGATGAGAAACCGATTCGCAAGAGAAAGGGTACGTTAAAACGCCTTCGTGTAGGCATGTAAGGCGCGTATTGGGGGCACATCGGGTAGAAGGCCAAGGGTACATAGAAGTTACTCGGCAGTCTCGCGCCGTAGTGCCTATAATGATTGGCTACCCCCGTCAAGTGCTTATTCGACGTGACAGGGGCGTAAAAAACGATGTCCGTCGAGGATCGACCGACAGGGATGGCTACACCGTACCGATCTACGTATAAACCCGGCTATAGGCGCTTTACATCCTGTGACGGGCGAGAGCTCACGAGGCCGCTGCGAGTTGGTTCTTCCATGAGGAGCGATATATTCAGTAGAGTCTTTTGTCTTACGTCTCCACACGGAATTTATTACCGTCGGCGTATGTTACCTGCGATTGGCTATTGAGAGAGCAGACTCAAAGATAAACACCGACGACGAGGTTTTGGTGAACGCCTTAGTGAGTTAAATGTGGCCTCCACCTCAACGCTAGGGATAAACTGACAAATGCGTGCGTAGGGGGTTTCGAAACTGTTTATCGAACGTGGGGTCTCGGGTGGACCGCAATCATAGTTGCGTCAGCAGTCAATATGATACCGCGTGATGGCGCGGAGGGGATATCCCTGACTCTTTGTTGGCGGGCGGTCTTCTCTGCCCTTCCTCGTATAGGCCAAGTCAAAACAAATGCCCGGAGTATGGAGAATCCATCGGGCGATTACCCCGGTTCCGGACTATGTACCGCTTATGTGGTGCTACGTTCGTGTTTTAATTGTCTAAATATTGCACCGAAGTAACCTCACTGCCCTCTGCTAATACATGAACAAAACCGGTACAGCAGCTCAGTCAGGACGATCAGATGCTGCGCGGTGCCATTCGCGGGATACTTTCCACATAGATCTATACTCGTCCCCGTAATGACCCTGCTGATGCCCGTTTAGAGTTGATATACCTGTCTCCAGTAGGATCTGTGTCGTACCGTTACTGCCAACCAGATAGTGTAATAGATGGACGAGCAGCTCATCGAGCCAACCGGGCCGGGGCATCGTTCTCCTATTTGTTGGGTATTGTCTCATAATAGCGGTGTGCTCCCTTTTACTACCCTCGTAGATTGACGCTCGGTACCGAGACGTACTCTCGTGCTCTAGTGAGGTTGCCTTGTCGTGATTTTCGAGATTGCAACCTGGGGATTACAATAGAAGATGCCCGATTCTGGATGTGATGAGTCGACAAGTCATGCGATTACACTTCCCACGTTGGCTCATCCGAGTGACGACGAGTGTGACCTTCGCGATGCCGCGCTGGCTCCACCTTGTCACGCTGGGAGTACGTCTCCACGATGATCCACACTTGCGGGTGAGCGCTCGTACCAGCTTAAAGTGCGACCTACTGGCACACATTCTATTTATGTCCACATGGGCGTTGACTGTGGTCCTTTGATATTGTGACGAGAGTGTGCGGGACCGGAAACTCTCATTAATGAGAGGGCCTGGTAACAAATTCATACACAGCTCTGCGGAACAACGTGGGTAGACCGCTTAGGCTGTATCTTCTGTACCTGAGCTATTACGTATGAATTTCAGGAACCAAAAAGCTGGTTAACACGTCGAGTACGTGTTCGGCAACCAGTGTACTGTGAAGTTGATACCTACTTGTTTTCACACCCATTAACCCTAATATCCATTGTGCGGCCGTTAGTTTCGGCATTCACCGCAATCGACGGGTTCCTTACACATCCCGGACAGCGGCATACTAAGCGCGAGCGTAGGATGGTTCAATTAGGACGAGGGCAAGCCCAAGCGTGCCAAAACCATAGTAGACTCAGATTGGTGCCGAATGGACGTAATGTCTTAGCTCGGGCAGCTGGAGAGTTCCGCAACTTTGCTTTTCCCCCGAGTCATGTTCCACTGAAGATGGTGGGCGCCGTTAAATAGTGGCACCCTTCGTTGAGACACCACACACCTTCTGACAATAAGTCGTCCGACTTAGATATTCGCGTGCGATTAAGTCTAGAGCGATAGGGGTAGAGCTACAAGCTCACTCTTGAGATTATGCGTTCAACTATATGGAGTGCCAAACCTTCATTTGGTCGTTGTTCAAGAACGACGGCGAAAAAGTGTTTGGGACGTTGATCTGCGAGCCTCACCCGGCTGTCCGCAAACAGTGTACCTGTAAGACCAACGTACCTTATATCCCGGCTATCCCTCGTCTTAGCAAATCCTAGTGGTGGCCTTTCCACCCAAATCGATCATCCTCACACCAAGGTCTAGCCCTCCCTCCCTTACCGTCACCCCGACGTAATTATCTCGATCGTATTGACAACACACTTTAGCAAATTACCCTTACGCAGTATGAAACTTCTGGGTGGACGATAATTGATCCTGAGTTGCGGTTATCTCCGATGGTTGGAATCTACGCTCCCAGATCACGGAAAAGCTCGCCATATGACTTTGCGCAGCCTCCTGCAACTCGATATAAGTGCCATATCCGGGTCCAAATACCATAACTTGGTGAGGCTATCTTCAGTATGTAGCTACGAATCTCAATTTTACATTGCGTGTTCGCGTGTTGACTGGCCTTCATCGCATGCTCCCAATCCCAAACATGCTCTGCCTTAATGGTATCGACCGGAAAGCCGTTGAGGATGAATTATAGCTATCTGATCAGACGGATAATTGAATACCAGACCCCGTGTAGTCATCAGACAGGGGTGATATATTGTCAAAACGTGTTCCTTGCCTCTGTAGATTCGGCGGCGTTGACGTCGACCCCTTGGCGAGTGCGGGAACTGGTAAGCTGCAACCGAGCAACACGAAGGTTAGTCCCGGGGCTCCATGGCATTCAGTGTTTTAGCTAGTCACGAATGGAGTAATCTTCTGAGAGTGTCGTTTACTTACATTCGGTGACCGTCCAGCACGTAGCACTCGATTGAAGTACGCAGCATAGGACCCATCCGGGGCAGAATCGCCCAAAACCCGCGACGCCAATAGACTAGGTGATACGCGTGAAGTGAGGTCGCCATGCATGCATGAGGGTAACCGTCCCAATTAACGCCCACACAAAGGCCATGTTAGATTTATTATTTTGGAACGAGGACGACCAGTCCACTTTAGCTCATCTATTTAACGATAGGAAATCCACATGTAATCTACCGAGTCCTTGTCCAGCTATGTTTACTCCGATCACTGCAGATACTGAAAAGCAAAAGGTAACGCAAACTCTGTTCATTGACACACGAGAGATTCCCGGACCCAAAGCAGAAGTTAACCGATGAAACTTAGGACCTCACTAAGGACGCTATTATGAGGTAAAACCTTTGGACTTGAGATCAGAGCTTAATTTACGGGTTTATCGTGGAAAAGTCCTTGCTAGATTATGAGAGTAGCCGATCCGAGGTGCAACAGTATACGCATCATTCATTCCAGTCACCACGATGCTCTGCAGTGCAGACAGGCGTCGTAGACCTTAAAGAAGATTAAATGGATCAGGCTGGTTTCCCAAGCTCATATAAGCGGCGGTGTAGGCACGAGTCTCAGTAGACCAAATGACCACACGAGGACGCCACGGAAATTCCCGTGGGGCCTTATCTTCTTGTCCTCCGTTAGAATGGATGAACTATTCGCAATGTGCTGCCGAAGGCGTTACAAGGTAAAAGTTGGCGTACTTGACCCTATAGCGCTCGGGACAAGTATCGCTGATAATGTCCAAGACACCATACAAAATATAACCAGCCCTCATAGGTCGTATGCATAGGTTATATCAGGACTTCGCGACCCCCGAACCTTTATCCGTGTGGGCTACGCCGCTTGGGTCCAAATCTTTATACGCCCCCGGGAGAACTACCGGTCTTTGATCCTGTTCTCTGCGAGCAAATATCTTCTCTTAGGGTCTGGACCGCGTTGCCAGTGGCGTGGTAGGACGGCGATAACGGCAGATTATAAATCGTGGTCAAGACCATTCACCTGTAATCAGGTATCATCGAGTGGTCCAGACGCGGAAATACTATCCGTAGTCGGTAGTCATATTTTGAAGCAAAGGTCCCGGCCTGTTCTCTCCCCTCGACGTGAGGGTGATAAATTCCTGTCTACCACAAATTCATATCCGGGTGCTACACCTAAGCTGCTTGTTGAGACACGTTGAGCACCGTCCCTACCCGACATCGAGCCAAGCAAAGAGCCCTACGACGAGAAACCCCTACAGATTGCTCCCGGTACAGACGTTGCCTGAACACCACATTTGCAAGCGGACTGGACTAGTATGGGAACGGACCAGGACCCGCGTAAGAGCGCCAGGAAATGACCTCGTCAGTTTCTTGCACGTCCTGTTGCTCCTCGTAAGCGCACCTCGTAGGGTGGGCAAGGAATGTGTGTGCCGGGTATTTGTTTCTAAATGAGTCGTCAGAGAGGTTCAAACGAGGCTTCTGAGCGGGTTTCAGTTTACCGTCCACCGTCCCAATAATTCACGGAGATTAACTATTCGTCTGGACGATGGGGACCGACT
		</sequence>
    <sequence><taxon idref="Location_0_4_0|49.145933884849796"/>
			ATGGCCGCAATGGGACTACTGGCGACTTTACATTTTAGGCGCGATCTTGGGGATCAAGGGCCTCTACGCTGGCACATTCTGCAGATGGCAACACGCTGATCATCACCCGAAGCACAATACACGAAGTAACGCTACTGGGGTGGTCTTATGAAGCGCTAGAGTTCATCTCGCATACGACACAAGTCGCAGTCATGTACTAAAGTGGAAGAGAATCATTAAAACGCCCCTCGGGTTCGATTACGGACTCACGATGGTCTGTTGTAAATGTGTGCTTGACTAACATCTCGCCAGAGAATAACGAATTAAGTTGCGTCCTAATAGCATTTCCGCCAAGACGATGCCTGATACTCGGATTATGCGTTAACAGGGAAAGCCGTCTCGTTTAAACTTCAAGAACTCCTACGTGAGTTGTGCCATGTCATAATGGAGACTTTCTACTTGCGATCCGGATTTAGTCCGAGGTTTCACATGGGTCCTAAACTGTATTAGATATATTATTGTATCGAAGTTCGAATGTTCGCTCCCTGCCGGACCGTGGTTCCACTTGCTGTATTTTGAGGGTCTGGGGATTTTTTTAGGACAATTTGTGCCTCCGTGGTTCCTGCTGTTTCTATGCTGTTCACACAGATAATCTGTGTATAACGCCCGGCCACATAGGATCGGGACTGTGTAAGCAACCAATAAGACAAACCTAGTTGATAGACTATCATGTTTGTACAACACACAAAAGGGAGTCGTGTAGGGTCTTCACTAGATACAGCCATAATCATTGTGATTATATGTATTCAGGCACCGACTGGAACGTGTCGTGCTGCTTAAGGCTCCTCGGGTCCGTATCGGGGAAATCCGCACAGGTCTTTTTAACGCTTCCGCGCTAATAGATCAGATAAAGCAAGCATCAGGGGAGCTTAAAGAGGCATACTGTCCAGCAACCCTACGACGTCTTTGCAGTGTTGAATACTTATCCCGGCGCGGCCTTTGACATCTGGCATACAGTTTCAATTCACCAATGAGTCGCTCCGATATGGTTTATCCGGGGGCTAGCAGTCATTGGTGTACCGTTTAATCAGGTTCTCGAGTTGTAGTATCCGCTGGTCATATCGGTGGCCCCTGACGCTCCCCCTGATGGGCTGACGCTCGAAGTAGAACACCACAGCAACATTATGACAGACTCTCTTAGAATACTGCGAGTGATTTATATGAAATACTGAGGCTCTCTGCGCGCAGCAAGATAAATGGATCACCGAATCCTTTAAGCTGCGGCCACACCACATATACCCTATGCGCTCTTGTACAGCCGAAATACGATGTCTCCAACAGAGTCAGAACGCTTTATGAAAGGGACTCGAACAGCTAGCTGTTGCTCACTCTACCTTACATCGCCCTGATCGGGGGGCTAAATGGCAGCGGAAATAGGCGCAAGTGACGTTCATCAGAGCGATGTGTTCAGATTAGCGCTACACTCGGTCACGTTTGCAATCCGTTTGATAGACGGTAGCGAAACGCGTCAGCCCCCGAAATTCGAGCATGTGCTAGATCCGACAGACAAATGGATTGTAGCCCGGTACGGCTATTACTAGCTTCGACAGCAAAAAATAAACATAATCGTTTGCGTGGGGGAGCTAGACAGACGCCCCTCGCTCACACCGATAAGCGATGAAATTCCTTCTGGCTCCGCCCACCTACCCGTCCTACAATCCTGCATTGATAATTCGGGCTACTAGTTGAGCTTGGTCCACCTCCGATGGTGGGCCACCTGGGTTGCCGTCAGCTACTTGCAACCGAGCGGGTAGGCCTTCCAAGTGTGAATGGGACGTATGGAGGCGGATGTCTGAGGTCTTGGATACGCGAAAGTTGAATGGCCCCTAACCAGCCTTCCGGGGCTACGCGCTCTCCGCGGATATTACGGGCATCGGGTTTATAGTTGGGAAACGATCTCTAAAGCTGTTCATCTAAGAGTCTTATTCCCGTGATCAAACGCACTTAAAAGCCGAAGACGGCATTGCTAGGGAGCGGTAGTAACCACTACGTTCTGGTTATGAAATTGTGTTATCTTGGGCGGGCGATAGAGTTAATACGCGTAGTTTCTGACCGTCCGTCGATAGGATGATTAATCCCCGTTTGACAACGTTGGTTTACCTTATCGTTGGGATAGGGTTAGTGACCGTTCTTACCTACCACGCCTCCTCGATTCATTTAAAGTTAGATCGATTTGACTTGGGGGACTAGTACCCGCCAACTGGAACCCATCGGTACCGAGAGAAGAAAATACAGTGTTCCTCGTTGGGGCGCCTCACTTGTCACGCTAGTGTCCTACCGTTCAGCCCATCACTGAGTTTTAATGTTATTCCCTGATATTCGGCATTGATTCGTGACCCCCTGATTCCTACGCAATCGTGTCTATGTAATCGGAGTATATACATTACGCACTCTCTTACTCGCTTTCTAGCTGTCTAATTTCACTGCAGATTTATCACCCTATACACCCGAGGCGAGGGGGAAGCAAGTGAGACACATTGCAGTACTTAAAGTCAACGCATATTTCAGATGCCATCTCAAACGCCAGTGTTCTGAGCCACAGCTTAATCGGAAATTTCGATTGCACTTATCGGGGTTCTGTGAGCAAATATAACTGAGTCTCTCTGGTCGGTACTTGCAGCAGTTAAACTCTCGAGTGTCGGAACGTCGCCCCGTCCGCGGTAGGCGTTTCTTACAACTGACACGTAATTGCTGCCGATTCAGAGGCATTTGTAGGCTACATGATTGGCGGGAGACAATCGATGGGTTGGTACGTTTCAATCAGGAGCCCGTCAAATTGAAGGGAACGGCCGACAGTAGCGCTGGGCCCTCATACGGCCCAGCTGCTCCCACGCTGGGTATCCGTTCAGAGCTAAAGAGACGAAACCTAGGATTACGGGTTTCAAGCCTCTCGATTGCGCCGTGCTCCAAATACGAGCGTCGTATCCCCTCGGAGTGCTGAGGTGACATACTCTTTAGCCAAGACTAGCACTGTATTTTTGCAGTGGTTGACGGACTGTCACCATTCTGGGTGAGCGACGTAAGACCACGTCTTAAAGGTCGACAACATTTGCTCCCTCCGAAAACACCGGGCTTTGTTCTCGCTGAGTCATAAAGGGTGATGTCCGGGACTCTGAGTAGCAGATCACTGCTGTAGGAAGCAGAAACGCCTGTATCTGGACGGGCTGGCCGGTAACAAATTTGTAGTTCAACATCCATTGTTTTTGGTATCGTTAGGGGGCCATGCGCGGTCCATGCAACGTCAATTGATTTGGAACGCGATGTACGTTACAGGGTACACAATGCCTTAGTTCACTTTACCATGCGAATGTGAGGGGCATCATTCAGGCTAGCATCCGAATTGTTATTAACAAAAGTGAGTCGCGCGGGCCACCGATAACAGCTAGATTATACGATTGCTAGATTACGCGTATAGGATGTATTTTACGGTACAGTGGGCAAACTGTCTGATATAAGTGCTATCCATTAAGCGGCCACAACGAGAGACCCAAGATCCCCAAAATAACGAAGATGGTAGGGCTAATGCCAACGTCGGGTTGCCACCGGTATTTTTCTTTTGGCTGGCCTAGACTACGTCCGATATATTAGCTGTTCTGTTATTTATAGCCGGTAGATACCTAACTTATAGCTACGTACACACGGACTAATATCCCCATAATATGAGGCGACTCTATGACACGGACTCGATAGAGGTTCACAGGCTACCCTACTAAGGGGGACAGCTCCTTCGCCGGGTCCCCATGCCGGTAAATCCCAAAGGCAGGTCGCAAGTATTCCGGGTGATGCCCCACTGACCCACCGCCCGTGATCAGGCTCTGGGTCTGGATTACCGTTCTCATGACTCAATTACTCAGATAATGCAGTGTAACGGCTCTCACGCTGGGGCCCATGTTTCATTAGTTGTCATTACGGACGCGCGTAAGCCTGCGCGTGCTTTGTAATTAAGAATTGGGAGACAGTTCACTTTCTCCCCGCGGCTGATTTCAGTACCTCGAGTATGCTTTGCTTATAAACGTAGTTTGGTAGGCGGTATGTAAATCAAAAAGAGCACAATCTCCGTGAAACCGCGGGTTCTTACCTCTAAATAGTAGGCCGATCGTGCAGGAGCAAAGTAGATTTTGGCATCATTTATGGAACAGTTAAAGAAGACCCCCCTCTCTCCCAAAGGCGAAACAGATCCGTGGGGTAGACTAAACGCGATCCCTGTCGCAACTTGATTTCGGCACCAGTGTCACTCCGCAACTCAGGGAATAGTCGGACGACTCCAGTAACGGTCAAACGAGTCACCTTGATCGGCGCTTGAAAAGTTCATGGCCTCGTCGGAAAACAACCACCTGACTAGCCAGAGTGTAGCTGCCGTGCAACCGCGTGGTTTGTTAGCCATAGTCACTAACTGAAGTGCCAATATGGTATTATATCGAGGGTTCTCGGATTCTCACAGCCCAGGGCTCCTACATCCGGTGAAACGAGTATTCGCACATCCCGTATCGTCTATCTGCTCGGCGTCATCCAGGAGATACGAGCTAGGTTCAGCATGAGACAGCGTAGCAGGGGAGTCTGCGGTCTGGGCTAATGCGTTCTCTCGAGACCCCCCCAAGCGTTCTTCAAGAAGACAGCTTACTCGCATGTCAGGCCTCAGAGATTGTTCCGCAAAGGATGTAGTATAACAAGATTTATAGCCAACGTCTGCCCGGGGGAAGGTCTATGCTGCTGGGTTCTACAGGCCTCGACAAAAACCCCGCCGTGGGAATATCGATCATGCGGATAGATATAGCGGAATTGCTTTGTCCTTCAATTCGAAGAATAAATGACATGGTAACGTTTAGAGCCAGACTCTCGGGTCTGTGCACTTATTAGTGGCACATGATAAGGGAAGCCGCAAGAACCTCGCTTCCGTTATGCTGCAGCGACATAGTTCATATCATGTTGTCCTAGGACGTAAGGCAAACACAGCTCGATACTCGGACTGGCCCGGTGAAAACTTATATGCCCCGATGGCAATATTACGACGTCATGGTCACTGAAGCTTTCACTCATATCAGTTCCCATTTCATTAGATTTTCTCTGTGCCATTCTATTTCCCGGTCAAGATGCCTTGCGAAGATCTGGGTTAGAGGATCTCATGGAACGACCGCAACGTCAAGAGGACCGAGTACCGGTAGAACGAGACTTCCATACGCCCTTTTGCGCTAGATCTGCCTTAATTCTATAGCAGTCCCTTGAACTTAACATGTACACGTGCAGGGCGGGGAAAATTATTAAGGCAGCTCTTCATTATGGACACCCGAAATAAACGACTTCAATTCTCGTCTAGTGGATTCTTGACCGCTTCTGGAGCATCCTGGATAGCCATTACCTAATGTACTTCATCCATCTGCACCGACGACAATGGGCAGCCCGAGGGAGTATCTTCCCGTAACTGCGGGACAGTAAATAAGCCAATGTGCTCCTCTTCCAATTGGAGGTTGACCTTGAATGTTACTAGCCGTCATCGTGGGAATCTTACATCCAGAATCTTTAAGACCAAGCTCTTGTAGAGTCTAGATGGCCCGGCCACCGATAGCTCGTACATTGATCCCGCCAGTATAGTCTGAGGGCCCAACAGTCTAAGTTTGATCAGTTGGGGTGCGTGTTCTTTGCCGAATTCCCGCCGGAGACTATCCGACGTCCGTCGTATTATTACTACCAGATGCGCTTGCTTACTTCTTCACCGGAAAGGGTGGTTCTATACAGTACCAGTCAGGCCTGAAAAGTCAACTATAGGAGGAGCCCCACAGCGTACTCTGCCTCGTTGGGTGAGCAATATCAACGATGTTGGTAACACTACCTTGTTCGTGTTTAAGGCATAGGATGCGGCGCGCCAATACAATGATGCCAAATGTGTCTATAGCTGAAGTTCTGGAAAACGGCCGCTCGTGTGCTCCATTAAAAGGACGTTAATATCGGGTGCTGTGCGCTGTCGACGGACAAAGCTCTTGGACCGTCAGGTCTTCCGGGCTTTCTTGGTACAACGGCCCGCATAGCAATCCAGACACTTTGGCTATAGGGATAACCCAATCACCAATCCAGGCGCATTAGTCGAGATGAGCGGCTTACCAACAACTATGAGTTTGAGGTCGCTCTCCAGGCATCAACCGCAAATTGGTACCCGAGCATACCTCGAAGGATCGGTCTGTAACGCCGACCTTGTTCATGTTGGCCTAGTCTTTTCTTTCACGCATGATTAGCCGTAAAATCAGGTCAACGTTTTACCCGATAGTGGTTATGGACCTGGTCGCTCGGCGAGTATCGCTAGATTCTGGGCGCCTCTTACATTCATGGTAAAGGTGTACGATTTATTTTTTGCATCAGATCGAGCCCAGATTGCTTTCGAATTTCCGTATAAACGAGGAGAGCTAGTCGGTCGATGCGTAGCGTCTTTATAGGGCCCTACAGAGCATTGTCGTCCTTCAGAACTGCGCGCTCTATAAACGTATTGGAACCTTTTTGAGCGGACCAGTTTTTGGCCTAGTGTAATTAGGTGGAACTGAATATGTATGATTTTGACTGGCTCGGGCTATGAGAAGGCGAAATGGCAGATCCCCAGTGCGCGTCCTCTCTTGAATTGCATGGGAGTTGTGGGACGCGCCTGTAAGGTGGGCCTGTGTCCGAGCGGTCGTCCAGGAGGTTATTTCACTCAAAAAGGAGCCTATGAACTTGCGGGAAAAGAGTGCTCGATAGTGCCCTGTGAAGCACAAGGAGACAGCGGTGTCTCACGCGACCTAACCTCAACCCCCGCGCTGCCGTCCACACTTTGACTCAAACTCTGGCATCCCATGTGAAACTCGGTACCGTCAGGGCAGGCGCGACACATGTTGTCATGCTTTGGGTACAGCGCACTGCGGCGGTGGAATTACTCCTCTTTGCTTACACAACAGTTATTTCGCGGTCGGCGCTCACTGACAACGCTATTCGTTTACGCCGCCACGGCGTAGGCGGCAGGCGCTGGATGCGCCTGTGTTTAATACTGGTCATGAAAGGTGACAACCATGAAGCTTACCCGTCGCCGATAACACGGAAGCTATTAAGACCGCTATGATGGGGCTCGATACTGCACATCTGGCGTTCCTAGCACGAGTCTGGGGTACCAAAAATGAACTGACGGAAGAGTATCGTAGGCTACGTCGAAGAATCGCTCAATAACACATGGATCGGCAAAATGCCACTGGTGATTGTAGTTTAGCGCGCCGATTGTAAATAGTCAATATCTCTGTAAAAAGCACCACTGTCATAGCCTGATACCGGCCCACGCCCGATTGGATCATTCTCACAACGTCGGGTTGGCTCTCTAATATCACATCTGGTACGCAGTTAGTCGGGCCCATTTGGTACCGATAATACTGCCACCTCATGCGGCCCGGCAGAACAATCCTAGGGTCGTAGCGTCTCTTAGTTTTTGTCCCGTGTATGGGTGTACTTGCCCCTCTTGCAGGGCACCGACCACCGTAAAGAGCTACTGGACGAAGTTGCCACTAGCTTCGACTCGAGCAGTTCCTGGTAGGCCTCCTCGTAGGTTCGTCCCAAGACGTCCATTCATGGTACCCACATCCCCACCGGTAGTGGATATTTCAAGCTAGAGTACCGGGCCACAGATGGAAGTGAGGATTATTCACTCAATGTCCTATATGAGGGCACGTCAAACTTTGTCGGGCCTGTTCTAATTCATACTGGGCAGGTCTCCCGTAGGGTAGGACCAGCCTCCGAGTGATAATCTCAGAGCACACGCACCGGGGCAGCCCAGGAGCACCGCTCGAGCTCACCGTACTTTGTGTCAGAATGCAGCACTTTAATGGGCAACGTTCGGTAAGAGAAAGCGATCGTTTAAAGGAGGACTGTGAAACCACAAGTCATTGCTAAAGTAAAGCTGCGGATCAACCCGTGCCTTACACTCTCCAAGCGAAGTTCAGACATCGAGGTGCCGACGTGATTTCCATCCATTGGTAGACTCCTGGGTAATCTCCTACTGGAACCTTCGTAAACTATTTCAATCCGCTACATCGTAGGTCACTATTGCATTATCCCATTGTCCCATCCTAGACATCGCTTCGGTCCGGCGGCTTAAATAAGAATGTGTCTCCGTGGAACCCGGCACAAGGAAATGTGCATTTATCTTCTTCAAATCCATACGTAACGGGCAAGGCTTTCTTCCTGCCGTATCCTCGATTCGCTAGGAGACGACCATTCCCCGGCAAGTCTAGACCATCTCGCTGGACTATGTTACGGTCAGAGATCGGCACAAGTTTTGTGTAGTCCATTGCTGCTAGAGCACCTGCCGTTGGCGAAACGGGGCGTCGCGTGGAGCTTTGGCTCAGCCTAATGCTAATTTTGGAAGGCCCCCAGAGCTGCAACCCTCCTTTACCCAGGTGACCTCAGAGGGGTCATGGCATCGACAGCTACGCACAAGCCAAGAGGATGTCACGCCTTGTCTATAAAAGAGACCCGCTTTCATATAATCTTAATGCCTCTTCTCGCCATGGCCAGCCTTAACCCACACCCCGCACGGAGAAAGGGCATCCGACCCCATAACGCATAGCCCAAGGCTTCGTTTACCACTGACGATTATTCCTTCCATAACAAACTGTACTAGTGGCTGTGCAGGAGACCGTCGGAATTTAGTTTCGACTCTCGCCCGAAAGTGATGCCTGTATACCCGCATCCCAACTCGATAGACGAGACAGGTCCAGACTATGCGAATTGCGCTTTAGATACCAACTGGCACCGACGTTGGTAGGTTTGATTCTGATTCTGAGTGCCCTGCTTGCAGATGGACAATTGCGGAGGGGGCCGGGAAACTCAACTGTAGGTAGCTCTGCACAATGACACGCATCACATTTAGAAGTCGCCGTCCGTGGGCAAGCTCTACCTTAACGGTGATTCCCATCGACGGCAACCTTCACGTCTCTAGGCGCTTAAGAGGACGTTACGCGGGCTGATCCTGCATTAGCTGGACTGTCAAGTTGTATATATGAGTCTGACGCCTTCTAAGAACGTGGCATTGATTCCTCCGACCACTGGAAGCAAATAGTGACCTATGGACGAGTCACGGTTTTCATCTTCTGATTTTCAAAGCTGCGATTAGAGAATCCTACCCCGCTCTCACTGCCAAATGATACATCGAGAGCTATGATGTGAGGCTTGGGAGAACCAGCAATTTCGAAATGTGGGGAGCCCGCATCGGAGTTGACTTACCTTTACTTTGCACTAATCTCCAGTGTCGGCCCCGGAACACCCTACTTACCGGGCTGGGCTCAGATGTTCAGATAAGGACTGGGGGGTATCCGCAACGCTTATAGGGCACGTGTTAGCTAATTGTTAGAAAGTACTGAAGTGTCCCATCTGCTATTTCGGGGGCCTGTGGGGCGTACTGCTGATAATTTTGAGGACCGAGACACTTCAGGGTATGATCAGCACCAACACTAGATGAGAAACCGATTCGCAAGAGAAAGGGTACGTTAAAACGCCTTCGTGTAGGCATGTAAGGCGCGTATTGGGGGCACATCGGGTAGAAGGCCAAGGGTACATAGAAGTTACTCGGCAGTCTCGCGCCGTAGTGCCTATAATGATTGGCTACCCCCGTCAAGTGCTTATTCGACGTGACAGGGGCGTAAAAAACGATGTCCGTCGAGGATCGACCGACAGGGATGGCTACACCGTACCGATCTACGTATAAACCCGGCTATAGGCGCTTTACATCCTGTGACGGGCGAGAGCTCACGAGGCCGCTGCGAGTTGGTTCTTCCATGAGGAGCGATATATTCAGTAGAGTCTTTTGTCTTACGTCTCCACACGGAATTTATTACCGTCGGCGTATGTTACCTGCGATTGGCTATTGAGAGAGCAGACTCAAAGATAAACACCGACGACGAGGTTTTGGTGAACGCCTTAGTGAGTTAAATGTGGCCTCCACCTCAACGCTAGGGATAAACTGACAAATGCGTGCGTAGGGGGTTTCGAAACTGTTTATCGAACGTGGGGTCTCGGGTGGACCGCAATCATAGTTGCGTCAGCAGTCAATATGATACCGCGTGATGGCGCGGAGGGGATATCCCTGACTCTTTGTTGGCGGGCGGTCTTCTCTGCCCTTCCTCGTATAGGCCAAGTCAAAACAAATGCCCGGAGTATGGAGAATCCATCGGGCGATTACCCCGGTTCCGGACTATGTACCGCTTATGTGGTGCTACGTTCGTGTTTTAATTGTCTAAATATTGCACCGAAGTAACCTCACTGCCCTCTGCTAATACATGAACAAAACCGGTACAGCAGCTCAGTCAGGACGATCAGATGCTGCGCGGTGCCATTCGCGGGATACTTTCCACATAGATCTATACTCGTCCCCGTAATGACCCTGCTGATGCCCGTTTAGAGTTGATATACCTGTCTCCAGTAGGATCTGTGTCGTACCGTTACTGCCAACCAGATAGTGTAATAGATGGACGAGCAGCTCATCGAGCCAACCGGGCCGGGGCATCGTTCTCCTATTTGTTGGGTATTGTCTCATAATAGCGGTGTGCTCCCTTTTACTACCCTCGTAGATTGACGCTCGGTACCGAGACGTACTCTCGTGCTCTAGTGAGGTTGCCTTGTCGTGATTTTCGAGATTGCAACCTGGGGATTACAATAGAAGATGCCCGATTCTGGATGTGATGAGTCGACAAGTCATGCGATTACACTTCCCACGTTGGCTCATCCGAGTGACGACGAGTGTGACCTTCGCGATGCCGCGCTGGCTCCACCTTGTCACGCTGGGAGTACGTCTCCACGATGATCCACACTTGCGGGTGAGCGCTCGTACCAGCTTAAAGTGCGACCTACTGGCACACATTCTATTTATGTCCACATGGGCGTTGACTGTGGTCCTTTGATATTGTGACGAGAGTGTGCGGGACCGGAAACTCTCATTAATGAGAGGGCCTGGTAACAAATTCATACACAGCTCTGCGGAACAACGTGGGTAGACCGCTTAGGCTGTATCTTCTGTACCTGAGCTATTACGTATGAATTTCAGGAACCAAAAAGCTGGTTAACACGTCGAGTACGTGTTCGGCAACCAGTGTACTGTGAAGTTGATACCTACTTGTTTTCACACCCATTAACCCTAATATCCATTGTGCGGCCGTTAGTTTCGGCATTCACCGCAATCGACGGGTTCCTTACACATCCCGGACAGCGGCATACTAAGCGCGAGCGTAGGATGGTTCAATTAGGACGAGGGCAAGCCCAAGCGTGCCAAAACCATAGTAGACTCAGATTGGTGCCGAATGGACGTAATGTCTTAGCTCGGGCAGCTGGAGAGTTCCGCAACTTTGCTTTTCCCCCGAGTCATGTTCCACTGAAGATGGTGGGCGCCGTTAAATAGTGGCACCCTTCGTTGAGACACCACACACCTTCTGACAATAAGTCGTCCGACTTAGATATTCGCGTGCGATTAAGTCTAGAGCGATAGGGGTAGAGCTACAAGCTCACTCTTGAGATTATGCGTTCAACTATATGGAGTGCCAAACCTTCATTTGGTCGTTGTTCAAGAACGACGGCGAAAAAGTGTTTGGGACGTTGATCTGCGAGCCTCACCCGGCTGTCCGCAAACAGTGTACCTGTAAGACCAACGTACCTTATATCCCGGCTATCCCTCGTCTTAGCAAATCCTAGTGGTGGCCTTTCCACCCAAATCGATCATCCTCACACCAAGGTCTAGCCCTCCCTCCCTTACCGTCACCCCGACGTAATTATCTCGATCGTATTGACAACACACTTTAGCAAATTACCCTTACGCAGTATGAAACTTCTGGGTGGACGATAATTGATCCTGAGTTGCGGTTATCTCCGATGGTTGGAATCTACGCTCCCAGATCACGGAAAAGCTCGCCATATGACTTTGCGCAGCCTCCTGCAACTCGATATAAGTGCCATATCCGGGTCCAAATACCATAACTTGGTGAGGCTATCTTCAGTATGTAGCTACGAATCTCAATTTTACATTGCGTGTTCGCGTGTTGACTGGCCTTCATCGCATGCTCCCAATCCCAAACATGCTCTGCCTTAATGGTATCGACCGGAAAGCCGTTGAGGATGAATTATAGCTATCTGATCAGACGGATAATTGAATAGCAGACCCCGTGTAGTCATCAGACAGGGGTGATATATTGTCAAAACGTGTTCCTTGCCTCTGTAGATTCGGCGGCGTTGACGTCGACCCCTTGGCGAGTGCGGGAACTGGTAAGCTGCAACCGAGCAACACGAAGGTTAGTCCCGGGGCTCCATGGCATTCAGTGTTTTAGCTAGTCACGAATGGAGTAATCTTCTGAGAGTGTCGTTTACTTACATTCGGTGACCGTCCAGCACGTAGCACTCGATTGAAGTACGCAGCATAGGACCCATCCGGGGCAGAATCGCCCAAAACCCGCGACGCCAATAGACTAGGTGATACGCGTGAAGTGAGGTCGCCATGCATGCATGAGGGTAACCGTCCCAATTAACGCCCACACAAAGGCCATGTTAGATTTATTATTTTGGAACGAGGACGACCAGTCCACTTTAGCTCATCTATTTAACGATAGGAAATCCACATGTAATCTACCGAGTCCTTGTCCAGCTATGTTTACTCCGATCACTGCAGATACTGAAAAGCAAAAGGTAACGCAAACTCTGTTCATTGACACACGAGAGATTCCCGGACCCAAAGCAGAAGTTAACCGATGAAACTTAGGACCTCACTAAGGACGCTATTATGAGGTAAAACCTTTGGACTTGAGATCAGAGCTTAATTTACGGGTTTATCGTGGAAAAGTCCTTGCTAGATTATGAGAGTAGCCGATCCGAGGTGCAACAGTATACGCATCATTCATTCCAGTCACCACGATGCTCTGCAGTGCAGACAGGCGTCGTAGACCTTAAAGAAGATTAAATGGATCAGGCTGGTTTCCCAAGCTCATATAAGCGGCGGTGTAGGCACGAGTCTCAGTAGACCAAATGACCACACGAGGACGCCACGGAAATTCCCGTGGGGCCTTATCTTCTTGTCCTCCGTTAGAATGGATGAACTATTCGCAATGTGCTGCCGAAGGCGTTACAAGGTAAAAGTTGGCGTACTTGACCCTATAGCGCTCGGGACAAGTATCGCTGATAATGTCCAAGACACCATACAAAATATAACCAGCCCTCATAGGTCGTATGCATAGGTTATATCAGGACTTCGCGACCCCCGAACCTTTATCCGTGTGGGCTACGCCGCTTGGGTCCAAATCTTTATACGCCCCCGGGAGAACTACCGGTCTTTGATCCTGTTCTCTGCGAGCAAATATCTTCTCTTAGGGTCTGGACCGCGTTGCCAGTGGCGTGGTAGGACGGCGATAACGGCAGATTATAAATCGTGGTCAAGACCATTCACCTGTAATCAGGTATCATCGAGTGGTCCAGACGCGGAAATACTATCCGTAGTCGGTAGTCATATTTTGAAGCAAAGGTCCCGGCCTGTTCTCTCCCCTCGACGTGAGGGTGATAAATTCCTGTCTACCACAAATTCATATCCGGGTGCTACACCTAAGCTGCTTGTTGAGACACGTTGAGCACCGTCCCTACCCGACATCGAGCCAAGCAAAGAGCCCTACGACGAGAAACCCCTACAGATTGCTCCCGGTACAGACGTTGCCTGAACACCACATTTGCAAGCGGACTGGACTAGTATGGGAACGGACCAGGACCCGCGTAAGAGCGCCAGGAAATGACCTCGTCAGTTTCTTGCACGTCCTGTTGCTCCTCGTAAGCGCACCTCGTAGGGTGGGCAAGGAATGTGTGTGCCGGGTATTTGTTTCTAAATGAGTCGTCAGAGAGGTTCAAACGAGGCTTCTGAGCGGGTTTCAGTTTACCGTCCACCGTCCCAATAATTCACGGAGATTAACTATTCGTCTGGACGATGGGGACCGACT
		</sequence>
    <sequence><taxon idref="Location_1_4_0|43.418607554747865"/>
			ATGGCCGCAATGGGACTACTGGCGACTTTACATTTTAGGCGCGATCTTGGGGATCAAGGGCCTCTACGCTGGCACATTCTGCAGATGGCAACACGCTGATCATCACCCGAAGCACAATACACGAAGTAACGCTACTGGGGTGGTCTTATGAAGCGCTAGAGTTCATCTCGCATACGACACAAGTCGCAGTCATGTACTAAAGTGGAAGAGAATCATTAAAACGCCCCTCGGGTTCGATTACGGACTCACGATGGTCTGTTGTAAATGTGTGCTTGACTAACATCTCGCCAGAGAATAACGAATTAAGTTGCGTCCTAATAGCATTTCCGCCAAGACGATGCCTGATACTCGGATTATGCGTTAACAGGGAAAGCCGTCTCGTTTAAACTTCAAGAACTCCTACGTGAGTTGTGCCATGTCATAATGGAGACTTTCTACTTGCGATCCGGATTTAGTCCGAGGTTTCACATGGGTCCTAAACTGTATTAGATATATTATTGTATCGAAGTTCGAATGTTCGCTCCCTGCCGGACCGTGGTTCCACTTGCTGTATTTTGAGGGTCTGGGGATTTTTTTAGGACAATTTGTGCCTCCGTGGTTCCTGCTGTTTCTATGCTGTTCACACAGATAATCTGTGTATAACGCCCGGCCACATAGGATCGGGACTGTGTAAGCAACCAATAAGACAAACCTAGTTGATAGACTATCATGTTTGTACAACACACAAAAGGGAGTCGTGTAGGGTCTTCACTAGATACAGCCATAATCATTGTGATTATATGTATTCAGGCACCGACTGGAACGTGTCGTGCTGCTTAAGGCTCCTCGGGTCCGTATCGGGGAAATCCGCACAGGTCTTTTTAACGCTTCCGCGCTAATAGATCAGATAAAGCAAGCATCAGGGGAGCTTAAAGAGGCATACTGTCCAGCAACCCTACGACGTCTTTGCAGTGTTGAATACTTATCCCGGCGCGGCCTTTGACATCTGGCATACAGTTTCAATTCACCAATGAGTCGCTCCGATATGGTTTATCCGGGGGCTAGCAGTCATTGGTGTACCGTTTAATCAGGTTCTCGAGTTGTAGTATCCGCTGGTCATATCGGTGGCCCCTGACGCTCCCCCTGATGGGCTGACGCTCGAAGTAGAACACCACAGCAACATTATGACAGACTCTCTTAGAATACTGCGAGTGATTTATATGAAATACTGAGGCTCTCTGCGCGCAGCAAGATAAATGGATCACCGAATCCTTTAAGCTGCGGCCACACCACATATACCCTATGCGCTCTTGTACAGCCGAAATACGATGTCTCCAACAGAGTCAGAACGCTTTATGAAAGGGACTCGAACAGCTAGCTGTTGCTCACTCTACCTTACATCGCCCTGATCGGGGGGCTAAATGGCAGCGGAAATAGGCGCAAGTGACGTTCATCAGAGCGATGTGTTCAGATTAGCGCTACACTCGGTCACGTTTGCAATCCGTTTGATAGACGGTAGCGAAACGCGTCAGCCCCCGAAATTCGAGCATGTGCTAGATCCGACAGACAAATGGATTGTAGCCCGGTACGGCTATTACTAGCTTCGACAGCAAAAAATAAACATAATCGTTTGCGTGGGGGAGCTAGACAGACGCCCCTCGCTCACACCGATAAGCGATGAAATTCCTTCTGGCTCCGCCCACCTACCCGTCCTACAATCCTGCATTGATAATTCGGGCTACTAGTTGAGCTTGGTCCACCTCCGATGGTGGGCCACCTGGGTTGCCGTCAGCTACTTGCAACCGAGCGGGTAGGCCTTCCAAGTGTGAATGGGACGTATGGAGGCGGATGTCTGAGGTCTTGGATACGCGAAAGTTGAATGGCCCCTAACCAGCCTTCCGGGGCTACGCGCTCTCCGCGGATATTACGGGCATCGGGTTTATAGTTGGGAAACGATCTCTAAAGCTGTTCATCTAAGAGTCTTATTCCCGTGATCAAACGCACTTAAAAGCCGAAGACGGCATTGCTAGGGAGCGGTAGTAACCACTACGTTCTGGTTATGAAATTGTGTTATCTTGGGCGGGCGATAGAGTTAATACGCGTAGTTTCTGACCGTCCGTCGATAGGATGATTAATCCCCGTTTGACAACGTTGGTTTACCTTATCGTTGGGATAGGGTTAGTGACCGTTCTTACCTACCACGCCTCCTCGATTCATTTAAAGTTAGATCGATTTGACTTGGGGGACTAGTACCCGCCAACTGGAACCCATCGGTACCGAGAGAAGAAAATACAGTGTTCCTCGTTGGGGCGCCTCACTTGTCACGCTAGTGTCCTACCGTTCAGCCCATCACTGAGTTTTAATGTTATTCCCTGATATTCGGCATTGATTCGTGACCCCCTGATTCCTACGCAATCGTGTCTATGTAATCGGAGTATATACATTACGCACTCTCTTACTCGCTTTCTAGCTGTCTAATTTCACTGCAGATTTATCACCCTATACACCCGAGGCGAGGGGGAAGCAAGTGAGACACATTGCAGTACTTAAAGTCAACGCATATTTCAGATGCCATCTCAAACGCCAGTGTTCTGAGCCACAGCTTAATCGGAAATTTCGATTGCACTTATCGGGGTTCTGTGAGCAAATATAACTGAGTCTCTCTGGTCGGTACTTGCAGCAGTTAAACTCTCGAGTGTCGGAACGTCGCCCCGTCCGCGGTAGGCGTTTCTTACAACTGACACGTAATTGCTGCCGATTCAGAGGCATTTGTAGGCTACATGATTGGCGGGAGACAATCGATGGGTTGGTACGTTTCAATCAGGAGCCCGTCAAATTGAAGGGAACGGCCGACAGTAGCGCTGGGCCCTCATACGGCCCAGCTGCTCCCACGCTGGGTATCCGTTCAGAGCTAAAGAGACGAAACCTAGGATTACGGGTTTCAAGCCTCTCGATTGCGCCGTGCTCCAAATACGAGCGTCGTATCCCCTCGGAGTGCTGAGGTGACATACTCTTTAGCCAAGACTAGCACTGTATTTTTGCAGTGGTTGACGGACTGTCACCATTCTGGGTGAGCGACGTAAGACCACGTCTTAAAGGTCGACAACATTTGCTCCCTCCGAAAACACCGGGCTTTGTTCTCGCTGAGTCATAAAGGGTGATGTCCGGGACTCTGAGTAGCAGATCACTGCTGTAGGAAGCAGAAACGCCTGTATCTGGACGGGCTGGCCGGTAACAAATTTGTAGTTCAACATCCATTGTTTTTGGTATCGTTAGGGGGCCATGCGCGGTCCATGCAACGTCAATTGATTTGGAACGCGATGTACGTTACAGGGTACACAATGCCTTAGTTCACTTTACCATGCGAATGTGAGGGGCATCATTCAGGCTAGCATCCGAATTGTTATTAACAAAAGTGAGTCGCGCGGGCCACCGATAACAGCTAGATTATACGATTGCTAGATTACGCGTATAGGATGTATTTTACGGTACAGTGGGCAAACTGTCTGATATAAGTGCTATCCATTAAGCGGCCACAACGAGAGACCCAAGATCCCCAAAATAACGAAGATGGTAGGGCTAATGCCAACGTCGGGTTGCCACCGGTATTTTTCTTTTGGCTGGCCTAGACTACGTCCGATATATTAGCTGTTCTGTTATTTATAGCCGGTAGATACCTAACTTATAGCTACGTACACACGGACTAATATCCCCATAATATGAGGCGACTCTATGACACGGACTCGATAGAGGTTCACAGGCTACCCTACTAAGGGGGACAGCTCCTTCGCCGGGTCCCCATGCCGGTAAATCCCAAAGGCAGGTCGCAAGTATTCCGGGTGATGCCCCACTGACCCACCGCCCGTGATCAGGCTCTGGGTCTGGATTACCGTTCTCATGACTCAATTACTCAGATAATGCAGTGTAACGGCTCTCACGCTGGGGCCCATGTTTCATTAGTTGTCATTACGGACGCGCGTAAGCCTGCGCGTGCTTTGTAATTAAGAATTGGGAGACAGTTCACTTTCTCCCCGCGGCTGATTTCAGTACCTCGAGTATGCTTTGCTTATAAACGTAGTTTGGTAGGCGGTATGTAAATCAAAAAGAGCACAATCTCCGTGAAACCGCGGGTTCTTACCTCTAAATAGTAGGCCGATCGTGCAGGAGCAAAGTAGATTTTGGCATCATTTATGGAACAGTTAAAGAAGACCCCCCTCTCTCCCAAAGGCGAAACAGATCCGTGGGGTAGACTAAACGCGATCCCTGTCGCAACTTGATTTCGGCACCAGTGTCACTCCGCAACTCAGGGAATAGTCGGACGACTCCAGTAACGGTCAAACGAGTCACCTTGATCGGCGCTTGAAAAGTTCATGGCCTCGTCGGAAAACAACCACCTGACTAGCCAGAGTGTAGCTGCCGTGCAACCGCGTGGTTTGTTAGCCATAGTCACTAACTGAAGTGCCAATATGGTATTATATCGAGGGTTCTCGGATTCTCACAGCCCAGGGCTCCTACATCCGGTGAAACGAGTATTCGCACATCCCGTATCGTCTATCTGCTCGGCGTCATCCAGGAGATACGAGCTAGGTTCAGCATGAGACAGCGTAGCAGGGGAGTCTGCGGTCTGGGCTAATGCGTTCTCTCGAGACCCCCCCAAGCGTTCTTCAAGAAGACAGCTTACTCGCATGTCAGGCCTCAGAGATTGTTCCGCAAAGGATGTAGTATAACAAGATTTATAGCCAACGTCTGCCCGGGGGAAGGTCTATGCTGCTGGGTTCTACAGGCCTCGACAAAAACCCCGCCGTGGGAATATCGATCATGCGGATAGATATAGCGGAATTGCTTTGTCCTTCAATTCGAAGAATAAATGACATGGTAACGTTTAGAGCCAGACTCTCGGGTCTGTGCACTTATTAGTGGCACATGATAAGGGAAGCCGCAAGAACCTCGCTTCCGTTATGCTGCAGCGACATAGTTCATATCATGTTGTCCTAGGACGTAAGGCAAACACAGCTCGATACTCGGACTGGCCCGGTGAAAACTTATATGCCCCGATGGCAATATTACGACGTCATGGTCACTGAAGCTTTCACTCATATCAGTTCCCATTTCATTAGATTTTCTCTGTGCCATTCTATTTCCCGGTCAAGATGCCTTGCGAAGATCTGGGTTAGAGGATCTCATGGAACGACCGCAACGTCAAGAGGACCGAGTACCGGTAGAACGAGACTTCCATACGCCCTTTTGCGCTAGATCTGCCTTAATTCTATAGCAGTCCCTTGAACTTAACATGTACACGTGCAGGGCGGGGAAAATTATTAAGGCAGCTCTTCATTATGGACACCCGAAATAAACGACTTCAATTCTCGTCTAGTGGATTCTTGACCGCTTCTGGAGCATCCTGGATAGCCATTACCTAATGTACTTCATCCATCTGCACCGACGACAATGGGCAGCCCGAGGGAGTATCTTCCCGTAACTGCGGGACAGTAAATAAGCCAATGTGCTCCTCTTCCAATTGGAGGTTGACCTTGAATGTTACTAGCCGTCATCGTGGGAATCTTACATCCAGAATCTTTAAGACCAAGCTCTTGTAGAGTCTAGATGGCCCGGCCACCGATAGCTCGTACATTGATCCCGCCAGTATAGTCTGAGGGCCCAACAGTCTAAGTTTGATCAGTTGGGGTGCGTGTTCTTTGCCGAATTCCCGCCGGAGACTATCCGACGTCCGTCGTATTATTACTACCAGATGCGCTTGCTTACTTCTTCACCGGAAAGGGTGGTTCTATACAGTACCAGTCAGGCCTGAAAAGTCAACTATAGGAGGAGCCCCACAGCGTACTCTGCCTCGTTGGGTGAGCAATATCAACGATGTTGGTAACACTACCTTGTTCGTGTTTAAGGCATAGGATGCGGCGCGCCAATACAATGATGCCAAATGTGTCTATAGCTGAAGTTCTGGAAAACGGCCGCTCGTGTGCTCCATTAAAAGGACGTTAATATCGGGTGCTGTGCGCTGTCGACGGACAAAGCTCTTGGACCGTCAGGTCTTCCGGGCTTTCTTGGTACAACGGCCCGCATAGCAATCCAGACACTTTGGCTATAGGGATAACCCAATCACCAATCCAGGCGCATTAGTCGAGATGAGCGGCTTACCAACAACTATGAGTTTGAGGTCGCTCTCCAGGCATCAACCGCAAATTGGTACCCGAGCATACCTCGAAGGATCGGTCTGTAACGCCGACCTTGTTCATGTTGGCCTAGTCTTTTCTTTCACGCATGATTAGCCGTAAAATCAGGTCAACGTTTTACCCGATAGTGGTTATGGACCTGGTCGCTCGGCGAGTATCGCTAGATTCTGGGCGCCTCTTACATTCATGGTAAAGGTGTACGATTTATTTTTTGCATCAGATCGAGCCCAGATTGCTTTCGAATTTCCGTATAAACGAGGAGAGCTAGTCGGTCGATGCGTAGCGTCTTTATAGGGCCCTACAGAGCATTGTCGTCCTTCAGAACTGCGCGCTCTATAAACGTATTGGAACCTTTTTGAGCGGACCAGTTTTTGGCCTAGTGTAATTAGGTGGAACTGAATATGTATGATTTTGACTGGCTCGGGCTATGAGAAGGCGAAATGGCAGATCCCCAGTGCGCGTCCTCTCTTGAATTGCATGGGAGTTGTGGGACGCGCCTGTAAGGTGGGCCTGTGTCCGAGCGGTCGTCCAGGAGGTTATTTCACTCAAAAAGGAGCCTATGAACTTGCGGGAAAAGAGTGCTCGATAGTGCCCTGTGAAGCACAAGGAGACAGCGGTGTCTCACGCGACCTAACCTCAACCCCCGCGCTGCCGTCCACACTTTGACTCAAACTCTGGCATCCCATGTGAAACTCGGTACCGTCAGGGCAGGCGCGACACATGTTGTCATGCTTTGGGTACAGCGCACTGCGGCGGTGGAATTACTCCTCTTTGCTTACACAACAGTTATTTCGCGGTCGGCGCTCACTGACAACGCTATTCGTTTACGCCGCCACGGCGTAGGCGGCAGGCGCTGGATGCGCCTGTGTTTAATACTGGTCATGAAAGGTGACAACCATGAAGCTTACCCGTCGCCGATAACACGGAAGCTATTAAGACCGCTATGATGGGGCTCGATACTGCACATCTGGCGTTCCTAGCACGAGTCTGGGGTACCAAAAATGAACTGACGGAAGAGTATCGTAGGCTACGTCGAAGAATCGCTCAATAACACATGGATCGGCAAAATGCCACTGGTGATTGTAGTTTAGCGCGCCGATTGTAAATAGTCAATATCTCTGTAAAAAGCACCACTGTCATAGCCTGATACCGGCCCACGCCCGATTGGATCATTCTCACAACGTCGGGTTGGCTCTCTAATATCACATCTGGTACGCAGTTAGTCGGGCCCATTTGGTACCGATAATACTGCCACCTCATGCGGCCCGGCAGAACAATCCTAGGGTCGTAGCGTCTCTTAGTTTTTGTCCCGTGTATGGGTGTACTTGCCCCTCTTGCAGGGCACCGACCACCGTAAAGAGCTACTGGACGAAGTTGCCACTAGCTTCGACTCGAGCAGTTCCTGGTAGGCCTCCTCGTAGGTTCGTCCCAAGACGTCCATTCATGGTACCCACATCCCCACCGGTAGTGGATATTTCAAGCTAGAGTACCGGGCCACAGATGGAAGTGAGGATTATTCACTCAATGTCCTATATGAGGGCACGTCAAACTTTGTCGGGCCTGTTCTAATTCATACTGGGCAGGTCTCCCGTAGGGTAGGACCAGCCTCCGAGTGATAATCTCAGAGCACACGCACCGGGGCAGCCCAGGAGCACCGCTCGAGCTCACCGTACTTTGTGTCAGAATGCAGCACTTTAATGGGCAACGTTCGGTAAGAGAAAGCGATCGTTTAAAGGAGGACTGTGAAACCACAAGTCATTGCTAAAGTAAAGCTGCGGATCAACCCGTGCCTTACACTCTCCAAGCGAAGTTCAGACATCGAGGTGCCGACGTGATTTCCATCCATTGGTAGACTCCTGGGTAATCTCCTACTGGAACCTTCGTAAACTATTTCAATCCGCTACATCGTAGGTCACTATTGCATTATCCCATTGTCCCATCCTAGACATCGCTTCGGTCCGGCGGCTTAAATAAGAATGTGTCTCCGTGGAACCCGGCACAAGGAAATGTGCATTTATCTTCTTCAAATCCATACGTAACGGGCAAGGCTTTCTTCCTGCCGTATCCTCGATTCGCTAGGAGACGACCATTCCCCGGCAAGTCTAGACCATCTCGCTGGACTATGTTACGGTCAGAGATCGGCACAAGTTTTGTGTAGTCCATTGCTGCTAGAGCACCTGCCGTTGGCGAAACGGGGCGTCGCGTGGAGCTTTGGCTCAGCCTAATGCTAATTTTGGAAGGCCCCCAGAGCTGCAACCCTCCTTTACCCAGGTGACCTCAGAGGGGTCATGGCATCGACAGCTACGCACAAGCCAAGAGGATGTCACGCCTTGTCTATAAAAGAGACCCGCTTTCATATAATCTTAATGCCTCTTCTCGCCATGGCCAGCCTTAACCCACACCCCGCACGGAGAAAGGGCATCCGACCCCATAACGCATAGCCCAAGGCTTCGTTTACCACTGACGATTATTCCTTCCATAACAAACTGTACTAGTGGCTGTGCAGGAGACCGTCGGAATTTAGTTTCGACTCTCGCCCGAAAGTGATGCCTGTATACCCGCATCCCAACTCGATAGACGAGACAGGTCCAGACTATGCGAATTGCGCTTTAGATACCAACTGGCACCGACGTTGGTAGGTTTGATTCTGATTCTGAGTGCCCTGCTTGCAGATGGACAATTGCGGAGGGGGCCGGGAAACTCAACTGTAGGTAGCTCTGCACAATGACACGCATCACATTTAGAAGTCGCCGTCCGTGGGCAAGCTCTACCTTAACGGTGATTCCCATCGACGGCAACCTTCACGTCTCTAGGCGCTTAAGAGGACGTTACGCGGGCTGATCCTGCATTAGCTGGACTGTCAAGTTGTATATATGAGTCTGACGCCTTCTAAGAACGTGGCATTGATTCCTCCGACCACTGGAAGCAAATAGTGACCTATGGACGAGTCACGGTTTTCATCTTCTGATTTTCAAAGCTGCGATTAGAGAATCCTACCCCGCTCTCACTGCCAAATGATACATCGAGAGCTATGATGTGAGGCTTGGGAGAACCAGCAATTTCGAAATGTGGGGAGCCCTCATCGGAGTTGACTTACCTTTACTTTGCACTAATCTCCAGTGTCGGCCCCGGAACACCCTACTTACCGGGCTGGGCTCAGATCTTCAGATAAGGACTGGGGGGTATCCGCAACGCTTATAGGGCACGTGTTAGCTAATTGTTAGAAAGTACTGAAGTGTCCCATCTGCTATTTCGGGGGCCTGTGGGGCGTACTGCTGATAATTTTGAGGACCGAGACACTTCAGGGTATGATCAGCACCAACACTAGATGAGAAACCGATTCGCAAGAGAAAGGGTACGTTAAAACGCCTTCGTGTAGGCATGTAAGGCGCGTATTGGGGGCACATCGGGTAGAAGGCCAAGGGTACATAGAAGTTACTCGGCAGTCTCGCGCCGTAGTGCCTATAATGATTGGCTACCCCCGTCAAGTGCTTATTCGACGTGACAGGGGCGTAAAAAACGATGTCCGTCGAGGATCGACCGACAGGGATGGCTACACCGTACCGATCTACGTATAAACCCGGCTATAGGCGCTTTACATCCTGTGACGGGCGAGAGCTCACGAGGCCGCTGCGAGTTGGTTCTTCCATGAGGAGCGATATATTCAGTAGAGTCTTTTGTCTTACGTCTCCACACGGAATTTATTACCGTCGGCGTATGTTACCTGCGATTGGCTATTGAGAGAGCAGACTCAAAGATAAACACCGACGACGAGGTTTTGGTGAACGCCTTAGTGAGTTAAATGTGGCCTCCACCTCAACGCTAGGGATAAACTGACAAATGCGTGCGTAGGGGGTTTCGAAACTGTTTATCGAACGTGGGGTCTCGGGTGGACCGCAATCATAGTTGCGTCAGCAGTCAATATGATACCGCGTGATGGCGCGGAGGGGATATCCCTGACTCTTTGTTGGCGGGCGGTCTTCTCTGCCCTTCCTCGTATAGGCCAAGTCAAAACAAATGCCCGGAGTATGGAGAATCCATCGGGCGATTACCCCGGTTCCGGACTATGTACCGCTTATGTGGTGCTACGTTCGTGTTTTAATTGTCTAAATATTGCACCGAAGTAACCTCACTGCCCTCTGCTAATACATGAACAAAACCGGTACAGCAGCTCAGTCAGGACGATCAGATGCTGCGCGGTGCCATTCGCGGGATACTTTCCACATAGATCTATACTCGTCCCCGTAATGACCCTGCTGATGCCCGTTTAGAGTTGATATACCTGTCTCCAGTAGGATCTGTGTCGTACCGTTACTGCCAACCAGATAGTGTAATAGATGGACGAGCAGCTCATCGAGCCAACCGGGCCGGGGCATCGTTCTCCTATTTGTTGGGTATTGTCTCATAATAGCGGTGTGCTCCCTTTTACTACCCTCGTAGATTGACGCTCGGTACCGAGACGTACTCTCGTGCTCTAGTGAGGTTGCCTTGTCGTGATTTTCGAGATTGCAACCTGGGGATTACAATAGAAGATGCCCGATTCTGGATGTGATGAGTCGACAAGTCATGCGATTACACTTCCCACGTTGGCTCATCCGAGTGACGACGAGTGTGACCTTCGCGATGCCGCGCTGGCTCCACCTTGTCACGCTGGGAGTACGTCTCCACGATGATCCACACTTGCGGGTGAGCGCTCGTACCAGCTTAAAGTGCGACCTACTGGCACACATTCTATTTATGTCCACATGGGCGTTGACTGTGGTCCTTTGATATTGTGACGAGAGTGTGCGGGACCGGAAACTCTCATTAATGAGAGGGCCTGGTAACAAATTCATACACAGCTCTGCGGAACAACGTGGGTAGACCGCTTAGGCTGTATCTTCTGTACCTGAGCTATTACGTATGAATTTCAGGAACCAAAAAGCTGGTTAACACGTCGAGTACGTGTTCGGCAACCAGTGTACTGTGAAGTTGATACCTACTTGTTTTCACACCCATTAACCCTAATATCCATTGTGCGGCCGTTAGTTTCGGCATTCACCGCAATCGACGGGTTCCTTACACATCCCGGACAGCGGCATACTAAGCGCGAGCGTAGGATGGTTCAATTAGGACGAGGGCAAGCCCAAGCGTGCCAAAACCATAGTAGACTCAGATTGGTGCCGAATGGACGTAATGTCTTAGCTCGGGCAGCTGGAGAGTTCCGCAACTTTGCTTTTCCCCCGAGTCATGTTCCACTGAAGATGGTGGGCGCCGTTAAATAGTGGCACCCTTCGTTGAGACACCACACACCTTCTGACAATAAGTCGTCCGACTTAGATATTCGCGTGCGATTAAGTCTAGAGCGATAGGGGTAGAGCTACAAGCTCACTCTTGAGATTATGCGTTCAACTATATGGAGTGCCAAACCTTCATTTGGTCGTTGTTCAAGAACGACGGCGAAAAAGTGTTTGGGACGTTGATCTGCGAGCCTCACCCGGCTGTCCGCAAACAGTGTACCTGTAAGACCAACGTACCTTATATCCCGGCTATCCCTCGTCTTAGCAAATCCTAGTGGTGGCCTTTCCACCCAAATCGATCATCCTCACACCAAGGTCTAGCCCTCCCTCCCTTACCGTCACCCCGACGTAATTATCTCGATCGTATTGACAACACACTTTAGCAAATTACCCTTACGCAGTATGAAACTTCTGGGTGGACGATAATTGATCCTGAGTTGCGGTTATCTCCGATGGTTGGAATCTACGCTCCCAGATCACGGAAAAGCTCGCCATATGACTTTGCGCAGCCTCCTGCAACTCGATATAAGTGCCATATCCGGGTCCAAATACCATAACTTGGTGAGGCTATCTTCAGTATGTAGCTACGAATCTCAATTTTACATTGCGTGTTCGCGTGTTGACTGGCCTTCATCGCATGCTCCCAATCCCAAACATGCTCTGCCTTAATGGTATCGACCGGAAAGCCGTTGAGGATGAATTATAGCTATCTGATCAGACGGATAATTGAATACCAGACCCCGTGTAGTCATCAGACAGGGGTGATATATTGTCAAAACGTGTTCCTTGCCTCTGTAGATTCGGCGGCGTTGACGTCGACCCCTTGGCGAGTGCGGGAACTGGTAAGCTGCAACCGAGCAACACGAAGGTTAGTCCCGGGGCTCCATGGCATTCAGTGTTTTAGCTAGTCACGAATGGAGTAATCTTCTGAGAGTGTCGTTTACTTACATTCGGTGACCGTCCAGCACGTAGCACTCGATTGAAGTACGCAGCATAGGACCCATCCGGGGCAGAATCGCCCAAAACCCGCGACGCCAATAGACTAGGTGATACGCGTGAAGTGAGGTCGCCATGCATGCATGAGGGTAACCGTCCCAATTAACGCCCACACAAAGGCCATGTTAGATTTATTATTTTGGAACGAGGACGACCAGTCCACTTTAGCTCATCTATTTAACGATAGGAAATCCACATGTAATCTACCGAGTCCTTGTCCAGCTATGTTTACTCCGATCACTGCAGATACTGAAAAGCAAAAGGTAACGCAAACTCTGTTCATTGACACACGAGAGATTCCCGGACCCAAAGCAGAAGTTAACCGATGAAACTTAGGACCTCACTAAGGACGCTATTATGAGGTAAAACCTTTGGACTTGAGATCAGAGCTTAATTTACGGGTTTATCGTGGAAAAGTCCTTGCTAGATTATGAGAGTAGCCGATCCGAGGTGCAACAGTATACGCATCATTCATTCCAGTCACCACGATGCTCTGCAGTGCAGACAGGCGTCGTAGACCTTAAAGAAGATTAAATGGATCAGGCTGGTTTCCCAAGCTCATATAAGCGGCGGTGTAGGCACGAGTCTCAGTAGACCAAATGACCACACGAGGACGCCACGGAAATTCCCGTGGGGCCTTATCTTCTTGTCCTCCGTTAGAATGGATGAACTATTCGCAATGTGCTGCCGAAGGCGTTACAAGGTAAAAGTTGGCGTACTTGACCCTATAGCGCTCGGGACAAGTATCGCTGATAATGTCCAAGACACCATACAAAATATAACCAGCCCTCATAGGTCGTATGCATAGGTTATATCAGGACTTCGCGACCCCCGAACCTTTATCCGTGTGGGCTACGCCGCTTGGGTCCAAATCTTTATACGCCCCCGGGAGAACTACCGGTCTTTGATCCTGTTCTCTGCGAGCAAATATCTTCTCTTAGGGTCTGGACCGCGTTGCCAGTGGCGTGGTAGGACGGCGATAACGGCAGATTATAAATCGTGGTCAAGACCATTCACCTGTAATCAGGTATCATCGAGTGGTCCAGACGCGGAAATACTATCCGTAGTCGGTAGTCATATTTTGAAGCAAAGGTCCCGGCCTGTTCTCTCCCCTCGACGTGAGGGTGATAAATTCCTGTCTACCACAAATTCATATCCGGGTGCTACACCTAAGCTGCTTGTTGAGACACGTTGAGCACCGTCCCTACCCGACATCGAGCCAAGCAAAGAGCCCTACGACGAGAAACCCCTACAGATTGCTCCCGGTACAGACGTTGCCTGAACACCACATTTGCAAGCGGACTGGACTAGTATGGGAACGGACCAGGACCCGCGTAAGAGCGCCAGGAAATGACCTCGTCAGTTTCTTGCACGTCCTGTTGCTCCTCGTAAGCGCACCTCGTAGGGTGGGCAAGGAATGTGTGTGCCGGGTATTTGTTTCTAAATGAGTCGTCAGAGAGGTTCAAACGAGGCTTCTGAGCGGGTTTCAGTTTACCGTCCACCGTCCCAATAATTCACGGAGATTAACTATTCGTCTGGACGATGGGGACCGACT
		</sequence>
    <sequence><taxon idref="Location_1_4_1|38.95113480939908"/>
			ATGGCCGCAATGGGACTACTGGCGACTTTACATTTTAGGCGCGATCTTGGGGATCAAGGGCCTCTACGCTGGCACATTCTGCAGATGGCAACACGCTGATCATCACCCGAAGCACAATACACGAAGTAACGCTACTGGGGTGGTCTTATGAAGCGCTAGAGTTCATCTCGCATACGACACAAGTCGCAGTCATGTACTAAAGTGGAAGAGAATCATTAAAACGCCCCTCGGGTTCGATTACGGACTCACGATGGTCTGTTGTAAATGTGTGCTTGACTAACATCTCGCCAGAGAATAACGAATTAAGTTGCGTCCTAATAGCATTTCCGCCAAGACGATGCCTGATACTCGGATTATGCGTTAACAGGGAAAGCCGTCTCGTTTAAACTTCAAGAACTCCTACGTGAGTTGTGCCATGTCATAATGGAGACTTTCTACTTGCGATCCGGATTTAGTCCGAGGTTTCACATGGGTCCTAAACTGTATTAGATATATTATTGTATCGAAGTTCGAATGTTCGCTCCCTGCCGGACCGTGGTTCCACTTGCTGTATTTTGAGGGTCTGGGGATTTTTTTAGGACAATTTGTGCCTCCGTGGTTCCTGCTGTTTCTATGCTGTTCACACAGATAATCTGTGTATAACGCCCGGCCACATAGGATCGGGACTGTGTAAGCAACCAATAAGACAAACCTAGTTGATAGACTATCATGTTTGTACAACACACAAAAGGGAGTCGTGTAGGGTCTTCACTAGATACAGCCATAATCATTGTGATTATATGTATTCAGGCACCGACTGGAATGTGTCGTGCTGCTTAAGGCTCCTCGGGTCCGTATCGGGGAAATCCGCACAGGTCTTTTTAACGCTTCCGCGCTAATAGATCAGATAAAGCAAGCATCAGGGGAGCTTAAAGAGGCATACTGTCCAGCAACCCTACGACGTCTTTGCAGTGTTGAATACTTATCCCGGCGCGGCCTTTGACATCTGGCATACAGTTTCAATTCACCAATGAGTCGCTCCGATATGGTTTATCCGGGGGCTAGCAGTCATTGGTGTACCGTTTAATCAGGTTCTCGAGTTGTAGTATCCGCTGGTCATATCGGTGGCCCCTGACGCTCCCCCTGATGGGCTGACGCTCGAAGTAGAACACCACAGCAACATTATGACAGACTCTCTTAGAATACTGCGAGTGATTTATATGAAATACTGAGGCTCTCTGCGCGCAGCAAGATAAATGGATCACCGAATCCTTTAAGCTGCGGCCACACCACATATACCCTATGCGCTCTTGTACAGCCGAAATACGATGTCTCCAACAGAGTCAGAACGCTTTATGAAAGGGACTCGAACAGCTAGCTGTTGCTCACTCTACCTTACATCGCCCTGATCGGGGGGCTAAATGGCAGCGGAAATAGGCGCAAGTGACGTTCATCAGAGCGATGTGTTCAGATTAGCGCTACACTCGGTCACGTTTGCAATCCGTTTGATAGACGGTAGCGAAACGCGTCAGCCCCCGAAATTCGAGCATGTGCTAGATCCGACAGACAAATGGATTGTAGCCCGGTACGGCTATTACTAGCTTCGACAGCAAAAAATAAACATAATCGTTTGCGTGGGGGAGCTAGACAGACGCCCCTCGCTCACACCGATAAGCGATGAAATTCCTTCTGGCTCCGCCCACCTACCCGTCCTACAATCCTGCATTGATAATTCGGGCTACTAGTTGAGCTTGGTCCACCTCCGATGGTGGGCCACCTGGGTTGCCGTCAGCTACTTGCAACCGAGCGGGTAGGCCTTCCAAGTGTGAATGGGACGTATGGAGGCGGATGTCTGAGGTCTTGGATACGCGAAAGTTGAATGGCCCCTAACCAGCCTTCCGGGGCTACGCGCTCTCCGCGGATATTACGGGCATCGGGTTTATAGTTGGGAAACGATCTCTAAAGCTGTTCATCTAAGAGTCTTATTCCCGTGATCAAACGCACTTAAAAGCCGAAGACGGCATTGCTAGGGAGCGGTAGTAACCACTACGTTCTGGTTATGAAATTGTGTTATCTTGGGCGGGCGATAGAGTTAATACGCGTAGTTTCTGACCGTCCGTCGATAGGATGATTAATCCCCGTTTGACAACGTTGGTTTACCTTATCGTTGGGATAGGGTTAGTGACCGTTCTTACCTACCACGCCTCCTCGATTCATTTAAAGTTAGATCGATTTGACTTGGGGGACTAGTACCCGCCAACTGGAACCCATCGGTACCGAGAGAAGAAAATACAGTGTTCCTCGTTGGGGCGCCTCACTTGTCACGCTAGTGTCCTACCGTTCAGCCCATCACTGAGTTTTAATGTTATTCCCTGATATTCGGCATTGATTCGTGACCCCCTGATTCCTACGCAATCGTGTCTATGTAATCGGAGTATATACATTACGCACTCTCTTACTCGCTTTCTAGCTGTCTAATTTCACTGCAGATTTATCACCCTATACACCCGAGGCGAGGGGGAAGCAAGTGAGACACATTGCAGTACTTAAAGTCAACGCATATTTCAGATGCCATCTCAAACGCCAGTGTTCTGAGCCACAGCTTAATCGGAAATTTCGATTGCACTTATCGGGGTTCTGTGAGCAAATATAACTGAGTCTCTCTGGTCGGTACTTGCAGCAGTTAAACTCTCGAGTGTCGGAACGTCGCCCCGTCCGCGGTAGGCGTTTCTTACAACTGACACGTAATTGCTGCCGATTCAGAGGCATTTGTAGGCTACATGATTGGCGGGAGACAATCGATGGGTTGGTACGTTTCAATCAGGAGCCCGTCAAATTGAAGGGAACGGCCGACAGTAGCGCTGGGCCCTCATACGGCCCAGCTGCTCCCACGCTGGGTATCCGTTCAGAGCTAAAGAGACGAAACCTAGGATTACGGGTTTCAAGCCTCTCGATTGCGCCGTGCTCCAAATACGAGCGTCGTATCCCCTCGGAGTGCTGAGGTGACATACTCTTTAGCCAAGACTAGCACTGTATTTTTGCAGTGGTTGACGGACTGTCACCATTCTGGGTGAGCGACGTAAGACCACGTCTTAAAGGTCGACAACATTTGCTCCCTCCGAAAACACCGGGCTTTGTTCTCGCTGAGTCATAAAGGGTGATGTCCGGGACTCTGAGTAGCAGATCACTGCTGTAGGAAGCAGAAACGCCTGTATCTGGACGGGCTGGCCGGTAACAAATTTGTAGTTCAACATCCATTGTTTTTGGTATCGTTAGGGGGCCATGCGCGGTCCATGCAACGTCAATTGATTTGGAACGCGATGTACGTTACAGGGTACACAATGCCTTAGTTCACTTTACCATGCGAATGTGAGGGGCATCATTCAGGCTAGCATCCGAATTGTTATTAACAAAAGTGAGTCGCGCGGGCCACCGATAACAGCTAGATTATACGATTGCTAGATTACGCGTATAGGATGTATTTTACGGTACAGTGGGCAAACTGTCTGATATAAGTGCTATCCATTAAGCGGCCACAACGAGAGACCCAAGATCCCCAAAATAACGAAGATGGTAGGGCTAATGCCAACGTCGGGTTGCCACCGGTATTTTTCTTTTGGCTGGCCTAGACTACGTCCGATATATTAGCTGTTCTGTTATTTATAGCCGGTAGATACCTAACTTATAGCTACGTACACACGGACTAATATCCCCATAATATGAGGCGACTCTATGACACGGACTCGATAGAGGTTCACAGGCTACCCTACTAAGGGGGACAGCTCCTTCGCCGGGTCCCCATGCCGGTAAATCCCAAAGGCAGGTCGCAAGTATTCCGGGTGATGCCCCACTGACCCACCGCCCGTGATCAGGCTCTGGGTCTGGATTACCGTTCTCATGACTCAATTACTCAGATAATGCAGTGTAACGGCTCTCACGCTGGGGCCCATGTTTCATTAGTTGTCATTACGGACGCGCGTAAGCCTGCGCGTGCTTTGTAATTAAGAATTGGGAGACAGTTCACTTTCTCCCCGCGGCTGATTTCAGTACCTCGAGTATGCTTTGCTTATAAACGTAGTTTGGTAGGCGGTATGTAAATCAAAAAGAGCACAATCTCCGTGAAACCGCGGGTTCTTACCTCTAAATAGTAGGCCGATCGTGCAGGAGCAAAGTAGATTTTGGCATCATTTATGGAACAGTTAAAGAAGACCCCCCTCTCTCCCAAAGGCGAAACAGATCCGTGGGGTAGACTAAACGCGATCCCTGTCGCAACTTGATTTCGGCACCAGTGTCACTCCGCAACTCAGGGAATAGTCGGACGACTCCAGTAACGGTCAAACGAGTCACCTTGATCGGCGCTTGAAAAGTTCATGGCCTCGTCGGAAAACAACCACCTGACTAGCCAGAGTGTAGCTGCCGTGCAACCGCGTGGTTTGTTAGCCATAGTCACTAACTGAAGTGCCAATATGGTATTATATCGAGGGTTCTCGGATTCTCACAGCCCAGGGCTCCTACATCCGGTGAAACGAGTATTCGCACATCCCGTATCGTCTATCTGCTCGGCGTCATCCAGGAGATACGAGCTAGGTTCAGCATGAGACAGCGTAGCAGGGGAGTCTGCGGTCTGGGCTAATGCGTTCTCTCGAGACCCCCCCAAGCGTTCTTCAAGAAGACAGCTTACTCGCATGTCAGGCCTCAGAGATTGTTCCGCAAAGGATGTAGTATAACAAGATTTATAGCCAACGTCTGCCCGGGGGAAGGTCTATGCTGCTGGGTTCTACAGGCCTCGACAAAAACCCCGCCGTGGGAATATCGATCATGCGGATAGATATAGCGGAATTGCTTTGTCCTTCAATTCGAAGAATAAATGACATGGTAACGTTTAGAGCCAGACTCTCGGGTCTGTGCACTTATTAGTGGCACATGATAAGGGAAGCCGCAAGAACCTCGCTTCCGTTATGCTGCAGCGACATAGTTCATATCATGTTGTCCTAGGACGTAAGGCAAACACAGCTCGATACTCGGACTGGCCCGGTGAAAACTTATATGCCCCGATGGCAATATTACGACGTCATGGTCACTGAAGCTTTCACTCATATCAGTTCCCATTTCATTAGATTTTCTCTGTGCCATTCTATTTCCCGGTCAAGATGCCTTGCGAAGATCTGGGTTAGAGGATCTCATGGAACGACCGCAACGTCAAGAGGACCGAGTACCGGTAGAACGAGACTTCCATACGCCCTTTTGCGCTAGATCTGCCTTAATTCTATAGCAGTCCCTTGAACTTAACATGTACACGTGCAGGGCGGGGAAAATTATTAAGGCAGCTCTTCATTATGGACACCCGAAATAAACGACTTCAATTCTCGTCTAGTGGATTCTTGACCGCTTCTGGAGCATCCTGGATAGCCATTACCTAATGTACTTCATCCATCTGCACCGACGACAATGGGCAGCCCGAGGGAGTATCTTCCCGTAACTGCGGGACAGTAAATAAGCCAATGTGCTCCTCTTCCAATTGGAGGTTGACCTTGAATGTTACTAGCCGTCATCGTGGGAATCTTACATCCAGAATCTTTAAGACCAAGCTCTTGTAGAGTCTAGATGGCCCGGCCACCGATAGCTCGTACATTGATCCCGCCAGTATAGTCTGAGGGCCCAACAGTCTAAGTTTGATCAGTTGGGGTGCGTGTTCTTTGCCGAATTCCCGCCGGAGACTATCCGACGTCCGTCGTATTATTACTACCAGATGCGCTTGCTTACTTCTTCACCGGAAAGGGTGGTTCTATACAGTACCAGTCAGGCCTGAAAAGTCAACTATAGGAGGAGCCCCACAGCGTACTCTGCCTCGTTGGGTGAGCAATATCAACGATGTTGGTAACACTACCTTGTTCGTGTTTAAGGCATAGGATGCGGCGCGCCAATACAATGATGCCAAATGTGTCTATAGCTGAAGTTCTGGAAAACGGCCGCTCGTGTGCTCCATTAAAAGGACGTTAATATCGGGTGCTGTGCGCTGTCGACGGACAAAGCTCTTGGACCGTCAGGTCTTCCGGGCTTTCTTGGTACAACGGCCCGCATAGCAATCCAGACACTTTGGCTATAGGGATAACCCAATCACCAATCCAGGCGCATTAGTCGAGATGAGCGGCTTACCAACAACTATGAGTTTGAGGTCGCTCTCCAGGCATCAACCGCAAATTGGTACCCGAGCATACCTCGAAGGATCGGTCTGTAACGCCGACCTTGTTCATGTTGGCCTAGTCTTTTCTTTCACGCATGATTAGCCGTAAAATCAGGTCAACGTTTTACCCGATAGTGGTTATGGACCTGGTCGCTCGGCGAGTATCGCTAGATTCTGGGCGCCTCTTACATTCATGGTAAAGGTGTACGATTTATTTTTTGCATCAGATCGAGCCCAGATTGCTTTCGAATTTCCGTATAAACGAGGAGAGCTAGTCGGTCGATGCGTAGCGTCTTTATAGGGCCCTACAGAGCATTGTCGTCCTTCAGAACTGCGCGCTCTATAAACGTATTGGAACCTTTTTGAGCGGACCAGTTTTTGGCCTAGTGTAATTAGGTGGAACTGAATATGTATGATTTTGACTGGCTCGGGCTATGAGAAGGCGAAATGGCAGATCCCCAGTTCGCGTCCTCTCTTGAATTGCATGGGAGTTGTGGGACGCGCCTGTAAGGTGGGCCTGTGTCCGAGCGGTCGTCCAGGAGGTTATTTCACTCAAAAAGGAGCCTATGAACTTGCGGGAAAAGAGTGCTCGATAGTGCCCTGTGAAGCACAAGGAGACAGCGGTGTCTCACGCGACCTAACCTCAACCCCCGCGCTGCCGTCCACACTTTGACTCAAACTCTGGCATCCCATGTGAAACTCGGTACCGTCAGGGCAGGCGCGACACATGTTGTCATGCTTTGGGTACAGCGCACTGCGGCGGTGGAATTACTCCTCTTTGCTTACACAACAGTTATTTCGCGGTCGGCGCTCACTGACAACGCTATTCGTTTACGCCGCCACGGCGTAGGCGGCAGGCGCTGGATGCGCCTGTGTTTAATACTGGTCATGAAAGGTGACAACCATGAAGCTTACCCGTCGCCGATAACACGGAAGCTATTAAGACCGCTATGATGGGGCTCGATACTGCACATCTGGCGTTCCTAGCACGAGTCTGGGGTACCAAAAATGAACTGACGGAAGAGTATCGTAGGCTACGTCGAAGAATCGCTCAATAACACATGGATCGGCAAAATGCCACTGGTGATTGTAGTTTAGCGCGCCGATTGTAAATAGTCAATATCTCTGTAAAAAGCACCACTGTCATAGCCTGATACCGGCCCACGCCCGATTGGATCATTCTCACAACGTCGGGTTGGCTCTCTAATATCACATCTGGTACGCAGTTAGTCGGGCCCATTTGGTACCGATAATACTGCCACCTCATGCGGCCCGGCAGAACAATCCTAGGGTCGTAGCGTCTCTTAGTTTTTGTCCCGTGTATGGGTGTACTTGCCCCTCTTGCAGGGCACCGACCACCGTAAAGAGCTACTGGACGAAGTTGCCACTAGCTTCGACTCGAGCAGTTCCTGGTAGGCCTCCTCGTAGGTTCGTCCCAAGACGTCCATTCATGGTACCCACATCCCCACCGGTAGTGGATATTTCAAGCTAGAGTACCGGGCCACAGATGGAAGTGAGGATTATTCACTCAATGTCCTATATGAGGGCACGTCAAACTTTGTCGGGCCTGTTCTAATTCATACTGGGCAGGTCTCCCGTAGGGTAGGACCAGCCTCCGAGTGATAATCTCAGAGCACACGCACCGGGGCAGCCCAGGAGCACCGCTCGAGCTCACCGTACTTTGTGTCAGAATGCAGCACTTTAATGGGCAACGTTCGGTAAGAGAAAGCGATCGTTTAAAGGAGGACTGTGAAACCACAAGTCATTGCTAAAGTAAAGCTGCGGATCAACCCGTGCCTTACACTCTCCAAGCGAAGTTCAGACATCGAGGTGCCGACGTGATTTCCATCCATTGGTAGACTCCTGGGTAATCTCCTACTGGAACCTTCGTAAACTATTTCAATCCGCTACATCGTAGGTCACTATTGCATTATCCCATTGTCCCATCCTAGACATCGCTTCGGTCCGGCGGCTTAAATAAGAATGTGTCTCCGTGGAACCCGGCACAAGGAAATGTGCATTTATCTTCTTCAAATCCATACGTAACGGGCAAGGCTTTCTTCCTGCCGTATCCTCGATTCGCTAGGAGACGACCATTCCCCGGCAAGTCTAGACCATCTCGCTGGACTATGTTACGGTCAGAGATCGGCACAAGTTTTGTGTAGTCCATTGCTGCTAGAGCACCTGCCGTTGGCGAAACGGGGCGTCGCGTGGAGCTTTGGCTCAGCCTAATGCTAATTTTGGAAGGCCCCCAGAGCTGCAACCCTCCTTTACCCAGGTGACCTCAGAGGGGTCATGGCATCGACAGCTACGCACAAGCCAAGAGGATGTCACGCCTTGTCTATAAAAGAGACCCGCTTTCATATAATCTTAATGCCTCTTCTCGCCATGGCCAGCCTTAACCCACACCCCGCACGGAGAAAGGGCATCCGACCCCATAACGCATAGCCCAAGGCTTCGTTTACCACTGACGATTATTCCTTCCATAACAAACTGTACTAGTGGCTGTGCAGGAGACCGTCGGAATTTAGTTTCGACTCTCGCCCGAAAGTGATGCCTGTATACCCGCATCCCAACTCGATAGACGAGACAGGTCCAGACTATGCGAATTGCGCTTTAGATACCAACTGGCACCGACGTTGGTAGGTTTGATTCTGATTCTGAGTGCCCTGCTTGCAGATGGACAATTGCGGAGGGGGCCGGGAAACTCAACTGTAGGTAGCTCTGCACAATGACACGCATCACATTTAGAAGTCGCCGTCCGTGGGCAAGCTCTACCTTAACGGTGATTCCCATCGACGGCAACCTTCACGTCTCTAGGCGCTTAAGAGGACGTTACGCGGGCTGATCCTGCATTAGCTGGACTGTCAAGTTGTATATATGAGTCTGACGCCTTCTAAGAACGTGGCATTGATTCCTCCGACCACTGGAAGCAAATAGTGACCTATGGACGAGTCACGGTTTTCATCTTCTGATTTTCAAAGCTGCGATTAGAGAATCCTACCCCGCTCTCACTGCCAAATGATACATCGAGAGCTATGATGTGAGGCTTGGGAGAACCAGCAATTTCGAAATGTGGGGAGCCCGCATCGGAGTTGACTTACCTTTACTTTGCACTAATCTCCAGTGTCGGCCCCGGAACACCCTACTTACCGGGCTGGGCTCAGATGTTCAGATAAGGACTGGGGGGTATCCGCAACGCTTATAGGGCACGTGTTAGCTAATTGTTAGAAAGTACTGAAGTGTCCCATCTGCTATTTCGGGGGCCTGTGGGGCGTACTGCTGATAATTTTGAGGACCGAGACACTTCAGGGTATGATCAGCACCAACACTAGATGAGAAACCGATTCGCAAGAGAAAGGGTACGTTAAAACGCCTTCGTGTAGGCATGTAAGGCGCGTATTGGGGGCACATCGGGTAGAAGGCCAAGGGTACATAGAAGTTACTCGGCAGTCTCGCGCCGTAGTGCCTATAATGATTGGCTACCCCCGTCAAGTGCTTATTCGACGTGACAGGGGCGTAAAAAACGATGTCCGTCGAGGATCGACCGACAGGGATGGCTACACCGTACCGATCTACGTATAAACCCGGCTATAGGCGCTTTACATCCTGTGACGGGCGAGAGCTCACGAGGCCGCTGCGAGTTGGTTCTTCCATGAGGAGCGATATATTCAGTAGAGTCTTTTGTCTTACGTCTCCACACGGAATTTATTACCGTCGGCGTATGTTACCTGCGATTGGCTATTGAGAGAGCAGACTCAAAGATAAACACCGACGACGAGGTTTTGGTGAACGCCTTAGTGAGTTAAATGTGGCCTCCACCTCAACGCTAGGGATAAACTGACAAATGCGTGCGTAGGGGGTTTCGAAACTGTTTATCGAACGTGGGGTCTCGGGTGGACCGCAATCATAGTTGCGTCAGCAGTCAATATGATACCGCGTGATGGCGCGGAGGGGATATCCCTGACTCTTTGTTGGCGGGCGGTCTTCTCTGCCCTTCCTCGTATAGGCCAAGTCAAAACAAATGCCCGGAGTATGGAGAATCCATCGGGCGATTACCCCGGTTCCGGACTATGTACCGCTTATGTGGTGCTACGTTCGTGTTTTAATTGTCTAAATATTGCACCGAAGTAACCTCACTGCCCTCTGCTAATACATGAACAAAACCGGTACAGCAGCTCAGTCAGGACGATCAGATGCTGCGCGGTGCCATTCGCGGGATACTTTCCACATAGATCTATACTCGTCCCCGTAATGACCCTGCTGATGCCCGTTTAGAGTTGATATACCTGTCTCCAGTAGGATCTGTGTCGTACCGTTACTGCCAACCAGATAGTGTAATAGATGGACGAGCAGCTCATCGAGCCAACCGGGCCGGGGCATCGTTCTCCTATTTGTTGGGTATTGTCTCATAATAGCGGTGTGCTCCCTTTTACTACCCTCGTAGATTGACGCTCGGTACCGAGACGTACTCTCGTGCTCTAGTGAGGTTGCCTTGTCGTGATTTTCGAGATTGCAACCTGGGGATTACAATAGAAGATGCCCGATTCTGGATGTGATGAGTCGACAAGTCATGCGATTACACTTCCCACGTTGGCTCATCCGAGTGACGACGAGTGTGACCTTCGCGATGCCGCGCTGGCTCCACCTTGTCACGCTGGGAGTACGTCTCCACGATGATCCACACTTGCGGGTGAGCGCTCGTACCAGCTTAAAGTGCGACCTACTGGCACACATTCTATTTATGTCCACATGGGCGTTGACTGTGGTCCTTTGATATTGTGACGAGAGTGTGCGGGACCGGAAACTCTCATTAATGAGAGGGCCTGGTAACAAATTCATACACAGCTCTGCGGAACAACGTGGGTAGACCGCTTAGGCTGTATCTTCTGTACCTGAGCTATTACGTATGAATTTCAGGAACCAAAAAGCTGGTTAACACGTCGAGTACGTGTTCGGCAACCAGTGTACTGTGAAGTTGATACCTACTTGTTTTCACACCCATTAACCCTAATATCCATTGTGCGGCCGTTAGTTTCGGCATTCACCGCAATCGACGGGTTCCTTACACATCCCGGACAGCGGCATACTAAGCGCGAGCGTAGGATGGTTCAATTAGGACGAGGGCAAGCCCAAGCGTGCCAAAACCATAGTAGACTCAGATTGGTGCCGAATGGACGTAATGTCTTAGCTCGGGCAGCTGGAGAGTTCCGCAACTTTGCTTTTCCCCCGAGTCATGTTCCACTGAAGATGGTGGGCGCCGTTAAATAGTGGCACCCTTCGTTGAGACACCACACACCTTCTGACAATAAGTCGTCCGACTTAGATATTCGCGTGCGATTAAGTCTAGAGCGATAGGGGTAGAGCTACAAGCTCACTCTTGAGATTATGCGTTCAACTATATGGAGTGCCAAACCTTCATTTGGTCGTTGTTCAAGAACGACGGCGAAAAAGTGTTTGGGACGTTGATCTGCGAGCCTCACCCGGCTGTCCGCAAACAGTGTACCTGTAAGACCAACGTACCTTATATCCCGGCTATCCCTCGTCTTAGCAAATCCTAGTGGTGGCCTTTCCACCCAAATCGATCATCCTCACACCAAGGTCTAGCCCTCCCTCCCTTACCGTCACCCCGACGTAATTATCTCGATCGTATTGACAACACACTTTAGCAAATTACCCTTACGCAGTATGAAACTTCTGGGTGGACGATAATTGATCCTGAGTTGCGGTTATCTCCGATGGTTGGAATCTACGCTCCCAGATCACGGAAAAGCTCGCCATATGACTTTGCGCAGCCTCCTGCAACTCGATATAAGTGCCATATCCGGGTCCAAATACCATAACTTGGTGAGGCTATCTTCAGTATGTAGCTACGAATCTCAATTTTACATTGCGTGTTCGCGTGTTGACTGGCCTTCATCGCATGCTCCCAATCCCAAACATGCTCTGCCTTAATGGTATCGACCGGAAAGCCGTTGAGGATGAATTATAGCTATCTGATCAGACGGATAATTGAATACCAGACCCCGTGTAGTCATCAGACAGGGGTGATATATTGTCAAAACGTGTTCCTTGCCTCTGTAGATTCGGCGGCGTTGACGTCGACCCCTTGGCGAGTGCGGGAACTGGTAAGCTGCAACCGAGCAACACGAAGGTTAGTCCCGGGGCTCCATGGCATTCAGTGTTTTAGCTAGTCACGAATGGAGTAATCTTCTGAGAGTGTCGTTTACTTACATTCGGTGACCGTCCAGCACGTAGCACTCGATTGAAGTACGCAGCATAGGACCCATCCGGGGCAGAATCGCCCAAAACCCGCGACGCCAATAGACTAGGTGATACGCGTGAAGTGAGGTCGCCATGCATGCATGAGGGTAACCGTCCCAATTAACGCCCACACAAAGGCCATGTTAGATTTATTATTTTGGAACGAGGACGACCAGTCCACTTTAGCTCATCTATTTAACGATAGGAAATCCACATGTAATCTACCGAGTCCTTGTCCAGCTATGTTTACTCCGATCACTGCAGATACTGAAAAGCAAAAGGTAACGCAAACTCTGTTCATTGACACACGAGAGATTCCCGGACCCAAAGCAGAAGTTAACCGATGAAACTTAGGACCTCACTAAGGACGCTATTATGAGGTAAAACCTTTGGACTTGAGATCAGAGCTTAATTTACGGGTTTATCGTGGAAAAGTCCTTGCTAGATTATGAGAGTAGCCGATCCGAGGTGCAACAGTATACGCATCATTCATTCCAGTCACCACGATGCTCTGCAGTGCAGACAGGCGTCGTAGACCTTAAAGAAGATTAAATGGATCAGGCTGGTTTCCCAAGCTCATATAAGCGGCGGTGTAGGCACGAGTCTCAGTAGACCAAATGACCACACGAGGACGCCACGGAAATTCCCGTGGGGCCTTATCTTCTTGTCCTCCGTTAGAATGGATGAACTATTCGCAATGTGCTGCCGAAGGCGTTACAAGGTAAAAGTTGGCGTACTTGACCCTATAGCGCTCGGGACAAGTATCGCTGATAATGTCCAAGACACCATACAAAATATAACCAGCCCTCATAGGTCGTATGCATAGGTTATATCAGGACTTCGCGACCCCCGAACCTTTATCCGTGTGGGCTACGCCGCTTGGGTCCAAATCTTTATACGCCCCCGGGAGAACTACCGGTCTTTGATCCTGTTCTCTGCGAGCAAATATCTTCTCTTAGGGTCTGGACCGCGTTGCCAGTGGCGTGGTAGGACGGCGATAACGGCAGATTATAAATCGTGGTCAAGACCATTCACCTGTAATCAGGTATCATCGAGTGGTCCAGACGCGGAAATACTATCCGTAGTCGGTAGTCATATTTTGAAGCAAAGGTCCCGGCCTGTTCTCTCCCCTCGACGTGAGGGTGATAAATTCCTGTCTACCACAAATTCATATCCGGGTGCTACACCTAAGCTGCTTGTTGAGACACGTTGAGCACCGTCCCTACCCGACATCGAGCCAAGCAAAGAGCCCTACGACGAGAAACCCCTACAGATTGCTCCCGGTACAGACGTTGCCTGAACACCACATTTGCAAGCGGACTGGACTAGTATGGGAACGGACCAGGACCCGCGTAAGAGCGCCAGGAAATGACCTCGTCAGTTTCTTGCACGTCCTGTTGCTCCTCGTAAGCGCACCTCGTAGGGTGGGCAAGGAATGTGTGTGCCGGGTATTTGTTTCTAAATGAGTCGTCAGAGAGGTTCAAACGAGGCTTCTGAGCGGGTTTCAGTTTACCGTCCACCGTCCCAATAATTCACGGAGATTAACTATTCGTCTGGACGATGGGGACCGACT
		</sequence>
    <sequence><taxon idref="Location_3_2_1|29.03462740859345"/>
			ATGGCCGCAATGGGACTACTGGCGACTTTACATTTTAGGCGCGATCTTGGGGATCAAGGGCCTCTACGCTGGCACATTCTGCAGATGGCAACACGCTGATCATCACCCGAAGCACAATACACGAAGTAACGCTACTGGGGTGGTCTTATGAAGCGCTAGAGTTCATCTCGCATACGACACAAGTCGCAGTCATGTACTAAAGTGGAAGAGAATCATTAAAACGCCCCTCGGGTTCGATTACGGACTCACGATGGTCTGTTGTAAATGTGTGCTTGACGAACATCTCGCCAGAGAATAACGAATTAAGTTGCGTCCTAATAGCATTTCCGCCAAGACGATGCCTGATACTCGGATTATGCGTTAACAGGGAAAGCCGTCTCGTTTAAACTTCAAGAACTCCTACGTGAGTTGTGCCATGTCATAATGGAGACTTTCTACTTGCGATCCGGATTTAGTCCGAGGTTTCACATGGGTCCTAAACTGTATTAGATATATTATTGTATCGAAGTTCGAATGTTCGCTCCCTGCCGGACCGTGGTTCCACTTGCTGTATTTTGAGGGTCTGGGGATTTTTTTAGGACAATTTGTGCCTCCGTGGTTCCTGCTGTTTCTATGCTGTTCACACAGATAATCTGTGTATAACGCCCGGCCACATAGGATCGGGACTGTGTAAGCAACCAATAAGACAAACCTAGTTGATAGACTATCATGTTTGTACAACACACAAAAGGGAGTCGTGTAGGGTCTTCACTAGATACAGCCATAATCATTGTGATTATATGTATTCAGGCACCGACTGGAATGTGTCGTGCTGCTTAAGGCTCCTCGGGTCCGTATCGGGGAAATCCGCACAGGTCTTTTTAACGCTTCCGCGCTAATAGATCAGATAAAGCAAGCATCAGGGGAGCTTAAAGAGGCATACTGTCCAGCAACCCTACGACGTCTTTGCAGTGTTGAATACTTATCCCGGCGCGGCCTTTGACATCTGGCATACAGTTTCAATTCACCAATGAGTCGCTCCGATATGGTTTATCCGGGGGCTAGCAGTCATTGGTGTACCGTTTAATCAGGTTCTCGAGTTGTAGTATCCGCTGGTCATATCGGTGGCCCCTGACGCTCCCCCTGATGGGCTGACGCTCGAAGTAGAACACCACAGCAACATTATGACAGACTCTCTTAGAATACTGCGAGTGATTTATATGAAATACTGAGGCTCTCTGCGCGCAGCAAGATAAATGGATCACCGAATCCTTTAAGCTGCGGCCACACCACATATACCCTATGCGCTCTTGTACAGCCGAAATACGATGTCTCCAACAGAGTCAGAACGCTTTATGAAAGGGACTCGAACAGCTAGCTGTTGCTCACTCTACCTTACATCGCCCTGATCGGGGGGCTAAATGGCAGCGGAAATAGGCGCAAGTGACGTTCATCAGAGCGATGTGTTCAGATTAGCGCTACACTCGGTCACGTTTGCAATCCGTTTGATAGACGGTAGCGAAACGCGTCAGCCCCCGAAATTCGAGCATGTGCTAGATCCGACAGACAAATGGATTGTAGCCCGGTACGGCTATTACTAGCTTCGACAGCAAAAAATAAACATAATCGTTTGCGTGGGGGAGCTAGACAGACGCCCCTCGCTCACACCGATAAGCGATGAAATTCCTTCTGGCTCCGCCCACCTACCCGTCCTACAATCCTGCATTGATAATTCGGGCTACTAGTTGAGCTTGGTCCACCTCCGATGGTGGGCCACCTGGGTTGCCGTCAGCTACTTGCAACCGAGCGGGTAGGCCTTCCAAGTGTGAATGGGACGTATGGAGGCGGATGTCTGAGGTCTTGGATACGCGAAAGTTGAATGGCCCCTAACCAGCCTTCCGGGGCTACGCGCTCTCCGCGGATATTACGGGCATCGGGTTTATAGTTGGGAAACGATCTCTAAAGCTGTTCATCTAAGAGTCTTATTCCCGTGATCAAACGCACTTAAAAGCCGAAGACGGCATTGCTAGGGAGCGGTAGTAACCACTACGTTCTGGTTATGAAATTGTGTTATCTTGGGCGGGCGATAGAGTTAATACGCGTAGTTTCTGACCGTCCGTCGATAGGATGATTAATCCCCGTTTGACAACGTTGGTTTACCTTATCGTTGGGATAGGGTTAGTGACCGTTCTTACCTACCACGCCTCCTCGATTCATTTAAAGTTAGATCGATTTGACTTGGGGGACTAGTACCCGCCAACTGGAACCCATCGGTACCGAGAGAAGAAAATACAGTGTTCCTCGTTGGGGCGCCTCACTTGTCACGCTAGTGTCCTACCGTTCAGCCCATCACTGAGTTTTAATGTTATTCCCTGATATTCGGCATTGATTCGTGACCCCCTGATTCCTACGCAATCGTGTCTATGTAATCGGAGTATATACATTACGCACTCTCTTACTCGCTTTCTAGCTGTCTAATTTCACTGCAGATTTATCACCCTATACACCCGAGGCGAGGGGGAAGCAAGTGAGACACATTGCAGTACTTAAAGTCAACGCATATTTCAGATGCCATCTCAAACGCCAGTGTTCTGAGCCACAGCTTAATCGGAAATTTCGATTGCACTTATCGGGGTTCTGTGAGCAAATATAACTGAGTCTCTCTGGTCGGTACTTGCAGCAGTTAAACTCTCGAGTGTCGGAACGTCGCCCCGTCCGCGGTAGGCGTTTCTTACAACTGACACGTAATTGCTGCCGATTCAGAGGCATTTGTAGGCTACATGATTGGCGGGAGACAATCGATGGGTTGGTACGTTTCAATCAGGAGCCCGTCAAATTGAAGGGAACGGCCGACAGTAGCGCTGGGCCCTCATACGGCCCAGCTGCTCCCACGCTGGGTATCCGTTCAGAGCTAAAGAGACGAAACCTAGGATTACGGGTTTCAAGCCTCTCGATTGCGCCGTGCTCCAAATACGAGCGTCGTATCCCCTCGGAGTGCTGAGGTGACATACTCTTTAGCCAAGACTAGCACTGTATTTTTGCAGTGGTTGACGGACTGTCACCATTCTGGGTGAGCGACGTAAGACCACGTCTTAAAGGTCGACAACATTTGCTCCCTCCGAAAACACCGGGCTTTGTTCTCGCTGAGTCATAAAGGGTGATGTCCGGGACTCTGAGTAGCAGATCACTGCTGTAGGAAGCAGAAACGCCTGTATCTGGACGGGCTGGCCGGTAACAAATTTGTAGTTCAACATCCATTGTTTTTGGTATCGTTAGGGGGCCATGCGCGGTCCATGCAACGTCAATTGATTTGGAACGCGATGTACGTTACAGGGTACACAATGCCTTAGTTCACTTTACCATGCGAATGTGAGGGGCATCATTCAGGCTAGCATCCGAATTGTTATTAACAAAAGTGAGTCGCGCGGGCCACCGATAACAGCTAGATTATACGATTGCTAGATTACGCGTATAGGATGTATTTTACGGTACAGTGGGCAAACTGTCTGATATAAGTGCTATCCATTAAGCGGCCACAACGAGAGACCCAAGATCCCCAAAATAACGAAGATGGTAGGGCTAATGCCAACGTCGGGTTGCCACCGGTATTTTTCTTTTGGCTGGCCTAGACTACGTCCGATATATTAGCTGTTCTGTTATTTATAGCCGGTAGATACCTAACTTATAGCTACGTACACACGGACTAATATCCCCATAATATGAGGCGACTCTATGACACGGACTCGATAGAGGTTCACAGGCTACCCTACTAAGGGGGACAGCTCCTTCGCCGGGTCCCCATGCCGGTAAATCCCAAAGGCAGGTCGCAAGTATTCCGGGTGATGCCCCACTGACCCACCGCCCGTGATCAGGCTCTGGGTCTGGATTACCGTTCTCATGACTCAATTACTCAGATAATGCAGTGTAACGGCTCTCACGCTGGGGCCCATGTTTCATTAGTTGTCATTACGGACGCGCGTAAGCCTGCGCGTGCTTTGTAATTAAGAATTGGGAGACAGTTCACTTTCTCCCCGCGGCTGATTTCAGTACCTCGAGTATGCTTTGCTTATAAACGTAGTTTGGTAGGCGGTATGTAAATCAAAAAGAGCACAATCTCCGTGAAACCGCGGGTTCTTACCTCTAAATAGTAGGCCGATCGTGCAGGAGCAAAGTAGATTTTGGCATCATTTATGGAACAGTTAAAGAAGACCCCCCTCTCTCCCAAAGGCGAAACAGATCCGTGGGGTAGACTAAACGCGATCCCTGTCGCAACTTGATTTCGGCACCAGTGTCACTCCGCAACTCAGGGAATAGTCGGACGACTCCAGTAACGGTCAAACGAGTCACCTTGATCGGCGCTTGAAAAGTTCATGGCCTCGTCGGAAAACAACCACCTGACTAGCCAGAGTGTAGCTGCCGTGCAACCGCGTGGTTTGTTAGCCATAGTCACTAACTGAAGTGCCAATATGGTATTATATCGAGGGTTCTCGGATTCTCACAGCCCAGGGCTCCTACATCCGGTGAAACGAGTATTCGCACATCCCGTATCGTCTATCTGCTCGGCGTCATCCAGGAGATACGAGCTAGGTTCAGCATGAGACAGCGTAGCAGGGGAGTCTGCGGTCTGGGCTAATGCGTTCTCTCGAGACCCCCCCAAGCGTTCTTCAAGAAGACAGCTTACTCGCATGTCAGGCCTCAGAGATTGTTCCGCAAAGGATGTAGTATAACAAGATTTATAGCCAACGTCTGCCCGGGGGAAGGTCTATGCTGCTGGGTTCTACAGGCCTCGACAAAAACCCCGCCGTGGGAATATCGATCATGCGGATAGATATAGCGGAATTGCTTTGTCCTTCAATTCGAAGAATAAATGACATGGTAACGTTTAGAGCCAGACTCTCGGGTCTGTGCACTTATTAGTGGCACATGATAAGGGAAGCCGCAAGAACCTCGCTTCCGTTATGCTGCAGCGACATAGTTCATATCATGTTGTCCTAGGACGTAAGGCAAACACAGCTCGATACTCGGACTGGCCCGGTGAAAACTTATATGCCCCGATGGCAATATTACGACGTCATGGTCACTGAAGCTTTCACTCATATCAGTTCCCATTTCATTAGATTTTCTCTGTGCCATTCTATTTCCCGGTCAAGATGCCTTGCGAAGATCTGGGTTAGAGGATCTCATGGAACGACCGCAACGTCAAGAGGACCGAGTACCGGTAGAACGAGACTTCCATACGCCCTTTTGCGCTAGATCTGCCTTAATTCTATAGCAGTCCCTTGAACTTAACATGTACACGTGCAGGGCGGGGAAAATTATTAAGGCAGCTCTTCATTATGGACACCCGAAATAAACGACTTCAATTCTCGTCTAGTGGATTCTTGACCGCTTCTGGAGCATCCTGGATAGCCATTACCTAATGTACTTCATCCATCTGCACCGACGACAATGGGCAGCCCGAGGGAGTATCTTCCCGTAACTGCGGGACAGTAAATAAGCCAATGTGCTCCTCTTCCAATTGGAGGTTGACCTTGAATGTTACTAGCCGTCATCGTGGGAATCTTACATCCAGAATCTTTAAGACCAAGCTCTTGTAGAGTCTAGATGGCCCGGCCACCGATAGCTCGTACATTGATCCCGCCAGTATAGTCTGAGGGCCCAACAGTCTAAGTTTGATCAGTTGGGGTGCGTGTTCTTTGCCGAATTCCCGCCGGAGACTATCCGACGTCCGTCGTATTATTACTACCAGATGCGCTTGCTTACTTCTTCACCGGAAAGGGTGGTTCTATACAGTACCAGTCAGGCCTGAAAAGTCAACTATAGGAGGAGCCCCACAGCGTACTCTGCCTCGTTGGGTGAGCAATATCAACGATGTTGGTAACACTACCTTGTTCGTGTTTAAGGCATAGGATGCGGCGCGCCAATACAATGATGCCAAATGTGTCTATAGCTGAAGTTCTGGAAAACGGCCGCTCGTGTGCTCCATTAAAAGGACGTTAATATCGGGTGCTGTGCGCTGTCGACGGACAAAGCTCTTGGACCGTCAGGTCTTCCGGGCTTTCTTGGTACAACGGCCCGCATAGCAATCCAGACACTTTGGCTATAGGGATAACCCAATCACCAATCCAGGCGCATTAGTCGAGATGAGCGGCTTACCAACAACTATGAGTTTGAGGTCGCTCTCCAGGCATCAACCGCAAATTGGTACCCGAGCATACCTCGAAGGATCGGTCTGTAACGCCGACCTTGTTCATGTTGGCCTAGTCTTTTCTTTCACGCATGATTAGCCGTAAAATCAGGTCAACGTTTTACCCGATAGTGGTTATGGACCTGGTCGCTCGGCGAGTATCGCTAGATTCTGGGCGCCTCTTACATTCATGGTAAAGGTGTACGATTTATTTTTTGCATCAGATCGAGCCCAGATTGCTTTCGAATTTCCGTATAAACGAGGAGAGCTAGTCGGTCGATGCGTAGCGTCTTTATAGGGCCCTACAGAGCATTGTCGTCCTTCAGAACTGCGCGCTCTATAAACGTATTGGAACCTTTTTGAGCGGACCAGTTTTTGGCCTAGTGTAATTAGGTGGAACTGAATATGTATGATTTTGACTGGCTCGGGCTATGAGAAGGCGAAATGGCAGATCCCCAGTGCGCGTCCTCTCTTGAATTGCATGGGAGTTGTGGGACGCGCCTGTAAGGTGGGCCTGTGTCCGAGCGGTCGTCCAGGAGGTTATTTCACTCAAAAAGGAGCCTATGAACTTGCGGGAAAAGAGTGCTCGATAGTGCCCTGTGAAGCACAAGGAGACAGCGGTGTCTCACGCGACCTAACCTCAACCCCCGCGCTGCCGTCCACACTTTGACTCAAACTCTGGCATCCCATGTGAAACTCGGTACCGTCAGGGCAGGCGCGACACATGTTGTCATGCTTTGGGTACAGCGCACTGCGGCGGTGGAATTACTCCTCTTTGCTTACACAACAGTTATTTCGCGGTCGGCGCTCACTGACAACGCTATTCGTTTACGCCGCCACGGCGTAGGCGGCAGGCGCTGGATGCGCCTGTGTTTAATACTGGTCATGAAAGGTGACAACCATGAAGCTTACCCGTCGCCGATAACACGGAAGCTATTAAGACCGCTATGATGGGGCTCGATACTGCACATCTGGCGTTCCTAGCACGAGTCTGGGGTACCAAAAATGAACTGACGGAAGAGTATCGTAGGCTACGTCGAAGAATCGCTCAATAACACATGGATCGGCAAAATGCCACTGGTGATTGTAGTTTAGCGCGCCGATTGTAAATAGTCAATATCTCTGTAAAAAGCACCACTGTCATAGCCTGATACCGGCCCACGCCCGATTGGATCATTCTCACAACGTCGGGTTGGCTCTCTAATATCACATCTGGTACGCAGTTAGTCGGGCCCATTTGGTACCGATAATACTGCCACCTCATGCGGCCCGGCAGAACAATCCTAGGGTCGTAGCGTCTCTTAGTTTTTGTCCCGTGTATGGGTGTACTTGCCCCTCTTGCAGGGCACCGACCACCGTAAAGAGCTACTGGACGAAGTTGCCACTAGCTTCGACTCGAGCAGTTCCTGGTAGGCCTCCTCGTAGGTTCGTCCCAAGACGTCCATTCATGGTACCCACATCCCCACCGGTAGTGGATATTTCAAGCTAGAGTACCGGGCCACAGATGGAAGTGAGGATTATTCACTCAATGTCCTATATGAGGGCACGTCAAACTTTGTCGGGCCTGTTCTAATTCATACTGGGCAGGTCTCCCGTAGGGTAGGACCAGCCTCCGAGTGATAATCTCAGAGCACACGCACCGGGGCAGCCCAGGAGCACCGCTCGAGCTCACCGTACTTTGTGTCAGAATGCAGCACTTTAATGGGCAACGTTCGGTAAGAGAAAGCGATCGTTTAAAGGAGGACTGTGAAACCACAAGTCATTGCTAAAGTAAAGCTGCGGATCAACCCGTGCCTTACACTCTCCAAGCGAAGTTCAGACATCGAGGTGCCGACGTGATTTCCATCCATTGGTAGACTCCTGGGTAATCTCCTACTGGAACCTTCGTAAACTATTTCAATCCGCTACATCGTAGGTCACTATTGCATTATCCCATTGTCCCATCCTAGACATCGCTTCGGTCCGGCGGCTTAAATAAGAATGTGTCTCCGTGGAACCCGGCACAAGGAAATGTGCATTTATCTTCTTCAAATCCATACGTAACGGGCAAGGCTTTCTTCCTGCCGTATCCTCGATTCGCTAGGAGACGACCATTCCCCGGCAAGTCTAGACCATCTCGCTGGACTATGTTACGGTCAGAGATCGGCACAAGTTTTGTGTAGTCCATTGCTGCTAGAGCACCTGCCGTTGGCGAAACGGGGCGTCGCGTGGAGCTTTGGCTCAGCCTAATGCTAATTTTGGAAGGCCCCCAGAGCTGCAACCCTCCTTTACCCAGGTGACCTCAGAGGGGTCATGGCATCGACAGCTACGCACAAGCCAAGAGGATGTCACGCCTTGTCTATAAAAGAGACCCGCTTTCATATAATCTTAATGCCTCTTCTCGCCATGGCCAGCCTTAACCCACACCCCGCACGGAGAAAGGGCATCCGACCCCATAACGCATAGCCCAAGGCTTCGTTTACCACTGACGATTATTCCTTCCATAACAAACTGTACTAGTGGCTGTGCAGGAGACCGTCGGAATTTAGTTTCGACTCTCGCCCGAAAGTGATGCCTGTATACCCGCATCCCAACTCGATAGACGAGACAGGTCCAGACTATGCGAATTGCGCTTTAGATACCAACTGGCACCGACGTTGGTAGGTTTGATTCTGATTCTGAGTGCCCTGCTTGCAGATGGACAATTGCGGAGGGGGCCGGGAAACTCAACTGTAGGTAGCTCTGCACAATGACACGCATCACATTTAGAAGTCGCCGTCCGTGGGCAAGCTCTACCTTAACGGTGATTCCCATCGACGGCAACCTTCACGTCTCTAGGCGCTTAAGAGGACGTTACGCGGGCTGATCCTGCATTAGCTGGACTGTCAAGTTGTATATATGAGTCTGACGCCTTCTAAGAACGTGGCATTGATTCCTCCGACCACTGGAAGCAAATAGTGACCTATGGACGAGTCACGGTTTTCATCTTCTGATTTTCAAAGCTGCGATTAGAGAATCCTACCCCGCTCTCACTGCCAAATGATACATCGAGAGCTATGATGTGAGGCTTGGGAGAACCAGCAATTTCGAAATGTGGGGAGCCCGCATCGGAGTTGACTTACCTTTACTTTGCACTAATCTCCAGTGTCGGCCCCGGAACACCCTACTTACCGGGCTGGGCTCAGATGTTCAGATAAGGACTGGGGGGTATCCGCAACGCTTATAGGGCACGTGTTAGCTAATTGTTAGAAAGTACTGAAGTGTCCCATCTGCTATTTCGGGGGCCTGTGGGGCGTACTGCTGATAATTTTGAGGACCGAGACACTTCAGGGTATGATCAGCACCAACACTAGATGAGAAACCGATTCGCAAGAGAAAGGGTACGTTAAAACGCCTTCGTGTAGGCATGTAAGGCGCGTATTGGGGGCACATCGGGTAGAAGGCCAAGGGTACATAGAAGTTACTCGGCAGTCTCGCGCCGTAGTGCCTATAATGATTGGCTACCCCCGTCAAGTGCTTATTCGACGTGACAGGGGCGTAAAAAACGATGTCCGTCGAGGATCGACCGACAGGGATGGCTACACCGTACCGATCTACGTATAAACCCGGCTATAGGCGCTTTACATCCTGTGACGGGCGAGAGCTCACGAGGCCGCTGCAAGTTGGTTCTTCCATGAGGAGCGATATATTCAGTAGAGTCTTTTGTCTTACGTCTCCACACGGAATTTATTACCGTCGGCGTATGTTACCTGCGATTGGCTATTGAGAGAGCAGACTCAAAGATAAACACCGACGACGAGGTTTTGGTGAACGCCTTAGTGAGTTAAATGTGGCCTCCACCTCAACGCTAGGGATAAACTGACAAATGCGTGCGTAGGGGGTTTCGAAACTGTTTATCGAACGTGGGGTCTCGGGTGGACCGCAATCATAGTTGCGTCAGCAGTCAATATGATACCGCGTGATGGCGCGGAGGGGATATCCCTGACTCTTTGTTGGCGGGCGGTCTTCTCTGCCCTTCCTCGTATAGGCCAAGTCAAAACAAATGCCCGGAGTATGGAGAATCCATCGGGCGATTACCCCGGTTCCGGACTATGTACCGCTTATGTGGTGCTACGTTCGTGTTTTAATTGTCTAAATATTGCACCGAAGTAACCTCACTGCCCTCTGCTAATACATGAACAAAACCGGTACAGCAGCTCAGTCAGGACGATCAGATGCTGCGCGGTGCCATTCGCGGGATACTTTCCACATAGATCTATACTCGTCCCCGTAATGACCCTGCTGATGCCCGTTTAGAGTTGATATACCTGTCTCCAGTAGGATCTGTGTCGTACCGTTACTGCCAACCAGATAGTGTAATAGATGGACGAGCAGCTCATCGAGCCAACCGGGCCGGGGCATCGTTCTCCTATTTGTTGGGTATTGTCTCATAATAGCGGTGTGCTCCCTTTTACTACCCTCGTAGATTGACGCTCGGTACCGAGACGTACTCTCGTGCTCTAGTGAGGTTGCCTTGTCGTGATTTTCGAGATTGCAACCTGGGGATTACAATAGAAGATGCCCGATTCTGGATGTGATGAGTCGACAAGTCATGCGATTACACTTCCCACGTTGGCTCATCCGAGTGACGACGAGTGTGACCTTCGCGATGCCGCGCTGGCTCCACCTTGTCACGCTGGGAGTACGTCTCCACGATGATCCACACTTGCGGGTGAGCGCTCGTACCAGCTTAAAGTGCGACCTACTGGCACACATTCTATTTATGTCCACATGGGCGTTGACTGTGGTCCTTTGATATTGTGACGAGAGTGTGCGGGACCGGAAACTCTCATTAATGAGAGGGCCTGGTAACAAATTCATACACAGCTCTGCGGAACAACGTGGGTAGACCGCTTAGGCTGTATCTTCTGTACCTGAGCTATTACGTATGAATTTCAGGAACCAAAAAGCTGGTTAACACGTCGAGTACGTGTTCGGCAACCAGTGTACTGTGAAGTTGATACCTACTTGTTTTCACACCCATTAACCCTAATATCCATTGTGCGGCCGTTAGTTTCGGCATTCACCGCAATCGACGGGTTCCTTACACATCCCGGACAGCGGCATACTAAGCGCGAGCGTAGGATGGTTCAATTAGGACGAGGGCAAGCCCAAGCGTGCCAAAACCATAGTAGACTCAGATTGGTGCCGAATGGACGTAATGTCTTAGCTCGGGCAGCTGGAGAGTTCCGCAACTTTGCTTTTCCCCCGAGTCATGTTCCACTGAAGATGGTGGGCGCCGTTAAATAGTGGCACCCTTCGTTGAGACACCACACACCTTCTGACAATAAGTCGTCCGACTTAGATATTCGCGTGCGATTAAGTCTAGAGCGATAGGGGTAGAGCTACAAGCTCACTCTTGAGATTATGCGTTCAACTATATGGAGTGCCAAACCTTCATTTGGTCGTTGTTCAAGAACGACGGCGAAAAAGTGTTTGGGACGTTGATCTGCGAGCCTCACCCGGCTGTCCGCAAACAGTGTACCTGTAAGACCAACGTACCTTATATCCCGGCTATCCCTCGTCTTAGCAAATCCTAGTGGTGGCCTTTCCACCCAAATCGATCATCCTCACACCAAGGTCTAGCCCTCCCTCCCTTACCGTCACCCCGACGTAATTATCTCGATCGTATTGACAACACACTTTAGCAAATTACCCTTACGCAGTATGAAACTTCTGGGTGGACGATAATTGATCCTGAGTTGCGGTTATCTCCGATGGTTGGAATCTACGCTCCCAGATCACGGAAAAGCTCGCCATATGACTTTGCGCAGCCTCCTGCAACTCGATATAAGTGCCATATCCGGGTCCAAATACCATAACTTGGTGAGGCTATCTTCAGTATGTAGCTACGAATCTCAATTTTACATTGCGTGTTCGCGTGTTGACTGGCCTTCATCGCATGCTCCCAATCCCAAACATGCTCTGCCTTAATGGTATCGACCGGAAAGCCGTTGAGGATGAATTATAGCTATCTGATCAGACGGATAATTGAATACCAGACCCCGTGTAGTCATCAGACAGGGGTGATATATTGTCAAAACGTGTTCCTTGCCTCTGTAGATTCGGCGGCGTTGACGTCGACCCCTTGGCGAGTGCGGGAACTGGTAAGCTGCAACCGAGCAACACGAAGGTTAGTCCCGGGGCTCCATGGCATTCAGTGTTTTAGCTAGTCACGAATGGAGTAATCTTCTGAGAGTGTCGTTTACTTACATTCGGTGACCGTCCAGCACGTAGCACTCGATTGAAGTACGCAGCATAGGACCCATCCGGGGCAGAATCGCCCAAAACCCGCGACGCCAATAGACTAGGTGATACGCGTGAAGTGAGGTCGCCATGCATGCATGAGGGTAACCGTCCCAATTAACGCCCACACAAAGGCCATGTTAGATTTATTATTTTGGAACGAGGACGACCAGTCCACTTTAGCTCATCTATTTAACGATAGGAAATCCACATGTAATCTACCGAGTCCTTGTCCAGCTATGTTTACTCCGATCACTGCAGATACTGAAAAGCAAAAGGTAACGCAAACTCTGTTCATTGACACACGAGAGATTCCCGGACCCAAAGCAGAAGTTAACCGATGAAACTTAGGACCTCACTAAGGACGCTATTATGAGGTAAAACCTTTGGACTTGAGATCAGAGCTTAATTTACGGGTTTATCGTGGAAAAGTCCTTGCTAGATTATGAGAGTAGCCGATCCGAGGTGCAACAGTATACGCATCATTCATTCCAGTCACCACGATGCTCTGCAGTGCAGACAGGCGTCGTAGACCTTAAAGAAGATTAAATGGATCAGGCTGGTTTCCCAAGCTCATATAAGCGGCGGTGTAGGCACGAGTCTCAGTAGACCAAATGACCACACGAGGACGCCACGGAAATTCCCGTGGGGCCTTATCTTCTTGTCCTCCGTTAGAATGGATGAACTATTCGCAATGTGCTGCCGAAGGCGTTACAAGGTAAAAGTTGGCGTACTTGACCCTATAGCGCTCGGGACAAGTATCGCTGATAATGTCCAAGACACCATACAAAATATAACCAGCCCTCATAGGTCGTATGCATAGGTTATATCAGGACTTCGCGACCCCCGAACCTTTATCCGTGTGGGCTACGCCGCTTGGGTCCAAATCTTTATACGCCCCCGGGAGAACTACCGGTCTTTGATCCTGTTCTCTGCGAGCAAATATCTTCTCTTAGGGTCTGGACCGCGTTGCCAGTGGCGTGGTAGGACGGCGATAACGGCAGATTATAAATCGTGGTCAAGACCATTCACCTGTAATCAGGTATCATCGAGTGGTCCAGACGCGGAAATACTATCCGTAGTCGGTAGTCATATTTTGAAGCAAAGGTCCCGGCCTGTTCTCTCCCCTCGACGTGAGGGTGATAAATTCCTGTCTACCACAAATTCATATCCGGGTGCTACACCTAAGCTGCTTGTTGAGACACGTTGAGCACCGTCCCTACCCGACATCGAGCCAAGCAAAGAGCCCTACGACGAGAAACCCCTACAGATTGCTCCCGGTACAGACGTTGCCTGAACACCACATTTGCAAGCGGACTGGACTAGTATGGGAACGGACCAGGACCCGCGTAAGAGCGCCAGGAAATGACCTCGTCAGTTTCTTGCACGTCCTGTTGCTCCTCGTAAGCGCACCTCGTAGGGTGGGCAAGGAATGTGTGTGCCGGGTATTTGTTTCTAAATGAGTCGTCAGAGAGGTTCAAACGAGGCTTCTGAGCGGGTTTCAGTTTACCGTCCACCGTCCCAATAATTCACGGAGATTAACTATTCGTCTGGACGATGGGGACCGACT
		</sequence>
    <sequence><taxon idref="Location_2_2_1|35.52043756592079"/>
			ATGGCCGCAATGGGACTACTGGCGACTTTACATTTTAGGCGCGATCTTGGGGATCAAGGGCCTCTACGCTGGCACATTCTGCAGATGGCAACACGCTGATCATCACCCGAAGCACAATACACGAAGTAACGCTACTGGGGTGGTCTTATGAAGCGCTAGAGTTCATCTCGCATACGACACAAGTCGCAGTCATGTACTAAAGTGGAAGAGAATCATTAAAACGCCCCTCGGGTTCGATTACGGACTCACGATGGTCTGTTGTAAATGTGTGCTTGACGAACATCTCGCCAGAGAATAACGAATTAAGTTGCGTCCTAATAGCATTTCCGCCAAGACGATGCCTGATACTCGGATTATGCGTTAACAGGGAAAGCCGTCTCGTTTAAACTTCAAGAACTCCTACGTGAGTTGTGCCATGTCATAATGGAGACTTTCTACTTGCGATCCGGATTTAGTCCGAGGTTTCACATGGGTCCTAAACTGTATTAGATATATTATTGTATCGAAGTTCGAATGTTCGCTCCCTGCCGGACCGTGGTTCCACTTGCTGTATTTTGAGGGTCTGGGGATTTTTTTAGGACAATTTGTGCCTCCGTGGTTCCTGCTGTTTCTATGCTGTTCACACAGATAATCTGTGTATAACGCCCGGCCACATAGGATCGGGACTGTGTAAGCAACCAATAAGACAAACCTAGTTGATAGACTATCATGTTTGTACAACACACAAAAGGGAGTCGTGTAGGGTCTTCACTAGATACAGCCATAATCATTGTGATTATATGTATTCAGGCACCGACTGGAATGTGTCGTGCTGCTTAAGGCTCCTCGGGTCCGTATCGGGGAAATCCGCACAGGTCTTTTTAACGCTTCCGCGCTAATAGATCAGATAAAGCAAGCATCAGGGGAGCTTAAAGAGGCATACTGTCCAGCAACCCTACGACGTCTTTGCAGTGTTGAATACTTATCCCGGCGCGGCCTTTGACATCTGGCATACAGTTTCAATTCACCAATGAGTCGCTCCGATATGGTTTATCCGGGGGCTAGCAGTCATTGGTGTACCGTTTAATCAGGTTCTCGAGTTGTAGTATCCGCTGGTCATATCGGTGGCCCCTGACGCTCCCCCTGATGGGCTGACGCTCGAAGTAGAACACCACAGCAACATTATGACAGACTCTCTTAGAATACTGCGAGTGATTTATATGAAATACTGAGGCTCTCTGCGCGCAGCAAGATAAATGGATCACCGAATCCTTTAAGCTGCGGCCACACCACATATACCCTATGCGCTCTTGTACAGCCGAAATACGATGTCTCCAACAGAGTCAGAACGCTTTATGAAAGGGACTCGAACAGCTAGCTGTTGCTCACTCTACCTTACATCGCCCTGATCGGGGGGCTAAATGGCAGCGGAAATAGGCGCAAGTGACGTTCATCAGAGCGATGTGTTCAGATTAGCGCTACACTCGGTCACGTTTGCAATCCGTTTGATAGACGGTAGCGAAACGCGTCAGCCCCCGAAATTCGAGCATGTGCTAGATCCGACAGACAAATGGATTGTAGCCCGGTACGGCTATTACTAGCTTCGACAGCAAAAAATAAACATAATCGTTTGCGTGGGGGAGCTAGACAGACGCCCCTCGCTCACACCGATAAGCGATGAAATTCCTTCTGGCTCCGCCCACCTACCCGTCCTACAATCCTGCATTGATAATTCGGGCTACTAGTTGAGCTTGGTCCACCTCCGATGGTGGGCCACCTGGGTTGCCGTCAGCTACTTGCAACCGAGCGGGTAGGCCTTCCAAGTGTGAATGGGACGTATGGAGGCGGATGTCTGAGGTCTTGGATACGCGAAAGTTGAATGGCCCCTAACCAGCCTTCCGGGGCTACGCGCTCTCCGCGGATATTACGGGCATCGGGTTTATAGTTGGGAAACGATCTCTAAAGCTGTTCATCTAAGAGTCTTATTCCCGTGATCAAACGCACTTAAAAGCCGAAGACGGCATTGCTAGGGAGCGGTAGTAACCACTACGTTCTGGTTATGAAATTGTGTTATCTTGGGCGGGCGATAGAGTTAATACGCGTAGTTTCTGACCGTCCGTCGATAGGATGATTAATCCCCGTTTGACAACGTTGGTTTACCTTATCGTTGGGATAGGGTTAGTGACCGTTCTTACCTACCACGCCTCCTCGATTCATTTAAAGTTAGATCGATTTGACTTGGGGGACTAGTACCCGCCAACTGGAACCCATCGGTACCGAGAGAAGAAAATACAGTGTTCCTCGTTGGGGCGCCTCACTTGTCACGCTAGTGTCCTACCGTTCAGCCCATCACTGAGTTTTAATGTTATTCCCTGATATTCGGCATTGATTCGTGACCCCCTGATTCCTACGCAATCGTGTCTATGTAATCGGAGTATATACATTACGCACTCTCTTACTCGCTTTCTAGCTGTCTAATTTCACTGCAGATTTATCACCCTATACACCCGAGGCGAGGGGGAAGCAAGTGAGACACATTGCAGTACTTAAAGTCAACGCATATTTCAGATGCCATCTCAAACGCCAGTGTTCTGAGCCACAGCTTAATCGGAAATTTCGATTGCACTTATCGGGGTTCTGTGAGCAAATATAACTGAGTCTCTCTGGTCGGTACTTGCAGCAGTTAAACTCTCGAGTGTCGGAACGTCGCCCCGTCCGCGGTAGGCGTTTCTTACAACTGACACGTAATTGCTGCCGATTCAGAGGCATTTGTAGGCTACATGATTGGCGGGAGACAATCGATGGGTTGGTACGTTTCAATCAGGAGCCCGTCAAATTGAAGGGAACGGCCGACAGTAGCGCTGGGCCCTCATACGGCCCAGCTGCTCCCACGCTGGGTATCCGTTCAGAGCTAAAGAGACGAAACCTAGGATTACGGGTTTCAAGCCTCTCGATTGCGCCGTGCTCCAAATACGAGCGTCGTATCCCCTCGGAGTGCTGAGGTGACATACTCTTTAGCCAAGACTAGCACTGTATTTTTGCAGTGGTTGACGGACTGTCACCATTCTGGGTGAGCGACGTAAGACCACGTCTTAAAGGTCGACAACATTTGCTCCCTCCGAAAACACCGGGCTTTGTTCTCGCTGAGTCATAAAGGGTGATGTCCGGGACTCTGAGTAGCAGATCACTGCTGTAGGAAGCAGAAACGCCTGTATCTGGACGGGCTGGCCGGTAACAAATTTGTAGTTCAACATCCATTGTTTTTGGTATCGTTAGGGGGCCATGCGCGGTCCATGCAACGTCAATTGATTTGGAACGCGATGTACGTTACAGGGTACACAATGCCTTAGTTCACTTTACCATGCGAATGTGAGGGGCATCATTCAGGCTAGCATCCGAATTGTTATTAACAAAAGTGAGTCGCGCGGGCCACCGATAACAGCTAGATTATACGATTGCTAGATTACGCGTATAGGATGTATTTTACGGTACAGTGGGCAAACTGTCTGATATAAGTGCTATCCATTAAGCGGCCACAACGAGAGACCCAAGATCCCCAAAATAACGAAGATGGTAGGGCTAATGCCAACGTCGGGTTGCCACCGGTATTTTTCTTTTGGCTGGCCTAGACTACGTCCGATATATTAGCTGTTCTGTTATTTATAGCCGGTAGATACCTAACTTATAGCTACGTACACACGGACTAATATCCCCATAATATGAGGCGACTCTATGACACGGACTCGATAGAGGTTCACAGGCTACCCTACTAAGGGGGACAGCTCCTTCGCCGGGTCCCCATGCCGGTAAATCCCAAAGGCAGGTCGCAAGTATTCCGGGTGATGCCCCACTGACCCACCGCCCGTGATCAGGCTCTGGGTCTGGATTACCGTTCTCATGACTCAATTACTCAGATAATGCAGTGTAACGGCTCTCACGCTGGGGCCCATGTTTCATTAGTTGTCATTACGGACGCGCGTAAGCCTGCGCGTGCTTTGTAATTAAGAATTGGGAGACAGTTCACTTTCTCCCCGCGGCTGATTTCAGTACCTCGAGTATGCTTTGCTTATAAACGTAGTTTGGTAGGCGGTATGTAAATCAAAAAGAGCACAATCTCCGTGAAACCGCGGGTTCTTACCTCTAAATAGTAGGCCGATCGTGCAGGAGCAAAGTAGATTTTGGCATCATTTATGGAACAGTTAAAGAAGACCCCCCTCTCTCCCAAAGGCGAAACAGATCCGTGGGGTAGACTAAACGCGATCCCTGTCGCAACTTGATTTCGGCACCAGTGTCACTCCGCAACTCAGGGAATAGTCGGACGACTCCAGTAACGGTCAAACGAGTCACCTTGATCGGCGCTTGAAAAGTTCATGGCCTCGTCGGAAAACAACCACCTGACTAGCCAGAGTGTAGCTGCCGTGCAACCGCGTGGTTTGTTAGCCATAGTCACTAACTGAAGTGCCAATATGGTATTATATCGAGGGTTCTCGGATTCTCACAGCCCAGGGCTCCTACATCCGGTGAAACGAGTATTCGCACATCCCGTATCGTCTATCTGCTCGGCGTCATCCAGGAGATACGAGCTAGGTTCAGCATGAGACAGCGTAGCAGGGGAGTCTGCGGTCTGGGCTAATGCGTTCTCTCGAGACCCCCCCAAGCGTTCTTCAAGAAGACAGCTTACTCGCATGTCAGGCCTCAGAGATTGTTCCGCAAAGGATGTAGTATAACAAGATTTATAGCCAACGTCTGCCCGGGGGAAGGTCTATGCTGCTGGGTTCTACAGGCCTCGACAAAAACCCCGCCGTGGGAATATCGATCATGCGGATAGATATAGCGGAATTGCTTTGTCCTTCAATTCGAAGAATAAATGACATGGTAACGTTTAGAGCCAGACTCTCGGGTCTGTGCACTTATTAGTGGCACATGATAAGGGAAGCCGCAAGAACCTCGCTTCCGTTATGCTGCAGCGACATAGTTCATATCATGTTGTCCTAGGACGTAAGGCAAACACAGCTCGATACTCGGACTGGCCCGGTGAAAACTTATATGCCCCGATGGCAATATTACGACGTCATGGTCACTGAAGCTTTCACTCATATCAGTTCCCATTTCATTAGATTTTCTCTGTGCCATTCTATTTCCCGGTCAAGATGCCTTGCGAAGATCTGGGTTAGAGGATCTCATGGAACGACCGCAACGTCAAGAGGACCGAGTACCGGTAGAACGAGACTTCCATACGCCCTTTTGCGCTAGATCTGCCTTAATTCTATAGCAGTCCCTTGAACTTAACATGTACACGTGCAGGGCGGGGAAAATTATTAAGGCAGCTCTTCATTATGGACACCCGAAATAAACGACTTCAATTCTCGTCTAGTGGATTCTTGACCGCTTCTGGAGCATCCTGGATAGCCATTACCTAATGTACTTCATCCATCTGCACCGACGACAATGGGCAGCCCGAGGGAGTATCTTCCCGTAACTGCGGGACAGTAAATAAGCCAATGTGCTCCTCTTCCAATTGGAGGTTGACCTTGAATGTTACTAGCCGTCATCGTGGGAATCTTACATCCAGAATCTTTAAGACCAAGCTCTAGTAGAGTCTAGATGGCCCGGCCACCGATAGCTCGTACATTGATCCCGCCAGTATAGTCTGAGGGCCCAACAGTCTAAGTTTGATCAGTTGGGGTGCGTGTTCTTTGCCGAATTCCCGCCGGAGACTATCCGACGTCCGTCGTATTATTACTACCAGATGCGCTTGCTTACTTCTTCACCGGAAAGGGTGGTTCTATACAGTACCAGTCAGGCCTGAAAAGTCAACTATAGGAGGAGCCCCACAGCGTACTCTGCCTCGTTGGGTGAGCAATATCAACGATGTTGGTAACACTACCTTGTTCGTGTTTAAGGCATAGGATGCGGCGCGCCAATACAATGATGCCAAATGTGTCTATAGCTGAAGTTCTGGAAAACGGCCGCTCGTGTGCTCCATTAAAAGGACGTTAATATCGGGTGCTGTGCGCTGTCGACGGACAAAGCTCTTGGACCGTCAGGTCTTCCGGGCTTTCTTGGTACAACGGCCCGCATAGCAATCCAGACACTTTGGCTATAGGGATAACCCAATCACCAATCCAGGCGCATTAGTCGAGATGAGCGGCTTACCAACAACTATGAGTTTGAGGTCGCTCTCCAGGCATCAACCGCAAATTGGTACCCGAGCATACCTCGAAGGATCGGTCTGTAACGCCGACCTTGTTCATGTTGGCCTAGTCTTTTCTTTCACGCATGATTAGCCGTAAAATCAGGTCAACGTTTTACCCGATAGTGGTTATGGACCTGGTCGCTCGGCGAGTATCGCTAGATTCTGGGCGCCTCTTACATTCATGGTAAAGGTGTACGATTTATTTTTTGCATCAGATCGAGCCCAGATTGCTTTCGAATTTCCGTATAAACGAGGAGAGCTAGTCGGTCGATGCGTAGCGTCTTTATAGGGCCCTACAGAGCATTGTCGTCCTTCAGAACTGCGCGCTCTATAAACGTATTGGAACCTTTTTGAGCGGACCAGTTTTTGGCCTAGTGTAATTAGGTGGAACTGAATATGTATGATTTTGACTGGCTCGGGCTATGAGAAGGCGAAATGGCAGATCCCCAGTGCGCGTCCTCTCTTGAATTGCATGGGAGTTGTGGGACGCGCCTGTAAGGTGGGCCTGTGTCCGAGCGGTCGTCCAGGAGGTTATTTCACTCAAAAAGGAGCCTATGAACTTGCGGGAAAAGAGTGCTCGATAGTGCCCTGTGAAGCACAAGGAGACAGCGGTGTCTCACGCGACCTAACCTCAACCCCCGCGCTGCCGTCCACACTTTGACTCAAACTCTGGCATCCCATGTGAAACTCGGTACCGTCAGGGCAGGCGCGACACATGTTGTCATGCTTTGGGTACAGCGCACTGCGGCGGTGGAATTACTCCTCTTTGCTTACACAACAGTTATTTCGCGGTCGGCGCTCACTGACAACGCTATTCGTTTACGCCGCCACGGCGTAGGCGGCAGGCGCTGGATGCGCCTGTGTTTAATACTGGTCATGAAAGGTGACAACCATGAAGCTTACCCGTCGCCGATAACACGGAAGCTATTAAGACCGCTATGATGGGGCTCGATACTGCACATCTGGCGTTCCTAGCACGAGTCTGGGGTACCAAAAATGAACTGACGGAAGAGTATCGTAGGCTACGTCGAAGAATCGCTCAATAACACATGGATCGGCAAAATGCCACTGGTGATTGTAGTTTAGCGCGCCGATTGTAAATAGTCAATATCTCTGTAAAAAGCACCACTGTCATAGCCTGATACCGGCCCACGCCCGATTGGATCATTCTCACAACGTCGGGTTGGCTCTCTAATATCACATCTGGTACGCAGTTAGTCGGGCCCATTTGGTACCGATAATACTGCCACCTCATGCGGCCCGGCAGAACAATCCTAGGGTCGTAGCGTCTCTTAGTTTTTGTCCCGTGTATGGGTGTACTTGCCCCTCTTGCAGGGCACCGACCACCGTAAAGAGCTACTGGACGAAGTTGCCACTAGCTTCGACTCGAGCAGTTCCTGGTAGGCCTCCTCGTAGGTTCGTCCCAAGACGTCCATTCATGGTACCCACATCCCCACCGGTAGTGGATATTTCAAGCTAGAGTACCGGGCCACAGATGGAAGTGAGGATTATTCACTCAATGTCCTATATGAGGGCACGTCAAACTTTGTCGGGCCTGTTCTAATTCATACTGGGCAGGTCTCCCGTAGGGTAGGACCAGCCTCCGAGTGATAATCTCAGAGCACACGCACCGGGGCAGCCCAGGAGCACCGCTCGAGCTCACCGTACTTTGTGTCAGAATGCAGCACTTTAATGGGCAACGTTCGGTAAGAGAAAGCGATCGTTTAAAGGAGGACTGTGAAACCACAAGTCATTGCTAAAGTAAAGCTGCGGATCAACCCGTGCCTTACACTCTCCAAGCGAAGTTCAGACATCGAGGTGCCGACGTGATTTCCATCCATTGGTAGACTCCTGGGTAATCTCCTACTGGAACCTTCGTAAACTATTTCAATCCGCTACATCGTAGGTCACTATTGCATTATCCCATTGTCCCATCCTAGACATCGCTTCGGTCCGGCGGCTTAAATAAGAATGTGTCTCCGTGGAACCCGGCACAAGGAAATGTGCATTTATCTTCTTCAAATCCATACGTAACGGGCAAGGCTTTCTTCCTGCCGTATCCTCGATTCGCTAGGAGACGACCATTCCCCGGCAAGTCTAGACCATCTCGCTGGACTATGTTACGGTCAGAGATCGGCACAAGTTTTGTGTAGTCCATTGCTGCTAGAGCACCTGCCGTTGGCGAAACGGGGCGTCGCGTGGAGCTTTGGCTCAGCCTAATGCTAATTTTGGAAGGCCCCCAGAGCTGCAACCCTCCTTTACCCAGGTGACCTCAGAGGGGTCATGGCATCGACAGCTACGCACAAGCCAAGAGGATGTCACGCCTTGTCTATAAAAGAGACCCGCTTTCATATAATCTTAATGCCTCTTCTCGCCATGGCCAGCCTTAACCCACACCCCGCACGGAGAAAGGGCATCCGACCCCATAACGCATAGCCCAAGGCTTCGTTTACCACTGACGATTATTCCTTCCATAACAAACTGTACTAGTGGCTGTGCAGGAGACCGTCGGAATTTAGTTTCGACTCTCGCCCGAAAGTGATGCCTGTATACCCGCATCCCAACTCGATAGACGAGACAGGTCCAGACTATGCGAATTGCGCTTTAGATACCAACTGGCACCGACGTTGGTAGGTTTGATTCTGATTCTGAGTGCCCTGCTTGCAGATGGACAATTGCGGAGGGGGCCGGGAAACTCAACTGTAGGTAGCTCTGCACAATGACACGCATCACATTTAGAAGTCGCCGTCCGTGGGCAAGCTCTACCTTAACGGTGATTCCCATCGACGGCAACCTTCACGTCTCTAGGCGCTTAAGAGGACGTTACGCGGGCTGATCCTGCATTAGCTGGACTGTCAAGTTGTATATATGAGTCTGACGCCTTCTAAGAACGTGGCATTGATTCCTCCGACCACTGGAAGCAAATAGTGACCTATGGACGAGTCACGGTTTTCATCTTCTGATTTTCAAAGCTGCGATTAGAGAATCCTACCCCGCTCTCACTGCCAAATGATACATCGAGAGCTATGATGTGAGGCTTGGGAGAACCAGCAATTTCGAAATGTGGGGAGCCCGCATCGGAGTTGACTTACCTTTACTTTGCACTAATCTCCAGTGTCGGCCCCGGAACACCCTACTTACCGGGCTGGGCTCAGATGTTCAGATAAGGACTGGGGGGTATCCGCAACGCTTATAGGGCACGTGTTAGCTAATTGTTAGAAAGTACTGAAGTGTCCCATCTGCTATTTCGGGGGCCTGTGGGGCGTACTGCTGATAATTTTGAGGACCGAGACACTTCAGGGTATGATCAGCACCAACACTAGATGAGAAACCGATTCGCAAGAGAAAGGGTACGTTAAAACGCCTTCGTGTAGGCATGTAAGGCGCGTATTGGGGGCACATCGGGTAGAAGGCCAAGGGTACATAGAAGTTACTCGGCAGTCTCGCGCCGTAGTGCCTATAATGATTGGCTACCCCCGTCAAGTGCTTATTCGACGTGACAGGGGCGTAAAAAACGATGTCCGTCGAGGATCGACCGACAGGGATGGCTACACCGTACCGATCTACGTATAAACCCGGCTATAGGCGCTTTACATCCTGTGACGGGCGAGAGCTCACGAGGCCGCTGCAAGTTGGTTCTTCCATGAGGAGCGATATATTCAGTAGAGTCTTTTGTCTTACGTCTCCACACGGAATTTATTACCGTCGGCGTATGTTACCTGCGATTGGCTATTGAGAGAGCAGACTCAAAGATAAACACCGACGACGAGGTTTTGGTGAACGCCTTAGTGAGTTAAATGTGGCCTCCACCTCAACGCTAGGGATAAACTGACAAATGCGTGCGTAGGGGGTTTCGAAACTGTTTATCGAACGTGGGGTCTCGGGTGGACCGCAATCATAGTTGCGTCAGCAGTCAATATGATACCGCGTGATGGCGCGGAGGGGATATCCCTGACTCTTTGTTGGCGGGCGGTCTTCTCTGCCCTTCCTCGTATAGGCCAAGTCAAAACAAATGCCCGGAGTATGGAGAATCCATCGGGCGATTACCCCGGTTCCGGACTATGTACCGCTTATGTGGTGCTACGTTCGTGTTTTAATTGTCTAAATATTGCACCGAAGTAACCTCGCTGCCCTCTGCTAATACATGAACAAAACCGGTACAGCAGCTCAGTCAGGACGATCAGATGCTGCGCGGTGCCATTCGCGGGATACTTTCCACATAGATCTATACTCGTCCCCGTAATGACCCTGCTGATGCCCGTTTAGAGTTGATATACCTGTCTCCAGTAGGATCTGTGTCGTACCGTTACTGCCAACCAGATAGTGTAATAGATGGACGAGCAGCTCATCGAGCCAACCGGGCCGGGGCATCGTTCTCCTATTTGTTGGGTATTGTCTCATAATAGCGGTGTGCTCCCTTTTACTACCCTCGTAGATTGACGCTCGGTACCGAGACGTACTCTCGTGCTCTAGTGAGGTTGCCTTGTCGTGATTTTCGAGATTGCAACCTGGGGATTACAATAGAAGATGCCCGATTCTGGATGTGATGAGTCGACAAGTCATGCGATTACACTTCCCACGTTGGCTCATCCGAGTGACGACGAGTGTGACCTTCGCGATGCCGCGCTGGCTCCACCTTGTCACGCTGGGAGTACGTCTCCACGATGATCCACACTTGCGGGTGAGCGCTCGTACCAGCTTAAAGTGCGACCTACTGGCACACATTCTATTTATGTCCACATGGGCGTTGACTGTGGTCCTTTGATATTGTGACGAGAGTGTGCGGGACCGGAAACTCTCATTAATGAGAGGGCCTGGTAACAAATTCATACACAGCTCTGCGGAACAACGTGGGTAGACCGCTTAGGCTGTATCTTCTGTACCTGAGCTATTACGTATGAATTTCAGGAACCAAAAAGCTGGTTAACACGTCGAGTACGTGTTCGGCAACCAGTGTACTGTGAAGTTGATACCTACTTGTTTTCACACCCATTAACCCTAATATCCATTGTGCGGCCGTTAGTTTCGGCATTCACCGCAATCGACGGGTTCCTTACACATCCCGGACAGCGGCATACTAAGCGCGAGCGTAGGATGGTTCAATTAGGACGAGGGCAAGCCCAAGCGTGCCAAAACCATAGTAGACTCAGATTGGTGCCGAATGGACGTAATGTCTTAGCTCGGGCAGCTGGAGAGTTCCGCAACTTTGCTTTTCCCCCGAGTCATGTTCCACTGAAGATGGTGGGCGCCGTTAAATAGTGGCACCCTTCGTTGAGACACCACACACCTTCTGACAATAAGTCGTCCGACTTAGATATTCGCGTGCGATTAAGTCTAGAGCGATAGGGGTAGAGCTACAAGCTCACTCTTGAGATTATGCGTTCAACTATATGGAGTGCCAAACCTTCATTTGGTCGTTGTTCAAGAACGACGGCGAAAAAGTGTTTGGGACGTTGATCTGCGAGCCTCACCCGGCTGTCCGCAAACAGTGTACCTGTAAGACCAACGTACCTTATATCCCGGCTATCCCTCGTCTTAGCAAATCCTAGTGGTGGCCTTTCCACCCAAATCGATCATCCTCACACCAAGGTCTAGCCCTCCCTCCCTTACCGTCACCCCGACGTAATTATCTCGATCGTATTGACAACACACTTTAGCAAATTACCCTTACGCAGTATGAAACTTCTGGGTGGACGATAATTGATCCTGAGTTGCGGTTATCTCCGATGGTTGGAATCTACGCTCCCAGATCACGGAAAAGCTCGCCATATGACTTTGCGCAGCCTCCTGCAACTCGATATAAGTGCCATATCCGGGTCCAAATACCATAACTTGGTGAGGCTATCTTCAGTATGTAGCTACGAATCTCAATTTTACATTGCGTGTTCGCGTGTTGACTGGCCTTCATCGCATGCTCCCAATCCCAAACATGCTCTGCCTTAATGGTATCGACCGGAAAGCCGTTGAGGATGAATTATAGCTATCTGATCAGACGGATAATTGAATACCAGACCCCGTGTAGTCATCAGACAGGGGTGATATATTGTCAAAACGTGTTCCTTGCCTCTGTAGATTCGGCGGCGTTGACGTCGACCCCTTGGCGAGTGCGGGAACTGGTAAGCTGCAACCGAGCAACACGAAGGTTAGTCCCGGGGCTCCATGGCATTCAGTGTTTTAGCTAGTCACGAATGGAGTAATCTTCTGAGAGTGTCGTTTACTTACATTCGGTGACCGTCCAGCACGTAGCACTCGATTGAAGTACGCAGCATAGGACCCATCCGGGGCAGAATCGCCCAAAACCCGCGACGCCAATAGACTAGGTGATACGCGTGAAGTGAGGTCGCCATGCATGCATGAGGGTAACCGTCCCAATTAACGCCCACACAAAGGCCATGTTAGATTTATTATTTTGGAACGAGGACGACCAGTCCACTTTAGCTCATCTATTTAACGATAGGAAATCCACATGTAATCTACCGAGTCCTTGTCCAGCTATGTTTACTCCGATCACTGCAGATACTGAAAAGCAAAAGGTAACGCAAACTCTGTTCATTGACACACGAGAGATTCCCGGACCCAAAGCAGAAGTTAACCGATGAAACTTAGGACCTCACTAAGGACGCTATTATGAGGTAAAACCTTTGGACTTGAGATCAGAGCTTAATTTACGGGTTTATCGTGGAAAAGTCCTTGCTAGATTATGAGAGTAGCCGATCCGAGGTGCAACAGTATACGCATCATTCATTCCAGTCACCACGATGCTCTGCAGTGCAGACAGGCGTCGTAGACCTTAAAGAAGATTAAATGGATCAGGCTGGTTTCCCAAGCTCATATAAGCGGCGGTGTAGGCACGAGTCTCAGTAGACCAAATGACCACACGAGGACGCCACGGAAATTCCCGTGGGGCCTTATCTTCTTGTCCTCCGTTAGAATGGATGAACTATTCGCAATGTGCTGCCGAAGGCGTTACAAGGTAAAAGTTGGCGTACTTGACCCTATAGCGCTCGGGACAAGTATCGCTGATAATGTCCAAGACACCATACAAAATATAACCAGCCCTCATAGGTCGTATGCATAGGTTATATCAGGACTTCGCGACCCCCGAACCTTTATCCGTGTGGGCTACGCCGCTTGGGTCCAAATCTTTATACGCCCCCGGGAGAACTACCGGTCTTTGATCCTGTTCTCTGCGAGCAAATATCTTCTCTTAGGGTCTGGACCGCGTTGCCAGTGGCGTGGTAGGACGGCGATAACGGCAGATTATAAATCGTGGTCAAGACCATTCACCTGTAATCAGGTATCATCGAGTGGTCCAGACGCGGAAATACTATCCGTAGTCGGTAGTCATATTTTGAAGCAAAGGTCCCGGCCTGTTCTCTCCCCTCGACGTGAGGGTGATAAATTCCTGTCTACCACAAATTCATATCCGGGTGCTACACCTAAGCTGCTTGTTGAGACACGTTGAGCACCGTCCCTACCCGACATCGAGCCAAGCAAAGAGCCCTACGACGAGAAACCCCTACAGATTGCTCCCGGTACAGACGTTGCCTGAACACCACATTTGCAAGCGGACTGGACTAGTATGGGAACGGACCAGGACCCGCGTAAGAGCGCCAGGAAATGACCTCGTCAGTTTCTTGCACGTCCTGTTGCTCCTCGTAAGCGCACCTCGTAGGGTGGGCAAGGAATGTGTGTGCCGGGTATTTGTTTCTAAATGAGTCGTCAGAGAGGTTCAAACGAGGCTTCTGAGCGGGTTTCAGTTTACCGTCCACCGTCCCAATAATTCACGGAGATTAACTATTCGTCTGGACGATGGGGACCGACT
		</sequence>
    <sequence><taxon idref="Location_0_2_0|46.13640345893742"/>
			ATGGCCGCAATGGGACTACTGGCGACTTTACATTTTAGGCGCGATCTTGGGGATCAAGGGCCTCTACGCTGGCACATTCTGCAGATGGCAACACGCTGATCATCACCCGAAGCACAATACACGAAGTAACGCTACTGGGGTGGTCTTATGAAGCGCTAGAGTTCATCTCGCATACGACACAAGTCGCAGTCATGTACTAAAGTGGAAGAGAATCATTAAAACGCCCCTCGGGTTCGATTACGGACTCACGATGGTCTGTTGTAAATGTGTGCTTGACGAACATCTCGCCAGAGAATAACGAATTAAGTTGCGTCCTAATAGCATTTCCGCCAAGACGATGCCTGATACTCGGATTATGCGTTAACAGGGAAAGCCGTCTCGTTTAAACTTCAAGAACTCCTACGTGAGTTGTGCCATGTCATAATGGAGACTTTCTACTTGCGATCCGGATTTAGTCCGAGGTTTCACATGGGTCCTAAACTGTATTAGATATATTATTGTATCGAAGTTCGAATGTTCGCTCCCTGCCGGACCGTGGTTCCACTTGCTGTATTTTGAGGGTCTGGGGATTTTTTTAGGACAATTTGTGCCTCCGTGGTTCCTGCTGTTTCTATGCTGTTCACACAGATAATCTGTGTATAACGCCCGGCCACATAGGATCGGGACTGTGTAAGCAACCAATAAGACAAACCTAGTTGATAGACTATCATGTTTGTACAACACACAAAAGGGAGTCGTGTAGGGTCTTCACTAGATACAGCCATAATCATTGTGATTATATGTATTCAGGCACCGACTGGAATGTGTCGTGCTGCTTAAGGCTCCTCGGGTCCGTATCGGGGAAATCCGCACAGGTCTTTTTAACGCTTCCGCGCTAATAGATCAGATAAAGCAAGCATCAGGGGAGCTTAAAGAGGCATACTGTCCAGCAACCCTACGACGTCTTTGCAGTGTTGAATACTTATCCCGGCGCGGCCTTTGACATCTGGCATACAGTTTCAATTCACCAATGAGTCGCTCCGATATGGTTTATCCGGGGGCTAGCAGTCATTGGTGTACCGTTTAATCAGGTTCTCGAGTTGTAGTATCCGCTGGTCATATCGGTGGCCCCTGACGCTCCCCCTGATGGGCTGACGCTCGAAGTAGAACACCACAGCAACATTATGACAGACTCTCTTAGAATACTGCGAGTGATTTATATGAAATACTGAGGCTCTCTGCGCGCAGCAAGATAAATGGATCACCGAATCCTTTAAGCTGCGGCCACACCACATATACCCTATGCGCTCTTGTACAGCCGAAATACGATGTCTCCAACAGAGTCAGAACGCTTTATGAAAGGGACTCGAACAGCTAGCTGTTGCTCACTCTACCTTACATCGCCCTGATCGGGGGGCTAAATGGCAGCGGAAATAGGCGCAAGTGACGTTCATCAGAGCGATGTGTTCAGATTAGCGCTACACTCGGTCACGTTTGCAATCCGTTTGATAGACGGTAGCGAAACGCGTCAGCCCCCGAAATTCGAGCATGTGCTAGATCCGACAGACAAATGGATTGTAGCCCGGTACGGCTATTACTAGCTTCGACAGCAAAAAATAAACATAATCGTTTGCGTGGGGGAGCTAGACAGACGCCCCTCGCTCACACCGATAAGCGATGAAATTCCTTCTGGCTCCGCCCACCTACCCGTCCTACAATCCTGCATTGATAATTCGGGCTACTAGTTGAGCTTGGTCCACCTCCGATGGTGGGCCACCTGGGTTGCCGTCAGCTACTTGCAACCGAGCGGGTAGGCCTTCCAAGTGTGAATGGGACGTATGGAGGCGGATGTCTGAGGTCTTGGATACGCGAAAGTTGAATGGCCCCTAACCAGCCTTCCGGGGCTACGCGCTCTCCGCGGATATTACGGGCATCGGGTTTATAGTTGGGAAACGATCTCTAAAGCTGTTCATCTAAGAGTCTTATTCCCGTGATCAAACGCACTTAAAAGCCGAAGACGGCATTGCTAGGGAGCGGTAGTAACCACTACGTTCTGGTTATGAAATTGTGTTATCTTGGGCGGGCGATAGAGTTAATACGCGTAGTTTCTGACCGTCCGTCGATAGGATGATTAATCCCCGTTTGACAACGTTGGTTTACCTTATCGTTGGGATAGGGTTAGTGACCGTTCTTACCTACCACGCCTCCTCGATTCATTTAAAGTTAGATCGATTTGACTTGGGGGACTAGTACCCGCCAACTGGAACCCATCGGTACCGAGAGAAGAAAATACAGTGTTCCTCGTTGGGGCGCCTCACTTGTCACGCTAGTGTCCTACCGTTCAGCCCATCACTGAGTTTTAATGTTATTCCCTGATATTCGGCATTGATTCGTGACCCCCTGATTCCTACGCAATCGTGTCTATGTAATCGGAGTATATACATTACGCACTCTCTTACTCGCTTTCTAGCTGTCTAATTTCACTGCAGATTTATCACCCTATACACCCGAGGCGAGGGGGAAGCAAGTGAGACACATTGCAGTACTTAAAGTCAACGCATATTTCAGATGCCATCTCAAACGCCAGTGTTCTGAGCCACAGCTTAATCGGAAATTTCGATTGCACTTATCGGGGTTCTGTGAGCAAATATAACTGAGTCTCTCTGGTCGGTACTTGCAGCAGTTAAACTCTCGAGTGTCGGAACGTCGCCCCGTCCGCGGTAGGCGTTTCTTACAACTGACACGTAATTGCTGCCGATTCAGAGGCATTTGTAGGCTACATGATTGGCGGGAGACAATCGATGGGTTGGTACGTTTCAATCAGGAGCCCGTCAAATTGAAGGGAACGGCCGACAGTAGCGCTGGGCCCTCATACGGCCCAGCTGCTCCCACGCTGGGTATCCGTTCAGAGCTAAAGAGACGAAACCTAGGATTACGGGTTTCAAGCCTCTCGATTGCGCCGTGCTCCAAATACGAGCGTCGTATCCCCTCGGAGTGCTGAGGTGACATACTCTTTAGCCAAGACTAGCACTGTATTTTTGCAGTGGTTGACGGACTGTCACCATTCTGGGTGAGCGACGTAAGACCACGTCTTAAAGGTCGACAACATTTGCTCCCTCCGAAAACACCGGGCTTTGTTCTCGCTGAGTCATAAAGGGTGATGTCCGGGACTCTGAGTAGCAGATCACTGCTGTAGGAAGCAGAAACGCCTGTATCTGGACGGGCTGGCCGGTAACAAATTTGTAGTTCAACATCCATTGTTTTTGGTATCGTTAGGGGGCCATGCGCGGTCCATGCAACGTCAATTGATTTGGAACGCGATGTACGTTACAGGGTACACAATGCCTTAGTTCACTTTACCATGCGAATGTGAGGGGCATCATTCAGGCTAGCATCCGAATTGTTATTAACAAAAGTGAGTCGCGCGGGCCACCGATAACAGCTAGATTATACGATTGCTAGATTACGCGTATAGGATGTATTTTACGGTACAGTGGGCAAACTGTCTGATATAAGTGCTATCCATTAAGCGGCCACAACGAGAGACCCAAGATCCCCAAAATAACGAAGATGGTAGGGCTAATGCCAACGTCGGGTTGCCACCGGTATTTTTCTTTTGGCTGGCCTAGACTACGTCCGATATATTAGCTGTTCTGTTATTTATAGCCGGTAGATACCTAACTTATAGCTACGTACACACGGACTAATATCCCCATAATATGAGGCGACTCTATGACACGGACTCGATAGAGGTTCACAGGCTACCCTACTAAGGGGGACAGCTCCTTCGCCGGGTCCCCATGCCGGTAAATCCCAAAGGCAGGTCGCAAGTATTCCGGGTGATGCCCCACTGACCCACCGCCCGTGATCAGGCTCTGGGTCTGGATTACCGTTCTCATGACTCAATTACTCAGATAATGCAGTGTAACGGCTCTCACGCTGGGGCCCATGTTTCATTAGTTGTCATTACGGACGCGCGTAAGCCTGCGCGTGCTTTGTAATTAAGAATTGGGAGACAGTTCACTTTCTCCCCGCGGCTGATTTCAGTACCTCGAGTATGCTTTGCTTATAAACGTAGTTTGGTAGGCGGTATGTAAATCAAAAAGAGCACAATCTCCGTGAAACCGCGGGTTCTTACCTCTAAATAGTAGGCCGATCGTGCAGGAGCAAAGTAGATTTTGGCATCATTTATGGAACAGTTAAAGAAGACCCCCCTCTCTCCCAAAGGCGAAACAGATCCGTGGGGTAGACTAAACGCGATCCCTGTCGCAACTTGATTTCGGCACCAGTGTCACTCCGCAACTCAGGGAATAGTCGGACGACTCCAGTAACGGTCAAACGAGTCACCTTGATCGGCGCTTGAAAAGTTCATGGCCTCGTCGGAAAACAACCACCTGACTAGCCAGAGTGTAGCTGCCGTGCAACCGCGTGGTTTGTTAGCCATAGTCACTAACTGAAGTGCCAATATGGTATTATATCGAGGGTTCTCGGATTCTCACAGCCCAGGGCTCCTACATCCGGTGAAACGAGTATTCGCACATCCCGTATCGTCTATCTGCTCGGCGTCATCCAGGAGATACGAGCTAGGTTCAGCATGAGACAGCGTAGCAGGGGAGTCTGCGGTCTGGGCTAATGCGTTCTCTCGAGACCCCCCCAAGCGTTCTTCAAGAAGACAGCTTACTCGCATGTCAGGCCTCAGAGATTGTTCCGCAAAGGATGTAGTATAACAAGATTTATAGCCAACGTCTGCCCGGGGGAAGGTCTATGCTGCTGGGTTCTACAGGCCTCGACAAAAACCCCGCCGTGGGAATATCGATCATGCGGATAGATATAGCGGAATTGCTTTGTCCTTCAATTCGAAGAATAAATGACATGGTAACGTTTAGAGCCAGACTCTCGGGTCTGTGCACTTATTAGTGGCACATGATAAGGGAAGCCGCAAGAACCTCGCTTCCGTTATGCTGCAGCGACATAGTTCATATCATGTTGTCCTAGGACGTAAGGCAAACACAGCTCGATACTCGGACTGGCCCGGTGAAAACTTATATGCCCCGATGGCAATATTACGACGTCATGGTCACTGAAGCTTTCACTCATATCAGTTCCCATTTCATTAGATTTTCTCTGTGCCATTCTATTTCCCGGTCAAGATGCCTTGCGAAGATCTGGGTTAGAGGATCTCATGGAACGACCGCAACGTCAAGAGGACCGAGTACCGGTAGAACGAGACTTCCATACGCCCTTTTGCGCTAGATCTGCCTTAATTCTATAGCAGTCCCTTGAACTTAACATGTACACGTGCAGGGCGGGGAAAATTATTAAGGCAGCTCTTCATTATGGACACCCGAAATAAACGACTTCAATTCTCGTCTAGTGGATTCTTGACCGCTTCTGGAGCATCCTGGATAGCCATTACCTAATGTACTTCATCCATCTGCACCGACGACAATGGGCAGCCCGAGGGAGTATCTTCCCGTAACTGCGGGACAGTAAATAAGCCAATGTGCTCCTCTTCCAATTGGAGGTTGACCTTGAATGTTACTAGCCGTCATCGTGGGAATCTTACATCCAGAATCTTTAAGACCAAGCTCTTGTAGAGTCTAGATGGCCCGGCCACCGATAGCTCGTACATTGATCCCGCCAGTATAGTCTGAGGGCCCAACAGTCTAAGTTTGATCAGTTGGGGTGCGTGTTCTTTGCCGAATTCCCGCCGGAGACTATCCGACGTCCGTCGTATTATTACTACCAGATGCGCTTGCTTACTTCTTCACCGGAAAGGGTGGTTCTATACAGTACCAGTCAGGCCTGAAAAGTCAACTATAGGAGGAGCCCCACAGCGTACTCTGCCTCGTTGGGTGAGCAATATCAACGATGTTGGTAACACTACCTTGTTCGTGTTTAAGGCATAGGATGCGGCGCGCCAATACAATGATGCCAAATGTGTCTATAGCTGAAGTTCTGGAAAACGGCCGCTCGTGTGCTCCATTAAAAGGACGTTAATATCGGGTGCTGTGCGCTGTCGACGGACAAAGCTCTTGGACCGTCAGGTCTTCCGGGCTTTCTTGGTACAACGGCCCGCATAGCAATCCAGACACTTTGGCTATAGGGATAACCCAATCACCAATCCAGGCGCATTAGTCGAGATGAGCGGCTTACCAACAACTATGAGTTTGAGGTCGCTCTCCAGGCATCAACCGCAAATTGGTACCCGAGCATACCTCGAAGGATCGGTCTGTAACGCCGACCTTGTTCATGTTGGCCTAGTCTTTTCTTTCACGCATGATTAGCCGTAAAATCAGGTCAACGTTTTACCCGATAGTGGTTATGGACCTGGTCGCTCGGCGAGTATCGCTAGATTCTGGGCGCCTCTTACATTCATGGTAAAGGTGTACGATTTATTTTTTGCATCAGATCGAGCCCAGATTGCTTTCGAATTTCCGTATAAACGAGGAGAGCTAGTCGGTCGATGCGTAGCGTCTTTATAGGGCCCTACAGAGCATTGTCGTCCTTCAGAACTGCGCGCTCTATAAACGTATTGGAACCTTTTTGAGCGGACCAGTTTTTGGCCTAGTGTAATTAGGTGGAACTGAATATGTATGATTTTGACTGGCTCGGGCTATGAGAAGGCGAAATGGCAGATCCCCAGTGCGCGTCCTCTCTTGAATTGCATGGGAGTTGTGGGACGCGCCTGTAAGGTGGGCCTGTGTCCGAGCGGTCGTCCAGGAGGTTATTTCACTCAAAAAGGAGCCTATGAACTTGCGGGAAAAGAGTGCTCGATAGTGCCCTGTGAAGCACAAGGAGACAGCGGTGTCTCACGCGACCTAACCTCAACCCCCGCGCTGCCGTCCACACTTTGACTCAAACTCTGGCATCCCATGTGAAACTCGGTACCGTCAGGGCAGGCGCGACACATGTTGTCATGCTTTGGGTACAGCGCACTGCGGCGGTGGAATTACTCCTCTTTGCTTACACAACAGTTATTTCGCGGTCGGCGCTCACTGACAACGCTATTCGTTTACGCCGCCACGGCGTAGGCGGCAGGCGCTGGATGCGCCTGTGTTTAATACTGGTCATGAAAGGTGACAACCATGAAGCTTACCCGTCGCCGATAACACGGAAGCTATTAAGACCGCTATGATGGGGCTCGATACTGCACATCTGGCGTTCCTAGCACGAGTCTGGGGTACCAAAAATGAACTGACGGAAGAGTATCGTAGGCTACGTCGAAGAATCGCTCAATAACACATGGATCGGCAAAATGCCACTGGTGATTGTAGTTTAGCGCGCCGATTGTAAATAGTCAATATCTCTGTAAAAAGCACCACTGTCATAGCCTGATACCGGCCCACGCCCGATTGGATCATTCTCACAACGTCGGGTTGGCTCTCTAATATCACATCTGGTACGCAGTTAGTCGGGCCCATTTGGTACCGATAATACTGCCACCTCATGCGGCCCGGCAGAACAATCCTAGGGTCGTAGCGTCTCTTAGTTTTTGTCCCGTGTATGGGTGTACTTGCCCCTCTTGCAGGGCACCGACCACCGTAAAGAGCTACTGGACGAAGTTGCCACTAGCTTCGACTCGAGCAGTTCCTGGTAGGCCTCCTCGTAGGTTCGTCCCAAGACGTCCATTCATGGTACCCACATCCCCACCGGTAGTGGATATTTCAAGCTAGAGTACCGGGCCACAGATGGAAGTGAGGATTATTCACTCAATGTCCTATATGAGGGCACGTCAAACTTTGTCGGGCCTGTTCTAATTCATACTGGGCAGGTCTCCCGTAGGGTAGGACCAGCCTCCGAGTGATAATCTCAGAGCACACGCACCGGGGCAGCCCAGGAGCACCGCTCGAGCTCACCGTACTTTGTGTCAGAATGCAGCACTTTAATGGGCAACGTTCGGTAAGAGAAAGCGATCGTTTAAAGGAGGACTGTGAAACCACAAGTCATTGCTAAAGTAAAGCTGCGGATCAACCCGTGCCTTACACTCTCCAAGCGAAGTTCAGACATCGAGGTGCCGACGTGATTTCCATCCATTGGTAGACTCCTGGGTAATCTCCTACTGGAACCTTCGTAAACTATTTCAATCCGCTACATCGTAGGTCACTATTGCATTATCCCATTGTCCCATCCTAGACATCGCTTCGGTCCGGCGGCTTAAATAAGAATGTGTCTCCGTGGAACCCGGCACAAGGAAATGTGCATTTATCTTCTTCAAATCCATACGTAACGGGCAAGGCTTTCTTCCTGCCGTATCCTCGATTCGCTAGGAGACGACCATTCCCCGGCAAGTCTAGACCATCTCGCTGGACTATGTTACGGTCAGAGATCGGCACAAGTTTTGTGTAGTCCATTGCTGCTAGAGCACCTGCCGTTGGCGAAACGGGGCGTCGCGTGGAGCTTTGGCTCAGCCTAATGCTAATTTTGGAAGGCCCCCAGAGCTGCAACCCTCCTTTACCCAGGTGACCTCAGAGGGGTCATGGCATCGACAGCTACGCACAAGCCAAGAGGATGTCACGCCTTGTCTATAAAAGAGACCCGCTTTCATATAATCTTAATGCCTCTTCTCGCCATGGCCAGCCTTAACCCACACCCCGCACGGAGAAAGGGCATCCGACCCCATAACGCATAGCCCAAGGCTTCGTTTACCACTGACGATTATTCCTTCCATAACAAACTGTACTAGTGGCTGTGCAGGAGACCGTCGGAATTTAGCTTCGACTCTCGCCCGAAAGTGATGCCTGTATACCCGCATCCCAACTCGATAGACGAGACAGGTCCAGACTATGCGAATTGCGCTTTAGATACCAACTGGCACCGACGTTGGTAGGTTTGATTCTGATTCTGAGTGCCCTGCTTGCAGATGGACAATTGCGGAGGGGGCCGGGAAACTCAACTGTAGGTAGCTCTGCACAATGACACGCATCACATTTAGAAGTCGCCGTCCGTGGGCAAGCTCTACCTTAACGGTGATTCCCATCGACGGCAACCTTCACGTCTCTAGGCGCTTAAGAGGACGTTACGCGGGCTGATCCTGCATTAGCTGGACTGTCAAGTTGTATATATGAGTCTGACGCCTTCTAAGAACGTGGCATTGATTCCTCCGACCACTGGAAGCAAATAGTGACCTATGGACGAGTCACGGTTTTCATCTTCTGATTTTCAAAGCTGCGATTAGAGAATCCTACCCCGCTCTCACTGCCAAATGATACATCGAGAGCTATGATGTGAGGCTTGGGAGAACCAGCAATTTCGAAATGTGGGGAGCCCGCATCGGAGTTGACTTACCTTTACTTTGCACTAATCTCCAGTGTCGGCCCCGGAACACCCTACTTACCGGGCTGGGCTCAGATGTTCAGATAAGGACTGGGGGGTATCCGCAACGCTTATAGGGCACGTGTTAGCTAATTGTTAGAAAGTACTGAAGTGTCCCATCTGCTATTTCGGGGGCCTGTGGGGCGTACTGCTGATAATTTTGAGGACCGAGACACTTCAGGGTATGATCAGCACCAACACTAGATGAGAAACCGATTCGCAAGAGAAAGGGTACGTTAAAACGCCTTCGTGTAGGCATGTAAGGCGCGTATTGGGGGCACATCGGGTAGAAGGCCAAGGGTACATAGAAGTTACTCGGCAGTCTCGCGCCGTAGTGCCTATAATGATTGGCTACCCCCGTCAAGTGCTTATTCGACGTGACAGGGGCGTAAAAAACGATGTCCGTCGAGGATCGACCGACAGGGATGGCTACACCGTACCGATCTACGTATAAACCCGGCTATAGGCGCTTTACATCCTGTGACGGGCGAGAGCTCACGAGGCCGCTGCAAGTTGGTTCTTCCATGAGGAGCGATATATTCAGTAGAGTCTTTTGTCTTACGTCTCCACACGGAATTTATTACCGTCGGCGTATGTTACCTGCGATTGGCTATTGAGAGAGCAGACTCAAAGATAAACACCGACGACGAGGTTTTGGTGAACGCCTTAGTGAGTTAAATGTGGCCTCCACCTCAACGCTAGGGATAAACTGACAAATGCGTGCGTAGGGGGTTTCGAAACTGTTTATCGAACGTGGGGTCTCGGGTGGACCGCAATCATAGTTGCGTCAGCAGTCAATATGATACCGCGTGATGGCGCGGAGGGGATATCCCTGACTCTTTGTTGGCGGGCGGTCTTCTCTGCCCTTCCTCGTATAGGCCAAGTCAAAACAAATGCCCGGAGTATGGAGAATCCATCGGGCGATTACCCCGGTTCCGGACTATGTACCGCTTATGTGGTGCTACGTTCGTGTTTTAATTGTCTAAATATTGCACCGAAGTAACCTCGCTGCCCTCTGCTAATACATGAACAAAACCGGTACAGCAGCTCAGTCAGGACGATCAGATGCTGCGCGGTGCCATTCGCGGGATACTTTCCACATAGATCTATACTCGTCCCCGTAATGACCCTGCTGATGCCCGTTTAGAGTTGATATACCTGTCTCCAGTAGGATCTGTGTCGTACCGTTACTGCCAACCAGATAGTGTAATAGATGGACGAGCAGCTCATCGAGCCAACCGGGCCGGGGCATCGTTCTCCTATTTGTTGGGTATTGTCTCATAATAGCGGTGTGCTCCCTTTTACTACCCTCGTAGATTGACGCTCGGTACCGAGACGTACTCTCGTGCTCTAGTGAGGTTGCCTTGTCGTGATTTTCGAGATTGCAACCTGGGGATTACAATAGAAGATGCCCGATTCTGGATGTGATGAGTCGACAAGTCATGCGATTACACTTCCCACGTTGGCTCATCCGAGTGACGACGAGTGTGACCTTCGCGATGCCGCGCTGGCTCCACCTTGTCACGCTGGGAGTACGTCTCCACGATGATCCACACTTGCGGGTGAGCGCTCGTACCAGCTTAAAGTGCGACCTACTGGCACACATTCTATTTATGTCCACATGGGCGTTGACTGTGGTCCTTTGATATTGTGACGAGAGTGTGCGGGACCGGAAACTCTCATTAATGAGAGGGCCTGGTAACAAATTCATACACAGCTCTGCGGAACAACGTGGGTAGACCGCTTAGGCTGTATCTTCTGTACCTGAGCTATTACGTATGAATTTCAGGAACCAAAAAGCTGGTTAACACGTCGAGTACGTGTTCGGCAACCAGTGTACTGTGAAGTTGATACCTACTTGTTTTCACACCCATTAACCCTAATATCCATTGTGCGGCCGTTAGTTTCGGCATTCACCGCAATCGACGGGTTCCTTACACATCCCGGACAGCGGCATACTAAGCGCGAGCGTAGGATGGTTCAATTAGGACGAGGGCAAGCCCAAGCGTGCCAAAACCATAGTAGACTCAGATTGGTGCCGAATGGACGTAATGTCTTAGCTCGGGCAGCTGGAGAGTTCCGCAACTTTGCTTTTCCCCCGAGTCATGTTCCACTGAAGATGGTGGGCGCCGTTAAATAGTGGCACCCTTCGTTGAGACACCACACACCTTCTGACAATAAGTCGTCCGACTTAGATATTCGCGTGCGATTAAGTCTAGAGCGATAGGGGTAGAGCTACAAGCTCACTCTTGAGATTATGCGTTCAACTATATGGAGTGCCAAACCTTCATTTGGTCGTTGTTCAAGAACGACGGCGAAAAAGTGTTTGGGACGTTGATCTGCGAGCCTCACCCGGCTGTCCGCAAACAGTGTACCTGTAAGACCAACGTACCTTATATCCCGGCTATCCCTCGTCTTAGCAAATCCTAGTGGTGGCCTTTCCACCCAAATCGATCATCCTCACACCAAGGTCTAGCCCTCCCTCCCTTACCGTCACCCCGACGTAATTATCTCGATCGTATTGACAACACACTTTAGCAAATTACCCTTACGCAGTATGAAACTTCTGGGTGGACGATAATTGATCCTGAGTTGCGGTTATCTCCGATGGTTGGAATCTACGCTCCCAGATCACGGAAAAGCTCGCCATATGACTTTGCGCAGCCTCCTGCAACTCGATATAAGTGCCATATCCGGGTCCAAATACCATAACTTGGTGAGGCTATCTTCAGTATGTAGCTACGAATCTCAATTTTACATTGCGTGTTCGCGTGTTGACTGGCCTTCATCGCATGCTCCCAATCCCAAACATGCTCTGCCTTAATGGTATCGACCGGAAAGCCGTTGAGGATGAATTATAGCTATCTGATCAGACGGATAATTGAATACCAGACCCCGTGTAGTCATCAGACAGGGGTGATATATTGTCAAAACGTGTTCCTTGCCTCTGTAGATTCGGCGGCGTTGACGTCGACCCCTTGGCGAGTGCGGGAACTGGTAAGCTGCAACCGAGCAACACGAAGGTTAGTCCCGGGGCTCCATGGCATTCAGTGTTTTAGCTAGTCACGAATGGAGTAATCTTCTGAGAGTGTCGTTTACTTACATTCGGTGACCGTCCAGCACGTAGCACTCGATTGAAGTACGCAGCATAGGACCCATCCGGGGCAGAATCGCCCAAAACCCGCGACGCCAATAGACTAGGTGATACGCGTGAAGTGAGGTCGCCATGCATGCATGAGGGTAACCGTCCCAATTAACGCCCACACAAAGGCCATGTTAGATTTATTATTTTGGAACGAGGACGACCAGTCCACTTTAGCTCATCTATTTAACGATAGGAAATCCACATGTAATCTACCGAGTCCTTGTCCAGCTATGTTTACTCCGATCACTGCAGATACTGAAAAGCAAAAGGTAACGCAAACTCTGTTCATTGACACACGAGAGATTCCCGGACCCAAAGCAGAAGTTAACCGATGAAACTTAGGACCTCACTAAGGACGCTATTATGAGGTAAAACCTTTGGACTTGAGATCAGAGCTTAATTTACGGGTTTATCGTGGAAAAGTCCTTGCTAGATTATGAGAGTAGCCGATCCGAGGTGCAACAGTATACGCATCATTCATTCCAGTCACCACGATGCTCTGCAGTGCAGACAGGCGTCGTAGACCTTAAAGAAGATTAAATGGATCAGGCTGGTTTCCCAAGCTCATATAAGCGGCGGTGTAGGCACGAGTCTCAGTAGACCAAATGACCACACGAGGACGCCACGGAAATTCCCGTGGGGCCTTATCTTCTTGTCCTCCGTTAGAATGGATGAACTATTCGCAATGTGCTGCCGAAGGCGTTACAAGGTAAAAGTTGGCGTACTTGACCCTATAGCGCTCGGGACAAGTATCGCTGATAATGTCCAAGACACCATACAAAATATAACCAGCCCTCATAGGTCGTATGCATAGGTTATATCAGGACTTCGCGACCCCCGAACCTTTATCCGTGTGGGCTACGCCGCTTGGGTCCAAATCTTTATACGCCCCCGGGAGAACTACCGGTCTTTGATCCTGTTCTCTGCGAGCAAATATCTTCTCTTAGGGTCTGGACCGCGTTGCCAGTGGCGTGGTAGGACGGCGATAACGGCAGATTATAAATCGTGGTCAAGACCATTCACCTGTAATCAGGTATCATCGAGTGGTCCAGACGCGGAAATACTATCCGTAGTCGGTAGTCATATTTTGAAGCAAAGGTCCCGGCCTGTTCTCTCCCCTCGACGTGAGGGTGATAAATTCCTGTCTACCACAAATTCATATCCGGGTGCTACACCTAAGCTGCTTGTTGAGACACGTTGAGCACCGTCCCTACCCGACATCGAGCCAAGCAAAGAGCCCTACGACGAGAAACCCCTACAGATTGCTCCCGGTACAGACGTTGCCTGAACACCACATTTGCAAGCGGACTGGACTAGTATGGGAACGGACCAGGACCCGCGTAAGAGCGCCAGGAAATGACCTCGTCAGTTTCTTGCACGTCCTGTTGCTCCTCGTAAGCGCACCTCGTAGGGTGGGCAAGGAATGTGTGTGCCGGGTATTTGTTTCTAAATGAGTCGTCAGAGAGGTTCAAACGAGGCTTCTGAGCGGGTTTCAGTTTACCGTCCACCGTCCCAATAATTCACGGAGATTAACTATTCGTCTGGACGATGGGGACCGACT
		</sequence>
    <sequence><taxon idref="Location_0_1_1|48.405341763117185"/>
			ATGGCCGCAATGGGACTACTGGCGACTTTACATTTTAGGCGCGATCTTGGGGATCAAGGGCCTCTACGCTGGCACATTCTGCAGATGGCAACACGCTGATCATCACCCGAAGCACAATACACGAAGTAACGCTACTGGGGTGGTCTTATGAAGCGCTAGAGTTCATCTCGCATACGACACAAGTCGCAGTCATGTACTAAAGTGGAAGAGAATCATTAAAACGCCCCTCGGGTTCGATTACGGACTCACGATGGTCTGTTGTAAATGTGTGCTTGACGAACATCTCGCCAGAGAATAACGAATTAAGTTGCGTCCTAATAGCATTTCCGCCAAGACGATGCCTGATACTCGGATTATGCGTTAACAGGGAAAGCCGTCTCGTTTAAACTTCAAGAACTCCTACGTGAGTTGTGCCATGTCATAATGGAGACTTTCTACTTGCGATCCGGATTTAGTCCGAGGTTTCACATGGGTCCTAAACTGTATTAGATATATTATTGTATCGAAGTTCGAATGTTCGCTCCCTGCCGGACCGTGGTTCCACTTGCTGTATTTTGAGGGTCTGGGGATTTTTTTAGGACAATTTGTGCCTCCGTGGTTCCTGCTGTTTCTATGCTGTTCACACAGATAATCTGTGTATAACGCCCGGCCACATAGGATCGGGACTGTGTAAGCAACCAATAAGACAAACCTAGTTGATAGACTATCATGTTTGTACAACACACAAAAGGGAGTCGTGTAGGGTCTTCACTAGATACAGCCATAATCATTGTGATTATATGTATTCAGGCACCGACTGGAATGTGTCGTGCTGCTTAAGGCTCCTCGGGTCCGTATCGGGGAAATCCGCACAGGTCTTTTTAACGCTTCCGCGCTAATAGATCAGATAAAGCAAGCATCAGGGGAGCTTAAAGAGGCATACTGTCCAGCAACCCTACGACGTCTTTGCAGTGTTGAATACTTATCCCGGCGCGGCCTTTGACATCTGGCATACAGTTTCAATTCACCAATGAGTCGCTCCGATATGGTTTATCCGGGGGCTAGCAGTCATTGGTGTACCGTTTAATCAGGTTCTCGAGTTGTAGTATCCGCTGGTCATATCGGTGGCCCCTGACGCTCCCCCTGATGGGCTGACGCTCGAAGTAGAACACCACAGCAACATTATGACAGACTCTCTTAGAATACTGCGAGTGATTTATATGAAATACTGAGGCTCTCTGCGCGCAGCAAGATAAATGGATCACCGAATCCTTTAAGCTGCGGCCACACCACATATACCCTATGCGCTCTTGTACAGCCGAAATACGATGTCTCCAACAGAGTCAGAACGCTTTATGAAAGGGACTCGAACAGCTAGCTGTTGCTCACTCTACCTTACATCGCCCTGATCGGGGGGCTAAATGGCAGCGGAAATAGGCGCAAGTGACGTTCATCAGAGCGATGTGTTCAGATTAGCGCTACACTCGGTCACGTTTGCAATCCGTTTGATAGACGGTAGCGAAACGCGTCAGCCCCCGAAATTCGAGCATGTGCTAGATCCGACAGACAAATGGATTGTAGCCCGGTACGGCTATTACTAGCTTCGACAGCAAAAAATAAACATAATCGTTTGCGTGGGGGAGCTAGACAGACGCCCCTCGCTCACACCGATAAGCGATGAAATTCCTTCTGGCTCCGCCCACCTACCCGTCCTACAATCCTGCATTGATAATTCGGGCTACTAGTTGAGCTTGGTCCACCTCCGATGGTGGGCCACCTGGGTTGCCGTCAGCTACTTGCAACCGAGCGGGTAGGCCTTCCAAGTGTGAATGGGACGTATGGAGGCGGATGTCTGAGGTCTTGGATACGCGAAAGTTGAATGGCCCCTAACCAGCCTTCCGGGGCTACGCGCTCTCCGCGGATATTACGGGCATCGGGTTTATAGTTGGGAAACGATCTCTAAAGCTGTTCATCTAAGAGTCTTATTCCCGTGATCAAACGCACTTAAAAGCCGAAGACGGCATTGCTAGGGAGCGGTAGTAACCACTACGTTCTGGTTATGAAATTGTGTTATCTTGGGCGGGCGATAGAGTTAATACGCGTAGTTTCTGACCGTCCGTCGATAGGATGATTAATCCCCGTTTGACAACGTTGGTTTACCTTATCGTTGGGATAGGGTTAGTGACCGTTCTTACCTACCACGCCTCCTCGATTCATTTAAAGTTAGATCGATTTGACTTGGGGGACTAGTACCCGCCAACTGGAACCCATCGGTACCGAGAGAAGAAAATACAGTGTTCCTCGTTGGGGCGCCTCACTTGTCACGCTAGTGTCCTACCGTTCAGCCCATCACTGAGTTTTAATGTTATTCCCTGATATTCGGCATTGATTCGTGACCCCCTGATTCCTACGCAATCGTGTCTATGTAATCGGAGTATATACATTACGCACTCTCTTACTCGCTTTCTAGCTGTCTAATTTCACTGCAGATTTATCACCCTATACACCCGAGGCGAGGGGGAAGCAAGTGAGACACATTGCAGTACTTAAAGTCAACGCATATTTCAGATGCCATCTCAAACGCCAGTGTTCTGAGCCACAGCTTAATCGGAAATTTCGATTGCACTTATCGGGGTTCTGTGAGCAAATATAACTGAGTCTCTCTGGTCGGTACTTGCAGCAGTTAAACTCTCGAGTGTCGGAACGTCGCCCCGTCCGCGGTAGGCGTTTCTTACAACTGACACGTAATTGCTGCCGATTCAGAGGCATTTGTAGGCTACATGATTGGCGGGAGACAATCGATGGGTTGGTACGTTTCAATCAGGAGCCCGTCAAATTGAAGGGAACGGCCGACAGTAGCGCTGGGCCCTCATACGGCCCAGCTGCTCCCACGCTGGGTATCCGTTCAGAGCTAAAGAGACGAAACCTAGGATTACGGGTTTCAAGCCTCTCGATTGCGCCGTGCTCCAAATACGAGCGTCGTATCCCCTCGGAGTGCTGAGGTGACATACTCTTTAGCCAAGACTAGCACTGTATTTTTGCAGTGGTTGACGGACTGTCACCATTCTGGGTGAGCGACGTAAGACCACGTCTTAAAGGTCGACAACATTTGCTCCCTCCGAAAACACCGGGCTTTGTTCTCGCTGAGTCATAAAGGGTGATGTCCGGGACTCTGAGTAGCAGATCACTGCTGTAGGAAGCAGAAACGCCTGTATCTGGACGGGCTGGCCGGTAACAAATTTGTAGTTCAACATCCATTGTTTTTGGTATCGTTAGGGGGCCATGCGCGGTCCATGCAACGTCAATTGATTTGGAACGCGATGTACGTTACAGGGTACACAATGCCTTAGTTCACTTTACCATGCGAATGTGAGGGGCATCATTCAGGCTAGCATCCGAATTGTTATTAACAAAAGTGAGTCGCGCGGGCCACCGATAACAGCTAGATTATACGATTGCTAGATTACGCGTATAGGATGTATTTTACGGTACAGTGGGCAAACTGTCTGATATAAGTGCTATCCATTAAGCGGCCACAACGAGAGACCCAAGATCCCCAAAATAACGAAGATGGTAGGGCTAATGCCAATGTCGGGTTGCCACCGGTATTTTTCTTTTGGCTGGCCTAGACTACGTCCGATATATTAGCTGTTCTGTTATTTATAGCCGGTAGATACCTAACTTATAGCTACGTACACACGGACTAATATCCCCATAATATGAGGCGACTCTATGACACGGACTCGATAGAGGTTCACAGGCTACCCTACTAAGGGGGACAGCTCCTTCGCCGGGTCCCCATGCCGGTAAATCCCAAAGGCAGGTCGCAAGTATTCCGGGTGATGCCCCACTGACCCACCGCCCGTGATCAGGCTCTGGGTCTGGATTACCGTTCTCATGACTCAATTACTCAGATAATGCAGTGTAACGGCTCTCACGCTGGGGCCCATGTTTCATTAGTTGTCATTACGGACGCGCGTAAGCCTGCGCGTGCTTTGTAATTAAGAATTGGGAGACAGTTCACTTTCTCCCCGCGGCTGATTTCAGTACCTCGAGTATGCTTTGCTTATAAACGTAGTTTGGTAGGCGGTATGTAAATCAAAAAGAGCACAATCTCCGTGAAACCGCGGGTTCTTACCTCTAAATAGTAGGCCGATCGTGCAGGAGCAAAGTAGATTTTGGCATCATTTATGGAACAGTTAAAGAAGACCCCCCTCTCTCCCAAAGGCGAAACAGATCCGTGGGGTAGACTAAACGCGATCCCTGTCGCAACTTGATTTCGGCACCAGTGTCACTCCGCAACTCAGGGAATAGTCGGACGACTCCAGTAACGGTCAAACGAGTCACCTTGATCGGCGCTTGAAAAGTTCATGGCCTCGTCGGAAAACAACCACCTGACTAGCCAGAGTGTAGCTGCCGTGCAACCGCGTGGTTTGTTAGCCATAGTCACTAACTGAAGTGCCAATATGGTATTATATCGAGGGTTCTCGGATTCTCACAGCCCAGGGCTCCTACATCCGGTGAAACGAGTATTCGCACATCCCGTATCGTCTATCTGCTCGGCGTCATCCAGGAGATACGAGCTAGGTTCAGCATGAGACAGCGTAGCAGGGGAGTCTGCGGTCTGGGCTAATGCGTTCTCTCGAGACCCCCCCAAGCGTTCTTCAAGAAGACAGCTTACTCGCATGTCAGGCCTCAGAGATTGTTCCGCAAAGGATGTAGTATAACAAGATTTATAGCCAACGTCTGCCCGGGGGAAGGTCTATGCTGCTGGGTTCTACAGGCCTCGACAAAAACCCCGCCGTGGGAATATCGATCATGCGGATAGATATAGCGGAATTGCTTTGTCCTTCAATTCGAAGAATAAATGACATGGTAACGTTTAGAGCCAGACTCTCGGGTCTGTGCACTTATTAGTGGCACATGATAAGGGAAGCCGCAAGAACCTCGCTTCCGTTATGCTGCAGCGACATAGTTCATATCATGTTGTCCTAGGACGTAAGGCAAACACAGCTCGATACTCGGACTGGCCCGGTGAAAACTTATATGCCCCGATGGCAATATTACGACGTCATGGTCACTGAAGCTTTCACTCATATCAGTTCCCATTTCATTAGATTTTCTCTGTGCCATTCTATTTCCCGGTCAAGATGCCTTGCGAAGATCTGGGTTAGAGGATCTCATGGAACGACCGCAACGTCAAGAGGACCGAGTACCGGTAGAACGAGACTTCCATACGCCCTTTTGCGCTAGATCTGCCTTAATTCTATAGCAGTCCCTTGAACTTAACATGTACACGTGCAGGGCGGGGAAAATTATTAAGGCAGCTCTTCATTATGGACACCCGAAATAAACGACTTCAATTCTCGTCTAGTGGATTCTTGACCGCTTCTGGAGCATCCTGGATAGCCATTACCTAATGTACTTCATCCATCTGCACCGACGACAATGGGCAGCCCGAGGGAGTATCTTCCCGTAACTGCGGGACAGTAAATAAGCCAATGTGCTCCTCTTCCAATTGGAGGTTGACCTTGAATGTTACTAGCCGTCATCGTGGGAATCTTACATCCAGAATCTTTAAGACCAAGCTCTTGTAGAGTCTAGATGGCCCGGCCACCGATAGCTCGTACATTGATCCCGCCAGTATAGTCTGAGGGCCCAACAGTCTAAGTTTGATCAGTTGGGGTGCGTGTTCTTTGCCGAATTCCCGCCGGAGACTATCCGACGTCCGTCGTATTATTACTACCAGATGCGCTTGCTTACTTCTTCACCGGAAAGGGTGGTTCTATACAGTACCAGTCAGGCCTGAAAAGTCAACTATAGGAGGAGCCCCACAGCGTACTCTGCCTCGTTGGGTGAGCAATATCAACGATGTTGGTAACACTACCTTGTTCGTGTTTAAGGCATAGGATGCGGCGCGCCAATACAATGATGCCAAATGTGTCTATAGCTGAAGTTCTGGAAAACGGCCGCTCGTGTGCTCCATTAAAAGGACGTTAATATCGGGTGCTGTGCGCTGTCGACGGACAAAGCTCTTGGACCGTCAGGTCTTCCGGGCTTTCTTGGTACAACGGCCCGCATAGCAATCCAGACACTTTGGCTATAGGGATAACCCAATCACCAATCCAGGCGCATTAGTCGAGATGAGCGGCTTACCAACAACTATGAGTTTGAGGTCGCTCTCCAGGCATCAACCGCAAATTGGTACCCGAGCATACCTCGAAGGATCGGTCTGTAACGCCGACCTTGTTCATGTTGGCCTAGTCTTTTCTTTCACGCATGATTAGCCGTAAAATCAGGTCAACGTTTTACCCGATAGTGGTTATGGACCTGGTCGCTCGGCGAGTATCGCTAGATTCTGGGCGCCTCTTACATTCATGGTAAAGGTGTACGATTTATTTTTTGCATCAGATCGAGCCCAGATTGCTTTCGAATTTCCGTATAAACGAGGAGAGCTAGTCGGTCGATGCGTAGCGTCTTTATAGGGCCCTACAGAGCATTGTCGTCCTTCAGAACTGCGCGCTCTATAAACGTATTGGAACCTTTTTGAGCGGACCAGTTTTTGGCCTAGTGTAATTAGGTGGAACTGAATATGTATGATTTTGACTGGCTCGGGCTATGAGAAGGCGAAATGGCAGATCCCCAGTGCGCGTCCTCTCTTGAATTGCATGGGAGTTGTGGGACGCGCCTGTAAGGTGGGCCTGTGTCCGAGCGGTCGTCCAGGAGGTTATTTCACTCAAAAAGGAGCCTATGAACTTGCGGGAAAAGAGTGCTCGATAGTGCCCTGTGAAGCACAAGGAGACAGCGGTGTCTCACGCGACCTAACCTCAACCCCCGCGCTGCCGTCCACACTTTGACTCAAACTCTGGCATCCCATGTGAAACTCGGTACCGTCAGGGCAGGCGCGACACATGTTGTCATGCTTTGGGTACAGCGCACTACGGCGGTGGAATTACTCCTCTTTGCTTACACAACAGTTATTTCGCGGTCGGCGCTCACTGACAACGCTATTCGTTTACGCCGCCACGGCGTAGGCGGCAGGCGCTGGATGCGCCTGTGTTTAATACTGGTCATGAAAGGTGACAACCATGAAGCTTACCCGTCGCCGATAACACGGAAGCTATTAAGACCGCTATGATGGGGCTCGATACTGCACATCTGGCGTTCCTAGCACGAGTCTGGGGTACCAAAAATGAACTGACGGAAGAGTATCGTAGGCTACGTCGAAGAATCGCTCAATAACACATGGATCGGCAAAATGCCACTGGTGATTGTAGTTTAGCGCGCCGATTGTAAATAGTCAATATCTCTGTAAAAAGCACCACTGTCATAGCCTGATACCGGCCCACGCCCGATTGGATCATTCTCACAACGTCGGGTTGGCTCTCTAATATCACATCTGGTACGCAGTTAGTCGGGCCCATTTGGTACCGATAATACTGCCACCTCATGCGGCCCGGCAGAACAATCCTAGGGTCGTAGCGTCTCTTAGTTTTTGTCCCGTGTATGGGTGTACTTGCCCCTCTTGCAGGGCACCGACCACCGTAAAGAGCTACTGGACGAAGTTGCCACTAGCTTCGACTCGAGCAGTTCCTGGTAGGCCTCCTCGTAGGTTCGTCCCAAGACGTCCATTCATGGTACCCACATCCCCACCGGTAGTGGATATTTCAAGCTAGAGTACCGGGCCACAGATGGAAGTGAGGATTATTCACTCAATGTCCTATATGAGGGCACGTCAAACTTTGTCGGGCCTGTTCTAATTCATACTGGGCAGGTCTCCCGTAGGGTAGGACCAGCCTCCGAGTGATAATCTCAGAGCACACGCACCGGGGCAGCCCAGGAGCACCGCTCGAGCTCACCGTACTTTGTGTCAGAATGCAGCACTTTAATGGGCAACGTTCGGTAAGAGAAAGCGATCGTTTAAAGGAGGACTGTGAAACCACAAGTCATTGCTAAAGTAAAGCTGCGGATCAACCCGTGCCTTACACTCTCCAAGCGAAGTTCAGACATCGAGGTGCCGACGTGATTTCCATCCATTGGTAGACTCCTGGGTAATCTCCTACTGGAACCTTCGTAAACTATTTCAATCCGCTACATCGTAGGTCACTATTGCATTATCCCATTGTCCCATCCTAGACATCGCTTCGGTCCGGCGGCTTAAATAAGAATGTGTCTCCGTGGAACCCGGCACAAGGAAATGTGCATTTATCTTCTTCAAATCCATACGTAACGGGCAAGGCTTTCTTCCTGCCGTATCCTCGATTCGCTAGGAGACGACCATTCCCCGGCAAGTCTAGACCATCTCGCTGGACTATGTTACGGTCAGAGATCGGCACAAGTTTTGTGTAGTCCATTGCTGCTAGAGCACCTGCCGTTGGCGAAACGGGGCGTCGCGTGGAGCTTTGGCTCAGCCTAATGCTAATTTTGGAAGGCCCCCAGAGCTGCAACCCTCCTTTACCCAGGTGACCTCAGAGGGGTCATGGCATCGACAGCTACGCACAAGCCAAGAGGATGTCACGCCTTGTCTATAAAAGAGACCCGCTTTCATATAATCTTAATGCCTCTTCTCGCCATGGCCAGCCTTAACCCACACCCCGCACGGAGAAAGGGCATCCGACCCCATAACGCATAGCCCAAGGCTTCGTTTACCACTGACGATTATTCCTTCCATAACAAACTGTACTAGTGGCTGTGCAGGAGACCGTCGGAATTTAGTTTCGACTCTCGCCCGAAAGTGATGCCTGTATACCCGCATCCCAACTCGATAGACGAGACAGGTCCAGACTATGCGAATTGCGCTTTAGATACCAACTGGCACCGACGTTGGTAGGTTTGATTCTGATTCTGAGTGCCCTGCTTGCAGATGGACAATTGCGGAGGGGGCCGGGAAACTCAACTGTAGGTAGCTCTGCACAATGACACGCATCACATTTAGAAGTCGCCGTCCGTGGGCAAGCTCTACCTTAACGGTGATTCCCATCGACGGCAACCTTCACGTCTCTAGGCGCTTAAGAGGACGTTACGCGGGCTGATCCTGCATTAGCTGGACTGTCAAGTTGTATATATGAGTCTGACGCCTTCTAAGAACGTGGCATTGATTCCTCCGACCACTGGAAGCAAATAGTGACCTATGGACGAGTCACGGTTTTCATCTTCTGATTTTCAAAGCTGCGATTAGAGAATCCTACCCCGCTCTCACTGCCAAATGATACATCGAGAGCTATGATGTGAGGCTTGGGAGAACCAGCAATTTCGAAATGTGGGGAGCCCGCATCGGAGTTGACTTACCTTTACTTTGCACTAATCTCCAGTGTCGGCCCCGGAACACCCTACTTACCGGGCTGGGCTCAGATGTTCAGATAAGGACTGGGGGGTATCCGCAACGCTTATAGGGCACGTGTTAGCTAATTGTTAGAAAGTACTGAAGTGTCCCATCTGCTATTTCGGGGGCCTGTGGGGCGTACTGCTGATAATTTTGAGGACCGAGACACTTCAGGGTATGATCAGCACCAACACTAGATGAGAAACCGATTCGCAAGAGAAAGGGTACGTTAAAACGCCTTCGTGTAGGCATGTAAGGCGCGTATTGGGGGCACATCGGGTAGAAGGCCAAGGGTACATAGAAGTTACTCGGCAGTCTCGCGCCGTAGTGCCTATAATGATTGGCTACCCCCGTCAAGTGCTTATTCGACGTGACAGGGGCGTAAAAAACGATGTCCGTCGAGGATCGACCGACAGGGATGGCTACACCGTACCGATCTACGTATAAACCCGGCTATAGGCGCTTTACATCCTGTGACGGGCGAGAGCTCACGAGGCCGCTGCAAGTTGGTTCTTCCATGAGGAGCGATATATTCAGTAGAGTCTTTTGTCTTACGTCTCCACACGGAATTTATTACCGTCGGCGTATGTTACCTGCGATTGGCTATTGAGAGAGCAGACTCAAAGATAAACACCGACGACGAGGTTTTGGTGAACGCCTTAGTGAGTTAAATGTGGCCTCCACCTCAACGCTAGGGATAAACTGACAAATGCGTGCGTAGGGGGTTTCGAAACTGTTTATCGAACGTGGGGTCTCGGGTGGACCGCAATCATAGTTGCGTCAGCAGTCAATATGATACCGCGTGATGGCGCGGAGGGGATATCCCTGACTCTTTGTTGGCGGGCGGTCTTCTCTGCCCTTCCTCGTATAGGCCAAGTCAAAACAAATGCCCGGAGTATGGAGAATCCATCGGGCGATTACCCCGGTTCCGGACTATGTACCGCTTATGTGGTGCTACGTTCGTGTTTTAATTGTCTAAATATTGCACCGAAGTAACCTCGCTGCCCTCTGCTAATACATGAACAAAACCGGTACAGCAGCTCAGTCAGGACGATCAGATGCTGCGCGGTGCCATTCGCGGGATACTTTCCACATAGATCTATACTCGTCCCCGTAATGACCCTGCTGATGCCCGTTTAGAGTTGATATACCTGTCTCCAGTAGGATCTGTGTCGTACCGTTACTGCCAACCAGATAGTGTAATAGATGGACGAGCAGCTCATCGAGCCAACCGGGCCGGGGCATCGTTCTCCTATTTGTTGGGTATTGTCTCATAATAGCGGTGTGCTCCCTTTTACTACCCTCGTAGATTGACGCTCGGTACCGAGACGTACTCTCGTGCTCTAGTGAGGTTGCCTTGTCGTGATTTTCGAGATTGCAACCTGGGGATTACAATAGAAGATGCCCGATTCTGGATGTGATGAGTCGACAAGTCATGCGATTACACTTCCCACGTTGGCTCATCCGAGTGACGACGAGTGTGACCTTCGCGATGCCGCGCTGGCTCCACCTTGTCACGCTGGGAGTACGTCTCCACGATGATCCACACTTGCGGGTGAGCGCTCGTACCAGCTTAAAGTGCGACCTACTGGCACACATTCTATTTATGTCCACATGGGCGTTGACTGTGGTCCTTTGATATTGTGACGAGAGTGTGCGGGACCGGAAACTCTCATTAATGAGAGGGCCTGGTAACAAATTCATACACAGCTCTGCGGAACAACGTGGGTAGACCGCTTAGGCTGTATCTTCTGTACCTGAGCTATTACGTATGAATTTCAGGAACCAAAAAGCTGGTTAACACGTCGAGTACGTGTTCGGCAACCAGTGTACTGTGAAGTTGATACCTACTTGTTTTCACACCCATTAACCCTAATATCCATTGTGCGGCCGTTAGTTTCGGCATTCACCGCAATCGACGGGTTCCTTACACATCCCGGACAGCGGCATACTAAGCGCGAGCGTAGGATGGTTCAATTAGGACGAGGGCAAGCCCAAGCGTGCCAAAACCATAGTAGACTCAGATTGGTGCCGAATGGACGTAATGTCTTAGCTCGGGCAGCTGGAGAGTTCCGCAACTTTGCTTTTCCCCCGAGTCATGTTCCACTGAAGATGGTGGGCGCCGTTAAATAGTGGCACCCTTCGTTGAGACACCACACACCTTCTGACAATAAGTCGTCCGACTTAGATATTCGCGTGCGATTAAGTCTAGAGCGATAGGGGTAGAGCTACAAGCTCACTCTTGAGATTATGCGTTCAACTATATGGAGTGCCAAACCTTCATTTGGTCGTTGTTCAAGAACGACGGCGAAAAAGTGTTTGGGACGTTGATCTGCGAGCCTCACCCGGCTGTCCGCAAACAGTGTACCTGTAAGACCAACGTACCTTATATCCCGGCTATCCCTCGTCTTAGCAAATCCTAGTGGTGGCCTTTCCACCCAAATCGATCATCCTCACACCAAGGTCTAGCCCTCCCTCCCTTACCGTCACCCCGACGTAATTATCTCGATCGTATTGACAACACACTTTAGCAAATTACCCTTACGCAGTATGAAACTTCTGGGTGGACGATAATTGATCCTGAGTTGCGGTTATCTCCGATGGTTGGAATCTACGCTCCCAGATCACGGAAAAGCTCGCCATATGACTTTGCGCAGCCTCCTGCAACTCGATATAAGTGCCATATCCGGGTCCAAATACCATAACTTGGTGAGGCTATCTTCAGTATGTAGCTACGAATCTCAATTTTACATTGCGTGTTCGCGTGTTGACTGGCCTTCATCGCATGCTCCCAATCCCAAACATGCTCTGCCTTAATGGTATCGACCGGAAAGCCGTTGAGGATGAATTATAGCTATCTGATCAGACGGATAATTGAATACCAGACCCCGTGTAGTCATCAGACAGGGGTGATATATTGTCAAAACGTGTTCCTTGCCTCTGTAGATTCGGCGGCGTTGACGTCGACCCCTTGGCGAGTGCGGGAACTGGTAAGCTGCAACCGAGCAACACGAAGGTTAGTCCCGGGGCTCCATGGCATTCAGTGTTTTAGCTAGTCACGAATGGAGTAATCTTCTGAGAGTGTCGTTTACTTACATTCGGTGACCGTCCAGCACGTAGCACTCGATTGAAGTACGCAGCATAGGACCCATCCGGGGCAGAATCGCCCAAAACCCGCGACGCCAATAGACTAGGTGATACGCGTGAAGTGAGGTCGCCATGCATGCATGAGGGTAACCGTCCCAATTAACGCCCACACAAAGGCCATGTTAGATTTATTATTTTGGAACGAGGACGACCAGTCCACTTTAGCTCATCTATTTAACGATAGGAAATCCACATGTAATCTACCGAGTCCTTGTCCAGCTATGTTTACTCCGATCACTGCAGATACTGAAAAGCAAAAGGTAACGCAAACTCTGTTCATTGACACACGAGAGATTCCCGGACCCAAAGCAGAAGTTAACCGATGAAACTTAGGACCTCACTAAGGACGCTATTATGAGGTAAAACCTTTGGACTTGAGATCAGAGCTTAATTTACGGGTTTATCGTGGAAAAGTCCTTGCTAGATTATGAGAGTAGCCGATCCGAGGTGCAACAGTATACGCATCATTCATTCCAGTCACCACGATGCTCTGCAGTGCAGACAGGCGTCGTAGACCTTAAAGAAGATTAAATGGATCAGGCTGGTTTCCCAAGCTCATATAAGCGGCGGTGTAGGCACGAGTCTCAGTAGACCAAATGACCACACGAGGACGCCACGGAAATTCCCGTGGGGCCTTATCTTCTTGTCCTCCGTTAGAATGGATGAACTATTCGCAATGTGCTGCCGAAGGCGTTACAAGGTAAAAGTTGGCGTACTTGACCCTATAGCGCTCGGGACAAGTATCGCTGATAATGTCCAAGACACCATACAAAATATAACCAGCCCTCATAGGTCGTATGCATAGGTTATATCAGGACTTCGCGACCCCCGAACCTTTATCCGTGTGGGCTACGCCGCTTGGGTCCAAATCTTTATACGCCCCCGGGAGAACTACCGGTCTTTGATCCTGTTCTCTGCGAGCAAATATCTTCTCTTAGGGTCTGGACCGCGTTGCCAGTGGCGTGGTAGGACGGCGATAACGGCAGATTATAAATCGTGGTCAAGACCATTCACCTGTAATCAGGTATCATCGAGTGGTCCAGACGCGGAAATACTATCCGTAGTCGGTAGTCATATTTTGAAGCAAAGGTCCCGGCCTGTTCTCTCCCCTCGACGTGAGGGTGATAAATTCCTGTCTACCACAAATTCATATCCGGGTGCTACACCTAAGCTGCTTGTTGAGACACGTTGAGCACCGTCCCTACCCGACATCGAGCCAAGCAAAGAGCCCTACGACGAGAAACCCCTACAGATTGCTCCCGGTACAGACGTTGCCTGAACACCACATTTGCAAGCGGACTGGACTAGTATGGGAACGGACCAGGACCCGCGTAAGAGCGCCAGGAAATGACCTCGTCAGTTTCTTGCACGTCCTGTTGCTCCTCGTAAGCGCACCTCGTAGGGTGGGCAAGGAATGTGTGTGCCGGGTATTTGTTTCTAAATGAGTCGTCAGAGAGGTTCAAACGAGGCTTCTGAGCGGGTTTCAGTTTACCGTCCACCGTCCCAATAATTCACGGAGATTAACTATTCGTCTGGACGATGGGGACCGACT
		</sequence>
    <sequence><taxon idref="Location_2_0_1|54.289464033759685"/>
			ATGGCCGCAATGGGACTACTGGCGACTTTACATTTTAGGCGCGATCTTGGGGATCAAGGGCCTCTACGCTGGCACATTCTGCAGATGGCAACACGCTGATCATCACCCGAAGCACAATACACGAAGTAACGCTACTGGGGTGGTCTTATGAAGCGCTAGAGTTCATCTCGCATACGACACAAGTCGCAGTCATGTACTAAAGTGGAAGAGAATCATTAAAACGCCCCTCGGGTTCGATTACGGACTCACGATGGTCTGTTGTAAATGTGTGCTTGACGAACATCTCGCCAGAGAATAACGAATTAAGTTGCGTCCTAATAGCATTTCCGCCAAGACGATGCCTGATACTCGGATTATGCGTTAACAGGGAAAGCCGTCTCGTTTAAACTTCAAGAACTCCTACGTGAGTTGTGCCATGTCATAATGGAGACTTTCTACTTGCGATCCGGATTTAGTCCGAGGTTTCACATGGGTCCTAAACTGTATTAGATATATTATTGTATCGAAGTTCGAATGTTCGCTCCCTGCCGGACCGTGGTTCCACTTGCTGTATTTTGAGGGTCTGGGGATTTTTTTAGGACAATTTGTGCCTCCGTGGTTCCTGCTGTTTCTATGCTGTTCACACAGATAATCTGTGTATAACGCCCGGCCACATAGGATCGGGACTGTGTAAGCAACCAATAAGACAAACCTAGTTGATAGACTATCATGTTTGTACAACACACAAAAGGGAGTCGTGTAGGGTCTTCACTAGATACAGCCATAATCATTGTGATTATATGTATTCAGGCACCGACTGGAATGTGTCGTGCTGCTTAAGGCTCCTCGGGTCCGTATCGGGGAAATCCGCACAGGTCTTTTTAACGCTTCCGCGCTAATAGATCAGATAAAGCAAGCATCAGGGGAGCTTAAAGAGGCATACTGTCCAGCAACCCTACGACGTCTTTGCAGTGTTGAATACTTATCCCGGCGCGGCCTTTGACATCTGGCATACAGTTTCAATTCACCAATGAGTCGCTCCGATATGGTTTATCCGGGGGCTAGCAGTCATTGGTGTACCGTTTAATCAGGTTCTCGAGTTGTAGTATCCGCTGGTCATATCGGTGGCCCCTGACGCTCCCCCTGATGGGCTGACGCTCGAAGTAGAACACCACAGCAACATTATGACAGACTCTCTTAGAATACTGCGAGTGATTTATATGAAATACTGAGGCTCTCTGCGCGCAGCAAGATAAATGGATCACCGAATCCTTTAAGCTGCGGCCACACCACATATACCCTATGCGCTCTTGTACAGCCGAAATACGATGTCTCCAACAGAGTCAGAACGCTTTATGAAAGGGACTCGAACAGCTAGCTGTTGCTCACTCTACCTTACATCGCCCTGATCGGGGGGCTAAATGGCAGCGGAAATAGGCGCAAGTGACGTTCATCAGAGCGATGTGTTCAGATTAGCGCTACACTCGGTCACGTTTGCAATCCGTTTGATAGACGGTAGCGAAACGCGTCAGCCCCCGAAATTCGAGCATGTGCTAGATCCGACAGACAAATGGATTGTAGCCCGGTACGGCTATTACTAGCTTCGACAGCAAAAAATAAACATAATCGTTTGCGTGGGGGAGCTAGACAGACGCCCCTCGCTCACACCGATAAGCGATGAAATTCCTTCTGGCTCCGCCCACCTACCCGTCCTACAATCCTGCATTGATAATTCGGGCTACTAGTTGAGCTTGGTCCACCTCCGATGGTGGGCCACCTGGGTTGCCGTCAGCTACTTGCAACCGAGCGGGTAGGCCTTCCAAGTGTGAATGGGACGTATGGAGGCGGATGTCTGAGGTCTTGGATACGCGAAAGTTGAATGGCCCCTAACCAGCCTTCCGGGGCTACGCGCTCTCCGCGGATATTACGGGCATCGGGTTTATAGTTGGGAAACGATCTCTAAAGCTGTTCATCTAAGAGTCTTATTCCCGTGATCAAACGCACTTAAAAGCCGAAGACGGCATTGCTAGGGAGCGGTAGTAACCACTACGTTCTGGTTATGAAATTGTGTTATCTTGGGCGGGCGATAGAGTTAATACGCGTAGTTTCTGACCGTCCGTCGATAGGATGATTAATCCCCGTTTGACAACGTTGGTTTACCTTATCGTTGGGATAGGGTTAGTGACCGTTCTTACCTACCACGCCTCCTCGATTCATTTAAAGTTAGATCGATTTGACTTGGGGGACTAGTACCCGCCAACTGGAACCCATCGGTACCGAGAGAAGAAAATACAGTGTTCCTCGTTGGGGCGCCTCACTTGTCACGCTAGTGTCCTACCGTTCAGCCCATCACTGAGTTTTAATGTTATTCCCTGATATTCGGCATTGATTCGTGACCCCCTGATTCCTACGCAATCGTGTCTATGTAATCGGAGTATATACATTACGCACTCTCTTACTCGCTTTCTAGCTGTCTAATTTCACTGCAGATTTATCACCCTATACACCCGAGGCGAGGGGGAAGCAAGTGAGACACATTGCAGTACTTAAAGTCAACGCATATTTCAGATGCCATCTCAAACGCCAGTGTTCTGAGCCACAGCTTAATCGGAAATTTCGATTGCACTTATCGGGGTTCTGTGAGCAAATATAACTGAGTCTCTCTGGTCGGTACTTGCAGCAGTTAAACTCTCGAGTGTCGGAACGTCGCCCCGTCCGCGGTAGGCGTTTCTTACAACTGACACGTAATTGCTGCCGATTCAGAGGCATTTGTAGGCTACATGATTGGCGGGAGACAATCGATGGGTTGGTACGTTTCAATCAGGAGCCCGTCAAATTGAAGGGAACGGCCGACAGTAGCGCTGGGCCCTCATACGGCCCAGCTGCTCCCACGCTGGGTATCCGTTCAGAGCTAAAGAGACGAAACCTAGGATTACGGGTTTCAAGCCTCTCGATTGCGCCGTGCTCCAAATACGAGCGTCGTATCCCCTCGGAGTGCTGAGGTGACATACTCTTTAGCCAAGACTAGCACTGTATTTTTGCAGTGGTTGACGGACTGTCACCATTCTGGGTGAGCGACGTAAGACCACGTCTTAAAGGTCGACAACATTTGCTCCCTCCGAAAACACCGGGCTTTGTTCTCGCTGAGTCATAAAGGGTGATGTCCGGGACTCTGAGTAGCAGATCACTGCTGTAGGAAGCAGAAACGCCTGTATCTGGACGGGCTGGCCGGTAACACATTTGTAGTTCAACATCCATTGTTTTTGGTATCGTTAGGGGGCCATGCGCGGTCCATGCAACGTCAATTGATTTGGAACGCGATGTACGTTACAGGGTACACAATGCCTTAGTTCACTTTACCATGCGAATGTGAGGGGCATCATTCAGGCTAGCATCCGAATTGTTATTAACAAAAGTGAGTCGCGCGGGCCACCGATAACAGCTAGATTATACGATTGCTAGATTACGCGTATAGGATGTATTTTACGGTACAGTGGGCAAACTGTCTGATATAAGTGCTATCCATTAAGCGGCCACAACGAGAGACCCAAGATCCCCAAAATAACGAAGATGGTAGGGCTAATGCCAACGTCGGGTTGCCACCGGTATTTTTCTTTTGGCTGGCCTAGACTACGTCCGATATATTAGCTGTTCTGTTATTTATAGCCGGTAGATACCTAACTTATAGCTACGTACACACGGACTAATATCCCCATAATATGAGGCGACTCTATGACACGGACTCGATAGAGGTTCACAGGCTACCCTACTAAGGGGGACAGCTCCTTCGCCGGGTCCCCATGCCGGTAAATCCCAAAGGCAGGTCGCAAGTATTCCGGGTGATGCCCCACTGACCCACCGCCCGTGATCAGGCTCTGGGTCTGGATTACCGTTCTCATGACTCAATTACTCAGATAATGCAGTGTAACGGCTCTCACGCTGGGGCCCATGTTTCATTAGTTGTCATTACGGACGCGCGTAAGCCTGCGCGTGCTTTGTAATTAAGAATTGGGAGACAGTTCACTTTCTCCCCGCGGCTGATTTCAGTACCTCGAGTATGCTTTGCTTATAAACGTAGTTTGGTAGGCGGTATGTAAATCAAAAAGAGCACAATCTCCGTGAAACCGCGGGTTCTTACCTCTAAATAGTAGGCCGATCGTGCAGGAGCAAAGTAGATTTTGGCATCATTTATGGAACAGTTAAAGAAGACCCCCCTCTCTCCCAAAGGCGAAACAGATCCGTGGGGTAGACTAAACGCGATCCCTGTCGCAACTTGATTTCGGCACCAGTGTCACTCCGCAACTCAGGGAATAGTCGGACGACTCCAGTAACGGTCAAACGAGTCACCTTGATCGGCGCTTGAAAAGTTCATGGCCTCGTCGGAAAACAACCACCTGACTAGCCAGAGTGTAGCTGCCGTGCAACCGCGTGGTTTGTTAGCCATAGTCACTAACTGAAGTGCCAATATGGTATTATATCGAGGGTTCTCGGATTCTCACAGCCCAGGGCTCCTACATCCGGTGAAACGAGTATTCGCACATCCCGTATCGTCTATCTGCTCGGCGTCATCCAGGAGATACGAGCTAGGTTCAGCATGAGACAGCGTAGCAGGGGAGTCTGCGGTCTGGGCTAATGCGTTCTCTCGAGACCCCCCCAAGCGTTCTTCAAGAAGACAGCTTACTCGCATGTCAGGCCTCAGAGATTGTTCCGCAAAGGATGTAGTATAACAAGATTTATAGCCAACGTCTGCCCGGGGGAAGGTCTATGCTGCTGGGTTCTACAGGCCTCGACAAAAACCCCGCCGTGGGAATATCGATCATGCGGATAGATATAGCGGAATTGCTTTGTCCTTCAATTCGAAGAATAAATGACATGGTAACGTTTAGAGCCAGACTCTCGGGTCTGTGCACTTATTAGTGGCACATGATAAGGGAAGCCGCAAGAACCTCGCTTCCGTTATGCTGCAGCGACATAGTTCATATCATGTTGTCCTAGGACGTAAGGCAAACACAGCTCGATACTCGGACTGGCCCGGTGAAAACTTATATGCCCCGATGGCAATATTACGACGTCATGGTCACTGAAGCTTTCACTCATATCAGTTCCCATTTCATTAGATTTTCTCTGTGCCATTCTATTTCCCGGTCAAGATGCCTTGCGAAGATCTGGGTTAGAGGATCTCATGGAACGACCGCAACGTCAAGAGGACCGAGTACCGGTAGAACGAGACTTCCATACGCCCTTTTGCGCTAGATCTGCCTTAATTCTATAGCAGTCCCTTGAACTTAACATGTACACGTGCAGGGCGGGGAAAATTATTAAGGCAGCTCTTCATTATGGACACCCGAAATAAACGACTTCAATTCTCGTCTAGTGGATTCTTGACCGCTTCTGGAGCATCCTGGATAGCCATTACCTAATGTACTTCATCCATCTGCACCGACGACAATGGGCAGCCCGAGGGAGTATCTTCCCGTAACTGCGGGACAGTAAATAAGCCAATGTGCTCCTCTTCCAATTGGAGGTTGACCTTGAATGTTACTAGCCGTCATCGTGGGAATCTTACATCCAGAATCTTTAAGACCAAGCTCTTGTAGAGTCTAGATGGCCCGGCCACCGATAGCTCGTACATTGATCCCGCCAGTATAGTCTGAGGGCCCAACAGTCTAAGTTTGATCAGTTGGGGTGCGTGTTCTTTGCCGAATTCCCGCCGGAGACTATCCGACGTCCGTCGTATTATTACTACCAGATGCGCTTGCTTACTTCTTCACCGGAAAGGGTGGTTCTATACAGTACCAGTCAGGCCTGAAAAGTCAACTATAGGAGGAGCCCCACAGCGTACTCTGCCTCGTTGGGTGAGCAATATCAACGATGTTGGTAACACTACCTTGTTCGTGTTTAAGGCATAGGATGCGGCGCGCCAATACAATGATGCCAAATGTGTCTATAGCTGAAGTTCTGGAAAACGGCCGCTCGTGTGCTCCATTAAAAGGACGTTAATATCGGGTGCTGTGCGCTGTCGACGGACAAAGCTCTTGGACCGTCAGGTCTTCCGGGCTTTCTTGGTACAACGGCCCGCATAGCAATCCAGACACTTTGGCTATAGGGATAACCCAATCACCAATCCAGGCGCATTAGTCGAGATGAGCGGCTTACCAACAACTATGAGTTTGAGGTCGCTCTCCAGGCATCAACCGCAAATTGGTACCCGAGCATACCTCGAAGGATCGGTCTGTAACGCCGACCTTGTTCATGTTGGCCTAGTCTTTTCTTTCACGCATGATTAGCCGTAAAATCAGGTCAACGTTTTACCCGATAGTGGTTATGGACCTGGTCGCTCGGCGAGTATCGCTAGATTCTGGGCGCCTCTTACATTCATGGTAAAGGTGTACGATTTATTTTTTGCATCAGATCGAGCCCTGATTGCTTTCGAATTTCCGTATAAACGAGGAGAGCTAGTCGGTCGATGCGTAGCGTCTTTATAGGGCCCTACAGAGCATTGTCGTCCTTCAGAACTGCGCGCTCTATAAACGTATTGGAACCTTTTTGAGCGGACCAGTTTTTGGCCTAGTGTAATTAGGTGGAACTGAATATGTATGATTTTGACTGGCTCGGGCTATGAGAAGGCGAAATGGCAGATCCCCAGTGCGCGTCCTCTCTTGAATTGCATGGGAGTTGTGGGACGCGCCTGTAAGGTGGGCCTGTGTCCGAGCGGTCGTCCAGGAGGTTATTTCACTCAAAAAGGAGCCTATGAACTTGCGGGAAAAGAGTGCTCGATAGTGCCCTGTGAAGCACAAGGAGACAGCGGTGTCTCACGCGACCTAACCTCAACCCCCGCGCTGCCGTCCACACTTTGACTCAAACTCTGGCATCCCATGTGAAACTCGGTACCGTCAGGGCAGGCGCGACACATGTTGTCATGCTTTGGGTACAGCGCACTGCGGCGGTGGAATTACTCCTCTTTGCTTACACAACAGTTATTTCGCGGTCGGCGCTCACTGACAACGCTATTCGTTTACGCCGCCACGGCGTAGGCGGCAGGCGCTGGATGCGCCTGTGTTTAATACTGGTCATGAAAGGTGACAACCATGAAGCTTACCCGTCGCCGATAACACGGAAGCTATTAAGACCGCTATGATGGGGCTCGATACTGCACATCTGGCGTTCCTAGCACGAGTCTGGGGTACCAAAAATGAACTGACGGAAGAGTATCGTAGGCTACGTCGAAGAATCGCTCAATAACACATGGATCGGCAAAATGCCACTGGTGATTGTAGTTTAGCGCGCCGATTGTAAATAGTCAATATCTCTGTAAAAAGCACCACTGTCATAGCCTGATACCGGCCCACGCCCGATTGGATCATTCTCACAACGTCGGGTTGGCTCTCTAATATCACATCTGGTACGCAGTTAGTCGGGCCCATTTGGTACCGATAATACTGCCACCTCATGCGGCCCGGCAGAACAATCCTAGGGTCGTAGCGTCTCTTAGTTTTTGTCCCGTGTATGGGTGTACTTGCCCCTCTTGCAGGGCACCGACCACCGTAAAGAGCTACTGGACGAAGTTGCCACTAGCTTCGACTCGAGCAGTTCCTGGTAGGCCTCCTCGTAGGTTCGTCCCAAGACGTCCATTCATGGTACCCACATCCCCACCGGTAGTGGATATTTCAAGCTAGAGTACCGGGCCACAGATGGAAGTGAGGATTATTCACTCAATGTCCTATATGAGGGCACGTCAAACTTTGTCGGGCCTGTTCTAATTCATACTGGGCAGGTCTCCCGTAGGGTAGGACCAGCCTCCGAGTGATAATCTCAGAGCACACGCACCGGGGCAGCCCAGGAGCACCGCTCGAGCTCACCGTACTTTGTGTCAGAATGCAGCACTTTAATGGGCAACGTTCGGTAAGAGAAAGCGATCGTTTAAAGGAGGACTGTGAAACCACAAGTCATTGCTAAAGTAAAGCTGCGGATCAACCCGTGCCTTACACTCTCCAAGCGAAGTTCAGACATCGAGGTGCCGACGTGATTTCCATCCATTGGTAGACTCCTGGGTAATCTCCTACTGGAACCTTCGTAAACTATTTCAATCCGCTACATCGTAGGTCACTATTGCATTATCCCATTGTCCCATCCTAGACATCGCTTCGGTCCGGCGGCTTAAATAAGAATGTGTCTCCGTGGAACCCGGCACAAGGAAATGTGCATTTATCTTCTTCAAATCCATACGTAACGGGCAAGGCTTTCTTCCTGCCGTATCCTCGATTCGCTAGGAGACGACCATTCCCCGGCAAGTCTAGACCATCTCGCTGGACTATGTTACGGTCAGAGATCGGCACAAGTTTTGTGTAGTCCATTGCTGGTAGAGCACCTGCCGTTGGCGAAACGGGGCGTCGCGTGGAGCTTTGGCTCAGCCTAATGCTAATTTTGGAAGGCCCCCAGAGCTGCAACCCTCCTTTACCCAGGTGACCTCAGAGGGGTCATGGCATCGACAGCTACGCACAAGCCAAGAGGATGTCACGCCTTGTCTATAAAAGAGACCCGCTTTCATATAATCTTAATGCCTCTTCTCGCCATGGCCAGCCTTAACCCACACCCCGCACGGAGAAAGGGCATCCGACCCCATAACGCATAGCCCAAGGCTTCGTTTACCACTGACGATTATTCCTTCCATAACAAACTGTACTAGTGGCTGTGCAGGAGACCGTCGGAATTTAGTTTCGACTCTCGCCCGAAAGTGATGCCTGTATACCCGCATCCCAACTCGATAGACGAGACAGGTCCAGACTATGCGAATTGCGCTTTAGATACCAACTGGCACCGACGTTGGTAGGTTTGATTCTGATTCTGAGTGCCCTGCTTGCAGATGGACAATTGCGGAGGGGGCCGGGAAACTCAACTGTAGGTAGCTCTGCACAATGACACGCATCACATTTAGAAGTCGCCGTCCGTGGGCAAGCTCTACCTTAACGGTGATTCCCATCGACGGCAACCTTCACGTCTCTAGGCGCTTAAGAGGACGTTACGCGGGCTGATCCTGCATTAGCTGGACTGTCAAGTTGTATATATGAGTCTGACGCCTTCTAAGAACGTGGCATTGATTCCTCCGACCACTGGAAGCAAATAGTGACCTATGGACGAGTCACGGTTTTCATCTTCTGATTTTCAAAGCTGCGATTAGAGAATCCTACCCCGCTCTCACTGCCAAATGATACATCGAGAGCTATGATGTGAGGCTTGGGAGAACCAGCAATTTCGAAATGTGGGGAGCCCGCATCGGAGTTGACTTACCTTTACTTTGCACTAATCTCCAGTGTCGGCCCCGGAACACCCTACTTACCGGGCTGGGCTCAGATGTTCAGATAAGGACTGGGGGGTATCCGCAACGCTTATAGGGCACGTGTTAGCTAATTGTTAGAAAGTACTGAAGTGTCCCATCTGCTATTTCGGGGGCCTGTGGGGCGTACTGCTGATAATTTTGAGGACCGAGACACTTCAGGGTATGATCAGCACCAACACTAGATGAGAAACCGATTCGCAAGAGAAAGGGTACGTTAAAACGCCTTCGTGTAGGCATGTAAGGCGCGTATTGGGGGCACATCGGGTAGAAGGCCAAGGGTACATAGAAGTTACTCGGCAGTCTCGCGCCGTAGTGCCTATAATGATTGGCTACCCCCGTCAAGTGCTTATTCGACGTGACAGGGGCGTAAAAAACGATGTCCGTCGAGGATCGACCGACAGGGATGGCTACACCGTACCGATCTACGTATAAACCCGGCTATAGGCGCTTTACATCCTGTGACGGGCGAGAGCTCACGAGGCCGCTGCAAGTTGGTTCTTCCATGAGGAGCGATATATTCAGTAGAGTCTTTTGTCTTACGTCTCCACACGGAATTTATTACCGTCGGCGTATGTTACCTGCGATTGGCTATTGAGAGAGCAGACTCAAAGATAAACACCGACGACGAGGTTTTGGTGAACGCCTTAGTGAGTTAAATGTGGCCTCCACCTCAACGCTAGGGATAAACTGACAAATGCGTGCGTAGGGGGTTTCGAAACTGTTTATCGAACGTGGGGTCTCGGGTGGACCGCAATCATAGTTGCGTCAGCAGTCAATATGATACCGCGTGATGGCGCGGAGGGGATATCCCTGACTCTTTGTTGGCGGGCGGTCTTCTCTGCCCTTCCTCGTATAGGCCAAGTCAAAACAAATGCCCGGAGTATGGAGAATCCATCGGGCGATTACCCCGGTTCCGGACTATGTACCGCTTATGTGGTGCTACGTTCGTGTTTTAATTGTCTAAATATTGCACCGAAGTAACCTCGCTGCCCTCTGCTAATACATGAACAAAACCGGTACAGCAGCTCAGTCAGGACGATCAGATGCTGCGCGGTGCCATTCGCGGGATACTTTCCACATAGATCTATACTCGTCCCCGTAATGACCCTGCTGATGCCCGTTTAGAGTTGATATACCTGTCTCCAGTAGGATCTGTGTCGTACCGTTACTGCCAACCAGATAGTGTAATAGATGGACGAGCAGCTCATCGAGCCAACCGGGCCGGGGCATCGTTCTCCTATTTGTTGGGTATTGTCTCATAATAGCGGTGTGCTCCCTTTTACTACCCTCGTAGATTGACGCTCGGTACCGAGACGTACTCTCGTGCTCTAGTGAGGTTGCCTTGTCGTGATTTTCGAGATTGCAACCTGGGGATTACAATAGAAGATGCCCGATTCTGGATGTGATGAGTCGACAAGTCATGCGATTACACTTCCCACGTTGGCTCATCCGAGTGACGACGAGTGTGACCTTCGCGATGCCGCGCTGGCTCCACCTTGTCACGCTGGGAGTACGTCTCCACGATGATCCACACTTGCGGGTGAGCGCTCGTACCAGCTTAAAGTGCGACCTACTGGCACACATTCTATTTATGTCCACATGGGCGTTGACTGTGGTCCTTTGATATTGTGACGAGAGTGTGCGGGACCGGAAACTCTCATTAATGAGAGGGCCTGGTAACAAATTCATACACAGCTCTGCGGAACAACGTGGGTAGACCGCTTAGGCTGTATCTTCTGTACCTGAGCTATTACGTATGAATTTCAGGAACCAAAAAGCTGGTTAACACGTCGAGTACGTGTTCGGCAACCAGTGTACTGTGAAGTTGATACCTACTTGTTTTCACACCCATTAACCCTAATATCCATTGTGCGGCCGTTAGTTTCGGCATTCACCGCAATCGACGGGTTCCTTACACATCCCGGACAGCGGCATACTAAGCGCGAGCGTAGGATGGTTCAATTAGGACGAGGGCAAGCCCAAGCGTGCCAAAACCATAGTAGACTCAGATTGGTGCCGAATGGACGTAATGTCTTAGCTCGGGCAGCTGGAGAGTTCCGCAACTTTGCTTTTCCCCCGAGTCATGTTCCACTGAAGATGGTGGGCGCCGTTAAATAGTGGCACCCTTCGTTGAGACACCACACACCTTCTGACAATAAGTCGTCCGACTTAGATATTCGCGTGCGATTAAGTCTAGAGCGATAGGGGTAGAGCTACAAGCTCACTCTTGAGATTATGCGTTCAACTATATGGAGTGCCAAACCTTCATTTGGTCGTTGTTCAAGAACGACGGCGAAAAAGTGTTTGGGACGTTGATCTGCGAGCCTCACCCGGCTGTCCGCAAACAGTGTACCTGTAAGACCAACGTACCTTATATCCCGGCTATCCCTCGTCTTAGCAAATCCTAGTGGTGGCCTTTCCACCCAAATCGATCATCCTCACACCAAGGTCTAGCCCTCCCTCCCTTACCGTCACCCCGACGTAATTATCTCGATCGTATTGACAACACACTTTAGCAAATTACCCTTACGCAGTATGAAACTTCTGGGTGGACGATAATTGATCCTGAGTTGCGGTTATCTCCGATGGTTGGAATCTACGCTCCCAGATCACGGAAAAGCTCGCCATATGACTTTGCGCAGCCTCCTGCAACTCGATATAAGTGCCATATCCGGGTCCAAATACCATAACTTGGTGAGGCTATCTTCAGTATGTAGCTACGAATCTCAATTTTACATTGCGTGTTCGCGTGTTGACTGGCCTTCATCGCATGCTCCCAATCCCAAACATGCTCTGCCTTAATGGTATCGACCGGAAAGCCGTTGAGGATGAATTATAGCTATCTGATCAGACGGATAATTGAATACCAGACCCCGTGTAGTCATCAGACAGGGGTGATATATTGTCAAAACGTGTTCCTTGCCTCTGTAGATTCGGCGGCGTTGACGTCGACCCCTTGGCGAGTGCGGGAACTGGTAAGCTGCAACCGAGCAACACGAAGGTTAGTCCCGGGGCTCCATGGCATTCAGTGTTTTAGCTAGTCACGAATGGAGTAATCTTCTGAGAGTGTCGTTTACTTACATTCGGTGACCGTCCAGCACGTAGCACTCGATTGAAGTACGCAGCATAGGACCCATCCGGGGCAGAATCGCCCAAAACCCGCGACGCCAATAGACTAGGTGATACGCGTGAAGTGAGGTCGCCATGCATGCATGAGGGTAACCGTCCCAATTAACGCCCACACAAAGGCCATGTTAGATTTATTATTTTGGAACGAGGACGACCAGTCCACTTTAGCTCATCTATTTAACGATAGGAAATCCACATGTAATCTACCGAGTCCTTGTCCAGCTATGTTTACTCCGATCACTGCAGATACTGAAAAGCAAAAGGTAACGCAAACTCTGTTCATTGACACACGAGAGATTCCCGGACCCAAAGCAGAAGTTAACCGATGAAACTTAGGACCTCACTAAGGACGCTATTATGAGGTAAAACCTTTGGACTTGAGATCAGAGCTTAATTTACGGGTTTATCGTGGAAAAGTCCTTGCTAGATTATGAGAGTAGCCGATCCGAGGTGCAACAGTATACGCATCATTCATTCCAGTCACCACGATGCTCTGCAGTGCAGACAGGCGTCGTAGACCTTAAAGAAGATTAAATGGATCAGGCTGGTTTCCCAAGCTCATATAAGCGGCGGTGTAGGCACGAGTCTCAGTAGACCAAATGACCACACGAGGACGCCACGGAAATTCCCGTGGGGCCTTATCTTCTTGTCCTCCGTTAGAATGGATGAACTATTCGCAATGTGCTGCCGAAGGCGTTACAAGGTAAAAGTTGGCGTACTTGACCCTATAGCGCTCGGGACAAGTATCGCTGATAATGTCCAAGACACCATACAAAATATAACCAGCCCTCATAGGTCGTATGCATAGGTTATATCAGGACTTCGCGACCCCCGAACCTTTATCCGTGTGGGCTACGCCGCTTGGGTCCAAATCTTTATACGCCCCCGGGAGAACTACCGGTCTTTGATCCTGTTCTCTGCGAGCAAATATCTTCTCTTAGGGTCTGGACCGCGTTGCCAGTGGCGTGGTAGGACGGCGATAACGGCAGATTATAAATCGTGGTCAAGACCATTCACCTGTAATCAGGTATCATCGAGTGGTCCAGACGCGGAAATACTATCCGTAGTCGGTAGTCATATTTTGAAGCAAAGGTCCCGGCCTGTTCTCTCCCCTCGACGTGAGGGTGATAAATTCCTGTCTACCACAAATTCATATCCGGGTGCTACACCTAAGCTGCTTGTTGAGACACGTTGAGCACCGTCCCTACCCGACATCGAGCCAAGCAAAGAGCCCTACGACGAGAAACCCCTACAGATTGCTCCCGGTACAGACGTTGCCTGAACACCACATTTGCAAGCGGACTGGACTAGTATGGGAACGGACCAGGACCCGCGTAAGAGCGCCAGGAAATGACCTCGTCAGTTTCTTGCACGTCCTGTTGCTCCTCGTAAGCGCACCTCGTAGGGTGGGCAAGGAATGTGTGTGCCGGGTATTTGTTTCTAAATGAGTCGTCAGAGAGGTTCAAACGAGGCTTCTGAGCGGGTTTCAGTTTACCGTCCACCGTCCCAATAATTCACGGAGATTAACTATTCGTCTGGACGATGGGGACCGACT
		</sequence>
    <sequence><taxon idref="Location_4_0_0|44.78252091447801"/>
			ATGGCCGCAATGGGACTACTGGCGACTTTACATTTTAGGCGCGATCTTGGGGATCAAGGGCCTCTACGCTGGCACATTCTGCAGATGGCAACACGCTGATCATCACCCGAAGCACAATACACGAAGTAACGCTACTGGGGTGGTCTTATGAAGCGCTAGAGTTCATCTCGCATACGACACAAGTCGCAGTCATGTACTAAAGTGGAAGAGAATCATTAAAACGCCCCTCGGGTTCGATTACGGACTCACGATGGTCTGTTGTAAATGTGTGCTTGACGAACATCTCGCCAGAGAATAACGAATTAAGTTGCGTCCTAATAGCATTTCCGCCAAGACGATGCCTGATACTCGGATTATGCGTTAACAGGGAAAGCCGTCTCGTTTAAACTTCAAGAACTCCTACGTGAGTTGTGCCATGTCATAATGGAGACTTTCTACTTGCGATCCGGATTTAGTCCGAGGTTTCACATGGGTCCTAAACTGTATTAGATATATTATTGTATCGAAGTTCGAATGTTCGCTCCCTGCCGGACCGTGGTTCCACTTGCTGTATTTTGAGGGTCTGGGGATTTTTTTAGGACAATTTGTGCCTCCGTGGTTCCTGCTGTTTCTATGCTGTTCACACAGATAATCTGTGTATAACGCCCGGCCACATAGGATCGGGACTGTGTAAGCAACCAATAAGACAAACCTAGTTGATAGACTATCATGTTTGTACAACACACAAAAGGGAGTCGTGTAGGGTCTTCACTAGATACAGCCATAATCATTGTGATTATATGTATTCAGGCACCGACTGGAATGTGTCGTGCTGCTTAAGGCTCCTCGGGTCCGTATCGGGGAAATCCGCACAGGTCTTTTTAACGCTTCCGCGCTAATAGATCAGATAAAGCAAGCATCAGGGGAGCTTAAAGAGGCATACTGTCCAGCAACCCTACGACGTCTTTGCAGTGTTGAATACTTATCCCGGCGCGGCCTTTGACATCTGGCATACAGTTTCAATTCACCAATGAGTCGCTCCGATATGGTTTATCCGGGGGCTAGCAGTCATTGGTGTACCGTTTAATCAGGTTCTCGAGTTGTAGTATCCGCTGGTCATATCGGTGGCCCCTGACGCTCCCCCTGATGGGCTGACGCTCGAAGTAGAACACCACAGCAACATTATGACAGACTCTCTTAGAATACTGCGAGTGATTTATATGAAATACTGAGGCTCTCTGCGCGCAGCAAGATAAATGGATCACCGAATCCTTTAAGCTGCGGCCACACCACATATACCCTATGCGCTCTTGTACAGCCGAAATACGATGTCTCCAACAGAGTCAGAACGCTTTATGAAAGGGACTCGAACAGCTAGCTGTTGCTCACTCTACCTTACATCGCCCTGATCGGGGGGCTAAATGGCAGCGGAAATAGGCGCAAGTGACGTTCATCAGAGCGATGTGTTCAGATTAGCGCTACACTCGGTCACGTTTGCAATCCGTTTGATAGACGGTAGCGAAACGCGTCAGCCCCCGAAATTCGAGCATGTGCTAGATCCGACAGACAAATGGATTGTAGCCCGGTACGGCTATTACTAGCTTCGACAGCAAAAAATAAACATAATCGTTTGCGTGGGGGAGCTAGACAGACGCCCCTCGCTCACACCGATAAGCGATGAAATTCCTTCTGGCTCCGCCCACCTACCCGTCCTACAATCCTGCATTGATAATTCGGGCTACTAGTTGAGCTTGGTCCACCTCCGATGGTGGGCCACCTGGGTTGCCGTCAGCTACTTGCAACCGAGCGGGTAGGCCTTCCAAGTGTGAATGGGACGTATGGAGGCGGATGTCTGAGGTCTTGGATACGCGAAAGTTGAATGGCCCCTAACCAGCCTTCCGGGGCTACGCGCTCTCCGCGGATATTACGGGCATCGGGTTTATAGTTGGGAAACGATCTCTAAAGCTGTTCATCTAAGAGTCTTATTCCCGTGATCAAACGCACTTAAAAGCCGAAGACGGCATTGCTAGGGAGCGGTAGTAACCACTACGTTCTGGTTATGAAATTGTGTTATCTTGGGCGGGCGATAGAGTTAATACGCGTAGTTTCTGACCGTCCGTCGATAGGATGATTAATCCCCGTTTGACAACGTTGGTTTACCTTATCGTTGGGATAGGGTTAGTGACCGTTCTTACCTACCACGCCTCCTCGATTCATTTAAAGTTAGATCGATTTGACTTGGGGGACTAGTACCCGCCAACTGGAACCCATCGGTACCGAGAGAAGAAAATACAGTGTTCCTCGTTGGGGCGCCTCACTTGTCACGCTAGTGTCCTACCGTTCAGCCCATCACTGAGTTTTAATGTTATTCCCTGATATTCGGCATTGATTCGTGACCCCCTGATTCCTACGCAATCGTGTCTATGTAATCGGAGTATATACATTACGCACTCTCTTACTCGCTTTCTAGCTGTCTAATTTCACTGCAGATTTATCACCCTATACACCCGAGGCGAGGGGGAAGCAAGTGAGACACATTGCAGTACTTAAAGTCAACGCATATTTCAGATGCCATCTCAAACGCCAGTGTTCTGAGCCACAGCTTAATCGGAAATTTCGATTGCACTTATCGGGGTTCTGTGAGCAAATATAACTGAGTCTCTCTGGTCGGTACTTGCAGCAGTTAAACTCTCGAGTGTCGGAACGTCGCCCCGTCCGCGGTAGGCGTTTCTTACAACTGACACGTAATTGCTGCCGATTCAGAGGCATTTGTAGGCTACATGATTGGCGGGAGACAATCGATGGGTTGGTACGTTTCAATCAGGAGCCCGTCAAATTGAAGGGAACGGCCGACAGTAGCGCTGGGCCCTCATACGGCCCAGCTGCTCCCACGCTGGGTATCCGTTCAGAGCTAAAGAGACGAAACCTAGGATTACGGGTTTCAAGCCTCTCGATTGCGCCGTGCTCCAAATACGAGCGTCGTATCCCCTCGGAGTGCTGAGGTGACATACTCTTTAGCCAAGACTAGCACTGTATTTTTGCAGTGGTTGACGGACTGTCACCATTCTGGGTGAGCGACGTAAGACCACGTCTTAAAGGTCGACAACATTTGCTCCCTCCGAAAACACCGGGCTTTGTTCTCGCTGAGTCATAAAGGGTGATGTCCGGGACTCTGAGTAGCAGATCACTGCTGTAGGAAGCAGAAACGCCTGTATCTGGACGGGCTGGCCGGTAACAAATTTGTAGTTCAACATCCATTGTTTTTGGTATCGTTAGGGGGCCATGCGCGGTCCATGCAACGTCAATTGATTTGGAACGCGATGTACGTTACAGGGTACACAATGCCTTAGTTCACTTTACCATGCGAATGTGAGGGGCATCATTCAGGCTAGCATCCGAATTGTTATTAACAAAAGTGAGTCGCGCGGGCCACCGATAACAGCTAGATTATACGATTGCTAGATTACGCGTATAGGATGTATTTTACGGTACAGTGGGCAAACTGTCTGATATAAGTGCTATCCATTAAGCGGCCACAACGAGAGACCCAAGATCCCCAAAATAACGAAGATGGTAGGGCTAATGCCAACGTCGGGTTGCCACCGGTATTTTTCTTTTGGCTGGCCTAGACTACGTCCGATATATTAGCTGTTCTGTTATTTATAGCCGGTAGATACCTAACTTATAGCTACGTACACACGGACTAATATCCCCATAATATGAGGCGACTCTATGACACGGACTCGATAGAGGTTCACAGGCTACCCTACTAAGGGGGACAGCTCCTTCGCCGGGTCCCCATGCCGGTAAATCCCAAAGGCAGGTCGCAAGTATTCCGGGTGATGCCCCACTGACCCACCGCCCGTGATCAGGCTCTGGGTCTGGATTACCGTTCTCATGACTCAATTACTCAGATAATGCAGTGTAACGGCTCTCACGCTGGGGCCCATGTTTCATTAGTTGTCATTACGGACGCGCGTAAGCCTGCGCGTGCTTTGTAATTAAGAATTGGGAGACATTTCACTTTCTCCCCGCGGCTGATTTCAGTACCTCGAGTATGCTTTGCTTATAAACGTAGTTTGGTAGGCGGTATGTAAATCAAAAAGAGCACAATCTCCGTGAAACCGCGGGTTCTTACCTCTAAATAGTAGGCCGATCGTGCAGGAGCAAAGTAGATTTTGGCATCATTTATGGAACAGTTAAAGAAGACCCCCCTCTCTCCCAAAGGCGAAACAGATCCGTGGGGTAGACTAAACGCGATCCCTGTCGCAACTTGATTTCGGCACCAGTGTCACTCCGCAACTCAGGGAATAGTCGGACGACTCCAGTAACGGTCAAACGAGTCACCTTGATCGGCGCTTGAAAAGTTCATGGCCTCGTCGGAAAACAACCACCTGACTAGCCAGAGTGTAGCTGCCGTGCAACCGCGTGGTTTGTTAGCCATAGTCACTAACTGAAGTGCCAATATGGTATTATATCGAGGGTTCTCGGATTCTCACAGCCCAGGGCTCCTACATCCGGTGAAACGAGTATTCGCACATCCCGTATCGTCTATCTGCTCGGCGTCATCCAGGAGATACGAGCTAGGTTCAGCATGAGACAGCGTAGCAGGGGAGTCTGCGGTCTGGGCTAATGCGTTCTCTCGAGACCCCCCCAAGCGTTCTTCAAGAAGACAGCTTACTCGCATGTCAGGCCTCAGAGATTGTTCCGCAAAGGATGTAGTATAACAAGATTTATAGCCAACGTCTGCCCGGGGGAAGGTCTATGCTGCTGGGTTCTACAGGCCTCGACAAAAACCCCGCCGTGGGAATATCGATCATGCGGATAGATATAGCGGAATTGCTTTGTCCTTCAATTCGAAGAATAAATGACATGGTAACGTTTAGAGCCAGACTCTCGGGTCTGTGCACTTATTAGTGGCACATGATAAGGGAAGCCGCAAGAACCTCGCTTCCGTTATGCTGCAGCGACATAGTTCATATCATGTTGTCCTAGGACGTAAGGCAAACACAGCTCGATACTCGGACTGGCCCGGTGAAAACTTATATGCCCCGATGGCAATATTACGACGTCATGGTCACTGAAGCTTTCACTCATATCAGTTCCCATTTCATTAGATTTTCTCTGTGCCATTCTATTTCCCGGTCAAGATGCCTTGCGAAGATCTGGGTTAGAGGATCTCATGGAACGACCGCAACGTCAAGAGGACCGAGTACCGGTAGAACGAGACTTCCATACGCCCTTTTGCGCTAGATCTGCCTTAATTCTATAGCAGTCCCTTGAACTTAACATGTACACGTGCAGGGCGGGGAAAATTATTAAGGCAGCTCTTCATTATGGACACCCGAAATAAACGACTTCAATTCTCGTCTAGTGGATTCTTGACCGCTTCTGGAGCATCCTGGATAGCCATTACCTAATGTACTTCATCCATCTGCACCGACGACAATGGGCAGCCCGAGGGAGTATCTTCCCGTAACTGCGGGACAGTAAATAAGCCAATGTGCTCCTCTTCCAATTGGAGGTTGACCTTGAATGTTACTAGCCGTCATCGTGGGAATCTTACATCCAGAATCTTTAAGACCAAGCTCTTGTAGAGTCTAGATGGCCCGGCCACCGATAGCTCGTACATTGATCCCGCCAGTATAGTCTGAGGGCCCAACAGTCTAAGTTTGATCAGTTGGGGTGCGTGTTCTTTGCCGAATTCCCGCCGGAGACTATCCGACGTCCGTCGTATTATTACTACCAGATGCGCTTGCTTACTTCTTCACCGGAAAGGGTGGTTCTATACAGTACCAGTCAGGCCTGAAAAGTCAACTATAGGAGGAGCCCCACAGCGTACTCTGCCTCGTTGGGTGAGCAATATCAACGATGTTGGTAACACTACCTTGTTCGTGTTTAAGGCATAGGATGCGGCGCGCCAATACAATGATGCCAAATGTGTCTATAGCTGAAGTTCTGGAAAACGGCCGCTCGTGTGCTCCATTAAAAGGACGTTAATATCGGGTGCTGTGCGCTGTCGACGGACAAAGCTCTTGGACCGTCAGGTCTTCCGGGCTTTCTTGGTACAACGGCCCGCATAGCAATCCAGACACTTTGGCTATAGGGATAACCCAATCACCAATCCAGGCGCATTAGTCGAGATGAGCGGCTTACCAACAACTATGAGTTTGAGGTCGCTCTCCAGGCATCAACCGCAAATTGGTACCCGAGCATACCTCGAAGGATCGGTCTGTAACGCCGACCTTGTTCATGTTGGCCTAGTCTTTTCTTTCACGCATGATTAGCCGTAAAATCAGGTCAACGTTTTACCCGATAGTGGTTATGGACCTGGTCGCTCGGCGAGTATCGCTAGATTCTGGGCGCCTCTTACATTCATGGTAAAGGTGTACGATTTATTTTTTGCATCAGATCGAGCCCAGATTGCTTTCGAATTTCCGTATAAACGAGGAGAGCTAGTCGGTCGATGCGTAGCGTCTTTATAGGGCCCTACAGAGCATTGTCGTCCTTCAGAACTGCGCGCTCTATAAACGTATTGGAACCTTTTTGAGCGGACCAGTTTTTGGCCTAGTGTAATTAGGTGGAACTGAATATGTATGATTTTGACTGGCTCGGGCTATGAGAAGGCGAAATGGCAGATCCCCAGTGCGCGTCCTCTCTTGAATTGCATGGGAGTTGTGGGACGCGCCTGTAAGGTGGGCCTGTGTCCGAGCGGTCGTCCAGGAGGTTATTTCACTCAAAAAGGAGCCTATGAACTTGCGGGAAAAGAGTGCTCGATAGTGCCCTGTGAAGCACAAGGAGACAGCGGTGTCTCACGCGACCTAACCTCAACCCCCGCGCTGCCGTCCACACTTTGACTCAAACTCTGGCATCCCATGTGAAACTCGGTACCGTCAGGGCAGGCGCGACACATGTTGTCATGCTTTGGGTACAGCGCACTGCGGCGGTGGAATTACTCCTCTTTGCTTACACAACAGTTATTTCGCGGTCGGCGCTCACTGACAACGCTATTCGTTTACGCCGCCACGGCGTAGGCGGCAGGCGCTGGATGCGCCTGTGTTTAATACTGGTCATGAAAGGTGACAACCATGAAGCTTACCCGTCGCCGATAACACGGAAGCTATTAAGACCGCTATGATGGGGCTCGATACTGCACATCTGGCGTTCCTAGCACGAGTCTGGGGTACCAAAAATGAACTGACGGAAGAGTATCGTAGGCTACGTCGAAGAATCGCTCAATAACACATGGATCGGCAAAATGCCACTGGTGATTGTAGTTTAGCGCGCCGATTGTAAATAGTCAATATCTCTGTAAAAAGCACCACTGTCATAGCCTGATACCGGCCCACGCCCGATTGGATCATTCTCACAACGTCGGGTTGGCTCTCTAATATCACATCTGGTACGCAGTTAGTCGGACCCATTTGGTACCGATAATACTGCCACCTCATGCGGCCCGGCAGAACAATCCTAGGGTCGTAGCGTCTCTTAGTTTTTGTCCCGTGTATGGGTGTACTTGCCCCTCTTGCAGGGCACCGACCACCGTAAAGAGCTACTGGACGAAGTTGCCACTAGCTTCGACTCGAGCAGTTCCTGGTAGGCCTCCTCGTAGGTTCGTCCCAAGACGTCCATTCATGGTACCCACATCCCCACCGGTAGTGGATATTTCAAGCTAGAGTACCGGGCCACAGATGGAAGTGAGGATTATTCACTCAATGTCCTATATGAGGGCACGTCAAACTTTGTCGGGCCTGTTCTAATTCATACTGGGCAGGTCTCCCGTAGGGTAGGACCAGCCTCCGAGTGATAATCTCAGAGCACACGCACCGGGGCAGCCCAGGAGCACCGCTCGAGCTCACCGTACTTTGTGTCAGAATGCAGCACTTTAATGGGCAACGTTCGGTAAGAGAAAGCGATCGTTTAAAGGAGGACTGTGAAACCACAAGTCATTGCTAAAGTAAAGCTGCGGATCAACCCGTGCCTTACACTCTCCAAGCGAAGTTCAGACATCGAGGTGCCGACGTGATTTCCATCCATTGGTAGACTCCTGGGTAATCTCCTACTGGAACCTTCGTAAACTATTTCAATCCGCTACATCGTAGGTCACTATTGCATTATCCCATTGTCCCATCCTAGACATCGCTTCGGTCCGGCGGCTTAAATAAGAATGTGTCTCCGTGGAACCCGGCACAAGGAAATGTGCATTTATCTTCTTCAAATCCATACGTAACGGGCAAGGCTTTCTTCCTGCCGTATCCTCGATTCGCTAGGAGACGACCATTCCCCGGCAAGTCTAGACCATCTCGCTGGACTATGTTACGGTCAGAGATCGGCACAAGTTTTGTGTAGTCCATTGCTGCTAGAGCACCTGCCGTTGGCGAAACGGGGCGTCGCGTGGAGCTTTGGCTCAGCCTAATGCTAATTTTGGAAGGCCCCCAGAGCTGCAACCCTCCTTTACCCAGGTGACCTCAGAGGGGTCATGGCATCGACAGCTACGCACAAGCCAAGAGGATGTCACGCCTTGTCTATAAAAGAGACCCGCTTTCATATAATCTTAATGCCTCTTCTCGCCATGGCCAGCCTTAACCCACACCCCGCACGGAGAAAGGGCATCCGACCCCATAACGCATAGCCCAAGGCTTCGTTTACCACTGACGATTATTCCTTCCATAACAAACTGTACTAGTGGCTGTGCAGGAGACCGTCGGAATTTAGTTTCGACTCTCGCCCGAAAGTGATGCCTGTATACCCGCATCCCAACTCGATAGACGAGACAGGTCCAGACTATGCGAATTGCGCTTTAGATACCAACTGGCACCGACGTTGGTAGGTTTGATTCTGATTCTGAGTGCCCTGCTTGCAGATGGACAATTGCGGAGGGGGCCGGGAAACTCAACTGTAGGTAGCTCTGCACAATGACACGCATCACATTTAGAAGTCGCCGTCCGTGGGCAAGCTCTACCTTAACGGTGATTCCCATCGACGGCAACCTTCACGTCTCTAGGCGCTTAAGAGGACGTTACGCGGGCTGATCCTGCATTAGCTGGACTGTCAAGTTGTATATATGAGTCTGACGCCTTCTAAGAACGTGGCATTGATTCCTCCGACCACTGGAAGCAAATAGTGACCTATGGACGAGTCACGGTTTTCATCTTCTGATTTTCAAAGCTGCGATTAGAGAATCCTACCCCGCTCTCACTGCCAAATGATACATCGAGAGCTATGATGTGAGGCTTGGGAGAACCAGCAATTTCGAAATGTGGGGAGCCCGCATCGGAGTTGACTTACCTTTACTTTGCACTAATCTCCAGTGTCGGCCCCGGAACACCCTACTTACCGGGCTGGGCTCAGATGTTCAGATAAGGACTGGGGGGTATCCGCAACGCTTATAGGGCACGTGTTAGCTAATTGTTAGAAAGTACTGAAGTGTCCCATCTGCTATTTCGGGGGCCTGTGGGGCGTACTGCTGATAATTTTGAGGACCGAGACACTTCAGGGTATGATCAGCACCAACACTAGATGAGAAACCGATTCGCAAGAGAAAGGGTACGTTAAAACGCCTTCGTGTAGGCGTGTAAGGCGCGTATTGGGGGCACATCGGGTAGAAGGCCAAGGGTACATAGAAGTTACTCGGCAGTCTCGCGCCGTAGTGCCTATAATGATTGGCTACCCCCGTCAAGTGCTTATTCGACGTGACAGGGGCGTAAAAAACGATGTCCGTCGAGGATCGACCGACAGGGATGGCTACACCGTACCGATCTACGTATAAACCCGGCTATAGGCGCTTTACATCCTGTGACGGGCGAGAGCTCACGAGGCCGCTGCAAGTTGGTTCTTCCATGAGGAGCGATATATTCAGTAGAGTCTTTTGTCTTACGTCTCCACACGGAATTTATTACCGTCGGCGTATGTTACCTGCGATTGGCTATTGAGAGAGCAGACTCAAAGATAAACACCGACGACGAGGTTTTGGTGAACGCCTTAGTGAGTTAAATGTGGCCTCCACCTCAACGCTAGGGATAAACTGACAAATGCGTGCGTAGGGGGTTTCGAAACTGTTTATCGAACGTGGGGTCTCGGGTGGACCGCAATCATAGTTGCGTCAGCAGTCAATATGATACCGCGTGATGGCGCGGAGGGGATATCCCTGACTCTTTGTTGGCGGGCGGTCTTCTCTGCCCTTCCTCGTATAGGCCAAGTCAAAACAAATGCCCGGAGTATGGAGAATCCATCGGGCGATTACCCCGGTTCCGGACTATGTACCGCTTATGTGGTGCTACGTTCGTGTTTTAATTGTCTAAATATTGCACCGAAGTAACCTCACTGCCCTCTGCTAATACATGAACAAAACCGGTACAGCAGCTCAGTCAGGACGATCAGATGCTGCGCGGTGCCATTCGCGGGATACTTTCCACATAGATCTATACTCGTCCCCGTAATGACCCTGCTGATGCCCGTTTAGAGTTGATATACCTGTCTCCAGTAGGATCTGTGTCGTACCGTTACTGCCAACCAGATAGTGTAATAGATGGACGAGCAGCTCATCGAGCCAACCGGGCCGGGGCATCGTTCTCCTATTTGTTGGGTATTGTCTCATAATAGCGGTGTGCTCCCTTTTACTACCCTCGTAGATTGACGCTCGGTACCGAGACGTACTCTCGTGCTCTAGTGAGGTTGCCTTGTCGTGATTTTCGAGATTGCAACCTGGGGATTACAATAGAAGATGCCCGATTCTGGATGTGATGAGTCGACAAGTCATGCGATTACACTTCCCACGTTGGCTCATCCGAGTGACGACGAGTGTGACCTTCGCGATGCCGCGCTGGCTCCACCTTGTCACGCTGGGAGTACGTCTCCACGATGATCCACACTTGCGGGTGAGCGCTCGTACCAGCTTAAAGTGCGACCTACTGGCACACATTCTATTTATGTCCACATGGGCGTTGACTGTGGTCCTTTGATATTGTGACGAGAGTGTGCGGGACCGGAAACTCTCATTAATGAGAGGGCCTGGTAACAAATTCATACACAGCTCTGCGGAACAACGTGGGTAGACCGCTTAGGCTGTATCTTCTGTACCTGAGCTATTACGTATGAATTTCAGGAACCAAAAAGCTGGTTAACACGTCGAGTACGTGTTCGGCAACCAGTGTACTGTGAAGTTGATACCTACTTGTTTTCACACCCATTAACCCTAATATCCATTGTGCGGCCGTTAGTTTCGGCATTCACCGCAATCGACGGGTTCCTTACACATCCCGGACAGCGGCATACTAAGCGCGAGCGTAGGATGGTTCAATTAGGACGAGGGCAAGCCCAAGCGTGCCAAAACCATAGTAGACTCAGATTGGTGCCGAATGGACGTAATGTCTTAGCTCGGGCAGCTGGAGAGTTCCGCAACTTTGCTTTTCCCCCGAGTCATGTTCCACTGAAGATGGTGGGCGCCGTTAAATAGTGGCACCCTTCGTTGAGACACCACACACCTTCTGACAATAAGTCGTCCGACTTAGATATTCGCGTGCGATTAAGTCTAGAGCGATAGGGGTAGAGCTACAAGCTCACTCTTGAGATTATGCGTTCAACTATATGGAGTGCCAAACCTTCATTTGGTCGTTGTTCAAGAACGACGGCGAAAAAGTGTTTGGGACGTTGATCTGCGAGCCTCACCCGGCTGTCCGCAAACAGTGTACCTGTAAGACCAACGTACCTTATATCCCGGCTATCCCTCGTCTTAGCAAATCCTAGTGGTGGCCTTTCCACCCAAATCGATCATCCTCACACCAAGGTCTAGCCCTCCCTCCCTTACCGTCACCCCGACGTAATTATCTCGATCGTATTGACAACACACTTTAGCAAATTACCCTTACGCAGTATGAAACTTCTGGGTGGACGATAATTGATCCTGAGTTGCGGTTATCTCCGATGGTTGGAATCTACGCTCCCAGATCACGGAAAAGCTCGCCATATGACTTTGCGCAGCCTCCTGCAACTCGATATAAGTGCCATATCCGGGTCCAAATACCATAACTTGGTGAGGCTATCTTCAGTATGTAGCTACGAATCTCAATTTTACATTGCGTGTTCGCGTGTTGACTGGCCTTCATCGCATGCTCCCAATCCCAAACATGCTCTGCCTTAATGGTATCGACCGGAAAGCCGTTGAGGATGAATTATAGCTATCTGATCAGACGGATAATTGAATACCAGACCCCGTGTAGTCATCAGACAGGGGTGATATATTGTCAAAACGTGTTCCTTGCCTCTGTAGATTCGGCGGCGTTGACGTCGACCCCTTGGCGAGTGCGGGAACTGGTAAGCTGCAACCGAGCAACACGAAGGTTAGTCCCGGGGCTCCATGGCATTCAGTGTTTTAGCTAGTCACGAATGGAGTAATCTTCTGAGAGTGTCGTTTACTTACATTCGGTGACCGTCCAGCACGTAGCACTCGATTGAAGTACGCAGCATAGGACCCATCCGGGGCAGAATCGCCCAAAACCCGCGACGCCAATAGACTAGGTGATACGCGTGAAGTGAGGTCGCCATGCATGCATGAGGGTAACCGTCCCAATTAACGCCCACACAAAGGCCATGTTAGATTTATTATTTTGGAACGAGGACGACCAGTCCACTTTAGCTCATCTATTTAACGATAGGAAATCCACATGTAATCTACCGAGTCCTTGTCCAGCTATGTTTACTCCGATCACTGCAGATACTGAAAAGCAAAAGGTAACGCAAACTCTGTTCATTGACACACGAGAGATTCCCGGACCCAAAGCAGAAGTTAACCGATGAAACTTAGGACCTCACTAAGGACGCTATTATGAGGTAAAACCTTTGGACTTGAGATCAGAGCTTAATTTACGGGTTTATCGTGGAAAAGTCCTTGCTAGATTATGAGAGTAGCCGATCCGAGGTGCAACAGTATACGCATCATTCATTCCAGTCACCACGATGCTCTGCAGTGCAGACAGGCGTCGTAGACCTTAAAGAAGATTAAATGGATCAGGCTGGTTTCCCAAGCTCATATAAGCGGCGGTGTAGGCACGAGTCTCAGTAGACCAAATGACCACACGAGGACGCCACGGAAATTCCCGTGGGGCCTTATCTTCTTGTCCTCCGTTAGAATGGATGAACTATTCGCAATGTGCTGCCGAAGGCGTTACAAGGTAAAAGTTGGCGTACTTGACCCTATAGCGCTCGGGACAAGTATCGCTGATAATGTCCAAGACACCATACAAAATATAACCAGCCCTCATAGGTCGTATGCATAGGTTATATCAGGACTTCGCGACCCCCGAACCTTTATCCGTGTGGGCTACGCCGCTTGGGTCCAAATCTTTATACGCCCCCGGGAGAACTACCGGTCTTTGATCCTGTTCTCTGCGAGCAAATATCTTCTCTTAGGGTCTGGACCGCGTTGCCAGTGGCGTGGTAGGACGGCGATAACGGCAGATTATAAATCGTGGTCAAGACCATTCACCTGTAATCAGGTATCATCGAGTGGTCCAGACGCGGAAATACTATCCGTAGTCGGTAGTCATATTTTGAAGCAAAGGTCCCGGCCTGTTCTCTCCCCTCGACGTGAGGGTGATAAATTCCTGTCTACCACAAATTCATATCCGGGTGCTACACCTAAGCTGCTTGTTGAGACACGTTGAGCACCGTCCCTACCCGACATCGAGCCAAGCAAAGAGCCCTACGACGAGAAACCCCTACAGATTGCTCCCGGTACAGACGTTGCCTGAACACCACATTTGCAAGCGGACTGGACTAGTATGGGAACGGACCAGGACCCGCGTAAGAGCGCCAGGAAATGACCTCGTCAGTTTCTTGCACGTCCTGTTGCTCCTCGTAAGCGCACCTCGTAGGGTGGGCAAGGAATGTGTGTGCCGGGTATTTGTTTCTAAATGAGTCGTCAGAGAGGTTCAAACGAGGCTTCTGAGCGGGTTTCAGTTTACCGTCCACCGTCCCAATAATTCACGGAGATTAACTATTCGTCTGGACGATGGGGACCGACT
		</sequence>
    <sequence><taxon idref="Location_4_0_1|54.890461884171415"/>
			ATGGCCGCAATGGGACTACTGGCGACTTTACATTTTAGGCGCGATCTTGGGGATCAAGGGCCTCTACGCTGGCACATTCTGCAGATGGCAACACGCTGATCATCACCCGAAGCACAATACACGAAGTAACGCTACTGGGGTGGTCTTATGAAGCGCTAGAGTTCATCTCGCATACGACACAAGTCGCAGTCATGTACTAAAGTGGAAGAGAATCATTAAAACGCCCCTCGGGTTCGATTACGGACTCACGATGGTCTGTTGTAAATGTGTGCTTGACGAACATCTCGCCAGAGAATAACGAATTAAGTTGCGTCCTAATAGCATTTCCGCCAAGACGATGCCTGATACTCGGATTATGCGTTAACAGGGAAAGCCGTCTCGTTTAAACTTCAAGAACTCCTACGTGAGTTGTGCCATGTCATAATGGAGACTTTCTACTTGCGATCCGGATTTAGTCCGAGGTTTCACATGGGTCCTAAACTGTATTAGATATATTATTGTATCGAAGTTCGAATGTTCGCTCCCTGCCGGACCGTGGTTCCACTTGCTGTATTTTGAGGGTCTGGGGATTTTTTTAGGACAATTTGTGCCTCCGTGGTTCCTGCTGTTTCTATGCTGTTCACACAGATAATCTGTGTATAACGCCCGGCCACATAGGATCGGGACTGTGTAAGCAACCAATAAGACAAACCTAGTTGATAGACTATCATGTTTGTACAACACACAAAAGGGAGTCGTGTAGGGTCTTCACTAGATACAGCCATAATCATTGTGATTATATGTATTCAGGCACCGACTGGAATGTGTCGTGCTGCTTAAGGCTCCTCGGGTCCGTATCGGGGAAATCCGCACAGGTCTTTTTAACGCTTCCGCGCTAATAGATCAGATAAAGCAAGCATCAGGGGAGCTTAAAGAGGCATACTGTCCAGCAACCCTACGACGTCTTTGCAGTGTTGAATACTTATCCCGGCGCGGCCTTTGACATCTGGCATACAGTTTCAATTCACCAATGAGTCGCTCCGATATGGTTTATCCGGGGGCTAGCAGTCATTGGTGTACCGTTTAATCAGGTTCTCGAGTTGTAGTATCCGCTGGTCATATCGGTGGCCCCTGACGCTCCCCCTGATGGGCTGACGCTCGAAGTAGAACACCACAGCAACATTATGACAGACTCTCTTAGAATACTGCGAGTGATTTATATGAAATACTGAGGCTCTCTGCGCGCAGCAAGATAAATGGATCACCGAATCCTTTAAGCTGCGGCCACACCACATATACCCTATGCGCTCTTGTACAGCCGAAATACGATGTCTCCAACAGAGTCAGAACGCTTTATGAAAGGGACTCGAACAGCTAGCTGTTGCTCACTCTACCTTACATCGCCCTGATCGGGGGGCTAAATGGCAGCGGAAATAGGCGCAAGTGACGTTCATCAGAGCGATGTGTTCAGATTAGCGCTACACTCGGTCACGTTTGCAATCCGTTTGATAGACGGTAGCGAAACGCGTCAGCCCCCGAAATTCGAGCATGTGCTAGATCCGACAGACAAATGGATTGTAGCCCGGTACGGCTATTACTAGCTTCGACAGCAAAAAATAAACATAATCGTTTGCGTGGGGGAGCTAGACAGACGCCCCTCGCTCACACCGATAAGCGATGAAATTCCTTCTGGCTCCGCCCACCTACCCGTCCTACAATCCTGCATTGATAATTCGGGCTACTAGTTGAGCTTGGTCCACCTCCGATGGTGGGCCACCTGGGTTGCCGTCAGCTACTTGCAACCGAGCGGGTAGGCCTTCCAAGTGTGAATGGGACGTATGGAGGCGGATGTCTGAGGTCTTGGATACGCGAAAGTTGAATGGCCCCTAACCAGCCTTCCGGGGCTACGCGCTCTCCGCGGATATTACGGGCATCGGGTTTATAGTTGGGAAACGATCTCTAAAGCTGTTCATCTAAGAGTCTTATTCCCGTGATCAAACGCACTTAAAAGCCGAAGACGGCATTGCTAGGGAGCGGTAGTAACCACTACGTTCTGGTTATGAAATTGTGTTATCTTGGGCGGGCGATAGAGTTAATACGCGTAGTTTCTGACCGTCCGTCGATAGGATGATTAATCCCCGTTTGACAACGTTGGTTTACCTTATCGTTGGGATAGGGTTAGTGACCGTTCTTACCTACCACGCCTCCTCGATTCATTTAAAGTTAGATCGATTTGACTTGGGGGACTAGTACCCGCCAACTGGAACCCATCGGTACCGAGAGAAGAAAATACAGTGTTCCTCGTTGGGGCGCCTCACTTGTCACGCTAGTGTCCTACCGTTCAGCCCATCACTGAGTTTTAATGTTATTCCCTGATATTCGGCATTGATTCGTGACCCCCTGATTCCTACGCAATCGTGTCTATGTAATCGGAGTATATACATTACGCACTCTCTTACTCGCTTTCTAGCTGTCTAATTTCACTGCAGATTTATCACCCTATACACCCGAGGCGAGGGGGAAGCAAGTGAGACACATTGCAGTACTTAAAGTCAACGCATATTTCAGATGCCATCTCAAACGCCAGTGTTCTGAGCCACAGCTTAATCGGAAATTTCGATTGCACTTATCGGGGTTCTGTGAGCAAATATAACTGAGTCTCTCTGGTCGGTACTTGCAGCAGTTAAACTCTCGAGTGTCGGAACGTCGCCCCGTCCGCGGTAGGCGTTTCTTACAACTGACACGTAATTGCTGCCGATTCAGAGGCATTTGTAGGCTACATGATTGGCGGGAGACAATCGATGGGTTGGTACGTTTCAATCAGGAGCCCGTCAAATTGAAGGGAACGGCCGACAGTAGCGCTGGGCCCTCATACGGCCCAGCTGCTCCCACGCTGGGTATCCGTTCAGAGCTAAAGAGACGAAACCTAGGATTACGGGTTTCAAGCCTCTCGATTGCGCCGTGCTCCAAATACGAGCGTCGTATCCCCTCGGAGTGCTGAGGTGACATACTCTTTAGCCAAGACTAGCACTGTATTTTTGCAGTGGTTGACGGACTGTCACCATTCTGGGTGAGCGACGTAAGACCACGTCTTAAAGGTCGACAACATTTGCTCCCTCCGAAAACACCGGGCTTTGTTCTCGCTGAGTCATAAAGGGTGATGTCCGGGACTCTGAGTAGCAGATCACTGCTGTAGGAAGCAGAAACGCCTGTATCTGGACGGGCTGGCCGGTAACAAATTTGTAGTTCAACATCCATTGTTTTTGGTATCGTTAGGGGGCCATGCGCGGTCCATGCAACGTCAATTGATTTGGAACGCGATGTACGTTACAGGGTACACAATGCCTTAGTTCACTTTACCATGCGAATGTGAGGGGCATCATTCAGGCTAGCATCCGAATTGTTATTAACAAAAGTGAGTCGCGCGGGCCACCGATAACAGCTAGATTATACGATTGCTAGATTACGCGTATAGGATGTATTTTACGGTACAGTGGGCAAACTGTCTGATATAAGTGCTATCCATTAAGCGGCCACAACGAGAGACCCAAGATCCCCAAAATAACGAAGATGGTAGGGCTAATGCCAACGTCGGGTTGCCACCGGTATTTTTCTTTTGGCTGGCCTAGACTACGTCCGATATATTAGCTGTTCTGTTATTTATAGCCGGTAGATACCTAACTTATAGCTACGTACACACGGACTAATATCCCCATAATATGAGGCGACTCTATGACACGGACTCGATAGAGGTTCACAGGCTACCCTACTAAGGGGGACAGCTCCTTCGCCGGGTCCCCATGCCGGTAAATCCCAAAGGCAGGTCGCAAGTATTCCGGGTGATGCCCCACTGACCCACCGCCCGTGATCAGGCTCTGGGTCTGGATTACCGTTCTCATGACTCAATTACTCAGATAATGCAGTGTAACGGCTCTCACGCTGGGGCCCATGTTTCATTAGTTGTCATTACGGACGCGCGTAAGCCTGCGCGTGCTTTGTAATTAAGAATTGGGAGACATTTCACTTTCTCCCCGCGGCTGATTTCAGTACCTCGAGTATGCTTTGCTTATAAACGTAGTTTGGTAGGCGGTATGTAAATCAAAAAGAGCACAATCTCCGTGAAACCGCGGGTTCTTACCTCTAAATAGTAGGCCGATCGTGCAGGAGCAAAGTAGATTTTGGCATCATTTATGGAACAGTTAAAGAAGACCCCCCTCTCTCCCAAAGGCGAAACAGATCCGTGGGGTAGACTAAACGCGATCCCTGTCGCAACTTGATTTCGGCACCAGTGTCACTCCGCAACTCAGGGAATAGTCGGACGACTCCAGTAACGGTCAAACGAGTCACCTTGATCGGCGCTTGAAAAGTTCATGGCCTCGTCGGAAAACAACCACCTGACTAGCCAGAGTGTAGCTGCCGTGCAACCGCGTGGTTTGTTAGCCATAGTCACTAACTGAAGTGCCAATATGGTATTATATCGAGGGTTCTCGGATTCTCACAGCCCAGGGCTCCTACATCCGGTGAAACGAGTATTCGCACATCCCGTATCGTCTATCTGCTCGGCGTCATCCAGGAGATACGAGCTAGGTTCAGCATGAGACAGCGTAGCAGGGGAGTCTGCGGTCTGGGCTAATGCGTTCTCTCGAGACCCCCCCAAGCGTTCTTCAAGAAGACAGCTTACTCGCATGTCAGGCCTCAGAGATTGTTCCGCAAAGGATGTAGTATAACAAGATTTATAGCCAACGTCTGCCCGGGGGAAGGTCTATGCTGCTGGGTTCTACAGGCCTCGACAAAAACCCCGCCGTGGGAATATCGATCATGCGGATAGATATAGCGGAATTGCTTTGTCCTTCAATTCGAAGAATAAATGACATGGTAACGTTTAGAGCCAGACTCTCGGGTCTGTGCACTTATTAGTGGCACATGATAAGGGAAGCCGCAAGAACCTCGCTTCCGTTATGCTGCAGCGACATAGTTCATATCATGTTGTCCTAGGACGTAAGGCAAACACAGCTCGATACTCGGACTGGCCCGGTGAAAACTTATATGCCCCGATGGCAATATTACGACGTCATGGTCACTGAAGCTTTCACTCATATCAGTTCCCATTTCATTAGATTTTCTCTGTGCCATTCTATTTCCCGGTCAAGATGCCTTGCGAAGATCTGGGTTAGAGGATCTCATGGAACGACCGCAACGTCAAGAGGACCGAGTACCGGTAGAACGAGACTTCCATACGCCCTTTTGCGCTAGATCTGCCTTAATTCTATAGCAGTCCCTTGAACTTAACATGTACACGTGCAGGGCGGGGAAAATTATTAAGGCAGCTCTTCATTATGGACACCCGAAATAAACGACTTCAATTCTCGTCTAGTGGATTCTTGACCGCTTCTGGAGCATCCTGGATAGCCATTACCTAATGTACTTCATCCATCTGCACCGACGACAATGGGCAGCCCGAGGGAGTATCTTCCCGTAACTGCGGGACAGTAAATAAGCCAATGTGCTCCTCTTCCAATTGGAGGTTGACCTTGAATGTTACTAGCCGTCATCATGGGAATCTTACATCCAGAATCTTTAAGACCAAGCTCTTGTAGAGTCTAGATGGCCCGGCCACCGATAGCTCGTACATTGATCCCGCCAGTATAGTCTGAGGGCCCAACAGTCTAAGTTTGATCAGTTGGGGTGCGTGTTCTTTGCCGAATTCCCGCCGGAGACTATCCGACGTCCGTCGTATTATTACTACCAGATGCGCTTGCTTACTTCTTCACCGGAAAGGGTGGTTCTATACAGTACCAGTCAGGCCTGAAAAGTCAACTATAGGAGGAGCCCCACAGCGTACTCTGCCTCGTTGGGTGAGCAATATCAACGATGTTGGTAACACTACCTTGTTCGTGTTTAAGGCATAGGATGCGGCGCGCCAATACAATGATGCCAAATGTGTCTATAGCTGAAGTTCTGGAAAACGGCCGCTCGTGTGCTCCATTAAAAGGACGTTAATATCGGGTGCTGTGCGCTGTCGACGGACAAAGCTCTTGGACCGTCAGGTCTTCCGGGCTTTCTTGGTACAACGGCCCGCATAGCAATCCAGACACTTTGGCTATAGGGATAACCCAATCACCAATCCAGGCGCATTAGTCGAGATGAGCGGCTTACCAACAACTATGAGTTTGAGGTCGCTCTCCAGGCATCAACCGCAAATTGGTACCCGAGCATACCTCGAAGGATCGGTCTGTAACGCCGACCTTGTTCATGTTGGCCTAGTCTTTTCTTTCACGCATGATTAGCCGTAAAATCAGGTCAACGTTTTACCCGATAGTGGTTATGGACCTGGTCGCTCGGCGAGTATCGCTAGATTCTGGGCGCCTCTTACATTCATGGTAAAGGTGTACGATTTATTTTTTGCATCAGATCGAGCCCAGATTGCTTTCGAATTTCCGTATAAACGAGGAGAGCTAGTCGGTCGATGCGTAGCGTCTTTATAGGGCCCTACAGAGCATTGTCGTCCTTCAGAACTGCGCGCTCTATAAACGTATTGGAACCTTTTTGAGCGGACCAGTTTTTGGCCTAGTGTAATTAGGTGGAACTGAATATGTATGATTTTGACTGGCTCGGGCTATGAGAAGGCGAAATGGCAGATCCCCAGTGCGCGTCCTCTCTTGAATTGCATGGGAGTTGTGGGACGCGCCTGTAAGGTGGGCCTGTGTCCGAGCGGTCGTCCAGGAGGTTATTTCACTCAAAAAGGAGCCTATGAACTTGCGGGAAAAGAGTGCTCGATAGTGCCCTGTGAAGCACAAGGAGACAGCGGTGTCTCACGCGACCTAACCTCAACCCCCGCGCTGCCGTCCACACTTTGACTCAAACTCTGGCATCCCATGTGAAACTCGGTACCGTCAGGGCAGGCGCGACACATGTTGTCATGCTTTGGGTACAGCGCACTGCGGCGGTGGAATTACTCCTCTTTGCTTACACAACAGTTATTTCGCGGTCGGCGCTCACTGACAACGCTATTCGTTTACGCCGCCACGGCGTAGGCGGCAGGCGCTGGATGCGCCTGTGTTTAATACTGGTCATGAAAGGTGACAACCATGAAGCTTACCCGTCGCCGATAACACGGAAGCTATTAAGACCGCTATGATGGGGCTCGATACTGCACATCTGGCGTTCCTAGCACGAGTCTGGGGTACCAGAAATGAACTGACGGAAGAGTATCGTAGGCTACGTCGAAGAATCGCTCAATAACACATGGATCGGCAAAATGCCACTGGTGATTGTAGTTTAGCGCGCCGATTGTAAATAGTCAATATCTCTGTAAAAAGCACCACTGTCATAGCCTGATACCGGCCCACGCCCGATTGGATCATTCTCACAACGTCGGGTTGGCTCTCTAATATCACATCTGGTACGCAGTTAGTCGGACCCATTTGGTACCGATAATACTGCCACCTCATGCGGCCCGGCAGAACAATCCTAGGGTCGTAGCGTCTCTTAGTTTTTGTCCCGTGTATGGGTGTACTTGCCCCTCTTGCAGGGCACCGACCACCGTAAAGAGCTACTGGACGAAGTTGCCACTAGCTTCGACTCGAGCAGTTCCTGGTAGGCCTCCTCGTAGGTTCGTCCCAAGACGTCCATTCATGGTACCCACATCCCCACCGGTAGTGGATATTTCAAGCTAGAGTACCGGGCCACAGATGGAAGTGAGGATTATTCACTCAATGTCCTATATGAGGGCACGTCAAACTTTGTCGGGCCTGTTCTAATTCATACTGGGCAGGTCTCCCGTAGGGTAGGACCAGCCTCCGAGTGATAATCTCAGAGCACACGCACCGGGGCAGCCCAGGAGCACCGCTCGAGCTCACCGTACTTTGTGTCAGAATGCAGCACTTTAATGGGCAACGTTCGGTAAGAGAAAGCGATCGTTTAAAGGAGGACTGTGAAACCACAAGTCATTGCTAAAGTAAAGCTGCGGATCAACCCGTGCCTTACACTCTCCAAGCGAAGTTCAGACATCGAGGTGCCGACGTGATTTCCATCCATTGGTAGACTCCTGGGTAATCTCCTACTGGAACCTTCGTAAACTATTTCAATCCGCTACATCGTAGGTCACTATTGCATTATCCCATTGTCCCATCCTAGACATCGCTTCGGTCCGGCGGCTTAAATAAGAATGTGTCTCCGTGGAACCCGGCACAAGGAAATGTGCATTTATCTTCTTCAAATCCATACGTAACGGGCAAGGCTTTCTTCCTGCCGTATCCTCGATTCGCTAGGAGACGACCATTCCCCGGCAAGTCTAGACCATCTCGCTGGACTATGTTACGGTCAGAGATCGGCACAAGTTTTGTGTAGTCCATTGCTGCTAGAGCACCTGCCGTTGGCGAAACGGGGCGTCGCGTGGAGCTTTGGCTCAGCCTAATGCTAATTTTGGAAGGCCCCCAGAGCTGCAACCCTCCTTTACCCAGGTGACCTCAGAGGGGTCATGGCATCGACAGCTACGCACAAGCCAAGAGGATGTCACGCCTTGTCTATAAAAGAGACCCGCTTTCATATAATCTTAATGCCTCTTCTCGCCATGGCCAGCCTTAACCCACACCCCGCACGGAGAAAGGGCATCCGACCCCATAACGCATAGCCCAAGGCTTCGTTTACCACTGACGATTATTCCTTCAATAACAAACTGTACTAGTGGCTGTGCAGGAGACCGTCGGAATTTAGTTTCGACTCTCGCCCGAAAGTGATGCCTGTATACCCGCATCCCAACTCGATAGACGAGACAGGTCCAGACTATGCGAATTGCGCTTTAGATACCAACTGGCACCGACGTTGGTAGGTTTGATTCTGATTCTGAGTGCCCTGCTTGCAGATGGACAATTGCGGAGGGGGCCGGGAAACTCAACTGTAGGTAGCTCTGCACAATGACACGCATCACATTTAGAAGTCGCCGTCCGTGGGCAAGCTCTACCTTAACGGTGATTCCCATCGACGGCAACCTTCACGTCTCTAGGCGCTTAAGAGGACGTTACGCGGGCTGATCCTGCATTAGCTGGACTGTCAAGTTGTATATATGAGTCTGACGCCTTCTAAGAACGTGGCATTGATTCCTCCGACCACTGGAAGCAAATAGTGACCTATGGACGAGTCACGGTTTTCATCTTCTGATTTTCAAAGCTGCGATTAGAGAATCCTACCCCGCTCTCACTGCCAAATGATACATCGAGAGCTATGATGTGAGGCTTGGGAGAACCAGCAATTTCGAAATGTGGGGAGCCCGCATCGGAGTTGACTTACCTTTACTTTGCACTAATCTCCAGTGTCGGCCCCGGAACACCCTACTTACCGGGCTGGGCTCAGATGTTCAGATAAGGACTGGGGGGTATCCGCAACGCTTATAGGGCACGTGTTAGCTAATTGTTAGAAAGTACTGAAGTGTCCCATCTGCTATTTCGGGGGCCTGTGGGGCGTACTGCTGATAATTTTGAGGACCGAGACACTTCAGGGTATGATCAGCACCAACACTAGATGAGAAACCGATTCGCAAGAGAAAGGGTACGTTAAAACGCCTTCGTGTAGGCGTGTAAGGCGCGTATTGGGGGCACATCGGGTAGAAGGCCAAGGGTACATAGAAGTTACTCGGCAGTCTCGCGCCGTAGTGCCTATAATGATTGGCTACCCCCGTCAAGTGCTTATTCGACGTGACAGGGGCGTAAAAAACGATGTCCGTCGAGGATCGACCGACAGGGATGGCTACACCGTACCGATCTACGTATAAACCCGGCTATAGGCGCTTTACATCCTGTGACGGGCGAGAGCTCACGAGGCCGCTGCAAGTTGGTTCTTCCATGAGGAGCGATATATTCAGTAGAGTCTTTTGTCTTACGTCTCCACACGGAATTTATTACCGTCGGCGTATGTTACCTGCGATTGGCTATTGAGAGAGCAGACTCAAAGATAAACACCGACGACGAGGTTTTGGTGAACGCCTTAGTGAGTTAAATGTGGCCTCCACCTCAACGCTAGGGATAAACTGACAAATGCGTGCGTAGGGGGTTTCGAAACTGTTTATCGAACGTGGGGTCTCGGGTGGACCGCAATCATAGTTGCGTCAGCAGTCAATATGATACCGCGTGATGGCGCGGAGGGGATATCCCTGACTCTTTGTTGGCGGGCGGTCTTCTCTGCCCTTCCTCGTATAGGCCAAGTCAAAACAAATGCCCGGAGTATGGAGAATCCATCGGGCGATTACCCCGGTTCCGGACTATGTACCGCTTATGTGGTGCTACGTTCGTGTTTTAATTGTCTAAATATTGCACCGAAGTAACCTCACTGCCCTCTGCTAATACATGAACAAAACCGGTACAGCAGCTCAGTCAGGACGATCAGATGCTGCGCGGTGCCATTCGCGGGATACTTTCCACATAGATCTATACTCGTCCCCGTAATGACCCTGCTGATGCCCGTTTAGAGTTGATATACCTGTCTCCAGTAGGATCTGTGTCGTACCGTTACTGCCAACCAGATAGTGTAATAGATGGACGAGCAGCTCATCGAGCCAACCGGGCCGGGGCATCGTTCTCCTATTTGTTGGGTATTGTCTCATAATAGCGGTGTGCTCCCTTTTACTACCCTCGTAGATTGACGCTCGGTACCGAGACGTACTCTCGTGCTCTAGTGAGGTTGCCTTGTCGTGATTTTCGAGATTGCAACCTGGGGATTACAATAGAAGATGCCCGATTCTGGATGTGATGAGTCGACAAGTCATGCGATTACACTTCCCACGTTGGCTCATCCGAGTGACGACGAGTGTGACCTTCGCGATGCCGCGCTGGCTCCACCTTGTCACGCTGGGAGTACGTCTCCACGATGATCCACACTTGCGGGTGAGCGCTCGTACCAGCTTAAAGTGCGACCTACTGGCACACATTCTATTTATGTCCACATGGGCGTTGACTGTGGTCCTTTGATATTGTGACGAGAGTGTGCGGGACCGGAAACTCTCATTAATGAGAGGGCCTGGTAACAAATTCATACACAGCTCTGCGGAACAACGTGGGTAGACCGCTTAGGCTGTATCTTCTGTACCTGAGCTATTACGTATGAATTTCAGGAACCAAAAAGCTGGTTAACACGTCGAGTACGTGTTCGGCAACCAGTGTACTGTGAAGTTGATACCTACTTGTTTTCACACCCATTAACCCTAATATCCATTGTGCGGCCGTTAGTTTCGGCATTCACCGCAATCGACGGGTTCCTTACACATCCCGGACAGCGGCATACTAAGCGCGAGCGTAGGATGGTTCAATTAGGACGAGGGCAAGCCCAAGCGTGCCAAAACCATAGTAGACTCAGATTGGTGCCGAATGGACGTAATGTCTTAGCTCGGGCAGCTGGAGAGTTCCGCAACTTTGCTTTTCCCCCGAGTCATGTTCCACTGAAGATGGTGGGCGCCGTTAAATAGTGGCACCCTTCGTTGAGACACCACACACCTTCTGACAATAAGTCGTCCGACTTAGATATTCGCGTGCGATTAAGTCTAGAGCGATAGGGGTAGAGCTACAAGCTCACTCTTGAGATTATGCGTTCAACTATATGGAGTGCCAAACCTTCATTTGGTCGTTGTTCAAGAACGACGGCGAAAAAGTGTTTGGGACGTTGATCTGCGAGCCTCACCCGGCTGTCCGCAAACAGTGTACCTGTAAGACCAACGTACCTTATATCCCGGCTATCCCTCGTCTTAGCAAATCCTAGTGGTGGCCTTTCCACCCAAATCGATCATCCTCACACCAAGGTCTAGCCCTCCCTCCCTTACCGTCACCCCGACGTAATTATCTCGATCGTATTGACAACACACTTTAGCAAATTACCCTTACGCAGTATGAAACTTCTGGGTGGACGATAATTGATCCTGAGTTGCGGTTATCTCCGATGGTTGGAATCTACGCTCCCAGATCACGGAAAAGCTCGCCATATGACTTTGCGCAGCCTCCTGCAACTCGATATAAGTGCCATATCCGGGTCCAAATACCATAACTTGGTGAGGCTATCTTCAGTATGTAGCTACGAATCTCAATTTTACATTGCGTGTTCGCGTGTTGACTGGCCTTCATCGCATGCTCCCAATCCCAAACATGCTCTGCCTTAATGGTATCGACCGGAAAGCCGTTGAGGATGAATTATAGCTATCTGATCAGACGGATAATTGAATACCAGACCCCGTGTAGTCATCAGACAGGGGTGATATATTGTCAAAACGTGTTCCTTGCCTCTGTAGATTCGGCGGCGTTGACGTCGACCCCTTGGCGAGTGCGGGAACTGGTAAGCTGCAACCGAGCAACACGAAGGTTAGTCCCGGGGCTCCATGGCATTCAGTGTTTTAGCTAGTCACGAATGGAGTAATCTTCTGAGAGTGTCGTTTACTTACATTCGGTGACCGTCCAGCACGTAGCACTCGATTGAAGTACGCAGCATAGGACCCATCCGGGGCAGAATCGCCCAAAACCCGCGACGCCAATAGACTAGGTGATACGCGTGAAGTGAGGTCGCCATGCATGCATGAGGGTAACCGTCCCAATTAACGCCCACACAAAGGCCATGTTAGATTTATTATTTTGGAACGAGGACGACCAGTCCACTTTAGCTCATCTATTTAACGATAGGAAATCCACATGTAATGTACCGAGTCCTTGTCCAGCTATGTTTACTCCGATCACTGCAGATACTGAAAAGCAAAAGGTAACGCAAACTCTGTTCATTGACACACGAGAGATTCCCGGACCCAAAGCAGAAGTTAACCGATGAAACTTAGGACCTCACTAAGGACGCTATTATGAGGTAAAACCTTTGGACTTGAGATCAGAGCTTAATTTACGGGTTTATCGTGGAAAAGTCCTTGCTAGATTATGAGAGTAGCCGATCCGAGGTGCAACAGTATACGCATCATTCATTCCAGTCACCACGATGCTCTGCAGTGCAGACAGGCGTCGTAGACCTTAAAGAAGATTAAATGGATCAGGCTGGTTTCCCAAGCTCATATAAGCGGCGGTGTAGGCACGAGTCTCAGTAGACCAAATGACCACACGAGGACGCCACGGAAATTCCCGTGGGGCCTTATCTTCTTGTCCTCCGTTAGAATGGATGAACTATTCGCAATGTGCTGCCGAAGGCGTTACAAGGTAAAAGTTGGCGTACTTGACCCTATAGCGCTCGGGACAAGTATCGCTGATAATGTCCAAGACACCATACAAAATATAACCAGCCCTCATAGGTCGTATGCATAGGTTATATCAGGACTTCGCGACCCCCGAACCTTTATCCGTGTGGGCTACGCCGCTTGGGTCCAAATCTTTATACGCCCCCGGGAGAACTACCGGTCTTTGATCCTGTTCTCTGCGAGCAAATATCTTCTCTTAGGGTCTGGACCGCGTTGCCAGTGGCGTGGTAGGACGGCGATAACGGCAGATTATAAATCGTGGTCAAGACCATTCACCTGTAATCAGGTATCATCGAGTGGTCCAGACGCGGAAATACTATCCGTAGTCGGTAGTCATATTTTGAAGCAAAGGTCCCGGCCTGTTCTCTCCCCTCGACGTGAGGGTGATAAATTCCTGTCTACCACAAATTCATATCCGGGTGCTACACCTAAGCTGCTTGTTGAGACACGTTGAGCACCGTCCCTACCCGACATCGAGCCAAGCAAAGAGCCCTACGACGAGAAACCCCTACAGATTGCTCCCGGTACAGACGTTGCCTGAACACCACATTTGCAAGCGGACTGGACTAGTATGGGAACGGACCAGGACCCGCGTAAGAGCGCCAGGAAATGACCTCGTCAGTTTCTTGCACGTCCTGTTGCTCCTCGTAAGCGCACCTCGTAGGGTGGGCAAGGAATGTGTGTGCCGGGTATTTGTTTCTAAATGAGTCGTCAGAGAGGTTCAAACGAGGCTTCTGAGCGGGTTTCAGTTTACCGTCCACCGTCCCAATAATTCACGGAGATTAACTATTCGTCTGGACGATGGGGACCGACT
		</sequence>
    <sequence><taxon idref="Location_4_1_0|36.10934707657711"/>
			ATGGCCGCAATGGGACTACTGGCGACTTTACATTTTAGGCGCGATCTTGGGGATCAAGGGCCTCTACGCTGGCACATTCTGCAGATGGCAACACGCTGATCATCACCCGAAGCACAATACACGAAGTAACGCTACTGGGGTGGTCTTATGAAGCGCTAGAGTTCATCTCGCATACGACACAAGTCGCAGTCATGTACTAAAGTGGAAGAGAATCATTAAAACGCCCCTCGGGTTCGATTACGGACTCACGATGGTCTGTTGTAAATGTGTGCTTGACGAACATCTCGCCAGAGAATAACGAATTAAGTTGCGTCCTAATAGCATTTCCGCCAAGACGATGCCTGATACTCGGATTATGCGTTAACAGGGAAAGCCGTCTCGTTTAAACTTCAAGAACTCCTACGTGAGTTGTGCCATGTCATAATGGAGACTTTCTACTTGCGATCCGGATTTAGTCCGAGGTTTCACATGGGTCCTAAACTGTATTAGATATATTATTGTATCGAAGTTCGAATGTTCGCTCCCTGCCGGACCGTGGTTCCACTTGCTGTATTTTGAGGGTCTGGGGATTTTTTTAGGACAATTTGTGCCTCCGTGGTTCCTGCTGTTTCTATGCTGTTCACACAGATAATCTGTGTATAACGCCCGGCCACATAGGATCGGGACTGTGTAAGCAACCAATAAGACAAACCTAGTTGATAGACTATCATGTTTGTACAACACACAAAAGGGAGTCGTGTAGGGTCTTCACTAGATACAGCCATAATCATTGTGATTATATGTATTCAGGCACCGACTGGAATGTGTCGTGCTGCTTAAGGCTCCTCGGGTCCGTATCGGGGAAATCCGCACAGGTCTTTTTAACGCTTCCGCGCTAATAGATCAGATAAAGCAAGCATCAGGGGAGCTTAAAGAGGCATACTGTCCAGCAACCCTACGACGTCTTTGCAGTGTTGAATACTTATCCCGGCGCGGCCTTTGACATCTGGCATACAGTTTCAATTCACCAATGAGTCGCTCCGATATGGTTTATCCGGGGGCTAGCAGTCATTGGTGTACCGTTTAATCAGGTTCTCGAGTTGTAGTATCCGCTGGTCATATCGGTGGCCCCTGACGCTCCCCCTGATGGGCTGACGCTCGAAGTAGAACACCACAGCAACATTATGACAGACTCTCTTAGAATACTGCGAGTGATTTATATGAAATACTGAGGCTCTCTGCGCGCAGCAAGATAAATGGATCACCGAATCCTTTAAGCTGCGGCCACACCACATATACCCTATGCGCTCTTGTACAGCCGAAATACGATGTCTCCAACAGAGTCAGAACGCTTTATGAAAGGGACTCGAACAGCTAGCTGTTGCTCACTCTACCTTACATCGCCCTGATCGGGGGGCTAAATGGCAGCGGAAATAGGCGCAAGTGACGTTCATCAGAGCGATGTGTTCAGATTAGCGCTACACTCGGTCACGTTTGCAATCCGTTTGATAGACGGTAGCGAAACGCGTCAGCCCCCGAAATTCGAGCATGTGCTAGATCCGACAGACAAATGGATTGTAGCCCGGTACGGCTATTACTAGCTTCGACAGCAAAAAATAAACATAATCGTTTGCGTGGGGGAGCTAGACAGACGCCCCTCGCTCACACCGATAAGCGATGAAATTCCTTCTGGCTCCGCCCACCTACCCGTCCTACAATCCTGCATTGATAATTCGGGCTACTAGTTGAGCTTGGTCCACCTCCGATGGTGGGCCACCTGGGTTGCCGTCAGCTACTTGCAACCGAGCGGGTAGGCCTTCCAAGTGTGAATGGGACGTATGGAGGCGGATGTCTGAGGTCTTGGATACGCGAAAGTTGAATGGCCCCTAACCAGCCTTCCGGGGCTACGCGCTCTCCGCGGATATTACGGGCATCGGGTTTATAGTTGGGAAACGATCTCTAAAGCTGTTCATCTAAGAGTCTTATTCCCGTGATCAAACGCACTTAAAAGCCGAAGACGGCATTGCTAGGGAGCGGTAGTAACCACTACGTTCTGGTTATGAAATTGTGTTATCTTGGGCGGGCGATAGAGTTAATACGCGTAGTTTCTGACCGTCCGTCGATAGGATGATTAATCCCCGTTTGACAACGTTGGTTTACCTTATCGTTGGGATAGGGTTAGTGACCGTTCTTACCTACCACGCCTCCTCGATTCATTTAAAGTTAGATCGATTTGACTTGGGGGACTAGTACCCGCCAACTGGAACCCATCGGTACCGAGAGAAGAAAATACAGTGTTCCTCGTTGGGGCGCCTCACTTGTCACGCTAGTGTCCTACCGTTCAGCCCATCACTGAGTTTTAATGTTATTCCCTGATATTCGGCATTGATTCGTGACCCCCTGATTCCTACGCAATCGTGTCTATGTAATCGGAGTATATACATTACGCACTCTCTTACTCGCTTTCTAGCTGTCTAATTTCACTGCAGATTTATCACCCTATACACCCGAGGCGAGGGGGAAGCAAGTGAGACACATTGCAGTACTTAAAGTCAACGCATATTTCAGATGCCATCTCAAACGCCAGTGTTCTGAGCCACAGCTTAATCGGAAATTTCGATTGCACTTATCGGGGTTCTGTGAGCAAATATAACTGAGTCTCTCTGGTCGGTACTTGCAGCAGTTAAACTCTCGAGTGTCGGAACGTCGCCCCGTCCGCGGTAGGCGTTTCTTACAACTGACACGTAATTGCTGCCGATTCAGAGGCATTTGTAGGCTACATGATTGGCGGGAGACAATCGATGGGTTGGTACGTTTCAATCAGGAGCCCGTCAAATTGAAGGGAACGGCCGACAGTAGCGCTGGGCCCTCATACGGCCCAGCTGCTCCCACGCTGGGTATCCGTTCAGAGCTAAAGAGACGAAACCTAGGATTACGGGTTTCAAGCCTCTCGATTGCGCCGTGCTCCAAATACGAGCGTCGTATCCCCTCGGAGTGCTGAGGTGACATACTCTTTAGCCAAGACTAGCACTGTATTTTTGCAGTGGTTGACGGACTGTCACCATTCTGGGTGAGCGACGTAAGACCACGTCTTAAAGGTCGACAACATTTGCTCCCTCCGAAAACACCGGGCTTTGTTCTCGCTGAGTCATAAAGGGTGATGTCCGGGACTCTGAGTAGCAGATCACTGCTGTAGGAAGCAGAAACGCCTGTATCTGGACGGGCTGGCCGGTAACAAATTTGTAGTTCAACATCCATTGTTTTTGGTATCGTTAGGGGGCCATGCGCGGTCCATGCAACGTCAATTGATTTGGAACGCGATGTACGTTACAGGGTACACAATGCCTTAGTTCACTTTACCATGCGAATGTGAGGGGCATCATTCAGGCTAGCATCCGAATTGTTATTAACAAAAGTGAGTCGCGCGGGCCACCGATAACAGCTAGATTATACGATTGCTAGATTACGCGTATAGGATGTATTTTACGGTACAGTGGGCAAACTGTCTGATATAAGTGCTATCCATTAAGCGGCCACAACGAGAGACCCAAGATCCCCAAAATAACGAAGATGGTAGGGCTAATGCCAACGTCGGGTTGCCACCGGTATTTTTCTTTTGGCTGGCCTAGACTACGTCCGATATATTAGCTGTTCTGTTATTTATAGCCGGTAGATACCTAACTTATAGCTACGTACACACGGACTAATATCCCCATAATATGAGGCGACTCTATGACACGGACTCGATAGAGGTTCACAGGCTACCCTACTAAGGGGGACAGCTCCTTCGCCGGGTCCCCATGCCGGTAAATCCCAAAGGCAGGTCGCAAGTATTCCGGGTGATGCCCCACTGACCCACCGCCCGTGATCAGGCTCTGGGTCTGGATTACCGTTCTCATGACTCAATTACTCAGATAATGCAGTGTAACGGCTCTCACGCTGGGGCCCATGTTTCATTAGTTGTCATTACGGACGCGCGTAAGCCTGCGCGTGCTTTGTAATTAAGAATTGGGAGACAGTTCACTTTCTCCCCGCGGCCGATTTCAGTACCTCGAGTATGCTTTGCTTATAAACGTAGTTTGGTAGGCGGTATGTAAATCAAAAAGAGCACAATCTCCGTGAAACCGCGGGTTCTTACCTCTAAATAGTAGGCCGATCGTGCAGGAGCAAAGTAGATTTTGGCATCATTTATGGAACAGTTAAAGAAGACCCCCCTCTCTCCCAAAGGCGAAACAGATCCGTGGGGTAGACTAAACGCGATCCCTGTCGCAACTTGATTTCGGCACCAGTGTCACTCCGCAACTCAGGGAATAGTCGGACGACTCCAGTAACGGTCAAACGAGTCACCTTGATCGGCGCTTGAAAAGTTCATGGCCTCGTCGGAAAACAACCACCTGACTAGCCAGAGTGTAGCTGCCGTGCAACCGCGTGGTTTGTTAGCCATAGTCACTAACTGAAGTGCCAATATGGTATTATATCGAGGGTTCTCGGATTCTCACAGCCCAGGGCTCCTACATCCGGTGAAACGAGTATTCGCACATCCCGTATCGTCTATCTGCTCGGCGTCATCCAGGAGATACGAGCTAGGTTCAGCATGAGACAGCGTAGCAGGGGAGTCTGCGGTCTGGGCTAATGCGTTCTCTCGAGACCCCCCCAAGCGTTCTTCAAGAAGACAGCTTACTCGCATGTCAGGCCTCAGAGATTGTTCCGCAAAGGATGTAGTATAACAAGATTTATAGCCAACGTCTGCCCGGGGGAAGGTCTATGCTGCTGGGTTCTACAGGCCTCGACAAAAACCCCGCCGTGGGAATATCGATCATGCGGATAGATATAGCGGAATTGCTTTGTCCTTCAATTCGAAGAATAAATGACATGGTAACGTTTAGAGCCAGACTCTCGGGTCTGTGCACTTATTAGTGGCACATGATAAGGGAAGCCGCAAGAACCTCGCTTCCGTTATGCTGCAGCGACATAGTTCATATCATGTTGTCCTAGGACGTAAGGCAAACACAGCTCGATACTCGGACTGGCCCGGTGAAAACTTATATGCCCCGATGGCAATATTACGACGTCATGGTCACTGAAGCTTTCACTCATATCAGTTCCCATTTCATTAGATTTTCTCTGTGCCATTCTATTTCCCGGTCAAGATGCCTTGCGAAGATCTGGGTTAGAGGATCTCATGGAACGACCGCAACGTCAAGAGGACCGAGTACCGGTAGAACGAGACTTCCATACGCCCTTTTGCGCTAGATCTGCCTTAATTCTATAGCAGTCCCTTGAACTTAACATGTACACGTGCAGGGCGGGGAAAATTATTAAGGCAGCTCTTCATTATGGACACCCGAAATAAACGACTTCAATTCTCGTCTAGTGGATTCTTGACCGCTTCTGGAGCATCCTGGATAGCCATTACCTAATGTACTTCATCCATCTGCACCGACGACAATGGGCAGCCCGAGGGAGTATCTTCCCGTAACTGCGGGACAGTAAATAAGCCAATGTGCTCCTCTTCCAATTGGAGGTTGACCTTGAATGTTACTAGCCGTCATCGTGGGAATCTTACATCCAGAATCTTTAAGACCAAGCTCTTGTAGAGTCTAGATGGCCCGGCCACCGATAGCTCGTACATTGATCCCGCCAGTATAGTCTGAGGGCCCAACAGTCTAAGTTTGATCAGTTGGGGTGCGTGTTCTTTGCCGAATTCCCGCCGGAGACTATCCGACGTCCGTCGTATTATTACTACCAGATGCGCTTGCTTACTTCTTCACCGGAAAGGGTGGTTCTATACAGTACCAGTCAGGCCTGAAAAGTCAACTATAGGAGGAGCCCCACAGCGTACTCTGCCTCGTTGGGTGAGCAATATCAACGATGTTGGTAACACTACCTTGTTCGTGTTTAAGGCATAGGATGCGGCGCGCCAATACAATGATGCCAAATGTGTCTATAGCTGAAGTTCTGGAAAACGGCCGCTCGTGTGCTCCATTAAAAGGACGTTAATATCGGGTGCTGTGCGCTGTCGACGGACAAAGCTCTTGGACCGTCAGGTCTTCCGGGCTTTCTTGGTACAACGGCCCGCATAGCAATCCAGACACTTTGGCTATAGGGATAACCCAATCACCAATCCAGGCGCATTAGTCGAGATGAGCGGCTTACCAACAACTATGAGTTTGAGGTCGCTCTCCAGGCATCAACCGCAAATTGGTACCCGAGCATACCTCGAAGGATCGGTCTGTAACGCCGACCTTGTTCATGTTGGCCTAGTCTTTTCTTTCACGCATGATTAGCCGTAAAATCAGGTCAACGTTTTACCCGATAGTGGTTATGGACCTGGTCGCTCGGCGAGTATCGCTAGATTCTGGGCGCCTCTTACATTCATGGTAAAGGTGTACGATTTATTTTTTGCATCAGATCGAGCCCAGATTGCTTTCGAATTTCCGTATAAACGAGGAGAGCTAGTCGGTCGATGCGTAGCGTCTTTATAGGGCCCTACAGAGCATTGTCGTCCTTCAGAACTGCGCGCTCTATAAACGTATTGGAACCTTTTTGAGCGGACCAGTTTTTGGCCTAGTGTAATTAGGTGGAACTGAATATGTATGATTTTGACTGGCTCGGGCTATGAGAAGGCGAAATGGCAGATCCCCAGTGCGCGTCCTCTCTTGAATTGCATGGGAGTTGTGGGACGCGCCTGTAAGGTGGGCCTGTGTCCGAGCGGTCGTCCAGGAGGTTATTTCACTCAAAAAGGAGCCTATGAACTTGCGGGAAAAGAGTGCTCGATAGTGCCCTGTGAAGCACAAGGAGACAGCGGTGTCTCACGCGACCTAACCTCAACCCCCGCGCTGCCGTCCACACTTTGACTCAAACTCTGGCATCCCATGTGAAACTCGGTACCGTCAGGGCAGGCGCGACACATGTTGTCATGCTTTGGGTACAGCGCACTGCGGCGGTGGAATTACTCCTCTTTGCTTACACAACAGTTATTTCGCGGTCGGCGCTCACTGACAACGCTATTCGTTTACGCCGCCACGGCGTAGGCGGCAGGCGCTGGATGCGCCTGTGTTTAATACTGGTCATGAAAGGTGACAACCATGAAGCTTACCCGTCGCCGATAACACGGAAGCTATTAAGACCGCTATGATGGGGCTCGATACTGCACATCTGGCGTTCCTAGCACGAGTCTGGGGTACCAAAAATGAACTGACGGAAGAGTATCGTAGGCTACGTCGAAGAATCGCTCAATAACACATGGATCGGCAAAATGCCACTGGTGATTGTAGTTTAGCGCGCCGATTGTAAATAGTCAATATCTCTGTAAAAAGCACCACTGTCATAGCCTGATACCGGCCCACGCCCGATTGGATCATTCTCACAACGTCGGGTTGGCTCTCTAATATCACATCTGGTACGCAGTTAGTCGGGCCCATTTGGTACCGATAATACTGCCACCTCATGCGGCCCGGCAGAACAATCCTAGGGTCGTAGCGTCTCTTAGTTTTTGTCCCGTGTATGGGTGTACTTGCCCCTCTTGCAGGGCACCGACCACCGTAAAGAGCTACTGGACGAAGTTGCCACTAGCTTCGACTCGAGCAGTTCCTGGTAGGCCTCCTCGTAGGTTCGTCCCAAGACGTCCATTCATGGTACCCACATCCCCACCGGTAGTGGATATTTCAAGCTAGAGTACCGGGCCACAGATGGAAGTGAGGATTATTCACTCAATGTCCTATATGAGGGCACGTCAAACTTTGTCGGGCCTGTTCTAATTCATACTGGGCAGGTCTCCCGTAGGGTAGGACCAGCCTCCGAGTGATAATCTCAGAGCACACGCACCGGGGCAGCCCAGGAGCACCGCTCGAGCTCACCGTACTTTGTGTCAGAATGCAGCACTTTAATGGGCAACGTTCGGTAAGAGAAAGCGATCGTTTAAAGGAGGACTGTGAAACCACAAGTCATTGCTAAAGTAAAGCTGCGGATCAACCCGTGCCTTACACTCTCCAAGCGAAGTTCAGACATCGAGGTGCCGACGTGATTTCCATCCATTGGTAGACTCCTGGGTAATCTCCTACTGGAACCTTCGTAAACTATTTCAATCCGCTACATCGTAGGTCACTATTGCATTATCCCATTGTCCCATCCTAGACATCGCTTCGGTCCGGCGGCTTAAATAAGAATGTGTCTCCGTGGAACCCGGCACAAGGAAATGTGCATTTATCTTCTTCAAATCCATACGTAACGGGCAAGGCTTTCTTCCTGCCGTATCCTCGATTCGCTAGGAGACGACCATTCCCCGGCAAGTCTAGACCATCTCGCTGGACTATGTTACGGTCAGAGATCGGCACAAGTTTTGTGTAGTCCATTGCTGCTAGAGCACCTGCCGTTGGCGAAACGGGGCGTCGCGTGGAGCTTTGGCTCAGCCTAATGCTAATTTTGGAAGGCCCCCAGAGCTGCAACCCTCCTTTACCCAGGTGACCTCAGAGGGGTCATGGCATCGACAGCTACGCACAAGCCAAGAGGATGTCACGCCTTGTCTATAAAAGAGACCCGCTTTCATATAATCTTAATGCCTCTTCTCGCCATGGCCAGCCTTAACCCACACCCCGCACGGAGAAAGGGCATCCGACCCCATAACGCATAGCCCAAGGCTTCGTTTACCACTGACGATTATTCCTTCCATAACAAACTGTACTAGTGGCTGTGCAGGAGACCGTCGGAATTTAGTTTCGACTCTCGCCCGAAAGTGATGCCTGTATACCCGCATCCCAACTCGATAGACGAGACAGGTCCAGACTATGCGAATTGCGCTTTAGATACCAACTGGCACCGACGTTGGTAGGTTTGATTCTGATTCTGAGTGCCCTGCTTGCAGATGGACAATTGCGGAGGGGGCCGGGAAACTCAACTGTAGGTAGCTCTGCACAATGACACGCATCACATTTAGAAGTCGCCGTCCGTGGGCAAGCTCTACCTTAACGGTGATTCCCATCGACGGCAACCTTCACGTCTCTAGGCGCTTAAGAGGACGTTACGCGGGCTGATCCTGCATTAGCTGGACTGTCAAGTTGTATATATGAGTCTGACGCCTTCTAAGAACGTGGCATTGATTCCTCCGACCACTGGAAGCAAATAGTGACCTATGGACGAGTCACGGTTTTCATCTTCTGATTTTCAAAGCTGCGATTAGAGAATCCTACCCCGCTCTCACTGCCAAATGATACATCGAGAGCTATGATGTGAGGCTTGGGAGAACCAGCAATTTCGAAATGTGGGGAGCCCGCATCGGAGTTGACTTACCTTTACTTTGCACTAATCTCCAGTGTCGGCCCCGGAACACCCTACTTACCGGGCTGGGCTCAGATGTTCAGATAAGGACTGGGGGGTATCCGCAACGCTTATAGGGCACGTGTTAGCTAATTGTTAGAAAGTACTGAAGTGTCCCATCTGCTATTTCGGGGGCCTGTGGGGCGTACTGCTGATAATTTTGAGGACCGAGACACTTCAGGGTATGATCAGCACCAACACTAGATGAGAAACCGATTCGCAAGAGAAAGGGTACGTTAAAACGCCTTCGTGTAGGCATGTAAGGCGCGTATTGGGGGCACATCGGGTAGAAGGCCAAGGGTACATAGAAGTTACTCGGCAGTCTCGCGCCGTAGTGCCTATAATGATTGGCTACCCCCGTCAAGTGCTTATTCGACGTGACAGGGGCGTAAAAAACGATGTCCGTCGAGGATCGACCGACAGGGATGGCTACACCGTACCGATCTACGTATAAACCCGGCTATAGGCGCTTTACATCCTGTGACGGGCGAGAGCTCACGAGGCCGCTGCAAGTTGGTTCTTCCATGAGGAGCGATATATTCAGTAGAGTCTTTTGTCTTACGTCTCCACACGGAATTTATTACCGTCGGCGTATGTTACCTGCGATTGGCTATTGAGAGAGCAGACTCAAAGATAAACACCGACGACGAGGTTTTGGTGAACGCCTTAGTGAGTTAAATGTGGCCTCCACCTCAACGCTAGGGATAAACTGACAAATGCGTGCGTAGGGGGTTTCGAAACTGTTTATCGAACGTGGGGTCTCGGGTGGACCGCAATCATAGTTGCGTCAGCAGTCAATATGATACCGCGTGATGGCGCGGAGGGGATATCCCTGACTCTTTGTTGGCGGGCGGTCTTCTCTGCCCTTCCTCGTATAGGCCAAGTCAAAACAAATGCCCGGAGTATGGAGAATCCATCGGGCGATTACCCCGGTTCCGGACTATGTACCGCTTATGTGGTGCTACGTTCGTGTTTTAATTGTCTAAATATTGCACCGAAGTAACCTCACTGCCCTCTGCTAATACATGAACAAAACCGGTACAGCAGCTCAGTCAGGACGATCAGATGCTGCGCGGTGCCATTCGCGGGATACTTTCCACATAGATCTATACTCGTCCCCGTAATGACCCTGCTGATGCCCGTTTAGAGTTGATATACCTGTCTCCAGTAGGATCTGTGTCGTACCGTTACTGCCAACCAGATAGTGTAATAGATGGACGAGCAGCTCATCGAGCCAACCGGGCCGGGGCATCGTTCTCCTATTTGTTGGGTATTGTCTCATAATAGCGGTGTGCTCCCTTTTACTACCCTCGTAGATTGACGCTCGGTACCGAGACGTACTCTCGTGCTCTAGTGAGGTTGCCTTGTCGTGATTTTCGAGATTGCAACCTGGGGATTACAATAGAAGATGCCCGATTCTGGATGTGATGAGTCGACAAGTCATGCGATTACACTTCCCACGTTGGCTCATCCGAGTGACGACGAGTGTGACCTTCGCGATGCCGCGCTGGCTCCACCTTGTCACGCTGGGAGTACGTCTCCACGATGATCCACACTTGCGGGTGAGCGCTCGTACCAGCTTAAAGTGCGACCTACTGGCACACATTCTATTTATGTCCACATGGGCGTTGACTGTGGTCCTTTGATATTGTGACGAGAGTGTGCGGGACCGGAAACTCTCATTAATGAGAGGGCCTGGTAACAAATTCATACACAGCTCTGCGGAACAACGTGGGTAGACCGCTTAGGCTGTATCTTCTGTACCTGAGCTATTACGTATGAATTTCAGGAACCAAAAAGCTGGTTAACACGTCGAGTACGTGTTCGGCAACCAGTGTACTGTGAAGTTGATACCTACTTGTTTTCACACCCATTAACCCTAATATCCATTGTGCGGCCGTTAGTTTCGGCATTCACCGCAATCGACGGGTTCCTTACACATCCCGGACAGCGGCATACTAAGCGCGAGCGTAGGATGGTTCAATTAGGACGAGGGCAAGCCCAAGCGTGCCAAAACCATAGTAGACTCAGATTGGTGCCGAATGGACGTAATGTCTTAGCTCGGGCAGCTGGAGAGTTCCGCAACTTTGCTTTTCCCCCGAGTCATGTTCCACTGAAGATGGTGGGCGCCGTTAAATAGTGGCACCCTTCGTTGAGACACCACACACCTTCTGACAATAAGTCGTCCGACTTAGATATTCGCGTGCGATTAAGTCTAGAGCGATAGGGGTAGAGCTACAAGCTCACTCTTGAGATTATGCGTTCAACTATATGGAGTGCCAAACCTTCATTTGGTCGTTGTTCAAGAACGACGGCGAAAAAGTGTTTGGGACGTTGATCTGCGAGCCTCACCCGGCTGTCCGCAAACAGTGTACCTGTAAGACCAACGTACCTTATATCCCGGCTATCCCTCGTCTTAGCAAATCCTAGTGGTGGCCTTTCCACCCAAATCGATCATCCTCACACCAAGGTCTAGCCCTCCCTCCCTTACCGTCACCCCGACGTAATTATCTCGATCGTATTGACAACACACTTTAGCAAATTACCCTTACGCAGTATGAAACTTCTGGGTGGACGATAATTGATCCTGAGTTGCGGTTATCTCCGATGGTTGGAATCTACGCTCCCAGATCACGGAAAAGCTCGCCATATGACTTTGCGCAGCCTCCTGCAACTCGATATAAGTGCCATATCCGGGTCCAAATACCATAACTTGGTGAGGCTATCTTCAGTATGTAGCTACGAATCTCAATTTTACATTGCGTGTTCGCGTGTTGACTGGCCTTCATCGCATGCTCCCAATCCCAAACATGCTCTGCCTTAATGGTATCGACCGGAAAGCCGTTGAGGATGAATTATAGCTATCTGATCAGACGGATAATTGAATACCAGACCCCGTGTAGTCATCAGACAGGGGTGATATATTGTCAAAACGTGTTCCTTGCCTCTGTAGATTCGGCGGCGTTGACGTCGACCCCTTGGCGAGTGCGGGAACTGGTAAGCTGCAACCGAGCAACACGAAGGTTAGTCCCGGGGCTCCATGGCATTCAGTGTTTTAGCTAGTCACGAATGGAGTAATCTTCTGAGAGTGTCGTTTACTTACATTCGGTGACCGTCCAGCACGTAGCACTCGATTGAAGTACGCAGCATAGGACCCATCCGGGGCAGAATCGCCCAAAACCCGCGACGCCAATAGACTAGGTGATACGCGTGAAGTGAGGTCGCCATGCATGCATGAGGGTAACCGTCCCAATTAACGCCCACACAAAGGCCATGTTAGATTTATTATTTTGGAACGAGGACGACCAGTCCACTTTAGCTCATCTATTTAACGATAGGAAATCCACATGTAATCTACCGAGTCCTTGTCCAGCTATGTTTACTCCGATCACTGCAGATACTGAAAAGCAAAAGGTAACGCAAACTCTGTTCATTGACACACGAGAGATTCCCGGACCCAAAGCAGAAGTTAACCGATGAAACTTAGGACCTCACTAAGGACGCTATTATGAGGTAAAACCTTTGGACTTGAGATCAGAGCTTAATTTACGGGTTTATCGTGGAAAAGTCCTTGCTAGATTATGAGAGTAGCCGATCCGAGGTGCAACAGTATACGCATCATTCATTCCAGTCACCACGATGCTCTGCAGTGCAGACAGGCGTCGTAGACCTTAAAGAAGATTAAATGGATCAGGCTGGTTTCCCAAGCTCATATAAGCGGCGGTGTAGGCACGAGTCTCAGTAGACCAAATGACCACACGAGGACGCCACGGAAATTCCCGTGGGGCCTTATCTTCTTGTCCTCCGTTAGAATGGATGAACTATTCGCAATGTGCTGCCGAAGGCGTTACAAGGTAAAAGTTGGCGTACTTGACCCTATAGCGCTCGGGACAAGTATCGCTGATAATGTCCAAGACACCATACAAAATATAACCAGCCCTCATAGGTCGTATGCATAGGTTATATCAGGACTTCGCGACCCCCGAACCTTTATCCGTGTGGGCTACGCCGCTTGGGTCCAAATCTTTATACGCCCCCGGGAGAACTACCGGTCTTTGATCCTGTTCTCTGCGAGCAAATATCTTCTCTTAGGGTCTGGACCGCGTTGCCAGTGGCGTGGTAGGACGGCGATAACGGCAGATTATAAATCGTGGTCAAGACCATTCACCTGTAATCAGGTATCATCGAGTGGTCCAGACGCGGAAATACTATCCGTAGTCGGTAGTCATATTTTGAAGCAAAGGTCCCGGCCTGTTCTCTCCCCTCGACGTGAGGGTGATAAATTCCTGTCTACCACAAATTCATATCCGGGTGCTACACCTAAGCTGCTTGTTGAGACACGTTGAGCACCGTCCCTACCCAACATCGAGCCAAGCAAAGAGCCCTACGACGAGAAACCCCTACAGATTGCTCCCGGTACAGACGTTGCCTGAACACCACATTTGCAAGCGGACTGGACTAGTATGGGAACGGACCAGGACCCGCGTAAGAGCGCCAGGAAATGACCTCGTCAGTTTCTTGCACGTCCTGTTGCTCCTCGTAAGCGCACCTCGTAGGGTGGGCAAGGAATGTGTGTGCCGGGTATTTGTTTCTAAATGAGTCGTCAGAGAGGTTCAAACGAGGCTTCTGAGCGGGTTTCAGTTTACCGTCCACCGTCCCAATAATTCACGGAGATTAACTATTCGTCTGGACGATGGGGACCGACT
		</sequence>
    <sequence><taxon idref="Location_2_3_1|25.201423647112012"/>
			ATGGCCGCAATGGGACTACTGGCGACTTTACATTTTAGGCGCGATCTTGGGGATCAAGGGCCTCTACGCTGGCACATTCTGCAGATGGCAACACGCTGATCATCACCCGAAGCACAATACACGAAGTAACGCTACTGGGGTGGTCTTATGAAGCGCTAGAGTTCATCTCGCATACGACACAAGTCGCAGTCATGTACTAAAGTGGAAGAGAATCATTAAAACGCCCCTCGGGTTCGATTACGGACTCACGATGGTCTGTTGTAAATGTGTGCTTGACGAACATCTCGCCAGAGAATAACGAATTAAGTTGCGTCCTAATAGCATTTCCGCCAAGACGATGCCTGATACTCGGATTATGCGTTAACAGGGAAAGCCGTCTCGTTTAAACTTCAAGAACTCCTACGTGAGTTGTGCCATGTCATAATGGAGACTTTCTACTTGCGATCCGGATTTAGTCCGAGGTTTCACATGGGTCCTAAACTGTATTAGATATATTATTGTATCGAAGTTCGAATGTTCGCTCCCTGCCGGACCGTGGTTCCACTTGCTGTATTTTGAGGGTCTGGGGATTTTTTTAGGACAATTTGTGCCTCCGTGGTTCCTGCTGTTTCTATGCTGTTCACACAGATAATCTGTGTATAACGCCCGGCCACATAGGATCGGGACTGTGTAAGCAACCAATAAGACAAACCTAGTTGATAGACTATCATGTTTGTACAACACACAAAAGGGAGTCGTGTAGGGTCTTCACTAGATACAGCCATAATCATTGTGATTATATGTATTCAGGCACCGACTGGAATGTGTCGTGCTGCTTAAGGCTCCTCGGGTCCGTATCGGGGAAATCCGCACAGGTCTTTTTAACGCTTCCGCGCTAATAGATCAGATAAAGCAAGCATCAGGGGAGCTTAAAGAGGCATACTGTCCAGCAACCCTACGACGTCTTTGCAGTGTTGAATACTTATCCCGGCGCGGCCTTTGACATCTGGCATACAGTTTCAATTCACCAATGAGTCGCTCCGATATGGTTTATCCGGGGGCTAGCAGTCATTGGTGTACCGTTTAATCAGGTTCTCGAGTTGTAGTATCCGCTGGTCATATCGGTGGCCCCTGACGCTCCCCCTGATGGGCTGACGCTCGAAGTAGAACACCACAGCAACATTATGACAGACTCTCTTAGAATACTGCGAGTGATTTATATGAAATACTGAGGCTCTCTGCGCGCAGCAAGATAAATGGATCACCGAATCCTTTAAGCTGCGGCCACACCACATATACCCTATGCGCTCTTGTACAGCCGAAATACGATGTCTCCAACAGAGTCAGAACGCTTTATGAAAGGGACTCGAACAGCTAGCTGTTGCTCACTCTACCTTACATCGCCCTGATCGGGGGGCTAAATGGCAGCGGAAATAGGCGCAAGTGACGTTCATCAGAGCGATGTGTTCAGATTAGCGCTACACTCGGTCACGTTTGCAATCCGTTTGATAGACGGTAGCGAAACGCGTCAGCCCCCGAAATTCGAGCATGTGCTAGATCCGACAGACAAATGGATTGTAGCCCGGTACGGCTATTACTAGCTTCGACAGCAAAAAATAAACATAATCGTTTGCGTGGGGGAGCTAGACAGACGCCCCTCGCTCACACCGATAAGCGATGAAATTCCTTCTGGCTCCGCCCACCTACCCGTCCTACAATCCTGCATTGATAATTCGGGCTACTAGTTGAGCTTGGTCCACCTCCGATGGTGGGCCACCTGGGTTGCCGTCAGCTACTTGCAACCGAGCGGGTAGGCCTTCCAAGTGTGAATGGGACGTATGGAGGCGGATGTCTGAGGTCTTGGATACGCGAAAGTTGAATGGCCCCTAACCAGCCTTCCGGGGCTACGCGCTCTCCGCGGATATTACGGGCATCGGGTTTATAGTTGGGAAACGATCTCTAAAGCTGTTCATCTAAGAGTCTTATTCCCGTGATCAAACGCACTTAAAAGCCGAAGACGGCATTGCTAGGGAGCGGTAGTAACCACTACGTTCTGGTTATGAAATTGTGTTATCTTGGGCGGGCGATAGAGTTAATACGCGTAGTTTCTGACCGTCCGTCGATAGGATGATTAATCCCCGTTTGACAACGTTGGTTTACCTTATCGTTGGGATAGGGTTAGTGACCGTTCTTACCTACCACGCCTCCTCGATTCATTTAAAGTTAGATCGATTTGACTTGGGGGACTAGTACCCGCCAACTGGAACCCATCGGTACCGAGAGAAGAAAATACAGTGTTCCTCGTTGGGGCGCCTCACTTGTCACGCTAGTGTCCTACCGTTCAGCCCATCACTGAGTTTTAATGTTATTCCCTGATATTCGGCATTGATTCGTGACCCCCTGATTCCTACGCAATCGTGTCTATGTAATCGGAGTATATACATTACGCACTCTCTTACTCGCTTTCTAGCTGTCTAATTTCACTGCAGATTTATCACCCTATACACCCGAGGCGAGGGGGAAGCAAGTGAGACACATTGCAGTACTTAAAGTCAACGCATATTTCAGATGCCATCTCAAACGCCAGTGTTCTGAGCCACAGCTTAATCGGAAATTTCGATTGCACTTATCGGGGTTCTGTGAGCAAATATAACTGAGTCTCTCTGGTCGGTACTTGCAGCAGTTAAACTCTCGAGTGTCGGAACGTCGCCCCGTCCGCGGTAGGCGTTTCTTACAACTGACACGTAATTGCTGCCGATTCAGAGGCATTTGTAGGCTACATGATTGGCGGGAGACAATCGATGGGTTGGTACGTTTCAATCAGGAGCCCGTCAAATTGAAGGGAACGGCCGACAGTAGCGCTGGGCCCTCATACGGCCCAGCTGCTCCCACGCTGGGTATCCGTTCAGAGCTAAAGAGACGAAACCTAGGATTACGGGTTTCAAGCCTCTCGATTGCGCCGTGCTCCAAATACGAGCGTCGTATCCCCTCGGAGTGCTGAGGTGACATACTCTTTAGCCAAGACTAGCACTGTATTTTTGCAGTGGTTGACGGACTGTCACCATTCTGGGTGAGCGACGTAAGACCACGTCTTAAAGGTCGACAACATTTGCTCCCTCCGAAAACACCGGGCTTTGTTCTCGCTGAGTCATAAAGGGTGATGTCCGGGACTCTGAGTAGCAGATCACTGCTGTAGGAAGCAGAAACGCCTGTATCTGGACGGGCTGGCCGGTAACAAATTTGTAGTTCAACATCCATTGTTTTTGGTATCGTTAGGGGGCCATGCGCGGTCCATGCAACGTCAATTGATTTGGAACGCGATGTACGTTACAGGGTACACAATGCCTTAGTTCACTTTACCATGCGAATGTGAGGGGCATCATTCAGGCTAGCATCCGAATTGTTATTAACAAAAGTGAGTCGCGCGGGCCACCGATAACAGCTAGATTATACGATTGCTAGATTACGCGTATAGGATGTATTTTACGGTACAGTGGGCAAACTGTCTGATATAAGTGCTATCCATTAAGCGGCCACAACGAGAGACCCAAGATCCCCAAAATAACGAAGATGGTAGGGCTAATGCCAACGTCGGGTTGCCACCGGTATTTTTCTTTTGGCTGGCCTAGACTACGTCCGATATATTAGCTGTTCTGTTATTTATAGCCGGTAGATACCTAACTTATAGCTACGTACACACGGACTAATATCCCCATAATATGAGGCGACTCTATGACACGGACTCGATAGAGGTTCACAGGCTACCCTACTAAGGGGGACAGCTCCTTCGCCGGGTCCCCATGCCGGTAAATCCCAAAGGCAGGTCGCAAGTATTCCGGGTGATGCCCCACTGACCCACCGCCCGTGATCAGGCTCTGGGTCTGGATTACCGTTCTCATGACTCAATTACTCAGATAATGCAGTGTAACGGCTCTCACGCTGGGGCCCATGTTTCATTAGTTGTCATTACGGACGCGCGTAAGCCTGCGCGTGCTTTGTAATTAAGAATTGGGAGACAGTTCACTTTCTCCCCGCGGCTGATTTCAGTACCTCGAGTATGCTTTGCTTATAAACGTAGTTTGGTAGGCGGTATGTAAATCAAAAAGAGCACAATCTCCGTGAAACCGCGGGTTCTTACCTCTAAATAGTAGGCCGATCGTGCAGGAGCAAAGTAGATTTTGGCATCATTTATGGAACAGTTAAAGAAGACCCCCCTCTCTCCCAAAGGCGAAACAGATCCGTGGGGTAGACTAAACGCGATCCCTGTCGCAACTTGATTTCGGCACCAGTGTCACTCCGCAACTCAGGGAATAGTCGGACGACTCCAGTAACGGTCAAACGAGTCACCTTGATCGGCGCTTGAAAAGTTCATGGCCTCGTCGGAAAACAACCACCTGACTAGCCAGAGTGTAGCTGCCGTGCAACCGCGTGGTTTGTTAGCCATAGTCACTAACTGAAGTGCCAATATGGTATTATATCGAGGGTTCTCGGATTCTCACAGCCCAGGGCTCCTACATCCGGTGAAACGAGTATTCGCACATCCCGTATCGTCTATCTGCTCGGCGTCATCCAGGAGATACGAGCTAGGTTCAGCATGAGACAGCGTAGCAGGGGAGTCTGCGGTCTGGGCTAATGCGTTCTCTCGAGACCCCCCCAAGCGTTCTTCAAGAAGACAGCTTACTCGCATGTCAGGCCTCAGAGATTGTTCCGCAAAGGATGTAGTATAACAAGATTTATAGCCAACGTCTGCCCGGGGGAAGGTCTATGCTGCTGGGTTCTACAGGCCTCGACAAAAACCCCGCCGTGGGAATATCGATCATGCGGATAGATATAGCGGAATTGCTTTGTCCTTCAATTCGAAGAATAAATGACATGGTAACGTTTAGAGCCAGACTCTCGGGTCTGTGCACTTATTAGTGGCACATGATAAGGGAAGCCGCAAGAACCTCGCTTCCGTTATGCTGCAGCGACATAGTTCATATCATGTTGTCCTAGGACGTAAGGCAAACACAGCTCGATACTCGGACTGGCCCGGTGAAAACTTATATGCCCCGATGGCAATATTACGACGTCATGGTCACTGAAGCTTTCACTCATATCAGTTCCCATTTCATTAGATTTTCTCTGTGCCATTCTATTTCCCGGTCAAGATGCCTTGCGAAGATCTGGGTTAGAGGATCTCATGGAACGACCGCAACGTCAAGAGGACCGAGTACCGGTAGAACGAGACTTCCATACGCCCTTTTGCGCTAGATCTGCCTTAATTCTATAGCAGTCCCTTGAACTTAACATGTACACGTGCAGGGCGGGGAAAATTATTAAGGCAGCTCTTCATTATGGACACCCGAAATAAACGACTTCAATTCTCGTCTAGTGGATTCTTGACCGCTTCTGGAGCATCCTGGATAGCCATTACCTAATGTACTTCATCCATCTGCACCGACGACAATGGGCAGCCCGAGGGAGTATCTTCCCGTAACTGCGGGACAGTAAATAAGCCAATGTGCTCCTCTTCCAATTGGAGGTTGACCTTGAATGTTACTAGCCGTCATCGTGGGAATCTTACATCCAGAATCTTTAAGACCAAGCTCTTGTAGAGTCTAGATGGCCCGGCCACCGATAGCTCGTACATTGATCCCGCCAGTATAGTCTGAGGGCCCAACAGTCTAAGTTTGATCAGTTGGGGTGCGTGTTCTTTGCCGAATTCCCGCCGGAGACTATCCGACGTCCGTCGTATTATTACTACCAGATGCGCTTGCTTACTTCTTCACCGGAAAGGGTGGTTCTATACAGTACCAGTCAGGCCTGAAAAGTCAACTATAGGAGGAGCCCCACAGCGTACTCTGCCTCGTTGGGTGAGCAATATCAACGATGTTGGTAACACTACCTTGTTCGTGTTTAAGGCATAGGATGCGGCGCGCCAATACAATGATGCCAAATGTGTCTATAGCTGAAGTTCTGGAAAACGGCCGCTCGTGTGCTCCATTAAAAGGACGTTAATATCGGGTGCTGTGCGCTGTCGACGGACAAAGCTCTTGGACCGTCAGGTCTTCCGGGCTTTCTTGGTACAACGGCCCGCATAGCAATCCAGACACTTTGGCTATAGGGATAACCCAATCACCAATCCAGGCGCATTAGTCGAGATGAGCGGCTTACCAACAACTATGAGTTTGAGGTCGCTCTCCAGGCATCAACCGCAAATTGGTACCCGAGCATACCTCGAAGGATCGGTCTGTAACGCCGACCTTGTTCATGTTGGCCTAGTCTTTTCTTTCACGCATGATTAGCCGTAAAATCAGGTCAACGTTTTACCCGATAGTGGTTATGGACCTGGTCGCTCGGCGAGTATCGCTAGATTCTGGGCGCCTCTTACATTCATGGTAAAGGTGTACGATTTATTTTTTGCATCAGATCGAGCCCAGATTGCTTTCGAATTTCCGTATAAACGAGGAGAGCTAGTCGGTCGATGCGTAGCGTCTTTATAGGGCCCTACAGAGCATTGTCGTCCTTCAGAACTGCGCGCTCTATAAACGTATTGGAACCTTTTTGAGCGGACCAGTTTTTGGCCTAGTGTAATTAGGTGGAACTGAATATGTATGATTTTGACTGGCTCGGGCTATGAGAAGGCGAAATGGCAGATCCCCAGTGCGCGTCCTCTCTTGAATTGCATGGGAGTTGTGGGACGCGCCTGTAAGGTGGGCCTGTGTCCGAGCGGTCGTCCAGGAGGTTATTTCACTCAAAAAGGAGCCTATGAACTTGCGGGAAAAGAGTGCTCGATAGTGCCCTGTGAAGCACAAGGAGACAGCGGTGTCTCACGCGACCTAACCTCAACCCCCGCGCTGCCGTCCACACTTTGACTCAAACTCTGGCATCCCATGTGAAACTCGGTACCGTCAGGGCAGGCGCGACACATGTTGTCATGCTTTGGGTACAGCGCACTGCGGCGGTGGAATTACTCCTCTTTGCTTACACAACAGTTATTTCGCGGTCGGCGCTCACTGACAACGCTATTCGTTTACGCCGCCACGGCGTAGGCGGCAGGCGCTGGATGCGCCTGTGTTTAATACTGGTCATGAAAGGTGACAACCATGAAGCTTACCCGTCGCCGATAACACGGAAGCTATTAAGACCGCTATGATGGGGCTCGATACTGCACATCTGGCGTTCCTAGCACGAGTCTGGGGTACCAAAAATGAACTGACGGAAGAGTATCGTAGGCTACGTCGAAGAATCGCTCAATAACACATGGATCGGCAAAATGCCACTGGTGATTGTAGTTTAGCGCGCCGATTGTAAATAGTCAATATCTCTGTAAAAAGCACCACTGTCATAGCCTGATACCGGCCCACGCCCGATTGGATCATTCTCACAACGTCGGGTTGGCTCTCTAATATCACATCTGGTACGCAGTTAGTCGGGCCCATTTGGTACCGATAATACTGCCACCTCATGCGGCCCGGCAGAACAATCCTAGGGTCGTAGCGTCTCTTAGTTTTTGTCCCGTGTATGGGTGTACTTGCCCCTCTTGCAGGGCACCGACCACCGTAAAGAGCTACTGGACGAAGTTGCCACTAGCTTCGACTCGAGCAGTTCCTGGTAGGCCTCCTCGTAGGTTCGTCCCAAGACGTCCATTCATGGTACCCACATCCCCACCGGTAGTGGATATTTCAAGCTAGAGTACCGGGCCACAGATGGAAGTGAGGATTATTCACTCAATGTCCTATATGAGGGCACGTCAAACTTTGTCGGGCCTGTTCTAATTCATACTGGGCAGGTCTCCCGTAGGGTAGGACCAGCCTCCGAGTGATAATCTCAGAGCACACGCACCGGGGCAGCCCAGGAGCACCGCTCGAGCTCACCGTACTTTGTGTCAGAATGCAGCACTTTAATGGGCAACGTTCGGTAAGAGAAAGCGATCGTTTAAAGGAGGACTGTGAAACCACAAGTCATTGCTAAAGTAAAGCTGCGGATCAACCCGTGCCTTACACTCTCCAAGCGAAGTTCAGACATCGAGGTGCCGACGTGATTTCCATCCATTGGTAGACTCCTGGGTAATCTCCTACTGGAACCTTCGTAAACTATTTCAATCCGCTACATCGTAGGTCACTATTGCATTATCCCATTGTCCCATCCTAGACATCGCTTCGGTCCGGCGGCTTAAATAAGAATGTGTCTCCGTGGAACCCGGCACAAGGAAATGTGCATTTATCTTCTTCAAATCCATACGTAACGGGCAAGGCTTTCTTCCTGCCGTATCCTCGATTCGCTAGGAGACGACCATTCCCCGGCAAGTCTAGACCATCTCGCTGGACTATGTTACGGTCAGAGATCGGCACAAGTTTTGTGTAGTCCATTGCTGCTAGAGCACCTGCCGTTGGCGAAACGGGGCGTCGCGTGGAGCTTTGGCTCAGCCTAATGCTAATTTTGGAAGGCCCCCAGAGCTGCAACCCTCCTTTACCCAGGTGACCTCAGAGGGGTCATGGCATCGACAGCTACGCACAAGCCAAGAGGATGTCACGCCTTGTCTATAAAAGAGACCCGCTTTCATATAATCTTAATGCCTCTTCTCGCCATGGCCAGCCTTAACCCACACCCCGCACGGAGAAAGGGCATCCGACCCCATAACGCATAGCCCAAGGCTTCGTTTACCACTGACGATTATTCCTTCCATAACAAACTGTACTAGTGGCTGTGCAGGAGACCGTCGGAATTTAGTTTCGACTCTCGCCCGAAAGTGATGCCTGTATACCCGCATCCCAACTCGATAGACGAGACAGGTCCAGACTATGCGAATTGCGCTTTAGATACCAACTGGCACCGACGTTGGTAGGTTTGATTCTGATTCTGAGTGCCCTGCTTGCAGATGGACAATTGCGGAGGGGGCCGGGAAACTCAACTGTAGGTAGCTCTGCACAATGACACGCATCACATTTAGAAGTCGCCGTCCGTGGGCAAGCTCTACCTTAACGGTGATTCCCATCGACGGCAACCTTCACGTCTCTAGGCGCTTAAGAGGACGTTACGCGGGCTGATCCTGCATTAGCTGGACTGTCAAGTTGTATATATGAGTCTGACGCCTTCTAAGAACGTGGCATTGATTCCTCCGACCACTGGAAGCAAATAGTGACCTATGGACGAGTCACGGTTTTCATCTTCTGATTTTCAAAGCTGCGATTAGAGAATCCTACCCCGCTCTCACTGCCAAATGATACATCGAGAGCTATGATGTGAGGCTTGGGAGAACCAGCAATTTCGAAATGTGGGGAGCCCGCATCGGAGTTGACTTACCTTTACTTTGCACTAATCTCCAGTGTCGGCCCCGGAACACCCTACTTACCGGGCTGGGCTCAGATGTTCAGATAAGGACTGGGGGGTATCCGCAACGCTTATAGGGCACGTGTTAGCTAATTGTTAGAAAGTACTGAAGTGTCCCATCTGCTATTTCGGGGGCCTGTGGGGCGTACTGCTGATAATTTTGAGGACCGAGACACTTCAGGGTATGATCAGCACCAACACTAGATGAGAAACCGATTCGCAAGAGAAAGGGTACGTTAAAACGCCTTCGTGTAGGCATGTAAGGCGCGTATTGGGGGCACATCGGGTAGAAGGCCAAGGGTACATAGAAGTTACTCGGCAGTCTCGCGCCGTAGTGCCTATAATGATTGGCTACCCCCGTCAAGTGCTTATTCGACGTGACAGGGGCGTAAAAAACGATGTCCGTCGAGGATCGACCGACAGGGATGGCTACACCGTACCGATCTACGTATAAACCCGGCTATAGGCGCTTTACATCCTGTGACGGGCGAGAGCTCACGAGGCCGCTGCGAGTTGGTTCTTCCATGAGGAGCGATATATTCAGTAGAGTCTTTTGTCTTACGTCTCCACACGGAATTTATTACCGTCGGCGTATGTTACCTGCGATTGGCTATTGAGAGAGCAGACTCAAAGATAAACACCGACGACGAGGTTTTGGTGAACGCCTTAGTGAGTTAAATGTGGCCTCCACCTCAACGCTAGGGATAAACTGACAAATGCGTGCGTAGGGGGTTTCGAAACTGTTTATCGAACGTGGGGTCTCGGGTGGACCGCAATCATAGTTGCGTCAGCAGTCAATATGATACCGCGTGATGGCGCGGAGGGGATATCCCTGACTCTTTGTTGGCGGGCGGTCTTCTCTGCCCTTCCTCGTATAGGCCAAGTCAAAACAAATGCCCGGAGTATGGAGAATCCATCGGGCGATTACCCCGGTTCCGGACTATGTACCGCTTATGTGGTGCTACGTTCGTGTTTTAATTGTCTAAATATTGCACCGAAGTAACCTCACTGCCCTCTGCTAATACATGAACAAAACCGGTACAGCAGCTCAGTCAGGACGATCAGATGCTGCGCGGTGCCATTCGCGGGATACTTTCCACATAGATCTATACTCGTCCCCGTAATGACCCTGCTGATGCCCGTTTAGAGTTGATATACCTGTCTCCAGTAGGATCTGTGTCGTACCGTTACTGCCAACCAGATAGTGTAATAGATGGACGAGCAGCTCATCGAGCCAACCGGGCCGGGGCATCGTTCTCCTATTTGTTGGGTATTGTCTCATAATAGCGGTGTGCTCCCTTTTACTACCCTCGTAGATTGACGCTCGGTACCGAGACGTACTCTCGTGCTCTAGTGAGGTTGCCTTGTCGTGATTTTCGAGATTGCAACCTGGGGATTACAATAGAAGATGCCCGATTCTGGATGTGATGAGTCGACAAGTCATGCGATTACACTTCCCCCGTTGGCTCATCCGAGTGACGACGAGTGTGACCTTCGCGATGCCGCGCTGGCTCCACCTTGTCACGCTGGGAGTACGTCTCCACGATGATCCACACTTGCGGGTGAGCGCTCGTACCAGCTTAAAGTGCGACCTACTGGCACACATTCTATTTATGTCCACATGGGCGTTGACTGTGGTCCTTTGATATTGTGACGAGAGTGTGCGGGACCGGAAACTCTCATTAATGAGAGGGCCTGGTAACAAATTCATACACAGCTCTGCGGAACAACGTGGGTAGACCGCTTAGGCTGTATCTTCTGTACCTGAGCTATTACGTATGAATTTCAGGAACCAAAAAGCTGGTTAACACGTCGAGTACGTGTTCGGCAACCAGTGTACTGTGAAGTTGATACCTACTTGTTTTCACACCCATTAACCCTAATATCCATTGTGCGGCCGTTAGTTTCGGCATTCACCGCAATCGACGGGTTCCTTACACATCCCGGACAGCGGCATACTAAGCGCGAGCGTAGGATGGTTCAATTAGGACGAGGGCAAGCCCAAGCGTGCCAAAACCATAGTAGACTCAGATTGGTGCCGAATGGACGTAATGTCTTAGCTCGGGCAGCTGGAGAGTTCCGCAACTTTGCTTTTCCCCCGAGTCATGTTCCACTGAAGATGGTGGGCGCCGTTAAATAGTGGCACCCTTCGTTGAGACACCACACACCTTCTGACAATAAGTCGTCCGACTTAGATATTCGCGTGCGATTAAGTCTAGAGCGATAGGGGTAGAGCTACAAGCTCACTCTTGAGATTATGCGTTCAACTATATGGAGTGCCAAACCTTCATTTGGTCGTTGTTCAAGAACGACGGCGAAAAAGTGTTTGGGACGTTGATCTGCGAGCCTCACCCGGCTGTCCGCAAACAGTGTACCTGTAAGACCAACGTACCTTATATCCCGGCTATCCCTCGTCTTAGCAAATCCTAGTGGTGGCCTTTCCACCCAAATCGATCATCCTCACACCAAGGTCTAGCCCTCCCTCCCTTACCGTCACCCCGACGTAATTATCTCGATCGTATTGACAACACACTTTAGCAAATTACCCTTACGCAGTATGAAACTTCTGGGTGGACGATAATTGATCCTGAGTTGCGGTTATCTCCGATGGTTGGAATCTACGCTCCCAGATCACGGAAAAGCTCGCCATATGACTTTGCGCAGCCTCCTGCAACTCGATACAAGTGCCATATCCGGGTCCAAATACCATAACTTGGTGAGGCTATCTTCAGTATGTAGCTACGAATCTCAATTTTACATTGCGTGTTCGCGTGTTGACTGGCCTTCATCGCATGCTCCCAATCCCAAACATGCTCTGCCTTAATGGTATCGACCGGAAAGCCGTTGAGGATGAATTATAGCTATCTGATCAGACGGATAATTGAATACCAGACCCCGTGTAGTCATCAGACAGGGGTGATATATTGTCAAAACGTGTTCCTTGCCTCTGTAGATTCGGCGGCGTTGACGTCGACCCCTTGGCGAGTGCGGGAACTGGTAAGCTGCAACCGAGCAACACGAAGGTTAGTCCCGGGGCTCCATGGCATTCAGTGTTTTAGCTAGTCACGAATGGAGTAATCTTCTGAGAGTGTCGTTTACTTACATTCGGTGACCGTCCAGCACGTAGCACTCGATTGAAGTACGCAGCATAGGACCCATCCGGGGCAGAATCGCCCAAAACCCGCGACGCCAATAGACTAGGTGATACGCGTGAAGTGAGGTCGCCATGCATGCATGAGGGTAACCGTCCCAATTAACGCCCACACAAAGGCCATGTTAGATTTATTATTTTGGAACGAGGACGACCAGTCCACTTTAGCTCATCTATTTAACGATAGGAAATCCACATGTAATCTACCGAGTCCTTGTCCAGCTATGTTTACTCCGATCACTGCAGATACTGAAAAGCAAAAGGTAACGCAAACTCTGTTCATTGACACACGAGAGATTCCCGGACCCAAAGCAGAAGTTAACCGATGAAACTTAGGACCTCACTAAGGACGCTATTATGAGGTAAAACCTTTGGACTTGAGATCAGAGCTTAATTTACGGGTTTATCGTGGAAAAGTCCTTGCTAGATTATGAGAGTAGCCGATCCGAGGTGCAACAGTATACGCATCATTCATTCCAGTCACCACGATGCTCTGCAGTGCAGACAGGCGTCGTAGACCTTAAAGAAGATTAAATGGATCAGGCTGGTTTCCCAAGCTCATATAAGCGGCGGTGTAGGCACGAGTCTCAGTAGACCAAATGACCACACGAGGACGCCACGGAAATTCCCGTGGGGCCTTATCTTCTTGTCCTCCGTTAGAATGGATGAACTATTCGCAATGTGCTGCCGAAGGCGTTACAAGGTAAAAGTTGGCGTACTTGACCCTATAGCGCTCGGGACAAGTATCGCTGATAATGTCCAAGACACCATACAAAATATAACCAGCCCTCATAGGTCGTATGCATAGGTTATATCAGGACTTCGCGACCCCCGAACCTTTATCCGTGTGGGCTACGCCGCTTGGGTCCAAATCTTTATACGCCCCCGGGAGAACTACCGGTCTTTGATCCTGTTCTCTGCGAGCAAATATCTTCTCTTAGGGTCTGGACCGCGTTGCCAGTGGCGTGGTAGGACGGCGATAACGGCAGATTATAAATCGTGGTCAAGACCATTCACCTGTAATCAGGTATCATCGAGTGGTCCAGACGCGGAAATACTATCCGTAGTCGGTAGTCATATTTTGAAGCAAAGGTCCCGGCCTGTTCTCTCCCCTCGACGTGAGGGTGATAAATTCCTGTCTACCACAAATTCATATCCGGGTGCTACACCTAAGCTGCTTGTTGAGACACGTTGAGCACCGTCCCTACCCGACATCGAGCCAAGCAAAGAGCCCTACGACGAGAAACCCCTACAGATTGCTCCCGGTACAGACGTTGCCTGAACACCACATTTGCAAGCGGACTGGACTAGTATGGGAACGGACCAGGACCCGCGTAAGAGCGCCAGGAAATGACCTCGTCAGTTTCTTGCACGTCCTGTTGCTCCTCGTAAGCGCACCTCGTAGGGTGGGCAAGGAATGTGTGTGCCGGGTATTTGTTTCTAAATGAGTCGTCAGAGAGGTTCAAACGAGGCTTCTGAGCGGGTTTCAGTTTACCGTCCACCGTCCCAATAATTCACGGAGATTAACTATTCGTCTGGACGATGGGGACCGACT
		</sequence>
    <sequence><taxon idref="Location_1_3_0|29.78440606463084"/>
			ATGGCCGCAATGGGACTACTGGCGACTTTACATTTTAGGCGCGATCTTGGGGATCAAGGGCCTCTACGCTGGCACATTCTGCAGATGGCAACACGCTGATCATCACCCGAAGCACAATACACGAAGTAACGCTACTGGGGTGGTCTTATGAAGCGCTAGAGTTCATCTCGCATACGACACAAGTCGCAGTCATGTACTAAAGTGGAAGAGAATCATTAAAACGCCCCTCGGGTTCGATTACGGACTCACGATGGTCTGTTGTAAATGTGTGCTTGACGAACATCTCGCCAGAGAATAACGAATTAAGTTGCGTCCTAATAGCATTTCCGCCAAGACGATGCCTGATACTCGGATTATGCGTTAACAGGGAAAGCCGTCTCGTTTAAACTTCAAGAACTCCTACGTGAGTTGTGCCATGTCATAATGGAGACTTTCTACTTGCGATCCGGATTTAGTCCGAGGTTTCACATGGGTCCTAAACTGTATTAGATATATTATTGTATCGAAGTTCGAATGTTCGCTCCCTGCCGGACCGTGGTTCCACTTGCTGTATTTTGAGGGTCTGGGGATTTTTTTAGGACAATTTGTGCCTCCGTGGTTCCTGCTGTTTCTATGCTGTTCACACAGATAATCTGTGTATAACGCCCGGCCACATAGGATCGGGACTGTGTAAGCAACCAATAAGACAAACCTAGTTGATAGACTATCATGTTTGTACAACACACAAAAGGGAGTCGTGTAGGGTCTTCACTAGATACAGCCATAATCATTGTGATTATATGTATTCAGGCACCGACTGGAATGTGTCGTGCTGCTTAAGGCTCCTCGGGTCCGTATCGGGGAAATCCGCACAGGTCTTTTTAACGCTTCCGCGCTAATAGATCAGATAAAGCAAGCATCAGGGGAGCTTAAAGAGGCATACTGTCCAGCAACCCTACGACGTCTTTGCAGTGTTGAATACTTATCCCGGCGCGGCCTTTGACATCTGGCATACAGTTTCAATTCACCAATGAGTCGCTCCGATATGGTTTATCCGGGGGCTAGCAGTCATTGGTGTACCGTTTAATCAGGTTCTCGAGTTGTAGTATCCGCTGGTCATATCGGTGGCCCCTGACGCTCCCCCTGATGGGCTGACGCTCGAAGTAGAACACCACAGCAACATTATGACAGACTCTCTTAGAATACTGCGAGTGATTTATATGAAATACTGAGGCTCTCTGCGCGCAGCAAGATAAATGGATCACCGAATCCTTTAAGCTGCGGCCACACCACATATACCCTATGCGCTCTTGTACAGCCGAAATACGATGTCTCCAACAGAGTCAGAACGCTTTATGAAAGGGACTCGAACAGCTAGCTGTTGCTCACTCTACCTTACATCGCCCTGATCGGGGGGCTAAATGGCAGCGGAAATAGGCGCAAGTGACGTTCATCAGAGCGATGTGTTCAGATTAGCGCTACACTCGGTCACGTTTGCAATCCGTTTGATAGACGGTAGCGAAACGCGTCAGCCCCCGAAATTCGAGCATGTGCTAGATCCGACAGACAAATGGATTGTAGCCCGGTACGGCTATTACTAGCTTCGACAGCAAAAAATAAACATAATCGTTTGCGTGGGGGAGCTAGACAGACGCCCCTCGCTCACACCGATAAGCGATGAAATTCCTTCTGGCTCCGCCCACCTACCCGTCCTACAATCCTGCATTGATAATTCGGGCTACTAGTTGAGCTTGGTCCACCTCCGATGGTGGGCCACCTGGGTTGCCGTCAGCTACTTGCAACCGAGCGGGTAGGCCTTCCAAGTGTGAATGGGACGTATGGAGGCGGATGTCTGAGGTCTTGGATACGCGAAAGTTGAATGGCCCCTAACCAGCCTTCCGGGGCTACGCGCTCTCCGCGGATATTACGGGCATCGGGTTTATAGTTGGGAAACGATCTCTAAAGCTGTTCATCTAAGAGTCTTATTCCCGTGATCAAACGCACTTAAAAGCCGAAGACGGCATTGCTAGGGAGCGGTAGTAACCACTACGTTCTGGTTATGAAATTGTGTTATCTTGGGCGGGCGATAGAGTTAATACGCGTAGTTTCTGACCGTCCGTCGATAGGATGATTAATCCCCGTTTGACAACGTTGGTTTACCTTATCGTTGGGATAGGGTTAGTGACCGTTCTTACCTACCACGCCTCCTCGATTCATTTAAAGTTAGATCGATTTGACTTGGGGGACTAGTACCCGCCAACTGGAACCCATCGGTACCGAGAGAAGAAAATACAGTGTTCCTCGTTGGGGCGCCTCACTTGTCACGCTAGTGTCCTACCGTTCAGCCCATCACTGAGTTTTAATGTTATTCCCTGATATTCGGCATTGATTCGTGACCCCCTGATTCCTACGCAATCGTGTCTATGTAATCGGAGTATATACATTACGCACTCTCTTACTCGCTTTCTAGCTGTCTAATTTCACTGCAGATTTATCACCCTATACACCCGAGGCGAGGGGGAAGCAAGTGAGACACATTGCAGTACTTAAAGTCAACGCATATTTCAGATGCCATCTCAAACGCCAGTGTTCTGAGCCACAGCTTAATCGGAAATTTCGATTGCACTTATCGGGGTTCTGTGAGCAAATATAACTGAGTCTCTCTGGTCGGTACTTGCAGCAGTTAAACTCTCGAGTGTCGGAACGTCGCCCCGTCCGCGGTAGGCGTTTCTTACAACTGACACGTAATTGCTGCCGATTCAGAGGCATTTGTAGGCTACATGATTGGCGGGAGACAATCGATGGGTTGGTACGTTTCAATCAGGAGCCCGTCAAATTGAAGGGAACGGCCGACAGTAGCGCTGGGCCCTCATACGGCCCAGCTGCTCCCACGCTGGGTATCCGTTCAGAGCTAAAGAGACGAAACCTAGGATTACGGGTTTCAAGCCTCTCGATTGCGCCGTGCTCCAAATACGAGCGTCGTATCCCCTCGGAGTGCTGAGGTGACATACTCTTTAGCCAAGACTAGCACTGTATTTTTGCAGTGGTTGACGGACTGTCACCATTCTGGGTGAGCGACGTAAGACCACGTCTTAAAGGTCGACAACATTTGCTCCCTCCGAAAACACCGGGCTTTGTTCTCGCTGAGTCATAAAGGGTGATGTCCGGGACTCTGAGTAGCAGATCACTGCTGTAGGAAGCAGAAACGCCTGTATCTGGACGGGCTGGCCGGTAACAAATTTGTAGTTCAACATCCATTGTTTTTGGTATCGTTAGGGGGCCATGCGCGGTCCATGCAACGTCAATTGATTTGGAACGCGATGTACGTTACAGGGTACACAATGCCTTAGTTCACTTTACCATGCGAATGTGAGGGGCATCATTCAGGCTAGCATCCGAATTGTTATTAACAAAAGTGAGTCGCGCGGGCCACCGATAACAGCTAGATTATACGATTGCTAGATTACGCGTATAGGATGTATTTTACGGTACAGTGGGCAAACTGTCTGATATAAGTGCTATCCATTAAGCGGCCACAACGAGAGACCCAAGATCCCCAAAATAACGAAGATGGTAGGGCTAATGCCAACGTCGGGTTGCCACCGGTATTTTTCTTTTGGCTGGCCTAGACTACGTCCGATATATTAGCTGTTCTGTTATTTATAGCCGGTAGATACCTAACTTATAGCTACGTACACACGGACTAATATCCCCATAATATGAGGCGACTCTATGACACGGACTCGATAGAGGTTCACAGGCTACCCTACTAAGGGGGACAGCTCCTTCGCCGGGTCCCCATGCCGGTAAATCCCAAAGGCAGGTCGCAAGTATTCCGGGTGATGCCCCACTGACCCACCGCCCGTGATCAGGCTCTGGGTCTGGATTACCGTTCTCATGACTCAATTACTCAGATAATGCAGTGTAACGGCTCTCACGCTGGGGCCCATGTTTCATTAGTTGTCATTACGGACGCGCGTAAGCCTGCGCGTGCTTTGTAATTAAGAATTGGGAGACAGTTCACTTTCTCCCCGCGGCTGATTTCAGTACCTCGAGTATGCTTTGCTTATAAACGTAGTTTGGTAGGCGGTATGTAAATCAAAAAGAGCACAATCTCCGTGAAACCGCGGGTTCTTACCTCTAAATAGTAGGCCGATCGTGCAGGAGCAAAGTAGATTTTGGCATCATTTATGGAACAGTTAAAGAAGACCCCCCTCTCTCCCAAAGGCGAAACAGATCCGTGGGGTAGACTAAACGCGATCCCTGTCGCAACTTGATTTCGGCACCAGTGTCACTCCGCAACTCAGGGAATAGTCGGACGACTCCAGTAACGGTCAAACGAGTCACCTTGATCGGCGCTTGAAAAGTTCATGGCCTCGTCGGAAAACAACCACCTGACTAGCCAGAGTGTAGCTGCCGTGCAACCGCGTGGTTTGTTAGCCATAGTCACTAACTGAAGTGCCAATATGGTATTATATCGAGGGTTCTCGGATTCTCACAGCCCAGGGCTCCTACATCCGGTGAAACGAGTATTCGCACATCCCGTATCGTCTATCTGCTCGGCGTCATCCAGGAGATACGAGCTAGGTTCAGCATGAGACAGCGTAGCAGGGGAGTCTGCGGTCTGGGCTAATGCGTTCTCTCGAGACCCCCCCAAGCGTTCTTCAAGAAGACAGCTTACTCGCATGTCAGGCCTCAGAGATTGTTCCGCAAAGGATGTAGTATAACAAGATTTATAGCCAACGTCTGCCCGGGGGAAGGTCTATGCTGCTGGGTTCTACAGGCCTCGACAAAAACCCCGCCGTGGGAATATCGATCATGCGGATAGATATAGCGGAATTGCTTTGTCCTTCAATTCGAAGAATAAATGACATGGTAACGTTTAGAGCCAGACTCTCGGGTCTGTGCACTTATTAGTGGCACATGATAAGGGAAGCCGCAAGAACCTCGCTTCCGTTATGCTGCAGCGACATAGTTCATATCATGTTGTCCTAGGACGTAAGGCAAACACAGCTCGATACTCGGACTGGCCCGGTGAAAACTTATATGCCCCGATGGCAATATTACGACGTCATGGTCACTGAAGCTTTCACTCATATCAGTTCCCATTTCATTAGATTTTCTCTGTGCCATTCTATTTCCCGGTCAAGATGCCTTGCGAAGATCTGGGTTAGAGGATCTCATGGAACGACCGCAACGTCAAGAGGACCGAGTACCGGTAGAACGAGACTTCCATACGCCCTTTTGCGCTAGATCTGCCTTAATTCTATAGCAGTCCCTTGAACTTAACATGTACACGTGCAGGGCGGGGAAAATTATTAAGGCAGCTCTTCATTATGGACACCCGAAATAAACGACTTCAATTCTCGTCTAGTGGATTCTTGACCGCTTCTGGAGCATCCTGGATAGCCATTACCTAATGTACTTCATCCATCTGCACCGACGACAATGGGCAGCCCGAGGGAGTATCTTCCCGTAACTGCGGGACAGTAAATAAGCCAATGTGCTCCTCTTCCAATTGGAGGTTGACCTTGAATGTTACTAGCCGTCATCGTGGGAATCTTACATCCAGAATCTTTAAGACCAAGCTCTTGTAGAGTCTAGATGGCCCGGCCACCGATAGCTCGTACATTGATCCCGCCAGTATAGTCTGAGGGCCCAACAGTCTAAGTTTGATCAGTTGGGGTGCGTGTTCTTTGCCGAATTCCCGCCGGAGACTATCCGACGTCCGTCGTATTATTACTACCAGATGCGCTTGCTTACTTCTTCACCGGAAAGGGTGGTTCTATACAGTACCAGTCAGGCCTGAAAAGTCAACTATAGGAGGAGCCCCACAGCGTACTCTGCCTCGTTGGGTGAGCAATATCAACGATGTTGGTAACACTACCTTGTTCGTGTTTAAGGCATAGGATGCGGCGCGCCAATACAATGATGCCAAATGTGTCTATAGCTGAAGTTCTGGAAAACGGCCGCTCGTGTGCTCCATTAAAAGGACGTTAATATCGGGTGCTGTGCGCTGTCGACGGACAAAGCTCTTGGACCGTCAGGTCTTCCGGGCTTTCTTGGTACAACGGCCCGCATAGCAATCCAGACACTTTGGCTATAGGGATAACCCAATCACCAATCCAGGCGCATTAGTCGAGATGAGCGGCTTACCAACAACTATGAGTTTGAGGTCGCTCTCCAGGCATCAACCGCAAATTGGTACCCGAGCATACCTCGAAGGATCGGTCTGTAACGCCGACCTTGTTCATGTTGGCCTAGTCTTTTCTTTCACGCATGATTAGCCGTAAAATCAGGTCAACGTTTTACCCGATAGTGGTTATGGACCTGGTCGCTCGGCGAGTATCGCTAGATTCTGGGCGCCTCTTACATTCATGGTAAAGGTGTACGATTTATTTTTTGCATCAGATCGAGCCCAGATTGCTTTCGAATTTCCGTATAAACGAGGAGAGCTAGTCGGTCGATGCGTAGCGTCTTTATAGGGCCCTACAGAGCATTGTCGTCCTTCAGAACTGCGCGCTCTATAAACGTATTGGAACCTTTTTGAGCGGACCAGTTTTTGGCCTAGTGTAATTAGGTGGAACTGAATATGTATGATTTTGACTGGCTCGGGCTATGAGAAGGCGAAATGGCAGATCCCCAGTGCGCGTCCTCTCTTGAATTGCATGGGAGTTGTGGGACGCGCCTGTAAGGTGGGCCTGTGTCCGAGCGGTCGTCCAGGAGGTTATTTCACTCAAAAAGGAGCCTATGAACTTGCGGGAAAAGAGTGCTCGATAGTGCCCTGTGAAGCACAAGGAGACAGCGGTGTCTCACGCGACCTAACCTCAACCCCCGCGCTGCCGTCCACACTTTGACTCAAACTCTGGCATCCCATGTGAAACTCGGTACCGTCAGGGCAGGCGCGACACATGTTGTCATGCTTTGGGTACAGCGCACTGCGGCGGTGGAATTACTCCTCTTTGCTTACACAACAGTTATTTCGCGGTCGGCGCTCACTGACAACGCTATTCGTTTACGCCGCCACGGCGTAGGCGGCAGGCGCTGGATGCGCCTGTGTTTAATACTGGTCATGAAAGGTGACAACCATGAAGCTTACCCGTCGCCGATAACACGGAAGCTATTAAGACCGCTATGATGGGGCTCGATACTGCACATCTGGCGTTCCTAGCACGAGTCTGGGGTACCAAAAATGAACTGACGGAAGAGTATCGTAGGCTACGTCGAAGAATCGCTCAATAACACATGGATCGGCAAAATGCCACTGGTGATTGTAGTTTAGCGCGCCGATTGTAAATAGTCAATATCTCTGTAAAAAGCACCACTGTCATAGCCTGATACCGGCCCACGCCCGATTGGATCATTCTCACAACGTCGGGTTGGCTCTCTAATATCACATCTGGTACGCAGTTAGTCGGGCCCATTTGGTACCGATAATACTGCCACCTCATGCGGCCCGGCAGAACAATCCTAGGGTCGTAGCGTCTCTTAGTTTTTGTCCCGTGTATGGGTGTACTTGCCCCTCTTGCAGGGCACCGACCACCGTAAAGAGCTACTGGACGAAGTTGCCACTAGCTTCGACTCGAGCAGTTCCTGGTAGGCCTCCTCGTAGGTTCGTCCCAAGACGTCCATTCATGGTACCCACATCCCCACCGGTAGTGGATATTTCAAGCTAGAGTACCGGGCCACAGATGGAAGTGAGGATTATTCACTCAATGTCCTATATGAGGGCACGTCAAACTTTGTCGGGCCTGTTCTAATTCATACTGGGCAGGTCTCCCGTAGGGTAGGACCAGCCTCCGAGTGATAATCTCAGAGCACACGCACCGGGGCAGCCCAGGAGCACCGCTCGAGCTCACCGTACTTTGTGTCAGAATGCAGCACTTTAATGGGCAACGTTCGGTAAGAGAAAGCGATCGTTTAAAGGAGGACTGTGAAACCACAAGTCATTGCTAAAGTAAAGCTGCGGATCAACCCGTGCCTTACACTCTCCAAGCGAAGTTCAGACATCGAGGTGCCGACGTGATTTCCATCCATTGGTAGACTCCTGGGTAATCTCCTACTGGAACCTTCGTAAACTATTTCAATCCGCTACATCGTAGGTCACTATTGCATTATCCCATTGTCCCATCCTAGACATCGCTTCGGTCCGGCGGCTTAAATAAGAATGTGTCTCCGTGGAACCCGGCACAAGGAAATGTGCATTTATCTTCTTCAAATCCATACGTAACGGGCAAGGCTTTCTTCCTGCCGTATCCTCGATTCGCTAGGAGACGACCATTCCCCGGCAAGTCTAGACCATCTCGCTGGACTATGTTACGGTCAGAGATCGGCACAAGTTTTGTGTAGTCCATTGCTGCTAGAGCACCTGCCGTTGGCGAAACGGGGCGTCGCGTGGAGCTTTGGCTCAGCCTAATGCTAATTTTGGAAGGCCCCCAGAGCTGCAACCCTCCTTTACCCAGGTGACCTCAGAGGGGTCATGGCATCGACAGCTACGCACAAGCCAAGAGGATGTCACGCCTTGTCTATAAAAGAGACCCGCTTTCATATAATCTTAATGCCTCTTCTCGCCATGGCCAGCCTTAACCCACACCCCGCACGGAGAAAGGGCATCCGACCCCATAACGCATAGCCCAAGGCTTCGTTTACCACTGACGATTATTCCTTCCATAACAAACTGTACTAGTGGCTGTGCAGGAGACCGTCGGAATTTAGTTTCGACTCTCGCCCGAAAGTGATGCCTGTATACCCGCATCCCAACTCGATAGACGAGACAGGTCCAGACTATGCGAATTGCGCTTTAGATACCAACTGGCACCGACGTTGGTAGGTTTGATTCTGATTCTGAGTGCCCTGCTTGCAGATGGACAATTGCGGAGGGGGCCGGGAAACTCAACTGTAGGTAGCTCTGCACAATGACACGCATCACATTTAGAAGTCGCCGTCCGTGGGCAAGCTCTACCTTAACGGTGATTCCCATCGACGGCAACCTTCACGTCTCTAGGCGCTTAAGAGGACGTTACGCGGGCTGATCCTGCATTAGCTGGACTGTCAAGTTGTATATATGAGTCTGACGCCTTCTAAGAACGTGGCATTGATTCCTCCGACCACTGGAAGCAAATAGTGACCTATGGACGAGTCACGGTTTTCATCTTCTGATTTTCAAAGCTGCGATTAGAGAATCCTACCCCGCTCTCACTGCCAAATGATACATCGAGAGCTATGATGTGAGGCTTGGGAGAACCAGCAATTTCGAAATGTGGGGAGCCCGCATCGGAGTTGACTTACCTTTACTTTGCACTAATCTCCAGTGTCGGCCCCGGAACACCCTACTTACCGGGCTGGGCTCAGATGTTCAGATAAGGACTGGGGGGTATCCGCAACGCTTATAGGGCACGTGTTAGCTAATTGTTAGAAAGTACTGAAGTGTCCCATCTGCTATTTCGGGGGCCTGTGGGGCGTACTGCTGATAATTTTGAGGACCGAGACACTTCAGGGTATGATCAGCACCAACACTAGATGAGAAACCGATTCGCAAGAGAAAGGGTACGTTAAAACGCCTTCGTGTAGGCATGTAAGGCGCGTATTGGGGGCACATCGGGTAGAAGGCCAAGGGTACATAGAAGTTACTCGGCAGTCTCGCGCCGTAGTGCCTATAATGATTGGCTACCCCCGTCAAGTGCTTATTCGACGTGACAGGGGCGTAAAAAACGATGTCCGTCGAGGATCGACCGACAGGGATGGCTACACCGTACCGATCTACGTATAAACCCGGCTATAGGCGCTTTACATCCTGTGACGGGCGAGAGCTCACGAGGCCGCTGCGAGTTGGTTCTTCCATGAGGAGCGATATATTCAGTAGAGTCTTTTGTCTTACGTCTCCACACGGAATTTATTACCGTCGGCGTATGTTACCTGCGATTGGCTATTGAGAGAGCAGACTCAAAGATAAACACCGACGACGAGGTTTTGGTGAACGCCTTAGTGAGTTAAATGTGGCCTCCACCTCAACGCTAGGGATAAACTGACAAATGCGTGCGTAGGGGGTTTCGAAACTGTTTATCGAACGTGGGGTCTCGGGTGGACCGCAATCATAGTTGCGTCAGCAGTCAATATGATACCGCGTGATGGCGCGGAGGGGATATCCCTGACTCTTTGTTGGCGGGCGGTCTTCTCTGCCCTTCCTCGTATAGGCCAAGTCAAAACAAATGCCCGGAGTATGGAGAATCCATCGGGCGATTACCCCGGTTCCGGACTATGTACCGCTTATGTGGTGCTACGTTCGTGTTTTAATTGTCTAAATATTGCACCGAAGTAACCTCACTGCCCTCTGCTAATACATGAACAAAACCGGTACAGCAGCTCAGTCAGGACGATCAGATGCTGCGCGGTGCCATTCGCGGGATACTTTCCACATAGATCTATACTCGTACCCGTAATGACCCTGCTGATGCCCGTTTAGAGTTGATATACCTGTCTCCAGTAGGATCTGTGTCGTACCGTTACTGCCAACCAGATAGTGTAATAGATGGACGAGCAGCTCATCGAGCCAACCGGGCCGGGGCATCGTTCTCCTATTTGTTGGGTATTGTCTCATAATAGCGGTGTGCTCCCTTTTACTACCCTCGTAGATTGACGCTCGGTACCGAGACGTACTCTCGTGCTCTAGTGAGGTTGCCTTGTCGTGATTTTCGAGATTGCAACCTGGGGATTACAATAGAAGATGCCCGATTCTGGATGTGATGAGTCGACAAGTCATGCGATTACACTTCCCACGTTGGCTCATCCGAGTGACGACGAGTGTGACCTTCGCGATGCCGCGCTGGCTCCACCTTGTCACGCTGGGAGTACGTCTCCACGATGATCCACACTTGCGGGTGAGCGCTCGTACCAGCTTAAAGTGCGACCTACTGGCACACATTCTATTTATGTCCACATGGGCGTTGACTGTGGTCCTTTGATATTGTGACGAGAGTGTGCGGGACCGGAAACTCTCATTAATGAGAGGGCCTGGTAACAAATTCATACACAGCTCTGCGGAACAACGTGGGTAGACCGCTTAGGCTGTATCTTCTGTACCTGAGCTATTACGTATGAATTTCAGGAACCAAAAAGCTGGTTAACACGTCGAGTACGTGTTCGGCAACCAGTGTACTGTGAAGTTGATACCTACTTGTTTTCACACCCATTAACCCTAATATCCATTGTGCGGCCGTTAGTTTCGGCATTCACCGCAATCGACGGGTTCCTTACACATCCCGGACAGCGGCATACTAAGCGCGAGCGTAGGATGGTTCAATTAGGACGAGGGCAAGCCCAAGCGTGCCAAAACCATAGTAGACTCAGATTGGTGCCGAATGGACGTAATGTCTTAGCTCGGGCAGCTGGAGAGTTCCGCAACTTTGCTTTTCCCCCGAGTCATGTTCCACTGAAGATGGTGGGCGCCGTTAAATAGTGGCACCCTTCGTTGAGACACCACACACCTTCTGACAATAAGTCGTCCGACTTAGATATTCGCGTGCGATTAAGTCTAGAGCGATAGGGGTAGAGCTACAAGCTCACTCTTGAGATTATGCGTTCAACTATATGGAGTGCCAAACCTTCATTTGGTCGTTGTTCAAGAACGACGGCGAAAAAGTGTTTGGGACGTTGATCTGCGAGCCTCACCCGGCTGTCCGCAAACAGTGTACCTGTAAGACCAACGTACCTTATATCCCGGCTATCCCTCGTCTTAGCAAATCCTAGTGGTGGCCTTTCCACCCAAATCGATCATCCTCACACCAAGGTCTAGCCCTCCCTCCCTTACCGTCACCCCGACGTAATTATCTCGATCGTATTGACAACACACTTTAGCAAATTACCCTTACGCAGTATGAAACTTCTGGGTGGACGATAATTGATCCTGAGTTGCGGTTATCTCCGATGGTTGGAATCTACGCTCCCAGATCACGGAAAAGCTCGCCATATGACTTTGCGCAGCCTCCTGCAACTCGATATAAGTGCCATATCCGGGTCCAAATACCATAACTTGGTGAGGCTATCTTCAGTATGTAGCTACGAATCTCAATTTTACATTGCGTGTTCGCGTGTTGACTGGCCTTCATCGCATGCTCCCAATCCCAAACATGCTCTGCCTTAATGGTATCGACCGGAAAGCCGTTGAGGATGAATTATAGCTATCTGATCAGACGGATAATTGAATACCAGACCCCGTGTAGTCATCAGACAGGGGTGATATATTGTCAAAACGTGTTCCTTGCCTCTGTAGATTCGGCGGCGTTGACGTCGACCCCTTGGCGAGTGCGGGAACTGGTAAGCTGCAACCGAGCAACACGAAGGTTAGTCCCGGGGCTCCATGGCATTCAGTGTTTTAGCTAGTCACGAATGGAGTAATCTTCTGAGAGTGTCGTTTACTTACATTCGGTGACCGTCCAGCACGTAGCACTCGATTGAAGTACGCAGCATAGGACCCATCCGGGGCAGAATCGCCCAAAACCCGCGACGCCAATAGACTAGGTGATACGCGTGAAGTGAGGTCGCCATGCATGCATGAGGGTAACCGTCCCAATTAACGCCCACACAAAGGCCATGTTAGATTTATTATTTTGGAACGAGGACGACCAGTCCACTTTAGCTCATCTATTTAACGATAGGAAATCCACATGTAATCTACCGAGTCCTTGTCCAGCTATGTTTACTCCGATCACTGCAGATACTGAAAAGCAAAAGGTAACGCAAACTCTGTTCATTGACACACGAGAGATTCCCGGACCCAAAGCAGAAGTTAACCGATGAAACTTAGGACCTCACTAAGGACGCTATTATGAGGTAAAACCTTTGGACTTGAGATCAGAGCTTAATTTACGGGTTTATCGTGGAAAAGTCCTTGCTAGATTATGAGAGTAGCCGATCCGAGGTGCAACAGTATACGCATCATTCATTCCAGTCACCACGATGCTCTGCAGTGCAGACAGGCGTCGTAGACCTTAAAGAAGATTAAATGGATCAGGCTGGTTTCCCAAGCTCATATAAGCGGCGGTGTAGGCACGAGTCTCAGTAGACCAAATGACCACACGAGGACGCCACGGAAATTCCCGTGGGGCCTTATCTTCTTGTCCTCCGTTAGAATGGATGAACTATTCGCAATGTGCTGCCGAAGGCGTTACAAGGTAAAAGTTGGCGTACTTGACCCTATAGCGCTCGGGACAAGTATCGCTGATAATGTCCAAGACACCATACAAAATATAACCAGCCCTCATAGGTCGTATGCATAGGTTATATCAGGACTTCGCGACCCCCGAACCTTTATCCGTGTGGGCTACGCCGCTTGGGTCCAAATCTTTATACGCCCCCGGGAGAACTACCGGTCTTTGATCCTGTTCTCTGCGAGCAAATATCTTCTCTTAGGGTCTGGACCGCGTTGCCAGTGGCGTGGTAGGACGGCGATAACGGCAGATTATAAATCGTGGTCAAGACCATTCACCTGTAATCAGGTATCATCGAGTGGTCCAGACGCGGAAATACTATCCGTAGTCGGTAGTCATATTTTGAAGCAAAGGTCCCGGCCTGTTCTCTCCCCTCGACGTGAGGGTGATAAATTCCTGTCTACCACAAATTCATATCCGGGTGCTACACCTAAGCTGCTTGTTGAGACACGTTGAGCACCGTCCCTACCCGACATCGAGCCAAGCAAAGAGCCCTACGACGAGAAACCCCTACAGATTGCTCCCGGTACAGACGTTGCCTGAACACCACATTTGCAAGCGGACTGGACTAGTATGGGAACGGACCAGGACCCGCGTAAGAGCGCCAGGAAATGACCTCGTCAGTTTCTTGCACGTCCTGTTGCTCCTCGTAAGCGCACCTCGTAGGGTGGGCAAGGAATGTGTGTGCCGGGTATTTGTTTCTAAATGAGTCGTCAGAGAGGTTCAAACGAGGCTTCTGAGCGGGTTTCAGTTTACCGTCCACCGTCCCAATAATTCACGGAGATTAACTATTCGTCTGGACGATGGGGACCGACT
		</sequence>
    <sequence><taxon idref="Location_2_3_0|33.99961664944943"/>
			ATGGCCGCAATGGGACTACTGGCGACTTTACATTTTAGGCGCGATCTTGGGGATCAAGGGCCTCTACGCTGGCACATTCTGCAGATGGCAACACGCTGATCATCACCCGAAGCACAATACACGAAGTAACGCTACTGGGGTGGTCTTATGAAGCGCTAGAGTTCATCTCGCATACGACACAAGTCGCAGTCATGTACTAAAGTGGAAGAGAATCATTAAAACGCCCCTCGGGTTCGATTACGGACTCACGATGGTCTGTTGTAAATGTGTGCTTGACGAACATCTCGCCAGAGAATAACGAATTAAGTTGCGTCCTAATAGCATTTCCGCCAAGACGATGCCTGATACTCGGATTATGCGTTAACAGGGAAAGCCGTCTCGTTTAAACTTCAAGAACTCCTACGTGAGTTGTGCCATGTCATAATGGAGACTTTCTACTTGCGATCCGGATTTAGTCCGAGGTTTCACATGGGTCCTAAACTGTATTAGATATATTATTGTATCGAAGTTCGAATGTTCGCTCCCTGCCGGACCGTGGTTCCACTTGCTGTATTTTGAGGGTCTGGGGATTTTTTTAGGACAATTTGTGCCTCCGTGGTTCCTGCTGTTTCTATGCTGTTCACACAGATAATCTGTGTATAACGCCCGGCCACATAGGATCGGGACTGTGTAAGCAACCAATAAGACAAACCTAGTTGATAGACTATCATGTTTGTACAACACACAAAAGGGAGTCGTGTAGGGTCTTCACTAGATACAGCCATAATCATTGTGATTATATGTATTCAGGCACCGACTGGAATGTGTCGTGCTGCTTAAGGCTCCTCGGGTCCGTATCGGGGAAATCCGCACAGGTCTTTTTAACGCTTCCGCGCTAATAGATCAGATAAAGCAAGCATCAGGGGAGCTTAAAGAGGCATACTGTCCAGCAACCCTACGACGTCTTTGCAGTGTTGAATACTTATCCCGGCGCGGCCTTTGACATCTGGCATACAGTTTCAATTCACCAATGAGTCGCTCCGATATGGTTTATCCGGGGGCTAGCAGTCATTGGTGTACCGTTTAATCAGGTTCTCGAGTTGTAGTATCCGCTGGTCATATCGGTGGCCCCTGACGCTCCCCCTGATGGGCTGACGCTCGAAGTAGAACACCACAGCAACATTATGACAGACTCTCTTAGAATACTGCGAGTGATTTATATGAAATACTGAGGCTCTCTGCGCGCAGCAAGATAAATGGATCACCGAATCCTTTAAGCTGCGGCCACACCACATATACCCTATGCGCTCTTGTACAGCCGAAATACGATGTCTCCAACAGAGTCAGAACGCTTTATGAAAGGGACTCGAACAGCTAGCTGTTGCTCACTCTACCTTACATCGCCCTGATCGGGGGGCTAAATGGCAGCGGAAATAGGCGCAAGTGACGTTCATCAGAGCGATGTGTTCAGATTAGCGCTACACTCGGTCACGTTTGCAATCCGTTTGATAGACGGTAGCGAAACGCGTCAGCCCCCGAAATTCGAGCATGTGCTAGATCCGACAGACAAATGGATTGTAGCCCGGTACGGCTATTACTAGCTTCGACAGCAAAAAATAAACATAATCGTTTGCGTGGGGGAGCTAGACAGACGCCCCTCGCTCACACCGATAAGCGATGAAATTCCTTCTGGCTCCGCCCACCTACCCGTCCTACAATCCTGCATTGATAATTCGGGCTACTAGTTGAGCTTGGTCCACCTCCGATGGTGGGCCACCTGGGTTGCCGTCAGCTACTTGCAACCGAGCGGGTAGGCCTTCCAAGTGTGAATGGGACGTATGGAGGCGGATGTCTGAGGTCTTGGATACGCGAAAGTTGAATGGCCCCTAACCAGCCTTCCGGGGCTACGCGCTCTCCGCGGATATTACGGGCATCGGGTTTATAGTTGGGAAACGATCTCTAAAGCTGTTCATCTAAGAGTCTTATTCCCGTGATCAAACGCACTTAAAAGCCGAAGACGGCATTGCTAGGGAGCGGTAGTAACCACTACGTTCTGGTTATGAAATTGTGTTATCTTGGGCGGGCGATAGAGTTAATACGCGTAGTTTCTGACCGTCCGTCGATAGGATGATTAATCCCCGTTTGACAACGTTGGTTTACCTTATCGTTGGGATAGGGTTAGTGACCGTTCTTACCTACCACGCCTCCTCGATTCATTTAAAGTTAGATCGATTTGACTTGGGGGACTAGTACCCGCCAACTGGAACCCATCGGTACCGAGAGAAGAAAATACAGTGTTCCTCGTTGGGGCGCCTCACTTGTCACGCTAGTGTCCTACCGTTCAGCCCATCACTGAGTTTTAATGTTATTCCCTGATATTCGGCATTGATTCGTGACCCCCTGATTCCTACGCAATCGTGTCTATGTAATCGGAGTATATACATTACGCACTCTCTTACTCGCTTTCTAGCTGTCTAATTTCACTGCAGATTTATCACCCTATACACCCGAGGCGAGGGGGAAGCAAGTGAGACACATTGCAGTACTTAAAGTCAACGCATATTTCAGATGCCATCTCAAACGCCAGTGTTCTGAGCCACAGCTTAATCGGAAATTTCGATTGCACTTATCGGGGTTCTGTGAGCAAATATAACTGAGTCTCTCTGGTCGGTACTTGCAGCAGTTAAACTCTCGAGTGTCGGAACGTCGCCCCGTCCGCGGTAGGCGTTTCTTACAACTGACACGTAATTGCTGCCGATTCAGAGGCATTTGTAGGCTACATGATTGGCGGGAGACAATCGATGGGTTGGTACGTTTCAATCAGGAGCCCGTCAAATTGAAGGGAACGGCCGACAGTAGCGCTGGGCCCTCATACGGCCCAGCTGCTCCCACGCTGGGTATCCGTTCAGAGCTAAAGAGACGAAACCTAGGATTACGGGTTTCAAGCCTCTCGATTGCGCCGTGCTCCAAATACGAGCGTCGTATCCCCTCGGAGTGCTGAGGTGACATACTCTTTAGCCAAGACTAGCACTGTATTTTTGCAGTGGTTGACGGACTGTCACCATTCTGGGTGAGCGACGTAAGACCACGTCTTAAAGGTCGACAACATTTGCTCCCTCCGAAAACACCGGGCTTTGTTCTCGCTGAGTCATAAAGGGTGATGTCCGGGACTCTGAGTAGCAGATCACTGCTGTAGGAAGCAGAAACGCCTGTATCTGGACGGGCTGGCCGGTAACAAATTTGTAGTTCAACATCCATTGTTTTTGGTATCGTTAGGGGGCCATGCGCGGTCCATGCAACGTCAATTGATTTGGAACGCGATGTACGTTACAGGGTACACAATGCCTTAGTTCACTTTACCATGCGAATGTGAGGGGCATCATTCAGGCTAGCATCCGAATTGTTATTAACAAAAGTGAGTCGCGCGGGCCACCGATAACAGCTAGATTATACGATTGCTAGATTACGCGTATAGGATGTATTTTACGGTACAGTGGGCAAACTGTCTGATATAAGTGCTATCCATTAAGCGGCCACAACGAGAGACCCAAGATCCCCAAAATAACGAAGATGGTAGGGCTAATGCCAACGTCGGGTTGCCACCGGTATTTTTCTTTTGGCTGGCCTAGACTACGTCCGATATATTAGCTGTTCTGTTATTTATAGCCGGTAGATACCTAACTTATAGCTACGTACACACGGACTAATATCCCCATAATATGAGGCGACTCTATGACACGGACTCGATAGAGGTTCACAGGCTACCCTACTAAGGGGGACAGCTCCTTCGCCGGGTCCCCATGCCGGTAAATCCCAAAGGCAGGTCGCAAGTATTCCGGGTGATGCCCCACTGACCCACCGCCCGTGATCAGGCTCTGGGTCTGGATTACCGTTCTCATGACTCAATTACTCAGATAATGCAGTGTAACGGCTCTCACGCTGGGGCCCATGTTTCATTAGTTGTCATTACGGACGCGCGTAAGCCTGCGCGTGCTTTGTAATTAAGAATTGGGAGACAGTTCACTTTCTCCCCGCGGCTGATTTCAGTACCTCGAGTATGCTTTGCTTATAAACGTAGTTTGGTAGGCGGTATGTAAATCAAAAAGAGCACAATCTCCGTGAAACCGCGGGTTCTTACCTCTAAATAGTAGGCCGATCGTGCAGGAGCAAAGTAGATTTTGGCATCATTTATGGAACAGTTAAAGAAGACCCCCCTCTCTCCCAAAGGCGAAACAGATCCGTGGGGTAGACTAAACGCGATCCCTGTCGCAACTTGATTTCGGCACCAGTGTCACTCCGCAACTCAGGGAATAGTCGGACGACTCCAGTAACGGTCAAACGAGTCACCTTGATCGGCGCTTGAAAAGTTCATGGCCTCGTCGGAAAACAACCACCTGACTAGCCAGAGTGTAGCTGCCGTGCAACCGCGTGGTTTGTTAGCCATAGTCACTAACTGAAGTGCCAATATGGTATTATATCGAGGGTTCTCGGATTCTCACAGCCCAGGGCTCCTACATCCGGTGAAACGAGTATTCGCACATCCCGTATCGTCTATCTGCTCGGCGTCATCCAGGAGATACGAGCTAGGTTCAGCATGAGACAGCGTAGCAGGGGAGTCTGCGGTCTGGGCTAATGCGTTCTCTCGAGACCCCCCCAAGCGTTCTTCAAGAAGACAGCTTACTCGCATGTCAGGCCTCAGAGATTGTTCCGCAAAGGATGTAGTATAACAAGATTTATAGCCAACGTCTGCCCGGGGGAAGGTCTATGCTGCTGGGTTCTACAGGCCTCGACAAAAACCCCGCCGTGGGAATATCGATCATGCGGATAGATATAGCGGAATTGCTTTGTCCTTCAATTCGAAGAATAAATGACATGGTAACGTTTAGAGCCAGACTCTCGGGTCTGTGCACTTATTAGTGGCACATGATAAGGGAAGCCGCAAGAACCTCGCTTCCGTTATGCTGCAGCGACATAGTTCATATCATGTTGTCCTAGGACGTAAGGCAAACACAGCTCGATACTCGGACTGGCCCGGTGAAAACTTATATGCCCCGATGGCAATATTACGACGTCATGGTCACTGAAGCTTTCACTCATATCAGTTCCCATTTCATTAGATTTTCTCTGTGCCATTCTATTTCCCGGTCAAGATGCCTTGCGAAGATCTGGGTTAGAGGATCTCATGGAACGACCGCAACGTCAAGAGGACCGAGTACCGGTAGAACGAGACTTCCATACGCCCTTTTGCGCTAGATCTGCCTTAATTCTATAGCAGTCCCTTGAACTTAACATGTACACGTGCAGGGCGGGGAAAATTATTAAGGCAGCTCTTCATTATGGACACCCGAAATAAACGACTTCAATTCTCGTCTAGTGGATTCTTGACCGCTTCTGGAGCATCCTGGATAGCCATTACCTAATGTACTTCATCCATCTGCACCGACGACAATGGGCAGCCCGAGGGAGTATCTTCCCGTAACTGCGGGACAGTAAATAAGCCAATGTGCTCCTCTTCCAATTGGAGGTTGACCTTGAATGTTACTAGCCGTCATCGTGGGAATCTTACATCCAGAATCTTTAAGACCAAGCTCTTGTAGAGTCTAGATGGCCCGGCCACCGATAGCTCGTACATTGATCCCGCCAGTATAGTCTGAGGGCCCAACAGTCTAAGTTTGATCAGTTGGGGTGCGTGTTCTTTGCCGAATTCCCGCCGGAGACTATCCGACGTCCGTCGTATTATTACTACCAGATGCGCTTGCTTACTTCTTCACCGGAAAGGGTGGTTCTATACAGTACCAGTCAGGCCTGAAAAGTCAACTATAGGAGGAGCCCCACAGCGTACTCTGCCTCGTTGGGTGAGCAATATCAACGATGTTGGTAACACTACCTTGTTCGTGTTTAAGGCATAGGATGCGGCGCGCCAATACAATGATGCCAAATGTGTCTATAGCTGAAGTTCTGGAAAACGGCCGCTCGTGTGCTCCATTAAAAGGACGTTAATATCGGGTGCTGTGCGCTGTCGACGGACAAAGCTCTTGGACCGTCAGGTCTTCCGGGCTTTCTTGGTACAACGGCCCGCATAGCAATCCAGACACTTTGGCTATAGGGATAACCCAATCACCAATCCAGGCGCATTAGTCGAGATGAGCGGCTTACCAACAACTATGAGTTTGAGGTCGCTCTCCAGGCATCAACCGCAAATTGGTACCCGAGCATACCTCGAAGGATCGGTCTGTAACGCCGACCTTGTTCATGTTGGCCTAGTCTTTTCTTTCACGCATGATTAGCCGTAAAATCAGGTCAACGTTTTACCCGATAGTGGTTATGGACCTGGTCGCTCGGCGAGTATCGCTAGATTCTGGGCGCCTCTTACATTCATGGTAAAGGTGTACGATTTATTTTTTGCATCAGATCGAGCCCAGATTGCTTTCGAATTTCCGTATAAACGAGGAGAGCTAGTCGGTCGATGCGTAGCGTCTTTATAGGGCCCTACAGAGCATTGTCGTCCTTCAGAACTGCGCGCTCTATAAACGTATTGGAACCTTTTTGAGCGGACCAGTTTTTGGCCTAGTGTAATTAGGTGGAACTGAATATGTATGATTTTGACTGGCTCGGGCTATGAGAAGGCGAAATGGCAGATCCCCAGTGCGCGTCCTCTCTTGAATTGCATGGGAGTTGTGGGACGCGCCTGTAAGGTGGGCCTGTGTCCGAGCGGTCGTCCAGGAGGTTATTTCACTCAAAAAGGAGCCTATGAACTTGCGGGAAAAGAGTGCTCGATAGTGCCCTGTGAAGCACAAGGAGACAGCGGTGTCTCACGCGACCTAACCTCAACCCCCGCGCTGCCGTCCACACTTTGACTCAAACTCTGGCATCCCATGTGAAACTCGGTACCGTCAGGGCAGGCGCGACACATGTTGTCATGCTTTGGGTACAGCGCACTGCGGCGGTGGAATTACTCCTCTTTGCTTACACAACAGTTATTTCGCGGTCGGCGCTCACTGACAACGCTATTCGTTTACGCCGCCACGGCGTAGGTGGCAGGCGCTGGATGCGCCTGTGTTTAATACTGGTCATGAAAGGTGACAACCATGAAGCTTACCCGTCGCCGATAACACGGAAGCTATTAAGACCGCTATGATGGGGCTCGATACTGCACATCTGGCGTTCCTAGCACGAGTCTGGGGTACCAAAAATGAACTGACGGAAGAGTATCGTAGGCTACGTCGAAGAATCGCTCAATAACACATGGATCGGCAAAATGCCACTGGTGATTGTAGTTTAGCGCGCCGATTGTAAATAGTCAATATCTCTGTAAAAAGCACCACTGTCATAGCCTGATACCGGCCCACGCCCGATTGGATCATTCTCACAACGTCGGGTTGGCTCTCTAATATCACATCTGGTACGCAGTTAGTCGGGCCCATTTGGTACCGATAATACTGCCACCTCATGCGGCCCGGCAGAACAATCCTAGGGTCGTAGCGTCTCTTAGTTTTTGTCCCGTGTATGGGTGTACTTGCCCCTCTTGCAGGGCACCGACCACCGTAAAGAGCTACTGGACGAAGTTGCCACTAGCTTCGACTCGAGCAGTTCCTGGTAGGCCTCCTCGTAGGTTCGTCCCAAGACGTCCATTCATGGTACCCACATCCCCACCGGTAGTGGATATTTCAAGCTAGAGTACCGGGCCACAGATGGAAGTGAGGATTATTCACTCAATGTCCTATATGAGGGCACGTCAAACTTTGTCGGGCCTGTTCTAATTCATACTGGGCAGGTCTCCCGTAGGGTAGGACCAGCCTCCGAGTGATAATCTCAGAGCACACGCACCGGGGCAGCCCAGGAGCACCGCTCGAGCTCACCGTACTTTGTGTCAGAATGCAGCACTTTAATGGGCAACGTTCGGTAAGAGAAAGCGATCGTTTAAAGGAGGACTGTGAAACCACAAGTCATTGCTAAAGTAAAGCTGCGGATCAACCCGTGCCTTACACTCTCCAAGCGAAGTTCAGACATCGAGGTGCCGACGTGATTTCCATCCATTGGTAGACTCCTGGGTAATCTCCTACTGGAACCTTCGTAAACTATTTCAATCCGCTACATCGTAGGTCACTATTGCATTATCCCATTGTCCCATCCTAGACATCGCTTCGGTCCGGCGGCTTAAATAAGAATGTGTCTCCGTGGAACCCGGCACAAGGAAATGTGCATTTATCTTCTTCAAATCCATACGTAACGGGCAAGGCTTTCTTCCTGCCGTATCCTCGATTCGCTAGGAGACGACCATTCCCCGGCAAGTCTAGACCATCTCGCTGGACTATGTTACGGTCAGAGATCGGCACAAGTTTTGTGTAGTCCATTGCTGCTAGAGCACCTGCCGTTGGCGAAACGGGGCGTCGCGTGGAGCTTTGGCTCAGCCTAATGCTAATTTTGGAAGGCCCCCAGAGCTGCAACCCTCCTTTACCCAGGTGACCTCAGAGGGGTCATGGCATCGACAGCTACGCACAAGCCAAGAGGATGTCACGCCTTGTCTATAAAAGAGACCCGCTTTCATATAATCTTAATGCCTCTTCTCGCCATGGCCAGCCTTAACCCACACCCCGCACGGAGAAAGGGCATCCGACCCCATAACGCATAGCCCAAGGCTTCGTTTACCACTGACGATTATTCCTTCCATAACAAACTGTACTAGTGGCTGTGCAGGAGACCGTCGGAATTTAGTTTCGACTCTCGCCCGAAAGTGATGCCTGTATACCCGCATCCCAACTCGATAGACGAGACAGGTCCAGACTATGCGAATTGCGCTTTAGATACCAACTGGCACCGACGTTGGTAGGTTTGATTCTGATTCTGAGTGCCCTGCTTGCAGATGGACAATTGCGGAGGGGGCCGGGAAACTCAACTGTAGGTAGCTCTGCACAATGACACGCATCACATTTAGAAGTCGCCGTCCGTGGGCAAGCTCTACCTTAACGGTGATTCCCATCGACGGCAACCTTCACGTCTCTAGGCGCTTAAGAGGACGTTACGCGGGCTGATCCTGCATTAGCTGGACTGTCAAGTTGTATATATGAGTCTGACGCCTTCTAAGAACGTGGCATTGATTCCTCCGACCACTGGAAGCAAATAGTGACCTATGGACGAGTCACGGTTTTCATCTTCTGATTTTCAAAGCTGCGATTAGAGAATCCTACCCCGCTCTCACTGCCAAATGATACATCGAGAGCTATGATGTGAGGCTTGGGAGAACCAGCAATTTCGAAATGTGGGGAGCCCGCATCGGAGTTGACTTACCTTTACTTTGCACTAATCTCCAGTGTCGGCCCCGGAACACCCTACTTACCGGGCTGGGCTCAGATGTTCAGATAAGGACTGGGGGGTATCCGCAACGCTTATAGGGCACGTGTTAGCTAATTGTTAGAAAGTACTGAAGTGTCCCATCTGCTATTTCGGGGGCCTGTGGGGCGTACTGCTGATAATTTTGAGGACCGAGACACTTCAGGGTATGATCAGCACCAACACTAGATGAGAAACCGATTCGCAAGAGAAAGGGTACGTTAAAACGCCTTCGTGTAGGCATGTAAGGCGCGTATTGGGGGCACATCGGGTAGAAGGCCAAGGGTACATAGAAGTTACTCGGCAGTCTCGCGCCGTAGTGCCTATAATGATTGGCTACCCCCGTCAAGTGCTTATTCGACGTGACAGGGGCGTAAAAAACGATGTCCGTCGAGGATCGACCGACAGGGATGGCTACACCGTACCGATCTACGTATAAACCCGGCTATAGGCGCTTTACATCCTGTGACGGGCGAGAGCTCACGAGGCCGCTGCGAGTTGGTTCTTCCATGAGGAGCGATATATTCAGTAGAGTCTTTTGTCTTACGTCTCCACACGGAATTTATTACCGTCGGCGTATGTTACCTGCGATTGGCTATTGAGAGAGCAGACTCAAAGATAAACACCGACGACGAGGTTTTGGTGAACGCCTTAGTGAGTTAAATGTGGCCTCCACCTCAACGCTAGGGATAAACTGACAAATGCGTGCGTAGGGGGTTTCGAAACTGTTTATCGAACGTGGGGTCTCGGGTGGACCGCAATCATAGTTGCGTCAGCAGTCAATATGATACCGCGTGATGGCGCGGAGGGGATATCCCTGACTCTTTGTTGGCGGGCGGTCTTCTCTGCCCTTCCTCGTATAGGCCAAGTCAAAACAAATGCCCGGAGTATGGAGAATCCATCGGGCGATTACCCCGGTTCCGGACTATGTACCGCTTATGTGGTGCTACGTTCGTGTTTTAATTGTCTAAATATTGCACCGAAGTAACCTCACTGCCCTCTGCTAATACATGAACAAAACCGGTACAGCAGCTCAGTCAGGACGATCAGATGCTGCGCGGTGCCATTCGCGGGATACTTTCCACATAGATCTATACTCGTCCCCGTAATGACCCTGCTGATGCCCGTTTAGAGTTGATATACCTGTCTCCAGTAGGATCTGTGTCGTACCGTTACTGCCAACCAGATAGTGTAATAGATGGACGAGCAGCTCATCGAGCCAACCGGGCCGGGGCATCGTTCTCCTATTTGTTGGGTATTGTCTCATAATAGCGGTGTGCTCCCTTTTACTACCCTCGTAGATTGACGCTCGGTACCGAGACGTACTCTCGTGCTCTAGTGAGGTTGCCTTGTCGTGATTTTCGAGATTGCAACCTGGGGATTACAATAGAAGATGCCCGATTCTGGATGTGATGAGTCGACAAGTCATGCGATTACACTTCCCACGTTGGCTCATCCGAGTGACGACGAGTGTGACCTTCGCGATGCCGCGCTGGCTCCACCTTGTCACGCTGGGAGTACGTCTCCACGATGATCCACACTTGCGGGTGAGCGCTCGTACCAGCTTAAAGTGCGACCTACTGGCACACATTCTATTTATGTCCACATGGGCGTTGACTGTGGTCCTTTGATATTGTGACGAGAGTGTGCGGGACCGGAAACTCTCATTAATGAGAGGGCCTGGTAACAAATTCATACACAGCTCTGCGGAACAACGTGGGTAGACCGCTTAGGCTGTATCTTCTGTACCTGAGCTATTACGTATGAATTTCAGGAACCAAAAAGCTGGTTAACACGTCGAGTACGTGTTCGGCAACCAGTGTACTGTGAAGTTGATACCTACTTGTTTTCACACCCATTAACCCTAATATCCATTGTGCGGCCGTTAGTTTCGGCATTCACCGCAATCGACGGGTTCCTTACACATCCCGGACAGCGGCATACTAAGCGCGAGCGTAGGATGGTTCAATTAGGACGAGGGCAAGCCCAAGCGTGCCAAAACCATAGTAGACTCAGATTGGTGCCGAATGGACGTAATGTCTTAGCTCGGGCAGCTGGAGAGTTCCGCAACTTTGCTTTTCCCCCGAGTCATGTTCCACTGAAGATGGTGGGCGCCGTTAAATAGTGGCACCCTTCGTTGAGACACCACACACCTTCTGACAATAAGTCGTCCGACTTAGATATTCGCGTGCGATTAAGTCTAGAGCGATAGGGGTAGAGCTACAAGCTCACTCTTGAGATTATGCGTTCAACTATATGGAGTGCCAAACCTTCATTTGGTCGTTGTTCAAGAACGACGGCGAAAAAGTGTTTGGGACGTTGATCTGCGAGCCTCACCCGGCTGTCCGCAAACAGTGTACCTGTAAGACCAACGTACCTTATATCCCGGCTATCCCTCGTCTTAGCAAATCCTAGTGGTGGCCTTTCCACCCAAATCGATCATCCTCACACCAAGGTCTAGCCCTCCCTCCCTTACCGTCACCCCGACGTAATTATCTCGATCGTATTGACAACACACTTTAGCAAATTACCCTTACGCAGTATGAAACTTCTGGGTGGACGATAATTGATCCTGAGTTGCGGTTATCTCCGATGGTTGGAATCTACGCTCCCAGATCACGGAAAAGCTCGCCATATGACTTTGCGCAGCCTCCTGCAACTCGATATAAGTGCCATATCCGGGTCCAAATACCATAACTTGGTGAGGCTATCTTCAGTATGTAGCTACGAATCTCAATTTTACATTGCGTGTTCGCGTGTTGACTGGCCTTCATCGCATGCTCCCAATCCCAAACATGCTCTGCCTTAATGGTATCGACCGGAAAGCCGTTGAGGATGAATTATAGCTATCTGATCAGACGGATAATTGAATACCAGACCCCGTGTAGTCATCAGACAGGGGTGATATATTGTCAAAACGTGTTCCTTGCCTCTGTAGATTCGGCGGCGTTGACGTCGACCCCTTGGCGAGTGCGGGAACTGGTAAGCTGCAACCGAGCAACACGAAGGTTAGTCCCGGGGCTCCATGGCATTCAGTGTTTTAGCTAGTCACGAATGGAGTAATCTTCTGAGAGTGTCGTTTACTTACATTCGGTGACCGTCCAGCACGTAGCACTCGATTGAAGTACGCAGCATAGGACCCATCCGGGGCAGAATCGCCCAAAACCCGCGACGCCAATAGACTAGGTGATACGCGTGAAGTGAGGTCGCCATGCATGCATGAGGGTAACCGTCCCAATTAACGCCCACACAAAGGCCATGTTAGATTTATTATTTTGGAACGAGGACGACCAGTCCACTTTAGCTCATCTATTTAACGATAGGAAATCCACATGTAATCTACCGAGTCCTTGTCCAGCTATGTTTACTCCGATCACTGCAGATACTGAAAAGCAAAAGGTAACGCAAACTCTGTTCATTGACACACGAGAGATTCCCGGACCCAAAGCAGAAGTTAACCGATGAAACTTAGGACCTCACTAAGGACGCTATTATGAGGTAAAACCTTTGGACTTGAGATCAGAGCTTAATTTACGGGTTTATCGTGGAAAAGTCCTTGCTAGATTATGAGAGTAGCCGATCCGAGGTGCAACAGTATACGCATCATTCATTCCAGTCACCACGATGCTCTGCAGTGCAGACAGGCGTCGTAGACCTTAAAGAAGATTAAATGGATCAGGCTGGTTTCCCAAGCTCATATAAGCGGCGGTGTAGGCACGAGTCTCAGTAGACCAAATGACCACACGAGGACGCCACGGAAATTCCCGTGGGGCCTTATCTTCTTGTCCTCCGTTAGAATGGATGAACTATTCGCAATGTGCTGCCGAAGGCGTTACAAGGTAAAAGTTGGCGTACTTGACCCTATAGCGCTCGGGACAAGTATCGCTGATAATGTCCAAGACACCATACAAAATATAACCAGCCCTCATAGGTCGTATGCATAGGTTATATCAGGACTTCGCGACCCCCGAACCTTTATCCGTGTGGGCTACGCCGCTTGGGTCCAAATCTTTATACGCCCCCGGGAGAACTACCGGTCTTTGATCCTGTTCTCTGCGAGCAAATATCTTCTCTTAGGGTCTGGACCGCGTTGCCAGTGGCGTGGTAGGACGGCGATAACGGCAGATTATAAATCGTGGTCAAGACCATTCACCTGTAATCAGGTATCATCGAGTGGTCCAGACGCGGAAATACTATCCGTAGTCGGTAGTCATATTTTGAAGCAAAGGTCCCGGCCTGTTCTCTCCCCTCGACGTGAGGGTGATAAATTCCTGTCTACCACAAATTCATATCCGGGTGCTACACCTAAGCTGCTTGTTGAGACACGTTGAGCACCGTCCCTACCCGACATCGAGCCAAGCAAAGAGCCCTACGACGAGAAACCCCTACAGATTGCTCCCGGTACAGACGTTGCCTGAACACCACATTTGCAAGCGGACTGGACTAGTATGGGAACGGACCAGGACCCGCGTAAGAGCGCCAGGAAATGACCTCGTCAGTTTCTTGCACGTCCTGTTGCTCCTCGTAAGCGCACCTCGTAGGGTGGGCAAGGAATGTGTGTGCCGGGTATTTGTTTCTAAATGAGTCGTCAGAGAGGTTCAAACGAGGCTTCTGAGCGGGTTTCAGTTTACCGTCCACCGTCCCAATAATTCACGGAGATTAACTATTCGTCTGGACGATGGGGACCGACT
		</sequence>
    <sequence><taxon idref="Location_3_4_1|42.93013089476884"/>
			ATGGCCGCAATGGGACTACTGGCGACTTTACATTTTAGGCGCGATCTTGGGGATCAAGGGCCTCTACGCTGGCACATTCTGCAGATGGCAACACGCTGATCATCACCCGAAGCACAATACACGAAGTAACGCTACTGGGGTGGTCTTATGAAGCGCTAGAGTTCATCTCGCATACGACACAAGTCGCAGTCATGTACTAAAGTGGAAGAGAATCATTAAAACGCCCCTCGGGTTCGATTACGGACTCACGATGGTCTGTTGTAAATGTGTGCTTGACGAACATCTCGCCAGAGAATAACGAATTAAGTTGCGTCCTAATAGCATTTCCGCCAAGACGATGCCTGATACTCGGATTATGCGTTAACAGGGAAAGCCGTCTCGTTTAAACTTCAAGAACTCCTACGTGAGTTGTGCCATGTCATAATGGAGACTTTCTACTTGCGATCCGGATTTAGTCCGAGGTTTCACATGGGTCCTAAACTGTATTAGATATATTATTGTATCGAAGTTCGAATGTTCGCTCCCTGCCGGACCGTGGTTCCACTTGCTGTATTTTGAGGGTCTGGGGATTTTTTTAGGACAATTTGTGCCTCCGTGGTTCCTGCTGTTTCTATGCTGTTCACACAGATAATCTGTGTATAACGCCCGGCCACATAGGATCGGGACTGTGTAAGCAACCAATAAGACAAACCTAGTTGATAGACTATCATGTTTGTACAACACACAAAAGGGAGTCGTGTAGGGTCTTCACTAGATACAGCCATAATCATTGTGATTATATGTATTCAGGCACCGACTGGAATGTGTCGTGCTGCTTAAGGCTCCTCGGGTCCGTATCGGGGAAATCCGCACAGGTCTTTTTAACGCTTCCGCGCTAATAGATCAGATAAAGCAAGCATCAGGGGAGCTTAAAGAGGCATACTGTCCAGCAACCCTACGACGTCTTTGCAGTGTTGAATACTTATCCCGGCGCGGCCTTTGACATCTGGCATACAGTTTCAATTCACCAATGAGTCGCTCCGATATGGTTTATCCGGGGGCTAGCAGTCATTGGTGTACCGTTTAATCAGGTTCTCGAGTTGTAGTATCCGCTGGTCATATCGGTGGCCCCTGACGCTCCCCCTGATGGGCTGACGCTCGAAGTAGAACACCACAGCAACATTATGACAGACTCTCTTAGAATACTGCGAGTGATTTATATGAAATACTGAGGCTCTCTGCGCGCAGCAAGATAAATGGATCACCGAATCCTTTAAGCTGCGGCCACACCACATATACCCTATGCGCTCTTGTACAGCCGAAATACGATGTCTCCAACAGAGTCAGAACGCTTTATGAAAGGGACTCGAACAGCTAGCTGTTGCTCACTCTACCTTACATCGCCCTGATCGGGGGGCTAAATGGCAGCGGAAATAGGCGCAAGTGACGTTCATCAGAGCGATGTGTTCAGATTAGCGCTACACTCGGTCACGTTTGCAATCCGTTTGATAGACGGTAGCGAAACGCGTCAGCCCCCGAAATTCGAGCATGTGCTAGATCCGACAGACAAATGGATTGTAGCCCGGTACGGCTATTACTAGCTTCGACAGCAAAAAATAAACATAATCGTTTGCGTGGGGGAGCTAGACAGACGCCCCTCGCTCACACCGATAAGCGATGAAATTCCTTCTGGCTCCGCCCACCTACCCGTCCTACAATCCTGCATTGATAATTCGGGCTACTAGTTGAGCTTGGTCCACCTCCGATGGTGGGCCACCTGGGTTGCCGTCAGCTACTTGCAACCGAGCGGGTAGGCCTTCCAAGTGTGAATGGGACGTATGGAGGCGGATGTCTGAGGTCTTGGATACGCGAAAGTTGAATGGCCCCTAACCAGCCTTCCGGGGCTACGCGCTCTCCGCGGATATTACGGGCATCGGGTTTATAGTTGGGAAACGATCTCTAAAGCTGTTCATCTAAGAGTCTTATTCCCGTGATCAAACGCACTTAAAAGCCGAAGACGGCATTGCTAGGGAGCGGTAGTAACCACTACGTTCTGGTTATGAAATTGTGTTATCTTGGGCGGGCGATAGAGTTAATACGCGTAGTTTCTGACCGTCCGTCGATAGGATGATTAATCCCCGTTTGACAACGTTGGTTTACCTTATCGTTGGGATAGGGTTAGTGACCGTTCTTACCTACCACGCCTCCTCGATTCATTTAAAGTTAGATCGATTTGACTTGGGGGACTAGTACCCGCCAACTGGAACCCATCGGTACCGAGAGAAGAAAATACAGTGTTCCTCGTTGGGGCGCCTCACTTGTCACGCTAGTGTCCTACCGTTCAGCCCATCACTGAGTTTTAATGTTATTCCCTGATATTCGGCATTGATTCGTGACCCCCTGATTCCTACGCAATCGTGTCTATGTAATCGGAGTATATACATTACGCACTCTCTTACTCGCTTTCTAGCTGTCTAATTTCACTGCAGATTTATCACCCTATACACCCGAGGCGAGGGGGAAGCAAGTGAGACACATTGCAGTACTTAAAGTCAACGCATATTTCAGATGCCATCTCAAACGCCAGTGTTCTGAGCCACAGCTTAATCGGAAATTTCGATTGCACTTATCGGGGTTCTGTGAGCAAATATAACTGAGTCTCTCTGGTCGGTACTTGCAGCAGTTAAACTCTCGAGTGTCGGAACGTCGCCCCGTCCGCGGTAGGCGTTTCTTACAACTGACACGTAATTGCTGCCGATTCAGAGGCATTTGTAGGCTACATGATTGGCGGGAGACAATCGATGGGTTGGTACGTTTCAATCAGGAGCCCGTCAAATTGAAGGGAACGGCCGACAGTAGCGCTGGGCCCTCATACGGCCCAGCTGCTCCCACGCTGGGTATCCGTTCAGAGCTAAAGAGACGAAACCTAGGATTACGGGTTTCAAGCCTCTCGATTGCGCCGTGCTCCAAATACGAGCGTCGTATCCCCTCGGAGTGCTGAGGTGACATACTCTTTAGCCAAGACTAGCACTGTATTTTTGCAGTGGTTGACGGACTGTCACCATTCTGGGTGAGCGACGTAAGACCACGTCTTAAAGGTCGACAACATTTGCTCCCTCCGAAAACACCGGGCTTTGTTCTCGCTGAGTCATAAAGGGTGATGTCCGGGACTCTGAGTAGCAGATCACTGCTGTAGGAAGCAGAAACGCCTGTATCTGGACGGGCTGGCCGGTAACAAATTTGTAGTTCAACATCCATTGTTTTTGGTATCGTTAGGGGGCCATGCGCGGTCCATGCAACGTCAATTGATTTGGAACGCGATGTACGTTACAGGGTACACAATGCCTTAGTTCACTTTACCATGCGAATGTGAGGGGCATCATTCAGGCTAGCATCCGAATTGTTATTAACAAAAGTGAGTCGCGCGGGCCACCGATAACAGCTAGATTATACGATTGCTAGATTACGCGTATAGGATGTATTTTACGGTACAGTGGGCAAACTGTCTGATATAAGTGCTATCCATTAAGCGGCCACAACGAGAGACCCAAGATCCCCAAAATAACGAAGATGGTAGGGCTAATGCCAACGTCGGGTTGCCACCGGTATTTTTCTTTTGGCTGGCCTAGACTACGTCCGATATATTAGCTGTTCTGTTATTTATAGCCGGTAGATACCTAACTTATAGCTACGTACACACGGACTAATATCCCCATAATATGAGGCGACTCTATGACACGGACTCGATAGAGGTTCACAGGCTACCCTACTAAGGGGGACAGCTCCTTCGCCGGGTCCCCATGCCGGTAAATCCCAAAGGCAGGTCGCAAGTATTCCGGGTGATGCCCCACTGACCCACCGCCCGTGATCAGGCTCTGGGTCTGGATTACCGTTCTCATGACTCAATTACTCAGATAATGCAGTGTAACGGCTCTCACGCTGGGGCCCATGTTTCATTAGTTGTCATTACGGACGCGCGTAAGCCTGCGCGTGCTTTGTAATTAAGAATTGGGAGACAGTTCACTTTCTCCCCGCGGCTGATTTCAGTACCTCGAGTATGCTTTGCTTATAAACGTAGTTTGGTAGGCGGTATGTAAATCAAAAAGAGCACAATCTCCGTGAAACCGCGGGTTCTTACCTCTAAATAGTAGGCCGATCGTGCAGGAGCAAAGTAGATTTTGGCATCATTTATGGAACAGTTAAAGAAGACCCCCCTCTCTCCCAAAGGCGAAACAGATCCGTGGGGTAGACTAAACGCGATCCCTGTCGCAACTTGATTTCGGCACTAGTGTCACTCCGCAACTCAGGGAATAGTCGGACGACTCCAGTAACGGTCAAACGAGTCACCTTGATCGGCGCTTGAAAAGTTCATGGCCTCGTCGGAAAACAACCACCTGACTAGCCAGAGTGTAGCTGCCGTGCAACCGCGTGGTTTGTTAGCCATAGTCACTAACTGAAGTGCCAATATGGTATTATATCGAGGGTTCTCGGATTCTCACAGCCCAGGGCTCCTACATCCGGTGAAACGAGTATTCGCACATCCCGTATCGTCTATCTGCTCGGCGTCATCCAGGAGATACGAGCTAGGTTCAGCATGAGACAGCGTAGCAGGGGAGTCTGCGGTCTGGGCTAATGCGTTCTCTCGAGACCCCCCCGAGCGTTCTTCAAGAAGACAGCTTACTCGCATGTCAGGCCTCAGAGATTGTTCCGCAAAGGATGTAGTATAACAAGATTTATAGCCAACGTCTGCCCGGGGGAAGGTCTATGCTGCTGGGTTCTACAGGCCTCGACAAAAACCCCGCCGTGGGAATATCGATCATGCGGATAGATATAGCGGAATTGCTTTGTCCTTCAATTCGAAGAATAAATGACATGGTAACGTTTAGAGCCAGACTCTCGGGTCTGTGCACTTATTAGTGGCACATGATAAGGGAAGCCGCAAGAACCTCGCTTCCGTTATGCTGCAGCGACATAGTTCATATCATGTTGTCCTAGGACGTAAGGCAAACACAGCTCGATACTCGGACTGGCCCGGTGAAAACTTATATGCCCCGATGGCAATATTACGACGTCATGGTCACTGAAGCTTTCACTCATATCAGTTCCCATTTCATTAGATTTTCTCTGTGCCATTCTATTTCCCGGTCAAGATGCCTTGCGAAGATCTGGGTTAGAGGATCTCATGGAACGACCGCAACGTCAAGAGGACCGAGTACCGGTAGAACGAGACTTCCATACGCCCTTTTGCGCTAGATCTGCCTTAATTCTATAGCAGTCCCTTGAACTTAACATGTACACGTGCAGGGCGGGGAAAATTATTAAGGCAGCTCTTCATTATGGACACCCGAAATAAACGACTTCAATTCTCGTCTAGTGGATTCTTGACCGCTTCTGGAGCATCCTGGATAGCCATTACCTAATGTACTTCATCCATCTGCACCGACGACAATGGGCAGCCCGAGGGAGTATCTTCCCGTAACTGCGGGACAGTAAATAAGCCAATGTGCTCCTCTTCCAATTGGAGGTTGACCTTGAATGTTACTAGCCGTCATCGTGGGAATCTTACATCCAGAATCTTTAAGACCAAGCTCTTGTAGAGTCTAGATGGCCCGGCCACCGATAGCTCGTACATTGATCCCGCCAGTATAGTCTGAGGGCCCAACAGTCTAAGTTTGATCAGTTGGGGTGCGTGTTCTTTGCCGAATTCCCGCCGGAGACTATCCGACGTCCGTCGTATTATTACTACCAGATGCGCTTGCTTACTTCTTCACCGGAAAGGGTGGTTCTATACAGTACCAGTCAGGCCTGAAAAGTCAACTATAGGAGGAGCCCCACAGCGTACTCTGCCTCGTTGGGTGAGCAATATCAACGATGTTGGTAACACTACCTTGTTCGTGTTTAAGGCATAGGATGCGGCGCGCCAATACAATGATGCCAAATGTGTCTATAGCTGAAGTTCTGGAAAACGGCCGCTCGTGTGCTCCATTAAAAGGACGTTAATATCGGGTGCTGTGCGCTGTCGACGGACAAAGCTCTTGGACCGTCAGGTCTTCCGGGCTTTCTTGGTACAACGGCCCGCATAGCAATCCAGACACTTTGGCTATAGGGATAACCCAATCACCAATCCAGGCGCATTAGTCGAGATGAGCGGCTTACCAACAACTATGAGTTTGAGGTCGCTCTCCAGGCATCAACCGCAAATTGGTACCCGAGCATACCTCGAAGGATCGGTCTGTAACGCCGACCTTGTTCATGTTGGCCTAGTCTTTTCTTTCACGCATGATTAGCCGTAAAATCAGGTCAACGTTTTACCCGATAGTGGTTATGGACCTGGTCGCTCGGCGAGTATCGCTAGATTCTGGGCGCCTCTTACATTCATGGTAAAGGTGTACGATTTATTTTTTGCATCAGATCGAGCCCAGATTGCTTTCGAATTTCCGTATAAACGAGGAGAGCTAGTCGGTCGATGCGTAGCGTCTTTATAGGGCCCTACAGAGCATTGTCGTCCTTCAGAACTGCGCGCTCTATAAACGTATTGGAACCTTTTTGAGCGGACCAGTTTTTGGCCTAGTGTAATTAGGTGGAACTGAATATGTATGATTTTGACTGGCTCGGGCTATGAGAAGGCGAAATGGCAGATCCCCAGTGCGCGTCCTCTCTTGAATTGCATGGGAGTTGTGGGACGCGCCTGTAAGGTGGGCCTGTGTCCGAGCGGTCGTCCAGGAGGTTATTTCACTCAAAAAGGAGCCTATGAACTTGCGGGAAAAGAGTGCTCGATAGTGCCCTGTGAAGCACAAGGAGACAGCGGTGTCTCACGCGACCTAACCTCAACCCCCGCGCTGCCGTCCACACTTTGACTCAAACTCTGGCATCCCATGTGAAACTCGGTACCGTCAGGGCAGGCGCGACACATGTTGTCATGCTTTGGGTACAGCGCACTGCGGCGGTGGAATTACTCCTCTTTGCTTACACAACAGTTATTTCGCGGTCGGCGCTCACTGACAACGCTATTCGTTTACGCCGCCACGGCGTAGGCGGCAGGCGCTGGATGCGCCTGTGTTTAATACTGGTCATGAAAGGTGACAACCATGAAGCTTACCCGTCGCCGATAACACGGAAGCTATTAAGACCGCTATGATGGGGCTCGATACTGCACATCTGGCGTTCCTAGCACGAGTCTGGGGTACCAAAAATGAACTGACGGAAGAGTATCGTAGGCTACGTCGAAGAATCGCTCAATAACACATGGATCGGCAAAATGCCACTGGTGATTGTAGTTTAGCGCGCCGATTGTAAATAGTCAATATCTCTGTAAAAAGCACCACTGTCATAGCCTGATACCGGCCCACGCCCGATTGGATCATTCTCACAACGTCGGGTTGGCTCTCTAATATCACATCTGGTACGCAGTTAGTCGGGCCCATTTGGTACCGATAATACTGCCACCTCATGCGGCCCGGCAGAACAATCCTAGGGTCGTAGCGTCTCTTAGTTTTTGTCCCGTGTATGGGTGTACTTGCCCCTCTTGCAGGGCACCGACCACCGTAAAGAGCTACTGGACGAAGTTGCCACTAGCTTCGACTCGAGCAGTTCCTGGTAGGCCTCCTCGTAGGTTCGTCCCAAGACGTCCATTCATGGTACCCACATCCCCACCGGTAGTGGATATTTCAAGCTAGAGTACCGGGCCACAGATGGAAGTGAGGATTATTCACTCAATGTCCTATATGAGGGCACGTCAAACTTTGTCGGGCCTGTTCTAATTCATACTGGGCAGGTCTCCCGTAGGGTAGGACCAGCCTCCGAGTGATAATCTCAGAGCACACGCACCGGGGCAGCCCAGGAGCACCGCTCGAGCTCACCGTACTTTGTGTCAGAATGCAGCACTTTAATGGGCAACGTTCGGTAAGAGAAAGCGATCGTTTAAAGGAGGACTGTGAAACCACAAGTCATTGCTAAAGTAAAGCTGCGGATCAACCCGTGCCTTACACTCTCCAAGCGAAGTTCAGACATCGAGGTGCCGACGTGATTTCCATCCATTGGTAGACTCCTGGGTAATCTCCTACTGGAACCTTCGTAAACTATTTCAATCCGCTACATCGTAGGTCACTATTGCATTATCCCATTGTCCCATCCTAGACATCGCTTCGGTCCGGCGGCTTAAATAAGAATGTGTCTCCGTGGAACCCGGCACAAGGAAATGTGCATTTATCTTCTTCAAATCCATACGTAACGGGCAAGGCTTTCTTCCTGCCGTATCCTCGATTCGCTAGGAGACGACCATTCCCCGGCAAGTCTAGACCATCTCGCTGGACTATGTTACGGTCAGAGATCGGCACAAGTTTTGTGTAGTCCATTGCTGCTAGAGCACCTGCCGTTGGCGAAACGGGGCGTCGCGTGGAGCTTTGGCTCAGCCTAATGCTAATTTTGGAAGGCCCCCAGAGCTGCAACCCTCCTTTACCCAGGTGACCTCAGAGGGGTCATGGCATCGACAGCTACGCACAAGCCAAGAGGATGTCACGCCTTGTCTATAAAAGAGACCCGCTTTCATATAATCTTAATGCCTCTTCTCGCCATGGCCAGCCTTAACCCACACCCCGCACGGAGAAAGGGCATCCGACCCCATAACGCATAGCCCAAGGCTTCGTTTACCACTGACGATTATTCCTTCCATAACAAACTGTACTAGTGGCTGTGCAGGAGACCGTCGGAATTTAGTTTCGACTCTCGCCCGAAAGTGATGCCTGTATACCCGCATCCCAACTCGATAGACGAGACAGGTCCAGACTATGCGAATTGCGCTTTAGATACCAACTGGCACCGACGTTGGTAGGTTTGATTCTGATTCTGAGTGCCCTGCTTGCAGATGGACAATTGCGGAGGGGGCCGGGAAACTCAACTGTAGGTAGCTCTGCACAATGACACGCATCACATTTAGAAGTCGCCGTCCGTGGGCAAGCTCTACCTTAACGGTGATTCCCATCGACGGCAACCTTCACGTCTCTAGGCGCTTAAGAGGACGTTACGCGGGCTGATCCTGCATTAGCTGGACTGTCAAGTTGTATATATGAGTCTGACGCCTTCTAAGAACGTGGCATTGATTCCTCCGACCACTGGAAGCAAATAGTGACCTATGGACGAGTCACGGTTTTCATCTTCTGATTTTCAAAGCTGCGATTAGAGAATCCTACCCCGCTCTCACTGCCAAATGATACATCGAGAGCTATGATGTGAGGCTTGGGAGAACCAGCAATTTCGAAATGTGGGGAGCCCGCATCGGAGTTGACTTACCTTTACTTTGCACTAATCTCCAGTGTCGGCCCCGGAACACCCTACTTACCGGGCTGGGCTCAGATGTTCAGATAAGGACTGGGGGGTATCCGCAACGCTTATAGGGCACGTGTTAGCTAATTGTTAGAAAGTACTGAAGTGTCCCATCTGCTATTTCGGGGGCCTGTGGGGCGTACTGCTGATAATTTTGAGGACCGAGACACTTCAGGGTATGATCAGCACCAACACTAGATGAGAAACCGATTCGCAAGAGAAAGGGTACGTTAAAACGCCTTCGTGTAGGCATGTAAGGCGCGTATTGGGGGCACATCGGGTAGAAGGCCAAGGGTACATAGAAGTTACTCGGCAGTCTCGCGCCGTAGTGCCTATAATGATTGGCTACCCCCGTCAAGTGCTTATTCGACGTGACAGGGGCGTAAAAAACGATGTCCGTCGAGGATCGACCGACAGGGATGGCTACACCGTACCGATCTACGTATAAACCCGGCTATAGGCGCTTTACATCCTGTGACGGGCGAGAGCTCACGAGGCCGCTGCGAGTTGGTTCTTCCATGAGGAGCGATATATTCAGTAGAGTCTTTTGTCTTACGTCTCCACACGGAATTTATTACCGTCGGCGTATGTTACCTGCGATTGGCTATTGAGAGAGCAGACTCAAAGATAAACACCGACGACGAGGTTTTGGTGAACGCCTTAGTGAGTTAAATGTGGCCTCCACCTCAACGCTAGGGATAAACTGACAAATGCGTGCGTAGGGGGTTTCGAAACTGTTTATCGAACGTGGGGTCTCGGGTGGACCGCAATCATAGTTGCGTCAGCAGTCAATATGATACCGCGTGATGGCGCGGAGGGGATATCCCTGACTCTTTGTTGGCGGGCGGTCTTCTCTGCCCTTCCTCGTATAGGCCAAGTCAAAACAAATGCCCGGAGTATGGAGAATCCATCGGGCGATTACCCCGGTTCCGGACTATGTACCGCTTATGTGGTGCTACGTTCGTGTTTTAATTGTCTAAATATTGCACCGAAGTAACCTCACTGCCCTCTGCTAATACATGAACAAAACCGGTACAGCAGCTCAGTCAGGACGATCAGATGCTGCGCGGTGCCATTCGCGGGATACTTTCCACATAGATCTATACTCGTCCCCGTAATGACCCTGCTGATGCCCGTTTAGAGTTGATATACCTGTCTCCAGTAGGATCTGTGTCGTACCGTTACTGCCAACCAGATAGTGTAATAGATGGACGAGCAGCTCATCGAGCCAACCGGGCCGGGGCATCGTTCTCCTATTTGTTGGGTATTGTCTCATAATAGCGGTGTGCTCCCTTTTACTACCCTCGTAGATTGACGCTCGGTACCGAGACGTACTCTCGTGCTCTAGTGAGGTTGCCTTGTCGTGATTTTCGAGATTGCAACCTGGGGATTACAATAGAAGATGCCCGATTCTGGATGTGATGAGTCGACAAGTCATGCGATTACACTTCCCACGTTGGCTCATCCGAGTGACGACGAGTGTGACCTTCGCGATGCCGCGCTGGCTCCACCTTGTCACGCTGGGAGTACGTCTCCACGATGATCCACACTTGCGGGTGAGCGCTCGTACCAGCTTAAAGTGCGACCTACTGGCACACATTCTATTTATGTCCACATGGGCGTTGACTGTGGTCCTTTGATATTGTGACGAGAGTGTGCGGGACCGGAAACTCTCATTAATGAGAGGGCCTGGTAACAAATTCATACACAGCTCTGCGGAACAACGTGGGTAGACCGCTTAGGCTGTATCTTCTGTACCTGAGCTATTACGTATGAATTTCAGGAACCAAAAAGCTGGTTAACACGTCGAGTACGTGTTCGGCAACCAGTGTACTGTGAAGTTGATACCTACTTGTTTTCACACCCATTAACCCTAATATCCATTGTGCGGCCGTTAGTTTCGGCATTCACCGCAATCGACGGGTTCCTTACACATCCCGGACAGCGGCATACTAAGCGCGAGCGTAGGATGGTTCAATTAGGACGAGGGCAAGCCCAAGCGTGCCAAAACCATAGTAGACTCAGATTGGTGCCGAATGGACGTAATGTCTTAGCTCGGGCAGCTGGAGAGTTCCGCAACTTTGCTTTTCCCCCGAGTCATGTTCCACTGAAGATGGTGGGCGCCGTTAAATAGTGGCACCCTTCGTTGAGACACCACACACCTTCTGACAATAAGTCGTCCGACTTAGATATTCGCGTGCGATTAAGTCTAGAGCGATAGGGGTAGAGCTACAAGCTCACTCTTGAGATTATGCGTTCAACTATATGGAGTGCCAAACCTTCATTTGGTCGTTGTTCAAGAACGACGGCGAAAAAGTGTTTGGGACGTTGATCTGCGAGCCTCACCCGGCTGTCCGCAAACAGTGTACCTGTAAGACCAACGTACCTTATATCCCGGCTATCCCTCGTCTTAGCAAATCCTAGTGGTGGCCTTTCCACCCAAATCGATCATCCTCACACCAAGGTCTAGCCCTCCCTCCCTTACCGTCACCCCGACGTAATTATCTCGATCGTATTGACAACACACTTTAGCAAATTACCCTTACGCAGTATGAAACTTCTGGGTGGACGATAATTGATCCTGAGTTGCGGTTATCTCCGATGGTTGGAATCTACGCTCCCAGATCACGGAAAAGCTCGCCATATGACTTTGCGCAGCCTCCTGCAACTCGATATAAGTGCCATATCCGGGTCCAAATACCATAACTTGGTGAGGCTATCTTCAGTATGTAGCTACGAATCTCAATTTTACATTGCGTGTTCGCGTGTTGACTGGCCTTCATCGCATGCTCCCAATCCCAAACATGCTCTGCCTTAATGGTATCGACCGGAAAGCCGTTGAGGATGAATTATAGCTATCTGATCAGACGGATAATTGAATACCAGACCCCGTGTAGTCATCAGACAGGGGTGATATATTGTCAAAACGTGTTCCTTGCCTCTGTAGATTCGGCGGCGTTGACGTCGACCCCTTGGCGAGTGCGGGAACTGGTAAGCTGCAACCGAGCAACACGAAGGTTAGTCCCGGGGCTCCATGGCATTCAGTGTTTTAGCTAGTCACGAATGGAGTAATCTTCTGAGAGTGTCGTTTACTTACATTCGGTGACCGTCCAGCACGTAGCACTCGATTGAAGTACGCAGCATAGGACCCATCCGGGGCAGAATCGCCCAAAACCCGCGACGCCAATAGACTAGGTGATACGCGTGAAGTGAGGTCGCCATGCATGCATGAGGGTAACCGTCCCAATTAACGCCCACACAAAGGCCATGTTAGATTTATTATTTTGGAACGAGGACGACCAGTCCACTTTAGCTCATCTATTTAACGATAGGAAATCCACATGTAATCTACCGAGTCCTTGTCCAGCTATGTTTACTCCGATCACTGCAGATACTGAAAAGCAAAAGGTAACGCAAACTCTGTTCATTGACACACGAGAGATTCCCGGACCCAAAGCAGAAGTTAACCGATGAAACTTAGGACCTCACTAAGGACGCTATTATGAGGTAAAACCTTTGGACTTGAGATCAGAGCTTAATTTACGGGTTTATCGTGGAAAAGTCCTTGCTAGATTATGAGAGTAGCCGATCCGAGGTGCAACAGTATACGCATCATTCATTCCAGTCACCACGATGCTCTGCAGTGCAGACAGGCGTCGTAGACCTTAAAGAAGATTAAATGGATCAGGCTGGTTTCCCAAGCTCATATAAGCGGCGGTGTAGGCACGAGTCTCAGTAGACCAAATGACCACACGAGGACGCCACGGAAATTCCCGTGGGGCCTTATCTTCTTGTCCTCCGTTAGAATGGATGAACTATTCGCAATGTGCTGCCGAAGGCGTTACAAGGTAAAAGTTGGCGTACTTGACCCTATAGCGCTCGGGACAAGTATCGCTGATAATGTCCAAGACACCATACAAAATATAACCAGCCCTCATAGGTCGTATGCATAGGTTATATCAGGACTTCGCGACCCCCGAACCTTTATCCGTGTGGGCTACGCCGCTTGGGTCCAAATCTTTATACGCCCCCGGGAGAACTACCGGTCTTTGATCCTGTTCTCTGCGAGCAAATATCTTCTCTTAGGGTCTGGACCGCGTTGCCAGTGGCGTGGTAGGACGGCGATAACGGCAGATTATAAATCGTGGTCAAGACCATTCACCTGTAATCAGGTATCATCGAGTGGTCCAGACGCGGAAATACTATCCGTAGTCGGTAGTCATATTTTGAAGCAAAGGTCCCGGCCTGTTCTCTCCCCTCGACGTGAGGGTGATAAATTCCTGTCTACCACAAATTCATATCCGGGTGCTACACCTAAGCTGCTTGTTGAGACACGTTGAGCACCGTCCCTACCCGACATCGAGCCAAGCAAAGAGCCCTACGACGAGAAACCCCTACAGATTGCTCCCGGTACAGACGTTGCCTGAACACCACATTTGCAAGCGGACTGGACTAGTATGGGAACGGACCAGGACCCGCGTAAGAGCGCCAGGAAATGACCTCGTCAGTTTCTTGCACGTCCTGTTGCTCCTCGTAAGCGCACCTCGTAGGGTGGGCAAGGAATGTGTGTGCCGGGTATTTGTTTCTAAATGAGTCGTCAGAGAGGTTCAAACGAGGCTTCTGAGCGGGTTTCAGTTTACCGTCCACCGTCCCAATAATTCACGGAGATTAACTATTCGTCTGGACGATGGGGACCGACT
		</sequence>
    <sequence><taxon idref="Location_2_1_0|39.05049240573402"/>
			ATGGCCGCAATGGGACTACTGGCGACTTTACATTTTAGGCGCGATCTTGGGGATCAAGGGCCTCTACGCTGGCACATTCTGCAGATGGCAACACGCTGATCATCACCCGAAGCACAATACACGAAGTAACGCTACTGGGGTGGTCTTATGAAGCGCTAGAGTTCATCTCGCATACGACACAAGTCGCAGTCATGTACTAAAGTGGAAGAGAATCATTAAAACGCCCCTCGGGTTCGATTACGGACTCACGATGGTCTGTTGTAAATGTGTGCTTGACGAACATCTCGCCAGAGAATAACGAATTAAGTTGCGTCCTAATAGCATTTCCGCCAAGACGATGCCTGATACTCGGATTATGCGTTAACAGGGAAAGCCGTCTCGTTTAAACTTCAAGAACTCCTACGTGAGTTGTGCCATGTCATAATGGAGACTTTCTACTTGCGATCCGGATTTAGTCCGAGGTTTCACATGGGTCCTAAACTGTATTAGATATATTATTGTATCGAAGTTCGAATGTTCGCTCCCTGCCGGACCGTGGTTCCACTTGCTGTATTTTGAGGGTCTGGGGATTTTTTTAGGACAATTTGTGCCTCCGTGGTTCCTGCTGTTTCTATGCTGTTCACACAGATCATCTGTGTATAACGCCCGGCCACATAGGATCGGGACTGTGTAAGCAACCAATAAGACAAACCTAGTTGATAGACTATCATGTTTGTACAACACACAAAAGGGAGTCGTGTAGGGTCTTCACTAGATACAGCCATAATCATTGTGATTATATGTATTCAGGCACCGACTGGAATGTGTCGTGCTGCTTAAGGCTCCTCGGGTCCGTATCGGGGAAATCCGCACAGGTCTTTTTAACGCTTCCGCTCTAATAGATCAGATAAAGCAAGCATCAGGGGAGCTTAAAGAGGCATACTGTCCAGCAACCCTACGACGTCTTTGCAGTGTTGAATACTTATCCCGGCGCGGCCTTTGACATCTGGCATACAGTTTCAATTCACCAATGAGTCGCTCCGATATGGTTTATCCGGGGGCTAGCAGTCATTGGTGTACCGTTTAATCAGGTTCTCGAGTTGTAGTATCCGCTGGTCATATCGGTGGCCCCTGACGCTCCCCCTGATGGGCTGACGCTCGAAGTAGAACACCACAGCAACATTATGACAGACTCTCTTAGAATACTGCGAGTGATTTATATGAAATACTGAGGCTCTCTGCGCGCAGCAAGATAAATGGATCACCGAATCCTTTAAGCTGCGGCCACACCACATATACCCTATGCGCTCTTGTACAGCCGAAATACGATGTCTCCAACAGAGTCAGAACGCTTTATGAAAGGGACTCGAACAGCTAGCTGTTGCTCACTCTACCTTACATCGCCCTGATCGGGGGGCTAAATGGCAGCGGAAATAGGCGCAAGTGACGTTCATCAGAGCGATGTGTTCAGATTAGCGCTACACTCGGTCACGTTTGCAATCCGTTTGATAGACGGTAGCGAAACGCGTCAGCCCCCGAAATTCGAGCATGTGCTAGATCCGACAGACAAATGGATTGTAGCCCGGTACGGCTATTACTAGCTTCGACAGCAAAAAATAAACATAATCGTTTGCGTGGGGGAGCTAGACAGACGCCCCTCGCTCACACCGATAAGCGATGAAATTCCTTCTGGCTCCGCCCACCTACCCGTCCTACAATCCTGCATTGATAATTCGGGCTACTAGTTGAGCTTGGTCCACCTCCGATGGTGGGCCACCTGGGTTGCCGTCAGCTACTTGCAACCGAGCGGGTAGGCCTTCCAAGTGTGAATGGGACGTATGGAGGCGGATGTCTGAGGTCTTGGATACGCGAAAGTTGAATGGCCCCTAACCAGCCTTCCGGGGCTACGCGCTCTCCGCGGATATTACGGGCATCGGGTTTATAGTTGGGAAACGATCTCTAAAGCTGTTCATCTAAGAGTCTTATTCCCGTGATCAAACGCACTTAAAAGCCGAAGACGGCATTGCTAGGGAGCGGTAGTAACCACTACGTTCTGGTTATGAAATTGTGTTATCTTGGGCGGGCGATAGAGTTAATACGCGTAGTTTCTGACCGTCCGTCGATAGGATGATTAATCCCCGTTTGACAACGTTGGTTTACCTTATCGTTGGGATAGGGTTAGTGACCGTTCTTACCTACCACGCCTCCTCGATTCATTTAAAGTTAGATCGATTTGACTTGGGGGACTAGTACCCGCCAACTGGAACCCATCGGTACCGAGAGAAGAAAATACAGTGTTCCTCGTTGGGGCGCCTCACTTGTCACGCTAGTGTCCTACCGTTCAGCCCATCACTGAGTTTTAATGTTATTCCCTGATATTCGGCATTGATTCGTGACCCCCTGATTCCTACGCAATCGTGTCTATGTAATCGGAGTATATACATTACGCACTCTCTTACTCGCTTTCTAGCTGTCTAATTTCACTGCAGATTTATCACCCTATACACCCGAGGCGAGGGGGAAGCAAGTGAGACACATTGCAGTACTTAAAGTCAACGCATATTTCAGATGCCATCTCAAACGCCAGTGTTCTGAGCCACAGCTTAATCGGAAATTTCGATTGCACTTATCGGGGTTCTGTGAGCAAATATAACTGAGTCTCTCTGGTCGGTACTTGCAGCAGTTAAACTCTCGAGTGTCGGAACGTCGCCCCGTCCGCGGTAGGCGTTTCTTACAACTGACACGTAATTGCTGCCGATTCAGAGGCATTTGTAGGCTACATGATTGGCGGGAGACAATCGATGGGTTGGTACGTTTCAATCAGGAGCCCGTCAAATTGAAGGGAACGGCCGACAGTAGCGCTGGGCCCTCATACGGCCCAGCTGCTCCCACGCTGGGTATCCGTTCAGAGCTAAAGAGACGAAACCTAGGATTACGGGTTTCAAGCCTCTCGATTGCGCCGTGCTCCAAATACGAGCGTCGTATCCCCTCGGAGTGCTGAGGTGACATACTCTTTAGCCAAGACTAGCACTGTATTTTTGCAGTGGTTGACGGACTGTCACCATTCTGGGTGAGCGACGTAAGACCACGTCTTAAAGGTCGACAACATTTGCTCCCTCCGAAAACACCGGGCTTTGTTCTCGCTGAGTCATAAAGGGTGATGTCCGGGACTCTGAGTAGCAGATCACTGCTGTAGGAAGCAGAAACGCCTGTATCTGGACGGGCTGGCCGGTAACAAATTTGTAGTTCAACATCCATTGTTTTTGGTATCGTTAGGGGGCCATGCGCGGTCCATGCAACGTCAATTGATTTGGAACGCGATGTACGTTACAGGGTACACAATGCCTTAGTTCACTTTACCATGCGAATGTGAGGGGCATCATTCAGGCTAGCATCCGAATTGTTATTAACAAAAGTGAGTCGCGCGGGCCACCGATAACAGCTAGATTATACGATTGCTAGATTACGCGTATAGGATGTATTTTACGGTACAGTGGGCAAACTGTCTGATATAAGTGCTATCCATTAAGCGGCCACAACGAGAGACCCAAGATCCCCAAAATAACGAAGATGGTAGGGCTAATGCCAACGTCGGGTTGCCACCGGTATTTTTCTTTTGGCTGGCCTAGACTACGTCCGATATATTAGCTGTTCTGTTATTTATAGCCGGTAGATACCTAACTTATAGCTACGTACACACGGACTAATATCCCCATAATATGAGGCGACTCTATGACACGGACTCGATAGAGGTTCACAGGCTACCCTACTAAGGGGGACAGCTCCTTCGCCGGGTCCCCATGCCGGTAAATCCCAAAGGCAGGTCGCAAGTATTCCGGGTGATGCCCCACTGACCCACCGCCCGTGATCAGGCTCTGGGTCTGGATTACCGTTCTCATGACTCAATTACTCAGATAATGCAGTGTAACGGCTCTCACGCTGGGGCCCATGTTTCATTAGTTGTCATTACGGACGCGCGTAAGCCTGCGCGTGCTTTGTAATTAAGAATTGGGAGACAGTTCACTTTCTCCCCGCGGCTGATTTCAGTACCTCGAGTATGCTTTGCTTATAAACGTAGTTTGGTAGGCGGTATGTAAATCAAAAAGAGCACAATCTCCGTGAAACCGCGGGTTCTTACCTCTAAATAGTAGGCCGATCGTGCAGGAGCAAAGTAGATTTTGGCATCATTTATGGAACAGTTAAAGAAGACCCCCCTCTCTCCCAAAGGCGAAACAGATCCGTGGGGTAGACTAAACGCGATCCCTGTCGCAACTTGATTTCGGCACCAGTGTCACTCCGCAACTCAGGGAATAGTCGGACGACTCCAGTAACGGTCAAACGAGTCACCTTGATCGGCGCTTGAAAAGTTCATGGCCTCGTCGGAAAACAACCACCTGACTAGCCAGAGTGTAGCTGCCGTGCAACCGCGTGGTTTGTTAGCCATAGTCACTAACTGAAGTGCCAATATGGTATTATATCGAGGGTTCTCGGATTCTCACAGCCCAGGGCTCCTACATCCGGTGAAACGAGTATTCGCACATCCCGTATCGTCTATCTGCTCGGCGTCATCCAGGAGATACGAGCTAGGTTCAGCATGAGACAGCGTAGCAGGGGAGTCTGCGGTCTGGGCTAATGCGTTCTCTCGAGACCCCCCCAAGCGTTCTTCAAGAAGACAGCTTACTCGCATGTCAGGCCTCAGAGATTGTTCCGCAAAGGATGTAGTATAACAAGATTTATAGCCAACGTCTGCCCGGGGGAAGGTCTATGCTGCTGGGTTCTACAGGCCTCGACAAAAACCCCGCCGTGGGAATATCGATCATGCGGATAGATATAGCGGAATTGCTTTGTCCTTCAATTCGAAGAATAAATGACATGGTAACGTTTAGAGCCAGACTCTCGGGTCTGTGCACTTATTAGTGGCACATGATAAGGGAAGCCGCAAGAACCTCGCTTCCGTTATGCTGCAGCGACATAGTTCATATCATGTTGTCCTAGGACGTAAGGCAAACACAGCTCGATACTCGGACTGGCCCGGTGAAAACTTATATGCCCCGATGGCAATATTACGACGTCATGGTCACTGAAGCTTTCACTCATATCAGTTCCCATTTCATTAGATTTTCTCTGTGCCATTCTATTTCCCGGTCAAGATGCCTTGCGAAGATCTGGGTTAGAGGATCTCATGGAACGACCGCAACGTCAAGAGGACCGAGTACCGGTAGAACGAGACTTCCATACGCCCTTTTGCGCTAGATCTGCCTTAATTCTATAGCAGTCCCTTGAACTTAACATGTACACGTGCAGGGCGGGGAAAATTATTAAGGCAGCTCTTCATTATGGACACCCGAAATAAACGACTTCAATTCTCGTCTAGTGGATTCTTGACCGCTTCTGGAGCATCCTGGATAGCCATTACCTAATGTACTTCATCCATCTGCACCGACGACAATGGGCAGCCCGAGGGAGTATCTTCCCGTAACTGCGGGACAGTAAATAAGCCAATGTGCTCCTCTTCCAATTGGAGGTTGACCTTGAATGTTACTAGCCGTCATCGTGGGAATCTTACATCCAGAATCTTTAAGACCAAGCTCTTGTAGAGTCTAGATGGCCCGGCCACCGATAGCTCGTACATTGATCCCGCCAGTATAGTCTGAGGGCCCAACAGTCTAAGTTTGATCAGTTGGGGTGCGTGTTCTTTGCCGAATTCCCGCCGGAGACTATCCGACGTCCGTCGTATTATTACTACCAGATGCGCTTGCTTACTTCTTCACCGGAAAGGGTGGTTCTATACAGTACCAGTCAGGCCTGAAAAGTCAACTATAGGAGGAGCCCCACAGCGTACTCTGCCTCGTTGGGTGAGCAATATCAACGATGTTGGTAACACTACCTTGTTCGTGTTTAAGGCATAGGATGCGGCGCGCCAATACAATGATGCCAAATGTGTCTATAGCTGAAGTTCTGGAAAACGGCCGCTCGTGTGCTCCATTAAAAGGACGTTAATATCGGGTGCTGTGCGCTGTCGACGGACAAAGCTCTTGGACCGTCAGGTCTTCCGGGCTTTCTTGGTACAACGGCCCGCATAGCAATCCAGACACTTTGGCTATAGGGATAACCCAATCACCAATCCAGGCGCATTAGTCGAGATGAGCGGCTTACCAACAACTATGAGTTTGAGGTCGCTCTCCAGGCATCAACCGCAAATTGGTACCCGAGCATACCTCGAAGGATCGGTCTGTAACGCCGACCTTGTTCATGTTGGCCTAGTCTTTTCTTTCACGCATGATTAGCCGTAAAATCAGGTCAACGTTTTACCCGATAGTGGTTATGGACCTGGTCGCTCGGCGAGTATCGCTAGATTCTGGGCGCCTCTTACATTCATGGTAAAGGTGTACGATTTATTTTTTGCATCAGATCGAGCCCAGATTGCTTTCGAATTTCCGTATAAACGAGGAGAGCTAGTCGGTCGATGCGTAGCGTCTTTATAGGGCCCTACAGAGCATTGTCGTCCTTCAGAACTGCGCGCTCTATAAACGTATTGGAACCTTTTTGAGCGGACCAGTTTTTGGCCTAGTGTAATTAGGTGGAACTGAATATGTATGATTTTGACTGGCTCGGGCTATGAGAAGGCGAAATGGCAGATCCCCAGTGCGCGTCCTCTCTTGAATTGCATGGGAGTTGTGGGACGCGCCTGTAAGGTGGGCCTGTGTCCGAGCGGTCGTCCAGGAGGTTATTTCACTCAAAAAGGAGCCTATGAACTTGCGGGAAAAGAGTGCTCGATAGTGCCCTGTGAAGCACAAGGAGACAGCGGTGTCTCACGCGACCTAACCTCAACCCCCGCGCTGCCGTCCACACTTTGACTCAAACTCTGGCATCCCATGTGAAACTCGGTACCGTCAGGGCAGGCGCGACACATGTTGTCATGCTTTGGGTACAGCGCACTGCGGCGGTGGAATTACTCCTCTTTGCTTACACAACAGTTATTTCGCGGTCGGCGCTCACTGACAACGCTATTCGTTTACGCCGCCACGGCGTAGGCGGCAGGCGCTGGATGCGCCTGTGTTTAATACTGGTCATGAAAGGTGACAACCATGAAGCTTACCCGTCGCCGATAACACGGAAGCTATTAAGACCGCTATGATGGGGCTCGATACTGCACATCTGGCGTTCCTAGCACGAGTCTGGGGTACCAAAAATGAACTGACGGAAGAGTATCGTAGGCTACGTCGAAGAATCGCTCAATAACACATGGATCGGCAAAATGCCACTGGTGATTGTAGTTTAGCGCGCCGATTGTAAATAGTCAATATCTCTGTAAAAAGCACCACTGTCATAGCCTGATACCGGCCCACGCCCGATTGGATCATTCTCACAACGTCGGGTTGGCTCTCTAATATCACATCTGGTACGCAGTTAGTCGGGCCCATTTGGTACCGATAATACTGCCACCTCATGCGGCCCGGCAGAACAATCCTAGGGTCGTAGCGTCTCTTAGTTTTTGTCCCGTGTATGGGTGTACTTGCCCCTCTTGCAGGGCACCGACCACCGTAAAGAGCTACTGGACGAAGTTGCCACTAGCTTCGACTCGAGCAGTTCCTGGTAGGCCTCCTCGTAGGTTCGTCCCAAGACGTCCATTCATGGTACCCACATCCCCACCGGTAGTGGATATTTCAAGCTAGAGTACCGGGCCACAGATGGAAGTGAGGATTATTCACTCAATGTCCTATATGAGGGCACGTCAAACTTTGTCGGGCCTGTTCTAATTCATACTGGGCAGGTCTCCCGTAGGGTAGGACCAGCCTCCGAGTGATAATCTCAGAGCACACGCACCGGGGCAGCCCAGGAGCACCGCTCGAGCTCACCGTACTTTGTGTCAGAATGCAGCACTTTAATGGGCAACGTTCGGTAAGAGAAAGCGATCGTTTAAAGGAGGACTGTGAAACCACAAGTCATTGCTAAAGTAAAGCTGCGGATCAACCCGTGCCTTACACTCTCCAAGCGAAGTTCAGACATCGAGGTGCCGACGTGATTTCCATCCATTGGTAGACTCCTGGGTAATCTCCTACTGGAACCTTCGTAAACTATTTCAATCCGCTACATCGTAGGTCACTATTGCATTATCCCATTGTCCCATCCTAGACATCGCTTCGGTCCGGCGGCTTAAATAAGAATGTGTCTCCGTGGAACCCGGCACAAGGAAATGTGCATTTATTTTCTTCAAATCCATACGTAACGGGCAAGGCTTTCTTCCTGCCGTATCCTCGATTCGCTAGGAGACGACCATTCCCCGGCAAGTCTAGACCATCTCGCTGGACTATGTTACGGTCAGAGATCGGCACAAGTTTTGTGTAGTCCATTGCTGCTAGAGCACCTGCCGTTGGCGAAACGGGGCGTCGCGTGGAGCTTTGGCTCAGCCTAATGCTAATTTTGGAAGGCCCCCAGAGCTGCAACCCTCCTTTACCCAGGTGACCTCAGAGGGGTCATGGCATCGACAGCTACGCACAAGCCAAGAGGATGTCACGCCTTGTCTATAAAAGAGACCCGCTTTCATATAATCTTAATGCCTCTTCTCGCCATGGCCAGCCTTAACCCACACCCCGCACGGAGAAAGGGCATCCGACCCCATAACGCATAGCCCAAGGCTTCGTTTACCACTGACGATTATTCCTTCCATAACAAACTGTACTAGTGGCTGTGCAGGAGACCGTCGGAATTTAGTTTCGACTCTCGCCCGAAAGTGATGCCTGTATACCCGCATCCCAACTCGATAGACGAGACAGGTCCAGACTATGCGAATTGCGCTTTAGATACCAACTGGCACCGACGTTGGTAGGTTTGATTCTGATTCTGAGTGCCCTGCTTGCAGATGGACAATTGCGGAGGGGGCCGGGAAACTCAACTGTAGGTAGCTCTGCACAATGACACGCATCACATTTAGAAGTCGCCGTCCGTGGGCAAGCTCTACCTTAACGGTGATTCCCATCGACGGCAACCTTCACGTCTCTAGGCGCTTAAGAGGACGTTACGCGGGCTGATCCTGCATTAGCTGGACTGTCAAGTTGTATATATGAGTCTGACGCCTTCTAAGAACGTGGCATTGATTCCTCCGACCACTGGAAGCAAATAGTGACCTATGGACGAGTCACGGTTTTCATCTTCTGATTTTCAAAGCTGCGATTAGAGAATCCTACCCCGCTCTCACTGCCAAATGATACATCGAGAGCTATGATGTGAGGCTTGGGAGAACCAGCAATTTCGAAATGTGGGGAGCCCGCATCGGAGTTGACTTACCTTTACTTTGCACTAATCTCCAGTGTCGGCCCCGGAACACCCTACTTACCGGGCTGGGCTCAGATGTTCAGATAAGGACTGGGGGGTATCCGCAACGCTTATAGGGCACGTGTTAGCTAATTGTTAGAAAGTACTGAAGTGTCCCATCTGCTATTTCGGGGGCCTGTGGGGCGTACTGCTGATAATTTTGAGGACCGAGACACTTCAGGGTATGATCAGCACCAACACTAGATGAGAAACCGATTCGCAAGAGAAAGGGTACGTTAAAACGCCTTCGTGTAGGCATGTAAGGCGCGTATTGGGGGCACATCGGGTAGAAGGCCAAGGGTACATAGAAGTTACTCGGCAGTCTCGCGCCGTAGTGCCTATAATGATTGGCTACCCCCGTCAAGTGCTTATTCGACGTGACAGGGGCGTAAAAAACGATGTCCGTCGAGGATCGACCGACAGGGATGGCTACACCGTACCGATCTACGTATAAACCCGGCTATAGGCGCTTTACATCCTGTGACGGGCGAGAGCTCACGAGGCCGCTGCGAGTTGGTTCTTCCATGAGGAGCGATATATTCAGTAGAGTCTTTTGTCTTACGTCTCCACACGGAATTTATTACCGTCGGCGTATGTTACCTGCGATTGGCTATTGAGAGAGCAGACTCAAAGATAAACACCGACGACGAGGTTTTGGTGAACGCCTTAGTGAGTTAAATGTGGCCTCCACCTCAACGCTAGGGATAAACTGACAAATGCGTGCGTAGGGGGTTTCGAAACTGTTTATCGAACGTGGGGTCTCGGGTGGACCGCAATCATAGTTGCGTCAGCAGTCAATATGATACCGCGTGATGGCGCGGAGGGGATATCCCTGACTCTTTGTTGGCGGGCGGTCTTCTCTGCCCTTCCTCGTATAGGCCAAGTCAAAACAAATGCCCGGAGTATGGAGAATCCATCGGGCGATTACCCCGGTTCCGGACTATGTACCGCTTATGTGGTGCTACGTTCGTGTTTTAATTGTCTAAATATTGCACCGAAGTAACCTCACTGCCCTCTGCTAATACATGAACAAAACCGGTACAGCAGCTCAGTCAGGACGATCAGATGCTGCGCGGTGCCATTCGCGGGATACTTTCCACATAGATCTATACTCGTCCCCGTAATGACCCTGCTGATGCCCGTTTAGAGTTGATATACCTGTCTCCAGTAGGATCTGTGTCGTACCGTTACTGCCAACCAGATAGTGTAATAGATGGACGAGCAGCTCATCGAGCCAACCGGGCCGGGGCATCGTTCTCCTATTTGTTGGGTATTGTCTCATAATAGCGGTGTGCTCCCTTTTACTACCCTCGTAGATTGACGCTCGGTACCGAGACGTACTCTCGTGCTCTAGTGAGGTTGCCTTGTCGTGATTTTCGAGATTGCAACCTGGGGATTACAATAGAAGATGCCCGATTCTGGATGTGATGAGTCGACAAGTCATGCGATTACACTTCCCACGTTGGCTCATCCGAGTGACGACGAGTGTGACCTTCGCGATGCCGCGCTGGCTCCACCTTGTCACGCTGGGAGTACGTCTCCACGATGATCCACACTTGCGGGTGAGCGCTCGTACCAGCTTAAAGTGCGACCTACTGGCACACATTCTATTTATGTCCACATGGGCGTTGACTGTGGTCCTTTGATATTGTGACGAGAGTGTGCGGGACCGGAAACTCTCATTAATGAGAGGGCCTGGTAACAAATTCATACACAGCTCTGCGGAACAACGTGGGTAGACCGCTTAGGCTGTATCTTCTGTACCTGAGCTATTACGTATGAATTTCAGGAACCAAAAAGCTGGTTAACACGTCGAGTACGTGTTCGGCAACCAGTGTACTGTGAAGTTGATACCTACTTGTTTTCACACCCATTAACCCTAATATCCATTGTGCGGCCGTTAGTTTCGGCATTCACCGCAATCGACGGGTTCCTTACACATCCCGGACAGCGGCATACTAAGCGCGAGCGTAGGATGGTTCAATTAGGACGAGGGCAAGCCCAAGCGTGCCAAAACCATAGTAGACTCAGATTGGTGCCGAATGGACGTAATGTCTTAGCTCGGGCAGCTGGAGAGTTCCGCAACTTTGCTTTTCCCCCGAGTCATGTTCCACTGAAGATGGTGGGCGCCGTTAAATAGTGGCACCCTTCGTTGAGACACCACACACCTTCTGACAATAAGTCGTCCGACTTAGATATTCGCGTGCGATTAAGTCTAGAGCGATAGGGGTAGAGCTACAAGCTCACTCTTGAGATTATGCGTTCAACTATATGGAGTGCCAAACCTTCATTTGGTCGTTGTTCAAGAACGACGGCGAAAAAGTGTTTGGGACGTTGATCTGCGAGCCTCACCCGGCTGTCCGCAAACAGTGTACCTGTAAGACCAACGTACCTTATATCCCGGCTATCCCTCGTCTTAGCAAATCCTAGTGGTGGCCTTTCCACCCAAATCGATCATCCTCACACCAAGGTCTAGCCCTCCCTCCCTTACCGTCACCCCGACGTAATTATCTCGATCGTATTGACAACACACTTTAGCAAATTACCCTTACGCAGTATGAAACTTCTGGGTGGACGATAATTGATCCTGAGTTGCGGTTATCTCCGATGGTTGGAATCTACGCTCCCAGATCACGGAAAAGCTCGCCATATGACTTTGCGCAGCCTCCTGCAACTCGATATAAGTGCCATATCCGGGTCCAAATACCATAACTTGGTGAGGCTATCTTCAGTATGTAGCTACGAATCTCAATTTTACATTGCGTGTTCGCGTGTTGACTGGCCTTCATCGCATGCTCCCAATCCCAAACATGCTCTGCCTTAATGGTATCGACCGGAAAGCCGTTGAGGATGAATTATAGCTATCTGATCAGACGGATAATTGAATACCAGACCCCGTGTAGTCATCAGACAGGGGTGATATATTGTCAAAACGTGTTCCTTGCCTCTGTAGATTCGGCGGCGTTGACGTCGACCCCTTGGCGAGTGCGGGAACTGGTAAGCTGCAACCGAGCAACACGAAGGTTAGTCCCGGGGCTCCATGGCATTCAGTGTTTTAGCTAGTCACGAATGGAGTAATCTTCTGAGAGTGTCGTTTACTTACATTCGGTGACCGTCCAGCACGTAGCACTCGATTGAAGTACGCAGCATAGGACCCATCCGGGGCAGAATCGCCCAAAACCCGCGACGCCAATAGACTAGGTGATACGCGTGAAGTGAGGTCGCCATGCATGCATGAGGGTAACCGTCCCAATTAACGCCCACACAAAGGCCATGTTAGATTTATTATTTTGGAACGAGGACGACCAGTCCACTTTAGCTCATCTATTTAACGATAGGAAATCCACATGTAATCTACCGAGTCCTTGTCCAGCTATGTTTACTCCGATCACTGCAGATACTGAAAAGCAAAAGGTAACGCAAACTCTGTTCATTGACACACGAGAGATTCCCGGACCCAAAGCAGAAGTTAACCGATGAAACTTAGGACCTCACTAAGGACGCTATTATGAGGTAAAACCTTTGGACTTGAGATCAGAGCTTAATTTACGGGTTTATCGTGGAAAAGTCCTTGCTAGATTATGAGAGTAGCCGATCCGAGGTGCAACAGTATACGCATCATTCATTCCAGTCACCACGATGCTCTGCAGTGCAGACAGGCGTCGTAGACCTTAAAGAAGATTAAATGGATCAGGCTGGTTTCCCAAGCTCATATAAGCGGCGGTGTAGGCACGAGTCTCAGTAGACCAAATGACCACACGAGGACGCCACGGAAATTCCCGTGGGGCCTTATCTTCTTGTCCTCCGTTAGAATGGATGAACTATTCGCAATGTGCTGCCGAAGGCGTTACAAGGTAAAAGTTGGCGTACTTGACCCTATAGCGCTCGGGACAAGTATCGCTGATAATGTCCAAGACACCATACAAAATATAACCAGCCCTCATAGGTCGTATGCATAGGTTATATCAGGACTTCGCGACCCCCGAACCTTTATCCGTGTGGGCTACGCCGCTTGGGTCCAAATCTTTATACGCCCCCGGGAGAACTACCGGTCTTTGATCCTGTTCTCTGCGAGCAAATATCTTCTCTTAGGGTCTGGACCGCGTTGCCAGTGGCGTGGTAGGACGGCGATAACGGCAGATTATAAATCGTGGTCAAGACCATTCACCTGTAATCAGGTATCATCGAGTGGTCCAGACGCGGAAATACTATCCGTAGTCGGTAGTCATATTTTGAAGCAAAGGTCCCGGCCTGTTCTCTCCCCTCGACGTGAGGGTGATAAATTCCTGTCTACCACAAATTCATATCCGGGTGCTACACCTAAGCTGCTTGTTGAGACACGTTGAGCACCGTCCCTACCCGACATCGAGCCAAGCAAAGAGCCCTACGACGAGAAACCCCTACAGATTGCTCCCGGTACAGACGTTGCCTGAACACCACATTTGCAAGCGGACTGGACTAGTATGGGAACGGACCAGGACCCGCGTAAGAGCGCCAGGAAATGACCTCGTCAGTTTCTTGCACGTCCTGTTGCTCCTCGTAAGCGCACCTCGTAGGGTGGGCAAGGAATGTGTGTGCCGGGTATTTGTTTCTAAATGAGTCGTCAGAGAGGTTCAAACGAGGCTTCTGAGCGGGTTTCAGTTTACCGTCCACCGTCCCAATAATTCACGGAGATTAACTATTCGTCTGGACGATGGGGACCGACT
		</sequence>
    <sequence><taxon idref="Location_3_2_0|29.56023665922209"/>
			ATGGCCGCAATGGGACTACTGGCGACTTTACATTTTAGGCGCGATCTTGGGGATCAAGGGCCTCTACGCTGGCACATTCTGCAGATGGCAACACGCTGATCATCACCCGAAGCACAATACACGAAGTAACGCTACTGGGGTGGTCTTATGAAGCGCTAGAGTTCATCTCGCATACGACACAAGTCGCAGTCATGTACTAAAGTGGAAGAGAATCATTAAAACGCCCCTCGGGTTCGATTACGGACTCACGATGGTCTGTTGTAAATGTGTGCTTGACGAACATCTCGCCAGAGAATAACGAATTAAGTTGCGTCCTAATAGCATTTCCGCCAAGACGATGCCTGATACTCGGATTATGCGTTAACAGGGAAAGCCGTCTCGTTTAAACTTCAAGAACTCCTACGTGAGTTGTGCCATGTCATAATGGAGACTTTCTACTTGCGATCCGGATTTAGTCCGAGGTTTCACATGGGTCCTAAACTGTATTAGATATATTATTGTATCGAAGTTCGAATGTTCGCTCCCTGCCGGACCGTGGTTCCACTTGCTGTATTTTGAGGGTCTGGGGATTTTTTTAGGACAATTTGTGCCTCCGTGGTTCCTGCTGTTTCTATGCTGTTCACACAGATAATCTGTGTATAACGCCCGGCCACATAGGATCGGGACTGTGTAAGCAACCAATAAGACAAACCTAGTTGATAGACTATCATGTTTGTACAACACACAAAAGGGAGTCGTGTAGGGTCTTCACTAGATACAGCCATAATCATTGTGATTATATGTATTCAGGCACCGACTGGAATGTGTCGTGCTGCTTAAGGCTCCTCGGGTCCGTATCGGGGAAATCCGCACAGGTCTTTTTAACGCTTCCGCGCTAATAGATCAGATAAAGCAAGCATCAGGGGAGCTTAAAGAGGCATACTGTCCAGCAACCCTACGACGTCTTTGCAGTGTTGAATACTTATCCCGGCGCGGCCTTTGACATCTGGCATACAGTTTCAATTCACCAATGAGTCGCTCCGATATGGTTTATCCGGGGGCTAGCAGTCATTGGTGTACCGTTTAATCAGGTTCTCGAGTTGTAGTATCCGCTGGTCATATCGGTGGCCCCTGACGCTCCCCCTGATGGGCTGACGCTCGAAGTAGAACACCACAGCAACATTATGACAGACTCTCTTAGAATACTGCGAGTGATTTATATGAAATACTGAGGCTCTCTGCGCGCAGCAAGATAAATGGATCACCGAATCCTTTAAGCTGCGGCCACACCACATATACCCTATGCGCTCTTGTACAGCCGAAATACGATGTCTCCAACAGAGTCAGAACGCTTTATGAAAGGGACTCGAACAGCTAGCTGTTGCTCACTCTACCTTACATCGCCCTGATCGGGGGGCTAAATGGCAGCGGAAATAGGCGCAAGTGACGTTCATCAGAGCGATGTGTTCAGATTAGCGCTACACTCGGTCACGTTTGCAATCCGTTTGATAGACGGTAGCGAAACGCGTCAGCCCCCGAAATTCGAGCATGTGCTAGATCCGACAGACAAATGGATTGTAGCCCGGTACGGCTATTACTAGCTTCGACAGCAAAAAATAAACATAATCGTTTGCGTGGGGGAGCTAGACAGACGCCCCTCGCTCACACCGATAAGCGATGAAATTCCTTCTGGCTCCGCCCACCTACCCGTCCTACAATCCTGCATTGATAATTCGGGCTACTAGTTGAGCTTGGTCCACCTCCGATGGTGGGCCACCTGGGTTGCCGTCAGCTACTTGCAACCGAGCGGGTAGGCCTTCCAAGTGTGAATGGGACGTATGGAGGCGGATGTCTGAGGTCTTGGATACGCGAAAGTTGAATGGCCCCTAACCAGCCTTCCGGGGCTACGCGCTCTCCGCGGATATTACGGGCATCGGGTTTATAGTTGGGAAACGATCTCTAAAGCTGTTCATCTAAGAGTCTTATTCCCGTGATCAAACGCACTTAAAAGCCGAAGACGGCATTGCTAGGGAGCGGTAGTAACCACTACGTTCTGGTTATGAAATTGTGTTATCTTGGGCGGGCGATAGAGTTAATACGCGTAGTTTCTGACCGTCCGTCGATAGGATGATTAATCCCCGTTTGACAACGTTGGTTTACCTTATCGTTGGGATAGGGTTAGTGACCGTTCTTACCTACCACGCCTCCTCGATTCATTTAAAGTTAGATCGATTTGACTTGGGGGACTAGTACCCGCCAACTGGAACCCATCGGTACCGAGAGAAGAAAATACAGTGTTCCTCGTTGGGGCGCCTCACTTGTCACGCTAGTGTCCTACCGTTCAGCCCATCACTGAGTTTTAATGTTATTCCCTGATATTCGGCATTGATTCGTGACCCCCTGATTCCTACGCAATCGTGTCTATGTAATCGGAGTATATACATTACGCACTCTCTTACTCGCTTTCTAGCTGTCTAATTTCACTGCAGATTTATCACCCTATACACCCGAGGCGAGGGGGAAGCAAGTGAGACACATTGCAGTACTTAAAGTCAACGCATATTTCAGATGCCATCTCAAACGCCAGTGTTCTGAGCCACAGCTTAATCGGAAATTTCGATTGCACTTATCGGGGTTCTGTGAGCAAATATAACTGAGTCTCTCTGGTCGGTACTTGCAGCAGTTAAACTCTCGAGTGTCGGAACGTCGCCCCGTCCGCGGTAGGCGTTTCTTACAACTGACACGTAATTGCTGCCGATTCAGAGGCATTTGTAGGCTACATGATTGGCGGGAGACAATCGATGGGTTGGTACGTTTCAATCAGGAGCCCGTCAAATTGAAGGGAACGGCCGACAGTAGCGCTGGGCCCTCATACGGCCCAGCTGCTCCCACGCTGGGTATCCGTTCAGAGCTAAAGAGACGAAACCTAGGATTACGGGTTTCAAGCCTCTCGATTGCGCCGTGCTCCAAATACGAGCGTCGTATCCCCTCGGAGTGCTGAGGTGACATACTCTTTAGCCAAGACTAGCACTGTATTTTTGCAGTGGTTGACGGACTGTCACCATTCTGGGTGAGCGACGTAAGACCACGTCTTAAAGGTCGACAACATTTGCTCCCTCCGAAAACACCGGGCTTTGTTCTCGCTGAGTCATAAAGGGTGATGTCCGGGACTCTGAGTAGCAGATCACTGCTGTAGGAAGCAGAAACGCCTGTATCTGGACGGGCTGGCCGGTAACAAATTTGTAGTTCAACATCCATTGTTTTTGGTATCGTTAGGGGGCCATGCGCGGTCCATGCAACGTCAATTGATTTGGAACGCGATGTACGTTACAGGGTACACAATGCCTTAGTTCACTTTACCATGCGAATGTGAGGGGCATCATTCAGGCTAGCATCCGAATTGTTATTAACAAAAGTGAGTCGCGCGGGCCACCGATAACAGCTAGATTATACGATTGCTAGATTACGCGTATAGGATGTATTTTACGGTACAGTGGGCAAACTGTCTGATATAAGTGCTATCCATTAAGCGGCCACAACGAGAGACCCAAGATCCCCAAAATAACGAAGATGGTAGGGCTAATGCCAACGTCGGGTTGCCACCGGTATTTTTCTTTTGGCTGGCCTAGACTACGTCCGATATATTAGCTGTTCTGTTATTTATAGCCGGTAGATACCTAACTTATAGCTACGTACACACGGACTAATATCCCCATAATATGAGGCGACTCTATGACACGGACTCGATAGAGGTTCACAGGCTACCCTACTAAGGGGGACAGCTCCTTCGCCGGGTCCCCATGCCGGTAAATCCCAAAGGCAGGTCGCAAGTATTCCGGGTGATGCCCCACTGACCCACCGCCCGTGATCAGGCTCTGGGTCTGGATTACCGTTCTCATGACTCAATTACTCAGATAATGCAGTGTAACGGCTCTCACGCTGGGGCCCATGTTTCATTAGTTGTCATTACGGACGCGCGTAAGCCTGCGCGTGCTTTGTAATTAAGAATTGGGAGACAGTTCACTTTCTCCCCGCGGCTGATTTCAGTACCTCGAGTATGCTTTGCTTATAAACGTAGTTTGGTAGGCGGTATGTAAATCAAAAAGAGCACAATCTCCGTGAAACCGCGGGTTCTTACCTCTAAATAGTAGGCCGATCGTGCAGGAGCAAAGTAGATTTTGGCATCATTTATGGAACAGTTAAAGAAGACCCCCCTCTCTCCCAAAGGCGAAACAGATCCGTGGGGTAGACTAAACGCGATCCCTGTCGCAACTTGATTTCGGCACCAGTGTCACTCCGCAACTCAGGGAATAGTCGGACGACTCCAGTAACGGTCAAACGAGTCACCTTGATCGGCGCTTGAAAAGTTCATGGCCTCGTCGGAAAACAACCACCTGACTAGCCAGAGTGTAGCTGCCGTGCAACCGCGTGGTTTGTTAGCCATAGTCACTAACTGAAGTGCCAATATGGTATTATTTCGAGGGTTCTCGGATTCTCACAGCCCAGGGCTCCTACATCCGGTGAAACGAGTATTCGCACATCCCGTATCGTCTATCTGCTCGGCGTCATCCAGGAGATACGAGCTAGGTTCAGCATGAGACAGCGTAGCAGGGGAGTCTGCGGTCTGGGCTAATGCGTTCTCTCGAGACCCCCCCAAGCGTTCTTCAAGAAGACAGCTTACTCGCATGTCAGGCCTCAGAGATTGTTCCGCAAAGGATGTAGTATAACAAGATTTATAGCCAACGTCTGCCCGGGGGAAGGTCTATGCTGCTGGGTTCTACAGGCCTCGACAAAAACCCCGCCGTGGGAATATCGATCATGCGGATAGATATAGCGGAATTGCTTTGTCCTTCAATTCGAAGAATAAATGACATGGTAACGTTTAGAGCCAGACTCTCGGGTCTGTGCACTTATTAGTGGCACATGATAAGGGAAGCCGCAAGAACCTCGCTTCCGTTATGCTGCAGCGACATAGTTCATATCATGTTGTCCTAGGACGTAAGGCAAACACAGCTCGATACTCGGACTGGCCCGGTGAAAACTTATATGCCCCGATGGCAATATTACGACGTCATGGTCACTGAAGCTTTCACTCATATCAGTTCCCATTTCATTAGATTTTCTCTGTGCCATTCTATTTCCCGGTCAAGATGCCTTGCGAAGATCTGGGTTAGAGGATCTCATGGAACGACCGCAACGTCAAGAGGACCGAGTACCGGTAGAACGAGACTTCCATACGCCCTTTTGCGCTAGATCTGCCTTAATTCTATAGCAGTCCCTTGAACTTAACATGTACACGTGCAGGGCGGGGAAAATTATTAAGGCAGCTCTTCATTATGGACACCCGAAATAAACGACTTCAATTCTCGTCTAGTGGATTCTTGACCGCTTCTGGAGCATCCTGGATAGCCATTACCTAATGTACTTCATCCATCTGCACCGACGACAATGGGCAGCCCGAGGGAGTATCTTCCCGTAACTGCGGGACAGTAAATAAGCCAATGTGCTCCTCTTCCAATTGGAGGTTGACCTTGAATGTTACTAGCCGTCATCGTGGGAATCTTACATCCAGAATCTTTAAGACCAAGCTCTTGTAGAGTCTAGATGGCCCGGCCACCGATAGCTCGTACATTGATCCCGCCAGTATAGTCTGAGGGCCCAACAGTCTAAGTTTGATCAGTTGGGGTGCGTGTTCTTTGCCGAATTCCCGCCGGAGACTATCCGACGTCCGTCGTATTATTACTACCAGATGCGCTTGCTTACTTCTTCACCGGAAAGGGTGGTTCTATACAGTACCAGTCAGGCCTGAAAAGTCAACTATAGGAGGAGCCCCACAGCGTACTCTGCCTCGTTGGGTGAGCAATATCAACGATGTTGGTAACACTACCTTGTTCGTGTTTAAGGCATAGGATGCGGCGCGCCAATACAATGATGCCAAATGTGTCTATAGCTGAAGTTCTGGAAAACGGCCGCTCGTGTGCTCCATTAAAAGGACGTTAATATCGGGTGCTGTGCGCTGTCGACGGACAAAGCTCTTGGACCGTCAGGTCTTCCGGGCTTTCTTGGTACAACGGCCCGCATAGCAATCCAGACACTTTGGCTATAGGGATAACCCAATCACCAATCCAGGCGCATTAGTCGAGATGAGCGGCTTACCAACAACTATGAGTTTGAGGTCGCTCTCCAGGCATCAACCGCAAATTGGTACCCGAGCATACCTCGAAGGATCGGTCTGTAACGCCGACCTTGTTCATGTTGGCCTAGTCTTTTCTTTCACGCATGATTAGCCGTAAAATCAGGTCAACGTTTTACCCGATAGTGGTTATGGACCTGGTCGCTCGGCGAGTATCGCTAGATTCTGGGCGCCTCTTACATTCATGGTAAAGGTGTACGATTTATTTTTTGCATCAGATCGAGCCCAGATTGCTTTCGAATTTCCGTATAAACGAGGAGAGCTAGTCGGTCGATGCGTAGCGTCTTTATAGGGCCCTACAGAGCATTGTCGTCCTTCAGAACTGCGCGCTCTATAAACGTATTGGAACCTTTTTGAGCGGACCAGTTTTTGGCCTAGTGTAATTAGGTGGAACTGAATATGTATGATTTTGACTGGCTCGGGCTATGAGAAGGCGAAATGGCAGATCCCCAGTGCGCGTCCTCTCTTGAATTGCATGGGAGTTGTGGGACGCGCCTGTAAGGTGGGCCTGTGTCCGAGCGGTCGTCCAGGAGGTTATTTCACTCAAAAAGGAGCCTATGAACTTGCGGGAAAAGAGTGCTCGATAGTGCCCTGTGAAGCACAAGGAGACAGCGGTGTCTCACGCGACCTAACCTCAACCCCCGCGCTGCCGTCCACACTTAGACTCAAACTCTGGCATCCCATGTGAAACTCGGTACCGTCAGGGCAGGCGCGACACATGTTGTCATGCTTTGGGTACAGCGCACTGCGGCGGTGGAATTACTCCTCTTTGCTTACACAACAGTTATTTCGCGGTCGGCGCTCACTGACAACGCTATTCGTTTACGCCGCCACGGCGTAGGCGGCAGGCGCTGGATGCGCCTGTGTTTAATACTGGTCATGAAAGGTGACAACCATGAAGCTTACCCGTCGCCGATAACACGGAAGCTATTAAGACCGCTATGATGGGGCTCGATACTGCACATCTGGCGTTCCTAGCACGAGTCTGGGGTACCAAAAATGAACTGACGGAAGAGTATCGTAGGCTACGTCGAAGAATCGCTCAATAACACATGGATCGGCAAAATGCCACTGGTGATTGTAGTTTAGCGCGCCGATTGTAAATAGTCAATATCTCTGTAAAAAGCACCACTGTCATAGCCTGATACCGGCCCACGCCCGATTGGATCATTCTCACAACGTCGGGTTGGCTCTCTAATATCACATCTGGTACGCAGTTAGTCGGGCCCATTTGGTACCGATAATACTGCCACCTCATGCGGCCCGGCAGAACAATCCTAGGGTCGTAGCGTCTCTTAGTTTTTGTCCCGTGTATGGGTGTACTTGCCCCTCTTGCAGGGCACCGACCACCGTAAAGAGCTACTGGACGAAGTTGCCACTAGCTTCGACTCGAGCAGTTCCTGGTAGGCCTCCTCGTAGGTTCGTCCCAAGACGTCCATTCATGGTACCCACATCCCCACCGGTAGTGGATATTTCAAGCTAGAGTACCGGGCCACAGATGGAAGTGAGGATTATTCACTCAATGTCCTATATGAGGGCACGTCAAACTTTGTCGGGCCTGTTCTAATTCATACTGGGCAGGTCTCCCGTAGGGTAGGACCAGCCTCCGAGTGATAATCTCAGAGCACACGCACCGGGGCAGCCCAGGAGCACCGCTCGAGCTCACCGTACTTTGTGTCAGAATGCAGCACTTTAATGGGCAACGTTCGGTAAGAGAAAGCGATCGTTTAAAGGAGGACTGTGAAACCACAAGTCATTGCTAAAGTAAAGCTGCGGATCAACCCGTGCCTTACACTCTCCAAGCGAAGTTCAGACATCGAGGTGCCGACGTGATTTCCATCCATTGGTAGACTCCTGGGTAATCTCCTACTGGAACCTTCGTAAACTATTTCAATCCGCTACATCGTAGGTCACTATTGCATTATCCCATTGTCCCATCCTAGACATCGCTTCGGTCCGGCGGCTTAAATAAGAATGTGTCTCCGTGGAACCCGGCACAAGGAAATGTGCATTTATCTTCTTCAAATCCATACGTAACGGGCAAGGCTTTCTTCCTGCCGTATCCTCGATTCGCTAGGAGACGACCATTCCCCGGCAAGTCTAGACCATCTCGCTGGACTATGTTACGGTCAGAGATCGGCACAAGTTTTGTGTAGTCCATTGCTGCTAGAGCACCTGCCGTTGGCGAAACGGGGCGTCGCGTGGAGCTTTGGCTCAGCCTAATGCTAATTTTGGAAGGCCCCCAGAGCTGCAACCCTCCTTTACCCAGGTGACCTCAGAGGGGTCATGGCATCGACAGCTACGCACAAGCCAAGAGGATGTCACGCCTTGTCTATAAAAGAGACCCGCTTTCATATAATCTTAATGCCTCTTCTCGCCATGGCCAGCCTTAACCCACACCCCGCACGGAGAAAGGGCATCCGACCCCATAACGCATAGCCCAAGGCTTCGTTTACCACTGACGATTATTCCTTCCATAACAAACTGTACTAGTGGCTGTGCAGGAGACCGTCGGAATTTAGTTTCGACTCTCGCCCGAAAGTGATGCCTGTATACCCGCATCCCAACTCGATAGACGAGACAGGTCCAGACTATGCGAATTGCGCTTTAGATACCAACTGGCACCGACGTTGGTAGGTTTGATTCTGATTCTGAGTGCCCTGCTTGCAGATGGACAATTGCGGAGGGGGCCGGGAAACTCAACTGTAGGTAGCTCTGCACAATGACACGCATCACATTTAGAAGTCGCCGTCCGTGGGCAAGCTCTACCTTAACGGTGATTCCCATCGACGGCAACCTTCACGTCTCTAGGCGCTTAAGAGGACGTTACGCGGGCTGATCCTGCATTAGCTGGACTGTCAAGTTGTATATATGAGTCTGACGCCTTCTAAGAACGTGGCATTGATTCCTCCGACCACTGGAAGCAAATAGTGACCTATGGACGAGTCACGGTTTTCATCTTCTGATTTTCAAAGCTGCGATTAGAGAATCCTACCCCGCTCTCACTGCCAAATGATACATCGAGAGCTATGATGTGAGGCTTGGGAGAACCAGCAATTTCGAAATGTGGGGAGCCCGCATCGGAGTTGACTTACCTTTACTTTGCACTAATCTCCAGTGTCGGCCCCGGAACACCCTACTTACCGGGCTGGGCTCAGATGTTCAGATAAGGACTGGGGGGTATCCGCAACGCTTATAGGGCACGTGTTAGCTAATTGTTAGAAAGTACTGAAGTGTCCCATCTGCTATTTCGGGGGCCTGTGGGGCGTACTGCTGATAATTTTGAGGACCGAGACACTTCAGGGTATGATCAGCACCAACACTAGATGAGAAACCGATTCGCAAGAGAAAGGGTACGTTAAAACGCCTTCGTGTAGGCATGTAAGGCGCGTATTGGGGGCACATCGGGTAGAAGGCCAAGGGTACATAGAAGTTACTCGGCAGTCTCGCGCCGTAGTGCCTATAATGATTGGCTACCCCCGTCAAGTGCTTATTCGACGTGACAGGGGCGTAAAAAACGATGTCCGTCGAGGATCGACCGACAGGGATGGCTACACCGTACCGATCTACGTATAAACCCGGCTATAGGCGCTTTACATCCTGTGACGGGCGAGAGCTCACGAGGCCGCTGCGAGTTGGTTCTTCCATGAGGAGCGATATATTCAGTAGAGTCTTTTGTCTTACGTCTCCACACGGAATTTATTACCGTCGGCGTATGTTACCTGCGATTGGCTATTGAGAGAGCAGACTCAAAGATAAACACCGACGACGAGGTTTTGGTGAACGCCTTAGTGAGTTAAATGTGGCCTCCACCTCAACGCTAGGGATAAACTGACAAATGCGTGCGTAGGGGGTTTCGAAACTGTTTATCGAACGTGGGGTCTCGGGTGGACCGCAATCATAGTTGCGTCAGCAGTCAATATGATACCGCGTGATGGCGCGGAGGGGATATCCCTGACTCTTTGTTGGCGGGCGGTCTTCTCTGCCCTTCCTCGTATAGGCCAAGTCAAAACAAATGCCCGGAGTATGGAGAATCCATCGGGCGATTACCCCGGTTCCGGACTATGTACCGCTTATGTGGTGCTACGTTCGTGTTTTAATTGTCTAAATATTGCACCGAAGTAACCTCACTGCCCTCTGCTAATACATGAACAAAACCGGTACAGCAGCTCAGTCAGGACGATCAGATGCTGCGCGGTGCCATTCGCGGGATACTTTCCACATAGATCTATACTCGTCCCCGTAATGACCCTGCTGATGCCCGTTTAGAGTTGATATACCTGTCTCCAGTAGGATCTGTGTCGTACCGTTACTGCCAACCAGATAGTGTAATAGATGGACGAGCAGCTCATCGAGCCAACCGGGCCGGGGCATCGTTCTCCTATTTGTTGGGTATTGTCTCATAATAGCGGTGTGCTCCCTTTTACTACCCTCGTAGATTGACGCTCGGTACCGAGACGTACTCTCTTGCTCTAGTGAGGTTGCCTTGTCGTGATTTTCGAGATTGCAACCTGGGGATTACAATAGAAGATGCCCGATTCTGGATGTGATGAGTCGACAAGTCATGCGATTACACTTCCCACGTTGGCTCATCCGAGTGACGACGAGTGTGACCTTCGCGATGCCGCGCTGGCTCCACCTTGTCACGCTGGGAGTACGTCTCCACGATGATCCACACTTGCGGGTGAGCGCTCGTACCAGCTTAAAGTGCGACCTACTGGCACACATTCTATTTATGTCCACATGGGCGTTGACTGTGGTCCTTTGATATTGTGACGAGAGTGTGCGGGACCGGAAACTCTCATTAATGAGAGGGCCTGGTAACAAATTCATACACAGCTCTGCGGAACAACGTGGGTAGACCGCTTAGGCTGTATCTTCTGTACCTGAGCTATTACGTATGAATTTCAGGAACCAAAAAGCTGGTTAACACGTCGAGTACGTGTTCGGCAACCAGTGTACTGTGAAGTTGATACCTACTTGTTTTCACACCCATTAACCCTAATATCCATTGTGCGGCCGTTAGTTTCGGCATTCACCGCAATCGACGGGTTCCTTACACATCCCGGACAGCGGCATACTAAGCGCGAGCGTAGGATGGTTCAATTAGGACGAGGGCAAGCCCAAGCGTGCCAAAACCATAGTAGACTCAGATTGGTGCCGAATGGACGTAATGTCTTAGCTCGGGCAGCTGGAGAGTTCCGCAACTTTGCTTTTCCCCCGAGTCATGTTCCACTGAAGATGGTGGGCGCCGTTAAATAGTGGCACCCTTCGTTGAGACACCACACACCTTCTGACAATAAGTCGTCCGACTTAGATATTCGCGTGCGATTAAGTCTAGAGCGATAGGGGTAGAGCTACAAGCTCACTCTTGAGATTATGCGTTCAACTATATGGAGTGCCAAACCTTCATTTGGTCGTTGTTCAAGAACGACGGCGAAAAAGTGTTTGGGACGTTGATCTGCGAGCCTCACCCGGCTGTCCGCAAACAGTGTACCTGTAAGACCAACGTACCTTATATCCCGGCTATCCCTCGTCTTAGCAAATCCTAGTGGTGGCCTTTCCACCCAAATCGATCATCCTCACACCAAGGTCTAGCCCTCCCTCCCTTACCGTCACCCCGACGTAATTATCTCGATCGTATTGACAACACACTTTAGCAAATTACCCTTACGCAGTATGAAACTTCTGGGTGGACGATAATTGATCCTGAGTTGCGGTTATCTCCGATGGTTGGAATCTACGCTCCCAGATCACGGAAAAGCTCGCCATATGACTTTGCGCAGCCTCCTGCAACTCGATATAAGTGCCATATCCGGGTCCAAATACCATAACTTGGTGAGGCTATCTTCAGTATGTAGCTACGAATCTCAATTTTACATTGCGTGTTCGCGTGTTGACTGGCCTTCATCGCATGCTCCCAATCCCAAACATGCTCTGCCTTAATGGTATCGACCGGAAAGCCGTTGAGGATGAATTATAGCTATCTGATCAGACGGATAATTGAATACCAGACCCCGTGTAGTCATCAGACAGGGGTGATATATTGTCAAAACGTGTTCCTTGCCTCTGTAGATTCGGCGGCGTTGACGTCGACCCCTTGGCGAGTGCGGGAACTGGTAAGCTGCAACCGAGCAACACGAAGGTTAGTCCCGGGGCTCCATGGCATTCAGTGTTTTAGCTAGTCACGAATGGAGTAATCTTCTGAGAGTGTCGTTTACTTACATTCGGTGACCGTCCAGCACGTAGCACTCGATTGAAGTACGCAGCATAGGACCCATCCGGGGCAGAATCGCCCAAAACCCGCGACGCCAATAGACTAGGTGATACGCGTGAAGTGAGGTCGCCATGCATGCATGAGGGTAACCGTCCCAATTAACGCCCACACAAAGGCCATGTTAGATTTATTATTTTGGAACGAGGACGACCAGTCCACTTTAGCTCATCTATTTAACGATAGGAAATCCACATGTAATCTACCGAGTCCTTGTCCAGCTATGTTTACTCCGATCACTGCAGATACTGAAAAGCAAAAGGTAACGCAAACTCTGTTCATTGACACACGAGAGATTCCCGGACCCAAAGCAGAAGTTAACCGATGAAACTTAGGACCTCACTAAGGACGCTATTATGAGGTAAAACCTTTGGACTTGAGATCAGAGCTTAATTTACGGGTTTATCGTGGAAAAGTCCTTGCTAGATTATGAGAGTAGCCGATCCGAGGTGCAACAGTATACGCATCATTCATTCCAGTCACCACGATGCTCTGCAGTGCAGACAGGCGTCGTAGACCTTAAAGAAGATTAAATGGATCAGGCTGGTTTCCCAAGCTCATATAAGCGGCGGTGTAGGCACGAGTCTCAGTAGACCAAATGACCACACGAGGACGCCACGGAAATTCCCGTGGGGCCTTATCTTCTTGTCCTCCGTTAGAATGGATGAACTATTCGCAATGTGCTGCCGAAGGCGTTACAAGGTAAAAGTTGGCGTACTTGACCCTATAGCGCTCGGGACAAGTATCGCTGATAATGTCCAAGACACCATACAAAATATAACCAGCCCTCATAGGTCGTATGCATAGGTTATATCAGGACTTCGCGACCCCCGAACCTTTATCCGTGTGGGCTACGCCGCTTGGGTCCAAATCTTTATACGCCCCCGGGAGAACTACCGGTCTTTGATCCTGTTCTCTGCGAGCAAATATCTTCTCTTAGGGTCTGGACCGCGTTGCCAGTGGCGTGGTAGGACGGCGATAACGGCAGATTATAAATCGTGGTCAAGACCATTCACCTGTAATCAGGTATCATCGAGTGGTCCAGACGCGGAAATACTATCCGTAGTCGGTAGTCATATTTTGAAGCAAAGGTCCCGGCCTGTTCTCTCCCCTCGACGTGAGGGTGATAAATTCCTGTCTACCACAAATTCATATCCGGGTGCTACACCTAAGCTGCTTGTTGAGACACGTTGAGCACCGTCCCTACCCGACATCGAGCCAAGCAAAGAGCCCTACGACGAGAAACCCCTACAGATTGCTCCCGGTACAGACGTTGCCTGAACACCACATTTGCAAGCGGACTGGACTAGTATGGGAACGGACCAGGACCCGCGTAAGAGCGCCAGGAAATGACCTCGTCAGTTTCTTGCACGTCCTGTTGCTCCTCGTAAGCGCACCTCGTAGGGTGGGCAAGGAATGTGTGTGCCGGGTATTTGTTTCTAAATGAGTCGTCAGAGAGGTTCAAACGAGGCTTCTGAGCGGGTTTCAGTTTACCGTCCACCGTCCCAATAATTCACGGAGATTAACTATTCGTCTGGACGATGGGGACCGACT
		</sequence>
    <sequence><taxon idref="Location_3_0_1|35.73056883908853"/>
			ATGGCCGCAATGGGACTACTGGCGACTTTACATTTTAGGCGCGATCTTGGGGATCAAGGGCCTCTACGCTGGCACATTCTGCAGATGGCAACACGCTGATCATCACCCGAAGCACAATACACGAAGTAACGCTACTGGGGTGGTCTTATGAAGCGCTAGAGTTCATCTCGCATACGACACAAGTCGCAGTCATGTACTAAAGTGGAAGAGAATCATTAAAACGCCCCTCGGGTTCGATTACGGACTCACGATGGTCTGTTGTAAATGTGTGCTTGACGAACATCTCGCCAGAGAATAACGAATTAAGTTGCGTCCTAATAGCATTTCCGCCAAGACGATGCCTGATACTCGGATTATGCGTTAACAGGGAAAGCCGTCTCGTTTAAACTTCAAGAACTCCTACGTGAGTTGTGCCATGTCATAATGGAGACTTTCTACTTGCGATCCGGATTTAGTCCGAGGTTTCACATGGGTCCTAAACTGTATTAGATATATTATTGTATCGAAGTTCGAATGTTCGCTCCCTGCCGGACCGTGGTTCCACTTGCTGTATTTTGTGGGTCTGGGGATTTTTTTAGGACAATTTGTGCCTCCGTGGTTCCTGCTGTTTCTATGCTGTTCACACAGATAATCTGTGTATAACGCCCGGCCACATAGGATCGGGACTGTGTAAGCAACCAATAAGACAAACCTAGTTGATAGACTATCATGTTTGTACAACACACAAAAGGGAGTCGTGTAGGGTCTTCACTAGATACAGCCATAATCATTGTGATTATATGTATTCAGGCACCGACTGGAATGTGTCGTGCTGCTTAAGGCTCCTCGGGTCCGTATCGGGGAAATCCGCACAGGTCTTTTTAACGCTTCCGCGCTAATAGATCAGATAAAGCAAGCATCAGGGGAGCTTAAAGAGGCATACTGTCCAGCAACCCTACGACGTCTTTGCAGTGTTGAATACTTATCCCGGCGCGGCCTTTGACATCTGGCATACAGTTTCAATTCACCAATGAGTCGCTCCGATATGGTTTATCCGGGGGCTAGCAGTCATTGGTGTACCGTTTAATCAGGTTCTCGAGTTGTAGTATCCGCTGGTCATATCGGTGGCCCCTGACGCTCCCCCTGATGGGCTGACGCTCGAAGTAGAACACCACAGCAACATTATGACAGACTCTCTTAGAATACTGCGAGTGATTTATATGAAATACTGAGGCTCTCTGCGCGCAGCAAGATAAATGGATCACCGAATCCTTTAAGCTGCGGCCACACCACATATACCCTATGCGCTCTTGTACAGCCGAAATACGATGTCTCCAACAGAGTCAGAACGCTTTATGAAAGGGACTCGAACAGCTAGCTGTTGCTCACTCTACCTTACATCGCCCTGATCGGGGGGCTAAATGGCAGCGGAAATAGGCGCAAGTGACGTTCATCAGAGCGATGTGTTCAGATTAGCGCTACACTCGGTCACGTTTGCAATCCGTTTGATAGACGGTAGCGAAACGCGTCAGCCCCCGAAATTCGAGCATGTGCTAGATCCGACAGACAAATGGATTGTAGCCCGGTACGGCTATTACTAGCTTCGACAGCAAAAAATAAACATAATCGTTTGCGTGGGGGAGCTAGACAGACGCCCCTCGCTCACACCGATAAGCGATGAAATTCCTTCTGGCTCCGCCCACCTACCCGTCCTACAATCCTGCATTGATAATTCGGGCTACTAGTTGAGCTTGGTCCACCTCCGATGGTGGGCCACCTGGGTTGCCGTCAGCTACTTGCAACCGAGCGGGTAGGCCTTCCAAGTGTGAATGGGACGTATGGAGGCGGATGTCTGAGGTCTTGGATACGCGAAAGTTGAATGGCCCCTAACCAGCCTTCCGGGGCTACGCGCTCTCCGCGGATATTACGGGCATCGGGTTTATAGTTGGGAAACGATCTCTAAAGCTGTTCATCTAAGAGTCTTATTCCCGTGATCAAACGCACTTAAAAGCCGAAGACGGCATTGCTAGGGAGCGGTAGTAACCACTACGTTCTGGTTATGAAATTGTGTTATCTTGGGCGGGCGATAGAGTTAATACGCGTAGTTTCTGACCGTCCGTCGATAGGATGATTAATCCCCGTTTGACAACGTTGGTTTACCTTATCGTTGGGATAGGGTTAGTGACCGTTCTTACCTACCACGCCTCCTCGATTCATTTAAAGTTAGATCGATTTGACTTGGGGGACTAGTACCCGCCAACTGGAACCCATCGGTACCGAGAGAAGAAAATACAGTGTTCCTCGTTGGGGCGCCTCACTTGTCACGCTAGTGTCCTACCGTTCAGCCCATCACTGAGTTTTAATGTTATTCCCTGATATTCGGCATTGATTCGTGACCCCCTGATTCCTACGCAATCGTGTCTATGTAATCGGAGTATATACATTACGCACTCTCTTACTCGCTTTCTAGCTGTCTAATTTCACTGCAGATTTATCACCCTATACACCCGAGGCGAGGGGGAAGCAAGTGAGACACATTGCAGTACTTAAAGTCAACGCATATTTCAGATGCCATCTCAAACGCCAGTGTTCTGAGCCACAGCTTAATCGGAAATTTCGATTGCACTTATCGGGGTTCTGTGAGCAAATATAACTGAGTCTCTCTGGTCGGTACTTGCAGCAGTTAAACTCTCGAGTGTCGGAACGTCGCCCCGTCCGCGGTAGGCGTTTCTTACAACTGACACGTAATTGCTGCCGATTCAGAGGCATTTGTAGGCTACATGATTGGCGGGAGACAATCGATGGGTTGGTACGTTTCAATCAGGAGCCCGTCAAATTGAAGGGAACGGCCGACAGTAGCGCTGGGCCCTCATACGGCCCAGCTGCTCCCACGCTGGGTATCCGTTCAGAGCTAAAGAGACGAAACCTAGGATTACGGGTTTCAAGCCTCTCGATTGCGCCGTGCTCCAAATACGAGCGTCGTATCCCCTCGGAGTGCTGAGGTGACATACTCTTTAGCCAAGACTAGCACTGTATTTTTGCAGTGGTTGACGGACTGTCACCATTCTGGGTGAGCGACGTAAGACCACGTCTTAAAGGTCGACAACATTTGCTCCCTCCGAAAACACCGGGCTTTGTTCTCGCTGAGTCATAAAGGGTGATGTCCGGGACTCTGAGTAGCAGATCACTGCTGTAGGAAGCAGAAACGCCTGTATCTGGACGGGCTGGCCGGTAACAAATTTGTAGTTCAACATCCATTGTTTTTGGTATCGTTAGGGGGCCATGCGCGGTCCATGCAACGTCAATTGATTTGGAACGCGATGTACGTTACAGGGTACACAATGCCTTAGTTCACTTTACCATGCGAATGTGAGGGGCATCATTCAGGCTAGCATCCGAATTGTTATTAACAAAAGTGAGTCGCGCGGGCCACCGATAACAGCTAGATTATACGATTGCTAGATTACGCGTATAGGATGTATTTTACGGTACAGTGGGCAAACTGTCTGATATAAGTGCTATCCATTAAGCGGCCACAACGAGAGACCCAAGATCCCCAAAATAACGAAGATGGTAGGGCTAATGCCAACGTCGGGTTGCCACCGGTATTTTTCTTTTGGCTGGCCTAGACTACGTCCGATATATTAGCTGTTCTGTTATTTATAGCCGGTAGATACCTAACTTATAGCTACGTACACACGGACTAATATCCCCATAATATGAGGCGACTCTATGACACGGACTCGATAGAGGTTCACAGGCTACCCTACTAAGGGGGACAGCTCCTTCGCCGGGTCCCCATGCCGGTAAATCCCAAAGGCAGGTCGCAAGTATTCCGGGTGATGCCCCACTGACCCACCGCCCGTGATCAGGCTCTGGGTCTGGATTACCGTTCTCATGACTCAATTACTCAGATAATGCAGTGTAACGGCTCTCACGCTGGGGCCCATGTTTCATTAGTTGTCATTACGGACGCGCGTAAGCCTGCGCGTGCTTTGTAATTAAGAATTGGGAGACAGTTCACTTTCTCCCCGCGGCTGATTTCAGTACCTCGAGTATGCTTTGCTTATAAACGTAGTTTGGTAGGCGGTATGTAAATCAAAAAGAGCACAATCTCCGTGAAACCGCGGGTTCTTACCTCTAAATAGTAGGCCGATCGTGCAGGAGCAAAGTAGATTTTGGCATCATTTATGGAACAGTTAAAGAAGACCCCCCTCTCTCCCAAAGGCGAAACAGATCCGTGGGGTAGACTAAACGCGATCCCTGTCGCAACTTGATTTCGGCACCAGTGTCACTCCGCAACTCAGGGAATAGTCGGACGACTCCAGTAACGGTCAAACGAGTCACCTTGATCGGCGCTTGAAAAGTTCATGGCCTCGTCGGAAAACAACCACCTGACTAGCCAGAGTGTAGCTGCCGTGCAACCGCGTGGTTTGTTAGCCATAGTCACTAACTGAAGTGCCAATATGGTATTATATCGAGGGTTCTCGGATTCTCACAGCCCAGGGCTCCTACATCCGGTGAAACGAGTATTCGCACATCCCGTATCGTCTATCTGCTCGGCGTCATCCAGGAGATACGAGCTAGGTTCAGCATGAGACAGCGTAGCAGGGGAGTCTGCGGTCTGGGCTAATGCGTTCTCTCGAGACCCCCCCAAGCGTTCTTCAAGAAGACAGCTTACTCGCATGTCAGGCCTCAGAGATTGTTCCGCAAAGGATGTAGTATAACAAGATTTATAGCCAACGTCTGCCCGGGGGAAGGTCTATGCTGCTGGGTTCTACAGGCCTCGACAAAAACCCCGCCGTGGGAATATCGATCATGCGGATAGATATAGCGGAATTGCTTTGTCCTTCAATTCGAAGAATAAATGACATGGTAACGTTTAGAGCCAGACTCTCGGGTCTGTGCACTTATTAGTGGCACATGATAAGGGAAGCCGCAAGAACCTCGCTTCCGTTATGCTGCAGCGACATAGTTCATATCATGTTGTCCTAGGACGTAAGGCAAACACAGCTCGATACTCGGACTGGCCCGGTGAAAACTTATATGCCCCGATGGCAATATTACGACGTCATGGTCACTGAAGCTTTCACTCATATCAGTTCCCATTTCATTAGATTTTCTCTGTGCCATTCTATTTCCCGGTCAAGATGCCTTGCGAAGATCTGGGTTAGAGGATCTCATGGAACGACCGCAACGTCAAGAGGACCGAGTACCGGTAGAACGAGACTTCCATACGCCCTTTTGCGCTAGATCTGCCTTAATTCTATAGCAGTCCCTTGAACTTAACATGTACACGTGCAGGGCGGGGAAAATTATTAAGGCAGCTCTTCATTATGGACACCCGAAATAAACGACTTCAATTCTCGTCTAGTGGATTCTTGACCGCTTCTGGAGCATCCTGGATAGCCATTACCTAATGTACTTCATCCATCTGCACCGACGACAATGGGCAGCCCGAGGGAGTATCTTCCCGTAACTGCGGGACAGTAAATAAGCCAATGTGCTCCTCTTCCAATTGGAGGTTGACCTTGAATGTTACTAGCCGTCATCGTGGGAATCTTACATCCAGAATCTTTAAGACCAAGCTCTTGTAGAGTCTAGATGGCCCGGCCACCGATAGCTCGTACATTGATCCCGCCAGTATAGTCTGAGGGCCCAACAGTCTAAGTTTGATCAGTTGGGGTGCGTGTTCTTTGCCGAATTCCCGCCGGAGACTATCCGACGTCCGTCGTATTATTACTACCAGATGCGCTTGCTTACTTCTTCACCGGAAAGGGTGGTTCTATACAGTACCAGTCAGGCCTGAAAAGTCAACTATAGGAGGAGCCCCACAGCGTACTCTGCCTCGTTGGGTGAGCAATATCAACGATGTTGGTAACACTACCTTGTTCGTGTTTAAGGCATAGGATGCGGCGCGCCAATACAATGACGCCAAATGTGTCTATAGCTGAAGTTCTGGAAAACGGCCGCTCGTGTGCTCCATTAAAAGGACGTTAATATCGGGTGCTGTGCGCTGTCGACGGACAAAGCTCTTGGACCGTCAGGTCTTCCGGGCTTTCTTGGTACAACGGCCCGCATAGCAATCCAGACACTTTGGCTATAGGGATAACCCAATCACCAATCCAGGCGCATTAGTCGAGATGAGCGGCTTACCAACAACTATGAGTTTGAGGTCGCTCTCCAGGCATCAACCGCAAATTGGTACCCGAGCATACCTCGAAGGATCGGTCTGTAACGCCGACCTTGTTCATGTTGGCCTAGTCTTTTCTTTCACGCATGATTAGCCGTAAAATCAGGTCAACGTTTTACCCGATAGTGGTTATGGACCTGGTCGCTCGGCGAGTATCGCTAGATTCTGGGCGCCTCTTACATTCATGGTAAAGGTGTACGATTTATTTTTTGCATCAGATCGAGCCCAGATTGCTTTCGAATTTCCGTATAAACGAGGAGAGCTAGTCGGTCGATGCGTAGCGTCTTTATAGGGCCCTACAGAGCATTGTCGTCCTTCAGAACTGCGCGCTCTATAAACGTATTGGAACCTTTTTGAGCGGACCAGTTTTTGGCCTAGTGTAATTAGGTGGAACTGAATATGTATGATTTTGACTGGCTCGGGCTATGAGAAGGCGAAATGGCAGATCCCCAGTGCGCGTCCTCTCTTGAATTGCATGGGAGTTGTGGGACGCGCCTGTAAGGTGGGCCTGTGTCCGAGCGGTCGTCCAGGAGGTTATTTCACTCAAAAAGGAGCCTATGAACTTGCGGGAAAAGAGTGCTCGATAGTGCCCTGTGAAGCACAAGGAGACAGCGGTGTCTCACGCGACCTAACCTCAACCCCCGCGCTGCCGTCCACACTTTGACTCAAACTCTGGCATCCCATGTGAAACTCGGTACCGTCAGGGCAGGCGCGACACATGTTGTCATGCTTTGGGTACAGCGCACTGCGGCGGTGGAATTACTCCTCTTTGCTTACACAACAGTTATTTCGCGGTCGGCGCTCACTGACAACGCTATTCGTTTACGCCGCCACGGCGTAGGCGGCAGGCGCTGGATGCGCCTGTGTTTAATACTGGTCATGAAAGGTGACAACCATGAAGCTTACCCGTCGCCGATAACACGGAAGCTATTAAGACCGCTATGATGGGGCTCGATACTGCACATCTGGCGTTCCTAGCACGAGTCTGGGGTACCAAAAATGAACTGACGGAAGAGTATCGTAGGCTACGTCGAAGAATCGCTCAATAACACATGGATCGGCAAAATGCCACTGGTGATTGTAGTTTAGCGCGCCGATTGTAAATAGTCAATATCTCTGTAAAAAGCACCACTGTCATAGCCTGATACCGGCCCACGCCCGATTGGATCATTCTCACAACGTCGGGTTGGCTCTCTAATATCACATCTGGTACGCAGTTAGTCGGGCCCATTTGGTACCGATAATACTGCCACCTCATGCGGCCCGGCAGAACAATCCTAGGGTCGTAGCGTCTCTTAGTTTTTGTCCCGTGTATGGGTGTACTTGCCCCTCTTGCAGGGCACCGACCACCGTAAAGAGCTACTGGACGAAGTTGCCACTAGCTTCGACTCGAGCAGTTCCTGGTAGGCCTCCTCGTAGGTTCGTCCCAAGACGTCCATTCATGGTACCCACATCCCCACCGGTAGTGGATATTTCAAGCTAGAGTACCGGGCCACAGATGGAAGTGAGGATTATTCACTCAATGTCCTATATGAGGGCACGTCAAACTTTGTCGGGCCTGTTCTAATTCATACTGGGCAGGTCTCCCGTAGGGTAGGACCAGCCTCCGAGTGATAATCTCAGAGCACACGCACCGGGGCAGCCCAGGAGCACCGCTCGAGCTCACCGTACTTTGTGTCAGAATGCAGCACTTTAATGGGCAACGTTCGGTAAGAGAAAGCGATCGTTTAAAGGAGGACTGTGAAACCACAAGTCATTGCTAAAGTAAAGCTGCGGATCAACCCGTGCCTTACACTCTCCAAGCGAAGTTCAGACATCGAGGTGCCGACGTGATTTCCATCCATTGGTAGACTCCTGGGTAATCTCCTACTGGAACCTTCGTAAACTATTTCAATCCGCTACATCGTAGGTCACTATTGCATTATCCCATTGTCCCATCCTAGACATCGCTTCGGTCCGGCGGCTTAAATAAGAATGTGTCTCCGTGGAACCCGGCACAAGGAAATGTGCATTTATCTTCTTCAAATCCATACGTAACGGGCAAGGCTTTCTTCCTGCCGTATCCTCGATTCGCTAGGAGACGACCATTCCCCGGCAAGTCTAGACCATCTCGCTGGACTATGTTACGGTCAGAGATCGGCACAAGTTTTGTGTAGTCCATTGCTGCTAGAGCACCTGCCGTTGGCGAAACGGGGCGTCGCGTGGAGCTTTGGCTCAGCCTAATGCTAATTTTGGAAGGCCCCCAGAGCTGCAACCCTCCTTTACCCAGGTGACCTCAGAGGGGTCATGGCATCGACAGCTACGCACAAGCCAAGAGGATGTCACGCCTTGTCTATAAAAGAGACCCGCTTTCATATAATCTTAATGCCTCTTCTCGCCATGGCCAGCCTTAACCCACACCCCGCACGGAGAAAGGGCATCCGACCCCATAACGCATAGCCCAAGGCTTCGTTTACCACTGACGATTATTCCTTCCATAACAAACTGTACTAGTGGCTGTGCAGGAGACCGTCGGAATTTAGTTTCGACTCTCGCCCGAAAGTGATGCCTGTATACCCGCATCCCAACTCGATAGACGAGACAGGTCCAGACTATGCGAATTGCGCTTTAGATACCAACTGGCACCGACGTTGGTAGGTTTGATTCTGATTCTGAGTGCCCTGCTTGCAGATGGACAATTGCGGAGGGGGCCGGGAAACTCAACTGTAGGTAGCTCTGCACAATGACACGCATCACATTTAGAAGTCGCCGTCCGTGGGCAAGCTCTACCTTAACGGTGATTCCCATCGACGGCAACCTTCACGTCTCTAGGCGCTTAAGAGGACGTTACGCGGGCTGATCCTGCATTAGCTGGACTGTCAAGTTGTATATATGAGTCTGACGCCTTCTAAGAACGTGGCATTGATTCCTCCGACCACTGGAAGCAAATAGTGACCTATGGACGAGTCACGGTTTTCATCTTCTGATTTTCAAAGCTGCGATTAGAGAATCCTACCCCGCTCTCACTGCCAAATGATACATCGAGAGCTATGATGTGAGGCTTGGGAGAACCAGCAATTTCGAAATGTGGGGAGCCCGCATCGGAGTTGACTTACCTTTACTTTGCACTAATCTCCAGTGTCGGCCCCGGAACACCCTACTTACCGGGCTGGGCTCAGATGTTCAGATAAGGACTGGGGGGTATCCGCAACGCTTATAGGGCACGTGTTAGCTAATTGTTAGAAAGTACTGAAGTGTCCCATCTGCTATTTCGGGGGCCTGTGGGGCGTACTGCTGATAATTTTGAGGACCGAGACACTTCAGGGTATGATCAGCACCAACACTAGATGAGAAACCGATTCGCAAGAGAAAGGGTACGTTAAAACGCCTTCGTGTAGGCATGTAAGGCGCGTATTGGGGGCACATCGGGTAGAAGGCCAAGGGTACATAGAAGTTACTCGGCAGTCTCGCGCCGTAGTGCCTATAATGATTGGCTACCCCCGTCAAGTGCTTATTCGACGTGACAGGGGCGTAAAAAACGATGTCCGTCGAGGATCGACCGACAGGGATGGCTACACCGTACCGATCTACGTATAAACCCGGCTATAGGCGCTTTACATCCTGTGACGGGCGAGAGCTCACGAGGCCGCTGCGAGTTGGTTCTTCCATGAGGAGCGATATATTCAGTAGAGTCTTTTGTCTTACGTCTCCACACGGAATTTATTACCGTCGGCGTATGTTACCTGCGATTGGCTATTGAGAGAGCAGACTCAAAGATAAACACCGACGACGAGGTTTTGGTGAACGCCTTAGTGAGTTAAATGTGGCCTCCACCTCAACGCTAGGGATAAACTGACAAATGCGTGCGTAGGGGGTTTCGAAACTGTTTATCGAACGTGGGGTCTCGGGTGGACCGCAATCATAGTTGCGTCAGCAGTCAATATGATACCGCGTGATGGCGCGGAGGGGATATCCCTGACTCTTTGTTGGCGGGCGGTCTTCTCTGCCCTTCCTCGTATAGGCCAAGTCAAAACAAATGCCCGGAGTATGGAGAATCCATCGGGCGATTACCCCGGTTCCGGACTATGTACCGCTTATGTGGTGCTACGTTCGTGTTTTAATTGTCTAAATATTGCACCGAAGTAACCTCACTGCCCTCTGCTAATACATGAACAAAACCGGTACAGCAGCTCAGTCAGGACGATCAGATGCTGCGCGGTGCCATTCGCGGGATACTTTCCACATAGATCTATACTCGTCCCCGTAATGACCCTGCTGATGCCCGTTTAGAGTTGATATACCTGTCTCCAGTAGGATCTGTGTCGTACCGTTACTGCCAACCAGATAGTGTAATAGATGGACGAGCAGCTCATCGAGCCAACCGGGCCGGGGCATCGTTCTCCTATTTGTTGGGTATTGTCTCATAATAGCGGTGTGCTCCCTTTTACTACCCTCGTAGATTGACGCTCGGTACCGAGACGTACTCTCTTGCTCTAGTGAGGTTGCCTTGTCGTGATTTTCGAGATTGCAACCTGGGGATTACAATAGAAGATGCCCGATTCTGGATGTGATGAGTCGACAAGTCATGCGATTACACTTCCCACGTTGGCTCATCCGAGTGACGACGAGTGTGACCTTCGCGATGCCGCGCTGGCTCCACCTTGTCACGCTGGGAGTACGTCTCCACGATGATCCACACTTGCGGGTGAGCGCTCGTACCAGCTTAAAGTGCGACCTACTGGCACACATTCTATTTATGTCCACATGGGCGTTGACTGTGGTCCTTTGATATTGTGACGAGAGTGTGCGGGACCGGAAACTCTCATTAATGAGAGGGCCTGGTAACAAATTCATACACAGCTCTGCGGAACAACGTGGGTAGACCGCTTAGGCTGTATCTTCTGTACCTGAGCTATTACGTATGAATTTCAGGAACCAAAAAGCTGGTTAACACGTCGAGTACGTGTTCGGCAACCAGTGTACTGTGAAGTTGATACCTACTTGTTTTCACACCCATTAACCCTAATATCCATTGTGCGGCCGTTAGTTTCGGCATTCACCGCAATCGACGGGTTCCTTACACATCCCGGACAGCGGCATACTAAGCGCGAGCGTAGGATGGTTCAATTAGGACGAGGGCAAGCCCAAGCGTGCCAAAACCATAGTAGACTCAGATTGGTGCCGAATGGACGTAATGTCTTAGCTCGGGCAGCTGGAGAGTTCCGCAACTTTGCTTTTCCCCCGAGTCATGTTCCACTGAAGATGGTGGGCGCCGTTAAATAGTGGCACCCTTCGTTGAGACACCACACACCTTCTGACAATAAGTCGTCCGACTTAGATATTCGCGTGCGATTAAGTCTAGAGCGATAGGGGTAGAGCTACAAGCTCACTCTTGAGATTATGCGTTCAACTATATGGAGTGCCAAACCTTCATTTGGTCGTTGTTCAAGAACGACGGCGAAAAAGTGTTTGGGACGTTGATCTGCGAGCCTCACCCGGCTGTCCGCAAACAGTGTACCTGTAAGACCAACGTACCTTATATCCCGGCTATCCCTCGTCTTAGCAAATCCTAGTGGTGGCCTTTCCACCCAAATCGATCATCCTCACACCAAGGTCTAGCCCTCCCTCCCTTACCGTCACCCCGACGTAATTATCTCGATCGTATTGACAACACACTTTAGCAAATTACCCTTACGCAGTATGAAACTTCTGGGTGGACGATAATTGATCCTGAGTTGCGGTTATCTCCGATGGTTGGAATCTACGCTCCCAGATCACGGAAAAGCTCGCCATATGACTTTGCGCAGCCTCCTGCAACTCGATATAAGTGCCATATCCGGGTCCAAATACCATAACTTGGTGAGGCTATCTTCAGTATGTAGCTACGAATCTCAATTTTACATTGCGTGTTCGCGTGTTGACTGGCCTTCATCGCATGCTCCCAATCCCAAACATGCTCTGCCTTAATGGTATCGACCGGAAAGCCGTTGAGGATGAATTATAGCTATCTGATCAGACGGATAATTGAATACCAGACCCCGTGTAGTCATCAGACAGGGGTGATATATTGTCAAAACGTGTTCCTTGCCTCTGTAGATTCGGCGGCGTTGACGTCGACCCCTTGGCGAGTGCGGGAACTGGTAAGCTGCAACCGAGCAACACGAAGGTTAGTCCCGGGGCTCCATGGCATTCAGTGTTTTAGCTAGTCACGAATGGAGTAATCTTCTGAGAGTGTCGTTTACTTACATTCGGTGACCGTCCAGCACGTAGCACTCGATTGAAGTACGCAGCATAGGACCCATCCGGGGCAGAATCGCCCAAAACCCGCGACGCCAATAGACTAGGTGATACGCGTGAAGTGAGGTCGCCATGCATGCATGAGGGTAACCGTCCCAATTAACGCCCACACAAAGGCCATGTTAGATTTATTATTTTGGAACGAGGACGACCAGTCCACTTTAGCTCATCTATTTAACGATAGGAAATCCACATGTAATCTACCGAGTCCTTGTCCAGCTATGTTTACTCCGATCACTGCAGATACTGAAAAGCAAAAGGTAACGCAAACTCTGTTCATTGACACACGAGAGATTCCCGGACCCAAAGCAGAAGTTAACCGATGAAACTTAGGACCTCACTAAGGACGCTATTATGAGGTAAAACCTTTGGACTTGAGATCAGAGCTTAATTTACGGGTTTATCGTGGAAAAGTCCTTGCTAGATTATGAGAGTAGCCGATCCGAGGTGCAACAGTATACGCATCATTCATTCCAGTCACCACGATGCTCTGCAGTGCAGACAGGCGTCGTAGACCTTAAAGAAGATTAAATGGATCAGGCTGGTTTCCCAAGCTCATATAAGCGGCGGTGTAGGCACGAGTCTCAGTAGACCAAATGACCACACGAGGACGCCACGGAAATTCCCGTGGGGCCTTATCTTCTTGTCCTCCGTTAGAATGGATGAACTATTCGCAATGTGCTGCCGAAGGCGTTACAAGGTAAAAGTTGGCGTACTTGACCCTATAGCGCTCGGGACAAGTATCGCTGATAATGTCCAAGACACCATACAAAATATAACCAGCCCTCATAGGTCGTATGCATAGGTTATATCAGGACTTCGCGACCCCCGAACCTTTATCCGTGTGGGCTACGCCGCTTGGGTCCAAATCTTTATACGCCCCCGGGAGAACTACCGGTCTTTGATCCTGTTCTCTGCGAGCAAATATCTTCTCTTAGGGTCTGGACCGCGTTGCCAGTGGCGTGGTAGGACGGCGATAACGGCAGATTATAAATCGTGGTCAAGACCATTCACCTGTAATCAGGTATCATCGAGTGGTCCAGACGCGGAAATACTATCCGTAGTCGGTAGTCATATTTTGAAGCAAAGGTCCCGGCCTGTTCTCTCCCCTCGACGTGAGGGTGATAAATTCCTGTCTACCACAAATTCATATCCGGGTGCTACACCTAAGCTGCTTGTTGAGACACGTTGAGCACCGTCCCTACCCGACATCGAGCCAAGCAAAGAGCCCTACGACGAGAAACCCCTACAGATTGCTCCCGGTACAGACGTTGCCTGAACACCACATTTGCAAGCGGACTGGACTAGTATGGGAACGGACCAGGACCCGCGTAAGAGCGCCAGGAAATGACCTCGTCAGTTTCTTGCACGTCCTGTTGCTCCTCGTAAGCGCACCTCGTAGGGTGGGCAAGGAATGTGTGTGCCGGGTATTTGTTTCTAAATGAGTCGTCAGAGAGGTTCAAACGAGGCTTCTGAGCGGGTTTCAGTTTACCGTCCACCGTCCCAATAATTCACGGAGATTAACTATTCGTCTGGACGATGGGGACCGACT
		</sequence>
    <sequence><taxon idref="Location_3_0_0|45.17322898962565"/>
[truncated: 365,885 more chars]
