# Supplementary material for: Epidemic Reconstruction in a Phylogenetics Framework: Transmission Trees as Partitions of the Node Set
Source: PLoS Comput Biol. 2015 Dec 30;11(12):e1004613. doi: 10.1371/journal.pcbi.1004613 (PMC4701012; doi:10.1371/journal.pcbi.1004613)
Supplement: S1 Data — BEAST input file for all WHC analyses of all simulated datasets. (ZIP) [file pcbi.1004613.s006.zip › S1_Data/wcc_X_15_slow_10.xml]

<!-- Generated by BEAUTi v1.8.0 Prerelease r5934                             -->
<!--       by Alexei J. Drummond, Andrew Rambaut and Marc A. Suchard         -->
<!--       Department of Computer Science, University of Auckland and        -->
<!--       Institute of Evolutionary Biology, University of Edinburgh        -->
<!--       David Geffen School of Medicine, University of California, Los Angeles-->
<!--       http://beast.bio.ed.ac.uk/                                        -->
<!-- BEAUTi output modified for transmission tree reconstruction by OldMacDonald 4-->
<!--        by Matthew Hall, University of Edinburgh-->
<beast>
  <!-- The list of taxa to be analysed (can also include dates/ages).          -->
  <!-- ntax=50                                                                 -->
  <taxa id="taxa">
    <taxon id="Location_1_0_1|29.677004079848686">
      <date value="29.677004079848686" direction="forwards" units="days"/>
      <attr name="caseID">Location_1_0_1</attr>
    </taxon>
    <taxon id="Location_0_1_1|32.20268278028706">
      <date value="32.20268278028706" direction="forwards" units="days"/>
      <attr name="caseID">Location_0_1_1</attr>
    </taxon>
    <taxon id="Location_2_1_1|33.24332549891899">
      <date value="33.24332549891899" direction="forwards" units="days"/>
      <attr name="caseID">Location_2_1_1</attr>
    </taxon>
    <taxon id="Location_2_3_1|26.05870152951684">
      <date value="26.05870152951684" direction="forwards" units="days"/>
      <attr name="caseID">Location_2_3_1</attr>
    </taxon>
    <taxon id="Location_1_1_1|30.507766122554514">
      <date value="30.507766122554514" direction="forwards" units="days"/>
      <attr name="caseID">Location_1_1_1</attr>
    </taxon>
    <taxon id="Location_2_2_0|35.53785420005869">
      <date value="35.53785420005869" direction="forwards" units="days"/>
      <attr name="caseID">Location_2_2_0</attr>
    </taxon>
    <taxon id="Location_2_4_0|30.82204467736851">
      <date value="30.82204467736851" direction="forwards" units="days"/>
      <attr name="caseID">Location_2_4_0</attr>
    </taxon>
    <taxon id="Location_4_1_0|33.15996674083577">
      <date value="33.15996674083577" direction="forwards" units="days"/>
      <attr name="caseID">Location_4_1_0</attr>
    </taxon>
    <taxon id="Location_4_0_0|33.87846014520719">
      <date value="33.87846014520719" direction="forwards" units="days"/>
      <attr name="caseID">Location_4_0_0</attr>
    </taxon>
    <taxon id="Location_2_1_0|32.1694205939934">
      <date value="32.1694205939934" direction="forwards" units="days"/>
      <attr name="caseID">Location_2_1_0</attr>
    </taxon>
    <taxon id="Location_4_2_0|20.919777921917103">
      <date value="20.919777921917103" direction="forwards" units="days"/>
      <attr name="caseID">Location_4_2_0</attr>
    </taxon>
    <taxon id="Location_1_2_0|29.73704204173914">
      <date value="29.73704204173914" direction="forwards" units="days"/>
      <attr name="caseID">Location_1_2_0</attr>
    </taxon>
    <taxon id="Location_0_4_1|37.7605909583106">
      <date value="37.7605909583106" direction="forwards" units="days"/>
      <attr name="caseID">Location_0_4_1</attr>
    </taxon>
    <taxon id="Location_2_0_1|35.34809053163735">
      <date value="35.34809053163735" direction="forwards" units="days"/>
      <attr name="caseID">Location_2_0_1</attr>
    </taxon>
    <taxon id="Location_3_3_1|23.926256602718695">
      <date value="23.926256602718695" direction="forwards" units="days"/>
      <attr name="caseID">Location_3_3_1</attr>
    </taxon>
    <taxon id="Location_1_2_1|31.747147111267385">
      <date value="31.747147111267385" direction="forwards" units="days"/>
      <attr name="caseID">Location_1_2_1</attr>
    </taxon>
    <taxon id="Location_3_4_1|8.971060195545963">
      <date value="8.971060195545963" direction="forwards" units="days"/>
      <attr name="caseID">Location_3_4_1</attr>
    </taxon>
    <taxon id="Location_2_0_0|36.701649414734646">
      <date value="36.701649414734646" direction="forwards" units="days"/>
      <attr name="caseID">Location_2_0_0</attr>
    </taxon>
    <taxon id="Location_0_2_1|34.232854433054385">
      <date value="34.232854433054385" direction="forwards" units="days"/>
      <attr name="caseID">Location_0_2_1</attr>
    </taxon>
    <taxon id="Location_0_0_0|33.70332259450443">
      <date value="33.70332259450443" direction="forwards" units="days"/>
      <attr name="caseID">Location_0_0_0</attr>
    </taxon>
    <taxon id="Location_4_3_1|28.931322204362772">
      <date value="28.931322204362772" direction="forwards" units="days"/>
      <attr name="caseID">Location_4_3_1</attr>
    </taxon>
    <taxon id="Location_0_3_1|38.381977021532464">
      <date value="38.381977021532464" direction="forwards" units="days"/>
      <attr name="caseID">Location_0_3_1</attr>
    </taxon>
    <taxon id="Location_4_0_1|23.988827828580618">
      <date value="23.988827828580618" direction="forwards" units="days"/>
      <attr name="caseID">Location_4_0_1</attr>
    </taxon>
    <taxon id="Location_2_4_1|31.216719020803573">
      <date value="31.216719020803573" direction="forwards" units="days"/>
      <attr name="caseID">Location_2_4_1</attr>
    </taxon>
    <taxon id="Location_1_4_0|26.162811278835456">
      <date value="26.162811278835456" direction="forwards" units="days"/>
      <attr name="caseID">Location_1_4_0</attr>
    </taxon>
    <taxon id="Location_0_2_0|26.287626305313864">
      <date value="26.287626305313864" direction="forwards" units="days"/>
      <attr name="caseID">Location_0_2_0</attr>
    </taxon>
    <taxon id="Location_4_3_0|39.315702568708396">
      <date value="39.315702568708396" direction="forwards" units="days"/>
      <attr name="caseID">Location_4_3_0</attr>
    </taxon>
    <taxon id="Location_1_3_0|19.961449141883364">
      <date value="19.961449141883364" direction="forwards" units="days"/>
      <attr name="caseID">Location_1_3_0</attr>
    </taxon>
    <taxon id="Location_0_3_0|34.973539307258996">
      <date value="34.973539307258996" direction="forwards" units="days"/>
      <attr name="caseID">Location_0_3_0</attr>
    </taxon>
    <taxon id="Location_4_4_0|20.857963170233646">
      <date value="20.857963170233646" direction="forwards" units="days"/>
      <attr name="caseID">Location_4_4_0</attr>
    </taxon>
    <taxon id="Location_3_1_0|30.64529236049212">
      <date value="30.64529236049212" direction="forwards" units="days"/>
      <attr name="caseID">Location_3_1_0</attr>
    </taxon>
    <taxon id="Location_1_1_0|32.418098088206655">
      <date value="32.418098088206655" direction="forwards" units="days"/>
      <attr name="caseID">Location_1_1_0</attr>
    </taxon>
    <taxon id="Location_3_0_1|40.31489107444424">
      <date value="40.31489107444424" direction="forwards" units="days"/>
      <attr name="caseID">Location_3_0_1</attr>
    </taxon>
    <taxon id="Location_3_4_0|18.530564948164063">
      <date value="18.530564948164063" direction="forwards" units="days"/>
      <attr name="caseID">Location_3_4_0</attr>
    </taxon>
    <taxon id="Location_2_3_0|29.79714990461872">
      <date value="29.79714990461872" direction="forwards" units="days"/>
      <attr name="caseID">Location_2_3_0</attr>
    </taxon>
    <taxon id="Location_4_4_1|37.02953959408637">
      <date value="37.02953959408637" direction="forwards" units="days"/>
      <attr name="caseID">Location_4_4_1</attr>
    </taxon>
    <taxon id="Location_3_1_1|38.5285942408851">
      <date value="38.5285942408851" direction="forwards" units="days"/>
      <attr name="caseID">Location_3_1_1</attr>
    </taxon>
    <taxon id="Location_0_0_1|27.28331254527371">
      <date value="27.28331254527371" direction="forwards" units="days"/>
      <attr name="caseID">Location_0_0_1</attr>
    </taxon>
    <taxon id="Location_0_1_0|38.746680381689416">
      <date value="38.746680381689416" direction="forwards" units="days"/>
      <attr name="caseID">Location_0_1_0</attr>
    </taxon>
    <taxon id="Location_2_2_1|26.58312323183305">
      <date value="26.58312323183305" direction="forwards" units="days"/>
      <attr name="caseID">Location_2_2_1</attr>
    </taxon>
    <taxon id="Location_4_2_1|14.980915271681184">
      <date value="14.980915271681184" direction="forwards" units="days"/>
      <attr name="caseID">Location_4_2_1</attr>
    </taxon>
    <taxon id="Location_1_0_0|41.08011267391301">
      <date value="41.08011267391301" direction="forwards" units="days"/>
      <attr name="caseID">Location_1_0_0</attr>
    </taxon>
    <taxon id="Location_0_4_0|34.38169911162483">
      <date value="34.38169911162483" direction="forwards" units="days"/>
      <attr name="caseID">Location_0_4_0</attr>
    </taxon>
    <taxon id="Location_3_2_0|29.41330427877632">
      <date value="29.41330427877632" direction="forwards" units="days"/>
      <attr name="caseID">Location_3_2_0</attr>
    </taxon>
    <taxon id="Location_4_1_1|36.746456640844116">
      <date value="36.746456640844116" direction="forwards" units="days"/>
      <attr name="caseID">Location_4_1_1</attr>
    </taxon>
    <taxon id="Location_3_2_1|35.791211267952306">
      <date value="35.791211267952306" direction="forwards" units="days"/>
      <attr name="caseID">Location_3_2_1</attr>
    </taxon>
    <taxon id="Location_3_0_0|34.681914309006466">
      <date value="34.681914309006466" direction="forwards" units="days"/>
      <attr name="caseID">Location_3_0_0</attr>
    </taxon>
    <taxon id="Location_3_3_0|31.210177835527823">
      <date value="31.210177835527823" direction="forwards" units="days"/>
      <attr name="caseID">Location_3_3_0</attr>
    </taxon>
    <taxon id="Location_1_4_1|34.553314446817645">
      <date value="34.553314446817645" direction="forwards" units="days"/>
      <attr name="caseID">Location_1_4_1</attr>
    </taxon>
    <taxon id="Location_1_3_1|32.287359535295316">
      <date value="32.287359535295316" direction="forwards" units="days"/>
      <attr name="caseID">Location_1_3_1</attr>
    </taxon>
  </taxa>
  <!-- The sequence alignment (each sequence refers to a taxon above).         -->
  <!-- ntax=50 nchar=14000                                                      -->
  <alignment id="alignment" dataType="nucleotide">
    <sequence><taxon idref="Location_3_4_0|18.530564948164063"/>
			CCGCCAAAGGACCCAGGTGAAATCGCAGGGTCAAAGGCCGAATACTTAGCTCACCAACCGAAGGTGCGAGTTTATCGCACCAACACTTCGAACGAAGGGCCCCCTTGGAACCCCAGCCCCCACCGCCTGATAGCTTGGGTCGCTCTTCCCTAAAGGTCAGAGCACAGTTCATATCTTGTGAACTAGGAATGCCGTTGACTACGGCACTGCCTTGTCGAACCGAACAGTGTCATAAGTAGGCACAGCTGTTCTGTACACGGCCTGTAAGGGTTACAGCAAAATGTTCTGGCGCGAGGCCAGTGTTCTTCGAGACGATTCGTTGCGTTGAGGTCCGATCGCCATACGGCGGTTGGCGCCCTATTTCACGTCAGCGGACAACCTTTGCGCTGCCTCGAATCAGCAGCAGGAAAGTACGTGTTGCTCCTCCTCCTTCCCGAGCGGTCCTGCAGCCCTTTGGTACGTACAGCTCTAAAAAACTGTCATCGGTTGCGCTGTAGTTCGCGAACTTGACGGGTCGGTAGCTCAGAATCGCATTTTGTCATTGAAATATCATCACTCGGCGTGATAACTATTTGGAATAAGTCCGGCTGCCGCAGATCAAGGTCTTCCGTTAAGAGCGAGGAGAAGGTTCCCGTGCAAAGCGTCGCGCAGAGTGAGATGCTTTAGAAAGTCGGAAGGAGTGTGCTGCAAACGATGTGAGTCACGATGAGTATCCTGGTCCCTCCTACGGGGTCAACCAGACCACTAGTGGCCTCAGCCAGACTACAGGTCTATCAACTCCGCTACCAGCGAATAAGGGAAAGTCTCAGCATCCGACTTTTCTTATCGACTCGGAATTCAGGCCTGGTTAACTGAGCAGCACTTTTTTCCACCGATCTTGGGTGAAGCACTATGTAAAAACACAAAGTGTCAGGACCGGGCAAGAACTGGAGCGTAGCACTGAGCAGAACCCGGATACACGGGCGCCTGTACAGCGCTTTTCTCGGCGCTTATCGACATGTGGTTGGTCAATGCGTTATTACGGTCGTGCGCCACTCCTATGGCGACGGGAGTATATAAGCACGGGTATTATCTGGGAGACACTGCATATGCTGATAGACCTCGCGCGAATTGCCAGCGCTCCATATCGTTCTACCACAGCGAGCGCGTGGATGGCGGTTGTTCCTTGCGTTAAATAAACGGAGTCTGAAAAGAAAGAAATGCTACGGAAAGTCAGCCGATAGAGAGTTAGTCTGTAGCGACTTGTCAGTCCATTTCGCAAGGAAGGTGTTGAGAAGTAGATGATCTGCGAACGTAGTTCAAATCAGACCCGGCGTATGATTCCGTCGAATAACGAACAATCCGCTTTAGGCCTTCACTTTGCGTGCGAATGTTGATTTCATGGCTTGGGGCGCAAGAATGCAAAAAGTTCATCTAACTCTTCGTCCAGGTAAGCAGTCATGTGTGTATGTCCGCGGTCCGACCATGACAGCTGGGCTTTATAAGCTGTGAAATGGATTCCTCTTTCGTTACTATGACTCTCCTCAAGGGGAGACCTTTTCGATGACGGGATGAGAGAATAAGTCCGATACACTCAGATACGGCGCACCTCCGAGCGGCCGAACGTATTCCGTGCGACGATGGCTCTTAGGGTTCCAATTCACGCTTTGACCAGATCCTGAGCTTTATTACGCCATAGGCGGAGCCGTGCGGGTCAGAGACTTTATGGACGATTGAGTGGGTCACGTACACCGACGACGGATTCCAGACTTTAGGCCTTTGTCAGTCTATATACTATGAGGACCAGGATCGCTTAAGGGGTACTACCTGGCGAGTACATCGCTCGTTTTTAACTCCACGATCTGGCGTGCCTGCATTTATGATAGGCTTGATCTAGCTGAACCCACTCGGCGGGTACTCTTGTGAGTATAAACCTCGATACGGATAAGACCTGACACCCGTTTCCGGCCACTCGTCTATGGAGGGCCCGATAGAAACATTAGCGCAGTGAACTTTAACCGGTCAGTGACTCTGCAACCGGCAGGGGCCCAGGGCGACCAAGTACCGCTCGTATGACTCTTGTCCCTTTTAGCGCATCCGGTTTATTTTAACCGTGGAAGTTCGAATATAGTTGTTGGATTGCCCTTCCCCAAATGAAACCTGATGATTGCCTAAATGTTAGGAGCGTGCCGAAATAGCCCGTTCTTTCTCTGATGCGCTAAAGATGCCTATTTCTAATGGGGACATACCCGAACCAATAAAGACGGCCCGGTAGAATGGTCCCATAGAACCGCTCCGTGTTCCAAGTCTCGATATTAACATGCTCACTTGGAAATCTCTAGACTGGCCTCATAATGGCAGTATCGAGGGCTAGTGAAGTCAGGCAAGAGGCTTTTTAAGTCTCTCCCACTAGGATCCAGGCAAGCAAGTGGCGAAATAAGTGCTGACTCCGCTACTTTCCGCCTGCGTATACCATTACGGAAACTCCTGTGGGTGGACCAGGCATCTTTATTCTAACCGGAGGTCTCGGCTAATGTTCCGTCTTAAGGCCCATGCCGCCCGCGGCACATCCAACAGCAGAGGCTTGCGCCGTCCCGCGAACCTTCTCCGGCCTGCATACATGGGGTTGCGGAATGTACTCCAGAGGGCGCAGGGGATCGTGCGCCTGCCGAACGTCCGTTGCCGATCTAGGTCTAACTGCTCCACCCCAGGGACGGGCAATCCGAGTCCGTTCCAAGAAGGAAGGTTCGTGGCTGAGGTTTACGAGAATACTACACAGAGCACCCAACAGATGCTATCGTGCCGAGCCACTTGGCACTAGATTAACTACTTGGGTGCAATGCCATGTATGTCAGATCCAGTGAAAGTTAAGCTGCTACGTCAGGTAAATGAACCATCCGAGTATTGAACAGATTAGCGCCTTCGCACGCACCGTCGAAGTCGTGGGCACGGCAGCTATATTCGACGGAACCTGTCGGTAAGGAAGATTAAATCGAACTCCTGCTCCTGCTTATAGCTCAACCCTTGCATATTTACTTCTACCCGACAACTGATCCTTTCCCAATATAGAGAAACGTTGGTGTTCTGCCGTCCAGACCGACATCTATCTACCATTGACTAGTACGCAGATACTTATGGTTTGTAGCTGCAAGACTATCGTCACGTTGCGTGGACCCGGAATACCACGCAGACCGCCGCTAAACAGCACCCGAAAACTCGCAGGGAAACAGACTCCCGCGCTCTGTCTATTCGCCAGTCCCTGGTTATAACGAACATATATGCCGACCGTGGAGTCTAGGGTTGGCTTGAGCAACTTATCTTGCTCAGGCCCCATATCCAACTACCTGTTGTCGCTGCCGAGATATACAGGACCTGATACCTGAAATAAGCCATGGCCGGGGAGGGTGTTAGTGGGTTTCAGTTTTTTTTCAGTCCCCCGTGATCTGAACACCTTCAAACTCTAGCGGTACCGCATGCGTGGAGATAACTCTGCACTTGTACTTATCAGACCAGCGATTAAGGAAATTGTCGTGCTAGATGTCGTGAGAGTTATTATTTAGAACGGCGCACGTCTACGGTGTGCCTGGAACACCGGAGTCGTATTGACTGTCATGTGGGCTATCACTTCCATAGTAGCCCACGTAACTCTGGGTGATTGGTTCCCGGTGGCTCTAAGCTGACCAGTCTCAACTTAGGGTATTGAACGTCGCTTATCGCAGCGGAAATGTATGCTGGGGGTTGATACCGGTAGGGCGCTTCGAAAGCAATGGTTAATCATTTTGGCAACCCCATTGTTTCTTCATCCATACTAGGATCCGATATCCATAACCACTTTCTGTTGGCCACTTTCTTTAGTTAGAACAAGAGAGTCTGACCCTATATTTAATATTACGTAGTCCCCAACAATGGGGCTGAGAAGTCCAGTAAGTGCACTATGGCCACACTTCTGCGCTGTGCCGTAAAGAGTATATTACCTTCATCGGAATGGCTTCTAGTTGGGCCCAAATGTAATGGGCGTATTGCGGTAGTAAACGTCAGACTTTCAGATTTCTTGCTGATGACGGCTCCTGGTGATCACCGGTTCGGTTCCCAACCCTACTCGACTGTGGTAGTAGTGATTCGTCCACCTGCGCCCCCAAATTAGATTGGGGTTGTTACGGCGCAGCTATGTGAATTGTCCAACGGAGTGAAATTTTATATCGTACAGTTTTATTCGCTGTAATGACGGGCTTCTGAGCATCTTTGCACCTCAGCTGCGCATCTAAGCCCGGCTTAGCACGTTACTTAAGACCATCCGGGAGGCGGGTGCTCGCTCCAACCGGTGGTTGAAGTTAGTGCAAAACTGACATCTGTCGCTCATTCAGGTATCGGGCGCTAGGATGGAGGCCGGAGTATCAAAGAAAGCTAACGTGCTGATGACAGGCACTGCCCTCTCTATGCAAGGTCCAGGAAAGGGATATAGCCCGTGTTTAATCATAAAGCGGCCAGTATGAAGAGATTAGGCGCATGTTAAAAACAGGCCTACCTTGGCAGGACGAGGAACTCAATGTATATACATTTTTTGAAGCTATCGTTCATGGCTCCTTTAGGAATCGATCGTCCGTTCGAGCTCGCGGTGCTAACAACAAGGGGGGTTAGCGTATCGCAAACTCTAGGAGGACCACTCCGCCGAGAGCATTTGATTCGTCCATGATGGTCGGTCTGGCTCATCGTCCTTGGCAGCGGCTATATACCATCAATATGATCCTCACCGCGTATCAGGTGGGATGTATCACCTGACGTCCGCACGTACCACCTTTCATTGCTAAGAGACGTCTATACGCAATTAAAAAAGAATGCTTAAAAAGGGCGTGTACATAGATTGCAGAGCACTAAGTTAATCCTACATCAGCAACAATTATGTCCTGTTCCTCAGCTGTTTTCACCGGTTAATATGACTTAGAATACGTTATAAAGTGACATCGACCAAGGAACTGCGGCTTCGTCCGAGCCATTGTCATCCTTGCCTACACCAGGTTCGACTAGTAGGCGCTGCCTAGCTGGTTTATATGCTTGTTAAAGCGGCTGCGGTCATTTACGCCTGTGTGCACGTACTTTAAGTTCTTCCTACTCCGACCCACCAAGGATAGTCCTGTGAGCTCATACTGCCAGCAGCGTTAACTGATGTCCTATTTTTGTGGTGTGAAACTATGCGGAGATAAGTTTAGTACTATTATCTTTACACTAGACAGCATTCTAGTCATCGAACATACAATCGCTTCGTTCTGAGGATCTTCAGAGGAAACGTGTGCTAGATGACTTCTTGAACAGGTCTAATTGCCCCGTATGAGAACGCAATGCCAAGCGTGGCTTAGGGATCTGAGCATCTGCCTAGGTTGATCTTTCGCAACTTTCACATGCCTGCCGTGGTATTAACGTCTAAGTCACAGCACATCGGCCCATTATACTCCTAATCGCCGCTGAGAAAATCCTAGCATTGCGGTACTGGACGTTTTCCTAGACGTTGAGTTAAATTGGAATCCGTGTTGGTTACTTTGATCATTATATATGAACCGGAGAGACGTGTTCTCACCAACTGGACTGACAGTCCATGGACTTCCCGCGTGGGGGCTTGGTGTAGTGAACGTAGGTACAAAATTGCTTGACACATAAACTGTCTCGTGTCAATCCGAGGACCCGAAGGCGCGTTTGTATGTATCAACCGTTATATAGATCAAATCATAACATTCCCAGGCTTGGGAAGAGGAAGTTGTCTCGCCTGCTCTACACTCTTGATTGTTTAGCTTTGTCTATTGGGGGCTCCTAGCTATACAAAAGTAGCAGTGTCGGCCAAATGATATACAGGAACTCTGGACGTAGGTGATTTTGTTTTCGGCAAAGTCTATTCAGGACGAAGGACTCGGCCGGTAATACAGCCAACCATGTGTCAGTCAAAGGCCGACGGCTGCACTAACTTTACCCGGTAGTCTCTATACGGCGGATCCTTTGGTGACCGCTGGCACCGACATTAGGCTCCATGTCTGCCCTAATGATGAATTATTTTCCGCGGATGTCAACAAGCCTGTCCTACTGCATCCACCGCAGCGAGGTGAGGTCAGCCCTAATTATGCCAGCAGCCATTCGCCACGGCGAAAAGTGCGCTCATTACCAGCCACTTCGACGACGATGGTGAATGCCGACCTCGGCTTAAGACTTCGACACCAGCCGCTTGTAATTTTCTAGCACAAGCACTATGCCACTACGATCTGGAGGAAGGGCGCTCCTTCTCAGCTTGTAGCTAGTAGAATTAATTCGAAAGATACGTGCCCATTGCACGTTGGGTTTACTCGACTTTACATTGTGTCGTCTATGCTGGTGATCCTGCATTTAATCGGGCACAGAAGCAAGTGTCGCTTAGGGCGCGGGACTGGGAAAGCTTACTCCCCGGGGTTATTTGTTGTCGGCTTCCCGGATTACCTCAGATATATCCTTCTAATCAAATGCCAAGTGCGCTTGAGCCGTTAGATGAAAGTTCCTACATAACCACCCAGGGCATACCGGAATGCATTTATTCAAGGTATAGTGGGAGTTTGCTGCCCCTATGCAAGCCAGGGGTACGTTCATGGTTCCTTACATTGCTGAGTTTATGCGTCGGCGGGACTACATAGATTGGCATAGGGTTCCATGACCAGAAAATCACTTTCTGATAATAGGTATAACTTTACCTAAGAATTACTAACGAGGGGCGAGCATTTGGACTATCAATGTAGCATTATGTACCGCGCTCCTTTGTTCTTTCGGTCTTGTGGTTTTTGTTAGACTCTAGTTCGCCTGAATTCCGTACTACAACGACCGTCCGGTCGTCTGTCTATTTTCATATGGGACAAGAAGCGTCTTGAAGAAAAATGACAGATAACTTTCCGCCTTTGGCTGACGCCGGCTTTCTGTCATACCCGTTCCGATCCGGTCTGAAGACGGGGGCTGGATCCAACGTCAGTTTTCAACGTAACTGGCGCTGCGAAATCGCATTGTCACCAGCGGGATCCAGTCGGACGACATTCTACGTAGGATTGAACGAAACTACGATCTCCGGGCTAATCCAGCAGAGGGGCTACGTCGACCCACCAAGTTGAGAGCACTGCTGCTATATCTATCATCGCTCCTCGCATGCATACCGATACGGCGCTGTTATGTGCCAGACCAGTGTCCTGCAAAAGGCCACCCTTACGTTTGAAACGACTTGCGGAATATCGGGGACCACCACATGGAGGGTGCTCACCGCCAAGACCGCAACCGTGTTCGTCGCGTTCTCCGGAATAGTCATGCCCCGTAAAACGCTCACAGGCTATAGCTTCAGGCCGAGTTCGAGCTGCTTTTTAACCTCGGTAGCTGCGAGCAGGTCTCTTATATATCTGGCAAACCGTTAAGATGGAAGGATCGTAGTATAGAGATATCGCATCGGGATCGCTCCCTAGACCTCTCAAAACTCAGATTGAAAGGCCCCCACCACTCCCAACAGATTAAGCTGGTTTACCACTTAACACAGCTTCTGCTTATGGACAATTGCGGCTGAAGAGCGACTTATTCGAAAAGGAGAGGTTAAAATCATGTCTAATGGACTAAGGGGCAAGTGCGACAGGCAGTAAACGCATGGCTCGACGCTATTAGCCCTTATCCACACTTTCGTAGATTACGTACGAACCAAAACTTACGCTCGTAAACTATGCGTGTGGCCAATCTCGCCCATAGTATATACTAACGTGGCGGGGAGAACTTGGATTACAGCAGCGAAGACTGTCTCAGCGTATCAGAGGACCTGGTTACCTCGCTGTGTCCCTTATGGTGGTCCGTCACAAAGTATTTTCTTGGACTTGTGCTTTGTCGCACGAGAAATATAGTCAGCACTAAAACCATCCTTGCACACAATTATCAGATCCCGAGGCAGTCATCGATGTCCGGTCGTTGACACCACCTCTACCTTAAAACTTGCGGAACCCCGAGTGTGCCGTGCAGACCGATGCTCTGAGCCGTCCGACAACAAGACACTGAAAGTAATTGACAGCGGGCCCCCACAATAATGACTCGTTATTGCCTTGCCGGATGTACGGTGGACGTAACAACAGTTCCTCGCGTAACGTTGGCATAGCACGACACCAGGAAGTACCTGGACGTAAGTACACACAGCGATCGAGTCAGCCTGACTGACTAAAATGGTGGCATACGAACGGTTCGACTCACATGCATCGCAAAATTGTCCTGGTATAGGGTCCTTGGCAGCGGGGGACTATAATCGTTTTCTGACCTGAAAGTTGTTGCTATCTGAGACGTGTCGAACCAGTTTCTTTTGGGTTTTTTCCGAATCAGGGTCGCCGTTACGAAGAAGAGATGGTCCTAGGTTCCTATTTTGATTAGCCCGCGGAGAACCATATCCCGAAATCTGTACAAATGCTGATCTAGTGCGGAGGCCGTTCGTCGCAATTGCAGGATGCCAACGGGGGAGATCGACGTTTAGGGCTGGCAAAGCATTACTGAGAATGTTGGCGACACAATACAGTTGAATGCATTAATTGACACGACCCTTTTTTAAATGTTGCTGCTGAAGCACGATGACTAGTTTTTAGCCGGTGATATCACATAGATCAAGGGGCGCTTGTGATATTGTTGGCGGCCCCAGCGGAAGGGTGAGTATCGTTCCAAGAGGTGAAATCTCTTATCATCGCCTCGATGGGTCTGAGCCTACTTCCTTAGATAGATGCAGCGCTCCCAAAACATCTTAGTAGCGTCAGAGAATGGGGTCTACTCTCTTGTGGCCCAATCTCTCCCTTCACAGCGGTTTGGATTTTCTCGCTTCCTTACTGGGTCTCTATTTCGAATCATGCAGTACTCGCCTGCCCTTCCCTAAACAACTTGAGTGGTATTTCCTCACGGGCAGAAATACTGAGCGGTGCCCCCTATGGTCTTGGCCCGACGGGTGTGGCCGCGTGCCCTTGGCCCTAAACAGTACCGACCCAGTTACTTATACGGGATCTACATTGCGGGGTTAGGCTTCGTTCTGAGCGTTCCCCCTTTTTTAGCAGATCGCGCAGAGCCAGTTGCGTCCCATGCTCAAGTGGATTGACTAGTGAGAGTTCGGTAATGGAGGATCTGAGCAGGGATGCAAGTACATAATAGCCTTGTGGTTATGGGAGAGTCCTCCGCCCGAATTCGACACAGTATGCTTTATCGACTCAACAGTGAGAAAGGCCCATCGCTGATTATCTCGTCTTGCCTGCGTATCGCAGAACGCTTATGTTTTACGTCCGACGAGTCATCGCTCTGATGGCGTTGAGTACTAGGGCGCTTCTTCCACGAGAGGCGGCGGTTTTGAGACAGGAAGACGACTATCAAGTGTGTGTTCCGACCAACAAATTCTATCGTAACCGTAAAACCCTCCGCTGTGCAACCGATTAACCGGTGCCTTTGAACAACTAATAATTAGGTTATTCCAGTATGTTTGGCCCAAAATACGTTTCGAGAGGACATGCTATTTAACAGATGGAAGGCACTGCATAGGGCAGTGGAAGGTAGATAGGCGGTGCCCGGTCTGCGCGGCCGAGGTGGTCCAGATAATAGTATGAAACATAAAATTCAGATGAGGCACTCACGACGCTGCTCGAGATTGTGACGTTTTTGCTTCTGGGCCAAGCGCGGATTACAAGAACAATGAACTAGGGGTCACGCAGTACCAACTCAAAACAACAAGCTCAAGCCCAATTGACGACCTGGCGATGGCACAACCACGATGGGCACAAGGCTGCCCTTAACACCTAAGGGCGTTATAAGTAATAATTTGACTGTGTCCCCTATTCGAAACGGTGAAAGAAAAGCATTATATATTGACCGAGGACTTAGGGATTCATTCGTATTACTAGGGGGTACTTTCCTGGCAAACGGGCCATGGCGTCTCGTATGTTGCGGCGCATCCCAGATTCTGATGTGCTTAGGGTGTCTTGCTGTAGTTCAGCCGGCGCGAAACCAGACTTGTTCGACCTTCCGGTGTAGGAGGACGGATAAACTAATGTAACACGTATGGAAAGCACAGCAAATCGCGTCGCGTTCCCAACAATGGCGCGTGCCTAATTCCCGCGACGATGAAGCGGAGAACTGTAGGGCCGTGCCGCAAACTGCCTAGCTCTAGCTGCTGTCAGGCAATCTTATCGACCGCAGGGCGACTTTCATCAGAGGTGACCCAGAATTCCATGGCGGGCTTACGTAAATGAAGATTGTCGTTCCTACGGCTACGCTGAAAAATTGTGTAACGTACGTCACAAAAGTACAAAACATGTCCTCGCCGCGTTCAGGCGTGTGGTACATCCGAAGATTTCAAGTAGGCTCGACCCTGCCTGGGACACGGGTATAAATCAGACTGCAATATTGCCCGGCCTGGAAACATACCAGACGCGAATAAGGCGATGCTCGCATGGTTTTGGATTGGTACTTCTATTTTCTCATGCGAGTGTTCATTCCTTTGCATGACTTTGGAGATAAGGTTCCGGGGGCACAGGGAGACGCGTTCCTACAACTCCTGTACATCCGCACCTAGATACGCCATGCCTGCCGCTCGGTCACGTTTCTTAGAGGACGAATCTCATCCGCACAATACGGACGCAGCGAGGAACCTGCATAGACGGCGCGTAATCTTTATAATAATCTATCCAACGTACTGTGGTTCTGTCCGTCCACAGCCGAAGCCATCAGAAATATGTTGGCCTACTTTAGAGTATTACCCGTGGGCTAGCCCCGGGCTAACACAAACCGGTGTGACTCGTATATAGTCTTGACCGCATTACTGGTAGCCATCCCTTATGTGATGGGCTGTGTGCAGCTCGGCCTATGTATAATTGTCATGCCCTGTGGTGCTGCCTTAGAAGTGTATAGCGGACCTCACCTTCGCTACTGATAGACAGCTTCGCGGGGACCGATCTCGATCACACCCACGCAGATTTAGGGGACACAGCCACGTGACTAGGCCGCTGGCAGATGGGCTGTCCATCAAGGATCTACCTGGCGCTTCGCGACGTGGATAGGGGGTGCGATGGGTGTGACTACCGCAGACTGAGCTATCGCCAAGTGAAAATCTGAAGAGCAACGAACGGGCAGGTCCTCAAGCTCTAGGCCCCCGTTTCATCGAGTCCTGGGCTGAAACTATTACCAGAGGATTTTCAGCCTGGAGTTCAACACTAGTGGACAGTGAGCCCATAGTGGGGGCGTCCCACATGTGTCCATATTCGAAATCAAGGGACTTTGCTCGTACACTTAAGCGTTGTACAAACGGTACTGCCTCAACAAGCTTTCACTTAGTTATAAGCGATGCCAAACATACCCTTTAGGCCTGCTCATGGCAAGATAGGCTCTTTGTCGGGTGCGCGGAGTCTTCCAGAGTAGAGGCAACTTATCTTCTAACGCTTCCAAAATGGACCCAACCAGACGAACGCGTCTATATACACGATTGATCCTAGGGTCGAGCCAGGAACATCTTGAAGAACAGATCTCCGGTCCGCAGCGGACGTGAAATTAGACTGGGGGTAACCCTGGCATTCACTAATGCATCCTCTCGGGCGTAATTATCCATTTACGAATATCCACGTAAAGGAAGAATCCGCGAATTTGCCGTATTACTCTCCGCGAAGAGGCGGTGCCAACGGACTCTGTCAAGGTACCCAAGGGAGATCCGGTCCGTAGAGTAAGCATTTAGGTTCCAGCCCTGGGTCGCTGTTCATCAGGTTAAATGTTCTTCCACCGCCATATTCCGTGTCGGTCGGTTCACAGCGGCGTATGCTCTAGGGGACACACAAGCCCTCGTATGAATTTTAGAACGGGGTCCTCGGCGCTAGTACTCTACTCTGATACTTTTGGTGAGTATATATCATGATGATGTCTCTGCTAGTAATCAGAAAAAATTCATCCGTTGAGATCTTTTGCTTATCGGAAAGCATAATCAGGTAAGATGACGACTTACGGGATTACCCAGACTTACGTAGCAATAACCGCACGGTCGAAGATCTGCCTATTAGTCTCTAGCCTCCCGACATAGTACCTGGTTGCAGAACGAGTGCGGTCGACAAGTATTCACACCCGGGTAGTGTAGTGGCTATAATTATCTCTAACGATGTTGACCGCCTCTTACGATACAGATATCTCGGCATGTATGATCCTGGTATACAGTGCTTCGCTAGTGGACCGTGAAGGCATTATATCTACCATACTCAAAGAAACGGTTACAGGGACATATGAAATTAACCTCGACACAATATTGACTGTGCCTTTTCTCTATAATTAAACCGACAATCTACTCTCTAAGTCGTCTCATACGTGAGACGAGGGAAGTATCCCGTTATCAGATATGGTACGGGTAAAACCGGGTAGAGACTACGGAGCTCCCGCTCTGGAGTATTTAAGGGGTTTAGGTGCGCCGTTATTAGCTATTTATATCTCACTCACAAAGTGGAGTTGGCCTTTTGTATTGGTCATCTGATTATAAATCTGGATATGCTCATTTGGTACGAGTACCCTGTGCGTACCGGCGAATGGTTGATAATTCGGTCCCAATGAGGACACTGAGGAGTTTAAAAGTGGTTTGGAATCAATCGTATGTTCTTTTACCATAGGCATCTTTTGACCGGCGTTATACGGCTCAGAGTGCGAGGACTCGCAGAACATGTAGCGACTTAAACCCGGGGGGGATGAAAACACACACCCAATCGGGGGCAAGCTATTCTTTTCATCCACCCACTATTCAGGACCCTGTCTCCAGTAACGCTATCATAAGCTCGCATATCCAGATATATGCTGATGAGTCCCCCAGACTCTCTACTGGTGTCGGTGATCGACGCGTCTCTACGCAACCCCTCAGTGGTTACCTTCCAATACCTAGGTCGGTCTTACGATACTTGACCTCCCCGGTACTCAAAGGGTTGATTCCGTATGTCCCATTATTGTCTGCAGGCCTTCAGGTTTCATGCCATCCATCCAGCCCCGGCAGTTCGGGATTCGGAACCCGAACACCTCTTGTCTCAAGGCGCGATAACCCCTATCACGTGCGCCCGTGAGTGAATTGATAATAGGCGTACGCGGATTTTAAATCCCCAGTGCCCGGATGGATAGGATTCTCACCGGATTATCTTACCCCAGGACGTTACCAATTGATGATAGGATCTTCCACGTCTAATCCACAAGGGCGTATGCGTACGTCAGGCGAGCCCCGCATGAAGTGTAAGGAGTAATTCTCCCTGGAGATTCATTTGCACCCATTTTTCCGAGACGGTCTTATTGAATTGTGACGTGACTAAGACAATTTGGGCGTCAGGGTGTCGACACTATTCAGATACGAGATTCACACTTCATATGGCTATGCTCAGCCATCACGATGCACTGACCGGGAGTTCACGCGAGAGCCTTTGGCAACCGCTAGTGTGATGTTGTAGGCCAGATACATACCTCGAAAATCGCAAACTACCCGCGGTATCCGGTGTTTAAGCGTTTTAAATCCTGGTCTTTCATCTACCCACTCCATGCTCACGATCACGATGAAACACGCGTTAGACTACACGCTGTCTTCGTATTCACCCACGGGTGGCTAATACGACGCTGGCTCTCCCGCGCCTTCCTGATATTATGCTAAAACGCGATGACGGACGCTGTGTCGAACGCTTCAATTTTCTGCCCTACGAGTCATGTCTTTGTGGTAGCCTGTAGGTCTCTGGCGTGTCGAGGCGGCACCCTCCGTGACGAGGTACAGGATAAAGCGGTGACTATTCTTGTCCCTGCTGAATCCACGAGCCGGCCGGTTGCCTAGAAACGTTATAGCTGGGCGTCGGATCAAGACTGTGCGGTACCAATTCGTATCCGCGTTTTAGCTACATACAACAGGACCTTTGGAGTCCGTCCATTGTGCTTAGCTGAATGGACATTAAGGCTATATAAATAACTCGACGACATACGCACCCAGCCCTTTAGAAGGTCAGCGTGAAGGGCAACCAGCTGCTTCCGACCGCGCCTGACGC
		</sequence>
    <sequence><taxon idref="Location_2_3_0|29.79714990461872"/>
			CCGCCAAAGGACCCAGGTGAAATCGCAGGGTCAAAGGCCGAATACTTAGCTCACCAACCGAAGGTGCGAGTTTATCGCACCAACACTTCGAACGAAGGGCCCCCTTGGAACCCCAGCCCCCACCGCCTGATAGCTTGGGTCGCTCTTCCCTAAAGGTCAGAGCACAGTTCATATCTTGTGAACTAGGAATGCCGTTGACTACGGCACTGCCTTGTCGAACCGAACAGTGTCATAAGTAGGCACAGCTGTTCTGTACACGGCCTGTAAGGGTTACAGCAAAATGTTCTGGCGCGAGGCCAGTGTTCTTCGAGACGATTCGTTGCGTTGAGGTCCGATCGCCATACGGCGGTTGGCGCCCTATTTCACGTCAGCGGACAACCTTTGCGCTGCCTCGAATCAGCAGCAGGAAAGTACGTGTTGCTCCTCCTCCTTCCCGAGCGGTCCTGCAGCCCTTTGGTACGTACAGCTCTAAAAAACTGTCATCGGTTGCGCTGTAGTTCGCGAACTTGACGGGTCGGTAGCTCAGAATCGCATTTTGTCATTGAAATATCATCACTCGGCGTGATAACTATTTGGAATAAGTCCGGCTGCCGCAGATCAAGGTCTTCCGTTAAGAGCGAGGAGAAGGTTCCCGTGCAAAGCGTCGCGCAGAGTGAGATGCTTTAGTAAGTCGGAAGGAGTGTGCTGCAAACGATGTGAGTCACGATGAGTATCCTGGTCCCTCCTACGGGGTCAACCAGACCACTAGTGGCCTCAGCCAGACTACAGGTCTATCAACTCCGCTACCAGCGAATAAGGGAAAGTCTCAGCATCCGACTTTTCTTATCGACTCGGAATTCAGGCCTGGTTAACTGAGCAGCACTTTTTTCCACCGATCTTGGGTGAAGCACTATGTAAAAACACAAAGTGTCAGGACCGGGCAAGAACTGGAGCGTAGCACTGAGCAGAACCCGGATACACGGGCGCCTGTACAGCGCTTTTCTCGGCGCTTATCGACATGTGGTTGGTCAATGCGTTATTACGGTCGTGCGCCACTCCTATGGCGACGGGAGTATATAAGCACGGGTATTATCTGGGAGACACTGCATATGCTGATAGACCTCGCGCGAATTGCCAGCGCTCCATATCGTTCTACCACAGCGAGCGCGTGGATGGCGGTTGTTCCTTGCGTTAAATAAACGGAGTCTGAAAAGAAAGAAATGCTACGGAAAGTCAGCCGATAGAGAGTTAGTCTGTAGCGACTTGTCAGTCCATTTCGCAAGGAAGGTGTTGAGAAGTAGATGATCTGCGAACGTAGTTCAAATCAGACCCGGCGTATGATTCCGTCGAATAACGAACAATCCGCTTTAGGCCTTCACTTTGCGTGCGAATGTTGATTTCATGGCTTGGGGCGCAAGAATGCAAAAAGTTCATCTAACTCTTCGTCCAGGTAAGCAGTCATGTGTGTATGTCCGCGGTCCGACCATGACAGCTGGGCTTTATAAGCTGTGAAATGGATTCCTCTTTCGTTACTATGACTCTCCTCAAGGGGAGACCTTTTCGATGACGGGATGAGAGAATAAGTCCGATACACTCAGATACGGCGCACCTCCGAGCGGCCGAACGTATTCCGTGCGACGATGGCTCTTAGGGTTCCAATTCACGCTTTGACCAGATCCTGAGCTTTATTACGCCATAGGCGGAGCCGTGCGGGTCAGAGACTTTATGGACGATTGAGTGGGTCACGTACACCGACGACGGATTCCAGACTTTAGGCCTTTGTCAGTCTATATACTATGAGGACCAGGATCGCTTAAGGGGTACTACCTGGCGAGTACATCGCTCGTTTTTAACTCCACGATCTGGCGTGCCTGCATTTATGATAGGCTTGATCTAGCTGAACCCACTCGGCGGGTACTCTTGTGAGTATAAACCTCGATACGGATAAGACCTGACACCCGTTTCCGGCCACTCGTCTATGGAGGGCCCGATAGAAACATTAGCGCAGTGAACTTTAACCGGTCAGTGACTCTGCAACCGGCAGGGGCCCAGGGCGACCAAGTACCGCTCGTATGACTCTTGTCCCTTTTAGCGCATCCGGTTTATTTTAACCGTGGAAGTTCGAATATAGTTGTTGGATTGCCCTTCCCCAAATGAAACCTGATGATTGCCTAAATGTTAGGAGCGTGCCGAAATAGCCCGTTCTTTCTCTGATGCGCTAAAGATGCCTATTTCTAATGGGGACATACCCGAACCAATAAAGACGGCCCGGTAGAATGGTCCCATAGAACCGCTCCGTGTTCCAAGTCTCGATATTAACATGCTCACTTGGAAATCTCTAGACTGGCCTCATAATGGCAGTATCGAGGGCTAGTGAAGTCAGGCAAGAGGCTTTTTAAGTCTCTCCCACTAGGATCCAGGCAAGCAAGTGGCGAAATAAGTGCTGACTCCGCTACTTTCCGCCTGCGTATACCATTACGGAAACTCCTGTGGGTGGACCAGGCATCTTTATTCTAACCGGAGGTCTCGGCTAATGTTCCGTCTTAAGGCCCATGCCGCCCGCGGCACATCCAACAGCAGAGGCTTGCGCCGTCCCGCGAACCTTCTCCGGCCTGCATACATGGGGTTGCGGAATGTACTCCAGAGGGCGCAGGGGATCGTGCGCCTGCCGAACGTCCGTTGCCGATCTAGGTCTAACTGCTCCACCCCAGGGACGGGCAATCCGAGTCCGTTCCAAGAAGGAAGGTTCGTGGCTGAGGTTTACGAGAATACTACACAGAGCACCCAACAGATGCTATCGTGCCGAGCCACTTGGCACTAGATTAACTACTTGGGTGCAATGCCATGTATGTCAGATCCAGTGAAAGTTAAGCTGCTACGTCAGGTAAATGAACCATCCGAGTATTGAACAGATTAGCGCCTTCGCACGCACCGTCGAAGTCGTGGGCACGGCAGCTATATTCGACGGAACCTGTCGGTAAGGAAGATTAAATCGAACTCCTGCTCCTGCTTATAGCTCAACCCTTGCATATTTACTTCTACCCGACAACTGATCCTTTCCCAATATAGAGAAACGTTGGTGTTCTGCCGTCCAGACCGACATCTATCTACCATTGACTAGTACGCAGATACTTATGGTTTGTAGCTGCAAGACTATCGTCACGTTGCGTGGACCCGGAATACCACGCAGACCGCCGCTAAACAGCACCCGAAAACTCGCAGGGAAACAGACTCCCGCGCTCTGTCTATTCGCCAGTCCCTGGTTATAACGAACATATATGCCGACCGTGGAGTCTAGGGTTGGCTTGAGCAACTTATCTTGCTCAGGCCCCATATCCAACTACCTGTTGTCGCTGCCGAGATATACAGGACCTGATACCTGAAATAAGCCATGGCCGGGGAGGGTGTTAGTGGGTTTCAGTTTTTTTTCAGTCCCCCGTGATCTGAACACCTTCAAACTCTAGCGGTACCGCATGCGTGGAGATAACTCTGCACTTGTACTTATCAGACCAGCGATTAAGGAAATTGTCGTGCTAGATGTCGTGAGAGTTATTATTTAGAACGGCGCACGTCTACGGTGTGCCTGGAACACCGGAGTCGTATTGACTGTCATGTGGGCTATCACTTCCATAGTAGCCCACGTAACTCTGGGTGATTGGTTCCCGGTGGCTCTAAGCTGACCAGTCTCAACTTAGGGTATTGAACGTCGCTTATCGCAGCGGAAATGTATGCTGGGGGTTGATACCGGTAGGGCGCTTCGAAAGCAATGGTTAATCATTTTGGCAACCCCATTGTTTCTTCATCCATACTAGGATCCGATATCCATAACCACTTTCTGTTGGCCACTTTCTTTAGTTAGAACAAGAGAGTCTGACCCTATATTTAATATTACGTAGTCCCCAACAATGGGGCTGAGAAGTCCAGTAAGTGCACTATGGCCACACTTCTGCGCTGTGCCGTAAAGAGTATATTACCTTCATCGGAATGGCTTCTAGTTGGGCCCAAATGTAATGGGCGTATTGCGGTAGTAAACGTCAGACTTTCAGATTTCTTGCTGATGACGGCTCCTGGTGATCACCGGTTCGGTTCCCAACCCTACTCGACTGTGGTAGTAGTGATTCGTCTACCTGCGCCCCCAAATTAGATTGGGGTTGTTACGGCGCAGCTATGTGAATTGTCCAACGGAGTGAAATTTTATATCGTACAGTTTTATTCGCTGTAATGACGGGCTTCTGAGCATCTTTGCACCTCAGCTGCGCATCTAAGCCCGGCTTAGCACGTTACTTAAGACCATCCGGGAGGCGGGTGCTCGCTCCAACCGGTGGTTGAAGTTAGTGCAAAACTGACATCTGTCGCTCATTCAGGTATCGGGCGCTAGGATGGAGGCCGGAGTATCAAAGAAAGCTAACGTGCTGATGACAGGCACTGCCCTCTCTATGCAAGGTCCAGGAAAGGGATATAGCCCGTGTTTAATCATAAAGCGGCCAGTATGAAGAGATTAGGCGCATGTTAAAAACAGGCCTACCTTGGCAGGACGAGGAACTCAATGTATATACATTTTTTGAAGCTATCGTTCATGGCTCCTTTAGGAATCGATCGTCCGTTCGAGCTCGCGGTGCTAACAACAAGGGGGGTTAGCGTATCGCAAACTCTAGGAGGACCACTCCGCCGAGAGCATTTGATTCGTCCATGATGGTCGGTCTGGCTCATCGTCCTTGGCAGCGGCTATATACCATCAATATGATCCTCACCGCGTATCAGGTGGGATGTATCACCTGACGTCCGCACGTACCACCTTTCATTGCTAAGAGACGTCTATACGCAATTAAAAAAGAATGCTTAAAAAGGGCGTGTACATAGATTGCAGAGCACTAAGTTAATCCTACATCAGCAACAATTATGTCCTGTTCCTCAGCTGTTTTCACCGGTTAATATGACTTAGAATACGTTATAAAGTGACATCGACCAAGGAACTGCGGCTTCGTCCGAGCCATTGTCATCCTTGCCTACACCAGGTTCGACTAGTAGGCGCTGCCTAGCTGGTTTATATGCTTGTTAAAGCGGCTGCGGTCATTTACGCCTGTGTGCACGTACTTTAAGTTCTTCCTACTCCGACCCACCAAGGATAGTCCTGTGAGCTCATACTGCCAGCAGCGTTAACTGATGTCCTATTTTTGTGGTGTGAAACTATGCGGAGATAAGTTTAGTACTATTATCTTTACACTAGACAGCATTCTAGTCATCGAACATACAATCGCTTCGTTCTGAGGATCTTCAGAGGAAACGTGTGCTAGATGACTTCTTGAACAGGTCTAATTGCCCCGTATGAGAACGCAATGCCAAGCGTGGCTTAGGGATCTGAGCATCTGCCTAGGTTGATCTTTCGCAACTTTCACATGCCTGCCGTGGTATTAACGTCTAAGTCACAGCACATCGGCCCATTATACTCCTAATCGCCGCTGAGAAAATCCTAGCATTGCGGTACTGGACGTTTTCCTAGACGTTGAGTTAAATTGGAATCCGTGTTGGTTACTTTGATCATTATATATGAACCGGAGAGACGTGTTCTCACCAACTGGACTGACAGTCCATGGACTTCCCGCGTGGGGGCTTGGTGTAGTGAACGTAGGTACAAAATTGCTTGACACATAAACTGTCTCGTGTCAATCCGAGGACCCGAAGGCGCGTTTGTATGTATCAACCGTTATATAGATCAAATCATAACATTCCCAGGCTTGGGAAGAGGAAGTTGTCTCGCCTGCTCTACACTCTTGATTGTTTAGCTTTGTCTATTGGGGGCTCCTAGCTATACAAAAGTAGCAGTGTCGGCCAAATGATATACAGGAACTTTGGACGTAGGTGATTTTGTTTTCGGCAAAGTCTATTCAGGACGAAGGACTCGGCCGGTAATACAGCCAACCATGTGTCAGTCAAAGGCCGACGGCTGCACTAACTTTACCCGGTAGTCTCTATACGGCGGATCCTTTGGTGACCGCTGGCACCGACATTAGGCTCCATGTCTGCCCTAATGATGAATTATTTTCCGCGGATGTCAACAAGCCTGTCCTACTGCATCCACCGCAGCGAGGTGAGGTCAGCCCTAATTATGCCAGCAGCCATTCGCCACGGCGAAAAGTGCGCTCATTACCAGCCACTTCGACGACGATGGTGAATGCCGACCTCGGCTTAAGACTTCGACACCAGCCGCTTGTAATTTTCTAGCACAAGCACTATGCCACTACGATCTGGAGGAAGGGCGCTCCTTCTCAGCTTGTAGCTAGTAGAATTAATTCGAAAGATACGTGCCCATTGCACGTTGGGTTTACTCGACTTTACATTGTGTCGTCTATGCTGGTGATCCTGCATTTAATCGGGCACAGAAGCAAGTGTCGCTTAGGGCGCGGGACTGGGAAAGCTTACTCCCCGGGGTTATTTGTTGTCGGCTTCCCGGATTACCTCAGATATATCCTTCTAATCAAATGCCAAGTGCGCTTGAGCCGTTAGATGAAAGTTCCTACATAACCACCCAGGGCATACCGGAATGCATTTATTCAAGGTATAGTGGGAGTTTGCTGCCCCTATGCAAGCCAGGGGTACGTTCATGGTTCCTTACATTGCTGAGTTTATGCGTCGGCGGGACTACATAGATTGGCATAGGGTTCCATGACCAGAAAATCACTTTCTGATAATAGGTATAACTTTACCTAAGAATTACTAACGAGGGGCGAGCATTTGGACTATCAATGTAGCATTATGTACCGCGCTCCTTTGTTCTTTCGGTCTTGTGGTTTTTGTTAGACTCTAGTTCGCCTGAATTCCGTACTACAACGACCGTCCGGTCGTCTGTCTATTTTCATATGGGACAAGAAGCGTCTTGAAGAAAAATGACAGATAACTTTCCGCCTTTGGCTGACGCCGGCTTTCTGTCATACCCGTTCCGATCCGGTCTGAAGACGGGGGCTGGATCCAACGTCAGTTTTCAACGTAACTGGCGCTGCGAAATCGCATTGTCACCAGCGGGATCCAGTCGGACGACATTCTACGTAGGATTGAACGAAACTACGATCTCCGGGCTAATCCAGCAGAGGGGCTACGTCGACCCACCAAGTTGAGAGCACTGCTGCTATATCTATCATCGCTCCTCGCATGCATACCGATACGGCGCTGTTATGTGCCAGACCAGTGTCCTGCAAAAGGCCACCCTTACGTTTGAAACGACTTGCGGAATATCGGGGACCACCACATGGAGGGTGCTCACCGCCAAGACCGCAACCGTGTTCGTCGCGTTCTCCGGAATAGTCATGCCCCGTAAAACGCTCACAGGCTATAGCTTCAGGCCGAGTTCGAGCTGCTTTTTAACCTCGGTAGCTGCGAGCAGGTCTCTTATATATCTGGCAAACCGTTAAGATGGAAGGATCGTAGTATAGAGATATCGCATCGGGATCGCTCCCTAGACCTCTCAAAACTCAGATTGAAAGGCCCCCACCACTCCCAACAGATTAAGCTGGTTTACCACTTAACACAGCTTCTGCTTATGGACAATTGCGGCTGAAGAGCGACTTATTCGAAAAGGAGAGGTTAAAATCATGTCTAATGGACTAAGGGGCAAGTGCGACAGGCAGTAAACGCATGGCTCGACGCTATTAGCCCTTATCCACACTTTCGTAGATTACGTACGAACCAAAACTTACGCTCGTAAACTATGCGTGTGGCCAATCTCGCCCATAGTATATACTAACGTGGCGGGGAGAACTTGGATTACAGCAGCGAAGACTGTCTCAGCGTATCAGAGGACCTGGTTACCTCGCTGTGTCCCTTATGGTGGTCCGTCACAAAGTATTTTCTTGGACTTGTGCTTTGTCGCACGAGAAATATAGTCAGCACTAAAACCATCCTTGCACACAATTATCAGATCCCGAGGCAGTCATCGATGTCCGGTCGTTGACACCACCTCTACCTTAAAACTTGCGGAACCCCGAGTGTGCCGTGCAGACCGATGCTCTGAGCCGTCCGACAACAAGACACTGAAAGTAATTGACAGCGGGCCCCCACAATAATGACTCGTTATTGCCTTGCCGGATGTACGGTGGACGTAACAACAGTTCCTCGCGTAACGTTGGCATAGCACGACACCAGGAAGTACCTGGACGTAAGTACACACAGCGATCGAGTCAGCCTGACTGACTAAAATGGTGGCATACGAACGGTTCGACTCACATGCATCGCAAAATTGTCCTGGTATAGGGTCCTTGGCAGCGGGGGACTATAATCGTTTTCTGACCTGAAAGTTGTTGCTATCTGAGACGTGTCGAACCAGTTTCTTTTGGGTTTTTTCCGAATCAGGGTCGCCGTTACGAAGAAGAGATGGTCCTAGGTTCCTATTTTGATTAGCCCGCGGAGAACCATATCCCGAAATCTGTACAAATGCTGATCTAGTGCGGAGGCCGTTCGTCGCAATTGCAGGATGCCAACGGGGGAGATCGACGTTTAGGGCTGGCAAAGCATTACTGAGAATGTTGGCGACACAATACAGTTGAATGCATTAATTGACACGACCCTTTTTTAAATGTTGCTGCTGAAGCACGATGACTAGTTTTTAGCCGGTGATATCACATAGATCAAGGGGCGCTTGTGATATTGTTGGCGGCCCCAGCGGAAGGGTGAGTATCGTTCCAAGAGGTGAAATCTCTTATCATCGCCTCGATGGGTCTGAGCCTACTTCCTTAGATAGATGCAGCGCTCCCAAAACATCTTAGTAGCGTCAGAGAATGGGGTCTACTCTCTTGTGGCCCAATCTCTCCCTTCACAGCGGTTTGGATTTTCTCGCTTCCTTACTGGGTCTCTATTTCGAATCATGCAGTACTCGCCTGCCCTTCCCTAAACAACTTGAGTGGTATTTCCTCACGGGCAGAAATACTGAGCGGTGCCCCCTATGGTCTTGGCCCGACGGGTGTGGCCGCGTGCCCTTGGCCCTAAACAGTACCGACCCAGTTACTTATACGGGATCTACATTGCGGGGTTAGGCTTCGTTCTGAGCGTTCCCCCTTTTTTAGCAGATCGCGCAGAGCCAGTTGCGTCCCATGCTCAAGTGGATTGACTAGTGAGAGTTCGGTAATGGAGGATCTGAGCAGGGATGCAAGTACATAATAGCCTTGTGGTTATGGGAGAGTCCTCCGCCCGAATTCGACACAGTATGCTTTATCGACTCAACAGTGAGAAAGGCCCATCGCTGATTATCTCGTCTTGCCTGCGTATCGCAGAACGCTTATGTTTTACGTCCGACGAGTCATCGCTCTGATGGCGTTGAGTACTAGGGCGCTTCTTCCACGAGAGGCGGCGGTTTTGAGACAGGAAGACGACTATCAAGTGTGTGTTCCGACCAACAAATTCTATCGTAACCGTAAAACCCTCCGCTGTGCAACCGATTAACCGGTGCCTTTGAACAACTAATAATTAGGTTATTCCAGTATGTTTGGCCCAAAATACGTTTCGAGAGGACATGCTATTTAACAGATGGAAGGCACTGCATAGGGCAGTGGAAGGTAGATAGGCGGTGCCCGGTCTGCGCGGCCGAGGTGGTCCAGATAATAGTATGAAACATAAAATTCAGATGAGGCACTCACGACGCTGCTCGAGATTGTGACGTTTTTGCTTCTGGGCCAAGCGCGGATTACAAGAACAATGAACTAGGGGTCACGCAGTACCAACTCAAAACAACAAGCTCAAGCCCAATTGACGACCTGGCGATGGCACAACCACGATGGGCACAAGGCTGCCCTTAACACCTAAGGGCGTTATAAGTAATAATTTGACTGTGTCCCCTATTCGAAACGGTGAAAGAAAAGCATTATATATTGACCGAGGACTTAGGGATTCATTCGTATTACTAGGGGGTACTTTCCTGGCAAACGGGCCATGGCGTCTCGTATGTTGCGGCGCATCCCAGATTCTGATGTGCTTAGGGTGTCTTGCTGTAGTTCAGCCGGCGCGAAACCAGACTTGTTCGACCTTCCGGTGTAGGAGGACGGATAAACTAATGTAACACGTATGGAAAGCACAGCAAATCGCGTCGCGTTCCCAACAATGGCGCGTGCCTAATTCCCGCGACGATGAAGCGGAGAACTGTAGGGCCGTGCCGCAAACTGCCTAGCTCTAGCTGCTGTCAGGCAATCTTATCGACCGCAGGGCGACTTTCATCAGAGGTGACCCAGAATTCCATGGCGGGCTTACGTAAATGAAGATTGTCGTTCCTACGGCTACGCTGAAAAATTGTGTAACGTACGTCACAAAAGTACAAAACATGTCCTCGCCGCGTTCAGGCGTGTGGTACATCCGAAGATTTCAAGTAGGCTCGACCCTGCCTGGGACACGGGTATAAATCAGACTGCAATATTGCCCGGCCTGGAAACATACCAGACGCGAATAAGGCGATGCTCGCATGGTTTTGGATTGGTACTTCTATTTTCTCATGCGAGTGTTCATTCCTTTGCATGACTTTGGAGATAAGGTTCCGGGGGCACAGGGAGACGCGTTCCTACAACTCCTGTACATCCGCACCTAGATACGCCATGCCTGCCGCTCGGTCACGTTTCTTAGAGGACGAATCTCATCCGCACAATACGGACGCAGCGAGGAACCTGCATAGACGGCGCGTAATCTTTATAATAATCTATCCAACGTACTGTGGTTCTGTCCGTCCACAGCCGAAGCCATCAGAAATATGTTGGCCTACTTTAGAGTATTACCCGTGGGCTAGCCCCGGGCTAACACAAACCGGTGTGACTCGTATATAGTCTTGACCGCATTACTGGTAGCCATCCCTTATGTGATGGGCTGTGTGCAGCTCGGCCTATGTATAATTGTCATGCCCTGTGGTGCTGCCTTAGAAGTGTATAGCGGACCTCACCTTCGCTACTGATAGACAGCTTCGCGGGGACCGATCTCGATCACACCCACGCAGATTTAGGGGACACAGCCACGTGACTAGGCCGCTGGCAGATGGGCTGTCCATCAAGGATCTACCTGGCGCTTCGCGACGTGGATAGGGGGTGCGATGGGTGTGACTACCGCAGACTGAGCTATCGCCAAGTGAAAATCTGAAGAGCAACGAACGGGCAGGTCCTCAAGCTCTAGGCCCCCGTTTCATCGAGTCCTGGGCTGAAACTATTACCAGAGGATTTTCAGCCTGGAGTTCAACACTAGTGGACAGTGAGCCCATAGTGGGGGCGTCCCACATGTGTCCATATTCGAAATCAAGGGACTTTGCTCGTACACTTAAGCGTTGTACAAACGGTACTGCCTCAACAAGCTTTCACTTAGTTATAAGCGATGCCAAACATACCCTTTAGGCCTGCTCATGGCAAGATAGGCTCTTTGTCGGGTGCGCGGAGTCTTCCAGAGTAGAGGCAACTTATCTTCTAACGCTTCCAAAATGGACCCAACCAGACGAACGCGTCTATATACACGATTGATCCTAGGGTCGAGCCAGGAACATCTTGAAGAACAGATCTCCGGTCCGCAGCGGACGTGAAATTAGACTGGGGGTAACCCTGGCATTCACTAATGCATCCTCTCGGGCGTAATTATCCATTTACGAATATCCACGTAAAGGAAGAATCCGCGAATTTGCCGTATTACTCTCCGCGAAGAGGCGGTGCCAACGGACTCTGTCAAGGTACCCAAGGGAGATCCGGTCCGTAGAGTAAGCATTTAGGTTCCAGCCCTGGGTCGCTGTTCATCAGGTTAAATGTTCTTCCACCGCCATATTCCGTGTCGGTCGGTTCACAGCGGCGTATGCTCTAGGGGACACACAAGCCCTCGTATGAATTTTAGAACGGGGTCCTCGGCGCTAGTACTCTACTCTGATACTTTTGGTGAGTATATATCATGATGATGTCTCTGCTAGTAATCAGAAAAAATTCATCCGTTGAGATCTTTTGCTTATCGGAAAGCATAATCAGGTAAGATGACGACTTACGGGATTACCCAGACTTACGTAGCAATAACCGCACGGTCGAAGATCTGCCTATTAGTCTCTAGCCTCCCGACATAGTACCTGGTTGCAGAACGAGTGCGGTCGACAAGTATTCACACCCGGGTAGTGTAGTGGCTATAATTATCTCTAACGATGTTGACCGCCTCTTACGATACAGATATCTCGGCATGTATGATCCTGGTATACAGTGCTTCGCTAGTGGACCGTGAAGGCATTATATCTACCATACTCAAAGAAACGGTTACAGGGACATATGAAATTAACCTCGACACAATATTGACTGTGCCTTTTCTCTATAATTAAACCGACAATCTACTCTCTAAGTCGTCTCATACGTGAGACGAGGGAAGTATCCCGTTATCAGATATGGTACGGGTAAAACCGGGTAGAGACTACGGAGCTCCCGCTCTGGAGTATTTAAGGGGTTTAGGTGCGCCGTTATTAGCTATTTATATCTCACTCACAAAGTGGAGTTGGCCTTTTGTATTGGTCATCTGATTATAAATCTGGATATGCTCATTTGGTACGAGTACCCTGTGCGTACCGGCGAATGGTTGATAATTCGGTCCCAATGAGGACACTGAGGAGTTTAAAAGTGGTTTGGAATCAATCGTATGTTCTTTTACCATAGGCATCTTTTGACCGGCGTTATACGGCTCAGAGTGCGAGGACTCGCAGAACATGTAGCGACTTAAACCCGGGGGGGATGAAAACACACACCCAATCGGGGGCAAGCTATTCTTTTCATCCACCCACTATTCAGGACCCTGTCTCCAGTAACGCTATCATAAGCTCGCATATCCAGATATATGCTGATGAGTCCCCCAGACTCTCTACTGGTGTCGGTGATCGACGCGTCTCTACGCAACCCCTCAGTGGTTACCTTCCAATACCTAGGTCGGTCTTACGATACTTGACCTCCCCGGTACTCAAAGGGTTGATTCCGTATGTCCCATTATTGTCTGCAGGCCTTCAGGTTTCATGCCATCCATCCAGCCCCGGCAGTTCGGGATTCGGAACCCGAACACCTCTTGTCTCAAGGCGCGATAACCCCTATCACGTGCGCCCGTGAGTGAATTGATAATAGGCGTACGCGGATTTTAAATCCCCAGTGCCCGGATGGATAGGATTCTCACCGGATTATCTTACCCCAGGACGTTACCAATTGATGATAGGATCTTCCACGTCTAATCCACAAGGGCGTATGCGTACGTCAGGCGAGCCCCGCATGAAGTGTAAGGAGTAATTCTCCCTGGAGATTCATTTGCACCCATTTTTCCGAGACGGTCTTATTGAATTGTGACGTGACTAAGACAATTTGGGCGTCAGGGTGTCGACACTATTCAGATACGAGATTCACACTTCATATGGCTATGCTCAGCCATCACGATGCACTGACCGGGAGTTCACGCGAGAGCCTTTGGCAACCGCTAGTGTGATGTTGTAGGCCAGATACATACCTCGAAAATCGCAAACTACCCGCGGTATCCGGTGTTTAAGCGTTTTAAATCCTGGTCTTTCATCTACCCACTCCATGCTCACGATCACGATGAAACACGCGTTAGACTACACGCTGTCTTCGTATTCACCCACGGGTGGCTAATACGACGCTGGCTCTCCCGCGCCTTCCTGATATTATGCTAAAACGCGATGACGGACGCTGTGTCGAACGCTTCAATTTTCTGCCCTACGAGTCATGTCTTTGTGGTAGCCTGTAGGTCTCTGGCGTGTCGAGGCGGCACCCTCCGTGACGAGGTACAGGATAAAGCGGTGACTATTCTTGTCCCTGCTGAATCCACGAGCCGGCCGGTTGCCTAGAAACGTTATAGCTGGGCGTCGGATCAAGACTGTGCGGTACCAATTCGTATCCGCGTTTTAGCTACATACAACAGGACCTTTGGAGTCCGTCCATTGTGCTTAGCTGAATGGACATTAAGGCTATATAAATAACTCGACGACATACGCACCCAGCCCTTTAGAAGGTCAGCGTGAAGGGCAACCAGCTGCTTCCGACCGCGCCTGACGC
		</sequence>
    <sequence><taxon idref="Location_0_2_0|26.287626305313864"/>
			CCGCCAAAGGACCCAGGTGAAATCGCAGGGTCAAAGGCCGAATACTTAGCTCACCAACCGAAGGTGCGAGTTTATCGCACCAACACTTCGAACGAAGGGCCCCCTTGGAACCCCAGCCCCCACCGCCTGATAGCTTGGGTCGCTCTTCCCTAAAGGTCAGAGCACAGTTCATATCTTGTGAACTAGGAATGCCGTTGACTACGGCACTGCCTTGTCGAACCGAACAGTGTCATAAGTAGGCACAGCTGTTCTGTACACGGCCTGTAAGGGTTACAGCAAAATGTTCTGGCGCGAGGCCAGTGTTCTTCGAGACGATTCGTTGCGTTGAGGTCCGATCGCCATACGGCGGTTGGCGCCCTATTTCACGTCAGCGGACAACCTTTGCGCTGCCTCGAATCAGCAGCAGGAAAGTACGTGTTGCTCCTCCTCCTTCCCGAGCGGTCCTGCAGCCCTTTGGTACGTACAGCTCTAAAAAACTGTCATCGGTTGCGCTGTAGTTCGCGAACTTGACGGGTCGGTAGCTCAGAATCGCATTTTGTCATTGAAATATCATCACTCGGCGTGATAACTATTTGGAATAAGTCCGGCTGCCGCAGATCAAGGTCTTCCGTTAAGAGCGAGGAGAAGGTTCCCGTGCAAAGCGTCGCGCAGAGTGAGATGCTTTAGAAAGTCGGAAGGAGTGTGCTGCAAACGATGTGAGTCACGATGAGTATCCTGGTCCCTCCTACGGGGTCAACCAGACCACTAGTGGCCTCAGCCAGACTACAGGTCTATCAACTCCGCTACCAGCGAATAAGGGAAAGTCTCAGCATCCGACTTTTCTTATCGACTCGGAATTCAGGCCTGGTTAACTGAGCAGCACTTTTTTCCACCGATCTTGGGTGAAGCACTATGTAAAAACACAAAGTGTCAGGACCGGGCAAGAACTGGAGCGTAGCACTGAGCAGAACCCGGATACACGGGCGCCTGTACAGCGCTTTTCTCGGCGCTTATCGACATGTGGTTGGTCAATGCGTTATTACGGTCGTGCGCCACTCCTATGGCGACGGGAGTATATAAGCACGGGTATTATCTGGGAGACACTGCATATGCTGATAGACCTCGCGCGAATTGCCAGCGCTCCATATCGTTCTACCACAGCGAGCGCGTGGATGGCGGTTGTTCCTTGCGTTAAATAAACGGAGTCTGAAAAGAAAGAAATGCTACGGAAAGTCAGCCGATAGAGAGTTAGTCTGTAGCGACTTGTCAGTCCATTTCGCAAGGAAGGTGTTGAGAAGTAGATGATCTGCGAACGTAGTTCAAATCAGACCCGGCGTATGATTCCGTCGAATAACGAACAATCCGCTTTAGGCCTTCACTTTGCGTGCGAATGTTGATTTCATGGCTTGGGGCGCAAGAATGCAAAAAGTTCATCTAACTCTTCGTCCAGGTAAGCAGTCATGTGTGTATGTCCGCGGTCCGACCATGACAGCTGGGCTTTATAAGCTGTGAAATGGATTCCTCTTTCGTTACTATGACTCTCCTCAAGGGGAGACCTTTTCGATGACGGGATGAGAGAATAAGTCCGATACACTCAGATACGGCGCACCTCCGAGCGGCCGAACGTATTCCGTGCGACGATGGCTCTTAGGGTTCCAATTCACGCTTTGACCAGATCCTGAGCTTTATTACGCCATAGGCGGAGCCGTGCGGGTCAGAGACTTTATGGACGATTGAGTGGGTCACGTACACCGACGACGGATTCCAGACTTTAGGCCTTTGTCAGTCTATATACTATGAGGACCAGGATCGCTTAAGGGGTACTACCTGGCGAGTACATCGCTCGTTTTTAACTCCACGATCTGGCGTGCCTGCATTTATGATAGGCTTGATCTAGCTGAACCCACTCGGCGGGTACTCTTGTGAGTATAAACCTCGATACGGATAAGACCTGACACCCGTTTCCGGCCACTCGTCTATGGAGGGCCCGATAGAAACATTAGCGCAGTGAACTTTAACCGGTCAGTGACTCTGCAACCGGCAGGGGCCCAGGGCGACCAAGTACCGCTCGTATGACTCTTGTCCCTTTTAGCGCATCCGGTTTATTTTAACCGTGGAAGTTCGAATATAGTTGTTGGATTGCCCTTCCCCAAATGAAACCTGATGATTGCCTAAATGTTAGGAGCGTGCCGAAATAGCCCGTTCTTTCTCTGATGCGCTAAAGATGCCTATTTCTAATGGGGACATACCCGAACCAATAAAGACGGCCCGGTAGAATGGTCCCATAGAACCGCTCCGTGTTCCAAGTCTCGATATTAACATGCTCACTTGGAAATCTCTAGACTGGCCTCATAATGGCAGTATCGAGGGCTAGTGAAGTCAGGCAAGAGGCTTTTTAAGTCTCTCCCACTAGGATCCAGGCAAGCAAGTGGCGAAATAAGTGCTGACTCCGCTACTTTCCGCCTGCGTATACCATTACGGAAACTCCTGTGGGTGGACCAGGCATCTTTATTCTAACCGGAGGTCTCGGCTAATGTTCCGTCTTAAGGCCCATGCCGCCCGCAGCACATCCAACAGCAGAGGCTTGCGCCGTCCCGCGAACCTTCTCCGGCCTGCATACATGGGGTTGCGGAATGTACTCCAGAGGGCGCAGGGGATCGTGCGCCTGCCGAACGTCCGTTGCCGATCTAGGTCTAACTGCTCCACCCCAGGGACGGGCAATCCGAGTCCGTTCCAAGAAGGAAGGTTCGTGGCTGAGGTTTACGAGAATACTACACAGAGCACCCAACAGATGCTATCGTGCCGAGCCACTTGGCACTAGATTAACTACTTGGGTGCAATGCCATGTATGTCAGATCCAGTGAAAGTTAAGCTGCTACGTCAGGTAAATGAACCATCCGAGTATTGAACAGATTAGCGCCTTCGCACGCACCGTCGAAGTCGTGGGCACGGCAGCTATATTCGACGGAACCTGTCGGTAAGGAAGATTAAATCGAACTCCTGCTCCTGCTTATAGCTCAACCCTTGCATATTTACTTCTACCCGACAACTGATCCTTTCCCAATATAGAGAAACGTTGGTGTTCTGCCGTCCAGACCGACATCTATCTACCATTGACTAGTACGCAGATACTTATGGTTTGTAGCTGCAAGACTATCGTCACGTTGCGTGGACCCGGAATACCACGCAGACCGCCGCTAAACAGCACCCGAAAACTCGCAGGGAAACAGACTCCCGCGCTCTGTCTATTCGCCAGTCCCTGGTTATAACGAACATATATGCCGACCGTGGAGTCTAGGGTTGGCTTGAGCAACTTATCTTGCTCAGGCCCCATATCCAACTACCTGTTGTCGCTGCCGAGATATACAGGACCTGATACCTGAAATAAGCCATGGCCGGGGAGGGTGTTAGTGGGTTTCAGTTTTTTTTCAGTCCCCCGTGATCTGAACACCTTCAAACTCTAGCGGTACCGCATGCGTGGAGATAACTCTGCACTTGTACTTATCAGACCAGCGATTAAGGAAATTGTCGTGCTAGATGTCGTGAGAGTTATTATTTAGAACGGCGCACGTCTACGGTGTGCCTGGAACACCGGAGTCGTATTGACTGTCATGTGGGCTATCACTTCCATAGTAGCCCACGTAACTCTGGGTGATTGGTTCCCGGTGGCTCTAAGCTGACCAGTCTCAACTTAGGGTATTGAACGTCGCTTATCGCAGCGGAAATGTATGCTGGGGGTTGATACCGGTAGGGCGCTTCGAAAGCAATGGTTAATCATTTTGGCAACCCCATTGTTTCTTCATCCATACTAGGATCCGATATCCATAACCACTTTCTGTTGGCCACTTTCTTTAGTTAGAACAAGAGAGTCTGACCCTATATTTAATATTACGTAGTCCCCAACAATGGGGCTGAGAAGTCCAGTAAGTGCACTATGGCCACACTTCTGCGCTGTGCCGTAAAGAGTATATTACCTTCATCGGAATGGCTTCTAGTTGGGCCCAAATGTAATGGGCGTATTGCGGTAGTAAACGTCAGACTTTCAGATTTCTTGCTGATGACGGCTCCTGGTGATCACCGGTTCGGTTCCCAACCCTACTCGACTGTGGTAGTAGTGATTCGTCCACCTGCGCCCCCAAATTAGATTGGGGTTGTTACGGCGCAGCTATGTGAATTGTCCAACGGAGTGAAATTTTATATCGTACAGTTTTATTCGCTGTAATGACGGGCTTCTGAGCATCTTTGCACCTCAGCTGCGCATCTAAGCCCGGCTTAGCACGTTACTTAAGACCATCCGGGAGGCGGGTGCTCGCTCCAACCGGTGGTTGAAGTTAGTGCAAAACTGACATCTGTCGCTCATTCAGGTATCGGGCGCTAGGATGGAGGCCGGAGTATCAAAGAAAGCTAACGTGCTGATGACAGGCACTGCCCTCTCTATGCAAGGTCCAGGAAAGGGATATAGCCCGTGTTTAATCATAAAGCGGCCAGTATGAAGAGATTAGGCGCATGTTAAAAACAGGCCTACCTTGGCAGGACGAGGAACTCAATGTATATACATTTTTTGAAGCTATCGTTCATGGCTCCTTTAGGAATCGATCGTCCGTTCGAGCTCGCGGTGCTAACAACAAGGGGGGTTAGCGTATCGCAAACTCTAGGAGGACCACTCCGCCGAGAGCATTTGATTCGTCCATGATGGTCGGTCTGGCTCATCGTCCTTGGCAGCGGCTATATACCATCAATATGATCCTCACCGCGTATCAGGTGGGATGTATCACCTGACGTCCGCACGTACCACCTTTCATTGCTAAGAGACGTCTATACGCAATTAAAAAAGAATGCTTAAAAAGGGCGTGTACATAGATTGCAGAGCACTAAGTTAATCCTACATCAGCAACAATTATGTCCTGTTCCTCAGCTGTTTTCACCGGTTAATATGACTTAGAATACGTTATAAAGTGACATCGACCAAGGAACTGCGGCTTCGTCCGAGCCATTGTCATCCTTGCCTACACCAGGTTCGACTAGTAGGCGCTGCCTAGCTGGTTTATATGCTTGTTAAAGCGGCTGCGGTCATTTACGCCTGTGTGCACGTACTTTAAGTTCTTCCTACTCCGACCCACCAAGGATAGTCCTGTGAGCTCATACTGCCAGCAGCGTTAACTGATGTCCTATTTTTGTGGTGTGAAACTATGCGGAGATAAGTTTAGTACTATTATCTTTACACTAGACAGCATTCTAGTCATCGAACATACAATCGCTTCGTTCTGAGGATCTTCAGAGGAAACGTGTGCTAGATGACTTCTTGAACAGGTCTAATTGCCCCGTATGAGAACGCAATGCCAAGCGTGGCTTAGGGATCTGAGCATCTGCCTAGGTTGATCTTTCGCAACTTTCACATGCCTGCCGTGGTATTAACGTCTAAGTCACAGCACATCGGCCCATTATACTCCTAATCGCCGCTGAGAAAATCCTAGCATTGCGGTACTGGACGTTTTCCTAGACGTTGAGTTAAATTGGAATCCGTGTTGGTTACTTTGATCATTATATATGAACCGGAGAGACGTGTTCTCACCAACTGGACTGACAGTCCATGGACTTCCCGCGTGGGGGCTTGGTGTAGTGAACGTAGGTACAAAATTGCTTGACACATAAACTGTCTCGTGTCAATCCGAGGACCCGAAGGCGCGTTTGTATGTATCAACCGTTATATAGATCAAATCATAACATTCCCAGGCTTGGGAAGAGGAAGTTGTCTCGCCTGCTCTACACTCTTGATTGTTTAGCTTTGTCTATTGGGGGCTCCTAGCTATACAAAAGTAGCAGTGTCGGCCAAATGATATACAGGAACTCTGGACGTAGGTGATTTTGTTTTCGGCAAAGTCTATTCAGGACGAAGGACTCGGCCGGTAATACAGCCAACCATGTGTCAGTCAAAGGCCGACGGCTGCACTAACTTTACCCGGTAGTCTCTATACGGCGGATCCTTTGGTGACCGCTGGCACCGACATTAGGCTCCATGTCTGCCCTAATGATGAATTATTTTCCGCGGATGTCAACAAGCCTGTCCTACTGCATCCACCGCAGCGAGGTGAGGTCAGCCCTAATTATGCCAGCAGCCATTCGCCACGGCGAAAAGTGCGCTCATTACCAGCCACTTCGACGACGATGGTGAATGCCGACCTCGGCTTAAGACTTCGACACCAGCCGCTTGTAATTTTCTAGCACAAGCACTATGCCACTACGATCTGGAGGAAGGGCGCTCCTTCTCAGCTTGTAGCTAGTAGAATTAATTCGAAAGATACGTGCCCATTGCACGTTGGGTTTACTCGACTTTACATTGTGTCGTCTATGCTGGTGATCCTGCATTTAATCGGGCACAGAAGCAAGTGTCGCTTAGGGCGCGGGACTGGGAAAGCTTACTCCCCGGGGTTATTTGTTGTCGGCTTCCCGGATTACCTCAGATATATCCTTCTAATCAAATGCCAAGTGCGCTTGAGCCGTTAGATGAAAGTTCCTACATAACCACCCAGGGCATACCGGAATGCATTTATTCAAGGTATAGTGGGAGTTTGCTGCCCCTATGCAAGCCAGGGGTACGTTCATGGTTCCTTACATTGCTGAGTTTATGCGTCGGCGGGACTACATAGATTGGCATAGGGTTCCATGACCAGAAAATCACTTTCTGATAATAGGTATAACTTTACCTAAGAATTACTAACGAGGGGCGAGCATTTGGACTATCAATGTAGCATTATGTACCGCGCTCCTTTGTTCTTTCGGTCTTGTGGTTTTTGTTAGACTCTAGTTCGCCTGAATTCCGTACTACAACGACCGTCCGGTCGTCTGTCTATTTTCATATGGGACAAGAAGCGTCTTGAAGAAAAATGACAGATAACTTTCCGCCTTTGGCTGACGCCGGCTTTCTGTCATACCCGTTCCGATCCGGTCTGAAGACGGGGGCTGGATCCAACGTCAGTTTTCAACGTAACTGGCGCTGCGAAATCGCATTGTCACCAGCGGGATCCAGTCGGACGACATTCTACGTAGGATTGAACGAAACTACGATCTCCGGGCTAATCCAGCAGAGGGGCTACGTCGACCCACCAAGTTGAGAGCACTGCTGCTATATCTATCATCGCTCCTCGCATGCATACCGATACGGCGCTGTTATGTGCCAGACCAGTGTCCTGCAAAAGGCCACCCTTACGTTTGAAACGACTTGCGGAATATCGGGGACCACCACATGGAGGGTGCTCACCGCCAAGACCGCAACCGTGTTCGTCGCGTTCTCCGGAATAGTCATGCCCCGTAAAACGCTCACAGGCTATAGCTTCAGGCCGAGTTCGAGCTGCTTTTTAACCTCGGTAGCTGCGAGCAGGTCTCTTATATATCTGGCAAACCGTTAAGATGGAAGGATCGTAGTATAGAGATATCGCATCGGGATCGCTCCCTAGACCTCTCAAAACTCAGATTGAAAGGCCCCCACCACTCCCAACAGATTAAGCTGGTTTACCACTTAACACAGCTTCTGCTTATGGACAATTGCGGCTGAAGAGCGACTTATTCGAAAAGGAGAGGTTAAAATCATGTCTAATGGACTAAGGGGCAAGTGCGACAGGCAGTAAACGCATGGCTCGACGCTATTAGCCCTTATCCACACTTTCGTAGATTACGTACGAACCAAAACTTACGCTCGTAAACTATGCGTGTGGCCAATCTCGCCCATAGTATATACTAACGTGGCGGGGAGAACTTGGATTACAGCAGCGAAGACTGTCTCAGCGTATCAGAGGACCTGGTTACCTCGCTGTGTCCCTTATGGTGGTCCGTCACAAAGTATTTTCTTGGACTTGTGCTTTGTCGCACGAGAAATATAGTCAGCACTAAAACCATCCTTGCACACAATTATCAGATCCCGAGGCAGTCATCGATGTCCGGTCGTTGACACCACCTCTACCTTAAAACTTGCGGAACCCCGAGTGTGCCGTGCAGACCGATGCTCTGAGCCGTCCGACAACAAGACACTGAAAGTAATTGACAGCGGGCCCCCACAATAATGACTCGTTATTGCCTTGCCGGATGTACGGTGGACGTAACAACAGTTCCTCGCGTAACGTTGGCATAGCACGACACCAGGAAGTACCTGGACGTAAGTACACACAGCGATCGAGTCAGCCTGACTGACTAAAATGGTGGCATACGAACGGTTCGACTCACATGCATCGCAAAATTGTCCTGGTATAGGGTCCTTGGCAGCGGGGGACTATAATCGTTTTCTGACCTGAAAGTTGTTGCTATCTGAGACGTGTCGAACCAGTTTCTTTTGGGTTTTTTCCGAATCAGGGTCGCCGTTACGAAGAAGAGATGGTCCTAGGTTCCTATTTTGATTAGCCCGCGGAGAACCATATCCCGAAATCTGTACAAATGCTGATCTAGTGCGGAGGCCGTTCGTCGCAATTGCAGGATGCCAACGGGGGAGATCGACGTTTAGGGCTGGCAAAGCATTACTGAGAATGTTGGCGACACAATACAGTTGAATGCATTAATTGACACGACCCTTTTTTAAATGTTGCTGCTGAAGCACGATGACTAGTTTTTAGCCGGTGATATCACATAGATCAAGGGGCGCTTGTGATATTGTTGGCGGCCCCAGCGGAAGGGTGAGTATCGTTCCAAGAGGTGAAATCTCTTATCATCGCCTCGATGGGTCTGAGCCTACTTCCTTAGATAGATGCAGCGCTCCCAAAACATCTTAGTAGCGTCAGAGAATGGGGTCTACTCTCTTGTGGCCCAATCTCTCCCTTCACAGCGGTTTGGATTTTCTCGCTTCCTTACTGGGTCTCTATTTCGAATCATGCAGTACTCGCCTGCCCTTCCCTAAACAACTTGAGTGGTATTTCCTCACGGGCAGAAATACTGAGCGGTGCCCCCTATGGTCTTGGCCCGACGGGTGTGGCCGCGTGCCCTTGGCCCTAAACAGTACCGACCCAGTTACTTATACGGGATCTACATTGCGGGGTTAGGCTTCGTTCTGAGCGTTCCCCCTTTTTTAGCAGATCGCGCAGAGCCAGTTGCGTCCCATGCTCAAGTGGATTGACTAGTGAGAGTTCGGTAATGGAGGATCTGAGCAGGGATGCAAGTACATAATAGCCTTGTGGTTATGGGAGAGTCCTCCGCCCGAATTCGACACAGTATGCTTTATCGACTCAACAGTGAGAAAGGCCCATCGCTGATTATCTCGTCTTGCCTGCGTATCGCAGAACGCTTATGTTTTACGTCCGACGAGTCATCGCTCTGATGGCGTTGAGTACTAGGGCGCTTCTTCCACGAGAGGCGGCGGTTTTGAGACAGGAAGACGACTATCAAGTGTGTGTTCCGACCAACAAATTCTATCGTAACCGTAAAACCCTCCGCTGTGCAACCGATTAACCGGTGCCTTTGAACAACTAATAATTAGGTTATTCCAGTATGTTTGGCCCAAAATACGTTTCGAGAGGACATGCTATTTAACAGATGGAAGGCACTGCATAGGGCAGTGGAAGGTAGATAGGCGGTGCCCGGTCTGCGCGGCCGAGGTGGTCCAGATAATAGTATGAAACATAAAATTCAGATGAGGCACTCACGACGCTGCTCGAGATTGTGACGTTTTTGCTTCTGGGCCAAGCGCGGATTACAAGAACAATGAACTAGGGGTCACGCAGTACCAACTCAAAACAACAAGCTCAAGCCCAATTGACGACCTGGCGATGGCACAACCACGATGGGCACAAGGCTGCCCTTAACACCTAAGGGCGTTATAAGTAATAATTTGACTGTGTCCCCTATTCGAAACGGTGAAAGAAAAGCATTATATATTGACCGAGGACTTAGGGATTCATTCGTATTACTAGGGGGTACTTTCCTGGCAAACGGGCCATGGCGTCTCGTATGTTGCGGCGCATCCCAGATTCTGATGTGCTTAGGGTGTCTTGCTGTAGTTCAGCCGGCGCGAAACCAGACTTGTTCGACCTTCCGGTGTAGGAGGACGGACAAACTAATGTAACACGTATGGAAAGCACAGCAAATCGCGTCGCGTTCCCAACAATGGCGCGTGCCTAATTCCCGCGACGATGAAGCGGAGAACTGTAGGGCCGTGCCGCAAACTGCCTAGCTCTAGCTGCTGTCAGGCTATCTTATCGACCGCAGGGCGACTTTCATCAGAGGTGACCCAGAATTCCATGGCGGGCTTACGTAAATGAAGATTGTCGTTCCTACGGCTACGCTGAAAAATTGTGTAACGTACGTCACAAAAGTACAAAACATGTCCTCGCCGCGTTCAGGCGTGTGGTACATCCGAAGATTTCAAGTAGGCTCGACCCTGCCTGGGACACGGGTATAAATCAGACTGCAATATTGCCCGGCCTGGAAACATACCAGACGCGAATAAGGCGATGCTCGCATGGTTTTGGATTGGTACTTCTATTTTCTCATGCGAGTGTTCATTCCTTTGCATGACTTTGGAGATAAGGTTCCGGGGGCACAGGGAGACGCGTTCCTACAACTCCTGTACATCCGCACCTAGATACGCCATGCCTGCCGCTCGGTCACGTTTCTTAGAGGACGAATCTCATCCGCACAATACGGACGCAGCGAGGAACCTGCATAGACGGCGCGTAATCTTTATAATAATCTATCCAACGTACTGTGGTTCTGTCCGTCCACAGCCGAAGCCATCAGAAATATGTTGGCCTACTTTAGAGTATTACCCGTGGGCTAGCCCCGGGCTAACACAAACCGGTGTGACTCGTATATAGTCTTGACCGCATTACTGGTAGCCATCCCTTATGTGATGGGCTGTGTGCAGCTCGGCCTATGTATAATTGTCATGCCCTGTGGTGCTGCCTTAGAAGTGTATAGCGGACCTCACCTTCGCTACTGATAGACAGCTTCGCGGGGACCGATCTCGATCACACCCACGCAGATTTAGGGGACACAGCCACGTGACTAGGCCGCTGGCAGATGGGCTGTCCATCAAGGATCTACCTGGCGCTTCGCGACGTGGATAGGGGGTGCGATGGGTGTGACTACCGCAGACTGAGCTATCGCCAAGTGAAAATCTGAAGAGCAACGAACGGGCAGGTCCTCAAGCTCTAGGCCCCCGTTTCATCGAGTCCTGGGCTGAAACTATTACCAGAGGATTTTCAGCCTGGAGTTCAACACTAGTGGACAGTGAGCCCATAGTGGGGGCGTCCCACATGTGTCCATATTCGAAATCAAGGGACTTTGCTCGTACACTTAAGCGTTGTACAAACGGTACTGCCTCAACAAGCTTTCACTTAGTTATAAGCGATGCCAAACATACCCTTTAGGCCTGCTCATGGCAAGATAGGCTCTTTGTCGGGTGCGCGGAGTCTTCCAGAGTAGAGGCAACTTATCTTCTAACGCTTCCAAAATGGACCCAACCAGACGAACGCGTCTATATACACGATTGATCCTAGGGTCGAGCCAGGAACATCTTGAAGAACAGATCTCCGGTCCGCAGCGGACGTGAAATTAGACTGGGGGTAACCCTGGCATTCACTAATGCATCCTCTCGGGCGTAATTATCCATTTACGAATATCCACGTAAAGGAAGAATCCGCGAATTTGCCGTATTACTCTCCGCGAAGAGGCGGTGCCAACGGACTCTGTCAAGGTACCCAAGGGAGATCCGGTCCGTAGAGTAAGCATTTAGGTTCCAGCCCTGGGTCGCTGTTCATCAGGTTAAATGTTCTTCCACCGCCATATTCCGTGTCGGTCGGTTCACAGCGGCGTATGCTCTAGGGGACACACAAGCCCTCGTATGAATTTTAGAACGGGGTCCTCGGCGCTAGTACTCTACTCTGATACTTTTGGTGAGTATATATCATGATGATGTCTCTGCTAGTAATCAGAAAAAATTCATCCGTTGAGATCTTTTGCTTATCGGAAAGCATAATCAGGTAAGATGACGACTTACGGGATTACCCAGACTTACGTAGCAATAACCGCACGGTCGAAGATCTGCCTATTAGTCTCTAGCCTCCCGACATAGTACCTGGTTGCAGAACGAGTGCGGTCGACAAGTATTCACACCCGGGTAGTGTAGTGGCTATAATTATCTCTAACGATGTTGACCGCCTCTTACGATACAGATATCTCGGCATGTATGATCCTGGTATACAGTGCTTCGCTAGTGGACCGTGAAGGCATTATATCTACCATACTCAAAGAAACGGTTACAGGGACATATGAAATTAACCTCGACACAATATTGACTGTGCCTTTTCTCTATAATTAAACCGACAATCTACTCTCTAAGTCGTCTCATACGTGAGACGAGGGAAGTATCCCGTTATCAGATATGGTACGGGTAAAACCGGGTAGAGACTACGGAGCTCCCGCTCTGGAGTATTTAAGGGGTTTAGGTGCGCCGTTATTAGCTATTTATATCTCACTCACAAAGTGGAGTTGGCCTTTTGTATTGGTCATCTGATTATAAATCTGGATATGCTCATTTGGTACGAGTACCCTGTGCGTACCGGCGAATGGTTGATAATTCGGTCCCAATGAGGACACTGAGGAGTTTAAAAGTGGTTTGGAATCAATCGTATGTTCTTTTACCATAGGCATCTTTTGACCGGCGTTATACGGCTCAGAGTGCGAGGACTCGCAGAACATGTAGCGACTTAAACCCGGGGGGGATGAAAACACACACCCAATCGGGGGCAAGCTATTCTTTTCATCCACCCACTATTCAGGACCCTGTCTCCAGTAACGCTATCATAAGCTCGCATATCCAGATATATGCTGATGAGTCCCCCAGACTCTCTACTGGTGTCGGTGATCGACGCGTCTCTACGCAACCCCTCAGTGGTTACCTTCCAATACCTAGGTCGGTCTTACGATACTTGACCTCCCCGGTACTCAAAGGGTTGATTCCGTATGTCCCATTATTGTCTGCAGGCCTTCAGGTTTCATGCCATCCATCCAGCCCCGGCAGTTCGGGATTCGGAACCCGAACACCTCTTGTCTCAAGGCGCGATAACCCCTATCACGTGCGCCCGTGAGTGAATTGATAATAGGCGTACGCGGATTTTAAATCCCCAGTGCCCGGATGGATAGGATTCTCACCGGATTATCTTACCCCAGGACGTTACCAATTGATGATAGGATCTTCCACGTCTAATCCACAAGGGCGTATGCGTACGTCAGGCGAGCCCCGCATGAAGTGTAAGGAGTAATTCTCCCTGGAGATTCATTTGCACCCATTTTTCCGAGACGGTCTTATTGAATTGTGACGTGACTAAGACAATTTGGGCGTCAGGGTGTCGACACTATTCAGATACGAGATTCACACTTCATATGGCTATGCTCAGCCATCACGATGCACTGACCGGGAGTTCACGCGAGAGCCTTTGGCAACCGCTAGTGTGATGTTGTAGGCCAGATACATACCTCGAAAATCGCAAACTACCCGCGGTATCCGGTGTTTAAGCGTTTTAAATCCTGGTCTTTCATCTACCCACTCCATGCTCACGATCACGATGAAACACGCGTTAGACTACACGCTGTCTTCGTATTCACCCACGGGTGGCTAATACGACGCTGGCTCTCCCGCGCCTTCCTGATATTATGCTAAAACGCGATGACGGACGCTGTGTCGAACGCTTCAATTTTCTGCCCTACGAGTCATGTCTTTGTGGTAGCCTGTAGGTCTCTGGCGTGTCGAGGCGGCACCCTCCGTGACGAGGTACAGGATAAAGCGGTGACTATTCTTGTCCCTGCTGAATCCACGAGCCGGCCGGTTGCCTAGAAACGTTATAGCTGGGCGTCGGATCAAGACTGTGCGGTACCAATTCGTATCCGCGTTTTAGCTACATACAACAGGACCTTTGGAGTCCGTCCATTGTGCTTAGCTGAATGGACATTAAGGCTATATAAATAACTCGACGACATACGCACCCAGCCCTTTAGAAGGTCAGCGTGAAGGGCAACCAGCTGCTTCCGACCGCGCCTGACGC
		</sequence>
    <sequence><taxon idref="Location_2_1_0|32.1694205939934"/>
			CCGCCAAAGGACCCAGGTGAAATCGCAGGGTCAAAGGCCGAATACTTAGCTCACCAACCGAAGGTGCGAGTTTATCGCACCAACACTTCGAACGAAGGGCCCCCTTGGAACCCCAGCCCCCACCGCCTGATAGCTTGGGTCGCTCTTCCCTAAAGGTCAGAGCACAGTTCATATCTTGTGAACTAGGAATGCCGTTGACTACGGCACTGCCTTGTCGAACCGAACAGTGTCATAAGTAGGCACAGCTGTTCTGTACACGGCCTGTAAGGGTTACAGCAAAATGTTCTGGCGCGAGGCCAGTGTTCTTCGAGACGATTCGTTGCGTTGAGGTCCGATCGCCATACGGCGGTTGGCGCCCTATTTCACGTCAGCGGACAACCTTTGCGCTGCCTCGAATCAGCAGCAGGAAAGTACGTGTTGCTCCTCCTCCTTCCCGAGCGGTCCTGCAGCCCTTTGGTACGTACAGCTCTAAAAAACTGTCATCGGTTGCGCTGTAGTTCGCGAACTTGACGGGTCGGTAGCTCAGAATCGCATTTTGTCATTGAAATATCATCACTCGGCGTGATAACTATTTGGAATAAGTCCGGCTGCCGCAGATCAAGGTCTTCCGTTAAGAGCGAGGAGAAGGTTCCCGTGCAAAGCGTCGCGCAGAGTGAGATGCTTTAGAAAGTCGGAAGGAGTGTGCTGCAAACGATGTGAGTCACGATGAGTATCCTGGTCCCTCCTACGGGGTCAACCAGACCACTAGTGGCCTCAGCCAGACTACAGGTCTATCAACTCCGCTACCAGCGAATAAGGGAAAGTCTCAGCATCCGACTTTTCTTATCGACTCGGAATTCAGGCCTGGTTAACTGAGCAGCACTTTTTTCCACCGATCTTGGGTGAAGCACTATGTAAAAACACAAAGTGTCAGGACCGGGCAAGAACTGGAGCGTAGCACTGAGCAGAACCCGGATACACGGGCGCCTGTACAGCGCTTTTCTCGGCGCTTATCGACATGTGGTTGGTCAATGCGTTATTACGGTCGTGCGCCACTCCTATGGCGACGGGAGTATATAAGCACGGGTATTATCTGGGAGACACTGCATATGCTGATAGACCTCGCGCGAATTGCCAGCGCTCCATATCGTTCTACCACAGCGAGCGCGTGGATGGCGGTTGTTCCTTGCGTTAAATAAACGGAGTCTGAAAAGAAAGAAATGCTACGGAAAGTCAGCCGATAGAGAGTTAGTCTGTAGCGACTTGTCAGTCCATTTCGCAAGGAAGGTGTTGAGAAGTAGATGATCTGCGAACGTAGTTCAAATCAGACCCGGCGTATGATTCCGTCGAATAACGAACAATCCGCTTTAGGCCTTCACTTTGCGTGCGAATGTTGATTTCATGGCTTGGGGCGCAAGAATGCAAAAAGTTCATCTAACTCTTCGTCCAGGTAAGCAGTCATGTGTGTATGTCCGCGGTCCGACCATGACAGCTGGGCTTTATAAGCTGTGAAATGGATTCCTCTTTCGTTACTATGACTCTCCTCAAGGGGAGACCTTTTCGATGACGGGATGAGAGAATAAGTCCGATACACTCAGATACGGCGCACCTCCGAGCGGCCGAACGTATTCCGTGCGACGATGGCTCTTAGGGTTCCAATTCACGCTTTGACCAGATCCTGAGCTTTATTACGCCATAGGCGGAGCCGTGCGGGTCAGAGACTTTATGGACGATTGAGTGGGTCACGTACACCGACGACGGATTCCAGACTTTAGGCCTTTGTCAGTCTATATACTATGAGGACCAGGATCGCTTAAGGGGTACTACCTGGCGAGTACATCGCTCGTTTTTAACTCCACGATCTGGCGTGCCTGCATTTATGATAGGCTTGATCTAGCTGAACCCACTCGGCGGGTACTCTTGTGAGTATAAACCTCGATACGGATAAGACCTGACACCCGTTTCCGGCCACTCGTCTATGGAGGGCCCGATAGAAACATTAGCGCAGTGAACTTTAACCGGTCAGTGACTCTGCAACCGGCAGGGGCCCAGGGCGACCAAGTACCGCTCGTATGACTCTTGTCCCTTTTAGCGCATCCGGTTTATTTTAACCGTGGAAGTTCGAATATAGTTGTTGGATTGCCCTTCCCCAAATGAAACCTGATGATTGCCTAAATGTTAGGAGCGTGCCGAAATAGCCCGTTCTTTCTCTGATGCGCTAAAGATGCCTATTTCTAATGGGGACATACCCGAACCAATAAAGACGGCCCGGTAGAATGGTCCCATAGAACCGCTCCGTGTTCCAAGTCTCGATATTAACATGCTCACTTGGAAATCTCTAGACTGGCCTCATAATGGCAGTATCGAGGGCTAGTGAAGTCAGGCAAGAGGCTTTTTAAGTCTCTCCCACTAGGATCCAGGCAAGCAAGTGGCGAAATAAGTGCTGACTCCGCTACTTTCCGCCTGCGTATACCATTACGGAAACTCCTGTGGGTGGACCAGGCATCTTTATTCTAACCGGAGGTCTCGGCTAATGTTCCGTCTTAAGGCCCATGCCGCCCGCAGCACATCCAACAGCAGAGGCTTGCGCCGTCCCGCGAACCTTCTCCGGCCTGCATACATGGGGTTGCGGAATGTACTCCAGAGGGCGCAGGGGATCGTGCGCCTGCCGAACGTCCGTTGCCGATCTAGGTCTAACTGCTCCACCCCAGGGACGGGCAATCCGAGTCCGTTCCAAGAAGGAAGGTTCGTGGCTGAGGTTTACGAGAATACTACACAGAGCACCCAACAGATGCTATCGTGCCGAGCCACTTGGCACTAGATTAACTACTTGGGTGCAATGCCATGTATGTCAGATCCAGTGAAAGTTAAGCTGCTACGTCAGGTAAATGAACCATCCGAGTATTGAACAGATTAGCGCCTTCGCACGCACCGTCGAAGTCGTGGGCACGGCAGCTATATTCGACGGAACCTGTCGGTAAGGAAGATTAAATCGAACTCCTGCTCCTGCTTATAGCTCAACCCTTGCATATTTACTTCTACCCGACAACTGATCCTTTCCCAATATAGAGAAACGTTGGTGTTCTGCCGTCCAGACCGACATCTATCTACCATTGACTAGTACGCAGATACTTATGGTTTGTAGCTGCAAGACTATCGTCACGTTGCGTGGACCCGGAATACCACGCAGACCGCCGCTAAACAGCACCCGAAAACTCGCAGGGAAACAGACTCCCGCGCTCTGTCTATTCGCCAGTCCCTGGTTATAACGAACATATATGCCGACCGTGGAGTCTAGGGTTGGCTTGAGCAACTTATCTTGCTCAGGCCCCATATCCAACTACCTGTTGTCGCTGCCGAGATATACAGGACCTGATACCTGAAATAAGCCATGGCCGGGGAGGGTGTTAGTGGGTTTCAGTTTTTTTTCAGTCCCCCGTGATCTGAACACCTTCAAACTCTAGCGGTACCGCATGCGTGGAGATAACTCTGCACTTGTACTTATCAGACCAGCGATTAAGGAAATTGTCGTGCTAGATGTCGTGAGAGTTATTATTTAGAACGGCGCACGTCTACGGTGTGCCTGGAACACCGGAGTCGTATTGACTGTCATGTGGGCTATCACTTCCATAGTAGCCCACGTAACTCTGGGTGATTGGTTCCCGGTGGCTCTAAGCTGACCAGTCTCAACTTAGGGTATTGAACGTCGCTTATCGCAGCGGAAATGTATGCTGGGGGTTGATACCGGTAGGGCGCTTCGAAAGCAATGGTTAATCATTTTGGCAACCCCATTGTTTCTTCATCCATACTAGGATCCGATATCCATAACCACTTTCTGTTGGCCACTTTCTTTAGTTAGAACAAGAGAGTCTGACCCTATATTTAATATTACGTAGTCCCCAACAATGGGGCTGAGAAGTCCAGTAAGTGCACTATGGCCACACTTCTGCGCTGTGCCGTAAAGAGTATATTACCTTCATCGGAATGGCTTCTAGTTGGGCCCAAATGTAATGGGCGTATTGCGGTAGTAAACGTCAGACTTTCAGATTTCTTGCTGATGACGGCTCCTGGTGATCACCGGTTCGGTTCCCAACCCTACTCGACTGTGGTAGTAGTGATTCGTCCACCTGCGCCCCCAAATTAGATTGGGGTTGTTACGGCGCAGCTATGTGAATTGTCCAACGGAGTGAAATTTTATATCGTACAGTTTTATTCGCTGTAATGACGGGCTTCTGAGCATCTTTGCACCTCAGCTGCGCATCTAAGCCCGGCTTAGCACGTTACTTAAGACCATCCGGGAGGCGGGTGCTCGCTCCAACCGGTGGTTGAAGTTAGTGCAAAACTGACATCTGTCGCTCATTCAGGTATCGGGCGCTAGGATGGAGGCCGGAGTATCAAAGAAAGCTAACGTGCTGATGACAGGCACTGCCCTCTCTATGCAAGGTCCAGGAAAGGGATATAGCCCGTGTTTAATCATAAAGCGGCCAGTATGAAGAGATTAGGCGCATGTTAAAAACAGGCCTACCTTGGCAGGACGAGGAACTCAATGTATATACATTTTTTGAAGCTATCGTTCATGGCTCCTTTAGGAATCGATCGTCCGTTCGAGCTCGCGGTGCTAACAACAAGGGGGGTTAGCGTATCGCAAACTCTAGGAGGACCACTCCGCCGAGAGCATTTGATTCGTCCATGATGGTCGGTCTGGCTCATCGTCCTTGGCAGCGGCTATATACCATCAATATGATCCTCACCGCGTATCAGGTGGGATGTATCACCTGACGTCCGCACGTACCACCTTTCATTGCTAAGAGACGTCTATACGCAATTAAAAAAGAATGCTTAAAAAGGGCGTGTACATAGATTGCAGAGCACTAAGTTAATCCTACATCAGCAACAATTATGTCCTGTTCCTCAGCTGTTTTCACCGGTTAATATGACTTAGAATACGTTATAAAGTGACATCGACCAAGGAACTGCGGCTTCGTCCGAGCCATTGTCATCCTTGCCTACACCAGGTTCGACTAGTAGGCGCTGCCTAGCTGGTTTATATGCTTGTTAAAGCGGCTGCGGTCATTTACGCCTGTGTGCACGTACTTTAAGTTCTTCCTACTCCGACCCACCAAGGATAGTCCTGTGAGCTCATACTGCCAGCAGCGTTAACTGATGTCCTATTTTTGTGGTGTGAAACTATGCGGAGATAAGTTTAGTACTATTATCTTTACACTAGACAGCATTCTAGTCATCGAACATACAATCGCTTCGTTCTGAGGATCTTCAGAGGAAACGTGTGCTAGATGACTTCTTGAACAGGTCTAATTGCCCCGTATGAGAACGCAATGCCAAGCGTGGCTTAGGGATCTGAGCATCTGCCTAGGTTGATCTTTCGCAACTTTCACATGCCTGCCGTGGTATTAACGTCTAAGTCACAGCACATCGGCCCATTATACTCCTAATCGCCGCTGAGAAAATCCTAGCATTGCGGTACTGGACGTTTTCCTAGACGTTGAGTTAAATTGGAATCCGTGTTGGTTACTTTGATCATTATATATGAACCGGAGAGACGTGTTCTCACCAACTGGACTGACAGTCCATGGACTTCCCGCGTGGGGGCTTGGTGTAGTGAACGTAGGTACAAAATTGCTTGACACATAAACTGTCTCGTGTCAATCCGAGGACCCGAAGGCGCGTTTGTATGTATCAACCGTTATATAGATCAAATCATAACATTCCCAGGCTTGGGAAGAGGAAGTTGTCTCGCCTGCTCTACACTCTTGATTGTTTAGCTTTGTCTATTGGGGGCTCCTAGCTATACAAAAGTAGCAGTGTCGGCCAAATGATATACAGGAACTCTGGACGTAGGTGATTTTGTTTTCGGCAAAGTCTATTCAGGACGAAGGACTCGGCCGGTAATACAGCCAACCATGTGTCAGTCAAAGGCCGACGGCTGCACTAACTTTACCCGGTAGTCTCTATACGGCGGATCCTTTGGTGACCGCTGGCACCGACATTAGGCTCCATGTCTGCCCTAATGATGAATTATTTTCCGCGGATGTCAACAAGCCTGTCCTACTGCATCCACCGCAGCGAGGTGAGGTCAGCCCTAATTATGCCAGCAGCCATTCGCCACGGCGAAAAGTGCGCTCATTACCAGCCACTTCGACGACGATGGTGAATGCCGACCTCGGCTTAAGACTTCGACACCAGCCGCTTGTAATTTTCTAGCACAAGCACTATGCCACTACGATCTGGAGGAAGGGCGCTCCTTCTCAGCTTGTAGCTAGTAGAATTAATTCGAAAGATACGTGCCCATTGCACGTTGGGTTTACTCGACTTTACATTGTGTCGTCTATGCTGGTGATCCTGCATTTAATCGGGCACAGAAGCAAGTGTCGCTTAGGGCGCGGGACTGGGAAAGCTTACTCCCCGGGGTTATTTGTTGTCGGCTTCCCGGATTACCTCAGATATATCCTTCTAATCAAATGCCAAGTGCGCTTGAGCCGTTAGATGAAAGTTCCTACATAACCACCCAGGGCATACCGGAATGCATTTATTCAAGGTATAGTGGGAGTTTGCTGCCCCTATGCAAGCCAGGGGTACGTTCATGGTTCCTTACATTGCTGAGTTTATGCGTCGGCGGGACTACATAGATTGGCATAGGGTTCCATGACCAGAAAATCACTTTCTGATAATAGGTATAACTTTACCTAAGAATTACTAACGAGGGGCGAGCATTTGGACTATCAATGTAGCATTATGTACCGCGCTCCTTTGTTCTTTCGGTCTTGTGGTTTTTGTTAGACTCTAGTTCGCCTGAATTCCGTACTACAACGACCGTCCGGTCGTCTGTCTATTTTCATATGGGACAAGAAGCGTCTTGAAGAAAAATGACAGATAACTTTCCGCCTTTGGCTGACGCCGGCTTTCTGTCATACCCGTTCCGATCCGGTCTGAAGACGGGGGCTGGATCCAACGTCAGTTTTCAACGTAACTGGCGCTGCGAAATCGCATTGTCACCAGCGGGATCCAGTCGGACGACATTCTACGTAGGATTGAACGAAACTACGATCTCCGGGCTAATCCAGCAGAGGGGCTACGTCGACCCACCAAGTTGAGAGCACTGCTGCTATATCTATCATCGCTCCTCGCATGCATACCGATACGGCGCTGTTATGTGCCAGACCAGTGTCCTGCAAAAGGCCACCCTTACGTTTGAAACGACTTGCGGAATATCGGGGACCACCACATGGAGGGTGCTCACCGCCAAGACCGCAACCGTGTTCGTCGCGTTCTCCGGAATAGTCATGCCCCGTAAAACGCTCACAGGCTATAGCTTCAGGCCGAGTTCGAGCTGCTTTTTAACCTCGGTAGCTGCGAGCAGGTCTCTTATATATCTGGCAAACCGTTAAGATGGAAGGATCGTAGTATAGAGATATCGCATCGGGATCGCTCCCTAGACCTCTCAAAACTCAGATTGAAAGGCCCCCACCACTCCCAACAGATTAAGCTGGTTTACCACTTAACACAGCTTCTGCTTATGGACAATTGCGGCTGAAGAGCGACTTATTCGAAAAGGAGAGGTTAAAATCATGTCTAATGGACTAAGGGGCAAGTGCGACAGGCAGTAAACGCATGGCTCGACGCTATTAGCCCTTATCCACACTTTCGTAGATTACGTACGAACCAAAACTTACGCTCGTAAACTATGCGTGTGGCCAATCTCGCCCATAGTATATACTAACGTGGCGGGGAGAACTTGGATTACAGCAGCGAAGACTGTCTCAGCGTATCAGAGGACCTGGTTACCTCGCTGTGTCCCTTATGGTGGTCCGTCACAAAGTATTTTCTTGGACTTGTGCTTTGTCGCACGAGAAATATAGTCAGCACTAAAACCATCCTTGCACACAATTATCAGATCCCGAGGCAGTCATCGATGTCCGGTCGTTGACACCACCTCTACCTTAAAACTTGCGGAACCCCGAGTGTGCCGTGCAGACCGATGCTCTGAGCCGTCCGACAACAAGACACTGAAAGTAATTGACAGCGGGCCCCCACAATAATGACTCGTTATTGCCTTGCCGGATGTACGGTGGACGTAACAACAGTTCCTCGCGTAACGTTGGCATAGCACGACACCAGGAAGTACCTGCACGTAAGTACACACAGCGATCGAGTCAGCCTGACTGACTAAAATGGTGGCATACGAACGGTTCGACTCACATGCATCGCAAAATTGTCCTGGTATAGGGTCCTTGGCAGCGGGGGACTATAATCGTTTTCTGACCTGAAAGTTGTTGCTATCTGAGACGTGTCGAACCAGTTTCTTTTGGGTTTTTTCCGAATCAGGGTCGCCGTTACGAAGAAGAGATGGTCCTAGGTTCCTATTTTGATTAGCCCGCGGAGAACCATATCCCGAAATCTGTACAAATGCTGATCTAGTGCGGAGGCCGTTCGTCGCAATTGCAGGATGCCAACGGGGGAGATCGACGTTTAGGGCTGGCAAAGCATTACTGAGAATGTTGGCGACACAATACAGTTGAATGCATTAATTGACACGACCCTTTTTTAAATGTTGCTGCTGAAGCACGATGACTAGTTTTTAGCCGGTGATATCACATAGATCAAGGGGCGCTTGTGATATTGTTGGCGGCCCCAGCGGAAGGGTGAGTATCGTTCCAAGAGGTGAAATCTCTTATCATCGCCTCGATGGGTCTGAGCCTACTTCCTTAGATAGATGCAGCGCTCCCAAAACATCTTAGTAGCGTCAGAGAATGGGGTCTACTCTCTTGTGGCCCAATCTCTCCCTTCACAGCGGTTTGGATTTTCTCGCTTCCTTACTGGGTCTCTATTTCGAATCATGCAGTACTCGCCTGCCCTTCCCTAAACAACTTGAGTGGTATTTCCTCACGGGCAGAAATACTGAGCGGTGCCCCCTATGGTCTTGGCCCGACGGGTGTGGCCGCGTGCCCTTGGCCCTAAACAGTACCGACCCAGTTACTTATACGGGATCTACATTGCGGGGTTAGGCTTCGTTCTGAGCGTTCCCCCTTTTTTAGCAGATCGCGCAGAGCCAGTTGCGTCCCATGCTCAAGTGGATTGACTAGTGAGAGTTCGGTAATGGAGGATCTGAGCAGGGATGCAAGTACATAATAGCCTTGTGGTTATGGGAGAGTCCTCCGCCCGAATTCGACACAGTATGCTTTATCGACTCAACAGTGAGAAAGGCCCATCGCTGATTATCTCGTCTTGCCTGCGTATCGCAGAACGCTTATGTTTTACGTCCGACGAGTCATCGCTCTGATGGCGTTGAGTACTAGGGCGCTTCTTCCACGAGAGGCGGCGGTTTTGAGACAGGAAGACGACTATCAAGTGTGTGTTCCGACCAACAAATTCTATCGTAACCGTAAAACCCTCCGCTGTGCAACCGATTAACCGGTGCCTTTGAACAACTAATAATTAGGTTATTCCAGTATGTTTGGCCCAAAATACGTTTCGAGAGGACATGCTATTTAACAGATGGAAGGCACTGCATAGGGCAGTGGAAGGTAGATAGGCGGTGCCCGGTCTGCGCGGCCGAGGTGGTCCAGATAATAGTATGAAACATAAAATTCAGATGAGGCACTCACGACGCTGCTCGAGATTGTGACGTTTTTGCTTCTGGGCCAAGCGCGGATTACAAGAACAATGAACTAGGGGTCACGCAGTACCAACTCAAAACAACAAGCTCAAGCCCAATTGACGACCTGGCGATGGCACAACCACGATGGGCACAAGGCTGCCCTTAACACCTAAGGGCGTTATAAGTAATAATTTGACTGTGTCCCCTATTCGAAACGGTGAAAGAAAAGCATTATATATTGACCGAGGACTTAGGGATTCATTCGTATTACTAGGGGGTACTTTCCTGGCAAACGGGCCATGGCGTCTCGTATGTTGCGGCGCATCCCAGATTCTGATGTGCTTAGGGTGTCTTGCTGTAGTTCAGCCGGCGCGAAACCAGACTTGTTCGACCTTCCGGTGTAGGAGGACGGATAAACTAATGTAACACGTATGGAAAGCACAGCAAATCGCGTCGCGTTCCCAACAATGGCGCGTGCCTAATTCCCGCGACGATGAAGCGGAGAACTGTAGGGCCGTGCCGCAAACTGCCTAGCTCTAGCTGCTGTCAGGCTATCTTATCGACCGCAGGGCGACTTTCATCAGAGGTGACCCAGAATTCCATGGCGGGCTTACGTAAATGAAGATTGTCGTTCCTACGGCTACGCTGAAAAATTGTGTAACGTACGTCACAAAAGTACAAAACATGTCCTCGCCGCGTTCAGGCGTGTGGTACATCCGAAGATTTCAAGTAGGCTCGACCCTGCCTGGGACACGGGTATAAATCAGACTGCAATATTGCCCGGCCTGGAAACATACCAGACGCGAATAAGGCGATGCTCGCATGGTTTTGGATTGGTACTTCTATTTTCTCATGCGAGTGTTCATTCCTTTGCATGACTTTGGAGATAAGGTTCCGGGGGCACAGGGAGACGCGTTCCTACAACTCCTGTACATCCGCACCTAGATACGCCATGCCTGCCGCTCGGTCACGTTTCTTAGAGGACGAATCTCATCCGCACAATACGGACGCAGCGAGGAACCTGCATAGACGGCGCGTAATCTTTATAATAATCTATCCAACGTACTGTGGTTCTGTCCGTCCACAGCCGAAGCCATCAGAAATATGTTGGCCTACTTTAGAGTATTACCCGTGGGCTAGCCCCGGGCTAACACAAACCGGTGTGACTCGTATATAGTCTTGACCGCATTACTGGTAGCCATCCCTTATGTGATGGGCTGTGTGCAGCTCGGCCTATGTATAATTGTCATGCCCTGTGGTGCTGCCTTAGAAGTGTATAGCGGACCTCACCTTCGCTACTGATAGACAGCTTCGCGGGGACCGATCTCGATCACACCCACGCAGATTTAGGGGACACAGCCACGTGACTAGGCCGCTGGCAGATGGGCTGTCCATCAAGGATCTACCTGGCGCTTCGCGACGTGGATAGGGGGTGCGATGGGTGTGACTACCGCAGACTGAGCTATCGCCAAGTGAAAATCTGAAGAGCAACGAACGGGCAGGTCCTCAAGCTCTAGGCCCCCGTTTCATCGAGTCCTGGGCTGAAACTATTACCAGAGGATTTTCAGCCTGGAGTTCAACACTAGTGGACAGTGAGCCCATAGTGGGGGCGTCCCACATGTGTCCATATTCGAAATCAAGGGACTTTGCTCGTACACTTAAGCGTTGTACAAACGGTACTGCCTCAACAAGCTTTCACTTAGTTATAAGCGATGCCAAACATACCCTTTAGGCCTGCTCATGGCAAGATAGGCTCTTTGTCGGGTGCGCGGAGTCTTCCAGAGTAGAGGCAACTTATCTTCTAACGCTTCCAAAATGGACCCAACCAGACGAACGCGTCTATATACACGATTGATCCTAGGGTCGAGCCAGGAACATCTTGAAGAACAGATCTCCGGTCCGCAGCGGACGTGAAATTAGACTGGGGGTAACCCTGGCATTCACTAATGCATCCTCTCGGGCGTAATTATCCATTTACGAATATCCACGTAAAGGAAGAATCCGCGAATTTGCCGTATTACTCTCCGCGAAGAGGCGGTGCCAACGGACTCTGTCAAGGTACCCAAGGGAGATCCGGTCCGTAGAGTAAGCATTTAGGTTCCAGCCCTGGGTCGCTGTTCATCAGGTTAAATGTTCTTCCACCGCCATATTCCGTGTCGGTCGGTTCACAGCGGCGTATGCTCTAGGGGACACACAAGCCCTCGTATGAATTTTAGAACGGGGTCCTCGGCGCTAGTACTCTACTCTGATACTTTTGGTGAGTATATATCATGATGATGTCTCTGCTAGTAATCAGAAAAAATTCATCCGTTGAGATCTTTTGCTTATCGGAAAGCATAATCAGGTAAGATGACGACTTACGGGATTACCCAGACTTACGTAGCAATAACCGCACGGTCGAAGATCTGCCTATTAGTCTCTAGCCTCCCGACATAGTACCTGGTTGCAGAACGAGTGCGGTCGACAAGTATTCACACCCGGGTAGTGTAGTGGCTATAATTATCTCTAACGATGTTGACCGCCTCTTACGATACAGATATCTCGGCATGTATGATCCTGGTATACAGTGCTTCGCTAGTGGACCGTGAAGGCATTATATCTACCATACTCAAAGAAACGGTTACAGGGACATATGAAATTAACCTCGACACAATATTGACTGTGCCTTTTCTCTATAATTAAACCGACAATCTACTCTCTAAGTCGTCTCATACGTGAGACGAGGGAAGTATCCCGTTATCAGATATGGTACGGGTAAAACCGGGTAGAGACTACGGAGCTCCCGCTCTGGAGTATTTAAGGGGTTTAGGTGCGCCGTTATTAGCTATTTATATCTCACTCACAAAGTGGAGTTGGCCTTTTGTATTGGTCATCTGATTATAAATCTGGATATGCTCATTTGGTACGAGTACCCTGTGCGTACCGGCGAATGGTTGATAATTCGGTCCCAATGAGGACACTGAGGAGTTTAAAAGTGGTTTGGAATCAATCGTATGTTCTTTTACCATAGGCATCTTTTGACCGGCGTTATACGGCTCAGAGTGCGAGGACTCGCAGAACATGTAGCGACTTAAACCCGGGGGGGATGAAAACACACACCCAATCGGGGGCAAGCTATTCTTTTCATCCACCCACTATTCAGGACCCTGTCTCCAGTAACGCTATCATAAGCTCGCATATCCAGATATATGCTGATGAGTCCCCCAGACTCTCTACTGGTGTCGGTGATCGACGCGTCTCTACGCAACCCCTCAGTGGTTACCTTCCAATACCTAGGTCGGTCTTACGATACTTGACCTCCCCGGTACTCAAAGGGTTGATTCCGTATGTCCCATTATTGTCTGCAGGCCTTCAGGTTTCATGCCATCCATCCAGCCCCGGCAGTTCGGGATTCGGAACCCGAACACCTCTTGTCTCAAGGCGCGATAACCCCTATCACGTGCGCCCGTGAGTGAATTGATAATAGGCGTACGCGGATTTTAAATCCCCAGTGCCCGGATGGATAGGATTCTCACCGGATTATCTTACCCCAGGACGTTACCAATTGATGATAGGATCTTCCACGTCTAATCCACAAGGGCGTATGCGTACGTCAGGCGAGCCCCGCATGAAGTGTAAGGAGTAATTCTCCCTGGAGATTCATTTGCACCCATTTTTCCGAGACGGTCTTATTGAATTGTGACGTGACTAAGACAATTTGGGCGTCAGGGTGTCGACACTATTCAGATACGAGATTCACACTTCATATGGCTATGCTCAGCCATCACGATGCACTGACCGGGAGTTCACGCGAGAGCCTTTGGCAACCGCTAGTGTGATGTTGTAGGCCAGATACATACCTCGAAAATCGCAAACTACCCGCGGTATCCGGTGTTTAAGCGTTTTAAATCCTGGTCTTTCATCTACCCACTCCATGCTCACGATCACGATGAAACACGCGTTAGACTACACGCTGTCTTCGTATTCACCCACGGGTGGCTAATACGACGCTGGCTCTCCCGCGCCTTCCTGATATTATGCTAAAACGCGATGACGGACGCTGTGTCGAACGCTTCAATTTTCTGCCCTACGAGTCATGTCTTTGTGGTAGCCTGTAGGTCTCTGGCGTGTCGAGGCGGCACCCTCCGTGACGAGGTACAGGATAAAGCGGTGACTATTCTTGTCCCTGCTGAATCCACGAGCCGGCCGGTTGCCTAGAAACGTTATAGCTGGGCGTCGGATCAAGACTGTGCGGTACCAATTCGTATCCGCGTTTTAGCTACATACAACAGGACCTTTGGAGTCCGTCCATTGTGCTTAGCTGAATGGACATTAAGGCTATATAAATAACTCGACGACATACGCACCCAGCCCTTTAGAAGGTCAGCGTGAAGGGCAACCAGCTGCTTCCGACCGCGCCTGACGC
		</sequence>
    <sequence><taxon idref="Location_2_0_1|35.34809053163735"/>
			CCGCCAAAGGACCCAGGTGAAATCGCAGGGTCAAAGGCCGAATACTTAGCTCACCAACCGAAGGTGCGAGTTTATCGCACCAACACTTCGAACGAAGGGCCCCCTTGGAACCCCAGCCCCCACCGCCTGATAGCTTGGGTCGCTCTTCCCTAAAGGTCAGAGCACAGTTCATATCTTGTGAACTAGGAATGCCGTTGACTACGGCACTGCCTTGTCGAACCGAACAGTGTCATAAGTAGGCACAGCTGTTCTGTACACGGCCTGTAAGGGTTACAGCAAAATGTTCTGGCGCGAGGCCAGTGTTCTTCGAGACGATTCGTTGCGTTGAGGTCCGATCGCCATACGGCGGTTGGCGCCCTATTTCACGTCAGCGGACAACCTTTGCGCTGCCTCGAATCAGCAGCAGGAAAGTACGTGTTGCTCCTCCTCCTTCCCGAGCGGTCCTGCAGCCCTTTGGTACGTACAGCTCTAAAAAACTGTCATCGGTTGCGCTGTAGTTCGCGAACTTGACGGGTCGGTAGCTCAGAATCGCATTTTGTCATTGAAATATCATCACTCGGCGTGATAACTATTTGGAATAAGTCCGGCTGCCGCAGATCAAGGTCTTCCGTTAAGAGCGAGGAGAAGGTTCCCGTGCAAAGCGTCGCGCAGAGTGAGATGCTTTAGAAAGTCGGAAGGAGTGTGCTGCAAACGATGTGAGTCACGATGAGTATCCTGGTCCCTCCTACGGGGTCAACCAGACCACTAGTGGCCTCAGCCAGACTACAGGTCTATCAACTCCGCTACCAGCGAATAAGGGAAAGTCTCAGCATCCGACTTTTCTTATCGACTCGGAATTCAGGCCTGGTTAACTGAGCAGCACTTTTTTCCACCGATCTTGGGTGAAGCACTATGTAAAAACACAAAGTGTCAGGACCGGGCAAGAACTGGAGCGTAGCACTGAGCAGAACCCGGATACACGGGCGCCTGTACAGCGCTTTTCTCGGCGCTTATCGACATGTGGTTGGTCAATGCGTTATTACGGTCGTGCGCCACTCCTATGGCGACGGGAGTATATAAGCACGGGTATTATCTGGGAGACACTGCATATGCTGATAGACCTCGCGCGAATTGCCAGCGCTCCATATCGTTCTACCACAGCGAGCGCGTGGATGGCGGTTGTTCCTTGCGTTAAATAAACGGAGTCTGAAAAGAAAGAAATGCTACGGAAAGTCAGCCGATAGAGAGTTAGTCTGTAGCGACTTGTCAGTCCATTTCGCAAGGAAGGTGTTGAGAAGTAGATGATCTGCGAACGTAGTTCAAATCAGACCCGGCGTATGATTCCGTCGAATAACGAACAATCCGCTTTAGGCCTTCACTTTGCGTGCGAATGTTGATTTCATGGCTTGGGGCGCAAGAATGCAAAAAGTTCATCTAACTCTTCGTCCAGGTAAGCAGTCATGTGTGTATGTCCGCGGTCCGACCATGACAGCTGGGCTTTATAAGCTGTGAAATGGATTCCTCTTTCGTTACTATGACTCTCCTCAAGGGGAGACCTTTTCGATGACGGGATGAGAGAATAAGTCCGATACACTCAGATACGGCGCACCTCCGAGCGGCCGAACGTATTCCGTGCGACGATGGCTCTTAGGGTTCCAATTCACGCTTTGACCAGATCCTGAGCTTTATTACGCCATAGGCGGAGCCGTGCGGGTCAGAGACTTTATGGACGATTGAGTGGGTCACGTACACCGACGACGGATTCCAGACTTTAGGCCTTTGTCAGTCTATATACTATGAGGACCAGGATCGCTTAAGGGGTACTACCTGGCGAGTACATCGCTCGTTTTTAACTCCACGATCTGGCGTGCCTGCATTTATGATAGGCTTGATCTAGCTGAACCCACTCGGCGGGTACTCTTGTGAGTATAAACCTCGATACGGATAAGACCTGACACCCGTTTCCGGCCACTCGTCTATGGAGGGCCCGATAGAAACATTAGCGCAGTGAACTTTAACCGGTCAGTGACTCTGCAACCGGCAGGGGCCCAGGGCGACCAAGTACCGCTCGTATGACTCTTGTCCCTTTTAGCGCATCCGGTTTATTTTAACCGTGGAAGTTCGAATATAGTTGTTGGATTGCCCTTCCCCAAATGAAACCTGATGATTGCCTAAATGTTAGGAGCGTGCCGAAATAGCCCGTTCTTTCTCTGATGCGCTAAAGATGCCTATTTCTAATGGGGACATACCCGAACCAATAAAGACGGCCCGGTAGAATGGTCCCATAGAACCGCTCCGTGTTCCAAGTCTCGATATTAACATGCTCACTTGGAAATCTCTAGACTGGCCTCATAATGGCAGTATCGAGGGCTAGTGAAGTCAGGCAAGAGGCTTTTTAAGTCTCTCCCACTAGGATCCAGGCAAGCAAGTGGCGAAATAAGTGCTGACTCCGCTACTTTCCGCCTGCGTATACCATTACGGAAACTCCTGTGGGTGGACCAGGCATCTTTATTCTAACCGGAGGTCTCGGCTAATGTTCCGTCTTAAGGCCCATGCCGCCCGCAGCACATCCAACAGCAGAGGCTTGCGCCGTCCCGCGAACCTTCTCCGGCCTGCATACATGGGGTTGCGGAATGTACTCCAGAGGGCGCAGGGGATCGTGCGCCTGCCGAACGTCCGTTGCCGATCTAGGTCTAACTGCTCCACCCCAGGGACGGGCAATCCGAGTCCGTTCCAAGAAGGAAGGTTCGTGGCTGAGGTTTACGAGAATACTACACAGAGCACCCAACAGATGCTATCGTGCCGAGCCACTTGGCACTAGATTAACTACTTGGGTGCAATGCCATGTATGTCAGATCCAGTGAAAGTTAAGCTGCTACGTCAGGTAAATGAACCATCCGAGTATTGAACAGATTAGCGCCTTCGCACGCACCGTCGAAGTCGTGGGCACGGCAGCTATATTCGACGGAACCTGTCGGTAAGGAAGATTAAATCGAACTCCTGCTCCTGCTTATAGCTCAACCCTTGCATATTTACTTCTACCCGACAACTGATCCTTTCCCAATATAGAGAAACGTTGGTGTTCTGCCGTCCAGACCGACATCTATCTACCATTGACTAGTACGCAGATACTTATGGTTTGTAGCTGCAAGACTATCGTCACGTTGCGTGGACCCGGAATACCACGCAGACCGCCGCTAAACAGCACCCGAAAACTCGCAGGGAAACAGACTCCCGCGCTCTGTCTATTCGCCAGTCCCTGGTTATAACGAACATATATGCCGACCGTGGAGTCTAGGGTTGGCTTGAGCAACTTATCTTGCTCAGGCCCCATATCCAACTACCTGTTGTCGCTGCCGAGATATACAGGACCTGATACCTGAAATAAGCCATGGCCGGGGAGGGTGTTAGTGGGTTTCAGTTTTTTTTCAGTCCCCCGTGATCTGAACACCTTCAAACTCTAGCGGTACCGCATGCGTGGAGATAACTCTGCACTTGTACTTATCAGACCAGCGATTAAGGAAATTGTCGTGCTAGATGTCGTGAGAGTTATTATTTAGAACGGCGCACGTCTACGGTGTGCCTGGAACACCGGAGTCGTATTGACTGTCATGTGGGCTATCACTTCCATAGTAGCCCACGTAACTCTGGGTGATTGGTTCCCGGTGGCTCTAAGCTGACCAGTCTCAACTTAGGGTATTGAACGTCGCTTATCGCAGCGGAAATGTATGCTGGGGGTTGATACCGGTAGGGCGCTTCGAAAGCAATGGTTAATCATTTTGGCAACCCCATTGTTTCTTCATCCATACTAGGATCCGATATCCATAACCACTTTCTGTTGGCCACTTTCTTTAGTTAGAACAAGAGAGTCTGACCCTATATTTAATATTACGTAGTCCCCAACAATGGGGCTGAGAAGTCCAGTAAGTGCACTATGGCCACACTTCTGCGCTGTGCCGTAAAGAGTATATTACCTTCATCGGAATGGCTTCTAGTTGGGCCCAAATGTAATGGGCGTATTGCGGTAGTAAACGTCAGACTTTCAGATTTCTTGCTGATGACGGCTCCTGGTGATCACCGGTTCGGTTCCCAACCCTACTCGACTGTGGTAGTAGTGATTCGTCCACCTGCGCCCCCAAATTAGATTGGGGTTGTTACGGCGCAGCTATGTGAATTGTCCAACGGAGTGAAATTTTATATCGTACAGTTTTATTCGCTGTAATGACGGGCTTCTGAGCATCTTTGCACCTCAGCTGCGCATCTAAGCCCGGCTTAGCACGTTACTTAAGACCATCCGGGAGGCGGGTGCTCGCTCCAACCGGTGGTTGAAGTTAGTGCAAAACTGACATCTGTCGCTCATTCAGGTATCGGGCGCTAGGATGGAGGCCGGAGTATCAAAGAAAGCTAACGTGCTGATGACAGGCACTGCCCTCTCTATGCAAGGTCCAGGAAAGGGATATAGCCCGTGTTTAATCATAAAGCGGCCAGTATGAAGAGATTAGGCGCATGTTAAAAACAGGCCTACCTTGGCAGGACGAGGAACTCAATGTATATACATTTTTTGAAGCTATCGTTCATGGCTCCTTTAGGAATCGATCGTCCGTTCGAGCTCGCGGTGCTAACAACAAGGGGGGTTAGCGTATCGCAAACTCTAGGAGGACCACTCCGCCGAGAGCATTTGATTCGTCCATGATGGTCGGTCTGGCTCATCGTCCTTGGCAGCGGCTATATACCATCAATATGATCCTCACCGCGTATCAGGTGGGATGTATCACCTGACGTCCGCACGTACCACCTTTCATTGCTAAGAGACGTCTATACGCAATTAAAAAAGAATGCTTAAAAAGGGCGTGTACATAGATTGCAGAGCACTAAGTTAATCCTACATCAGCAACAATTATGTCCTGTTCCTCAGCTGTTTTCACCGGTTAATATGACTTAGAATACGTTATAAAGTGACATCGACCAAGGAACTGCGGCTTCGTCCGAGCCATTGTCATCCTTGCCTACACCAGGTTCGACTAGTAGGCGCTGCCTAGCTGGTTTATATGCTTGTTAAAGCGGCTGCGGTCATTTACGCCTGTGTGCACGTACTTTAAGTTCTTCCTACTCCGACCCACCAAGGATAGTCCTGTGAGCTCATACTGCCAGCAGCGTTAACTGATGTCCTATTTTTGTGGTGTGAAACTATGCGGAGATAAGTTTAGTACTATTATCTTTACACTAGACAGCATTCTAGTCATCGAACATACAATCGCTTCGTTCTGAGGATCTTCAGAGGAAACGTGTGCTAGATGACTTCTTGAACAGGTCTAATTGCCCCGTATGAGAACGCAATGCCAAGCGTGGCTTAGGGATCTGAGCATCTGCCTAGGTTGATCTTTCGCAACTTTCACATGCCTGCCGTGGTATTAACGTCTAAGTCACAGCACATCGGCCCATTATACTCCTAATCGCCGCTGAGAAAATCCTAGCATTGCGGTACTGGACGTTTTCCTAGACGTTGAGTTAAATTGGAATCCGTGTTGGTTACTTTGATCATTATATATGAACCGGAGAGACGTGTTCTCACCAACTGGACTGACAGTCCATGGACTTCCCGCGTGGGGGCTTGGTGTAGTGAACGTAGGTACAAAATTGCTTGACACATAAACTGTCTCGTGTCAATCCGAGGACCCGAAGGCGCGTTTGTATGTATCAACCGTTATATAGATCAAATCATAACATTCCCAGGCTTGGGAAGAGGAAGTTGTCTCGCCTGCTCTACACTCTTGATTGTTTAGCTTTGTCTATTGGGGGCTCCTAGCTATACAAAAGTAGCAGTGTCGGCCAAATGATATACAGGAACTCTGGACGTAGGTGATTTTGTTTTCGGCAAAGTCTATTCAGGACGAAGGACTCGGCCGGTAATACAGCCAACCATGTGTCAGTCAAAGGCCGACGGCTGCACTAACTTTACCCGGTAGTCTCTATACGGCGGATCCTTTGGTGACCCCTGGCACCGACATTAGGCTCCATGTCTGCCCTAATGATGAATTATTTTCCGCGGATGTCAACAAGCCTGTCCTACTGCATCCACCGCAGCGAGGTGAGGTCAGCCCTAATTATGCCAGCAGCCATTCGCCACGGCGAAAAGTGCGCTCATTACCAGCCACTTCGACGACGATGGTGAATGCCGACCTCGGCTTAAGACTTCGACACCAGCCGCTTGTAATTTTCTAGCACAAGCACTATGCCACTACGATCTGGAGGAAGGGCGCTCCTTCTCAGCTTGTAGCTAGTAGAATTAATTCGAAAGATACGTGCCCATTGCACGTTGGGTTTACTCGACTTTACATTGTGTCGTCTATGCTGGTGATCCTGCATTTAATCGGGCACAGAAGCAAGTGTCGCTTAGGGCGCGGGACTGGGAAAGCTTACTCCCCGGGGTTATTTGTTGTCGGCTTCCCGGATTACCTCAGATATATCCTTCTAATCAAATGCCAAGTGCGCTTGAGCCGTTAGATGAAAGTTCCTACATAACCACCCAGGGCATACCGGAATGCATTTATTCAAGGTATAGTGGGAGTTTGCTGCCCCTATGCAAGCCAGGGGTACGTTCATGGTTCCTTACATTGCTGAGTTTATGCGTCGGCGGGACTACATAGATTGGCATAGGGTTCCATGACCAGAAAATCACTTTCTGATAATAGGTATAACTTTACCTAAGAATTACTAACGAGGGGCGAGCATTTGGACTATCAATGTAGCATTATGTACCGCGCTCCTTTGTTCTTTCGGTCTTGTGGTTTTTGTTAGACTCTAGTTCGCCTGAATTCCGTACTACAACGACCGTCCGGTCGTCTGTCTATTTTCATATGGGACAAGAAGCGTCTTGAAGAAAAATGACAGATAACTTTCCGCCTTTGGCTGACGCCGGCTTTCTGTCATACCCGTTCCGATCCGGTCTGAAGACGGGGGCTGGATCCAACGTCAGTTTTCAACGTAACTGGCGCTGCGAAATCGCATTGTCACCAGCGGGATCCAGTCGGACGACATTCTACGTAGGATTGAACGAAACTACGATCTCCGGGCTAATCCAGCAGAGGGGCTACGTCGACCCACCAAGTTGAGAGCACTGCTGCTATATCTATCATCGCTCCTCGCATGCATACCGATACGGCGCTGTTATGTGCCAGACCAGTGTCCTGCAAAAGGCCACCCTTACGTTTGAAACGACTTGCGGAATATCGGGGACCACCACATGGAGGGTGCTCACCGCCAAGACCGCAACCGTGTTCGTCGCGTTCTCCGGAATAGTCATGCCCCGTAAAACGCTCACAGGCTATAGCTTCAGGCCGAGTTCGAGCTGCTTTTTAACCTCGGTAGCTGCGAGCAGGTCTCTTATATATCTGGCAAACCGTTAAGATGGAAGGATCGTAGTATAGAGATATCGCATCGGGATCGCTCCCTAGACCTCTCAAAACTCAGATTGAAAGGCCCCCACCACTCCCAACAGATTAAGCTGGTTTACCACTTAACACAGCTTCTGCTTATGGACAATTGCGGCTGAAGAGCGACTTATTCGAAAAGGAGAGGTTAAAATCATGTCTAATGGACTAAGGGGCAAGTGCGACAGGCAGTAAACGCATGGCTCGACGCTATTAGCCCTTATCCACACTTTCGTAGATTACGTACGAACCAAAACTTACGCTCGTAAACTATGCGTGTGGCCAATCTCGCCCATAGTATATACTAACGTGGCGGGGAGAACTTGGATTACAGCAGCGAAGACTGTCTCAGCGTATCAGAGGACCTGGTTACCTCGCTGTGTCCCTTATGGTGGTCCGTCACAAAGTATTTTCTTGGACTTGTGCTTTGTCGCACGAGAAATATAGTCAGCACTAAAACCATCCTTGCACACAATTATCAGATCCCGAGGCAGTCATCGATGTCCGGTCGTTGACACCACCTCTACCTTAAAACTTGCGGAACCCCGAGTGTGCCGTGCAGACCGATGCTCTGAGCCGTCCGACAACAAGACACTGAAAGTAATTGACAGCGGGCCCCCACAATAATGACTCGTTATTGCCTTGCCGGATGTACGGTGGACGTAACAACAGTTCCTCGCGTAACGTTGGCATAGCACGACACCAGGAAGTACCTGGACGTAAGTACACACAGCGATCGAGTCAGCCTGACTGACTAAAATGGTGGCATACGAACGGTTCGACTCACATGCATCGCAAAATTGTCCTGGTATAGGGTCCTTGGCAGCGGGGGACTATAATCGTTTTCTGACCTGAAAGTTGTTGCTATCTGAGACGTGTCGAACCAGTTTCTTTTGGGTTTTTTCCGAATCAGGGTCGCCGTTACGAAGAAGAGATGGTCCTAGGTTCCTATTTTGATTAGCCCGCGGAGAACCATATCCCGAAATCTGTACAAATGCTGATCTAGTGCGGAGGCCGTTCGTCGCAATTGCAGGATGCCAACGGGGGAGATCGACGTTTAGGGCTGGCAAAGCATTACTGAGAATGTTGGCGACACAATACAGTTGAATGCATTAATTGACACGACCCTTTTTTAAATGTTGCTGCTGAAGCACGATGACTAGTTTTTAGCCGGTGATATCACATAGATCAAGGGGCGCTTGTGATATTGTTGGCGGCCCCAGCGGAAGGGTGAGTATCGTTCCAAGAGGTGAAATCTCTTATCATCGCCTCGATGGGTCTGAGCCTACTTCCTTAGATAGATGCAGCGCTCCCAAAACATCTTAGTAGCGTCAGAGAATGGGGTCTACTCTCTTGTGGCCCAATCTCTCCCTTCACAGCGGTTTGGATTTTCTCGCTTCCTTACTGGGTCTCTATTTCGAATCATGCAGTACTCGCCTGCCCTTCCCTAAACAACTTGAGTGGTATTTCCTCACGGGCAGAAATACTGAGCGGTGCCCCCTATGGTCTTGGCCCGACGGGTGTGGCCGCGTGCCCTTGGCCCTAAACAGTACCGACCCAGTTACTTATACGGGATCTACATTGCGGGGTTAGGCTTCGTTCTGAGCGTTCCCCCTTTTTTAGCAGATCGCGCAGAGCCAGTTGCGTCCCATGCTCAAGTGGATTGACTAGTGAGAGTTCGGTAATGGAGGATCTGAGCAGGGATGCAAGTACATAATAGCCTTGTGGTTATGGGAGAGTCCTCCGCCCGAATTCGACACAGTATGCTTTATCGACTCAACAGTGAGAAAGGCCCATCGCTGATTATCTCGTCTTGCCTGCGTATCGCAGAACGCTTATGTTTTACGTCCGACGAGTCATCGCTCTGATGGCGTTGAGTACTAGGGCGCTTCTTCCACGAGAGGCGGCGGTTTTGAGACAGGAAGACGACTATCAAGTGTGTGTTCCGACCAACAAATTCTATCGTAACCGTAAAACCCTCCGCTGTGCAACCGATTAACCGGTGCCTTTGAACAACTAATAATTAGGTTATTCCAGTATGTTTGGCCCAAAATACGTTTCGAGAGGACATGCTATTTAACAGATGGAAGGCACTGCATAGGGCAGTGGAAGGTAGATAGGCGGTGCCCGGTCTGCGCGGCCGAGGTGGTCCAGATAATAGTATGAAACATAAAATTCAGATGAGGCACTCACGACGCTGCTCGAGATTGTGACGTTTTTGCTTCTGGGCCAAGCGCGGATTACAAGAACAATGAACTAGGGGTCACGCAGTACCAACTCAAAACAACAAGCTCAAGCCCAATTGACGACCTGGCGATGGCACAACCACGATGGGCACAAGGCTGCCCTTAACACCTAAGGGCGTTATAAGTAATAATTTGACTGTGTCCCCTATTCGAAACGGTGAAAGAAAAGCATTATATATTGACCGAGGACTTAGGGATTCATTCGTATTACTAGGGGGTACTTTCCTGGCAAACGGGCCATGGCGTCTCGTATGTTGCGGCGCATCCCAGATTCTGATGTGCTTAGGGTGTCTTGCTGTAGTTCAGCCGGCGCGAAACCAGACTTGTTCGACCTTCCGGTGTAGGAGGACGGATAAACTAATGTAACACGTATGGAAAGCACAGCAAATCGCGTCGCGTTCCCAACAATGGCGCGTGCCTAATTCCCGCGACGATGAAGCGGAGAACTGTAGGGCCGTGCCGCAAACTGCCTAGCTCTAGCTGCTGTCAGGCTATCTTATCGACCGCAGGGCGACTTTCATCAGAGGTGACCCAGAATTCCATGGCGGGCTTACGTAAATGAAGATTGTCGTTCCTACGGCTACGCTGAAAAATTGTGTAACGTACGTCACAAAAGTACAAAACATGTCCTCGCCGCGTTCAGGCGTGTGGTACATCCGAAGATTTCAAGTAGGCTCGACCCTGCCTGGGACACGGGTATAAATCAGACTGCAATATTGCCCGGCCTGGAAACATACCAGACGCGAATAAGGCGATGCTCGCATGGTTTTGGATTGGTACTTCTATTTTCTCATGCGAGTGTTCATTCCTTTGCATGACTTTGGAGATAAGGTTCCGGGGGCACAGGGAGACGCGTTCCTACAACTCCTGTACATCCGCACCTAGATACGCCATGCCTGCCGCTCGGTCACGTTTCTTAGAGGACGAATCTCATCCGCACAATACGGACGCAGCGAGGAACCTGCATAGACGGCGCGTAATCTTTATAATAATCTATCCAACGTACTGTGGTTCTGTCCGTCCACAGCCGAAGCCATCAGAAATATGTTGGCCTACTTTAGAGTATTACCCGTGGGCTAGCCCCGGGCTAACACAAACCGGTGTGACTCGTATATAGTCTTGACCGCATTACTGGTAGCCATCCCTTATGTGATGGGCTGTGTGCAGCTCGGCCTATGTATAATTGTCATGCCCTGTGGTGCTGCCTTAGAAGTGTATAGCGGACCTCACCTTCGCTACTGATAGACAGCTTCGCGGGGACCGATCTCGATCACACCCACGCAGATTTAGGGGACACAGCCACGTGACTAGGCCGCTGGCAGATGGGCTGTCCATCAAGGATCTACCTGGCGCTTCGCGACGTGGATAGGGGGTGCGATGGGTGTGACTACCGCAGACTGAGCTATCGCCAAGTGAAAATCTGAAGAGCAACGAACGGGCAGGTCCTCAAGCTCTAGGCCCCCGTTTCATCGAGTCCTGGGCTGAAACTATTACCAGAGGATTTTCAGCCTGGAGTTCAACACTAGTGGACAGTGAGCCCATAGTGGGGGCGTCCCACATGTGTCCATATTCGAAATCAAGGGACTTTGCTCGTACACTTAAGCGTTGTACAAACGGTACTGCCTCAACAAGCTTTCACTTAGTTATAAGCGATGCCAAACATACCCTTTAGGCCTGCTCATGGCAAGATAGGCTCTTTGTCGGGTGCGCGGAGTCTTCCAGAGTAGAGGCAACTTATCTTCTAACGCTTCCAAAATGGACCCAACCAGACGAACGCGTCTATATACACGATTGATCCTAGGGTCGAGCCAGGAACATCTTGAAGAACAGATCTCCGGTCCGCAGCGGACGTGAAATTAGACTGGGGGTAACCCTGGCATTCACTAATGCATCCTCTCGGGCGTAATTATCCATTTACGAATATCCACGTAAAGGAAGAATCCGCGAATTTGCCGTATTACTCTCCGCGAAGAGGCGGTGCCAACGGACTCTGTCAAGGTACCCAAGGGAGATCCGGTCCGTAGAGTAAGCATTTAGGTTCCAGCCCTGGGTCGCTGTTCATCAGGTTAAATGTTCTTCCACCGCCATATTCCGTGTCGGTCGGTTCACAGCGGCGTATGCTCTAGGGGACACACAAGCCCTCGTATGAATTTTAGAACGGGGTCCTCGGCGCTAGTACTCTACTCTGATACTTTTGGTGAGTATATATCATGATGATGTCTCTGCTAGTAATCAGAAAAAATTCATCCGTTGAGATCTTTTGCTTATCGGAAAGCATAATCAGGTAAGATGACGACTTACGGGATTACCCAGACTTACGTAGCAATAACCGCACGGTCGAAGATCTGCCTATTAGTCTCTAGCCTCCCGACATAGTACCTGGTTGCAGAACGAGTGCGGTCGACAAGTATTCACACCCGGGTAGTGTAGTGGCTATAATTATCTCTAACGATGTTGACCGCCTCTTACGATACAGATATCTCGGCATGTATGATCCTGGTATACAGTGCTTCGCTAGTGGACCGTGAAGGCATTATATCTACCATACTCAAAGAAACGGTTACAGGGACATATGAAATTAACCTCGACACAATATTGACTGTGCCTTTTCTCTATAATTAAACCGACAATCTACTCTCTAAGTCGTCTCATACGTGAGACGAGGGAAGTATCCCGTTATCAGATATGGTACGGGTAAAACCGGGTAGAGACTACGGAGCTCCCGCTCTGGAGTATTTAAGGGGTTTAGGTGCGCCGTTATTAGCTATTTATATCTCACTCACAAAGTGGAGTTGGCCTTTTGTATTGGTCATCTGATTATAAATCTGGATATGCTCATTTGGTACGAGTACCCTGTGCGTACCGGCGAATGGTTGATAATTCGGTCCCAATGAGGACACTGAGGAGTTTAAAAGTGGTTTGGAATCAATCGTATGTTCTTTTACCATAGGCATCTTTTGACCGGCGTTATACGGCTCAGAGTGCGAGGACTCGCAGAACATGTAGCGACTTAAACCCGGGGGGGATGAAAACACACACCCAATCGGGGGCAAGCTATTCTTTTCATCCACCCACTATTCAGGACCCTGTCTCCAGTAACGCTATCATAAGCTCGCATATCCAGATATATGCTGATGAGTCCCCCAGACTCTCTACTGGTGTCGGTGATCGACGCGTCTCTACGCAACCCCTCAGTGGTTACCTTCCAATACCTAGGTCGGTCTTACGATACTTGACCTCCCCGGTACTCAAAGGGTTGATTCCGTATGTCCCATTATTGTCTGCAGGCCTTCAGGTTTCATGCCATCCATCCAGCCCCGGCAGTTCGGGATTCGGAACCCGAACACCTCTTGTCTCAAGGCGCGATAACCCCTATCACGTGCGCCCGTGAGTGAATTGATAATAGGCGTACGCGGATTTTAAATCCCCAGTGCCCGGATGGATAGGATTCTCACCGGATTATCTTACCCCAGGACGTTACCAATTGATGATAGGATCTTCCACGTCTAATCCACAAGGGCGTATGCGTACGTCAGGCGAGCCCCGCATGAAGTGTAAGGAGTAATTCTCCCTGGAGATTCATTTGCACCCATTTTTCCGAGACGGTCTTATTGAATTGTGACGTGACTAAGACAATTTGGGCGTCAGGGTGTCGACACTATTCAGATACGAGATTCACACTTCATATGGCTATGCTCAGCCATCACGATGCACTGACCGGGAGTTCACGCGAGAGCCTTTGGCAACCGCTAGTGTGATGTTGTAGGCCAGATACATACCTCGAAAATCGCAAACTACCCGCGGTATCCGGTGTTTAAGCGTTTTAAATCCTGGTCTTTCATCTACCCACTCCATGCTCACGATCACGATGAAACACGCGTTAGACTACACGCTGTCTTCGTATTCACCCACGGGTGGCTAATACGACGCTGGCTCTCCCGCGCCTTCCTGATATTATGCTAAAACGCGATGACGGACGCTGTGTCGAACGCTTCAATTTTCTGCCCTACGAGTCATGTCTTTGTGGTAGCCTGTAGGTCTCTGGCGTGTCGAGGCGGCACCCTCCGTGACGAGGTACAGGATAAAGCGGTGACTATTCTTGTCCCTGCTGAATCCACGAGCCGGCCGGTTGCCTAGAAACGTTATAGCTGGGCGTCGGATCAAGACTGTGCGGTACCAATTCGTATCCGCGTTTTAGCTACATACAACAGGACCTTTGGAGTCCGTCCATTGTGCTTAGCTGAATGGACATTAAGGCTATATAAATAACTCGACGACATACGCACCCAGCCCTTTAGAAGGTCAGCGTGAAGGGCAACCAGCTGCTTCCGACCGCGCCTGACGC
		</sequence>
    <sequence><taxon idref="Location_2_4_1|31.216719020803573"/>
			CCGCCAAAGGACCCAGGTGAAATCGCAGGGTCAAAGGCCGAATACTTAGCTCACCAACCGAAGGTGCGAGTTTATCGCACCAACACTTCGAACGAAGGGCCCCCTTGGAACCCCAGCCCCCACCGCCTGATAGCTTGGGTCGCTCTTCCCTAAAGGTCAGAGCACAGTTCATATCTTGTGAACTAGGAATGCCGTTGACTACGGCACTGCCTTGTCGAACCGAACAGTGTCATAAGTAGGCACAGCTGTTCTGTACACGGCCTGTAAGGGTTACAGCAAAATGTTCTGGCGCGAGGCCAGTGTTCTTCGAGACGATTCGTTGCGTTGAGGTCCGATCGCCATACGGCGGTTGGCGCCCTATTTCACGTCAGCGGACAACCTTTGCGCTGCCTCGAATCAGCAGCAGGAAAGTACGTGTTGCTCCTCCTCCTTCCCGAGCGGTCCTGCAGCCCTTTGGTACGTACAGCTCTAAAAAACTGTCATCGGTTGCGCTGTAGTTCGCGAACTTGACGGGTCGGTAGCTCAGAATCGCATTTTGTCATTGAAATATCATCACTCGGCGTGATAACTATTTGGAATAAGTCCGGCTGCCGCAGATCAAGGTCTTCCGTTAAGAGCGAGGAGAAGGTTCCCGTGCAAAGCGTCGCGCAGAGTGAGATGCTTTAGAAAGTCGGAAGGAGTGTGCTGCAAACGATGTGAGTCACGATGAGTATCCTGGTCCCTCCTACGGGGTCAACCAGACCACTAGTGGCCTCAGCCAGACTACAGGTCTATCAACTCCGCTACCAGCGAATAAGGGAAAGTCTCAGCATCCGACTTTTCTTATCGACTCGGAATTCAGGCCTGGTTAACTGAGCAGCACTTTTTTCCACCGATCTTGGGTGAAGCACTATGTAAAAACACAAAGTGTCAGGACCGGGCAAGAACTGGAGCGTAGCACTGAGCAGAACCCGGATACACGGGCGCCTGTACAGCGCTTTTCTCGGCGCTTATCGACATGTGGTTGGTCAATGCGTTATTACGGTCGTGCGCCACTCCTATGGCGACGGGAGTATATAAGCACGGGTATTATCTGGGAGACACTGCATATGCTGATAGACCTCGCGCGAATTGCCAGCGCTCCATATCGTTCTACCACAGCGAGCGCGTGGATGGCGGTTGTTCCTTGCGTTAAATAAACGGAGTCTGAAAAGAAAGAAATGCTACGGAAAGTCAGCCGATAGAGAGTTAGTCTGTAGCGACTTGTCAGTCCATTTCGCAAGGAAGGTGTTGAGAAGTAGATGATCTGCGAACGTAGTTCAAATCAGACCCGGCGTATGATTCCGTCGAATAACGAACAATCCGCTTTAGGCCTTCACTTTGCGTGCGAATGTTGATTTCATGGCTTGGGGCGCAAGAATGCAAAAAGTTCATCTAACTCTTCGTCCAGGTAAGCAGTCATGTGTGTATGTCCGCGGTCCGACCATGACAGCTGGGCTTTATAAGCTGTGAAATGGATTCCTCTTTCGTTACTATGACTCTCCTCAAGGGGAGACCTTTTCGATGACGGGATGAGAGAATAAGTCCGATACACTCAGATACGGCGCACCTCCGAGCGGCCGAACGTATTCCGTGCGACGATGGCTCTTAGGGTTCCAATTCACGCTTTGACCAGATCCTGAGCTTTATTACGCCATAGGCGGAGCCGTGCGGGTCAGAGACTTTATGGACGATTGAGTGGGTCACGTACACCGACGACGGATTCCAGACTTTAGGCCTTTGTCAGTCTATATACTATGAGGACCAGGATCGCTTAAGGGGTACTACCTGGCGAGTACATCGCTCGTTTTTAACTCCACGATCTGGCGTGCCTGCATTTATGATAGGCTTGATCTAGCTGAACCCACTCGGCGGGTACTCTTGTGAGTATAAACCTCGATACGGATAAGACCTGACACCCGTTTCCGGCCACTCGTCTATGGAGGGCCCGATAGAAACATTAGCGCAGTGAACTTTAACCGGTCAGTGACTCTGCAACCGGCAGGGGCCCAGGGCGACCAAGTACCGCTCGTATGACTCTTGTCCCTTTTAGCGCATCCGGTTTATTTTAACCGTGGAAGTTCGAATATAGTTGTTGGATTGCCCTTCCCCAAATGAAACCTGATGATTGCCTAAATGTTAGGAGCGTGCCGAAATAGCCCGTTCTTTCTCTGATGCGCTAAAGATGCCTATTTCTAATGGGGACATACCCGAACCAATAAAGACGGCCCGGTAGAATGGTCCCATAGAACCGCTCCGTGTTCCAAGTCTCGATATTAACATGCTCACTTGGAAATCTCTAGACTGGCCTCATAATGGCAGTATCGAGGGCTAGTGAAGTCAGGCAAGAGGCTTTTTAAGTCTCTCCCACTAGGATCCAGGCAAGCAAGTGGCGAAATAAGTGCTGACTCCGCTACTTTCCGCCTGCGTATACCATTACGGAAACTCCTGTGGGTGGACCAGGCATCTTTATTCTAACCGGAGGTCTCGGCTAATGTTCCGTCTTAAGGCCCATGCCGCCCGCAGCACATCCAACAGCAGAGGCTTGCGCCGTCCCGCGAACCTTCTCCGGCCTGCATACATGGGGTTGCGGAATGTACTCCAGAGGGCGCAGGGGATCGTGCGCCTGCCGAACGTCCGTTGCCGATCTAGGTCTAACTGCTCCACCCCAGGGACGGGCAATCCGAGTCCGTTCCAAGAAGGAAGGTTCGTGGCTGAGGTTTACGAGAATACTACACAGAGCACCCAACAGATGCTATCGTGCCGAGCCACTTGGCACTAGATTAACTACTTGGGTGCAATGCCATGTATGTCAGATCCAGTGAAAGTTAAGCTGCTACGTCAGGTAAATGAACCATCCGAGTATTGAACAGATTAGCGCCTTCGCACGCACCGTCGAAGTCGTGGGCACGGCAGCTATATTCGACGGAACCTGTCGGTAAGGAAGATTAAATCGAACTCCTGCTCCTGCTTATAGCTCAACCCTTGCATATTTACTTCTACCCGACAACTGATCCTTTCCCAATATAGAGAAACGTTGGTGTTCTGCCGTCCAGACCGACATCTATCTACCATTGACTAGTACGCAGATACTTATGGTTTGTAGCTGCAAGACTATCGTCACGTTGCGTGGACCCGGAATACCACGCAGACCGCCGCTAAACAGCACCCGAAAACTCGCAGGGAAACAGACTCCCGCGCTCTGTCTATTCGCCAGTCCCTGGTTATAACGAACATATATGCCGACCGTGGAGTCTAGGGTTGGCTTGAGCAACTTATCTTGCTCAGGCCCCATATCCAACTACCTGTTGTCGCTGCCGAGATATACAGGACCTGATACCTGAAATAAGCCATCGCCGGGGAGGGTGTTAGTGGGTTTCAGTTTTTTTTCAGTCCCCCGTGATCTGAACACCTTCAAACTCTAGCGGTACCGCATGCGTGGAGATAACTCTGCACTTGTACTTATCAGACCAGCGATTAAGGAAATTGTCGTGCTAGATGTCGTGAGAGTTATTATTTAGAACGGCGCACGTCTACGGTGTGCCTGGAACACCGGAGTCGTATTGACTGTCATGTGGGCTATCACTTCCATAGTAGCCCACGTAACTCTGGGTGATTGGTTCCCGGTGGCTCTAAGCTGACCAGTCTCAACTTAGGGTATTGAACGTCGCTTATCGCAGCGGAAATGTATGCTGGGGGTTGATACCGGTAGGGCGCTTCGAAAGCAATGGTTAATCATTTTGGCAACCCCATTGTTTCTTCATCCATACTAGGATCCGATATCCATAACCACTTTCTGTTGGCCACTTTCTTTAGTTAGAACAAGAGAGTCTGACCCTATATTTAATATTACGTAGTCCCCAACAATGGGGCTGAGAAGTCCAGTAAGTGCACTATGGCCACACTTCTGCGCTGTGCCGTAAAGAGTATATTACCTTCATCGGAATGGCTTCTAGTTGGGCCCAAATGTAATGGGCGTATTGCGGTAGTAAACGTCAGACTTTCAGATTTCTTGCTGATGACGGCTCCTGGTGATCACCGGTTCGGTTCCCAACCCTACTCGACTGTGGTAGTAGTGATTCGTCCACCTGCGCCCCCAAATTAGATTGGGGTTGTTACGGCGCAGCTATGTGAATTGTCCAACGGAGTGAAATTTTATATCGTACAGTTTTATTCGCTGTAATGACGGGCTTCTGAGCATCTTTGCACCTCAGCTGCGCATCTAAGCCCGGCTTAGCACGTTACTTAAGACCATCCGGGAGGCGGGTGCTCGCTCCAACCGGTGGTTGAAGTTAGTGCAAAACTGACATCTGTCGCTCATTCAGGTATCGGGCGCTAGGATGGAGGCCGGAGTATCAAAGAAAGCTAACGTGCTGATGACAGGCACTGCCCTCTCTATGCAAGGTCCAGGAAAGGGATATAGCCCGTGTTTAATCATAAAGCGGCCAGTATGAAGAGATTAGGCGCATGTTAAAAACAGGCCTACCTTGGCAGGACGAGGAACTCAATGTATATACATTTTTTGAAGCTATCGTTCATGGCTCCTTTAGGAATCGATCGTCCGTTCGAGCTCGCGGTGCTAACAACAAGGGGGGTTAGCGTATCGCAAACTCTAGGAGGACCACTCCGCCGAGAGCATTTGATTCGTCCATGATGGTCGGTCTGGCTCATCGTCCTTGGCAGCGGCTATATACCATCAATATGATCCTCACCGCGTATCAGGTGGGATGTATCACCTGACGTCCGCACGTACCACCTTTCATTGCTAAGAGACGTCTATACGCAATTAAAAAAGAATGCTTAAAAAGGGCGTGTACATAGATTGCAGAGCACTAAGTTAATCCTACATCAGCAACAATTATGTCCTGTTCCTCAGCTGTTTTCACCGGTTAATATGACTTAGAATACGTTATAAAGTGACATCGACCAAGGAACTGCGGCTTCGTCCGAGCCATTGTCATCCTTGCCTACACCAGGTTCGACTAGTAGGCGCTGCCTAGCTGGTTTATATGCTTGTTAAAGCGGCTGCGGTCATTTACGCCTGTGTGCACGTACTTTAAGTTCTTCCTACTCCGACCCACCAAGGATAGTCCTGTGAGCTCATACTGCCAGCAGCGTTAACTGATGTCCTATTTTTGTGGTGTGAAACTATGCGGAGATAAGTTTAGTACTATTATCTTTACACTAGACAGCATTCTAGTCATCGAACATACAATCGCTTCGTTCTGAGGATCTTCAGAGGAAACGTGTGCTAGATGACTTCTTGAACAGGTCTAATTGCCCCGTATGAGAACGCAATGCCAAGCGTGGCTTAGGGATCTGAGCATCTGCCTAGGTTGATCTTTCGCAACTTTCACATGCCTGCCGTGGTATTAACGTCTAAGTCACAGCACATCGGCCCATTATACTCCTAATCGCCGCTGAGAAAATCCTAGCATTGCGGTACTGGACGTTTTCCTAGACGTTGAGTTAAATTGGAATCCGTGTTGGTTACTTTGATCATTATATATGAACCGGAGAGACGTGTTCTCACCAACTGGACTGACAGTCCATGGACTTCCCGCGTGGGGGCTTGGTGTAGTGAACGTAGGTACAAAATTGCTTGACACATAAACTGTCTCGTGTCAATCCGAGGACCCGAAGGCGCGTTTGTATGTATCAACCGTTATATAGATCAAATCATAACATTCCCAGGCTTGGGAAGAGGAAGTTGTCTCGCCTGCTCTACACTCTTGATTGTTTAGCTTTGTCTATTGGGGGCTCCTAGCTATACAAAAGTAGCAGTGTCGGCCAAATGATATACAGGAACTCTGGACGTAGGTGATTTTGTTTTCGGCAAAGTCTATTCAGGACGAAGGACTCGGCCGGTAATACAGCCAACCATGTGTCAGTCAAAGGCCGACGGCTGCACTAACTTTACCCGGTAGTCTCTATACGGCGGATCCTTTGGTGACCGCTGGCACCGACATTAGGCTCCATGTCTGCCCTAATGATGAATTATTTTCCGCGGATGTCAACAAGCCTGTCCTACTGCATCCACCGCAGCGAGGTGAGGTCAGCCCTAATTATGCCAGCAGCCATTCGCCACGGCGAAAAGTGCGCTCATTACCAGCCACTTCGACGACGATGGTGAATGCCGACCTCGGCTTAAGACTTCGACACCAGCCGCTTGTAATTTTCTAGCACAAGCACTATGCCACTACGATCTGGAGGAAGGGCGCTCCTTCTCAGCTTGTAGCTAGTAGAATTAATTCGAAAGATACGTGCCCATTGCACGTTGGGTTTACTCGACTTTACATTGTGTCGTCTATGCTGGTGATCCTGCATTTAATCGGGCACAGAAGCAAGTGTCGCTTAGGGCGCGGGACTGGGAAAGCTTACTCCCCGGGGTTATTTGTTGTCGGCTTCCCGGATTACCTCAGATATATCCTTCTAATCAAATGCCAAGTGCGCTTGAGCCGTTAGATGAAAGTTCCTACATAACCACCCAGGGCATACCGGAATGCATTTATTCAAGGTATAGTGGGAGTTTGCTGCCCCTATGCAAGCCAGGGGTACGTTCATGGTTCCTTACATTGCTGAGTTTATGCGTCGGCGGGACTACATAGATTGGCATAGGGTTCCATGACCAGAAAATCACTTTCTGATAATAGGTATAACTTTACCTAAGAATTACTAACGAGGGGCGAGCATTTGGACTATCAATGTAGCATTATGTACCGCGCTCCTTTGTTCTTTCGGTCTTGTGGTTTTTGTTAGACTCTAGTTCGCCTGAATTCCGTACTACAACGACCGTCCGGTCGTCTGTCTATTTTCATATGGGACAAGAAGCGTCTTGAAGAAAAATGACAGATAACTTTCCGCCTTTGGCTGACGCCGGCTTTCTGTCATACCCGTTCCGATCCGGTCTGAAGACGGGGGCTGGATCCAACGTCAGTTTTCAACGTAACTGGCGCTGCGAAATCGCATTGTCACCAGCGGGATCCAGTCGGACGACATTCTACGTAGGATTGAACGAAACTACGATCTCCGGGCTAATCCAGCAGAGGGGCTACGTCGACCCACCAAGTTGAGAGCACTGCTGCTATATCTATCATCGCTCCTCGCATGCATACCGATACGGCGCTGTTATGTGCCAGACCAGTGTCCTGCAAAAGGCCACCCTTACGTTTGAAACGACTTGCGGAATATCGGGGACCACCACATGGAGGGTGCTCACCGCCAAGACCGCAACCGTGTTCGTCGCGTTCTCCGGAATAGTCATGCCCCGTAAAACGCTCACAGGCTATAGCTTCAGGCCGAGTTCGAGCTGCTTTTTAACCTCGGTAGCTGCGAGCAGGTCTCTTATATATCTGGCAAACCGTTAAGATGGAAGGATCGTAGTATAGAGATATCGCATCGGGATCGCTCCCTAGACCTCTCAAAACTCAGATTGAAAGGCCCCCACCACTCCCAACAGATTAAGCTGGTTTACCACTTAACACAGCTTCTGCTTATGGACAATTGCGGCTGAAGAGCGACTTATTCGAAAAGGAGAGGTTAAAATCATGTCTAATGGACTAAGGGGCAAGTGCGACAGGCAGTAAACGCATGGCTCGACGCTATTAGCCCTTATCCACACTTTCGTAGATTACGTACGAACCAAAACTTACGCTCGTAAACTATGCGTGTGGCCAATCTCGCCCATAGTATATACTAACGTGGCGGGGAGAACTTGGATTACAGCAGCGAAGACTGTCTCAGCGTATCAGAGGACCTGGTTACCTCGCTGTGTCCCTTATGGTGGTCCGTCACAAAGTATTTTCTTGGACTTGTGCTTTGTCGCACGAGAAATATAGTCAGCACTAAAACCATCCTTGCACACAATTATCAGATCCCGAGGCAGTCATCGATGTCCGGTCGTTGACACCACCTCTACCTTAAAACTTGCGGAACCCCGAGTGTGCCGTGCAGACCGATGCTCTGAGCCGTCCGACAACAAGACACTGAAAGTAATTGACAGCGGGCCCCCACAATAATGACTCGTTATTGCCTTGCCGGATGTACGGTGGACGTAACAACAGTTCCTCGCGTAACGTTGGCATAGCACGACACCAGGAAGTACCTGGACGTAAGTACACACAGCGATCGAGTCAGCCTGACTGACTAAAATGGTGGCATACGAACGGTTCGACTCACATGCATCGCAAAATTGTCCTGGTATAGGGTCCTTGGCAGCGGGGGACTATAATCGTTTTCTGACCTGAAAGTTGTTGCTATCTGAGACGTGTCGAACCAGTTTCTTTTGGGTTTTTTCCGAATCAGGGTCGCCGTTACGAAGAAGAGATGGTCCTAGGTTCCTATTTTGATTAGCCCGCGGAGAACCATATCCCGAAATCTGTACAAATGCTGATCTAGTGCGGAGGCCGTTCGTCGCAATTGCAGGATGCCAACGGGGGAGATCGACGTTTAGGGCTGGCAAAGCATTACTGAGAATGTTGGCGACACAATACAGTTGAATGCATTAATTGACACGACCCTTTTTTAAATGTTGCTGCTGAAGCACGATGACTAGTTTTTAGCCGGTGATATCACATAGATCAAGGGGCGCTTGTGATATTGTTGGCGGCCCCAGCGGAAGGGTGAGTATCGTTCCAAGAGGTGAAATCTCTTATCATCGCCTCGATGGGTCTGAGCCTACTTCCTTAGATAGATGCAGCGCTCCCAAAACATCTTAGTAGCGTCAGAGAATGGGGTCTACTCTCTTGTGGCCCAATCTCTCCCTTCACAGCGGTTTGGATTTTCTCGCTTCCTTACTGGGTCTCTATTTCGAATCATGCAGTACTCGCCTGCCCTTCCCTAAACAACTTGAGTGGTATTTCCTCACGGGCAGAAATACTGAGCGGTGCCCCCTATGGTCTTGGCCCGACGGGTGTGGCCGCGTGCCCTTGGCCCTAAACAGTACCGACCCAGTTACTTATACGGGATCTACATTGCGGGGTTAGGCTTCGTTCTGAGCGTTCCCCCTTTTTTAGCAGATCGCGCAGAGCCAGTTGCGTCCCATGCTCAAGTGGATTGACTAGTGAGAGTTCGGTAATGGAGGATCTGAGCAGGGATGCAAGTACATAATAGCCTTGTGGTTATGGGAGAGTCCTCCGCCCGAATTCGACACAGTATGCTTTATCGACTCAACAGTGAGAAAGGCCCATCGCTGATTATCTCGTCTTGCCTGCGTATCGCAGAACGCTTATGTTTTACGTCCGACGAGTCATCGCTCTGATGGCGTTGAGTACTAGGGCGCTTCTTCCACGAGAGGCGGCGGTTTTGAGACAGGAAGACGACTATCAAGTGTGTGTTCCGACCAACAAATTCTATCGTAACCGTAAAACCCTCCGCTGTGCAACCGATTAACCGGTGCCTTTGAACAACTAATAATTAGGTTATTCCAGTATGTTTGGCCCAAAATACGTTTCGAGAGGACATGCTATTTAACAGATGGAAGGCACTGCATAGGGCAGTGGAAGGTAGATAGGCGGTGCCCGGTCTGCGCGGCCGAGGTGGTCCAGATAATAGTATGAAACATAAAAATCAGATGAGGCACTCACGACGCTGCTCGAGATTGTGACGTTTTTGCTTCTGGGCCAAGCGCGGATTACAAGAACAATGAACTAGGGGTCACGCAGTACCAACTCAAAACAACAAGCTCAAGCCCAATTGACGACCTGGCGATGGCACAACCACGATGGGCACAAGGCTGCCCTTAACACCTAAGGGCGTTATAAGTAATAATTTGACTGTGTCCCCTATTCGAAACGGTGAAAGAAAAGCATTATATATTGACCGAGGACTTAGGGATTCATTCGTATTACTAGGGGGTACTTTCCTGGCAAACGGGCCATGGCGTCTCGTATGTTGCGGCGCATCCCAGATTCTGATGTGCTTAGGGTGTCTTGCTGTAGTTCAGCCGGCGCGAAACCAGACTTGTTCGACCTTCCGGTGTAGGAGGACGGATAAACTAATGTAACACGTATGGAAAGCACAGCAAATCGCGTCGCGTTCCCAACAATGGCGCGTGCCTAATTCCCGCGACGATGAAGCGGAGAACTGTAGGGCCGTGCCGCAAACTGCCTAGCTCTAGCTGCTGTCAGGCTATCTTATCGACCGCAGGGCGACTTTCATCAGAGGTGACCCAGAATTCCATGGCGGGCTTACGTAAATGAAGATTGTCGTTCCTACGGCTACGCTGAAAAATTGTGTAACGTACGTCACAAAAGTACAAAACATGTCCTCGCCGCGTTCAGGCGTGTGGTACATCCGAAGATTTCAAGTAGGCTCGACCCTGCCTGGGACACGGGTATAAATCAGACTGCAATATTGCCCGGCCTGGAAACATACCAGACGCGAATAAGGCGATGCTCGCATGGTTTTGGATTGGTACTTCTATTTTCTCATGCGAGTGTTCATTCCTTTGCATGACTTTGGAGATAAGGTTCCGGGGGCACAGGGAGACGCGTTCCTACAACTCCTGTACATCCGCACCTAGATACGCCATGCCTGCCGCTCGGTCACGTTTCTTAGAGGACGAATCTCATCCGCACAATACGGACGCAGCGAGGAACCTGCATAGACGGCGCGTAATCTTTATAATAATCTATCCAACGTACTGTGGTTCTGTCCGTCCACAGCCGAAGCCATCAGAAATATGTTGGCCTACTTTAGAGTATTACCCGTGGGCTAGCCCCGGGCTAACACAAACCGGTGTGACTCGTATATAGTCTTGACCGCATTACTGGTAGCCATCCCTTATGTGATGGGCTGTGTGCAGCTCGGCCTATGTATAATTGTCATGCCCTGTGGTGCTGCCTTAGAAGTGTATAGCGGACCTCACCTTCGCTACTGATAGACAGCTTCGCGGGGACCGATCTCGATCACACCCACGCAGATTTAGGGGACACAGCCACGTGACTAGGCCGCTGGCAGATGGGCTGTCCATCAAGGATCTACCTGGCGCTTCGCGACGTGGATAGGGGGTGCGATGGGTGTGACTACCGCAGACTGAGCTATCGCCAAGTGAAAATCTGAAGAGCAACGAACGGGCAGGTCCTCAAGCTCTAGGCCCCCGTTTCATCGAGTCCTGGGCTGAAACTATTACCAGAGGATTTTCAGCCTGGAGTTCAACACTAGTGGACAGTGAGCCCATAGTGGGGGCGTCCCACATGTGTCCATATTCGAAATCAAGGGACTTTGCTCGTACACTTAAGCGTTGTACAAACGGTACTGCCTCAACAAGCTTTCACTTAGTTATAAGCGATGCCAAACATACCCTTTAGGCCTGCTCATGGCAAGATAGGCTCTTTGTCGGGTGCGCGGAGTCTTCCAGAGTAGAGGCAACTTATCTTCTAACGCTTCCAAAATGGACCCAACCAGACGAACGCGTCTATATACACGATTGATCCTAGGGTCGAGCCAGGAACATCTTGAAGAACAGATCTCCGGTCCGCAGCGGACGTGAAATTAGACTGGGGGTAACCCTGGCATTCACTAATGCATCCTCTCGGGCGTAATTATCCATTTACGAATATCCACGTAAAGGAAGAATCCGCGAATTTGCCGTATTACTCTCCGCGAAGAGGCGGTGCCAACGGACTCTGTCAAGGTACCCAAGGGAGATCCGGTCCGTAGAGTAAGCATTTAGGTTCCAGCCCTGGGTCGCTGTTCATCAGGTTAAATGTTCTTCCACCGCCATATTCCGTGTCGGTCGGTTCACAGCGGCGTATGCTCTAGGGGACACACAAGCCCTCGTATGAATTTTAGAACGGGGTCCTCGGCGCTAGTACTCTACTCTGATACTTTTGGTGAGTATATATCATGATGATGTCTCTGCTAGTAATCAGAAAAAATTCATCCGTTGAGATCTTTTGCTTATCGGAAAGCATAATCAGGTAAGATGACGACTTACGGGATTACCCAGACTTACGTAGCAATAACCGCACGGTCGAAGATCTGCCTATTAGTCTCTAGCCTCCCGACATAGTACCTGGTTGCAGAACGAGTGCGGTCGACAAGTATTCACACCCGGGTAGTGTAGTGGCTATAATTATCTCTAACGATGTTGACCGCCTCTTACGATACAGATATCTCGGCATGTATGATCCTGGTATACAGTGCTTCGCTAGTGGACCGTGAAGGCATTATATCTACCATACTCAAAGAAACGGTTACAGGGACATATGAAATTAACCTCGACACAATATTGACTGTGCCTTTTCTCTATAATTAAACCGACAATCTACTCTCTAAGTCGTCTCATACGTGAGACGAGGGAAGTATCCCGTTATCAGATATGGTACGGGTAAAACCGGGTAGAGACTACGGAGCTCCCGCTCTGGAGTATTTAAGGGGTTTAGGTGCGCCGTTATTAGCTATTTATATCTCACTCACAAAGTGGAGTTGGCCTTTTGTATTGGTCATCTGATTATAAATCTGGATATGCTCATTTGGTACGAGTACCCTGTGCGTACCGGCGAATGGTTGATAATTCGGTCCCAATGAGGACACTGAGGAGTTTAAAAGTGGTTTGGAATCAATCGTATGTTCTTTTACCATAGGCATCTTTTGACCGGCGTTATACGGCTCAGAGTGCGAGGACTCGCAGAACATGTAGCGACTTAAACCCGGGGGGGATGAAAACACACACCCAATCGGGGGCAAGCTATTCTTTTCATCCACCCACTATTCAGGACCCTGTCTCCAGTAACGCTATCATAAGCTCGCATATCCAGATATATGCTGATGAGTCCCCCAGACTCTCTACTGGTGTCGGTGATCGACGCGTCTCTACGCAACCCCTCAGTGGTTACCTTCCAATACCTAGGTCGGTCTTACGATACTTGACCTCCCCGGTACTCAAAGGGTTGATTCCGTATGTCCCATTATTGTCTGCAGGCCTTCAGGTTTCATGCCATCCATCCAGCCCCGGCAGTTCGGGATTCGGAACCCGAACACCTCTTGTCTCAAGGCGCGATAACCCCTATCACGTGCGCCCGTGAGTGAATTGATAATAGGCGTACGCGGATTTTAAATCCCCAGTGCCCGGATGGATAGGATTCTCACCGGATTATCTTACCCCAGGACGTTACCAATTGATGATAGGATCTTCCACGTCTAATCCACAAGGGCGTATGCGTACGTCAGGCGAGCCCCGCATGAAGTGTAAGGAGTAATTCTCCCTGGAGATTCATTTGCACCCATTTTTCCGAGACGGTCTTATTGAATTGTGACGTGACTAAGACAATTTGGGCGTCAGGGTGTCGACACTATTCAGATACGAGATTCACACTTCATATGGCTATGCTCAGCCATCACGATGCACTGACCGGGAGTTCACGCGAGAGCCTTTGGCAACCGCTAGTGTGATGTTGTAGGCCAGATACATACCTCGAAAATCGCAAACTACCCGCGGTATCCGGTGTTTAAGCGTTTTAAATCCTGGTCTTTCATCTACCCACTCCATGCTCACGATCACGATGAAACACGCGTTAGACTACACGCTGTCTTCGTATTCACCCACGGGTGGCTAATACGACGCTGGCTCTCCCGCGCCTTCCTGATATTATGCTAAAACGCGATGACGGACGCTGTGTCGAACGCTTCAATTTTCTGCCCTACGAGTCATGTCTTTGTGGTAGCCTGTAGGTCTCTGGCGTGTCGAGGCGGCACCCTCCGTGACGAGGTACAGGATAAAGCGGTGACTATTCTTGTCCCTGCTGAATCCACGAGCCGGCCGGTTGCCTAGAAACGTTATAGCTGGGCGTCGGATCAAGACTGTGCGGTACCAATTCGTATCCGCGTTTTAGCTACATACAACAGGACCTTTGGAGTCCGTCCATTGTGCTTAGCTGAATGGACATTAAGGCTATATAAATAACTCGACGACATACGCACCCAGCCCTTTAGAAGGTCAGCGTGAAGGGCAACCAGCTGCTTCCGACCGCGCCTGACGC
		</sequence>
    <sequence><taxon idref="Location_0_1_1|32.20268278028706"/>
			CCGCCAAAGGACCCAGGTGAAATCGCAGGGTCAAAGGCCGAATACTTAGCTCACCAACCGAAGGTGCGAGTTTATCGCACCAACACTTCGAACGAAGGGCCCCCTTGGAACCCCAGCCCCCACCGCCTGATAGCTTGGGTCGCTCTTCCCTAAAGGTCAGAGCACAGTTCATATCTTGTGAACTAGGAATGCCGTTGACTACGGCACTGCCTTGTCGAACCGAACAGTGTCATAAGTAGGCACAGCTGTTCTGTACACGGCCTGTAAGGGTTACAGCAAAATGTTCTGGCGCGAGGCCAGTGTTCTTCGAGACGATTCGTTGCGTTGAGGTCCGATCGCCATACGGCGGTTGGCGCCCTATTTCACGTCAGCGGACAACCTTTGCGCTGCCTCGAATCAGCAGCAGGAAAGTACGTGTTGCTCCTCCTCCTTCCCGAGCGGTCCTGCAGCCCTTTGGTACGTACAGCTCTAAAAAACTGTCATCGGTTGCGCTGTAGTTCGCGAACTTGACGGGTCGGTAGCTCAGAATCGCATTTTGTCATTGAAATATCATCACTCGGCGTGATAACTATTTGGAATAAGTCCGGCTGCCGCAGATCAAGGTCTTCCGTTAAGAGCGAGGAGAAGGTTCCCGTGCAAAGCGTCGCGCAGAGTGAGATGCTTTAGAAAGTCGGAAGGAGTGTGCTGCAAACGATGTGAGTCACGATGAGTATCCTGGTCCCTCCTACGGGGTCAACCAGACCACTAGTGGCCTCAGCCAGACTACAGGTCTATCAACTCCGCTACCAGCGAATAAGGGAAAGTCTCAGCATCCGACTTTTCTTATCGACTCGGAATTCAGGCCTGGTTAACTGAGCAGCACTTTTTTCCACCGATCTTGGGTGAAGCACTATGTAAAAACACAAAGTGTCAGGACCGGGCAAGAACTGGAGCGTAGCACTGAGCAGAACCCGGATACACGGGCGCCTGTACAGCGCTTTTCTCGGCGCTTATCGACATGTGGTTGGTCAATGCGTTATTACGGTCGTGCGCCACTCCTATGGCGACGGGAGTATATAAGCACGGGTATTATCTGGGAGACACTGCATATGCTGATAGACCTCGCGCGAATTGCCAGCGCTCCATATCGTTCTACCACAGCGAGCGCGTGGATGGCGGTTGTTCCTTGCGTTAAATAAACGGAGTCTGAAAAGAAAGAAATGCTACGGAAAGTCAGCCGATAGAGAGTTAGTCTGTAGCGACTTGTCAGTCCATTTCGCAAGGAAGGTGTTGAGAAGTAGATGATCTGCGAACGTAGTTCAAATCAGACCCGGCGTATGATTCCGTCGAATAACGAACAATCCGCTTTAGGCCTTCACTTTGCGTGCGAATGTTGATTTCATGGCTTGGGGCGCAAGAATGCAAAAAGTTCATCTAACTCTTCGTCCAGGTAAGCAGTCATGTGTGTATGTCCGCGGTCCGACCATGACAGCTGGGCTTTATAAGCTGTGAAATGGATTCCTCTTTCGTTACTATGACTCTCCTCAAGGGGAGACCTTTTCGATGACGGGATGAGAGAATAAGTCCGATACACTCAGATACGGCGCACCTCCGAGCGGCCGAACGTATTCCGTGCGACGATGGCTCTTAGGGTTCCAATTCACGCTTTGACCAGATCCTGAGCTTTATTACGCCATAGGCGGAGCCGTGCGGGTCAGAGACTTTATGGACGATTGAGTGGGTCACGTACACCGACGACGGATTCCAGACTTTAGGCCTTTGTCAGTCTATATACTATGAGGACCAGGATCGCTTAAGGGGTACTACCTGGCGAGTACATCGCTCGTTTTTAACTCCACGATCTGGCGTGCCTGCATTTATGATAGGCTTGATCTAGCTGAACCCACTCGGCGGGTACTCTTGTGAGTATAAACCTCGATACGGATAAGACCTGACACCCGTTTCCGGCCACTCGTCTATGGAGGGCCCGATAGAAACATTAGCGCAGTGAACTTTAACCGGTCAGTGACTCTGCAACCGGCAGGGGCCCAGGGCGACCAAGTACCGCTCGTATGACTCTTGTCCCTTTTAGCGCATCCGGTTTATTTTAACCGTGGAAGTTCGAATATAGTTGTTGGATTGCCCTTCCCCAAATGAAACCTGATGATTGCCTAAATGTTAGGAGCGTGCCGAAATAGCCCGTTCTTTCTCTGATGCGCTAAAGATGCCTATTTCTAATGGGGACATACCCGAACCAATAAAGACGGCCCGGTAGAATGGTCCCATAGAACCGCTCCGTGTTCCAAGTCTCGATATTAACATGCTCACTTGGAAATCTCTAGACTGGCCTCATAATGGCAGTATCGAGGGCTAGTGAAGTCAGGCAAGAGGCTTTTTAAGTCTCTCCCACTAGGATCCAGGCAAGCAAGTGGCGAAATAAGTGCTGACTCCGCTACTTTCCGCCTGCGTATACCATTACGGAAACTCCTGTGGGTGGACCAGGCATCTTTATTCTAACCGGAGGTCTCGGCTAATGTTCCGTCTTAAGGCCCATGCCGCCCGCAGCACATCCAACAGCAGAGGCTTGCGCCGTCCCGCGAACCTTCTCCGGCCTGCATACATGGGGTTGCGGAATGTACTCCAGAGGGCGCAGGGGATCGTGCGCCTGCCGAACGTCCGTTGCCGATCTAGGTCTAACTGCTCCACCCCAGGGACGGGCAATCCGAGTCCGTTCCAAGAAGGAAGGTTCGTGGCTGAGGTTTACGAGAATACTACACAGAGCACCCAACAGATGCTATCGTGCCGAGCCACTTGGCACTAGATTAACTACTTGGGTGCAATGCCATGTATGTCAGATCCAGTGAAAGTTAAGCTGCTACGTCAGGTAAATGAACCATCCGAGTATTGAACAGATTAGCGCCTTCGCACGCACCGTCGAAGTCGTGGGCACGGCAGCTATATTCGACGGAACCTGTCGGTAAGGAAGATTAAATCGAACTCCTGCTCCTGCTTATAGCTCAACCCTTGCATATTTACTTCTACCCGACAACTGATCCTTTCCCAATATAGAGAAACGTTGGTGTTCTGCCGTCCAGACCGACATCTATCTACCATTGACTAGTACGCAGATACTTATGGTTTGTAGCTGCAAGACTATCGTCACGTTGCGTGGACCCGGAATACCACGCAGACCGCCGCTAAACAGCACCCGAAAACTCGCAGGGAAACAGACTCCCGCGCTCTGTCTATTCGCCAGTCCCTGGTTATAACGAACATATATGCCGACCGTGGAGTCTAGGGTTGGCTTGAGCAACTTATCTTGCTCAGGCCCCATATCCAACTACCTGTTGTCGCTGCCGAGATATACAGGACCTGATACCTGAAATAAGCCATGGCCGGGGAGGGTGTTAGTGGGTTTCAGTTTTTTTTCAGTCCCCCGTGATCTGAACACCTTCAAACTCTAGCGGTACCGCATGCGTGGAGATAACTCTGCACTTGTACTTATCAGACCAGCGATTAAGGAAATTGTCGTGCTAGATGTCGTGAGAGTTATTATTTAGAACGGCGCACGTCTACGGTGTGCCTGGAACACCGGAGTCGTATTGACTGTCATGTGGGCTATCACTTCCATAGTAGCCCACGTAACTCTGGGTGATTGGTTCCCGGTGGCTCTAAGCTGACCAGTCTCAACTTAGGGTATTGAACGTCGCTTATCGCAGCGGAAATGTATGCTGGGGGTTGATACCGGTAGGGCGCTTCGAAAGCAATGGTTAATCATTTTGGCAACCCCATTGTTTCTTCATCCATACTAGGATCCGATATCCATAACCACTTTCTGTTGGCCACTTTCTTTAGTTAGAACAAGAGAGTCTGACCCTATATTTAATATTACGTAGTCCCCAACAATGGGGCTGAGAAGTCCAGTAAGTGCACTATGGCCACACTTCTGCGCTGTGCCGTAAAGAGTATATTACCTTCATCGGAATGGCTTCTAGTTGGGCCCAAATGTAATGGGCGTATTGCGGTAGTAAACGTCAGACTTTCAGATTTCTTGCTGATGACGGCTCCTGGTGATCACCGGTTCGGTTCCCAACCCTACTCGACTGTGGTAGTAGTGATTCGTCCACCTGCGCCCCCAAATTAGATTGGGGTTGTTACGGCGCAGCTATGTGAATTGTCCAACGGAGTGAAATTTTATATCGTACAGTTTTATTCGCTGTAATGACGGGCTTCTGAGCATCTTTGCACCTCAGCTGCGCATCTAAGCCCGGCTTAGCACGTTACTTAAGACCATCCGGGAGGCGGGTGCTCGCTCCAACCGGTGGTTGAAGTTAGTGCAAAACTGACATCTGTCGCTCATTCAGGTATCGGGCGCTAGGATGGAGGCCGGAGTATCAAAGAAAGCTAACGTGCTGATGACAGGCACTGCCCTCTCTATGCAAGGTCCAGGAAAGGGATATAGCCCGTGTTTAATCATAAAGCGGCCAGTATGAAGAGATTAGGCGCATGTTAAAAACAGGCCTACCTTGGCAGGACGAGGAACTCAATGTATATACATTTTTTGAAGCTATCGTTCATGGCTCCTTTAGGAATCGATCGTCCGTTCGAGCTCGCGGTGCTAACAACAAGGGGGGTTAGCGTATCGCAAACTCTAGGAGGACCACTCCGCCGAGAGCATTTGATTCGTCCATGATGGTCGGTCTGGCTCATCGTCCTTGGCAGCGGCTATATACCATCAATATGATCCTCACCGCGTATCAGGTGGGATGTATCACCTGACGTCCGCACGTACCACCTTTCATTGCTAAGAGACGTCTATACGCAATTAAAAAAGAATGCTTAAAAAGGGCGTGTACATAGATTGCAGAGCACTAAGTTAATCCTACATCAGCAACAATTATGTCCTGTTCCTCAGCTGTTTTCACCGGTTAATATGACTTAGAATACGTTATAAAGTGACATCGACCAAGGAACTGCGGCTTCGTCCGAGCCATTGTCATCCTTGCCTACACCAGGTTCGACTAGTAGGCGCTGCCTAGCTGGTTTATATGCTTGTTAAAGCGGCTGCGGTCATTTACGCCTGTGTGCACGTACTTTAAGTTCTTCCTACTCCGACCCACCAAGGATAGTCCTGTGAGCTCATACTGCCAGCAGCGTTAACTGATGTCCTATTTTTGTGGTGTGAAACTATGCGGAGATAAGTTTAGTACTATTATCTTTACACTAGACAGCATTCTAGTCATCGAACATACAATCGCTTCGTTCTGAGGATCTTCAGAGGAAACGTGTGCTAGATGACTTCTTGAACAGGTCTAATTGCCCCGTATGAGAACGCAATGCCAAGCGTGGCTTAGGGATCTGAGCATCTGCCTAGGTTGATCTTTCGCAACTTTCACATGCCTGCCGTGGTATTAACGTCTAAGTCACAGCACATCGGCCCATTATACTCCTAATCGCCGCTGAGAAAATCCTAGCATTGCGGTACTGGACGTTTTCCTAGACGTTGAGTTAAATTGGAATCCGTGTTGGTTACTTTGATCATTATATATGAACCGGAGAGACGTGTTCTCACCAACTGGACTGACAGTCCATGGACTTCCCGCGTGGGGGCTTGGTGTAGTGAACGTAGGTACAAAATTGCTTGACACATAAACTGTCTCGTGTCAATCCGAGGACCCGAAGGCGCGTTTGTATGTATCAACCGTTATATAGATCAAATCATAACATTCCCAGGCTTGGGAAGAGGAAGTTGTCTCGCCTGCTCTACACTCTTGATTGTTTAGCTTTGTCTATTGGGGGCTCCTAGCTATACAAAAGTAGCAGTGTCGGCCAAATGATATACAGGAACTCTGGACGTAGGTGATTTTGTTTTCGGCAAAGTCTATTCAGGACGAAGGACTCGGCCGGTAATACAGCCAACCATGTGTCAGTCAAAGGCCGACGGCTGCACTAACTTTACCCGGTAGTCTCTATACGGCGGATCCTTTGGTGACCGCTGGCACCGACATTAGGCTCCATGTCTGCCCTAATGATGAATTATTTTCCGCGGATGTCAACAAGCCTGTCCTACTGCATCCACCGCAGCGAGGTGAGGTCAGCCCTAATTATGCCAGCAGCCATTCGCCACGGCGAAAAGTGCGCTCATTACCGGCCACTTCGACGACGATGGTGAATGCCGACCTCGGCTTAAGACTTCGACACCAGCCGCTTGTAATTTTCTAGCACAAGCACTATGCCACTACGATCTGGAGGAAGGGCGCTCCTTCTCAGCTTGTAGCTAGTAGAATTAATTCGAAAGATACGTGCCCATTGCACGTTGGGTTTACTCGACTTTACATTGTGTCGTCTATGCTGGTGATCCTGCATTTAATCGGGCACAGAAGCAAGTGTCGCTTAGGGCGCGGGACTGGGAAAGCTTACTCCCCGGGGTTATTTGTTGTCGGCTTCCCGGATTACCTCAGATATATCCTTCTAATCAAATGCCAAGTGCGCTTGAGCCGTTAGATGAAAGTTCCTACATAACCACCCAGGGCATACCGGAATGCATTTATTCAAGGTATAGTGGGAGTTTGCTGCCCCTATGCAAGCCAGGGGTACGTTCATGGTTCCTTACATTGCTGAGTTTATGCGTCGGCGGGACTACATAGATTGGCATAGGGTTCCATGACCAGAAAATCACTTTCTGATAATAGGTATAACTTTACCTAAGAATTACTAACGAGGGGCGAGCATTTGGACTATCAATGTAGCATTATGTACCGCGCTCCTTTGTTCTTTCGGTCTTGTGGTTTTTGTTAGACTCTAGTTCGCCTGAATTCCGTACTACAACGACCGTCCGGTCGTCTGTCTATTTTCATATGGGACAAGAAGCGTCTTGAAGAAAAATGACAGATAACTTTCCGCCTTTGGCTGACGCCGGCTTTCTGTCATACCCGTTCCGATCCGGTCTGAAGACGGGGGCTGGATCCAACGTCAGTTTTCAACGTAACTGGCGCTGCGAAATCGCATTGTCACCAGCGGGATCCAGTCGGACGACATTCTACGTAGGATTGAACGAAACTACGATCTCCGGGCTAATCCAGCAGAGGGGCTACGTCGACCCACCAAGTTGAGAGCACTGCTGCTATATCTATCATCGCTCCTCGCATGCATACCGATACGGCGCTGTTATGTGCCAGACCAGTGTCCTGCAAAAGGCCACCCTTACGTTTGAAACGACTTGCGGAATATCGGGGACCACCACATGGAGGGTGCTCACCGCCAAGACCGCAACCGTGTTCGTCGCGTTCTCCGGAATAGTCATGCCCCGTAAAACGCTCACAGGCTATAGCTTCAGGCCGAGTTCGAGCTGCTTTTTAACCTCGGTAGCTGCGAGCAGGTCTCTTATATATCTGGCAAACCGTTAAGATGGAAGGATCGTAGTATAGAGATATCGCATCGGGATCGCTCCCTAGACCTCTCAAAACTCAGATTGAAAGGCCCCCACCACTCCCAACAGATTAAGCTGGTTTACCACTTAACACAGCTTCTGCTTATGGACAATTGCGGCTGAAGAGCGACTTATTCGAAAAGGAGAGGTTAAAATCATGTCTAATGGACTAAGGGGCAAGTGCGACAGGCAGTAAACGCATGGCTCGACGCTATTAGCCCTTATCCACACTTTCGTAGATTACGTACGAACCAAAACTTACGCTCGTAAACTATGCGTGTGGCCAATCTCGCCCATAGTATATACTAACGTGGCGGGGAGAACTTGGATTACAGCAGCGAAGACTGTCTCAGCGTATCAGAGGACCTGGTTACCTCGCTGTGTCCCTTATGGTGGTCCGTCACAAAGTATTTTCTTGGACTTGTGCTTTGTCGCACGAGAAATATAGTCAGCACTAAAACCATCCTTGCACACAATTATCAGATCCCGAGGCAGTCATCGATGTCCGGTCGTTGACACCACCTCTACCTTAAAACTTGCGGAACCCCGAGTGTGCCGTGCAGACCGATGCTCTGAGCCGTCCGACAACAAGACACTGAAAGTAATTGACAGCGGGCCCCCACAATAATGACTCGTTATTGCCTTGCCGGATGTACGGTGGACGTAACAACAGTTCCTCGCGTAACGTTGGCATAGCACGACACCAGGAAGTACCTGGACGTAAGTACACACAGCGATCGAGTCAGCCTGACTGACTAAAATGGTGGCATACGAACGGTTCGACTCACATGCATCGCAAAATTGTCCTGGTATAGGGTCCTTGGCAGCGGGGGACTATAATCGTTTTCTGACCTGAAAGTTGTTGCTATCTGAGACGTGTCGAACCAGTTTCTTTTGGGTTTTTTCCGAATCAGGGTCGCCGTTACGAAGAAGAGATGGTCCTAGGTTCCTATTTTGATTAGCCCGCGGAGAACCATATCCCGAAATCTGTACAAATGCTGATCTAGTGCGGAGGCCGTTCGTCGCAATTGCAGGATGCCAACGGGGGAGATCGACGTTTAGGGCTGGCAAAGCATTACTGAGAATGTTGGCGACACAATACAGTTGAATGCATTAATTGACACGACCCTTTTTTAAATGTTGCTGCTGAAGCACGATGACTAGTTTTTAGCCGGTGATATCACATAGATCAAGGGGCGCTTGTGATATTGTTGGCGGCCCCAGCGGAAGGGTGAGTATCGTTCCAAGAGGTGAAATCTCTTATCATCGCCTCGATGGGTCTGAGCCTACTTCCTTAGATAGATGCAGCGCTCCCAAAACATCTTAGTAGCGTCAGAGAATGGGGTCTACTCTCTTGTGGCCCAATCTCTCCCTTCACAGCGGTTTGGATTTTCTCGCTTCCTTACTGGGTCTCTATTTCGAATCATGCAGTACTCGCCTGCCCTTCCCTAAACAACTTGAGTGGTATTTCCTCACGGGCAGAAATACTGAGCGGTGCCCCCTATGGTCTTGGCCCGACGGGTGTGGCCGCGTGCCCTTGGCCCTAAACAGTACCGACCCAGTTACTTATACGGGATCTACATTGCGGGGTTAGGCTTCGTTCTGAGCGTTCCCCCTTTTTTAGCAGATCGCGCAGAGCCAGTTGCGTCCCATGCTCAAGTGGATTGACTAGTGAGAGTTCGGTAATGGAGGATCTGAGCAGGGATGCAAGTACATAATAGCCTTGTGGTTATGGGAGAGTCCTCCGCCCGAATTCGACACAGTATGCTTTATCGACTCAACAGTGAGAAAGGCCCATCGCTGATTATCTCGTCTTGCCTGCGTATCGCAGAACGCTTATGTTTTACGTCCGACGAGTCATCGCTCTGATGGCGTTGAGTACTAGGGCGCTTCTTCCACGAGAGGCGGCGGTTTTGAGACAGGAAGACGACTATCAAGTGTGTGTTCCGACCAACAAATTCTATCGTAACCGTAAAACCCTCCGCTGTGCAACCGATTAACCGGTGCCTTTGAACAACTAATAATTAGGTTATTCCAGTATGTTTGGCCCAAAATACGTTTCGAGAGGACATGCTATTTAACAGATGGAAGGCACTGCATAGGGCAGTGGAAGGTAGATAGGCGGTGCCCGGTCTGCGCGGCCGAGGTGGTCCAGATAATAGTATGAAACATAAAATTCAGATGAGGCACTCACGACGCTGCTCGAGATTGTGACGTTTTTGCTTCTGGGCCAAGCGCGGATTACAAGAACAATGAACTAGGGGTCACGCAGTACCAACTCAAAACAACAAGCTCAAGCCCAATTGACGACCTGGCGATGGCACAACCACGATGGGCACAAGGCTGCCCTTAACACCTAAGGGCGTTATAAGTAATAATTTGACTGTGTCCCCTATTCGAAACGGTGAAAGAAAAGCATTATATATTGACCGAGGACTTAGGGATTCATTCGTATTACTAGGGGGTACTTTCCTGGCAAACGGGCCATGGCGTCTCGTATGTTGCGGCGCATCCCAGATTCTGATGTGCTTAGGGTGTCTTGCTGTAGTTCAGCCGGCGCGAAACCAGACTTGTTCGACCTTCCGGTGTAGGAGGACGGATAAACTAATGTAACACGTATGGAAAGCACAGCAAATCGCGTCGCGTTCCCAACAATGGCGCGTGCCTAATTCCCGCGACGATGAAGCGGAGAACTGTAGGGCCGTGCCGCAAACTGCCTAGCTCTAGCTGCTGTCAGGCTATCTTATCGACCGCAGGGCGACTTTCATCAGAGGTGACCCAGAATTCCATGGCGGGCTTACGTAAATGAAGATTGTCGTTCCTACGGCTACGCTGAAAAATTGTGTAACGTACGTCACAAAAGTACAAAACATGTCCTCGCCGCGTTCAGGCGTGTGGTACATCCGAAGATTTCAAGTAGGCTCGACCCTGCCTGGGACACGGGTATAAATCAGACTGCAATATTGCCCGGCCTGGAAACATACCAGACGCGAATAAGGCGATGCTCGCATGGTTTTGGATTGGTACTTCTATTTTCTCATGCGAGTGTTCATTCCTTTGCATGACTTTGGAGATAAGGTTCCGGGGGCACAGGGAGACGCGTTCCTACAACTCCTGTACATCCGCACCTAGATACGCCATGCCTGCCGCTCGGTCACGTTTCTTAGAGGACGAATCTCATCCGCACAATACGGACGCAGCGAGGAACCTGCATAGACGGCGCGTAATCTTTATAATAATCTATCCAACGTACTGTGGTTCTGTCCGTCCACAGCCGAAGCCATCAGAAATATGTTGGCCTACTTTAGAGTATTACCCGTGGGCTAGCCCCGGGCTAACACAAACCGGTGTGACTCGTATATAGTCTTGACCGCATTACTGGTAGCCATCCCTTATGTGATGGGCTGTGTGCAGCTCGGCCTATGTATAATTGTCATGCCCTGTGGTGCTGCCTTAGAAGTGTATAGCGGACCTCACCTTCGCTACTGATAGACAGCTTCGCGGGGACCGATCTCGATCACACCCACGCAGATTTAGGGGACACAGCCACGTGACTAGGCCGCTGGCAGATGGGCTGTCCATCAAGGATCTACCTGGCGCTTCGCGACGTGGATAGGGGGTGCGATGGGTGTGACTACCGCAGACTGAGCTATCGCCAAGTGAAAATCTGAAGAGCAACGAACGGGCAGGTCCTCAAGCTCTAGGCCCCCGTTTCATCGAGTCCTGGGCTGAAACTATTACCAGAGGATTTTCAGCCTGGAGTTCAACACTAGTGGACAGTGAGCCCATAGTGGGGGCGTCCCACATGTGTCCATATTCGAAATCAAGGGACTTTGCTCGTACACTTAAGCGTTGTACAAACGGTACTGCCTCAACAAGCTTTCACTTAGTTATAAGCGATGCCAAACATACCCTTTAGGCCTGCTCATGGCAAGATAGGCTCTTTGTCGGGTGCGCGGAGTCTTCCAGAGTAGAGGCAACTTATCTTCTAACGCTTCCAAAATGGACCCAACCAGACGAACGCGTCTATATACACGATTGATCCTAGGGTCGAGCCAGGAACATCTTGAAGAACAGATCTCCGGTCCGCAGCGGACGTGAAATTAGACTGGGGGTAACCCTGGCATTCACTAATGCATCCTCTCGGGCGTAATTATCCATTTACGAATATCCACGTAAAGGAAGAATCCGCGAATTTGCCGTATTACTCTCCGCGAAGAGGCGGTGCCAACGGACTCTGTCAAGGTACCCAAGGGAGATCCGGTCCGTAGAGTAAGCATTTAGGTTCCAGCCCTGGGTCGCTGTTCATCAGGTTAAATGTTCTTCCACCGCCATATTCCGTGTCGGTCGGTTCACAGCGGCGTATGCTCTAGGGGACACACAAGCCCTCGTATGAATTTTAGAACGGGGTCCTCGGCGCTAGTACTCTACTCTGATACTTTTGGTGAGTATATATCATGATGATGTCTCTGCTAGTAATCAGAAAAAATTCATCCGTTGAGATCTTTTGCTTATCGGAAAGCATAATCAGGTAAGATGACGACTTACGGGATTACCCAGACTTACGTAGCAATAACCGCACGGTCGAAGATCTGCCTATTAGTCTCTAGCCTCCCGACATAGTACCTGGTTGCAGAACGAGTGCGGTCGACAAGTATTCACACCCGGGTAGTGTAGTGGCTATAATTATCTCTAACGATGTTGACCGCCTCTTACGATACAGATATCTCGGCATGTATGATCCTGGTATACAGTGCTTCGCTAGTGGACCGTGAAGGCATTATATCTACCATACTCAAAGAAACGGTTACAGGGACATATGAAATTAACCTCGACACAATATTGACTGTGCCTTTTCTCTATAATTAAACCGACAATCTACTCTCTAAGTCGTCTCATACGTGAGACGAGGGAAGTATCCCGTTATCAGATATGGTACGGGTAAAACCGGGTAGAGACTACGGAGCTCCCGCTCTGGAGTATTTAAGGGGTTTAGGTGCGCCGTTATTAGCTATTTATATCTCACTCACAAAGTGGAGTTGGCCTTTTGTATTGGTCATCTGATTATAAATCTGGATATGCTCATTTGGTACGAGTACCCTGTGCGTACCGGCGAATGGTTGATAATTCGGTCCCAATGAGGACACTGAGGAGTTTAAAAGTGGTTTGGAATCAATCGTATGTTCTTTTACCATAGGCATCTTTTGACCGGCGTTATACGGCTCAGAGTGCGAGGACTCGCAGAACATGTAGCGACTTAAACCCGGGGGGGATGAAAACACACACCCAATCGGGGGCAAGCTATTCTTTTCATCCACCCACTATTCAGGACCCTGTCTCCAGTAACGCTATCATAAGCTCGCATATCCAGATATATGCTGATGAGTCCCCCAGACTCTCTACTGGTGTCGGTGATCGACGCGTCTCTACGCAACCCCTCAGTGGTTACCTTCCAATACCTAGGTCGGTCTTACGATACTTGACCTCCCCGGTACTCAAAGGGTTGATTCCGTATGTCCCATTATTGTCTGCAGGCCTTCAGGTTTCATGCCATCCATCCAGCCCCGGCAGTTCGGGATTCGGAACCCGAACACCTCTTGTCTCAAGGCGCGATAACCCCTATCACGTGCGCCCGTGAGTGAATTGATAATAGGCGTACGCGGATTTTAAATCCCCAGTGCCCGGATGGATAGGATTCTCACCGGATTATCTTACCCCAGGACGTTACCAATTGATGATAGGATCTTCCACGTCTAATCCACAAGGGCGTATGCGTACGTCAGGCGAGCCCCGCATGAAGTGTAAGGAGTAATTCTCCCTGGAGATTCATTTGCACCCATTTTTCCGAGACGGTCTTATTGAATTGTGACGTGACTAAGACAATTTGGGCGTCAGGGTGTCGACACTATTCAGATACGAGATTCACACTTCATATGGCTATGCTCAGCCATCACGATGCACTGACCGGGAGTTCACGCGAGAGCCTTTGGCAACCGCTAGTGTGATGTTGTAGGCCAGATACATACCTCGAAAATCGCAAACTACCCGCGGTATCCGGTGTTTAAGCGTTTTAAATCCTGGTCTTTCATCTACCCACTCCATGCTCACGATCACGATGAAACACGCGTTAGACTACACGCTGTCTTCGTATTCACCCACGGGTGGCTAATACGACGCTGGCTCTCCCGCGCCTTCCTGATATTATGCTAAAACGCGATGACGGACGCTGTGTCGAACGCTTCAATTTTCTGCCCTACGAGTCATGTCTTTGTGGTAGCCTGTAGGTCTCTGGCGTGTCGAGGCGGCACCCTCCGTGACGAGGTACAGGATAAAGCGGTGACTATTCTTGTCCCTGCTGAATCCACGAGCCGGCCGGTTGCCTAGAAACGTTATAGCTGGGCGTCGGATCAAGACTGTGCGGTACCAATTCGTATCCGCGTTTTAGCTACATACAACAGGACCTTTGGAGTCCGTCCATTGTGCTTAGCTGAATGGACATTAAGGCTATATAAATAACTCGACGACATACGCACCCAGCCCTTTAGAAGGTCAGCGTGAAGGGCAACCAGCTGCTTCCGACCGCGCCTGACGC
		</sequence>
    <sequence><taxon idref="Location_1_2_0|29.73704204173914"/>
			CCGCCAAAGGACCCAGGTGAAATCGCAGGGTCAAAGGCCGAATACTTAGCTCACCAACCGAAGGTGCGAGTTTATCGCACCAACACTTCGAACGAAGGGCCCCCTTGGAACCCCAGCCCCCACCGCCTGATAGCTTGGGTCGCTCTTCCCTAAAGGTCAGAGCACAGTTCATATCTTGTGAACTAGGAATGCCGTTGACTACGGCACTGCCTTGTCGAACCGAACAGTGTCATAAGTAGGCACAGCTGTTCTGTACACGGCCTGTAAGGGTTACAGCAAAATGTTCTGGCGCGAGGCCAGTGTTCTTCGAGACGATTCGTTGCGTTGAGGTCCGATCGCCATACGGCGGTTGGCGCCCTATTTCACGTCAGCGGACAACCTTTGCGCTGCCTCGAATCAGCAGCAGGAAAGTACGTGTTGCTCCTCCTCCTTCCCGAGCGGTCCTGCAGCCCTTTGGTACGTACAGCTCTAAAAAACTGTCATCGGTTGCGCTGTAGTTCGCGAACTTGACGGGTCGGTAGCTCAGAATCGCATTTTGTCATTGAAATATCATCACTCGGCGTGATAACTATTTGGAATAAGTCCGGCTGCCGCAGATCAAGGTCTTCCGTTAAGAGCGAGGAGAAGGTTCCCGTGCAAAGCGTCGCGCAGAGTGAGATGCTTTAGAAAGTCGGAAGGAGTGTGCTGCAAACGATGTGAGTCACGATGAGTATCCTGGTCCCTCCTACGGGGTCAACCAGACCACTAGTGGCCTCAGCCAGACTACAGGTCTATCAACTCCGCTACCAGCGAATAAGGGAAAGTCTCAGCATCCGACTTTTCTTATCGACTCGGAATTCAGGCCTGGTTAACTGAGCAGCACTTTTTTCCACCGATCTTGGGTGAAGCACTATGTAAAAACACAAAGTGTCAGGACCGGGCAAGAACTGGAGCGTAGCACTGAGCAGAACCCGGATACACGGGCGCCTGTACAGCGCTTTTCTCGGCGCTTATCGACATGTGGTTGGTCAATGCGTTATTACGGTCGTGCGCCACTCCTATGGCGACGGGAGTATATAAGCACGGGTATTATCTGGGAGACACTGCATATGCTGATAGACCTCGCGCGAATTGCCAGCGCTCCATATCGTTCTACCACAGCGAGCGCGTGGATGGCGGTTGTTCCTTGCGTTAAATAAACGGAGTCTGAAAAGAAAGAAATGCTACGGAAAGTCAGCCGATAGAGAGTTAGTCTGTAGCGACTTGTCAGTCCATTTCGCAAGGAAGGTGTTGAGAAGTAGATGATCTGCGAACGTAGTTCAAATCAGACCCGGCGTATGATTCCGTCGAATAACGAACAATCCGCTTTAGGCCTTCACTTTGCGTGCGAATGTTGATTTCATGGCTTGGGGCGCAAGAATGCAAAAAGTTCATCTAACTCTTCGTCCAGGTAAGCAGTCATGTGTGTATGTCCGCGGTCCGACCATGACAGCTGGGCTTTATAAGCTGTGAAATGGATTCCTCTTTCGTTACTATGACTCTCCTCAAGGGGAGACCTTTTCGATGACGGGATGAGAGAATAAGTCCGATACACTCAGATACGGCGCACCTCCGAGCGGCCGAACGTATTCCGTGCGACGATGGCTCTTAGGGTTCCAATTCACGCTTTGACCAGATCCTGAGCTTTATTACGCCATAGGCGGAGCCGTGCGGGTCAGAGACTTTATGGACGATTGAGTGGGTCACGTACACCGACGACGGATTCCAGACTTTAGGCCTTTGTCAGTCTATATACTATGAGGACCAGGATCGCTTAAGGGGTACTACCTGGCGAGTACATCGCTCGTTTTTAACTCCACGATCTGGCGTGCCTGCATTTATGATAGGCTTGATCTAGCTGAACCCACTCGGCGGGTACTCTTGTGAGTATAAACCTCGATACGGATAAGACCTGACACCCGTTTCCGGCCACTCGTCTATGGAGGGCCCGATAGAAACATTAGCGCAGTGAACTTTAACCGGTCAGTGACTCTGCAACCGGCAGGGGCCCAGGGCGACCAAGTACCGCTCGTATGACTCTTGTCCCTTTTAGCGCATCCGGTTTATTTTAACCGTGGAAGTTCGAATATAGTTGTTGGATTGCCCTTCCCCAAATGAAACCTGATGATTGCCTAAATGTTAGGAGCGTGCCGAAATAGCCCGTTCTTTCTCTGATGCGCTAAAGATGCCTATTTCTAATGGGGACATACCCGAACCAATAAAGACGGCCCGGTAGAATGGTCCCATAGAACCGCTCCGTGTTCCAAGTCTCGATATTAACATGCTCACTTGGAAATCTCTAGACTGGCCTCATAATGGCAGTATCGAGGGCTAGTGAAGTCAGGCAAGAGGCTTTTTAAGTCTCTCCCACTAGGATCCAGGCAAGCAAGTGGCGAAATAAGTGCTGACTCCGCTACTTTCCGCCTGCGTATACCATTACGGAAACTCCTGTGGGTGGACCAGGCATCTTTATTCTAACCGGAGGTCTCGGCTAATGTTCCGTCTTAAGGCCCATGCCGCCCGCAGCACATCCAACAGCAGAGGCTTGCGCCGTCCCGCGAACCTTCTCCGGCCTGCATACATGGGGTTGCGGAATGTACTCCAGAGGGCGCAGGGGATCGTGCGCCTGCCGAACGTCCGTTGCCGATCTAGGTCTAACTGCTCCACCCCAGGGACGGGCAATCCGAGTCCGTTCCAAGAAGGAAGGTTCGTGGCTGAGGTTTACGAGAATACTACACAGAGCACCCAACAGATGCTATCGTGCCGAGCCACTTGGCACTAGATTAACTACTTGGGTGCAATGCCATGTATGTCAGATCCAGTGAAAGTTAAGCTGCTACGTCAGGTAAATGAACCATCCGAGTATTGAACAGATTAGCGCCTTCGCACGCACCGTCGAAGTCGTGGGCACGGCAGCTATATTCGACGGAACCTGTCGGTAAGGAAGATTAAATCGAACTCCTGCTCCTGCTTATAGCTCAACCCTTGCATATTTACTTCTACCCGACAACTGATCCTTTCCCAATATAGAGAAACGTTGGTGTTCTGCCGTCCAGACCGACATCTATCTACCATTGACTAGTACGCAGATACTTATGGTTTGTAGCTGCAAGACTATCGTCACGTTGCGTGGACCCGGAATACCACGCAGACCGCCGCTAAACAGCACCCGAAAACTCGCAGGGAAACAGACTCCCGCGCTCTGTCTATTCGCCAGTCCCTGGTTATAACGAACATATATGCCGACCGTGGAGTCTAGGGTTGGCTTGAGCAACTTATCTTGCTCAGGCCCCATATCCAACTACCTGTTGTCGCTGCCGAGATATACAGGACCTGATACCTGAAATAAGCCATGGCCGGGGAGGGTGTTAGTGGGTTTCAGTTTTTTTTCAGTCCCCCGTGATCTGAACACCTTCAAACTCTAGCGGTACCGCATGCGTGGAGATAACTCTGCACTTGTACTTATCAGACCAGCGATTAAGGAAATTGTCGTGCTAGATGTCGTGAGAGTTATTATTTAGAACGGCGCACGTCTACGGTGTGCCTGGAACACCGGAGTCGTATTGACTGTCATGTGGGCTATCACTTCCATAGTAGCCCACGTAACTCTGGGTGATTGGTTCCCGGTGGCTCTAAGCTGACCAGTCTCAACTTAGGGTATTGAACGTCGCTTATCGCAGCGGAAATGTATGCTGGGGGTTGATACCGGTAGGGCGCTTCGAAAGCAATGGTTAATCATTTTGGCAACCCCATTGTTTCTTCATCCATACTAGGATCCGATATCCATAACCACTTTCTGTTGGCCACTTTCTTTAGTTAGAACAAGAGAGTCTGACCCTATATTTAATATTACGTAGTCCCCAACAATGGGGCTGAGAAGTCCAGTAAGTGCACTATGGCCACACTTCTGCGCTGTGCCGTAAAGAGTATATTACCTTCATCGGAATGGCTTCTAGTTGGGCCCAAATGTAATGGGCGTATTGCGGTAGTAAACGTCAGACTTTCAGATTTCTTGCTGATGACGGCTCCTGGTGATCACCGGTTCGGTTCCCAACCCTACTCGACTGTGGTAGTAGTGATTCGTCCACCTGCGCCCCCAAATTAGATTGGGGTTGTTACGGCGCAGCTATGTGAATTGTCCAACGGAGTGAAATTTTATATCGTACAGTTTTATTCGCTGTAATGACGGGCTTCTGAGCATCTTTGCACCTCAGCTGCGCATCTAAGCCCGGCTTAGCACGTTACTTAAGACCATCCGGGAGGCGGGTGCTCGCTCCAACCGGTGGTTGAAGTTAGTGCAAAACTGACATCTGTCGCTCATTCAGGTATCGGGCGCTAGGATGGAGGCCGGAGTATCAAAGAAAGCTAACGTGCTGATGACAGGCACTGCCCTCTCTATGCAAGGTCCAGGAAAGGGATATAGCCCGTGTTTAATCATAAAGCGGCCAGTATGAAGAGATTAGGCGCATGTTAAAAACAGGCCTACCTTGGCAGGACGAGGAACTCAATGTATATACATTTTTTGAAGCTATCGTTCATGGCTCCTTTAGGAATCGATCGTCCGTTCGAGCTCGCGGTGCTAACAACAAGGGGGGTTAGCGTATCGCAAACTCTAGGAGGACCACTCCGCCGAGAGCATTTGATTCGTCCATGATGGTCGGTCTGGCTCATCGTCCTTGGCAGCGGCTATATACCATCAATATGATCCTCACCGCGTATCAGGTGGGATGTATCACCTGACGTCCGCACGTACCACCTTTCATTGCTAAGAGACGTCTATACGCAATTAAAAAAGAATGCTTAAAAAGGGCGTGTACATAGATTGCAGAGCACTAAGTTAATCCTACATCAGCAACAATTATGTCCTGTTCCTCAGCTGTTTTCACCGGTTAATATGACTTAGAATACGTTATAAAGTGACATCGACCAAGGAACTGCGGCTTCGTCCGAGCCATTGTCATCCTTGCCTACACCAGGTTCGACTAGTAGGCGCTGCCTAGCTGGTTTATATGCTTGTTAAAGCGGCTGCGGTCATTTACGCCTGTGTGCACGTACTTTAAGTTCTTCCTACTCCGACCCACCAAGGATAGTCCTGTGAGCTCATACTGCCAGCAGCGTTAACTGATGTCCTATTTTTGTGGTGTGAAACTATGCGGAGATAAGTTTAGTACTATTATCTTTACACTAGACAGCATTCTAGTCATCGAACATACAATCGCTTCGTTCTGAGGATCTTCAGAGGAAACGTGTGCTAGATGACTTCTTGAACAGGTCTAATTGCCCCGTATGAGAACGCAATGCCAAGCGTGGCTTAGGGATCTGAGCATCTGCCTAGGTTGATCTTTCGCAACTTTCACATGCCTGCCGTGGTATTAACGTCTAAGTCACAGCACATCGGCCCATTATACTCCTAATCGCCGCTGAGAAAATCCTAGCATTGCGGTACTGGACGTTTTCCTAGACGTTGAGTTAAATTGGAATCCGTGTTGGTTACTTTGATCATTATATATGAACCGGAGAGACGTGTTCTCACCAACTGGACTGACAGTCCATGGACTTCCCGCGTGGGGGCTTGGTGTAGTGAACGTAGGTACAAAATTGCTTGACACATAAACTGTCTCGTGTCAATCCGAGGACCCGAAGGCGCGTTTGTATGTATCAACCGTTATATAGATCAAATCATAACATTCCCAGGCTTGGGAAGAGGAAGTTGTCTCGCCTGCTCTACACTCTTGATTGTTTAGCTTTGTCTATTGGGGGCTCCTAGCTATACAAAAGTAGCAGTGTCGGCCAAATGATATACAGGAACTCTGGACGTAGGTGATTTTGTTTTCGGCAAAGTCTATTCAGGACGAAGGACTCGGCCGGTAATACAGCCAACCATGTGTCAGTCAAAGGCCGACGGCTGCACTAACTTTACCCGGTAGTCTCTATACGGCGGATCCTTTGGTGACCGCTGGCACCGACATTAGGCTCCATGTCTGCCCTAATGATGAATTATTTTCCGCGGATGTCAACAAGCCTGTCCTACTGCATCCACCGCAGCGAGGTGAGGTCAGCCCTAATTATGCCAGCAGCCATTCGCCACGGCGAAAAGTGCGCTCATTACCAGCCACTTCGACGACGATGGTGAATGCCGACCTCGGCTTAAGACTTCGACACCAGCCGCTTGTAATTTTCTAGCACAAGCACTATGCCACTACGATCTGGAGGAAGGGCGCTCCTTCTCAGCTTGTAGCTAGTAGAATTAATTCGAAAGATACGTGCCCATTGCACGTTGGGTTTACTCGACTTTACATTGTGTCGTCTATGCTGGTGATCCTGCATTTAATCGGGCACAGAAGCAAGTGTCGCTTAGGGCGCGGGACTGGGAAAGCTTACTCCCCGGGGTTATTTGTTGTCGGCTTCCCGGATTACCTCAGATATATCCTTCTAATCAAATGCCAAGTGCGCTTGAGCCGTTAGATGAAAGTTCCTACATAACCACCCAGGGCATACCGGAATGCATTTATTCAAGGTATAGTGGGAGTTTGCTGCCCCTATGCAAGCCAGGGGTACGTTCATGGTTCCTTACATTGCTGAGTTTATGCGTCGGCGGGACTACATAGATTGGCATAGGGTTCCATGACCAGAAAATCACTTTCTGATAATAGGTATAACTTTACCTAAGAATTACTAACGAGGGGCGAGCATTTGGACTATCAATGTAGCATTATGTACCGCGCTCCTTTGTTCTTTCGGTCTTGTGGTTTTTGTTAGACTCTAGTTCGCCTGAATTCCGTACTACAACGACCGTCCGGTCGTCTGTCTATTTTCATATGGGACAAGAAGCGTCTTGAAGAAAAATGACAGATAACTTTCCGCCTTTGGCTGACGCCGGCTTTCTGTCATACCCGTTCCGATCCGGTCTGAAGACGGGGGCTGGATCCAACGTCAGTTTTCAACGTAACTGGCGCTGCGAAATCGCATTGTCACCAGCGGGATCCAGTCGGACGACATTCTACGTAGGATTGAACGAAACTACGATCTCCGGGCTAATCCAGCAGAGGGGCTACGTCGACCCACCAAGTTGAGAGCACTGCTGCTATATCTATCATCGCTCCTCGCATGCATACCGATACGGCGCTGTTATGTGCCAGACCAGTGTCCTGCAAAAGGCCACCCTTACGTTTGAAACGACTTGCGGAATATCGGGGACCACCACATGGAGGGTGCTCACCGCCAAGACCGCAACCGTGTTCGTCGCGTTCTCCGGAATAGTCATGCCCCGTAAAACGCTCACAGGCTATAGCTTCAGGCCGAGTTCGAGCTGCTTTTTAACCTCGGTAGCTGCGAGCAGGTCTCTTATATATCTGGCAAACCGTTAAGATGGAAGGATCGTAGTATAGAGATATCGCATCGGGATCGCTCCCTAGACCTCTCAAAACTCAGATTGAAAGGCCCCCACCACTCCCAACAGATTAAGCTGGTTTACCACTTAACACAGCTTCTGCTTATGGACAATTGCGGCTGAAGAGCGACTTATTCGAAAAGGAGAGGTTAAAATCATGTCTAATGGACTAAGGGGCAAGTGCGACAGGCAGTAAACGCATGGCTCGACGCTATTAGCCCTTATCCACACTTTCGTAGATTACGTACGAACCAAAACTTACGCTCGTAAACTATGCGTGTGGCCAATCTCGCCCATAGTATATACTAACGTGGCGGGGAGAACTTGGATTACAGCAGCGAAGACTGTCTCAGCGTATCAGAGGACCTGGTTACCTCGCTGTGTCCCTTATGGTGGTCCGTCACAAAGTATTTTCTTGGACTTGTGCTTTGTCGCACGAGAAATATAGTCAGCACTAAAACCATCCTTGCACACAATTATCAGATCCCGAGGCAGTCATCGATGTCCGGTCGTTGACACCACCTCTACCTTAAAACTTGCGGAACCCCGAGTGTGCCGTGCAGACCGATGCTCTGAGCCGTCCGACAACAAGACACTGAAAGTAATTGACAGCGGGCCCCCACAATAATGACTCGTTATTGCCTTGCCGGATGTACGGTGGACGTAACAACAGTTCCTCGCGTAACGTTGGCATAGCACGACACCAGGAAGTACCTGGACGTAAGTACACACAGCGATCGAGTCAGCCTGACTGACTAAAATGGTGGCATACGAACGGTTCGACTCACATGCATCGCAAAATTGTCCTGGTATAGGGTCCTTGGCAGCGGGGGACTATAATCGTTTTCTGACCTGAAAGTTGTTGCTATCTGAGACGTGTCGAACCAGTTTCTTTTGGGTTTTTTCCGAATCAGGGTCGCCGTTACGAAGAAGAGATGGTCCTAGGTTCCTATTTTGATTAGCCCGCGGAGAACCATATCCCGAAATCTGTACAAATGCTGATCTAGTGCGGAGGCCGTTCGTCGCAATTGCAGGATGCCAACGGGGGAGATCGACGTTTAGGGCTGGCAAAGCATTACTGAGAATGTTGGCGACACAATACAGTTGAATGCATTAATTGACACGACCCTTTTTTAAATGTTGCTGCTGAAGCACGATGACTAGTTTTTAGCCGGTGATATCACATAGATCAAGGGGCGCTTGTGATATTGTTGGCGGCCCCAGCGGAAGGGTGAGTATCGTTCCAAGAGGTGAAATCTCTTATCATCGCCTCGATGGGTCTGAGCCTACTTCCTTAGATAGATGCAGCGCTCCCAAAACATCTTAGTAGCGTCAGAGAATGGGGTCTACTCTCTTGTGGCCCAATCTCTCCCTTCACAGCGGTTTGGATTTTCTCGCTTCCTTACTGGGTCTCTATTTCGAATCATGCAGTACTCGCCTGCCCTTCCCTAAACAACTTGAGTGGTATTTCCTCACGGGCAGAAATACTGAGCGGTGCCCCCTATGGTCTTGGCCCGACGGGTGTGGCCGCGTGCCCTTGGCCCTAAACAGTACCGACCCAGTTACTTATACGGGATCTACATTGCGGGGTTAGGCTTCGTTCTGAGCGTTCCCCCTTTTTTAGCAGATCGCGCAGAGCCAGTTGCGTCCCATGCTCAAGTGGATTGACTAGTGAGAGTTCGGTAATGGAGGATCTGAGCAGGGATGCAAGTACATAATAGCCTTGTGGTTATGGGAGAGTCCTCCGCCCGAATTCGACACAGTATGCTTTATCGACTCAACAGTGAGAAAGGCCCATCGCTGATTATCTCGTCTTGCCTGCGTATCGCAGAACGCTTATGTTTTACGTCCGACGAGTCATCGCTCTGATGGCGTTGAGTACTAGGGCGCTTCTTCCACGAGAGGCGGCGGTTTTGAGACAGGAAGACGACTATCAAGTGTGTGTTCCGACCAACAAATTCTATCGTAACCGTAAAACCCTCCGCTGTGCAACCGATTAACCGGTGCCTTTGAACAACTAATAATTAGGTTATTCCAGTATGTTTGGCCCAAAATACGTTTCGAGAGGACATGCTATTTAACAGATGGAAGGCACTGCATAGGGCAGTGGAAGGTAGATAGGCGGTGCCCGGTCTGCGCGGCCGAGGTGGTCCAGATAATAGTATGAAACATAAAATTCAGATGAGGCACTCACGACGCTGCTCGAGATTGTGACGTTTTTGCTTCTGGGCCAAGCGCGGATTACAAGAACAATGAACTAGGGGTCACGCAGTACCAACTCAAAACAACAAGCTCAAGCCCAATTGACGACCTGGCGATGGCACAACCACGATGGGCACAAGGCTGCCCTTAACACCTAAGGGCGTTATAAGTAATAATTTGACTGTGTCCCCTATTCGAAACGGTGAAAGAAAAGCATTATATATTGACCGAGGACTTAGGGATTCATTCGTATTACTAGGGGGTACTTTCCTGGCAAACGGGCCATGGCGTCTCGTATGTTGCGGCGCATCCCAGATTCTGATGTGCTTAGGGTGTCTTGCTGTAGTTCAGCCGGCGCGAAACCAGACTTGTTCGACCTTCCGGTGTAGGAGGACGGATAAACTAATGTAACACGTATGGAAAGCACAGCAAATCGCGTCGCGTTCCCAACAATGGCGCGTGCCTAATTCCCGCGACGATGAAGCGGAGAACTGTAGGGCCGTGCCGCAAACTGCCTAGCTCTAGCTGCTGTCAGGCTATCTTATCGACCGCAGGGCGACTTTCATCAGAGGTGACCCAGAATTCCATGGCGGGCTTACGTAAATGAAGATTGTCGTTCCTACGGCTACGCTGAAAAATTGTGTAACGTACGTCACAAAAGTACAAAACATGTCCTCGCCGCGTTCAGGCGTGTGGTACATCCGAAGATTTCAAGTAGGCTCGACCCTGCCTGGGACACGGGTATAAATCAGACTGCAATATTGCCCGGCCTGGAAACATACCAGACGCGAATAAGGCGATGCTCGCATGGTTTTGGATTGGTACTTCTATTTTCTCATGCGAGTGTTCATTCCTTTGCATGACTTTGGAGATAAGGTTCCGGGGGCACAGGGAGACGCGTTCCTACAACTCCTGTACATCCGCACCTAGATACGCCATGCCTGCCGCTCGGTCACGTTTCTTAGAGGACGAATCTCATCCGCACAATACGGACGCAGCGAGGAACCTGCATAGACGGCGCGTAATCTTTATAATAATCTATCCAACGTACTGTGGTTCTGTCCGTCCACAGCCGAAGCCATCAGAAATATGTTGGCCTACTTTAGAGTATTACCCGTGGGCTAGCCCCGGGCTAACACAAACCGGTGTGACTCGTATATAGTCTTGACCGCATTACTGGTAGCCATCCCTTATGTGATGGGCTGTGTGCAGCTCGGCCTATGTATAATTGTCATGCCCTGTGGTGCTGCCTTAGAAGTGTATAGCGGACCTCACCTTCGCTACTGATAGACAGCTTCGCGGGGACCGATCTCGATCACACCCACGCAGATTTAGGGGACACAGCCACGTGACTAGGCCGCTGGCAGATGGGCTGTCCATCAAGGATCTACCTGGCGCTTCGCGACGTGGATAGGGGGTGCGATGGGTGTGACTACCGCAGACTGAGCTATCGCCAAGTGAAAATCTGAAGAGCAACGAACGGGCAGGTCCTCAAGCTCTAGGCCCCCGTTTCATCGAGTCCTGGGCTGAAACTATTACCAGAGGATTTTCAGCCTGGAGTTCAACACTAGTGGACAGTGAGCCCATAGTGGGGGCGTCCCACATGTGTCCATATTCGAAATCAAGGGACTTTGCTCGTACACTTAAGCGTTGTACAAACGGTACTGCCTCAACAAGCTTTCACTTAGTTATAAGCGATGCCAAACATACCCTTTAGGCCTGCTCATGGCAAGATAGGCTCTTTGTCGGGTGCGCGGAGTCTTCCAGAGTAGAGGCAACTTATCTTCTAACGCTTCCAAAATGGACCCAACCAGACGAACGCGTCTATATACACGATTGATCCTAGGGTCGAGCCAGGAACATCTTGAAGAACAGATCTCCGGTCCGCAGCGGACGTGAAATTAGACTGGGGGTAACCCTGGCATTCACTAATGCATCCTCTCGGGCGTAATTATCCATTTACGAATATCCACGTAAAGGAAGAATCCGCGAATTTGCCGTATTACTCTCCGCGAAGAGGCGGTGCCAACGGACTCTGTCAAGGTACCCAAGGGAGATCCGGTCCGTAGAGTAAGCATTTAGGTTCCAGCCCTGGGTCGCTGTTCATCAGGTTAAATGTTCTTCCACCGCCATATTCCGTGTCGGTCGGTTCACAGCGGCGTATGCTCTAGGGGACACACAAGCCCTCGTATGAATTTTAGAACGGGGTCCTCGGCGCTAGTACTCTACTCTGATACTTTTGGTGAGTATATATCATGATGATGTCTCTGCTAGTAATCAGAAAAAATTCATCCGTTGAGATCTTTTGCTTATCGGAAAGCATAATCAGGTAAGATGACGACTTACGGGATTACCCAGACTTACGTAGCAATAACCGCACGGTCGAAGATCTGCCTATTAGTCTCTAGCCTCCCGACATAGTACCTGGTTGCAGAACGAGTGCGGTCGACAAGTATTCACACCCGGGTAGTGTAGTGGCTATAATTATCTCTAACGATGTTGACCGCCTCTTACGATACAGATATCTCGGCATGTATGATCCTGGTATACAGTGCTTCGCTAGTGGACCGTGAAGGCATTATATCTACCATACTCAAAGAAACGGTTACAGGGACATATGAAATTAACCTCGACACAATATTGACTGTGCCTTTTCTCTATAATTAAACCGACAATCTACTCTCTAAGTCGTCTCATACGTGAGACGAGGGAAGTATCCCGTTATCAGATATGGTACGGGTAAAACCGGGTAGAGACTACGGAGCTCCCGCTCTGGAGTATTTAAGGGGTTTAGGTGCGCCGTTATTAGCTATTTATATCTCACTCACAAAGTGGAGTTGGCCTTTTGTATTGGTCATCTGATTATAAATCTGGATATGCTCATTTGGTACGAGTACCCTGTGCGTACCGGCGAATGGTTGATAATTCGGTCCCAATGAGGACACTGAGGAGTTTAAAAGTGGTTTGGAATCAATCGTATGTTCTTTTACCATAGGCATCTTTTGACCGGCGTTATACGGCTCAGAGTGCGAGGACTCGCAGAACATGTAGCGACTTAAACCCGGGGGGGATGAAAACACACACCCAATCGGGGGCAAGCTATTCTTTTCATCCACCCACTATTCAGGACCCTGTCTCCAGTAACGCTATCATAAGCTCGCATATCCAGATATATGCTGATGAGTCCCCCAGACTCTCTACTGGTGTCGGTGATCGACGCGTCTCTACGCAACCCCTCAGTGGTTACCTTCCAATACCTAGGTCGGTCTTACGATACTTGACCTCCCCGGTACTCAAAGGGTTGATTCCGTATGTCCCATTATTGTCTGCAGGCCTTCAGGTTTCATGCCATCCATCCAGCCCCGGCAGTTCGGGATTCGGAACCCGAACACCTCTTGTCTCAAGGCGCGATAACCCCTATCACGTGCGCCCGTGAGTGAATTGATAATAGGCGTACGCGGATTTTAAATCCCCAGTGCCCGGATGGATAGGATTCTCACCGGATTATCTTACCCCAGGACGTTACCAATTGATGATAGGATCTTCCACGTCTAATCCACAAGGGCGTATGCGTACGTCAGGCGAGCCCCGCATGAAGTGTAAGGAGTAATTCTCCCTGGAGATTCATTTGCACCCATTTTTCCGAGACGGTCTTATTGAATTGTGACGTGACTAAGACAATTTGGGCGTCAGGGTGTCGACACTATTCAGATACGAGATTCACACTTCATATGGCTATGCTCAGCCATCACGATGCACTGACCGGGAGTTCACGCGAGAGCCTTTGGCAACCGCTAGTGTGATGTTGTAGGCCAGATACATACCTCGAAAATCGCAAACTACCCGCGGTATCCGGTGTTTAAGCGTTTTAAATCCTGGTCTTTCATCTACCCACTCCATGCTCACGATCACGATGAAACACGCGTTAGACTACACGCTGTCTTCGTATTCACCCACGGGTGGCTAATACGACGCTGGCTCTCCCGCGCCTTCCTGATATTATGCTAAAACGCGATGACGGACGCTGTGTCGAACGCTTCAATTTTCTGCCCTACGAGTCATGTCTTTGTGGTAGCCTGTAGGTCTCTGGCGTGTCGAGGCGGCACCCTCCGTGACGAGGTACAGGATAAAGCGGTGACTATTCTTGTCCCTGCTGAATCCACGAGCCGGCCGGTTGCCTAGAAACGTTATAGCTGGGCGTCGGATCAAGACTGTGCGGTACCAATTCGTATCCGCGTTTTAGCTACATACAACAGGACCTTTGGAGTCCGTCCATTGTGCTTAGCTGAATGGACATTAAGGCTATATAAATAACTCGACGACATACGCACCCAGCCCTTTAGAAGGTCAGCGTGAAGGGCAACCAGCTGCTTCCGACCGCGCCTGACGC
		</sequence>
    <sequence><taxon idref="Location_0_0_0|33.70332259450443"/>
			CCGCCAAAGGACCCAGGTGAAATCGCAGGGTCAAAGGCCGAATACTTAGCTCACCAACCGAAGGTGCGAGTTTATCGCACCAACACTTCGAACGAAGGGCCCCCTTGGAACCCCAGCCCCCACCGCCTGATAGCTTGGGTCGCTCTTCCCTAAAGGTCAGAGCACAGTTCATATCTTGTGAACTAGGAATGCCGTTGACTACGGCACTGCCTTGTCGAACCGAACAGTGTCATAAGTAGGCACAGCTGTTCTGTACACGGCCTGTAAGGGTTACAGCAAAATGTTCTGGCGCGAGGCCAGTGTTCTTCGAGACGATTCGTTGCGTTGAGGTCCGATCGCCATACGGCGGTTGGCGCCCTATTTCACGTCAGCGGACAACCTTTGCGCTGCCTCGAATCAGCAGCAGGAAAGTACGTGTTGCTCCTCCTCCTTCCCGAGCGGTCCTGCAGCCCTTTGGTACGTACAGCTCTAAAAAACTGTCATCGGTTGCGCTGTAGTTCGCGAACTTGACGGGTCGGTAGCTCAGAATCGCATTTTGTCATTGAAATATCATCACTCGGCGTGATAACTATTTGGAATAAGTCCGGCTGCCGCAGATCAAGGTCTTCCGTTAAGAGCGAGGAGAAGGTTCCCGTGCAAAGCGTCGCGCAGAGTGAGATGCTTTAGAAAGTCGGAAGGAGTGTGCTGCAAACGATGTGAGTCACGATGAGTATCCTGGTCCCTCCTACGGGGTCAACCAGACCACTAGTGGCCTCAGCCAGACTACAGGTCTATCAACTCCGCTACCAGCGAATAAGGGAAAGTCTCAGCATCCGACTTTTCTTATCGACTCGGAATTCAGGCCTGGTTAACTGAGCAGCACTTTTTTCCACCGATCTTGGGTGAAGCACTATGTAAAAACACAAAGTGTCAGGACCGGGCAAGAACTGGAGCGTAGCACTGAGCAGAACCCGGATACACGGGCGCCTGTACAGCGCTTTTCTCGGCGCTTATCGACATGTGGTTGGTCAATGCGTTATTACGGTCGTGCGCCACTCCTATGGCGACGGGAGTATATAAGCACGGGTATTATCTGGGAGACACTGCATATGCTGATAGACCTCGCGCGAATTGCCAGCGCTCCATATCGTTCTACCACAGCGAGCGCGTGGATGGCGGTTGTTCCTTGCGTTAAATAAACGGAGTCTGAAAAGAAAGAAATGCTACGGAAAGTCAGCCGATAGAGAGTTAGTCTGTAGCGACTTGTCAGTCCATTTCGCAAGGAAGGTGTTGAGAAGTAGATGATCTGCGAACGTAGTTCAAATCAGACCCGGCGTATGATTCCGTCGAATAACGAACAATCCGCTTTAGGCCTTCACTTTGCGTGCGAATGTTGATTTCATGGCTTGGGGCGCAAGAATGCAAAAAGTTCATCTAACTCTTCGTCCAGGTAAGCAGTCATGTGTGTATGTCCGCGGTCCGACCATGACAGCTGGGCTTTATAAGCTGTGAAATGGATTCCTCTTTCGTTACTATGACTCTCCTCAAGGGGAGACCTTTTCGATGACGGGATGAGAGAATAAGTCCGATACACTCAGATACGGCGCACCTCCGAGCGGCCGAACGTATTCCGTGCGACGATGGCTCTTAGGGTTCCAATTCACGCTTTGACCAGATCCTGAGCTTTATTACGCCATAGGCGGAGCCGTGCGGGTCAGAGACTTTATGGACGATTGAGTGGGTCACGTACACCGACGACGGATTCCAGACTTTAGGCCTTTGTCAGTCTATATACTATGAGGACCAGGATCGCTTAAGGGGTACTACCTGGCGAGTACATCGCTCGTTTTTAACTCCACGATCTGGCGTGCCTGCATTTATGATAGGCTTGATCTAGCTGAACCCACTCGGCGGGTACTCTTGTGAGTATAAACCTCGATACGGATAAGACCTGACACCCGTTTCCGGCCACTCGTCTATGGAGGGCCCGATAGAAACATTAGCGCAGTGAACTTTAACCGGTCAGTGACTCTGCAACCGGCAGGGGCCCAGGGCGACCAAGTACCGCTCGTATGACTCTTGTCCCTTTTAGCGCATCCGGTTTATTTTAACCGTGGAAGTTCGAATATAGTTGTTGGATTGCCCTTCCCCAAATGAAACCTGATGATTGCCTAAATGTTAGGAGCGTGCCGAAATAGCCCGTTCTTTCTCTGATGCGCTAAAGATGCCTATTTCTAATGGGGACATACCCGAACCAATAAAGACGGCCCGGTAGAATGGTCCCATAGAACCGCTCCGTGTTCCAAGTCTCGATATTAACATGCTCACTTGGAAATCTCTAGACTGGCCTCATAATGGCAGTATCGAGGGCTAGTGAAGTCAGGCAAGAGGCTTTTTAAGTCTCTCCCACTAGGATCCAGGCAAGCAAGTGGCGAAATAAGTGCTGACTCCGCTACTTTCCGCCTGCGTATACCATTACGGAAACTCCTGTGGGTGGACCAGGCATCTTTATTCTAACCGGAGGTCTCGGCTAATGTTCCGTCTTAAGGCCCATGCCGCCCGCAGCACATCCAACAGCAGAGGCTTGCGCCGTCCCGCGAACCTTCTCCGGCCTGCATACATGGGGTTGCGGAATGTACTCCAGAGGGCGCAGGGGATCGTGCGCCTGCCGAACGTCCGTTGCCGATCTAGGTCTAACTGCTCCACCCCAGGGACGGGCAATCCGAGTCCGTTCCAAGAAGGAAGGTTCGTGGCTGAGGTTTACGAGAATACTACACAGAGCACCCAACAGATGCTATCGTGCCGAGCCACTTGGCACTAGATTAACTACTTGGGTGCAATGCCATGTATGTCAGATCCAGTGAAAGTTAAGCTGCTACGTCAGGTAAATGAACCATCCGAGTATTGAACAGATTAGCGCCTTCGCACGCACCGTCGAAGTCGTGGGCACGGCAGCTATATTCGACGGAACCTGTCGGTAAGGAAGATTAAATCGAACTCCTGCTCCTGCTTATAGCTCAACCCTTGCATATTTACTTCTACCCGACAACTGATCCTTTCCCAATATAGAGAAACGTTGGTGTTCTGCCGTCCAGACCGACATCTATCTACCATTGACTAGTACGCAGATACTTATGGTTTGTAGCTGCAAGACTATCGTCACGTTGCGTGGACCCGGAATACCACGCAGACCGCCGCTAAACAGCACCCGAAAACTCGCAGGGAAACAGACTCCCGCGCTCTGTCTATTCGCCAGTCCCTGGTTATAACGAACATATATGCCGACCGTGGAGTCTAGGGTTGGCTTGAGCAACTTATCTTGCTCAGGCCCCATATCCAACTACCTGTTGTCGCTGCCGAGATATACAGGACCTGATACCTGAAATAAGCCATGGCCGGGGAGGGTGTTAGTGGGTTTCAGTTTTTTTTCAGTCCCCCGTGATCTGAACACCTTCAAACTCTAGCGGTACCGCATGCGTGGAGATAACTCTGCACTTGTACTTATCAGACCAGCGATTAAGGAAATTGTCGTGCTAGATGTCGTGAGAGTTATTATTTAGAACGGCGCACGTCTACGGTGTGCCTGGAACACCGGAGTCGTATTGACTGTCATGTGGGCTATCACTTCCATAGTAGCCCACGTAACTCTGGGTGATTGGTTCCCGGTGGCTCTAAGCTGACCAGTCTCAACTTAGGGTATTGAACGTCGCTTATCGCAGCGGAAATGTATGCTGGGGGTTGATACCGGTAGGGCGCTTCGAAAGCAATGGTTAATCATTTTGGCAACCCCATTGTTTCTTCATCCATACTAGGATCCGATATCCATAACCACTTTCTGTTGGCCACTTTCTTTAGTTAGAACAAGAGAGTCTGACCCTATATTTAATATTACGTAGTCCCCAACAATGGGGCTGAGAAGTCCAGTAAGTGCACTATGGCCACACTTCTGCGCTGTGCCGTAAAGAGTATATTACCTTCATCGGAATGGCTTCTAGTTGGGCCCAAATGTAATGGGCGTATTGCGGTAGTAAACGTCAGACTTTCAGATTTCTTGCTGATGACGGCTCCTGGTGATCACCGGTTCGGTTCCCAACCCTACTCGACTGTGGTAGTAGTGATTCGTCCACCTGCGCCCCCAAATTAGATTGGGGTTGTTACGGCGCAGCTATGTGAATTGTCCAACGGAGTGAAATTTTATATCGTACAGTTTTATTCGCTGTAATGACGGGCTTCTGAGCATCTTTGCACCTCAGCTGCGCATCTAAGCCCGGCTTAGCACGTTACTTAAGACCATCCGGGAGGCGGGTGCTCGCTCCAACCGGTGGTTGAAGTTAGTGCAAAACTGACATCTGTCGCTCATTCAGGTATCGGGCGCTAGGATGGAGGCCGGAGTATCAAAGAAAGCTAACGTGCTGATGACAGGCACTGCCCTCTCTATGCAAGGTCCAGGAAAGGGATATAGCCCGTGTTTAATCATAAAGCGGCCAGTATGAAGAGATTAGGCGCATGTTAAAAACAGGCCTACCTTGGCAGGACGAGGAACTCAATGTATATACATTTTTTGAAGCTATCGTTCATGGCTCCTTTAGGAATCGATCGTCCGTTCGAGCTCGCGGTGCTAACAACAAGGGGGGTTAGCGTATCGCAAACTCTAGGAGGACCACTCCGCCGAGAGCATTTGATTCGTCCATGATGGTCGGTCTGGCTCATCGTCCTTGGCAGCGGCTATATACCATCAATATGATCCTCACCGCGTATCAGGTGGGATGTATCACCTGACGTCCGCACGTACCACCTTTCATTGCTAAGAGACGTCTATACGCAATTAAAAAAGAATGCTTAAAAAGGGCGTGTACATAGATTGCAGAGCACTAAGTTAATCCTACATCAGCAACAATTATGTCCTGTTCCTCAGCTGTTTTCACCGGTTAATATGACTTAGAATACGTTATAAAGTGACATCGACCAAGGAACTGCGGCTTCGTCCGAGCCATTGTCATCCTTGCCTACACCAGGTTCGACTAGTAGGCGCTGCCTAGCTGGTTTATATGCTTGTTAAAGCGGCTGCGGTCATTTACGCCTGTGTGCACGTACTTTAAGTTCTTCCTACTCCGACCCACCAAGGATAGTCCTGTGAGCTCATACTGCCAGCAGCGTTAACTGATGTCCTATTTTTGTGGTGTGAAACTATGCGGAGATAAGTTTAGTACTATTATCTTTACACTAGACAGCATTCTAGTCATCGAACATACAATCGCTTCGTTCTGAGGATCTTCAGAGGAAACGTGTGCTAGATGACTTCTTGAACAGGTCTAATTGCCCCGTATGAGAACGCAATGCCAAGCGTGGCTTAGGGATCTGAGCATCTGCCTAGGTTGATCTTTCGCAACTTTCACATGCCTGCCGTGGTATTAACGTCTAAGTCACAGCACATCGGCCCATTATACTCCTAATCGCCGCTGAGAAAATCCTAGCATTGCGGTACTGGACGTTTTCCTAGACGTTGAGTTAAATTGGAATCCGTGTTGGTTACTTTGATCATTATATATGAACCGGAGAGACGTGTTCTCACCAACTGGACTGACAGTCCATGGACTTCCCGCGTGGGGGCTTGGTGTAGTGAACGTAGGTACAAAATTGCTTGACACATAAACTGTCTCGTGTCAATCCGAGGACCCGAAGGCGCGTTTGTATGTATCAACCGTTATATAGATCAAATCATAACATTCCCAGGCTTGGGAAGAGGAAGTTGTCTCGCCTGCTCTACACTCTTGATTGTTTAGCTTTGTCTATTGGGGGCTCCTAGCTATACAAAAGTAGCAGTGTCGGCCAAATGATATACAGGAACTCTGGACGTAGGTGATTTTGTTTTCGGCAAAGTCTATTCAGGACGAAGGACTCGGCCGGTAATACAGCCAACCATGTGTCAGTCAAAGGCCGACGGCTGCACTAACTTTACCCGGTAGTCTCTATACGGCGGATCCTTTGGTGACCGCTGGCACCGACATTAGGCTCCATGTCTGCCCTAATGATGAATTATTTTCCGCGGATGTCAACAAGCCTGTCCTACTGCATCCACCGCAGCGAGGTGAGGTCAGCCCTAATTATGCCAGCAGCCATTCGCCACGGCGAAAAGTGCGCTCATTACCAGCCACTTCGACGACGATGGTGAATGCCGACCTCGGCTTAAGACTTCGACACCAGCCGCTTGTAATTTTCTAGCACAAGCACTATGCCACTACGATCTGGAGGAAGGGCGCTCCTTCTCAGCTTGTAGCTAGTAGAATTAATTCGAAAGATACGTGCCCATTGCACGTTGGGTTTACTCGACTTTACATTGTGTCGTCTATGCTGGTGATCCTGCATTTAATCGGGCACAGAAGCAAGTGTCGCTTAGGGCGCGGGACTGGGAAAGCTTACTCCCCGGGGTTATTTGTTGTCGGCTTCCCGGATTACCTCAGATATATCCTTCTAATCAAATGCCAAGTGCGCTTGAGCCGTTAGATGAAAGTTCCTACATAACCACCCAGGGCATACCGGAATGCATTTATTCAAGGTATAGTGGGAGTTTGCTGCCCCTATGCAAGCCAGGGGTACGTTCATGGTTCCTTACATTGCTGAGTTTATGCGTCGGCGGGACTACATAGATTGGCATAGGGTTCCATGACCAGAAAATCACTTTCTGATAATAGGTATAACTTTACCTAAGAATTACTAACGAGGGGCGAGCATTTGGACTATCAATGTAGCATTATGTACCGCGCTCCTTTGTTCTTTCGGTCTTGTGGTTTTTGTTAGACTCTAGTTCGCCTGAATTCCGTACTACAACGACCGTCCGGTCGTCTGTCTATTTTCATATGGGACAAGAAGCGTCTTGAAGAAAAATGACAGATAACTTTCCGCCTTTGGCTGACGCCGGCTTTCTGTCATACCCGTTCCGATCCGGTCTGAAGACGGGGGCTGGATCCAACGTCAGTTTTCAACGTAACTGGCGCTGCGAAATCGCATTGTCACCAGCGGGATCCAGTCGGACGACATTCTACGTAGGATTGAACGAAACTACGATCTCCGGGCTAATCCAGCAGAGGGGCTACGTCGACCCACCAAGTTGAGAGCACTGCTGCTATATCTATCATCGCTCCTCGCATGCATACCGATACGGCGCTGTTATGTGCCAGACCAGTGTCCTGCAAAAGGCCACCCTTACGTTTGAAACGACTTGCGGAATATCGGGGACCACCACATGGAGGGTGCTCACCGCCAAGACCGCAACCGTGTTCGTCGCGTTCTCCGGAATAGTCATGCCCCGTAAAACGCTCACAGGCTATAGCTTCAGGCCGAGTTCGAGCTGCTTTTTAACCTCGGTAGCTGCGAGCAGGTCTCTTATATATCTGGCAAACCGTTAAGATGGAAGGATCGTAGTATAGAGATATCGCATCGGGATCGCTCCCTAGACCTCTCAAAACTCAGATTGAAAGGCCCCCACCACTCCCAACAGATTAAGCTGGTTTACCACTTAACACAGCTTCTGCTTATGGACAATTGCGGCTGAAGAGCGACTTATTCGAAAAGGAGAGGTTAAAATCATGTCTAATGGACTAAGGGGCAAGTGCGACAGGCAGTAAACGCATGGCTCGACGCTATTAGCCCTTATCCACACTTTCGTAGATTACGTACGAACCAAAACTTACGCTCGTAAACTATGCGTGTGGCCAATCTCGCCCATAGTATATACTAACGTGGCGGGGAGAACTTGGATTACAGCAGCGAAGACTGTCTCAGCGTATCAGAGGACCTGGTTACCTCGCTGTGTCCCTTATGGTGGTCCGTCACAAAGTATTTTCTTGGACTTGTGCTTTGTCGCACGAGAAATATAGTCAGCACTAAAACCATCCTTGCACACAATTATCAGATCCCGAGGCAGTCATCGATGTCCGGTCGTTGACACCACCTCTACCTTAAAACTTGCGGAACCCCGAGTGTGCCGTGCAGACCGATGCTCTGAGCCGTCCGACAACAAGACACTGAAAGTAATTGACAGCGGGCCCCCACAATAATGACTCGTTATTGCCTTGCCGGATGTACGGTGGACGTAACAACAGTTCCTCGCGTAACGTTGGCATAGCACGACACCAGGAAGTACCTGGACGTAAGTACACACAGCGATCGAGTCAGCCTGACTGACTAAAATGGTGGCATACGAACGGTTCGACTCACATGCATCGCAAAATTGTCCTGGTATAGGGTCCTTGGCAGCGGGGGACTATAATCGTTTTCTGACCTGAAAGTTGTTGCTATCTGAGACGTGTCGAACCAGTTTCTTTTGGGTTTTTTCCGAATCAGGGTCGCCGTTACGAAGAAGAGATGGTCCTAGGTTCCTATTTTGATTAGCCCGCGGAGAACCATATCCCGAAATCTGTACAAATGCTGATCTAGTGCGGAGGCCGTTCGTCGCAATTGCAGGATGCCAACGGGGGAGATCGACGTTTAGGGCTGGCAAAGCATTACTGAGAATGTTGGCGACACAATACAGTTGAATGCATTAATTGACACGACCCTTTTTTAAATGTTGCTGCTGAAGCACGATGACTAGTTTTTAGCCGGTGATATCACATAGATCAAGGGGCGCTTGTGATATTGTTGGCGGCCCCAGCGGAAGGGTGAGTATCGTTCCAAGAGGTGAAATCTCTTATCATCGCCTCGATGGGTCTGAGCCTACTTCCTTAGATAGATGCAGCGCTCCCAAAACATCTTAGTAGCGTCAGAGAATGGGGTCTACTCTCTTGTGGCCCAATCTCTCCCTTCACAGCGGTTTGGATTTTCTCGCTTCCTTACTGGGTCTCTATTTCGAATCATGCAGTACTCGCCTGCCCTTCCCTAAACAACTTGAGTGGTATTTCCTCACGGGCAGAAATACTGAGCGGTGCCCCCTATGGTCTTGGCCCGACGGGTGTGGCCGCGTGCCCTTGGCCCTAAACAGTACCGACCCAGTTACTTATACGGGATCTACATTGCGGGGTTAGGCTTCGTTCTGAGCGTTCCCCCTTTTTTAGCAGATCGCGCAGAGCCAGTTGCGTCCCATGCTCAAGTGGATTGACTAGTGAGAGTTCGGTAATGGAGGATCTGAGCAGGGATGCAAGTACATAATAGCCTTGTGGTTATGGGAGAGTCCTCCGCCCGAATTCGACACAGTATGCTTTATCGACTCAACAGTGAGAAAGGCCCATCGCTGATTATCTCGTCTTGCCTGCGTATCGCAGAACGCTTATGTTTTACGTCCGACGAGTCATCGCTCTGATGGCGTTGAGTACTAGGGCGCTTCTTCCACGAGAGGCGGCGGTTTTGAGACAGGAAGACGACTATCAAGTGTGTGTTCCGACCAACAAATTCTATCGTAACCGTAAAACCCTCCGCTGTGCAACCGATTAACCGGTGCCTTTGAACAACTAATAATTAGGTTATTCCAGTATGTTTGGCCCAAAATACGTTTCGAGAGGACATGCTATTTAACAGATGGAAGGCACTGCATAGGGCAGTGGAAGGTAGATAGGCGGTGCCCGGTCTGCGCGGCCGAGGTGGTCCAGATAATAGTATGAAACATAAAATTCAGATGAGGCACTCACGACGCTGCTCGAGATTGTGACGTTTTTGCTTCTGGGCCAAGCGCGGATTACAAGAACAATGAACTAGGGGTCACGCAGTACCAACTCAAAACAACAAGCTCAAGCCCAATTGACGACCTGGCGATGGCACAACCACGATGGGCACAAGGCTGCCCTTAACACCTAAGGGCGTTATAAGTAATAATTTGACTGTGTCCCCTATTCGAAACGGTGAAAGAAAAGCATTATATATTGACCGAGGACTTAGGGATTCATTCGTATTACTAGGGGGTACTTTCCTGGCAAACGGGCCATGGCGTCTCGTATGTTGCGGCGCATCCCAGATTCTGATGTGCTTAGGGTGTCTTGCTGTAGTTCAGCCGGCGCGAAACCAGACTTGTTCGACCTTCCGGTGTAGGAGGACGGATAAACTAATGTAACACGTATGGAAAGCACAGCAAATCGCGTCGCGTTCCCAACAATGGCGCGTGCCTAATCCCCGCGACGATGAAGCGGAGAACTGTAGGGCCGTGCCGCAAACTGCCTAGCTCTAGCTGCTGTCAGGCTATCTTATCGACCGCAGGGCGACTTTCATCAGAGGTGACCCAGAATTCCATGGCGGGCTTACGTAAATGAAGATTGTCGTTCCTACGGCTACGCTGAAAAATTGTGTAACGTACGTCACAAAAGTACAAAACATGTCCTCGCCGCGTTCAGGCGTGTGGTACATCCGAAGATTTCAAGTAGGCTCGACCCTGCCTGGGACACGGGTATAAATCAGACTGCAATATTGCCCGGCCTGGAAACATACCAGACGCGAATAAGGCGATGCTCGCATGGTTTTGGATTGGTACTTCTATTTTCTCATGCGAGTGTTCATTCCTTTGCATGACTTTGGAGATAAGGTTCCGGGGGCACAGGGAGACGCGTTCCTACAACTCCTGTACATCCGCACCTAGATACGCCATGCCTGCCGCTCGGTCACGTTTCTTAGAGGACGAATCTCATCCGCACAATACGGACGCAGCGAGGAACCTGCATAGACGGCGCGTAATCTTTATAATAATCTATCCAACGTACTGTGGTTCTGTCCGTCCACAGCCGAAGCCATCAGAAATATGTTGGCCTACTTTAGAGTATTACCCGTGGGCTAGCCCCGGGCTAACACAAACCGGTGTGACTCGTATATAGTCTTGACCGCATTACTGGTAGCCATCCCTTATGTGATGGGCTGTGTGCAGCTCGGCCTATGTATAATTGTCATGCCCTGTGGTGCTGCCTTAGAAGTGTATAGCGGACCTCACCTTCGCTACTGATAGACAGCTTCGCGGGGACCGATCTCGATCACACCCACGCAGATTTAGGGGACACAGCCACGTGACTAGGCCGCTGGCAGATGGGCTGTCCATCAAGGATCTACCTGGCGCTTCGCGACGTGGATAGGGGGTGCGATGGGTGTGACTACCGCAGACTGAGCTATCGCCAAGTGAAAATCTGAAGAGCAACGAACGGGCAGGTCCTCAAGCTCTAGGCCCCCGTTTCATCGAGTCCTGGGCTGAAACTATTACCAGAGGATTTTCAGCCTGGAGTTCAACACTAGTGGACAGTGAGCCCATAGTGGGGGCGTCCCACATGTGTCCATATTCGAAATCAAGGGACTTTGCTCGTACACTTAAGCGTTGTACAAACGGTACTGCCTCAACAAGCTTTCACTTAGTTATAAGCGATGCCAAACATACCCTTTAGGCCTGCTCATGGCAAGATAGGCTCTTTGTCGGGTGCGCGGAGTCTTCCAGAGTAGAGGCAACTTATCTTCTAACGCTTCCAAAATGGACCCAACCAGACGAACGCGTCTATATACACGATTGATCCTAGGGTCGAGCCAGGAACATCTTGAAGAACAGATCTCCGGTCCGCAGCGGACGTGAAATTAGACTGGGGGTAACCCTGGCATTCACTAATGCATCCTCTCGGGCGTAATTATCCATTTACGAATATCCACGTAAAGGAAGAATCCGCGAATTTGCCGTATTACTCTCCGCGAAGAGGCGGTGCCAACGGACTCTGTCAAGGTACCCAAGGGAGATCCGGTCCGTAGAGTAAGCATTTAGGTTCCAGCCCTGGGTCGCTGTTCATCAGGTTAAATGTTCTTCCACCGCCATATTCCGTGTCGGTCGGTTCACAGCGGCGTATGCTCTAGGGGACACACAAGCCCTCGTATGAATTTTAGAACGGGGTCCTCGGCGCTAGTACTCTACTCTGATACTTTTGGTGAGTATATATCATGATGATGTCTCTGCTAGTAATCAGAAAAAATTCATCCGTTGAGATCTTTTGCTTATCGGAAAGCATAATCAGGTAAGATGACGACTTACGGGATTACCCAGACTTACGTAGCAATAACCGCACGGTCGAAGATCTGCCTATTAGTCTCTAGCCTCCCGACATAGTACCTGGTTGCAGAACGAGTGCGGTCGACAAGTATTCACACCCGGGTAGTGTAGTGGCTATAATTATCTCTAACGATGTTGACCGCCTCTTACGATACAGATATCTCGGCATGTATGATCCTGGTATACAGTGCTTCGCTAGTGGACCGTGAAGGCATTATATCTACCATACTCAAAGAAACGGTTACAGGGACATATGAAATTAACCTCGACACAATATTGACTGTGCCTTTTCTCTATAATTAAACCGACAATCTACTCTCTAAGTCGTCTCATACGTGAGACGAGGGAAGTATCCCGTTATCAGATATGGTACGGGTAAAACCGGGTAGAGACTACGGAGCTCCCGCTCTGGAGTATTTAAGGGGTTTAGGTGCGCCGTTATTAGCTATTTATATCTCACTCACAAAGTGGAGTTGGCCTTTTGTATTGGTCATCTGATTATAAATCTGGATATGCTCATTTGGTACGAGTACCCTGTGCGTACCGGCGAATGGTTGATAATTCGGTCCCAATGAGGACACTGAGGAGTTTAAAAGTGGTTTGGAATCAATCGTATGTTCTTTTACCATAGGCATCTTTTGACCGGCGTTATACGGCTCAGAGTGCGAGGACTCGCAGAACATGTAGCGACTTAAACCCGGGGGGGATGAAAACACACACCCAATCGGGGGCAAGCTATTCTTTTCATCCACCCACTATTCAGGACCCTGTCTCCAGTAACGCTATCATAAGCTCGCATATCCAGATATATGCTGATGAGTCCCCCAGACTCTCTACTGGTGTCGGTGATCGACGCGTCTCTACGCAACCCCTCAGTGGTTACCTTCCAATACCTAGGTCGGTCTTACGATACTTGACCTCCCCGGTACTCAAAGGGTTGATTCCGTATGTCCCATTATTGTCTGCAGGCCTTCAGGTTTCATGCCATCCATCCAGCCCCGGCAGTTCGGGATTCGGAACCCGAACACCTCTTGTCTCAAGGCGCGATAACCCCTATCACGTGCGCCCGTGAGTGAATTGATAATAGGCGTACGCGGATTTTAAATCCCCAGTGCCCGGATGGATAGGATTCTCACCGGATTATCTTACCCCAGGACGTTACCAATTGATGATAGGATCTTCCACGTCTAATCCACAAGGGCGTATGCGTACGTCAGGCGAGCCCCGCATGAAGTGTAAGGAGTAATTCTCCCTGGAGATTCATTTGCACCCATTTTTCCGAGACGGTCTTATTGAATTGTGACGTGACTAAGACAATTTGGGCGTCAGGGTGTCGACACTATTCAGATACGAGATTCACACTTCATATGGCTATGCTCAGCCATCACGATGCACTGACCGGGAGTTCACGCGAGAGCCTTTGGCAACCGCTAGTGTGATGTTGTAGGCCAGATACATACCTCGAAAATCGCAAACTACCCGCGGTATCCGGTGTTTAAGCGTTTTAAATCCTGGTCTTTCATCTACCCACTCCATGCTCACGATCACGATGAAACACGCGTTAGACTACACGCTGTCTTCGTATTCACCCACGGGTGGCTAATACGACGCTGGCTCTCCCGCGCCTTCCTGATATTATGCTAAAACGCGATGACGGACGCTGTGTCGAACGCTTCAATTTTCTGCCCTACGAGTCATGTCTTTGTGGTAGCCTGTAGGTCTCTGGCGTGTCGAGGCGGCACCCTCCGTGCCGAGGTACAGGATAAAGCGGTGACTATTCTTGTCCCTGCTGAATCCACGAGCCGGCCGGTTGCCTAGAAACGTTATAGCTGGGCGTCGGATCAAGACTGTGCGGTACCAATTCGTATCCGCGTTTTAGCTACATACAACAGGACCTTTGGAGTCCGTCCATTGTGCTTAGCTGAATGGACATTAAGGCTATATAAATAACTCGACGACATACGCACCCAGCCCTTTAGAAGGTCAGCGTGAAGGGCAACCAGCTGCTTCCGACCGCGCCTGACGC
		</sequence>
    <sequence><taxon idref="Location_0_2_1|34.232854433054385"/>
			CCGCCAAAGGACCCAGGTGAAATCGCAGGGTCAAAGGCCGAATACTTAGCTCACCAACCGAAGGTGCGAGTTTATCGCACAAACACTTCGAACGAAGGGCCCCCTTGGAACCCCAGCCCCCACCGCCTGATAGCTTGGGTCGCTCTTCCCTAAAGGTCAGAGCACAGTTCATATCTTGTGAACTAGGAATGCCGTTGACTACGGCACTGCCTTGTCGAACCGAACAGTGTCATAAGTAGGCACAGCTGTTCTGTACACGGCCTGTAAGGGTTACAGCAAAATGTTCTGGCGCGAGGCCAGTGTTCTTCGAGACGATTCGTTGCGTTGAGGTCCGATCGCCATACGGCGGTTGGCGCCCTATTTCACGTCAGCGGACAACCTTTGCGCTGCCTCGAATCAGCAGCAGGAAAGTACGTGTTGCTCCTCCTCCTTCCCGAGCGGTCCTGCAGCCCTTTGGTACGTACAGCTCTAAAAAACTGTCATCGGTTGCGCTGTAGTTCGCGAACTTGACGGGTCGGTAGCTCAGAATCGCATTTTGTCATTGAAATATCATCACTCGGCGTGATAACTATTTGGAATAAGTCCGGCTGCCGCAGATCAAGGTCTTCCGTTAAGAGCGAGGAGAAGGTTCCCGTGCAAAGCGTCGCGCAGAGTGAGATGCTTTAGAAAGTCGGAAGGAGTGTGCTGCAAACGATGTGAGTCACGATGAGTATCCTGGTCCCTCCTACGGGGTCAACCAGACCACTAGTGGCCTCAGCCAGACTACAGGTCTATCAACTCCGCTACCAGCGAATAAGGGAAAGTCTCAGCATCCGACTTTTCTTATCGACTCGGAATTCAGGCCTGGTTAACTGAGCAGCACTTTTTTCCACCGATCTTGGGTGAAGCACTATGTAAAAACACAAAGTGTCAGGACCGGGCAAGAACTGGAGCGTAGCACTGAGCAGAACCCGGATACACGGGCGCCTGTACAGCGCTTTTCTCGGCGCTTATCGACATGTGGTTGGTCAATGCGTTATTACGGTCGTGCGCCACTCCTATGGCGACGGGAGTATATAAGCACGGGTATTATCTGGGAGACACTGCATATGCTGATAGACCTCGCGCGAATTGCCAGCGCTCCATATCGTTCTACCACAGCGAGCGCGTGGATGGCGGTTGTTCCTTGCGTTAAATAAACGGAGTCTGAAAAGAAAGAAATGCTACGGAAAGTCAGCCGATAGAGAGTTAGTCTGTAGCGACTTGTCAGTCCATTTCGCAAGGAAGGTGTTGAGAAGTAGATGATCTGCGAACGTAGTTCAAATCAGACCCGGCGTATGATTCCGTCGAATAACGAACAATCCGCTTTAGGCCTTCACTTTGCGTGCGAATGTTGATTTCATGGCTTGGGGCGCAAGAATGCAAAAAGTTCATCTAACTCTTCGTCCAGGTAAGCAGTCATGTGTGTATGTCCGCGGTCCGACCATGACAGCTGGGCTTTATAAGCTGTGAAATGGATTCCTCTTTCGTTACTATGACTCTCCTCAAGGGGAGACCTTTTCGATGACGGGATGAGAGAATAAGTCCGATACACTCAGATACGGCGCACCTCCGAGCGGCCGAACGTATTCCGTGCGACGATGGCTCTTAGGGTTCCAATTCACGCTTTGACCAGATCCTGAGCTTTATTACGCCATAGGCGGAGCCGTGCGGGTCAGAGACTTTATGGACGATTGAGTGGGTCACGTACACCGACGACGGATTCCAGACTTTAGGCCTTTGTCAGTCTATATACTATGAGGACCAGGATCGCTTAAGGGGTACTACCTGGCGAGTACATCGCTCGTTTTTAACTCCACGATCTGGCGTGCCTGCATTTATGATAGGCTTGATCTAGCTGAACCCACTCGGCGGGTACTCTTGTGAGTATAAACCTCGATACGGATAAGACCTGACACCCGTTTCCGGCCACTCGTCTATGGAGGGCCCGATAGAAACATTAGCGCAGTGAACTTTAACCGGTCAGTGACTCTGCAACCGGCAGGGGCCCAGGGCGACCAAGTACCGCTCGTATGACTCTTGTCCCTTTTAGCGCATCCGGTTTATTTTAACCGTGGAAGTTCGAATATAGTTGTTGGATTGCCCTTCCCCAAATGAAACCTGATGATTGCCTAAATGTTAGGAGCGTGCCGAAATAGCCCGTTCTTTCTCTGATGCGCTAAAGATGCCTATTTCTAATGGGGACATACCCGAACCAATAAAGACGGCCCGGTAGAATGGTCCCATAGAACCGCTCCGTGTTCCAAGTCTCGATATTAACATGCTCACTTGGAAATCTCTAGACTGGCCTCATAATGGCAGTATCGAGGGCTAGTGAAGTCAGGCAAGAGGCTTTTTAAGTCTCTCCCACTAGGATCCAGGCAAGCAAGTGGCGAAATAAGTGCTGACTCCGCTACTTTCCGCCTGCGTATACCATTACGGAAACTCCTGTGGGTGGACCAGGCATCTTTATTCTAACCGGAGGTCTCGGCTAATGTTCCGTCTTAAGGCCCATGCCGCCCGCAGCACATCCAACAGCAGAGGCTTGCGCCGTCCCGCGAACCTTCTCCGGCCTGCATACATGGGGTTGCGGAATGTACTCCAGAGGGCGCAGGGGATCGTGCGCCTGCCGAACGTCCGTTGCCGATCTAGGTCTAACTGCTCCACCCCAGGGACGGGCAATCCGAGTCCGTTCCAAGAAGGAAGGTTCGTGGCTGAGGTTTACGAGAATACTACACAGAGCACCCAACAGATGCTATCGTGCCGAGCCACTTGGCACTAGATTAACTACTTGGGTGCAATGCCATGTATGTCAGATCCAGTGAAAGTTAAGCTGCTACGTCAGGTAAATGAACCATCCGAGTATTGAACAGATTAGCGCCTTCGCACGCACCGTCGAAGTCGTGGGCACGGCAGCTATATTCGACGGAACCTGTCGGTAAGGAAGATTAAATCGAACTCCTGCTCCTGCTTATAGCTCAACCCTTGCATATTTACTTCTACCCGACAACTGATCCTTTCCCAATATAGAGAAACGTTGGTGTTCTGCCGTCCAGACCGACATCTATCTACCATTGACTAGTACGCAGATACTTATGGTTTGTAGCTGCAAGACTATCGTCACGTTGCGTGGACCCGGAATACCACGCAGACCGCCGCTAAACAGCACCCGAAAACTCGCAGGGAAACAGACTCCCGCGCTCTGTCTATTCGCCAGTCCCTGGTTATAACGAACATATATGCCGACCGTGGAGTCTAGGGTTGGCTTGAGCAACTTATCTTGCTCAGGCCCCATATCCAACTACCTGTTGTCGCTGCCGAGATATACAGGACCTGATACCTGAAATAAGCCATGGCCGGGGAGGGTGTTAGTGGGTTTCAGTTTTTTTTCAGTCCCCCGTGATCTGAACACCTTCAAACTCTAGCGGTACCGCATGCGTGGAGATAACTCTGCACTTGTACTTATCAGACCAGCGATTAAGGAAATTGTCGTGCTAGATGTCGTGAGAGTTATTATTTAGAACGGCGCACGTCTACGGTGTGCCTGGAACACCGGAGTCGTATTGACTGTCATGTGGGCTATCACTTCCATAGTAGCCCACGTAACTCTGGGTGATTGGTTCCCGGTGGCTCTAAGCTGACCAGTCTCAACTTAGGGTATTGAACGTCGCTTATCGCAGCGGAAATGTATGCTGGGGGTTGATACCGGTAGGGCGCTTCGAAAGCAATGGTTAATCATTTTGGCAACCCCATTGTTTCTTCATCCATACTAGGATCCGATATCCATAACCACTTTCTGTTGGCCACTTTCTTTAGTTAGAACAAGAGAGTCTGACCCTATATTTAATATTACGTAGTCCCCAACAATGGGGCTGAGAAGTCCAGTAAGTGCACTATGGCCACACTTCTGCGCTGTGCCGTAAAGAGTATATTACCTTCATCGGAATGGCTTCTAGTTGGGCCCAAATGTAATGGGCGTATTGCGGTAGTAATCGTCAGACTTTCAGATTTCTTGCTGATGACGGCTCCTGGTGATCACCGGTTCGGTTCCCAACCCTACTCGACTGTGGTAGTAGTGATTCGTCCACCTGCGCCCCCAAATTAGATTGGGGTTGTTACGGCGCAGCTATGTGAATTGTCCAACGGAGTGAAATTTTATATCGTACAGTTTTATTCGCTGTAATGACGGGCTTCTGAGCATCTTTGCACCTCAGCTGCGCATCTAAGCCCGGCTTAGCACGTTACTTAAGACCATCCGGGAGGCGGGTGCTCGCTCCAACCGGTGGTTGAAGTTAGTGCAAAACTGACATCTGTCGCTCATTCAGGTATCGGGCGCTAGGATGGAGGCCGGAGTATCAAAGAAAGCTAACGTGCTGATGACAGGCACTGCCCTCTCTATGCAAGGTCCAGGAAAGGGATATAGCCCGTGTTTAATCATAAAGCGGCCAGTATGAAGAGATTAGGCGCATGTTAAAAACAGGCCTACCTTGGCAGGACGAGGAACTCAATGTATATACATTTTTTGAAGCTATCGTTCATGGCTCCTTTAGGAATCGATCGTCCGTTCGAGCTCGCGGTGCTAACAACAAGGGGGGTTAGCGTATCGCAAACTCTAGGAGGACCACTCCGCCGAGAGCATTTGATTCGTCCATGATGGTCGGTCTGGCTCATCGTCCTTGGCAGCGGCTATATACCATCAATATGATCCTCACCGCGTATCAGGTGGGATGTATCACCTGACGTCCGCACGTACCACCTTTCATTGCTAAGAGACGTCTATACGCAATTAAAAAAGAATGCTTAAAAAGGGCGTGTACATAGATTGCAGAGCACTAAGTTAATCCTACATCAGCAACAATTATGTCCTGTTCCTCAGCTGTTTTCACCGGTTAATATGACTTAGAATACGTTATAAAGTGACATCGACCAAGGAACTGCGGCTTCGTCCGAGCCATTGTCATCCTTGCCTACACCAGGTTCGACTAGTAGGCGCTGCCTAGCTGGTTTATATGCTTGTTAAAGCGGCTGCGGTCATTTACGCCTGTGTGCACGTACTTTAAGTTCTTCCTACTCCGACCCACCAAGGATAGTCCTGTGAGCTCATACTGCCAGCAGCGTTAACTGATGTCCTATTTTTGTGGTGTGAAACTATGCGGAGATAAGTTTAGTACTATTATCTTTACACTAGACAGCATTCTAGTCATCGAACATACAATCGCTTCGTTCTGAGGATCTTCAGAGGAAACGTGTGCTAGATGACTTCTTGAACAGGTCTAATTGCCCCGTATGAGAACGCAATGCCAAGCGTGGCTTAGGGATCTGAGCATCTGCCTAGGTTGATCTTTCGCAACTTTCACATGCCTGCCGTGGTATTAACGTCTAAGTCACAGCACATCGGCCCATTATACTCCTAATCGCCGCTGAGAAAATCGTAGCATTGCGGTACTGGACGTTTTCCTAGACGTTGAGTTAAATTGGAATCCGTGTTGGTTACTTTGATCATTATATATGAACCGGAGAGACGTGTTCTCACCAACTGGACTGACAGTCCATGGACTTCCCGCGTGGGGGCTTGGTGTAGTGAACGTAGGTACAAAATTGCTTGACACATAAACTGTCTCGTGTCAATCCGAGGACCCGAAGGCGCGTTTGTATGTATCAACCGTTATATAGATCAAATCATAACATTCCCAGGCTTGGGAAGAGGAAGTTGTCTCGCCTGCTCTACACTCTTGATTGTTTAGCTTTGTCTATTGGGGGCTCCTAGCTATACAAAAGTAGCAGTGTCGGCCAAATGATATACAGGAACTCTGGACGTAGGTGATTTTGTTTTCGGCAAAGTCTATTCAGGACGAAGGACTCGGCCGGTAATACAGCCAACCATGTGTCAGTCAAAGGCCGACGGCTGCACTAACTTTACCCGGTAGTCTCTATACGGCGGATCCTTTGGTGACCGCTGGCACCGACATTAGGCTCCATGTCTGCCCTAATGATGAATTATTTTCCGCGGATGTCAACAAGCCTGTCCTACTGCATCCACCGCAGCGAGGTGAGGTCAGCCCTAATTATGCCAGCAGCCATTCGCCACGGCGAAAAGTGCGCTCATTACCAGCCACTTCGACGACGATGGTGAATGCCGACCTCGGCTTAAGACTTCGACACCAGCCGCTTGTAATTTTCTAGCACAAGCACTATGCCACTACGATCTGGAGGAAGGGCGCTCCTTCTCAGCTTGTAGCTAGTAGAATTAATTCGAAAGATACGTGCCCATTGCACGTTGGGTTTACTCGACTTTACATTGTGTCGTCTATGCTGGTGATCCTGCATTTAATCGGGCACAGAAGCAAGTGTCGCTTAGGGCGCGGGACTGGGAAAGCTTACTCCCCGGGGTTATTTGTTGTCGGCTTCCCGGATTACCTCAGATATATCCTTCTAATCAAATGCCAAGTGCGCTTGAGCCGTTAGATGAAAGTTCCTACATAACCACCCAGGGCATACCGGAATGCATTTATTCAAGGTATAGTGGGAGTTTGCTGCCCCTATGCAAGCCAGGGGTACGTTCATGGTTCCTTACATTGCTGAGTTTATGCGTCGGCGGGACTACATAGATTGGCATAGGGTTCCATGACCAGAAAATCACTTTCTGATAATAGGTATAACTTTACCTAAGAATTACTAACGAGGGGCGAGCATTTGGACTATCAATGTAGCATTATGTACCGCGCTCCTTTGTTCTTTCGGTCTTGTGGTTTTTGTTAGACTCTAGTTCGCCTGAATTCCGTACTACAACGACCGTCCGGTCGTCTGTCTATTTTCATATGGGACAAGAAGCGTCTTGAAGAAAAATGACAGATAACTTTCCGCCTTTGGCTGACGCCGGCTTTCTGTCATACCCGTTCCGATCCGGTCTGAAGACGGGGGCTGGATCCAACGTCAGTTTTCAACGTAACTGGCGCTGCGAAATCGCATTGTCACCAGCGGGATCCAGTCGGACGACATTCTACGTAGGATTGAACGAAACTACGATCTCCGGGCTAATCCAGCAGAGGGGCTACGTCGACCCACCAAGTTGAGAGCACTGCTGCTATATCTATCATCGCTCCTCGCATGCATACCGATACGGCGCTGTTATGTGCCAGACCAGTGTCCTGCAAAAGGCCACCCTTACGTTTGAAACGACTTGCGGAATATCGGGGACCACCACATGGAGGGTGCTCACCGCCAAGACCGCAACCGTGTTCGTCGCGTTCTCCGGAATAGTCATGCCCCGTAAAACGCTCACAGGCTATAGCTTCAGGCCGAGTTCGAGCTGCTTTTTAACCTCGGTAGCTGCGAGCAGGTCTCTTATATATCTGGCAAACCGTTAAGATGGAAGGATCGTAGTATAGAGATATCGCATCGGGATCGCTCCCTAGACCTCTCAAAACTCAGATTGAAAGGCCCCCACCACTCCCAACAGATTAAGCTGGTTTACCACTTAACACAGCTTCTGCTTATGGACAATTGCGGCTGAAGAGCGACTTATTCGAAAAGGAGAGGTTAAAATCATGTCTAATGGACTAAGGGGCAAGTGCGACAGGCAGTAAACGCATGGCTCGACGCTATTAGCCCTTATCCACACTTTCGTAGATTACGTACGAACCAAAACTTACGCTCGTAAACTATGCGTGTGGCCAATCTCGCCCATAGTATATACTAACGTGGCGGGGAGAACTTGGATTACAGCAGCGAAGACTGTCTCAGCGTATCAGAGGACCTGGTTACCTCGCTGTGTCCCTTATGGTGGTCCGTCACAAAGTATTTTCTTGGACTTGTGCTTTGTCGCACGAGAAATATAGTCAGCACTAAAACCATCCTTGCACACAATTATCAGATCCCGAGGCAGTCATCGATGTCCGGTCGTTGACACCACCTCTACCTTAAAACTTGCGGAACCCCGAGTGTGCCGTGCAGACCGATGCTCTGAGCCGTCCGACAACAAGACACTGAAAGTAATTGACAGCGGGCCCCCACAATAATGACTCGTTATTGCCTTGCCGGATGTACGGTGGACGTAACAACAGTTCCTCGCGTAACGTTGGCATAGCACGACACCAGGAAGTACCTGGACGTAAGTACACACAGCGATCGAGTCAGCCTGACTGACTAAAATGGTGGCATACGAACGGTTCGACTCACATGCATCGCAAAATTGTCCTGGTATAGGGTCCTTGGCAGCGGGGGACTATAATCGTTTTCTGACCTGAAAGTTGTTGCTATCTGAGACGTGTCGAACCAGTTTCTTTTGGGTTTTTTCCGAATCAGGGTCGCCGTTACGAAGAAGAGATGGTCCTAGGTTCCTATTTTGATTAGCCCGCGGAGAACCATATCCCGAAATCTGTACAAATGCTGATCTAGTGCGGAGGCCGTTCGTCGCAATTGCAGGATGCCAACGGGGGAGATCGACGTTTAGGGCTGGCAAAGCATTACTGAGAATGTTGGCGACACAATACAGTTGAATGCATTAATTGACACGACCCTTTTTTAAATGTTGCTGCTGAAGCACGATGACTAGTTTTTAGCCGGTGATATCACATAGATCAAGGGGCGCTTGTGATATTGTTGGCGGCCCCAGCGGAAGGGTGAGTATCGTTCCAAGAGGTGAAATCTCTTATCATCGCCTCGATGGGTCTGAGCCTACTTCCTTAGATAGATGCAGCGCTCCCAAAACATCTTAGTAGCGTCAGAGAATGGGGTCTACTCTCTTGTGGCCCAATCTCTCCCTTCACAGCGGTTTGGATTTTCTCGCTTCCTTACTGGGTCTCTATTTCGAATCATGCAGTACTCGCCTGCCCTTCCCTAAACAACTTGAGTGGTATTTCCTCACGGGCAGAAATACTGAGCGGTGCCCCCTATGGTCTTGGCCCGACGGGTGTGGCCGCGTGCCCTTGGCCCTAAACAGTACCGACCCAGTTACTTATACGGGATCTACATTGCGGGGTTAGGCTTCGTTCTGAGCGTTCCCCCTTTTTTAGCAGATCGCGCAGAGCCAGTTGCGTCCCATGCTCAAGTGGATTGACTAGTGAGAGTTCGGTAATGGAGGATCTGAGCAGGGATGCAAGTACATAATAGCCTTGTGGTTATGGGAGAGTCCTCCGCCCGAATTCGACACAGTATGCTTTATCGACTCAACAGTGAGAAAGGCCCATCGCTGATTATCTCGTCTTGCCTGCGTATCGCAGAACGCTTATGTTTTACGTCCGACGAGTCATCGCTCTGATGGCGTTGAGTACTAGGGCGCTTCTTCCACGAGAGGCGGCGGTTTTGAGACAGGAAGACGACTATCAAGTGTGTGTTCCGACCAACAAATTCTATCGTAACCGTAAAACCCTCCGCTGTGCAACCGATTAACCGGTGCCTTTGAACAACTAATAATTAGGTTATTCCAGTATGTTTGGCCCAAAATACGTTTCGAGAGGACATGCTATTTAACAGATGGAAGGCACTGCATAGGGCAGTGGAAGGTAGATAGGCGGTGCCCGGTCTGCGCGGCCGAGGTGGTCCAGATAATAGTATGAAACATAAAATTCAGATGAGGCACTCACGACGCTGCTCGAGATTGTGACGTTTTTGCTTCTGGGCCAAGCGCGGATTACAAGAACAATGAACTAGGGGTCACGCAGTACCAACTCAAAACAACAAGCTCAAGCCCAATTGACGACCTGGCGATGGCACAACCACGATGGGCACAAGGCTGCCCTTAACACCTAAGGGCGTTATAAGTAATAATTTGACTGTGTCCCCTATTCGAAACGGTGAAAGAAAAGCATTATATATTGACCGAGGACTTAGGGATTCATTCGTATTACTAGGGGGTACTTTCCTGGCAAACGGGCCATGGCGTCTCGTATGTTGCGGCGCATCCCAGATTCTGATGTGCTTAGGGTGTCTTGCTGTAGTTCAGCCGGCGCGAAACCAGACTTGTTCGACCTTCCGGTGTAGGAGGACGGATAAACTAATGTAACACGTATGGAAAGCACAGCAAATCGCGTCGCGTTCCCAACAATGGCGCGTGCCTAATTCCCGCGACGATGAAGCGGAGAACTGTAGGGCCGTGCCGCAAACTGCCTAGCTCTAGCTGCTGTCAGGCTATCTTATCGACCGCAGGGCGACTTTCATCAGAGGTGACCCAGAATTCCATGGCGGGCTTACGTAAATGAAGATTGTCGTTCCTACGGCTACGCTGAAAAATTGTGTAACGTACGTCACAAAAGTACAAAACATGTCCTCGCCGCGTTCAGGCGTGTGGTACATCCGAAGATTTCAAGTAGGCTCGACCCTGCCTGGGACACGGGTATAAATCAGACTGCAATATTGCCCGGCCTGGAAACATACCAGACGCGAATAAGGCGATGCTCGCATGGTTTTGGATTGGTACTTCTATTTTCTCATGCGAGTGTTCATTCCTTTGCATGACTTTGGAGATAAGGTTCCGGGGGCACAGGGAGACGCGTTCCTACAACTCCTGTACATCCGCACCTAGATACGCCATGCCTGCCGCTCGGTCACGTTTCTTAGAGGACGAATCTCATCCGCACAATACGGACGCAGCGAGGAACCTGCATAGACGGCGCGTAATCTTTATAATAATCTATCCAACGTACTGTGGTTCTGTCCGTCCACAGCCGAAGCCATCAGAAATATGTTGGCCTACTTTAGAGTATTACCCGTGGGCTAGCCCCGGGCTAACACAAACCGGTGTGACTCGTATATAGTCTTGACCGCATTACTGGTAGCCATCCCTTATGTGATGGGCTGTGTGCAGCTCGGCCTATGTATAATTGTCATGCCCTGTGGTGCTGCCTTAGAAGTGTATAGCGGACCTCACCTTCGCTACTGATAGACAGCTTCGCGGGGACCGATCTCGATCACACCCACGCAGATTTAGGGGACACAGCCACGTGACTAGGCCGCTGGCAGATGGGCTGTCCATCAAGGATCTACCTGGCGCTTCGCGACGTGGATAGGGGGTGCGATGGGTGTGACTACCGCAGACTGAGCTATCGCCAAGTGAAAATCTGAAGAGCAACGAACGGGCAGGTCCTCAAGCTCTAGGCCCCCGTTTCATCGAGTCCTGGGCTGAAACTATTACCAGAGGATTTTCAGCCTGGAGTTCAACACTAGTGGACAGTGAGCCCATAGTGGGGGCGTCCCACATGTGTCCATATTCGAAATCAAGGGACTTTGCTCGTACACTTAAGCGTTGTACAAACGGTACTGCCTCAACAAGCTTTCACTTAGTTATAAGCGATGCCAAACATACCCTTTAGGCCTGCTCATGGCAAGATAGGCTCTTTGTCGGGTGCGCGGAGTCTTCCAGAGTAGAGGCAACTTATCTTCTAACGCTTCCAAAATGGACCCAACCAGACGAACGCGTCTATATACACGATTGATCCTAGGGTCGAGCCAGGAACATCTTGAAGAACAGATCTCCGGTCCGCAGCGGACGTGAAATTAGACTGGGGGTAACCCTGGCATTCACTAATGCATCCTCTCGGGCGTAATTATCCATTTACGAATATCCACGTAAAGGAAGAATCCGCGAATTTGCCGTATTACTCTCCGCGAAGAGGCGGTGCCAACGGACTCTGTCAAGGTACCCAAGGGAGATCCGGTCCGTAGAGTAAGCATTTAGGTTCCAGCCCTGGGTCGCTGTTCATCAGGTTAAATGTTCTTCCACCGCCATATTCCGTGTCGGTCGGTTCACAGCGGCGTATGCTCTAGGGGACACACAAGCCCTCGTATGAATTTTAGAACGGGGTCCTCGGCGCTAGTACTCTACTCTGATACTTTTGGTGAGTATATATCATGATGATGTCTCTGCTAGTAATCAGAAAAAATTCATCCGTTGAGATCTTTTGCTTATCGGAAAGCATAATCAGGTAAGATGACGACTTACGGGATTACCCAGACTTACGTAGCAATAACCGCACGGTCGAAGATCTGCCTATTAGTCTCTAGCCTCCCGACATAGTACCTGGTTGCAGAACGAGTGCGGTCGACAAGTATTCACACCCGGGTAGTGTAGTGGCTATAATTATCTCTAACGATGTTGACCGCCTCTTACGATACAGATATCTCGGCATGTATGATCCTGGTATACAGTGCTTCGCTAGTGGACCGTGAAGGCATTATATCTACCATACTCAAAGAAACGGTTACAGGGACATATGAAATTAACCTCGACACAATATTGACTGTGCCTTTTCTCTATAATTAAACCGACAATCTACTCTCTAAGTCGTCTCATACGTGAGACGAGGGAAGTATCCCGTTATCAGATATGGTACGGGTAAAACCGGGTAGAGACTACGGAGCTCCCGCTCTGGAGTATTTAAGGGGTTTAGGTGCGCCGTTATTAGCTATTTATATCTCACTCACAAAGTGGAGTTGGCCTTTTGTATTGGTCATCTGATTATAAATCTGGATATGCTCATTTGGTACGAGTACCCTGTGCGTACCGGCGAATGGTTGATAATTCGGTCCCAATGAGGACACTGAGGAGTTTAAAAGTGGTTTGGAATCAATCGTATGTTCTTTTACCATAGGCATCTTTTGACCGGCGTTATACGGCTCAGAGTGCGAGGACTCGCAGAACATGTAGCGACTTAAACCCGGGGGGGATGAAAACACACACCCAATCGGGGGCAAGCTATTCTTTTCATCCACCCACTATTCAGGACCCTGTCTCCAGTAACGCTATCATAAGCTCGCATATCCAGATATATGCTGATGAGTCCCCCAGACTCTCTACTGGTGTCGGTGATCGACGCGTCTCTACGCAACCCCTCAGTGGTTACCTTCCAATACCTAGGTCGGTCTTACGATACTTGACCTCCCCGGTACTCAAAGGGTTGATTCCGTATGTCCCATTATTGTCTGCAGGCCTTCAGGTTTCATGCCATCCATCCAGCCCCGGCAGTTCGGGATTCGGAACCCGAACACCTCTTGTCTCAAGGCGCGATAACCCCTATCACGTGCGCCCGTGAGTGAATTGATAATAGGCGTACGCGGATTTTAAATCCCCAGTGCCCGGATGGATAGGATTCTCACCGGATTATCTTACCCCAGGACGTTACCAATTGATGATAGGATCTTCCACGTCTAATCCACAAGGGCGTATGCGTACGTCAGGCGAGCCCCGCATGAAGTGTAAGGAGTAATTCTCCCTGGAGATTCATTTGCACCCATTTTTCCGAGACGGTCTTATTGAATTGTGACGTGACTAAGACAATTTGGGCGTCAGGGTGTCGACACTATTCAGATACGAGATTCACACTTCATATGGCTATGCTCAGCCATCACGATGCACTGACCGGGAGTTCACGCGAGAGCCTTTGGCAACCGCTAGTGTGATGTTGTAGGCCAGATACATACCTCGAAAATCGCAAACTACCCGCGGTATCCGGTGTTTAAGCGTTTTAAATCCTGGTCTTTCATCTACCCACTCCATGCTCACGATCACGATGAAACACGCGTTAGACTACACGCTGTCTTCGTATTCACCCACGGGTGGCTAATACGACGCTGGCTCTCCCGCGCCTTCCTGATATTATGCTAAAACGCGATGACGGACGCTGTGTCGAACGCTTCAATTTTCTGCCCTACGAGTCATGTCTTTGTGGTAGCCTGTAGGTCTCTGGCGTGTCGAGGCGGCACCCTCCGTGACGAGGTACAGGATAAAGCGGTGACTATTCTTGTCCCTGCTGAATCCACGAGCCGGCCGGTTGCCTAGAAACGTTATAGCTGGGCGTCGGATCAAGACTGTGCGGTACCAATTCGTATCCGCGTTTTAGCTACATACAACAGGACCTTTGGAGTCCGTCCATTGTGCTTAGCTGAATGGACATTAAGGCTATATAAATAACTCGACGACATACGCACCCAGCCCTTTAGAAGGTCAGCGTGAAGGGCAACCAGCTGCTTCCGACCGCGCCTGACGC
		</sequence>
    <sequence><taxon idref="Location_0_3_1|38.381977021532464"/>
			CCGCCAAAGGACCCAGGTGAAATCGCAGGGTCAAAGGCCGAATACTTAGCTCACCAACCGAAGGTGCGAGTTTATCGCACCAACACTTCGAACGAAGGGCCCCCTTGGAACCCCAGCCCCCACCGCCTGATAGCTTGGGTCGCTCTTCCCTAAAGGTCAGAGCACAGTTCATATCTTGTGAACTAGGAATGCCGTTGACTACGGCACTGCCTTGTCGAACCGAACAGTGTCATAAGTAGGCACAGCTGTTCTGTACACGGCCTGTAAGGGTTACAGCAAAATGTTCTGGCGCGAGGCCAGTGTTCTTCGAGACGATTCGTTGCGTTGAGGTCCGATCGCCATACGGCGGTTGGCGCCCTATTTCACGTCAGCGGACAACCTTTGCGCTGCCTCGAATCAGCAGCAGGAAAGTACGTGTTGCTCCTCCTCCTTCCCGAGCGGTCCTGCAGCCCTTTGGTACGTACAGCTCTAAAAAACTGTCATCGGTTGCGCTGTAGTTCGCGAACTTGACGGGTCGGTAGCTCAGAATCGCATTTTGTCATTGAAATATCATCACTCGGCGTGATAACTATTTGGAATAAGTCCGGCTGCCGCAGATCAAGGTCTTCCGTTAAGAGCGAGGAGAAGGTTCCCGTGCAAAGCGTCGCGCAGAGTGAGATGCTTTAGAAAGTCGGAAGGAGTGTGCTGCAAACGATGTGAGTCACGATGAGTATCCTGGTCCCTCCTACGGGGTCAACCAGACCACTAGTGGCCTCAGCCAGACTACAGGTCTATCAACTCCGCTACCAGCGAATAAGGGAAAGTCTCAGCATCCGACTTTTCTTATCGACTCGGAATTCAGGCCTGGTTAACTGAGCAGCACTTTTTTCCACCGATCTTGGGTGAAGCACTATGTAAAAACACAAAGTGTCAGGACCGGGCAAGAACTGGAGCGTAGCACTGAGCAGAACCCGGATACACGGGCGCCTGTACAGCGCTTTTCTCGGCGCTTATCGACATGTGGTTGGTCAATGCGTTATTACGGTCGTGCGCCACTCCTATGGCGACGGGAGTATATAAGCACGGGTATTATCTGGGAGACACTGCATATGCTGATAGACCTCGCGCGAATTGCCAGCGCTCCATATCGTTCTACCACAGCGAGCGCGTGGATGGCGGTTGTTCCTTGCGTTAAATAAACGGAGTCTGAAAAGAAAGAAATGCTACGGAAAGTCAGCCGATAGAGAGTTAGTCTGTAGCGACTTGTCAGTCCATTTCGCAAGGAAGGTGTTGAGAAGTAGATGATCTGCGAACGTAGTTCAAATCAGACCCGGCGTATGATTCCGTCGAATAACGAACAATCCGCTTTAGGCCTTCACTTTGCGTGCGAATGTTGATTTCATGGCTTGGGGCGCAAGAATGCAAAAAGTTCATCTAACTCTTCGTCCAGGTAAGCAGTCATGTGTGTATGTCCGCGGTCCGACCATGACAGCTGGGCTTTATAAGCTGTGAAATGGATTCCTCTTTCGTTACTATGACTCTCCTCAAGGGGAGACCTTTTCGATGACGGGATGAGAGAATAAGTCCGATACACTCAGATACGGCGCACCTCCGAGCGGCCGAACGTATTCCGTGCGACGATGGCTCTTAGGGTTCCAATTCACGCTTTGACCAGATCCTGAGCTTTATTACGCCATAGGCGGAGCCGTGCGGGTCAGAGACTTTATGGACGATTGAGTGGGTCACGTACACCGACGACGGATTCCAGACTTTAGGCCTTTGTCAGTCTATATACTATGAGGACCAGGATCGCTTAAGGGGTACTACCTGGCGAGTACATCGCTCGTTTTTAACTCCACGATCTGGCGTGCCTGCATTTATGATAGGCTTGATCTAGCTGAACCCACTCGGCGGGTACTCTTGTGAGTATAAACCTCGATACGGATAAGACCTGACACCCGTTTCCGGCCACTCGTCTATGGAGGGCCCGATAGAAACATTAGCGCAGTGAACTTTAACCGGTCAGTGACTCTGCAACCGGCAGGGGCCCAGGGCGACCAAGTACCGCTCGTATGACTCTTGTCCCTTTTAGCGCATCCGGTTTATTTTAACCGTGGAAGTTCGAATATAGTTGTTGGATTGCCCTTCCCCAAATGAAACCTGATGATTGCCTAAATGTTAGGAGCGTGCCGAAATAGCCCGTTCTTTCTCTGATGCGCTAAAGATGCCTATTTCTAATGGGGACATACCCGAACCAATAAAGACGGCCCGGTAGAATGGTCCCATAGAACCGCTCCGTGTTCCAAGTCTCGATATTAACATGCTCACTTGGAAATCTCTAGACTGGCCTCATAATGGCAGTATCGAGGGCTAGTGAAGTCAGGCAAGAGGCTTTTTAAGTCTCTCCCACTAGGATCCAGGCAAGCAAGTGGCGAAATAAGTGCTGACTCCGCTACTTTCCGCCTGCGTATACCATTACGGAAACTCCTGTGGGTGGACCAGGCATCTTTATTCTAACCGGAGGTCTCGGCTAATGTTCCGTCTTAAGGCCCATGCCGCCCGCAGCACATCCAACAGCAGAGGCTTGCGCCGTCCCGCGAACCTTCTCCGGCCTGCATACATGGGGTTGCGGAATGTACTCCAGAGGGCGCAGGGGATCGTGCGCCTGCCGAACGTCCGTTGCCGATCTAGGTCTAACTGCTCCACCCCAGGGACGGGCAATCCGAGTCCGTTCCAAGAAGGAAGGTTCGTGGCTGAGGTTTACGAGAATACTACACAGAGCACCCAACAGATGCTATCGTGCCGAGCCACTTGGCACTAGATTAACTACTTGGGTGCAATGCCATGTATGTCAGATCCAGTGAAAGTTAAGCTGCTACGTCAGGTAAATGAACCATCCGAGTATTGAACAGATTAGCGCCTTCGCACGCACCGTCGAAGTCGTGGGCACGGCAGCTATATTCGACGGAACCTGTCGGTAAGGAAGATTAAATCGAACTCCTGCTCCTGCTTATAGCTCAACCCTTGCATATTTACTTCTACCCGACAACTGATCCTTTCCCAATATAGAGAAACGTTGGTGTTCTGCCGTCCAGACCGACATCTATCTACCATTGACTAGTACGCAGATACTTATGGTTTGTAGCTGCAAGACTATCGTCACGTTGCGTGGACCCGGAATACCACGCAGACCGCCGCTAAACAGCACCCGAAAACTCGCAGGGAAACAGACTCCCGCGCTCTGTCTATTCGCCAGTCCCTGGTTATAACGAACATATATGCCGACCGTGGAGTCTAGGGTTGGCTTGAGCAACTTATCTTGCTCAGGCCCCATATCCAACTACCTGTTGTCGCTGCCGAGATATACAGGACCTGATACCTGAAATAAGCCATGGCCGGGGAGGGTGTTAGTGGGTTTCAGTTTTTTTTCAGTCCCCCGTGATCTGAACACCTTCAAACTCTAGCGGTACCGCATGCGTGGAGATAACTCTGCACTTGTACTTATCAGACCAGCGATTAAGGAAATTGTCGTGCTAGATGTCGTGAGAGTTATTATTTAGAACGGCGCACGTCTACGGTGTGCCTGGAACACCGGAGTCGTATTGACTGTCATGTGGGCTATCACTTCCATAGTAGCCCACGTAACTCTGGGTGATTGGTTCCCGGTGGCTCTAAGCTGACCAGTCTCAACTTAGGGTATTGAACGTCGCTTATCGCAGCGGAAATGTATGCTGGGGGTTGATACCGGTAGGGCGCTTCGAAAGCAATGGTTAATCATTTTGGCAACCCCATTGTTTCTTCATCCATACTAGGATCCGATATCCATAACCACTTTCTGTTGGCCACTTTCTTTAGTTAGAACAAGAGAGTCTGACCCTATATTTAATATTACGTAGTCCCCAACAATGGGGCTGAGAAGTCCAGTAAGTGCACTATGGCCACACTTCTGCGCTGTGCCGTAAAGAGTATATTACCTTCATCGGAATGGCTTCTAGTTGGGCCCAAATGTAATGGGCGTATTGCGGTAGTAAACGTCAGACTTTCAGATTTCTTGCTGATGACGGCTCCTGGTGATCACCGGTTCGGTTCCCAACCCTACTCGACTGTGGTAGTAGTGATTCGTCCACCTGCGCCCCCAAATTAGATTGGGGTTGTTACGGCGCAGCTATGTGAATTGTCCAACGGAGTGAAATTTTATATCGTACAGTTTTATTCGCTGTAATGACGGGCTTCTGAGCATCTTTGCACCTCAGCTGCGCATCTAAGCCCGGCTTAGCACGTTACTTAAGACCATCCGGGAGGCGGGTGCTCGCTCCAACCGGTGGTTGAAGTTAGTGCAAAACTGACATCTGTCGCTCATTCAGGTATCGGGCGCTAGGATGGAGGCCGGAGTATCAAAGAAAGCTAACGTGCTGATGACAGGCACTGCCCTCTCTATGCAAGGTCCAGGAAAGGGATATAGCCCGTGTTTAATCATAAAGCGGCCAGTATGAAGAGATTAGGCGCATGTTAAAAACAGGCCTACCTTGGCAGGACGAGGAACTCAATGTATATACATTTTTTGAAGCTATCGTTCATGGCTCCTTTAGGAATCGATCGTCCGTTCGAGCTCGCGGTGCTAACAACAAGGGGGGTTAGCGTATCGCAAACTCTAGGAGGACCACTCCGCCGAGAGCATTTGATTCGTCCATGATGGTCGGTCTGGCTCATCGTCCTTGGCAGCGGCTATATACCATCAATATGATCCTCACCGCGTATCAGGTGGGATGTATCACCTGACGTCCGCACGTACCACCTTTCATTGCTAAGAGACGTCTATACGCAATTAAAAAAGAATGCTTAAAAAGGGCGTGTACATAGATTGCAGAGCACTAAGTTAATCCTACATCAGCAACAATTATGTCCTGTTCCTCAGCTGTTTTCACCGGTTAATATGACTTAGAATACGTTATAAAGTGACATCGACCAAGGAACTGCGGCTTCGTCCGAGCCATTGTCATCCTTGCCTACACCAGGTTCGACTAGTAGGCGCTGCCTAGCTGGTTTATATGCTTGTTAAAGCGGCTGCGGTCATTTACGCCTGTGTGCACGTACTTTAAGTTCTTCCTACTCCGACCCACCAAGGATAGTCCTGTGAGCTCATACTGCCAGCAGCGTTAACTGATGTCCTATTTTTGTGGTGTGAAACTATGCGGAGATAAGTTTAGTACTATTATCTTTACACTAGACAGCATTCTAGTCATCGAACATACAATCGCTTCGTTCTGAGGATCTTCAGAGGAAACGTGTGCTAGATGACTTCTTGAACAGGTCTAATTGCCCCGTATGAGAACGCAATGCCAAGCGTGGCTTAGGGATCTGAGCATCTGCCTAGGTTGATCTTTCGCAACTTTCACATGCCTGCCGTGGTATTAACGTCTAAGTCACAGCACATCGGCCCATTATACTCCTAATCGCCGCTGAGAAAATCGTAGCATTGCGGTACTGGACGTTTTCCTAGACGTTGAGTTAAATTGGAATCCGTGTTGGTTACTTTGATCATTATATATGAACCGGAGAGACGTGTTCTCACCAACTGGACTGACAGTCCATGGACTTCCCGCGTGGGGGCTTGGTGTAGTGAACGTAGGTACAAAATTGCTTGACACATAAACTGTCTCGTGTCAATCCGAGGACCCGAAGGCGCGTTTGTATGTATCAACCGTTATATAGATCAAATCATAACATTCCCAGGCTTGGGAAGAGGAAGTTGTCTCGCCTGCTCTACACTCTTGATTGTTTAGCTTTGTCTATTGGGGGCTCCTAGCTATACAAAAGTAGCAGTGTCGGCCAAATGATATACAGGAACTCTGGACGTAGGTGATTTTGTTTTCGGCAAAGTCTATTCAGGACGAAGGACTCGGCCGGTAATACAGCCAACCATGTGTCAGTCAAAGGCCGACGGCTGCACTAACTTTACCCGGTAGTCTCTATACGGCGGATCCTTTGGTGACCGCTGGCACCGACATTAGGCTCCATGTCTGCCCTAATGATGAATTATTTTCCGCGGATGTCAACAAGCCTGTCCTACTGCATCCACCGCAGCGAGGTGAGGTCAGCCCTAATTATGCCAGCAGCCATTCGCCACGGCGAAAAGTGCGCTCATTACCAGCCACTTCGACGACGATGGTGAATGCCGACCTCGGCTTAAGACTTCGACACCAGCCGCTTGTAATTTTCTAGCACAAGCACTATGCCACTACGATCTGGAGGAAGGGCGCTCCTTCTCAGCTTGTAGCTAGTAGAATTAATTCGAAAGATACGTGCCCATTGCACGTTGGGTTTACTCGACTTTACATTGTGTCGTCTATGCTGGTGATCCTGCATTTAATCGGGCACAGAAGCAAGTGTCGCTTAGGGCGCGGGACTGGGAAAGCTTACTCCCCGGGGTTATTTGTTGTCGGCTTCCCGGATTACCTCAGATATATCCTTCTAATCAAATGCCAAGTGCGCTTGAGCCGTTAGATGAAAGTTCCTACATAACCACCCAGGGCATACCGGAATGCATTTATTCAAGGTATAGTGGGAGTTTGCTGCCCCTATGCAAGCCAGGGGTACGTTCATGGTTCCTTACATTGCTGAGTTTATGCGTCGGCGGGACTACATAGATTGGCATAGGGTTCCATGACCAGAAAATCACTTTCTGATAATAGGTATAACTTTACCTAAGAATTACTAACGAGGGGCGAGCATTTGGACTATCAATGTAGCATTATGTACCGCGCTCCTTTGTTCTTTCGGTCTTGTGGTTTTTGTTAGACTCTAGTTCGCCTGAATTCCGTACTACAACGACCGTCCGGTCGTCTGTCTATTTTCATATGGGACAAGAAGCGTCTTGAAGAAAAATGACAGATAACTTTCCGCCTTTGGCTGACGCCGGCTTTCTGTCATACCCGTTCCGATCCGGTCTGAAGACGGGGGCTGGATCCAACGTCAGTTTTCAACGTAACTGGCGCTGCGAAATCGCATTGTCACCAGCGGGATCCAGTCGGACGACATTCTACGTAGGATTGAACGAAACTACGATCTCCGGGCTAATCCAGCAGAGGGGCTACGTCGACCCACCAAGTTGAGAGCACTGCTGCTATATCTATCATCGCTCCTCGCATGCATACCGATACGGCGCTGTTATGTGCCAGACCAGTGTCCTGCAAAAGGCCACCCTTACGTTTGAAACGACTTGCGGAATATCGGGGACCACCACATGGAGGGTGCTCACCGCCAAGACCGCAACCGTGTTCGTCGCGTTCTCCGGAATAGTCATGCCCCGTAAAACGCTCACAGGCTATAGCTTCAGGCCGAGTTCGAGCTGCTTTTTAACCTCGGTAGCTGCGAGCAGGTCTCTTATATATCTGGCAAACCGTTAAGATGGAAGGATCGTAGTATAGAGATATCGCATCGGGATCGCTCCCTAGACCTCTCAAAACTCAGATTGAAAGGCCCCCACCACTCCCAACAGATTAAGCTGGTTTACCACTTAACACAGCTTCTGCTTATGGACAATTGCGGCTGAAGAGCGACTTATTCGAAAAGGAGAGGTTAAAATCATGTCTAATGGACTAAGGGGCAAGTGCGACAGGCAGTAAACGCATGGCTCGACGCTATTAGCCCTTATCCACACTTTCGTAGATTACGTACGAACCAAAACTTACGCTCGTAAACTATGCGTGTGGCCAATCTCGCCCATAGTATATACTAACGTGGCGGGGAGAACTTGGATTACAGCAGCGAAGACTGTCTCAGCGTATCAGAGGACCTGGTTACCTCGCTGTGTCCCTTATGGTGGTCCGTCACAAAGTATTTTCTTGGACTTGTGCTTTGTCGCACGAGAAATATAGTCAGCACTAAAACCATCCTTGCACACAATTATCAGATCCCGAGGCAGTCATCGATGTCCGGTCGTTGACACCACCTCTACCTTAAAACTTGCGGAACCCCGAGTGTGCCGTGCAGACCGATGCTCTGAGCCGTCCGACAACAAGACACTGAAAGTAATTGACAGCGGGCCCCCACAATAATGACTCGTTATTGCCTTGCCGGATGTACGGTGGACGTAACAACAGTTCCTCGCGTAACGTTGGCATAGCACGACACCAGGAAGTACCTGGACGTAAGTACACACAGCGATCGAGTCAGCCTGACTGACTAAAATGGTGGCATACGAACGGTTCGACTCACATGCATCGCAAAATTGTCCTGGTATAGGGTCCTTGGCAGCGGGGGACTATAATCGTTTTCTGACCTGAAAGTTGTTGCTATCTGAGACGTGTCGAACCAGTTTCTTTTGGGTTTTTTCCGAATCAGGGTCGCCGTTACGAAGAAGAGATGGTCCTAGGTTCCTATTTTGATTAGCCCGCGGAGAACCATATCCCGAAATCTGTACAAATGCTGATCTAGTGCGGAGGCCGTTCGTCGCAATTGCAGGATGCCAACGGGGGAGATCGACGTTTAGGGCTGGCAAAGCATTACTGAGAATGTTGGCGACACAATACAGTTGAATGCATTAATTGACACGACCCTTTTTTAAATGTTGCTGCTGAAGCACGATGACTAGTTTTTAGCCGGTGATATCACATAGATCAAGGGGCGCTTGTGATATTGTTGGCGGCCCCAGCGGAAGGGTGAGTATCGTTCCAAGAGGTGAAATCTCTTATCATCGCCTCGATGGGTCTGAGCCTACTTCCTTAGATAGATGCAGCGCTCCCAAAACATCTTAGTAGCGTCAGAGAATGGGGTCTACTCTCTTGTGGCCCAATCTCTCCCTTCACAGCGGTTTGGATTTTCTCGCTTCCTTACTGGGTCTCTATTTCGAATCATGCAGTACTCGCCTGCCCTTCCCTAAACAACTTGAGTGGTATTTCCTCACGGGCAGAAATACTGAGCGGTGCCCCCTATGGTCTTGGCCCGACGGGTGTGGCCGCGTGCCCTTGGCCCTAAACAGTACCGACCCAGTTACTTATACGGGATCTACATTGCGGGGTTAGGCTTCGTTCTGAGCGTTCCCCCTTTTTTAGCAGATCGCGCAGAGCCAGTTGCGTCCCATGCTCAAGTGGATTGACTAGTGAGAGTTCGGTAATGGAGGATCTGAGCAGGGATGCAAGTACATAATAGCCTTGTGGTTATGGGAGAGTCCTCCGCCCGAATTCGACACAGTATGCTTTATCGACTCAACAGTGAGAAAGGCCCATCGCTGATTATCTCGTCTTGCCTGCGTATCGCAGAACGCTTATGTTTTACGTCCGACGAGTCATCGCTCTGATGGCGTTGAGTACTAGGGCGCTTCTTCCACGAGAGGCGGCGGTTTTGAGACAGGAAGACGACTATCAAGTGTGTGTTCCGACCAACAAATTCTATCGTAACCGTAAAACCCTCCGCTGTGCAACCGATTAACCGGTGCCTTTGAACAACTAATAATTAGGTTATTCCAGTATGTTTGGCCCAAAATACGTTTCGAGAGGACATGCTATTTAACAGATGGAAGGCACTGCATAGGGCAGTGGAAGGTAGATAGGCGGTGCCCGGTCTGCGCGGCCGAGGTGGTCCAGATAATAGTATGAAACATAAAATTCAGATGAGGCACTCACGACGCTGCTCGAGATTGTGACGTTTTTGCTTCTGGGCCAAGCGCGGATTACAAGAACAATGAACTAGGGGTCACGCAGTACCAACTCAAAACAACAAGCTCAAGCCCAATTGACGACCTGGCGATGGCACAACCACGATGGGCACAAGGCTGCCCTTAACACCTAAGGGCGTTATAAGTAATAATTTGACTGTGTCCCCTATTCGAAACGGTGAAAGAAAAGCATTATATATTGACCGAGGACTTAGGGATTCATTCGTATTACTAGGGGGTACTTTCCTGGCAAACGGGCCATGGCGTCTCGTATGTTGCGGCGCATCCCAGATTCTGATGTGCTTAGGGTGTCTTGCTGTAGTTCAGCCGGCGCGAAACCAGACTTGTTCGACCTTCCGGTGTAGGAGGACGGATAAACTAATGTAACACGTATGGAAAGCACAGCAAATCGCGTCGCGTTCCCAACAATGGCGCGTGCCTAATTCCCGCGACGATGAAGCGGAGAACTGTAGGGCCGTGCCGCAAACTGCCTAGCTCTAGCTGCTGTCAGGCTATCTTATCGACCGCAGGGCGACTTTCATCAGAGGTGACCCAGAATTCCATGGCGGGCTTACGTAAATGAAGATTGTCGTTCCTACGGCTACGCTGAAAAATTGTGTAACGTACGTCACAAAAGTACAAAACATGTCCTCGCCGCGTTCAGGCGTGTGGTACATCCGAAGATTTCAAGTAGGCTCGACCCTGCCTGGGACACGGGTATAAATCAGACTGCAATATTGCCCGGCCTGGAAACATACCAGACGCGAATAAGGCGATGCTCGCATGGTTTTGGATTGGTACTTCTATTTTCTCATGCGAGTGTTCATTCCTTTGCATGACTTTGGAGATAAGGTTCCGGGGGCACAGGGAGACGCGTTCCTACAACTCCTGTACATCCGCACCTAGATACGCCATGCCTGCCGCTCGGTCACGTTTCTTAGAGGACGAATCTCATCCGCACAATACGGACGCAGCGAGGAACCTGCATAGACGGCGCGTAATCTTTATAATAATCTATCCAACGTACTGTGGTTCTGTCCGTCCACAGCCGAAGCCATCAGAAATATGTTGGCCTACTTTAGAGTATTACCCGTGGGCTAGCCCCGGGCTAACACAAACCGGTGTGACTCGTATATAGTCTTGACCGCATTACTGGTAGCCATCCCTTATGTGATGGGCTGTGTGCAGCTCGGCCTATGTATAATTGTCATGCCCTGTGGTGCTGCCTTAGAAGTGTATAGCGGACCTCACCTTCGCTACTGATAGACAGCTTCGCGGGGACCGATCTCGATCACACCCACGCAGATTTAGGGGACACAGCCACGTGACTAGGCCGCTGGCAGATGGGCTGTCCATCAAGGATCTACCTGGCGCTTCGCGACGTGGATAGGGGGTGCGATGGGTGTGACTACCGCAGACTGAGCTATCGCCAAGTGAAAATCTGAAGAGCAACGAACGGGCAGGTCCTCAAGCTCTAGGCCCCCGTTTCATCGAGTCCTGGGCTGAAACTATTACCAGAGGATTTTCAGCCTGGAGTTCAACACTAGTGGACAGTGAGCCCATAGTGGGGGCGTCCCACATGTGTCCATATTCGAAATCAAGGGACTTTGCTCGTACACTTAAGCGTTGTACAAACGGTACTGCCTCAACAAGCTTTCACTTAGTTATAAGCGATGCCAAACATACCCTTTAGGCCTGCTCATGGCAAGATAGGCTCTTTGTCGGGTGCGCGGAGTCTTCCAGAGTAGAGGCAACTTATCTTCTAACGCTTCCAAAATGGACCCAACCAGACGAACGCGTCTATATACACGATTGATCCTAGGGTCGAGCCAGGAACATCTTGAAGAACAGATCTCCGGTCCGCAGCGGACGTGAAATTAGACTGGGGGTAACCCTGGCATTCACTAATGCATCCTCTCGGGCGTAATTATCCATTTACGAATATCCACGTAAAGGAAGAATCCGCGAATTTGCCGTATTACTCTCCGCGAAGAGGCGGTGCCAACGGACTCTGTCAAGGTACCCAAGGGAGATCCGGTCCGTAGAGTAAGCATTTAGGTTCCAGCCCTGGGTCGCTGTTCATCAGGTTAAATGTTCTTCCACCGCCATATTCCGTGTCGGTCGGTTCACAGCGGCGTATGCTCTAGGGGACACACAAGCCCTCGTATGAATTTTAGAACGGGGTCCTCGGCGCTAGTACTCTACTCTGATACTTTTGGTGAGTATATATCATGATGATGTCTCTGCTAGTAATCAGAAAAAATTCATCCGTTGAGATCTTTTGCTTATCGGAAAGCATAATCAGGTAAGATGACGACTTACGGGATTACCCAGACTTACGTAGCAATAACCGCACGGTCGAAGATCTGCCTATTAGTCTCTAGCCTCCCGACATAGTACCTGGTTGCAGAACGAGTGCGGTCGACAAGTATTCACACCCGGGTAGTGTAGTGGCTATAATTATCTCTAACGATGTTGACCGCCTCTTACGATACAGATATCTCGGCATGTATGATCCTGGTATACAGTGCTTCGCTAGTGGACCGTGAAGGCATTATATCTACCATACTCAAAGAAACGGTTACAGGGACATATGAAATTAACCTCGACACAATATTGACTGTGCCTTTTCTCTATAATTAAACCGACAATCTACTCTCTAAGTCGTCTCATACGTGAGACGAGGGAAGTATCCCGTTATCAGATATGGTACGGGTAAAACCGGGTAGAGACTACGGAGCTCCCGCTCTGGAGTATTTAAGGGGTTTAGGTGCGCCGTTATTAGCTATTTATATCTCACTCACAAAGTGGAGTTGGCCTTTTGTATTGGTCATCTGATTATAAATCTGGATATGCTCATTTGGTACGAGTACCCTGTGCGTACCGGCGAATGGTTGATAATTCGGTCCCAATGAGGACACTGAGGAGTTTAAAAGTGGTTTGGAATCAATCGTATGTTCTTTTACCATAGGCATCTTTTGACCGGCGTTATACGGCTCAGAGTGCGAGGACTCGCAGAACATGTAGCGACTTAAACCCGGGGGGGATGAAAACACACACCCAATCGGGGGCAAGCTATTCTTTTCATCCACCCACTATTCAGGACCCTGTCTCCAGTAACGCTATCATAAGCTCGCATATCCAGATATATGCTGATGAGTCCCCCAGACTCTCTACTGGTGTCGGTGATCGACGCGTCTCTACGCAACCCCTCAGTGGTTACCTTCCAATACCTAGGTCGGTCTTACGATACTTGACCTCCCCGGTACTCAAAGGGTTGATTCCGTATGTCCCATTATTGTCTGCAGGCCTTCAGGTTTCATGCCATCCATCCAGCCCCGGCAGTTCGGGATTCGGAACCCGAACACCTCTTGTCTCAAGGCGCGATAACCCCTATCACGTGCGCCCGTGAGTGAATTGATAATAGGCGTACGCGGATTTTAAATCCCCAGTGCCCGGATGGATAGGATTCTCACCGGATTATCTTACCCCAGGACGTTACCAATTGATGATAGGATCTTCCACGTCTAATCCACAAGGGCGTATGCGTACGTCAGGCGAGCCCCGCATGAAGTGTAAGGAGTAATTCTCCCTGGAGATTCATTTGCACCCATTTTTCCGAGACGGTCTTATTGAATTGTGACGTGACTAAGACAATTTGGGCGTCAGGGTGTCGACACTATTCAGATACGAGATTCACACTTCATATGGCTATGCTCAGCCATCACGATGCACTGACCGGGAGTTCACGCGAGAGCCTTTGGCAACCGCTAGTGTGATGTTGTAGGCCAGATACATACCTCGAAAATCGCAAACTACCCGCGGTATCCGGTGTTTAAGCGTTTTAAATCCTGGTCTTTCATCTACCCACTCCATGCTCACGATCACGATGAAACACGCGTTAGACTACACGCTGTCTTCGTATTCACCCACGGGTGGCTAATACGACGCTGGCTCTCCCGCGCCTTCCTGATATTATGCTAAAACGCGATGACGGACGCTGTGTCGAACGCTTCAATTTTCTGCCCTACGAGTCATGTCTTTGTGGTAGCCTGTAGGTCTCTGGCGTGTCGAGGCGGCACCCTCCGTGACGAGGTACAGGATAAAGCGGTGACTATTCTTGTCCCTGCTGAATCCACGAGCCGGCCGGTTGCCTAGAAACGTTATAGCTGGGCGTCGGATCAAGACTGTGCGGTACCAATTCGTATCCGCGTTTTAGCTACATACAACAGGACCTTTGGAGTCCGTCCATTGTGCTTAGCTGAATGGACATTAAGGCTATATAAATAACTCGACGACATACGCACCCAGCCCTTTAGAAGGTCAGCGTGAAGGGCAACCAGCTGCTTCCGACCGCGCCTGACGC
		</sequence>
    <sequence><taxon idref="Location_3_3_0|31.210177835527823"/>
			CCGCCAAAGGACCCAGGTGAAATCGCAGGGTCAAAGGCCGAATACTTAGCTCACCAACCGAAGGTGCGAGTTTATCGCACCAACACTTCGAACGAAGGGCCCCCTTGGAACCCCAGCCCCCACCGCCTGATAGCTTGGGTCGCTCTTCCCTAAAGGTCAGAGCACAGTTCATATCTTGTGAACTAGGAATGCCGTTGACTACGGCACTGCCTTGTCGAACCGAACAGTGTCATAAGTAGGCACAGCTGTTCTGTACACGGCCTGTAAGGGTTACAGCAAAATGTTCTGGCGCGAGGCCAGTGTTCTTCGAGACGATTCGTTGCGTTGAGGTCCGATCGCCATACGGCGGTTGGCGCCCTATTTCACGTCAGCGGACAACCTTTGCGCTGCCTCGAATCAGCAGCAGGAAAGTACGTGTTGCTCCTCCTCCTTCCCGAGCGGTCCTGCAGCCCTTTGGTACGTACAGCTCTAAAAAACTGTCATCGGTTGCGCTGTAGTTCGCGAACTTGACGGGTCGGTAGCTCAGAATCGCATTTTGTCATTGAAATATCATCACTCGGCGTGATAACTATTTGGAATAAGTCCGGCTGCCGCAGATCAAGGTCTTCCGTTAAGAGCGAGGAGAAGGTTCCCGTGCAAAGCGTCGCGCAGAGTGAGATGCTTTAGAAAGTCGGAAGGAGTGTGCTGCAAACGATGTGAGTCACGATGAGTATCCTGGTCCCTCCTACGGGGTCAACCAGACCACTAGTGGCCTCAGCCAGACTACAGGTCTATCAACTCCGCTACCAGCGAATAAGGGAAAGTCTCAGCATCCGACTTTTCTTATCGACTCGGAATTCAGGCCTGGTTAACTGAGCAGCACTTTTTTCCACCGATCTTGGGTGAAGCACTATGTAAAAACACAAAGTGTCAGGACCGGGCAAGAACTGGAGCGTAGCACTGAGCAGAACCCGGATACACGGGCGCCTGTACAGCGCTTTTCTCGGCGCTTATCGACATGTGGTTGGTCAATGCGTTATTACGGTCGTGCGCCACTCCTATGGCGACGGGAGTATATAAGCACGGGTATTATCTGGGAGACACTGCATATGCTGATAGACCTCGCGCGAATTGCCAGCGCTCCATATCGTTCTACCACAGCGAGCGCGTGGATGGCGGTTGTTCCTTGCGTTAAATAAACGGAGTCTGAAAAGAAAGAAATGCTACGGAAAGTCAGCCGATAGAGAGTTAGTCTGTAGCGACTTGTCAGTCCATTTCGCAAGGAAGGTGTTGAGAAGTAGATGATCTGCGAACGTAGTTCAAATCAGACCCGGCGTATGATTCCGTCGAATAACGAACAATCCGCTTTAGGCCTTCACTTTGCGTGCGAATGTTGATTTCATGGCTTGGGGCGCAAGAATGCAAAAAGTTCATCTAACTCTTCGTCCAGGTAAGCAGTCATGTGTGTATGTCCGCGGTCCGACCATGACAGCTGGGCTTTATAAGCTGTGAAATGGATTCCTCTTTCGTTACTATGACTCTCCTCAAGGGGAGACCTTTTCGATGACGGGATGAGAGAATAAGTCCGATACACTCAGATACGGCGCACCTCCGAGCGGCCGAACGTATTCCGTGCGACGATGGCTCTTAGGGTTCCAATTCACGCTTTGACCAGATCCTGAGCTTTATTACGCCATAGGCGGAGCCGTGCGGGTCAGAGACTTTATGGACGATTGAGTGGGTCACGTACACCGACGACGGATTCCAGACTTTAGGCCTTTGTCAGTCTATATACTATGAGGACCAGGATCGCTTAAGGGGTACTACCTGGCGAGTACATCGCTCGTTTTTAACTCCACGATCTGGCGTGCCTGCATTTATGATAGGCTTGATCTAGCTGAACCCACTCGGCGGGTACTCTTGTGAGTATAAACCTCGATACGGATAAGACCTGACACCCGTTTCCGGCCACTCGTCTATGGAGGGCCCGATAGAAACATTAGCGCAGTGAACTTTAACCGGTCAGTGACTCTGCAACCGGCAGGGGCCCAGGGCGACCAAGTACCGCTCGTATGACTCTTGTCCCTTTTAGCGCATCCGGTTTATTTTAACCGTGGAAGTTCGAATATAGTTGTTGGATTGCCCTTCCCCAAATGAAACCTGATGATTGCCTAAATGTTAGGAGCGTGCCGAAATAGCCCGTTCTTTCTCTGATGCGCTAAAGATGCCTATTTCTAATGGGGACATACCCGAACCAATAAAGACGGCCCGGTAGAATGGTCCCATAGAACCGCTCCGTGTTCCAAGTCTCGATATTAACATGCTCACTTGGAAATCTCTAGACTGGCCTCATAATGGCAGTATCGAGGGCTAGTGAAGTCAGGCAAGAGGCTTTTTAAGTCTCTCCCACTAGGATCCAGGCAAGCAAGTGGCGAAATAAGTGCTGACTCCGCTACTTTCCGCCTGCGTATACCATTACGGAAACTCCTGTGGGTGGACCAGGCATCTTTATTCTAACCGGAGGTCTCGGCTAATGTTCCGTCTTAAGGCCCATGCCGCCCGCAGCACATCCAACAGCAGAGGCTTGCGCCGTCCCGCGAACCTTCTCCGGCCTGCATACATGGGGTTGCGGAATGTACTCCAGAGGGCGCAGGGGATCGTGCGCCTGCCGAACGTCCGTTGCCGATCTAGGTCTAACTGCTCCACCCCAGGGACGGGCAATCCGAGTCCGTTCCAAGAAGGAAGGTTCGTGGCTGAGGTTTACGAGAATACTACACAGAGCACCCAACAGATGCTATCGTGCCGAGCCACTTGGCACTAGATTAACTACTTGGGTGCAATGCCATGTATGTCAGATCCAGTGAAAGTTAAGCTGCTACGTCAGGTAAATGAACCATCCGAGTATTGAACAGATTAGCGCCTTCGCACGCACCGTCGAAGTCGTGGGCACGGCAGCTATATTCGACGGAACCTGTCGGTAAGGAAGATTAAATCGAACTCCTGCTCCTGCTTATAGCTCAACCCTTGCATATTTACTTCTACCCGACAACTGATCCTTTCCCAATATAGAGAAACGTTGGTGTTCTGCCGTCCAGACCGACATCTATCTACCATTGACTAGTACGCAGATACTTATGGTTTGTAGCTGCAAGACTATCGTCACGTTGCGTGGACCCGGAATACCACGCAGACCGCCGCTAAACAGCACCCGAAAACTCGCAGGGAAACAGACTCCCGCGCTCTGTCTATTCGCCAGTCCCTGGTTATAACGAACATATATGCCGACCGTGGAGTCTAGGGTTGGCTTGAGCAACTTATCTTGCTCAGGCCCCATATCCAACTACCTGTTGTCGCTGCCGAGATATACAGGACCTGATACCTGAAATAAGCCATGGCCGGGGAGGGTGTTAGTGGGTTTCAGTTTTTTTTCAGTCCCCCGTGATCTGAACACCTTCAAACTCTAGCGGTACCGCATGCGTGGAGATAACTCTGCACTTGTACTTATCAGACCAGCGATTAAGGAAATTGTCGTGCTAGATGTCGTGAGAGTTATTATTTAGAACGGCGCACGTCTACGGTGTGCCTGGAACACCGGAGTCGTATTGACTGTCATGTGGGCTATCACTTCCATAGTAGCCCACGTAACTCTGGGTGATTGGTTCCCGGTGGCTCTAAGCTGACCAGTCTCAACTTAGGGTATTGAACGTCGCTTATCGCAGCGGAAATGTATGCTGGGGGTTGATACCGGTAGGGCGCTTCGAAAGCAATGGTTAATCATTTTGGCAACCCCATTGTTTCTTCATCCATACTAGGATCCGATATCCATAACCACTTTCTGTTGGCCACTTTCTTTAGTTAGAACAAGAGAGTCTGACCCTATATTTAATATTACGTAGTCCCCAACAATGGGGCTGAGAAGTCCAGTAAGTGCACTATGGCCACACTTCTGCGCTGTGCCGTAAAGAGTATATTACCTTCATCGGAATGGCTTCTAGTTGGGCCCAAATGTAATGGGCGTATTGCGGTAGTAAACGTCAGACTTTCAGATTTCTTGCTGATGACGGCTCCTGGTGATCACCGGTTCGGTTCCCAACCCTACTCGACTGTGGTAGTAGTGATTCGTCCACCTGCGCCCCCAAATTAGATTGGGGTTGTTACGGCGCAGCTATGTGAATTGTCCAACGGAGTGAAATTTTATATCGTACAGTTTTATTCGCTGTAATGACGGGCTTCTGAGCATCTTTGCACCTCAGCTGCGCATCTAAGCCCGGCTTAGCACGTTACTTAAGACCATCCGGGAGGCGGGTGCTCGCTCCAACCGGTGGTTGAAGTTAGTGCAAAACTGACATCTGTCGCTCATTCAGGTATCGGGCGCTAGGATGGAGGCCGGAGTATCAAAGAAAGCTAACGTGCTGATGACAGGCACTGCCCTCTCTATGCAAGGTCCAGGAAAGGGATATAGCCCGTGTTTAATCATAAAGCGGCCAGTATGAAGAGATTAGGCGCATGTTAAAAACAGGCCTACCTTGGCAGGACGAGGAACTCAATGTATATACATTTTTTGAAGCTATCGTTCATGGCTCCTTTAGGAATCGATCGTCCGTTCGAGCTCGCGGTGCTAACAACAAGGGGGGTTAGCGTATCGCAAACTCTAGGAGGACCACTCCGCCGAGAGCATTTGATTCGTCCATGATGGTCGGTCTGGCTCATCGTCCTTGGCAGCGGCTATATACCATCAATATGATCCTCACCGCGTATCAGGTGGGATGTATCACCTGACGTCCGCACGTACCACCTTTCATTGCTAAGAGACGTCTATACGCAATTAAAAAAGAATGCTTAAAAAGGGCGTGTACATAGATTGCAGAGCACTAAGTTAATCCTACATCAGCAACAATTATGTCCTGTTCCTCAGCTGTTTTCACCGGTTAATATGACTTAGAATACGTTATAAAGTGACATCGACCAAGGAACTGCGGCTTCGTCCGAGCCATTGTCATCCTTGCCTACACCAGGTTCGACTAGTAGGCGCTGCCTAGCTGGTTTATATGCTTGTTAAAGCGGCTGCGGTCATTTACGCCTGTGTGCACGTACTTTAAGTTCTTCCTACTCCGACCCACCAAGGATAGTCCTGTGAGCTCATACTGCCAGCAGCGTTAACTGATGTCCTATTTTTGTGGTGTGAAACTATGCGGAGATAAGTTTAGTACTATTATCTTTACACTAGACAGCATTCTAGTCATCGAACATACAATCGCTTCGTTCTGAGGATCTTCAGAGGAAACGTGTGCTAGATGACTTCTTGAACAGGTCTAATTGCCCCGTATGAGAACGCAATGCCAAGCGTGGCTTAGGGATCTGAGCATCTGCCTAGGTTGATCTTTCGCAACTTTCACATGCCTGCCGTGGTATTAACGTCTAAGTCACAGCACATCGGCCCATTATACTCCTAATCGCCGCTGAGAAAATCCTAGCATTGCGGTACTGGACGTTTTCCTAGACGTTGAGTTAAATTGGAATCCGTGTTGGTTACTTTGATCATTATATATGAACCGGAGAGACGTGTTCTCACCAACTGGACTGACAGTCCATGGACTTCCCGCGTGGGGGCTTGGTGTAGTGAACGTAGGTACAAAATTGCTTGACACATAAACTGTCTCGTGTCAATCCGAGGACCCGAAGGCGCGTTTGTATGTATCAACCGTTATATAGATCAAATCATAACATTCCCAGGCTTGGGAAGAGGAAGTTGTCTCGCCTGCTCTACACTCTTGATTGTTTAGCTTTGTCTATTGGGGGCTCCTAGCTATACAAAAGTAGCAGTGTCGGCCAAATGATATACAGGAACTCTGGACGTAGGTGATTTTGTTTTCGGCAAAGTCTATTCAGGACGAAGGACTCGGCCGGTAATACAGCCAACCATGTGTCAGTCAAAGGCCGACGGCTGCACTAACTTTACCCGGTAGTCTCTATACGGCGGATCCTTTGGTGACCGCTGGCACCGACATTAGGCTCCATGTCTGCCCTAATGATGAATTATTTTCCGCGGATGTCAACAAGCCTGTCCTACTGCATCCACCGCAGCGAGGTGAGGTCAGCCCTAATTATGCCAGCAGCCATTCGCCACGGCGAAAAGTGCGCTCATTACCAGCCACTTCGACGACGATGGTGAATGCCGACCTCGGCTTAAGACTTCGACACCAGCCGCTTGTAATTTTCTAGCACAAGCACTATGCCACTACGATCTGGAGGAAGGGCGCTCCTTCTCAGCTTGTAGCTAGTAGAATTAATTCGAAAGATACGTGCCCATTGCACGTTGGGTTTACTCGACTTTACATTGTGTCGTCTATGCTGGTGATCCTGCATTTAATCGGGCACAGAAGCAAGTGTCGCTTAGGGCGCGGGACTGGGAAAGCTTACTCCCCGGGGTTATTTGTTGTCGGCTTCCCGGATTACCTCAGATATATCCTTCTAATCAAATGCCAAGTGCGCTTGAGCCGTTAGATGAAAGTTCCTACATAACCACCCAGGGCATACCGGAATGCATTTATTCAAGGTATAGTGGGAGTTTGCTGCCCCTATGCAAGCCAGGGGTACGTTCATGGTTCCTTACATTGCTGAGTTTATGCGTCGGCGGGACTACATAGATTGGCATAGGGTTCCATGACCAGAAAATCACTTTCTGATAATAGGTATAACTTTACCTAAGAATTACTAACGAGGGGCGAGCATTTGGACTATCAATGTAGCATTATGTACCGCGCTCCTTTGTTCTTTCGGTCTTGTGGTTTTTGTTAGACTCTAGTTCGCCTGAATTCCGTACTACAACGACCGTCCGGTCGTCTGTCTATTTTCATATGGGACAAGAAGCGTCTTGAAGAAAAATGACAGATAACTTTCCGCCTTTGGCTGACGCCGGCTTTCTGTCATACCCGTTCCGATCCGGTCTGAAGACGGGGGCTGGATCCAACGTCAGTTTTCAACGTAACTGGCGCTGCGAAATCGCATTGTCACCAGCGGGATCCAGTCGGACGACATTCTACGTAGGATTGAACGAAACTACGATCTCCGGGCTAATCCAGCAGAGGGGCTACGTCGACCCACCAAGTTGAGAGCACTGCTGCTATATCTATCATCGCTCCTCGCATGCATACCGATACGGCGCTGTTATGTGCCAGACCAGTGTCCTGCAAAAGGCCACCCTTACGTTTGAAACGACTTGCGGAATATCGGGGACCACCACATGGAGGGTGCTCACCGCCAAGACCGCAACCGTGTTCGTCGCGTTCTCCGGAATAGTCATGCCCCGTAAAACGCTCACAGGCTATAGCTTCAGGCCGAGTTCGAGCTGCTTTTTAACCTCGGTAGCTGCGAGCAGGTCTCTTATATATCTGGCAAACCGTTAAGATGGAAGGATCGTAGTATAGAGATATCGCATCGGGATCGCTCCCTAGACCTCTCAAAACTCAGATTGAAAGGCCCCCACCACTCCCAACAGATTAAGCTGGTTTACCACTTAACACAGCTTCTGCTTATGGACAATTGCGGCTGAAGAGCGACTTATTCGAAAAGGAGAGGTTAAAATCATGTCTAATGGACTAAGGGGCAAGTGCGACAGGCAGTAAACGCATGGCTCGACGCTATTAGCCCTTATCCACACTTTCGTAGATTACGTACGAACCAAAACTTACGCTCGTAAACTATGCGTGTGGCCAATCTCGCCCATAGTATATACTAACGTGGCGGGGAGAACTTGGATTACAGCAGCGAAGACTGTCTCAGCGTATCAGAGGACCTGGTTACCTCGCTGTGTCCCTTATGGTGGTCCGTCACAAAGTATTTTCTTGGACTTGTGCTTTGTCGCACGAGAAATATAGTCAGCACTAAAACCATCCTTGCACACAATTATCAGATCCCGAGGCAGTCATCGATGTCCGGTCGTTGACACCACCTCTACCTTAAAACTTGCGGAACCCCGAGTGTGCCGTGCAGACCGATGCTCTGAGCCGTCCGACAACAAGACACTGAAAGTAATTGACAGCGGGCCCCCACAATAATGACTCGTTATTGCCTTGCCGGATGTACGGTGGACGTAACAACAGTTCCTCGCGTAACGTTGGCATAGCACGACACCAGGAAGTACCTGGACGTAAGTACACACAGCGATCGAGTCAGCCTGACTGACTAAAATGGTGGCATACGAACGGTTCGACTCACATGCATCGCAAAATTGTCCTGGTATAGGGTCCTTGGCAGCGGGGGACTATAATCGTTTTCTGACCTGAAAGTTGTTGCTATCTGAGACGTGTCGAACCAGTTTCTTTTGGGTTTTTTCCGAATCAGGGTCGCCGTTACGAAGAAGAGATGGTCCTAGGTTCCTATTTTGATTAGCCCGCGGAGAACCATATCCCGAAATCTGTACAAATGCTGATCTAGTGCGGAGGCCGTTCGTCGCAATTGCAGGATGCCAACGGGGGAGATCGACGTTTAGGGCTGGCAAAGCATTACTGAGAATGTTGGCGACACAATACAGTTGAATGCATTAATTGACACGACCCTTTTTTAAATGTTGCTGCTGAAGCACGATGACTAGTTTTTAGCCGGTGATATCACATAGATCAAGGGGCGCTTGTGATATTGTTGGCGGCCCCAGCGGAAGGGTGAGTATCGTTCCAAGAGGTGAAATCTCTTATCATCGCCTCGATGGGTCTGAGCCTACTTCCTTAGATAGATGCAGCGCTCCCAAAACATCTTAGTAGCGTCAGAGAATGGGGTCTACTCTCTTGTGGCCCAATCTCTCCCTTCACAGCGGTTTGGATTTTCTCGCTTCCTTACTGGGTCTCTATTTCGAATCATGCAGTACTCGCCTGCCCTTCCCTAAACAACTTGAGTGGTATTTCCTCACGGGCAGAAATACTGAGCGGTGCCCCCTATGGTCTTGGCCCGACGGGTGTGGCCGCGTGCCCTTGGCCCTAAACAGTACCGACCCAGTTACTTATACGGGATCTACATTGCGGGGTTAGGCTTCGTTCTGAGCGTTCCCCCTTTTTTAGCAGATCGCGCAGAGCCAGTTGCGTCCCATGCTCAAGTGGATTGACTAGTGAGAGTTCGGTAATGGAGGATCTGAGCAGGGATGCAAGTACATAATAGCCTTGTGGTTATGGGAGAGTCCTCCGCCCGAATTCGACACAGTATGCTTTATCGACTCAACAGTGAGAAAGGCCCATCGCTGATTATCTCGTCTTGCCTGCGTATCGCAGAACGCTTATGTTTTACGTCCGACGAGTCATCGCTCTGATGGCGTTGAGTACTAGGGCGCTTCTTCCACGAGAGGCGGCGGTTTTGAGACAGGAAGACGACTATCAAGTGTGTGTTCCGACCAACAAATTCTATCGTAACCGTAAAACCCTCCGCTGTGCAACCGATTAACCGGTGCCTTTGAACAACTAATAATTAGGTTATTCCAGTATGTTTGGCCCAAAATACGTTTCGAGAGGACATGCTATTTAACAGATGGAAGGCACTGCATAGGGCAGTGGAAGGTAGATAGGCGGTGCCCGGTCTGCGCGGCCGAGGTGGTCCAGATAATAGTATGAAACATAAAATTCAGATGAGGCACTCACGACGCTGCTCGAGATTGTGACGTTTTTGCTTCTGGGCCAAGCGCGGATTACAAGAACAATGAACTAGGGGTCACGCAGTACCAACTCAAAACAACAAGCTCAAGCCCAATTGACGACCTGGCGATGGCACAACCACGATGGGCACAAGGCTGCCCTTAACACCTAAGGGCGTTATAAGTAATAATTTGACTGTGTCCCCTATTCGAAACGGTGAAAGAAAAGCATTATATATTGACCGAGGACTTAGGGATTCATTCGTATTACTAGGGGGTACTTTCCTGGCAAACGGGCCATGGCGTCTCGTATGTTGCGGCGCATCCCAGATTCTGATGTGCTTAGGGTGTCTTGCTGTAGTTCAGCCGGCGCGAAACCAGACTTGTTCGACCTTCCGGTGTAGGAGGACGGATAAACTAATGTAACACGTATGGAAAGCACAGCAAATCGCGTCGCGTTCCCAACAATGGCGCGTGCCTAATTCCCGCGACGATGAAGCGGAGAACTGTAGGGCCGTGCCGCAAACTGCCTAGCTCTAGCTGCTGTCAGGCTATCTTATCGACCGCAGGGCGACTTTCATCAGAGGTGACCCAGAATTCCATGGCGGGCTTACGTAAATGAAGATTGTCGTTCCTACGGCTACGCTGAAAAATTGTGTAACGTACGTCACAAAAGTACAAAACATGTCCTCGCCGCGTTCAGGCGTGTGGTACATCCGAAGATTTCAAGTAGGCTCGACCCTGCCTGGGACACGGGTATAAATCAGACTGCAATATTGCCCGGCCTGGAAACATACCAGACGCGAATAAGGCGATGCTCGCATGGTTTTGGATTGGTACTTCTATTTTCTCATGCGAGTGTTCATTCCTTTGCATGACTTTGGAGATAAGGTTCCGGGGGCACAGGGAGACGCGTTCCTACAACTCCTGTACATCCGCACCTAGATACGCCATGCCTGCCGCTCGGTCACGTTTCTTAGAGGACGAATCTCATCCGCACAATACGGACGCAGCGAGGAACCTGCATAGACGGCGCGTAATCTTTATAATAATCTATCCAACGTACTGTGGTTCTGTCCGTCCACAGCCGAAGCCATCAGAAATATGTTGGCCTACTTTAGAGTATTACCCGTGGGCTAGCCCCGGGCTAACACAAACCGGTGTGACTCGTATATAGTCTTGACCGCATTACTGGTAGCCATCCCTTATGTGATGGGCTGTGTGCAGCTCGGCCTATGTATAATTGTCATGCCCTGTGGTGCTGCCTTAGAAGTGTATAGCGGACCTCACCTTCGCTACTGATAGACAGCTTCGCGGGGACCGATCTCGATCACACCCACGCAGATTTAGGGGACACAGCCACGTGACTAGGCCGCTGGCAGATGGGCTGTCCATCAAGGATCTACCTGGCGCTTCGCGACGTGGATAGGGGGTGCGATGGGTGTGACTACCGCAGACTGAGCTATCGCCAAGTGAAAATCTGAAGAGCAACGAACGGGCAGGTCCTCAAGCTCTAGGCCCCCGTTTCATCGAGTCCTGGGCTGAAACTATTACCAGAGGATTTTCAGCCTGGAGTTCAACACTAGTGGACAGTGAGCCCATAGTGGGGGCGTCCCACATGTGTCCATATTCGAAATCAAGGGACTTTGCTCGTACACTTAAGCGTTGTACAAACGGTACTGCCTCAACAAGCTTTCACTTAGTTATAAGCGATGCCAAACATACCCTTTAGGCCTGCTCATGGCAAGATAGGCTCTTTGTCGGGTGCGCGGAGTCTTCCAGAGTAGAGGCAACTTATCTTCTAACGCTTCCAAAATGGACCCAACCAGACGAACGCGTCTATATACACGATTGATCCTAGGGTCGAGCCAGGAACATCTTGAAGAACAGATCTCCGGTCCGCAGCGGACGTGAAATTAGACTGGGGGTAACCCTGGCATTCACTAATGCATCCTCTCGGGCGTAATTATCCATTTACGAATATCCACGTAAAGGAAGAATCCGCGAATTTGCCGTATTACTCTCCGCGAAGAGGCGGTGCCAACGGACTCTGTCAAGGTACCCAAGGGAGATCCGGTCCGTAGAGTAAGCATTTAGGTTCCAGCCCTGGGTCGCTGTTCATCAGGTTAAATGTTCTTCCACCGCCATATTCCGTGTCGGTCGGTTCACAGCGGCGTATGCTCTAGGGGACACACAAGCCCTCGTATGAATTTTAGAACGGGGTCCTCGGCGCTAGTACTCTACTCTGATACTTTTGGTGAGTATATATCATGATGATGTCTCTGCTAGTAATCAGAAAAAATTCATCCGTTGAGATCTTTTGCTTATCGGAAAGCATAATCAGGTAAGATGACGACTTACGGGATTACCCAGACTTACGTAGCAATAACCGCACGGTCGAAGATCTGCCTATTAGTCTCTAGCCTCCCGACATAGTACCTGGTTGCAGAACGAGTGCGGTCGACAAGTATTCACACCCGGGTAGTGTAGTGGCTATAATTATCTCTAACGATGTTGACCGCCTCTTACGATACAGATATCTCGGCATGTATGATCCTGGTATACAGTGCTTCGCTAGTGGACCGTGAAGGCATTATATCTACCATACTCAAAGAAACGGTTACAGGGACATATGAAATTAACCTCGACACAATATTGACTGTGCCTTTTCTCTATAATTAAACCGACAATCTACTCTCTAAGTCGTCTCATACGTGAGACGAGGGAAGTATCCCGTTATCAGATATGGTACGGGTAAAACCGGGTAGAGACTACGGAGCTCCCGCTCTGGAGTATTTAAGGGGTTTAGGTGCGCCGTTATTAGCTATTTATATCTCACTCACAAAGTGGAGTTGGCCTTTTGTATTGGTCATCTGATTATAAATCTGGATATGCTCATTTGGTACGAGTACCCTGTGCGTACCGGCGAATGGTTGATAATTCGGTCCCAATGAGGACACTGAGGAGTTTAAAAGTGGTTTGGAATCAATCGTATGTTCTTTTACCATAGGCATCTTTTGACCGGCGTTATACGGCTCAGAGTGCGAGGACTCGCAGAACATGTAGCGACTTAAACCCGGGGGGGATGAAAACACACACCCAATCGGGGGCAAGCTATTCTTTTCATCCACCCACTATTCAGGACCCTGTCTCCAGTAACGCTATCATAAGCTCGCATATCCAGATATATGCTGATGAGTCCCCCAGACTCTCTACTGGTGTCGGTGATCGACGCGTCTCTACGCAACCCCTCAGTGGTTACCTTCCAATACCTAGGTCGGTCTTACGATACTTGACCTCCCCGGTACTCAAAGGGTTGATTCCGTATGTCCCATTATTGTCTGCAGGCCTTCAGGTTTCATGCCATCCATCCAGCCCCGGCAGTTCGGGATTCGGAACCCGAACACCTCTTGTCTCAAGGCGCGATAACCCCTATCACGTGCGCCCGTGAGTGAATTGATAATAGGCGTACGCGGATTTTAAATCCCCAGTGCCCGGATGGATAGGATTCTCACCGGATTATCTTACCCCAGGACGTTACCAATTGATGATAGGATCTTCCACGTCTAATCCACAAGGGCGTATGCGTACGTCAGGCGAGCCCCGCATGAAGTGTAAGGAGTAATTCTCCCTGGAGATTCATTTGCACCCATTTTTCCGAGACGGTCTTATTGAATTGTGACGTGACTAAGACAATTTGGGCGTCAGGGTGTCGACACTATTCAGATACGAGATTCACACTTCATATGGCTATGCTCAGCCATCACGATGCACTGACCGGGAGTTCACGCGAGAGCCTTTGGCAACCGCTAGTGTGATGTTGTAGGCCAGATACATACCTCGAAAATCGCAAACTACCCGCGGTATCCGGTGTTTAAGCGTTTTAAATCCTGGTCTTTCATCTACCCACTCCATGCCCACGATCACGATGAAACACGCGTTAGACTACACGCTGTCTTCGTATTCACCCACGGGTGGCTAATACGACGCTGGCTCTCCCGCGCCTTCCTGATATTATGCTAAAACGCGATGACGGACGCTGTGTCGAACGCTTCAATTTTCTGCCCTACGAGTCATGTCTTTGTGGTAGCCTGTAGGTCTCTGGCGTGTCGAGGCGGCACCCTCCGTGACGAGGTACAGGATAAAGCGGTGACTATTCTTGTCCCTGCTGAATCCACGAGCCGGCCGGTTGCCTAGAAACGTTATAGCTGGGCGTCGGATCAAGACTGTGCGGTACCAATTCGTATCCGCGTTTTAGCTACATACAACAGGACCTTTGGAGTCCGTCCATTGTGCTTAGCTGAATGGACATTAAGGCTATATAAATAACTCGACGACATACGCACCCAGCCCTTTAGAAGGTCAGCGTGAAGGGCAACCAGCTGCTTCCGACCGCGCCTGACGC
		</sequence>
    <sequence><taxon idref="Location_0_0_1|27.28331254527371"/>
			CCGCCAAAGGACCCAGGTGAAATCGCAGGGTCAAAGGCCGAATACTTAGCTCACCAACCGAAGGTGCGAGTTTATCGCACCAACACTTCGAACGAAGGGCCCCCTTGGAACCCCAGCCCCCACCGCCTGATAGCTTGGGTCGCTCTTCCCTAAAGGTCAGAGCACAGTTCATATCTTGTGAACTAGGAATGCCGTTGACTACGGCACTGCCTTGTCGAACCGAACAGTGTCATAAGTAGGCACAGCTGTTCTGTACACGGCCTGTAAGGGTTACAGCAAAATGTTCTGGCGCGAGGCCAGTGTTCTTCGAGACGATTCGTTGCGTTGAGGTCCGATCGCCATACGGCGGTTGGCGCCCTATTTCACGTCAGCGGACAACCTTTGCGCTGCCTCGAATCAGCAGCAGGAAAGTACGTGTTGCTCCTCCTCCTTCCCGAGCGGTCCTGCAGCCCTTTGGTACGTACAGCTCTAAAAAACTGTCATCGGTTGCGCTGTAGTTCGCGAACTTGACGGGTCGGTAGCTCAGAATCGCATTTTGTCATTGAAATATCATCACTCGGCGTGATAACTATTTGGAATAAGTCCGGCTGCCGCAGATCAAGGTCTTCCGTTAAGAGCGAGGAGAAGGTTCCCGTGCAAAGCGTCGCGCAGAGTGAGATGCTTTAGAAAGTCGGAAGGAGTGTGCTGCAAACGATGTGAGTCACGATGAGTATCCTGGTCCCTCCTACGGGGTCAACCAGACCACTAGTGGCCTCAGCCAGACTACAGGTCTATCAACTCCGCTACCAGCGAATAAGGGAAAGTCTCAGCATCCGACTTTTCTTATCGACTCGGAATTCAGGCCTGGTTAACTGAGCAGCACTTTTTTCCACCGATCTTGGGTGAAGCACTATGTAAAAACACAAAGTGTCAGGACCGGGCAAGAACTGGAGCGTAGCACTGAGCAGAACCCGGATACACGGGCGCCTGTACAGCGCTTTTCTCGGCGCTTATCGACATGTGGTTGGTCAATGCGTTATTACGGTCGTGCGCCACTCCTATGGCGACGGGAGTATATAAGCACGGGTATTATCTGGGAGACACTGCATATGCTGATAGACCTCGCGCGAATTGCCAGCGCTCCATATCGTTCTACCACAGCGAGCGCGTGGATGGCGGTTGTTCCTTGCGTTAAATAAACGGAGTCTGAAAAGAAAGAAATGCTACGGAAAGTCAGCCGATAGAGAGTTAGTCTGTAGCGACTTGTCAGTCCATTTCGCAAGGAAGGTGTTGAGAAGTAGATGATCTGCGAACGTAGTTCAAATCAGACCCGGCGTATGATTCCGTCGAATAACGAACAATCCGCTTTAGGCCTTCACTTTGCGTGCGAATGTTGATTTCATGGCTTGGGGCGCAAGAATGCAAAAAGTTCATCTAACTCTTCGTCCAGGTAAGCAGTCATGTGTGTATGTCCGCGGTCCGACCATGACAGCTGGGCTTTATAAGCTGTGAAATGGATTCCTCTTTCGTTACTATGACTCTCCTCAAGGGGAGACCTTTTCGATGACGGGATGAGAGAATAAGTCCGATACACTCAGATACGGCGCACCTCCGAGCGGCCGAACGTATTCCGTGCGACGATGGCTCTTAGGGTTCCAATTCACGCTTTGACCAGATCCTGAGCTTTATTACGCCATAGGCGGAGCCGTGCGGGTCAGAGACTTTATGGACGATTGAGTGGGTCACGTACACCGACGACGGATTCCAGACTTTAGGCCTTTGTCAGTCTATATACTATGAGGACCAGGATCGCTTAAGGGGTACTACCTGGCGAGTACATCGCTCGTTTTTAACTCCACGATCTGGCGTGCCTGCATTTATGATAGGCTTGATCTAGCTGAACCCACTCGGCGGGTACTCTTGTGAGTATAAACCTCGATACGGATAAGACCTGACACCCGTTTCCGGCCACTCGTCTATGGAGGGCCCGATAGAAACATTAGCGCAGTGAACTTTAACCGGTCAGTGACTCTGCAACCGGCAGGGGCCCAGGGCGACCAAGTACCGCTCGTATGACTCTTGTCCCTTTTAGCGCATCCGGTTTATTTTAACCGTGGAAGTTCGAATATAGTTGTTGGATTGCCCTTCCCCAAATGAAACCTGATGATTGCCTAAATGTTAGGAGCGTGCCGAAATAGCCCGTTCTTTCTCTGATGCGCTAAAGATGCCTATTTCTAATGGGGACATACCCGAACCAATAAAGACGGCCCGGTAGAATGGTCCCATAGAACCGCTCCGTGTTCCAAGTCTCGATATTAACATGCTCACTTGGAAATCTCTAGACTGGCCTCATAATGGCAGTATCGAGGGCTAGTGAAGTCAGGCAAGAGGCTTTTTAAGTCTCTCCCACTAGGATCCAGGCAAGCAAGTGGCGAAATAAGTGCTGACTCCGCTACTTTCCGCCTGCGTATACCATTACGGAAACTCCTGTGGGTGGACCAGGCATCTTTATTCTAACCGGAGGTCTCGGCTAATGTTCCGTCTTAAGGCCCATGCCGCCCGCAGCACATCCAACAGCAGAGGCTTGCGCCGTCCCGCGAACCTTCTCCGGCCTGCATACATGGGGTTGCGGAATGTACTCCAGAGGGCGCAGGGGATCGTGCGCCTGCCGAACGTCCGTTGCCGATCTAGGTCTAACTGCTCCACCCCAGGGACGGTCAATCCGAGTCCGTTCCAAGAAGGAAGGTTCGTGGCTGAGGTTTACGAGAATACTACACAGAGCACCCAACAGATGCTATCGTGCCGAGCCACTTGGCACTAGATTAACTACTTGGGTGCAATGCCATGTATGTCAGATCCAGTGAAAGTTAAGCTGCTACGTCAGGTAAATGAACCATCCGAGTATTGAACAGATTAGCGCCTTCGCACGCACCGTCGAAGTCGTGGGCACGGCAGCTATATTCGACGGAACCTGTCGGTAAGGAAGATTAAATCGAACTCCTGCTCCTGCTTATAGCTCAACCCTTGCATATTTACTTCTACCCGACAACTGATCCTTTCCCAATATAGAGAAACGTTGGTGTTCTGCCGTCCAGACCGACATCTATCTACCATTGACTAGTACGCAGATACTTATGGTTTGTAGCTGCAAGACTATCGTCACGTTGCGTGGACCCGGAATACCACGCAGACCGCCGCTAAACAGCACCCGAAAACTCGCAGGGAAACAGACTCCCGCGCTCTGTCTATTCGCCAGTCCCTGGTTATAACGAACATATATGCCGACCGTGGAGTCTAGGGTTGGCTTGAGCAACTTATCTTGCTCAGGCCCCATATCCAACTACCTGTTGTCGCTGCCGAGATATACAGGACCTGATACCTGAAATAAGCCATGGCCGGGGAGGGTGTTAGTGGGTTTCAGTTTTTTTTCAGTCCCCCGTGATCTGAACACCTTCAAACTCTAGCGGTACCGCATGCGTGGAGATAACTCTGCACTTGTACTTATCAGACCAGCGATTAAGGAAATTGTCGTGCTAGATGTCGTGAGAGTTATTATTTAGAACGGCGCACGTCTACGGTGTGCCTGGAACACCGGAGTCGTATTGACTGTCATGTGGGCTATCACTTCCATAGAAGCCCACGTAACTCTGGGTGATTGGTTCCCGGTGGCTCTAAGCTGACCAGTCTCAACTTAGGGTATTGAACGTCGCTTATCGCAGCGGAAATGTATGCTGGGGGTTGATACCGGTAGGGCGCTTCGAAAGCAATGGTTAATCATTTTGGCAACCCCATTGTTTCTTCATCCATACTAGGATCCGATATCCATAACCACTTTCTGTTGGCCACTTTCTTTAGTTAGAACAAGAGAGTCTGACCCTATATTTAATATTACGTAGTCCCCAACAATGGGGCTGAGAAGTCCAGTAAGTGCACTATGGCCACACTTCTGCGCTGTGCCGTAAAGAGTATATTACCTTCATCGGAATGGCTTCTAGTTGGGCCCAAATGTAATGGGCGTATTGCGGTAGTAAACGTCAGACTTTCAGATTTCTTGCTGATGACGGCTCCTGGTGATCACCGGTTCGGTTCCCAACCCTACTCGACTGTGGTAGTAGTGATTCGTCCACCTGCGCCCCCAAATTAGATTGGGGTTGTTACGGCGCAGCTATGTGAATTGTCCAACGGAGTGAAATTTTATATCGTACAGTTTTATTCGCTGTAATGACGGGCTTCTGAGCATCTTTGCACCTCAGCTGCGCATCTAAGCCCGGCTTAGCACGTTACTTAAGACCATCCGGGAGGCGGGTGCTCGCTCCAACCGGTGGTTGAAGTTAGTGCAAAACTGACATCTGTCGCTCATTCAGGTATCGGGCGCTAGGATGGAGGCCGGAGTATCAAAGAAAGCTAACGTGCTGATGACAGGCACTGCCCTCTCTATGCAAGGTCCAGGAAAGGGATATAGCCCGTGTTTAATCATAAAGCGGCCAGTATGAAGAGATTAGGCGCATGTTAAAAACAGGCCTACCTTGGCAGGACGAGGAACTCAATGTATATACATTTTTTGAAGCTATCGTTCATGGCTCCTTTAGGAATCGATCGTCCGTTCGAGCTCGCGGTGCTAACAACAAGGGGGGTTAGCGTATCGCAAACTCTAGGAGGACCACTCCGCCGAGAGCATTTGATTCGTCCATGATGGTCGGTCTGGCTCATCGTCCTTGGCAGCGGCTATATACCATCAATATGATCCTCACCGCGTATCAGGTGGGATGTATCACCTGACGTCCGCACGTACCACCTTTCATTGCTAAGAGACGTCTATACGCAATTAAAAAAGAATGCTTAAAAAGGGCGTGTACATAGATTGCAGAGCACTAAGTTAATCCTACATCAGCAACAATTATGTCCTGTTCCTCAGCTGTTTTCACCGGTTAATATGACTTAGAATACGTTATAAAGTGACATCGACCAAGGAACTGCGGCTTCGTCCGAGCCATTGTCATCCTTGCCTACACCAGGTTCGACTAGTAGGCGCTGCCTAGCTGGTTTATATGCTTGTTAAAGCGGCTGCGGTCATTTACGCCTGTGTGCACGTACTTTAAGTTCTTCCTACTCCGACCCACCAAGGATAGTCCTGTGAGCTCATACTGCCAGCAGCGTTAACTGATGTCCTATTTTTGTGGTGTGAAACTATGCGGAGATAAGTTTAGTACTATTATCTTTACACTAGACAGCATTCTAGTCATCGAACATACAATCGCTTCGTTCTGAGGATCTTCAGAGGAAACGTGTGCTAGATGACTTCTTGAACAGGTCTAATTGCCCCGTATGAGAACGCAATGCCAAGCGTGGCTTAGGGATCTGAGCATCTGCCTAGGTTGATCTTTCGCAACTTTCACATGCCTGCCGTGGTATTAACGTCTAAGTCACAGCACATCGGCCCATTATACTCCTAATCGCCGCTGAGAAAATCCTAGCATTGCGGTACTGGACGTTTTCCTAGACGTTGAGTTAAATTGGAATCCGTGTTGGTTACTTTGATCATTATATATGAACCGGAGAGACGTGTTCTCACCAACTGGACTGACAGTCCATGGACTTCCCGCGTGGGGGCTTGGTGTAGTGAACGTAGGTACAAAATTGCTTGACACATAAACTGTCTCGTGTCAATCCGAGGACCCGAAGGCGCGTTTGTATGTATCAACCGTTATATAGATCAAATCATAACATTCCCAGGCTTGGGAAGAGGAAGTTGTCTCGCCTGCTCTACACTCTTGATTGTTTAGCTTTGTCTATTGGGGGCTCCTAGCTATACAAAAGTAGCAGTGTCGGCCAAATGATATACAGGAACTCTGGACGTAGGTGATTTTGTTTTCGGCAAAGTCTATTCAGGACGAAGGACTCGGCCGGTAATACAGCCAACCATGTGTCAGTCAAAGGCCGACGGCTGCACTAACTTTACCCGGTAGTCTCTATACGGCGGATCCTTTGGTGACCGCTGGCACCGACATTAGGCTCCATGTCTGCCCTAATGATGAATTATTTTCCGCGGATGTCAACAAGCCTGTCCTACTGCATCCACCGCAGCGAGGTGAGGTCAGCCCTAATTATGCCAGCAGCCATTCGCCACGGCGAAAAGTGCGCTCATTACCAGCCACTTCGACGACGATGGTGAATGCCGACCTCGGCTTAAGACTTCGACACCAGCCGCTTGTAATTTTCTAGCACAAGCACTATGCCACTACGATCTGGAGGAAGGGCGCTCCTTCTCAGCTTGTAGCTAGTAGAATTAATTCGAAAGATACGTGCCCATTGCACGTTGGGTTTACTCGACTTTACATTGTGTCGTCTATGCTGGTGATCCTGCATTTAATCGGGCACAGAAGCAAGTGTCGCTTAGGGCGCGGGACTGGGAAAGCTTACTCCCCGGGGTTATTTGTTGTCGGCTTCCCGGATTACCTCAGATATATCCTTCTAATCAAATGCCAAGTGCGCTTGAGCCGTTAGATGAAAGTTCCTACATAACCACCCAGGGCATACCGGAATGCATTTATTCAAGGTATAGTGGGAGTTTGCTGCCCCTATGCAAGCCAGGGGTACGTTCATGGTTCCTTACATTGCTGAGTTTATGCGTCGGCGGGACTACATAGATTGGCATAGGGTTCCATGACCAGAAAATCACTTTCTGATAATAGGTATAACTTTACCTAAGAATTACTAACGAGGGGCGAGCATTTGGACTATCAATGTAGCATTATGTACCGCGCTCCTTTGTTCTTTCGGTCTTGTGGTTTTTGTTAGACTCTAGTTCGCCTGAATTCCGTACTACAACGACCGTCCGGTCGTCTGTCTATTTTCATATGGGACAAGAAGCGTCTTGAAGAAAAATGACAGATAACTTTCCGCCTTTGGCTGACGCCGGCTTTCTGTCATACCCGTTCCGATCCGGTCTGAAGACGGGGGCTGGATCCAACGTCAGTTTTCAACGTAACTGGCGCTGCGAAATCGCATTGTCACCAGCGGGATCCAGTCGGACGACATTCTACGTAGGATTGAACGAAACTACGATCTCCGGGCTAATCCAGCAGAGGGGCTACGTCGACCCACCAAGTTGAGAGCACTGCTGCTATATCTATCATCGCTCCTCGCATGCATACCGATACGGCGCTGTTATGTGCCAGACCAGTGTCCTGCAAAAGGCCACCCTTACGTTTGAAACGACTTGCGGAATATCGGGGACCACCACATGGAGGGTGCTCACCGCCAAGACCGCAACCGTGTTCGTCGCGTTCTCCGGAATAGTCATGCCCCGTAAAACGCTCACAGGCTATAGCTTCAGGCCGAGTTCGAGCTGCTTTTTAACCTCGGTAGCTGCGAGCAGGTCTCTTATATATCTGGCAAACCGTTAAGATGGAAGGATCGTAGTATAGAGATATCGCATCGGGATCGCTCCCTAGACCTCTCAAAACTCAGATTGAAAGGCCCCCACCACTCCCAACAGATTAAGCTGGTTTACCACTTAACACAGCTTCTGCTTATGGACAATTGCGGCTGAAGAGCGACTTATTCGAAAAGGAGAGGTTAAAATCATGTCTAATGGACTAAGGGGCAAGTGCGACAGGCAGTAAACGCATGGCTCGACGCTATTAGCCCTTATCCACACTTTCGTAGATTACGTACGAACCAAAACTTACGCTCGTAAACTATGCGTGTGGCCAATCTCGCCCATAGTATATACTAACGTGGCGGGGAGAACTTGGATTACAGCAGCGAAGACTGTCTCAGCGTATCAGAGGACCTGGTTACCTCGCTGTGTCCCTTATGGTGGTCCGTCACAAAGTATTTTCTTGGACTTGTGCTTTGTCGCACGAGAAATATAGTCAGCACTAAAACCATCCTTGCACACAATTATCAGATCCCGAGGCAGTCATCGATGTCCGGTCGTTGACACCACCTCTACCTTAAAACTTGCGGAACCCCGAGTGTGCCGTGCAGACCGATGCTCTGAGCCGTCCGACAACAAGACACTGAAAGTAATTGACAGCGGGCCCCCACAATAATGACTCGTTATTGCCTTGCCGGATGTACGGTGGACGTAACAACAGTTCCTCGCGTAACGTTGGCATAGCACGACACCAGGAAGTACCTGGACGTAAGTACACACAGCGATCGAGTCAGCCTGACTGACTAAAATGGTGGCATACGAACGGTTCGACTCACATGCATCGCAAAATTGTCCTGGTATAGGGTCCTTGGCAGCGGGGGACTATAATCGTTTTCTGACCTGAAAGTTGTTGCTATCTGAGACGTGTCGAACCAGTTTCTTTTGGGTTTTTTCCGAATCAGGGTCGCCGTTACGAAGAAGAGATGGTCCTAGGTTCCTATTTTGATTAGCCCGCGGAGAACCATATCCCGAAATCTGTACAAATGCTGATCTAGTGCGGAGGCCGTTCGTCGCAATTGCAGGATGCCAACGGGGGAGATCGACGTTTAGGGCTGGCAAAGCATTACTGAGAATGTTGGCGACACAATACAGTTGAATGCATTAATTGACACGACCCTTTTTTAAATGTTGCTGCTGAAGCACGATGACTAGTTTTTAGCCGGTGATATCACATAGATCAAGGGGCGCTTGTGATATTGTTGGCGGCCCCAGCGGAAGGGTGAGTATCGTTCCAAGAGGTGAAATCTCTTATCATCGCCTCGATGGGTCTGAGCCTACTTCCTTAGATAGATGCAGCGCTCCCAAAACATCTTAGTAGCGTCAGAGAATGGGGTCTACTCTCTTGTGGCCCAATCTCTCCCTTCACAGCGGTTTGGATTTTCTCGCTTCCTTACTGGGTCTCTATTTCGAATCATGCAGTACTCGCCTGCCCTTCCCTAAACAACTTGAGTGGTATTTCCTCACGGGCAGAAATACTGAGCGGTGCCCCCTATGGTCTTGGCCCGACGGGTGTGGCCGCGTGCCCTTGGCCCTAAACAGTACCGACCCAGTTACTTATACGGGATCTACATTGCGGGGTTAGGCTTCGTTCTGAGCGTTCCCCCTTTTTTAGCAGATCGCGCAGAGCCAGTTGCGTCCCATGCTCAAGTGGATTGACTAGTGAGAGTTCGGTAATGGAGGATCTGAGCAGGGATGCAAGTACATAATAGCCTTGTGGTTATGGGAGAGTCCTCCGCCCGAATTCGACACAGTATGCTTTATCGACTCAACAGTGAGAAAGGCCCATCGCTGATTATCTCGTCTTGCCTGCGTATCGCAGAACGCTTATGTTTTACGTCCGACGAGTCATCGCTCTGATGGCGTTGAGTACTAGGGCGCTTCTTCCACGAGAGGCGGCGGTTTTGAGACAGGAAGACGACTATCAAGTGTGTGTTCCGACCAACAAATTCTATCGTAACCGTAAAACCCTCCGCTGTGCAACCGATTAACCGGTGCCTTTGAACAACTAATAATTAGGTTATTCCAGTATGTTTGGCCCAAAATACGTTTCGAGAGGACATGCTATTTAACAGATGGAAGGCACTGCATAGGGCAGTGGAAGGTAGATAGGCGGTGCCCGGTCTGCGCGGCCGAGGTGGTCCAGATAATAGTATGAAACATAAAATTCAGATGAGGCACTCACGACGCTGCTCGAGATTGTGACGTTTTTGCTTCTGGGCCAAGCGCGGATTACAAGAACAATGAACTAGGGGTCACGCAGTACCAACTCAAAACAACAAGCTCAAGCCCAATTGACGACCTGGCGATGGCACAACCACGATGGGCACAAGGCTGCCCTTAACACCTAAGGGCGTTATAAGTAATAATTTGACTGTGTCCCCTATTCGAAACGGTGAAAGAAAAGCATTATATATTGACCGAGGACTTAGGGATTCATTCGTATTACTAGGGGGTACTTTCCTGGCAAACGGGCCATGGCGTCTCGTATGTTGCGGCGCATCCCAGATTCTGATGTGCTTAGGGTGTCTTGCTGTAGTTCAGCCGGCGCGAAACCAGACTTGTTCGACCTTCCGGTGTAGGAGGACGGATAAACTAATGTAACACGTATGGAAAGCACAGCAAATCGCGTCGCGTTCCCAACAATGGCGCGTGCCTAATTCCCGCGACGATGAAGCGGAGAACTGTAGGGCCGTGCCGCAAACTGCCTAGCTCTAGCTGCTGTCAGGCTATCTTATCGACCGCAGGGCGACTTTCATCAGAGGTGACCCAGAATTCCATGGCGGGCTTACGTAAATGAAGATTGTCGTTCCTACGGCTACGCTGAAAAATTGTGTAACGTACGTCACAAAAGTACAAAACATGTCCTCGCCGCGTTCAGGCGTGTGGTACATCCGAAGATTTCAAGTAGGCTCGACCCTGCCTGGGACACGGGTATAAATCAGACTGCAATATTGCCCGGCCTGGAAACATACCAGACGCGAATAAGGCGATGCTCGCATGGTTTTGGATTGGTACTTCTATTTTCTCATGCGAGTGTTCATTCCTTTGCATGACTTTGGAGATAAGGTTCCGGGGGCACAGGGAGACGCGTTCCTACAACTCCTGTACATCCGCACCTAGATACGCCATGCCTGCCGCTCGGTCACGTTTCTTAGAGGACGAATCTCATCCGCACAATACGGACGCAGCGAGGAACCTGCATAGACGGCGCGTAATCTTTATAATAATCTATCCAACGTACTGTGGTTCTGTCCGTCCACAGCCGAAGCCATCAGAAATATGTTGGCCTACTTTAGAGTATTACCCGTGGGCTAGCCCCGGGCTAACACAAACCGGTGTGACTCGTATATAGTCTTGACCGCATTACTGGTAGCCATCCCTTATGTGATGGGCTGTGTGCAGCTCGGCCTATGTATAATTGTCATGCCCTGTGGTGCTGCCTTAGAAGTGTATAGCGGACCTCACCTTCGCTACTGATAGACAGCTTCGCGGGGACCGATCTCGATCACACCCACGCAGATTTAGGGGACACAGCCACGTGACTAGGCCGCTGGCAGATGGGCTGTCCATCAAGGATCTACCTGGCGCTTCGCGACGTGGATAGGGGGTGCGATGGGTGTGACTACCGCAGACTGAGCTATCGCCAAGTGAAAATCTGAAGAGCAACGAACGGGCAGGTCCTCAAGCTCTAGGCCCCCGTTTCATCGAGTCCTGGGCTGAAACTATTACCAGAGGATTTTCAGCCTGGAGTTCAACACTAGTGGACAGTGAGCCCATAGTGGGGGCGTCCCACATGTGTCCATATTCGAAATCAAGGGACTTTGCTCGTACACTTAAGCGTTGTACAAACGGTACTGCCTCAACAAGCTTTCACTTAGTTATAAGCGATGCCAAACATACCCTTTAGGCCTGCTCATGGCAAGATAGGCTCTTTGTCGGGTGCGCGGAGTCTTCCAGAGTAGAGGCAACTTATCTTCTAACGCTTCCAAAATGGACCCAACCAGACGAACGCGTCTATATACACGATTGATCCTAGGGTCGAGCCAGGAACATCTTGAAGAACAGATCTCCGGTCCGCAGCGGACGTGAAATTAGACTGGGGGTAACCCTGGCATTCACTAATGCATCCTCTCGGGCGTAATTATCCATTTACGAATATCCACGTAAAGGAAGAATCCGCGAATTTGCCGTATTACTCTCCGCGAAGAGGCGGTGCCAACGGACTCTGTCAAGGTACCCAAGGGAGATCCGGTCCGTAGAGTAAGCATTTAGGTTCCAGCCCTGGGTCGCTGTTCATCAGGTTAAATGTTCTTCCACCGCCATATTCCGTGTCGGTCGGTTCACAGCGGCGTATGCTCTAGGGGACACACAAGCCCTCGTATGAATTTTAGAACGGGGTCCTCGGCGCTAGTACTCTACTCTGATACTTTTGGTGAGTATATATCATGATGATGTCTCTGCTAGTAATCAGAAAAAATTCATCCGTTGAGATCTTTTGCTTATCGGAAAGCATAATCAGGTAAGATGACGACTTACGGGATTACCCAGACTTACGTAGCAATAACCGCACGGTCGAAGATCTGCCTATTAGTCTCTAGCCTCCCGACATAGTACCTGGTTGCAGAACGAGTGCGGTCGACAAGTATTCACACCCGGGTAGTGTAGTGGCTATAATTATCTCTAACGATGTTGACCGCCTCTTACGATACAGATATCTCGGCATGTATGATCCTGGTATACAGTGCTTCGCTAGTGGACCGTGAAGGCATTATATCTACCATACTCAAAGAAACGGTTACAGGGACATATGAAATTAACCTCGACACAATATTGACTGTGCCTTTTCTCTATAATTAAACCGACAATCTACTCTCTAAGTCGTCTCATACGTGAGACGAGGGAAGTATCCCGTTATCAGATATGGTACGGGTAAAACCGGGTAGAGACTACGGAGCTCCCGCTCTGGAGTATTTAAGGGGTTTAGGTGCGCCGTTATTAGCTATTTATATCTCACTCACAAAGTGGAGTTGGCCTTTTGTATTGGTCATCTGATTATAAATCTGGATATGCTCATTTGGTACGAGTACCCTGTGCGTACCGGCGAATGGTTGATAATTCGGTCCCAATGAGGACACTGAGGAGTTTAAAAGTGGTTTGGAATCAATCGTATGTTCTTTTACCATAGGCATCTTTTGACCGGCGTTATACGGCTCAGAGTGCGAGGACTCGCAGAACATGTAGCGACTTAAACCCGGGGGGGATGAAAACACACACCCAATCGGGGGCAAGCTATTCTTTTCATCCACCCACTATTCAGGACCCTGTCTCCAGTAACGCTATCATAAGCTCGCATATCCAGATATATACTGATGAGTCCCCCAGACTCTCTACTGGTGTCGGTGATCGACGCGTCTCTACGCAACCCCTCAGTGGTTACCTTCCAATACCTAGGTCGGTCTTACGATACTTGACCTCCCCGGTACTCAAAGGGTTGATTCCGTATGTCCCATTATTGTCTGCAGGCCTTCAGGTTTCATGCCATCCATCCAGCCCCGGCAGTTCGGGATTCGGAACCCGAACACCTCTTGTCTCAAGGCGCGATAACCCCTATCACGTGCGCCCGTGAGTGAATTGATAATAGGCGTACGCGGATTTTAAATCCCCAGTGCCCGGATGGATAGGATTCTCACCGGATTATCTTACCCCAGGACGTTACCAATTGATGATAGGATCTTCCACGTCTAATCCACAAGGGCGTATGCGTACGTCAGGCGAGCCCCGCATGAAGTGTAAGGAGTAATTCTCCCTGGAGATTCATTTGCACCCATTTTTCCGAGACGGTCTTATTGAATTGTGACGTGACTAAGACAATTTGGGCGTCAGGGTGTCGACACTATTCAGATACGAGATTCACACTTCATATGGCTATGCTCAGCCATCACGATGCACTGACCGGGAGTTCACGCGAGAGCCTTTGGCAACCGCTAGTGTGATGTTGTAGGCCAGATACATACCTCGAAAATCGCAAACTACCCGCGGTATCCGGTGTTTAAGCGTTTTAAATCCTGGTCTTTCATCTACCCACTCCATGCTCACGATCACGATGAAACACGCGTTAGACTACACGCTGTCTTCGTATTCACCCACGGGTGGCTAATACGACGCTGGCTCTCCCGCGCCTTCCTGATATTATGCTAAAACGCGATGACGGACGCTGTGTCGAACGCTTCAATTTTCTGCCCTACGAGTCATGTCTTTGTGGTAGCCTGTAGGTCTCTGGCGTGTCGAGGCGGCACCCTCCGTGACGAGGTACAGGATAAAGCGGTGACTATTCTTGTCCCTGCTGAATCCACGAGCCGGCCGGTTGCCTAGAAACGTTATAGCTGGGCGTCGGATCAAGACTGTGCGGTACCAATTCGTATCCGCGTTTTAGCTACATACAACAGGACCTTTGGAGTCCGTCCATTGTGCTTAGCTGAATGGACATTAAGGCTATATAAATAACTCGACGACATACGCACCCAGCCCTTTAGAAGGTCAGCGTGAAGGGCAACCAGCTGCTTCCGACCGCGCCTGACGC
		</sequence>
    <sequence><taxon idref="Location_3_3_1|23.926256602718695"/>
			CCGCCAAAGGACCCAGGTGAAATCGCAGGGTCAAAGGCCGAATACTTAGCTCACCAACCGAAGGTGCGAGTTTATCGCACCAATACTTCGAACGAAGGGCCCCCTTGGAACCCCAGCCCCCACCGCCTGATAGCTTGGGTCGCTCTTCCCTAAAGGTCAGAGCACAGTTCATATCTTGTGAACTAGGAATGCCGTTGACTACGGCACTGCCTTGTCGAACCGAACAGTGTCATAAGTAGGCACAGCTGTTCTGTACACGGCCTGTAAGGGTTACAGCAAAATGTTCTGGCGCGAGGCCAGTGTTCTTCGAGACGATTCGTTGCGTTGAGGTCCGATCGCCATACGGCGGTTGGCGCCCTATTTCACGTCAGCGGACAACCTTTGCGCTGCCTCGAATCAGCAGCAGGAAAGTACGTGTTGCTCCTCCTCCTTCCCGAGCGGTCCTGCAGCCCTTTGGTACGTACAGCTCTAAAAAACTGTCATCGGTTGCGCTGTAGTTCGCGAACTTGACGGGTCGGTAGCTCAGAATCGCATTTTGTCATTGAAATATCATCACTCGGCGTGATAACTATTTGGAATAAGTCCGGCTGCCGCAGATCAAGGTCTTCCGTTAAGAGCGAGGAGAAGGTTCCCGTGCAAAGCGTCGCGCAGAGTGAGATGCTTTAGAAAGTCGGAAGGAGTGTGCTGCAAACGATGTGAGTCACGATGAGTATCCTGGTCCCTCCTACGGGGTCAACCAGACCACTAGTGGCCTCAGCCAGACTACAGGTCTATCAACTCCGCTACCAGCGAATAAGGGAAAGTCTCAGCATCCGACTTTTCTTATCGACTCGGAATTCAGGCCTGGTTAACTGAGCAGCACTTTTTTCCACCGATCTTGGGTGAAGCACTATGTAAAAACACAAAGTGTCAGGACCGGGCAAGAACTGGAGCGTAGCACTGAGCAGAACCCGGATACACGGGCGCCTGTACAGCGCTTTTCTCGGCGCTTATCGACATGTGGTTGGTCAATGCGTTATTACGGTCGTGCGCCACTCCTATGGCGACGGGAGTATATAAGCACGGGTATTATCTGGGAGACACTGCATATGCTGATAGACCTCGCGCGAATTGCCAGCGCTCCATATCGTTCTACCACAGCGAGCGCGTGGATGGCGGTTGTTCCTTGCGTTAAATAAACGGAGTCTGAAAAGAAAGAAATGCTACGGAAAGTCAGCCGATAGAGAGTTAGTCTGTAGCGACTTGTCAGTCCATTTCGCAAGGAAGGTGTTGAGAAGTAGATGATCTGCGAACGTAGTTCAAATCAGACCCGGCGTATGATTCCGTCGAATAACGAACAATCCGCTTTAGGCCTTCACTTTGCGTGCGAATGTTGATTTCATGGCTTGGGGCGCAAGAATGCAAAAAGTTCATCTAACTCTTCGTCCAGGTAAGCAGTCATGTGTGTATGTCCGCGGTCCGACCATGACAGCTGGGCTTTATAAGCTGTGAAATGGATTCCTCTTTCGTTACTATGACTCTCCCCAAGGGGAGACCTTTTCGATGACGGGATGAGAGAATAAGTCCGATACACTCAGATACGGCGCACCTCCGAGCGGCCGAACGTATTCCGTGCGACGATGGCTCTTAGGGTTCCAATTCACGCTTTGACCAGATCCTGAGCTTTATTACGCCATAGGCGGAGCCGTGCGGGTCAGAGACTTTATGGACGATTGAGTGGGTCACGTACACCGACGACGGATTCCAGACTTTAGCCCTTTGTCAGTCTATATACTATGAGGACCAGGATCGCTTAAGGGGTACTACCTGGCGAGTACATCGCTCGTTTTTAACTCCACGATCTGGCGTGCCTGCATTTATGATAGGCTTGATCTAGCTGAACCCACTCGGCGGGTACTCTTGTGAGTATAAACCTCGATACGGATAAGACCTGACACCCGTTTCCGGCCACTCGTCTATGGAGGGCCCGATAGAAACATTAGCGCAGTGAACTTTAACCGGTCAGTGACTCTGCAACCGGCAGGGGCCCAGGGCGACCAAGTACCGCTCGTATGACTCTTGTCCCTTTTAGCGCATCCGGTTTATTTTAACCGTGGAAGTTCGAATATAGTTGTTGGATTGCCCTTCCCCAAATGAAACCTGATGATTGCCTAAATGTTAGGAGCGTGCCGAAATAGCCCGTTCTTTCTCTGATGCGCTAAAGATGCCTATTTCTAATGGGGACATACCCGAACCAATAAAGACGGCCCGGTAGAATGGTCCCATAGAACCGCTCCGTGTTCCAAGTCTCGATATTAACATGCTCACTTGGAAATCTCTAGACTGGCCTCATAATGGCAGTATCGAGGGCTAGTGAAGTCAGGCAAGAGGCTTTTTAAGTCTCTCCCACTAGGATCCAGGCAAGCAAGTGGCGAAATAAGTGCTGACTCCGCTACTTTCCGCCTGCGTATACCATTACGGAAACTCCTGTGGGTGGACCAGGCATCTTTATTCTAACCGGAGGTCTCGGCTAATGTTCCGTCTTAAGGCCCATGCCGCCCGCGGCACATCCAACAGCAGAGGCTTGCGCCGTCCCGCGAACCTTCTCCGGCCTGCATACATGGGGTTGCGGAATGTACTCCAGAGGGCGCAGGGGATCGTGCGCCTGCCGAACGTCCGTTGCCGATCTAGGTCTAACTGCTCCACCCCAGGGACGGGCAATCCGAGTCCGTTCCAAGAAGGAAGGTTCGTGGCTGAGGTTTACGAGAATACTACACAGAGCACCCAACAGATGCTATCGTGCCGAGCCACTTGGCACTAGATTAACTACTTGGGTGCAATGCCATGTATGTCAGATCCAGTGAAAGTTAAGCTGCTACGTCAGGTAAATGAACCATCCGAGTATTGAACAGATTAGCGCCTTCGCACGCACCGTCGAAGTCGTGGGCACGGCAGCTATATTCGACGGAACCTGTCGGTAAGGAAGATTAAATCGAACTCCTGCTCCTGCTTATAGCTCAACCCTTGCATATTTACTTCTACCCGACAACTGATCCTTTCCCAATATAGAGAAACGTTGGTGTTCTGCCGTCCAGACCGACATCTATCTACCATTGACTAGTACGCAGATACTTATGGTTTGTAGCTGCAAGACTATCGTCACGTTGCGTGGACCCGGAATACCACGCAGACCGCCGCTAAACAGCACCCGAAAACTCGCAGGGAAACAGACTCCCGCGCTCTGTCTATTCGCCAGTCCCTGGTTATAACGAACATATATGCCGACCGTGGAGTCTAGGGTTGGCTTGAGCAACTTATCTTGCTCAGGCCCCATATCCAACTACCTGTTGTCGCTGCCGAGATATACAGGACCTGATACCTGAAATAAGCCATGGCCGGGGAGGGTGTTAGTGGGTTTCAGTTTTTTTTCAGTCCCCCGTGATCTGAACACCTTCAAACTCTAGCGGTACCGCATGCGTGGAGATAACTCTGCACTTGTACTTATCAGACCAGCGATTAAGGAAATTGTCGTGCTAGATGTCGTGAGAGTTATTATTTAGAACGGCGCACGTCTACGGTGTGCCTGGAACACCGGAGTCGTATTGACTGTCATGTGGGCTATCACTTCCATAGTAGCCCACGTAACTCTGGGTGATTGGTTCCCGGTGGCTCTAAGCTGACCAGTCTCAACTTAGGGTATTGAACGTCGCTTATCGCAGCGGAAATGTATGCTGGGGGTTGATACCGGTAGGGCGCTTCGAAAGCAATGGTTAATCATTTTGGCAACCCCATTGTTTCTTCATCCATACTAGGATCCGATATCCATAACCACTTTCTGTTGGCCACTTTCTTTAGTTAGAACAAGAGAGTCTGACCCTATATTTAATATTACGTAGTCCCCAACAATGGGGCTGAGAAGTCCAGTAAGTGCACTATGGCCACACTTCTGCGCTGTGCCGTAAAGAGTATATTACCTTCATCGGAATGGCTTCTAGTTGGGCCCAAATGTAATGGGCGTATTGCGGTAGTAAACGTCAGACTTTCAGATTTCTTGCTGATGACGGCTCCTGGTGATCACCGGTTCGGTTCCCAACCCTACTCGACTGTGGTAGTAGTGATTCGTCCACCTGCGCCCCCAAATTAGATTGGGGTTGTTACGGCGCAGCTATGTGAATTGTCCAACGGAGTGAAATTTTATATCGTACAGTTTTATTCGCTGTAATGACGGGCTTCTGAGCATCTTTGCACCTCAGCTGCGCATCTAAGCCCGGCTTAGCACGTTACTTAAGACCATCCGGGAGGCGGGTGCTCGCTCCAACCGGTGGTTGAAGTTAGTGCAAAACTGACATCTGTCGCTCATTCAGGTATCGGGCGCTAGGATGGAGGCCGGAGTATCAAAGAAAGCTAACGTGCTGATGACAGGCACTGCCCTCTCTATGCAAGGTCCAGGAAAGGGATATAGCCCGTGTTTAATCATAAAGCGGCCAGTATGAAGAGATTAGGCGCATGTTAAAAACAGGCCTACCTTGGCAGGACGAGGAACTCAATGTATATACATTTTTTGAAGCTATCGTTCATGGCTCCTTTAGGAATCGATCGTCCGTTCGAGCTCGCGGTGCTAACAACAAGGGGGGTTAGCGTATCGCAAACTCTAGGAGGACCACTCCGCCGAGAGCATTTGATTCGTCCATGATGGTCGGTCTGGCTCATCGTCCTTGGCAGCGGCTATATACCATCAATATGATCCTCACCGCGTATCAGGTGGGATGTATCACCTGACGTCCGCACGTACCACCTTTCATTGCTAAGAGACGTCTATACGCAATTAAAAAAGAATGCTTAAAAAGGGCGTGTACATAGATTGCAGAGCACTAAGTTAATCCTACATCAGCAACAATTATGTCCTGTTCCTCAGCTGTTTTCACCGGTTAATATGACTTAGAATACGTTATAAAGTGACATCGACCAAGGAACTGCGGCTTCGTCCGAGCCATTGTCATCCTTGCCTACACCAGGTTCGACTAGTAGGCGCTGCCTAGCTGGTTTATATGCTTGTTAAAGCGGCTGCGGTCATTTACGCCTGTGTGCACGTACTTTAAGTTCTTCCTACTCCGACCCACCAAGGATAGTCCTGTGAGCTCATACTGCCAGCAGCGTTAACTGATGTCCTATTTTTGTGGTGTGAAACTATGCGGAGATAAGTTTAGTACTATTATCTTTACACTAGACAGCATTCTAGTCATCGAACATACAATCGCTTCGTTCTGAGGATCTTCAGAGGAAACGTGTGCTAGATGACTTCTTGAACAGGTCTAATTGCCCCGTATGAGAACGCAATGCCAAGCGTGGCTTAGGGATCTGAGCATCTGCCTAGGTTGATCTTTCGCAACTTTCACATGCCTGCCGTGGTATTAACGTCTAAGTCACAGCACATCGGCCCATTATACTCCTAATCGCCGCTGAGAAAATCCTAGCATTGCGGTACTGGACGTTTTCCTAGACGTTGAGTTAAATTGGAATCCGTGTTGGTTACTTTGATCATTATATATGAACCGGAGAGACGTGTTCTCACCAACTGGACTGACAGTCCATGGACTTCCCGCGTGGGGGCTTGGTGTAGTGAACGTAGGTACAAAATTGCTTGACACATAAACTGTCTCGTGTCAATCCGAGGACCCGAAGGCGCGTTTGTATGTATCAACCGTTATATAGATCAAATCATAACATTCCCAGGCTTGGGAAGAGGAAGTTGTCTCGCCTGCTCTACACTCTTGATTGTTTAGCTTTGTCTATTGGGGGCTCCTAGCTATACAAAAGTAGCAGTGTCGGCCAAATGATATACAGGAACTCTGGACGTAGGTGATTTTGTTTTCGGCAAAGTCTATTCAGGACGAAGGACTCGGCCGGTAATACAGCCAACCATGTGTCAGTCAAAGGCCGACGGCTGCACTAACTTTACCCGGTAGTCTCTATACGGCGGATCCTTTGGTGACCGCTGGCACCGACATTAGGCTCCATGTCTGCCCTAATGATGAATTATTTTCCGCGGATGTCAACAAGCCTGTCCTACTGCATCCACCGCAGCGAGGTGAGGTCAGCCCTAATTATGCCAGCAGCCATTCGCCACGGCGAAAAGTGCGCTCATTACCAGCCACTTCGACGACGATGGTGAATGCCGACCTCGGCTTAAGACTTCGACACCAGCCGCTTGTAATTTTCTAGCACAAGCACTATGCCACTACGATCTGGAGGAAGGGCGCTCCTTCTCAGCTTGTAGCTAGTAGAATTAATTCGAAAGATACGTGCCCATTGCACGTTGGGTTTACTCGACTTTACATTGTGTCGTCTATGCTGGTGATCCTGCATTTAATCGGGCACAGAAGCAAGTGTCGCTTAGGGCGCGGGACTGGGAAAGCTTACTCCCCGGGGTTATTTGTTGTCGGCTTCCCGGATTACCTCAGATATATCCTTCTAATCAAATGCCAAGTGCGCTTGAGCCGTTAGATGAAAGTTCCTACATAACCACCCAGGGCATACCGGAATGCATTTATTCAAGGTATAGTGGGAGTTTGCTGCCCCTATGCAAGCCAGGGGTACGTTCATGGTTCCTTACATTGCTGAGTTTATGCGTCGGCGGGACTACATAGATTGGCATAGGGTTCCATGACCAGAAAATCACTTTCTGATAATAGGTATAACTTTACCTAAGAATTACTAACGAGGGGCGAGCATTTGGACTATCAATGTAGCATTATGTACCGCGCTCCTTTGTTCTTTCGGTCTTGTGGTTTTTGTTAGACTCTAGTTCGCCTGAATTCCGTACTACAACGACCGTCCGGTCGTCTGTCTATTTTCATATGGGACAAGAAGCGTCTTGAAGAAAAATGACAGATAACTTTCCGCCTTTGGCTGACGCCGGCTTTCTGTCATACCCGTTCCGATCCGGTCTGAAGACGGGGGCTGGATCCAACGTCAGTTTTCAACGTAACTGGCGCTGCGAAATCGCATTGTCACCAGCGGGATCCAGTCGGACGACATTCTACGTAGGATTGAACGAAACTACGATCTCCGGGCTAATCCAGCAGAGGGGCTACGTCGACCCACCAAGTTGAGAGCACTGCTGCTATATCTATCATCGCTCCTCGCATGCATACCGATACGGCGCTGTTATGTGCCAGACCAGTGTCCTGCAAAAGGCCACCCTTACGTTTGAAACGACTTGCGGAATATCGGGGACCACCACATGGAGGGTGCTCACCGCCAAGACCGCAACCGTGTTCGTCGCGTTCTCCGGAATAGTCATGCCCCGTAAAACGCTCACAGGCTATAGCTTCAGGCCGAGTTCGAGCTGCTTTTTAACCTCGGTAGCTGCGAGCAGGTCTCTTATATATCTGGCAAACCGTTAAGATGGAAGGATCGTAGTATAGAGATATCGCATCGGGATCGCTCCCTAGACCTCTCAAAACTCAGATTGAAAGGCCCCCACCACTCCCAACAGATTAAGCTGGTTTACCACTTAACACAGCTTCTGCTTATGGACAATTGCGGCTGAAGAGCGACTTATTCGAAAAGGAGAGGTTAAAATCATGTCTAATGGACTAAGGGGCAAGTGCGACAGGCAGTAAACGAATGGCTCGACGCTATTAGCCCTTATCCACACTTTCGTAGATTACGTACGAACCAAAACTTACGCTCGTAAACTATGCGTGTGGCCAATCTCGCCCATAGTATATACTAACGTGGCGGGGAGAACTTGGATTACAGCAGCGAAGACTGTCTCAGCGTATCAGAGGACCTGGTTACCTCGCTGTGTCCCTTATGGTGGTCCGTCACAAAGTATTTTCTTGGACTTGTGCTTTGTCGCACGAGAAATATAGTCAGCACTAAAACCATCCTTGCACACAATTATCAGATCCCGAGGCAGTCATCGATGTCCGGTCGTTGACACCACCTCTACCTTAAAACTTGCGGAACCCCGAGTGTGCCGTGCAGACCGATGCTCTGAGCCGTCCGACAACAAGACACTGAAAGTAATTGACAGCGGGCCCCCACAATAATGACTCGTTATTGCCTTGCCGGATGTACGGTGGACGTAACAACAGTTCCTCGCGTAACGTTGGCATAGCACGACACCAGGAAGTACCTGGACGTAAGTACACACAGCGATCGAGTCAGCCTGACTGACTAAAATGGTGGCATACGAACGGTTCGACTCACATGCATCGCAAAATTGTCCTGGTATAGGGTCCTTGGCAGCGGGGGACTATAATCGTTTTCTGACCTGAAAGTTGTTGCTATCTGAGACGTGTCGAACCAGTTTCTTTTGGGTTTTTTCCGAATCAGGGTCGCCGTTACGAAGAAGAGATGGTCCTAGGTTCCTATTTTGATTAGCCCGCGGAGAACCATATCCCGAAATCTGTACAAATGCTGATCTAGTGCGGAGGCCGTTCGTCGCAATTGCAGGATGCCAACGGGGGAGATCGACGTTTAGGGCTGGCAAAGCATTACTGAGAATGTTGGCGACACAATACAGTTGAATGCATTAATTGACACGACCCTTTTTTAAATGTTGCTGCTGAAGCACGATGACTAGTTTTTAGCCGGTGATATCACATAGATCAAGGGGCGCTTGTGATATTGTTGGCGGCCCCAGCGGAAGGGTGAGTATCGTTCCAAGAGGTGAAATCTCTTATCATCGCCTCGATGGGTCTGAGCCTACTTCCTTAGATAGATGCAGCGCTCCCAAAACATCTTAGTAGCGTCAGAGAATGGGGTCTACTCTCTTGTGGCCCAATCTCTCCCTTCACAGCGGTTTGGATTTTCTCGCTTCCTTACTGGGTCTCTATTTCGAATCATGCAGTACTCGCCTGCCCTTCCCTAAACAACTTGAGTGGTATTTCCTCACGGGCAGAAATACTGAGCGGTGCCCCCTATGGTCTTGGCCCGACGGGTGTGGCCGCGTGCCCTTGGCCCTAAACAGTACCGACCCAGTTACTTATACGGGATCTACATTGCGGGGTTAGGCTTCGTTCTGAGCGTTCCCCCTTTTTTAGCAGATCGCGCAGAGCCAGTTGCGTCCCATGCTCAAGTGGATTGACTAGTGAGAGTTCGGTAATGGAGGATCTGAGCAGGGATGCAAGTACATAATAGCCTTGTGGTTATGGGAGAGTCCTCCGCCCGAATTCGACACAGTATGCTTTATCGACTCAACAGTGAGAAAGGCCCATCGCTGATTATCTCGTCTTGCCTGCGTATCGCAGAACGCTTATGTTTTACGTCCGACGAGTCATCGCTCTGATGGCGTTGAGTACTAGGGCGCTTCTTCCACGAGAGGCGGCGGTTTTGAGACAGGAAGACGACTATCAAGTGTGTGTTCCGACCAACAAATTCTATCGTAACCGTAAAACCCTCCGCTGTGCAACCGATTAACCGGTGCCTTTGAACAACTAATAATTAGGTTATTCCAGTATGTTTGGCCCAAAATACGTTTCGAGAGGACATGCTATTTAACAGATGGAAGGCACTGCATAGGGCAGTGGAAGGTAGATAGGCGGTGCCCGGTCTGCGCGGCCGAGGTGGTCCAGATAATAGTATGAAACATAAAATTCAGATGAGGCACTCACGACGCTGCTCGAGATTGTGACGTTTTTGCTTCTGGGCCAAGCGCGGATTACAAGAACAATGAACTAGGGGTCACGCAGTACCAACTCAAAACAACAAGCTCAAGCCCAATTGACGACCTGGCGATGGCACAACCACGATGGGCACAAGGCTGCCCTTAACACCTAAGGGCGTTATAAGTAATAATTTGACTGTGTCCCCTATTCGAAACGGTGAAAGAAAAGCATTATATATTGACCGAGGACTTAGGGATTCATTCGTATTACTAGGGGGTACTTTCCTGGCAAACGGGCCATGGCGTCTCGTATGTTGCGGCGCATCCCAGATTCTGATGTGCTTAGGGTGTCTTGCTGTAGTTCAGCCGGCGCGAAACCAGACTTGTTCGACCTTCCGGTGTAGGAGGACGGATAAACTAATGTAACACGTATGGAAAGCACAGCAAATCGCGTCGCGTTCCCAACAATGGCGCGTGCCTAATTCCCGCGACGATGAAGCGGAGAACTGTAGGGCCGTGCCGCAAACTGCCTAGCTCTAGCTGCTGTCAGGCAATCTTATCGACCGCAGGGCGACTTTCATCAGAGGTGACCCAGAATTCCATGGCGGGCTTACGTAAATGAAGATTGTCGTTCCTACGGCTACGCTGAAAAATTGTGTAACGTACGTCACAAAAGTACAAAACATGTCCTCGCCGCGTTCAGGCGTGTGGTACATCCGAAGATTTCAAGTAGGCTCGACCCTGCCTGGGACACGGGTATAAATCAGACTGCAATATTGCCCGGCCTGGAAACATACCAGACGCGAATAAGGCGATGCTCGCATGGTTTTGGATTGGTACTTCTATTTTCTCATGCGAGTGTTCATTCCTTTGCATGACTTTGGAGATAAGGTTCCGGGGGCACAGGGAGACGCGTTCCTACAACTCCTGTACATCCGCACCTAGATACGCCATGCCTGCCGCTCGGTCACGTTTCTTAGAGGACGAATCTCATCCGCACAATACGGACGCAGCGAGGAACCTGCATAGACGGCGCGTAATCTTTATAATAATCTATCCAACGTACTGTGGTTCTGTCCGTCCACAGCCGAAGCCATCAGAAATATGTTGGCCTACTTTAGAGTATTACCCGTGGGCTAGCCCCGGGCTAACACAAACCGGTGTGACTCGTATATAGTCTTGACCGCATTACTGGTAGCCATCCCTTATGTGATGGGCTGTGTGCAGCTCGGCCTATGTATAATTGTCATGCCCTGTGGTGCTGCCTTAGAAGTGTATAGCGGACCTCACCTTCGCTACTGATAGACAGCTTCGCGGGGACCGATCTCGATCACACCCACGCAGATTTAGGGGACACAGCCACGTGACTAGGCCGCTGGCAGATGGGCTGTCCATCAAGGATCTACCTGGCGCTTCGCGACGTGGATAGGGGGTGCGATGGGTGTGACTACCGCAGACTGAGCTATCGCCAAGTGAAAATCTGAAGAGCAACGAACGGGCAGGTCCTCAAGCTCTAGGCCCCCGTTTCATCGAGTCCTGGGCTGAAACTATTACCAGAGGATTTTCAGCCTGGAGTTCAACACTAGTGGACAGTGAGCCCATAGTGGGGGCGTCCCACATGTGTCCATATTCGAAATCAAGGGACTTTGCTCGTACACTTAAGCGTTGTACAAACGGTACTGCCTCAACAAGCTTTCACTTAGTTATAAGCGATGCCAAACATACCCTTTAGGCCTGCTCATGGCAAGATAGGCTCTTTGTCGGGTGCGCGGAGTCTTCCAGAGTAGAGGCAACTTATCTTCTAACGCTTCCAAAATGGACCCAACCAGACGAACGCGTCTATATACACGATTGATCCTAGGGTCGAGCCAGGAACATCTTGAAGAACAGATCTCCGGTCCGCAGCGGACGTGAAATTAGACTGGGGGTAACCCTGGCATTCACTAATGCATCCTCTCGGGCGTAATTATCCATTTACGAATATCCACGTAAAGGAAGAATCCGCGAATTTGCCGTATTACTCTCCGCGAAGAGGCGGTGCCAACGGACTCTGTCAAGGTACCCAAGGGAGATCCGGTCCGTAGAGTAAGCATTTAGGTTCCAGCCCTGGGTCGCTGTTCATCAGGTTAAATGTTCTTCCACCGCCATATTCCGTGTCGGTCGGTTCACAGCGGCGTATGCTCTAGGGGACACACAAGCCCTCGTATGAATTTTAGAACGGGGTCCTCGGCGCTAGTACTCTACTCTGATACTTTTGGTGAGTATATATCATGATGATGTCTCTGCTAGTAATCAGAAAAAATTCATCCGTTGAGATCTTTTGCTTATCGGAAAGCATAATCAGGTAAGATGACGACTTACGGGATTACCCAGACTTACGTAGCAATAACCGCACGGTCGAAGATCTGCCTATTAGTCTCTAGCCTCCCGACATAGTACCTGGTTGCAGAACGAGTGCGGTCGACAAGTATTCACACCCGGGTAGTGTAGTGGCTATAATTATCTCTAACGATGTTGACCGCCTCTTACGATACAGATATCTCGGCATGTATGATCCTGGTATACAGTGCTTCGCTAGTGGACCGTGAAGGCATTATATCTACCATACTCAAAGAAACGGTTACAGGGACATATGAAATTAACCTCGACACAATATTGACTGTGCCTTTTCTCTATAATTAAACCGACAATCTACTCTCTAAGTCGTCTCATACGTGAGACGAGGGAAGTATCCCGTTATCAGATATGGTACGGGTAAAACCGGGTAGAGACTACGGAGCTCCCGCTCTGGAGTATTTAAGGGGTTTAGGTGCGCCGTTATTAGCTATTTATATCTCACTCACAAAGTGGAGTTGGCCTTTTGTATTGGTCATCTGATTATAAATCTGGATATGCTCATTTGGTACGAGTACCCTGTGCGTACCGGCGAATGGTTGATAATTCGGTCCCAATGAGGACACTGAGGAGTTTAAAAGTGGTTTGGAATCAATCGTATGTTCTTTTACCATAGGCATCTTTTGACCGGCGTTATACGGCTCAGAGTGCGAGGACTCGCAGAACATGTAGCGACTTAAACCCGGGGGGGATGAAAACACACACCCAATCGGGGGCAAGCTATTCTTTTCATCCACCCACTATTCAGGACCCTGTCTCCAGTAACGCTATCATAAGCTCGCATATCCAGATATATGCTGATGAGTCCCCCAGACTCTCTACTGGTGTCGGTGATCGACGCGTCTCTACGCAACCCCTCAGTGGTTACCTTCCAATACCTAGGTCGGTCTTACGATACTTGACCTCCCCGGTACTCAAAGGGTTGATTCCGTATGTCCCATTATTGTCTGCAGGCCTTCAGGTTTCATGCCATCCATCCAGCCCCGGCAGTTCGGGATTCGGAACCCGAACACCTCTTGTCTCAAGGCGCGATAACCCCTATCACGTGCGCCCGTGAGTGAATTGATAATAGGCGTACGCGGATTTTAAATCCCCAGTGCCCGGATGGATAGGATTCTCACCGGATTATCTTACCCCAGGACGTTACCAATTGATGATAGGATCTTCCACGTCTAATCCACAAGGGCGTATGCGTACGTCAGGCGAGCCCCGCATGAAGTGTAAGGAGTAATTCTCCCTGGAGATTCATTTGCACCCATTTTTCCGAGACGGTCTTATTGAATTGTGACGTGACTAAGACAATTTGGGCGTCAGGGTGTCGACACTATTCAGATACGAGATTCACACTTCATATGGCTATGCTCAGCCATCACGATGCACTGACCGGGAGTTCACGCGAGAGCCTTTGGCAACCGCTAGTGTGATGTTGTAGGCCAGATACATACCTCGAAAATCGCAAACTACCCGCGGTATCCGGTGTTTAAGCGTTTTAAATCCTGGTCTTTCATCTACCCACTCCATGCTCACGATCACGATGAAACACGCGTTAGACTACACGCTGTCTTCGTATTCACCCACGGGTGGCTAATACGACGCTGGCTCTCCCGCGCCTTCCTGATATTATGCTAAAACGCGATGACGGACGCTGTGTCGAACGCTTCAATTTTCTGCCCTACGAGTCATGTCTTTGTGGTAGCCTGTAGGTCTCTGGCGTGTCGAGGCGGCACCCTCCGTGACGAGGTACAGGATAAAGCGGTGACTATTCTTGTCCCTGCTGAATCCACGAGCCGGCCGGTTGCCTAGAAACGTTATAGCTGGGCGTCGGATCAAGACTGTGCGGTACCAATTCGTATCCGCGTTTTAGCTACATACAACAGGACCTTTGGAGTCCGTCCATTGTGCTTAGCTGAATGGACATTAAGGCTATATAAATAACTCGACGACATACGCACCCAGCCCTTTAGAAGGTCAGCGTGAAGGGCAACCAGCTGCTTCCGACCGCGCCTGACGC
		</sequence>
    <sequence><taxon idref="Location_1_4_0|26.162811278835456"/>
			CCGCCAAAGGACCCAGGTGAAATCGCAGGGTCAAAGGCCGAATACTTAGCTCACCAACCGAAGGTGCGAGTTTATCGCACCAACACTTCGAACGAAGGGCCCCCTTGGAACCCCAGCCCCCACCGCCTGATAGCTTGGGTCGCTCTTCCCTAAAGGTCAGAGCACAGTTCATATCTTGTGAACTAGGAATGCCGTTGACTACGGCACTGCCTTGTCGAACCGAACAGTGTCATAAGTAGGCACAGCTGTTCTGTACACGGCCTGTAAGGGTTACAGCAAAATGTTCTGGCGCGAGGCCAGTGTTCTTCGAGACGATTCGTTGCGTTGAGGTCCGATCGCCATACGGCGGTTGGCGCCCTATTTCACGTCAGCGGACAACCTTTGCGCTGCCTCGAATCAGCAGCAGGAAAGTACGTGTTGCTCCTCCTCCTTCCCGAGCGGTCCTGCAGCCCTTTGGTACGTACAGCTCTAAAAAACTGTCATCGGTTGCGCTGTAGTTCGCGAACTTGACGGGTCGGTAGCTCAGAATCGCATTTTGTCATTGAAATATCATCACTCGGCGTGATAACTATTTGGAATAAGTCCGGCTGCCGCAGATCAAGGTCTTCCGTTAAGAGCGAGGAGAAGGTTCCCGTGCAAAGCGTCGCGCAGAGTGAGATGCTTTAGAAAGTCGGAAGGAGTGTGCTGCAAACGATGTGAGTCACGATGAGTATCCTGGTCCCTCCTACGGGGTCAACCAGACCACTAGTGGCCTCAGCCAGACTACAGGTCTATCAACTCCGCTACCAGCGAATAAGGGAAAGTCTCAGCATCCGACTTTTCTTATCGACTCGGAATTCAGGCCTGGTTAACTGAGCAGCACTTTTTTCCACCGATCTTGGGTGAAGCACTATGTAAAAACACAAAGTGTCAGGACCGGGCAAGAACTGGAGCGTAGCACTGAGCAGAACCCGGATACACGGGCGCCTGTACAGCGCTTTTCTCGGCGCTTATCGACATGTGGTTGGTCAATGCGTTATTACGGTCGTGCGCCACTCCTATGGCGACGGGAGTATATAAGCACGGGTATTATCTGGGAGACACTGCATATGCTGATAGACCTCGCGCGAATTGCCAGCGCTCCATATCGTTCTACCACAGCGAGCGCGTGGATGGCGGTTGTTCCTTGCGTTAAATAAACGGAGTCTGAAAAGAAAGAAATGCTACGGAAAGTCAGCCGATAGAGAGTTAGTCTGTAGCGACTTGTCAGTCCATTTCGCAAGGAAGGTGTTGAGAAGTAGATGATCTGCGAACGTAGTTCAAATCAGACCCGGCGTATGATTCCGTCGAATAACGAACAATCCGCTTTAGGCCTTCACTTTGCGTGCGAATGTTGATTTCATGGCTTGGGGCGCAAGAATGCAAAAAGTTCATCTAACTCTTCGTCCAGGTAAGCAGTCATGTGTGTATGTCCGCGGTCCGACCATGACAGCTGGGCTTTATAAGCTGTGAAATGGATTCCTCTTTCGTTACTATGACTCTCCCCAAGGGGAGACCTTTTCGATGACGGGATGAGAGAATAAGTCCGATACACTCAGATACGGCGCACCTCCGAGCGGCCGAACGTATTCCGTGCGACGATGGCTCTTAGGGTTCCAATTCACGCTTTGACCAGATCCTGAGCTTTATTACGCCATAGGCGGAGCCGTGCGGGTCAGAGACTTTATGGACGATTGAGTGGGTCACGTACACCGACGACGGATTCCAGACTTTAGGCCTTTGTCAGTCTATATACTATGAGGACCAGGATCGCTTAAGGGGTACTACCTGGCGAGTACATCGCTCGTTTTTAACTCCACGATCTGGCGTGCCTGCATTTATGATAGGCTTGATCTAGCTGAACCCACTCGGCGGGTACTCTTGTGAGTATAAACCTCGATACGGATAAGACCTGACACCCGTTTCCGGCCACTCGTCTATGGAGGGCCCGATAGAAACATTAGCGCAGTGAACTTTAACCGGTCAGTGACTCTGCAACCGGCAGGGGCCCAGGGCGACCAAGTACCGCTCGTATGACTCTTGTCCCTTTTAGCGCATCCGGTTTATTTTAACCGTGGAAGTTCGAATATAGTTGTTGGATTGCCCTTCCCCAAATGAAACCTGATGATTGCCTAAATGTTAGGAGCGTGCCGAAATAGCCCGTTCTTTCTCTGATGCGCTAAAGATGCCTATTTCTAATGGGGACATACCCGAACCAATAAAGACGGCCCGGTAGAATGGTCCCATAGAACCGCTCCGTGTTCCAAGTCTCGATATTAACATGCTCACTTGGAAATCTCTAGACTGGCCTCATAATGGCAGTATCGAGGGCTAGTGAAGTCAGGCAAGAGGCTTTTTAAGTCTCTCCCACTAGGATCCAGGCAAGCAAGTGGCGAAATAAGTGCTGACTCCGCTACTTTCCGCCTGCGTATACCATTACGGAAACTCCTGTGGGTGGACCAGGCATCTTTATTCTAACCGGAGGTCTCGGCTAATGTTCCGTCTTAAGGCCCATGCCGCCCGCGGCACATCCAACAGCAGAGGCTTGCGCCGTCCCGCGAACCTTCTCCGGCCTGCATACATGGGGTTGCGGAATGTACTCCAGAGGGCGCAGGGGATCGTGCGCCTGCCGAACGTCCGTTGCCGATCTAGGTCTAACTGCTCCACCCCAGGGACGGGCAATCCGAGTCCGTTCCAAGAAGGAAGGTTCGTGGCTGAGGTTTACGAGAATACTACACAGAGCACCCAACAGATGCTATCGTGCCGAGCCACTTGGCACTAGATTAACTACTTGGGTGCAATGCCATGTATGTCAGATCCAGTGAAAGTTAAGCTGCTACGTCAGGTAAATGAACCATCCGAGTATTGAACAGATTAGCGCCTTCGCACGCACCGTCGAAGTCGTGGGCACGGCAGCTATATTCGACGGAACCTGTCGGTAAGGAAGATTAAATCGAACTCCTGCTCCTGCTTATAGCTCAACCCTTGCATATTTACTTCTACCCGACAACTGATCCTTTCCCAATATAGAGAAACGTTGGTGTTCTGCCGTCCAGACCGACATCTATCTACCATTGACTAGTACGCAGATACTTATGGTTTGTAGCTGCAAGACTATCGTCACGTTGCGTGGACCCGGAATACCACGCAGACCGCCGCTAAACAGCACCCGAAAACTCGCAGGGAAACAGACTCCCGCGCTCTGTCTATTCGCCAGTCCCTGGTTATAACGAACATATATGCCGACCGTGGAGTCTAGGGTTGGCTTGAGCAACTTATCTTGCTCAGGCCCCATATCCAACTACCTGTTGTCGCTGCCGAGATATACAGGACCTGATACCTGAAATAAGCCATGGCCAGGGAGGGTGTTAGTGGGTTTCAGTTTTTTTTCAGTCCCCCGTGATCTGAACACCTTCAAACTCTAGCGGTACCGCATGCGTGGAGATAACTCTGCACTTGTACTTATCAGACCAGCGATTAAGGAAATTGTCGTGCTAGATGTCGTGAGAGTTATTATTTAGAACGGCGCACGTCTACGGTGTGCCTGGAACACCGGAGTCGTATTGACTGTCATGTGGGCTATCACTTCCATAGTAGCCCACGTAACTCTGGGTGATTGGTTCCCGGTGGCTCTAAGCTGACCAGTCTCAACTTAGGGTATTGAACGTCGCTTATCGCAGCGGAAATGTATGCTGGGGGTTGATACCGGTAGGGCGCTTCGAAAGCAATGGTTAATCATTTTGGCAACCCCATTGTTTCTTCATCCATACTAGGATCCGATATCCATAACCACTTTCTGTTGGCCACTTTCTTTAGTTAGAACAAGAGAGTCTGACCCTATATTTAATATTACGTAGTCCCCAACAATGGGGCTGAGAAGTCCAGTAAGTGCACTATGGCCACACTTCTGCGCTGTGCCGTAAAGAGTATATTACCTTCATCGGAATGGCTTCTAGTTGGGCCCAAATGTAATGGGCGTATTGCGGTAGTAAACGTCAGACTTTCAGATTTCTTGCTGATGACGGCTCCTGGTGATCACCGGTTCGGTTCCCAACCCTACTCGACTGTGGTAGTAGTGATTCGTCCACCTGCGCCCCCAAATTAGATTGGGGTTGTTACGGCGCAGCTATGTGAATTGTCCAACGGAGTGAAATTTTATATCGTACAGTTTTATTCGCTGTAATGACGGGCTTCTGAGCATCTTTGCACCTCAGCTGCGCATCTAAGCCCGGCTTAGCACGTTACTTAAGACCATCCGGGAGGCGGGTGCTCGCTCCAACCGGTGGTTGAAGTTAGTGCAAAACTGACATCTGTCGCTCATTCAGGTATCGGGCGCTAGGATGGAGGCCGGAGTATCAAAGAAAGCTAACGTGCTGATGACAGGCACTGCCCTCTCTATGCAAGGTCCAGGAAAGGGATATAGCCCGTGTTTAATCATAAAGCGGCCAGTATGAAGAGATTAGGCGCATGTTAAAAACAGGCCTACCTTGGCAGGACGAGGAACTCAATGTATATACATTTTTTGAAGCTATCGTTCATGGCTCCTTTAGGAATCGATCGTCCGTTCGAGCTCGCGGTGCTAACAACAAGGGGGGTTAGCGTATCGCAAACTCTAGGAGGACCACTCCGCCGAGAGCATTTGATTCGTCCATGATGGTCGGTCTGGCTCATCGTCCTTGGCAGCGGCTATATACCATCAATATGATCCTCACCGCGTATCAGGTGGGATGTATCACCTGACGTCCGCACGTACCACCTTTCATTGCTAAGAGACGTCTATACGCAATTAAAAAAGAATGCTTAAAAAGGGCGTGTACATAGATTGCAGAGCACTAAGTTAATCCTACATCAGCAACAATTATGTCCTGTTCCTCAGCTGTTTTCACCGGTTAATATGACTTAGAATACGTTATAAAGTGACATCGACCAAGGAACTGCGGCTTCGTCCGAGCCATTGTCATCCTTGCCTACACCAGGTTCGACTAGTAGGCGCTGCCTAGCTGGTTTATATGCTTGTTAAAGCGGCTGCGGTCATTTACGCCTGTGTGCACGTACTTTAAGTTCTTCCTACTCCGACCCACCAAGGATAGTCCTGTGAGCTCATACTGCCAGCAGCGTTAACTGATGTCCTATTTTTGTGGTGTGAAACTATGCGGAGATAAGTTTAGTACTATTATCTTTACACTAGACAGCATTCTAGTCATCGAACATACAATCGCTTCGTTCTGAGGATCTTCAGAGGAAACGTGTGCTAGATGACTTCTTGAACAGGTCTAATTGCCCCGTATGAGAACGCAATGCCAAGCGTGGCTTAGGGATCTGAGCATCTGCCTAGGTTGATCTTTCGCAACTTTCACATGCCTGCCGTGGTATTAACGTCTAAGTCACAGCACATCGGCCCATTATACTCCTAATCGCCGCTGAGAAAATCCTAGCATTGCGGTACTGGACGTTTTCCTAGACGTTGAGTTAAATTGGAATCCGTGTTGGTTACTTTGATCATTATATATGAACCGGAGAGACGTGTTCTCACCAACTGGACTGACAGTCCATGGACTTCCCGCGTGGGGGCTTGGTGTAGTGAACGTAGGTACAAAATTGCTTGACACATAAACTGTCTCGTGTCAATCCGAGGACCCGAAGGCGCGTTTGTATGTATCAACCGTTATATAGATCAAATCATAACATTCCCAGGCTTGGGAAGAGGAAGTTGTCTCGCCTGCTCTACACTCTTGATTGTTTAGCTTTGTCTATTGGGGGCTCCTAGCTATACAAAAGTAGCAGTGTCGGCCAAATGATATACAGGAACTCTGGACGTAGGTGATTTTGTTTTCGGCAAAGTCTATTCAGGACGAAGGACTCGGCCGGTAATACAGCCAACCATGTGTCAGTCAAAGGCCGACGGCTGCACTAACTTTACCCGGTAGTCTCTATACGGCGGATCCTTTGGTGACCGCTGGCACCGACATTAGGCTCCATGTCTGCCCTAATGATGAATTATTTTCCGCGGATGTCAACAAGCCTGTCCTACTGCATCCACCGCAGCGAGGTGAGGTCAGCCCTAATTATGCCAGCAGCCATTCGCCACGGCGAAAAGTGCGCTCATTACCAGCCACTTCGACGACGATGGTGAATGCCGACCTCGGCTTAAGACTTCGACACCAGCCGCTTGTAATTTTCTAGCACAAGCACTATGCCACTACGATCTGGAGGAAGGGCGCTCCTTCTCAGCTTGTAGCTAGTAGAATTAATTCGAAAGATACGTGCCCATTGCACGTTGGGTTTACTCGACTTTACATTGTGTCGTCTATGCTGGTGATCCTGCATTTAATCGGGCACAGAAGCAAGTGTCGCTTAGGGCGCGGGACTGGGAAAGCTTACTCCCCGGGGTTATTTGTTGTCGGCTTCCCGGATTACCTCAGATATATCCTTCTAATCAAATGCCAAGTGCGCTTGAGCCGTTAGATGAAAGTTCCTACATAACCACCCAGGGCATACCGGAATGCATTTATTCAAGGTATAGTGGGAGTTTGCTGCCCCTATGCAAGCCAGGGGTACGTTCATGGTTCCTTACATTGCTGAGTTTATGCGTCGGCGGGACTACATAGATTGGCATAGGGTTCCATGACCAGAAAATCACTTTCTGATAATAGGTATAACTTTACCTAAGAATTACTAACGAGGGGCGAGCATTTGGACTATCAATGTAGCATTATGTACCGCGCTCCTTTGTTCTTTCGGTCTTGTGGTTTTTGTTAGACTCTAGTTCGCCTGAATTCCGTACTACAACGACCGTCCGGTCGTCTGTCTATTTTCATATGGGACAAGAAGCGTCTTGAAGAAAAATGACAGATAACTTTCCGCCTTTGGCTGACGCCGGCTTTCTGTCATACCCGTTCCGATCCGGTCTGAAGACGGGGGCTGGATCCAACGTCAGTTTTCAACGTAACTGGCGCTGCGAAATCGCATTGTCACCAGCGGGATCCAGTCGGACGACATTCTACGTAGGATTGAACGAAACTACGATCTCCGGGCTAATCCAGCAGAGGGGCTACGTCGACCCACCAAGTTGAGAGCACTGCTGCTATATCTATCATCGCTCCTCGCATGCATACCGATACGGCGCTGTTATGTGCCAGACCAGTGTCCTGCAAAAGGCCACCCTTACGTTTGAAACGACTTGCGGAATATCGGGGACCACCACATGGAGGGTGCTCACCGCCAAGACCGCAACCGTGTTCGTCGCGTTCTCCGGAATAGTCATGCCCCGTAAAACGCTCACAGGCTATAGCTTCAGGCCGAGTTCGAGCTGCTTTTTAACCTCGGTAGCTGCGAGCAGGTCTCTTATATATCTGGCAAACCGTTAAGATGGAAGGATCGTAGTATAGAGATATCGCATCGGGATCGCTCCCTAGACCTCTCAAAACTCAGATTGAAAGGCCCCCACCACTCCCAACAGATTAAGCTGGTTTACCACTTAACACAGCTTCTGCTTATGGACAATTGCGGCTGAAGAGCGACTTATTCGAAAAGGAGAGGTTAAAATCATGTCTAATGGACTAAGGGGCAAGTGCGACAGGCAGTAAACGCATGGCTCGACGCTATTAGCCCTTATCCACACTTTCGTAGATTACGTACGAACCAAAACTTACGCTCGTAAACTATGCGTGTGGCCAATCTCGCCCATAGTATATACTAACGTGGCGGGGAGAACTTGGATTACAGCAGCGAAGACTGTCTCAGCGTATCAGAGGACCTGGTTACCTCGCTGTGTCCCTTATGGTGGTCCGTCACAAAGTATTTTCTTGGACTTGTGCTTTGTCGCACGAGAAATATAGTCAGCACTAAAACCATCCTTGCACACAATTATCAGATCCCGAGGCAGTCATCGATGTCCGGTCGTTGACACCACCTCTACCTTAAAACTTGCGGAACCCCGAGTGTGCCGTGCAGACCGATGCTCTGAGCCGTCCGACAACAAGACACTGAAAGTAATTGACAGCGGGCCCCCACAATAATGACTCGTTATTGCCTTGCCGGATGTACGGTGGACGTAACAACAGTTCCTCGCGTAACGTTGGCATAGCACGACACCAGGAAGTACCTGGACGTAAGTACACACAGCGATCGAGTCAGCCTGACTGACTAAAATGGTGGCATACGAACGGTTCGACTCACATGCATCGCAAAATTGTCCTGGTATAGGGTCCTTGGCAGCGGGGGACTATAATCGTTTTCTGACCTGAAAGTTGTTGCTATCTGAGACGTGTCGAACCAGTTTCTTTTGGGTTTTTTCCGAATCAGGGTCGCCGTTACGAAGAAGAGATGGTCCTAGGTTCCTATTTTGATTAGCCCGCGGAGAACCATATCCCGAAATCTGTACAAATGCTGATCTAGTGCGGAGGCCGTTCGTCGCAATTGCAGGATGCCAACGGGGGAGATCGACGTTTAGGGCTGGCAAAGCATTACTGAGAATGTTGGCGACACAATACAGTTGAATGCATTAATTGACACGACCCTTTTTTAAATGTTGCTGCTGAAGCACGATGACTAGTTTTTAGCCGGTGATATCACATAGATCAAGGGGCGCTTGTGATATTGTTGGCGGCCCCAGCGGAAGGGTGAGTATCGTTCCAAGAGGTGAAATCTCTTATCATCGCCTCGATGGGTCTGAGCCTACTTCCTTAGATAGATGCAGCGCTCCCAAAACATCTTAGTAGCGTCAGAGAATGGGGTCTACTCTCTTGTGGCCCAATCTCTCCCTTCACAGCGGTTTGGATTTTCTCGCTTCCTTACTGGGTCTCTATTTCGAATCATGCAGTACTCGCCTGCCCTTCCCTAAACAACTTGAGTGGTATTTCCTCACGGGCAGAAATACTGAGCGGTGCCCCCTATGGTCTTGGCCCGACGGGTGTGGCCGCGTGCCCTTGGCCCTAAACAGTACCGACCCAGTTACTTATACGGGATCTACATTGCGGGGTTAGGCTTCGTTCTGAGCGTTCCCCCTTTTTTAGCAGATCGCGCAGAGCCAGTTGCGTCCCATGCTCAAGTGGATTGACTAGTGAGAGTTCGGTAATGGAGGATCTGAGCAGGGATGCAAGTACATAATAGCCTTGTGGTTATGGGAGAGTCCTCCGCCCGAATTCGACACAGTATGCTTTATCGACTCAACAGTGAGAAAGGCCCATCGCTGATTATCTCGTCTTGCCTGCGTATCGCAGAACGCTTATGTTTTACGTCCGACGAGTCATCGCTCTGATGGCGTTGAGTACTAGGGCGCTTCTTCCACGAGAGGCGGCGGTTTTGAGACAGGAAGACGACTATCAAGTGTGTGTTCCGACCAACAAATTCTATCGTAACCGTAAAACCCTCCGCTGTGCAACCGATTAACCGGTGCCTTTGAACAACTAATAATTAGGTTATTCCAGTATGTTTGGCCCAAAATACGTTTCGAGAGGACATGCTATTTAACAGATGGAAGGCACTGCATAGGGCAGTGGAAGGTAGATAGGCGGTGCCCGGTCTGCGCGGCCGAGGTGGTCCAGATAATAGTATGAAACATAAAATTCAGATGAGGCACTCACGACGCTGCTCGAGATTGTGACGTTTTTGCTTCTGGGCCAAGCGCGGATTACAAGAACAATGAACTAGGGGTCACGCAGTACCAACTCAAAACAACAAGCTCAAGCCCAATTGACGACCTGGCGATGGCACAACCACGATGGGCACAAGGCTGCCCTTAACACCTAAGGGCGTTATAAGTAATAATTTGACTGTGTCCCCTATTCGAAACGGTGAAAGAAAAGCATTATATATTGACCGAGGACTTAGGGATTCATTCGTATTACTAGGGGGTACTTTCCTGGCAAACGGGCCATGGCGTCTCGTATGTTGCGGCGCATCCCAGATTCTGATGTGCTTAGGGTGTCTTGCTGTAGTTCAGCCGGCGCGAAACCAGACTTGTTCGACCTTCCGGTGTAGGAGGACGGATAAACTAATGTAACACGTATGGAAAGCACAGCAAATCGCGTCGCGTTCCCAACAATGGCGCGTGCCTAATTCCCGCGACGATGAAGCGGAGAACTGTAGGGCCGTGCCGCAAACTGCCTAGCTCTAGCTGCTGTCAGGCAATCTTATCGACCGCAGGGCGACTTTCATCAGAGGTGACCCAGAATTCCATGGCGGGCTTACGTAAATGAAGATTGTCGTTCCTACGGCTACGCTGAAAAATTGTGTAACGTACGTCACAAAAGTACAAAACATGTCCTCGCCGCGTTCAGGCGTGTGGTACATCCGAAGATTTCAAGTAAGCTCGACCCTGCCTGGGACACGGGTATAAATCAGACTGCAATATTGCCCGGCCTGGAAACATACCAGACGCGAATAAGGCGATGCTCGCATGGTTTTGGATTGGTACTTCTATTTTCTCATGCGAGTGTTCATTCCTTTGCATGACTTTGGAGATAAGGTTCCGGGGGCACAGGGAGACGCGTTCCTACAACTCCTGTACATCCGCACCTAGATACGCCATGCCTGCCGCTCGGTCACGTTTCTTAGAGGACGAATCTCATCCGCACAATACGGACGCAGCGAGGAACCTGCATAGACGGCGCGTAATCTTTATAATAATCTATCCAACGTACTGTGGTTCTGTCCGTCCACAGCCGAAGCCATCAGAAATATGTTGGCCTACTTTAGAGTATTACCCGTGGGCTAGCCCCGGGCTAACACAAACCGGTGTGACTCGTATATAGTCTTGACCGCATTACTGGTAGCCATCCCTTATGTGATGGGCTGTGTGCAGCTCGGCCTATGTATAATTGTCATGCCCTGTGGTGCTGCCTTAGAAGTGTATAGCGGACCTCACCTTCGCTACTGATAGACAGCTTCGCGGGGACCGATCTCGATCACACCCACGCAGATTTAGGGGACACAGCCACGTGACTAGGCCGCTGGCAGATGGGCTGTCCATCAAGGATCTACCTGGCGCTTCGCGACGTGGATAGGGGGTGCGATGGGTGTGACTACCGCAGACTGAGCTATCGCCAAGTGAAAATCTGAAGAGCAACGAACGGGCAGGTCCTCAAGCTCTAGGCCCCCGTTTCATCGAGTCCTGGGCTGAAACTATTACCAGAGGATTTTCAGCCTGGAGTTCAACACTAGTGGACAGTGAGCCCATAGTGGGGGCGTCCCACATGTGTCCATATTCGAAATCAAGGGACTTTGCTCGTACACTTAAGCGTTGTACAAACGGTACTGCCTCAACAAGCTTTCACTTAGTTATAAGCGATGCCAAACATACCCTTTAGGCCTGCTCATGGCAAGATAGGCTCTTTGTCGGGTGCGCGGAGTCTTCCAGAGTAGAGGCAACTTATCTTCTAACGCTTCCAAAATGGACCCAACCAGACGAACGCGTCTATATACACGATTGATCCTAGGGTCGAGCCAGGAACATCTTGAAGAACAGATCTCCGGTCCGCAGCGGACGTGAAATTAGACTGGGGGTAACCCTGGCATTCACTAATGCATCCTCTCGGGCGTAATTATCCATTTACGAATATCCACGTAAAGGAAGAATCCGCGAATTTGCCGTATTACTCTCCGCGAAGAGGCGGTGCCAACGGACTCTGTCAAGGTACCCAAGGGAGATCCGGTCCGTAGAGTAAGCATTTAGGTTCCAGCCCTGGGTCGCTGTTCATCAGGTTAAATGTTCTTCCACCGCCATATTCCGTGTCGGTCGGTTCACAGCGGCGTATGCTCTAGGGGACACACAAGCCCTCGTATGAATTTTAGAACGGGGTCCTCGGCGCTAGTACTCTACTCTGATACTTTTGGTGAGTATATATCATGATGATGTCTCTGCTAGTAATCAGAAAAAATTCATCCGTTGAGATCTTTTGCTTATCGGAAAGCATAATCAGGTAAGATGACGACTTACGGGATTACCCAGACTTACGTAGCAATAACCGCACGGTCGAAGATCTGCCTATTAGTCTCTAGCCTCCCGACATAGTACCTGGTTGCAGAACGAGTGCGGTCGACAAGTATTCACACCCGGGTAGTGTAGTGGCTATAATTATCTCTAACGATGTTGACCGCCTCTTACGATACAGATATCTCGGCATGTATGATCCTGGTATACAGTGCTTCGCTAGTGGACCGTGAAGGCATTATATCTACCATACTCAAAGAAACGGTTACAGGGACATATGAAATTAACCTCGACACAATATTGACTGTGCCTTTTCTCTATAATTAAACCGACAATCTACTCTCTAAGTCGTCTCATACGTGAGACGAGGGAAGTATCCCGTTATCAGATATGGTACGGGTAAAACCGGGTAGAGACTACGGAGCTCCCGCTCTGGAGTATTTAAGGGGTTTAGGTGCGCCGTTATTAGCTATTTATATCTCACTCACAAAGTGGAGTTGGCCTTTTGTATTGGTCATCTGATTATAAATCTGGATATGCTCATTTGGTACGAGTACCCTGTGCGTACCGGCGAATGGTTGATAATTCGGTCCCAATGAGGACACTGAGGAGTTTAAAAGTGGTTTGGAATCAATCGTATGTTCTTTTACCATAGGCATCTTTTGACCGGCGTTATACGGCTCAGAGTGCGAGGACTCGCAGAACATGTAGCGACTTAAACCCGGGGGGGATGAAAACACACACCCAATCGGGGGCAAGCTATTCTTTTCATCCACCCACTATTCAGGACCCTGTCTCCAGTAACGCTATCATAAGCTCGCATATCCAGATATATGCTGATGAGTCCCCCAGACTCTCTACTGGTGTCGGTGATCGACGCGTCTCTACGCAACCCCTCAGTGGTTACCTTCCAATACCTAGGTCGGTCTTACGATACTTGACCTCCCCGGTACTCAAAGGGTTGATTCCGTATGTCCCATTATTGTCTGCAGGCCTTCAGGTTTCATGCCATCCATCCAGCCCCGGCAGTTCGGGATTCGGAACCCGAACACCTCTTGTCTCAAGGCGCGATAACCCCTATCACGTGCGCCCGTGAGTGAATTGATAATAGGCGTACGCGGATTTTAAATCCCCAGTGCCCGGATGGATAGGATTCTCACCGGATTATCTTACCCCAGGACGTTACCAATTGATGATAGGATCTTCCACGTCTAATCCACAAGGGCGTATGCGTACGTCAGGCGAGCCCCGCATGAAGTGTAAGGAGTAATTCTCCCTGGAGATTCATTTGCACCCATTTTTCCGAGACGGTCTTATTGAATTGTGACGTGACTAAGACAATTTGGGCGTCAGGGTGTCGACACTATTCAGATACGAGATTCACACTTCATATGGCTATGCTCAGCCATCACGATGCACTGACCGGGAGTTCACGCGAGAGCCTTTGGCAACCGCTAGTGTGATGTTGTAGGCCAGATACATACCTCGAAAATCGCAAACTACCCGCGGTATCCGGTGTTTAAGCGTTTTAAATCCTGGTCTTTCATCTACCCACTCCATGCTCACGATCACGATGAAACACGCGTTAGACTACACGCTGTCTTCGTATTCACCCACGGGTGGCTAATACGACGCTGGCTCTCCCGCGCCTTCCTGATATTATGCTAAAACGCGATGACGGACGCTGTGTCGAACGCTTCAATTTTCTGCCCTACGAGTCATGTCTTTGTGGTAGCCTGTAGGTCTCTGGCGTGTCGAGGCGGCACCCTCCGTGACGAGGTACAGGATAAAGCGGTGACTATTCTTGTCCCTGCTGAATCCACGAGCCGGCCGGTTGCCTAGAAACGTTATAGCTGGGCGTCGGATCAAGACTGTGCGGTACCAATTCGTATCCGCGTTTTAGCTACATACAACAGGACCTTTGGAGTCCGTCCATTGTGCTTAGCTGAATGGACATTAAGGCTATATAAATAACTCGACGACATACGCACCCAGCCCTTTAGAAGGTCAGCGTGAAGGGCAACCAGCTGCTTCCGACCGCGCCTGACGC
		</sequence>
    <sequence><taxon idref="Location_1_4_1|34.553314446817645"/>
			CCGCCAAAGGACCCAGGTGAAATCGCAGGGTCAAAGGCCGAATACTTAGCTCACCAACCGAAGGTGCGAGTTTATCGCACCAACACTTCGAACGAAGGGCCCCCTTGGAACCCCAGCCCCCACCGCCTGATAGCTTGGGTCGCTCTTCCCTAAAGGTCAGAGCACAGTTCATATCTTGTGAACTAGGAATGCCGTTGACTACGGCACTGCCTTGTCGAACCGAACAGTGTCATAAGTAGGCACAGCTGTTCTGTACACGGCCTGTAAGGGTTACAGCAAAATGTTCTGGCGCGAGGCCAGTGTTCTTCGAGACGATTCGTTGCGTTGAGGTCCGATCGCCATACGGCGGTTGGCGCCCTATTTCACGTCAGCGGACAACCTTTGCGCTGCCTCGAATCAGCAGCAGGAAAGTACGTGTTGCTCCTCCTCCTTCCCGAGCGGTCCTGCAGCCCTTTGGTACGTACAGCTCTAAAAAACTGTCATCGGTTGCGCTGTAGTTCGCGAACTTGACGGGTCGGTAGCTCAGAATCGCATTTTGTCATTGAAATATCATCACTCGGCGTGATAACTATTTGGAATAAGTCCGGCTGCCGCAGATCAAGGTCTTCCGTTAAGAGCGAGGAGAAGGTTCCCGTGCAAAGCGTCGCGCAGAGTGAGATGCTTTAGAAAGTCGGAAGGAGTGTGCTGCAAACGATGTGAGTCACGATGAGTATCCTGGTCCCTCCTACGGGGTCAACCAGACCACTAGTGGCCTCAGCCAGACTACAGGTCTATCAACTCCGCTACCAGCGAATAAGGGAAAGTCTCAGCATCCGACTTTTCTTATCGACTCGGAATTCAGGCCTGGTTAACTGAGCAGCACTTTTTTCCACCGATCTTGGGTGAAGCACTATGTAAAAACACAAAGTGTCAGGACCGGGCAAGAACTGGAGCGTAGCACTGAGCAGAACCCGGATACACGGGCGCCTGTACAGCGCTTTTCTCGGCGCTTATCGACATGTGGTTGGTCAATGCGTTATTACGGTCGTGCGCCACTCCTATGGCGACGGGAGTATATAAGCACGGGTATTATCTGGGAGACACTGCATATGCTGATAGACCTCGCGCGAATTGCCAGCGCTCCATATCGTTCTACCACAGCGAGCGCGTGGATGGCGGTTGTTCCTTGCGTTAAATAAACGGAGTCTGAAAAGAAAGAAATGCTACGGAAAGTCAGCCGATAGAGAGTTAGTCTGTAGCGACTTGTCAGTCCATTTCGCAAGGAAGGTGTTGAGAAGTAGATGATCTGCGAACGTAGTTCAAATCAGACCCGGCGTATGATTCCGTCGAATAACGAACAATCCGCTTTAGGCCTTCACTTTGCGTGCGAATGTTGATTTCATGGCTTGGGGCGCAAGAATGCAAAAAGTTCATCTAACTCTTCGTCCAGGTAAGCAGTCATGTGTGTATGTCCGCGGTCCGACCATGACAGCTGGGCTTTATAAGCTGTGAAATGGATTCCTCTTTCGTTACTATGACTCTCCCCAAGGGGAGACCTTTTCGATGACGGGATGAGAGAATAAGTCCGATACACTCAGATACGGCGCACCTCCGAGCGGCCGAACGTATTCCGTGCGACGATGGCTCTTAGGGTTCCAATTCACGCTTTGACCAGATCCTGAGCTTTATTACGCCATAGGCGGAGCCGTGCGGGTCAGAGACTTTATGGACGATTGAGTGGGTCACGTACACCGACGACGGATTCCAGACTTTAGGCCTTTGTCAGTCTATATACTATGAGGACCAGGATCGCTTAAGGGGTACTACCTGGCGAGTACATCGCTCGTTTTTAACTCCACGATCTGGCGTGCCTGCATTTATGATAGGCTTGATCTAGCTGAACCCACTCGGCGGGTACTCTTGTGAGTATAAACCTCGATACGGATAAGACCTGACACCCGTTTCCGGCCACTCGTCTATGGAGGGCCCGATAGAAACATTAGCGCAGTGAACTTTAACCGGTCAGTGACTCTGCAACCGGCAGGGGCCCAGGGCGACCAAGTACCGCTCGTATGACTCTTGTCCCTTTTAGCGCATCCGGTTTATTTTAACCGTGGAAGTTCGAATATAGTTGTTGGATTGCCCTTCCCCAAATGAAACCTGATGATTGCCTAAATGTTAGGAGCGTGCCGAAATAGCCCGTTCTTTCTCTGATGCGCTAAAGATGCCTATTTCTAATGGGGACATACCCGAACCAATAAAGACGGCCCGGTAGAATGGTCCCATAGAACCGCTCCGTGTTCCAAGTCTCGATATTAACATGCTCACTTGGAAATCTCTAGACTGGCCTCATAATGGCAGTATCGAGGGCTAGTGAAGTCAGGCAAGAGGCTTTTTAAGTCTCTCCCACTAGGATCCAGGCAAGCAAGTGGCGAAATAAGTGCTGACTCCGCTACTTTCCGCCTGCGTATACCATTACGGAAACTCCTGTGGGTGGACCAGGCATCTTTATTCTAACCGGAGGTCTCGGCTAATGTTCCGTCTTAAGGCCCATGCCGCCCGCGGCACATCCAACAGCAGAGGCTTGCGCCGTCCCGCGAACCTTCTCCGGCCTGCATACATGGGGTTGCGGAATGTACTCCAGAGGGCGCAGGGGATCGTGCGCCTGCCGAACGTCCGTTGCCGATCTAGGTCTAACTGCTCCACCCCAGGGACGGGCAATCCGAGTCCGTTCCAAGAAGGAAGGTTCGTGGCTGAGGTTTACGAGAATACTACACAGAGCACCCAACAGATGCTATCGTGCCGAGCCACTTGGCACTAGATTAACTACTTGGGTGCAATGCCATGTATGTCAGATCCAGTGAAAGTTAAGCTGCTACGTCAGGTAAATGAACCATCCGAGTATTGAACAGATTAGCGCCTTCGCACGCACCGTCGAAGTCGTGGGCACGGCAGCTATATTCGACGGAACCTGTCGGTAAGGAAGATTAAATCGAACTCCTGCTCCTGCTTATAGCTCAACCCTTGCATATTTACTTCTACCCGACAACTGATCCTTTCCCAATATAGAGAAACGTTGGTGTTCTGCCGTCCAGACCGACATCTATCTACCATTGACTAGTACGCAGATACTTATGGTTTGTAGCTGCAAGACTATCGTCACGTTGCGTGGACCCGGAATACCACGCAGACCGCCGCTAAACAGCACCCGAAAACTCGCAGGGAAACAGACTCCCGCGCTCTGTCTATTCGCCAGTCCCTGGTTATAACGAACATATATGCCGACCGTGGAGTCTAGGGTTGGCTTGAGCAACTTATCTTGCTCAGGCCCCATATCCAACTACCTGTTGTCGCTGCCGAGATATACAGGACCTGATACCTGAAATAAGCCATGGCCGGGGAGGGTGTTAGTGGGTTTCAGTTTTTTTTCAGTCCCCCGTGATCTGAACACCTTCAAACTCTAGCGGTACCGCATGCGTGGAGATAACTCTGCACTTGTACTTATCAGACCAGCGATTAAGGAAATTGTCGTGCTAGATGTCGTGAGAGTTATTATTTAGAACGGCGCACGTCTACGGTGTGCCTGGAACACCGGAGTCGTATTGACTGTCATGTGGGCTATCACTTCCATAGTAGCCCACGTAACTCTGGGTGATTGGTTCCCGGTGGCTCTAAGCTGACCAGTCTCAACTTAGGGTATTGAACGTCGCTTATCGCAGCGGAAATGTATGCTGGGGGTTGATACCGGTAGGGCGCTTCGAAAGCAATGGTTAATCATTTTGGCAACCCCATTGTTTCTTCATCCATACTAGGATCCGATATCCATAACCACTTTCTGTTGGCCACTTTCTTTAGTTAGAACAAGAGAGTCTGACCCTATATTTAATATTACGTAGTCCCCAACAATGGGGCTGAGAAGTCCAGTAAGTGCACTATGGCCACACTTCTGCGCTGTGCCGTAAAGAGTATATTACCTTCATCGGAATGGCTTCTAGTTGGGCCCAAATGTAATGGGCGTATTGCGGTAGTAAACGTCAGACTTTCAGATTTCTTGCTGATGACGGCTCCTGGTGATCACCGGTTCGGTTCCCAACCCTACTCGACTGTGGTAGTAGTGATTCGTCCACCTGCGCCCCCAAATTAGATTGGGGTTGTTACGGCGCAGCTATGTGAATTGTCCAACGGAGTGAAATTTTATATCGTACAGTTTTATTCGCTGTAATGACGGGCTTCTGAGCATCTTTGCACCTCAGCTGCGCATCTAAGCCCGGCTTAGCACGTTACTTAAGACCATCCGGGAGGCGGGTGCTCGCTCCAACCGGTGGTTGAAGTTAGTGCAAAACTGACATCTGTCGCTCATTCAGGTATCGGGCGCTAGGATGGAGGCCGGAGTATCAAAGAAAGCTAACGTGCTGATGACAGGCACTGCCCTCTCTATGCAAGGTCCAGGAAAGGGATATAGCCCGTGTTTAATCATAAAGCGGCCAGTATGAAGAGATTAGGCGCATGTTAAAAACAGGCCTACCTTGGCAGGACGAGGAACTCAATGTATATACATTTTTTGAAGCTATCGTTCATGGCTCCTTTAGGAATCGATCGTCCGTTCGAGCTCGCGGTGCTAACAACAAGGGGGGTTAGCGTATCGCAAACTCTAGGAGGACCACTCCGCCGAGAGCATTTGATTCGTCCATGATGGTCGGTCTGGCTCATCGTCCTTGGCAGCGGCTATATACCATCAATATGATCCTCACCGCGTATCAGGTGGGATGTATCACCTGACGTCCGCACGTACCACCTTTCATTGCTAAGAGACGTCTATACGCAATTAAAAAAGAATGCTTAAAAAGGGCGTGTACATAGATTGCAGAGCACTAAGTTAATCCTACATCAGCAACAATTATGTCCTGTTCCTCAGCTGTTTTCACCGGTTAATATGACTTAGAATACGTTATAAAGTGACATCGACCAAGGAACTGCGGCTTCGTCCGAGCCATTGTCATCCTTGCCTACACCAGGTTCGACTAGTAGGCGCTGCCTAGCTGGTTTATATGCTTGTTAAAGCGGCTGCGGTCATTTACGCCTGTGTGCACGTACTTTAAGTTCTTCCTACTCCGACCCACCAAGGATAGTCCTGTGAGCTCATACTGCCAGCAGCGTTAACTGATGTCCTATTTTTGTGGTGTGAAACTATGCGGAGATAAGTTTAGTACTATTATCTTTACACTAGACAGCATTCTAGTCATCGAACATACAATCGCTTCGTTCTGAGGATCTTCAGAGGAAACGTGTGCTAGATGACTTCTTGAACAGGTCTAATTGCCCCGTATGAGAACGCAATGCCAAGCGTGGCTTAGGGATCTGAGCATCTGCCTAGGTTGATCTTTCGCAACTTTCACATGCCTGCCGTGGTATTAACGTCTAAGTCACAGCACATCGGCCCATTATACTCCTAATCGCCGCTGAGAAAATCCTAGCATTGCGGTACTGGACGTTTTCCTAGACGTTGAGTTAAATTGGAATCCGTGTTGGTTACTTTGATCATTATATATGAACCGGAGAGACGTGTTCTCACCAACTGGACTGACAGTCCATGGACTTCCCGCGTGGGGGCTTGGTGTAGTGAACGTAGGTACAAAATTGCTTGACACATAAACTGTCTCGTGTCAATCCGAGGACCCGAAGGCGCGTTTGTATGTATCAACCGTTATATAGATCAAATCATAACATTCCCAGGCTTGGGAAGAGGAAGTTGTCTCGCCTGCTCTACACTCTTGATTGTTTAGCTTTGTCTATTGGGGGCTCCTAGCTATACAAAAGTAGCAGTGTCGGCCAAATGATATACAGGAACTCTGGACGTAGGTGATTTTGTTTTCGGCAAAGTCTATTCAGGACGAAGGACTCGGCCGGTAATACAGCCAACCATGTGTCAGTCAAAGGCCGACGGCTGCACTAACTTTACCCGGTAGTCTCTATACGGCGGATCCTTTGGTGACCGCTGGCACCGACATTAGGCTCCATGTCTGCCCTAATGATGAATTATTTTCCGCGGATGTCAACAAGCCTGTCCTACTGCATCCACCGCAGCGAGGTGAGGTCAGCCCTAATTATGCCAGCAGCCATTCGCCACGGCGAAAAGTGCGCTCATTACCAGCCACTTCGACGACGATGGTGAATGCCGACCTCGGCTTAAGACTTCGACACCAGCCGCTTGTAATTTTCTAGCACAAGCACTATGCCACTACGATCTGGAGGAAGGGCGCTCCTTCTCAGCTTGTAGCTAGTAGAATTAATTCGAAAGATACGTGCCCATTGCACGTTGGGTTTACTCGACTTTACATTGTGTCGTCTATGCTGGTGATCCTGCATTTAATCGGGCACAGAAGCAAGTGTCGCTTAGGGCGCGGGACTGGGAAAGCTTACTCCCCGGGGTTATTTGTTGTCGGCTTCCCGGATTACCTCAGATATATCCTTCTAATCAAATGCCAAGTGCGCTTGAGCCGTTAGATGAAAGTTCCTACATAACCACCCAGGGCATACCGGAATGCATTTATTCAAGGTATAGTGGGAGTTTGCTGCCCCTATGCAAGCCAGGGGTACGTTCATGGTTCCTTACATTGCTGAGTTTATGCGTCGGCGGGACTACATAGATTGGCATAGGGTTCCATGACCAGAAAATCACTTTCTGATAATAGGTATAACTTTACCTAAGAATTACTAACGAGGGGCGAGCATTTGGACTATCAATGTAGCATTATGTACCGCGCTCCTTTGTTCTTTCGGTCTTGTGGTTTTTGTTAGACTCTAGTTCGCCTGAATTCCGTACTACAACGACCGTCCGGTCGTCTGTCTATTTTCATATGGGACAAGAAGCGTCTTGAAGAAAAATGACAGATAACTTTCCGCCTTTGGCTGACGCCGGCTTTCTGTCATACCCGTTCCGATCCGGTCTGAAGACGGGGGCTGGATCCAACGTCAGTTTTCAACGTAACTGGCGCTGCGAAATCGCATTGTCACCAGCGGGATCCAGTCGGACGACATTCTACGTAGGATTGAACGAAACTACGATCTCCGGGCTAATCCAGCAGAGGGGCTACGTCGACCCACCAAGTTGAGAGCACTGCTGCTATATCTATCATCGCTCCTCGCATGCATACCGATACGGCGCTGTTATGTGCCAGACCAGTGTCCTGCAAAAGGCCACCCTTACGTTTGAAACGACTTGCGGAATATCGGGGACCACCACATGGAGGGTGCTCACCGCCAAGACCGCAACCGTGTTCGTCGCGTTCTCCGGAATAGTCATGCCCCGTAAAACGCTCACAGGCTATAGCTTCAGGCCGAGTTCGAGCTGCTTTTTAACCTCGGTAGCTGCGAGCAGGTCTCTTATATATCTGGCAAACCGTTAAGATGGAAGGATCGTAGTATAGAGATATCGCATCGGGATCGCTCCCTAGACCTCTCAAAACTCAGATTGAAAGGCCCCCACCACTCCCAACAGATTAAGCTGGTTTACCACTTAACACAGCTTCTGCTTATGGACAATTGCGGCTGAAGAGCGACTTATTCGAAAAGGAGAGGTTAAAATCATGTCTAATGGACTAAGGGGCAAGTGCGACAGGCAGTAAACGCATGGCTCGACGCTATTAGCCCTTATCCACACTTTCGTAGATTACGTACGAACCAAAACTTACGCTCGTAAACTATGCGTGTGGCCAATCTCGCCCATAGTATATACTAACGTGGCGGGGAGAACTTGGATTACAGCAGCGAAGACTGTCTCAGCGTATCAGAGGACCTGGTTACCTCGCTGTGTCCCTTATGGTGGTCCGTCACAAAGTATTTTCTTGGACTTGTGCTTTGTCGCACGAGAAATATAGTCAGCACTAAAACCATCCTTGCACACAATTATCAGATCCCGAGGCAGTCATCGATGTCCGGTCGTTGACACCACCTCTACCTTAAAACTTGCGGAACCCCGAGTGTGCCGTGCAGACCGATGCTCTGAGCCGTCCGACAACAAGACACTGAAAGTAATTGACAGCGGGCCCCCACAATAATGACTCGTTATTGCCTTGCCGGATGTACGGTGGACGTAACAACAGTTCCTCGCGTAACGTTGGCATAGCACGACACCAGGAAGTACCTGGACGTAAGTACACACAGCGATCGAGTCAGCCTGACTGACTAAAATGGTGGCATACGAACGGTTCGACTCACATGCATCGCAAAATTGTCCTGGTATAGGGTCCTTGGCAGCGGGGGACTATAATCGTTTTCTGACCTGAAAGTTGTTGCTATCTGAGACGTGTCGAACCAGTTTCTTTTGGGTTTTTTCCGAATCAGGGTCGCCGTTACGAAGAAGAGATGGTCCTAGGTTCCTATTTTGATTAGCCCGCGGAGAACCATATCCCGAAATCTGTACAAATGCTGATCTAGTGCGGAGGCCGTTCGTCGCAATTGCAGGATGCCAACGGGGGAGATCGACGTTTAGGGCTGGCAAAGCATTACTGAGAATGTTGGCGACACAATACAGTTGAATGCATTAATTGACACGACCCTTTTTTAAATGTTGCTGCTGAAGCACGATGACTAGTTTTTAGCCGGTGATATCACATAGATCAAGGGGCGCTTGTGATATTGTTGGCGGCCCCAGCGGAAGGGTGAGTATCGTTCCAAGAGGTGAAATCTCTTATCATCGCCTCGATGGGTCTGAGCCTACTTCCTTAGATAGATGCAGCGCTCCCAAAACATCTTAGTAGCGTCAGAGAATGGGGTCTACTCTCTTGTGGCCCAATCTCTCCCTTCACAGCGGTTTGGATTTTCTCGCTTCCTTACTGGGTCTCTATTTCGAATCATGCAGTACTCGCCTGCCCTTCCCTAAACAACTTGAGTGGTATTTCCTCACGGGCAGAAATACTGAGCGGTGCCCCCTATGGTCTTGGCCCGACGGGTGTGGCCGCGTGCCCTTGGCCCTAAACAGTACCGACCCAGTTACTTATACGGGATCTACATTGCGGGGTTAGGCTTCGTTCTGAGCGTTCCCCCTTTTTTAGCAGATCGCGCAGAGCCAGTTGCGTCCCATGCTCAAGTGGATTGACTAGTGAGAGTTCGGTAATGGAGGATCTGAGCAGGGATGCAAGTACATAATAGCCTTGTGGTTATGGGAGAGTCCTCCGCCCGAATTCGACACAGTATGCTTTATCGACTCAACAGTGAGAAAGGCCCATCGCTGATTATCTCGTCTTGCCTGCGTATCGCAGAACGCTTATGTTTTACGTCCGACGAGTCATCGCTCTGATGGCGTTGAGTACTAGGGCGCTTCTTCCACGAGAGGCGGCGGTTTTGAGACAGGAAGACGACTATCAAGTGTGTGTTCCGACCAACAAATTCTATCGTAACCGTAAAACCCTCCGCTGTGCAACCGATTAACCGGTGCCTTTGAACAACTAATAATTAGGTTATTCCAGTATGTTTGGCCCAAAATACGTTTCGAGAGGACATGCTATTTAACAGATGGAAGGCACTGCATAGGGCAGTGGAAGGTAGATAGGCGGTGCCCGGTCTGCGCGGCCGAGGTGGTCCAGATAATAGTATGAAACATAAAATTCAGATGAGGCACTCACGACGCTGCTCGAGATTGTGACGTTTTTGCTTCTGGGCCAAGCGCGGATTACAAGAACAATGAACTAGGGGTCACGCAGTACCAACTCAAAACAACAAGCTCAAGCCCAATTGACGACCTGGCGATGGCACAACCACGATGGGCACAAGGCTGCCCTTAACACCTAAGGGCGTTATAAGTAATAATTTGACTGTGTCCCCTATTCGAAACGGTGAAAGAAAAGCATTATATATTGACCGAGGACTTAGGGATTCATTCGTATTACTAGGGGGTACTTTCCTGGCAAACGGGCCATGGCGTCTCGTATGTTGCGGCGCATCCCAGATTCTGATGTGCTTAGGGTGTCTTGCTGTAGTTCAGCCGGCGCGAAACCAGACTTGTTCGACCTTCCGGTGTAGGAGGACGGATAAACTAATGTAACACGTATGGAAAGCACAGCAAATCGCGTCGCGTTCCCAACAATGGCGCGTGCCTAATTCCCGCGACGATGAAGCGGAGAACTGTAGGGCCGTGCCGCAAACTGCCTAGCTCTAGCTGCTGTCAGGCAATCTTATCGACCGCAGGGCGACTTTCATCAGAGGTGACCCAGAATTCCATGGCGGGCTTACGTAAATGAAGATTGTCGTTCCTACGGCTACGCTGAAAAATTGTGTAACGTACGTCACAAAAGTACAAAACATGTCCTCGCCGCGTTCAGGCGTGTGGTACATCCGAAGATTTCAAGTAGGCTCGACCCTGCCTGGGACACGGGTATAAATCAGACTGCAATATTGCCCGGCCTGGAAACATACCAGACGCGAATAAGGCGATGCTCGCATGGTTTTGGATTGGTACTTCTATTTTCTCATGCGAGTGTTCATTCCTTTGCATGACTTTGGAGATAAGGTTCCGGGGGCACAGGGAGACGCGTTCCTACAACTCCTGTACATCCGCACCTAGATACGCCATGCCTGCCGCTCGGTCACGTTTCTTAGAGGACGAATCTCATCCGCACAATACGGACGCAGCGAGGAACCTGCATAGACGGCGCGTAATCTTTATAATAATCTATCCAACGTACTGTGGTTCTGTCCGTCCACAGCCGAAGCCATCAGAAATATGTTGGCCTACTTTAGAGTATTACCCGTGGGCTAGCCCCGGGCTAACACAAACCGGTGTGACTCGTATATAGTCTTGACCGCATTACTGGTAGCCATCCCTTATGTGATGGGCTGTGTGCAGCTCGGCCTATGTATAATTGTCATGCCCTGTGGTGCTGCCTTAGAAGTGTATAGCGGACCTCACCTTCGCTACTGATAGACAGCTTCGCGGGGACCGATCTCGATCACACCCACGCAGATTTAGGGGACACAGCCACGTGACTAGGCCGCTGGCAGATGGGCTGTCCATCAAGGATCTACCTGGCGCTTCGCGACGTGGATAGGGGGTGCGATGGGTGTGACTACCGCAGACTGAGCTATCGCCAAGTGAAAATCTGAAGAGCAACGAACGGGCAGGTCCTCAAGCTCTAGGCCCCCGTTTCATCGAGTCCTGGGCTGAAACTATTACCAGAGGATTTTCAGCCTGGAGTTCAACACTAGTGGACAGTGAGCCCATAGTGGGGGCGTCCCACATGTGTCCATATTCGAAATCAAGGGACTTTGCTCGTACACTTAAGCGTTGTACAAACGGTACTGCCTCAACAAGCTTTCACTTAGTTATAAGCGATGCCAAACATACCCTTTAGGCCTGCTCATGGCAAGATAGGCTCTTTGTCGGGTGCGCGGAGTCTTCCAGAGTAGAGGCAACTTATCTTCTAACGCTTCCAAAATGGACCCAACCAGACGAACGCGTCTATATACACGATTGATCCTAGGGTCGAGCCAGGAACATCTTGAAGAACAGATCTCCGGTCCGCAGCGGACGTGAAATTAGACTGGGGGTAACCCTGGCATTCACTAATGCATCCTCTCGGGCGTAATTATCCATTTACGAATATCCACGTAAAGGAAGAATCCGCGAATTTGCCGTATTACTCTCCGCGAAGAGGCGGTGCCAACGGACTCTGTCAAGGTACCCAAGGGAGATCCGGTCCGTAGAGTAAGCATTTAGGTTCCAGCCCTGGGTCGCTGTTCATCAGGTTAAATGTTCTTCCACCGCCATATTCCGTGTCGGTCGGTTCACAGCGGCGTATGCTCTAGGGGACACACAAGCCCTCGTATGAATTTTAGAACGGGGTCCTCGGCGCTAGTACTCTACTCTGATACTTTTGGTGAGTATATATCATGATGATGTCTCTGCTAGTAATCAGAAAAAATTCATCCGTTGAGATCTTTTGCTTATCGGAAAGCATAATCAGGTAAGATGACGACTTACGGGATTACCCAGACTTACGTAGCAATAACCGCACGGTCGAAGATCTGCCTATTAGTCTCTAGCCTCCCGACATAGTACCTGGTTGCAGAACGAGTGCGGTCGACAAGTATTCACACCCGGGTAGTGTAGTGGCTATAATTATCTCTAACGATGTTGACCGCCTCTTACGATACAGATATCTCGGCATGTATGATCCTGGTATACAGTGCTTCGCTAGTGGACCGTGAAGGCATTATATCTACCATACTCAAAGAAACGGTTACAGGGACATATGAAATTAACCTCGACACAATATTGACTGTGCCTTTTCTCTATAATTAAACCGACAATCTACTCTCTAAGTCGTCTCATACGTGAGACGAGGGAAGTATCCCGTTATCAGATATGGTACGGGTAAAACCGGGTAGAGACTACGGAGCTCCCGCTCTGGAGTATTTAAGGGGTTTAGGTGCGCCGTTATTAGCTATTTATATCTCACTCACAAAGTGGAGTTGGCCTTTTGTATTGGTCATCTGATTATAAATCCGGATATGCTCATTTGGTACGAGTACCCTGTGCGTACCGGCGAATGGTTGATAATTCGGTCCCAATGAGGACACTGAGGAGTTTAAAAGTGGTTTGGAATCAATCGTATGTTCTTTTACCATAGGCATCTTTTGACCGGCGTTATACGGCTCAGAGTGCGAGGACTCGCAGAACATGTAGCGACTTAAACCCGGGGGGGATGAAAACACACACCCAATCGGGGGCAAGCTATTCTTTTCATCCACCCACTATTCAGGACCCTGTCTCCAGTAACGCTATCATAAGCTCGCATATCCAGATATATGCTGATGAGTCCCCCAGACTCTCTACTGGTGTCGGTGATCGACGCGTCTCTACGCAACCCCTCAGTGGTTACCTTCCAATACCTAGGTCGGTCTTACGATACTTGACCTCCCCGGTACTCAAAGGGTTGATTCCGTATGTCCCATTATTGTCTGCAGGCCTTCAGGTTTCATGCCATCCATCCAGCCCCGGCAGTTCGGGATTCGGAACCCGAACACCTCTTGTCTCAAGGCGCGATAACCCCTATCACGTGCGCCCGTGAGTGAATTGATAATAGGCGTACGCGGATTTTAAATCCCCAGTGCCCGGATGGATAGGATTCTCACCGGATTATCTTACCCCAGGACGTTACCAATTGATGATAGGATCTTCCACGTCTAATCCACAAGGGCGTATGCGTACGTCAGGCGAGCCCCGCATGAAGTGTAAGGAGTAATTCTCCCTGGAGATTCATTTGCACCCATTTTTCCGAGACGGTCTTATTGAATTGTGACGTGACTAAGACAATTTGGGCGTCAGGGTGTCGACACTATTCAGATACGAGATTCACACTTCATATGGCTATGCTCAGCCATCACGATGCACTGACCGGGAGTTCACGCGAGAGCCTTTGGCAACCGCTAGTGTGATGTTGTAGGCCAGATACATACCTCGAAAATCGCAAACTACCCGCGGTATCCGGTGTTTAAGCGTTTTAAATCCTGGTCTTTCATCTACCCACTCCATGCTCACGATCACGATGAAACACGCGTTAGACTACACGCTGTCTTCGTATTCACCCACGGGTGGCTAATACGACGCTGGCTCTCCCGCGCCTTCCTGATATTATGCTAAAACGCGATGACGGACGCTGTGTCGAACGCTTCAATTTTCTGCCCTACGAGTCATGTCTTTGTGGTAGCCTGTAGGTCTCTGGCGTGTCGAGGCGGCACCCTCCGTGACGAGGTACAGGATAAAGCGGTGACTATTCTTGTCCCTGCTGAATCCACGAGCCGGCCGGTTGCCTAGAAACGTTATAGCTGGGCGTCGGATCAAGACTGTGCGGTACCAATTCGTATCCGCGTTTTAGCTACATACAACAGGACCTTTGGAGTCCGTCCATTGTGCTTAGCTGAATGGACATTAAGGCTATATAAATAACTCGACGACATACGCACCCAGCCCTTTAGAAGGTCAGCGTGAAGGGCAACCAGCTGCTTCCGACCGCGCCTGACGC
		</sequence>
    <sequence><taxon idref="Location_1_0_1|29.677004079848686"/>
			CCGCCAAAGGACCCAGGTGAAATCGCAGGGTCAAAGGCCGAATACTTAGCTCACCAACCGAAGGTGCGAGTTTATCGCACCAACACTTCGAACGAAGGGCCCCCTTGGAACCCCAGCCCCCACCGCCTGATAGCTTGGGTCGCTCTTCCCTAAAGGTCAGAGCACAGTTCATATCTTGTGAACTAGGAATGCCGTTGACTACGGCACTGCCTTGTCGAACCGAACAGTGTCATAAGTAGGCACAGCTGTTCTGTACACGGCCTGTAAGGGTTACAGCAAAATGTTCTGGCGCGAGGCCAGTGTTCTTCGAGACGATTCGTTGCGTTGAGGTCCGATCGCCATACGGCGGTTGGCGCCCTATTTCACGTCAGCGGACAACCTTTGCGCTGCCTCGAATCAGCAGCAGGAAAGTACGTGTTGCTCCTCCTCCTTCCCGAGCGGTCCTGCAGCCCTTTGGTACGTACAGCTCTAAAAAACTGTCATCGGTTGCGCTGTAGTTCGCGAACTTGACGGGTCGGTAGCTCAGAATCGCATTTTGTCATTGAAATATCATCACTCGGCGTGATAACTATTTGGAATAAGTCCGGCTGCCGCAGATCAAGGTCTTCCGTTAAGAGCGAGGAGAAGGTTCCCGTGCAAAGCGTCGCGCAGAGTGAGATGCTTTAGAAAGTCGGAAGGAGTGTGCTGCAAACGATGTGAGTCACGATGAGTATCCTGGTCCCTCCTACGGGGTCAACCAGACCACTAGTGGCCTCAGCCAGACTACAGGTCTATCAACTCCGCTACCAGCGAATAAGGGAAAGTCTCAGCATCCGACTTTTCTTATCGACTCGGAATTCAGGCCTGGTTAACTGAGCAGCACTTTTTTCCACCGATCTTGGGTGAAGCACTATGTAAAAACACAAAGTGCCAGGACCGGGCAAGAACTGGAGCGTAGCACTGAGCAGAACCCGGATACACGGGCGCCTGTACAGCGCTTTTCTCGGCGCTTATCGACATGTGGTTGGTCAATGCGTTATTACGGTCGTGCGCCACTCCTATGGCGACGGGAGTATATAAGCACGGGTATTATCTGGGAGACACTGCATATGCTGATAGACCTCGCGCGAATTGCCAGCGCTCCATATCGTTCTACCACAGCGAGCGCGTGGATGGCGGTTGTTCCTTGCGTTAAATAAACGGAGTCTGAAAAGAAAGAAATGCTACGGAAAGTCAGCCGATAGAGAGTTAGTCTGTAGCGACTTGTCAGTCCATTTCGCAAGGAAGGTGTTGAGAAGTAGATGATCTGCGAACGTAGTTCAAATCAGACCCGGCGTATGATTCCGTCGAATAACGAACAATCCGCTTTAGGCCTTCACTTTGCGTGCGAATGTTGATTTCATGGCTTGGGGCGCAAGAATGCAAAAAGTTCATCTAACTCTTCGTCCAGGTAAGCAGTCATGTGTGTATGTCCGCGGTCCGACCATGACAGCTGGGCTTTATAAGCTGTGAAATGGATTCCTCTTTCGTTACTATGACTCTCCTCAAGGGGAGACCTTTTCGATGACGGGATGAGAGAATAAGTCCGATACACTCAGATACGGCGCACCTCCGAGCGGCCGAACGTATTCCGTGCGACGATGGCTCTTAGGGTTCCAATTCACGCTTTGACCAGATCCTGAGCTTTATTACGCCATAGGCGGAGCCGTGCGGGTCAGAGACTTTATGGACGATTGAGTGGGTCACGTACACCGACGACGGATTCCAGACTTTAGGCCTTTGTCAGTCTATATACTATGAGGACCAGGATCGCTTAAGGGGTACTACCTGGCGAGTACATCGCTCGTTTTTAACTCCACGATCTGGCGTGCCTGCATTTATGATAGGCTTGATCTAGCTGAACCCACTCGGCGGGTACTCTTGTGAGTATAAACCTCGATACGGATAAGACCTGACACCCGTTTCCGGCCACTCGTCTATGGAGGGCCCGATAGAAACATTAGCGCAGTGAACTTTAACCGGTCAGTGACTCTGCAACCGGCAGGGGCCCAGGGCGACCAAGTACCGCTCGTATGACTCTTGTCCCTTTTAGCGCATCCGGTTTATTTTAACCGTGGAAGTTCGAATATAGTTGTTGGATTGCCCTTCCCCAAATGAAACCTGATGATTGCCTAAATGTTAGGAGCGTGCCGAAATAGCCCGTTCTTTCTCTGATGCGCTAAAGATGCCTATTTCTAATGGGGACATACCCGAACCAATAAAGACGGCCCGGTAGAATGGTCCCATAGAACCGCTCCGTGTTCCAAGTCTCGATATTAACATGCTCACTTGGAAATCTCTAGACTGGCCTCATAATGGCAGTATCGAGGGCTAGTGAAGTCAGGCAAGAGGCTTTTTAAGTCTCTCCCTCTAGGATCCAGGCAAGCAAGTGGCGAAATAAGTGCTGACTCCGCTACTTTCCGCCTGCGTATACCATTACGGAAACTCCTGTGGGTGGACCAGGCATCTTTATTCTAACCGGAGGTCTCGGCTAATGTTCCGTCTTAAGGCCCATGCCGCCCGCGGCACATCCAACAGCAGAGGCTTGCGCCGTCCCGCGAACCTTCTCCGGCCTGCATACATGGGGTTGCGGAATGTACTCCAGAGGGCGCAGGGGATCGTGCGCCTGCCGAACGTCCGTTGCCGATCTAGGTCTAACTGCTCCACCCCAGGGACGGGCAATCCGAGTCCGTTCCAAGAAGGAAGGTTCGTGGCTGAGGTTTACGAGAATACTACACAGAGCACCCAACAGATGCTATCGTGCCGAGCCACTTGGCACTAGATTAACTACTTGGGTGCAATGCCATGTATGTCAGATCCAGTGAAAGTTAAGCTGCTACGTCAGGTAAATGAACCATCCGAGTATTGAACAGATTAGCGCCTTCGCACGCACCGTCGAAGTCGTGGGCACGGCAGCTATATTCGACGGAACCTGTCGGTAAGGAAGATTAAATCGAACTCCTGCTCCTGCTTATAGCTCAACCCTTGCATATTTACTTCTACCCGACAACTGATCCTTTCCCAATATAGAGAAACGTTGGTGTTCTGCCGTCCAGACCGACATCTATCTACCATTGACTAGTACGCAGATACTTATGGTTTGTAGCTGCAAGACTATCGTCACGTTGCGTGGACCCGGAATACCACGCAGACCGCCGCTAAACAGCACCCGAAAACTCGCAGGGAAACAGACTCCCGCGCTCTGTCTATTCGCCAGTCCCTGGTTATAACGAACATATATGCCGACCGTGGAGTCTAGGGTTGGCTTGAGCAACTTATCTTGCTCAGGCCCCATATCCAACTACCTGTTGTCGCTGCCGAGATATACAGGACCTGATACCTGAAATAAGCCATGGCCGGGGAGGGTGTTAGTGGGTTTCAGTTTTTTTTCAGTCCCCCGTGATCTGAACACCTTCAAACTCTAGCGGTACCGCATGCGTGGAGATAACTCTGCACTTGTACTTATCAGACCAGCGATTAAGGAAATTGTCGTGCTAGATGTCGTGAGAGTTATTATTTAGAACGGCGCACGTCTACGGTGTGCCTGGAACACCGGAGTCGTATTGACTGTCATGTGGGCTATCACTTCCATAGTAGCCCACGTAACTCTGGGTGATTGGTTCCCGGTGGCTCTAAGCTGACCAGTCTCAACTTAGGGTATTGAACGTCGCTTATCGCAGCGGAAATGTATGCTGGGGGTTGATACCGGTAGGGCGCTTCGAAAGCAATGGTTAATCATTTTGGCAACCCCATTGTTTCTTCATCCATACTAGGATCCGATATCCATAACCACTTTCTGTTGGCCACTTTCTTTAGTTAGAACAAGAGAGTCTGACCCTATATTTAATATTACGTAGTCCCCAACAATGGGGCTGAGAAGTCCAGTAAGTGCACTATGGCCACACTTCTGCGCTGTGCCGTAAAGAGTATATTACCTTCATCGGAATGGCTTCTAGTTGGGCCCAAATGTAATGGGCGTATTGCGGTAGTAAACGTCAGACTTTCAGATTTCTTGCTGATGACGGCTCCTGGTGATCACCGGTTCGGTTCCCAACCCTACTCGACTGTGGTAGTAGTGATTCGTCCACCTGCGCCCCCAAATTAGATTGGGGTTGTTACGGCGCAGCTATGTGAATTGTCCAACGGAGTGAAATTTTATATCGTACAGTTTTATTCGCTGTAATGACGGGCTTCTGAGCATCTTTGCACCTCAGCTGCGCATCTAAGCCCGGCTTAGCACGTTACTTAAGACCATCCGGGAGGCGGGTGCTCGCTCCAACCGGTGGTTGAAGTTAGTGCAAAACTGACATCTGTCGCTCATTCAGGTATCGGGCGCTAGGATGGAGGCCGGAGTATCAAAGAAAGCTAACGTGCTGATGACAGGCACTGCCCTCTCTATGCAAGGTCCAGGAAAGGGATATAGCCCGTGTTTAATCATAAAGCGGCCAGTATGAAGAGATTAGGCGCATGTTAAAAACAGGCCTACCTTGGCAGGACGAGGAACTCAATGTATATACATTTTTTGAAGCTATCGTTCATGGCTCCTTTAGGAATCGATCGTCCGTTCGAGCTCGCGGTGCTAACAACAAGGGGGGTTAGCGTATCGCAAACTCTAGGAGGACCACTCCGCCGAGAGCATTTGATTCGTCCATGATGGTCGGTCTGGCTCATCGTCCTTGGCAGCGGCTATATACCATCAATATGATCCTCACCGCGTATCAGGTGGGATGTATCACCTGACGTCCGCACGTACCACCTTTCATTGCTAAGAGACGTCTATACGCAATTAAAAAAGAATGCTTAAAAAGGGCGTGTACATAGATTGCAGAGCACTAAGTTAATCCTACATCAGCAACAATTATGTCCTGTTCCTCAGCTGTTTTCACCGGTTAATATGACTTAGAATACGTTATAAAGTGACATCGACCAAGGAACTGCGGCTTCGTCCGAGCCATTGTCATCCTTGCCTACACCAGGTTCGACTAGTAGGCGCTGCCTAGCTGGTTTATATGCTTGTTAAAGCGGCTGCGGTCATTTACGCCTGTGTGCACGTACTTTAAGTTCTTCCTACTCCGACCCACCAAGGATAGTCCTGTGAGCTCATACTGCCAGCAGCGTTAACTGATGTCCTATTTTTGTGGTGTGAAACTATGCGGAGATAAGTTTAGTACTATTATCTTTACACTAGACAGCATTCTAGTCATCGAACATACAATCGCTTCGTTCTGAGGATCTTCAGAGGAAACGTGTGCTAGATGACTTCTTGAACAGGTCTAATTGCCCCGTATGAGAACGCAATGCCAAGCGTGGCTTAGGGATCTGAGCATCTGCCTAGGTTGATCTTTCGCAACTTTCACATGCCTGCCGTGGTATTAACGTCTAAGTCACAGCACATCGGCCCATTATACTCCTAATCGCCGCTGAGAAAATCCTAGCATTGCGGTACTGGACGTTTTCCTAGACGTTGAGTTAAATTGGAATCCGTGTTGGTTACTTTGATCATTATATATGAACCGGAGAGACGTGTTCTCACCAACTGGACTGACAGTCCATGGACTTCCCGCGTGGGGGCTTGGTGTAGTGAACGTAGGTACAAAATTGCTTGACACATAAACTGTCTCGTGTCAATCCGAGGACCCGAAGGCGCGTTTGTATGTATCAACCGTTATATAGATCAAATCATAACATTCCCAGGCTTGGGAAGAGGAAGTTGTCTCGCCTGCTCTACACTCTTGATTGTTTAGCTTTGTCTATTGGGGGCTCCTAGCTATACAAAAGTAGCAGTGTCGGCCAAATGATATACAGGAACTCTGGACGTAGGTGATTTTGTTTTCGGCAAAGTCTATTCAGGACGAAGGACTCGGCCGGTAATACAGCCAACCATGTGTCAGTCAAAGGCCGACGGCTGCACTAACTTTACCCGGTAGTCTCTATACGGCGGATCCTTTGGTGACCGCTGGCACCGACATTAGGCTCCATGTCTGCCCTAATGATGAATTATTTTCCGCGGATGTCAACAAGCCTGTCCTACTGCATCCACCGCAGCGAGGTGAGGTCAGCCCTAATTATGCCAGCAGCCATTCGCCACGGCGAAAAGTGCGCTCATTACCAGCCACTTCGACGACGATGGTGAATGCCGACCTCGGCTTAAGACTTCGACACCAGCCGCTTGTAATTTTCTAGCACAAGCACTATGCCACTACGATCTGGAGGAAGGGCGCTCCTTCTCAGCTTGTAGCTAGTAGAATTAATTCGAAAGATACGTGCCCATTGCACGTTGGGTTTACTCGACTTTACATTGTGTCGTCTATGCTGGTGATCCTGCATTTAATCGGGCACAGAAGCAAGTGTCGCTTAGGGCGCGGGACTGGGAAAGCTTACTCCCCGGGGTTATTTGTTGTCGGCTTCCCGGATTACCTCAGATATATCCTTCTAATCAAATGCCAAGTGCGCTTGAGCCGTTAGATGAAAGTTCCTACATAACCACCCAGGGCATACCGGAATGCATTTATTCAAGGTATAGTGGGAGTTTGCTGCCCCTATGCAAGCCAGGGGTACGTTCATGGTTCCTTACATTGCTGAGTTTATGCGTCGGCGGGACTACATAGATTGGCATAGGGTTCCATGACCAGAAAATCACTTTCTGATAATAGGTATAACTTTACCTAAGAATTACTAACGAGGGGCGAGCATTTGGACTATCAATGTAGCATTATGTACCGCGCTCCTTTGTTCTTTCGGTCTTGTGGTTTTTGTTAGACTCTAGTTCGCCTGAATTCCGTACTACAACGACCGTCCGGTCGTCTGTCTATTTTCATATGGGACAAGAAGCGTCTTGAAGAAAAATGACAGATAACTTTCCGCCTTTGGCTGACGCCGGCTTTCTGTCATACCCGTTCCGATCCGGTCTGAAGACGGGGGCTGGATCCAACGTCAGTTTTCAACGTAACTGGCGCTGCGAAATCGCATTGTCACCAGCGGGATCCAGTCGGACGACATTCTACGTAGGATTGAACGAAACTACGATCTCCGGGCTAATCCAGCAGAGGGGCTACGTCGACCCACCAAGTTGAGAGCACTGCTGCTATATCTATCATCGCTCCTCGCATGCATACCGATACGGCGCTGTTATGTGCCAGACCAGTGTCCTGCAAAAGGCCACCCTTACGTTTGAAACGACTTGCGGAATATCGGGGACCACCACATGGAGGGTGCTCACCGCCAAGACCGCAACCGTGTTCGTCGCGTTCTCCGGAATAGTCATGCCCCGTAAAACGCTCACAGGCTATAGCTTCAGGCCGAGTTCGAGCTGCTTTTTAACCTCGGTAGCTGCGAGCAGGTCTCTTATATATCTGGCAAACCGTTAAGATGGAAGGATCGTAGTATAGAGATATCGCATCGGGATCGCTCCCTAGACCTCTCAAAACTCAGATTGAAAGGCCCCCACCACTCCCAACAGATTAAGCTGGTTTACCACTTAACACAGCTTCTGCTTATGGACAATTGCGGCTGAAGAGCGACTTATTCGAAAAGGAGAGGTTAAAATCATGTCTAATGGACTAAGGGGCAAGTGCGACAGGCAGTAAACGCATGGCTCGACGCTATTAGCCCTTATCCACACTTTCGTAGATTACGTACGAACCAAAACTTACGCTCGTAAACTATGCGTGTGGCCAATCTCGCCCATAGTATATACTAACGTGGCGGGGAGAACTTGGATTACAGCAGCGAAGACTGTCTCAGCGTATCAGAGGACCTGGTTACCTCGCTGTGTCCCTTATGGTGGTCCGTCACAAAGTATTTTCTTGGACTTGTGCTTTGTCGCACGAGAAATATAGTCAGCACTAAAACCATCCTTGCACACAATTATCAGATCCCGAGGCAGTCATCGATGTCCGGTCGTTGACACCACCTCTACCTTAAAACTTGCGGAACCCCGAGTGTGCCGTGCAGACCGATGCTCTGAGCCGTCCGACAACAAGACACTGAAAGTAATTGACAGCGGGCCCCCACAATAATGACTCGTTATTGCCTTGCCGGATGTACGGTGGACGTAACAACAGTTCCTCGCGTAACGTTGGCATAGCACGACACCAGGAAGTACCTGGACGTAAGTACACACAGCGATCGAGTCAGCCTGACTGACTAAAATGGTGGCATACGAACGGTTCGACTCACATGCATCGCAAAATTGTCCTGGTATAGGGTCCTTGGCAGCGGGGGACTATAATCGTTTTCTGACCTGAAAGTTGTTGCTATCTGAGACGTGTCGAACCAGTTTCTTTTGGGTTTTTTCCGAATCAGGGTCGCCGTTACGAAGAAGAGATGGTCCTAGGTTCCTATTTTGATTAGCCCGCGGAGAACCATATCCCGAAATCTGTACAAATGCTGATCTAGTGCGGAGGCCGTTCGTCGCAATTGCAGGATGCCAACGGGGGAGATCGACGTTTAGGGCTGGCAAAGCATTACTGAGAATGTTGGCGACACAATACAGTTGAATGCATTAATTGACACGACCCTTTTTTAAATGTTGCTGCTGAAGCACGATGACTAGTTTTTAGCCGGTGATATCACATAGATCAAGGGGCGCTTGTGATATTGTTGGCGGCCCCAGCGGAAGGGTGAGTATCGTTCCAAGAGGTGAAATCTCTTATCATCGCCTCGATGGGTCTGAGCCTACTTCCTTAGATAGATGCAGCGCTCCCAAAACATCTTAGTAGCGTCAGAGAATGGGGTCTACTCTCTTGTGGCCCAATCTCTCCCTTCACAGCGGTTTGGATTTTCTCGCTTCCTTACTGGGTCTCTATTTCGAATCATGCAGTACTCGCCTGCCCTTCCCTAAACAACTTGAGTGGTATTTCCTCACGGGCAGAAATACTGAGCGGTGCCCCCTATGGTCTTGGCCCGACGGGTGTGGCCGCGTGCCCTTGGCCCTAAACAGTACCGACCCAGTTACTTATACGGGATCTACATTGCGGGGTTAGGCTTCGTTCTGAGCGTTCCCCCTTTTTTAGCAGATCGCGCAGAGCCAGTTGCGTCCCATGCTCAAGTGGATTGACTAGTGAGAGTTCGGTAATGGAGGATCTGAGCAGGGATGCAAGTACATAATAGCCTTGTGGTTATGGGAGAGTCCTCCGCCCGAATTCGACACAGTATGCTTTATCGACTCAACAGTGAGAAAGGCCCATCGCTGATTATCTCGTCTTGCCTGCGTATCGCAGAACGCTTATGTTTTACGTCCGACGAGTCATCGCTCTGATGGCGTTGAGTACTAGGGCGCTTCTTCCACGAGAGGCGGCGGTTTTGAGACAGGAAGACGACTATCAAGTGTGTGTTCCGACCAACAAATTCTATCGTAACCGTAAAACCCTCCGCTGTGCAACCGATTAACCGGTGCCTTTGAACAACTAATAATTAGGTTATTCCAGTATGTTTGGCCCAAAATACGTTTCGAGAGGACATGCTATTTAACAGATGGAAGGCACTGCATAGGGCAGTGGAAGGTAGATAGGCGGTGCCCGGTCTGCGCGGCCGAGGTGGTCCAGATAATAGTATGAAACATAAAATTCAGATGAGGCACTCACGACGCTGCTCGAGATTGTGACGTTTTTGCTTCTGGGCCAAGCGCGGATTACAAGAACAATGAACTAGGGGTCACGCAGTACCAACTCAAAACAACAAGCTCAAGCCCAATTGACGACCTGGCGATGGCACAACCACGATGGGCACAAGGCTGCCCTTAACACCTAAGGGCGTTATAAGTAATAATTTGACTGTGTCCCCTATTCGAAACGGTGAAAGAAAAGCATTATATATTGACCGAGGACTTAGGGATTCATTCGTATTACTAGGGGGTACTTTCCTGGCAAACGGGCCATGGCGTCTCGTATGTTGCGGCGCATCCCAGATTCTGATGTGCTTAGGGTGTCTTGCTGTAGTTCAGCCGGCGCGAAACCAGACTTGTTCGACCTTCCGGTGTAGGAGGACGGATAAACTAATGTAACACGTATGGAAAGCACAGCAAATCGCGTCGCGTTCCCAACAATGGCGCGTGCCTAATTCCCGCGACGATGAAGCGGAGAACTGTAGGGCCGTGCCGCAAACTGCCTAGCTCTAGCTGCTGTCAGGCAATCTTATCGACCGCAGGGCGACTTTCATCAGAGGTGACCCAGAATTCCATGGCGGGCTTACGTAAATGAAGATTGTCGTTCCTACGGCTACGCTGAAAAATTGTGTAACGTACGTCACAAAAGTACAAAACATGTCCTCGCCGCGTTCAGGCGTGTGGTACATCCGAAGATTTCAAGTAGGCTCGACCCTGCCTGGGACACGGGTATAAATCAGACTGCAATATTGCCCGGCCTGGAAACATACCAGACGCGAATAAGGCGATGCTCGCATGGTTTTGGATTGGTACTTCTATTTTCTCATGCGAGTGTTCATTCCTTTGCATGACTTTGGAGATAAGGTTCCGGGGGCACAGGGAGACGCGTTCCTACAACTCCTGTACATCCGCACCTAGATACGCCATGCCTGCCGCTCGGTCACGTTTCTTAGAGGACGAATCTCATCCGCACAATACGGACGCAGCGAGGAACCTGCATAGACGGCGCGTAATCTTTATAATAATCTATCCAACGTACTGTGGTTCTGTCCGTCCACAGCCGAAGCCATCAGAAATATGTTGGCCTACTTTAGAGTATTACCCGTGGGCTAGCCCCGGGCTAACACAAACCGGTGTGACTCGTATATAGTCTTGACCGCATTACTGGTAGCCATCCCTTATGTGATGGGCTGTGTGCAGCTCGGCCTATGTATAATTGTCATGCCCTGTGGTGCTGCCTTAGAAGTGTATAGCGGACCTCACCTTCGCTACTGATAGACAGCTTCGCGGGGACCGATCTCGATCACACCCACGCAGATTTAGGGGACACAGCCACGTGACTAGGCCGCTGGCAGATGGGCTGTCCATCAAGGATCTACCTGGCGCTTCGCGACGTGGATAGGGGGTGCGATGGGTGTGACTACCGCAGACTGAGCTATCGCCAAGTGAAAATCTGAAGAGCAACGAACGGGCAGGTCCTCAAGCTCTAGGCCCCCGTTTCATCGAGTCCTGGGCTGAAACTATTACCAGAGGATTTTCAGCCTGGAGTTCAACACTAGTGGACAGTGAGCCCATAGTGGGGGCGTCCCACATGTGTCCATATTCGAAATCAAGGGACTTTGCTCGTACACTTAAGCGTTGTACAAACGGTACTGCCTCAACAAGCTTTCACTTAGTTATAAGCGATGCCAAACATACCCTTTAGGCCTGCTCATGGCAAGATAGGCTCTTTGTCGGGTGCGCGGAGTCTTCCAGAGTAGAGGCAACTTATCTTCTAACGCTTCCAAAATGGACCCAACCAGACGAACGCGTCTATATACACGATTGATCCTAGGGTCGAGCCAGGAACATCTTGAAGAACAGATCTCCGGTCCGCAGCGGACGTGAAATTAGACTGGGGGTAACCCTGGCATTCACTAATGCATCCTCTCGGGCGTAATTATCCATTTACGAATATCCACGTAAAGGAAGAATCCGCGAATTTGCCGTATTACTCTCCGCGAAGAGGCGGTGCCAACGGACTCTGTCAAGGTACCCAAGGGAGATCCGGTCCGTAGAGTAAGCATTTAGGTTCCAGCCCTGGGTCGCTGTTCATCAGGTTAAATGTTCTTCCACCGCCATATTCCGTGTCGGTCGGTTCACAGCGGCGTATGCTCTAGGGGACACACAAGCCCTCGTATGAATTTTAGAACGGGGTCCTCGGCGCTAGTACTCTACTCTGATACTTTTGGTGAGTATATATCATGATGATGTCTCTGCTAGTAATCAGAAAAAATTCATCCGTTGAGATCTTTTGCTTATCGGAAAGCATAATCAGGTAAGATGACGACTTACGGGATTACCCAGACTTACGTAGCAATAACCGCACGGTCGAAGATCTGCCTATTAGTCTCTAGCCTCCCGACATAGTACCTGGTTGCAGAACGAGTGCGGTCGACAAGTATTCACACCCGGGTAGTGTAGTGGCTATAATTATCTCTAACGATGTTGACCGCCTCTTACGATACAGATATCTCGGCATGTATGATCCTGGTATACAGTGCTTCGCTAGTGGACCGTGAAGGCATTATATCTACCATACTCAAAGAAACGGTTACAGGGACATATGAAATTAACCTCGACACAATATTGACTGTGCCTTTTCTCTATAGTTAAACCGACAATCTACTCTCTAAGTCGTCTCATACGTGAGACGAGGGAAGTATCCCGTTATCAGATATGGTACGGGTAAAACCGGGTAGAGACTACGGAGCTCCCGCTCTGGAGTATTTAAGGGGTTTAGGTGCGCCGTTATTAGCTATTTATATCTCACTCACAAAGTGGAGTTGGCCTTTTGTATTGGTCATCTGATTATAAATCTGGATATGCTCATTTGGTACGAGTACCCTGTGCGTACCGGCGAATGGTTGATAATTCGGTCCCAATGAGGACACTGAGGAGTTTAAAAGTGGTTTGGAATCAATCGTATGTTCTTTTACCATAGGCATCTTTTGACCGGCGTTATACGGCTCAGAGTGCGAGGACTCGCAGAACATGTAGCGACTTAAACCCGGGGGGGATGAAAACACACACCCAATCGGGGGCAAGCTATTCTTTTCATCCACCCACTATTCAGGACCCTGTCTCCAGTAACGCTATCATAAGCTCGCATATCCAGATATATGCTGATGAGTCCCCCAGACTCTCTACTGGTGTCGGTGATCGACGCGTCTCTACGCAACCCCTCAGTGGTTACCTTCCAATACCTAGGTCGGTCTTACGATACTTGACCTCCCCGGTACTCAAAGGGTTGATTCCGTATGTCCCATTATTGTCTGCAGGCCTTCAGGTTTCATGCCATCCATCCAGCCCCGGCAGTTCGGGATTCGGAACCCGAACACCTCTTGTCTCAAGGCGCGATAACCCCTATCACGTGCGCCCGTGAGTGAATTGATAATAGGCGTACGCGGATTTTAAATCCCCAGTGCCCGGATGGATAGGATTCTCACCGGATTATCTTACCCCAGGACGTTACCAATTGATGATAGGATCTTCCACGTCTAATCCACAAGGGCGTATGCGTACGTCAGGCGAGCCCCGCATGAAGTGTAAGGAGTAATTCTCCCTGGAGATTCATTTGCACCCATTTTTCCGAGACGGTCTTATTGAATTGTGACGTGACTAAGACAATTTGGGCGTCAGGGTGTCGACACTATTCAGATACGAGATTCACACTTCATATGGCTATGCTCAGCCATCACGATGCACTGACCGGGAGTTCACGCGAGAGCCTTTGGCAACCGCTAGTGTGATGTTGTAGGCCAGATACATACCTCGAAAATCGCAAACTACCCGCGGTATCCGGTGTTTAAGCGTTTTAAATCCTGGTCTTTCATCTACCCACTCCATGCTCACGATCACGATGAAACACGCGTTAGACTACACGCTGTCTTCGTATTCACCCACGGGTGGCTAATACGACGCTGGCTCTCCCGCGCCTTCCTGATATTATGCTAAAACGCGATGACGGACGCTGTGTCGAACGCTTCAATTTTCTGCCCTACGAGTCATGTCTTTGTGGTAGCCTGTAGGTCTCTGGCGTGTCGAGGCGGCACCCTCCGTGACGAGGTACAGGATAAAGCGGTGACTATTCTTGTCCCTGCTGAATCCACGAGCCGGCCGGTTGCCTAGAAACGTTATAGCTGGGCGTCGGATCAAGACTGTGCGGTACCAATTCGTATCCGCGTTTTAGCTACATACAACAGGACCTTTGGAGTCCGTCCATTGTGCTTAGCTGAATGGACATTAAGGCTATATAAATAACTCGACGACATACGCACCCAGCCCTTTAGAAGGTCAGCGTGAAGGGCAACCAGCTGCTTCCGACCGCGCCTGACGC
		</sequence>
    <sequence><taxon idref="Location_1_1_0|32.418098088206655"/>
			CCGCCAAAGGACCCAGGTGAAATCGCAGGGTCAAAGGCCGAATACTTAGCTCACCAACCGAAGGTGCGAGTTTATCGCACCAACACTTCGAACGAAGGGCCCCCTTGGAACCCCAGCCCCCACCGCCTGATAGCTTGGGTCGCTCTTCCCTAAAGGTCAGAGCACAGTTCATATCTTGTGAACTAGGAATGCCGTTGACTACGGCACTGCCTTGTCGAACCGAACAGTGTCATAAGTAGGCACAGCTGTTCTGTACACGGCCTGTAAGGGTTACAGCAAAATGTTCTGGCGCGAGGCCAGTGTTCTTCGAGACGATTCGTTGCGTTGAGGTCCGATCGCCATACGGCGGTTGGCGCCCTATTTCACGTCAGCGGACAACCTTTGCGCTGCCTCGAATCAGCAGCAGGAAAGTACGTGTTGCTCCTCCTCCTTCCCGAGCGGTCCTGCAGCCCTTTGGTACGTACAGCTCTAAAAAACTGTCATCGGTTGCGCTGTAGTTCGCGAACTTGACGGGTCGGTAGCTCAGAATCGCATTTTGTCATTGAAATATCATCACTCGGCGTGATAACTATTTGGAATAAGTCCGGCTGCCGCAGATCAAGGTCTTCCGTTAAGAGCGAGGAGAAGGTTCCCGTGCAAAGCGTCGCGCAGAGTGAGATGCTTTAGAAAGTCGGAAGGAGTGTGCTGCAAACGATGTGAGTCACGATGAGTATCCTGGTCCCTCCTACGGGGTCAACCAGACCACTAGTGGCCTCAGCCAGACTACAGGTCTATCAACTCCGCTACCAGCGAATAAGGGAAAGTCTCAGCATCCGACTTTTCTTATCGACTCGGAATTCAGGCCTGGTTAACTGAGCAGCACTTTTTTCCACCGATCTTGGGTGAAGCACTATGTAAAAACACAAAGTGCCAGGACCGGGCAAGAACTGGAGCGTAGCACTGAGCAGAACCCGGATACACGGGCGCCTGTACAGCGCTTTTCTCGGCGCTTATCGACATGTGGTTGGTCAATGCGTTATTACGGTCGTGCGCCACTCCTATGGCGACGGGAGTATATAAGCACGGGTATTATCTGGGAGACACTGCATATGCTGATAGACCTCGCGCGAATTGCCAGCGCTCCATATCGTTCTACCACAGCGAGCGCGTGGATGGCGGTTGTTCCTTGCGTTAAATAAACGGAGTCTGAAAAGAAAGAAATGCTACGGAAAGTCAGCCGATAGAGAGTTAGTCTGTAGCGACTTGTCAGTCCATTTCGCAAGGAAGGTGTTGAGAAGTAGATGATCTGCGAACGTAGTTCAAATCAGACCCGGCGTATGATTCCGTCGAATAACGAACAATCCGCTTTAGGCCTTCACTTTGCGTGCGAATGTTGATTTCATGGCTTGGGGCGCAAGAATGCAAAAAGTTCATCTAACTCTTCGTCCAGGTAAGCAGTCATGTGTGTATGTCCGCGGTCCGACCATGACAGCTGGGCTTTATAAGCTGTGAAATGGATTCCTCTTTCGTTACTATGACTCTCCTCAAGGGGAGACCTTTTCGATGACGGGATGAGAGAATAAGTCCGATACACTCAGATACGGCGCACCTCCGAGCGGCCGAACGTATTCCGTGCGACGATGGCTCTTAGGGTTCCAATTCACGCTTTGACCAGATCCTGAGCTTTATTACGCCATAGGCGGAGCCGTGCGGGTCAGAGACTTTATGGACGATTGAGTGGGTCACGTACACCGACGACGGATTCCAGACTTTAGGCCTTTGTCAGTCTATATACTATGAGGACCAGGATCGCTTAAGGGGTACTACCTGGCGAGTACATCGCTCGTTTTTAACTCCACGATCTGGCGTGCCTGCATTTATGATAGGCTTGATCTAGCTGAACCCACTCGGCGGGTACTCTTGTGAGTATAAACCTCGATACGGATAAGACCTGACACCCGTTTCCGGCCACTCGTCTATGGAGGGCCCGATAGAAACATTAGCGCAGTGAACTTTAACCGGTCAGTGACTCTGCAACCGGCAGGGGCCCAGGGCGACCAAGTACCGCTCGTATGACTCTTGTCCCTTTTAGCGCATCCGGTTTATTTTAACCGTGGAAGTTCGAATATAGTTGTTGGATTGCCCTTCCCCAAATGAAACCTGATGATTGCCTAAATGTTAGGAGCGTGCCGAAATAGCCCGTTCTTTCTCTGATGCGCTAAAGATGCCTATTTCTAATGGGGACATACCCGAACCAATAAAGACGGCCCGGTAGAATGGTCCCATAGAACCGCTCCGTGTTCCAAGTCTCGATATTAACATGCTCACTTGGAAATCTCTAGACTGGCCTCATAATGGCAGTATCGAGGGCTAGTGAAGTCAGGCAAGAGGCTTTTTAAGTCTCTCCCTCTAGGATCCAGGCAAGCAAGTGGCGAAATAAGTGCTGACTCCGCTACTTTCCGCCTGCGTATACCATTACGGAAACTCCTGTGGGTGGACCAGGCATCTTTATTCTAACCGGAGGTCTCGGCTAATGTTCCGTCTTAAGGCCCATGCCGCCCGCGGCACATCCAACAGCAGAGGCTTGCGCCGTCCCGCGAACCTTCTCCGGCCTGCATACATGGGGTTGCGGAATGTACTCCAGAGGGCGCAGGGGATCGTGCGCCTGCCGAACGTCCGTTGCCGATCTAGGTCTAACTGCTCCACCCCAGGGACGGGCAATCCGAGTCCGTTCCAAGAAGGAAGGTTCGTGGCTGAGGTTTACGAGAATACTACACAGAGCACCCAACAGATGCTATCGTGCCGAGCCACTTGGCACTAGATTAACTACTTGGGTGCAATGCCATGTATGTCAGATCCAGTGAAAGTTAAGCTGCTACGTCAGGTAAATGAACCATCCGAGTATTGAACAGATTAGCGCCTTCGCACGCACCGTCGAAGTCGTGGGCACGGCAGCTATATTCGACGGAACCTGTCGGTAAGGAAGATTAAATCGAACTCCTGCTCCTGCTTATAGCTCAACCCTTGCATATTTACTTCTACCCGACAACTGATCCTTTCCCAATATAGAGAAACGTTGGTGTTCTGCCGTCCAGACCGACATCTATCTACCATTGACTAGTACGCAGATACTTATGGTTTGTAGCTGCAAGACTATCGTCACGTTGCGTGGACCCGGAATACCACGCAGACCGCCGCTAAACAGCACCCGAAAACTCGCAGGGAAACAGACTCCCGCGCTCTGTCTATTCGCCAGTCCCTGGTTATAACGAACATATATGCCGACCGTGGAGTCTAGGGTTGGCTTGAGCAACTTATCTTGCTCAGGCCCCATATCCAACTACCTGTTGTCGCTGCCGAGATATACAGGACCTGATACCTGAAATAAGCCATGGCCGGGGAGGGTGTTAGTGGGTTTCAGTTTTTTTTCAGTCCCCCGTGATCTGAACACCTTCAAACTCTAGCGGTACCGCATGCGTGGAGATAACTCTGCACTTGTACTTATCAGACCAGCGATTAAGGAAATTGTCGTGCTAGATGTCGTGAGAGTTATTATTTAGAACGGCGCACGTCTACGGTGTGCCTGGAACACCGGAGTCGTATTGACTGTCATGTGGGCTATCACTTCCATAGTAGCCCACGTAACTCTGGGTGATTGGTTCCCGGTGGCTCTAAGCTGACCAGTCTCAACTTAGGGTATTGAACGTCGCTTATCGCAGCGGAAATGTATGCTGGGGGTTGATACCGGTAGGGCGCTTCGAAAGCAATGGTTAATCATTTTGGCAACCCCATTGTTTCTTCATCCATACTAGGATCCGATATCCATAACCACTTTCTGTTGGCCACTTTCTTTAGTTAGAACAAGAGAGTCTGACCCTATATTTAATATTACGTAGTCCCCAACAATGGGGCTGAGAAGTCCAGTAAGTGCACTATGGCCACACTTCTGCGCTGTGCCGTAAAGAGTATATTACCTTCATCGGAATGGCTTCTAGTTGGGCCCAAATGTAATGGGCGTATTGCGGTAGTAAACGTCAGACTTTCAGATTTCTTGCTGATGACGGCTCCTGGTGATCACCGGTTCGGTTCCCAACCCTACTCGACTGTGGTAGTAGTGATTCGTCCACCTGCGCCCCCAAATTAGATTGGGGTTGTTACGGCGCAGCTATGTGAATTGTCCAACGGAGTGAAATTTTATATCGTACAGTTTTATTCGCTGTAATGACGGGCTTCTGAGCATCTTTGCACCTCAGCTGCGCATCTAAGCCCGGCTTAGCACGTTACTTAAGACCATCCGGGAGGCGGGTGCTCGCTCCAACCGGTGGTTGAAGTTAGTGCAAAACTGACATCTGTCGCTCATTCAGGTATCGGGCGCTAGGATGGAGGCCGGAGTATCAAAGAAAGCTAACGTGCTGATGACAGGCACTGCCCTCTCTATGCAAGGTCCAGGAAAGGGATATAGCCCGTGTTTAATCATAAAGCGGCCAGTATGAAGAGATTAGGCGCATGTTAAAAACAGGCCTACCTTGGCAGGACGAGGAACTCAATGTATATACATTTTTTGAAGCTATCGTTCATGGCTCCTTTAGGAATCGATCGTCCGTTCGAGCTCGCGGTGCTAACAACAAGGGGGGTTAGCGTATCGCAAACTCTAGGAGGACCACTCCGCCGAGAGCATTTGATTCGTCCATGATGGTCGGTCTGGCTCATCGTCCTTGGCAGCGGCTATATACCATCAATATGATCCTCACCGCGTATCAGGTGGGATGTATCACCTGACGTCCGCACGTACCACCTTTCATTGCTAAGAGACGTCTATACGCAATTAAAAAAGAATGCTTAAAAAGGGCGTGTACATAGATTGCAGAGCACTAAGTTAATCCTACATCAGCAACAATTATGTCCTGTTCCTCAGCTGTTTTCACCGGTTAATATGACTTAGAATACGTTATAAAGTGACATCGACCAAGGAACTGCGGCTTCGTCCGAGCCATTGTCATCCTTGCCTACACCAGGTTCGACTAGTAGGCGCTGCCTAGCTGGTTTATATGCTTGTTAAAGCGGCTGCGGTCATTTACGCCTGTGTGCACGTACTTTAAGTTCTTCCTACTCCGACCCACCAAGGATAGTCCTGTGAGCTCATACTGCCAGCAGCGTTAACTGATGTCCTATTTTTGTGGTGTGAAACTATGCGGAGATAAGTTTAGTACTATTATCTTTACACTAGACAGCATTCTAGTCATCGAACATACAATCGCTTCGTTCTGAGGATCTTCAGAGGAAACGTGTGCTAGATGACTTCTTGAACAGGTCTAATTGCCCCGTATGAGAACGCAATGCCAAGCGTGGCTTAGGGATCTGAGCATCTGCCTAGGTTGATCTTTCGCAACTTTCACATGCCTGCCGTGGTATTAACGTCTAAGTCACAGCACATCGGCCCATTATACTCCTAATCGCCGCTGAGAAAATCCTAGCATTGCGGTACTGGACGTTTTCCTAGACGTTGAGTTAAATTGGAATCCGTGTTGGTTACTTTGATCATTATATATGAACCGGAGAGACGTGTTCTCACCAACTGGACTGACAGTCCATGGACTTCCCGCGTGGGGGCTTGGTGTAGTGAACGTAGGTACAAAATTGCTTGACACATAAACTGTCTCGTGTCAATCCGAGGACCCGAAGGCGCGTTTGTATGTATCAACCGTTATATAGATCAAATCATAACATTCCCAGGCTTGGGAAGAGGAAGTTGTCTCGCCTGCTCTACACTCTTGATTGTTTAGCTTTGTCTATTGGGGGCTCCTAGCTATACAAAAGTAGCAGTGTCGGCCAAATGATATACAGGAACTCTGGACGTAGGTGATTTTGTTTTCGGCAAAGTCTATTCAGGACGAAGGACTCGGCCGGTAATACAGCCAACCATGTGTCAGTCAAAGGCCGACGGCTGCACTAACTTTACCCGGTAGTCTCTATACGGCGGATCCTTTGGTGACCGCTGGCACCGACATTAGGCTCCATGTCTGCCCTAATGATGAATTATTTTCCGCGGATGTCAACAAGCCTGTCCTACTGCATCCACCGCAGCGAGGTGAGGTCAGCCCTAATTATGCCAGCAGCCATTCGCCACGGCGAAAAGTGCGCTCATTACCAGCCACTTCGACGACGATGGTGAATGCCGACCTCGGCTTAAGACTTCGACACCAGCCGCTTGTAATTTTCTAGCACAAGCACTATGCCACTACGATCTGGAGGAAGGGCGCTCCTTCTCAGCTTGTAGCTAGTAGAATTAATTCGAAAGATACGTGCCCATTGCACGTTGGGTTTACTCGACTTTACATTGTGTCGTCTATGCTGGTGATCCTGCATTTAATCGGGCACAGAAGCAAGTGTCGCTTAGGGCGCGGGACTGGGAAAGCTTACTCCCCGGGGTTATTTGTTGTCGGCTTCCCGGATTACCTCAGATATATCCTTCTAATCAAATGCCAAGTGCGCTTGAGCCGTTAGATGAAAGTTCCTACATAACCACCCAGGGCATACCGGAATGCATTTATTCAAGGTATAGTGGGAGTTTGCTGCCCCTATGCAAGCCAGGGGTACGTTCATGGTTCCTTACATTGCTGAGTTTATGCGTCGGCGGGACTACATAGATTGGCATAGGGTTCCATGACCAGAAAATCACTTTCTGATAATAGGTATAACTTTACCTAAGAATTACTAACGAGGGGCGAGCATTTGGACTATCAATGTAGCATTATGTACCGCGCTCCTTTGTTCTTTCGGTCTTGTGGTTTTTGTTAGACTCTAGTTCGCCTGAATTCCGTACTACAACGACCGTCCGGTCGTCTGTCTATTTTCATATGGGACAAGAAGCGTCTTGAAGAAAAATGACAGATAACTTTCCGCCTTTGGCTGACGCCGGCTTTCTGTCATACCCGTTCCGATCCGGTCTGAAGACGGGGGCTGGATCCAACGTCAGTTTTCAACGTAACTGGCGCTGCGAAATCGCATTGTCACCAGCGGGATCCAGTCGGACGACATTCTACGTAGGATTGAACGAAACTACGATCTCCGGGCTAATCCAGCAGAGGGGCTACGTCGACCCACCAAGTTGAGAGCACTGCTGCTATATCTATCATCGCTCCTCGCATGCATACCGATACGGCGCTGTTATGTGCCAGACCAGTGTCCTGCAAAAGGCCACCCTTACGTTTGAAACGACTTGCGGAATATCGGGGACCACCACATGGAGGGTGCTCACCGCCAAGACCGCAACCGTGTTCGTCGCGTTCTCCGGAATAGTCATGCCCCGTAAAACGCTCACAGGCTATAGCTTCAGGCCGAGTTCGAGCTGCTTTTTAACCTCGGTAGCTGCGAGCAGGTCTCTTATATATCTGGCAAACCGTTAAGATGGAAGGATCGTAGTATAGAGATATCGCATCGGGATCGCTCCCTAGACCTCTCAAAACTCAGATTGAAAGGCCCCCACCACTCCCAACAGATTAAGCTGGTTTACCACTTAACACAGCTTCTGCTTATGGACAATTGCGGCTGAAGAGCGACTTATTCGAAAAGGAGAGGTTAAAATCATGTCTAATGGACTAAGGGGCAAGTGCGACAGGCAGTAAACGCATGGCTCGACGCTATTAGCCCTTATCCACACTTTCGTAGATTACGTACGAACCAAAACTTACGCTCGTAAACTATGCGTGTGGCCAATCTCGCCCATAGTATATACTAACGTGGCGGGGAGAACTTGGATTACAGCAGCGAAGACTGTCTCAGCGTATCAGAGGACCTGGTTACCTCGCTGTGTCCCTTATGGTGGTCCGTCACAAAGTATTTTCTTGGACTTGTGCTTTGTCGCACGAGAAATATAGTCAGCACTAAAACCATCCTTGCACACAATTATCAGATCCCGAGGCAGTCATCGATGTCCGGTCGTTGACACCACCTCTACCTTAAAACTTGCGGAACCCCGAGTGTGCCGTGCAGACCGATGCTCTGAGCCGTCCGACAACAAGACACTGAAAGTAATTGACAGCGGGCCCCCACAATAATGACTCGTTATTGCCTTGCCGGATGTACGGTGGACGTAACAACAGTTCCTCGCGTAACGTTGGCATAGCACGACACCAGGAAGTACCTGGACGTAAGTACACACAGCGATCGAGTCAGCCTGACTGACTAAAATGGTGGCATACGAACGGTTCGACTCACATGCATCGCAAAATTGTCCTGGTATAGGGTCCTTGGCAGCGGGGGACTATAATCGTTTTCTGACCTGAAAGTTGTTGCTATCTGAGACGTGTCGAACCAGTTTCTTTTGGGTTTTTTCCGAATCAGGGTCGCCGTTACGAAGAAGAGATGGTCCTAGGTTCCTATTTTGATTAGCCCGCGGAGAACCATATCCCGAAATCTGTACAAATGCTGATCTAGTGCGGAGGCCGTTCGTCGCAATTGCAGGATGCCAACGGGGGAGATCGACGTTTAGGGCTGGCAAAGCATTACTGAGAATGTTGGCGACACAATACAGTTGAATGCATTAATTGACACGACCCTTTTTTAAATGTTGCTGCTGAAGCACGATGACTAGTTTTTAGCCGGTGATATCACATAGATCAAGGGGCGCTTGTGATATTGTTGGCGGCCCCAGCGGAAGGGTGAGTATCGTTCCAAGAGGTGAAATCTCTTATCATCGCCTCGATGGGTCTGAGCCTACTTCCTTAGATAGATGCAGCGCTCCCAAAACATCTTAGTAGCGTCAGAGAATGGGGTCTACTCTCTTGTGGCCCAATCTCTCCCTTCACAGCGGTTTGGATTTTCTCGCTTCCTTACTGGGTCTCTATTTCGAATCATGCAGTACTCGCCTGCCCTTCCCTAAACAACTTGAGTGGTATTTCCTCACGGGCAGAAATACTGAGCGGTGCCCCCTATGGTCTTGGCCCGACGGGTGTGGCCGCGTGCCCTTGGCCCTAAACAGTACCGACCCAGTTACTTATACGGGATCTACATTGCGGGGTTAGGCTTCGTTCTGAGCGTTCCCCCTTTTTTAGCAGATCGCGCAGAGCCAGTTGCGTCCCATGCTCAAGTGGATTGACTAGTGAGAGTTCGGTAATGGAGGATCTGAGCAGGGATGCAAGTACATAATAGCCTTGTGGTTATGGGAGAGTCCTCCGCCCGAATTCGACACAGTATGCTTTATCGACTCAACAGTGAGAAAGGCCCATCGCTGATTATCTCGTCTTGCCTGCGTATCGCAGAACGCTTATGTTTTACGTCCGACGAGTCATCGCTCTGATGGCGTTGAGTACTAGGGCGCTTCTTCCACGAGAGGCGGCGGTTTTGAGACAGGAAGACGACTATCAAGTGTGTGTTCCGACCAACAAATTCTATCGTAACCGTAAAACCCTCCGCTGTGCAACCGATTAACCGGTGCCTTTGAACAACTAATAATTAGGTTATTCCAGTATGTTTGGCCCAAAATACGTTTCGAGAGGACATGCTATTTAACAGATGGAAGGCACTGCATAGGGCAGTGGAAGGTAGATAGGCGGTGCCCGGTCTGCGCGGCCGAGGTGGTCCAGATAATAGTATGAAACATAAAATTCAGATGAGGCACTCACGACGCTGCTCGAGATTGTGACGTTTTTGCTTCTGGGCCAAGCGCGGATTACAAGAACAATGAACTAGGGGTCACGCAGTACCAACTCAAAACAACAAGCTCAAGCCCAATTGACGACCTGGCGATGGCACAACCACGATGGGCACAAGGCTGCCCTTAACACCTAAGGGCGTTATAAGTAATAATTTGACTGTGTCCCCTATTCGAAACGGTGAAAGAAAAGCATTATATATTGACCGAGGACTTAGGGATTCATTCGTATTACTAGGGGGTACTTTCCTGGCAAACGGGCCATGGCGTCTCGTATGTTGCGGCGCATCCCAGATTCTGATGTGCTTAGGGTGTCTTGCTGTAGTTCAGCCGGCGCGAAACCAGACTTGTTCGACCTTCCGGTGTAGGAGGACGGATAAACTAATGTAACACGTATGGAAAGCACAGCAAATCGCGTCGCGTTCCCAACAATGGCGCGTGCCTAATTCCCGCGACGATGAAGCGGAGAACTGTAGGGCCGTGCCGCAAACTGCCTAGCTCTAGCTGCTGTCAGGCAATCTTATCGACCGCAGGGCGACTTTCATCAGAGGTGACCCAGAATTCCATGGCGGGCTTACGTAAATGAAGATTGTCGTTCCTACGGCTACGCTGAAAAATTGTGTAACGTACGTCACAAAAGTACAAAACATGTCCTCGCCGCGTTCAGGCGTGTGGTACATCCGAAGATTTCAAGTAGGCTCGACCCTGCCTGGGACACGGGTATAAATCAGACTGCAATATTGCCCGGCCTGGAAACATACCAGACGCGAATAAGGCGATGCTCGCATGGTTTTGGATTGGTACTTCTATTTTCTCATGCGAGTGTTCATTCCTTTGCATGACTTTGGAGATAAGGTTCCGGGGGCACAGGGAGACGCGTTCCTACAACTCCTGTACATCCGCACCTAGATACGCCATGCCTGCCGCTCGGTCACGTTTCTTAGAGGACGAATCTCATCCGCACAATACGGACGCAGCGAGGAACCTGCATAGACGGCGCGTAATCTTTATAATAATCTATCCAACGTACTGTGGTTCTGTCCGTCCACAGCCGAAGCCATCAGAAATATGTTGGCCTACTTTAGAGTATTACCCGTGGGCTAGCCCCGGGCTAACACAAACCGGTGTGACTCGTATATAGTCTTGACCGCATTACTGGTAGCCATCCCTTATGTGATGGGCTGTGTGCAGCTCGGCCTATGTATAATTGTCATGCCCTGTGGTGCTGCCTTAGAAGTGTATAGCGGACCTCACCTTCGCTACTGATAGACAGCTTCGCGGGGACCGATCTCGATCACACCCACGCAGATTTAGGGGACACAGCCACGTGACTAGGCCGCTGGCAGATGGGCTGTCCATCAAGGATCTACCTGGCGCTTCGCGACGTGGATAGGGGGTGCGATGGGTGTGACTACCGCAGACTGAGCTATCGCCAAGTGAAAATCTGAAGAGCAACGAACGGGCAGGTCCTCAAGCTCTAGGCCCCCGTTTCATCGAGTCCTGGGCTGAAACTATTACCAGAGGATTTTCAGCCTGGAGTTCAACACTAGTGGACAGTGAGCCCATAGTGGGGGCGTCCCACATGTGTCCATATTCGAAATCAAGGGACTTTGCTCGTACACTTAAGCGTTGTACAAACGGTACTGCCTCAACAAGCTTTCACTTAGTTATAAGCGATGCCAAACATACCCTTTAGGCCTGCTCATGGCAAGATAGGCTCTTTGTCGGGTGCGCGGAGTCTTCCAGAGTAGAGGCAACTTATCTTCTAACGCTTCCAAAATGGACCCAACCAGACGAACGCGTCTATATACACGATTGATCCTAGGGTCGAGCCAGGAACATCTTGAAGAACAGATCTCCGGTCCGCAGCGGACGTGAAATTAGACTGGGGGTAACCCTGGCATTCACTAATGCATCCTCTCGGGCGTAATTATCCATTTACGAATATCCACGTAAAGGAAGAATCCGCGAATTTGCCGTATTACTCTCCGCGAAGAGGCGGTGCCAACGGACTCTGTCAAGGTACCCAAGGGAGATCCGGTCCGTAGAGTAAGCATTTAGGTTCCAGCCCTGGGTCGCTGTTCATCAGGTTAAATGTTCTTCCACCGCCATATTCCGTGTCGGTCGGTTCACAGCGGCGTATGCTCTAGGGGACACACAAGCCCTCGTATGAATTTTAGAACGGGGTCCTCGGCGCTAGTACTCTACTCTGATACTTTTGGTGAGTATATATCATGATGATGTCTCTGCTAGTAATCAGAAAAAATTCATCCGTTGAGATCTTTTGCTTATCGGAAAGCATAATCAGGTAAGATGACGACTTACGGGATTACCCAGACTTACGTAGCAATAACCGCACGGTCGAAGATCTGCCTATTAGTCTCTAGCCTCCCGACATAGTACCTGGTTGCAGAACGAGTGCGGTCGACAAGTATTCACACCCGGGTAGTGTAGTGGCTATAATTATCTCTAACGATGTTGACCGCCTCTTACGATACAGATATCTCGGCATGTATGATCCTGGTATACAGTGCTTCGCTAGTGGACCGTGGAGGCATTATATCTACCATACTCAAAGAAACGGTTACAGGGACATATGAAATTAACCTCGACACAATATTGACTGTGCCTTTTCTCTATAATTAAACCGACAATCTACTCTCTAAGTCGTCTCATACGTGAGACGAGGGAAGTATCCCGTTATCAGATATGGTACGGGTAAAACCGGGTAGAGACTACGGAGCTCCCGCTCTGGAGTATTTAAGGGGTTTAGGTGCGCCGTTATTAGCTATTTATATCTCACTCACAAAGTGGAGTTGGCCTTTTGTATTGGTCATCTGATTATAAATCTGGATATGCTCATTTGGTACGAGTACCCTGTGCGTACCGGCGAATGGTTGATAATTCGGTCCCAATGAGGACACTGAGGAGTTTAAAAGTGGTTTGGAATCAATCGTATGTTCTTTTACCATAGGCATCTTTTGACCGGCGTTATACGGCTCAGAGTGCGAGGACTCGCAGAACATGTAGCGACTTAAACCCGGGGGGGATGAAAACACACACCCAATCGGGGGCAAGCTATTCTTTTCATCCACCCACTATTCAGGACCCTGTCTCCAGTAACGCTATCATAAGCTCGCATATCCAGATATATGCTGATGAGTCCCCCAGACTCTCTACTGGTGTCGGTGATCGACGCGTCTCTACGCAACCCCTCAGTGGTTACCTTCCAATACCTAGGTCGGTCTTACGATACTTGACCTCCCCGGTACTCAAAGGGTTGATTCCGTATGTCCCATTATTGTCTGCAGGCCTTCAGGTTTCATGCCATCCATCCAGCCCCGGCAGTTCGGGATTCGGAACCCGAACACCTCTTGTCTCAAGGCGCGATAACCCCTATCACGTGCGCCCGTGAGTGAATTGATAATAGGCGTACGCGGATTTTAAATCCCCAGTGCCCGGATGGATAGGATTCTCACCGGATTATCTTACCCCAGGACGTTACCAATTGATGATAGGATCTTCCACGTCTAATCCACAAGGGCGTATGCGTACGTCAGGCGAGCCCCGCATGAAGTGTAAGGAGTAATTCTCCCTGGAGATTCATTTGCACCCATTTTTCCGAGACGGTCTTATTGAATTGTGACGTGACTAAGACAATTTGGGCGTCAGGGTGTCGACACTATTCAGATACGAGATTCACACTTCATATGGCTATGCTCAGCCATCACGATGCACTGACCGGGAGTTCACGCGAGAGCCTTTGGCAACCGCTAGTGTGATGTTGTAGGCCAGATACATACCTCGAAAATCGCAAACTACCCGCGGTATCCGGTGTTTAAGCGTTTTAAATCCTGGTCTTTCATCTACCCACTCCATGCTCACGATCACGATGAAACACGCGTTAGACTACACGCTGTCTTCGTATTCACCCACGGGTGGCTAATACGACGCTGGCTCTCCCGCGCCTTCCTGATATTATGCTAAAACGCGATGACGGACGCTGTGTCGAACGCTTCAATTTTCTGCCCTACGAGTCATGTCTTTGTGGTAGCCTGTAGGTCTCTGGCGTGTCGAGGCGGCACCCTCCGTGACGAGGTACAGGATAAAGCGGTGACTATTCTTGTCCCTGCTGAATCCACGAGCCGGCCGGTTGCCTAGAAACGTTATAGCTGGGCGTCGGATCAAGACTGTGCGGTACCAATTCGTATCCGCGTTTTAGCTACATACAACAGGACCTTTGGAGTCCGTCCATTGTGCTTAGCTGAATGGACATTAAGGCTATATAAATAACTCGACGACATACGCACCCAGCCCTTTAGAAGGTCAGCGTGAAGGGCAACCAGCTGCTTCCGACCGCGCCTGACGC
		</sequence>
    <sequence><taxon idref="Location_2_4_0|30.82204467736851"/>
			CCGCCAAAGGACCCAGGTGAAATCGCAGGGTCAAAGGCCGAATACTTAGCTCACCAACCGAAGGTGCGAGTTTATCGCACCAACACTTCGAACGAAGGGCCCCCTTGGAACCCCAGCCCCCACCGCCTGATAGCTTGGGTCGCTCTTCCCTAAAGGTCAGAGCACAGTTCATATCTTGTGAACTAGGAATGCCGTTGACTACGGCACTGCCTTGTCGAACCGAACAGTGTCATAAGTAGGCACAGCTGTTCTGTACACGGCCTGTAAGGGTTACAGCAAAATGTTCTGGCGCGAGGCCAGTGTTCTTCGAGACGATTCGTTGCGTTGAGGTCCGATCGCCATACGGCGGTTGGCGCCCTATTTCACGTCAGCGGACAACCTTTGCGCTGCCTCGAATCAGCAGCAGGAAAGTACGTGTTGCTCCTCCTCCTTCCCGAGCGGTCCTGCAGCCCTTTGGTACGTACAGCTCTAAAAAACTGTCATCGGTTGCGCTGTAGTTCGCGAACTTGACGGGTCGGTAGCTCAGAATCGCATTTTGTCATTGAAATATCATCACTCGGCGTGATAACTATTTGGAATAAGTCCGGCTGCCGCAGATCAAGGTCTTCCGTTAAGAGCGAGGAGAAGGTTCCCGTGCAAAGCGTCGCGCAGAGTGAGATGCTTTAGAAAGTCGGAAGGAGTGTGCTGCAAACGATGTGAGTCACGATGAGTATCCTGGTCCCTCCTACGGGGTCAACCAGACCACTAGTGGCCTCAGCCAGACTACAGGTCTATCAACTCCGCTACCAGCGAATAAGGGAAAGTCTCAGCATCCGACTTTTCTTATCGACTCGGAATTCAGGCCTGGTTAACTGAGCAGCACTTTTTTCCACCGATCTTGGGTGAAGCACTATGTAAAAACACAAAGTGCCAGGACCGGGCAAGAACTGGAGCGTAGCACTGAGCAGAACCCGGATACACGGGCGCCTGTACAGCGCTTTTCTCGGCGCTTATCGACATGTGGTTGGTCAATGCGTTATTACGGTCGTGCGCCACTCCTATGGCGACGGGAGTATATAAGCACGGGTATTATCTGGGAGACACTGCATATGCTGATAGACCTCGCGCGAATTGCCAGCGCTCCATATCGTTCTACCACAGCGAGCGCGTGGATGGCGGTTGTTCCTTGCGTTAAATAAACGGAGTCTGAAAAGAAAGAAATGCTACGGAAAGTCAGCCGATAGAGAGTTAGTCTGTAGCGACTTGTCAGTCCATTTCGCAAGGAAGGTGTTGAGAAGTAGATGATCTGCGAACGTAGTTCAAATCAGACCCGGCGTATGATTCCGTCGAATAACGAACAATCCGCTTTAGGCCTTCACTTTGCGTGCGAATGTTGATTTCATGGCTTGGGGCGCAAGAATGCAAAAAGTTCATCTAACTCTTCGTCCAGGTAAGCAGTCATGTGTGTATGTCCGCGGTCCGACCATGACAGCTGGGCTTTATAAGCTGTGAAATGGATTCCTCTTTCGTTACTATGACTCTCCTCAAGGGGAGACCTTTTCGATGACGGGATGAGAGAATAAGTCCGATACACTCAGATACGGCGCACCTCCGAGCGGCCGAACGTATTCCGTGCGACGATGGCTCTTAGGGTTCCAATTCACGCTTTGACCAGATCCTGAGCTTTATTACGCCATAGGCGGAGCCGTGCGGGTCAGAGACTTTATGGACGATTGAGTGGGTCACGTACACCGACGACGGATTCCAGACTTTAGGCCTTTGTCAGTCTATATACTATGAGGACCAGGATCGCTTAAGGGGTACTACCTGGCGAGTACATCGCTCGTTTTTAACTCCACGATCTGGCGTGCCTGCATTTATGATAGGCTTGATCTAGCTGAACCCACTCGGCGGGTACTCTTGTGAGTATAAACCTCGATACGGATAAGACCTGACACCCGTTTCCGGCCACTCGTCTATGGAGGGCCCGATAGAAACATTAGCGCAGTGAACTTTAACCGGTCAGTGACTCTGCAACCGGCAGGGGCCCAGGGCGACCAAGTACCGCTCGTATGACTCTTGTCCCTTTTAGCGCATCCGGTTTATTTTAACCGTGGAAGTTCGAATATAGTTGTTGGATTGCCCTTCCCCAAATGAAACCTGATGATTGCCTAAATGTTAGGAGCGTGCCGAAATAGCCCGTTCTTTCTCTGATGCGCTAAAGATGCCTATTTCTAATGGGGACATACCCGAACCAATAAAGACGGCCCGGTAGAATGGTCCCATAGAACCGCTCCGTGTTCCAAGTCTCGATATTAACATGCTCACTTGGAAATCTCTAGACTGGCCTCATAATGGCAGTATCGAGGGCTAGTGAAGTCAGGCAAGAGGCTTTTTAAGTCTCTCCCTCTAGGATCCAGGCAAGCAAGTGGCGAAATAAGTGCTGACTCCGCTACTTTCCGCCTGCGTATACCATTACGGAAACTCCTGTGGGTGGACCAGGCATCTTTATTCTAACCGGAGGTCTCGGCTAATGTTCCGTCTTAAGGCCCATGCCGCCCGCGGCACATCCAACAGCAGAGGCTTGCGCCGTCCCGCGAACCTTCTCCGGCCTGCATACATGGGGTTGCGGAATGTACTCCAGAGGGCGCAGGGGATCGTGCGCCTGCCGAACGTCCGTTGCCGATCTAGGTCTAACTGCTCCACCCCAGGGACGGGCAATCCGAGTCCGTTCCAAGAAGGAAGGTTCGTGGCTGAGGTTTACGAGAATACTACACAGAGCACCCAACAGATGCTATCGTGCCGAGCCACTTGGCACTAGATTAACTACTTGGGTGCAATGCCATGTATGTCAGATCCAGTGAAAGTTAAGCTGCTACGTCAGGTAAATGAACCATCCGAGTATTGAACAGATTAGCGCCTTCGCACGCACCGTCGAAGTCGTGGGCACGGCAGCTATATTCGACGGAACCTGTCGGTAAGGAAGATTAAATCGAACTCCTGCTCCTGCTTATAGCTCAACCCTTGCATATTTACTTCTACCCGACAACTGATCCTTTCCCAATATAGAGAAACGTTGGTGTTCTGCCGTCCAGACCGACATCTATCTACCATTGACTAGTACGCAGATACTTATGGTTTGTAGCTGCAAGACTATCGTCACGTTGCGTGGACCCGGAATACCACGCAGACCGCCGCTAAACAGCACCCGAAAACTCGCAGGGAAACAGACTCCCGCGCTCTGTCTATTCGCCAGTCCCTGGTTATAACGAACATATATGCCGACCGTGGAGTCTAGGGTTGGCTTGAGCAACTTATCTTGCTCAGGCCCCATATCCAACTACCTGTTGTCGCTGCCGAGATATACAGGACCTGATACCTGAAATAAGCCATGGCCGGGGAGGGTGTTAGTGGGTTTCAGTTTTTTTTCAGTCCCCCGTGATCTGAACACCTTCAAACTCTAGCGGTACCGCATGCGTGGAGATAACTCTGCACTTGTACTTATCAGACCAGCGATTAAGGAAATTGTCGTGCTAGATGTCGTGAGAGTTATTATTTAGAACGGCGCACGTCTACGGTGTGCCTGGAACACCGGAGTCGTATTGACTGTCATGTGGGCTATCACTTCCATAGTAGCCCACGTAACTCTGGGTGATTGGTTCCCGGTGGCTCTAAGCTGACCAGTCTCAACTTAGGGTATTGAACGTCGCTTATCGCAGCGGAAATGTATGCTGGGGGTTGATACCGGTAGGGCGCTTCGAAAGCAATGGTTAATCATTTTGGCAACCCCATTGTTTCTTCATCCATACTAGGATCCGATATCCATAACCACTTTCTGTTGGCCACTTTCTTTAGTTAGAACAAGAGAGTCTGACCCTATATTTAATATTACGTAGTCCCCAACAATGGGGCTGAGAAGTCCAGTAAGTGCACTATGGCCACACTTCTGCGCTGTGCCGTAAAGAGTATATTACCTTCATCGGAATGGCTTCTAGTTGGGCCCAAATGTAATGGGCGTATTGCGGTAGTAAACGTCAGACTTTCAGATTTCTTGCTGATGACGGCTCCTGGTGATCACCGGTTCGGTTCCCAACCCTACTCGACTGTGGTAGTAGTGATTCGTCCACCTGCGCCCCCAAATTAGATTGGGGTTGTTACGGCGCAGCTATGTGAATTGTCCAACGGAGTGAAATTTTATATCGTACAGTTTTATTCGCTGTAATGACGGGCTTCTGAGCATCTTTGCACCTCAGCTGCGCATCTAAGCCCGGCTTAGCACGTTACTTAAGACCATCCGGGAGGCGGGTGCTCGCTCCAACCGGTGGTTGAAGTTAGTGCAATACTGACATCTGTCGCTCATTCAGGTATCGGGCGCTAGGATGGAGGCCGGAGTATCAAAGAAAGCTAACGTGCTGATGACAGGCACTGCCCTCTCTATGCAAGGTCCAGGAAAGGGATATAGCCCGTGTTTAATCATAAAGCGGCCAGTATGAAGAGATTAGGCGCATGTTAAAAACAGGCCTACCTTGGCAGGACGAGGAACTCAATGTATATACATTTTTTGAAGCTATCGTTCATGGCTCCTTTAGGAATCGATCGTCCGTTCGAGCTCGCGGTGCTAACAACAAGGGGGGTTAGCGTATCGCAAACTCTAGGAGGACCACTCCGCCGAGAGCATTTGATTCGTCCATGATGGTCGGTCTGGCTCATCGTCCTTGGCAGCGGCTATATACCATCAATATGATCCTCACCGCGTATCAGGTGGGATGTATCACCTGACGTCCGCACGTACCACCTTTCATTGCTAAGAGACGTCTATACGCAATTAAAAAAGAATGCTTAAAAAGGGCGTGTACATAGATTGCAGAGCACTAAGTTAATCCTACATCAGCAACAATTATGTCCTGTTCCTCAGCTGTTTTCACCGGTTAATATGACTTAGAATACGTTATAAAGTGACATCGACCAAGGAACTGCGGCTTCGTCCGAGCCATTGTCATCCTTGCCTACACCAGGTTCGACTAGTAGGCGCTGCCTAGCTGGTTTATATGCTTGTTAAAGCGGCTGCGGTCATTTACGCCTGTGTGCACGTACTTTAAGTTCTTCCTACTCCGACCCACCAAGGATAGTCCTGTGAGCTCATACTGCCAGCAGCGTTAACTGATGTCCTATTTTTGTGGTGTGAAACTATGCGGAGATAAGTTTAGTACTATTATCTTTACACTAGACAGCATTCTAGTCATCGAACATACAATCGCTTCGTTCTGAGGATCTTCAGAGGAAACGTGTGCTAGATGACTTCTTGAACAGGTCTAATTGCCCCGTATGAGAACGCAATGCCAAGCGTGGCTTAGGGATCTGAGCATCTGCCTAGGTTGATCTTTCGCAACTTTCACATGCCTGCCGTGGTATTAACGTCTAAGTCACAGCACATCGGCCCATTATACTCCTAATCGCCGCTGAGAAAATCCTAGCATTGCGGTACTGGACGTTTTCCTAGACGTTGAGTTAAATTGGAATCCGTGTTGGTTACTTTGATCATTATATATGAACCGGAGAGACGTGTTCTCACCAACTGGACTGACAGTCCATGGACTTCCCGCGTGGGGGCTTGGTGTAGTGAACGTAGGTACAAAATTGCTTGACACATAAACTGTCTCGTGTCAATCCGAGGACCCGAAGGCGCGTTTGTATGTATCAACCGTTATATAGATCAAATCATAACATTCCCAGGCTTGGGAAGAGGAAGTTGTCTCGCCTGCTCTACACTCTTGATTGTTTAGCTTTGTCTATTGGGGGCTCCTAGCTATACAAAAGTAGCAGTGTCGGCCAAATGATATACAGGAACTCTGGACGTAGGTGATTTTGTTTTCGGCAAAGTCTATTCAGGACGAAGGACTCGGCCGGTAATACAGCCAACCATGTGTCAGTCAAAGGCCGACGGCTGCACTAACTTTACCCGGTAGTCTCTATACGGCGGATCCTTTGGTGACCGCTGGCACCGACATTAGGCTCCATGTCTGCCCTAATGATGAATTATTTTCCGCGGATGTCAACAAGCCTGTCCTACTGCATCCACCGCAGCGAGGTGAGGTCAGCCCTAATTATGCCAGCAGCCATTCGCCACGGCGAAAAGTGCGCTCATTACCAGCCACTTCGACGACGATGGTGAATGCCGACCTCGGCTTAAGACTTCGACACCAGCCGCTTGTAATTTTCTAGCACAAGCACTATGCCACTACGATCTGGAGGAAGGGCGCTCCTTCTCAGCTTGTAGCTAGTAGAATTAATTCGAAAGATACGTGCCCATTGCACGTTGGGTTTACTCGACTTTACATTGTGTCGTCTATGCTGGTGATCCTGCATTTAATCGGGCACAGAAGCAAGTGTCGCTTAGGGCGCGGGACTGGGAAAGCTTACTCCCCGGGGTTATTTGTTGTCGGCTTCCCGGATTACCTCAGATATATCCTTCTAATCAAATGCCAAGTGCGCTTGAGCCGTTAGATGAAAGTTCCTACATAACCACCCAGGGCATACCGGAATGCATTTATTCAAGGTATAGTGGGAGTTTGCTGCCCCTATGCAAGCCAGGGGTACGTTCATGGTTCCTTACATTGCTGAGTTTATGCGTCGGCGGGACTACATAGATTGGCATAGGGTTCCATGACCAGAAAATCACTTTCTGATAATAGGTATAACTTTACCTAAGAATTACTAACGAGGGGCGAGCATTTGGACTATCAATGTAGCATTATGTACCGCGCTCCTTTGTTCTTTCGGTCTTGTGGTTTTTGTTAGACTCTAGTTCGCCTGAATTCCGTACTACAACGACCGTCCGGTCGTCTGTCTATTTTCATATGGGACAAGAAGCGTCTTGAAGAAAAATGACAGATAACTTTCCGCCTTTGGCTGACGCCGGCTTTCTGTCATACCCGTTCCGATCCGGTCTGAAGACGGGGGCTGGATCCAACGTCAGTTTTCAACGTAACTGGCGCTGCGAAATCGCATTGTCACCAGCGGGATCCAGTCGGACGACATTCTACGTAGGATTGAACGAAACTACGATCTCCGGGCTAATCCAGCAGAGGGGCTACGTCGACCCACCAAGTTGAGAGCACTGCTGCTATATCTATCATCGCTCCTCGCATGCATACCGATACGGCGCTGTTATGTGCCAGACCAGTGTCCTGCAAAAGGCCACCCTTACGTTTGAAACGACTTGCGGAATATCGGGGACCACCACATGGAGGGTGCTCACCGCCAAGACCGCAACCGTGTTCGTCGCGTTCTCCGGAATAGTCATGCCCCGTAAAACGCTCACAGGCTATAGCTTCAGGCCGAGTTCGAGCTGCTTTTTAACCTCGGTAGCTGCGAGCAGGTCTCTTATATATCTGGCAAACCGTTAAGATGGAAGGATCGTAGTATAGAGATATCGCATCGGGATCGCTCCCTAGACCTCTCAAAACTCAGATTGAAAGGCCCCCACCACTCCCAACAGATTAAGCTGGTTTACCACTTAACACAGCTTCTGCTTATGGACAATTGCGGCTGAAGAGCGACTTATTCGAAAAGGAGAGGTTAAAATCATGTCTAATGGACTAAGGGGCAAGTGCGACAGGCAGTAAACGCATGGCTCGACGCTATTAGCCCTTATCCACACTTTCGTAGATTACGTACGAACCAAAACTTACGCTCGTAAACTATGCGTGTGGCCAATCTCGCCCATAGTATATACTAACGTGGCGGGGAGAACTTGGATTACAGCAGCGAAGACTGTCTCAGCGTATCAGAGGACCTGGTTACCTCGCTGTGTCCCTTATGGTGGTCCGTCACAAAGTATTTTCTTGGACTTGTGCTTTGTCGCACGAGAAATATAGTCAGCACTAAAACCATCCTTGCACACAATTATCAGATCCCGAGGCAGTCATCGATGTCCGGTCGTTGACACCACCTCTACCTTAAAACTTGCGGAACCCCGAGTGTGCCGTGCAGACCGATGCTCTGAGCCGTCCGACAACAAGACACTGAAAGTAATTGACAGCGGGCCCCCACAATAATGACTCGTTATTGCCTTGCCGGATGTACGGTGGACGTAACAACAGTTCCTCGCGTAACGTTGGCATAGCACGACACCAGGAAGTACCTGGACGTAAGTACACACAGCGATCGAGTCAGCCTGACTGACTAAAATGGTGGCATACGAACGGTTCGACTCACATGCATCGCAAAATTGTCCTGGTATAGGGTCCTTGGCAGCGGGGGACTATAATCGTTTTCTGACCTGAAAGTTGTTGCTATCTGAGACGTGTCGAACCAGTTTCTTTTGGGTTTTTTCCGAATCAGGGTCGCCGTTACGAAGAAGAGATGGTCCTAGGTTCCTATTTTGATTAGCCCGCGGAGAACCATATCCCGAAATCTGTACAAATGCTGATCTAGTGCGGAGGCCGTTCGTCGCAATTGCAGGATGCCAACGGGGGAGATCGACGTTTAGGGCTGGCAAAGCATTACTGAGAATGTTGGCGACACAATACAGTTGAATGCATTAATTGACACGACCCTTTTTTAAATGTTGCTGCTGAAGCACGATGACTAGTTTTTAGCCGGTGATATCACATAGATCAAGGGGCGCTTGTGATATTGTTGGCGGCCCCAGCGGAAGGGTGAGTATCGTTCCAAGAGGTGAAATCTCTTATCATCGCCTCGATGGGTCTGAGCCTACTTCCTTAGATAGATGCAGCGCTCCCAAAACATCTTAGTAGCGTCAGAGAATGGGGTCTACTCTCTTGTGGCCCAATCTCTCCCTTCACAGCGGTTTGGATTTTCTCGCTTCCTTACTGGGTCTCTATTTCGAATCATGCAGTACTCGCCTGCCCTTCCCTAAACAACTTGAGTGGTATTTCCTCACGGGCAGAAATACTGAGCGGTGCCCCCTATGGTCTTGGCCCGACGGGTGTGGCCGCGTGCCCTTGGCCCTAAACAGTACCGACCCAGTTACTTATACGGGATCTACATTGCGGGGTTAGGCTTCGTTCTGAGCGTTCCCCCTTTTTTAGCAGATCGCGCAGAGCCAGTTGCGTCCCATGCTCAAGTGGATTGACTAGTGAGAGTTCGGTAATGGAGGATCTGAGCAGGGATGCAAGTACATAATAGCCTTGTGGTTATGGGAGAGTCCTCCGCCCGAATTCGACACAGTATGCTTTATCGACTCAACAGTGGGAAAGGCCCATCGCTGATTATCTCGTCTTGCCTGCGTATCGCAGAACGCTTATGTTTTACGTCCGACGAGTCATCGCTCTGATGGCGTTGAGTACTAGGGCGCTTCTTCCACGAGAGGCGGCGGTTTTGAGACAGGAAGACGACTATCAAGTGTGTGTTCCGACCAACAAATTCTATCGTAACCGTAAAACCCTCCGCTGTGCAACCGATTAACCGGTGCCTTTGAACAACTAATAATTAGGTTATTCCAGTATGTTTGGCCCAAAATACGTTTCGAGAGGACATGCTATTTAACAGATGGAAGGCACTGCATAGGGCAGTGGAAGGTAGATAGGCGGTGCCCGGTCTGCGCGGCCGAGGTGGTCCAGATAATAGTATGAAACATAAAATTCAGATGAGGCACTCACGACGCTGCTCGAGATTGTGACGTTTTTGCTTCTGGGCCAAGCGCGGATTACAAGAACAATGAACTAGGGGTCACGCAGTACCAACTCAAAACAACAAGCTCAAGCCCAATTGACGACCTGGCGATGGCACAACCACGATGGGCACAAGGCTGCCCTTAACACCTAAGGGCGTTATAAGTAATAATTTGACTGTGTCCCCTATTCGAAACGGTGAAAGAAAAGCATTATATATTGACCGAGGACTTAGGGATTCATTCGTATTACTAGGGGGTACTTTCCTGGCAAACGGGCCATGGCGTCTCGTATGTTGCGGCGCATCCCAGATTCTGATGTGCTTAGGGTGTCTTGCTGTAGTTCAGCCGGCGCGAAACCAGACTTGTTCGACCTTCCGGTGTAGGAGGACGGATAAACTAATGTAACACGTATGGAAAGCACAGCAAATCGCGTCGCGTTCCCAACAATGGCGCGTGCCTAATTCCCGCGACGATGAAGCGGAGAACTGTAGGGCCGTGCCGCAAACTGCCTAGCTCTAGCTGCTGTCAGGCAATCTTATCGACCGCAGGGCGACTTTCATCAGAGGTGACCCAGAATTCCATGGCGGGCTTACGTAAATGAAGATTGTCGTTCCTACGGCTACGCTGAAAAATTGTGTAACGTACGTCACAAAAGTACAAAACATGTCCTCGCCGCGTTCAGGCGTGTGGTACATCCGAAGATTTCAAGTAGGCTCGACCCTGCCTGGGACACGGGTATAAATCAGACTGCAATATTGCCCGGCCTGGAAACATACCAGACGCGAATAAGGCGATGCTCGCATGGTTTTGGATTGGTACTTCTATTTTCTCATGCGAGTGTTCATTCCTTTGCATGACTTTGGAGATAAGGTTCCGGGGGCACAGGGAGACGCGTTCCTACAACTCCTGTACATCCGCACCTAGATACGCCATGCCTGCCGCTCGGTCACGTTTCTTAGAGGACGAATCTCATCCGCACAATACGGACGCAGCGAGGAACCTGCATAGACGGCGCGTAATCTTTATAATAATCTATCCAACGTACTGTGGTTCTGTCCGTCCACAGCCGAAGCCATCAGAAATATGTTGGCCTACTTTAGAGTATTACCCGTGGGCTAGCCCCGGGCTAACACAAACCGGTGTGACTCGTATATAGTCTTGACCGCATTACTGGTAGCCATCCCTTATGTGATGGGCTGTGTGCAGCTCGGCCTATGTATAATTGTCATGCCCTGTGGTGCTGCCTTAGAAGTGTATAGCGGACCTCACCTTCGCTACTGATAGACAGCTTCGCGGGGACCGATCTCGATCACACCCACGCAGATTTAGGGGACACAGCCACGTGACTAGGCCGCTGGCAGATGGGCTGTCCATCAAGGATCTACCTGGCGCTTCGCGACGTGGATAGGGGGTGCGATGGGTGTGACTACCGCAGACTGAGCTATCGCCAAGTGAAAATCTGAAGAGCAACGAACGGGCAGGTCCTCAAGCTCTAGGCCCCCGTTTCATCGAGTCCTGGGCTGAAACTATTACCAGAGGATTTTCAGCCTGGAGTTCAACACTAGTGGACAGTGAGCCCATAGTGGGGGCGTCCCACATGTGTCCATATTCGAAATCAAGGGACTTTGCTCGTACACTTAAGCGTTGTACAAACGGTACTGCCTCAACAAGCTTTCACTTAGTTATAAGCGATGCCAAACATACCCTTTAGGCCTGCTCATGGCAAGATAGGCTCTTTGTCGGGTGCGCGGAGTCTTCCAGAGTAGAGGCAACTTATCTTCTAACGCTTCCAAAATGGACCCAACCAGACGAACGCGTCTATATACACGATTGATCCTAGGGTCGAGCCAGGAACATCTTGAAGAACAGATCTCCGGTCCGCAGCGGACGTGAAATTAGACTGGGGGTAACCCTGGCATTCACTAATGCATCCTCTCGGGCGTAATTATCCATTTACGAATATCCACGTAAAGGAAGAATCCGCGAATTTGCCGTATTACTCTCCGCGAAGAGGCGGTGCCAACGGACTCTGTCAAGGTACCCAAGGGAGATCCGGTCCGTAGAGTAAGCATTTAGGTTCCAGCCCTGGGTCGCTGTTCATCAGGTTAAATGTTCTTCCACCGCCATATTCCGTGTCGGTCGGTTCACAGCGGCGTATGCTCTAGGGGACACACAAGCCCTCGTATGAATTTTAGAACGGGGTCCTCGGCGCTAGTACTCTACTCTGATACTTTTGGTGAGTATATATCATGATGATGTCTCTGCTAGTAATCAGAAAAAATTCATCCGTTGAGATCTTTTGCTTATCGGAAAGCATAATCAGGTAAGATGACGACTTACGGGATTACCCAGACTTACGTAGCAATAACCGCACGGTCGAAGATCTGCCTATTAGTCTCTAGCCTCCCGACATAGTACCTGGTTGCAGAACGAGTGCGGTCGACAAGTATTCACACCCGGGTAGTGTAGTGGCTATAATTATCTCTAACGATGTTGACCGCCTCTTACGATACAGATATCTCGGCATGTATGATCCTGGTATACAGTGCTTCGCTAGTGGACCGTGAAGGCATTATATCTACCATACTCAAAGAAACGGTTACAGGGACATATGAAATTAACCTCGACACAATATTGACTGTGCCTTTTCTCTATAATTAAACCGACAATCTACTCTCTAAGTCGTCTCATACGTGAGACGAGGGAAGTTTCCCGTTATCAGATATGGTACGGGTAAAACCGGGTAGAGACTACGGAGCTCCCGCTCTGGAGTATTTAAGGGGTTTAGGTGCGCCGTTATTAGCTATTTATATCTCACTCACAAAGTGGAGTTGGCCTTTTGTATTGGTCATCTGATTATAAATCTGGATATGCTCATTTGGTACGAGTACCCTGTGCGTACCGGCGAATGGTTGATAATTCGGTCCCAATGAGGACACTGAGGAGTTTAAAAGTGGTTTGGAATCAATCGTATGTTCTTTTACCATAGGCATCTTTTGACCGGCGTTATACGGCTCAGAGTGCGAGGACTCGCAGAACATGTAGCGACTTAAACCCGGGGGGGATGAAAACACACACCCAATCGGGGGCAAGCTATTCTTTTCATCCACCCACTATTCAGGACCCTGTCTCCAGTAACGCTATCATAAGCTCGCATATCCAGATATATGCTGATGAGTCCCCCAGACTCTCTACTGGTGTCGGTGATCGACGCGTCTCTACGCAACCCCTCAGTGGTTACCTTCCAATACCTAGGTCGGTCTTACGATACTTGACCTCCCCGGTACTCAAAGGGTTGATTCCGTATGTCCCATTATTGTCTGCAGGCCTTCAGGTTTCATGCCATCCATCCAGCCCCGGCAGTTCGGGATTCGGAACCCGAACACCTCTTGTCTCAAGGCGCGATAACCCCTATCACGTGCGCCCGTGAGTGAATTGATAATAGGCGTACGCGGATTTTAAATCCCCAGTGCCCGGATGGATAGGATTCTCACCGGATTATCTTACCCCAGGACGTTACCAATTGATGATAGGATCTTCCACGTCTAATCCACAAGGGCGTATGCGTACGTCAGGCGAGCCCCGCATGAAGTGTAAGGAGTAATTCTCCCTGGAGATTCATTTGCACCCATTTTTCCGAGACGGTCTTATTGAATTGTGACGTGACTAAGACAATTTGGGCGTCAGGGTGTCGACACTATTCAGATACGAGATTCACACTTCATATGGCTATGCTCAGCCATCACGATGCACTGACCGGGAGTTCACGCGAGAGCCTTTGGCAACCGCTAGTGTGATGTTGTAGGCCAGATACATACCTCGAAAATCGCAAACTACCCGCGGTATCCGGTGTTTAAGCGTTTTAAATCCTGGTCTTTCATCTACCCACTCCATGCTCACGATCACGATGAAACACGCGTTAGACTACACGCTGTCTTCGTATTCACCCACGGGTGGCTAATACGACGCTGGCTCTCCCGCGCCTTCCTGATATTATGCTAAAACGCGATGACGGACGCTGTGTCGAACGCTTCAATTTTCTGCCCTACGAGTCATGTCTTTGTGGTAGCCTGTAGGTCTCTGGCGTGTCGAGGCGGCACCCTCCGTGACGAGGTACAGGATAAAGCGGTGACTATTCTTGTCCCTGCTGAATCCACGAGCCGGCCGGTTGCCTAGAAACGTTATAGCTGGGCGTCGGATCAAGACTGTGCGGTACCAATTCGTATCCGCGTTTTAGCTACATACAACAGGACCTTTGGAGTCCGTCCATTGTGCTTAGCTGAATGGACATTAAGGCTATATAAATAACTCGACGACATACGCACCCAGCCCTTTAGAAGGTCAGCGTGAAGGGCAACCAGCTGCTTCCGACCGCGCCTGACGC
		</sequence>
    <sequence><taxon idref="Location_1_3_0|19.961449141883364"/>
			CCGCCAAAGGACCCAGGTGAAATCGCAGGGTCAAAGGCCGAATACTTAGCTCACCAACCGAAGGTGCGAGTTTATCGCACCAACACTTCGAACGAAGGGCCCCCTTGGAACCCCAGCCCCCACCGCCTGATAGCTTGGGTCGCTCTTCCCTAAAGGTCAGAGCACAGTTCATATCTTGTGAACTAGGAATGCCGTTGACTACGGCACTGCCTTGTCGAACCGAACAGTGTCATAAGTAGGCACAGCTGTTCTGTACACGGCCTGTAAGGGTTACAGCAAAATGTTCTGGCGCGAGGCCAGTGTTCTTCGAGACGATTCGTTGCGTTGAGGTCCGATCGCCATACGGCGGTTGGCGCCCTATTTCACGTCAGCGGACAACCTTTGCGCTGCCTCGAATCAGCAGCAGGAAAGTACGTGTTGCTCCTCCTCCTTCCCGAGCGGTCCTGCAGCCCTTTGGTACGTACAGCTCTAAAAAACTGTCATCGGTTGCGCTGTAGTTCGCGAACTTGACGGGTCGGTAGCTCAGAATCGCATTTTGTCATTGAAATATCATCACTCGGCGTGATAACTATTTGGAATAAGTCCGGCTGCCGCAGATCAAGGTCTTCCGTTAAGAGCGAGGAGAAGGTTCCCGTGCAAAGCGTCGCGCAGAGTGAGATGCTTTAGAAAGTCGGAAGGAGTGTGCTGCAAACGATGTGAGTCACGATGAGTATCCTGGTCCCTCCTACGGGGTCAACCAGACCACTAGTGGCCTCAGCCAGACTACAGGTCTATCAACTCCGCTACCAGCGAATAAGGGAAAGTCTCAGCATCCGACTTTTCTTATCGACTCGGAATTCAGGCCTGGTTAACTGAGCAGCACTTTTTTCCACCGATCTTGGGTGAAGCACTATGTAAAAACACAAAGTGCCAGGACCGGGCAAGAACTGGAGCGTAGCACTGAGCAGAACCCGGATACACGGGCGCCTGTACAGCGCTTTTCTCGGCGCTTATCGACATGTGGTTGGTCAATGCGTTATTACGGTCGTGCGCCACTCCTATGGCGACGGGAGTATATAAGCACGGGTATTATCTGGGAGACACTGCATATGCTGATAGACCTCGCGCGAATTGCCAGCGCTCCATATCGTTCTACCACAGCGAGCGCGTGGATGGCGGTTGTTCCTTGCGTTAAATAAACGGAGTCTGAAAAGAAAGAAATGCTACGGAAAGTCAGCCGATAGAGAGTTAGTCTGTAGCGACTTGTCAGTCCATTTCGCAAGGAAGGTGTTGAGAAGTAGATGATCTGCGAACGTAGTTCAAATCAGACCCGGCGTATGATTCCGTCGAATAACGAACAATCCGCTTTAGGCCTTCACTTTGCGTGCGAATGTTGATTTCATGGCTTGGGGCGCAAGAATGCAAAAAGTTCATCTAACTCTTCGTCCAGGTAAGCAGTCATGTGTGTATGTCCGCGGTCCGACCATGACAGCTGGGCTTTATAAGCTGTGAAATGGATTCCTCTTTCGTTACTATGACTCTCCTCAAGGGGAGACCTTTTCGATGACGGGATGAGAGAATAAGTCCGATACACTCAGATACGGCGCACCTCCGAGCGGCCGAACGTATTCCGTGCGACGATGGCTCTTAGGGTTCCAATTCACGCTTTGACCAGATCCTGAGCTTTATTACGCCATAGGCGGAGCCGTGCGGGTCAGAGACTTTATGGACGATTGAGTGGGTCACGTACACCGACGACGGATTCCAGACTTTAGGCCTTTGTCAGTCTATATACTATGAGGACCAGGATCGCTTAAGGGGTACTACCTGGCGAGTACATCGCTCGTTTTTAACTCCACGATCTGGCGTGCCTGCATTTATGATAGGCTTGATCTAGCTGAACCCACTCGGCGGGTACTCTTGTGAGTATAAACCTCGATACGGATAAGACCTGACACCCGTTTCCGGCCACTCGTCTATGGAGGGCCCGATAGAAACATTAGCGCAGTGAACTTTAACCGGTCAGTGACTCTGCAACCGGCAGGGGCCCAGGGCGACCAAGTACCGCTCGTATGACTCTTGTCCCTTTTAGCGCATCCGGTTTATTTTAACCGTGGAAGTTCGAATATAGTTGTTGGATTGCCCTTCCCCAAATGAAACCTGATGATTGCCTAAATGTTAGGAGCGTGCCGAAATAGCCCGTTCTTTCTCTGATGCGCTAAAGATGCCTATTTCTAATGGGGACATACCCGAACCAATAAAGACGGCCCGGTAGAATGGTCCCATAGAACCGCTCCGTGTTCCAAGTCTCGATATTAACATGCTCACTTGGAAATCTCTAGACTGGCCTCATAATGGCAGTATCGAGGGCTAGTGAAGTCAGGCAAGAGGCTTTTTAAGTCTCTCCCACTAGGATCCAGGCAAGCAAGTGGCGAAATAAGTGCTGACTCCGCTACTTTCCGCCTGCGTATACCATTACGGAAACTCCTGTGGGTGGACCAGGCATCTTTATTCTAACCGGAGGTCTCGGCTAATGTTCCGTCTTAAGGCCCATGCCGCCCGCGGCACATCCAACAGCAGAGGCTTGCGCCGTCCCGCGAACCTTCTCCGGCCTGCATACATGGGGTTGCGGAATGTACTCCAGAGGGCGCAGGGGATCGTGCGCCTGCCGAACGTCCGTTGCCGATCTAGGTCTAACTGCTCCACCCCAGGGACGGGCAATCCGAGTCCGTTCCAAGAAGGAAGGTTCGTGGCTGAGGTTTACGAGAATACTACACAGAGCACCCAACAGATGCTATCGTGCCGAGCCACTTGGCACTAGATTAACTACTTGGGTGCAATGCCATGTATGTCAGATCCAGTGAAAGTTAAGCTGCTACGTCAGGTAAATGAACCATCCGAGTATTGAACAGATTAGCGCCTTCGCACGCACCGTCGAAGTCGTGGGCACGGCAGCTATATTCGACGGAACCTGTCGGTAAGGAAGATTAAATCGAACTCCTGCTCCTGCTTATAGCTCAACCCTTGCATATTTACTTCTACCCGACAACTGATCCTTTCCCAATATAGAGAAACGTTGGTGTTCTGCCGTCCAGACCGACATCTATCTACCATTGACTAGTACGCAGATACTTATGGTTTGTAGCTGCAAGACTATCGTCACGTTGCGTGGACCCGGAATACCACGCAGACCGCCGCTAAACAGCACCCGAAAACTCGCAGGGAAACAGACTCCCGCGCTCTGTCTATTCGCCAGTCCCTGGTTATAACGAACATATATGCCGACCGTGGAGTCTAGGGTTGGCTTGAGCAACTTATCTTGCTCAGGCCCCATATCCAACTACCTGTTGTCGCTGCCGAGATATACAGGACCTGATACCTGAAATAAGCCATGGCCGGGGAGGGTGTTAGTGGGTTTCAGTTTTTTTTCAGTCCCCCGTGATCTGAACACCTTCAAACTCTAGCGGTACCGCATGCGTGGAGATAACTCTGCACTTGTACTTATCAGACCAGCGATTAAGGAAATTGTCGTGCTAGATGTCGTGAGAGTTATTATTTAGAACGGCGCACGTCTACGGTGTGCCTGGAACACCGGAGTCGTATTGACTGTCATGTGGGCTATCACTTCCATAGTAGCCCACGTAACTCTGGGTGATTGGTTCCCGGTGGCTCTAAGCTGACCAGTCTCAACTTAGGGTATTGAACGTCGCTTATCGCAGCGGAAATGTATGCTGGGGGTTGATACCGGTAGGGCGCTTCGAAAGCAATGGTTAATCATTTTGGCAACCCCATTGTTTCTTCATCCATACTAGGATCCGATATCCATAACCACTTTCTGTTGGCCACTTTCTTTAGTTAGAACAAGAGAGTCTGACCCTATATTTAATATTACGTAGTCCCCAACAATGGGGCTGAGATGTCCAGTAAGTGCACTATGGCCACACTTCTGCGCTGTGCCGTAAAGAGTATATTACCTTCATCGGAATGGCTTCTAGTTGGGCCCAAATGTAATGGGCGTATTGCGGTAGTAAACGTCAGACTTTCAGATTTCTTGCTGATGACGGCTCCTGGTGATCACCGGTTCGGTTCCCAACCCTACTCGACTGTGGTAGTAGTGATTCGTCCACCTGCGCCCCCAAATTAGATTGGGGTTGTTACGGCGCAGCTATGTGAATTGTCCAACGGAGTGAAATTTTATATCGTACAGTTTTATTCGCTGTAATGACGGGCTTCTGAGCATCTTTGCACCTCAGCTGCGCATCTAAGCCCGGCTTAGCACGTTACTTAAGACCATCCGGGAGGCGGGTGCTCGCTCCAACCGGTGGTTGAAGTTAGTGCAAAACTGACATCTGTCGCTCATTCAGGTATCGGGCGCTAGGATGGAGGCCGGAGTATCAAAGAAAGCTAACGTGCTGATGACAGGCACTGCCCTCTCTATGCAAGGTCCAGGAAAGGGATATAGCCCGTGTTTAATCATAAAGCGGCCAGTATGAAGAGATTAGGCGCATGTTAAAAACAGGCCTACCTTGGCAGGACGAGGAACTCAATGTATATACATTTTTTGAAGCTATCGTTCATGGCTCCTTTAGGAATCGATCGTCCGTTCGAGCTCGCGGTGCTAACAACAAGGGGGGTTAGCGTATCGCAAACTCTAGGAGGACCACTCCGCCGAGAGCATTTGATTCGTCCATGATGGTCGGTCTGGCTCATCGTCCTTGGCAGCGGCTATATACCATCAATATGATCCTCACCGCGTATCAGGTGGGATGTATCACCTGACGTCCGCACGTACCACCTTTCATTGCTAAGAGACGTCTATACGCAATTAAAAAAGAATGCTTAAAAAGGGCGTGTACATAGATTGCAGAGCACTAAGTTAATCCTACATCAGCAACAATTATGTCCTGTTCCTCAGCTGTTTTCACCGGTTAATATGACTTAGAATACGTTATAAAGTGACATCGACCAAGGAACTGCGGCTTCGTCCGAGCCATTGTCATCCTTGCCTACACCAGGTTCGACTAGTAGGCGCTGCCTAGCTGGTTTATATGCTTGTTAAAGCGGCTGCGGTCATTTACGCCTGTGTGCACGTACTTTAAGTTCTTCCTACTCCGACCCACCAAGGATAGTCCTGTGAGCTCATACTGCCAGCAGCGTTAACTGATGTCCTATTTTTGTGGTGTGAAACTATGCGGAGATAAGTTTAGTACTATTATCTTTACACTAGACAGCATTCTAGTCATCGAACATACAATCGCTTCGTTCTGAGGATCTTCAGAGGAAACGTGTGCTAGATGACTTCTTGAACAGGTCTAATTGCCCCGTATGAGAACGCAATGCCAAGCGTGGCTTAGGGATCTGAGCATCTGCCTAGGTTGATCTTTCGCAACTTTCACATGCCTGCCGTGGTATTAACGTCTAAGTCACAGCACATCGGCCCATTATACTCCTAATCGCCGCTGAGAAAATCCTAGCATTGCGGTACTGGACGTTTTCCTAGACGTTGAGTTAAATTGGAATCCGTGTTGGTTACTTTGATCATTATATATGAACCGGAGAGACGTGTTCTCACCAACTGGACTGACAGTCCATGGACTTCCCGCGTGGGGGCTTGGTGTAGTGAACGTAGGTACAAAATTGCTTGACACATAAACTGTCTCGTGTCAATCCGAGGACCCGAAGGCGCGTTTGTATGTATCAACCGTTATATAGATCAAATCATAACATTCCCAGGCTTGGGAAGAGGAAGTTGTCTCGCCTGCTCTACACTCTTGATTGTTTAGCTTTGTCTATTGGGGGCTCCTAGCTATACAAAAGTAGCAGTGTCGGCCAAATGATATACAGGAACTCTGGACGTAGGTGATTTTGTTTTCGGCAAAGTCTATTCAGGACGAAGGACTCGGCCGGTAATACAGCCAACCATGTGTCAGTCAAAGGCCGACGGCTGCACTAACTTTACCCGGTAGTCTCTATACGGCGGATCCTTTGGTGACCGCTGGCACCGACATTAGGCTCCATGTCTGCCCTAATGATGAATTATTTTCCGCGGATGTCAACAAGCCTGTCCTACTGCATCCACCGCAGCGAGGTGAGGTCAGCCCTAATTATGCCAGCAGCCATTCGCCACGGCGAAAAGTGCGCTCATTACCAGCCACTTCGACGACGATGGTGAATGCCGACCTCGGCTTAAGACTTCGACACCAGCCGCTTGTAATTTTCTAGCACAAGCACTATGCCACTACGATCTGGAGGAAGGGCGCTCCTTCTCAGCTTGTAGCTAGTAGAATTAATTCGAAAGATACGTGCCCATTGCACGTTGGGTTTACTCGACTTTACATTGTGTCGTCTATGCTGGTGATCCTGCATTTAATCGGGCACAGAAGCAAGTGTCGCTTAGGGCGCGGGACTGGGAAAGCTTACTCCCCGGGGTTATTTGTTGTCGGCTTCCCGGATTACCTCAGATATATCCTTCTAATCAAATGCCAAGTGCGCTTGAGCCGTTAGATGAAAGTTCCTACATAACCACCCAGGGCATACCGGAATGCATTTATTCAAGGTATAGTGGGAGTTTGCTGCCCCTATGCAAGCCAGGGGTACGTTCATGGTTCCTTACATTGCTGAGTTTATGCGTCGGCGGGACTACATAGATTGGCATAGGGTTCCATGACCAGAAAATCACTTTCTGATAATAGGTATAACTTTACCTAAGAATTACTAACGAGGGGCGAGCATTTGGACTATCAATGTAGCATTATGTACCGCGCTCCTTTGTTCTTTCGGTCTTGTGGTTTTTGTTAGACTCTAGTTCGCCTGAATTCCGTACTACAACGACCGTCCGGTCGTCTGTCTATTTTCATATGGGACAAGAAGCGTCTTGAAGAAAAATGACAGATAACTTTCCGCCTTTGGCTGACGCCGGCTTTCTGTCATACCCGTTCCGATCCGGTCTGAAGACGGGGGCTGGATCCAACGTCAGTTTTCAACGTAACTGGCGCTGCGAAATCGCATTGTCACCAGCGGGATCCAGTCGGACGACATTCTACGTAGGATTGAACGAAACTACGATCTCCGGGCTAATCCAGCAGAGGGGCTACGTCGACCCACCAAGTTGAGAGCACTGCTGCTATATCTATCATCGCTCCTCGCATGCATACCGATACGGCGCTGTTATGTGCCAGACCAGTGTCCTGCAAAAGGCCACCCTTACGTTTGAAACGACTTGCGGAATATCGGGGACCACCACATGGAGGGTGCTCACCGCCAAGACCGCAACCGTGTTCGTCGCGTTCTCCGGAATAGTCATGCCCCGTAAAACGCTCACAGGCTATAGCTTCAGGCCGAGTTCGAGCTGCTTTTTAACCTCGGTAGCTGCGAGCAGGTCTCTTATATATCTGGCAAACCGTTAAGATGGAAGGATCGTAGTATAGAGATATCGCATCGGGATCGCTCCCTAGACCTCTCAAAACTCAGATTGAAAGGCCCCCACCACTCCCAACAGATTAAGCTGGTTTACCACTTAACACAGCTTCTGCTTATGGACAATTGCGGCTGAAGAGCGACTTATTCGAAAAGGAGAGGTTAAAATCATGTCTAATGGACTAAGGGGCAAGTGCGACAGGCAGTAAACGCATGGCTCGACGCTATTAGCCCTTATCCACACTTTCGTAGATTACGTACGAACCAAAACTTACGCTCGTAAACTATGCGTGTGGCCAATCTCGCCCATAGTATATACTAACGTGGCGGGGAGAACTTGGATTACAGCAGCGAAGACTGTCTCAGCGTATCAGAGGACCTGGTTACCTCGCTGTGTCCCTTATGGTGGTCCGTCACAAAGTATTTTCTTGGACTTGTGCTTTGTCGCACGAGAAATATAGTCAGCACTAAAACCATCCTTGCACACAATTATCAGATCCCGAGGCAGTCATCGATGTCCGGTCGTTGACACCACCTCTACCTTAAAACTTGCGGAACCCCGAGTGTGCCGTGCAGACCGATGCTCTGAGCCGTCCGACAACAAGACACTGAAAGTAATTGACAGCGGGCCCCCACAATAATGACTCGTTATTGCCTTGCCGGATGTACGGTGGACGTAACAACAGTTCCTCGCGTAACGTTGGCATAGCACGACACCAGGAAGTACCTGGACGTAAGTACACACAGCGATCGAGTCAGCCTGACTGACTAAAATGGTGGCATACGAACGGTTCGACTCACATGCATCGCAAAATTGTCCTGGTATAGGGTCCTTGGCAGCGGGGGACTATAATCGTTTTCTGACCTGAAAGTTGTTGCTATCTGAGACGTGTCGAACCAGTTTCTTTTGGGTTTTTTCCGAATCAGGGTCGCCGTTACGAAGAAGAGATGGTCCTAGGTTCCTATTTTGATTAGCCCGCGGAGAACCATATCCCGAAATCTGTACAAATGCTGATCTAGTGCGGAGGCCGTTCGTCGCAATTGCAGGATGCCAACGGGGGAGATCGACGTTTAGGGCTGGCAAAGCATTACTGAGAATGTTGGCGACACAATACAGTTGAATGCATTAATTGACACGACCCTTTTTTAAATGTTGCTGCTGAAGCACGATGACTAGTTTTTAGCCGGTGATATCACATAGATCAAGGGGCGCTTGTGATATTGTTGGCGGCCCCAGCGGAAGGGTGAGTATCGTTCCAAGAGGTGAAATCTCTTATCATCGCCTCGATGGGTCTGAGCCTACTTCCTTAGATAGATGCAGCGCTCCCAAAACATCTTAGTAGCGTCAGAGAATGGGGTCTACTCTCTTGTGGCCCAATCTCTCCCTTCACAGCGGTTTGGATTTTCTCGCTTCCTTACTGGGTCTCTATTTCGAATCATGCAGTACTCGCCTGCCCTTCCCTAAACAACTTGAGTGGTATTTCCTCACGGGCAGAAATACTGAGCGGTGCCCCCTATGGTCTTGGCCCGACGGGTGTGGCCGCGTGCCCTTGGCCCTAAACAGTACCGACCCAGTTACTTATACGGGATCTACATTGCGGGGTTAGGCTTCGTTCTGAGCGTTCCCCCTTTTTTAGCAGATCGCGCAGAGCCAGTTGCGTCCCATGCTCAAGTGGATTGACTAGTGAGAGTTCGGTAATGGAGGATCTGAGCAGGGATGCAAGTACATAATAGCCTTGTGGTTATGGGAGAGTCCTCCGCCCGAATTCGACACAGTATGCTTTATCGACTCAACAGTGAGAAAGGCCCATCGCTGATTATCTCGTCTTGCCTGCGTATCGCAGAACGCTTATGTTTTACGTCCGACGAGTCATCGCTCTGATGGCGTTGAGTACTAGGGCGCTTCTTCCACGAGAGGCGGCGGTTTTGAGACAGGAAGACGACTATCAAGTGTGTGTTCCGACCAACAAATTCTATCGTAACCGTAAAACCCTCCGCTGTGCAACCGATTAACCGGTGCCTTTGAACAACTAATAATTAGGTTATTCCAGTATGTTTGGCCCAAAATACGTTTCGAGAGGACATGCTATTTAACAGATGGAAGGCACTGCATAGGGCAGTGGAAGGTAGATAGGCGGTGCCCGGTCTGCGCGGCCGAGGTGGTCCAGATAATAGTATGAAACATAAAATTCAGATGAGGCACTCACGACGCTGCTCGAGATTGTGACGTTTTTGCTTCTGGGCCAAGCGCGGATTACAAGAACAATGAACTAGGGGTCACGCAGTACCAACTCAAAACAACAAGCTCAAGCCCAATTGACGACCTGGCGATGGCACAACCACGATGGGCACAAGGCTGCCCTTAACACCTAAGGGCGTTATAAGTAATAATTTGACTGTGTCCCCTATTCGAAACGGTGAAAGAAAAGCATTATATATTGACCGAGGACTTAGGGATTCATTCGTATTACTAGGGGGTACTTTCCTGGCAAACGGGCCATGGCGTCTCGTATGTTGCGGCGCATCCCAGATTCTGATGTGCTTAGGGTGTCTTGCTGTAGTTCAGCCGGCGCGAAACCAGACTTGTTCGACCTTCCGGTGTAGGAGGACGGATAAACTAATGTAACACGTATGGAAAGCACAGCAAATCGCGTCGCGTTCCCAACAATGGCGCGTGCCTAATTCCCGCGACGATGAAGCGGAGAACTGTAGGGCCGTGCCGCAAACTGCCTAGCTCTAGCTGCTGTCAGGCAATCTTATCGACCGCAGGGCGACTTTCATCAGAGGTGACCCAGAATTCCATGGCGGGCTTACGTAAATGAAGATTGTCGTTCCTACGGCTACGCTGAAAAATTGTGTAACGTACGTCACAAAAGTACAAAACATGTCCTCGCCGCGTTCAGGCGTGTGGTACATCCGAAGATTTCAAGTAGGCTCGACCCTGCCTGGGACACGGGTATAAATCAGACTGCAATATTGCCCGGCCTGGAAACATACCAGACGCGAATAAGGCGATGCTCGCATGGTTTTGGATTGGTACTTCTATTTTCTCATGCGAGTGTTCATTCCTTTGCATGACTTTGGAGATAAGGTTCCGGGGGCACAGGGAGACGCGTTCCTACAACTCCTGTACATCCGCACCTAGATACGCCATGCCTGCCGCTCGGTCACGTTTCTTAGAGGACGAATCTCATCCGCACAATACGGACGCAGCGAGGAACCTGCATAGACGGCGCGTAATCTTTATAATAATCTATCCAACGTACTGTGGTTCTGTCCGTCCACAGCCGAAGCCATCAGAAATATGTTGGCCTACTTTAGAGTATTACCCGTGGGCTAGCCCCGGGCTAACACAAACCGGTGTGACTCGTATATAGTCTTGACCGCATTACTGGTAGCCATCCCTTATGTGATGGGCTGTGTGCAGCTCGGCCTATGTATAATTGTCATGCCCTGTGGTGCTGCCTTAGAAGTGTATAGCGGACCTCACCTTCGCTACTGATAGACAGCTTCGCGGGGACCGATCTCGATCACACCCACGCAGATTTAGGGGACACAGCCACGTGACTAGGCCGCTGGCAGATGGGCTGTCCATCAAGGATCTACCTGGCGCTTCGCGACGTGGATAGGGGGTGCGATGGGTGTGACTACCGCAGACTGAGCTATCGCCAAGTGAAAATCTGAAGAGCAACGAACGGGCAGGTCCTCAAGCTCTAGGCCCCCGTTTCATCGAGTCCTGGGCTGAAACTATTACCAGAGGATTTTCAGCCTGGAGTTCAACACTAGTGGACAGTGAGCCCATAGTGGGGGCGTCCCACATGTGTCCATATTCGAAATCAAGGGACTTTGCTCGTACACTTAAGCGTTGTACAAACGGTACTGCCTCAACAAGCTTTCACTTAGTTATAAGCGATGCCAAACATACCCTTTAGGCCTGCTCATGGCAAGATAGGCTCTTTGTCGGGTGCGCGGAGTCTTCCAGAGTAGAGGCAACTTATCTTCTAACGCTTCCAAAATGGACCCAACCAGACGAACGCGTCTATATACACGATTGATCCTAGGGTCGAGCCAGGAACATCTTGAAGAACAGATCTCCGGTCCGCAGCGGACGTGAAATTAGACTGGGGGTAACCCTGGCATTCACTAATGCATCCTCTCGGGCGTAATTATCCATTTACGAATATCCACGTAAAGGAAGAATCCGCGAATTTGCCGTATTACTCTCCGCGAAGAGGCGGTGCCAACGGACTCTGTCAAGGTACCCAAGGGAGATCCGGTCCGTAGAGTAAGCATTTAGGTTCCAGCCCTGGGTCGCTGTTCATCAGGTTAAATGTTCTTCCACCGCCATATTCCGTGTCGGTCGGTTCACAGCGGCGTATGCTCTAGGGGACACACAAGCCCTCGTATGAATTTTAGAACGGGGTCCTCGGCGCTAGTACTCTACTCTGATACTTTTGGTGAGTATATATCATGATGATGTCTCTGCTAGTAATCAGAAAAAATTCATCCGTTGAGATCTTTTGCTTATCGGAAAGCATAATCAGGTAAGATGACGACTTACGGGATTACCCAGACTTACGTAGCAATAACCGCACGGTCGAAGATCTGCCTATTAGTCTCTAGCCTCCCGACATAGTACCTGGTTGCAGAACGAGTGCGGTCGACAAGTATTCACACCCGGGTAGTGTAGTGGCTATAATTATCTCTAACGATGTTGACCGCCTCTTACGATACAGATATCTCGGCATGTATGATCCTGGTATACAGTGCTTCGCTAGTGGACCGTGAAGGCATTATATCTACCATACTCAAAGAAACGGTTACAGGGACATATGAAATTAACCTCGACACAATATTGACTGTGCCTTTTCTCTATAATTAAACCGACAATCTACTCTCTAAGTCGTCTCATACGTGAGACGAGGGAAGTATCCCGTTATCAGATATGGTACGGGTAAAACCGGGTAGAGACTACGGAGCTCCCGCTCTGGAGTATTTAAGGGGTTTAGGTGCGCCGTTATTAGCTATTTATATCTCACTCACAAAGTGGAGTTGGCCTTTTGTATTGGTCATCTGATTATAAATCTGGATATGCTCATTTGGTACGAGTACCCTGTGCGTACCGGCGAATGGTTGATAATTCGGTCCCAATGAGGACACTGAGGAGTTTAAAAGTGGTTTGGAATCAATCGTATGTTCTTTTACCATAGGCATCTTTTGACCGGCGTTATACGGCTCAGAGTGCGAGGACTCGCAGAACATGTAGCGACTTAAACCCGGGGGGGATGAAAACACACACCCAATCGGGGGCAAGCTATTCTTTTCATCCACCCACTATTCAGGACCCTGTCTCCAGTAACGCTATCATAAGCTCGCATATCCAGATATATGCTGATGAGTCCCCCAGACTCTCTACTGGTGTCGGTGATCGACGCGTCTCTACGCAACCCCTCAGTGGTTACCTTCCAATACCTAGGTCGGTCTTACGATACTTGACCTCCCCGGTACTCAAAGGGTTGATTCCGTATGTCCCATTATTGTCTGCAGGCCTTCAGGTTTCATGCCATCCATCCAGCCCCGGCAGTTCGGGATTCGGAACCCGAACACCTCTTGTCTCAAGGCGCGATAACCCCTATCACGTGCGCCCGTGAGTGAATTGATAATAGGCGTACGCGGATTTTAAATCCCCAGTGCCCGGATGGATAGGATTCTCACCGGATTATCTTACCCCAGGACGTTACCAATTGATGATAGGATCTTCCACGTCTAATCCACAAGGGCGTATGCGTACGTCAGGCGAGCCCCGCATGAAGTGTAAGGAGTAATTCTCCCTGGAGATTCATTTGCACCCATTTTTCCGAGACGGTCTTATTGAATTGTGACGTGACTAAGACAATTTGGGCGTCAGGGTGTCGACACTATTCAGATACGAGATTCACACTTCATATGGCTATGCTCAGCCATCACGATGCACTGACCGGGAGTTCACGCGAGAGCCTTTGGCAACCGCTAGTGTGATGTTGTAGGCCAGATACATACCTCGAAAATCGCAAACTACCCGCGGTATCCGGTGTTTAAGCGTTTTAAATCCTGGTCTTTCATCTACCCACTCCATGCTCACGATCACGATGAAACACGCGTTAGACTACACGCTGTCTTCGTATTCACCCACGGGTGGCTAATACGACGCTGGCTCTCCCGCGCCTTCCTGATATTATGCTAAAACGCGATGACGGACGCTGTGTCGAACGCTTCAATTTTCTGCCCTACGAGTCATGTCTTTGTGGTAGCCTGTAGGTCTCTGGCGTGTCGAGGCGGCACCCTCCGTGACGAGGTACAGGATAAAGCGGTGACTATTCTTGTCCCTGCTGAATCCACGAGCCGGCCGGTTGCCTAGAAACGTTATAGCTGGGCGTCGGATCAAGACTGTGCGGTACCAATTCGTATCCGCGTTTTAGCTACATACAACAGGACCTTTGGAGTCCGTCCATTGTGCTTAGCTGAATGGACATTAAGGCTATATAAATAACTCGACGACATACGCACCCAGCCCTTTAGAAGGTCAGCGTGAAGGGCAACCAGCTGCTTCCGACCGCGCCTGACGC
		</sequence>
    <sequence><taxon idref="Location_1_3_1|32.287359535295316"/>
			CCGCCAAAGGACCCAGGTGAAATCGCAGGGTCAAAGGCCGAATACTTAGCTCACCAACCGAAGGTGCGAGTTTATCGCACCAACACTTCGAACGAAGGGCCCCCTTGGAACCCCAGCCCCCACCGCCTGATAGCTTGGGTCGCTCTTCCCTAAAGGTCAGAGCACAGTTCATATCTTGTGAACTAGGAATGCCGTTGACTACGGCACTGCCTTGTCGAACCGAACAGTGTCATAAGTAGGCACAGCTGTTCTGTACACGGCCTGTAAGGGTTACAGCAAAATGTTCTGGCGCGAGGCCAGTGTTCTTCGAGACGATTCGTTGCGTTGAGGTCCGATCGCCATACGGCGGTTGGCGCCCTATTTCACGTCAGCGGACAACCTTTGCGCTGCCTCGAATCAGCAGCAGGAAAGTACGTGTTGCTCCTCCTCCTTCCCGAGCGGTCCTGCAGCCCTTTGGTACGTACAGCTCTAAAAAACTGTCATCGGTTGCGCTGTAGTTCGCGAACTTGACGGGTCGGTAGCTCAGAATCGCATTTTGTCATTGAAATATCATCACTCGGCGTGATAACTATTTGGAATAAGTCCGGCTGCCGCAGATCAAGGTCTTCCGTTAAGAGCGAGGAGAAGGTTCCCGTGCAAAGCGTCGCGCAGAGTGAGATGCTTTAGAAAGTCGGAAGGAGTGTGCTGCAAACGATGTGAGTCACGATGAGTATCCTGGTCCCTCCTACGGGGTCAACCAGACCACTAGTGGCCTCAGCCAGACTACAGGTCTATCAACTCCGCTACCAGCGAATAAGGGAAAGTCTCAGCATCCGACTTTTCTTATCGACTCGGAATTCAGGCCTGGTTAACTGAGCAGCACTTTTTTCCACCGATCTTGGGTGAAGCACTATGTAAAAACACAAAGTGCCAGGACCGGGCAAGAACTGGAGCGTAGCACTGAGCAGAACCCGGATACACGGGCGCCTGTACAGCGCTTTTCTCGGCGCTTATCGACATGTGGTTGGTCAATGCGTTATTACGGTCGTGCGCCACTCCTATGGCGACGGGAGTATATAAGCACGGGTATTATCTGGGAGACACTGCATATGCTGATAGACCTCGCGCGAATTGCCAGCGCTCCATATCGTTCTACCACAGCGAGCGCGTGGATGGCGGTTGTTCCTTGCGTTAAATAAACGGAGTCTGAAAAGAAAGAAATGCTACGGAAAGTCAGCCGATAGAGAGTTAGTCTGTAGCGACTTGTCAGTCCATTTCGCAAGGAAGGTGTTGAGAAGTAGATGATCTGCGAACGTAGTTCAAATCAGACCCGGCGTATGATTCCGTCGAATAACGAACAATCCGCTTTAGGCCTTCACTTTGCGTGCGAATGTTGATTTCATGGCTTGGGGCGCAAGAATGCAAAAAGTTCATCTAACTCTTCGTCCAGGTAAGCAGTCATGTGTGTATGTCCGCGGTCCGACCATGACAGCTGGGCTTTATAAGCTGTGAAATGGATTCCTCTTTCGTTACTATGACTCTCCTCAAGGGGAGACCTTTTCGATGACGGGATGAGAGAATAAGTCCGATACACTCAGATACGGCGCACCTCCGAGCGGCCGAACGTATTCCGTGCGACGATGGCTCTTAGGGTTCCAATTCACGCTTTGACCAGATCCTGAGCTTTATTACGCCATAGGCGGAGCCGTGCGGGTCAGAGACTTTATGGACGATTGAGTGGGTCACGTACACCGACGACGGATTCCAGACTTTAGGCCTTTGTCAGTCTATATACTATGAGGACCAGGATCGCTTAAGGGGTACTACCTGGCGAGTACATCGCTCGTTTTTAACTCCACGATCTGGCGTGCCTGCATTTATGATAGGCTTGATCTAGCTGAACCCACTCGGCGGGTACTCTTGTGAGTATAAACCTCGATACGGATAAGACCTGACACCCGTTTCCGGCCACTCGTCTATGGAGGGCCCGATAGAAACATTAGCGCAGTGAACTTTAACCGGTCAGTGACTCTGCAACCGGCAGGGGCCCAGGGCGACCAAGTACCGCTCGTATGACTCTTGTCCCTTTTAGCGCATCCGGTTTATTTTAACCGTGGAAGTTCGAATATAGTTGTTGGATTGCCCTTCCCCAAATGAAACCTGATGATTGCCTAAATGTTAGGAGCGTGCCGAAATAGCCCGTTCTTTCTCTGATGCGCTAAAGATGCCTATTTCTAATGGGGACATACCCGAACCAATAAAGACGGCCCGGTAGAATGGTCCCATAGAACCGCTCCGTGTTCCAAGTCTCGATATTAACATGCTCACTTGGAAATCTCTAGACTGGCCTCATAATGGCAGTATCGAGGGCTAGTGAAGTCAGGCAAGAGGCTTTTTAAGTCTCTCCCACTAGGATCCAGGCAAGCAAGTGGCGAAATAAGTGCTGACTCCGCTACTTTCCGCCTGCGTATACCATTACGGAAACTCCTGTGGGTGGACCAGGCATCTTTATTCTAACCGGAGGTCTCGGCTAATGTTCCGTCTTAAGGCCCATGCCGCCCGCGGCACATCCAACAGCAGAGGCTTGCGCCGTCCCGCGAACCTTCTCCGGCCTGCATACATGGGGTTGCGGAATGTACTCCAGAGGGCGCAGGGGATCGTGCGCCTGCCGAACGTCCGTTGCCGATCTAGGTCTAACTGCTCCACCCCAGGGACGGGCAATCCGAGTCCGTTCCAAGAAGGAAGGTTCGTGGCTGAGGTTTACGAGAATACTACACAGAGCACCCAACAGATGCTATCGTGCCGAGCCACTTGGCACTAGATTAACTACTTGGGTGCAATGCCATGTATGTCAGATCCAGTGAAAGTTAAGCTGCTACGTCAGGTAAATGAACCATCCGAGTATTGAACAGATTAGCGCCTTCGCACGCACCGTCGAAGTCGTGGGCACGGCAGCTATATTCGACGGAACCTGTCGGTAAGGAAGATTAAATCGAACTCCTGCTCCTGCTTATAGCTCAACCCTTGCATATTTACTTCTACCCGACAACTGATCCTTTCCCAATATAGAGAAACGTTGGTGTTCTGCCGTCCAGACCGACATCTATCTACCATTGACTAGTACGCAGATACTTATGGTTTGTAGCTGCAAGACTATCGTCACGTTGCGTGGACCCGGAATACCACGCAGACCGCCGCTAAACAGCACCCGAAAACTCGCAGGGAAACAGACTCCCGCGCTCTGTCTATTCGCCAGTCCCTGGTTATAACGAACATATATGCCGACCGTGGAGTCTAGGGTTGGCTTGAGCAACTTATCTTGCTCAGGCCCCATATCCAACTACCTGTTGTCGCTGCCGAGATATACAGGACCTGATACCTGAAATAAGCCATGGCCGGGGAGGGTGTTAGTGGGTTTCAGTTTTTTTTCAGTCCCCCGTGATCTGAACACCTTCAAACTCTAGCGGTACCGCATGCGTGGAGATAACTCTGCACTTGTACTTATCAGACCAGCGATTAAGGAAATTGTCGTGCTAGATGTCGTGAGAGTTATTATTTAGAACGGCGCACGTCTACGGTGTGCCTGGAACACCGGAGTCGTATTGACTGTCATGTGGGCTATCACTTCCATAGTAGCCCACGTAACTCTGGGTGATTGGTTCCCGGTGGCTCTAAGCTGACCAGTCTCAACTTAGGGTATTGAACGTCGCTTATCGCAGCGGAAATGTATGCTGGGGGTTGATACCGGTAGGGCGCTTCGAAAGCAATGGTTAATCATTTTGGCAACCCCATTGTTTCTTCATCCATACTAGGATCCGATATCCATAACCACTTTCTGTTGGCCACTTTCTTTAGTTAGAACAAGAGAGTCTGACCCTATATTTAATATTACGTAGTCCCCAACAATGGGGCTGAGATGTCCAGTAAGTGCACTATGGCCACACTTCTGCGCTGTGCCGTAAAGAGTATATTACCTTCATCGGAATGGCTTCTAGTTGGGCCCAAATGTAATGGGCGTATTGCGGTAGTAAACGTCAGACTTTCAGATTTCTTGCTGATGACGGCTCCTGGTGATCACCGGTTCGGTTCCCAACCCTACTCGACTGTGGTAGTAGTGATTCGTCCACCTGCGCCCCCAAATTAGATTGGGGTTGTTACGGCGCAGCTATGTGAATTGTCCAACGGAGTGAAATTTTATATCGTACAGTTTTATTCGCTGTAATGACGGGCTTCTGAGCATCTTTGCACCTCAGCTGCGCATCTAAGCCCGGCTTAGCACGTTACTTAAGACCATCCGGGAGGCGGGTGCTCGCTCCAACCGGTGGTTGAAGTTAGTGCAAAACTGACATCTGTCGCTCATTCAGGTATCGGGCGCTAGGATGGAGGCCGGAGTATCAAAGAAAGCTAACGTGCTGATGACAGGCACTGCCCTCTCTATGCAAGGTCCAGGAAAGGGATATAGCCCGTGTTTAATCATAAAGCGGCCAGTATGAAGAGATTAGGCGCATGTTAAAAACAGGCCTACCTTGGCAGGACGAGGAACTCAATGTATATACATTTTTTGAAGCTATCGTTCATGGCTCCTTTAGGAATCGATCGTCCGTTCGAGCTCGCGGTGCTAACAACAAGGGGGGTTAGCGTATCGCAAACTCTAGGAGGACCACTCCGCCGAGAGCATTTGATTCGTCCATGATGGTCGGTCTGGCTCATCGTCCTTGGCAGCGGCTATATACCATCAATATGATCCTCACCGCGTATCAGGTGGGATGTATCACCTGACGTCCGCACGTACCACCTTTCATTGCTAAGAGACGTCTATACGCAATTAAAAAAGAATGCTTAAAAAGGGCGTGTACATAGATTGCAGAGCACTAAGTTAATCCTACATCAGCAACAATTATGTCCTGTTCCTCAGCTGTTTTCACCGGTTAATATGACTTAGAATACGTTATAAAGTGACATCGACCAAGGAACTGCGGCTTCGTCCGAGCCATTGTCATCCTTGCCTACACCAGGTTCGACTAGTAGGCGCTGCCTAGCTGGTTTATATGCTTGTTAAAGCGGCTGCGGTCATTTACGCCTGTGTGCACGTACTTTAAGTTCTTCCTACTCCGACCCACCAAGGATAGTCCTGTGAGCTCATACTGCCAGCAGCGTTAACTGATGTCCTATTTTTGTGGTGTGAAACTATGCGGAGATAAGTTTAGTACTATTATCTTTACACTAGACAGCATTCTAGTCATCGAACATACAATCGCTTCGTTCTGAGGATCTTCAGAGGAAACGTGTGCTAGATGACTTCTTGAACAGGTCTAATTGCCCCGTATGAGAACGCAATGCCAAGCGTGGCTTAGGGATCTGAGCATCTGCCTAGGTTGATCTTTCGCAACTTTCACATGCCTGCCGTGGTATTAACGTCTAAGTCACAGCACATCGGCCCATTATACTCCTAATCGCCGCTGAGAAAATCCTAGCATTGCGGTACTGGACGTTTTCCTAGACGTTGAGTTAAATTGGAATCCGTGTTGGTTACTTTGATCATTATATATGAACCGGAGAGACGTGTTCTCACCAACTGGACTGACAGTCCATGGACTTCCCGCGTGGGGGCTTGGTGTAGTGAACGTAGGTACAAAATTGCTTGACACATAAACTGTCTCGTGTCAATCCGAGGACCCGAAGGCGCGTTTGTATGTATCAACCGTTATATAGATCAAATCATAACATTCCCAGGCTTGGGAAGAGGAAGTTGTCTCGCCTGCTCTACACTCTTGATTGTTTAGCTTTGTCTATTGGGGGCTCCTAGCTATACAAAAGTAGCAGTGTCGGCCAAATGATATACAGGAACTCTGGACGTAGGTGATTTTGTTTTCGGCAAAGTCTATTCAGGACGAAGGACTCGGCCGGTAATACAGCCAACCATGTGTCAGTCAAAGGCCGACGGCTGCACTAACTTTACCCGGTAGTCTCTATACGGCGGATCCTTTGGTGACCGCTGGCACCGACATTAGGCTCCATGTCTGCCCTAATGATGAATTATTTTCCGCGGATGTCAACAAGCCTGTCCTACTGCATCCACCGCAGCGAGGTGAGGTCAGCCCTAATTATGCCAGCAGCCATTCGCCACGGCGAAAAGTGCGCTCATTACCAGCCACTTCGACGACGATGGTGAATGCCGACCTCGGCTTAAGACTTCGACACCAGCCGCTTGTAATTTTCTAGCACAAGCACTATGCCACTACGATCTGGAGGAAGGGCGCTCCTTCTCAGCTTGTAGCTAGTAGAATTAATTCGAAAGATACGTGCCCATTGCACGTTGGGTTTACTCGACTTTACATTGTGTCGTCTATGCTGGTGATCCTGCATTTAATCGGGCACAGAAGCAAGTGTCGCTTAGGGCGCGGGACTGGGAAAGCTTACTCCCCGGGGTTATTTGTTGTCGGCTTCCCGGATTACCTCAGATATATCCTTCTAATCAAATGCCAAGTGCGCTTGAGCCGTTAGATGAAAGTTCCTACATAACCACCCAGGGCATACCGGAATGCATTTATTCAAGGTATAGTGGGAGTTTGCTGCCCCTATGCAAGCCAGGGGTACGTTCATGGTTCCTTACATTGCTGAGTTTATGCGTCGGCGGGACTACATAGATTGGCATAGGGTTCCATGACCAGAAAATCACTTTCTGATAATAGGTATAACTTTACCTAAGAATTACTAACGAGGGGCGAGCATTTGGACTATCAATGTAGCATTATGTACCGCGCTCCTTTGTTCTTTCGGTCTTGTGGTTTTTGTTAGACTCTAGTTCGCCTGAATTCCGTACTACAACGACCGTCCGGTCGTCTGTCTATTTTCATATGGGACAAGAAGCGTCTTGAAGAAAAATGACAGATAACTTTCCGCCTTTGGCTGACGCCGGCTTTCTGTCATACCCGTTCCGATCCGGTCTGAAGACGGGGGCTGGATCCAACGTCAGTTTTCAACGTAACTGGCGCTGCGAAATCGCATTGTCACCAGCGGGATCCAGTCGGACGACATTCTACGTAGGATTGAACGAAACTACGATCTCCGGGCTAATCCAGCAGAGGGGCTACGTCGACCCACCAAGTTGAGAGCACTGCTGCTATATCTATCATCGCTCCTCGCATGCATACCGATACGGCGCTGTTATGTGCCAGACCAGTGTCCTGCAAAAGGCCACCCTTACGTTTGAAACGACTTGCGGAATATCGGGGACCACCACATGGAGGGTGCTCACCGCCAAGACCGCAACCGTGTTCGTCGCGTTCTCCGGAATAGTCATGCCCCGTAAAACGCTCACAGGCTATAGCTTCAGGCCGAGTTCGAGCTGCTTTTTAACCTCGGTAGCTGCGAGCAGGTCTCTTATATATCTGGCAAACCGTTAAGATGGAAGGATCGTAGTATAGAGATATCGCATAGGGATCGCTCCCTAGACCTCTCAAAACTCAGATTGAAAGGCCCCCACCACTCCCAACAGATTAAGCTGGTTTACCACTTAACACAGCTTCTGCTTATGGACAATTGCGGCTGAAGAGCGACTTATTCGAAAAGGAGAGGTTAAAATCATGTCTAATGGACTAAGGGGCAAGTGCGACAGGCAGTAAACGCATGGCTCGACGCTATTAGCCCTTATCCACACTTTCGTAGATTACGTACGAACCAAAACTTACGCTCGTAAACTATGCGTGTGGCCAATCTCGCCCATAGTATATACTAACGTGGCGGGGAGAACTTGGATTACAGCAGCGAAGACTGTCTCAGCGTATCAGAGGACCTGGTTACCTCGCTGTGTCCCTTATGGTGGTCCGTCACAAAGTATTTTCTTGGACTTGTGCTTTGTCGCACGAGAAATATAGTCAGCACTAAAACCATCCTTGCACACAATTATCAGATCCCGAGGCAGTCATCGATGTCCGGTCGTTGACACCACCTCTACCTTAAAACTTGCGGAACCCCGAGTGTGCCGTGCAGACCGATGCTCTGAGCCGTCCGACAACAAGACACTGAAAGTAATTGACAGCGGGCCCCCACAATAATGACTCGTTATTGCCTTGCCGGATGTACGGTGGACGTAACAACAGTTCCTCGCGTAACGTTGGCATAGCACGACACCAGGAAGTACCTGGACGTAAGTACACACAGCGATCGAGTCAGCCTGACTGACTAAAATGGTGGCATACGAACGGTTCGACTCACATGCATCGCAAAATTGTCCTGGTATAGGGTCCTTGGCAGCGGGGGACTATAATCGTTTTCTGACCTGAAAGTTGTTGCTATCTGAGACGTGTCGAACCAGTTTCTTTTGGGTTTTTTCCGAATCAGGGTCGCCGTTACGAAGAAGAGATGGTCCTAGGTTCCTATTTTGATTAGCCCGCGGAGAACCATATCCCGAAATCTGTACAAATGCTGATCTAGTGCGGAGGCCGTTCGTCGCAATTGCAGGATGCCAACGGGGGAGATCGACGTTTAGGGCTGGCAAAGCATTACTGAGAATGTTGGCGACACAATACAGTTGAATGCATTAATTGACACGACCCTTTTTTAAATGTTGCTGCTGAAGCACGATGACTAGTTTTTAGCCGGTGATATCACATAGATCAAGGGGCGCTTGTGATATTGTTGGCGGCCCCAGCGGAAGGGTGAGTATCGTTCCAAGAGGTGAAATCTCTTATCATCGCCTCGATGGGTCTGAGCCTACTTCCTTAGATAGATGCAGCGCTCCCAAAACATCTTAGTAGCGTCAGAGAATGGGGTCTACTCTCTTGTGGCCCAATCTCTCCCTTCACAGCGGTTTGGATTTTCTCGCTTCCTTACTGGGTCTCTATTTCGAATCATGCAGTACTCGCCTGCCCTTCCCTAAACAACTTGAGTGGTATTTCCTCACGGGCAGAAATACTGAGCGGTGCCCCCTATGGTCTTGGCCCGACGGGTGTGGCCGCGTGCCCTTGGCCCTAAACAGTACCGACCCAGTTACTTATACGGGATCTACATTGCGGGGTTAGGCTTCGTTCTGAGCGTTCCCCCTTTTTTAGCAGATCGCGCAGAGCCAGTTGCGTCCCATGCTCAAGTGGATTGACTAGTGAGAGTTCGGTAATGGAGGATCTGAGCAGGGATGCAAGTACATAATAGCCTTGTGGTTATGGGAGAGTCCTCCGCCCGAATTCGACACAGTATGCTTTATCGACTCAACAGTGAGAAAGGCCCATCGCTGATTATCTCGTCTTGCCTGCGTATCGCAGAACGCTTATGTTTTACGTCCGACGAGTCATCGCTCTGATGGCGTTGAGTACTAGGGCGCTTCTTCCACGAGAGGCGGCGGTTTTGAGACAGGAAGACGACTATCAAGTGTGTGTTCCGACCAACAAATTCTATCGTAACCGTAAAACCCTCCGCTGTGCAACCGATTAACCGGTGCCTTTGAACAACTAATAATTAGGTTATTCCAGTATGTTTGGCCCAAAATACGTTTCGAGAGGACATGCTATTTAACAGATGGAAGGCACTGCATAGGGCAGTGGAAGGTAGATAGGCGGTGCCCGGTCTGCGCGGCCGAGGTGGTCCAGATAATAGTATGAAACATAAAATTCAGATGAGGCACTCACGACGCTGCTCGAGATTGTGACGTTTTTGCTTCTGGGCCAAGCGCGGATTACAAGAACAATGAACTAGGGGTCACGCAGTACCAACTCAAAACAACAAGCTCAAGCCCAATTGACGACCTGGCGATGGCACAACCACGATGGGCACAAGGCTGCCCTTAACACCTAAGGGCGTTATAAGTAATAATTTGACTGTGTCCCCTATTCGAAACGGTGAAAGAAAAGCATTATATATTGACCGAGGACTTAGGGATTCATTCGTATTACTAGGGGGTACTTTCCTGGCAAACGGGCCATGGCGTCTCGTATGTTGCGGCGCATCCCAGATTCTGATGTGCTTAGGGTGTCTTGCTGTAGTTCAGCCGGCGCGAAACCAGACTTGTTCGACCTTCCGGTGTAGGAGGACGGATAAACTAATGTAACACGTATGGAAAGCACAGCAAATCGCGTCGCGTTCCCAACAATGGCGCGTGCCTAATTCCCGCGACGATGAAGCGGAGAACTGTAGGGCCGTGCCGCAAACTGCCTAGGTCTAGCTGCTGTCAGGCAATCTTATCGACCGCAGGGCGACTTTCATCAGAGGTGACCCAGAATTCCATGGCGGGCTTACGTAAATGAAGATTGTCGTTCCTACGGCTACGCTGAAAAATTGTGTAACGTACGTCACAAAAGTACAAAACATGTCCTCGCCGCGTTCAGGCGTGTGGTACATCCGAAGATTTCAAGTAGGCTCGACCCTGCCTGGGACACGGGTATAAATCAGACTGCAATATTGCCCGGCCTGGAAACATACCAGACGCGAATAAGGCGATGCTCGCATGGTTTTGGATTGGTACTTCTATTTTCTCATGCGAGTGTTCATTCCTTTGCATGACTTTGGAGATAAGGTTCCGGGGGCACAGGGAGACGCGTTCCTACAACTCCTGTACATCCGCACCTAGATACGCCATGCCTGCCGCTCGGTCACGTTTCTTAGAGGACGAATCTCATCCGCACAATACGGACGCAGCGAGGAACCTGCATAGACGGCGCGTAATCTTTATAATAATCTATCCAACGTACTGTGGTTCTGTCCGTCCACAGCCGAAGCCATCAGAAATATGTTGGCCTACTTTAGAGTATTACCCGTGGGCTAGCCCCGGGCTAACACAAACCGGTGTGACTCGTATATAGTCTTGACCGCATTACTGGTAGCCATCCCTTATGTGATGGGCTGTGTGCAGCTCGGCCTATGTATAATTGTCATGCCCTGTGGTGCTGCCTTAGAAGTGTATAGCGGACCTCACCTTCGCTACTGATAGACAGCTTCGCGGGGACCGATCTCGATCACACCCACGCAGATTTAGGGGACACAGCCACGTGACTAGGCCGCTGGCAGATGGGCTGTCCATCAAGGATCTACCTGGCGCTTCGCGACGTGGATAGGGGGTGCGATGGGTGTGACTACCGCAGACTGAGCTATCGCCAAGTGAAAATCTGAAGAGCAACGAACGGGCAGGTCCTCAAGCTCTAGGCCCCCGTTTCATCGAGTCCTGGGCTGAAACTATTACCAGAGGATTTTCAGCCTGGAGTTCAACACTAGTGGACAGTGAGCCCATAGTGGGGGCGTCCCACATGTGTCCATATTCGAAATCAAGGGACTTTGCTCGTACACTTAAGCGTTGTACAAACGGTACTGCCTCAACAAGCTTTCACTTAGTTATAAGCGATGCCAAACATACCCTTTAGGCCTGCTCATGGCAAGATAGGCTCTTTGTCGGGTGCGCGGAGTCTTCCAGAGTAGAGGCAACTTATCTTCTAACGCTTCCAAAATGGACCCAACCAGACGAACGCGTCTATATACACGATTGATCCTAGGGTCGAGCCAGGAACATCTTGAAGAACAGATCTCCGGTCCGCAGCGGACGTGAAATTAGACTGGGGGTAACCCTGGCATTCACTAATGCATCCTCTCGGGCGTAATTATCCATTTACGAATATCCACGTAAAGGAAGAATCCGCGAATTTGCCGTATTACTCTCCGCGAAGAGGCGGTGCCAACGGACTCTGTCAAGGTACCCAAGGGAGATCCGGTCCGTAGAGTAAGCATTTAGGTTCCAGCCCTGGGTCGCTGTTCATCAGGTTAAATGTTCTTCCACCGCCATATTCCGTGTCGGTCGGTTCACAGCGGCGTATGCTCTAGGGGACACACAAGCCCTCGTATGAATTTTAGAACGGGGTCCTCGGCGCTAGTACTCTACTCTGATACTTTTGGTGAGTATATATCATGATGATGTCTCTGCTAGTAATCAGAAAAAATTCATCCGTTGAGATCTTTTGCTTATCGGAAAGCATAATCAGGTAAGATGACGACTTACGGGATTACCCAGACTTACGTAGCAATAACCGCACGGTCGAAGATCTGCCTATTAGTCTCTAGCCTCCCGACATAGTACCTGGTTGCAGAACGAGTGCGGTCGACAAGTATTCACACCCGGGTAGTGTAGTGGCTATAATTATCTCTAACGATGTTGACCGCCTCTTACGATACAGATATCTCGGCATGTATGATCCTGGTATACAGTGCTTCGCTAGTGGACCGTGAAGGCATTATATCTACCATACTCAAAGAAACGGTTACAGGGACATATGAAATTAACCTCGACACAATATTGACTGTGCCTTTTCTCTATAATTAAACCGACAATCTACTCTCTAAGTCGTCTCATACGTGAGACGAGGGAAGTATCCCGTTATCAGATATGGTACGGGTAAAACCGGGTAGAGACTACGGAGCTCCCGCTCTGGAGTATTTAAGGGGTTTAGGTGCGCCGTTATTAGCTATTTATATCTCACTCACAAAGTGGAGTTGGCCTTTTGTATTGGTCATCTGATTATAAATCTGGATATGCTCATTTGGTACGAGTACCCTGTGCGTACCGGCGAATGGTTGATAATTCGGTCCCAATGAGGACACTGAGGAGTTTAAAAGTGGTTTGGAATCAATCGTATGTTCTTTTACCATAGGCATCTTTTGACCGGCGTTATACGGCTCAGAGTGCGAGGACTCGCAGAACATGTAGCGACTTAAACCCGGGGGGGATGAAAACACACACCCAATCGGGGGCAAGCTATTCTTTTCATCCACCCACTATTCAGGACCCTGTCTCCAGTAACGCTATCATAAGCTCGCATATCCAGATATATGCTGATGAGTCCCCCAGACTCTCTACTGGTGTCGGTGATCGACGCGTCTCTACGCAACCCCTCAGTGGTTACCTTCCAATACCTAGGTCGGTCTTACGATACTTGACCTCCCCGGTACTCAAAGGGTTGATTCCGTATGTCCCATTATTGTCTGCAGGCCTTCAGGTTTCATGCCATCCATCCAGCCCCGGCAGTTCGGGATTCGGAACCCGAACACCTCTTGTCTCAAGGCGCGATAACCCCTATCACGTGCGCCCGTGAGTGAATTGATAATAGGCGTACGCGGATTTTAAATCCCCAGTGCCCGGATGGATAGGATTCTCACCGGATTATCTTACCCCAGGACGTTACCAATTGATGATAGGATCTTCCACGTCTAATCCACAAGGGCGTATGCGTACGTCAGGCGAGCCCCGCATGAAGTGTAAGGAGTAATTCTCCCTGGAGATTCATTTGCACCCATTTTTCCGAGACGGTCTTATTGAATTGTGACGTGACTAAGACAATTTGGGCGTCAGGGTGTCGACACTATTCAGATACGAGATTCACACTTCATATGGCTATGCTCAGCCATCACGATGCACTGACCGGGAGTTCACGCGAGAGCCTTTGGCAACCGCTAGTGTGATGTTGTAGGCCAGATACATACCTCGAAAATCGCAAACTACCCGCGGTATCCGGTGTTTAAGCGTTTTAAATCCTGGTCTTTCATCTACCCACTCCATGCTCACGATCACGATGAAACACGCGTTAGACTACACGCTGTCTTCGTATTCACCCACGGGTGGCTAATACGACGCTGGCTCTCCCGCGCCTTCCTGATATTATGCTAAAACGCGATGACGGACGCTGTGTCGAACGCTTCAATTTTCTGCCCTACGAGTCATGTCTTTGTGGTAGCCTGTAGGTCTCTGGCGTGTCGAGGCGGCACCCTCCGTGACGAGGTACAGGATAAAGCGGTGACTATTCTTGTCCCTGCTGAATCCACGAGCCGGCCGGTTGCCTAGAAACGTTATAGCTGGGCGTCGGATCAAGACTGTGCGGTACCAATTCGTATCCGCGTTTTAGCTACATACAACAGGACCTTTGGAGTCCGTCCATTGTGCTTAGCTGAATGGACATTAAGGCTATATAAATAACTCGACGACATACGCACCCAGCCCTTTAGAAGGTCAGCGTGAAGGGCAACCAGCTGCTTCCGACCGCGCCTGACGC
		</sequence>
    <sequence><taxon idref="Location_0_4_1|37.7605909583106"/>
			CCGCCAAAGGACCCAGGTGAAATCGCAGGGTCAAAGGCCGAATACTTAGCTCACCAACCGAAGGTGCGAGTTTATCGCACCAACACTTCGAACGAAGGGCCCCCTTGGAACCCCAGCCCCCACCGCCTGATAGCTTGGGTCGCTCTTCCCTAAAGGTCAGAGCACAGTTCATATCTTGTGAACTAGGAATGCCGTTGACTACGGCACTGCCTTGTCGAACCGAACAGTGTCATAAGTAGGCACAGCTGTTCTGTACACGGCCTGTAAGGGTTACAGCAAAATGTTCTGGCGCGAGGCCAGTGTTCTTCGAGACGATTCGTTGCGTTGAGGTCCGATCGCCATACGGCGGTTGGCGCCCTATTTCACGTCAGCGGACAACCTTTGCGCTGCCTCGAATCAGCAGCAGGAAAGTACGTGTTGCTCCTCCTCCTTCCCGAGCGGTCCTGCAGCCCTTTGGTACGTACAGCTCTAAAAAACTGTCATCGGTTGCGCTGTAGTTCGCGAACTTGACGGGTCGGTAGCTCAGAATCGCATTTTGTCATTGAAATATCATCACTCGGCGTGATAACTATTTGGAATAAGTCCGGCTGCCGCAGATCAAGGTCTTCCGTTAAGAGCGAGGAGAAGGTTCCCGTGCAAAGCGTCGCGCAGAGTGAGATGCTTTAGAAAGTCGGAAGGAGTGTGCTGCAAACGATGTGAGTCACGATGAGTATCCTGGTCCCTCCTACGGGGTCAACCAGACCACTAGTGGCCTCAGCCAGACTACAGGTCTATCAACTCCGCTACCAGCGAATAAGGGAAAGTCTCAGCATCCGACTTTTCTTATCGACTCGGAATTCAGGCCTGGTTAACTGAGCAGCACTTTTTTCCACCGATCTTGGGTGAAGCACTATGTAAAAACACAAAGTGCCAGGACCGGGCAAGAACTGGAGCGTAGCACTGAGCAGAACCCGGATACACGGGCGCCTGTACAGCGCTTTTCTCGGCGCTTATCGACATGTGGTTGGTCAATGCGTTATTACGGTCGTGCGCCACTCCTATGGCGACGGGAGTATATAAGCACGGGTATTATCTGGGAGACACTGCATATGCTGATAGACCTCGCGCGAATTGCCAGCGCTCCATATCGTTCTACCACAGCGAGCGCGTGGATGGCGGTTGTTCCTTGCGTTAAATAAACGGAGTCTGAAAAGAAAGAAATGCTACGGAAAGTCAGCCGATAGAGAGTTAGTCTGTAGCGACTTGTCAGTCCATTTCGCAAGGAAGGTGTTGAGAAGTAGATGATCTGCGAACGTAGTTCAAATCAGACCCGGCGTATGATTCCGTCGAATAACGAACAATCCGCTTTAGGCCTTCACTTTGCGTGCGAATGTTGATTTCATGGCTTGGGGCGCAAGAATGCAAAAAGTTCATCTAACTCTTCGTCCAGGTAAGCAGTCATGTGTGTATGTCCGCGGTCCGACCATGACAGCTGGGCTTTATAAGCTGTGAAATGGATTCCTCTTTCGTTACTATGACTCTCCTCAAGGGGAGACCTTTTCGATGACGGGATGAGAGAATAAGTCCGATACACTCAGATACGGCGCACCTCCGAGCGGCCGAACGTATTCCGTGCGACGATGGCTCTTAGGGTTCCAATTCACGCTTTGACCAGATCCTGAGCTTTATTACGCCATAGGCGGAGCCGTGCGGGTCAGAGACTTTATGGACGATTGAGTGGGTCACGTACACCGACGACGGATTCCAGACTTTAGGCCTTTGTCAGTCTATATACTATGAGGACCAGGATCGCTTAAGGGGTACTACCTGGCGAGTACATCGCTCGTTTTTAACTCCACGATCTGGCGTGCCTGCATTTATGATAGGCTTGATCTAGCTGAACCCACTCGGCGGGTACTCTTGTGAGTATAAACCTCGATACGGATAAGACCTGACACCCGTTTCCGGCCACTCGTCTATGGAGGGCCCGATAGAAACATTAGCGCAGTGAACTTTAACCGGTCAGTGACTCTGCAACCGGCAGGGGCCCAGGGCGACCAAGTACCGCTCGTATGACTCTTGTCCCTTTTAGCGCATCCGGTTTATTTTAACCGTGGAAGTTCGAATATAGTTGTTGGATTGCCCTTCCCCAAATGAAACCTGATGATTGCCTAAATGTTAGGAGCGTGCCGAAATAGCCCGTTCTTTCTCTGATGCGCTAAAGATGCCTATTTCTAATGGGGACATACCCGAACCAATAAAGACGGCCCGGTAGAATGGTCCCATAGAACCGCTCCGTGTTCCAAGTCTCGATATTAACATGCTCACTTGGAAATCTCTAGACTGGCCTCATAATGGCAGTATCGAGGGCTAGTGAAGTCAGGCAAGAGGCTTTTTAAGTCTCTCCCACTAGGATCCAGGCAAGCAAGTGGCGAAATAAGTGCTGACTCCGCTACTTTCCGCCTGCGTATACCATTACGGAAACTCCTGTGGGTGGACCAGGCATCTTTATTCTAACCGGAGGTCTCGGCTAATGTTCCGTCTTAAGGCCCATGCCGCCCGCGGCACATCCAACAGCAGAGGCTTGCGCCGTCCCGCGAACCTTCTCCGGCCTGCATACATGGGGTTGCGGAATGTACTCCAGAGGGCGCAGGGGATCGTGCGCCTGCCGAACGTCCGTTGCCGATCTAGGTCTAACTGCTCCACCCCAGGGACGGGCAATCCGAGTCCGTTCCAAGAAGGAAGGTTCGTGGCTGAGGTTTACGAGAATACTACACAGAGCACCCAACAGATGCTATCGTGCCGAGCCACTTGGCACTAGATTAACTACTTGGGTGCAATGCCATGTATGTCAGATCCAGTGAAAGTTAAGCTGCTACGTCAGGTAAATGAACCATCCGAGTATTGAACAGATTAGCGCCTTCGCACGCACCGTCGAAGTCGTGGGCACGGCAGCTATATTCGACGGAACCTGTCGGTAAGGAAGATTAAATCGAACTCCTGCTCCTGCTTATAGCTCAACCCTTGCATATTTACTTCTACCCGACAACTGATCCTTTCCCAATATAGAGAAACGTTGGTGTTCTGCCGTCCAGACCGACATCTATCTACCATTGACTAGTACGCAGATACTTATGGTTTGTAGCTGCAAGACTATCGTCACGTTGCGTGGACCCGGAATACCACGCAGACCGCCGCTAAACAGCACCCGAAAACTCGCAGGGAAACAGACTCCCGCGCTCTGTCTATTCGCCAGTCCCTGGTTATAACGAACATATATGCCGACCGTGGAGTCTAGGGTTGGCTTGAGCAACTTATCTTGCTCAGGCCCCATATCCAACTACCTGTTGTCGCTGCCGAGATATACAGGACCTGATACCTGAAATAAGCCATGGCCGGGGAGGGTGTTAGTGGGTTTCAGTTTTTTTTCAGTCCCCCGTGATCTGAACACCTTCAAACTCTAGCGGTACCGCATGCGTGGAGATAACTCTGCACTTGTACTTATCAGACCAGCGATTAAGGAAATTGTCGTGCTAGATGTCGTGAGAGTTATTATTTAGAACGGCGCACGTCTACGGTGTGCCTGGAACACCGGAGTCGTATTGACTGTCATGTGGGCTATCACTTCCATAGTAGCCCACGTAACTCTGGGTGATTGGTTCCCGGTGGCTCTAAGCTGACCAGTCTCAACTTAGGGTATTGAACGTCGCTTATCGCAGCGGAAATGTATGCTGGGGGTTGATACCGGTAGGGCGCTTCGAAAGCAATGGTTAATCATTTTGGCAACCCCATTGTTTCTTCATCCATACTAGGATCCGATATCCATAACCACTTTCTGTTGGCCACTTTCTTTAGTTAGAACAAGAGAGTCTGACCCTATATTTAATATTACGTAGTCCCCAACAATGGGGCTGAGATGTCCAGTAAGTGCACTATGGCCACACTTCTGCGCTGTGCCGTAAAGAGTATATTACCTTCATCGGAATGGCTTCTAGTTGGGCCCAAATGTAATGGGCGTATTGCGGTAGTAAACGTCAGACTTTCAGATTTCTTGCTGATGACGGCTCCTGGTGATCACCGGTTCGGTTCCCAACCCTACTCGACTGTGGTAGTAGTGATTCGTCCACCTGCGCCCCCAAATTAGATTGGGGTTGTTACGGCGCAGCTATGTGAATTGTCCAACGGAGTGAAATTTTATATCGTACAGTTTTATTCGCTGTAATGACGGGCTTCTGAGCATCTTTGCACCTCAGCTGCGCATCTAAGCCCGGCTTAGCACGTTACTTAAGACCATCCGGGAGGCGGGTGCTCGCTCCAACCGGTGGTTGAAGTTAGTGCAAAACTGACATCTGTCGCTCATTCAGGTATCGGGCGCTAGGATGGAGGCCGGAGTATCAAAGAAAGCTAACGTGCTGATGACAGGCACTGCCCTCTCTATGCAAGGTCCAGGAAAGGGATATAGCCCGTGTTTAATCATAAAGCGGCCAGTATGAAGAGATTAGGCGCATGTTAAAAACAGGCCTACCTTGGCAGGACGAGGAACTCAATGTATATACATTTTTTGAAGCTATCGTTCATGGCTCCTTTAGGAATCGATCGTCCGTTCGAGCTCGCGGTGCTAACAACAAGGGGGGTTAGCGTATCGCAAACTCTAGGAGGACCACTCCGCCGAGAGCATTTGATTCGTCCATGATGGTCGGTCTGGCTCATCGTCCTTGGCAGCGGCTATATACCATCAATATGATCCTCACCGCGTATCAGGTGGGATGTATCACCTGACGTCCGCACGTACCACCTTTCATTGCTAAGAGACGTCTATACGCAATTAAAAAAGAATGCTTAAAAAGGGCGTGTACATAGATTGCAGAGCACTAAGTTAATCCTACATCAGCAACAATTATGTCCTGTTCCTCAGCTGTTTTCACCGGTTAATATGACTTAGAATACGTTATAAAGTGACATCGACCAAGGAACTGCGGCTTCGTCCGAGCCATTGTCATCCTTGCCTACACCAGGTTCGACTAGTAGGCGCTGCCTAGCTGGTTTATATGCTTGTTAAAGCGGCTGCGGTCATTTACGCCTGTGTGCACGTACTTTAAGTTCTTCCTACTCCGACCCACCAAGGATAGTCCTGTGAGCTCATACTGCCAGCAGCGTTAACTGATGTCCTATTTTTGTGGTGTGAAACTATGCGGAGATAAGTTTAGTACTATTATCTTTACACTAGACAGCATTCTAGTCATCGAACATACAATCGCTTCGTTCTGAGGATCTTCAGAGGAAACGTGTGCTAGATGACTTCTTGAACAGGTCTAATTGCCCCGTATGAGAACGCAATGCCAAGCGTGGCTTAGGGATCTGAGCATCTGCCTAGGTTGATCTTTCGCAACTTTCACATGCCTGCCGTGGTATTAACGTCTAAGTCACAGCACATCGGCCCATTATACTCCTAATCGCCGCTGAGAAAATCCTAGCATTGCGGTACTGGACGTTTTCCTAGACGTTGAGTTAAATTGGAATCCGTGTTGGTTACTTTGATCATTATATATGAACCGGAGAGACGTGTTCTCACCAACTGGACTGACAGTCCATGGACTTCCCGCGTGGGGGCTTGGTGTAGTGAACGTAGGTACAAAATTGCTTGACACATAAACTGTCTCGTGTCAATCCGAGGACCCGAAGGCGCGTTTGTATGTATCAACCGTTATATAGATCAAATCATAACATTCCCAGGCTTGGGAAGAGGAAGTTGTCTCGCCTGCTCTACACTCTTGATTGTTTAGCTTTGTCTATTGGGGGCTCCTAGCTATACAAAAGTAGCAGTGTCGGCCAAATGATATACAGGAACTCTGGACGTAGGTGATTTTGTTTTCGGCAAAGTCTATTCAGGACGAAGGACTCGGCCGGTAATACAGCCAACCATGTGTCAGTCAAAGGCCGACGGCTGCACTAACTTTACCCGGTAGTCTCTATACGGCGGATCCTTTGGTGACCGCTGGCACCGACATTAGGCTCCATGTCTGCCCTAATGATGAATTATTTTCCGCGGATGTCAACAAGCCTGTCCTACTGCATCCACCGCAGCGAGGTGAGGTCAGCCCTAATTATGCCAGCAGCCATTCGCCACGGCGAAAAGTGCGCTCATTACCAGCCACTTCGACGACGATGGTGAATGCCGACCTCGGCTTAAGACTTCGACACCAGCCGCTTGTAATTTTCTAGCACAAGCACTATGCCACTACGATCTGGAGGAAGGGCGCTCCTTCTCAGCTTGTAGCTAGTAGAATTAATTCGAAAGATACGTGCCCATTGCACGTTGGGTTTACTCGACTTTACATTGTGTCGTCTATGCTGGTGATCCTGCATTTAATCGGGCACAGAAGCAAGTGTCGCTTAGGGCGCGGGACTGGGAAAGCTTACTCCCCGGGGTTATTTGTTGTCGGCTTCCCGGATTACCTCAGATATATCCTTCTAATCAAATGCCAAGTGCGCTTGAGCCGTTAGATGAAAGTTCCTACATAACCACCCAGGGCATACCGGAATGCATTTATTCAAGGTACAGTGGGAGTTTGCTGCCCCTATGCAAGCCAGGGGTACGTTCATGGTTCCTTACATTGCTGAGTTTATGCGTCGGCGGGACTACATAGATTGGCATAGGGTTCCATGACCAGAAAATCACTTTCTGATAATAGGTATAACTTTACCTAAGAATTACTAACGAGGGGCGAGCATTTGGACTATCAATGTAGCATTATGTACCGCGCTCCTTTGTTCTTTCGGTCTTGTGGTTTTTGTTAGACTCTAGTTCGCCTGAATTCCGTACTACAACGACCGTCCGGTCGTCTGTCTATTTTCATATGGGACAAGAAGCGTCTTGAAGAAAAATGACAGATAACTTTCCGCCTTTGGCTGACGCCGGCTTTCTGTCATACCCGTTCCGATCCGGTCTGAAGACGGGGGCTGGATCCAACGTCAGTTTTCAACGTAACTGGCGCTGCGAAATCGCATTGTCACCAGCGGGATCCAGTCGGACGACATTCTACGTAGGATTGAACGAAACTACGATCTCCGGGCTAATCCAGCAGAGGGGCTACGTCGACCCACCAAGTTGAGAGCACTGCTGCTATATCTATCATCGCTCCTCGCATGCATACCGATACGGCGCTGTTATGTGCCAGACCAGTGTCCTGCAAAAGGCCACCCTTACGTTTGAAACGACTTGCGGAATATCGGGGACCACCACATGGAGGGTGCTCACCGCCAAGACCGCAACCGTGTTCGTCGCGTTCTCCGGAATAGTCATGCCCCGTAAAACGCTCACAGGCTATAGCTTCAGGCCGAGTTCGAGCTGCTTTTTAACCTCGGTAGCTGCGAGCAGGTCTCTTATATATCTGGCAAACCGTTAAGATGGAAGGATCGTAGTATAGAGATATCGCATCGGGATCGCTCCCTAGACCTCTCAAAACTCAGATTGAAAGGCCCCCACCACTCCCAACAGATTAAGCTGGTTTACCACTTAACACAGCTTCTGCTTATGGACAATTGCGGCTGAAGAGCGACTTATTCGAAAAGGAGAGGTTAAAATCATGTCTAATGGACTAAGGGGCAAGTGCGACAGGCAGTAAACGCATGGCTCGACGCTATTAGCCCTTATCCACACTTTCGTAGATTACGTACGAACCAAAACTTACGCTCGTAACCTATGCGTGTGGCCAATCTCGCCCATAGTATATACTAACGTGGCGGGGAGAACTTGGATTACAGCAGCGAAGACTGTCTCAGCGTATCAGAGGACCTGGTTACCTCGCTGTGTCCCTTATGGTGGTCCGTCACAAAGTATTTTCTTGGACTTGTGCTTTGTCGCACGAGAAATATAGTCAGCACTAAAACCATCCTTGCACACAATTATCAGATCCCGAGGCAGTCATCGATGTCCGGTCGTTGACACCACCTCTACCTTAAAACTTGCGGAACCCCGAGTGTGCCGTGCAGACCGATGCTCTGAGCCGTCCGACAACAAGACACTGAAAGTAATTGACAGCGGGCCCCCACAATAATGACTCGTTATTGCCTTGCCGGATGTACGGTGGACGTAACAACAGTTCCTCGCGTAACGTTGGCATAGCACGACACCAGGAAGTACCTGGACGTAAGTACACACAGCGATCGAGTCAGCCTGACTGACTAAAATGGTGGCATACGAACGGTTCGACTCACATGCATCGCAAAATTGTCCTGGTATAGGGTCCTTGGCAGCGGGGGACTATAATCGTTTTCTGACCTGAAAGTTGTTGCTATCTGAGACGTGTCGAACCAGTTTCTTTTGGGTTTTTTCCGAATCAGGGTCGCCGTTACGAAGAAGAGATGGTCCTAGGTTCCTATTTTGATTAGCCCGCGGAGAACCATATCCCGAAATCTGTACAAATGCTGATCTAGTGCGGAGGCCGTTCGTCGCAATTGCAGGATGCCAACGGGGGAGATCGACGTTTAGGGCTGGCAAAGCATTACTGAGAATGTTGGCGACACAATACAGTTGAATGCATTAATTGACACGACCCTTTTTTAAATGTTGCTGCTGAAGCACGATGACTAGTTTTTAGCCGGTGATATCACATAGATCAAGGGGCGCTTGTGATATTGTTGGCGGCCCCAGCGGAAGGGTGAGTATCGTTCCAAGAGGTGAAATCTCTTATCATCGCCTCGATGGGTCTGAGCCTACTTCCTTAGATAGATGCAGCGCTCCCAAAACATCTTAGTAGCGTCAGAGAATGGGGTCTACTCTCTTGTGGCCCAATCTCTCCCTTCACAGCGGTTTGGATTTTCTCGCTTCCTTACTGGGTCTCTATTTCGAATCATGCAGTACTCGCCTGCCCTTCCCTAAACAACTTGAGTGGTATTTCCTCACGGGCAGAAATACTGAGCGGTGCCCCCTATGGTCTTGGCCCGACGGGTGTGGCCGCGTGCCCTTGGCCCTAAACAGTACCGACCCAGTTACTTATACGGGATCTACATTGCGGGGTTAGGCTTCGTTCTGAGCGTTCCCCCTTTTTTAGCAGATCGCGCAGAGCCAGTTGCGTCCCATGCTCAAGTGGATTGACTAGTGAGAGTTCGGTAATGGAGGATCTGAGCAGGGATGCAAGTACATAATAGCCTTGTGGTTATGGGAGAGTCCTCCGCCCGAATTCGACACAGTATGCTTTATCGACTCAACAGTGAGAAAGGCCCATCGCTGATTATCTCGTCTTGCCTGCGTATCGCAGAACGCTTATGTTTTACGTCCGACGAGTCATCGCTCTGATGGCGTTGAGTACTAGGGCGCTTCTTCCACGAGAGGCGGCGGTTTTGAGACAGGAAGACGACTATCAAGTGTGTGTTCCGACCAACAAATTCTATCGTAGCCGTAAAACCCTCCGCTGTGCAACCGATTAACCGGTGCCTTTGAACAACTAATAATTAGGTTATTCCAGTATGTTTGGCCCAAAATACGTTTCGAGAGGACATGCTATTTAACAGATGGAAGGCACTGCATAGGGCAGTGGAAGGTAGATAGGCGGTGCCCGGTCTGCGCGGCCGAGGTGGTCCAGATAATAGTATGAAACATAAAATTCAGATGAGGCACTCACGACGCTGCTCGAGATTGTGACGTTTTTGCTTCTGGGCCAAGCGCGGATTACAAGAACAATGAACTAGGGGTCACGCAGTACCAACTCAAAACAACAAGCTCAAGCCCAATTGACGACCTGGCGATGGCACAACCACGATGGGCACAAGGCTGCCCTTAACACCTAAGGGCGTTATAAGTAATAATTTGACTGTGTCCCCTATTCGAAACGGTGAAAGAAAAGCATTATATATTGACCGAGGACTTAGGGATTCATTCGTATTACTAGGGGGTACTTTCCTGGCAAACGGGCCATGGCGTCTCGTATGTTGCGGCGCATCCCAGATTCTGATGTGCTTAGGGTGTCTTGCTGTAGTTCAGCCGGCGCGAAACCAGACTTGTTCGACCTTCCGGTGTAGGAGGACGGATAAACTAATGTAACACGTATGGAAAGCACAGCAAATCGCGTCGCGTTCCCAACAATGGCGCGTGCCTAATTCCCGCGACGATGAAGAGGAGAACTGTAGGGCCGTGCCGCAAACTGCCTAGGTCTAGCTGCTGTCAGGCAATCTTATCGACCGCAGGGCGACTTTCATCAGAGGTGACCCAGAATTCCATGGCGGGCTTACGTAAATGAAGATTGTCGTTCCTACGGCTACGCTGAAAAATTGTGTAACGTACGTCACAAAAGTACAAAACATGTCCTCGCCGCGTTCAGGCGTGTGGTACATCCGAAGATTTCAAGTAGGCTCGACCCTGCCTGGGACACGGGTATAAATCAGACTGCAATATTGCCCGGCCTGGAAACATACCAGACGCGAATAAGGCGATGCTCGCATGGTTTTGGATTGGTACTTCTATTTTCTCATGCGAGTGTTCATTCCTTTGCATGACTTTGGAGATAAGGTTCCGGGGGCACAGGGAGACGCGTTCCTACAACTCCTGTACATCCGCACCTAGATACGCCATGCCTGCCGCTCGGTCACGTTTCTTAGAGGACGAATCTCATCCGCACAATACGGACGCAGCGAGGAACCTGCATAGACGGCGCGTAATCTTTATAATAATCTATCCAACGTACTGTGGTTCTGTCCGTCCACAGCCGAAGCCATCAGAAATATGTTGGCCTACTTTAGAGTATTACCCGTGGGCTAGCCCCGGGCTAACACAAACCGGTGTGACTCGTATATAGTCTTGACCGCATTACTGGTAGCCATCCCTTATGTGATGGGCTGTGTGCAGCTCGGCCTATGTATAATTGTCATGCCCTGTGGTGCTGCCTTAGAAGTGTATAGCGGACCTCACCTTCGCTACTGATAGACAGCTTCGCGGGGACCGATCTCGATCACACCCACGCAGATTTAGGGGACACAGCCACGTGACTAGGCCGCTGGCAGATGGGCTGTCCATCAAGGATCTACCTGGCGCTTCGCGACGTGGATAGGGGGTGCGATGGGTGTGACTACCGCAGACTGAGCTATCGCCAAGTGAAAATCTGAAGAGCAACGAACGGGCAGGTCCTCAAGCTCTAGGCCCCCGTTTCATCGAGTCCTGGGCTGAAACTATTACCAGAGGATTTTCAGCCTGGAGTTCAACACTAGTGGACAGTGAGCCCATAGTGGGGGCGTCCCACATGTGTCCATATTCGAAATCAAGGGACTTTGCTCGTACACTTAAGCGTTGTACAAACGGTACTGCCTCAACAAGCTTTCACTTAGTTATAAGCGATGCCAAACATACCCTTTAGGCCTGCTCATGGCAAGATAGGCTCTTTGTCGGGTGCGCGGAGTCTTCCAGAGTAGAGGCAACTTATCTTCTAACGCTTCCAAAATGGACCCAACCAGACGAACGCGTCTATATACACGATTGATCCTAGGGTCGAGCCAGGAACATCTTGAAGAACAGATCTCCGGTCCGCAGCGGACGTGAAATTAGACTGGGGGTAACCCTGGCATTCACTAATGCATCCTCTCGGGCGTAATTATCCATTTACGAATATCCACGTAAAGGAAGAATCCGCGAATTTGCCGTATTACTCTCCGCGAAGAGGCGGTGCCAACGGACTCTGTCAAGGTACCCAAGGGAGATCCGGTCCGTAGAGTAAGCATTTAGGTTCCAGCCCTGGGTCGCTGTTCATCAGGTTAAATGTTCTTCCACCGCCATATTCCGTGTCGGTCGGTTCACAGCGGCGTATGCTCTAGGGGACACACAAGCCCTCGTATGAATTTTAGAACGGGGTCCTCGGCGCTAGTACTCTACTCTGATACTTTTGGTGAGTATATATCATGATGATGTCTCTGCTAGTAATCAGAAAAAATTCATCCGTTGAGATCTTTTGCTTATCGGAAAGCATAATCAGGTAAGATGACGACTTACGGGATTACCCAGACTTACGTAGCAATAACCGCACGGTCGAAGATCTGCCTATTAGTCTCTAGCCTCCCGACATAGTACCTGGTTGCAGAACGAGTGCGGTCGACAAGTATTCACACCCGGGTAGTGTAGTGGCTATAATTATCTCTAACGATGTTGACCGCCTCTTACGATACAGATATCTCGGCATGTATGATCCTGGTATACAGTGCTTCGCTAGTGGACCGTGAAGGCATTATATCTACCATACTCAAAGAAACGGTTACAGGGACATATGAAATTAACCTCGACACAATATTGACTGTGCCTTTTCTCTATAATTAAACCGACAATCTACTCTCTAAGTCGTCTCATACGTGAGACGAGGGAAGTATCCCGTTATCAGATATGGTACGGGTAAAACCGGGTAGAGACTACGGAGCTCCCGCTCTGGAGTATTTAAGGGGTTTAGGTGCGCCGTTATTAGCTATTTATATCTCACTCACAAAGTGGAGTTGGCCTTTTGTATTGGTCATCTGATTATAAATCTGGATATGCTCATTTGGTACGAGTACCCTGTGCGTACCGGCGAATGGTTGATAATTCGGTCCCAATGAGGACACTGAGGAGTTTAAAAGTGGTTTGGAATCAATCGTATGTTCTTTTACCATAGGCATCTTTTGACCGGCGTTATACGGCTCAGAGTGCGAGGACTCGCAGAACATGTAGCGACTTAAACCCGGGGGGGATGAAAACACACACCCAATCGGGGGCAAGCTATTCTTTTCATCCACCCACTATTCAGGACCCTGTCTCCAGTAACGCTATCATAAGCTCGCATATCCAGATATATGCTGATGAGTCCCCCAGACTCTCTACTGGTGTCGGTGATCGACGCGTCTCTACGCAACCCCTCAGTGGTTACCTTCCAATACCTAGGTCGGTCTTACGATACTTGACCTCCCCGGTACTCAAAGGGTTGATTCCGTATGTCCCATTATTGTCTGCAGGCCTTCAGGTTTCATGCCATCCATCCAGCCCCGGCAGTTCGGGATTCGGAACCCGAACACCTCTTGTCTCAAGGCGCGATAACCCCTATCACGTGCGCCCGTGAGTGAATTGATAATAGGCGTACGCGGATTTTAAATCCCCAGTGCCCGGATGGATAGGATTCTCACCGGATTATCTTACCCCAGGACGTTACCAATTGATGATAGGATCTTCCACGTCTAATCCACAAGGGCGTATGCGTACGTCAGGCGAGCCCCGCATGAAGTGTAAGGAGTAATTCTCCCTGGAGATTCATTTGCACCCATTTTTCCGAGACGGTCTTATTGAATTGTGACGTGACTAAGACAATTTGGGCGTCAGGGTGTCGACACTATTCAGATACGAGATTCACACTTCATATGGCTATGCTCAGCCATCACGATGCACTGACCGGGAGTTCACGCGAGAGCCTTTGGCAACCGCTAGTGTGATGTTGTAGGCCAGATACATACCTCGAAAATCGCAAACTACCCGCGGTATCCGGTGTTTAAGCGTTTTAAATCCTGGTCTTTCATCTACCCACTCCATGCTCACGATCACGATGAAACACGCGTTAGACTACACGCTGTCTTCGTATTCACCCACGGGTGGCTAATACGACGCTGGCTCTCCCGCGCCTTCCTGATATTATGCTAAAACGCGATGACGGACGCTGTGTCGAACGCTTCAATTTTCTGCCCTACGAGTCATGTCTTTGTGGTAGCCTGTAGGTCTCTGGCGTGTCGAGGCGGCACCCTCCGTGACGAGGTACAGGATAAAGCGGTGACTATTCTTGTCCCTGCTGAATCCACGAGCCGGCCGGTTGCCTAGAAACGTTATAGCTGGGCGTCGGATCAAGACTGTGCGGTACCAATTCGTATCCGCGTTTTAGCTACATACAACAGGACCTTTGGAGTCCGTCCATTGTGCTTAGCTGAATGGACATTAAGGCTATATAAATAACTCGACGACATACGCACCCAGCCCTTTAGAAGGTCAGCGTGAAGGGCAACCAGCTGCTTCCGACCGCGCCTGACGC
		</sequence>
    <sequence><taxon idref="Location_0_4_0|34.38169911162483"/>
			CCGCCAAAGGACCCAGGTGAAATCGCAGGGTCAAAGGCCGAATACTTAGCTCACCAACCGAAGGTGCGAGTTTATCGCACCAACACTTCGAACGAAGGGCCCCCTTGGAACCCCAGCCCCCACCGCCTGATAGCTTGGGTCGCTCTTCCCTAAAGGTCAGAGCACAGTTCATATCTTGTGAACTAGGAATGCCGTTGACTACGGCACTGCCTTGTCGAACCGAACAGTGTCATAAGTAGGCACAGCTGTTCTGTACACGGCCTGTAAGGGTTACAGCAAAATGTTCTGGCGCGAGGCCAGTGTTCTTCGAGACGATTCGTTGCGTTGAGGTCCGATCGCCATACGGCGGTTGGCGCCCTATTTCACGTCAGCGGACAACCTTTGCGCTGCCTCGAATCAGCAGCAGGAAAGTACGTGTTGCTCCTCCTCCTTCCCGAGCGGTCCTGCAGCCCTTTGGTACGTACAGCTCTAAAAAACTGTCATCGGTTGCGCTGTAGTTCGCGAACTTGACGGGTCGGTAGCTCAGAATCGCATTTTGTCATTGAAATATCATCACTCGGCGTGATAACTATTTGGAATAAGTCCGGCTGCCGCAGATCAAGGTCTTCCGTTAAGAGCGAGGAGAAGGTTCCCGTGCAAAGCGTCGCGCAGAGTGAGATGCTTTAGAAAGTCGGAAGGAGTGTGCTGCAAACGATGTGAGTCACGATGAGTATCCTGGTCCCTCCTACGGGGTCAACCAGACCACTAGTGGCCTCAGCCAGACTACAGGTCTATCAACTCCGCTACCAGCGAATAAGGGAAAGTCTCAGCATCCGACTTTTCTTATCGACTCGGAATTCAGGCCTGGTTAACTGAGCAGCACTTTTTTCCACCGATCTTGGGTGAAGCACTATGTAAAAACACAAAGTGCCAGGACCGGGCAAGAACTGGAGCGTAGCACTGAGCAGAACCCGGATACACGGGCGCCTGTACAGCGCTTTTCTCGGCGCTTATCGACATGTGGTTGGTCAATGCGTTATTACGGTCGTGCGCCACTCCTATGGCGACGGGAGTATATAAGCACGGGTATTATCTGGGAGACACTGCATATGCTGATAGACCTCGCGCGAATTGCCAGCGCTCCATATCGTTCTACCACAGCGAGCGCGTGGATGGCGGTTGTTCCTTGCGTTAAATAAACGGAGTCTGAAAAGAAAGAAATGCTACGGAAAGTCAGCCGATAGAGAGTTAGTCTGTAGCGACTTGTCAGTCCATTTCGCAAGGAAGGTGTTGAGAAGTAGATGATCTGCGAACGTAGTTCAAATCAGACCCGGCGTATGATTCCGTCGAATAACGAACAATCCGCTTTAGGCCTTCACTTTGCGTGCGAATGTTGATTTCATGGCTTGGGGCGCAAGAATGCAAAAAGTTCATCTAACTCTTCGTCCAGGTAAGCAGTCATGTGTGTATGTCCGCGGTCCGACCATGACAGCTGGGCTTTATAAGCTGTGAAATGGATTCCTCTTTCGTTACTATGACTCTCCTCAAGGGGAGACCTTTTCGATGACGGGATGAGAGAATAAGTCCGATACACTCAGATACGGCGCACCTCCGAGCGGCCGAACGTATTCCGTGCGACGATGGCTCTTAGGGTTCCAATTCACGCTTTGACCAGATCCTGAGCTTTATTACGCCATAGGCGGAGCCGTGCGGGTCAGAGACTTTATGGACGATTGAGTGGGTCACGTACACCGACGACGGATTCCAGACTTTAGGCCTTTGTCAGTCTATATACTATGAGGACCAGGATCGCTTAAGGGGTACTACCTGGCGAGTACATCGCTCGTTTTTAACTCCACGATCTGGCGTGCCTGCATTTATGATAGGCTTGATCTAGCTGAACCCACTCGGCGGGTACTCTTGTGAGTATAAACCTCGATACGGATAAGACCTGACACCCGTTTCCGGCCACTCGTCTATGGAGGGCCCGATAGAAACATTAGCGCAGTGAACTTTAACCGGTCAGTGACTCTGCAACCGGCAGGGGCCCAGGGCGACCAAGTACCGCTCGTATGACTCTTGTCCCTTTTAGCGCATCCGGTTTATTTTAACCGTGGAAGTTCGAATATAGTTGTTGGATTGCCCTTCCCCAAATGAAACCTGATGATTGCCTAAATGTTAGGAGCGTGCCGAAATAGCCCGTTCTTTCTCTGATGCGCTAAAGATGCCTATTTCTAATGGGGACATACCCGAACCAATAAAGACGGCCCGGTAGAATGGTCCCATAGAACCGCTCCGTGTTCCAAGTCTCGATATTAACATGCTCACTTGGAAATCTCTAGACTGGCCTCATAATGGCAGTATCGAGGGCTAGTGAAGTCAGGCAAGAGGCTTTTTAAGTCTCTCCCACTAGGATCCAGGCAAGCAAGTGGCGAAATAAGTGCTGACTCCGCTACTTTCCGCCTGCGTATACCATTACGGAAACTCCTGTGGGTGGACCAGGCATCTTTATTCTAACCGGAGGTCTCGGCTAATGTTCCGTCTTAAGGCCCATGCCGCCCGCGGCACATCCAACAGCAGAGGCTTGCGCCGTCCCGCGAACCTTCTCCGGCCTGCATACATGGGGTTGCGGAATGTACTCCAGAGGGCGCAGGGGATCGTGCGCCTGCCGAACGTCCGTTGCCGATCTAGGTCTAACTGCTCCACCCCAGGGACGGGCAATCCGAGTCCGTTCCAAGAAGGAAGGTTCGTGGCTGAGGTTTACGAGAATACTACACAGAGCACCCAACAGATGCTATCGTGCCGAGCCACTTGGCACTAGATTAACTACTTGGGTGCAATGCCATGTATGTCAGATCCAGTGAAAGTTAAGCTGCTACGTCAGGTAAATGAACCATCCGAGTATTGAACAGATTAGCGCCTTCGCACGCACCGTCGAAGTCGTGGGCACGGCAGCTATATTCGACGGAACCTGTCGGTAAGGAAGATTAAATCGAACTCCTGCTCCTGCTTATAGCTCAACCCTTGCATATTTACTTCTACCCGACAACTGATCCTTTCCCAATATAGAGAAACGTTGGTGTTCTGCCGTCCAGACCGACATCTATCTACCATTGACTAGTACGCAGATACTTATGGTTTGTAGCTGCAAGACTATCGTCACGTTGCGTGGACCCGGAATACCACGCAGACCGCCGCTAAACAGCACCCGAAAACTCGCAGGGAAACAGACTCCCGCGCTCTGTCTATTCGCCAGTCCCTGGTTATAACGAACATATATGCCGACCGTGGAGTCTAGGGTTGGCTTGAGCAACTTATCTTGCTCAGGCCCCATATCCAACTACCTGTTGTCGCTGCCGAGATATACAGGACCTGATACCTGAAATAAGCCATGGCCGGGGAGGGTGTTAGTGGGTTTCAGTTTTTTTTCAGTCCCCCGTGATCTGAACACCTTCAAACTCTAGCGGTACCGCATGCGTGGAGATAACTCTGCACTTGTACTTATCAGACCAGCGATTAAGGAAATTGTCGTGCTAGATGTCGTGAGAGTTATTATTTAGAACGGCGCACGTCTACGGTGTGCCTGGAACACCGGAGTCGTATTGACTGTCATGTGGGCTATCACTTCCATAGTAGCCCACGTAACTCTGGGTGATTGGTTCCCGGTGGCTCTAAGCTGACCAGTCTCAACTTAGGGTATTGAACGTCGCTTATCGCAGCGGAAATGTATGCTGGGGGTTGATACCGGTAGGGCGCTTCGAACGCAATGGTTAATCATTTTGGCAACCCCATTGTTTCTTCATCCATACTAGGATCCGATATCCATAACCACTTTCTGTTGGCCACTTTCTTTAGTTAGAACAAGAGAGTCTGACCCTATATTTAATATTACGTAGTCCCCAACAATGGGGCTGAGATGTCCAGTAAGTGCACTATGGCCACACTTCTGCGCTGTGCCGTAAAGAGTATATTACCTTCATCGGAATGGCTTCTAGTTGGGCCCAAATGTAATGGGCGTATTGCGGTAGTAAACGTCAGACTTTCAGATTTCTTGCTGATGACGGCTCCTGGTGATCACCGGTTCGGTTCCCAACCCTACTCGACTGTGGTAGTAGTGATTCGTCCACCTGCGCCCCCAAATTAGATTGGGGTTGTTACGGCGCAGCTATGTGAATTGTCCAACGGAGTGAAATTTTATATCGTACAGTTTTATTCGCTGTAATGACGGGCTTCTGAGCATCTTTGCACCTCAGCTGCGCATCTAAGCCCGGCTTAGCACGTTACTTAAGACCATCCGGGAGGCGGGTGCTCGCTCCAACCGGTGGTTGAAGTTAGTGCAAAACTGACATCTGTCGCTCATTCAGGTATCGGGCGCTAGGATGGAGGCCGGAGTATCAAAGAAAGCTAACGTGCTGATGACAGGCACTGCCCTCTCTATGCAAGGTCCAGGAAAGGGATATAGCCCGTGTTTAATCATAAAGCGGCCAGTATGAAGAGATTAGGCGCATGTTAAAAACAGGCCTACCTTGGCAGGACGAGGAACTCAATGTATATACATTTTTTGAAGCTATCGTTCATGGCTCCTTTAGGAATCGATCGTCCGTTCGAGCTCGCGGTGCTAACAACAAGGGGGGTTAGCGTATCGCAAACTCTAGGAGGACCACTCCGCCGAGAGCATTTGATTCGTCCATGATGGTCGGTCTGGCTCATCGTCCTTGGCAGCGGCTATATACCATCAATATGATCCTCACCGCGTATCAGGTGGGATGTATCACCTGACGTCCGCACGTACCACCTTTCATTGCTAAGAGACGTCTATACGCAATTAAAAAAGAATGCTTAAAAAGGGCGTGTACATAGATTGCAGAGCACTAAGTTAATCCTACATCAGCAACAATTATGTCCTGTTCCTCAGCTGTTTTCACCGGTTAATATGACTTAGAATACGTTATAAAGTGACATCGACCAAGGAACTGCGGCTTCGTCCGAGCCATTGTCATCCTTGCCTACACCAGGTTCGACTAGTAGGCGCTGCCTAGCTGGTTTATATGCTTGTTAAAGCGGCTGCGGTCATTTACGCCTGTGTGCACGTACTTTAAGTTCTTCCTACTCCGACCCACCAAGGATAGTCCTGTGAGCTCATACTGCCAGCAGCGTTAACTGATGTCCTATTTTTGTGGTGTGAAACTATGCGGAGATAAGTTTAGTACTATTATCTTTACACTAGACAGCATTCTAGTCATCGAACATACAATCGCTTCGTTCTGAGGATCTTCAGAGGAAACGTGTGCTAGATGACTTCTTGAACAGGTCTAATTGCCCCGTATGAGAACGCAATGCCAAGCGTGGCTTAGGGATCTGAGCATCTGCCTAGGTTGATCTTTCGCAACTTTCACATGCCTGCCGTGGTATTAACGTCTAAGTCACAGCACATCGGCCCATTATACTCCTAATCGCCGCTGAGAAAATCCTAGCATTGCGGTACTGGACGTTTTCCTAGACGTTGAGTTAAATTGGAATCCGTGTTGGTTACTTTGATCATTATATATGAACCGGAGAGACGTGTTCTCACCAACTGGACTGACAGTCCATGGACTTCCCGCGTGGGGGCTTGGTGTAGTGAACGTAGGTACAAAATTGCTTGACACATAAACTGTCTCGTGTCAATCCGAGGACCCGAAGGCGCGTTTGTATGTATCAACCGTTATATAGATCAAATCATAACATTCCCAGGCTTGGGAAGAGGAAGTTGTCTCGCCTGCTCTACACTCTTGATTGTTTAGCTTTGTCTATTGGGGGCTCCTAGCTATACAAAAGTAGCAGTGTCGGCCAAATGATATACAGGAACTCTGGACGTAGGTGATTTTGTTTTCGGCAAAGTCTATTCAGGACGAAGGACTCGGCCGGTAATACAGCCAACCATGTGTCAGTCAAAGGCCGACGGCTGCACTAACTTTACCCGGTAGTCTCTATACGGCGGATCCTTTGGTGACCGCTGGCACCGACATTAGGCTCCATGTCTGCCCTAATGATGAATTATTTTCCGCGGATGTCAACAAGCCTGTCCTACTGCATCCACCGCAGCGAGGTGAGGTCAGCCCTAATTATGCCAGCAGCCATTCGCCACGGCGAAAAGTGCGCTCATTACCAGCCACTTCGACGACGATGGTGAATGCCGACCTCGGCTTAAGACTTCGACACCAGCCGCTTGTAATTTTCTAGCACAAGCACTATGCCACTACGATCTGGAGGAAGGGCGCTCCTTCTCAGCTTGTAGCTAGTAGAATTAATTCGAAAGATACGTGCCCATTGCACGTTGGGTTTACTCGACTTTACATTGTGTCGTCTATGCTGGTGATCCTGCATTTAATCGGGCACAGAAGCAAGTGTCGCTTAGGGCGCGGGACTGGGAAAGCTTACTCCCCGGGGTTATTTGTTGTCGGCTTCCCGGATTACCTCAGATATATCCTTCTAATCAAATGCCAAGTGCGCTTGAGCCGTTAGATGAAAGTTCCTACATAACCACCCAGGGCATACCGGAATGCATTTATTCAAGGTATAGTGGGAGTTTGCTGCCCCTATGCAAGCCAGGGGTACGTTCATGGTTCCTTACATTGCTGAGTTTATGCGTCGGCGGGACTACATAGATTGGCATAGGGTTCCATGACCAGAAAATCACTTTCTGATAATAGGTATAACTTTACCTAAGAATTACTAACGAGGGGCGAGCATTTGGACTATCAATGTAGCATTATGTACCGCGCTCCTTTGTTCTTTCGGTCTTGTGGTTTTTGTTAGACTCTAGTTCGCCTGAATTCCGTACTACAACGACCGTCCGGTCGTCTGTCTATTTTCATATGGGACAAGAAGCGTCTTGAAGAAAAATGACAGATAACTTTCCGCCTTTGGCTGACGCCGGCTTTCTGTCATACCCGTTCCGATCCGGTCTGAAGACGGGGGCTGGATCCAACGTCAGTTTTCAACGTAACTGGCGCTGCGAAATCGCATTGTCACCAGCGGGATCCAGTCGGACGACATTCTACGTAGGATTGAACGAAACTACGATCTCCGGGCTAATCCAGCAGAGGGGCTACGTCGACCCACCAAGTTGAGAGCACTGCTGCTATATCTATCATCGCTCCTCGCATGCATACCGATACGGCGCTGTTATGTGCCAGACCAGTGTCCTGCAAAAGGCCACCCTTACGTTTGAAACGACTTGCGGAATATCGGGGACCACCACATGGAGGGTGCTCACCGCCAAGACCGCAACCGTGTTCGTCGCGTTCTCCGGAATAGTCATGCCCCGTAAAACGCTCACAGGCTATAGCTTCAGGCCGAGTTCGAGCTGCTTTTTAACCTCGGTAGCTGCGAGCAGGTCTCTTATATATCTGGCAAACCGTTAAGATGGAAGGATCGTAGTATAGAGATATCGCATCGGGATCGCTCCCTAGACCTCTCAAAACTCAGATTGAAAGGCCCCCACCACTCCCAACAGATTAAGCTGGTTTACCACTTAACACAGCTTCTGCTTATGGACAATTGCGGCTGAAGAGCGACTTATTCGAAAAGGAGAGGTTAAAATCATGTCTAATGGACTAAGGGGCAAGTGCGACAGGCAGTAAACGCATGGCTCGACGCTATTAGCCCTTATCCACACTTTCGTAGATTACGTACGAACCAAAACTTACGCTCGTAAACTATGCGTGTGGCCAATCTCGCCCATAGTATATACTAACGTGGCGGGGAGAACTTGGATTACAGCAGCGAAGACTGTCTCAGCGTATCAGAGGACCTGGTTACCTCGCTGTGTCCCTTATGGTGGTCCGTCACAAAGTATTTTCTTGGACTTGTGCTTTGTCGCACGAGAAATATAGTCAGCACTAAAACCATCCTTGCACACAATTATCAGATCCCGAGGCAGTCATCGATGTCCGGTCGTTGACACCACCTCTACCTTAAAACTTGCGGAACCCCGAGTGTGCCGTGCAGACCGATGCTCTGAGCCGTCCGACAACAAGACACTGAAAGTAATTGACAGCGGGCCCCCACAATAATGACTCGTTATTGCCTTGCCGGATGTACGGTGGACGTAACAACAGTTCCTCGCGTAACGTTGGCATAGCACGACACCAGGAAGTACCTGGACGTAAGTACACACAGCGATCGAGTCAGCCTGACTGACTAAAATGGTGGCATACGAACGGTTCGACTCACATGCATCGCAAAATTGTCCTGGTATAGGGTCCTTGGCAGCGGGGGACTATAATCGTTTTCTGACCTGAAAGTTGTTGCTATCTGAGACGTGTCGAACCAGTTTCTTTTGGGTTTTTTCCGAATCAGGGTCGCCGTTACGAAGAAGAGATGGTCCTAGGTTCCTATTTTGATTAGCCCGCGGAGAACCATATCCCGAAATCTGTACAAATGCTGATCTAGTGCGGAGGCCGTTCGTCGCAATTGCAGGATGCCAACGGGGGAGATCGACGTTTAGGGCTGGCAAAGCATTACTGAGAATGTTGGCGACACAATACAGTTGAATGCATTAATTGACACGACCCTTTTTTAAATGTTGCTGCTGAAGCACGATGACTAGTTTTTAGCCGGTGATATCACATAGATCAAGGGGCGCTTGTGATATTGTTGGCGGCCCCAGCGGAGGGGTGAGTATCGTTCCAAGAGGTGAAATCTCTTATCATCGCCTCGATGGGTCTGAGCCTACTTCCTTAGATAGATGCAGCGCTCCCAAAACATCTTAGTAGCGTCAGAGAATGGGGTCTACTCTCTTGTGGCCCAATCTCTCCCTTCACAGCGGTTTGGATTTTCTCGCTTCCTTACTGGGTCTCTATTTCGAATCATGCAGTACTCGCCTGCCCTTCCCTAAACAACTTGAGTGGTATTTCCTCACGGGCAGAAATACTGAGCGGTGCCCCCTATGGTCTTGGCCCGACGGGTGTGGCCGCGTGCCCTTGGCCCTAAACAGTACCGACCCAGTTACTTATACGGGATCTACATTGCGGGGTTAGGCTTCGTTCTGAGCGTTCCCCCTTTTTTAGCAGATCGCGCAGAGCCAGTTGCGTCCCATGCTCAAGTGGATTGACTAGTGAGAGTTCGGTAATGGAGGATCTGAGCAGGGATGCAAGTACATAATAGCCTTGTGGTTATGGGAGAGTCCTCCGCCCGAATTCGACACAGTATGCTTTATCGACTCAACAGTGAGAAAGGCCCATCGCTGATTATCTCGTCTTGCCTGCGTATCGCAGAACGCTTATGTTTTACGTCCGACGAGTCATCGCTCTGATGGCGTTGAGTACTAGGGCGCTTCTTCCACGAGAGGCGGCGGTTTTGAGACAGGAAGACGACTATCAAGTGTGTGTTCCGACCAACAAATTCTATCGTAACCGTAAAACCCTCCGCTGTGCAACCGATTAACCGGTGCCTTTGAACAACTAATAATTAGGTTATTCCAGTATGTTTGGCCCAAAATACGTTTCGAGAGGACATGCTATTTAACAGATGGAAGGCACTGCATAGGGCAGTGGAAGGTAGATAGGCGGTGCCCGGTCTGCGCGGCCGAGGTGGTCCAGATAATAGTATGAAACATAAAATTCAGATGAGGCACTCACGACGCTGCTCGAGATTGTGACGTTTTTGCTTCTGGGCCAAGCGCGGATTACAAGAACAATGAACTAGGGGTCACGCAGTACCAACTCAAAACAACAAGCTCAAGCCCAATTGACGACCTGGCGATGGCACAACCACGATGGGCACAAGGCTGCCCTTAACACCTAAGGGCGTTATAAGTAATAATTTGACTGTGTCCCCTATTCGAAACGGTGAAAGAAAAGCATTATATATTGACCGAGGACTTAGGGATTCATTCGTATTACTAGGGGGTACTTTCCTGGCAAACGGGCCATGGCGTCTCGTATGTTGCGGCGCATCCCAGATTCTGATGTGCTTAGGGTGTCTTGCTGTAGTTCAGCCGGCGCGAAACCAGACTTGTTCGACCTTCCGGTGTAGGAGGACGGATAAACTAATGTAACACGTATGGAAAGCACAGCAAATCGCGTCGCGTTCCCAACAATGGCGCGTGCCTAATTCCCGCGACGATGAAGCGGAGAACTGTAGGGCCGTGCCGCAAACTGCCTAGCTCTAGCTGCTGTCAGGCAATCTTATCGACCGCAGGGCGACTTTCATCAGAGGTGACCCAGAATTCCATGGCGGGCTTACGTAAATGAAGATTGTCGTTCCTACGGCTACGCTGAAAAATTGTGTAACGTACGTCACAAAAGTACAAAACATGTCCTCGCCGCGTTCAGGCGTGTGGTACATCCGAAGATTTCAAGTAGGCTCGACCCTGCCTGGGACACGGGTATAAATCAGACTGCAATATTGCCCGGCCTGGAAACATACCAGACGCGAATAAGGCGATGCTCGCATGGTTTTGGATTGGTACTTCTATTTTCTCATGCGAGTGTTCATTCCTTTGCATGACTTTGGAGATAAGGTTCCGGGGGCACAGGGAGACGCGTTCCTACAACTCCTGTACATCCGCACCTAGATACGCCATGCCTGCCGCTCGGTCACGTTTCTTAGAGGACGAATCTCATCCGCACAATACGGACGCAGCGAGGAACCTGCATAGACGGCGCGTAATCTTTATAATAATCTATCCAACGTACTGTGGTTCTGTCCGTCCACAGCCGAAGCCATCAGAAATATGTTGGCCTACTTTAGAGTATTACCCGTGGGCTAGCCCCGGGCTAACACAAACCGGTGTGACTCGTATATAGTCTTGACCGCATTACTGGTAGCCATCCCTTATGTGATGGGCTGTGTGCAGCTCGGCCTATGTATAATTGTCATGCCCTGTGGTGCTGCCTTAGAAGTGTATAGCGGACCTCACCTTCGCTACTGATAGACAGCTTCGCGGGGACCGATCTCGATCACACCCACGCAGATTTAGGGGACACAGCCACGTGACTAGGCCGCTGGCAGATGGGCTGTCCATCAAGGATCTACCTGGCGCTTCGCGACGTGGATAGGGGGTGCGATGGGTGTGACTACCGCAGACTGAGCTATCGCCAAGTGAAAATCTGAAGAGCAACGAACGGGCAGGTCCTCAAGCTCTAGGCCCCCGTTTCATCGAGTCCTGGGCTGAAACTATTACCAGAGGATTTTCAGCCTGGAGTTCAACACTAGTGGACAGTGAGCCCATAGTGGGGGCGTCCCACATGTGTCCATATTCGAAATCAAGGGACTTTGCTCGTACACTTAAGCGTTGTACAAACGGTACTGCCTCAACAAGCTTTCACTTAGTTATAAGCGATGCCAAACATACCCTTTAGGCCTGCTCATGGCAAGATAGGCTCTTTGTCGGGTGCGCGGAGTCTTCCAGAGTAGAGGCAACTTATCTTCTAACGCTTCCAAAATGGACCCAACCAGACGAACGCGTCTATATACACGATTGATCCTAGGGTCGAGCCAGGAACATCTTGAAGAACAGATCTCCGGTCCGCAGCGGACGTGAAATTAGACTGGGGGTAACCCTGGCATTCACTAATGCATCCTCTCGGGCGTAATTATCCATTTACGAATATCCACGTAAAGGAAGAATCCGCGAATTTGCCGTATTACTCTCCGCGAAGAGGCGGTGCCAACGGACTCTGTCAAGGTACCCAAGGGAGATCCGGTCCGTAGAGTAAGCATTTAGGTTCCAGCCCTGGGTCGCTGTTCATCAGGTTAAATGTTCTTCCACCGCCATATTCCGTGTCGGTCGGTTCACAGCGGCGTATGCTCTAGGGGACACACAAGCCCTCGTATGAATTTTAGAACGGGGTCCTCGGCGCTAGTACTCTACTCTGATACTTTTGGTGAGTATATATCATGATGATGTCTCTGCTAGTAATCAGAAAAAATTCATCCGTTGAGATCTTTTGCTTATCGGAAAGCATAATCAGGTAAGATGACGACTTACGGGATTACCCAGACTTACGTAGCAATAACCGCACGGTCGAAGATCTGCCTATTAGTCTCTAGCCTCCCGACATAGTACCTGGTTGCAGAACGAGTGCGGTCGACAAGTATTCACACCCGGGTAGTGTAGTGGCTATAATTATCTCTAACGATGTTGACCGCCTCTTACGATACAGATATCTCGGCATGTATGATCCTGGTATACAGTGCTTCGCTAGTGGACCGTGAAGGCATTATATCTACCATACTCAAAGAAACGGTTACAGGGACATATGAAATTAACCTCGACACAATATTGACTGTGCCTTTTCTCTATAATTAAACCGACAATCTACTCTCTAAGTCGTCTCATACGTGAGACGAGGGAAGTATCCCGTTATCAGATATGGTACGGGTAAAACCGGGTAGAGACTACGGAGCTCCCGCTCTGGAGTATTTAAGGGGTTTAGGTGCGCCGTTATTAGCTATTTATATCTCACTCACAAAGTGGAGTTGGCCTTTTGTATTGGTCATCTGATTATAAATCTGGATATGCTCATTTGGTACGAGTACCCTGTGCGTACCGGCGAATGGTTGATAATTCGGTCCCAATGAGGACACTGAGGAGTTTAAAAGTGGTTTGGAATCAATCGTATGTTCTTTTACCATAGGCATCTTTTGACCGGCGTTATACGGCTCAGAGTGCGAGGACTCGCAGAACATGTAGCGACTTAAACCCGGGGGGGATGAAAACACACACCCAATCGGGGGCAAGCTATTCTTTTCATCCACCCACTATTCAGGACCCTGTCTCCAGTAACGCTATCATAAGCTCGCATATCCAGATATATGCTGATGAGTCCCCCAGACTCTCTACTGGTGTCGGTGATCGACGCGTCTCTACGCAACCCCTCAGTGGTTACCTTCCAATACCTAGGTCGGTCTTACGATACTTGACCTCCCCGGTACTCAAAGGGTTGATTCCGTATGTCCCATTATTGTCTGCAGGCCTTCAGGTTTCATGCCATCCATCCAGCCCCGGCAGTTCGGGATTCGGAACCCGAACACCTCTTGTCTCAAGGCGCGATAACCCCTATCACGTACGCCCGTGAGTGAATTGATAATAGGCGTACGCGGATTTTAAATCCCCAGTGCCCGGATGGATAGGATTCTCACCGGATTATCTTACCCCAGGACGTTACCAATTGATGATAGGATCTTCCACGTCTAATCCACAAGGGCGTATGCGTACGTCAGGCGAGCCCCGCATGAAGTGTAAGGAGTAATTCTCCCTGGAGATTCATTTGCACCCATTTTTCCGAGACGGTCTTATTGAATTGTGACGTGACTAAGACAATTTGGGCGTCAGGGTGTCGACACTATTCAGATACGAGATTCACACTTCATATGGCTATGCTCAGCCATCACGATGCACTGACCGGGAGTTCACGCGAGAGCCTTTGGCAACCGCTAGTGTGATGTTGTAGGCCAGATACATACCTCGAAAATCGCAAACTACCCGCGGTATCCGGTGTTTAAGCGTTTTAAATCCTGGTCTTTCATCTACCCACTCCATGCTCACGATCACGATGAAACACGCGTTAGACTACACGCTGTCTTCGTATTCACCCACGGGTGGCTAATACGACGCTGGCTCTCCCGCGCCTTCCTGATATTATGCTAAAACGCGATGACGGACGCTGTGTCGAACGCTTCAATTTTCTGCCCTACGAGTCATGTCTTTGTGGTAGCCTGTAGGTCTCTGGCGTGTCGAGGCGGCACCCTCCGTGACGAGGTACAGGATAAAGCGGTGACTATTCTTGTCCCTGCTGAATCCACGAGCCGGCCGGTTGCCTAGAAACGTTATAGCTGGGCGTCGGATCAAGACTGTGCGGTACCAATTCGTATCCGCGTTTTAGCTACATACAACAGGACCTTTGGAGTCCGTCCATTGTGCTTAGCTGAATGGACATTAAGGCTATATAAATAACTCGACGACATACGCACCCAGCCCTTTAGAAGGTCAGCGTGAAGGGCAACCAGCTGCTTCCGACCGCGCCTGACGC
		</sequence>
    <sequence><taxon idref="Location_4_4_0|20.857963170233646"/>
			CCGCCAAAGGACCCAGGTGAAATCGCAGGGTCAAAGGCCGAATACTTAGCTCACCAACCGAAGGTGCGAGTTTATCGCACCAACACTTCGAACGAAGGGCCCCCTTGGAACCCCAGCCCCCACCGCCTGATAGCTTGGGTCGCTCTTCCCTAAAGGTCAGAGCACAGTTCATATCTTGTGAACTAGGAATGCCGTTGACTACGGCACTGCCTTGTCGAACCGAACAGTGTCATAAGTAGGCACAGCTGTTCTGTACACGGCCTGTAAGGGTTACAGCAAAATGTTCTGGCGCGAGGCCAGTGTTCTTCGAGACGATTCGTTGCGTTGAGGTCCGATCGCCATACGGCGGTTGGCGCCCTATTTCACGTCAGCGGACAACCTTTGCGCTGCCTCGAATCAGCAGCAGGAAAGTACGTGTTGCTCCTCCTCCTTCCCGAGCGGTCCTGCAGCCCTTTGGTACGTACAGCTCTAAAAAACTGTCATCGGTTGCGCTGTAGTTCGCGAACTTGACGGGTCGGTAGCTCAGAATCGCATTTTGTCATTGAAATATCATCACTCGGCGTGATAACTATTTGGAATAAGTCCGGCTGCCGCAGATCAAGGTCTTCCGTTAAGAGCGAGGAGAAGGTTCCCGTGCAAAGCGTCGCGCAGAGTGAGATGCTTTAGAAAGTCGGAAGGAGTGTGCTGCAAACGATGTGAGTCACGATGAGTATCCTGGTCCCTCCTACGGGGTCAACCAGACCACTAGTGGCCTCAGCCAGACTACAGGTCTATCAACTCCGCTACCAGCGAATAAGGGAAAGTCTCAGCATCCGACTTTTCTTATCGACTCGGAATTCAGGCCTGGTTAACTGAGCAGCACTTTTTTCCACCGATCTTGGGTGAAGCACTATGTAAAAACACAAAGTGTCAGGACCGGGCAAGAACTGGAGCGTAGCACTGAGCAGAACCCGGATACACGGGCGCCTGTACAGCGCTTTTCTCGGCGCTTATCGACATGTGGTTGGTCAATGCGTTATTACGGTCGTGCGCCACTCCTATGGCGACGGGAGTATATAAGCACGGGTATTATCTGGGAGACACTGCATATGCTGATAGACCTCGCGCGAATTGCCAGCGCTCCATATCGTTCTACCACAGCGAGCGCGTGGATGGCGGTTGTTCCTTGCGTTAAATAAACGGAGTCTGAAAAGAAAGAAATGCTACGGAAAGTCAGCCGATAGAGAGTTAGTCTGTAGCGACTTGTCAGTCCATTTCGCAAGGAAGGTGTTGAGAAGTAGATGATCTGCGAACGTAGTTCAAATCAGACCCGGCGTATGATTCCGTCGAATAACGAACAATCCGCTTTAGGCCTTCACTTTGCGTGCGAATGTTGATTTCATGGCTTGGGGCGCAAGAATGCAAAAAGTTCATCTAACTCTTCGTCCAGGTAAGCAGTCATGTGTGTATGTCCGCGGTCCGACCATGACAGCTGGGCTTTATAAGCTGTGAAATGGATTCCTCTTTCGTTACTATGACTCTCCTCAAGGGGAGACCTTTTCGATGACGGGATGAGAGAATAAGTCCGATACACTCAGATACGGCGCACCTCCGAGCGGCCGAACGTATTCCGTGCGACGATGGCTCTTAGGGTTCCAATTCACGCTTTGACCAGATCCTGAGCTTTATTACGCCATAGGCGGAGCCGTGCGGGTCAGAGACTTTATGGACGATTGAGTGGGTCACGTACACCGACGACGGATTCCAGACTTTAGGCCTTTGTCAGTCTATATACTATGAGGACCAGGATCGCTTAAGGGGTACTACCTGGCGAGTACATCGCTCGTTTTTAACTCCACGATCTGGCGTGCCTGCATTTATGATAGGCTTGATCTAGCTGAACCCACTCGGCGGGTACTCTTGTGAGTATAAACCTCGATACGGATAAGACCTGACACCCGTTTCCGGCCACTCGTCTATGGAGGGCCCGATAGAAACATTAGCGCAGTGAACTTTAACCGGTCAGTGACTCTGCAACCGGCAGGGGCCCAGGGCGACCAAGTACCGCTCGTATGACTCTTGTCCCTTTTAGCGCATCCGGTTTATTTTAACCGTGGAAGTTCGAATATAGTTGTTGGATTGCCCTTCCCCAAATGAAACCTGATGATTGCCTAAATGTTAGGAGCGTGCCGAAATAGCCCGTTCTTTCTCTGATGCGCTAAAGATGCCTATTTCTAATGGGGACATACCCGAACCAATAAAGACGGCCCGGTAGAATGGTCCCATAGAACCGCTCCGTGTTCCAAGTCTCGATATTAACATGCTCACTTGGAAATCTCTAGACTGGCCTCATAATGGCAGTATCGAGGGCTAGTGAAGTCAGGCAAGAGGCTTTTTAAGTCTCTCCCACTAGGATCCAGGCAAGCAAGTGGCGAAATAAGTGCTGACTCCGCTACTTTCCGCCTGCGTATACCATTACGGAAACTCCTGTGGGTGGACCAGGCATCTTTATTCTAACCGGAGGTCTCGGCTAATGTTCCGTCTTAAGGCCCATGCCGCCCGCGGCACATCCAACAGCAGAGGCTTGCGCCGTCCCGCGAACCTTCTCCGGCCTGCATACATGGGGTTGCGGAATGTACTCCAGAGGGCGCAGGGGATCGTGCGCCTGCCGAACGTCCGTTGCCGATCTAGGTCTAACTGCTCCACCCCAGGGACGGGCAATCCGAGTCCGTTCCAAGAAGGAAGGTTCGTGGCTGAGGTTTACGAGAATACTACACAGAGCACCCAACAGATGCTATCGTGCCGAGCCACTTGGCACTAGATTAACTACTTGGGTGCAATGCCATGTATGTCAGATCCAGTGAAAGTTAAGCTGCTACGTCAGGTAAATGAACCATCCGAGTATTGAACAGATTAGCGCCTTCGCACGCACCGTCGAAGTCGTGGGCACGGCAGCTATATTCGACGGAACCTGTCGGTAAGGAAGATTAAATCGAACTCCTGCTCCTGCTTATAGCTCAACCCTTGCATATTAACTTCTACCCGACAACTGATCCTTTCCCAATATAGAGAAACGTTGGTGTTCTGCCGTCCAGACCGACATCTATCTACCATTGACTAGTACGCAGATACTTATGGTTTGTAGCTGCAAGACTATCGTCACGTTGCGTGGACCCGGAATACCACGCAGACCGCCGCTAAACAGCACCCGAAAACTCGCAGGGAAACAGACTCCCGCGCTCTGTCTATTCGCCAGTCCCTGGTTATAACGAACATATATGCCGACCGTGGAGTCTAGGGTTGGCTTGAGCAACTTATCTTGCTCAGGCCCCATATCCAACTACCTGTTGTCGCTGCCGAGATATACAGGACCTGATACCTGAAATAAGCCATGGCCGGGGAGGGTGTTAGTGGGTTTCAGTTTTTTTTCAGTCCCCCGTGATCTGAACACCTTCAAACTCTAGCGGTACCGCATGCGTGGAGATAACTCTGCACTTGTACTTATCAGACCAGCGATTAAGGAAATTGTCGTGCTAGATGTCGTGAGAGTTATTATTTAGAACGGCGCACGTCTACGGTGTGCCTGGAACACCGGAGTCGTATTGACTGTCATGTGGGCTATCACTTCCATAGTAGCCCACGTAACTCTGGGTGATTGGTTCCCGGTGGCTCTAAGCTGACCAGTCTCAACTTAGGGTATTGAACGTCGCTTATCGCAGCGGAAATGTATGCTGGGGGTTGATACCGGTAGGGCGCTTCGAAAGCAATGGTTAATCATTTTGGCAACCCCATTGTTTCTTCATCCATACTAGGATCCGATATCCATAACCACTTTCTGTTGGCCACTTTCTTTAGTTAGAACAAGAGAGTCTGACCCTATATTTAATATTACGTAGTCCCCAACAATGGGGCTGAGAAGTCCAGTAAGTGCACTATGGCCACACTTCTGCGCTGTGCCGTAAAGAGTATATTACCTTCATCGGAATGGCTTCTAGTTGGGCCCAAATGTAATGGGCGTATTGCGGTAGTAAACGTCAGACTTTCAGATTTCTTGCTGATGACGGCTCCTGGTGATCACCGGTTCGGTTCCCAACCCTACTCGACTGTGGTAGTAGTGATTCGTCCACCTGCGCCCCCAAATTAGATTGGGGTTGTTACGGCGCAGCTATGTGAATTGTCCAACGGAGTGAAATTTTATATCGTACAGTTTTATTCGCTGTAATGACGGGCTTCTGAGCATCTTTGCACCTCAGCTGCGCATCTAAGCCCGGCTTAGCACGTTACTTAAGACCATCCGGGAGGCGGGTGCTCGCTCCAACCGGTGGTTGAAGTTAGTGCAAAACTGACATCTGTCGCTCATTCAGGTATCGGGCGCTAGGATGGAGGCCGGAGTATCAAAGAAAGCTAACGTGCTGATGACAGGCACTGCCCTCTCTATGCAAGGTCCAGGAAAGGGATATAGCCCGTGTTTAATCATAAAGCGGCCAGTATGAAGAGATTAGGCGCATGTTAAAAACAGGCCTACCTTGGCAGGACGAGGAACTCAATGTATATACATTTTTTGAAGCTATCGTTCATGGCTCCTTTAGGAATCGATCGTCCGTTCGAGCTCGCGGTGCTAACAACAAGGGGGGTTAGCGTATCGCAAACTCTAGGAGGACCACTCCGCCGAGAGCATTTGATTCGTCCATGATGGTCGGTCTGGCTCATCGTCCTTGGCAGCGGCTATATACCATCAATATGATCCTCACCGCGTATCAGGTGGGATGTATCACCTGACGTCCGCACGTACCACCTTTCATTGCTAAGAGACGTCTATACGCAATTAAAAAAGAATGCTTAAAAAGGGCGTGTACATAGATTGCAGAGCACTAAGTTAATCCTACATCAGCAACAATTATGTCCTGTTCCTCAGCTGTTTTCACCGGTTAATATGACTTAGAATACGTTATAAAGTGACATCGACCAAGGAACTGCGGCTTCGTCCGAGCCATTGTCATCCTTGCCTACACCAGGTTCGACTAGTAGGCGCTGCCTAGCTGGTTTATATGCTTGTTAAAGCGGCTGCGGTCATTTACGCCTGTGTGCACGTACTTTAAGTTCTTCCTACTCCGACCCACCAAGGATAGTCCTGTGAGCTCATACTGCCAGCAGCGTTAACTGATGTCCTATTTTTGTGGTGTGAAACTATGCGGAGATAAGTTTAGTACTATTATCTTTACACTAGACAGCATTCTAGTCATCGAACATACAATCGCTTCGTTCTGAGGATCTTCAGAGGAAACGTGTGCTAGATGACTTCTTGAACAGGTCTAATTGCCCCGTATGAGAACGCAATGCCAAGCGTGGCTTAGGGATCTGAGCATCTGCCTAGGTTGATCTTTCGCAACTTTCACATGCCTGCCGTGGTATTAACGTCTAAGTCACAGCACATCGGCCCATTATACTCCTAATCGCCGCTGAGAAAATCCTAGCATTGCGGTACTGGACGTTTTCCTAGACGTTGAGTTAAATTGGAATCCGTGTTGGTTACTTTGATCATTATATATGAACCGGAGAGACGTGTTCTCACCAACTGGACTGACAGTCCATGGACTTCCCGCGTGGGGGCTTGGTGTAGTGAACGTAGGTACAAAATTGCTTGACACATAAACTGTCTCGTGTCAATCCGAGGACCCGAAGGCGCGTTTGTATGTATCAACCGTTATATAGATCAAATCATAACATTCCCAGGCTTGGGAAGAGGAAGTTGTCTCGCCTGCTCTACACTCTTGATTGTTTAGCTTTGTCTATTGGGGGCTCCTAGCTATACAAAAGTAGCAGTGTCGGCCAAATGATATACAGGAACTCTGGACGTAGGTGATTTTGTTTTCGGCAAAGTCTATTCAGGACGAAGGACTCGGCCGGTAATACAGCCAACCATGTGTCAGTCAAAGGCCGACGGCTGCACTAACTTTACCCGGTAGTCTCTATACGGCGGATCCTTTGGTGACCGCTGGCACCGACATTAGGCTCCATGTCTGCCCTAATGATGAATTATTTTCCGCGGATGTCAACAAGCCTGTCCTACTGCATCCACCGCAGCGAGGTGAGGTCAGCCCTAATTATGCCAGCAGCCATTCGCCACGGCGAAAAGTGCGCTCATTACCAGCCACTTCGACGACGATGGTGAATGCCGACCTCGGCTTAAGACTTCGACACCAGCCGCTTGTAATTTTCTAGCACAAGCACTATGCCACTACGATCTGGAGGAAGGGCGCTCCTTCTCAGCTTGTAGCTAGTAGAATTAACTCGAAAGATACGTGCCCATTGCACGTTGGGTTTACTCGACTTTACATTGTGTCGTCTATGCTGGTGATCCTGCATTTAATCGGGCACAGAAGCAAGTGTCGCTTAGGGCGCGGGACTGGGAAAGCTTACTCCCCGGGGTTATTTGTTGTCGGCTTCCCGGATTACCTCAGATATATCCTTCTAATCAAATGCCAAGTGCGCTTGAGCCGTTAGATGAAAGTTCCTACATAACCACCCAGGGCATACCGGAATGCATTTATTCAAGGTATAGTGGGAGTTTGCTGCCCCTATGCAAGCCAGGGGTACGTTCATGGTTCCTTACATTGCTGAGTTTATGCGTCGGCGGGACTACATAGATTGGCATAGGGTTCCATGACCAGAAAATCACTTTCTGATAATAGGTATAACTTTACCTAAGAATTACTAACGAGGGGCGAGCATTTGGACTATCAATGTAGCATTATGTACCGCGCTCCTTTGTTCTTTCGGTCTTGTGGTTTTTGTTAGACTCTAGTTCGCCTGAATTCCGTACTACAACGACCGTCCGGTCGTCTGTCTATTTTCATATGGGACAAGAAGCGTCTTGAAGAAAAATGACAGATAACTTTCCGCCTTTGGCTGACGCCGGCTTTCTGTCATACCCGTTCCGATCCGGTCTGAAGACGGGGGCTGGATCCAACGTCAGTTTTCAACGTAACTGGCGCTGCGAAATCGCATTGTCACCAGCGGGATCCAGTCGGACGACATTCTACGTAGGATTGAACGAAACTACGATCTCCGGGCTAATCCAGCAGAGGGGCTACGTCGACCCACCAAGTTGAGAGCACTGCTGCTATATCTATCATCGCTCCTCGCATGCATACCGATACGGCGCTGTTATGTGCCAGACCAGTGTCCTGCAAAAGGCCACCCTTACGTTTGAAACGACTTGCGGAATATCGGGGACCACCACATGGAGGGTGCTCACCGCCAAGACCGCAACCGTGTTCGTCGCGTTCTCCGGAATAGTCATGCCCCGTAAAACGCTCACAGGCTATAGCTTCAGGCCGAGTTCGAGCTGCTTTTTAACCTCGGTAGCTGCGAGCAGGTCTCTTATATATCTGGCAAACCGTTAAGATGGAAGGATCGTAGTATAGAGATATCGCATCGGGATCGCTCCCTAGACCTCTCAAAACTCAGATTGAAAGGCCCCCACCACTCCCAACAGATTAAGCTGGTTTACCACTTAACACAGCTTCTGCTTATGGACAATTGCGGCTGAAGAGCGACTTATTCGAAAAGGAGAGGTTAAAATCATGTCTAATGGACTAAGGGGCAAGTGCGACAGGCAGTAAACGCATGGCTCGACGCTATTAGCCCTTATCCACACTTTCGTAGATTACGTACGAACCAAAACTTACGCTCGTAAACTATGCGTGTGGCCAATCTCGCCCATAGTATATACTAACGTGGCGGGGAGAACTTGGATTACAGCAGCGAAGACTGTCTCAGCGTATCAGAGGACCTGGTTACCTCGCTGTGTCCCTTATGGTGGTCCGTCACAAAGTATTTTCTTGGACTTGTGCTTTGTCGCACGAGAAATATAGTCAGCACTAAAACCATCCTTGCACACAATTATCAGATCCCGAGGCAGTCATCGATGTCCGGTCGTTGACACCACCTCTACCTTAAAACTTGCGGAACCCCGAGTGTGCCGTGCAGACCGATGCTCTGAGCCGTCCGACAACAAGACACTGAAAGTAATTGACAGCGGGCCCCCACAATAATGACTCGTTATTGCCTTGCCGGATGTACGGTGGACGTAACAACAGTTCCTCGCGTAACGTTGGCATAGCACGACACCAGGAAGTACCTGGACGTAAGTACACACAGCGATCGAGTCAGCCTGACTGACTAAAATGGTGGCATACGAACGGTTCGACTCACATGCATCGCAAAATTGTCCTGGTATAGGGTCCTTGGCAGCGGGGGACTATAATCGTTTTCTGACCTGAAAGTTGTTGCTATCTGAGACGTGTCGAACCAGTTTCTTTTGGGTTTTTTCCGAATCAGGGTCGCCGTTACGAAGAAGAGATGGTCCTAGGTTCCTATTTTGATTAGCCCGCGGAGAACCATATCCCGAAATCTGTACAAATGCTGGTCTAGTGCGGAGGCCGTTCGTCGCAATTGCAGGATGCCAACGGGGGAGATCGACGTTTAGGGCTGGCAAAGCATTACTGAGAATGTTGGCGACACAATACAGTTGAATGCATTAATTGACACGACCCTTTTTTAAATGTTGCTGCTGAAGCACGATGACTAGTTTTTAGCCGGTGATATCACATAGATCAAGGGGCGCTTGTGATATTGTTGGCGGCCCCAGCGGAAGGGTGAGTATCGTTCCAAGAGGTGAAATCTCTTATCATCGCCTCGATGGGTCTGAGCCTACTTCCTTAGATAGATGCAGCGCTCCCAAAACATCTTAGTAGCGTCAGAGAATGGGGTCTACTCTCTTGTGGCCCAATCTCTCCCTTCACAGCGGTTTGGATTTTCTCGCTTCCTTACTGGGTCTCTATTTCGAATCATGCAGTACTCGCCTGCCCTTCCCTAAACAACTTGAGTGGTATTTCCTCACGGGCAGAAATACTGAGCGGTGCCCCCTATGGTCTTGGCCCGACGGGTGTGGCCGCGTGCCCTTGGCCCTAAACAGTACCGACCCAGTTACTTATACGGGATCTACATTGCGGGGTTAGGCTTCGTTCTGAGCGTTCCCCCTTTTTTAGCAGATCGCGCAGAGCCAGTTGCGTCCCATGCTCAAGTGGATTGACTAGTGAGAGTTCGGTAATGGAGGATCTGAGCAGGGATGCAAGTACATAATAGCCTTGTGGTTATGGGAGAGTCCTCCGCCCGAATTCGACACAGTATGCTTTATCGACTCAACAGTGAGAAAGGCCCATCGCTGATTATCTCGTCTTGCCTGCGTATCGCAGAACGCTTATGTTTTACGTCCGACGAGTCATCGCTCTGATGGCGTTGAGTACTAGGGCGCTTCTTCCACGAGAGGCGGCGGTTTTGAGACAGGAAGACGACTATCAAGTGTGTGTTCCGACCAACAAATTCTATCGTAACCGTAAAACCCTCCGCTGTGCAACCGATTAACCGGTGCCTTTGAACAACTAATAATTAGGTTATTCCAGTATGTTTGGCCCAAAATACGTTTCGAGAGGACATGCTATTTAACAGATGGAAGGCACTGCATAGGGCAGTGGAAGGTAGATAGGCGGTGCCCGGTCTGCGCGGCCGAGGTGGTCCAGATAATAGTATGAAACATAAAATTCAGATGAGGCACTCACGACGCTGCTCGAGATTGTGACGTTTTTGCTTCTGGGCCAAGCGCGGATTACAAGAACAATGAACTAGGGGTCACGCAGTACCAACTCAAAACAACAAGCTCAAGCCCAATTGACGACCTGGCGATGGCACAACCACGATGGGCACAAGGCTGCCCTTAACACCTAAGGGCGTTATAAGTAATAATTTGACTGTGTCCCCTATTCGAAACGGTGAAAGAAAAGCATTATATATTGACCGAGGACTTAGGGATTCATTCGTATTACTAGGGGGTACTTTCCTGGCAAACGGGCCATGGCGTCTCGTATGTTGCGGCGCATCCCAGATTCTGATGTGCTTAGGGTGTCTTGCTGTAGTTCAGCCGGCGCGAAACCAGACTTGTTCGACCTTCCGGTGTAGGAGGACGGATAAACTAATGTAACACGTATGGAAAGCACAGCAAATCGCGTCGCGTTCCCAACAATGGCGCGTGCCTAATTCCCGCGACGATGAAGCGGAGAACTGTAGGGCCGTGCCGCAAACTGCCTAGCTCTAGCTGCTGTCAGGCAATCTTATCGACCGCAGGGCGACTTTCATCAGAGGTGACCCAGAATTCCATGGCGGGCTTACGTAAATGAAGATTGTCGTTCCTACGGCTACGCTGAAAAATTGTGTAACGTACGTCACAAAAGTACAAAACATGTCCTCGCCGCGTTCAGGCGTGTGGTACATCCGAAGATTTCAAGTAGGCTCGACCCTGCCTGGGACACGGGTATAAATCAGACTGCAATATTGCCCGGCCTGGAAACATACCAGACGCGAATAAGGCGATGCTCGCATGGTTTTGGATTGGTACTTCTATTTTCTCATGCGAGTGTTCATTCCTTTGCATGACTTTGGAGATAAGGTTCCGGGGGCACAGGGAGACGCGTTCCTACAACTCCTGTACATCCGCACCTAGATACGCCATGCCTGCCGCTCGGTCACGTTTCTTAGAGGACGAATCTCATCCGCACAATACGGACGCAGCGAGGAACCTGCATAGACGGCGCGTAATCTTTATAATAATCTATCCAACGTACTGTGGTTCTGTCCGTCCACAGCCGAAGCCATCAGAAATATGTTGGCCTACTTTAGAGTATTACCCGTGGGCTAGCCCCGGGCTAACACAAACCGGTGTGACTCGTATATAGTCTTGACCGCATTACTGGTAGCCATCCCTTATGTGATGGGCTGTGTGCAGCTCGGCCTATGTATAATTGTCATGCCCTGTGGTGCTGCCTTAGAAGTGTATAGCGGACCTCACCTTCGCTACTGATAGACAGCTTCGCGGGGACCGATCTCGATCACACCCACGCAGATTTAGGGGACACAGCCACGTGACTAGGCCGCTGGCAGATGGGCTGTCCATCAAGGATCTACCTGGCGCTTCGCGACGTGGATAGGGGGTGCGATGGGTGTGACTACCGCAGACTGAGCTATCGCCAAGTGAAAATCTGAAGAGCAACGAACGGGCAGGTCCTCAAGCTCTAGGCCCCCGTTTCATCGAGTCCTGGGCTGAAACTATTACCAGAGGATTTTCAGCCTGGAGTTCAACACTAGTGGACAGTGAGCCCATAGTGGGGGCGTCCCACATGTGTCCATATTCGAAATCAAGGGACTTTGCTCGTACACTTAAGCGTTGTACAAACGGTACTGCCTCAACAAGCTTTCACTTAGTTATAAGCGATGCCAAACATACCCTTTAGGCCTGCTCATGGCAAGATAGGCTCTTTGTCGGGTGCGCGGAGTCTTCCAGAGTAGAGGCAACTTATCTTCTAACGCTTCCAAAATGGACCCAACCAGACGAACGCGTCTATATACACGATTGATCCTAGGGTCGAGCCAGGAACATCTTGAAGAACAGATCTCCGGTCCGCAGCGGACGTGAAATTAGACTGGGGGTAACCCTGGCATTCACTAATGCATCCTCTCGGGCGTAATTATCCATTTACGAATATCCACGTAAAGGAAGAATCCGCGAATTTGCCGTATTACTCTCCGCGAAGAGGCGGTGCCAACGGACTCTGTCAAGGTACCCAAGGGAGATCCGGTCCGTAGAGTAAGCATTTAGGTTCCAGCCCTGGGTCGCTGTTCATCAGGTTAAATGTTCTTCCACCGCCATATTCCGTGTCGGTCGGTTCACAGCGGCGTATGCTCTAGGGGACACACAAGCCCTCGTATGAATTTTAGAACGGGGTCCTCGGCGCTAGTACTCTACTCTGATACTTTTGGTGAGTATATATCATGATGATGTCTCTGCTAGTAATCAGAAAAAATTCATCCGTTGAGATCTTTTGCTTATCGGAAAGCATAATCAGGTAAGATGACGACTTACGGGATTACCCAGACTTACGTAGCAATAACCGCACGGTCGAAGATCTGCCTATTAGTCTCTAGCCTCCCGACATAGTACCTGGTTGCAGAACGAGTGCGGTCGACAAGTATTCACACCCGGGTAGTGTAGTGGCTATAATTATCTCTAACGATGTTGACCGCCTCTTACGATACAGATATCTCGGCATGTATGATCCTGGTATACAGTGCTTCGCTAGTGGACCGTGAAGGCATTATATCTACCATACTCAAAGAAACGGTTACAGGGACATATGAAATTAACCTCGACACAATATTGACTGTGCCTTTTCTCTATAATTAAACCGACAATCTACTCTCTAAGTCGTCTCATACGTGAGACGAGGGAAGTATCCCGTTATCAGATATGGTACGGGTAAAACCGGGTAGAGACTACGGAGCTCCCGCTCTGGAGTATTTAAGGGGTTTAGGTGCGCCGTTATTAGCTATTTATATCTCACTCACAAAGTGGAGTTGGCCTTTTGTATTGGTCATCTGATTATAAATCTGGATATGCTCATTTGGTACGAGTACCCTGTGCGTACCGGCGAATGGTTGATAATTCGGTCCCAATGAGGACACTGAGGAGTTTAAAAGTGGTTTGGAATCAATCGTATGTTCTTTTACCATAGGCATCTTTTGACCGGCGTTATACGGCTCAGAGTGCGAGGACTCGCAGAACATGTAGCGACTTAAACCCGGGGGGGATGAAAACACACACCCAATCGGGGGCAAGCTATTCTTTTCATCCACCCACTATTCAGGACCCTGTCTCCAGTAACGCTATCATAAGCTCGCATATCCAGATATATGCTGATGAGTCCCCCAGACTCTCTACTGGTGTCGGTGATCGACGCGTCTCTACGCAACCCCTCAGTGGTTACCTTCCAATACCTAGGTCGGTCTTACGATACTTGACCTCCCCGGTACTCAAAGGGTTGATTCCGTATGTCCCATTATTGTCTGCAGGCCTTCAGGTTTCATGCCATCCATCCAGCCCCGGCAGTTCGGGATTCGGAACCCGAACACCTCTTGTCTCAAGGCGCGATAACCCCTATCACGTGCGCCCGTGAGTGAATTGATAATAGGCGTACGCGGATTTTAAATCCCCAGTGCCCGGATGGATAGGATTCTCACCGGATTATCTTACCCCAGGACGTTACCAATTGATGATAGGATCTTCCACGTCTAATCCACAAGGGCGTATGCGTACGTCAGGCGAGCCCCGCATGAAGTGTAAGGAGTAATTCTCCCTGGAGATTCATTTGCACCCATTTTTCCGAGACGGTCTTATTGAATTGTGACGTGACTAAGACAATTTGGGCGTCAGGGTGTCGACACTATTCAGATACGAGATTCACACTTCATATGGCTATGCTCAGCCATCACGATGCACTGACCGGGAGTTCACGCGAGAGCCTTTGGCAACCGCTAGTGTGATGTTGTAGGCCAGATACATACCTCGAAAATCGCAAACTACCCGCGGTATCCGGTGTTTAAGCGTTTTAAATCCTGGTCTTTCATCTACCCACTCCATGCTCACGATCACGATGAAACACGCGTTAGACTACACGCTGTCTTCGTATTCACCCACGGGTGGCTAATACGACGCTGGCTCTCCCGCGCCTTCCTGATATTATGCTAAAACGCGATGACGGACGCTGTGTCGAACGCTTCAATTTTCTGCCCTACGAGTCATGTCTTTGTGGTAGCCTGTAGGTCTCTGGCGTGTCGAGGCGGCACCCTCCGTGACGAGGTACAGGATAAAGCGGTGACTATTCTTGTCCCTGCTGAATCCACGAGCCGGCCGGTTGCCTAGAAACGTTATAGCTGGGCGTCGGATCAAGACTGTGCGGTACCAATTCGTATCCGCGTTTTAGCTACATACAACAGGACCTTTGGAGTCCGTCCATTGTGCTTAGCTGAATGGACATTAAGGCTATATAAATAACTCGACGACATACGCACCCAGCCCTTTAGAAGGTCAGCGTGAAGGGCAACCAGCTGCTTCCGACCGCGCCTGACGC
		</sequence>
    <sequence><taxon idref="Location_4_3_1|28.931322204362772"/>
			CCGCCAAAGGACCCAGGTGAAATCGCAGGGTCAAAGGCCGAATACTTAGCTCACCAACCGAAGGTGCGAGTTTATCGCACCAACACTTCGAACGAAGGGCCCCCTTGGAACCCCAGCCCCCACCGCCTGATAGCTTGGGTCGCTCTTCCCTAAAGGTCAGAGCACAGTTCATATCTTGTGAACTAGGAATGCCGTTGACTACGGCACTGCCTTGTCGAACCGAACAGTGTCATAAGTAGGCACAGCTGTTCTGTACACGGCCTGTAAGGGTTACAGCAAAATGTTCTGGCGCGAGGCCAGTGTTCTTCGAGACGATTCGTTGCGTTGAGGTCCGATCGCCATACGGCGGTTGGCGCCCTATTTCACGTCAGCGGACAACCTTTGCGCTGCCTCGAATCAGCAGCAGGAAAGTACGTGTTGCTCCTCCTCCTTCCCGAGCGGTCCTGCAGCCCTTTGGTACGTACAGCTCTAAAAAACTGTCATCGGTTGCGCTGTAGTTCGCGAACTTGACGGGTCGGTAGCTCAGAATCGCATTTTGTCATTGAAATATCATCACTCGGCGTGATAACTATTTGGAATAAGTCCGGCTGCCGCAGATCAAGGTCTTCCGTTAAGAGCGAGGAGAAGGTTCCCGTGCAAAGCGTCGCGCAGAGTGAGATGCTTTAGAAAGTCGGAAGGAGTGTGCTGCAAACGATGTGAGTCACGATGAGTATCCTGGTCCCTCCTACGGGGTCAACCAGACCACTAGTGGCCTCAGCCAGACTACAGGTCTATCAACTCCGCTACCAGCGAATAAGGGAAAGTCTCAGCATCCGACTTTTCTTATCGACTCGGAATTCAGGCCTGGTTAACTGAGCAGCACTTTTTTCCACCGATCTTGGGTGAAGCACTATGTAAAAACACAAAGTGTCAGGACCGGGCAAGAACTGGAGCGTAGCACTGAGCAGAACCCGGATACACGGGCGCCTGTACAGCGCTTTTCTCGGCGCTTATCGACATGTGGTTGGTCAATGCGTTATTACGGTCGTGCGCCACTCCTATGGCGACGGGAGTATATAAGCACGGGTATTATCTGGGAGACACTGCATATGCTGATAGACCTCGCGCGAATTGCCAGCGCTCCATATCGTTCTACCACAGCGAGCGCGTGGATGGCGGTTGTTCCTTGCGTTAAATAAACGGAGTCTGAAAAGAAAGAAATGCTACGGAAAGTCAGCCGATAGAGAGTTAGTCTGTAGCGACTTGTCAGTCCATTTCGCAAGGAAGGTGTTGAGAAGTAGATGATCTGCGAACGTAGTTCAAATCAGACCCGGCGTATGATTCCGTCGAATAACGAACAATCCGCTTTAGGCCTTCACTTTGCGTGCGAATGTTGATTTCATGGCTTGGGGCGCAAGAATGCAAAAAGTTCATCTAACTCTTCGTCCAGGTAAGCAGTCATGTGTGTATGTCCGCGGTCCGACCATGACAGCTGGGCTTTATAAGCTGTGAAATGGATTCCTCTTTCGTTACTATGACTCTCCTCAAGGGGAGACCTTTTCGATGACGGGATGAGAGAATAAGTCCGATACACTCAGATACGGCGCACCTCCGAGCGGCCGAACGTATTCCGTGCGACGATGGCTCTTAGGGTTCCAATTCACGCTTTGACCAGATCCTGAGCTTTATTACGCCATAGGCGGAGCCGTGCGGGTCAGAGACTTTATGGACGATTGAGTGGGTCACGTACACCGACGACGGATTCCAGACTTTAGGCCTTTGTCAGTCTATATACTATGAGGACCAGGATCGCTTAAGGGGTACTACCTGGCGAGTACATCGCTCGTTTTTAACTCCACGATCTGGCGTGCCTGCATTTATGATAGGCTTGATCTAGCTGAACCCACTCGGCGGGTACTCTTGTGAGTATAAACCTCGATACGGATAAGACCTGACACCCGTTTCCGGCCACTCGTCTATGGAGGGCCCGATAGAAACATTAGCGCAGTGAACTTTAACCGGTCAGTGACTCTGCAACCGGCAGGGGCCCAGGGCGACCAAGTACCGCTCGTATGACTCTTGTCCCTTTTAGCGCATCCGGTTTATTTTAACCGTGGAAGTTCGAATATAGTTGTTGGATTGCCCTTCCCCAAATGAAACCTGATGATTGCCTAAATGTTAGGAGCGTGCCGAAATAGCCCGTTCTTTCTCTGATGCGCTAAAGATGCCTATTTCTAATGGGGACATACCCGAACCAATAAAGACGGCCCGGTAGAATGGTCCCATAGAACCGCTCCGTGTTCCAAGTCTCGATATTAACATGCTCACTTGGAAATCTCTAGACTGGCCTCATAATGGCAGTATCGAGGGCTAGTGAAGTCAGGCAAGAGGCTTTTTAAGTCTCTCCCACTAGGATCCAGGCAAGCAAGTGGCGAAATAAGTGCTGACTCCGCTACTTTCCGCCTGCGTATACCATTACGGAAACTCCTGTGGGTGGACCAGGCATCTTTATTCTAACCGGAGGTCTCGGCTAATGTTCCGTCTTAAGGCCCATGCCGCCCGCGGCACATCCAACAGCAGAGGCTTGCGCCGTCCCGCGAACCTTCTCCGGCCTGCATACATGGGGTTGCGGAATGTACTCCAGAGGGCGCAGGGGATCGTGCGCCTGCCGAACGTCCGTTGCCGATCTAGGTCTAACTGCTCCACCCCAGGGACGGGCAATCCGAGTCCGTTCCAAGAAGGAAGGTTCGTGGCTGAGGTTTACGAGAATACTACACAGAGCACCCAACAGATGCTATCGTGCCGAGCCACTTGGCACTAGATTAACTACTTGGGTGCAATGCCATGTATGTCAGATCCAGTGAAAGTTAAGCTGCTACGTCAGGTAAATGAACCATCCGAGTATTGAACAGATTAGCGCCTTCGCACGCACCGTCGAAGTCGTGGGCACGGCAGCTATATTCGACGGAACCTGTCGGTAAGGAAGATTAAATCGAACTCCTGCTCCTGCTTATAGCTCAACCCTTGCATATTAACTTCTACCCGACAACTGATCCTTTCCCAATATAGAGAAACGTTGGTGTTCTGCCGTCCAGACCGACATCTATCTACCATTGACTAGTACGCAGATACTTATGGTTTGTAGCTGCAAGACTATCGTCACGTTGCGTGGACCCGGAATACCACGCAGACCGCCGCTAAACAGCACCCGAAAACTCGCAGGGAAACAGACTCCCGCGCTCTGTCTATTCGCCAGTCCCTGGTTATAACGAACATATATGCCGACCGTGGAGTCTAGGGTTGGCTTGAGCAACTTATCTTGCTCAGGCCCCATATCCAACTACCTGTTGTCGCTGCCGAGATATACAGGACCTGATACCTGAAATAAGCCATGGCCGGGGAGGGTGTTAGTGGGTTTCAGTTTTTTTTCAGTCCCCCGTGATCTGAACACCTTCAAACTCTAGCGGTACCGCATGCGTGGAGATAACTCTGCACTTGTACTTATCAGACCAGCGATTAAGGAAATTGTCGTGCTAGATGTCGTGAGAGTTATTATTTAGAACGGCGCACGTCTACGGTGTGCCTGGAACACCGGAGTCGTATTGACTGTCATGTGGGCTATCACTTCCATAGTAGCCCACGTAACTCTGGGTGATTGGTTCCCGGTGGCTCTAAGCTGACCAGTCTCAACTTAGGGTATTGAACGTCGCTTATCGCAGCGGAAATGTATGCTGGGGGTTGATACCGGTAGGGCGCTTCGAAAGCAATGGTTAATCATTTTGGCAACCCCATTGTTTCTTCATCCATACTAGGATCCGATATCCATAACCACTTTCTGTTGGCCACTTTCTTTAGTTAGAACAAGAGAGTCTGACCCTATATTTAATATTACGTAGTCCCCAACAATGGGGCTGAGAAGTCCAGTAAGTGCACTATGGCCACACTTCTGCGCTGTGCCGTAAAGAGTATATTACCTTCATCGGAATGGCTTCTAGTTGGGCCCAAATGTAATGGGCGTATTGCGGTAGTAAACGTCAGACTTTCAGATTTCTTGCTGATGACGGCTCCTGGTGATCACCGGTTCGGTTCCCAACCCTACTCGACTGTGGTAGTAGTGATTCGTCCACCTGCGCCCCCAAATTAGATTGGGGTTGTTACGGCGCAGCTATGTGAATTGTCCAACGGAGTGAAATTTTATATCGTACAGTTTTATTCGCTGTAATGACGGGCTTCTGAGCATCTTTGCACCTCAGCTGCGCATCTAAGCCCGGCTTAGCACGTTACTTAAGACCATCCGGGAGGCGGGTGCTCGCTCCAACCGGTGGTTGAAGTTAGTGCAAAACTGACATCTGTCGCTCATTCAGGTATCGGGCGCTAGGATGGAGGCCGGAGTATCAAAGAAAGCTAACGTGCTGATGACAGGCACTGCCCTCTCTATGCAAGGTCCAGGAAAGGGATATAGCCCGTGTTTAATCATAAAGCGGCCAGTATGAAGAGATTAGGCGCATGTTAAAAACAGGCCTACCTTGGCAGGACGAGGAACTCAATGTATATACATTTTTTGAAGCTATCGTTCATGGCTCCTTTAGGAATCGATCGTCCGTTCGAGCTCGCGGTGCTAACAACAAGGGGGGTTAGCGTATCGCAAACTCTAGGAGGACCACTCCGCCGAGAGCATTTGATTCGTCCATGATGGTCGGTCTGGCTCATCGTCCTTGGCAGCGGCTATATACCATCAATATGATCCTCACCGCGTATCAGGTGGGATGTATCACCTGACGTCCGCACGTACCACCTTTCATTGCTAAGAGACGTCTATACGCAATTAAAAAAGAATGCTTAAAAAGGGCGTGTACATAGATTGCAGAGCACTAAGTTAATCCTACATCAGCAACAATTATGTCCTGTTCCTCAGCTGTTTTCACCGGTTAATATGACTTAGAATACGTTATAAAGTGACATCGACCAAGGAACTGCGGCTTCGTCCGAGCCATTGTCATCCTTGCCTACACCAGGTTCGACTAGTAGGCGCTGCCTAGCTGGTTTATATGCTTGTTAAAGCGGCTGCGGTCATTTACGCCTGTGTGCACGTACTTTAAGTTCTTCCTACTCCGACCCACCAAGGATAGTCCTGTGAGCTCATACTGCCAGCAGCGTTAACTGATGTCCTATTTTTGTGGTGTGAAACTATGCGGAGATAAGTTTAGTACTATTATCTTTACACTAGACAGCATTCTAGTCATCGAACATACAATCGCTTCGTTCTGAGGATCTTCAGAGGAAACGTGTGCTAGATGACTTCTTGAACAGGTCTAATTGCCCCGTATGAGAACGCAATGCCAAGCGTGGCTTAGGGATCTGAGCATCTGCCTAGGTTGATCTTTCGCAACTTTCACATGCCTGCCGTGGTATTAACGTCTAAGTCACAGCACATCGGCCCATTATACTCCTAATCGCCGCTGAGAAAATCCTAGCATTGCGGTACTGGACGTTTTCCTAGACGTTGAGTTAAATTGGAATCCGTGTTGGTTACTTTGATCATTATATATGAACCGGAGAGACGTGTTCTCACCAACTGGACTGACAGTCCATGGACTTCCCGCGTGGGGGCTTGGTGTAGTGAACGTAGGTACAAAATTGCTTGACACATAAACTGTCTCGTGTCAATCCGAGGACCCGAAGGCGCGTTTGTATGTATCAACCGTTATATAGATCAAATCATAACATTCCCAGGCTTGGGAAGAGGAAGTTGTCTCGCCTGCTCTACACTCTTGATTGTTTAGCTTTGTCTATTGGGGGCTCCTAGCTATACAAAAGTAGCAGTGTCGGCCAAATGATATACAGGAACTCTGGACGTAGGTGATTTTGTTTTCGGCAAAGTCTATTCAGGACGAAGGACTCGGCCGGTAATACAGCCAACCATGTGTCAGTCAAAGGCCGACGGCTGCACTAACTTTACCCGGTAGTCTCTATACGGCGGATCCTTTGGTGACCGCTGGCACCGACATTAGGCTCCATGTCTGCCCTAATGATGAATTATTTTCCGCGGATGTCAACAAGCCTGTCCTACTGCATCCACCGCAGCGAGGTGAGGTCAGCCCTAATTATGCCAGCAGCCATTCGCCACGGCGAAAAGTGCGCTCATTACCAGCCACTTCGACGACGATGGTGAATGCCGACCTCGGCTTAAGACTTCGACACCAGCCGCTTGTAATTTTCTAGCACAAGCACTATGCCACTACGATCTGGAGGAAGGGCGCTCCTTCTCAGCTTGTAGCTAGTAGAATTAATTCGAAAGATACGTGCCCATTGCACGTTGGGTTTACTCGACTTTACATTGTGTCGTCTATGCTGGTGATCCTGCATTTAATCGGGCACAGAAGCAAGTGTCGCTTAGGGCGCGGGACTGGGAAAGCTTACTCCCCGGGGTTATTTGTTGTCGGCTTCCCGGATTACCTCAGATATATCCTTCTAATCAAATGCCAAGTGCGCTTGAGCCGTTAGATGAAAGTTCCTACATAACCACCCAGGGCATACCGGAATGCATTTATTCAAGGTATAGTGGGAGTTTGCTGCCCCTATGCAAGCCAGGGGTACGTTCATGGTTCCTTACATTGCTGAGTTTATGCGTCGGCGGGACTACATAGATTGGCATAGGGTTCCATGACCAGAAAATCACTTTCTGATAATAGGTATAACTTTACCTAAGAATTACTAACGAGGGGCGAGCATTTGGACTATCAATGTAGCATTATGTACCGCGCTCCTTTGTTCTTTCGGTCTTGTGGTTTTTGTTAGACTCTAGTTCGCCTGAATTCCGTACTACAACGACCGTCCGGTCGTCTGTCTATTTTCATATGGGACAAGAAGCGTCTTGAAGAAAAATGACAGATAACTTTCCGCCTTTGGCTGACGCCGGCTTTCTGTCATACCCGTTCCGATCCGGTCTGAAGACGGGGGCTGGATCCAACGTCAGTTTTCAACGTAACTGGCGCTGCGAAATCGCATTGTCACCAGCGGGATCCAGTCGGACGACATTCTACGTAGGATTGAACGAAACTACGATCTCCGGGCTAATCCAGCAGAGGGGCTACGTCGACCCACCAAGTTGAGAGCACTGCTGCTATATCTATCATCGCTCCTCGCATGCATACCGATACGGCGCTGTTATGTGCCAGACCAGTGTCCTGCAAAAGGCCACCCTTACGTTTGAAACGACTTGCGGAATATCGGGGACCACCACATGGAGGGTGCTCACCGCCAAGACCGCAACCGTGTTCGTCGCGTTCTCCGGAATAGTCATGCCCCGTAAAACGCTCACAGGCTATAGCTTCAGGCCGAGTTCGAGCTGCTTTTTAACCTCGGTAGCTGCGAGCAGGTCTCTTATATATCTGGCAAACCGTTAAGATGGAAGGATCGTAGTATAGAGATATCGCATCGGGATCGCTCCCTAGACCTCTCAAAACTCAGATTGAAAGGCCCCCACCACTCCCAACAGATTAAGCTGGTTTACCACTTAACACAGCTTCTGCTTATGGACAATTGCGGCTGAAGAGCGACTTATTCGAAAAGGAGAGGTTAAAATCATGTCTAATGGACTAAGGGGCAAGTGCGACAGGCAGTAAACGCATGGCTCGACGCTATTAGCCCTTATCCACACTTTCGTAGATTACGTACGAACCAAAACTTACGCTCGTAAACTATGCGTGTGGCCAATCTCGCCCATAGTATATACTAACGTGGCGGGGAGAACTTGGATTACAGCAGCGAAGACTGTCTCAGCGTATCAGAGGACCTGGTTACCTCGCTGTGTCCCTTATGGTGGTCCGTCACAAAGTATTTTCTTGGACTTGTGCTTTGTCGCACGAGAAATATAGTCAGCACTAAAACCATCCTTGCACACAATTATCAGATCCCGAGGCAGTCATCGATGTCCGGTCGTTGACACCACCTCTACCTTAAAACTTGCGGAACCCCGAGTGTGCCGTGCAGACCGATGCTCTGAGCCGTCCGACAACAAGACACTGAAAGTAATTGACAGCGGGCCCCCACAATAATGACTCGTTATTGCCTTGCCGGATGTACGGTGGACGTAACAACAGTTCCTCGCGTAACGTTGGCATAGCACGACACCAGGAAGTACCTGGACGTAAGTACACACAGCGATCGAGTCAGCCTGACTGACTAAAATGGTGGCATACGAACGGTTCGACTCACATGCATCGCAAAATTGTCCTGGTATAGGGTCCTTGGCAGCGGGGGACTATAATCGTTTTCTGACCTGAAAGTTGTTGCTATCTGAGACGTGTCGAACCAGTTTCTTTTGGGTTTTTTCCGAATCAGGGTCGCCGTTACGAAGAAGAGATGGTCCTAGGTTCCTATTTTGATTAGCCCGCGGAGAACCATATCCCGAAATCTGTACAAATGCTGGTCTAGTGCGGAGGCCGTTCGTCGCAATTGCAGGATGCCAACGGGGGAGATCGACGTTTAGGGCTGGCAAAGCATTACTGAGAATGTTGGCGACACAATACAGTTGAATGCATTAATTGACACGACCCTTTTTTAAATGTTGCTGCTGAAGCACGATGACTAGTTTTTAGCCGGTGATATCACATAGATCAAGGGGCGCTTGTGATATTGTTGGCGGCCCCAGCGGAAGGGTGAGTATCGTTCCAAGAGGTGAAATCTCTTATCATCGCCTCGATGGGTCTGAGCCTACTTCCTTAGATAGATGCAGCGCTCCCAAAACATCTTAGTAGCGTCAGAGAATGGGGTCTACTCTCTTGTGGCCCAATCTCTCCCTTCACAGCGGTTTGGATTTTCTCGCTTCCTTACTGGGTCTCTATTTCGAATCATGCAGTACTCGCCTGCCCTTCCCTAAACAACTTGAGTGGTATTTCCTCACGGGCAGAAATACTGAGCGGTGCCCCCTATGGTCTTGGCCCGACGGGTGTGGCCGCGTGCCCTTGGCCCTAAACAGTACCGACCCAGTTACTTATACGGGATCTACATTGCGGGGTTAGGCTTCGTTCTGAGCGTTCCCCCTTTTTTAGCAGATCGCGCAGAGCCAGTTGCGTCCCATGCTCAAGTGGATTGACTAGTGAGAGTTCGGTAATGGAGGATCTGAGCAGGGATGCAAGTACATAATAGCCTTGTGGTTATGGGAGAGTCCTCCGCCCGAATTCGACACAGTATGCTTTATCGACTCAACAGTGAGAAAGGCCCATCGCTGATTATCTCGTCTTGCCTGCGTATCGCAGAACGCTTATGTTTTACGTCCGACGAGTCATCGCTCTGATGGCGTTGAGTACTAGGGCGCTTCTTCCACGAGAGGCGGCGGTTTTGAGACAGGAAGACGACTATCAAGTGTGTGTTCCGACCAACAAATTCTATCGTAACCGTAAAACCCTCCGCTGTGCAACCGATTAACCGGTGCCTTTGAACAACTAATAATTAGGTTATTCCAGTATGTTTGGCCCAAAATACGTTTCGAGAGGACATGCTATTTAACAGATGGAAGGCACTGCATAGGGCAGTGGAAGGTAGATAGGCGGTGCCCGGTCTGCGCGGCCGAGGTGGTCCAGATAATAGTATGAAACATAAAATTCAGATGAGGCACTCACGACGCTGCTCGAGATTGTGACGTTTTTGCTTCTGGGCCAAGCGCGGATTACAAGAACAATGAACTAGGGGTCACGCAGTACCAACTCAAAACAACAAGCTCAAGCCCAATTGACGACCTGGCGATGGCACAACCACGATGGGCACAAGGCTGCCCTTAACACCTAAGGGCGTTATAAGTAATAATTTGACTGTGTCCCCTATTCGAAACGGTGAAAGAAAAGCATTATATATTGACCGAGGACTTAGGGATTCATTCGTATTACTAGGGGGTACTTTCCTGGCAAACGGGCCATGGCGTCTCGTATGTTGCGGCGCATCCCAGATTCTGATGTGCTTAGGGTGTCTTGCTGTAGTTCAGCCGGCGCGAAACCAGACTTGTTCGACCTTCCGGTGTAGGAGGACGGATAAACTAATGTAACACGTATGGAAAGCACAGCAAATCGCGTCGCGTTCCCAACAATGGCGCGTGCCTAATTCCCGCGACGATGAAGCGGAGAACTGTAGGGCCGTGCCGCAAACTGCCTAGCTCTAGCTGCTGTCAGGCAATCTTATCGACCGCAGGGCGACTTTCATCAGAGGTGACCCAGAATTCCATGGCGGGCTTACGTAAATGAAGATTGTCGTTCCTACGGCTACGCTGAAAAATTGTGTAACGTACGTCACAAAAGTACAAAACATGTCCTCGCCGCGTTCAGGCGTGTGGTACATCCGAAGATTTCAAGTAGGCTCGACCCTGCCTGGGACACGGGTATAAATCAGACTGCAATATTGCCCGGCCTGGAAACATACCAGACGCGAATAAGGCGATGCTCGCATGGTTTTGGATTGGTACTTCTATTTTCTCATGCGAGTGTTCATTCCTTTGCATGACTTTGGAGATAAGGTTCCGGGGGCACAGGGAGACGCGTTCCTACAACTCCTGTACATCCGCACCTAGATACGCCATGCCTGCCGCTCGGTCACGTTTCTTAGAGGACGAATCTCATCCGCACAATACGGACGCAGCGAGGAACCTGCATAGACGGCGCGTAATCTTTATAATAATCTATCCAACGTACTGTGGTTCTGTCCGTCCACAGCCGAAGCCATCAGAAATATGTTGGCCTACTTTAGAGTATTACCCGTGGGCTAGCCCCGGGCTAACACAAACCGGTGTGACTCGTATATAGTCTTGACCGCATTACTGGTAGCCATCCCTTATGTGATGGGCTGTGTGCAGCTCGGCCTATGTATAATTGTCATGCCCTGTGGTGCTGCCTTAGAAGTGTATAGCGGACCTCACCTTCGCTACTGATAGACAGCTTCGCGGGGACCGATCTCGATCACACCCACGCAGATTTAGGGGACACAGCCACGTGACTAGGCCGCTGGCAGATGGGCTGTCCATCAAGGATCTACCTGGCGCTTCGCGACGTGGATAGGGGGTGCGATGGGTGTGACTACCGCAGACTGAGCTATCGCCAAGTGAAAATCTGAAGAGCAACGAACGGGCAGGTCCTCAAGCTCTAGGCCCCCGTTTCATCGAGTCCTGGGCTGAAACTATTACCAGAGGATTTTCAGCCTGGAGTTCAACACTAGTGGACAGTGAGCCCATAGTGGGGGCGTCCCACATGTGTCCATATTCGAAATCAAGGGACTTTGCTCGTACACTTAAGCGTTGTACAAACGGTACTGCCTCAACAAGCTTTCACTTAGTTATAAGCGATGCCAAACATACCCTTTAGGCCTGCTCATGGCAAGATAGGCTCTTTGTCGGGTGCGCGGAGTCTTCCAGAGTAGAGGCAACTTATCTTCTAACGCTTCCAAAATGGACCCAACCAGACGAACGCGTCTATATACACGATTGATCCTAGGGTCGAGCCAGGAACATCTTGAAGAACAGATCTCCGGTCCGCAGCGGACGTGAAATTAGACTGGGGGTAACCCTGGCATTCACTAATGCATCCTCTCGGGCGTAATTATCCATTTACGAATATCCACGTAAAGGAAGAATCCGCGAATTTGCCGTATTACTCTCCGCGAAGAGGCGGTGCCAACGGACTCTGTCAAGGTACCCAAGGGAGATCCGGTCCGTAGAGTAAGCATTTAGGTTCCAGCCCTGGGTCGCTGTTCATCAGGTTAAATGTTCTTCCACCGCCATATTCCGTGTCGGTCGGTTCACAGCGGCGTATGCTCTAGGGGACACACAAGCCCTCGTATGAATTTTAGAACGGGGTCCTCGGCGCTAGTACTCTACTCTGATACTTTTGGTGAGTATATATCATGATGATGTCTCTGCTAGTAATCAGAAAAAATTCATCCGTTGAGATCTTTTGCTTATCGGAAAGCATAATCAGGTAAGATGACGACTTACGGGATTACCCAGACTTACGTAGCAATAACCGCACGGTCGAAGATCTGCCTATTAGTCTCTAGCCTCCCGACATAGTACCTGGTTGCAGAACGAGTGCGGTCGACAAGTATTCACACCCGGGTAGTGTAGTGGCTATAATTATCTCTAACGATGTTGACCGCCTCTTACGATACAGATATCTCGGCATGTATGATCCTGGTATACAGTGCTTCGCTAGTGGACCGTGAAGGCATTATATCTACCATACTCAAAGAAACGGTTACAGGGACATATGAAATTAACCTCGACACAATATTGACTGTGCCTTTTCTCTATAATTAAACCGACAATCTACTCTCTAAGTCGTCTCATACGTGAGACGAGGGAAGTATCCCGTTATCAGATATGGTACGGGTAAAACCGGGTAGAGACTACGGAGCTCCCGCTCTGGAGTATTTAAGGGGTTTAGGTGCGCCGTTATTAGCTATTTATATCTCACTCACAAAGTGGAGTTGGCCTTTTGTATTGGTCATCTGATTATAAATCTGGATATGCTCATTTGGTACGAGTACCCTGTGCGTACCGGCGAATGGTTGATAATTCGGTCCCAATGAGGACACTGAGGAGTTTAAAAGTGGTTTGGAATCAATCGTATGTTCTTTTACCATAGGCATCTTTTGACCGGCGTTATGCGGCTCAGAGTGCGAGGACTCGCAGAACATGTAGCGACTTAAACCCGGGGGGGATGAAAACACACACCCAATCGGGGGCAAGCTATTCTTTTCATCCACCCACTATTCAGGACCCTGTCTCCAGTAACGCTATCATAAGCTCGCATATCCAGATATATGCTGATGAGTCCCCCAGACTCTCTACTGGTGTCGGTGATCGACGCGTCTCTACGCAACCCCTCAGTGGTTACCTTCCAATACCTAGGTCGGTCTTACGATACTTGACCTCCCCGGTACTCAAAGGGTTGATTCCGTATGTCCCATTATTGTCTGCAGGCCTTCAGGTTTCATGCCATCCATCCAGCCCCGGCAGTTCGGGATTCGGAACCCGAACACCTCTTGTCTCAAGGCGCGATAACCCCTATCACGTGCGCCCGTGAGTGAATTGATAATAGGCGTACGCGGATTTTAAATCCCCAGTGCCCGGATGGATAGGATTCTCACCGGATTATCTTACCCCAGGACGTTACCAATTGATGATAGGATCTTCCACGTCTAATCCACAAGGGCGTATGCGTACGTCAGGCGAGCCCCGCATGAAGTGTAAGGAGTAATTCTCCCTGGAGATTCATTTGCACCCATTTTTCCGAGACGGTCTTATTGAATTGTGACGTGACTAAGACAATTTGGGCGTCAGGGTGTCGACACTATTCAGATACGAGATTCACACTTCATATGGCTATGCTCAGCCATCACGATGCACTGACCGGGAGTTCACGCGAGAGCCTTTGGCAACCGCTAGTGTGATGTTGTAGGCCAGATACATACCTCGAAAATCGCAAACTACCCGCGGTATCCGGTGTTTAAGCGTTTTAAATCCTGGTCTTTCATCTACCCACTCCATGCTCACGATCACGATGAAACACGCGTTAGACTACACGCTGTCTTCGTATTCACCCACGGGTGGCTAATACGACGCTGGCTCTCCCGCGCCTTCCTGATATTATGCTAAAACGCGATGACGGACGCTGTGTCGAACGCTTCAATTTTCTGCCCTACGAGTCATGTCTTTGTGGTAGCCTGTAGGTCTCTGGCGTGTCGAGGCGGCACCCTCCGTGACGAGGTACAGGATAAAGCGGTGACTATTCTTGTCCCTGCTGAATCCACGAGCCGGCCGGTTGCCTAGAAACGTTATAGCTGGGCGTCGGATCAAGACTGTGCGGTACCAATTCGTATCCGCGTTTTAGCTACATACAACAGGACCTTTGGAGTCCGTCCATTGTGCTTAGCTGAATGGACATTAAGGCTATATAAATAACTCGACGACATACGCACCCAGCCCTTTAGAAGGTCAGCGTGAAGGGCAACCAGCTGCTTCCGACCGCGCCTGACGC
		</sequence>
    <sequence><taxon idref="Location_4_3_0|39.315702568708396"/>
			CCGCCAAAGGACCCAGGTGAAATCGCAGGGTCAAAGGCCGAATACTTAGCTCACCAACCGAAGGTGCGAGTTTATCGCACCAACACTTCGAACGAAGGGCCCCCTTGGAACCCCAGCCCCCACCGCCTGATAGCTTGGGTCGCTCTTCCCTAAAGGTCAGAGCACAGTTCATATCTTGTGAACTAGGAATGCCGTTGACTACGGCACTGCCTTGTCGAACCGAACAGTGTCATAAGTAGGCACAGCTGTTCTGTACACGGCCTGTAAGGGTTACAGCAAAATGTTCTGGCGCGAGGCCAGTGTTCTTCGAGACGATTCGTTGCGTTGAGGTCCGATCGCCATACGGCGGTTGGCGCCCTATTTCACGTCAGCGGACAACCTTTGCGCTGCCTCGAATCAGCAGCAGGAAAGTACGTGTTGCTCCTCCTCCTTCCCGAGCGGTCCTGCAGCCCTTTGGTACGTACAGCTCTAAAAAACTGTCATCGGTTGCGCTGTAGTTCGCGAACTTGACGGGTCGGTAGCTCAGAATCGCATTTTGTCATTGAAATATCATCACTCGGCGTGATAACTATTTGGAATAAGTCCGGCTGCCGCAGATCAAGGTCTTCCGTTAAGAGCGAGGAGAAGGTTCCCGTGCAAAGCGTCGCGCAGAGTGAGATGCTTTAGAAAGTCGGAAGGAGTGTGCTGCAAACGATGTGAGTCACGATGAGTATCCTGGTCCCTCCTACGGGGTCAACCAGACCACTAGTGGCCTCAGCCAGACTACAGGTCTATCAACTCCGCTACCAGCGAATAAGGGAAAGTCTCAGCATCCGACTTTTCTTATCGACTCGGAATTCAGGCCTGGTTAACTGAGCAGCACTTTTTTCCACCGATCTTGGGTGAAGCACTATGTAAAAACACAAAGTGTCAGGACCGGGCAAGAACTGGAGCGTAGCACTGAGCAGAACCCGGATACACGGGCGCCTGTACAGCGCTTTTCTCGGCGCTTATCGACATGTGGTTGGTCAATGCGTTATTACGGTCGTGCGCCACTCCTATGGCGACGGGAGTATATAAGCACGGGTATTATCTGGGAGACACTGCATATGCTGATAGACCTCGCGCGAATTGCCAGCGCTCCATATCGTTCTACCACAGCGAGCGCGTGGATGGCGGTTGTTCCTTGCGTTAAATAAACGGAGTCTGAAAAGAAAGAAATGCTACGGAAAGTCAGCCGATAGAGAGTTAGTCTGTAGCGACTTGTCAGTCCATTTCGCAAGGAAGGTGTTGAGAAGTAGATGATCTGCGAACGTAGTTCAAATCAGACCCGGCGTATGATTCCGTCGAATAACGAACAATCCGCTTTAGGCCTTCACTTTGCGTGCGAATGTTGATTTCATGGCTTGGGGCGCAAGAATGCAAAAAGTTCATCTAACTCTTCGTCCAGGTAAGCAGTCATGTGTGTATGTCCGCGGTCCGACCATGACAGCTGGGCTTTATAAGCTGTGAAATGGATTCCTCTTTCGTTACTATGACTCTCCTCAAGGGGAGACCTTTTCGATGACGGGATGAGAGAATAAGTCCGATACACTCAGATACGGCGCACCTCCGAGCGGCCGAACGTATTCCGTGCGACGATGGCTCTTAGGGTTCCAATTCACGCTTTGACCAGATCCTGAGCTTTATTACGCCATAGGCGGAGCCGTGCGGGTCAGAGACTTTATGGACGATTGAGTGGGTCACGTACACCGACGACGGATTCCAGACTTTAGGCCTTTGTCAGTCTATATACTATGAGGACCAGGATCGCTTAAGGGGTACTACCTGGCGAGTACATCGCTCGTTTTTAACTCCACGATCTGGCGTGCCTGCATTTATGATAGGCTTGATCTAGCTGAACCCACTCGGCGGGTACTCTTGTGAGTATAAACCTCGATACGGATAAGACCTGACACCCGTTTCCGGCCACTCGTCTATGGAGGGCCCGATAGAAACATTAGCGCAGTGAACTTTAACCGGTCAGTGACTCTGCAACCGGCAGGGGCCCAGGGCGACCAAGTACCGCTCGTATGACTCTTGTCCCTTTTAGCGCATCCGGTTTATTTTAACCGTGGAAGTTCGAATATAGTTGTTGGATTGCCCTTCCCCAAATGAAACCTGATGATCGCCTAAATGTTAGGAGCGTGCCGAAATAGCCCGTTCTTTCTCTGATGCGCTAAAGATGCCTATTTCTAATGGGGACATACCCGAACCAATAAAGACGGCCCGGTAGAATGGTCCCATAGAACCGCTCCGTGTTCCAAGTCTCGATATTAACATGCTCACTTGGAAATCTCTAGACTGGCCTCATAATGGCAGTATCGAGGGCTAGTGAAGTCAGGCAAGAGGCTTTTTAAGTCTCTCCCACTAGGATCCAGGCAAGCAAGTGGCGAAATAAGTGCTGACTCCGCTACTTTCCGCCTGCGTATACCATTACGGAAACTCCTGTGGGTGGACCAGGCATCTTTATTCTAACCGGAGGTCTCGGCTAATGTTCCGTCTTAAGGCCCATGCCGCCCGCGGCACATCCAACAGCAGAGGCTTGCGCCGTCCCGCGAACCTTCTCCGGCCTGCATACATGGGGTTGCGGAATGTACTCCAGAGGGCGCAGGGGATCGTGCGCCTGCCGAACGTCCGTTGCCGATCTAGGTCTAACTGCTCCACCCCAGGGACGGGCAATCCGAGTCCGTTCCAAGAAGGAAGGTTCGTGGCTGAGGTTTACGAGAATACTACACAGAGCACCCAACAGATGCTATCGTGCCGAGCCACTTGGCACTAGATTAACTACTTGGGTGCAATGCCATGTATGTCAGATCCAGTGAAAGTTAAGCTGCTACGTCAGGTAAATGAACCATCCGAGTATTGAACAGATTAGCGCCTTCGCACGCACCGTCGAAGTCGTGGGCACGGCAGCTATATTCGACGGAACCTGTCGGTAAGGAAGATTAAATCGAACTCCTGCTCCTGCTTATAGCTCAACCCTTGCATATTAACTTCTACCCGACAACTGATCCTTTCCCAATATAGAGAAACGTTGGTGTTCTGCCGTCCAGACCGACATCTATCTACCATTGACTAGTACGCAGATACTTATGGTTTGTAGCTGCAAGACTATCGTCACGTTGCGTGGACCCGGAATACCACGCAGACCGCCGCTAAACAGCACCCGAAAACTCGCAGGGAAACAGACTCCCGCGCTCTGTCTATTCGCCAGTCCCTGGTTATAACGAACATATATGCCGACCGTGGAGTCTAGGGTTGGCTTGAGCAACTTATCTTGCTCAGGCCCCATATCCAACTACCTGTTGTCGCTGCCGAGATATACAGGACCTGATACCTGAAATAAGCCATGGCCGGGGAGGGTGTTAGTGGGTTTCAGTTTTTTTTCAGTCCCCCGTGATCTGAACACCTTCAAACTCTAGCGGTACCGCATGCGTGGAGATAACTCTGCACTTGTACTTATCAGACCAGCGATTAAGGAAATTGTCGTGCTAGATGTCGTGAGAGTTATTATTTAGAACGGCGCACGTCTACGGTGTGCCTGGAACACCGGAGTCGTATTGACTGTCATGTGGGCTATCACTTCCATAGTAGCCCACGTAACTCTGGGTGATTGGTTCCCGGTGGCTCTAAGCTGACCAGTCTCAACTTAGGGTATTGAACGTCGCTTATCGCAGCGGAAATGTATGCTGGGGGTTGATACCGGTAGGGCGCTTCGAAAGCAATGGTTAATCATTTTGGCAACCCCATTGTTTCTTCATCCATACTAGGATCCGATATCCATAACCACTTTCTGTTGGCCACTTTCTTTAGTTAGAACAAGAGAGTCTGACCCTATATTTAATATTACGTAGTCCCCAACAATGGGGCTGAGAAGTCCAGTAAGTGCACTATGGCCACACTTCTGCGCTGTGCCGTAAAGAGTATATTACCTTCATCGGAATGGCTTCTAGTTGGGCCCAAATGTAATGGGCGTATTGCGGTAGTAAACGTCAGACTTTCAGATTTCTTGCTGATGACGGCTCCTGGTGATCACCGGTTCGGTTCCCAACCCTACTCGACTGTGGTAGTAGTGATTCGTCCACCTGCGCCCCCAAATTAGATTGGGGTTGTTACGGCGCAGCTATGTGAATTGTCCAACGGAGTGAAATTTTATATCGTACAGTTTTATTCGCTGTAATGACGGGCTTCTGAGCATCTTTGCACCTCAGCTGCGCATCTAAGCCCGGCTTAGCACGTTACTTAAGACCATCCGGGAGGCGGGTGCTCGCTCCAACCGGTGGTTGAAGTTAGTGCAAAACTGACATCTGTCGCTCATTCAGGTATCGGGCGCTAGGATGGAGGCCGGAGTATCAAAGAAAGCTAACGTGCTGATGACAGGCACTGCCCTCTCTATGCAAGGTCCAGGAAAGGGATATAGCCCGTGTTTAATCATAAAGCGGCCAGTATGAAGAGATTAGGCGCATGTTAAAAACAGGCCTACCTTGGCAGGACGAGGAACTCAATGTATATACATTTTTTGAAGCTATCGTTCATGGCTCCTTTAGGAATCGATCGTCCGTTCGAGCTCGCGGTGCTAACAACAAGGGGGGTTAGCGTATCGCAAACTCTAGGAGGACCACTCCGCCGAGAGCATTTGATTCGTCCATGATGGTCGGTCTGGCTCATCGTCCTTGGCAGCGGCTATATACCATCAATATGATCCTCACCGCGTATCAGGTGGGATGTATCACCTGACGTCCGCACGTACCACCTTTCATTGCTAAGAGACGTCTATACGCAATTAAAAAAGAATGCTTAAAAAGGGCGTGTACATAGATTGCAGAGCACTAAGTTAATCCTACATCAGCAACAATTATGTCCTGTTCCTCAGCTGTTTTCACCGGTTAATATGACTTAGAATACGTTATAAAGTGACATCGACCAAGGAACTGCGGCTTCGTCCGAGCCATTGTCATCCTTGCCTACACCAGGTTCGACTAGTAGGCGCTGCCTAGCTGGTTTATATGCTTGTTAAAGCGGCTGCGGTCATTTACGCCTGTGTGCACGTACTTTAAGTTCTTCCTACTCCGACCCACCAAGGATAGTCCTGTGAGCTCATACTGCCAGCAGCGTTAACTGATGTCCTATTTTTGTGGTGTGAAACTATGCGGAGATAAGTTTAGTACTATTATCTTTACACTAGACAGCATTCTAGTCATCGAACATACAATCGCTTCGTTCTGAGGATCTTCAGAGGAAACGTGTGCTAGATGACTTCTTGAACAGGTCTAATTGCCCCGTATGAGAACGCAATGCCAAGCGTGGCTTAGGGATCTGAGCATCTGCCTAGGTTGATCTTTCGCAACTTTCACATGCCTGCCGTGGTATTAACGTCTAAGTCACAGCACATCGGCCCATTATACTCCTAATCGCCGCTGAGAAAATCCTAGCATTGCGGTACTGGACGTTTTCCTAGACGTTGAGTTAAATTGGAATCCGTGTTGGTTACTTTGATCATTATATATGAACCGGAGAGACGTGTTCTCACCAACTGGACTGACAGTCCATGGACTTCCCGCGTGGGGGCTTGGTGTAGTGAACGTAGGTACAAAATTGCTTGACACATAAACTGTCTCGTGTCAATCCGAGGACCCGAAGGCGCGTTTGTATGTATCAACCGTTATATAGATCAAATCATAACATTCCCAGGCTTGGGAAGAGGAAGTTGTCTCGCCTGCTCTACACTCTTGATTGTTTAGCTTTGTCTATTGGGGGCTCCTAGCTATACAAAAGTAGCAGTGTCGGCCAAATGATATACAGGAACTCTGGACGTAGGTGATTTTGTTTTCGGCAAAGTCTATTCAGGACGAAGGACTCGGCCGGTAATACAGCCAACCATGTGTCAGTCAAAGGCCGACGGCTGCACTAACTTTACCCGGTAGTCTCTATACGGCGGATCCTTTGGTGACCGCTGGCACCGACATTAGGCTCCATGTCTGCCCTAATGATGAATTATTTTCCGCGGATGTCAACAAGCCTGTCCTACTGCATCCACCGCAGCGAGGTGAGGTCAGCCCTAATTATGCCAGCAGCCATTCGCCACGGCGAAAAGTGCGCTCATTACCAGCCACTTCGACGACGATGGTGAATGCCGACCTCGGCTTAAGACTTCGACACCAGCCGCTTGTAATTTTCTAGCACAAGCACTATGCCACTACGATCTGGAGGAAGGGCGCTCCTTCTCAGCTTGTAGCTAGTAGAATTAATTCGAAAGATACGTGCCCATTGCACGTTGGGTTTACTCGACTTTACATTGTGTCGTCTATGCTGGTGATCCTGCATTTAATCGGGCACAGAAGCAAGTGTCGCTTAGGGCGCGGGACTGGGAAAGCTTACTCCCCGGGGTTATTTGTTGTCGGCTTCCCGGATTACCTCAGATATATCCTTCTAATCAAATGCCAAGTGCGCTTGAGCCGTTAGATGAAAGTTCCTACATAACCACCCAGGGCATACCGGAATGCATTTATTCAAGGTATAGTGGGAGTTTGCTGCCCCTATGCAAGCCAGGGGTACGTTCATGGTTCCTTACATTGCTGAGTTTATGCGTCGGCGGGACTACATAGATTGGCATAGGGTTCCATGACCAGAAAATCACTTTCTGATAATAGGTATAACTTTACCTAAGAATTACTAACGAGGGGCGAGCATTTGGACTATCAATGTAGCATTATGTACCGCGCTCCTTTGTTCTTTCGGTCTTGTGGTTTTTGTTAGACTCTAGTTCGCCTGAATTCCGTACTACAACGACCGTCCGGTCGTCTGTCTATTTTCATATGGGACAAGAAGCGTCTTGAAGAAAAATGACAGATAACTTTCCGCCTTTGGCTGACGCCGGCTTTCTGTCATACCCGTTCCGATCCGGTCTGAAGACGGGGGCTGGATCCAACGTCAGTTTTCAACGTAACTGGCGCTGCGAAATCGCATTGTCACCAGCGGGATCCAGTCGGACGACATTCTACGTAGGATTGAACGAAACTACGATCTCCGGGCTAATCCAGCAGAGGGGCTACGTCGACCCACCAAGTTGAGAGCACTGCTGCTATATCTATCATCGCTCCTCGCATGCATACCGATACGGCGCTGTTATGTGCCAGACCAGTGTCCTGCAAAAGGCCACCCTTACGTTTGAAACGACTTGCGGAATATCGGGGACCACCACATGGAGGGTGCTCACCGCCAAGACCGCAACCGTGTTCGTCGCGTTCTCCGGAATAGTCATGCCCCGTAAAACGCTCACAGGCTATAGCTTCAGGCCGAGTTCGAGCTGCTTTTTAACCTCGGTAGCTGCGAGCAGGTCTCTTATATATCTGGCAAACCGTTAAGATGGAAGGATCGTAGTATAGAGATATCGCATCGGGATCGCTCCCTAGACCTCTCAAAACTCAGATTGAAAGGCCCCCACCACTCCCAACAGATTAAGCTGGTTTACCACTTAACACAGCTTCTGCTTATGGACAATTGCGGCTGAAGAGCGACTTATTCGAAAAGGAGAGGTTAAAATCATGTCTAATGGACTAAGGGGCAAGTGCGACAGGCAGTAAACGCATGGCTCGACGCTATTAGCCCTTATCCACACTTTCGTAGATTACGTACGAACCAAAACTTACGCTCGTAAACTATGCGTGTGGCCAATCTCGCCCATAGTATATACTAACGTGGCGGGGAGAACTTGGATTACAGCAGCGAAGACTGTCTCAGCGTATCAGAGGACCTGGTTACCTCGCTGTGTCCCTTATGGTGGTCCGTCACAAAGTATTTTCTTGGACTTGTGCTTTGTCGCACGAGAAATATAGTCAGCACTAAAACCATCCTTGCACACAATTATCAGATCCCGAGGCAGTCATCGATGTCCGGTCGTTGACACCACCTCTACCTTAAAACTTGCGGAACCCCGAGTGTGCCGTGCAGACCGATGCTCTGAGCCGTCCGACAACAAGACACTGAAAGTAATTGACAGCGGGCCCCCACAATAATGACTCGTTATTGCCTTGCCGGATGTACGGTGGACGTAACAACAGTTCCTCGCGTAACGTTGGCATAGCACGACACCAGGAAGTACCTGGACGTAAGTACACACAGCGATCGAGTCAGCCTGACTGACTAAAATGGTGGCATACGAACGGTTCGACTCACATGCATCGCAAAATTGTCCTGGTATAGGGTCCTTGGCAGCGGGGGACTATAATCGTTTTCTGACCTGAAAGTTGTTGCTATCTGAGACGTGTCGAACCAGTTTCTTTTGGGTTTTTTCCGAATCAGGGTCGCCGTTACGAAGAAGAGATGGTCCTAGGTTCCTATTTTGATTAGCCCGCGGAGAACCATATCCCGAAATCTGTACAAATGCTGGTCTAGTGCGGAGGCCGTTCGTCGCAATTGCAGGATGCCAACGGGGGAGATCGACGTTTAGGGCTGGCAAAGCATTACTGAGAATGTTGGCGACACAATACAGTTGAATGCATTAATTGACACGACCCTTTTTTAAATGTTGCTGCTGAAGCACGATGACTAGTTTTTAGCCGGTGATATCACATAGATCAAGGGGCGCTTGTGATATTGTTGGCGGCCCCAGCGGAAGGGTGAGTATCGTTCCAAGAGGTGAAATCTCTTATCATCGCCTCGATGGGTCTGAGCCTACTTCCTTAGATAGATGCAGCGCTCCCAAAACATCTTAGTAGCGTCAGAGAATGGGGTCTACTCTCTTGTGGCCCAATCTCTCCCTTCACAGCGGTTTGGATTTTCTCGCTTCCTTACTGGGTCTCTATTTCGAATCATGCAGTACTCGCCTGCCCTTCCCTAAACAACTTGAGTGGTATTTCCTCACGGGCAGAAATACTGAGCGGTGCCCCCTATGGTCTTGGCCCGACGGGTGTGGCCGCGTGCCCTTGGCCCTAAACAGTACCGACCCAGTTACTTATACGGGATCTACATTGCGGGGTTAGGCTTCGTTCTGAGCGTTCCCCCTTTTTTAGCAGATCGCGCAGAGCCAGTTGCGTCCCATGCTCAAGTGGATTGACTAGTGAGAGTTCGGTAATGGAGGATCTGAGCAGGGATGCAAGTACATAATAGCCTTGTGGTTATGGGAGAGTCCTCCGCCCGAATTCGACACAGTATGCTTTATCGACTCAACAGTGAGAAAGGCCCATCGCTGATTATCTCGTCTTGCCTGCGTATCGCAGAACGCTTATGTTTTACGTCCGACGAGTCATCGCTCTGATGGCGTTGAGTACTAGGGCGCTTCTTCCACGAGAGGCGGCGGTTTTGAGACAGGAAGACGACTATCAAGTGTGTGTTCCGACCAACAAATTCTATCGTAACCGTAAAACCCTCCGCTGTGCAACCGATTAACCGGTGCCTTTGAACAACTAATAATTAGGTTATTCCAGTATGTTTGGCCCAAAATACGTTTCGAGAGGACATGCTATTTAACAGATGGAAGGCACTGCATAGGGCAGTGGAAGGTAGATAGGCGGTGCCCGGTCTGCGCGGCCGAGGTGGTCCAGATAATAGTATGAAACATAAAATTCAGATGAGGCACTCACGACGCTGCTCGAGATTGTGACGTTTTTGCTTCTGGGCCAAGCGCGGATTACAAGAACAATGAACTAGGGGTCACGCAGTACCAACTCAAAACAACAAGCTCAAGCCCAATTGACGACCTGGCGATGGCACAACCACGATGGGCACAAGGCTGCCCTTAACACCTAAGGGCGTTATAAGTAATAATTTGACTGTGTCCCCTATTCGAAACGGTGAAAGAAAAGCATTATATATTGACCGAGGACTTAGGGATTCATTCGTATTACTAGGGGGTACTTTCCTGGCAAACGGGCCATGGCGTCTCGTATGTTGCGGCGCATCCCAGATTCTGATGTGCTTAGGGTGTCTTGCTGTAGTTCAGCCGGCGCGAAACCAGACTTGTTCGACCTTCCGGTGTAGGAGGACGGATAAACTAATGTAACACGTATGGAAAGCACAGCAAATCGCGTCGCGTTCCCAACAATGGCGCGTGCCTAATTCCCGCGACGATGAAGCGGAGAACTGTAGGGCCGTGCCGCAAACTGCCTAGCTCTAGCTGCTGTCAGGCAATCTTATCGACCGCAGGGCGACTTTCATCAGAGGTGACCCAGAATTCCATGGCGGGCTTACGTAAATGAAGATTGTCGTTCCTACGGCTACGCTGAAAAATTGTGTAACGTACGTCACAAAAGTACAAAACATGTCCTCGCCGCGTTCAGGCGTGTGGTACATCCGAAGATTTCAAGTAGGCTCGACCCTGCCTGGGACACGGGTATAAATCAGACTGCAATATTGCCCGGCCTGGAAACATACCAGACGCGAATAAGGCGATGCTCGCATGGTTTTGGATTGGTACTTCTATTTTCTCATGCGAGTGTTCATTCCTTTGCATGACTTTGGAGATAAGGTTCCGGGGGCACAGGGAGACGCGTTCCTACAACTCCTGTACATCCGCACCTAGATACGCCATGCCTGCCGCTCGGTCACGTTTCTTAGAGGACGAATCTCATCCGCACAATACGGACGCAGCGAGGAACCTGCATAGACGGCGCGTAATCTTTATAATAATCTATCCAACGTACTGTGGTTCTGTCCGTCCACAGCCGAAGCCATCAGAAATATGTTGGCCTACTTTAGAGTATTACCCGTGGGCTAGCCCCGGGCTAACACAAACCGGTGTGACTCGTATATAGTCTTGACCGCATTACTGGTAGCCATCCCTTATGTGATGGGCTGTGTGCAGCTCGGCCTATGTATAATTGTCATGCCCTGTGGTGCTGCCTTAGAAGTGTATAGCGGACCTCACCTTCGCTACTGATAGACAGCTTCGCGGGGACCGATCTCGATCACACCCACGCAGATTTAGGGGACACAGCCACGTGACTAGGCCGCTGGCAGATGGGCTGTCCATCAAGGATCTACCTGGCGCTTCGCGACGTGGATAGGGGGTGCGATGGGTGTGACTACCGCAGACTGAGCTATCGCCAAGTGAAAATCTGAAGAGCAACGAACGGGCAGGTCCTCAAGCTCTAGGCCCCCGTTTCATCGAGTCCTGGGCTGAAACTATTACCAGAGGATTTTCAGCCTGGAGTTCAACACTAGTGGACAGTGAGCCCATAGTGGGGGCGTCCCACATGTGTCCATATTCGAAATCAAGGGACTTTGCTCGTACACTTAAGCGTTGTACAAACGGTACTGCCTCAACAAGCTTTCACTTAGTTATAAGCGATGCCAAACATACCCTTTAGGCCTGCTCATGGCAAGATAGGCTCTTTGTCGGGTGCGCGGAGTCTTCCAGAGTAGAGGCAACTTATCTTCTAACGCTTCCAAAATGGACCCAACCAGACGAACGCGTCTATATACACGATTGATCCTAGGGTCGAGCCAGGAACATCTTGAAGAACAGATCTCCGGTCCGCAGCGGACGTGAAATTAGACTGGGGGTAACCCTGGCATTCACTAATGCATCCTCTCGGGCGTAATTATCCATTTACGAATATCCACGTAAAGGAAGAATCCGCGAATTTGCCGTATTACTCTCCGCGAAGAGGCGGTGCCAACGGACTCTGTCAAGGTACCCAAGGGAGATCCGGTCCGTAGAGTAAGCATTTAGGTTCCAGCCCTGGGTCGCTGTTCATCAGGTTAAATGTTCTTCCACCGCCATATTCCGTGTCGGTCGGTTCACAGCGGCGTATGCTCTAGGGGACACACAAGCCCTCGTATGAATTTTAGAACGGGGTCCTCGGCGCTAGTACTCTACTCTGATACTTTTGGTGAGTATATATCATGATGATGTCTCTGCTAGTAATCAGAAAAAATTCATCCGTTGAGATCTTTTGCTTATCGGAAAGCATAATCAGGTAAGATGACGACTTACGGGATTACCCAGACTTACGTAGCAATAACCGCACGGTCGAAGATCTGCCTATTAGTCTCTAGCCTCCCGACATAGTACCTGGTTGCAGAACGAGTGCGGTCGACAAGTATTCACACCCGGGTAGTGTAGTGGCTATAATTATCTCTAACGATGTTGACCGCCTCTTACGATACAGATATCTCGGCATGTATGATCCTGGTATACAGTGCTTCGCTAGTGGACCATGAAGGCATTATATCTACCATACTCAAAGAAACGGTTACAGGGACATATGAAATTAACCTCGACACAATATTGACTGTGCCTTTTCTCTATAATTAAACCGACAATCTACTCTCTAAGTCGTCTCATACGTGAGACGAGGGAAGTATCCCGTTATCAGATATGGTACGGGTAAAACCGGGTAGAGACTACGGAGCTCCCGCTCTGGAGTATTTAAGGGGTTTAGGTGCGCCGTTATTAGCTATTTATATCTCACTCACAAAGTGGAGTTGGCCTTTTGTATTGGTCATCTGATTATAAATCTGGATATGCTCATTTGGTACGAGTACCCTGTGCGTACCGGCGAATGGTTGATAATTCGGTCCCAATGAGGACACTGAGGAGTTTAAAAGTGGTTTGGAATCAATCGTATGTTCTTTTACCATAGGCATCTTTTGACCGGCGTTATGCGGCTCAGAGTGCGAGGACTCGCAGAACATGTAGCGACTTAAACCCGGGGGGGATGAAAACACACACCCAATCGGGGGCAAGCTATTCTTTTCATCCACCCACTATTCAGGACCCTGTCTCCAGTAACGCTATCATAAGCTCGCATATCCAGATATATGCTGATGAGTCCCCCAGACTCTCTACTGGTGTCGGTGATCGACGCGTCTCTACGCAACCCCTCAGTGGTTACCTTCCAATACCTAGGTCGGTCTTACGATACTTGACCTCCCCGGTACTCAAAGGGTTGATTCCGTATGTCCCATTATTGTCTGCAGGCCTTCAGGTTTCATGCCATCCATCCAGCCCCGGCAGTTCGGGATTCGGAACCCGAACACCTCTTGTCTCAAGGCGCGATAACCCCTATCACGTGCGCCCGTGAGTGAATTGATAATAGGCGTACGCGGATTTTAAATCCCCAGTGCCCGGATGGATAGGATTCTCACCGGATTATCTTACCCCAGGACGTTACCAATTGATGATAGGATCTTCCACGTCTAATCCACAAGGGCGTATGCGTACGTCAGGCGAGCCCCGCATGAAGTGTAAGGAGTAATTCTCCCTGGAGATTCATTTGCACCCATTTTTCCGAGACGGTCTTATTGAATTGTGACGTGACTAAGACAATTTGGGCGTCAGGGTGTCGACACTATTCAGATACGAGATTCACACTTCATATGGCTATGCTCAGCCATCACGATGCACTGACCGGGAGTTCACGCGAGAGCCTTTGGCAACCGCTAGTGTGATGTTGTAGGCCAGATACATACCTCGAAAATCGCAAACTACCCGCGGTATCCGGTGTTTAAGCGTTTTAAATCCTGGTCTTTCATCTACCCACTCCATGCTCACGATCACGATGAAACACGCGTTAGACTACACGCTGTCTTCGTATTCACCCACGGGTGGCTAATACGACGCTGGCTCTCCCGCGCCTTCCTGATATTATGCTAAAACGCGATGACGGACGCTGTGTCGAACGCTTCAATTTTCTGCCCTACGAGTCATGTCTTTGTGGTAGCCTGTAGGTCTCTGGCGTGTCGAGGCGGCACCCTCCGTGACGAGGTACAGGATAAAGCGGTGACTATTCTTGTCCCTGCTGAATCCACGAGCCGGCCGGTTGCCTAGAAACGTTATAGCTGGGCGTCGGATCAAGACTGTGCGGTACCAATTCGTATCCGCGTTTTAGCTACATACAACAGGACCTTTGGAGTCCGTCCATTGTGCTTAGCTGAATGGACATTAAGGCTATATAAATAACTCGACGACATACGCACCCAGCCCTTTAGAAGGTCAGCGTGAAGGGCAACCAGCTGCTTCCGACCGCGCCTGACGC
		</sequence>
    <sequence><taxon idref="Location_4_4_1|37.02953959408637"/>
			CCGCCAAAGGACCCAGGTGAAATCGCAGGGTCAAAGGCCGAATACTTAGCTCACCAACCGAAGGTGCGAGTTTATCGCACCAACACTTCGAACGAAGGGCCCCCTTGGAACCCCAGCCCCCACCGCCTGATAGCTTGGGTCGCTCTTCCCTAAAGGTCAGAGCACAGTTCATATCTTGTGAACTAGGAATGCCGTTGACTACGGCACTGCCTTGTCGAACCGAACAGTGTCATAAGTAGGCACAGCTGTTCTGTACACGGCCTGTAAGGGTTACAGCAAAATGTTCTGGCGCGAGGCCAGTGTTCTTCGAGACGATTCGTTGCGTTGAGGTCCGATCGCCATACGGCGGTTGGCGCCCTATTTCACGTCAGCGGACAACCTTTGCGCTGCCTCGAATCAGCAGCAGGAAAGTACGTGTTGCTCCTCCTCCTTCCCGAGCGGTCCTGCAGCCCTTTGGTACGTACAGCTCTAAAAAACTGTCATCGGTTGCGCTGTAGTTCGCGAACTTGACGGGTCGGTAGCTCAGAATCGCATTTTGTCATTGAAATATCATCACTCGGCGTGATAACTATTTGGAATAAGTCCGGCTGCCGCAGATCAAGGTCTTCCGTTAAGAGCGAGGAGAAGGTTCCCGTGCAAAGCGTCGCGCAGAGTGAGATGCTTTAGAAAGTCGGAAGGAGTGTGCTGCAAACGATGTGAGTCACGATGAGTATCCTGGTCCCTCCTACGGGGTCAACCAGACCACTAGTGGCCTCAGCCAGACTACAGGTCTATCAACTCCGCTACCAGCGAATAAGGGAAAGTCTCAGCATCCGACTTTTCTTATCGACTCGGAATTCAGGCCTGGTTAACTGAGCAGCACTTTTTTCCACCGATCTTGGGTGAAGCACTATGTAAAAACACAAAGTGTCAGGACCGGGCAAGAACTGGAGCGTAGCACTGAGCAGAACCCGGATACACGGGCGCCTGTACAGCGCTTTTCTCGGCGCTTATCGACATGTGGTTGGTCAATGCGTTATTACGGTCGTGCGCCACTCCTATGGCGACGGGAGTATATAAGCACGGGTATTATCTGGGAGACACTGCATATGCTGATAGACCTCGCGCGAATTGCCAGCGCTCCATATCGTTCTACCACAGCGAGCGCGTGGATGGCGGTTGTTCCTTGCGTTAAATAAACGGAGTCTGAAAAGAAAGAAATGCTACGGAAAGTCAGCCGATAGAGAGTTAGTCTGTAGCGACTTGTCAGTCCATTTCGCAAGGAAGGTGTTGAGAAGTAGATGATCTGCGAACGTAGTTCAAATCAGACCCGGCGTATGATTCCGTCGAATAACGAACAATCCGCTTTAGGCCTTCACTTTGCGTGCGAATGTTGATTTCATGGCTTGGGGCGCAAGAATGCAAAAAGTTCATCTAACTCTTCGTCCAGGTAAGCAGTCATGTGTGTATGTCCGCGGTCCGACCATGACAGCTGGGCTTTATAAGCTGTGAAATGGATTCCTCTTTCGTTACTATGACTCTCCTCAAGGGGAGACCTTTTCGATGACGGGATGAGAGAATAAGTCCGATACACTCAGATACGGCGCACCTCCGAGCGGCCGAACGTATTCCGTGCGACGATGGCTCTTAGGGTTCCAATTCACGCTTTGACCAGATCCTGAGCTTTATTACGCCATAGGCGGAGCCGTGCGGGTCAGAGACTTTATGGACGATTGAGTGGGTCACGTACACCGACGACGGATTCCAGACTTTAGGCCTTTGTCAGTCTATATACTATGAGGACCAGGATCGCTTAAGGGGTACTACCTGGCGAGTACATCGCTCGTTTTTAACTCCACGATCTGGCGTGCCTGCATTTATGATAGGCTTGATCTAGCTGAACCCACTCGGCGGGTACTCTTGTGAGTATAAACCTCGATACGGATAAGACCTGACACCCGTTTCCGGCCACTCGTCTATGGAGGGCCCGATAGAAACATTAGCGCAGTGAACTTTAACCGGTCAGTGACTCTGCAACCGGCAGGGGCCCAGGGCGACCAAGTACCGCTCGTATGACTCTTGTCCCTTTTAGCGCATCCGGTTTATTTTAACCGTGGAAGTTCGAATATAGTTGTTGGATTGCCCTTCCCCAAATGAAACCTGATGATTGCCTAAATGTTAGGAGCGTGCCGAAATAGCCCGTTCTTTCTCTGATGCGCTAAAGATGCCTATTTCTAATGGGGACATACCCGAACCAATAAAGACGGCCCGGTAGAATGGTCCCATAGAACCGCTCCGTGTTCCAAGTCTCGATATTAACATGCTCACTTGGAAATCTCTAGACTGGCCTCATAATGGCAGTATCGAGGGCTAGTGAAGTCAGGCAAGAGGCTTTTTAAGTCTCTCCCACTAGGATCCAGGCAAGCAAGTGGCGAAATAAGTGCTGACTCCGCTACTTTCCGCCTGCGTATACCATTACGGAAACTCCTGTGGGTGGACCAGGCATCTTTATTCTAACCGGAGGTCTCGGCTAATGTTCCGTCTTAAGGCCCATGCCGCCCGCGGCACATCCAACAGCAGAGGCTTGCGCCGTCCCGCGAACCTTCTCCGGCCTGCATACATGGGGTTGCGGAATGTACTCCAGAGGGCGCAGGGGATCGTGCGCCTGCCGAACGTCCGTTGCCGATCTAGGTCTAACTGCTCCACCCCAGGGACGGGCAATCCGAGTCCGTTCCAAGAAGGAAGGTTCGTGGCTGAGGTTTACGAGAATACTACACAGAGCACCCAACAGATGCTATCGTGCCGAGCCACTTGGCACTAGATTAACTACTTGGGTGCAATGCCATGTATGTCAGATCCAGTGAAAGTTAAGCTGCTACGTCAGGTAAATGAACCATCCGAGTATTGAACAGATTAGCGCCTTCGCACGCACCGTCGAAGTCGTGGGCACGGCAGCTATATTCGACGGAACCTGTCGGTAAGGAAGATTAAATCGAACTCCTGCTCCTGCTTATAGCTCAACCCTTGCATATTAACTTCTACCCGACAACTGATCCTTTCCCAATATAGAGAAACGTTGGTGTTCTGCCGTCCAGACCGACATCTATCTACCATTGACTAGTACGCAGATACTTATGGTTTGTAGCTGCAAGACTATCGTCACGTTGCGTGGACCCGGAATACCACGCAGACCGCCGCTAAACAGCACCCGAAAACTCGCAGGGAAACAGACTCCCGCGCTCTGTCTATTCGCCAGTCCCTGGTTATAACGAACATATATGCCGACCGTGGAGTCTAGGGTTGGCTTGAGCAACTTATCTTGCTCAGGCCCCATATCCAACTACCTGTTGTCGCTGCCGAGATATACAGGACCTGATACCTGAAATAAGCCATGGCCGGGGAGGGTGTTAGTGGGTTTCAGTTTTTTTTCAGTCCCCCGTGATCTGAACACCTTCAAACTCTAGCGGTACCGCATGCGTGGAGATAACTCTGCACTTGTACTTATCAGACCAGCGATTAAGGAAATTGTCGTGCTAGATGTCGTGAGAGTTATTATTTAGAACGGCGCACGTCTACGGTGTGCCTGGAACACCGGAGTCGTATTGACTGTCATGTGGGCTATCACTTCCATAGTAGCCCACGTAACTCTGGGTGATTGGTTCCCGGTGGCTCTAAGCTGACCAGTCTCAACTTAGGGTATTGAACGTCGCTTATCGCAGCGGAAATGTATGCTGGGGGTTGATACCGGTAGGGCGCTTCGAAAGCAATGGTTAATCATTTTGGCAACCCCATTGTTTCTTCATCCATACTAGGATCCGATATCCATAACCACTTTCTGTTGGCCACTTTCTTTAGTTAGAACAAGAGAGTCTGACCCTATATTTAATATTACGTAGTCCCCAACAATGGGGCTGAGAAGTCCAGTAAGTGCACTATGGCCACACTTCTGCGCTGTGCCGTAAAGAGTATATTACCTTCATCGGAATGGCTTCTAGTTGGGCCCAAATGTAATGGGCGTATTGCGGTAGTAAACGTCAGACTTTCAGATTTCTTGCTGATGACGGCTCCTGGTGATCACCGGTTCGGTTCCCAACCCTACTCGACTGTGGTAGTAGTGATTCGTCCACCTGCGCCCCCAAATTAGATTGGGGTTGTTACGGCGCAGCTATGTGAATTGTCCAACGGAGTGAAATTTTATATCGTACAGTTTTATTCGCTGTAATGACGGGCTTCTGAGCATCTTTGCACCTCAGCTGCGCATCTAAGCCCGGCTTAGCACGTTACTTAAGACCATCCGGGAGGCGGGTGCTCGCTCCAACCGGTGGTTGAAGTTAGTGCAAAACTGACATCTGTCGCTCATTCAGGTATCGGGCGCTAGGATGGAGGCCGGAGTATCAAAGAAAGCTAACGTGCTGATGACAGGCACTGCCCTCTCTATGCAAGGTCCAGGAAAGGGATATAGCCCGTGTTTAATCATAAAGCGGCCAGTATGAAGAGATTAGGCGCATGTTAAAAACAGGCCTACCTTGGCAGGACGAGGAACTCAATGTATATACATTTTTTGAAGCTATCGTTCATGGCTCCTTTAGGAATCGATCGTCCGTTCGAGCTCGCGGTGCTAACAACAAGGGGGGTTAGCGTATCGCAAACTCTAGGAGGACCACTCCGCCGAGAGCATTTGATTCGTCCATGATGGTCGGTCTGGCTCATCGTCCTTGGCAGCGGCTATATACCATCAATATGATCCTCACCGCGTATCAGGTGGGATGTATCACCTGACGTCCGCACGTACCACCTTTCATTGCTAAGAGACGTCTATACGCAATTAAAAAAGAATGCTTAAAAAGGGCGTGTACATAGATTGCAGAGCACTAAGTTAATCCTACATCAGCAACAATTATGTCCTGTTCCTCAGCTGTTTTCACCGGTTAATATGACTTAGAATACGTTATAAAGTGACATCGACCAAGGAACTGCGGCTTCGTCCGAGCCATTGTCATCCTTGCCTACACCAGGTTCGACTAGTAGGCGCTGCCTAGCTGGTTTATATGCTTGTTAAAGCGGCTGCGGTCATTTACGCCTGTGTGCACGTACTTTAAGTTCTTCCTACTCCGACCCACCAAGGATAGTCCTGTGAGCTCATACTGCCAGCAGCGTTAACTGATGTCCTATTTTTGTGGTGTGAAACTATGCGGAGATAAGTTTAGTACTATTATCTTTACACTAGACAGCATTCTAGTCATCGAACATACAATCGCTTCGTTCTGAGGATCTTCAGAGGAAACGTGTGCTAGATGACTTCTTGAACAGGTCTAATTGCCCCGTATGAGAACGCAATGCCAAGCGTGGCTTAGGGATCTGAGCATCTGCCTAGGTTGATCTTTCGCAACTTTCACATGCCTGCCGTGGTATTAACGTCTAAGTCACAGCACATCGGCCCATTATACTCCTAATCGCCGCTGAGAAAATCCTAGCATTGCGGTACTGGACGTTTTCCTAGACGTTGAGTTAAATTGGAATCCGTGTTGGTTACTTTGATCATTATATATGAACCGGAGAGACGTGTTCTCACCAACTGGACTGACAGTCCATGGACTTCCCGCGTGGGGGCTTGGTGTAGTGAACGTAGGTACAAAATTGCTTGACACATAAACTGTCTCGTGTCAATCCGAGGACCCGAAGGCGCGTTTGTATGTATCAACCGTTATATAGATCAAATCATAACATTCCCAGGCTTGGGAAGAGGAAGTTGTCTCGCCTGCTCTACACTCTTGATTGTTTAGCTTTGTCTATTGGGGGCTCCTAGCTATACAAAAGTAGCAGTGTCGGCCAAATGATATACAGGAACTCTGGACGTAGGTGATTTTGTTTTCGGCAAAGTCTATTCAGGACGAAGGACTCGGCCGGTAATACAGCCAACCATGTGTCAGTCAAAGGCCGACGGCTGCACTAACTTTACCCGGTAGTCTCTATACGGCGGATCCTTTGGTGACCGCTGGCACCGACATTAGGCTCCATGTCTGCCCTAATGATGAATTATTTTCCGCGGATGTCAACAAGCCTGTCCTACTGCATCCACCGCAGCGAGGTGAGGTCAGCCCTAATTATGCCAGCAGCCATTCGCCACGGCGAAAAGTGCGCTCATTACCAGCCACTTCGACGACGATGGTGAATGCCGACCTCGGCTTAAGACTTCGACACCAGCCGCTTGTAATTTTCTAGCACAAGCACTATGCCACTACGATCTGGAGGAAGGGCGCTCCTTCTCAGCTTGTAGCTAGTAGAATTAATTCGAAAGATACGTGCCCATTGCACGTTGGGTTTACTCGACTTTACATTGTGTCGTCTATGCTGGTGATCCTGCATTTAATCGGGCACAGAAGCAAGTGTCGCTTAGGGCGCGGGACTGGGAAAGCTTACTCCCCGGGGTTATTTGTTGTCGGCTTCCCGGATTACCTCAGATATATCCTTCTAATCAAATGCCAAGTGCGCTTGAGCCGTTAGATGAAAGTTCCTACATAACCACCCAGGGCATACCGGAATGCATTTATTCAAGGTATAGTGGGAGTTTGCTGCCCCTATGCAAGCCAGGGGTACGTTCATGGTTCCTTACATTGCTGAGTTTATGCGTCGGCGGGACTACATAGATTGGCATAGGGTTCCATGACCAGAAAATCACTTTCTGATAATAGGTATAACTTTACCTAAGAATTACTAACGAGGGGCGAGCATTTGGACTATCAATGTAGCATTATGTACCGCGCTCCTTTGTTCTTTCGGTCTTGTGGTTTTTGTTAGACTCTAGTTCGCCTGAATTCCGTACTACAACGACCGTCCGGTCGTCTGTCTATTTTCATATGGGACAAGAAGCGTCTTGAAGAAAAATGACAGATAACTTTCCGCCTTTGGCTGACGCCGGCTTTCTGTCATACCCGTTCCGATCCGGTCTGAAGACGGGGGCTGGATCCAACGTCAGTTTTCAACGTAACTGGCGCTGCGAAATCGCATTGTCACCAGCGGGATCCAGTCGGACGACATTCTACGTAGGATTGAACGAAACTACGATCTCCGGGCTAATCCAGCAGAGGGGCTACGTCGACCCACCAAGTTGAGAGCACTGCTGCTATATCTATCATCGCTCCTCGCATGCATACCGATACGGCGCTGTTATGTGCCAGACCAGTGTCCTGCAAAAGGCCACCCTTACGTTTGAAACGACTTGCGGAATATCGGGGACCACCACATGGAGGGTGCTCACCGCCAAGACCGCAACCGTGTTCGTCGCGTTCTCCGGAATAGTCATGCCCCGTAAAACGCTCACAGGCTATAGCTTCAGGCCGAGTTCGAGCTGCTTTTTAACCTCGGTAGCTGCGAGCAGGTCTCTTATATATCTGGCAAACCGTTAAGATGGAAGGATCGTAGTATAGAGATATCGCATCGGGATCGCTCCCTAGACCTCTCAAAACTCAGATTGAAAGGCCCCCACCACTCCCAACAGATTAAGCTGGTTTACCACTTAACACAGCTTCTGCTTATGGACAATTGCGGCTGAAGAGCGACTTATTCGAAAAGGAGAGGTTAAAATCATGTCTAATGGACTAAGGGGCAAGTGCGACAGGCAGTAAACGCATGGCTCGACGCTATTAGCCCTTATCCACACTTTCGTAGATTACGTACGAACCAAAACTTACGCTCGTAAACTATGCGTGTGGCCAATCTCGCCCATAGTATATACTAACGTGGCGGGGAGAACTTGGATTACAGCAGCGAAGACTGTCTCAGCGTATCAGAGGACCTGGTTACCTCGCTGTGTCCCTTATGGTGGTCCGTCACAAAGTATTTTCTTGGACTTGTGCTTTGTCGCACGAGAAATATAGTCAGCACTAAAACCATCCTTGCACACAATTATCAGATCCCGAGGCAGTCATCGATGTCCGGTCGTTGACACCACCTCTACCTTAAAACTTGCGGAACCCCGAGTGTGCCGTGCAGACCGATGCTCTGAGCCGTCCGACAACAAGACACTGAAAGTAATTGACAGCGGGCCCCCACAATAATGACTCGTTATTGCCTTGCCGGATGTACGGTGGACGTAACAACAGTTCCTCGCGTAACGTTGGCATAGCACGACACCAGGAAGTACCTGGACGTAAGTACACACAGCGATCGAGTCAGCCTGACTGACTAAAATGGTGGCATACGAACGGTTCGACTCACATGCATCGCAAAATTGTCCTGGTATAGGGTCCTTGGCAGCGGGGGACTATAATCGTTTTCTGACCTGAAAGTTGTTGCTATCTGAGACGTGTCGAACCAGTTTCTTTTGGGTTTTTTCCGAATCAGGGTCGCCGTTACGAAGAAGAGATGGTCCTAGGTTCCTATTTTGATTAGCCCGCGGAGAACCATATCCCGAAATCTGTACAAATGCTGGTCTAGTGCGGAGGCCGTTCGTCGCAATTGCAGGATGCCAACGGGGGAGATCGACGTTTAGGGCTGGCAAAGCATTACTGAGAATGTTGGCGACACAATACAGTTGAATGCATTAATTGACACGACCCTTTTTTAAATGTTGCTGCTGAAGCACGATGACTAGTTTTTAGCCGGTGATATCACATAGATCAAGGGGCGCTTGTGATATTGTTGGCGGCCCCAGCGGAAGGGTGAGTATCGTTCCAAGAGGTGAAATCTCTTATCATCGCCTCGATGGGTCTGAGCCTACTTCCTTAGATAGATGCAGCGCTCCCAAAACATCTTAGTAGCGTCAGAGAATGGGGTCTACTCTCTTGTGGCCCAATCTCTCCCTTCACAGCGGTTTGGATTTTCTCGCTTCCTTACTGGGTCTCTATTTCGAATCATGCAGTACTCGCCTGCCCTTCCCTAAACAACTTGAGTGGTATTTCCTCACGGGCAGAAATACTGAGCGGTGCCCCCTATGGTCTTGGCCCGACGGGTGTGGCCGCGTGCCCTTGGCCCTAAACAGTACCGACCCAGTTACTTATACGGGATCTACATTGCGGGGTTAGGCTTCGTTCTGAGCGTTCCCCCTTTTTTAGCAGATCGCGCAGAGCCAGTTGCGTCCCATGCTCAAGTGGATTGACTAGTGAGAGTTCGGTAATGGAGGATCTGAGCAGGGATGCAAGTACATAATAGCCTTGTGGTTATGGGAGAGTCCTCCGCCCGAATTCGACACAGTATGCTTTATCGACTCAACAGTGAGAAAGGCCCATCGCTGATTATCTCGTCTTGCCTGCGTATCGCAGAACGCTTATGTTTTACGTCCGACGAGTCATCGCTCTGATGGCGTTGAGTACTAGGGCGCTTCTTCCACGAGAGGCGGCGGTTTTGAGACAGGAAGACGACTATCAAGTGTGTGTTCCGACCAACAAATTCTATCGTAACCGTAAAACCCTCCGCTGTGCAACCGATTAACCGGTGCCTTTGAACAACTAATAATTAGGTTATTCCAGTATGTTTGGCCCAAAATACGTTTCGAGAGGACATGCTATTTAACAGATGGAAGGCACTGCATAGGGCAGTGGAAGGTAGATAGGCGGTGCCCGGTCTGCGCGGCCGAGGTGGTCCAGATAATAGTATGAAACATAAAATTCAGATGAGGCACTCACGACGCTGCTCGAGATTGTGACGTTTTTGCTTCTGGGCCAAGCGCGGATTACAAGAACAATGAACTAGGGGTCACGCAGTACCAACTCAAAACAACAAGCTCAAGCCCAATTGACGACCTGGCGATGGCACAACCACGATGGGCACAAGGCTGCCCTTAACACCTAAGGGCGTTATAAGTAATAATTTGACTGTGTCCCCTATTCGAAACGGTGAAAGAAAAGCATTATATATTGACCGAGGACTTAGGGATTCATTCGTATTACTAGGGGGTACTTTCCTGGCAAACGGGCCATGGCGTCTCGTATGTTGCGGCGCATCCCAGATTCTGATGTGCTTAGGGTGTCTTGCTGTAGTTCAGCCGGCGCGAAACCAGACTTGTTCGACCTTCCGGTGTAGGAGGACGGATAAACTAATGTAACACGTATGGAAAGCACAGCAAATCGCGTCGCGTTCCCAACAATGGCGCGTGCCTAATTCCCGCGACGATGAAGCGGAGAACTGTAGGGCCGTGCCGCAAACTGCCTAGCTCTAGCTGCTGTCAGGCAATCTTATCGACCGCAGGGCGACTTTCATCAGAGGTGACCCAGAATTCCATGGCGGGCTTACGTAAATGAAGATTGTCGTTCCTACGGCTACGCTGAAAAATTGTGTAACGTACGTCACAAAAGTACAAAACATGTCCTCGCCGCGTTCAGGCGTGTGGTACATCCGAAGATTTCAAGTAGGCTCGACCCTGCCTGGGACACGGGTATAAATCAGACTGCAATATTGCCCGGCCTGGAAACATACCAGACGCGAATAAGGCGATGCTCGCATGGTTTTGGATTGGTACTTCTATTTTCTCATGCGAGTGTTCATTCCTTTGCATGACTTTGGAGATAAGGTTCCGGGGGCACAGGGAGACGCGTTCCTACAACTCCTGTACATCCGCACCTAGATACGCCATGCCTGCCGCTCGGTCACGTTTCTTAGAGGACGAATCTCATCCGCACAATACGGACGCAGCGAGGAACCTGCATAGACGGCGCGTAATCTTTATAATAATCTATCCAACGTACTGTGGTTCTGTCCGTCCACAGCCGAAGCCATCAGAAATATGTTGGCCTACTTTAGAGTATTACCCGTGGGCTAGCCCCGGGCTAACACAAACCGGTGTGACTCGTATATAGTCTTGACCGCATTACTGGTAGCCATCCCTTATGTGATGGGCTGTGTGCAGCTCGGCCTATGTATAATTGTCATGCCCTGTGGTGCTGCCTTAGAAGTGTATAGCGGACCTCACCTTCGCTACTGATAGACAGCTTCGCGGGGACCGATCTCGATCACACCCACGCAGATTTAGGGGACACAGCCACGTGACTAGGCCGCTGGCAGATGGGCTGTCCATCAAGGATCTACCTGGCGCTTCGCGACGTGGATAGGGGGTGCGATGGGTGTGACTACCGCAGACTGAGCTATCGCCAAGTGAAAATCTGAAGAGCAACGAACGGGCAGGTCCTCAAGCTCTAGGCCCCCGTTTCATCGAGTCCTGGGCTGAAACTATTACCAGAGGATTTTCAGCCTGGAGTTCAACACTAGTGGACAGTGAGCCCATAGTGGGGGCGTCCCACATGTGTCCATATTCGAAATCAAGGGACTTTGCTCGTACACTTAAGCGTTGTACAAACGGTACTGCCTCAACAAGCTTTCACTTAGTTATAAGCGATGCCAAACATACCCTTTAGGCCTGCTCATGGCAAGATAGGCTCTTTGTCGGGTGCGCGGAGTCTTCCAGAGTAGAGGCAACTTATCTTCTAACGCTTCCAAAATGGACCCAACCAGACGAACGCGTCTATATACACGATTGATCCTAGGGTCGAGCCAGGAACATCTTGAAGAACAGATCTCCGGTCCGCAGCGGACGTGAAATTAGACTGGGGGTAACCCTGGCATTCACTAATGCATCCTCTCGGGCGTAATTATCCATTTACGAATATCCACGTAAAGGAAGAATCCGCGAATTTGCCGTATTACTCTCCGCGAAGAGGCGGTGCCAACGGACTCTGTCAAGGTACCCAAGGGAGATCCGGTCCGTAGAGTAAGCATTTAGGTTCCAGCCCTGGGTCGCTGTTCATCAGGTTAAATGTTCTTCCACCGCCATATTCCGTGTCGGTCGGTTCACAGCGGCGTATGCTCTAGGGGACACACAAGCCCTCGTATGAATTTTAGAACGGGGTCCTCGGCGCTAGTACTCTACTCTGATACTTTTGGTGAGTATATATCATGATGATGTCTCTGCTAGTAATCAGAAAAAATTCATCCGTTGAGATCTTTTGCTTATCGGAAAGCATAATCAGGTAAGATGACGACTTACGGGATTACCCAGACTTACGTAGCAATAACCGCACGGTCGAAGATCTGCCTATTAGTCTCTAGCCTCCCGACATAGTACCTGGTTGCAGAACGAGTGCGGTCGACAAGTATTCACACCCGGGTAGTGTAGTGGCTATAATTATCTCTAACGATGTTGACCGCCTCTTACGATACAGATATCTCGGCATGTATGATCCTGGTATACAGTGCTTCGCTAGTGGACCGTGAAGGCATTATATCTACCATACTCAAAGAAACGGTTACAGGGACATATGAAATTAACCTCGACACAATATTGACTGTGCCTTTTCTCTATAATTAAACCGACAATCTACTCTCTAAGTCGTCTCATACGTGAGACGAGGGAAGTATCCCGTTATCAGATATGGTACGGGTAAAACCGGGTAGAGACTACGGAGCTCCCGCTCTGGAGTATTTAAGGGGTTTAGGTGCGCCGTTATTAGCTATTTATATCTCACTCACAAAGTGGAGTTGGCCTTTTGTATTGGTCATCTGATTATAAATCTGGATATGCTCATTTGGTACGAGTACCCTGTGCGTACCGGCGAATGGTTGATAATTCGGTCCCAATGAGGACACTGAGGAGTTTAAAAGTGGTTTGGAATCAATCGTATGTTCTTTTACCATAGGCATCTTTTGACCGGCGTTATGCGGCTCAGAGTGCGAGGACTCGCAGAACATGTAGCGACTTAAACCCGGGGGGGATGAAAACACACACCCAATCGGGGGCAAGCTATTCTTTTCATCCACCCACTATTCAGGACCCTGTCTCCAGTAACGCTATCATAAGCTCGCATATCCAGATATATGCTGATGAGTCCCCCAGACTCTCTACTGGTGTCGGTGATCGACGCGTCTCTACGCAACCCCTCAGTGGTTACCTTCCAATACCTAGGTCGGTCTTACGATACTTGACCTCCCCGGTACTCAAAGGGTTGATTCCGTATGTCCCATTATTGTCTGCAGGCCTTCAGGTTTCATGCCATCCATCCAGCCCCGGCAGTTCGGGATTCGGAACCCGAACACCTCTTGTCTCAAGGCGCGATAACCCCTATCACGTGCGCCCGTGAGTGAATTGATAATAGGCGTACGCGGATTTTAAATCCCCAGTGCCCGGATGGATAGGATTCTCACCGGATTATCTTACCCCAGGACGTTACCAATTGATGATAGGATCTTCCACGTCTAATCCACAAGGGCGTATGCGTACGTCAGGCGAGCCCCGCATGAAGTGTAAGGAGTAATTCTCCCTGGAGATTCATTTGCACCCATTTTTCCGAGACGGTCTTATTGAATTGTGACGTGACTAAGACAATTTGGGCGTCAGGGTGTCGACACTATTCAGATACGAGATTCACACTTCATATGGCTATGCTCAGCCATCACGATGCACTGACCGGGAGTTCACGCGAGAGCCTTTGGCAACCGCTAGTGTGATGTTGTAGGCCAGATACATACCTCGAAAATCGCAAACTACCCGCGGTATCCGGTGTTTAAGCGTTTTAAATCCTGGTCTTTCATCTACCCACTCCATGCTCACGATCACGATGAAACACGCGTTAGACTACACGCTGTCTTCGTATTCACCCACGGGTGGCTAATACGACGCTGGCTCTCCCGCGCCTTCCTGATATTATGCTAAAACGCGATGACGGACGCTGTGTCGAACGCTTCAATTTTCTGCCCTACGAGTCATGTCTTTGTGGTAGCCTGTAGGTCTCTGGCGTGTCGAGGCGGCACCCTCCGTGACGAGGTACAGGATAAAGCGGTGACTATTCTTGTCCCTGCTGAATCCACGAGCCGGCCGGTTGCCTAGAAACGTTATAGCTGGGCGTCGGATCAAGACTGTGCGGTACCAATTCGTATCCGCGTTTTAGCTACATACAACAGGACCTTTGGAGTCCGTCCATTGTGCTTAGCTGAATGGACATTAAGGCTATATAAATAACTCGACGACATACGCACCCAGCCCTTTAGAAGGTCAGCGTGAAGGGCAACCAGCTGCTTCCGACCGCGCCTGACGC
		</sequence>
    <sequence><taxon idref="Location_2_3_1|26.05870152951684"/>
[truncated: 365,906 more chars]
