# Supplementary material for: Epidemic Reconstruction in a Phylogenetics Framework: Transmission Trees as Partitions of the Node Set
Source: PLoS Comput Biol. 2015 Dec 30;11(12):e1004613. doi: 10.1371/journal.pcbi.1004613 (PMC4701012; doi:10.1371/journal.pcbi.1004613)
Supplement: S1 Data — BEAST input file for all WHC analyses of all simulated datasets. (ZIP) [file pcbi.1004613.s006.zip › S1_Data/wcc_X_16_slowI_10.xml]

<!-- Generated by BEAUTi v1.8.0 Prerelease r5934                             -->
<!--       by Alexei J. Drummond, Andrew Rambaut and Marc A. Suchard         -->
<!--       Department of Computer Science, University of Auckland and        -->
<!--       Institute of Evolutionary Biology, University of Edinburgh        -->
<!--       David Geffen School of Medicine, University of California, Los Angeles-->
<!--       http://beast.bio.ed.ac.uk/                                        -->
<!-- BEAUTi output modified for transmission tree reconstruction by OldMacDonald 4-->
<!--        by Matthew Hall, University of Edinburgh-->
<beast>
  <!-- The list of taxa to be analysed (can also include dates/ages).          -->
  <!-- ntax=50                                                                 -->
  <taxa id="taxa">
    <taxon id="Location_4_3_0|27.23343001626852">
      <date value="27.23343001626852" direction="forwards" units="days"/>
      <attr name="caseID">Location_4_3_0</attr>
    </taxon>
    <taxon id="Location_0_3_0|23.86558104199862">
      <date value="23.86558104199862" direction="forwards" units="days"/>
      <attr name="caseID">Location_0_3_0</attr>
    </taxon>
    <taxon id="Location_4_1_1|31.374604639100497">
      <date value="31.374604639100497" direction="forwards" units="days"/>
      <attr name="caseID">Location_4_1_1</attr>
    </taxon>
    <taxon id="Location_2_1_1|35.14861825249943">
      <date value="35.14861825249943" direction="forwards" units="days"/>
      <attr name="caseID">Location_2_1_1</attr>
    </taxon>
    <taxon id="Location_3_0_0|36.49269767821687">
      <date value="36.49269767821687" direction="forwards" units="days"/>
      <attr name="caseID">Location_3_0_0</attr>
    </taxon>
    <taxon id="Location_2_0_0|44.656187852866026">
      <date value="44.656187852866026" direction="forwards" units="days"/>
      <attr name="caseID">Location_2_0_0</attr>
    </taxon>
    <taxon id="Location_2_2_0|33.43336120198288">
      <date value="33.43336120198288" direction="forwards" units="days"/>
      <attr name="caseID">Location_2_2_0</attr>
    </taxon>
    <taxon id="Location_1_3_0|29.15915276804339">
      <date value="29.15915276804339" direction="forwards" units="days"/>
      <attr name="caseID">Location_1_3_0</attr>
    </taxon>
    <taxon id="Location_3_2_0|28.704963969565487">
      <date value="28.704963969565487" direction="forwards" units="days"/>
      <attr name="caseID">Location_3_2_0</attr>
    </taxon>
    <taxon id="Location_1_4_1|11.78823784812305">
      <date value="11.78823784812305" direction="forwards" units="days"/>
      <attr name="caseID">Location_1_4_1</attr>
    </taxon>
    <taxon id="Location_1_2_0|20.778630600493777">
      <date value="20.778630600493777" direction="forwards" units="days"/>
      <attr name="caseID">Location_1_2_0</attr>
    </taxon>
    <taxon id="Location_2_3_0|27.989578941004815">
      <date value="27.989578941004815" direction="forwards" units="days"/>
      <attr name="caseID">Location_2_3_0</attr>
    </taxon>
    <taxon id="Location_2_4_1|26.019039503154982">
      <date value="26.019039503154982" direction="forwards" units="days"/>
      <attr name="caseID">Location_2_4_1</attr>
    </taxon>
    <taxon id="Location_1_3_1|33.58945629046769">
      <date value="33.58945629046769" direction="forwards" units="days"/>
      <attr name="caseID">Location_1_3_1</attr>
    </taxon>
    <taxon id="Location_3_3_1|25.15096654969937">
      <date value="25.15096654969937" direction="forwards" units="days"/>
      <attr name="caseID">Location_3_3_1</attr>
    </taxon>
    <taxon id="Location_2_1_0|33.92015263211621">
      <date value="33.92015263211621" direction="forwards" units="days"/>
      <attr name="caseID">Location_2_1_0</attr>
    </taxon>
    <taxon id="Location_1_0_1|34.64649165946067">
      <date value="34.64649165946067" direction="forwards" units="days"/>
      <attr name="caseID">Location_1_0_1</attr>
    </taxon>
    <taxon id="Location_0_0_1|40.64736128473077">
      <date value="40.64736128473077" direction="forwards" units="days"/>
      <attr name="caseID">Location_0_0_1</attr>
    </taxon>
    <taxon id="Location_4_4_1|29.75135487666681">
      <date value="29.75135487666681" direction="forwards" units="days"/>
      <attr name="caseID">Location_4_4_1</attr>
    </taxon>
    <taxon id="Location_0_4_1|20.495134487246528">
      <date value="20.495134487246528" direction="forwards" units="days"/>
      <attr name="caseID">Location_0_4_1</attr>
    </taxon>
    <taxon id="Location_3_1_0|24.620848448473886">
      <date value="24.620848448473886" direction="forwards" units="days"/>
      <attr name="caseID">Location_3_1_0</attr>
    </taxon>
    <taxon id="Location_0_1_1|38.209799025947376">
      <date value="38.209799025947376" direction="forwards" units="days"/>
      <attr name="caseID">Location_0_1_1</attr>
    </taxon>
    <taxon id="Location_1_1_1|29.103126543990086">
      <date value="29.103126543990086" direction="forwards" units="days"/>
      <attr name="caseID">Location_1_1_1</attr>
    </taxon>
    <taxon id="Location_1_0_0|42.60115083824715">
      <date value="42.60115083824715" direction="forwards" units="days"/>
      <attr name="caseID">Location_1_0_0</attr>
    </taxon>
    <taxon id="Location_4_2_1|26.737442172279472">
      <date value="26.737442172279472" direction="forwards" units="days"/>
      <attr name="caseID">Location_4_2_1</attr>
    </taxon>
    <taxon id="Location_4_3_1|25.534772050663495">
      <date value="25.534772050663495" direction="forwards" units="days"/>
      <attr name="caseID">Location_4_3_1</attr>
    </taxon>
    <taxon id="Location_0_1_0|31.45403767130304">
      <date value="31.45403767130304" direction="forwards" units="days"/>
      <attr name="caseID">Location_0_1_0</attr>
    </taxon>
    <taxon id="Location_1_1_0|32.82635569932933">
      <date value="32.82635569932933" direction="forwards" units="days"/>
      <attr name="caseID">Location_1_1_0</attr>
    </taxon>
    <taxon id="Location_2_2_1|30.530639969794038">
      <date value="30.530639969794038" direction="forwards" units="days"/>
      <attr name="caseID">Location_2_2_1</attr>
    </taxon>
    <taxon id="Location_0_0_0|30.39041618624811">
      <date value="30.39041618624811" direction="forwards" units="days"/>
      <attr name="caseID">Location_0_0_0</attr>
    </taxon>
    <taxon id="Location_4_1_0|31.074762977036386">
      <date value="31.074762977036386" direction="forwards" units="days"/>
      <attr name="caseID">Location_4_1_0</attr>
    </taxon>
    <taxon id="Location_1_2_1|25.870331331949124">
      <date value="25.870331331949124" direction="forwards" units="days"/>
      <attr name="caseID">Location_1_2_1</attr>
    </taxon>
    <taxon id="Location_4_4_0|26.519780137171544">
      <date value="26.519780137171544" direction="forwards" units="days"/>
      <attr name="caseID">Location_4_4_0</attr>
    </taxon>
    <taxon id="Location_3_3_0|40.849239336176154">
      <date value="40.849239336176154" direction="forwards" units="days"/>
      <attr name="caseID">Location_3_3_0</attr>
    </taxon>
    <taxon id="Location_2_0_1|39.306963431107775">
      <date value="39.306963431107775" direction="forwards" units="days"/>
      <attr name="caseID">Location_2_0_1</attr>
    </taxon>
    <taxon id="Location_3_1_1|36.59547344166814">
      <date value="36.59547344166814" direction="forwards" units="days"/>
      <attr name="caseID">Location_3_1_1</attr>
    </taxon>
    <taxon id="Location_2_3_1|20.76501767544375">
      <date value="20.76501767544375" direction="forwards" units="days"/>
      <attr name="caseID">Location_2_3_1</attr>
    </taxon>
    <taxon id="Location_0_4_0|25.9338429218299">
      <date value="25.9338429218299" direction="forwards" units="days"/>
      <attr name="caseID">Location_0_4_0</attr>
    </taxon>
    <taxon id="Location_1_4_0|16.65801112936006">
      <date value="16.65801112936006" direction="forwards" units="days"/>
      <attr name="caseID">Location_1_4_0</attr>
    </taxon>
    <taxon id="Location_0_2_1|44.25858964847434">
      <date value="44.25858964847434" direction="forwards" units="days"/>
      <attr name="caseID">Location_0_2_1</attr>
    </taxon>
    <taxon id="Location_2_4_0|27.098680175344814">
      <date value="27.098680175344814" direction="forwards" units="days"/>
      <attr name="caseID">Location_2_4_0</attr>
    </taxon>
    <taxon id="Location_3_4_0|23.91427409551026">
      <date value="23.91427409551026" direction="forwards" units="days"/>
      <attr name="caseID">Location_3_4_0</attr>
    </taxon>
    <taxon id="Location_4_0_0|37.61013396001932">
      <date value="37.61013396001932" direction="forwards" units="days"/>
      <attr name="caseID">Location_4_0_0</attr>
    </taxon>
    <taxon id="Location_4_2_0|25.444966253381068">
      <date value="25.444966253381068" direction="forwards" units="days"/>
      <attr name="caseID">Location_4_2_0</attr>
    </taxon>
    <taxon id="Location_0_3_1|33.970825392528894">
      <date value="33.970825392528894" direction="forwards" units="days"/>
      <attr name="caseID">Location_0_3_1</attr>
    </taxon>
    <taxon id="Location_3_2_1|26.132777546051848">
      <date value="26.132777546051848" direction="forwards" units="days"/>
      <attr name="caseID">Location_3_2_1</attr>
    </taxon>
    <taxon id="Location_3_0_1|36.535431172850195">
      <date value="36.535431172850195" direction="forwards" units="days"/>
      <attr name="caseID">Location_3_0_1</attr>
    </taxon>
    <taxon id="Location_0_2_0|40.86790207115102">
      <date value="40.86790207115102" direction="forwards" units="days"/>
      <attr name="caseID">Location_0_2_0</attr>
    </taxon>
    <taxon id="Location_3_4_1|24.202704341291657">
      <date value="24.202704341291657" direction="forwards" units="days"/>
      <attr name="caseID">Location_3_4_1</attr>
    </taxon>
    <taxon id="Location_4_0_1|34.95523179082023">
      <date value="34.95523179082023" direction="forwards" units="days"/>
      <attr name="caseID">Location_4_0_1</attr>
    </taxon>
  </taxa>
  <!-- The sequence alignment (each sequence refers to a taxon above).         -->
  <!-- ntax=50 nchar=14000                                                      -->
  <alignment id="alignment" dataType="nucleotide">
    <sequence><taxon idref="Location_1_4_1|11.78823784812305"/>
			ACATCCCGTCACCGTGGAGCCAGTAACTCCCGGCTCTGTAATCCCAATCAGTTTTTGAAGTATACGGAAAAAGTTTCAGGTTCCCCAGTTCATGTGAATCCTGGGTCCAGAAACTCGTGCGGAACGCGGTAGTGACCCGTTTCTTACACCGGTTGAGGGTTGGAAGCCTTAGCCTTTCCACATCTATTGTGAAGTCTAAGGCTCCAGGAGGATTCCGGCATAAGGTTCCATGCTTTCTCAACCTATGCGTAGTCATCAAACACGGATTGCGATAAACAGGAGTAGCTAGTGTTTCAATTGTGGACCCGTCCCTCTTATGCCCCACCAGTCGGGAACGTAGCTGGGCTGACATCTTCTGTTCAACCGGCTGTTCCTAACACAGCCAGCAATAAAAAAGCAATTAGCTTTGCAGTCCGTGATGGTTACTAACTTGATGAACCTTCGTAAGGGTCGTGGCCCCGGACTTAACCGCGACGAGTAGGACTACTAGGTACCAGTGCCTCATTTTTTTATGGTCACGATCCGCGAGCTGCCGCGGAGCAGTTCTCCAATGCTGGGTGTTGCGTCAAGGGTTACTCCCGTACTGCATGTAACTAAGTTTTACCCAAGAATTGTGACTGGGGGCAGCGCTACGGATTCCTCGAGGACCGCTGAACATCGATTAAGGCAATTGGTGTGTAATAGAGTTATGTCTGCGGAGAGCCTTTCGTGAGGGGGGTGCCAGACTACTGAACGCTTATGTAGTTGAGCCGCACGACTACAAGTGAAGCAAACATGCCTTTCAATTTGTTCGTGCACAATGTTATTATACTTACAAGTACCAACACGGAACTATGTCCCATCCACCTCGCTCTGCCCGAACGTTAATTGTTTATAGACGGCCACTCTGGGCTCGTCACTGCACAGCTCACTAACCTTACCGTCGGATCGCAGAGGTTCTCGCGGCACCAGTTTGCTATCCTTATGCATTGTCAGAAAGCCTCAGTATAACGTCACTAATGATGAACCCCGACCCAATCTCCAAGAGTACGCGAATGCGGACATTGAACTTTCCGTGATGGACCTCACAAAAGGTTCGCAACTACCTCTGATACCGCAATTCAAAATTCCAACCCTGTTATTGAACGTCCCACGTTAGCACGCTCCCAAGGCACACGTGTTTGAGTTCAGGTTTCTCTGTGGCGGGAATCAGAAAATCTATCAAGTCAGGAGGTTGGGGTTCGGTTAACCCCGTCGAGGCTTAACACTTAACTCGTATGTACTAAACGCCATCACTAAACAAGCTATGGACTCATGAAGGATTCGTCGAAACACAGGCCTCGAGGGGAGTCCTAGTCCTATAGGATATCTTTCGCCCCGTTCACGTTTTGGAATGCTCTAAATTCGTAGCTCAGCCGAAAACCAATGCCTGGGCTGCTCCCATGACGCGTCAATTTAGGTTGATTGCCGAGAGGTGCACCCAGATGCGCGACTCAAGGGGAACATGTAGGCACCCGTAATATTGGCGGGTTATGTTTCTCTCCTCTTTTCGGAGTCACTGTCGGCTTTCCGTGACGTCTGTGTGCTCACAACTATAATGACCAGATCCCACTTACGAGCCAGCCATTCTATCTGTTATTGGATAGGCGCTCAGACCAAAACAGAAGTAACAACCCACGACCTTACCAAACGATGAGTGCTCCAGTCTTTGCAGGTTGTCTTAAAGTACTGCGTCGGTCCTGTCACCCGGGCACGTCCTCATTAGCGGATGGGGAGGCTAGATGAAAGCACGGGCTTCAGGCAAAGCACTAGCGCGCAATCGTTCTGTTCGCGCGAGCCGATTGACGCATCGTTCCCAGAGGCTGCGGCTCGGATCGCGGGACCGTAGACTCATCTGAGTCTGCGGACGCGGCATACAGGGCGGGCCTCGAAGGGCCATGGACGGGTCGGGCCTTAACAGCAAGAAGTACTTGAGACCAGAATTTTGCTTCCGGCTATTGGGGGTCATTTCACGCGTGCAAACGTAATGAGCTCCCGAGATATCTACTCCCTTCCGTCCTCACGATGAGATATGGAAATTGCTGCACCTTAGGCGGCTTATGGGCAGCACTTGGCCCCTCATCTTCTGCGTGCTGAGCCAACTAGTATAATAGTGTGCGGTCTCAGGGGAAAACATCGAGGACACTGAGTCCTCACGTGCGCACGCGACCCATTTTAATCGGTTACACTTTGGGTGAGTTGGTGCCGCCCAAATTCCATACGGCTTGGGAAAGAAACTACAAGGGCGGCGAGCGCGATTAGCCAACCTCCACAGGAGGTGCGTCCGCGATGGGAGTAGTTGAATTGCACTGCTGTAGGGAAATCCCTTCGCCGGCATCCTCCGCGACTCACTGCGCTCCGCGTAAACCTAAGCTAGGGAATACCCGAGATTGGGGTCCTTGCAGAACAAAGCGCGGTCCATACCAATATTAGCCTGATCTTGCCCTGCGAGGCTAAAGATGTCGGAGGATGAACTTAGTATAGCGGAGCCCCGCACTTTACTATCAGCGGTGCCCACCGCCTGCTAAAGGACAACCGCACCAACAGAGTCATGTATTACACACATTAGAGGTCGGCCATATGCCTATGGGTTTGAGACTTCGAGGGGTCTGTGTAGCATTGAAGTGTCCCGGGTTATTTCCGGTCGGGGCACGTCCAGGGTTAAGGACCTGGCACTCGATAAAAGAGCTTAGAAGAGTGGAAGGGTTCTCTTAGACACTCGGAGTTAAGGATGTTATGACGGCGCTCATCGACCGTGTGACAACCGGACGCTTGACCACAATCTTTTGTCTCCGTGTAGGACTTGAAGAGAACGTTTGCGTATCAGCTGAGGCATGGCAGACACTCCACGGCAACTCTATTTTATGATTCAGCTTGTAAGCGGCTTGAGGAGCCGTCGATTTAGTTTTTCAACGAGCACTGCAATAATTGCTTGCACTTTCTAGGAACACGAATAATTTTTCTAGAGCGTGCAGCACGGCGACTTCCTTGCCATGATTGCAACAAAATTAATGCCACCCTTTTTATCTGCGGGCACTTCGGGTTTTAGCAAGGCTCTGCCAACTCAGTGTTGTTCCCAATTCCAACCAGGTACAATCTGCAGCCGCGATAGGCCGTCCAAAGAGCTATTGAAGAAGCCATGCTTAGCGTCAAGATTCCTTTTCTTCGACATTCGCCGATCAGACCCTGATAGCTTAATTCGGTCGGCGCGTTTATGCACAGCATATATCGCGATTTCTGTACCCCTATATAAAAGACATCGCCGTTACCCTCACTTTTCAATAGAAAATAGAGATGAAAGGTAAGAATCATGAATTGCTCGATGGGAGTGGTTATCCAATGTCGCTATCACATTGATCGTAGATGACCTAGGAAGTTAGTAGAGCCAAATTGCAGTATACATAGCAGCACCAAGACTCCTTATGCACACGTCACGTAAGCCTGAACCAATGCCGTTCGACTAGATGAACCTGGGATTCGTTACAGGGGCGCCGCCTGGCAAAAAGGAACTTATAGTTCCGTCTTAATGGTAACGATAAAACAGAGTATGACGTGTAAAGCAGCTACGGGGGGGTCAAGCGACGACATGAGTCTTCTTCTATTGTTTTGAGCATTCACTAATCGTTTGAGCAAACGTGGTACTGCATACAGCCAACTCTAAAGCCAACAAAGCCGGGAAACGGAACTCAGAGCATGCACATCGCACGGCGAGGTCCGAGCGAAAGATACAGATCAGTGTTGACTACTTATGGGCCGACCGTCCTCGCGCCACTGTTCCATATCGGCTTTCTAGAACTCACAAGCGTACACACGATGAAGGGCACGAAGAGCTTATGACGGGATAGTTGTTTGCGTTGTATTACACCTGAGGTGAAACCCGGGTGAATGTCAAGGAGATGCCCTTCCCGATAATGGTTCGAAAACGCAGCTAGACAACTCAGAGAGACCCACTATCCCTAAACTCAAAAACTTGCCACATAGCCCGACCCGCAGTACCCGGTGACATGTATGGGCGATAGCCAAAGCGTGATGTTAGTCCAAGTAGTTAATAAGTAACCGTTTCGGTCTACATAACATAGTGCCGAGAGACTCTTTACGATAACCAGAGGCAGGCGCAAATCCGCTCTTTACCGTCAACACTTAAGCAGTGAGCAGGGGTATTGACGTCCAAAGTCAAGCGGAGCAGACTCATACAGTGCATAGTACACTACAGAGCTATCACAGTGTTAGGGAACGGTGGCGTCTGTGCCCGGCATCGTATCTTGTCCGCGCCCGAGAATGGACCATTCCGATGGGGCTGTACTTGAAAGCGACGTGGATCCGTACACCTAACCTCTTTCCACTGGCGCGTTCTAAGACAATGAAACCCGTACCTTTGCTGGATACGGGATCCTGGCTGCCCACACTTAAACGATCTTAGTTTCTTTGTTATCAGGTGACCAACGTGAGGATGGGTATGTAGTAACCGTGAGACTCGGGTGCCTTTAGCGAATTACCTGCTATCGAATATTGCGACTTAGAGGCCGTCAGTCCGTGATTCCAACCCAACCACACCTACGTCCCCCACAGGTGCTCGTTAACACAAAGTACCGATTGATCCTACAAAAGTAATAAGCACCTTCTATCCTTAGCCGTGATAGGAGGCACACGGGCGCTTGGAGGTCGCACATACGCGGAAGGATCGCCCAGGTTCGCACCTCCAGAGGTAAGGGCCTGTTCTAGCGCCACGCTAACGTCTGACGGGGGCCCCTGCACTAAGTGGAACGACCCCCCTGGCAAGTACTATAGCATGACTACACTTAAGCTCGCCGCGAAGCTTCAAACTCCTATCACGACTTTGGTTTACAAGTCCCGCCTTCATTTCCAGAATGGGGCGTCTACACATTCTCTTGCGATAATGAGTGAGAGCACGAATGAGAAGGGGCGAGGTTCACGGGCGCTATTTGGCACGGTCTATGCTGGTGTGAAACAGCCTTGTTGCGTCTGGCCAATGAACTTGCAGTAACACAGCCCGTCGCTTGTATATCACTATTCCTTGGAAATTTGTAGGCACATAGCGCCGCTTCCGCGCATTGCCTATCGAATCTGCACAGCGTTACCAGGGCCGACAGGTTGAGCGCTATCCCTCGCCCACGATGCATCTCGGATATCATCTCTAACTAGAGGGGTGGAGTGGTCACTTTTCCATATCATTCCAGTGGTGGCGAACTCCTATAGTTGCGCGAAGGGCGCCCGGGTAAAACTCGCACGTAAGAACCCTGACGTTGAATAGGGCCCAGGAAATTTTATTCCAGGGCGAGTCATGCCTCGACGTGGCGAGCCGGCTTGAATCGACCTGAGTATTAATTCCCCATACGTTATGGGTAGTTTCATGGCGGAAAGCTACCCCGATTATAAGTATTTGCTAACCGGACTTAACGATGGACCTCAAAAGCTTTTATTCAAAACCATGCTTATAGTTGAACGTATCTTGAACGAAATTCTTTTGTCTCATAGCCGGTTCAAGCCACCAGTGTTGACTACTCGTCGCAACTTAAGGTACGCGCACGGGTCAGCCTACGCCCTTGGCTCCACCTAGTTATTTTGATCCAATTCCATACTATACTGCGCACCGGCCTCTACTGCTGCCAATTGCCTTAAAAATCACACCATCATCTAAGCCTCAGCATAGAGGGAAAAATGGGATAGGTCATTAGGGTATCGTTGCCAAGTGATGGTAGCAGACCAACCATCTAATAATCTATGAGCCAGGAGAAGCATGCTCGTGAGATGGATGTCTTTACCCCTTCATGGCAATTCGTCTTTCTGAAAACCACGGCAACGCGTCCCGAGACTCTCTACAATCCCCAGGGCAGTCGTTCAACTTCTCCCTTCCACATTCTGTGGCAGTTCCCAGCGGAGGTATGTCTACTCTTGAGTTCGCTCACTTATTCACGGCTTTCCGGCCGGCCGAAACCGTAGTGTCCTGTCTAAGGGGCATTGCTCCAGGCGGCGGATCTTGTCCTAAACCTAAATCCCTTTCCCGGCATTTATGCTGCTGTTATAAAACATACGTCCCTTGTTGGTCCGAATTTACGTAGGTGTGCTGCTAAAAAGCGAGTTTAAAAATACCCAGACATCAGCAATTAAACCGATTCGCCGGTGGTACGGCACATACAACTGCAATGTTTTTTATGCATAGGATTGTCTGAATTTAATTCTTCCTTTGAACCCATAAGTGTTGGCGCTACTTCATGTGCGTGTCTAGGTCAAACTAACCAGTGGATAGTGATTGAAACGGGTCGCTGTATACGTTTTCGAAACATCGCTGAATTTTTGGCTGTATTCGCATGTCGTAATGCATGATAAAGCGACGTTCTTATAGCTATCCCGATTCCCGACGAGACAATTGACACGACGTAACCCGCACTAAATCCCTGGCTGTGTTGCTTTGGTGTTCAGGAGGCCTGCTTGTAATTGTATCACTAAGGCCAATGATCCGACATGGCCACGAGCAATCTAGATTCCCGGTGGTTCCGAACCTGGGTGAGCTTCGTATCCTTCCTATCCTAGGCCGACTTAATTTCACGGTTAAGCATATGGCACACGCGTAGGATAGGTATAAGGGTCTTCGCGTAAGTGATCCCGACGCGCAACGGCACCGCGCCATGAACATAAGTCCAGCGCCCAGCATTTTAAAATCTGTCGACGCCATCGTGCGGTTTACTTTTAGACCCGTCTGACCACATTGCAGCTGACGTCGTGGAACCTGCACTCGCTCGTCCCCACGTTCTCATCGAGTCGCGGTTGCTAATCGCCGTCTTAATCTAATCGCACACATCACAGTTCCAGAGCTGAAACAGTCCATTCTTTGCTTCAACACGGCAGCTAGTTCCTATTCCCTCCGCGAGTACGCTAGACAACCGTTACTCGATCATTGATAGCTTGCAACCTCGGGGGACTTTACCCGACGCGGCTGTGATGGCTTAGTTCAGCATCTGCCCTGTATGGTACAATACCGCTCTGTGTTGATTCGGACCGTAGACACGATTGTTTGTTCCGTGTATTTTTTGATACCGATGGAGGTACATCAATAGTTCATCTTTCCGAACGGAGACTAGCGAGTGTAGGTGGAAGATCTTCTACCAATCGTACCGCTCGGCACCGTCGAGTTTGCTAACAAAGCGCTCATTTTGACGGGGCCCACCCTGTCCTCATGCCCGTGGGGAGACCGGGCACTATGGCTTGCAGTAGCTGTCAGAAGTCACACTACAGGGCGCCTTCCTATTCCCAGTAAGGTTCTGTATGTCGTAGTACTTTACCAGTTGGGAATTCTGTATGAAGGAGAAATCTTGGCCTCCGACGTCTGAAAACGCAAATATTATCTTCATCCGCTGGGACTTTACATGACGGAGTCGGGCTCATAGGCTGGAGCTGGGTGACGGGCGATCTGGCAGGGGATGTATCTATATCTTGTATGGGATCCGCTACTGTGGAACAAATCTGGGACTTGAATGGCGCTACGCCTCAACCGAGCACCGTGTGCGTGATATACAGAGAATACATTACGGATCTATATTAGACGTAGAGTGCAGATGCAAACCCGATCTTGCCTCCCTCAGAACGAAGACAAGCCACGTATTTAATTTCGCGTCCCCGCTGAATGGGAAGACACTCGTATAAACAGCCAGTTGCCCAGCGCCCAGGCCACCAGCACAAACAGCGTCGGCAGAGTAGGTTTCTACCAGACAGAACTCTCTTTCCACGTCCGTACGTCTATCATCGATAACTGCTCACAATTATTGGGCTTAAATAACGACGCACTAGGGGCGCCTAGTGGGGGAGGAGGCAACTTGAAGCTCGACAAACCCTTCTCGTGAAGGTTCGGCCCACGGTCTCGTGACCTTGTCCCGAATCTGAATCGACATAGAGAGAGCACAACTGACCTTCGTACCCTCGAACGTCGTAAAAAGCGTCTTTGTGTGGCAAGTATCGTTATTACCGGTCCCTCCATCTCCGTAGTTAAGGGTCCGCCTTACAACCCAAAAGTCCACTTGGGGCCCAACTTTACTCTTAAGCGCCGTTGAGCCTGTCGTGGCTGAATCAACAGCAGCCGTTGCGAGTCTGGACGAAGGTAACTCCCGGGTGGGACGGATGGAGAACGGTTCATTCGGTATTGGGGATGTAGCTGGCGGGCCAGTCACAAGCAGTCATTGTCCGAGGAGTTGGCTTTAACATGCACGGGCAAGTCTGCAAAGGGAACATAAGCCGTAGCTAGTGTCTGACTCGCTATTGGCGTGGAGGACCAATGCCACGACGGGGAAGACTGAAGATGGTGGGAAATCTCCTGTTGAGCACGGCTCTTTACTGCAGCAATAGTATCAGTGAGGCCTATACGATGAATACTATTACGTCCAGGCAGCTGGTCAGACGTTACCCTTCCGCCAGTGATGTGTCGACCATTGGGCTTAGGGTTCAAGTGCGTTACTTTTGGTAGCCGTTCCTTGAGGACATAGCGGCTCTCCGGAGCTCGAATCCTGACGAGAGGCATTGGAGAAGGATCTATGAAACCGCTGCAACATTCCGCGTACCGCTGCCGGTGCTTCAGGTGCGGGGATTACGCTGTACGAACGAAAACTGTAAGGCTGCACGCTATGGTGTAGCCTCTGACGATTAGAGGACCAGCCACGCCACCGTCTCCACGCACGCCAGACGTCAGCTGCCATGACGCTTATCTTTTCGGTACCACGGTCTCTCTCATACCTCTCGGGATGTAAATGGGCTTGGGTACGCTAGTCGAAACGGTCACGGTACGCTTATTGTTGTGAGCCAACCCCTGGGTCGTGGCCAATCGTAAAATCATTGAAGCGTATCAAATCGTCATTGAGGCAACCGAGAGGTCGACACATAGCTGAAAAGTGTCCCGTATTCGGTGGCGACACTGATACGTCGTCTTCGCATATCGTAAATACTAGGCGGTCTTCTCTACAAGCACTCTGCAACGCTTTCATTTTAAGTAACGACTGGAAACACCACCTCAGTTAGCCTCTGCCGTCTGGCCGGGTTTATTAACCATGTTGGTGAGCTAAGAAGGGTTGTTCTAAATACCCTCCCGTACTGCAAACCTCGGAGTACGTATTTAAAGCCATGATGCATTCAGGAGTCGACTTACTGTTTTCGCGGTGGAAAATCGGAGTATATGGCATATGACCGTGGAGCAGTAGGGGGAGGACTTTGGCCGAGGATATGTTCGGAACACAGACGATGATTCGCAGAATTGCAAAACACGACATCTGGTTGCAGGCGTTAAAAGGTCTAACCGAGTTGGAAGGTTTTAAGCACCGTTTGGAGACAGCCTAGTTCTCCGGCGCGGTACTTAAAGCGACGCCTGAATCCCTACAAGCAAGTTCGCCAGTTTTTCCTCTATTTATTGGCCGCATTCCCTCGGTTCCTTAAATATATGACGCGTTCCTAACATGTCCTTGCGTTTTTCAACGATAGCCAATCCCAAGCACGGCAGGGCGTTTTGTGCATGGACAGAAGCTTCTACCCGCTGAGACTGGCATAACCTGTTTGTAACTCGCGCGCCGGTTGAATTCCCGGGAGTCATGCGAGCTTCTTTAGCTCCCCCCACTCGGTCTCAAACCCATGGTGTTTTGCTGATAAAATGCAAATCCAAGCCTGACGACAGCTTCGATTACAGCTGTACCATCGCAGGGCCTTGGTACTCTTCTAATTCCGCATCAAAAGGGGATATTATTAATGCTGTAAGTGGCTTTACTCCTTGTAAGAATGAGGGTCTATGTTCGGCACAGGAGTGTCCCCATTAATACACTTCCGGTAGCTCCCCATTCGTCGTTGCTTATAGTTGTCGGTTTACACTAGATACTCATGGTATATGTAACTAGGATAAATGGGAAGACTATTAACATCCTGCTGGACTCAACTGGAGTTTCCAGGGGGGTTAGTCGGCCATACCGCAGTCTACTTTCCAAAATTCCACTAAACCCTTGAGGTGGACCAGAGCACTGTGATGGCTGCCTGTCCCCCGCCATTGTCAGCGGATAGCTTCGTGACGCCGGCGACTGGGAGCAAGCGCCGTAGAGCCACGCTCTGTAACCAACAGTAACTGGCCGAATGGTCTTAACTGCGGCAGAATCCATCGTAGTAATTTGATACATCCGGATCTTCGGTGATTGTCCAAATATTTCCCGTACATGCGGGCGAAGGTAGGTACTGCGCGGGTTGCCATCCCTTCGTCGCCGGACTTGTACAAAAATAATGGGAGATGAAACGGAACACTTGCGTCTTTCCATTAATCAGCAGCGCTTAGTAACCTGCAACTGAAAAGGCATAGAGTCCCGACGAGAACTGCGACAAAAAAATTCTCTACAGTTGTATTCCGCGTTTAACAACCATGGGATTCCCAGGGTTACTCAACATGATAGAAAGCCTTATAAGTAGTGTGCCGAGTTTCCGGGCCAACGTGTAGAGCGCGCATATGAAGAATCCTCGAGGAAGCACTGCTCCGGATCCATCCTAGAGAAAGGAACCGCCTCCCGTACTTTCAAGCAGATCGGGCACAAGGGGCTGTCCGAATACGGAGAGATCGTCAAGTAGATGCTCAACTATCCCAGCTGAGCCCCAGGGCAACGTCAGGTGGTTACGCTTGAAGCAGACACCTCGACAATTGCAGCGCTGTTATTAAGTTGGGTAATCACGTCCTAGTTCGCCTACCTTATGTCCGTGACATAGAGATGCACAATGGAAGGCCCGAATCTACGTTGGGCGATGGGTTTCGACACACTACTATCGAATTTCAAATGTGGGCTTGTTTAATAATAGAAACAGTCAGATCGCTTATACCGGAGGTAAAGGACGATGCCACTGCACGAATGAAATTTAGTAAGCCCACATCGGCTTTGACTTCTGCCCCACATCACTATCGGATACTTTACTTGTAATGACAGCTACAAGTACGGTAAGTACTTAACTCTGAATAGCCCTATGAGATGAAGACATGATTCCTATGGGTAGTCAGACTGATTGGTTTTGTAAATACAATGCTGACACCCAGCATTCAGTTTCACATCGCGACTGACATTCCTCGTGGAAGATTGCAGTGAAAACTCGGCTACGTATAATCGATTAACTCGTAGCAGCGGATCTTAGAGGAATTTCGCAGACACCACCAGTGGGAAACAGCAATGTAATCCGTAACCTAGCCGGCTACCCGGACATTGTACAAGGGCCGGTCTACCGTGCCTCTGTCGGCTTCGGAAGACGACCACTGAGCTCCGAGAATCAGATAGGGCGGTAGTGTATTTTTATCAAACAACTGAAGACATGCTCAGGCTGTGCTTGGCTCCACCGTGGACTGTTTGGGAAGATGCTGTCTGAATGCAAAAAACTTTTCGAGCTGATCGCCCACGTTTAAAGGGTGTTATGTTGTCACTTCTGGTCTCAAAAGTATTCGCGTCTAGTTCAGGCCCTTGCATCTGTAAGTCTTGAGTGGCATGTAGCAACCTGATTGTCGCGTTTAGCTCGGCTCAGCACGTCGCAACTGTTGGAACACCCACGATTTACCTCGCTGTTCACCACATGGGACAACTAAAGAGTGAGTTCCATCCGTACCATTCGGAGTCAGAACAATAAGTACGAACGCGCGCGGACTTGAGTCTACTAACGAGACTAAACGATGAAGAACGGGTTGATGCACGTGGCGCGTCCACTTAGGTATGCCTTTGTGACGAGTGTGCGAGTAGTGGGTCAAGGACGTGCTGAGCGATACTATTAACAGTAGTTATGTCCGAACGAGCAACACGAACTTGAGCTTTTGACCAGTGGAGTGACTTCAGGTTACATGATATATGCAGCACGGGCATGTCCAGCCTGGAAGGACTATTCCGACGCGGCGCCTAAATGAAATAATGGTTCCATGGGTGCATTATGTTCCGTTTAGGTCCAAAAGGGACTGAGATCTAGTCTGACAGCGCATCCGAGAATGCACAATTCCTCCAAAACTTGACTGTGCCGGATCGTACCCTGCACATTAAGAGAGCCCAATTTGTCCTGGAGTGGCACTGATCCAAAATTACGGCTCAGGGTTTGAGGCTGTGCCCAACACTAAGTCTTACTTAACAAAGTAATTATTGCTATCGACAAATGACCCCTGGTCGCTCTATCCAATGGGCGTGTCCATCCATCGTCCTCGGGAATCCGGTTACCGACAGGTGAAGGCATTTTACCATAATCGATCTAGAATGGAGTTACAGCCACTCAATAGCGCCAATCCACTCAAAACGCATCACGTCAGGCTCCATGCGGGCGCGGAAGGCTTTAGCCCGTAACCATGAATTTCACGTAGCATGATCGTAGCGAATCCTTGCAACACCTGATAGGTAGCATGTTGCCTTGCCTTATTGCGTGGACGGTAAGAGAATTCGTAAGACGTCTAAAGTCCACAATCTCTTACGCCATAAGAGTGCAACCAGAACGAACAACAAATGTGTTATATAGAAAAGTGGTTTTCATTACCCTGTTAGGGTGTCTGCCGAATAAGTCGGATAATGATATCGTTTACGACAACGGTACTCAGGTACCATCCGGAGGTGTTGGAGATGTCGGCTGAAAAAGGAAGAACTTCCGCCTGGAAGCCGCGGAAGCTGTCCGATAACTACTAGTTCTTAATCTCATGTTAGTCACCTTGACGCAGCCAATGCGAAAGTGTCCACGGTCGGCCTGACAACGTGTGGAGATCCGGTTGTCCAATGAGTCCTAGTTAATAAGAGTGCAGTGCCTCGTATGACTGGCCGTGGTCGCCTGTATACTTTGCTGCTACCGGCAAGGATCGGAGTTAAGTTGAATGACGTATAATATAACGGCTGCGCATAAAGTTTTGTTGGAAGGCACTCGTCCTTGGGGAGCCATTGCTAGGAGGGGAAAGCACACGTAGATATGTAGCTAGTCCCTCGGCAAGCATCCGGGCTAGAGGATGAGGGAAAAAGGGGCCAATAATGGGTTAGCGAGCACTAGACTTATCCGTCATGCAGGCCTCCGATGGTCAGAACTCACCTTTGCTGCACTCATGGTGATGAGACTGCGGCATGGAAACGAGAAATATGCCACCCAGTCACTTTGTCGGTACATAAATTAGTTCCTCGCGATGTAGTTGACGTAATTGGGGTGATTTTTGCCTGACATAGTCATAGTCGAACTGGACCTTTCTACGCAAGGCCCCGCGACCCAGTGCTCCAGCGACGTCCTTCGCCTTTGTGTTAGCCAGGGACGCATACGTAGACGATGGCGAATCGTAACATACATTTCCATCAAAATACATACTGAAGTAAAAAGAGCGCAGTGTAGGATTGGAAACGTGACTATGAATCTTTGAAGTCATCACACGGTTATGAGTCCCCGCTTCCAGAAGCTCGAAGTATTACGTGCGTTGACACAAACCGTCGCGCTGAGGCTCGTCGTTTTGCCCCCAAATTTCTTCAGGGTAAGATTTCTTTCCCGCAAATTTGGACCAGTACCGCTATCCGTTGAGCGCCGGAGAACCGTAAACCATAGCTTGGGGAACTGTATCTCGATCTACGCATATTTTAGAGAATACGTGAAACTATACACACGCGAGGGAAACACTACGCATAGATGTTCGGATCGCGAGGCCCTTGCGTTGTCTTTAGGGTACGACCTGGTGCCCGCTTCTGTTTTTTCCACACAGCGACCGTGCTCGTGAGCGGAATTACCGACAAATAGTGTATTCTTCAATAATTCGACAATCGGAAGATAACCACCTATCTCTCCTTTGTCCCTCTGTTCAGCACCAAAGCTACTAAGGTGTGGTACTACTTGCGGCATCAGGGATATCCATGATCACCGAAGGATGCCCGTACAAATGTGTACACAAACTTATTCAATCTCAAAGAAGAGTGCAGTGGTGTTTTGAGATACTAGCGTAATTACGGTAGCGGTACTGCGTTAAGCCTTTGCGGCGAAGC
		</sequence>
    <sequence><taxon idref="Location_1_3_0|29.15915276804339"/>
			ACATCCCGTCACCGTGGAGCCAGTAACTCCCGGCTCTGTAATCCCAATCAGTTTTTGAAGTATACGGAAAAAGTTTCAGGTTCCCCAGTTCATGTGAATCCTGGGTCCAGAAACTCGTGCGGAACGCGGTAGTGACCCGTTTCTTACACCGGTTGAGGGTTGGAAGCCTTAGCCTTTCCACATCTATTGTGAAGTCTAAGGCTCCAGGAGGATTCCGGCATAAGGTTCCATGCTTTCTCAACCTATGCGTAGTCATCAAACACGGATTGCGATAAACAGGAGTAGCTAGTGTTTCAATTGTGGACCCGTCCCTCTTATGCCCCACCAGTCGGGAACGTAGCTGGGCTGACATCTTCTGTTCAACCGGCTGTTCCTAACACAGCCAGCAATAAAAAAGCAATTAGCTTTGCAGTCCGTGATGGTTACTAACTTGATGAACCTTCGTAAGGGTCGTGGCCCCGGACTTAACCGCGACGAGTAGGACTACTAGGTACCAGTGCCTCATTTTTTTATGGTCACGATCCGCGAGCTGCCGCGGAGCAGTTCTCCAATGCTGGGTGTTGCGTCAAGGGTTACTCCCGTACTGCATGTAACTAAGTTTTACCCAAGAATTGTGACTGGGGGCAGCGCTACGGATTCCTCGAGGACCGCTGAACATCGATTAAGGCAATTGGTGTGTAATAGAGTTATGTCTGCGGAGAGCCTTTCGTGAGGGGGGTGCCAGACTACTGAACGCTTATGTAGTTGAGCCGCACGACTACAAGTGAAGCAAACATGCCTTTCAATTTGTTCGTGCACAATGTTATTATACTTACAAGTACCAACACGGAACTATGTCCCATCCACCTCGCTCTGCCCGAACGTTAATTGTTTATAGACGGCCACTCTGGGCTCGTCACTGCACAGCTCACTAACCTTACCGTCGGATCGCAGAGGTTCTCGCGGCACCAGTTTGCTATCCTTATGCATTGTCAGAAAGCCTCAGTATAACGTCACTAATGATGAACCCCGACCCAATCTCCAAGAGTACGCGAATGCGGACATTGAACTTTCCGTGATGGACCTCACAAAAGGTTCGCAACTACCTCTGATACCGCAATTCAAAATTCCAACCCTGTTATTGAACGTCCCACGTTAGCACGCTCCCAAGGCACACGTGTTTGAGTTCAGGTTTCTCTGTGGCGGGAATCAGAAAATCTATCAAGTCAGGAGGTTGGGGTTCGGTTAACCCCGTCGAGGCTTAACACTTAACTCGTATGTACTAAACGCCATCACTAAACAAGCTATGGACTCATGAAGGATTCGTCGAAACACAGGCCTCGAGGGGAGTCCTAGTCCTATAGGATATCTTTCGCCCCGTTCACGTTTTGGAATGCTCTAAATTCGTAGCTCAGCCGAAAACCAATGCCTGGGCTGCTCCCATGACGCGTCAATTTAGGTTGATTGCCGAGAGGTGCACCCAGATGCGCGACTCAAGGGGAACATGTAGGCACCCGTAATATTGGCGGGTTATGTTTCTCTCCTCTTTTCGGAGTCACTGTCGGCTTTCCGTGACGTCTGTGTGCTCACAACTATAATGACCAGATCCCACTTACGAGCCAGCCATTCTATCTGTTATTGGATAGGCGCTCAGACCAAAACAGAAGTAACAACCCACGACCTTACCAAACGATGAGTGCTCCAGTCTTTGCAGGTTGTCTTAAAGTACTGCGTCGGTCCTGTCACCCGGGCACGTCCTCATTAGCGGATGGGGAGGCTAGATGAAAGCACGGGCTTCAGGCAAAGCACTAGCGCGCAATCGTTCTGTTCGCGCGAGCCGATTGACGCATCGTTCCCAGAGGCTGCGGCTCGGATCGCGGGACCGTAGACTCATCTGAGTCTGCGGACGCGGCATACAGGGCGGGCCTCGAAGGGCCATGGACGGGTCGGGCCTTAACAGCAAGAAGTACTTGAGACCAGAATTTTGCTTCCGGCTATTGGGGGTCATTTCACGCGTGCAAACGTAATGAGCTCCCGAGATATCTACTCCCTTCCGTCCTCACGATGAGATATGGAAATTGCTGCACCTTAGGCGGCTTATGGGCAGCACTTGGCCCCTCATCTTCTGCGTGCTGAGCCAACTAGTATAATAGTGTGCGGTCTCAGGGGAAAACATCGAGGACACTGAGTCCTCACGTGCGCACGCGACCCATTTTAATCGGTTACACTTTGGGTGAGTTGGTGCCGCCCAAATTCCATACGGCTTGGGAAAGAAACTACAAGGGCGGCGAGCGCGATTAGCCAACCTCCACAGGAGGTGCGTCCGCGATGGGAGTAGTTGAATTGCACTGCTGTAGGGAAATCCCTTCGCCGGCATCCTCCGCGACTCACTGCGCTCCGCGTAAACCTAAGCTAGGGAATACCCGAGATTGGGGTCCTTGCAGAACAAAGCGCGGTCCATACCAATATTAGCCTGAGCTTGCCCTGCGAGGCTAAAGATGTCGGAGGATGAACTTAGTATAGCGGAGCCCCGCACTTTACTATCAGCGGTGCCCACCGCCTGCTAAAGGACAACCGCACCAACAGAGTCATGTATTACACACATTAGAGGTCGGCCATATGCCTATGGGTTTGAGACTTCGAGGGGTCTGTGTAGCATTGAAGTGTCCCGGGTTATTTCCGGTCGGGGCACGTCCAGGGTTAAGGACCTGGCACTCGATAAAAGAGCTTAGAAGAGTGGAAGGGTTCTCTTAGACACTCGGAGTTAAGGATGTTATGACGGCGCTCATCGACCGTGTGACAACCGGACGCTTGACCACAATCTTTTGTCTCCGTGTAGGACTTGAAGAGAACGTTTGCGTATCAGCTGAGGCATGGCAGACACTCCACGGCAACTCTATTTTATGATTCAGCTTGTAAGCGGCTTGAGGAGCCGTCGATTCAGTTTTTCAACGAGCACTGCAATAATTGCTTGCACTTTCTAGGAACACGAATAATTTTTCTAGAGCGTGCAGCACGGCGACTTCCTTGCCATGATTGCAACAAAATTAATGCCACCCTTTTTATCTGCGGGCACTTCGGGTTTTAGCAAGGCTCTGCCAACTCAGTGTTGTTCCCAATTCCAACCAGGTACAATCTGCAGCCGCGATAGGCCGTCCAAAGAGCTATTGAAGAAGCCATGCTTAGCGTCAAGATTCCTTTTCTTCGACATTCGCCGATCAGACCCTGATAGCTTAATTCGGTCGGCGCGTTTATGCACAGCATATATCGCGATTTCTGTACCCCTATATAAAAGACATCGCCGTTACCCTCACTTTTCAATAGAAAATAGAGATGAAAGGTAAGAATCATGAATTGCTCGATGGGAGTGGTTATCCAATGTCGCTATCACATTGATCGTAGATGACCTAGGAAGTTAGTAGAGCCAAATTGCAGTATACATAGCAGCACCAAGACTCCTTATGCACACGTCACGTAAGCCTGAACCAATGCCGTTCGACTAGATGAACCTGGGATTCGTTACAGGGGCGCCGCCTGGCAAAAAGGAACTTATAGTTCCGTCTTAATGGTAACGATAAAACAGAGTATGACGTGTAAAGCAGCTACGGGGGGGTCAAGCGACGACATGAGTCTTCTTCTATTGTTTTGAGCATTCACTAATCGTTTGAGCAAACGTGGTACTGCATACAGCCAACTCTAAAGCCAACAAAGCCGGGAAACGGAACTCAGAGCATGCACATCGCACGGCGAGGTCCGAGCGAAAGATACAGATCAGTGTTGACTACTTATGGGCCGACCGTCCTCGCGCCACTGTTCCATATCGGCTTTCTAGAACTCACAAGCGTACACACGATGAAGGGCACGAAGAGCTTATGACGGGATAGTTGTTTGCGTTGTATTACACCTGAGGTGAAACCCGGGTGAATGTCAAGGAGATGCCCTTCCCGATAATGGTTCGAAAACGCAGCTAGACAACTCAGAGAGACCCACTATCCCTAAACTCAAAAACTTGCCACATAGCCCGACCCGCAGTACCCGGTGACATGTATGGGCGATAGCCAAAGCGTGATGTTAGTCCAAGTAGTTAATAAGTAACCGTTTCGGTCTACATAACATAGTGCCGAGAGACTCTTTACGATAACCAGAGGCAGGCGCAAATCCGCTCTTTACCGTCAACACTTAAGCAGTGAGCAGGGGTATTGACGTCCAAAGTCAAGCGGAGCAGACTCATACAGTGCATAGTACACTACAGAGCTATCACAGTGTTAGGGAACGGTGGCGTCTGTGCCCGGCATCGTATCTTGTCCGCGCCCGAGAATGGACCATTCCGATGGGGCTGTACTTGAAAGCGACGTGGATCCGTACACCTAACCTCTTTCCACTGGCGCGTTCTAAGACAATGAAACCCGTACCTTTGCTGGATACGGGATCCTGGCTGCCCACACTTAAACGATCTTAGTTTCTTTGTTATCAGGTGACCAACGTGAGGATGGGTATGTAGTAACCGTGAGACTCGGGTGCCTTTAGCGAATTACCTGCTATCGAATATTGCGACTTAGAGGCCGTCAGTCCGTGATTCCAACCCAACCACACCTACGTCCCCCACAGGTGCTCGTTAACACAAAGTACCGATTGATCCTACAAAAGTAATAAGCACCTTCTATCCTTAGCCGTGATAGGAGGCACACGGGCGCTTGGAGGTCGCACATACGCGGAAGGATCGCCCAGGTTCGCACCTCCAGAGGTAAGGGCCTGTTCTAGCGCCACGCTAACGTCTGACGGGGGCCCCTGCACTAAGTGGAACGACCCCCCTGGCAAGTACTATAGCATGACTACACTTAAGCTCGCCGCGAAGCTTCAAACTCCTATCACGACTTTGGTTTACAAGTCCCGCCTTCATTTCCAGAATGGGGCGTCTACACATTCTCTTGCGATAATGAGTGAGAGCACGAATGAGAAGGGGCGAGGTTCACGGGCGCTATTTGGCACGGTCTATGCTGGTGTGAAACAGCCTTGTTGCGTCTGGCCAATGAACTTGCAGTAACACAGCCCGTCGCTTGTATATCACTATTCCTTGGAAATTTGTAGGCACATAGCGCCGCTTCCGCGCATTGCCTATCGAATCTGCACAGCGTTACCAGGGCCGACAGGTTGAGCGCTATCCCTCGCCCACGATGCATCTCGGATATCATCTCTAACTAGAGGGGTGGAGTGGTCACTTTTCCATATCATTCCAGTGGTGGCGAACTCCTATAGTTGCGCGAAGGGCGCCCGGGTAAAACTCGCACGTAAGAACCCTGACGTTGAATAGGGCCCAGGAAATTTTATTCCAGGGCGAGTCATGCCTCGACGTGGCGAGCCGGCTTGAATCGACCTGAGTATTAATTCCCCATACGTTATGGGTAGTTTCATGGCGGAAAGCTACCCCGATTATAAGTATTTGCTAACCGGACTTAACGATGGACCTCAAAAGCTTTTATTCAAAACCATGCTTATAGTTGAACGTATCTTGAACGAAATTCTTTTGTCTCATAGCCGGTTCAAGCCACCAGTGTTGACTACTCGTCGCAACTTAAGGTACGCGCACGGGTCAGCCTACGCCCTTGGCTCCACCTAGTTATTTTGATCCAATTCCATACTATACTGCGCACCGGCCTCTACTGCTGCCAATTGCCTTAAAAATCACACCATCATCTAAGCCTCAGCATAGAGGGAAAAATGGGATAGGTCATTAGGGTATCGTTGCCAAGTGATGGTAGCAGACCAACCATCTAATAATCTATGAGCCAGGAGAAGCATGCTCGTGAGATGGATGTCTTTACCCCTTCATGGCAATTCGTCTTTCTGAAAACCACGGCAACGCGTCCCGAGACTCTCTACAATCCCCAGGGCAGTCGTTCAACTTCTCCCTTCCACATTCTGTGGCAGTTCCCAGCGGAGGTATGTCTACTCTTGAGTTCGCTCACTTATTCACGGCTTTCCGGCCGGCCGAAACCGTAGTGTCCTGTCTAAGGGGCATTGCTCCAGGCGGCGGATCTTGTCCTAAACCTAAATCCCTTTCCCGGCATTTATGCTGCTGTTATAAAACATACGTCCCTTGTTGGTCCGAATTTACGTAGGTGTGCTGCTAAAAAGCGAGTTTAAAAATACCCAGACATCAGCAATTAAACCGATTCGCCGGTGGTACGGCACATACAACTGCAATGTTTTTTATGCATAGGATTGTCTGAATTTAATTCTTCCTTTGAACCCATAAGTGTTGGCGCTACTTCATGTGCGTGTCTAGGTCAAACTAACCAGTGGATAGTGATTGAAACGGGTCGCTGTATACGTTTTCGAAACATCGCTGAATTTTTGGCTGTATTCGCATGTCGTAATGCATGATAAAGCGACGTTCTTATAGCTATCCCGATTCCCGACGAGACAATTGACACGACGTAACCCGCACTAAATCCCTGGCTGTGTTGCTTTGGTGTTCAGGAGGCCTGCTTGTAATTGTATCACTAAGGCCAATGATCCGACATGGCCACGAGCAATCTAGATTCCCGGTGGTTCCGAACCTGGGTGAGCTTCGTATCCTTCCTATCCTAGGCCGACTTAATTTCACGGTTAAGCATATGGCACACGCGTAGGATAGGTATAAGGGTCTTCGCGTAAGTGATCCCGACGCGCAACGGCACCGCGCCATGAACATAAGTCCAGCGCCCAGCATTTTAAAATCTGTCGACGCCATCGTGCGGTTTACTTTTAGACCCGTCTGACCACATTGCAGCTGACGTCGTGGAACCTGCACTCGCTCGTCCCCACGTTCTCATCGAGTCGCGGTTGCTAATCGCCGTCTTAATCTAATCGCACACATCACAGTTCCAGAGCTGAAACAGTCCATTCTTTGCTTCAACACGGCAGCTAGTTCCTATTCCCTCCGCGAGTACGCTAGACAACCGTTACTCGATCATTGATAGCTTGCAACCTCGGGGGACTTTACCCGACGCGGCTGTGATGGCTTAGTTCAGCATCTGCCCTGTATGGTACAATACCGCTCTGTGTTGATTCGGACCGTAGACACGATTGTTTGTTCCGTGTATTTTTTGATACCGATGGAGGTACATCAATAGTTCATCTTTCCGAACGGAGACTAGCGAGTGTAGGTGGAAGATCTTCTACCAATCGTACCGCTCGGCACCGTCGAGTTTGCTAACAAAGCGCTCATTTTGACGGGGCCCACCCTGTCCTCATGCCCGTGGGGAGACCGGGCACTATGGCTTGCAGTAGCTGTCAGAAGTCACACTACAGGGCGCCTTCCTATTCCCAGTAAGGTTCTGTATGTCGTAGTACTTTACCAGTTGGGAATTCTGTATGAAGGAGAAATCTTGGCCTCCGACGTCTGAAAACGCAAATATTATCTTCATCCGCTGGGACTTTACATGACGGAGTCGGGCTCATAGGCTGGAGCTGGGTGACGGGCGATCTGGCAGGGGATGTATCTATATCTTGTATGGGATCCGCTACTGTGGAACAAATCTGGGACTTGAATGGCGCTACGCCTCAACCGAGCACCGTGTGCGTGATATACAGAGAATACATTACGGATCTATATTAGACGTAGAGTGCAGATGCAAACCCGATCTTGCCTCCCTCAGAACGAAGACAAGCCACGTATTTAATTTCGCGTCCCCGCTGAATGGGAAGACACTCGTATAAACAGCCAGTTGCCCAGCGCCCAGGCCACCAGCACAAACAGCGTCGGCAGAGTAGGTTTCTACCAGACAGAACTCTCTTTCCACGTCCGTACGTCTATCATCGATAACTGCTCACAATTATTGGGCTTAAATAACGACGCACTAGGGGCGCCTAGTGGGGGAGGAGGCAACTTGAAGCTCGACAAACCCTTCTCGTGAAGGTTCGGCCCACGGTCTCGTGACCTTGTCCCGAATCTGAATCGACATAGAGAGAGCACAACTGACCTTCGTACCCTCGAACGTCGTAAAAAGCGTCTTTGTGTGGCAAGTATCGTTATTACCGGTCCCTCCATCTCCGTAGTTAAGGGTCCGCCTTACAACCCAAAAGTCCACTTGGGGCCCAACTTTACTCTTAAGCGCCGTTGAGCCTGTCGTGGCTGAATCAACAGCAGCCGTTGCGAGTCTGGACGAAGGTAACTCCCGGGTGGGACGGATGGAGAACGGTTCATTCGGTATTGGGGATGTAGCTGGCGGGCCAGTCACAAGCAGTCATTGTCCGAGGAGTTGGCTTTAACATGCACGGGCAAGTCTGCAAAGGGAACATAAGCCGTAGCTAGTGTCTGACTCGCTATTGGCGTGGAGGACCAATGCCACGACGGGGAAGACTGAAGATGGTGGGAAATCTCCTGTTGAGCACGGCTCTTTACTGCAGCAATAGTATCAGTGAGGCCTATACGATGAATACTATTACGTCCAGGCAGCTGGTCAGACGTTACCCTTCCGCCAGTGATGTGTCGACCATTGGGCTTAGGGTTCAAGTGCGTTACTTTTGGTAGCCGTTCCTTGAGGACATAGCGGCTCTCCGGAGCTCGAATCCTGACGAGAGGCATTGGAGAAGGATCTATGAAACCGCTGCAACATTCCGCGTACCGCTGCCGGTGCTTCAGGTGCGGGGATTACGCTGTACGAACGAAAACTGTAAGGCTGCACGCTATGGTGTAGCCTCTGACGATTAGAGGACCAGCCACGCCACCGTCTCCACGCACGCCAGACGTCAGCTGCCATGACGCTTATCTTTTCGGTACCACGGTCTCTCTCATACCTCTCGGGATGTAAATGGGCTTGGGTACGCTAGTCGAAACGGTCACGGTACGCTTATTGTTGTGAGCCAACCCCTGGGTCGTGGCCAATCGTAAAATCATTGAAGCGTATCAAATCGTCATTGAGGCAACCGAGAGGTCGACACATAGCTGAAAAGTGTCCCGTATTCGGTGGCGACACTGATACGTCGTCTTCGCATATCGTAAATACTAGGCGGTCTTCTCTACAAGCACTCTGCAACGCTTTCATTTTAAGTAACGACTGGAAACACCACCTCAGTTAGCCTCTGCCGTCTGGCCGGGTTTATTAACCATGTTGGTGAGCTAAGAAGGGTTGTTCTAAATACCCTCCCGTACTGCAAACCTCGGAGTACGTATTTAAAGCCATGATGCATTCAGGAGTCGACTTACTGTTTTCGCGGTGGAAAATCGGAGTATATGGCATATGACCGTGGAGCAGTAGGGGGAGGACTTTGGCCGAGGATATGTTCGGAACACAGACGATGATTCGCAGAATTGCAAAACACGACATCTGGTTGCAGGCGTTAAAAGGTCTAACCGAGTTGGAAGGTTTTAAGCACCGTTTGGAGACAGCCTAGTTCTCCGGCGCGGTACTTAAAGCGACGCCTGAATCCCTACAAGCAAGTTCGCCAGTTTTTCCTCTATTTATTGGCCGCATTCCCTCGGTTCCTTAAATATATGACGCGTTCCTAACATGTCCTTGCGTTTTTCAACGATAGCCAATCCCAAGCACGGCAGGGCGTTTTGTGCATGGACAGAAGCTTCTACCCGCTGAGACTGGCATAACCTGTTTGTAACTCGCGCGCCGGTTGAATTCCCGGGAGTCATGCGAGCTTCTTTAGCTCCCCCCACTCGGTCTCAAACCCATGGTGTTTTGCTGATAAAATGCAAATCCAAGCCTGACGACAGCTTCGATTACAGCTGTACCATCGCAGGGCCTTGGTACTCTTCTAATTCCGCATCAAAAGGGGATATTATTAATGCTGTAAGTGGCTTTACTCCTTGTAAGAATGAGGGTCTATGTTCGGCACAGGAGTGTCCCCATTAATACACTTCCGGTAGCTCCCCATTCGTCGTTGCTTATAGTTGTCGGTTTACACTAGATACTCATGGTATATGTAACTAGGATAAATGGGAAGACTATTAACATCCTGCTGGACTCAACTGGAGTTTCCAGGGGGGTTAGTCGGCCATACCGCAGTCTACTTTCCAAAATTCCACTAAACCCTTGAGGTGGACCAGAGCACTGTGATGGCTGCCTGTCCCCCGCCATTGTCAGCGGATAGCTTCGTGACGCCGGCGACTGGGAGCAAGCGCCGTAGAGCCACGCTCTGTAACCAACAGTAACTGGCCGAATGGTCTTAACTGCGGCAGAATCCATCGTAGTAATTTGATACATCCGGATCTTCGGTGATTGTCCAAATATTTCCCGTACATGCGGGCGAAGGTAGGTAGTGCGCGGGTTGCCATCCCTTCGTCGCCGGACTTGTACAAAAATAATGGGAGATGAAACGGAACACTTGCGTCTTTCCATTAATCAGCAGCGCTTAGTAACCTGCAACTGAAAAGGCATAGAGTCCCGACGAGAACTGCGACAAAAAAATTCTCTACAGTTGTATTCCGCGTTTAACAACCATGGGATTCCCAGGGTTACTCAACATGATAGAAAGCCTTATAAGTAGTGTGCCGAGTTTCCGGGCCAACGTGTAGAGCGCGCATATGAAGAATCCTCGAGGAAGCACTGCTCCGGATCCATCCTAGAGAAAGGAACCGCCTCCCGTACTTTCAAGCAGATCGGGCACAAGGGGCTGTCCGAATACGGAGAGATCGTCAAGTAGATGCTCAACTATCCCAGCTGAGCCCCAGGGCAACGTCAGGTGGTTACGCTTGAAGCAGACACCTCGACAATTGCAGCGCTGTTATTAAGTTGGGTAATCACGTCCTAGTTCGCCTACCTTATGTCCGTGACATAGAGATGCACAATGGAAGGCCCGAATCTACGTTGGGCGATGGGTTTCGACACACTACTATCGAATTTCAAATGTGGGCTTGTTTAATAATAGAAACAGTCAGATCGCTTATACCGGAGGTAAAGGACGATGCCACTGCACGAATGAAATTTAGTAAGCCCACATCGGCTTTGACTTCTGCCCCACATCACTATCGGATACTTTACTTGTAATGACAGCTACAAGTACGGTAAGTACTTAACTCTGAATAGCCCTATGAGATGAAGACATGATTCCTATGGGTAGTCAGACTGATTGGTTTTGTAAATACAATGCTGACACCCAGCATTCAGTTTCACATCGCGACTGACATTCCTCGTGGAAGATTGCAGTGAAAACTCGGCTACGTATAATCGATTAACTCGTAGCAGCGGATCTTAGAGGAATTTCGCAGACACCACCAGTGGGAAACAGCAATGTAATCCGTAACCTAGCCGGCTACCCGGACATTGTACAAGGGCCGGTCTACCGTGCCTCTGTCGGCTTCGGAAGACGACCACTGAGCTCCGAGAATCAGATAGGGCGGTAGTGTATTTTTATCAAACAACTGAAGACATGCTCAGGCTGTGCTTGGCTCCACCGTGGACTGTTTGGGAAGATGCTGTCTGAATGCAAAAAACTTTTCGAGCTGATCGCCCACGTTTAAAGGGTGTTATGTTGTCACTTCTGGTCTCAAAAGTATTCGCGTCTAGTTCAGGCCCTTGCATCTGTAAGTCTTGAGTGGCATGTAGCAACCTGATTGTCGCGTTTAGCTCGGCTCAGCACGTCGCAACTGTTGGAACACCCACGATTTACCTCGCTGTTCACCACATGGGACAACTAAAGAGTGAGTTCCATCCGTACCATTCGGAGTCAGAACAATAAGTACGAACGCGCGCGGACTTGAGTCTACTAACGAGACTAAACGATGAAGAACGGGTTGATGCACGTGGCGCGTCCACTTAGGTATGCCTTTGTGACGAGTGTGCGAGTAGTGGGTCAAGGACGTGCTGAGCGATACTATTAACAGTAGTTATGTCCGAACGAGCAACACGAACTTGAGCTTTTGACCAGTGGAGTGACTTCAGGTTACATGATATATGCAGCACGGGCATGTCCAGCCTGGAAGGACTATTCCGACGCGGCGCCTAAATGAAATAATGGTTCCATGGGTGCATTATGTTCCGTTTAGGTCCAAAAGGGACTGAGATCTAGTCTGACAGCGCATCCGAGAATGCACAATTCCTCCAAAACTTGACTGTGCCGGATCGTACCCTGCACATTAAGAGAGCCCAATTTGTCCTGGAGTGGCACTGATCCAAAATTACGGCTCAGGGTTTGAGGCTGTGCCCAACACTAAGTCTTACTTAACAAAGTAATTATTGCTATCGACAAATGACCCCTGGTCGCTCTATCCAATGGGCGTGTCCATCCATCGTCCTCGGGAATCCGGTTACCGACAGGTGAAGGCATTTTACCATAATCGATCTAGAATGGAGTTACAGCCACTCAATAGCGCCAATCCACTCAAAACGCATCACGTCAGGCTCCATGCGGGCGCGGAAGGCTTTAGCCCGTAACCATGAATTTCACGTAGCATGATCGTAGCGAATCCTTGCAACACCTGATAGGTAGCATGTTGCCTTGCCTTATTGCGTGGACGGTAAGAGAATTCGTAAGACGTCTAAAGTCCACAATCTCTTACGCCATAAGAGTGCAACCAGAACGAACAACAAATGTGTTATATAGAAAAGTGGTTTTCATTACCCTGTTAGGGTGTCTGCCGAATAAGTCGGATAATGATATCGTTTACGACAACGGTACTCAGGTACCATCCGGAGGTGTTGGAGATGTCGGCTGAAAAAGGAAGAACTTCCGCCTGGAAGCCGCGGAAGCTGTCCGATAACTACTAGTTCTTAATCTCATGTTAGTCACCTTGACGCAGCCAATGCGAAAGTGTCCACGGTCGGCCTGACAACGTGTGGAGATCCGGTTGTCCAATGAGTCCTAGTTAATAAGAGTGCAGTGCCTCGTATGACTGGCCGTGGTCGCCTGTATACTTTGCTGCTACCGGCAAGGATCGGAGTTAAGTTGAATGACGTATAATATAACGGCTGCGCATAAAGTTTTGTTGGAAGGCACTCGTCCTTGGGGAGCCATTGCTAGGAGGGGAAAGCACACGTAGATATGTAGCTAGTCCCTCGGCAAGCATCCGGGCTAGAGGATGAGGGAAAAAGGGGCCAATAATGGGTTAGCGAGCACTAGACTTATCCGTCATGCAGGCCTCCGATGGTCAGAACTCACCTTTGCTGCACTCATGGTGATGAGACTGCGGCATGGAAACGAGAAATATGCCACCCAGTCACTTTGTCGGTACATAAATTAGTTCCTCGCGATGTAGTTGACGTAATTGGGGTGATTTTTGCCTGACATAGTCATAGTCGAACTGGACCTTTCTACGCAAGGCCCCGCGACCCAGTGCTCCAGCGACGTCCTTCGCCTTTGTGTTAGCCAGGGACGCATACGTAGACGATGGCGAATCGTAACATACATTTCCATCAAAATACATACTGAAGTAAAAAGAGCGCAGTGTAGGATTGGAAACGTGACTATGAATCTTTGAAGTCATCACACGGTTATGAGTCCCCGCTTCCAGAAGCTCGAAGTATTACGTGCGTTGACACAAACCGTCGCGCTGAGGCTCGTCGTTTTGCCCCCAAATTTCTTCAGGGTAAGATTTCTTTCCCGCAAATTTGGACCAGTACCGCTATCCGTTGAGCGCCGGAGAACCGTAAACCATAGCTTGGGGAACTGTATCTCGATCTACGCATATTTTAGAGAATACGTGAAACTATACACACGCGAGGGAAACACTACGCATAGATGTTCGGATCGCGAGGCCCTTGCGTTGTCTTTAGGGTACGACCTGGTGCCCGCTTCTGTTTTTTCCACACAGCGACCGTGCTCGTGAGCGGAATTACCGACAAATAGTGTATTCTTCAATAATTCGACAATCGGAAGATAACCACCTATCTCTCCTTTGTCCCTCTGTTCAGCACCAAAGCTACTAAGGTGTGGTACTACTTGCGGCATCAGGGATATCCATGATCACCGAAGGATGCCCGTACAAATGTGTACACAAACTTATTCAATCTCAAAGAAGAGTGCAGTGGTGTTTTGAGATACTAGCGTAATTACGGTAGCGGTACTGCGTTAAGCCTTTGCGGCGAAGC
		</sequence>
    <sequence><taxon idref="Location_1_3_1|33.58945629046769"/>
			ACATCCCGTCACCGTGGAGCCAGTAACTCCCGGCTCTGTAATCCCAATCAGTTTTTGAAGTATACGGAAAAAGTTTCAGGTTCCCCAGTTCATGTGAATCCTGGGTCCAGAAACTCGTGCGGAACGCGGTAGTGACCCGTTTCTTACACCGGTTGAGGGTTGGAAGCCTTAGCCTTTCCACATCTATTGTGAAGTCTAAGGCTCCAGGAGGATTCCGGCATAAGGTTCCATGCTTTCTCAACCTATGCGTAGTCATCAAACACGGATTGCGATAAACAGGAGTAGCTAGTGTTTCAATTGTGGACCCGTCCCTCTTATGCCCCACCAGTCGGGAACGTAGCTGGGCTGACATCTTCTGTTCAACCGGCTGTTCCTAACACAGCCAGCAATAAAAAAGCAATTAGCTTTGCAGTCCGTGATGGTTACTAACTTGATGAACCTTCGTAAGGGTCGTGGCCCCGGACTTAACCGCGACGAGTAGGACTACTAGGTACCAGTGCCTCATTTTTTTATGGTCACGATCCGCGAGCTGCCGCGGAGCAGTTCTCCAATGCTGGGTGTTGCGTCAAGGGTTACTCCCGTACTGCATGTAACTAAGTTTTACCCAAGAATTGTGACTGGGGGCAGCGCTACGGATTCCTCGAGGACCGCTGAACATCGATTAAGGCAATTGGTGTGTAATAGAGTTATGTCTGCGGAGAGCCTTTCGTGAGGGGGGTGCCAGACTACTGAACGCTTATGTAGTTGAGCCGCACGACTACAAGTGAAGCAAACATGCCTTTCAATTTGTTCGTGCACAATGTTATTATACTTACAAGTACCAACACGGAACTATGTCCCATCCACCTCGCTCTGCCCGAACGTTAATTGTTTATAGACGGCCACTCTGGGCTCGTCACTGCACAGCTCACTAACCTTACCGTCGGATCGCAGAGGTTCTCGCGGCACCAGTTTGCTATCCTTATGCATTGTCAGAAAGCCTCAGTATAACGTCACTAATGATGAACCCCGACCCAATCTCCAAGAGTACGCGAATGCGGACATTGAACTTTCCGTGATGGACCTCACAAAAGGTTCGCAACTACCTCTGATACCGCAATTCAAAATTCCAACCCTGTTATTGAACGTCCCACGTTAGCACGCTCCCAAGGCACACGTGTTTGAGTTCAGGTTTCTCTGTGGCGGGAATCAGAAAATCTATCAAGTCAGGAGGTTGGGGTTCGGTTAACCCCGTCGAGGCTTAACACTTAACTCGTATGTACTAAACGCCATCACTAAACAAGCTATGGACTCATGAAGGATTCGTCGAAACACAGGCCTCGAGGGGAGTCCTAGTCCTATAGGATATCTTTCGCCCCGTTCACGTTTTGGAATGCTCTAAATTCGTAGCTCAGCCGAAAACCAATGCCTGGGCTGCTCCCATGACGCGTCAATTTAGGTTGATTGCCGAGAGGTGCACCCAGATGCGCGACTCAAGGGGAACATGTAGGCACCCGTAATATTGGCGGGTTATGTTTCTCTCCTCTTTTCGGAGTCACTGTCGGCTTTCCGTGACGTCTGTGTGCTCACAACTATAATGACCAGATCCCACTTACGAGCCAGCCATTCTATCTGTTATTGGATAGGCGCTCAGACCAAAACAGAAGTAACAACCCACGACCTTACCAAACGATGAGTGCTCCAGTCTTTGCAGGTTGTCTTAAAGTACTGCGTCGGTCCTGTCACCCGGGCACGTCCTCATTAGCGGATGGGGAGGCTAGATGAAAGCACGGGCTTCAGGCAAAGCACTAGCGCGCAATCGTTCTGTTCGCGCGAGCCGATTGACGCATCGTTCCCAGAGGCTGCGGCTCGGATCGCGGGACCGTAGACTCATCTGAGTCTGCGGACGCGGCATACAGGGCGGGCCTCGAAGGGCCATGGACGGGTCGGGCCTTAACAGCAAGAAGTACTTGAGACCAGAATTTTGCTTCCGGCTATTGGGGATCATTTCACGCGTGCAAACGTAATGAGCTCCCGAGATATCTACTCCCTTCCGTCCTCACGATGAGATATGGAAATTGCTGCACCTTAGGCGGCTTATGGGCAGCACTTGGCCCCTCATCTTCTGCGTGCTGAGCCAACTAGTATAATAGTGTGCGGTCTCAGGGGAAAACATCGAGGACACTGAGTCCTCACGTGCGCACGCGACCCATTTTAATCGGTTACACTTTGGGTGAGTTGGTGCCGCCCAAATTCCATACGGCTTGGGAAAGAAACTACAAGGGCGGCGAGCGCGATTAGCCAACCTCCACAGGAGGTGCGTCCGCGATGGGAGTAGTTGAATTGCACTGCTGTAGGGAAATCCCTTCGCCGGCATCCTCCGCGACTCACTGCGCTCCGCGTAAACCTAAGCTAGGGAATACCCGAGATTGGGGTCCTTGCAGAACAAAGCGCGGTCCATACCAATATTAGCCTGAGCTTGCCCTGCGAGGCTAAAGATGTCGGAGGATGAACTTAGTATAGCGGAGCCCCGCACTTTACTATCAGCGGTGCCCACCGCCTGCTAAAGGACAACCGCACCAACAGAGTCATGTATTACACACATTAGAGGTCGGCCATATGCCTATGGGTTTGAGACTTCGAGGGGTCTGTGTAGCATTGAAGTGTCCCGGGTTATTTCCGGTCGGGGCACGTCCAGGGTTAAGGACCTGGCACTCGATAAAAGAGCTTAGAAGAGTGGAAGGGTTCTCTTAGACACTCGGAGTTAAGGATGTTATGACGGCGCTCATCGACCGTGTGACAACCGGACGCTTGACCACAATCTTTTGTCTCCGTGTAGGACTTGAAGAGAACGTTTGCGTATCAGCTGAGGCATGGCAGACACTCCACGGCAACTCTATTTTATGATTCAGCTTGTAAGCGGCTTGAGGAGCCGTCGATTTAGTTTTTCAACGAGCACTGCAATAATTGCTTGCACTTTCTAGGAACACGAATAATTTTTCTAGAGCGTGCAGCACGGCGACTTCCTTGCCATGATTGCAACAAAATTAATGCCACCCTTTTTATCTGCGGGCACTTCGGGTTTTAGCAAGGCTCTGCCAACTCAGTGTTGTTCCCAATTCCAACCAGGTACAATCTGCAGCCGCGATAGGCCGTCCAAAGAGCTATTGAAGAAGCCATGCTTAGCGTCAAGATTCCTTTTCTTCGACATTCGCCGATCAGACCCTGATAGCTTAATTCGGTCGGCGCGTTTATGCACAGCATATATCGCGATTTCTGTACCCCTATATAAAAGACATCGCCGTTACCCTCACTTTTCAATAGAAAATAGAGATGAAAGGTAAGAATCATGAATTGCTCGATGGGAGTGGTTATCCAATGTCGCTATCACATTGATCGTAGATGACCTAGGAAGTTAGTAGAGCCAAATTGCAGTATACATAGCAGCACCAAGACTCCTTATGCACACGTCACGTAAGCCTGAACCAATGCCGTTCGACTAGATGAACCTGGGATTCGTTACAGGGGCGCCGCCTGGCAAAAAGGAACTTATAGTTCCGTCTTAATGGTAACGATAAAACAGAGTATGACGTGTAAAGCAGCTACGGGGGGGTCAAGCGACGACATGAGTCTTCTTCTATTGTTTTGAGCATTCACTAATCGTTTGAGCAAACGTGGTACTGCATACAGCCAACTCTAAAGCCAACAAAGCCGGGAAACGGAACTCAGAGCATGCACATCGCACGGCGAGGTCCGAGCGAAAGATACAGATCAGTGTTGACTACTTATGGGCCGACCGTCCTCGCGCCACTGTTCCATATCGGCTTTCTAGAACTCACAAGCGTACACACGATGAAGGGCACGAAGAGCTTATGACGGGATAGTTGTTTGCGTTGTATTACACCTGAGGTGAAACCCGGGTGAATGTCAAGGAGATGCCCTTCCCGATAATGGTTCGAAAACGCAGCTAGACAACTCAGAGAGACCCACTATCCCTAAACTCAAAAACTTGCCACATAGCCCGACCCGCAGTACCCGGTGACATGTATGGGCGATAGCCAAAGCGTGATGTTAGTCCAAGTAGTTAATAAGTAACCGTTTCGGTCTACATAACATAGTGCCGAGAGACTCTTTACGATAACCAGAGGCAGGCGCAAATCCGCTCTTTACCGTCAACACTTAAGCAGTGAGCAGGGGTATTGACGTCCAAAGTCAAGCGGAGCAGACTCATACAGTGCATAGTACACTACAGAGCTATCACAGTGTTAGGGAACGGTGGCGTCTGTGCCCGGCATCGTATCTTGTCCGCGCCCGAGAATGGACCATTCCGATGGGGCTGTACTTGAAAGCGACGTGGATCCGTACACCTAACCTCTTTCCACTGGCGCGTTCTAAGACAATGAAACCCGTACCTTTGCTGGATACGGGATCCTGGCTGCCCACACTTAAACGATCTTAGTTTCTTTGTTATCAGGTGACCAACGTGAGGATGGGTATGTAGTAACCGTGAGACTCGGGTGCCTTTAGCGAATTACCTGCTATCGAATATTGCGACTTAGAGGCCGTCAGTCCGTGATTCCAACCCAACCACACCTACGTCCCCCACAGGTGCTCGTTAACACAAAGTACCGATTGATCCTACAAAAGTAATAAGCACCTTCTATCCTTAGCCGTGATAGGAGGCACACGGGCGCTTGGAGGTCGCACATACGCGGAAGGATCGCCCAGGTTCGCACCTCCAGAGGTAAGGGCCTGTTCTAGCGCCACGCTAACGTCTGACGGGGGCCCCTGCACTAAGTGGAACGACCCCCCTGGCAAGTACTATAGCATGACTACACTTAAGCTCGCCGCGAAGCTTCAAACTCCTATCACGACTTTGGTTTACAAGTCCCGCCTTCATTTCCAGAATGGGGCGTCTACACATTCTCTTGCGATAATGAGTGAGAGCACGAATGAGAAGGGGCGAGGTTCACGGGCGCTATTTGGCACGGTCTATGCTGGTGTGAAACAGCCTTGTTGCGTCTGGCCAATGAACTTGCAGTAACACAGCCCGTCGCTTGTATATCACTATTCCTTGGAAATTTGTAGGCACATAGCGCCGCTTCCGCGCATTGCCTATCGAATCTGCACAGCGTTACCAGGGCCGACAGGTTGAGCGCTATCCCTCGCCCACGATGCATCTCGGATATCATCTCTAACTAGAGGGGTGGAGTGGTCACTTTTCCATATCATTCCAGTGGTGGCGAACTCCTATAGTTGCGCGAAGGGCGCCCGGGTAAAACTCGCACGTAAGAACCCTGACGTTGAATAGGGCCCAGGAAATTTTATTCCAGGGCGAGTCATGCCTCGACGTGGCGAGCCGGCTTGAATCGACCTGAGTATTAATTCCCCATACGTTATGGGTAGTTTCATGGCGGAAAGCTACCCCGATTATAAGTATTTGCTAACCGGACTTAACGATGGACCTCAAAAGCTTTTATTCAAAACCATGCTTATAGTTGAACGTATCTTGAACGAAATTCTTTTGTCTCATAGCCGGTTCAAGCCACCAGTGTTGACTACTCGTCGCAACTTAAGGTACGCGCACGGGTCAGCCTACGCCCTTGGCTCCACCTAGTTATTTTGATCCAATTCCATACTATACTGCGCACCGGCCTCTACTGCTGCCAATTGCCTTAAAAATCACACCATCATCTAAGCCTCAGCATAGAGGGAAAAATGGGATAGGTCATTAGGGTATCGTTGCCAAGTGATGGTAGCAGACCAACCATCTAATAATCTATGAGCCAGGAGAAGCATGCTCGTGAGATGGATGTCTTTACCCCTTCATGGCAATTCGTCTTTCTGAAAACCACGGCAACGCGTCCCGAGACTCTCTACAATCCCCAGGGCAGTCGTTCAACTTCTCCCTTCCACATTCTGTGGCAGTTCCCAGCGGAGGTATGTCTACTCTTGAGTTCGCTCACTTATTCACGGCTTTCCGGCCGGCCGAAACCGTAGTGTCCTGTCTAAGGGGCATTGCTCCAGGCGGCGGATCTTGTCCTAAACCTAAATCCCTTTCCCGGCATTTATGCTGCTGTTATAAAACATACGTCCCTTGTTGGTCCGAATTTACGTAGGTGTGCTGCTAAAAAGCGAGTTTAAAAATACCCAGACATCAGCAATTAAACCGATTCGCCGGTGGTACGGCACATACAACTGCAATGTTTTTTATGCATAGGATTGTCTGAATTTAATTCTTCCTTTGAACCCATAAGTGTTGGCGCTACTTCATGTGCGTGTCTAGGTCAAACTAACCAGTGGATAGTGATTGAAACGGGTCGCTGTATACGTTTTCGAAACATCGCTGAATTTTTGGCTGTATTCGCATGTCGTAATGCATGATAAAGCGACGTTCTTATAGCTATCCCGATTCCCGACGAGACAATTGACACGACGTAACCCGCACTAAATCCCTGGCTGTGTTGCTTTGGTGTTCAGGAGGCCTGCTTGTAATTGTATCACTAAGGCCAATGATCCGACATGGCCACGAGCAATCTAGATTCCCGGTGGTTCCGAACCTGGGTGAGCTTCGTATCCTTCCTATCCTAGGCCGACTTAATTTCACGGTTAAGCATATGGCACACGCGTAGGATAGGTATAAGGGTCTTCGCGTAAGTGATCCCGACGCGCAACGGCACCGCGCCATGAACATAAGTCCAGCGCCCAGCATTTTAAAATCTGTCGACGCCATCGTGCGGTTTACTTTTAGACCCGTCTGACCACATTGCAGCTGACGTCGTGGAACCTGCACTCGCTCGTCCCCACGTTCTCATCGAGTCGCGGTTGCTAATCGCCGTCTTAATCTAATCGCACACATCACAGTTCCAGAGCTGAAACAGTCCATTCTTTGCTTCAACACGGCAGCTAGTTCCTATTCCCTCCGCGAGTACGCTAGACAACCGTTACTCGATCATTGATAGCTTGCAACCTCGGGGGACTTTACCCGACGCGGCTGTGATGGCTTAGTTCAGCATCTGCCCTGTATGGTACAATACCGCTCTGTGTTGATTCGGACCGTAGACACGATTGTTTGTTCCGTGTATTTTTTGATACCGATGGAGGTACATCAATAGTTCATCTTTCCGAACGGAGACTAGCGAGTGTAGGTGGAAGATCTTCTACCAATCGTACCGCTCGGCACCGTCGAGTTTGCTAACAAAGCGCTCATTTTGACGGGGCCCACCCTGTCCTCATGCCCGTGGGGAGACCGGGCACTATGGCTTGCAGTAGCTGTCAGAAGTCACACTACAGGGCGCCTTCCTATTCCCAGTAAGGTTCTGTATGTCGTAGTACTTTACCAGTTGGGAATTCTGTATGAAGGAGAAATCTTGGCCTCCGACGTCTGAAAACGCAAATATTATCTTCATCCGCTGGGACTTTACATGACGGAGTCGGGCTCATAGGCTGGAGCTGGGTGACGGGCGATCTGGCAGGGGATGTATCTATATCTTGTATGGGATCCGCTACTGTGGAACAAATCTGGGACTTGAATGGCGCTACGCCTCAACCGAGCACCGTGTGCGTGATATACAGAGAATACATTACGGATCTATATTAGACGTAGAGTGCAGATGCAAACCCGATCTTGCCTCCCTCAGAACGAAGACAAGCCACGTATTTAATTTCGCGTCCCCGCTGAATGGGAAGACACTCGTATAAACAGCCAGTTGCCCAGCGCCCAGGCCACCAGCACAAACAGCGTCGGCAGAGTAGGTTTCTACCAGACAGAACTCTCTTTCCACGTCCGTACGTCTATCATCGATAACTGCTCACAATTATTGGGCTTAAATAACGACGCACTAGGGGCGCCTAGTGGGGGAGGAGGCAACTTGAAGCTCGACAAACCCTTCTCGTGAAGGTTCGGCCCACGGTCTCGTGACCTTGTCCCGAATCTGAATCGACATAGAGAGAGCACAACTGACCTTCGTACCCTCGAACGTCGTAAAAAGCGTCTTTGTGTGGCAAGTATCGTTATTACCGGTCCCTCCATCTCCGTAGTTAAGGGTCCGCCTTACAACCCAAAAGTCCACTTGGGGCCCAACTTTACTCTTAAGCGCCGTTGAGCCTGTCGTGGCTGAATCAACAGCAGCCGTTGCGAGTCTGGACGAAGGTAACTCCCGGGTGGGACGGATGGAGAACGGTTCATTCGGTATTGGGGATGTAGCTGGCGGGCCAGTCACAAGCAGTCATTGTCCGAGGAGTTGGCTTTAACATGCACGGGCAAGTCTGCAAAGGGAACATAAGCCGTAGCTAGTGTCTGACTCGCTATTGGCGTGGAGGACCAATGCCACGACGGGGAAGACTGAAGATGGTGGGAAATCTCCTGTTGAGCACGGCTCTTTACTGCAGCAATAGTATCAGTGAGGCCTATACGATGAATACTATTACGTCCAGGCAGCTGGTCAGACGTTACCCTTCCGCCAGTGATGTGTCGACCATTGGGCTTAGGGTTCAAGTGCGTTACTTTTGGTAGCCGTTCCTTGAGGACATAGCGGCTCTCCGGAGCTCGAATCCTGACGAGAGGCATTGGAGAAGGATCTATGAAACCGCTGCAACATTCCGCGTACCGCTGCCGGTGCTTCAGGTGCGGGGATTACGCTGTACGAACGAAAACTGTAAGGCTGCACGCTATGGTGTAGCCTCTGACGATTAGAGGACCAGCCACGCCACCGTCTCCACGCACGCCAGACGTCAGCTGCCATGACGCTTATCTTTTCGGTACCACGGTCTCTCTCATACCTCTCGGGATGTAAATGGGCTTGGGTACGCTAGTCGAAACGGTCACGGTACGCTTATTGTTGTGAGCCAACCCCTGGGTCGTGGCCAATCGTAAAATCATTGAAGCGTATCAAATCGTCATTGAGGCAACCGAGAGGTCGACACATAGCTGAAAAGTGTCCCGTATTCGGTGGCGACACTGATACGTCGTCTTCGCATATCGTAAATACTAGGCGGTCTTCTCTACAAGCACTCTGCAACGCTTTCATTTTAAGTAACGACTGGAAACACCACCTCAGTTAGCCTCTGCCGTCTGGCCGGGTTTATTAACCATGTTGGTGAGCTAAGAAGGGTTGTTCTAAATACCCTCCCGTACTGCAAACCTCGGAGTACGTATTTAAAGCCATGATGCATTCAGGAGTCGACTTACTGTTTTCGCGGTGGAAAATCGGAGTATATGGCATATGACCGTGGAGCAGTAGGGGGAGGACTTTGGCCGAGGATATGTTCGGAACACAGACGATGATTCGCAGAATTGCAAAACACGACATCTGGTTGCAGGCGTTAAAAGGTCTAACCGAGTTGGAAGGTTTTAAGCACCGTTTGGAGACAGCCTAGTTCTCCGGCGCGGTACTTAAAGCGACGCCTGAATCCCTACAAGCAAGTTCGCCAGTTTTTCCTCTATTTATTGGCCGCATTCCCTCGGTTCCTTAAATATATGACGCGTTCCTAACATGTCCTTGCGTTTTTCAACGATAGCCAATCCCAAGCACGGCAGGGCGTTTTGTGCATGGACAGAAGCTTCTACCCGCTGAGACTGGCATAACCTGTTTGTAACTCGCGCGCCGGTTGAATTCCCGGGAGTCATGCGAGCTTCTTTAGCTCCCCCCACTCGGTCTCAAACCCATGGTGTTTTGCTGATAAAATGCAAATCCAAGCCTGACGACAGCTTCGATTACAGCTGTACCATCGCAGGGCCTTGGTACTCTTCTAATTCCGCATCAAAAGGGGATATTATTAATGCTGTAAGTGGCTTTACTCCTTGTAAGAATGAGGGTCTATGTTCGGCACAGGAGTGTCCCCATTAATACACTTCCGGTAGCTCCCCATTCGTCGTTGCTTATAGTTGTCGGTTTACACTAGATACTCATGGTATATGTAACTAGGATAAATGGGAAGACTATTAACATCCTGCTGGACTCAACTGGAGTTTCCAGGGGGGTTAGTCGGCCATACCGCAGTCTACTTTCCAAAATTCCACTAAACCCTTGAGGTGGACCAGAGCACTGTGATGGCTGCCTGTCCCCCGCCATTGTCAGCGGATAGCTTCGTGACGCCGGCGACTGGGAGCAAGCGCCGTAGAGCCACGCTCTGTAACCAACAGTAACTGGCCGAATGGTCTTAACTGCGGCAGAATCCATCGTAGTAATTTGATACATCCGGATCTTCGGTGATTGTCCAAATATTTCCCGTACATGCGGGCGAAGGTAGGTACTGCGCGGGTTGCCATCCCTTCGTCGCCGGACTTGTACAAAAATAATGGGAGATGAAACGGAACACTTGCGTCTTTCCATTAATCAGCAGCGCTTAGTAACCTGCAACTGAAAAGGCATAGAGTCCCGACGAGAACTGCGACAAAAAAATTCTCTACAGTTGTATTCCGCGTTTAACAACCATGGGATTCCCAGGGTTACTCAACATGATAGAAAGCCTTATAAGTAGTGTGCCGAGTTTCCGGGCCAACGTGTAGAGCGCGCATATGAAGAATCCTCGAGGAAGCACTGCTCCGGATCCATCCTAGAGAAAGGAACCGCCTCCCGTACTTTCAAGCAGATCGGGCACAAGGGGCTGTCCGAATACGGAGAGATCGTCAAGTAGATGCTCAACTATCCCAGCTGAGCCCCAGGGCAACGTCAGGTGGTTACGCTTGAAGCAGACACCTCGACAATTGCAGCGCTGTTATTAAGTTGGGTAATCACGTCCTAGTTCGCCTACCTTATGTCCGTGACATAGAGATGCACAATGGAAGGCCCGAATCTACGTTGGGCGATGGGTTTCGACACACTACTATCGAATTTCAAATGTGGGCTTGTTTAATAATAGAAACAGTCAGATCGCTTATACCGGAGGTAAAGGACGATGCCACTGCACGAATGAAATTTAGTAAGCCCACATCGGCTTTGACTTCTGCCCCACATCACTATCGGATACTTTACTTGTAATGACAGCTACAAGTACGGTAAGTACTTAACTCTGAATAGCCCTATGAGATGAAGACATGATTCCTATGGGTAGTCAGACTGATTGGTTTTGTAAATACAATGCTGACACCCAGCATTCAGTTTCACATCGCGACTGACATTCCTCGTGGAAGATTGCAGTGAAAACTCGGCTACGTATAATCGATTAACTCGTAGCAGCGGATCTTAGAGGAACTTCGCAGACACCACCAGTGGGAAACAGCAATGTAATCCGTAACCTAGCCGGCTACCCGGACATTGTACAAGGGCCGGTCTACCGTGCCTCTGTCGGCTTCGGAAGACGACCACTGAGCTCCGAGAATCAGATAGGGCGGTAGTGTATTTTTATCAAACAACTGAAGACATGCTCAGGCTGTGCTTGGCTCCACCGTGGACTGTTTGGGAAGATGCTGTCTGAATGCAAAAAACTTTTCGAGCTGATCGCCCACGTTTAAAGGGTGTTATGTTGTCACTTCTGGTCTCAAAAGTATTCGCGTCTAGTTCAGGCCCTTGCATCTGTAAGTCTTGAGTGGCATGTAGCAACCTGATTGTCGCGTTTAGCTCGGCTCAGCACGTCGCAACTGTTGGAACACCCACGATTTACCTCGCTGTTCACCACATGGGACAACTAAAGAGTGAGTTCCATCCGTACCATTCGGAGTCAGAACAATAAGTACGAACGCGCGCGGACTTGAGTCTACTAACGAGACTAAACGATGAAGAACGGGTTGATGCACGTGGCGCGTCCACTTAGGTATGCCTTTGTGACGAGTGTGCGAGTAGTGGGTCAAGGACGTGCTGAGCGATACTATTAACAGTAGTTATGTCCGAACGAGCAACACGAACTTGAGCTTTTGACCAGTGGAGTGACTTCAGGTTACATGATATATGCAGCACGGGCATGTCCAGCCTGGAAGGACTATTCCGACGCGGCGCCTAAATGAAATAATGGTTCCATGGGTGCATTATGTTCCGTTTAGGTCCAAAAGGGACTGAGATCTAGTCTGACAGCGCATCCGAGAATGCACAATTCCTCCAAAACTTGACTGTGCCGGATCGTACCCTGCACATTAAGAGAGCCCAATTTGTCCTGGAGTGGCACTGATCCAAAATTACGGCTCAGGGTTTGAGGCTGTGCCCAACACTAAGTCTTACTTAACAAAGTAATTATTGCTATCGACAAATGACCCCTGGTCGCTCTATCCAATGGGCGTGTCCATCCATCGTCCTCGGGAATCCGGTTACCGACAGGTGAAGGCATTTTACCATAATCGATCTAGAATGGAGTTACAGCCACTCAATAGCGCCAATCCACTCAAAACGCATCACGTCAGGCTCCATGCGGGCGCGGAAGGCTTTAGCCCGTAACCATGAATTTCACGTAGCATGATCGTAGCGAATCCTTGCAACACCTGATAGGTAGCATGTTGCCTTGCCTTATTGCGTGGACGGTAAGAGAATTCGTAAGACGTCTAAAGTCCACAATCTCTTACGCCATAAGAGTGCAACCAGAACGAACAACAAATGTGTTATATAGAAAAGTGGTTTTCATTACCCTGTTAGGGTGTCTGCCGAATAAGTCGGATAATGATATCGTTTACGACAACGGTACTCAGGTACCATCCGGAGGTGTTGGAGATGTCGGCTGAAAAAGGAAGAACTTCCGCCTGGAAGCCGCGGAAGCTGTCCGATAACTACTAGTTCTTAATCTCATGTTAGTCACCTTGACGCAGCCAATGCGAAAGTGTCCACGGTCGGCCTGACAACGTGTGGAGATCCGGTTGTCCAATGAGTCCTAGTTAATAAGAGTGCAGTGCCTCGTATGACTGGCCGTGGTCGCCTGTATACTTTGCTGCTACCGGCAAGGATCGGAGTTAAGTTGAATGACGTATAATATAACGGCTGCGCATAAAGTTTTGTTGGAAGGCACTCGTCCTTGGGGAGCCATTGCTAGGAGGGGAAAGCACACGTAGATATGTAGCTAGTCCCTCGGCAAGCATCCGGGCTAGAGGATGAGGGAAAAAGGGGCCAATAATGGGTTAGCGAGCACTAGACTTATCCGTCATGCAGGCCTCCGATGGTCAGAACTCACCTTTGCTGCACTCATGGTGATGAGACTGCGGCATGGAAACGAGAAATATGCCACCCAGTCACTTTGTCGGTACATAAATTAGTTCCTCGCGATGTAGTTGACGTAATTGGGGTGATTTTTGCCTGACATAGTCATAGTCGAACTGGACCTTTCTACGCAAGGCCCCGCGACCCAGTGCTCCAGCGACGTCCTTCGCCTTTGTGTTAGCCAGGGACGCATACGTAGACGATGGCGAATCGTAACATACATTTCCATCAAAATACATACTGAAGTAAAAAGAGCGCAGTGTAGGATTGGAAACGTGACTATGAATCTTTGAAGTCATCACACGGTTATGAGTCCCCGCTTCCAGAAGCTCGAAGTATTACGTGCGTTGACACAAACCGTCGCGCTGAGGCTCGTCGTTTTGCCCCCAAATTTCTTCAGGGTAAGATTTCTTTCCCGCAAATTTGGACCAGTACCGCTATCCGTTGAGCGCCGGAGAACCGTAAACCATAGCTTGGGGAACTGTATCTCGATCTACGCATATTTTAGAGAATACGTGAAACTATACACACGCGAGGGAAACACTACGCATAGATGTTCGGATCGCGAGGCCCTTGCGTTGTCTTTAGGGTACGACCTGGTGCCCGCTTCTGTTTTTTCCACACAGCGACCGTGCTCGTGAGCGGAATTACCGACAAATAGTGTATTCTTCAATAATTCGACAATCGGAAGATAACCACCTATCTCTCCTTTGTCCCTCTGTTCAGCACCAAAGCTACTAAGGTGTGGTACTACTTGCGGCATCAGGGATATCCATGATCACCGAAGGATGCCCGTACAAATGTGTACACAAACTTATTCAATCTCAAAGAAGAGTGCAGTGGTGTTTTGAGATACTAGCGTAATTACGGTAGCGGTACTGCGTTAAGCCTTTGCGGCGAAGC
		</sequence>
    <sequence><taxon idref="Location_1_2_1|25.870331331949124"/>
			ACATCCCGTCACCGTGGAGCCAGTAACTCCCGGCTCTGTAATCCCAATCAGTTTTTGAAGTATACGGAAAAAGTTTCAGGTTCCCCAGTTCATGTGAATCCTGGGTCCAGAAACTCGTGCGGAACGCGGTAGTGACCCGTTTCTTACACCGGTTGAGGGTTGGAAGCCTTAGCCTTTCCACATCTATTGTGAAGTCTAAGGCTCCAGGAGGATTCCGGCATAAGGTTCCATGCTTTCTCAACCTATGCGTAGTCATCAAACACGGATTGCGATAAACAGGAGTAGCTAGTGTTTCAATTGTGGACCCGTCCCTCTTATGCCCCACCAGTCGGGAACGTAGCTGGGCTGACATCTTCTGTTCAACCGGCTGTTCCTAACACAGCCAGCAATAAAAAAGCAATTAGCTTTGCAGTCCGTGATGGTTACTAACTTGATGAACCTTCGTAAGGGTCGTGGCCCCGGACTTAACCGCGACGAGTAGGACTACTAGGTACCAGTGCCTCATTTTTTTATGGTCACGATCCGCGAGCTGCCGCGGAGCAGTTCTCCAATGCTGGGTGTTGCGTCAAGGGTTACTCCCGTACTGCATGTAACTAAGTTTTACCCAAGAATTGTGACTGGGGGCAGCGCTACGGATTCCTCGAGGACCGCTGAACATCGATTAAGGCAATTGGTGTGTAATAGAGTTATGTCTGCGGAGAGCCTTTCGTGAGGGGGGTGCCAGACTACTGAACGCTTATGTAGTTGAGCCGCACGACTACAAGTGAAGCAAACATGCCTTTCAATTTGTTCGTGCACAATGTTATTATACTTACAAGTACCAACACGGAACTATGTCCCATCCACCTCGCTCTGCCCGAACGTTAATTGTTTATAGACGGCCACTCTGGGCTCGTCACTGCACAGCTCACTAACCTTACCGTCGGATCGCAGAGGTTCTCGCGGCACCAGTTTGCTATCCTTATGCATTGTCAGAAAGCCTCAGTATAACGTCACTAATGATGAACCCCGACCCAATCTCCAAGAGTACGCGAATGCGGACATTGAACTTTCCGTGATGGACCTCACAAAAGGTTCGCAACTACCTCTGATACCGCAATTCAAAATTCCAACCCTGTTATTGAACGTCCCACGTTAGCACGCTCCCAAGGCACACGTGTTTGAGTTCAGGTTTCTCTGTGGCGGGAATCAGAAAATCTATCAAGTCAGGAGGTTGGGGTTCGGTTAACCCCGTCGAGGCTTAACACTTAACTCGTATGTACTAAACGCCATCACTAAACAAGCTATGGACTCATGAAGGATTCGTCGAAACACAGGCCTCGAGGGGAGTCCTAGTCCTATAGGATATCTTTCGCCCCGTTCACGTTTTGGAATGCTCTAAATTCGTAGCTCAGCCGAAAACCAATGCCTGGGCTGCTCCCATGACGCGTCAATTTAGGTTGATTGCCGAGAGGTGCACCCAGATGCGCGACTCAAGGGGAACATGTAGGCACCCGTAATATTGGCGGGTTATGTTTCTCTCCTCTTTTCGGAGTCACTGTCGGCTTTCCGTGACGTCTGTGTGCTCACAACTATAATGACCAGATCCCACTTACGAGCCAGCCATTCTATCTGTTATTGGATAGGCGCTCAGACCAAAACAGAAGTAACAACCCACGACCTTACCAAACGATGAGTGCTCCAGTCTTTGCAGGTTGTCTTAAAGTACTGCGTCGGTCCTGTCACCCGGGCACGTCCTCATTAGCGGATGGGGAGGCTAGATGAAAGCACGGGCTTCAGGCAAAGCACTAGCGCGCAATCGTTCTGTTCGCGCGAGCCGATTGACGCATCGTTCCCAGAGGCTGCGGCTCGGATCGCGGGACCGTAGACTCATCTGAGTCTGCGGACGCGGCATACAGGGCGGGCCTCGAAGGGCCATGGACGGGTCGGGCCTTAACAGCAAGAAGTACTTGAGACCAGAATTTTGCTTCCGGCTATTGGGGGTCATTTCACGCGTGCAAACGTAATGAGCTCCCGAGATATCTACTCCCTTCCGTCCTCACGATGAGATATGGAAATTGCTGCACCTTAGGCGGCTTATGGGCAGCACTTGGCCCCTCATCTTCTGCGTGCTGAGCCAACTAGTATAATAGTGTGCGGTCTCAGGGGAAAACATCGAGGACACTGAGTCCTCACGTGCGCACGCGACCCATTTTAATCGGTTACACTTTGGGTGAGTTGGTGCCGCCCAAATTCCATACGGCTTGGGAAAGAAACTACAAGGGCGGCGAGCGCGATTAGCCAACCTCCACAGGAGGTGCGTCCGCGATGGGAGTAGTTGAATTGCACTGCTGTAGGGAAATCCCTTCGCCGGCATCCTCCGCGACTCACTGCGCTCCGCGTAAACCTAAGCTAGGGAATACCCGAGATTGGGGTCCTTGCAGAACAAAGCGCGGTCCATACCAATATTAGCCTGATCTTGCCCTGCGAGGCTAAAGATGTCGGAGGATGAACTTAGTATAGCGGAGCCCCGCACTTTACTATCAGCGGTGCCCACCGCCTGCTAAAGGACAACCGCACCAACAGAGTCATGTATTACACACATTAGAGGTCGGCCATATGCCTATGGGTTTGAGACTTCGAGGGGTCTGTGTAGCATTGAAGTGTCCCGGGTTATTTCCGGTCGGGGCACGTCCAGGGTTAAGGACCTGGCACTCGATAAAAGAGCTTAGAAGAGTGGAAGGGTTCTCTTAGACACTCGGAGTTAAGGATGTTATGACGGCGCTCATCGACCGTGTGACAACCGGACGCTTGACCACAATCTTTTGTCTCCGTGTAGGACTTGAAGAGAACGTTTGCGTATCAGCTGAGGCATGGCAGACACTCCACGGCAACTCTATTTTATGATTCAGCTTGTAAGCGGCTTGAGGAGCCGTCGATTTAGTTTTTCAACGAGCACTGCAATAATTGCTTGCACTTTCTAGGAACACGAATAATTTTTCTAGAGCGTGCAGCACGGCGACTTCCTTGCCATGATTGCAACAAAATTAATGCCACCCTTTTTATCTGCGGGCACTTCGGGTTTTAGCAAGGCTCTGCCAACTCAGTGTTGTTCCCAATTCCAACCAGGTACAATCTGCAGCCGCGATAGGCCGTCCAAAGAGCTATTGAAGAAGCCATGCTTAGCGTCAAGATTCCTTTTCTTCGACATTCGCCGATCAGACCCTGATAGCTTAATTCGGTCGGCGCGTTTATGCACAGCATATATCGCGATTTCTGTACCCCTATATAAAAGACATCGCCGTTACCCTCACTTTTCAATAGAAAATAGAGATGAAAGGTAAGAATCATGAATTGCTCGATGGGAGTGGTTATCCAATGTCGCTATCACATTGATCGTAGATGACCTAGGAAGTTAGTAGAGCCAAATTGCAGTATACATAGCAGCACCAAGACTCCTTATGCACACGTCACGTAAGCCTGAACCAATGCCGTTCGACTAGATGAACCTGGGATTCGTTACAGGGGCGCCGCCTGGCAAAAAGGAACTTATAGTTCCGTCTTAATGGTAACGATAAAACAGAGTATGACGTGTAAAGCAGCTACGGGGGGGTCAAGCGACGACATGAGTCTTCTTCTATTGTTTTGAGCATTCACTAATCGTTTGAGCAAACGTGGTACTGCATACAGCCAACTCTAAAGCCAACAAAGCCGGGAAACGGAACTCAGAGCATGCACATCGCACGGCGAGGTCCGAGCGAAAGATACAGATCAGTGTTGACTACTTATGGGCCGACCGTCCTCGCGCCACTGTTCCATATCGGCTTTCTAGAACTCACAAGCGTACACACGATGAAGGGCACGAAGAGCTTATGACGGGATAGTTGTTTGCGTTGTATTACACCTGAGGTGAAACCCGGGTGAATGTCAAGGAGATGCCCTTCCCGATAATGGTTCGAAAACGCAGCTAGACAACTCAGAGAGACCCACTATCCCTAAACTCAAAAACTTGCCACATAGCCCGACCCGCAGTACCCGGTGACATGTATGGGCGATAGCCAAAGCGTGATGTTAGTCCAAGTAGTTAATAAGTAACCGTTTCGGTCTACATAACATAGTGCCGAGAGACTCTTTACGATAACCAGAGGCAGGCGCAAATCCGCTCTTTACCGTCAACACTTAAGCAGTGAGCAGGGGTATTGACGTCCAAAGTCAAGCGGAGCAGACTCATACAGTGCATAGTACACTACAGAGCTATCACAGTGTTAGGGAACGGTGGCGTCTGTGCCCGGCATCGTATCTTGTCCGCGCCCGAGAATGGACCATTCCGATGGGGCTGTACTTGAAAGCGACGTGGATCCGTACACCTAACCTCTTTCCACTGGCGCGTTCTAAGACAATGAAACCCGTACCTTTGCTGGATACGGGATCCTGGCTGCCCACACTTAAACGATCTTAGTTTCTTTGTTATCAGGTGACCAACGTGAGGATGGGTATGTAGTAACCGTGAGACTCGGGTGCCTTTAGCGAATTACCTGCTATCGAATATTGCGACTTAGAGGCCGTCAGTCCGTGATTCCAACCCAACCACACCTACGTCCCCCACAGGTGCTCGTTAACACAAAGTACCGATTGATCCTACAAAAGTAATAAGCACCTTCTATCCTTAGCCGTGATAGGAGGCACACGGGCGCTTGGAGGTCGCACATACGCGGAAGGATCGCCCAGGTTCGCACCTCCAGAGGTAAGGGCCTGTTCTAGCGCCACGCTAACGTCTGACGGGGGCCCCTGCACTAAGTGGAACGACCCCCCTGGCAAGTACTATAGCATGACTACACTTAAGCTCGCCGCGAAGCTTCAAACTCCTATCACGACTTTGGTTTACAAGTCCCGCCTTCATTTCCAGAATGGGGCGTCTACACATTCTCTTGCGATAATGAGTGAGAGCACGAATGAGAAGGGGCGAGGTTCACGGGCGCTATTTGGCACGGTCTATGCTGGTGTGAAACAGCCTTGTTGCGTCTGGCCAATGAACTTGCAGTAACACAGCCCGTCGCTTGTATATCACTATTCCTTGGAAATTTGTAGGCACATAGCGCCGCTTCCGCGCATTGCCTATCGAATCTGCACAGCGTTACCAGGGCCGACAGGTTGAGCGCTATCCCTCGCCCACGATGCATCTCGGATATCATCTCTAACTAGAGGGGTGGAGTGGTCACTTTTCCATATCATTCCAGTGGTGGCGAACTCCTATAGTTGCGCGAAGGGCGCCCGGGTAAAACTCGCACGTAAGAACCCTGACGTTGAATAGGGCCCAGGAAATTTTATTCCAGGGCGAGTCATGCCTCGACGTGGCGAGCCGGCTTGAATCGACCTGAGTATTAATTCCCCATACGTTATGGGTAGTTTCATGGCGGAAAGCTACCCCGATTATAAGTATTTGCTAACCGGACTTAACGATGGACCTCAAAAGCTTTTATTCAAAACCATGCTTATAGTTGAACGTATCTTGAACGAAATTCTTTTGTCTCATAGCCGGTTCAAGCCACCAGTGTTGACTACTCGTCGCAACTTAAGGTACGCGCACGGGTCAGCCTACGCCCTTGGCTCCACCTAGTTATTTTGATCCAATTCCATACTATACTGCGCACCGGCCTCTACTGCTGCCAATTGCCTTAAAAATCACACCATCATCTAAGCCTCAGCATAGAGGGAAAAATGGGATAGGTCATTAGGGTATCGTTGCCAAGTGATGGTAGCAGACCAACCATCTAATAATCTATGAGCCAGGAGAAGCATGCTCGTGAGATGGATGTCTTTACCCCTTCATGGCAATTCGTCTTTCTGAAAACCACGGCAACGCGTCCCGAGACTCTCTACAATCCCCAGGGCAGTCGTTCAACTTCTCCCTTCCACATTCTGTGGCAGTTCCCAGCGGAGGTATGTCTACTCTTGAGTTCGCTCACTTATTCACGGCTTTCCGGCCGGCCGAAACCGTAGTGTCCTGTCTAAGGGGCATTGCTCCAGGCGGCGGATCTTGTCCTAAACCTAAATCCCTTTCCCGGCATTTATGCTGCTGTTATAAAACATACGTCCCTTGTTGGTCCGAATTTACGTAGGTGTGCTGCTAAAAAGCGAGTTTAAAAATACCCAGACATCAGCAATTAAACCGATTCGCCGGTGGTACGGCACATACAACTGCAATGTTTTTTATGCATAGGATTGTCTGAATTTAATTCTTCCTTTGAACCCATAAGTGTTGGCGCTACTTCATGTGCGTGTCTAGGTCAAACTAACCAGTGGATAGTGATTGAAACGGGTCGCTGTATACGTTTTCGAAACATCGCTGAATTTTTGGCTGTATTCGCATGTCGTAATGCATGATAAAGCGACGTTCTTATAGCTATCCCGATTCCCGACGAGACAATTGACACGACGTAACCCGCACTAAATCCCTGGCTGTGTTGCTTTGGTGTTCAGGAGGCCTGCTTGTAATTGTATCACTAAGGCCAATGATCCGACATGGCCACGAGCAATCTAGATTCCCGGTGGTTCCGAACCTGGGTGAGCTTCGTATCCTTCCTATCCTAGGCCGACTTAATTTCACGGTTAAGCATATGGCACACGCGTAGGATAGGTATAAGGGTCTTCGCGTAAGTGATCCCGACGCGCAACGGCACCGCGCCATGAACATAAGTCCAGCGCCCAGCATTTTAAAATCTGTCGACGCCATCGTGCGGTTTACTTTTAGACCCGTCTGACCACATTGCAGCTGACGTCGTGGAACCTGCACTCGCTCGTCCCCACGTTCTCATCGAGTCGCGGTTGCTAATCGCCGTCTTAATCTAATCGCACACATCACAGTTCCAGAGCTGAAACAGTCCATTCTTTGCTTCAACACGGCAGCTAGTTCCTATTCCCTCCGCGAGTACGCTAGACAACCGTTACTCGATCATTGATAGCTTGCAACCTCGGGGGACTTTACCCGACGCGGCTGTGATGGCTTAGTTCAGCATCTGCCCTGTATGGTACAATACCGCTCTGTGTTGATTCGGACCGTAGACACGATTGTTTGTTCCGTGTATTTTTTGATACCGATGGAGGTACATCAATAGTTCATCTTTCCGAACGGAGACTAGCGAGTGTAGGTGGAAGATCTTCTACCAATCGTACCGCTCGGCACCGTCGAGTTTGCTAACAAAGCGCTCATTTTGACGGGGCCCACCCTGTCCTCATGCCCGTGGGGAGACCGGGCACTATGGCTTGCAGTAGCTGTCAGAAGTCACACTACAGGGCGCCTTCCTATTCCCAGTAAGGTTCTGTATGTCGTAGTACTTTACCAGTTGGGAATTCTGTATGAAGGAGAAATCTTGGCCCCCGACGTCTGAAAACGCAAATATTATCTTCATCCGCTGGGACTTTACATGACGGAGTCGGGCTCATAGGCTGGAGCTGGGTGACGGGCGATCTGGCAGGGGATGTATCTATATCTTGTATGGGATCCGCTACTGTGGAACAAATCTGGGACTTGAATGGCGCTACGCCTCAACCGAGCACCGTGTGCGTGATATACAGAGAATACATTACGGATCTATATTAGACGTAGAGTGCAGATGCAAACCCGATCTTGCCTCCCTCAGAACGAAGACAAGCCACGTATTTAATTTCGCGTCCCCGCTGAATGGGAAGACACTCGTATAAACAGCCAGTTGCCCAGCGCCCAGGCCACCAGCACAAACAGCGTCGGCAGAGTAGGTTTCTACCAGACAGAACTCTCTTTCCACGTCCGTACGTCTATCATCGATAACTGCTCACAATTATTGGGCTTAAATAACGACGCACTAGGGGCGCCTAGTGGGGGAGGAGGCAACTTGAAGCTCGACAAACCCTTCTCGTGAAGGTTCGGCCCACGGTCTCGTGACCTTGTCCCGAATCTGAATCGACATAGAGAGAGCACAACTGACCTTCGTACCCTCGAACGTCGTAAAAAGCGTCTTTGTGTGGCAAGTATCGTTATTACCGGTCCCTCCATCTCCGTAGTTAAGGGTCCGCCTTACAACCCAAAAGTCCACTTGGGGCCCAACTTTACTCTTAAGCGCCGTTGAGCCTGTCGTGGCTGAATCAACAGCAGCCGTTGCGAGTCTGGACGAAGGTAACTCCCGGGTGGGACGGATGGAGAACGGTTCATTCGGTATTGGGGATGTAGCTGGCGGGCCAGTCACAAGCAGTCATTGTCCGAGGAGTTGGCTTTAACATGCACGGGCAAGTCTGCAAAGGGAACATAAGCCGTAGCTAGTGTCTGACTCGCTATTGGCGTGGAGGACCAATGCCACGACGGGGAAGACTGAAGATGGTGGGAAATCTCCTGTTGAGCACGGCTCTTTACTGCAGCAATAGTATCAGTGAGGCCTATACGATGAATACTATTACGTCCAGGCAGCTGGTCAGACGTTACCCTTCCGCCAGTGATGTGTCGACCATTGGGCTTAGGGTTCAAGTGCGTTACTTTTGGTAGCCGTTCCTTGAGGACATAGCGGCTCTCCGGAGCTCGAATCCTGACGAGAGGCATTGGAGAAGGATCTATGAAACCGCTGCAACATTCCGCGTACCGCTGCCGGTGCTTCAGGTGCGGGGATTACGCTGTACGAACGAAAACTGTAAGGCTGCACGCTATGGTGTAGCCTCTGACGATTAGAGGACCAGCCACGCCACCGTCTCCACGCACGCCAGACGTCAGCTGCCATGACGCTTATCTTTTCGGTACCACGGTCTCTCTCATACCTCTCGGGATGTAAATGGGCTTGGGTACGCTAGTCGAAACGGTCACGGTACGCTTATTGTTGTGAGCCAACCCCTGGGTCGTGGCCAATCGTAAAATCATTGAAGCGTATCAAATCGTCATTGAGGCAACCGAGAGGTCGACACATAGCTGAAAAGTGTCCCGTATTCGGTGGCGACACTGATACGTCGTCTTCGCATATCGTAAATACTAGGCGGTCTTCTCTACAAGCACTCTGCAACGCTTTCATTTTAAGTAACGACTGGAAACACCACCTCAGTTAGCCTCTGCCGTCTGGCCGGGTTTATTAACCATGTTGGTGAGCTAAGAAGGGTTGTTCTAAATACCCTCCCGTACTGCAAACCTCGGAGTACGTATTTAAAGCCATGATGCATTCAGGAGTCGACTTACTGTTTTCGCGGTGGAAAATCGGAGTATATGGCATATGACCGTGGAGCAGTAGGGGGAGGACTTTGGCCGAGGATATGTTCGGAACACAGACGATGATTCGCAGAATTGCAAAACACGACATCTGGTTGCAGGCGTTAAAAGGTCTAACCGAGTTGGAAGGTTTTAAGCACCGTTTGGAGACAGCCTAGTTCTCCGGCGCGGTACTTAAAGCGACGCCTGAATCCCTACAAGCAAGTTCGCCAGTTTTTCCTCTATTTATTGGCCGCATTCCCTCGGTTCCTTAAATATATGACGCGTTCCTAACATGTCCTTGCGTTTTTCAACGATAGCCAATCCCAAGCACGGCAGGGCGTTTTGTGCATGGACAGAAGCTTCTACCCGCTGAGACTGGCATAACCTGTTTGTAACTCGCGCGCCGGTTGAATTCCCGGGAGTCATGCGAGCTTCTTTAGCTCCCCCCACTCGGTCTCAAACCCATGGTGTTTTGCTGATAAAATGCAAATCCAAGCCTGACGACAGCTTCGATTACAGCTGTACCATCGCAGGGCCTTGGTACTCTTCTAATTCCGCATCAAAAGGGGATATTATTAATGCTGTAAGTGGCTTTACTCCTTGTAAGAATGAGGGTCTATGTTCGGCACAGGAGTGTCCCCATTAATACACTTCCGGTAGCTCCCCATTCGTCGTTGCTTATAGTTGTCGGTTTACACTAGATACTCATGGTATATGTAACTAGGATAAATGGGAAGACTATTAACATCCTGCTGGACTCAACTGGAGTTTCCAGGGGGGTTAGTCGGCCATACCGCAGTCTACTTTCCAAAATTCCACTAAACCCTTGAGGTGGACCAGAGCACTGTGATGGCTGCCTGTCCCCCGCCATTGTCAGCGGATAGCTTCGTGACGCCGGCGACTGGGAGCAAGCGCCGTAGAGCCACGCTCTGTAACCAACAGTAACTGGCCGAATGGTCTTAACTGCGGCAGAATCCATCGTAGTAATTTGATACATCCGGATCTTCGGTGATTGTCCAAATATTTCCCGTACATGCGGGCGAAGGTAGGTACTGCGCGGGTTGCCATCCCTTCGTCGCCGGACTTGTACAAAAATAATGGGAGATGAAACGGAACACTTGCGTCTTTCCATTAATCAGCAGCGCTTAGTAACCTGCAACTGAAAAGGCATAGAGTCCCGACGAGAACTGCGACAAAAAAATTCTCTACAGTTGTATTCCGCGTTTAACAACCATGGGATTCCCAGGGTTACTCAACATGATAGAAAGCCTTATAAGTAGTGTGCCGAGTTTCCGGGCCAACGTGTAGAGCGCGCATATGAAGAATCCTCGAGGAAGCACTGCTCCGGATCCATCCTAGAGAAAGGAACCGCCTCCCGTACTTTCAAGCAGATCGGGCACAAGGGGCTGTCCGAATACGGAGAGATCGTCAAGTAGATGCTCAACTATCCCAGCTGAGCCCCAGGGCAACGTCAGGTGGTTACGCTTGAAGCAGACACCTCGACAATTGCAGCGCTGTTATTAAGTTGGGTAATCACGTCCTAGTTCGCCTACCTTATGTCCGTGACATAGAGATGCACAATGGAAGGCCCGAATCTACGTTGGGCGATGGGTTTCGACACACTACTATCGAATTTCAAATGTGGGCTTGTTTAATAATAGAAACAGTCAGATCGCTTATACCGGAGGTAAAGGACGATGCCACTGCACGAATGAAATTTAGTAAGCCCACATCGGCTTTGACTTCTGCCCCACATCACTATCGGATACTTTACTTGTAATGACAGCTACAAGTACGGTAAGTACTTAACTCTGAATAGCCCTATGAGATGAAGACATGATTCCTATGGGTAGTCAGACTGATTGGTTTTGTAAATACAATGCTGACACCCAGCATTCAGTTTCACATCGCGACTGACATTCCTCGTGGAAGATTGCAGTGAAAACTCGGCTACGTATAATCGATTAACTCGTAGCAGCGGATCTTAGAGGAATTTCGCAGACACCACCAGTGGGAAACAGCAATGTAATCCGTAACCTAGCCGGCTACCCGGACATTGTACAAGGGCCGGTCTACCGTGCCTCTGTCGGCTTCGGAAGACGACCACTGAGCTCCGAGAATCAGATAGGGCGGTAGTGTATTTTTATCAAACAACTGAAGACATGCTCAGGCTGTGCTTGGCTCCACCGTGGACTGTTTGGGAAGATGCTGTCTGAATGCAAAAAACTTTTCGAGCTGATCGCCCACGTTTAAAGGGTGTTATGTTGTCACTTCTGGTCTCAAAAGTATTCGCGTCTAGTTCAGGCCCTTGCATCTGTAAGTCTTGAGTGGCATGTAGCAACCTGATTGTCGCGTTTAGCTCGGCTCAGCACGTCGCAACTGTTGGAACACCCACGATTTACCTCGCTGTTCACCACATGGGACAACTAAAGAGTGAGTTCCATCCGTACCATTCGGAGTCAGAACAATAAGTACGAACGCGCGCGGACTTGAGTCTACTAACGAGACTAAACGATGAAGAACGGGTTGATGCACGTGGCGCGTCCACTTAGGTATGCCTTTGTGACGAGTGTGCGAGTAGTGGGTCAAGGACGTGCTGAGCGATACTATTAACAGTAGTTATGTCCGAACGAGCAACACGAACTTGAGCTTTTGACCAGTGGAGTGACTTCAGGTTACATGATATATGCAGCACGGGCATGTCCAGCCTGGAAGGACTATTCCGACGCGGCGCCTAAATGAAATAATGGTTCCATGGGTGCATTATGTTCCGTTTAGGTCCAAAAGGGACTGAGATCTAGTCTGACAGCGCATCCGAGAATGCACAATTCCTCCAAAACTTGACTGTGCCGGATCGTACCCTGCACATTAAGAGAGCCCAATTTGTCCTGGAGTGGCACTGATCCAAAATTACGGCTCAGGGTTTGAGGCTGTGCCCAACACTAAGTCTTACTTAACAAAGTAATTATTGCTATCGACAAATGACCCCTGGTCGCTCTATCCAATGGGCGTGTCCATCCATCGTCCTCGGGAATCCGGTTACCGACAGGTGAAGGCATTTTACCATAATCGATCTAGAATGGAGTTACAGCCACTCAATAGCGCCAATCCACTCAAAACGCATCACGTCAGGCTCCATGCGGGCGCGGAAGGCTTTAGCCCGTAACCATGAATTTCACGTAGCATGATCGTAGCGAATCCTTGCAACACCTGATAGGTAGCATGTTGCCTTGCCTTATTGCGTGGACGGTAAGAGAATTCGTAAGACGTCTAAAGTCCACAATCTCTTACGCCATAAGAGTGCAACCAGAACGAACAACAAATGTGTTATATAGAAAAGTGGTTTTCATTACCCTGTTAGGGTGTCTGCCGAATAAGTCGGATAATGATATCGTTTACGACAACGGTACTCAGGTACCATCCGGAGGTGTTGGAGATGTCGGCTGAAAAAGGAAGAACTTCCGCCTGGAAGCCGCGGAAGCTGTCCGATAACTACTAGTTCTTAATCTCATGTTAGTCACCTTGACGCAGCCAATGCGAAAGTGTCCACGGTCGGCCTGACAACGTGTGGAGATCCGGTTGTCCAATGAGTCCTAGTTAATAAGAGTGCAGTGCCTCGTATGACTGGCCGTGGTCGCCTGTATACTTTGCTGCTACCGGCAAGGATCGGAGTTAAGTTGAATGACGTATAATATAACGGCTGCGCATAAAGTTTTGTTGGAAGGCACTCGTCCTTGGGGAGCCATTGCTAGGAGGGGAAAGCACACGTAGATATGTAGCTAGTCCCTCGGCAAGCATCCGGGCTAGAGGATGAGGGAAAAAGGGGCCAATAATGGGTTAGCGAGCACTAGACTTATCCGTCATGCAGGCCTCCGATGGTCAGAACTCACCTTTGCTGCACTCATGGTGATGAGACTGCGGCATGGAAACGAGAAATATGCCACCCAGTCACTTTGTCGGTACATAAATTAGTTCCTCGCGATGTAGTTGACGTAATTGGGGTGATTTTTGCCTGACATAGTCATAGTCGAACTGGACCTTTCTACGCAAGGCCCCGCGACCCAGTGCTCCAGCGACGTCCTTCGCCTTTGTGTTAGCCAGGGACGCATACGTAGACGATGGCGAATCGTAACATACATTTCCATCAAAATACATACTGAAGTAAAAAGAGCGCAGTGTAGGATTGGAAACGTGACTATGAATCTTTGAAGTCATCACACGGTTATGAGTCCCCGCTTCCAGAAGCTCGAAGTATTACGTGCGTTGACACAAACCGTCGCGCTGAGGCTCGTCGTTTTGCCCCCAAATTTCTTCAGGGTAAGATTTCTTTCCCGCAAATTTGGACCAGTACCGCTATCCGTTGAGCGCCGGAGAACCGTAAACCATAGCTTGGGGAACTGTATCTCGATCTACGCATATTTTAGAGAATACGTGAAACTATACACACGCGAGGGAAACACTACGCATAGATGTTCGGATCGCGAGGCCCTTGCGTTGTCTTTAGGGTACGACCTGGTGCCCGCTTCTGTTTTTTCCACACAGCGACCGTGCTCGTGAGCGGAATTACCGACAAATAGTGTATTCTTCAATAATTCGACAATCGGAAGATAACCACCTATCTCTCCTTTGTCCCTCTGTTCAGCACCAAAGCTACTAAGGTGTGGTACTACTTGCGGCATCAGGGATATCCATGATCACCGAAGGATGCCCGTACAAATGTGTACACAAACTTATTCAATCTCAAAGAAGAGTGCAGTGGTGTTTTGAGATACTAGCGTAATTACGGTAGCGGTACTGCGTTAAGCCTTTGCGGCGAAGC
		</sequence>
    <sequence><taxon idref="Location_2_2_1|30.530639969794038"/>
			ACATCCCGTCACCGTGGAGCCAGTAACTCCCGGCTCTGTAATCCCAATCAGTTTTTGAAGTATACGGAAAAAGTTTCAGGTTCCCCAGTTCATGTGAATCCTGGGTCCAGAAACTCGTGCGGAACGCGGTAGTGACCCGTTTCTTACACCGGTTGAGGGTTGGAAGCCTTAGCCTTTCCACATCTATTGTGAAGTCTAAGGCTCCAGGAGGATTCCGGCATAAGGTTCCATGCTTTCTCAACCTATGCGTAGTCATCAAACACGGATTGCGATAAACAGGAGTAGCTAGTGTTTCAATTGTGGACCCGTCCCTCTTATGCCCCACCAGTCGGGAACGTAGCTGGGCTGACATCTTCTGTTCAACCGGCTGTTCCTAACACAGCCAGCAATAAAAAAGCAATTAGCTTTGCAGTCCGTGATGGTTACTAACTTGATGAACCTTCGTAAGGGTCGTGGCCCCGGACTTAACCGCGACGAGTAGGACTACTAGGTACCAGTGCCTCATTTTTTTATGGTCACGATCCGCGAGCTGCCGCGGAGCAGTTCTCCAATGCTGGGTGTTGCGTCAAGGGTTACTCCCGTACTGCATGTAACTAAGTTTTACCCAAGAATTGTGACTGGGGGCAGCGCTACGGATTCCTCGAGGACCGCTGAACATCGATTAAGGCAATTGGTGTGTAATAGAGTTATGTCTGCGGAGAGCCTTTCGTGAGGGGGGTGCCAGACTACTGAACGCTTATGTAGTTGAGCCGCACGACTACAAGTGAAGCAAACATGCCTTTCAATTTGTTCGTGCACAATGTTATTATACTTACAAGTACCAACACGGAACTATGTCCCATCCACCTCGCTCTGCCCGAACGTTAATTGTTTATAGACGGCCACTCTGGGCTCGTCACTGCACAGCTCACTAACCTTACCGTCGGATCGCAGAGGTTCTCGCGGCACCAGTTTGCTATCCTTATGCATTGTCAGAAAGCCTCAGTATAACGTCACTAATGATGAACCCCGACCCAATCTCCAAGAGTACGCGAATGCGGACATTGAACTTTCCGTGATGGACCTCACAAAAGGTTCGCAACTACCTCTGATACCGCAATTCAAAATTCCAACCCTGTTATTGAACGTCCCACGTTAGCACGCTCCCAAGGCACACGTGTTTGAGTTCAGGTTTCTCTGTGGCGGGAATCAGAAAATCTATCAAGTCAGGAGGTTGGGGTTCGGTTAACCCCGTCGAGGCTTAACACTTAACTCGTATGTACTAAACGCCATCACTAAACAAGCTATGGACTCATGAAGGATTCGTCGAAACACAGGCCTCGAGGGGAGTCCTAGTCCTATAGGATATCTTTCGCCCCGTTCACGTTTTGGAATGCTCTAAATTCGTAGCTCAGCCGAAAACCAATGCCTGGGCTGCTCCCATGACGCGTCAATTTAGGTTGATTGCCGAGAGGTGCACCCAGATGCGCGACTCAAGGGGAACATGTAGGCACCCGTAATATTGGCGGGTTATGTTTCTCTCCTCTTTTCGGAGTCACTGTCGGCTTTCCGTGACGTCTGTGTGCTCACAACTATAATGACCAGATCCCACTTACGAGCCAGCCATTCTATCTGTTATTGGATAGGCGCTCAGACCAAAACAGAAGTAACAACCCACGACCTTACCAAACGATGAGTGCTCCAGTCTTTGCAGGTTGTCTTAAAGTACTGCGTCGGTCCTGTCACCCGGGCACGTCCTCATTAGCGGATGGGGAGGCTAGATGAAAGCACGGGCTTCAGGCAAAGCACTAGCGCGCAATCGTTCTGTTCGCGCGAGCCGATTGACGCATCGTTCCCAGAGGCTGCGGCTCGGATCGCGGGACCGTAGACTCATCTGAGTCTGCGGACGCGGCATACAGGGCGGGCCTCGAAGGGCCATGGACGGGTCGGGCCTTAACAGCAAGAAGTACTTGAGACCAGAATTTTGCTTCCGGCTATTGGGGGTCATTTCACGCGTGCAAACGTAATGAGCTCCCGAGATATCTACTCCCTTCCGTCCTCACGATGAGATATGGAAATTGCTGCACCTTAGGCGGCTTATGGGCAGCACTTGGCCCCTCATCTTCTGCGTGCTGAGCCAACTAGTATAATAGTGTGCGGTCTCAGGGGAAAACATCGAGGACACTGAGTCCTCACGTGCGCACGCGACCCATTTTAATCGGTTACACTTTGGGTGAGTTGGTGCCGCCCAAATTCCATACGGCTTGGGAAAGAAACTACAAGGGCGGCGAGCGCGATTAGCCAACCTCCACAGGAGGTGCGTCCGCGATGGGAGTAGTTGAATTGCACTGCTGTAGGGAAATCCCTTCGCCGGCATCCTCCGCGACTCACTGCGCTCCGCGTAAACCTAAGCTAGGGAATACCCGAGATTGGGGTCCTTGCAGAACAAAGCGCGGTCCATACCAATATTAGCCTGATCTTGCCCTGCGAGGCTAAAGATGTCGGAGGATGAACTTAGTATAGCGGAGCCCCGCACTTTACTATCAGCGGTGCCCACCGCCTGCTAAAGGACAACCGCACCAACAGAGTCATGTATTACACACATTAGAGGTCGGCCATATGCCTATGGGTTTGAGACTTCGAGGGGTCTGTGTAGCATTGAAGTGTCCCGGGTTATTTCCGGTCGGGGCACGTCCAGGGTTAAGGACCTGGCACTCGATAAAAGAGCTTAGAAGAGTGGAAGGGTTCTCTTAGACACTCGGAGTTAAGGATGTTATGACGGCGCTCATCGACCGTGTGACAACCGGACGCTTGACCACAATCTTTTGTCTCCGTGTAGGACTTGAAGAGAACGTTTGCGTATCAGCTGAGGCATGGCAGACACTCCACGGCAACTCTATTTTATGATTCAGCTTGTAAGCGGCTTGAGGAGCCGTCGATTTAGTTTTTCAACGAGCACTGCAATAATTGCTTGCACTTTCTAGGAACACGAATAATTTTTCTAGAGCGTGCAGCACGGCGACTTCCTTGCCATGATTGCAACAAAATTAATGCCACCCTTTTTATCTGCGGGCACTTCGGGTTTTAGCAAGGCTCTGCCAACTCAGTGTTGTTCCCAATTCCAACCAGGTACAATCTGCAGCCGCGATAGGCCGTCCAAAGAGCTATTGAAGAAGCCATGCTTAGCGTCAAGATTCCTTTTCTTCGACATTCGCCGATCAGACCCTGATAGCTTAATTCGGTCGGCGCGTTTATGCACAGCATATATCGCGATTTCTGTACCCCTATATAAAAGACATCGCCGTTACCCTCACTTTTCAATAGAAAATAGAGATGAAAGGTAAGAATCATGAATTGCTCGATGGGAGTGGTTATCCAATGTCGCTATCACATTGATCGTAGATGACCTAGGAAGTTAGTAGAGCCAAATTGCAGTATACATAGCAGCACCAAGACTCCTTATGCACACGTCACGTAAGCCTGAACCAATGCCGTTCGACTAGATGAACCTGGGATTCGTTACAGGGGCGCCGCCTGGCAAAAAGGAACTTATAGTTCCGTCTTAATGGTAACGATAAAACAGAGTATGACGTGTAAAGCAGCTACGGGGGGGTCAAGCGACGACATGAGTCTTCTTCTATTGTTTTGAGCATTCACTAATCGTTTGAGCAAACGTGGTACTGCATACAGCCAACTCTAAAGCCAACAAAGCCGGGAAACGGAACTCAGAGCATGCACATCGCACGGCGAGGTCCGAGCGAAAGATACAGATCAGTGTTGACTACTTATGGGCCGACCGTCCTCGCGCCACTGTTCCATATCGGCTTTCTAGAACTCACAAGCGTACACACGATGAAGGGCACGAAGAGCTTATGACGGGATAGTTGTTTGCGTTGTATTACACCTGAGGTGAAACCCGGGTGAATGTCAAGGAGATGCCCTTCCCGATAATGGTTCGAAAACGCAGCTAGACAACTCAGAGAGACCCACTATCCCTAAACTCAAAAACTTGCCACATAGCCCGACCCGCAGTACCCGGTGACATGTATGGGCGATAGCCAAAGCGTGATGTTAGTCCAAGTAGTTAATAAGTAACCGTTTCGGTCTACATAACATAGTGCCGAGAGACTCTTTACGATAACCAGAGGCAGGCGCAAATCCGCTCTTTACCGTCAACACTTAAGCAGTGAGCAGGGGTATTGACGTCCAAAGTCAAGCGGAGCAGACTCATACAGTGCATAGTACACTACAGAGCTATCACAGTGTTAGGGAACGGTGGCGTCTGTGCCCGGCATCGTATCTTGTCCGCGCCCGAGAATGGACCATTCCGATGGGGCTGTACTTGAAAGCGACGTGGATCCGTACACCTAACCTCTTTCCACTGGCGCGTTCTAAGACAATGAAACCCGTACCTTTGCTGGATACGGGATCCTGGCTGCCCACACTTAAACGATCTTAGTTTCTTTGTTATCAGGTGACCAACGTGAGGATGGGTATGTAGTAACCGTGAGACTCGGGTGCCTTTAGCGAATTACCTGCTATCGAATATTGCGACTTAGAGGCCGTCAGTCCGTGATTCCAACCCAACCACACCTACGTCCCCCACAGGTGCTCGTTAACACAAAGTACCGATTGATCCTACAAAAGTAATAAGCACCTTCTATCCTTAGCCGTGATAGGAGGCACACGGGCGCTTGGAGGTCGCACATACGCGGAAGGATCGCCCAGGTTCGCACCTCCAGAGGTAAGGGCCTGTTCTAGCGCCACGCTAACGTCTGACGGGGGCCCCTGCACTAAGTGGAACGACCCCCCTGGCAAGTACTATAGCATGACTACACTTAAGCTCGCCGCGAAGCTTCAAACTCCTATCACGACTTTGGTTTACAAGTCCCGCCTTCATTTCCAGAATGGGGCGTCTACACATTCTCTTGCGATAATGAGTGAGAGCACGAATGAGAAGGGGCGAGGTTCACGGGCGCTATTTGGCACGGTCTATGCTGGTGTGAAACAGCCTTGTTGCGTCTGGCCAATGAACTTGCAGTAACACAGCCCGTCGCTTGTATATCACTATTCCTTGGAAATTTGTAGGCACATAGCGCCGCTTCCGCGCATTGCCTATCGAATCTGCACAGCGTTACCAGGGCCGACAGGTTGAGCGCTATCCCTCGCCCACGATGCATCTCGGATATCATCTCTAACTAGAGGGGTGGAGTGGTCACTTTTCCATATCATTCCAGTGGTGGCGAACTCCTATAGTTGCGCGAAGGGCGCCCGGGTAAAACTCGCACGTAAGAACCCTGACGTTGAATAGGGCCCAGGAAATTTTATTCCAGGGCGAGTCATGCCTCGACGTGGCGAGCCGGCTTGAATCGACCTGAGTATTAATTCCCCATACGTTATGGGTAGTTTCATGGCGGAAAGCTACCCCGATTATAAGTATTTGCTAACCGGACTTAACGATGGACCTCAAAAGCTTTTATTCAAAACCATGCTTATAGTTGAACGTATCTTGAACGAAATTCTTTTGTCTCATAGCCGGTTCAAGCCACCAGTGTTGACTACTCGTCGCAACTTAAGGTACGCGCACGGGTCAGCCTACGCCCTTGGCTCCACCTAGTTATTTTGATCCAATTCCATACTATACTGCGCACCGGCCTCTACTGCTGCCAATTGCCTTAAAAATCACACCATCATCTAAGCCTCAGCATAGAGGGAAAAATGGGATAGGTCATTAGGGTATCGTTGCCAAGTGATGGTAGCAGACCAACCATCTAATAATCTATGAGCCAGGAGAAGCATGCTCGTGAGATGGATGTCTTTACCCCTTCATGGCAATTCGTCTTTCTGAAAACCACGGCAACGCGTCCCGAGACTCTCTACAATCCCCAGGGCAGTCGTTCAACTTCTCCCTTCCACATTCTGTGGCAGTTCCCAGCGGAGGTATGTCTACTCTTGAGTTCGCTCACTTATTCACGGCTTTCCGGCCGGCCGAAACCGTAGTGTCCTGTCTAAGGGGCATTGCTCCAGGCGGCGGATCTTGTCCTAAACCTAAATCCCTTTCCCGGCATTTATGCTGCTGTTATAAAACATACGTCCCTTGTTGGTCCGAATTTACGTAGGTGTGCTGCTAAAAAGCGAGTTTAAAAATACCCAGACATCAGCAATTAAACCGATTCGCCGGTGGTACGGCACATACAACTGCAATGTTTTTTATGCATAGGATTGTCTGAATTTAATTCTTCCTTTGAACCCATAAGTGTTGGCGCTACTTCATGTGCGTGTCTAGGTCAAACTAACCAGTGGATAGTGATTGAAACGGGTCGCTGTATACGTTTTCGAAACATCGCTGAATTTTTGGCTGTATTCGCATGTCGTAATGCATGATAAAGCGACGTTCTTATAGCTATCCCGATTCCCGACGAGACAATTGACACGACGTAACCCGCACTAAATCCCTGGCTGTGTTGCTTTGGTGTTCAGGAGGCCTGCTTGTAATTGTATCACTAAGGCCAATGATCCGACATGGCCACGAGCAATCTAGATTCCCGGTGGTTCCGAACCTGGGTGAGCTTCGTATCCTTCCTATCCTAGGCCGACTTAATTTCACGGTTAAGCATATGGCACACGCGTAGGATAGGTATAAGGGTCTTCGCGTAAGTGATCCCGACGCGCAACGGCACCGCGCCATGAACATAAGTCCAGCGCCCAGCATTTTAAAATCTGTCGACGCCATCGTGCGGTTTACTTTTAGACCCGTCTGACCACATTGCAGCTGACGTCGTGGAACCTGCACTCGCTCGTCCCCACGTTCTCATCGAGTCGCGGTTGCTAATCGCCGTCTTAATCTAATCGCACACATCACAGTTCCAGAGCTGAAACAGTCCATTCTTTGCTTCAACACGGCAGCTAGTTCCTATTCCCTCCGCGAGTACGCTAGACAACCGTTACTCGATCATTGATAGCTTGCAACCTCGGGGGACTTTACCCGACGCGGCTGTGATGGCTTAGTTCAGCATCTGCCCTGTATGGTACAATACCGCTCTGTGTTGATTCGGACCGTAGACACGATTGTTTGTTCCGTGTATTTTTTGATACCGATGGAGGTACATCAATAGTTCATCTTTCCGAACGGAGACTAGCGAGTGTAGGTGGAAGATCTTCTACCAATCGTACCGCTCGGCACCGTCGAGTTTGCTAACAAAGCGCTCATTTTGACGGGGCCCACCCTGTCCTCATGCCCGTGGGGAGACCGGGCACTATGGCTTGCAGTAGCTGTCAGAAGTCACACTACAGGGCGCCTTCCTATTCCCAGTAAGGTTCTGTATGTCGTAGTACTTTACCAGTTGGGAATTCTGTATGAAGGAGAAATCTTGGCCTCCGACGTCTGAAAACGCAAATATTATCTTCATCCGCTGGGACTTTACATGACGGAGTCGGGCTCATAGGCTGGAGCTGGGTGACGGGCGATCTGGCAGGGGATGTATCTATATCTTGTATGGGATCCGCTACTGTGGAACAAATCTGGGACTTGAATGGCGCTACGCCTCAACCGAGCACCGTGTGCGTGATATACAGAGAATACATTACGGATCTATATTAGACGTAGAGTGCAGATGCAAACCCGATCTTGCCTCCCTCAGAACGAAGACAAGCCACGTATTTAATTTCGCGTCCCCGCTGAATGGGAAGACACTCGTATAAACAGCCAGTTGCCCAGCGCCCAGGCCACCAGCACAAACAGCGTCGGCAGAGTAGGTTTCTACCAGACAGAACTCTCTTTCCACGTCCGTACGTCTATCATCGATAACTGCTCACAATTATTGGGCTTAAATAACGACGCACTAGGGGCGCCTAGTGGGGGAGGAGGCAACTTGAAGCTCGACAAACCCTTCTCGTGAAGGTTCGGCCCACGGTCTCGTGACCTTGTCCCGAATCTGAATCGACATAGAGAGAGCACAACTGACCTTCGTACCCTCGAACGTCGTAAAAAGCGTCTTTGTGTGGCAAGTATCGTTATTACCGGTCCCTCCATCTCCGTAGTTAAGGGTCCGCCTTACAACCCAAAAGTCCACTTGGGGCCCAACTTTACTCTTAAGCGCCGTTGAGCCTGTCGTGGCTGAATCAACAGCAGCCGTTGCGAGTCTGGACGAAGGTAACTCCCGGGTGGGACGGATGGAGAACGGTTCATTCGGTATTGGGGATGTAGCTGGCGGGCCAGTCACAAGCAGTCATTGTCCGAGGAGTTGGCTTTAACATGCACGGGCAAGTCTGCAAAGGGAACATAAGCCGTAGCTAGTGTCTGACTCGCTATTGGCGTGGAGGACCAATGCCACGACGGGGAAGACTGAAGATGGTGGGAAATCTCCTGTTGAGCACGGCTCTTTACTGCAGCAATAGTATCAGTGAGGCCTATACGATGAATACTATTACGTCCAGGCAGCTGGTCAGACGTTACCCTTCCGCCAGTGATGTGTCGACCATTGGGCTTAGGGTTCAAGTGCGTTACTTTTGGTAGCCGTTCCTTGAGGACATAGCGGCTCTCCGGAGCTCGAATCCTGACGAGAGGCATTGGAGAAGGATCTATGAAACCGCTGCAACATTCCGCGTACCGCTGCCGGTGCTTCAGGTGCGGGGATTACGCTGTACGAACGAAAACTGTAAGGCTGCACGCTATGGTGTAGCCTCTGACGATTAGAGGACCAGCCACGCCACCGTCTCCACGCACGCCAGACGTCAGCTGCCATGACGCTTATCTTTTCGGTACCACGGTCTCTCTCATACCTCTCGGGATGTAAATGGGCTTGGGTACGCTAGTCGAAACGGTCACGGTACGCTTATTGTTGTGAGCCAACCCCTGGGTCGTGGCCAATCGTAAAATCATTGAAGCGTATCAAATCGTCATTGAGGCAACCGAGAGGTCGACACATAGCTGAAAAGTGTCCCGTATTCGGTGGCGACACTGATACGTCGTCTTCGCATATCGTAAATACTAGGCGGTCTTCTCTACAAGCACTCTGCAACGCTTTCATTTTAAGTAACGACTGGAAACACCACCTCAGTTAGCCTCTGCCGTCTGGCCGGGTTTATTAACCATGTTGGTGAGCTAAGAAGGGTTGTTCTAAATACCCTCCCGTACTGCAAACCTCGGAGTACGTATTTAAAGCCATGATGCATTCAGGAGTCGACTTACTGTTTTCGCGGTGGAAAATCGGAGTATATGGCATATGACCGTGGAGCAGTAGGGGGAGGACTTTGGCCGAGGATATGTTCGGAACACAGACGATGATTCGCAGAATTGCAAAACACGACATCTGGTTGCAGGCGTTAAAAGGTCTAACCGAGTTGGAAGGTTTTAAGCACCGTTTGGAGACAGCCTAGTTCTCCGGCGCGGTACTTAAAGCGACGCCTGAATCCCTACAAGCAAGTTCGCCAGTTTTTCCTCTATTTATTGGCCGCATTCCCTCGGTTCCTTAAATATATGACGCGTTCCTAACATGTCCTTGCGTTTTTCAACGATAGCCAATCCCAAGCACGGCAGGGCGTTTTGTGCATGGACAGAAGCTTCTACCCGCTGAGACTGGCATAACCTGTTTGTAACTCGCGCGCCGGTTGAATTCCCGGGAGTCATGCGAGCTTCTTTAGCTCCCCCCACTCGGTCTCAAACCCATGGTGTTTTGCTGATAAAATGCAAATCCAAGCCTGACGACAGCTTCGATTACAGCTGTACCATCGCAGGGCCTTGGTACTCTTTTAATTCCGCATCAAAAGGGGATATTATTAATGCTGTAAGTGGCTTTACTCCTTGTAAGAATGAGGGTCTATGTTCGGCACAGGAGTGTCCCCATTAATACACTTCCGGTAGCTCCCCATTCGTCGTTGCTTATAGTTGTCGGTTTACACTAGATACTCATGGTATATGTAACTAGGATAAATGGGAAGACTATTAACATCCTGCTGGACTCAACTGGAGTTTCCAGGGGGGTTAGTCGGCCATACCGCAGTCTACTTTCCAAAATTCCACTAAACCCTTGAGGTGGACCAGAGCACTGTGATGGCTGCCTGTCCCCCGCCATTGTCAGCGGATAGCTTCGTGACGCCGGCGACTGGGAGCAAGCGCCGTAGAGCCACGCTCTGTAACCAACAGTAACTGGCCGAATGGTCTTAACTGCGGCAGAATCCATCGTAGTAATTTGATACATCCGGATCTTCGGTGATTGTCCAAATATTTCCCGTACATGCGGGCGAAGGTAGGTACTGCGCGGGTTGCCATCCCTTCGTCGCCGGACTTGTACAAAAATAATGGGAGATGAAACGGAACACTTGCGTCTTTCCATTAATCAGCAGCGCTTAGTAACCTGCAACTGAAAAGGCATAGAGTCCCGACGAGAACTGCGACAAAAAAATTCTCTACAGTTGTATTCCGCGTTTAACAACCATGGGATTCCCAGGGTTACTCAACATGATAGAAAGCCTTATAAGTAGTGTGCCGAGTTTCCGGGCCAACGTGTAGAGCGCGCATATGAAGAATCCTCGAGGAAGCACTGCTCCGGATCCATCCTAGAGAAAGGAACCGCCTCCCGTACTTTCAAGCAGATCGGGCACAAGGGGCTGTCCGAATACGGAGAGATCGTCAAGTAGATGCTCAACTATCCCAGCTGAGCCCCAGGGCAACGTCAGGTGGTTACGCTTGAAGCAGACACCTCGACAATTGCAGCGCTGTTATTAAGTTGGGTAATCACGTCCTAGTTCGCCTACCTTATGTCCGTGACATAGAGATGCACAATGGAAGGCCCGAATCTACGTTGGGCGATGGGTTTCGACACACTACTATCGAATTTCAAATGTGGGCTTGTTTAATAATAGAAACAGTCAGATCGCTTATACCGGAGGTAAAGGACGATGCCACTGCACGAATGAAATTTAGTAAGCCCACATCGGCTTTGACTTCTGCCCCACATCACTATCGGATACTTTACTTGTAATGACAGCTACAAGTACGGTAAGTACTTAACTCTGAATAGCCCTATGAGATGAAGACATGATTCCTATGGGTAGTCAGACTGATTGGTTTTGTAAATACAATGCTGACACCCAGCATTCAGTTTCACATCGCGACTGACATTCCTCGTGGAAGATTGCAGTGAAAACTCGGCTACGTATAATCGATTAACTCGTAGCAGCGGATCTTAGAGGAATTTCGCAGACACCACCAGTGGGAAACAGCAATGTAATCCGTAACCTAGCCGGCTACCCGGACATTGTACAAGGGCCGGTCTACCGTGCCTCTGTCGGCTTCGGAAGACGACCACTGAGCTCCGAGAATCAGATAGGGCGGTAGTGTATTTTTATCAAACAACTGAAGACATGCTCAGGCTGTGCTTGGCTCCACCGTGGACTGTTTGGGAAGATGCTGTCTGAATGCAAAAAACTTTTCGAGCTGATCGCCCACGTTTAAAGGGTGTTATGTTGTCACTTCTGGTCTCAAAAGTATTCGCGTCTAGTTCAGGCCCTTGCATCTGTAAGTCTTGAGTGGCATGTAGCAACCTGATTGTCGCGTTTAGCTCGGCTCAGCACGTCGCAACTGTTGGAACACCCACGATTTACCTCGCTGTTCACCACATGGGACAACTAAAGAGTGAGTTCCATCCGTACCATTCGGAGTCAGAACAATAAGTACGAACGCGCGCGGACTTGAGTCTACTAACGAGACTAAACGATGAAGAACGGGTTGATGCACGTGGCGCGTCCACTTAGGTATGCCTTTGTGACGAGTGTGCGAGTAGTGGGTCAAGGACGTGCTGAGCGATACTATTAACAGTAGTTATGTCCGAACGAGCAACACGAACTTGAGCTTTTGACCAGTGGAGTGACTTCAGGTTACATGATATATGCAGCACGGGCATGTCCAGCCTGGAAGGACTATTCCGACGCGGCGCCTAAATGAAATAATGGTTCCATGGGTGCATTATGTTCCGTTTAGGTCCAAAAGGGACTGAGATCTAGTCTGACAGCGCATCCGAGAATGCACAATTCCTCCAAAACTTGACTGTGCCGGATCGTACCCTGCACATTAAGAGAGCCCAATTTGTCCTGGAGTGGCACTGATCCAAAATTACGGCTCAGGGTTTGAGGCTGTGCCCAACACTAAGTCTTACTTAACAAAGTAATTATTGCTATCGACAAATGACCCCTGGTCGCTCTATCCAATGGGCGTGTCCATCCATCGTCCTCGGGAATCCGGTTACCGACAGGTGAAGGCATTTTACCATAATCGATCTAGAATGGAGTTACAGCCACTCAATAGCGCCAATCCACTCAAAACGCATCACGTCAGGCTCCATGCGGGCGCGGAAGGCTTTAGCCCGTAACCATGAATTTCACGTAGCATGATCGTAGCGAATCCTTGCAACACCTGATAGGTAGCATGTTGCCTTGCCTTATTGCGTGGACGGTAAGAGAATTCGTAAGACGTCTAAAGTCCACAATCTCTTACGCCATAAGAGTGCAACCAGAACGAACAACAAATGTGTTATATAGAAAAGTGGTTTTCATTACCCTGTTAGGGTGTCTGCCGAATAAGTCGGATAATGATATCGTTTACGACAACGGTACTCAGGTACCATCCGGAGGTGTTGGAGATGTCGGCTGAAAAAGGAAGAACTTCCGCCTGGAAGCCGCGGAAGCTGTCCGATAACTACTAGTTCTTAATCTCATGTTAGTCACCTTGACGCAGCCAATGCGAAAGTGTCCACGGTCGGCCTGACAACGTGTGGAGATCCGGTTGTCCAATGAGTCCTAGTTAATAAGAGTGCAGTGCCTCGTATGACTGGCCGTGGTCGCCTGTATACTTTGCTGCTACCGGCAAGGATCGGAGTTAAGTTGAATGACGTATAATATAACGGCTGCGCATAAAGTTTTGTTGGAAGGCACTCGTCCTTGGGGAGCCATTGCTAGGAGGGGAAAGCACACGTAGATATGTAGCTAGTCCCTCGGCAAGCATCCGGGCTAGAGGATGAGGGAAAAAGGGGCCAATAATGGGTTAGCGAGCACTAGACTTATCCGTCATGCAGGCCTCCGATGGTCAGAACTCACCTTTGCTGCACTCATGGTGATGAGACTGCGGCATGGAAACGAGAAATATGCCACCCAGTCACTTTGTCGGTACATAAATTAGTTCCTCGCGATGTAGTTGACGTAATTGGGGTGATTTTTGCCTGACATAGTCATAGTCGAACTGGACCTTTCTACGCAAGGCCCCGCGACCCAGTGCTCCAGCGACGTCCTTCGCCTTTGTGTTAGCCAGGGACGCATACGTAGACGATGGCGAATCGTAACATACATTTCCATCAAAATACATACTGAAGTAAAAAGAGCGCAGTGTAGGATTGGAAACGTGACTATGAATCTTTGAAGTCATCACACGGTTATGAGTCCCCGCTTCCAGAAGCTCGAAGTATTACGTGCGTTGACACAAACCGTCGCGCTGAGGCTCGTCGTTTTGCCCCCAAATTTCTTCAGGGTAAGATTTCTTTCCCGCAAATTTGGACCAGTACCGCTATCCGTTGAGCGCCGGAGAACCGTAAACCATAGCTTGGGGAACTGTATCTCGATCTACGCATATTTTAGAGAATACGTGAAACTATACACACGCGAGGGAAACACTACGCATAGATGTTCGGATCGCGAGGCCCTTGCGTTGTCTTTAGGGTACGACCTGGTGCCCGCTTCTGTTTTTTCCACACAGCGACCGTGCTCGTGAGCGGAATTACCGACAAATAGTGTATTCTTCAATAATTCGACAATCGGAAGATAACCACCTATCTCTCCTTTGTCCCTCTGTTCAGCACCAAAGCTACTAAGGTGTGGTACTACTTGCGGCATCAGGGATATCCATGATCACCGAAGGATGCCCGTACAAATGTGTACACAAACTTATTCAATCTCAAAGAAGAGTGCAGTGGTGTTTTGAGATACTAGCGTAATTACGGTAGCGGTACTGCGTTAAGCCTTTGCGGCGAAGC
		</sequence>
    <sequence><taxon idref="Location_2_2_0|33.43336120198288"/>
			ACATCCCGTCACCGTGGAGCCAGTAACTCCCGGCTCTGTAATCCCAATCAGTTTTTGAAGTATACGGAAAAAGTTTCAGGTTCCCCAGTTCATGTGAATCCTGGGTCCAGAAACTCGTGCGGAACGCGGTAGTGACCCGTTTCTTACACCGGTTGAGGGTTGGAAGCCTTAGCCTTTCCACATCTATTGTGAAGTCTAAGGCTCCAGGAGGATTCCGGCATAAGGTTCCATGCTTTCTCAACCTATGCGTAGTCATCAAACACGGATTGCGATAAACAGGAGTAGCTAGTGTTTCAATTGTGGACCCGTCCCTCTTATGCCCCACCAGTCGGGAACGTAGCTGGGCTGACATCTTCTGTTCAACCGGCTGTTCCTAACACAGCCAGCAATAAAAAAGCAATTAGCTTTGCAGTCCGTGATGGTTACTAACTTGATGAACCTTCGTAAGGGTCGTGGCCCCGGACTTAACCGCGACGAGTAGGACTACTAGGTACCAGTGCCTCATTTTTTTATGGTCACGATCCGCGAGCTGCCGCGGAGCAGTTCTCCAATGCTGGGTGTTGCGTCAAGGGTTACTCCCGTACTGCATGTAACTAAGTTTTACCCAAGAATTGTGACTGGGGGCAGCGCTACGGATTCCTCGAGGACCGCTGAACATCGATTAAGGCAATTGGTGTGTAATAGAGTTATGTCTGCGGAGAGCCTTTCGTGAGGGGGGTGCCAGACTACTGAACGCTTATGTAGTTGAGCCGCACGACTACAAGTGAAGCAAACATGCCTTTCAATTTGTTCGTGCACAATGTTATTATACTTACAAGTACCAACACGGAACTATGTCCCATCCACCTCGCTCTGCCCGAACGTTAATTGTTTATAGACGGCCACTCTGGGCTCGTCACTGCACAGCTCACTAACCTTACCGTCGGATCGCAGAGGTTCTCGCGGCACCAGTTTGCTATCCTTATGCATTGTCAGAAAGCCTCAGTATAACGTCACTAATGATGAACCCCGACCCAATCTCCAAGAGTACGCGAATGCGGACATTGAACTTTCCGTGATGGACCTCACAAAAGGTTCGCAACTACCTCTGATACCGCAATTCAAAATTCCAACCCTGTTATTGAACGTCCCACGTTAGCACGCTCCCAAGGCACACGTGTTTGAGTTCAGGTTTCTCTGTGGCGGGAATCAGAAAATCTATCAAGTCAGGAGGTTGGGGTTCGGTTAACCCCGTCGAGGCTTAACACTTAACTCGTATGTACTAAACGCCATCACTAAACAAGCTATGGACTCATGAAGGATTCGTCGAAACACAGGCCTCGAGGGGAGTCCTAGTCCTATAGGATATCTTTCGCCCCGTTCACGTTTTGGAATGCTCTAAATTCGTAGCTCAGCCGAAAACCAATGCCTGGGCTGCTCCCATGACGCGTCAATTTAGGTTGATTGCCGAGAGGTGCACCCAGATGCGCGACTCAAGGGGAACATGTAGGCACCCGTAATATTGGCGGGTTATGTTTCTCTCCTCTTTTCGGAGTCACTGTCGGCTTTCCGTGACGTCTGTGTGCTCACAACTATAATGACCAGATCCCACTTACGAGCCAGCCATTCTATCTGTTATTGGATAGGCGCTCAGACCAAAACAGAAGTAACAACCCACGACCTTACCAAACGATGAGTGCTCCAGTCTTTGCAGGTTGTCTTAAAGTACTGCGTCGGTCCTGTCACCCGGGCACGTCCTCATTAGCGGATGGGGAGGCTAGATGAAAGCACGGGCTTCAGGCAAAGCACTAGCGCGCAATCGTTCTGTTCGCGCGAGCCGATTGACGCATCGTTCCCAGAGGCTGCGGCTCGGATCGCGGGACCGTAGACTCATCTGAGTCTGCGGACGCGGCATACAGGGCGGGCCTCGAAGGGCCATGGACGGGTCGGGCCTTAACAGCAAGAAGTACTTGAGACCAGAATTTTGCTTCCGGCTATTGGGGGTCATTTCACGCGTGCAAACGTAATGAGCTCCCGAGATATCTACTCCCTTCCGTCCTCACGATGAGATATGGAAATTGCTGCACCTTAGGCGGCTTATGGGCAGCACTTGGCCCCTCATCTTCTGCGTGCTGAGCCAACTAGTATAATAGTGTGCGGTCTCAGGGGAAAACATCGAGGACACTGAGTCCTCACGTGCGCACGCGACCCATTTTAATCGGTTACACTTTGGGTGAGTTGGTGCCGCCCAAATTCCATACGGCTTGGGAAAGAAACTACAAGGGCGGCGAGCGCGATTAGCCAACCTCCACAGGAGGTGCGTCCGCGATGGGAGTAGTTGAATTGCACTGCTGTAGGGAAATCCCTTCGCCGGCATCCTCCGCGACTCACTGCGCTCCGCGTAAACCTAAGCTAGGGAATACCCGAGATTGGGGTCCTTGCAGAACAAAGCGCGGTCCATACCAATATTAGCCTGATCTTGCCCTGCGAGGCTAAAGATGTCGGAGGATGAACTTAGTATAGCGGAGCCCCGCACTTTACTATCAGCGGTGCCCACCGCCTGCTAAAGGACAACCGCACCAACAGAGTCATGTATTACACACATTAGAGGTCGGCCATATGCCTATGGGTTTGAGACTTCGAGGGGTCTGTGTAGCATTGAAGTGTCCCGGGTTATTTCCGGTCGGGGCACGTCCAGGGTTAAGGACCTGGCACTCGATAAAAGAGCTTAGAAGAGTGGAAGGGTTCTCTTAGACACTCGGAGTTAAGGATGTTATGACGGCGCTCATCGACCGTGTGACAACCGGACGCTTGACCACAATCTTTTGTCTCCGTGTAGGACTTGAAGAGAACGTTTGCGTATCAGCTGAGGCATGGCAGACACTCCACGGCAACTCTATTTTATGATTCAGCTTGTAAGCGGCTTGAGGAGCCGTCGATTTAGTTTTTCAACGAGCACTGCAATAATTGCTTGCACTTTCTAGGAACACGAATAATTTTTCTAGAGCGTGCAGCACGGCGACTTCCTTGCCATGATTGCAACAAAATTAATGCCACCCTTTTTATCTGCGGGCACTTCGGGTTTTAGCAAGGCTCTGCCAACTCAGTGTTGTTCCCAATTCCAACCAGGTACAATCTGCAGCCGCGATAGGCCGTCCAAAGAGCTATTGAAGAAGCCATGCTTAGCGTCAAGATTCCTTTTCTTCGACATTCGCCGATCAGACCCTGATAGCTTAATTCGGTCGGCGCGTTTATGCACAGCATATATCGCGATTTCTGTACCCCTATATAAAAGACATCGCCGTTACCCTCACTTTTCAATAGAAAATAGAGATGAAAGGTAAGAATCATGAATTGCTCGATGGGAGTGGTTATCCAATGTCGCTATCACATTGATCGTAGATGACCTAGGAAGTTAGTAGAGCCAAATTGCAGTATACATAGCAGCACCAAGACTCCTTATGCACACGTCACGTAAGCCTGAACCAATGCCGTTCGACTAGATGAACCTGGGATTCGTTACAGGGGCGCCGCCTGGCAAAAAGGAACTTATAGTTCCGTCTTAATGGTAACGATAAAACAGAGTATGACGTGTAAAGCAGCTACGGGGGGGTCAAGCGACGACATGAGTCTTCTTCTATTGTTTTGAGCATTCACTAATCGTTTGAGCAAACGTGGTACTGCATACAGCCAACTCTAAAGCCAACAAAGCCGGGAAACGGAACTCAGAGCATGCACATCGCACGGCGAGGTCCGAGCGAAAGATACAGATCAGTGTTGACTACTTATGGGCCGACCGTCCTCGCGCCACTGTTCCATATCGGCTTTCTAGAACTCACAAGCGTACACACGATGAAGGGCACGAAGAGCTTATGACGGGATAGTTGTTTGCGTTGTATTACACCTGAGGTGAAACCCGGGTGAATGTCAAGGAGATGCCCTTCCCGATAATGGTTCGAAAACGCAGCTAGACAACTCAGAGAGACCCACTATCCCTAAACTCAAAAACTTGCCACATAGCCCGACCCGCAGTACCCGGTGACATGTATGGGCGATAGCCAAAGCGTGATGTTAGTCCAAGTAGTTAATAAGTAACCGTTTCGGTCTACATAACATAGTGCCGAGAGACTCTTTACGATAACCAGAGGCAGGCGCAAATCCGCTCTTTACCGTCAACACTTAAGCAGTGAGCAGGGGTATTGACGTCCAAAGTCAAGCGGAGCAGACTCATACAGTGCATAGTACACTACAGAGCTATCACAGTGTTAGGGAACGGTGGCGTCTGTGCCCGGCATCGTATCTTGTCCGCGCCCGAGAATGGACCATTCCGATGGGGCTGTACTTGAAAGCGACGTGGATCCGTACACCTAACCTCTTTCCACTGGCGCGTTCTAAGACAATGAAACCCGTACCTTTGCTGGATACGGGATCCTGGCTGCCCACACTTAAACGATCTTAGTTTCTTTGTTATCAGGTGACCAACGTGAGGATGGGTATGTAGTAACCGTGAGACTCGGGTGCCTTTAGCGAATTACCTGCTATCGAATATTGCGACTTAGAGGCCGTCAGTCCGTGATTCCAACCCAACCACACCTACGTCCCCCACAGGTGCTCGTTAACACAAAGTACCGATTGATCCTACAAAAGTAATAAGCACCTTCTATCCTTAGCCGTGATAGGAGGCACACGGGCGCTTGGAGGTCGCACATACGCGGAAGGATCGCCCAGGTTCGCACCTCCAGAGGTAAGGGCCTGTTCTAGCGCCACGCTAACGTCTGACGGGGGCCCCTGCACTAAGTGGAACGACCCCCCTGGCAAGTACTATAGCATGACTACACTTAAGCTCGCCGCGAAGCTTCAAACTCCTATCACGACTTTGGTTTACAAGTCCCGCCTTCATTTCCAGAATGGGGCGTCTACACATTCTCTTGCGATAATGAGTGAGAGCACGAATGAGAAGGGGCGAGGTTCACGGGCGCTATTTGGCACGGTCTATGCTGGTGTGAAACAGCCTTGTTGCGTCTGGCCAATGAACTTGCAGTAACACAGCCCGTCGCTTGTATATCACTATTCCTTGGAAATTTGTAGGCACATAGCGCCGCTTCCGCGCATTGCCTATCGAATCTGCACAGCGTTACCAGGGCCGACAGGTTGAGCGCTATCCCTCGCCCACGATGCATCTCGGATATCATCTCTAACTAGAGGGGTGGAGTGGTCACTTTTCCATATCATTCCAGTGGTGGCGAACTCCTATAGTTGCGCGAAGGGCGCCCGGGTAAAACTCGCACGTAAGAACCCTGACGTTGAATAGGGCCCAGGAAATTTTATTCCAGGGCGAGTCATGCCTCGACGTGGCGAGCCGGCTTGAATCGACCTGAGTATTAATTCCCCATACGTTATGGGTAGTTTCATGGCGGAAAGCTACCCCGATTATAAGTATTTGCTAACCGGACTTAACGATGGACCTCAAAAGCTTTTATTCAAAACCATGCTTATAGTTGAACGTATCTTGAACGAAATTCTTTTGTCTCATAGCCGGTTCAAGCCACCAGTGTTGACTACTCGTCGCAACTTAAGGTACGCGCACGGGTCAGCCTACGCCCTTGGCTCCACCTAGTTATTTTGATCCAATTCCATACTATACTGCGCACCGGCCTCTACTGCTGCCAATTGCCTTAAAAATCACACCATCATCTAAGCCTCAGCATAGAGGGAAAAATGGGATAGGTCATTAGGGTATCGTTGCCAAGTGATGGTAGCAGACCAACCATCTAATAATCTATGAGCCAGGAGAAGCATGCTCGTGAGATGGATGTCTTTACCCCTTCATGGCAATTCGTCTTTCTGAAAACCACGGCAACGCGTCCCGAGACTCTCTACAATCCCCAGGGCAGTCGTTCAACTTCTCCCTTCCACATTCTGTGGCAGTTCCCAGCGGAGGTATGTCTACTCTTGAGTTCGCTCACTTATTCACGGCTTTCCGGCCGGCCGAAACCGTAGTGTCCTGTCTAAGGGGCATTGCTCCAGGCGGCGGATCTTGTCCTAAACCTAAATCCCTTTCCCGGCATTTATGCTGCTGTTATAAAACATACGTCCCTTGTTGGTCCGAATTTACGTAGGTGTGCTGCTAAAAAGCGAGTTTAAAAATACCCAGACATCAGCAATTAAACCGATTCGCCGGTGGTACGGCACATACAACTGCAATGTTTTTTATGCATAGGATTGTCTGAATTTAATTCTTCCTTTGAACCCATAAGTGTTGGCGCTACTTCATGTGCGTGTCTAGGTCAAACTAACCAGTGGATAGTGATTGAAACGGGTCGCTGTATACGTTTTCGAAACATCGCTGAATTTTTGGCTGTATTCGCATGTCGTAATGCATGATAAAGCGACGTTCTTATAGCTATCCCGATTCCCGACGAGACAATTGACACGACGTAACCCGCACTAAATCCCTGGCTGTGTTGCTTTGGTGTTCAGGAGGCCTGCTTGTAATTGTATCACTAAGGCCAATGATCCGACATGGCCACGAGCAATCTAGATTCCCGGTGGTTCCGAACCTGGGTGAGCTTCGTATCCTTCCTATCCTAGGCCGACTTAATTTCACGGTTAAGCATATGGCACACGCGTAGGATAGGTATAAGGGTCTTCGCGTAAGTGATCCCGACGCGCAACGGCACCGCGCCATGAACATAAGTCCAGCGCCCAGCATTTTAAAATCTGTCGACGCCATCGTGCGGTTTACTTTTAGACCCGTCTGACCACATTGCAGCTGACGTCGTGGAACCTGCACTCGCTCGTCCCCACGTTCTCATCGAGTCGCGGTTGCTAATCGCCGTCTTAATCTAATCGCACACATCACAGTTCCAGAGCTGAAACAGTCCATTCTTTGCTTCAACACGGCAGCTAGTTCCTATTCCCTCCGCGAGTACGCTAGACAACCGTTACTCGATCATTGATAGCTTGCAACCTCGGGGGACTTTACCCGACGCGGCTGTGATGGCTTAGTTCAGCATCTGCCCTGTATGGTACAATACCGCTCTGTGTTGATTCGGACCGTAGACACGATTGTTTGTTCCGTGTATTTTTTGATACCGATGGAGGTACATCAATAGTTCATCTTTCCGAACGGAGACTAGCGAGTGTAGGTGGAAGATCTTCTACCAATCGTACCGCTCGGCACCGTCGAGTTTGCTAACAAAGCGCTCATTTTGACGGGGCCCACCCTGTCCTCATGCCCGTGGGGAGACCGGGCACTATGGCTTGCAGTAGCTGTCAGAAGTCACACTACAGGGCGCCTTCCTATTCCCAGTAAGGTTCTGTATGTCGTAGTACTTTACCAGTTGGGAATTCTGTATGAAGGAGAAATCTTGGCCTCCGACGTCTGAAAACGCAAATATTATCTTCATCCGCTGGGACTTTACATGACGGAGTCGGGCTCATAGGCTGGAGCTGGGTGACGGGCGATCTGGCAGGGGATGTATCTATATCTTGTATGGGATCCGCTACTGTGGAACAAATCTGGGACTTGAATGGCGCTACGCCTCAACCGAGCACCGTGTGCGTGATATACAGAGAATACATTACGGATCTATATTAGACGTAGAGTGCAGATGCAAACCCGATCTTGCCTCCCTCAGAACGAAGACAAGCCACGTATTTAATTTCGCGTCCCCGCTGAATGGGAAGACACTCGTATAAACAGCCAGTTGCCCAGCGCCCAGGCCACCAGCACAAACAGCGTCGGCAGAGTAGGTTTCTACCAGACAGAACTCTCTTTCCACGTCCGTACGTCTATCATCGATAACTGCTCACAATTATTGGGCTTAAATAACGACGCACTAGGGGCGCCTAGTGGGGGAGGAGGCAACTTGAAGCTCGACAAACCCTTCTCGTGAAGGTTCGGCCCACGGTCTCGTGACCTTGTCCCGAATCTGAATCGACATAGAGAGAGCACAACTGACCTTCGTACCCTCGAACGTCGTAAAAAGCGTCTTTGTGTGGCAAGTATCGTTATTACCGGTCCCTCCATCTCCGTAGTTAAGGGTCCGCCTTACAACCCAAAAGTCCACTTGGGGCCCAACTTTACTCTTAAGCGCCGTTGAGCCTGTCGTGGCTGAATCAACAGCAGCCGTTGCGAGTCTGGACGAAGGTAACTCCCGGGTGGGACGGATGGAGAACGGTTCATTCGGTATTGGGGATGTAGCTGGCGGGCCAGTCACAAGCAGTCATTGTCCGAGGAGTTGGCTTTAACATGCACGGGCAAGTCTGCAAAGGGAACATAAGCCGTAGCTAGTGTCTGACTCGCTATTGGCGTGGAGGACCAATGCCACGACGGGGAAGACTGAAGATGGTGGGAAATCTCCTGTTGAGCACGGCTCTTTACTGCAGCAATAGTATCAGTGAGGCCTATACGATGAATACTATTACGTCCAGGCAGCTGGTCAGACGTTACCCTTCCGCCAGTGATGTGTCGACCATTGGGCTTAGGGTTCAAGTGCGTTACTTTTGGTAGCCGTTCCTTGAGGACATAGCGGCTCTCCGGAGCTCGAATCCTGACGAGAGGCATTGGAGAAGGATCTATGAAACCGCTGCAACATTCCGCGTACCGCTGCCGGTGCTTCAGGTGCGGGGATTACGCTGTACGAACGAAAACTGTAAGGCTGCACGCTATGGTGTAGCCTCTGACGATTAGAGGACCAGCCACGCCACCGTCTCCACGCACGCCAGACGTCAGCTGCCATGACGCTTATCTTTTCGGTACCACGGTCTCTCTCATACCTCTCGGGATGTAAATGGGCTTGGGTACGCTAGTCGAAACGGTCACGGTACGCTTATTGTTGTGAGCCAACCCCTGGGTCGTGGCCAATCGTAAAATCATTGAAGCGTATCAAATCGTCATTGAGGCAACCGAGAGGTCGACACATAGCTGAAAAGTGTCCCGTATTCGGTGGCGACACTGATACGTCGTCTTCGCATATCGTAAATACTAGGCGGTCTTCTCTACAAGCACTCTGCAACGCTTTCATTTTAAGTAACGACTGGAAACACCACCTCAGTTAGCCTCTGCCGTCTGGCCGGGTTTATTAACCATGTTGGTGAGCTAAGAAGGGTTGTTCTAAATACCCTCCCGTACTGCAAACCTCGGAGTACGTATTTAAAGCCATGATGCATTCAGGAGTCGACTTACTGTTTTCGCGGTGGAAAATCGGAGTATATGGCATATGACCGTGGAGCAGTAGGGGGAGGACTTTGGCCGAGGATATGTTCGGAACACAGACGATGATTCGCAGAATTGCAAAACACGACATCTGGTTGCAGGCGTTAAAAGGTCTAACCGAGTTGGAAGGTTTTAAGCACCGTTTGGAGACAGCCTAGTTCTCCGGCGCGGTACTTAAAGCGACGCCTGAATCCCTACAAGCAAGTTCGCCAGTTTTTCCTCTATTTATTGGCCGCATTCCCTCGGTTCCTTAAATATATGACGCGTTCCTAACATGTCCTTGCGTTTTTCAACGATAGCCAATCCCAAGCACGGCAGGGCGTTTTGTGCATGGACAGAAGCTTCTACCCGCTGAGACTGGCATAACCTGTTTGTAACTCGCGCGCCGGTTGAATTCCCGGGAGTCATGCGAGCTTCTTTAGCTCCCCCCACTCGGTCTCAAACCCATGGTGTTTTGCTGATAAAATGCAAATCCAAGCCTGACGACAGCTTCGATTACAGCTGTACCATCGCAGGGCCTTGGTACTCTTCTAATTCCGCATCAAAAGGGGATATTATTAATGCTGTAAGTGGCTTTACTCCTTGTAAGAATGAGGGTCTATGTTCGGCACAGGAGTGTCCCCATTAATACACTTCCGGTAGCTCCCCATTCGTCGTTGCTTATAGTTGTCGGTTTACACTAGATACTCATGGTATATGTAACTAGGATAAATGGGAAGACTATTAACATCCTGCTGGACTCAACTGGAGTTTCCAGGGGGGTTAGTCGGCCATACCGCAGTCTACTTTCCAAAATTCCACTAAACCCTTGAGGTGGACCAGAGCACTGTGATGGCTGCCTGTCCCCCGCCATTGTCAGCGGATAGCTTCGTGACGCCGGCGACTGGGAGCAAGCGCCGTAGAGCCACGCTCTGTAACCAACAGTAACTGGCCGAATGGTCTTAACTGCGGCAGAATCCATCGTAGTAATTTGATACATCCGGATCTTCGGTGATTGTCCAAATATTTCCCGTACATGCGGGCGAAGGTAGGTACTGCGCGGGTTGCCATCCCTTCGTCGCCGGACTTGTACAAAAATAATGGGAGATGAAACGGAACACTTGCGTCTTTCCATTAATCAGCAGCGCTTAGTAACCTGCAACTGAAAAGGCATAGAGTCCCGACGAGAACTGCGACAAAAAAATTCTCTACAGTTGTATTCCGCGTTTAACAACCATGGGATTCCCAGGGTTACTCAACATGATAGAAAGCCTTATAAGTAGTGTGCCGAGTTTCCGGGCCAACGTGTAGAGCGCGCATATGAAGAATCCTCGAGGAAGCACTGCTCCGGATCCATCCTAGAGAAAGGAACCGCCTCCCGTACTTTCAAGCAGATCGGGCACAAGGGGCTGTCCGAATACGGAGAGATCGTCAAGTAGATGCTCAACTATCCCAGCTGAGCCCCAGGGCAACGTCAGGTGGTTACGCTTGAAGCAGACACCTCGACAATTGCAGCGCTGTTATTAAGTTGGGTAATCACGTCCTAGTTCGCCTACCTTATGTCCGTGACATAGAGATGCACAATGGAAGGCCCGAATCTACGTTGGGCGATGGGTTTCGACACACTACTATCGAATTTCAAATGTGGGCTTGTTTAATAATAGAAACAGTCAGATCGCTTATACCGGAGGTAAAGGACGATGCCACTGCACGAATGAAATTTAGTAAGCCCACATCGGCTTTGACTTCTGCCCCACATCACTATCGGATACTTTACTTGTAATGACAGCTACAAGTACGGTAAGTACTTAACTCTGAATAGCCCTATGAGATGAAGACATGATTCCTATGGGTAGTCAGACTGATTGGTTTTGTAAATACAATGCTGACACCCAGCATTCAGTTTCACATCGCGACTGACATTCCTCGTGGAAGATTGCAGTGAAAACTCGGCTACGTATAATCGATTAACTCGTAGCAGCGGATCTTAGAGGAATTTCGCAGACACCACCAGTGGGAAACAGCAATGTAATCCGTAACCTAGCCGGCTACCCGGACATTGTACAAGGGCCGGTCTACCGTGCCTCTGTCGGCTTCGGAAGACGACCACTGAGCTCCGAGAATCAGATAGGGCGGTAGTGTATTTTTATCAAACAACTGAAGACATGCTCAGGCTGTGCTTGGCTCCACCGTGGACTGTTTGGGAAGATGCTGTCTGAATGCAAAAAACTTTTCGAGCTGATCGCCCACGTTTAAAGGGTGTTATGTTGTCACTTCTGGTCTCAAAAGTATTCGCGTCTAGTTCAGGCCCTTGCATCTGTAAGTCTTGAGTGGCATGTAGCAACCTGATTGTCGCGTTTAGCTCGGCTCAGCACGTCGCAACTGTTGGAACACCCACGATTTACCTCGCTGTTCACCACATGGGACAACTAAAGAGTGAGTTCCATCCGTACCATTCGGAGTCAGAACAATAAGTACGAACGCGCGCGGACTTGAGTCTACTAACGAGACTAAACGATGAAGAACGGGTTGATGCACGTGGCGCGTCCACTTAGGTATGCCTTTGTGACGAGTGTGCGAGTAGTGGGTCAAGGACGTGCTGAGCGATACTATTAACAGTAGTTATGTCCGAACGAGCAACACGAACTTGAGCTTTTGACCAGTGGAGTGACTTCAGGTTACATGATATATGCAGCACGGGCATGTCCAGCCTGGAAGGACTATTCCGACGCGGCGCCTAAATGAAATAATGGTTCCATGGGTGCATTATGTTCCGTTTAGGTCCAAAAGGGACTGAGATCTAGTCTGACAGCGCATCCGAGAATGCACAATTCCTCCAAAACTTGACTGTGCCGGATCGTACCCTGCACATTAAGAGAGCCCAATTTGTCCTGGAGTGGCACTGATCCAAAATTACGGCTCAGGGTTTGAGGCTGTGCCCAACACTAAGTCTTACTTAACAAAGTAATTATTGCTATCGACAAATGACCCCTGGTCGCTCTATCCAATGGGCGTGTCCATCCATCGTCCTCGGGAATCCGGTTACCGACAGGTGAAGGCATTTTACCATAATCGATCTAGAATGGAGTTACAGCCACTCAATAGCGCCAATCCACTCAAAACGCATCACGTCAGGCTCCATGCGGGCGCGGAAGGCTTTAGCCCGTAACCATGAATTTCACGTAGCATGATCGTAGCGAATCCTTGCAACACCTGATAGGTAGCATGTTGCCTTGCCTTATTGCGTGGACGGTAAGAGAATTCGTAAGACGTCTAAAGTCCACAATCTCTTACGCCATAAGAGTGCAACCAGAACGAACAACAAATGTGTTATATAGAAAAGTGGTTTTCATTACCCTGTTAGGGTGTCTGCCGAATAAGTCGGATAATGATATCGTTTACGACAACGGTACTCAGGTACCATCCGGAGGTGTTGGAGATGTCGGCTGAAAAAGGAAGAACTTCCGCCTGGAAGCCGCGGAAGCTGTCCGATAACTACTAGTTCTTAATCTCATGTTAGTCACCTTGACGCAGCCAATGCGAAAGTGTCCACGGTCGGCCTGACAACGTGTGGAGATCCGGTTGTCCAATGAGTCCTAGTTAATAAGAGTGCAGTGCCTCGTATGACTGGCCGTGGTCGCCTGTATACTTTGCTGCTACCGGCAAGGATCGGAGTTAAGTTGAATGACGTATAATATAACGGCTGCGCATAAAGTTTTGTTGGAAGGCACTCGTCCTTGGGGAGCCATTGCTAGGAGGGGAAAGCACACGTAGATATGTAGCTAGTCCCTCGGCAAGCATCCGGGCTAGAGGATGAGGGAAAAAGGGGCCAATAATGGGTTAGCGAGCACTAGACTTATCCGTCATGCAGGCCTCCGATGGTCAGAACTCACCTTTGCTGCACTCATGGTGATGAGACTGCGGCATGGAAACGAGAAATATGCCACCCAGTCACTTTGTCGGTACATAAATTAGTTCCTCGCGATGTAGTTGACGTAATTGGGGTGATTTTTGCCTGACATAGTCATAGTCGAACTGGACCTTTCTACGCAAGGCCCCGCGACCCAGTGCTCCAGCGACGTCCTTCGCCTTTGTGTTAGCCAGGGACGCATACGTAGACGATGGCGAATCGTAACATACATTTCCATCAAAATACATACTGAAGTAAAAAGAGCGCAGTGTAGGATTGGAAACGTGACTATGAATCTTTGAAGTCATCACACGGTTATGAGTCCCCGCTTCCAGAAGCTCGAAGTATTACGTGCGTTGACACAAACCGTCGCGCTGAGGCTCGTCGTTTTGCCCCCAAATTTCTTCAGGGTAAGATTTCTTTCCCGCAAATTTGGACCAGTACCGCTATCCGTTGAGCGCCGGAGAACCGTAAACCATAGCTTGGGGAACTGTATCTCGATCTACGCATATTTTAGAGAATACGTGAAACTATACACACGCGAGGGAAACACTACGCATAGATGTTCGGATCGCGAGGCCCTTGCGTTGTCTTTAGGGTACGACCTGGTGCCCGCTTCTGTTTTTTCCACACAGCGACCGTGCTCGTGAGCGGAATTACCGACAAATAGTGTATTCTTCAATAATTCGACAATCGGAAGATAACCACCTATCTCTCCTTTGTCCCTCTGTTCAGCACCAAAGCTACTAAGGTGTGGTACTACTTGCGGCATCAGGGATATCCATGATCACCGAAGGATGCCCGTACAAATGTGTACACAAACTTATTCAATCTCAAAGAAGAGTGCAGTGGTGTTTTGAGATACTAGCGTAATTACGGTAGCGGTACTGCGTTAAGCCTTTGCGGCGAAGC
		</sequence>
    <sequence><taxon idref="Location_0_1_0|31.45403767130304"/>
			ACATCCCGTCACCGTGGAGCCAGTAACTCCCGGCTCTGTAATCCCAATCAGTTTTTGAAGTATACGGAAAAAGTTTCAGGTTCCCCAGTTCATGTGAATCCTGGGTCCAGAAACTCGTGCGGAACGCGGTAGTGACCCGTTTCTTACACCGGTTGAGGGTTGGAAGCCTTAGCCTTTCCACATCTATTGTGAAGTCTAAGGCTCCAGGAGGATTCCGGCATAAGGTTCCATGCTTTCTCAACCTATGCGTAGTCATCAAACACGGATTGCGATAAACAGGAGTAGCTAGTGTTTCAATTGTGGACCCGTCCCTCTTATGCCCCACCAGTCGGGAACGTAGCTGGGCTGACATCTTCTGTTCAACCGGCTGTTCCTAACACAGCCAGCAATAAAAAAGCAATTAGCTTTGCAGTCCGTGATGGTTACTAACTTGATGAACCTTCGTAAGGGTCGTGGCCCCGGACTTAACCGCGACGAGTAGGACTACTAGGTACCAGTGCCTCATTTTTTTATGGTCACGATCCGCGAGCTGCCGCGGAGCAGTTCTCCAATGCTGGGTGTTGCGTCAAGGGTTACTCCCGTACTGCATGTAACTAAGTTTTACCCAAGAATTGTGACTGGGGGCAGCGCTACGGATTCCTCGAGGACCGCTGAACATCGATTAAGGCAATTGGTGTGTAATAGAGTTATGTCTGCGGAGAGCCTTTCGTGAGGGGGGTGCCAGACTACTGAACGCTTATGTAGTTGAGCCGCACGACTACAAGTGAAGCAAACATGCCTTTCAATTTGTTCGTGCACAATGTTATTATACTTACAAGTACCAACACGGAACTATGTCCCATCCACCTCGCTCTGCCCGAACGTTAATTGTTTATAGACGGCCACTCTGGGCTCGTCACTGCACAGCTCACTAACCTTACCGTCGGATCGCAGAGGTTCTCGCGGCACCAGTTTGCTATCCTTATGCATTGTCAGAAAGCCTCAGTATAACGTCACTAATGATGAACCCCGACCCAATCTCCAAGAGTACGCGAATGCGGACATTGAACTTTCCGTGATGGACCTCACAAAAGGTTCGCAACTACCTCTGATACCGCAATTCAAAATTCCAACCCTGTTATTGAACGTCCCACGTTAGCACGCTCCCAAGGCACACGTGTTTGAGTTCAGGTTTCTCTGTGGCGGGAATCAGAAAATCTATCAAGTCAGGAGGTTGGGGTTCGGTTAACCCCGTCGAGGCTTAACACTTAACTCGTATGTACTAAACGCCATCACTAAACAAGCTATGGACTCATGAAGGATTCGTCGAAACACAGGCCTCGAGGGGAGTCCTAGTCCTATAGGATATCTTTCGCCCCGTTCACGTTTTGGAATGCTCTAAATTCGTAGCTCAGCCGAAAACCAATGCCTGGGCTGCTCCCATGACGCGTCAATTTAGGTTGATTGCCGAGAGGTGCACCCAGATGCGCGACTCAAGGGGAACATGTAGGCACCCGTAATATTGGCGGGTTATGTTTCTCTCCTCTTTTCGGAGTCACTGTCGGCTTTCCGTGACGTCTGTGTGCTCACAACTATAATGACCAGATCCCACTTACGAGCCAGCCATTCTATCTGTTATTGGATAGGCGCTCAGACCAAAACAGAAGTAACAACCCACGACCTTACCAAACGATGAGTGCTCCAGTCTTTGCAGGTTGTCTTAAAGTACTGCGTCGGTCCTGTCACCCGGGCACGTCCTCATTAGCGGATGGGGAGGCTAGATGAAAGCACGGGCTTCAGGCAAAGCACTAGCGCGCAATCGTTCTGTTCGCGCGAGCCGATTGACGCATCGTTCCCAGAGGCTGCGGCTCGGATCGCGGGACCGTAGACTCATCTGAGTCTACGGACGCGGCATACAGGGCGGGCCTCGAAGGGCCATGGACGGGTCGGGCCTTAACAGCAAGAAGTACTTGAGACCAGAATTTTGCTTCCGGCTATTGGGGGTCATTTCACGCGTGCAAACGTAATGAGCTCCCGAGATATCTACTCCCTTCCGTCCTCACGATGAGATATGGAAATTGCTGCACCTTAGGCGGCTTATGGGCAGCACTTGGCCCCTCATCTTCTGCGTGCTGAGCCAACTAGTATAATAGTGTGCGGTCTCAGGGGAAAACATCGAGGACACTGAGTCCTCACGTGCGCACGCGACCCATTTTAATCGGTTACACTTTGGGTGAGTTGGTGCCGCCCAAATTCCATACGGCTTGGGAAAGAAACTACAAGGGCGGCGAGCGCGATTAGCCAACCTCCACAGGAGGTGCGTCCGCGATGGGAGTAGTTGAATTGCACTGCTGTAGGGAAATCCCTTCGCCGGCATCCTCCGCGACTCACTGCGCTCCGCGTAAACCTAAGCTAGGGAATACCCGAGATTGGGGTCCTTGCAGAACAAAGCGCGGTCCATACCAATATTAGCCTGATCTTGCCCTGCGAGGCTAAAGATGTCGGAGGATGAACTTAGTATAGCGGAGCCCCGCACTTTACTATCAGCGGTGCCCACCGCCTGCTAAAGGACAACCGCACCAACAGAGTCATGTATTACACACATTAGAGGTCGGCCATATGCCTATGGGTTTGAGACTTCGAGGGGTCTGTGTAGCATTGAAGTGTCCCGGGTTATTTCCGGTCGGGGCACGTCCAGGGTTAAGGACCTGGCACTCGATAAAAGAGCTTAGAAGAGTGGAAGGGTTCTCTTAGACACTCGGAGTTAAGGATGTTATGACGGCGCTCATCGACCGTGTGACAACCGGACGCTTGACCACAATCTTTTGTCTCCGTGTAGGACTTGAAGAGAACGTTTGCGTATCAGCTGAGGCATGGCAGACACTCCACGGCAACTCTATTTTATGATTCAGCTTGTAAGCGGCTTGAGGAGCCGTCGATTTAGTTTTTCAACGAGCACTGCAATAATTGCTTGCACTTTCTAGGAACACGAATAATTTTTCTAGAGCGTGCAGCACGGCGACTTCCTTGCCATGATTGCAACAAAATTAATGCCACCCTTTTTATCTGCGGGCACTTCGGGTTTTAGCAAGGCTCTGCCAACTCAGTGTTGTTCCCAATTCCAACCAGGTACAATCTGCAGCCGCGATAGGCCGTCCAAAGAGCTATTGAAGAAGCCATGCTTAGCGTCAAGATTCCTTTTCTTCGACATTCGCCGATCAGACCCTGATAGCTTAATTCGGTCGGCGCGTTTATGCACAGCATATATCGCGATTTCTGTACCCCTATATAAAAGACATCGCCGTTACCCTCACTTTTCAATAGAAAATAGAGATGAAAGGTAAGAATCATGAATTGCTCGATGGGAGTGGTTATCCAATGTCGCTATCACATTGATCGTAGATGACCTAGGAAGTTAGTAGAGCCAAATTGCAGTATACATAGCAGCACCAAGACTCCTTATGCACACGTCACGTAAGCCTGAACCAATGCCGTTCGACTAGATGAACCTGGGATTCGTTACAGGGGCGCCGCCTGGCAAAAAGGAACTTATAGTTCCGTCTTAATGGTAACGATAAAACAGAGTATGACGTGTAAAGCAGCTACGGGGGGGTCAAGCGACGACATGAGTCTTCTTCTATTGTTTTGAGCATTCACTAATCGTTTGAGCAAACGTGGTACTGCATACAGCCAACTCTAAAGCCAACAAAGCCGGGAAACGGAACTCAGAGCATGCACATCGCACGGCGAGGTCCGAGCGAAAGATACAGATCAGTGTTGACTACTTATGGGCCGACCGTCCTCGCGCCACTGTTCCATATCGGCTTTCTAGAACTCACAAGCGTACACACGATGAAGGGCACGAAGAGCTTATGACGGGATAGTTGTTTGCGTTGTATTACACCTGAGGTGAAACCCGGGTGAATGTCAAGGAGATGCCCTTCCCGATAATGGTTCGAAAACGCAGCTAGACAACTCAGAGAGACCCACTATCCCTAAACTCAAAAACTTGCCACATAGCCCGACCCGCAGTACCCGGTGACATGTATGGGCGATAGCCAAAGCGTGATGTTAGTCCAAGTAGTTAATAAGTAACCGTTTCGGTCTACATAACATAGTGCCGAGAGACTCTTTACGATAACCAGAGGCAGGCGCAAATCCGCTCTTTACCGTCAACACTTAAGCAGTGAGCAGGGGTATTGACGTCCAAAGTCAAGCGGAGCAGACTCATACAGTGCATAGTACACTACAGAGCTATCACAGTGTTAGGGAACGGTGGCGTCTGTGCCCGGCATCGTATCTTGTCCGCGCCCGAGAATGGACCATTCCGATGGGGCTGTACTTGAAAGCGACGTGGATCCGTACACCTAACCTCTTTCCACTGGCGCGTTCTAAGACAATGAAACCCGTACCTTTGCTGGATACGGGATCCTGGCTGCCCACACTTAAACGATCTTAGTTTCTTTGTTATCAGGTGACCAACGTGAGGATGGGTATGTAGTAACCGTGAGACTCGGGTGCCTTTAGCGAATTACCTGCTATCGAATATTGCGACTTAGAGGCCGTCAGTCCGTGATTCCAACCCAACCACACCTACGTCCCCCACAGGTGCTCGTTAACACAAAGTACCGATTGATCCTACAAAAGTAATAAGCACCTTCTATCCTTAGCCGTGATAGGAGGCACACGGGCGCTTGGAGGTCGCACATACGCGGAAGGATCGCCCAGGTTCGCACCTCCAGAGGTAAGGGCCTGTTCTAGCGCCACGCTAACGTCTGACGGGGGCCCCTGCACTAAGTGGAACGACCCCCCTGGCAAGTACTATAGCATGACTACACTTAAGCTCGCCGCGAAGCTTCAAACTCCTATCACGACTTTGGTTTACAAGTCCCGCCTTCATTTCCAGAATGGGGCGTCTACACATTCTCTTGCGATAATGAGTGAGAGCACGAATGAGAAGGGGCGAGGTTCACGGGCGCTATTTGGCACGGTCTATGCTGGTGTGAAACAGCCTTGTTGCGTCTGGCCAATGAACTTGCAGTAACACAGCCCGTCGCTTGTATATCACTATTCCTTGGAAATTTGTAGGCACATAGCGCCGCTTCCGCGCATTGCCTATCGAATCTGCACAGCGTTACCAGGGCCGACAGGTTGAGCGCTATCCCTCGCCCACGATGCATCTCGGATATCATCTCTAACTAGAGGGGTGGAGTGGTCACTTTTCCATATCATTCCAGTGGTGGCGAACTCCTATAGTTGCGCGAAGGGCGCCCGGGTAAAACTCGCACGTAAGAACCCTGACGTTGAATAGGGCCCAGGAAATTTTATTCCAGGGCGAGTCATGCCTCGACGTGGCGAGCCGGCTTGAATCGACCTGAGTATTAATTCCCCATACGTTATGGGTAGTTTCATGGCGGAAAGCTACCCCGATTATAAGTATTTGCTAACCGGACTTAACGATGGACCTCAAAAGCTTTTATTCAAAACCATGCTTATAGTTGAACGTATCTTGAACGAAATTCTTTTGTCTCATAGCCGGTTCAAGCCACCAGTGTTGACTACTCGTCGCAACTTAAGGTACGCGCACGGGTCAGCCTACGCCCTTGGCTCCACCTAGTTATTTTGATCCAATTCCATACTATACTGCGCACCGGCCTCTACTGCTGCCAATTGCCTTAAAAATCACACCATCATCTAAGCCTCAGCATAGAGGGAAAAATGGGATAGGTCATTAGGGTATCGTTGCCAAGTGATGGTAGCAGACCAACCATCTAATAATCTATGAGCCAGGAGAAGCATGCTCGTGAGATGGATGTCTTTACCCCTTCATGGCAATTCGTCTTTCTGAAAACCACGGCAACGCGTCCCGAGACTCTCTACAATCCCCAGGGCAGTCGTTCAACTTCTCCCTTCCACATTCTGTGGCAGTTCCCAGCGGAGGTATGTCTACTCTTGAGTTCGCTCACTTATTCACGGCTTTCCGGCCGGCCGAAACCGTAGTGTCCTGTCTAAGGGGCATTGCTCCAGGCGGCGGATCTTGTCCTAAACCTAAATCCCTTTCCCGGCATTTATGCTGCTGTTATAAAACATACGTCCCTTGTTGGTCCGAATTTACGTAGGTGTGCTGCTAAAAAGCGAGTTTAAAAATACCCAGACATCAGCAATTAAACCGATTCGCCGGTGGTACGGCACATACAACTGCAATGTTTTTTATGCATAGGATTGTCTGAATTTAATTCTTCCTTTGAACCCATAAGTGTTGGCGCTACTTCATGTGCGTGTCTAGGTCAAACTAACCAGTGGATAGTGATTGAAACGGGTCGCTGTATACGTTTTCGAAACATCGCTGAATTTTTGGCTGTATTCGCATGTCGTAATGCATGATAAAGCGACGTTCTTATAGCTATCCCGATTCCCGACGAGACAATTGACACGACGTAACCCGCACTAAATCCCTGGCTGTGTTGCTTTGGTGTTCAGGAGGCCTGCTTGTAATTGTATCACTAAGGCCAATGATCCGACATGGCCACGAGCAATCTAGATTCCCGGTGGTTCCGAACCTGGGTGAGCTTCGTATCCTTCCTATCCTAGGCCGACTTAATTTCACGGTTAAGCATATGGCACACGCGTAGGATAGGTATAAGGGTCTTCGCGTAAGTGATCCCGACGCGCAACGGCACCGCGCCATGAACATAAGTCCAGCGCCCAGCATTTTAAAATCTGTCGACGCCATCGTGCGGTTTACTTTTAGACCCGTCTGACCACATTGCAGCTGACGTCGTGGAACCTGCACTCGCTCGTCCCCACGTTCTCATCGAGTCGCGGTTGCTAATCGCCGTCTTAATCTAATCGCACACATCACAGTTCCAGAGCTGAAACAGTCCATTCTTTGCTTCAACACGGCAGCTAGTTCCTATTCCCTCCGCGAGTACGCTAGACAACCGTTACTCGATCATTGATAGCTTGCAACCTCGGGGGACTTTACCCGACGCGGCTGTGATGGCTTAGTTCAGCATCTGCCCTGTATGGTACAATACCGCTCTGTGTTGATTCGGACCGTAGACACGATTGTTTGTTCCGTGTATTTTTTGATACCGATGGAGGTACATCAATAGTTCATCTTTCCGAACGGAGACTAGCGAGTGTAGGTGGAAGATCTTCTACCAATCGTACCGCTCGGCACCGTCGAGTTTGCTAACAAAGCGCTCATTTTGACGGGGCCCACCCTGTCCTCATGCCCGTGGGGAGACCGGGCACTATGGCTTGCAGTAGCTGTCAGAAGTCACACTACAGGGCGCCTTCCTATTCCCAGTAAGGTTCTGTATGTCGTAGTACTTTACCAGTTGGGAATTCTGTATGAAGGAGAAATCTTGGCCTCCGACGTCTGAAAACGCAAATATTATCTTCATCCGCTGGGACTTTACATGACGGAGTCGGGCTCATAGGCTGGAGCTGGGTGACGGGCGATCTGGCAGGGGATGTATCTATATCTTGTATGGGATCCGCTACTGTGGAACAAATCTGGGACTTGAATGGCGCTACGCCTCAACCGAGCACCGTGTGCGTGATATACAGAGAATACATTACGGATCTATATTAGACGTAGAGTGCAGATGCAAACCCGATCTTGCCTCCCTCAGAACGAAGACAAGCCACGTATTTAATTTCGCGTCCCCGCTGAATGGGAAGACACTCGTATAAACAGCCAGTTGCCCAGCGCCCAGGCCACCAGCACAAACAGCGTCGGCAGAGTAGGTTTCTACCAGACAGAACTCTCTTTCCACGTCCGTACGTCTATCATCGATAACTGCTCACAATTATTGGGCTTAAATAACGACGCACTAGGGGCGCCTAGTGGGGGAGGAGGCAACTTGAAGCTCGACAAACCCTTCTCGTGAAGGTTCGGCCCACGGTCTCGTGACCTTGTCCCGAATCTGAATCGACATAGAGAGAGCACAACTGACCTTCGTACCCTCGAACGTCGTAAAAAGCGTCTTTGTGTGGCAAGTATCGTTATTACCGGTCCCTCCATCTCCGTAGTTAAGGGTCCGCCTTACAACCCAAAAGTCCACTTGGGGCCCAACTTTACTCTTAAGCGCCGTTGAGCCTGTCGTGGCTGAATCAACAGCAGCCGTTGCGAGTCTGGACGAAGGTAACTCCCGGGTGGGACGGATGGAGAACGGTTCATTCGGTATTGGGGATGTAGCTGGCGGGCCAGTCACAAGCAGTCATTGTCCGAGGAGTTGGCTTTAACATGCACGGGCAAGTCTGCAAAGGGAACATAAGCCGTAGCTAGTGTCTGACTCGCTATTGGCGTGGAGGACCAATGCCACGACGGGGAAGACTGAAGATGGTGGGAAATCTCCTGTTGAGCACGGCTCTTTACTGCAGCAATAGTATCAGTGAGGCCTATACGATGAATACTATTACGTCCAGGCAGCTGGTCAGACGTTACCCTTCCGCCAGTGATGTGTCGACCATTGGGCTTAGGGTTCAAGTGCGTTACTTTTGGTAGCCGTTCCTTGAGGACATAGCGGCTCTCCGGAGCTCGAATCCTGACGAGAGGCATTGGAGAAGGATCTATGAAACCGCTGCAACATTCCGCGTACCGCTGCCGGTGCTTCAGGTGCGGGGATTACGCTGTACGAACGAAAACTGTAAGGCTGCACGCTATGGTGTAGCCTCTGACGATTAGAGGACCAGCCACGCCACCGTCTCCACGCACGCCAGACGTCAGCTGCCATGACGCTTATCTTTTCGGTACCACGGTCTCTCTCATACCTCTCGGGATGTAAATGGGCTTGGGTACGCTAGTCGAAACGGTCACGGTACGCTTATTGTTGTGAGCCAACCCCTGGGTCGTGGCCAATCGTAAAATCATTGAAGCGTATCAAATCGTCATTGAGGCAACCGAGAGGTCGACACATAGCTGAAAAGTGTCCCGTATTCGGTGGCGACACTGATACGTCGTCTTCGCATATCGTAAATACTAGGCGGTCTTCTCTACAAGCACTCTGCAACGCTTTCATTTTAAGTAACGACTGGAAACACCACCTCAGTTAGCCTCTGCCGTCTGGCCGGGTTTATTAACCATGTTGGTGAGCTAAGAAGGGTTGTTCTAAATACCCTCCCGTACTGCAAACCTCGGAGTACGTATTTAAAGCCATGATGCATTCAGGAGTCGACTTACTGTTTTCGCGGTGGAAAATCGGAGTATATGGCATATGACCGTGGAGCAGTAGGGGGAGGACTTTGGCCGAGGATATGTTCGGAACACAGACGATGATTCGCAGAATTGCAAAACACGACATCTGGTTGCAGGCGTTAAAAGGTCTAACCGAGTTGGAAGGTTTTAAGCACCGTTTGGAGACAGCCTAGTTCTCCGGCGCGGTACTTAAAGCGACGCCTGAATCCCTACAAGCAAGTTCGCCAGTTTTTCCTCTATTTATTGGCCGCATTCCCTCGGTTCCTTAAATATATGACGCGTTCCTAACATGTCCTTGCGTTTTTCAACGATAGCCAATCCCAAGCACGGCAGGGCGTTTTGTGCATGGACAGAAGCTTCTACCCGCTGAGACTGGCATAACCTGTTTGTAACTCGCGCGCCGGTTGAATTCCCGGGAGTCATGCGAGCTTCTTTAGCTCCCCCCACTCGGTCTCAAACCCATGGTGTTTTGCTGATAAAATGCAAATCCAAGCCTGACGACAGCTTCGATTACAGCTGTACCATCGCAGGGCCTTGGTACTCTTCTAATTCCGCATCAAAAGGGGATATTATTAATGCTGTAAGTGGCTTTACTCCTTGTAAGAATGAGGGTCTATGTTCGGCACAGGAGTGTCCCCATTAATACACTTCCGGTAGCTCCCCATTCGTCGTTGCTTATAGTTGTCGGTTTACACTAGATACTCATGGTATATGTAACTAGGATAAATGGGAAGACTATTAACATCCTGCTGGACTCAACTGGAGTTTCCAGGGGGGTTAGTCGGCCATACCGCAGTCTACTTTCCAAAATTCCACTAAACCCTTGAGGTGGACCAGAGCACTGTGATGGCTGCCTGTCCCCCGCCATTGTCAGCGGATAGCTTCGTGACGCCGGCGACTGGGAGCAAGCGCCGTAGAGCCACGCTCTGTAACCAACAGTAACTGGCCGAATGGTCTTAACTGCGGCAGAATCCATCGTAGTAATTTGATACATCCGGATCTTCGGTGATTGTCCAAATATTTCCCGTACATGCGGGCGAAGGTAGGTACTGCGCGGGTTGCCATCCCTTCGTCGCCGGACTTGTACAAAAATAATGGGAGATGAAACGGAACACTTGCGTCTTTCCATTAATCAGCAGCGCTTAGTAACCTGCAACTGAAAAGGCATAGAGTCCCGACGAGAACTGCGACAAAAAAATTCTCTACAGTTGTATTCCGCGTTTAACAACCATGGGATTCCCAGGGTTACTCAACATGATAGAAAGCCTTATAAGTAGTGTGCCGAGTTTCCGGGCCAACGTGTAGAGCGCGCATATGAAGAATCCTCGAGGAAGCACTGCTCCGGATCCATCCTAGAGAAAGGAACCGCCTCCCGTACTTTCAAGCAGATCGGGCACAAGGGGCTGTCCGAATACGGAGAGATCGTCAAGTAGATGCTCAACTATCCCAGCTGAGCCCCAGGGCAACGTCAGGTGGTTACGCTTGAAGCAGACACCTCGACAATTGCAGCGCTGTTATTAAGTTGGGTAATCACGTCCTAGTTCGCCTACCTTATGTCCGTGACATAGAGATGCACAATGGAAGGCCCGAATCTACGTTGGGCGATGGGTTTCGACACACTACTATCGAATTTCAAATGTGGGCTTGTTTAATAATAGAAACAGTCAGATCGCTTATACCGGAGGTAAAGGACGATGCCACTGCACGAATGAAATTTAGTAAGCCCACATCGGCTTTGACTTCTGCCCCACATCACTATCGGATACTTTACTTGTAATGACAGCTACAAGTACGGTAAGTACTTAACTCTGAATAGCCCTATGAGATGAAGACATGATTCCTATGGGTAGTCAGACTGATTGGTTTTGTAAATACAATGCTGACACCCAGCATTCAGTTTCACATCGCGACTGACATTCCTCGTGGAAGATTGCAGTGAAAACTCGGCTACGTATAATCGATTAACTCGTAGCAGCGGATCTTAGAGGAATTTCGCAGACACCACCAGTGGGAAACAGCAATGTAATCCGTAACCTAGCCGGCTACCCGGACATTGTACAAGGGCCGGTCTACCGTGCCTCTGTCGGCTTCGGAAGACGACCACTGAGCTCCGAGAATCAGATAGGGCGGTAGTGTATTTTTATCAAACAACTGAAGACATGCTCAGGCTGTGCTTGGCTCCACCGTGGACTGTTTGGGAAGATGCTGTCTGAATGCAAAAAACTTTTCGAGCTGATCGCCCACGTTTAAAGGGTGTTATGTTGTCACTTCTGGTCTCAAAAGTATTCGCGTCTAGTTCAGGCCCTTGCATCTGTAAGTCTTGAGTGGCATGTAGCAACCTGATTGTCGCGTTTAGCTCGGCTCAGCACGTCGCAACTGTTGGAACACCCACGATTTACCTCGCTGTTCACCACATGGGACAACTAAAGAGTGAGTTCCATCCGTACCATTCGGAGTCAGAACAATAAGTACGAACGCGCGCGGACTTGAGTCTACTAACGAGACTAAACGATGAAGAACGGGTTGATGCACGTGGCGCGTCCACTTAGGTATGCCTTTGTGACGAGTGTGCGAGTAGTGGGTCAAGGACGTGCTGAGCGATACTATTAACAGTAGTTATGTCCGAACGAGCAACACGAACTTGAGCTTTTGACCAGTGGAGTGACTTCAGGTTACATGATATATGCAGCACGGGCATGTCCAGCCTGGAAGGACTATTCCGACGCGGCGCCTAAATGAAATAATGGTTCCATGGGTGCATTATGTTCCGTTTAGGTCCAAAAGGGACTGAGATCTAGTCTGACAGCGCATCCGAGAATGCACAATTCCTCCAAAACTTGACTGTGCCGGATCGTACCCTGCACATTAAGAGAGCCCAATTTGTCCTGGAGTGGCACTGATCCAAAATTACGGCTCAGGGTTTGAGGCTGTGCCCAACACTAAGTCTTACTTAACAAAGTAATTATTGCTATCGACAAATGACCCCTGGTCGCTCTATCCAATGGGCGTGTCCATCCATCGTCCTCGGGAATCCGGTTACCGACAGGTGAAGGCATTTTACCATAATCGATCTAGAATGGAGTTACAGCCACTCAATAGCGCCAATCCACTCAAAACGCATCACGTCAGGCTCCATGCGGGCGCGGAAGGCTTTAGCCCGTAACCATGAATTTCACGTAGCATGATCGTAGCGAATCCTTGCAACACCTGATAGGTAGCATGTTGCCTTGCCTTATTGCGTGGACGGTAAGAGAATTCGTAAGACGTCTAAAGTCCACAATCTCTTACGCCATAAGAGTGCAACCAGAACGAACAACAAATGTGTTATATAGAAAAGTGGTTTTCATTACCCTGTTAGGGTGTCTGCCGAATAAGTCGGATAATGATATCGTTTACGACAACGGTACTCAGGTACCATCCGGAGGTGTTGGAGATGTCGGCTGAAAAAGGAAGAACTTCCGCCTGGAAGCCGCGGAAGCTGTCCGATAACTACTAGTTCTTAATCTCATGTTAGTCACCTTGACGCAGCCAATGCGAAAGTGTCCACGGTCGGCCTGACAACGTGTGGAGATCCGGTTGTCCAATGAGTCCTAGTTAATAAGAGTGCAGTGCCTCGTATGACTGGCCGTGGTCGCCTGTATACTTTGCTGCTACCGGCAAGGATCGGAGTTAAGTTGAATGACGTATAATATAACGGCTGCGCATAAAGTTTTGTTGGAAGGCACTCGTCCTTGGGGAGCCATTGCTAGGAGGGGAAAGCACACGTAGATATGTAGCTAGTCCCTCGGCAAGCATCCGGGCTAGAGGATGAGGGAAAAAGGGGCCAATAATGGGTTAGCGAGCACTAGACTTATCCGTCATGCAGGCCTCCGATGGTCAGAACTCACCTTTGCTGCACTCATGGTGATGAGACTGCGGCATGGAAACGAGAAATATGCCACCCAGTCACTTTGTCGGTACATAAATTAGTTCCTCGCGATGTAGTTGACGTAATTGGGGTGATTTTTGCCTGACATAGTCATAGTCGAACTGGACCTTTCTACGCAAGGCCCCGCGACCCAGTGCTCCAGCGACGTCCTTCGCCTTTGTGTTAGCCAGGGACGCATACGTAGACGATGGCGAATCGTAACATACATTTCCATCAAAATACATACTGAAGTAAAAAGAGCGCAGTGTAGGATTGGAAACGTGACTATGAATCTTTGAAGCCATCACACGGTTATGAGTCCCCGCTTCCAGAAGCTCGAAGTATTACGTGCGTTGACACAAACCGTCGCGCTGAGGCTCGTCGTTTTGCCCCCAAATTTCTTCAGGGTAAGATTTCTTTCCCGCAAATTTGGACCAGTACCGCTATCCGTTGAGCGCCGGAGAACCGTAAACCATAGCTTGGGGAACTGTATCTCGATCTACGCATATTTTAGAGAATACGTGAAACTATACACACGCGAGGGAAACACTACGCATAGATGTTCGGATCGCGAGGCCCTTGCGTTGTCTTTAGGGTACGACCTGGTGCCCGCTTCTGTTTTTTCCACACAGCGACCGTGCTCGTGAGCGGAATTACCGACAAATAGTGTATTCTTCAATAATTCGACAATCGGAAGATAACCACCTATCTCTCCTTTGTCCCTCTGTTCAGCACCAAAGCTACTAAGGTGTGGTACTACTTGCGGCATCAGGGATATCCATGATCACCGAAGGATGCCCGTACAAATGTGTACACAAACTTATTCAATCTCAAAGAAGAGTGCAGTGGTGTTTTGAGATACTAGCGTAATTACGGTAGCGGTACTGCGTTAAGCCTTTGCGGCGAAGC
		</sequence>
    <sequence><taxon idref="Location_0_1_1|38.209799025947376"/>
			ACATCCCGTCACCGTGGAGCCAGTAACTCCCGGCTCTGTAATCCCAATCAGTTTTTGAAGTATACGGAAAAAGTTTCAGGTTCCCCAGTTCATGTGAATCCTGGGTCCAGAAACTCGTGCGGAACGCGGTAGTGACCCGTTTCTTACACCGGTTGAGGGTTGGAAGCCTTAGCCTTTCCACATCTATTGTGAAGTCTAAGGCTCCAGGAGGATTCCGGCATAAGGTTCCATGCTTTCTCAACCTATGCGTAGTCATCAAACACGGATTGCGATAAACAGGAGTAGCTAGTGTTTCAATTGTGGACCCGTCCCTCTTATGCCCCACCAGTCGGGAACGTAGCTGGGCTGACATCTTCTGTTCAACCGGCTGTTCCTAACACAGCCAGCAATAAAAAAGCAATTAGCTTTGCAGTCCGTGATGGTTACTAACTTGATGAACCTTCGTAAGGGTCGTGGCCCCGGACTTAACCGCGACGAGTAGGACTACTAGGTACCAGTGCCTCATTTTTTTATGGTCACGATCCGCGAGCTGCCGCGGAGCAGTTCTCCAATGCTGGGTGTTGCGTCAAGGGTTACTCCCGTACTGCATGTAACTAAGTTTTACCCAAGAATTGTGACTGGGGGCAGCGCTACGGATTCCTCGAGGACCGCTGAACATCGATTAAGGCAATTGGTGTGTAATAGAGTTATGTCTGCGGAGAGCCTTTCGTGAGGGGGGTGCCAGACTACTGAACGCTTATGTAGTTGAGCCGCACGACTACAAGTGAAGCAAACATGCCTTTCAATTTGTTCGTGCACAATGTTATTATACTTACAAGTACCAACACGGAACTATGTCCCATCCACCTCGCTCTGCCCGAACGTTAATTGTTTATAGACGGCCACTCTGGGCTCGTCACTGCACAGCTCACTAACCTTACCGTCGGATCGCAGAGGTTCTCGCGGCACCAGTTTGCTATCCTTATGCATTGTCAGAAAGCCTCAGTATAACGTCACTAATGATGAACCCCGACCCAATCTCCAAGAGTACGCGAATGCGGACATTGAACTTTCCGTGATGGACCTCACAAAAGGTTCGCAACTACCTCTGATACCGCAATTCAAAATTCCAACCCTGTTATTGAACGTCCCACGTTAGCACGCTCCCAAGGCACACGTGTTTGAGTTCAGGTTTCTCTGTGGCGGGAATCAGAAAATCTATCAAGTCAGGAGGTTGGGGTTCGGTTAACCCCGTCGAGGCTTAACACTTAACTCGTATGTACTAAACGCCATCACTAAACAAGCTATGGACTCATGAAGGATTCGTCGAAACACAGGCCTCGAGGGGAGTCCTAGTCCTATAGGATATCTTTCGCCCCGTTCACGTTTTGGAATGCTCTAAATTCGTAGCTCAGCCGAAAACCAATGCCTGGGCTGCTCCCATGACGCGTCAATTTAGGTTGATTGCCGAGAGGTGCACCCAGATGCGCGACTCAAGGGGAACATGTAGGCACCCGTAATATTGGCGGGTTATGTTTCTCTCCTCTTTTCGGAGTCACTGTCGGCTTTCCGTGACGTCTGTGTGCTCACAACTATAATGACCAGATCCCACTTACGAGCCAGCCATTCTATCTGTTATTGGATAGGCGCTCAGACCAAAACAGAAGTAACAACCCACGACCTTACCAAACGATGAGTGCTCCAGTCTTTGCAGGTTGTCTTAAAGTACTGCGTCGGTCCTGTCACCCGGGCACGTCCTCATTAGCGGATGGGGAGGCTAGATGAAAGCACGGGCTTCAGGCAAAGCACTAGCGCGCAATCGTTCTGTTCGCGCGAGCCGATTGACGCATCGTTCCCAGAGGCTGCGGCTCGGATCGCGGGACCGTAGACTCATCTGAGTCTACGGACGCGGCATACAGGGCGGGCCTCGAAGGGCCATGGACGGGTCGGGCCTTAACAGCAAGAAGTACTTGAGACCAGAATTTTGCTTCCGGCTATTGGGGGTCATTTCACGCGTGCAAACGTAATGAGCTCCCGAGATATCTACTCCCTTCCGTCCTCACGATGAGATATGGAAATTGCTGCACCTTAGGCGGCTTATGGGCAGCACTTGGCCCCTCATCTTCTGCGTGCTGAGCCAACTAGTATAATAGTGTGCGGTCTCAGGGGAAAACATCGAGGACACTGAGTCCTCACGTGCGCACGCGACCCATTTTAATCGGTTACACTTTGGGTGAGTTGGTGCCGCCCAAATTCCATACGGCTTGGGAAAGAAACTACAAGGGCGGCGAGCGCGATTAGCCAACCTCCACAGGAGGTGCGTCCGCGATGGGAGTAGTTGAATTGCACTGCTGTAGGGAAATCCCTTCGCCGGCATCCTCCGCGACTCACTGCGCTCCGCGTAAACCTAAGCTAGGGAATACCCGAGATTGGGGTCCTTGCAGAACAAAGCGCGGTCCATACCAATATTAGCCTGATCTTGCCCTGCGAGGCTAAAGATGTCGGAGGATGAACTTAGTATAGCGGAGCCCCGCACTTTACTATCAGCGGTGCCCACCGCCTGCTAAAGGACAACCGCACCAACAGAGTCATGTATTACACACATTAGAGGTCGGCCATATGCCTATGGGTTTGAGACTTCGAGGGGTCTGTGTAGCATTGAAGTGTCCCGGGTTATTTCCGGTCGGGGCACGTCCAGGGTTAAGGACCTGGCACTCGATAAAAGAGCTTAGAAGAGTGGAAGGGTTCTCTTAGACACTCGGAGTTAAGGATGTTATGACGGCGCTCATCGACCGTGTGACAACCGGACGCTTGACCACAATCTTTTGTCTCCGTGTAGGACTTGAAGAGAACGTTTGCGTATCAGCTGAGGCATGGCAGACACTCCACGGCAACTCTATTTTATGATTCAGCTTGTAAGCGGCTTGAGGAGCCGTCGATTTAGTTTTTCAACGAGCACTGCAATAATTGCTTGCACTTTCTAGGAACACGAATAATTTTTCTAGAGCGTGCAGCACGGCGACTTCCTTGCCATGATTGCAACAAAATTAATGCCACCCTTTTTATCTGCGGGCACTTCGGGTTTTAGCAAGGCTCTGCCAACTCAGTGTTGTTCCCAATTCCAACCAGGTACAATCTGCAGCCGCGATAGGCCGTCCAAAGAGCTATTGAAGAAGCCATGCTTAGCGTCAAGATTCCTTTTCTTCGACATTCGCCGATCAGACCCTGATAGCTTAATTCGGTCGGCGCGTTTATGCACAGCATATATCGCGATTTCTGTACCCCTATATAAAAGACATCGCCGTTACCCTCACTTTTCAATAGAAAATAGAGATGAAAGGTAAGAATCATGAATTGCTCGATGGGAGTGGTTATCCAATGTCGCTATCACATTGATCGTAGATGACCTAGGAAGTTAGTAGAGCCAAATTGCAGTATACATAGCAGCACCAAGACTCCTTATGCACACGTCACGTAAGCCTGAACCAATGCCGTTCGACTAGATGAACCTGGGATTCGTTACAGGGGCGCCGCCTGGCAAAAAGGAACTTATAGTTCCGTCTTAATGGTAACGATAAAACAGAGTATGACGTGTAAAGCAGCTACGGGGGGGTCAAGCGACGACATGAGTCTTCTTCTATTGTTTTGAGCATTCACTAATCGTTTGAGCAAACGTGGTACTGCATACAGCCAACTCTAAAGCCAACAAAGCCGGGAAACGGAACTCAGAGCATGCACATCGCACGGCGAGGTCCGAGCGAAAGATACAGATCAGTGTTGACTACTTATGGGCCGACCGTCCTCGCGCCACTGTTCCATATCGGCTTTCTAGAACTCACAAGCGTACACACGATGAAGGGCACGAAGAGCTTATGACGGGATAGTTGTTTGCGTTGTATTACACCTGAGGTGAAACCCGGGTGAATGTCAAGGAGATGCCCTTCCCGATAATGGTTCGAAAACGCAGCTAGACAACTCAGAGAGACCCACTATCCCTAAACTCAAAAACTTGCCACATAGCCCGACCCGCAGTACCCGGTGACATGTATGGGCGATAGCCAAAGCGTGATGTTAGTCCAAGTAGTTAATAAGTAACCGTTTCGGTCTACATAACATAGTGCCGAGAGACTCTTTACGATAACCAGAGGCAGGCGCAAATCCGCTCTTTACCGTCAACACTTAAGCAGTGAGCAGGGGTATTGACGTCCAAAGTCAAGCGGAGCAGACTCATACAGTGCATAGTACACTACAGAGCTATCACAGTGTTAGGGAACGGTGGCGTCTGTGCCCGGCATCGTATCTTGTCCGCGCCCGAGAATGGACCATTCCGATGGGGCTGTACTTGAAAGCGACGTGGATCCGTACACCTAACCTCTTTCCACTGGCGCGTTCTAAGACAATGAAACCCGTACCTTTGCTGGATACGGGATCCTGGCTGCCCACACTTAAACGATCTTAGTTTCTTTGTTATCAGGTGACCAACGTGAGGATGGGTATGTAGTAACCGTGAGACTCGGGTGCCTTTAGCGAATTACCTGCTATCGAATATTGCGACTTAGAGGCCGTCAGTCCGTGATTCCATCCCAACCACACCTACGTCCCCCACAGGTGCTCGTTAACACAAAGTACCGATTGATCCTACAAAAGTAATAAGCACCTTCTATCCTTAGCCGTGATAGGAGGCACACGGGCGCTTGGAGGTCGCACATACGCGGAAGGATCGCCCAGGTTCGCACCTCCAGAGGTAAGGGCCTGTTCTAGCGCCACGCTAACGTCTGACGGGGGCCCCTGCACTAAGTGGAACGACCCCCCTGGCAAGTACTATAGCATGACTACACTTAAGCTCGCCGCGAAGCTTCAAACTCCTATCACGACTTTGGTTTACAAGTCCCGCCTTCATTTCCAGAATGGGGCGTCTACACATTCTCTTGCGATAATGAGTGAGAGCACGAATGAGAAGGGGCGAGGTTCACGGGCGCTATTTGGCACGGTCTATGCTGGTGTGAAACAGCCTTGTTGCGTCTGGCCAATGAACTTGCAGTAACACAGCCCGTCGCTTGTATATCACTATTCCTTGGAAATTTGTAGGCACATAGCGCCGCTTCCGCGCATTGCCTATCGAATCTGCACAGCGTTACCAGGGCCGACAGGTTGAGCGCTATCCCTCGCCCACGATGCATCTCGGATATCATCTCTAACTAGAGGGGTGGAGTGGTCACTTTTCCATATCATTCCAGTGGTGGCGAACTCCTATAGTTGCGCGAAGGGCGCCCGGGTAAAACTCGCACGTAAGAACCCTGACGTTGAATAGGGCCCAGGAAATTTTATTCCAGGGCGAGTCATGCCTCGACGTGGCGAGCCGGCTTGAATCGACCTGAGTATTAATTCCCCATACGTTATGGGTAGTTTCATGGCGGAAAGCTACCCCGATTATAAGTATTTGCTAACCGGACTTAACGATGGACCTCAAAAGCTTTTATTCAAAACCATGCTTATAGTTGAACGTATCTTGAACGAAATTCTTTTGTCTCATAGCCGGTTCAAGCCACCAGTGTTGACTACTCGTCGCAACTTAAGGTACGCGCACGGGTCAGCCTACGCCCTTGGCTCCACCTAGTTATTTTGATCCAATTCCATACTATACTGCGCACCGGCCTCTACTGCTGCCAATTGCCTTAAAAATCACACCATCATCTAAGCCTCAGCATAGAGGGAAAAATGGGATAGGTCATTAGGGTATCGTTGCCAAGTGATGGTAGCAGACCAACCATCTAATAATCTATGAGCCAGGAGAAGCATGCTCGTGAGATGGATGTCTTTACCCCTTCATGGCAATTCGTCTTTCTGAAAACCACGGCAACGCGTCCCGAGACTCTCTACAATCCCCAGGGCAGTCGTTCAACTTCTCCCTTCCACATTCTGTGGCAGTTCCCAGCGGAGGTATGTCTACTCTTGAGTTCGCTCACTTATTCACGGCTTTCCGGCCGGCCGAAACCGTAGTGTCCTGTCTAAGGGGCATTGCTCCAGGCGGCGGATCTTGTCCTAAACCTAAATCCCTTTCCCGGCATTTATGCTGCTGTTATAAAACATACGTCCCTTGTTGGTCCGAATTTACGTAGGTGTGCTGCTAAAAAGCGAGTTTAAAAATACCCAGACATCAGCAATTAAACCGATTCGCCGGTGGTACGGCACATACAACTGCAATGTTTTTTATGCATAGGATTGTCTGAATTTAATTCTTCCTTTGAACCCATAAGTGTTGGCGCTACTTCATGTGCGTGTCTAGGTCAAACTAACCAGTGGATAGTGATTGAAACGGGTCGCTGTATACGTTTTCGAAACATCGCTGAATTTTTGGCTGTATTCGCATGTCGTAATGCATGATAAAGCGACGTTCTTATAGCTATCCCGATTCCCGACGAGACAATTGACACGACGTAACCCGCACTAAATCCCTGGCTGTGTTGCTTTGGTGTTCAGGAGGCCTGCTTGTAATTGTATCACTAAGGCCAATGATCCGACATGGCCACGAGCAATCTAGATTCCCGGTGGTTCCGAACCTGGGTGAGCTTCGTATCCTTCCTATCCTAGGCCGACTTAATTTCACGGTTAAGCATATGGCACACGCGTAGGATAGGTATAAGGGTCTTCGCGTAAGTGATCCCGACGCGCAACGGCACCGCGCCATGAACATAAGTCCAGCGCCCAGCATTTTAAAATCTGTCGACGCCATCGTGCGGTTTACTTTTAGACCCGTCTGACCACATTGCAGCTGACGTCGTGGAACCTGCACTCGCTCGTCCCCACGTTCTCATCGAGTCGCGGTTGCTAATCGCCGTCTTAATCTAATCGCACACATCACAGTTCCAGAGCTGAAACAGTCCATTCTTTGCTTCAACACGGCAGCTAGTTCCTATTCCCTCCGCGAGTACGCTAGACAACCGTTACTCGATCATTGATAGCTTGCAACCTCGGGGGACTTTACCCGACGCGGCTGTGATGGCTTAGTTCAGCATCTGCCCTGTATGGTACAATACCGCTCTGTGTTGATTCGGACCGTAGACACGATTGTTTGTTCCGTGTATTTTTTGATACCGATGGAGGTACATCAATAGTTCATCTTTCCGAACGGAGACTAGCGAGTGTAGGTGGAAGATCTTCTACCAATCGTACCGCTCGGCACCGTCGAGTTTGCTAACAAAGCGCTCATTTTGACGGGGCCCACCCTGTCCTCATGCCCGTGGGGAGACCGGGCACTATGGCTTGCAGTAGCTGTCAGAAGTCACACTACAGGGCGCCTTCCTATTCCCAGTAAGGTTCTGTATGTCGTAGTACTTTACCAGTTGGGAATTCTGTATGAAGGAGAAATCTTGGCCTCCGACGTCTGAAAACGCAAATATTATCTTCATCCGCTGGGACTTTACATGACGGAGTCGGGCTCATAGGCTGGAGCTGGGTGACGGGCGATCTGGCGGGGGATGTATCTATATCTTGTATGGGATCCGCTACTGTGGAACAAATCTGGGACTTGAATGGCGCTACGCCTCAACCGAGCACCGTGTGCGTGATATACAGAGAATACATTACGGATCTATATTAGACGTAGAGTGCAGATGCAAACCCGATCTTGCCTCCCTCAGAACGAAGACAAGCCACGTATTTAATTTCGCGTCCCCGCTGAATGGGAAGACACTCGTATAAACAGCCAGTTGCCCAGCGCCCAGGCCACCAGCACAAACAGCGTCGGCAGAGTAGGTTTCTACCAGACAGAACTCTCTTTCCACGTCCGTACGTCTATCATCGATAACTGCTCACAATTATTGGGCTTAAATAACGACGCACTAGGGGCGCCTAGTGGGGGAGGAGGCAACTTGAAGCTCGACAAACCCTTCTCGTGAAGGTTCGGCCCACGGTCTCGTGACCTTGTCCCGAATCTGAATCGACATAGAGAGAGCACAACTGACCTTCGTACCCTCGAACGTCGTAAAAAGCGTCTTTGTGTGGCAAGTATCGTTATTACCGGTCCCTCCATCTCCGTAGTTAAGGGTCCGCCTTACAACCCAAAAGTCCACTTGGGGCCCAACTTTACTCTTAAGCGCCGTTGAGCCTGTCGTGGCTGAATCAACAGCAGCCGTTGCGAGTCTGGACGAAGGTAACTCCCGGGTGGGACGGATGGAGAACGGTTCATTCGGTATTGGGGATGTAGCTGGCGGGCCAGTCACAAGCAGTCATTGTCCGAGGAGTTGGCTTTAACATGCACGGGCAAGTCTGCAAAGGGAACATAAGCCGTAGCTAGTGTCTGACTCGCTATTGGCGTGGAGGACCAATGCCACGACGGGGAAGACTGAAGATGGTGGGAAATCTCCTGTTGAGCACGGCTCTTTACTGCAGCAATAGTATCAGTGAGGCCTATACGATGAATACTATTACGTCCAGGCAGCTGGTCAGACGTTACCCTTCCGCCAGTGATGTGTCGACCATTGGGCTTAGGGTTCAAGTGCGTTACTTTTGGTAGCCGTTCCTTGAGGACATAGCGGCTCTCCGGAGCTCGAATCCTGACGAGAGGCATTGGAGAAGGATCTATGAAACCGCTGCAACATTCCGCGTACCGCTGCCGGTGCTTCAGGTGCGGGGATTACGCTGTACGAACGAAAACTGTAAGGCTGCACGCTATGGTGTAGCCTCTGACGATTAGAGGACCAGCCACGCCACCGTCTCCACGCACGCCAGACGTCAGCTGCCATGACGCTTATCTTTTCGGTACCACGGTCTCTCTCATACCTCTCGGGATGTAAATGGGCTTGGGTACGCTAGTCGAAACGGTCACGGTACGCTTATTGTTGTGAGCCAACCCCTGGGTCGTGGCCAATCGTAAAATCATTGAAGCGTATCAAATCGTCATTGAGGCAACCGAGAGGTCGACACATAGCTGAAAAGTGTCCCGTATTCGGTGGCGACACTGATACGTCGTCTTCGCATATCGTAAATACTAGGCGGTCTTCTCTACAAGCACTCTGCAACGCTTTCATTTTAAGTAACGACTGGAAACACCACCTCAGTTAGCCTCTGCCGTCTGGCCGGGTTTATTAACCATGTTGGTGAGCTAAGAAGGGTTGTTCTAAATACCCTCCCGTACTGCAAACCTCGGAGTACGTATTTAAAGCCATGATGCATTCAGGAGTCGACTTACTGTTTTCGCGGTGGAAAATCGGAGTATATGGCATATGACCGTGGAGCAGTAGGGGGAGGACTTTGGCCGAGGATATGTTCGGAACACAGACGATGATTCGCAGAATTGCAAAACACGACATCTGGTTGCAGGCGTTAAAAGGTCTAACCGAGTTGGAAGGTTTTAAGCACCGTTTGGAGACAGCCTAGTTCTCCGGCGCGGTACTTAAAGCGACGCCTGAATCCCTACAAGCAAGTTCGCCAGTTTTTCCTCTATTTATTGGCCGCATTCCCTCGGTTCCTTAAATATATGACGCGTTCCTAACATGTCCTTGCGTTTTTCAACGATAGCCAATCCCAAGCACGGCAGGGCGTTTTGTGCATGGACAGAAGCTTCTACCCGCTGAGACTGGCATAACCTGTTTGTAACTCGCGCGCCGGTTGAATTCCCGGGAGTCATGCGAGCTTCTTTAGCTCCCCCCACTCGGTCTCAAACCCATGGTGTTTTGCTGATAAAATGCAAATCCAAGCCTGACGACAGCTTCGATTACAGCTGTACCATCGCAGGGCCTTGGTACTCTTCTAATTCCGCATCAAAAGGGGATATTATTAATGCTGTAAGTGGCTTTACTCCTTGTAAGAATGAGGGTCTATGTTCGGCACAGGAGTGTCCCCATTAATACACTTCCGGTAGCTCCCCATTCGTCGTTGCTTATAGTTGTCGGTTTACACTAGATACTCATGGTATATGTAACTAGGATAAATGGGAAGACTATTAACATCCTGCTGGACTCAACTGGAGTTTCCAGGGGGGTTAGTCGGCCATACCGCAGTCTACTTTCCAAAATTCCACTAAACCCTTGAGGTGGACCAGAGCACTGTGATGGCTGCCTGTCCCCCGCCATTGTCAGCGGATAGCTTCGTGACGCCGGCGACTGGGAGCAAGCGCCGTAGAGCCACGCTCTGTAACCAACAGTAACTGGCCGAATGGTCTTAACTGCGGCAGAATCCATCGTAGTAATTTGATACATCCGGATCTTCGGTGATTGTCCAAATATTTCCCGTACATGCGGGCGAAGGTAGGTACTGCGCGGGTTGCCATCCCTTCGTCGCCGGACTTGTACAAAAATAATGGGAGATGAAACGGAACACTTGCGTCTTTCCATTAATCAGCAGCGCTTAGTAACCTGCAACTGAAAAGGCATAGAGTCCCGACGAGAACTGCGACAAAAAAATTCTCTACAGTTGTATTCCGCGTTTAACAACCATGGGATTCCCAGGGTTACTCAACATGATAGAAAGCCTTATAAGTAGTGTGCCGAGTTTCCGGGCCAACGTGTAGAGCGCGCATATGAAGAATCCTCGAGGAAGCACTGCTCCGGATCCATCCTAGAGAAAGGAACCGCCTCCCGTACTTTCAAGCAGATCGGGCACAAGGGGCTGTCCGAATACGGAGAGATCGTCAAGTAGATGCTCAACTATCCCAGCTGAGCCCCAGGGCAACGTCAGGTGGTTACGCTTGAAGCAGACACCTCGACAATTGCAGCGCTGTTATTAAGTTGGGTAATCACGTCCTAGTTCGCCTACCTTATGTCCGTGACATAGAGATGCACAATGGAAGGCCCGAATCTACGTTGGGCGATGGGTTTCGACACACTACTATCGAATTTCAAATGTGGGCTTGTTTAATAATAGAAACAGTCAGATCGCTTATACCGGAGGTAAAGGACGATGCCACTGCACGAATGAAATTTAGTAAGCCCACATCGGCTTTGACTTCTGCCCCACATCACTATCGGATACTTTACTTGTAATGACAGCTACAAGTACGGTAAGTACTTAACTCTGAATAGCCCTATGAGATGAAGACATGATTCCTATGGGTAGTCAGACTGATTGGTTTTGTAAATACAATGCTGACACCCAGCATTCAGTTTCACATCGCGACTGACATTCCTCGTGGAAGATTGCAGTGAAAACTCGGCTACGTATAATCGATTAACTCGTAGCAGCGGATCTTAGAGGAATTTCGCAGACACCACCAGTGGGAAACAGCAATGTAATCCGTAACCTAGCCGGCTACCCGGACATTGTACAAGGGCCGGTCTACCGTGCCTCTGTCGGCTTCGGAAGACGACCACTGAGCTCCGAGAATCAGATAGGGCGGTAGTGTATTTTTATCAAACAACTGAAGACATGCTCAGGCTGTGCTTGGCTCCACCGTGGACTGTTTGGGAAGATGCTGTCTGAATGCAAAAAACTTTTCGAGCTGATCGCCCACGTTTAAAGGGTGTTATGTTGTCACTTCTGGTCTCAAAAGTATTCGCGTCTAGTTCAGGCCCTTGCATCTGTAAGTCTTGAGTGGCATGTAGCAACCTGATTGTCGCGTTTAGCTCGGCTCAGCACGTCGCAACTGTTGGAACACCCACGATTTACCTCGCTGTTCACCACATGGGACAACTAAAGAGTGAGTTCCATCCGTACCATTCGGAGTCAGAACAATAAGTACGAACGCGCGCGGACTTGAGTCTACTAACGAGACTAAACGATGAAGAACGGGTTGATGCACGTGGCGCGTCCACTTAGGTATGCCTTTGTGACGAGTGTGCGAGTAGTGGGTCAAGGACGTGCTGAGCGATACTATTAACAGTAGTTATGTCCGAACGAGCAACACGAACTTGAGCTTTTGACCAGTGGAGTGACTTCAGGTTACATGATATATGCAGCACGGGCATGTCCAGCCTGGAAGGACTATTCCGACGCGGCGCCTAAATGAAATAATGGTTCCATGGGTGCATTATGTTCCGTTTAGGTCCAAAAGGGACTGAGATCTAGTCTGACAGCGCATCCGAGAATGCACAATTCCTCCAAAACTTGACTGTGCCGGATCGTACCCTGCACATTAAGAGAGCCCAATTTGTCCTGGAGTGGCACTGATCCAAAATTACGGCTCAGGGTTTGAGGCTGTGCCCAACACTAAGTCTTACTTAACAAAGTAATTATTGCTATCGACAAATGACCCCTGGTCGCTCTATCCAATGGGCGTGTCCATCCATCGTCCTCGGGAATCCGGTTACCGACAGGTGAAGGCATTTTACCATAATCGATCTAGAATGGAGTTACAGCCACTCAATAGCGCCAATCCACTCAAAACGCATCACGTCAGGCTCCATGCGGGCGCGGAAGGCTTTAGCCCGTAACCATGAATTTCACGTAGCATGATCGTAGCGAATCCTTGCAACACCTGATAGGTAGCATGTTGCCTTGCCTTATTGCGTGGACGGTAAGAGAATTCGTAAGACGTCTAAAGTCCACAATCTCTTACGCCATAAGAGTGCAACCAGAACGAACAACAAATGTGTTATATAGAAAAGTGGTTTTCATTACCCTGTTAGGGTGTCTGCCGAATAAGTCGGATAATGATATCGTTTACGACAACGGTACTCAGGTACCATCCGGAGGTGTTGGAGATGTCGGCTGAAAAAGGAAGAACTTCCGCCTGGAAGCCGCGGAAGCTGTCCGATAACTACTAGTTCTTAATCTCATGTTAGTCACCTTGACGCAGCCAATGCGAAAGTGTCCACGGTCGGCCTGACAACGTGTGGAGATCCGGTTGTCCAATGAGTCCTAGTTAATAAGAGTGCAGTGCCTCGTATGACTGGCCGTGGTCGCCTGTATACTTTGCTGCTACCGGCAAGGATCGGAGTTAAGTTGAATGACGTATAATATAACGGCTGCGCATAAAGTTTTGTTGGAAGGCACTCGTCCTTGGGGAGCCATTGCTAGGAGGGGAAAGCACACGTAGATATGTAGCTAGTCCCTCGGCAAGCATCCGGGCTAGAGGATGAGGGAAAAAGGGGCCAATAATGGGTTAGCGAGCACTAGACTTATCCGTCATGCAGGCCTCCGATGGTCAGAACTCACCTTTGCTGCACTCATGGTGATGAGACTGCGGCATGGAAACGAGAAATATGCCACCCAGTCACTTTGTCGGTACATAAATTAGTTCCTCGCGATGTAGTTGACGTAATTGGGGTGATTTTTGCCTGACATAGTCATAGTCGAACTGGACCTTTCTACGCAAGGCCCCGCGACCCAGTGCTCCAGCGACGTCCTTCGCCTTTGTGTTAGCCAGGGACGCATACGTAGACGATGGCGAATCGTAACATACATTTCCATCAAAATACATACTGAAGTAAAAAGAGCGCAGTGTAGGATTGGAAACGTGACTATGAATCTTTGAAGTCATCACACGGTTATGAGTCCCCGCTTCCAGAAGCTCGAAGTATTACGTGCGTTGACACAAACCGTCGCGCTGAGGCTCGTCGTTTTGCCCCCAAATTTCTTCAGGGTAAGATTTCTTTCCCGCAAATTTGGACCAGTACCGCTATCCGTTGAGCGCCGGAGAACCGTAAACCATAGCTTGGGGAACTGTATCTCGATCTACGCATATTTTAGAGAATACGTGAAACTATACACACGCGAGGGAAACACTACGCATAGATGTTCGGATCGCGAGGCCCTTGCGTTGTCTTTAGGGTACGACCTGGTGCCCGCTTCTGTTTTTTCCACACAGCGACCGTGCTCGTGAGCGGAATTACCGACAAATAGTGTATTCTTCAATAATTCGACAATCGGAAGATAACCACCTATCTCTCCTTTGTCCCTCTGTTCAGCACCAAAGCTACTAAGGTGTGGTACTACTTGCGGCATCAGGGATATCCATGATCACCGAAGGATGCCCGTACAAATGTGTACACAAACTTATTCAATCTCAAAGAAGAGTGCAGTGGTGTTTTGAGATACTAGCGTAATTACGGTAGCGGTACTGCGTTAAGCCTTTGCGGCGAAGC
		</sequence>
    <sequence><taxon idref="Location_1_2_0|20.778630600493777"/>
			ACATCCCGTCACCGTGGAGCCAGTAACTCCCGGCTCTGTAATCCCAATCAGTTTTTGAAGTATACGGAAAAAGTTTCAGGTTCCCCAGTTCATGTGAATCCTGGGTCCAGAAACTCGTGCGGAACGCGGTAGTGACCCGTTTCTTACACCGGTTGAGGGTTGGAAGCCTTAGCCTTTCCACATCTATTGTGAAGTCTAAGGCTCCAGGAGGATTCCGGCATAAGGTTCCATGCTTTCTCAACCTATGCGTAGTCATCAAACACGGATTGCGATAAACAGGAGTAGCTAGTGTTTCAATTGTGGACCCGTCCCTCTTATGCCCCACCAGTCGGGAACGTAGCTGGGCTGACATCTTCTGTTCAACCGGCTGTTCCTAACACAGCCAGCAATAAAAAAGCAATTAGCTTTGCAGTCCGTGATGGTTACTAACTTGATGAACCTTCGTAAGGGTCGTGGCCCCGGACTTAACCGCGACGAGTAGGACTACTAGGTACCAGTGCCTCATTTTTTTATGGTCACGATCCGCGAGCTGCCGCGGAGCAGTTCTCCAATGCTGGGTGTTGCGTCAAGGGTTACTCCCGTACTGCATGTAACTAAGTTTTACCCAAGAATTGTGACTGGGGGCAGCGCTACGGATTCCTCGAGGACCGCTGAACATCGATTAAGGCAATTGGTGTGTAATAGAGTTATGTCTGCGGAGAGCCTTTCGTGAGGGGGGTGCCAGACTACTGAACGCTTATGTAGTTGAGCCGCACGACTACAAGTGAAGCAAACATGCCTTTCAATTTGTTCGTGCACAATGTTATTATACTTACAAGTACCAACACGGAACTATGTCCCATCCACCTCGCTCTGCCCGAACGTTAATTGTTTATAGACGGCCACTCTGGGCTCGTCACTGCACAGCTCACTAACCTTACCGTCGGATCGCAGAGGTTCTCGCGGCACCAGTTTGCTATCCTTATGCATTGTCAGAAAGCCTCAGTATAACGTCACTAATGATGAACCCCGACCCAATCTCCAAGAGTACGCGAATGCGGACATTGAACTTTCCGTGATGGACCTCACAAAAGGTTCGCAACTACCTCTGATACCGCAATTCAAAATTCCAACCCTGTTATTGAACGTCCCACGTTAGCACGCTCCCAAGGCACACGTGTTTGAGTTCAGGTTTCTCTGTGGCGGGAATCAGAAAATCTATCAAGTCAGGAGGTTGGGGTTCGGTTAACCCCGTCGAGGCTTAACACTTAACTCGTATGTACTAAACGCCATCACTAAACAAGCTATGGACTCATGAAGGATTCGTCGAAACACAGGCCTCGAGGGGAGTCCTAGTCCTATAGGATATCTTTCGCCCCGTTCACGTTTTGGAATGCTCTAAATTCGTAGCTCAGCCGAAAACCAATGCCTGGGCTGCTCCCATGACGCGTCAATTTAGGTTGATTGCCGAGAGGTGCACCCAGATGCGCGACTCAAGGGGAACATGTAGGCACCCGTAATATTGGCGGGTTATGTTTCTCTCCTCTTTTCGGAGTCACTGTCGGCTTTCCGTGACGTCTGTGTGCTCACAACTATAATGACCAGATCCCACTTACGAGCCAGCCATTCTATCTGTTATTGGATAGGCGCTCAGACCAAAACAGAAGTAACAACCCACGACCTTACCAAACGATGAGTGCTCCAGTCTTTGCAGGTTGTCTTAAAGTACTGCGTCGGTCCTGTCACCCGGGCACGTCCTCATTAGCGGATGGGGAGGCTAGATGAAAGCACGGGCTTCAGGCAAAGCACTAGCGCGCAATCGTTCTGTTCGCGCGAGCCGATTGACGCATCGTTCCCAGAGGCTGCGGCTCGGATCGCGGGACCGTAGACTCATCTGAGTCTGCGGACGCGGCATACAGGGCGGGCCTCGAAGGGCCATGGACGGGTCGGGCCTTAACAGCAAGAAGTACTTGAGACCAGAATTTTGCTTCCGGCTATTGGGGGTCATTTCACGCGTGCAAACGTAATGAGCTCCCGAGATATCTACTCCCTTCCGTCCTCACGATGAGATATGGAAATTGCTGCACCTTAGGCGGCTTATGGGCAGCACTTGGCCCCTCATCTTCTGCGTGCTGAGCCAACTAGTATAATAGTGTGCGGTCTCAGGGGAAAACATCGAGGACACTGAGTCCTCACGTGCGCACGCGACCCATTTTAATCGGTTACACTTTGGGTGAGTTGGTGCCGCCCAAATTCCATACGGCTTGGGAAAGAAACTACAAGGGCGGCGAGCGCGATTAGCCAACCTCCACAGGAGGTGCGTCCGCGATGGGAGTAGTTGAATTGCACTGCTGTAGGGAAATCCCTTCGCCGGCATCCTCCGCGACTCACTGCGCTCCGCGTAAACCTAAGCTAGGGAATACCCGAGATTGGGGTCCTTGCAGAACAAAGCGCGGTCCATACCAATATTAGCCTGATCTTGCCCTGCGAGGCTAAAGATGTCGGAGGATGAACTTAGTATAGCGGAGCCCCGCACTTTACTATCAGCGGTGCCCACCGCCTGCTAAAGGACAACCGCACCAACAGAGTCATGTATTACACACATTAGAGGTCGGCCATATGCCTATGGGTTTGAGACTTCGAGGGGTCTGTGTAGCATTGAAGTGTCCCGGGTTATTTCCGGTCGGGGCACGTCCAGGGTTAAGGACCTGGCACTCGATAAAAGAGCTTAGAAGAGTGGAAGGGTTCTCTTAGACACTCGGAGTTAAGGATGTTATGACGGCGCTCATCGACCGTGTGACAACCGGACGCTTGACCACAATCTTTTGTCTCCGTGTAGGACTTGAAGAGAACGTTTGCGTATCAGCTGAGGCATGGCAGACACTCCACGGCAACTCTATTTTATGATTCAGCTTGTAAGCGGCTTGAGGAGCCGTCGATTTAGTTTTTCAACGAGCACTGCAATAATTGCTTGCACTTTCTAGGAACACGAATAATTTTTCTAGAGCGTGCAGCACGGCGACTTCCTTGCCATGATTGCAACAAAATTAATGCCACCCTTTTTATCTGCGGGCACTTCGGGTTTTAGCAAGGCTCTGCCAACTCAGTGTTGTTCCCAATTCCAACCAGGTACAATCTGCAGCCGCGATAGGCCGTCCAAAGAGCTATTGAAGAAGCCATGCTTAGCGTCAAGATTCCTTTTCTTCGACATTCGCCGATCAGACCCTGATAGCTTAATTCGGTCGGCGCGTTTATGCACAGCATATATCGCGATTTCTGTACCCCTATATAAAAGACATCGCCGTTACCCTCACTTTTCAATAGAAAATAGAGATGAAAGGTAAGAATCATGAATTGCTCGATGGGAGTGGTTATCCAATGTCGCTATCACATTGATCGTAGATGACCTAGGAAGTTAGTAGAGCCAAATTGCAGTATACATAGCAGCACCAAGACTCCTTATGCACACGTCACGTAAGCCTGAACCAATGCCGTTCGACTAGATGAACCTGGGATTCGTTACAGGGGCGCCGCCTGGCAAAAAGGAACTTATAGTTCCGTCTTAATGGTAACGATAAAACAGAGTATGACGTGTAAAGCAGCTACGGGGGGGTCAAGCGACGACATGAGTCTTCTTCTATTGTTTTGAGCATTCACTAATCGTTTGAGCAAACGTGGTACTGCATACAGCCAACTCTAAAGCCAACAAAGCCGGGAAACGGAACTCAGAGCATGCACATCGCACGGCGAGGTCCGAGCGAAAGATACAGATCAGTGTTGACTACTTATGGGCCGACCGTCCTCGCGCCACTGTTCCATATCGGCTTTCTAGAACTCACAAGCGTACACACGATGAAGGGCACGAAGAGCTTATGACGGGATAGTTGTTTGCGTTGTATTACACCTGAGGTGAAACCCGGGTGAATGTCAAGGAGATGCCCTTCCCGATAATGGTTCGAAAACGCAGCTAGACAACTCAGAGAGACCCACTATCCCTAAACTCAAAAACTTGCCACATAGCCCGACCCGCAGTACCCGGTGACATGTATGGGCGATAGCCAAAGCGTGATGTTAGTCCAAGTAGTTAATAAGTAACCGTTTCGGTCTACATAACATAGTGCCGAGAGACTCTTTACGATAACCAGAGGCAGGCGCAAATCCGCTCTTTACCGTCAACACTTAAGCAGTGAGCAGGGGTATTGACGTCCAAAGTCAAGCGGAGCAGACTCATACAGTGCATAGTACACTACAGAGCTATCACAGTGTTAGGGAACGGTGGCGTCTGTGCCCGGCATCGTATCTTGTCCGCGCCCGAGAATGGACCATTCCGATGGGGCTGTACTTGAAAGCGACGTGGATCCGTACACCTAACCTCTTTCCACTGGCGCGTTCTAAGACAATGAAACCCGTACCTTTGCTGGATACGGGATCCTGGCTGCCCACACTTAAACGATCTTAGTTTCTTTGTTATCAGGTGACCAACGTGAGGATGGGTATGTAGTAACCGTGAGACTCGGGTGCCTTTAGCGAATTACCTGCTATCGAATATTGCGACTTAGAGGCCGTCAGTCCGTGATTCCAACCCAACCACACCTACGTCCCCCACAGGTGCTCGTTAACACAAAGTACCGATTGATCCTACAAAAGTAATAAGCACCTTCTATCCTTAGCCGTGATAGGAGGCACACGGGCGCTTGGAGGTCGCACATACGCGGAAGGATCGCCCAGGTTCGCACCTCCAGAGGTAAGGGCCTGTTCTAGCGCCACGCTAACGTCTGACGGGGGCCCCTGCACTAAGTGGAACGACCCCCCTGGCAAGTACTATAGCATGACTACACTTAAGCTCGCCGCGAAGCTTCAAACTCCTATCACGACTTTGGTTTACAAGTCCCGCCTTCATTTCCAGAATGGGGCGTCTACACATTCTCTTGCGATAATGAGTGAGAGCACGAATGAGAAGGGGCGAGGTTCACGGGCGCTATTTGGCACGGTCTATGCTGGTGTGAAACAGCCTTGTTGCGTCTGGCCAATGAACTTGCAGTAACACAGCCCGTCGCTTGTATATCACTATTCCTTGGAAATTTGTAGGCACATAGCGCCGCTTCCGCGCATTGCCTATCGAATCTGCACAGCGTTACCAGGGCCGACAGGTTGAGCGCTATCCCTCGCCCACGATGCATCTCGGATATCATCTCTAACTAGAGGGGTGGAGTGGTCACTTTTCCATATCATTCCAGTGGTGGCGAACTCCTATAGTTGCGCGAAGGGCGCCCGGGTAAAACTCGCACGTAAGAACCCTGACGTTGAATAGGGCCCAGGAAATTTTATTCCAGGGCGAGTCATGCCTCGACGTGGCGAGCCGGCTTGAATCGACCTGAGTATTAATTCCCCATACGTTATGGGTAGTTTCATGGCGGAAAGCTACCCCGATTATAAGTATTTGCTAACCGGACTTAACGATGGACCTCAAAAGCTTTTATTCAAAACCATGCTTATAGTTGAACGTATCTTGAACGAAATTCTTTTGTCTCATAGCCGGTTCAAGCCACCAGTGTTGACTACTCGTCGCAACTTAAGGTACGCGCACGGGTCAGCCTACGCCCTTGGCTCCACCTAGTTATTTTGATCCAATTCCATACTATACTGCGCACCGGCCTCTACTGCTGCCAATTGCCTTAAAAATCACACCATCATCTAAGCCTCAGCATAGAGGGAAAAATGGGATAGGTCATTAGGGTATCGTTGCCAAGTGATGGTAGCAGACCAACCATCTAATAATCTATGAGCCAGGAGAAGCATGCTCGTGAGATGGATGTCTTTACCCCTTCATGGCAATTCGTCTTTCTGAAAACCACGGCAACGCGTCCCGAGACTCTCTACAATCCCCAGGGCAGTCGTTCAACTTCTCCCTTCCACATTCTGTGGCAGTTCCCAGCGGAGGTATGTCTACTCTTGAGTTCGCTCACTTATTCACGGCTTTCCGGCCGGCCGAAACCGTAGTGTCCTGTCTAAGGGGCATTGCTCCAGGCGGCGGATCTTGTCCTAAACCTAAATCCCTTTCCCGGCATTTATGCTGCTGTTATAAAACATACGTCCCTTGTTGGTCCGAATTTACGTAGGTGTGCTGCTAAAAAGCGAGTTTAAAAATACCCAGACATCAGCAATTAAACCGATTCGCCGGTGGTACGGCACATACAACTGCAATGTTTTTTATGCATAGGATTGTCTGAATTTAATTCTTCCTTTGAACCCATAAGTGTTGGCGCTACTTCATGTGCGTGTCTAGGTCAAACTAACCAGTGGATAGTGATTGAAACGGGTCGCTGTATACGTTTTCGAAACATCGCTGAATTTTTGGCTGTATTCGCATGTCGTAATGCATGATAAAGCGACGTTCTTATAGCTATCCCGATTCCCGACGAGACAATTGACACGACGTAACCCGCACTAAATCCCTGGCTGTGTTGCTTTGGTGTTCAGGAGGCCTGCTTGTAATTGTATCACTAAGGCCAATGATCCGACATGGCCACGAGCAATCTAGATTCCCGGTGGTTCCGAACCTGGGTGAGCTTCGTATCCTTCCTATCCTAGGCCGACTTAATTTCACGGTTAAGCATATGGCACACGCGTAGGATAGGTATAAGGGTCTTCGCGTAAGTGATCCCGACGCGCAACGGCACCGCGCCATGAACATAAGTCCAGCGCCCAGCATTTTAAAATCTGTCGACGCCATCGTGCGGTTTACTTTTAGACCCGTCTGACCACATTGCAGCTGACGTCGTGGAACCTGCACTCGCTCGTCCCCACGTTCTCATCGAGTCGCGGTTGCTAATCGCCGTCTTAATCTAATCGCACACATCACAGTTCCAGAGCTGAAACAGTCCATTCTTTGCTTCAACACGGCAGCTAGTTCCTATTCCCTCCGCGAGTACGCTAGACAACCGTTACTCGATCATTGATAGCTTGCAACCTCGGGGGACTTTACCCGACGCGGCTGTGATGGCTTAGTTCAGCATCTGCCCTGTATGGTACAATACCGCTCTGTGTTGATTCGGACCGTAGACACGATTGTTTGTTCCGTGTATTTTTTGATACCGATGGAGGTACATCAATAGTTCATCTTTCCGAACGGAGACTAGCGAGTGTAGGTGGAAGATCTTCTACCAATCGTACCGCTCGGCACCGTCGAGTTTGCTAACAAAGCGCTCATTTTGACGGGGCCCACCCTGTCCTCATGCCCGTGGGGAGACCGGGCACTATGGCTTGCAGTAGCTGTCAGAAGTCACACTACAGGGCGCCTTCCTATTCCCAGTAAGGTTCTGTATGTCGTAGTACTTTACCAGTTGGGAATTCTGTATGAAGGAGAAATCTTGGCCTCCGACGTCTGAAAACGCAAATATTATCTTCATCCGCTGGGACTTTACATGACGGAGTCGGGCTCATAGGCTGGAGCTGGGTGACGGGCGATCTGGCAGGGGATGTATCTATATCTTGTATGGGATCCGCTACTGTGGAACAAATCTGGGACTTAAATGGCGCTACGCCTCAACCGAGCACCGTGTGCGTGATATACAGAGAATACATTACGGATCTATATTAGACGTAGAGTGCAGATGCAAACCCGATCTTGCCTCCCTCAGAACGAAGACAAGCCACGTATTTAATTTCGCGTCCCCGCTGAATGGGAAGACACTCGTATAAACAGCCAGTTGCCCAGCGCCCAGGCCACCAGCACAAACAGCGTCGGCAGAGTAGGTTTCTACCAGACAGAACTCTCTTTCCACGTCCGTACGTCTATCATCGATAACTGCTCACAATTATTGGGCTTAAATAACGACGCACTAGGGGCGCCTAGTGGGGGAGGAGGCAACTTGAAGCTCGACAAACCCTTCTCGTGAAGGTTCGGCCCACGGTCTCGTGACCTTGTCCCGAATCTGAATCGACATAGAGAGAGCACAACTGACCTTCGTACCCTCGAACGTCGTAAAAAGCGTCTTTGTGTGGCAAGTATCGTTATTACCGGTCCCTCCATCTCCGTAGTTAAGGGTCCGCCTTACAACCCAAAAGTCCACTTGGGGCCCAACTTTACTCTTAAGCGCCGTTGAGCCTGTCGTGGCTGAATCAACAGCAGCCGTTGCGAGTCTGGACGAAGGTAACTCCCGGGTGGGACGGATGGAGAACGGTTCATTCGGTATTGGGGATGTAGCTGGCGGGCCAGTCACAAGCAGTCATTGTCCGAGGAGTTGGCTTTAACATGCACGGGCAAGTCTGCAAAGGGAACATAAGCCGTAGCTAGTGTCTGACTCGCTATTGGCGTGGAGGACCAATGCCACGACGGGGAAGACTGAAGATGGTGGGAAATCTCCTGTTGAGCACGGCTCTTTACTGCAGCAATAGTATCAGTGAGGCCTATACGATGAATACTATTACGTCCAGGCAGCTGGTCAGACGTTACCCTTCCGCCAGTGATGTGTCGACCATTGGGCTTAGGGTTCAAGTGCGTTACTTTTGGTAGCCGTTCCTTGAGGACATAGCGGCTCTCCGGAGCTCGAATCCTGACGAGAGGCATTGGAGAAGGATCTATGAAACCGCTGCAACATTCCGCGTACCGCTGCCGGTGCTTCAGGTGCGGGGATTACGCTGTACGAACGAAAACTGTAAGGCTGCACGCTATGGTGTAGCCTCTGACGATTAGAGGACCAGCCACGCCACCGTCTCCACGCACGCCAGACGTCAGCTGCCATGACGCTTATCTTTTCGGTACCACGGTCTCTCTCATACCTCTCGGGATGTAAATGGGCTTGGGTACGCTAGTCGAAACGGTCACGGTACGCTTATTGTTGTGAGCCAACCCCTGGGTCGTGGCCAATCGTAAAATCATTGAAGCGTATCAAATCGTCATTGAGGCAACCGAGAGGTCGACACATAGCTGAAAAGTGTCCCGTATTCGGTGGCGACACTGATACGTCGTCTTCGCATATCGTAAATACTAGGCGGTCTTCTCTACAAGCACTCTGCAACGCTTTCATTTTAAGTAACGACTGGAAACACCACCTCAGTTAGCCTCTGCCGTCTGGCCGGGTTTATTAACCATGTTGGTGAGCTAAGAAGGGTTGTTCTAAATACCCTCCCGTACTGCAAACCTCGGAGTACGTATTTAAAGCCATGATGCATTCAGGAGTCGACTTACTGTTTTCGCGGTGGAAAATCGGAGTATATGGCATATGACCGTGGAGCAGTAGGGGGAGGACTTTGGCCGAGGATATGTTCGGAACACAGACGATGATTCGCAGAATTGCAAAACACGACATCTGGTTGCAGGCGTTAAAAGGTCTAACCGAGTTGGAAGGTTTTAAGCACCGTTTGGAGACAGCCTAGTTCTCCGGCGCGGTACTTAAAGCGACGCCTGAATCCCTACAAGCAAGTTCGCCAGTTTTTCCTCTATTTATTGGCCGCATTCCCTCGGTTCCTTAAATATATGACGCGTTCCTAACATGTCCTTGCGTTTTTCAACGATAGCCAATCCCAAGCACGGCAGGGCGTTTTGTGCATGGACAGAAGCTTCTACCCGCTGAGACTGGCATAACCTGTTTGTAACTCGCGCGCCGGTTGAATTCCCGGGAGTCATGCGAGCTTCTTTAGCTCCCCCCACTCGGTCTCAAACCCATGGTGTTTTGCTGATAAAATGCAAATCCAAGCCTGACGACAGCTTCGATTACAGCTGTACCATCGCAGGGCCTTGGTACTCTTCTAATTCCGCATCAAAAGGGGATATTATTAATGCTGTAAGTGGCTTTACTCCTTGTAAGAATGAGGGTCTATGTTCGGCACAGGAGTGTCCCCATTAATACACTTCCGGTAGCTCCCCATTCGTCGTTGCTTATAGTTGTCGGTTTACACTAGATACTCATGGTATATGTAACTAGGATAAATGGGAAGACTATTAACATCCTGCTGGACTCAACTGGAGTTTCCAGGGGGGTTAGTCGGCCATACCGCAGTCTACTTTCCAAAATTCCACTAAACCCTTGAGGTGGACCAGAGCACTGTGATGGCTGCCTGTCCCCCGCCATTGTCAGCGGATAGCTTCGTGACGCCGGCGACTGGGAGCAAGCGCCGTAGAGCCACGCTCTGTAACCAACAGTAACTGGCCGAATGGTCTTAACTGCGGCAGAATCCATCGTAGTAATTTGATACATCCGGATCTTCGGTGATTGTCCAAATATTTCCCGTACATGCGGGCGAAGGTAGGTACTGCGCGGGTTGCCATCCCTTCGTCGCCGGACTTGTACAAAAATAATGGGAGATGAAACGGAACACTTGCGTCTTTCCATTAATCAGCAGCGCTTAGTAACCTGCAACTGAAAAGGCATAGAGTCCCGACGAGAACTGCGACAAAAAAATTCTCTACAGTTGTATTCCGCGTTTAACAACCATGGGATTCCCAGGGTTACTCAACATGATAGAAAGCCTTATAAGTAGTGTGCCGAGTTTCCGGGCCAACGTGTAGAGCGCGCATATGAAGAATCCTCGAGGAAGCACTGCTCCGGATCCATCCTAGAGAAAGGAACCGCCTCCCGTACTTTCAAGCAGATCGGGCACAAGGGGCTGTCCGAATACGGAGAGATCGTCAAGTAGATGCTCAACTATCCCAGCTGAGCCCCAGGGCAACGTCAGGTGGTTACGCTTGAAGCAGACACCTCGACAATTGCAGCGCTGTTATTAAGTTGGGTAATCACGTCCTAGTTCGCCTACCTTATGTCCGTGACATAGAGATGCACAATGGAAGGCCCGAATCTACGTTGGGCGATGGGTTTCGACACACTACTATCGAATTTCAAATGTGGGCTTGTTTAATAATAGAAACAGTCAGATCGCTTATACCGGAGGTAAAGGACGATGCCACTGCACGAATGAAATTTAGTAAGCCCACATCGGCTTTGACTTCTGCCCCACATCACTATCGGATACTTTACTTGTAATGACAGCTACAAGTACGGTAAGTACTTAACTCTGAATAGCCCTATGAGATGAAGACATGATTCCTATGGGTAGTCAGACTGATTGGTTTTGTAAATACAATGCTGACACCCAGCATTCAGTTTCACATCGCGACTGACATTCCTCGTGGAAGATTGCAGTGAAAACTCGGCTACGTATAATCGATTAACTCGTAGCAGCGGATCTTAGAGGAATTTCGCAGACACCACCAGTGGGAAACAGCAATGTAATCCGTAACCTAGCCGGCTACCCGGACATTGTACAAGGGCCGGTCTACCGTGCCTCTGTCGGCTTCGGAAGACGACCACTGAGCTCCGAGAATCAGATAGGGCGGTAGTGTATTTTTATCAAACAACTGAAGACATGCTCAGGCTGTGCTTGGCTCCACCGTGGACTGTTTGGGAAGATGCTGTCTGAATGCAAAAAACTTTTCGAGCTGATCGCCCACGTTTAAAGGGTGTTATGTTGTCACTTCTGGTCTCAAAAGTATTCGCGTCTAGTTCAGGCCCTTGCATCTGTAAGTCTTGAGTGGCATGTAGCAACCTGATTGTCGCGTTTAGCTCGGCTCAGCACGTCGCAACTGTTGGAACACCCACGATTTACCTCGCTGTTCACCACATGGGACAACTAAAGAGTGAGTTCCATCCGTACCATTCGGAGTCAGAACAATAAGTACGAACGCGCGCGGACTTGAGTCTACTAACGAGACTAAACGATGAAGAACGGGTTGATGCACGTGGCGCGTCCACTTAGGTATGCCTTTGTGACGAGTGTGCGAGTAGTGGGTCAAGGACGTGCTGAGCGATACTATTAACAGTAGTTATGTCCGAACGAGCAACACGAACTTGAGCTTTTGACCAGTGGAGTGACTTCAGGTTACATGATATATGCAGCACGGGCATGTCCAGCCTGGAAGGACTATTCCGACGCGGCGCCTAAATGAAATAATGGTTCCATGGGTGCATTATGTTCCGTTTAGGTCCAAAAGGGACTGAGATCTAGTCTGACAGCGCATCCGAGAATGCACAATTCCTCCAAAACTTGACTGTGCCGGATCGTACCCTGCACATTAAGAGAGCCCAATTTGTCCTGGAGTGGCACTGATCCAAAATTACGGCTCAGGGTTTGAGGCTGTGCCCAACACTAAGTCTTACTTAACAAAGTAATTATTGCTATCGACAAATGACCCCTGGTCGCTCTATCCAATGGGCGTGTCCATCCATCGTCCTCGGGAATCCGGTTACCGACAGGTGAAGGCATTTTACCATAATCGATCTAGAATGGAGTTACAGCCACTCAATAGCGCCAATCCACTCAAAACGCATCACGTCAGGCTCCATGCGGGCGCGGAAGGCTTTAGCCCGTAACCATGAATTTCACGTAGCATGATCGTAGCGAATCCTTGCAACACCTGATAGGTAGCATGTTGCCTTGCCTTATTGCGTGGACGGTAAGAGAATTCGTAAGACGTCTAAAGTCCACAATCTCTTACGCCATAAGAGTGCAACCAGAACGAACAACAAATGTGTTATATAGAAAAGTGGTTTTCATTACCCTGTTAGGGTGTCTGCCGAATAAGTCGGATAATGATATCGTTTACGACAACGGTACTCAGGTACCATCCGGAGGTGTTGGAGATGTCGGCTGAAAAAGGAAGAACTTCCGCCTGGAAGCCGCGGAAGCTGTCCGATAACTACTAGTTCTTAATCTCATGTTAGTCACCTTGACGCAGCCAATGCGAAAGTGTCCACGGTCGGCCTGACAACGTGTGGAGATCCGGTTGTCCAATGAGTCCTAGTTAATAAGAGTGCAGTGCCTCGTATGACTGGCCGTGGTCGCCTGTATACTTTGCTGCTACCGGCAAGGATCGGAGTTAAGTTGAATGACGTATAATATAACGGCTGCGCATAAAGTTTTGTTGGAAGGCACTCGTCCTTGGGGAGCCATTGCTAGGAGGGGAAAGCACACGTAGATATGTAGCTAGTCCCTCGGCAAGCATCCGGGCTAGAGGATGAGGGAAAAAGGGGCCAATAATGGGTTAGCGAGCACTAGACTTATCCGTCATGCAGGCCTCCGATGGTCAGAACTCACCTTTGCTGCACTCATGGTGATGAGACTGCGGCATGGAAACGAGAAATATGCCACCCAGTCACTTTGTCGGTACATAAATTAGTTCCTCGCGATGTAGTTGACGTAATTGGGGTGATTTTTGCCTGACATAGTCATAGTCGAACTGGACCTTTCTACGCAAGGCCCCGCGACCCAGTGCTCCAGCGACGTCCTTCGCCTTTGTGTTAGCCAGGGACGCATACGTAGACGATGGCGAATCGTAACATACATTTCCATCAAAATACATACTGAAGTAAAAAGAGCGCAGTGTAGGATTGGAAACGTGACTATGAATCTTTGAAGTCATCACACGGTTATGAGTCCCCGCTTCCAGAAGCTCGAAGTATTACGTGCGTTGACACAAACCGTCGCGCTGAGGCTCGTCGTTTTGCCCCCAAATTTCTTCAGGGTAAGATTTCTTTCCCGCAAATTTGGACCAGTACCGCTATCCGTTGAGCGCCGGAGAACCGTAAACCATAGCTTGGGGAACTGTATCTCGATCTACGCATATTTTAGAGAATACGTGAAACTATACACACGCGAGGGAAACACTACGCATAGATGTTCGGATCGCGAGGCCCTTGCGTTGTCTTTAGGGTACGACCTGGTGCCCGCTTCTGTTTTTTCCACACAGCGACCGTGCTCGTGAGCGGAATTACCGACAAATAGTGTATTCTTCAATAATTCGACAATCGGAAGATAACCACCTATCTCTCCTTTGTCCCTCTGTTCAGCACCAAAGCTACTAAGGTGTGGTACTACTTGCGGCATCAGGGATATCCATGATCACCGAAGGATGCCCGTACAAATGTGTACACAAACTTATTCAATCTCAAAGAAGAGTGCAGTGGTGTTTTGAGATACTAGCGTAATTACGGTAGCGGTACTGCGTTAAGCCTTTGCGGCGAAGC
		</sequence>
    <sequence><taxon idref="Location_3_3_1|25.15096654969937"/>
			ACATCCCGTCACCGTGGAGCCAGTAACTCCCGGCTCTGTAATCCCAATCAGTTTTTGAAGTATACGGAAAAAGTTTCAGGTTCCCCAGTTCATGTGAATCCTGGGTCCAGAAACTCGTGCGGAACGCGGTAGTGACCCGTTTCTTACACCGGTTGAGGGTTGGAAGCCTTAGCCTTTCCACATCTATTGTGAAGTCTAAGGCTCCAGGAGGATTCCGGCATAAGGTTCCATGCTTTCTCAACCTATGCGTAGTCATCAAACACGGATTGCGATAAACAGGAGTAGCTAGTGTTTCAATTGTGGACCCGTCCCTCTTATGCCCCACCAGTCGGGAACGTAGCTGGGCTGACATCTTCTGTTCAACCGGCTGTTCCTAACACAGCCAGCAATAAAAAAGCAATTAGCTTTGCAGTCCGTGATGGTTACTAACTTGATGAACCTTCGTAAGGGTCGTGGCCCCGGACTTAACCGCGACGAGTAGGACTACTAGGTACCAGTGCCTCATTTTTTTATGGTCACGATCCGCGAGCTGCCGCGGAGCAGTTCTCCAATGCTGGGTGTTGCGTCAAGGGTTACTCCCGTACTGCATGTAACTAAGTTTTACCCAAGAATTGTGACTGGGGGCAGCGCTACGGATTCCTCGAGGACCGCTGAACATCGATTAAGGCAATTGGTGTGTAATAGAGTTATGTCTGCGGAGAGCCTTTCGTGAGGGGGGTGCCAGACTACTGAACGCTTATGTAGTTGAGCCGCACGACTACAAGTGAAGCAAACATGCCTTTCAATTTGTTCGTGCACAATGTTATTATACTTACAAGTACCAACACGGAACTATGTCCCATCCACCTCGCTCTGCCCGAACGTTAATTGTTTATAGACGGCCACTCTGGGCTCGTCACTGCACAGCTCACTAACCTTACCGTCGGATCGCAGAGGTTCTCGCGGCACCAGTTTGCTATCCTTATGCATTGTCAGAAAGCCTCAGTATAACGTCACTAATGATGAACCCCGACCCAATCTCCAAGAGTACGCGAATGCGGACATTGAACTTTCCGTGATGGACCTCACAAAAGGTTCGCAACTACCTCTGATACCGCAATTCAAAATTCCAACCCTGTTATTGAACGTCCCACGTTAGCACGCTCCCAAGGCACACGTGTTTGAGTTCAGGTTTCTCTGTGGCGGGAATCAGAAAATCTATCAAGTCAGGAGGTTGGGGTTCGGTTAACCCCGTCGAGGCTTAACACTTAACTCGTATGTACTAAACGCCATCACTAAACAAGCTATGGACTCATGAAGGATTCGTCGAAACACAGGCCTCGAGGGGAGTCCTAGTCCTATAGGATATCTTTCGCCCCGTTCACGTTTTGGAATGCTCTAAATTCGTAGCTCAGCCGAAAACCAATGCCTGGGCTGCTCCCATGACGCGTCAATTTAGGTTGATTGCCGAGAGGTGCACCCAGATGCGCGACTCAAGGGGAACATGTAGGCACCCGTAATATTGGCGGGTTATGTTTCTCTCCTCTTTTCGGAGTCACTGTCGGCTTTCCGTGACGTCTGTGTGCTCACAACTATAATGACCAGATCCCACTTACGAGCCAGCCATTCTATCTGTTATTGGATAGGCGCTCAGACCAAAACAGAAGTAACAACCCACGACCTTACCAAACGATGAGTGCTCCAGTCTTTGCAGGTTGTCTTAAAGTACTGCGTCGGTCCTGTCACCCGGGCACGTCCTCATTAGCGGATGGGGAGGCTAGATGAAAGCACGGGCTTCAGGCAAAGCACTAGCGCGCAATCGTTCTGTTCGCGCGAGCCGATTGACGCATCGTTCCCAGAGGCTGCGGCTCGGATCGCGGGACCGTAGACTCATCTGAGTCTGCGGACGCGGCATACAGGGCGGGCCTCGAAGGGCCATGGACGGGTCGGGCCTTAACAGCAAGAAGTACTTGAGACCAGAATTTTGCTTCCGGCTATTGGGGGTCATTTCACGCGTGCAAACGTAATGAGCTCCCGAGATATCTACTCCCTTCCGTCCTCACGATGAGATATGGAAATTGCTGCACCTTAGGCGGCTTATGGGCAGCACTTGGCCCCTCATCTTCTGCGTGCTGAGCCAACTAGTATAATAGTGTGCGGTCTCAGGGGAAAACATCGAGGACACTGAGTCCTCACGTGCGCACGCGACCCATTTTAATCGGTTACACTTTGGGTGAGTTGGTGCCGCCCAAATTCCATACGGCTTGGGAAAGAAACTACAAGGGCGGCGAGCGCGATTAGCCAACCTCCACAGGAGGTGCGTCCGCGATGGGAGTAGTTGAATTGCACTGCTGTAGGGAAATCCCTTCGCCGGCATCCTCCGCGACTCACTGCGCTCCGCGTAAACCTAAGCTAGGGAATACCCGAGATTGGGGTCCTTGCAGAACAAAGCGCGGTCCATACCAATATTAGCCTGATCTTGCCCTGCGAGGCTAAAGATGTCGGAGGATGAACTTAGTATAGCGGAGCCCCGCACTTTACTATCAGCGGTGCCCACCGCCTGCTAAAGGACAACCGCACCAACAGAGTCATGTATTACACACATTAGAGGTCGGCCATATGCCTATGGGTTTGAGACTTCGAGGGGTCTGTGTAGCATTGAAGTGTCCCGGGTTATTTCCGGTCGGGGCACGTCCAGGGTTAAGGACCTGGCACTCGATAAAAGAGCTTAGAAGAGTGGAAGGGTTCTCTTAGACACTCGGAGTTAAGGATGTTATGACGGCGCTCATCGACCGTGTGACAACCGGACGCTTGACCACAATCTTTTGTCTCCGTGTAGGACTTGAAGAGAACGTTTGCGTATCAGCTGAGGCATGGCAGACACTCCACGGCAACTCTATTTTATGATTCAGCTTGTAAGCGGCTTGAGGAGCCGTCGATTTAGTTTTTCAACGAGCACTGCAATAATTGCTTGCACTTTCTAGGAACACGAATAATTTTTCTAGAGCGTGCAGCACGGCGACTTCCTTGCCATGATTGCAACAAAATTAATGCCACCCTTTTTATCTGCGGGCACTTCGGGTTTTAGCAAGGCTCTGCCAACTCAGTGTTGTTCCCAATTCCAACCAGGTACAATCTGCAGCCGCGATAGGCCGTCCAAAGAGCTATTGAAGAAGCCATGCTTAGCGTCAAGATTCCTTTTCTTCGACATTCGCCGATCAGACCCTGATAGCTTAATTCGGTCGGCGCGTTTATGCACAGCATATATCGCGATTTCTGTACCCCTATATAAAAGACATCGCCGTTACCCTCACTTTTCAATAGAAAATAGAGATGAAAGGTAAGAATCATGAATTGCTCGATGGGAGTGGTTATCCAATGTCGCTATCACATTGATCGTAGATGACCTAGGAAGTTAGTAGAGCCAAATTGCAGTATACATAGCAGCACCAAGACTCCTTATGCACACGTCACGTAAGCCTGAACCAATGCCGTTCGACTAGATGAACCTGGGATTCGTTACAGGGGCGCCGCCTGGCAAAAAGGAACTTATAGTTCCGTCTTAATGGTAACGATAAAACAGAGTATGACGTGTAAAGCAGCTACGGGGGGGTCAAGCGACGACATGAGTCTTCTTCTATTGTTTTGAGCATTCACTAATCGTTTGAGCAAACGTGGTACTGCATACAGCCAACTCTAAAGCCAACAAAGCCGGGAAACGGAACTCAGAGCATGCACATCGCACGGCGAGGTCCGAGCGAAAGATACAGATCAGTGTTGACTACTTATGGGCCGACCGTCCTCGCGCCACTGTTCCATATCGGCTTTCTAGAACTCACAAGCGTACACACGATGAAGGGCACGAAGAGCTTATGACGGGATAGTTGTTTGCGTTGTATTACACCTGAGGTGAAACCCGGGTGAATGTCAAGGAGATGCCCTTCCCGATAATGGTTCGAAAACGCAGCTAGACAACTCAGAGAGACCCACTATCCCTAAACTCAAAAACTTGCCACATAGCCCGACCCGCAGTACCCGGTGACATGTATGGGCGATAGCCAAAGCGTGATGTTAGTCCAAGTAGTTAATAAGTAACCGTTTCGGTCTACATAACATAGTGCCGAGAGACTCTTTACGATAACCAGAGGCAGGCGCAAATCCGCTCTTTACCGTCAACACTTAAGCAGTGAGCAGGGGTATTGACGTCCAAAGTCAAGCGGAGCAGACTCATACAGTGCATAGTACACTACAGAGCTATCACAGTGTTAGGGAACGGTGGCGTCTGTGCCCGGCATCGTATCTTGTCCGCGCCCGAGAATGGACCATTCCGATGGGGCTGTACTTGAAAGCGACGTGGATCCGTACACCTAACCTCTTTCCACTGGCGCGTTCTAAGACAATGAAACCCGTACCTTTGCTGGATACGGGATCCTGGCTGCCCACACTTAAACGATCTTAGTTTCTTTGTTATCAGGTGACCAACGTGAGGATGGGTATGTAGTAACCGTGAGACTCGGGTGCCTTTAGCGAATTACCTGCTATCGAATATTGCGACTTAGAGGCCGTCAGTCCGTGATTCCAACCCAACCACACCTACGTCCCCCACAGGTGCTCGTTAACACAAAGTACCGATTGATCCTACAAAAGTAATAAGCACCTTCTATCCTTAGCCGTGATAGGAGGCACACGGGCGCTTGGAGGTCGCACATACGCGGAAGGATCGCCCAGGTTCGCACCTCCAGAGGTAAGGGCCTGTTCTAGCGCCACGCTAACGTCTGACGGGGGCCCCTGCACTAAGTGGAACGACCCCCCTGGCAAGTACTATAGCATGACTACACTTAAGCTCGCCGCGAAGCTTCAAACTCCTATCACGACTTTGGTTTACAAGTCCCGCCTTCATTTCCAGAATGGGGCGTCTACACATTCTCTTGCGATAATGAGTGAGAGCACGAATGAGAAGGGGCGAGGTTCACGGGCGCTATTTGGCACGGTCTATGCTGGTGTGAAACAGCCTTGTTGCGTCTGGCCAATGAACTTGCAGTAACACAGCCCGTCGCTTGTATATCACTATTCCTTGGAAATTTGTAGGCACATAGCGCCGCTTCCGCGCATTGCCTATCGAATCTGCACAGCGTTACCAGGGCCGACAGGTTGAGCGCTATCCCTCGCCCACGATGCATCTCGGATATCATCTCTAACTAGAGGGGTGGAGTGGTCACTTTTCCATATCATTCCAGTGGTGGCGAACTCCTATAGTTGCGCGAAGGGCGCCCGGGTAAAACTCGCACGTAAGAACCCTGACGTTGAATAGGGCCCAGGAAATTTTATTCCAGGGCGAGTCATGCCTCGACGTGGCGAGCCGGCTTGAATCGACCTGAGTATTAATTCCCCATACGTTATGGGTAGTTTCATGGCGGAAAGCTACCCCGATTATAAGTATTTGCTAACCGGACTTAACGATGGACCTCAAAAGCTTTTATTCAAAACCATGCTTATAGTTGAACGTATCTTGAACGAAATTCTTTTGTCTCATAGCCGGTTCAAGCCACCAGTGTTGACTACTCGTCGCAACTTAAGGTACGCGCACGGGTCAGCCTACGCCCTTGGCTCCACCTAGTTATTTTGATCCAATTCCATACTATACTGCGCACCGGCCTCTACTGCTGCCAATTGCCTTAAAAATCACACCATCATCTAAGCCTCAGCATAGAGGGAAAAATGGGATAGGTCATTAGGGTATCGTTGCCAAGTGATGGTAGCAGACCAACCATCTAATAATCTATGAGCCAGGAGAAGCATGCTCGTGAGATGGATGTCTTTACCCCTTCATGGCAATTCGTCTTTCTGAAAACCACGGCAACGCGTCCCGAGACTCTCTACAATCCCCAGGGCAGTCGTTCAACTTCTCCCTTCCACATTCTGTGGCAGTTCCCAGCGGAGGTATGTCTACTCTTGAGTTCGCTCACTTATTCACGGCTTTCCGGCCGGCCGAAACCGTAGTGTCCTGTCTAAGGGGCATTGCTCCAGGCGGCGGATCTTGTCCTAAACCTAAATCCCTTTCCCGGCATTTATGCTGCTGTTATAAAACATACGTCCCTTGTTGGTCCGAATTTACGTAGGTGTGCTGCTAAAAAGCGAGTTTAAAAATACCCAGACATCAGCAATTAAACCGATTCGCCGGTGGTACGGCACATACAACTGCAATGTTTTTTATGCATAGGATTGTCTGAATTTAATTCTTCCTTTGAACCCATAAGTGTTGGCGCTACTTCATGTGCGTGTCTAGGTCAAACTAACCAGTGGATAGTGATTGAAACGGGTCGCTGTATACGTTTTCGAAACATCGCTGAATTTTTGGCTGTATTCGCATGTCGTAATGCATGATAAAGCGACGTTCTTATAGCTATCCCGATTCCCGACGAGACAATTGACACGACGTAACCCGCACTAAATCCCTGGCTGTGTTGCTTTGGTGTTCAGGAGGCCTGCTTGTAATTGTATCACTAAGGCCAATGATCCGACATGGCCACGAGCAATCTAGATTCCCGGTGGTTCCGAACCTGGGTGAGCTTCGTATCCTTCCTATCCTAGGCCGACTTAATTTCACGGTTAAGCATATGGCACACGCGTAGGATAGGTATAAGGGTCTTCGCGTAAGTGATCCCGACGCGCAACGGCACCGCGCCATGAACATAAGTCCAGCGCCCAGCATTTTAAAATCTGTCGACGCCATCGTGCGGTTTACTTTTAGACCCGTCTGACCACATTGCAGCTGACGTCGTGGAACCTGCACTCGCTCGTCCCCACGTTCTCATCGAGTCGCGGTTGCTAATCGCCGTCTTAATCTAATCGCACACATCACAGTTCCAGAGCTGAAACAGTCCATTCTTTGCTTCAACACGGCAGCTAGTTCCTATTCCCTCCGCGAGTACGCTAGACAACCGTTACTCGATCATTGATAGCTTGCAACCTCGGGGGACTTTACCCGACGCGGCTGTGATGGCTTAGTTCAGCATCTGCCCTGTATGGTACAATACCGCTCTGTGTTGATTCGGACCGTAGACACGATTGTTTGTTCCGTGTATTTTTTGATACCGATGGAGGTACATCAATAGTTCATCTTTCCGAACGGAGACTAGCGAGTGTAGGTGGAAGATCTTCTACCAATCGTACCGCTCGGCACCGTCGAGTTTGCTAACAAAGCGCTCATTTTGACGGGGCCCACCCTGTCCTCATGCCCGTGGGGAGACCGGGCACTATGGCTTGCAGTAGCTGTCAGAAGTCACACTACAGGGCGCCTTCCTATTCCCAGTAAGGTTCTGTATGTCGTAGTACTTTACCAGTTGGGAATTCTGTATGAAGGAGAAATCTTGGCCTCCGACGTCTGAAAACGCAAATATTATCTTCATCCGCTGGGACTTTACATGACGGAGTCGGGCTCATAGGCTGGAGCTGGGTGACGGGCGATCTGGCAGGGGATGTATCTATATCTTGTATGGGATCCGCTACTGTGGAACAAATCTGGGACTTGAATGGCGCTACGCCTCAACCGAGCACCGTGTGCGTGATATACAGAGAATACATTACGGATCTATATTAGACGTAGAGTGCAGATGCAAACCCGATCTTGCCTCCCTCAGAACGAAGACAAGCCACGTATTTAATTTCGCGTCCCCGCTGAATGGGAAGACACTCGTATAAACAGCCAGTTGCCCAGCGCCCAGGCCACCAGCACAAACAGCGTCGGCAGAGTAGGTTTCTACCAGACAGAACTCTCTTTCCACGTCCGTACGTCTATCATCGATAACTGCTCACAATTATTGGGCTTAAATAACGACGCACTAGGGGCGCCTAGTGGGGGAGGAGGCAACTTGAAGCTCGACAAACCCTTCTCGTGAAGGTTCGGCCCACGGTCTCGTGACCTTGTCCCGAATCTGAATCGACATAGAGAGAGCACAACTGACCTTCGTACCCTCGAACGTCGTAAAAAGCGTCTTTGTGTGGCAAGTATCGTTATTACCGGTCCCTCCATCTCCGTAGTTAAGGGTCCGCCTTACAACCCAAAAGTCCACTTGGGGCCCAACTTTACTCTTAAGCGCCGTTGAGCCTGTCGTGGCTGAATCAACAGCAGCCGTTGCGAGTCTGGACGAAGGTAACTCCCGGGTGGGACGGATGGAGAACGGTTCATTCGGTATTGGGGATGTAGCTGGCGGGCCAGTCACAAGCAGTCATTGTCCGAGGAGTTGGCTTTAACATGCACGGGCAAGTCTGCAAAGGGAACATAAGCCGTAGCTAGTGTCTGACTCGCTATTGGCGTGGAGGACCAATGCCACGACGGGGAAGACTGAAGATGGTGGGAAATCTCCTGTTGAGCACGGCTCTTTACTGCAGCAATAGTATCAGTGAGGCCTATACGATGAATACTATTACGTCCAGGCAGCTGGTCAGACGTTACCCTTCCGCCAGTGATGTGTCGACCATTGGGCTTAGGGTTCAAGTGCGTTACTTTTGGTAGCCGTTCCTTGAGGACATAGCGGCTCTCCGGAGCTCGAATCCTGACGAGAGGCATTGGAGAAGGATCTATGAAACCGCTGCAACATTCCGCGTACCGCTGCCGGTGCTTCAGGTGCGGGGATTACGCTGTACGAACGAAAACTGTAAGGCTGCACGCTATGGTGTAGCCTCTGACGATTAGAGGACCAGCCACGCCACCGTCTCCACGCACGCCAGACGTCAGCTGCCATGACGCTTATCTTTTCGGTACCACGGTCTCTCTCATACCTCTCGGGATGTAAATGGGCTTGGGTACGCTAGTCGAAACGGTCACGGTACGCTTATTGTTGTGAGCCAACCCCTGGGTCGTGGCCAATCGTAAAATCATTGAAGCGTATCAAATCGTCATTGAGGCAACCGAGAGGTCGACACATAGCTGAAAAGTGTCCCGTATTCGGTGGCGACACTGATACGTCGTCTTCGCATATCGTAAATACTAGGCGGTCTTCTCTACAAGCACTCTGCAACGCTTTCATTTTAAGTAACGACTGGAAACACCACCTCAGTTAGCCTCTGCCGTCTGGCCGGGTTTATTAACCATGTTGGTGAGCTAAGAAGGGTTGTTCTAAATACCCTCCCGTACTGCAAACCTCGGAGTACGTATTTAAAGCCATGATGCATTCAGGAGTCGACTTACTGTTTTCGCGGTGGAAAATCGGAGTATATGGCATATGACCGTGGAGCAGTAGGGGGAGGACTTTGGCCGAGGATATGTTCGGAACACAGACGATGATTCGCAGAATTGCAAAACACGACATCTGGTTGCAGGCGTTAAAAGGTCTAACCGAGTTGGAAGGTTTTAAGCACCGTTTGGAGACAGCCTAGTTCTCCGGCGCGGTACTTAAAGCGACGCCTGAATCCCTACAAGCAAGTTCGCCAGTTTTTCCTCTATTTATTGGCCGCATTCCCTCGGTTCCTTAAATATATGACGCGTTCCTAACATGTCCTTGCGTTTTTCAACGATAGCCAATCCCAAGCACGGCAGGGCGTTTTGTGCATGGACAGAAGCTTCTACCCGCTGAGACTGGCATAACCTGTTTGTAACTCGCGCGCCGGTTGAATTCCCGGGAGTCATGCGAGCTTCTTTAGCTCCCCCCACTCGGTCTCAAACCCATGGTGTTTTGCTGATAAAATGCAAATCCAAGCCTGACGACAGCTTCGATTACAGCTGTACCATCGCAGGGCCTTGGTACTCTTCTAATTCCGCATCAAAAGGGGATATTATTAATGCTGTAAGTGGCTTTACTCCTTGTAAGAATGAGGGTCTATGTTCGGCACAGGAGTGTCCCCATTAATACACTTCCGGTAGCTCCCCATTCGTCGTTGCTTATAGTTGTCGGTTTACACTAGATACTCATGGTATATGTAACTAGGATAAATGGGAAGACTATTAACATCCTGCTGGACTCAACTGGAGTTTCCAGGGGGGTTAGTCGGCCATACCGCAGTCTACTTTCCAAAATTCCACTAAACCCTTGAGGTGGACCAGAGCACTGTGATGGCTGCCTGTCCCCCGCCATTGTCAGCGGATAGCTTCGTGACGCCGGCGACTGGGAGCAAGCGCCGTAGAGCCACGCTCTGTAACCAACAGTAACTGGCCGAATGGTCTTAACTGCGGCAGAATCCATCGTAGTAATTTGATACATCCGGATCTTCGGTGATTGTCCAAATATTTCCCGTACATGCGGGCGAAGGTAGGTACTGCGCGGGTTGCCATCCCTTCGTCGCCGGACTTGTACAAAAATAATGGGAGATGAAACGGAACACTTGCGTCTTTCCATTAATCAGCAGCGCTTAGTAACCTGCAACTGAAAAGGCATAGAGTCCCGACGAGAACTGCGACAAAAAAATTCTCTACAGTTGTATTCCGCGTTTAACAACCATGGGATTCCCAGGGTTACTCAACATGATAGAAAGCCTTATAAGTAGTGTGCCGAGTTTCCGGGCCAACGTGTAGAGCGCGCATATGAAGAATCCTCGAGGAAGCACTGCTCCGGATCCATCCTAGAGAAAGGAACCGCCTCCCGTACTTTCAAGCAGATCGGGCACAAGGGGCTGTCCGAATACGGAGAGATCGTCAAGTAGATGCTCAACTATCCCAGCTGAGCCCCAGGGCAACGTCAGGTGGTTACGCTTGAAGCAGACACCTCGACAATTGCAGCGCTGTTATTAAGTTGGGTAATCACGTCCTAGTTCGCCTACCTTATGTCCGTGACATAGAGATGCACAATGGAAGGCCCGAATCTACGTTGGGCGATGGGTTTCGACACACTACTATCGAATTTCAAATGTGGGCTTGTTTAATAATAGAAACAGTCAGATCGCTTATACCGGAGGTAAAGGACGATGCCACTGCACGAATGAAATTTAGTAAGCCCACATCGGCTTTGACTTCTGCCCCACATCACTATCGGATACTTTACTTGTAATGACAGCTACAAGTACGGTAAGTACTTAACTCTGAATAGCCCTATGAGATGAAGACATGATTCCTATGGGTAGTCAGACTGATTGGTTTTGTAAATACAATGCTGACACCCAGCATTCAGTTTCACATCGCGACTGACATTCCTCGTGGAAGATTGCAGTGAAAACTCGGCTACGTATAATCGATTAACTCGTAGCAGCGGATCTTAGAGGAATTTCGCAGACACCACCAGTGGGAAACAGCAATGTAATCCGTAACCTAGCCGGCTACCCGGACATTGTACAAGGGCCGGTCTACCGTGCCTCTGTCGGCTTCGGAAGACGACCACTGAGCTCCGAGAATCAGATAGGGCGGTAGTGTATTTTTATCAAACAACTGAAGACATGCTCAGGCTGTGCTTGGCTCCACCGTGGACTGTTTGGGAAGATGCTGTCTGAATGCAAAAAACTTTTCGAGCTGATCGCCCACGTTTAAAGGGTGTTATGTTGTCACTTCTGGTCTCAAAAGTATTCGCGTCTAGTTCAGGCCCTTGCATCTGTAAGTCTTGAGTGGCATGTAGCAACCTGATTGTCGCGTTTAGCTCGGCTCAGCACGTCGCAACTGTTGGAACACCCACGATTTACCTCGCTGTTCACCACATGGGACAACTAAAGAGTGAGTTCCATCCGTACCATTCGGAGTCAGAACAATAAGTACGAACGCGCGCGGACTTGAGTCTACTAACGAGACTAAACGATGAAGAACGGGTTGATGCACGTGGCGCGTCCACTTAGGTATGCCTTTGTGACGAGTGTGCGAGTAGTGGGTCAAGGACGTGCTGAGCGATACTATTAACAGTAGTTATGTCCGAACGAGCAACACGAACTTGAGCTTTTGACCAGTGGAGTGACTTCAGGTTACATGATATATGCAGCACGGGCATGTCCAGCCTGGAAGGACTATTCCGACGCGGCGCCTAAATGAAATAATGGTTCCATGGGTGCATTATGTTCCGTTTAGGTCCAAAAGGGACTGAGATCTAGTCTGACAGCGCATCCGAGAATGCACAATTCCTCCAAAACTTGACTGTGCCGGATCGTACCCTGCACATTAAGAGAGCCCAATTTGTCCTGGAGTGGCACTGATCCAAAATTACGGCTCAGGGTTTGAGGCTGTGCCCAACACTAAGTCTTACTTAACAAAGTAATTATTGCTATCGACAAATGACCCCTGGTCGCTCTATCCAATGGGCGTGTCCATCCATCGTCCTCGGGAATCCGGTTACCGACAGGTGAAGGCATTTTACCATAATCGATCTAGAATGGAGTTACAGCCACTCAATAGCGCCAATCCACTCAAAACGCATCACGTCAGGCTCCATGCGGGCGCGGAAGGCTTTAGCCCGTAACCATGAATTTCACGTAGCATGATCGTAGCGAATCCTTGCAACACCTGATAGGTAGCATGTTGCCTTGCCTTATTGCGTGGACGGTAAGAGAATTCGTAAGACGTCTAAAGTCCACAATCTCTTACGCCATAAGAGTGCAACCAGAACGAACAACAAATGTGTTATATAGAAAAGTGGTTTTCATTACCCTGTTAGGGTGTCTGCCGAATAAGTCGGATAATGATATCGTTTACGACAACGGTACTCAGGTACCATCCGGAGGTGTTGGAGATGTCGGCTGAAAAAGGAAGAACTTCCGCCTGGAAGCCGCGGAAGCTGTCCGATAACTACTAGTTCTTAATCTCATGTTAGTCACCTTGACGCAGCCAATGCGAAAGTGTCCACGGTCGGCCTGACAACGTGTGGAGATCCGGTTGTCCAATGAGTCCTAGTTAATAAGAGTGCAGTGCCTCGTATGACTGGCCGTGGTCGCCTGTATACTTTGCTGCTACCGGCAAGGATCGGAGTTAAGTTGAATGACGTATAATATAACGGCTGCGCATAAAGTTTTGTTGGAAGGCACTCGTCCTTGGGGAGCCATTGCTAGGAGGGGAAAGCACACGTAGATATGTAGCTAGTCCCTCGGCAAGCATCCGGGCTAGAGGATGAGGGAAAAAGGGGCCAATAATGGGTTAGCGAGCACTAGACTTATCCGTCATGCAGGCCTCCGATGGTCAGAACTCACCTTTGCTGCACTCATGGTGATGAGACTGCGGCATGGAAACGAGAAATATGCCACCCAGTCACTTTGTCGGTACATAAATTAGTTCCTCGCGATGTAGTTGACGTAATTGGGGTGATTTTTGCCTGACATAGTCATAGTCGAACTGGACCTTTCTACGCAAGGCCCCGCGACCCAGTGCTCCAGCGACGTCCTTCGCCTTTGTGTTAGCCAGGGACGCATACGTAGACGATGGCGAATCGTAACATACATTTCCATCAAAATACATACTGAAGTAAAAAGAGCGCAGTGTAGGATTGGAAACGTGACTATGAATCTTTGAAGTCATCACACGGTTATGAGTCCCCGCTTCCAGAAGCTCGAAGTATTACGTGCGTTGACACAAACCGTCGCGCTGAGGCTCGTCGTTTTGCCCCCAAATTTCTTCAGGGTAAGATTTCTTTCCCGCAAATTTGGACCAGTACCGCTATCCGTTGAGCGCCGGAGAACCGTAAACCATAGCTTGGGGAACTGTATCTCGATCTACGCATATTTTAGAGAATACGTGAAACTATACACACGCGAGGGAAACACTACGCATAGATGTTCGGATCGCGAGGCCCTTGCGTTGTCTTTAGGGTACGACCTGGTGCCCGCTTCTGTTTTTTCCACACAGCGACCGTGCTCGTGAGCGGAATTACCGACAAATAGTGTATTCTTCAATAATTCGACAATCGGAAGATAACCACCTATCTCTCCTTTGTCCCTCTGTTCAGCACCAAAGCTACTAAGGTGTGGTACTACTTGCGGCATCAGGGATATCCATGATCACCGAAGGATGCCCGTACAAATGTGTACACAAACTTATTCAATCTCAAAGAAGAGTGCAGTGGTGTTTTGAGATACTAGCGTAATTACGGTAGCGGTACTGCGTTAAGCCTTTGCGGCGAAGC
		</sequence>
    <sequence><taxon idref="Location_3_2_0|28.704963969565487"/>
			ACATCCCGTCACCGTGGAGCCAGTAACTCCCGGCTCTGTAATCCCAATCAGTTTTTGAAGTATACGGAAAAAGTTTCAGGTTCCCCAGTTCATGTGAATCCTGGGTCCAGAAACTCGTGCGGAACGCGGTAGTGACCCGTTTCTTACACCGGTTGAGGGTTGGAAGCCTTAGCCTTTCCACATCTATTGTGAAGTCTAAGGCTCCAGGAGGATTCCGGCATAAGGTTCCATGCTTTCTCAACCTATGCGTAGTCATCAAACACGGATTGCGATAAACAGGAGTAGCTAGTGTTTCAATTGTGGACCCGTCCCTCTTATGCCCCACCAGTCGGGAACGTAGCTGGGCTGACATCTTCTGTTCAACCGGCTGTTCCTAACACAGCCAGCAATAAAAAAGCAATTAGCTTTGCAGTCCGTGATGGTTACTAACTTGATGAACCTTCGTAAGGGTCGTGGCCCCGGACTTAACCGCGACGAGTAGGACTACTAGGTACCAGTGCCTCATTTTTTTATGGTCACGATCCGCGAGCTGCCGCGGAGCAGTTCTCCAATGCTGGGTGTTGCGTCAAGGGTTACTCCCGTACTGCATGTAACTAAGTTTTACCCAAGAATTGTGACTGGGGGCAGCGCTACGGATTCCTCGAGGACCGCTGAACATCGATTAAGGCAATTGGTGTGTAATAGAGTTATGTCTGCGGAGAGCCTTTCGTGAGGGGGGTGCCAGACTACTGAACGCTTATGTAGTTGAGCCGCACGACTACAAGTGAAGCAAACATGCCTTTCAATTTGTTCGTGCACAATGTTATTATACTTACAAGTACCAACACGGAACTATGTCCCATCCACCTCGCTCTGCCCGAACGTTAATTGTTTATAGACGGCCACTCTGGGCTCGTCACTGCACAGCTCACTAACCTTACCGTCGGATCGCAGAGGTTCTCGCGGCACCAGTTTGCTATCCTTATGCATTGTCAGAAAGCCTCAGTATAACGTCACTAATGATGAACCCCGACCCAATCTCCAAGAGTACGCGAATGCGGACATTGAACTTTCCGTGATGGACCTCACAAAAGGTTCGCAACTACCTCTGATACCGCAATTCAAAATTCCAACCCTGTTATTGAACGTCCCACGTTAGCACGCTCCCAAGGCACACGTGTTTGAGTTCAGGTTTCTCTGTGGCGGGAATCAGAAAATCTATCAAGTCAGGAGGTTGGGGTTCGGTTAACCCCGTCGAGGCTTAACACTTAACTCGTATGTACTAAACGCCATCACTAAACAAGCTATGGACTCATGAAGGATTCGTCGAAACACAGGCCTCGAGGGGAGTCCTAGTCCTATAGGATATCTTTCGCCCCGTTCACGTTTTGGAATGCTCTAAATTCGTAGCTCAGCCGAAAACCAATGCCTGGGCTGCTCCCATGACGCGTCAATTTAGGTTGATTGCCGAGAGGTGCACCCAGATGCGCGACTCAAGGGGAACATGTAGGCACCCGTAATATTGGCGGGTTATGTTTCTCTCCTCTTTTCGGAGTCACTGTCGGCTTTCCGTGACGTCTGTGTGCTCACAACTATAATGACCAGATCCCACTTACGAGCCAGCCATTCTATCTGTTATTGGATAGGCGCTCAGACCAAAACAGAAGTAACAACCCACGACCTTACCAAACGATGAGTGCTCCAGTCTTTGCAGGTTGTCTTAAAGTACTGCGTCGGTCCTGTCACCCGGGCACGTCCTCATTAGCGGATGGGGAGGCTAGATGAAAGCACGGGCTTCAGGCAAAGCACTAGCGCGCAATCGTTCTGTTCGCGCGAGCCGATTGACGCATCGTTCCCAGAGGCTGCGGCTCGGATCGCGGGACCGTAGACTCATCTGAGTCTGCGGACGCGGCATACAGGGCGGGCCTCGAAGGGCCATGGACGGGTCGGGCCTTAACAGCAAGAAGTACTTGAGACCAGAATTTTGCTTCCGGCTATTGGGGGTCATTTCACGCGTGCAAACGTAATGAGCTCCCGAGATATCTACTCCCTTCCGTCCTCACGATGAGATATGGAAATTGCTGCACCTTAGGCGGCTTATGGGCAGCACTTGGCCCCTCATCTTCTGCGTGCTGAGCCAACTAGTATAATAGTGTGCGGTCTCAGGGGAAAACATCGAGGACACTGAGTCCTCACGTGCGCACGCGACCCATTTTAATCGGTTACACTTTGGGTGAGTTGGTGCCGCCCAAATTCCATACGGCTTGGGAAAGAAACTACAAGGGCGGCGAGCGCGATTAGCCAACCTCCACAGGAGGTGCGTCCGCGATGGGAGTAGTTGAATTGCACTGCTGTAGGGAAATCCCTTCGCCGGCATCCTCCGCGACTCACTGCGCTCCGCGTAAACCTAAGCTAGGGAATACCCGAGATTGGGGTCCTTGCAGAACAAAGCGCGGTCCATACCAATATTAGCCTGATCTTGCCCTGCGAGGCTAAAGATGTCGGAGGATGAACTTAGTATAGCGGAGCCCCGCACTTTACTATCAGCGGTGCCCACCGCCTGCTAAAGGACAACCGCACCAACAGAGTCATGTATTACACACATTAGAGGTCGGCCATATGCCTATGGGTTTGAGACTTCGAGGGGTCTGTGTAGCATTGAAGTGTCCCGGGTTATTTCCGGTCGGGGCACGTCCAGGGTTAAGGACCTGGCACTCGATAAAAGAGCTTAGAAGAGTGGAAGGGTTCTCTTAGACACTCGGAGTTAAGGATGTTATGACGGCGCTCATCGACCGTGTGACAACCGGACGCTTGACCACAATCTTTTGTCTCCGTGTAGGACTTGAAGAGAACGTTTGCGTATCAGCTGAGGCATGGCAGACACTCCACGGCAACTCTATTTTATGATTCAGCTTGTAAGCGGCTTGAGGAGCCGTCGATTTAGTTTTTCAACGAGCACTGCAATAATTGCTTGCACTTTCTAGGAACACGAATAATTTTTCTAGAGCGTGCAGCACGGCGACTTCCTTGCCATGATTGCAACAAAATTAATGCCACCCTTTTTATCTGCGGGCACTTCGGGTTTTAGCAAGGCTCTGCCAACTCAGTGTTGTTCCCAATTCCAACCAGGTACAATCTGCAGCCGCGATAGGCCGTCCAAAGAGCTATTGAAGAAGCCATGCTTAGCGTCAAGATTCCTTTTCTTCGACATTCGCCGATCAGACCCTGATAGCTTAATTCGGTCGGCGCGTTTATGCACAGCATATATCGCGATTTCTGTACCCCTATATAAAAGACATCGCCGTTACCCTCACTTTTCAATAGAAAATAGAGATGAAAGGTAAGAATCATGAATTGCTCGATGGGAGTGGTTATCCAATGTCGCTATCACATTGATCGTAGATGACCTAGGAAGTTAGTAGAGCCAAATTGCAGTATACATAGCAGCACCAAGACTCCTTATGCACACGTCACGTAAGCCTGAACCAATGCCGTTCGACTAGATGAACCTGGGATTCGTTACAGGGGCGCCGCCTGGCAAAAAGGAACTTATAGTTCCGTCTTAATGGTAACGATAAAACAGAGTATGACGTGTAAAGCAGCTACGGGGGGGTCAAGCGACGACATGAGTCTTCTTCTATTGTTTTGAGCATTCACTAATCGTTTGAGCAAACGTGGTACTGCATACAGCCAACTCTAAAGCCAACAAAGCCGGGAAACGGAACTCAGAGCATGCACATCGCACGGCGAGGTCCGAGCGAAAGATACAGATCAGTGTTGACTACTTATGGGCCGACCGTCCTCGCGCCACTGTTCCATATCGGCTTTCTAGAACTCACAAGCGTACACACGATGAAGGGCACGAAGAGCTTATGACGGGATAGTTGTTTGCGTTGTATTACACCTGAGGTGAAACCCGGGTGAATGTCAAGGAGATGCCCTTCCCGATAATGGTTCGAAAACGCAGCTAGACAACTCAGAGAGACCCACTATCCCTAAACTCAAAAACTTGCCACATAGCCCGACCCGCAGTACCCGGTGACATGTATGGGCGATAGCCAAAGCGTGATGTTAGTCCAAGTAGTTAATAAGTAACCGTTTCGGTCTACATAACATAGTGCCGAGAGACTCTTTACGATAACCAGAGGCAGGCGCAAATCCGCTCTTTACCGTCAACACTTAAGCAGTGAGCAGGGGTATTGACGTCCAAAGTCAAGCGGAGCAGACTCATACAGTGCATAGTACACTACAGAGCTATCACAGTGTTAGGGAACGGTGGCGTCTGTGCCCGGCATCGTATCTTGTCCGCGCCCGAGAATGGACCATTCCGATGGGGCTGTACTTGAAAGCGACGTGGATCCGTACACCTAACCTCTTTCCACTGGCGCGTTCTAAGACAATGAAACCCGTACCTTTGCTGGATACGGGATCCTGGCTGCCCACACTTAAACGATCTTAGTTTCTTTGTTATCAGGTGACCAACGTGAGGATGGGTATGTAGTAACCGTGAGACTCGGGTGCCTTTAGCGAATTACCTGCTATCGAATATTGCGACTTAGAGGCCGTCAGTCCGTGATTCCAACCCAACCACACCTACGTCCCCCACAGGTGCTCGTTAACACAAAGTACCGATTGATCCTACAAAAGTAATAAGCACCTTCTATCCTTAGCCGTGATAGGAGGCACACGGGCGCTTGGAGGTCGCACATACGCGGAAGGATCGCCCAGGTTCGCACCTCCAGAGGTAAGGGCCTGTTCTAGCGCCACGCTAACGTCTGACGGGGGCCCCTGCACTAAGTGGAACGACCCCCCTGGCAAGTACTATAGCATGACTACACTTAAGCTCGCCGCGAAGCTTCAAACTCCTATCACGACTTTGGTTTACAAGTCCCGCCTTCATTTCCAGAATGGGGCGTCTACACATTCTCTTGCGATAATGAGTGAGAGCACGAATGAGAAGGGGCGAGGTTCACGGGCGCTATTTGGCACGGTCTATGCTGGTGTGAAACAGCCTTGTTGCGTCTGGCCAATGAACTTGCAGTAACACAGCCCGTCGCTTGTATATCACTATTCCTTGGAAATTTGTAGGCACATAGCGCCGCTTCCGCGCATTGCCTATCGAATCTGCACAGCGTTACCAGGGCCGACAGGTTGAGCGCTATCCCTCGCCCACGATGCATCTCGGATATCATCTCTAACTAGAGGGGTGGAGTGGTCACTTTTCCATATCATTCCAGTGGTGGCGAACTCCTATAGTTGCGCGAAGGGCGCCCGGGTAAAACTCGCACGTAAGAACCCTGACGTTGAATAGGGCCCAGGAAATTTTATTCCAGGGCGAGTCATGCCTCGACGTGGCGAGCCGGCTTGAATCGACCTGAGTATTAATTCCCCATACGTTATGGGTAGTTTCATGGCGGAAAGCTACCCCGATTATAAGTATTTGCTAACCGGACTTAACGATGGACCTCAAAAGCTTTTATTCAAAACCATGCTTATAGTTGAACGTATCTTGAACGAAATTCTTTTGTCTCATAGCCGGTTCAAGCCACCAGTGTTGACTACTCGTCGCAACTTAAGGTACGCGCACGGGTCAGCCTACGCCCTTGGCTCCACCTAGTTATTTTGATCCAATTCCATACTATACTGCGCACCGGCCTCTACTGCTGCCAATTGCCTTAAAAATCACACCATCATCTAAGCCTCAGCATAGAGGGAAAAATGGGATAGGTCATTAGGGTATCGTTGCCAAGTGATGGTAGCAGACCAACCATCTAATAATCTATGAGCCAGGAGAAGCATGCTCGTGAGATGGATGTCTTTACCCCTTCATGGCAATTCGTCTTTCTGAAAACCACGGCAACGCGTCCCGAGACTCTCTACAATCCCCAGGGCAGTCGTTCAACTTCTCCCTTCCACATTCTGTGGCAGTTCCCAGCGGAGGTATGTCTACTCTTGAGTTCGCTCACTTATTCACGGCTTTCCGGCCGGCCGAAACCGTAGTGTCCTGTCTAAGGGGCATTGCTCCAGGCGGCGGATCTTGTCCTAAACCTAAATCCCTTTCCCGGCATTTATGCTGCTGTTATAAAACATACGTCCCTTGTTGGTCCGAATTTACGTAGGTGTGCTGCTAAAAAGCGAGTTTAAAAATACCCAGACATCAGCAATTAAACCGATTCGCCGGTGGTACGGCACATACAACTGCAATGTTTTTTATGCATAGGATTGTCTGAATTTAATTCTTCCTTTGAACCCATAAGTGTTGGCGCTACTTCATGTGCGTGTCTAGGTCAAACTAACCAGTGGATAGTGATTGAAACGGGTCGCTGTATACGTTTTCGAAACATCGCTGAATTTTTGGCTGTATTCGCATGTCGTAATGCATGATAAAGCGACGTTCTTATAGCTATCCCGATTCCCGACGAGACAATTGACACGACGTAACCCGCACTAAATCCCTGGCTGTGTTGCTTTGGTGTTCAGGAGGCCTGCTTGTAATTGTATCACTAAGGCCAATGATCCGACATGGCCACGAGCAATCTAGATTCCCGGTGGTTCCGAACCTGGGTGAGCTTCGTATCCTTCCTATCCTAGGCCGACTTAATTTCACGGTTAAGCATATGGCACACGCGTAGGATAGGTATAAGGGTCTTCGCGTAAGTGATCCCGACGCGCAACGGCACCGCGCCATGAACATAAGTCCAGCGCCCAGCATTTTAAAATCTGTCGACGCCATCGTGCGGTTTACTTTTAGACCCGTCTGACCACATTGCAGCTGACGTCGTGGAACCTGCACTCGCTCGTCCCCACGTTCTCATCGAGTCGCGGTTGCTAATCGCCGTCTTAATCTAATCGCACACATCACAGTTCCAGAGCTGAAACAGTCCATTCTTTGCTTCAACACGGCAGCTAGTTCCTATTCCCTCCGCGAGTACGCTAGACAACCGTTACTCGATCATTGATAGCTTGCAACCTCGGGGGACTTTACCCGACGCGGCTGTGATGGCTTAGTTCAGCATCTGCCCTGTATGGTACAATACCGCTCTGTGTTGATTCGGACCGTAGACACGATTGTTTGTTCCGTGTATTTTTTGATACCGATGGAGGTACATCAATAGTTCATCTTTCCGAACGGAGACTAGCGAGTGTAGGTGGAAGATCTTCTACCAATCGTACCGCTCGGCACCGTCGAGTTTGCTAACAAAGCGCTCATTTTGACGGGGCCCACCCTGTCCTCATGCCCGTGGGGAGACCGGGCACTATGGCTTGCAGTAGCTGTCAGAAGTCACACTACAGGGCGCCTTCCTATTCCCAGTAAGGTTCTGTATGTCGTAGTACTTTACCAGTTGGGAATTCTGTATGAAGGAGAAATCTTGGCCTCCGACGTCTGAAAACGCAAATATTATCTTCATCCGCTGGGACTTTACATGACGGAGTCGGGCTCATAGGCTGGAGCTGGGTGACGGGCGATCTGGCAGGGGATGTATCTATATCTTGTATGGGATCCGCTACTGTGGAACAAATCTGGGACTTGAATGGCGCTACGCCTCAACCGAGCACCGTGTGCGTGATATACAGAGAATACATTACGGATCTATATTAGACGTAGAGTGCAGATGCAAACCCGATCTTGCCTCCCTCAGAACGAAGACAAGCCACGTATTTAATTTCGCGTCCCCGCTGAATGGGAAGACACTCGTATAAACAGCCAGTTGCCCAGCGCCCAGGCCACCAGCACAAACAGCGTCGGCAGAGTAGGTTTCTACCAGACAGAACTCTCTTTCCACGTCCGTACGTCTATCATCGATAACTGCTCACAATTATTGGGCTTAAATAACGACGCACTAGGGGCGCCTAGTGGGGGAGGAGGCAACTTGAAGCTCGACAAACCCTTCTCGTGAAGGTTCGGCCCACGGTCTCGTGACCTTGTCCCGAATCTGAATCGACATAGAGAGAGCACAACTGACCTTCGTACCCTCGAACGTCGTAAAAAGCGTCTTTGTGTGGCAAGTATCGTTATTACCGGTCCCTCCATCTCCGTAGTTAAGGGTCCGCCTTACAACCCAAAAGTCCACTTGGGGCCCAACTTTACTCTTAAGCGCCGTTGAGCCTGTCGTGGCTGAATCAACAGCAGCCGTTGCGAGTCTGGACGAAGGTAACTCCCGGGTGGGACGGATGGAGAACGGTTCATTCGGTATTGGGGATGTAGCTGGCGGGCCAGTCACAAGCAGTCATTGTCCGAGGAGTTGGCTTTAACATGCACGGGCAAGTCTGCAAAGGGAACATAAGCCGTAGCTAGTGTCTGACTCGCTATTGGCGTGGAGGACCAATGCCACGACGGGGAAGACTGAAGATGGTGGGAAATCTCCTGTTGAGCACGGCTCTTTACTGCAGCAATAGTATCAGTGAGGCCTATACGATGAATACTATTACGTCCAGGCAGCTGGTCAGACGTTACCCTTCCGCCAGTGATGTGTCGACCATTGGGCTTAGGGTTCAAGTGCGTTACTTTTGGTAGCCGTTCCTTGAGGACATAGCGGCTCTCCGGAGCTCGAATCCTGACGAGAGGCATTGGAGAAGGATCTATGAAACCGCTGCAACATTCCGCGTACCGCTGCCGGTGCTTCAGGTGCGGGGATTACGCTGTACGAACGAAAACTGTAAGGCTGCACGCTATGGTGTAGCCTCTGACGATTAGAGGACCAGCCACGCCACCGTCTCCACGCACGCCAGACGTCAGCTGCCATGACGCTTATCTTTTCGGTACCACGGTCTCTCTCATACCTCTCGGGATGTAAATGGGCTTGGGTACGCTAGTCGAAACGGTCACGGTACGCTTATTGTTGTGAGCCAACCCCTGGGTCGTGGCCAATCGTAAAATCATTGAAGCGTATCAAATCGTCATTGAGGCAACCGAGAGGTCGACACATAGCTGAAAAGTGTCCCGTATTCGGTGGCGACACTGATACGTCGTCTTCGCATATCGTAAATACTAGGCGGTCTTCTCTACAAGCACTCTGCAACGCTTTCATTTTAAGTAACGACTGGAAACACCACCTCAGTTAGCCTCTGCCGTCTGGCCGGGTTTATTAACCATGTTGGTGAGCTAAGAAGGGTTGTTCTAAATACCCTCCCGTACTGCAAACCTCGGAGTACGTATTTAAAGCCATGATGCATTCAGGAGTCGACTTACTGTTTTCGCGGTGGAAAATCGGAGTATATGGCATATGACCGTGGAGCAGTAGGGGGAGGACTTTGGCCGAGGATATGTTCGGAACACAGACGATGATTCGCAGAATTGCAAAACACGACATCTGGTTGCAGGCGTTAAAAGGTCTAACCGAGTTGGAAGGTTTTAAGCACCGTTTGGAGACAGCCTAGTTCTCCGGCGCGGTACTTAAAGCGACGCCTGAATCCCTACAAGCAAGTTCGCCAGTTTTTCCTCTATTTATTGGCCGCATTCCCTCGGTTCCTTAAATATATGACGCGTTCCTAACATGTCCTTGCGTTTTTCAACGATAGCCAATCCCAAGCACGGCAGGGCGTTTTGTGCATGGACAGAAGCTTCTACCCGCTGAGACTGGCATAACCTGTTTGTAACTCGCGCGCCGGTTGAATTCCCGGGAGTCATGCGAGCTTCTTTAGCTCCCCCCACTCGGTCTCAAACCCATGGTGTTTTGCTGATAAAATGCAAATCCAAGCCTGACGACAGCTTCGATTACAGCTGTACCATCGCAGGGCCTTGGTACTCTTCTAATTCCGCATCAAAAGGGGATATTATTAATGCTGTAAGTGGCTTTACTCCTTGTAAGAATGAGGGTCTATGTTCGGCACAGGAGTGTCCCCATTAATACACTTCCGGTAGCTCCCCATTCGTCGTTGCTTATAGTTGTCGGTTTACACTAGATACTCATGGTATATGTAACTAGGATAAATGGGAAGACTATTAACATCCTGCTGGACTCAACTGGAGTTTCCAGGGGGGTTAGTCGGCCATACCGCAGTCTACTTTCCAAAATTCCACTAAACCCTTGAGGTGGACCAGAGCACTGTGATGGCTGCCTGTCCCCCGCCATTGTCAGCGGATAGCTTCGTGACGCCGGCGACTGGGAGCAAGCGCCGTAGAGCCACGCTCTGTAACCAACAGTAACTGGCCGAATGGTCTTAACTGCGGCAGAATCCATCGTAGTAATTTGATACATCCGGATCTTCGGTGATTGTCCAAATATTTCCCGTACATGCGGGCGAAGGTAGGTACTGCGCGGGTTGCCATCCCTTCGTCGCCGGACTTGTACAAAAATAATGGGAGATGAAACGGAACACTTGCGTCTTTCCATTAATCAGCAGCGCTTAGTAACCTGCAACTGAAAAGGCATAGAGTCCCGACGAGAACTGCGACAAAAAAATTCTCTACAGTTGTATTCCGCGTTTAACAACCATGGGATTCCCAGGGTTACTCAACATGATAGAAAGCCTTATAAGTAGTGTGCCGAGTTTCCGGGCCAACGTGTAGAGCGCGCATATGAAGAATCCTCGAGGAAGCACTGCTCCGGATCCATCCTAGAGAAAGGAACCGCCTCCCGTACTTTCAAGCAGATCGGGCACAAGGGGCTGTCCGAATACGGAGAGATCGTCAAGTAGATGCTCAACTATCCCAGCTGAGCCCCAGGGCAACGTCAGGTGGTTACGCTTGAAGCAGACACCTCGACAATTGCAGCGCTGTTATTAAGTTGGGTAATCACGTCCTAGTTCGCCTACCTTATGTCCGTGACATAGAGATGCACAATGGAAGGCCCGAATCTACGTTGGGCGATGGGTTTCGACACACTACTATCGAATTTCAAATGTGGGCTTGTTTAATAATAGAAACAGTCAGATCGCTTATACCGGAGGTAAAGGACGATGCCACTGCACGAATGAAATTTAGTAAGCCCACATCGGCTTTGACTTCTGCCCCACATCACTATCGGATACTTTACTTGTAATGACAGCTACAAGTACGGTAAGTACTTAACTCTGAATAGCCCTATGAGATGAAGACATGATTCCTATGGGTAGTCAGACTGATTGGTTTTGTAAATACAATGCTGACACCCAGCATTCAGTTTCACATCGCGACTGACATTCCTCGTGGAAGATTGCAGTGAAAACTCGGCTACGTATAATCGATTAACTCGTAGCAGCGGATCTTAGAGGAATTTCGCAGACACCACCAGTGGGAAACAGCAATGTAATCCGTAACCTAGCCGGCTACCCGGACATTGTACAAGGGCCGGTCTACCGTGCCTCTGTCGGCTTCGGAAGACGACCACTGAGCTCCGAGAATCAGATAGGGCGGTAGTGTATTTTTATCAAACAACTGAAGACATGCTCAGGCTGTGCTTGGCTCCACCGTGGACTGTTTGGGAAGATGCTGTCTGAATGCAAAAAACTTTTCGAGCTGATCGCCCACGTTTAAAGGGTGTTATGTTGTCACTTCTGGTCTCAAAAGTATTCGCGTCTAGTTCAGGCCCTTGCATCTGTAAGTCTTGAGTGGCATGTAGCAACCTGATTGTCGCGTTTAGCTCGGCTCAGCACGTCGCAACTGTTGGAACACCCACGATTTACCTCGCTGTTCACCACATGGGACAACTAAAGAGTGAGTTCCATCCGTACCATTCGGAGTCAGAACAATAAGTACGAACGCGCGCGGACTTGAGTCTACTAACGAGACTAAACGATGAAGAACGGGTTGATGCACGTGGCGCGTCCACTTAGGTATGCCTTTGTGACGAGTGTGCGAGTAGTGGGTCAAGGACGTGCTGAGCGATACTATTAACAGTAGTTATGTCCGAACGAGCAACACGAACTTGAGCTTTTGACCAGTGGAGTGACTTCAGGTTACATGATATATGCAGCACGGGCATGTCCAGCCTGGAAGGACTATTCCGACGCGGCGCCTAAATGAAATAATGGTTCCATGGGTGCATTATGTTCCGTTTAGGTCCAAAAGGGACTGAGATCTAGTCTGACAGCGCATCCGAGAATGCACAATTCCTCCAAAACTTGACTGTGCCGGATCGTACCCTGCACATTAAGAGAGCCCAATTTGTCCTGGAGTGGCACTGATCCAAAATTACGGCTCAGGGTTTGAGGCTGTGCCCAACACTAAGTCTTACTTAACAAAGTAATTATTGCTATCGACAAATGACCCCTGGTCGCTCTATCCAATGGGCGTGTCCATCCATCGTCCTCGGGAATCCGGTTACCGACAGGTGAAGGCATTTTACCATAATCGATCTAGAATGGAGTTACAGCCACTCAATAGCGCCAATCCACTCAAAACGCATCACGTCAGGCTCCATGCGGGCGCGGAAGGCTTTAGCCCGTAACCATGAATTTCACGTAGCATGATCGTAGCGAATCCTTGCAACACCTGATAGGTAGCATGTTGCCTTGCCTTATTGCGTGGACGGTAAGAGAATTCGTAAGACGTCTAAAGTCCACAATCTCTTACGCCATAAGAGTGCAACCAGAACGAACAACAAATGTGTTATATAGAAAAGTGGTTTTCATTACCCTGTTAGGGTGTCTGCCGAATAAGTCGGATAATGATATCGTTTACGACAACGGTACTCAGGTACCATCCGGAGGTGTTGGAGATGTCGGCTGAAAAAGGAAGAACTTCCGCCTGGAAGCCGCGGAAGCTGTCCGATAACTACTAGTTCTTAATCTCATGTTAGTCACCTTGACGCAGCCAATGCGAAAGTGTCCACGGTCGGCCTGACAACGTGTGGAGATCCGGTTGTCCAATGAGTCCTAGTTAATAAGAGTGCAGTGCCTCGTATGACTGGCCGTGGTCGCCTGTATACTTTGCTGCTACCGGCAAGGATCGGAGTTAAGTTGAATGACGTATAATATAACGGCTGCGCATAAAGTTTTGTTGGAAGGCACTCGTCCTTGGGGAGCCATTGCTAGGAGGGGAAAGCACACGTAGATATGTAGCTAGTCCCTCGGCAAGCATCCGGGCTAGAGGATGAGGGAAAAAGGGGCCAATAATGGGTTAGCGAGCACTAGACTTATCCGTCATGCAGGCCTCCGATGGTCAGAACTCACCTTTGCTGCACTCATGGTGATGAGACTGCGGCATGGAAACGAGAAATATGCCACCCAGTCACTTTGTCGGTACATAAATTAGTTCCTCGCGATGTAGTTGACGTAATTGGGGTGATTTTTGCCTGACATAGTCATAGTCGAACTGGACCTTTCTACGCAAGGCCCCGCGACCCAGTGCTCCAGCGACGTCCTTCGCCTTTGTGTTAGCCAGGGACGCATACGTAGACGATGGCGAATCGTAACATACATTTCCATCAAAATACATACTGAAGTAAAAAGAGCGCAGTGTAGGATTGGAAACGTGACTATGAATCTTTGAAGTCATCACACGGTTATGAGTCCCCGCTTCCAGAAGCTCGAAGTATTACGTGCGTTGACACAAACCGTCGCGCTGAGGCTCGTCGTTTTGCCCCCAAATTTCTTCAGGGTAAGATTTCTTTCCCGCAAATTTGGACCAGTACCGCTATCCGTTGAGCGCCGGAGAACCGTAAACCATAGCTTGGGGAACTGTATCTCGATCTACGCATATTTTAGAGAATACGTGAAACTATACACACGCGAGGGAAACACTACGCATAGATGTTCGGATCGCGAGGCCCTTGCGTTGTCTTTAGGGTACGACCTGGTGCCCGCTTCTGTTTTTTCCACACAGCGACCGTGCTCGTGAGCGGAATTACCGACAAATAGTGTATTCTTCAATAATTCGACAATCGGAAGATAACCACCTATCTCTCCTTTGTCCCTCTGTTCAGCACCAAAGCTACTAAGGTGTGGTACTACTTGCGGCATCAGGGATATCCATGATCACCGAAGGATGCCCGTACAAATGTGTACACAAACTTATTCAATCTCAAAGAAGAGTGCAGTGGTGTTTTGAGATACTAGCGTAATTACGGTAGCGGTACTGCGTTAAGCCTTTGCGGCGAAGC
		</sequence>
    <sequence><taxon idref="Location_2_1_1|35.14861825249943"/>
			ACATCCCGTCACCGTGGAGCCAGTAACTCCCGGCTCTGTAATCCCAATCAGTTTTTGAAGTATACGGAAAAAGTTTCAGGTTCCCCAGTTCATGTGAATCCTGGGTCCAGAAACTCGTGCGGAACGCGGTAGTGACCCGTTTCTTACACCGGTTGAGGGTTGGAAGCCTTAGCCTTTCCACATCTATTGTGAAGTCTAAGGCTCCAGGAGGATTCCGGCATAAGGTTCCATGCTTTCTCAACCTATGCGTAGTCATCAAACACGGATTGCGATAAACAGGAGTAGCTAGTGTTTCAATTGTGGACCCGTCCCTCTTATGCCCCACCAGTCGGGAACGTAGCTGGGCTGACATCTTCTGTTCAACCGGCTGTTCCTAACACAGCCAGCAATAAAAAAGCAATTAGCTTTGCAGTCCGTGATGGTTACTAACTTGATGAACCTTCGTAAGGGTCGTGGCCCCGGACTTAACCGCGACGAGTAGGACTACTAGGTACCAGTGCCTCATTTTTTTATGGTCACGATCCGCGAGCTGCCGCGGAGCAGTTCTCCAATGCTGGGTGTTGCGTCAAGGGTTACTCCCGTACTGCATGTAACTAAGTTTTACCCAAGAATTGTGACTGGGGGCAGCGCTACGGATTCCTCGAGGACCGCTGAACATCGATTAAGGCAATTGGTGTGTAATAGAGTTATGTCTGCGGAGAGCCTTTCGTGAGGGGGGTGCCAGACTACTGAACGCTTATGTAGTTGAGCCGCACGACTACAAGTGAAGCAAACATGCCTTTCAATTTGTTCGTGCACAATGTTATTATACTTACAAGTACCAACACGGAACTATGTCCCATCCACCTCGCTCTGCCCGAACGTTAATTGTTTATAGACGGCCACTCTGGGCTCGTCACTGCACAGCTCACTAACCTTACCGTCGGATCGCAGAGGTTCTCGCGGCACCAGTTTGCTATCCTTATGCATTGTCAGAAAGCCTCAGTATAACGTCACTAATGATGAACCCCGACCCAATCTCCAAGAGTACGCGAATGCGGACATTGAACTTTCCGTGATGGACCTCACAAAAGGTTCGCAACTACCTCTGATACCGCAATTCAAAATTCCAACCCTGTTATTGAACGTCCCACGTTAGCACGCTCCCAAGGCACACGTGTTTGAGTTCAGGTTTCTCTGTGGCGGGAATCAGAAAATCTATCAAGTCAGGAGGTTGGGGTTCGGTTAACCCCGTCGAGGCTTAACACTTAACTCGTATGTACTAAACGCCATCACTAAACAAGCTATGGACTCATGAAGGATTCGTCGAAACACAGGCCTCGAGGGGAGTCCTAGTCCTATAGGATATCTTTCGCCCCGTTCACGTTTTGGAATGCTCTAAATTCGTAGCTCAGCCGAAAACCAATGCCTGGGCTGCTCCCATGACGCGTCAATTTAGGTTGATTGCCGAGAGGTGCACCCAGATGCGCGACTCAAGGGGAACATGTAGGCACCCGTAATATTGGCGGGTTATGTTTCTCTCCTCTTTTCGGAGTCACTGTCGGCTTTCCGTGACGTCTGTGTGCTCACAACTATAATGACCAGATCCCACTTACGAGCCAGCCATTCTATCTGTTATTGGATAGGCGCTCAGACCAAAACAGAAGTAACAACCCACGACCTTACCAAACGATGAGTGCTCCAGTCTTTGCAGGTTGTCTTAAAGTACTGCGTCGGTCCTGTCACCCGGGCACGTCCTCATTAGCGGATGGGGAGGCTAGATGAAAGCACGGGCTTCAGGCAAAGCACTAGCGCGCAATCGTTCTGTTCGCGCGAGCCGATTGACGCATCGTTCCCAGAGGCTGCGGCTCGGATCGCGGGACCGTAGACTCATCTGAGTCTGCGGACGCGGCATACAGGGCGGGCCTCGAAGGGCCATGGACGGGTCGGGCCTTAACAGCAAGAAGTACTTGAGACCAGAATTTTGCTTCCGGCTATTGGGGGTCATTTCACGCGTGCAAACGTAATGAGCTCCCGAGATATCTACTCCCTTCCGTCCTCACGATGAGATATGGAAATTGCTGCACCTTAGGCGGCTTATGGGCAGCACTTGGCCCCTCATCTTCTGCGTGCTGAGCCAACTAGTATAATAGTGTGCGGTCTCAGGGGAAAACATCGAGGACACTGAGTCCTCACGTGCGCACGCGACCCATTTTAATCGGTTACACTTTGGGTGAGTTGGTGCCGCCCAAATTCCATACGGCTTGGGAAAGAAACTACAAGGGCGGCGAGCGCGATTAGCCAACCTCCACAGGAGGTGCGTCCGCGATGGGAGTAGTTGAATTGCACTGCTGTAGGGAAATCCCTTCGCCGGCATCCTCCGCGACTCACTGCGCTCCGCGTAAACCTAAGCTAGGGAATACCCGAGATTGGGGTCCTTGCAGAACAAAGCGCGGTCCATACCAATATTAGCCTGATCTTGCCCTGCGAGGCTAAAGATGTCGGAGGATGAACTTAGTATAGCGGAGCCCCGCACTTTACTATCAGCGGTGCCCACCGCCTGCTAAAGGACAACCGCACCAACAGAGTCATGTATTACTCACATTAGAGGTCGGCCATATGCCTATGGGTTTGAGACTTCGAGGGGTCTGTGTAGCATTGAAGTGTCCCGGGTTATTTCCGGTCGGGGCACGTCCAGGGTTAAGGACCTGGCACTCGATAAAAGAGCTTAGAAGAGTGGAAGGGTTCTCTTAGACACTCGGAGTTAAGGATGTTATGACGGCGCTCATCGACCGTGTGACAACCGGACGCTTGACCACAATCTTTTGTCTCCGTGTAGGACTTGAAGAGAACGTTTGCGTATCAGCTGAGGCATGGCAGACACTCCACGGCAACTCTATTTTATGATTCAGCTTGTAAGCGGCTTGAGGAGCCGTCGATTTAGTTTTTCAACGAGCACTGCAATAATTGCTTGCACTTTCTAGGAACACGAATAATTTTTCTAGAGCGTGCAGCACGGCGACTTCCTTGCCATGATTGCAACAAAATTAATGCCACCCTTTTTATCTGCGGGCACTTCGGGTTTTAGCAAGGCTCTGCCAACTCAGTGTTGTTCCCAATTCCAACCAGGTACAATCTGCAGCCGCGATAGGCCGTCCAAAGAGCTATTGAAGAAGCCATGCTTAGCGTCAAGATTCCTTTTCTTCGACATTCGCCGATCAGACCCTGATAGCTTAATTCGGTCGGCGCGTTTATGCACAGCATATATCGCGATTTCTGTACCCCTATATAAAAGACATCGCCGTTACCCTCACTTTTCAATAGAAAATAGAGATGAAAGGTAAGAATCATGAATTGCTCGATGGGAGTGGTTATCCAATGTCGCTATCACATTGATCGTAGATGACCTAGGAAGTTAGTAGAGCCAAATTGCAGTATACATAGCAGCACCAAGACTCCTTATGCACACGTCACGTAAGCCTGAACCAATGCCGTTCGACTAGATGAACCTGGGATTCGTTACAGGGGCGCCGCCTGGCAAAAAGGAACTTATAGTTCCGTCTTAATGGTAACGATAAAACAGAGTATGACGTGTAAAGCAGCTACGGGGGGGTCAAGCGACGACATGAGTCTTCTTCTATTGTTTTGAGCATTCACTAATCGTTTGAGCAAACGTGGTACTGCATACAGCCAACTCTAAAGCCAACAAAGCCGGGAAACGGAACTCAGAGCATGCACATCGCACGGCGAGGTCCGAGCGAAAGATACAGATCAGTGTTGACTACTTATGGGCCGACCGTCCTCGCGCCACTGTTCCATATCGGCTTTCTAGAACTCACAAGCGTACACACGATGAAGGGCACGAAGAGCTTATGACGGGATAGTTGTTTGCGTTGTATTACACCTGAGGTGAAACCCGGGTGAATGTCAAGGAGATGCCCTTCCCGATAATGGTTCGAAAACGCAGCTAGACAACTCAGAGAGACCCACTATCCCTAAACTCAAAAACTTGCCACATAGCCCGACCCGCAGTACCCGGTGACATGTATGGGCGATAGCCAAAGCGTGATGTTAGTCCAAGTAGTTAATAAGTAACCGTTTCGGTCTACATAACATAGTGCCGAGAGACTCTTTACGATAACCAGAGGCAGGCGCAAATCCGCTCTTTACCGTCAACACTTAAGCAGTGAGCAGGGGTATTGACGTCCAAAGTCAAGCGGAGCAGACTCATACAGTGCATAGTACACTACAGAGCTATCACAGTGTTAGGGAACGGTGGCGTCTGTGCCCGGCATCGTATCTTGTCCGCGCCCGAGAATGGACCATTCCGATGGGGCTGTACTTGAAAGCGACGTGGATCCGTACACCTAACCTCTTTCCACTGGCGCGTTCTAAGACAATGAAACCCGTACCTTTGCTGGATACGGGATCCTGGCTGCCCACACTTAAACGATCTTAGTTTCTTTGTTATCAGGTGACCAACGTGAGGATGGGTATGTAGTAACCGTGAGACTCGGGTGCCTTTAGCGAATTACCTGCTATCGAATATTGCGACTTAGAGGCCGTCAGTCCGTGATTCCAACCCAACCACACCTACGTCCCCCACAGGTGCTCGTTAACACAAAGTACCGATTGATCCTACAAAAGTAATAAGCACCTTCTATCCTTAGCCGTGATAGGAGGCACACGGGCGCTTGGAGGTCGCACATACGCGGAAGGATCGCCCAGGTTCGCACCTCCAGAGGTAAGGGCCTGTTCTAGCGCCACGCTAACGTCTGACGGGGGCCCCTGCACTAAGTGGAACGACCCCCCTGGCAAGTACTATAGCATGACTACACTTAAGCTCGCCGCGAAGCTTCAAACTCCTATCACGACTTTGGTTTACAAGTCCCGCCTTCATTTCCAGAATGGGGCGTCTACACATTCTCTTGCGATAATGAGTGAGAGCACGAATGAGAAGGGGCGAGGTTCACGGGCGCTATTTGGCACGGTCTATGCTGGTGTGAAACAGCCTTGTTGCGTCTGGCCAATGAACTTGCAGTAACACAGCCCGTCGCTTGTATATCACTATTCCTTGGAAATTTGTAGGCACATAGCGCCGCTTCCGCGCATTGCCTATCGAATCTGCACAGCGTTACCAGGGCCGACAGGTTGAGCGCTATCCCTCGCCCACGATGCATCTCGGATATCATCTCTAACTAGAGGGGTGGAGTGGTCACTTTTCCATATCATTCCAGTGGTGGCGAACTCCTATAGTTGCGCGAAGGGCGCCCGGGTAAAACTCGCACGTAAGAACCCTGACGTTGAATAGGGCCCAGGAAATTTTATTCCAGGGCGAGTCATGCCTCGACGTGGCGAGCCGGCTTGAATCGACCTGAGTATTAATTCCCCATACGTTATGGGTAGTTTCATGGCGGAAAGCTACCCCGATTATAAGTATTTGCTAACCGGACTTAACGATGGACCTCAAAAGCTTTTATTCAAAACCATGCTTATAGTTGAACGTATCTTGAACGAAATTCTTTTGTCTCATAGCCGGTTCAAGCCACCAGTGTTGACTACTCGTCGCAACTTAAGGTACGCGCACGGGTCAGCCTACGCCCTTGGCTCCACCTAGTTATTTTGATCCAATTCCATACTATACTGCGCACCGGCCTCTACTGCTGCCAATTGCCTTAAAAATCACACCATCATCTAAGCCTCAGCATAGAGGGAAAAATGGGATAGGTCATTAGGGTATCGTTGCCAAGTGATGGTAGCAGACCAACCATCTAATAATCTATGAGCCAGGAGAAGCATGCTCGTGAGATGGATGTCTTTACCCCTTCATGGCAATTCGTCTTTCTGAAAACCACGGCAACGCGTCCCGAGACTCTCTACAATCCCCAGGGCAGTCGTTCAACTTCTCCCTTCCACATTCTGTGGCAGTTCCCAGCGGAGGTATGTCTACTCTTGAGTTCGCTCACTTATTCACGGCTTTCCGGCCGGCCGAAACCGTAGTGTCCTGTCTAAGGGGCATTGCTCCAGGCGGCGGATCTTGTCCTAAACCTAAATCCCTTTCCCGGCATTTATGCTGCTGTTATAAAACATACGTCCCTTGTTGGTCCGAATTTACGTAGGTGTGCTGCTAAAAAGCGAGTTTAAAAATACCCAGACATCAGCAATTAAACCGATTCGCCGGTGGTACGGCACATACAACTGCAATGTTTTTTATGCATAGGATTGTCTGAATTTAATTCTTCCTTTGAACCCATAAGTGTTGGCGCTACTTCATGTGCGTGTCTAGGTCAAACTAACCAGTGGATAGTGATTGAAACGGGTCGCTGTATACGTTTTCGAAACATCGCTGAATTTTTGGCTGTATTCGCATGTCGTAATGCATGATAAAGCGACGTTCTTATAGCTATCCCGATTCCCGACGAGACAATTGACACGACGTAACCCGCACTAAATCCCTGGCTGTGTTGCTTTGGTGTTCAGGAGGCCTGCTTGTAATTGTATCACTAAGGCCAATGATCCGACATGGCCACGAGCAATCTAGATTCCCGGTGGTTCCGAACCTGGGTGAGCTTCGTATCCTTCCTATCCTAGGCCGACTTAATTTCACGGTTAAGCATATGGCACACGCGTAGGATAGGTATAAGGGTCTTCGCGTAAGTGATCCCGACGCGCAACGGCACCGCGCCATGAACATAAGTCCAGCGCCCAGCATTTTAAAATCTGTCGACGCCATCGTGCGGTTTACTTTTAGACCCGTCTGACCACATTGCAGCTGACGTCGTGGAACCTGCACTCGCTCGTCCCCACGTTCTCATCGAGTCGCGGTTGCTAATCGCCGTCTTAATCTAATCGCACACATCACAGTTCCAGAGCTGAAACAGTCCATTCTTTGCTTCAACACGGCAGCTAGTTCCTATTCCCTCCGCGAGTACGCTAGACAACCGTTACTCGATCATTGATAGCTTGCAACCTCGGGGGACTTTACCCGACGCGGCTGTGATGGCTTAGTTCAGCATCTGCCCTGTATGGTACAATACCGCTCTGTGTTGATTCGGACCGTAGACACGATTGTTTGTTCCGTGTATTTTTTGATACCGATGGAGGTACATCAATAGTTCATCTTTCCGAACGGAGACTAGCGAGTGTAGGTGGAAGATCTTCTACCAATCGTACCGCTCGGCACCGTCGAGTTTGCTAACAAAGCGCTCATTTTGACGGGGCCCACCCTGTCCTCATGCCCGTGGGGAGACCGGGCACTATGGCTTGCAGTAGCTGTCAGAAGTCACACTACAGGGCGCCTTCCTATTCCCAGTAAGGTTCTGTATGTCGTAGTACTTTACCAGTTGGGAATTCTGTATGAAGGAGAAATCTTGGCCTCCGACGTCTGAAAACGCAAATATTATCTTCATCCGCTGGGACTTTACATGACGGAGTCGGGCTCATAGGCTGGAGCTGGGTGACGGGCGATCTGGCAGGGGATGTATCTATATCTTGTATGGGATCCGCTACTGTGGAACAAATCTGGGACTTGAATGGCGCTACGCCTCAACCGAGCACCGTGTGCGTGATATACAGAGAATACATTACGGATCTATATTAGACGTAGAGTGCAGATGCAAACCCGATCTTGCCTCCCTCAGAACGAAGACAAGCCACGTATTTAATTTCGCGTCCCCGCTGAATGGGAAGACACTCGTATAAACAGCCAGTTGCCCAGCGCCCAGGCCACCAGCACAAACAGCGTCGGCAGAGTAGGTTTCTACCAGACAGAACTCTCTTTCCACGTCCGTACGTCTATCATCGATAACTGCTCACAATTATTGGGCTTAAATAACGACGCACTAGGGGCGCCTAGTGGGGGAGGAGGCAACTTGAAGCTCGACAAACCCTTCTCGTGAAGGTTCGGCCCACGGTCTCGTGACCTTGTCCCGAATCTGAATCGACATAGAGAGAGCACAACTGACCTTCGTACCCTCGAACGTCGTAAAAAGCGTCTTTGTGTGGCAAGTATCGTTATTACCGGTCCCTCCATCTCCGTAGTTAAGGGTCCGCCTTACAACCCAAAAGTCCACTTGGGGCCCAACTTTACTCTTAAGCGCCGTTGAGCCTGTCGTGGCTGAATCAACAGCAGCCGTTGCGAGTCTGGACGAAGGTAACTCCCGGGTGGGACGGATGGAGAACGGTTCATTCGGTATTGGGGATGTAGCTGGCGGGCCAGTCACAAGCAGTCATTGTCCGAGGAGTTGGCTTTAACATGCACGGGCAAGTCTGCAAAGGGAACATAAGCCGTAGCTAGTGTCTGACTCGCTATTGGCGTGGAGGACCAATGCCACGACGGGGAAGACTGAAGATGGTGGGAAATCTCCTGTTGAGCACGGCTCTTTACTGCAGCAATAGTATCAGTGAGGCCTATACGATGAATACTATTACGTCCAGGCAGCTGGTCAGACGTTACCCTTCCGCCAGTGATGTGTCGACCATTGGGCTTAGGGTTCAAGTGCGTTACTTTTGGTAGCCGTTCCTTGAGGACATAGCGGCTCTCCGGAGCTCGAATCCTGACGAGAGGCATTGGAGAAGGATCTATGAAACCGCTGCAACATTCCGCGTACCGCTGCCGGTGCTTCAGGTGCGGGGATTACGCTGTACGAACGAAAACTGTAAGGCTGCACGCTATGGTGTAGCCTCTGACGATTAGAGGACCAGCCACGCCACCGTCTCCACGCACGCCAGACGTCAGCTGCCATGACGCTTATCTTTTCGGTACCACGGTCTCTCTCATACCTCTCGGGATGTAAATGGGCTTGGGTACGCTAGTCGAAACGGTCACGGTACGCTTATTGTTGTGAGCCAACCCCTGGGTCGTGGCCAATCGTAAAATCATTGAAGCGTATCAAATCGTCATTGAGGCAACCGAGAGGTCGACACATAGCTGAAAAGTGTCCCGTATTCGGTGGCGACACTGATACGTCGTCTTCGCATATCGTAAATACTAGGCGGTCTTCTCTACAAGCACTCTGCAACGCTTTCATTTTAAGTAACGACTGGAAACACCACCTCAGTTAGCCTCTGCCGTCTGGCCGGGTTTATTAACCATGTTGGTGAGCTAAGAAGGGTTGTTCTAAATACCCTCCCGTACTGCAAACCTCGGAGTACGTATTTAAAGCCATGATGCATTCAGGAGTCGACTTACTGTTTTCGCGGTGGAAAATCGGAGTATATGGCATATGACCGTGGAGCAGTAGGGGGAGGACTTTGGCCGAGGATATGTTCGGAACACAGACGATGATTCGCAGAATTGCAAAACACGACATCTGGTTGCAGGCGTTAAAAGGTCTAACCGAGTTGGAAGGTTTTAAGCACCGTTTGGAGACAGCCTAGTTCTCCGGCGCGGTACTTAAAGCGACGCCTGAATCCCTACAAGCAAGTTCGCCAGTTTTTCCTCTATTTATTGGCCGCATTCCCTCGGTTCCTTAAATATATGACGCGTTCCTAACATGTCCTTGCGTTTTTCAACGATAGCCAATCCCAAGCACGGCAGGGCGTTTTGTGCATGGACAGAAGCTTCTACCCGCTGAGACTGGCATAACCTGTTTGTAACTCGCGCGCCGGTTGAATTCCCGGGAGTCATGCGAGCTTCTTTAGCTCCCCCCACTCGGTCTCAAACCCATGGTGTTTTGCTGATAAAATGCAAATCCAAGCCTGACGACAGCTTCGATTACAGCTGTACCATCGCAGGGCCTTGGTACTCTTCTAATTCCGCATCAAAAGGGGATATTATTAATGCTGTAAGTGGCTTTACTCCTTGTAAGAATGAGGGTCTATGTTCGGCACAGGAGTGTCCCCATTAATACACTTCCGGTAGCTCCCCATTCGTCGTTGCTTATAGTTGTCGGTTTACACTAGATACTCATGGTATATGTAACTAGGATAAATGGGAAGACTATTAACATCCTGCTGGACTCAACTGGAGTTTCCAGGGGGGTTAGTCGGCCATACCGCAGTCTACTTTCCAAAATTCCACTAAACCCTTGAGGTGGACCAGAGCACTGTGATGGCTGCCTGTCCCCCGCCATTGTCAGCGGATAGCTTCGTGACGCCGGCGACTGGGAGCAAGCGCCGTAGAGCCACGCTCTGTAACCAACAGTAACTGGCCGAATGGTCTTAACTGCGGCAGAATCCATCGTAGTAATTTGATACATCCGGATCTTCGGTGATTGTCCAAATATTTCCCGTACATGCGGGCGAAGGTAGGTACTGCGCGGGTTGCCATCCCTTCGTCGCCGGACTTGTACAAAAATAATGGGAGATGAAACGGAACACTTGCGTCTTTCCATTAATCAGCAGCGCTTAGTAACCTGCAACTGAAAAGGCATAGAGTCCCGACGAGAACTGCGACAAAAAAATTCTCTACAGTTGTATTCCGCGTTTAACAACCATGGGATTCCCAGGGTTACTCAACATGATAGAAAGCCTTATAAGTAGTGTGCCGAGTTTCCGGGCCAACGTGTAGAGCGCGCATATGAAGAATCCTCGAGGAAGCACTGCTCCGGATCCATCCTAGAGAAAGGAACCGCCTCCCGTACTTTCAAGCAGATCGGGCACAAGGGGCTGTCCGAATACGGAGAGATCGTCAAGTAGATGCTCAACTATCCCAGCTGAGCCCCAGGGCAACGTCAGGTGGTTACGCTTGAAGCAGACACCTCGACAATTGCAGCGCTGTTATTAAGTTGGGTAATCACGTCCTAGTTCGCCTACCTTATGTCCGTGACATAGAGATGCACAATGGAAGGCCCGAATCTACGTTGGGCGATGGGTTTCGACACACTACTATCGAATTTCAAATGTGGGCTTGTTTAATAATAGAAACAGTCAGATCGCTTATACCGGAGGTAAAGGACGATGCCACTGCACGAATGAAATTTAGTAAGCCCACATCGGCTTTGACTTCTGCCCCACATCACTATCGGATACTTTACTTGTAATGACAGCTACAAGTACGGTAAGTACTTAACTCTGAATAGCCCTATGAGATGAAGACATGATTCCTATGGGTAGTCAGACTGATTGGTTTTGTAAATACAATGCTGACACCCAGCATTCAGTTTCACATCGCGACTGACATTCCTCGTGGAAGATTGCAGTGAAAACTCGGCTACGTATAATCGATTAACTCGTAGCAGCGGATCTTAGAGGAATTTCGCAGACACCACCAGTGGGAAACAGCAATGTAATCCGTAACCTAGCCGGCTACCCGGACATTGTACAAGGGCCGGTCTACCGTGCCTCTGTCGGCTTCGGAAGACGACCACTGAGCTCCGAGAATCAGATAGGGCGGTAGTGTATTTTTATCAAACAACTGAAGACATGCTCAGGCTGTGCTTGGCTCCACCGTGGACTGTTTGGGAAGATGCTGTCTGAATGCAAAAAACTTTTCGAGCTGATCGCCCACGTTTAAAGGGTGTTATGTTGTCACTTCTGGTCTCAAAAGTATTCGCGTCTAGTTCAGGCCCTTGCATCTGTAAGTCTTGAGTGGCATGTAGCAACCTGATTGTCGCGTTTAGCTCGGCTCAGCACGTCGCAACTGTTGGAACACCCACGATTTACCTCGCTGTTCACCACATGGGACAACTAAAGAGTGAGTTCCATCCGTACCATTCGGAGTCAGAACAATAAGTACGAACGCGCGCGGACTTGAGTCTACTAACGAGACTAAACGATGAAGAACGGGTTGATGCACGTGGCGCGTCCACTTAGGTATGCCTTTGTGACGAGTGTGCGAGTAGTGGGTCAAGGACGTGCTGAGCGATACTATTAACAGTAGTTATGTCCGAACGAGCAACACGAACTTGAGTTTTTGACCAGTGGAGTGACTTCAGGTTACATGATATATGCAGCACGGGCATGTCCAGCCTGGAAGGACTATTCCGACGCGGCGCCTAAATGAAATAATGGTTCCATGGGTGCATTATGTTCCGTTTAGGTCCAAAAGGGACTGAGATCTAGTCTGACAGCGCATCCGAGAATGCACAATTCCTCCAAAACTTGACTGTGCCGGATCGTACCCTGCACATTAAGAGAGCCCAATTTGTCCTGGAGTGGCACTGATCCAAAATTACGGCTCAGGGTTTGAGGCTGTGCCCAACACTAAGTCTTACTTAACAAAGTAATTATTGCTATCGACAAATGACCCCTGGTCGCTCTATCCAATGGGCGTGTCCATCCATCGTCCTCGGGAATCCGGTTACCGACAGGTGAAGGCATTTTACCATAATCGATCTAGAATGGAGTTACAGCCACTCAATAGCGCCAATCCACTCAAAACGCATCACGTCAGGCTCCATGCGGGCGCGGAAGGCTTTAGCCCGTAACCATGAATTTCACGTAGCATGATCGTAGCGAATCCTTGCAACACCTGATAGGTAGCATGTTGCCTTGCCTTATTGCGTGGACGGTAAGAGAATTCGTAAGACGTCTAAAGTCCACAATCTCTTACGCCATAAGAGTGCAACCAGAACGAACAACAAATGTGTTATATAGAAAAGTGGTTTTCATTACCCTGTTAGGGTGTCTGCCGAATAAGTCGGATAATGATATCGTTTACGACAACGGTACTCAGGTACCATCCGGAGGTGTTGGAGATGTCGGCTGAAAAAGGAAGAACTTCCGCCTGGAAGCCGCGGAAGCTGTCCGATAACTACTAGTTCTTAATCTCATGTTAGTCACCTTGACGCAGCCAATGCGAAAGTGTCCACGGTCGGCCTGACAACGTGTGGAGATCCGGTTGTCCAATGAGTCCTAGTTAATAAGAGTGCAGTGCCTCGTATGACTGGCCGTGGTCGCCTGTATACTTTGCTGCTACCGGCAAGGATCGGAGTTAAGTTGAATGACGTATAATATAACGGCTGCGCATAAAGTTTTGTTGGAAGGCACTCGTCCTTGGGGAGCCATTGCTAGGAGGGGAAAGCACACGTAGATATGTAGCTAGTCCCTCGGCAAGCATCCGGGCTAGAGGATGAGGGAAAAAGGGGCCAATAATGGGTTAGCGAGCACTAGACTTATCCGTCATGCAGGCCTCCGATGGTCAGAACTCACCTTTGCTGCACTCATGGTGATGAGACTGCGGCATGGAAACGAGAAATATGCCACCCAGTCACTTTGTCGGTACATAAATTAGTTCCTCGCGATGTAGTTGACGTAATTGGGGTGATTTTTGCCTGACATAGTCATAGTCGAACTGGACCTTTCTACGCAAGGCCCCGCGACCCAGTGCTCCAGCGACGTCCTTCGCCTTTGTGTTAGCCAGGGACGCATACGTAGACGATGGCGAATCGTAACATACATTTCCATCAAAATACATACTGAAGTAAAAAGAGCGCAGTGTAGGATTGGAAACGTGACTATGAATCTTTGAAGTCATCACACGGTTATGAGTCCCCGCTTCCAGAAGCTCGAAGTATTACGTGCGTTGACACAAACCGTCGCGCTGAGGCTCGTCGTTTTGCCCCCAAATTTCTTCAGGGTAAGATTTCTTTCCCGCAAATTTGGACCAGTACCGCTATCCGTTGAGCGCCGGAGAACCGTAAACCATAGCTTGGGGAACTGTATCTCGATCTACGCATATTTTAGAGAATACGTGAAACTATACACACGCGAGGGAAACACTACGCATAGATGTTCGGATCGCGAGGCCCTTGCGTTGTCTTTAGGGTACGACCTGGTGCCCGCTTCTGTTTTTTCCACACAGCGACCGTGCTCGTGAGCGGAATTACCGACAAATAGTGTATTCTTCAATAATTCGACAATCGGAAGATAACCACCTATCTCTCCTTTGTCCCTCTGTTCAGCACCAAAGCTACTAAGGTGTGGTACTACTTGCGGCATCAGGGATATCCATGATCACCGAAGGATGCCCGTACAAATGTGTACACAAACTTATTCAATCTCAAAGAAGAGTGCAGTGGTGTTTTGAGATACTAGCGTAATTACGGTAGCGGTACTGCGTTAAGCCTTTGCGGCGAAGC
		</sequence>
    <sequence><taxon idref="Location_0_4_1|20.495134487246528"/>
			ACATCCCGTCACCGTGGAGCCAGTAACTCCCGGCTCTGTAATCCCAATCAGTTTTTGAAGTATACGGAAAAAGTTTCAGGTTCCCCAGTTCATGTGAATCCTGGGTCCAGAAACTCGTGCGGAACGCGGTAGTGACCCGTTTCTTACACCGGTTGAGGGTTGGAAGCCTTAGCCTTTCCACATCTATTGTGAAGTCTAAGGCTCCAGGAGGATTCCGGCATAAGGTTCCATGCTTTCTCAACCTATGCGTAGTCATCAAACACGGATTGCGATAAACAGGAGTAGCTAGTGTTTCAATTGTGGACCCGTCCCTCTTATGCCCCACCAGTCGGGAACGTAGCTGGGCTGACATCTTCTGTTCAACCGGCTGTTCCTAACACAGCCAGCAATAAAAAAGCAATTAGCTTTGCAGTCCGTGATGGTTACTAACTTGATGAACCTTCGTAAGGGTCGTGGCCCCGGACTTAACCGCGACGAGTAGGACTACTAGGTACCAGTGCCTCATTTTTTTATGGTCACGATCCGCGAGCTGCCGCGGAGCAGTTCTCCAATGCTGGGTGTTGCGTCAAGGGTTACTCCCGTACTGCATGTAACTAAGTTTTACCCAAGAATTGTGACTGGGGGCAGCGCTACGGATTCCTCGAGGACCGCTGAACATCGATTAAGGCAATTGGTGTGTAATAGAGTTATGTCTGCGGAGAGCCTTTCGTGAGGGGGGTGCCAGACTACTGAACGCTTATGTAGTTGAGCCGCACGACTACAAGTGAAGCAAACATGCCTTTCAATTTGTTCGTGCACAATGTTATTATACTTACAAGTACCAACACGGAACTATGTCCCATCCACCTCGCTCTGCCCGAACGTTAATTGTTTATAGACGGCCACTCTGGGCTCGTCACTGCACAGCTCACTAACCTTACCGTCGGATCGCAGAGGTTCTCGCGGCACCAGTTTGCTATCCTTATGCATTGTCAGAAAGCCTCAGTATAACGTCACTAATGATGAACCCCGACCCAATCTCCAAGAGTACGCGAATGCGGACATTGAACTTTCCGTGATGGACCTCACAAAAGGTTCGCAACTACCTCTGATACCGCAATTCAAAATTCCAACCCTGTTATTGAACGTCCCACGTTAGCACGCTCCCAAGGCACACGTGTTTGAGTTCAGGTTTCTCTGTGGCGGGAATCAGAAAATCTATCAAGTCAGGAGGTTGGGGTTCGGTTAACCCCGTCGAGGCTTAACACTTAACTCGTATGTACTAAACGCCATCACTAAACAAGCTATGGACTCATGAAGGATTCGTCGAAACACAGGCCTCGAGGGGAGTCCTAGTCCTATAGGATATCTTTCGCCCCGTTCACGTTTTGGAATGCTCTAAATTCGTAGCTCAGCCGAAAACCAATGCCTGGGCTGCTCCCATGACGCGTCAATTTAGGTTGATTGCCGAGAGGTGCACCCAGATGCGCGACTCAAGGGGAACATGTAGGCACCCGTAATATTGGCGGGTTATGTTTCTCTCCTCTTTTCGGAGTCACTGTCGGCTTTCCGTGACGTCTGTGTGCTCACAACTATAATGACCAGATCCCACTTACGAGCCAGCCATTCTATCTGTTATTGGATAGGCGCTCAGACCAAAACAGAAGTAACAACCCACGACCTTACCAAACGATGAGTGCTCCAGTCTTTGCAGGTTGTCTTAAAGTACTGCGTCGGTCCTGTCACCCGGGCACGTCCTCATTAGCGGATGGGGAGGCTAGATGAAAGCACGGGCTTCAGGCAAAGCACTAGCGCGCAATCGTTCTGTTCGCGCGAGCCGATTGACGCATCGTTCCCAGAGGCTGCGGCTCGGATCGCGGGACCGTAGACTCATCTGAGTCTGCGGACGCGGCATACAGGGCGGGCCTCGAAGGGCCATGGACGGGTCGGGCCTTAACAGCAAGAAGTACTTGAGACCAGAATTTTGCTTCCGGCTATTGGGGGTCATTTCACGCGTGCAAACGTAATGAGCTCCCGAGATATCTACTCCCTTCCGTCCTCACGATGAGATATGGAAATTGCTGCACCTTAGGCGGCTTATGGGCAGCACTTGGCCCCTCATCTTCTGCGTGCTGAGCCAACTAGTATAATAGTGTGCGGTCTCAGGGGAAAACATCGAGGACACTGAGTCCTCACGTGCGCACGCGACCCATTTTAATCGGTTACACTTTGGGTGAGTTGGTGCCGCCCAAATTCCATACGGCTTGGGAAAGAAACTACAAGGGCGGCGAGCGCGATTAGCCAACCTCCACAGGAGGTGCGTCCGCGATGGGAGTAGTTGAATTGCACTGCTGTAGGGAAATCCCTTCGCCGGCATCCTCCGCGACTCACTGCGCTCCGCGTAAACCTAAGCTAGGGAATACCCGAGATTGGGGTCCTTGCAGAACAAAGCGCGGTCCATACCAATATTAGCCTGATCTTGCCCTGCGAGGCTAAAGATGTCGGAGGATGAACTTAGTATAGCGGAGCCCCGCACTTTACTATCAGCGGTGCCCACCGCCTGCTAAAGGACAACCGCACCAACAGAGTCATGTATTACACACATTAGAGGTCGGCCATATGCCTATGGGTTTGAGACTTCGAGGGGTCTGTGTAGCATTGAAGTGTCCCGGGTTATTTCCGGTCGGGGCACGTCCAGGGTTAAGGACCTGGCACTCGATAAAAGAGCTTAGAAGAGTGGAAGGGTTCTCTTAGACACTCGGAGTTAAGGATGTTATGACGGCGCTCATCGACCGTGTGACAACCGGACGCTTGACCACAATCTTTTGTCTCCGTGTAGGACTTGAAGAGAACGTTTGCGTATCAGCTGAGGCATGGCAGACACTCCACGGCAACTCTATTTTATGATTCAGCTTGTAAGCGGCTTGAGGAGCCGTCGATTTAGTTTTTCAACGAGCACTGCAATAATTGCTTGCACTTTCTAGGAACACGAATAATTTTTCTAGAGCGTGCAGCACGGCGACTTCCTTGCCATGATTGCAACAAAATTAATGCCACCCTTTTTATCTGCGGGCACTTCGGGTTTTAGCAAGGCTCTGCCAACTCAGTGTTGTTCCCAATTCCAACCAGGTACAATCTGCAGCCGCGATAGGCCGTCCAAAGAGCTATTGAAGAAGCCATGCTTAGCGTCAAGATTCCTTTTCTTCGACATTCGCCGATCAGACCCTGATAGCTTAATTCGGTCGGCGCGTTTATGCACAGCATATATCGCGATTTCTGTACCCCTATATAAAAGACATCGCCGTTACCCTCACTTTTCAATAGAAAATAGAGATGAAAGGTAAGAATCATGAATTGCTCGATGGGAGTGGTTATCCAATGTCGCTATCACATTGATCGTAGATGACCTAGGAAGTTAGTAGAGCCAAATTGCAGTATACATAGCAGCACCAAGACTCCTTATGCACACGTCACGTAAGCCTGAACCAATGCCGTTCGACTAGATGAACCTGGGATTCGTTACAGGGGCGCCGCCTGGCAAAAAGGAACTTATAGTTCCGTCTTAATGGTAACGATAAAACAGAGTATGACGTGTAAAGCAGCTACGGGGGGGTCAAGCGACGACATGAGTCTTCTTCTATTGTTTTGAGCATTCACTAATCGTTTGAGCAAACGTGGTACTGCATACAGCCAACTCTAAAGCCAACAAAGCCGGGAAACGGAACTCAGAGCATGCACATCGCACGGCGAGGTCCGAGCGAAAGATACAGATCAGTGTTGACTACTTATGGGCCGACCGTCCTCGCGCCACTGTTCCATATCGGCTTTCTAGAACTCACAAGCGTACACACGATGAAGGGCACGAAGAGCTTATGACGGGATAGTTGTTTGCGTTGTATTACACCTGAGGTGAAACCCGGGTGAATGTCAAGGAGATGCCCTTCCCGATAATGGTTCGAAAACGCAGCTAGACAACTCAGAGAGACCCACTATCCCTAAACTCAAAAACTTGCCACATAGCCCGACCCGCAGTACCCGGTGACATGTATGGGCGATAGCCAAAGCGTGATGTTAGTCCAAGTAGTTAATAAGTAACCGTTTCGGTCTACATAACATAGTGCCGAGAGACTCTTTACGATAACCAGAGGCAGGCGCAAATCCGCTCTTTACCGTCAACACTTAAGCAGTGAGCAGGGGTATTGACGTCCAAAGTCAAGCGGAGCAGACTCATACAGTGCATAGTACACTACAGAGCTATCACAGTGTTAGGGAACGGTGGCGTCTGTGCCCGGCATCGTATCTTGTCCGCGCCCGAGAATGGACCATTCCGATGGGGCTGTACTTGAAAGCGACGTGGATCCGTACACCTAACCTCTTTCCACTGGCGCGTTCTAAGACAATGAAACCCGTACCTTTGCTGGATACGGGATCCTGGCTGCCCACACTTAAACGATCTTAGTTTCTTTGTTATCAGGTGACCAACGTGAGGATGGGTATGTAGTAACCGTGAGACTCGGGTGCCTTTAGCGAATTACCTGCTATCGAATATTGCGACTTAGAGGCCGTCAGTCCGTGATTCCAACCCAACCACACCTACGTCCCCCACAGGTGCTCGTTAACACAAAGTACCGATTGATCCTACAAAAGTAATAAGCACCTTCTATCCTTAGCCGTGATAGGAGGCACACGGGCGCTTGGAGGTCGCACATACGCGGAAGGATCGCCCAGGTTCGCACCTCCAGAGGTAAGGGCCTGTTCTAGCGCCACGCTAACGTCTGACGGGGGCCCCTGCACTAAGTGGAACGACCCCCCTGGCAAGTACTATAGCATGACTACACTTAAGCTCGCCGCGAAGCTTCAAACTCCTATCACGACTTTGGTTTACAAGTCCCGCCTTCATTTCCAGAATGGGGCGTCTACACATTCTCTTGCGATAATGAGTGAGAGCACGAATGAGAAGGGGCGAGGTTCACGGGCGCTATTTGGCACGGTCTATGCTGGTGTGAAACAGCCTTGTTGCGTCTGGCCAATGAACTTGCAGTAACACAGCCCGTCGCTTGTATATCACTATTCCTTGGAAATTTGTAGGCACATAGCGCCGCTTCCGCGCATTGCCTATCGAATCTGCACAGCGTTACCAGGGCCGACAGGTTGAGCGCTATCCCTCGCCCACGATGCATCTCGGATATCATCTCTAACTAGAGGGGTGGAGTGGTCACTTTTCCATATCATTCCAGTGGTGGCGAACTCCTATAGTTGCGCGAAGGGCGCCCGGGTAAAACTCGCACGTAAGAACCCTGACGTTGAATAGGGCCCAGGAAATTTTATTCCAGGGCGAGTCATGCCTCGACGTGGCGAGCCGGCTTGAATCGACCTGAGTATTAATTCCCCATACGTTATGGGTAGTTTCATGGCGGAAAGCTACCCCGATTATAAGTATTTGCTAACCGGACTTAACGATGGACCTCAAAAGCTTTTATTCAAAACCATGCTTATAGTTGAACGTATCTTGAACGAAATTCTTTTGTCTCATAGCCGGTTCAAGCCACCAGTGTTGACTACTCGTCGCAACTTAAGGTACGCGCACGGGTCAGCCTACGCCCTTGGCTCCACCTAGTTATTTTGATCCAATTCCATACTATACTGCGCACCGGCCTCTACTGCTGCCAATTGCCTTAAAAATCACACCATCATCTAAGCCTCAGCATAGAGGGAAAAATGGGATAGGTCATTAGGGTATCGTTGCCAAGTGATGGTAGCAGACCAACCATCTAATAATCTATGAGCCAGGAGAAGCATGCTCGTGAGATGGATGTCTTTACCCCTTCATGGCAATTCGTCTTTCTGAAAACCACGGCAACGCGTCCCGAGACTCTCTACAATCCCCAGGGCAGTCGTTCAACTTCTCCCTTCCACATTCTGTGGCAGTTCCCAGCGGAGGTATGTCTACTCTTGAGTTCGCTCACTTATTCACGGCTTTCCGGCCGGCCGAAACCGTAGTGTCCTGTCTAAGGGGCATTGCTCCAGGCGGCGGATCTTGTCCTAAACCTAAATCCCTTTCCCGGCATTTATGCTGCTGTTATAAAACATACGTCCCTTGTTGGTCCGAATTTACGTAGGTGTGCTGCTAAAAAGCGAGTTTAAAAATACCCAGACATCAGCAATTAAACCGATTCGCCGGTGGTACGGCACATACAACTGCAATGTTTTTTATGCATAGGATTGTCTGAATTTAATTCTTCCTTTGAACCCATAAGTGTTGGCGCTACTTCATGTGCGTGTCTAGGTCAAACTAACCAGTGGATAGTGATTGAAACGGGTCGCTGTATACGTTTTCGAAACATCGCTGAATTTTTGGCTGTATTCGCATGTCGTAATGCATGATAAAGCGACGTTCTTATAGCTATCCCGATTCCCGACGAGACAATTGACACGACGTAACCCGCACTAAATCCCTGGCTGTGTTGCTTTGGTGTTCAGGAGGCCTGCTTGTAATTGTATCACTAAGGCCAATGATCCGACATGGCCACGAGCAATCTAGATTCCCGGTGGTTCCGAACCTGGGTGAGCTTCGTATCCTTCCTATCCTAGGCCGACTTAATTTCACGGTTAAGCATATGGCACACGCGTAGGATAGGTATAAGGGTCTTCGCGTAAGTGATCCCGACGCGCAACGGCACCGCGCCATGAACATAAGTCCAGCGCCCAGCATTTTAAAATCTGTCGACGCCATCGTGCGGTTTACTTTTAGACCCGTCTGACCACATTGCAGCTGACGTCGTGGAACCTGCACTCGCTCGTCCCCACGTTCTCATCGAGTCGCGGTTGCTAATCGCCGTCTTAATCTAATCGCACACATCACAGTTCCAGAGCTGAAACAGTCCATTCTTTGCTTCAACACGGCAGCTAGTTCCTATTCCCTCCGCGAGTACGCTAGACAACCGTTACTCGATCATTGATAGCTTGCAACCTCGGGGGACTTTACCCGACGCGGCTGTGATGGCTTAGTTCAGCATCTGCCCTGTATGGTACAATACCGCTCTGTGTTGATTCGGACCGTAGACACGATTGTTTGTTCCGTGTATTTTTTGATACCGATGGAGGTACATCAATAGTTCATCTTTCCGAACGGAGACTAGCGAGTGTAGGTGGAAGATCTTCTACCAATCGTACCGCTCGGCACCGTCGAGTTTGCTAACAAAGCGCTCATTTTGACGGGGCCCACCCTGTCCTCATGCCCGTGGGGAGACCGGGCACTATGGCTTGCAGTAGCTGTCAGAAGTCACACTACAGGGCGCCTTCCTATTCCCAGTAAGGTTCTGTATGTCGTAGTACTTTACCAGTTGGGAATTCTGTATGAAGGAGAAATCTTGGCCTCCGACGTCTGAAAACGCAAATATTATCTTCATCCGCTGGGACTTTACATGACGGAGTCGGGCTCATAGGCTGGAGCTGGGTGACGGGCGATCTGGCAGGGGATGTATCTATATCTTGTATGGGATCCGCTACTGTGGAACAAATCTGGGACTTGAATGGCGCTACGCCTCAACCGAGCACCGTGTGCGTGATATACAGAGAATACATTACGGATCTATATTAGACGTAGAGTGCAGATGCAAACCCGATCTTGCCTCCCTCAGAACGAAGACAAGCCACGTATTTAATTTCGCGTCCCCGCTGAATGGGAAGACACTCGTATAAACAGCCAGTTGCCCAGCGCCCAGGCCACCAGCACAAACAGCGTCGGCAGAGTAGGTTTCTACCAGACAGAACTCTCTTTCCACGTCCGTACGTCTATCATCGATAACTGCTCACAATTATTGGGCTTAAATAACGACGCACTAGGGGCGCCTAGTGGGGGAGGAGGCAACTTGAAGCTCGACAAACCCTTCTCGTGAAGGTTCGGCCCACGGTCTCGTGACCTTGTCCCGAATCTGAATCGACATAGAGAGAGCACAACTGACCTTCGTACCCTCGAACGTCGTAAAAAGCGTCTTTGTGTGGCAAGTATCGTTATTACCGGTCCCTCCATCTCCGTAGTTAAGGGTCCGCCTTACAACCCAAAAGTCCACTTGGGGCCCAACTTTACTCTTAAGCGCCGTTGAGCCTGTCGTGGCTGAATCAACAGCAGCCGTTGCGAGTCTGGACGAAGGTAACTCCCGGGTGGGACGGATGGAGAACGGTTCATTCGGTATTGGGGATGTAGCTGGCGGGCCAGTCACAAGCAGTCATTGTCCGAGGAGTTGGCTTTAACATGCACGGGCAAGTCTGCAAAGGGAACATAAGCCGTAGCTAGTGTCTGACTCGCTATTGGCGTGGAGGACCAATGCCACGACGGGGAAGACTGAAGATGGTGGGAAATCTCCTGTTGAGCACGGCTCTTTACTGCAGCAATAGTATCAGTGAGGCCTATACGATGAATACTATTACGTCCAGGCAGCTGGTCAGACGTTACCCTTCCGCCAGTGATGTGTCGACCATTGGGCTTAGGGTTCAAGTGCGTTACTTTTGGTAGCCGTTCCTTGAGGACATAGCGGCTCTCCGGAGCTCGAATCCTGACGAGAGGCATTGGAGAAGGATCTATGAAACCGCTGCAACATTCCGCGTACCGCTGCCGGTGCTTCAGGTGCGGGGATTACGCTGTACGAACGAAAACTGTAAGGCTGCACGCTATGGTGTAGCCTCTGACGATTAGAGGACCAGCCACGCCACCGTCTCCACGCACGCCAGACGTCAGCTGCCATGACGCTTATCTTTTCGGTACCACGGTCTCTCTCATACCTCTCGGGATGTAAATGGGCTTGGGTACGCTAGTCGAAACGGTCACGGTACGCTTATTGTTGTGAGCCAACCCCTGGGTCGTGGCCAATCGTAAAATCATTGAAGCGTATCAAATCGTCATTGAGGCAACCGAGAGGTCGACACATAGCTGAAAAGTGTCCCGTATTCGGTGGCGACACTGATACGTCGTCTTCGCATATCGTAAATACTAGGCGGTCTTCTCTACAAGCACTCTGCAACGCTTTCATTTTAAGTAACGACTGGAAACACCACCTCAGTTAGCCTCTGCCGTCTGGCCGGGTTTATTAACCATGTTGGTGAGCTAAGAAGGGTTGTTCTAAATACCCTCCCGTACTGCAAACCTCGGAGTACGTATTTAAAGCCATGATGCATTCAGGAGTCGACTTACTGTTTTCGCGGTGGAAAATCGGAGTATATGGCATATGACCGTGGAGCAGTAGGGGGAGGACTTTGGCCGAGGATATGTTCGGAACACAGACGATGATTCGCAGAATTGCAAAACACGACATCTGGTTGCAGGCGTTAAAAGGTCTAACCGAGTTGGAAGGTTTTAAGCACCGTTTGGAGACAGCCTAGTTCTCCGGCGCGGTACTTAAAGCGACGCCTGAATCCCTACAAGCAAGTTCGCCAGTTTTTCCTCTATTTATTGGCCGCATTCCCTCGGTTCCTTAAATATATGACGCGTTCCTAACATGTCCTTGCGTTTTTCAACGATAGCCAATCCCAAGCACGGCAGGGCGTTTTGTGCATGGACAGAAGCTTCTACCCGCTGAGACTGGCATAACCTGTTTGTAACTCGCGCGCCGGTTGAATTCCCGGGAGTCATGCGAGCTTCTTTAGCTCCCCCCACTCGGTCTCAAACCCATGGTGTTTTGCTGATAAAATGCAAATCCAAGCCTGACGACAGCTTCGATTACAGCTGTACCATCGCAGGGCCTTGGTACTCTTCTAATTCCGCATCAAAAGGGGATATTATTAATGCTGTAAGTGGCTTTACTCCTTGTAAGAATGAGGGTCTATGTTCGGCACAGGAGTGTCCCCATTAATACACTTCCGGTAGCTCCCCATTCGTCGTTGCTTATAGTTGTCGGTTTACACTAGATACTCATGGTATATGTAACTAGGATAAATGGGAAGACTATTAACATCCTGCTGGACTCAACTGGAGTTTCCAGGGGGGTTAGTCGGCCATACCGCAGTCTACTTTCCAAAATTCCACTAAACCCTTGAGGTGGACCAGAGCACTGTGATGGCTGCCTGTCCCCCGCCATTGTCAGCGGATAGCTTCGTGACGCCGGCGACTGGGAGCAAGCGCCGTAGAGCCACGCTCTGTAACCAACAGTAACTGGCCGAATGGTCTTAACTGCGGCAGAATCCATCGTAGTAATTTGATACATCCGGATCTTCGGTGATTGTCCAAATATTTCCCGTACATGCGGGCGAAGGTAGGTACTGCGCGGGTTGCCATCCCTTCGTCGCCGGACTTGTACAAAAATAATGGGAGATGAAACGGAACACTTGCGTCTTTCCATTAATCAGCAGCGCTTAGTAACCTGCAACTGAAAAGGCATAGAGTCCCGACGAGAACTGCGACAAAAAAATTCTCTACAGTTGTATTCCGCGTTTAACAACCATGGGATTCCCAGGGTTACTCAACATGATAGAAAGCCTTATAAGTAGTGTGCCGAGTTTCCGGGCCAACGTGTAGAGCGCGCATATGAAGAATCCTCGAGGAAGCACTGCTCCGGATCCATCCTAGAGAAAGGAACCGCCTCCCGTACTTTCAAGCAGATCGGGCACAAGGGGCTGTCCGAATACGGAGAGATCGTCAAGTAGATGCTCAACTATCCCAGCTGAGCCCCAGGGCAACGTCAGGTGGTTACGCTTGAAGCAGACACCTCGACAATTGCAGCGCTGTTATTAAGTTGGGTAATCACGTCCTAGTTCGCCTACCTTATGTCCGTGACATAGAGATGCACAATGGAAGGCCCGAATCTACGTTGGGCGATGGGTTTCGACACACTACTATCGAATTTCAAATGTGGGCTTGTTTAATAATAGAAACAGTCAGATCGCTTATACCGGAGGTAAAGGACGATGCCACTGCACGAATGAAATTTAGTAAGCCCACATCGGCTTTGACTTCTGCCCCACATCACTATCGGATACTTTACTTGTAATGACAGCTACAAGTACGGTAAGTACTTAACTCTGAATAGCCCTATGAGATGAAGACATGATTCCTATGGGTAGTCAGACTGATTGGTTTTGTAAATACAATGCTGACACCCAGCATTCAGTTTCACATCGCGACTGACATTCCTCGTGGAAGATTGCAGTGAAAACTCGGCTACGTATAATCGATTAACTCGTAGCAGCGGATCTTAGAGGAATTTCGCAGACACCACCAGTGGGAAACAGCAATGTAATCCGTAACCTAGCCGGCTACCCGGACATTGTACAAGGGCCGGTCTACCGTGCCTCTGTCGGCTTCGGAAGACGACCACTGAGCTCCGAGAATCAGATAGGGCGGTAGTGTATTTTTATCAAACAACTGAAGACATGCTCAGGCTGTGCTTGGCTCCACCGTGGACTGTTTGGGAAGATGCTGTCTGAATGCAAAAAACTTTTCGAGCTGATCGCCCACGTTTAAAGGGTGTTATGTTGTCACTTCTGGTCTCAAAAGTATTCGCGTCTAGTTCAGGCCCTTGCATCTGTAAGTCTTGAGTGGCATGTAGCAACCTGATTGTCGCGTTTAGCTCGGCTCAGCACGTCGCAACTGTTGGAACACCCACGATTTACCTCGCTGTTCACCACATGGGACAACTAAAGAGTGAGTTCCATCCGTACCATTCGGAGTCAGAACAATAAGTACGAACGCGCGCGGACTTGAGTCTACTAACGAGACTAAACGATGAAGAACGGGTTGATGCACGTGGCGCGTCCACTTAGGTATGCCTTTGTGACGAGTGTGCGAGTAGTGGGTCAAGGACGTGCTGAGCGATACTATTAACAGTAGTTATGTCCGAACGAGCAACACGAACTTGAGCTTTTGACCAGTGGAGTGACTTCAGGTTACATGATATATGCAGCACGGGCATGTCCAGCCTGGAAGGACTATTCCGACGCGGCGCCTAAATGAAATAATGGTTCCATGGGTGCATTATGTTCCGTTTAGGTCCAAAAGGGACTGAGATCTAGTCTGACAGCGCATCCGAGAATGCACAATTCCTCCAAAACTTGACTGTGCCGGATCGTACCCTGCACATTAAGAGAGCCCAATTTGTCCTGGAGTGGCACTGATCCAAAATTACGGCTCAGGGTTTGAGGCTGTGCCCAACACTAAGTCTTACTTAACAAAGTAATTATTGCTATCGACAAATGACCCCTGGTCGCTCTATCCAATGGGCGTGTCCATCCATCGTCCTCGGGAATCCGGTTACCGACAGGTGAAGGCATTTTACCATAATCGATCTAGAATGGAGTTACAGCCACTCAATAGCGCCAATCCACTCAAAACGCATCACGTCAGGCTCCATGCGGGCGCGGAAGGCTTTAGCCCGTAACCATGAATTTCACGTAGCATGATCGTAGCGAATCCTTGCAACACCTGATAGGTAGCATGTTGCCTTGCCTTATTGCGTGGACGGTAAGAGAATTCGTAAGACGTCTAAAGTCCACAATCTCTTACGCCATAAGAGTGCAACCAGAACGAACAACAAATGTGTTATATAGAAAAGTGGTTTTCATTACCCTGTTAGGGTGTCTGCCGAATAAGTCGGATAATGATATCGTTTACGACAACGGTACTCAGGTACCATCCGGAGGTGTTGGAGATGTCGGCTGAAAAAGGAAGAACTTCCGCCTGGAAGCCGCGGAAGCTGTCCGATAACTACTAGTTCTTAATCTCATGTTAGTCACCTTGACGCAGCCAATGCGAAAGTGTCCACGGTCGGCCTGACAACGTGTGGAGATCCGGTTGTCCAATGAGTCCTAGTTAATAAGAGTGCAGTGCCTCGTATGACTGGCCGTGGTCGCCTGTATACTTTGCTGCTACCGGCAAGGATCGGAGTTAAGTTGAATGACGTATAATATAACGGCTGCGCATAAAGTTTTGTTGGAAGGCACTCGTCCTTGGGGAGCCATTGCTAGGAGGGGAAAGCACACGTAGATATGTAGCTAGTCCCTCGGCAAGCATCCGGGCTAGAGGATGAGGGAAAAAGGGGCCAATAATGGGTTAGCGAGCACTAGACTTATCCGTCATGCAGGCCTCCGATGGTCAGAACTCACCTTTGCTGCACTCATGGTGATGAGACTGCGGCATGGAAACGAGAAATATGCCACCCAGTCACTTTGTCGGTACATAAATTAGTTCCTCGCGATGTAGTTGACGTAATTGGGGTGATTTTTGCCTGACATAGTCATAGTCGAACTGGACCTTTCTACGCAAGGCCCCGCGACCCAGTGCTCCAGCGACGTCCTTCGCCTTTGTGTTAGCCAGGGACGCATACGTAGACGATGGCGAATCGTAACATACATTTCCATCAAAATAAATACTGAAGTAAAAAGAGCGCAGTGTAGGATTGGAAACGTGACTATGAATCTTTGAAGTCATCACACGGTTATGAGTCCCCGCTTCCAGAAGCTCGAAGTATTACGTGCGTTGACACAAACCGTCGCGCTGAGGCTCGTCGTTTTGCCCCCAAATTTCTTCAGGGTAAGATTTCTTTCCCGCAAATTTGGACCAGTACCGCTATCCGTTGAGCGCCGGAGAACCGTAAACCATAGCTTGGGGAACTGTATCTCGATCTACGCATATTTTAGAGAATACGTGAAACTATACACACGCGAGGGAAACACTACGCATAGATGTTCGGATCGCGAGGCCCTTGCGTTGTCTTTAGGGTACGACCTGGTGCCCGCTTCTGTTTTTTCCACACAGCGACCGTGCTCGTGAGCGGAATTACCGACAAATAGTGTATTCTTCAATAATTCGACAATCGGAAGATAACCACCTATCTCTCCTTTGTCCCTCTGTTCAGCACCAAAGCTACTAAGGTGTGGTACTACTTGCGGCATCAGGGATATCCATGATCACCGAAGGATGCCCGTACAAATGTGTACACAAACTTATTCAATCTCAAAGAAGAGTGCAGTGGTGTTTTGAGATACTAGCGTAATTACGGTAGCGGTACTGCGTTAAGCCTTTGCGGCGAAGC
		</sequence>
    <sequence><taxon idref="Location_0_4_0|25.9338429218299"/>
			ACATCCCGTCACCGTGGAGCCAGTAACTCCCGGCTCTGTAATCCCAATCAGTTTTTGAAGTATACGGAAAAAGTTTCAGGTTCCCCAGTTCATGTGAATCCTGGGTCCAGAAACTCGTGCGGAACGCGGTAGTGACCCGTTTCTTACACCGGTTGAGGGTTGGAAGCCTTAGCCTTTCCACATCTATTGTGAAGTCTAAGGCTCCAGGAGGATTCCGGCATAAGGTTCCATGCTTTCTCAACCTATGCGTAGTCATCAAACACGGATTGCGATAAACAGGAGTAGCTAGTGTTTCAATTGTGGACCCGTCCCTCTTATGCCCCACCAGTCGGGAACGTAGCTGGGCTGACATCTTCTGTTCAACCGGCTGTTCCTAACACAGCCAGCAATAAAAAAGCAATTAGCTTTGCAGTCCGTGATGGTTACTAACTTGATGAACCTTCGTAAGGGTCGTGGCCCCGGACTTAACCGCGACGAGTAGGACTACTAGGTACCAGTGCCTCATTTTTTTATGGTCACGATCCGCGAGCTGCCGCGGAGCAGTTCTCCAATGCTGGGTGTTGCGTCAAGGGTTACTCCCGTACTGCATGTAACTAAGTTTTACCCAAGAATTGTGACTGGGGGCAGCGCTACGGATTCCTCGAGGACCGCTGAACATCGATTAAGGCAATTGGTGTGTAATAGAGTTATGTCTGCGGAGAGCCTTTCGTGAGGGGGGTGCCAGACTACTGAACGCTTATGTAGTTGAGCCGCACGACTACAAGTGAAGCAAACATGCCTTTCAATTTGTTCGTGCACAATGTTATTATACTTACAAGTACCAACACGGAACTATGTCCCATCCACCTCGCTCTGCCCGAACGTTAATTGTTTATAGACGGCCACTCTGGGCTCGTCACTGCACAGCTCACTAACCTTACCGTCGGATCGCAGAGGTTCTCGCGGCACCAGTTTGCTATCCTTATGCATTGTCAGAAAGCCTCAGTATAACGTCACTAATGATGAACCCCGACCCAATCTCCAAGAGTACGCGAATGCGGACATTGAACTTTCCGTGATGGACCTCACAAAAGGTTCGCAACTACCTCTGATACCGCAATTCAAAATTCCAACCCTGTTATTGAACGTCCCACGTTAGCACGCTCCCAAGGCACACGTGTTTGAGTTCAGGTTTCTCTGTGGCGGGAATCAGAAAATCTATCAAGTCAGGAGGTTGGGGTTCGGTTAACCCCGTCGAGGCTTAACACTTAACTCGTATGTACTAAACGCCATCACTAAACAAGCTATGGACTCATGAAGGATTCGTCGAAACACAGGCCTCGAGGGGAGTCCTAGTCCTATAGGATATCTTTCGCCCCGTTCACGTTTTGGAATGCTCTAAATTCGTAGCTCAGCCGAAAACCAATGCCTGGGCTGCTCCCATGACGCGTCAATTTAGGTTGATTGCCGAGAGGTGCACCCAGATGCGCGACTCAAGGGGAACATGTAGGCACCCGTAATATTGGCGGGTTATGTTTCTCTCCTCTTTTCGGAGTCACTGTCGGCTTTCCGTGACGTCTGTGTGCTCACAACTATAATGACCAGATCCCACTTACGAGCCAGCCATTCTATCTGTTATTGGATAGGCGCTCAGACCAAAACAGAAGTAACAACCCACGACCTTACCAAACGATGAGTGCTCCAGTCTTTGCAGGTTGTCTTAAAGTACTGCGTCGGTCCTGTCACCCGGGCACGTCCTCATTAGCGGATGGGGAGGCTAGATGAAAGCACGGGCTTCAGGCAAAGCACTAGCGCGCAATCGTTCTGTTCGCGCGAGCCGATTGACGCATCGTTCCCAGAGGCTGCGGCTCGGATCGCGGGACCGTAGACTCATCTGAGTCTGCGGACGCGGCATACAGGGCGGGCCTCGAAGGGCCATGGACGGGTCGGGCCTTAACAGCAAGAAGTACTTGAGACCAGAATTTTGCTTCCGGCTATTGGGGGTCATTTCACGCGTGCAAACGTAATGAGCTCCCGAGATATCTACTCCCTTCCGTCCTCACGATGAGATATGGAAATTGCTGCACCTTAGGCGGCTTATGGGCAGCACTTGGCCCCTCATCTTCTGCGTGCTGAGCCAACTAGTATAATAGTGTGCGGTCTCAGGGGAAAACATCGAGGACACTGAGTCCTCACGTGCGCACGCGACCCATTTTAATCGGTTACACTTTGGGTGAGTTGGTGCCGCCCAAATTCCATACGGCTTGGGAAAGAAACTACAAGGGCGGCGAGCGCGATTAGCCAACCTCCACAGGAGGTGCGTCCGCGATGGGAGTAGTTGAATTGCACTGCTGTAGGGAAATCCCTTCGCCGGCATCCTCCGCGACTCACTGCGCTCCGCGTAAACCTAAGCTAGGGAATACCCGAGATTGGGGTCCTTGCAGAACAAAGCGCGGTCCATACCAATATTAGCCTGATCTTGCCCTGCGAGGCTAAAGATGTCGGAGGATGAACTTAGTATAGCGGAGCCCCGCACTTTACTATCAGCGGTGCCCACCGCCTGCTAAAGGACAACCGCACCAACAGAGTCATGTATTACACACATTAGAGGTCGGCCATATGCCTATGGGTTTGAGACTTCGAGGGGTCTGTGTAGCATTGAAGTGTCCCGGGTTATTTCCGGTCGGGGCACGTCCAGGGTTAAGGACCTGGCACTCGATAAAAGAGCTTAGAAGAGTGGAAGGGTTCTCTTAGACACTCGGAGTTAAGGATGTTATGACGGCGCTCATCGACCGTGTGACAACCGGACGCTTGACCACAATCTTTTGTCTCCGTGTAGGACTTGAAGAGAACGTTTGCGTATCAGCTGAGGCATGGCAGACACTCCACGGCAACTCTATTTTATGATTCAGCTTGTAAGCGGCTTGAGGAGCCGTCGATTTAGTTTTTCAACGAGCACTGCAATAATTGCTTGCACTTTCTAGGAACACGAATAATTTTTCTAGAGCGTGCAGCACGGCGACTTCCTTGCCATGATTGCAACAAAATTAATGCCACCCTTTTTATCTGCGGGCACTTCGGGTTTTAGCAAGGCTCTGCCAACTCAGTGTTGTTCCCAATTCCAACCAGGTACAATCTGCAGCCGCGATAGGCCGTCCAAAGAGCTATTGAAGAAGCCATGCTTAGCGTCAAGATTCCTTTTCTTCGACATTCGCCGATCAGACCCTGATAGCTTAATTCGGTCGGCGCGTTTATGCACAGCATATATCGCGATTTCTGTACCCCTATATAAAAGACATCGCCGTTACCCTCACTTTTCAATAGAAAATAGAGATGAAAGGTAAGAATCATGAATTGCTCGATGGGAGTGGTTATCCAATGTCGCTATCACATTGATCGTAGATGACCTAGGAAGTTAGTAGAGCCAAATTGCAGTATACATAGCAGCACCAAGACTCCTTATGCACACGTCACGTAAGCCTGAACCAATGCCGTTCGACTAGATGAACCTGGGATTCGTTACAGGGGCGCCGCCTGGCAAAAAGGAACTTATAGTTCCGTCTTAATGGTAACGATAAAACAGAGTATGACGTGTAAAGCAGCTACGGGGGGGTCAAGCGACGACATGAGTCTTCTTCTATTGTTTTGAGCATTCACTAATCGTTTGAGCAAACGTGGTACTGCATACAGCCAACTCTAAAGCCAACAAAGCCGGGAAACGGAACTCAGAGCATGCACATCGCACGGCGAGGTCCGAGCGAAAGATACAGATCAGTGTTGACTACTTATGGGCCGACCGTCCTCGCGCCACTGTTCCATATCGGCTTTCTAGAACTCACAAGCGTACACACGATGAAGGGCACGAAGAGCTTATGACGGGATAGTTGTTTGCGTTGTATTACACCTGAGGTGAAACCCGGGTGAATGTCAAGGAGATGCCCTTCCCGATAATGGTTCGAAAACGCAGCTAGACAACTCAGAGAGACCCACTATCCCTAAACTCAAAAACTTGCCACATAGCCCGACCCGCAGTACCCGGTGACATGTATGGGCGATAGCCAAAGCGTGATGTTAGTCCAAGTAGTTAATAAGTAACCGTTTCGGTCTACATAACATAGTGCCGAGAGACTCTTTACGATAACCAGAGGCAGGCGCAAATCCGCTCTTTACCGTCAACACTTAAGCAGTGAGCAGGGGTATTGACGTCCAAAGTCAAGCGGAGCAGACTCATACAGTGCATAGTACACTACAGAGCTATCACAGTGTTAGGGAACGGTGGCGTCTGTGCCCGGCATCGTATCTTGTCCGCGCCCGAGAATGGACCATTCCGATGGGGCTGTACTTGAAAGCGACGTGGATCCGTACACCTAACCTCTTTCCACTGGCGCGTTCTAAGACAATGAAACCCGTACCTTTGCTGGATACGGGATCCTGGCTGCCCACACTTAAACGATCTTAGTTTCTTTGTTATCAGGTGACCAACGTGAGGATGGGTATGTAGTAACCGTGAGACTCGGGTGCCTTTAGCGAATTACCTGCTATCGAATATTGCGACTTAGAGGCCGTCAGTCCGTGATTCCAACCCAACCACACCTACGTCCCCCACAGGTGCTCGTTAACACAAAGTACCGATTGATCCTACAAAAGTAATAAGCACCTTCTATCCTTAGCCGTGATAGGAGGCACACGGGCGCTTGGAGGTCGCACATACGCGGAAGGATCGCCCAGGTTCGCACCTCCAGAGGTAAGGGCCTGTTCTAGCGCCACGCTAACGTCTGACGGGGGCCCCTGCACTAAGTGGAACGACCCCCCTGGCAAGTACTATAGCATGACTACACTTAAGCTCGCCGCGAAGCTTCAAACTCCTATCACGACTTTGGTTTACAAGTCCCGCCTTCATTTCCAGAATGGGGCGTCTACACATTCTCTTGCGATAATGAGTGAGAGCACGAATGAGAAGGGGCGAGGTTCACGGGCGCTATTTGGCACGGTCTATGCTGGTGTGAAACAGCCTTGTTGCGTCTGGCCAATGAACTTGCAGTAACACAGCCCGTCGCTTGTATATCACTATTCCTTGGAAATTTGTAGGCACATAGCGCCGCTTCCGCGCATTGCCTATCGAATCTGCACAGCGTTACCAGGGCCGACAGGTTGAGCGCTATCCCTCGCCCACGATGCATCTCGGATATCATCTCTAACTAGAGGGGTGGAGTGGTCACTTTTCCATATCATTCCAGTGGTGGCGAACTCCTATAGTTGCGCGAAGGGCGCCCGGGTAAAACTCGCACGTAAGAACCCTGACGTTGAATAGGGCCCAGGAAATTTTATTCCAGGGCGAGTCATGCCTCGACGTGGCGAGCCGGCTTGAATCGACCTGAGTATTAATTCCCCATACGTTATGGGTAGTTTCATGGCGGAAAGCTACCCCGATTATAAGTATTTGCTAACCGGACTTAACGATGGACCTCAAAAGCTTTTATTCAAAACCATGCTTATAGTTGAACGTATCTTGAACGAAATTCTTTTGTCTCATAGCCGGTTCAAGCCACCAGTGTTGACTACTCGTCGCAACTTAAGGTACGCGCACGGGTCAGCCTACGCCCTTGGCTCCACCTAGTTATTTTGATCCAATTCCATACTATACTGCGCACCGGCCTCTACTGCTGCCAATTGCCTTAAAAATCACACCATCATCTAAGCCTCAGCATAGAGGGAAAAATGGGATAGGTCATTAGGGTATCGTTGCCAAGTGATGGTAGCAGACCAACCATCTAATAATCTATGAGCCAGGAGAAGCATGCTCGTGAGATGGATGTCTTTACCCCTTCATGGCAATTCGTCTTTCTGAAAACCACGGCAACGCGTCCCGAGACTCTCTACAATCCCCAGGGCAGTCGTTCAACTTCTCCCTTCCACATTCTGTGGCAGTTCCCAGCGGAGGTATGTCTACTCTTGAGTTCGCTCACTTATTCACGGCTTTCCGGCCGGCCGAAACCGTAGTGTCCTGTCTAAGGGGCATTGCTCCAGGCGGCGGATCTTGTCCTAAACCTAAATCCCTTTCCCGGCATTTATGCTGCTGTTATAAAACATACGTCCCTTGTTGGTCCGAATTTACGTAGGTGTGCTGCTAAAAAGCGAGTTTAAAAATACCCAGACATCAGCAATTAAACCGATTCGCCGGTGGTACGGCACATACAACTGCAATGTTTTTTATGCATAGGATTGTCTGAATTTAATTCTTCCTTTGAACCCATAAGTGTTGGCGCTACTTCATGTGCGTGTCTAGGTCAAACTAACCAGTGGATAGTGATTGAAACGGGTCGCTGTATACGTTTTCGAAACATCGCTGAATTTTTGGCTGTATTCGCATGTCGTAATGCATGATAAAGCGACGTTCTTATAGCTATCCCGATTCCCGACGAGACAATTGACACGACGTAACCCGCACTAAATCCCTGGCTGTGTTGCTTTGGTGTTCAGGAGGCCTGCTTGTAATTGTATCACTAAGGCCAATGATCCGACATGGCCACGAGCAATCTAGATTCCCGGTGGTTCCGAACCTGGGTGAGCTTCGTATCCTTCCTATCCTAGGCCGACTTAATTTCACGGTTAAGCATATGGCACACGCGTAGGATAGGTATAAGGGTCTTCGCGTAAGTGATCCCGACGCGCAACGGCACCGCGCCATGAACATAAGTCCAGCGCCCAGCATTTTAAAATCTGTCGACGCCATCGTGCGGTTTACTTTTAGACCCGTCTGACCACATTGCAGCTGACGTCGTGGAACCTGCACTCGCTCGTCCCCACGTTCTCATCGAGTCGCGGTTGCTAATCGCCGTCTTAATCTAATCGCACACATCACAGTTCCAGAGCTGAAACAGTCCATTCTTTGCTTCAACACGGCAGCTAGTTCCTATTCCCTCCGCGAGTACGCTAGACAACCGTTACTCGATCATTGATAGCTTGCAACCTCGGGGGACTTTACCCGACGCGGCTGTGATGGCTTAGTTCAGCATCTGCCCTGTATGGTACAATACCGCTCTGTGTTGATTCGGACCGTAGACACGATTGTTTGTTCCGTGTATTTTTTGATACCGATGGAGGTACATCAATAGTTCATCTTTCCGAACGGAGACTAGCGAGTGTAGGTGGAAGATCTTCTACCAATCGTACCGCTCGGCACCGTCGAGTTTGCTAACAAAGCGCTCATTTTGACGGGGCCCACCCTGTCCTCATGCCCGTGGGGAGACCGGGCACTATGGCTTGCAGTAGCTGTCAGAAGTCACACTACAGGGCGCCTTCCTATTCCCAGTAAGGTTCTGTATGTCGTAGTACTTTACCAGTTGGGAATTCTGTATGAAGGAGAAATCTTGGCCTCCGACGTCTGAAAACGCAAATATTATCTTCATCCGCTGGGACTTTACATGACGGAGTCGGGCTCATAGGCTGGAGCTGGGTGACGGGCGATCTGGCAGGGGATGTATCTATATCTTGTATGGGATCCGCTACTGTGGAACAAATCTGGGACTTGAATGGCGCTACGCCTCAACCGAGCACCGTGTGCGTGATATACAGAGAATACATTACGGATCTATATTAGACGTAGAGTGCAGATGCAAACCCGATCTTGCCTCCCTCAGAACGAAGACAAGCCACGTATTTAATTTCGCGTCCCCGCTGAATGGGAAGACACTCGTATAAACAGCCAGTTGCCCAGCGCCCAGGCCACCAGCACAAACAGCGTCGGCAGAGTAGGTTTCTACCAGACAGAACTCTCTTTCCACGTCCGTACGTCTATCATCGATAACTGCTCACAATTATTGGGCTTAAATAACGACGCACTAGGGGCGCCTAGTGGGGGAGGAGGCAACTTGAAGCTCGACAAACCCTTCTCGTGAAGGTTCGGCCCACGGTCTCGTGACCTTGTCCCGAATCTGAATCGACATAGAGAGAGCACAACTGACCTTCGTACCCTCGAACGTCGTAAAAAGCGTCTTTGTGTGGCAAGTATCGTTATTACCGGTCCCTCCATCTCCGTAGTTAAGGGTCCGCCTTACAACCCAAAAGTCCACTTGGGGCCCAACTTTACTCTTAAGCGCCGTTGAGCCTGTCGTGGCTGAATCAACAGCAGCCGTTGCGAGTCTGGACGAAGGTAACTCCCGGGTGGGACGGATGGAGAACGGTTCATTCGGTATTGGGGATGTAGCTGGCGGGCCAGTCACAAGCAGTCATTGTCCGAGGAGTTGGCTTTAACATGCACGGGCAAGTCTGCAAAGGGAACATAAGCCGTAGCTAGTGTCTGACTCGCTATTGGCGTGGAGGACCAATGCCACGACGGGGAAGACTGAAGATGGTGGGAAATCTCCTGTTGAGCACGGCTCTTTACTGCAGCAATAGTATCAGTGAGGCCTATACGATGAATACTATTACGTCCAGGCAGCTGGTCAGACGTTACCCTTCCGCCAGTGATGTGTCGACCATTGGGCTTAGGGTTCAAGTGCGTTACTTTTGGTAGCCGTTCCTTGAGGACATAGCGGCTCTCCGGAGCTCGAATCCTGACGAGAGGCATTGGAGAAGGATCTATGAAACCGCTGCAACATTCCGCGTACCGCTGCCGGTGCTTCAGGTGCGGGGATTACGCTGTACGAACGAAAACTGTAAGGCTGCACGCTATGGTGTAGCCTCTGACGATTAGAGGACCAGCCACGCCACCGTCTCCACGCACGCCAGACGTCAGCTGCCATGACGCTTATCTTTTCGGTACCACGGTCTCTCTCATACCTCTCGGGATGTAAATGGGCTTGGGTACGCTAGTCGAAACGGTCACGGTACGCTTATTGTTGTGAGCCAACCCCTGGGTCGTGGCCAATCGTAAAATCATTGAAGCGTATCAAATCGTCATTGAGGCAACCGAGAGGTCGACACATAGCTGAAAAGTGTCCCGTATTCGGTGGCGACACTGATACGTCGTCTTCGCATATCGTAAATACTAGGCGGTCTTCTCTACAAGCACTCTGCAACGCTTTCATTTTAAGTAACGACTGGAAACACCACCTCAGTTAGCCTCTGCCGTCTGGCCGGGTTTATTAACCATGTTGGTGAGCTAAGAAGGGTTGTTCTAAATACCCTCCCGTACTGCAAACCTCGGAGTACGTATTTAAAGCCATGATGCATTCAGGAGTCGACTTACTGTTTTCGCGGTGGAAAATCGGAGTATATGGCATATGACCGTGGAGCAGTAGGGGGAGGACTTTGGCCGAGGATATGTTCGGAACACAGACGATGATTCGCAGAATTGCAAAACACGACATCTGGTTGCAGGCGTTAAAAGGTCTAACCGAGTTGGAAGGTTTTAAGCACCGTTTGGAGACAGCCTAGTTCTCCGGCGCGGTACTTAAAGCGACGCCTGAATCCCTACAAGCAAGTTCGCCAGTTTTTCCTCTATTTATTGGCCGCATTCCCTCGGTTCCTTAAATATATGACGCGTTCCTAACATGTCCTTGCGTTTTTCAACGATAGCCAATCCCAAGCACGGCAGGGCGTTTTGTGCATGGACAGAAGCTTCTACCCGCTGAGACTGGCATAACCTGTTTGTAACTCGCGCGCCGGTTGAATTCCCGGGAGTCATGCGAGCTTCTTTAGCTCCCCCCACTCGGTCTCAAACCCATGGTGTTTTGCTGATAAAATGCAAATCCAAGCCTGACGACAGCTTCGATTACAGCTGTACCATCGCAGGGCCTTGGTACTCTTCTAATTCCGCATCAAAAGGGGATATTATTAATGCTGTAAGTGGCTTTACTCCTTGTAAGAATGAGGGTCTATGTTCGGCACAGGAGTGTCCCCATTAATACACTTCCGGTAGCTCCCCATTCGTCGTTGCTTATAGTTGTCGGTTTACACTAGATACTCATGGTATATGTAACTAGGATAAATGGGAAGACTATTAACATCCTGCTGGACTCAACTGGAGTTTCCAGGGGGGTTAGTCGGCCATACCGCAGTCTACTTTCCAAAATTCCACTAAACCCTTGAGGTGGACCAGAGCACTGTGATGGCTGCCTGTCCCCCGCCATTGTCAGCGGATAGCTTCGTGACGCCGGCGACTGGGAGCAAGCGCCGTAGAGCCACGCTCTGTAACCAACAGTAACTGGCCGAATGGTCTTAACTGCGGCAGAATCCATCGTAGTAATTTGATACATCCGGATCTTCGGTGATTGTCCAAATATTTCCCGTACATGCGGGCGAAGGTAGGTACTGCGCGGGTTGCCATCCCTTCGTCGCCGGACTTGTACAAAAATAATGGGAGATGAAACGGAACACTTGCGTCTTTCCATTAATCAGCAGCGCTTAGTAACCTGCAACTGAAAAGGCATAGAGTCCCGACGAGAACTGCGACAAAAAAATTCTCTACAGTTGTATTCCGCGTTTAACAACCATGGGATTCCCAGGGTTACTCAACATGATAGAAAGCCTTATAAGTAGTGTGCCGAGTTTCCGGGCCAACGTGTAGAGCGCGCATATGAAGAATCCTCGAGGAAGCACTGCTCCGGATCCATCCTAGAGAAAGGAACCGCCTCCCGTACTTTCAAGCAGATCGGGCACAAGGGGCTGTCCGAATACGGAGAGATCGTCAAGTAGATGCTCAACTATCCCAGCTGAGCCCCAGGGCAACGTCAGGTGGTTACGCTTGAAGCAGACACCTCGACAATTGCAGCGCTGTTATTAAGTTGGGTAATCACGTCCTAGTTCGCCTACCTTATGTCCGTGACATAGAGATGCACAATGGAAGGCCCGAATCTACGTTGGGCGATGGGTTTCGACACACTACTATCGAATTTCAAATGTGGGCTTGTTTAATAATAGAAACAGTCAGATCGCTTATACCGGAGGTAAAGGACGATGCCACTGCACGAATGAAATTTAGTAAGCCCACATCGGCTTTGACTTCTGCCCCACATCACTATCGGATACTTTACTTGTAATGACAGCTACAAGTACGGTAAGTACTTAACTCTGAATAGCCCTATGAGATGAAGACATGATTCCTATGGGTAGTCAGACTGATTGGTTTTGTAAATACAATGCTGACACCCAGCATTCAGTTTCACATCGCGACTGACATTCCTCGTGGAAGATTGCAGTGAAAACTCGGCTACGTATAATCGATTAACTCGTAGCAGCGGATCTTAGAGGAATTTCGCAGACACCACCAGTGGGAAACAGCAATGTAATCCGTAACCTAGCCGGCTACCCGGACATTGTACAAGGGCCGGTCTACCGTGCCTCTGTCGGCTTCGGAAGACGACCACTGAGCTCCGAGAATCAGATAGGGCGGTAGTGTATTTTTATCAAACAACTGAAGACATGCTCAGGCTGTGCTTGGCTCCACCGTGGACTGTTTGGGAAGATGCTGTCTGAATGCAAAAAACTTTTCGAGCTGATCGCCCACGTTTAAAGGGTGTTATGTTGTCACTTCTGGTCTCAAAAGTATTCGCGTCTAGTTCAGGCCCTTGCATCTGTAAGTCTTGAGTGGCATGTAGCAACCTGATTGTCGCGTTTAGCTCGGCTCAGCACGTCGCAACTGTTGGAACACCCACGATTTACCTCGCTGTTCACCACATGGGACAACTAAAGAGTGAGTTCCATCCGTACCATTCGGAGTCAGAACAATAAGTACGAACGCGCGCGGACTTGAGTCTACTAACGAGACTAAACGATGAAGAACGGGTTGATGCACGTGGCGCGTCCACTTAGGTATGCCTTTGTGACGAGTGTGCGAGTAGTGGGTCAAGGACGTGCTGAGCGATACTATTAACAGTAGTTATGTCCGAACGAGCAACACGAACTTGAGCTTTTGACCAGTGGAGTGACTTCAGGTTACATGATATATGCAGCACGGGCATGTCCAGCCTGGAAGGACTATTCCGACGCGGCGCCTAAATGAAATAATGGTTCCATGGGTGCATTATGTTCCGTTTAGGTCCAAAAGGGACTGAGATCTAGTCTGACAGCGCATCCGAGAATGCACAATTCCTCCAAAACTTGACTGTGCCGGATCGTACCCTGCACATTAAGAGAGCCCAATTTGTCCTGGAGTGGCACTGATCCAAAATTACGGCTCAGGGTTTGAGGCTGTGCCCAACACTAAGTCTTACTTAACAAAGTAATTATTGCTATCGACAAATGACCCCTGGTCGCTCTATCCAATGGGCGTGTCCATCCATCGTCCTCGGGAATCCGGTTACCGACAGGTGAAGGCATTTTACCATAATCGATCTAGAATGGAGTTACAGCCACTCAATAGCGCCAATCCACTCAAAACGCATCACGTCAGGCTCCATGCGGGCGCGGAAGGCTTTAGCCCGTAACCATGAATTTCACGTAGCATGATCGTAGCGAATCCTTGCAACACCTGATAGGTAGCATGTTGCCTTGCCTTATTGCGTGGACGGTAAGAGAATTCGTAAGACGTCTAAAGTCCACAATCTCTTACGCCATAAGAGTGCAACCAGAACGAACAACAAATGTGTTATATAGAAAAGTGGTTTTCATTACCCTGTTAGGGTGTCTGCCGAATAAGTCGGATAATGATATCGTTTACGACAACGGTACTCAGGTACCATCCGGAGGTGTTGGAGATGTCGGCTGAAAAAGGAAGAACTTCCGCCTGGAAGCCGCGGAAGCTGTCCGATAACTACTAGTTCTTAATCTCATGTTAGTCACCTTGACGCAGCCAATGCGAAAGTGTCCACGGTCGGCCTGACAACGTGTGGAGATCCGGTTGTCCAATGAGTCCTAGTTAATAAGAGTGCAGTGCCTCGTATGACTGGCCGTGGTCGCCTGTATACTTTGCTGCTACCGGCAAGGATCGGAGTTAAGTTGAATGACGTATAATATAACGGCTGCGCATAAAGTTTTGTTGGAAGGCACTCGTCCTTGGGGAGCCATTGCTAGGAGGGGAAAGCACACGTAGATATGTAGCTAGTCCCTCGGCAAGCATCCGGGCTAGAGGATGAGGGAAAAAGGGGCCAATAATGGGTTAGCGAGCACTAGACTTATCCGTCATGCAGGCCTCCGATGGTCAGAACTCACCTTTGCTGCACTCATGGTGATGAGACTGCGGCATGGAAACGAGAAATATGCCACCCAGTCACTTTGTCGGTACATAAATTAGTTCCTCGCGATGTAGTTGACGTAATTGGGGTGATTTTTGCCTGACATAGTCATAGTCGAACTGGACCTTTCTACGCAAGGCCCCGCGACCCAGTGCTCCAGCGACGTCCTTCGCCTTTGTGTTAGCCAGGGACGCATACGTAGACGATGGCGAATCGTAACATACATTTCCATCAAAATACATACTGAAGTAAAAAGAGCGCAGTGTAGGATTGGAAACGTGACTATGAATCTTTGAAGTCATCACACGGTTATGAGTCCCCGCTTCCAGAAGCTCGAAGTATTACGTGCGTTGACACAAACCGTCGCGCTGAGGCTCGTCGTTTTGCCCCCAAATTTCTTCAGGGTAAGATTTCTTTCCCGCAAATTTGGACCAGTACCGCTATCCGTTGAGCGCCGGAGAACCGTAAACCATAGCTTGGGGAACTGTATCTCGATCTACGCATATTTTAGAGAATACGTGAAACTATACACACGCGAGGGAAACACTACGCATAGATGTTCGGATCGCGAGGCCCTTGCGTTGTCTTTAGGGTACGACCTGGTGCCCGCTTCTGTTTTTTCCACACAGCGACCGTGCTCGTGAGCGGAATTACCGACAAATAGTGTATTCTTCAATAATTCGACAATCGGAAGATAACCACCTATCTCTCCTTTGTCCCTCTGTTCAGCACCAAAGCTACTAAGGTGTGGTACTACTTGCGGCATCAGGGATATCCATGATCACCGAAGGATGCCCGTACAAATGTGTACACAAACTTATTCAATCTCAAAGAAGAGTGCAGTGGTGTTTTGAGATACTAGCGTAATTACGGTAGCGGTACTGCGTTAAGCCTTTGCGGCGAAGC
		</sequence>
    <sequence><taxon idref="Location_0_3_0|23.86558104199862"/>
			ACATCCCGTCACCGTGGAGCCAGTAACTCCCGGCTCTGTAATCCCAATCAGTTTTTGAAGTATACGGAAAAAGTTTCAGGTTCCCCAGTTCATGTGAATCCTGGGTCCAGAAACTCGTGCGGAACGCGGTAGTGACCCGTTTCTTACACCGGTTGAGGGTTGGAAGCCTTAGCCTTTCCACATCTATTGTGAAGTCTAAGGCTCCAGGAGGATTCCGGCATAAGGTTCCATGCTTTCTCAACCTATGCGTAGTCATCAAACACGGATTGCGATAAACAGGAGTAGCTAGTGTTTCAATTGTGGACCCGTCCCTCTTATGCCCCACCAGTCGGGAACGTAGCTGGGCTGACATCTTCTGTTCAACCGGCTGTTCCTAACACAGCCAGCAATAAAAAAGCAATTAGCTTTGCAGTCCGTGATGGTTACTAACTTGATGAACCTTCGTAAGGGTCGTGGCCCCGGACTTAACCGCGACGAGTAGGACTACTAGGTACCAGTGCCTCATTTTTTTATGGTCACGATCCGCGAGCTGCCGCGGAGCAGTTCTCCAATGCTGGGTGTTGCGTCAAGGGTTACTCCCGTACTGCATGTAACTAAGTTTTACCCAAGAATTGTGACTGGGGGCAGCGCTACGGATTCCTCGAGGACCGCTGAACATCGATTAAGGCAATTGGTGTGTAATAGAGTTATGTCTGCGGAGAGCCTTTCGTGAGGGGGGTGCCAGACTACTGAACGCTTATGTAGTTGAGCCGCACGACTACAAGTGAAGCAAACATGCCTTTCAATTTGTTCGTGCACAATGTTATTATACTTACAAGTACCAACACGGAACTATGTCCCATCCACCTCGCTCTGCCCGAACGTTAATTGTTTATAGACGGCCACTCTGGGCTCGTCACTGCACAGCTCACTAACCTTACCGTCGGATCGCAGAGGTTCTCGCGGCACCAGTTTGCTATCCTTATGCATTGTCAGAAAGCCTCAGTATAACGTCACTAATGATGAACCCCGACCCAATCTCCAAGAGTACGCGAATGCGGACATTGAACTTTCCGTGATGGACCTCACAAAAGGTTCGCAACTACCTCTGATACCGCAATTCAAAATTCCAACCCTGTTATTGAACGTCCCACGTTAGCACGCTCCCAAGGCACACGTGTTTGAGTTCAGGTTTCTCTGTGGCGGGAATCAGAAAATCTATCAAGTCAGGAGGTTGGGGTTCGGTTAACCCCGTCGAGGCTTAACACTTAACTCGTATGTACTAAACGCCATCACTAAACAAGCTATGGACTCATGAAGGATTCGTCGAAACACAGGCCTCGAGGGGAGTCCTAGTCCTATAGGATATCTTTCGCCCCGTTCACGTTTTGGAATGCTCTAAATTCGTAGCTCAGCCGAAAACCAATGCCTGGGCTGCTCCCATGACGCGTCAATTTAGGTTGATTGCCGAGAGGTGCACCCAGATGCGCGACTCAAGGGGAACATGTAGGCACCCGTAATATTGGCGGGTTATGTTTCTCTCCTCTTTTCGGAGTCACTGTCGGCTTTCCGTGACGTCTGTGTGCTCACAACTATAATGACCAGATCCCACTTACGAGCCAGCCATTCTATCTGTTATTGGATAGGCGCTCAGACCAAAACAGAAGTAACAACCCACGACCTTACCAAACGATGAGTGCTCCAGTCTTTGCAGGTTGTCTTAAAGTACTGCGTCGGTCCTGTCACCCGGGCACGTCCTCATTAGCGGATGGGGAGGCTAGATGAAAGCACGGGCTTCAGGCAAAGCACTAGCGCGCAATCGTTCTGTTCGCGCGAGCCGATTGACGCATCGTTCCCAGAGGCTGCGGCTCGGATCGCGGGACCGTAGACTCATCTGAGTCTGCGGACGCGGCATACAGGGCGGGCCTCGAAGGGCCATGGACGGGTCGGGCCTTAACAGCAAGAAGTACTTGAGACCAGAATTTTGCTTCCGGCTATTGGGGGTCATTTCACGCGTGCAAACGTAATGAGCTCCCGAGATATCTACTCCCTTCCGTCCTCACGATGAGATATGGAAATTGCTGCACCTTAGGCGGCTTATGGGCAGCACTTGGCCCCTCATCTTCTGCGTGCTGAGCCAACTAGTATAATAGTGTGCGGTCTCAGGGGAAAACATCGAGGACACTGAGTCCTCACGTGCGCACGCGACCCATTTTAATCGGTTACACTTTGGGTGAGTTGGTGCCGCCCAAATTCCATACGGCTTGGGAAAGAAACTACAAGGGCGGCGAGCGCGATTAGCCAACCTCCACAGGAGGTGCGTCCGCGATGGGAGTAGTTGAATTGCACTGCTGTAGGGAAATCCCTTCGCCGGCATCCTCCGCGACTCACTGCGCTCCGCGTAAACCTAAGCTAGGGAATACCCGAGATTGGGGTCCTTGCAGAACAAAGCGCGGTCCATACCAATATTAGCCTGATCTTGCCCTGCGAGGCTAAAGATGTCGGAGGATGAACTTAGTATAGCGGAGCCCCGCACTTTACTATCAGCGGTGCCCACCGCCTGCTAAAGGACAACCGCACCAACAGAGTCATGTATTACACACATTAGAGGTCGGCCATATGCCTATGGGTTTGAGACTTCGAGGGGTCTGTGTAGCATTGAAGTGTCCCGGGTTATTTCCGGTCGGGGCACGTCCAGGGTTAAGGACCTGGCACTCGATAAAAGAGCTTAGAAGAGTGGAAGGGTTCTCTTAGACACTCGGAGTTAAGGATGTTATGACGGCGCTCATCGACCGTGTGACAACCGGACGCTTGACCACAATCTTTTGTCTCCGTGTAGGACTTGAAGAGAACGTTTGCGTATCAGCTGAGGCATGGCAGACACTCCACGGCAACTCTATTTTATGATTCAGCTTGTAAGCGGCTTGAGGAGCCGTCGATTTAGTTTTTCAACGAGCACTGCAATAATTGCTTGCACTTTCTAGGAACACGAATAATTTTTCTAGAGCGTGCAGCACGGCGACTTCCTTGCCATGATTGCAACAAAATTAATGCCACCCTTTTTATCTGCGGGCACTTCGGGTTTTAGCAAGGCTCTGCCAACTCAGTGTTGTTCCCAATTCCAACCAGGTACAATCTGCAGCCGCGATAGGCCGTCCAAAGAGCTATTGAAGAAGCCATGCTTAGCGTCAAGATTCCTTTTCTTCGACATTCGCCGATCAGACCCTGATAGCTTAATTCGGTCGGCGCGTTTATGCACAGCATATATCGCGATTTCTGTACCCCTATATAAAAGACATCGCCGTTACCCTCACTTTTCAATAGAAAATAGAGATGAAAGGTAAGAATCATGAATTGCTCGATGGGAGTGGTTATCCAATGTCGCTATCACATTGATCGTAGATGACCTAGGAAGTTAGTAGAGCCAAATTGCAGTATACATAGCAGCACCAAGACTCCTTATGCACACGTCACGTAAGCCTGAACCAATGCCGTTCGACTAGATGAACCTGGGATTCGTTACAGGGGCGCCGCCTGGCAAAAAGGAACTTATAGTTCCGTCTTAATGGTAACGATAAAACAGAGTATGACGTGTAAAGCAGCTACGGGGGGGTCAAGCGACGACATGAGTCTTCTTCTATTGTTTTGAGCATTCACTAATCGTTTGAGCAAACGTGGTACTGCATACAGCCAACTCTAAAGCCAACAAAGCCGGGAAACGGAACTCAGAGCATGCACATCGCACGGCGAGGTCCGAGCGAAAGATACAGATCAGTGTTGACTACTTATGGGCCGACCGTCCTCGCGCCACTGTTCCATATCGGCTTTCTAGAACTCACAAGCGTACACACGATGAAGGGCACGAAGAGCTTATGACGGGATAGTTGTTTGCGTTGTATTACACCTGAGGTGAAACCCGGGTGAATGTCAAGGAGATGCCCTTCCCGATAATGGTTCGAAAACGCAGCTAGACAACTCAGAGAGACCCACTATCCCTAAACTCAAAAACTTGCCACATAGCCCGACCCGCAGTACCCGGTGACATGTATGGGCGATAGCCAAAGCGTGATGTTAGTCCAAGTAGTTAATAAGTAACCGTTTCGGTCTACATAACATAGTGCCGAGAGACTCTTTACGATAACCAGAGGCAGGCGCAAATCCGCTCTTTACCGTCAACACTTAAGCAGTGAGCAGGGGTATTGACGTCCAAAGTCAAGCGGAGCAGACTCATACAGTGCATAGTACACTACAGAGCTATCACAGTGTTAGGGAACGGTGGCGTCTGTGCCCGGCATCGTATCTTGTCCGCGCCCGAGAATGGACCATTCCGATGGGGCTGTACTTGAAAGCGACGTGGATCCGTACACCTAACCTCTTTCCACTGGCGCGTTCTAAGACAATGAAACCCGTACCTTTGCTGGATACGGGATCCTGGCTGCCCACACTTAAACGATCTTAGTTTCTTTGTTATCAGGTGACCAACGTGAGGATGGGTATGTAGTAACCGTGAGACTCGGGTGCCTTTAGCGAATTACCTGCTATCGAATATTGCGACTTAGAGGCCGTCAGTCCGTGATTCCAACCCAACCACACCTACGTCCCCCACAGGTGCTCGTTAACACAAAGTACCGATTGATCCTACAAAAGTAATAAGCACCTTCTATCCTTAGCCGTGATAGGAGGCACACGGGCGCTTGGAGGTCGCACATACGCGGAAGGATCGCCCAGGTTCGCACCTCCAGAGGTAAGGGCCTGTTCTAGCGCCACGCTAACGTCTGACGGGGGCCCCTGCACTAAGTGGAACGACCCCCCTGGCAAGTACTATAGCATGACTACACTTAAGCTCGCCGCGAAGCTTCAAACTCCTATCACGACTTTGGTTTACAAGTCCCGCCTTCATTTCCAGAATGGGGCGTCTACACATTCTCTTGCGATAATGAGTGAGAGCACGAATGAGAAGGGGCGAGGTTCACGGGCGCTATTTGGCACGGTCTATGCTGGTGTGAAACAGCCTTGTTGCGTCTGGCCAATGAACTTGCAGTAACACAGCCCGTCGCTTGTATATCACTATTCCTTGGAAATTTGTAGGCACATAGCGCCGCTTCCGCGCATTGCCTATCGAATCTGCACAGCGTTACCAGGGCCGACAGGTTGAGCGCTATCCCTCGCCCACGATGCATCTCGGATATCATCTCTAACTAGAGGGGTGGAGTGGTCACTTTTCCATATCATTCCAGTGGTGGCGAACTCCTATAGTTGCGCGAAGGGCGCCCGGGTAAAACTCGCACGTAAGAACCCTGACGTTGAATAGGGCCCAGGAAATTTTATTCCAGGGCGAGTCATGCCTCGACGTGGCGAGCCGGCTTGAATCGACCTGAGTATTAATTCCCCATACGTTATGGGTAGTTTCATGGCGGAAAGCTACCCCGATTATAAGTATTTGCTAACCGGACTTAACGATGGACCTCAAAAGCTTTTATTCAAAACCATGCTTATAGTTGAACGTATCTTGAACGAAATTCTTTTGTCTCATAGCCGGTTCAAGCCACCAGTGTTGACTACTCGTCGCAACTTAAGGTACGCGCACGGGTCAGCCTACGCCCTTGGCTCCACCTAGTTATTTTGATCCAATTCCATACTATACTGCGCACCGGCCTCTACTGCTGCCAATTGCCTTAAAAATCACACCATCATCTAAGCCTCAGCATAGAGGGAAAAATGGGATAGGTCATTAGGGTATCGTTGCCAAGTGATGGTAGCAGACCAACCATCTAATAATCTATGAGCCAGGAGAAGCATGCTCGTGAGATGGATGTCTTTACCCCTTCATGGCAATTCGTCTTTCTGAAAACCACGGCAACGCGTCCCGAGACTCTCTACAATCCCCAGGGCAGTCGTTCAACTTCTCCCTTCCACATTCTGTGGCAGTTCCCAGCGGAGGTATGTCTACTCTTGAGTTCGCTCACTTATTCACGGCTTTCCGGCCGGCCGAAACCGTAGTGTCCTGTCTAAGGGGCATTGCTCCAGGCGGCGGATCTTGTCCTAAACCTAAATCCCTTTCCCGGCATTTATGCTGCTGTTATAAAACATACGTCCCTTGTTGGTCCGAATTTACGTAGGTGTGCTGCTAAAAAGCGAGTTTAAAAATACCCAGACATCAGCAATTAAACCGATTCGCCGGTGGTACGGCACATACAACTGCAATGTTTTTTATGCATAGGATTGTCTGAATTTAATTCTTCCTTTGAACCCATAAGTGTTGGCGCTACTTCATGTGCGTGTCTAGGTCAAACTAACCAGTGGATAGTGATTGAAACGGGTCGCTGTATACGTTTTCGAAACATCGCTGAATTTTTGGCTGTATTCGCATGTCGTAATGCATGATAAAGCGACGTTCTTATAGCTATCCCGATTCCCGACGAGACAATTGACACGACGTAACCCGCACTAAATCCCTGGCTGTGTTGCTTTGGTGTTCAGGAGGCCTGCTTGTAATTGTATCACTAAGGCCAATGATCCGACATGGCCACGAGCAATCTAGATTCCCGGTGGTTCCGAACCTGGGTGAGCTTCGTATCCTTCCTATCCTAGGCCGACTTAATTTCACGGTTAAGCATATGGCACACGCGTAGGATAGGTATAAGGGTCTTCGCGTAAGTGATCCCGACGCGCAACGGCACCGCGCCATGAACATAAGTCCAGCGCCCAGCATTTTAAAATCTGTCGACGCCATCGTGCGGTTTACTTTTAGACCCGTCTGACCACATTGCAGCTGACGTCGTGGAACCTGCACTCGCTCGTCCCCACGTTCTCATCGAGTCGCGGTTGCTAATCGCCGTCTTAATCTAATCGCACACATCACAGTTCCAGAGCTGAAACAGTCCATTCTTTGCTTCAACACGGCAGCTAGTTCCTATTCCCTCCGCGAGTACGCTAGACAACCGTTACTCGATCATTGATAGCTTGCAACCTCGGGGGACTTTACCCGACGCGGCTGTGATGGCTTAGTTCAGCATCTGCCCTGTATGGTACAATACCGCTCTGTGTTGATTCGGACCGTAGACACGATTGTTTGTTCCGTGTATTTTTTGATACCGATGGAGGTACATCAATAGTTCATCTTTCCGAACGGAGACTAGCGAGTGTAGGTGGAAGATCTTCTACCAATCGTACCGCTCGGCACCGTCGAGTTTGCTAACAAAGCGCTCATTTTGACGGGGCCCACCCTGTCCTCATGCCCGTGGGGAGACCGGGCACTATGGCTTGCAGTAGCTGTCAGAAGTCACACTACAGGGCGCCTTCCTATTCCCAGTAAGGTTCTGTATGTCGTAGTACTTTACCAGTTGGGAATTCTGTATGAAGGAGAAATCTTGGCCTCCGACGTCTGAAAACGCAAATATTATCTTCATCCGCTGGGACTTTACATGACGGAGTCGGGCTCATAGGCTGGAGCTGGGTGACGGGCGATCTGGCAGGGGATGTATCTATATCTTGTATGGGATCCGCTACTGTGGAACAAATCTGGGACTTGAATGGCGCTACGCCTCAACCGAGCACCGTGTGCGTGATATACAGAGAATACATTACGGATCTATATTAGACGTAGAGTGCAGATGCAAACCCGATCTTGCCTCCCTCAGAACGAAGACAAGCCACGTATTTAATTTCGCGTCCCCGCTGAATGGGAAGACACTCGTATAAACAGCCAGTTGCCCAGCGCCCAGGCCACCAGCACAAACAGCGTCGGCAGAGTAGGTTTCTACCAGACAGAACTCTCTTTCCACGTCCGTACGTCTATCATCGATAACTGCTCACAATTATTGGGCTTAAATAACGACGCACTAGGGGCGCCTAGTGGGGGAGGAGGCAACTTGAAGCTCGACAAACCCTTCTCGTGAAGGTTCGGCCCACGGTCTCGTGACCTTGTCCCGAATCTGAATCGACATAGAGAGAGCACAACTGACCTTCGTACCCTCGAACGTCGTAAAAAGCGTCTTTGTGTGGCAAGTATCGTTATTACCGGTCCCTCCATCTCCGTAGTTAAGGGTCCGCCTTACAACCCAAAAGTCCACTTGGGGCCCAACTTTACTCTTAAGCGCCGTTGAGCCTGTCGTGGCTGAATCAACAGCAGCCGTTGCGAGTCTGGACGAAGGTAACTCCCGGGTGGGACGGATGGAGAACGGTTCATTCGGTATTGGGGATGTAGCTGGCGGGCCAGTCACAAGCAGTCATTGTCCGAGGAGTTGGCTTTAACATGCACGGGCAAGTCTGCAAAGGGAACATAAGCCGTAGCTAGTGTCTGACTCGCTATTGGCGTGGAGGACCAATGCCACGACGGGGAAGACTGAAGATGGTGGGAAATCTCCTGTTGAGCACGGCTCTTTACTGCAGCAATAGTATCAGTGAGGCCTATACGATGAATACTATTACGTCCAGGCAGCTGGTCAGACGTTACCCTTCCGCCAGTGATGTGTCGACCATTGGGCTTAGGGTTCAAGTGCGTTACTTTTGGTAGCCGTTCCTTGAGGACATAGCGGCTCTCCGGAGCTCGAATCCTGACGAGAGGCATTGGAGAAGGATCTATGAAACCGCTGCAACATTCCGCGTACCGCTGCCGGTGCTTCAGGTGCGGGGATTACGCTGTACGAACGAAAACTGTAAGGCTGCACGCTATGGTGTAGCCTCTGACGATTAGAGGACCAGCCACGCCACCGTCTCCACGCACGCCAGACGTCAGCTGCCATGACGCTTATCTTTTCGGTACCACGGTCTCTCTCATACCTCTCGGGATGTAAATGGGCTTGGGTACGCTAGTCGAAACGGTCACGGTACGCTTATTGTTGTGAGCCAACCCCTGGGTCGTGGCCAATCGTAAAATCATTGAAGCGTATCAAATCGTCATTGAGGCAACCGAGAGGTCGACACATAGCTGAAAAGTGTCCCGTATTCGGTGGCGACACTGATACGTCGTCTTCGCATATCGTAAATACTAGGCGGTCTTCTCTACAAGCACTCTGCAACGCTTTCATTTTAAGTAACGACTGGAAACACCACCTCAGTTAGCCTCTGCCGTCTGGCCGGGTTTATTAACCATGTTGGTGAGCTAAGAAGGGTTGTTCTAAATACCCTCCCGTACTGCAAACCTCGGAGTACGTATTTAAAGCCATGATGCATTCAGGAGTCGACTTACTGTTTTCGCGGTGGAAAATCGGAGTATATGGCATATGACCGTGGAGCAGTAGGGGGAGGACTTTGGCCGAGGATATGTTCGGAACACAGACGATGATTCGCAGAATTGCAAAACACGACATCTGGTTGCAGGCGTTAAAAGGTCTAACCGAGTTGGAAGGTTTTAAGCACCGTTTGGAGACAGCCTAGTTCTCCGGCGCGGTACTTAAAGCGACGCCTGAATCCCTACAAGCAAGTTCGCCAGTTTTTCCTCTATTTATTGGCCGCATTCCCTCGGTTCCTTAAATATATGACGCGTTCCTAACATGTCCTTGCGTTTTTCAACGATAGCCAATCCCAAGCACGGCAGGGCGTTTTGTGCATGGACAGAAGCTTCTACCCGCTGAGACTGGCATAACCTGTTTGTAACTCGCGCGCCGGTTGAATTCCCGGGAGTCATGCGAGCTTCTTTAGCTCCCCCCACTCGGTCTCAAACCCATGGTGTTTTGCTGATAAAATGCAAATCCAAGCCTGACGACAGCTTCGATTACAGCTGTACCATCGCAGGGCCTTGGTACTCTTCTAATTCCGCATCAAAAGGGGATATTATTAATGCTGTAAGTGGCTTTACTCCTTGTAAGAATGAGGGTCTATGTTCGGCACAGGAGTGTCCCCATTAATACACTTCCGGTAGCTCCCCATTCGTCGTTGCTTATAGTTGTCGGTTTACACTAGATACTCATGGTATATGTAACTAGGATAAATGGGAAGACTATTAACATCCTGCTGGACTCAACTGGAGTTTCCAGGGGGGTTAGTCGGCCATACCGCAGTCTACTTTCCAAAATTCCACTAAACCCTTGAGGTGGACCAGAGCACTGTGATGGCTGCCTGTCCCCCGCCATTGTCAGCGGATAGCTTCGTGACGCCGGCGACTGGGAGCAAGCGCCGTAGAGCCACGCTCTGTAACCAACAGTAACTGGCCGAATGGTCTTAACTGCGGCAGAATCCATCGTAGTAATTTGATACATCCGGATCTTCGGTGATTGTCCAAATATTTCCCGTACATGCGGGCGAAGGTAGGTACTGCGCGGGTTGCCATCCCTTCGTCGCCGGACTTGTACAAAAATAATGGGAGATGAAACGGAACACTTGCGTCTTTCCATTAATCAGCAGCGCTTAGTAACCTGCAACTGAAAAGGCATAGAGTCCCGACGAGAACTGCGACAAAAAAATTCTCTACAGTTGTATTCCGCGTTTAACAACCATGGGATTCCCAGGGTTACTCAACATGATAGAAAGCCTTATAAGTAGTGTGCCGAGTTTCCGGGCCAACGTGTAGAGCGCGCATATGAAGAATCCTCGAGGAAGCACTGCTCCGGATCCATCCTAGAGAAAGGAACCGCCTCCCGTACTTTCAAGCAGATCGGGCACAAGGGGCTGTCCGAATACGGAGAGATCGTCAAGTAGATGCTCAACTATCCCAGCTGAGCCCCAGGGCAACGTCAGGTGGTTACGCTTGAAGCAGACACCTCGACAATTGCAGCGCTGTTATTAAGTTGGGTAATCACGTCCTAGTTCGCCTACCTTATGTCCGTGACATAGAGATGCACAATGGAAGGCCCGAATCTACGTTGGGCGATGGGTTTCGACACACTACTATCGAATTTCAAATGTGGGCTTGTTTAATAATAGAAACAGTCAGATCGCTTATACCGGAGGTAAAGGACGATGCCACTGCACGAATGAAATTTAGTAAGCCCACATCGGCTTTGACTTCTGCCCCACATCACTATCGGATACTTTACTTGTAATGACAGCTACAAGTACGGTAAGTACTTAACTCTGAATAGCCCTATGAGATGAAGACATGATTCCTATGGGTAGTCAGACTGATTGGTTTTGTAAATACAATGCTGACACCCAGCATTCAGTTTCACATCGCGACTGACATTCCTCGTGGAAGATTGCAGTGAAAACTCGGCTACGTATAATCGATTAACTCGTAGCAGCGGATCTTAGAGGAATTTCGCAGACACCACCAGTGGGAAACAGCAATGTAATCCGTAACCTAGCCGGCTACCCGGACATTGTACAAGGGCCGGTCTACCGTGCCTCTGTCGGCTTCGGAAGACGACCACTGAGCTCCGAGAATCAGATAGGGCGGTAGTGTATTTTTATCAAACAACTGAAGACATGCTCAGGCTGTGCTTGGCTCCACCGTGGACTGTTTGGGAAGATGCTGTCTGAATGCAAAAAACTTTTCGAGCTGATCGCCCACGTTTAAAGGGTGTTATGTTGTCACTTCTGGTCTCAAAAGTATTCGCGTCTAGTTCAGGCCCTTGCATCTGTAAGTCTTGAGTGGCATGTAGCAACCTGATTGTCGCGTTTAGCTCGGCTCAGCACGTCGCAACTGTTGGAACACCCACGATTTACCTCGCTGTTCACCACATGGGACAACTAAAGAGTGAGTTCCATCCGTACCATTCGGAGTCAGAACAATAAGTACGAACGCGCGCGGACTTGAGTCTACTAACGAGACTAAACGATGAAGAACGGGTTGATGCACGTGGCGCGTCCACTTAGGTATGCCTTTGTGACGAGTGTGCGAGTAGTGGGTCAAGGACGTGCTGAGCGATACTATTAACAGTAGTTATGTCCGAACGAGCAACACGAACTTGAGCTTTTGACCAGTGGAGTGACTTCAGGTTACATGATATATGCAGCACGGGCATGTCCAGCCTGGAAGGACTATTCCGACGCGGCGCCTAAATGAAATAATGGTTCCATGGGTGCATTATGTTCCGTTTAGGTCCAAAAGGGACTGAGATCTAGTCTGACAGCGCATCCGAGAATGCACAATTCCTCCAAAACTTGACTGTGCCGGATCGTACCCTGCACATTAAGAGAGCCCAATTTGTCCTGGAGTGGCACTGATCCAAAATTACGGCTCAGGGTTTGAGGCTGTGCCCAACACTAAGTCTTACTTAACAAAGTAATTATTGCTATCGACAAATGACCCCTGGTCGCTCTATCCAATGGGCGTGTCCATCCATCGTCCTCGGGAATCCGGTTACCGACAGGTGAAGGCATTTTACCATAATCGATCTAGAATGGAGTTACAGCCACTCAATAGCGCCAATCCACTCAAAACGCATCACGTCAGGCTCCATGCGGGCGCGGAAGGCTTTAGCCCGTAACCATGAATTTCACGTAGCATGATCGTAGCGAATCCTTGCAACACCTGATAGGTAGCATGTTGCCTTGCCTTATTGCGTGGACGGTAAGAGAATTCGTAAGACGTCTAAAGTCCACAATCTCTTACGCCATAAGAGTGCAACCAGAACGAACAACAAATGTGTTATATAGAAAAGTGGTTTTCATTACCCTGTTAGGGTGTCTGCCGAATAAGTCGGATAATGATATCGTTTACGACAACGGTACTCAGGTACCATCCGGAGGTGTTGGAGATGTCGGCTGAAAAAGGAAGAACTTCCGCCTGGAAGCCGCGGAAGCTGTCCGATAACTACTAGTTCTTAATCTCATGTTAGTCACCTTGACGCAGCCAATGCGAAAGTGTCCACGGTCGGCCTGACAACGTGTGGAGATCCGGTTGTCCAATGAGTCCTAGTTAATAAGAGTGCAGTGCCTCGTATGACTGGCCGTGGTCGCCTGTATACTTTGCTGCTACCGGCAAGGATCGGAGTTAAGTTGAATGACGTATAATATAACGGCTGCGCATAAAGTTTTGTTGGAAGGCACTCGTCCTTGGGGAGCCATTGCTAGGAGGGGAAAGCACACGTAGATATGTAGCTAGTCCCTCGGCAAGCATCCGGGCTAGAGGATGAGGGAAAAAGGGGCCAATAATGGGTTAGCGAGCACTAGACTTATCCGTCATGCAGGCCTCCGATGGTCAGAACTCACCTTTGCTGCACTCATGGTGATGAGACTGCGGCATGGAAACGAGAAATATGCCACCCAGTCACTTTGTCGGTACATAAATTAGTTCCTCGCGATGTAGTTGACGTAATTGGGGTGATTTTTGCCTGACATAGTCATAGTCGAACTGGACCTTTCTACGCAAGGCCCCGCGACCCAGTGCTCCAGCGACGTCCTTCGCCTTTGTGTTAGCCAGGGACGCATACGTAGACGATGGCGAATCGTAACATACATTTCCATCAAAATACATACTGAAGTAAAAAGAGCGCAGTGTAGGATTGGAAACGTGACTATGAATCTTTGAAGTCATCACACGGTTATGAGTCCCCGCTTCCAGAAGCTCGAAGTATTACGTGCGTTGACACAAACCGTCGCGCTGAGGCTCGTCGTTTTGCCCCCAAATTTCTTCAGGGTAAGATTTCTTTCCCGCAAATTTGGACCAGTACCGCTATCCGTTGAGCGCCGGAGAACCGTAAACCATAGCTTGGGGAACTGTATCTCGATCTACGCATATTTTAGAGAATACGTGAAACTATACACACGCGAGGGAAACACTACGCATAGATGTTCGGATCGCGAGGCCCTTGCGTTGTCTTTAGGGTACGACCTGGTGCCCGCTTCTGTTTTTTCCACACAGCGACCGTGCTCGTGAGCGGAATTACCGACAAATAGTGTATTCTTCAATAATTCGACAATCGGAAGATAACCACCTATCTCTCCTTTGTCCCTCTGTTCAGCACCAAAGCTACTAAGGTGTGGTACTACTTGCGGCATCAGGGATATCCATGATCACCGAAGGATGCCCGTACAAATGTGTACACAAACTTATTCAATCTCAAAGAAGAGTGCAGTGGTGTTTTGAGATACTAGCGTAATTACGGTAGCGGTACTGCGTTAAGCCTTTGCGGCGAAGC
		</sequence>
    <sequence><taxon idref="Location_2_4_1|26.019039503154982"/>
			ACATCCCGTCACCGTGGAGCCAGTAACTCCCGGCTCTGTAATCCCAATCAGTTTTTGAAGTATACGGAAAAAGTTTCAGGTTCCCCAGTTCATGTGAATCCTGGGTCCAGAAACTCGTGCGGAACGCGGTAGTGACCCGTTTCTTACACCGGTTGAGGGTTGGAAGCCTTAGCCTTTCCACATCTATTGTGAAGTCTAAGGCTCCAGGAGGATTCCGGCATAAGGTTCCATGCTTTCTCAACCTATGCGTAGTCATCAAACACGGATTGCGATAAACAGGAGTAGCTAGTGTTTCAATTGTGGACCCGTCCCTCTTATGCCCCACCAGTCGGGAACGTAGCTGGGCTGACATCTTCTGTTCAACCGGCTGTTCCTAACACAGCCAGCAATAAAAAAGCAATTAGCTTTGCAGTCCGTGATGGTTACTAACTTGATGAACCTTCGTAAGGGTCGTGGCCCCGGACTTAACCGCGACGAGTAGGACTACTAGGTACCAGTGCCTCATTTTTTTATGGTCACGATCCGCGAGCTGCCGCGGAGCAGTTCTCCAATGCTGGGTGTTGCGTCAAGGGTTACTCCCGTACTGCATGTAACTAAGTTTTACCCAAGAATTGTGACTGGGGGCAGCGCTACGGATTCCTCGAGGACCGCTGAACATCGATTAAGGCAATTGGTGTGTAATAGAGTTATGTCTGCGGAGAGCCTTTCGTGAGGGGGGTGCCAGACTACTGAACGCTTATGTAGTTGAGCCGCACGACTACAAGTGAAGCAAACATGCCTTTCAATTTGTTCGTGCACAATGTTATTATACTTACAAGTACCAACACGGAACTATGTCCCATCCACCTCGCTCTGCCCGAACGTTAATTGTTTATAGACGGCCACTCTGGGCTCGTCACTGCACAGCTCACTAACCTTACCGTCGGATCGCAGAGGTTCTCGCGGCACCAGTTTGCTATCCTTATGCATTGTCAGAAAGCCTCAGTATAACGTCACTAATGATGAACCCCGACCCAATCTCCAAGAGTACGCGAATGCGGACATTGAACTTTCCGTGATGGACCTCACAAAAGGTTCGCAACTACCTCTGATACCGCAATTCAAAATTCCAACCCTGTTATTGAACGTCCCACGTTAGCACGCTCCCAAGGCACACGTGTTTGAGTTCAGGTTTCTCTGTGGCGGGAATCAGAAAATCTATCAAGTCAGGAGGTTGGGGTTCGGTTAACCCCGTCGAGGCTTAACACTTAACTCGTATGTACTAAACGCCATCACTAAACAAGCTATGGACTCATGAAGGATTCGTCGAAACACAGGCCTCGAGGGGAGTCCTAGTCCTATAGGATATCTTTCGCCCCGTTCACGTTTTGGAATGCTCTAAATTCGTAGCTCAGCCGAAAACCAATGCCTGGGCTGCTCCCATGACGCGTCAATTTAGGTTGATTGCCGAGAGGTGCACCCAGATGCGCGACTCAAGGGGAACATGTAGGCACCCGTAATATTGGCGGGTTATGTTTCTCTCCTCTTTTCGGAGTCACTGTCGGCTTTCCGTGACGTCTGTGTGCTCACAACTATAATGACCAGATCCCACTTACGAGCCAGCCATTCTATCTGTTATTGGATAGGCGCTCAGACCAAAACAGAAGTAACAACCCACGACCTTACCAAACGATGAGTGCTCCAGTCTTTGCAGGTTGTCTTAAAGTACTGCGTCGGTCCTGTCACCCGGGCACGTCCTCATTAGCGGATGGGGAGGCTAGATGAAAGCACGGGCTTCAGGCAAAGCACTAGCGCGCAATCGTTCTGTTCGCGCGAGCCGATTGACGCATCGTTCCCAGAGGCTGCGGCTCGGATCGCGGGACCGTAGACTCATCTGAGTCTGCGGACGCGGCATACAGGGCGGGCCTCGAAGGGCCATGGACGGGTCGGGCCTTAACAGCAAGAAGTACTTGAGACCAGAATTTTGCTTCCGGCTATTGGGGGTCATTTCACGCGTGCAAACGTAATGAGCTCCCGAGATATCTACTCCCTTCCGTCCTCACGATGAGATATGGAAATTGCTGCACCTTAGGCGGCTTATGGGCAGCACTTGGCCCCTCATCTTCTGCGTGCTGAGCCAACTAGTATAATAGTGTGCGGTCTCAGGGGAAAACATCGAGGACACTGAGTCCTCACGTGCGCACGCGACCCATTTTAATCGGTTACACTTTGGGTGAGTTGGTGCCGCCCAAATTCCATACGGCTTGGGAAAGAAACTACAAGGGCGGCGAGCGCGATTAGCCAACCTCCACAGGAGGTGCGTCCGCGATGGGAGTAGTTGAATTGCACTGCTGTAGGGAAATCCCTTCGCCGGCATCCTCCGCGACTCACTGCGCTCCGCGTAAACCTAAGCTAGGGAATACCCGAGATTGGGGTCCTTGCAGAACAAAGCGCGGTCCATACCAATATTAGCCTGATCTTGCCCTGCGAGGCTAAAGATGTCGGAGGATGAACTTAGTATAGCGGAGCCCCGCACTTTACTATCAGCGGTGCCCACCGCCTGCTAAAGGACAACCGCACCAACAGAGTCATGTATTACACACATTAGAGGTCGGCCATATGCCTATGGGTTTGAGACTTCGAGGGGTCTGTGTAGCATTGAAGTGTCCCGGGTTATTTCCGGTCGGGGCACGTCCAGGGTTAAGGACCTGGCACTCGATAAAAGAGCTTAGAAGAGTGGAAGGGTTCTCTTAGACACTCGGAGTTAAGGATGTTATGACGGCGCTCATCGACCGTGTGACAACCGGACGCTTGACCACAATCTTTTGTCTCCGTGTAGGACTTGAAGAGAACGTTTGCGTATCAGCTGAGGCATGGCAGACACTCCACGGCAACTCTATTTTATGATTCAGCTTGTAAGCGGCTTGAGGAGCCGTCGATTTAGTTTTTCAACGAGCACTGCAATAATTGCTTGCACTTTCTAGGAACACGAATAATTTTTCTAGAGCGTGCAGCACGGCGACTTCCTTGCCATGATTGCAACAAAATTAATGCCACCCTTTTTATCTGCGGGCACTTCGGGTTTTAGCAAGGCTCTGCCAACTCAGTGTTGTTCCCAATTCCAACCAGGTACAATCTGCAGCCGCGATAGGCCGTCCAAAGAGCTATTGAAGAAGCCATGCTTAGCGTCAAGATTCCTTTTCTTCGACATTCGCCGATCAGACCCTGATAGCTTAATTCGGTCGGCGCGTTTATGCACAGCATATATCGCGATTTCTGTACCCCTATATAAAAGACATCGCCGTTACCCTCACTTTTCAATAGAAAATAGAGATGAAAGGTAAGAATCATGAATTGCTCGATGGGAGTGGTTATCCAATGTCGCTATCACATTGATCGTAGATGACCTAGGAAGTTAGTAGAGCCAAATTGCAGTATACATAGCAGCACCAAGACTCCTTATGCACACGTCACGTAAGCCTGAACCAATGCCGTTCGACTAGATGAACCTGGGATTCGTTACAGGGGCGCCGCCTGGCAAAAAGGAACTTATAGTTCCGTCTTAATGGTAACGATAAAACAGAGTATGACGTGTAAAGCAGCTACGGGGGGGTCAAGCGACGACATGAGTCTTCTTCTATTGTTTTGAGCATTCACTAATCGTTTGAGCAAACGTGGTACTGCATACAGCCAACTCTAAAGCCAACAAAGCCGGGAAACGGAACTCAGAGCATGCACATCGCACGGCGAGGTCCGAGCGAAAGATACAGATCAGTGTTGACTACTTATGGGCCGACCGTCCTCGCGCCACTGTTCCATATCGGCTTTCTAGAACTCACAAGCGTACACACGATGAAGGGCACGAAGAGCTTATGACGGGATAGTTGTTTGCGTTGTATTACACCTGAGGTGAAACCCGGGTGAATGTCAAGGAGATGCCCTTCCCGATAATGGTTCGAAAACGCAGCTAGACAACTCAGAGAGACCCACTATCCCTAAACTCAAAAACTTGCCACATAGCCCGACCCGCAGTACCCGGTGACATGTATGGGCGATAGCCAAAGCGTGATGTTAGTCCAAGTAGTTAATAAGTAACCGTTTCGGTCTACATAACATAGTGCCGAGAGACTCTTTACGATAACCAGAGGCAGGCGCAAATCCGCTCTTTACCGTCAACACTTAAGCAGTGAGCAGGGGTATTGACGTCCAAAGTCAAGCGGAGCAGACTCATACAGTGCATAGTACACTACAGAGCTATCACAGTGTTAGGGAACGGTGGCGTCTGTGCCCGGCATCGTATCTTGTCCGCGCCCGAGAATGGACCATTCCGATGGGGCTGTACTTGAAAGCGACGTGGATCCGTACACCTAACCTCTTTCCACTGGCGCGTTCTAAGACAATGAAACCCGTACCTTTGCTGGATACGGGATCCTGGCTGCCCACACTTAAACGATCTTAGTTTCTTTGTTATCAGGTGACCAACGTGAGGATGGGTATGTAGTAACCGTGAGACTCGGGTGCCTTTAGCGAATTACCTGCTATCGAATATTGCGACTTAGAGGCCGTCAGTCCGTGATTCCAACCCAACCACACCTACGTCCCCCACAGGTGCTCGTTAACACAAAGTACCGATTGATCCTACAAAAGTAATAAGCACCTTCTATCCTTAGCCGTGATAGGAGGCACACGGGCGCTTGGAGGTCGCACATACGCGGAAGGATCGCCCAGGTTCGCACCTCCAGAGGTAAGGGCCTGTTCTAGCGCCACGCTAACGTCTGACGGGGGCCCCTGCACTAAGTGGAACGACCCCCCTGGCAAGTACTATAGCATGACTACACTTAAGCTCGCCGCGAAGCTTCAAACTCCTATCACGACTTTGGTTTACAAGTCCCGCCTTCATTTCCAGAATGGGGCGTCTACACATTCTCTTGCGATAATGAGTGAGAGCACGAATGAGAAGGGGCGAGGTTCACGGGCGCTATTTGGCACGGTCTATGCTGGTGTGAAACAGCCTTGTTGCGTCTGGCCAATGAACTTGCAGTAACACAGCCCGTCGCTTGTATATCACTATTCCTTGGAAATTTGTAGGCACATAGCGCCGCTTCCGCGCATTGCCTATCGAATCTGCACAGCGTTACCAGGGCCGACAGGTTGAGCGCTATCCCTCGCCCACGATGCATCTCGGATATCATCTCTAACTAGAGGGGTGGAGTGGTCACTTTTCCATATCATTCCAGTGGTGGCGAACTCCTATAGTTGCGCGAAGGGCGCCCGGGTAAAACTCGCACGTAAGAACCCTGACGTTGAATAGGGCCCAGGAAATTTTATTCCAGGGCGAGTCATGCCTCGACGTGGCGAGCCGGCTTGAATCGACCTGAGTATTAATTCCCCATACGTTATGGGTAGTTTCATGGCGGAAAGCTACCCCGATTATAAGTATTTGCTAACCGGACTTAACGATGGACCTCAAAAGCTTTTATTCAAAACCATGCTTATAGTTGAACGTATCTTGAACGAAATTCTTTTGTCTCATAGCCGGTTCAAGCCACCAGTGTTGACTACTCGTCGCAACTTAAGGTACGCGCACGGGTCAGCCTACGCCCTTGGCTCCACCTAGTTATTTTGATCCAATTCCATACTATACTGCGCACCGGCCTCTACTGCTGCCAATTGCCTTAAAAATCACACCATCATCTAAGCCTCAGCATAGAGGGAAAAATGGGATAGGTCATTAGGGTATCGTTGCCAAGTGATGGTAGCAGACCAACCATCTAATAATCTATGAGCCAGGAGAAGCATGCTCGTGAGATGGATGTCTTTACCCCTTCATGGCAATTCGTCTTTCTGAAAACCACGGCAACGCGTCCCGAGACTCTCTACAATCCCCAGGGCAGTCGTTCAACTTCTCCCTTCCACATTCTGTGGCAGTTCCCAGCGGAGGTATGTCTACTCTTGAGTTCGCTCACTTATTCACGGCTTTCCGGCCGGCCGAAACCGTAGTGTCCTGTCTAAGGGGCATTGCTCCAGGCGGCGGATCTTGTCCTAAACCTAAATCCCTTTCCCGGCATTTATGCTGCTGTTATAAAACATACGTCCCTTGTTGGTCCGAATTTACGTAGGTGTGCTGCTAAAAAGCGAGTTTAAAAATACCCAGACATCAGCAATTAAACCGATTCGCCGGTGGTACGGCACATACAACTGCAATGTTTTTTATGCATAGGATTGTCTGAATTTAATTCTTCCTTTGAACCCATAAGTGTTGGCGCTACTTCATGTGCGTGTCTAGGTCAAACTAACCAGTGGATAGTGATTGAAACGGGTCGCTGTATACGTTTTCGAAACATCGCTGAATTTTTGGCTGTATTCGCATGTCGTAATGCATGATAAAGCGACGTTCTTATAGCTATCCCGATTCCCGACGAGACAATTGACACGACGTAACCCGCACTAAATCCCTGGCTGTGTTGCTTTGGTGTTCAGGAGGCCTGCTTGTAATTGTATCACTAAGGCCAATGATCCGACATGGCCACGAGCAATCTAGATTCCCGGTGGTTCCGAACCTGGGTGAGCTTCGTATCCTTCCTATCCTAGGCCGACTTAATTTCACGGTTAAGCATATGGCACACGCGTAGGATAGGTATAAGGGTCTTCGCGTAAGTGATCCCGACGCGCAACGGCACCGCGCCATGAACATAAGTCCAGCGCCCAGCATTTTAAAATCTGTCGACGCCATCGTGCGGTTTACTTTTAGACCCGTCTGACCACATTGCAGCTGACGTCGTGGAACCTGCACTCGCTCGTCCCCACGTTCTCATCGAGTCGCGGTTGCTAATCGCCGTCTTAATCTAATCGCACACATCACAGTTCCAGAGCTGAAACAGTCCATTCTTTGCTTCAACACGGCAGCTAGTTCCTATTCCCTCCGCGAGTACGCTAGACAACCGTTACTCGATCATTGATAGCTTGCAACCTCGGGGGACTTTACCCGACGCGGCTGTGATGGCTTAGTTCAGCATCTGCCCTGTATGGTACAATACCGCTCTGTGTTGATTCGGACCGTAGACACGATTGTTTGTTCCGTGTATTTTTTGATACCGATGGAGGTACATCAATAGTTCATCTTTCCGAACGGAGACTAGCGAGTGTAGGTGGAAGATCTTCTACCAATCGTACCGCTCGGCACCGTCGAGTTTGCTAACAAAGCGCTCATTTTGACGGGGCCCACCCTGTCCTCATGCCCGTGGGGAGACCGGGCACTATGGCTTGCAGTAGCTGTCAGAAGTCACACTACAGGGCGCCTTCCTATTCCCAGTAAGGTTCTGTATGTCGTAGTACTTTACCAGTTGGGAATTCTGTATGAAGGAGAAATCTTGGCCTCCGACGTCTGAAAACGCAAATATTATCTTCATCCGCTGGGACTTTACATGACGGAGTCGGGCTCATAGGCTGGAGCTGGGTGACGGGCGATCTGGCAGGGGATGTATCTATATCTTGTATGGGATCCGCTACTGTGGAACAAATCTGGGACTTGAATGGCGCTACGCCTCAACCGAGCACCGTGTGCGTGATATACAGAGAATACATTACGGATCTATATTAGACGTAGAGTGCAGATGCAAACCCGATCTTGCCTCCCTCAGAACGAAGACAAGCCACGTATTTAATTTCGCGTCCCCGCTGAATGGGAAGACACTCGTATAAACAGCCAGTTGCCCAGCGCCCAGGCCACCAGCACAAACAGCGTCGGCAGAGTAGGTTTCTACCAGACAGAACTCTCTTTCCACGTCCGTACGTCTATCATCGATAACTGCTCACAATTATTGGGCTTAAATAACGACGCACTAGGGGCGCCTAGTGGGGGAGGAGGCAACTTGAAGCTCGACAAACCCTTCTCGTGAAGGTTCGGCCCACGGTCTCGTGACCTTGTCCCGGATCTGAATCGACATAGAGAGAGCACAACTGACCTTCGTACCCTCGAACGTCGTAAAAAGCGTCTTTGTGTGGCAAGTATCGTTATTACCGGTCCCTCCATCTCCGTAGTTAAGGGTCCGCCTTACAACCCAAAAGTCCACTTGGGGCCCAACTTTACTCTTAAGCGCCGTTGAGCCTGTCGTGGCTGAATCAACAGCAGCCGTTGCGAGTCTGGACGAAGGTAACTCCCGGGTGGGACGGATGGAGAACGGTTCATTCGGTATTGGGGATGTAGCTGGCGGGCCAGTCACAAGCAGTCATTGTCCGAGGAGTTGGCTTTAACATGCACGGGCAAGTCTGCAAAGGGAACATAAGCCGTAGCTAGTGTCTGACTCGCTATTGGCGTGGAGGACCAATGCCACGACGGGGAAGACTGAAGATGGTGGGAAATCTCCTGTTGAGCACGGCTCTTTACTGCAGCAATAGTATCAGTGAGGCCTATACGATGAATACTATTACGTCCAGGCAGCTGGTCAGACGTTACCCTTCCGCCAGTGATGTGTCGACCATTGGGCTTAGGGTTCAAGTGCGTTACTTTTGGTAGCCGTTCCTTGAGGACATAGCGGCTCTCCGGAGCTCGAATCCTGACGAGAGGCATTGGAGAAGGATCTATGAAACCGCTGCAACATTCCGCGTACCGCTGCCGGTGCTTCAGGTGCGGGGATTACGCTGTACGAACGAAAACTGTAAGGCTGCACGCTATGGTGTAGCCTCTGACGATTAGAGGACCAGCCACGCCACCGTCTCCACGCACGCCAGACGTCAGCTGCCATGACGCTTATCTTTTCGGTACCACGGTCTCTCTCATACCTCTCGGGATGTAAATGGGCTTGGGTACGCTAGTCGAAACGGTCACGGTACGCTTATTGTTGTGAGCCAACCCCTGGGTCGTGGCCAATCGTAAAATCATTGAAGCGTATCAAATCGTCATTGAGGCAACCGAGAGGTCGACACATAGCTGAAAAGTGTCCCGTATTCGGTGGCGACACTGATACGTCGTCTTCGCATATCGTAAATACTAGGCGGTCTTCTCTACAAGCACTCTGCAACGCTTTCATTTTAAGTAACGACTGGAAACACCACCTCAGTTAGCCTCTGCCGTCTGGCCGGGTTTATTAACCATGTTGGTGAGCTAAGAAGGGTTGTTCTAAATACCCTCCCGTACTGCAAACCTCGGAGTACGTATTTAAAGCCATGATGCATTCAGGAGTCGACTTACTGTTTTCGCGGTGGAAAATCGGAGTATATGGCATATGACCGTGGAGCAGTAGGGGGAGGACTTTGGCCGAGGATATGTTCGGAACACAGACGATGATTCGCAGAATTGCAAAACACGACATCTGGTTGCAGGCGTTAAAAGGTCTAACCGAGTTGGAAGGTTTTAAGCACCGTTTGGAGACAGCCTAGTTCTCCGGCGCGGTACTTAAAGCGACGCCTGAATCCCTACAAGCAAGTTCGCCAGTTTTTCCTCTATTTATTGGCCGCATTCCCTCGGTTCCTTAAATATATGACGCGTTCCTAACATGTCCTTGCGTTTTTCAACGATAGCCAATCCCAAGCACGGCAGGGCGTTTTGTGCATGGACAGAAGCTTCTACCCGCTGAGACTGGCATAACCTGTTTGTAACTCGCGCGCCGGTTGAATTCCCGGGAGTCATGCGAGCTTCTTTAGCTCCCCCCACTCGGTCTCAAACCCATGGTGTTTTGCTGATAAAATGCAAATCCAAGCCTGACGACAGCTTCGATTACAGCTGTACCATCGCAGGGCCTTGGTACTCTTCTAATTCCGCATCAAAAGGGGATATTATTAATGCTGTAAGTGGCTTTACTCCTTGTAAGAATGAGGGTCTATGTTCGGCACAGGAGTGTCCCCATTAATACACTTCCGGTAGCTCCCCATTCGTCGTTGCTTATAGTTGTCGGTTTACACTAGATACTCATGGTATATGTAACTAGGATAAATGGGAAGACTATTAACATCCTGCTGGACTCAACTGGAGTTTCCAGGGGGGTTAGTCGGCCATACCGCAGTCTACTTTCCAAAATTCCACTAAACCCTTGAGGTGGACCAGAGCACTGTGATGGCTGCCTGTCCCCCGCCATTGTCAGCGGATAGCTTCGTGACGCCGGCGACTGGGAGCAAGCGCCGTAGAGCCACGCTCTGTAACCAACAGTAACTGGCCGAATGGTCTTAACTGCGGCAGAATCCATCGTAGTAATTTGATACATCCGGATCTTCGGTGATTGTCCAAATATTTCCCGTACATGCGGGCGAAGGTAGGTACTGCGCGGGTTGCCATCCCTTCGTCGCCGGACTTGTACAAAAATAATGGGAGATGAAACGGAACACTTGCGTCTTTCCATTAATCAGCAGCGCTTAGTAACCTGCAACTGAAAAGGCATAGAGTCCCGACGAGAACTGCGACAAAAAAATTCTCTACAGTTGTATTCCGCGTTTAACAACCATGGGATTCCCAGGGTTACTCAACATGATAGAAAGCCTTATAAGTAGTGTGCCGAGTTTCCGGGCCAACGTGTAGAGCGCGCATATGAAGAATCCTCGAGGAAGCACTGCTCCGGATCCATCCTAGAGAAAGGAACCGCCTCCCGTACTTTCAAGCAGATCGGGCACAAGGGGCTGTCCGAATACGGAGAGATCGTCAAGTAGATGCTCAACTATCCCAGCTGAGCCCCAGGGCAACGTCAGGTGGTTACGCTTGAAGCAGACACCTCGACAATTGCAGCGCTGTTATTAAGTTGGGTAATCACGTCCTAGTTCGCCTACCTTATGTCCGTGACATAGAGATGCACAATGGAAGGCCCGAATCTACGTTGGGCGATGGGTTTCGACACACTACTATCGAATTTCAAATGTGGGCTTGTTTAATAATAGAAACAGTCAGATCGCTTATACCGGAGGTAAAGGACGATGCCACTGCACGAATGAAATTTAGTAAGCCCACATCGGCTTTGACTTCTGCCCCACATCACTATCGGATACTTTACTTGTAATGACAGCTACAAGTACGGTAAGTACTTAACTCTGAATAGCCCTATGAGATGAAGACATGATTCCTATGGGTAGTCAGACTGATTGGTTTTGTAAATACAATGCTGACACCCAGCATTCAGTTTCACATCGCGACTGACATTCCTCGTGGAAGATTGCAGTGAAAACTCGGCTACGTATAATCGATTAACTCGTAGCAGCGGATCTTAGAGGAATTTCGCAGACACCACCAGTGGGAAACAGCAATGTAATCCGTAACCTAGCCGGCTACCCGGACATTGTACAAGGGCCGGTCTACCGTGCCTCTGTCGGCTTCGGAAGACGACCACTGAGCTCCGAGAATCAGATAGGGCGGTAGTGTATTTTTATCAAACAACTGAAGACATGCTCAGGCTGTGCTTGGCTCCACCGTGGACTGTTTGGGAAGATGCTGTCTGAATGCAAAAAACTTTTCGAGCTGATCGCCCACGTTTAAAGGGTGTTATGTTGTCACTTCTGGTCTCAAAAGTATTCGCGTCTAGTTCAGGCCCTTGCATCTGTAAGTCTTGAGTGGCATGTAGCAACCTGATTGTCGCGTTTAGCTCGGCTCAGCACGTCGCAACTGTTGGAACACCCACGATTTACCTCGCTGTTCACCACATGGGACAACTAAAGAGTGAGTTCCATCCGTACCATTCGGAGTCAGAACAATAAGTACGAACGCGCGCGGACTTGAGTCTACTAACGAGACTAAACGATGAAGAACGGGTTGATGCACGTGGCGCGTCCACTTAGGTATGCCTTTGTGACGAGTGTGCGAGTAGTGGGTCAAGGACGTGCTGAGCGATACTATTAACAGTAGTTATGTCCGAACGAGCAACACGAACTTGAGCTTTTGACCAGTGGAGTGACTTCAGGTTACATGATATATGCAGCACGGGCATGTCCAGCCTGGAAGGACTATTCCGACGCGGCGCCTAAATGAAATAATGGTTCCATGGGTGCATTATGTTCCGTTTAGGTCCAAAAGGGACTGAGATCTAGTCTGACAGCGCATCCGAGAATGCACAATTCCTCCAAAACTTGACTGTGCCGGATCGTACCCTGCACATTAAGAGAGCCCAATTTGTCCTGGAGTGGCACTGATCCAAAATTACGGCTCAGGGTTTGAGGCTGTGCCCAACACTAAGTCTTACTTAACAAAGTAATTATTGCTATCGACAAATGACCCCTGGTCGCTCTATCCAATGGGCGTGTCCATCCATCGTCCTCGGGAATCCGGTTACCGACAGGTGAAGGCATTTTACCATAATCGATCTAGAATGGAGTTACAGCCACTCAATAGCGCCAATCCACTCAAAACGCATCACGTCAGGCTCCATGCGGGCGCGGAAGGCTTTAGCCCGTAACCATGAATTTCACGTAGCATGATCGTAGCGAATCCTTGCAACACCTGATAGGTAGCATGTTGCCTTGCCTTATTGCGTGGACGGTAAGAGAATTCGTAAGACGTCTAAAGTCCACAATCTCTTACGCCATAAGAGTGCAACCAGAACGAACAACAAATGTGTTATATAGAAAAGTGGTTTTCATTACCCTGTTAGGGTGTCTGCCGAATAAGTCGGATAATGATATCGTTTACGACAACGGTACTCAGGTACCATCCGGAGGTGTTGGAGATGTCGGCTGAAAAAGGAAGAACTTCCGCCTGGAAGCCGCGGAAGCTGTCCGATAACTACTAGTTCTTAATCTCATGTTAGTCACCTTGACGCAGCCAATGCGAAAGTGTCCACGGTCGGCCTGACAACGTGTGGAGATCCGGTTGTCCAATGAGTCCTAGTTAATAAGAGTGCAGTGCCTCGTATGACTGGCCGTGGTCGCCTGTATACTTTGCTGCTACCGGCAAGGATCGGAGTTAAGTTGAATGACGTATAATATAACGGCTGCGCATAAAGTTTTGTTGGAAGGCACTCGTCCTTGGGGAGCCATTGCTAGGAGGGGAAAGCACACGTAGATATGTAGCTAGTCCCTCGGCAAGCATCCGGGCTAGAGGATGAGGGAAAAAGGGGCCAATAATGGGTTAGCGAGCACTAGACTTATCCGTCATGCAGGCCTCCGATGGTCAGAACTCACCTTTGCTGCACTCGTGGTGATGAGACTGCGGCATGGAAACGAGAAATATGCCACCCAGTCACTTTGTCGGTACATAAATTAGTTCCTCGCGATGTAGTTGACGTAATTGGGGTGATTTTTGCCTGACATAGTCATAGTCGAACTGGACCTTTCTACGCAAGGCCCCGCGACCCAGTGCTCCAGCGACGTCCTTCGCCTTTGTGTTAGCCAGGGACGCATACGTAGACGATGGCGAATCGTAACATACATTTCCATCAAAATACATACTGAAGTAAAAAGAGCGCAGTGTAGGATTGGAAACGTGACTATGAATCTTTGAAGTCATCACACGGTTATGAGTCCCCGCTTCCAGAAGCTCGAAGTATTACGTGCGTTGACACAAACCGTCGCGCTGAGGCTCGTCGTTTTGCCCCCAAATTTCTTCAGGGTAAGATTTCTTTCCCGCAAATTTGGACCAGTACCGCTATCCGTTGAGCGCCGGAGAACCGTAAACCATAGCTTGGGGAACTGTATCTCGATCTACGCATATTTTAGAGAATACGTGAAACTATACACACGCGAGGGAAACACTACGCATAGATGTTCGGATCGCGAGGCCCTTGCGTTGTCTTTAGGGTACGACCTGGTGCCCGCTTCTGTTTTTTCCACACAGCGACCGTGCTCGTGAGCGGAATTACCGACAAATAGTGTATTCTTCAATAATTCGACAATCGGAAGATAACCACCTATCTCTCCTTTGTCCCTCTGTTCAGCACCAAAGCTACTAAGGTGTGGTACTACTTGCGGCATCAGGGATATCCATGATCACCGAAGGATGCCCGTACAAATGTGTACACAAACTTATTCAATCTCAAAGAAGAGTGCAGTGGTGTTTTGAGATACTAGCGTAATTACGGTAGCGGTACTGCGTTAAGCCTTTGCGGCGAAGC
		</sequence>
    <sequence><taxon idref="Location_1_4_0|16.65801112936006"/>
			ACATCCCGTCACCGTGGAGCCAGTAACTCCCGGCTCTGTAATCCCAATCAGTTTTTGAAGTATACGGAAAAAGTTTCAGGTTCCCCAGTTCATGTGAATCCTGGGTCCAGAAACTCGTGCGGAACGCGGTAGTGACCCGTTTCTTACACCGGTTGAGGGTTGGAAGCCTTAGCCTTTCCACATCTATTGTGAAGTCTAAGGCTCCAGGAGGATTCCGGCATAAGGTTCCATGCTTTCTCAACCTATGCGTAGTCATCAAACACGGATTGCGATAAACAGGAGTAGCTAGTGTTTCAATTGTGGACCCGTCCCTCTTATGCCCCACCAGTCGGGAACGTAGCTGGGCTGACATCTTCTGTTCAACCGGCTGTTCCTAACACAGCCAGCAATAAAAAAGCAATTAGCTTTGCAGTCCGTGATGGTTACTAACTTGATGAACCTTCGTAAGGGTCGTGGCCCCGGACTTAACCGCGACGAGTAGGACTACTAGGTACCAGTGCCTCATTTTTTTATGGTCACGATCCGCGAGCTGCCGCGGAGCAGTTCTCCAATGCTGGGTGTTGCGTCAAGGGTTACTCCCGTACTGCATGTAACTAAGTTTTACCCAAGAATTGTGACTGGGGGCAGCGCTACGGATTCCTCGAGGACCGCTGAACATCGATTAAGGCAATTGGTGTGTAATAGAGTTATGTCTGCGGAGAGCCTTTCGTGAGGGGGGTGCCAGACTACTGAACGCTTATGTAGTTGAGCCGCACGACTACAAGTGAAGCAAACATGCCTTTCAATTTGTTCGTGCACAATGTTATTATACTTACAAGTACCAACACGGAACTATGTCCCATCCACCTCGCTCTGCCCGAACGTTAATTGTTTATAGACGGCCACTCTGGGCTCGTCACTGCACAGCTCACTAACCTTACCGTCGGATCGCAGAGGTTCTCGCGGCACCAGTTTGCTATCCTTATGCATTGTCAGAAAGCCTCAGTATAACGTCACTAATGATGAACCCCGACCCAATCTCCAAGAGTACGCGAATGCGGACATTGAACTTTCCGTGATGGACCTCACAAAAGGTTCGCAACTACCTCTGATACCGCAATTCAAAATTCCAACCCTGTTATTGAACGTCCCACGTTAGCACGCTCCCAAGGCACACGTGTTTGAGTTCAGGTTTCTCTGTGGCGGGAATCAGAAAATCTATCAAGTCAGGAGGTTGGGGTTCGGTTAACCCCGTCGAGGCTTAACACTTAACTCGTATGTACTAAACGCCATCACTAAACAAGCTATGGACTCATGAAGGATTCGTCGAAACACAGGCCTCGAGGGGAGTCCTAGTCCTATAGGATATCTTTCGCCCCGTTCACGTTTTGGAATGCTCTAAATTCGTAGCTCAGCCGAAAACCAATGCCTGGGCTGCTCCCATGACGCGTCAATTTAGGTTGATTGCCGAGAGGTGCACCCAGATGCGCGACTCAAGGGGAACATGTAGGCACCCGTAATATTGGCGGGTTATGTTTCTCTCCTCTTTTCGGAGTCACTGTCGGCTTTCCGTGACGTCTGTGTGCTCACAACTATAATGACCAGATCCCACTTACGAGCCAGCCATTCTATCTGTTATTGGATAGGCGCTCAGACCAAAACAGAAGTAACAACCCACGACCTTACCAAACGATGAGTGCTCCAGTCTTTGCAGGTTGTCTTAAAGTACTGCGTCGGTCCTGTCACCCGGGCACGTCCTCATTAGCGGATGGGGAGGCTAGATGAAAGCACGGGCTTCAGGCAAAGCACTAGCGCGCAATCGTTCTGTTCGCGCGAGCCGATTGACGCATCGTTCCCAGAGGCTGCGGCTCGGATCGCGGGACCGTAGACTCATCTGAGTCTGCGGACGCGGCATACAGGGCGGGCCTCGAAGGGCCATGGACGGGTCGGGCCTTAACAGCAAGAAGTACTTGAGACCAGAATTTTGCTTCCGGCTATTGGGGGTCATTTCACGCGTGCAAACGTAATGAGCTCCCGAGATATCTACTCCCTTCCGTCCTCACGATGAGATATGGAAATTGCTGCACCTTAGGCGGCTTATGGGCAGCACTTGGCCCCTCATCTTCTGCGTGCTGAGCCAACTAGTATAATAGTGTGCGGTCTCAGGGGAAAACATCGAGGACACTGAGTCCTCACGTGCGCACGCGACCCATTTTAATCGGTTACACTTTGGGTGAGTTGGTGCCGCCCAAATTCCATACGGCTTGGGAAAGAAACTACAAGGGCGGCGAGCGCGATTAGCCAACCTCCACAGGAGGTGCGTCCGCGATGGGAGTAGTTGAATTGCACTGCTGTAGGGAAATCCCTTCGCCGGCATCCTCCGCGACTCACTGCGCTCCGCGTAAACCTAAGCTAGGGAATACCCGAGATTGGGGTCCTTGCAGAACAAAGCGCGGTCCATACCAATATTAGCCTGATCTTGCCCTGCGAGGCTAAAGATGTCGGAGGATGAACTTAGTATAGCGGAGCCCCGCACTTTACTATCAGCGGTGCCCACCGCCTGCTAAAGGACAACCGCACCAACAGAGTCATGTATTACACACATTAGAGGTCGGCCATATGCCTATGGGTTTGAGACTTCGAGGGGTCTGTGTAGCATTGAAGTGTCCCGGGTTATTTCCGGTCGGGGCACGTCCAGGGTTAAGGACCTGGCACTCGATAAAAGAGCTTAGAAGAGTGGAAGGGTTCTCTTAGACACTCGGAGTTAAGGATGTTATGACGGCGCTCATCGACCGTGTGACAACCGGACGCTTGACCACAATCTTTTGTCTCCGTGTAGGACTTGAAGAGAACGTTTGCGTATCAGCTGAGGCATGGCAGACACTCCACGGCAACTCTATTTTATGATTCAGCTTGTAAGCGGCTTGAGGAGCCGTCGATTTAGTTTTTCAACGAGCACTGCAATAATTGCTTGCACTTTCTAGGAACACGAATAATTTTTCTAGAGCGTGCAGCACGGCGACTTCCTTGCCATGATTGCAACAAAATTAATGCCACCCTTTTTATCTGCGGGCACTTCGGGTTTTAGCAAGGCTCTGCCAACTCAGTGTTGTTCCCAATTCCAACCAGGTACAATCTGCAGCCGCGATAGGCCGTCCAAAGAGCTATTGAAGAAGCCATGCTTAGCGTCAAGATTCCTTTTCTTCGACATTCGCCGATCAGACCCTGATAGCTTAATTCGGTCGGCGCGTTTATGCACAGCATATATCGCGATTTCTGTACCCCTATATAAAAGACATCGCCGTTACCCTCACTTTTCAATAGAAAATAGAGATGAAAGGTAAGAATCATGAATTGCTCGATGGGAGTGGTTATCCAATGTCGCTATCACATTGATCGTAGATGACCTAGGAAGTTAGTAGAGCCAAATTGCAGTATACATAGCAGCACCAAGACTCCTTATGCACACGTCACGTAAGCCTGAACCAATGCCGTTCGACTAGATGAACCTGGGATTCGTTACAGGGGCGCCGCCTGGCAAAAAGGAACTTATAGTTCCGTCTTAATGGTAACGATAAAACAGAGTATGACGTGTAAAGCAGCTACGGGGGGGTCAAGCGACGACATGAGTCTTCTTCTATTGTTTTGAGCATTCACTAATCGTTTGAGCAAACGTGGTACTGCATACAGCCAACTCTAAAGCCAACAAAGCCGGGAAACGGAACTCAGAGCATGCACATCGCACGGCGAGGTCCGAGCGAAAGATACAGATCAGTGTTGACTACTTATGGGCCGACCGTCCTCGCGCCACTGTTCCATATCGGCTTTCTAGAACTCACAAGCGTACACACGATGAAGGGCACGAAGAGCTTATGACGGGATAGTTGTTTGCGTTGTATTACACCTGAGGTGAAACCCGGGTGAATGTCAAGGAGATGCCCTTCCCGATAATGGTTCGAAAACGCAGCTAGACAACTCAGAGAGACCCACTATCCCTAAACTCAAAAACTTGCCACATAGCCCGACCCGCAGTACCCGGTGACATGTATGGGCGATAGCCAAAGCGTGATGTTAGTCCAAGTAGTTAATAAGTAACCGTTTCGGTCTACATAACATAGTGCCGAGAGACTCTTTACGATAACCAGAGGCAGGCGCAAATCCGCTCTTTACCGTCAACACTTAAGCAGTGAGCAGGGGTATTGACGTCCAAAGTCAAGCGGAGCAGACTCATACAGTGCATAGTACACTACAGAGCTATCACAGTGTTAGGGAACGGTGGCGTCTGTGCCCGGCATCGTATCTTGTCCGCGCCCGAGAATGGACCATTCCGATGGGGCTGTACTTGAAAGCGACGTGGATCCGTACACCTAACCTCTTTCCACTGGCGCGTTCTAAGACAATGAAACCCGTACCTTTGCTGGATACGGGATCCTGGCTGCCCACACTTAAACGATCTTAGTTTCTTTGTTATCAGGTGACCAACGTGAGGATGGGTATGTAGTAACCGTGAGACTCGGGTGCCTTTAGCGAATTACCTGCTATCGAATATTGCGACTTAGAGGCCGTCAGTCCGTGATTCCAACCCAACCACACCTACGTCCCCCACAGGTGCTCGTTAACACAAAGTACCGATTGATCCTACAAAAGTAATAAGCACCTTCTATCCTTAGCCGTGATAGGAGGCACACGGGCGCTTGGAGGTCGCACATACGCGGAAGGATCGCCCAGGTTCGCACCTCCAGAGGTAAGGGCCTGTTCTAGCGCCACGCTAACGTCTGACGGGGGCCCCTGCACTAAGTGGAACGACCCCCCTGGCAAGTACTATAGCATGACTACACTTAAGCTCGCCGCGAAGCTTCAAACTCCTATCACGACTTTGGTTTACAAGTCCCGCCTTCATTTCCAGAATGGGGCGTCTACACATTCTCTTGCGATAATGAGTGAGAGCACGAATGAGAAGGGGCGAGGTTCACGGGCGCTATTTGGCACGGTCTATGCTGGTGTGAAACAGCCTTGTTGCGTCTGGCCAATGAACTTGCAGTAACACAGCCCGTCGCTTGTATATCACTATTCCTTGGAAATTTGTAGGCACATAGCGCCGCTTCCGCGCATTGCCTATCGAATCTGCACAGCGTTACCAGGGCCGACAGGTTGAGCGCTATCCCTCGCCCACGATGCATCTCGGATATCATCTCTAACTAGAGGGGTGGAGTGGTCACTTTTCCATATCATTCCAGTGGTGGCGAACTCCTATAGTTGCGCGAAGGGCGCCCGGGTAAAACTCGCACGTAAGAACCCTGACGTTGAATAGGGCCCAGGAAATTTTATTCCAGGGCGAGTCATGCCTCGACGTGGCGAGCCGGCTTGAATCGACCTGAGTATTAATTCCCCATACGTTATGGGTAGTTTCATGGCGGAAAGCTACCCCGATTATAAGTATTTGCTAACCGGACTTAACGATGGACCTCAAAAGCTTTTATTCAAAACCATGCTTATAGTTGAACGTATCTTGAACGAAATTCTTTTGTCTCATAGCCGGTTCAAGCCACCAGTGTTGACTACTCGTCGCAACTTAAGGTACGCGCACGGGTCAGCCTACGCCCTTGGCTCCACCTAGTTATTTTGATCCAATTCCATACTATACTGCGCACCGGCCTCTACTGCTGCCAATTGCCTTAAAAATCACACCATCATCTAAGCCTCAGCATAGAGGGAAAAATGGGATAGGTCATTAGGGTATCGTTGCCAAGTGATGGTAGCAGACCAACCATCTAATAATCTATGAGCCAGGAGAAGCATGCTCGTGAGATGGATGTCTTTACCCCTTCATGGCAATTCGTCTTTCTGAAAACCACGGCAACGCGTCCCGAGACTCTCTACAATCCCCAGGGCAGTCGTTCAACTTCTCCCTTCCACATTCTGTGGCAGTTCCCAGCGGAGGTATGTCTACTCTTGAGTTCGCTCACTTATTCACGGCTTTCCGGCCGGCCGAAACCGTAGTGTCCTGTCTAAGGGGCATTGCTCCAGGCGGCGGATCTTGTCCTAAACCTAAATCCCTTTCCCGGCATTTATGCTGCTGTTATAAAACATACGTCCCTTGTTGGTCCGAATTTACGTAGGTGTGCTGCTAAAAAGCGAGTTTAAAAATACCCAGACATCAGCAATTAAACCGATTCGCCGGTGGTACGGCACATACAACTGCAATGTTTTTTATGCATAGGATTGTCTGAATTTAATTCTTCCTTTGAACCCATAAGTGTTGGCGCTACTTCATGTGCGTGTCTAGGTCAAACTAACCAGTGGATAGTGATTGAAACGGGTCGCTGTATACGTTTTCGAAACATCGCTGAATTTTTGGCTGTATTCGCATGTCGTAATGCATGATAAAGCGACGTTCTTATAGCTATCCCGATTCCCGACGAGACAATTGACACGACGTAACCCGCACTAAATCCCTGGCTGTGTTGCTTTGGTGTTCAGGAGGCCTGCTTGTAATTGTATCACTAAGGCCAATGATCCGACATGGCCACGAGCAATCTAGATTCCCGGTGGTTCCGAACCTGGGTGAGCTTCGTATCCTTCCTATCCTAGGCCGACTTAATTTCACGGTTAAGCATATGGCACACGCGTAGGATAGGTATAAGGGTCTTCGCGTAAGTGATCCCGACGCGCAACGGCACCGCGCCATGAACATAAGTCCAGCGCCCAGCATTTTAAAATCTGTCGACGCCATCGTGCGGTTTACTTTTAGACCCGTCTGACCACATTGCAGCTGACGTCGTGGAACCTGCACTCGCTCGTCCCCACGTTCTCATCGAGTCGCGGTTGCTAATCGCCGTCTTAATCTAATCGCACACATCACAGTTCCAGAGCTGAAACAGTCCATTCTTTGCTTCAACACGGCAGCTAGTTCCTATTCCCTCCGCGAGTACGCTAGACAACCGTTACTCGATCATTGATAGCTTGCAACCTCGGGGGACTTTACCCGACGCGGCTGTGATGGCTTAGTTCAGCATCTGCCCTGTATGGTACAATACCGCTCTGTGTTGATTCGGACCGTAGACACGATTGTTTGTTCCGTGTATTTTTTGATACCGATGGAGGTACATCAATAGTTCATCTTTCCGAACGGAGACTAGCGAGTGTAGGTGGAAGATCTTCTACCAATCGTACCGCTCGGCACCGTCGAGTTTGCTAACAAAGCGCTCATTTTGACGGGGCCCACCCTGTCCTCATGCCCGTGGGGAGACCGGGCACTATGGCTTGCAGTAGCTGTCAGAAGTCACACTACAGGGCGCCTTCCTATTCCCAGTAAGGTTCTGTATGTCGTAGTACTTTACCAGTTGGGAATTCTGTATGAAGGAGAAATCTTGGCCTCCGACGTCTGAAAACGCAAATATTATCTTCATCCGCTGGGACTTTACATGACGGAGTCGGGCTCATAGGCTGGAGCTGGGTGACGGGCGATCTGGCAGGGGATGTATCTATATCTTGTATGGGATCCGCTACTGTGGAACAAATCTGGGACTTGAATGGCGCTACGCCTCAACCGAGCACCGTGTGCGTGATATACAGAGAATACATTACGGATCTATATTAGACGTAGAGTGCAGATGCAAACCCGATCTTGCCTCCCTCAGAACGAAGACAAGCCACGTATTTAATTTCGCGTCCCCGCTGAATGGGAAGACACTCGTATAAACAGCCAGTTGCCCAGCGCCCAGGCCACCAGCACAAACAGCGTCGGCAGAGTAGGTTTCTACCAGACAGAACTCTCTTTCCACGTCCGTACGTCTATCATCGATAACTGCTCACAATTATTGGGCTTAAATAACGACGCACTAGGGGCGCCTAGTGGGGGAGGAGGCAACTTGAAGCTCGACAAACCCTTCTCGTGAAGGTTCGGCCCACGGTCTCGTGACCTTGTCCCGAATCTGAATCGACATAGAGAGAGCACAACTGACCTTCGTACCCTCGAACGTCGTAAAAAGCGTCTTTGTGTGGCAAGTATCGTTATTACCGGTCCCTCCATCTCCGTAGTTAAGGGTCCGCCTTACAACCCAAAAGTCCACTTGGGGCCCAACTTTACTCTTAAGCGCCGTTGAGCCTGTCGTGGCTGAATCAACAGCAGCCGTTGCGAGTCTGGACGAAGGTAACTCCCGGGTGGGACGGATGGAGAACGGTTCATTCGGTATTGGGGATGTAGCTGGCGGGCCAGTCACAAGCAGTCATTGTCCGAGGAGTTGGCTTTAACATGCACGGGCAAGTCTGCAAAGGGAACATAAGCCGTAGCTAGTGTCTGACTCGCTATTGGCGTGGAGGACCAATGCCACGACGGGGAAGACTGAAGATGGTGGGAAATCTCCTGTTGAGCACGGCTCTTTACTGCAGCAATAGTATCAGTGAGGCCTATACGATGAATACTATTACGTCCAGGCAGCTGGTCAGACGTTACCCTTCCGCCAGTGATGTGTCGACCATTGGGCTTAGGGTTCAAGTGCGTTACTTTTGGTAGCCGTTCCTTGAGGACATAGCGGCTCTCCGGAGCTCGAATCCTGACGAGAGGCATTGGAGAAGGATCTATGAAACCGCTGCAACATTCCGCGTACCGCTGCCGGTGCTTCAGGTGCGGGGATTACGCTGTACGAACGAAAACTGTAAGGCTGCACGCTATGGTGTAGCCTCTGACGATTAGAGGACCAGCCACGCCACCGTCTCCACGCACGCCAGACGTCAGCTGCCATGACGCTTATCTTTTCGGTACCACGGTCTCTCTCATACCTCTCGGGATGTAAATGGGCTTGGGTACGCTAGTCGAAACGGTCACGGTACGCTTATTGTTGTGAGCCAACCCCTGGGTCGTGGCCAATCGTAAAATCATTGAAGCGTATCAAATCGTCATTGAGGCAACCGAGAGGTCGACACATAGCTGAAAAGTGTCCCGTATTCGGTGGCGACACTGATACGTCGTCTTCGCATATCGTAAATACTAGGCGGTCTTCTCTACAAGCACTCTGCAACGCTTTCATTTTAAGTAACGACTGGAAACACCACCTCAGTTAGCCTCTGCCGTCTGGCCGGGTTTATTAACCATGTTGGTGAGCTAAGAAGGGTTGTTCTAAATACCCTCCCGTACTGCAAACCTCGGAGTACGTATTTAAAGCCATGATGCATTCAGGAGTCGACTTACTGTTTTCGCGGTGGAAAATCGGAGTATATGGCATATGACCGTGGAGCAGTAGGGGGAGGACTTTGGCCGAGGATATGTTCGGAACACAGACGATGATTCGCAGAATTGCAAAACACGACATCTGGTTGCAGGCGTTAAAAGGTCTAACCGAGTTGGAAGGTTTTAAGCACCGTTTGGAGACAGCCTAGTTCTCCGGCGCGGTACTTAAAGCGACGCCTGAATCCCTACAAGCAAGTTCGCCAGTTTTTCCTCTATTTATTGGCCGCATTCCCTCGGTTCCTTAAATATATGACGCGTTCCTAACATGTCCTTGCGTTTTTCAACGATAGCCAATCCCAAGCACGGCAGGGCGTTTTGTGCATGGACAGAAGCTTCTACCCGCTGAGACTGGCATAACCTGTTTGTAACTCGCGCGCCGGTTGAATTCCCGGGAGTCATGCGAGCTTCTTTAGCTCCCCCCACTCGGTCTCAAACCCATGGTGTTTTGCTGATAAAATGCAAATCCAAGCCTGACGACAGCTTCGATTACAGCTGTACCATCGCAGGGCCTTGGTACTCTTCTAATTCCGCATCAAAAGGGGATATTATTAATGCTGTAAGTGGCTTTACTCCTTGTAAGAATGAGGGTCTATGTTCGGCACAGGAGTGTCCCCATTAATACACTTCCGGTAGCTCCCCATTCGTCGTTGCTTATAGTTGTCGGTTTACACTAGATACTCATGGTATATGTAACTAGGATAAATGGGAAGACTATTAACATCCTGCTGGACTCAACTGGAGTTTCCAGGGGGGTTAGTCGGCCATACCGCAGTCTACTTTCCAAAATTCCACTAAACCCTTGAGGTGGACCAGAGCACTGTGATGGCTGCCTGTCCCCCGCCATTGTCAGCGGATAGCTTCGTGACGCCGGCGACTGGGAGCAAGCGCCGTAGAGCCACGCTCTGTAACCAACAGTAACTGGCCGAATGGTCTTAACTGCGGCAGAATCCATCGTAGTAATTTGATACATCCGGATCTTCGGTGATTGTCCAAATATTTCCCGTACATGCGGGCGAAGGTAGGTACTGCGCGGGTTGCCATCCCTTCGTCGCCGGACTTGTACAAAAATAATGGGAGATGAAACGGAACACTTGCGTCTTTCCATTAATCAGCAGCGCTTAGTAACCTGCAACTGAAAAGGCATAGAGTCCCGACGAGAACTGCGACAAAAAAATTCTCTACAGTTGTATTCCGCGTTTAACAACCATGGGATTCCCAGGGTTACTCAACATGATAGAAAGCCTTATAAGTAGTGTGCCGAGTTTCCGGGCCAACGTGTAGAGCGCGCATATGAAGAATCCTCGAGGAAGCACTGCTCCGGATCCATCCTAGAGAAAGGAACCGCCTCCCGTACTTTCAAGCAGATCGGGCACAAGGGGCTGTCCGAATACGGAGAGATCGTCAAGTAGATGCTCAACTATCCCAGCTGAGCCCCAGGGCAACGTCAGGTGGTTACGCTTGAAGCAGACACCTCGACAATTGCAGCGCTGTTATTAAGTTGGGTAATCACGTCCTAGTTCGCCTACCTTATGTCCGTGACATAGAGATGCACAATGGAAGGCCCGAATCTACGTTGGGCGATGGGTTTCGACACACTACTATCGAATTTCAAATGTGGGCTTGTTTAATAATAGAAACAGTCAGATCGCTTATACCGGAGGTAAAGGACGATGCCACTGCACGAATGAAATTTAGTAAGCCCACATCGGCTTTGACTTCTGCCCCACATCACTATCGGATACTTTACTTGTAATGACAGCTACAAGTACGGTAAGTACTTAACTCTGAATAGCCCTATGAGATGAAGACATGATTCCTATGGGTAGTCAGACTGATTGGTTTTGTAAATACAATGCTGACACCCAGCATTCAGTTTCACATCGCGACTGACATTCCTCGTGGAAGATTGCAGTGAAAACTCGGCTACGTATAATCGATTAACTCGTAGCAGCGGATCTTAGAGGAATTTCGCAGACACCACCAGTGGGAAACAGCAATGTAATCCGTAACCTAGCCGGCTACCCGGACATTGTACAAGGGCCGGTCTACCGTGCCTCTGTCGGCTTCGGAAGACGACCACTGAGCTCCGAGAATCAGATAGGGCGGTAGTGTATTTTTATCAAACAACTGAAGACATGCTCAGGCTGTGCTTGGCTCCACCGTGGACTGTTTGGGAAGATGCTGTCTGAATGCAAAAAACTTTTCGAGCTGATCGCCCACGTTTAAAGGGTGTTATGTTGTCACTTCTGGTCTCAAAAGTATTCGCGTCTAGTTCAGGCCCTTGCATCTGTAAGTCTTGAGTGGCATGTAGCAACCTGATTGTCGCGTTTAGCTCGGCTCAGCACGTCGCAACTGTTGGAACACCCACGATTTACCTCGCTGTTCACCACATGGGACAACTAAAGAGTGAGTTCCATCCGTACCATTCGGAGTCAGAGCAATAAGTACGAACGCGCGCGGACTTGAGTCTACTAACGAGACTAAACGATGAAGAACGGGTTGATGCACGTGGCGCGTCCACTTAGGTATGCCTTTGTGACGAGTGTGCGAGTAGTGGGTCAAGGACGTGCTGAGCGATACTATTAACAGTAGTTATGTCCGAACGAGCAACACGAACTTGAGCTTTTGACCAGTGGAGTGACTTCAGGTTACATGATATATGCAGCACGGGCATGTCCAGCCTGGAAGGACTATTCCGACGCGGCGCCTAAATGAAATAATGGTTCCATGGGTGCATTATGTTCCGTTTAGGTCCAAAAGGGACTGAGATCTAGTCTGACAGCGCATCCGAGAATGCACAATTCCTCCAAAACTTGACTGTGCCGGATCGTACCCTGCACATTAACAGAGCCCAATTTGTCCTGGAGTGGCACTGATCCAAAATTACGGCTCAGGGTTTGAGGCTGTGCCCAACACTAAGTCTTACTTAACAAAGTAATTATTGCTATCGACAAATGACCCCTGGTCGCTCTATCCAATGGGCGTGTCCATCCATCGTCCTCGGGAATCCGGTTACCGACAGGTGAAGGCATTTTACCATAATCGATCTAGAATGGAGTTACAGCCACTCAATAGCGCCAATCCACTCAAAACGCATCACGTCAGGCTCCATGCGGGCGCGGAAGGCTTTAGCCCGTAACCATGAATTTCACGTAGCATGATCGTAGCGAATCCTTGCAACACCTGATAGGTAGCATGTTGCCTTGCCTTATTGCGTGGACGGTAAGAGAATTCGTAAGACGTCTAAAGTCCACAATCTCTTACGCCATAAGAGTGCAACCAGAACGAACAACAAATGTGTTATATAGAAAAGTGGTTTTCATTACCCTGTTAGGGTGTCTGCCGAATAAGTCGGATAATGATATCGTTTACGACAACGGTACTCAGGTACCATCCGGAGGTGTTGGAGATGTCGGCTGAAAAAGGAAGAACTTCCGCCTGGAAGCCGCGGAAGCTGTCCGATAACTACTAGTTCTTAATCTCATGTTAGTCACCTTGACGCAGCCAATGCGAAAGTGTCCACGGTCGGCCTGACAACGTGTGGAGATCCGGTTGTCCAATGAGTCCTAGTTAATAAGAGTGCAGTGCCTCGTATGACTGGCCGTGGTCGCCTGTATACTTTGCTGCTACCGGCAAGGATCGGAGTTAAGTTGAATGACGTATAATATAACGGCTGCGCATAAAGTTTTGTTGGAAGGCACTCGTCCTTGGGGAGCCATTGCTAGGAGGGGAAAGCACACGTAGATATGTAGCTAGTCCCTCGGCAAGCATCCGGGCTAGAGGATGAGGGAAAAAGGGGCCAATAATGGGTTAGCGAGCACTAGACTTATCCGTCATGCAGGCCTCCGATGGTCAGAACTCACCTTTGCTGCACTCATGGTGATGAGACTGCGGCATGGAAACGAGAAATATGCCACCCAGTCACTTTGTCGGTACATAAATTAGTTCCTCGCGATGTAGTTGACGTAATTGGGGTGATTTTTGCCTGACATAGTCATAGTCGAACTGGACCTTTCTACGCAAGGCCCCGCGACCCAGTGCTCCAGCGACGTCCTTCGCCTTTGTGTTAGCCAGGGACGCATACGTAGACGATGGCGAATCGTAACATACATTTCCATCAAAATACATACTGAAGTAAAAAGAGCGCAGTGTAGGATTGGAAACGTGACTATGAATCTTTGAAGTCATCACACGGTTATGAGTCCCCGCTTCCAGAAGCTCGAAGTATTACGTGCGTTGACACAAACCGTCGCGCTGAGGCTCGTCGTTTTGCCCCCAAATTTCTTCAGGGTAAGATTTCTTTCCCGCAAATTTGGACCAGTACCGCTATCCGTTGAGCGCCGGAGAACCGTAAACCATAGCTTGGGGAACTGTATCTCGATCTACGCATATTTTAGAGAATACGTGAAACTATACACACGCGAGGGAAACACTACGCATAGATGTTCGGATCGCGAGGCCCTTGCGTTGTCTTTAGGGTACGACCTGGTGCCCGCTTCTGTTTTTTCCACACAGCGACCGTGCTCGTGAGCGGAATTACCGACAAATAGTGTATTCTTCAATAATTCGACAATCGGAAGATAACCACCTATCTCTCCTTTGTCCCTCTGTTCAGCACCAAAGCTACTAAGGTGTGGTACTACTTGCGGCATCAGGGATATCCATGATCACCGAAGGATGCCCGTACAAATGTGTACACAAACTTATTCAATCTCAAAGAAGAGTGCAGTGGTGTTTTGAGATACTAGCGTAATTACGGTAGCGGTACTGCGTTAAGCCTTTGCGGCGAAGC
		</sequence>
    <sequence><taxon idref="Location_2_3_1|20.76501767544375"/>
			ACATCCCGTCACCGTGGAGCCAGTAACTCCCGGCTCTGTAATCCCAATCAGTTTTTGAAGTATACGGAAAAAGTTTCAGGTTCCCCAGTTCATGTGAATCCTGGGTCCAGAAACTCGTGCGGAACGCGGTAGTGACCCGTTTCTTACACCGGTTGAGGGTTGGAAGCCTTAGCCTTTCCACATCTATTGTGAAGTCTAAGGCTCCAGGAGGATTCCGGCATAAGGTTCCATGCTTTCTCAACCTATGCGTAGTCATCAAACACGGATTGCGATAAACAGGAGTAGCTAGTGTTTCAATTGTGGACCCGTCCCTCTTATGCCCCACCAGTCGGGAACGTAGCTGGGCTGACATCTTCTGTTCAACCGGCTGTTCCTAACACAGCCAGCAATAAAAAAGCAATTAGCTTTGCAGTCCGTGATGGTTACTAACTTGATGAACCTTCGTAAGGGTCGTGGCCCCGGACTTAACCGCGACGAGTAGGACTACTAGGTACCAGTGCCTCATTTTTTTATGGTCACGATCCGCGAGCTGCCGCGGAGCAGTTCTCCAATGCTGGGTGTTGCGTCAAGGGTTACTCCCGTACTGCATGTAACTAAGTTTTACCCAAGAATTGTGACTGGGGGCAGCGCTACGGATTCCTCGAGGACCGCTGAACATCGATTAAGGCAATTGGTGTGTAATAGAGTTATGTCTGCGGAGAGCCTTTCGTGAGGGGGGTGCCAGACTACTGAACGCTTATGTAGTTGAGCCGCACGACTACAAGTGAAGCAAACATGCCTTTCAATTTGTTCGTGCACAATGTTATTATACTTACAAGTACCAACACGGAACTATGTCCCATCCACCTCGCTCTGCCCGAACGTTAATTGTTTATAGACGGCCACTCTGGGCTCGTCACTGCACAGCTCACTAACCTTACCGTCGGATCGCAGAGGTTCTCGCGGCACCAGTTTGCTATCCTTATGCATTGTCAGAAAGCCTCAGTATAACGTCACTAATGATGAACCCCGACCCAATCTCCAAGAGTACGCGAATGCGGACATTGAACTTTCCGTGATGGACCTCACAAAAGGTTCGCAACTACCTCTGATACCGCAATTCAAAATTCCAACCCTGTTATTGAACGTCCCACGTTAGCACGCTCCCAAGGCACACGTGTTTGAGTTCAGGTTTCTCTGTGGCGGGAATCAGAAAATCTATCAAGTCAGGAGGTTGGGGTTCGGTTAACCCCGTCGAGGCTTAACACTTAACTCGTATGTACTAAACGCCATCACTAAACAAGCTATGGACTCATGAAGGATTCGTCGAAACACAGGCCTCGAGGGGAGTCCTAGTCCTATAGGATATCTTTCGCCCCGTTCACGTTTTGGAATGCTCTAAATTCGTAGCTCAGCCGAAAACCAATGCCTGGGCTGCTCCCATGACGCGTCAATTTAGGTTGATTGCCGAGAGGTGCACCCAGATGCGCGACTCAAGGGGAACATGTAGGCACCCGTAATATTGGCGGGTTATGTTTCTCTCCTCTTTTCGGAGTCACTGTCGGCTTTCCGTGACGTCTGTGTGCTCACAACTATAATGACCAGATCCCACTTACGAGCCAGCCATTCTATCTGTTATTGGATAGGCGCTCAGACCAAAACAGAAGTAACAACCCACGACCTTACCAAACGATGAGTGCTCCAGTCTTTGCAGGTTGTCTTAAAGTACTGCGTCGGTCCTGTCACCCGGGCACGTCCTCATTAGCGGATGGGGAGGCTAGATGAAAGCACGGGCTTCAGGCAAAGCACTAGCGCGCAATCGTTCTGTTCGCGCGAGCCGATTGACGCATCGTTCCCAGAGGCTGCGGCTCGGATCGCGGGACCGTAGACTCATCTGAGTCTGCGGACGCGGCATACAGGGCGGGCCTCGAAGGGCCATGGACGGGTCGGGCCTTAACAGCAAGAAGTACTTGAGACCAGAATTTTGCTTCCGGCTATTGGGGGTCATTTCACGCGTGCAAACGTAATGAGCTCCCGAGATATCTACTCCCTTCCGTCCTCACGATGAGATATGGAAATTGCTGCACCTTAGGCGGCTTATGGGCAGCACTTGGCCCCTCATCTTCTGCGTGCTGAGCCAACTAGTATAATAGTGTGCGGTCTCAGGGGAAAACATCGAGGACACTGAGTCCTCACGTGCGCACGCGACCCATTTTAATCGGTTACACTTTGGGTGAGTTGGTGCCGCCCAAATTCCATACGGCTTGGGAAAGAAACTACAAGGGCGGCGAGCGCGATTAGCCAACCTCCACAGGAGGTGCGTCCGCGATGGGAGTAGTTGAATTGCACTGCTGTAGGGAAATCCCTTCGCCGGCATCCTCCGCGACTCACTGCGCTCCGCGTAAACCTAAGCTAGGGAATACCCGAGATTGGGGTCCTTGCAGAACAAAGCGCGGTCCATACCAATATTAGCCTGATCTTGCCCTGCGAGGCTAAAGATGTCGGAGGATGAACTTAGTATAGCGGAGCCCCGCACTTTACTATCAGCGGTGCCCACCGCCTGCTAAAGGACAACCGCACCAACAGAGTCATGTATTACACACATTAGAGGTCGGCCATATGCCTATGGGTTTGAGACTTCGAGGGGTCTGTGTAGCATTGAAGTGTCCCGGGTTATTTCCGGTCGGGGCACGTCCAGGGTTAAGGACCTGGCACTCGATAAAAGAGCTTAGAAGAGTGGAAGGGTTCTCTTAGACACTCGGAGTTAAGGATGTTATGACGGCGCTCATCGACCGTGTGACAACCGGACGCTTGACCACAATCTTTTGTCTCCGTGTAGGACTTGAAGAGAACGTTTGCGTATCAGCTGAGGCATGGCAGACACTCCACGGCAACTCTATTTTATGATTCAGCTTGTAAGCGGCTTGAGGAGCCGTCGATTTAGTTTTTCAACGAGCACTGCAATAATTGCTTGCACTTTCTAGGAACACGAATAATTTTTCTAGAGCGTGCAGCACGGCGACTTCCTTGCCATGATTGCAACAAAATTAATGCCACCCTTTTTATCTGCGGGCACTTCGGGTTTTAGCAAGGCTCTGCCAACTCAGTGTTGTTCCCAATTCCAACCAGGTACAATCTGCAGCCGCGATAGGCCGTCCAAAGAGCTATTGAAGAAGCCATGCTTAGCGTCAAGATTCCTTTTCTTCGACATTCGCCGATCAGACCCTGATAGCTTAATTCGGTCGGCGCGTTTATGCACAGCATATATCGCGATTTCTGTACCCCTATATAAAAGACATCGCCGTTACCCTCACTTTTCAATAGAAAATAGAGATGAAAGGTAAGAATCATGAATTGCTCGATGGGAGTGGTTATCCAATGTCGCTATCACATTGATCGTAGATGACCTAGGAAGTTAGTAGAGCCAAATTGCAGTATACATAGCAGCACCAAGACTCCTTATGCACACGTCACGTAAGCCTGAACCAATGCCGTTCGACTAGATGAACCTGGGATTCGTTACAGGGGCGCCGCCTGGCAAAAAGGAACTTATAGTTCCGTCTTAATGGTAACGATAAAACAGAGTATGACGTGTAAAGCAGCTACGGGGGGGTCAAGCGACGACATGAGTCTTCTTCTATTGTTTTGAGCATTCACTAATCGTTTGAGCAAACGTGGTACTGCATACAGCCAACTCTAAAGCCAACAAAGCCGGGAAACGGAACTCAGAGCATGCACATCGCACGGCGAGGTCCGAGCGAAAGATACAGATCAGTGTTGACTACTTATGGGCCGACCGTCCTCGCGCCACTGTTCCATATCGGCTTTCTAGAACTCACAAGCGTACACACGATGAAGGGCACGAAGAGCTTATGACGGGATAGTTGTTTGCGTTGTATTACACCTGAGGTGAAACCCGGGTGAATGTCAAGGAGATGCCCTTCCCGATAATGGTTCGAAAACGCAGCTAGACAACTCAGAGAGACCCACTATCCCTAAACTCAAAAACTTGCCACATAGCCCGACCCGCAGTACCCGGTGACATGTATGGGCGATAGCCAAAGCGTGATGTTAGTCCAAGTAGTTAATAAGTAACCGTTTCGGTCTACATAACATAGTGCCGAGAGACTCTTTACGATAACCAGAGGCAGGCGCAAATCCGCTCTTTACCGTCAACACTTAAGCAGTGAGCAGGGGTATTGACGTCCAAAGTCAAGCGGAGCAGACTCATACAGTGCATAGTACACTACAGAGCTATCACAGTGTTAGGGAACGGTGGCGTCTGTGCCCGGCATCGTATCTTGTCCGCGCCCGAGAATGGACCATTCCGATGGGGCTGTACTTGAAAGCGACGTGGATCCGTACACCTAACCTCTTTCCACTGGCGCGTTCTAAGACAATGAAACCCGTACCTTTGCTGGATACGGGATCCTGGCTGCCCACACTTAAACGATCTTAGTTTCTTTGTTATCAGGTGACCAACGTGAGGATGGGTATGTAGTAACCGTGAGACTCGGGTGCCTTTAGCGAATTACCTGCTATCGAATATTGCGACTTAGAGGCCGTCAGTCCGTGATTCCAACCCAACCACACCTACGTCCCCCACAGGTGCTCGTTAACACAAAGTACCGATTGATCCTACAAAAGTAATAAGCACCTTCTATCCTTAGCCGTGATAGGAGGCACACGGGCGCTTGGAGGTCGCACATACGCGGAAGGATCGCCCAGGTTCGCACCTCCAGAGGTAAGGGCCTGTTCTAGCGCCACGCTAACGTCTGACGGGGGCCCCTGCACTAAGTGGAACGACCCCCCTGGCAAGTACTATAGCATGACTACACTTAAGCTCGCCGCGAAGCTTCAAACTCCTATCACGACTTTGGTTTACAAGTCCCGCCTTCATTTCCAGAATGGGGCGTCTACACATTCTCTTGCGATAATGAGTGAGAGCACGAATGAGAAGGGGCGAGGTTCACGGGCGCTATTTGGCACGGTCTATGCTGGTGTGAAACAGCCTTGTTGCGTCTGGCCAATGAACTTGCAGTAACACAGCCCGTCGCTTGTATATCACTATTCCTTGGAAATTTGTAGGCACATAGCGCCGCTTCCGCGCATTGCCTATCGAATCTGCACAGCGTTACCAGGGCCGACAGGTTGAGCGCTATCCCTCGCCCACGATGCATCTCGGATATCATCTCTAACTAGAGGGGTGGAGTGGTCACTTTTCCATATCATTCCAGTGGTGGCGAACTCCTATAGTTGCGCGAAGGGCGCCCGGGTAAAACTCGCACGTAAGAACCCTGACGTTGAATAGGGCCCAGGAAATTTTATTCCAGGGCGAGTCATGCCTCGACGTGGCGAGCCGGCTTGAATCGACCTGAGTATTAATTCCCCATACGTTATGGGTAGTTTCATGGCGGAAAGCTACCCCGATTATAAGTATTTGCTAACCGGACTTAACGATGGACCTCAAAAGCTTTTATTCAAAACCATGCTTATAGTTGAACGTATCTTGAACGAAATTCTTTTGTCTCATAGCCGGTTCAAGCCACCAGTGTTGACTACTCGTCGCAACTTAAGGTACGCGCACGGGTCAGCCTACGCCCTTGGCTCCACCTAGTTATTTTGATCCAATTCCATACTATACTGCGCACCGGCCTCTACTGCTGCCAATTGCCTTAAAAATCACACCATCATCTAAGCCTCAGCATAGAGGGAAAAATGGGATAGGTCATTAGGGTATCGTTGCCAAGTGATGGTAGCAGACCAACCATCTAATAATCTATGAGCCAGGAGAAGCATGCTCGTGAGATGGATGTCTTTACCCCTTCATGGCAATTCGTCTTTCTGAAAACCACGGCAACGCGTCCCGAGACTCTCTACAATCCCCAGGGCAGTCGTTCAACTTCTCCCTTCCACATTCTGTGGCAGTTCCCAGCGGAGGTATGTCTACTCTTGAGTTCGCTCACTTATTCACGGCTTTCCGGCCGGCCGAAACCGTAGTGTCCTGTCTAAGGGGCATTGCTCCAGGCGGCGGATCTTGTCCTAAACCTAAATCCCTTTCCCGGCATTTATGCTGCTGTTATAAAACATACGTCCCTTGTTGGTCCGAATTTACGTAGGTGTGCTGCTAAAAAGCGAGTTTAAAAATACCCAGACATCAGCAATTAAACCGATTCGCCGGTGGTACGGCACATACAACTGCAATGTTTTTTATGCATAGGATTGTCTGAATTTAATTCTTCCTTTGAACCCATAAGTGTTGGCGCTACTTCATGTGCGTGTCTAGGTCAAACTAACCAGTGGATAGTGATTGAAACGGGTCGCTGTATACGTTTTCGAAACATCGCTGAATTTTTGGCTGTATTCGCATGTCGTAATGCATGATAAAGCGACGTTCTTATAGCTATCCCGATTCCCGACGAGACAATTGACACGACGTAACCCGCACTAAATCCCTGGCTGTGTTGCTTTGGTGTTCAGGAGGCCTGCTTGTAATTGTATCACTAAGGCCAATGATCCGACATGGCCACGAGCAATCTAGATTCCCGGTGGTTCCGAACCTGGGTGAGCTTCGTATCCTTCCTATCCTAGGCCGACTTAATTTCACGGTTAAGCATATGGCACACGCGTAGGATAGGTATAAGGGTCTTCGCGTAAGTGATCCCGACGCGCAACGGCACCGCGCCATGAACATAAGTCCAGCGCCCAGCATTTTAAAATCTGTCGACGCCATCGTGCGGTTTACTTTTAGACCCGTCTGACCACATTGCAGCTGACGTCGTGGAACCTGCACTCGCTCGTCCCCACGTTCTCATCGAGTCGCGGTTGCTAATCGCCGTCTTAATCTAATCGCACACATCACAGTTCCAGAGCTGAAACAGTCCATTCTTTGCTTCAACACGGCAGCTAGTTCCTATTCCCTCCGCGAGTACGCTAGACAACCGTTACTCGATCATTGATAGCTTGCAACCTCGGGGGACTTTACCCGACGCGGCTGTGATGGCTTAGTTCAGCATCTGCCCTGTATGGTACAATACCGCTCTGTGTTGATTCGGACCGTAGACACGATTGTTTGTTCCGTGTATTTTTTGATACCGATGGAGGTACATCAATAGTTCATCTTTCCGAACGGAGACTAGCGAGTGTAGGTGGAAGATCTTCTACCAATCGTACCGCTCGGCACCGTCGAGTTTGCTAACAAAGCGCTCATTTTGACGGGGCCCACCCTGTCCTCATGCCCGTGGGGAGACCGGGCACTATGGCTTGCAGTAGCTGTCAGAAGTCACACTACAGGGCGCCTTCCTATTCCCAGTAAGGTTCTGTATGTCGTAGTACTTTACCAGTTGGGAATTCTGTATGAAGGAGAAATCTTGGCCTCCGACGTCTGAAAACGCAAATATTATCTTCATCCGCTGGGACTTTACATGACGGAGTCGGGCTCATAGGCTGGAGCTGGGTGACGGGCGATCTGGCAGGGGATGTATCTATATCTTGTATGGGATCCGCTACTGTGGAACAAATCTGGGACTTGAATGGCGCTACGCCTCAACCGAGCACCGTGTGCGTGATATACAGAGAATACATTACGGATCTATATTAGACGTAGAGTGCAGATGCAAACCCGATCTTGCCTCCCTCAGAACGAAGACAAGCCACGTATTTAATTTCGCGTCCCCGCTGAATGGGAAGACACTCGTATAAACAGCCAGTTGCCCAGCGCCCAGGCCACCAGCACAAACAGCGTCGGCAGAGTAGGTTTCTACCAGACAGAACTCTCTTTCCACGTCCGTACGTCTATCATCGATAACTGCTCACAATTATTGGGCTTAAATAACGACGCACTAGGGGCGCCTAGTGGGGGAGGAGGCAACTTGAAGCTCGACAAACCCTTCTCGTGAAGGTTCGGCCCACGGTCTCGTGACCTTGTCCCGAATCTGAATCGACATAGAGAGAGCACAACTGACCTTCGTACCCTCGAACGTCGTAAAAAGCGTCTTTGTGTGGCAAGTATCGTTATTACCGGTCCCTCCATCTCCGTAGTTAAGGGTCCGCCTTACAACCCAAAAGTCCACTTGGGGCCCAACTTTACTCTTAAGCGCCGTTGAGCCTGTCGTGGCTGAATCAACAGCAGCCGTTGCGAGTCTGGACGAAGGTAACTCCCGGGTGGGACGGATGGAGAACGGTTCATTCGGTATTGGGGATGTAGCTGGCGGGCCAGTCACAAGCAGTCATTGTCCGAGGAGTTGGCTTTAACATGCACGGGCAAGTCTGCAAAGGGAACATAAGCCGTAGCTAGTGTCTGACTCGCTATTGGCGTGGAGGACCAATGCCACGACGGGGAAGACTGAAGATGGTGGGAAATCTCCTGTTGAGCACGGCTCTTTACTGCAGCAATAGTATCAGTGAGGCCTATACGATGAATACTATTACGTCCAGGCAGCTGGTCAGACGTTACCCTTCCGCCAGTGATGTGTCGACCATTGGGCTTAGGGTTCAAGTGCGTTACTTTTGGTAGCCGTTCCTTGAGGACATAGCGGCTCTCCGGAGCTCGAATCCTGACGAGAGGCATTGGAGAAGGATCTATGAAACCGCTGCAACATTCCGCGTACCGCTGCCGGTGCTTCAGGTGCGGGGATTACGCTGTACGAACGAAAACTGTAAGGCTGCACGCTATGGTGTAGCCTCTGACGATTAGAGGACCAGCCACGCCACCGTCTCCACGCACGCCAGACGTCAGCTGCCATGACGCTTATCTTTTCGGTACCACGGTCTCTCTCATACCTCTCGGGATGTAAATGGGCTTGGGTACGCTAGTCGAAACGGTCACGGTACGCTTATTGTTGTGAGCCAACCCCTGGGTCGTGGCCAATCGTAAAATCATTGAAGCGTATCAAATCGTCATTGAGGCAACCGAGAGGTCGACACATAGCTGAAAAGTGTCCCGTATTCGGTGGCGACACTGATACGTCGTCTTCGCATATCGTAAATACTAGGCGGTCTTCTCTACAAGCACTCTGCAACGCTTTCATTTTAAGTAACGACTGGAAACACCACCTCAGTTAGCCTCTGCCGTCTGGCCGGGTTTATTAACCATGTTGGTGAGCTAAGAAGGGTTGTTCTAAATACCCTCCCGTACTGCAAACCTCGGAGTACGTATTTAAAGCCATGATGCATTCAGGAGTCGACTTACTGTTTTCGCGGTGGAAAATCGGAGTATATGGCATATGACCGTGGAGCAGTAGGGGGAGGACTTTGGCCGAGGATATGTTCGGAACACAGACGATGATTCGCAGAATTGCAAAACACGACATCTGGTTGCAGGCGTTAAAAGGTCTAACCGAGTTGGAAGGTTTTAAGCACCGTTTGGAGACAGCCTAGTTCTCCGGCGCGGTACTTAAAGCGACGCCTGAATCCCTACAAGCAAGTTCGCCAGTTTTTCCTCTATTTATTGGCCGCATTCCCTCGGTTCCTTAAATATATGACGCGTTCCTAACATGTCCTTGCGTTTTTCAACGATAGCCAATCCCAAGCACGGCAGGGCGTTTTGTGCATGGACAGAAGCTTCTACCCGCTGAGACTGGCATAACCTGTTTGTAACTCGCGCGCCGGTTGAATTCCCGGGAGTCATGCGAGCTTCTTTAGCTCCCCCCACTCGGTCTCAAACCCATGGTGTTTTGCTGATAAAATGCAAATCCAAGCCTGACGACAGCTTCGATTACAGCTGTACCATCGCAGGGCCTTGGTACTCTTCTAATTCCGCATCAAAAGGGGATATTATTAATGCTGTAAGTGGCTTTACTCCTTGTAAGAATGAGGGTCTATGTTCGGCACAGGAGTGTCCCCATTAATACACTTCCGGTAGCTCCCCATTCGTCGTTGCTTATAGTTGTCGGTTTACACTAGATACTCATGGTATATGTAACTAGGATAAATGGGAAGACTATTAACATCCTGCTGGACTCAACTGGAGTTTCCAGGGGGGTTAGTCGGCCATACCGCAGTCTACTTTCCAAAATTCCACTAAACCCTTGAGGTGGACCAGAGCACTGTGATGGCTGCCTGTCCCCCGCCATTGTCAGCGGATAGCTTCGTGACGCCGGCGACTGGGAGCAAGCGCCGTAGAGCCACGCTCTGTAACCAACAGTAACTGGCCGAATGGTCTTAACTGCGGCAGAATCCATCGTAGTAATTTGATACATCCGGATCTTCGGTGATTGTCCAAATATTTCCCGTACATGCGGGCGAAGGTAGGTACTGCGCGGGTTGCCATCCCTTCGTCGCCGGACTTGTACAAAAATAATGGGAGATGAAACGGAACACTTGCGTCTTTCCATTAATCAGCAGCGCTTAGTAACCTGCAACTGAAAAGGCATAGAGTCCCGACGAGAACTGCGACAAAAAAATTCTCTACAGTTGTATTCCGCGTTTAACAACCATGGGATTCCCAGGGTTACTCAACATGATAGAAAGCCTTATAAGTAGTGTGCCGAGTTTCCGGGCCAACGTGTAGAGCGCGCATATGAAGAATCCTCGAGGAAGCACTGCTCCGGATCCATCCTAGAGAAAGGAACCGCCTCCCGTACTTTCAAGCAGATCGGGCACAAGGGGCTGTCCGAATACGGAGAGATCGTCAAGTAGATGCTCAACTATCCCAGCTGAGCCCCAGGGCAACGTCAGGTGGTTACGCTTGAAGCAGACACCTCGACAATTGCAGCGCTGTTATTAAGTTGGGTAATCACGTCCTAGTTCGCCTATCTTATGTCCGTGACATAGAGATGCACAATGGAAGGCCCGAATCTACGTTGGGCGATGGGTTTCGACACACTACTATCGAATTTCAAATGTGGGCTTGTTTAATAATAGAAACAGTCAGATCGCTTATACCGGAGGTAAAGGACGATGCCACTGCACGAATGAAATTTAGTAAGCCCACATCGGCTTTGACTTCTGCCCCACATCACTATCGGATACTTTACTTGTAATGACAGCTACAAGTACGGTAAGTACTTAACTCTGAATAGCCCTATGAGATGAAGACATGATTCCTATGGGTAGTCAGACTGATTGGTTTTGTAAATACAATGCTGACACCCAGCATTCAGTTTCACATCGCGACTGACATTCCTCGTGGAAGATTGCAGTGAAAACTCGGCTACGTATAATCGATTAACTCGTAGCAGCGGATCTTAGAGGAATTTCGCAGACACCACCAGTGGGAAACAGCAATGTAATCCGTAACCTAGCCGGCTACCCGGACATTGTACAAGGGCCGGTCTACCGTGCCTCTGTCGGCTTCGGAAGACGACCACTGAGCTCCGAGAATCAGATAGGGCGGTAGTGTATTTTTATCAAACAACTGAAGACATGCTCAGGCTGTGCTTGGCTCCACCGTGGACTGTTTGGGAAGATGCTGTCTGAATGCAAAAAACTTTTCGAGCTGATCGCCCACGTTTAAAGGGTGTTATGTTGTCACTTCTGGTCTCAAAAGTATTCGCGTCTAGTTCAGGCCCTTGCATCTGTAAGTCTTGAGTGGCATGTAGCAACCTGATTGTCGCGTTTAGCTCGGCTCAGCACGTCGCAACTGTTGGAACACCCACGATTTACCTCGCTGTTCACCACATGGGACAACTAAAGAGTGAGTTCCATCCGTACCATTCGGAGTCAGAGCAATAAGTACGAACGCGCGCGGACTTGAGTCTACTAACGAGACTAAACGATGAAGAACGGGTTGATGCACGTGGCGCGTCCACTTAGGTATGCCTTTGTGACGAGTGTGCGAGTAGTGGGTCAAGGACGTGCTGAGCGATACTATTAACAGTAGTTATGTCCGAACGAGCAACACGAACTTGAGCTTTTGACCAGTGGAGTGACTTCAGGTTACATGATATATGCAGCACGGGCATGTCCAGCCTGGAAGGACTATTCCGACGCGGCGCCTAAATGAAATAATGGTTCCATGGGTGCATTATGTTCCGTTTAGGTCCAAAAGGGACTGAGATCTAGTCTGACAGCGCATCCGAGAATGCACAATTCCTCCAAAACTTGACTGTGCCGGATCGTACCCTGCACATTAAGAGAGCCCAATTTGTCCTGGAGTGGCACTGATCCAAAATTACGGCTCAGGGTTTGAGGCTGTGCCCAACACTAAGTCTTACTTAACAAAGTAATTATTGCTATCGACAAATGACCCCTGGTCGCTCTATCCAATGGGCGTGTCCATCCATCGTCCTCGGGAATCCGGTTACCGACAGGTGAAGGCATTTTACCATAATCGATCTAGAATGGAGTTACAGCCACTCAATAGCGCCAATCCACTCAAAACGCATCACGTCAGGCTCCATGCGGGCGCGGAAGGCTTTAGCCCGTAACCATGAATTTCACGTAGCATGATCGTAGCGAATCCTTGCAACACCTGATAGGTAGCATGTTGCCTTGCCTTATTGCGTGGACGGTAAGAGAATTCGTAAGACGTCTAAAGTCCACAATCTCTTACGCCATAAGAGTGCAACCAGAACGAACAACAAATGTGTTATATAGAAAAGTGGTTTTCATTACCCTGTTAGGGTGTCTGCCGAATAAGTCGGATAATGATATCGTTTACGACAACGGTACTCAGGTACCATCCGGAGGTGTTGGAGATGTCGGCTGAAAAAGGAAGAACTTCCGCCTGGAAGCCGCGGAAGCTGTCCGATAACTACTAGTTCTTAATCTCATGTTAGTCACCTTGACGCAGCCAATGCGAAAGTGTCCACGGTCGGCCTGACAACGTGTGGAGATCCGGTTGTCCAATGAGTCCTAGTTAATAAGAGTGCAGTGCCTCGTATGACTGGCCGTGGTCGCCTGTATACTTTGCTGCTACCGGCAAGGATCGGAGTTAAGTTGAATGACGTATAATATAACGGCTGCGCATAAAGTTTTGTTGGAAGGCACTCGTCCTTGGGGAGCCATTGCTAGGAGGGGAAAGCACACGTAGATATGTAGCTAGTCCCTCGGCAAGCATCCGGGCTAGAGGATGAGGGAAAAAGGGGCCAATAATGGGTTAGCGAGCACTAGACTTATCCGTCATGCAGGCCTCCGATGGTCAGAACTCACCTTTGCTGCACTCATGGTGATGAGACTGCGGCATGGAAACGAGAAATATGCCACCCAGTCACTTTGTCGGTACATAAATTAGTTCCTCGCGATGTAGTTGACGTAATTGGGGTGATTTTTGCCTGACATAGTCATAGTCGAACTGGACCTTTCTACGCAAGGCCCCGCGACCCAGTGCTCCAGCGACGTCCTTCGCCTTTGTGTTAGCCAGGGACGCATACGTAGACGATGGCGAATCGTAACATACATTTCCATCAAAATACATACTGAAGTAAAAAGAGCGCAGTGTAGGATTGGAAACGTGACTATGAATCTTTGAAGTCATCACACGGTTATGAGTCCCCGCTTCCAGAAGCTCGAAGTATTACGTGCGTTGACACAAACCGTCGCGCTGAGGCTCGTCGTTTTGCCCCCAAATTTCTTCAGGGTAAGATTTCTTTCCCGCAAATTTGGACCAGTACCGCTATCCGTTGAGCGCCGGAGAACCGTAAACCATAGCTTGGGGAACTGTATCTCGATCTACGCATATTTTAGAGAATACGTGAAACTATACACACGCGAGGGAAACACTACGCATAGATGTTCGGATCGCGAGGCCCTTGCGTTGTCTTTAGGGTACGACCTGGTGCCCGCTTCTGTTTTTTCCACACAGCGACCGTGCTCGTGAGCGGAATTACCGACAAATAGTGTATTCTTCAATAATTCGACAATCGGAAGATAACCACCTATCTCTCCTTTGTCCCTCTGTTCAGCACCAAAGCTACTAAGGTGTGGTACTACTTGCGGCATCAGGGATATCCATGATCACCGAAGGATGCCCGTACAAATGTGTACACAAACTTATTCAATCTCAAAGAAGAGTGCAGTGGTGTTTTGAGATACTAGCGTAATTACGGTAGCGGTACTGCGTTAAGCCTTTGCGGCGAAGC
		</sequence>
    <sequence><taxon idref="Location_0_0_0|30.39041618624811"/>
			ACATCCCGTCACCGTGGAGCCAGTAACTCCCGGCTCTGTAATCCCAATCAGTTTTTGAAGTATACGGAAAAAGTTTCAGGTTCCCCAGTTCATGTGAATCCTGGGTCCAGAAACTCGTGCGGAACGCGGTAGTGACCCGTTTCTTACACCGGTTGAGGGTTGGAAGCCTTAGCCTTTCCACATCTATTGTGAAGTCTAAGGCTCCAGGAGGATTCCGGCATAAGGTTCCATGCTTTCTCAACCTATGCGTAGTCATCAAACACGGATTGCGATAAACAGGAGTAGCTAGTGTTTCAATTGTGGACCCGTCCCTCTTATGCCCCACCAGTCGGGAACGTAGCTGGGCTGACATCTTCTGTTCAACCGGCTGTTCCTAACACAGCCAGCAATAAAAAAGCAATTAGCTTTGCAGTCCGTGATGGTTACTAACTTGATGAACCTTCGTAAGGGTCGTGGCCCCGGACTTAACCGCGACGAGTAGGACTACTAGGTACCAGTGCCTCATTTTTTTATGGTCACGATCCTCGAGCTGCCGCGGAGCAGTTCTCCAATGCTGGGTGTTGCGTCAAGGGTTACTCCCGTACTGCATGTAACTAAGTTTTACCCAAGAATTGTGACTGGGGGCAGCGCTACGGATTCCTCGAGGACCGCTGAACATCGATTAAGGCAATTGGTGTGTAATAGAGTTATGTCTGCGGAGAGCCTTTCGTGAGGGGGGTGCCAGACTACTGAACGCTTATGTAGTTGAGCCGCACGACTACAAGTGAAGCAAACATGCCTTTCAATTTGTTCGTGCACAATGTTATTATACTTACAAGTACCAACACGGAACTATGTCCCATCCACCTCGCTCTGCCCGAACGTTAATTGTTTATAGACGGCCACTCTGGGCTCGTCACTGCACAGCTCACTAACCTTACCGTCGGATCGCAGAGGTTCTCGCGGCACCAGTTTGCTATCCTTATGCATTGTCAGAAAGCCTCAGTATAACGTCACTAATGATGAACCCCGACCCAATCTCCAAGAGTACGCGAATGCGGACATTGAACTTTCCGTGATGGACCTCACAAAAGGTTCGCAACTACCTCTGATACCGCAATTCAAAATTCCAACCCTGTTATTGAACGTCCCACGTTAGCACGCTCCCAAGGCACACGTGTTTGAGTTCAGGTTTCTCTGTGGCGGGAATCAGAAAATCTATCAAGTCAGGAGGTTGGGGTTCGGTTAACCCCGTCGAGGCTTAACACTTAACTCGTATGTACTAAACGCCATCACTAAACAAGCTATGGACTCATGAAGGATTCGTCGAAACACAGGCCTCGAGGGGAGTCCTAGTCCTATAGGATATCTTTCGCCCCGTTCACGTTTTGGAATGCTCTAAATTCGTAGCTCAGCCGAAAACCAATGCCTGGGCTGCTCCCATGACGCGTCAATTTAGGTTGATTGCCGAGAGGTGCACCCAGATGCGCGACTCAAGGGGAACATGTAGGCACCCGTAATATTGGCGGGTTATGTTTCTCTCCTCTTTTCGGAGTCACTGTCGGCTTTCCGTGACGTCTGTGTGCTCACAACTATAATGACCAGATCCCACTTACGAGCCAGCCATTCTATCTGTTATTGGATAGGCGCTCAGACCAAAACAGAAGTAACAACCCACGACCTTACCAAACGATGAGTGCTCCAGTCTTTGCAGGTTGTCTTAAAGTACTGCGTCGGTCCTGTCACCCGGGCACGTCCTCATTAGCGGATGGGGAGGCTAGATGAAAGCACGGGCTTCAGGCAAAGCACTAGCGCGCAATCGTTCTGTTCGCGCGAGCCGATTGACGCATCGTTCCCAGAGGCTGCGGCTCGGATCGCGGGACCGTAGACTCATCTGAGTCTGCGGACGCGGCATACAGGGCGGGCCTCGAAGGGCCATGGACGGGTCGGGCCTTAACAGCAAGAAGTACTTGAGACCAGAATTTTGCTTCCGGCTATTGGGGGTCATTTCACGCGTGCAAACGTAATGAGCTCCCGAGATATCTACTCCCTTCCGTCCTCACGATGAGATATGGAAATTGCTGCACCTTAGGCGGCTTATGGGCAGCACTTGGCCCCTCATCTTCTGCGTGCTGAGCCAACTAGTATAATAGTGTGCGGTCTCAGGGGAAAACATCGAGGACACTGAGTCCTCACGTGCGCACGCGACCCATTTTAATCGGTTACACTTTGGGTGAGTTGGTGCCGCCCAAATTCCATACGGCTTGGGAAAGAAACTACAAGGGCGGCGAGCGCGATTAGCCAACCTCCACAGGAGGTGCGTCCGCGATGGGAGTAGTTGAATTGCACTGCTGTAGGGAAATCCCTTCGCCGGCATCCTCCGCGACTCACTGCGCTCCGCGTAAACCTAAGCTAGGGAATACCCGAGATTGGGGTCCTTGCAGAACAAAGCGCGGTCCATACCAATATTAGCCTGATCTTGCCCTGCGAGGCTAAAGATGTCGGAGGATGAACTTAGTATAGCGGAGCCCCGCACTTTACTATCAGCGGTGCCCACCGCCTGCTAAAGGACAACCGCACCAACAGAGTCATGTATTACACACATTAGAGGTCGGCCATATGCCTATGGGTTTGAGACTTCGAGGGGTCTGTGTAGCATTGAAGTGTCCCGGGTTATTTCCGGTCGGGGCACGTCCAGGGTTAAGGACCTGGCACTCGATAAAAGAGCTTAGAAGAGTGGAAGGGTTCTCTTAGACACTCGGAGTTAAGGATGTTATGACGGCGCTCATCGACCGTGTGACAACCGGACGCTTGACCACAATCTTTTGTCTCCGTGTAGGACTTGAAGAGAACGTTTGCGTATCAGCTGAGGCATGGCAGACACTCCACGGCAACTCTATTTTATGATTCAGCTTGTAAGCGGCTTGAGGAGCCGTCGATTTAGTTTTTCAACGAGCACTGCAATAATTGCTTGCACTTTCTAGGAACACGAATAATTTTTCTAGAGCGTGCAGCACGGCGACTTCCTTGCCATGATTGCAACAAAATTAATGCCACCCTTTTTAGCTGCGGGCACTTCGGGTTTTAGCAAGGCTCTGCCAACTCAGTGTTGTTCCCAATTCCAACCAGGTACAATCTGCAGCCGCGATAGGCCGTCCAAAGAGCTATTGAAGAAGCCATGCTTAGCGTCAAGATTCCTTTTCTTCGACATTCGCCGATCAGACCCTGATAGCTTAATTCGGTCGGCGCGTTTATGCACAGCATATATCGCGATTTCTGTACCCCTATATAAAAGACATCGCCGTTACCCTCACTTTTCAATAGAAAATAGAGATGAAAGGTAAGAATCATGAATTGCTCGATGGGAGTGGTTATCCAATGTCGCTATCACATTGATCGTAGATGACCTAGGAAGTTAGTAGAGCCAAATTGCAGTATACATAGCAGCACCAAGACTCCTTATGCACACGTCACGTAAGCCTGAACCAATGCCGTTCGACTAGATGAACCTGGGATTCGTTACAGGGGCGCCGCCTGGCAAAAAGGAACTTATAGTTCCGTCTTAATGGTAACGATAAAACAGAGTATGACGTGTAAAGCAGCTACGGGGGGGTCAAGCGACGACATGAGTCTTCTTCTATTGTTTTGAGCATTCACTAATCGTTTGAGCAAACGTGGTACTGCATACAGCCAACTCTAAAGCCAACAAAGCCGGGAAACGGAACTCAGAGCATGCACATCGCACGGCGAGGTCCGAGCGAAAGATACAGATCAGTGTTGACTACTTATGGGCCGACCGTCCTCGCGCCACTGTTCCATATCGGCTTTCTAGAACTCACAAGCGTACACACGATGAAGGGCACGAAGAGCTTATGACGGGATAGTTGTTTGCGTTGTATTACACCTGAGGTGAAACCCGGGTGAATGTCAAGGAGATGCCCTTCCCGATAATGGTTCGAAAACGCAGCTAGACAACTCAGAGAGACCCACTATCCCTAAACTCAAAAACTTGCCACATAGCCCGACCCGCAGTACCCGGTGACATGTATGGGCGATAGCCAAAGCGTGATGTTAGTCCAAGTAGTTAATAAGTAACCGTTTCGGTCTACATAACATAGTGCCGAGAGACTCTTTACGATAACCAGAGGCAGGCGCAAATCCGCTCTTTACCGTCAACACTTAAGCAGTGAGCAGGGGTATTGACGTCCAAAGTCAAGCGGAGCAGACTCATACAGTGCATAGTACACTACAGAGCTATCACAGTGTTAGGGAACGGTGGCGTCTGTGCCCGGCATCGTATCTTGTCCGCGCCCGAGAATGGACCATTCCGATGGGGCTGTACTTGAAAGCGACGTGGATCCGTACACCTAACCTCTTTCCACTGGCGCGTTCTAAGACAATGAAACCCGTACCTTTGCTGGATACGGGATCCTGGCTGCCCACACTTAAACGATCTTAGTTTCTTTGTTATCAGGTGACCAACGTGAGGATGGGTATGTAGTAACCGTGAGACTCGGGTGCCTTTAGCGAATTACCTGCTATCGAATATTGCGACTTAGAGGCCGTCAGTCCGTGATTCCAACCCAACCACACCTACGTCCCCCACAGGTGCTCGTTAACACAAAGTACCGATTGATCCTACAAAAGTAATAAGCACCTTCTATCCTTAGCCGTGATAGGAGGCACACGGGCGCTTGGAGGTCGCACATACGCGGAAGGATCGCCCAGGTTCGCACCTCCAGAGGTAAGGGCCTGTTCTAGCGCCACGCTAACGTCTGACGGGGGCCCCTGCACTAAGTGGAACGACCCCCCTGGCAAGTACTATAGCATGACTACACTTAAGCTCGCCGCGAAGCTTCAAACTCCTATCACGACTTTGGTTTACAAGTCCCGCCTTCATTTCCAGAATGGGGCGTCTACACATTCTCTTGCGATAATGAGTGAGAGCACGAATGAGAAGGGGCGAGGTTCACGGGCGCTATTTGGCACGGTCTATGCTGGTGTGAAACAGCCTTGTTGCGTCTGGCCAATGAACTTGCAGTAACACAGCCCGTCGCTTGTATATCACTATTCCTTGGAAATTTGTAGGCACATAGCGCCGCTTCCGCGCATTGCCTATCGAATCTGCACAGCGTTACCAGGGCCGACAGGTTGAGCGCTATCCCTCGCCCACGATGCATCTCGGATATCATCTCTAACTAGAGGGGTGGAGTGGTCACTTTTCCATATCATTCCAGTGGTGGCGAACTCCTATAGTTGCGCGAAGGGCGCCCGGGTAAAACTCGCACGTAAGAACCCTGACGTTGAATAGGGCCCAGGAAATTTTATTCCAGGGCGAGTCATGCCTCGACGTGGCGAGCCGGCTTGAATCGACCTGAGTATTAATTCCCCATACGTTATGGGTAGTTTCATGGCGGAAAGCTACCCCGATTATAAGTATTTGCTAACCGGACTTAACGATGGACATCAAAAGCTTTTATTCAAAACCATGCTTATAGTTGAACGTATCTTGAACGAAATTCTTTTGTCTCATAGCCGGTTCAAGCCACCAGTGTTGACTACTCGTCGCAACTTAAGGTACGCGCACGGGTCAGCCTACGCCCTTGGCTCCACCTAGTTATTTTGATCCAATTCCATACTATACTGCGCACCGGCCTCTACTGCTGCCAATTGCCTTAAAAATCACACCATCATCTAAGCCTCAGCATAGAGGGAAAAATGGGATAGGTCATTAGGGTATCGTTGCCAAGTGATGGTAGCAGACCAACCATCTAATAATCTATGAGCCAGGAGAAGCATGCTCGTGAGATGGATGTCTTTACCCCTTCATGGCAATTCGTCTTTCTGAAAACCACGGCAACGCGTCCCGAGACTCTCTACAATCCCCAGGGCAGTCGTTCAACTTCTCCCTTCCACATTCTGTGGCAGTTCCCAGCGGAGGTATGTCTACTCTTGAGTTCGCTCACTTATTCACGGCTTTCCGGCCGGCCGAAACCGTAGTGTCCTGTCTAAGGGGCATTGCTCCAGGCGGCGGATCTTGTCCTAAACCTAAATCCCTTTCCCGGCATTTATGCTGCTGTTATAAAACATACGTCCCTTGTTGGTCCGAATTTACGTAGGTGTGCTGCTAAAAAGCGAGTTTAAAAATACCCAGACATCAGCAATTAAACCGATTCGCCGGTGGTACGGCACATACAACTGCAATGTTTTTTATGCATAGGATTGTCTGAATTTAATTCTTCCTTTGAACCCATAAGTGTTGGCGCTACTTCATGTGCGTGTCTAGGTCAAACTAACCAGTGGATAGTGATTGAAACGGGTCGCTGTATACGTTTTCGAAACATCGCTGAATTTTTGGCTGTATTCGCATGTCGTAATGCATGATAAAGCGACGTTCTTATAGCTATCCCGATTCCCGACGAGACAATTGACACGACGTAACCCGCACTAAATCCCTGGCTGTGTTGCTTTGGTGTTCAGGAGGCCTGCTTGTAATTGTATCACTAAGGCCAATGATCCGACATGGCCACGAGCAATCTAGATTCCCGGTGGTTCCGAACCTGGGTGAGCTTCGTATCCTTCCTATCCTAGGCCGACTTAATTTCACGGTTAAGCATATGGCACACGCGTAGGATAGGTATAAGGGTCTTCGCGTAAGTGATCCCGACGCGCAACGGCACCGCGCCATGAACATAAGTCCAGCGCCCAGCATTTTAAAATCTGTCGACGCCATCGTGCGGTTTACTTTTAGACCCGTCTGACCACATTGCAGCTGACGTCGTGGAACCTGCACTCGCTCGTCCCCACGTTCTCATCGAGTCGCGGTTGCTAATCGCCGTCTTAATCTAATCGCACACATCACAGTTCCAGAGCTGAAACAGTCCATTCTTTGCTTCAACACGGCAGCTAGTTCCTATTCCCTCCGCGAGTACGCTAGACAACCGTTACTCGATCATTGATAGCTTGCAACCTCGGGGGACTTTACCCGACGCGGCTGTGATGGCTTAGTTCAGCATCTGCCCTGTATGGTACAATACCGCTCTGTGTTGATTCGGACCGTAGACACGATTGTTTGTTCCGTGTATTTTTTGATACCGATGGAGGTACATCAGTAGTTCATCTTTCCGAACGGAGACTAGCGAGTGTAGGTGGAAGATCTTCTACCAATCGTACCGCTCGGCACCGTCGAGTTTGCTAACAAAGCGCTCATTTTGACGGGGCCCACCCTGTCCTCATGCCCGTGGGGAGACCGGGCACTATGGCTTGCAGTAGCTGTCAGAAGTCACACTACAGGGCGCCTTCCTATTCCCAGTAAGGTTCTGTATGTCGTAGTACTTTACCAGTTGGGAATTCTGTATGAAGGAGAAATCTTGGCCTCCGACGTCTGAAAACGCAAATATTATCTTCATCCGCTGGGACTTTACATGACGGAGTCGGGCTCATAGGCTGGAGCTGGGTGACGGGCGATCTGGCAGGGGATGTATCTATATCTTGTATGGGATCCGCTACTGTGGAACAAATCTGGGACTTGAATGGCGCTACGCCTCAACCGAGCACCGTGTGCGTGATATACAGAGAATACATTACGGATCTATATTAGACGTAGAGTGCAGATGCAAACCCGATCTTGCCTCCCTCAGAACGAAGACAAGCCACGTATTTAATTTCGCGTCCCCGCTGAATGGGAAGACACTCGTATAAACAGCCAGTTGCCCAGCGCCCAGGCCACCAGCACAAACAGCGTCGGCAGAGTAGGTTTCTACCAGACAGAACTCTCTTTCCACGTCCGTACGTCTATCATCGATAACTGCTCACAATTATTGGGCTTAAATAACGACGCACTAGGGGCGCCTAGTGGGGGAGGAGGCAACTTGAAGCTCGACAAACCCTTCTCGTGAAGGTTCGGCCCACGGTCTCGTGACCTTGTCCCGAATCTGAATCGACATAGAGAGAGCACAACTGACCTTCGTACCCTCGAACGTCGTAAAAAGCGTCTTTGTGTGGCAAGTATCGTTATTACCGGTCCCTCCATCTCCGTAGTTAAGGGTCCGCCTTACAACCCAAAAGTCCACTTGGGGCCCAACTTTACTCTTAAGCGCCGTTGAGCCTGTCGTGGCTGAATCAACAGCAGCCGTTGCGAGTCTGGACGAAGGTAACTCCCGGGTGGGACGGATGGAGAACGGTTCATTCGGTATTGGGGATGTAGCTGGCGGGCCAGTCACAAGCAGTCATTGTCCGAGGAGTTGGCTTTAACATGCACGGGCAAGTCTGCAAAGGGAACATAAGCCGTAGCTAGTGTCTGACTCGCTATTGGCGTGGAGGACCAATGCCACGACGGGGAAGACTGAAGATGGTGGGAAATCTCCTGTTGAGCACGGCTCTTTACTGCAGCAATAGTATCAGTGAGGCCTATACGATGAATACTATTACGTCCAGGCAGCTGGTCAGACGTTACCCTTCCGCCAGTGATGTGTCGACCATTGGGCTTAGGGTTCAAGTGCGTTACTTTTGGTAGCCGTTCCTTGAGGACATAGCGGCTCTCCGGAGCTCGAATCCTGACGAGAGGCATTGGAGAAGGATCTATGAAACCGCTGCAACATTCCGCGTACCGCTGCCGGTGCTTCAGGTGCGGGGATTACGCTGTACGAACGAAAACTGTAAGGCTGCACGCTATGGTGTAGCCTCTGACGATTAGAGGACCAGCCACGCCACCGTCTCCACGCACGCCAGACGTCAGCTGCCATGACGCTTATCTTTTCGGTACCACGGTCTCTCTCATACCTCTCGGGATGTAAATGGGCTTGGGTACGCTAGTCGAAACGGTCACGGTACGCTTATTGTTGTGAGCCAACCCCTGGGTCGTGGCCAATCGTAAAATCATTGAAGCGTATCAAATCGTCATTGAGGCAACCGAGAGGTCGACACATAGCTGAAAAGTGTCCCGTATTCGGTGGCGACACTGATACGTCGTCTTCGCATATCGTAAATACTAGGCGGTCTTCTCTACAAGCACTCTGCAACGCTTTCATTTTAAGTAACGACTGGAAACACCACCTCAGTTAGCCTCTGCCGTCTGGCCGGGTTTATTAACCATGTTGGTGAGCTAAGAAGGGTTGTTCTAAATACCCTCCCGTACTGCAAACCTCGGAGTACGTATTTAAAGCCATGATGCATTCAGGAGTCGACTTACTGTTTTCGCGGTGGAAAATCGGAGTATATGGCATATGACCGTGGAGCAGTAGGGGGAGGACTTTGGCCGAGGATATGTTCGGAACACAGACGATGATTCGCAGAATTGCAAAACACGACATCTGGTTGCAGGCGTTAAAAGGTCTAACCGAGTTGGAAGGTTTTAAGCACCGTTTGGAGACAGCCTAGTTCTCCGGCGCGGTACTTAAAGCGACGCCTGAATCCCTACAAGCAAGTTCGCCAGTTTTTCCTCTATTTATTGGCCGCATTCCCTCGGTTCCTTAAATATATGACGCGTTCCTAACATGTCCTTGCGTTTTTCAACGATAGCCAATCCCAAGCACGGCAGGGCGTTTTGTGCATGGACAGAAGCTTCTACCCGCTGAGACTGGCATAACCTGTTTGTAACTCGCGCGCCGGTTGAATTCCCGGGAGTCATGCGAGCTTCTTTAGCTCCCCCCACTCGGTCTCAAACCCATGGTGTTTTGCTGATAAAATGCAAATCCAAGCCTGACGACAGCTTCGATTACAGCTGTACCATCGCAGGGCCTTGGTACTCTTCTAATTCCGCATCAAAAGGGGATATTATTAATGCTGTAAGTGGCTTTACTCCTTGTAAGAATGAGGGTCTATGTTCGGCACAGGAGTGTCCCCATTAATACACTTCCGGTAGCTCCCCATTCGTCGTTGCTTATAGTTGTCGGTTTACACTAGATACTCATGGTATATGTAACTAGGATAAATGGGAAGACTATTAACATCCTGCTGGACTCAACTGGAGTTTCCAGGGGGGTTAGTCGGCCATACCGCAGTCTACTTTCCAAAATTCCACTAAACCCTTGAGGTGGACCAGAGCACTGTGATGGCTGCCTGTCCCCCGCCATTGTCAGCGGATAGCTTCGTGACGCCGGCGACTGGGAGCAAGCGCCGTAGAGCCACGCTCTGTAACCAACAGTAACTGGCCGAATGGTCTTAACTGCGGCAGAATCCATCGTAGTAATTTGATACATCCGGATCTTCGGTGATTGTCCAAATATTTCCCGTACATGCGGGCGAAGGTAGGTACTGCGCGGGTTGCCATCCCTTCGTCGCCGGACTTGTACAAAAATAATGGGAGATGAAACGGAACACTTGCGTCTTTCCATTAATCAGCAGCGCTTAGTAACCTGCAACTGAAAAGGCATAGAGTCCCGACGAGAACTGCGACAAAAAAATTCTCTACAGTTGTATTCCGCGTTTAACAACCATGGGATTCCCAGGGTTACTCAACATGATAGAAAGCCTTATAAGTAGTGTGCCGAGTTTCCGGGCCAACGTGTAGAGCGCGCATATGAAGAATCCTCGAGGAAGCACTGCTCCGGATCCATCCTAGAGAAAGGAACCGCCTCCCGTACTTTCAAGCAGATCGGGCACAAGGGGCTGTCCGAATACGGAGAGATCGTCAAGTAGATGCTCAACTATCCCAGCTGAGCCCCAGGGCAACGTCAGGTGGTTACGCTTGAAGCAGACACCTCGACAATTGCAGCGCTGTTATTAAGTTGGGTAATCACGTCCTAGTTCGCCTATCTTATGTCCGTGACATAGAGATGCACAATGGAAGGCCCGAATCTACGTTGGGCGATGGGTTTCGACACACTACTATCGAATTTCAAATGTGGGCTTGTTTAATAATAGAAACAGTCAGATCGCTTATACCGGAGGTAAAGGACGATGCCACTGCACGAATGAAATTTAGTAAGCCCACATCGGCTTTGACTTCTGCCCCACATCACTATCGGATACTTTACTTGTAATGACAGCTACAAGTACGGTAAGTACTTAACTCTGAATAGCCCTATGAGATGAAGACATGATTCCTATGGGTAGTCAGACTGATTGGTTTTGTAAATACAATGCTGACACCCAGCATTCAGTTTCACATCGCGACTGACATTCCTCGTGGAAGATTGCAGTGAAAACTCGGCTACGTATAATCGATTAACTCGTAGCAGCGGATCTTAGAGGAATTTCGCAGACACCACCAGTGGGAAACAGCAATGTAATCCGTAACCTAGCCGGCTACCCGGACATTGTACAAGGGCCGGTCTACCGTGCCTCTGTCGGCTTCGGAAGACGACCACTGAGCTCCGAGAATCAGATAGGGCGGTAGTGTATTTTTATCAAACAACTGAAGACATGCTCAGGCTGTGCTTGGCTCCACCGTGGACTGTTTGGGAAGATGCTGTCTGAATGCAAAAAACTTTTCGAGCTGATCGCCCACGTTTAAAGGGTGTTATGTTGTCACTTCTGGTCTCAAAAGTATTCGCGTCTAGTTAAGGCCCTTGCATCTGTAAGTCTTGAGTGGCATGTAGCAACCTGATTGTCGCGTTTAGCTCGGCTCAGCACGTCGCAACTGTTGGAACACCCACGATTTACCTCGCTGTTCACCACATGGGACAACTAAAGAGTGAGTTCCATCCGTACCATTCGGAGTCAGAGCAATAAGTACGAACGCGCGCGGACTTGAGTCTACTAACGAGACTAAACGATGAAGAACGGGTTGATGCACGTGGCGCGTCCACTTAGGTATGCCTTTGTGACGAGTGTGCGAGTAGTGGGTCAAGGACGTGCTGAGCGATACTATTAACAGTAGTTATGTCCGAACGAGCAACACGAACTTGAGCTTTTGACCAGTGGAGTGACTTCAGGTTACATGATATATGCAGCACGGGCATGTCCAGCCTGGAAGGACTATTCCGACGCGGCGCCTAAATGAAATAATGGTTCCATGGGTGCATTATGTTCCGTTTAGGTCCAAAAGGGACTGAGATCTAGTCTGACAGCGCATCCGAGAATGCACAATTCCTCCAAAACTTGACTGTGCCGGATCGTACCCTGCACATTAAGAGAGCCCAATTTGTCCTGGAGTGGCACTGATCCAAAATTACGGCTCAGGGTTTGAGGCTGTGCCCAACACTAAGTCTTACTTAACAAAGTAATTATTGCTATCGACAAATGACCCCTGGTCGCTCTATCCAATGGGCGTGTCCATCCATCGTCCTCGGGAATCCGGTTACCGACAGGTGAAGGCATTTTACCATAATCGATCTAGAATGGAGTTACAGCCACTCAATAGCGCCAATCCACTCAAAACGCATCACGTCAGGCTCCATGCGGGCGCGGAAGGCTTTAGCCCGTAACCATGAATTTCACGTAGCATGATCGTAGCGAATCCTTGCAACACCTGATAGGTAGCATGTTGCCTTGCCTTATTGCGTGGACGGTAAGAGAATTCGTAAGACGTCTAAAGTCCACAATCTCTTACGCCATAAGAGTGCAACCAGAACGAACAACAAATGTGTTATATAGAAAAGTGGTTTTCATTACCCTGTTAGGGTGTCTGCCGAATAAGTCGGATAATGATATCGTTTACGACAACGGTACTCAGGTACCATCCGGAGGTGTTGGAGATGTCGGCTGAAAAAGGAAGAACTTCCGCCTGGAAGCCGCGGAAGCTGTCCGATAACTACTAGTTCTTAATCTCATGTTAGTCACCTTGACGCAGCCAATGCGAAAGTGTCCACGGTCGGCCTGACAACGTGTGGAGATCCGGTTGTCCAATGAGTCCTAGTTAATAAGAGTGCAGTGCCTCGTATGACTGGCCGTGGTCGCCTGTATACTTTGCTGCTACCGGCAAGGATCGGAGTTAAGTTGAATGACGTATAATATAACGGCTGCGCATAAAGTTTTGTTGGAAGGCACTCGTCCTTGGGGAGCCATTGCTAGGAGGGGAAAGCACACGTAGATATGTAGCTAGTCCCTCGGCAAGCATCCGGGCTAGAGGATGAGGGAAAAAGGGGCCAATAATGGGTTAGCGAGCACTAGACTTATCCGTCATGCAGGCCTCCGATGGTCAGAACTCACCTTTGCTGCACTCATGGTGATGAGACTGCGGCATGGAAACGAGAAATATGCCACCCAGTCACTTTGTCGGTACATAAATTAGTTCCTCGCGATGTAGTTGACGTAATTGGGGTGATTTTTGCCTGACATAGTCATAGTCGAACTGGACCTTTCTACGCAAGGCCCCGCGACCCAGTGCTCCAGCGACGTCCTTCGCCTTTGTGTTAGCCAGGGACGCATACGTAGACGATGGCGAATCGTAACATACATTTCCATCAAAATACATACTGAAGTAAAAAGAGCGCAGTGTAGGATTGGAAACGTGACTATGAATCTTTGAAGTCATCACACGGTTATGAGTCCCCGCTTCCAGAAGCTCGAAGTATTACGTGCGTTGACACAAACCGTCGCGCTGAGGCTCGTCGTTTTGCCCCCAAATTTCTTCAGGGTAAGATTTCTTTCCCGCAAATTTGGACCAGTACCGCTATCCGTTGAGCGCCGGAGAACCGTAAACCATAGCTTGGGGAACTGTATCTCGATCTACGCATATTTTAGAGAATACGTGAAACTATACACACGCGAGGGAAACACTACGCATAGATGTTCGGATCGCGAGGCCCTTGCGTTGTCTTTAGGGTACGACCTGGTGCCCGCTTCTGTTTTTTCCACACAGCGACCGTGCTCGTGAGCGGAATTACCGACAAATAGTGTATTCTTCAATAATTCGACAATCGGAAGATAACCACCTATCTCTCCTTTGTCCCTCTGTTCAGCACCAAAGCTACTAAGGTGTGGTACTACTTGCGGCATCAGGGATATCCATGATCACCGAAGGATGCCCGTACAAATGTGTACACAAACTTATTCAATCTCAAAGAAGAGTGCAGTGGTGTTTTGAGATACTAGCGTAATTACGGTAGCGGTACTGCGTTAAGCCTTTGCGGCGAAGC
		</sequence>
    <sequence><taxon idref="Location_2_3_0|27.989578941004815"/>
			ACATCCCGTCACCGTGGAGCCAGTAACTCCCGGCTCTGTAATCCCAATCAGTTTTTGAAGTATACGGAAAAAGTTTCAGGTTCCCCAGTTCATGTGAATCCTGGGTCCAGAAACTCGTGCGGAACGCGGTAGTGACCCGTTTCTTACACCGGTTGAGGGTTGGAAGCCTTAGCCTTTCCACATCTATTGTGAAGTCTAAGGCTCCAGGAGGATTCCGGCATAAGGTTCCATGCTTTCTCAACCTATGCGTAGTCATCAAACACGGATTGCGATAAACAGGAGTAGCTAGTGTTTCAATTGTGGACCCGTCCCTCTTATGCCCCACCAGTCGGGAACGTAGCTGGGCTGACATCTTCTGTTCAACCGGCTGTTCCTAACACAGCCAGCAATAAAAAAGCAATTAGCTTTGCAGTCCGTGATGGTTACTAACTTGATGAACCTTCGTAAGGGTCGTGGCCCCGGACTTAACCGCGACGAGTAGGACTACTAGGTACCAGTGCCTCATTTTTTTATGGTCACGATCCGCGAGCTGCCGCGGAGCAGTTCTCCAATGCTGGGTGTTGCGTCAAGGGTTACTCCCGTACTGCATGTAACTAAGTTTTACCCAAGAATTGTGACTGGGGGCAGCGCTACGGATTCCTCGAGGACCGCTGAACATCGATTAAGGCAATTGGTGTGTAATAGAGTTATGTCTGCGGAGAGCCTTTCGTGAGGGGGGTGCCAGACTACTGAACGCTTATGTAGTTGAGCCGCACGACTACAAGTGAAGCAAACATGCCTTTCAATTTGTTCGTGCACAATGTTATTATACTTACAAGTACCAACACGGAACTATGTCCCATCCACCTCGCTCTGCCCGAACGTTAATTGTTTATAGACGGCCACTCTGGGCTCGTCACTGCACAGCTCACTAACCTTACCGTCGGATCGCAGAGGTTCTCGCGGCACCAGTTTGCTATCCTTATGCATTGTCAGAAAGCCTCAGTATAACGTCACTAATGATGAACCCCGACCCAATCTCCAAGAGTACGCGAATGCGGACATTGAACTTTCCGTGATGGACCTCACAAAAGGTTCGCAACTACCTCTGATACCGCAATTCAAAATTCCAACCCTGTTATTGAACGTCCCACGTTAGCACGCTCCCAAGGCACACGTGTTTGAGTTCAGGTTTCTCTGTGGCGGGAATCAGAAAATCTATCAAGTCAGGAGGTTGGGGTTCGGTTAACCCCGTCGAGGCTTAACACTTAACTCGTATGTACTAAACGCCATCACTAAACAAGCTATGGACTCATGAAGGATTCGTCGAAACACAGGCCTCGAGGGGAGTCCTAGTCCTATAGGATATCTTTCGCCCCGTTCACGTTTTGGAATGCTCTAAATTCGTAGCTCAGCCGAAAACCAATGCCTGGGCTGCTCCCATGACGCGTCAATTTAGGTTGATTGCCGAGAGGTGCACCCAGATGCGCGACTCAAGGGGAACATGTAGGCACCCGTAATATTGGCGGGTTATGTTTCTCTCCTCTTTTCGGAGTCACTGTCGGCTTTCCGTGACGTCTGTGTGCTCACAACTATAATGACCAGATCCCACTTACGAGCCAGCCATTCTATCTGTTATTGGATAGGCGCTCAGACCAAAACAGAAGTAACAACCCACGACCTTACCAAACGATGAGTGCTCCAGTCTTTGCAGGTTGTCTTAAAGTACTGCGTCGGTCCTGTCACCCGGGCACGTCCTCATTAGCGGATGGGGAGGCTAGATGAAAGCACGGGCTTCAGGCAAAGCACTAGCGCGCAATCGTTCTGTTCGCGCGAGCCGATTGACGCATCGTTCCCAGAGGCTGCGGCTCGGATCGCGGGACCGTAGACTCATCTGAGTCTGCGGACGCGGCATACAGGGCGGGCCTCGAAGGGCCATGGACGGGTCGGGCCTTAACAGCAAGAAGTACTTGAGACCAGAATTTTGCTTCCGGCTATTGGGGGTCATTTCACGCGTGCAAACGTAATGAGCTCCCGAGATATCTACTCCCTTCCGTCCTCACGATGAGATATGGAAATTGCTGCACCTTAGGCGGCTTATGGGCAGCACTTGGCCCCTCATCTTCTGCGTGCTGAGCCAACTAGTATAATAGTGTGCGGTCTCAGGGGAAAACATCGAGGACACTGAGTCCTCACGTGCGCACGCGACCCATTTTAATCGGTTACACTTTGGGTGAGTTGGTGCCGCCCAAATTCCATACGGCTTGGGAAAGAAACTACAAGGGCGGCGAGCGCGGTTAGCCAACCTCCACAGGAGGTGCGTCCGCGATGGGAGTAGTTGAATTGCACTGCTGTAGGGAAATCCCTTCGCCGGCATCCTCCGCGACTCACTGCGCTCCGCGTAAACCTAAGCTAGGGAATACCCGAGATTGGGGTCCTTGCAGAACAAAGCGCGGTCCATACCAATATTAGCCTGATCTTGCCCTGCGAGGCTAAAGATGTCGGAGGATGAACTTAGTATAGCGGAGCCCCGCACTTTACTATCAGCGGTGCCCACCGCCTGCTAAAGGACAACCGCACCAACAGAGTCATGTATTACACACATTAGAGGTCGGCCATATGCCTATGGGTTTGAGACTTCGAGGGGTCTGTGTAGCATTGAAGTGTCCCGGGTTATTTCCGGTCGGGGCACGTCCAGGGTTAAGGACCTGGCACTCGATAAAAGAGCTTAGAAGAGTGGAAGGGTTCTCTTAGACACTCGGAGTTAAGGATGTTATGACGGCGCTCATCGACCGTGTGACAACCGGACGCTTGACCACAATCTTTTGTCTCCGTGTAGGACTTGAAGAGAACGTTTGCGTATCAGCTGAGGCATGGCAGACACTCCACGGCAACTCTATTTTATGATTCAGCTTGTAAGCGGCTTGAGGAGCCGTCGATTTAGTTTTTCAACGAGCACTGCAATAATTGCTTGCACTTTCTAGGAACACGAATAATTTTTCTAGAGCGTGCAGCACGGCGACTTCCTTGCCATGATTGCAACAAAATTAATGCCACCCTTTTTATCTGCGGGCACTTCGGGTTTTAGCAAGGCTCTGCCAACTCAGTGTTGTTCCCAATTCCAACCAGGTACAATCTGCAGCCGCGATAGGCCGTCCAAAGAGCTATTGAAGAAGCCATGCTTAGCGTCAAGATTCCTTTTCTTCGACATTCGCCGATCAGACCCTGATAGCTTAATTCGGTCGGCGCGTTTATGCACAGCATATATCGCGATTTCTGTACCCCTATATAAAAGACATCGCCGTTACCCTCACTTTTCAATAGAAAATAGAGATGAAAGGTAAGAATCATGAATTGCTCGATGGGAGTGGTTATCCAATGTCGCTATCACATTGATCGTAGATGACCTAGGAAGTTAGTAGAGCCAAATTGCAGTATACATAGCAGCACCAAGACTCCTTATGCACACGTCACGTAAGCCTGAACCAATGCCGTTCGACTAGATGAACCTGGGATTCGTTACAGGGGCGCCGCCTGGCAAAAAGGAACTTATAGTTCCGTCTTAATGGTAACGATAAAACAGAGTATGACGTGTAAAGCAGCTACGGGGGGGTCAAGCGACGACATGAGTCTTCTTCTATTGTTTTGAGCATTCACTAATCGTTTGAGCAAACGTGGTACTGCATACAGCCAACTCTAAAGCCAACAAAGCCGGGAAACGGAACTCAGAGCATGCACATCGCACGGCGAGGTCCGAGCGAAAGATACAGATCAGTGTTGACTACTTATGGGCCGACCGTCCTCGCGCCACTGTTCCATATCGGCTTTCTAGAACTCACAAGCGTACACACGATGAAGGGCACGAAGAGCTTATGACGGGATAGTTGTTTGCGTTGTATTACACCTGAGGTGAAACCCGGGTGAATGTCAAGGAGATGCCCTTCCCGATAATGGTTCGAAAACGCAGCTAGACAACTCAGAGAGACCCACTATCCCTAAACTCAAAAACTTGCCACATAGCCCGACCCGCAGTACCCGGTGACATGTATGGGCGATAGCCAAAGCGTGATGTTAGTCCAAGTAGTTAATAAGTAACCGTTTCGGTCTACATAACATAGTGCCGAGAGACTCTTTACGATAACCAGAGGCAGGCGCAAATCCGCTCTTTACCGTCAACACTTAAGCAGTGAGCAGGGGTATTGACGTCCAAAGTCAAGCGGAGCAGACTCATACAGTGCATAGTACACTACAGAGCTATCACAGTGTTAGGGAACGGTGGCGTCTGTGCCCGGCATCGTATCTTGTCCGCGCCCGAGAATGGACCATTCCGATGGGGCTGTACTTGAAAGCGACGTGGATCCGTACACCTAACCTCTTTCCACTGGCGCGTTCTAAGACAATGAAACCCGTACCTTTGCTGGATACGGGATCCTGGCTGCCCACACTTAAACGATCTTAGTTTCTTTGTTATCAGGTGACCAACGTGAGGATGGGTATGTAGTAACCGTGAGACTCGGGTGCCTTTAGCGAATTACCTGCTATCGAATATTGCGACTTAGAGGCCGTCAGTCCGTGATTCCAACCCAACCACACCTACGTCCCCCACAGGTGCTCGTTAACACAAAGTACCGATTGATCCTACAAAAGTAATAAGCACCTTCTATCCTTAGCCGTGATAGGAGGCACACGGGCGCTTGGAGGTCGCACATACGCGGAAGGATCGCCCAGGTTCGCACCTCCAGAGGTAAGGGCCTGTTCTAGCGCCACGCTAACGTCTGACGGGGGCCCCTGCACTAAGTGGAACGACCCCCCTGGCAAGTACTATAGCATGACTACACTTAAGCTCGCCGCGAAGCTTCAAACTCCTATCACGACTTTGGTTTACAAGTCCCGCCTTCATTTCCAGAATGGGGCGTCTACACATTCTCTTGCGATAATGAGTGAGAGCACGAATGAGAAGGGGCGAGGTTCACGGGCGCTATTTGGCACGGTCTATGCTGGTGTGAAACAGCCTTGTTGCGTCTGGCCAATGAACTTGCAGTAACACAGCCCGTCGCTTGTATATCACTATTCCTTGGAAATTTGTAGGCACATAGCGCCGCTTCCGCGCATTGCCTATCGAATCTGCACAGCGTTACCAGGGCCGACAGGTTGAGCGCTATCCCTCGCCCACGATGCATCTCGGATATCATCTCTAACTAGAGGGGTGGAGTGGTCACTTTTCCATATCATTCCAGTGGTGGCGAACTCCTATAGTTGCGCGAAGGGCGCCCGGGTAAAACTCGCACGTAAGAACCCTGACGTTGAATAGGGCCCAGGAAATTTTATTCCAGGGCGAGTCATGCCTCGACGTGGCGAGCCGGCTTGAATCGACCTGAGTATTAATTCCCCATACGTTATGGGTAGTTTCATGGCGGAAAGCTACCCCGATTATAAGTATTTGCTAACCGGACTTAACGATGGACCTCAAAAGCTTTTATTCAAAACCATGCTTATAGTTGAACGTATCTTGAACGAAATTCTTTTGTCTCATAGCCGGTTCAAGCCACCAGTGTTGACTACTCGTCGCAACTTAAGGTACGCGCACGGGTCAGCCTACGCCCTTGGCTCCACCTAGTTATTTTGATCCAATTCCATACTATACTGCGCACCGGCCTCTACTGCTGCCAATTGCCTTAAAAATCACACCATCATCTAAGCCTCAGCATAGAGGGAAAAATGGGATAGGTCATTAGGGTATCGTTGCCAAGTGATGGTAGCAGACCAACCATCTAATAATCTATGAGCCAGGAGAAGCATGCTCGTGAGATGGATGTCTTTACCCCTTCATGGCAATTCGTCTTTCTGAAAACCACGGCAACGCGTCCCGAGACTCTCTACAATCCCCAGGGCAGTCGTTCAACTTCTCCCTTCCACATTCTGTGGCAGTTCCCAGCGGAGGTATGTCTACTCTTGAGTTCGCTCACTTATTCACGGCTTTCCGGCCGGCCGAAACCGTAGTGTCCTGTCTAAGGGGCATTGCTCCAGGCGGCGGATCTTGTCCTAAACCTAAATCCCTTTCCCGGCATTTATGCTGCTGTTATAAAACATACGTCCCTTGTTGGTCCGAATTTACGTAGGTGTGCTGCTAAAAAGCGAGTTTAAAAATACCCAGACATCAGCAATTAAACCGATTCGCCGGTGGTACGGCACATACAACTGCAATGTTTTTTATGCATAGGATTGTCTGAATTTAATTCTTCCTTTGAACCCATAAGTGTTGGCGCTACTTCATGTGCGTGTCTAGGTCAAACTAACCAGTGGATAGTGATTGAAACGGGTCGCTGTATACGTTTTCGAAACATCGCTGAATTTTTGGCTGTATTCGCATGTCGTAATGCATGATAAAGCGACGTTCTTATAGCTATCCCGATTCCCGACGAGACAATTGACACGACGTAACCCGCACTAAATCCCTGGCTGTGTTGCTTTGGTGTTCAGGAGGCCTGCTTGTAATTGTATCACTAAGGCCAATGATCCGACATGGCCACGAGCAATCTAGATTCCCGGTGGTTCCGAACCTGGGTGAGCTTCGTATCCTTCCTATCCTAGGCCGACTTAATTTCACGGTTAAGCATATGGCACACGCGTAGGATAGGTATAAGGGTCTTCGCGTAAGTGATCCCGACGCGCAACGGCACCGCGCCATGAACATAAGTCCAGCGCCCAGCATTTTAAAATCTGTCGACGCCATCGTGCGGTTTACTTTTAGACCCGTCTGACCACATTGCAGCTGACGTCGTGGAACCTGCACTCGCTCGTCCCCACGTTCTCATCGAGTCGCGGTTGCTAATCGCCGTCTTAATCTAATCGCACACATCACAGTTCCAGAGCTGAAACAGTCCATTCTTTGCTTCAACACGGCAGCTAGTTCCTATTCCCTCCGCGAGTACGCTAGACAACCGTTACTCGATCATTGATAGCTTGCAACCTCGGGGGACTTTACCCGACGCGGCTGTGATGGCTTAGTTCAGCATCTGCCCTGTATGGTACAATACCGCTCTGTGTTGATTCGGACCGTAGACACGATTGTTTGTTCCGTGTATTTTTTGATACCGATGGAGGTACATCAATAGTTCATCTTTCCGAACGGAGACTAGCGAGTGTAGGTGGAAGATCTTCTACCAATCGTACCGCTAGGCACCGTCGAGTTTGCTAACAAAGCGCTCATTTTGACGGGGCCCACCCTGTCCTCATGCCCGTGGGGAGACCGGGCACTATGGCTTGCAGTAGCTGTCAGAAGTCACACTACAGGGCGCCTTCCTATTCCCAGTAAGGTTCTGTATGTCGTAGTACTTTACCAGTTGGGAATTCTGTATGAAGGAGAAATCTTGGCCTCCGACGTCTGAAAACGCAAATATTATCTTCATCCGCTGGGACTTTACATGACGGAGTCGGGCTCATAGGCTGGAGCTGGGTGACGGGCGATCTGGCAGGGGATGTATCTATATCTTGTATGGGATCCGCTACTGTGGAACAAATCTGGGACTTGAATGGCGCTACGCCTCAACCGAGCACCGTGTGCGTGATATACAGAGAATACATTACGGATCTATATTAGACGTAGAGTGCAGATGCAAACCCGATCTTGCCTCCCTCAGAACGAAGACAAGCCACGTATTTAATTTCGCGTCCCCGCTGAATGGGAAGACACTCGTATAAACAGCCAGTTGCCCAGCGCCCAGGCCACCAGCACAAACAGCGTCGGCAGAGTAGGTTTCTACCAGACAGAACTCTCTTTCCACGTCCGTACGTCTATCATCGATAACTGCTCACAATTATTGGGCTTAAATAACGACGCACTAGGGGCGCCTAGTGGGGGAGGAGGCAACTTGAAGCTCGACAAACCCTTCTCGTGAAGGTTCGGCCCACGGTCTCGTGACCTTGTCCCGAATCTGAATCGACATAGAGAGAGCACAACTGACCTTCGTACCCTCGAACGTCGTAAAAAGCGTCTTTGTGTGGCAAGTATCGTTATTACCGGTCCCTCCATCTCCGTAGTTAAGGGTCCGCCTTACAACCCAAAAGTCCACTTGGGGCCCAACTTTACTCTTAAGCGCCGTTGAGCCTGTCGTGGCTGAATCAACAGCAGCCGTTGCGAGTCTGGACGAAGGTAACTCCCGGGTGGGACGGATGGAGAACGGTTCATTCGGTATTGGGGATGTAGCTGGCGGGCCAGTCACAAGCAGTCATTGTCCGAGGAGTTGGCTTTAACATGCACGGGCAAGTCTGCAAAGGGAACATAAGCCGTAGCTAGTGTCTGACTCGCTATTGGCGTGGAGGACCAATGCCACGACGGGGAAGACTGAAGATGGTGGGAAATCTCCTGTTGAGCACGGCTCTTTACTGCAGCAATAGTATCAGTGAGGCCTATACGATGAATACTATTACGTCCAGGCAGCTGGTCAGACGTTACCCTTCCGCCAGTGATGTGTCGACCATTGGGCTTAGGGTTCAAGTGCGTTACTTTTGGTAGCCGTTCCTTGAGGACATAGCGGCTCTCCGGAGCTCGAATCCTGACGAGAGGCATTGGAGAAGGATCTATGAAACCGCTGCAACATTCCGCGTACCGCTGCCGGTGCTTCAGGTGCGGGGATTACGCTGTACGAACGAAAACTGTAAGGCTGCACGCTATGGTGTAGCCTCTGACGATTAGAGGACCAGCCACGCCACCGTCTCCACGCACGCCAGACGTCAGCTGCCATGACGCTTATCTTTTCGGTACCACGGTCTCTCTCATACCTCTCGGGATGTAAATGGGCTTGGGTACGCTAGTCGAAACGGTCACGGTACGCTTATTGTTGTGAGCCAACCCCTGGGTCGTGGCCAATCGTAAAATCATTGAAGCGTATCAAATCGTCATTGAGGCAACCGAGAGGTCGACACATAGCTGAAAAGTGTCCCGTATTCGGTGGCGACACTGATACGTCGTCTTCGCATATCGTAAATACTAGGCGGTCTTCTCTACAAGCACTCTGCAACGCTTTCATTTTAAGTAACGACTGGAAACACCACCTCAGTTAGCCTCTGCCGTCTGGCCGGGTTTATTAACCATGTTGGTGAGCTAAGAAGGGTTGTTCTAAATACCCTCCCGTACTGCAAACCTCGGAGTACGTATTTAAAGCCATGATGCATTCAGGAGTCGACTTACTGTTTTCGCGGTGGAAAATCGGAGTATATGGCATATGACCGTGGAGCAGTAGGGGGAGGACTTTGGCCGAGGATATGTTCGGAACACAGACGATGATTCGCAGAATTGCAAAACACGACATCTGGTTGCAGGCGTTAAAAGGTCTAACCGAGTTGGAAGGTTTTAAGCACCGTTTGGAGACAGCCTAGTTCTCCGGCGCGGTACTTAAAGCGACGCCTGAATCCCTACAAGCAAGTTCGCCAGTTTTTCCTCTATTTATTGGCCGCATTCCCTCGGTTCCTTAAATATATGACGCGTTCCTAACATGTCCTTGCGTTTTTCAACGATAGCCAATCCCAAGCACGGCAGGGCGTTTTGTGCATGGACAGAAGCTTCTACCCGCTGAGACTGGCATAACCTGTTTGTAACTCGCGCGCCGGTTGAATTCCCGGGAGTCATGCGAGCTTCTTTAGCTCCCCCCACTCGGTCTCAAACCCATGGTGTTTTGCTGATAAAATGCAAATCCAAGCCTGACGACAGCTTCGATTACAGCTGTACCATCGCAGGGCCTTGGTACTCTTCTAATTCCGCATCAAAAGGGGATATTATTAATGCTGTAAGTGGCTTTACTCCTTGTAAGAATGAGGGTCTATGTTCGGCACAGGAGTGTCCCCATTAATACACTTCCGGTAGCTCCCCATTCGTCGTTGCTTATAGTTGTCGGTTTACACTAGATACTCATGGTATATGTAACTAGGATAAATGGGAAGACTATTAACATCCTGCTGGACTCAACTGGAGTTTCCAGGGGGGTTAGTCGGCCATACCGCAGTCTACTTTCCAAAATTCCACTAAACCCTTGAGGTGGACCAGAGCACTGTGATGGCTGCCTGTCCCCCGCCATTGTCAGCGGATAGCTTCGTGACGCCGGCGACTGGGAGCAAGCGCCGTAGAGCCACGCTCTGTAACCAACAGTAACTGGCCGAATGGTCTTAACTGCGGCAGAATCCATCGTAGTAATTTGATACATCCGGATCTTCGGTGATTGTCCAAATATTTCCCGTACATGCGGGCGAAGGTAGGTACTGCGCGGGTTGCCATCCCTTCGTCGCCGGACTTGTACAAAAATAATGGGAGATGAAACGGAACACTTGCGTCTTTCCATTAATCAGCAGCGCTTAGTAACCTGCAACTGAAAAGGCATAGAGTCCCGACGAGAACTGCGACAAAAAAATTCTCTACAGTTGTATTCCGCGTTTAACAACCATGGGATTCCCAGGGTTACTCAACATGATAGAAAGCCTTATAAGTAGTGTGCCGAGTTTCCGGGCCAACGTGTAGAGCGCGCATATGAAGAATCCTCGAGGAAGCACTGCTCCGGATCCATCCTAGAGAAAGGAACCGCCTCCCGTACTTTCAAGCAGATCGGGCACAAGGGGCTGTCCGAATACGGAGAGATCGTCAAGTAGATGCTCAACTATCCCAGCTGAGCCCCAGGGCAACGTCAGGTGGTTACGCTTGAAGCAGACACCTCGACAATTGCAGCGCTGTTATTAAGTTGGGTAATCACGTCCTAGTTCGCCTATCTTATGTCCGTGACATAGAGATGCACAATGGAAGGCCCGAATCTACGTTGGGCGATGGGTTTCGACACACTACTATCGAATTTCAAATGTGGGCTTGTTTAATAATAGAAACAGTCAGATCGCTTATACCGGAGGTAAAGGACGATGCCACTGCACGAATGAAATTTAGTAAGCCCACATCGGCTTTGACTTCTGCCCCACATCACTATCGGATACTTTACTTGTAATGACAGCTACAAGTACGGTAAGTACTTAACTCTGAATAGCCCTATGAGATGAAGACATGATTCCTATGGGTAGTCAGACTGATTGGTTTTGTAAATACAATGCTGACACCCAGCATTCAGTTTCACATCGCGACTGACATTCCTCGTGGAAGATTGCAGTGAAAACTCGGCTACGTATAATCGATTAACTCGTAGCAGCGGATCTTAGAGGAATTTCGCAGACACCACCAGTGGGAAACAGCAATGTAATCCGTAACCTAGCCGGCTACCCGGACATTGTACAAGGGCCGGTCTACCGTGCCTCTGTCGGCTTCGGAAGACGACCACTGAGCTCCGAGAATCAGATAGGGCGGTAGTGTATTTTTATCAAACAACTGAAGACATGCTCAGGCTGTGCTTGGCTCCACCGTGGACTGTTTGGGAAGATGCTGTCTGAATGCAAAAAACTTTTCGAGCTGATCGCCCACGTTTAAAGGGTGTTATGTTGTCACTTCTGGTCTCAAAAGTATTCGCGTCTAGTTCAGGCCCTTGCATCTGTAAGTCTTGAGTGGCATGTAGCAACCTGATTGTCGCGTTTAGCTCGGCTCAGCACGTCGCAACTGTTGGAACACCCACGATTTACCTCGCTGTTCACCACATGGGACAACTAAAGAGTGAGTTCCATCCGTACCATTCGGAGTCAGAGCAATAAGTACGAACGCGCGCGGACTTGAGTCTACTAACGAGACTAAACGATGAAGAACGGGTTGATGCACGTGGCGCGTCCACTTAGGTATGCCTTTGTGACGAGTGTGCGAGTAGTGGGTCAAGGACGTGCTGAGCGATACTATTAACAGTAGTTATGTCCGAACGAGCAACACGAACTTGAGCTTTTGACCAGTGGAGTGACTTCAGGTTACATGATATATGCAGCACGGGCATGTCCAGCCTGGAAGGACTATTCCGACGCGGCGCCTAAATGAAATAATGGTTCCATGGGTGCATTATGTTCCGTTTAGGTCCAAAAGGGACTGAGATCTAGTCTGACAGCGCATCCGAGAATGCACAATTCCTCCAAAACTTGACTGTGCCGGATCGTACCCTGCACATTAAGAGAGCCCAATTTGTCCTGGAGTGGCACTGATCCAAAATTACGGCTCAGGGTTTGAGGCTGTGCCCAACACTAAGTCTTACTTAACAAAGTAATTATTGCTATCGACAAATGACCCCTGGTCGCTCTATCCAATGGGCGTGTCCATCCATCGTCCTCGGGAATCCGGTTACCGACAGGTGAAGGCATTTTACCATAATCGATCTAGAATGGAGTTACAGCCACTCAATAGCGCCAATCCACTCAAAACGCATCACGTCAGGCTCCATGCGGGCGCGGAAGGCTTTAGCCCGTAACCATGAATTTCACGTAGCATGATCGTAGCGAATCCTTGCAACACCTGATAGGTAGCATGTTGCCTTGCCTTATTGCGTGGACGGTAAGAGAATTCGTAAGACGTCTAAAGTCCACAATCTCTTACGCCATAAGAGTGCAACCAGAACGAACAACAAATGTGTTATATAGAAAAGTGGTTTTCATTACCCTGTTAGGGTGTCTGCCGAATAAGTCGGATAATGATATCGTTTACGACAACGGTACTCAGGTACCATCCGGAGGTGTTGGAGATGTCGGCTGAAAAAGGAAGAACTTCCGCCTGGAAGCCGCGGAAGCTGTCCGATAACTACTAGTTCTTAATCTCATGTTAGTCACCTTGACGCAGCCAATGCGAAAGTGTCCACGGTCGGCCTGACAACGTGTGGAGATCCGGTTGTCCAATGAGTCCTAGTTAATAAGAGTGCAGTGCCTCGTATGACTGGCCGTGGTCGCCTGTATACTTTGCTGCTACCGGCAAGGATCGGAGTTAAGTTGAATGACGTATAATATAACGGCTGCGCATAAAGTTTTGTTGGAAGGCACTCGTCCTTGGGGAGCCATTGCTAGGAGGGGAAAGCACACGTAGATATGTAGCTAGTCCCTCGGCAAGCATCCGGGCTAGAGGATGAGGGAAAAAGGGGCCAATAATGGGTTAGCGAGCACTAGACTTATCCGTCATGCAGGCCTCCGATGGTCAGAACTCACCTTTGCTGCACTCATGGTGATGAGACTGCGGCATGGAAACGAGAAATATGCCACCCAGTCACTTTGTCGGTACATAAATTAGTTCCTCGCGATGTAGTTGACGTAATTGGGGTGATTTTTGCCTGACATAGTCATAGTCGAACTGGACCTTTCTACGCAAGGCCCCGCGACCCAGTGCTCCAGCGACGTCCTTCGCCTTTGTGTTAGCCAGGGACGCATACGTAGACGATGGCGAATCGTAACATACATTTCCATCAAAATACATACTGAAGTAAAAAGAGCGCAGTGTAGGATTGGAAACGTGACTATGAATCTTTGAAGTCATCACACGGTTATGAGTCCCCGCTTCCAGAAGCTCGAAGTATTACGTGCGTTGACACAAACCGTCGCGCTGAGGCTCGTCGTTTTGCCCCCAAATTTCTTCAGGGTAAGATTTCTTTCCCGCAAATTTGGACCAGTACCGCTATCCGTTGAGCGCCGGAGAACCGTAAACCATAGCTTGGGGAACTGTATCTCGATCTACGCATATTTTAGAGAATACGTGAAACTATACACACGCGAGGGAAACACTACGCATAGATGTTCGGATCGCGAGGCCCTTGCGTTGTCTTTAGGGTACGACCTGGTGCCCGCTTCTGTTTTTTCCACACAGCGACCGTGCTCGTGAGCGGAATTACCGACAAATAGTGTATTCTTCAATAATTCGACAATCGGAAGATAACCACCTATCTCTCCTTTGTCCCTCTGTTCAGCACCAAAGCTACTAAGGTGTGGTACTACTTGCGGCATCAGGGATATCCATGATCACCGAAGGATGCCCGTACAAATGTGTACACAAACTTATTCAATCTCAAAGAAGAGTGCAGTGGTGTTTTGAGATACTAGCGTAATTACGGTAGCGGTACTGCGTTAAGCCTTTGCGGCGAAGC
		</sequence>
    <sequence><taxon idref="Location_0_3_1|33.970825392528894"/>
			ACATCCCGTCACCGTGGAGCCAGTAACTCCCGGCTCTGTAATCCCAATCAGTTTTTGAAGTATACGGAAAAAGTTTCAGGTTCCCCAGTTCATGTGAATCCTGGGTCCAGAAACTCGTGCGGAACGCGGTAGTGACCCGTTTCTTACACCGGTTGAGGGTTGGAAGCCTTAGCCTTTCCACATCTATTGTGAAGTCTAAGGCTCCAGGAGGATTCCGGCATAAGGTTCCATGCTTTCTCAACCTATGCGTAGTCATCAAACACGGATTGCGATAAACAGGAGTAGCTAGTGTTTCAATTGTGGACCCGTCCCTCTTATGCCCCACCAGTCGGGAACGTAGCTGGGCTGACATCTTCTGTTCAACCGGCTGTTCCTAACACAGCCAGCAATAAAAAAGCAATTAGCTTTGCAGTCCGTGATGGTTACTAACTTGATGAACCTTCGTAAGGGTCGTGGCCCCGGACTTAACCGCGACGAGTAGGACTACTAGGTACCAGTGCCTCATTTTTTTATGGTCACGATCCGCGAGCTGCCGCGGAGCAGTTCTCCAATGCTGGGTGTTGCGTCAAGGGTTACTCCCGTACTGCATGTAACTAAGTTTTACCGAAGAATTGTGACTGGGGGCAGCGCTACGGATTCCTCGAGGACCGCTGAACATCGATTAAGGCAATTGGTGTGTAATAGAGTTATGTCTGCGGAGAGCCTTTCGTGAGGGGGGTGCCAGACTACTGAACGCTTATGTAGTTGAGCCGCACGACTACAAGTGAAGCAAACATGCCTTTCAATTTGTTCGTGCACAATGTTATTATACTTACAAGTACCAACACGGAACTATGTCCCATCCACCTCGCTCTGCCCGAACGTTAATTGTTTATAGACGGCCACTCTGGGCTCGTCACTGCACAGCTCACTAACCTTACCGTCGGATCGCAGAGGTTCTCGCGGCACCAGTTTGCTATCCTTATGCATTGTCAGAAAGCCTCAGTATAACGTCACTAATGATGAACCCCGACCCAATCTCCAAGAGTACGCGAATGCGGACATTGAACTTTCCGTGATGGACCTCACAAAAGGTTCGCAACTACCTCTGATACCGCAATTCAAAATTCCAACCCTGTTATTGAACGTCCCACGTTAGCACGCTCCCAAGGCACACGTGTTTGAGTTCAGGTTTCTCTGTGGCGGGAATCAGAAAATCTATCAAGTCAGGAGGTTGGGGTTCGGTTAACCCCGTCGAGGCTTAACACTTAACTCGTATGTACTAAACGCCATCACTAAACAAGCTATGGACTCATGAAGGATTCGTCGAAACACAGGCCTCGAGGGGAGTCCTAGTCCTATAGGATATCTTTCGCCCCGTTCACGTTTTGGAATGCTCTAAATTCGTAGCTCAGCCGAAAACCAATGCCTGGGCTGCTCCCATGACGCGTCAATTTAGGTTGATTGCCGAGAGGTGCACCCAGATGCGCGACTCAAGGGGAACATGTAGGCACCCGTAATATTGGCGGGTTATGTTTCTCTCCTCTTTTCGGAGTCACTGTCGGCTTTCCGTGACGTCTGTGTGCTCACAACTATAATGACCAGATCCCACTTACGAGCCAGCCATTCTATCTGTTATTGGATAGGCGCTCAGACCAAAACAGAAGTAACAACCCACGACCTTACCAAACGATGAGTGCTCCAGTCTTTGCAGGTTGTCTTAAAGTACTGCGTCGGTCCTGTCACCCGGGCACGTCCTCATTAGCGGATGGGGAGGCTAGATGAAAGCACGGGCTTCAGGCAAAGCACTAGCGCGCAATCGTTCTGTTCGCGCGAGCCGATTGACGCATCGTTCCCAGAGGCTGCGGCTCGGATCGCGGGACCGTAGACTCATCTGAGTCTGCGGACGCGGCATACAGGGCGGGCCTCGAAGGGCCATGGACGGGTCGGGCCTTAACAGCAAGAAGTACTTGAGACCAGAATTTTGCTTCCGGCTATTGGGGGTCATTTCACGCGTGCAAACGTAATGAGCTCCCGAGATATCTACTCCCTTCCGTCCTCACGATGAGATATGGAAATTGCTGCACCTTAGGCGGCTTATGGGCAGCACTTGGCCCCTCATCTTCTGCGTGCTGAGCCAACTAGTATAATAGTGTGCGGTCTCAGGGGAAAACATCGAGGACACTGAGTCCTCACGTGCGCACGCGACCCATTTTAATCGGTTACACTTTGGGTGAGTTGGTGCCGCCCAAATTCCATACGGCTTGGGAAAGAAACTACAAGGGCGGCGAGCGCGATTAGCCAACCTCCACAGGAGGTGCGTCCGCGATGGGAGTAGTTGAATTGCACTGCTGTAGGGAAATCCCTTCGCCGGCATCCTCCGCGACTCACTGCGCTCCGCGTAAACCTAAGCTAGGGAATACCCGAGATTGGGGTCCTTGCAGAACAAAGCGCGGTCCATACCAATATTAGCCTGATCTTGCCCTGCGAGGCTAAAGATGTCGGAGGATGAACTTAGTATAGCGGAGCCCCGCACTTTACTATCAGCGGTGCCCACCGCCTGCTAAAGGACAACCGCACCAACAGAGTCATGTATTACACACATTAGAGGTCGGCCATATGCCTATGGGTTTGAGACTTCGAGGGGTCTGTGTAGCATTGAAGTGTCCCGGGTTATTTCCGGTCGGGGCACGTCCAGGGTTAAGGACCTGGCACTCGATAAAAGAGCTTAGAAGAGTGGAAGGGTTCTCTTAGACACTCGGAGTTAAGGATGTTATGACGGCGCTCATCGACCGTGTGACAACCGGACGCTTGACCACAATCTTTTGTCTCCGTGTAGGACTTGAAGAGAACGTTTGCGTATCAGCTGAGGCATGGCAGACACTCCACGGCAACTCTATTTTATGATTCAGCTTGTAAGCGGCTTGAGGAGCCGTCGATTTAGTTTTTCAACGAGCACTGCAATAATTGCTTGCACTTTCTAGGAACACGAATAATTTTTCTAGAGCGTGCAGCACGGCGACTTCCTTGCCATGATTGCAACAAAATTAATGCCACCCTTTTTATCTGCGGGCACTTCGGGTTTTAGCAAGGCTCTGCCAACTCAGTGTTGTTCCCAATTCCAACCAGGTACAATCTGCAGCCGCGATAGGCCGTCCAAAGAGCTATTGAAGAAGCCATGCTTAGCGTCAAGATTCCTTTTCTTCGACATTCGCCGATCAGACCCTGATAGCTTAATTCGGTCGGCGCGTTTATGCACAGCATATATCGCGATTTCTGTACCCCTATATAAAAGACATCGCCGTTACCCTCACTTTTCAATAGAAAATAGAGATGAAAGGTAAGAATCATGAATTGCTCGATGGGAGTGGTTATCCAATGTCGCTATCACATTGATCGTAGATGACCTAGGAAGTTAGTAGAGCCAAATTGCAGTATACATAGCAGCACCAAGACTCCTTATGCACACGTCACGTAAGCCTGAACCAATGCCGTTCGACTAGATGAACCTGGGATTCGTTACAGGGGCGCCGCCTGGCAAAAAGGAACTTATAGTTCCGTCTTAATGGTAACGATAAAACAGAGTATGACGTGTAAAGCAGCTACGGGGGGGTCAAGCGACGACATGAGTCTTCTTCTATTGTTTTGAGCATTCACTAATCGTTTGAGCAAACGTGGTACTGCATACAGCCAACTCTAAAGCCAACAAAGCCGGGAAACGGAACTCAGAGCATGCACATCGCACGGCGAGGTCCGAGCGAAAGATACAGATCAGTGTTGACTACTTATGGGCCGACCGTCCTCGCGCCACTGTTCCATATCGGCTTTCTAGAACTCACAAGCGTACACACGATGAAGGGCACGAAGAGCTTATGACGGGATAGTTGTTTGCGTTGTATTACACCTGAGGTGAAACCCGGGTGAATGTCAAGGAGATGCCCTTCCCGATAATGGTTCGAAAACGCAGCTAGACAACTCAGAGAGACCCACTATCCCTAAACTCAAAAACTTGCCACATAGCCCGACCCGCAGTACCCGGTGACATGTATGGGCGATAGCCAAAGCGTGATGTTAGTCCAAGTAGTTAATAAGTAACCGTTTCGGTCTACATAACATAGTGCCGAGAGACTCTTTACGATAACCAGAGGCAGGCGCAAATCCGCTCTTTACCGTCAACACTTAAGCAGTGAGCAGGGGTATTGACGTCCAAAGTCAAGCGGAGCAGACTCATACAGTGCATAGTACACTACAGAGCTATCACAGTGTTAGGGAACGGTGGCGTCTGTGCCCGGCATCGTATCTTGTCCGCGCCCGAGAATGGACCATTCCGATGGGGCTGTACTTGAAAGCGACGTGGATCCGTACACCTAACCTCTTTCCACTGGCGCGTTCTAAGACAATGAAACCCGTACCTTTGCTGGATACGGGATCCTGGCTGCCCACACTTAAACGATCTTAGTTTCTTTGTTATCAGGTGACCAACGTGAGGATGGGTATGTAGTAACCGTGAGACTCGGGTGCCTTTAGCGAATTACCTGCTATCGAATATTGCGACTTAGAGGCCGTCAGTCCGTGATTCCAACCCAACCACACCTACGTCCCCCACAGGTGCTCGTTAACACAAAGTACCGATTGATCCTACAAAAGTAATAAGCACCTTCTATCCTTAGCCGTGATAGGAGGCACACGGGCGCTTGGAGGTCGCACATACGCGGAAGGATCGCCCAGGTTCGCACCTCCAGAGGTAAGGGCCTGTTCTAGCGCCACGCTAACGTCTGACGGGGGCCCCTGCACTAAGTGGAACGACCCCCCTGGCAAGTACTATAGCATGACTACACTTAAGCTCGCCGCGAAGCTTCAAACTCCTATCACGACTTTGGTTTACAAGTCCCGCCTTCATTTCCAGAATGGGGCGTCTACACATTCTCTTGCGATAATGAGTGAGAGCACGAATGAGAAGGGGCGAGGTTCACGGGCGCTATTTGGCACGGTCTATGCTGGTGTGAAACAGCCTTGTTGCGTCTGGCCAATGAACTTGCAGTAACACAGCCCGTCGCTTGTATATCACTATTCCTTGGAAATTTGTGGGCACATAGCGCCGCTTCCGCGCATTGCCTATCGAATCTGCACAGCGTTACCAGGGCCGACAGGTTGAGCGCTATCCCTCGCCCACGATGCATCTCGGATATCATCTCTAACTAGAGGGGTGGAGTGGTCACTTTTCCATATCATTCCAGTGGTGGCGAACTCCTATAGTTGCGCGAAGGGCGCCCGGGTAAAACTCGCACGTAAGAACCCTGACGTTGAATAGGGCCCAGGAAATTTTATTCCAGGGCGAGTCATGCCTCGACGTGGCGAGCCGGCTTGAATCGACCTGAGTATTAATTCCCCATACGTTATGGGTAGTTTCATGGCGGAAAGCTACCCCGATTATAAGTATTTGCTAACCGGACTTAACGATGGACCTCAAAAGCTTTTATTCAAAACCATGCTTATAGTTGAACGTATCTTGAACGAAATTCTTTTGTCTCATAGCCGGTTCAAGCCACCAGTGTTGACTACTCGTCGCAACTTAAGGTACGCGCACGGGTCAGCCTACGCCCTTGGCTCCACCTAGTTATTTTGATCCAATTCCATACTATACTGCGCACCGGCCTCTACTGCTGCCAATTGCCTTAAAAATCACACCATCATCTAAGCCTCAGCATAGAGGGAAAAATGGGATAGGTCATTAGGGTATCGTTGCCAAGTGATGGTAGCAGACCAACCATCTAATAATCTATGAGCCAGGAGAAGCATGCTCGTGAGATGGATGTCTTTACCCCTTCATGGCAATTCGTCTTTCTGAAAACCACGGCAACGCGTCCCGAGACTCTCTACAATCCCCAGGGCAGTCGTTCAACTTCTCCCTTCCACATTCTGTGGCAGTTCCCAGCGGAGGTATGTCTACTCTTGAGTTCGCTCACTTATTCACGGCTTTCCGGCCGGCCGAAGCCGTAGTGTCCTGTCTAAGGGGCATTGCTCCAGGCGGCGGATCTTGTCCTAAACCTAAATCCCTTTCCCGGCATTTATGCTGCTGTTATAAAACATACGTCCCTTGTTGGTCCGAATTTACGTAGGTGTGCTGCTAAAAAGCGAGTTTAAAAATACCCAGACATCAGCAATTAAACCGATTCGCCGGTGGTACGGCACATACAACTGCAATGTTTTTTATGCATAGGATTGTCTGAATTTAATTCTTCCTTTGAACCCATAAGTGTTGGCGCTACTTCATGTGCGTGTCTAGGTCAAACTAACCAGTGGATAGTGATTGAAACAGGTCGCTGTATACGTTTTCGAAACATCGCTGAATTTTTGGCTGTATTCGCATGTCGTAATGCATGATAAAGCGACGTTCTTATAGCTATCCCGATTCCCGACGAGACAATTGACACGACGTAACCCGCACTAAATCCCTGGCTGTGTTGCTTTGGTGTTCAGGAGGCCTGCTTGTAATTGTATCACTAAGGCCAATGATCCGACATGGCCACGAGCAATCTAGATTCCCGGTGGTTCCGAACCTGGGTGAGCTTCGTATCCTTCCTATCCTAGGCCGACTTAATTTCACGGTTAAGCATATGGCACACGCGTAGGATAGGTATAAGGGTCTTCGCGTAAGTGATCCCGACGCGCAACGGCACCGCGCCATGAACATAAGTCCAGCGCCCAGCATTTTAAAATCTGTCGACGCCATCGTGCGGTTTACTTTTAGACCCGTCTGACCACATTGCAGCTGACGTCGTGGAACCTGCACTCGCTCGTCCCCACGTTCTCATCGAGTCGCGGTTGCTAATCGCCGTCTTAATCTAATCGCACACATCACAGTTCCAGAGCTGAAACAGTCCATTCTTTGCTTCAACACGGCAGCTAGTTCCTATTCCCTCCGCGAGTACGCTAGACAACCGTTACTCGATCATTGATAGCTTGCAACCTCGGGGGACTTTACCCGACGCGGCTGTGATGGCTTAGTTCAGCATCTGCCCTGTATGGTACAATACCGCTCTGTGTTGATTCGGACCGTAGACACGATTGTTTGTTCCGTGTATTTTTTGATACCGATGGAGGTACATCAATAGTTCATCTTTCCGAACGGAGACTAGCGAGTGTAGGTGGAAGATCTTCTACCAATCGTACCGCTCGGCACCGTCGAGTTTGCTAACAAAGCGCTCATTTTGACGGGGCCCACCCTGTCCTCATGCCCGTGGGGAGACCGGGCACTATGGCTTGCAGTAGCTGTCAGAAGTCACACTACAGGGCGCCTTCCTATTCCCAGTAAGGTTCTGTATGTCGTAGTACTTTACCAGTTGGGAATTCTGTATGAAGGAGAAATCTTGGCCTCCGACGTCTGAAAACGCAAATATTATCTTCATCCGCTGGGACTTTACATGACGGAGTCGGGCTCATAGGCTGGAGCTGGGTGACGGGCGATCTGGCAGGGGATGTATCTATATCTTGTATGGGATCCGCTACTGTGGAACAAATCTGGGACTTGAATGGCGCTACGCCTCAACCGAGCACCGTGTGCGTGATATACAGAGAATACATTACGGATCTATATTAGACGTAGAGTGCAGATGCAAACCCGATCTTGCCTCCCTCAGAACGAAGACAAGCCACGTATTTAATTTCGCGTCCCCGCTGAATGGGAAGACACTCGTATAAACAGCCAGTTGCCCAGCGCCCAGGCCACCAGCACAAACAGCGTCGGCAGAGTAGGTTTCTACCAGACAGAACTCTCTTTCCACGTCCGTACGTCTATCATCGATAACTGCTCACAATTATTGGGCTTAAATAACGACGCACTAGGGGCGCCTAGTGGGGGAGGAGGCAACTTGAAGCTCGACAAACCCTTCTCGTGAAGGTTCGGCCCACGGTCTCGTGACCTTGTCCCGAATCTGAATCGACATAGAGAGAGCACAACTGACCTTCGTACCCTCGAACGTCGTAAAAAGCGTCTTTGTGTGGCAAGTATCGTTATTACCGGTCCCTCCATCTCCGTAGTTAAGGGTCCGCCTTACAACCCAAAAGTCCACTTGGGGCCCAACTTTACTCTTAAGCGCCGTTGAGCCTGTCGTGGCTGAATCAACAGCAGCCGTTGCGAGTCTGGACGAAGGTAACTCCCGGGTGGGACGGATGGAGAACGGTTCATTCGGTATTGGGGATGTAGCTGGCGGGCCAGTCACAAGCAGTCATTGTCCGAGGAGTTGGCTTTAACATGCACGGGCAAGTCTGCAAAGGGAACATAAGCCGTAGCTAGTGTCTGACTCGCTATTGGCGTGGAGGACCAATGCCACGACGGGGAAGACTGAAGATGGTGGGAAATCTCCTGTTGAGCACGGCTCTTTACTGCAGCAATAGTATCAGTGAGGCCTATACGATGAATACTATTACGTCCAGGCAGCTGGTCAGACGTTACCCTTCCGCCAGTGATGTGTCGACCATTGGGCTTAGGGTTCAAGTGCGTTACTTTTGGTAGCCGTTCCTTGAGGACATAGCGGCTCTCCGGAGCTCGAATCCTGACGAGAGGCATTGGAGAAGGATCTATGAAACCGCTGCAACATTCCGCGTACCGCTGCCGGTGCTTCAGGTGCGGGGATTACGCTGTACGAACGAAAACTGTAAGGCTGCACGCTATGGTGTAGCCTCTGACGATTAGGGGACCAGCCACGCCACCGTCTCCACGCACGCCAGACGTCAGCTGCCATGACGCTTATCTTTTCGGTACCACGGTCTCTCTCATACCTCTCGGGATGTAAATGGGCTTGGGTACGCTAGTCGAAACGGTCACGGTACGCTTATTGTTGTGAGCCAACCCCTGGGTCGTGGCCAATCGTAAAATCATTGAAGCGTATCAAATCGTCATTGAGGCAACCGAGAGGTCGACACATAGCTGAAAAGTGTCCCGTATTCGGTGGCGACACTGATACGTCGTCTTCGCATATCGTAAATACTAGGCGGTCTTCTCTACAAGCACTCTGCAACGCTTTCATTTTAAGTAACGACTGGAAACACCACCTCAGTTAGCCTCTGCCGTCTGGCCGGGTTTATTAACCATGTTGGTGAGCTAAGAAGGGTTGTTCTAAATACCCTCCCGTACTGCAAACCTCGGAGTACGTATTTAAAGCCATGATGCATTCAGGAGTCGACTTACTGTTTTCGCGGTGGAAAATCGGAGTATATGGCATATGACCGTGGAGCAGTAGGGGGAGGACTTTGGCCGAGGATATGTTCGGAACACAGACGATGATTCGCAGAATTGCAAAACACGACATCTGGTTGCAGGCGTTAAAAGGTCTAACCGAGTTGGAAGGTTTTAAGCACCGTTTGGAGACAGCCTAGTTCTCCGGCGCGGTACTTAAAGCGACGCCTGAATCCCTACAAGCAAGTTCGCCAGTTTTTCCTCTATTTATTGGCCGCATTCCCTCGGTTCCTTAAATATATGACGCGTTCCTAACATGTCCTTGCGTTTTTCAACGATAGCCAATCCCAAGCACGGCAGGGCGTTTTGTGCATGGACAGAAGCTTCTACCCGCTGAGACTGGCATAACCTGTTTGTAACTCGCGCGCCGGTTGAATTCCCGGGAGTCATGCGAGCTTCTTTAGCTCCCCCCACTCGGTCTCAAACCCATGGTGTTTTGCTGATAAAATGCAAATCCAAGCCTGACGACAGCTTCGATTACAGCTGTACCATCGCAGGGCCTTGGTACTCTTCTAATTCCGCATCAAAAGGGGATATTATTAATGCTGTAAGTGGCTTTACTCCTTGTAAGAATGAGGGTCTATGTTCGGCACAGGAGTGTCCCCATTAATACACTTCCGGTAGCTCCCCATTCGTCGTTGCTTATAGTTGTCGGTTTACACTAGATACTCATGGTATATGTAACTAGGATAAATGGGAAGACTATTAACATCCTGCTGGACTCAACTGGAGTTTCCAGGGGGGTTAGTCGGCCATACCGCAGTCTACTTTCCAAAATTCCACTAAACCCTTGAGGTGGACCAGAGCACTGTGATGGCTGCCTGTCCCCCGCCATTGTCAGCGGATAGCTTCGTGACGCCGGCGACTGGGAGCAAGCGCCGTAGAGCCACGCTCTGTAACCAACAGTAACTGGCCGAATGGTCTTAACTGCGGCAGAATCCATCGTAGTAATTTGATACATCCGGATCTTCGGTGATTGTCCAAATATTTCCCGTACATGCGGGCGAAGGTAGGTACTGCGCGGGTTGCCATCCCTTCGTCGCCGGACTTGTACAAAAATAATGGGAGATGAAACGGAACACTTGCGTCTTTCCATTAATCAGCAGCGCTTAGTAACCTGCAACTGAAAAGGCATAGAGTCCCGACGAGAACTGCGACAAAAAAATTCTCTACAGTTGTATTCCGCGTTTAACAACCATGGGATTCCCAGGGTTACTCAACATGATAGAAAGCCTTATAAGTAGTGTGCCGAGTTTCCGGGCCAACGTGTAGAGCGCGCATATGAAGAATCCTCGAGGAAGCACTGCTCCGGATCCATCCTAGAGAAAGGAACCGCCTCCCGTACTTTCAAGCAGATCGGGCACAAGGGGCTGTCCGAATACGGAGAGATCGTCAAGTAGATGCTCAACTATCCCAGCTGAGCCCCAGGGCAACGTCAGGTGGTTACGCTTGAAGCAGACACCTCGACAATTGCAGCGCTGTTATTAAGTTGGGTAATCACGTCCTAGTTCGCCTATCTTATGTCCGTGACATAGAGATGCACAATGGAAGGCCCGAATCTACGTTGGGCGATGGGTTTCGACACACTACTATCGAATTTCAAATGTGGGCTTGTTTAATAATAGAAACAGTCAGATCGCTTATACCGGAGGTAAAGGACGATGCCACTGCACGAATGAAATTTAGTAAGCCCACATCGGCTTTGACTTCTGCCCCACATCACTATCGGATACTTTACTTGTAATGACAGCTACAAGTACGGTAAGTACTTAACTCTGAATAGCCCTATGAGATGAAGACATGATTCCTATGGGTAGTCAGACTGATTGGTTTTGTAAATACAATGCTGACACCCAGCATTCAGTTTCACATCGCGACTGACATTCCTCGTGGAAGATTGCAGTGAAAACTCGGCTACGTATAATCGATTAACTCGTAGCAGCGGATCTTAGAGGAATTTCGCAGACACCACCAGTGGGAAACAGCAATGTAATCCGTAACCTAGCCGGCTACCCGGACATTGTACAAGGGCCGGTCTACCGTGCCTCTGTCGGCTTCGGAAGACGACCACTGAGCTCCGAGAATCAGATAGGGCGGTAGTGTATTTTTATCAAACAACTGAAGACATGCTCAGGCTGTGCTTGGCTCCACCGTGGACTGTTTGGGAAGATGCTGTCTGAATGCAAAAAACTTTTCGAGCTGATCGCCCACGTTTAAAGGGTGTTATGTTGTCACTTCTGGTCTCAAAAGTATTCGCGTCTAGTTCAGGCCCTTGCATCTGTAAGTCTTGAGTGGCATGTAGCAACCTGATTGTCGCGTTTAGCTCGGCTCAGCACGTCGCAACTGTTGGAACACCCACGATTTACCTCGCTGTTCACCACATGGGACAACTAAAGAGTGAGTTCCATCCGTACCATTCGGAGTCAGAGCAATAAGTACGAACGCGCGCGGACTTGAGTCTACTAACGAGACTAAACGATGAAGAACGGGTTGATGCACGTGGCGCGTCCACTTAGGTATGCCTTTGTGACGAGTGTGCGAGTAGTGGGTCAAGGACGTGCTGAGCGATACTATTAACAGTAGTTATGTCCGAACGAGCAACACGAACTTGAGCTTTTGACCAGTGGAGTGACTTCAGGTTACATGATATATGCAGCACGGGCATGTCCAGCCTGGAAGGACTATTCCGACGCGGCGCCTAAATGAAATAATGGTTCCATGGGTGCATTATGTTCCGTTTAGGTCCAAAAGGGACTGAGATCTAGTCTGACAGCGCATCCGAGAATGCACAATTCCTCCAAAACTTGACTGTGCCGGATCGTACCCTGCACATTAAGAGAGCCCAATTTGTCCTGGAGTGGCACTGATCCAAAATTACGGCTCAGGGTTTGAGGCTGTGCCCAACACTAAGTCTTACTTAACAAAGTAATTATTGCTATCGACAAATGACCCCTGGTCGCTCTATCCAATGGGCGTGTCCATCCATCGTCCTCGGGAATCCGGTTACCGACAGGTGAAGGCATTTTACCATAATCGATCTAGAATGGAGTTACAGCCACTCAATAGCGCCAATCCACTCAAAACGCATCACGTCAGGCTCCATGCGGGCGCGGAAGGCTTTAGCCCGTAACCATGAATTTCACGTAGCATGATCGTAGCGAATCCTTGCAACACCTGATAGGTAGCATGTTGCCTTGCCTTATTGCGTGGACGGTAAGAGAATTCGTAAGACGTCTAAAGTCCACAATCTCTTACGCCATAAGAGTGCAACCAGAACGAACAACAAATGTGTTATATAGAAAAGTGGTTTTCATTACCCTGTTAGGGTGTCTGCCGAATAAGTCGGATAATGATATCGTTTACGACAACGGTACTCAGGTACCATCCGGAGGTGTTGGAGATGTCGGCTGAAAAAGGAAGAACTTCCGCCTGGAAGCCGCGGAAGCTGTCCGATAACTACTAGTTCTTAATCTCATGTTAGTCACCTTGACGCAGCCAATGCGAAAGTGTCCACGGTCGGCCTGGCAACGTGTGGAGATCCGGTTGTCCAATGAGTCCTAGTTAATAAGAGTGCAGTGCCTCGTATGACTGGCCGTGGTCGCCTGTATACTTTGCTGCTACCGGCAAGGATCGGAGTTAAGTTGAATGACGTATAATATAACGGCTGCGCATAAAGTTTTGTTGGAAGGCACTCGTCCTTGGGGAGCCATTGCTAGGAGGGGAAAGCACACGTAGATATGTAGCTAGTCCCTCGGCAAGCATCCGGGCTAGAGGATGAGGGAAAAAGGGGCCAATAATGGGTTAGCGAGCACTAGACTTATCCGTCATGCAGGCCTCCGATGGTCAGAACTCACCTTTGCTGCACTCATGGTGATGAGACTGCGGCATGGAAACGAGAAATATGCCACCCAGTCACTTTGTCGGTACATAAATTAGTTCCTCGCGATGTAGTTGACGTAATTGGGGTGATTTTTGCCTGACATAGTCATAGTCGAACTGGACCTTTCTACGCAAGGCCCCGCGACCCAGTGCTCCAGCGACGTCCTTCGCCTTTGTGTTAGCCAGGGACGCATACGTAGACGATGGCGAATCGTAACATACATTTCCATCAAAATACATACTGAAGTAAAAAGAGCGCAGTGTAGGATTGGAAACGTGACTATGAATCTTTGAAGTCATCACACGGTTATGAGTCCCCGCTTCCAGAAGCTCGAAGTATTACGTGCGTTGACACAAACCGTCGCGCTGAGGCTCGTCGTTTTGCCCCCAAATTTCTTCAGGGTAAGATTTCTTTCCCGCAAATTTGGACCAGTACCGCTATCCGTTGAGCGCCGGAGAACCGTAAACCATAGCTTGGGGAACTGTATCTCGATCTACGCATATTTTAGAGAATACGTGAAACTATACACACGCGAGGGAAACACTACGCATAGATGTTCGGATCGCGAGGCCCTTGCGTTGTCTTTAGGGTACGACCTGGTGCCCGCTTCTGTTTTTTCCACACAGCGACCGTGCTCGTGAGCGGAATTACCGACAAATAGTGTATTCTTCAATAATTCGACAATCGGAAGATAACCACCTATCTCTCCTTTGTCCCTCTGTTCAGCACCAAAGCTACTAAGGTGTGGTACTACTTGCGGCATCAGGGATATCCATGATCACCGAAGGATGCCCGTACAAATGTGTACACAAACTTATTCAATCTCAAAGAAGAGTGCAGTGGTGTTTTGAGATACTAGCGTAATTACGGTAGCGGTACTGCGTTAAGCCTTTGCGGCGAAGC
		</sequence>
    <sequence><taxon idref="Location_1_0_0|42.60115083824715"/>
			ACATCCCGTCACCGTGGAGCCAGTAACTCCCGGCTCTGTAATCCCAATCAGTTTTTGAAGTATACGGAAAAAGTTTCAGGTTCCCCAGTTCATGTGAATCCTGGGTCCAGAAACTCGTGCGGAACGCGGTAGTGACCCGTTTCTTACACCGGTTGAGGGTTGGAAGCCTTAGCCTTTCCACATCTATTGTGAAGTCTAAGGCTCCAGGAGGATTCCGGCATAAGGTTCCATGCTTTCTCAACCTATGCGTAGTCATCAAACACGGATTGCGATAAACAGGAGTAGCTAGTGTTTCAATTGTGGACCCGTCCCTCTTATGCCCCACCAGTCGGGAACGTAGCTGGGCTGACATCTTCTGTTCAACCGGCTGTTCCTAACACAGCCAGCAATAAAAAAGCAATTAGCTTTGCAGTCCGTGATGGTTACTAACTTGATGAACCTTCGTAAGGGTCGTGGCCCCGGACTTAACCGCGACGAGTAGGACTACTAGGTACCAGTGCCTCATTTTTTTATGGTCACGATCCGCGAGCTGCCGCGGAGCAGTTCTCCAATGCTGGGTGTTGCGTCAAGGGTTACTCCCGTACTGCATGTAACTAAATTTTACCCAAGAATTGTGACTGGGGGCAGCGCTACGGATTCCTCGAGGACCGCTGAACATCGATTAAGGCAATTGGTGTGTAATAGAGTTATGTCTGCGGAGAGCCTTTCGTGAGGGGGGTGCCAGACTACTGAACGCTTATGTAGTTGAGCCGCACGACTACAAGTGAAGCAAACATGCCTTTCAATTTGTTCGTGCACAATGTTATTATACTTACAAGTACCAACACGGAACTATGTCCCATCCACCTCGCTCTGCCCGAACGTTAATTGTTTATAGACGGCCACTCTGGGCTCGTCACTGCACAGCTCACTAACCTTACCGTCGGATCGCAGAGGTTCTCGCGGCACCAGTTTGCTATCCTTATGCATTGTCAGAAAGCCTCAGTATAACGTCACTAATGATGAACCCCGACCCAATCTCCAAGAGTACGCGAATGCGGACATTGAACTTTCCGTGATGGACCTCACAAAAGGTTCGCAACTACCTCTGATACCGCAATTCAAAATTCCAACCCTGTTATTGAACGTCCCACGTTAGCACGCTCCCAAGGCACACGTGTTTGAGTTCAGGTTTCTCTGTGGCGGGAATCAGAAAATCTATCAAGTCAGGAGGTTGGGGTTCGGTTAACCCCGTCGAGGCTTAACACTTAACTCGTATGTACTAAACGCCATCACTAAACAAGCTATGGACTCATGAAGGATTCGTCGAAACACAGGCCTCGAGGGGAGTCCTAGTCCTATAGGATATCTTTCGCCCCGTTCACGTTTTGGAATGCTCTAAATTCGTAGCTCAGCCGAAAACCAATGCCTGGGCTGCTCCCATGACGCGTCAATTTAGGTTGATTGCCGAGAGGTGCACCCAGATGCGCGACTCAAGGGGAACATGTAGGCACCCGTAATATTGGCGGGTTATGTTTCTCTCCTCTTTTCGGAGTCACTGTCGGCTTTCCGTGACGTCTGTGTGCTCACAACTATAATGACCAGATCCCACTTACGAGCCAGCCATTCTATCTGTTATTGGATAGGCGCTCAGACCAAAACAGAAGTAACAACCCACGACCTTACCAAACGATGAGTGCTCCAGTCTTTGCAGGTTGTCTTAAAGTACTGCGTCGGTCCTGTCACCCGGGCACGTCCTCATTAGCGGATGGGGAGGCTAGATGAAAGCACGGGCTTCAGGCAAAGCACTAGCGCGCAATCGTTCTGTTCGCGCGAGCCGATTGACGCATCGTTCCCAGAGGCTGCGGCTCGGATCGCGGGACCGTAGACTCATCTGAGTCTGCGGACGCGGCATACAGGGCGGGCCTCGAAGGGCCATGGACGGGTCGGGCCTTAACAGCAAGAAGTACTTGAGACCAGAATTTTGCTTCCGGCTATTGGGGGTCATTTCACGCGTGCAAACGTAATGAGCTCCCGAGATATCTACTCCCTTCCGTCCTCACGATGAGATATGGAAATTGCTGCACCTTAGGCGGCTTATGGGCAGCACTTGGCCCCTCATCTTCTGCGTGCTGAGCCAACTAGTATAATAGTGTGCGGTCTCAGGGGAAAACATCGAGGACACTGAGTCCTCACGTGCGCACGCGACCCATTTTAATCGGTTACACTTTGGGTGAGTTGGTGCCGCCCAAATTCCATACGGCTTGGGAAAGAAACTACAAGGGCGGCGAGCGCGATTAGCCAACCTCCACAGGAGGTGCGTCCGCGATGGGAGTAGTTGAATTGCACTGCTGTAGGGAAATCCCTTCGCCGGCATCCTCCGCGACTCACTGCGCTCCGCGTAAACCTAAGCTAGGGAATACCCGAGATTGGGGTCCTTGCAGAACAAAGCGCGGTCCATACCAATATTAGCCTGATCTTGCCCTGCGAGGCTAAAGATGTCGGAGGATGAACTTAGTATAGCGGAGCCCCGCACTTTACTATCAGCGGTGCCCACCGCCTGCTAAAGGACAACCGCACCAACAGAGTCATGTATTACACACATTAGAGGTCGGCCATATGCCTATGGGTTTGAGACTTCGAGGGGTCTGTGTAGCATTGAAGTGTCCCGGGTTATTTCCGGTCGGGGCACGTCCAGGGTTAAGGACCTGGCACTCGATAAAAGAGCTTAGAAGAGTGGAAGGGTTCTCTTAGACACTCGGAGTTAAGGATGTTATGACGGCGCTCATCGACCGTGTGACAACCGGACGCTTGACCACAATCTTTTGTCTCCGTGTAGGACTTGAAGAGAACGTTTGCGTATCAGCTGAGGCATGGCAGACACTCCACGGCAACTCTATTTTATGATTCAGCTTGTAAGCGGCTTGAGGAGCCGTCGATTTAGTTTTTCAACGAGCACTGCAATAATTGCTTGCACTTTCTAGGAACACGAATAATTTTTCTAGAGCGTGCAGCACGGCGACTTCCTTGCCATGATTGCAACAAAATTAATGCCACCCTTTTTATCTGCGGGCACTTCGGGTTTTAGCAAGGCTCTGCCAACTCAGTGTTGTTCCCAATTCCAACCAGGTACAATCTGCAGCCGCGATAGGCCGTCCAAAGAGCTATTGAAGAAGCCATGCTTAGCGTCAAGATTCCTTTTCTTCGACATTCGCCGATCAGACCCTGATAGCTTAATTCGGTCGGCGCGTTTATGCACAGCATATATCGCGATTTCTGTACCCCTATATAAAAGACATCGCCGTTACCCTCACTTTTCAATAGAAAATAGAGATGAAAGGTAAGAATCATGAATTGCTCGATGGGAGTGGTTATCCAATGTCGCTATCACATTGATCGTAGATGACCTAGGAAGTTAGTAGAGCCAAATTGCAGTATACATAGCAGCACCAAGACTCCTTATGCACACGTCACGTAAGCCTGAACCAATGCCGTTCGACTAGATGAACCTGGGATTCGTTACAGGGGCGCCGCCTGGCAAAAAGGAACTTATAGTTCCGTCTTAATGGTAACGATAAAACAGAGTATGACGTGTAAAGCAGCTACGGGGGGGTCAAGCGACGACATGAGTCTTCTTCTATTGTTTTGAGCATTCACTAATCGTTTGAGCAAACGTGGTACTGCATACAGCCAACTCTAAAGCCAACAAAGCCGGGAAACGGAACTCAGAGCATGCACATCGCACGGCGAGGTCCGAGCGAAAGATACAGATCAGTGTTGACTACTTATGGGCCGACCGTCCTCGCGCCACTGTTCCATATCGGCTTTCTAGAACTCACAAGCGTACACACGATGAAGGGCACGAAGAGCTTATGACGGGATAGTTGTTTGCGTTGTATTACACCTGAGGTGAAACCCGGGTGAATGTCAAGGAGATGCCCTTCCCGATAATGGTTCGAAAACGCAGCTAGACAACTCAGAGAGACCCACTATCCCTAAACTCAAAAACTTGCCACATAGCCCGACCCGCAGTACCCGGTGACATGTATGGGCGATAGCCAAAGCGTGATGTTAGTCCAAGTAGTTAATAAGTAACCGTTTCGGTCTACATAACATAGTGCCGAGAGACTCTTTACGATAACCAGAGGCAGGCGCAAATCCGCTCTTTACCGTCAACACTTAAGCAGTGAGCAGGGGTATTGACGTCCAAAGTCAAGCGGAGCAGACTCATACAGTGCATAGTACACTACAGAGCTATCACAGTGTTAGGGAACGGTGGCGTCTGTGCCCGGCATCGTATCTTGTCCGCGCCCGAGAATGGACCATTCCGATGGGGCTGTACTTGAAAGCGACGTGGATCCGTACACCTAACCTCTTTCCACTGGCGCGTTCTAAGACAATGAAACCCGTACCTTTGCTGGATACGGGATCCTGGCTGCCCACACTTAAACGATCTTAGTTTCTTTGTTATCAGGTGACCAACGTGAGGATGGGTATGTAGTAACCGTGAGACTCGGGTGCCTTTAGCGAATTACCTGCTATCGAATATTGCGACTTAGAGGCCGTCAGTCCGTGATTCCAACCCAACCACACCTACGTCCCCCACAGGTGCTCGTTAACACAAAGTACCGATTGATCCTACAAAAGTAATAAGCACCTTCTATCCTTAGCCGTGATAGGAGGCACACGGGCGCTTGGAGGTCGCACATACGCGGAAGGATCGCCCAGGTTCGCACCTCCAGAGGTAAGGGCCTGTTCTAGCGCCACGCTAACGTCTGACGGGGGCCCCTGCACTAAGTGGAACGACCCCCCTGGCAAGTACTATAGCATGACTACACTTAAGCTCGCCGCGAAGCTTCAAACTCCTATCACGACTTTGGTTTACAAGTCCCGCCTTCATTTCCAGAATGGGGCGTCTACACATTCTCTTGCGATAATGAGTGAGAGCACGAATGAGAAGGGGCGAGGTTCACGGGCGCTATTTGGCACGGTCTATGCTGGTGTGAAACAGCCTTGTTGCGTCTGGCCAATGAACTTGCAGTAACACAGCCCGTCGCTTGTATATCACTATTCCTTGGAAATTTGTGGGCACATAGCGCCGCTTCCGCGCATTGCCTATCGAATCTGCACAGCGTTACCAGGGCCGACAGGTTGAGCGCTATCCCTCGCCCACGATGCATCTCGGATATCATCTCTAACTAGAGGGGTGGAGTGGTCACTTTTCCATATCATTCCAGTGGTGGCGAACTCCTATAGTTGCGCGAAGGGCGCCCGGGTAAAACTCGCACGTAAGAACCCTGACGTTGAATAGGGCCCAGGAAATTTTATTCCAGGGCGAGTCATGCCTCGACGTGGCGAGCCGGCTTGAATCGACCTGAGTATTAATTCCCCATACGTTATGGGTAGTTTCATGGCGGAAAGCTACCCCGATTATAAGTATTTGCTAACCGGACTTAACGATGGACCTCAAAAGCTTTTATTCAAAACCATGCTTATAGTTGAACGTATCTTGAACGAAATTCTTTTGTCTCATAGCCGGTTCAAGCCACCAGTGTTGACTACTCGTCGCAACTTAAGGTACGCGCACGGGTCAGCCTACGCCCTTGGCTCCACCTAGTTATTTTGATCCAATTCCATACTATACTGCGCACCGGCCTCTACTGCTGCCAATTGCCTTAAAAATCACACCATCATCTAAGCCTCAGCATAGAGGGAAAAATGGGATAGGTCATTAGGGTATCGTTGCCAAGTGATGGTAGCAGACCAACCATCTAATAATCTATGAGCCAGGAGAAGCATGCTCGTGAGATGGATGTCTTTACCCCTTCATGGCAATTCGTCTTTCTGAAAACCACGGCAACGCGTCCCGAGACTCTCTACAATCCCCAGGGCAGTCGTTCAACTTCTCCCTTCCACATTCTGTGGCAGTTCCCAGCGGAGGTATGTCTACTCTTGAGTTCGCTCACTTATTCACGGCTTTCCGGCCGGCCGAAACCGTAGTGTCCTGTCTAAGGGGCATTGCTCCAGGCGGCGGATCTTGTCCTAAACCTAAATCCCTTTCCCGGCATTTATGCTGCTGTTATAAAACATACGTCCCTTGTTGGTCCGAATTTACGTAGGTGTGCTGCTAAAAAGCGAGTTTAAAAATACCCAGACATCAGCAATTAAACCGATTCGCCGGTGGTACGGCACATACAACTGCAATGTTTTTTATGCATAGGATTGTCTGAATTTAATTCTTCCTTTGAACCCATAAGTGTTGGCGCTACTTCATGTGCGTGTCTAGGTCAAACTAACCAGTGGATAGTGATTGAAACAGGTCGCTGTATACGTTTTCGAAACATCGCTGAATTTTTGGCTGTATTCGCATGTCGTAATGCATGATAAAGCGACGTTCTTATAGCTATCCCGATTCCCGACGAGACAATTGACACGACGTAACCCGCACTAAATCCCTGGCTGTGTTGCTTTGGTGTTCAGGAGGCCTGCTTGTAATTGTATCACTAAGGCCAATGATCCGACATGGCCACGAGCAATCTAGATTCCCGGTGGTTCCGAACCTGGGTGAGCTTCGTATCCTTCCTATCCTAGGCCGACTTAATTTCACGGTTAAGCATATGGCACACGCGTAGGATAGGTATAAGGGTCTTCGCGTAAGTGATCCCGACGCGCAACGGCACCGCGCCATGAACATAAGTCCAGCGCCCAGCATTTTAAAATCTGTCGACGCCATCGTGCGGTTTACTTTTAGACCCGTCTGACCACATTGCAGCTGACGTCGTGGAACCTGCACTCGCTCGTCCCCACGTTCTCATCGAGTCGCGGTTGCTAATCGCCGTCTTAATCTAATCGCACACATCACAGTTCCAGAGCTGAAACAGTCCATTCTTTGCTTCAACACGGCAGCTAGTTCCTATTCCCTCCGCGAGTACGCTAGACAACCGTTACTCGATCATTGATAGCTTGCAACCTCGGGGGACTTTACCCGACGCGGCTGTGATGGCTTAGTTCAGCATCTGCCCTGTATGGTACAATACCGCTCTGTGTTGATTCGGACCGTAGACACGATTGTTTGTTCCGTGTATTTTTTGATACCGATGGAGGTACATCAATAGTTCATCTTTCCGAACGGAGACTAGCGAGTGTAGGTGGAAGATCTTCTACCAATCGTACCGCTCGGCACCGTCGAGTTTGCTAACAAAGCGCTCATTTTGACGGGGCCCACCCTGTCCTCATGCCCGTGGGGAGACCGGGCACTATGGCTTGCAGTAGCTGTCAGAAGTCACACTACAGGGCGCCTTCCTATTCCCAGTAAGGTTCTGTATGTCGTAGTACTTTACCAGTTGGGAATTCTGTATGAAGGAGAAATCTTGGCCTCCGACGTCTGAAAACGCAAATATTATCTTCATCCGCTGGGACTTTACATGACGGAGTCGGGCTCATAGGCTGGAGCTGGGTGACGGGCGATCTGGCAGGGGATGTATCTATATCTTGTATGGGATCCGCTACTGTGGAACAAATCTGGGACTTGAATGGCGCTACGCCTCAACCGAGCACCGTGTGCGTGATATACAGAGAATACATTACGGATCTATATTAGACGTAGAGTGCAGATGCAAACCCGATCTTGCCTCCCTCAGAACGAAGACAAGCCACGTATTTAATTTCGCGTCCCCGCTGAATGGGAAGACACTCGTATAAACAGCCAGTTGCCCAGCGCCCAGGCCACCAGCACAAACAGCGTCGGCAGAGTAGGTTTCTACCAGACAGAACTCTCTTTCCACGTCCGTACGTCTATCATCGATAACTGCTCACAATTATTGGGCTTAAATAACGACGCACTAGGGGCGCCTAGTGGGGGAGGAGGCAACTTGAAGCTCGACAAACCCTTCTCGTGAAGGTTCGGCCCACGGTCTCGTGACCTTGTCCCGAATCTGAATCGACATAGAGAGAGCACAACTGACCTTCGTACCCTCGAACGTCGTAAAAAGCGTCTTTGTGTGGCAAGTATCGTTATTACCGGTCCCTCCATCTCCGTAGTTAAGGGTCCGCCTTACAACCCAAAAGTCCACTTGGGGCCCAACTTTACTCTTAAGCGCCGTTGAGCCTGTCGTGGCTGAATCAACAGCAGCCGTTGCGAGTCTGGACGAAGGTAACTCCCGGGTGGGACGGATGGAGAACGGTTCATTCGGTATTGGGGATGTAGCTGGCGGGCCAGTCACAAGCAGTCATTGTCCGAGGAGTTGGCTTTAACATGCACGGGCAAGTCTGCAAAGGGAACATAAGCCGTAGCTAGTGTCTGACTCGCTATTGGCGTGGAGGACCAATGCCACGACGGGGAAGACTGAAGATGGTGGGAAATCTCCTGTTGAGCACGGCTCTTTACTGCAGCAATAGTATCAGTGAGGCCTATACGATGAATACTATTACGTCCAGGCAGCTGGTCAGACGTTACCCTTCCGCCAGTGATGTGTCGACCATTGGGCTTAGGGTTCAAGTGCGTTACTTTTGGTAGCCGTTCCTTGAGGACATAGCGGCTCTCCGGAGCTCGAATCCTGACGAGAGGCATTGGAGAAGGATCTATGAAACCGCTGCAACATTCCGCGTACCGCTGCCGGTGCTTCAGGTGCGGGGATTACGCTGTACGAACGAAAACTGTAAGGCTGCACGCTATGGTGTAGCCTCTGACGATTAGGGGACCAGCCACGCCACCGTCTCCACGCACGCCAGACGTCAGCTGCCATGACGCTTATCTTTTCGGTACCACGGTCTCTCTCATACCTCTCGGGATGTAAATGGGCTTGGGTACGCTAGTCGAAACGGTCACGGTACGCTTATTGTTGTGAGCCAACCCCTGGGTCGTGGCCAATCGTAAAATCATTGAAGCGTATCAAATCGTCATTGAGGCAACCGAGAGGTCGACACATAGCTGAAAAGTGTCCCGTATTCGGTGGCGACACTGATACGTCGTCTTCGCATATCGTAAATACTAGGCGGTCTTCTCTACAAGCACTCTGCAACGCTTTCATTTTAAGTAACGACTGGAAACACCACCTCAGTTAGCCTCTGCCGTCTGGCCGGGTTTATTAACCATGTTGGTGAGCTAAGAAGGGTTGTTCTAAATACCCTCCCGTACTGCAAACCTCGGAGTACGTATTTAAAGCCATGATGCATTCAGGAGTCGACTTACTGTTTTCGCGGTGGAAAATCGGAGTATATGGCATATGACCGTGGAGCAGTAGGGGGAGGACTTTGGCCGAGGATATGTTCGGAACACAGACGATGATTCGCAGAATTGCAAAACACGACATCTGGTTGCAGGCGTTAAAAGGTCTAACCGAGTTGGAAGGTTTTAAGCACCGTTTGGAGACAGCCTAGTTCTCCGGCGCGGTACTTAAAGCGACGCCTGAATCCCTACAAGCAAGTTCGCCAGTTTTTCCTCTATTTATTGGCCGCATTCCCTCGGTTCCTTAAATATATGACGCGTTCCTAACATGTCCTTGCGTTTTTCAACGATAGCCAATCCCAAGCACGGCAGGGCGTTTTGTGCATGGACAGAAGCTTCTACCCGCTGAGACTGGCATAACCTGTTTGTAACTCGCGCGCCGGTTGAATTCCCGGGAGTCATGCGAGCTTCTTTAGCTCCCCCCACTCGGTCTCAAACCCATGGTGTTTTGCTGATAAAATGCAAATCCAAGCCTGACGACAGCTTCGATTACAGCTGTACCATCGCAGGGCCTTGGTACTCTTCTAATTCCGCATCAAAAGGGGATATTATTAATGCTGTAAGTGGCTTTACTCCTTGTAAGAATGAGGGTCTATGTTCGGCACAGGAGTGTCCCCATTAATACACTTCCGGTAGCTCCCCATTCGTCGTTGCTTATAGTTGTCGGTTTACACTAGATACTCATGGTATATGTAACTAGGATAAATGGGAAGACTATTAACATCCTGCTGGACTCAACTGGAGTTTCCAGGGGGGTTAGTCGGCCATACCGCAGTCTACTTTCCAAAATTCCACTAAACCCTTGAGGTGGACCAGAGCACTGTGATGGCTGCCTGTCCCCCGCCATTGTCAGCGGATAGCTTCGTGACGCCGGCGACTGGGAGCAAGCGCCGTAGAGCCACGCTCTGTAACCAACAGTAACTGGCCGAATGGTCTTAACTGCGGCAGAATCCATCGTAGTAATTTGATACATCCGGATCTTCGGTGATTGTCCAAATATTTCCCGTACATGCGGGCGAAGGTAGGTACTGCGCGGGTTGCCATCCCTTCGTCGCCGGACTTGTACAAAAATAATGGGAGATGAAACGGAACACTTGCGTCTTTCCATTAATCAGCAGCGCTTAGTAACCTGCAACTGAAAAGGCATAGAGTCCCGACGAGAACTGCGACAAAAAAATTCTCTACAGTTGTATTCCGCGTTTAACAACCATGGGATTCCCAGGGTTACTCAACATGATAGAAAGCCTTATAAGTAGTGTGCCGAGTTTCCGGGCCAACGTGTAGAGCGCGCATATGAAGAATCCTCGAGGAAGCACTGCTCCGGATCCATCCTAGAGAAAGGAACCGCCTCCCGTACTTTCAAGCAGATCGGGCACAAGGGGCTGTCCGAATACGGAGAGATCGTCAAGTAGATGCTCAACTATCCCAGCTGAGCCCCAGGGCAACGTCAGGTGGTTACGCTTGAAGCAGACACCTCGACAATTGCAGCGCTGTTATTAAGTTGGGTAATCACGTCCTAGTTCGCCTATCTTATGTCCGTGACATAGAGATGCACAATGGAAGGCCCGAATCTACGTTGGGCGATGGGTTTCGACACACTACTATCGAATTTCAAATGTGGGCTTGTTTAATAATAGAAACAGTCAGATCGCTTATACCGGAGGTAAAGGACGATGCCACTGCACGAATGAAATTTAGTAAGCCCACATCGGCTTTGACTTCTGCCCCACATCACTATCGGATACTTTACTTGTAATGACAGCTACAAGTACGGTAAGTACTTAACTCTGAATAGCCCTATGAGATGAAGACATGATTCCTATGGGTAGTCAGACTGATTGGTTTTGTAAATACAATGCTGACACCCAGCATTCAGTTTCACATCGCGACTGACATTCCTCGTGGAAGATTGCAGTGAAAACTCGGCTACGTATAATCGATTAACTCGTAGCAGCGGATCTTAGAGGAATTTCGCAGACACCACCAGTGGGAAACAGCAATGTAATCCGTAACCTAGCCGGCTACCCGGACATTGTACAAGGGCCGGTCTACCGTGCCTCTGTCGGCTTCGGAAGACGACCACTGAGCTCCGAGAATCAGATAGGGCGGTAGTGTATTTTTATCAAACAACTGAAGACATGCTCAGGCTGTGCTTGGCTCCACCGTGGACTGTTTGGGAAGATGCTGTCTGAATGCAAAAAACTTTTCGAGCTGATCGCCCACGTTTAAAGGGTGTTATGTTGTCACTTCTGGTCTCAAAAGTATTCGCGTCTAGTTCAGGCCCTTGCATCTGTAAGTCTTGAGTGGCATGTAGCAACCTGATTGTCGCGTTTAGCTCGGCTCAGCACGTCGCAACTGTTGGAACACCCACGATTTACCTCGCTGTTCACCACATGGGACAACTAAAGAGTGAGTTCCATCCGTACCATTCGGAGTCAGAGCAATAAGTACGAACGCGCGCGGACTTGAGTCTACTAACGAGACTAAACGATGAAGAACGGGTTGATGCACGTGGCGCGTCCACTTAGGTATGCCTTTGTGACGAGTGTGCGAGTAGTGGGTCAAGGACGTGCTGAGCGATACTATTAACAGTAGTTATGTCCGAACGAGCAACACGAACTTGAGCTTTTGACCAGTGGAGTGACTTCAGGTTACATGATATATGCAGCACGGGCATGTCCAGCCTGGAAGGACTATTCCGACGCGGCGCCTAAATGAAATAATGGTTCCATGGGTGCATTATGTTCCGTTTAGGTCCAAAAGGGACTGAGATCTAGTCTGACAGCGCATCCGAGAATGCACAATTCCTCCAAAACTTGACTGTGCCGGATCGTACCCTGCACATTAAGAGAGCCCAATTTGTCCTGGAGTGGCACTGATCCAAAATTACGGCTCAGGGTTTGAGGCTGTGCCCAACACTAAGTCTTACTTAACAAAGTAATTATTGCTATCGACAAATGACCCCTGGTCGCTCTATCCAATGGGCGTGTCCATCCATCGTCCTCGGGAATCCGGTTACCGACAGGTGAAGGCATTTTACCATAATCGATCTAGAATGGAGTTACAGCCACTCAATAGCGCCAATCCACTCAAAACGCATCACGTCAGGCTCCATGCGGGCGCGGAAGGCTTTAGCCCGTAACCATGAATTTCACGTAGCATGATCGTAGCGAATCCTTGCAACACCTGATAGGTAGCATGTTGCCTTGCCTTATTGCGTGGACGGTAAGAGAATTCGTAAGACGTCTAAAGTCCACAATCTCTTACGCCATAAGAGTGCAACCAGAACGAACAACAAATGTGTTATATAGAAAAGTGGTTTTCATTACCCTGTTAGGGTGTCTGCCGAATAAGTCGGATAATGATATCGTTTACGACAACGGTACTCAGGTACCATCCGGAGGTGTTGGAGATGTCGGCTGAAAAAGGAAGAACTTCCGCCTGGAAGCCGCGGAAGCTGTCCGATAACTACTAGTTCTTAATCTCATGTTAGTCACCTTGACGCAGCCAATGCGAAAGTGTCCACGGTCGGCCTGGCAACGTGTGGAGATCCGGTTGTCCAATGAGTCCTAGTTAATAAGAGTGCAGTGCCTCGTATGACTGGCCGTGGTCGCCTGTATACTTTGCTGCTACCGGCAAGGATCGGAGTTAAGTTGAATGACGTATAATATAACGGCTGCGCATAAAGTTTTGTTGGAAGGCACTCGTCCTTGGGGAGCCATTGCTAGGAGGGGAAAGCACACGTAGATATGTAGCTAGTCCCTCGGCAAGCATCCGGGCTAGAGGATGAGGGAAAAAGGGGCCAATAATGGGTTAGCGAGCACTAGACTTATCCGTCATGCAGGCCTCCGATGGTCAGAACTCACCTTTGCTGCACTCATGGTGATGAGACTGCGGCATGGAAACGAGAAATATGCCACCCAGTCACTTTGTCGGTACATAAATTAGTTCCTCGCGATGTAGTTGACGTAATTGGGGTGATTTTTGCCTGACATAGTCATAGTCGAACTGGACCTTTCTACGCAAGGCCCCGCGACCCAGTGCTCCAGCGACGTCCTTCGCCTTTGTGTTAGCCAGGGACGCATACGTAGACGATGGCGAATCGTAACATACATTTCCATCAAAATACATACTGAAGTAAAAAGAGCGCAGTGTAGGATTGGAAACGTGACTATGAATCTTTGAAGTCATCACACGGTTATGAGTCCCCGCTTCCAGAAGCTCGAAGTATTACGTGCGTTGACACAAACCGTCGCGCTGAGGCTCGTCGTTTTGCCCCCAAATTTCTTCAGGGTAAGATTTCTTTCCCGCAAATTTGGACCAGTACCGCTATCCGTTGAGCGCCGGAGAACCGTAAACCATAGCTTGGGGAACTGTATCTCGATCTACGCATATTTTAGAGAATACGTGAAACTATACACACGCGAGGGAAACACTACGCATAGATGTTCGGATCGCGAGGCCCTTGCGTTGTCTTTAGGGTACGACCTGGTGCCCGCTTCTGTTTTTTCCACACAGCGACCGTGCTCGTGAGCGGAATTACCGACAAATAGTGTATTCTTCAATAATTCGACAATCGGAAGATAACCACCTATCTCTCCTTTGTCCCTCTGTTCAGCACCAAAGCTACTAAGGTGTGGTACTACTTGCGGCATCAGGGATATCCATGATCACCGAAGGATGCCCGTACAAATGTGTACACAAACTTATTCAATCTCAAAGAAGAGTGCAGTGGTGTTTTGAGATACTAGCGTAATTACGGTAGCGGTACTGCGTTAAGCCTTTGCGGCGAAGC
		</sequence>
    <sequence><taxon idref="Location_4_3_1|25.534772050663495"/>
			ACATCCCGTCACCGTGGAGCCAGTAACTCCCGGCTCTGTAATCCCAATCAGTTTTTGAAGTATACGGAAAAAGTTTCAGGTTCCCCAGTTCATGTGAATCCTGGGTCCAGAAACTCGTGCGGAACGCGGTAGTGACCCGTTTCTTACACCGGTTGAGGGTTGGAAGCCTTAGCCTTTCCACATCTATTGTGAAGTCTAAGGCTCCAGGAGGATTCCGGCATAAGGTTCCATGCTTTCTCAACCTATGCGTAGTCATCAAACACGGATTGCGATAAACAGGAGTAGCTAGTGTTTCAATTGTGGACCCGTCCCTCTTATGCCCCACCAGTCGGGAACGTAGCTGGGCTGACATCTTCTGTTCAACCGGCTGTTCCTAACACAGCCAGCAATAAAAAAGCAATTAGCTTTGCAGTCCGTGATGGTTACTAACTTGATGAACCTTCGTAAGGGTCGTGGCCCCGGACTTAACCGCGACGAGTAGGACTACTAGGTACCAGTGCCTCATTTTTTTATGGTCACGATCCGCGAGCTGCCGCGGAGCAGTTCTCCAATGCTGGGTGTTGCGTCAAGGGTTACTCCCGTACTGCATGTAACTAAGTTTTACCCAAGAATTGTGACTGGGGGCAGCGCTACGGATTCCTCGAGGACCGCTGAACATCGATTAAGGCAATTGGTGTGTAATAGAGTTATGTCTGCGGAGAGCCTTTCGTGAGGGGGGTGCCAGACTACTGAACGCTTATGTAGTTGAGCCGCACGACTACAAGTGAAGCAAACATGCCTTTCAATTTGTTCGTGCACAATGTTATTATACTTACAAGTACCAACACGGAACTATGTCCCATCCACCTCGCTCTGCCCGAACGTTAATTGTTTATAGACGGCCACTCTGGGCTCGTCACTGCACAGCTCACTAACCTTACCGTCGGATCGCAGAGGTTCTCGCGGCACCAGTTTGCTATCCTTATGCATTGTCAGAAAGCCTCAGTATAACGTCACTAATGATGAACCCCGACCCAATCTCCAAGAGTACGCGAATGCGGACATTGAACTTTCCGTGATGGACCTCACAAAAGGTTCGCAACTACCTCTGATACCGCAATTCAAAATTCCAACCCTGTTATTGAACGTCCCACGTTAGCACGCTCCCAAGGCACACGTGTTTGAGTTCAGGTTTCTCTGTGGCGGGAATCAGAAAATCTATCAAGTCAGGAGGTTGGGGTTCGGTTAACCCCGTCGAGGCTTAACACTTAACTCGTATGTACTAAACGCCATCACTAAACAAGCTATGGACTCATGAAGGATTCGTCGAAACACAGGCCTCGAGGGGAGTCCTAGTCCTATAGGATATCTTTCGCCCCGTTCACGTTTTGGAATGCTCTAAATTCGTAGCTCAGCCGAAAACCAATGCCTGGGCTGCTCCCATGACGCGTCAATTTAGGTTGATTGCCGAGAGGTGCACCCAGATGCGCGACTCAAGGGGAACATGTAGGCACCCGTAATATTGGCGGGTTATGTTTCTCTCCTCTTTTCGGAGTCACTGTCGGCTTTCCGTGACGTCTGTGTGCTCACAACTATAATGACCAGATCCCACTTACGAGCCAGCCATTCTATCTGTTATTGGATAGGCGCTCAGACCAAAACAGAAGTAACAACCCACGACCTTACCAAACGATGAGTGCTCCAGTCTTTGCAGGTTGTCTTAAAGTACTGCGTCGGTCCTGTCACCCGGGCACGTCCTCATTAGCGGATGGGGAGGCTAGATGAAAGCACGGGCTTCAGGCAAAGCACTAGCGCGCAATCGTTCTGTTCGCGCGAGCCGATTGACGCATCGTTCCCAGAGGCTGCGGCTCGGATCGCGGGACCGTAGACTCATCTGAGTCTGCGGACGCGGCATACAGGGCGGGCCTCGAAGGGCCATGGACGGGTCGGGCCTTAACAGCAAGAAGTACTTGAGACCAGAATTTTGCTTCCGGCTATTGGGGGTCATTTCACGCGTGCAAACGTAATGAGCTCCCGAGATATCTACTCCCTTCCGTCCTCACGATGAGATATGGAAATTGCTGCACCTTAGGCGGCTTATGGGCAGCACTTGGCCCCTCATCTTCTGCGTGCTGAGCCAACTAGTATAATAGTGTGCGGTCTCAGGGGAAAACATCGAGGACACTGAGTCCTCACGTGCGCACGCGACCCATTTTAATCGGTTACACTTTGGGTGAGTTGGTGCCGCCCAAATTCCATACGGCTTGGGAAAGAAACTACAAGGGCGGCGAGCGCGATTAGCCAACCTCCACAGGAGGTGCGTCCGCGATGGGAGTAGTTGAATTGCACTGCTGTAGGGAAATCCCTTCGCCGGCATCCTCCGCGACTCACTGCGCTCCGCGTAAACCTAAGCTAGGGAATACCCGAGATTGGGGTCCTTGCAGAACAAAGCGCGGTCCATACCAATATTAGCCTGATCTTGCCCTGCGAGGCTAAAGATGTCGGAGGATGAACTTAGTATAGCGGAGCCCCGCACTTTACTATCAGCGGTGCCCACCGCCTGCTAAAGGACAACCGCACCAACAGAGTCATGTATTACACACATTAGAGGTCGGCCATATGCCTATGGGTTTGAGACTTCGAGGGGTCTGTGTAGCATTGAAGTGTCCCGGGTTATTTCCGGTCGGGGCACGTCCAGGGTTAAGGACCTGGCACTCGATAAAAGAGCTTAGAAGAGTGGAAGGGTTCTCTTAGACACTCGGAGTTAAGGATGTTATGACGGCGCTCATCGACCGTGTGACAACCGGACGCTTGACCACAATCTTTTGTCTCCGTGTAGGACTTGAAGAGAACGTTTGCGTATCAGCTGAGGCATGGCAGACACTCCACGGCAACTCTATTTTATGATTCAGCTTGTAAGCGGCTTGAGGAGCCGTCGATTTAGTTTTTCAACGAGCACTGCAATAATTGCTTGCACTTTCTAGGAACACGAATAATTTTTCTAGAGCGTGCAGCACGGCGACTTCCTTGCCATGATTGCAACAAAATTAATGCCACCCTTTTTATCTGCGGGCACTTCGGGTTTTAGCAAGGCTCTGCCAACTCAGTGTTGTTCCCAATTCCAACCAGGTACAATCTGCAGCCGCGATAGGCCGTCCAAAGAGCTATTGAAGAAGCCATGCTTAGCGTCAAGATTCCTTTTCTTCGACATTCGCCGATCAGACCCTGATAGCTTAATTCGGTCGGCGCGTTTATGCACAGCATATATCGCGATTTCTGTACCCCTATATAAAAGACATCGCCGTTACCCTCACTTTTCAATAGAAAATAGAGATGAAAGGTAAGAATCATGAATTGCTCGATGGGAGTGGTTATCCAATGTCGCTATCACATTGATCGTAGATGACCTAGGAAGTTAGTAGAGCCAAATTGCAGTATACATAGCAGCACCAAGACTCCTTATGCACACGTCACGTAAGCCTGAACCAATGCCGTTCGACTAGATGAACCTGGGATTCGTTACAGGGGCGCCGCCTGGCAAAAAGGAACTTATAGTTCCGTCTTAATGGTAACGATAAAACAGAGTATGACGTGTAAAGCAGCTACGGGGGGGTCAAGCGACGACATGAGTCTTCTTCTATTGTTTTGAGCATTCACTAATCGTTTGAGCAAACGTGGTACTGCATACAGCCAACTCTAAAGCCAACAAAGCCGGGAAACGGAACTCAGAGCATGCACATCGCACGGCGAGGTCCGAGCGAAAGATACAGATCAGTGTTGACTACTTATGGGCCGACCGTCCTCGCGCCACTGTTCCATATCGGCTTTCTAGAACTCACAAGCGTACACACGATGAAGGGCACGAAGAGCTTATGACGGGATAGTTGTTTGCGTTGTATTACACCTGAGGTGAAACCCGGGTGAATGTCAAGGAGATGCCCTTCCCGATAATGGTTCGAAAACGCAGCTAGACAACTCAGAGAGACCCACTATCCCTAAACTCAAAAACTTGCCACATAGCCCGACCCGCAGTACCCGGTGACATGTATGGGCGATAGCCAAAGCGTGATGTTAGTCCAAGTAGTTAATAAGTAACCGTTTCGGTCTACATAACATAGTGCCGAGAGACTCTTTACGATAACCAGAGGCAGGCGCAAATCCGCTCTTTACCGTCAACACTTAAGCAGTGAGCAGGGGTATTGACGTCCAAAGTCAAGCGGAGCAGACTCATACAGTGCATAGTACACTACAGAGCTATCACAGTGTTAGGGAACGGTGGCGTCTGTGCCCGGCATCGTATCTTGTCCGCGCCCGAGAATGGACCATTCCGATGGGGCTGTACTTGAAAGCGACGTGGATCCGTACACCTAACCTCTTTCCACTGGCGCGTTCTAAGACAATGAAACCCGTACCTTTGCTGGATACGGGATCCTGGCTGCCCACACTTAAACGATCTTAGTTTCTTTGTTATCAGGTGACCAACGTGAGGATGGGTATGTAGTAACCGTGAGACTCGGGTGCCTTTAGCGAATTACCTGCTATCGAATATTGCGACTTAGAGGCCGTCAGTCCGTGATTCCAACCCAACCACACCTACGTCCCCCACAGGTGCTCGTTAACACAAAGTACCGATTGATCCTACAAAAGTAATAAGCACCTTCTATCCTTAGCCGTGATAGGAGGCACACGGGCGCTTGGAGGTCGCACATACGCGGAAGGATCGCCCAGGTTCGCACCTCCAGAGGTAAGGGCCTGTTCTAGCGCCACGCTAACGTCTGACGGGGGCCCCTGCACTAAGTGGAACGACCCCCCTGGCAAGTACTATAGCATGACTACACTTAAGCTCGCCGCGAAGCTTCAAACTCCTATCACGACTTTGGTTTACAAGTCCCGCCTTCATTTCCAGAATGGGGCGTCTACACATTCTCTTGCGATAATGAGTGAGAGCACGAATGAGAAGGGGCGAGGTTCACGGGCGCTATTTGGCACGGTCTATGCTGGTGTGAAACAGCCTTGTTGCGTCTGGCCAATGAACTTGCAGTAACACAGCCCGTCGCTTGTATATCACTATTCCTTGGAAATTTGTAGGCACATAGCGCCGCTTCCGCGCATTGCCTATCGAATCTGCACAGCGTTACCAGGGCCGACAGGTTGAGCGCTATCCCTCGCCCACGATGCATCTCGGATATCATCTCTAACTAGAGGGGTGGAGTGGTCACTTTTCCATATCATTCCAGTGGTGGCGAACTCCTATAGTTGCGCGAAGGGCGCCCGGGTAAAACTCGCACGTAAGAACCCTGACGTTGAATAGGGCCCAGGAAATTTTATTCCAGGGCGAGTCATGCCTCGACGTGGCGAGCCGGCTTGAATCGACCTGAGTATTAATTCCCCATACGTTATGGGTAGTTTCATGGCGGAAAGCTACCCCGATTATAAGTATTTGCTAACCGGACTTAACGATGGACCTCAAAAGCTTTTATTCAAAACCATGCTTATAGTTGAACGTATCTTGAACGAAATTCTTTTGTCTCATAGCCGGTTCAAGCCACCAGTGTTGACTACTCGTCGCAACTTAAGGTACGCGCACGGGTCAGCCTACGCCCTTGGCTCCACCTAGTTATTTTGATCCAATTCCATACTATACTGCGCACCGGCCTCTACTGCTGCCAATTGCCTTAAAAATCACACCATCATCTAAGCCTCAGCATAGAGGGAAAAATGGGATAGGTCATTAGGGTATCGTTGCCAAGTGATGGTAGCAGACCAACCATCTAATAATCTATGAGCCAGGAGAAGCATGCTCGTGAGATGGATGTCTTTACCCCTTCATGGCAATTCGTCTTTCTGAAAACCACGGCAACGCGTCCCGAGACTCTCTACAATCCCCAGGGCAGTCGTTCAACTTCTCCCTTCCACATTCTGTGGCAGTTCCCAGCGGAGGTATGTCTACTCTTGAGTTCGCTCACTTATTCACGGCTTTCCGGCCGGCCGAAACCGTAGTGTCCTGTCTAAGGGGCATTGCTCCAGGCGGCGGATCTTGTCCTAAACCTAAATCCCTTTCCCGGCATTTATGCTGCTGTTATAAAACATACGTCCCTTGTTGGTCCGAATTTACGTAGGTGTGCTGCTAAAAAGCGAGTTTAAAAATACCCAGACATCAGCAATTAAACCGATTCGCCGGTGGTACGGCACATACAACTGCAATGTTTTTTATGCATAGGATTGTCTGAATTTAATTCTTCCTTTGAACCCATAAGTGTTGGCGCTACTTCATGTGCGTGTCTAGGTCAAACTAACCAGTGGATAGTGATTGAAACGGGTCGCTGTATACGTTTTCGAAACATCGCTGAATTTTTGGCTGTATTCGCATGTCGTAATGCATGATAAAGCGACGTTCTTATAGCTATCCCGATTCCCGACGAGACAATTGACACGACGTAACCCGCACTAAATCCCTGGCTGTGTTGCTTTGGTGTTCAGGAGGCCTGCTTGTAATTGTATCACTAAGGCCAATGATCCGACATGGCCACGAGCAATCTAGATTCCCGGTGGTTCCGAACCTGGGTGAGCTTCGTATCCTTCCTATCCTAGGCCGACTTAATTTCACGGTTAAGCATATGGCACACGCGTAGGATAGGTATAAGGGTCTTCGCGTAAGTGATCCCGACGCGCAACGGCACCGCGCCATGAACATAAGTCCAGCGCCCAGCATTTTAAAATCTGTCGACGCCATCGTGCGGTTTACTTTTAGACCCGTCTGACCACATTGCAGCTGACGTCGTGGAACCTGCACTCGCTCGTCCCCACGTTCTCATCGAGTCGCGGTTGCTAATCGCCGTCTTAATCTAATCGCACACATCACAGTTCCAGAGCTGAAACAGTCCATTCTTTGCTTCAACACGGCAGCTAGTTCCTATTCCCTCCGCGAGTACGCTAGACAACCGTTACTCGATCATTGATAGCTTGCAACCTCGGGGGACTTTACCCGACGCGGCTGTGATGGCTTAGTTCAGCATCTGCCCTGTATGGTACAATACCGCTCTGTGTTGATTCGGACCGTAGACACGATTGTTTGTTCCGTGTATTTTTTGATACCGATGGAGGTACATCAATAGTTCATCTTTCCGAACGGAGACTAGCGAGTGTAGGTGGAAGATCTTCTACCAATCGTACCGCTCGGCACCGTCGAGTTTGCTAACAAAGCGCTCATTTTGACGGGGCCCACCCTGTCCTCATGCCCGTGGGGAGACCGGGCACTATGGCTTGCAGTAGCTGTCAGAAGTCACACTACAGGGCGCCTTCCTATTCCCAGTAAGGTTCTGTATGTCGTAGTACTTTACCAGTTGGGAATTCTGTATGAAGGAGAAATCTTGGCCTCCGACGTCTGAAAACGCAAATATTATCTTCATCCGCTGGGACTTTACATGACGGAGTCGGGCTCATAGGCTGGAGCTGGGTGACGGGCGATCTGGCAGGGGATGTATCTATATCTTGTATGGGATCCGCTACTGTGGAACAAATCTGGGACTTGAATGGCGCTACGCCTCAACCGAGCACCGTGTGCGTGATATACAGAGAATACATTACGGATCTATATTAGACGTAGAGTGCAGATGCAAACCCGATCTTGCCTCCCTCAGAACGAAGACAAGCCACGTATTTAATTTCGCGTCCCCGCTGAATGGGAAGACACTCGTATAAACAGCCAGTTGCCCAGCGCCCAGGCCACCAGCACAAACAGCGTCGGCAGAGTAGGTTTCTACCAGACAGAACTCTCTTTCCACGTCCGTACGTCTATCATCGATAACTGCTCACAATTATTGGGCTTAAATAACGACGCACTAGGGGCGCCTAGTGGGGGAGGAGGCAACTTGAAGCTCGACAAACCCTTCTCGTGAAGGTTCGGCCCACGGTCTCGTGACCTTGTCCCGAATCTGAATCGACATAGAGAGAGCACAACTGACCTTCGTACCCTCGAACGTCGTAAAAAGCGTCTTTGTGTGGCAAGTATCGTTATTACCGGTCCCTCCATCTCCGTAGTTAAGGGTCCGCCTTACAACCCAAAAGTCCACTTGGGGCCCAACTTTACTCTTAAGCGCCGTTGAGCCTGTCGTGGCTGAATCAACAGCAGCCGTTGCGAGTCTGGACGAAGGTAACTCCCGGGTGGGACGGATGGAGAACGGTTCATTCGGTATTGGGGATGTAGCTGGCGGGCCAGTCACAAGCAGTCATTGTCCGAGGAGTTGGCTTTAACATGCACGGGCAAGTCTGCAAAGGGAACATAAGCCGTAGCTAGTGTCTGACTCGCTATTGGCGTGGAGGACCAATGCCACGACGGGGAAGACTGAAGATGGTGGGAAATCTCCTGTTGAGCACGGCTCTTTACTGCAGCAATAGTATCAGTGAGGCCTATACGATGAATACTATTACGTCCAGGCAGCTGGTCAGACGTTACCCTTCCGCCAGTGATGTGTCGACCATTGGGCTTAGGGTTCAAGTGCGTTACTTTTGGTAGCCGTTCCTTGAGGACATAGCGGCTCTCCGGAGCTCGAATCCTGACGAGAGGCATTGGAGAAGGATCTATGAAACCGCTGCAACATTCCGCGTACCGCTGCCGGTGCTTCAGGTGCGGGGATTACGCTGTACGAACGAAAACTGTAAGGCTGCACGCTATGGTGTAGCCTCTGACGATTAGAGGACCAGCCACGCCACCGTCTCCACGCACGCCAGACGTCAGCTGCCATGACGCTTATCTTTTCGGTACCACGGTCTCTCTCATACCTCTCGGGATGTAAATGGGCTTGGGTACGCTAGTCGAAACGGTCACGGTACGCTTATTGTTGTGAGCCAACCCCTGGGTCGTGGCCAATCGTAAAATCATTGAAGCGTATCAAATCGTCATTGAGGCAACCGAGAGGTCGACACATAGCTGAAAAGTGTCCCGTATTCGGTGGCGACACTGATACGTCGTCTTCGCATATCGTAAATACTAGGCGGTCTTCTCTACAAGCACTCTGCAACGCTTTCATTTTAAGTAACGACTGGAAACACCACCTCAGTTAGCCTCTGCCGTCTGGCCGGGTTTATTAACCATGTTGGTGAGCTAAGAAGGGTTGTTCTAAATACCCTCCCGTACTGCAAACCTCGGAGTACGTATTTAAAGCCATGATGCATTCAGGAGTCGACTTACTGTTTTCGCGGTGGAAAATCGGAGTATATGGCATATGACCGTGGAGCAGTAGGGGGAGGACTTTGGCCGAGGATATGTTCGGAACACAGACGATGATTCGCAGAATTGCAAAACACGACATCTGGTTGCAGGCGTTAAAAGGTCTAACCGAGTTGGAAGGTTTTAAGCACCGTTTGGAGACAGCCTAGTTCTCCGGCGCGGTACTTAAAGCGACGCCTGAATCCCTACAAGCAAGTTCGCCAGTTTTTCCTCTATTTATTGGCCGCATTCCCTCGGTTCCTTAAATATATGACGCGTTCCTAACATGTCCTTGCGTTTTTCAACGATAGCCAATCCCAAGCACGGCAGGGCGTTTTGTGCATGGACAGAAGCTTCTACCCGCTGAGACTGGCATAACCTGTTTGTAACTCGCGCGCCGGTTGAATTCCCGGGAGTCATGCGAGCTTCTTTAGCTCCCCCCACTCGGTCTCAAACCCATGGTGTTTTGCTGATAAAATGCAAATCCAAGCCTGACGACAGCTTCGATTACAGCTGTACCATCGCAGGGCCTTGGTACTCTTCTAATTCCGCATCAAAAGGGGATATTATTAATGCTGTAAGTGGCTTTACTCCTTGTAAGAATGAGGGTCTATGTTCGGCACAGGAGTGTCCCCATTAATACACTTCCGGTAGCTCCCCATTCGTCGTTGCTTATAGTTGTCGGTTTACACTAGATACTCATGGTATATGTAACTAGGATAAATGGGAAGACTATTAACATCCTGCTGGACTCAACTGGAGTTTCCAGGGGGGTTAGTCGGCCATACCGCAGTCTACTTTCCAAAATTCCACTAAACCCTTGAGGTGGACCAGAGCACTGTGATGGCTGCCTGTCCCCCGCCATTGTCAGCGGATAGCTTCGTGACGCCGGCGACTGGGAGCAAGCGCCGTAGAGCCACGCTCTGTAACCAACAGTAACTGGCCGAATGGTCTTAACTGCGGCAGAATCCATCGTAGTAATTTGATACATCCGGATCTTCGGTGATTGTCCAAATATTTCCCGTACATGCGGGCGAAGGTAGGTACTGCGCGGGTTGCCATCCCTTCGTCGCCGGACTTGTACAAAAATAATGGGAGATGAAACGGAACACTTGCGTCTTTCCATTAATCAGCAGCGCTTAGTAACCTGCAACTGAAAAGGCATAGAGTCCCGACGAGAACTGCGACAAAAAAATTCTCTACAGTTGTATTCCGCGTTTAACAACCATGGGATTCCCAGGGTTACTCAACATGATAGAAAGCCTTATAAGTAGTGTGCCGAGTTTCCGGGCCAACGTGTAGAGCGCGCATATGAAGAATCCTCGAGGAAGCACTGCTCCGGATCCATCCTAGAGAAAGGAACCGCCTCCCGTACTTTCAAGCAGATCGGGCACAAGGGGCTGTCCGAATACGGAGAGATCGTCAAGTAGATGCTCAACTATCCCAGCTGAGCCCCAGGGCAACGTCAGGTGGTTACGCTTGAAGCAGACACCTCGACAATTGCAGCGCTGTTATTAAGTTGGGTAATCACGTCCTAGTTCGCCTATCTTATGTCCGTGACATAGAGATGCACAATGGAAGGCCCGAATCTACGTTGGGCGATGGGTTTCGACACACTACTATCGAATTTCAAATGTGGGCTTGTTTAATAATAGAAACAGTCAGATCGCTTATACCGGAGGTAAAGGACGATGCCACTGCACGAATGAAATTTAGTAAGCCCACATCGGCTTTGACTTCTGCCCCACATCACTATCGGATACTTTACTTGTAATGACAGCTACAAGTACGGTAAGTACTTAACTCTGAATAGCCCTATGAGATGAAGACATGATTCCTATGGGTAGTCAGACTGATTGGTTTTGTAAATACAATGCTGACACCCAGCATTCAGTTTCACATCGCGACTGACATTCCTCGTGGAAGATTGCAGTGAAAACTCGGCTACGTATAATCGATTAACTCGTAGCAGCGGATCTTAGAGGAATTTCGCAGACACCACCAGTGGGAAACAGCAATGTAATCCGTAACCTAGCCGGCTACCCGGACATTGTACAAGGGCCGGTCTACCGTGCCTCTGTCGGCTTCGGAAGACGACCACTGAGCTCCGAGAATCAGATAGGGCGGTAGTGTATTTTTATCAAACAACTGAAGACATGCTCAGGCTGTGCTTGGCTCCACCGTGGACTGTTTGGGAAGATGCTGTCTGAATGCAAAAAACTTTTCGAGCTGATCGCCCACGTTTAAAGGGTGTTATGTTGTCACTTCTGGTCTCAAAAGTATTCGCGTCTAGTTCAGGCCCTTGCATCTGTAAGTCTTGAGTGGCATGTAGCAACCTGATTGTCGCGTTTAGCTCGGCTCAGCACGTCGCAACTGTTGGAACACCCACGATTTACCTCGCTGTTCACCACATGGGACAACTAAAGAGTGAGTTCCATCCGTACCATTCGGAGTCAGAGCAATAAGTACGAACGCGCGCGGACTTGAGTCTACTAACGAGACTAAACGATGAAGAACGGGTTGATGCACGTGGCGCGTCCACTTAGGTATGCCTTTGTGACGAGTGTGCGAGTAGTGGGTCAAGGACGTGCTGAGCGATACTATTAACAGTAGTTATGTCCGAACGAGCAACACGAACTTGAGCTTTTGACCAGTGGAGTGACTTCAGGTTACATGATATATGCAGCACGGGCATGTCCAGCCTGGAAGGACTATTCCGACGCGGCGCCTAAATGAAATAATGGTTCCATGGGTGCATTATGTTCCGTTTAGGTCCAAAAGGGACTGAGATCTAGTCTGACAGCGCATCCGAGAATGCACAATTCCTCCAAAACTTGACTGTGCCGGATCGTACCCTGCACATTAAGAGAGCCCAATTTGTCCTGGAGTGGCACTGATCCAAAATTACGGCTCAGGGTTTGAGGCTGTGCCCAACACTAAGTCTTACTTAACAAAGTAATTATTGCTATCGACAAATGACCCCTGGTCGCTCTATCCAATGGGCGTGTCCATCCATCGTCCTCGGGAATCCGGTTACCGACAGGTGAAGGCATTTTACCATAATCGATCTAGAATGGAGTTACAGCCACTCAATAGCGCCAATCCACTCAAAACGCATCACGTCAGGCTCCATGCGGGCGCGGAAGGCTTTAGCCCGTAACCATGAATTTCACGTAGCATGATCGTAGCGAATCCTTGCAACACCTGATAGGTAGCATGTTGCCTTGCCTTATTGCGTGGACGGTAAGAGAATTCGTAAGACGTCTAAAGTCCACAATCTCTTACGCCATAAGAGTGCAACCAGAACGAACAACAAATGTGTTATATAGAAAAGTGGTTTTCATTACCCTGTTAGGGTGTCTGCCGAATAAGTCGGATAATGATATCGTTTACGACAACGGTACTCAGGTACCATCCGGAGGTGTTGGAGATGTCGGCTGAAAAAGGAAGAACTTCCGCCTGGAAGCCGCGGAAGCTGTCCGATAACTACTAGTTCTTAATCTCATGTTAGTCACCTTGACGCAGCCAATGCGAAAGTGTCCACGGTCGGCCTGACAACGTGTGGAGATCCGGTTGTCCAATGAGTCCTAGTTAATAAGAGTGCAGTGCCTCGTATGACTGGCCGTGGTCGCCTGTATACTTTGCTGCTACCGGCAAGGATCGGAGTTAAGTTGAATGACGTATAATATAACGGCTGCGCATAAAGTTTTGTTGGAAGGCACTCGTCCTTGGGGAGCCATTGCTAGGAGGGGAAAGCACACGTAGATATGTAGCTAGTCCCTCGGCAAGCATCCGGGCTAGAGGATGAGGGAAAAAGGGGCCAATAATGGGTTAGCGAGCACTAGACTTATCCGTCATGCAGGCCTCCGATGGTCAGAACTCACCTTTGCTGCACTCATGGTGATGAGACTGCGGCATGGAAACGAGAAATATGCCACCCAGTCACTTTGTCGGTACATAAATTAGTTCCTCGCGATGTAGTTGACGTAATTGGGGTGATTTTTGCCTGACATAGTCATAGTCGAACTGGACCTTTCTACGCAAGGCCCCGCGACCCAGTGCTCCAGCGACGTCCTTCGCCTTTGTGTTAGCCAGGGACGCATACGTAGACGATGGCGAATCGTAACATACATTTCCATCAAAATACATACTGAAGTAAAAAGAGCGCAGTGTAGGATTGGAAACGTGACTATGAATCTTTGAAGTCATCACACGGTTATGAGTCCCCGCTTCCAGAAGCTCGAAGTATTACGTGCGTTGACACAAACCGTCGCGCTGAGGCTCGTCGTTTTGCCCCCAAATTTCTTCAGGGTAAGATTTCTTTCCCGCAAATTTGGACCAGTACCGCTATCCGTTGAGCGCCGGAGAACCGTAAACCATAGCTTGGGGAACTGTATCTCGATCTACGCATATTTTAGAGAATACGTGAAACTATACACACGCGAGGGAAACACTACGCATAGATGTTCGGATCGCGAGGCCCTTGCGTTGTCTTTAGGGTACGACCTGGTGCCCGCTTCTGTTTTTTCCACACAGCGACCGTGCTCGTGAGCGGAATTACCGACAAATAGTGTATTCTTCAATAATTCGACAATCGGAAGATAACCACCTATCTCTCCTTTGTCCCTCTGTTCAGCACCAAAGCTACTAAGGTGTGGTACTACTTGCGGCATCAGGGATATCCATGATCACCGAAGGATGCCCGTACAAATGTGTACACAAACTTATTCAATCTCAAAGAAGAGTGCAGTGGTGTTTTGAGATACTAGCGTAATTACGGTAGCGGTACTGCGTTAAGCCTTTGCGGCGAAGC
		</sequence>
    <sequence><taxon idref="Location_3_0_0|36.49269767821687"/>
			ACATCCCGTCACCGTGGAGCCAGTAACTCCCGGCTCTGTAATCCCAATCAGTTTTTGAAGTATACGGAAAAAGTTTCAGGTTCCCCAGTTCATGTGAATCCTGGGTCCAGAAACTCGTGCGGAACGCGGTAGTGACCCGTTTCTTACACCGGTTGAGGGTTGGAAGCCTTAGCCTTTCCACATCTATTGTGAAGTCTAAGGCTCCAGGAGGATTCCGGCATAAGGTTCCATGCTTTCTCAACCTATGCGTAGTCATCAAACACGGATTGCGATAAACAGGAGTAGCTAGTGTTTCAATTGTGGACCCGTCCCTCTTATGCCCCACCAGTCGGGAACGTAGCTGGGCTGACATCTTCTGTTCAACCGGCTGTTCCTAACACAGCCAGCAATAAAAAAGCAATTAGCTTTGCAGTCCGTGATGGTTACTAACTTGATGAACCTTCGTAAGGGTCGTGGCCCCGGACTTAACCGCGACGAGTAGGACTACTAGGTACCAGTGCCTCATTTTTTTATGGTCACGATCCGCGAGCTGCCGCGGAGCAGTTCTCCAATGCTGGGTGTTGCGTCAAGGGTTACTCCCGTACTGCATGTAACTAAGTTTTACCCAAGAATTGTGACTGGGGGCAGCGCTACGGATTCCTCGAGGACCGCTGAACATCGATTAAGGCAATTGGTGTGTAATAGAGTTATGTCTGCGGAGAGCCTTTCGTGAGGGGGGTGCCAGACTACTGAACGCTTATGTAGTTGAGCCGCACGACTACAAGTGAAGCAAACATGCCTTTCAATTTGTTCGTGCACAATGTTATTATACTTACAAGTACCAACACGGAACTATGTCCCATCCACCTCGCTCTGCCCGAACGTTAATTGTTTATAGACGGCCACTCTGGGCTCGTCACTGCACAGCTCACTAACCTTACCGTCGGATCGCAGAGGTTCTCGCGGCACCAGTTTGCTATCCTTATGCATTGTCAGAAAGCCTCAGTATAACGTCACTAATGATGAACCCCGACCCAATCTCCAAGAGTACGCGAATGCGGACATTGAACTTTCCGTGATGGACCTCACAAAAGGTTCGCAACTACCTCTGATACCGCAATTCAAAATTCCAACCCTGTTATTGAACGTCCCACGTTAGCACGCTCCCAAGGCACACGTGTTTGAGTTCAGGTTTCTCTGTGGCGGGAATCAGAAAATCTATCAAGTCAGGAGGTTGGGGTTCGGTTAACCCCGTCGAGGCTTAACACTTAACTCGTATGTACTAAACGCCATCACTAAACAAGCTATGGACTCATGAAGGATTCGTCGAAACACAGGCCTCGAGGGGAGTCCTAGTCCTATAGGATATCTTTCGCCCCGTTCACGTTTTGGAATGCTCTAAATTCGTAGCTCAGCCGAAAACCAATGCCTGGGCTGCTCCCATGACGCGTCAATTTAGGTTGATTGCCGAGAGGTGCACCCAGATGCGCGACTCAAGGGGAACATGTAGGCACCCGTAATATTGGCGGGTTATGTTTCTCTCCTCTTTTCGGAGTCACTGTCGGCTTTCCGTGACGTCTGTGTGCTCACAACTATAATGACCAGATCCCACTTACGAGCCAGCCATTCTATCTGTTATTGGATAGGCGCTCAGACCAAAACAGAAGTAACAACCCACGACCTTACCAAACGATGAGTGCTCCAGTCTTTGCAGGTTGTCTTAAAGTACTGCGTCGGTCCTGTCACCCGGGCACGTCCTCATTAGCGGATGGGGAGGCTAGATGAAAGCACGGGCTTCAGGCAAAGCACTAGCGCGCAATCGTTCTGTTCGCGCGAGCCGATTGACGCATCGTTCCCAGAGGCTGCGGCTCGGATCGCGGGACCGTAGACTCATCTGAGTCTGCGGACGCGGCATACAGGGCGGGCCTCGAAGGGCCATGGACGGGTCGGGCCTTAACAGCAAGAAGTACTTGAGACCAGAATTTTGCTTCCGGCTATTGGGGGTCATTTCACGCGTGCAAACGTAATGAGCTCCCGAGATATCTACTCCCTTCCGTCCTCACGATGAGATATGGAAATTGCTGCACCTTAGGCGGCTTATGGGCAGCACTTGGCCCCTCATCTTCTGCGTGCTGAGCCAACTAGTATAATAGTGTGCGGTCTCAGGGGAAAACATCGAGGACACTGAGTCCTCACGTGCGCACGCGACCCATTTTAATCGGTTACACTTTGGGTGAGTTGGTGCCGCCCAAATTCCATACGGCTTGGGAAAGAAACTACAAGGGCGGCGAGCGCGATTAGCCAACCTCCACAGGAGGTGCGTCCGCGATGGGAGTAGTTGAATTGCACTGCTGTAGGGAAATCCCTTCGCCGGCATCCTCCGCGACTCACTGCGCTCCGCGTAAACCTAAGCTAGGGAATACCCGAGATTGGGGTCCTTGCAGAACAAAGCGCGGTCCATACCAATATTAGCCTGATCTTGCCCTGCGAGGCTAAAGATGTCGGAGGATGAACTTAGTATAGCGGAGCCCCGCACTTTACTATCAGCGGTGCCCACCGCCTGCTAAAGGACAACCGCACCAACAGAGTCATGTATTACACACATTAGAGGTCGGCCATATGCCTATGGGTTTGAGACTTCGAGGGGTCTGTGTAGCATTGAAGTGTCCCGGGTTATTTCCGGTCGGGGCACGTCCAGGGTTAAGGACCTGGCACTCGATAAAAGAGCTTAGAAGAGTGGAAGGGTTCTCTTAGACACTCGGAGTTAAGGATGTTATGACGGCGCTCATCGACCGTGTGACAACCGGACGCTTGACCACAATCTTTTGTCTCCGTGTAGGACTTGAAGAGAACGTTTGCGTATCAGCTGAGGCATGGCAGACACTCCACGGCAACTCTATTTTATGATTCAGCTTGTAAGCGGCTTGAGGAGCCGTCGATTTAGTTTTTCAACGAGCACTGCAATAATTGCTTGCACTTTCTAGGAACACGAATAATTTTTCTAGAGCGTGCAGCACGGCGACTTCCTTGCCATGATTGCAACAAAATTAATGCCACCCTTTTTATCTGCGGGCACTTCGGGTTTTAGCAAGGCTCTGCCAACTCAGTGTTGTTCCCAATTCCAACCAGGTACAATCTGCAGCCGCGATAGGCCGTCCAAAGAGCTATTGAAGAAGCCATGCTTAGCGTCAAGATTCCTTTTCTTCGACATTCGCCGATCAGACCCTGATAGCTTAATTCGGTCGGCGCGTTTATGCACAGCATATATCGCGATTTCTGTACCCCTATATAAAAGACATCGCCGTTACCCTCACTTTTCAATAGAAAATAGAGATGAAAGGTAAGAATCATGAATTGCTCGATGGGAGTGGTTATCCAATGTCGCTATCACATTGATCGTAGATGACCTAGGAAGTTAGTAGAGCCAAATTGCAGTATACATAGCAGCACCAAGACTCCTTATGCACACGTCACGTAAGCCTGAACCAATGCCGTTCGACTAGATGAACCTGGGATTCGTTACAGGGGCGCCGCCTGGCAAAAAGGAACTTATAGTTCCGTCTTAATGGTAACGATAAAACAGAGTATGACGTGTAAAGCAGCTACGGGGGGGTCAAGCGACGACATGAGTCTTCTTCTATTGTTTTGAGCATTCACTAATCGTTTGAGCAAACGTGGTACTGCATACAGCCAACTCTAAAGCCAACAAAGCCGGGAAACGGAACTCAGAGCATGCACATCGCACGGCGAGGTCCGAGCGAAAGATACAGATCAGTGTTGACTACTTATGGGCCGACCGTCCTCGCGCCACTGTTCCATATCGGCTTTCTAGAACTCACAAGCGTACACACGATGAAGGGCACGAAGAGCTTATGACGGGATAGTTGTTTGCGTTGTATTACACCTGAGGTGAAACCCGGGTGAATGTCAAGGAGATGCCCTTCCCGATAATGGTTCGAAAACGCAGCTAGACAACTCAGAGAGACCCACTATCCCTAAACTCAAAAACTTGCCACATAGCCCGACCCGCAGTACCCGGTGACATGTATGGGCGATAGCCAAAGCGTGATGTTAGTCCAAGTAGTTAATAAGTAACCGTTTCGGTCTACATAACATAGTGCCGAGAGACTCTTTACGATAACCAGAGGCAGGCGCAAATCCGCTCTTTACCGTCAACACTTAAGCAGTGAGCAGGGGTATTGACGTCCAAAGTCAAGCGGAGCAGACTCATACAGTGCATAGTACACTACAGAGCTATCACAGTGTTAGGGAACGGTGGCGTCTGTGCCCGGCATCGTATCTTGTCCGCGCCCGAGAATGGACCATTCCGATGGGGCTGTACTTGAAAGCGACGTGGATCCGTACACCTAACCTCTTTCCACTGGCGCGTTCTAAGACAATGAAACCCGTACCTTTGCTGGATACGGGATCCTGGCTGCCCACACTTAAACGATCTTAGTTTCTTTGTTATCAGGTGACCAACGTGAGGATGGGTATGTAGTAACCGTGAGACTCGGGTGCCTTTAGCGAATTACCTGCTATCGAATATTGCGACTTAGAGGCCGTCAGTCCGTGATTCCAACCCAACCACACCTACGTCCCCCACAGGTGCTCGTTAACACAAAGTACCGATTGATCCTACAAAAGTAATAAGCACCTTCTATCCTTAGCCGTGATAGGAGGCACACGGGCGCTTGGAGGTCGCACATACGCGGAAGGATCGCCCAGGTTCGCACCTCCAGAGGTAAGGGCCTGTTCTAGCGCCACGCTAACGTCTGACGGGGGCCCCTGCACTAAGTGGAACGACCCCCCTGGCAAGTACTATAGCATGACTACACTTAAGCTCGCCGCGAAGCTTCAAACTCCTATCACGACTTTGGTTTACAAGTCCCGCCTTCATTTCCAGAATGGGGCGTCTACACATTCTCTTGCGATAATGAGTGAGAGCACGAATGAGAAGGGGCGAGGTTCACGGGCGCTATTTGGCACGGTCTATGCTGGTGTGAAACAGCCTTGTTGCGTCTGGCCAATGAACTTGCAGTAACACAGCCCGTCGCTTGTATATCACTATTCCTTGGAAATTTGTAGGCACATAGCGCCGCTTCCGCGCATTGCCTATCGAATCTGCACAGCGTTACCAGGGCCGACAGGTTGAGCGCTATCCCTCGCCCACGATGCATCTCGGATATCATCTCTAACTAGAGGGGTGGAGTGGTCACTTTTCCATATCATTCCAGTGGTGGCGAACTCCTATAGTTGCGCGAAGGGCGCCCGGGTAAAACTCGCACGTAAGAACCCTGACGTTGAATAGGGCCCAGGAAATTTTATTCCAGGGCGAGTCATGCCTCGACGTGGCGAGCCGGCTTGAATCGACCTGAGTATTAATTCCCCATACGTTATGGGTAGTTTCATGGCGGAAAGCTACCCCGATTATAAGTATTTGCTAACCGGACTTAACGATGGACCTCAAAAGCTTTTATTCAAAACCATGCTTATAGTTGAACGTATCTTGAACGAAATTCTTTTGTCTCATAGCCGGTTCAAGCCACCAGTGTTGACTACTCGTCGCAACTTAAGGTACGCGCACGGGTCAGCCTACGCCCTTGGCTCCACCTAGTTATTTTGATCCAATTCCATACTATACTGCGCACCGGCCTCTACTGCTGCCAATTGCCTTAAAAATCACACCATCATCTAAGCCTCAGCATAGAGGGAAAAATGGGATAGGTCATTAGGGTATCGTTGCCAAGTGATGGTAGCAGACCAACCATCTAATAATCTATGAGCCAGGAGAAGCATGCTCGTGAGATGGATGTCTTTACCCCTTCATGGCAATTCGTCTTTCTGAAAACCACGGCAACGCGTCCCGAGACTCTCTACAATCCCCAGGGCAGTCGTTCAACTTCTCCCTTCCACATTCTGTGGCAGTTCCCAGCGGAGGTATGTCTACTCTTGAGTTCGCTCACTTATTCACGGCTTTCCGGCCGGCCGAAACCGTAGTGTCCTGTCTAAGGGGCATTGCTCCAGGCGGCGGATCTTGTCCTAAACCTAAATCCCTTTCCCGGCATTTATGCTGCTGTTATAAAACATACGTCCCTTGTTGGTCCGAATTTACGTAGGTGTGCTGCTAAAAAGCGAGTTTAAAAATACCCAGACATCAGCAATTAAACCGATTCGCCGGTGGTACGGCACATACAACTGCAATGTTTTTTATGCATAGGATTGTCTGAATTTAATTCTTCCTTTGAACCCATAAGTGTTGGCGCTACTTCATGTGCGTGTCTAGGTCAAACTAACCAGTGGATAGTGATTGAAACGGGTCGCTGTATACGTTTTCGAAACATCGCTGAATTTTTGGCTGTATTCGCATGTCGTAATGCATGATAAAGCGACGTTCTTATAGCTATCCCGATTCCCGACGAGACAATTGACACGACGTAACCCGCACTAAATCCCTGGCTGTGTTGCTTTGGTGTTCAGGAGGCCTGCTTGTAATTGTATCACTAAGGCCAATGATCCGACATGGCCACGAGCAATCTAGATTCCCGGTGGTTCCGAACCTGGGTGAGCTTCGTATCCTTCCTATCCTAGGCCGACTTAATTTCACGGTTAAGCATATGGCACACGCGTAGGATAGGTATAAGGGTCTTCGCGTAAGTGATCCCGACGCGCAACGGCACCGCGCCATGAACATAAGTCCAGCGCCCAGCATTTTAAAATCTGTCGACGCCATCGTGCGGTTTACTTTTAGACCCGTCTGACCACATTGCAGCTGACGTCGTGGAACCTGCACTCGCTCGTCCCCACGTTCTCATCGAGTCGCGGTTGCTAATCGCCGTCTTAATCTAATCGCACACATCACAGTTCCAGAGCTGAAACAGTCCATTCTTTGCTTCAACACGGCAGCTAGTTCCTATTCCCTCCGCGAGTACGCTAGACAACCGTTACTCGATCATTGATAGCTTGCAACCTCGGGGGACTTTACCCGACGCGGCTGTGATGGCTTAGTTCAGCATCTGCCCTGTATGGTACAATACCGCTCTGTGTTGATTCGGACCGTAGACACGATTGTTTGTTCCGTGTATTTTTTGATACCGATGGAGGTACATCAATAGTTCATCTTTCCGAACGGAGACTAGCGAGTGTAGGTGGAAGATCTTCTACCAATCGTACCGCTCGGCACCGTCGAGTTTGCTAACAAAGCGCTCATTTTGACGGGGCCCACCCTGTCCTCATGCCCGTGGGGAGACCGGGCACTATGGCTTGCAGTAGCTGTCAGAAGTCACACTACAGGGCGCCTTCCTATTCCCAGTAAGGTTCTGTATGTCGTAGTACTTTACCAGTTGGGAATTCTGTATGAAGGAGAAATCTTGGCCTCCGACGTCTGAAAACGCAAATATTATCTTCATCCGCTGGGACTTTACATGACGGAGTCGGGCTCATAGGCTGGAGCTGGGTGACGGGCGATCTGGCAGGGGATGTATCTATATCTTGTATGGGATCCGCTACTGTGGAACAAATCTGGGACTTGAATGGCGCTACGCCTCAACCGAGCACCGTGTGCGTGATATACAGAGAATACATTACGGATCTATATTAGACGTAGAGTGCAGATGCAAACCCGATCTTGCCTCCCTCAGAACGAAGACAAGCCACGTATTTAATTTCGCGTCCCCGCTGAATGGGAAGACACTCGTATAAACAGCCAGTTGCCCAGCGCCCAGGCCACCAGCACAAACAGCGTCGGCAGAGTAGGTTTCTACCAGACAGAACTCTCTTTCCACGTCCGTACGTCTATCATCGATAACTGCTCACAATTATTGGGCTTAAATAACGACGCACTAGGGGCGCCTAGTGGGGGAGGAGGCAACTTGAAGCTCGACAAACCCTTCTCGTGAAGGTTCGGCCCACGGTCTCGTGACCTTGTCCCGAATCTGAATCGACATAGAGAGAGCACAACTGACCTTCGTACCCTCGAACGTCGTAAAAAGCGTCTTTGTGTGGCAAGTATCGTTATTACCGGTCCCTCCATCTCCGTAGTTAAGGGTCCGCCTTACAACCCAAAAGTCCACTTGGGGCCCAACTTTACTCTTAAGCGCCGTTGAGCCTGTCGTGGCTGAATCAACAGCAGCCGTTGCGAGTCTGGACGAAGGTAACTCCCGGGTGGGACGGATGGAGAACGGTTCATTCGGTATTGGGGATGTAGCTGGCGGGCCAGTCACAAGCAGTCATTGTCCGAGGAGTTGGCTTTAACATGCACGGGCAAGTCTGCAAAGGGAACATAAGCCGTAGCTAGTGTCTGACTCGCTATTGGCGTGGAGGACCAATGCCACGACGGGGAAGACTGAAGATGGTGGGAAATCTCCTGTTGAGCACGGCTCTTTACTGCAGCAATAGTATCAGTGAGGCCTATACGATGAATACTATTACGTCCAGGCAGCTGGTCAGACGTTACCCTTCCGCCAGTGATGTGTCGACCATTGGGCTTAGGGTTCAAGTGCGTTACTTTTGGTAGCCGTTCCTTGAGGACATAGCGGCTCTCCGGAGCTCGAATCCTGACGAGAGGCATTGGAGAAGGATCTATGAAACCGCTGCAACATTCCGCGTACCGCTGCCGGTGCTTCAGGTGCGGGGATTACGCTGTACGAACGAAAACTGTAAGGCTGCACGCTATGGTGTAGCCTCTGACGATTAGAGGACCAGCCACGCCACCGTCTCCACGCACGCCAGACGTCAGCTGCCATGACGCTTATCTTTTCGGTACCACGGTCTCTCTCATACCTCTCGGGATGTAAATGGGCTTGGGTACGCTAGTCGAAACGGTCACGGTACGCTTATTGTTGTGAGCCAACCCCTGGGTCGTGGCCAATCGTAAAATCATTGAAGCGTATCAAATCGTCATTGAGGCAACCGAGAGGTCGACACATAGCTGAAAAGTGTCCCGTATTCGGTGGCGACACTGATACGTCGTCTTCGCATATCGTAAATACTAGGCGGTCTTCTCTACAAGCACTCTGCAACGCTTTCATTTTAAGTAACGACTGGAAACACCACCTCAGTTAGCCTCTGCCGTCTGGCCGGGTTTATTAACCATGTTGGTGAGCTAAGAAGGGTTGTTCTAAATACCCTCCCGTACTGCAAACCTCGGAGTACGTATTTAAAGCCATGATGCATTCAGGAGTCGACTTACTGTTTTCGCGGTGGAAAATCGGAGTATATGGCATATGACCGTGGAGCAGTAGGGGGAGGACTTTGGCCGAGGATATGTTCGGAACACAGACGATGATTCGCAGAATTGCAAAACACGACATCTGGTTGCAGGCGTTAAAAGGTCTAACCGAGTTGGAAGGTTTTAAGCACCGTTTGGAGACAGCCTAGTTCTCCGGCGCGGTACTTAAAGCGACGCCTGAATCCCTACAAGCAAGTTCGCCAGTTTTTCCTCTATTTATTGGCCGCATTCCCTCGGTTCCTTAAATATATGACGCGTTCCTAACATGTCCTTGCGTTTTTCAACGATAGCCAATCCCAAGCACGGCAGGGCGTTTTGTGCATGGACAGAAGCTTCTACCCGCTGAGACTGGCATAACCTGTTTGTAACTCGCGCGCCGGTTGAATTCCCGGGAGTCATGCGAGCTTCTTTAGCTCCCCCCACTCGGTCTCAAACCCATGGTGTTTTGCTGATAAAATGCAAATCCAAGCCTGACGACAGCTTCGATTACAGCTGTACCATCGCAGGGCCTTGGTACTCTTCTAATTCCGCATCAAAAGGGGATATTATTAATGCTGTAAGTGGCTTTACTCCTTGTAAGAATGAGGGTCTATGTTCGGCACAGGAGTGTCCCCATTAATACACTTCCGGTAGCTCCCCATTCGTCGTTGCTTATAGTTGTCGGTTTACACTAGATACTCATGGTATATGTAACTAGGATAAATGGGAAGACTATTAACATCCTGCTGGACTCAACTGGAGTTTCCAGGGGGGTTAGTCGGCCATACCGCAGTCTACTTTCCAAAATTCCACTAAACCCTTGAGGTGGACCAGAGCACTGTGATGGCTGCCTGTCCCCCGCCATTGTCAGCGGATAGCTTCGTGACGCCGGCGACTGGGAGCAAGCGCCGTAGAGCCACGCTCTGTAACCAACAGTAACTGGCCGAATGGTCTTAACTGCGGCAGAATCCATCGTAGTAATTTGATACATCCGGATCTTCGGTGATTGTCCAAATATTTCCCGTACATGCGGGCGAAGGTAGGTACTGCGCGGGTTGCCATCCCTTCGTCGCCGGACTTGTACAAAAATAATGGGAGATGAAACGGAACACTTGCGTCTTTCCATTAATCAGCAGCGCTTAGTAACCTGCAACTGAAAAGGCATAGAGTCCCGACGAGAACTGCGACAAAAAAATTCTCTACAGTTGTATTCCGCGTTTAACAACCATGGGATTCCCAGGGTTACTCAACATGATAGAAAGCCTTATAAGTAGTGTGCCGAGTTTCCGGGCCAACGTGTAGAGCGCGCATATGAAGAATCCTCGAGGAAGCACTGCTCCGGATCCATCCTAGAGAAAGGAACCGCCTCCCGTACTTTCAAGCAGATCGGGCACAAGGGGCTGTCCGAATACGGAGAGATCGTCAAGTAGATGCTCAACTATCCCAGCTGAGCCCCAGGGCAACGTCAGGTGGTTACGCTTGAAGCAGACACCTCGACAATTGCAGCGCTGTTATTAAGTTGGGTAATCACGTCCTAGTTCGCCTATCTTATGTCCGTGACATAGAGATGCACAATGGAAGGCCCGAATCTACGTTGGGCGATGGGTTTCGACACACTACTATCGAATTTCAAATGTGGGCTTGTTTAATAATAGAAACAGTCAGATCGCTTATACCGGAGGTAAAGGACGATGCCACTGCACGAATGAAATTTAGTAAGCCCACATCGGCTTTGACTTCTGCCCCACATCACTATCGGATACTTTACTTGTAATGACAGCTACAAGTACGGTAAGTACTTAACTCTGAATAGCCCTATGAGATGAAGACATGATTCCTATGGGTAGTCAGACTGATTGGTTTTGTAAATACAATGCTGACACCCAGCATTCAGTTTCACATCGCGACTGACATTCCTCGTGGAAGATTGCAGTGAAAACTCGGCTACGTATAATCGATTAACTCGTAGCAGCGGATCTTAGAGGAATTTCGCAGACACCACCAGTGGGAAACAGCAATGTAATCCGTAACCTAGCCGGCTACCCGGACATTGTACAAGGGCCGGTCTACCGTGCCTCTGTCGGCTTCGGAAGACGACCACTGAGCTCCGAGAATCAGATAGGGCGGTAGTGTATTTTTATCAAACAACTGAAGACATGCTCAGGCTGTGCTTGGCTCCACCGTGGACTGTTTGGGAAGATGCTGTCTGAATGCAAAAAACTTTTCGAGCTGATCGCCCACGTTTAAAGGGTGTTATGTTGTCACTTCTGGTCTCAAAAGTATTCGCGTCTAGTTCAGGCCCTTGCATCTGTAAGTCTTGAGTGGCATGTAGCAACCTGATTGTCGCGTTTAGCTCGGCTCAGCACGTCGCAACTGTTGGAACACCCACGATTTACCTCGCTGTTCACCACATGGGACAACTAAAGAGTGAGTTCCATCCGTACCATTCGGAGTCAGAGCAATAAGTACGAACGCGCGCGGACTTGAGTCTACTAACGAGACTAAACGATGAAGAACGGGTTGATGCACGTGGCGCGTCCACTTAGGTATGCCTTTGTGACGAGTGTGCGAGTAGTGGGTCAAGGACGTGCTGAGCGATACTATTAACAGTAGTTATGTCCGAACGAGCAACACGAACTTGAGCTTTTGACCAGTGGAGTGACTTCAGGTTACATGATATATGCAGCACGGGCATGTCCAGCCTGGAAGGACTATTCCGACGCGGCGCCTAAATGAAATAATGGTTCCATGGGTGCATTATGTTCCGTTTAGGTCCAAAAGGGACTGAGACCTAGTCTGACAGCGCATCCGAGAATGCACAATTCCTCCAAAACTTGACTGTGCCGGATCGTACCCTGCACATTAAGAGAGCCCAATTTGTCCTGGAGTGGCACTGATCCAAAATTACGGCTCAGGGTTTGAGGCTGTGCCCAACACTAAGTCTTACTTAACAAAGTAATTATTGCTATCGACAAATGACCCCTGGTCGCTCTATCCAATGGGCGTGTCCATCCATCGTCCTCGGGAATCCGGTTACCGACAGGTGAAGGCATTTTACCATAATCGATCTAGAATGGAGTTACAGCCACTCAATAGCGCCAATCCACTCAAAACGCATCACGTCAGGCTCCATGCGGGCGCGGAAGGCTTTAGCCCGTAACCATGAATTTCACGTAGCATGATCGTAGCGAATCCTTGCAACACCTGATAGGTAGCATGTTGCCTTGCCTTATTGCGTGGACGGTAAGAGAATTCGTAAGACGTCTAAAGTCCACAATCTCTTACGCCATAAGAGTGCAACCAGAACGAACAACAAATGTGTTATATAGAAAAGTGGTTTTCATTACCCTGTTAGGGTGTCTGCCGAATAAGTCGGATAATGATATCGTTTACGACAACGGTACTCAGGTACCATCCGGAGGTGTTGGAGATGTCGGCTGAAAAAGGAAGAACTTCCGCCTGGAAGCCGCGGAAGCTGTCCGATAACTACTAGTTCTTAATCTCATGTTAGTCACCTTGACGCAGCCAATGCGAAAGTGTCCACGGTCGGCCTGACAACGTGTGGAGATCCGGTTGTCCAATGAGTCCTAGTTAATAAGAGTGCAGTGCCTCGTATGACTGGCCGTGGTCGCCTGTATACTTTGCTGCTACCGGCAAGGATCGGAGTTAAGTTGAATGACGTATAATATAACGGCTGCGCATAAAGTTTTGTTGGAAGGCACTCGTCCTTGGGGAGCCATTGCTAGGAGGGGAAAGCACACGTAGATATGTAGCTAGTCCCTCGGCAAGCATCCGGGCTAGAGGATGAGGGAAAAAGGGGCCAATAATGGGTTAGCGAGCACTAGACTTATCCGTCATGCAGGCCTCCGATGGTCAGAACTCACCTTTGCTGCACTCATGGTGATGAGACTGCGGCATGGAAACGAGAAATATGCCACCCAGTCACTTTGTCGGTACATAAATTAGTTCCTCGCGATGTAGTTGACGTAATTGGGGTGATTTTTGCCTGACATAGTCATAGTCGAACTGGACCTTTCTACGCAAGGCCCCGCGACCCAGTGCTCCAGCGACGTCCTTCGCCTTTGTGTTAGCCAGGGACGCATACGTAGACGATGGCGAATCGTAACATACATTTCCATCAAAATACATACTGAAGTAAAAAGAGCGCAGTGTAGGATTGGAAACGTGACTATGAATCTTTGAAGTCATCACACGGTTATGAGTCCCCGCTTCCAGAAGCTCGAAGTATTACGTGCGTTGACACAAACCGTCGCGCTGAGGCTCGTCGTTTTGCCCCCAAATTTCTTCAGGGTAAGATTGCTTTCCCGCAAATTTGGACCAGTACCGCTATCCGTTGAGCGCCGGAGAACCGTAAACCATAGCTTGGGGAACTGTATCTCGATCTACGCATATTTTAGAGAATACGTGAAACTATACACACGCGAGGGAAACACTACGCATAGATGTTCGGATCGCGAGGCCCTTGCGTTGTCTTTAGGGTACGACCTGGTGCCCGCTTCTGTTTTTTCCACACAGCGACCGTGCTCGTGAGCGGAATTACCGACAAATAGTGTATTCTTCAATAATTCGACAATCGGAAGATAACCACCTATCTCTCCTTTGTCCCTCTGTTCAGCACCAAAGCTACTAAGGTGTGGTACTACTTGCGGCATCAGGGATATCCATGATCACCGAAGGATGCCCGTACAAATGTGTACACAAACTTATTCAATCTCAAAGAAGAGTGCAGTGGTGTTTTGAGATACTAGCGTAATTACGGTAGCGGTACTGCGTTAAGCCTTTGCGGCGAAGC
		</sequence>
    <sequence><taxon idref="Location_4_3_0|27.23343001626852"/>
			ACATCCCGTCACCGTGGAGCCAGTAACTCCCGGCTCTGTAATCCCAATCAGTTTTTGAAGTATACGGAAAAAGTTTCAGGTTCCCCAGTTCATGTGAATCCTGGGTCCAGAAACTCGTGCGGAACGCGGTAGTGACCCGTTTCTTACACCGGTTGAGGGTTGGAAGCCTTAGCCTTTCCACATCTATTGTGAAGTCTAAGGCTCCAGGAGGATTCCGGCATAAGGTTCCATGCTTTCTCAACCTATGCGTAGTCATCAAACACGGATTGCGATAAACAGGAGTAGCTAGTGTTTCAATTGTGGACCCGTCCCTCTTATGCCCCACCAGTCGGGAACGTAGCTGGGCTGACATCTTCTGTTCAACCGGCTGTTCCTAACACAGCCAGCAATAAAAAAGCAATTAGCTTTGCAGTCCGTGATGGTTACTAACTTGATGAACCTTCGTAAGGGTCGTGGCCCCGGACTTAACCGCGACGAGTAGGACTACTAGGTACCAGTGCCTCATTTTTTTATGGTCACGATCCGCGAGCTGCCGCGGAGCAGTTCTCCAATGCTGGGTGTTGCGTCAAGGGTTACTCCCGTACTGCATGTAACTAAGTTTTACCCAAGAATTGTGACTGGGGGCAGCGCTACGGATTCCTCGAGGACCGCTGAACATCGATTAAGGCAATTGGTGTGTAATAGAGTTATGTCTGCGGAGAGCCTTTCGTGAGGGGGGTGCCAGACTACTGAACGCTTATGTAGTTGAGCCGCACGACTACAAGTGAAGCAAACATGCCTTTCAATTTGTTCGTGCACAATGTTATTATACTTACAAGTACCAACACGGAACTATGTCCCATCCACCTCGCTCTGCCCGAACGTTAATTGTTTATAGACGGCCACTCTGGGCTCGTCACTGCACAGCTCACTAACCTTACCGTCGGATCGCAGAGGTTCTCGCGGCACCAGTTTGCTATCCTTATGCATTGTCAGAAAGCCTCAGTATAACGTCACTAATGATGAACCCCGACCCAATCTCCAAGAGTACGCGAATGCGGACATTGAACTTTCCGTGATGGACCTCACAAAAGGTTCGCAACTACCTCTGATACCGCAATTCAAAATTCCAACCCTGTTATTGAACGTCCCACGTTAGCACGCTCCCAAGGCACACGTGTTTGAGTTCAGGTTTCTCTGTGGCGGGAATCAGAAAATCTATCAAGTCAGGAGGTTGGGGTTCGGTTAACCCCGTCGAGGCTTAACACTTAACTCGTATGTACTAAACGCCATCACTAAACAAGCTATGGACTCATGAAGGATTCGTCGAAACACAGGCCTCGAGGGGAGTCCTAGTCCTATAGGATATCTTTCGCCCCGTTCACGTTTTGGAATGCTCTAAATTCGTAGCTCAGCCGAAAACCAATGCCTGGGCTGCTCCCATGACGCGTCAATTTAGGTTGATTGCCGAGAGGTGCACCCAGATGCGCGACTCAAGGGGAACATGTAGGCACCCGTAATATTGGCGGGTTATGTTTCTCTCCTCTTTTCGGAGTCACTGTCGGCTTTCCGTGACGTCTGTGTGCTCACAACTATAATGACCAGATCCCACTTACGAGCCAGCCATTCTATCTGTTATTGGATAGGCGCTCAGACCAAAACAGAAGTAACAACCCACGACCTTACCAAACGATGAGTGCTCCAGTCTTTGCAGGTTGTCTTAAAGTACTGCGTCGGTCCTGTCACCCGGGCACGTCCTCATTAGCGGATGGGGAGGCTAGATGAAAGCACGGGCTTCAGGCAAAGCACTAGCGCGCAATCGTTCTGTTCGCGCGAGCCGATTGACGCATCGTTCCCAGAGGCTGCGGCTCGGATCGCGGGACCGTAGACTCATCTGAGTCTGCGGACGCGGCATACAGGGCGGGCCTCGAAGGGCCATGGACGGGTCGGGCCTTAACAGCAAGAAGTACTTGAGACCAGAATTTTGCTTCCGGCTATTGGGGGTCATTTCACGCGTGCAAACGTAATGAGCTCCCGAGATATCTACTCCCTTCCGTCCTCACGATGAGATATGGAAATTGCTGCACCTTAGGCGGCTTATGGGCAGCACTTGGCCCCTCATCTTCTGCGTGCTGAGCCAACTAGTATAATAGTGTGCGGTCTCAGGGGAAAACATCGAGGACACTGAGTCCTCACGTGCGCACGCGACCCATTTTAATCGGTTACACTTTGGGTGAGTTGGTGCCGCCCAAATTCCATACGGCTTGGGAAAGAAACTACAAGGGCGGCGAGCGCGATTAGCCAACCTCCACAGGAGGTGCGTCCGCGATGGGAGTAGTTGAATTGCACTGCTGTAGGGAAATCCCTTCGCCGGCATCCTCCGCGACTCACTGCGCTCCGCGTAAACCTAAGCTAGGGAATACCCGAGATTGGGGTCCTTGCAGAACAAAGCGCGGTCCATACCAATATTAGCCTGATCTTGCCCTGCGAGGCTAAAGATGTCGGAGGATGAACTTAGTATAGCGGAGCCCCGCACTTTACTATCAGCGGTGCCCACCGCCTGCTAAAGGACAACCGCACCAACAGAGTCATGTATTACACACATTAGAGGTCGGCCATATGCCTATGGGTTTGAGACTTCGAGGGGTCTGTGTAGCATTGAAGTGTCCCGGGTTATTTCCGGTCGGGGCACGTCCAGGGTTAAGGACCTGGCACTCGATAAAAGAGCTTAGAAGAGTGGAAGGGTTCTCTTAGACACTCGGAGTTAAGGATGTTATGACGGCGCTCATCGACCGTGTGACAACCGGACGCTTGACCACAATCTTTTGTCTCCGTGTAGGACTTGAAGAGAACGTTTGCGTATCAGCTGAGGCATGGCAGACACTCCACGGCAACTCTATTTTATGATTCAGCTTGTAAGCGGCTTGAGGAGCCGTCGATTTAGTTTTTCAACGAGCACTGCAATAATTGCTTGCACTTTCTAGGAACACGAATAATTTTTCTAGAGCGTGCAGCACGGCGACTTCCTTGCCATGATTGCAACAAAATTAATGCCACCCTTTTTATCTGCGGGCACTTCGGGTTTTAGCAAGGCTCTGCCAACTCAGTGTTGTTCCCAATTCCAACCAGGTACAATCTGCAGCCGCGATAGGCCGTCCAAAGAGCTATTGAAGAAGCCATGCTTAGCGTCAAGATTCCTTTTCTTCGACATTCGCCGATCAGACCCTGATAGCTTAATTCGGTCGGCGCGTTTATGCACAGCATATATCGCGATTTCTGTACCCCTATATAAAAGACATCGCCGTTACCCTCACTTTTCAATAGAAAATAGAGATGAAAGGTAAGAATCATGAATTGCTCGATGGGAGTGGTTATCCAATGTCGCTATCACATTGATCGTAGATGACCTAGGAAGTTAGTAGAGCCAAATTGCAGTATACATGGCAGCACCAAGACTCCTTATGCACACGTCACGTAAGCCTGAACCAATGCCGTTCGACTAGATGAACCTGGGATTCGTTACAGGGGCGCCGCCTGGCAAAAAGGAACTTATAGTTCCGTCTTAATGGTAACGATAAAACAGAGTATGACGTGTAAAGCAGCTACGGGGGGGTCAAGCGACGACATGAGTCTTCTTCTATTGTTTTGAGCATTCACTAATCGTTTGAGCAAACGTGGTACTGCATACAGCCAACTCTAAAGCCAACAAAGCCGGGAAACGGAACTCAGAGCATGCACATCGCACGGCGAGGTCCGAGCGAAAGATACAGATCAGTGTTGACTACTTATGGGCCGACCGTCCTCGCGCCACTGTTCCATATCGGCTTTCTAGAACTCACAAGCGTACACACGATGAAGGGCACGAAGAGCTTATGACGGGATAGTTGTTTGCGTTGTATTACACCTGAGGTGAAACCCGGGTGAATGTCAAGGAGATGCCCTTCCCGATAATGGTTCGAAAACGCAGCTAGACAACTCAGAGAGACCCACTATCCCTAAACTCAAAAACTTGCCACATAGCCCGACCCGCAGTACCCGGTGACATGTATGGGCGATAGCCAAAGCGTGATGTTAGTCCAAGTAGTTAATAAGTAACCGTTTCGGTCTACATAACATAGTGCCGAGAGACTCTTTACGATAACCAGAGGCAGGCGCAAATCCGCTCTTTACCGTCAACACTTAAGCAGTGAGCAGGGGTATTGACGTCCAAAGTCAAGCGGAGCAGACTCATACAGTGCATAGTACACTACAGAGCTATCACAGTGTTAGGGAACGGTGGCGTCTGTGCCCGGCATCGTATCTTGTCCGCGCCCGAGAATGGACCATTCCGATGGGGCTGTACTTGAAAGCGACGTGGATCCGTACACCTAACCTCTTTCCACTGGCGCGTTCTAAGACAATGAAACCCGTACCTTTGCTGGATACGGGATCCTGGCTGCCCACACTTAAACGATCTTAGTTTCTTTGTTATCAGGTGACCAACGTGAGGATGGGTATGTAGTAACCGTGAGACTCGGGTGCCTTTAGCGAATTACCTGCTATCGAATATTGCGACTTAGAGGCCGTCAGTCCGTGATTCCAACCCAACCACACCTACGTCCCCCACAGGTGCTCGTAAACACAAAGTACCGATTGATCCTACAAAAGTAATAAGCACCTTCTATCCTTAGCCGTGATAGGAGGCACACGGGCGCTTGGAGGTCGCACATACGCGGAAGGATCGCCCAGGTTCGCACCTCCAGAGGTAAGGGCCTGTTCTAGCGCCACGCTAACGTCTGACGGGGGCCCCTGCACTAAGTGGAACGACCCCCCTGGCAAGTACTATAGCATGACTACACTTAAGCTCGCCGCGAAGCTTCAAACTCCTATCACGACTTTGGTTTACAAGTCCCGCCTTCATTTCCAGAATGGGGCGTCTACACATTCTCTTGCGATAATGAGTGAGAGCACGAATGAGAAGGGGCGAGGTTCACGGGCGCTATTTGGCACGGTCTATGCTGGTGTGAAACAGCCTTGTTGCGTCTGGCCAATGAACTTGCAGTAACACAGCCCGTCGCTTGTATATCACTATTCCTTGGAAATTTGTAGGCACATAGCGCCGCTTCCGCGCATTGCCTATCGAATCTGCACAGCGTTACCAGGGCCGACAGGTTGAGCGCTATCCCTCGCCCACGATGCATCTCGGATATCATCTCTAACTAGAGGGGTGGAGTGGTCACTTTTCCATATCATTCCAGTGGTGGCGAACTCCTATAGTTGCGCGAAGGGCGCCCGGGTAAAACTCGCACGTAAGAACCCTGACGTTGAATAGGGCCCAGGAAATTTTATTCCAGGGCGAGTCATGCCTCGACGTGGCGAGCCGGCTTGAATCGACCTGAGTATTAATTCCCCATACGTTATGGGTAGTTTCATGGCGGAAAGCTACCCCGATTATAAGTATTTGCTAACCGGACTTAACGATGGACCTCAAAAGCTTTTATTCAAAACCATGCTTATAGTTGAACGTATCTTGAACGAAATTCTTTTGTCTCATAGCCGGTTCAAGCCACCAGTGTTGACTACTCGTCGCAACTTAAGGTACGCGCACGGGTCAGCCTACGCCCTTGGCTCCACCTAGTTATTTTGATCCAATTCCATACTATACTGCGCACCGGCCTCTACTGCTGCCAATTGCCTTAAAAATCACACCATCATCTAAGCCTCAGCATAGAGGGAAAAATGGGATAGGTCATTAGGGTATCGTTGCCAAGTGATGGTAGCAGACCAACCATCTAATAATCTATGAGCCAGGAGAAGCATGCTCGTGAGATGGATGTCTTTACCCCTTCATGGCAATTCGTCTTTCTGAAAACCACGGCAACGCGTCCCGAGACTCTCTACAATCCCCAGGGCAGTCGTTCAACTTCTCCCTTCCACATTCTGTGGCAGTTCCCAGCGGAGGTATGTCTACTCTTGAGTTCGCTCACTTATTCACGGCTTTCCGGCCGGCCGAAACCGTAGTGTCCTGTCTAAGGGGCATTGCTCCAGGCGGCGGATCTTGTCCTAAACCTAAATCCCTTTCCCGGCATTTATGCTGCTGTTATAAAACATACGTCCCTTGTTGGTCCGAATTTACGTAGGTGTGCTGCTAAAAAGCGAGTTTAAAAATACCCAGACATCAGCAATTAAACCGATTCGCCGGTGGTACGGCACATACAACTGCAATGTTTTTTATGCATAGGATTGTCTGAATTTAATTCTTCCTTTGAACCCATAAGTGTTGGCGCTACTTCATGTGCGTGTCTAGGTCAAACTAACCAGTGGATAGTGATTGAAACGGGTCGCTGTATACGTTTTCGAAACATCGCTGAATTTTTGGCTGTATTCGCATGTCGTAATGCATGATAAAGCGACGTTCTTATAGCTATCCCGATTCCCGACGAGACAATTGACACGACGTAACCCGCACTAAATCCCTGGCTGTGTTGCTTTGGTGTTCAGGAGGCCTGCTTGTAATTGTATCACTAAGGCCAATGATCCGACATGGCCACGAGCAATCTAGATTCCCGGTGGTTCCGAACCTGGGTGAGCTTCGTATCCTTCCTATCCTAGGCCGACTTAATTTCACGGTTAAGCATATGGCACACGCGTAGGATAGGTATAAGGGTCTTCGCGTAAGTGATCCCGACGCGCAACGGCACCGCGCCATGAACATAAGTCCAGCGCCCAGCATTTTAAAATCTGTCGACGCCATCGTGCGGTTTACTTTTAGACCCGTCTGACCACATTGCAGCTGACGTCGTGGAACCTGCACTCGCTCGTCCCCACGTTCTCATCGAGTCGCGGTTGCTAATCGCCGTCTTAATCTAATCGCACACATCACAGTTCCAGAGCTGAAACAGTCCATTCTTTGCTTCAACACGGCAGCTAGTTCCTATTCCCTCCGCGAGTACGCTAGACAACCGTTACTCGATCATTGATAGCTTGCAACCTCGGGGGACTTTACCCGACGCGGCTGTGATGGCTTAGTTCAGCATCTGCCCTGTATGGTACAATACCGCTCTGTGTTGATTCGGACCGTAGACACGATTGTTTGTTCCGTGTATTTTTTGATACCGATGGAGGTACATCAATAGTTCATCTTTCCGAACGGAGACTAGCGAGTGTAGGTGGAAGATCTTCTACCAATCGTACCGCTCGGCACCGTCGAGTTTGCTAACAAAGCGCTCATTTTGACGGGGCCCACCCTGTCCTCATGCCCGTGGGGAGACCGGGCACTATGGCTTGCAGTAGCTGTCAGAAGTCACACTACAGGGCGCCTTCCTATTCCCAGTAAGGTTCTGTATGTCGTAGTACTTTACCAGTTGGGAATTCTGTATGAAGGAGAAATCTTGGCCTCCGACGTCTGAAAACGCAAATATTATCTTCATCCGCTGGGACTTTACATGACGGAGTCGGGCTCATAGGCTGGAGCTGGGTGACGGGCGATCTGGCAGGGGATGTATCTATATCTTGTATGGGATCCGCTACTGTGGAACAAATCTGGGACTTGAATGGCGCTACGCCTCAACCGAGCACCGTGTGCGTGATATACAGAGAATACATTACGGATCTATATTAGACGTAGAGTGCAGATGCAAACCCGATCTTGCCTCCCTCAGAACGAAGACAAGCCACGTATTTAATTTCGCGTCCCCGCTGAATGGGAAGACACTCGTATAAACAGCCAGTTGCCCAGCGCCCAGGCCACCAGCACAAACAGCGTCGGCAGAGTAGGTTTCTACCAGACAGAACTCTCTTTCCACGTCCGTACGTCTATCATCGATAACTGCTCACAATTATTGGGCTTAAATAACGACGCACTAGGGGCGCCTAGTGGGGGAGGAGGCAACTTGAAGCTCGACAAACCCTTCTCGTGAAGGTTCGGCCCACGGTCTCGTGACCTTGTCCCGAATCTGAATCGACATAGAGAGAGCACAACTGACCTTCGTACCCTCGAACGTCGTAAAAAGCGTCTTTGTGTGGCAAGTATCGTTATTACCGGTCCCTCCATCTCCGTAGTTAAGGGTCCGCCTTACAACCCAAAAGTCCACTTGGGGCCCAACTTTACTCTTAAGCGCCGTTGAGCCTGTCGTGGCTGAATCAACAGCAGCCGTTGCGAGTCTGGACGAAGGTAACTCCCGGGTGGGACGGATGGAGAACGGTTCATTCGGTATTGGGGATGTAGCTGGCGGGCCAGTCACAAGCAGTCATTGTCCGAGGAGTTGGCTTTAACATGCACGGGCAAGTCTGCAAAGGGAACATAAGCCGTAGCTAGTGTCTGACTCGCTATTGGCGTGGAGGACCAATGCCACGACGGGGAAGACTGAAGATGGTGGGAAATCTCCTGTTGAGCACGGCTCTTTACTGCAGCAATAGTATCAGTGAGGCCTATACGATGAATACTATTACGTCCAGGCAGCTGGTCAGACGTTACCCTTCCGCCAGTGATGTGTCGACCATTGGGCTTAGGGTTCAAGTGCGTTACTTTTGGTAGCCGTTCCTTGAGGACATAGCGGCTCTCCGGAGCTCGAATCCTGACGAGAGGCATTGGAGAAGGATCTATGAAACCGCTGCAACATTCCGCGTACCGCTGCCGGTGCTTCAGGTGCGGGGATTACGCTGTACGAACGAAAACTGTAAGGCTGCACGCTATGGTGTAGCCTCTGACGATTAGAGGACCAGCCACGCCACCGTCTCCACGCACGCCAGACGTCAGCTGCCATGACGCTTATCTTTTCGGTACCACGGTCTCTCTCATACCTCTCGGGATGTAAATGGGCTTGGGTACGCTAGTCGAAACGGTCACGGTACGCTTATTGTTGTGAGCCAACCCCTGGGTCGTGGCCAATCGTAAAATCATTGAAGCGTATCAAATCGTCATTGAGGCAACCGAGAGGTCGACACATAGCTGAAAAGTGTCCCGTATTCGGTGGCGACACTGATACGTCGTCTTCGCATATCGTAAATACTAGGCGGTCTTCTCTACAAGCACTCTGCAACGCTTTCATTTTAAGTAACGACTGGAAACACCACCTCAGTTAGCCTCTGCCGTCTGGCCGGGTTTATTAACCATGTTGGTGAGCTAAGAAGGGTTGTTCTAAATACCCTCCCGTACTGCAAACCTCGGAGTACGTATTTAAAGCCATGATGCATTCAGGAGTCGACTTACTGTTTTCGCGGTGGAAAATCGGAGTATATGGCATATGACCGTGGAGCAGTAGGGGGAGGACTTTGGCCGAGGATATGTTCGGAACACAGACGATGATTCGCAGAATTGCAAAACACGACATCTGGTTGCAGGCGTTAAAAGGTCTAACCGAGTTGGAAGGTTTTAAGCACCGTTTGGAGACAGCCTAGTTCTCCGGCGCGGTACTTAAAGCGACGCCTGAATCCCTACAAGCAAGTTCGCCAGTTTTTCCTCTATTTATTGGCCGCATTCCCTCGGTTCCTTAAATATATGACGCGTTCCTAACATGTCCTTGCGTTTTTCAACGATAGCCAATCCCAAGCACGGCAGGGCGTTTTGTGCATGGACAGAAGCTTCTACCCGCTGAGACTGGCATAACCTGTTTGTAACTCGCGCGCCGGTTGAATTCCCGGGAGTCATGCGAGCTTCTTTAGCTCCCCCCACTCGGTCTCAAACCCATGGTGTTTTGCTGATAAAATGCAAATCCAAGCCTGACGACAGCTTCGATTACAGCTGTACCATCGCAGGGCCTTGGTACTCTTCTAATTCCGCATCAAAAGGGGATATTATTAATGCTGTAAGGGGCTTTACTCCTTGTAAGAATGAGGGTCTATGTTCGGCACAGGAGTGTCCCCATTAATACACTTCCGGTAGCTCCCCATTCGTCGTTGCTTATAGTTGTCGGTTTACACTAGATACTCATGGTATATGTAACTAGGATAAATGGGAAGACTATTAACATCCTGCTGGACTCAACTGGAGTTTCCAGGGGGGTTAGTCGGCCATACCGCAGTCTACTTTCCAAAATTCCACTAAACCCTTGAGGTGGACCAGAGCACTGTGATGGCTGCCTGTCCCCCGCCATTGTCAGCGGATAGCTTCGTGACGCCGGCGACTGGGAGCAAGCGCCGTAGAGCCACGCTCTGTAACCAACAGTAACTGGCCGAATGGTCTTAACTGCGGCAGAATCCATCGTAGTAATTTGATACATCCGGATCTTCGGTGATTGTCCAAATATTTCCCGTACATGCGGGCGAAGGTAGGTACTGCGCGGGTTGCCATCCCTTCGTCGCCGGACTTGTACAAAAATAATGGGAGATGAAACGGAACACTTGCGTCTTTCCATTAATCAGCAGCGCTTAGTAACCTGCAACTGAAAAGGCATAGAGTCCCGACGAGAACTGCGACAAAAAAATTCTCTACAGTTGTATTCCGCGTTTAACAACCATGGGATTCCCAGGGTTACTCAACATGATAGAAAGCCTTATAAGTAGTGTGCCGAGTTTCCGGGCCAACGTGTAGAGCGCGCATATGAAGAATCCTCGAGGAAGCACTGCTCCGGATCCATCCTAGAGAAAGGAACCGCCTCCCGTACTTTCAAGCAGATCGGGCACAAGGGGCTGTCCGAATACGGAGAGATCGTCAAGTAGATGCTCAACTATCCCAGCTGAGCCCCAGGGCAACGTCAGGTGGTTACGCTTGAAGCAGACACCTCGACAATTGCAGCGCTGTTATTAAGTTGGGTAATCACGTCCTAGTTCGCCTATCTTATGTCCGTGACATAGAGATGCACAATGGAAGGCCCGAATCTACGTTGGGCGATGGGTTTCGACACACTACTATCGAATTTCAAATGTGGGCTTGTTTAATAATAGAAACAGTCAGATCGCTTATACCGGAGGTAAAGGACGATGCCACTGCACGAATGAAATTTAGTAAGCCCACATCGGCTTTGACTTCTGCCCCACATCACTATCGGATACTTTACTTGTAATGACAGCTACAAGTACGGTAAGTACTTAACTCTGAATAGCCCTATGAGATGAAGACATGATTCCTATGGGTAGTCAGACTGATTGGTTTTGTAAATACAATGCTGACACCCAGCATTCAGTTTCACATCGCGACTGACATTCCTCGTGGAAGATTGCAGTGAAAACTCGGCTACGTATAATCGATTAACTCGTAGCAGCGGATCTTAGAGGAATTTCGCAGACACCACCAGTGGGAAACAGCAATGTAATCCGTAACCTAGCCGGCTACCCGGACATTGTACAAGGGCCGGTCTACCGTGCCTCTGTCGGCTTCGGAAGACGACCACTGAGCTCCGAGAATCAGATAGGGCGGTAGTGTATTTTTATCAAACAACTGAAGACATGCTCAGGCTGTGCTTGGCTCCACCGTGGACTGTTTGGGAAGATGCTGTCTGAATGCAAAAAACTTTTCGAGCTGATCGCCCACGTTTAAAGGGTGTTATGTTGTCACTTCTGGTCTCAAAAGTATTCGCGTCTAGTTCAGGCCCTTGCATCTGTAAGTCTTGAGTGGCATGTAGCAACCTGATTGTCGCGTTTAGCTCGGCTCAGCACGTCGCAACTGTTGGAACACCCACGATTTACCTCGCTGTTCACCACATGGGACAACTAAAGAGTGAGTTCCATCCGTACCATTCGGAGTCAGAGCAATAAGTACGAACGCGCGCGGACTTGAGTCTACTAACGAGACTAAACGATGAAGAACGGGTTGATGCACGTGGCGCGTCCACTTAGGTATGCCTTTGTGACGAGTGTGCGAGTAGTGGGTCAAGGACGTGCTGAGCGATACTATTAACAGTAGTTATGTCCGAACGAGCAACACGAACTTGAGCTTTTGACCAGTGGAGTGACTTCAGGTTACATGATATATGCAGCACGGGCATGTCCAGCCTGGAAGGACTATTCCGACGCGGCGCCTAAATGAAATAATGGTTCCATGGGTGCATTATGTTCCGTTTAGGTCCAAAAGGGACTGAGATCTAGTCTGACAGCGCATCCGAGAATGCACAATTCCTCCAAAACTTGACTGTGCCGGATCGTACCCTGCACATTAAGAGAGCCCAATTTGTCCTGGAGTGGCACTGATCCAAAATTACGGCTCAGGGTTTGAGGCTGTGCCCAACACTAAGTCTTACTTAACAAAGTAATTATTGCTATCGACAAATGACCCCTGGTCGCTCTATCCAATGGGCGTGTCCATCCATCGTCCTCGGGAATCCGGTTACCGACAGGTGAAGGCATTTTACCATAATCGATCTAGAATGGAGTTACAGCCACTCAATAGCGCCAATCCACTCAAAACGCATCACGTCAGGCTCCATGCGGGCGCGGAAGGCTTTAGCCCGTAACCATGAATTTCACGTAGCATGATCGTAGCGAATCCTTGCAACACCTGATAGGTAGCATGTTGCCTTGCCTTATTGCGTGGACGGTAAGAGAATTCGTAAGACGTCTAAAGTCCACAATCTCTTACGCCATAAGAGTGCAACCAGAACGAACAACAAATGTGTTATATAGAAAAGTGGTTTTCATTACCCTGTTAGGGTGTCTGCCGAATAAGTCGGATAATGATATCGTTTACGACAACGGTACTCAGGTACCATCCGGAGGTGTTGGAGATGTCGGCTGAAAAAGGAAGAACTTCCGCCTGGAAGCCGCGGAAGCTGTCCGATAACTACTAGTTCTTAATCTCATGTTAGTCACCTTGACGCAGCCAATGCGAAAGTGTCCACGGTCGGCCTGACAACGTGTGGAGATCCGGTTGTCCAATGAGTCCTAGTTAATAAGAGTGCAGTGCCTCGTATGACTGGCCGTGGTCGCCTGTATACTTTGCTGCTACCGGCAAGGATCGGAGTTAAGTTGAATGACGTATAATATAACGGCTGCGCATAAAGTTTTGTTGGAAGGCACTCGTCCTTGGGGAGCCATTGCTAGGAGGGGAAAGCACACGTAGATATGTAGCTAGTCCCTCGGCAAGCATCCGGGCTAGAGGATGAGGGAAAAAGGGGCCAATAATGGGTTAGCGAGCACTAGACTTATCCGTCATGCAGGCCTCCGATGGTCAGAACTCACCTTTGCTGCACTCATGGTGATGAGACTGCGGCATGGAAACGAGAAATATGCCACCCAGTCACTTTGTCGGTACATAAATTAGTTCCTCGCGATGTAGTTGACGTAATTGGGGTGATTTTTGCCTGACATAGTCATAGTCGAACTGGACCTTTCTACGCAAGGCCCCGCGACCCAGTGCTCCAGCGACGTCCTTCGCCTTTGTGTTAGCCAGGGACGCATACGTAGACGATGGCGAATCGTAACATACATTTCCATCAAAATACATACTGAAGTAAAAAGAGCGCAGTGTAGGATTGGAAACGTGACTATGAATCTTTGAAGTCATCACACGGTTATGAGTCCCCGCTTCCAGAAGCTCGAAGTATTACGTGCGTTGACACAAACCGTCGCGCTGAGGCTCGTCGTTTTGCCCCCAAATTTCTTCAGGGTAAGATTTCTTTCCCGCAAATTTGGACCAGTACCGCTATCCGTTGAGCGCCGGAGAACCGTAAACCATAGCTTGGGGAACTGTATCTCGATCTACGCATATTTTAGAGAATACGTGAAACTATACACACGCGAGGGAAACACTACGCATAGATGTTCGGATCGCGAGGCCCTTGCGTTGTCTTTAGGGTACGACCTGGTGCCCGCTTCTGTTTTTTCCACACAGCGACCGTGCTCGTGAGCGGAATTACCGACAAATAGTGTATTCTTCAATAATTCGACAATCGGAAGATAACCACCTATCTCTCCTTTGTCCCTCTGTTCAGCACCAAAGCTACTAAGGTGTGGTACTACTTGCGGCATCAGGGATATCCATGATCACCGAAGGATGCCCGTACAAATGTGTACACAAACTTATTCAATCTCAAAGAAGAGTGCAGTGGTGTTTTGAGATACTAGCGTAATTACGGTAGCGGTACTGCGTTAAGCCTTTGCGGCGAAGC
		</sequence>
    <sequence><taxon idref="Location_3_4_0|23.91427409551026"/>
			ACATCCCGTCACCGTGGAGCCAGTAACTCCCGGCTCTGTAATCCCAATCAGTTTTTGAAGTATACGGAAAAAGTTTCAGGTTCCCCAGTTCATGTGAATCCTGGGTCCAGAAACTCGTGCGGAACGCGGTAGTGACCCGTTTCTTACACCGGTTGAGGGTTGGAAGCCTTAGCCTTTCCACATCTATTGTGAAGTCTAAGGCTCCAGGAGGATTCCGGCATAAGGTTCCATGCTTTCTCAACCTATGCGTAGTCATCAAACACGGATTGCGATAAACAGGAGTAGCTAGTGTTTCAATTGTGGACCCGTCCCTCTTATGCCCCACCAGTCGGGAACGTAGCTGGGCTGACATCTTCTGTTCAACCGGCTGTTCCTAACACAGCCAGCAATAAAAAAGCAATTAGCTTTGCAGTCCGTGATGGTTACTAACTTGATGAACCTTCGTAAGGGTCGTGGCCCCGGACTTAACCGCGACGAGTAGGACTACTAGGTACCAGTGCCTCATTTTTTTATGGTCACGATCCGCGAGCTGCCGCGGAGCAGTTCTCCAATGCTGGGTGTTGCGTCAAGGGTTACTCCCGTACTGCATGTAACTAAGTTTTACCCAAGAATTGTGACTGGGGGCAGCGCTACGGATTCCTCGAGGACCGCTGAACATCGATTAAGGCAATTGGTGTGTAATAGAGTTATGTCTGCGGAGAGCCTTTCGTGAGGGGGGTGCCAGACTACTGAACGCTTATGTAGTTGAGCCGCACGACTACAAGTGAAGCAAACATGCCTTTCAATTTGTTCGTGCACAATGTTATTATACTTACAAGTACCAACACGGAACTATGTCCCATCCACCTCGCTCTGCCCGAACGTTAATTGTTTATAGACGGCCACTCTGGGCTCGTCACTGCACAGCTCACTAACCTTACCGTCGGATCGCAGAGGTTCTCGCGGCACCAGTTTGCTATCCTTATGCATTGTCAGAAAGCCTCAGTATAACGTCACTAATGATGAACCCCGACCCAATCTCCAAGAGTACGCGAATGCGGACATTGAACTTTCCGTGATGGACCTCACAAAAGGTTCGCAACTACCTCTGATACCGCAATTCAAAATTCCAACCCTGTTATTGAACGTCCCACGTTAGCACGCTCCCAAGGCACACGTGTTTGAGTTCAGGTTTCTCTGTGGCGGGAATCAGAAAATCTATCAAGTCAGGAGGTTGGGGTTCGGTTAACCCCGTCGAGGCTTAACACTTAACTCGTATGTACTAAACGCCATCACTAAACAAGCTATGGACTCATGAAGGATTCGTCGAAACACAGGCCTCGAGGGGAGTCCTAGTCCTATAGGATATCTTTCGCCCCGTTCACGTTTTGGAATGCTCTAAATTCGTAGCTCAGCCGAAAACCAATGCCTGGGCTGCTCCCATGACGCGTCAATTTAGGTTGATTGCCGAGAGGTGCACCCAGATGCGCGACTCAAGGGGAACATGTAGGCACCCGTAATATTGGCGGGTTATGTTTCTCTCCTCTTTTCGGAGTCACTGTCGGCTTTCCGTGACGTCTGTGTGCTCACAACTATAATGACCAGATCCCACTTACGAGCCAGCCATTCTATCTGTTATTGGATAGGCGCTCAGACCAAAACAGAAGTAACAACCCACGACCTTACCAAACGATGAGTGCTCCAGTCTTTGCAGGTTGTCTTAAAGTACTGCGTCGGTCCTGTCACCCGGGCACGTCCTCATTAGCGGATGGGGAGGCTAGATGAAAGCACGGGCTTCAGGCAAAGCACTAGCGCGCAATCGTTCTGTTCGCGCGAGCCGATTGACGCATCGTTCCCAGAGGCTGCGGCTCGGATCGCGGGACCGTAGACTCATCTGAGTCTGCGGACGCGGCATACAGGGCGGGCCTCGAAGGGCCATGGACGGGTCGGGCCTTAACAGCAAGAAGTACTTGAGACCAGAATTTTGCTTCCGGCTATTGGGGGTCATTTCACGCGTGCAAACGTAATGAGCTCCCGAGATATCTACTCCCTTCCGTCCTCACGATGAGATATGGAAATTGCTGCACCTTAGGCGGCTTATGGGCAGCACTTGGCCCCTCATCTTCTGCGTGCTGAGCCAACTAGTATAATAGTGTGCGGTCTCAGGGGAAAACATCGAGGACACTGAGTCCTCACGTGCGCACGCGACCCATTTTAATCGGTTACACTTTGGGTGAGTTGGTGCCGCCCAAATTCCATACGGCTTGGGAAAGAAACTACAAGGGCGGCGAGCGCGATTAGCCAACCTCCACAGGAGGTGCGTCCGCGATGGGAGTAGTTGAATTGCACTGCTGTAGGGAAATCCCTTCGCCGGCATCCTCCGCGACTCACTGCGCTCCGCGTAAACCTAAGCTAGGGAATACCCGAGATTGGGGTCCTTGCAGAACAAAGCGCGGTCCATACCAATATTAGCCTGATCTTGCCCTGCGAGGCTAAAGATGTCGGAGGATGAACTTAGTATAGCGGAGCCCCGCACTTTACTATCAGCGGTGCCCACCGCCTGCTAAAGGACAACCGCACCAACAGAGTCATGTATTACACACATTAGAGGTCGGCCATATGCCTATGGGTTTGAGACTTCGAGGGGTCTGTGTAGCATTGAAGTGTCCCGGGTTATTTCCGGTCGGGGCACGTCCAGGGTTAAGGACCTGGCACTCGATAAAAGAGCTTAGAAGAGTGGAAGGGTTCTCTTAGACACTCGGAGTTAAGGATGTTATGACGGCGCTCATCGACCGTGTGACAACCGGACGCTTGACCACAATCTTTTGTCTCCGTGTAGGACTTGAAGAGAACGTTTGCGTATCAGCTGAGGCATGGCAGACACTCCACGGCAACTCTATTTTATGATTCAGCTTGTAAGCGGCTTGAGGAGCCGTCGATTTAGTTTTTCAACGAGCACTGCAATAATTGCTTGCACTTTCTAGGAACACGAATAATTTTTCTAGAGCGTGCAGCACGGCGACTTCCTTGCCATGATTGCAACAAAATTAATGCCACCCTTTTTATCTGCGGGCACTTCGGGTTTTAGCAAGGCTCTGCCAACTCAGTGTTGTTCCCAATTCCAACCAGGTACAATCTGCAGCCGCGATAGGCCGTCCAAAGAGCTATTGAAGAAGCCATGCTTAGCGTCAAGATTCCTTTTCTTCGACATTCGCCGATCAGACCCTGATAGCTTAATTCGGTCGGCGCGTTTATGCACAGCATATATCGCGATTTCTGTACCCCTATATAAAAGACATCGCCGTTACCCTCACTTTTCAATAGAAAATAGAGATGAAAGGTAAGAATCATGAATTGCTCGATGGGAGTGGTTATCCAATGTCGCTATCACATTGATCGTAGATGACCTAGGAAGTTAGTAGAGCCAAATTGCAGTATACATAGCAGCACCAAGACTCCTTATGCACACGTCACGTAAGCCTGAACCAATGCCGTTCGACTAGATGAACCTGGGATTCGTTACAGGGGCGCCGCCTGGCAAAAAGGAACTTATAGTTCCGTCTTAATGGTAACGATAAAACAGAGTATGACGTGTAAAGCAGCTACGGGGGGGTCAAGCGACGACATGAGTCTTCTTCTATTGTTTTGAGCATTCACTAATCGTTTGAGCAAACGTGGTACTGCATACAGCCAACTCTAAAGCCAACAAAGCCGGGAAACGGAACTCAGAGCATGCACATCGCACGGCGAGGTCCGAGCGAAAGATACAGATCAGTGTTGACTACTTATGGGCCGACCGTCCTCGCGCCACTGTTCCATATCGGCTTTCTAGAACTCACAAGCGTACACACGATGAAGGGCACGAAGAGCTTATGACGGGATAGTTGTTTGCGTTGTATTACACCTGAGGTGAAACCCGGGTGAATGTCAAGGAGATGCCCTTCCCGATAATGGTTCGAAAACGCAGCTAGACAACTCAGAGAGACCCACTATCCCTAAACTCAAAAACTTGCCACATAGCCCGACCCGCAGTACCCGGTGACATGTATGGGCGATAGCCAAAGCGTGATGTTAGTCCAAGTAGTTAATAAGTAACCGTTTCGGTCTACATAACATAGTGCCGAGAGACTCTTTACGATAACCAGAGGCAGGCGCAAATCCGCTCTTTACCGTCAACACTTAAGCAGTGAGCAGGGGTATTGACGTCCAAAGTCAAGCGGAGCAGACTCATACAGTGCATAGTACACTACAGAGCTATCACAGTGTTAGGGAACGGTGGCGTCTGTGCCCGGCATCGTATCTTGTCCGCGCCCGAGAATGGACCATTCCGATGGGGCTGTACTTGAAAGCGACGTGGATCCGTACACCTAACCTCTTTCCACTGGCGCGTTCTAAGACAATGAAACCCGTACCTTTGCTGGATACGGGATCCTGGCTGCCCACACTTAAACGATCTTAGTTTCTTTGTTATCAGGTGACCAACGTGAGGATGGGTATGTAGTAACCGTGAGACTCGGGTGCCTTTAGCGAATTACCTGCTATCGAATATTGCGACTTAGAGGCCGTCAGTCCGTGATTCCAACCCAACCACACCTACGTCCCCCACAGGTGCTCGTTAACACAAAGTACCGATTGATCCTACAAAAGTAATAAGCACCTTCTATCCTTAGCCGTGATAGGAGGCACACGGGCGCTTGGAGGTCGCACATACGCGGAAGGATCGCCCAGGTTCGCACCTCCAGAGGTAAGGGCCTGTTCTAGCGCCACGCTAACGTCTGACGGGGGCCCCTGCACTAAGTGGAACGACCCCCCTGGCAAGTACTATAGCATGACTACACTTAAGCTCGCCGCGAAGCTTCAAACTCCTATCACGACTTTGGTTTACAAGTCCCGCCTTCATTTCCAGAATGGGGCGTCTACACATTCTCTTGCGATAATGAGTGAGAGCACGAATGAGAAGGGGCGAGGTTCACGGGCGCTATTTGGCACGGTCTATGCTGGTGTGAAACAGCCTTGTTGCGTCTGGCCAATGAACTTGCAGTAACACAGCCCGTCGCTTGTATATCACTATTCCTTGGAAATTTGTAGGCACATAGCGCCGCTTCCGCGCATTGCCTATCGAATCTGCACAGCGTTACCAGGGCCGACAGGTTGAGCGCTATCCCTCGCCCACGATGCATCTCGGATATCATCTCTAACTAGAGGGGTGGAGTGGTCACTTTTCCATATCATTCCAGTGGTGGCGAACTCCTATAGTTGCGCGAAGGGCGCCCGGGTAAAACTCGCACGTAAGAACCCTGACGTTGAATAGGGCCCAGGAAATTTTATTCCAGGGCGAGTCATGCCTCGACGTGGCGAGCCGGCTTGAATCGACCTGAGTATTAATTCCCCATACGTTATGGGTAGTTTCATGGCGGAAAGCTACCCCGATTATAAGTATTTGCTAACCGGACTTAACGATGGACCTCAAAAGCTTTTATTCAAAACCATGCTTATAGTTGAACGTATCTTGAACGAAATTCTTTTGTCTCATAGCCGGTTCAAGCCACCAGTGTTGACTACTCGTCGCAACTTAAGGTACGCGCACGGGTCAGCCTACGCCCTTGGCTCCACCTAGTTATTTTGATCCAATTCCATACTATACTGCGCACCGGCCTCTACTGCTGCCAATTGCCTTAAAAATCACACCATCATCTAAGCCTCAGCATAGAGGGAAAAATGGGATAGGTCATTAGGGTATCGTTGCCAAGTGATGGTAGCAGACCAACCATCTAATAATCTAGGAGCCAGGAGAAGCATGCTCGTGAGATGGATGTCTTTACCCCTTCATGGCAATTCGTCTTTCTGAAAACCACGGCAACGCGTCCCGAGACTCTCTACAATCCCCAGGGCAGTCGTTCAACTTCTCCCTTCCACATTCTGTGGCAGTTCCCAGCGGAGGTATGTCTACTCTTGAGTTCGCTCACTTATTCACGGCTTTCCGGCCGGCCGAAACCGTAGTGTCCTGTCTAAGGGGCATTGCTCCAGGCGGCGGATCTTGTCCTAAACCTAAATCCCTTTCCCGGCATTTATGCTGCTGTTATAAAACATACGTCCCTTGTTGGTCCGAATTTACGTAGGTGTGCTGCTAAAAAGCGAGTTTAAAAATACCCAGACATCAGCAATTAAACCGATTCGCCGGTGGTACGGCACATACAACTGCAATGTTTTTTATGCATAGGATTGTCTGAATTTAATTCTTCCTTTGAACCCATAAGTGTTGGCGCTACTTCATGTGCGTGTCTAGGTCAAACTAACCAGTGGATAGTGATTGAAACGGGTCGCTGTATACGTTTTCGAAACATCGCTGAATTTTTGGCTGTATTCGCATGTCGTAATGCATGATAAAGCGACGTTCTTATAGCTATCCCGATTCCCGACGAGACAATTGACACGACGTAACCCGCACTAAATCCCTGGCTGTGTTGCTTTGGTGTTCAGGAGGCCTGCTTGTAATTGTATCACTAAGGCCAATGATCCGACATGGCCACGAGCAATCTAGATTCCCGGTGGTTCCGAACCTGGGTGAGCTTCGTATCCTTCCTATCCTAGGCCGACTTAATTTCACGGTTAAGCATATGGCACACGCGTAGGATAGGTATAAGGGTCTTCGCGTAAGTGATCCCGACGCGCAACGGCACCGCGCCATGAACATAAGTCCAGCGCCCAGCATTTTAAAATCTGTCGACGCCATCGTGCGGTTTACTTTTAGACCCGTCTGACCACATTGCAGCTGACGTCGTGGAACCTGCACTCGCTCGTCCCCACGTTCTCATCGAGTCGCGGTTGCTAATCGCCGTCTTAATCTAATCGCACACATCACAGTTCCAGAGCTGAAACAGTCCATTCTTTGCTTCAACACGGCAGCTAGTTCCTATTCCCTCCGCGAGTACGCTAGACAACCGTTACTCGATCATTGATAGCTTGCAACCTCGGGGGACTTTACCCGACGCGGCTGTGATGGCTTAGTTCAGCATCTGCCCTGTATGGTACAATACCGCTCTGTGTTGATTCGGACCGTAGACACGATTGTTTGTTCCGTGTATTTTTTGATACCGATGGAGGTACATCAATAGTTCATCTTTCCGAACGGAGACTAGCGAGTGTAGGTGGAAGATCTTCTACCAATCGTACCGCTCGGCACCGTCGAGTTTGCTAACAAAGCGCTCATTTTGACGGGGCCCACCCTGTCCTCATGCCCGTGGGGAGACCGGGCACTATGGCTTGCAGTAGCTGTCAGAAGTCACACTACAGGGCGCCTTCCTATTCCCAGTAAGGTTCTGTATGTCGTAGTACTTTACCAGTTGGGAATTCTGTATGAAGGAGAAATCTTGGCCTCCGACGTCTGAAAACGCAAATATTATCTTCATCCGCTGGGACTTTACATGACGGAGTCGGGCTCATAGGCTGGAGCTGGGTGACGGGCGATCTGGCAGGGGATGTATCTATATCTTGTATGGGATCCGCTACTGTGGAACAAATCTGGGACTTGAATGGCGCTACGCCTCAACCGAGCACCGTGTGCGTGATATACAGAGAATACATTACGGATCTATATTAGACGTAGAGTGCAGATGCAAACCCGATCTTGCCTCCCTCAGAACGAAGACAAGCCACGTATTTAATTTCGCGTCCCCGCTGAATGGGAAGACACTCGTATAAACAGCCAGTTGCCCAGCGCCCAGGCCACCAGCACAAACAGCGTCGGCAGAGTAGGTTTCTACCAGACAGAACTCTCTTTCCACGTCGGTACGTCTATCATCGATAACTGCTCACAATTATTGGGCTTAAATAACGACGCACTAGGGGCGCCTAGTGGGGGAGGAGGCAACTTGAAGCTCGACAAACCCTTCTCGTGAAGGTTCGGCCCACGGTCTCGTGACCTTGTCCCGAATCTGAATCGACATAGAGAGAGCACAACTGACCTTCGTACCCTCGAACGTCGTAAAAAGCGTCTTTGTGTGGCAAGTATCGTTATTACCGGTCCCTCCATCTCCGTAGTTAAGGGTCCGCCTTACAACCCAAAAGTCCACTTGGGGCCCAACTTTACTCTTAAGCGCCGTTGAGCCTGTCGTGGCTGAATCAACAGCAGCCGTTGCGAGTCTGGACGAAGGTAACTCCCGGGTGGGACGGATGGAGAACGGTTCATTCGGTATTGGGGATGTAGCTGGCGGGCCAGTCACAAGCAGTCATTGTCCGAGGAGTTGGCTTTAACATGCACGGGCAAGTCTGCAAAGGGAACATAAGCCGTAGCTAGTGTCTGACTCGCTATTGGCGTGGAGGACCAATGCCACGACGGGGAAGACTGAAGATGGTGGGAAATCTCCTGTTGAGCACGGCTCTTTACTGCAGCAATAGTATCAGTGAGGCCTATACGATGAATACTATTACGTCCAGGCAGCTGGTCAGACGTTACCCTTCCGCCAGTGATGTGTCGACCATTGGGCTTAGGGTTCAAGTGCGTTACTTTTGGTAGCCGTTCCTTGAGGACATAGCGGCTCTCCGGAGCTCGAATCCTGACGAGAGGCATTGGAGAAGGATCTATGAAACCGCTGCAACATTCCGCGTACCGCTGCCGGTGCTTCAGGTGCGGGGATTACGCTGTACGAACGAAAACTGTAAGGCTGCACGCTATGGTGTAGCCTCTGACGATTAGAGGACCAGCCACGCCACCGTCTCCACGCACGCCAGACGTCAGCTGCCATGACGCTTATCTTTTCGGTACCACGGTCTCTCTCATACCTCTCGGGATGTAAATGGGCTTGGGTACGCTAGTCGAAACGGTCACGGTACGCTTATTGTTGTGAGCCAACCCCTGGGTCGTGGCCAATCGTAAAATCATTGAAGCGTATCAAATCGTCATTGAGGCAACCGAGAGGTCGACACATAGCTGAAAAGTGTCCCGTATTCGGTGGCGACACTGATACGTCGTCTTCGCATATCGTAAATACTAGGCGGTCTTCTCTACAAGCACTCTGCAACGCTTTCATTTTAAGTAACGACTGGAAACACCACCTCAGTTAGCCTCTGCCGTCTGGCCGGGTTTATTAACCATGTTGGTGAGCTAAGAAGGGTTGTTCTAAATACCCTCCCGTACTGCAAACCTCGGAGTACGTATTTAAAGCCATGATGCATTCAGGAGTCGACTTACTGTTTTCGCGGTGGAAAATCGGAGTATATGGCATATGACCGTGGAGCAGTAGGGGGAGGACTTTGGCCGAGGATATGTTCGGAACACAGACGATGATTCGCAGAATTGCAAAACACGACATCTGGTTGCAGGCGTTAAAAGGTCTAACCGAGTTGGAAGGTTTTAAGCACCGTTTGGAGACAGCCTAGTTCTCCGGCGCGGTACTTAAAGCGACGCCTGAATCCCTACAAGCAAGTTCGCCAGTTTTTCCTCTATTTATTGGCCGCATTCCCTCGGTTCCTTAAATATATGACGCGTTCCTAACATGTCCTTGCGTTTTTCAACGATAGCCAATCCCAAGCACGGCAGGGCGTTTTGTGCATGGACAGAAGCTTCTACCCGCTGAGACTGGCATAACCTGTTTGTAACTCGCGCGCCGGTTGAATTCCCGGGAGTCATGCGAGCTTCTTTAGCTCCCCCCACTCGGTCTCAAACCCATGGTGTTTTGCTGATAAAATGCAAATCCAAGCCTGACGACAGCTTCGATTACAGCTGTACCATCGCAGGGCCTTGGTACTCTTCTAATTCCGCATCAAAAGGGGATATTATTAATGCTGTAAGTGGCTTTACTCCTTGTAAGAATGAGGGTCTATGTTCGGCACAGGAGTGTCCCCATTAATACACTTCCGGTAGCTCCCCATTCGTCGTTGCTTATAGTTGTCGGTTTACACTAGATACTCATGGTATATGTAACTAGGATAAATGGGAAGACTATTAACATCCTGCTGGACTCAACTGGAGTTTCCAGGGGGGTTAGTCGGCCATACCGCAGTCTACTTTCCAAAATTCCACTAAACCCTTGAGGTGGACCAGAGCACTGTGATGGCTGCCTGTCCCCCGCCATTGTCAGCGGATAGCTTCGTGACGCCGGCGACTGGGAGCAAGCGCCGTAGAGCCACGCTCTGTAACCAACAGTAACTGGCCGAATGGTCTTAACTGCGGCAGAATCCATCGTAGTAATTTGATACATCCGGATCTTCGGTGATTGTCCAAATATTTCCCGTACATGCGGGCGAAGGTAGGTACTGCGCGGGTTGCCATCCCTTCGTCGCCGGACTTGTACAAAAATAATGGGAGATGAAACGGAACACTTGCGTCTTTCCATTAATCAGCAGCGCTTAGTAACCTGCAACTGAAAAGGCATAGAGTCCCGACGAGAACTGCGACAAAAAAATTCTCTACAGTTGTATTCCGCGTTTAACAACCATGGGATTCCCAGGGTTACTCAACATGATAGAAAGCCTTATAAGTAGTGTGCCGAGTTTCCGGGCCAACGTGTAGAGCGCGCATATGAAGAATCCTCGAGGAAGCACTGCTCCGGATCCATCCTAGAGAAAGGAACCGCCTCCCGTACTTTCAAGCAGATCGGGCACAAGGGGCTGTCCGAATACGGAGAGATCGTCAAGTAGATGCTCAACTATCCCAGCTGAGCCCCAGGGCAACGTCAGGTGGTTACGCTTGAAGCAGACACCTCGACAATTGCAGCGCTGTTATTAAGTTGGGTAATCACGTCCTAGTTCGCCTATCTTATGTCCGTGACATAGAGATGCACAATGGAAGGCCCGAATCTACGTTGGGCGATGGGTTTCGACACACTACTATCGAATTTCAAATGTGGGCTTGTTTAATAATAGAAACAGTCAGATCGCTTATACCGGAGGTAAAGGACGATGCCACTGCACGAATGAAATTTAGTAAGCCCACATCGGCTTTGACTTCTGCCCCACATCACTATCGGATACTTTACTTGTAATGACAGCTACAAGTACGGTAAGTACTTAACTCTGAATAGCCCTATGAGATGAAGACATGATTCCTATGGGTAGTCAGACTGATTGGTTTTGTAAATACAATGCTGACACCCAGCATTCAGTTTCACATCGCGACTGACATTCCTCGTGGAAGATTGCAGTGAAAACTCGGCTACGTATAATCGATTAACTCGTAGCAGCGGATCTTAGAGGAATTTCGCAGACACCACCAGTGGGAAACAGCAATGTAATCCGTAACCTAGCCGGCTACCCGGACATTGTACAAGGGCCGGTCTACCGTGCCTCTGTCGGCTTCGGAAGACGACCACTGAGCTCCGAGAATCAGATAGGGCGGTAGTGTATTTTTATCAAACAACTGAAGACATGCTCAGGCTGTGCTTGGCTCCACCGTGGACTGTTTGGGAAGATGCTGTCTGAATGCAAAAAACTTTTCGAGCTGATCGCCCACGTTTAAAGGGTGTTATGTTGTCACTTCTGGTCTCAAAAGTATTCGCGTCTAGTTCAGGCCCTTGCATCTGTAAGTCTTGAGTGGCATGTAGCAACCTGATTGTCGCGTTTAGCTCGGCTCAGCACGTCGCAACTGTTGGAACACCCACGATTTACCTCGCTGTTCACCACATGGGACAACTAAAGAGTGAGTTCCATCCGTACCATTCGGAGTCAGAGCAATAAGTACGAACGCGCGCGGACTTGAGTCTACTAACGAGACTAAACGATGAAGAACGGGTTGATGCACGTGGCGCGTCCACTTAGGTATGCCTTTGTGACGAGTGTGCGAGTAGTGGGTCAAGGACGTGCTGAGCGATACTATTAACAGTAGTTATGTCCGAACGAGCAACACGAACTTGAGCTTTTGACCAGTGGAGTGACTTCAGGTTACATGATATATGCAGCACGGGCATGTCCAGCCTGGAAGGACTATTCCGACGCGGCGCCTAAATGAAATAATGGTTCCATGGGTGCATTATGTTCCGTTTAGGTCCAAAAGGGACTGAGATCTAGTCTGACAGCGCATCCGAGAATGCACAATTCCTCCAAAACTTGACTGTGCCGGATCGTACCCTGCACATTAAGAGAGCCCAATTTGTCCTGGAGTGGCACTGATCCAAAATTACGGCTCAGGGTTTGAGGCTGTGCCCAACACTAAGTCTTACTTAACAAAGTAATTATTGCTATCGACAAATGACCCCTGGTCGCTCTATCCAATGGGCGTGTCCATCCATCGTCCTCGGGAATCCGGTTACCGACAGGTGAAGGCATTTTACCATAATCGATCTAGAATGGAGTTACAGCCACTCAATAGCGCCAATCCACTCAAAACGCATCACGTCAGGCTCCATGCGGGCGCGGAAGGCTTTAGCCCGTAACCATGAATTTCACGTAGCATGATCGTAGCGAATCCTTGCAACACCTGATAGGTAGCATGTTGCCTTGCCTTATTGCGTGGACGGTAAGAGAATTCGTAAGACGTCTAAAGTCCACAATCTCTTACGCCATAAGAGTGCAACCAGAACGAACAACAAATGTGTTATATAGAAAAGTGGTTTTCATTACCCTGTTAGGGTGTCTGCCGAATAAGTCGGATAATGATATCGTTTACGACAACGGTACTCAGGTACCATCCGGAGGTGTTGGAGATGTCGGCTGAAAAAGGAAGAACTTCCGCCTGGAAGCCGCGGAAGCTGTCCGATAACTACTAGTTCTTAATCTCATGTTAGTCACCTTGACGCAGCCAATGCGAAAGTGTCCACGGTCGGCCTGACAACGTGTGGAGATCCGGTTGTCCAATGAGTCCTAGTTAATAAGAGTGCAGTGCCTCGTATGACTGGCCGTGGTCGCCTGTATACTTTGCTGCTACCGGCAAGGATCGGAGTTAAGTTGAATGACGTATAATATAACGGCTGCGCATAAAGTTTTGTTGGAAGGCACTCGTCCTTGGGGAGCCATTGCTAGGAGGGGAAAGCACACGTAGATATGTAGCTAGTCCCTCGGCAAGCATCCGGGCTAGAGGATGAGGGAAAAAGGGGCCAATAATGGGTTAGCGAGCACTAGACTTATCCGTCATGCAGGCCTCCGATGGTCAGAACTCACCTTTGCTGCACTCATGGTGATGAGACTGCGGCATGGAAACGAGAAATATGCCACCCAGTCACTTTGTCGGTACATAAATTAGTTCCTCGCGATGTAGTTGACGTAATTGGGGTGATTTTTGCCTGACATAGTCATAGTCGAACTGGACCTTTCTACGCAAGGCCCCGCGACCCAGTGCTCCAGCGACGTCCTTCGCCTTTGTGTTAGCCAGGGACGCATACGTAGACGATGGCGAATCGTAACATACATTTCCATCAAAATACATACTGAAGTAAAAAGAGCGCAGTGTAGGATTGGAAACGTGACTATGAATCTTTGAAGTCATCACACGGTTATGAGTCCCCGCTTCCAGAAGCTCGAAGTATTACGTGCGTTGACACAAACCGTCGCGCTGAGGCTCGTCGTTTTGCCCCCAAATTTCTTCAGGGTAAGATTTCTTTCCCGCAAATTTGGACCAGTACCGCTATCCGTTGAGCGCCGGAGAACCGTAAACCATAGCTTGGGGAACTGTATCTCGATCTACGCATATTTTAGAGAATACGTGAAACTATACACACGCGAGGGAAACACTACGCATAGATGTTCGGATCGCGAGGCCCTTGCGTTGTCTTTAGGGTACGACCTGGTGCCCGCTTCTGTTTTTTCCACACAGCGACCGTGCTCGTGAGCGGAATTACCGACAAATAGTGTATTCTTCAATAATTCGACAATCGGAAGATAACCACCTATCTCTCCTTTGTCCCTCTGTTCAGCACCAAAGCTACTAAGGTGTGGTACTACTTGCGGCATCAGGGATATCCATGATCACCGAAGGATGCCCGTACAAATGTGTACACAAACTTATTCAATCTCAAAGAAGAGTGCAGTGGTGTTTTGAGATACTAGCGTAATTACGGTAGCGGTACTGCGTTAAGCCTTTGCGGCGAAGC
		</sequence>
    <sequence><taxon idref="Location_2_4_0|27.098680175344814"/>
			ACATCCCGTCACCGTGGAGCCAGTAACTCCCGGCTCTGTAATCCCAATCAGTTTTTGAAGTATACGGAAAAAGTTTCAGGTTCCCCAGTTCATGTGAATCCTGGGTCCAGAAACTCGTGCGGAACGCGGTAGTGACCCGTTTCTTACACCGGTTGAGGGTTGGAAGCCTTAGCCTTTCCACATCTATTGTGAAGTCTAAGGCTCCAGGAGGATTCCGGCATAAGGTTCCATGCTTTCTCAACCTATGCGTAGTCATCAAACACGGATTGCGATAAACAGGAGTAGCTAGTGTTTCAATTGTGGACCCGTCCCTCTTATGCCCCACCAGTCGGGAACGTAGCTGGGCTGACATCTTCTGTTCAACCGGCTGTTCCTAACACAGCCAGCAATAAAAAAGCAATTAGCTTTGCAGTCCGTGATGGTTACTAACTTGATGAACCTTCGTAAGGGTCGTGGCCCCGGACTTAACCGCGACGAGTAGGACTACTAGGTACCAGTGCCTCATTTTTTTATGGTCACGATCCGCGAGCTGCCGCGGAGCAGTTCTCCAATGCTGGGTGTTGCGTCAAGGGTTACTCCCGTACTGCATGTAACTAAGTTTTACCCAAGAATTGTGACTGGGGGCAGCGCTACGGATTCCTCGAGGACCGCTGAACATCGATTAAGGCAATTGGTGTGTAATAGAGTTATGTCTGCGGAGAGCCTTTCGTGAGGGGGGTGCCAGACTACTGAACGCTTATGTAGTTGAGCCGCACGACTACAAGTGAAGCAAACATGCCTTTCAATTTGTTCGTGCACAATGTTATTATACTTACAAGTACCAACACGGAACTATGTCCCATCCACCTCGCTCTGCCCGAACGTTAATTGTTTATAGACGGCCACTCTGGGCTCGTCACTGCACAGCTCACTAACCTTACCGTCGGATCGCAGAGGTTCTCGCGGCACCAGTTTGCTATCCTTATGCATTGTCAGAAAGCCTCAGTATAACGTCACTAATGATGAACCCCGACCCAATCTCCAAGAGTACGCGAATGCGGACATTGAACTTTCCGTGATGGACCTCACAAAAGGTTCGCAACTACCTCTGATACCGCAATTCAAAATTCCAACCCTGTTATTGAACGTCCCACGTTAGCACGCTCCCAAGGCACACGTGTTTGAGTTCAGGTTTCTCTGTGGCGGGAATCAGAAAATCTATCAAGTCAGGAGGTTGGGGTTCGGTTAACCCCGTCGAGGCTTAACACTTAACTCGTATGTACTAAACGCCATCACTAAACAAGCTATGGACTCATGAAGGATTCGTCGAAACACAGGCCTCGAGGGGAGTCCTAGTCCTATAGGATATCTTTCGCCCCGTTCACGTTTTGGAATGCTCTAAATTCGTAGCTCAGCCGAAAACCAATGCCTGGGCTGCTCCCATGACGCGTCAATTTAGGTTGATTGCCGAGAGGTGCACCCAGATGCGCGACTCAAGGGGAACATGTAGGCACCCGTAATATTGGCGGGTTATGTTTCTCTCCTCTTTTCGGAGTCACTGTCGGCTTTCCGTGACGTCTGTGTGCTCACAACTATAATGACCAGATCCCACTTACGAGCCAGCCATTCTATCTGTTATTGGATAGGCGCTCAGACCAAAACAGAAGTAACAACCCACGACCTTACCAAACGATGAGTGCTCCAGTCTTTGCAGGTTGTCTTAAAGTACTGCGTCGGTCCTGTCACCCGGGCACGTCCTCATTAGCGGATGGGGAGGCTAGATGAAAGCACGGGCTTCAGGCAAAGCACTAGCGCGCAATCGTTCTGTTCGCGCGAGCCGATTGACGCATCGTTCCCAGAGGCTGCGGCTCGGATCGCGGGACCGTAGACTCATCTGAGTCTGCGGACGCGGCATACAGGGCGGGCCTCGAAGGGCCATGGACGGGTCGGGCCTTAACAGCAAGAAGTACTTGAGACCAGAATTTTGCTTCCGGCTATTGGGGGTCATTTCACGCGTGCAAACGTAATGAGCTCCCGAGATATCTACTCCCTTCCGTCCTCACGATGAGATATGGAAATTGCTGCACCTTAGGCGGCTTATGGGCAGCACTTGGCCCCTCATCTTCTGCGTGCTGAGCCAACTAGTATAATAGTGTGCGGTCTCAGGGGAAAACATCGAGGACACTGAGTCCTCACGTGCGCACGCGACCCATTTTAATCGGTTACACTTTGGGTGAGTTGGTGCCGCCCAAATTCCATACGGCTTGGGAAAGAAACTACAAGGGCGGCGAGCGCGATTAGCCAACCTCCACAGGAGGTGCGTCCGCGATGGGAGTAGTTGAATTGCACTGCTGTAGGGAAATCCCTTCGCCGGCATCCTCCGCGACTCACTGCGCTCCGCGTAAACCTAAGCTAGGGAATACCCGAGATTGGGGTCCTTGCAGAACAAAGCGCGGTCCATACCAATATTAGCCTGATCTTGCCCTGCGAGGCTAAAGATGTCGGAGGATGAACTTAGTATAGCGGAGCCCCGCACTTTACTATCAGCGGTGCCCACCGCCTGCTAAAGGACAACCGCACCAACAGAGTCATGTATTACACACATTAGAGGTCGGCCATATGCCTATGGGTTTGAGACTTCGAGGGGTCTGTGTAGCATTGAAGTGTCCCGGGTTATTTCCGGTCGGGGCACGTCCAGGGTTAAGGACCTGGCACTCGATAAAAGAGCTTAGAAGAGTGGAAGGGTTCTCTTAGACACTCGGAGTTAAGGATGTTATGACGGCGCTCATCGACCGTGTGACAACCGGACGCTTGACCACAATCTTTTGTCTCCGTGTAGGACTTGAAGAGAACGTTTGCGTATCAGCTGAGGCATGGCAGACACTCCACGGCAACTCTATTTTATGATTCAGCTTGTAAGCGGCTTGAGGAGCCGTCGATTTAGTTTTTCAACGAGCACTGCAATAATTGCTTGCACTTTCTAGGAACACGAATAATTTTTCTAGAGCGTGCAGCACGGCGACTTCCTTGCCATGATTGCAACAAAATTAATGCCACCCTTTTTATCTGCGGGCACTTCGGGTTTTAGCAAGGCTCTGCCAACTCAGTGTTGTTCCCAATTCCAACCAGGTACAATCTGCAGCCGCGATAGGCCGTCCAAAGAGCTATTGAAGAAGCCATGCTTAGCGTCAAGATTCCTTTTCTTCGACATTCGCCGATCAGACCCTGATAGCTTAATTCGGTCGGCGCGTTTATGCACAGCATATATCGCGATTTCTGTACCCCTATATAAAAGACATCGCCGTTACCCTCACTTTTCAATAGAAAATAGAGATGAAAGGTAAGAATCATGAATTGCTCGATGGGAGTGGTTATCCAATGTCGCTATCACATTGATCGTAGATGACCTAGGAAGTTAGTAGAGCCAAATTGCAGTATACATAGCAGCACCAAGACTCCTTATGCACACGTCACGTAAGCCTGAACCAATGCCGTTCGACTAGATGAACCTGGGATTCGTTACAGGGGCGCCGCCTGGCAAAAAGGAACTTATAGTTCCGTCTTAATGGTAACGATAAAACAGAGTATGACGTGTAAAGCAGCTACGGGGGGGTCAAGCGACGACATGAGTCTTCTTCTATTGTTTTGAGCATTCACTAATCGTTTGAGCAAACGTGGTACTGCATACAGCCAACTCTAAAGCCAACAAAGCCGGGAAACGGAACTCAGAGCATGCACATCGCACGGCGAGGTCCGAGCGAAAGATACAGATCAGTGTTGACTACTTATGGGCCGACCGTCCTCGCGCCACTGTTCCATATCGGCTTTCTAGAACTCACAAGCGTACACACGATGAAGGGCACGAAGAGCTTATGACGGGATAGTTGTTTGCGTTGTATTACACCTGAGGTGAAACCCGGGTGAATGTCAAGGAGATGCCCTTCCCGATAATGGTTCGAAAACGCAGCTAGACAACTCAGAGAGACCCACTATCCCTAAACTCAAAAACTTGCCACATAGCCCGACCCGCAGTACCCGGTGACATGTATGGGCGATAGCCAAAGCGTGATGTTAGTCCAAGTAGTTAATAAGTAACCGTTTCGGTCTACATAACATAGTGCCGAGAGACTCTTTACGATAACCAGAGGCAGGCGCAAATCCGCTCTTTACCGTCAACACTTAAGCAGTGAGCAGGGGTATTGACGTCCAAAGTCAAGCGGAGCAGACTCATACAGTGCATAGTACACTACAGAGCTATCACAGTGTTAGGGAACGGTGGCGTCTGTGCCCGGCATCGTATCTTGTCCGCGCCCGAGAATGGACCATTCCGATGGGGCTGTACTTGAAAGCGACGTGGATCCGTACACCTAACCTCTTTCCACTGGCGCGTTCTAAGACAATGAAACCCGTACCTTTGCTGGATACGGGATCCTGGCTGCCCACACTTAAACGATCTTAGTTTCTTTGTTATCAGGTGACCAACGTGAGGATGGGTATGTAGTAACCGTGAGACTCGGGTGCCTTTAGCGAATTACCTGCTATCGAATATTGCGACTTAGAGGCCGTCAGTCCGTGATTCCAACCCAACCACACCTACGTCCCCCACAGGTGCTCGTTAACACAAAGTACCGATTGATCCTACAAAAGTAATAAGCACCTTCTATCCTTAGCCGTGATAGGAGGCACACGGGCGCTTGGAGGTCGCACATACGCGGAAGGATCGCCCAGGTTCGCACCTCCAGAGGTAAGGGCCTGTTCTAGCGCCACGCTAACGTCTGACGGGGGCCCCTGCACTAAGTGGAACGACCCCCCTGGCAAGTACTATAGCATGACTACACTTAAGCTCGCCGCGAAGCTTCAAACTCCTATCACGACTTTGGTTTACAAGTCCCGCCTTCATTTCCAGAATGGGGCGTCTACACATTCTCTTGCGATAATGAGTGAGAGCACGAATGAGAAGGGGCGAGGTTCACGGGCGCTATTTGGCACGGTCTATGCTGGTGTGAAACAGCCTTGTTGCGTCTGGCCAATGAACTTGCAGTAACACAGCCCGTCGCTTGTATATCACTATTCCTTGGAAATTTGTAGGCACATAGCGCCGCTTCCGCGCATTGCCTATCGAATCTGCACAGCGTTACCAGGGCCGACAGGTTGAGCGCTATCCCTCGCCCACGATGCATCTCGGATATCATCTCTAACTAGAGGGGTGGAGTGGTCACTTTTCCATATCATTCCAGTGGTGGCGAACTCCTATAGTTGCGCGAAGGGCGCCCGGGTAAAACTCGCACGTAAGAACCCTGACGTTGAATAGGGCCCAGGAAATTTTATTCCAGGGCGAGTCATGCCTCGACGTGGCGAGCCGGCTTGAATCGACCTGAGTATTAATTCCCCATACGTTATGGGTAGTTTCATGGCGGAAAGCTACCCCGATTATAAGTATTTGCTAACCGGACTTAACGATGGACCTCAAAAGCTTTTATTCAAAACCATGCTTATAGTTGAACGTATCTTGAACGAAATTCTTTTGTCTCATAGCCGGTTCAAGCCACCAGTGTTGACTACTCGTCGCAACTTAAGGTACGCGCACGGGTCAGCCTACGCCCTTGGCTCCACCTAGTTATTTTGATCCAATTCCATACTATACTGCGCACCGGCCTCTACTGCTGCCAATTGCCTTAAAAATCACACCATCATCTAAGCCTCAGCATAGAGGGAAAAATGGGATAGGTCATTAGGGTATCGTTGCCAAGTGATGGTAGCAGACCAACCATCTAATAATCTATGAGCCAGGAGAAGCATGCTCGTGAGATGGATGTCTTTACCCCTTCATGGCAATTCGTCTTTCTGAAAACCACGGCAACGCGTCCCGAGACTCTCTACAATCCCCAGGGCAGTCGTTCAACTTCTCCCTTCCACATTCTGTGGCAGTTCCCAGCGGAGGTATGTCTACTCTTGAGTTCGCTCACTTATTCACGGCTTTCCGGCCGGCCGAAACCGTAGTGTCCTGTCTAAGGGGCATTGCTCCAGGCGGCGGATCTTGTCCTAAACCTAAATCCCTTTCCCGGCATTTATGCTGCTGTTATAAAACATACGTCCCTTGTTGGTCCGAATTTACGTAGGTGTGCTGCTAAAAAGCGAGTTTAAAAATACCCAGACATCAGCAATTAAACCGATTCGCCGGTGGTACGGCACATACAACTGCAATGTTTTTTATGCATAGGATTGTCTGAATTTAATTCTTCCTTTGAACCCATAAGTGTTGGCGCTACTTCATGTGCGTGTCTAGGTCAAACTAACCAGTGGATAGTGATTGAAACGGGTCGCTGTATACGTTTTCGAAACATCGCTGAATTTTTGGCTGTATTCGCATGTCGTAATGCATGATAAAGCGACGTTCTTATAGCTATCCCGATTCCCGACGAGACAATTGACACGACGTAACCCGCACTAAATCCCTGGCTGTGTTGCTTTGGTGTTCAGGAGGCCTGCTTGTAATTGTATCACTAAGGCCAATGATCCGACATGGCCACGAGCAATCTAGATTCCCGGTGGTTCCGAACCTGGGTGAGCTTCGTATCCTTCCTATCCTAGGCCGACTTAATTTCACGGTTAAGCATATGGCACACGCGTAGGATAGGTATAAGGGTCTTCGCGTAAGTGATCCCGACGCGCAACGGCACCGCGCCATGAACATAAGTCCAGCGCCCAGCATTTTAAAATCTGTCGACGCCATCGTGCGGTTTACTTTTAGACCCGTCTGACCACATTGCAGCTGACGTCGTGGAACCTGCACTCGCTCGTCCCCACGTTCTCATCGAGTCGCGGTTGCTAATCGCCGTCTTAATCTAATCGCACACATCACAGTTCCAGAGCTGAAACAGTCCATTCTTTGCTTCAACACGGCAGCTAGTTCCTATTCCCTCCGCGAGTACGCTAGACAACCGTTACTCGATCATTGATAGCTTGCAACCTCGGGGGACTTTACCCGACGCGGCTGTGATGGCTTAGTTCAGCATCTGCCCTGTATGGTACAATACCGCTCTGTGTTGATTCGGACCGTAGACACGATTGTTTGTTCCGTGTATTTTTTGATACCGATGGAGGTACATCAATAGTTCATCTTTCCGAACGGAGACTAGCGAGTGTAGGTGGAAGATCTTCTACCAATCGTACCGCTCGGCACCGTCGAGTTTGCTAACAAAGCGCTCATTTTGACGGGGCCCACCCTGTCCTCATGCCCGTGGGGAGACCGGGCACTATGGCTTGCAGTAGCTGTCAGAAGTCACACTACAGGGCGCCTTCCTATTCCCAGTAAGGTTCTGTATGTCGTAGTACTTTACCAGTTGGGAATTCTGTATGAAGGAGAAATCTTGGCCTCCGACGTCTGAAAACGCAAATATTATCTTCATCCGCTGGGACTTTACATGACGGAGTCGGGCTCATAGGCTGGAGCTGGGTGACGGGCGATCTGGCAGGGGATGTATCTATATCTTGTATGGGATCCGCTACTGTGGAACAAATCTGGGACTTGAATGGCGCTACGCCTCAACCGAGCACCGTGTGCGTGATATACAGAGAATACATTACGGATCTATATTAGACGTAGAGTGCAGATGCAAACCCGATCTTGCCTCCCTCAGAACGAAGACAAGCCACGTATTTAATTTCGCGTCCCCGCTGAATGGGAAGACACTCGTATAAACAGCCAGTTGCCCAGCGCCCAGGCCACCAGCACAAACAGCGTCGGCAGAGTAGGTTTCTACCAGACAGAACTCTCTTTCCACGTCCGTACGTCTATCATCGATAACTGCTCACAATTATTGGGCTTAAATAACGACGCACTAGGGGCGCCTAGTGGGGGAGGAGGCAACTTGAAGCTCGACAAACCCTTCTCGTGAAGGTTCGGCCCACGGTCTCGTGACCTTGTCCCGAATCTGAATCGACATAGAGAGAGCACAACTGACCTTCGTACCCTCGAACGTCGTAAAAAGCGTCTTTGTGTGGCAAGTATCGTTATTACCGGTCCCTCCATCTCCGTAGTTAAGGGTCCGCCTTACAACCCAAAAGTCCACTTGGGGCCCAACTTTACTCTTAAGCGCCGTTGAGCCTGTCGTGGCTGAATCAACAGCAGCCGTTGCGAGTCTGGACGAAGGTAACTCCCGGGTGGGACGGATGGAGAACGGTTCATTCGGTATTGGGGATGTAGCTGGCGGGCCAGTCACAAGCAGTCATTGTCCGAGGAGTTGGCTTTAACATGCACGGGCAAGTCTGCAAAGGGAACATAAGCCGTAGCTAGTGTCTGACTCGCTATTGGCGTGGAGGACCAATGCCACGACGGGGAAGACTGAAGATGGTGGGAAATCTCCTGTTGAGCACGGCTCTTTACTGCAGCAATAGTATCAGTGAGGCCTATACGATGAATACTATTACGTCCAGGCAGCTGGTCAGACGTTACCCTTCCGCCAGTGATGTGTCGACCATTGGGCTTAGGGTTCAAGTGCGTTACTTTTGGTAGCCGTTCCTTGAGGACATAGCGGCTCTCCGGAGCTCGAATCCTGACGAGAGGCATTGGAGAAGGATCTATGAAACCGCTGCAACATTCCGCGTACCGCTGCCGGTGCTTCAGGTGCGGGGATTACGCTGTACGAACGAAAACTGTAAGGCTGCACGCTATGGTGTAGCCTCTGACGATTAGAGGACCAGCCACGCCACCGTCTCCACGCACGCCAGACGTCAGCTGCCATGACGCTTATCTTTTCGGTACCACGGTCTCTCTCATACCTCTCGGGATGTAAATGGGCTTGGGTACGCTAGTCGAAACGGTCACGGTACGCTTATTGTTGTGAGCCAACCCCTGGGTCGTGGCCAATCGTAAAATCATTGAAGCGTATCAAATCGTCATTGAGGCAACCGAGAGGTCGACACATAGCTGAAAAGTGTCCCGTATTCGGTGGCGACACTGATACGTCGTCTTCGCATATCGTAAATACTAGGCGGTCTTCTCTACAAGCACTCTGCAACGCTTTCATTTTAAGTAACGACTGGAAACACCACCTCAGTTAGCCTCTGCCGTCTGGCCGGGTTTATTAACCATGTTGGTGAGCTAAGAAGGGTTGTTCTAAATACCCTCCCGTACTGCAAACCTCGGAGTACGTATTTAAAGCCATGATGCATTCAGGAGTCGACTTACTGTTTTCGCGGTGGAAAATCGGAGTATATGGCATATGACCGTGGAGCAGTAGGGGGAGGACTTTGGCCGAGGATATGTTCGGAACACAGACGATGATTCGCAGAATTGCAAAACACGACATCTGGTTGCAGGCGTTAAAAGGTCTAACCGAGTTGGAAGGTTTTAAGCACCGTTTGGAGACAGCCTAGTTCTCCGGCGCGGTACTTAAAGCGACGCCTGAATCCCTACAAGCAAGTTCGCCAGTTTTTCCTCTATTTATTGGCCGCATTCCCTCGGTTCCTTAAATATATGACGCGTTCCTAACATGTCCTTGCGTTTTTCAACGATAGCCAATCCCAAGCACGGCAGGGCGTTTTGTGCATGGACAGAAGCTTCTACCCGCTGAGACTGGCATAACCTGTTTGTAACTCGCGCGCCGGTTGAATTCCCGGGAGTCATGCGAGCTTCTTTAGCTCCCCCCACTCGGTCTCAAACCCATGGTGTTTTGCTGATAAAATGCAAATCCAAGCCTGACGACAGCTTCGATTACAGCTGTACCATCGCAGGGCCTTGGTACTCTTCTAATTCCGCATCAAAAGGGGATATTATTAATGCTGTAAGTGGCTTTACTCCTTGTAAGAATGAGGGTCTATGTTCGGCACAGGAGTGTCCCCATTAATACACTTCCGGTAGCTCCCCATTCGTCGTTGCTTATAGTTGTCGGTTTACACTAGATACTCATGGTATATGTAACTAGGATAAATGGGAAGACTATTAACATCCTGCTGGACTCAACTGGAGTTTCCAGGGGGGTTAGTCGGCCATACCGCAGTCTACTTTCCAAAATTCCACTAAACCCTTGAGGTGGACCAGAGCACTGTGATGGCTGCCTGTCCCCCGCCATTGTCAGCGGATAGCTTCGTGACGCCGGCGACTGGGAGCAAGCGCCGTAGAGCCACGCTCTGTAACCAACAGTAACTGGCCGAATGGTCTTAACTGCGGCAGAATCCATCGTAGTAATTTGATACATCCGGATCTTCGGTGATTGTCCAAATATTTCCCGTACATGCGGGCGAAGGTAGGTACTGCGCGGGTTGCCATCCCTTCGTCGCCGGACTTGTACAAAAATAATGGGAGATGAAACGGAACACTTGCGTCTTTCCATTAATCAGCAGCGCTTAGTAACCTGCAACTGAAAAGGCATAGAGTCCCGACGAGAACTGCGACAAAAAAATTCTCTACAGTTGTATTCCGCGTTTAACAACCATGGGATTCCCAGGGTTACTCAACATGATAGAAAGCCTTATAAGTAGTGTGCCGAGTTTCCGGGCCAACGTGTAGAGCGCGCATATGAAGAATCCTCGAGGAAGCACTGCTCCGGATCCATCCTAGAGAAAGGAACCGCCTCCCGTACTTTCAAGCAGATCGGGCACAAGGGGCTGTCCGAATACGGAGAGATCGTCAAGTAGATGCTCAACTATCCCAGCTGAGCCCCAGGGCAACGTCAGGTGGTTACGCTTGAAGCAGACACCTCGACAATTGCAGCGCTGTTATTAAGTTGGGTAATCACGTCCTAGTTCGCCTATCTTATGTCCGTGACATAGAGATGCACAATGGAAGGCCCGAATCTACGTTGGGCGATGGGTTTCGACACACTACTATCGAATTTCAAATGTGGGCTTGTTTAATAATAGAAACAGTCAGATCGCTTATACCGGAGGTAAAGGACGATGCCACTGCACGAATGAAATTTAGTAAGCCCACATCGGCTTTGACTTCTGCCCCACATCACTATCGGATACTTTACTTGTAATGACAGCTACAAGTACGGTAAGTACTTAACTCTGAATAGCCCTATGAGATGAAGACATGATTCCTATGGGTAGTCAGACTGATTGGTTTTGTAAATACAATGCTGACACCCAGCATTCAGTTTCACATCGCGACTGACATTCCTCGTGGAAGATTGCAGTGAAAACTCGGCTACGTATAATCGATTAACTCGTAGCAGCGGATCTTAGAGGAATTTCGCAGACACCACCAGTGGGAAACAGCAATGTAATCCGTAACCTAGCCGGCTACCCGGACATTGTACAAGGGCCGGTCTACCGTGCCTCTGTCGGCTTCGGAAGACGACCACTGAGCTCCGAGAATCAGATAGGGCGGTAGTGTATTTTTATCAAACAACTGAAGACATGCTCAGGCTGTGCTTGGCTCCACCGTGGACTGTTTGGGAAGATGCTGTCTGAATGCAAAAAACTTTTCGAGCTGATCGCCCACGTTTAAAGGGTGTTATGTTGTCACTTCTGGTCTCAAAAGTATTCGCGTCTAGTTCAGGCCCTTGCATCTGTAAGTCTTGAGTGGCATGTAGCAACCTGATTGTCGCGTTTAGCTCGGCTCAGCACGTCGCAACTGTTGGAACACCCACGATTTACCTCGCTGTTCACCACATGGGACAACTAAAGAGTGAGTTCCATCCGTACCATTCGGAGTCAGAGCAATAAGTACGAACGCGCGCGGACTTGAGTCTACTAACGAGACTAAACGATGAAGAACGGGTTGATGCACGTGGCGCGTCCACTTAGGTATGCCTTTGTGACGAGTGTGCGAGTAGTGGGTCAAGGACGTGCTGAGCGATACTATTAACAGTAGTTATGTCCGAACGAGCAACACGAACTTGAGCTTTTGACCAGTGGAGTGACTTCAGGTTACATGATATATGCAGCACGGGCATGTCCAGCCTGGAAGGACTATTCCGACGCGGCGCCTAAATGAAATAATGGTTCCATGGGTGCATTATGTTCCGTTTAGGTCCAAAAGGGACTGAGATCTAGTCTGACAGCGCATCCGAGAATGCACAATTCCTCCAAAACTTGACTGTGCCGGATCGTACCCTGCACATTAAGAGAGCCCAATTTGTCCTGGAGTGGCACTGATCCAAAATTACGGCTCAGGGTTTGAGGCTGTGCCCAACACTAAGTCTTACTTAACAAAGTAATTATTGCTATCGACAAATGACCCCTGGTCGCTCTATCCAATGGGCGTGTCCATCCATCGTCCTCGGGAATCCGGTTACCGACAGGTGAAGGCATTTTACCATAATCGATCTAGAATGGAGTTACAGCCACTCAATAGCGCCAATCCACTCAAAACGCATCACGTCAGGCTCCATGCGGGCGCGGAAGGCTTTAGCCCGTAACCATGAATTTCACGTAGCATGATCGTAGCGAATCCTTGCAACACCTGATAGGTAGCATGTTGCCTTGCCTTATTGCGTGGACGGTAAGAGAATTCGTAAGACGTCTAAAGTCCACAATCTCTTACGCCATAAGAGTGCAACCAGAACGAACAACAAATGTGTTATATAGAAAAGTGGTTTTCATTACCCTGTTAGGGTGTCTGCCGAATAAGTCGGATAATGATATCGTTTACGACAACGGTACTCAGGTACCATCCGGAGGTGTTGGAGATGTCGGCTGAAAAAGGAAGAACTTCCGCCTGGAAGCCGCGGAAGCTGTCCGATAACTACTAGTTCTTAATCTCATGTTAGTCACCTTGACGCAGCCAATGCGAAAGTGTCCACGGTCGGCCTGACAACGTGTGGAGATCCGGTTGTCCAATGAGTCCTAGTTAATAAGAGTGCAGTGCCTCGTATGACTGGCCGTGGTCGCCTGTATACTTTGCTGCTACCGGCAAGGATCGGAGTTAAGTTGAATGACGTATAATATAACGGCTGCGCATAAAGTTTTGTTGGAAGGCACTCGTCCTTGGGGAGCCATTGCTAGGAGGGGAAAGCACACGTAGATATGTAGCTAGTCCCTCGGCAAGCATCCGGGCTAGAGGATGAGGGAAAAAGGGGCCAATAATGGGTTAGCGAGCACTAGACTTATCCGTCATGCAGGCCTCCGATGGTCAGAACTCACCTTTGCTGCACTCATGGTGATGAGACTGCGGCATGGAAACGAGAAATATGCCACCCAGTCACTTTGTCGGTACATAAATTAGTTCCTCGCGATGTAGTTGACGTAATTGGGGTGATTTTTGCCTGACATAGTCATAGTCGAACTGGACCTTTCTACGCAAGGCCCCGCGACCCAGTGCTCCAGCGACGTCCTTCGCCTTTGTGTTAGCCAGGGACGCATACGTAGACGATGGCGAATCGTAACATACATTTCCATCAAAATACATACTGAAGTAAAAAGAGCGCAGTGTAGGATTGGAAACGTGACTATGAATCTTTGAAGTCATCACACGGTTATGAGTCCCCGCTTCCAGAAGCTCGAAGTATTACGTGCGTTGACACAAACCGTCGCGCTGAGGCTCGTCGTTTTGCCCCCAAATTTCTTCAGGGTAAGATTTCTTTCCCGCAAATTTGGACCAGTACCGCTATCCGTTGAGCGCCGGAGAACCGTAAACCATAGCTTGGGGAACTGTATCTCGATCTACGCATATTTTAGAGAATACGTGAAACTATACACACGCGAGGGAAACACTACGCATAGATGTTCGGATCGCGAGGCCCTTGCGTTGTCTTTAGGGTACGACCTGGTGCCCGCTTCTGTTTTTTCCACACAGCGACCGTGCTCGTGAGCGGAATTACCGACAAATAGTGTATTCTTCAATAATTCGACAATCGGAAGATAACCACCTATCTCTCCTTTGTCCCTCTGTTCAGCACCAAAGCTACTAAGGTGTGGTACTACTTGCGGCATCAGGGATATCCATGATCACCGAAGGATGCCCGTACAAATGTGTACACAAACTTATTCAATCTCAAAGAAGAGTGCAGTGGTGTTTTGAGATACTAGCGTAATTACGGTAGCGGTACTGCGTTAAGCCTTTGCGGCGAAGC
		</sequence>
    <sequence><taxon idref="Location_1_0_1|34.64649165946067"/>
[truncated: 365,935 more chars]
