# Supplementary material for: Epidemic Reconstruction in a Phylogenetics Framework: Transmission Trees as Partitions of the Node Set
Source: PLoS Comput Biol. 2015 Dec 30;11(12):e1004613. doi: 10.1371/journal.pcbi.1004613 (PMC4701012; doi:10.1371/journal.pcbi.1004613)
Supplement: S1 Data — BEAST input file for all WHC analyses of all simulated datasets. (ZIP) [file pcbi.1004613.s006.zip › S1_Data/wcc_X_17_vfast_10.xml]

<!-- Generated by BEAUTi v1.8.0 Prerelease r5934                             -->
<!--       by Alexei J. Drummond, Andrew Rambaut and Marc A. Suchard         -->
<!--       Department of Computer Science, University of Auckland and        -->
<!--       Institute of Evolutionary Biology, University of Edinburgh        -->
<!--       David Geffen School of Medicine, University of California, Los Angeles-->
<!--       http://beast.bio.ed.ac.uk/                                        -->
<!-- BEAUTi output modified for transmission tree reconstruction by OldMacDonald 4-->
<!--        by Matthew Hall, University of Edinburgh-->
<beast>
  <!-- The list of taxa to be analysed (can also include dates/ages).          -->
  <!-- ntax=50                                                                 -->
  <taxa id="taxa">
    <taxon id="Location_4_1_0|44.91003892640227">
      <date value="44.91003892640227" direction="forwards" units="days"/>
      <attr name="caseID">Location_4_1_0</attr>
    </taxon>
    <taxon id="Location_3_3_0|23.701929353018713">
      <date value="23.701929353018713" direction="forwards" units="days"/>
      <attr name="caseID">Location_3_3_0</attr>
    </taxon>
    <taxon id="Location_0_4_1|44.068257898195434">
      <date value="44.068257898195434" direction="forwards" units="days"/>
      <attr name="caseID">Location_0_4_1</attr>
    </taxon>
    <taxon id="Location_1_0_0|42.21939029481421">
      <date value="42.21939029481421" direction="forwards" units="days"/>
      <attr name="caseID">Location_1_0_0</attr>
    </taxon>
    <taxon id="Location_1_3_0|28.601806398598075">
      <date value="28.601806398598075" direction="forwards" units="days"/>
      <attr name="caseID">Location_1_3_0</attr>
    </taxon>
    <taxon id="Location_0_3_0|43.999391773139756">
      <date value="43.999391773139756" direction="forwards" units="days"/>
      <attr name="caseID">Location_0_3_0</attr>
    </taxon>
    <taxon id="Location_3_4_0|12.075708145943427">
      <date value="12.075708145943427" direction="forwards" units="days"/>
      <attr name="caseID">Location_3_4_0</attr>
    </taxon>
    <taxon id="Location_2_3_1|30.213030818672685">
      <date value="30.213030818672685" direction="forwards" units="days"/>
      <attr name="caseID">Location_2_3_1</attr>
    </taxon>
    <taxon id="Location_3_2_1|37.81904426412726">
      <date value="37.81904426412726" direction="forwards" units="days"/>
      <attr name="caseID">Location_3_2_1</attr>
    </taxon>
    <taxon id="Location_4_4_0|31.000957321609143">
      <date value="31.000957321609143" direction="forwards" units="days"/>
      <attr name="caseID">Location_4_4_0</attr>
    </taxon>
    <taxon id="Location_2_1_1|36.498115355736374">
      <date value="36.498115355736374" direction="forwards" units="days"/>
      <attr name="caseID">Location_2_1_1</attr>
    </taxon>
    <taxon id="Location_2_0_0|43.42284567143926">
      <date value="43.42284567143926" direction="forwards" units="days"/>
      <attr name="caseID">Location_2_0_0</attr>
    </taxon>
    <taxon id="Location_1_4_0|29.32746536480869">
      <date value="29.32746536480869" direction="forwards" units="days"/>
      <attr name="caseID">Location_1_4_0</attr>
    </taxon>
    <taxon id="Location_4_3_1|38.188724566470825">
      <date value="38.188724566470825" direction="forwards" units="days"/>
      <attr name="caseID">Location_4_3_1</attr>
    </taxon>
    <taxon id="Location_0_0_1|32.33133825502602">
      <date value="32.33133825502602" direction="forwards" units="days"/>
      <attr name="caseID">Location_0_0_1</attr>
    </taxon>
    <taxon id="Location_0_1_1|41.39300285148181">
      <date value="41.39300285148181" direction="forwards" units="days"/>
      <attr name="caseID">Location_0_1_1</attr>
    </taxon>
    <taxon id="Location_3_4_1|35.2102632167494">
      <date value="35.2102632167494" direction="forwards" units="days"/>
      <attr name="caseID">Location_3_4_1</attr>
    </taxon>
    <taxon id="Location_3_0_0|51.5796476771158">
      <date value="51.5796476771158" direction="forwards" units="days"/>
      <attr name="caseID">Location_3_0_0</attr>
    </taxon>
    <taxon id="Location_1_4_1|36.7929619056231">
      <date value="36.7929619056231" direction="forwards" units="days"/>
      <attr name="caseID">Location_1_4_1</attr>
    </taxon>
    <taxon id="Location_1_2_0|31.404615282253673">
      <date value="31.404615282253673" direction="forwards" units="days"/>
      <attr name="caseID">Location_1_2_0</attr>
    </taxon>
    <taxon id="Location_4_1_1|44.631520502922456">
      <date value="44.631520502922456" direction="forwards" units="days"/>
      <attr name="caseID">Location_4_1_1</attr>
    </taxon>
    <taxon id="Location_4_2_1|35.14973705845273">
      <date value="35.14973705845273" direction="forwards" units="days"/>
      <attr name="caseID">Location_4_2_1</attr>
    </taxon>
    <taxon id="Location_3_1_1|41.40156425364313">
      <date value="41.40156425364313" direction="forwards" units="days"/>
      <attr name="caseID">Location_3_1_1</attr>
    </taxon>
    <taxon id="Location_2_2_1|53.0142735108168">
      <date value="53.0142735108168" direction="forwards" units="days"/>
      <attr name="caseID">Location_2_2_1</attr>
    </taxon>
    <taxon id="Location_2_4_0|32.259753504347145">
      <date value="32.259753504347145" direction="forwards" units="days"/>
      <attr name="caseID">Location_2_4_0</attr>
    </taxon>
    <taxon id="Location_2_0_1|40.630420254993766">
      <date value="40.630420254993766" direction="forwards" units="days"/>
      <attr name="caseID">Location_2_0_1</attr>
    </taxon>
    <taxon id="Location_0_2_0|34.295015295051414">
      <date value="34.295015295051414" direction="forwards" units="days"/>
      <attr name="caseID">Location_0_2_0</attr>
    </taxon>
    <taxon id="Location_3_1_0|44.3311064938407">
      <date value="44.3311064938407" direction="forwards" units="days"/>
      <attr name="caseID">Location_3_1_0</attr>
    </taxon>
    <taxon id="Location_4_4_1|32.97290024053497">
      <date value="32.97290024053497" direction="forwards" units="days"/>
      <attr name="caseID">Location_4_4_1</attr>
    </taxon>
    <taxon id="Location_2_1_0|37.08116782032831">
      <date value="37.08116782032831" direction="forwards" units="days"/>
      <attr name="caseID">Location_2_1_0</attr>
    </taxon>
    <taxon id="Location_2_4_1|35.336286594875205">
      <date value="35.336286594875205" direction="forwards" units="days"/>
      <attr name="caseID">Location_2_4_1</attr>
    </taxon>
    <taxon id="Location_0_1_0|40.04009654566781">
      <date value="40.04009654566781" direction="forwards" units="days"/>
      <attr name="caseID">Location_0_1_0</attr>
    </taxon>
    <taxon id="Location_4_3_0|34.09876856017946">
      <date value="34.09876856017946" direction="forwards" units="days"/>
      <attr name="caseID">Location_4_3_0</attr>
    </taxon>
    <taxon id="Location_2_2_0|43.01650771967962">
      <date value="43.01650771967962" direction="forwards" units="days"/>
      <attr name="caseID">Location_2_2_0</attr>
    </taxon>
    <taxon id="Location_4_0_1|49.136949732091864">
      <date value="49.136949732091864" direction="forwards" units="days"/>
      <attr name="caseID">Location_4_0_1</attr>
    </taxon>
    <taxon id="Location_3_2_0|50.92335742067569">
      <date value="50.92335742067569" direction="forwards" units="days"/>
      <attr name="caseID">Location_3_2_0</attr>
    </taxon>
    <taxon id="Location_1_1_0|32.42807455821709">
      <date value="32.42807455821709" direction="forwards" units="days"/>
      <attr name="caseID">Location_1_1_0</attr>
    </taxon>
    <taxon id="Location_3_3_1|18.60925291183448">
      <date value="18.60925291183448" direction="forwards" units="days"/>
      <attr name="caseID">Location_3_3_1</attr>
    </taxon>
    <taxon id="Location_3_0_1|48.5690584683109">
      <date value="48.5690584683109" direction="forwards" units="days"/>
      <attr name="caseID">Location_3_0_1</attr>
    </taxon>
    <taxon id="Location_2_3_0|39.09577118796257">
      <date value="39.09577118796257" direction="forwards" units="days"/>
      <attr name="caseID">Location_2_3_0</attr>
    </taxon>
    <taxon id="Location_0_3_1|41.44199148831899">
      <date value="41.44199148831899" direction="forwards" units="days"/>
      <attr name="caseID">Location_0_3_1</attr>
    </taxon>
    <taxon id="Location_0_2_1|31.90091951853512">
      <date value="31.90091951853512" direction="forwards" units="days"/>
      <attr name="caseID">Location_0_2_1</attr>
    </taxon>
    <taxon id="Location_4_0_0|47.31425595375741">
      <date value="47.31425595375741" direction="forwards" units="days"/>
      <attr name="caseID">Location_4_0_0</attr>
    </taxon>
    <taxon id="Location_1_3_1|38.21325186211355">
      <date value="38.21325186211355" direction="forwards" units="days"/>
      <attr name="caseID">Location_1_3_1</attr>
    </taxon>
    <taxon id="Location_0_4_0|46.91493672662487">
      <date value="46.91493672662487" direction="forwards" units="days"/>
      <attr name="caseID">Location_0_4_0</attr>
    </taxon>
    <taxon id="Location_1_1_1|31.044944677321176">
      <date value="31.044944677321176" direction="forwards" units="days"/>
      <attr name="caseID">Location_1_1_1</attr>
    </taxon>
    <taxon id="Location_4_2_0|44.8848356079632">
      <date value="44.8848356079632" direction="forwards" units="days"/>
      <attr name="caseID">Location_4_2_0</attr>
    </taxon>
    <taxon id="Location_1_0_1|34.55815631804799">
      <date value="34.55815631804799" direction="forwards" units="days"/>
      <attr name="caseID">Location_1_0_1</attr>
    </taxon>
    <taxon id="Location_0_0_0|47.05807126469101">
      <date value="47.05807126469101" direction="forwards" units="days"/>
      <attr name="caseID">Location_0_0_0</attr>
    </taxon>
    <taxon id="Location_1_2_1|26.414509477365108">
      <date value="26.414509477365108" direction="forwards" units="days"/>
      <attr name="caseID">Location_1_2_1</attr>
    </taxon>
  </taxa>
  <!-- The sequence alignment (each sequence refers to a taxon above).         -->
  <!-- ntax=50 nchar=14000                                                      -->
  <alignment id="alignment" dataType="nucleotide">
    <sequence><taxon idref="Location_3_4_0|12.075708145943427"/>
			AATGCCCAGGCCTTCCGTCGCCGAAAAAGTAACCCAGTGCAAAAATGATCCGAGTAGCAAGACGTTGAGCCAATAAACTTTCTGCGCCGCCCGGACGATCCATGGATTTATTGCTGGGCCCGAAACCTTGACGACCTCAGCCGAGTTTTGATCTGTATAGAACATTAGCGGATTTGCGATAGTTTGTTTGGCATTTACTGAGGAGCCCCGTAGCAAGCAACCGTCTAATTAATGTGAAAATAATACGCTGCCCCCGGTAGGAAATATAAACGGGTGTCACTTACGGAGTAGTGGGCTTCGAGCCCCCTTATTCCTTGTCGATTGATTATAGTTGATAGCAAGCAGTACTATAGGATCTGCCCATCGCAGCGTTCGGTGATTACATTAAATGGGGGATACAACTAGGCGGGCAAAGAATAACCGCGATTGCGCCTATAGAACTCTCGTCCGCAGTAGATGAACTTCTACATTTAATATGAAATCAGCCACATGTGGGCAGGTAGAGGTTCTTGTTAGAGGTAACAGTTGACCAGAAAAACCCATCAATGGGTAGCGTTTTATATTAATAATCATGGCAAGCCAATCCTGTTTGCCAAATTTTATGTGCACAATTGTTCTTGAGCCCTCCTCAAATGAAATAACGGAGGTTTACGGCGCCACGTACGCAAATGAGCGTGGATTAGCTTGATAAGCACCCTCTTTCACCGCTTGGGGCAGATAACGTCCCCAGCGCAGGTGGGGCCTCTTCTGTTATTGTTATGTACTGATTACTCCTTTCCCAGTGAACAGGTCGCTGAGCGAATCGTGGGCATCAGCCCTTAAAGTTAAGAAGGCTTTTGTTCTCAGTGTAATGCATGCTTAGGTTTCAAGTAAGATATGTTCTACTGATGGTATAGAGAAAAAGGTATCTATACATATCGTACGGCTGACTTGGAAGATTGTGTACACTGGCAGCCCTAATAAGTGTAGGCATTTAATCCAGGGTCTCAACTTTAGACTGTAATAACAAACCATAAGGGCTTGTAAAACAACATGAATTAGTCGTGCTAGATAAAGCATATGCAAGACATGGAAAGCACTGAGTCGCTAGCAGGGGAGAAACGGACAGCTTTGCCTGATTAGTAACCCTAGGTCATGTATGGCGTTGATTACATCAGACTGCCGGATGATTTAAGTGCGCTTTAAACAGTTACTACAGAGTAATTACGGCCCCGGTAGAGGACAGCCCAGTTCGCCGGGGCAAGCGGTCTCTGTTGTCGATGGAGATCGGTTCCGTTAGATGTTCTACACCCGATGTATCACGTCGCTTGGCGGAGTAGTTTTATTACAGTAATTCGGAGCCGATTGTCTTACGTCATTTTAGGGCAGCGTGCATGGGGCTAGCATCTCATTGTTACACCTAGTTCTGTCCAAGGCACTTTAGTGCTAACTTCCTTCGGTCCGGAGTCCGCGTCAAAGAAGGGCGGTGCAGTCACTGTAAGGCTTGGGGCTGCTTCAACGATTTTATACAGGCTGGGAAATACCACCCCGGTTCCTCACGTCTCTACCGGAGTCGCGCTAAGTCACGCCGTTTCAACAACATCCTAGCGAGAACAGTCCAGGCTGGCTATCTCTGCTAGTGATGCAGCGATTGACGTGCCACCCTTTCCACCGGACAAAGCGACGGCCCGGAAGTCCTTTTTATTATTAATCTGCTTTCTGGCTTAGTGCATCTCATAGTCGCGGTAACAAGCCAGAGTCTGGTACCATTGCATTGATCAGCAAACCTGGAAAGCAGTTGCTCTGGATTCCACGCTGTGAGTTAGCCGCTACCCGTATTTTCTAACATTGAGTGAACCCTCTGCCAAGGGGGGTAAACAAAGCGCGATCTTGAGCTCATGTGGTCTACTGACGCCACAGTTAGCTATACGAATGGACCTACTTCGCAGGCAAGATTTTAGAGTATCCGCCACGTCAGCTCTCGTAGATCGGCTAAGTCTGGCAACTACACACGGATTACTCGGACGGCGTGAGTAGAACCGAGACGTGCCCCATGTATACATTTCTACAGGTATACGTAACACGCACCTTGTGTGCTTTCAGAACCAAGGCATCATAAGGATAGTGCATACACAAAGACCCCAATTGAAATTACGGAAGACGTTCGTGGTACCACTCCCAGAAGCTGCTTCAATGACTCTTTTCTTACTTACCGCACCTAAGAGCCGCTCCTTTCGCGTCTTTCACACACTTCGGCGGAGGATTCTACGTAGGCGGGGACCCATCTGAAACGTCCAAGATTACCCCTCATGGCCTAAACACAGCGACATTCTGCTAGTCAATTGGCAGTCAACACTGCCAAATTTTGATATTCATCCTGAATGCGCATAACTAGACGCAGCTTGTATTTCGTTCAATCGTTTATTGACAGATGTAGACTGGTCCAACTATATCTCGTACTCGCAAGGCTCGAGTCCCTTCGCTGGGGTTATTATAATAATAGGCACGATCTAAGAACCGAACTCTGTGTTCTACGCCTATCCCATGGACGGCGATACCCCGCTCAATACTTAAGACATGTCTGAGGCACGCGGAATCAATGCAGGCTAATGGCCCACAGGGCTCCACGATAACCCCGTTGGTAACCACACTGGAAATCCGCTTAACACGGTGGCGGGCAGCCAGAAAAATTCTAAGAGTTTGTCAAGATGGGAGGCTCACCCGATGTCTTATTTTCGGTTTCCGGTCTGTTCCGACCGTCACCCGGTGACTAACCGTCCTGTTGTCCCAATCATACTCAGCTCCGAGCACCCCAAACGTGGTCTTGTGAGTGATCGTTGATATAGAGTGTGGGCGCGGTTGCTGATAAGCAGGTTGTGGACGTCAAGACACCGGTTCATAGTCCGCCTATTCGCCCAGAAAGATATTGGACTTGTAAAGTACAGCACTTGCATCGACCACGTATTGAGGTGTGTGGTGTGGGCTCTGTTCGCAGGCCATAGTGATCCCCATTAATTCGCTACTTTCAGAGTCAGTACCTTACCGCGATGTCACGCTGGTATGCTATACGCTTGTGGGGTAATTACTCCATTTGACACGGTACTGTTTCCGTGCTAAATCTCCGCCACTGATCCGACTTATCCCAGTTTAGTACCTTCTTGTCCATGTTGGCAGGGATGCTGCATAGGACAAACGCCCTCCGAGATCTTAGACCTTAGAGCCAGGCCACCCTTAAAGTAGCGTGGCATATATTAGCGCGGTTCCCTGGCGGTACCTCAACGGCGACGCTGGTGTTCTATCGATTACGCAGTTAAACGGTTACCTCCTCTGCCCAGTTTTGGGTTGCCCTCGCCGTGACAGTGGCCGCCAAAAATTCAGAATTGATTCTCGGGGTCTGTGCAAAACTGGGCAGTAGGGCGTATGCGTACCGTCACCGGACGAACTTACTCGTCCGGAGCCTGGGATTAAGAGTCAATATTTGTGTCTGTCAAAGCGATGCAGCCCTGGTGTTCAGTTGTATCCAAGTGTATGAGATAGAGTAGGCCGTCGCGATGATAGGGCCGGCCAATGGACGCAACGGTATGTCAGCAACTTCAGTTTGAGCGAGTAGCTATCCACAGTAAGTCGCGGATATTCTCGAATGAGGGTACTAAAGGCAAGCCGGATTACCCTCTTTAGTTTCTCAACGCGTTAACGGTGGATCTGGTGAAACTCACCTCTGAATTAGCCGCGTAGGCGAATTGCCTCCTACATCACCGGTACCCCGACTCGCCCTGCGCCAAGTAACCCGAAGGAATCTTGCCTGTAGGATCATGTGGCGGGGAGGAAGAAATTACGTTTATCGCCAAGCAGCTGCCTTGCACAGTTATCTATTAAGGCAAGTCTAAAGGGCAGCGATCCGGTTCCAGTGTCGCGCTCTGGAATGAAAACAGTCGCTGACTGTGTGCGATGACGCTAGTTGTCTGAGACGCGGGGGGCGCAATCGTGCAGTGTATATCTGATGCTTGCTGAGCGATAGCGCCTGTATGACAGGCTCCTCGCAGGTCACTGTAAATGTCTTCCGCATAGAGTTAAGTTAAAGGCGCTGGAGAGATGAGCATACACGTATTATGCCTGCCTGCTATTACCACGGTTGTCGTTGGTGGTGCACAGGTTGAAAGCTTGGCCGCCAAAATAGCATGCCATAATTACCTAGAAAATTAACGAGAAGACTTCGAGAACCGCAGCCGCATAAACACTACCCCGACGCACTGCGAAGGGCTCAATTTTGCAAGTCGATTGCTCCGGCTGACCGATCTGGGCAACGGGCACTATAGGGTGGACGCCCGACTCCGGCGAGGTGTTATACGAACGGCTAACGAGATACCCAGGTTCAGGCCGGTAGTCTTTAGCTAGGCGGGTTATTGTATTGGACTCCCACTGTCGGGACCAACACTCGGCCAGGGGTTCGATGGCAAAGGCGAGCCCTCCCATTCGTAGTAAAGCCGAGCGTGACTAATGTCAGGGGCAACCGTCTTTTTTCGGCGTAAACCGTCCAGTTGTCTCCTTTCACTCGCGGCATAGCTCCAGTAGTACAGGAGGACTCTCCAACATCGTTTGTAGATTGGCCCGGACGTACCTTCCTTTGCATCACCAAACTCGGTAAACACAAAATTCGGATCAATTATCTTCTAGCAACAATCCCCGTCTCCCGAGTACCCCAGCTCATCGGGTCGTACTATCTTGATTCGTGATGAATGTCCTTGCTATATGGCGTTTACTCCGGACATTGCTGCTTTAAAATACGATAACACCTCGGTGGTTTAGCTTGTTTGAGTGATGGTGGGAGGGTGGCAGAAGAATGTCTTATCTGTGGCGGTTGTTCTGCTTGACGTTCCCCCGCGGGGATACACGGGATCATCACGTGAGTAAATAGTTGCAATCAAGCCACTCAGTGAAAGTCAGACAGTGTGATGCTCCAAGTCACTCAAGTCAATTTATAGGGTCATACTTGTATCAAGAGTGATTCATCGCCAGTTGAGGTCGATGTCCCCATGTTATCGTGCAGGAAACTTATATCGCTGTGGTGCATACGATGCTCGGCTCAGAATCTCGGATACGCGGGGTTCAGAACCTACTGGTTATAACCTCGCTAGTAGGGTAGAGCTCGTGAGTCTCGGTTCAACGATGCCGCGCCATACCTAGTCCAGGCAGCCGGTACCTTCAAGAAGAGGCGGGAGAAACGGGTCTGTGTCCGGTAGCAGGATGAGGCGGATAGTTAGTGATGGGGACTAGAGTCCCATGTTTCAAGCTACTGAAAATCTGGAAAATGCGAGGAGGAATCAATCAAGAATAGTACACTTGTTGTTCTGCCGCCGGTCGACAAGGTCGGGGTGGACGTACAGGCTGTCCCCTTAAAGCGATGGCTGACCTCGACCGGTAGCCGCACTACTGGGGAAAGCTTCGCTAAACCTAGTACTGAAAGATGGTAGCTTAACGATTCCCCGTACCCTGGCTCCTGGGTCTCAAAATGTCCTTGCGTTGATCCTCCGCATCGTTACGGCTCGCTGATTTGAACGTGTCCGGGACTCTTGTACAAACTAATGTATTTCGGTGTTGATCCTGCATTCCGACTCCCGGCGTGCGGACACAACTGTCTGCACCGGCCACGTTGTATACATCGCTTAGCCACCGTATCTGACTCAGCTGTAAGTCCAGCTGGCCACGAAAGGAAATTCAACATCAGCAACGGGTGCCCGGTATAATAGATACGGCCATAAAACGTGATCAGACGCGGGACGGGTATTCAAATGTTACGGCACTGTTCTCCACCGACAGATAGAGGTACCCGTTTATAACAACTTTATAGCAGAGTAGCTGTTGGCCGTCTCGAACTGACGAAGTAGTTCGAGCTTGGTACTACAACTATGGCACTCCGTGGAGGGACCACAAGGCGCAGGGTAATGTCACCGAAAGAGCACTGTGATCAAAGCTGCAGGACGGTTTTCCCGACCAATGACCCATAAGGAAGGAGAGGCGACGGACCTGGTATTGCTCCGACAACGTTTCCCACTGCACGCATGCCTCAGTAAAGTTAAAAGGCTAATCTACTTGGAACAAAGATAGTACAAGGCTGAGTCGATGTATGCCTAGTTGTAATCGGTAATTCGCACTTTTTTGGCAAGCCTGAGTACTCGGCTCGCTTTAGAAGGACTCCCATGGATGGGTTTATGATAGTGTCTAATCGAAGCTTGGTATGAACTGTTCGGAGGATACTGGGACGACCAGAATAGTGACGTGATCTAGAAGTACACCGGCTCGACGACATAAGACATTCGGGACGGGATCCCGCCAGGAGATCACCCGGGGACCCGGGAGCTGCAACACATGACATAGCATGTAGTAGGCCTATTAGCACGTAAATCGTTTGCCCGGGCTTATTATTAGGAACGCTTCAACGTTTGTCATTAGTGAATGACTTAAGGTCGGGAATGGGTGGCTGATCATGCAGCCACTGGGAACTGATGACCGTCCATGTACTTGTATCTGCAGTGAATAAGCATCTCGCGCGCTCAAAGCTTCAGTCTACAGCCTCGTACCCCACCCTTGAATCCACTCTGAGTTTAGCTCCGTCAGGTTTTTACTGGTGGCTTAGGTACACTACTACTACGCCACTGGAGCACGGGTTTCTCGTACGGGAACCCCGAGGTGCAGGTCCAAAGGAAGCTCGACCTACTACTAAAACTAGGTATAGCCCTAGCCTGCGGTTAACGCGTAGCATTTTGGTCGCTCCTATGTATCGCGCCGGGCACTCCCGTCACACGATGTAAACTCGTCCGGCGCTGCTGCGGTCTGAAGTGGGAACGAGTTTATCCTTATGAAAAATGGCAGGGTGTTTCTTGTGGGTTATATGCAGTCACAAGCTCACCGCCTCCCGAAAGACGTCGTATTTGGTTTGAATACAATGAGTGTATAAGCTGAATCGCAATATCCACAATAGCTAGCTGATGGACAACCACTGAGTGTAACCCTTCGCTATGGTTGCCATCCTCCTGCACATAAATAAATTGCAAGCGTCCGCATTTCACGGTTGATGACAGCAAGTTGAATTGCGTACGAGCAGCGGTCGCCTCGACGTCCGTTATCCGTTTGCCCAATCTATAAGTCTGTCCGTCACTCGAGATTTAGCCCTATTGGGCCCACTCACTACAATCTCCGGCGCGTATCAAATACCTTGCAGTCTACTGTCTATTATGGAGGAATATTCCAACAAGAGTCTCTTTATTTCTTAATCCCGTTTGCATACATGTTAGTTCAAGCGCAGGCAGGCTCAGTGGGGTTTTGCACGGCCGAACCATAACGTCTAGACCGGCCCCTCACCAGTCCTCCCAATCTGCACAGGCACTATGTCTTTCCTGCGTACTGAAACGGGCGCCTTCACTCCCAGCTGACGAAAGAGGCATATAGCTTTTTTGACCCATCTATTAGGTCTTTTTTAGGTCAATCTCTAGTACTCCTAGCGCAAGCTCTCACTCACGCTATCTAGATCATTTCGGGCAATCCGTGTCCAGATACCAGTAGAAGTCTACTGTTACCCGGCATGGGAGTCTGAGAACCGGAACTGTCAGGTATTACATCGCACTACTACTGTGTGGCGGGAATTCTAGATTTGCGGGACACAAACGGCAGGGACGTAGTGACCAACGCGCCTGACCCTGGCGACCAATACCTAGAGAGAGCATGACGGTGCTTTACGAGTATTTAGGCTTTTTTCCCCTTTGATCAGTGATGTCCAAACAGGGATACCGCCTTCCGTAACCGTGAATACGTTCCATAGATTGTTGTGGACAGAGCATCGAGCATCCACGATATGTCAATTTTGCACGCATATTGGATCCCGTGCTTAGCGGCCTTCTTCAGTTCAATGGTGCAATGACTACAACCAAGACTATGTTGCCTCCGTAGGAGATCTGGTCAATTGCTTAGGGGGCTCACTAAGATCTCGATACGCCCCTCGCGTGCAGAGGTGGATCGGACGAGTAGGGATCAGTCGGCCTAAATAGCAAGCTGGGGAGTTTTACACCATTCTCTTCCCTACGCATGTGATGAGCAAGGAGGTATCATAAAACTTAAGTGTAACTTGTTGGCATCCAAGCCATAAAATCTCTCTTCCCTAACATGGAGGGACAACTCGCGCTATCCGCGTCGAGTAGCCATCATTTGCAGTCGTAGTTAGGTCGGACCCTATCACAGACATCGGACAGGAGTCACCAGACAGTCTCTATATCTTTATCGGCTTCCACCGATCCTAGACTACCCTTGTAGGAGTGGATGTCGTCTGACAAGCTACACCACCAAGAAAGGGGCGGAACCTACAGACGGCGCGCCAGCTCATCTCAGCTACGGACCTGCACCTGTGCGGGCATTCACTACCAGTAAGACTGCCTAGAGGCCTGCTTTTTGTGAATGAAGGTTATGGACGTTTCCAGACTCAAGTGTGCCTAATGTGGGTCTAAATTCCCTTTTATTTAGTCTTAGTGCTTTTAAGTATATGTGGAGTAAGGTCGCAACCATGGCACTAGGGGGGACTATTGAGTGGTCTCGAAGCGCGTTTGGAGAAACATATTATGTCAATCTGCCTAGCCCGGCAGATATACGCGTCAATCCCTCTATTAGGCGTCCGCTTGTCTGAGCAGGGATTTAGAACCAACCACCGCGCTTGGTGTGTGGTTTCCACTCCCCCCCGTAATCAACGAGCCTCGCCACCCGTTAAGTGCAGTGACTCGGAGAAGCCTAAATGAGACGGCGCGCCGGACTAGAACCTACGCGACAAATGCGCGGTGCTCCGCTCGACTGTAGCCTGTATTTAGCTCAACCAACGTAAAGAGGTAGAACACCATCTTGGTGTGATGACTACCGTCGAATTACACGCTCTGTACATTGGAGTATATCGATATTTTCAAATCCATGTGGGATTGAACGGCGCGTACCAAGGAGCGAGGATATGTCTCCTGTCCCGCTCCAGACAATCGATTGAACTATTTGGCGATTTACCGGTCGATAGACGAGATTTCTAGTTCCGTTGTTATGGAAACGCGGACGGAGCTAACAAAACTCACACACAGGGCGGTGGAGGTGTCCCAAAGAAACTGATCGCATTGCTTTCACTCGAGCATCGAGGGCCTATCTCCGGCGCGGCCCCCGACTCTAGAAGAACCGTGAGCCTCAGAGTATGCCCTGGTAGTAACCACAAGCACCCTCAGTTCACCGGAAGGTGATTATTTCAGCTAAACTCTCCTCTTATAGTGTATCCGGATGGACACAGGCTGAATACGCTTTCCACCTACGCGTTGATATCCTCCGAGGAGGCTCCGCATTACGATGTTCGCTAAACCTTGGTGCTCGATTAAGTCTATAGGGAGCTGCACCAGCAGGTAAGTAGCTTGTGATCTTTGCTACAGTCGAGTTCCGACTTAGTCTTTGTCGAGAAGTTAGGATAACCAGTCCGGCGAGCGAACTTTTTTGCTGCCGAAAATTGCATTATATTTGCGATGCAGTGTGTGCCTACGGTGTAGATGTCGTTAGTGCGACGTATCACACCCCTTGTGTGTAAGCGATAGCTAGACGCTTGGTGCTGCTATCGCAAACCTTTTTGTCGCCTGCACAATGCGCGATCACTTTCGTGGCGACCAGGGCGCTGAGCGCCAGAAATGCTGTACCGCTGGCCAGGTACATGCGGTATTAGCGAGACTGGTACGTTTTTCTCCACTCATCCATTCAAGCTCGGAGTAGAACGATTCGTACTCCGTTATCGAACGCTTAGTAATCCAAGGGAGACAAGTAATAAAATCTGCTCGGGTAAAAAGAAAGCTTAGATTCTACTGGAAACGTACGCGCTACCAGCCCGCCTAACTCTACGCTCCCAAATGCGTCCTGATTTGGTCCAGCACATGCTCGAGAAATTGCTGCGACATTACATATCCTTCGGAATTGAGTTTCAAGAACTTTGTCGGTACGACATTTTTGAAGGACAAATCGGGTGGAAAGAGACCGAGTTCTCCTTAACCTTAGGACGCCCTTCCAAATGTGACATGCAAATATCGTCTCGGGAAAGGCTCACCTTAGGGGATTGTCAGCGACGCTTTTACAAGTTCAATACGACGTTGTTGAGGAGGGTAACATATGAGACTCTAGTAGCCTCTTAATGTGCACGCGCCGACTGCGGTTATCGTACGATGTGTTATTATACTCCCTCGATTCATATTACCACGAAAGGCGTTGCGGCATTTTTGAACTAAGAAGCTGACCTGCCCGTTGCATTGTCAATAGGTGGCGAAAACTCGGGTGAATACGTCTGTGTATGGTGATAGGAGTAGGCCTGAGTGGCATTACCGGTAACAACCTTCTATCTACCTAAGCAATTGTCCGATCGCTGACTTTGCCCTAGAGCATGACCGTCCGAAACAGTCAAATTTATCCTACAGCCCGGTATGTACTACACGCCTTATCTAAAGGATTGTTCGATCGGCAATTATTGCTCATTGGAATATTCTGTCTGCATATAAGGCAACCCCCACGGCATTACCGTAAAAGCGGCAGATGTACTCCGACCTATAGAAGATCTATATTAATTCCTTCACTCCGGGCACGATTCCCTTGGCTCGTTGAAAAAAACTTAGGCCTTCCTGGAGCTATAGAAACGGCTTTGGACGAGCCGAGATGGAAATGATAGGGCGGCCTCACATAGCCCCAAAATTAGCGTTGAGTAATCTATAGCGGGGCAATCCGAAGACTTGCCGAGTACTTGTATCCCACTGTACTTATTAAGATCACGTGTACCGGGGTTCCAGCGCTTCTCTGAAACGTAGTCCCAATTCGGCACGCATCCTACGCACCACAATTTTTCGTACCGCGTGCAGGACTTCTGGCAGCATACGGTAGTGCGTAGTCAATGTTTCGGGCTCCTTAAATACCATTAGCCGGGCGACGCTACCCTTAGTATTATCCCTGTATCGTTTTAGCGGCAGGCTCAAAACACCGTCTTACACGTGTGAATTCATCAAAACAAGAGGGACGCGTTGACGGATCGGCTTTAGCACGCAACTTAAAGAATTCCGGGTTATCCTTAGGAGCAAGAGATATGCAGGACAGAGTGGTGACCATCGGTGCGCCATTCAAGAATGCTGATGAATAGACAGTACTTTTGGAGCTATCAAGCCCCAAGCGGACTTAGTATGGAAAGATAGCACGACTCAGAACACTCGGATAAGATTAGGTGGCTAACCTCTAGTCCAGCGTCTCCCGGGTCGATGAAAGAAGCTTCCCATCACAGTATGATAATTGGGCGACGGCCGGGGCTTTCTCCCTAATGGGAGATTTGTTGCCAATGGAGTGTAGAAACCGCGGCGGGCTCAGTTTAATTAACTAGACAGGTCCGGTGCACACCCCAAAGGCTCAGGGTCTACAACCGCGGGGCGCGTTCGATCGAATGGAAAGCTGAGCGGTCTTCACGGAGCAGAGTATCCAGTTCAAGGCTCCCCAGTAAATATGCGTGTACCCAGGTGCCCGGGGTGCTATGTGGAGTGGGGCTGCCAACAAGCCTGTGGATTCATAGCATTAGGTTAATAGTGGCCTGTAGAGGTATTAATTTGAGTAGCTTGCTCTAACAGACTCAAAGATCCGCTTATCACCATCGGACGTATCGCCACGCTGGTGCGCTGGTTGACCTCCAAGTTTTACAATTAAGGTCTTTATCCGTGTTGAACCACGTTGCTATCAATATCCTGCACAGAGGATTTGAAAGTCAATTTCCACGGGAGACCGTCGTCACCTTGTCTAAATGAGGTTACCTTCACACCCGCAGCTATGGCAAAACCGAATCAGGTGGTTGTATGGACATCCTAGTGTGTACGCGGCGCCCATAGATTTCTCAGAATGACGGTAACGCCTCGGAGTGTCTGATATGCTTCATGTTATATCACGGCCGAAACGGATGGACCCTCTGAAAGGCGACTTGTTGCGGAGGAGCGTAACTAGTTACTTAATGTCGCGCATGGCACGTGGGTCGGCGCGCCATAGTACAGGAAAACGGGCACTCCCTCCAATAATCACGCCAGACGGAGTCTTTCCAATTTGTCCAGTGGGTTGGAATACAATGCACTTTCTTTTTTGGGTATATTGAAGTTTCTTGCCACTACTGCTGGCGGCTAATCCAGTTCAGCGCACAAGTTTTGCTGGTTATAGGCGTACTCCAGTTAATGTAGACCATCGGATACCACGTGAGGCGGATGGGTAATGCTAGTAACATTCCGCCGCTAGGAGACAATGTGATCCGGCAGACGGATTTAGAGGTAGGCCGCCCCCACGGTGCACACGGCTTTGCCTTTTACGGATGTACATGGCCTGATAGTCGGGCATGAGGCGGGATAGTGCCGTCTGCTGCCCCATTGAGCAATGGAGGAAATAACGGTATTCCGGATACCCGTCAAAAACCCAGATCGTACTGAAGCGTGGTGCGTTTCATGCAGATGCGTAATGGCAGATGAACTAGCGCGGATAGGTCAATGAATTTCGGCAGCAACGTGTACTACGCGCCACGACTTAGGGTGTCTGAATGTCCCGACGTCTGGCATCACGGGAAGTGAGGACGGAAATTACAAGTCTGGGTCGCCCCGCACAAAGATGTCCCCTATGAGACCATCCGTCTACCTTGTGTTCGCTCTTTCTCTGCGTACTACCTACATATCCCAATTCCGTGGAATGATGCTGGGCACTGCTGTGATGCTCTTCTAAACGATTTTAGCAATTTGCTTTCATTATACAAGCCAGCATAGTGTTGCGGCAAGAAAGCACAGTAGATCTGGCAGCTGGCGAGTCCCCCAGCATACTACTAGTTTAGGAGCAACGTGATGGTGTGTCGATCTACACGTAGATGACATTCCACTATAGTTCGGCTGAGGTGGCACCAGTCATGAACGAATCATGTAATGGGTTGTGCATATACATCGGTTCCAAGGGAAATAACCTTCATGGGTGGAAGGCAATAGAGGGGACAGCAGACGTGACAAGTTTGATCCACGATTTTGCGAACTTCGGAGCCAAAGCTGTACCTGGACCATTGGTTCACCTCGCATGATACTCACGCCCTAAAGGTGGAAACCTCGTTTGCTCGACAGCTATCAAGTTCTCGCCTCGTAAGGGTGCGGCCATAGTCGTAAAGATTATAAAAAGGATGTTGTAAGCTGTATCCTTTAGACCACATATCCACTTCGCACACCGTAGCTAGCCAGGTTGCGCGGGCTTCGTCGTGTTCCTGAAAGGATTTAGTATTCGCTCCCAGGTAGTAGAGGACGCTGTGAGGTGCTAGGGACAGATGGGGCGCGGATCGGGGAGTGACAGTGGAGTTTACCCAACCGTCAACCTTTTAAACCAAACTCAGATTTGATTGCATGGTTGCCGTCGTCGGCGCACAGAAGCTTGGTTACTTTAAACTACGTGTTTAATCTCCCAGGGGTAGTGAGCCTCTTCGCGACACATTGTTCCACCGCATCAAGCACACCCGCGCTCAAGGCTCCAGGGTACGGCGACCCCAAGATTCTTAGCTATACTAACAAGCCTTAAATTTTATGTGTAGGCTACCTGTATGGTCCTCAACAATTTAAACTCACGAACGCCAGGACTTTACTATATCAAGCATGTTGAGGCGTAGACCAGCATACCTTGAATTAGCCTCTCTGTGTCCGACCGGCGGCGGATAAAGTTTGGGCAGTTCACGCTAGCACAACATGAGTTAACGCAATGCAACCTGAGTGAAGGTAGGGCTACTATTAGGGTCGCGAGAGCACCCGTTCGTAAGACACGTGCAAAATCTTTGTATATTCGAGTACAATTGGGGTTAGGCGCGTGCTTACCATCAGCAAGAATCCAAGCGCCTAATCAAATTCCAGGGGATGCTATGTGAGTTCTAGTCACAAAGGCCCCAGGAATTACCCAGCGGGACTTTTTGAGGTAGGAACTGGCTTTCTCGTTCATACGACAGGATG
		</sequence>
    <sequence><taxon idref="Location_3_3_0|23.701929353018713"/>
			AATGCCCAGGCCTTCCGTCGCCGAAAAAGTAACCCAGTGCAAAAATGATCCGAGTAGCAAGACGTTGAGCCAATAAACTTTCTGCGCCGCCCGGACGATCCATGGATTTATTGCTGGGCCCGAAACCTTGACGACCTCAGCCGAGTTTTGATCTGTATAGAACATTAGCGGATTTGCGATAGTTTGTTTGGCATTTACTGAGGAGCTCCGTAGCAAGCAACCGTCTAATTAATGTGAAAATAATACGCTGCCCCCGGTAGGAAATATAAACGGGTGTCACTTACGGAGTAGTGGGCTTCGAGCCTCCTTATTCCTTGTCGATTGATTATAGTTGATAGCCAGCAGTACTATAGGATCTGCCCATCGCAGCGTTCGGTGATTACATTAAATGGGGGATACAACTAGGCGGGCAAAGAATAACCGCGATTGCGCCTATAGAACTCTCGTCCGCAGTAGATGAACTTCTACATTTAATATGAAATCAGCCACATGTGGGCAGGTAGAGGTTCTTGTTAGAGGTAACAGTTGACCAGAAAAACCCATCAATGGGTAGCGTTCTATATTAATAATCATGGCAAGCCAATCCTGTTTGCCAAATTTTATGTGCACAATTGTTCTTGAGCCCTCCTCAAATGAAATAACGGAGGTTTACGGCGCCACGTACGCAAATGAGCGTGGATTTGCTTGATAAGCACCCTCTTTCACCGCTTGGGGCAGATAACGTCCCCAGCGCAGGTGGGGCCTCTTCTGTTATTGTTATGTACTGATTACTCCTTTCCCAGTGAACAGGTCGCTGAGCGAATCGTGGGCATCAGCCCTTAAAGTTAAGAAGGCTTTTGTTCTCAGTGTAATGCATGCTTAGGTTTCAAGTAAGATATGTTCTACTGATGGTATAGAGAAAAAGGTATCTATACATATCGTACGGCTGACCTGGAAGATTGTGTACACTGGCAGCCCTAATAAGTGTAGGCATTTAATCCAGGGTCTCAACTTTAGACTGTAATAACAAACCATAAGGGCTTGTAAAACAACATGAATTAGTCGTGCTAGATAAAGCATATGCAAGACATGGAAAGCACTGAGTCGCTAGCAGGGGAGAAACGGACAGCTTTGCCTGATTAGTAACCCTAGGTCATGTATGGCGTTGATTACATCAGACTGCCGGATGATTTAAGTGCGCTTTAAACAGTTACTACAGAGTAATTACGGCCCCGGTAGAGGACAGCCCAGTTCGCCGGGGCAAGCGGTCTCTGTTGTCGATGGAGATCGGTTCCGTTAGATGTTCTACACCCGATGTATCACGTCGCTTGGCGGAGTAGTTTTATTACAGTAATTCGGGGCCGATTGTCTTACGTCATTTTAGGGCAGCGTGCATGGGGCTAGCATCTCATTGTTACACCTAGTTCTGTCCGAGGCACTTTAGTGCTAAATTCCTTCGGTCCGGAGTCCGCGTCAAAGAAGGGCGGTGCAGTCACTGTAAGGCTTGGGGCTGCTTCAACGATTTTATACAGGCTGGGAAATACCACCCCGGTTCCTCACGTCTCTACCGGAGTCGCGCTAAGTCACGCCGTTTCAACAACATCCTAGCGAGAACAGTCCAGGCTGGCTATCTCTGCTAGTGATGCAGCGATTGACGTGCCACCCTTTCCACCGGACAAAGCGACGGCCCGGAAGTCCTTTTTATTATTAATCTGCTTTCTGGCTTAGTGCATCTCATAGTCGCGGTAACAAGCCAGAGTCTGGTACCATTGCATTGATCAGCAAACCTGGAAAGCAGTTGCTCTGGATTCCACGCTCTGAGTTAGCCGCTACCCGTATTTTCTAACATTGAGTGAACCCTCTGCCAAGGGCGGTAAACAAAGCGCGATCTTGAGCTCATGTGGTCTACTGACGCCACAGTTAGCTATACGTATGGACCTACTTCGCAGGCAAGATTTTAGAGTATCCGCCACGTCAGCTCTCGTAGATCGGCTAAGTCTGGCAACTACACACGGATTACTCGGACGGCGTGAGTAGAACCGAGACGTGCCCCATGTATACATTTCTACAGGTATACGTAACACGCACCTTGTGTGCTTTCAGAACCAAGGCATCATAAGGATAGTGCATACACAAAGACCCCAATTGAAATTACGGAAGACGTTCGTGGTACCACTCCCAGAAGCTGCTTCAATGACTCTTTTCTTACTTACCGCACCTAACAGCCGCTCCTTTCGCGTCTTTCACACACTTCGGCGGAGGATTCTACGTAGGCGGGGACCCATCTGAAACGTCCAAGATTACCCCTCATGGCCTAAACACAGCGACATTCTGCTAGACAATTGGCAGTCAACACTGCCAAATTTTGATATTCATCCTGAATGTGCATAACTAGACGCAGGTTGTATTTCGTTCAATCGTTTATTGACAGATGTAGACTGGTCCAACTATATCTCGTACTCGCAAGGCTCGAGTCGCTTCGCTGGGGTTATTATAATAATAGGCACGATCTAAGAACCGAACTCTGTGTTCTACGCCTATCCCATGGACGGCGATACCCCGCTCAATACTTAAGACATGTCTGAGGCACGCGGAATCAATGCAGCCTGATGGCCCACAGGGCTCCACGATAACCCCGTTGGTAACCACACTGGAAATCCGCTTAACACGGTGGCGGGCAGCCAGAAAAATTCTAAGAGTTTGTCAAGATGGGAGGCTCACCCGATGTCTTATTTTCGGTTTCCGGTCTGTTCCGACCGTCACCCGGTGACTAACCGTCCTGTTGTCCCAATCATACTCAGCTCCGAGCACCCCAAACGTGGTCTTGTGAGTGATCGTTGATATAGAGTGTGGGCGCGGTTGCTGATACGCAGGTTGTGGACGTCAAGACACCGGTTCATAGTCCGCCTATTCGCCCAGAAAGATATTGGACTTGTAAAGTACAGCACTTGCATCGACCACGTATTGAGGTGTGTGGTGTGGGCTCTGTTCGCAGGCCATAGTGATCCCCATTAATTCGCTACTTTCAGAGTCAGTACCTTACCGCGATGTCACGCTGGCATGCTATACGCTTGTGGGGTAATTACTCCATTTGACACGGTACTGTTTCCATGCTAAATCTCCGCCACTGATCCGACTTATCCCAGTTTAGTACCTTCTTGTCCATGTTGGCAGGGATGCTGCATAGGACAAACGCCCTTCGAGATCTTAGACCTTAGAGCCAGGCCACCCTTAAAGTAGCGTGGCATATATTAGCGCGGTTCCCTGGCGGTACCTTAACGGCGACGCTGGTGTTCTATCGATTACGCAGTTAAACGGTTACCTCCTCTGCCCAATTTTGGGTTGCCCTCGCCGTGACAGTGGCCGCCAAAAATTCAGAATTGATTCTCGGGGTCTGTGCAAAACTGGGCAGTAGGGCGTATGCGTACTGTCACCGGACGAACTTACTCGTCCGGAGCCTGGGATTAAGAGTCAATATTTGTGTCTGTCAAAGCGATGCAGCCCTGGTGTTCAGTTGTATCCAAGTGTATGAGATAGAGTAGGCCGTCGCGATGATAGGGCCGGCCAATGGACGCAACGGTATGTCAGCAACTTCAGTTTGAGCGAGTAGCTATCCACAGTAAGTCGCGGATATTCTCGAATGAGGGTACTAAAGGCAAGCCGGATTACCCTCTTTAGTTTCTCAATGCGTTAACGGTGGATCTGGTGAAACTCACCTCTGAATTAGCCGCGTAGGCGATTTGCCTCCTACATCACCGGTACCCCGACTCGCCCTGCGCCAAGTAACCCGAAGGAATCTTGCCTGTAGGATCATGTGGCGGGGAGGAAGAAATTACGTTTATCGCCAAGCAGCTGCCTTGCACAGTTATCTATTAAGGCAAGTCTAAAGGGCAGCGATCCGGTTCCAGTGTCGCGCTCTGGAATGAAAACAGTCGCTGACTGTGTGCGATGACGCAAGTTGTCTGAGACGCGGGGGGCGCAATCGTGCAGTGTATATCTGATGCTTGCTGAGCGATAGCGCCTGTATGACAGGCTCCTCGCAGGTCACTGTAAATGTCTTCCGCATAGAGTTAAGTTAAAGGCGCTGGAGAGATGAGCATACACGTATTATGCCTGCCTGCTATTACCACGGTTGTCGTTGGTGGTGCACAGGTTGAAAGCTTGGCCGCCAAAATAGCATGCCATAATTACCTAGAAAATTAACGAGAAGACTTCGAGAACCGCAGCCGCATAAACACTACCCCGACGCACTGCGAAGGGCTCAATTTTGCAAGTCGATTGCTCCGGCTGACCGATCTGGGCAACGGGCACTATAGGGTGGACGCCCGACTCCGGCGAGGTGTTATACGAACGGCTAACGAGATACCCAGGTTCAGGCCGGTAGTCTTTAGCTAGGCGGGTTATTGTATTGGACTCCCACTGTCGGGACTAACACTCGGCCAGGGGTTCGATGGCAAAGGCGAGCCCTCCCATTCGTAGTAAAGCCGAGCGTGACTAATGTCAGGGGCAACCGTCTTTTTTCGACGTAAACCGTCCAGTTGTCTCCTTTCACTCGCGGCATAGCTCCAGTAGTACAGGAGGACTCTCCAACATCGTTTGTAGATTGGCCCGGACGTACCTTCCTTTGCATCACCAAACTCGGTAAACACAAAATTCGGATCAATTATCTTCTAGCAACAATCCCCGTCTCCCGAGTACCCCAGCTCATCGGGTCGTACTATCTTGATTCGTGATGAATGTCCTTGCTATATGGCGTTTACTCCGGACATTGCTGCTTTAAAATACGATAACACCTCGGTGGTTTAGCTTGTTTGAGTGATGGTGGGAGGGTGGCAGAAGAATGTCTTATCTGTGGCGGTTGTTCTGCTTGACGTTCCCCCGCGGGGATACACGGGATCATCACGTGAGTAAATAGTTGCAATCAAGCCACTCAGTGAAAGTCAGACAATGTGATGCTCCAAGTCACTCAAGTCAATTTATAGGGTCATACTTGTATCAAGAGTGATTCATCGCCAGTTGAGGTCGATGTCCCCATGTTATCGTGCAGGAAACTTATATCGCTTTGGTGCATACGATGCTCGCCTCAGAATCTCGGATACGCGGGGTTCAGAACCTACTAGTTATAACCTCGCTAGTAGGGTAGAGCTCGTGAGTCTCGGTTCAACGATGCCGCGCCATACCTAGTCCAGGCAGCCGGTACCTTCAAGAAGAGGCGGGAGAAACGGGTCTGTGTCCGGTAGCAGGATGAGGCGGATAGTTAGTGATGGGGACTAGAGTACCATGTTTCAAGCTACTGAAAATCTGGAAAATGCGAGGAGGAATCAATCAAGAATAGTACACTTGTTGTTCTGCCGCCGGTCGACAAGGTCGGGGTGGACGTACAGGCTGTCCCCTTAAAGCGATGGCTGACCTCGACCGGTAGCCGCACTACTGGGGAAAGCTTCGCTAAACCTAGTACTGAAAGATGGTAGCTTAACGATTCCCCGTACCCTGGCTCCTGGGTCTCAAAATGTCCTTGCGTTGATCCTCCGCATCGTTACGGCTCGCTGATTTGAACGCGTCCGGGACTCTTGTACAAACTAATGTATTTCGGTGTTGATCCTGCATTCCGACTCCCGGCGTGCGGACACAACTGTCTGCACCGGCCACGTTGTATACATCGCTTAGCCACCGTATCTGACTCAGCTGTAAGTCCAGCTGGCCACGAAAGGAAATTCAACATCAGCAACGGGTGCCGGGTATAATAGATACGGCCATAAAACGTGATCAGACGCGGGACGGGTATTCAAATGTTACGGCACTGTTCTCCACCGACAGATAGAGGTACCCGTTTATAACAACTTTATAGCAGAGTAGCTGTTGGCCGTCTCGAACTGACGAAGTAGTTCGAGCTTGGTACTACAACTATGGCACTCCGTGGAGGGACCACAAGGCGCAGGGTAATGTCACCGAAAGAGCACTGTGATCAAAGCTGCAGGACGGTTTTCCCGACCAATGACCCATAAGGAAGGAGAGGCGACGGACCTGGTATTGCTCCGACAACGTTTCCCACTGCACGCATGCCTCAGTAAAGTTAAAAGGCTAATCTACTTGGAACAAAGATAGTACAAGGCTGAGTCGATGTATGCCTAGTTGTAATCGGTAATTCGCATTTTTTTGGCAAGCCTGAGTACTCGGCTCGCTTTAGAAGGACTCCCATGGATGGGTTTATGATAGTGTCTAATCGAAGCTTGGTATGAACTGTTCGGAGGATACTGGGACGACCAGAATAGTGACGTGATCTAGAAGTACACCGGCTCGACGACATAAGACATTCGGGACGGGATCCCGCCAGGAGATCACCCGGGGACCCGGGAGCTGCAACACATGACATAGCATGTAGTATGCCTATTAGCACGTAAATCGTTTGCCCGGGCTTATTATTAGGAACGCTTCAACGTTTGTCATTAGTGAATGACTTAAGGTCGGGAATGGGTGGCTGATCATGCAGCCACTGGGAACTGATGACCGTCCATGTACTTGTATCTGCAGTGAATAAGCATCTCGCGCGCTCAAAGCTTCAGTCTACAGCCTCGTACCCCACCCTTGAATCCACTCTGAGTTTAGTTCCGTCAGGTTTTTACTGGTGGCTTAGGTACACTACTACTACGCCACTGGAGCACGGGTTTCTCGTACGGGAACCCCGAGGTGCAGGTCCAAAGGAAGCTCGACCTACTACTAACACTAGGTATAGCCCTAGCCTGCGGTTAACGCGTAGCATTTTGGTCGCTCCTATGTATCGCGCCGGGCACTCCCGTCACACGATGTAAACTCGTCCGGCGCTGCTGCGGTCTGAAGTGGGAACGAGTTTATCCTTCTGAAAAATGGCAGGGTGTTTCTTGTGGGTTATATGCAGTCACAAGCTCACCGCCTCCCGAAAGACGTCGTATTTGGTTTGAATACAATGAGTGTATAAGCTGAATCGGAATATCCACAATAGTTAGATGATGGACAACCACTGAGTGTAACCCTTCGCTATGGTTGCCATCCTCCTGCACATAAATAAATTGCAAGCGTCCGCATTTCACGGTTGATGACAGCAAGTTGAATTGCGTACGAGCAGCGGTCGCCTCGACGTCCGTTATCCGTTTTCCCACTCTATAAGTCTGTCCGTCACTCGAGATTTAGCCCTATTGGGCCCACTCACTACAATCTCCGGCGCGTATCAAATACCTTGCAGTCTACTGTCTATTATGGAGGAATATTCCAACAAGAGTCTCTTTATTTCTTAATCCCGTTTGCATACATGTTAGTTCAAGCGCAGGCAGGCTCAGTGGGGTTTTGCACGGCCGAACCATAACGTCTAGACCGGCCCCTCACCAGTCCTCCCAATCTGCACAGGCACTATGTCTTTCCTGCGTACTGAAACGGGCGCCTTCACTCCCAGCTGACGAAAGAGGCATATAGCTTTTTTGACCCATCTATTAGGTCTTTTTTAGGTCAATCTCTAGTACTCCTAGCGCAAGCTCTCACTCACGCTATCTAGATCATTTCGGGCAATCCGTGTCCAGATACCAGTAGAAGTCTACTGTTACCCGGCATGGGAGTCTGAGAACCGGAACTGTCAGGTATTACATCGCATTACTACTGTGTGGCGGGAATTCTAGATTTGCGGGACACAAACGGCAGGGACGTAGTGACCAACGCGCCTGACCCTGGCGACCAATACTTAGAGAGAGCATGACGGTGCTTTACGAGTATTTAGGCTTTTTTCCCCTTTGATCAGTGATGTCCAAACAGGGATACCGCCTTCCGTAACCGTGAATACGTTCCATAGATTGTTGTGGACAGAGCATCGAGCATCCACGATATGTCAATTTTGCACGCATATTGGATCCCGTGCTTAGCGGCCTTCTTCAGTTCAATGGTGCAATGACTACAACCAAGACTATGTTGCCTCCGTAGGAGATCTGGTCAATTGCTTAGGGGGCTCACTAAGATCTCGATACGCCCCTCGCGTGCAGAGGTGGATCGGACGAGTAGGGATCAGTCGGCCTAAATAGCAAGCTGGGGAGTTTTACACCATTCTCTTCCCTACGCATGTGATGAGCAAGGAGGTATCATAAAACTTAAGTGTAACTTGTTGGCATCCAAGCCATAAAATCTCTCTTCCCTAACATGGAGGGACAACTCGCGCTATCCGCGTCGAGTAGCCATCATTTGCAGTCGTAGTTAGGTCGGACCCTATCACAGACATCGGACAGGAGTCACCAGACAGTCTCTATATCTTTATCGGCTTCCACCGATCCTAGACTACCCTTGTAGGAGTGGATGTCGTCTGACAAGCTACACCACCAAGAAAGGGGCGGAACCTACAGACGGCGCGCCAGCTCATCTCAGCTACGGACCTGCACCTGTGCGGGCATTCACTACCAGTAAGACTGCCTAGAGGCCTGCTCTTTGTGAATGAAGGTTATGGACGTTTCCAGACTCAAGTGTGCCTAATGTGGGTCTAAATTCCCTTTTATTTAGTCTTAGTGCTTTTAAGTATATGTGGAGTAAGGTCGCAACCATGGCACTAGGGGGGACTATTGAGTGGTCTCGAAGCGCGTTTGGAGAAACATATTATGTCAATCTGCCTAGCCCGGCAGATATACGCGTCAATCCCTCTATTAGGCGTCCGCTTGTCTGAGCAGGGATTTAGAACCAACCACCGCGCTTGGTGTGTGGTTTCCACTCCCCCCCGTAATCAACGAGCCTCGCCACCCGTTAAGTGCAGTGACTCGGAGAAGCCTAAATGAGACGGCGCGCCGGACTAGAACCTACGCGACAAATGCGCGGTGCTCCGCTCGACTGTAGCCTGTATTTAGCTCAACCAACGTAAAGAGGTAGAACACCATCTTGGTGTGATGACTACCGTCGAATTACACGCTCTGTACATTGGAGTATATCGATATTTTCAAATCCATGTGGGATTGAACGGCGCGTACCAAGGAGCGAGGATATGTCTCCTGTCCCGCTCCAGACAATCGATTGAACTATTTGGCGATTTACCGGTCGATAGACGAGATTTCTAGTTCCGTTGTTATGGAAACGCGGACGGAGCTAACAAAACTCACACACAGGGCGGTGGAGGTGTCCGAAAGAAATTGATCGCATTGCTTTCACTCGAGCATCGAGGGCCTATCTCCGGCGCGGCCCCCGACTCTAGAAGAACCGTGAGCCTCAGAGTATGCCCTGGTAGTAACTACAAGCACCCTCAGTTCACCGGAAGGTGATTATTTCAGCTAAACTCTCCTCTTATAGTGTATCCGGATGGACACAGGCTGAATACGCTTTCCACCTACGCGTTGATATCCTCCGAGGAGGCTCCGCATCACGATGTTCGCTAAACCTTGGTGCTCGATTAAGTCTATAGGGAGCTCCACCAGCAGGTAAGTAGCTTGTGATCTTTGCTACAGTCGAGTTCCGACTTAGTCTTTGTCGAGAAGTTAGGATAACCAGTCCGGCGAGCGAACTTTTTTGCTGCCGAAAATTGCATTATATTTGCGATGCAGTGTGTGCCTACGGTGTAGATGTCGTTAGTGCGACGTATCACACCCCTTGTGTGTAAGCGATAGCTAGACGCTTGGTGCTGCTATCGCAAACCTTTTTGTCGCCTGCACAATGCGCGATCACTTTCGTGGCGACCAGGGCGCTGAGCGCCAGAAATGCTGTACCGCTGGCCAGGTACATGCGGTATTAGCGAGACTGGTACGTTTTTCTCCACTCATCCATTCAGGCTCGGAGTAGAACGATTCGTACTCCGTTATCGAACGCTTAGTAATCCAAGGGAGACAAGTAATAAAATCTGCTCGGGTAAAAAGAAAGCTTAGATTCTACTGGAAACGTACGCGCTACCAGCCCGCCTAACTCTACGCTCCCAAATGCGTCCTGATTTGGTCCAGCACATGCTCGAGAAATTGCTGCGACATTACATATCCTTCGGAATTGAGTTTCAAGAACTTTGTCGGTACGACATTTTTGAAGGACAAATCGGGTGGAAAGAGACCGAGTTCTCCTTAACCTTAGGACGCCCTTCCAAATGTGACATGCAAATATCGTCTCGGGAAAGGCTTACCTTAGGGGATTGTCAGCGACGCTTTTACAAGTTCAATACGACGTTGTTGAGGAGGGTAACATATGAGACTCTAGTAGCCTCTTAATGTGCACGCGCCGACTGCGGTTATCGTACGATGTGTTACTATACTCCCTCGATTCATATTACCACGAAAGGCGTTGCGGCATTTTTGAACTAAGAAGCTGACCTGCCCGTTGCATTGTCAATAGGTGGCGAAAACTCGGGTGAATACGTCTGTGTATGGTGATAGGAGTAGGCCTGAGTGGCATTACCGGTAACAACCTTCTATCTACCTAAGCAATTATCCGATCGCTGACTTTGCCCTAGAGCATGACCGTCCGAAACAGTCAAATTTATCCTACAGCCCGGTATGTACTACACGCCTTATCTAAAGGATTGTTCGATCGGCAATTTTTGCTCATTGGAATATTCTGTCTGCATATAAGGCAACCCCCACGGCATTACCGTAAAAGCGGCAGATGTACTCCGACCTATAGAAGATCTATATTAATTCCTTCACTCCGGGCACGATTCCCTTGGCTCGTTGAAAAAAACTTAGGCCTTCCTGGAGCTATAGAAACGGCTTTGGACGAGCCGAGATGGAAATGATAGGGCGGCCTCACATAGCCCCAAAATTAGCGTTGAGTAATCTATAGCGGGGCAATCCGAAGACTTGCCGAGTACTTGTATCCCACTGTACTTATTAAGATCACGTGTACCGGGGTTCCAGCGCTTCTCTGAAACGTAGTCCCAATTCGGCACGCATCCTACGCACCACAATTTTTCGGACCGCGTGCAGGACTTCTGGCAGCATACGGTAGTGCGTAGTCTATGTTTCGGGCTCCTTAAATACCATTAGCCGGGCGACGCTACCCTTAGTATTATCCCTGTATCGTTTTAGCGGCAGGCTCAAAACACCGTCTTACACGTGTGAATTCATCAAAACAAGAGGGACGCGTTGACGGATCGGCTTTAGCACGCAACTTAAAGAATTCCGGGTTATCCTTAGGAGCAAGAGATATGCAGGACAGAGTGGTGACCATCGGTGCGCCATTCAAGAATGCTGATGAATAGACAGTACTTTTGGAGCTATCAAGCCCCAAGCGGACTTAGTATGGAAAAATAGCACGACTCAGAACACTCGGATAAGATTAGGTGGCTAACCTCTAGTCCAGCGTCTCCCGGGTCGATGAAAGAAGCTTCCCATCACAGTATGATAATTGGGCGACGGTCGGGGCTTTCTCCCTAATGGGAGATTAGTTGCCAATGGAGCGTAGAAACCGCGGCGGGCTCAGTTTAATTAACTAGACAGGTCCGGTGCACACCCCAAAGGCTCAGGGTCTACAACCGCGGGGCGCGTTCGATCGAATGGAAAGCTGAGCGGTCTTCACGGAGCAGAGTATCCAGTTCAAAGCTCCCCAGTAAATATGCGTGTACCCAGGTGCCCGGGGTGCTATGTGGAGTGGGGCTGCCAACAAGCCTGTGGATTCATAGCATTAGGTTAATAGTGGCCTGTAGAGGTATTAATTTGGGTAGCTTGCTCTAACAGACTCAAAGATCCGGTTATCACCATCGGACGTATCGCCACGCTGGTGCGCTGGTTGACCTCCAAGTTTTACAATTTAGGTCTTTATCCGTGTTGAACCACGTTGCTATCAATATCCTGTACAGAGGATTTGAAAGTCAATTTCCACGGGAGACCGTCGTCACCTTGTCTAAATGAGGTTACCTTCACACCCGCAGCTATGGCAAAACCGAATCAGGTGCTTGTATGGACATCCTAGTGTGTACGCGGCGCCCATAGATTTCTCAGAATGACGGTAACGCCTCGGAGTGTCTGATATGCTTCATGTTATATCACGGCCGAAACGGATGGACCCTCTGAAAGGCGACTTGTTGCGGAGGAGCGTAACTAGTTACTTAATGTCGCGCATGGCACGTGGGTCGGCGCGCCATAGTACAGGAAAACGGGCACTCCCTCCAATAATCACGCCAGACGGAGTCTTTCCAATTTGTCCGGTGGGTTGGAATACAATTCACTTTCTTTTTTGGGTATATTGAAGTTTCTTGCCACTACTGCTGGCGGCTAATCCAGTTCAGCGCACAAGTTTTGCTGGTTATAGGCGTACTCCAGTTAATGTAGACCATCGGATACCACGTGAGGCGGATGGGTAATGCTAGTAACATTCCGCCGCTAGGAGACAATGTGATCCGGCAGACGGATGTAGAGGTAGGCCGCCCCCACGGTGCACACGGCTTTACCTTTTACGGATGTACATGGCCTGATAGTCGGGCATGAGGCGGGATAGTGCCGTCTGCTGCCCCATTGAGCAATGGAGGAAATAACGGTATTCCGGATACCCGTCAAAAACCCAGATCGTACTGAAGCGTGGTGCGTTTCATGCAGATGCGTAATGGCAGATGAACTAGCGCGGATAGGTCAATGAATTTCGGCAGCAACGTGTACTACGCGCCACGACTTAGGGTGTCTGAATGTCCCGACATCTGGCATCACGGGAAGTGAGGACGGAAATTACAAGTCTGGGTCGCCCCGCACAAAGACGTCCCCTATGAGACCATCCGTCTACCTTGTGTTCGCTCTTTCTCTGCGTACTACCTACATATCCCAATTCCGTGGAATGATGCTGGGCACTGCTGTGATGCTCTTCTAAACGATTTTAACAATTTGCTTTCATTATACAAGCCAGCATAGTGTTGCGGCAAGAAAGCACAGTAGATCTGGCAGCTGGCGAGTCCCCTAGCATACTACTAGTTTAGGAGCAACGTGATGGTGTGTCGATCTACACGTAGATGACATTCCACTATAGTTCGGCTGAGGTGGCACCAGTCATGAACGAATCATGTAATGGGTTGTGCATATACATCGGTTCCAAGGGAAATAACCTTCATGGGTGGAAGGCAATAGAGGGGACAGCAGAAGTGACAAGTTTGATCCACGATTTTGCGAACTTCGGAGCCAAAGCTGTACCTGGACCATTGGTTCACGTCGCATGATACTCACGCCCTAAACGTGGAAACCTCGTTTGCTCGACAGCTATCAAGTTCTCGCCTCTTAAGGGTGCGGCCATAGTCGTAAAGATTATAAAAAGGATGTTGTAAGCTGTATCCTTTAGACCACATATCCACTTCGCACACCGTAGCTAGCCAGGTTGCGCGGGCTTCGTCGTGTTCCTGAAAGGATTTAGTATTCGCTCCCAGGTAGTAGAGGACGCTGTGAGGTGCTAGGGACATATGGGGCGCGGATCGGGGAGTGACAGTGGAGTTTACCCAACCGTCAACCTTTTAAACCAAACTCAGATTTGATTGCATGGTTGCCGTCGTCGGCGCACAGAAGCTTGGTTACTTTAAACTACGTGTTTAATCTCCCAGGGGTAGTGAGCCTCTTCGCGACACATTGTCCCACCGCATCAAGCACACCCGCGCTCAAGGCTCCAGGGTACGGCGACCCCAAGATTCTTAGCTATACTAACAAGCCTTAAATTTTATGTGTAGGCTACCTATATGGTCCTCAACAATTTAAACTCACGAACGCCAGGACTTTACTATATCAAGCATGTTGAGGCGTAGACCAGCATACCTTGAATTAGCCTCTCTGTGTCCTACCGGCGGCGGATAAAGTTTGGGCAGTTCACGCTAGCACAACATGAGTTAACGCAATGCAACCTGAGTGAAGGTAGGGCTACTATTAGGGTCGCGAGAGCACCCGTTCGTAAGACACGTGCAAAATCTTTGTATATTCGAGTACAATTGGGGTTAGGCGCGTGCTTACCATCAGCAAGAATCCAAGCGCCTAATCAAATTCCAGGGGATGCTATGTGAGTTCTAGTCACAAAGGCCCCAGGAATTACCCAGCGGGACTTTTCGAGGTAGGAACTGGCTTTCTCGTTCATACGACAGGATG
		</sequence>
    <sequence><taxon idref="Location_4_3_0|34.09876856017946"/>
			AATGATCAGGCCTTCCGTCGCCGAAAAAGTAACCCAGTGCAAAAATGATCCGAGTAGCAAGACGTTGAGCCAATAAACTTTCTGCGCCGCCCGGACGATCCATGGATTTATTGCTGGGCCCGAAACCTTGACGACCTCAGCCGAGTTCTGATCTGTATAGAACATTAGCGGATTTGCGATAGTTTGTTTGGCATTTACTGAGGAGCTCCGTAGCAAGCAACCGTCTAATTAATGTGAAAATAATACGCTGCCCCCGGTAGGAAATATAAACGGGTGTCACTTACGGAGTAGTGGGCTTCGAGCCTCCTTATTCCTTGTCGATTGATTATAGTTGATAGCCAGCAGTACTATAGGATCTGCCCATCGCAGCGTTCGGTGATTACATTAAATGGGGGATACAACTAGGCGGGCAAAGAATAACCGCGATTGCGCCTATAGAACTCTCGTCCGCAGTAGATGAACTTCTACATTTAATATGAAATCAGCCACATGTGGGCAGGTAGAGGTTCTTGTTAGAGGTAACAGTTGACCAGAAAAACCCATCAATGGGTAGCGTTCTATATTAATAATCGTGGCAAGCCAATCCTGTTTGCCAAATTTTATGCGCACAATTGTTCTTGAGCCCTCCTCAAATGAAATAACGGAGGTTTACGGCGCCACGTACGCAAATGAGCGTGGATTAGCTTGATAAGCAGCCTCTTTCACCGCTTGGGGCAGATAACGTCCCCAGCGCAGGTGGGGCCTCTTCTGTTATTGATATGTACTGATTACTCCTTTCCCAGTGAACAGGTCGCTGAGCGAATCGTGGGCATCAGCCCTTAAAGTTAAGAAGGCTTTTGTTCTCAGTGTAATGCATGCTTAGGATTCAAGTAAGATATGTTCTACTGATGGTATAGAGAAAAAGGTATCTATACATATCGTACGGCTGACCTGGAAGATTGTGTACACTGGCAGCCCTAATAAGTGTAGGCATTTAATCCAGGGTCTCAACTTTAGACTGTAATAACAAACCATAAGGGCTTGTAAAACAACATGAATTAGTCGTGCTAGATAAAGCATATGCAAGACATGGAAAGCACTGAGTCGCTAGCAGGGGAGAAACGGACAGCTTTGCCTGATTAGTAACCCTAGGTCATGTATGGCGCTGATTACATCAGACTGCCGGATGATTTAAGTGCGCTTTAAACAGTTACTACAGAGTAATTACGGCCTCGGTAGAGGACAGCCCAGTTCGCCGGGGCAAGCGGTCTCTGTTGTCGATGGAGATCGGTTCCGTTAGATGTTCTACACCCGATGTATCACGTCGCTAGGCGGAGTAGTTTTATTACAGTAATTCGGAGCCGATTGTCTTACGTCATTTTAGGGCAGCGTGCATGGGGCTAGCATCTCATTGTTACACCTAGTTCTGTCCGAGGCACTTTAGTGCTAAATTCCTTCGGTCCGGAGTCCGCGTCGAAGAAGTGCGGTGCAGTCACTGTAAGGCTTGGGGCTGCTTCAACGATTTTATACAGGCTGGGAAATACCACCCCGGTTCCTCACGTCTCTACCGGAGTCGCGCTAAGTCACGCCGTTTCAACAACATCCTACCGAGAACAGTCCGGGCTGGCCATCTCTGCTAGTGATGCAGCGATTGACGTGCCACCCTTTCCACCCGACAAAGCGACGGCCCGGAAGCCCTTTTTATTATTAATCTGCTTTCTGGCTTAGTGCATCTCATAGTCGCGGTAACAAGCCAGAGTCTGGTACCATTGCATTGATCAGCAAACCTGGAAAGCAGTTGCTCTGGATTCCACGCTCTGAGTTAGCCGCTACCCGTATTTTCTAACATTGAGTGAACCCTCTGCCAAGGGCGGTAAACAAAGCGCGATCTTGAGCTCATGTGGTCTACTGACGCCACAGTTAGCTATACGTATGGACCTACTTCGCAGGCAAGATTTTAGAGTATCCGCCACGTCAGCTCCCGTAGATCGGCTAAGTCTGGCAACTACACACGGATTACTCGGACGGCGTGAGTAGAGCCGAGACGTGCCCCATGTATACATTTCTACAGGTATACGTAACACGCACCTTGTGTGCTTTCAGAACCAAGGCATCATAAGGATAGTGCATACACAAAGACCCCAATTGAAATTACGGAAGACGTTCGTGGTACCACTCCCAGAAGCTGCTTCAATGACTCTTTTGTTACTTACCGCACCTAACAGCCGCTCCTTTCGCGTCTTTCACACACTTCGGCGGAGGATTCTACGTAGGCGGGGATCCATCTGAAACGTCCAAGATTACCCCTCATGGCCTAAACACAGCGACATTCTGCTAGTCAATTGGCAGTCAACACTGCCAAATTTTGATATTCATCCTGAATGTGCATAACTAGACGCAGCTTGTATTTCGTTCAATCGTTTATTGACAGATGTAGACTGGTCCAACTATATCTCGTACTCGCAAGGCTCGAGTCGCTTCGCTGGGGTTATTATAATAATAGGCACGATCTAAGAACCGAACTCTGTGTTCTACGCCTATCCCATGGACGGCGATACCCCGCTCAATACTTAAGACATGTCTGAGGCACGCGGAATCAATGCAGGCTAATGGCCCACAGGGCTCCACGATAACCCCGTTGGTAACCACACTGGAAATCCGCTTAACACGATGGCGGGCAGCCAGAAAAATTCTAAGAGTTTATCAAGATGGGAGGCTCACCCGATGTCTTATTTTCGGTTTCCGGTCTGTTCCGACCGTCAGCCGGTGACTAACCGTCCTGTTGTCCCAATCATACTCAGCTCCGAGCACCCCAAACGTGGTCTTGTGAGTGATCGTTGATATAGAGTGTGGGCGCGGTTGCTGATACGCAGGTTGCGGACGTCAAGACACCGGTTCATAGTCCGCCTATTCGCCCAGAAAGATATTGGACTTGTAAAGTACAGCACTTGCATCGACCACGTATTGAGGTGTGTGATGTGGGCTCTGTTCGCAGGCCATAGTGATCCCCATTAATTCGCTACTTTCAGAGTCAGTACCTTACCGCGGTGTCACGCTGGTATGCTATACGCTTGTGGGGTAATTACTCCATTTGACACGGTACTGTTTCCATGCTAAATCTCCGCCACTGATCCGACTTATCCCAGTTTAGTACCTTCTTGTCCATGTTGGCAGGGATGCTGCATAGGACAAACGCCCTTCGAGATCTTAGACCTTAGAGCCAGGCCACCCTTAAAGTAACGTGGCATATATTAGCGCGGTTCCCTGGCGGTACCTTAACGGCGACGCTGGTGTTCTATCGATTACGCAGTTGAACGGTTACCTCCTCTGCCCAATTTTGGGGTGCCCTCGCCGTGACAGTGGCCGCCAAAAATTCAGAATTGATTCTCGGGGTCTGTGCAAAACTGGGCAGTACGGCGTATGCGTACTGTCACCGGACGAACTTACTCGTCCGGAGCCTGGGATTAAGAGCCAATATTTGTGTCTGTCAAAGCGATGCAGCCCTGGTGTTCAGTTGTATCCAAGTGTACGAGATAGAGTAGGCCGTCGCGATGATAGGGCCGGCCAATGGACGCAACGGTATGTCAGCAACTTCAGTTTGAGCGAGTAGCTATCCACAGTAAGTCGCGGATATTCTCGAATGAGGGTACTAAAGGCAAGCCGGATTACCCTCTTTAGTTTCTCAATGCGTTAACGGTGGATCTGGTGAAACTCACCTCTGAATTAGCCGCGTACGCGATTTGCCTCCTACATCACCGGTACCCCGACTCGCCCTGCGCCAAGTAACCCGAAGGAATCTTGCCTGTAGGATCATGTGGCGGGGAGGAAGAAATTACGTTTATCGCCAAGCAGCTGCCTTGCACAGTTATCTATTAAGGCAAGTCTAAAGGGCAGCGACCCGGTTCCAGTGTCGCGCCCTGGAATGAAAACAGTCGCTGACTGTGTGCGATGACGCAAGTTGTCTGAGACGCGGGGGGCGCAATCGTGCAGTGTATATCTGAAGCTTGCTGAGCGATAGCGCCTGTATGACAGGCTCCGCGCAGGTCACTGTAAATGTCTTCCGCATAGGGTTAAGTTAAAGGCGCTGGAGAGATGAGCATACACGTATTATGCCTGCCTGCTATTACCACGGTTGTCGTTGGTGGTGCACAGGTTGAAAGCTTGGCCGCCAAAATAGCATGCCATAATTACCTAGGAAATTAACGAGAAGACTTCGAGAACCGCAGCCGCATAAACACTACCCCGACGCACTGCGAAGGGCTCAATTTTGCAAGTCGATTGCTCCGGCTGACCGATCTGGGCAACGGGCACTATAGGGTGGACGCCCGACTCCGGCGAGGTGTTATACGAACGGCTAACGAGATACCCAGGTTCAGGCCGGTAGTCTTTAGCTAGGCGGGTTATTGTATTGGACTCCCACTGTCGGGACCAACACTCGGCCAGGGGTTCGATGGCAAAGGCGAGCCCTCCCATTCGTAGTAAAGCCGAGCGTGACTAATGTCAGGGGCAACGGTCTTTTTTCGACGTAAACCGTCCAGTTGTCTCCTTTCACTCGCGGCATAGCTCCAGTAGTACAGGAGGACTCTCCAACATCGTTTGTAGATTGGCCCGGACGTACCTTCCTTTGCATCACCAAACTCGGTAAACACAAAATTCGGAACAATTATCTTCTAGCAACAACCCCCGTCTCCCGAGTACCCCAGCTCATCGGGTCGTACTATCTTGATTCGTGATGAATGTCCTTGATATATGGCGTTTACTCCGGACATTGCTGCTTTAAAATACGATAACACCTCGGTGGTTTAGCTTGTTTGAGTGATGGTGAGAGGGTGGCAGAAGAATGTCTTATCTGTGGCGGTTGTTCTGCTTGACGTTCCCCCGCGGGGATACACGGGATCATCACGTGAGTAAATAGTTGCAATCAAGCCACTCAGTGAAAGTCAGACAATGTGATGCTCCAAGTCACTCAAGTCAATTTATAGGGTCATACTTGTATCAAGAGTGATTCATCGCCAGTTGAGGTCGATGTCCCCATGTTATCGTGCAGGAAACTTATATCGCTTTGGTGCATACGATGCTCGGCTCATAATCTCGGATACGCGGGGTCCAGAACCTACTAGTTAAAACCTCGCTAGTAGGGAAGAGCTCGTGAGTCTCGGTTCAACGATGCCGCGCCATACCTAGTCCAGGCAGCCGGTACCTTCAAGAAGAGGCGGGAGAAACGGGTCTGTGTCCGGTAGCAGGATGAGGCGGATAGTTAGTGATGGGGACTAGAGTCCCATGTTTCAAGCTACTGAAAATCTGGAAAATGCGAGGAGGAATCAATCAAGAATAGTACACTTGTTGTTCTGCCGCCGGTCGACAAGGTCGGGGTGGACGTACAGGCTGTCCCCTTAAAGCGATGGCTGACCTCGACCGGTAGCCGTACTACTGGGGAAAGCTTCGCTAAACCTAGTACTGAAAGATGGTAGCTTAACGATTCCCCGTACCCTGGCTCCTGGGTCTCAAAATGTCCTTGCGTTGATCCTCCGCATCGTTACGGCTCGCTGATTTGAACGCGTCCGGGACTCTTGTACAAACTAATGTATTTCGGCGTTGATCCTGCATTCCGACTCCCGGCGTGCGAACACAACTGTCTGCACCGGCCACGTTGTATACATCGCTTAGCCACCGTATCTGTCTCAGCTGTAAGTCCAGCTGGCCACGAAAGGAAATTCAACATCAGCGACGGGTGCCGGGTATAATAGATACGGCCATAAAACGTGATCAGACGCGGGACGGGTATTCAAATGTTACGGCACTGTTCTCCACCGACAGATAGAGGTACCCGTTTATAACAACTTTATAGCAGAGTAGCTGTTGGCCGTCTCGAACTGACGAAGTAGTTCGAGCTTGGTACTACAACTATGGCACTCCGTGGAGGGACCACAAGGCGCAGGGTAATGTCACCGAAAGAGCACTGTGATCAAAGCTGCAGGACGGTTTTCCCGACCAATGACCCATAAGGAAGGAGAGGCGACGGACCTGGTATTGCTCCGACAACGTTTCCCACTGCACGCATGCCTCAGTAAAGTTAAAAGGCTAATCTACTTGGAACAAAGATAGTACAAGGCTGAGTCGATGTATGCCTAGTTGTAATCGGTAATTCGCATTTTTTTGGCACGCCTGAGTACTCGGCTCGCTTTAGAAGGACTCCCATGGATGGGTTTATGATAGTGTCTAATCGAAGCTTGGTATGAACTGTTCGGAGGATACTGGGACGACCAGAATAGTGACGTGATCTAGAAGTACACCGGCTCGACGACATAAGACATTCGGGACGGGATCCCGCCAGGAGATCACCCGGGGACCCGGGAGCTGCAACACATGACATAGCATGTAGTAGGCCTATTAGCACGTAAATCGTTTGCCCGGGCTTATTATTAGGAACGCTTCAACGTTTGTCATTAGTGAATGACTTAAGGTCGGGAATGGGTGGCTGATCATGCAGCCACTGGGAACTGATGACCGTCCATGTACTTGTATCTGCAGTGAATAAGCATCTCGCGCGCTCAAAGCTTCAGTCTACAGCCTCGTACCCCACCCTTGAATCCACTCTGAGTTTAGCTCCGTCAGGTTTTTACTGGTGGCTTAGGTACACTACTACTACGCCACTGGAGCACGGGTTTCTCGTACGGGAACCCCGAGGTGCAGGTCCAAAGGAAGCTCGACCTACTACTAACACTAGGTATAGCCCTAGTCTGCGGTTAACGCGTAGCATTTTGGTCGCTCCTATGTATCGCGCCGGGCACTCCCGTCACACGATGTAAACTCGTCCGGCGCTGCTGCGGTCTGAAGTGGGAACGAGTTTATCCTTATGAAAAATGGCAGGGTGTTTCTTGTGGGTTATATGCAGTCACAAGCTCACCGCCTCCCGAAAGACGTCGTATTTGGTTTGAATACAATGAGTGTATAAGCTGAATCGCAATATCCACAATAGTTAGATGATGGACAACCACTGAGTGTAACCCTTCGCTATGGTTGCCATCCTCCTGCACATAAATAAATTGCAAGCGTCCGCATTTCACGGTTGATGACAGCAAGTTGAATTGCGTACGAGCAGCGGTCGCCTCGACGTCCGTTATCCGTTTGCCCACTCTATAAGTCTGTCCGTCACTCGAGATTTAGCCCTATTGGGCCCACTCACTGCAATCTCCGGCGCGTATCAAATACCTTGCAGTCTACTGTCTACTATGGAGGAATATTCCAACAAGAGTCTCTTTATTTCTTAATCCCGTTTGTATACATGTTAGTTCAAGCGCAGGCAGGCTCAGCGGGGTTTTGCACGGCCGAACCATAACGTCTAGACCGGCCCCTCACCAGTCCTCCCAATCTGCACAGGCACTATGTCTTTCCTGCGTACTGAAACGGGCGCCTTCACTCCCAGCTGACGAAAGAGGCATATAGCTTTTTTGACCCATCTATTAGGTCTTTTTAAGGTGAATCTCTAGTACTCCTAGCGCAAGCTCTCACTCACGCTATCTAGATCATTTCGGGCAATCCGTGTCCAGATACCAGTAGAAGTCTACTGTTACCCGGCATGGGAGTCTGAGAACCGGAACTGTCAGGTATTACATCGCACTACTACTGTGTGGCGGGAATTCTAGATTTGCGGGACATAAACGGCAGGGACGTAGTGACCAACGCGCCTGACCCTGGCGACCAATACCTAGAGAGAGCATGACGGTGCTTTACGAGTATTTAGGCTTTTTTCCTCTTTGATCAGTGATGTCCAAACAGGGATACCGCCTTCCGTAACCGTGAATACGTTCCATAGATTGTTGTGGACAGAGCATCGAGCATCCACGATATGTCAATTTTGCACGAATATTGGATCCCGTGCTTAGCGGCCTTCTTCAGTTCAATGGTGCAATGACTACAACCAAGACTATGTTGCCTCCGTAGGAGATCTGGTCAATTGCTTAGGGGGCTCACTAAGATCTCGATACGCCCCTCGCATGCAGAGGTGGATCGGACGAGTAGGGATCAGTCGGCCTAAATAGCAAGCTGGGGAGTTTTACACCGTTCTCTTCCCTACGCATGTGATGAGCAAGGAGGTATCATAAAACTTAAGTGTAACTTGTTGGCATCCAAGCCATAAAATCTCTCTTCCCTAACATGGAGGGACAACTCGCGCTATCCGCGTCGAGTAGCCATCATTTGCAGTCGTAGTTAGGTCGGACCCTATCACAGACATCGGACAGGAGTCACCAGACAGTCTCTATATCTTTATCGGCTTCCACCGATCCTAGACTACCCTTGTAGGAGTGGATGTCGTCTGACAAGCTACACCACCAAGAAAGGGGCGGAACCTACAGACGGCGCGCCAGCTCATCTCAGCTACGGACCTGCACCTGTGCGGGCATACACTACCAGTAAGACTGCCTAGAGGCCTGCTCTTTGTGAATGAAGGTTATGGACGTTTCCAGACTCAAGTGTGCCTAATGTGGGTCTAAATTCCCTTTTATTTAGTCTTAGTGCTTTTAAGTATATGTGGAGTAAGGTCGCAACCATGGCACTAGGGGGGACTATTGAGTGGTCTCGAAGCGCGTTTGGAGAAACATATTATGTCAATCTGCCTAGCCCGGCAGATATACGCGTCAATCCCTTTATTAGGCGTCCGCTTGTCTGAGCAGGGATTTAGAACCAACCACCGCGCTTGGTGTGTGGTTTCCACTCCCCCCCGTAATCAACGAGCCTCGCCACACGTTAAGTGCAGTGACTCGGAGAAGCCTAAATGAGACGGCGCGCCGGACTAGAACCCACGCGACAAATGCGCGGTGCTCCGCTCGACTGTAGCCTGTATTTAGCTCAACCAACGTAAAGAGGTAGAACACCATCTTGGTGTGATGACTACCGTCGAATTACACGCTCTGTACATTGGAGTATATCGATATTTTCAAATCCATGTGGGATTGAACGGCGCGTACCAAGGAGCGAGGATGTGTCTCCTGTCCCGCTCCAGACAATCGATTGAACTATTTGGCGATTTACCGGTCGATAGACGAGATTTCTAGTTCCGTTGTTATGGAAACGCGGACGGAGCTAACAAAACTCACACACAGGGCGGTGGAGGTGTCCGAAAGAAACTGATCGCATTGCTTTCACTCGAGCATCGAGGGCCTATCTCCGGCGCGGCCCCCGACTCTAGAAGAACCGTGAGCCTCAGAGTATGCCCTGGTAGTAACTACAAGCACCCTCAGTTCACCGGAAGGTGATTATTTCAGCTAAACTCTCCTCTTATAGTGTATCCGGATGGACACAGGCTGAATACGCTTTCCACCTACGCGTTGATATCCTCCGAGGAGGCTCCGCATTACGATGTTCGCTAAATCTTGGTGCTCGATTAAGTCTATAGGGAGCTCCACCAGCAGGTAAGTAGCTTGTGATCTTTGCTACAGTCGAGTTCCGACTTAGTCTTTGTCGAGAAGTTAGGATAACCAGTCCGGCGAGCGAACTTTTTTGCTGCCGAAAATTGCATTATATTTGCGCTGCAGTGTGTGCCTACGGTGTAGATGTCGTTAGTGCGACGTATCACACCCCTTGTGTGTAAGCGATAGCTAGACGCTTGGTGCTGGTATCGCAAACCTTTTTGTCGCCTGCACAATGCGCGATCACTTTCGTGGCGACCAGGGCGCTGAGCGCCAGAAATGCTGTACCGCTGGCCAGGTACATGCGGTAGTAGCGAGACTGGTACGTTTTTCTCCACTCATCCATTCAAGCTCGGAGTAGAACGATTCGTACTCCGTTATCGAACGCTTAGTAATCAAAGGGAGACAAGCAATAAAATCTACTCGGGTAAAAAGAAAGCTTAGATTCTACTGGAAACGTACGCGCTACCAGCCCGCCTAACTCTACGCTCCCAAATGCGTCCTGATTTGGTCCAGCACATGCTCGAGAAATTGCTGCGACATTACATATCCTTCGGAATTGAGTTTCAAGAACTCTGTCGGTACGACATTTTTGAAGTACAAATCGGGTGGAAAGAGACCGAGTTCTCCTTAACCTTAGGACGCCCTTCCAAATGTGAGATGCAAATATCGTCTCGGGAAAGGCTCACCTTAGGGGATTGTCAGCGACGCTTTTACAAGTTCAATACGACGTTGTTGAGGAGGGTAACATATGAGACTCTAGTAGCCTCTTAATGTGCACGCGCCGACTGCGGTTATCGTACGATGTGTTATTATACTCCCTCGATTCGTATTACGACGAAAGGCGTTGCAGCATCTTTGAACTAAGAAGCTGACCTGCCCGTTGCATTGTCAATAGGTGGCGAAAACTCGGGTGAATACGTCTGTGTATGGTGATAGGAGTAGGCCTGAGTGGCATTACCGGTAACAACCTTCTATCTACCTAAGCAATTATCCGATCGCTGACTTTGCCCTAGAGCATGACCGTCCGAAACAGTCAAATTTATCCTACAGCCCGGTATGTACTACACGCCTTATCTAAAGGATTGTTCGATCGGCAATTATTGCTCATTGGAATATTCTGTCTGCATATAAGGCAACCCCCACGGCATTACCGTAAAAGCGGCAGATGTACTCCGACCTATAGAAGATCTATATTAATTCCTTCACTCCGGGCACGATTCCCTTGGCTCGTTGAAAAAAACTTAGGCCTTCCTGGAGCTATAGAAACGGCTTTGGACGAGCCGAGATGGAAATGATAGGGCGGCCTCACATAGCCCCAAAATTAGCGTTGAGTAATCTATAGCGGGGCAATCCGAAGACTTGCCGAGTACTTGTATCCCACTGTACTTATTAAGATCACGTGTACCGGGGTTCCAGCGCTTCTCTGAAACGTAGTCCCAATTCGGCACGCATCCTACGCACCACAATTTTTCGTACCGCGTGCAGGACTTCTGGCAGCATACGGTAGTGCGTAGTCAATGTTTCGGGCTACTTAAATACCATTAGCCGGGCGACGCTACCCTTAGTATTATCCCTGTATCGTTTTAGCGGCAGGCTCAAAACACCGTCTTACACGTGTGAATTCATCAAAACAAGAGGGACGCGTTGACGGATCGGCTTTAGCACGCAACTTAAAGAATTCCGGGTTATCCTTAGGAGCAAGAGGTATGCAAGACAGAGTGGTGACCATCGGTGCGCCATTCAAGAATGCTGATGAATAGACAGTACTTTTGGAGCTATCAAGCCCCAAGCGGACTTAGTATGGAAAAATAGCACGACTCAGAACACTCGGATAGGATTAGGTGGCTAACCTCTAGTCCAGCGTCTCCCGGGTCGATGAAAGAAGCTTCCCATCACAGTATGATAATTGGGCGATGGCCGGGGCTTTCTCCCTAATGGGAGATTTGTTGCCAATGGAGCGTAGAAACCGCGGCGGGCTCAGGTTAATTAACTAGACAGGTCCGGTGCACACCCTAAAGGCTCAGGGTCTACAACCGCGGGGCGCGTTCGATTAAATGGAAAGCTGAGCGGTCTTCACGGAGCAGAGTATCCAGTTCAAAGCTCCCCAGTAAATATGCGTGTACCCAGGTGCCCGGGGTGCTATGTGGAGTGGGGCTGCCAACAAGCCTGTGGATTCATAGCATTAGGTTAATAGTGGCCTGTAGAGGTATTAATTTGGGTAGCTTGCTCTAACAGACTCAAAGATCCGCTTATCACCATCGGACGTATCGCCACGCTGGTGCGCTGGTTGACCTCCAAGTTTTACAATTAAGGTCTTTATCCGTGTTGAACCACGTTGCTATCAATATCCTGTACAGAGGATTTGAAAGTCAATTTCCACGGGAGACCGTCGTCACCTTGTCTAAATGGGGTTACCTTCACACCCGCAGCTATGGCAAAACCGAATCAGGTGGTTGTATGGACATCCTAGTGTGTACGCGGCGCCCATAGATTTCTCAGAATGACGGTAACGCCTCGGAGTGTCTGATATGCTTCATGTTATATCACGGCCGAAACGGATGGACCCTCTGAAAGGCGACTTGTAGCGGAGGAGCGTAACTAGTTACTTAATGTCGCGCATGGCACGTGGGTCGGCGCGCCATAGTACAGGAAAACGGGCACTACCTCCAATAATCACGCCAGACGGAGTCTTTCCAATTTGTCCAGTGGGTTGGAATACAATGCACTTTCTTTTTTGGGTATATTGAAGTTTCTTGCCACTACTGCTGGCGGCTAATCCAGTTCAGCGCACAAGTTTTGCTGGTTATAGGCGTACTCCAGTTAATGTAGACCATCGGATACCACGTGAGGCGGATGGGTAATGCTAGTAACATTCCGCCGCTAGGAGACAATGTGATCCGGTAGACGGATGTAGAGGTAAGCCGCCCCCACGGTGCACACGGCTTTGCCTTTTACGGATGTACATGGCCTGATAGTCGGGCATGAGGCGGGATAGTGCCGTCTGCTGCGCCATTGAGCAATGGAGGAAATAACGGTATTCCGGATACCCGTCAAAAACCCAGATCGTACTGAAGCGTGGTGCGTTTCATGCAGATGCGTAATGGCAGATGAACTAGCGCGGATAGGTCAATGAATTTCGGCAGCAACGTGTACTACGCGCCACGACTTAGAGTGTCTGAATGTCCCGACGTCTGGCATCACGGGAAGTGAGGACGGAAATTACAAGTCTGGGTAGCCCCGCACAAAGATGTCCCCTATGAGACCATCCGTCTACCTTGTGTTCGCTCTTTCTCTGCGTACTACCTACATATCCCAATTCCGTGGAATGATGCTGGGCACTGCTGTGATGCTCTTCTAAACGATTTTAACAATTTGCTTTCATTATGCAAGCCAGCATAGTGTTGCGGCAAGAAAGCACAGTAGATCTGGCAGCTGGCGAGTCCCCCAGCATACTACTAGTTTAGGAGCAACGTGATGGTGTGTCGATCTACACGTAGATGACATTCCACTATAGTTCGGCTGAGGTGGCACCAGTCATGAACAAATCATGTAATGGGTTGTGCATATACATCGGTTCCAAGGGAAATAACCTTCATGGGTGGAAGGCAATAGAGGGGACAGCAGACGTGACAAGTTTGATCCACGATTTTGCGAACTTCGGAGCCAAAGCTGTACCTGGACCATTGGTTCACGTCGCATGATACTCACGCCCTAAACGTGGAAACCTCGTTTGCTCGACAGCTATCAAGTTCTCGCCTCTTAAGGGTGCGGCCATAGTCGTAAAGATTATAAAAAGGATGTTGTAAGCTGTATCCTTTAGACCACATATCCACCTCGCACACCGTAGCTAGCCAGGTTGCGCGGGCTTCGTCGTGTTCCTGAAAGGATTTAGTATTCGCTCCCAGGTAGTAGAGGACGCTGTGAGGTGCTAGGGACATATGGGGCGCGGATCGGGGAGTGACAGTGGAGTTTACCCAACCGTCAACCTTTTAAGCCAAACTCAGATTTGATTGCATGGTTGCCGTCGTCGGCCCACAGAAGCTTGGTTACTTTAAACTACGTGATTAATCTCCCAGGGGTAGTGAGCCTCTTCGCGACACATTGTCCCACCGCATCAAGCACACCCGCGCTCAAGGCTCCAGGGTACGGCGACCCCAAGATTCTTAGCTATACTAACAAGCCTTAAATTTTATGTGTAGGCTACCTATATGGTCCTCAACAATTTAAACTCACGAACGCCAGGACTTTACTATATCAAGCATGTTGAGGCGTAGACCAGCATGCCCTGAATTAGCCTCTCTGTGTCCTACCGGCGGCGGATAAAGTTTGGGCAGTTCACGCTAGCACAACATGAGTTAACGCAATGCAACCTGAGTGAAGGTAGGGCTACTATTAGGGTCGCGAGAGCACCCGTTCGGAAGACACGTGCAAAATCTTTGTATATTCGAGTACAATTGGGGTTAGGAGCGTGCTTACCATCAGCAAGAATCCAAGCGCCTAATCAAATTCCAGGGGATGCTATGTGAGTTCTAGTCACAAAGGCCCCAGGAATTGCCCAGCGGGACTTTTTGAGGTAGGAACTGGCTTTCTCGTTCATACGACCGGATG
		</sequence>
    <sequence><taxon idref="Location_1_4_0|29.32746536480869"/>
			AATGCCCAGGCCTTCCGTCGCCGAAAAAGTAACCCAGTGCAAAAATGATCCGAGTAGCAAGACGTTGAGCCAATAAACTTTCTGCGCCGCTCGGACGATCCATGGATTTATTGCTGGGCCCGAAACCTTGACGACCTCAGCCGAGTTTTGATCTGTATAGAACATTAGCGGATTTGCGATAGTTTGTTTGGCATTTACTGAGGAGCCCCGTAGCAAGCAACCGTCTAATTAATGTGAAAATAATACGCTGCCCCCGGTAGGAAATATAAACGGGTGTCACTAACGGAGTAGTGGGCTTCGAGCCTCCTTATTCCTTGTCGATTGATTATAGTTGATAGCCAGCAGTACTATAGGATCTGCCCATCGCAGCGTTCGGTGATTACATTAAATGGGGGATACAACTAGGCGGGCAAAGAATAACCGCGATTGCGCCTTTAGAACTCTCGTCCGCAGTAGATGAACTTCTACATTTAATATGAAATCAGCCACATGTGGGCAAGTAGAGGTTCTTGTTAGAGTTAACAGTTGACCAGAAAAACCCATCAATGGGTAGCGTTCTATATTAATAATCATGGCAAGCCAATCCTGTTTGCCAAATTCTATGTGCACAATTGTTCTTGAGCCCTCCTCAAATGAAATAACGGAGGTTTACGGCGCCACGTACGCAAATGAGCGTGGATTAGCTTGATAAGCACCCTCTTTCACCGCTTGGGGCAGATAACGTCCCCAGCGCAGGTGGGGCCTCTTCTGTTATTGTTATGTAATGGTTACTCCTTTCCCAGTGAACAGGTCGCTGAGCGAATCGTGGGCATCAGCCCTTAAAGTTAAGAAGGCTTTTGTTCTCAGTGCAATGCATGCTTAGGTTTCAAGTAAGATATGTTCTACTGATGGTATAGAGAAAAAGGTATCTATACATATCGTACGGCTGACCTGGAAGATTGTGTACACTGGCAGCCCTAATAAGTGTAGGCATTTAATCCAGGGTCTCAACTTTAGACTGTAATAACAAACCATAAGGGCTTGTAAAACAACATGAATTAGTCGTGCTAGATAAAGCATATGCAAGACATGGAAAGCACTGAGTCGCTAGCAGGGGAGAAACGGACAGCTTTGCCTGATTAGTAACCCTAGGTCATATATGGCGTTGATTACATCAGACTGCCGGATGATTTAAGTGCGCTTTAAACAGTTACTACAGAGTAATTACGGCCCCGGTAGAGGACAGCCCAGTTCGCCGGGGCAAGCGGTCTCTGTTGTCGATGGAGATCGGTTCCGTTAGATGTTCTACACCCGATGTATCACGTCGCTTGGCGGAGTAGTTTTATTACAGTAATTCGGAACCGATTGCCTTACGTCATTTTAGGGCAGCGTGCATGGGGCTAGCATCTCATTGTTACACCTAGTTCTGTCCAAGGCACTTTAGTGCTAACTTCCTTCGGTCCGTAGTCCGCGTCAAAGAAGGGCGGTGCAGTCACTGTAAGGCTTGGGGCTGTTTCAACGATTTTATACAGGCTGGGAAATACCACCCCGGTTCCTCACGTCTCTACCGGAGTCGCGCTAAGTCACGCCGTTTCAACAACATCCTAGCGAGAACAGTCCAGGCTGGCTATCTCTGCTAGTGATGCAGCGATTGACGTCCCACCCTTTCCACCGGACAAAGCGACGGCCCGGAAGTCCTTTTTATTATTAATCTGCTTTATGGCTTAGTGCCTCTCATAGTCGCGGTAACAAGCCAGAGTCTGGTACCATTGCATTGATCAGCAAACCTGGAAAGCAGTTGCTCTGGATTCCACGCTCTGAGTTAGCCGCTACCCGTATTTTCTAACATTGAGTGAACCCTCTGCCAAGGGCGGTAAACAAAGCGCGATCTTGAGCTCATGTGGTCTACTGACGCCACAGTTAGCTATACGAATGGACCTACTTCGCAGGCAAGATTTTAGAGTATCCGCCACGTCAGCTATCGTAGATCGGCTAAGTCTGGCAACTACACACGGATTACTCGGACGGCGTGAGTAGAACCGAGACGTGCCCCATGTATACATTTCTGCAGGTATACGTAACACGCACCTTGTGTGCTTTCAGAACCAAGGCATCATAAGGATAGTGCATACACAAAGACCCTAATTGAAATTACGGAAGACGTTCGTGGTACCACTCCCAGAAGCTGCTTCAATGACTCTTTTCTTACTTACCGCACCTAAGAGCCGCTCCTTTCGCGTCTTTCACACACTTCGGCGGAGGATTCTACGTAGGCGGGGACCCATCTGAAACGTCCAAGATTACCCCTCATGGCCTAAACACAGCGACATTCTGCTACTCAATTGGCAGTCAACACTGCCAAATTTTGATATTCATCCTGAATGCGCATAACTAGACGCAGCTTGTATTTCGTTCAATCGTTTATTGACAGATGTAGACTGGTCCAACTATATCTCGTACTCGCAAGGCTCGAGTCCCTTCGCTGGGGTTATTATAATAATAGGCACGATCTAAGAACCGAACTCTGTGTTCTACGCCTATCCCATGGACGGCGATACCCCGCTCAACACTTAAAACATGTCTGAGGCACGCGGAATCAATGCAGGCTAATGGCCCACAGGGCTCCACGATAACCCCGTTGGTAACCACACTGGAAATCCGCTTAACACGGTGGCGGGCAGCCAGAAAAATTCCAAGAGTTTGTCAAGATGGGAGGCTCACCCTATGTCTTATTTTCGGTTTCCGGTCTGTTCCGACCGTCACCCGGTGACTAACCGTCCTGTTGTCCCAATCATACTCAGCTCCGAGCACCCCAAACGTGGTCTTGTGAGTGATCGTTGATATAGAGCGTGGGCGCGGTTGCTGATAAGCAGGTTGTGGACGTCAAGACACCGGTTCATAGTCCGCCTATTCGCCCAGAAAGATATTGGACTTGTAAAGTACAGCACTTGCATCGACCACGTATTGAGGTGTGTGGTGTGGGCTCTGTTCGCAGGCCATAGTGATCCCCATTAATTCGCTACTTTCAGAGTCAGTACCTTACCGCGATGTCACGCTGGTATGCTATACGCTTGTGGTGTAATTACTCCATTTGACACGGTACTGTTTCCGTGCTAAATCTCCGCCACTGATCCGACTTATCCCAGTTTAGTACCTTCTTGTCCATGTTGGCAGGGATGCTGCATAGGACAAACGCCCTCCGAGATCTTAGACCTTAGAGCCAGGCCACCCTTAAAGTAGCGTGGCATATATTAGCGCGGTTCCCTGGCGGTACCTCAACGGCGACGCTGGTGTTCTATCGATTACGCAGTTAAACGGTTACCTCCTCTGCCCAGTTTTGGGTTGCCCTCGCCGTGACAGTGGCCGCCAAAAATTCAGAATTGATTCTCGGGGTCTGTGCAAAACTGGACAGTAGGGCGTATGCGTACCGTCACCGGACGAACTTACTCGTCCGGAGCCTGGGATTAACAGTCAATATTTGTGTCTGTCAAAGCGATGCAGCCCTGGTGTTCAGTTGTATCCAAGTGTATGAGATAGAGTAGGCCGTCGCGATGATAGGGCCGGCCAATGGACGCAACGGTATGTCAGCAACTTCAGTTTGAGCGAGTAGCTATCCACAGTAAGTCGCGGATATTCTCGAATGAGGGTACTAAAGGCAAGCCGGATTACCCTCTTTAGTTTCTCAATGTGTTAACGGTGGATCTGGTGAAACTCACCTCTGAATTAGCCGCGTAGGCGAATTGCCTCCTACATCACCGGTACCCCGACTCGCCCTGCGCCAAGTAACCCGAAGGAATCTTGCCTGTAGGATCATGTGGCGGGGAGGAAGGAATTACGTTTATCGCCAAGCAGCTGCCTTGCACAGTTATCTATTAAGGCAAGTCTAAAGGGCAGCGATCCGGTTCCAGTGTCGCGCTCTGGAATGAAAACAGTCGCTGACTGTGTGCGATGACGCAAGTTGTCTGAGACGCGGGGGGCGCAATCGTGCAGTGTATATCTGATGCTTGCTGAGCGATAGCGCCTGTATGACAGGCTCCTCGCAGGTCACTGTAAATGTCTTCCGCATAGAGTTAAGTTAAAGGCGCTGGAGAGATGAGCATACACGTATTATGCCTGCCTGCTATTACCACGGTTGTCGTTGGTGGTGCACAGGTTGAAAGCTTGGCCGCCAAAATAGCATGCCATAATTACCTAGAAAATTAACGAGAAGACTTCGAGAACCGCAGCCGCATAAACACTACCCCGACGCACTGCGAAGGGCTCAATTTTGCAAGTCGATTGCTCCGGCTGACCGATCTGGGCAACGGGTACTATAGGGTGGACGCCCGACTCCGGCGAGGTGTTATACGAACGGCTAACGAGATACCCAGGTTCAGGCCGGTAGTCTTTAGCTAGGCGGGTTATTGTATTGGACTCCCACTGTCGGGACCAACACTCGGCCAGGGGTTCGATGGCAAAGGCGAGCCCTCCCATTCGTAGTAAAGCCGAGCGTGACTAATGTCAGGGGCAACCGTCTTGTTTCGACGTAAACCGTCCAGTTGTCTCCTTTCACTCGCGGCATAGCTCCAGTAGTACAGGAGGATTCTCCAACATCGTTTGTAGATTGGCCCGGACGTACCTTCCTTTGCATCACCAAACTCGGTAAACACAAAATTCGGATCAATTATCTTCTAGCAACAATTCCCGTCTCCCGAGTACCCCAGCTCATCGGGTCGTACTATCTTGATTCGTGATGAATGTCCTTGCTATATGGCGTTTACTCCGGACATTGCTGCTTTGAAATACGATAACACCTCGGTGGTTTAGCTTGTTTGAGTGATGGTGGGAGGGTGGCAGAAGAATGTCTTATCTGTGGCGGTTGTTTTGCTTGACGTTCCCCCGCGGGGATACACGGGATCATCACGTGAGTAAATAGTTGCAGTCAATCCACCCAGTGAAAGTCAGACAATGTGATGCTCCAAGTCACTCAAGTCAATTTATAGGGTCATACTTGTATCAAGAGTGATTCATCGCCAGTTGAGGTCGATGTCCCCATGTTACCGTGCAGGAAACTTATATCGCTGTGGTGCATACGATGCTCGGCTCAGAATCTCGGATACGCGGGGTTCAGAACCTACTAGTTATAACCTCGCTAGTAGGGTAGAGCTCGTGAGTCTCGGTTCAACGATGCCGCGCCATAGCTAGTCCAGGCAGCCGGTACCTTCAAGAAGAGGCGGGAGAAACGGGTCTGTGTCCGGTAGCAGGATGAGGCGGATAGTTAGTGATGGGGACTAGAGTCCCATGTTTCAAGCTACTGAAAATCTGGAAAATGCGAGGAGGAATCAATCAAGAATAGTACACTTGTTGTTCTGCCGCCGGTCGACAAGGTCAGGGTGGACGTACAGGCTGTCCCCTTAAAGCGATGGCTGACCTCGACCGGTAGCCGCACTACTGGGGAAAGCTTCGCTAAACCTAGTACTGAAAGATCGTAGCTTAACGATTCCCCGTACCCTGGCTCCTGGGTCTCAAAATGTCCTTGCGTTGATCCTCCGCATCGTTACGGCTCGCTGATTTGAACGCGTCCGGGACTCTTGTACAAACTAATGTATTTCGGTGTTGATCCTGCATTCCGACTCCCGGCGTGCGGACACAACTGTCTGCACCGGCCACGTTGTATACATCGCTTAGCCACCGTATCTGACTCAGCTGCAAGTCCAGCTGGCTACGAAAGGAAATTCACCATCAGCAACGGGTGCCCGGTATAATAGATACGGCCATAAAACGTGATCAGACGCGGGACGGGTATTCAAATGTTACGGCACTGTTCTCCACCGACAGATAGAGGTACCCGTTTATAACAACTTTATAGCAGAGCAGCTGTTGGCCGTCTCGAACTGACGAAGTAGTTCGAGCTTGGTACTACAACTATGGCACTCCGTGGAGGGACCACAAGGCGCAGGGTGATGTCACCGAAAGAGCACTGTGATCAAAGCTGCAGGACGGTTTTCCCGACCAATGACCCATAAGGAAGGAGAGGCGACGGACCTGGTATCGCTCCGACAACGTTTCCCACTGCACGCATGCCTCAGTAAAGTTAAAAGGCTAATCTACTTGGAACAAAGATAGTACAAGGCTGAGTCGATGTATGCCTAGTTGTAATCGGTAGTTCGCATTTTTTTGGCAAGCCTGAGTACTCGGCTCGCTTTAGAAGGACTCCCATGGATGGGTTTATGATAGTGTCTAATCGAAGCTTGGTATGAACTGTTCGGAGGATACTGGGACGAGCAGAATAGTGACGTGATTTAGAAGTACACCGGCTCGACGACATAAGACATTCGGGACGGGATCCCGCCAGGAGATCATGCGGGGACCCGGGAGCTGCAACACATGACATAGCATGTAGTAGGCCTATTAGCACGTAAATCGTTTGCCCGGGCTTATTATTAGGAACGCTTCAACGTTTGTCATTGGTGAATGACTTAAGGTCGGGAATGGGTGGCTGATCATGCAGCCACTGGGAACTGATGACCGTCCATGTACTTGTATCTGCAGTGAATAAGCATCTCGCGCACTCAAAGCTTCAGTCTACAGCCTCTTACCCCACCCTTGAATCCACTCTGAGTTTAGCTCCGTCAGGTTTTTACTGGTGGCTTAGGTACACTACTACTACGCCACTGGAGCACGGGTTTCTCGTACGGGAACCCCGAGGTGCAGGTCCAAAGGAAGCTCGACCTACTACTAACACTAGGTATAGCCCTAGCCTGCGGTTAACGCGTAGCATTTTGGTCGCTCCTATGTATCGCGCCGGGCACTCCCGTCACTCGATGTAAACTCGCCCGGCGCTGCTGCGGTCTGAAGTGGGAACGAGTTTATCCTTATGAAAAATGGCAGGGTGTTTCTTGTGGGTTATATGCAGTCACAAGCTCACCGCCTCCCGAAAGACGTCGTATTTGGTTTGAATACAATGAGTGTATAAGCTGAATCGCAATATCCACAATAGTTAGCTGATGGACAACCACTGAGTGTAACCCTTCGCTATGGTTGCCATCCTCCTGCACATAAATAAATTGCAAGCGTCCGCATTTCACGGTTGATGACAGCAAGTTGAATTGCGTACGAGCAGCGGTCGCCTCGACGTCCGTTATCCGCTTGCCCACTCTATAAGTCTGTCCGTCACTCGAGATTTAGCCCTATTGGGCCCACTCACTACAATCTCCGGCGCGTATCAAATACCTTGCAGTCTACTGTCTATTATGGAGGAATATTCCAACAAGAGTCTCTTTATTTCTTAATCCCGTTTGCATACATGTTAGTTCAAGCGCAGGCAGGCTCAGTGGGGTTTTGCACGGCCGAACCATAACGTCTAGACCGGCCCCTCACCAGACCTCCCAATCTGCACAGGCACTATGTCTTTCCTGCGTACTGAAACGGGCGCCTTCACTCCCAGCTGACGAAAGAGGCATATAGCTTTTTCGACCCATCTATTAGGTCTTTTTTAGGTCAATCTCTAGTACTCTTAGCGCAAGCTCTCACTCACGCTATCTAGATCATTTCGGGCAATCCGTGTCCAAATACCAGTAGAAGTCTACTGTTACCCGGCATGGGAGTCTGAGAACCGGAACTGCCAGGTATTACATCGCACTACTACTGTGTGGCGGGAATTCTAGATTTGCGGGACACAAACGGCAGGGACGTAGTGACCAACGCGCCTGACCCTGGCGACCAATACCTAGGGAGAGCATGACGGTGCTTTACGAGTATTTAGGCTTTTTTCCCCTTTGATCAGTGATGTCCAAACAGGGATACCGCCTTCCGTAACCGTGAATACGTTCCATAGATTGTTGTGGACAGAGCATCGAGCATCCACGATTTGTCAATTTTGCACGCATATTGGATCCCGCGCTTAGCGGCCTTCTTCAGTTCAATGGTGCAATGACTACAACCAAGACTATGTTGCCTCCGTAGGAGATCTGGTCAATTGCTTAGGGGGCTCACCAAGATCTCGATACGCCCCTCGCGTGCAGAGGTGGATCGGACGAGTAGGGATCGGTCGGCCTAAATAGCAAGCTGGGGAGTTTTACACCATTCTCTTCCCTACGCATGTGATGAGCAAGGAGGTATCATAAAACTTAAGTGTAACTTGTTGGCATCCAAGCCATAAAATCTCTCTTCCCTAACATGGAGGGACAACTCGCGCTATCCGCGTCGAGTAGCCATCATTTGCAGTCGCAGTTAGGTCGGACCCTATCACAGACATCGGACAGGAGCCACCAGACAGTCTCTATATCTTTATCGGCTTCCACCGATCCTAGACTACCCTTGTAAGAGTGGATGTCGTCTGACAAGCTACACCACCAAGAAAGGGGCGGAACCTACAGACGGCGCGCCAGCTCATCTCAGCTACGGACCTGCACCTGTGCGGGCATTCACTACCAGTAAGACTGCCTAGAGGCCTGCTCTTTGTGAATGAAGGTTATGGACGTTTCGAGACTCAAGTGTGCCTAATGTGGGTCTAAATTCCCTTTTATTTAGTCTTAGTGCTTTTAAGTATATGTTGAGTAAGGTCGCAACCATGGCACTAGGGGGGACTATTGAGTGGTCTCGAAGCGCGTTTGGAGAAACATATTATGTCAGTCTGCCTAGCCCGGCAGATATACGCGTCAATCCCTCTATTAGGCGTCCGCTTGTCTGAGCAGGGATTTAGAACCAACCACCGCGCTTGGTGTGTGGCTTCCACTCCCCCCCGTAATCAACGAGCCTCGCCACCCGTTAAGTGCAGTGACTCGGAGAAGCCTAAATGAGTCGGCGCGCCGGACTAGAACCTACGCGACAAATGCGCGGTGCTCCGCTCGACTGTAGCCTGTATTTAGCTCAACCAACGTAAAGAGGTAGAACACCATCTTGGTGTGATGACTACCGTCGAATTACACGCTCTGTACATTGGAGTATATCGATATTTTCAAATCCATGTGGGATTGAACGGCGCGTACCAAGGAGCGAGGATATGTCTACTGTCCCGCTCCAGACAATCGATTGAACTATTTGGCGATTTACCGGTCGATAGACGAGATTTCTAGTTCCGTTGTTATGGAAACGCGGACGGAGCTAACAAAACTCACACACAGGGCGGTGGAGGTGTCCCAAAGAAACTGATCGCATTGCTTTCACTCGAGCATCGAGGGCCTATCTCCGGCGCGGCCCCCGACTCTAGAAGAACCGTGAGCCTCAGAGTATGCCCTGGTAGTAACCACAAGCACCCTCAGTTCACCGGAAGGTGATTATTTCAGCTAAACTCTCCTCTTATTGTGTATCCGGATGGACACAGGCTGAATACGCTTTCCACCTACGCGTTGATATCCTCAGAGGAGGCTCCGCATTACGATGTTCGCTAAACCTTGGTGCTCGATTAAGTCTATAGGGAGCTGCACCAGCAGGTAAGTAGCTTGTGATCTTTGCTACAGTCGAGTTCCGACTTAGTCTTTGTCGAGAAGTTAGGATAACCAGTCCGGCGAGCGAACTTTTTTGCTGCCGAAAATTGCATTATATTTGCGATGCAGTGTGTGCCTACGGTGTAGATGTCGTTAGTGCGACGTATCACACCCCTTGTGTGTAAGCGATAGCTATACGCTTGGTGCTGCTATCGCAAACCTTTTTGTCGCCTGCACAATGCGCGATCACTTTCGTGGCGACCAGGGCGCTGAGCGCCAGAAATGCTGTACCGCTGGCCAGGTACATGCGGTATTAGCGAGACTGGTACGTTTTTCTCCACTCATCCATTCAAGCTCGGAGTAGAACGATTCGTACTCCGTTATCGAACGCTTAGTAATCCAAGGGAGACAAGTATTAAAATCTGCTCGGGTAAAAAGAAAGCTTAGATTCTACTGGAAACGTACGCGCTACCAGCCCGCCTAACTCTACGCTCCCAAATGCGTCCTGATTTGGTGCAGCACATGCGCGAGAAATTGCTGCGACATTACATATCCTTCGGAATTGAGTTTCAAGAACTTTGTCGGTACGACATTTTTGAAGGACAAATCGGGTGGAAAGAGACCGAGTTCTCCTTAACCTTAGGACGCCCTTCCAAATGTGACATGCAAATGTCGTCTCGGGAAAGGCTCACCTTAGGGGATTGTCAGCGACGCTTTTACAAGTTCAATACGACGTTGTTGAGGAGGGTAACATATGAGACTCTAGTAGCCTCTTAATGTGCACTCGCCGACTGCGGTTATCGTACGATGAGTTATTATACTCCCTCGATTCATATTACCACGAAAGGCGTTGCGGCATTTTTGAACTAAGAAGCTGACCTGCCCGTTGCACTGTCAATAGGTGGCGAAAACTCGGGTGAATACGTCTGTGTATGGTGATAGGAGTAGGCCTGAGTGGCATTACCGGTAACAACCTTCTATCTACCTAAGCAATTATCCGATCGCTGACTTTGCCCTAGAGCATGACCGTCCGAAACAGTCAAATTTATCCTACAGCCCGGTATGTACTACACGTCTTATCTAAAGGATTGTTCGATCGGCAATTATTGCTCATTGGAATATTCTGTCTGCATATAAGGCAACCCCCACGGCATTACCGTAAAAGCGGCAGATGTACTCCGACCTATAGAAGATCTATATTAATTCCTTCACTCCGGGCACGATTCCCTTGGCGCGTTGAAAAAAAATTAGGCCTTCCTGGAGCTATAGAAACGGCTTTGGACGAGCCGAGATGGAAATGATAGGGCGGCCTCACATAGCCCCAAAATTAGCGTTGAGTAATCTATAGCGGGGCAATCCGAAGACTTGCCGAGTACTTGTATCCCACTGTACTTATTAAGATCACGTGTACCGGGGTTCCAGCGCTTCTCTGAAAGGTAGTCCCAATTCGGCACGCATCCTACGCACCACAATTTTTCGTACCGCGTGCAGGACTTCTGGCAGCATACGGTAGTGCGTAGTCAATGTTTCGGGCTCCTCAAATACCATTAGCCGGGCGACGCTACCCTTAGTATTATCCCTGTATCGTTATAGCGGCAGGCTCAAAACACCGTCTTACACGTGTGAATTCATCAAAACAAGAGGGACGCGTTGAGGGATCGGCTTTAGCACGCAACTTAAAGAATTCCGGGTTATCCTTAGGAGCAAGAGCTATGCAGGACAGAGTGGTGACCATCGGTGCGCCATTCAAGAATGCTGATGAATAGACAGTACTTTTGGAGGTATCAAGCCCCAAGCGGACTTAGTATGGAAAAATAGCACGACTCAGAACACTCGGATAAGATTAGGTGGCTAACCTCTAGTCCAGCGTCTCCCGGGTCGATGAAAGAAGCTTCCCATCACAGTATGATAATTGGGCGACGGCCGGGGCTTTCTCCCTAATGGGAGATTTGTTGCCAATGGAGTGTAGAAACCGCGGCGGGCTCAGTTTAATTAACTAGACAGGTCCGGCGCACACCCCAAAGGCTCAGGGTCTACAACCGCGGGGCACGTTCGATCGAATGGAAAGCTGAGCGGTCTTCACGGAGCAGAGTATCCAGTTCAAAGCTCCCCAGTAAATATGCGTGTACCCAGGTGCCCGGGGTGCTATGTGAAGTGGGGCTGCCAACAAGCCTGTGGATTCATAGCATTAGGTTAATAGTGGCCTGTAGAGGTATTAATGTGAGTAGCTTGCTCTAACAGACTCAATGATCCGCTTATCACCATCGGACGTATCGCCACGCTGGTGCGCTGGTTGACCTCCAAGTTTTACAATTAAGGCCTTTATCCGTGTTGAACCACGTTGCTATCAATATCCTGCACGGAGGATTTGAAAGTCAATTTCCACGGGAGACCGTCGTCACCTTGTCTAAATGAGGTTACCTTCACACCCGCAGCTATGGCAAAACCGAATCAGGAGGTTGTATGGACATCCTAGTGTGTACGCGGCACCCATAGATTTCTCAGAATGACGGTAACGCCTCGGAGTGTCTGATATGCTTCATGTTATATCACGGCCGAAACGGATGGACCCTCTGAAAGGCGACTTGTTGCGGAGGAGCGTAACTAGTTACTTAATGTCGCGCATGGCACGTGGGTCGGCGCGCCATAGTACAGGAAAACGGGCACTCCCTCCAATAATCACGCCAGACGGAGTCTTTCCAATTTGTCCAGTGGGTTGGAATACAATGCACTTTCTTTTTTGGGTATATTGAAGTTTCTTGCCACTACTGCTGGCGGCTAATCCAGTTCAGCGCACAAGTTTTGCTGGTTATAGGCGTACTCCAGTTAATGTAGACCATCGGATACCACGTGAGGCGGATGGGTAATGCTAGTAACATTCCGCCGCTAGGAGACAATGTGATCCGGCAGACGGATTTAGAGGTAGGCCGCCCCCACGGTGCACACGGCTTTGCCTTTTACGGATGTACATGGCCTGATAGTCGGGCATGAGGCGGGATAGTGCCGTCTGCTGCCCCATTGAGCAATGGAGGAAATAACGGTATTCCGGATACCCGTCAAAAACCCAGATCGTACTGAAGCGTGGTGCGTTTCATGCAGATGCTTAATGGCAGATGAACTAGCGCGGATAGGTCAATGAATTTCGGCAGCGACGTGTACTACGCGCAACGACTTAGGGTGTCTGAATGTCCCGACGTTTGACATCACGGGAAGTGAGGACGGAAATTACAAGTCTGGGTCGCCCCGCACAAAGATGTCCCCTATGAGACCATCCGTCTACCTTGTGTTCGCTCTTTCTCTGCGTACTACCTACATATCCCAATTCCGTGGAATGATGCTGGGCACTGCTGTGATGCTCTTCTAAACGATTTTAGCAATTTGCTTTCATTATACAAGCCAGCATAGTGTTGCGGCAAGAAAGCACAGTAGATCTGGCAGCTGGCGAGTCCCCCAGCATACTACTAGTTTAGGAGCAACGTGATGGTGTGTCGATCTACACGTAGATGACATTCCACTATAGTTCGGCTGAGGTGGCACCAGTCATGAACGAATCATGTAATGGGTTGTGCATATACATCGGTTCCAAGGGAAATAACCTTCATGGGTGGAAGGCAATAGAGGGGACAGCAGACGTGACAAGTTTGATCCACGATTTTGCGAACTTCGGAGCCAAAGCTGTACCTGGACCATTGGTTCACCTCGCATGATACTCACGCCCTAAAGGTGGAAACCTCGTTTGCTCGACAGCTATCAAGTTCTCGCCTCGTAAGGGTGCGGCCATAGTCGTAAAGATTATAAAAAGGATGTTGTAAGCTGTATCCTTTAGACCACATATCCACTTCGCACACCGTAGCTAGCCAGGTTGCGCGGGCTTCGTCGTGTTCCTGTAAGGATTTAGTATTCGCTCCTAGGTAGTAGAGGACGCTGTGAGGTGCTAGGGACAGATGGGGGGCGGATCGGGGAGTGACAGTGGAGTTTACCCAACCGTCAACCTTTTAAACCAAACTCAGATTTGATTGCATGGTTGCCGTCGTCGGCGCACAGAAGCTTGGTTACTTTAAACTACGTGTTTAATCTCCCAGGGGTAGTGAGCCTCTTCGCGACACATTGTTCCACCGCATCAAGCACACCCGCGCTCAAGGCTCCAGGGTACGGCGACCCCAAGATTCTTAGCTATACTAACAAGCCTTAAATTTTATGTGTAGGCTACCTGTATGATCCTCAACAATTTAAACTCACGAACGCCAGGACTTTACTATATCAAGCATGTTGAGGCGTAGACCAGCATACCTTGAATTAGCCTCTCTGTGTCCGACCGGCGGCGGATAAAGTTTGGGCAGTTCACGCTAGCACAACATGAGTTAACGCAATGCAACCTGAGTGAAGGTAGGGCTACTATTAGGGACGCGAGAGCACCCGTTCGTAAGACACGTGCAAAATCTTTGTATATTCGAGTACAATTGGGGTTAGGCGCGTGCTTACCATCAGCAAGAATCCAAGCGCCTAATCAAATTCCAGGGGATGCTATGTGAGTTCTAGTCACAAAGGCCCCAGGAATTACCCAGCGGGACTTTTTGAGGTAGGAACTGGCTTTCTCGTTCATACGACAGGATG
		</sequence>
    <sequence><taxon idref="Location_0_1_1|41.39300285148181"/>
			AATGCCCAGGCCTTCCGTTGCCGAAAAAGTAACCCAGTGCAAAAATGATCCGAGTAGCAAGACGTTGAGCCAATAAACTTTCTGCGCCGCTCGGACGATCCATGGATTTATTGCTGGGCCCGAAACCTTGACCACCTCAGCCGAGTTTTGATCTGTGTAGAACATTAGCGGATTTGCGATAGTTTGTTTGGCATTTACTGAGGAGCCCCGTAGCAAGCAACCGTCTAATTAATGTGAAAATAATACGCTGCCCCCGGTAGGAAATATAAACGGGTGTCACTAACGGAGTAGTGGGCTTCGAGCCTCCTTATTCCATGTCGATTGATTATAGTTGATAGCCAGCAGTACTATAGGATCTACCCATCGCAGCGTTCGGTGATTACATTAAATGGTGGATACAACTAGGCGGGCAAAGAATAACCGCGATTGCGCCTTTAGAACTCTCGTCCGCAGTAGATGAACTTCTACATTTAATATGAAATCAGCTACATGTGGGCAAGTAGAGGTTCTTGTTAGAGTTAACAGTTGACCAGAAAAACCCATCAATGGGTAGCGTTCTATATTAATAATCATGGCAAGCCAATCCTGTTTGCCAAATTCTATATGCACAATTGTTCTTGAGCCCTCCTCAAATGAAATAACGGAGGTTTACGGCGCCACGTACGCAAATGAGCGTGGATTAGCTTGATAAGCACCCTCTTTCACCGCTTGGGGCAGATAACGTCCCCAGCGCAGGTGGGGCCTCTTCTGTTATTGTTATGTACTTGTTACTCCTTTCCCAGTGAACAGGTCGCTGAGCGAATCGTGGGCATCAGCCCTTAAAGTTAAGAAGGCTTTTGTTCTCAGTGCAATGCATGCTTAGGTTTCAAGTAAGATATGTTCTACTGATGGTATAGAGAAAAAGGTATCTATACTTATCGTACGGCTGACCTGGAAGATTGTGTACACTGGCAGCCCTAATAAGTGTAGGCATTTAATCCAGGGTCTCAACTTTAGACTGTAATAACAAACTATAAGGGCTTGTAAAACAACATGAATTAGTCGTGCTAGATAAAGCATATGCATGACATGGAAAGCACTGAGTCGCTAGCAGGGGAGAAACGGACAGCTTTGCCTGATTAGTAACCCTAGGTCATATATGGCGTTGGTTACATCAGACTGCCGGATGATTTAAGTGCGCTTTAAACAGATACTACAGAGTAATTACGGCCCCGGTAGAGGACAGCCCAGTTCGCCGGGGCAAGCGGTCTCTGTTGTCGATGGAGATCAGTTCCGTTATATGTTCTACACCCGATGTATCACGTCGCTTGGCGGAGTAGTTTTATTACAGTAATTCGGAACCGATTGCCTTACGTCATTTTAGGGCAGCGTGCATGGGGCTAGCATCTCATTGTTACACCTAGTTCTGTCCAAGGCACTTTAGTGCTAACTTCCTTCGGTCCGGAGTCCGCGTCAAAGAAGGGCGGTGCAGTCACTGTAAGGCTTGGGGCTGTTTCAACGATTTTATACAGGCTGGGAAATAGCACCCCGGTTCCTCACGTCTCTACCGGAGTCGCGCTAAGTCACGCCGTTTCAACAACATCCTAGCGAGAACAGTCCAGGCTGGCTATCTCTGCTAGTGATGCAGCGATTGACGTCCCACCCTTTCCACCGGACAAAGCGACGGCCCGGAAGTCCTTTTTATTATTAATCTGCTTTATGGCTTAGTGCCTCTCATAGTCGCGGTAACAAGCCAGAGTCTGGTACCATTGCATTGATCAGCAAACCTGGAAAGCAGTTGCTCTGGATTCCACGCTCTGAGTTAGCCGCTACCCGTATTTTCTAACATTGAGTGAACCCTCTGCCAAGGGCGGTAAACAAAGCGCGATCTTGAGCTCATGTGGTCTACTGACGCCACAGTTAGCTATACGAATGGACCTACTTCGCAGGCAAGATTTTAGAGTATCCGCCACGTCAGCTATCGTAGATCGGCTAAGTCTGGCAACTACACACGGATTACTCGGACGGCGTGAGTAGAACCGAGACGTGCCCCATGTATACATTTCTGCAGGTATACGTAACACGCACCTTGTGTGCTTTCAGAACCAAGGCATCATAAGGATAGTGCATACACAAAGACCCTAATTGAAATTACGGAAGACGTTCGTGGTACCACTCCCAGAAGATGCTTCAATGACTCTTTTCTTACTTACCGCACCTAAGAGCCGCTCCTTTCGCGTCTTTCACACACTTCGGCGGAGGATTCTACGTAGACGGGGACCCGTCTGAAACGTCCAAGATTACCCCTCATGGCCTAAACACAGCGACATTCTGCTACTCAATTGGCAGTCAACACTGCCAAATTTTGATATTCATCCTGAATGCGCATAACTAGACGCAGCTTGTATTTCGTTCAATCGTTTATTGACAGATGTAGACTGGTCCAACTATATCTCGTACTCGCAAGGCTCGAGTCCCTTCGCTGGGGTTATTATAATAATAGGCACGATCTAAGAACCGAACTCTGTGTTCTACGCCTACCCCATGGACGGCGATACCCCGCTCAACACTTAAAACATGTCTGAGGCACGCGGAATCAATGCAGGCTAATGGCCCACAGGGCTCCACGATAACCCCGTTGGTAACCACACTGGAAATCCGCTTAACACGGTGGCGGGCAGCCAGAAAAATTCCAAGAGTTTGTCAAGATGGGAGGCTCACCCTATGTCTCATTTTCGGTTTCCGGTCTGTTCCGACCGTCACCCGGTGACTAACCGTCCTGTTGTCCCAATCATACTCAGCTCCGAGCACCCCAAACGTGGTCTTGTGAGTGATCGTTGATATAGAGCGTGGGCGCGGTTACTGATAAGCAGGTTGTGGACGTCAAGACACCGGTTCATAGTCCGCCTATTCGCCCAGAAAGATATTGGACTTGTAAAGTACAGCATTTGCATCGACCACGTATTGAGGTGTGTGGTGTGGGCTCTGTTTGTAGGCCATAGTGATCCCTATTAATTCGCTACTTTCAGAGTCAGTACCTTACCGCGATGTCACGCTGGTATGCTATACGCTTGTGGTGTAATTACTCCATTTGACACGGTACTGTTTCCGTGCTAAATCTCCGCCACTGATCCGACTTATCCCAGTTTAGTACCTTCTTGTCCATGTTGGCAGGGATGCTGCATAGGACAAACGCCCTCCGAGATCTTAGACCTTAGAGCCAGGCCACCCTTAAAGTAGCGTGGCATATATTAGCGCGGTTCCCTGGCGGTACCTCAACGGCGACGCTGGTGTTCTATCGATTACGCAGTTAAACGGTTACCTCCTCTGCCCAGTTTTGGGTTGCCCTCGCCGTGACAATGGCCGCCAAAAATTCAGAATTGATTCTCGGGGTCTGTGCAAAACTGGACAGTAGGGCGTATGCGTACCGTCACCGGACGAACTTACTCGTCCGGAGCCTGGGATTAACAGTCAATATTTGTGTCTGTCAAAGCGATGCAGCCCTGGTGTTCAGTTGTATCCAAGTGTATGAGATAGAGTAGGCCGTCGCGATGATAGGGCCGGCCAATGGACGCAACGGTATGTCAGCAACTTCAGTTTGAGCGAGTAGCTATCCACAGTAAGTCGCGGATATTCTCGAATGAGGGTACTAAAGGCAAGCCGGATTACCCTCTTTAGTTTATCAATGTGTTAACGGTAGATCTGGTGAAACTCACCTCTGAATTAGCCGCGTAGGCGAATTGCCTCCTACATCACCGGTACCCCGACTCGCCCTGCGCCAAGTAACCCGAAGGAATCTTGCCTGTAGGATCATGTGGCGGGGAGGAAGAAATTACGTTTATCGCCAAGCAGCTGCCTTGCACAGTTATCTATTAAGGCAAGTCAAAAGGGCAGCGATCCGGTTCCAGTGTCGCGCTCTGGAATGAAAACAGTCGCTGACTGTGTGCGATGACGCAAGTTGTCTGAGACGCGGGGGGCGCAATCGTGCAGTGTATATCTGATGCTTGCTGAGCGATAGCGCCTGTATGACAGGCTCCTCGCAGGTCACTGTAAATGTCTTCCGCATAGAGTTAAGTTAAAGGCGTTGGAGAGATGAGCATACACGTATTATGCCTGCCCGCTATTACCACGGTTGTCGTTGGTGGTGCACAGGTTGGAAGCTTGGCCGCCAAAATAGCATGCCATAATTACCTAGAAACTTAACGAGAAGACTTCGAGAACCGCAGCCGCATAAACACTACCCCAACGCACTGCGAAGGGCTCAATTTTGCAAGTCGATTGCTCCGGCTGACCGATCTGGGCAACGGGTACTATAGGGTGGACGCCCGACTCCGGCGAGGTGTTATACGAGCGGCTAACGAGATACCCAGGTTCAGGCCGGTAGTCTTTAGCTAGGCGGGTTATTGTATTGGACTCCCACTGTCGGGACCAACACTCGGCCAGGGGTTCGATGGCAAAGGCGAGCCCTCCCATTCGTAGTAAAGCCGAGCGTGACTAATGTCAGGGGCAACCGTCTTGTTTCGACGTAAACCGTCCAGTTGTCTCCTTTCACTCGCGGCATAGCTCCAGTAGTACAGGAGGATTCTCCAACATCGTTCGTAGATTGGCCCGGACGTACCTTCCTTTGCATCACCAGACTCGGTAAACACAAAATTCGGATCAATTATCTTCTAGCAACAATTCCCGTCTCCCGAGTACCCCAGCTCATCGGGTCGTACTATCTTGATTCGTGATGAATGTCCTTGCTATATGGCGTTTACTCCGGACATTGCTGCTTTGAAATACGATAACACCTCGGTGGTTTAGCTTGTTTGAGTGGTGGTGGAAGGGTGGCAGAAGAATGTCTTATCTGTGGCGGTTGTTTTGCTTGACGTTCCCCCGCGGGGATACACGGGATCATCACGTGAGTAAATAGTTGCAGTCAAGCCACTCAGTGAAAGTCAGACAATGTGATGCTCCAAGTCACTCAAGTCAATTTATAGGGTCATACTTGTATCAAGAGTGATTCATCGCCAGTTGAGGTCGATGTCCCCATGTTACCGTGCAGGAAACTTACATCGCTGTGGTGCATACGATGCTCGGCTCAGAATCTCGGATACGCGGGGTTCAGAACCTACTAGTTATAACCTCGCTAGTAGGGTAGAGCTCGTGAGTCTCGGTTCAACGATGCCGCGCCATACCTAGTCCAGGCAGCCGGTACCTTCGAGAAGAGGCGGGAGAAACGGGTCTGTGTCCGGTAGCAGGATGAGGCGGATAGTTAGTGATGGGGACTAGAGTCCCATGTTTCAAGCTACTGAAAATCTGGAAAATGCGAGGAGGAATCAATCAAGAATAGTACACTTGTTGTTCTGCCGCCGGTCGACGAGGTCGGGGTGGACGTACAGGCTGTCCCCTTAAAGCGATGGCTGACCTCGACCGGTAGCCGCACTACTGGGGAAAGCTTCGCTAAACCTAGTACTGAAAGATGGTAGCTTAACGATTCCCCGTACCCTGGCTCCTGGGTCTCAAAATGTCCTTGCGTTGATCCTCCGCATCGTTACGGCTCGCTGATTTGAACGCGTCCGGGACTCTTGTACAAACTAATGTATTTCGGTGTTGATCCTGCATTCCGACTCCCGGCGTGCGGACACAACTGTCTGCACCGGCCACGTTGTATACATCGCTTAGCCACCGTATCTGACTCAGCTGCAAGTCCAGCTGGCTACGAAAGGAAATTCACCATCAGCAACGGGTGCCCGGTATAATAGATACGGCCATAAAACGTGATCAGACGCGGGACGAGTATTCAAATGTTACGGCACTGTTCTCCACCGACAGATAGAGGTACCCGTTTATAACCACTTTATAGCAGAGTAGCTGTTGGCCGTCTCGAACTGACGAAGTAGTTCGAGTTTGGTACTACAACTATGGCACGCCGTGGAGGGACCACAAGGCGCAGGGTGATGTCACCGAAAGAGCACTGTGATCAAAGCTGCAGGACGGTTTTCCCGACCAATGACCCATAAGGAAGGAGAGGCGACGGACCTGGTATCGCTCCGACAACGTTTCCCACTGCACGCATGCCTCAGTAAAGTTAAAAGGCTAATCTACTTGGAACAAAGATAGTACAAGGCTGAGTCGATGTATGCCTAGTTGTAATCGGTAGTTCGCATTTTTTTGGCAAGCCTGAGTACTCGGCTCGCTTTAGAAGGACTCCCATGGATGGGTTTATGATAGTGTCTAATCGAAGCTTGGCATGAACTGTTCGGAGGATACTGGGACGAGCAGAATAGTGAAGTGATTTAGAAGTACACCGGCTCGACGACATAAGACATTCGGGACGGGATCCCGCCAGGAGATCATGCGGGGACCCCGGAGCTGCAACACATGACATAGCATGTAGTAGGCCTATTACCACGTAAATCGTTTGCCCGGGCTTATTATTAGGAACGCTTCAACGTTTGTCATTGGTGAATGACTTAAGGTCGGGCATGGGTGGCTGATCATGCAGCCACTGGGAACTGATGACCGTCCATGTACTTGTATCTGCAGTGAATAAGCATCTCGCGCGCTCAAAGCTTCAGTCTACAGCCTCGTACCCCACCCTTGAATCCACTCTGAGTTTAGCTCCGTCAGGTTTTTACTTGTGGCTTAGGTACACTACTACTACGCCACTGCAGCACGGGTTTCTCGTACGGGAACCCAGAGGTGCAGGTCCAAAGGAAGCTCGACCTACTACTAACACTAGGTATAGCCCTAGCCTGCGGTTAACGCGTAGCATTTTGGTCGCTCCTATGTATCGTGCCGGGCACTCCCGTCACACGATGTAAACTCGCCCGGCGCTGCTGCGGTCTGAAGTGGGAACGAGTTTATCCTTATGAAAAATGGCAGGGTGTTTCTTGTGGGTTATATGCAGTCACAAGCTCACCGCCTCCCGAAAGACGTCGTATTTGGTTTGAATACAATGAGTGTATAAGCTGAATCGCAATATCCACAATAGTTAGCTGATGGACAACCACTGAGTGTAACCCTTCGCTATGGTTGCTATCCTCCTGCACATAAATAAATTGCAAGCGTCCGCATTTCACGGTTGATGACAGCAAGTTGAATTGCGTACGAGCAGCGGTCGCCTCGACGTCCGTTATCCGCTTGCCCACTCTATAAGTCTGTCCGTCACTCGAGATTTAGCCCTATTGGGCCCACTCACTACAATCTCCGGCGCGTATCAAATACCTTGCAGTCTACTGTCTATTATGCGGGAATATTCCAACAAGAGTCTCTTTATTTCTTCATGCCGTTTGCATACATGTTAGTTCAAGCGCAGGCAGGCTCAGTGGGGTTTTGCACGGCCGAACCATAACGTCTAGACCGGCCCCTCACCAGTCCTCCCAATCTGCACAGGCACTATGTCTTTCCTGCGTACTGAAACGGGCGCCTTCACTCCCAGCTGACGAAAGAGGCTTATAGCTTTTTCGACCCATCTATTAGGTCTTTTTTAGGTCAATCTCTAGAACTCTTAGCGCAAGCTCTCACTCACGCTATCTAGATCATTTCGGGCAATCCGTGTCCAAATACCAGTAGAAGTCTACTGTTACCCGGCATGGGAGTCTGAGAACCGGAACTGCCAGGTATTACATCGCACTACTACTGTGTGGCGGGAATTCTAGATTTGCGGGACACAAACGGCAGGGACGTAGTGACCAACGCGCCTGACCCTGGCGACCAATACCTAGGGAGAGCATGACGGTGCTTTACGAGTATTTAGGCTTTTTTCCCCTTTGATCAGTGATGTCCAAACAGGGATACCGCCTTCCGTAACCGTGAATACGTTCCATAGATTGTTGTGGACAGAGCATCGAGCATCCACGATTTGTCCATTTTGCACGCATATTGGATCCCGCGCTTAGCGGCCTTCTTCAGTTCAATGGTGCAATGACTACAACCAAGACTATGTTGCCTCCGTAGGAGATCTGGTCAATTGCTTAGGGGGCTCACCAAGATCTCGATACGCCCCTCGCGTGCAGAGGTGGATCGGACGAGTAGGGATCGGTCGGCCTAAATAGCAAGCTGGGGAGTTTTACACCATTCTCTTCCCTACGCATGTGATGAGCAAGGAGGTATCATAAAACTTAAGTGTAACTTGTTGGCATCCAAGCCATAAAATCTCTCTTCCCTAACATGGAGGGACAACTCGCGCTATCCGCGTCGAGTAGCCATCATTTGCAGTCGTAGTTAGGTCGGACCCTATCACAGACATCGGACAGGAGTCACCAGACAATCTCTATATCTTTATCGGCTTCCACCGATCCTAGACTACCCTTGTAAGAGTGGATTTCGTCTGACAAGCTCCACCACCAAGAAAGGGGCGGAACCTACAGACGGCGCGCCAGCTCATCTCAGCTACGGACCTGCACCTGTGCGGGCATTTACTACCAGTAAGACTGCCTAGAGGCCTGCTCTTTGTGAATGAAGGTTGTGGACGTTTCGAGACTCAAGTGTGCCTAATGTGGGTCTAAATTCCCTTTTATTTAGTCTTAGTGCTTTTAAGTATATGTTGAGTAAGGTCGCAACCATGGCACTAGGGGGGACTATTGAGTGGTCTCGAAGCGCGTTTGGAGAAACATATTATGTCAGTCTGCCTAGCCCGGCAGATATACGCGTCAATCCCTCTATTAGGCGTCCGCTTGTCTGAGCAGGGATTTAGAACCAACCAGCGCGCTTGGTGTGTGGCTTCCACTCCCCCCCGTAATCAACGAGCCTCGCCACCCGTTAAGTGCAGTGACTCGGAGAAGCCTAAATGAGACGGCGCGCCGGACTAGAACCTACGCGACAAATGCGCGGTGCTCCGCTCGACTGTAGCCTGTATTTAGCTCAACCAACGTAAAGAGGTAGAGCACCATCTTGGTGTGATGACTACCGTCGAATTACACGCTCTGTACATTGGAGTATATCGATATTTTCAAATCCATGTGGGATTGAACGGCGCGTATCACGGAGCGAGGATATGTCTACTGTCCCGCTCCAGACAATCGATTGAACTATTTGGCGATTTACCGGTCGATAGACGAGCTTTCTAGTTCCGTTGATATGGAAACGCGGACGGAGCTAACAAAACTCACACACGGGGCGGTGGAGATGTCCCAAAGAAACTGATCGCATTGCTTTCACTCGAGCATCGAGGGCCTATCTCCGGCGCGGCCCCCGACTCTAGAAGAACCGTGAGCCTCAGAGTATGCCCTGGTAGTAACCACAAGCACCCTCAGTTCACCGGAAGGTGATTATTTCAACTAAACTCTCCTCTTATTGTGTATCCGGATGGACACAGGCTGAATACGCTTTCCACCTACCCGTTGATATCCTCAGAGGAGGCTACGCATTACGATGTTCGCTAAACCTTGGTGCTCGATTAAGTCTATAGGGAGCTGCGCCAGCAGTTAAGTAGCTTGTGATCTTTGCTACAGTCGAGTTCCGACTTAGTCTTTGTCGAGAAGTTAGGATAACCAGTCCGGCGAGCGAACTTTTTTGCTGCCGAAAATTGCATTATATTTGCGATGCAGTGTGTGCCTGCGGTGTAGATGTCGTTAGTGCGACGTATCACACCCCTTGTGTGTAAGCGATAGCTATACGCTTGGTGCTGCTATCGCAAACCTTTTTGTCGCCTGTACAATGCGCGATCACTTTCGTGGCGACCAGGGCGCTGAGCGCCAGAAATGCTGTACCGCTGGCCAGGTACATGCGGTATTAGCGAGACTGGTACGTTTTTCTCCACTCATCCATTCAAGCTCGGAGTAGAACGATTCGTCCTCCGTTATCGAACGCTTAGTAATCCAAGGGAGACAAGTATTAAAATCTGCTCGGGTAAAAAGAAAGCTTAGATTCTACTGGAAACGTACGCGCTACCAGCCCGCCTAACTCTACGCTCCCAAATGCGCCCTGATTTGGTGCAGCACATGCGCGAGAAATTGCTGCGACATTACATATCCTTCGGAATTGAGTTTCAAGAACTTTGTCGGTACGACATTTCTGAAGGACAAATCGGGTGGAAAGAGACCGAGTTCTCCTTAACCTTAGGACGCCCTTCCAAATGTGACATGCAAATGTCGTCTCGGGAAAGGCTCACCTTAGGGGATTGTCAGCGACGCTTTTACAAGTTCAATACGACGTTGTTGAGGAGGGTAACATATGAGACTCTAGTAGCCTCTTAATGTGCACTCGCCGACTGCGGTTATCGTACGATGAGTTATTATACTCCCTCGATTCATATTACCACGAAAGGCGTTGCGGCATTTTTGAACTAAGAAGCTGACCTGCCCGTTGCACTGTCAATATGTGGCGAAAACTCGGGTGAATACGTCTGTGTATGGTGATAGGAGTAGGCCTGAGTGGCATTACCGGTAACAACCTTCTATCTACCTAAGCAATTATCCGATCGCTGACTTTGCCCTAGAGCATGACCGTCCGAAACAGTCAAATTTATCCTACAGCCCGGTATGTACTACACGTCTTATCTAAAGGATTGTTCGATCGGCAATTATTGCTCATTGGAATATTCTGTCTGCATATAAGGCAACCCCCACGGCATTACCGTAAAAGCGGCAGATGTACTCCGACCTATAGAAGATCTATATTAATTCCTTGACTCCGGGCACGATTCCCTTGGCGCGTTGAAAAAAAATTAGGCCTTCCTGGAGCTATAGAAACGGCTTTGGACGAACCGAAATGGAAATGATAGGGCGGCCTCACATAGCCCCAAAATTAGCGTTGAGTAATCTATAGCGGGGCAATCCGAAGACTTGCCGAGTACTTGTATCCCACTGTACTTATTAAGATCTCGTGTACCGGGGTTCCAGCGCTTCTCTGAAAGGTAGTCCCAATTCGGCACGCATCCTACGCACCTCAATTTTCCGTACCGCGTGCAGGACTTCTGGCAGCATACGGTAATGCGTAGTCAATGTTTCGGGCTCCTCAAATACCATTAGCCGGGCGACGCTACCCTTAGTATTATCCCTTTATCGTTATAGCGGCAGGCTCAAAACACCGTCTTACACGTGTGAATTCATCAGAACAAGAGGGACGCGTTGAGGGATCGGCTTTAGCACGCAACTTAAAGAATTCCGGGTTATCCTTAGGAGCAAGAGCTATGCAGGACAGAGTGGTGACCATCGGTGCGCCATTCAAGATTGCTGATGAATAGACAGTACTTTTGGAGGTATCAAGCCCCAAGCGGACTTAGTATGGAAGAATAGCACGACTCAGAACACTCGGATAAGATTAGGTGGCTAACCTCTAGTCCAGCGTCTCCCGGGTGGATGAAAGAAGCTTCCCATCACAGTATGATAATTGGGCGACGGCCGGGGCTTTCTCCCTAATGGGAGATTTGTTGCCAATGGAGTGTAGAAACCGCGGCGGGCTCAGTTTAATTAACTATACAGGTCCGGCGCACACCCCAAAGGCTCAGGGTCTACAACCGCGGGGCACGTTCGATCGAATGGAAAGCTGAGCGGTCTTCACGGAGCAGAGTATCTAGTTCAAAGCTCCCCAGTAAATATGCGTGTACCCAGGTGGCCGGGGTGCTATGTGAAGTGGGGCTGCCAACAAGCCTGTGGATTCATAGCATTAGGTTAATAGTGGCCTGTAGAGGTATTAATTTGAGTAGCTTGCTCTAACAGACTCAATGATCCGCTTATCACCATCGGACGTATCGCCACGCTGGTGCGCTGGTTGACCTCCAAGTTTTACAATTAAGGCCTTTATCTGTGTTGAACCACGTTGCTATCAATATCCTGCACGGAGGATTTGAAAGTCAATTTCCACGGGAGACCGACGTCACCTTGTCTAAATGAGGTTACCTTCACACCCGCAGCTATGGCAAAACCGAATCAGGTGGTTGTATGGACATCCTAGTGTGTACGCGGCACCCATAGATTTCTCAGAATGACGGTAACGCCTCGGAGTGTCTGATATGCTTCATGTTATATCACGGCCGAAACGGATGGACCCTCTGAAAGGCGACTTGTTGCGGAGGAGCGTAACTAGTTACTTAATGTCGCGCATGGCACGTGGGTCGGCGCGCCATAGTACAGGAAAACGGGCACTCCCTCCAATAATCACGCCAGACGGAGTCTTTCCAATTTGTCCAGTGGGTTGGAATACAATGCACTTTCTTTTTTGGGTATATTGAAGTTTCTTGCCACTACTGCTGGCGGCTAATCCAGTTCAGCGCACAAGTTTTGCTCGTTATAGGCGTACTCCAGTTAATGTAGACCATCGGATACCACGTGAGGCGGATGGGTAATGCTAGTAACATTCCGCCGCTAGGCGACAATGTGATCCGGCAGACGGATTTAGAGGTACGCCGCCCCCACGGTGCACACGGCTTTGCCTTTTACGGATGTACATGGCCTGATAGTCGGGCATGAGGCGGGATAGTGCCGTCTGCTGCCCCATTGAGCAATGGAGGAAATAACGGTATTCCGGATACCCGTCAAAAACCCAGATCGTACTGAAGCGTGGTGCGTTTCATGCAGATGCTTAATGGCAGATGAACTAGCGCGGATAGGTCAATGAATTTCGGCAGCGACGTGTACTACGCGCCACGACTTAGGGTGTCTGAATGTCCCGACGTTTGACATCACGGGAAGTGAGGACGGAAATTACAAGTCTGGGTCGCCCCGCACAAAGATGTCCCCTATGAGTCCATCCGTCTACCTTGTGTTCGCTCTTTCTCTGCGTACTACCTACATATCCCAATTCCGTGGAATGATTCTGGGCACTGCTGTGATGCTCTTCTAAACGATTTTAGCAATTTGCTTTCATTATACAAGCCAGCATAGGGTTGCGGCAAGAAAGCACAGTAGATCTGGCAGCTGGCGAGTCCCCCAGCATACTACTAGTTTAGGAGCAACGTGATGGTGTGTCGATCTACACGTAGATGACATTCCACTATAGTTCGGCTGAGGTGGCACCAGTCATGAACGAATCATGTAATGGGTTGTGCATATAGATCGGTTCCAAGGGAAATAACCTTCATGGGTGGAAGGCAATAGAGGGGACAGCAGACGTGACAAGTTTGATCCACGATTTTGCGAACTTCGGAGCCAAAGCTGTACCTGGACCATTGGTTCACCTCGCATGATACTCACGCCCTAAAGGTGGAAACCTCGTTTGCTCGACAGCTATCAAGTTCTCGCCTCGTAAGGGTGCGGCCATAGTCGTAAAGATTATAAAAAGGATGTTGTAAGCTGTATCCTTTAGACCACATATCCACTTCGCACACCGTAGCTAGCCAGGTTGCGCGGGCTTCGTCGTGTTCCTGTAAGGATTTAGTATTCGCTCCTAGGTAGTAGAGGACGCTGTGAGGTGCTAGGGACAGATGGGGGGCGGATCGGGGAGTGACAGTGGAGTTTACCCAACCGTCAACTTTTTAAACCAAACTCGGATTTGATTGCATGGTTGCCGTCGTCGGCGCACAGAAGCTTGGTTCCTTTAAACTACGTGTTTAATCTCCCAGGGGTAGTGAGCCTCTTCGCGACACATTGTTCCACCGCATCAAGCACACCCGCGCTCAAGGCTCCAGGGTACGGCGACCCCAAGATTCTTAGCTATACTAACAAGCCTTAAATTTTATGTGTAGGCTACCTGTATGATCCTCAACAATTTAAACTCACGAACGCCAGGACTTTACTATATCAAGCATGTTGAGGCGTAGACCAGCATACCTTGAATTAGCCTCTCTGTGTCCGACCGGCGGCGGATAAAGTTTGGGCAGTTCACGCTAGCACAACATGAGTTAACGCAATGCAACCTGAGTGAAGGTAGGGCTACTATTATGGTCGCGAGAGCACCCGTTCGTAAGACACGTGCAAAAGCTTTGTATATTCGAGTACAATTGGGGTTAGGCGCGTGCTTACCATCAGCAAGAATCCAAGCGCCTAATCAAATTCCAGGGGATGCTATGTGAGTTCTAGTCACAAAGGCCCCAGGAATTACCCAGCGGGACTTTTTGAGGTAGGAACTGGCTTTCTCGTTCATACGACAGGATG
		</sequence>
    <sequence><taxon idref="Location_1_3_1|38.21325186211355"/>
			AATGCCCAGGCCTTCCGTCGCCGAAAAAGTAACCCAGTGCAAAAATGATCCGAGTAGCAAGACGTTGAGCCAATAAACTTTCTGCGCCGCTCGGACGATCCATGGATTTATTGCTGGGCCCGAAACCTCGACGACCTCAGCCGAGTTTTGATCTGTATAGAACATTAGCGGATTTGCGATAGTTTGTTTGGCATTTACTGAGGAGCCCCGTAGCAAGCAACCGTCTAATTAATGTGAAAATAATACGCTGCCCCCGGTAGGAAATATAAACGGGTGTCACTAACGGAGTAGTGGGCTTCGAGCCTCCTTATTCCTTGTCGATTGATTATAGTTGATAGCCAGCAGTACTATAGGATCTGCCCATCGCAGCGTTCGGTGATTACATTAAATGGGGGATACAACTAGGCGGGCAAAGAATAATCGCGATTGCGCCTTTAGAACTCTCGTCCGCAGTAGATGAACTTCTACATTTAATATGAAATCAGCCACATGTGGGCAGGTAGAGGTTCTTGTTAGAGTTAACAGTTGACCAGAAAAACCCATCAATGGGTAGCGTTCTATATTAATAATCATGGCAAGCCAATCCTGTTTGCCAAATTCTATGTGCACAATTGTTCTTGAGCCCTCCTCAAATGAAATAACGGAGGTTTACGGCGCCACGTACGCAAATGAGCGTGGATTAGCTTGATAAGCACCCTCTTTCACCGCTTGGGGCAGATAACGTCCCCAGCGCAGGTGGGGCCTCTTCTGTTATTGTTATGTACTGGTTACTCCTTTCCCAGTGAACAGGTCGCTGAGCGAATCGTGGGCATCAGCCCTTAAAGTTAAGAAGGCTTTTGTTCTCAGTGCAATGCATGCTTAGGTTTCAAGTAAGATATGTTCTACTGATGGTATAGAGAAAAGGGTATCTATACATATCGTACGGCTGACCTGGAAGATTGTGTACACTGGCAGCCCTAATAAGTGTAGGCATTTAATCCAGGGTCTCAACTTTAGACTGTAATAACAAACCATAAGGGCTTGTAAAACAACATGAATTAGTCGTGCTAGATAAAGCATATGCAAGACATGGAAAGCACTGAGTCGCTAGCAGGGGAGAAACGGACCGCTTTGCCTGATTAGTAACCCTAGGTCATATATGGCGTTGATTACATCAGACTGCCGGATGATTTAAGTGCGCTTTAAACAGTTACTACAGAGTAATTACGGCCCCGGTAGAGGACAGCCCAGTTCGTCGGGGCAAGCGGTCTCTGTTGTCGATGGAGATCGGTTCCGTTAGATGTTCTACACCCGATGTATCACGTCGCTTGCCGGAGTAGTTTTATTACAGTAATTCGGAACCGATTGCCTTACGTCATTTTAGGGCAGCGTGCATGGGGCTAGCATCTCATTGTTACACCTAGTTCTGTCCAAGGCACTTTAGTGCTAACTTCCTTCGGTCCGGAGTCCGCGTCAAAGAAGGGCGGTGCAGTCACTGTAAGGCTTGGGGCTGTTTCAACGATTTTATACAGGCTGGGAAATACCACCCCGGTTCCTCACGTCTCTACCGGAGTCGCGCTAAGTCACGCCGTTTCAACAACGTCCTAGCGAGAACAGTCCAGGCTGGCTATCTCTGCTTGTGATGCAGCGATTGACGTCCCACCCTTTCCACCGGACAAAGCGACGGCCCGGAAGTCCTTTTTATCATTAATCTGCTTTATGGCTTAGTGCCTCTCATAGTCGCGGTAACAAGCCAGAGTCTGGTACCATTGCATTGATCAGCAAACCTGGAAAGCAGTTGCTCTGGATTCCACGCTCTGAGTTAGCCGCTACCCGTATTTTCTAACATTGAGTGAACCCTCTGCCAAGGGCGGTGAACAAAGCGCGATCTTGAGCTCATGTGGTCTACTGACGCCACAGTTAGCTATACGAATGGACCTACTTCGCAGGCAAGATTTTAGAGTATCCGCCACGTCAGCTATCGTAGATCGGCTAAGTCTGGCAACTACACACGGATTACTCGGACGGCGTGAGTAGAACCGAGACGTGCCCCATGTATACATTTCTACAGGTATACGTAACACGCACCTTGTGTGCTTTCAGAACCAAGGCATCATAAGGATAGTGCATACACAAAGACCCTAATTGAAATTACGGAAGACGTTCGTGGTACCACTCCCAGAAGCTGCTTCAATGACTCTTTTCTTACTTACCGCACCTAAGAGCCGCTCCTTTCGCGTCTTTCACACACTTCGGCGGAGGATTCTACGTAGGCGGGGACCCATCTGAAACGTCCAAGATTACCCCTCATGGCCTAAACACAGCGACATTCTGCTACTCAATTGGCAGTCAACACTGCCAAATTTTGATATTCATCCTGAATGTGCATAACTAGACGCAGCTTGTATTTCGTTCAATCGTTTATTGAAAGATGCAGACTGGTCCAACTATATCTCGTACTCGCAAGGCTCGAGTCCCTTCGCTGGGGTTATTATAATAATAAGCACGATCTAAGAACCGAACTCTGTGTTCTACGCCTATCCCATGGACGGCGATACCCCGCTCAACACTTAAAACATGTCTGAGGTACGCGGAATCAATGCAGGCTAATGGCCCACAGGGCTCCACGATAACCCCGTTGGTAACCACACTGGAAATCCGCTTAACACGGTGGTGGGCAGCCAGAAAAATTCCAAGAGTTTGTCAATATGGGAGGCTCACCCTATGTCTTATTTGCGGTTTCCGGTCTGTTCCGACCGTCACCCGGTGACTAACCGTCCTGTTGTCCCAATCATACTCAGCTCCGAGCACCCCAAACGTGGTCTTGTGAGTGATCGTTGATATAGAGCGTGGGCGCGGTTGCTGATAAGCAGGTTGTGGACGTCAAGACACCGGTTCATAGTCCGCCTATTCGCCCAGAAAGATATTGGACTTGTAAAGTACAGCACTCGCATCGACCACGTATTGAGGTGTGTGGTGTGGGCTCTGTTCGCAGGCCATAGTGATCCCCATTAATTCGCTACTTTCAGAGTCAGTACCTTACCGCGATGTCACGCTGGTATGCTATACGCTTGTGGTGTAATTACTCCATTTGACACGGTACTGTTTCCGTGCTCAATCTCCGCCACTGATCCGACTTATCCCAGTTTAGTACCTTCTTGTCCATGTTGGCAGGGATGCTGCTTAGGACAAACGCCCTCCGAGATCTTAGACCTTAGAGCCAGGCCACCCTTAAAGTAGCGTGGCATATATTAGCGCGGTTCCCTGGCGGTACCTCAACGGCGACGCTGGTGTTCTATCGATTACGCAGTTAAACGGTTACCTCCTCTGCCCAGTTTTGGGTTGCCCTCGCCGTGACAGTGGCCCCCAAAAATTCAGAATTGATTCTCGGGGTCTGTGCAAAACTGGACAGTAGGGCGTATGCGTACCGTCACCGGACGAACTTACTCGTCCGGAGCCTGGGATTAACAGTCAATATTTGTGTCTGTCAAAGCGATGCAGCCCTGGTGTTCAGTTGTATCCAAGTGTATGAGATAGAGTAGGCCGTCGCGATGATAGGGCCGGCCAATGGACGCAACGGTATGTCAGCAACTTCAGTTTGAGCGAGTAGCTATCCACAATAAGTCGCGGATATTCTCGAATGAGGGTACTAAAGGCAAGCCGGATTACCTTCTTTAGTTTCTCAATGCGTTAACGGTGGATCTGGTGAAACTCACCTCTGAATTAGCCGCGTAGGCAAATTGCCTCCTACATCACCGATACCCCGACTCGCCCTGCGCCAAGTAACCCGAAGGAATCTTGCCTGTAGGATCATGTGGCGGGGAGGAAGAAATTACGTTTATCGCCAAGCAGCTGCCTTGCACAGTTATCTATTAAGGCAAGTCTAAAGGGCAGTGATCCGGTTCCAGTGTCGCGCTCTGGAATGAAAACAGTCGCTGACTGTGTGCGATGACGCAAGTTGTCTGAGACGCGGTGGGCGCAATCGTGCAGTGTATATCTGATGCTTGCTGAGCGATAGCGCCTGTATGACAGGCTCCTCGCAGGTCACTGTAAATGTCTTCCGCATAGAGTTAAGTTAAAGGCGCTGCAGAGATGAGCATACACGTATTATGCCTGCCTGCTATTACCACGGTTGTCGTTGGTGGTGCACAGGTTGAAAGCTTGGCCGCCAAAATAGCATGCCATAATTACCTAGAAAATTAACGAGAAGACTTCGAGAACCGCAGCCGCATAAACACTACCCCGACGCACTGCGAAGGGCTCAATTTTGCAAGTCGATTGCTCCGGCTGACCGATCTGGGCAACGGGTACTATAGGGTGGACGCCCGACTCCGGCGAGGTGTTATACGAACGGCTAACGAGATACCCAGGTTCAGGCCGGTAGTCTTTAGCTAGGCGGGTTATTGTATTGGACTCCCACTGTCGGGACCAACACTCGGCCAGGGGTTCGATGGCAAAGGCGAGCCCTCCCATTCGTAGTAAAGCCGAGCGTGACTAATGTCAGGGGCAACCGTCTTGTTTCGACGTAAACCGTCCAGTTGTCTCCTTTCACTCGCGGCATAGCTCCAGTAGTACAGGAGGATTCTCCAACATCGTTTGTAGATTGGCCCGGACGTACCTTCCTTTGCATCACCAAACTCGGTAAACACAAAATTCGGATCAATTATCTTCTAGCAACAATTCCCGTCTCCCGAGTACCCCAGCCCATCGGGTCGTACTATCTTGATTCGTGATGGATGTCCTTGCTATATGGCGTTTACTCCGGACATTGCTGCTTTGAAATACGATAACACCTCGGTGGTTTAGCTTGTTTGAGTGATGGTGGGAGGGTGGTAGAAGAATGTATTATCTGTGGCGGTTGTTCTGCTTGACGTTCCCCCGCGGAGATACACGGGATCATCACGTGAGTAAATAGTTGCAGTCAAGCCACTCAGTGAAAGTCAGACAATGTGATGCTCCAAGTCACTCAAGTCAATTTATAGGGTCATACATGTATCAAGAGTGATTCATCGCCAGTTGAGGTCGATGTCCCCATGTTACCGTGCAGGAAACTTATATCGCTGTGGTGCATACGATGCTCGGCTCAGAATCTCGGATACGCGGGGTTCAGAACCTACTAGTTATAACCTCGCTAGTAGGGTAGAGCTCGTGAGTCTCGGTTCAACGATGCCGCGCCATACCTAGTCCAGGCAGCCGGTACCTTCAAGAAGAGGCGGGAGAAACGGGTCTGTGTCCGGTAGCAGGATGAGGCGGATAGTTAGTGATGGGGACTAGAGTCCCATGTTTCAAGCTACTGAAAATCTGGAAAATGCGAGGAGGAATCAATCAAGAATAGTACACTTGTTGTTCTGCCGCCGGTCGACAAGGTCGGGGTGGACGTACAGGCTGTCCCCTTAAAGCGATGGCTGACCTCGACCGGTAGCCGCACTACTGGGGAAAGCTTCGCTAAACCTAGTACTGAAAGATGGTAGCTTAACGATTCCCCGTACCCTGGCTCCTGGGTCTCAAAATGTCCTTGCGTTGATCCTCCGCATCGTTACGGCTCGCTGATTTGAACGCGTCCGGGACTCTTGTACAAACTAATGTATTTCGGTGTTGATCCTGCATTCCGACTCCCGGCGTGCGGACACAATTGTCTGCACCGGCCACGTTGTATACATCGCTTAGCCATCGTATCTGACTCAGCTGTAAGTCCAGCTGGCCACGAAACGGAATTCACCATCAGCAACGGGTGCCCGGTATAATAGATACGGCCATAAAACGTGATCAGACGCGGGACGGGTATTCAAATGTTACGGCACTGTTCTCCACCGACAGATAGAGGTACCCGTTTATAACAACTTTATAGCAGAGTAGCTGTTGGCCGTCTCGAACTGACGAAGTAGTTCGATCTTGGTACTACAACCATTGCACTCCGTGGAGGGACCACAAGGCGCAGGGTGATGTCACCGAAAGAGCACTGTGATCAAAGCTGCAGGACGGTTTTCCCGACCAATGACCCATAAGGAAGGAGAGGCGACGGACCTGGTATCGCTCCGACAACGTTTCCCACTGCACGCATGCCTCAGTAAAGTTAAAAGGCTAATCTACTTGGAACAAAGATAGTACAAGGCTGAGTCGATGTATGCCTAGTTGTAATCGGTAGTTCGCATTTTTTTTGCAAGCCTGAGTACTCGGCTCGCTTTAGAAGGACTCCCATGGATGGGTTTATGATAGCGTCTAATCGAAGCTTGGTATGAACTGTTCGGAGGATACTGGGACGAGCAGAATAGTGACGTGATTTAGAAGTACACCGGCTCGACGACATAAGACATTCGGGACGGGATCCCGCCAGGAGATCATGCGGGGACCCGGGAGCTGCAACACATGACATAGCCTGTAGTAGGCCTATTAGCACGTAAATCGTTTGCCCGGGCTTATTATTAGGAACGCTTCAACGTTTGTCATTGGTGAATGACTTAAGGTCGGGAATTGGTGGCTGATCATGCAGCCACTGGGAACTGATGACCGTCCATGTACTTGTATCTGCAGTGAATAAGCATCTCGCGCGCTCAAAGCTTCAGTCTACAGCCTCGTACCCCACCCTTGAATCCACTCTGAGTTTAGCTCCGTCAGGTTTTTACTGGTGGCTTAGGTACACTACTACTACGCCACTGGAGCACGGGTTTCTCGTACGGGAACCCCGAGGTGCAGGTCCAAAGGAAGCTCGACCTACTACTAACACTAGGTATAGCCCTAGCCTGCGGTTAACGCGTAGCATTTTGGTCGCTCCTATGTATCGCGCCGGGCACTCCCGTCACACGATGTAAACTCGCCCGGCGCTGCTGCGGTCTGAAGTGGGAACGAGTTTATCCTTATGAAAAATGGCAGGGTGTTTCTTGTGGGTTATATGCAGTCACAAGCTCACCGCCTCCCGAAAGACGTCGTATTTGGTTTGAATACAATGAGTGTATAAGCTGAATCGCAATATCCACAATAGTTAGCTGATGGACAACCACTGAGTGTAATCCTTCGCTATGGTTGCCATCCTCCTGCACATAAATAAATTGCAAGCGTGCGCATTTCACGGTTGATGACAGCAAGTTGAATTGCGTACGAGCAGCGGTCGCCTCGACGTCCGTTATCCGTTTGCCCACTCTATAAGTCTGTCCGTCACTCGAGATTTAGCCCTATTGGGCCTACTCACTACAATCTCCGGCGCGTATCAAATACCTTGCAGTCTACTGTCTATTATGGAGGAATATTCCAACAAGAGTCTCTTTATTTCTTAATCCCGTTTGCATACAGGTTAGTTCAAGCGCAGGCAGGCTCAGTGGGGTTTTGCACGGCCGAACCATAACGTCTAGACCGGCCCCTCACCAGTCCTCCCAATCTGCACAGGCACTATGTCTTTCCTGCGTACTGAAACGGGCGCCTTCACTCCCAGCTGACGAAAGGGGCATATAGCTTTTTCGACCCATCTATTAGGTCTTTTTTAGGTCAATCTCTAGTACTGTTAGCGCAAGCTCTCACTCACGCTATCTAGATCATTTCGGGCAATCCGTGTCCAAATACCAGTAGAAGTCTACTGTTACCCGGCATGGGAGTCTGAGAACCGGAACTGCCAGGTATTACATCGCACTACTACTGTGTGGCGGGAATTCTAGATTTGCGGGACACAAACGGCAGGGACGTAGTGACCAACGCGCCTGACCCTGGCGACCAATACCTAGGGAGAGCATGACGGTGCTTTACGAGTATTTAGACTTTTTTCCCCTTTGATCAGTGATGTCCAAACAGGGATACCGCCTTCCGTAACCGTGAATACGTTCCATAGATTGTTGTGGACAGAGCATCGAGCATCCACGATTTGTCAATTTTGCACGCATATTGGATCCCGCGCTTAGCGGCCTTCTTCAGTTCAATGGTGCAATGACTACAACCAAGACTATGTTGCCTCCGTAGGAGATCTGGTCAATTGCTTAGGGAGCTCACCAAGATCTCGAAACGCCCCTCGCGTGCAGAGGTGGATCGGACGAGTAGGGATCAGTCGGCCTAAATAGCAAGCTGGGGAGTTTTACACCATTCTCTTCCCTACGCATGTGATGAGCAAGAAGGTATCATAAAACTTAAGTGTAACTTGTTGGCATCCAAGCCATAAAATCTCTCTTCCCTAACATGGAGGGACAACTCGCGCTATCCGCGTCGAGTAGCCATCATTTGCAGTCGTAGTTAGGTCGGACCCTATCACAGACATCGGACAGGAGTCACCAGACAGTTTCTATATCTTTATCGGCTTCCACCGATCCTAGACTACCCTTGTAAGAGTGGATGTCGTCTGACAAGCTACACCACCAAGAAAGGGGCGGAACCTACAGACGGCGCGCCAGCTCATCTCAGCTACGGACCTGCACCTGTGCGGGCATTCACTACCAGTAAGACTGCCTAGAGGCCTGCTCTTTGTGAATGAAGGTTATGGACGTTTCGAGACTCAAGTGTGCCTAATGTGGGTCTAAATTCCCTTTTATTTAGTCTTAGTGCTTTTAAGTATATGTTGAGTAAGGTCGCAACCATAGCACTAGGGGGGACTATTGAGTGGTCTCGAAGCGCGTTTGGAGAAACATATTATGTCAGTCTGCCTAGCCCGGCAGATATACGCGTCAATCCCTCTATTAGGCGTCCGCTTGTCTGAGCAGGGATTTAGAACCAACCACCGCGCTTGGTGTGTGGCTTTCACTCCCCCCCGTAATCAACGAGCCTCGCCACCCGTTAAGTGCAGTGACTCGGAGAAGCCTAAATGAGACGGCGCGCCGGACTAGAACCTACGCGACAAATGCGCGGTGCTCCGCTCGACTGTAGCCTGTATTTAGCTCAACCAACGTAAAGAGGTAGAACACCATCTTGGTGTGATGACTACCGTCGAATTACACGCTCTGTACATTGGAGTATATCGATATTTTCAAATCCATGTGGGATTGAACGGCGCGTACCAAGGAGCGAGGATATGTCTACTGTCCCGCTCCAGACAATCGATTGAACTATTTGGCGATTTACCGGTCGATAGACGAGATTTCTAGTTCCGTTGTTATGGAAACGCGGACGGAGCTAACAAAACTCACACACAGGGCGGTGGAGGTGTCCCAAAGAAACTGATCGCATTGCTTTCACTCGAGCATCGAGGGCCTATCTCCGGCGCGGCCCCCGACTCTAGAAGAACCGTGAGCCTCAGAGTATGCCCTGGTAGTAACCACAAGCACCCTCAGTTCACCGGAAGGTGATTATTTCAGCTAAACTCTCCTCTTATTGTGTATCCGGATGGACACAGGCTGAATACGCTTTGCACCTACGCGTTGATATCCTCAGAGGAGGCTCCGCATTACGATGTTCGCTAAACCTTGGTGCTCGATTAAGTCTATAGGGAGCTGCACCAGCAGGTAAGTAGGTTGTGATCTTTGCTACAGTCGAGTTCCGACTTAGTCTTTGTCGAGAAGTTAGGATAACCAGTCCGGCGAGCGAACTTTTTTGCTGCCGAAAATTGCATTATATTTGCGCTGCAGTGTGTGCCTACGGTGTAGATGTCGTTAGTGCGACGTATCACACCCCTTGTGTGTAAGCGATAGCTATACGCTTGGTGCTGCTATCGCAAACCTTTTTGTCGCCTGCACAATGCGCGATCACTTTCGTGGCGACCAGGGCGCTGAGCGCCAGAAATGCTGTACCGCTGGCCAGGTACATGCGGTATTAGCGAGACTGGTACGTTTTTCTCCACTCATCCATTCAAGCTCGGAGTAGGACGATTCGTACTCCGTTATCGAACGCTTAGTAATCCAAGGGAGACAAGTATTAAAACCTGCTCGGGTAAAAAGAAAGCTTAGATTCTACTGGAAACGTACGCGCTACCAGCCCGCCTAACTCTACGCTCCCAAATGCGTCCTGATTTGGTGCAGCACATGCGCGAGAAATTGCTGCGACATTACACATCCTTCGGAATTGAGTTTCAAGAACTTTGTCGGTACGACATTTTTGAAGGACAAATCGGGTGGAAAGAGACCGAGTTCTCCTTAACCTTAGGACGCCCTTCCGAATGTGACATGCAAATGTCGTCTCGGGAAAGGCTCACCTTAGGGGATTGTCAGCGACGCTTTTACAAGTTCAATACGACGTTGTTGAGGAGGGTAACATATGAGACTCTAGTAGCCTCTTAATGTGCACTCGCCGACTGCGGTTATCGTACGATGAGTTATTATACTCCCTCGATTCATATTACCACGAAAGGCGTTGCGGCATTTTTGAACTAAGAGGCTGACCTGCCCGTTGCACTGTCAATAGGTGGCGAAAACTCGGGTGAATACGTCTGTGTATGGTGATAGGAGTAGGCCTGAGTGGCATTACCGGTAACAACCTTCTATCTACCTAAGCAATTATCCGATCGCTGACTTTGCCCTAGAGCATGACCGTCCGAAACAGTCAAATTTATCCTACAGCCCGGTATGTACTACACGTCTTATCTAAAGGATTGTTCGATCGGCAATTATTGCTCATTGGAATATTCTGTCTGCATATAAGGCAACCCCCACGGCATTACCGTAAAAGCGGCAGATGTACTCCGACCTATAGAAGATCTATATTAATTCCTTCACTCCGCGCACGATTCCCTTGGCGCGTTGAAAAAAAATTAGGCCTTCCTGGAGCTATAGAAACGGCTTTGGACGAGCCGAGATGGGAATGATAGGGCGGCCTCACCTAGCCCCAAAATTAGCGTTGAGTAATCTATAGCGGGGCAATCCGACGACTTGCCGAGTACTTGTATCCCACTGTACTTATTAAGATCACGTGTACCGGGGTTCCAGCGCTTCTCTGAAAGGTAGTCCCAATTCGGCACGCATCCTACGCACCACAATTTTTCGTACCGCGTGCAGGACTTCTGGCAGCATACGGTAGTGCGTAGTCAATGTTTCGGGCTCCTCAAATACCATTAGCCGGGCGACGCTACCCTTAGTATTATCCCTGTATCGTTATAGCGGCAGGCTCAAAACACCGTCTTACACGTGTGAATTCGTCAAAACAAGAGGGACGCGTTGAGGGATCGGCTTTAGCACGCAACTTAAAGAATTCCGGGTTATCCTTAGGAGCAAGAGCTATGCAGGACAGAGTGGTGACCATCGGTGCGCCATTCAAGAATGCTGATGAATAGACAGTACTTTTGGAGGTATCAAGCCCCAAGCGGACTTAGTGTGGAAAAATAGCACGACTCAGAACACTCGGATAAGATTAGGTGGCTAACCTCTAGTCCAGCGTCTCCCGGGTCGATGAAAGAAGCTTCCCATCACAGTATGATAATTGGGCGACGGCCGGGGCTTTCTCCCTAATGGGAGATTTGTTGCCAATGGAGTGTAGAAACCGCGGCGGGCTCAGTTTAATTAACTAGACAGGTCCGGCGCACACCCCAAAGGCTCAGGGTCTACAACCGCGGGGCACGTTCGATCGAATGGAAAGCTGAGCGGTCTTCACGGAGCAGAGTATCCAGTTCAAAGCTCCCCAGTAAATATACGTGTTTCCAGGTGCCCGGGGTGCTATGTGAAGTGGGGCTGCCAACAAGCCTGTGGATTCATAGCATTAGGTTAATAGTGGCCTGTAGAGGTATTAATTTGAGTAGCTTGCTCTAACAGGCTCAATGATCCGCTTATCACCATCGGACGTATCGCCACGCTGGTGCGCTGGTTGACCTCCAACTTTTACAATTAAGGCCTTTATCCGTGTTGAACCACGTTGCTATCAATATCCTGCACGGAGGATTTGAAAGTCAATTTCCACGGGAGACCGTCGTCACCTTGTCTAAATGAGGTTACCTTCACACCCGCAGCTATGGCAAAACCGAATCAGGTGGTTGTATGGACATCCTAGTGTGTACGCGGCACCCATAGATTTCTCAGAATGACGGTAACGCCTCGGAGTGTCTGATATGCTTCATGTTATATCACGGCCGAAACGGATGGACCCTCTGAAAGGCGACTTGTTGCGGATGAGCGTAACTAGTTACTTAATGTCGCACATGGCACGTGGGTCGGCGCGCCATAGTACAGGAAAACGGGCACTCCCTCCAATAATCACGCCAGACGGAGTCTTTCCAATTTGTCCAGTGGGTTGGAATACAATGCACTTTCTTTTTTGGGTATATTGAAGTTTCTTGCCACTACTGCTGGCGGCTAATCCAGTTCAGCGCACAAGTTTTGCTGGTTATAGGCGTACTCCAGTTAATGTAGACCATCGGATACCACGTGAGGCGGATGGGTAATGCTAGTAACATTCCGCCGCTAGGAGACAATGTGATCCAGCAGACGGATTTAGAGGTAGGCCGCCCCCACGGTGCACACGGCTTTGCCTTTTACGGATGTACATGGCCTGATAGTCGGGCATGAGGCGGGATAGTGCCGTCTGCTGCCCCATTGAGCAATGGAGGAAATAACGGTATTCCGGATACCCGTCAAAAACCCAGATCGTACTGAAGCGTGGTGCGTTTCATGCAGATGCTTAATGGCAGATGAACTAGCGCGGATAGGTCAATGAATTTCGGCAGCGACGTGTACTACGCGCCACGACTTAGGGTGTCTGAATGTCCCGACGTTTGACATCACGGGAAGTGAGGACGGAAATTACAAGTCTGGGTCGCCCCGCACAAAGATGTCCCCTATGAGACCATCCGTCTACCTTGTGTTCGCTCTTTCTCTGCGTACTACCTACATATCCCAATTCCGTGGAATGATGCTGGGCACTCCTGTGATGCTCTTCTAAACGATTTTAGCAATTTGCTTTCATTATACAAGCCAGCATAGTGTTGCGGCAAGAAAGCACAGTAGATCTGGCAGCTGGCGAGTCCCCCAGCATACTACTAGTTTAGGAGCAACGTGATGGTGTGTCGATCTACACGTAGATGACATTCCACTATAGTTCGGCTGAGGTGGCACCAGTCATGAACGAATCATGTAATGGGTTGTGCATATACATCGGTTCCAAGGGAAATAACCTTCATGGGTGGAAGGCAATAGAGGGGACAGCAGACGTGACAAGTTTGATCCACGATTTTGCGAACTTCGGAGCCAAAGCTGTACCTGGACCATTTGTTCACCTCGCATGATACTCACGCCCTAAAGGTGGAAACCTCGTTTGCTCGACAGCTATCAAGTTCTCGCCTCGTAAGGGTGCGGCCATAGTCGTAAAGATTATAAAAAGGATGTTGTAAGCTGTATCCTTTAGACCACATATCCACTTCGCACACCGTAGCTAGCCAGGTTGCGCGGGCTTCGTCGTGTTCCTGTAAGGATTTAGTATTCGCTCCTAGGTAGTAGTGGACGCTGTGAGGTGCTAGGGACAGATGGGGGGCGGATCGGGGAGTGACAGTGGAGTTTACCCAACCGTCAACCTTTTAAACCAAACTCAGATTTGATTGCATGGTTGCCGTCGTCGGCGCACAGAAGCTTGGTTACTTTAAACTACGTGTTTAATCTCCCAGGGGTAGTGAGCCTCTTCGCGACACATTGTTCCACCGCATCAAGCACACCCGCGCTCAAGGCTCCAGGGTACGGCGACCCCAAGATTCTTAGCTATACTAACAAGCCTTAAATTTTATGTGTAGGCTACCTGTATGATCCTCAACAATTTAAACTCACGAACGCCAGGACTTTACTATATCAAGCATGTTGAGGCGTAGACCAGCATACCTTGAATTAGCCTCTCTGTGTCCGACCGGCGGCGGACAAAGTTTGGGCAGTTCACGCTAGCACAACATGAGTTAACGCAATGCAACCTGAGTGTAGGTAGGGCTACTATTAGGGTCGCGAGAGCACCCGTTCGTAAGACACGTGCAAAATCTTTGTATATTCGAGTACAATTGGGGTTAGGCGCGTGCTTACCATCAGCAAGAATCCAAGCGCCTAATCAAATTCCAGGGGATGCTATGTGAGTTCTAGTCACAAAGGCCCCAGGAATTACCCAGCGGGACTTTTTGTGGTAGGAACTGGCTTTCTCGTTCATATGACAGGATG
		</sequence>
    <sequence><taxon idref="Location_0_4_0|46.91493672662487"/>
			AATGCCCAGGCCTTCCGTCGCCGAAAAAGTAACCCAGTGCAAAAATGATCCGAGTATCAAGACGTTGAGCCAATAAACTTTCTGCGTCGCTCGGACGATCCATGGATTTATTGCTGGGCCCGAAACCTCGACGACCTCAGCCGAGTTTTGATCTGTATAGAACATTAGCGGATTTGCGATAGTTTGTTTGGCATTTACTGAGGAGCCCCGTAGCAACCAACCGTCTAATTAATGTGAAAATAATACGCTGCCCCCGGTAGGAAATATAAACGGGTGTCACTAAAGGAGTAGTGGGCTTCGAGCCTCCTTATTCCTTGTCGATTGATTATAGTTGATAGCCAGCAGTACTATAGGATCTGCCCATCGCAGCGTTCGGTGATTACATTAAATGGGGGATACAACTAGGCGGGCAAAGAATAACCGCGATTGCGCCTTTAGAACTCTCGTCCGCAGTAGATGAACTTCTACATTTAATATGAAATCAGCCACATATGGGCAGGTAGAGGTTCTTGTTAGAGTTAACAGTTGACCAGAAAAACCCATCAATGGGTAGCGTTCTATATTAATAATCATGGCAAGCCAATCCTGTTTGCCAAATTCTATGTGTACAATTGTTCTTGAGCCCTCCTCAAATGACATAACGGAGGTTTACGGCGCCACGTACGCAAATGCGCGTGGATTGGCTTGATAAGCACCCTCTTTCACCGCTTGGGGCACATAACGTCCCCAGCGCAGGTGGGGCCTCTTCTGTTATTGTTATGTACTGGTTACTCCTTTCCCAGTGAACAGGTCGCTGAGCGAATCGTGGGCATCAGCCCTTAAAGTTAAGAAGGCTTTTGTTCTCAGTGCAATGCATGCTTAGGTTTCAAGTAAGATATGTTCTACTGATGGTATAGAGAAAAGGGTATCTATACATATCGTACGGCTGACCTGGAAGATTGTGTACACTGGCAGCCCTAATAAGTGTAGGCATTTAATCCAGGGTCTCAACTTTAGACTGTACTAACAAACCATAAGGGCTTGTAAAACAACATGAATTAGTCGTGCTAGATAAAGCATATGCAAGACATGGAAAGCACTGAGTCGCTAGCAGGGGAGAAACGGACCACTTTGCCTGATTAGTAACCCTAGGTCATATATGGCGTTGATTACATCAGACTGCCGGATGATTTAAGTGCGCTTTAAACAGTTACTACAGAGTAATTACGGCCCCGGTAGAGGACAGCCCAGTTCGTCGGGGCAAGCGGTCTCTGTTGTCGATGGAGATCGGTTCCGTTAGATGTTCTACACCCGATGTATCACGTCGCTTGCCGGAGTAGTTTTATTACAGTAATTCGGAACCGATTGCCTTACGTCATTTTAGGGCAGCGTGCATGGGGCCAGCATCTCATTGTTACACCTAGTTCTGTCCAAGGCACTTTAGTGCTAACTTCCTTCGGTCCGGAGTCCGCGTCAAAGAAGGGCGGTGCAGTCACTGTAAGGCTTGGGGCTGTTTCAACGATTTTATACAGGCTGGGAAATACCACCCCGGTTCCTCACGTCTCTACCGGAGTCGCGCTAAGTCACGCCGTTTCAACAACATCCTAGCGAGAACAGTCCAGGCTGGCTATCTCTGCTAGTGATGCAGCGATTGACGTCCCACCCTTTCCACCGCACAAAGCGACGGCCCGGAAGTCCTTTTTATCATTAATCTGCTTTATGGCTTAGTGCCTCTCATAGTCGCGGTAACAAGCCAGAGTCTGGTACCATTACATTGATCAGCAAACCTGGAAAGCAGTTGCTCTGGAGTCCACGCTCTGAGTTAGCCGCTACCCGTATTTTCTAGCATTGAGTGAACCCTCTGCCAAGGGCGGTGAGCAAAGCGCGATCTTGAGCTCATGTGGTCTACTGACGCCACAGTTAGCTATACGAATGGACCTACTTCGCAGGCAAGATTTTAGAGTATCCGCCACGTCAGCTATCGTAGATCGGCTAAGTCTGGCAACTACACACGGATTACTCGGACGGCGTGAGTAGAACCGAGACGTGCCCCATGTATACATTTCTATAGGTATACGTAACACACACCTTGTGTGCTTTCAGAACCAAGGCATCATAAGGATAGTGCATACACAAAGTCCCTAATTGAAATTACGGAAGACGTTCGTGTTACCACTCCCAGAAGCTGCTTCAATGACTCTTTTCTTACTTACCGCACCTAAGAGCCGCTCCTTTCGCGTCTTTCACACACTTAGGCGGAGGATTCTACGTAGGCGGGGACCCATCTGAAACGTCCAAGATTACCCCTCATGGCCTAAACACAGCGACATTCTGCTACTCAATTGGCAGTCAACACTGCCAAATTTTGATATTCATCCTGAATGTGCATAACTAGACGCAGCTTGTATTTCGTTCAATCGTTTATTGAAAGATGCAGACTGGTCTAACTATATCTCGTACTCACAAGGCTCGAGTCCCTTCGCTGGGGTTATTATAATAATAGGCACGATCTAAGAACCGAACTCTGTGTTCTACGCCTATCCCATGGACGGCGATACCCCGCTCAACACTTAAAACATGTCTGAGGCACGCGGAATCAATGCAGGCTAATGGCCCACAGGGCTCCACGATAACCCCGTTGGTAACCACACTGGAAATCCGCTTAACACGGTGGCGGACAGCCAGAAAAATTCCAAGAGTTTGTCAAGATGGGAGGCTCACCCTATGTCTTATTTTCGGTTTCCGGTCTGTTCCGACCGTCACCTGGTGACTAACCGTCCTGTTGTCCCAATCATACTCAGCTCCGAGCACCCCAAACGTGGTCTTGTGAGTGATCGTTGATATAGAGCGTGGGCGCGGCTGCTGATAAGCAGGTTGTGGACGTCAAGACACCGGTTCATAGTCCGCCTATTCGCCCAGAAAGATAATGGACTTGTAAAGTACAGCACTCGCATCGACCACGTATTGAGGTGTGTGGTGTGGGCTCTGTTCGCAGGCCATAGTGATCCCCATTAATTCGCTACTTTCAGAGTCAGTACCATACCGCGATGTCACGCTGGTATGCTATACGCCTGTGGTGTAATTACTCCATTTGACACGGTACTGTTTCCGTGCTAAATCTCCGCCACTGATCCGACTTATCCCAGTTTAGTACCTTCTTGTCCATGTTGGCAGGGATGCTGCATAGGACAAACGCCCTCCGAGATCTTAGACCTTAGAGCCAGGCCACCCTTAAAGTAGCGTGGCATATATTAGCGCGGTTCCCTGGCGGTACCTCAACGGCGACGCTGGTGTTCTATCGATTACGCAGTTAAACGGGTACCTCCTCTGCCCAGCTTTGGGTTGCCCTCGCCGTGACAGTGGCCCCCAAAAATTCAGAATTGATTCTCGGGGTCTGTGCAAAACTGGACAGTAGGGCGTATGCGTACCGTCACCGGACGAACTTACTCGTCCGGAGCCTGGGATTAACAGTCAATATTTGTGTCTGTCAAAGCGATGCAGCCTTGGTGTTCAGTTGTTTCCAAGTGTATGAGATAGAGTAGGCCGTCGCGATAATAGGGCCGGCCAATGGACGCAACGGTATGTCAGCAACTTCAGTTTGAGCGAGTAGCTATCCACAGTAAGTCGCGGATATTCTCGAATGAGGGTACTAAAGGCAAGCCGGATTACCCTCTTTAGTTTCTCAATGCGTTAACGGTGGATCTGATGAAACTCACCTCTGAATTAGCCGCGTAGGCAAATTGCCTCCTACATCACCGGTACCCCGACTCGCCCTGCGCCAAGTAACCCGAAGGAATCTTGCCTGTAGGATCATGTGGCGGGGAGGAAGAAATTACGTTTATCGCCAAGCAGCTGCCTTGCACAGTTATCTATTAAGGCAAGTCTAAAGGGCAGTGATCCGGTTCCAGTGTCGCGCTCTGGAATGAAAACAGTCGCTGACTGTGTGCGATGACGCAAGTTGTCTGAGACGCGGTGGGCGCAATCGTGCAGTGTATATCTGATGCTTGCTGAGCGATAGCGCCTGTATGACAGGCTCCTCGCAGGTCACTGTAAATGTCTTCCGCATAGAGTTAAGTTAAAGGCGCTGCAGGGATGAGCATACACGTATCATGCCTGCCTGCTATTACCACGGTTGTCGTTGGTGGTGCACAGGTTGAAAGCTTGGCCGCCAAAATAGCATGCCATAATTACCTAGAAAATTAACGAGAAGACTTCGAGAACCGCAGCCGCATAAAAACTACCCCGACGCACTGCGAAGGGCTCAATTTTGCAAGTCGATTGCTCCGGCTGACCGATCTGGGCAACGGGTACTATAGGGTGGACGCCCGACTCGGGCGAGGTGTTATACGAACGGCTAACGAGATACCCAGGTTCAGGCCGGTAGTCTTTAGCTAGGCGGGTTATTGTATTGGACTCCCACTGTCGGGACCAACACTCGGCCAGGGGTTCGATGGCAAAGGCGAGCTCTCCCATTCGTAGTAAAGCCGAGCGCGACTAATGTCAGGGGCAACCGTCTTGTTTCGACGTAAACCGTCCAGTTGTCTCCTTTCACTCGCGGCATAGCTCCAGTAGTACAGGAGGATTCTCCAACATCGTTTGTAGATTGGCCCGGACGTACCTTCCTTTGCATCACCAAACTCGGTAAACACAAAATTCGGATCAATTATCTTCTAGCAACAATTCCCGTCTCCCGAGTACCCCAGCTCATCGGGTCGTACTATCTTGATTCGTGATGGATGTCCTTGCTATATGGCGTTTACTCCGGACATTGCTGCTTTGAAATACGATAACACCTCGGTGGTTTAGCTTGTTTGAGTGATGGTGGGAGGGTGGTAGAAGAATGTATTATCTGTGGCGGTTGTTCTGCTTGACGTTCCCCCGCGGGGATACACGGGATCATCACGTGAGTAAATAGTTGCAGTCAAGCCACTCAGTGAAAGTCAGACAATGTGATGCTCCAAGTCACTCAAGTCAATTTATAGGGTCATACTTGTATCAAGAGTGATTCATCGCCAGTTGAGGTCGATGTCCCCATGTTACCGTGCAGGAAACTTATATCGCTGTGGTGCATATGATGCTCGGCTCAGAATCTTGGATACGCGGGGTTCAGAACCTACTAGATATAACCTCGCTAGTAGGGTAGAGCTCGTGAGTCTCGGTTCAACGATGCCGCGCCATACCTAGTCCATGCAGCCGGTGCCTTCAAGAAGAGGCGGGAGAAACGGGTCTGTGTCCGGTAGCAGGATGAGGGGGATAGTTAGTGATGGGGACTAGAGTCCCATGTTTCAAGCTACTGAAAATCTGGAAAATGCGAGGAGGAATCAATCAAGAATAGTACACTTGTTGTTCTGCCGCCGGTCAACAAGGTCGGGGTGGACGTACAGGCTGTCCCCTTAAAGCGATGGCTGACCTCGACCGGTAGCCGCACTACTGGGGAAAGCTTCGCTAAACCTAGTACTGAAAGATGGTAGCTTAACGATTCCCCGTACCCTGGCTCCTGGGTCTCAAAATGTCCTTGCGTTGATCCTCCGCATCGTTACGGCTCGCTGATTTGAACGCGTCCGAGACTCTTGTACAAACTAATGTATTTCGGTGTTGATCCTGCATTCCGACTCCCGGCGTGCGGACACAATTGTCTGCACCGGCCACGTTGTATACATCGCTTAGCCATCGTATCTGACTCAGCTGTAAGTCCAGCTGGCCACGAAAGGGAATTCACCATCAGCAACGGGTGCCCGGTATAATAGATACGGCCATAAAACGTGATCAGACGCGGGACGGGTATTCAAATGTTACGGCACTGTTCTCCACCGACAGATAGAGGTACCCGTTTATAACAACTTTATAGCAGAGTAGCTGTTGGCCGTCTCGAACTGACGAAGTAGTTCGATCTTGGTACTACAATCATTGCACTCCGTGGAGGGACCACAAGGCGCAGGGTGATGTCACCGAAAGAGCACTGTGATCAAAGCTGCAGGACGGTTTTCCCGACCAATGACCCATAAGGAAGGAGAGGCGACGGACCTGGTATCGCTCCGACAACGTTTCCCACTGCACGCATGCCTCAGTAAAGTTAAAAGGCTAATCTACTTGGAACAAAGATAGTACAAGGCTGAGTCGATGTATGCCTAGTTGTAATCGGTAGTTCGCATTTTTTTGGCAAGCCTGAGTACTCGGCTCGCTTTAGAAGGACTCCCATGGATGGGTTTATGATAGCGTCTAATCGAAGCTTGGTATGAACTGTTCGGAGGATACTGGGACGAGCAGAATAGTGACGTGATTTAGAAGTACACTGGCTCGACGACATAAGACATTCGGGACGGGATCCCGCCAGGAGATCATGCGGGGACCCGGGAGCTGCAACACATGACATAGCATGTAGTAGGCCTATTAGCACGTAAATCGTTTGCCCGGGCTTATTATTAGGAACGCTTCAACGTTTGTCATTGGTGAATGACTTAAGGTCGGGAATTGGTGGCTGATCATGCAGCCACTGGGAACTGATGACCGTCCATGTACTTTTATCTGCAGTGAATAAGCATCTCGCGCGCTCAAAGCTTCAGTCTACAGCCTCGTACCCCACCCTTGAATCCACTCTGAGTTTAGCTCCGTCAGGTTTTTACTGGTGGCTTAGGTACACTACTACTACGCCACTGGAGCACGGGTTTCTCGTACGGGAACCCCGAGGTGCAGGTCCAAACGAAGCTCGACCTACTACTAACACTAGGTATAGCCCTAGCCTGCGGTTAACGCGTAGCATTTTGGTCGCCCGTATGTATCGCGCCGGGCACTCCCGTCACACGATGTAAACTCGCCCGGCGCTGCTGCGGTCTGAAGTGGGAACGAGTTTATCCTTATGAAAAATGGCAGGGTGTTTCTAGTGGGTTATATGCAGTCACAAGCTCACCGCCTCCCGAAAGACGTCGTATTTGGTTTGAATACAATGAGTGTATAAGCTGAATCGCAATATCCACAATAGTTAGCTGATGGACAACCACTGAGTGTAATCCTTCGCTATGGTTGCCATCCTCCTGCACATAAATAAATTGCAAGCGTCCGCATTTCACGGTTGATGACAGCAAGTTGAATTGCGTACGAGCAGCGGTCCCCTCGACGTCCGTTATCCGTTTGCCCACTCTATAAGTCTGTCCGTCACTCGATATTTAGCCCTATTGGGCCCACTCACTACAATCTCCGGCGCGTATCAAATACCTTGCAGTCTACTGTCTAGTATGGAGGAATATTCCAACAAGAGTCTCTTTACTTCTTAATCCCGTTTGCATACAGGTTAGTTCAAGCGCAGGCAGGCTCAGTGGGGTTTTGCACGGCCGAACCATAACGTCTAGACCGGCCCCTCACCAGTCCTCCCAATCTGCACAGGCACTATGTCTTTCCTGCGTACTGAAACGGGCGCCTTCACTCCCAGCTGACGAAAGGGGCATATAGCTTTTTCGACCCATCTATTAGGTCTTTTTTAGGTCAATCTCTAGTACTATTAGCGCAAGCTCTCACTCACGCTATCTAGATCATTTCGGGCAATCCGTGTCCAAATACCAGTAGAAGTCTACTGTTACCCGGCATGGGAGTCTGAGAACCGGAACTGCCAGGTATTACATCGCACTACTACTGTGTGGCGGGAATTCTGGATTTGCGGGACACAAACGGCAGGGACGTAGTGACCAACGCGCCTGACCCTGGCGACCAATACCTAGGGAGAGCATGACGGTGCTTTACGAGTATTTAGACTTTTTTCCCCTTTGATCAGTGATGTCCAAACAGGGATACCGCCTTCCGTAACCGTGAATGCGTTCCATAGATTGTTGTGGACAGAGCATCGAGCATCCACGATTTGTCAATTTTGCACGCATATTGGATCCCGCGCTTAGCGGCCTTCTTCAGTTCAATGGTGCAATGACTACAACCAAGACTATGTTGCCTCCGTAGGAGGTCTGGTCAATTGCTTAGGGGGCTCACCAAGATCTCGAAACGCCCCTCGCGTGCAGAGGTGGATCGGACGAGTAGGGATCAGTCGGCCTAAATAGCAAGCTGGGGAGTTTTACACCATTCTCTTCCCTACGCATGTGATGAGCAAGAAGGTATCATAAAACTTAAGTGTAACTTGTTGGCATCCAAGCCATAAAATCTCTCTTCCCTAACATGGAGGGACAACTCGCGCTATCCGCGTCGAGTAGCCCTCATTTGCTGTCGTAGTTAGGTCGGACCCTATCACAGACATCGGACAGGAGTCACCAGACAGTTTCTATATCTTTATCGGCTTCCACCGATCCGAGACTACCCTTGTAAGAGTGGATGTCGTCTGACAAGATACACCACCAAGAAAGGGGCGGAACCTACAGACGGCGCGCCAGCTCATCTCAGCTACGGACCTGCACCTGTGCGGGCATTCACTACCAGTAAGACTGCCTAGAGGCCTGCTCTTTGTGAATGAAGGTTATGGACGTTTCGAGACTCAAGTGTGCCTAATGTGGGTCTAAATTCCCTTTTATTTAGTCTTAGTGCTTTTAAGCATATGTTGAGTAAGGTCGCAACCATGGCACTAGGGGGGACTATTGAGTGGTCTCGAAGCGCGTTTGGAGAAACATATTATGTCAGTCTGCCTAGCCCGGCAGATATACGCGTCAATCCCTCTATTAGGCGTCCGCTTGTCTGAGCAGGGATTTAGAACCAACCACCGCGGTTGGTGTGTGGCTTTCACTCCCCCCCGTAATCAACGAGCCTCGCCACCCGTTAAGTGCAGTGACTCGGAGAAGCCTAAATGAGACGGCGCGCCGGACTAGAACCTACGCGACAAATGCGCGGTGCTCCGCTCGACTGTAGCCTGTATTTAGCTCAACCAACGTAAAGAGGTAGAACACCATCTTGGTGTGATGACTACCGTCGAATTACACGCTCTGTACATTGGAGTATATCGATATTTTCAAATCCATGTGGGATTGAACGGCGCGTACCAAGGAGCGAGGATATGTCTACTGTCCCGTTCCAGACAATCGATTGAACTATTTGGCGATTTACCGGTCGATGGACGAGGTTTCTAGTTCCGTTGTTATGGAAACGCGGACGGAGCTAACAAAACTCACACACAGGGCGGTGGAGGTGTCCCAAAGAAACTGATCGCATTGCTTTCACTCGAGCATCGAGGGCCTATCTCCGGCGCGGCCCCCGACTCTAGAAGAACCGTGAGCCTCAGAATATGCCCTGGTAGTAACCACAAGCACCCTCAGTTCACCGGAAGGTGATTATTTCAGCTAAACTCTCCTCTTATTGTGTATCCGGATGGACACAGGCTGAATACGCTTTGCACCTACGCGTTGATATCCTCAGAGGAGGCTCCGCATTACGATGTTCGCTAAACCTTGGTGCTCGATTAAGTCTATAGGGAGCTGCACCAGCAGGTAAGTAGGTTGTGATCTTTGCTACAGTCGAGTTCCGACTTAGTCTTTGTCGAGAAGTTAGGATAACCAGTCCGGCGGGCGAACTTTTTTGCTGCCGAAAATTGCATTATATTTGCGATGCAGTGTGTGCCTACGGTGTAGATGTCGTTAGTGCGACGTATCACACCCCTTGTGTGTAAGCGATAGCTATACGCTTGGTGCTGCTATCGCAAACCTTTTTGTCGCCTGCACAATGCGCGATCACTTTCATGGCGACCAGGGCGCTGAGCGCCAGAAATGCTGTACCGCTGGCCAGGTACATGCGGTATTAGCGAGACTGGTACGTTTTTCTCCACTCATCCATTCAAGCTCGGAGTAGGACGATTCGTACTCCGTTATCGAACGCTTAGTAATCCAAGGGAGACAAGTATTAAAATCTGCTCGGGTAAAAAGAAAGCTTAGATTCTACTGGAAACGTACGCGCTACCAGCCCGCCTAACTCTACGCTCCCAAATGCGTCCTGATTTGGTGCAGCACATGCGCGAGAAATTGCTGCGACATTACACATCCTTCGGAATTGAGTTTCAAGAACTTTGTCGGTACGACATTTTTGAAGGACAAATCGGGTGGAAAGAGACCGAGTTCTCCTTAACCTTAGGACGCCCTTCCGAATGTGACATGCAAATGTCGTCTCGGGAAAGGCTCACCTTAGGGGATTGTCAGCGACGCTTTTACAAGTTCAATACGACGTTGTTGAGGAGGGTAACATATGAGACTCTAGTAGCCTCTTAATGTGCACTCGCCGACTGCGGTTATCGTACGATGAGTTATTATACTCCCTCGATTCATATTACCACGAAAGGCGTTGCGGCATTTTTCAACTAAGAAGCTGACCTGCCCGATGCACTGTCAATAGGTGGCGAAAACTCGGGTGAATACGTCTGTGCATGGTGATAGGAGTAGGCCTGAGTGGCATTACCGGTAACAACCTTCTATCTACCTAAGCAATTATCCGATCGCTGACTTTGCCCCAGAGCATGACCGTCCGAAACAGTCAAATTTATCCTATAGCCCGGTATGTACTACACGTCTTATCTAAAGGATTGTTCGATCGGCAATTATTGCTCATTGGAATATTCTGTCTGCATATAAGGCGACCCCCACGGCATTACCGTAAAAGCGGCAGATGTACTCCGACCTATAGAAGATCTATATTAATTCCTTCACTCCGCGCACGATTCCCTTGGCGCGTTGAAAAAAAATTAGGCCTTCCTGGAGCTATAGAAACGACTTTGGACGAGCCGAGATGGAAATGATAGGGCGGTCTCACCTAGCCCCAAAATTAGCGTTGAGTAATCTATAGCGGGGCAATCCGACGACTTGTCGAGTACTTGTATCCCACTGTACTTATTAAGATCACGTGTACCGGGGTTCCAGCGCTTCTCTGAAAGGTAGTCCCAATCCGGCACGCCTCCTACGCACCACAATTTTTCGTACCGCGTGCAGGACTTCTGGCAGCATACGGTAGTGCGTAGTCAATGTTTCGGGCTCCTCAAATACCATTAGCCGGGCGACGCTACCCTTAGTATTATCCCTGTATCGTTATAGCGGCAGGCTCAAAACACCGTCTTACACGTGTGAATTCGTCAAAACAAGAGGGACGCGTTGAGGGATCGGCTTTAGCACGCAACTTAAAGAATTCCGGGTTATCCTTAGGAGCAAGAGCTATGCAGGACAGAGTGGTGACCATCGGTGCGCCATTCAAGAATGCTGATGAATAGACAGTACTTTTGGAGGTATCAAGCCCCAAGCGGACTTAGTGTGGAAAAATAGCACGACTCAGCACACTCGGGTAAGATTAGGTGGCTAACCTCTAGTCCAGCGTCTCCCGGATCGATGAAAGAAGCTTCCCATCACAGTATGATAATTGGGCGACGGCCGGGGCTTTCTCCCTAATGGGAGATTTGTTGCCAATGGAGTGTAGAAACCGCGGCGGGCTCAGTTTAATTAACTAGACAGGTCCGGCGCACACCCCAAAGGCTCAGGGTCTACAACCGCGGGGCACGTTCGATCGAATGGAAAGCTGAGCGGTCTTCACGGAGCAGAGTATCCAGTTCAAAGCTCCCCAGTAAATATGCGTGTTTCCAGGTGCCCGGGGTGCTATGTGAAGTGGGGCTGCCAACAAGCCTGTGGATTCATAGCATTAGGTTAATAGTGGCCTGTAGAGGTATTAATTTGAGTAGCTTGCTCTAACAGGCTCAATGATCCGCTTATCACCATCGGACGTATCGCCACGCTGGTGCGCTGATTGACCTCCAACTTTTACAATTAAGGCCTTTATCCGTGTTGAACCACGTTGCTATCAATATCCTGCACGGAGGATTTGAAAGTCAATTTCCACGGGAGACCGTCGTCACCTTGACTAAGTGACGTTACCTTCACACCCGCAGCTATGGCAAAACCGAATCAGGTGGTTGTATGGACATCCTAGTGTGTACGCGGCACCCATAGATTTCTCAGAATGACGGTAACGCCTCGGAGTGTCTGATATGCTTCATGTTATATCACGGCCGAAACGGATGGACCCTCTGAAAGGCGTCTTGTTGCGGAGGAGCGTAACTAGTTACTTAATGTCGCGCATGGCACGTAGGTCGGCGCGCCATAGTACAGGAAAACGGGCACTCCGTCCAATAATCACGCCAGACGGAGTCTTTCCAATTTGTCCAGTGGGTTGGAATACAATGCGCTTTCTTTTTTGGGTATATTGAAGTTTCTTGCCACTACTGCTGGCGGCTAATCCAGTTCAGCGCACAAGTTTTGCTGGTTATAGGCGTACTCCAGTTAATGTAGACCATCGGATACCACGTGAGGCGGATGGGTAATGCTAGTAACATTCCGCCGCTAGGAGACAATGTGATCCAGCAGACGGATTTAGAGGTAGGCCGCCCCCACGGTGCACACGGCTTTGCCTTTTACGGATGTACATGGCCTGATAGTCGGGCATGAGGCGGGATAGTGCCGTCTGCTGCCCCATTGAGCAATGGAGGAAATAACGGTATTCCGGATACCCGTCAAAAACCCAGATCGTACTGAAGCGTGGTGCGTTTCATGCAGATGCTAAATGGCAGATGAACTAGCGCGGATAGGTCAATGAATTTAGGCAGCGACGTGTACTACGCGCCACGACTTAGGGTGTCTGAATGTCCCGACGTTTGACATCACGGGAAGTGAGGACGGAAATTACAAGTCTGGGTCGCCCCGCACAAAGATGTCCCCTATGAGACCATCCGTCTACCTTGTGTTCGCTCTTTCTCTGCGTACTACCTACATATCCTAATTCCGTAGAATGATGCTGGGCACTGCTGTGATGCTCTTCTAAACGATTTTAGCAATTTGCTTTCATTATACAAGCCAGCATAGTGTTGCGGCAAGAAAGCACAGTAGATCTGGCAGCTGGCGAGTCCCCCAGCATACTACTAGTTTAGGAGCAACGTGATGGTGTGTCGATCTACACGTAGACGACATTCCACTATAGTTCGGCTGAGGTGGCACCAGTCATGAACGAATCATGTAATGGGTTGTGCATATACATCGGTTCCAAGGGAAATAACCTTCATGGGTGGAAGGCAATAGAGGGGACAGCAGACTTGACAAGTTTGATCCACGATTTTGCGAACTTCGGAGCCAAAGCTGTACCTGGACCATTGGTTCACCTCGCATGATACTCACGCCCTAAAGGTGGAAACCTCGTTTGCTCGACAGCTATCAAGTTCTCGCCTCGTAAGGGTGCGGCCATAGTCGTAAAGATTATAAAAAGGATGTTGTAAGCTGTATCCTTTAGACCACATATCCACTTCGCACACCGTAGCTAGCCAGGTTACGCGGGCTTCGTCGTGTTCCTGTAAGGATTTAGTATTCGCTCCTAGGTAGTAGAGGACGCTGTGAGGTGCTAGGGACAGATGGGGGGCGGATCGGGGAGTGACAGTGGAGTTTACCCAACCGTCAACCTTTTAAACCAAACTCAGATTTGATTGCATGGTTGCCGTCGTCGGCGCACAGAAGTTTGGTTACTTTAAACTATGTGTTTAATCTCCCAGGGGTAGTGAGCCTCTTCGCGACACATTGTTCCACCGCATCAAGCACACCCGCGCTCAAGGCTCCAGGGTACGGCGAGCCCAAGATTCTTAGCTATACTAACAAGCCTTAAATTTTATGTGTAGGCTACCTGTATGATCCTCAACAATTTAAACTCACGAACGCCAGGACTTTACTATATCAAGCATGTTGAGGCGTAGACCAGCATACCTTGAATTAGCCTCTCTGTGTCCGACCGGCGGCGGACAAAGTTTGGGCAGTTCACGCTAGCACAACATGAGTTAACGCAATGCAACCTGAGTGAAGGTAGGGCTACTATTAGGGTCGCGAGAGCACCCGTTCGTAAGACACGTGCAAAATCTTTGTATATTCGAGTACAATTGGGGTTAGGCGCGTGCTTACCATCAGCAAGAATCCAAGCGCCTAATCAAATTCCAGGGGATGCTATGTGAGTTCTAGTCACAAAGGCCCCAGGAATTACCCAGCGGGACTTTTTGTGGTAGGAACTGGCTTTCTCGTTCATATGACAGGATG
		</sequence>
    <sequence><taxon idref="Location_2_2_0|43.01650771967962"/>
			AATGCCCAGGCCTTCCGTCGCCGAAAAAGTAACCCAGTGCAAAAATGATCCGAGTAGCAAGACGTTGAGCCAATAAACTTTCTGCGCCGTTCGGACGATCCATGGATTTATTGCTGGGCCCGAAACCTCGACGACCTCAGCCGAGTTCTGATCTGTATAGAACATTAGCGGATTTGCGATAGTTTGTTTGGCATTTACTGAGGAGCCCCGTAGCAAGCAACCGTCTAATTAATGTGAAAATAATACGCTGCCCCCGGTAGGAAATATAAACGGGTGTCACTAACGGAGTAGTGGGCTTCGAGCCTCCTTATTCCTTGTCGATTGATTATAGTTGATAGCCAGCAGTACTATAGGATCTGCCCATCGCAGCGTTCGGTGATTACATTAAATGGGGGATACAACTAGGCGGGCAAAGAATAACCGCGATTGCGCCTTTAGAACTCTCGTCCGCAGTAGATGAACTTCTACATTTAATATGAAATCAGCCACATGTGGGCAGGTAGAGGTTCTTGTTAGAGTTAACAGTTGACCAGAAAAACCCATCAATGGGTAGCGTTCTATATTAATAATCATGGCAAGCCAATCCTGTTTGCCAAATTCTATGTGCACAATTGTTCTTGAGCCCTCCTCAAATGAAATAACGGAGGTTTATGGCGCCACGTACGCAAATGAGCGTGGTTTAGCTTGATAAGCACCCTCTGTCACCGCTTGGGGCAGATAACGTCCCCAGCGCAGGTGGGGCCTCTTCTGTTATTGTTATGTACTGGTTACTCCTTTCCCAGTGAACAGGTCGCTGAGCGAATCGTGGGCATCAGCCCTTAAAGTTAAGAAGGATTTTGTTCTCAGTGCAATGCATGCTAAGGTTTCAAGTAAGATATGTTCTACTGATGGTATAGAGAAAAGGGTATCTATACATATCGTACGGCTGACCTGGAAGATTGTGTACACTGGCAGCCCTAATAAGTGTAGGCATTTAATCCAGGGTCTCAACTTTAGACTGTAATAACAAACCATAAGGGCTTGTAAAACAACATGAATTAGTCGTGCTAGATAAAGCATATGCAAGACATGGAAAGCACTGAGTCGCTAGCAGGGGAGAAACGGACCGCTTTGCCTGATTAGTAACCCTAGGTCATATATGGCGTTGATTACATCAGACTGCCGGATGATTTAAGTGCGCTTTAAACAGTTACTACAGAGTAATTACGGCCCCGGTAGAGGACAGCCCAGTTCGTCGGGACAAGCGGTCTCTGTTGTCGATGGAGATCGGTTCCGTTAGATGTTCTACACCCGATGTATCACGTCGCTCGCCGGAGTAGTTTTATTACAGTAATTCGGAACCGATTGCCTTACGTCATTTTAGGGCAGCGTGCATGGGGCTAGCATCTCATTGTTACACCTAGTTCTGTCCAAGGCACTTTAGTACTAACTTCCTTCGTTCCGGAGTCCGCGTCAAAGAAGGGCGGTGCAGTCACTGTAAGGCTTGGGGCTGTTTCAACGATTTTATACAGGCTGGGAAATACCACCCCGGTTCCTCACGTCTCTACCGGAGTCGCGCTAAGTCACGCCGTTTCAACAACATCCTAGCGAGAACAGTCCAGGCTGGCTATCTCTGCTAGTGATGCAGCGATTGACGTCCCACCCTTTCCACCGGACAAAGCGACGGCCCGGAAGTCCTTTTTATCATTAATCTGCTTTATGGCTTAGTGCCTCTCATAGTCGCGGTAACAAGCCAGAGTCTGGTACCATTGCATTGATCAGCAAACCTGGAAAGCAGCTGCTCTGGATTCCACGCTCTGAGTTAGCCGCTACCCGTATTTTCTAACATTGAGTGAACCCTCTGCCAAGGGCGGTAAACAAAGCGCGATCTTGAGCTCATGTGGTCTACTGACGCCACAGTTAGCTATACGAATGGACCTACTTCGCAGGCAAGATTTTAGAGTATCCGCCACGTCAGCTATCGTAGATCGGCTAAGTCTGGCAACTACACACGGATTACTCGGACGGCGTGAGTAGAACCGAGACGTGCCCCATGTATACATTTCTACAGGTATACGTAACACGCACCTTGTGTGCTTTCAGAACCAAGGCATCATAAGGATAGTGCAGACACAAAGACCCTAATTGAAATTACGGAAGACGTTCGTGGTACCACTCCCAGAAGCTGCTTCAATGACTCTTTTCTTACTTACCGCACCTAAGAGCCGCTCCTTTCGCGTCTTTCACACACTTCGGCGGAGGATTCTACGTAGGCGGGGACCCATCTGAAACGTCCAAGATTACCCCTCATGACCTAAACACAGCGACATTCTGCTACTCAATTGGCAGTCAACACTGCCAAATTTTGATATTCATCCTGAATGCGCATAATTAGACGCAGCTTGTATTTCGTTCAATCGTTTATTGACAGATGTAGACTGGTCCAACTATATCTCGTACTCGCAAGGCTCGAGTCCCTTCGCTGGGGTTATTATAATAATAGGCACGATCTAAGAACCGAACTCTGTGTTCTACGCCTATCCCATGGACGGCGATACCCCGCTCAACACTTAAAACATGTCTGAGGCACGCGGAATCAATGCAGGCTAATGGCCCACAGGGCTCCACGATAACCCCGTTGGTAACCACACTGGAAATCCGCTTAACACGGTGGCGGGCAGCCAGAAAAATTCCAAGAGTTTGTCAAGATGGGAGGCTCACCCTATGTCTTATTTTCGGTTTCCGGTCTGTTCCAACCGTCACCCGGTGACTAACCGTCCTGTTGTCCCAATCATACTCAGCTCCGAGCACCCCAAACGTGGTCTTGTGAGTGATCGTTGATATAGAGCGTGGGCGCGGTTGCTGATAAGCAGGTTGTGGACGTCAAGACACCGGTTCATAGTCCGCCTATTCGCCCAGAAAGATATTGGTCTTGTAAAGTACAGCACTCGCATCGACCACGTATTGAGGTGTGTGGTGTGGGCTCTGTTCGCAGGCCATAGTGATCCCCATTAATTCGCTACTTTCAGAGTCAGTACCTTGCCGCGATGTCACGCTGGTATGCTATACGCTTGTGGTGTAATTACTCCATTTGACACGGTACTGTTTCCGTGCTAAATCTCCGCCACTGATCCGACTTATCCCAGTTTAGTACCTTCTTGTCCATGTTGGCAGGGATGCTGCATAGGACAAACGCCCTCCGAGATCTTAGACCTTAGAGCCAAGCCACCCTTAAAGTAGCGTGGCATATATTAGCGCGGTTCCCTGGCGGTACCTCAACGGCGACGCTGGTGTTCTATCGGTTACGCAGTTAAACGGTTACCTCCTCTGCCCAGTTTTGGGTTGCCCTCGCCGTGACAGTGGCCGCCAAAAATTCAGAATTGATTCTCGGGGTCTGTGCAAAACTGGACAGTAGGGCGTATGCGTACCGTCACCGGACGAACTTACTCGTCCGGAGCCTGGGATTAACAGTCAATATTTGTGTCTGTCAAAGCGATGCAGCCCTGGTGTTCAGTTGTATCCAAGTGTATGAGATAGAGTAGGCCGTCGCGATGATAGGGCCGGCCAATGGACGCAACGGTATGTCAGCAACTTCAGTTTGAGCGAGTAGCTATCCACAGTAAGTCGCGGATATTCTCGAATGAGGGTACTAAAGGCAAGCCGGATTACCGTCTTTAGTTTCTCAATGCGTTAACGGTGGATCTGGTGAAACTCACCTCTGAATTAGCCGCGTAGACGAGTTGCCTCCTACATCACCGGTACCCCGACTCGCCCTGCGCCAAGTAACCCGAAGGAATCTTGCCTGTAGGATCATGTGGCGGGGAGGAAGAAATTACGTTTATCGCCAAGCAGCTGCCTTGCACAGTTATCTATTAAGGCAAGTCTAAAGGGCAGTGATCCGGTTCCAGTGTCGCGCTCTGGAATGAAAACAGTCGCTGACTGTGTGCGATGACGCAAGTTGTCTGAGACGCGGGGGGCGCAATCGTGCAGTGTATATCTGATGCTTGCTGAGCGATAGCGCCTGTATGACAGGCTCCTCGCAGGTCACTGTAAATGTCTTCCGCATAGAGTTAAGTTAAAGGCGCTGCAGAGATGAGCACACACGTATTATGCCTGCCTGCTATTACCACGGTTGTCGTTGGTGGTGCACAGGTTGAAAGCTTGGCCGCCAAAATAGCATGCCATAATTACCTAGAAAATTAACGAGAAGACTTCGGGAACCGCAGCCGCATAAACACTACCCCGACGCACTGCGAAGGGCTCAATTTTGCAAGTCGATTGCTCCGGCTGACCGATCTGGGCAACGGGTACTATAGGGTGGACGCCCGACTCCGGCGAGGTGTTATACGAACGGCTAACGAGATACCCAGGTTCAGGCCGGTAGTCTTTAGCTAGGCGGGTTATTGTATTGGACTCCCACTGTCGGGACCAACACTCGGCCAGGGGTTCGATGGCAAAGGCGAGCCCTCCCATTCGTAGTAAAGCCGAGCGTGACTAATGTCAGGGGCAACCGTCTTGTTTCGACGTAAACCGTCCAGTTGTCTCCTTTCACTCGCGGCATAGCTCCAGTAGTACAGGGGGATTCTCCAACATCGTTTGTAGATTGGCCCGGACGTACCTTCCTTTGCATCACCAAACTCGGTAAACACAAAATTCGGATCAATTATCTTCTAGCAACAATTCCCGTCTCCCGAGTACCCCAGCTCATCGGGTCGTACTATCTTGATTCGTGATGGATGTCCTTGCTATATGGCGTTTACTCCGGACATTGCTGCTTTGAAATACGATAACACCTCGGTGCTTTAGCTTGTTTGAGTGATGGTGGGAGGGTGGCAGAAGAATGTCTTATCTGTGGCGGTTGTTCTGCTTGACGTTCCCCCGCGGGGATACACGGGATCATCACGTGAGTAAATAGTTGCAGTCAAGCCACTCAGTGAAACTCAGACAATGTGACGCTCCAAGTCACTCAAGTCAATTTATAGGGTCATACTTGTATCAAGAGTGATTCATCGCCAGTTGAGGTGGATGTCCCCATGTTACCGTGCAGGAAACTTATATCGCTGTGGTGCATACGATGCTCGGCTCAGAATCTCGGATACGCGGGGTTCAGAACCTACTAGTTATAACCTCGCTAGTAGGGTAGAGCTCGTGAGTCTCGGTTCAACGATGCCGCGCCATACCTAGTCCAGGCAGCCGGTACCTTCAAGAAGAGGCGGGAGAAACGGGTCTGTGTCCGGTAGCAGGATGAGGCGGATAGTTGGTGATGGGGACTAGAGTCCCATGTTTCAAGCTACTGAAAATCTGGAAAATGCGAGGAGGAATCAATCAAGAATAGTACACTTGTTGTTCTGCCGCCGGTCGACAAGGTCGGGGTGGACGTACAGGCTGTCCCCTTAAAGCGATGGCTGACCTCGACCGGTAGCCGCACTACTGGGGAAAGCTTCGCTAAACCTAGTACTGAAAGATGGTAGCTTAACGATTCCCCGTACCCTGGCTCCAGGGTCTCAAAATGTCCTTGCGTTGATCCTCCGCATCGTTACGGCTCGCTGATTTGAACGCGTCCGGGACTCTTGTACAAACTAATGTATTTCGGTGTTGATCCTGCATTCCGACTCCCGGCGTGCGGACACAACTGTCTGCACCGGCCACGTTGTATACATCGCTTTGCCATCGTATCTGACTCAGCTGTAAGTCCAGCTGGCCACGAAAGGAAATTCACCATCAGCAACGGGTGCCCGGTATAATAGATACGGCCATAAAACGTGATCAGACGCGCGACGGGTATTCAAATGTTACGGCACTGTTCTCCACCGACAGATAGAGGTACCCGTTTATGACAACTTTATAGCAGAGTAGCTGTTGGCCGTCTCGAACTGACGAAGTAGTTCGATCTTGGTACTACAACCATGGCACTCCGTGGAGGGACCACAAGACGCAGGGTGATGTCACCGAAAGAGCACTGTGATCAAAGCTGCAGGACGGTTTTCCCGACCAATGACCCATAAGGAAGGAGAGGCGACGGACCTGGTATCGCTCCGACAACGTTTCCCACTGCACGCATGCCTCAGTAAAGTTAAAAGGCTAATCTACTTGGAACAAAGATAGTACAAGGCTGAGTCGATGTACGCCTAGTTGTAATCGGTAGTTCGCATTTTTTTGGCAAGCCTGAGTACTCGGCTCGCTTTAGAAGGACTCCCATGGATGGGTTTATGATAGTGTCTAATCGAAGCTTGGTATGAACTGCTCGGAGGATACTGGGACGAGCAGAATAGTGACGTGATTTAGAAGTACACCGGCTCGACGACATAAGACATTCGGGACGGGATCCCGCCAGGAGATCATGCGGGGACCCGGGAGCTGCGACACATGACATAGCATGTAGTAGGCCTATTAGCACGTAAATCGTTTGCCCGGGCTTATTATTAGGAACGCTTCAACGTTTGTCATTGGTGAATGACTTAAGGTCGGGAATTGGAGGCTGATCATGCAGCCACTGGGAACTGATGACCGTCCATGAACTTGTATCTGCAGTGAATAAGCATCTCGCGCGCTCAAAGCTTCAGTCTACAGCCTCGTACCCCACCCTTGAATCCACTCTGAGTTTAGCTCCGTCAGGTTTTTACTGGTGGCTTAGGTACACTACTACTACGCCACTGGAGCACTGGTTTCTCGTACGGGAACCCCGAGGTGCAGGTCCAAAGGAGGCTCGACCTACTACTAACACTAGGTATAGCCCTAGCCTGCGGTTAACGCGTAGCATTTTGGTCGCTCCTATGTATCGCGCCGGGCACTCCCGTCACACGATGTAAACTCGCCCGGCGCTGCTGCGGTCTGAAGTGGGAACGAGTTTATCCTTACGAAAAATGGCAGGGTGTTTCTCGTGGGTTATATGCAGTCACAAGCTCACCGCCTCCCGAAAGACGTCGTATTTGGTTTGAATACAATGAGTGTATAAGCTGAATCGCAATATCCACAATAGTTAGCTGATGGACAACCACTGAGTGTAATCCTTCGCTATGGTTGCCATCCTCCTGCACATAAATAAATTGCAAGCGTCCGCATTTCACGGTTGATGACAGCAAGTCGAATTGCGTACGAGCAGCGGTCGCCTCGACGTCCGTTATCCGTTTGCCCACTCTATAAGTCTGTCCGTCACTCGAGATTTAGCCCTATTGGGCCCACTCACTACAATCTCCGGCGCGTATCAAATACCTTGCAGTCTACTGTCTATTATGGAGGAATATTCCAACAAGAGTCTCTTCATTTCTTAATCCCGTTTGCATACAGGTTAATTCAAGCGCAGGCAGGCTCAGTGGGGTTTTGCACGGCCGAACCATAACGTCTAGACCGGCCCCTCACCAGTCCTCCCAATCTGCACAGGCACTATGTCTTTCCTGCGTACTGAAACGGGCGCCTTCACTCCCAGCTGGCGAAAGGGGCATATAGCTTTTTCGACCCATCTATTAGGTCTTTTTTAGGTCAATCTCTAGTACTATTAGCGCAAGCTCTCACTCACGCTATCTAGATCATTTCGGGCAATCCGTGTCCAAATACCAGTAGAAGTCTACTGTTACCCGGCATGGGAGTCTGAGAACCGGAACTGCCAGGTATTACATCGCACTACTACTGTGTGGCGGGAATTCTAGATTTGCGGGACACAAACGGCAGGGACGTAGTGACCAACGCGCCTGACCCTGGCGACCAATACCTAGGGAGAGCATGACGGTGCTTTGCGAGTATTTAGACTTTTTTCCCCTTTGATCAGTGATGTCCAAACAGGGATACCGCCTTCCGTAACCGTGAATACGTTCCATAGATTGTTGTGGACAGAGCATCGAGCATCCACGATTTGTCAATTTTGCACGCATATTGGATCCCGCGCTTAGCGGCCTTCTTCAGTTCAATGGAGCAATGACTACAACCAAGACTATGTTGCCTCCGTATGAGATCTGGTCAATTGCTTCGGGGGCTCACCAAGATCTCGAAACGCCCCTCGCGTGCAGAGGTGGATCGGACGAGTAGGGATCAGTCGGCCTAAATAGCAAGCTGGGGAGTTTTACACCATTCTCTTCCCTACGCATGTGATGAGAAAGGAGGTATCATAAAACTTAAGTGTAACTTGTTGGCATCCAAGCCATAAAATCTCTCTTCCCTAACATGGAGGGACAACTCGCGCTATCCGCGTCGAGTAGCCATCGTTTGCAGTCGTAGTTAGGTCGGACCCTATCACAGACACCGGACAGGAGTCACCAGACAGTTTCTATATCTTTATCGGCTTCCACCGATCCTAGACTACCCCTGTAAGAGTGGATGTCGTCTGACAAGCTACACCACCAAGAAAGGGGCGGAACCTACAGACGGCGCGCCAGCTCATCTCAGCTACGGACCTGCACCTGTGCGGGCATTCACTACCAGTAAGACTGCCTAGAGGCCTGCTCTTTGTGAATGAAGGTTATGGACGTTTCGAGACTCAAGTGTGCCTAATGTGGGTCTAAATTCCCATTTATTTAGTCTTAGTGCTTTTAAGTATATGTTGAGTAAGGTCGCAACCATGGCACTAGGGCGGACTATTGAGTGGTCTCGAAGCGCGTTTGGAGAAACATATTATGTCAGTCTGCCTAGCCCGGCAGATATACGCGTCAATCCCTCTATTAGGCGTCCGCTTGTCTGAGCAGGGATTTAGAACCAACCACCGCGCTTGGTGTGTGGCTTTCACTCCCCCCCGTAATCAACGAGCCTCGCCACCCGTTAAGTGCAGTGACTCGGAGAAGCCTAAATGAGACGGCGCGCCGGACTAGAACCTACGCGACAAATGCGCGGTGCTCCGCTCGACTGTAGCCTGTATTTAGCTCAACCAACGTAAAGAGGTAGAACACCATCTTGGTGTGATGACTACCGTCGAATTACACGCTCTGTACATTGGAGTATATCGATATTTTCAAATCCATGTGGGATTGAACGGCGCGTACCAAGGAGCGAGGATATGTCTACTGTCCCGCTCCAGACAATCGATTGAACTATTTGGCGATTTACCGGTCGATAGACGAGATTTCTAGTTCCGTTGTTATGGAAAAGCGGACGGAGCTAACAAAACTCACACACAGGGCGGTGGAGGTGTCCCAAAGAAACTGATCGCATTGCTTTCACTCGAGCATCGAGGGCCTATCTCCGGCGCGGCCCCCGACTCTAGAAGAACCGTGAGCCTCAGAGTATGCCCTGGTATTAACCACAAGCACCCTCAGTTCACCGGAAGGTGATTATTTCAGCTAAACTCTCCTCTTATTGTGTATCCGGATGGACACAGGCTGAATACGCTTTCCACCTACGCGTTGATATCCTCAGAGAAGGCTCCGCATTACGATGTTCGCTAAACCTTGGTGCTCGATTAAGTCTATAGGGAGCTGCACCAGCAGGTAAGTAGGTTGTGATCTTTGCTACAGTCGAGTTCCGACTTAGTCTTTGTCGAGAAGTTAGGATAACCAGTCCGGCGAGCGAACTTTCTTGCTGCCGAAAATTGCATTATATTTGCGATGTAGTGTGTGCCTACGGTGTAGATGTCGTTAGTGCGACGTATCACACCCCTTGTGTGTAAGCGATAGCTATACGCTTGGTGCTGCTATCGCAAACCTTTTTGTCGCCTGCACAATGCGCGATCACTTTCGTGGCGACCAGGGCGCTGAGCGCCAGAAATGCTGTACCGCTGGCCAGGTACATGCGGTATTAGCGAGACTGGTACGTTTTTCTTCACTCATCCATTCAAGCTCGGAGTAGAACGATTCGTACTCCGTTATCGAACGCTTAGTAATCCAAGGGAGACAAGTATTAAAATCTGCTCGGGTAAAAAGAAAGCTTAGATTCTACTGGAAACGTACGCGCTACCAGCCCGCCTAACTCTACGCTCCCAAATGCGTCCTGATTTGGTGCAGCACATGCGCGAGAAATTGCTGCGACATTACACATCCTTCGGAATTGAGTTTCAAGAACTTTGTCGGTACGACATTTTTGAAAGACAAATCGGGTGGAAAGAGACCGAGTTCTCCTAAACCTTAGGACGCCCTTCCAAATGTGACATGCAAATGTCGTCTCGGGAAAGGCTCACCTTAGGGGATTGTCAGCGACGCTTTTACAAGTTCAATACGACGTTGTTGTGGAGGGTAACATATGAGACTCTAGTAGCCTCTTAGTGTGCACTCGCTGACTGCGGTTATCGTACGATGAGTTATTATACTCCCTCGATTCATATTACCACGAAAGGCGTTGCGGCATTTTTGAACTAAGAAGCTGACCTGCCCGTTGCACTGTCAATAGGTGGCGAAAACTCGGGTGAATACGTCTGTGTATGGTGATAGGAGTAGGCCTGAGTGGCATTACCGGTAACAACCTTCTATCTACCTAAGCAATTATCCGATCGCTGACGTTGCCCTAGAGCATGACCGTCCGAAACAGTCAAATTCATCCTACAGCCCGGTATGTACTACACGTCTTATCTAAAGGATTGTTCGATCGGCAATTATTGCTCAATGGAATATTCTGTCTGCATATAAGGCAACCCCCACGGCATTACCGTAAAAGCGGCAGATGTACTCCGACCTATAGAAGATCTATATTAATTCCTTCACTCCGGGCACGATTCCCTTGGCGCGTTGAAAAAAAATTAGGCCTTCCCGGAGCTATAGAAACGGCTTTGGACGAGCCGAGATGGAAATGATAGGGCGGCCTCACATAGCCCCAAAATTAGCGTTGAGTAATCTATAGCGGGGCAATCCGACGACTTGCCGAGTACTTGTATCCCACTGTACTTATTAAGATCACGTGTACCGGGGTTCCAGCGCTTCTCTGAAAGGTAGTCCCAATTCGGCACGCATCCTACGCACCACAATTTTTCGTACCGCGTGCAGGACTTCTGGCAGCATACGGTAGTGCGTAGTCAATGTTTCGGGCTCCTCAAATACCATTAGCCGGGCGACGCTACCCTTAGTATTATCCCTGTATCGTTATAGCGGCAGGCTCAAAACACCGTCTTACACGTGTGAACTCATCAAAACAAGAGGGACGCGTTGAGGGATCGGCTTTAGCACGCAACTTAAAGAATTCCGGGTTATCCTTAGGAGCAAGAGCTATGCAGGACAGAGTGGTGACCATCGGTGCGCCATTCAAGAATGCTGATGAATAGACAGTACTTTTGGAGGTATCAAGCCCCAAGCGGACTTAGTGTGAAAAAATAGCACGACTCAGAACACTCGAATAAGATTAGGTGGCTAACCTCTAGTCCAGCGTCTCCCGGGTCGATGAAAGAAGCTTCCCATCACAGTATGATAATTGGGCGACGGCCGGGGCTTTCTCCCTAATGGGAGATTTGTTGCCAATGGAGTGTAGAAACCGCGGCGGGCTCAGTTTAATCAACTAGACAGGTCCGGCGCACACCCCAAAGGCTCAGGGTCTACAACCGCGGGGCACGTTCGATCGAATGGAAAGCTGAGCGGTCTTCACGGAGCAGAGTATCCAGTTCAAAGCTCCCCAGTAAATATGCGTGTTTCCAGGTGCCCGGGGTGCTATGTGAAGTGGGGCTGCCAACAAGCCTGTGGATTCATAGCGTTAGGTTAATAGTGGCTTGTAGAGGTATTAATTTGAGTAGCTTGCTCTAACAGGCTCAATGATCCGCTTATCACCATCGGAAGTATCGCCACGCTGGTGCGCTGGTTGAGCTCCGAGTTTTACAATTAAGGCCTTTATCCGTGTTGAACCACGTTGCTATCAATATCCTGCACGGAGGATTTGAAAGTCAATTTCCACGGGAGACCGTCGTCACTTTGTCTAAATGAGGTTACCTTCACACCCGCAGCTATGGCAAAACCGAATCAGGTGGTTGTATGGACATCCTAGTGTGTACGCGGCACCCATAGATTTCTCAGAATGACGGTAACGCCTCGGAGTGTCTGATATGCTTCATGTTATATCACGGCCGAAACGGATGGACCCTCTGAAAGGCGACTTGTTGCGGAGGAGCGTAACTAGTTACTTAATGTCGCGCATGCCACGTGGGTCGGCGCGCCATAGTACAGGAAAACGGGCACTCCCTCCAATAATCACGCCAGACGGAGTCTTTCCAATTTGTCCAGTGGGTTGGAATACAATGCACTTTCTTTTTTGGGTATATTGAAGTTTCTTGCCACTACTGCTGGCGGCTAATCCAGTTCAGCGCACAAGTTTTGCTGGTTATAGGCGTACTCCAGTTAATGTAGACCATCGGATACCACGTGAGGCGGATGGGTAATGCTAGTAACATTCCGCCGCTAGGAGACAATGTGATCCAGCAGACGGATTTAGAGGTAGGCCGCACCCACGGTGCACACGGCTTTGCCTTTTACGGATGTACATGGCCTGATAGTCGGGCATGAGGCGGGATAGTGCCGTCTGCTGCCCCATTGAGCAATGGAGGAAATAACGGTATTCCGGATACCCGTCAAAAACCCAGATCGTACTGAAGCGTGGTGCGTTTCATGCAGATGCTTAATGGCAGATGAACTAGCGCGGATAGTTCAATGAATTTCGGCAGCGACGTGTACTACGCGCCACGACTTAGGGTGTCTGAATGTCCCGACGTTTGACATCACGGGAAGTGAGGACGGAAATTACAAGTCTGGGTCGCCCAGCACAAAGATGTCCCCTATGAGACCATCCGTCTACCTTGTGTTCGCTCTTTCCCTGCGTACTACCTACATATCCCAATTCCGTGGAATGATGCTGGGCACTGCTGTGATGCTCTTCTAAACGATTTTAGCAATTTGCTTTTATTATACAGGCCAGCATAGTGTTGCGGCAAGAAAGCACAGTAGATCTGGCAGCTGGCGAGTCCCCCAGCATACTACTGGTTTAGGAGCAACGTGATGGTGTGTCGATCTACATGTAGATGACATTCCACTATAGTTCGGCTGAGGTGGCATCAGTCATGAACGAATCATGTAATGGGTTGTGCATATACATCGGTTCCAAGGGAAATAACCTTCATGGGTGGAAGGCAATAGAGGGGACAGCAGACGTGACAAGTTTGATCCACGATTTTGCGAACTTCGGAGCCAAAGCTGTACCTGGACCATTGGTTCACCTCGCATGATACTCACGCCCTAAAGGTGGAAACCTCGTTTGCTCGACAGCTCTCAAGTTCTCGCCTCGTAAGGGTGCGGCCATAGTCGTAAAGATTATAAAAAGGATGTTGTAAGCTGTATCCTTTAGACCACATATCCACTTCGCACACCGTAGCTAGCCAGGTTGCGCGGGCTTCGTCGTGTTCCTGTAAGGATTTAGTATTCGCTCCTAGGTAGTAGAGGACGCTGTGAGGTGCTAGGGACAGATGGGGGGCGGATCGGGGAGTGACAGTGGAGTTTACCCAACCGTCAACCTTTTAAACCAAACTCAGATTTGATTGCATGGTTGCCGTCGTCGGCGCACAGAAGCTTGGTTACTTTAAACTACGTGTTTAATCTCCCAGGGGTAGTGAGCCTCTTCGCGACACATTGTTCCACCGCATCAAGCACACCCGCGCTCAAGGCTCCAGGGTACGGCGACCCCAAGATTCTTAGCTATACTAACAAGCCTTAAATTTTATGTGTAGGCTAGCTGTATGATCCTCAACAATTTAAACTCACGAACGCCAGGACTTTACTATATCAAGCATGTTGATGCGTAGACCAGCATACCTTGAATTAGCCTCTCTGTGTCCGACCGGCGGCGGACAAAGTTTGGGCAGTTCACGCTAGCACAACATGAGTTAACGCAATGTAACCTGAGTGAAGGTAGGGCTACTATTAGGGTCGCGAGAGCACCCGTTCGTAAGACACGTGCAAAATCTTTGTATATTCGAGTACAATTGGGGTTAGGCGCGTGCTTACCATCAGCAAGAATCCAAGCGCCTAATCAAAGTCCAGGGGATGCTATGTGAGTTCTAGTCACAAAGGCCCCAGGAATTACCCAGCGGGACTTTTTGTGGTAGGAACTGGCTTTCTCGTGCATATGACAGAATG
		</sequence>
    <sequence><taxon idref="Location_2_2_1|53.0142735108168"/>
			AATGCCCAGGCCTTCCGTCGCCGAAAAAGTAACCCAGTGCAAAAATGATCCGAGTAGCAAGACGTTGAGCCAATAAACTTTCTGCGCCGTTCGGACGATCCATGGATTTATTGCTGGGCCCGAAACCTCGACGACCTCAGCCGAGTTTTGATCTGTATAGAACATTAGCGGATTTGCGATAGTTTGTTTGGCATTTACTGAGGAGCCCCGTAGCAAGCAACCGTCTAATTAATGTGAAAATAATACGCTGCCCCCGGTAGGAAATATAAACGGGTGTCACTAACGGAGTAGTGGGGTTCGAGCCTCCTTATTCCTTGTCGATTGATTATAGTTGATAGCCAGCAGTACTATAGGATCTGCCCATCGCAGCGTTCGGTGATTACATTAAATGGGGGATACAACTAGGCGGGCAAAGAATAACCACGATCGCGCCTTTAGAACTCTCGTCCGCAGTAGATGAACTTCTACATTTAATATGAAATCAGCCACATGTGGGCAGGTAGAGGTTCTTGTTAGAGTTAACAGTTGACCAGAAAAATCCATCAATGGGTAGCGTTCTATATTAATAATCATGGCAAGCCAATCCTGTTTGCCAAATTCTATGTGCACAATTGTTCTTGAGCCCTCCTCAAATGAAATAACGGAGGTTTATGGCGCCACGTACGCAAATGAGCGTGGATTAGCTTGATAAGCACCTTCTGTCACCGCTTGGGGCAGATAACGTCCCAAGCGCAGGTGGGGCCTCTTCTGTTATTGTTATGTACTGGTTACTCCTTTCCCAGTGAACAGGTCGCTGAGCGAATCGTGGGCATCAGCCCTTAAAGTTAAGAAGGCTTTTGTTCTCAGTGCAATGCATGCTTAGGTTTCAAGTAAGATATGTTCTACTGATGGTATAGAGAAAAGGGTATCTATACATATCGTACGGCTGACCTGGAAGATTGTGTACACTGGCAGCCCTAATAAGTGTAGGCATTTAATCCAGGATCTCAACTTTAGACTGTAATAACAAACCATAAGGGCTTGTAAAACAACATGAATTAGTCGTGCTAGATAAAGCATATGCAAGACAGGGAAAGCACTGAGTCGCTTGCAGGGGAGAAACGGACCGCTTTGCCTGATTAGTAACCCTAGGTCATAAATGGCGTTGATTACATCAGACTGCGGGATGATTTAAGTGCGCTTTAAACAGTTACTACAGAGTAATTACGGCCCCGGTAGAGGACAGCCCAGTTCGTCGGGACAAGCGGTCTCTGTTGTCGATGGAGATCGGTTCCCTTAGATGTTCTACACCGGATATATCACGTCGCTCGCCGGAGTAGTTTTATTACAGTAATTCGGAACCGATTGCCTTACGTCATTTTAGGGCAACGTGCATGGGGCTAGCATCTCATTGTTACACCTAGTTCTGTCCAAGGCACTTTAGTGCTAACTTCCTTCGGTCCGGAGTCCGCGTCAAAGAAGGGCGGTGCAATCACTGTAAGGCTTGGGGCTGTTTCAACGATTTTATACAGGCTGGAAAATACCACCCCGGTTCCTCACGTCTCTACCGGAGTCGCGCTAAGTCACGCCGTTTCAACAACATCCTAGCGAGAACAGTCCAGGCTGGCTATCTCTGCTAGTGATGCAGCGATTGACGTCCCACCCTTTCCACCGGACAAAGCGACGGCCCGGAAGTCCTTTTTATCATTAATCTGCTTTATGGCTTAGTGCCTCTCATAGTCGCGGTAACAAGCCAGAGTCTGGTACCATTGCATTGATCAGCAAACCTGGAAAGCAGTTGCTCTGGATTCCACGCTCTGAGTTAGCCGCTACCCGTATTTTCTAACATTGAGTGAACCCTCTGCCAAGGGCGGTAAACAAAGCGCGATCTTGAGCTCATGTGGTCTACCGACGCCACAGTTAGCTATACGAATGGACCTACTTCGCAGGCAAGATTTTAGAGTAGCCGCCACGTCAGCTATCGTAGATCGGCTAAGCCTCGCAACTACACTCGGATTACTCGGACGGCGTGAGTAGAACCGAGACGTGCCCCATGTATACATTTCTACAGGTATACGTAACACGCACCTTGTGTGCTTTCAGAACCAAGGCATCATAAGGATAGTGCATACACACAGACCCTAATTGAAATTACGGAAGACGTTCGTGGTACCACTCCCAGAAGCTGCTTCAATGACTCTTTTCTTACTTACCGCACCTAAGAGCCGCTCCTTTCGCGTCTTTCACACACTTCGGCGGAGGATTCTACGTAGGCGGGGACCCATCTGAAACGTCCAAGATTACCCCTCATGGCCTAAACACAGCGACATTCTGCTACTCAATTGGCGGTCAACACTGCCAAATTTTGATATTCATCCTGAATGCGCATAATTAGACGCAGCTTGTATTTCGTTCAATCGTTTATTGACAGATGTAGACTGGTCCAACTATATCTCGTACTCGCAAGGCTCGAGTACCTTCGCTGGGGTTATTATAATAATAGGCACGATCTAAGAACCGAACTCTGTGTTCTACGCCGATCCCATGGACGGCGATACCCCGCTCAACACTTAAAACATGTCTGAGGCACGCGGAATCAATGCAGGCTAATGGCCCACAGGGCTCCACGATAACCCCGTTCGTAACCACACTGGAGATCCGCTTAACACGGTGGCGGGCAGCCAGAAAAATTCCAAGAGTTTGTCAAGATGGGAGGCTCACCCTATGTCTTATTTTCGGCTTCCGGTCTGTTCCGACCGTCACCCGGTGACTAACCGTCCTGTTGTCCCAATCATACTCAGCTCCGAGCACCCCAAACGTGGTCTTGTGAGTGATCGTTGATATAGAGCGTGGGCGCGGTTGCTGATAAGCAGGTTGTGGACGTCAAGACACCGGTTCATAGTCCGCCTATTCGCCCAGAAAGATATTGGACTTGTAAAGTACAGCACTCGCATCGACCACGTATTGAGGTGTGTGGTGTGGGCTCTGTTCGTAGGCCATAGTGATCCCCATTAATTCGCTACTTTCAGAGTCAGTACCTTACCGCGATGTCACGCTGGTATGCTATACGCTTGTGGTGTAATTACTCCATTTGACACGGTACTGTTTCCGTGCTAAATCTCCGCCACTGATCCGACTTATCCCAGTTTAGTACCTTCTTGTCCATGTTGGCAGGGATGCTGCATAGGACAAACGCCCTCCGAGATCTTAGACCTTAAAGCCAGGCCACCCTTAAAGTAGCGTGGCATATATTAGCGCGGTTCCCTGGCGGTACCTCAACGGCGACGCTGGTGTTCTATCGGTTACGCAGTTAAACGGTTACCTCCTCTGCCCAGTTTTGGGTTGCCCTCGCCGTGACAGTGGCCGCCAAAAATTCAGAATTGATTCTCGGGGTCTGTGCAAAACTGGACGGTAGGGCGTATGCGTACCGTCACCGGACGAACTTACTCGTCCGGAGCCTGGGATTAACAGTCAATATTTGTGTCTGTCAAAGCGATGCAGCCCTGGTGTTCAGTTATATCCAAGTGTATGAGATAGAGTAGGCCATCGCGATGATAGGGCCGGCCAATGGACGCAACGGTATGTCAGCAACTTCAGTTTGAGCGAGTAGCTATCCACAGTAAGTCGCGGATATTCTCGAATGAGGGTACTGAAGGCAAGCCGGATTACCGTCTTAAGTTTCTCAATGCGTTAACGGTGGATCTGGTGAAACTCACCTCTGAATTAGCCGCGTAGGCGAATTGCCTCCTACATCACCGGTACCCCAACTCGCCCTGCGCCAAGTAACCCGAAGGAATCTTGCCTGTAGGATCATGTGGCGGGGAGGAAGAAATTACGTTTATAGCCAAGCAGCTGCCTTGCACAGTTATCTATTAAGGCAAGTCTAAAGGGCAGTGATCCGGTTCCAGTGTCGCGCTCTGGAATGAAAACAGTCGCTGACTGTGTGCGATGACGCAAGTTGTCTGAGACGCGGGGGGCGCAATCGTGCAGTGTATATCTGATGCTTGCTGAGCGATAGCGCCTGTATGACAGGCTCCTCGCAGGTAACTGTAAATGTCTTCCGCATAGAGTTAAGTTAAAGGCGCTGCAGAGATGAGCATACACGTATTACGCCTGCCTGCTATTACCACGGTTGTCGTTGGTGGTGCACAGGTTGAAAGCTTGGCCGCCAAAATAGCATGCCGTAATTACCTAGAAAATTAACGGGAAGACTTCGGGAACCGCAGCCGCATAAACACTACCCCGACCCACTGCGAAGCGCTCAATTTTGCAAGTCGATTGCTCCGGCTGACCGATCTGGGCAACGGGTACTATAGGGTGGACGCCCGACTCCGGCGAGGTGTTATACGAACGGCTAACGAGATACCCAGGTTCAGGCCGGTAGTCTTTAGTTAGGCGGGTTATTGTATTGGACCCCCACTGTCGGGACCAACACTCGGCCAGGGGTTCGATGGCAAAGGCGAGCCCTCCCATTCGTAGTAAAGCCGAGCGTGACTAATGTCAGGGGCAACCGTCTTGTTTCGACGTAAACCGTCCAGTTGTCTCCTTTCACTCGCAGCATAGCTCCAGTAGTACAGGAGGATTCTCCAACATCGTTTGTAGATTGGCCCGGACGTACCTTCCTTTGCATCACCAAACTCGGTAAACACAAAATTCGGATCAATTATCTTCTAGCTACAATTCCCGTCTCCCGAGTACCCCAGCTCATCGGGTCGTACTTTCTTGAATCGTGATGGATGTCCTTGCTATATGGCGTTTACTCCGGACATTGCTGCTTTGAAATACGATAACACCTCGGTGCTTTAGCTTGTTTGAGTGATGGTGGGAGGGTGGCAGAAGAATGTCTTATCTGTGGCGGTTGTTCGGCTTGACGTTCCTCCGCGGGGATACACGGGATCATCACGTGAGTAAATAGTTGCACTCAAGCCACTCAGTGAAACTCAGACAATGTGACGCTCCAAGTCACTCAAGTCAATTTATAGGGTCATACTTGTATCAAGAGTGATTCATCGCCAGTTGAGGTGGATGTCCCCATGTTACCGTGCAGGAAACTTATATCGCTGTGGTGCATACGATGCTCGGCTCAGAATCTCGGATACGCGGGGTTCAGAACCTACTAGTTATAACCTCGCTAGTAGGGTAGAGCTCGTGAGTCTCGGTTCAACGATGCCGCGCCATACCTAGTCCAGGCAGCCGGTACCTTCAAGAAGAGGCGGGAGAAACGGGTCTGTGTCCGGTAGCAGGATGAGGCGGATAGTTGGTGATGGGGACTAGAGTCCCATGTTTCAAGCTACTGAAAATCTGGAAAATGGGAGGAGGAATCAATCAAGAATAGTACACTTGTTGTTCTGCCGCCGGTCGACAAGGTCGGGGTGGACGTACAGGCTGTCCCCTTAAAGCGATGACTGACCTCGACCGGTAGCCGCACTACTGGGGAAAGCTTCGCTAAACCTAGTACTGAAAGATGGTAGCTTAACGATTCCCCGTACCCTGGCTCCTAGGTCTCAAAATGTCCTTGCGTTGATCCTCCGCATCGTTACGGCTCGCTGATTTGAACGCGTCCGGGACTCTTGTACAAACTAATGTATTTCGGTGTTGATCCTGCATTCCGACTCCCGGCGTGCGGACACAACTGTCTGCACCGGCCACGTTGTATACATCGCTTTGCCATCGTATCTGACTCAGCTGTAAGTCCAGCTGGCCACGAAAGGAAATTCACCATCAGCACCGGGTGCCCGGTATAATAGATACGGCCATAACACGTGATCAGACGCAAGACGGGTATTCAAATGTTACGGCACTGTTCTCCACCGACAGATAGAGGTACCCGTTTATAACAACTTTATAGCAGAGTAGCTGTTGGCCGTCTCGAACCGACGAAGTAGTTCGATCTTGGTACTACAACCACGGCACTCCGTGGAGGGACCACAAGGCGCAGGGTGATGTCACCGAAAGAGCACTGTGATCAAAGCTGCAGGACGGTTTTCCCGACCAATGACCCACAAGGAAGGAGAGGCGATGGACCTGGTATCGCTCCGACAACGTTTCCCACTGCACGCATGCCTCAGTAAAGTTAAAAGGCTAATCTACTTGAAACAAAGACAGTACAAGGCTGAGTCGATGTACGCCTAGTGGTAATCGGTAGTTCGCATTTTTTTGGCAAGCCTGAGTACTCGGCTCGCTTTAGAAGGACTCTCATGGATGGGTTTATGATAGTATCTAATCGAAGCTTGGTATGAACTGTTCGGAGGATACTGGGACGAGCAGAATAGTGACGTGATTTAGAAGTACACCGACTCGACGACATAAGACATTCGGGACGGGATCCCGCCAGGAGATCATGCGGGGACCCGGGAGCTGCGACACATGACATAGCATGTAGTAGGCCTATTAGCACGTAAATCGTTTGCCCGGGCTTATTATTAGGAACGCTTCAACGTTTGTCATTGGTGAATGACTTAAGGTCGGGAATTGGTGGCTGATCATGCAGCCACTGGGAACTGATGACCGTCCATGAACTTGTATCTGCAGTGAATAAGCATCTCGCGCGCTCAAAGCTTCAGTCTACAGCCTCGTACCCCACCCTTGAATCCACTCTGAGTTTAGATCCGTCAGGTTTTTACTGGTGGCTTAGGTACACTACTACTACGCCACTGGAGCACTGGTTTCTCGTACGGGAACCCCGAGGTGCAGGTCCAAAGGAGGCTCGACCTACTACTAACACTAGGTATAGCCCTGGCCTGCGGTTAACGCGTAGCATTTTGGTCGCTCCTATATATCGCGCCGGGCACTCCCGTCACACGATGTAAACTCGCCCGGCGCTGCTGCGGTCTGAAGTGGGAACGAGTTTATCCTTATGAAAAATGGCAGGGTGTTTCTCGTGGGTTATATGCAGTCACAAGCTCACCGCCTCCCGAAAGACGTCGTATATGGTTTGAATACAATGAGTGTATAAGCTGAATCGCAATATCCACAATAGTTAGCCGATGGACAACCACTGAGTGTAATCCTTCGCTATGGTTGCCATCCTCCTGCACATAAATAAATTTCAAGCGTCCGCATTTCACGGTAGATGACAGCAAGTCGAATTGCGTACGAGCAGCGGTCGCCTCGACGTCCGTTATCCGTTTGCCCACTCTACAAGTCTGTCCGTCACTCGAGATTTAGCCCTATTGGGCCCACTCACTACAATCTCCGGCGCGTATCAAATACCTTGCAGTCTACTGTCTATTATGGAGGAATATTCCAACAAGAGTCTCTTTATTTCTTAATCCCGTTTGCATACAGGTTAATTCAAGCGCAGGCAGGCTCAGTGGGGTTTTGCACGGCCGAACCATAACGTCTAGACCGGCCCCTCACCAGTCCTCCCAATCTGCACAGGCACTATGTCTTTCCTGCGTACTGATACGGGCGCCTTCACTCCCAGCTGACGAAAGGGGCATATAGCTTTTTCGACCCATCTATTAGGTCTTTTTTAGGTCAATCTCTAGTACTATTAGTGCAAGCTCTCACTCACGCTATCTAGATCATTTCGGGCAATCCGTGCCCAAATACCAGTAGAAGTCTACTGTTACCCGGCATGGGAGTCTCAGAACCGGAACTGCCAGGTATTACATCGCACTACTACTGTGTGGCGGGAATTCTAGATTTGCGGGACACAAACGGCAGGGACGTAGTGACCAACGCGCCTGACCCTGGCGACCAATACCTAGGAAGAGCATGACGGTGCTTTACGAGTATTTAGACTTTTTTCCCCTTTGATCAGTGATGTCCAAACAGGGATACCGCCTTCCGTAACCGTGAATACGTTCCATAGATTGTTGTGGACAGAGCATCGAGCATCCACGATTTGTCAATTTTGCACGCATATTGGATCCCGCGCTTAGCGGTCTTCTTCAGTTCAATGGAGCAATGACTACAACCAAGACTACGTTCCCTCCGTAGGAGATCTGGTCAATTGCTTAGGGGGCTCACCAAGATCTCGAAACGCCCCTCGCGTGCAGAGGTGGATCGGACGAGTAGGGATCAGTCGGCCTAAATAGCAAGCTGGGGAGTTTTACACCATTCTCTTCCCTACGCATGTGATGAGAAAGGAGGTATCATAAAACTTAAGTGTAACTTGTCGGCATCCAAGCCATAAAATCTCTCTTCCCTAACATGGAGGGACACCTCGCGCTATCCGCGTCGAGTAGCCATCGTTTGCAGTCGTAGTTAGGTCAGACCCTATCACAGAGATCGGACAGGAGTCACCAGACAGTTTCTATATCTTTATCGGCTTCCACCGATCCTAGACTACCCTTGTAAGAGTGGATGTCGTCTGACAAGCTACACCACCAAGAAAGGGGCGGAACCTACAGACGGCGCGCCAGCTCATCTCAGCTACGGACCTGCACCTGTGCGGGCATTCACTACCAGTAAGACTGCCTAGAGGCCTGCTCTTTGTGAATGAAGCTTATGGACGTTTCGAGACTCAAGTGTGCCTAATGTGGGTCTAAATTCCCTTTTATTTAGTCTTAGTGCTTTTAAGTATATGTTGAGTAAGGTCGCAACCATGGCACTAGGGGGGACTATTGAGTGGTCTCGAAGCGCGTTTGGAGAAACATATTATGTCAGTCTGCCTAGCCCGGCAGATATACACGTCAAACCCTCTATTAGGCGTCCGCTTGTCTGAGCAGGGATTTAGAACCAACCACCGCGCTTGGTGTGTGGCTTTCACTCCCCCCCGTAATCAACGAGCCTCGCCACCCGTTAAGTGCAGTGACTCGGAGAAGCCTAAATGAGACGGCGCGCCGGACTAGAACCTACGCGACAAATGCGCGGTGCTCCGCTCGACTGTAGCCTGTATTTAGCTCAACCAACGTAAAGAGGTAGAACACCATCTTGGTGTGATGACTACCGTCGAATTGCACGCTCTGTACATTGGAGTATATCGATATTTTCAAATCCACGTGGGATTGAACGGCGCGTACCAAGGACCGAGGATATGTCTACTGTCCCACTCCAGACTATCGATTGAACTATTTGGCGATTTACCGGTCGATAGACGAGATTTCTAGTTCCGTTGTTATGGAAACGCGGACGGAGCTAACAAAACTCACACACAGGGCGGTGGAGGTGTCCCAAAGAAACTGATCGCATTGCTTTCACTCGAGCATCGAGGGCCTATCTCCGGCGCGGCCCCCGACTCTAGAAGAACCGTGAGCCTCAGAGTAGGCCCTGGTAGTAACCACAAGCCCCCTCAGTTCACCGGAGGGTGATTATTTCAGCTAAACTCTCCTCTTATTGTGTATCCGGATGGACACAGGCTGAATACGCTTTCCACCTACGCGTTGATATCCTCAGAGGAGGCTCCGCATTACGATGTTCGCTAAACCTTGGTGCTCGATTAAGTCTATAGGGAGCTGCACCAGCAGGTAAGTAGGTTGTGATCTTTGCTACAGTCGAGATCCGACTTAGTCTTTGTCGAGAAGTTAGGATAACCAGTCCGGCGAGCGAACTTTTTTGCTGCCGAAAATTGCATTATATTTGCGATGTAGTGTGTGCCTACGGTGTAGATGTCGTTAGTGCGACGTATCACACCCCTTGTGTGTAAGCGATAGCTATACGCTTGATGCTGCTATCGCAAACCTTTTTGTCGCCTGCACAATGCGCGATCACTTTCGTGGCGACCAGGGCGCTGAGCGCCAGAAATGCTGTACCGCTGGCCAGGTACATGCGGTATTAGCGAGACTGGTACGTTTTTCTCCACTCATCCATTCAAGCTCGGAGTAGAACGATTCGTACTCCGTTATCGAACGCTTAGTAATCCAAGGGAGACAAGTATTAAAATCTGCTCGGGTAAAAAGAAAGCTTAGATTCTACTGGAAACGTACGCGCTACCAGCCCGCCTAACTCTACGCTCCCAAATGCGTCCTGATTTGCTGCAGCACATGTGCGAGAAATTGCTGCGACATTACACATCCTTCGGAATTGAGTTTCAAGAACTTTGTCGGTACGACATTTTTGAAAGACAAATCGGGTGGACAGAGACCGAGTTCTCCTTAACCTTAGGACGCCCTTCAAAATGTGACATGCAAATGTGGTCTCGGGAAAGGCTCACCTTAGGGGATTGTCAGCGACGCTATTACGAGTTCAATACGACGTTGTTGAGGAGGGTAACATATGAGACTCTAGTAGCCTCTTAATGTGCCCCCGCTGACTGCGGTTATCGTACGATGAGTTATTATACTCCCTCGATTCATATTACCACGAAAGGCGTTGCGGCATTTTTGAACTAAGAAGCTGACCTGCCCGTTGCACTGTCAATAGGTGGCGAAAACTCGGGTGAATACGTCTGTGTATGGTGATAGGAGTAGGCCTGAGTCGCATTACCGGTAACAACCTTCTATCTACCTAAGCAATTATCCGATCGCTGACGTTGCCCTAGAGCATGACCGTCCGAAACAGTCAAATTTATCCTACAGCCCGGTATGTACTACACGTCTTATCTAAAGGATTGTTCGATCGGCAATTATTGCTCATTGGAATATTCTGTCTGCATATAAGGCAACCCCCACGGCATTACCGTAAAAGCGGCAGATGTACTCCGACCTATAGAAGATCTATATTAATTCCTTCACTCCGGGCACGATTCCCTTGGCGCGTTGAAAAAAAATTAGGCCTTCCCGGAGCTATAGAAATGGCTTTGGACGAGCCGAGATGGAGATGATAGGGCGGCCTCACATAGCCCCAAAATTAGCGTTGAGTAATCTATAGCGGGGCAATCCGACGACTTGCCGAGTACTTGTATCCCACTGTACTTATTAAGATCACGTGTACCGGGGTTCCAGCGCTTCTCTGAAAGGTAGTCCCAATTCGGCACGCATCCTACGCACCACAATTTTTCGTACCGCGTGCAGGACTTCTAGCAGCATAGGGTAGTGCGTAGTCAATGTTTCGGGCTCCTCAAATACCATTAGCTGGGCGACGCTACCCTTAGTATTATCCCTGTATCGTTATAGCGGCAGGCTCAAAACACCGTCTTACACGTGTGAACTCATCAAAACAAGAGGGACGCGTTGAGGGATCGGCTTTAGCACGCAACTTATAGAATTCCGGGTTATCCTTAGGAGCAAGAGCTATGCAGGACAGAGTGGTGACCATCGGTGCGCCGTTCAAGAATGCTGATGAATAGACAGTACTTTTGGAGGTATCAAGCCCCAAGCGGACTTAGTGTGGAAAAATAGCACGACTCAGAACACTCGGATAAGATTAGGTGGCTAACCACTAGTCCAGCGTCTCCCGGGTCGATGAAAGAAGCTTCCCATCACAGTATGATAATTGGGCGACGGCCGGGGCTTTCTCCCTAATGGGAGATTTGTTGCCAATGGAGTGTAGAAACCGCGGCGGGCTCAGTATAATCAACTAGACAGGTCCGGCGCACACCCCAAAGGCTCAGGGTCTACAACCGCGGGGCACGTTCGATCGAATGGAGAGCTGAGCGGTCTTCACGGAGCAGAGTATCCAGTTCAAAGCTCCCCAGTAAATATGCGTGCTTCCAGGTGCCCGGGGTGCTATGTGAAGTGGGGCTGCCAACAAGCCTGTGGATTCATAGCATTAGGTTAATAGTGGCCTGTAGAGGTATAAATTTGAGTAGCTTGCTCTAACAGGCTCAATGATCCGCTTATCACCATCGGACGTATCGCCACGCTGGTGCGCTGATTGAGCTCCAAGTTTTACAATTAAGGCCTTTATCCGTGTTGAACCACGTGGCTATCAATATCCTGCACGGAGGATTTGAAAGTCAATTTCCACGGGAGACCGTCGCCACTTTGTCTAAATGAGGTTACCTTCACACCCGCAGCTATGGCAAAACCGAATCAGGTGGGTGTATGGTCATCCTAGTGTGTACGCGGCACCCATAGATTTCTCAGAATGACGGTAACGCCTCGGAGTGTCTGATATGCTTCATGTTATATCACGGCCGAAACGGATGGACCCTCTGAAAGGCGACTTGTTGCGGAGGAGCGTAACTAGTTACTTAATGTCGCGCATGCCACGTGGGTCGGCGCGCCAGAGTACAGGAAAACGGGCACTCCCTCCAATAATCACGCCAGACGGAGTCTTTCCAATTTGTCCAGTGGGTTGGAATACAATGCCCTTTCTTTTTTGGGTATATTGAAGTTTCTTGCCACTACTGCTGGCGGCTAATCCAGTTCAGCGCACAAGTTTTGCTGGTTATAGGCGTACTCCAGTTAATGTAGACCATCGGATACCACGTGAGGCGGATGGGTAATGCTAGTAACATTCCGCCACTAGGAGACAATGTGATCCAGCAGACGGATTTAGAGGTAGGCCGTACCCACGGTGCACACGGCTTTGCCTTTTACGGATGTACATGGCCTGATAGTCGGGCATGAGGCGGGATAGTGCCGTCTGCTGCCCCATTGAGCAATGGAGGAAATAACGGTATTCCGGATACCCGTCAAAAACCCAGATTGGACTGAAGCGTGGTGCGTTTCATGCAGATGCTTAATGGCAGATGAACTAGCGCGCATAGGTCAATGAATTTCGGCAGCGACGTGTACTACGCGCCACGACTTAGGGTGTCTGAATATCCCGACGTTTGACATCACGGGAAGTGAGGACGGAAATTACAAGTCTGGGTCGCCCCGCACAAAGATGTCCCCTATGAGACCATCCGTCTACCTTGTGTTCGCTCTTTCCCTGCGTACTACCTACATATCCCAACTCCGTGGAATGATGCTGGGCACTGCTGTGATGCTCTTCTAAACGATTTTAGCAATTTGCTTTCATTATACAAGCCAGCATAGTGTTGCGGCAAGAAAGCGCAGTAGATCTGGCAGCTGGCGAGTCCCCCAGCATACTACTAGTTTAGGAGCAACGTGATGGTGTGTCGATCTACACGTAGATGACATTCCACTATAGTTCGGCTGAGGTGGCATCAGTCATGAACGAATCATGTAATGGGTTGTGCATATACATCGGTTCCAAGGGAAATAACCTTCATGGGTGGAAGGCAATAGAGGGGACAGCAGACGTGACAAGTTTGATCCACGATTTTGCGAACTTCGGAGCCAAAGCTGTACCTGGACCATTGGTTCACCTCGCATGATACTCACGCCCTAAAGGTGGAAACCTCGTTTGCTCGACAGCTCTCAAGTTCTCGCCTCGTAAGGGTGCGGCCATAGTCGTAAAGATTATAAAAAGGATGTTGTAAGCTGTATCCTTTAGACCACCTATCCACTTCGCACACCGTAGCTAGCCAGGTTGCGCGGGCTTCGTCGTGTTCCTGTAAGGATTTAGTATTCGCTCCCTGGTAGTAGAGGACGCTGTGAGGTGCTAGGGACAGATGGGGGGCGGATCGGGGAGTGACAGAGGAGTTTACCCAACCGTCAACCTTTTAAACCAAACTCAGATTTGATTGCATGGTTGCCGTCGTCGGCGCACAGAAGCTTGGTTACTTTAAACTACGTGTTTAATCTCCCAGGGGTAGTGAGCCTCTTCGCGACACGTTATTCCACCGCATCAAGCACACCCGCGCTCAAGGCTCCAGGGTACGGCGACCCCAAGATTCTTAGCTATACTAACAAGCCTTAAATTTTATGTGTAGGCTACCTGTATGATCCTCAACAATTTAAACTCACGAACGCCAGGACTTTACTATATCAAGCATGTTGATGCGTAGACCAGCATACCTTGAATTAGCCTCTCTGTGTCCGACCGGCGGCGGACAAAGTTTGGGCAGTTCACGCTAGCACGACATGAGTTAACGCAATGCAACCTGAGTGAAGGTAGGGCTACTATTAGGGTCGCGAGAGCACCCGTTCGTAAGACACCTGCAAAATCTTTGTATATTCGAGTACAATTGGGGTTAGGCGCGTGCTTACCATCAGCAAGAATCCAAGCGCCTAATCAAATTCGAGGGGATGCTATGTGAGTTCTAGTCACAAAGGCCCCAGGAATTACCCAGCGGGACTTTTTGTGGTAGGAACTGGCTTTCTCGTGCATATGACAGAATG
		</sequence>
    <sequence><taxon idref="Location_2_4_1|35.336286594875205"/>
			AATGCCCAGGCCTTCCGTCGCCGAAAAAGTAACCCAGTGCAAAAATGATCCGAGTAGCAAGACGTTGAGCCAATAAACTTTCTGCGCCGCTCGGACGATCCATGGATTTATTGCTGGGCCCGAGACCTTGACGACCTCAGCCGAGTTTTGATCTGTATAAAACATTAGCGGATTTGCGATAGTTTGTTTGGCATTTACTGAGGAGCCCCGTAGCAAGCAACCGTCTAATTAATGTGAAAATTATACGCTGCCCCCGGTAGGAAATATAAACGGGTGTCACTAACGGAGTAGGGGGCATCGAGCCTCCTTATTCCTTGTCGATTGATTATAGTTGATAGCCAGCAGTACTATAGGATCTGCCCATCGCAGCGTTCGGTGATTACATTAAATGGGGGATACAACTAGGCGGGCAAAGAATAACCGCGATTGCGCCTTTAGAACTCTCGTCCGCAGTAGATGAACTTCTACATTTAATATGAAATCAGCCACATGTGGGCAGGTAGAGGTTCTTGTTAGAGTTAACAGTTGACCAGAAAAACCCATCAATGGGTAGCGTTCTATATTAATAATCATGGCAAGCCAATCCTGTTTGCCAAATTCTATGTGCACAATTGTTCTTGAGCCCTCCTCAAATGAAATAACGGAGGTTTACGGCGCCACGTACGCAAATGAGCGTGGATTAGCTTGATAAGCACCCTCTTTCACCGCTTGGGGCAGATAACGTCCCCAGCGCAGGTGGGGCCTCTTCTGTTATTGTTATGTACTGGTTACTCCTTTCCCAGTGAACAGGTCGCTGAGCGAATCGTGGGCATCAGCCCTTAAAGTTGAGAAGGCTTTTGTTCTCAGTGCAATGCATGCTTAGGTTTCAAGTAAGATATGTTCTACTGATGGTATAGAGAAAAAGGTATCTATACATATCGTACGGCTGACCTGGAAGATTGTGTACACTGGCAGCCCTAATAGGTGTAGGCATTTAATCCAGGGTCTCAACTTTAGACTGTAATAACAAACCATAAGGGCTTGTAAAACAACATGAATTAGTCGTGCTAGATAAAGCATATGCAAGACATGGAAAGCACTGAGTCGCTAGCAGGGGAGAAACGGACAGTTTTGCCTGATTAGTAACCCTAGGTCATATATGGCGTTGATTACATCAGACTGCCGGAAGATTTAAGTGCGCTTTAAACAGTTACTACAGAGTAATTACGGCCCCGGTAGAGGACAGCCCAGTTCGCCGGGGCAAGCGGTCTCTGTTGTCGATGGAGATCGGTTCCGTTAGATGTTCTACACCCGATGTATCACGTCGCTTGGCGGAGTAGTTTTATTACAGTAATTCGGAACCGATTGCCTTACGTCATTTTAGGGCAGCGTGCATGGGGCTAGCACCTCATTGTTACACCTAGTTCTGTCCAAGGCACTTTAGTGCTAACTTCCTTCGGTCCGGAGTCCGCGTCAAAGAAGGGAGGTGCAGTCACTGTAAGGCTTGGGGCTGTTTCAACGATTTTATACAGGCTGGGAAATACTACCCCCGTTCCTCACGTCTCTACCGGAGTCGCGCTAAGTCACGCCGTTTCAACAACATCCTAGCGAGAACAGTCCAGGCTGGCTATCTCTGCTAGTGATGCAGCGATTGACGTCCCACCCTTTCCACCGGACAAAGCGACGGCCCGGAAGTCCTTTTTATTATTAATCTGCTTTATGGCTTAGTGCATCTCATAGTCGCGGTACCAAGCCAGAGTCTGGTACCATTGTATTGATCAGCAAACCTGGAAAGCAGTTGCTCTGGATTCCACGCTCTGAGTTAGCCGCTACCCGTATTTTCTAACATTGAGTGAACCCTCTGCCAAGGGCGGTAAACAAAGCGCGATCTTGAGCTCATGTGGTCTACTGACGCCACAGTTAGCTATACGAATGGACCTACTTCGCAGGCAAGATTTTAGAGTATCCGCCACGTCAGCTATCGTAGATCGGCTAAGTCTGGCAACTACACACGGATTACTCGGACGGCGTGAGTAGAACCGAGACGTGCCCCATGTATACATTTCTACAGGTATACGTAACACGCACCTTGTGTGCTTTCAGAACCAAGGCATCATAAGGATAGTGCATACGCAAAGACCCTAATTGAAATTACGGAAGACGTTCGTGGTACCACTCCCAGAAGCTGCTTCAATGACTCTTTTCTTACTTACCGCACCTAAGAGCCGCTCCTTTCGCGTCTTTCACACACTTCGGCGGAGGATTCTACGTTGGCGGGGACCCATCTGAAACGTCCAAGATTACCCCTCATGGCCTAAACACAGCGACACTCTGCTACTCAATTGGCAGTCAACACTGCCAAATTTTGATATTCATCCTGAATGCGCATAACTAGACGCAGCTTGTATTTCGTTCAATCGTTTATTGACAGATGTAGACTGGTCCAACTATATCTCGTACTCGCAAGGCTCGAGTCCCTTCGCTGGGGTTATTATAATAATAGGCACGATCTAAGAACCGAACTCTGTGTTCTACGCCTATCCCATGGACGGCGATACCCCGCTCAACACTTAAAACATGTCTGAGGCACGCGGAATCAATGCAGGCTAATGGCCCACAGGGCTCCACGATAACCCCGTTGGTAACCACACTGGAAATCCGCTTAACACGGTGGCGGGCAGCCAGAAAAATTCCAAGAGTTTGTCAAGATGGGAGGCTCACCCTATGTCTTATTTTCGGTTTCCGGTCTGTTCCGACCGTCACCCGGTGACTAACCGTCCTGTTGTCCCAATCATACTCAGCTCCGAGCACCCCAAACGTGGTCTTGTGAGTGATCGTTGATATAGAGCGTGGGCGCGGTTGCTGATAAGCAGGTTGTGGACGTCAAGACACCGGTTCATAGTCCGCCTATTCGCCCAGAAAGATATTGGACTTGTAAAGTACAGCACTTGCATCGACCACGTATTGAGGTGTGTGGTGTGGGCTCTGTTCGCAGGCTATAGTGATCCCCATTAATTCGCTACTTTCAGAGTCAGTACCTTACCGCGATGTCACGCTGGTATGCTATACGCTTGTGGGGTAATTACTCCATTTGACACGGTACTGTTTCCGTGCTAAATCTCCGCCGCTGATCCGACTTATCCCAGTTTAGTACCTTCTTGTCCATGTAGGCAGGGATGCTGCATAGGACAAACGCCCTCCGAGATCTTAGACCTTAGAGCCAGGCCACCCTTAAAGTAGCGTGGCATATATTAGCGCGGTTCCCTGGCGGTACCTCAACGGCGACGCTGGTGTTCTATCGATTACGCAGTTAAACGGTTACCTCCTCTGCCCAGTTTTGGGTTGCCCTCGCCGTGACAGTGGCCGCCAAAAATTCAGAATTTATTCTCGGGGTCTGTGCAAAACTGGACAGTAGGGCGTATGCGTACCGTCACCGGACGAACTTACTCGTCCGGAGCCTGGGATGAACAGTCAATATTTGTGTCTGTCAAAGCGATGCAGCCCTGGTGTTCAGTTGTATCCAAGTGTATGAGATAGAGTAGGCCGTCGCGATGATAGGGCCGGCCAATGGACGCAACGGTATGTCAGCAACTTCAGTTTGAGCGAGTAGCTATCCACAGTAAGTCGCGGATATTCTCGAATGAGGGTACTAAAGGCAAGCCGGATTACCCTCTTTAGTTTCTCAATGCGTTAACGGTGGATCTGGTGAAACTCACCTCTGAATTAGCCGCGTAGGCGAATTGCCTCCTACATCACCGGTATCCCGACTCGCCCTGCGCCAAGTAACCCGAAGGAATCTTGCCTGTAGGATCATGTGGCGGGGAGGAAGAAATTACGTTTATCGCCAAGCAGCTGCCTTGCACAGTTATCTATTAAGGCAAGTCTAAAGGGCAGCGATCCGGTTCCAGTGTCGCGCTCTGGAATGAAAACAGTCGCTGACTGTGTGCGATGACGCAAGTTGTCTGAGACGCGGGGGGCGCAATCGTGCAGTGTATATCTGATGCTTGCTGAGCGATAGCGCCTGAATGACAGGCTCCCCGCAGGTCACTGTAAATGTCTTCCGCATAGAGTTAAGTTAAAGGCGCTGGAGAGATGAGCATACACGTATTATGCCTGCCTGCTATTACCACGGTTGTCGTTGGTGGTGCACAGGTTGAAAGCTTGGCCGCCAAAATAGCATGCCATAATTACCTAGAAAATTAACGAGAAGACTTCGAGAACCGCAGCCGCATAAACACTACCCCGACGCACTGCGAAGGGCTCAATTTTGCAAGTCGATTGTTCCGGCTGACCGATCTGGGCAACGGGTACTATAGGGTGGACGCCCGACTCCGGCGAGGTGTTATACGAACGGCTAACGAGATACCCAGGTTCAGGCCGGTAGTCTTTAGCTAGGCGGGTTATTGTATTGGACTCCCACTGTCGGGACCAACACTCGGCCAGGGGTTCGATGGCAAAGGCGAGCCCTCCCATTCGTAGTAAAGCCGAGCGTGACTAATGTCAGGGGCAACCGTCTTGTTTCGACGTAAACCGTCCAGTTATCTCCTTTCACTCGCGGCATAGCTCCAGTAGTACAGGAGGATTCTCCAACATCGTTTGTAGATTGGCCCGGACGTACCTTCCTTTGCATCACCAAACTCGGTAAAAACAAAATTCGGATCAATTATCTTCTAGCAACAATCCCCGTCTCCCGAGTACCCTAGCTCATCGGGTCGTACTATCTTGATTCGTGATGAATGTCCTTGCTATATGGCGTTTACTCCGGACATTGCTGCTTTGAAATACGATAACACCTCGGTGGTTTAGCTTGTTTGAGTGATGGTGGGAGGGTGGCAGAAGAATGTCTTATCTGTGGCGGTTGTTCTGCTTGACGTTCCCCCGCGGGGATACACGGGATCATCACGTGAGTAAATAGTTGCAGTCAAGCCACTCAGTGAAAGTCAGACAATGTGATGCTCCAAGTCACTCAAGTCAATTTATAGGGTCATACTTGTATCAAGAGTGATTCATCGCCAGTTGAGGTCGATGTCCCCATGTTACCGTGCAGGAAACTTATATCGCTGTGGTGCATACGATGCTCGGCTCAGAATCTCGGATACGCGGGGTTCAGAACCTACTAGTTATAACCTCGCTAGTAGGGTAGAGCTCGTGAGTCTCGGTGCAACGATGCCGCGCCATACCTAGTCCAGGCAGCCGGTACCTTCAAGAAGAGGCGGGAGAAACGGGTCTGTGTCCGGTAGCAGGATGAGGCGGACAGTTAGTGATGGGGACTAGAGTCCCATGTTTCAAGCTACTGAAAATCTGGAAAATGCGAGGAGGAATCAATCAAGAATAGTACACTTGTTGTTCTGCCGCCGGTCGACAAGGTCGGGGTGGACGTGCAGGCTGTCCCCTTAAAGCGATGGCTGACCTCGACCGGTAGCCGCACTACTGGGGAAAGCTTCGCTAAACCTAGTACTGAACGATGGTAGCTTAACGATTCCCCGTACCCTGGCTTCTGGGTCTCAAAATGTCCTTGCGTTGATCCTCCGCATCGTCACGGCTCGCTGATTTGAACGCGTCCGGGACTCTTGTACAAACTAATGTATTTCGGTGTTGATCCTGCATTCCGACTCCCGGCGTGCGGACACAACTGTCTGCACCGGCCACGTTGTATACATCGCTTAGCCACCGTATCTGACTCAGCTGTAAGTCCAGCTGGCCACGAAAGGAAATTCACCATCAGCAACGGGTGCCCGGTATAATAGATACGGCCATAAAACGTGATCAGACGCGGGACGGGTATTCAAATGTTACGGCACTGTTCTCCACCGACAGATAGAGGTACCCGTTTATAACAACTTTATAGCAGAGTAGCTGTTGGCCGTCTCGAACTGACGAAGTAGTTCGAGCTTGGTACTACAACTATGGCACTCCGTGGAGGGACCACAAGGCGCAGGGTAATGTCACCGAAAGAGCACTGTGATCATAGCTGCAGGACGGTTTTCCCGACCAATGACCCATAAGGAAGGAGAGGCGACGGACCTGGTATCGCTCCGACAACGTTTCCCACTGCACGCATGCCTCAGTAAAGTTAAAAGGCTAATCTACTTGGAACAAAGATAGTAAAAGGCTGAGTCGATGTATGCCTAGATGTGATCGGTAGTTCGCATTTTTTTGGCAAGCCTGAGTACTCGGCTCGCTTTAGAAGGACTCCCATGGATGGGTTTATGATAGTGTCTAATCGAAGCTTGGTATGAACTGTTCGGAGGATACTGGGACGAGCAGAATAATGACGTGATTTAAAAGTACACCGGCTCGACGACATAAGACATTCGGGACGGGATCCCGCCAGGAGATCATCCGGGGGCCCGGGAGCTGCAACACATGACATAGCATGTAGTAGGCCTATTAGCACGTAAATCGTTTGCCCGGGCTTATTATTAGGAACGCTTCAACGTTTGTCATTGGTGAATGACTTAAGGTCGGGAATGGGTGGCTGATCATGCAGCCACTGGGAACTGATGACCGTCCATGTACTTGTATCTGCAGTGAATAAGCAACTCGCGCGCTCAAAGCTTCAGTCTACAGCCTCGTACCCCACCCTTGAATCCACTCTGAGTATAGCTCCGTCAGGTTTTTACTGGTGGCTTAGGTACACTACTACTACGCCACTGGAGCACGGGTTTCTCGTACGGGAACCCCGAGGTCCAGGTCCAAAGGAAGCTCGACCTACTACTAACACTAGGTATAGCCCTAGCCTGCGGTTAACGCGTAGCATTTTGGTCGCTCCTATGTATCGCGCCGGGCACTCCCGTCACACGATGTAAACTCGTCCGGCGCTGCTGCGGTCTGAAGTGGGAACGAGTTTATCCTTATGAAAAATGGCAGGGTGTTTCTTGTGGGTTATATGCAGTCACAAGCTCACCGCCTCCCGAAAGACGTCGTATTTGGTTTGAATACAATGAGTGTATAAGCTGAGTCGCAATATCCACAATAGTTAGCTGATGGACAACCACTGAGTGTAACCCTTCGCTATGGTTGCCATCCTTCTGCACATAAATAAATTGCAAGCGTCCGCATTTCACGGTTGATGACAGCAAGTTGAATTGCGTACGACCAGCGGTCGCCTCGACGTCCGTTATCCGTTTGCCCACTCTATAAGTCTGTCCATCACTCGAGATTTAGCCCTATTGGGCCCACTCACTACAATCTCCGGCGCGTATCAAATACCTTGCAGTCTACTGTCTATTATGGAGGAATATTCCAACAAGAGTCTCTTTATTTCTTAATCCCGTTTGCATACATGTTAGTTCAAGCGCAGGCAGGCTCAGTGGGGTTTTGCACGGCCGAACCATAACGTCTAGACCGGCCCCTCACCAGTCCCCCCAATCTGCACAGGCACTATGTCTTTCCTGCGTACTGAAACGGGCGCCTTCACTCCCAGCTGACGAAAGAGGCATATAGCTTTTTCGACCCATCTATTAGGTCTTTTTTAGGTCAATCTCTAGTACTCTTAGCGCAAGCTCTCACTCACGCTATCTAGATCATTTCGGGCAATCCGTGTCCAAATACCAGTAGAAGTCTACTGTTACCCGGCATGGGAGTCTGAGAACCGGAACTGTCAGGTATTACATCGCACTACTACTGTGTGGCGGGAATTCTAGATTTGCGGGACACAAACGGCAGGGACGTAGTGACCAACGCGCCTGACCCTGGCGACCGATACCTAGGGAGAGCATGACGGTGCTTTACGAGTATTTAGGCTTTTTTCCCCTTTGATCAGTGATGTCCAAACAGGGATACCGTCTTCCGTAACCGTGAATACGTTCCATAGATTGTTGTGGACAGAGCATCGAGCATCCACGATTTGTCAATTTTGCACGCATATTGGATCCCGCGCGTAGCGGCCTTCTTCAGTTCAATGGTGCAATGACTACAACCAAGACTATGTTGCCTCCGTAGGAGATCTGGTCAATTGCTTAGGGGGCTCACCAAGATCTCGATACGCCCCTCGCGTGCAGAGGTGGATCGGACGAGTAGGGATCAGTCGGCCTAAATAGCAAGCTGGGGAGTTTTACACCATTCTCTTCCCTACGCATGTGATGAGCAAGGAGGTATCATAAAACTTAAGTGTAACTTGTTGGCATCCAAGCCATAAAATCTCTCTTCCCTAACATGGAGGGACAACTCGCACTATCCGCGCCGAGTAGCCATCATTTGCAGTCGTAGTTAGGTCGGACCCTATCACAGACATCGGACAGGAGTCACCAGACAGTCTCTATATCTTTATCGGCTTCCACCGATCCTAGACTACCCTTGTAAGAGTGGATGTCGTCTGACAAGCTACACCACCAAGAAAGGGGCGGAACCTACAGACGGCGCGCCAGCTCATCTCCGCTACGGACCTGCACCTGTGCGGGCATTCACTACCAGTAAGACTGCCTAGAGGCCTGCTCTTTGTGAATGAAGGTTATGGACGTTTCGAGACTCAAGTGTGCCTAATGTGGGTCTAAATTCCCTTTTATTTAGTCTTAGTGCTTTTAAGTATATGTTGAGTAAGGTCGCAACCATGGCACTAGGGGGGACTATTGAGTGGTCTCGAAGCGCGTATGGAGAAACATATTATATCAGTCTGCCTAGCCCGGCAGATATACGCGTCAATCCCTCTATTAGGCGTCCGCTTGTCTGAGCAGGGATTTAGAACCAACCACCGCGCTTGGTGTGTGGCTTCCACTCCCCCCCGTAATCAACGAGCCTCGCCACCCGTTAAGTGCAGTGACTCGGAGAAGCCTAAATGAGACGGCGCGCCGGACTAGAACCTACGCGACAAATGCGCGGTGCTCCGCTCGACTGTAGCCTGTATTTAGCTCAACCTACGTAAAGAGGTAGAACACCATCTTGGTGTGATGACTACCGTCGAATTACACGCTCTGTACATTGGAGTATATCGATATTTTCAAATCCATGTGGGATTGAACGGCGCGTACCAAGGAGCGAGGATATGTCTACTGTCCCGCTCCAGACAATCGATTGAACTATTTGGCGATTTACCGGTCGATAGACGAGATTTCTAGTTCCGTTGTTATGGAAACGCGGACGGAGCTAGCAAAACTCACACACAGGGCGGTGGAGGTGTCCCAAAGAAACTGATCGCATTGCTTTCACTCGAGCATCGAGGGCCTATCTCCGGCGCGGCCCCCGACTCTAGAAGAACCGTGAGCCTCAGAGTATGCCCTGGTAGTAACCACAAGCACCCTCAGTTCACCGGAAGGTGATTATTTCAGCTAAACTCTCCTCTTATTGTGTATCCGGCTGGACACAGGCTGAATACGCTTTCCACCTACGCGTTGATATCCTCCGAGGAGGCTCCGCATTACGATGTTCGCTAAACCTTGGTGCTCGATTAAGTCTATAGGGAGCTGCACCAGCAGGTAAGTAGCTTGTGATCTTTGCTACAGTCGAGTTCCGACTTAGTCTTTGTCGAGACGTTAGGATAACCAGTCCGGCGAGCGAACTTTTTTGCTGCCGAAGATTGCATTATATTAGCGATGCAGTGTGTGCCTACGGTGTAGATGTCGTTAGTGCGACGTATCACACCCCTTGTGTGTAAGCGATAGCTAGACGCTTGGTGCTGCTATCGCAAACCTTTTTGCCGCCTGCACAATGCGCGATCACTTTCGTGGCGACCAGGGCGCTGAGCGCCAGAAATGCTGTACCGCTGGCCAGGTACATGCGGTATTAGCGAGACTGGTACGTTTTTCTCCACTCATCCATTCAAGCTCGGAGTAGAACGATTCGTACTCCGTTATCGAACGCTTAGTAATCCAAGGGAGACAAGTATTAAAATCTGCTCGGGTAAAAAGAAAGCTTAGATTCTACTGGAAACGTACGCGCTACCAGCCCACCTAACTCTACGCTCCCAAATGCGTCCTGATTTGGTGCAGCACATGCGCGAGAAATTGCTGCAACATTACATATCCTTCGGAATTGAGTTTCAAGAACTTTGTCGGTACGACATTTTTGAAGGACAAATCGGGTGGAAAGAGACCGAGTTCTCCTTAACCTTAGGACGCCCTTCCAAATGTGACATGCAAATGTCGTCTCGGGAAAGGCTCACCTTAGGGGATTGTCAGCGACGCTTTTACAAGTTCAATACGACGTTGTTGAGGAGGGTAACATATGAGACTCTAGTAGCCTCTTAATGTGCACTCGCCGACTGCGGTTATCGTACGATGAGTTATTATACTCCCTCGATTCATATTACCACGAAAGGCGTTGCGGCATTTTTGAACTAAGAAGCTGACCTGCCCGTTGCACTGTCAATAGGTGGCGAAAACTCGGGTGAATACGTCTGTGTATGGTGATAGGAGTAGGCCTGAGTGGCATTACCGGTAACAACCTTCTATCTACCTAAGCAATTATCCGATCGCTGACTTTGCCCTAGAGCATGACCGTCCGAAACAGTCAAATTTATCCTACAGCCCGGTATGTACTACACGTTTTATCTAAAGGATTGTTCGATCGGCAATTATTGCTCATTGGAATATTCTGTCTGCATATAAGGCAACCCCCACGGCGTTACCGTAAAAGCGGCAGATGTACTCCGACCTATAGAAGATCTATATTAATTCCCTCACTCCGGGCACGATTCCCTTGGCGCGTTGAAAAAAAATTAGGCCTTCCTGGAGCTATAGAAACGGCTTTCGACGAGCCGAGATGGAAATGATAGGGCGGCTTCACATAGCCCCAAAATTAGCGTTGAGTAATCTATAGCGGGGCAATCCGAAGACTTGCCGAGTACTTGTATCCCACTGTACTTATTAAGATCACGGGTACCGGGGTTCCAGCGCTTCTCTGAAAGGTAGTCCCAATTCGGCACGCATCCTACGCACCACAATTTTTCGTACCGCGTGCAGGACTTCTGGCAGCATACGGTAGTGCGTAGTCAATGTTTCGGGCTCCTCAAATACCATTAGCCGGGCGACGCTACCCTTAGTATTATCCCTGTATCGTTATAGCGGCAGGCTCAAAACACCGTCTTACACGTGTGCATTCATCAAAACAAGAGGGATGCGTTGACGGATCGGCTTTAGCACGCAACTTGAAGAATTCCGGGTTATCCTTAGGAGCAAGAGCTATGCAGGACAGAGTGGTGACCATCGGTGCGCCATTCAAGAATGCTGATGAATAGACAGTACTTTTGGAGGTATCAAGCCCCAAGCGGACTTAGTATGGAAAAATAGCACGACTCAGAACACTCGGATAAGATTAGGTGGCTAACCTCTAGTCAAGCGTCTCCCGGGTCGATGAAAGAAGCTTCCCATCACAGTATGATAATTGGGCGACGGCCGGGGCTTTCTCCCTAATGGGAGATTTGTTGCCAATGGAGTGTAGAAACCGCGGCGGGCTCAGTTTAATTAACTAGACAGGTCCGGCGCACACCCCAAAGGCTCAGGGTCTACAACCGCGGGGCACGTTCGATCGAATGGAAAGCTGAGCGGTCTTCACGGAGCAGAGTATCCAGTTCAAAGCTCCCCAGTAAATATGCGTGTACCCAGGTGCCCGGGGTGCTATGTGGAGTGGGGCTGCCAACAAGCCTGTGGATTCATAGCATTAGGTTAATAGTGGCCTGTAGAGGTATTAAGTTGAGTAGCTTGCTCTAACAGACTCAAAGATCCGCTTATCACCATCGGACGTATCGCCACGCTGGTGCGCTGGTTGACCTCCAAGTTTTACAATTAAGGCCTTTATCCGTGTTGAACCACGTTGCTATCAATATCCTGCACAGAGGATTTGAAAGTCAATTTCCACGGGAGACCGTCGTCACCTTGTCTAAATGAGGTTACCTTCACACCCGCAGCTATGGCAAAACCGAATCAGGTGGTTGTATGGACATCCTAGCGTGTACGCGGCACCCATAGATTTCTCAGAATGACGGTAACGCCTCGGAGTGTCTGATATGCTTCATGTTATATCACGGCCGAAACGGATGGACCCTCTGAAAGGCGACTTGTTGCGGAGGAGCGTAACTAGTTACTTAATGTCGCGCATGGCACGTGGGTCGGCGCGCCATAGTACAGGAAAACGGGCACTCCCTCCAATAATCACGCCAGACGGAGTCTTTCCAATTTGTCCAGTGGGTTGGAATACAATGCACTTTCTTTTTTGGGTATATTGAAGTTTCTTGCCACTACTGCTGGTGGCTAATCCAGTTCAGCGCACAAGTTTTGCTGGTTATAGGCGTACTCCAGTTAATGTAGACCATCGGATACCACGTGAGGCGGATGGGTAATGCTAGTAACATTCCGCCGCTAGGAGACAATGTGATCCGGCAGACGGATTTAGAGGTAGGCCGCCCCCACGGTGCACACGGCTTTGCCTTTTACGGATGTACATGGCCTGATAGTCGGGCATGAGGCGGGATAGTGCCGTCTGCTGCCCCATTGAGCAATGGAGGAAATAACGGTATTCCGGATACCCGTCAAAAACCCAGATCGTACTGAAGCGTGGTGCGTTTCATGCAGATGCGTAATGGCAGATGAACTAGCGCGGATAGGTCAATGAATTTCGGCAGCGACGTGTACTACGCGCCACGACTTAGGGTGTCTGAATGTCCCGACGTTTGACATCACAGGAAGTGAGGACGGAAATTACAAGTCTGGGTCGCCCCGCACAAAGATGTCCCCTATGAGACCATCCGTCTACCTTGTGTTCGCTCTTTCTCTGCGTACTACCTACATATCCCTATTCCGTGGAATGATGCTGGGCACTGCTGTGATGCTCTTCTAAACGATTTTAGCAATTTGCTTTCATTATACAAGCCAGCATAGTGTTGCGGCAAGAAAGCACAGTAGATCTGGCAGCTGGCGAGTCCCCCAGCATACTACTAGTTTAGGAGCAACGTGATGGTGTGTCGATCTACACGTAGATGACATTCCACTATAGTTCGGCTGAGGTGGCACCAGTCATGAACGAATCATGTAATGGGTTGTGCATATACATCGGTTCCAAGGGAAATAACCTTCATGGGTGGAATGCAATAGAGGGGACAGCAGACGTGACAAGTTTGATCCACGATTTTGCGAACTTCGGAGCCAAAGCTGTACCTGGACCATTGGTTCACCTCGCATGATACTCACGCCCTAAAGGTGGAAACCTCGTTTGCTCGACAGCTATCAAGTTCTCGCCTCGTAAGGGTGCGGCCATAGTCGTAAAGATTATAAAAAGGATGTTGTAAGCTGTATCCTTTAGACCACATATCCACTTCGCACACCGTAGCTAGCCAGGTTGCGCGGGCTTCGTCGTGTTCCTGCAAAGATTTAGTATTCGCTCCCAGGTAGTAGAGGACGCTGTGAGGTGCTAGAGACAGATGGGGGGCGGATCGGGGAGTGACAGTGGAGTTTACCCAACCGTCAACCTTTTAAACCAAACTCAGATTTGATTGCATGGTTGCCGTCGTCGGCGCACAGAAGCTTGGTTACTTTAAACTACGTGTTTAATCTCCCAGGGGTAGTGAGCCTCTTCGCGACACATTGTTCCACCGCATCAAGCACACCCGCGCTCAAGGCTCCAGGGTACGGCGACCCCAAGATTCTTAGCTATACCAACAAGCCTTAAATTTTATGTGTAGGCTACCAGTATGGTCCTCAACAATTTAAACTCACGAACGCCAGGACTTTACTATATCAAGCATGTTGAGGCGTAGACCAGCATACCTTGAATTAGCCTCTCTGTGTCCGACCGGCGGCGGATAAAGTTTGGGCAGTTCACGCTAGCACAACATGAGTTAACGCAATGCAACCTGAGTGAATGTAGGGCTACTATTAGGGTCGCGAGAGCACCCGTGCGTAAGACACGTGCAAAATCTTTGTATATTCGAGTACAATTGGGGTTAGGCGCGTGCTTACCATCAGCAAGAATCCAAGCGCCTAATCAAATTCCAGGGGATGCTATGTGAGTTCTAGTCCCAAAGGCCCCAGGAATTACCCAGCGGGACTTTTTGATGTAGGAACTGGCTTTCTCGTTCATACGACAGGATG
		</sequence>
    <sequence><taxon idref="Location_2_4_0|32.259753504347145"/>
			AATGCCCAGGCCTTCCGTCGCCGAAAAAGTAACCCAGTGCAAAAATGATCCGAGTAGCAAGACGTTGAGCCAATAAACTTTCTGCGCCGCTCGGACGATCCATGGATTTATTGCTGGGCCCGAAACCTTGACGACCTCAGCCGAGTTTTGATCTGTATAGAACATTAGCGGATTTGCGATAGTTTGTTTGGCATTTACTGAGGAGCCCCGTAGCAAGCAACCGTCTAATTAATGTGAAAATAATACGCTGCCCCCGGTAGGAAATATAAACGGGTGTCACTAACGGAGTAGTGGGCTTCGAGCCTCCTTATTCCTTGTCGATTGATTATAGTTGATAGCCAGCAGTACTATAGGATCTGCCCATCGCAGCGTTCGGTGATTACATTAAATGGGAGATACAACTAGGCGGGCAAAGAATAACCGCGATTGCGCCTTTAGAACTCTCGTCCGCAGTAGATGAACTTCTACATTTAATATGAAATCAGACACATGTGGGTAGGTAGAGGTTCTTGTTAGAGTTAACAGTTGACCAGAAAAACCCATCAATGGGTAGCGTTCTATATTAATAATCATGGCAAGCCAATCCTGTTTGCCAAATTCTATGTGCACAATTGTTCTTGAGCCCTCCTCAAATGAAATAACGGAGGTTTACGGCGCCACGTACGCAATTGAGCGTGGATTAGCTTGATAAGCACCCTCTTTCACCGCTTGGGGCAGATAACGTCCCCAGCGCAGGTGGGGCCTCTTCTGTTATTGTTATGTACTGGTTACTCCTTTCCCAGTGAACAGGTCGCTGAGCGAATCGTGGGCATCAGCCCTTAAAGTTAAGAAGGCTTTTGTTCTCAGTGCAATGCATGCTTAGGTTTCAAGTAAGATATGTTTTACTGATGGTATAGAGAAAAAGGTATCTATACATATCGTACGGCTGACCTGGAAGATTGTGTACACTGGCAGCCCTAATAAGTGTAGGCATTTAATCCAGGGTCTCAACTTTAGACTGTAATAACAAACCATAAGGGCTTGTAAAACAACATGAATTAGTCGTGCTAGATAAAGCATATGCAAGACATGGAAAGCACTGAGTCGCTAGCAGGGGAGAAACGGACAGCTTTGCCTGATTAGTAACCCTAGGTCATATATGGCGTTGATTACATCAGACTGCCGGATGATTTAGGTGCGCTTTAAACAGTTACTACAGAGTAATTACGGCCCCGGTAGAGGACAGCCCAGTTCGCCGGGGCAAGCGGTCTCTGTTGTCGATGGAGATCGGTTCCGTTAGATGTTCTACACCCGATGTATCACGTCGCTTGGCGGAGTAGTTTTATTACAGTAATTCGGAACCGATTGCCTTACGTCATTTTAGGGCAGCGTGCATGGGGCTAGCATCTCATTGTTACACCTAGTTCGGTCCAAGGCACTTTAGTGCTAACTTCCTTCGGTCCGGAGTCCGCGTCAAAGAAGGGCGGTGCAGTCACTGTAAGGCTTGGGGCTGTTTCAACGATTTTATACAGGCTGGGAAATACCACCCCGGGTCCTCACGTCTCTACCGGAGTCGCGCTAAGACACGCCGTTTCAACAACATCCTAGCGAGAACAGTCCAGGCTGGCTATCTCTGCTAGTGATGCAGCGATTGACGTGCCACCCTTTCCACCGGACAAAGCGACGGCCCGGAAGTCCTTTTTATTATTAATCTACTTTATGGCTTAGTGCATCTCATAGTCGCGGTAACTAGCCAGAGTCTGGTACCATTGCATTGATCAGCAAACCTGGAAAGCAGTTGCTCTGGATTCCACGCTCTGAGTTAGCCGCTACCCGTATTTTCTAACATTGAGTGAACCATCTGCCAAGGGCGGTAAACAAAGCGCGATCTTGAGCTCATGTGGTCTACTGACGCCACAGTTAGCTATACGAATGGACCTACTTCGCAGGCAAGATTTTAGAGTATCCGCCACGTCAGCTATCGTAGATCGGCTAAGTCTGGCAACTACACACGGATTACTCGGACGGCGTGAGTAGAACCGAGACGTGCCCCATGTATACATTTCTACAGGTATACGTAACACGCACCTTGTGTGCTTTCAGAACCAAGGTATCATAAGGATAGTGCATACACAAAGACCCTAATTGAAATTACGGCAGACGTTCGTGGTACCACTCCCAGAAGCTGCTTCAATGACTCTTTTCTTACTTACCGCACCTAAGAGCCGCTCCTTTCGCGTCTTTCACACACTTCGGCGGAGGATTCTACGTAGGCGGGGACCCATCTGAAACGTCCAAGATTACCCCTCATGGCCTAAACACAGCGACATTCTGCTACTCAATTGGCAGTCAACACTGCCAAATTTTGATATTCATCCTGAATGCGCGTAACTAGACGCAGCTTGTATTTCGTTCAATCGTTTATTGACAGATGTAGACTGGTCCAACTATATCTCGTACTCGTAAGGCTCGAGTCCCTTCGCTGGGGTTATTATAATAATAGGCACGATCTAAGAACCGAACTCTGTGTTCTACGCCTATCCCATGGACGGCGATACCCCGCTCAACACTTAAGACATGTCTGAGGCACGCGGAATCAATGCAGGCTAATGGCCCACAGGGCTCCACGATAACCCCGTTGGTAACCACACTGGAAATCCGCTTAACACGGTGGCGGGCAGCCAGAAAAATTCCAAGAGTTTGTCAAGATGGGAGGCTCATCCTATGTCTTATTTTCGGTTTCCGGTCTGTTCCGACCGTCACCCGGTGACTAACCGTCCTGTTGTCCCAATCATACTCAGCTCCGAGCACCCCAAACGTGGTCTTGTGAGTGATCGTTGATATAGAGCGTGGGCGCGGTTGCTGATAAGCAGGTTGTGGACGTCAAGACACCGGTTCATAGTCCGCCTATTCGCCCAGAAAGATATTGGACTTGTAAAGTACAGCACTTGCATCGACCACGTATTGAGGTGTGTGGTGTGGGCTCTGTTCGCAGGCCATAGTGATCCCCATTAATTCGCTACTTTCAGAGTCAGTACCTTACCGCGATGTCACGCTGGTATGCTATACGCTTGTGGGGTAATTACTCCATTTGACACGGTACTGTTTCCGTGCTAAATCTCCGCCACTGATCCGACTTATCCCAGTTTAGTACCTTCTTGTCCATGTTGGCAGGGATGCTGCATAGGACAAACGCCCTCCGAGATCTTAGACCTTAGAGCCAGGCCACCCTTAAAGTAGCGTGGCATATATTAGCGCGGTTCCCCGGCGGTACCTCAACGGCGACGCTGGTGTTCTATCGATTACGCAGTTAAACGGTTACCTCCTCTGCCCAGTTTTGGGTTGCCCTCGCCGTGACGGTGGCCGCCAAAAATTCAGAATTGATTCTCGGGGTCTGTGCAAAACTGGGCAGTAGGGCGTATGCATACCGTCACCGGACGAACTTACTCGTCCGGAGCCTGGGATTAACAGTCAATATTTGTGTCTGTCAAAGCGATGCAGCCCTGGTGTTCAGTTGTATCCAAGTGTATGAGATAGAGTAGGCCGTCGCGATGATAGGGCCGGCCAATGGACGCAACGGTATGTCAGCAACTTCAGTTTGAGCGAGTAGCTATCCACAGTAAGTCGCGGATATTCTCGAATGAGGGTACTAAAGGCAAGCCGGATTACCCTCTTTAGTTTCTCAATGCGTTAACGGTGGATGTGGTGAAACTCACCTCTGAATTAGCCGCGTAGGCGAATTGCCTCCTACATCACCGGTACCCCGACTCGCCCTGCGCCAAGTAACCCGAAGGAATCTTGCCTGTAGGATCATGTGGCGGGGAGGAAGAAATTACGTTTATCGCCAAGCAGCTGCCTTGCACAGTTATCAATTAAGGCAAGTCTAAAGGGCAGCGATCCGGTTCCAGTGTCGCGCTCTGGAATGAAAACAGTCGCTGACTGTGTGCGATGACGCAAGTTGTCTGAGACGCGGGGGGCGCAATCGTGCATTGTATACCTGATGCTTGCTGAGCGATAGCGCCTGTATGACAGGCTCCTCGCAGGTCACTGTAAATGTCTTCCGCATAGAGTTAAGTTAAAGGCGCTGGAGAGATGAGCATACACGTATTATGCCTGCCTGCTATTACCACGGTTGTCGTTGGTGGTGCACAGGTTGAAAGCTTGGCCGCCAAAATAGCATGCCATAATTACCTAGAAAATTAACGAGAAGACTTCGAGAACCGCAGCCGCATAAACACTACCCCGACGCACTGCGAAGGGCTCAATTTTGCAAGTCGATTGCTCCGGCTGACCGATCTGGGCAACGGGTACTATAGGGTGGACGCCCGACTCCGGCGAGGTGTTATACGAACGGCTAACGAGATACCCAGGTTCAGGCCGGTAGTCTTTAGCTAGGCGGGTTATTGTATTGGACTCCCACTGTCGGGACCAACACTCGGCCAGGGGTTCGATGGCAAAGGCGAGCCCTCCCATTCGTAGTAAAGCCGAGCGTGACTAATGTCAGGGGCAACCGTCTTGTTTCGACGTAAACCGTCCAGTTGTCTCCTTTCACTCGCGGCATAGCTCCAGTAGTACAGGAGGATTCTCCAACATCGTTTGTAGATTGGCCCGGACGTACCTTCCTTTGCATCACCAAACTCGGTAAACACAAAATTCGGATCAATTATCTTCTAGCAACAATCCCCGTCTCCCGAGTACCCCAGCTCATCGGGTCGTACTATCTTGATTCGTGATGAATGTCCTTGCTATATGGCGTTTACTCCGGACATTGCTGCTTTGAAATACGATAACACCTCGGTGGTTTAGCTTGTTTGAGTGATGGTGGGAGGGTGGCAGAAGAATGTCTTATCTGTGGCGGTTGTTCTGCTTGACGTTCCCCCGCGGGGATACACGGGATCATCACGTGAGTAAATAGTTGCAGTCAAGCCACTCAGTGAAAGTCAGACAATGTGATGCTCCAAGTCACTCAAGTCAATTTATAGGGTCATACTTGTATCAAGAGTGATTCATCGCCAGTTGTGGTCGATGTCCCCATGTTATCGTGCAGGAAACTTATATCGCTGTGGTGCATACGATGCTCGGCTCAGAATCTCGGATACGCGGGGTTCAGAACTTACTAGTTATAACCTCGCTAGTAGGGTAGAGCTCGTGAGTCTCGGTTCAACGATGCCGCGCCATACCTAGTCCAGGCAGCCGGTACCTTCAAGAAGAGGCGGGAGAAACGGGTCTGTGTCCGGTAGCAGGATGAGGCGGATATTTAGTGATGGGGACTAGAGTCCCATGTTTCAAGCTACTGAAAATCTGGAAAATGCGAGGAGGAATCAATCAAGAATAGTACACTTGTTGTTCTGCCGCCGGTCGACAAGGTCGGGGTGGACGTACAGGCTGTCCCCTTAAAGCGATGGCTGACCTCGACCGGTAGCCGCACTACTGGGGAAAGCTTCGCTAAACCTAGTACTGAAAGATGGTAGCTTAACGATTCCCCGTACCCTGGCTCCTGGGTCTCAAAATGTCCTTGCGTTGATCCTCCGCATCGTTACGGCTCGCTGATTTGAACGCGTCCGGGACTCTTGTACAAACTAATGTATTTCGGTGTTGATCCTGCATTCCGACTCCCGGCGTGCGGACACAACTGTCTGCACCGGCCACGTTGTATACATCGCTTAGCCACCGTATCTGACTCAGCTGTAAGTCCAGCTGGCCACGAAAGGAAATTCACCATCAGCAACGGGTGCCCGGTATAATAGATACGGCCATAAAACGTGATCAGACGCGGGACGAGTATTCAAATGTTACGGCACTGTTCTCCACCGACAGATAGAGGTACCCGTTTATAACAACTTTATAGCAGAGTAGCTGTTGGCCGTCTCGAACTGACGAAGTAGTTCGAGCTTGGTACTACAACTATGGCACTCCGTGGCGGGACCACAAGGCGCAGGGTAATGTCACCGAAAGAGCACTGTGATCAAAGCTGCAGGACGGTTTTCCCGACCAATGACCCATAAGGAAGGAGAGGCGACAGACCTGGTATTGCTCCGACAACGTTTCCCACTGCACGCATGCCTCAGTAAAGTTAAAAGGCTAATCTACTTGGAACAAAGATAGTACAAGGCTGAGTCGATGTATGCCTAGTTGTAATCGGTAGTTCGCATTTTTTTGGCAAGCCTGAGTACTCGGCTCGCTTTAGAAGGACTCCCATGGATGGGTTTATGATAGTGTCTAATCGAAGCTTGGTATGAACTGTTCGGAGGATACTGGGACGACCAGAATAGTGACTTGATCTAGAAGTACACCGGCTCGACGACATAAGACATTCGGGACGGGACCCCGCCAGGAGATCATCCGGGGACCCGGGAGCTGCAACACATGACATAGCATGTAGTAGGCCTATTAGCACGTAAATCGTTTGCCCGGGCTTATTGTTAGGAACGCTTCAACGTTTGTCATTGGTGAATGACTTAAGGTCGGGAATGGGTGGCTGATCATGCAGCCACTGGGAACTGATGACCGTCCATGTACTTGTATCTACAGTGAATAAGCATCTCGCGCGCTCAAAGCTTCAGTCTACAGCCTCGTACCCCACCCTTGAATCCACTCTGAGTTTAGCTCCGTCAGGTTTTTACTGGTGGCTTAGGTACACTACTACTACGCCACTGGAGCACGGGTTTCTCGTACGGGAACCCCGAGGTGCAGGTCCAAAGGAAGCTCGACCTACTACTAACACTAGGCATAGCCCTAGCCTGCGGTTAACGCGTAGCATTTTGGTCGCTCCTATGTATCGCGCCGGGCACTCCCGTCACACGATGTAAACTCGTCCGGCGCTGCTGCGGTCTGAAGTGGGAACGAGTTTATCCTTATGAAAAATGGCAGGGTGTTTCTTGTGGGTTATATGCAGTCACAAGCTCACCGCCGCCCGAAAGACGTCGTATTTGGTTTGAATACAATGAGTGTATAAGCTGAATCGCAATATCCACAATAGTTAGCTGATGGACAACCACTGAGTGTAACCCTTCGCTATGGTTGCCATCCTCCTGCACATAAATAAATTGCAAGCGTCCGCATTTCACGGTTGATGACAGCAAGTTGAATTGCGTACGAGCAGCGGTCGCCTCGACGTCAGTTATCCGTTTGCCCACTCTATAAGTCTGTCCGTCACTCGAGATTTAGCCCTATTGGGCCCACTCACTACAATCTCCGGCGCGTATCAAATACCTTGCAGTCTACTGTCTACTATGGAGGAATATTCCAACAAGAGTCTCTTTATTTCTTAATCCCGTTTGCATACATGTTAGTTCAAGCGCAGGCAGGCTCAGTGGGGTTTTGCACGGCCGAACCATAACGTCTAGACCGGCCCCTCACCAGTCCTCCCAATCTGCACAGGCACTATGTCTTTCCTGCGTACTGAAACGGGCGCCTTCACTCCCAGCTGACGAAAGAGGCATATAGCTTTTTCGACCCATCTATTAGGTCTTTTTTAGGTCAATCTCTAGTACTCTTAGCGCAAGCTCTCACTCACGCTATCTAGATCATTTCGGGCAATCCGTGTCCAAATACCAGTAGAAGTCTACTGTTACCCGGCATGGGAGTCTGAGAACCGGAACTGTCAGGTATTACATCGCACAACTACTGTGTGGCGGGAATTCTAGATTTGCGGGACACAAACGGCAGGGACGTAGTGACCAACGCGCCTGACCCTGGCGACCAATACCTAGAGAGAGCATGACGGTGCTTTACGAGTATTTAGGCTTTTTTCCCCTTTGATCAGTGATGTCCAAACAGGGATACCGCCTTCCGTAACCGTGAATACGTTCCATAGATTGTTGTGGACAGAGCATAGAGCATCCACGATTTGTCAATTTTGCACGCATATTGGATCCCGCGCTTAGCGGCCTTCTTCAGTTCAATGGTGCAATGACTACAACCAAGACTATGTTGCCTCCGTAGGAGATCTGGTCGATTGCTTAGGGGGCTCACCAAGATCTCGATACGCCCCTCGCGTGCAGAGGTGGATCGGACGAGTAGGGATCAGTCGGCGTAAATAGCAAGCTGGGGAGTTTTACACCATTCTCTTCCATACGCATGTGATGAGCAAGGAGGTATCATAAAACTTAAGTGTAACTTGTTGGCATCCAAGCCATAAAATCTCTCTTCCCTAACATGGAGGGACAACTCGCGCTATCCGCGTCGAGTAGCCATCATTTGCAGTCGTAGTTAGGTCGGACCCTATCACAGACATCGGACAGGAGTCACCAGACAGTCTCTATATCTTTATCGGCTTCCACCGATCCTAGACTACCCTTGTAAGAGTGGATGTCGTCTGACAAGCTACACCACCAAGAAAGGGGCGGAACCTACAGACGGCGCGCCAGCTCATCTCAGCTACGGACCTGCACCTGTGCGGGCATTCACTACCAGTAAGACTGCCTAGAGGCCTGCTCTTTGTGAATGAAGGTTATGGACGTTTCGAGACTCAAGTGTGCCTCATGCGGGTCTAAATTCCCTTTTATTTAGTCTTAGTGCTTTTAAGTATATGTTGAGTAAGGTCGCAACCATGGCACTAGGGGGGACTATTGAGTGGTCTCGAAGCGCGTTTGGAGAAACATATTATGTCAGTCTGCCTAGCCCGGCAGATATACGCGTCAATCCCTCTATTAGGCGTCCGCTTGTCTGAGCAGGGATTTAGAACCAACCACCGCGCTTGGTGTGTGGCTTCCACTCCCCCCCGTAATCAACGAGCCTCGCCACCCGTTAAGTGCAGTGACTCGGAGAAGCCTAAATGAGACGGCGTGCCGGACTAGAACCTACGCGACAAATGCGCGGTGCTCCGCTCGACTGTAGCCTGTATTTAGCTCAACCAACGTAAAGAGGTAGAACACCATCTTGGTGTGATTACTACCGTCGAATTACACGCTCTGTACATTCGAGTATATCGATATTTTCAAATCCATGTGGGATTGAACGGCGCGTACCAAGGAGCGAGAATATGTCTCCTGTCCCGCTCCAGACAATCGATTGAACTATTTGGCGATTTACCGGTCGATAGACGAGATTTCTAGTTCCGTTGTTATGGAAACGCGGACGGAGCTAACAAAACTCACACACAGGGCGGTAGAGGTGTCCCAAAGAAACTGATCGCATTGCTTTCACTCGAGCATCGAGGGCCTATCTCCGGCGCGGCCCCCGACTCTAGAAGAACCGTGAGCCTCAGAGTATGCCCTGGTAGTAACCACAAGCACCCTCAGTTCACCGGAAGGTGATTATTCCAGCTAAACTCTCCTCTTATAGTGTATCCGGATGGACACAGGCTGAATACGCTTTCCACCTACGCGTTGATATCCTCCGAGGAGGCTCCGCATTACGATGTTCGCTAAACCTTGGTGCTCGATTAAGTCTATAGGGAGCTGCACCAGCAGGTAAGTAGCTTGTGATCTTTGCTACAGTCGAGTTCCGACTTAGTCTTTGTCGAGAAGTTAGGATAACCAGTCCGGCGAGCGAACTTTTTTGCTGCCGAAAATTGCATTATATTTGCGATGCAGTGTGTGCCTACGGTGTAGATGTCGTTAGTGCGACGTATCACGCCCCTTGTGTGTAAGCGATAGCTAGACGCTTGGTGCTGCTATCGCAAACCTTTTTGTCGCCTGCACAATGCGCGATCATTTTCGTGGCGACCAGGGCGCTGAGCGCCAGAAATGCTGTACCGCTGGCCAGGTACATGCGGTATTAGCGAGACTGGTACGTTTTTCTCCACTCATCCATTCAAGCTCGGAGTAGAACGATTCATACTCCGTTATCGAACGCTTAGTAATCCAAGGGAGACAAGTATTAAAATCTGCTCGGGTAAAAAGAAAGCTTAGATTCTACTGGAAACGTACGCGCTACCAGCCCGCCTAAATCTACGCTCCCAAATGCGTCCTGATTTGGTGCAGCACATGCGCGAGAAATTGCTGCGACATTACATATCCTTCGGAATTGAGTTTCAAGAACTTTGTCGGTACGACATTTTTGAAGGACAAATCGGGTGGAAAGAGACCGAGTTCTCCTTAACCTTAGGACGCCCTTCCAAATGTGACATGCAAATATCGTCTCGGGAAAGGCTCACCTTAGGGGATTGTCAGCGACGCTTTTACAAGTTCAATACGACGTTGTTGAGGAGGGTAACATATGAGACTCTAGTAGCCTCTTAATGTGCACGCGCCGACTGCGGTTATCGTACGATGTGTTATTATACTCCCTCGATTCATATTACCACGAAAGGCGTTGCGGCATTTTTGAACTAAGAAGCTGACCTGCCCGTTGCAGTGTCAATAGGTGGCGAAAACTCGGGTGAATACGTCTGTGTATGGTGATAGGAGTAGGCCTGAGTGGCATTACCGGTAACAACCTTCTATCTACCTAAGCAATTATCCGATCGCTGACTTTGCCCTAGAGCATGACCGTCCGAAACAGTCAAATTTATCCTACAGCCCGGTATGTACTACACGCCTTATCTAAAGGATTGTTCGATCGGCAATTATTGCTCATTGGAATATTCTGTCTGCATATAAGGCAACCCCCACGGCATTACCGTAAAAGCGGCAGATGTACTCCGACCTATAGAAGATCTATATTAATTCCTTCACTCCGGGCACGATTCCCTTGGCGCGTTGAAAAAAACTTAGGCCTTCCTGGAGCTATAGAAACGGCTTTGGACGAGCCGAGATGGAAATGATAGGGCGGCCTCACATAGCCCCAAAATTAGCGTTGAGTAATCTATAGCGGGGCAATCCGAAGACTTGCCGAGTACTTGTATCCCACTGTACTTATTAAGATCACGTGTACCGGGGTTCCAGCGCTTCTCTGAAAGGTAGTCCCAATTCGGCACGCATCCTACGCACCACAATTTTTCGTACCGCGTGCAGGACTTCTGGCAGCATACGGTAGTGCGTAGTCAATGTGTCGGGCTCCTCAAATACCATTAGCCGGGCGACGCTACCCTTAGTATTATCCCTGTATCGTTATAGCGGCAGGCTCAAAACACCGTCTTACACGTGTGAATTCATCAAAACAAGAGGGACGCGTTGACGGATCGGCTTTAGCACGCAACTTAAAGAATTCCGGGTTATCCTTAGGAGCAAGAGCTATGCAGGACAGAGTGGTGACCATCGGTGCGCCATTCAAGAATGCTGATGAATAGACAGTACTTTTGGAGCTATCAAGCCCCAAGCGGACTTAGTATGGAAAAATAGCTCGACTCAGTACACTCGGATAAGATTAGGTGGCTAACCTCTAGTCCAGCGTCTCCCGAGTCGATGAAAGAAGCTTCCCATCACAGTATGATAATTGGGCGACGGCCGGGGCTTTCTCCCTAATGGGAGATTTGTTGCCAATGGAGTGTAGAAACCGCGGCGGGCTCAGTTTAATTAACTAGACAGGTCCGGCGCACACCCCAAAGGCTCAGGGTCTACAACCGCGGGGCACGTTCGATCGAATGGAAAGCTGAGCGGTCTTCACGGAGCAGAGTATCCAGTTCAAAGCTCCCCAGTAAATATGCGTGTACCCAGGTGCCCGGGGTGCTATGTGGAGTGGGGCTGCCAACAAGCCTGTGGATTCATAGCATTAGGTTAATAGTGGCCTGTAGAGGTATTAATTTGAGTAGCTTGCTCTAACAGACTCAAAGATCCGCTTATCACCATCGGACGTATCGCCACGCTGGTGGGCTGGTTGACCTCCAAGTTTTACAATTAAGGCCTTTATCCGTGTTGAACCACGTTGCTATCAATATCCTGCACAGAGGATTTGAAAGTCAATTTCCACGGGAGACCGTCGTCACCTTGTCTAAATGAGGTTACCTTCACACCCGCAGCTATGGCAAAACCGAATCAGGTGGTTGTATGGACATCCTAGTGTGTACGCGGCACCCATAGATTTCTTAGAATGACGGTAACGCCTCGGAGTGTCTGATATGCTTCATGTTATATCACGGCCGAAACGGATGGACCCTCTGAAAGGCGACTTGTTCCGGAGGAGCGTAACTAGTTACTTAATGTCGCGCATGGCACGTGGGTCGGCGCGCCATAGTACAGGAAAACGGGCACTCCCTCCAATAATCACGCCAGACGGAGTCTTTCCAATTTGTCCAGTGGGTTGGAATACAATGCACTTTCTTTTTTGGGTATATTGAAGTTTCTTGCCACTACTGCTGGCGACTAATCCAGTTCAGCGCACAAATTTTGCTGGTTATAGGCGTACTCCAGTTAATGTAGACCATCGGATACCACGTGAGGCGGGTGGGTAATGCTAGTAACATTCCGCCGCTAGGAGACAATGTGATCCGGCAGACGGATTTAGAGGTAGGCTGCCCCCACGGTGCACACGGCTTTGCCTTTTACGGATGTACATGGCCTGATAGTCGGGCATGAGGCGGGATAGTGCCGTCTGCTGCCCCATTAAGCAATGGAGGAAATAACGGTATTCCGGATACCCGTCAAAAACCCAGATCGTACTGAAGCGTGGTGCGTTTCATGCAGATGCGTAATGGCAGATGAACTAGCGCGGATAGGTCAATGAATTTCGGCAGCGACGTGTACTACGCGCCACGACTTAGGGTGTCTGAATGTCCCGACGTTTGGCATCACGGGAAGTGAGGACGGAAATTACAAGTCTGGGTCGCCCCGCACAAAGATGTCCCCTATGAGACCATCCGTCTACCTTGTGTTCGCTCTTTCTCTGCGTACTACCTACATATCCCAATTCCGTGGAATGATGCTGGGCACTGCTGTGATGCTCTTCTAAACGATTTTAGCAATTTGCTTTCATTATACAAGCCAGCATAGTGTTGCGGCAAGAAAGCACAGTAGATCTGGCAGCTGGCGAGTCCCCCAGCATACTACTAGTTTAGGAGCAACGTGATGGTGTGTCGATCTACACGTAGATGACATTCCACTATAGTTCGGCTGAGGTGGCACCAGTCATGAACGAATCATGTAATGGGTTGTGCATATACATCGGTTCCAAGGGAAATAACCTTCATGGGTGGAAGGCAATAGAGGGGACAGCAGACGTGACAAGTTTGATCCACGATTTTGCGAACTTCGGAGCCGAAGCTGTACCTGGACCATTGGTTCACCTCGCATGATACTCACGCCCTAAAGGTGGAAACCTCGTTTGCTCGACAGCTATCAAGTTCTCGCCTCGTAAGGGTGCGGCCATAGTCGTAAAGATTAAAAAAAGGATGTTGTAAGCTGTATCCTTTAGACCACATATCCACTTCGCACACCGTAGCTAGCCAGGTTGCGCGGGCTTCGTCGTGTTCCTGTAAGGATTTAGTATTCGCTCCCAGGTAGTAGAGGACGCTGTGAGGTGCTAGGGACAGATGGGGGGCGGATCGGGGAGTGACAGTGGAGTTTTCCCAACCGTCAACCTTTTAAACCAAACTCAGATTTGATTGCATGGTTGCCGTCGTCGGCGCACAGAAGCTTGGTTACTTTAAACTACGTGTTTAATCTCCCAGGGGTAGTGAGCCTCTTCGCGACACATTGTTCCACCGCATCAAGCACACCCGCGCTCAAGGCTCCAGGGTACGGCGACCCCAAGATTCTTAGCTATACTAACAAGCCTTAAATTTTATGTGTAGGCTACCTGTATGGTCCTCAACAATTTAAACTCACGAACGCCAGGACTTTACTATATCAAGCATGTTGAGGCGTAGACCAGCATACCTTGAATTAGCCTCTCTGTGTCCGACCGGCGGCGGATAAAGTTTGGGCAGTTCACGCTAGCACAACATGAGTTAACGCAATGCAACCTGAGTGAAGGTAGGGCTACTATTAGGGTCGCGAGAGCACCAGTTCGTAAGACACGTGCAAAATCTTTGTATATTCGAGTACAATTGGGGTTAGGCGCGTGCTTACCATCAGCAAGAATCCAAGCGCCTAATCAAATTCCAGGGGATGCTATGTGAGTTCTAGTCACAAAGGCCCCAGGAATTACCCAGCGGGACTTTTTGAGGTAGGAACTGGCTTTCTCGTTCATACGACAGGATG
		</sequence>
    <sequence><taxon idref="Location_4_4_0|31.000957321609143"/>
			AATGCCCAGGCCTTCCGTCGCCGAAAAAGTAACCCAGTGCAAAAATGATCCGAGTAGCAAGACGTAGAGCCAATAAACTTTCTGCGCCGCTCGGACGATCCATGGATTTATTGCTGGGCCCGAAACCTTGACGACCTCAGCCGAGTTTTGATCTGTATAGAACATTAGCGGATTTGCGATAGTTTGTTTGGCATTTACTGAGGAGCCCCGTAGCAAGCAACCGTCTAATTAATGTGAAAATAATACGCTGCCCCCGGTAGGAAATATAAACGGGTGTCACTAACGGAGTAGTGGGCTTCGAGCCTCCTTATTCCTTGTCGATTGATTATAGTTGATAGCCAGCAGTACTATAGGATTTGCCCATCGCAGCGTTCGGTGATTACATTAAATGGGGGATACAACTAGGCGGGCAAAGAATAACCGCGATTGCGCCTTTAGAACTCTCGTCCGCAGTAGATGAACTTCTACATTTAATATGAAATCAGCCACATGTGGGCAGGTAGAGGTTCTTGTTAGAGTTAACAGTTGACCAGAAAAACCCATCAATGGGTAGCGTTCTATATTAATAATCATGGCAAGCCAATCCTGTTTGCCAAATTTTATGTGCACAATTGTTCTTGAGCCCTCCTCAAATGAAATAACGGAGGTTTACGGCGCCACGTACGCAAATGAGCGTTGATTAGCTTGATAAGCACCCTCTTTCACCGCTTGGGGCAGATAACGTCCCCAGCGCAGGTGGGGCCTCTTCTGTTATTGTTATGTACTGGTTACTCCTTTCCCAGTGAACAGGTCGCTGAGCGAATCGTGGGCATCAGCCCTTAAAGTTAAGAAGGCTTTTGTTCTCAGTGCAATGCATGCTTAGGTTTCAAGTAAGATATGTTCTACTGATGGTATAGAGAAAAAGGTATCTATACATATCGTACGGCTGACCTGGAAGATTATGTACACTGGCAGCCCTAATAAGTGTAGGCATTTCATCCAGGGTCTCAACTTTAGACTGTAATAACAAACCATAAGGGCTTGTAAAACAACATGAATTAGTCGTGCTAGATAAAGCATATGCAAGACATGGAAAGCACTGAGTCGCTAGCAGGGGAGAAACGGACAGCTTTGCCTGATTAGTAACCCTAGGTCATATATGGCGTTGATTACATCAGACTGCCGGATGATTTAAGTGCGCTTTAAACAGTTACTACAGAGTAATTACGGCCCCGGTAGAGGACAGCCCAGTTCGCCGGGGCAAGCGGTCTCTGTTGTCGATGGAGATCGGTTCCGTTAGATGTTCTACACCCGATGTATCACGTCGCTTGGCGGAGTAGTTTTATTACAGTAATTCGGAGCCGATTGTCTTACGTCATTTTAGGGCAGCGTGCATGGGGCTAGCATCTCATTGTTACACCTAGTTCTGTCCAAGGCACTTTAGTGCTAACTTCCTTCGGTCCGGAGTCCGCGTCAAAGAAGGGCGGTGCAGTCACTGTAAGGCTTGGGGCTGCTTCAACGATTTTATACAGGCTGGGAAATACCACCCCGGTTCCTCACGTCTCTACCGGAGTCGCGCTAAGTCACGCCGTGTCAACAACATCCTAGCGAGAACAGTCCAGGCTGGCTATCTCTGCCAGTGATGCAGCGATTGACGTGCCACCCTTTCCACCGGACAAAGCGACGGCCCGGAAGTCCTTTTCATTATTAATCTGCTTTATGGCTTAGTGCATCTCATAGTCGCGGTAACAAGCCAGAGTCTGGTACCATTGCATTGATCAGCAAACCTGGAAAGCAGTTGCTCTGGATTCCACGCTCTGAGTTAGCCGCTACCCGTATTTTCTAACATTGAGTGAACCCTCTGCCAAGGGCGGTAAACAAAGCGCGATCTTGAGCTCATGTGGTCTACTGACGCCACAGTTAGCTATACGAATGGACCTACTTCGCAGGCAAGATTTTAGAGTATCCGCCACGTCAGCTATCGTAGATCGGCTAAGTCTGGCAACTACACACGGATTACTCGGACGGCGTGAGTAGAACCGAGACGTGCCCCATGTATACATTTCTACAGGTATACGTAACACGCACCTTGTGTGCTTTCAGAACCAAGGTATCATAAGGATAGTGCATACACAAAGACCCTAATTGAAATTACGGAAGACGTTCGTGGTACCACTCCCAGAAGCTGCTTCAATGACTCTTTTCTTACTTACCGCACCTAAGAGCCGCTCCTTTCGCGTCTTTCACACACTTCGGCGGAGGATTCTACGTAGGCGGGGACCCATCTGAAACGTCCAAGATTACCCCTCATGGCCTAAACACAGCGACATTCTGCTACTCAATTGGCAGTCAACACTGCCAAGTTTTAATATTCATCCTGAATGTGCATAACTAGACGCAGCTTGTATTTCGTTCAATCGTTTATTGACAGATGTAGACTGGTCCAACTATATCTCGTACTCGCAAGGCTCGAGTCCCTTCGCTGGGGTTATTATAATAATAGGCACGATCTAAGAACCGAACTCTGTGTTCTACGCCTATCCCATGGACGGCGATACCCCGCTCAACACTTAAGACATGTCTGAGGCACGCGGAATCAATGCAGGCTAATGGCCCACAGGGCTCCACGATAACCCCGTTGGTAACCACACTGGAAATCCGCTTAACACGGTGGCGGGCAGCCAGAAAAATTCTAAGAGTTTGTCAAGACGGGAGGCTCACCCTATGTCTTATTTTCGGTTTCCGGTCTGTTCCGACCGTCACCCGGTGACTAACCGTCCTGTTGTCCCAATCATACTCAGCTCCGAGCACCCCAAACGTGGTCTTGTGAGTGATCGTTGATATAGAGCGTGGGCGCGGTTGCTGATAAGCAGGTTGTGGACGTCAAGACACCGGTTCATAGTCCGCCTATTCGCCCAGAAAGATATTGGACTTGTAAAGTACAGCACTTGCATCGACCACGTATTGAGGTGTGTGGTGTGGACTCTGTTCGCAGGCCATAGTGATCCCCATTAATTGGCTACTTTCAGAGTCAGTACCTTACCGCGATGTCACGCTGGTATGCTATACGCTTGTGGGGTAATTACTCCATTTGACACGGTACTGTTTCCGTGCTAAATCTCCGCCACTGATCCGACTTATCCTAGTTTAGTACCTTCTTGTCCTTGTTGGCAGGGATGCTGCATAGGACAAGCGCCCTCCGAGATCTTAGACCTTAGAGCCAGGCCACCCTTAAAGTAGCGTGGCATATATTAGCGCGGTTCCCTGGCGGTACCTCAACGGCGACGCTAGTGTTCTATCGATTACGCAGTTAAACGGTTACCTCCTCTGCCCAGTTTTGGGTTGCCCTCGCCGTGACAGTGGCCGCCAAAAATTCAGAATTGATTCTCGGGGTCTGTGCAAAACTGGGCAGTAGGGCGTATGCGTACCGTCACCGGACGAACTTACTCGTCCGGAGCCTGGGATTAACTGTCAATATTTGTGTCTGTCAAAGCGATGCAGCCCTGGTGTTCAGTTGTATCCAAGTGTATGAGATAGAGTAGGCCGTCGCGATGATAGGGCCGGGCAATGGACGCAACGGTATGTCAGCAACTTCAGTTTGAGCGAGTAGCTATCCACAGTAAGTCGCGGATATTCTCGAATGAGGGTACTAAAGGCAAGCCGGATTACCCTCTTTAGTTTCTCAATGCGTTAACGGTGGATCTGGTGAAACTCACCTCTGAATTAGCCGCGTAGGCGAATTGCCTCCTACATCACCAGTACCCCGACTCGCCCTGCGCCAAGTAACCCGAAGGAATCTTGCCTGTAAGATCATGTGGCGGGGAGGAAGAAATTACGTTTATCGCCAAGCAGCTGCCTTGCACAGTTATCTATTAGGGCAAGTCTAAAGGGCAGCGATCCGGTTCCAGTGTCGCGCTCTGGAATGAAAACAGTCGCTGACCGTGTGCGATGACGCAAGTTGTCTGAGACGCGGGGGGCGCAATCGTGCAGTGTATATCTGATGCTTGCTGAGCGATAGCGCCTGTATGACAGGCTCCTCGCAGGTCACTGTAAATGTCTTCCGCATAGAGTTAAGTTAAAGGCGCTGGAGAGATGAGCATGCACGTATTATGCCTGCCTGCTATTACCACGGTTGTCGTTGGTGGTGCACAGGTTGAAAGCTTGGCCGCCAAAATAACATGCCATAATTACCTAGAAAATTAACGAGAAGACTTCGAGAACCGCAGCCGCATAAACACTACCCCGACGCACTGCGAAGGGCTCAATTTTGCAAGTGGATTGCTCCGGCTGACCGATCTGGGCAACGGGCACTATAGGGTGGACGCCCGACTCCGGCGAGGTGTTATACGAACGGCTAACGAGATACCCAGGTTCAGGCCGGTAGTCTTTAGCTAGGCGGGTTATTGTATTGGGCTCCCACTGTCGGGACCAACACTCGGCCAGGGGTTCGATGGCAAAGGCGAGCCCTCCCATTCGTAGTAAAGCCGAGCGTGACTAATGTCAGGGGCAACCGTCTTGTTTCGACGTAAACCGTCCAGTTGTCTCCTTTCACTCGCGGCATAGCTCCAGTAGTACAGGAGGACTCTCCAACATCGTTTGTAGATTGGCCCGGACGTACCTTCCTTTGCATCACCAAACTCGGTAAACACAAAATTCGGATCAATTATCTTCTAGCAACAATCCCCGTCTCCCGAGTACCCCAGCTCATCGGGTCGTACTATCTTGATTCGTGATGAATGTCCTTGCTATATGGCGTTTACTCCGGACATTGCTGCTTTGAAATACGATAACACCTCGGTGGTTTAGCTTGTTTGAGTGATGGTGGGAGGGTGGCAGAAGAATGTCTTATCTGTGGCGGTTGTTCTGCTTGACGTTCCCCCGCGGGGATACACGGGATCATCACGTGAGTAAATAGTTGCAGTCAAGCCACTCAGTGAAAGTCAGACAATGTGATGCTCCAAGTCACTCAAGTCAATTTATAGGGTCATACTTGTATCAAGAGTGATTCATCGCCAGTTGAGGTCGATGTCCCCATGTTATCGTGCAGGAAACTTATATCGCTGTGGTGCATACGATGCTCGGCTCAGAATCTCGGATACGCGGGGTTCAGAACCTACTAGCTATAACCTCGCTAGTAGGGTAGAGCTCGTGAGTCTCGGTTCAACGATGCCGCGCCATACCTAGTCCAGGCAGCCGGTACCTTCAAGAAGAGGCGGGAGAAACGGGTCTGTGTCCGGTAGCAGGATGAGGCGGATAGTTAGTGATGGGGACTAGAGTCCCATGTTTCAAGCTACTGAAAATCTGGAAAATGCGAGGAGGAATCAATCAAGAATAGTACACTTGTTGTTCTGCCGCCGGTCGACAAGGTCGGGGTGGACGTACAGGCTGTCCCCTTAAAGCGATGGCTGACCTCGACCGGTAGCCGCACTACTGGGGAAAGCTTCGCTAAACCTAGTACTGAAAGATGGTAGCTTAACGATTCCCCGTACCCTGGCTCCTGGGTCTCAAAATGTCCTTGCGTTGATCCTCCGCATCGTTACGGCTCGCTGATTTGAACGCGTCCGGGACTCTTGTACAAACTAATGTATTTCGGTGTTGATCCTGCATTCCGACTCCCGGCGTGCGGACACAACTGTCTGCACCGGCCACGTTGTATACATCGCTTAGCCACCGTATCTGACTCAGCTGTAAGTCCAGCTGGCCACGAAAGGAAATTCACCATCAGCAACGGGTGCCCGGTATAATAGATACGGCCATAAAACGTGATCAGACGCGGGACGGGTATTCAAATGTTACGGCACTGTTCTCCACCGACGGATAGAGGTACCCGTTTATAACAACTTTATAGCAGAGTAGCTGTTGGCCGTCTCGAACTGACGAAGTAGTTCGAGCTTGGTACTACAACTATGGCACTCCGTGGAGGGACCACAAGGCGCAGGGTAATGTCACCGAAAGAGCACTGTGATCAAAGCTGCAGGACGGTTTTCCCGACCAATGACCCATAAGGAAGGAGAGGCGACGGACCTGGTATTGCTCCGACAACGTTTCCCACTGCACGCATGCCTCAGTAAAGTTAAAAGGCTAATCTACTTGGAACAAAGATAGTACAAGGCTGAGTCGATGTATGCCTAGTTGTAATCGGTAGTTCGCATTTTTTTGGCAAGCCTGAGTACTCGGCTCGCTTTAGAAGGACTCCCATGGATGGGTTTATGATAGTGTCTAATCGAAGCTTGGTATGAACTGTTCGGAGGATACTGGGACGACCAGAATAGTGATGTGATCTAGAAGTACACCAGCTCGACGACATAAGACATTCGGGACGGGATCCCGCCAGGAGATCACCCGGGGACCCGGGAGCTGCAACACATGACATAGCATGTAATAGGCCTATTAGCACGTAAATCGTTTGCCCGGGCTTATTATTAGGAACGCTTCAACGTTTGTCATTGGTGAATGACTTAAGGTCGGGAATGGGTGGCTGATCATGCAGCCACTGGGAACTGATGACCGTCCATGTAATTGTATCTGCAGTGAATAAGCATCTCGCGCGCTCAAAGCTTCAGTCTACAGCCTCGTACCCCACCCTTGAATCCACTCTGAGTTTAGCTCCGTCAGGTTTTTACTGGTGGCTTAGGTACACTACTACTACGCCACTGGAGCACGGGTTTCTCGTACGGGAACCCCGAGGTGCAGGTCCAAAGGAAGCTCGACCTACTACTAACACTAGGTATAGCCCTAGCCTGCGGTTAACGCGTAGCATTTTGGTCGCTCCTATGTATCGCGCCGGGCTCTCCCGTCACACGATGTAAACTCGTCCGGCGCTGCTGCGGTCTGAAGTGGGAACGAGTTTATCCTTATGAAAAATGGCAGGGTGTTTCTTGTGGGTTATATGCAGTCACAAGCTCACCGCCTCCCGAAAGACGTCGTATTTGGTTTGAATACAATGAGTGTATAAGCTGAATCGCAATATCCACAATAGTTAGCTGATGGACAACCACTGAGTGTAACCCTTCGCTATGGTTGCCATCCTCCTGCACATAAATAAATTGCAAGCGTCCGCATTTCACGGTTGATGACAGCAAGTTGAATTGCGTACGAGCAGCGGTCGCCTCGACGTCCGTTATCCGTTTGCCCACTCTATAAGTCTGTCCGTCACTCGAGATTTAGCCCTATTGGGCCCACTCACTACAATCTCCGGTACGTATCAAATACCTCGCAGTCTACTGTCTATTATGGAGGAATATTCCAACAAGAGTCTCTTTATTTCTTAATCCCGTTTGCATACATGTTAGTTCAAGCGCAGGCAGGCTCAGTGGGGTTTTGCACGGCCGAACCTTAACGTCTAGACCGGCCCCTCACCAGTCCTCCCAATCTGCACAGGCACTATGTCTTTCCTGCGTACTGAAACGGGTGCTTTCACTCCCAGCTGACGAAAGAGGCATATAGCTTTTTCGACCCATCTATTAGGTCTTTTTTAGGTCAATCTCTAGTACTCTTAGCGCAAGCTCTCACTCACGCTATCTAGATCATTTCGGGCAATCCGTGTCCAAATACCAGTAGAAGTCTACTGTTACCCGGCATGGGAGTCTGAGAACCGGAACTGTCAGGTATTACATCGCACTACTACTGTGTGGCGGGAATTCTAGATTTGCGGGACACAAACGGCAGGGACGTAGTGACCAACGCGCCTGACCCTAGCGACCAATACCTAGAGAGAGCATGACGGTGCTTTACGAGTATTTAGGCTTTTTTCCCCTTTGATCAGTGATGTCCAAACAGGGATACCGCCTTCCGTAACCGTGAATACGTTCCATAGATTGTTGTGGACAGAGCATCGAGCATCCACGATTTGTCAATTTTGCACGCATATTGGATCCCGCGCTTAGCGGCCTTCTTCAGTTCAATGGTGCAATGACTACAACCAAGACTATGTTGCCTCCGTAGGAGATCTGGTCAATTGCTTAGGGGGCTCACCAAGATCTCGATACGCCCCTCGCGTGCAGAGGTGGATCGGACGAGTAGGGATCAGTCGGCCTAAATAGCAAGCTGGGGAGTTTTACACCATTCTCTTCCCTACGCATGTGATGAGCAAGGAGGTATCATAAAACTTAAGTGTAACTTGTTGGTATCCAAGCCATAAAATCTCTCTTCCCTAACATGGAGGGACAACTCGCGCTACCCGCGTCGAGTAGCCATCATTTGCAGTCGTAGTTAGGTCGGACCCTATCACAGACATCGGACAGGAGTCACCAGACAGTCTCTATATCTTTATCGGCTTCCACCGATCCTAGACTACCCTTGTAAGAGTGGATGTCGTCTGACAAGCTACACCACCAAGAAAGGGGCGGAACCTACAGACGGCGCGCCAGCTCATCTCAGCTACGGACCTGCACCTGTGCGTGCATTCACTACCAGTAAGACTGCCTAGACGCCTGCTCTTTGTGAATGAAGGTTATGGACGTTTCGAGACTCAAGTGTGCCTAATGTGGGTCTAAATTCCCTTTTATTTAGTCTTAGTGCTTTTAAGTATATGTTGAGTAAGGTCGCAACCATGGCACTAGGGGGGACTATTGAGTGGTCTCGAAGCGCGTTTGGAGAAACATATTATGTCAGTCTGCCTAGCCCGGCAGATATACGCGTCAATCCCTCTATTAGGCGTCCGCTTGTCTGAGCAGGGATTTAGAACCAACCACCGCGCTTGGTGTGTGGTTTCCACTCCCCCCCGCAATCAACGAGCCTCGCCACCCGTTAAGTGCAGTGACTCGGAGAAGCCTAAATGAGACGGCGCGCCGGACTAGAACCTACGCGAAAAATGCGCGGTGCTCCGCTCGACTGTAGCCTGTATTTAGCTCAACCAACGTAAAGAGTTAGAACACCATCTTGGTGTGATGACTACCGTCGAATTACACGCTCTGTACATTGGAGTATATCGATATTTTCAAATCCATGTGGGATTGAACGGCGCGTACCAAGGAGCGAGGATATGTCTCCTGTCCCGCTCCAGACAATCGATTGAACTATTTGGCGATTTACCGGTCGATAGACGAGATTTCTAGTTCCGTTGTTATGGAAACGCGGACGGAGCTAACAAAACTCACACACAGGGCGGTGGAGGTGTCCCAAAGAAACTGATCGCATTGCTTTCACTCGAGCATCGAGGGCCTATCTCCGGCGCGGCCCCCGACTCTAGAAGAACCGTGAGCCTCAGAGTATGCCCTGGTAGTAACCACAAGCACCCTCAGTTCACCGGAAGGTGATTATTTCAGCTAAACTCTCCTCTTATAGTGTATCCGGATGGACACAGGCTGAATCCGCTTTCCACCTACGCGTTGATATCCTCCGAGGAGGCTCCGCATTACGATGTTCGCTAAACCTTGGTGCTCGATTAAGTCTATAGGGAGCTGCACCAGCAGGTGAGTAGCTTGTGATCTTTGCTACAGTCGAGTTCCGACTTAGTCTTTGTCGAGAAGTTAGGATAACCAGTCCGGCGAGCGAACTTTTTTGCTGCCGAAAATTGCATTATATTTGCGATGCAGTGTGTGCCTACGGTGTAGATGTCGTTAGTGCGACGTATCACACCCCTTGTGTGTAAGCGATAGCTAGACGCTTGGTGCTGCTATCGCAAACCTTTTTGTCGCCTGCACAATGCGCGATCACTTTCGTGGCGACCAGGGCGCTGAGCGCCAGAAATGCTGTACCGCTGGCCAGGTACATGCGGTATTAGCGAGACTGGTACGTTTTTCTCCACTCATCCATTCAAGCTCGGAGTAGAACGATTCGTACTCCGTTATCCAACGCTTAGTAATCCAAGGGAGACAAGTATTAAAATCTGCTCGGGTAAAAAGAAAGCTTAGATTCTACTGGAAACGTACGCGCTACCAGCCCGCCTAACTCTATGCTCCCAAATGCGTCCTGATTTGGTGCAGCACATGCTCGAGAAATTGCTGCGACATTACATATCCTTCGGAATTGAGTTTCAAGAACTTTGTCGGTACGACATTTTTGAAGGACAAATCGGGTGGAAAGAGACCGAGTTCTCCTTAACCTTAGGACGCCCTTCCAAATGTGACATGCAAATATCGTCTCGGGAAAGGCTCACCTTAGGGGATTGTCAGCGACGCTTTTACAAGTTCAATACGACGTTGTTGAGGAGGGTAACATATGAGACTCTAGTAGCCTCTTAATGTGCACGCGCCGACTGCGGTTATCGTACGATGTGTTATTATACTCCCTCGATTCATATTACCACGAAAGGCGTTGCGGCATTTTTGAACTAAGAAGCTGACCTGCCCGTTGCACTGTCCATAGGTGGCGAAAACTCGGGTGAATACGTCTGTGTATGGTGATAGGAGTAGGCCTGAGTGGCATTACCGGTAACAACCTTCTATCTACCTAAGCAAATATCCGATCGCTGACTTTGCCCTAGAGCATGACCGTCCGAAACAGTCAAATTTATCCTACAGCCCGGTATGTACTACACGCCTTATCTAAAGGATTGTTCGATCGGCAATTATTGCTCATTGGAATATTCTGTCTGCATATAAGGCAACCCCCACGGCATTACCGTAAAAGCGGCAGATGTACTCCGAACTATAGAAGATCTATATTAATTCCTTCACTCCGGGCACGATTCCCTTGGCGCGTTGAAAAAAACTTAGGCCTTCCTGGAGCTATAGAAACGGCTTTGGACGAGCCGAGATGGAAATGATAGGGCGGCCTCACATAGCCCCAAAATTAGCGTTGAGTAGTCTATAGCGGGGCAATCCGAAGACTTGCCGAGTACTTGTATCCCACTGTACTTATTAAGATCACGTGTACCGGGGTTCCGGCGCTTCTCTGAAACGTAGTCCCAATTCGGCACGCATCCTACGCACCACAATTTTTCGTACCGCGTGCAGGACTTCTGGCAGCATACGGTAGTGCGTAGTCAATGTTTCGGGCTCCTCAAATACCATTAGCCGGGCGACGCTACCCTTAGTATTATCCCTGTATCGTTTTAGCGGCAGGCTCAAAACACCGTCTTACACGTGTGAATTCATCAAAACAAGAGGGACGCGTTGACGGATCGGCTTTAGCACGCAACTTAAAGAATTCCGGGTTATCCTTAGGAGCAAGAGCTATGCAGGACAGAGTGGTGACCATCGGTGCGCCATTCAAGAATGCTGATGAATAGACAGTACTTTTGGAGCTATCAAGCCCCAAGCGGACTTAGTATGGAAAAATAGCACGACTCAGAACACTCGGATAAGATTAGGTGGCTAACCTCTAGTCCAGCGTCTCCCGGGTCGATGAAAGAAGCTTCCCATCACAGTATGATAATTGAGCGACGGCCGGGGCTTTCTCCTTAATGGGAGATTTGTTGCCAATGGAGTGTAGAAACCGCGGCGGGCTCAGTTTAATTAACTAGACAGGTCCGGTGCACACCCCAAAGGCTCAGGGTCTACAACCGCGGGGCACGTTCGATCGAATGGAAAGCTGAGCGGTCTTCTCGGAGCAGAGTATCCAGTTCAAAGCTCCCCAGTAAATATGCGTGTACCCAGGTGCCCGGGGTGCTATGTGGAGTGGGGCTGCCAACAAGCCTGTGGATTCATAGCATTAGGTTAATAGTAGCCTGTAGAGGTATTAATTTGAGTAGCTTGCTCTAACAGACTCAAAGATCCGCTTATCACCATCGGACGTATCGCCACGCTGGTGCGCTGGTTGACCTCCAAATTTTACAATTAAGGTCTTTATCCGTGTTGAACCACGTTGCTATCAATATCCTGCACAGAGGATTTGAAAGTCAATTTCCACGGGAGACCGTCGTCACCTTGTCTAAATGAGGTTACCTTCACACCCGCAGCTATGGCAAAACCGAATCAGGTGGTTGTATGGACATCCTAGTGTGTACGCGGCACCCATAGATTTCTCAGAATGACGGTAACGCCTCGGAGCGTCTGATATGCTTCATGTTATATCACGGCCAAAACGGATGGACCCTCTGAAAGACGACTTGTTGCGGAGGAGCGTAACTAGTCACTTAATGTCGCGCATGGCACGTGGGTCGGCGCGCCATAGTACAGGAAAACGGGCACTCCCTCCAATAATCACGCCAGACGGAGTCTTTCCAATTTGTCCAGTGGGTTGGAATACAATGCACTTTCTTTTTTGGGTATATTGAAGTTTCTTGCCACTACTGCTGGCGGCTAATCCAGTTCAGCGCACAAGTTTTGCTGGTTATAGGCGTACTCCAGTTAATGTAGACCATCGGATACCACGTGAGGCGGATGGGTAATGCTAGTAACATTCCGCCGCTAGGAGACAACGTGATCCGGCAGACGGATTTAGAGGTAGGCCGCCCCCACGGTGCACACGGCTTTGCCTTTTGCGGATGTACATGGCCTGATAGTCGGGCATGAGGCGGGATAGTGCCGTCTGCTGCCCCATTGAGCAATGAAGGAAATAACGGTATTCCGGATACCCGTCAAAAACCCAGATCGTACTGAAGCGTGGTGCGTTTCATGCAGATGCGTAATGGCAGATGAACTAGCGCGGATAGGTCAATGAATTTCGGCAGCGACGTGTACTACGCGCCACGACTTAGGGTGTCTGAATGTCCCGACGTTTGGCATCACGGGAAGTGAGGACGGAAATTACAAGTCTGGGTCGCCCCGCACAAAGATGTCCCCTATGAGACCATCCGTCTACCTTGTGTTCGCTCTTTCTCTGCGTACTACCTACATATCCCAATTCCGTGGAATGATGCTGGGCACTGCTGTGATGCTCTTCTAAACGATTTTAGCAATCTGCTTTCATTATACAAGCCAGTATAGTGTTGCGGCAAGAAAGCACAGTAGATCTGGCAGCTGGCGAGTCCCCCAGCATACTACTAGTTTAGGAGCAACGTGATGGTGTGTCGATCTACACGTAGATGACATTCCACTATAGTTGGGCTGAGGTGGCACCAGTCATGAACGAATCATGTAATGGGTTGTGCATATACATCGGTCCCAAGGGAAATAACCTTCATGGGTGGAAGGCAATAGAGGGGACAGCAGACGTGACAAGTTTGATCCACGGTTTTGCGAACTTCGGAGCCAAAGCTGTACCTGGACCATTGGTTCACCTCGCATGATACTCACGCCCTAAAGGTGGAAACCTCGTTTGCTCGACAGCGATCAAGTTCTCGCCTCGTAAGGGTGCGGCCATAGTCGTAAAGATTATAAAAAGGATGTTGTAAGCTGTATCCTTTAGACCACATATCCACTTCGCACACCGTAGCTAGCCAGGTTGCGCGGGCTTCGTCGTGTTCCTGTAAGGATTTAGTATTCGCTCCCAGGTAGTAGAGGACGCTGTGAGGTGCTAGGGACAGATGGGGGGCGGATCGGGGAGTGACAGTGGAGTTTACCCAACCGTCAACCTTTTAAACCAAACTCAGATTTGATTGCATGGTTGCCGTCGTCGGCGCACAGAAGCTTGGTTACTTTAAACTACGTGTTTAATCTCCCAGGGGTAGTGAGCCTCTTCGCGACACATTGTTCCACCGCATCAAGCACACCCGCGCACAAGGCTCCAGGGTACGGCGACCCCAAGATTCTTAGCTATACTAACAAGCCTTAAATTTTATGTGTAGGCTACCTGTGTGGTCCTCAACAATTTAAACTCACGAACGCCAGGACTTTACTATATCAAGCATGTTGAGGCGTAGACCAGCATACCTTGAATTAGCCTCTCTGTGTCCGACCGGCGGCGGATAAAGTTTGGGCAGTTCACGCTAGCACAACATGAGTTAACGCAATGCAACCTGAGTGAAGGTAGGCCTACTATTAGGGTCGCGAGAGCACCCGTTCGTAAGACACGTGCAAAATCTTTGTATATTCGAGTACAATTCGGGTTAGGCGCGTGCTTACCATCAGCAAGAATCCAAGCGCCTAATCAAATTCCAGGGGATGCTATGTGAGTTCTAGTCACAAAGGCCCCAGGAATTACCCAGCGGGACTTTTTGAGGTAGGAACTGGCTTTCTCGTTCATACGACAGGATG
		</sequence>
    <sequence><taxon idref="Location_4_4_1|32.97290024053497"/>
			AATGCCCAGGCCTTCCGTCGCCGAAAAAGTAACCCAGTGCAAAAATGATCCGAGTAGCAAGACGTTGAGCCAATAAACTTTCTGCGCCGCTCGGACGATCCATGGATTTATTGCTGGGCCCGAAACCTTGACGACCTCAGCCGAGTTTTGATCTGTATAGAACATTAGCGGATTAGCGATAGTTTGTTTGGCATTTACTGAGGAGCCCCGTAGCAAGCAACCGTCTAATTAATGTGAAAATAATACGCTGCCCCCGGTAGGAAATATAAACGGGTGTCACTAACGGAGTAGTGGGCTTCGAGCCTCCTTATTCCTTGTCGATTGATTATAGTTGATAGCCAGCAGTACTATAGGATTTGCCCATCGCAGCGTTCGGTGATTACATTAAATGGGGGATACAACTAGGCGGGCAAAGAATAACCGCGATTGCGCCTTCAGAACTCTCGTCCGCAGTAGATGAACTTCTACATTTAATATGAAATCAGCCACATGTGGGCAGGTAGAGGTTCTTGTTAGAGTTAACAGTTAACCAGAAAATCCCATCAATGGGTAGCGTTCTATATTAATAATCATGGCAAGCCAATCCTGTTTGCCAAATTTTATGTGCACAATTGTTCTTGAGCCCTCCTCAAATGAAATAACGGAGGTTTACGGCGCCACGTACGCAAATGAGCGTTGATTAGCTTGATAAGCACCCTCTTTCACCGCTTGGGGCAGATAACGTCCCCAGCGCAGGTGGGGCCTCTTCTGTTATTGTTATGTACTGGTTACTCCTTTCCCAGTGAACAGGTCGCTGAGCGAATCGTGGGCATCAGCCCTTAAAGTTAAGAAGGCTTTTGTTCTCAGTGCAATGCTTGCTTAGGTTTCAAGTAAGATATGTTCTACTGATGGTATAGAGAAAAAGGTATCTATACATATCGTACGGCTGACCTGGAAGATTGTGTACACTGGCAGCCCTAATAAGTGTAGGCATTTAATCCAGGGTCTCAACTTTAGACTGTAATAACAAACCATAAGGGCTTGTAAAACAACATGAATTAGTCGTGCTAGATAAAGCATATGCAAGACATGGAAAGCACTGAGTCGCTAGCAGGGGAGAAACGGACAGCTTTGCCTGATTAGTAACCCTAGGTCATATATGGCGTTGATTACATCAGACTGCCGGATGATTTAAGTGCGCTTTAAACAGTTGCTACAGAGTAATTACGGCCCCGGTAGAGGACAGCCCAGTTCGCCGGGGCAAACGGTCTCTGTTGTCGATGGAGATCGGTTCCGTTAGATGTTCTACACCCGATGTATCACGTCGCTTGGCGGAGTAGTTTTATTACAGTAATTCGGAGCCGATTGTCTTACGTCATTTTAGGGCAGCGTGCATGGGGCTAGCATCTCATTGTTACACCTAGTTCTGTCCAAGGCACTTTAGTGCTAACTTCCTTCGGTCCGGAGTCCACGTCAAAGAAGGGCGGTGCAGTCACTGTAAGGCTTGGGGCTGCTTCAACGATTTTATACATGCTGGGAAATACCACCCCGGTTCCTCACGTCTCTATCGGAGTCGCGCTAAGTCACGCGGTTTCAACAACATCCTAGCGAGAACAGTCCAGGCTGGCTATCTCTGCTAGTGATGCAGCGATTGACGTGCCACCCTTTCCACCGGACAAAGCGACGGCCCGGAAGTCCTTTTTATTATTAATCTGCTTTATGGCTTAGTGCATCTCATAGTCGCGGTAACAAGCCAGAGTCTGGTACCATTGCATTGATCAGCAAACCTGGAAAGCAGTTGCTCTGGATTCCACGCTCTGAGTTAGCCGCTACCTGTATTTTCTAACATTGAGTGAACCCTCTGCCAAGGGCGGTAAACAAAGCGCGATCTTGAGCTCATGTGGTCTACTGACGCCACAGTTAGCTATACGAATGGACCTACTTCGCAGGCAAGATTTTAGAGTATCCGCCACGTCAGCTATCGTAGATCGGCTAAGTCTGGCAACTACACACGGATTACTCGGACGGCGTGAGTAGAACCGAGACGTGCCCCATGTATACATTTCTACAGGTATACGTAACACGCACCTTGTGTGCTTTCAGAACCAAGGCATCATAAGGATAGTGCATACACAAAGACCCTAATTGAAATTACGGAAGACGTTCGTGGTACCACTCCCAGAAGCTGCTTCAATGACTCTTTTCTTACTTACCGCACCTAAGGGCCGCTCCTTTCGCGTCTTTCACACACTTCGGCGGAGGGTTCTACGTAGGCGGGGACCCATCTGAAACGTCCAAGATTACCCCTCATGGCCTAAACACAGCGACATTCCGCTACTCAATTGGCAGTCAACACTGCCAAATTTTGATATTCATCCTGAGTGCGCATAACTAGACGCAGCTTGTATTTCGTTCAATCGTTTATTGACAGATGTAGACTGGTCCAACTACATCTCGTACTCGCAAGGCTCGAGTCCCTTCGCTGGGGTTATTATAATAATAGGCACGATCTAAGAACCGAACTCTGTGTTCTACGCCTATCCCATGGACGGCGATACCCCGCTCAACACTTAAGACATGTCGGAGGCACTCGGAATCAATGCAGGCTAATGGCCCACAGGGCTCCACGATAACCCCGTTGGTAACCACACTGGAAATCCGCTTAACACGGTGGCGGGCAGCCAGAAAAATTCTAAGAGTTTGTCAAGATGGGAGGCTCACCCTATGTCTTATTTTCGGTTTCCGGTCTGTTCCGACCGTCACCCGGTGACTAACCGTCCTGTTGTCCCAATCATACTCAGCTCCGAGCACCCCAAACGTGGTCTTGTGAGTGATCGTTGATATAGAGCGTGGGCGCGGTTGCTGATAAGCAGGTTGTGGACGTCAAGACACCGGTTCATAGTCCGCCTATTCGCCCAGAAAGATATTGGACTTGTAAAGTACAGCACTTGCATCGACCACGTATTGAGGTGTGTGGTGTGGGCTCTGTTCGCAGGCCATAGTGATCCCCATTAATTGGCTACTTTCAGAGTCAGTACCTTACCGCGATGTCACGCTGGTATGCTATACGCTTGTGGGGTAATTACTCCATTTGACACGGTACTGTTTCCGTGCTAAATCTCCGCCACTGATCCGACTTATCCCAGTTTAGTACCTTCTTGTCCATGTTGGCAGGGATGCTGCATAGAACAAACGCCCTCCGAGATCTTAGACCTTAGAGCCAGGCCACCCTTAAAGTAGCGTGGCATATATTAGCGCGGTTCCCTGGCGGTACCTCAACGGCGACGCTAGTGTTCTATCGATTACGCAGTTAAACGGTTACCTCCTCTGCCCAATTTTGGGTTGCCCTCGCCGTGACAGTGGCCGCCAAAAATTCAGAATTGATTCTCGGGGTCTGTGCAAAACTGGGCAGTAGGGCGTATGCGTACCGTCACCGGACGAACTTACTCGTCCGGAGCCTGGGATTAACAGTCAATATTTGTGTCTGTCAAAGCGATGCAGCCCTGGTGTTCAGTTGTATCCAAGTGTATGAGATAGAGTAGGTCGTCGCGATGATAGGGCCGGCCAATGGACGCAACGGTATGTCAGCAACTTCAGTTTGAGCGAGTAGCTATCCACAGTAAGTCGCGGATATTCTCGAATGAGGGTACTAAAGGCAAGCCGGATTACCCTCTTTAGTTTCTCAATGCGTTAACGGTGGATCTGGTGAAACTCACCTCTGAATTAGCCGCGTAGGCGAATTGCCTCCTACATCACCGGTACCCCGACTCGCCCTGCGCCAAGTAACCCGAAGGAATCTTGCCTGTAAGATCATGTGGCGGGGAGGAAGAAATTACGTTTATCGCCAAGCAGCTGCCTTGCACAGTTATCTATTAAGGCAAGTCTAAAGGGCAGCGATCCGGTTCCAGTGTCGCGCTCTGGAATGAAAACAGTCGCTGACTGTGTGCGATGACGCAAGTTGTCTGAGACGCGGGGGGCGCAATCGTGCAGTGTATATCTGATGCTTGCTGAGCGATAGCGCCTGTATGACAGGCTCCTCGCAGGTCACTGTAAATGTCTTCCGCATAGAGTTAAGTTAAAGGCGCTGGAGAGATGAGCATACACGTATTATGCCTGCCTGCTATTACCACGGTTGTCGTTGGTGGTGCACAGGTTGAAAGCTTGGCCGCCAAAATAGCATGCCATAATTACCTAGAAAATTTACGAGAAGACTTCGAGAACCGCAGCCGCATAAACACTACCCCGACGCACTGCGAAGGGCTCAATTTTGCAAGTCGATTGCTCCGGCTGACCGATCTGGGCAACGGGCACTATAGGGTGGACGCCCGACTCCGGCGAGGTGTTATACGAACGGCTAACGAGATACCCAGGTTCAGGCCGGTAGTCTTTAGCTAGGCGGGTTATTGTATTGGACTCCCACTGTCGGGACCAACACTCGGCCAGGGGTTCGATGGCAAAGGCGAGCCCTCCCATTCGTAGTAAAGCCGAGCGTGACTAATGTCAGGGGCAACCGTCTTGTTTCGACGTAAACCGTCCAGTTGTCTCCTTTCACTCGCGGCATAGCTCCAGTAGTACAGGAGGACTTTCCAACATCGTTTGTAGATTGGCCCGGACGTACCTTCCTTTGCATCACCAAACTCGGTAAACACAAAATTCGGATCAATTATCTTCTAGCAACAATCCCCGTCTCCCGAGTACCCCAGCTCATCGGGTCGTACTATCTTGATTCGTGATGAATGTCCTTGCTATATGGCGTTTACTCCGGACATTGCTGCTTTGAAATACGATAACACCTCGGTGGTTTAGCTTGTTTGAGTGATGGTGGGAGGGTGGCAGAAGAATGTCTTATCTGTGGCGGTTGTTCTGCTTGACGTTCCCCCGCGGGGATACACGGGATCATCACGTGAGTAAATAGTTGCAGTCAAGCCACTCAGTGAAAGTCAGACAATGTGATGCTCCAAGTCACTCAAGTCAATTTATAGGGTCATACTTGTATCAAGAGTGATTCATCGCCATTTGAGGTCGATGTCCCCATGTTATCGTGCAGGAAACTTATATCGCTGTGGTGCATACGATGCTCGGCTCAGAATCTCGGATACGCGGGGTTCAGAACCTACTAGTTATAACCTCGCTAGTAGGGTAGAGCTCGTGAGTCTCGGTTCAACGATGCCGCGCCATACCTAGTCCAGGCAGCCGGTACCTTCAAGAAGAGGCGGGAGAAACGGGTCTGTGTCCGGTAGCAGAATGAGGCGGATAGTTAGTGATGGGGACTAGAGTCCCATGTTTCAAGCTACTGAAAATCTGGAAAATGCGAGGAGGAATCAATCAAGAATAGTACACTTGTTGTTCTGCCGCCAGTCGACAAGGTCGGGGTGGACGTACAGGCTGTCCCCTTAAAGCGATGGCTGACCTCGACCGGTAGCCGCACTACTGGGGAAAGCTTCGCTAAACCTAGTACTGAAAGATGGTAGCTTAACGATTCCCCGTACCCTGGCTCCTGGGTCTCTAAATGTCCTTGCGTTGATCCTCCGCATCGTTACGGCTCGCTGATTTGAACGCGTCCGGGACTCTTGTACAAACTAATGTATTTCGGTGTTGATCCTGCATTCCGACTCCCGGCGTGCGGACACAACTGTCTGCACCGGCCACGTTGTATACATCGCTTAGCCACCGTATCTGAATCAGCTGTAAGTCCAGCTGGCCACGAAAGGAAATTCACCATCAGCAACGGGTGCCCGGTATAATAGATACGGCCATAAAACGTGATCAGACGCGGGACGGGTATTCAAATGTTACGGCACTGTTCTCCACCGACAGATAGAGGTACCCGTTTATAACAACTTTATAGCAGAGTAGCTGTTGGCCGTCTCGAACTGACGAAGTAGTTCGAGCTTGGTACTACAACTATGGCACTCCGTGGAGGGACCACAAGGCGCAGGGTAATGTCACCGAAAGAGCACTGTGATCAAAGCTGCAGGACGGTTTTCCCGACCAATGACCCATAAGGAAGGAGAGGCGACGGACCTGGTATTGCTCCGGCAACGTTTCCCACTGCACGCATGCCTCAGTAAAGTTAAAAGGCTAATCTACTTGGAACAAAGATAGTACAAGGCTGAGTCGATGTATGCCTAGTTGTATTCGGTAGTTCGCATTTTTTTGGCAAGCCTGAGTACTCGGCTCGCTTTAGAAGGACTCCCATGGATGGGTTTATGATAGTGTCTAATCGAAGCTTGGTATGAACTGTTCGGAGGATATTGGGACGACCAGAATAGTGACGTGATCGAGAAGTACACCGGCTCGACGACATAAGACATTCGGGACGGGATCCCGCCAGGAGATCACCCGGGGACCCGGGAGCTGCAACACATGACATAGCATGTAATAGGCCTATTAGCACGTAAATCGTTTGCCCGGGCTTATTATTAGGAACGCTTCAACGTTTGTTATTGGTGAATGACTTAAGGTCGGGAATGGGTGGCTGAACATGCAGCCACTGGGAACTGATGACCGTCCATGTACTTGTATCTGCAGTGAATAAGCATCTCGCGCGCTCAAAGCTTCAGTCTACAGCCTCGTACCCCACCCTTGAATCCACTCTGAGTTTAGCTCCGTCAGGTTTTTACTGGTGGCTTAGGTACACTACTACTACGCCACTGGAGCACGGGTTTCTCGTACGGGAACCCCGAGGTGCAGGTCCAAAGGAAGCTCGACCTACTACTAACACTAGGTATAGCCCTAGCCTGCGGTTAACGCGTAGCATTTTGGTCGCTCCTATGTATCGCGCCGGGCACTCCCGTCACACGATGTAAACTCGTCCGGCGCTGCTGCGGTCTGAAGTGGGAACGAGTTTATCCTTATGAAAAATGGCAGGGTGTTTCTTGTGGGTTATATGCAGTCACAAGCTCATCGCCTCCCGAAAGACGTCGTATTTAGTCTGAATACAATGAGTGTATAAGCTGAATCGCAATATCCACAATAGTTAGCTGATGGACAACCACTGAGTGTAACCCTTCGCTATGGCTGCCATCCTCCTGCACATAAATAAATTGCAAGCGTCCGCATTTCACGGTTGATGACAGCAAGTTGAATTGCGTACGAGCAGCGGTCGCCTCGACGTCCGTTATCCGTTTGCCCACTCTATAAGTCTGTCCATCACTCGAGATTTAGCCCTATTGGGCCCACTCACTACAATCTCCGGTGCGTATCAAATACCTCGCAGTCTACTGTCTATTATGGAGGAATATTCCAACAAGAGTCTCTTTATTTCTTAATCCCGTTTGCATACATGTTAATTCAAGCGCAGGCAGGCTCAGTGGGGTTTTGCACGGCCGAACCATAACGTCTAGACCGGCCCCTCACCAGTCCTCCCAATCTGCACAGGCACTATGTCTTTCCTGCGTACTGAAACGGGCGCCTTCACTCCCAGCTGACGAAAGAGGCATATAGCTTTTTCGACCCATCTATTAGGTCTTTTTTAGGTCAATCTCTAGTACTCTTAGCGCAAGCTCTCACTCACGCTATCTAGATCATTTCGGGCAATCCGTGGCCAAATACCAGTAGAAGTCTACTGTTACCCGGCATGGGAGTCTGAGAACCAGAACTGTCAGGTATTACATCGCACTACTACTGTGTGGCGGGAATTCTAGATTTGCGGGACACAAACGGCAGGGACGTAGTGACCAACGCGCCTGACCCTGGCGACCAATACCTAGAGAGAGCATGACGGTGCTTTACGAGTATTTAGGCTTTTTTCCCCTTTGATCAGTGATGTCCAAACAGGGATACCGCCTTCCGTAACCGTGAATACGTTCCATAGATTGTTGTGGACAGAGCATCGAGCATCCACGATTTGTCAATTTTGCACGCATATTGGATCCCGCGCTTAGCGGCCTTCTTCAGTTCAATGGTGCAATGACTACAACCAAGACTATGTTGCCTCCGTAGGAGATCTGGTCAATTGCTTAGGGGGCTCACCAAGATCTCGATACGCCCCTCGCGTGCAGAGGTGGATCGGACGAGTAGGGATCAGTCGGCCTAAATAGCAAGTTGGGGAGTTTTACACCATTCTCTTCCCTACGCATGTGATGAGCAAGGAGGTATCATAAAACTTAAGTGTAACTTGTTGGCATCCAAGCCATAAAATCTCTCTTCCCTAACATGGAGGGACAACTCGCGCTATCCGCGTCGAGTAGCCATCATTTGCAGTGGTAGTTAGGTCGGACCCTATCACAGACATCGGACAGGAGTCACCAGACAGTCTCTATATCTTTATCGGCTTCCACCGATCCTAGACTACCCTTGTAAGAGTGGATGTCGTCTGACAAGCTACACCACCAAGAAAGGGGCGGAACCTACAGACGGCGCGCCAGCTCATCTCAGCTACGGACCTGCACCTGTGCGGGCATTCACTACCAGTAAGACTGCCTAGAGGCCTGCTCTTTGTGAATGAAGGTTATGGACGTTTCGAGACTCAAGTGTGCCTAATGTGGGTCTAAATTCCCTTGTATTTAGTCTTAGTGCTTTTAAGTATATGTTGAGTAAGGTCGCAACCATGGCACTAGGGGGGACTATTGAGTGGTCTCGAAGCGCGTTTGGAGAAACATATTATGTCAGTCTGCCTAGCCCGGCAGATATACGCGTCAATCCCTCTATTAGGCGTCCGCTTGTCTGAGCAGGGATTTAGAACCAACCACCGCGCTTGGTGTGTGGTTTCCACTCCCCCCCGTAATCAACGGGCCTCGCCACCCGTTAAGTGCAGTGACTCGGAGAAGCCTAAATGAGACGGCGCGCCGGACTAGAACCTACGCGACAAATGCGCGGTGCTCCGCTCGACTGTAGCCTGTATTTAGCTCAACCAACGTAAAGAGGTAGAACACCATCTTGGTGTGAGGACTACCGTCGAATTACACGCTCTGTACATTGGAGTATATCGATATTTTCAAATCCATGTGGGATTGAACGGCGCGTACCAAGGAGCGAGGATATGTCTCCTGTCCCGCTCCAGACAATCGATTGAACTATTTGGCGATTTACCGGTCGATAGACGAGATTTCTAGTTCCGTTGTTATGGAAACGCGGACGGAGCTAACAAAACTCACACACAGGGCGGTGGAGGTGTCCCAAAGAAACTGATCGCATTGCTTTCACTCGAGCATCGAGGGCCTATCTCCGGCGCGGCCCCCGACTCTAGAAGAACCGTGAGCCTCAGAGTATGCCCTGGTAGTAACCACAAGCACCCTCAGTTCACCGGAAGGTGATTATTTCAGCTAAACTCTCCTCTTATAGTGTATCCGGATGGACACAGGCTGAATCCGCTTTCCACCTACGCGTTGATATCCTCCGAGGAGGCTCCGCATTACGATGTTCGCTAAACCTTGGTGCTCGATTAAGTATATAGGGAGCTGCACCAGCAGGTAAGTAGCTTGTGATCTTTGCTACAGTCGGGTTCCGACTTAGTCTTTGTCGAGAAGTTAGGATAACCAGTCCGGCGAGCGAACTTTTTTGCTGCCGAAAATTGCATTATATTTGCGATGCAGTGTGTGCCTACGGTGTAGATGTCGTTAGTGCGACGTATCACACCCCTTGTGTGTAAGCGATAGCTAGACGCTTGGTGCTGCTATCGCAAACCTTTTTGTCGCTTGCACAATGCGCGATCACTTTCGTGGCGACCAGGGCGCTGAGCGCCAGAAATGCTGTACCGCTGGCCAGGTACATGCGGTATTAGCGAGACTGGTACGTTTTTCTCCACTCATCCATTCAAGCTCGGAGTAGAACGATTCGTACTCCGTTATCGAACGCTTAGTAATCCAAGGGAGACAAGTATTAAAATCTGCTCGGGTAGAAAGAAAGCTTAGATTCTACTGGAAACGTACGCGCTACCAGCCCGCCTAACTCTATGCTCCCAAATGCGTCCTGATTTGGTGCAGCACATGCTCGAGAAATTGCTGCGACATTACATATCCTTCGGAATTGAGTTTCAAGAACTTTGTCGGTACGACATTTTTGAAGGACAAATCGGGTGGAAAGAGACCGAGTTCTCCTTAACCTTAGGACGCCCTTCCAAATGTGACATGCAAATATCGTCTCGGGAAAGGCTCACCTTAGGGGATTGTCAGCGACGCTTTTACAAGTTCAATACGACGTTGTTGAGGAGGGTAACATATGAGACTCTAGTAGCCTCTTAATGTGCACGCGCCGACTGCGGTTATCGTACGATGTGTTATTATACTCCCTCGATTCATATTACCACGAAAGGCGTTGCGGCATTTTTGAACTAAGAAGCTGACCTGCCCGTTGCACTGTCCATAGGTGGCGAAAACTCGGGTGAATACGTCTGTGTATGGTGATAGGAGTAGGCCTGAGTGGCATTACCGGTAACAACCTTCTATCTACCTAAGCAATTATCCGATCGCTGACTTTGCCTTAGAGCATGACCGTCCGAAACAGTCAAATTTATCCTACAGCCCGGTATGTACTACACGCCTTATCTAAAGGATTGTTCGATCGGCAATTATTGCTCATTGGAATATTCTGTCTGCATATAAGGCAACCCCCACGGCATTACCGTAAAAGCGGCAGATGTACTCCGACCTATAGAAGATCTATATTAATTCCTTCACTCCGGGCACGATTCCCTTGGCGCGTTGAAAAAAACTTAGGCCTTCCTGGAGCTATAGAAACGGCTTTGGACGAGCCGAGATGGAAATGATAGGGCGGCCTCACATAGCCCCAAAATTAGCGTTGAGTAATCTATAGCGGGGCAATCGGAAGACTTGCCGAGTACTTGTATCCCACTGTACTTATTAAGATCACGTGTACCGGGGTTCCAGCGCTTCTCTGAAACGTAGTCCCAATTCGGAACGCATCCTACGCACCACAATTTTTGGTACCGCGTGCAGGACTTCTGGCAGCATACGGTAGTGCGTAGTCAATGTTTCGGGCTCCTCAAATACCATTAGCCGGGCGACGCTACCCTTAGTATTATCCCTGTATCGTTTTAGCGGCAGGCTCAAAACACCGTCTTACACGTGTGAATTGATCAAAACAAGAGGGACGCGTTGACGGATCGGCTTTAGCACGCGACTTAAAGAATTCCGGGTTATCCTTAGGAGCAAGAGCTATGCAGGACAGAGTGATGACCATCGGTGCGCCATTCAAGAATGCTGATGAATAGACAGTACTTTTGGAGCTATCAAGCCCCAAGCGGACTTAGTATGGAAATATAGCACGACTCAGAACACTCGGATATGATTAGGTGGCTAACCTCTAGTCCAGCGTCTCCCGGGTCGATGAAAGAAGCTTCCCATCACAGTATGATAATTGGGCGACGGCCGGGGCTTTCTCCTTAATGGGAGATTTGTTGCCAATGGAGTGTAGAAACCGCGGCGGGCTCAGTTTAATTAACTAGACAGGTCCGGTGCACACCCCAAAGGCTCAGGGTCTACAACCGCGGGGCACGTTCGATCGAATGGAAAGCTGAGCGGTCTTCTCGGAGCAGAGTATCCAGTTCAAAGCTCCCCAGTAAATATGCGTGTACCCAGGTGCCCGGGGTGCTATGTGGAGTGGGGCTGCCAACAAGCCTGTGGATTCATAGCATTAGGTTAATAGTGGCCTGTAGAGGTATTAATTTGAGTTGCTTGCTCTAACAGACTCAAAGATCCGCTTATCACCATCGGACGTATCGCCACGCTGGTGCGCTGGTTGACCTCCAAGTTTTACAATTAAGGTCTTTATCCGTGTTGAACCACGTTGCTATCAATATCCTGCACAGAGGATTTGAAAGTCAATTTCCACGGGAGACCGTCGTCACCTTGTCTAAATGAGGTTACCTTCACACCCGCAGCTATGGCAAAACCGAATCAGGTGGTTGTATGGACATCCTAGTGTGTACGCGGCACCCATAGATTTCTCAGAATGACGGTAACGCCTCGGAGCGTCTGATATGCTTCATGTTATATCACGGCCGAAACGGATGGACCCTCTAAAAGGCGACTTGTTGCGGAGGAGCGTAACTACTTACTTAATGTCGCGCATGGCACGTGGGTCGGCGCGCCATAGTACAGGAAAACGGGCACTCCCTCCAATAATCACGCCAGACGGAGTCTTTCCAATTTGTCCAGTGGGTTGGAATACAATGCACTTTCTTTTTTGGGTATATTGAAGTTTCTTGCCACTACTGCTGGCGGCTAGTCCAGTTCAGCGCACAAGTTTTGCTGGTTATAGGCGTACTCCAGTTAATGTAGACCATCGGATACCACGTGAGGCGGATGGGTAATGCTAGTAACATTCCGCCGCTAGGAGACAATGTGATCCGGCAGACGGATTTAGAGGTAGGCCGCCCCCACGGTGCACACGGCTTTGCCTTTTACGGATGTACATGGCCTGATAGTCGGGCATGAGGCGGGATAGTGCCGTCTGCTGCCCCATTAAGCAATGGAGGAAATAACGGTATTCCGGATACCCGTCAAAAACCCAGATCGTACTGAAGCGTGGTGCGTTTCATGCAGATGCGTAATGGCAGATGAACTAGCGCGGATAGGTCACTGAATTTCGGCAGCGACGTGTACTACGCGCCACGACTTAGGGTGTCTGAATGTCCCGACGTTTGGCATCACGGGAAGTGAGGACGGAAATTACAAGTCTGGGTCGCCCAGCACAAAGATGTCCCCTATGAGACCATCCGTCTACCTTGTGTTCGCTCTTTCTCTGCGTACTACCTACATATCCCAATTCCGTGGAATGATGCTGGGCACTGCTGTGATGCTCTTCTAAACGATTTTAGCAATCTGCTTTCATTATACAAGCCAGCATAGTGTTGCGGCAAGAAAGCACAGTAGATCTGGCAGCTGGCGAGTCCCCCAGCATACTACTAGTTTAGGAGCAACGTGATGGTGTGTCGATCTACACGTAGATGACATTCCACTATAGTTGGGCTGAGGTGGCACCAGTCATGAACGAATCATGTAATGGGTTGTGCATATACATCGGTTCCAAGGGAAATAACCTTCATGGGTGGAAGGCAATAGAGGGGACAGCAGACGTGACAAGTTTGATCCACGATTTTGCGAACTTCGGAGCCAAAGCTGTACCTAGACCATTGGTTCACCTCGCATGATACTCACGCCCTAAAGGTGGAAACCTCGTTTGCTCGACAGCTATCAAGTTCTCGCCTCGTAAGGGTGCGGCCATAGTCGTAAAGATTATAAAAAGGATGTTGTAAGCTGTATCCTTTAGACCACATATCCACTTCGCACACCGTAGCTAGCCAGGTTGCGCGGGCTTCGTCGTGTTCCTGTAAGGAGTTAGTATTCGCTCCCAGGTAGTAGAGGACGCTGTGAGGTGCTAGGGACAGATGGGGGGCGGATCGGGGAGTGACAGTGGAGTTTACCCAACCGTCAACCTTTTAAACCAAACTCAGATTTGATTGCATGGTTGCCGTCGTCGGCGCACAGAAGCTTGGTTACTTTAAACTACGTGTTTAATCTCCCAGGGGTAGTGAGCCTCTTCGCGACACATTGTTCCACCGCATCAAGCACACCCGCGCTCAAGGCTCCAGGGTACGGCGACCCCAAGATTCTTAGCTATACTAACAAGCCTTAAATTTTATGTGTAGGCTACCTGTATGGTCCTCAACAATTTAAACTCACGAACGCCAGGACTTTACTATATCAAGCATGTTGAGGCGTAGACCAGCATACCTTGAATTAGCCTCTCTGTGTCCGACCGGCGGCGGATAAAGTTTGGGCAGTTCACGCTAGCACAACATGAGCTAACGCAATGCAACCTGAGTGAATGTAGGGCTAATATTAGGGTCGCGAGAGCACCCGTTCGTAAGACACGTGCAAAATCTTTGTATATTCGAGTACAATTGGGGTTAGGCGCGTGCTTACCATCAGCAAGAATCCAAGCGCCTAATCAAATTCCAGGGGATGCTATGTGAGTTCTAGTCACAAAGGCCCCAGGAATTACCCAGCGGGACTTTTTGAGGTAGGAACTGGCTTTCTCGTTCATACGACAGGATG
		</sequence>
    <sequence><taxon idref="Location_3_4_1|35.2102632167494"/>
			AATGCCCAGGCCTTCCGTCGCCGAAAAAGTAACCCAGTGCAAAAATGATCCGAGTAGCAAGACGTTGAGCCAATAAACTTTCTGCGACGCTCGGACGATCCATGGATTTATTGCTGGGCCCGAAACCTTGACGACCTCAGCCGAGTTTTGATCTGTATAGAACATTAGCGGATTTGCGATAGTTTGTTTGGCATTTACTGAGGGGCCCCGTAGCAAGCAACCGTCTAATTAATGTGAAAATAATACGCTGCCCCCGGTAGGAAATATAAACGGGTGTCACTAACGGAGTAGTGGGCTTCGAGCCTCCTTATTCCTTGTCGATTGATTATAGTTGATAGCCAGCAGTACTATAGGATCTGCCCATCGCAGCGTTCGGTGATTACATTAAATGGGGGATACAACTAGGCGGGCAAAGAATAACCGCGATTGCGCCTTTAGAACTCTCGTCCGCAGTAGATGAACTTCTACATTTAATATGAAATCAGCGACATATGGGCAGGTAGAGGTTCTTGTTAGAGTTAACAGTTGACCAGAAAAACCCATCAATGGGTAGCGTTCTATATTAATAATCATGGCAAGCCAATCCTGTTTGCCAAATTTTATGTGCACAATTGTTCTTGAGCCCTCCTCAAATGAAATAACGGAGGTATACGGCGCCACGTACGCAAATGAGCGTGGATTAGCTTGATAAGCACCCTCTTTCACCGCTTGGGGCAGATAACGTCCCCAGCGCAGGTGGGGCCTCTTCTGTTATTGTTATGTACAGGTTACTCCTTTCCCAGTGAACAGGTCGCTGAGCGAATCGTGGGCATCAGCCCTTAAAGTTAAGAAGGCTTTTGTTCTCAGTGCAATGCATGCTTAGGTTTCAAGTAAGATATGTTCTACTGATGGTATAGAGAAAAAGGTATCTATACATATCGTACGGCTGACCTGGAAGATTGTGTACACTGGCAGCCCTAATAAGTGTAGGCATATAATCCAGGGTCTCAACCTTAGACTGTAATAACAAACCATAAGGGCTTGTAAAACAACATGAATTAGTCGTGCTAGATAAAGCATATGCAAGACATGGAAAGCACTGAGTCGCTAGCAGGGGAGAAACGGACAGCTTTGCCTGGTTAGTAACCCTAGGTCATATATGGCGTTGATTACATCAGACTGCCGGATGATTTAAGTGCGCTTTAAACAGTTACTACAGAGTAATTACGGCCCCGGTAGAGGACAGCCCAGTTCGCCGGGGCAAGCGGTCTCTGTTGTCGATGGAGATCGGTTCCGTTAGATGTTCTACACCCGATGTATCACGTCGCTTGGCGGAGTAGTTTTATTACAGTAATTCGGAGCCGATTGTCTTACGTCATTTTAGGGCAGCGTGCATGGGGCTAGCATCTCATTGTTACACCTAGTTCTGTCCAAGGCACTTTAGTGCTAACTTCCTTCGGTCCGGAGTCCGCGTCAAAGAAGGGCGGTGCAGTCACTGTAAGGCTTGGGGCTGCTTCAACGATTTTATACAGGCTGGGAAATACCACCCCTGTTCCTCACGTCTCTACCGGAGTCGCGCTAAGTCACGCCGTTTCAACAACATCCTAGCGAGAACAGTCCAGGCTGGCTATCTCTGCTAGTGATGCAGCGATTGACGTGCCACCCTTTCCACCGGACAAAGCGACGGCCCGGAAGTCCTTTTTATTATTAATCTGCTTTATGGCTTAGTGCATCTCATAGACGCGGTAACAAGCCAGAGTCTGGTACCATTGCATTGATCAGCAAACCTGGAAAGCAGTTGCTCTGGATTCCACGCTGTGAGTTAGCCGCTACCCGTATTTTCTAACATTGAGTGAACCCTCTGCCAAGGGCGGTAAACAAAGCGCGATCTTGAGCTCATGTGGTCTACTGACGCCACAGTTAGCTATACGAATGGACCTACTTCGCAGGCAAGATTTTAGAGTATCCGCCACGTCAGCTCTCGTAGATCGGCTAAGTCTGGCAACTACACACGGATTACTCGGACGGCGTGAGTAGAACCGGGACGTGCCCCATGTATACATTTCTACAGGTATACGTAACACGCACCTTGTGTGCTTTCAGAACCAAGGCATCATAAGGATAGTGCATACACAAAGAACCTAATTGAAATTACGGAAGACGTTCGTGGTACCACTCCCAGAAGCTGCTTCAATGACTCTTTTCTTACTTACCGCACCTAAGAGCCGCTCCTTTCGCGTCTTTCACACACTTCGGCGGAGGATTCTACGTAGGCGGGGACCCATCTGAAATGTCCAAGATTACCCCTCATGGCCTAAACACAGCGACATTCTGCTACTCAATTGGCAGTCAACACTGCCAAATTTTGATATTCATCCTGAATGCGCATAACTAGACGCAGCTTGTATTTCGTTCGATCGTTTATTGACAGATGTAGACTGGTCCAACTATATCTCGTACTCGTAAGGCTCGAGTCCCTTCGCTGGGGTTATTATAATAATAGGCACGATCTAAGAACCGAACTCTGTGTTCTACGCCTATCCCATGGACGGCGATACCCCGCTCAACACTTAAGACATGTCTGAGGCACGCGGAATCAATGCAGGCTAATGGCCCACAGGGCCCCACGATAACCCCGTTGGTAACCACACTGGAAATCCGCTTAACACGGTGGCGGGCAGCCAGAAAAATTTTAAGAGTTTGTCAAGATGGTAGGCTCACCCTATGTCTTATTTTCGGTTTCCGGTCTGTTCCGACCGTCACCCGGTGACTAACCGTCCTGTTCTCCCAATCATACTCAGCTCCGAGCACCCCAAACGTGGTCTTGTGAGTGATCGTTGATATGGAGCGTGGGCGCGGTTGCTGATAAGCAGGTTGTGGACGTCAAGACACCGGTTCATAGTCCGCCTATTCGCACAGAAAGATATTGGACTTGTAAAGTACAGCACTTGCATCGACCACGTATTGAGGTGTGTGGTGTGGGCTCAGTTCGCAGGCCATAGTGATCCCCATTAATTCGCTACTTTCAGAGTCAGTACCTTACTGCGATGTCACGCTGGTATGCTATACGCTTGTGGGGTAATTACTCCATTTGACACGGTACTGTTTCCGTGCTAAATCTCCGCCACTGATCCGACTTATCCCAGTTTAGTACCTTCTTGTCCATGTTGGCAGGGATGCTGCATAGGACAAACGCCCTCCGAGATCTTAGACCTTAGAGCCAGGCCACCCTTAAAGTAGCGTGGCATATATTAGCGCGGTTCCCTGGCGGTACCTCAACGGCGACGCTGGTGTTCTATCGATTACGCAGTTAAACGGTTACCTCCTCTACCCAGTTTTGGGTTGCCCTCGCCGTGACAGTGGCCGCCAAAAATTCAGAATTGATTCTCGGGGTCTGTGCAAAACTGGGCAGTAGGGCGTATGCGTACCGTCACCGGACGAACTTACTCGTCCGGAGCCTGGGATTAACAGTCAATATTTGTGTCTGTCAAAGCGATGCAGCCCTGGTGTTCAGTTGGACCCAAGTGTATGAGATAGAGTAGGCCGTCACGATGATAGGGCCGGCCAATGGACGCAACGGTATGTCAGCAACTTCAGTTTGAGCCAGTAGCTATCCACAGTAAGTCGCGGATATTCTCGAATGAGGGTACTAAAGGCAAGCCGGATTACCCTCTTTAGTTTCTCAATGCGTTAACGGTGGATCTAGTGAAACTCACCTCTGAATTAGCCGCGTAGGCGAATTGCCTCCTACATCACCGGTACCCCGACTCGCCCTGCGCCAAGTAACCCGAAGGAATCTTGCCTGTAGGATCATGTGGCGGGGAGGAAGAAATTACGTTTATCGCCAAGCAGCTGCCTTGCACAGTTATCTATTAAGGCAAGTCTAAAGGGCAGCGATCCGGTTCCAGTGTCGCGCTCTGGAATGAAAACAGTCGCTGACTGTGTGCGATGACGCAAGTTGTCTGAGACGCGGGGGGCGCAATCGTGCAGTGTATATCTGACGCTTGCTGAGCGATAGCGCCTGTATGACAGGCTCCTCGCAGGTCACTGTAAATGTCTTCCGCATAGAGTTAAGTTAAAAGCGCTGGAGAGATGAGCATACACGTATTATGCCTGCCTGCTATTACCACGGTTGTCGTTGGTGGTGCACAGGTTGAAAGCTTGGCCGCCAAAATAGCATGCCATAATTACCTAGAAAATTAACGAGAAGACTTCGAGAACCGCAGCCGCATAAACACTACCCCGACGCACTGCGAAGGGCTCAATTTTGCAAGTCGATTGCTCCGGCTGACCGATCTGGGCAACGGGCACTATAGGGTGGACGCCCGACTCCGGCGAGGTGTCATACGAACGGCTAACGAGATACCCAGGTTCAGGCCGGTAGTCCTTAGTTAGGCGGGTTATTGTATTGGACTCCCACTGTCGGGACCAACACTCGGCCAGGGGTTCGATGGCAAAGGCGAGCCCTCCCATTCGTAGTAAAGCCGAGCGTGACTAATGTCAGGGGCAACCGTCTTGTTTCGACGTAAACCGTCCAGTTGTATCCTTTCACTCGCGGCATAGCTCCAGTAGTACAGGAGGACTCTCCAACATCGTTTGTAGATTGGCCCGGACGTACCTTCCTTTGCATCACCAAACTCGGTAAACACAAAATTCGGATCAATTATCTTCTAGCAACAATCCCCGTCTCCCGAGTACCGCAGCTCATCGGGTCGTACTAGCTTGATTCGGGATGAATGTCCTTGCTATATGGCGTTTACTCCGGACATTGCTGCTTTGAAATACGATAACACCTCGGTGGTTTAGCTTGTTTGAGTGATGGTGGGAGGGTGGCAGAAGAATGTCTTATCTGTGGCGGTTGTTCTGCTTGACGTTCCCCCGCGGGGATACTCGGGATCATCACGTGAGTAAATAGTTGCAGTCAGGCCACTCAGTGAAAGTCAGACAATGTGATGCTCCAAGTCACTCAAGTCAATTTATAGGGTCATACTTGTATCAAGAGTGATCCATCGCCAGTTGAGGTCGATGTCCCCATGTTATCGTGCAGGAAACTTATATCGCTGTGGTGCATACGATGCTCGGCTCAGAATCTCGGATACGCGGGGTTCAGAACCTACTAGTTATAACCTCGCTAGTAGGGTAGAGCTCGTGAGTCTCGGTTCAACGATGCCGCGCCATACCTAGTCCAGGCAGCCGGTATCTTCAAGAAGAGGCGGGAGAAACGGGTCTGTGTCCGGTAGCAGGATGAGGCGGATAGTTAGTGATGGGGACTAGAGTCCCATGTTTCAAGCTACTGAAAATCTGGAAAATGCGAGGAGGAATCAATCAAGAATAGTACACTTGTTGTTCTGCCGCCGGTCGACAAGGTCGGGGTGGACGTACAGGCTGTCCCCTTAAAGCGATGGCTGACCTCGACCGGTAGCCGCACTACTGGGGAAAGCTTCGCTAAACCTAGTACTGAAAGATGGTAGCTTAACGATTCCCCGTACCCTGGCTCCTGGGTCTCAAAATGTCCTTGCGTTGATCCTCCGCATCGTTACGGCTCGCTGATTTGAACGCGTCCGGGACTCTTGTACAAACTAATGTATTTCGGTGTTGATCCTGCATTCCGACTCCCGGCGTGCGGACACAACTGTCTGCACCGGCCACGTTGTATACATCGCTTAGCCACCGTATCTGACTCAGCTGTAAGTCCAGCTGGCCACGAAAGGAAATTCACCATCAGCAACGGGTGCCCGGTATAATAGATACGGCCATAAAACGTGATCAGACGCGGGACGGGTATTCAAATGTTACGGCACTGTTCTCCACCGACAGATAGAGGTACCCGTTTATAACAACTTTATAGCAGAGTAGCTGTTGGCCGTCTCGAACTGACGAAGTAGTTCGAGCTTGGTACTACAACTATGGCACTCCGTGGAGGGACCACAAGGCGCAGGGTAATGTCACCGAAAGAGCACTGTGATCAAAGCTGCAGGACGGTTTTCCCGACCAATGATCCATAAGGAAGGAGAGGCGACGGCCCTGGTATTGCTCCGACAACGCTTCCCACTGCACGCATGCCTCAGTAAAGTTAAAAGGCTAATCTACTTGGAACAAAGATAGTACAAGGCTGAGTCGATGTATGCCTAGTTGTAATCGGTAGTTCGCATTTTTTTGGCAAGCCTAAGTACTCGGCTCGCTTTAGAAGGACTCCCATGGATGGGTTTATGATAGTGTCTAATCGAAGCTTGGTATGAACTGTTCGGAGGATACTGGGACGACCAGAATAGTGACGTGATCTAGAAGTACACCGGCTCGACGACATAAGACATTCGGGACGGGATCCCGCCAGGAGATCACCCGGGGACCCGGGAGCTGCAACACATGACATAGCATGTAGTAGGCCTATTATCACGTAAATCGTTTGCCCGGGCTTATTATAAGGAACGCTTCAACGTTTGTCATTGGTGAATGACTTAAGGTCGGGAATGGGTGGCTGATCATGCAGCCACTGGGAACTGATGACCGTCCATGTACTTGTATCTGCAGTGAATAAGCATCTCGCGCGCACAAACCTTCAGTCTACAGCCTCGTACCCCTCCCTTGAATCCGCTCTGAGTTTAGCTCCGTCAGGTTTTTACTGGTGGCTTAGGTACACTACTACTACGCCACTGGAGCACGGGTTTCTCGTACGGGAACCCCGAGGTGCAGGTCCAAAGGAAGCTCGACCTACTACTAACACTAGGTATAGCCCTAGCCTGCGGTTAACGCGTAGCATTTTGGTCGCTCCTATGTATCGCGCCGGGCACTCCCGTCACACGATGTAAACTCGTCCGGCGCTGCTGCGGTCTGAAGTGGGAACGAGTTTATCCTTATGAAAAATGGCAGGGTGTTTCTTGTGGGTTATATGCAGTCACAAGCTCACCGCCTCCCGAAAGACGTCGTATTTGGTTTGAATACAATGAGTGTATAAGCTGAATCGCAATATCCACAATAGTTAGCTGATGGACAACCACTGAGTGTAACCCTTCGCTATGGTTGCCATCCTCCTGCACATAAATAAATTGCAAGCGTCCGCATTTCACGGTTGATGACAGCAAGTTGAATTGCGTACGAGCAGCGGCCGCCTCGACGTCCGTTATCCGTTTGCCCACTTTATAAGTCTGTCCGTCACTCGAGATTTAGCCCTATTGGGCCCACTCACTACAATCTCCGGCGCGTATCAAATACCTTGCAGTCTACTGTCTATTATGGAGGAATATTCCAACAAGAGTCTCTTTATTTCTTAATCCCGTTAGCATACATGTTAGTTCAAGCGCAGGCAGGCTCAGTGGGGTTTTGCACGGCCGAACCATAACGTCTAGACCGGCCCCTCACCAGTCCTCCCAATCTGCTCAGGCACTATGTCTTTCCTGCGTAATGAAACGGGCGCCTTCACTCCCAGCTGACGAAAGAGGCATATAGCTTTTTCGACCCCTCTATTAGGTCTTTTTTAGGTCAATCTCTAGTACTCTTAGCGCGAGCTCTCACTCACGCTATCTAGATCATTTCGGGCAATCCGGGTCCAAATACCAGTAGAAGTCTACTGTTACCCGGCATGGGAGTCTGAGAACCGGAACTGTCAGGTATTACATCGCACTACTACTGTGTGGCGGAAATTCTAGATTTGCGGGACACAAACGGCAGGGACGTAGTGACCAACGCGCCTGACCCTGGCGACCAATACCTAGAGAGAACATGACGGTGCTTTACGAGTATTTAGGCTTTTTTCCCCTTTGATCAGTGATGTCCAAACAGGGATACCGCCTTCCGTAACCGTGAATACGTTCCATAGATTGTTGTGGACAGAGCATCGAGCATCCACGATTTGTCAATTTTGCACGCATATTGGATCCCGCGCTTAGCGGCCTTCTTCAGTTCAATGGTGCAATGACTGCAACCAAGACTATGTTGCCTCCGTAGGAGATCTGGTCAATTGCTTAGGGGGCTCACCAAGATCTCGATACGCCCCTCGCGTGCAGAGGTGGATCGGACGAGTAAGGATCAGTCGGCCTAAATAGCAAGCTGGTGAGTTTTACACCATTCTCTTCCCTACGCATGTGATGAGCAAGGAGGTATCATAAAACTTAAGTGTAACTTGTTGGCATCCAAGCCATAAAATCCCTCTTCCCTAATATGGAGGGACAACTCGCGCTATCCGCGTCGAGTAGCCATCATTTGCAGTCGTAGTTAGGTCGGACCCTATCACAGACATCGGACAGGAGTCACCAGACAGTCTCTATATCTTTATCGGCTTCCACCGATCCTAGACTACCCTTGTAAGAGTGGATGTCGTCTGACAAGCTACACCACCAAGAAAGGGGCGGAACCTACAGACGGCGCGCCAGCTCATCTCAGCTACGGACCTGCACCTGTGCGGGCATTCACTACCAGTAAGACTGCCTAGAGGCCTGCTCTTTGTGAACGAAGGTTATGGACGTTTCGAGACTCAAGTGTGCCTAATGTGGGTCTAAATTCCCTTTTATTTAGTCTTAGTGCTTTTAAGTATATGTTGAGTAAGGTCGCAACCATGGCACTAGGGGGGACTATTGAGTGGTCTCGAAGCGCGTTTGGAGAAACATATTATGTCAGTCTGCCTAGCCCGGCAGATATACGCGTCAATCCCTCTATTAGGCGTCCGCTTGTCTGAGCAGGGATTTAGAACCAACCACCGCGCTTGGTGTGTGGTTTCCACTCCCCCCCGTAATCAACGAGCCTCGCCACCCGTTAAGTGCAGTGACTCGGAGAAGCCTAAATGAGACGGCGCGCGGGACTAGAACCTACGCGACAAATGCGCGGTGCTCCGCTCGACTGTAGCCTGTATTTAGCTCAACCAACGTAAAGAGGTAGAACACCATCTTGGTGTGATGACTACCGTCGAATTACACGCTCTGTACATTGGAGTATATCGATATTTTCAAATCCATGTGGGATTGAACGGCGCGTACCAAGGAGCGAGGATATGTCTCCTGTCCCGCTCCAGACAATCGATTGAACTATTTGGCGATTTACCGGTCGATAGACGAGATTTCTAGTTCCGTTGTTATGGAAACTCGGACGGAGCTAACGAAACTCACACACAGGGCGGTGGAGGTGTCCCAAAGAAACTGATCGCATTGCTTTCACTCGAGCATCGAGGGCCTATCTCCGGCGCGGCCCCCGACTCTAGAAGAACCGTGAGCCTCAGAGTATGCCCTGGTAGTAACCACAAGCACCCTCAGTTCACCGGAAGGTGATTATTTCAGCTAAACTCTCCTCTTATAGTGTATCCGGATGGACACAGGCTGAACACGCTTTCCACCTACGCGTTGATATCCTCCGAGGAGGCTCCGCATTACGATGTTCGCTAAACCTTGGTGCTCGATTAAGTCTATAGGGAGCTGCACCAGCAGGTAAGTAGCTTGTGATCTTTGCTACAGTCGAGTTCCGACTTAGTCTTTGTCGAGAAGTTAGGATAACCAGTCCGGCGAGCGAACTTTTTTGCTGCCGAAAATTGCAATATATTTGCGATGCAGTGTGTGCCTACGGTGTAGATGTCGTTAGTGCGACGTATCACACCCCTTGTGTGTAAGCGATAGCTAGACGCTTGGTACTGCTATCGCAAACCTTTTTGTCGCCTGCACAATGCGCGATCACTTTCGTGGCGACCAGGGCGCTGAGCGCCAGAAATGCTGTACCGCTGGCCAGGTACATGCGGTATTAGCGAGACTGGTACGTTTTTCTCCACTCATCCATTCAAGCTCGGAGTAGAACGATTCGTACTCCGTTATCGAACGCTTAGTAATCCAAGGGAGACAAGTATTAAAATCTGCTCGGGTAAAAAGAAAGCTTAGATTCTACTGGAAACGTACGCGCTACCAGCCCGCCTAACTCTACGCTCCCAAATGCGTCCTGATTTGGTGCAGCACATGCTCGAGAAATTACTGCAACATTACATATCCTTCGGAATTGAGTTTCAAGAACTTTGTCGGTACGACATTTTTGAAGGACAAATCGGGTGGAAAGAGACCGAGTTCTCCTTAACCTTAGGACGCCCTTCCAAATGTGACATGCAAATATCGTCTCGGGAAAGGCTCACCTTAGGGGATTGTCAGCGACGCTTTTACAAGTTCAATACGACGTTGTTGAGGAGGGTAACATATGAGACTCTAGTAGCCTCTTAATGTGCACGCGCCGACTGCGGTTATCGTACGATGTGTTATTATACTCCCTCGATTCATATTACCACGAAAGGCGTTGCGGCATTTTTGAACTAAGAAGCTGACCTGCCCGTTGCATTGTCAATAGGTGGCGAAAACTCGGGTGAATACGTCTGTGTATGGTGATAGGAGTAGGCCTGAGTGGCATTACCGGTAACAACCTTCTATCTACCTAAGCAATTATCCGATCGCTGACTTTGCCCTAGAGCATGACCGTCCGAAACAGTCAAATTTATCCTGCAGCCCGGTATGTACTACACGCCTTATCTAAAGGATTGTTCGATCGGCAATTATTGCTCATTGGAATATTCTGTCTGCATATAAGGCAACCCCCACGGCATTACCGTAAAAGCGGCAGATGTACTCCGACCTATAGAAGATCTATATTAATTCCTTCACTCCGGGCACGATTCCCTTGGCGCGTTGAAAAAAACTTAGGCCTTCCTGGAGCTATAGAAACGGCTTTGGACGAGCCGAGATGGAAATGATAGGGCGGCCTCACATAGCCCCAAAATTAGCGTTGAGTAATCTATAGCGGGGCAATCCGAAGACTTGCCGAGTACTTGTATCCCGCTGTACTTATTAAGATCACGTGTACCGGGGTTCCAGCGCTTCTCTGAAACGTAGTCCCAATTCGGCACGCATCCTACGCACCACAATTTTTCGTACCGCGTGCAGGACTTCTGGCAGCATACGGTAGTGCGTAGTCAATGTTTCGGGCTCCTCAAATACCATTAGCCGGGCGACGCTACCCTTAGTATTATCCCTGTATCGTTTTAGCGGCAGGCTCAAAACACCGTCTTACACGTGTGAACTCATCAAAACAAGAGGGACGCGTTGACGGATCGGCTTTAGCACGCAACTTAAAGAATTCCGGGTTATCCTTAGGAGCAAGAGCTATGCAGGACAGAGTGGTGACCATGGGTGCGCCATTCAAGAATGCTGATGAATAGACAGTACTTTTGGAGCTATCAAGCCCCAAGCGGACTTAGTATGGAAAAATAGCACGACTCAGAACACTCGGATAAGATTAGGTGGCTAACCTCTAGTCCAGCGTCTCCGGGGTCGATGAAAGAAGCTTCCCATCACAGTATGATAATTGGGCGACGGCCGGGGCTTTCTCCCTAATGGGAGATTTGTTGCCAATGGAGTGTAGAAACCGCGGCGGGCTCAGTTTAATTAACTAGACAGGTCCGGTGCACACCCCAAAGGCTCAGGGTCTACAACCGCGGGGTGCGTTCGATCGAATGGAAAGCTGAGCGGTCTTCACGGAGCAGAGTATCCAGTTCAAAGCTCCCCAGTAAATATGCGTGTACCCAGGTGCCCGGGGTGCTATGTGGAGTGGCGCTGCCAACAAGCCTGTCGATTCATAGCATTAGGTTAATAGTGGCCTGTAGAGGTATTAATTTGAGTGGCTTGATCTAACAGACTCAAAGATCCGCTTATCACCATCGGACGTATCGCCACGCTGGTGCGCTGGTTGACCTCCAAGTTTTACAATTAAGGTCTTTATCCGTGTTGAACCACGTTGCTATCAATATCCTGCACAGAGGATTTGAAAGTCAATTTCCACGAGAGACCGTCGTCACCTTGTCTAAATGAGGTTACCTTCACACCCGCAGCTATGGCAAAACCGAATCAGGTGGTTGTATGGACATCCTAGTGTGTACGCGGCACCCATAGATTTCTCAGAATGACGGTAACGCCTCGGAGTGTCTGATATGATTCATGTTATATCACGGCCGAAACGGATGGACCCTCTGAAAGGCGACTTGTTGCGGAGGAGCGTACCTAGTTACTTAATGTCGCGCATGGCACGTGGCTCGGCGCGCCATAGTACAGGAAAACGGGCACTCCCTCCAATAATCACGCCAGACGGAGTCTTTCCAATTTGTTCAGTGGGTTGGAATACAATGCACTTTCTTTTTTGGGTATATTGAAGTTTCTTGCCACTACTGCTGGCGGCTAATCCAGTTTAGCGCACAAGTTTTGCTGGTTATAGGCGTACTCCAGTTAATGTAGACCATCGGATACCACGTGAGGCGGATGGGTAATGCTAGTAACATTCCGCCGCTAGGAGACAATGTGATCCGGCAGACGGATTAAGAGGTAGACCGCCCCCACGGTGCACACGGCTTTGCCTTTTACGGATGTACATGGCCTGATAGTCGGGCATGAGGCGGGATAGTGCCGTCTGCTGCCCCATTGAGCAATGGAGGAAATAACGATATTCCGGATACCCGTCAAAAACCCAGATCGTACTGAAGCGTGGTGCGTTTCATGCAGATGCGTAATGGCAGATGAACTAGCGCGGATAGGTCAATGAATTTCGGCAGCGACGTGTACTACGCGCCACGACTTAGGGTGTCTAAATGTCCCGACGTTTGGCATCACGGGAAGTGAGGACGGAAATTACAAGTCTGGGTCGCCCCGCACAAAGATGTCCCCTATGAGACCATCCGTCTACCTTGTGTTCGCTCTTTCTCTGCGTACTACCTACATATCCCAATTCCGTGGAATGATGCTGGGCACTGCTGTGATGCTCTTCTAAACGATTTTAGCAAATTGCTTTCATTATACAAGCCAGCATAGTGTTGCGGCAAGAAAGCACAGTAGATCTGGCAGCTGGCAAGTCCCCCAGCATACTACTAGTTTAGGAGGAACGTGATGGTGTGTCGATCTACACGTAGATGACATTCCACTATAGTTCGGCTGAGGTGGCACCAGTCATGAACGAATCATGTAATGGGTTGTGCATATACATCGGTTCCAAGGGAAATAACCTTCATGGGTGGAAGGCAATAGAGGGGACAGCAGACGTGACGAGTTTGATCCACGATTTTGCGAACTTCGGAGCCAAAGCTGTACCTGGACCATTGGTTCACCTCGCATGATACTCACGCCCTAAAGGTGGAAACCTCGTTTGCTCGACAGCTATCAAGTTCTCGCCTCGTAAGGGTGCGGCCATAGTCGTAAAGATTATAAAAAGGATGTTGTAAGCTGTATCCTTTAGACCACATATCCACTTCGCACACCGTAGCTAGCCAGGTTGCGCGGGCTTCGTCGTGTCCCTGTAAGGATTTAGTATTCGCTCCCAGGTAGTAGAGGACGCTGTGAGGTGCTAGGGACAGATGGGGGGCGGATCGGGGAGTGACAATGGAGTTTACCCAACAGTCAACCTTTTAAACCAAACTCAGATTTGATTGCATGGTTGCCGTCGTCGGCGCACAGAAGCTTGGTTGCTTTAAACTACGTGTTTGATCTCCCAGGGGTAGTGAGCCTCTTCGCGACACATTGTTCCACCGCATCAAGCACACCCGCGCTTAAGGCTCCGGGGTACGGCGACCCCAAGATTCTTAGCTATACTAACAAGCCTTAAATTTTATGTGTAGGCTACCTGTATGGTCCTCAACAATTTAAACTCACGAACGCCAGGACTTTACTATATCAAGCATGTTGAGGCGTAGACCAGCATACCTTGAATTAGCCTCTCTGTGTCCGACCGGCGGCGGATAAAGTTTGGGCAGTTCACGTTAGCACAACATGAGTTAACGCAATGCAACCTGAGTGAAGGTAGGGCTACTATTAGGGTCGCGAGATCACCCGTTCGTAAGACACGTGCAAAATCTTTGTATATTCGAGTACAATTGGGGTTAGACGCGTGCTTACCATCAGCAAGAATCCAAGCGCCTAATCAAATTCCAGGGGATGCTATGTGAGTTCTAATCACAAAGGCCCCAGGAATTACCCAGCGGGACTTTTTGAGGTAGGAACTGGCTTTCTCGTTCATACGACAGGATG
		</sequence>
    <sequence><taxon idref="Location_4_3_1|38.188724566470825"/>
			AATGCCCAGGCCTTCCGTCGCCGAAAAAGTAACCCAGTGCAAAAATGATCCGAGTAGCAAGACGTTGAGCCAATAAACTTTCTGCGCCGCTCGGACGATCCATGGATTTATTGCTGGGCCCGAAACCTTGACGACCCCAGCCGAGTTTTGATCTGTATAGAACATTAGCGGATTTGCGATAGTTTGTTTGGCATTTACTGAGGGGCCCCGTAGCAAGCAACCGTCTAATTAATGTGAAAATAATACGCTGCCCCCGGTAGGAAATATAAACGGGTGTTACTAACGGAGTAGTGGGCTTCGAGCCTCCTTATTCCTTGTCGATTGATTATAGTTGATAGCCAGCAGTACTATAGGATCTGCCCATCGCAGCGTTCGGTGATTACATTAAATGGGGGATACAACTAGGCGGGCAAAGGATCACCGCGATTGCGCCTTTAGAACTCTCGTCCGCAGTAGATGAACTTCTACATTTAATATGAAATCAGCCACATGTGGGCAGGTAGAGGTTCTTGTTAGAGTTAATAGTTGACCAGAAAAACCCATCAATGGGTAGCGTTCTATATTAATAATCATGGCAAGCCAATCCTGTTTGCCAAATTTTATGTGCACAATTGTTCTTGAGCCCTCCTCAAATGAAATAACGGAGGTATACGGCGCCACGTACGCAAATGAGCGTGGATTAGCTTGATAAGCACCCTCTTTCACCGCTTGGGGCAGATAACGTCCCCAGCGCAGGTGGGGCCTCTTCTGTTATTGTTACGTACAGGTTACTCCTTTCCCAGTGAACAGGTCGCTGAGCGAATCGTGGGCATCAGCCCTTAAAGTTAAGAAGGCTTTTGTTCACAGTGCAATGCATGCTTAGGTTTCAAGTAAGATATGTTCTACTCATGGTATAGAGAAAAAGGTATCTATACATATCGTACGGCTGACCTGGAAGATTGTGTACACTGGCAGCCCTAATAAGTGTAGGCATTTAATCCAGGGTCTCAACTTTAGACTGTAATAACAAACCATAAGGGCTTGTAAAACAACATGAATTAGTCGTGCTAGATGAAGCATATGCAAGACATGGAAAGCACTGAGTCGCTAGCAGGGGAGAAACCGACAGCTTTGCCTGATTAGTAACCCTAGGTCATATATGGCGTTGATTACATCAGACTGCCGGATGATTTAAGTGCTCTTTAAACAGTTACTACAGAGTAATTACTGCCCCGGTAGAGGACAGCCCAGTTCGCCGGGGCAAGCGGTCTCTGTTGTCGATGGAGATCGGTTCCGTTAGATGTTCTACACCCGATGTATCACGTCGCTTGGCGGAGTAGTTTTATTACAGTAATTCGGAGCCGATTGTCTTACGTCATTTTAGGGCAGCGTGCATGGGGCTAGCATCTCATTGTTACACCTAGTTCTGTCCAAGGCACTTTAGTGCTAACTTCCTTCGGTCCGGAGTCCGCGTCAAAGAAGGGCGGTGCAGTCACTGTAAGGCTTGGGGCTGCTTCAACGATTTTATACAGGCTGGGAAATACCACCCCTGTTCCTCACGTCTCTACCGGAGTCGCGCTAAGTCACGCCGTTTCAACAACATCCTAGCGAGAACAGTCCAGGCTGGCTATCTCTGCTAGTGATGCAGCGATTGACGTGCCACCCTTTCCACCGGACAAAGCGACGGCCCGGAAGTCCTTTTTATTATTAATCTGCTTTATGGCTTAGTGCATCTCATAGTCGCGGTAACAAGCCAGAGTCTGGTACCATTGCATTGATCAGCAAACCTGGAAAACAGTTGCTCTGGATTCCACGCTCTGAGTTAGCCGCTACCCGTATTTTCTAACATTGAGTGAACCCTCTGCCAAGGGCGGTAAACAAAGCGCGATCTTGAGCTCATGTGGTCTACTGACGCCACAGTTAGCTATACGAATGGACCTACTTCGCAGGCAAGATTTTAGAGTATCCGCCACGTCAGCTCTCGTAGATCGGCTAAGTCTGGCAACTACACACGGATTACTCGGACGGCGTGAGTAAAACAGGGACGTGCCCCATGTATACATTTCTACAGGTATACGTAACACGCACCTTGTGTGCTTTTAGAACCAAGGCATCATAAGGATAGTGCATACACAAAGAACCTAATTGAAATTACGGAAGACGTTCGTGGTACCACTCCCAGAAGCTGCTTCAATGACACTTTTCTTACTTACCGCACCTAAGAGCCGCTCCTTTCGCGTCTTTCACACACTTCGGCGGAGGATTCTACGTAGGCGGGGACCCATCTGAAATGTCCAAGATTACCCCTCATGGCCTAAACACAGCGACATTCTGCTACTCAATTGGCAGTCAACACTGCCAAATTTTGATATTCATCCTGAATGCGCACAACTAGACGCAGCTTGTATTTCGTTCAATCGTTTATTGACAGATGTAGACTGGTCCAACTATATCTCGTACTCGCAAGGCTCGAGTCCCTTCGCTGGGGTTATTATAATAATAGGCACGATCTAAGAACCGAACTCTGTGTTCTACGCCTATCCCATGGACGGCGATACCCCGCTCAACACTTAAGACATGTCTGAGGCACGCGGAATCAATGCAGGCTAATGGCCCACAGGGCCCCACGATAACCCCGTTGGTAACCACACTGGAAATCCGCTTAACACGGTGGCGGGCAGCCAGAAAAATTCTAAGAGTTTGTCAAGATGGTAGGCTCACCCTATGTCTTATTTTCGGTTTCCGGTCTGTTCCGACCGTCACCCGGTGACTAACCGTCCTGTTGTCTCAATCATACTCAGCTCCGAGCACCCCAAGCGTGGTCTTGTGGGTGATCGTTGATATGGAGCGTGGGCGCGGTTGCTGATAAGCAGGTTGTGGACGTCAAGACACCGGTTCCTAGGCCGCCTATTCGCCCAGAAAGATATTGGACTTGTAAAGTACAGCACATGCATCGACCACGTTTTGAGGTGTGTGGTGTGGGCTCTGTTCGCAGGCCATAGTGATCCCCATTAATTCGCTACTTTCAGAGTCAGTACCTTACCGCGATGTCACGCTGGTATGCTATACGCTTGTGGGGTAATTACTCCATTTGACACGGTACTGTTTCCGTGCTAAATCTCCGCCACTGATCCGACTTATCCCAGTTTAGTACCTTCTTGTCCATGTTGGCAGGGATGCTGCATAGGACAAACGCCCTCCGAGATCTTAGACCTTAGAGCCAGGCCACCCTTAAAGTAGCGTGGCATATATTAGCGCGGTTCCCTGGCGGTACCTCAACGGCGACGCTGGTGTTCTATCGATTACGCAGTTAAACGGTTACCTCCTCTACCCAGTTTTGGGTTGCCCTCGCCGTGACAGTGGCCGCCAAAAATTCAGAATTGATTCTCGGGGTCTGTGCAAAACTGGGCAGTAGGGCGTATGCGTACCGTCACCGGACGAACTTACTCGTCCGGAGCCTGGGATTAACAGTCAATATTTGTGTCTGTCAAAGCGATGCAGCCCTGGTGTTCAGTTGTATCCAAGTGTATGAGATAGAGTAGGCCGTCTCGATGATAGGGCCGGCCAATGGACGCAACGGTATGTCAGCAACTTCAGTTTGAGCCAGTAGCTATCCACAGTAAGTCGCGGATATTCTCGAATGAGGGTACTAAAGGCAAGCCGGATTACCCTCTTTAGTTTCTCAATGCGTTAACGGTGGATCTGGTGAAACTCACCTCTGAATAAGCCGCGTAGGCTAATTGCCTCCTACATCACCGGTACCCCGACTTGCCCTGCGCCAAGTAACCCGAAGGAATCTTGCCTGTAGGATCATGTGGCGGGGAGGAAGAAATTACGTTTATCGCCAAGCAGCTGCCTTGCACAGTTATCTATTAAGGCAAGTCTAAAGGGCAGCGATCCGGTTCCAGTGTCGCGCTCTGGAATGAAAACAGTCGCTGACTGTGTGCGATGACGCAAGTTGTCTGAGACGCGGGGGGCGCAATCGTGCAGTGTATATCTGACGCTTGCTGAGCGATAGCGCCTGTATGACAGGCTCCTCGCAGGTCACTGTAAATGTCTTCCGCATAGAGTTAAGTTAAAGGCGCTGGAGAGATGAGCATACACGTATTATGCCTGCCTGCTATTACCACGGTTGTCGTTGGTGGTGCACAGGTTGAAAGCTTGGCCGCCAAAATAGCATGCCATAATTACCTAGAAAATTAACGAGAAGACTTCGAGAACCGCAGCCGCATAAACACTACCCCGACGCACTGCGAAGGGCTCAATTTTGCAAGTCGATTGCTCCGGCTGACCGATCTGGGCAACGGGCACTATAGGGTGGACGCCCGACTCCGGCGAGGTGTCATACGAACGGCTAACGAGATACCCAGGTTCAAGCCGGTAGTCTTTAGTTAGGCGGGTTATTGTATTGGACTCGCACTGACGGGACCAACACTCGGCCAGGGGTTCGATGGCAAAGGCGAGCCCTCCCATTCGTAGTAAATCCGAGCGTGACTAATGTCAGGGGCAACCGTCTTGTTTCGACGTAAACCGTCCAGTTGTATCCTTTCACTCGCGGCATAGCTCCAATAGTACAGGAGGACTCTCCAACATCGTTTGTAGATTGGCCCGGACGTACCTTCCTTTGCATCACCAAACTCGGTAAACACAAAATTCGGATCAATTATCTTCTAGCAACAATCCCCGTCTCCCGAGTACCGCAGCTCATCGGGTCGTACTATCTTGATTCGGGATGAATGTCCTTGCTATATGGCGTTTACTCCGGACATTGCTGCTTTGAAATACGATAACACCTCGGTGGTTTAGCTTGTTTGGGTGATGGTGGGAGGGTGGCAGAGGAATGTCTTATCTGTGGCGGTTGTTCTGCTTGACGTTCCCCCGCGGGGATACACGGGATCATCACGTGAGTAAATAGTTGCAGTCAGGCCACTCAGTGAAAGTCAGACAATGTGATGCTCCAAGTCACTCAAGTCAATTTATAGGGTCATACTTGTATGAAGAGTGATTCATCGCCAGTTGAGGTCGATGTCCCCATGTTATCGTGCAGGAAACTTATATCGCTGTGGTGCATACGTTGCTCGGCTCAGAATCTCGGATACGCGGGGTTCAGAACCTACTAGCTATAACCTCGCTAGTAGGGTAGAGCTCGTGAGTCTCGGTTCAACGATGCCGCGCCATACCTAGTCCAGGCAGCCGGTATCTTCAAGAAGAGGCGGGAGAAACGGGTCTGTGTCCGGTAGCAGGATGAGGCGGATAGTTAGTGATAGGGACTAGAGTCCCATGTTTCAAGCTACTGAAAATCTGGAAAATGCGAGGAGGAATCAATCAAGAATAGTACACTTGTTGGTCTGCCGCCGGTCGACAAGGTCGGGGTGGACGTACAGGTTGTCCCCTTAAAGCGATGGCTGACCTCGACCGGTAGCCGCACTACTGGGGAAAGCCTCGCTAAACCTAGTACTGAAAGATGGTAGCTTAACGATTCCCCGTACCCTGGCTCCAGGGTCTCAAAATGTCCTTGCGTTGATCCTCCGCATCGTTACGGCTCGCTGATTTGAACGCGTCCGGGACTCTTGTACAAACTATTGTATTTCGGTGTTGATCCTGCATTCCGACTCCCGGCGTGCGGACACAACTGTCTGCACCGGCCACGTTGTATACATCGCTTAGCCACCGTATCTGACTCAGCTGTAAGTCCAGCTGGCCACGAAAGGAAATTCACCATCAGCAACGGGTGCCCGGTATAATAGATACGGCCATAATACGTGATCAGACGCGGGACGGGTATTCAAATGTTACGGCACTGTTCTCCACCGACAGATAGAGGTACCCGTTTATAACAACTTTATAGCAGAGTAGCTGTTGGCCGTCTCGAACTGACGAAGTAGTTCGAGCTTGGTACTACAACTATGGCACTCCGTGGAGGGACCACAAGGCGCAGGGTAATGTCACCGAAAGAGCACTGTGATCAAAGCTGCAGGACGGTTTTCCCGACCAATGACCCATAAGGAAGGAGAGACGACGGCCCTGGTATTGCTCCAACAACGTTTCCCACTGCACGCATGCCTCAGTAAAGTTAAAAGGCTAATCAACTTGGAACAAAGATAGTACAAGGCTGAGTCGATGTATGCCTAGTTGTAATCGGTAGTTCGCATTTTTTTGGCAAGCCTGAGTACTCGGCTCGCTTTAGAAGGACTCCCATGGATGGGTATATGATAGTGTCTAATCGAAGCTTGGTATGAACTGTTCGGAGGATACTGGGACGACCAGAATAGTGACGTGATCTAGAAGTACACCGGCTCGACGACATAAGACATTCGGGACGGGATCCCGCCAGGAGATCACCCGGGGACCCGGGAGCTGCAACACATGACATAGCATGTAGTAGGCCTATTAGCACGTAAATCGTTTGCCCGGGCTTATTATAAGGAACGCTTCAACGTTTGTCATTGGTGAATGACTTAAGGTCGGGAATGGGTGGCTGGTCATGCAGCCACTGGGAACTGATGACCGTCCATGTACTTGTATCTGCAGTGAATAAGCATCTCGCGCGCACAAACCTTCAGTCTTCAGCCTCGTACCCCACCCTTGAATCCACTCTGAGTTTAGCTCCGTCAGGTTTTTACTGGTGGCTTAGGTACACTACTACTACGCCACTGGAGCACGGGTTTCTCGTACGGGAACCCCGAGGTGCAGGTCCAAAGGAAGCTCGACCTACTACTAACACTAGGTATAGCCCTAGCCTGCGGTTAACGCGTAGCATTTTGGTCGCTCCTATGTATCGCGCCGGGCACTCCCGTCACACTATGTAAACTCGTCCGGCGCTGCTGCGGTCTGAAGTGGGAACGAGTTTATCCTTATGAAAAATGGCAGGGTGTTTCTTGTGGGTTATATGCAGTCACAAGCTCACCGCCTCCCGAAAGACGTCGTATTTGGTTTGAATACAATGAGTGTATAAGCTGAATCGCAATATCCACAATAGTTAGCTGATGGACAACCACTGAGTGTAACCCTTCGCTATGGTTGCTATCCTCCTGCACATAAATAAATTGCAAGCGTCCGCATTTCACGGTTGATGACAGCGAGTCGAATTGCGTACGAGCAGCGGCCGCCTCGACGTCCGTTATCCGTTTGCCCACTCTATAAGTCTGTCCGTCACTCGAGATTTAGCCCTATTGGGCCCACTCACTACAATCTCCAGCGCGTATCAAATACCTTGCAGTCTACTGTCTATTATGGAGGAATATTCCAACAAGAGTCTCTTTATTTCTTAATCCCGTTTGCATACATGTTAGTTCAAGCGCAGGCAGGCTCAGTGGGGTTTTGCACGGCCGAACCATAACGTCTAGACCGGCCCCTCACCAGTCCTCCCAATCTGCACAGGCACTATGTCTTTCCTGCGTACTGAAACGGGCGCCTTCACTCCCAGCTGACGAAAGAGGCATAAAGCTTTTTCGACCCATCTATTAGGTCTTTTTTAGGTCAATCTCTAGTGCTCTTAGCGCAAGCTCTCACTCATGCTATCTAGATCATTTCGGGCAATCCGGGTCCAAATACCAGTAGAAGTCTACTGTTACCCGGCATGGGAGTCTGAGAACCGGAACTGTCAGGTATTACATCGCACTACTACTGTGTGGCGGGAATTCTAGATTTGCGGGACACAAACGGCAGGGACGTAGTGACCAACGCGCCTGACCCTGGCGACCAATACCTAGAGAGAGCATGACGGTGCTTTACGAGTATTTAGGCTTTTTTCCGCTTTGATCAGTGATGTCCAATCAGGGATACCGTCTTCCGTAACCGTGAATACGTTCCATAGATTGTTGTGGTCAGAGCATCGAGCATCCACGATTTGTCAATTTTGCACGCATATTGGATCCCGCGCTTAGCGGCCTTCTTCAGTTCAATGGTGCAATGACTACAACCAAGACTATGTTGCCTCCGTATGAGATCTGGTCAATTGCTTAGGGGGCTCACCAAGATCTCGATACGCCACTCGCGTGCAGAGGTGGATCGGACGAGTAGGGATCAGTCGGCCTAAATAGCAAGCTGGGGAGTTTTACACCATTCTCTTCCCTACGCATGTGATGAGCAAGGAGGTATCATAAAACTTAAGTGTAACTTGTTTGCATCCAAGCCATAAAATCCCTCTTCCCTAACATGGAGGGACAACTCGCGCTATCCGCGTCGAGTAGCCATCATTTGCAGTCGTAGTTAGGTCGGACCCTATCACAGACATCGGACAGGAGTCACCAGACAGTCTCTATATCTTTATCGGCTCCCACCGATGTTAGACTACCCTTGTAAGAGTGGAGGTCGTCTGACAAGCTACACCACCAAGAAAGGGGCGGAACCTACAGACGGCGCGCCAGCTCATCTCAGCTACGGACCTGCACCTGTGCGGGCATTCACTACCAGTAAGACTGCCTAGAGGCCTGCTCTTTGTGAACGAAGGTTATGGACGTTTCGAGACTCAAGTGTGCCTAATGTGGGTCTAAATTCCCTTTTATTTAGTCTTAGTGCTTTTAAGTATATGTTGAGTAAGGTCGCAACCATGGCACTAGGGGGGACTATTGAGTGGTCTCGAAGCGCGTTTGGAGAAACATATTATGTCAGTCTGCCTAGCCCGGCAGATATACGCGTCAATCCCTCTATTAGGCGTCCGCTTGTCTGAGCAGGGATTTAGAACCAACCACCGCGCTTGGTGTGTGGTTTCCACTCCCCCCCGTAATCAACGAGCCTCGCCACCCGTTAAGTGCAGTGACTCGGAGAAGACTAAATGAGACGGCGCGCGGGACTAGAACCTACGCGACAAATGCGCGGTGCTGCGCTCGACTGTAGCCTGTATTTAGCTCAACCAACGTAAAGAGGTAGAACACCATCTTGGTGTGATGACTACCGTCGAATTACACGCTCTGTACATTGGAGTATATCGATATTTTAAAATCCATGTGGGATTGAACGGCGCGTACCAAGGAGCGAGGATATGTCTCCTGTCCCGCTCCAGACAATCGATTGAACTATTTGGCGATTTACCGGTCGATAGACGAGATTTCTAGTTCCGTTGTTATGGAAACGCGGACGGAGCTAACGAAACTCACACACAGGGCGGTGGAGGTGTCCCAAAGAAACTGATCGCATTGCTTTCACTCGAGCATCGAGGGCCTATCTCCGGCGCGGCCCCCGACTCTAGAAGAACCGTGAGCCTCAGAGTATGCCCTGGTAGTAACCACAAGCACCCTCAGTTCACCGGAAGGCGATTATTTCAGCTAAACTCTCCTCTTATAGTGTATCCGGATGAACACAGGCTGAATACGCTTTCCACCTACGCGTTGATATCCTCCGAGGAGGCTCCGCATTACGATGTTCGCTAAACCTTGGTGCTCGATTAAGTCTATAGGGAGCTGCACCAGCAGGTAAGTAGCTTGTGATCTTTGCTACAGTCGAGTTCCGACTTAGTCTTTGTCGAGAAGTTAGGATAACCAGTCCGGCGAGCGAACTTTTTTGCTGCCGAAAATTGCATTATATTTGCGATGCAGTGCGTGCCTACGGTGTAGATGTCGTTAGTGCGACGTATCACACCCCTTGTGTGTAAGCCATAGCTAGACGCTTGGTACTGCTATCGCAAACCTTTTTGTCGCCTGCACAATGCGCGATCACTTTCGTGGCGACCAGGGCGCTGAGCGCCAGAAATGCTGTACCGCTGGCCAGGTACATGCGGTATTAGCGAGACTGGTACGTTTTTCTCCACTCATCCATTCAAGCTCGGAGTAGAACGATTCGTACTCCGTTATCGAACGCTTAGTAATCCAAGGGAGACAAGTATTAAATTCTGCTCGGGTAAAAAGAAAGCTTAGATTCTACTGGAAACGTACGCGCTACCAGCCCGCCTAACTCTACGCTCCCAAATGCGTCCTGATATGGTGCAGCACATGCTCGAGAAATTACTGCAACATTACATATCCTTCGGAATTGAGTTTCAAGAACTTTGTCGGTACGACATTTTTGAAGGACAAATCGGGTGGAAAGAGACCGAGTTCTCCTTAACCTTAGGACGCCCTTCCAAATGTGACATGCAAATATCGTCTCGGGAAAGGCTCACCTCAGGGGATTGTCAGCGACGCTTTTACAAGTTCAATACGACGTTGTTGAGGAGGGTAACATATGAGACTCTAGTAGCCTCTTAATGTGCACGCGCCGACTGCGGTTATCGTACGATGTGTTATTATACTCCCTCGATTCATATTACCACGAAAGGCGTTGCGGCATTTTTGAACTAAGAAGCTGACCTACCCGTTGCATTGTCAATAGGTGGCGAAAACTCGGGTGAATACGTCTGTGTATGGTGATATGAGTAGGCCTGAGTGACATTACCGGTAACAACCTTCTATCTACCTAAGCAATTATCCGATCGCTGACTTTGCCCTAGAGCATGACCGTCCGAAACAGTCAAATTTATCCTGCAGCCCGGTATGTACTACACGCCTTATCTAAAGGATTGTTCGATCGGCAATTATTGCTCATTGGAATATTCTGTCTGCATATAAGGCAACCCCCACGGCATTACCGTAAAAGCGGCAGATGTACTCCGACCTATAGAAGATCTATATTAATTCCTTCACTCCGGGCACGATTCCCTTGGCGCGTTGAAAAAAACCTAGGCCTTACTGGAGCTATAGAAACGGCTTTGGACGAGCCGAGATGGAAATGATAGGGCGGCCTCACATAGCCCCAAAATTAGCGTTGAGTAATCTATAGCGGGGCAATCCGAAGACTTGCCGAGTACTTGTATCCCACTGTACTTATTAAGATCACGTGTACCGGGGTTCCAGCGCTTCTCTGAAACGTAGTCCCAATTCGGCACGCATCCTACGCACCACAATTTTTCGTACCGCGTGCAGGACTTCTGGCAGCATACGGTAGTGCGTAGTCAATGTTTCGGGCTCCTCAAATACCATTAGCCGGGCGACGCTACCCTTAGTATTATCCCTGTATCGTTTTAGCGGCAGGCTCAAAACACCGTCTTACACGTGTGAATTCATCAAAACAAGAGGGACGCGTTGACGGATCGGCTTTAGCACGCAACTTAAAGAATTCCGGGTTATCCTTAGGAGCAAGAACTATGCAGGACAGAGTGGTGACCATGGGTGCGCCATTCAAGAATGCTGATGAATAGACAGTACTTTTGGAGCTATCAAGCCCCAAGCGGACTTAGTATGGAAAAATAGCACGACTCAGAACACTCAGATAAGATTAGGTGGCTAACCTCTAGTCCAGCGTCTCCCGGGTCGATGAAAGAAGCTTCCCATCACAGTATGATAATTGGGCGACGGCCGGGGCTTTCTCCCTAATGGGAGATTTGTTGCCAATGGAGTGTAGAAACCGCGGCGGGCTCAGTTTAATTAACTAGACAGGTCCGGTGCACACCCCAAAGGCTCAGGGTCTACAACCGCGGGGCGCGTTCAATCGAATGGAAAGCTAAGCGGTCTTCACGGAGGAGAGTATCCAGTTCAAAGCTCCCCAGTAAATATGCGTATACCCAGGTGCCCGGGGTGCTATGTGGAGTGGCGCTGCCAACAAGCCTGTCGATTCATAGCATTAGGTTAATAGTGGCCTGTAGAGGTATTAATTTGAGTGGCTTGATCTAACAGACTCAAAGATCCGCTTATCACCATCGGACGTATCGCCACGCTGGTGCGCTGGTTGACCTCCAAGTTTTACAATTAAGGTCTTTATCCGTGTTGAACCACGTTGCTATCAATATCCTGCACAGAGGATTTGAAAGTCAATTTCCACGAGAGACCGTCGTCACCTTGTCTAAATGAGGTTACCTTCACACCCGCAGCTATGGCAAAACCGAATCAGGTGGTTGTATGGACATCCTAGTGTGTACGCGGCACCCATAGATTTCTCAGAACGACGGTAACGCCTCGGAGTGTCTGATATGATTCATGTTATATCACGGCCGAAACGGATGGACCCTCTGAAAGGCGACTTGTTGCGGAGGAGCGTACCTAGTTACTTAATGTCGCGCATGGCACGTGGCTCGGCGCGCCATTGTACAGGAAAACGGGCACTCCCTCCAATAATCACGCCAGACGGAGTCTTTCCAATTTGTCCAGTGGGTTGGAATACAATGCACTTTCTTTTTTGGGTATATTGAAGTTTCTTGCCACTACTGCTGGCGGCTAATCCAGTTCAGCGCACAAGTTTTGCTGGTTATAGGCGTACTCCAGTTAATGTAGACCATCGGATACCACGTGAGGCGGATGGGTAATGCTAGTAACATTCCGCCGCTAGGAGACAATGTGATCCGGCAGACGGATTAAGAGGTAGGCCGCCCCCACGGTGCACACGGCTTTGCCTTTTACGGATGTACATGGCCTGATAGTCGGGCATGAGGCGGGATAGTGCCGTCTGCTGCCCCATTGAGCAATGGAGGAAATAACGATATTCCGGATACCCGTCAAAAACCCAAATCGTACTGAAGCGTGGTGCGTTTCATGCAGATGCGTAATGGCAGATGAACTAGCGCGGATAGGTCAATGAATTTCGGCAGCGACGTGTACTACGCGCCACGACTTAGGGTGTCTAAATGTCCCGACGTTTGGCATCACGGGAAGTGAGGACGGAAATTACAAGTCTGGGTCGCCCCGCACAAAGATGTCCCCTATGAGACCATCCGTCTACCTTGTGTTCGCTCTTTCTCTGCGTACTACCCACATATCCCAATTCCGTGGAATGATGCTGGGCACTGCTGTGATGCTCTTCTAAACGATTTTAGCAATTTGCTTTCATTATACAAGCCAGCATAGTGTTGCGGCAAGAAAGCACAGTAGATCTGGCAGCTGGCGAGTCCCCCAGCATACTACTAGTTTAGGAGGAACGTGATGGTGTGTCGATCTACACGTAGATGACATTCCACTATAGTTCGGCTGAGGTGGCACCAGTCATGAACGAATCATGTAATGGGTTGTGCATATACATCGGTTCCAAGGGAAATAACCTTCATGGGTGGAAGGCAATAGAGGGGACAGCAGACGTGACGAGTTTGATCCACGATTTTGCGAACTTCGGAGCCAAAGCTGTACCTGGACCATTGGTTCACCTCGCATGATACTCACGCCCTAAAGGTGGAAACCTCGTTTGCTCGACAGCTATCAAGTTCTCGCCTCGTAAGGGTGCGGCCATAGTCGTAAAGATTATAAAAAGGATGTTGTAAGCTGTATCCTTTAGACCACATATCCACTTCGCACACCGTAGCTAGCCAGGTTGCGCGGGCTTCGTCGTGTCCCTGTAAGGATTTAGTATTCGCTCCCAGGTAGTAGAGGACGCTGTGAGGTGCTAGGGACAGATGGGGGGCGGATCGGGGAGTGACAATGGAGTTTACCCAACAGTCAACCTTTTAAACCAAACTCAGATTTGATTGCATGGTTGCCGTCGTCGGCGCACAGAAGGTTGGTTACTTTAAACTACGTGTTTAATCTCCCAGGGGTAGTGAGCCTCTTCGCGACACATTGTTCCACCGCATCAAGCACACCCGCGCTTAAGGCTCCGGGGTACGGCGACCCCAAGATTCTTAGCTATACTAACAAGCCTTAAATTTTATGTGTAGGCTACCTGTATGGTCCTCAACAATTTAAACTCACGAACGCCAGGACTTAACTATATCAAGCATGTTGAGGCGTAGACCAGCATACCTTGAATTAGCCTCTCTGTGTCCGACCGGCGGCGGATAAAGTTTGGGCAGTTCACGTTAGCACAACATGAGTTAACGCAATGCAACCTGAGTGAAGGTAGGGCTACTATTAGGGTCGCGAGAGCACCCGTTCGTAAGACACGTGTAAAATCTTCGTATATTCGAGTACAATTGGGGTTAGGCGCGTGCTTACCATCAGCAAGAATCCAAGCGCCTAATCAAATTCCAGGGGATGCTATGTGAGTTCTAATCACAAAGGCCCCAGGAATTACCCAGCGGGACTTTTTGAGGTAGGAACTGGCTTTCTCGTTCATACGACAGGATG
		</sequence>
    <sequence><taxon idref="Location_4_2_0|44.8848356079632"/>
			AATGCCCAGGCCTTCCGTCGCCGAAAAAGTAACCCAGTGCAAAAATGATCCGAGTAGCAAGACGTTGAGCCAATAAACTTTCTGCGCCGCTCGGACGATCCATGGATTTATTGCTGGGCCCGAAACCTTGACGACCTCAGCCGAGTTTTGATCTGTATAGAACATTAGCGGATTTGCGATAGTTTGTTTGGCATTTACTGAGGGGCCCCGTAGCAAGCAACCGTCTAATTAATGTGAAAATAATACGCTGCCCCCGGTAGGAAATATAAACGGGTGTTACTAACGGAGTAGTGGGCTTCGAGCCTCCTTATTCCTTGTCGATTGATCATAGTTGACAGCCAACAGTACTATAGGATCTGCCCATCGCAGCGTTCGGTGATTACATTAAATGGGGGATACAACTAGGCGGGCAAAGAATAACCGCGATTGCGCCTTTAGAACTCTCGTCCGCAGTAGATGAACTTCTACATTTAATATGAAATCAGCCACATGTGGGCAGGTAGAAGTCCTTGTTAGAGTTAACAGTTGACCAGAGAAACCCATCAATGGGTAGCGTTCTATATTAATAATCAAGGCAAGCCAATCCTGTTTGCCAAATTTTATGTGCACAATTGTTCTTGAGCCCTCCTCAAATGAAATAACGGAGGTATACAGCGCCACGTACGCAAATGAGCGTGGATTAGCTTGATAAGCACCCTCTTTCACCGCTTGGGGCAGATAACGTCCCCAGCGCAGGTGGGGCCTCTTCTGTTATTGTTATGTTCAGGTTACTCCTTTCCCAGTGAACAGGTCGCTGAGCGAATCGTGGGCATCAGCCCTTAAAGTTAAGAAGGATTTTGTTCTCAGTGCAATGCATGCTTAGGTTTCAAGTAAGATATGTTCTACTCATGGTATAGAGAAAAAGGTATCTATACATATCGTACGGTTGACCTGGAAGATTGTGTACACTGGCAGCCCTAATAAGTGTAGGCATTTAATCCAGGGGCTCAACTTTAGACTGTAATAACAAACCATAAGGGCTTGTAAAACAACATGAATTAGTCGTGCTAGATGAAACACATGCAAGACATGGAAAGCACTGAGTCGCTAGCAGGGGAGAAACCGACAGCTTTGCCTGGTTAGTAACCCCAGGTCATATATGGCGGTGATTACATCAGACTGCCGGATGATTTAAGTGCGCTTTAAACAGTTACTACAGAGTAATTACGGCCCCGGTAGAGGACAGCCCAGTTCGCCGGGGCAGGCGGTCTCTGTTGTCGATGGAGATCGGTTCCGTTAGATATTCTACACCCGATGTATCACGTCGCTTGGCGGAGTAGTTTTATTACAGTAATTCGGAGCCGATTGTCTTACGTCATTTTAGGGCAGCGTGCATGGGGCTAGCATCTCATTGTTACACCTAGTTCTGTCCGAGGCACTTTAGTGCTAACTTCCTTCGGTCCGGAGTCCGCGTCAAAGAAGGGCGGTGCAGTCACTGTAAGGCTTGGGGCTGCTTCAACGATTTTATACAGGCTGGGAAATACCACCCCTGTTCCTCACGTCTCTACCGGAGTCGCGCTAAGTCACGCCGTTTCAACAACATCCTAGCGAGAACAGTCCAGGCTGGCTATCTCGGCTAGTGATGCAGCGATTGACGTGCCACCCTTTCCACCGGACAAGGCGACGGCCCGGAAGTCCTTTTTATTATTAATCTGCTTTATGGCTTAGTGCATCTCATAGTCGCGGTAACAAGCCAGAGTCTGGTACCATTGCATTGATCAGCAAACCTGGAAAGCAGTTGCTCTGGATTCCACGCTCTGAGTTAGCCGCTACCCGTATTTTCTAACATTGAGTGAACCCTCTGACTAGGGCGGTAAACAAAGCGCGATCTTGAGCTCATGTGGTCTACTGACGCCACAGTTAGCTATACGAATGGACCTACTTCGCAGGCAAGATTTTAGAGTATCCGCCACGCCAGCTCTCGTAGATCGGCTAAGTCTGGCAACTACACACGGATTACTCGGACGGCGTGAGTAAAACAGGGACGTGCCCCATGTATACATTTCTACAGGTATACGTAACACGCACCTTGTGTGCTTTCAGAACCAAGGCATCATAAGGATAGTGCATACACAAAGAACCTAATTGAAATTACGGAAGACGTTCGTGGTACCACTCCCAGAAGCTGCTTCAATGACTCTTTTCTTACTTACCGCACCTAAGAGCCGCTCCTTTCGCGTCTTTCACACACTTCGGCGGAGGATTCTACGTAGGCGGGGACCCATCTGAAATGTCCAAGATTACCCCTCATGGCCTAAACACAGCGACATTCTGCTACTCAATTGGCAGTCAACACTGCCAAATTTTGATATTCATCCTGAATGCGCATAACTAGAAGCAGCTTGTATTTCGTTCAATCGTTTATTGACAGATGTAGACTGGACCAACTATATCTCGTACTCGCAAGGCTCGAGTCCCTTCGCTGGGGTTATTATAATAATAGGCACGATCTAAGAACCGAACTCTGTGTTCTACGCCTATCCCATGGACGGCGATACCCCGCTCAACACTTAAGACATGTCTGAGGCACGCGGAATCAATGCAGGCTAATGGCCCGCAGGGCCCCACGATAACCCCGTTGGTAACCACACTGGAAATCCGCTTAACACGGTGGCGGGCAGCCAGAAAAATTCTAAGAGTTTGTCAAGATGGTAGGCTCACCCTATGTCTTATTTTCGGTTTCCGGTCTGTCCCGACCGTCACCCGGTGACTAACCGTCCTGTTGTGCCAATCATACTCAGCGCCGAGCACCCCAAACGTGGTCTTGTGAGTGATCGTTGATATGGAGCGTGGGCGCGGTTGCTGATAAGCAGGTTGTGGACGTCAAGACACCGGTTCCTAGTCCGCCTATTCGCCCAGAAAGATATTGGACTTGTAAAGTACAGCACTTGCATCGACCACTTTTTGAGGTGTGTGGTGTGGCCTCTGTTCGCAGGCCATAGTGATCCCCATTAATTCGCTACTTTCAGAGTCAGTACCTTACCGCGATGTCACGCTGGTATGCTATACGCTTGTGGGGTAATTACTCCATTTGACACGGTACTGTTTCCGTGCTAAATCTCCGCCACTGATCCGACTTATCCGAGTTTAGTACCTTCTTGTCCATGTTGGCAGAGATGCTGCATAGGACAAACGCCCTCCGAGATCTTAGACCTTAGAGCCAGGCCACCCTTAAAGTAGCGTGGCATATATTAGCGCGGTTCCCTGGCGGTACCTCAACGGCGACGCTGGTGTTCTATCGATTACGCAGTTAAACGGCTACCTCCTCTACCCAGTTTTGGGTTGCCCTCGCCGTGACAGTGGCCGACAAAAATTCAGAATTGATTCTCGGGGTCTGTGCAAAACTAGGCAGTAGGGCGTATGCGTACCGTCACCGGACGAACTTACTCGTCCGGAGCCTGGGATTAACAGTCAATATTTGTGTCTGTCAAAGCGATGCAGCCCTGGTGTTCAGTTGTATCCAAGTGTATGAGATAGAGTAGGCCGTCGCGATGATAGGGCGGGCCAATGGACGCAACGGTATGTCAGCAACTTCAGTTTGAGCCAGTAGCTATCCACAGTAAGTCGCGGATATTCTCGAATGAGGGTACTAAAGGCAAGCCGGATTACCCTCTTTAGTTTCTCAATGCGTTAACGGTGGATCTGGTGAAACTCACCTCTGAATAAGCCGCGTAGGCGAATTGCCTCCTACATCACCGGTACCCCGACTTGCCCTGCGCCAAGTAACCCGAAGGAATCTTGCCTGTAGGATCATGTGGCGGGGAGGAAGAAATTACGTTTATCGCCAAGCAGCTGCCTTGCACAGTTATCTATTAAGGCAAGTCTAAAGGGCAGCGATCCGGTTCCAGTGTCGCGCTCTGGAATGAAAACAGTCGCTGACTGTGTGCGATGACGCAAGTTGTCTGAGACGCGGGGGGCGCAATCGTGCAGTGTATATCTGACGCTTGCTGAGCGATAGCGCCTGTATGACAGGCTCCTCGCAGGTCACTGTAAATGTCTTCCGCATAGAGTTAAGTTAAAGGCGCTGGAGAGATGAGCATACACGTATTATGCCTGCCTGCTATTACCACGGTTGTCGTTGGTGGTGCACAGGTTGAAAGCTTGGCCGCCGAAATAGCATGCCATAATTACCTAGAAAATTAACGAGAAGACTTCGAGAACCGCAGCCGCATAAACACTACCCCGACGCACTGCGAAGGGCTCAATTTTGCGAGTCGATTGCTCCGGCTGACCGATCTGGGCAACGGGCACTATAGGGTGGACGCCCGACTCCGGCGAGGTGTCATACGAACGGCTAACGAGATACCCAGGTTCAGGCCGGTAGTCTTTAGTTAGGCGGGTTATTGTATTGGACTCCCACTGTCGGGACCAACACTCGGCCAGGGGTTCGATGGCAAAGGCGAGCCCTCCCATTCGTAGTAAATCCGAGCGTGACTAATGTCAGGGGCAACCGTCTTGTTTCGACGTAAACCGTCCAGTTGTATCCTTTCACTCGCGGCATAGCTCCAGTAGTACAGGAGGACTCTCCAACATCGTTTGTAGATTGGCCCGGACGTACCTTCCTTTGCATCACCAAACTCGGTAAACACAAAATTCGGATCAATTATCTTCTAGCAACAATCCCCGTCTCCCGAGTACCGCAGCTCATCGGGTCGTACTATCTTGATTCGGGATGAATGTCCTTGCTATATGGCGTTTACTCCGGACATTGCTGCTTTGAAATACGATAACACCTCGGTGGTTTAGCTTGTTTGAGTGATGGTGGGAGGGTGGCAGAGGAATGTCTTATCTGTGGCGGTTGTTCTGCTTGACGTTCCCCCGCGGGGATACACGGGATCATCACGTGAGTAAATAGTTGCAGTCAGGCCACTCAGTGAAAGTCAGACAATGTGATGCTCCAAGTCACTCAAGTCAATTTATAGGGTCATACTTGTATCAAGAGTGATTCATCGCCAGTTGAGGTCGATGTCCCCATGTTATCGTGCAGGAAACTTATATCGCTGTGGTGCATACGATGCTCGGCTCAGAATCTCGGATACGCGGGGTTCAGAACCTACTAGCTATAAACTCGCTAGTAGGGTAGAGCTCGTGAGTCTCGGTTCAACGATGCCGCGCCATACCTAGTCCAGGCAGCCGGTATCTTCAAGAAGAGGCGGGAGAAACGGGTCTGTGTCCGGTAGCAGGATGAGGCGGATAGTTAGTGATGGGGACTAGAGTCCCATGTTTCAAGCTACTGAAAATCTGGAAAATGCGAGGAGGAATCAATCAAGAATAGTACACTTGTTGTTCTGCCGCCGGTCGACAAGGTCGGAGTGGACGTACAGGCTGTCCCCTTAAAGCGATGGCTGACCTCGACCGGTAGCCGCACTACTGGGGAAAGCTTCGCTAAACCTAGTACTGAAAGATGGTAGCTTAACGATTCCCCGTACCCTGGCTCCTGGGTCTCAAAATGTCCTTGCGTTGATCCTCCGCATCGTTACGGCTCGCTGATTTGAACGCGTCTGGGACTCTTGTACAAACTAATGTATTTCGGTGATGATCCTGCATTCCGACTCCCGGCGTGCGGACACAACTGTCTGCACCGGCCACGTTGTATACATCGCTTAGCCACCGTATCTGACTCAGCTGTAAGTCCAGCTGGCCACGAAAGGAAATGCACCATCAGCAACGGGTGCCCGGTATAATAGATACGGCCATAAAACGTGATCAGACGCGGGACGGGTATTCAAATGTTATGGCACTGTTCTCCACCGACAGATAGAGGTACCCGTTTATAACAACTTTATAGCAGAGTAGCTGTTGGCCGTCTCGAACTGACGAAGTAGTTCGAGCTTGGTACTACAACTATGGCACTCCGTGGAGGGACCACTAGGCGCAGGGTAATGTCACCGAAAGAGCACTGTGATCAAAGCTGCAGGACGGTTTTCCCGACCAATGACCCATAAGGAAGGAGAGACGACGGCCCTGGTATTGCTCCAACAACGTTTCCCACTGCACGCATGCCTCAGTAAAGTTAAAAGGCTAATCAACTTGGAACAAAGATAGTACAAGGCTGAGTCGATGTATGCCTAGTTGTAATCGGTAGTTCGCATTTTTTTGGCAAGCCTGAGTACTCGGCTCGCTTTAGAAGGACTCCCATGGATGGGTTTATGATAGTGTCTAATCGAAGCTTGGTATGAACTGTTCGGAGGATACTGGGACGACCAGAATAGTGACGTGATCTAGAAGTACACCGGCTCGACGACATAAGACATTCGGGACGGGATCCCGCCAGGAGATCACCCGGGGACCCGGGAGCTGCAACACATGACATAGCATGTAGTAGGCCTATTAGCACGTAAATCGTTTGCCCGGGCTTATTATAAGGAACGCTTCAACGTTTGTCATTGGTGAATGACTTAAGGTCGGGAATGGGTGGCTGATCATGCAGCCACTGGGAACTGATGACCGTCCATGTACTTGTATCTGCAGTGAATAAGCACCTCGCGCGCACAAACCTTCGGTCTACAGCCTCGTACCCCACCCTTGAATCCACTCTGAGTTTAGCTCCGTCAGGTTTTTACTGGTGGCTTAGGTACACTACTACTACGCCACTGGAGCACGGGTTTCTCGTACGGGAACCCCGAGGTGCAGGTCCAGAGGAAGCTCGACCTACTACTAACACTAGGTATAGCCCTAGCCTGCGGTTAACGCGTAGCATTTTGGTCGCTCCTATGTATCGCGCCGGGCACTCCCGTCACACTATGTAAACTTGTCCGGCGCTGCTGCGGTCTGAAGTGGGAACGAGTTTATCCTTATGAAAAATGGCAGGGTGTTTCTTGTGGGTTATATGCAGTCACAAGCTCACCGCCTCCCGAAAGACGTCGTATTTGGTTTGAATACAATGAGTGTATAAGCTGAATCGCAATATCCACAATAGTTAGCTGATGGACAACCACTGAGTGTAACCCTTCGCTATGGTTGCCATCCTCCTGCACATAAATAAATTGCAAGCGTCCGCATTTCACGGTTGATGACAGCAAGTTGAATTGCGTACGAGCAGCGGCCGCCTCGACGTCCGTTATCCGTTTGCCCACTCTATAAGTCTGTCCGTCACTCGAGATTTAGCCCTATTGGGCCCACTCACTACAATCTCCGGCGCGTATCAAATACCTTGCAGTCTACTGTCTATTATGGAGGAATATTCCAACAAGAGTCTCTTTATTTCTTAATCCCGTTTGCATACATGTTAGTTCAAGCGCAGGCAGGCTCAGTGGGGTTTTGCACGGCCGAACCATAACGTCTAGACCGGCCCCTCACCAGTCCTCCCAATCTGCACAGGCACTATGTCTTTCCTGCGTACTGAAACGGGCGCCTTCACTCCCAGCTGACGAAAGAGGCATAAAGCTTTTTCGACCCATCTATTAGGTCTTTTTTAGGTCAATCTCTAGTACTCTTAGCGCAAGCTCTCACTCACGCTATCTAGATCATTTCGGGCAATCCGGGTCCAAATACCAGTAGAAGTCTACTGTTACCCGGCATGGGAGTCTGAGAACCGGAACTGTCAGGTATTACATCGCACTACTACTGTGTGGCGGGAATTCTAGATTTGCGGGACACAAACGGCAGGGACGTAGTGACCAACGCGCCTGACCCTGGCGCCCAATACCTAGAGAGAGCATGACGGTGCTTTACGAGTATTTAGGCTTTTTTCCCCTTTGATCAGTGATGTCCAATCAGGGATACCGTCTTCCGTAACCGTGAATACGTTCCATAGATTGTTGTGGTCAGAGCATCGAGCATCCACGATTTGTCAATTTTGCACGCATATTGGATCCCGCGCTTAGCGGCCTTCTTCAGTTCAATGGTGCAATGACTACAACCAAGACTATGTTGCCTCCGTAGGCGATCTGGTCAATTGCTTAGGGGGCTCACCAAGATCTCGATACGCCCCTCGCGTGCAGAGGTGGATCGGACGAGTAGGGATCAGTCGGCCTAAATAGCAAGCTGGGGAGTTTTACACCATTCTCTTCCCTACGCATGTGATGAGCAAGGAGGTATCATAAAACTTAAGTGTAACTTGTTGGCATCCAAGCCATAAAATCCCTCTTCCCTAACATGGAGGGACAACTCGCGCTATCCGCGTCGAGTAGCCATCATTTGCAGTCGTAGTTAGGTCGGACCCTATCACAAACATCGGACAGGAGTCACCAGACAGTCTCTATATCTTTATCGGCTTCCACCGATCTTAGACTACCCTTGTAAGAGTGGATGTCGTCTGACAAGCTACACCACCAAGAAAGGGGCGGAACCTACAGACGGCGCGCCAACTCATCACAGCTACGGACCTGCTCCTGTGCGGGCATTCACTACCAGTAAGACTGCCTAGAGGCCTGCTCTTTGTAAACGAAGGTTATGGACGTTTCGAGGCTCAAGTGTGCCTAATGTGGGTCTAAATTCCCTTTTATTTAGTCTTGGTGCTTTTAAGTATATGTTGAGTAAGGTCGCAACCATGGGACTAGGGGGGACTATTGAGTGGTCTCGAAGCGCGTTTGGAGAAACATATTATGTCAGTCTGCCTAGCCCGGCAGATATACGCGTCAATCCCTCTATTAGGCGTCCGCTTGTCTGAGCAGGGATTTAGAACCAACCACCGCGCTTGGTGTGTGGTTTCCACTCCCCCCCGTAATCAACGAGCCTCGCCACCCGTTAAGTGCAGTGACTCGGAGAAGACTAAATGAGACGGCGCGCGGGACTAGAACCTACGCGACAAATGCGCGGTGCTCCGCTCGACTGTAGCCTGTATTTAGCTCAACCAACGTAAAGAGGTAGAACACCATCTTGGTGTGATGACTACCGTCGAATTACACGCTCTGTACATTGGAGTATATCGATAATTTCAATTCCATGTGGGATTGAACGGCGCGTACCAAGGAGCGACGATATGTCTCCTGTCACGCTCCAGACAATCGATTGAAGTATTTGGCGATTTACCGGTCGATAGACGAGATTTCTAGTTCCGTTGTTATGGAAACGCGGACGGAGCTAACGAAACTCACACACAGGGCGGTGGAGGTGTCCCAAAGAAACTGATCGCATTGCTTTCACTCGAGCATCGAGTGCCTATCTCCGGCGCGGCCCTCGACTCTAGAAGAACCGTGAGCCTCAGAGTATGCCCTGGTAGTAACCACAAGCACCCACAGTTTACCGGAAGGTGATTATTTCAGCTAAACTCTCCTCTTATAGTGTATCCGGATGGACACAGGCTGAATACGCTTTCCACCTACGCGTTGATATCCTCCGAGGAGGCTCCGCATTACGATGTTCGCTAAACCTTGGTGCTCGATTAAGTCTATAGGGAGCTGCACCAGCAGGTAAGTAGCTTGTGATCTTTGCTACAGTCGAGTTCCGACTTAGTCTTTGTCGAGAAGTTAGGATAACCAGTCCGGCGAGCGAACTTTTTTGCTGCCGAAAATTGCATTATATTTACGATGCAGTGTGTGCCTACGGTGTAGATGTCGTTAGTGCGACGTATCACACCCCTTGTGTGTAAGCGATAGCTAGACGCTTGGTACTGCTATCGCAAACCTTTTTGTCGCCTGCACGATGCGCGATCACTTTCGTGGCGACCAGGGCGCTGAGCGCCAGAAATGCTGTACCGCTGGCCAGGTACATGCGGTATTAGCGAGACTGGTACGTTTTTCTCCACTCATCCATTCAAGCTCGGAGTAGAACGATTCGTACTCCGTTATCGAACGCTTAGTAATCCAAGGGAGACAAGGATTAAAATCTGCTCGGGTAAAAAGAAAGCTTAGATTCTACTGGAAACGTACGCGCTACCAGCCCGCCTAACTCTACGCTCCCAAATGCGTCCTGATATGGTGCAGCACATGCTCGAGAAATTACTGCAACATTACATATCCTTCGGAATTGAGTTTCAAGAACTTTGTCGGTACGACATTCTTGAAGGACAAATCGGGTGGAAAGAGACCGAGTTCTCCTTAACCTTAGGACGCCCTTCCAAATGTGACATGCAAATATCGTCTCGGGAAAGGCTCACCTTAGGGGATTGTCAGCGACGCTTTTACAAGTTCAATACGACGTTGTTGAGGAGGGTAACATATGAGACTCTAGTAGCCTCTTAATGTGCACGCGCCGACTGCGGTTATCGTACGATGTGTTATTATACTCCCTCGATTCATATTACAACGAAAGGCGTTGCGGCATTTTTGAACTAAGAAGCTGACCTTCCCGTTGCATTGTCAATAGGTGGCGAAAACTCGGGTGAATACGTCTGTGTATGGTGATAGGAGTAGGCCTGAGTGGCATTACCAGTAACAACCTTCTATCTACCTAAGCAATTATCCGATCGCTGACTTTGCCCTAGAGCATGACCGTCCGAAACAGTCAAATTTATCCTGCAGCCCGGTATGTACTACACGCCTTATCTAAAGGATTGTTCGATCGGCAATTATTGCTCATTGGAATATTCTGTCTGCATATAAGGCAACCCCCACGGCATTACCGTAAAAGCGGCGGATGTACTCCGACCTATAGAAGATCTATATTAATTCCTTCACTCCGGGCACGATTCCCTTGGCGCGTTGAAAAAAACTTAGGCCTTCCTGGAGCTATAGAAACGGCTTTGGACGAGCCGAGATGGAAATGATAGGGCGGCCTCCCATAGCCCCAAAATTAGCGTTGAGTAATCTATAGCGGGGCAATCCGAAGACTTGCCGAGTACTTGTATCCCACTGTACTTATTAAGATCACGTGTACCGGGGTTCCAGCGCTTCTCTGAAACGTAGTCCCAATTCGGCACGCATCCTACGCACCACAATTTTTCGTACCGCGTGCAGGACTTCTGGCAGCATACGGTAGTGCGTAGTCAATGTTTCGGGCTCCTCAAATACCATTAGCCGGGCGACGCTACCCTTAGTATTATCCCTGTATCTTTTTAGCGGCAGGCTCAAAACACCGTCTTACACGTGTGAATTCATCAAAACAAGAGGGACGCGTTGACGGATCGGCTTTAGCACGCAACTTAAAGAATTCCGGGTTATCCTTAGGAGTAAGAGCTATGCAGGACAGAGTGGTGGCCATGGGTGCGCCATTCAAGAATGCTGATGAATAGACAGTGCTTTTGGAGCTATCAAGCCCCAAGCGGACTTAGTATGGAAAAATAGCACGACTCAGAACACTCGGATAAGATTAGGTGGCTAACCTCTAGTCCAGCGTCTCCCGGGTCGATGAAAGAAGCTTCCCATCACAGTATGATTATTGGGCGACGGCCGGGGCTTTTTCCCTAATGGGAGATTTGTTGCCAATGGAGTGTAGAAACCGCGGCGGGCTCAGTTTAATTAACTAGACAGGTCCGGTGCACACCCCAAAGGCTCAGGGTCTACAACCGCGGGGCGCGTTCGATCGAATGGAAAGCTGAGCGGTCTTCACGGAGCAGAGTATCCAGTTCAAAGCTCCCCAGTAAATATGCGTGTACCCAGGTGCCCGGGGTGCTATGTGGAGTGGCGCTGCCAACAAGCCTGTCGATTCATAGCATTAGGTTAATGGTGGCCTGTAGAGGTATTAATTTGAGTGGCTTGATCTAACAGACTCAAAGATCCGCTTATCACCATCGGACGTATCGCCATGCTGGTGCGCTGGTTGACCTCCAAGTTTTACAATTAAGGTCTTTATCCGTGTTGAACCACGTTGCTATTAATATCCTGCACAGAGGATTTGAAAGTCAATTTCCACGAGAGACCGTCGTCACCTTGTCTAAATGAGGTTACCTTCACACCCGCTGCTATGGCAAAACCGAATCAGGTGGTTGTATGGACATCCTAGTGTGTACGCGGCACCCATAGATTTCTCAGAATGACGGTAACGCCTCGGAGTGTCTGATATGATTCATGTTATATCACGGCCGAAACGGATGGACCCTCTGAAAGGCGACTTGTTGCGGAGGAGCGTACCTAGTTACTTAATGTCGCGCATGGCACGTGGCTCGGCGCGCCATAGTACAGGAAAACGGGCACTCCCTCCAATAATCACGCCAGACGGAGTCTTTCCAATTTGTCCAGTGGGTTGGAATACAATGCACTTTCTTTTTTGGGTATGTTGAAGTTTCTTGCCACTACTGCTGGCGGCTAATCCAGTTCAGCGCACAAGTTTTGCTGGTTATAGGCGTACTCCAGTTAATGTAGACCATCGGATACCACGTGAGGCGGATGGGTAATGCTAGTAACATTCCGCCGCTAGGAGACAATGTGATCCGGCAGACGGATTAAGAGGTAGGCCGCCCCCACGGTGCACACGGCTTTGGCTTTTACGGATGTACATGGCCTGATAGTCGGGCATGAGGCGGGATAGTGCCGTCTGCTGCCCCATTGAGCAATGGAGGAAATAACGATATTCCGGATACCCGTCAAAAACCCAGATCGTACTGAAGCGTGGTGCGTTTCATGCAGATGCGTAATGGCAGATGAACTAGCGCGGATAGGTCAATGAATTTCGGCAGCGACGTGTACTACGCGCCACGACTTAGGGTGTCTAAATGTCCCGACGTTTGGCATTACGGGAAGTGAGGACGGAAATTACAAGTCTGGGTCGCCCCGCACAAAGATGTCCCCTATGAGACCATCCGTCTACCTTGTGTTCGCTCTTTCTCTGCGTACTACCTACATATCCCAATTCCGTGGAATTACGCTGGGCACTGCTGTGATGCTCTTCTAAACGATTTTAGCAATTTGCTTTCATTATACAAGCCAGCATAGTGTTGCGGCAAGAAAGCACAGTAGATCTGGCAGCGGGCGAGTCCCCCAGCATACTACTAGTTTAGGAGGAACGTGATGGTGTGTCGATCTACACGTAGATGACATTCCACTATAGTTCGGCTGAGGTGGCCCCAGTCATGAACGAATCATGTAATGGGTTGTGCATATACATCGGTTCCAAGGGAAATAACCTTCATGGGTGGAAGGCAATAGAGGGGACAGCAGACGTGACGAGTTTGATCCACGATTTTGCGATCTTCGGAGCCAAAGCTGTACCTGGACCATTGGTTCTCCTCGCATGATACTCACGCCCTAAAGGTGGAAACCTCGTTTGCTCGACAGCTATCAAGTTCTCGCCTCGTAAGGGTGCGGCCATAGTCGTAAAGATTATAAAAAGGATGTTGTAAGCTGTATCCTTTAGACCACATATCCACTTCGCACACCGTAGCTAGCCAGGTTGCGCGGGCTTCGTCGTGTCCCTGTAAGGATTTAGTGTTCGCTCCCAGGTAGTAGAGGACGCTGTGAGGTGCTAGGGACAGATGGGGGGCGGATCGGGGAGTGACAATGGAGTTTACCCAACAGTCAACCTTTTAAACCAAACTCAGATTTGCTTGCATGGTTGCCGTCGTCGGCGCACAGAAGTTTGGTTACTTTAAACTACGTGTTTAATCTCCCAGGGGTAGTGAGCCTCTTCGCGACACATTGTTCCACCGCATCAAGCACACCCGCGCTTAAGGCTCCGGGGTACGGCGACCCCAAGATTCTTAGCTATACTAACAAGCCTTAAATTTTATGTGTAGACTACCTGTATGGTCCTCAACAATTTAAACTCACGAACGCCAGGACTTTACTATATCAAGCATGTTGAGGCGTAGACCAGCATACCTTGAATTAGCCTCTCTGTGTCCGACCGGCGGCGGATAAAGTTTGGGCAGTTCACGTTAGCACAACATGAGTTAACGCAATGCAACCTGAGTGAAGGTAGGGCTACTATTAGGGTCGCGAGAGCACCCGTTCGTAAGACACGTGCAAAATCTTCGTATATTCGAGTACAATTGGGGTTAGGCGCGTGCTTACCATCAGCAAGAATCCAAGCGCCTAATCAAATTCCAGGGGATGCTATGTGAGTTCTAATCACAAAGGCCCCAGGAGTTACCCAGCGGGACTTTTTGAGGTAGGAACTGGCTTTCTCGTTCCTACGACAGGATG
		</sequence>
    <sequence><taxon idref="Location_1_4_1|36.7929619056231"/>
			GATGCCCAGGCCTTCCGTCGCCGAAAAAGTAACCCAGTGCAAAAATGATCCGAGTAGCAAGACGTTGAGCCAATAAACTTTCTGCGCCGCTCGGACGATCCATGGATTTATTGCTGGGCCCGAAACCTTGACGACCTCAGCCGAGTTTTGATCTGTATAGAACATTAGCGGATTTGCGATAGTTTGTTTGGCATTTACTGAGGGGCACCGTAGCAAGCAACCGTCTAATTAATGTGAAAATAATACGCTGCCCCCGGTAGGAAATATAAACGGGTGTCACTAACGGAGTAGTGGGCTTCGAGCCTCCTTATTCCTTGTCGATTGATTATAGTTGATAGCCAGCAGTACTATAGGATCTGCCCATCGCAGCGTTCGGTGACTACATTAAATGGGGGATACAACTAGGCGGGCAAAGAATAACCGCGATTGCGCCTTTAGAACTCTCGTCCGCAGTAGATGAACTTCTACATTTAATATGAAATCAGCCACATGTGGGCAGGTAGAGGTTCTTGTTAGAGTTAACAGTTGACCAGAAAAACCCATCAATGGGTCGCGTTCTATATTAATAATCATGGCAAGCCAATCCTGTTTGCCAAATTTTATGTGCACAATTGTTCTTGAGCCCTCCTCAAATGAAATAACGGAGGTACACGGCGCCACGTACGCAAATGAGCGTGGATTAGCTTGATAAGCACCCTCTTTCACCGCTTGGGGCAGATAACGTCCCCAGCGCGGGTGGGGCCTCTTCTGTTATTGTTATGTACTGGTTACTCCTTTCCCAGTGAACAGGTCGCTGAGCGAATCGTGGGCATCAGCCCTTAAAGTTAAGAAGGCTTTTGGTCTCAGTGCAATGCATGCTTAGGTTTCAAGTAAGATATGTTCTACTGATGGTATAGAGAAAAAGGTATCTATACATATCGTACGGCTGACCTGGAAGATTGTGTACACTGGCAACCCTAATAAGTGTAGGCATTTAATCCAGGGTTTCAACTGTAGACTGTAATAACAAACCATAAGGGCTTGTAAAACAACATGAATTAGTCGTGCTAGATAAAGCATATGCAAGACATGCAAAGCACTGAGTCGCTAGCAGGGGAGAAACGGACAGCTTTGCCTGATTAGTAACCCTAGGTCATATATGGCGTTGATTACATCAGACTGCCGGATGATTTAAGTGCGCTTTAAACAGTTACTACAGAGTAATTACGGCCCCGGTAGAGGACAGCCCAGTTCGCCGGGGCAAGCGGTCTCTGTTGTCGATGGAGATCGGTTCCGTTAGATGTTCTACACCCGATGTATCACGTCGCTTGGCGGAGTAGTTTTATTACAGTAATTCGGAGCCGATTGTCTTACGTCATTTTAGGGCAGCGTGCATGGGGCTAGCATCTCATTGTTACACCTAGTTCTGTCCAAGGCACTTTAGTGCTAACTTCCTTCGGTCCGGAGTCCGCGTCAAAGAAGGGCGGTGCAGTCACTGTAAGGCTTGGGGCTGCTTCAACGATTTTATACAGGCCGGGAAATACCACCCCGGTTCCTCACGTCTCTACTGGAGTCGCGCTAAGTCACGCCGTTTCAACAACATCCTAGCGAGAACAGTCCAGGCTGGCTATTTCTGCTAGTGATGCAGCGATTGACGTGCCACCCTTTCCACCGGACAAAGCGACGGCCCGGAAGTCCTTTTTATTATTAATCTGCTTTATGGCTTAGTGCATCTCATAGTCGCGGTAACAAGCCAGAGTCTGGTACCATTGCATTGATCAGCAAACCTGGAAAGCAGTTGCTCTGGATTCCACGCTCTGAGTTAGCCGCTACCCGTATTTTCTAACATTGAGTGAACCCTCTGCCAAGGGCGGTAAACAAAGCGCGATCTTGAGCTCATGTGGTCTACTGACGCCACAGTTAGCTATACGAATGGACCTACTTCGCAGGCAAGATTTTAGAGTAGCCGCCACGTCAGCTCTCGTAGATCGGCTAAGTCTGACAACTACACACGGATTACTCGGACGGCGTGAGTAGAACCTAGACGTGCCCCATGTATACATTTCTACAGGTATGCGTAACACGCACCTTGTGTGCCTTCAGAACCAAGGCATCATAAGGATAGTGCATACACCAAGACCCTAATTGAAATTACGGAAGACGTTCGTGGTACCACTCCCAGAAGCTGCTTCAATGACTCTTTTCTTACTTACCGCACCTAAGAGCCGCTCCTTTCGCGTCTTTCACACACTTCGGCGGAGGATTCTACGTAGGCGGGGACCCATCTGAAACGTCCAAGATTACCCCTCATGGCCTAAACACAGCGACATTCTGCTACTCAATTGGCAGTCAACACTGCCAAATTTTGATATTCATCCTGAATGCGCATAACTAGACGCAACTTGTATTTCGTTCAATCGTTTATTGACAGATGTAGACTGGTCCAACTATATCTCGTACTCGCAAGGCCCGAGTCCCTTCGCTGGGGTTATTATAATAATAGGCACGATCTAAGAACCGAACTCTGTGTTCTACGCCTATCCCATGGCTGGCGATACCCCGCTCAACACTTAAGGCATGTCTGAGGCACGCGGAATCAATGCAGGCTAATGGCCCACAGGGCTCCACGAGAACCCCGTTGGTAACCACACTGGAAATCCGCTTAACACGGTGGCGGGCAGCCAGAAAAATTCTAAGAGCTTGTCAAGATGGTAGGCTCACCCTATGTCTTATTTTCGGTTTCCGGTCTGTTCCGACCGTCACCCGGTGACTAACCGTCCTGTTGTCCCAATCATACTCAGCTCCGAGCACCCCAAACGTGGTCTTGTGAGTGATCGTTGATATGGAGCGTGGGCGCGGTTGCTGATAAGCAGGTTGTGGACGTTAAGACACCGGTTCACAGTCCGCCTATTCGCCCAGAAAGATATTGGACTTGTAAAGTACAGCACTTGCATCGACCACGTATTGAGGTGTGTGGTGTGGGCTCTGTTCGCAGGCCATAGTGATCCCCATTAATTCGCTACTTTCAGAGTCAGTACCTTACCGCGATGTCACGCTGGTATGCTACACGCTTGTGGGGTAATTACTCCATTTGACACGGTACTGTTTCCGTGCTAAATCTCCGCCACTGATCCGACTTATCCCAGTTTAGTACCTTCTTGTCCATGTTGGCAGGGATGCTGCATAGGACAAACGCCCTCCGAGATCTTAGACCTTAGAGCCAGGCCACCCTTAAAGTAGCGTGGCATATATTAGCGCGGTTCCCTGGCGGTACCTCAACGGCGACGCTGGTGTTCTATCGATTACGCAGTTAAACGGTTACCTCCTCTACCCAGTTCTGGGTTACCCTCGCCGTGACAATGGCCGCCAAAAATTCACAATTGATTCTCGGGGTCTGTGCAAAACTGGGCAGTAGGGCGTATGCGTACCGTCACCGGACGAACTTACTCGTCCGGAGCCTGGGATTAACAGTCAATATTTGTGTCTGTCAAAGCGATGCAGCCCTGGTGCTCAGTTGTATCCAAGTGTATGAGATAGAGTAGGCCGTCGCGATGATAGGGCCGGCCAATGGACGCAACGGTATGTCAGCAACTTCAGTTTGAGCGAGTAGCTATCCACAGTAAGCCGCGGATATTCTCGAATGAGGGTACTAAAGGCAAGCCGGATTACCCTCTTTAGTTTCTCAATGCGTTAACGGTGGATCTGGTGAAACTCACCTCTGAATTAGCCGCGTAGGCGAATTGCCTCCTACATCACCGGTACCCCGACTCGCCCTGCGCCAAGTAACCCGAAGGAATCTTGCCTGTAGGATCATGTGGCGGGGAGGAAGAAATTACGTTTATCGCCAAGCAGCTGCCTTGCACAGTTATCTATTAAGGCAAGTCTCAAGTGCAGCGATCCGGTTCCAGTGTCGCGCTCTGGAATGAAAACAGTCGCTGACTGTGTGCGATGACGCAAGTTGTCTGAGACGCGGGGGACGCAATCGTGCAGTGTATATCTGACGCTTGCTGAGCGATAGCGCCTGTATGACAGGCTCCTCGCAGGTCACTGTAAATGTCTTGCGCATAGAGTTAAGTTAAAGGCGCTGGAGAGATGAGCATACACGTATTATGCCTGCCTGCTATTACCACGGTTGTCGTTGGTGGTGCACAGGTTGAAAGCTTGGCCGCCAAAATAGCATGCCATAATTACCTAGAAAATTAACGAGGAGACTTCGAGAACCGCAACCGCATAAACACTACCCCGACGCACTGCGAAGGGCTCAATTTTGCAAGTCGATTGCTCCGGCTGACCGATCTGGGCAACGGGCACTATAGGGTGGACGCCCGACTCCGGCGAGGTGTTATACCAACGGCTAACGAGATACCCAGGTTCAGGCCGGTAGTCTTTAGCTAGGCGGGTTATTGTATTGGACTCCCACTGTCGGGACCAACACTCGGCCAGGGGTTCGATGGCAAAGGCGAGCCCTCCCATTCGTAGTAAAGCCGAGCGTGACTAATGTCAGGGGCAACCGTCTTGTTTCGACGTAAACCGTCCAGTTGTCTCCTTTCACTCGCGGCATAGCTCCAGTAGTACAGGAGGACTCTCCAACATCGTTTGTAGATTGGCCCGGACGTACCTTCCTTTGCATCACCAAACTCGGTAAACACAAAATTCGGATCAATTATCTTCTAGCAACAATCCGCGTCTCCCGAGTACCGCAGCTCATCGGGTCGTACTATCTTGATTCGTGATGAATGTCCTTGCTATATGGCGTTTACTCCGGACATTGCTGCCTTGAAATACGATAACACCTCGGTGGTTTAGCTAGTTTGAGTGATGGCGGGAGGGTGGCAGAAGAATGTCTTATCTGTGGCGGTTGTTCTGCTTGACGTTCCCCCGCGGGGATACACGGGATCATCACGTGAGTAAATAGTTGCAGTCAAGCCACTCAGTGAAAGTCAGACAATGTGATGCTCCAAGTCACTCAAGTCAATTTATAGGGTCATACTTGTATCAAGAGTGATTCATCGCCAGTTGAGGTCGATGTCCCCATGTTATCGTGCAGGAAACTTATATCGCTGTGGTGCATACGATGCTCGGCTCAGAATCTCGGATACGCGGGGTTCAGAACCTACTAGTTATAACCTCGCTAGTAGGGTAGAGCTCGTGGGTCTCGGTTCAACGATGCCGCGCCATACCTAGTCCAGGCAGCCGGTATCTTCAAGAAGACGCGGGAGAAACGGGTCTGTGTCCGGTAGCAGGATGAGGCGGATAGTTAGTGATGGGGACCAGAGTCCCATGTTTCAAGCTACTGAAAATCTGGAAAATGCGAGGAGGAATCAATCAAGAATAGTACACTTGTTGTTCTGCCGCCGGTCGACAAGGTCGGGGTGGACGTACAGGCTGTCCCCTTAAAGCGATGGCTGACCTCGACCGGTAGCCGCACTACTGGGGAAAGCTTCGCTAAACCTAGTACTGAAAGATGGTAGCTTAACGATTCCCCGTACCCTGGCTCCTGGGTCTCAAAATGTCCTTGTGTTGATCCTCCGCATCGTTACGGCTCGCTGATTTGAACGCGTCCGGGACTCTTGTACAAACTAATGTATTTCGGTTTTGATCCTGCGTTCCGACTCCCGGCGTGCGGACACAACTGTCTGCACCGGCCACGTTGTATACATCGCTTAGCCACCGTATCTGACTCAGCTGTAAGTCCAGCTGGCCACGAAAGGAAATTCACCATCAGCAACGGGTGCCCGGTATAATAGATAACGCCATAAAACGTGATCAGACGCGGGACGGGTATTCAAATGTTACGGCACTGTTCTCCACCGACAGATAGAGCTACCCGTTTATAACAACTTTATAGCAGAGTAGCTGTTGGCCGTCTCGAACTGACGAAGTAGTTCGAGCTTGGTACTACAACTATGGCACTCCGTGGAGGGACCACAAGGCGCAGGGTAATGTCACCGGAAGAGCACTGTGATCAAAGCTGCAGGACGGTTTTCCCGACCAATGACCCATAAGGAAGGAGAGGCGACGGACCTGGTATTGCTCCGACAAGGTTTCCCACTGCACGCATGCCTCAGTAAAGTTAAAAGGCTAATCTACTTGGAACAAAGATAGTACAAGGCTGAGTCGATGTATGCCTAGTTGTAATCGGTAGTTCGCATTTTTTTGGCAAGCCTGAGTACTCGGCTCGCTTTAGAAGGACTCCCATGGATGGGTTTATGATAGTGTCTAATCGAAGCTTGGTATGAACTGTTCGGAGGATACTGGGACGACCAGAATAGTGACGTGATCTAGAAGTACACCGGCTCGACGACATAAGACATTCGGGACGGGATCCCGCCAGGAGATCACCCGGGGACCCGGGAGCTGCAACACATGACATAGCATGTAGTAGGCCTATTAGCACGTAAACCGTTTGCCCGGGCTTATTATTAGGAACGCTTCAACGTTTGTCATTGGTGAATGACTTAAGGTCGGGAATGGGTGGCTGATCATGCAGCCACTTGGAACTGATGACCGTCCATGTACTTGTATCTGCAGTGAATAAGCATCTCGCGCGCTCAAAGCTTCAGTCTTCAGCCTCGTACCCCACCCTTGAATCCACTCTTAGTTTAGCTCCGTCAGGTTTTTACTGGTGGCTTAGGTACACTACTACTACGCCACTGGAGCACGGGTTTCTCGTACAGGAACCCCGAGGTGCAGGTCCAAAGGAAGCTCGACCTACTACTAACACTAGGTATAGCCCTAGCCTGCGGTTAACGCGTAGCATTTTGGTCGCTCCTATGTATCGCGCCGGGCACTCCCGTCACACGATGTAAACTCGTCCGGCGCTGCTGCGGTCTGAAGTGGGAACGAGTTTATCCTTATGAAAAATGGCAGGGTGTTTCTTGTGGGTTATATGCAGTCACAAGCTCACCGCCTCCCGAAAGACGTCGTACTTGGTTTGAATACGATGAGTGTATAAGCTGAATCGCAATATCCACAATAGTTAGCTAATGGACAACCACTGAGTGTAACCCTTCGCTATGGTTGCCATCCTCCTGCACATAAATAAATTGCAAGCGTCCGCATTTCACGGTTGATGACAGCAAGTTGAATTGCGTACGAGCAGCGGCCGCCTCGACGTCCGTTATCAGTTTGCCCACTCTATAAGTCTGTCCGTCACTCGAGATTTAGCCCTATTGGGCCCACTCACTACAATCTCCGGCGCGTATCAAATACCTTGCCGTCTACTGTCTATTATGGAGGAATATTCCAACAAGAGTCTCTTTATTTCTTAATCCCGTTTGCATACATGTTAGTTCAAGCGCAGGCAGGCTCAGTGGGGTTTTGCACGGCCGAACCATAACGTCTAGACCGGCCCCTCACCAGTCCTCCCAATCTGCACAGGCACTATGTCTTTCCTGCGTACTGAAACGGGCGCCTTCACTCCCAGCTGACGAAAGAGGCATATAGCTTTTTCGACCCATCTATTAGGTCTTTTTTAGGTCAATCTCTAGTACTCTTAGCGCAAGCTTTCACTCACGCTATCTAGATCATTTCGGGCAATCCGTGTCCAAATACCAGTAGAACTCTACTGTTACCCGGCATGGGAGTCTGAGAACCGGAACTGTCAGGTATTACATCGCACTACTACTGTGTGGCGGGAATTCTAGATTTGCGGGACACAAACGGCAGGGACGTAGTGACCAACGCGCCTGACCCTGGCGATCAATACCTAGAGAGAGCATGACGGTGCTTTACGAGTATTTAGGTTTTTTTCCCCTTTGATCAGTGATGTCCAAACAGGGATACCGCCTTCCGTAACCGTGAATACGTTCCATAGATTGTTGTGGACAGAGCATCGAGCATCCACGATTTGTCAATTTTGCACGCATATTGGATCCCGCGCTTAGCGGCCTTCTTCAGTTCAATGGTGCAATGACTACAACCAAGACTATGTTGCCTCCGTAGGAGATCTGGTCAATTGCTTAGGGGGCTCACCAAGATCTCGATACGCCCCTCGCGTGCAGAGGTGGATCGGACGAGTAGGGATCAGTCGGCCTAAATAGCAAGCTGGGGAGTTTTACACCATTCTCTTCCCTACGCATGTGATGAACAAGGAGGTATCATAAAACTTAAGTGTAACTTGTTGGCATCCAAGCCATAAAATCTCTCTTCCCTAACATGGAGGGACAACTCGCGCTATCCGCGTCGAGTAGCCATCATTTGCAGTCGTAGCTAGGTCGGACCCTATCACAGACATCGGACAGGAGTCACCAGACAGTCTCTATATATTTATCGGATTCCACCGATCCTAGACTACCCTTGTAAGAGTGGATGTCGTCTGACAAGCTACAGCACCAAGAAAGGGACGGAACCTACAGACGGCGCGCCAGCTCATCTCAGCTACGGACCTGCACCTGTGCGGGCATTCACTACCAGTAAGACTGCCTAGAGGCCTGCTCTTTGTGAACGAAGGTTATGGACTTTTCGAGACTCAAGTGTGCCTAATGTGGGTCTAAATTCCCTTTTATTTAGTCTTAGTGTTTTTAAGTATATGTTGAGTAAGGTCGCAACCATGGCACTAGGGGGGACTATTGAGTGGTCTCGAAGCGCGTTTGGAGAAACATATTATGTCAGTCTGCCTAGCCCGGCAGATATACGCGTCAATCCCTCTATTAGGCGTCTGCTTGTCTGAGCAGGGATTTAGAACCAACCACCACGCTTGGTGTGTGGTTTCCACTCCCCCCCGTAATCAACGAGCCTCGCCACCCGTTAAGTGCAGTGACTCGGAGAAGCCTAAATGAGACGGCGCGCCGGACTAGAACCTACGCGACAAATGCGCGGTGCTCCGCTCGACTGTAGCCTGTATTTAGCTCAACCAACGTAAAGAGGTAGAACACCATCTTGGTGTGATGACTACCGTCGAATTACACGCTCTGTACATTGGAGTATATCGATATTTTCAAATCCATGTGAGATTGAACGGCGCGTACCAAGGAGCGAGGATATGTCTCCTGTCCCGCTCCAGACAATCGATTGAACTATTTGGCGATTTACCGGTCGATAGACGAGATTTCTAGTTCCGTTGTTATGGAAACGCGGACGGAGCTAACGAAACTCACACACAGGGCGGTGGAGGTGTCCCAAAGAAACTGATCGCATTGCTTTCACTCGAGCATCGAGGGCCTATCTCCGGCGCGGCCCCCGACTCTAGAAGAACCGTGAGCCTCAGAGTATGCCCTGGTAGTAACCACAAGCACCCTCAGTTCATCGGAAGGTGATTATTTCAGCTAAACTCTCCTCTTATAGTGTATCCGGATGGACACAGGCTGAATACGCTTTCCACCTACGCGTTGATATCCTCCGAGGAGGCTCCGCATTACGATGTTCGCTAAACCTTGGTGCTCGATTAAGTCTATAGGGAGCTGCACCAGCAGGTAAGTAGCTTGTGATCTTTGCTACAGTCGAGTTTCGATTTAGTCTTTGTCGAGAAGTTAGGATAACCAGTCCGGCGAGCGAACTTTTTTGCTGCCGATAATTGCATTATATTTGCGATGCAGTGTGTGCCTACGGTGTAGATGTCGTTAGTGCGACGTATCACACCCCTTGTGTGTAAGCGATAGCTAGACGCTTGGTGCTGCTATCGCAAACCTTTTTGTCGCCTGCACAATGCGCGATCACTTTCGTGGCAACCAGGGCGCTGAGCGCCAGAAATGCTGTACCGCTGGCCAGGTACATGCGGTATTAGCGAGACTGGTACGTTTTTCTCCACTCATCCATTCAAGCTCGGAGTAGAACGATTCGTACTCCGTTATCGAACGCTTAGTAATCCAAGGGAGACAAGTACTAAAATCTGCTCGGGTAAAAAGAAAGCTTAGATTCTACTGGAAACGTACGCGCTACCAGCCCGCCTAACTCTACGCTCCCAAATGCGTCCTGATTTGGTGCAGCACATGCTCGAGAAATTACTGCAACATTACATATCCTTCGGAATTGAGTTTCAAGAACTTTGTCGGTACGACATTTTTGAAGGACAAATCGGGTTGAAAGAGACCGAGTTCTCCTTAACCTTAGGACGCCCTTCCAAATGTGACATGCAAATATCGTGTCGGGAAAGGCTCACCTTAGGGGATTGTCAGCGACGCTGTTACAAGCTCAATACGACGTTGTTGAGGAGGGTAACATATGAGACTCTAGTAGCCTCTTAATGTGCACGCGCCGACTGCGGTTATCGTACGATGTGTTATTATACTCCCTCGATTCGTATTACCACGAAAGGCGTTGCGGCATTTCTGAACTAAGAAGCTGACCTGCCCGTTGCATTGTCAATAGGTGGCGAAAACTCGGGTGAATACGTCTGTGTATGGTGATAGGAGTAGGCCTGAGTGGCATTACCGGTAACAACCTTCTATCTACCTAAGCAATTATCCGATCGCTGACTTTGCCCTAGAGCATGACCGTCCGAAACAGTCAAATTTATCCTGCAGCACGATATGTACTACACGCCTTATCTAAAGGATTGTTCGATCGGCAATTATTGCTCATTGGAATATTCTGTCTGCATATAAGGCAACCCCCACGGCATTACCGTAAAAGCGGCAGATGTACTCCGACCTATAGAAGATCTATATTAATTCCTTCACTCCGGGCACGATTCCCTTGGCGCGTTGAGAAAAACTTAGGCCTTCCTGGAGCTATAGAAACGGCTTTGGACGAGCCGAGATGGAAATGATAGGGCGGCCTCACATAGCCCCAAAATTAGCGTTGAGTAATCTATAGCGGCGCAATCCGAAGACTTGCCGAGTACTTGTATCCCACTGTACTTATTAAGATCACGTGTACCGGGGTTCCAGTGCTTCTCTGAAACGTAGTCCCAATTCGGCATGCATCCTACGCACCACAATTTTTCGTACCGCGTGCAGGACTTCTGGCAGCATACGGTAGTGCGTAGTCAATGTTTCGGGCTCCTCAAATACCATTAGCCGGGCGACGCTACCCTTAGTATTATCCCTGTATCGTTTTAGCGGCAGGCTCAAAACACCGTCTTACACGTGTGAATTCATCAAAACAAGAGGGACGCGTTGACGGATCGGCTTTAGCACGCAACTTAAAGAATTCCGGGTTATCCTTAGGAGCAAGAGCTATGCAGGACAGAGTGGTGACCATCGGTGCGCTATTCGAGAATGCTGATGAATAGACAGTACTTTTGGAGCTATCAAGCCCCAAGCGGACTTAGTATGGAAAAATAGCACGTCTCAGAACACTCGGATAAGATTAGGTGGCTAACCTCTAGTCCAGCGTCACCCGGGTCGATGAAAGAAGCTTCCCATCACAGTATGATAATTGGGCGACGGCCGGAGCTTTCTCCCTAATGGGAGATTTGTTGCCAATGGAGTGTAGAAACCGCGGCGGGCTCAGTTTAATTAACTAGACAGCTCCGGTGCACACCCCAAAGGCTCAGGGTCTACAACCGCGGGGCGCGTTCGATCGAATGGAAAGCTGAGCGGTCTTCACAGAGTAGAGTATCCAGTTCAAAGCTCCCCAGTAAATATGCGTGTACCCAGGTGCCCGGGGTGCTATGTGGAGTGGCGCTGCCAACAAGCCTGTGGATTCATAGCATTAGGTTAATAGTGGCCTGTAGTGGTATTAATTTGAGTGGCTTGATCTAACAGACTCAAAGATCCGCTTATCACCGTCGGACGTATCGCCACGCTGGTGCGCTGGTTGACCTCCAAGTTTTACAATTAAGGTATTTATCCGTGTTGAACCACGTTGCTATCAATATCCTGCACAGAGGACTTGAAAGTCAATTTCCACGGGAGACCGTCGTCACCTTGTCTAAATGAGGTTACCTTCACACCCACAGCTATGGCAAAACCGAATCAGGTGGTTGTATGGACATCCTAGTGTGTACGCGGCACCCATAGATTTCTCAGAATGACGGTAACGCCTCGGGGTGTCTGATATGCTTCATGTTATATCACGGCCGAAACGGATGGACCCTCTGAAAGGCGACTTGTTGCGGAGGAGCGTACCTAGTTACTTAATGTCGCGCATGGCACGTGGCTCGGCGCGCCATAGTACAGGAAAACGGGCACTCCCTCCAATAATCACGCCAGACGGAGTCTTTCCAATTTGTCCAGTGGGTTGGAATACAATGCACTTTCTTTTTTGGGTATATTGAAGTTTCTTGCCACTACTGCTGGCGGATAATCCAGTTCAGCGCACAAGTTTTGCTGGTTATAGGCGTACTCCAGTTAATGTAGACCATCGGATACCACGTGAGGCGGATGGGTAATGCTAGTAACATTCCGCCGCTAGGAGACAATGTGATCCGGCAGACGGATTAAGAGGTAGCCCGCCCCCACGGTGCACACGGCTTTGCCTTTTACGGATGTACATGGCCTGATAGTCGGGCATGAGGCGGGATAGTGCCGTCTGCTGCCCCATTGAGCAATGGAGGAAATAACGGTATTCCGGATACCCGTCAAAAACCCAGATCGTACTGAAGCGTGGTGCGTTTCATGCAGATGCGTAATGGCAGATGAACTAGCGCGGATAGGTCAATGAATTTCGGCGGCGACGTGTACTACGCGCCACGACTTAGAGTGTCTGAATGTCCCGACGTTTGGCATCACGGGAAGTGAGGACGGAAATTACAAGTCTGGGTCGCCCCGCACAAAGATGTCCCCTATGAGACCATCCGTCTACCTTGTGTTCGCTCTTTCTCTGCGTACTACCTACATATCCCAATTCCGTGGAATGATGCTGGGCACTGCTGCGATGCTCTTCTAAACGATTTTAGCAATTTGCTTTCATTATACAAGCCAGCATAGTGTTGCGGCAAGAAAGCACAGTAGATCTGGCAGCTGGCGAGTCCCCCAGCATACTACTAGTTTAGGAGCAACGTGATGGTGTGTCGATCTACACGTAGATGACATTCCACTATAGTTCGGCTGAGGTGGCACCAGTCATGAACGAATCATGTAATGGGTTGTGCATATACATCGGTTCCAAGGGAAATAACCTTCATGGGTGGAAGGCAATAGAGGGGACAGCAGACGTGACAAGTTTGATCCACGATTTTGCGAACTTCGGAGCCAAAGCTGTACCTGGACCATTGGTTCACCTCGCATGATACTCACGCCCTAAAGGTGGAAACCTCGTTTGCTCGACAGCTATCAAGTTCTCGCCTCGTAAGGGTGCGGCCATAGTCGTAAAGATTATAAAAAGGATGTTGTAAGCTGTATCCTTTAGACCACATATCCACTTCGCACACCGTAGCTAGCCAGGTTGCGCGGGCTTCGTCGTGTTCCTGTAAGGATTTAGTATTCGTTCCCAGGTAGTGGAGGACGCTGTGAGGTGCTAGGGACAGATGGGGGGCGGATCGGGGAGTGACAATGGAGTTTACCCAACCGTCAACCTTTTAAACCAAACTCAGATTTGATTGCATGGTTGCCGTCGTCGGCGCACAGAAGCTTGGTTACTTTAAACTACGTGTTTAATCTCCCAGGGGTAGTGAGCCTCTTCGCGACACATTGTTCCACCGCATCAAGCACACCCGCGCTTAAGGCTCCAGGGTACGGCGACCCCAAGATTCTTAGCTATACTAACAAGCCTTAAATTTTATGTGTAGGCTACCTGTATGGTCCTCAACAATTTAAACTCACGAACGCCAGGACTTTACTATATCAAGCATGTTGAGGCGTAGACCAGCATACCTTGAATTAGCCTCTCTGTGTCCGACGGGCGGCGGATAAAGTTTGGGCAGTTCACGCTAGCACAACATGAGTTAACGCAATGCAACCTGAGTGAAGGTAGGGCTACTATTAGGGTCGCGAGAGCACCCGTTCGTAAGACATGTGCAAGATCTTTGTATATTCGAGTACAATTGGGGTTAGGCGCGTGCTTACCATCAGCAAGAATCCAAGCGCCTAATCAAATTCCAGGGGATGCTATGTGAGTTCTAGTCACAAAGGCCCCAGGAATTACCCAGCGGGACTTTTTGAGGTAGGAACTGGCTTTCTCGTTCATACGACAGGATG
		</sequence>
    <sequence><taxon idref="Location_0_4_1|44.068257898195434"/>
			GATGCCCAGGCCTTCCGTCGCCGAAAAAGTAACCCAGTGCAAAAATGATCCGAGTAGCAAGACGTTGAGCCAATAAACTTTCTGCGCCGCTCGGACGATCCATGGATTTATTGCTGGGCCCGAAACCTTGACGACCTCAGCCGAGTTTTGATCTGTATAGAACATTAGCGGATTTGCGATAGTTTGTTTGGCATTTACTGAGGGGCACCGTAGCAAGCAACCGTCTAATTAATGTGAAAATAATACGCTGCCCCCGGTAGGAAATATAAACGGGTGTCACTAACGGAGTAGTGGGCTTCGAGCCTCCTTATTCCTTGTCGATTGATTATAGTTGATAGCCAGCAGTACTATAGGATCTGCCCATCGCAGCGTTCGGTGACTACATTAAATGGGGGATATAACTAGGCGGGCAAAGAATAACCGCGATTGCGCCTTTAGAACTCTCGTCCGCAGTAGATGAACTTCTACATTTAATATGAAATCAGCCACATGTGGGCAGGTAGAGGTTCTTGTTAGAGTTAACAGTTGACCAGAAAAACCCATCAATGGGTAGCGTTCTGTATTAATAATCATGGCAAGCCAATCCTGTTTGCCAAATTTTATGTGCACAATTGTTCTTGAGCCCTCCTCAAATGAAATAACGGAGGTATACAGCGCCACGTACGCAAATGAGCGTGGATTAGCTTGATAAGCACCCTCTTTCACCGCTTGGGGCAGATAACGTCCCCAGCGCGGGTGGGGCCTCTTCTGTTATTTTTATGTACTGGTTACTCCTTTCCCAGTGAACAGGTCGCTGAGCGAATCGTGGGCATCAGCCCTTAAAGTTAAGAAGGCTTTTGGTCTCAGTGCAATGCATGCTTAGGTTTCAAGTAAGATATGTTCTACTGATGGTATAGAGAAAAAGGTATCTATACATATCGTACGGCTGACCTGGAAGATTGTGTACACTGGCAACCCTTATAAGTGTAGGCATTTATTCCAGGGTTTCAACTTTAGACTGTAATAACAAACCATAAGGGCTTGTAAAACAACGTGAATTAGTCGTGCTAGATAAAGCATATGCAAGACATGCAAAGCACTGAGTCGCTAGCAGGGGAGAAACGGACAGCTTTGCCTGATTAGTAACCCTAGGTCATATATGGCGTTGATTACATCAGACTGCCGGATGATTTAAGTGCGCTTTAAACAGTTACTACAGAGTAATTACGGCCCCGGTAGAGGACAGCCCAGTTCGCCGGGGCAAGCGGTCTCTGTTGTCGATGGAGATCGGTTCCGTTAGATGTTCTACACCCGATGTATCACGTCGCTTGGCGGAGTAGTTTTATTACAGCAATTCGGAGCCGATTGTCTTACGTCATTTTAGGGCAGCGTGCATGGGGCTAGCATCTCATTGTTACACCTAGTTCTGTCCAAGGCACTTTAGTGCTAACTTCCTTCGGTCCGGAGTCCGCGTCAAAGAAGGGCGGTGCAGTCACTGTAAGGCTTGGGGCTGCTTCAACGATTTTATACAGGCCGGGAAATACCACCCCGGTTCCTCACGTCTCTACCGGAGTCACGCTAAGTCACGCCGTTTCAACAACATCCTAGCGAGAACAGTCCAGGCTGGCTATTTCTGCTAGTGATGCAGCGATTGACGTGCCACCCTTTCCACCGGACAAAGCGACGGCCCGGAAGTCCTTTATATTATTAATCTGCTTTATGGCTTAGTGCATCTCATAGTCGCGGTAACAAGCCAGAGTCTGGTACCATTGCATTGATCAGCAAACCTGGAAAGCAGTTGCTCTGGATTCCACGCTCTGAGTTAGTCGCTACCCGTATTTTCTAACATTGAGTGAACCCTCTGCCAAGGGCGGTAAACAAAGCGCGATCTTGAGCTCATGTGGTCTACTGACGCCACAGTTAGCTATACGAATGGACCTACTTCGCAGGCAAGATTTTAGAGTATCCGCCACGTCAGCTCTCGTAGATCGGCTAAGTCTGACAACTACACACGGATTACTCTGACGGCGTGAGTAGAACCGAGACGTGCCCCATGTATACATTTCTACAGGTATACGTAACACGCACCTTGTGTGCCTTCAGAACCAAGGCATCATAAGGATAGTGCATACACCAAGACCCTAATTGAAATTACGGAAGACGTTCGTGGTACCACTCCCAGAAGCTGCTTCAATGACTCTTTTCTTACTTACCGCACCTAAGAGCCGCTCCTTTCGCGTCTTTCACACACTTCGGCGGAGGATTCTACGTAGGCGGGGACCCATCTGAAACGTCCAAGATTACCCCTCATGGCCTAAACACAGCGACATTCTGCTACTCATTTGGCAGTCAACACTGCCAAATTTTGATATTCATCCTGAATGCGCATAACTAGACGCAGCTTGTATTTCGTTCAATCGTTTATTGACAGATGTAGACTGGTCCAACTATATCTCGTACTCGCAAGGCCCGAGTCCCTTCGCTGGGGTTATTATAATAATAGGCACGATCTAAGAACCGAACTCTGTGTTCTACGCCTATCCCATGGACGGCGATACCCCGCTCAACACTTAAGGCATGTCTGAGGCACGCGGATTCAATGCAGGCTAATGGCCCACAGGGCTCCACGAGAACCCCGTTGGTAACCACACTGGAAATCCGCTTAACACGGTGGCGGGCAGCCAGAAAAATTCTAAGAGTTTGTCAAGATGGTAGGCTCACCCTATGTCTTATTTTCGGTTTCCGGTCTGTTCCGACCGTCACCCGGTGACTAACCGTCCTGTTGTCCCAATCATACTCAGCTCCGAGCACCCCAAACGTGGTCTTGTGAGTGATCGTTGATATGGAGCGTGGGCGCGGTTGCTGATAAGCAGGTTGTGGACGTTAAGACACCGGTTCACAGTCCGCCTATTCGCCCAGAAAGATATTGGACTTGTAAAGTACAGCACTTGCATCGACCACGTATTGAGGTGTGTGGTGTGGGCTCTGTTCGCAGGCCATAGTGATCCCCATTAATTCGCTAATTTCAGAGTCAGTACCTTACCGCGATGTCACGCTGGTATGCTATACGCTTGTGGGGTAATTACTCCATTTGACACGGTACTGTTTCCGTGCTAAATCTCCGCCACTGATCCGACTTATCCCAGTTTAGTACCTTCTTGTCCATGTTGGCAGGGATGCTGCATAGGACAAACGCCCTCCGAGATCTTAGACCTTAGAGCCAGGCCACCCTTAAAGTAGCGTGGCATATATTAGCGCGATTCCCTGGCGGTACCTCAACGGCGACGCTGGTGTTCTATCGATTACGCAGTTAAACGGTTACCTCCTCTACCCAGTTTAGGGTTGCCCTCGCCGTGACAATGGCCGCCAAAAATTCACAATTGATTCTCGGGGTCTGTGCAAAACTGGGCAGTAGGGCGTATGCGTACCGTCACCGGACGAACTTACTCGTCCGGAGCCTGGGATTAACAGTCAATATTTGTGTCTGTCAAAGCGATGCGGCCCTGGTGCTCAGTTGTATCCAAGTGTATGAGATAGAGTAGGCCGTCGCGAGGATAGGGCCGGCCAATGGACGCAACGGTATGTCAGCAACTTCAGGTTGAGCGAGTAGCTATCCACAGTAAGTCGCGGATATTCTCGAATGAGGGTACTAAAGGCAAGCCGGATTACCCTCTTTAGTTTCTCAATGCGTTAACGGTGGATCTGGTGAAACTCACCTCTGAATTAGCCGCGTAGGCGAATTGCCTCCTACATCACCGGTACCCCGACTCGCCCTGCGCCAAGTAACCCGAAGGAATCTTGCCTGTAGGATCATGTGGCGGGGAGGAAGAAATTACGTTTATCGCCAAGCAGCTGCCTTGCACAGTTATCTATTAAGGCAAGTCTAAAGTGCAGCGATCCGGTTCCAGTGTCGCGCTCTGGAATGAAAACAGTCGCTGACTGTGTGCGATGACGCAAGTTGTCTGAGACGCGGGGGACGCAATCGTGCAGTGTATATCTGACGCTTGCTGAGCGATAGCGCCTGTATGACAGGCTCCTCGCAGGTCACTGTAAATGTCTTCCGCATAGAGTTAAGTTAAAGGCGCTGGAGAGATGAGCATACACGTATTATGCCTGCCTGCTATTACCACGGTTGTCGTTGGTGGTGCACAGGTTGAAAGCTTGGCCGCCAAAATAGCATGCCATAATAACCTAGAAAATTAACGAGGAGACTTCGAGAACCGCAACCGCATAAACACTACCCCGACGCACTGCGAAGGGCTCAATTTTGCTAGTCGATTGCTCCGGCTGACCGATCTGGGCAACGGGCACTATAGGGTGGACGCCCGACTCCGGCGAGGGGTTATACCAACGGCTAACGAGATACCCAGGTTCAGGCCGGTAGTCTTTAGCTAGGCGGGTTATTGTATTGGACCCCCACTGTCGGGACCAACACTCGGCCAGGGGTTCGATGGCAAAGGCGAGCCCTCCCATTCGTAGTAAAGCCGAGCGTGACTAATGTCAGGGGCAACCGTCTTGTTTCGACGTAAACCGTCCAGTTGTCTCCTTTCACTCGCGGCATAGCTCCAGTAGTACAGGAGGACTCTCCAACATCGTTTGTAGATTGGCCCGGACGTACCTTCCTTTGCATCACCAAACTCGGTAAACACAAAATTCGGATCAATTATCTTCTAGCAACAATCCGCGTCTCCCGAGTACCGCAGCTCATCGGGTCGTACTATCTTGATTCGTGATGAATGTCCTTGCTATATGGCGTTTACTCCGGACATTGCTGCCCTGAAATACGATAACACCTCGGTGGTTTAGCTAGTTTGAGTGATGGCGGGAGGGTGGCAGAAGAATGTCTTATCTGTGGCGGTTGTTCTGCTTGACGTTCCCCCGCGGGGATACACGGGATCATCACGTGAGTAAATAGTTGCAGTCGAGCCACTCAGTGAAAGTCAGACAATGTGATGCTCCAAGTCACTCAAGTCAATTTATAGGGTCATACTTGTATCAAGAGTGATTCATCGCCAGTTGAGGTCGATGTCCCCATGTTATCGTGCAGAAAACTTATACCGCTGTGGTGCATACGATGCTCGGCTCAGAATCTCGGATACACGGGGTTCAGAACCTACTAGTTATAACCTCGCTAGTAGGGTAGAGCTCGCGGGTCTCGGTTCAACGATGCCGCGCCATACCTAGTCCAGGCAGCCGGTATCTTCAAGAAGACGCGGGAGAAACGGGTCTGTGTCCGGTAGCAGGATGAGGCGGATAGTTAGTGATGGGGACTAGAGTCCCATGTTTCAAGCTACTGAAAATCTGGAAAATGCGAGGAGGAATCAATCAAGAGTAGTACACTTGTTGTTCTGCCGCCGGTCGACAAGGTCGGGGTGGACGTACAGGCTGTCCCCTTAAAGCGATGGCTGACCTCGACCGGTCGCCGCACTACTGGGGAAAGCTTCGCTAAACCTAGTACTGAAAGATGGTAGCTTAACGATTCCCCGTACCCTGGCTCCTGGGTCTCAAAATGTCCTTGTGTTGATCCCCCGCATCGTTACGGCTCGCTGATTTGAACGCGTCCGGGACTCTTGTACAAACTAATGTATTTCGGTGTTGATCCTGCGTTCCGACTCCCGGCGTGCGGACACAACTGTCTGCACCGGCCACGTTGTATACATCGCTTAGCCACCGTATCTGACTCAGCTGTAAGTCCAGCTGGCCACGAAAGGAAATTCACCATCAGCAACGGGTGCCCGGTATAATAGATACGGCCATAAAACGTGATCAAACGCGGGACGGGTATTCAAATGTTACGGCACTGTTCTCCACCGACAGATAGAGCTACCCGTTTATAACAACTTTATAGCAGAGTAGCTGTTGGCCGTCTCGAACTGACGAAGTAGTTCGAGCTTGGTACTACAACTATGGCACTCCGTGGAGGGACCACAAGGCGCAGGGTAATGTCACCGAAAGAGCACTGTGATCAAAGCTGCAGGACGGTTTTCCCGACCAATGACCCATAAGGAAGGAGAGGCGACGCACCTGGTATTGCTCCGACAAGGTTTCCCACTGCACGCATGCCTCAGTAAAGTTAAAAGGCTAATCTACTTGGAACAAAGATAGTACAAGGCTGAGTCGATGTATGCCTAGTTGTAATCGGTAGTTCGCATTTTTTTGGCAAGCCTGAGTACTCGGCTCGCTTTAGAAGGACTCCCATGGATGGGTTTATGATAGTGTCTAATCGAAGCTTGGTATGAACTGTTCGGAGGATACTGGGACGACCAGAATAGTGACGTGATCTAGAAGTACACCGGCTCGACGACATAAGACATTCGGGACGGGATCCCGCCAGGAGATCACCCGGGGACCCGGGAGCTGCAACACATGACATAGCATGTAGTAGGCCTATTAGCACGTAAACCGTTTGCCCGGGCTTATTATTAGGAACGCTTCAACGTTTGTCATTGGTGAATGACTTAAGGTCGGGAATGGGTGGCTGATCATGCAGCCACTTGGAACTGATGACCGTCCATGTACTTGTATCTGCAGTGAATAAGCATCTCCCGCGCTCAAAGCTTCAGTCTACAGCCTTGTACCCCACCCTTGAATCCACTCTTAGTTTAGCTCCGTCAGGTTTTTACTGGTGGCTTAGGTACACTACTACTACGCCACTGGAGCACGGGTTTCTCGTACGGTAACCCCGAGGTGCATGTCCAAAGGAAGCTCGACCTACTACTAACACTAGGTATAGCCCTAGCCTGCGGTTAACGCGTAGCATTTTGGTCGCTCCTATGTATCGCGCCGGGCACTCCCGTCACACGATGTAAACTCGTCCGGCGCTGCTGCGGTCTGAAGTGGGAACGAGTTTATCCTTATGAAAAATGGCAGGGTGTTTCTTGTGGGTTATATGCAGTCACAAGCTCACCGCCTCCCGAAAGACGTCGTACTTGGTTTGAATACAATGAGTGTATAAGCTGAATCGCAATATCCACAATAGTTAGCTAGTGGACAACCACTGAGTGTAACCCTTCGCTATGGTTGCCATCCTCCTGCACATAAATAAATTGCAAGCGTCCGCATTTCACGGTTGATGACAGCAAGTTGAATTGCGTACGAGCAGCGGCCGCCTCGACGTCCGTTATCCGTTTGCCCACTCTATAAGTCTGTCCGTCACTCGAGATTTAGCCCTATTGGGCCCACTCACTACAATCTCCGGCGCGTATCAAATACCTTGCCGTCTACTGTCTATTATGGAGGAATATTCCAACAAGAGTCTCTTTATTTCTTAATTCCGTTTGCATACATGTTAGTTCAAGCGCAGGCAGGCTCAGTGGGGTTTTGCACGGCCGAACCATAACGTCTAGACCGGCCCCTCACCAGTCCTCCCAATCTGCACAGGCACTATGTCTTTCCTGCGTACTGAAACGGGCGCCTTCACTCCCAGCTGACGAAAGAGGCATATAGCTTTTTCGACCCATCTATTAGGTCTTTTTTAGGTCAATCTCTAGTGCTCTTAGCGCAAGCTCTCACTCACGCTATCTAGATCATTTCGGGCAATCCGTGTCCAAATACCAGTAGAAGTCTACTGTTACGCGGCATGGGAGTCTGAGAACCGGAACTGTCAGGTATTACATCGCACTACTACTGTGTGGCGGGAATTCTAGATTTGCGGGACACAAACGGCAGGGACGTAGTGACCAACGCGCCTGACCCTGGCGATCAATACCTAGAGAGAGCATGACGGTGCTTTACGAGTATTTAGGTTTTTTTCCCCTTTGATCAGTGATGTCCAAACAGGGATACCGCCTTCCGTAACCGTGAATACGTTCCATAGATTGTTGTGGACAGAGCATCGAGCATCCACGATTTGTCAATTTTGCACGCATATTGGATCCCGCGCTTAGCGGCCTTCTTCAGTTCAATGGTGCAATGACTACAACCAAGACTATGTTGCCTCCGTAGGAGATCTGGTCAAATGCTTAGGGGGCTCACCAAGATCTCGATACGCCCCTCGCGTGCGGAGGTGGATCGGACGAGTAGGGATCAGTCGGCCTAAATAGCAAGCTGGGGAGTTTTACACCATTCTCTTCCCTACGCATGTGATGAACAAGGAGGTATCATAAAACTTAAGTGTAACTTGTTGGCATCCAAGCCATAAAATCTCTCTTCCCTAACATGGAGGGACAACTCGCGCTATCCGCGTCGAGTAGCCATCATTTGCAGTCGTCGTTAGGTCGGACCCTATCACAGACATCGGACAGGAGTCACCAGACAGTCTCTATATCTTTATCGGATTCCACCGATCCTAGACTACCCTTGTAAGAGTGGATGTCGTCTGACAAGCTACATCACCAAGAAAGGGGCGGAACCTACAGACGGCGCGCCAGCTCATCTCAGCTACGGACCTGCACCTGTGCGGGCATTCACTACCAGTAAGACTGCCTAGAGGCCTGCTCTTTGTGAACGAAGGTTATGGACTTTTCGAGACTCAAGTGTGCCTAATGTGGGTCTAAATTCCCTTTTATTTAGTCTTAGTGTTTTTAAGTATATGTTGAGTAAGGTCGCAACCATGGCACTAGGGGGGACTATTGAGTGGTCTCGAAGCGCGTTTGGAGAAACATATTATGTCAGTCTGCCTAGCCCGGCAGATATACGCGTCAATCCCTCTATTAGGCGTCCGCTTGTCTGAGCAGGGATTTAGATCCAACCACCACGCTTGGTGTGTGGTTTCCACTCCCCCCCGTAATCAACGAGCCTCGCCACCCGTTAAGTGCAGTGACTCGGAGAAGCCTAAATGAGACGGCGCGCCGGACTAGAACCTACGCGACAAATGCGCGGTGCTCCGCTCGACTGTAGCCTGTATTTAGCTCAACCAACGTAAAGAGGTAGAACACCATCTTGGTGAGATGACTACCGTCGAATTACACGCTCTGTACATTGGAGTATATCGATATTTTCAAATCCATGTGAGATTGAACGGCGCGTACCAAGGAGCGAGGATATGTCTCCTGTCCCGCTCCAGACAATCGATTGAACTATTTGGCGATTTACCGGTCGATAGACGAGATTTCTAGTTCCGTTGTTATGGAAACGCGGACGGAGCTAACGAAACTCACACACAGGGCGGTGGAGGTGTCCCAAAGAAACTGATCGCATTGCTTTCACTCGAGCATCGAGGGCCTATCTCCGGTGCGGCCCCCAACTCTAGAAGAACCGTGAGCCTCAGAGTATGCCCTGGTAGTAACCACAAGCACCCTCAGTTCATCGGAAGGTGATTATTTCAGCTAAACTCTCCTCTGATAGTGTATCCGGATGGACACAGGCTGAATACGCTTTCCACCTACGCGTTGATATCCTCCGAGGAGGCTCCGCATTACGATGTTCGCTAAACCTTGGTGCTCGATTAAGTCTATAGGGAGCTGCACCAGCAGGTAAGTAGCTTGTGATCTTTGCTACAGTCGAGTTCCGATTTAGTCTTTGTCGAGAAGTTAGGATAACCAGTCCGGCGAGCGAACTTTTTTGCTGCCGATAATTGCATTATATTTGCGATGCAGTGTGTGCCTACGGTGTAGATGTCGTTAGTGCGACGTATCACACCCCTTGTGTGTAAGCGATAGCTAGACGCTTGGTGCTGCTATCGCAAACCTTTTTGTCGCCTGCACAATGCGCGATCACTTTCGTGGCAACCAGGGCGCTGAGCGCCAGAAATGCTGTACCGCTGGCCAGGTACATGCGGTATTAGCGAGACTGGTACGTTTTTCTCCACTCATCCATTCAAGCTCGGAGTAGAACGATTCGTACTCCGTTATCGAACGCTTAGTAATCCAAGGGAGACAAGTATTAAAATCTGCTCGGGTAAAAAGAAAGCTTAGATTCTACTGGAAACGTACGCGCTACCAGCCCGCCTAACTCTACGCTCCCAAATGCGTCCTGATTTGGTGCAGCACATGCTCGAGACATCACTGCAACATTACATATCCTTCGGAATTGAGTTTCAAGAACTTTGTCGGTACGACATTTTTGAAGGACAAATCGGGTTGAAAGAGACCGAGTTCTCCTTAACCTTAGGACGCCCTTCCAAATGTGACATGCAAATATCGTGTCGGGAAAGGCTCACCTTAGGGGATTGTCAGCGACGCTTTTACAAGCTCAATACGACGCTGTTGAGGAGGGTAACATATGAGACTCTAGTAGCCTCTTAATGTGCACGCGCCGACTGCGGTTATCGTACGATGTGTTGTTATACTCCCTCGATTCGTATTACCACGAAAGGCGTTCCGGCATTTCTGAACTAAGAAGCTGACCTGCCCGTTGCATTGTCAATAAGTGGCGAAAACTCGGGTGAATACGTCTGTGTATGGTGATAGGAGTAGGCCTGAGTGGCATTACCGGTAACAACCTTCTATCTACCTAAGCAATTATCCGATCGCTGACTTTGCCCTAGAGCATGACCGTCCGAAACAGTCAAATTTATCCTGCAGCCCGATATGTACTACACGCCTTATCTAAAGGATTGTTCGATCGGCAATTATTGCTCATTGGAATATTCTGTCTGCATATAAGGCAACCCCCACGGCATTTCCGTAAAAGCGGCAGATGTACTCCGACCTATAGAAGATCTATATTAATTCCTTCACTCCGGGCACGATTCCCCTGGCGCGTTGAGAAAAACTTAGGCCTTCCTGGAGCTATAGAAACGGCTTTGGACGAGCCGAGATGGAAATGATAGGGCGCCCTCACATAGCCCCAAAATTAGCGTTGAGTAATCTATAGAGGGGCAATCCGAAGACTTGCCGAGTACTTGTATCCCACTGTACTTATTAAGATCACGTGTACCGGGGTTCCAGTGCTTCTCTGAAACGTAGTCCCAATTCGGCATGCATCCTACGCACCACAATTTTTCGTACCGCGTGCAGGACTTCTGGCAGCATACGGTAGTGCGTATTCAATGTTTCGGGCTCCTCAAATACCATTAGCCGGGCGACGCTACCCTTAGTATTATCCCTGTATCGTTTTAGCGGCAGGCTCAAAACACCGTCTTACACGTGTGAATTCATCAAAACAAGAGGGACGCGTTGACGGATCGGCTTTAGCACGCAACTTAAAGAATTCCGGGTTATCCTTAGGAGCAAGAGCTATGCAGGACAGAGTGGTGACCATCGGTGCGCTATTCGAGAATGCTGATGAATAGACAGTACTTTTGGAGCTATCAAGCCCCAAGCGGACTTAGTATGGAAAAATAGCACGACTCAGAACACTCGGATAAGATTAGGTGGCTAACCTCTAGTCCAGCGTCTCCCGGGTCGATGAAAGAAGCTTCCCATCACAGTATGATAATTGGGCGACGGCCGGAGCTTTCTCCCTAATGGGAGATTTGTTGCCAATGGAGTGTAGAAACCGCGGCGGGCTCAGTTTCATTAACTAGACAGGTCCGGTGCACACCCCAAAGGCTCAGGGTCTACAACCGCGGGGCGCGTTCGATCGAATGGAAAGCTGAGCGGTCTTCACGGAGCAGAGTATCCAGTTCAAAGCTCCCCAGTAAATATGCGTGTACCCAGGTGCCCGGGGTGCTATGTGGAGTGGCGCTGCCAACAAGCCTGTGGATTCATAGCATTAGGTTAATAGTGGCCTGTAGTGGTATAAATTTGAGTGGCTTGATCTAACAGACTCAAAGATCCGCTTATCACCGTCGGACGTATCGCCACGCTGGTGCGCTGGTTGACCTCCAAGTTTTACAATTAAGGTATTCCTCCGTGGTGAACCACGTTGCTATCAATATCCTGCACAGAGGACTTGAAAGTCAATTTCCACGGGAGACCGTCGTCACCTTGTCTAAATGAGGTTACCTTCACACCCACAGCTATGGCAAAACCGAATCAGGTGGTTGTATGGACATCCTAGTGTGTACGCGGCACCCATAGATTTCTCAGAATGACGGTAACGCCTCGGAGTGTCTGATATGCTTCATGTTATATCACGGCCGAAACGAATGGACCCTCTGAAAGGCGACTTGTTGCGGAGGAGCGTACCTAGTTACTTAATGTCGCGCATGGCACGTGGCTCGGCGCGCCATAGTACAGGAAAACGGGCACTCCCTCCAATAATCACGCCAGACGGAGTCTTTCCAATTTGTCCAGTGGGTTGGAATACAATGCACTTTTTTTTTTGGGTATATTGAAGTTTCTTGCCACTACTGCTGGCGGTTAATCCAGTTCAGCGCACAAGTTTTGCTGGTTATAGGCGTACTCCAGTTAATGTAGACCATCGGATACCACGTGAGGCGGATGGGTAATGCTAGTAACATTCCGCCGCTAGGAGACAATGTGATCCGGCAGACGGATTAAGAGGTAGTCCGCCCCCACGGTGCACACGGCTTTGCCTTTTACGGATGTACATGGCCTGATAGTCGGGCAGGAGGCGGGATAGTGCCGTCTGCTGCCCCATTGAGCAATGGAGGAAATAACGGTATTCCGGATACCCGTCAAAAACCCAGATCGTACTGAAGCGTGGTGCGTTTCATGCAGATGCGTAATGGCAGATGAACTAGCGCGGATAGGTCAATGAATTTCGGCGGCGACGTGTACTACGCGCCACGACTTAGAGTGTCTGAATGTCCCGACGTTTAGCATCACGGGAAGTGAGGACGGAAATTACAAGTCTGGGTCGCCCCGCACAAAGATGTCCCCGATGAGACCATCCGTCTACCTTGTGTTCGCTCTTTCTCTGCGTACTACCTACATATCCCAATTCCGTGGAATGATGCTGGGCACTGTTGCGATGCTCATCTAAGCGATTTTAGCAATTTGCTTTCATTATACAAGCCAGCATAGTGTTGCGGCAAGAAAGCACAGTAGATCTGGCAGCTGGCGAGTCCCCCAGCATACTACTAGTTTAGGAGCAACGCGATGGTGTGTCGATCTACACGTAGGTGACATTCCACTATAGTTCGGCTGAGGTGGCACCAGTCATGAACGAATCATGTAATGGGTTGTGCATATACATCGGTTCCAAGGGAAATAACCTTCATGGGTGGAAGGCAATAGGGGGGAAAGCAGACGTGACAAGTTTGATCCACGATTTTGCGAACTTCGGAGCCAAAGCTGTACCTGGACCATTGGCTCACCTCGCATGATACTCACGCCCTAAAGGTGGAAACCTCGTTTGCTCGACAGCTATCAAGTTCTCGCCTCGTAAGGGTGCGGCCATAGTCGTAAAGATTATAAAAAGGATGTTGTAAGCTGTATCCTTTAGACCACATATCCACTTCGCACACCGTAGCTAGCCAGGTTGCGCGGTCTTCGTCGTGTTCCTGTAAGGATTTAGTATTCGTTCCCAGGTAGTGGAGGACGCTGTGAGGTGCTAGGGACAGATGGGGGGCGGATCGGGGAGTGACAATGGAGTTTACCCAACCGTTAACCTTTTAAACCAAACTCAGATTTGATTGCATGGTTGCCGTCGTCGGCGCACAGAAGCTTGGTTACTTTAAACTACGTGTTTAATCTCCCAGGGGTAGTGAGCCTCTTCGCGACACATTGTTCCACCGCATCAAGCACACCCGCGCTTAAGGCTCCAGGGTACGGCGACCCCAAGATTCTTAGCTATACTAACAAGCCTTAAATTTTATGTGTAGGCTACCTGTATGGTCCTCAACAATTTAAACTCACGAACGCCAGGACTTTACTATATCAAGCATGTTGAGGCGTAGACCAGCATACCTTGAATTAGCCTCTCTGTGTCCGACCGGCGGCGGATAAAGTTTGGGCAGTTCACGCTAGCACAACATGAGTAAACGCAATGCAACCTGAGTGAAGGTAGGGCTACTATTAGGGTCGCGAGAGCACCCGTTCGTAAGACATGTGCAAGATCTTTGTATATTCGAGTACAATTGGGGTTAGGCGCGTGCTTACCATCAGCAAGAATCCAAGCGCCTAATCAAATTCCAGGGGATGCTATGTGAGTTCTAGTCACAAAGGCCCCAGGAATTACCCAGCGGGACTTTTTGAGGTAGGAACTGGCTTTCTCGTTCATACGACAGGATG
		</sequence>
    <sequence><taxon idref="Location_0_3_0|43.999391773139756"/>
			GATGCCCAGGCCTTCCGTCGCCGAAAAAGTAACCCAGTGCAAAAATGATCCGAGTAGCAAGACGTTGAGCCAATAAACTTTCTGCGCCGCTCGGACGATCCATGGATTTATTGCTGGGCCCGAAACCTTGACGACCTCAGCCGAGTTTTGATCTGTATAGAACATTAGCGGATTTGCGATTGTTTGTTTGGCATTTACTGAGGGGCACCGTAGCAAGCAACCGTCTAATTAATGTGAAAATAATACGCTGCCCCCGGTAGGAAATATAAACGGGTGTCACTAACGGAGTAGTGGGCTTCGAGCCTCCTTATTCCTTGTCGATTGATTATAGTTGATAGCCAGCAGTACTATAGGATCTGCCCATCGCAGCGTTCGGTGACTACATTAAATGGGGGATACAACTAGGCGGGCAAAGAATAACCGCGATTGCGCCTTTAGAACTCTCGTCCGCAGTAGATGAACTTCTACATTTAATAGGAAATCAGCCACATGTGGGCAGGTAGAGATTCTTGTTAGAGTTAACAGTTGACCAGAAAAACCCATCAATGGGTAGCGTTCCATATTAGTAATCATGGCAAGCCAATCCTGTTTGCCAAATTTTATGTGCACAATTGTTCTTGAGCCCTCCTCAAATGAAATAACGGAGGTATACGGCGCCACGTACGCAAATGAGCGTGGATTAGCTTGACAAGCACCCTCTTTCACCGCTTGGGGCAGATAACGTCCCCAGCGCAGGTGGGGCCTCTTCTGTTATTGTTATGTACTGGTTACTCCTTTCCAAGTGAACAGGTCGCTGCGCGAATCGTGGGCATCAGCCCTTAAAGTTAAGAAGGCTTTTGTTCTCAGTGCAATGCATGCTTAGGTTTCAAGTAAGATATGTTCTACTGAAGGTATAGAGAAAAAGGTATCTATACATATCGTACGGCTGACCTGGAAGATTGTGTACACTGGCAACCCTAATAAGTGTAGGCATTTAATCCAGGGTTTCAACTTTAGACTGTAATAACAAACCATAAGGGCTTGTAAAACAACATGAATTAGTCGTGCTAGATAAAGCATATGCAAGACATGGAAAGCACTGAGTCGCTAGCAGGGGAGAAACGGACAGCTTTGCCTGATTAGTAACCCTAGGTCATATATGGCGTTGATTACATCAGACTGCCGAATGATTTAAGTGCGCTTTAAACAGTTACTACAGAGTAATTACGGCCCCGGTAGAGGACAGCCCAATTCGCCGGGGCAAGCGGTCTCTGTTGTCGATGGAGATCGGTTCCGTTAGATGTTCTACACCCGATGTATCACGTCGCTTGGCGGAGTAGTTTTATTATAGTAATTCGGAGTCGATTGTCTTACGTCATTTTAGGGCAGCGTGCATGGGGCTAGCATCTCATTGTTACACCTAGTTCTGTCCAAGGCACTTTAGTGCTAACTTCCTTCGGTCCGGAGTCCGCGTCAAAGAAGGGCGGTGCAGTCACTGTAAGGCTTGGGGCTGCTTCAACGATTTTATACAGGCCGGGAAATACCACCCCGGTTCCTCACGTCTCTACCGGAGTCGCGCTAAGTCACGCCGTTTCAACAACATCCTAGCGAGAACAGTCCAGGCTGGCTATTTCTGCTAGTGATGCAGCGATTGACGTGCCACCCTTTCCACCGGACAAAGCGACGGCCCGGAAGTCCTTTTTATTATTAATCTGCTTTATGGCTTAGTGCATCTCATAGTCGCGGTAACAAGCCAGAGTCTGGTACCATTGCATTGATCAGCAAACCTGGAAAGCAGTTGCTCTGGATTCCACGCTCTGAGTTAGCCGCTACCCGTATTTTCTAACATTGAGTGAACCCTCTGCCAAGGGCGGTAAACAAAGCGCGATCTTGAGCTCATGTGGTCTACTGACGCCACAGTTAGCTATACGAATGAACCTACTTCGCAGGCAAGATTTTAGAGTATCCGCCACGTCAGCTCTCGTAGATCGGCTAAGTCTGGCAACTACACACGGATTACTCGGAGGGCGTGAGTAGAACCGAGACGTGCCCCATGTATACATTTCTACAGGTATACGTAACACGCACCTTGTGTGCCTTCAGAACCAAGGCATCATAAGGATAGTGCATACACCAAGACCCTAATTGAAATTACGGAAGACGTTCGTGGTACCACTCCCAGAAGCTGCTTCAATGACTCTTTTCTTACTTACCGCACCTAAGAGCCGCTCCTTTCGCGTGTTTCACACACTTCGGCGGAGGATTCTACGTAGGCGGGGACCCATCTGAAACGTCCAAGATTACCCCTCATGGCCTAAACACAGCGACATTCTGCTACTCAATTGGCAGTCAACACTGCCAAATTTTGATATTCATCCTGATTGCGCATAACTAGACGCAGCTTGTATTTCGTTCAATCGTTTATTGACAGATGTAGACTGGTCCAACTATATCTCGTACTCGCAAGGCTCGAGTCCCTTCGCTGGGGTTATTATAATAATAGGCACGATCTAAGAACCGAACTCTGTGTTCTACGCCTATCCCATTGACGGCGATACCCCGCCCAACACTTAAGACATGTCTGAGGCACGCGGAATCAATGCAGGCTAATGGCCCACAGGGCTCCACGAGAACCCCGTTGATAACCACACTGGAAATCCGCTTAACACGGTGGAGGGCAGCCAGCAAAATTCTAAGAGTTTGTCAAGATGGTAGGCTCACCCTATGTCTTATTTTCGGTTTCCGGTCTGTTCCGACCGTCACCCGGTGACTAACCGTCCTGTTGTCCCAATCATACTCAGCTCCGAGCACCCCAAACGTGGTCTTGTGAGTGATCGTTGATATGGAGCGTGGGCGCGGTTGCTGATAAGCAGGTTGTGGACGTTAAGACACCGGTTCACAGTCCGCCTATTCGCCCAGAAAGATATTGGACTTGTAAAGTACAGCACTTGCATCGACCACGTATTGAGGTGTGTGGTGTGGGCTCTGTTCGCAGGCCATAGTGATCCCCATTAATTCGCTACTTTCAGAGTCAGTACCTTACCGCGATGTCACGCTGGTATGCTATACGCTTGTGGGGTAATTACTCCATTTGACACGGTACTGTTTCCGTGCTAAATCTCCGCCACTGATCCGACTTATCCCAGTTTAGTACCTTCTTGTCCATGTTGGCAGGGATGCTGCATAGGACAAACGCCCTCCGAGATCTTAGATCTTAGAGCCAGGCCACCCTTAAAGTAGCGTGGCATATATTAGCGCGGTTCCCTGGCGGTACCTCAACGGCGACGCTGGTGTTCTATCGATTACGCAGTTAAACGGTTACCTCCTCTACCCAGTTTTGGGTTGCCCTCGCCGTGACAGTGGCCGCCAAAAATTCACAATTGATTCTCGGGGTCTGTGCAAAACTGGGCAGTAGGGCGTATGCGTACCGTCACCGGACGAACTTACTCGTCCGGAGCCTGGGATTAACAGTCAATATTTGTGTCTGTCCAAGCGATGCAGCCCTGGTGCTCAGTTGTATCCAAGTGTATGAGATCGAGTAGGCCGTCGCGATGATAGGGCCGGCCAATGGACGCAACGGTATGTCAGCAACTTCAGTTTGAGCGAGTAGCTATCCACAGTAAGTCGCGGATATTCTCGAATGAGGGTACTAAAGGCAAGCCGAATTACCCTCTTTAGTTTCTCAATGCGTTAACGGTGGATCTGGTGGAACTCACCTCTGAATTAGCCGCGTAGGCGAATTGCCTCCTACATCACCGGTACCCCGACTCGCCCTGCGCCAAGTAACCCGAAGGAATCTTGCCTGTAGGATTGTGTGGCGGGGAGGAAGAAATTACGTTTATCGCCAAGCAGCTGCCTTGCACAGTTATCTATTAAGGCAAGTCTAGAGTGCAGCGATCCGGTTCCAGTGTCGCGCTCTGGAATGAAAACAGTCGCTGACTGTGTGCGATGACGCAAGTTGTCTGAGACGCGGGGGACGCAATCGTGCAGTGTATATCTGACGCTTGCTGAGCGATAGCGCCTGTATGTCAGGGTCCTCGCAGGTCACTGTAAATGTCTTCCGCATAGAGTTAAGTTAAAGGCGCTGGAGAGATGAGCATACACGTATTATGCCTGCCTGCTATTACCACGGTTGTCGTTGGTGGTGTACAGGTTGAAAGCTTGGTCGCCAAAATAGCATGCCATAATTACCTAGAAAATTAACGAGAAGACTTCGAGAACCGCAACCGCATAAACACTACCCCGACGCACTGCGAAGGGCTAAATTTTGCAAGTCGATTGCTCCGGCTGACCGATCTGGGCAACGGGCACTATAGGGTGGACGCCCGACTCCGGCGAGGTGTTATACCAACGGCTAACGAGATACCCAGGTTCAGGCCGGTAGTCTTTAGCTAGGCGGGTTATTGTATTGGACTCCCACTGTCGGGACCAACACTCGGCCAGGGGTTCGATGGCAAAGGCGAGCCCTCCCATTCGTAGTAAAGCCGAGCGTGACTAATGTCAGGGGCAAACGTCTTGTTTCGACGTAAACCGTCCAGTTGTCTCCTTTCAGTCGCGGCATAGCTCCAGTAGTACAGGAGGACTCTCCAACATCGTTTGTAGATTGGCCCGGACGTACCTTCCTTTGCATCACCAAACTCGGTAAACACAAAATTCCGATCAATTATCTTCTAGCAACAATCCCCGTCTCCCGAGTACCGCAGCTCATCGGGTCGTACTATCTTGATTCGTGATGAATGTCCTTGCTATATGGCGTTTACTCCGGACATTGCTGCCTTGAAATACGATAACACCTCGGTGGTTTAGCTAGTTTGAGTGATGGCGGGAGGGTGGCAGAAGAATGTCTTATCTGTGGCGGTTGTTCTGCTTGACGTTCCCCCGCGGGGATACACGGGATCATCACGTGAGTAAATAGTTGCGGTCAAGCCACTCAGTGAAAGTCAGACAATGTGATGCTCCAAGTCACTCAAGTCAATTTATAGGGTCATACTTGTATCAAGAGTGATTCATCGCCAGTTGAGGTCGATGTCCCCATGTTATCGTGCAGGAAACTTATATCGCTGTGGTGCATACGATGCTCGGCTCAGAATCTCGGATACGCGGGGTTCAGAACCTACTAGTTATAACCTCGCTAGTAGGGTAGAGCTCGTGGGTCTCGGTTCAACGATGCCGCGCCATACCTAGTCCAGGCAGCCGGTATCTTCAAGAAGACGCGGGAGAAACGGGTCTGTGTCCGGTAGCAGGATGAGGCGGATAGTTAGTGACGGGGACTAGAGTCCCATGTTTCAAGCTACTGAAAATCTGGAAAATGCGAGGAGGAATCAATCAAGAATAGTACACTTGTTGTTCTGCCGCCGGTCGACAAGGTCGGGGTGGACGTACAGGCTGTCCCCTTAAAGCGATGGCTGACCTCGACCGGTAGCCGCACTACTGGGGAAAGCTTCGCTAAACCTAGTACTGAAAGATGGTAGCTTAACGATTCCCCGTACCCTGGCTCCTGTGTCTCAAAATGTCCTTGTGTTGATCCTCCGCATCGTTACGGCTCGCTGATTTGAACGCGTCCGGGACTCTTGTACAAACTAATGTATTTCGGTGTTGATCCTGCGTTCCGACTCCCGGCGTGCGGACACAACTGTCTGCACCGGCCACGTTGTATACATCGCTTAGTCACCGTATCTGACTCAGCTGTAAGTCCAGCTGGCCACGAAAGGAAATTCACCATCAGCAACGGGTGCCCGGTATAATAGATACGGCCATAAATCGTGATCTGACGCGGGACGGGTATTCAAATGTTACGGCACTGTTCTCCACCGACAGATAGAGCTACCCGTTTATAACAACTTTATAGCAGAGTAGCTGTTGGCCGTCTCGAACTGACGAAGTAGTTCGAGCTTGGTACTACAACTATGGCACTCCGTGGAGGGACCACAAGGCACAGGGTAATGTCACCGAAAGAGCACTGTGATCAAAGCTGCAGGACGGTTTTCCCGACCAATGACCCATAATGAAGGAGAGGCGACGGACCTGGTATTGCTCCGACAACGTTTCCCACTGCACGCATGCCTCAGTAAAGTTAAAAGGCTAATCTACTTGGAACAAAGATAGTACAAGGCTGAGTCGATGTATGCCTAGTTGTAATCGGTAGTTCGCATTTTTTTGGCAAGCCTGAGTACTCGGCTCGCTTTAGAAGGACTCCCATGGATGGGTTTATGATAGTGTCTAATCGAAGCTTGGTATGAACTGTTCGGAGGATACTGGGACGACCAGAATAGTGACGTGATCTAGAAGTACACCGGCTCGACGACATAAGACATTCGGGACGGGATCCCGCCAGGAGATCACCCGGGGACCCGGGAGCTGCAACACATGACATAGCATGTAGTAGGCCTATTAGCACGTAAACCGTTTGCCCGGGCTTATTATTAGGAACGCTTCAACGTTTGTCATTGGTGAATGACTTAAGGTCGGGAATGGGTGGCTGATCATGCAGCCACTGGGAACTGATGACCGTCCATGTACTTGTATCTGCAGTGAATAAGCATCTCGCGCGCTCAAAGCTTCAGTCTACAGCCTCGTACCCCACCCTTGAATCCACTCTGAGTTTAGCTCCGTCAGGGTTTTACTGGTGGCTTAGGTACACTACTACTACGCCACTGGAGCACGGGATTCTCGTACGGGAACCCCGAGGTGCAGGTCCAAAGGAAGCTCGACCTACTACTAACACTAGGTATAGCCCTAGCCTGCGGTTAACGCGTAGCATTTTGGTCGCTCCTATGTATCGCGCCGGGCACTCCCGTCACACGATGTAAACTCGTCCGGCGCTGCTGCGGTCTGAAGTGGGGACGAGTTTATCCTTATGAAAAATGGCAGGGTGTTTCTTGTGGGTTATATGCAGTCACAAGCTCACCGCCTCCCGAAAGACGTCGTACTTGGTTTGAATACGATGAGTGTATAAGCTGAATCGCAATATCCCCAATAGTTAGCTAATGGACAACCACTGAGTGTAACCCTTCGCTATGGTTGCCATCCTCCTGCACATAAATAAATTGCAAGCGTCCGCATTTCACGGTTGATGACAGCAAGTTGAATTGCGTACGAGCAGCGGCCGCCTCGACGTCCGTTATCCGTTTGCCCACTCTATAAGTCTGTCCGTCACTCGAGATTTAGCCCTATTGGGCCCACTCACTACAATCTCCGGCGCGTATCAAATACCTTGCCGTCTACTGTCTATTATGGAGGAATATTCCAACAAGAGTCTCTTTATTTCTTAATCCCGTTTGCATACATGTTAGTTCAAGCGCAGGCAGGCTCAGTGGGGTTTTGCACGTCCGAACCATAACGTCTAGACCGGCCCATCACCAGTCCTCCCAATCTGCACAGGCACTATGTCTTTCCTGCGTACTGAAACGGGCGCCTTCACTCCCAGCTGACGAAAGAGGCATATAGCTTTTTCGACCCATCTATTAGGTCTTTTTTAGGTCAATCTCTAGTACTCTTAGCGCAAGCTCTCACTCACGCTATCTAGATCATTTCGGGCAATCCGTGTCCAAATACCAGTAGAAGTCTACTGTTACCCGGCATGGGAGTCTGAGAACCGGAACTGTCAGGTATTACATCGCACTACTACTGTGTGGCGGGAATTCTAGATTTGCGGGACACAAACGGCAGGGACGTAGTGACCAACGCGCCTGACCCTGGCGATCAATACCTGGAGAGAGCATGACGGTGCTTTACGAGTATTTAGGCTTTTTTCCCCTTTGATCAGTGATGTCCAAACAGGGATACCGCCTTCCGTAACCGTGAATACGTTCCATAGATTGTTGTGGACAGAGCATCGAGCATCCACGATTTGTCAATTTTGCACGCATATTGGATCCCGCGCTTAGCGGCCTTCTTTAGTTCAATGGTGCAATGACTACAACCAAGACTATGTTGCCTCCGTAGGAGATCTGGTCAATTGCTTAGGGGGCTCACCAAGATCTCGATACGCCCCTCGCGTGCAGAGGTGGATCGGACGAGTAGGGATCAGTCGGCCTAAATAGCAAGCTGGGGAGTTTTACACCATTCTCTTCCCTACGCATGTGATGAGCAAGGAGGTATCATAAAACTTAAGTGTAACTTGTTCGCATCCAAGCCATAAAATCTCTCTTCCCTAACATGGAGGGACAACTCGCGCTATCCGCGTCGAGTAGCCATCATTTGCAGTCGTAGTTAGGTCGGACCCTATCACAGACATCGGACAGGAGTCACCAGACAGTCTCTATATCTTTATCGGATTCCACCGATCCTAGACTACCCTTGTAAGAGTGGATGTCGTCTGACAAGCTACACCACCAAGAAAGGGGCGGAACCTACAGACGGCGCGCCAGCTCATCTCAGCTACGGACCTGCACCTGTGCGGGCATTCGCTACCAGTAAGACTGCCTAGAGGCCCGCTCTTTGTGAACGAAGGTTATGGACTTTTCGAGACTCAAGTGTGCCTAATGTGGGTCTAAATTCCCTTTTATTTAGTCTTAGTGTTTTTAAGTATATGTTGAGTAAGGTCGCAACCATGGCTCTAGGGGGGACTATTGAGTGGTCTCGAAGCGCGTTTGGAGAAACATATTATGTCAGTCTGCCTAGCCCGGCAGATATACGCGTCAATCCCTCTATTAGGCGTCCGCTTGTCTGAGCAGGGATTTAGAACCAACCACCGTGCTTGGTGTGTGGTTTCCACTCCCCCCCGTAATCAACGAGCCTCGCCACCCGTTAAGTGCAGTGACTCGGAGAAGCCTAAATGAGACGGCGCGCCGGACTAGAACCTACGCGACAAATGCGCGGAGCTCCGCTCGACTGTAGCCTGTATTTAGCTCAACCAACGTAAAGAGGTAGAACACCATCTTGGTGTGATGACTACCGTCGAATTACACGCTCTGTACATTGGAGTATATCGATATTTTCAAATCCATGTGGAATTGAACGGCGCGTACCAAGGAGCGAGGATATGTCTGCTGTCCCGCTCCAGACAATCGATTGAACTATTTGGCGATTTACCGGTCGATAGACGAGATTTCTAGTTCCGTTGTTATGGAAACGCGGGCGGAGCTAACGAAACTCACACACAGGGCGGTGGAGGTGTCCCAAAGAAACTGATCGCATTGCTTTCACTCGAGCATCGAGGGCCTATCTCCGGCGCGGCCCCCGACTCTAGAGGAACCGTGAGCCTCAGAGTATGCCCTGGTAGTAACCACAAGCACCCTCAGTCCACCGGAAGGTGATTATTTCAGCTAAACTCTCCTCTTATAGTGTATCCGGATGGACACAGGCTGAATACGCTTTCCACCTACGCGTTGATATCCTCCGAGGAGGCTCCGCATTACGATGTTCGCTAAACCTTGGTGCTCGATTAAGTCTATAGGGAGCTGCACCAGCAGGTAAGTAGCTTGTGATCTTTGCTACAGTCGAGTTCCGATTTAGTCTTTGTCGAGAAGTTAGGATAACCAGTCCGGCGAGCGAACTTTTTTGCTGCCGATAATTGCATTATATTTGCGATGCAGTGTGTGCCTACGGTGTAGATGTCGTTAGTGCGACGTATCACACCCCTTGTGTGTAAGCGATAGCTAGACGCTTGGTGCTGCTATCGCAAACCTTTTTGTCGCCTGCACAATGCGCGATCACTTTCGTGGCGACCAGGGCGCTGAGCGCCAGAAATGCTGTACCGCTGGCCAGGTACATGCGGTATTAGCGAGACTGGTACGTTTTTCTCCACTCATCCATTCAAGCTCGGAGTAGAACGATTCGTACTCCGTTAGCGAACGCTTAGTAATCCAAGGGAGACAAGTATTAAAATCTGCTCCGGTAAAAAGAAAGCTTAGATTCTACTGGAAACGTACGCGCTACCAGCCCGCCTAACTCTACGCTCCCAAATGCGTCCTGATTTGGTGCAGCACATGCTCGAGAAATTACTGCAACATTACATATCCTTCGGAATTGAGTTTCAAGAACTTTGTCGGTACGACATTTTTGAAGGACAAATCGGGTTGAAAGAGACCGAGTTCTCCTTAACCTTAGGATGCCCTTCCAAATGTGACATGCAAATATCGTCTCGGGAAAGGCTCACCTTAGGGGATTGTCAGCGACGCTTTTACAAGCTCAATACGACGTTGTTGAGGAGGGTAACATATGAGACTCTAGTAGCCTCTTAATGTGCACGCGCCGACTGCGGTTATCGTACGATGTGTTATTATACTCCCTCGATTCATATTACCACGAAAGGCGTTGCGGCATTTTTGAACTAAGAAGCTGACCTGCCCGTTGCATTGTCAATAGGTGGCGAAAACTCGGGTGAATACGTCTGTGTATGGTGATAGGAGTAGGCCTGAGTGGCACTACCGGTAACAACCTTCTATCTACCTAAGCAATTATCCGATCGCTGACTTTGCCCTAGAGCACGACCGTCCGAAACAGTCAAATTTATCCTGCAGCCCGGTATGTACTACACGCCTTATCTAAAGGATTGTTCGATCGGCAATTATTGCTCATTGGAATATTCTGTCTGCATATAAGGCAACCCCCACGGCATTACCGTAAAAGCGGCAGATGTACTCCGACCTATAGAAGATCTATATTAATTCCTTCACTCCGGGCACGATTCCCTTGGCGCGTTTAGAAAAACTTAGGCCTTCCTGGAGCTATAGAAACGGCTTTGGACGAGCCGAGATGGAAATGATAGGGCGGCCTCACATAGCCCCAAAATTAGCGTTCAGTAATCTATAGCGGGGCAATCCGAAGACGTGCCGAGTACTTGTATCCCACTGTACTTATTAAGATCACGTGTACCGGGGTTCCAGCGCTTCTCTGAAACGTAGTCCCAATTCGGCACGCATCCTACGCACCACAATTTTTCGTACCGCGTGCAGGACTTCTGGCAGCATACGGTAGTGCGTAGTCAATGTTTCGGGCTCCTCAAATACCATTAGCCGGGCGACGCTACCCTTAGTGTTATCCCTGTATCGTTTTAGCGGCAGGCTCAAAACACCGTCTTACACGTGTGAATTCATCAAAACAAGAGGGACAGGTTGACGGATCGGCTTTAGCACGCAACTTAAAGAATTCCGGGTTATCCTTAGGAGCAAGAGCTATGCAGGACAGAGTGGTGACCATCGGTGCGCCATTCAAGAATGCTGATGAATAGACAGTACTTTTGGAGCTATGAAGCCCCAAGCGGACTTAGTACGGAAAAATAGCACGACTCAGAACACTCGGATAAGATTAGGTGGCTAACCTCTAGTCCAGCGTCTCCCGGGTCGATGAAAGAAGCTTCCCATCATAGTATGATAATTGGGCGACGGCCGGGGCTTTCTCCCTAATGGGAGATTTGTTGCCAATGGAGTGTAGAAACCGCGGCGGGCTCAGTTTAATTAACTAGACAGGTCCGGTGCACACCCCAAAGGCTCAGGGTCTACAACCGCGGGGCGCGTTCGATCGAATGGAAAGCTGAGCGGTCTTCACGGGGCAGAGTATCCAGTTCAAAGCTCCCCAGTAAATATGCGTGTACCCAGGTGCCCGGGGTGCTAGGTGGAGTGGCACTGCCAACAAGCCTGTGAATTCATAGCATTAGGTTAATAGTGGCCTGTAGTGGTATTAATTTGAGTGGCTTGATCTAACAGACTCAAAGATCCGCTTATCACCGTCGGACGTATCGCCACGCTGGTGCGCTGGTTGACCTCCAAGTTTTACAATTAAGGTATTTATCCGTGTTGAACCACGTTGCTATCCATATCCTGCACAGAGGACTTGAAAGTCAATTTCCACGGGAGACCGTCGTCACCTTGTCTAAATGAGGTTACCTTCACGCCCACAGCTACGGCAAAACCGAATCAGGTGGTTGTATGGACATCCTAGTGTGTACGCGGCACCCATAGATTTCTCAGAATGACGGTAACGTCTCGGAGTATCTGATATGCTTCATGTTATATCACGGCCGAAACGGATGGACCCTCTGAAAGGCGACTTGTTGCGGAGGAGCGTACCTAGTTACTTAATGTCGCGCATGGCACGTGGCTCGGCGCGCCATAGTACAGGAAAACGGGCACTCCCTCCAATAATCACGCCAGACGGAGTCCCTCCAATTTGTCCAGTGGGTTGGAATACAATGCACTTTCTTTTTTGGGTATATTGAAGTTTCTTGCCACTACTGCTGGCGGCTAATCCAGTTCAGCGCACAAGTTTTGCTGGTTATAGGCGTACTCCAGTTAATGTAGACCATCGGATACCACGTGAGGCGGATGGGTAATGCTAGTAACATTCCGCCGCTAGGAGACAATGTGATCCCGCAGACGGATTAAGAGGGAGCCCGCCCCCACGGTGCACACGGCTTCGCCTTTTACGGATGTACATGGCCTGATAGTCGGGCATGAGGCGGGATAGTGCCGTCTGCTGCCCCATTGAGCAATGGAGGAAATAACGGTATGCCGGATACCCGTCAAAAACCCAGATCGTACTGAAGCGTGGTGCGTTTCATGCAGATGCGTAATGGCAGATGAACTAGCGCGGATAGGTCAATGAATTTCGGCAGCGACGTGTACTACGCGCCACGACTTAGAGTGTCTGAATTTCCCGACGTTTGGCATCACGGGAAGTGAGGACGGAAATTACAAGTCTGGGTCGCCCCGCACAAAGATGTCCCCTATGAGACCATCCGTCTGCCTTGTGTTCGCTCTTTCTCTGCGTACTACCTACATATCCCAATTCCGTGGAATGATGCTGGGCACTGCTGTGATGCTCTTCTAAACGATTTTAGCAATTTGCTTTCATTATACAAGCCAGCATAGTGTTGCGGCAAGAAAGCACAGTAGATCTGGCAGCTGGCGAGTCCTCCAGCATACTACTAGTTTAGGAGCAACGTGATGGTGTGTCGATCTACACGTAGATGACATTCCACTATAGTTCGGCTGAGGTGGCACCAGTCATGAACGAATCATGTAATGGGTTGTGCATATACATCGGTTCCAAGGGAAATAACCTTCATGGGTGGAAGGCAATAGAGGGGACAGCAGACGTGACAAGTTTGATCCACGATTTTGCGAACTTCGGAGCCAAAGCTGTACCTGGACCATTGGTTCACCTCGCATGATGCTCACGCCCTAAAGGTGGAAACCTCGTTTGCTCGACAGCTATCAAGTTCTCGCCTCGTAAGGGTGCGGCCATAGTCGTAAAGATTATAAAAAGGATGTTGTAAGCTGTATCCTTTAGACCACATATCCACTTCGCACACCGTGGCTAGCCAGGTTGCGCGGGCTTCGTCGTGTTCATGTAAGGATTTAGTATTCGCTCCCAGGTAGTAGAGGACGCTGTGAGGTGCTAGGGACAGATGGGGGGCGGATCGGGGAGTGACAATGGAGTTTACCCAACCGTCAACCTTTTAAACCAAACTCAGATTTGATTGCATGGTTGCCGTCGTCGGCGCGCAGAAGCTTGGTTACTTTAAACTACGTGTTTAATCTCCCAGGGGTAGTGAGCCTCTTCGCGACACATTGTTCCACCGCATCAAGCACACCCGCACTTAAGGCTCCAGGGTACGGTGACCCCAAGATTCTTAGCTATACGAACAAGCCTTAAATTTTATGTGTAGGCTACCTGTATGGTCCTCAACAATTTAAACTCACGAACGCCAGGACTTTACTATATCAAGCATGTTGAGGCGCAGACCAGCATACCTTGAATTAGCCTCTCTGTGTCCGACCGGCGGCGGATAAAGTTTGGGCAGTTCACGCTAGCACAACATGAGTTAACGCAATGCAACCTGAGTGAAGGTAGGGCTACTATTAGGTTCGCGAGAGCACCCGTTCGTAAGACACGTGCAAAATCTTTGTATATTCGAGTACAATTGGGGTTAGGCGCGTGCTTACCATCAGCAAGAATCCAAGCGCCTAATCAAATTCCAGGGGATGCTATGTGAGTTCTAGTCACAAAGGCCCCAGGAATTACCCAGCGGGACTTTTTGAGGTAGGAACTGGCTTTCTCGTTCATACGACAGGATG
		</sequence>
    <sequence><taxon idref="Location_3_3_1|18.60925291183448"/>
			AATGCCCAGGCCTTCCGTCGCCGAAAAAGTAACCCAGTGCAAAAGTGATCCGAGTAGCAAGACGTTGAGCCAATAAACTTTCTACGCCGCCCGAACGATCCATGGATTTATTGCTGGGCCCGAAACCTTGACGACCTCAGCCGAGTTTTGATCTGTATAGAACATTAGCGGATTTGCGATAGTTTGTTTGGCATTTACCGAGGAGCCCTGTAGCAAGCAACCGTCTAATTAATGTGAAAATAATACGCTGCCCCCGGTAGGAAATATAAACGGGTGTCACTTACGGAGTAGTGGGCTTCGAGCCCCCTTATTCCTTGTCGATTGATTATAGTTGATAGCAAGCAGTACTATAGGATCTGCCCATCGCAGCGTTAGGTGATTACATTAAATGGGGGATACAACTAGGCGGGCAAAGAATAACCGCGATTGCGCCTATAGAACGCTCGTCCGCAGTAGATGAACTTCTACATTTAATATGAAATCAGCCACATGTGGGCAGGTAGAGGTTCTTGTTAGAGGTAACAGTTGACCAGAAAAACCCATCAATGGGTAGCGTTCTATATTAATAATCATGGCAAGCCAATCCTGTTTGCCAAATTTTATGTGCAGAATTGTTCTTGAGCCCTCCTCAAATGAAATAACGGAGGTTTACGGCGCCACGTACGCAAATGAGCGTGGATTAGCTTGATAAGCACCCTCTTTCACCGCTTGGGGCAGATAACGTCCCCAGCGCAGGTGGGGCCTCTTCTGTTATTGTTATGTACTGATTACTCCTTTCCCAGTGAACAGGTCGCTGAGCGAATCGTGGGCATCAGCCCTTAAAGTTAAGAAGGCTTTTGTTCTCAGTGTAATGCATGCTTAGGTTTCAAGTAAGATATGTTCTACTGATGGTATAGAGAAAAAGGTATCTATACATATCGTACGGCTGACCTGGAAGATTGTGTACACTGGCAGCCCTAATAAGTGTAGGCATTTAATCCAGGGTCTCAACTTTAGACTGTAATAACAAACCGTAAGGGCTTGTAAAACAACATGAATTAGTCGTGCTAGATAAAGCATATGCAAGACATGGAAAGCACTGAGTCGCTAGCAGGGGAGAAACGGACAGCTTTGCCTGATTAGTGACCCTAGGTCATGTATGGCGTTGATTACATCAGACTGCCGGATGATTTAAGTGCGCTTTAAACAGTTACTACAGAGTAATTACGGCCCCGGTAGAGGACAGCCCAGTTCGCCGGGGCAAGCGGTCTCTGTTGTCGATGGAGATCGGTTCCGTTAGATGTTTTACACCCGATGTATCACGCCGCTTGGCGGAGTAGTTTTATTACAGTAATTCGGAGCCGATTGTCTTACGTCGTTTTAGGGCAGCGTGCATGGGGCTAGCATCTCATTGTTACACCTAGTTCTGTCCAAGGCACTTTAGTGCTAACTTCCTTCGGTCCGGAGTCCGCGTCAAAGAAGGGCGGTGCAGTCACTGTAAGGCTTGGGGCTGCTCCAACGATTTTATACAGGCTGGGAAATACCACCCCGGTTCCTCACGTCTCAACCGGAGTCGCGCTAAGTCACGCCGTTTCAACAACATCCTAGCGAGAACAGTCCAGGCTGGCTATCTCTGCTAGTGATGCAGCGATTGACGTGCCACCCTTTCCACCGGACAAAGCGACGGCCCGGAAGTCCTTTTTATTATTAATCTGCTTTCTGGCTTAGTGCATCTCATAGTCGCGGTAACAAGCCAGAGGCTGGTACCATTGCATTGATCAGCAAACCTGGAAAGCAGTTGCTTTGGATTCCACGCTCTGAGTTAGGCGCTACCCGTATTTTCTAACATAGAGTGAACCCTCTGCCAAGGGGGGTAAACAAAGCGCGATCTTGAGCTCATGTGGTCTACTGACGCCACAGTTAGCTATACGAGTGGACCTACTTCGCAGGCAAGATTTTAGAGTATCCGCCACGTCAGCTCTCGTAGATCGGCTAAGTCTGGCAACTACACACGGATTACTCGGACGGCGTGAGTAGAACCGAGACGTGCCCCATGTATACATTTCTACAGGTATACGTAACACGCACCTTGTGTGCTTTCAGAACCAAGGCATCATAAGGATAGTGCATACACAAGGACCCCAATTGAAATTACGGAAGACGTTCGTGGTACCACTCCCAGAAGCTGCTTCAATGACTCTTTTCTTACTTACCGCACCTAAGAGCCGCTCCTTTCGCGTCTTTCACACACTTCGGCGGAGGATTCTACGTAGGCGGGGAACCATCTGAAACGTCCAAGATTACCCCTCATGGCCTAAACACAGCGACATTCTGCTAGTCAATTGGCAGTCAACACTGCCAAATTTTGATATTCATCCTGAATGCGCATAACTAGACGCAGCTTGTATTTCGTTCAATCGTTTATTGACAGATGTAGACTGGTCCAACTATATCTCGTACTCGCAAGGCTCGAGTCTCTTCGCTGGGGTTATTATAATAATAGGCACGATCTAAGAACCGAACTCTGTGTTCTACGCCTATCCCATGGACGGCGATACCCCGCTCAATACTTAAGACATGTCTGAGGCACGCGGAATCAATGCAGGCTAATGGCCCACAGGGCTCCACGATAACCCCGTTGGTAACCACACTGGAAATCCGCTTAACACGGTGGCGGGCAGCCAGAAAAATTCTAAGAGTTTGTCAAGATGGGAGGCTCACCCGATGTCTTATTTTCGGTTTCCGGTCTGTTCCGACCGTCACCCGGTGACTAACCGTCCTGTTGTCCCAATCATACTCAGCTCCGAGCACCCCAAACGTGGTCTTGTGAGTGATCGTTGATATAGAGTGTGGGCGCGGTTGCTGATAAGCAGGTTGTGGACGTCAAGACACCGGTTCATAGTCCGCCTATTCGCCCAGAAAGACATTGGACTTGTAAGGTACAGCCCTTGCATCGACCACGTATTGAGGTGTGTGGTGTGGGCTCTGTTCGCAGGCCATAGTGATCCCCATTAATTCGCTACTTTCAGAGTCAGTACCTTACCGCGATGTCACGCTGGTATGCTATACGCTTGTGGGGTAATTACTCCATTTGACACGGTACTGTTTCCGTGCTAAATCTCCGCCACTGATCCGACTTATCCCAGTTTAGTACCTTCTTGTCCATGTTGGCAGGAATGCTGCATAGGACAAACGCCCTCCGAGATCTTAGACCTTAGAGCCAGGCCACCCTTAAAGTAGCGTGGCATATATTAGCGCGGTTCCCTGGCGGTACCTCAACGGCGACGCCGGTGTTGTATCGATTACGCAGTTAAACGGTTACCTCCTCTGCCCAGTTTTGGGTTGCCCTCGTCGTGACAATGGCCGCCAAAAATTCAGAATTGATTCTCGGGGTCTGTGCAAAACAGGGCAGTAGGGCGTATCCGTACCGTCACCGGACGAACTTACTCGTCCAGAGCCTGGGACTAAGAGTCAATATTTGTGTCTGTCAAAGCGATGCAGCCCTGGTGTTCAGTTGTATCCAAGTGTATGAGATAGAGTAGGCCGTCGCGATGATAGGGCCGGCCAATGGACGCAACGGTATGTCAGCAACTTCAGTTTGAGCGAGTAGCTATCCACAGTAAGTCGCGGATATTCCCGAATGAGGGTACTAAAGGCAAGCCGGATTACCCTCTTTAGTTTCTCAACGCGTTATCGGTGGATGTGGGGAAACTCACCTCTGAATTAGCCGCGTAGGCGAATTGCCTCCTACATCACCGGTACCCCGACTCGCCCTGCGCCAAGTAACCCGAAGGAATCTTGCCTGTAGGATCATGTGGCGAGGAGGAAGAAATTACGTTTATCGCCAAGCAGCTGCCTTGCACAGTTATCTATTAAGGCAAGTCTAAAGGGCAGCGATCCGGTTCCAGTGTCGCGCTCTGGAATGAAAACAGTCGCTGACTGTGTGCGATGACGCAAGTTGTCTGAGACGCGGGGGGCGCAATCGTGCAGTGTATATCTGATGCTTGCTGAGCGATAGCGCCTGTATGACAGGCTCCTCGCAGGTCATTGTAAATGTCTTCCGCATAGAGTTAAGTTAAAGGCGCTGGAGAGATGAGCATACACGTATTATGCCTGCCTGCTATTACCACGGTTGTCGTTGGTGGTGCACAGGTTGAAAGCTTGGCCGCCAAAATAGCATGCCATAATTACCTAGAAAATTAACGAGAAGACTTCGAGAACCGCAGCCGCATAAACACTACCCCGACGCACTGCGAAGGGCTCAATTTTGCAAGTTGATTGCTCCGGCTGACCGATCTAGGCAACGGGCACTATAGGGTGGACGCCCGACTCCGGCGAGGTGTTATACGAACGGCTAACGAGATACCCAGCTTCAGGCCGGTAGTCTTTAGCTAGGCGGGTTATTGTATTGGACACCCACTGTCGGGACCAACACTCGGCCAGGGGTTCGATGGCAAAGGCGAGCCCTCCCATTCGTAGTAAAGCCGAGCGTGACTAATGTCAGGGGCAACCGTCTTTTTTCGACGTAAACCATCCAGTTGTCTCCTTTCACTCGCGGCATAGCTCCAGTAGTACAGGAGGACTCTCTAACATCATTTGTAGATTGGCCCGGACGTACCTTCCTTTGCATCACCAAACTCGGTAAACACAAAATTCGGATCAATTACCTTCTAGCAACAATCCCCGTCTCCCGAGTACCCCAGCTCATCGGGTCGTACTATCTTGATTCGTGATGAATGTCCTTGCTATATGGCGTTTACTCCGGACATTGCTGCTTTAAAATACGATAACACCTCGGTGGTTTAGCTTGTTTGAGTCATGGCGGGAGGGTGGCAGAAGAATGTCTTATCTGTGGCGGTTCTTCTGCTTGACGTTCCCCCGCGGGGATACACGGGATCATCACGTGAGTAAATAGTTGCGATCAAGCCACTCAGTGAAAGTCGGACAATGTGATGCTCCAAGTCACTCAAGTCAATTTATAGGGTCATACTTGTATCAAGAGTGATTCATCGCCAGTTGAGGTCGATGTCCCCATGTTATCGTGCAGGAAACTTATACCGCTGTGGTGCATACGATGCTCGGCTCAGAATCTCGGATACGCGGGGTTCAGAACCTACTGGTTATAACCTAGCTAGTAGGGTAGAGCTCGTGAGTCTCGGTTCAACGATGCCGCGCCATACCTACTCCAGGCAGCCGGTACCTTCAAGAAGAGGCGGGAGAAACGGGTCTGTGTCCGGTAGCAGGATGAGGCGGATAGTTAGTGATGGGGACTAGAGTCCCATGTTTCAAGCTACTGAAAATCTGGAAAATGCGAGGAGGAATCAATCAAGAGTAGTACACTTGTTGTTCTGCCGCCGGTCGACAAGGTCGGGGTGGACGTACAGGCTGTCCCCTTAAAGCGATGGCTGACCTCGACCGGTAGCCGCACTACTGGGGAAAGCTTCGCTAAACCTAGTACTGAAAGATGGTAGCTTAACGATTCCCCGTACCCTGGCTCCTGGGTCTCAAAATGTCCTTGCGTTGATCCTCCGCATCGTTACGGCTCGCTGATTTGAACGCGTCCGGGACTCTTGTACAAACTAATGTATTTCGGTGTTGATCCTGCATTCCGACTCCCGGCGTGCGGACACAACTGTCTGCACCGGCCACGTTGTATACATCGCTTAGCCACCGTATCTGACTCAGCTGTAAGTCCAGCTGGCCACGAAAGGAAATTCAACATCAGCAACGGGTGCCCGGTATAATAGATACGGCCATAAAACGTGATCAGACGCGGGACGGGTATTCAAATGTTACGGCACTGTTCTCCACCGACAGATAGAGGTACCCGTTTATAACAACTTTATAGCAGAGTAGCTGTTGGCCGTCTCGAACTGACGAAGTAGTCCGAGCTTGGTACTACAACTATGGCACTCCGTGGAGGGACCACAAGGCGCAGGGTAATGTCACCGAAAGAGCACTGTGATCAAAGCTGCAGGACGGTTTTCCCGACCAATGACCCATAAGGAAGGAGAGGCGACGGACCTGGTATTGCTCCGACAACGTTTCCCACTGCACGCATGCCTCAGTAAAGTTAAAAGGCTAATCTACTTGGAACAAAGATAGTACAAGGCTGAGTCGATGTATGCCTAGTTGTAATCGGTAATTCGCACTTTTTTGGCAAGCCTGAGTACTCGGCTCGCTTTAGAAGGACTCCCATGGATGGGTTTATGATAGTGTCTAATCGAAGCTTGGTATGAACTGTTCGGAGGATACTGGGACGACCAGAATAGTGACGTGATCTAGAAGTACACCGGCTCGACGACATAAGACATTCGGGACGGGATCCCGCCAGGAGATCACCCGGGGACCCGGGAGCTGCAACACATGACATAGCATGTAGTAGGCCTATTAGCACGTAAATAGTTTGCTCGGGCTTATTATTAGGAACGCTTCAACGTTTGTCATTAGTGAATGACTTAAGGTCGGGAATGGGTGGCTGATCATGCAGCCACTGGGAACTGATGACCGTCCATGTACTTGTATCTGCAGTGAATAAGCATCTCGCGCGCTCAAAGCTTCAGTCTACAGCCTCGTACCCCACCCTTGAATCCACTCTGAGTTTAGCTCCGTCAGCTTTTTACTGGTGGCTTAGGTACACTACTACTACGCCACTGGAGCACGGGTTTCTCGTACGGGAACCCCGAGGTGCAGGTCCAAAGGAAGCTCGACCTACTACTAACACTAGGTATAGCCCTAGCCTGCGGTTAACGCGTAGCATTTTGGTCGCTCCTATGTATCGCGCCGGGCACTCCCGTCACACGATGTAAACTCGTCCGGCGCTGCTGCGGTCTGAAGTGGGAACGAGTTTATCCTTATGAAAAATGGCAGGGTGTTTCTTGTGGGTTATATGCAGTCACAACCTCACCGCCTCCCGAAAGACGTCGTATTTGGTTTGAATACAATGAGTGTATAAGCTGAATCGCAATATCCACAATAGTTAGCTGATGGACAACCACTGAGTGTAACCCTTCGCTTTGGTTGCCATCCTCCTGCACATAAATAAATTGCAAGCGTCCGCATTTCACGGTTGATGACAGCAAGTTGAATTGCGTACGAGCAGCGGTCGCCTCGACGTCCGTTATCCGTTTGCCCAATCTATAAGTCTGTCCGTCACTCGAGATTTAGACCTATTGGGCACACTCACTACAATCTCCGGCGCGTATCAAATACCTTGCAGTCTACTGTCTATTATGGAGGAATGTTCCAGCAAGAGTCTCTTTATTTCTTAATCCCGTTTGCATACATGTTAGTTCAAACGCAGGCAGGCTCAGTGGGGTTTTGCACGGCCGAACCATAACGTCTAGACCGGCCCCTCACCAGTCCTCCCAATCTGCACAGGCACTGTGTCTTTCCTGCGTACTGAAACGGGCGCCTTCACTCCCAGCTGACGAAACAGGCATATAGCTTTTTTGACCCATCTATTAGGTCTTTTTTAGGTCAATCTCTAGTACTCCTAGCGCAAGCTCTCACTCACGCTATCTAGATCATTTCGGGCAATCCGTGTCCAGATACCAGTAGAAGTCTACTGTTACCCGGCATGGGCGTCTGAGAATCGGAACTGTCAGGTATTACATCGCACTACTACTGTGTGGCGGGAATTCTAGATTTGCGGGACACAAACGGCAGGGACGTAGTGACCAACGCGCCTGACCCTGGCGACCAACACCTAGAGAGAGCATGACGGTGCTTTACGAGTATTTAGGCTTTTTTCCCCTTTGATCAGTGATGTCCAAACAGGGATACCGCCTTCCGTAACCGTGAATACGTTCCATAGATTGTTGTGGACAGAGCATCGAGCATCCACGATATGTCAATTTTGCACGCATATTGGATCCCGTGCTTAGCGGCCTTCTTCAGTTCAATGGTGCAATGACTACAACCAAGACTATGTTGCCTCCGTAGGAAATCTGGTCGATTGCTTAGGGGGCTCACTAAGATCCCGATACGCCCCTCGCGTGCAGAGGTGGATCGGACGAGTAGGGATCAGTCGGCCTAAATAGCAAGCTGGGGAGTTTTACACCATTCTCTTCCCTACGCATGTGATGAGCAAGGAGGGATCATAAAACTTAAGTGTAACTTGTTGGCATCCAAGCCATAAAATCTCTCTTCCCTAACATGGAGGGACAACTCGCGCTATCCGCGTCGAGTAGCCATCATTTGCAGTCGTAGTTAGGTCGGACCCTATCACAGACATCGGACAGGAGTCACCAGACAGTCTCTATATCTTTATCGGCTTCCACCGATCCTAGACTACCCTTGTAGGAGTGGATGTCGTCTGACAAGCTACACCACCAAGAAAGGGGCGGAACCTACAGACGGCGCGCCAGATCATCTCAGCTACGGACCTGCACCTGTGCGGGCATTCGCTACCAGTAAGACTGCCTAGAGGCCTGCTTCTTGTGAATGAAGGTTATGGACGTTTCCAGACTCAAGTGTGCCTAATGTGGGTCTAAATTCCCTTTTATTTAGTCTTAGTGCTTTTAAGTATATGTGGAGTAAGGTCGCAACCATGGCACTAGGGGGGACTATTGAGTGGTCTCGAAGCGCGTTTGGAGAAACATATTATGTCAATCTGCCTAGCTCGGCAGATATACGCGTCAATCCCTCTATTAGGCGTCCGCTTGTCTGAGCAGGGATTTAGAACCAACCACCGCGCTTGGTGTGTGGTTTCCACTCCCCCCCGTAATCAACGAGCCTCGCCACCCGTTAAGTGCAGTGACTCGGAGAAGCCTAAATGAGTCGGCGCGCCGGACTAGAACCTACGTGACAAATGCGCGGTGCTCCGCTCGACTGTAGCCTGTATTTAGCTCAACCAACGTAAAGAGGTAGAACACCATCTTGGTGTGATGACTACCGTCGAATTACACGCTCTGTACATTGGAGTATATCGATATTTTCAAATCCATGTGGGATTGAACGGCGCGTACCAAGGAGCGAGGATATGTCTCCTGTCCCGCTCCAGACAATCGATTGAACTATTTGGCGATTTACCGGTCGATAGACGAGATTTCTAGTTCCGTTGTTATGGAAACGCGGACGGAGCTAACAAAACTCACACACAGGGCGGTGGAGGTGTCCCAAAGAAACTGATCGCATTGCTTTCACTCGAGCATCGAGGGCCTATCTCCGGCGCGGCCCCCGACTCTAGAAGAACCGTGAGCCTCAGAGTATGCCCTGGTAGTAACCACAAGCACCCTCAGTTCACCGGAAGGTGATTATTTCAGCTAAACTCTCCTCTTATAGTGTATCCGGATGGACACAGGCTGAATACGCTTTCCACCTACGCGTTGATATCCTCCGAGGAGGCTCCGCATTACGATGTTCGCTAAACCTTGGTGCTCGATTAAGTCTATAGGGAGCTGCACCAGTAGGTAAGTAGCTTGTGATCTTTGCTAGAGTCGAGTTCCGACTTAGTCTTTGTCGAGAAGTTAGGATAACCAGTCCGGCGAGCGAACTTTTTTGCTGCCGAAAATTGCATTATACTTGCGATGCGGTGTGTGCCTACGGTGTAGATGTCGTTAGTGCGACGTATCTCGCCCCTTGTGTGTAAGCGATAGCTAGACGCTTGGTGCTGCTATCGCAAACCTTTTTGTCGCCCGCACAATGCGCGATCACTTTCGTGGCGACCAGGGCGCTGAGCGCCAGAAATGCTGTACCGCTGGCCAGGTACATGCGGTATTAGCGAGACTGGTACGTATTTCTCCACTCATCCATTCAAGCTCGGAGTAGAACGATTCGTACTCCGTTATCGAACGCTTAGTAATCCAAGGGAGACAAGTAATAAAATCTGCTCGGGTAAAAAGAAAGCTTAGATTCTACTGGAAACGTACGCGCTACCAGCCCGCCTAACTCTACGCTCCCAAATGCGTCGTGATTTGGTCCAGCACATGCTCGGGAAATTGCTGCGACATTACATATCCTTCGGAATTGAGTTTCAAGAACTTTGTCGGTACGACATTTTTGAAGGACAAATCGGGTGGAAAGAGACCGAGTTCTCCTTAACCTTAAGACGCTCTTCCAAATGTGACATGCAAGTATCGTCTCGGGAAAGGCTCACCTTAGGGGATTGTCAGCGACGCTTTTACAAGTTCAATACGACGTTGTTGAGGAGGGTAACATATGAGACTCTAGTAGCCTCTTAATGTGCACGCGCCGACTGCGGTTATCGTACGATGTGTTATTATACTCCCTCGATTCATATTACCACGAAAGGCATTGCGGCATTTTTGAACTAAGAAGCTGACCTGCCCGTTGCATTGTCAATAGGTGGCGAAAACTCGGGTGAATACGTCTGTGTATGGTGATAGGAGTAGGCCTGAGTGGCACTACCGGTAACAACCTTCTATCTACCTAAGCAATTGTCCGATCGCTGACTTTGCCCTAGAGCATGACCGTCCGAAACAGTCAACTTTATCCTACAGCCCGGTATGTACTACACGCCTTATCTAAAGGATTGTTCGATCGGCAATTATTGCTCGTTGGAATATTCTGTCTGCATATAAGGCAACCCCCACGGCATTACCGTAAAAGCGGCAGATGTACTCCGACCTATAGAAGATCTATATTAATTCCTTTACTCCGGGCACGATTCCCTTGGCTCGTTGAAAAAAACTTAGGCCTTCCTGGAGCTATAGAAACGGCTTTGGACGAGCCGAGATGGAAATGATAGGGCGGCCTCACATAGCCCCAAAATTAGCGTTGAGTAATCTATAGCGGGGCAATCCGAAGACTTGCCGAGTACTTGTATCCCACTGTACTTATTAAGATCACGTGTACCGGGGTTCCAGCGCTTCTCTGAAACGTAGTCCCAATTCGGCACGCATCCTACGCACCACAATTTTTCGTACCGCGTGCAGGACTTCTGGCAGCATACGGTAGTGCGTAGTCAATGCTTCGGGCTCCATAAATACCATTAGCCGGGCGACGCTACCCTTAGTATTATCCCTGTATCGTTTTAGCGGCAGGCTCAAAACACCGTCTTACACGTGTGAATTCATCAAAACAAGAGGGACGCGTTGACGGATCGGCTTTAGCACGCAACTTAAAGAATTCCGGGTTATCCTTAGGAGCAAGAGATATGCAGGACAGAGTGGTGAGCATCGGTGCGCCATTCAAGAATGCTGATGAATAGACAGTACTTTTGGAGCTATCAAGCCCCAAGCGGACTTAGTATGGAAAGATAGCACGACTCAGAACACTCGGATAAGATAAGGTGGCTAAGCTCTAGTCCAGCGTCTCCCGGGTCGATGAAAGAAGCTTCCCATCACAGTATGATAATTGGGCGACGGCCGGGGCTTTCTCCCTAATGGGAGATTTGTTGCCAATGGAGTGTAGAAACCGCGGCGGGCTCAGTCTAATTAACTAGACAGGTCCGGTGCACACCCCAAAGGCTCAGGGTCTACAACCGCGGGGCGCGTTCGATCGAATGGAAAGCTGAGCGGTCTTCACGGAGCAGAGTGTCCAGTTCAAAGCTCCCCACTAAATATGCGTGTACCCAGGTGCCCGGGGTGCTATGTGGAGTGGGGCTGCCAACAAGCCTGTGGATTCATAGCATTAGGTTAATAGTGGCCTGTAGAGGTATTAATTTGAGTAGCTTGCTCTAACAGACTCAAAGATCCGCTTATCACCATCGGACGTATCGCCACGCTGGTGCGCTAGTTGACCTCCAAGTTTTACAATTAAGGTCTTTATCCGTGTTGAACCACGTTGCTATCAATATCCTGCACAGAGGATTTCAAAGCCAATTTCCACGGGAAACCGTCGTCACCTTGTCTAAATGAGGTTACCTTCACACCCGCGGCTATGGCAAAACCGAATCAGGTGGTTGTATGGACATCCTAGTATGTACGCGGCGCCCATAGATTTCTCAGAATGACGGTAACGCCTCGGAGTGTCTGATATGCTCCATGTTATATCACGGCCGAAACGGATGGACCCTCTGAAAGGCGACTTGTTGCGGAGGAACGTAACTAGTTACTTAATGTCGCGCATGGCACGTGGGTCGGCGCGCCATAGTATAGGAAAACGGGCACTCCCTCCAATAATCACGCCAGACGGAGTCTTTCCAATTTGTCCAGTGGGTTGGAATACAATGCACTTTCTTTTTTGGGTATATTGAAGTTCTTTGCCACTACTGCTGGCGGCTAGTCCCGTTCAGTGCACAAGTTTTGCTGGTTATAGGCGTACTCCAGTTAATGTAGACCATCGGATACCACGTGAGGCGGATGGGTAATGCTAGTAACATTCCGCCGCTAGGAGACAATGTGATCCGGCAGACGGATTTAGAGGTAGGCCGCCCCCACGGTGCACACGGCTTTGCCTTTTACGGATGTACATGGCCTGATAGTCGGGCATGAGACGGGATAGTGCCGTCTGCTGCCCCATTGAGCAATGGAGGAAATAACGGTATTCCGGATACCCGTCAAAAACCCAGATCGTACTGAAGCGTGGTGCGTTTCATGCAGATGCGTAATGGCAGATGAACTAGCGCGGATAGGTCAATGAATTTCGGCAGCAACGTGTACTACGCGCCACGACTTAGGGTGTCTGAATGTCCCGACGTCTGGCATCACGGGAAGTGAGGACGGAAATTACAAGTCTGGGTCGCCCCGCACAAAGATGTCCCCTATGAGACCATCCTTCTACCTTGTGTTCGCTCTTTCTCTGCGTACTACCTACATATCCCAATTCCGTGGAATGATGCCGGGCACTGCTGTGATGCTCTTCTAAACGATTTTAGCAATTTGCTTTCATTATACAAGCCAGCATACTGTTGCGGCAAGAAAGCGCAGTAGATCCGGCAGCTAGCGAGTCCCCCAGCATACTACTAGTTTAGGAGCAACGTGATGGTGTGTCGATCTACACGTAGATGACATTCCACTATAGTTCGGCTGAGGTGGCATCAGTCATGAACGAATCATGTAATGGGTTGTGCATATACATCGGTTCCAAGGGAAATAACCTTCGTGGGTGGAAGGCAAGAGAGGGGACAGCAGACGTGACAAGTTTGATCCACGATTTTGCGAACTTCGGAGCCAAAGCTGTACCTGGACCATTGGTTCACCTTGCATGATACTCACGCCCTAAAGGTGGAAACCTCGTTTGCTCGACAGCTACCAAGTTCTCGCCTCGTAAGGGTGCGGCCATAGTCGTAAAGATTATAAAAAGGATGTTGTAAGCTGTATCCTTTAGACCACATATCCACTTCGCACACCGTAGCTAGCCAGGTTGCGCGGGCTTCGTCGTGTTCCTGAAAGGATTTAGTATTCGCTCCCAGGTAGTAGAGGACGCTGTGAGGTGCTAGGGACAGATGGGGCGCGGATCGGGGAGTGACAGTGGAGTTTACCCAACCGTCAACATTTTAAACCAAACTCAGATTTGATTGCATGGTTGCCGTCGTCGGCGCACAGAAGCTTGGTTACTTTAATCTACGTGTTTAATCTCCCAGGGGTAGTGAGCCTCTTCGCGACACATTGTTCCACCGCATCAAGCACACCCGCGCTCAAGGCTCCAGGGTACGGCGACCCCAAGATTCTTAGCTATACTAACAAGCCTTAAATTTTATGTGTAGGCTACCTGTATGGTCCTCAAGAATTTAAACTCACGAACGCCAGGACTTTACTATATCAAGTATGTTGAGGCGTAGACCACCATACCTTAAATTAGCCTCACTGTGTCCGACCGGCAGCGGATAAAGTTTGGGCAGTTCACGCTAGCACAACATGAGTTAACGCAATGCAACCTGAGTGAAGGTAGAGCTACTATTAGGGTCGCGAGAGCACCCGTTCGTAAGACAGGTGCAAAATCTTTGTATATTCGAGTACAATTGGGGTTAGGCGCGTGCTTACCATCAGCAAGAATCCAAGAGCCTAATCAAATTCCAGGGGATGCTATGTGAGTTCTAGTCACAAAGGCCCCAGGAATTACCCAGCGGGACTTTTTGAGGTAGGAACTAGCTTTCTCGTTCATACGACAGGATG
		</sequence>
    <sequence><taxon idref="Location_1_3_0|28.601806398598075"/>
			AATGCCCAGGCCTCCCGTCGCCGAAAAAGTAACCCAGTGCAAAGATGATCCAAGTAGCAAGACGTTGAGCCAATAAACTTTCTACGCCGCCCGAATGATCCATGGATTTATTGCTGGGCCCGAAACCTTGACGACCTCAGCCTAGTTTTGATCTGTATAGAACATTAGCGGATTTGCGACAGTTTGTTTGGCATTTACTGAGGAGCCCCGTAGCAAGCAACCGTCTGATTAATGTGGAAATAATACGCTGCCCCCGGTAGGAAATATAAACGGGTGTCACTTACGGAGTAGTGGGCTTCGAGCCCCCTTATTCCTTGTCAATTGATTATAGTTGATAGCAAGCAGTACTATAGGATCTGCCCATCGCAGCGTTAGGTGATTACATTAAATGGGGGATACAACTAGGCGGGTAAAGAATAACCGCGATTGCGCCTATAGAACTCTCGTCCGCAGTAGATGAACTTCTACATTTAATATGAAATCAGCCACATGTGGGCAGGTAGAGGTTCTTGTTAGAGGTAACAGTTGACCAGAAAAACCTATCAATGGGTAGCGTTCTATATTAATAATCATGGCAAGCCAATCCTGTTTGCCAAATTTTATGTGCAGAATTGTTCTTGAGCCCTCCTCAAATGAAATAACGGAGGTTTACGGCGCCACGTACGCAAATGAGCGTGGATTAGCTTGATAAGCACCCTCTTTCACCGCTTGGGGCAGATAACGTCCCCAGCGCAGGTGGGGCCTCTTCTGTTATTGTTATGTACTGATTACTCCTTTCCCAGTGAACAGGTCGCTGAGCGAATCGTGGGCATCAGCCCTTAAAGTTAAGAAGGCTTTTGTTCTCAGTGTAATGCAGGCTTAGGTTTCAAGTAAGATATGTTCTACTGATGGTATAGAGAAAAAGGTATCTATACATATCGTACGGCTGACCTGGAAGATTGTGTACACTGGCAGCCCTAATAAGTGTAGGCATTTAATCCAGGGTCTCAACTTTAGACTGTAATAACAAACCGTAAGGGCTTGTAAAACAACATGAATTAGTCGTGCTAGATAAAGCATATGCAAGACATGGAAAGCACTGAGTCGCTAGCAGGGGAGGAACGGACAGCTTTGCCTGATTAGTGACCCTAGGTCATGTATGGCGTTGATTACATCAGACTGCCGGATGATTTTAGTGCGCTTTAAACAGTTACTACAGAGTAATTACGGCCCCGGTAGAGGACAGCCCAGTTCGCCGGGGCAAGCGGTCTCTGTTGTCGATGGAGATCGGTTCCGTTAGATGTTTTACACCCGATGTATCACGCCGCTTGGCGGAGTAGTTTTATTACAGTAATTCGGAGCCGATTGTCTTACGTCATTTTAGGGCAGCGTGCATGGGGCTAGCATCTCATTGTTACACCTAGTTCTGTCCAAGGCACTTTAGTGCTAACTTCCTTCGGTCCGGAGTACGCGTCAAAGAAGGGCGGTGCAGGCACTGTAAGGCTTGGGGCTGCTCCAACGATTTTATACAGGCTGGGAAATACCACCCCGGTTCCTCACGTCGCAACCGGAGTCGCGCTAAGTCACGCCGTTTCCACAACATCCCAGCGAGAACAGTCCAGGCTGGCTATCTCTGCTAGTGATGCAGCGATTGACGTGCCACCCTTTCCACCGGACAAAGCGACGGCCCGGAAGTCCTTTTTATTATTAATCTGCTTTCTGGCTTAGTGCATCTCATAGTCGCGGTAACAAGCCAGAGGCTGGTACCATTGCATTGATCAGCAAACCTGGAAAGCAGTTGCTCTGGATTCCACGCCCTGAGTTAGCCGCTACCCGTATTTTCTACCATAGAGTGAACCCTCTGCCAAGGGGGGTAAACAGAGCGCGATCTTGAGCTCATGTGATCTACTGACGCCACAGTTAACTATACGAGTGGACCTACTTCGCAGGCAAGATTTTAGAGTATCCCCCACGTCAGCTCTCGTAGATCGGCTAAGTCTGGCAACTACACACGGATTACTCGGACGGCGTGAGTAGAACCGAGACGTGCCCCATGTATACATTTCTACAGGTATACGTAACACGCACCTTGTGTGCTTTCAGAACCAAGGCATCATAAGGATAGTGCATACACAAGGACCCCAATTGAAATTACGGAAGACGTTCGTGGTACCACTCCCAGAAGCTGCTTCAATGACTCTTTTCTTACTTACCGCACCTAAGAGCCGCTCCTTTCGCGTCTTTCACACACTTCGGCGGAGGATTCTACGTAGGCGGGGACCCATCTGAAACGTCCAAGATTACCCCTCATGGCCTAAACACAGCGACATTCTGCTAGTCAATTGGCAGTCAACACTGCCAAATTTTGATATTCATCCTGAATGCGCATAACTAGACGCAGCTTGTATTTCGTTCAATCGTTTATTGACAGATGTAGACTGGTCCAACTATATCTCGTACTCGCAAGGCTCGAGTCCCTTCGCTGGGGTTATTATAATAATAGGCACGATCTAAGAACCGAACTCTGTATCCTACGCCTATCCCATGGACGGCGATACCCCGCTCAATACTTAAGACATGTCTGAGGCACGCGGAATCAATGCAGGCTAGTGGTCCACAGGGCTCCACGATAACCCCGTTGGTAACCACACTGGAAATCCGCTTAACACGGTGGCGGGCAGCCAGAAAAATTCTAAGAGTTTGTCAAGATGGGAGGCTCACCCGATGTCTTATTTTCGGTCTCCGGTCTGTTCCGACCGTCACCCGGTGACTAACCGTCCTGTTATCCCAATCATACTCAGCTCCGAGCACCCCAAACGTGGTCTTGTGAGTGATCGTTGATATAGAGTGTGGGCGCGGTTGCTGATAAGCAGGTTGTGGACGTCAAGACACCGGTTCATAGTCCGCCTATTCGCCCAGAAAGATATTCGACTTTTAAAGTACAGCACTTGCATCGACCACGTATTGAGGTGTGTGGTGTGGGCTCTGTTCGCAGGCCATAGTGATCCCCATTAATTCGCTACTTTCAGAGTCAGTACCTTACCGCGATGTCACGCTGGTATGCTATACGCTTGTGGGGTAATTACTCCATTTGACACGGTACTGTTTCCGTGCTAAATCTCCGCCACTGATCCGACTTATCCCAGTTTAGTACCTTCTTGTCCATGTTGGCAGGAATGCTGCATAGGACAAACGCCCTCCGAGATCTTAGACCTTAGAGCCAGGCCACCCTTAAAGTAGCGTGACATATATTAGCGCGGTTCCCTGGCGGTACCTCAACGGCGACGCTGGTGTTGTATCGATTACGCAGTTAAACGGTTACCTCCTCTGCCCAGTTTTGGGTTGCCCTCGTCGTGACAATGGCCGCCAAAAATTCAGAATTGATTCTCGGGGTCTGTGCAAAACAGGGCAGTAGGGCGTATCCGTACCGTCACCGGACGAACTTACTCGTCCGGAGCCTGGGATTAAGAGTCAATATTTGTGTCTGTCAAAGCGATGCAGCCCCGGTGTTCAGTTGTATCCAAGTGTATGAGATAGAGTAGGCCGTCGCGATGATAGGGCCGGCCAATGGACGCAACGGTATGTCAGCAACTTCAGTTTGAGCGAGTAGCTATCCACAGTAAGTCGCGGAAATTGTCGAATGAGGGTACTAAAGGCAAGCCGGATTACCCTCTTTAGTTTCTCAACGCGTTATCGGTGGATCTGGGGAAACTCACCTCTGAATTAGCCGCGTAGGCGAATTGCCTCCCACATCACCGGTACCCCGACTCGCCCTGCGCCAAGTAACCCGAAGGAATCTTGCCTGTAGGATCATGTGGCGAGGAGGAAGAAATTACGTTTATCGCCAAGCAGCTGCCTTGCACAGTTATCTATTAAGGCAAGTCTAAAGGGCAGCGATCCGGTTCCAGTGTCGCGCTCCAGAATGAAAACAGTCGCTGACTGTGTGCGATGACGCAAGTTGTCTGAGACGCGGGGGGCGCAATCGTGCAGTGTATATCTGATGCTTGCTGAGCGATAGCGCCTGTATGACAGGCTCCTCGCAGGTCATTGTAAATGTCTTCCGCACAGAGTTAAGTTAAAGGCGCTGGAGGGATGAGCATACACGTATTATGCCTGCCTGCTATTACCACGGTTGTCGTTGGTGGTGCACAGGTTGAAAGCTTGGCCGCCAAAATAGCATGCCATCATTACCTAGAAAATTAACGAGAAGACTTCGAGAACCGCAGCCGCATAAACACTACCCCGACGCACTGCGAAGGGCTCAATTTTGCAAGTCGATTGCTCCGGCTGACCGATCTGGGCAACGGGCACTATAGGGTGGACGCCCGACTCCGGCGAGGTGTTATACGAACGGCTAACGAGATACCCAGCTTCAGGCCGGTAGTCTTTAGCTAGGCGGGTTATTGTATTGGACTCCCACTGTCGGGACCAATACTCGGCCAGGGGTTCGATGGCAAAGGCGAGCCCTCCCATTCGTAGTAAAGCCGAGCGTGACTAATGTCAGGGGCAACCGTCTTTTTTCGACGTAAACCATCCAGTTGTCTCCTTTCACTCGCGGCATAGCTCCAGTAGTACAGGAGGACTCTCTAACATCATTTGTAGATTGGCCCGGACGTACCTTCCTTTGCATCACCAAACTCGGTAAACACAAAATTCGGATCAATTACCTTCTAGCAACAATCCCCGTCTCCCGAGTACCCCAGCTCATCGGGTCGTACTATCTTGATTCGTGATGAATGTCCTTGCTATATGGCGTTTACTCCGGACATTGCTGCTTTAAAATACGATAACACCTCGGTGGTTTAGCTTGTTTGAGTTATGGTGGGAGGGTGGCAGAAGAATGTCTTATCTGTGGCGGTTCCTCTGCCTGACGTTCCCCCGCGGGGATACACAGGATCATCACGTGAGTAAATAGTTGCAATCAAGCCACTCAGTGAAAGTCGGACGATGTGATGCTCCAAGTCACTCAAGTCAATTTATAGGGTCATACTTGTATCAAGAGTGATTCATCGCCAGTTGAGGTCGATGTCCCCATGTTATCGTGCACGAAACTTATATCGCTGTGGTGCATACGATGCTCGGCTCAGAATCTCGGATACGCGGGGTTCAGAACCTACTGGTTATAACCTCGTTAGTAGGGTAGAGCTCGTGAGTCTCGGTTCAACGGTGCCGCGCCATACCTAGTCCAGGCAGCCGGTACCTTCAAGAAGAGGCGGGAGAAACGGGTCTGTGTCCGGTAGCAGGATGAGGCGGATAGTTAGTGATGGGGACTAGAGTCCCATGTTTCAAGCTACTGAAAATCTGGAAAATGCGAGGAGGAATCAATCAAGAGTAGTACACTTGTTGTTCTGCCGCCGGTCGACAAGGTCGGGGTGGACGTACAGGCTGTCCCCTTAAAGCGATGGCTGACCTCGACCGGTAGCCGCACTACTGGGGAAAGCTTCGCTAAACCTAGTACTGAAAGATGGTAGCTTAAGGATTCCCCGTACCCTGGCTCCTGGGACTCAAAATGTCCTTGCGTTGATCCTCCGCATCGTTACGGCTCGCTGATTTGAACGCGTCCGGGACGCTTGTACAAACTAATGTATTTCGGTGTTGATCCTGCATTCCGACTCCCGGCGTGCGGACACAACTGTCTGCACCGGCCACGTTGTATACATCGCTGAGCCACCGTATCTGACTCAGCTGTAAGTCCAGCTGGCCACGAAAGGAAATTCAACATCAGCAACGGGTGCCCGGTATAATAGATACGGCCGTAAAACGTGATCAGACGCGGGACGGGTATTCAAATGTTACGGCACTGTTCTCCACCGACAGATAGAGGTACCCGTTTATAACAACTTTATAGCAGAGTAGCTGTTGGCCGTCTCGAACTGACGAAGTAGTCCGAGCTTGGTACTACAACTATGGCACTCCGTGGAGGGACCACAAGGCGCAGGGTAATGTCACCGAAAGAGCACTGTGATCAAAGCTGCAGGACGGTTTTCCCGACCAATGACCCATAAGGAAGGAGAGGCGACGGACCTGGTATTGCTCCGACAACGTTGCCCACTGCACGCATGCCTCAGTAAAGTTAAAAGGCTAATCTACTTGGAACAAAGATAGTACAAGGCTGAGTCGATGTATACCTAGTTGTAATCGGTAATTCGCACTTTTTTGGCAAGCCTGAGTACTCGGCTCGCTTTAGAAGGACTCCCATGGATGGGTTTATGATAGTGTCTAATCGAAGCTTGGTATGAACTGTTCGGAGGATACTGGGACGACCAGAATAGTGACGTGATCTAGAAGTACACCGGCTCGACGACATAAGACATTCGGGACGGGATCCCGCCAGGAGATCACCCGGGGACCCGGGAGCTGCAACACATGACATAGCATGTAGTAGGCCTATTAGCACGTAAATAGTTTGCTCGGGCTTAGTATTAGGAACGCTTCAACGTTTGTCATTAGTGAATGACTTAAGGTCGGGAATGGGTAGCTGATCATGCAGCCACTGGGAACTGATGACCGTCCATGTACTTGTATCTGCAGTGAATAAGCATCTCGCGCGCTCAAAGCTTCAGTCTACAGCTTCGTACCCCACCCTTGAATCCACTCTGAGTTTAGCTCCGTCAGGTTTTTACTGATGGCTTAGGTACACTACTACTACGCCACTGGAGCACGTGTTTCTCGTACGGGAACCCCGCGATGCAGGTCCAAAGGAAGCTCGACCTACTACTAACACTAGGTATAGCCCTAGCCTGCGGTTAACGCGTAGCATTTTGGTCGCTCCTATGTATCGCGCCGGGCACTCCCGTCACACGATGTAAACTCGTCCGGCGCTGCTGCGGTCCGAAGTGGGAACGAGTTTATCCTTATGAAAAATGGCAGGGTGTTTCTTGTGGGTTATATGCAGTCACAACCTCACCGCCTCCCGAAAGACGTCGTATTTGGTTCGCATACAATGAGTGTATAAGCTGAATCGCAATATCCACAATAGTTAGCTGATGGACAACCACAGAGTGTAACCCTCCGCTTTGGTTGCCATCCTCCTGCACATAAATAAATTGCAAGCGTCCGCATTTCACGGTTGATGACAGCAAGTTGAATTGCGTACCAGCAGCGGTCGCCTCGACGTCCGTTATCCGTTTGCCCAATCTATAAGTCTGTCCGTCACTCGAGATTTAGCCCTATTGGGCACACTCACTACAATCTCCGGCGCGTATCAAATACCTTGCAGTCTACTGTCTATTATGGAGGAATATTCCAGCAAGAGTCTCTTTATTTCTTAATCCCGTTTGCATACATGTTAGTTCAAGCGCAGGCAGGCTCAGTGGGGTTTTGCACGGCCGAACCATAACGTCTAGACCGGCCCCTCATCAGTCCTCCCAATCTGCACAGGCACTGTGTCTTTCCTGTGTACTGAAACGGGCGCCTTCACTCCCAGCTGACGAAAGAGGCATATAGCTTTCTTGACCCATCTATTAGGTCTTTTTTAGGTCAATCTCTAGTACTCCTAGCGCAAGCTCTCACTCACGCTATCTAGATCATTTCGGGCAATCCGTGTCCAGATACCAGTAGAAGTCTACTGTTACCCGGCATGGGAGTCTGAGAACCGGAACTGTCAGGTATTACATCGCACTACTACTGTGTGGCGGGAATTCTAGATTTGCGGGACACAAACGGCAGGGACGTAGTGACCAACGCGCCTGACCCTGGCGACCAACACCTAGAGAGAGCATGACGGTGCTTTACGAGTATTTAGGCTTTTTTCCCCTTTGATCAGTGATGTCCAAAGAGGGATACCGCCTTCCGTAACCGTGAATACGTTCCATAGATTGTTGTGGACAGAGCATCGAGCATCCACGATATGTCAATTTTGCACGCATATTGGATCCCGTGCTTAGCGGCCTTCTTCAGTTCAATGGTGCAATGACTACAACCAAGACTATGTTGCCTCCGTAGGAAATCTGGTCGATTGCTTAGGGGGCTCACTAAGATCTCGATACGCCCCTCGCGTGCAGAGGTGGATCGGACGAGTAGGGATCAGTCGGCCTAAATAGCAAGCTGGGGAGTTTTACACCATTCTCTTCCCTACGCATGTGATGAGCAAGGAGGGATCATAAACCTTAAGTGTAACTTGTTGGCATCCAAGCCATAAAATCTCTCTTCCCTAACATGGAGGGACAACTCGCGCTATCCGCGTCGAGTAGCCATCATTTGCAGTCGTAGTTAGGTCGGACCCTATCACAGACATCGGACAGGAGTCACCAGACAGTCTCTATATCTTTATCGGCTTCCACCGATCCTAGACTACCTTTGTAGGAGTGGATGTCGTCTGATAAGCTACACCACCAAGAAAGGGGCGGAACCTACAGACGGCGCGCCAGATCATCTCAGCTACGGACCTGCACCTGTGCGGGCATTCGCTACCAGTAAGACTGCCTAGAGGCCTGCTTCTTGTGAATGAAGGTTATGGACGTTTCCAGACTCAAGTGTGCCTAATGTGGGTCTAAATTCCCTTTTATTTAGTCTTAGTGCTTTTAAGTATATGTGGAGTAAGGTCGCAACCATGGCACTAGGGGGGACTATTGAGTGGTCTCGAAGCGCGTTTGGAGAAACATATTATGTCAATCTGCCTAGCTCGGCAGATATACGCGTCAATCCCTCTATTAGGCGTCCGCTTGTCTGAGCAGGGATTTAGAACCAACCACCGCGCTTGGTGTGTGGTTTCCACTCCCCCCCGTAATCAACGAGCCTCGCCACCCGTTAAATGCAGTGACTCGGAGAAGCCTAAATGAGTCGGCGCGCCGGACTAGAACCTACGCGACAAATGCGCGGTGCTCCGCTCGACTGTAGCCTGTATTTAGCTCAACCAACGTAAAGAGGTAGAACACCATCTTGGTGTGATGACTACCGTCGAATTACACGCTCTGTACATTGGAGTATATCGATATTTTCAAATCCATGTGGGATTGAACGGCGCGTACCAAGGAGCGAGGATATGTCTCCTGTCCCGCTCCAGACAATCGATTGAACTATTTGGCGATTTACCGGTCGATAGACGAGATTTCTAGTTCCGTTGTTATGGAAACGCGGACGGAGCTAACAAAGCTCACACACAGGGCGGTGGAGGTGTCCCAAAGAAACTGATCGCATTGCTTTCACTCGAGCATCGAGGGCCTATCTCCGGCGCGGCCCCCGACTCTAGAAGAACCGTGAGCCTCAGAGTATGCCCTGGTAGTAACCACAAGCACCCTCAGTTCACCGGAAGGTGATTATTTCAGCTAAACTCTCCTCTTATAGTGTATCCGGATGGACACAGGCTGAATACGCTTTCCACCTACGCGTTGATATCCTCCGAGGAGGCTCCGCATTTCGATGTTCGCTAAACCTTGGTGCTCGATTAAGTCTATAGGGAGCTGCACCAGTAGGTAAGTAGCTTGTGGTCTTTGCTAGAGTCGAGTTCCGACTTAGTCTTTGTCGAGAAGTTAGGATAACCAGTCCGGCGAGCGAACTTTTTTGCTGCCGATAATTGCATTATACTTGCGATGCGGTGTGTGCCTACGGTGTAGATGTCGTTAGTGCGACGTATCACGCCCCTTGTGTGTACGCGATAGCTAGACGCTTGGTGCTGCTATCGCAAACCTTTTTGTCGCCCGCACAATGCGCGATCACTTTCGTGGCGACCAGGGCGCTGAGCGCCAGAAATGCTGTACCGCTGGCCAGGTACAAGCGGTATTAGCGAGACTGGTACGTATTTCTCCACTCATCCATTCAAGCTCGGAGTAGAACGATTCGTACTCCGTTATCGAACGCTTAGTAATCCAAGGGAGACAAGTAATAAAATCTGCTCGGGTAAAAAGGAAGCTTAGATTCTACTGGAAACGTACGCGCTACCAGCCCGCCTAACCCTACGCTCCCAAATGTGCCGTGATTTGGTCCAGCACATGCTCGGGAAATTGCTGCGACATTACATATCCTTCGGAATTGAGTTTCAAGAACTTTGTCGGTACGACATTTTTGAAGGACAAATCGGGTGGAAAGAGACCGAGTTCTCCTTAACCTTAAGACGCTCTTCCAAGTGTGACATGCAAATATCGTCTCGGGAAAGGCTCACCTTAGGGGATTGTCAGCGACGCTTTTACAAGTTCAATACGACGTTGTTGAGGAGGGTAACATATGAGACTCTAGTAGCCTCTTAATGTGCACGCGCCGACTGCGGTTATCGTACGATGTGTTATTATACTCCCTCGATTCATATTACCACGAAAGGCGTTGCGGCATTTTTGAACTAAGAAGCTGACCTGCCCGTTGCATTGTCAATAGGTGGCGAAAACTCGGGTGAATACGTCTGTGTATGGTGATAGGAGTAGGCCTGAGTGGCACTACCGGTAACAACCTTCTATCTACCTAAGCAATTGTCCGATCGCTGACTTTGCCCTAGAGCATGACCGTCCTAAACAGTCAACTTTATCCTACAGCCCGGTATGTACTACACGCCTTATCTAAAGGATTGTTCGATCGGCAATTATTGCTCGTTGGAATATTCTGTCTGCATATAAGGCAACCCCCACGGCATCACCGTAAAAGCGGCAGATGTACTCCGACCTATAGAAGATCTATATTAATTCCTTTACTCCGGGCACGAATCCCTTGGCTCGTTGAAAAAAACTTAGGCCTTCCTGGAGCTATAGAAACGGCTTTGGACGAGCCGAGATGGAAATGATAGGGCGGCCTCACATAGCCCCAAAATTAGCGTTGAGTAATCTATAGTGGGGCAATCCGAAGACTTGCCGAGTACTTGTATCCCACTGTATTTATTAAGATCACGTGTACCGGGGTTCCAGCGCTTCTCTGAAACGTAGTCCCAATTCGGCACGCATCCTACGCACCACAATTTTTCGTTCCGCGTGCAGGACTTCTGGCAGCATACAGTAGTGCGTAGTCAATGTTTCGGGCTCCTCAAATACCATTAGCCGGGCGACGCTACCCTTAGTATTATCCCTGTATCGTTTTAGCCGCAGGCTCAAAACACCGTCTTACACGTGTGAATTCATCAAAACAAGAGGGACGCGTTGACGGATCGGCTTTAGCACGCAACTTAAAGAATTCCGGGTTATCCTTAGGAGCAAGAGATATGCAGGACAGAGTGGTGAGCATCGGTGCGCCATTCAAGAATGCTGATGAATAGACAGTACTTTTGGAGCTATCAAGCCCCAAGCGGACTTAGTATGGAAAGATAGCACGACTCAGAACACTCGGATAAGATTAGGTGGCTAACCTCTAGTCCAGCGTCTCCCGGGTCGATGAAAGAAGCTTCCCATCACAGTATGATAATTGGGCGACGGCCGGGGCTTTCTCCCTAATGGGAGATTTGTTGCCAATGGAGTGTAGAAACCGCGGCGGGCTCAGTCTAATTAACTAGACAGGTCCGGTGCACACCCCAAAGGCTCAGGGTCTACAACCGCGGGGCGCGTTCGATCGAATGGAAAGCTGAGCGGTCTTCACGGAGCAGAGTATCCAGTTCAAAGCTCCCCAGTAAATATGCGTGTACCCAGGCGCCCGGGGTGCTATGTGGAGTGGGGCTGCCATCAAGCCTGTGGATTCATAGCATTAGGTTAATAGTGGCCTGTAGAGGTATTAATTTGAGTAGCTTGCTCTAACAGACTCAAAGATCCGCTTATCACCATCGGACGTATCGCCACGCTGGTGCGCTGGTTGACCTCCAAGTTTTACAGTTAAGGTCTTTATCCGTGTTGAACCACGTTGCTATCAATATCCTGCACAGAGGATTTGAAAGTCAATTTCCACGGGAAACCGTCGTCACCTTGTCTAAATGAGGTTAGCTTCACACCCGCAGCTATGGCAAAACCGAATCAGGTGGTTGTATGGACATCCTAGTATGTACGCGGCGCCCATAGATTTCTCAGAATGACGGTAACGCCTCGGACTGTCTGATATGCTCCATGTTATATCACGGCCGAAACGGATGGTCCCTCTGAAAGGCGACTTGTTGCGGAGGAACGTAACTAGTTACTTAATGTCGCGCATGGCACGTGGGTCGGCGCGCCATAGTATAGGAAAACGGGCACTCCCTCCAATAATCACGCCAGACGGATTCTTTCCGATTTGTCCAGTGGGTTGGAATACAATGCACTTTCTTTTTTGGGTATATTGAAGTTCCTTGCCACTACTGCTGGCGGCTAATCCCGTACAGTGCACAAGTTTTGCTGGTTATAGGCGTACTCCAGTTGATGTAGACCATCGGATACCACGTGAGGCGGATGGGTAATGCTAGTAACATTCCGCCGCTAGGAGACAATGTGATCCGGCAGACGGATTTAGAGTTAGGCCGCCCCCACGGTGCACACGGCTTTGCCTTTTACGCATGTACATGGCCTGATAGTCGGGCATGAGACGGGATAGTGCCGTCTGCTGCCCCATTGAGCAATGGAGGAAATAACGGTATTCCGGATACCCGTCAGAAACCCAGATCGTACTGAAGCGTGGTGCGTTTCATGCAGATGCGTAATGGCAGATGAACTAGCGCGGATAGGTCAATGAATTTCGGCAGCAACGTGTACTACGCGCCACGACTTAGGGTGTCTGAATGTCCCGACGTCTGGCATCACGGGAAGTGAGGACGGAAATTACAAGTCTGGGTCGCCCCGCACAAAGATGTCCCCTATGAGACCATCCGTCTGCCTTGTGTTCGCTCTTTCTCTGCGTACTAACTACATATCCCAATTCCGTGGAATGATGCCGGGCACTGCTGTGATGCTCTTCTAAACGATTTTAGCAATTTGCTTTCATTATACAAGCCAGCATACTGTTGCGGCAAGAAAGCACAGTAGATCTGGCAGCTAGCGAGTCCCCCAGCATACTACTAGTTTAGGAGCAACGTGATGGTGTGTCGATCTACACGTAGATGACATTCCACTATAGTTCGGCTGAGGTGGCATCAGTCATGAACGAATCATGTAATGGGTTGTGCATATACATCGGTTCCAAGGGAAATAACCTTCGTGGGTGGAAGGCAAGAGAGGGGACAGCAGACGTGACAAGTTTGATCCACGATTTTGCGAACTTCGGAGCCAAAGCTATACCTGGACCATTGGTTCACCTTGCATGATACTCACCCCCTAAAGGTGGAAACCTCGTTTGCTCGACAGCTACCAAGTTCTCGCCTCGTAAGGGTGCGGACATAGTCGTAAAGTTTATAAAAAGGATGTTGTAAACTGTATCCTTTAGACCACATATCCACTTCGCACACCGTAGCTAGCCAGGTTGCGCGGGCTTCGTCGTGTTCCTGAAAGGATTTAGTATTCGCTCCCAGGTAGTAGAGGACGCTGTGAGGTGCTAGGGACAGATGGGGCGCGGATCGGGGAGTGACAGTGGAGTTTACCCAACCGTCACCCTTTTAAACCAAACTCAGATTTGATTGCATGGTTGCCGTCGTCGGCGCACAGAAGCTTGGTTACTTTAATCTACGTGTTTAATCTCCCAGGGATAGTGAGCCTCTTCGCGACACATTGTTCCACCGCATCAAGCACACCCGCGCTCAAGGCTCCAGGGTACGGCGACCCCAAGATTCTTAGCTATACTAACAAGCCTTAAATTTTATGTGTAGGCTACCTGTATAGTCCTCAACAATTTAAACTCACGAACGCCAGGACTTTACTATATCAAGTATGTTGAGGCGTAGACCACCATACCTTAAATTAGCCTCACTGTGTCCGACCGGCAGCGGACAAAGTTTGGGCAGTTCACGCTAGCACAACATGAGTTAACGCAATGCAACCTGAGTGAAGGTAGGGCTACTATTAGGGTCGCGAGAGCACCCGTTCGTAAGACAGGTGCAAAATCTTTGTATATTCGAGTACAATTGGGGTTAGGCGCGTGCTTACCATCAGCAAGAATCCAAGCGCCTAATCAAATTCCAGGGGATGCTATGTGAGTTCTAGTAACAAAGGCCCCAGGAATTACCCAGCGGGACTTTTTGAGGTAGGAACTAGCTTTCTCGTTCATACGACAGGATG
		</sequence>
    <sequence><taxon idref="Location_1_1_1|31.044944677321176"/>
			AATGCCCAGGCCTCCCGTCGCCGAAAAAGTAACCCAGTGCAAAAATGATCCGAGTAGCAAGACGTTGAGCCAATAAGCTTTCTACGCCGCCCGAACGATCCATGGATTTATTGCTGGGCCCGAAACCTTGACGACCTCAGCCGAGTTTTGGTCTGTATAGAACATTAGCGGATTTGCGATAGTTTGTTTGGCATTTGCTGAGGAGCCCCGTAGCAAGCAACCGTCTGATTAATGTGAAAATAATACGCTGCCCCCGGTAGGAAATATAAACGGGTGTCACTTACGGAGTAGTGGGCTTCGAGCCCCCTTATTCCTTGTCAATTGATTATAGTTGATAGCAAGCAGTACTATAGGATCTGCCCATCGCAGCGTTAGGTGATTACATTAAATGGGGGATACAGCTAGGCGGGCAAAGAATAACCGCGATTGCGCCTATAGAACTCTCGTCCGCAGTAGATGAACTTCTACATTTAATATGAAATCAGCTACATGTGGGCAGGTCGAGGTTCTTGTTAGAGGTAACAGTTGACCAGAAAAACCTATCAATGGGTAGCGTTCTATATTAATAATCATGGAAAGCCAATCCTGTTTGCCAAATTTTGTGTGCAGAATTGTTCTTGAGCCCTCCTCAAATGAAATAACGGAGGTTTACGGCGCCACGTACGCAAATGAGCGTGGATTAGCTTGATAAGCACCCTCTTTCACCGCTTGGGGCAGATAACGTCCCCAGCGCAGGTGGGGCCTCTTCTGTTATTGTTATGTACTGATTACTCCTTTCCCAGTGAACAGGTCGCTGAGCGAATCGTGGGCATCAGCCCTTAAAGTTAAGAAGGCTTTTGTTCTCAGTGTAATGCAGGCTTAGGTTTCAAGTAAGATATGTTCTACTGATGGTATAGAGAAAAAGGTATCTATACATATCGTACGGCTGACCTGGAAGATTGCGTACACTGGCAGCCCTATTAAGTGTAGGCATTTAATCCAGGGTCTCAACTTTAGACTGTAATAACAAACCGTAAGGGCTTGTAAAACAACATGAATTAGTCGTGCTAGATAAAGCATATGCAAGACATGGAAAGCACTGAGTCGCTAGCAGAGGAGAAACGGACAGCTTTGCCTGATTAGTGACCCTAGGTCATGTATGGCGTTGATTACATCAGACTGCCGGATGATTTTAGTGCGCTTTAAACAGTTACTACAGAGTAATTACGGCCCCGGTAGGGGACAGCCCAGTTCGCCGGGGCAAGCGGTCTCTGTTGTCGATGGAGATCGGTTCCGTTAGATGTTTTACACCCGATGTATCACGCCGCTTGGCGGAGTAGTTTTATTACAGTAATTCGGAGCCGATTGTCTTACGTCATTTTAGGGCAGCGTGCATGGGGCTAGCATCTCATTGTTACACCTAGTTCTGTCCAAGGCACTTTAGTGCTAACTTCCTTCGGTCCGGAGTCCGCGTCAAAGAAGGGTGGTGCAGTCACTGTAAGGCTTGGGGCTGCTCCAACGATTTTATACAGGCTGGGAAATACCACCCCGGTTCCTCACGTCTCAACCGGAGTCGCGCTAAGTCACGCCGTTTCAACAACATCCCAGCGAGAACAGTCCAGGCTGGCTATCTCTGCTAGTGATGCAGCGATTGACGTGCCACCCTTTCCACCGGACAAAGCGACGGCCCGGAAGTCCTTTTTATTATTAATCTGCTTTCTGGCTTAGTGCATCTCATAGTCGCGGTAACAAGCCAGAGGTTGGTACCATTGCATTGATCAGCAAACCTGGAAAGCAGTTGCTCTGGATTCCACGCTCTGAGGTAGCCGCTACCCGTTTTTTCTAACATAAAGTGAACCCTCTGCCAAGGGGGGTAAACAAGGCGCGATCTGGAGCTCATGTGATCTACTGACGCCACAGTTAGCTATACGAGTGGACCTACTTCGCAGGCAAGATTTTAGAATATCCCCCACGTCAGCTCTCGTAGATCGGCTAAGTCCGGCAACTACACACGGATTACTCGGACGGCGTGAGTAGAACCGAGACGTGCCCCATGTATACATTTCTACAGGTATACGTAACACGCACCTTGTGTGCTTTCAGAACCAAGGCATCATAAGGATAGTGCATACACAAGGACCCCAATTGAAATTACGGAAGACGTTCGTGGTACCACTCCCAGAAGCTGCTTCAATGACTCTTTTCTTACTTTCCGCACCTAAGAGCCGCTCCTTTCGCGTCTTTCACACACTTCGGCGGAGGATTCTACGTAGGCGGGGACCCATCTGAAACGTCCAAGATTACCCCTCATGGCCTAAACACAGCGACATTCTGCTAGTCAATTGGCAGTCAACACTGCCAAATTTTGATATTCATCCTGAATGCGCATAACTAGACGCAGCTTGTATTTCGTTCAATCGTTTATTGACAGATGTAGACTGGTCCAACTATATCTCGTACTCGCAAGGCTCGAGTCCCTTCGCTGGGGTTATGATAATAATAGGCACGATCAAAGAACCGAACTCTGTATTCTACGCCTATCCCATGGACGGCGATACCCCGCTCAATACTTAAGACATGTCTGAGGCACGCTGAATCAATGCAGGCTAATGGCCCACAGGGCTCCACGATAACCCCGTTGGTAACCACACTGGAAATCCGCTTAACACGGTGGCGGGCAGCCAGAAAAATTCTAAGAGTTTGTCAAGATGGGAGGCTGACCCGATGTCTTATTTTCGGTTTCCGGTCTGTTCCGACCGTCACCCGGTGACTAACCGTCCTGTTATCCCAATCATACTCGGCTCCGAGCACCCCAAACGTGGTCTTGTGAGTGATCGTTGATATAGAGTGTGGGCGCGGTTGCTGATAAGCAGGTTGTGGACGTCAAGACACCGGTTCATAGTCCGCCTATTCGCCCAGAAAGATATTGGACTTGTAAAGTACAGCACTTGCATCGACCACGTATTGAGGTGTGTGGTGTGGGCTCTGTTCGCAGGCCATAGTGATCCCCATTAATTCGCTACTTTCAGAGTCAGTACCTTACCGCGATGTCACGCTCGTATGCTATACGCTTGTGGGGTAATTACTCCATTTGACACGGTACTGTTTCCGTGCTAAATCTCCGCCCCTGATCCGACTTATCCCAGTTTAGTACCTTCTTGTCCATGTTGGCAGGAATGCTGCATAGGACAAACGCCCTCCGAGATCTTAGACCTTAGAGCCAGGCCACCCTTAAAGTAGCTTGACATATATTAGCGCGGTTCCCTGGCGGTACCTCAACGGCGACGCTGGTCTTGTATCGATTACGCAGTTAAACGGTTACCTCCTCTGCCCAGTTTTGGGTTGCCCTCGTCGTGACAATGGCCCCCAAAAATTCAGAATTGATTCTCGGGGTCTGTGCAAAACAGGGCAGTAGGGCGTATCCGTACCGTCACCGGACGAACTTACTCGTCCGGAGCCTGGGATTAAGAGTCAATATTTGTGTCTGTCAAAGCGATGCAGCCCTGGTGTTCAGTTGTATCCAAGTGTATGAGATGGAGTAGGCCGTCGCGATGATAGGGCCGGCCAATGGACGCAACGGTATGTCAGCAACTTCAGTTTGAGCGAGTGGCTATCCACAGTAAGTCGTGGAAATTCTCGAATGAGGGTACTAAAGGCAAGCCGGATTACCCTCTTTAGTTTCTTAACGCGTTATCGGCGGATCTGGGGAAACTCACCTCTGAATTAGCCGCGTAGGCGAATTGCCTCCTACATCACCGGTACCCCGACTCGCCCTGCGCCAAGTAACCCGAAGGAATCTTGCCTGTAGGATCATGTGGCGAGGAGGAAGAAATTACGTTTATCGCCAAGCAGCTGCCTTGCACAGTTATCTATTAAGGCAAGTCTAAAGGGCAGCGATCCGGTTCCAGTGTCGCGCTCCGGAATGAAAACAGTCGCTGACTGTGTGCGATGACGCAAGTTGTCTGAGACGCGGGGGGCGCAACCGTGCATTGTATATCTGATGCTTGCTGAGCGATAGCGCCTGTATGACAGGCTCCTCGCAGGTCATTGTAAATGTCTTCCGCATGGAGTTAAGTTAAAGGCGCTGGAGGGATGAGCATACACGTATTATGCCTGCCTGCTATTACCACGGTTGTCGTTGGTGGTGCACAGGTTGAAAGCTTGGCCGCCAAAATAGCATGCCATAATTACCTAGAAAATTAACGAGAAGACTTCGAGAACCGCAGCCGCATAAACACTACCCCGACGCACTGCGAAGGGCTCAATTTTGCAAGTCGATTGCTCCGGCTGACCGATTTGGGCAACGGGCACTATAGGGTGGACACCCGACTCCGGCGAGGTGTTATACGAACGGCTAACGAGATGCCCAGCTTCAGGCCGGTAGTCTTTAGCTAGGTGGGTTATTGTATTGGACTCCCACTATCGGGACCAATACTCGGCCAGGGGTTCGATGGCAAAGGCGAGCCCTCCCATTCGTAGTAAAGCCGAGCGTGACTAATGTCAGGGGCAACCGTCTTTTTTCGACGTAAACCATCCAGTTGTCTCCTTTCACTCGCGGCATAGCTCCAGTAGTACAGGAGGACTCTCTAACATCATTTGTAGATTGGCCCGGACGTACCTTCCTTTGCATCACCAAACTCGGTAAACACAAAATTTGGATCAATTACCTTCTAGCAACAATCCCCGTCTCCCGAGTACCCCAGCTCATCGGGCCGTACTATCTTGATTCGTGATGAATGTCCTTGTTATATGGCGTTTACTCCGGACATTGCTGCTTTAAAATATGATAACACCTCGGTGGTTTAGTTTGTTTGAGTGATGGTGGGAGGGTGGCAGAAGAATGTCTTATCTGTGGCGGTTCTTCTGCTTGACGTTCCCCCGCGGGGATACACAGGATCATCACGTGAGTAAATAGTTGCAATCAAGCCACTCAGTGAAAGTCGGACAATGTGATGCTCCAAGTCACTCAAGTCAATTTATAGGGTCATACTTGTATCAAGAGTGATTCATCGCCAGTTGAGGTCGATGTCCCCATGTTATCGTGCACGAAACTTATATCGCTGTGGTGCATACGATGCTCGGCTCAGAATCTCGGATACGCGGGGTTCAGAACCTACTGGTTATAACCTCGTTAGTAGGGTAGAGCTCGTGAGTCTCGGTTCAACGGTGCCGCGCCATACCTAGCCCAGGCAGCCGGTACCTTCAAGAAGAAGCGGGAGAAACGGGTCTGTGTCCGGTAGCAGGATGAGGCGGATAGTTAGTGATGGGGACTAGAGTCCCATGTTTCAAGCTACTGAAAATCTGGAAAATGCGAGGAGGAATCAATCAAGAGTAGTACACTTGTTGTTCTGCCGCCGGTCGACAAGGTCGGGGTGGACGTACAGGCTGTCCCCTTAAAGCGATGGCTGACCTCGACCGGTAGCCTCACTACTGGGGAAAGCTTCGCTAAACCTAGTACTGAAAGATGGTAGCTTAACGATTCCCCGTACCCTGGCTCCTGGGTCTCAAAATGTCCTTGCGTTGATCCTTCGCATCGTTACGGCTCGCTGATTTGAACGCGTCCGGGGCTCTTGTACAAACTAATGTATTTCGGTGTTGATCCTTCATTCCGACTCCCGGCGTGCGGACACAACTGTCTGCACCGGCCACGTTGTATACATCGCTTAGCCACCGTATCTGACTCAGCTGTAAGTCCAGCTGGCCACGAAAGGAAATTCAGCATCAGCAACGGGTGCCCGGTATAATAGATACGGCCATAAAACGTGATCAGACGCGGGACGGGTATTCAAATGTTACGGCACTGTTCTCCACCGACAGGTAGAGGTACCCGTTTATAACAACTTTATAGCAGAGTAGCTGTTGGCCGTCTCGAACTGACGAAGTAGTCCGAGCTTGGTACTACAACTATGGCACTCCGTGGAGGGACCACAAGGCGCAGGGTAATGTCACCGAAAGAGCACTGTGATCAAAGCTGCAGGACGGTTTTCCCGACCAATGACCCATAAGGAAGGAGAGGCGACGGACCTGGTATTGCTCCGACAACGTTGCCCACTGCACGCATGCCTCAGTAAAGTTAAAAGGCTAATCTACTTGGAACAAAGATAGTACAAGGCTGAGTCGATGTATACCTAGTTGTAATCGGTAATTCGCACTTTTTTGGCAATCCTGAGTACTCGGCTCGCTTTAGAAGGACTCCCATGGATGGGTTTATGATAGTGCCTAATCGAAGCTTGGTATGAACTGTTCGGAGGATACTGGGACGACCAGAATTGTGACGTGATCTAGAAGTACACCGGCTCGACGACATAAGACATTCGGGACGGGATCCCGCCAGGAGATCACCCGGGGACCCGGGAGCTGCAACACATGACATAGCATGTAGTAGGCCTATTAGCACGTAAATAGTTTGCTCGGGCTTATTATTAGGAACGCTTCAACGTTTGTCATTAGTGAATGACTTAAGGTCGGGAATGGGTGGCTGATCATGCAGCCACTGGGAACTGATGACCGTCCATGTACTTGTATGTGCAGTGAATAAGCATCTCGCGCGCTCAAAGCTTCAGTCTACAGCCTCGTACCCCACCCTTGAATCCACTCTGAGTTTAGCTCCGTCAGGTTTTTACTGATGGCTTAGGTACACTACTACTACGCCACTGGAGCACGTGTTTCTCGTACGGGAACCCCGAGATGCAGGTCCAAAGGAAGCTCGACCTACTACTAACACTAGGTATAGCCCTAGCCTGCGGTTAACGCGTAGCATTTTGGTCGCTCCTATGTATCGCGCCGGGCGCTCCCGTCACACGATGTAAACTCGTCCGGCGCTGCTGCGGTCTGAAGTGGGAACGAGTTTATCCTTATGAAAAATGGCAGAGTGTTTCTTGTGGGTTATATGCAGTCACAACCTCACCGCCTCCCGAAAGACGTCGTATTTGGTTTGAATACAATGAGTGTATAAGCTGAATCGCAATATCCACAATAGTTAGCTGATGGACAACCACTGAGTGTAACCCTCCGCCTTGGTTGCCATCCTCCTGCACATAAATGAATTGCAAGCGTCCGCATTTCACGGTTGATGACAGCAAGTTGAATTGCGTACGAGCGGCGGTCGCCTCGACGTCCGTTATCCGTTTGCCCAATCTATAAGTCTGTCCGTCACTCGAGATTTAGCCCTATTGGGCACACTCACTACAATCTCCGGCGCGTATCAAATACCTTGCAGTCTACTGTCTATTATGGAGGAATATTCCAGCAAGAGTCTCTTTATTTCTTAATCCCGTTTGCATACATGTTAGTTCAAGCGCAGGCAGGCTCAGTGGGGTTTTGCACGGCCGAACCATAACGTCTAGACCGGCCCCTCATCAGTCCTCCCAATCTGCACAGGCACTGTGTCTTTCCTGCGTACTGAAACGGGCGCCTTCACTCCCAGCTGACGAAAGAGGCATATAGCTTTTTTGACCCATCTATTAGGTCTTTTTTAGGTCAATCTCTAGTACTCCTGGCGCAAGCTCTCACTCACGCTATCTAGATCATTTCGGGCAATCCGTGTCCAGATACCAGTAGAAGTCTACTGTTACCCGGCATGGGAGTCTGAGAACCGGAACTGTCAGGTATTACATCGCACTACTACTGTGTGGCGGGAATTCTAGATTTGCGGGAAACAAACGGCAGGGACGTAGTGACCAACGCGCCTGACCCTGGCGACCAACACCTAGAGAGAGCATGACGGTGCTTTACGAGTATTTAGGCTTTTTTCCCCTTTGATCAGTGATGTCCAAAGAGGGATACCGCCTTCCGTAACCGTGAATACGTTCCATAGATTGTTGTGGACAGAGCATCGAGCATCCACGATATGTCAATTTTGCACGCATATTGGATCCCGTGCTTAGCGGCCTTCTTCAGTTCAATGGTGCAATGACTACAACCAAGACTATGTTGCCTCCGTAGGAAATCTGGTCGATTGCTTAGGTGGCTCACTAAGATCTCGATACGCCCCTCGCGTGCAGAGGTGGATCGGACGAGTAGGGATCAGTCGGCCTAAATAGCAAGCTGGGGAGTTTTACACCATTCTCTTCCCTACGCATGTGATGAGCAAGGAGGGATCATAAACCTTAAGTGTAACTTGTTGGCATCCAAGCCATAAAATCTCTCTTCCCTAACATGGAGGGACAACTCGCGCTATCCGCGTCGAGTAGCCATCATTTGCAGTCGTAGTTAGGTCGGACCCTATCACAGACATCGGACAGGAGTCACCAGACAGTCTCTATATCTTTATCGGCTTCCACCGATCCTAGGCTACCCTTGTAGGAGTGGATGTCGTCTGATAAGCTACACCACCAAGAAAGGGGCGGAACCTACAGACGGCGCGCCAGATCATCTCAGCTACGGACCTGCACCTGTGCGGGCATTCGCTACCAGTAAGACTGCCTAGAGGCCTGCTTCTTGTGAATGAAGGTTATGGACGTTTCCAGACTCAAGTGTGACTAATGTGGGTCTAAATTCCCTTTTATTTAGTCTTAGTGCTTTTAAGTATATGTGGAGTAAGGTCGCAACCATGGCACTAGGGGGGACTATTGAGTGGTCTCGAAGCGGGTTTGGAGAAACATATTATGTCAATCTGCCTAGCTCGGCAGATATACGCGTCAATCCCTCTATTAGGCGTCCGCTTGTCTGAGCAGGGATTTAGAACCAACCACCGCGCTTGGTGTGTGGTTTCCACTCCCCCCCGTAATCAACGAGCCTCGCCACCCGTTAAATGCAGTGATTCGGAGAAGCCTAAATGAGTCGGCGCGCCGGACTAGAACCTACGCGACAAATGCGCGGTGCTCCGCTCGACTGTAGCCTGTATTTAGCTCAACCAACGTAAAGAGGTACAACACCATCTTGGTGTGATGACTACCGTCGAATTACACGCTCTGTGCACTGGAGTATATCGATATTTTCAAATCCATGTGGGTTTGAACGGCGCGTACCAAGGAGCGAGGATATGTCTCCTGTCCCGCTCCAGACAATCGATTGAACTATTTGGCGATTTACCGGTCGATAGACGAGATTTCTAGTTCCGTTGTTATGGAAACGCGGACGGAGCTAACAAAACTCACACACAGGGCGGTGGAGGTGTCCCAAAGAAACTGATCGCATTGCTTTCACTAGAGCATCGAGGGCCTATCTCCGGCGCGGCCCCCGACTCTAGAAGAACCGTGAGCCTCAGAGTATGCCCTGGTAGTAACCACACGGACCCTCAGTTCACCGGAAGGTGATTATTTCAGCTAAACTCTCCTCTTATAGTGTATCCGGATGGACACAGGCTGAATACGCTTTCCACCTACGCGTTGATATCCTCCGAGGAGGCTCCGCATTACGATGTTCGCTAAACCTTGGTGCTCGATTAAGTCTATAGGGAGCTGCACCAGTAGGTAAGTAGCTTGTGATCTTTGCTAGAGTCGAGTTCCGACTTAGTCTTTGTCGAGAAGTTAGGATAACCAGTCCGGCGAGCGAACTTTTTTGCTGCCGAAAATTGCATTATACTTGCGATGCGGTGTGTGCCTACGGTGTAGATGTCGTTAGTGCGACGTATCACGCCCCTTGCGTGTAAGCGATAGCTAGACGCTTGGTGCTGCTATCGCAAACCTTTTTGTCGCCCGCACAATGCGCGATCACTTTCGTGGCGACCAGGGCGCTGAGCGCCAGAAATGCTGTACCGCTGGCCAGGTACATGCGGTATTAGCGAGACTGGTACGTATTTCTCCACTCATCCATTCAAGCTCGGAGTAGAACGATTCGTACTCCGTTATCGAACGCTTAGTAATCCAAGGGAGACAAGTAATAAAATCTGCTCGGGTAAAACGGAAGCTTAGATTCTACTGGAAACGTACGCGCTACCAGCCCGCCTAACTCTACGCTCCCAAATGCGCCGTGATTTGGTCCAGCACATGCTCGGGAAATTGCTGCGACATTACATATCCTTCGGAATTGAGTTTCAAGAACTTTGTCGGTACGACATTTTTGAAGGACAAATCGGGTGGAAAGAGACCGAGTTCTCCTTAACCTTAAGACGCTCTTCCAAATGTGACATGCAAATATCGTCCCGGGAAAGGCTCACCTTAGGGGATTGTCAGCGACGCTTTTACAAGTTCAATACGACGTTGTTGAGGAGGGTAACATATGAGACTCTAGTAGCCTCTTAATGTGCACGCGCCGACTGCGGTTATCGTACGATGTGTTATTATACTCCCTCGCTTCATATTACCACGAAAGGCGTTGCGGCATTTTTGAACTAAGAAGCTGACCTGCCCGTTGCATTGTCAATAGGTGGCGAAAACTCGGGTGAATACGTCTGTGTATGGTGATAGGAGTAGGCCTGAGTGGCACTACCGGTAACAACCTTCTATCTACCTAAGCAATTGTCCGATCGCTGACTTTGTCCTAGAGCATGACCGTCCTAAACAGTCAACTTTATCCTACAGCCCGGTATGTACTACACGCCTTATCTAAAGGATTGTTCGATCGGCAATTATTGCTCGTTGGAATATTCTGTCTGCATATAAGGCAACCCCCACGGCATTACCGTAAAAGCGGCAGATGTACTCCGACCTATAGAAGATCTATATTAATTCCTTTACTCCGGGCACGATTCCCTTGGCGCGTTGAAAAAAACTTAGGCCTTCCTGGAGCTATAGAAACGGCTTTGGACGAGCCGAGATGGAAATGATAGGGCGGCCTCACATAGCCCCAACATTAGCGTTGAGTAATCTATAGCGGGGCAATCCGAAGACTTGCCGAGTACTTGTATCCCACTGTACTTATTAAGATCACGTGTACCGGGGTTCCAGCGCTTCTCTGAAACGTAGTCCCAATTCGGCACGCATCCTACGCACCACAATTTTTCGTACCGCGTGCAGGACTTCTGGCAACATACAGTAGTGCATAGTCAATGTTTCGGGCTCCTCAAATACCATTAGCCGGGCGACGCTACCCTTAGTATTATCCCTGTATCGTTTTAGCGGCAGGCTCAAAACACCGTCTTACACGTGTGAATTCATCAAAACAAGAGGGACGCGTTGACGGATCGGCTTTAGCACGCAACTTAAAGAATTCCGGGTTATCCTTAGGAGCAAGAGATATGCAGGACAGAGTGGTGAGCATCGGTGCGCCATTCAAGAATGCTGATGAATAGACAGTACTTTTGGAGCTATCAAGCCCCAAGCGGACTTAGTATGGAAAGATAGCACGACTCAGAACACTCGGATAAGATTAGGTGGCTAACCTCTAGTCCAGCGTCTCCCGGGTCGATGAAAGAAGCTTCCCATCACAGTATGATAATTGGGCGACGGCCGGGGCTTTCTCCCTAATGGGAGATTTGTTGCCAATGGAGTGTAGAAACCGCGGCGGGCTCAGTCTAATTAACTAGACAGGTCCGGTGCACACCCCAAAGGCTCAGGGTCTACAACCGCGGGGCGCGTTCGATCGAATGGAAAGCTGAGCGGTCTTCACGGAGCAGAGTATCCAGTTCAAAGCTCCCCAGTAAATATGCGTGTACCCAGGCGCCGGGGGTGCTATGTGGAGTGGGGCTGCCAACAAGCCTGTGGATTCATAGCATTAGGTTAATAGTGGCCTGTAGAGGTATTAATTTGAGTAGCTTGCTCTAACAGACTCAAAGATCCGCTTATCACCATCGGACGTATCGCCACGCTGGTGCGCTGGTTGACCTCCAAGTTTTACAATTAAGGTCTTTATCCGTGTTGAACCACGTTGCTATCAATATCCTGCACAGAGGATTTGAAAGTCAATTTCCACGGGAAACCGTCGTCACCTTGTCTAAATGAGGTTAGCTTCACACCCGTAGCTATGGCAAAACCGAATCAGGTGGTTGTATGGACATCCTAGTATGTACGCGGCGCCCATAGATTTCTCAGAATGACGGTAACGCCTCGGAGTGTCTGATATGCTCCATGTTATATCACGGCCGAAACGGATGGTCCCTCTGAAAGGCGACTTGTTGCGGAGGAACGTAACTAGTTACTTAATGTCGCGCATAGCACGTGGGTCGGCGCGCCATAGTATAGGAAAACGGGCACTCCCTCCAATAATCACGCCAGACGGAGTCTTTCCGATTTGTCCAGTGGGTTGGAATACAATGCACTTTCTTTTTTGGGTATGTTGAAGTTCCTTGCCACTACTGCTGGCGGCTAATCCCGTACAGTGCACAAGTTTTGCTGGTTATAGGCGTACTCCAGTTAATGTAGACCATCGGATACCACGTGAGGCGGATGGGTAATGCTAGTAACATTCCGCCGCTAGGAGACAATGTGATCCGGCAGACGGATTTAGAGGTAGGCCGCCCCCACGGTGCACACGGCTTTGCCTTTTACGGATGTACATGGCCTGATAGTCGGGCATGAGACGGGATAGTGCCGTCTGCTGCCCCATTGAGCAATGGAGGAAATCACGGTATTCCGGATACCCGTCAAAAACCCAGATCGTACTGAAGCGTGGTGCGTTTCATGCAGATGCGTAATGGCAGATGAACTAGCGCGGATAGGTCAATGAATTTCGGCAGCAACGTGTACTACGCGCCACGACTTAGGGTGTCTGAATGTCCCGACGTCTGGCATCACGGGAAGTGAGGACGGAAATTACAAGTCTGAGTCGCCCCGCACAAAGATGTCCCCTATGAGACCATCCGTCTGCCTTGTGTTCGCTCTTTCTCTGCGTACTAACTACATATCCCAATTCCGTGGAATGATGCCGGGCACTGCTGTGATGCTCTTCTAAACGATTTTAGCAATTTGCTTTCATTATACAAGCCAGCATACTGTTGCGGCAAGAAAGCACAGTAGATCTGGCAGCTAGCGAGTCCCCCAGCATACTACTAGTTTAGGAGCAACGTGATGGTGTGTCGATCTACACGTAGATGACATTCCACTATAGTTCGGCTGAGGTGGCATCAGTCATGAACGAATCATGTAATGGGCTGTGCATATACATCGGTTCCAAGGGAAATAACCTTCGTGGGTGGAAGGCAAGAGAGGGGACAGCAGACGTGACAAGTTTGATCCACGATTTTGCGAACTTCGGAGCGAAAGCTGTACCTGGACCATTGGTTCACCTTGCATGATACTCACGCCCTAAAGGTGGAAACCTCGTTTGCTCGACAGCTACCAAGTTCTCGCCTCGTAAGGGTGCGGCCATAGTCGTAAAGATTATAAAAAGGATGTTGTAAGCTGTATCCTTTAGACCACATATCCACTTCGCACACCGTAGCTAGCCAGGTTGCGCGGGCTTCGTCGTGTTCCTGAAAGGATTTAGTATTCGCTCCCAGGTAGTAAAGGACGCTGTGAGGTGCTAGGGACAGATGGGGCGCGGATCGGGGAGTGACAGTGGAGTTTACCCAACCGTCAACCTTTTAAACCAAACTCAGATTTGATTGCATGGTTGCCGTCGTCGGCGCACAGAAGCTTGGTTACTTTAATCTACGTGTTTAATCTTCCAGGGATAGTGGGCCTCTTCGCGACACATTGTTCCACCGCATCAAGCACACCCGCGCTCAAGGCTCCAGGGTACGGCGACCCCAAGATTCTTAGCTCTACTAACAAGCCTTAAATTTTATGTGTAGGCTACCTGTATGGTCCTCAACAATTTAAACTCACGAAGGCCAGGACTTTACTATATCAAGTATGTTGAGGCGTAGACCACCATACCTTAAATTAGCCTCACTGTGTCCGACCGGCAGCGGATAAAGTTTGGGCAGTTCACGCTAGCACAACATGAGTTAACGCAATGCAACCTGAGTGAAGGTAGGGCTACTATTAGGGTCGCGAGAGCACCCGTTCGTAAGACAGGTGCAAAATCTTTGTATATTCGAGTACAATTGGGGTTAGGCGCGTGCTTACCATCAGCAAGTATCCAAGCGCCTAATCAAATTCCAGGGGATGCTATGTGAGTTCTAGTAACAAAGGCCCCAGGAATTACCCAGCGGGACTTTTTGAGGTAGGAACTAGCTTTCTCGTTCATACGACAGGATG
		</sequence>
    <sequence><taxon idref="Location_0_1_0|40.04009654566781"/>
			AATGCCCAGGCCTCCCGTCGCCGAAAAAGTAACCCAGTGCAAAAATGATCCGAGTAGCAAGACGTTGAGCCAATAAGCTTTCTACGCCGCCCGAACGATCCATGGATTTATTGCTGGGCCCGAAACCTTGACGACCTCAGCCGAGTTTTGATCTGTATAGAACATTAGCGGATTTGCGATAGTTTGTTTGCCATTTGCTGAGGAGCCCCGTAGCAAGCAACCGTCTGATTAATGTGAAAATAATACGCTGCCCCCGGTAGGAAATATAAACGGGTGTCACTTACGGAGTAGTGGGCTTCGAGCCCCCTTATTCCTTGTCAATTGATTATAGTTGATAGCAAGCAGTACTATAGGATCTGCCCATCGCAGCGTTAGGTGATTACATTAAATGGGGGATACAGCTAGGCGGGCAAAGAATAACCGCGATTGCGCCTATAGAACTCTCGTCCGCAGTAGATGAACTTCTACATTTAATATGAAGTCAGCTACATGTGGGCAGGTCGAGGTTCTTGTTAGAGGTAATAGTTGACCAGAAAAACCTATCAATGGGTAGCGTTCTATATTAATAATCATGGAAAGCCAATCCTGTTTGCCAAATTTTATGTGCAGAATTGTTCTTGAGCCCTCCTCAAATGAAATAACGGAGGTTTACGGCGCCACGTACGCAAATGAGCGTGGATTAGCTTGATAAGCACCCTCTTTCGCCGCTTGGGGCAGATAACGTACCCAGCGCAGGTGGGGCCTCTTCTGTTATTGTTATGTACTGATTACTCCTTTCCCAGTGAACAGGTCGCTGAGCGAATCGTGGGCATCAGCCCTTAAAGTTAAGAAGGCTTTTGTTCTCAGTGTAATGCAGGCTTAGGTTTCAAGTAAGATATGTTCTACTGATGGTATAGAGAAAAAGGTATCTATACATATCGTACGGCTGACCTGGAAGATTGTGTACACTGACAGCCCTATTAAGTGTAGGCATTTAATCCAGGGTCTCAACTTTAGACTGTAATAACAAACCGTAAGGGCTTGTAAAACAACATGAATTAGTCGTGCTAGATAATGCATATGCAAGACATGGAAAGAACTGAGTCGCTAGCAGAGGAGAAACGGACAGCTTTGCCTGATTAGTGACCCTAGGTCATGTATGGCGTTGATTACATCAGACTGCCGGATGATTTTAGTGCGCTTTAAACAGTTACTACAGAGTAATTACGGCCCCGGTAGAGGACAGCCCAGTTCGCCAGGGCAAGCGGTCTCTGTTGTCGATGGAGATCGGTTTCGTTAGATGTTTTACACCCGATGTATCACGCCGCTTGGCGGAGTAGTTTTATTACAGTAGTTCGGAGCCGATTGTCTTACGTCATTTTAGGGCAGCGTGCATGGGGCTAGCATCTCATTGTTACACCTAGTTCTGTCCAAAGCACTTTAGTGCTAACTTCCTTCGGTCCGGAGTCCGCGTCAAAGAAGGGTGGTGCAGTCACTGTAAGGCTTGGGGCTGCTCCAACGATTTTATACAGGCTGGGAAATACCACCCCGGTTCCCCACGTCTCAACCGGAGTCGCGCTAAGTCACGCCGTTTCAACAACATCCCAGCGAGAACAGTCCAGGCTGGCTATCTCTGCTAGTGATGCAGCGATTGACGTGCCACCCTTTCCACCGGACAAAGCGACGGCCCGGAAGTCCTTTTTATTATTAATCTGCTTTCTGGCTTAGTGCATCTCATAGTCGCGGTAACAAGCCAGAGGTTGGTACCATTGCATTGATCAGCAAACTTGGAAAGCAGTTGCTCTGGATTCCACGCTCTGAGGTAGCCGCTACCCGTTTTTTCTAACATAAAGTGAACCCTCTGCCAAGGGGGGTAAACAAAGCGCGATCTGGAGCTCATGTGATCTACTGACGCCACAGTTAGCTATACGAGTGGACCTACTTCGCAGGCAAGATTTTAGAGTATCCCCCACGTCAGCTCTCGTAGATCGGCTAAGTCTGGCAACTACACACGGATTACTCGGACGGCGTGAGTAGAACCGAGAGGTGCCCCATGTATACATTTCTGCAGGTATACGTAACACGCACCTTGTATGCTTTCAGAACCAAGGCATCACAAGGATAGTGCATACACAAGGACCCCAATTGAAATTACGGAAGACGTTCGTGGTACCACTCCCAGAAGCTGCTTCAATGACTCTTTTATTACTTACCGCACCTAAGAGCCGCTCCTTTCGCGTCTTTCACACACTTCGGCGGAGGATTCTACGTAGGCGGGGACCCATCTGAAACGTCCAAGATTACCCCTCATGGCCTAAACACAGCGACATTCTGCTAGTCAATTGGCAGTCAACACTGCCAAATTTTGATATTCATCCTGAATGCGCATAACTAGACGCAGCTTGTATTTCGTTCAATCGTTTATTGACAGATGTAGACTGGTCCAACTATATCTCGTACTCGCAAGGCTCGAGTCCCTTCGCTGGGGTTATGATAATAATAGGGACCATCTAAGAACCGAACTCTGTATTCTACGCCTATCCCATGGACGGCGATACCCCGCTCAATACTTAAGACATGTCTGAGGCACGCTGAATCAATGCAGGCTAATGGCCCACAGGGCTCCACGATAACCCCGTTGGTAACCACACTGGAAATCCGCTTAACACGGTGGCGGGCAGCCAGAAAAATTCTAAGAGTTTGTCAAGATGGGAGGCTCACCCGATGTCTTATTTACGGTTTCCGGTCTGTTCCGACCGTCACCCGGTGACTAACCGTCCTGTTATCCCAATCATACTCGGCTCCGAGCACCCCAAACGTGGTCTTGTGAGTGATCGTTGATATAGAGTGTGGGCGCGGTTGCTGATAAGCAGGTTGTGGACGTCAAGACACCGGTGCATAGTCCGCCTATTCGCCCAGAAAGATATTGGACTTGTAAAGTACAGCACTTGCATCGACCACGTATTGAGGTCTGTGGTGTGGGCTCTGTTCGCAGGCCATAGTGATCCCCATTAATTCGCTACTTTCAGAGTCAGTACCTTACCGCGATGTCACGCTCGTATGCTATACGCTTGTGGGGTAATTACTCCATTTGACACGGTACTGTTTCTGTGCTAAATCTCCGCCACTGATCCGACTTATCCCAGTTTAGTACCTTCTTGTCCATGTTGGCAGGAATGCTGCATAGGACAAACGCGCTCCGAGATCTTAGACCTTAGAGCCAGGCCACCCTTAAAGTAGCTTGACATATATTAGCGCGGTTCCCTGGCGGTACCTCAACGGCGACGCTGGTCTTGTATCGATTACGCAGTTAAACGGTTACCTCCTCTGCCCAGTTTTGGGTTGCCCTCGTCGTGACAATGGCCCCCAAAAATTCAGAATTGATTCTCGGGGTCTGTGCAAAACAGGGCAGTAGGGCGTATCCGTACCGTCACCGGACGAACTTACTCGTCCGGAGCCTGGGATTAAGAGTCAATATTTGTGTCTGTCAAAGCGATGCAGCCCTGGTGTTCAGTTGTATCCAAGTGTATGAGATGGAGTAGGCCGTCGCGATGATAGGGCCGGCCAATGGACGCAACGGTATGTCAGCAACTTCAGTTTGAGCGAGTGGCTATCCACAGTAAGTCGCGGAAATTCTCGAATGAGGGTACTAAAGGCAAGCCGGATTACCCTCTTTAGGTTCTTAACGCGTTATCAGCGGATCTGGGGAAACTCACCTCTGAATTAGCCGCGTAGGCGAATTGCCTCCTACATCACCGGTACCCCGACTCGCCCTGCGCCAAGTAACCCGAAGGAATCTTGCCTGTAGGATCATGTGGCGAGGAGGGAGAAATTACGTTTATCGCCAAGCAGCTGCCTTGCACAGTTATCTATTAAGGCAAGTCTAAAGGGCAGCGATCCGGTTCCAGTGTCGCGCTCCGGAATGAAAACGGTTGCCGACTGTGTGCGATGACGCAAGTTGTCTGAGACGCGGTGGGCGCAACCGTGCATTGTATATCTGATGCTTGCTGAGCGATAGCGCCTGTATGACAGGCTCCTCGCAGGTCATTGTAAATGTCTTCCGTATGGAGTTAAGTTAAAGGCGCTGGAGGGATGAGCATATACGTATTATGCCTGCCTGCTATTACCACGGTTGTCGTTGGTGGTCCACAGGTTGAAAGCTTGGCCGCCAAAATAGCATGCCATAATTACCTAGGAAATTAACGAGAAAACTTCGAGAACCGCAGCCGCATAAGCACTACCCCGACGCACTGCGAAGGGCTCAATTTTGCAAGTCGATTGCTCCGGCTGACCGATCTGGGCGACCGGCACTATAGGGTGGACACCCGACTCCGGCGAGGTGTTATACGAACGGCTAACGAGATACCCAGCTTCAGGCCGGTAGTCTTTAGCTAGGTGGGTTATTGTATTGGACTCCCACTATCGGGACCAATACTCGGCCAGGGGTTCGATGGCAAAGGCGAGCCCTCCCATTCGTAGTAAAGCCGAGCGTGACTAATGTCAGGGGCAACCGTCTTTTTTCGACGTAAACCATCCAGTTGTCTCCTTTCACTCGCGGCATAGCTCCAGTAGTACAGGAGGACTCTCTAACATCATTTGTAGATTGGCCCGGACGTACCTTCCTTTGCATCACCAAACTCGGTAAACACAAAATTTGGATCAATTACCTTCTAGCAACAATCCCCGTCTCCCGAGTACCCCAGCTCATCGGGTCGTACTATCTTGATTCGTGATGAATGTCGTTGTTATATGGCGTTTACTCCGGACATTGCTGCTTTAAAATATGATAACACCTCGGTGGTTTAGTTTGTTTGAGTGATGGTGGGAGGGTGGCAGAAGAATGTCTTATCTGTGGCGGTTCTTCTGCTTGACGTTCCCCCGCGGGGATACACAGGATCATCACGTGAGTAAATAGTTGCAATCAAGCCACTCAGTGAAAGTCGGACAATGTGATGCTCCAAGTCACTCAAGTCAATTTATAGGGTCATACTTGTATCAAGAGTGATTCATCGCCAGTTGAGGTCGATGTCCCTATGTTATCGTGCACGAAACTTATATCGCTGTGGTGCATACGATGCTCGGCTCAGAATCTCGGACACGCGGGGTTCAGAACCTACTGGTTATAACCTCGTTAGTAGGGTAGAGCTCGTGAGTCTCGGTTCAACGATGCCGCGCCATACTTAGTCCAGGCGGCCGGTACCTTCAAGAAGAGGCGGGAGAAGCGGGTCTGTGTCCGGTAGCAGGATGAGGCGGATAGTTAGTGATGGGGACTAGAGTCCCATGTTTCAAGCTCCTGAAAATCTGGAAAATGCGAGGAGGAATCAATCAAGAGTAGTACACTTGTTGTTCTGCCGCCGGTCGACAAGGTCGGGGTGGACGTACAGGCTGTCCCCTTAAAGCGATGGCTGACCTCGACCGGTAGCCTCACTACTGGGGAAAGCTTCGCTAAACCTAGTACTGAAAGATGGTAGCTTAACGATTCCCCGTACCCTGGCTCCTGGGTCTCAAAATGTCCTTGCGTTGATCCTCCGCATCCTTACGGCTCGCTGATTTGAACGCGTCCGGGACTCTTGTACAAACTAATGTATCTCGGTGTTGATCCTTCATTCCGACTCCCGGCGTGCGGACACAACTGTCTGCACCGGCCACGTTGTATACATCGCTTAGCCACCGTATCTGACTCAGCTGTAAGTCCAGCTGGCCACGAAAGGAAATTCAACATCAGCAACGGGTGCCCGGTATAATAGATACGGCCATAAAACGTGATCAGACGCGGGACGGGTATTCAAATGTTACGGCACTGTTCTCCTCCGACAGGTAGAGGTACCCGTTTATAACAACTTTATAGCAGAGTAGCTGTTGGCCGTCTCGAACTGACGAAGTAGTCCGAGCTTGGTACTACAACTATGGCACTCCGTGGAGGGACCACAAGGCGCAGGGTAATGTCACCGAAAGAGCACTGTGATTAAAGCTGCAGCACGGTTTTCCCGACCAATGACCCATAAGGAAGGAGACGCGACGGACCTGGTATTGTTCCGACAACGTTGCCCACTGCACGCATGCCTCAGTAAAGTTAAAAGGCTAATCTACTTGGAACAAAGATAGTACAAGGCTGAGTCGATGTATACCTAGTTGTAATCGGTAATTCGCACTTTTTTGGTAATCCTGAGTACTCGGCTCGCTTTAGAAGGACTCCCATGGATGGGTTTATGATAGTGTCTAATCGAAGCTTGGTATGAACTGTTCGGAGGATACTGGGACGACCAGAATAGTGACGTGATCTAGAAGTACACCGGCTCGACGACATAAGACATTCGGGACGGGATCCCGCCAGGAGATCACCCGGGGACCCGGGAGGTGCAACACATGACATAGCATGTAGTAGGCCTATTAGCACGTAAATAGTTTGCTCGGGCTTATTATTAGGAACGCTTCAACGTTTGTCATTAGTGAATGACTTAAGGTCGGGAATGGGTGGCTGATCATGCAGCCACTGGGAACTGATGACCGTCCCTGTACTTGTATGTGCAGTGAATAAGCATCTCGCGCGCTCAAAGCTTCAGTCTACAGCCTCGCACCCCACCCTTGAATCCACTCTGAGTTTAGCTCCGTCAGGTTTTTACTGATGGCTTAGGTACACTACTACTACGCCACTGGAGCACGTGTTTCTCGTACGGGAACCCCGAGATGCAGGTCCAAAGGAAGCTCGACCTACTACTAACACTAGGTATAGCCCTAGCCTGCGGTTAACGCGTAGCATTTTGGTCCCTCCTATGTATCGCGCCGGGCGCTCCCGTCACACGATGTAAACTCGTCCGGCGCTGTTGCGGTCTGAAGTGGGAACGAGTTTATCCTTATGAAAAATGGCAGGGCGTTTCTTGTAGGTTATATGCAGTCACAACCTCACCGCCTCCCGAAAGACGTCGTATTTGGTTTGAATACAATGAGTGTATAAGCTGAATCGCAATATCCACAATAGTTAGCTGATGGACAACCACTGAGTGTAACCCTCCGCTTTGGTTGCCATCCTCCTGCACATAAATGAATTGCAAGCGTCCGCATTTCACGGTTGATGACAGCAAGTTGAATTGCGTACGAGCGGCGGTCGCCTCGACGTCCGTTATCCGTTTGCCCAATCTATAAGTCTGTCCGTCACTCGAGATTTAGCCCTATTGGGCACACTCACTACAATCTCCGGCGCGTATCAAATACCTTGCAGTCTACTGTCTATTATGGAGGAATATTCCAGCAAGAGTCTCTTTATTTCTTAATCCCGTTTGCATACATGTTAGTTCAAGCGCAGGCATGCTCAGTGGGGTTTTGGACGGCCGAACCATAACGTCTAGACCGGCCCCTCATCAGTCCTCCCAATCTGCACAGGCACTGTGTCTTTCCTGCGTACTGAAACGGGCGCCTTCTCTCCCAGCTGACGAAAGAGGCATATAGCTTTTTTGACCCATCTATTAGGTCTTTTTTGGGTCAATCTCTAGTACTCCTGGCGCAAGCTCTCACTCACGCTATCTAGATCATTTCGGGCAATCCGTGTCCAGATACCAGTAGAAGTCTACTGTTACCCGGCATGGGAGTCTGAGAACCGGAACTGTCAGGTATTACATCGCACTACTACTGTGTGGCGGGAATTCTAGATTTGCGGGACACAAACGGCAGGGACGTAGTGACCAACGCGCCTGACCCTGGCAACCAACACCTAGAGAGAGCATGACGGTGCTTTACGAGTATTTAGGCTTTTTTCCCCTTTGATCAGTGATGTCCATAGAGGGATACCGCCTTCCGTAACCGTGAATACGTTCCATAGATTGTTGTGGTCAGAGCATCGAGCATCCACGATATGTCAATTTTGCACGCATATTGGATCCCGTGCTTAGCGGCCTTCTTCAGTTCAATGGTGCAATGACTACAACCAAGACTATGTTGCCTCCGTAGGAAATGTGGTCGATTGCTTAGGTGGCTCACTAAGATCTCGATACGCCCCTCGCGTGCAGAGGTGGATCGGACGAGTAGGGATCAGTCGGCCTAAATAGCAAGCTGGGGAGTTTTACACCATTCTCTTCCCTACGCATGTGATGAGCAAGGAGGGATCATAAACCTTAAGTGTAACATGTTGGCATCCAAGCCATAAAATCTCTGTTCCCTAACATGGAGGGACAACTCGCGCTATCCGCGTCGAGTAGCCATCATTTGAAGTCGTAGTTAGGTCGGACCCTATCACAGACATCGGACAGGAGTCACCAGACAGTCTCTATATCTTTATCGGCTTCCACCGATCCTAGGCTACCCTTGTAGGAGTGGATGTCGTCTGATAAGCTACACCACCAAGAAAGGGGCGGAACCTACAGACGGCGCGCCAGATCATCTCAGCTACGGACCTGCACCTGTGCGGGCATTCGCTACCAGTAAGACTGCCTAGAGGCCTGCTTCTTGTGAATGAAGGTTATGGACGTTTCCAGACTCAAGTGTGACTAATGCGGGTCTAAATTCCCTTTTATTTAGTCTTAGTGCTTTTAAGTATATGTGGAGTAAGGTCGCAACCATGGCACTAGGGGGGACTATTGAGTGGTCTCGAAGCGGGTTTGGAGAAACATATTATGTCAATCTGCCTAGCTCGGCAGATATACGCGTCAATCCCTCTATTAGGCGTCCGCTTGTCTGAGCAGGGATTTAGAACCAACCACCGCGCTTGGTGTGTGGTTTCCACTCCCCCCCGTAATCAACGAGCCTCGCCACCCGTTAAATGCAGTGACTCGGAGAAGCCTAAATGAGTCGGCGCGCCGGACTAGAACCTACGCGACAAATGCGCGGTGCTCCGCTCGACTGTAGCCTGTATTTAGCTCAACCAACGTAAAGAGGTACAACACCATCTTGGTGTGATGACTACCGTCGAATTACACGCTCTGTGCACTGGAGTATATCGATATTTTCAAATCCATGTGGGTTTGAACGGCGCGTACCAAGGAGCGAGGATATGTCTCCTGTCCCACTCCAGACAATCGATTGAACTATTTGGCGATTTACCGGTCGATAGACGAGATTTCTAGTTCCGTTGTTATGGAAACGCGGACGGAGCTAACAAAACTCACACACAGCGCGGTGGAGGTGTCCCAAAGAAACTGATCGCATTGCTTTCACTCGAGCATCGAGGGCCTATCTCCGGCGCGGCCCCCGACTCTAGAAGAACCGTGAGCCTCAGAGTATGCCCTGGTAGTAACCACACGGACCCTCAGTTCACCGGAAGGTGATTATTTCAGCTAAACTCTCCTCTTATAGTGTATCCGAATGGACACAGGCTGAATACGCTTTCCACCTACGCGTTGATATCCTCCGAGGAGGCTCCGCATTACGATGTTCGCTAAACCTTGGTGCTCGATTAAGTCTATAGGGAGCTGCACCAGTAGGTAGGTAGCTTGTGATCTTTGCTAGAGCCGAGTTCCGACTTAGTCTTTGTCGAGAAGTTAGGATAACCAGTCCGGCGAGCGAACTTTTTTGCTGCCGAAAATTGCATTATACTTGCGATGCGGTGTGTGCCTACGGTGTAGATGTCGTTAGTGCGACGTATCACGCCCCTTGCGTGTAAGCGATAGCTAGACGCTTGGTGCTGCTATCGCAAACCTTTTTGTCGCCCGCACAATGCGCGATCACTTTCGTGGCGACCAGGGCGCTGAGCGCCAGAAATGCTGTACCGCTGGCCAGGTACATGCGGTATTAGCGAGACTGGTACGTATTTCTCCACTCATCCATTCAAGCTCGGAGTAGAACGATTCGTACTCCGTTATCGAACGCTTAGTAATCCAAGGGAGACAAGTAATAAAATCTGCTCGGGTAAAACGGAAGCTTAGATTCTACTGGAAACGTACGCGCTACCAGCCCGCCTAACTCTACGCTCCCAAATGCGCCGTGATTTGGTCCAGCACATGCTCGGGAAATTGCTGCGACATGACATATCCTTCGGAATTGAGTTTCAAGAACTTTGTCGGTACGACATTTTTGAAGGACAATTCGGGTGGAAAGAGACCGAGTTCTCCTTAACCTTAAGACGCTCTTCCAAATGTGACATGCAAATATCGTCCCGGGAAAGGCTCACCTTAGGGGATTGTCAGCGACGCTTTTACAAGTTCAATACGACGTTGTTGAGGAGGGTAACATATGAGACTCTAGTAGCCTCTTAATGTGCACGCGCCGACTGCGGTTATCGTACGATGTGTTATTATACTCCCTCGATTCATATTACCACGAAAGGCGTTGCGGCATTTTTGAACTAAGAAGCTGACCTGCCCGTTGAATTGTCAATAGGTGGCGAAAACTCGGGTGAATACGTCTGTGTATGGTGATAGGAGTAGGCCTGAGTGGCACTACCGGTAACAACCTTCTATCTACCTAAGCAATTGTCCGATCGCTGACTTTGTCCTAGAGCATGACCGTCCTAAACAGTCAACTTTATCCTACAGCCCGGTATGTACTACACGCCTTATCTAAAGGATTGTTCGATCGGCAATTATTGCTCGTTGGAATATTCTGTCGGCATATAAGGCAACCCCCACGGCATTACCGTAAAAGCGGCAGATGTACTCCGACCTATAGAAGATCTATATTAATTCCTTTACTCCGGGCACGATTCCCTTGGCTCGTTGAAAAAAACTTAGGCCTTCCTGGAGCTATAGAAACGGCTTTGGACGAGCCGAGATGGAAATGATAGGGCGGCCTCACATAGCCCCAACATTAGCGTTGAGTAATTTATAGCGGGGCAATCCGAAGACTTGCCGAGTACTTGTATCCCACTGTACTTATTAAGATCACGTGTACCGGGGTTCCAGCGCTTCTCTGAAACGTAGTCCCAATTCGGCACGCATCCTACGCACCACAATTTTTCGTACCGCGTGCAGGACTTCTGGCAACATCCAGTAGTGCATAGTCAATGTTTCGGGCTCCTCAAATACCATTAGCCGGGCGACGCTACCCTTAGTATTATCCCTGTATCGTTTTAGCGGCAGGCTCAAAACACCGTCTTACACGTGTGAATTCATCAAAACAAGAGGGACGCGTTGACGGATCGGCTTTAGCACGCAACTTAGAGAATTCCGGGTTATCCTTAGGAGTAAGAGATATGCAGGACAGAGTGGTGAGCATCGGTGCGCCATTCAAGAATGCTGATGAATAGACAGTACTCTTGGAGCTATCAAGCCCCAAGCGGACTTAGTATGGAAAGATAGCACGACTCAGAACACTCGGATAAGATTAGGTGGCTAACCTCTAGTCCAGCGTCTCCCGGGTCGATGAAAGAAGCTTCCCATCACAGTATGATAATTGGGCGACGGCCGGGGCTTTCTCCCTAATGGGAGATTTGTTGCCAATGGAGTGTAGAAACCGCGGCGGGCTCAGTCTAATTAACTAGACAGGTCCGGTGCACACCCCAAAGGCTCAGGGTCTACAACCGCGGGGCGCGTTCGATCGAATGGAAAGCTGAGCGGTCTTCACGGAGCAGAGTATCCAGTTCAAAGCTCCCCAGTAAATATGCGTGTACCCAGGCGCCGGGAGTGCTATGTGGAGTGGGGCTGCCAACAAGCCTGTGGATTCATAGCATTAGGTTAATAGTGGCCTGTAGAGGTATTAATTTGAGCAGCTTGCTCTAACAGACTCAAAGATCCGCTTATCACCATCGGACGTATCGCCACGCTGGTGCGCTGGTTGACCTCCAAGTTTTACAATTAAGGTCTTTATCCGTGTTGAACCACGGTGCTACCAATATCCTGCACAGAGGATTTGAAAGTCAATTTCCACGGGAAACCGTCGTCACCTTGTCTAAATGAGGTTAGCTTCACACCCGTAGCTATGGCAAAACCGAATCAGGTGGTTGTATGGACATCCCAGTAGGTACGCGGCGCCCATAGATTTCTCAGAATGACGGTAACGCCTCGGAGTGTCTGATATGCTCCATGTTATATCACGGCCGAAACGGATGGTCCCTCTGAAAGGCGACTTGTTGCGGAGGAACGTAACTAGTTACTTAATGTCGCGCATAGCACGTGGGTCGGCGCGCCATAGTATAGGAAAACGGGCACTCCCTCCAATAATCACGCCAGACGGAGTCTTTCCGATTTGTCCAGTGGGTTGGAATACAATGCACTTTCTTTTTTGGGTATGTTGAAGTTCCTTGCCACTACTGCTGGCGGCTAATCCCGTACAGTGCACAAGTTTTGCTGGTTATAGGCGTACTCCAGTTAATGTAGTCCATCGGATACCACGTGAGGCGGATGGGTAATGCTAGTAACATTCCGCCGCTAGGAGACAATGTGATCCGGCAGACGGATTTAGAGGTAGACCGCCCCCACGGTGCACACGGCTTTGCCTTTTACGGATGTACATGGCCTGATAGTCGGGCATGAGACGGGATAGTGCCGTCTGCTGCCCCATTGAGCAATGGAGGAAATCACGGTATTCCGGATACCCGTCAAAAACCCAGATCGTACTGAAGCGTGGTGCGTTTCGTGCAGATGCGTAATGGCAGATGAACTAGCGCGGATAGGTCAATGAATTTCGGCAGCAACGTGTACTACGCGCCACGACTTAGGGTGTCTGAATGTCCCGACGTCTGGCATCACGGGAAGTGAGGACGGAAATTACAAGTCTGGGTCGCCCCGCACAAAGATGTCCCCTATGAGACCATCCGTCTGCCTTGTGTTCGCTCTTTCTCTGCGTACTAACTACATATCCCAATTCCGTGGAATGATGCCGGGCACTGCTGTGATGCTCTTCTAAACGATTTTAGCAATTTGCTTTCATTATACAAGACAGCATACTGTTGCGGCAAGAAAGCACAGTAGTTCTGGCAGCTAGCGAGTCCCCCAGCATACTACTAGTTTAGGAGCAACGTGATGGTGTGGCGATCTACACGTAGATGACATTCCACTATAGTTCGGCTGAGGTGGCATCAGTCATGTACGAATCATGTAATGGGTTGTGCATATACATCGGTTCCTAGGGAAATAACCTTCGTGGGTGGAAGGCAAGAGAGGGGACAGCAGACATGACAGGTTTGATCCACGATTTTGCGAACTTCGGAGCGAAAGCTGTACCTGGACCATTGGTTCACCTTGCATGATGCTCACGCCCTAAAGGTGGAAACCTCGTTTGCTCGACAGCTACCAAGTTCTCGCCTCGTAAGGGTGCGGCCATAGTCGTAAAGATTATAAAAAGGATGTTGTAAGCTGTATCCTTTAGACCACATATCCACTTCGCACACCGTAGCTAGCCAGGTTGCGCGGGCTTCGTCGTGTTCCTGAAGGGATTTAGTATTCGCTCCCAGGTAGTAGAGGACGCTGTGAGGTGCTAGGGACAGATGGGGCGCGGATCGGGGAGTGACAGTGGAGTTTACCCAACCGTCAACCTTTTAAACCAAACTCAGATTTGATTGCATGGTTGCCGTCGTCGGCGCACAGAAGCTTGGTTACTTTAATCTACGTGTTTAATCTCCCAGGGATAGTGCGCCTCTTCGCGACACATTGTTCCACCGCATCAAGCACACCCGCGCTCAAGGCTCCAGGGTACGGCGACCCCAAGATTCTTAGCTATACTAACAAGCCTTAAATTTTATGTGTAGGCTACCTGTATGGTCCTCAACAATTTAAACTCACGAACGCCAGGACTTTACTATATCAAGTATGTTGAGGCGTAGACCACCATACCTTAAATTAGCCTCACTGTGTCCGACCGGCAGCGGACGAAGTTTGGGCAGTTCACGCTAGCACAACATGAGTTAACGCAATGCAACCTGAGTGAAGGTAGGGCTACTATTAGGGTCGCGAGAGCACCCGTTCGTAAGACAGGTGCAAAATCTTTGTATATTCGAGTACAATTGGGGTTAGGCGCGTGCTTACCATCAGCAAGTATCCAAGCGCCTAATCAAATTCCAGGGGATGCTATGTGAGTTCTAGTAACAAAGGCCCCAGGAATTACCCAGCGGGACTTTTTGAGGTAGGAACTAGCTTTCTCGTTCATACGACAGGATG
		</sequence>
    <sequence><taxon idref="Location_1_0_0|42.21939029481421"/>
			AATGCCCAGGCCTCCCGTCGCCGAAAAAGTAACCCAGTGCAAAAATGATCCGAGTAGCAAGACGTTGAGCCAATAAGCTTTCTACGCCGCCCGAACGATCCATGGATTTATTGCTGGGCCCGAAACCTTGACGACCTCAGCCGAGTTTTGATCTGTATAGAACATTAGCGGATTTGCGATAGTTTGTTTGCCATTTGCTGAGGAGCCCCGTAGCAAGCAACCGTCTGATTAATGTGAAAATAATACGCTGTCCCCGGTAGGAAATATAAACGGGTGTCACTTACGGAGTAGTGGGCTTCGAGCCCCCTTATTCCTTGTCAATTGATTATAGTTGATAGCAAGCAGTACTATAGGATCTGCCCATCGCAGCGTTAGGTGATTACATTAAATGGGGGATACAGCTAGACGGGCAAAGAATAACCGCGATTGCGCCTATAGAACTCTCGTCCGCAGTAGATGAACTTCTACATTTAATATGAAATCAGCTACATGTGGGCACTTCGAGGTTCTTGTTAGAGGTAACAGTTGACCAGAAAAACCTATCAATGGGTAGCGTTCTATATTAATAATCATGGAAAGCCAATCCTGTTTGCCAAATTTTATGTGCAGAATTGTTCTTGAGCCCTCCTCAAATGAAATAACGGAGGTTTACGGCGCCACGTACGCAAATGAGCGTGGATTAGCTTGATAAGCACCCTCTTTCACCGCTTGGGGCAGATAACGTCCCCAGCGCAGGTGGGGCCTCTTCTGTTATTGTTATGTACTGATTACTCCTTTCCCAGTGAACAGGTCGCTGAGCGAATCGTGGGCATCAGCCCTTAAAGTTAAGAAGGCTTTTGTTCTCAGTGTAATGCAGGCTTAGGTTTCAAGTAAGATATGTTCTACTGATGGTATAGAGAAAAAGGTATCTATACATATCCTACGGCTGACCTGGAAGATTGTGTACACTGGCAGCCCTATTAAGTGTAGGCATTTAATCCAGGGTCTCAACTTTAGACTGTAATAACAAACCGTAAGGGCTTGTAAAACAACATGAATTAGTCGTGCTAGATAAAGCATATGCAAGACATGGAAAGCACTGAGTCGCTAGCAGAGGAGAAACGGACAGCTTTGCCTGATTAGTGACCCTAGGTCATGTATGGCGTTGATTACATCAGACTGCCGGATGATTTTAGTGCGCTTTAAACAGTTACTACAGAGTAATTACGGCCCCGGTAGAGGACAGCCCAGTTCGCCGGGGCAAGCGGTCTCTGTTGTCGATGGAGATCGGTTCCGTTAGATGTTTTACACCCGATGTATCACGCCGCTTGGCGGAGTAGTTTTATTACAGTAATTCGGAGCCGATTGTCTTACGTCATTTTAGGGCAACGTGCATGGGGCTAGCATCTCATTGTTACACCTAGTTCTGTCCAAAGCACTTTAGTGCTAACTTCCTTCGGTCCGGAGTCCGCGTCAAAGAAGGGTGGTGCAGTCACTGTAAGGCTTGGGGCTGCTCCAACGATTTTATACAGGCTGGGAAATACCACCCCGGTTCCTCACGTCTCAACCGGAGTCGCGCTAAGTCACGCCGTTTCAACAACATCCCAGCGAGAACAATCCAGGCTGGCTATCTCTGCTAGTGATGCAGCGATTGACGTGCCACCCTTTCCACCGGACAAAGCGACGGCCCGGGAGTCCTTTTTATTATTAATCTGCTTTCTGGCTTAGTGCATCTCATAGTCGCGGTAACAAGTCAGAGGTTGGTACCATTGCATTGATCAGCAAACCTGGAAAGCAGTTGCTCTGGATTCCACGCTCTGAGGTAGCCGCTACCCGTTTTTTCTAACATAAAGGGAACCCTCTGCCAAGGGGGGTAAACAAAGCGCGATCTGGAGCTCATGTGATCTACTGACGCCACAGTTAGCTAGACGAGTGGACCTACTTCGCAGGCAAGATTTTAGAGTATCCCCCACGTCAGCTCTCGTAGATCGGCTAAGTCTGGCAACTACACACGGATTACTCGGACGGCGTGAGTAGAACCGAGACGTGCCCCATGTATACATTTCTACAGGTATACGTAACACGCACCTTGTATGCTTTCAGAACCAAGGCATCATAAGGATAGTGCATACACAAGGACCCCAATTGAAATTACGGAAGACGTTCGTGGCACCACTCCCAGAAGCTGCTTCAATGACTCTTTTATTACTTACCGCACCTAAGAGCCGCTCCTTTCGCGTCTTTCACACACTTCGGCGGAGGATTCTACGTAGGCGGGGACCCATCTGAAACGTCCAAGATTACCCCTCATGGCCTAAACACAGCGACATTCTGCTAGTCAATTGGCAGTCAACACTGCCAAATTTTGATATTCATCCTGAATGCGCATAACTAGACGCAGCTTGTATTTCGTTCAATCGTTTATTGACAGATGTAGACTGGTCCAACGATATCTCGTACTCGTAAGGCTCGAGTCCCTTCGCTGGGGTTATGATAATAATAGGGACCATCTAAGAACCGAACTCTGTATTCTACGCCTATCCCATGGACGGCGATACCCCGCTCAATACTTAAGACATGTCTGAGGCACGCTGAATCAATGCAGGCTAATGGCCCACAGGGCTCCACGATAACCCCGTTGGTAACCACACTGGAAATCTGCTTAACACGGTGGCGGGCAGCCAGAAAAATTCTAAGAGTTTGTCAAGATGGGAGGCTCACCCGATGTCTTATTTTCGGTTTCCGGCCTGTTCCGACCGTCACCCGGTGACTAACCGTCCTGTTATCCCAATCATACTCGGCTCCGAGCACCCCAAACGTGGTCTTGTGAGTGATCGTTGATATAGAGTGTGGGCGCGGTTGCTGATAAGCAGGTTGTGGACGTCAAGACACCGGTTCATAGTCCGCCTATTCGCCCAGAAAGATATTGGACTTGTAAAGTACAGCACTTGCATCGACCACGTATTGAGGTGTGTGGTGTGGGCTCTGTTCGCAGGCCATAGTGATCCCCATTAATTCGCTACTTTCAGAGTCAGTACCTTACCGCGATGTCACGCTCGTATGCTATACGCTTGTGGGGTAATTACTCCATTTGACACGGTACTGTTTCCGTGCTAAATCTCCGCCACTGATCCGACTTATCCCAGTTTAGTACCTTCTTGTCCATGTTGGCAGGAATGCTGCATAGGACAAACGCGCTCCGAGATCTTAGACCTTAGAGCCAGGCCACCATTAAAGTAGCTTGACATATATTAGCGCGGTTCCCTGGCGGTACCTCAACGGCGACGCTGGTCTTGTATCGATTACGCACTTAAACGGTTACCTCCTCTGCCCAGTTTTGGGTTGCCCTCGTCGTGACAATGGCCCCCAAAAATTCAGAATTGATTCTCGGGGTCTGTGCAAAACAGGGCAGTAGGGCGTATCCGTACCGTCACCGGACGAACTTACTCGTCCGGAGCCTGGGATTAAGAGTCAATATTTGTGTCTGTCAAAGCGATGCAGCCCTGGTGTTCAGTTGTATCCAAGTGTATGAGATGGAGTAGGCCGTCGCGATGATAGGGCCGGCCAATGGACGCAACGGTATGTCAGCAACTTCAGTTTGAGCGAGTGGCTATCCACAGTAAGTCGCGGAAATTCTCGAATGAGGGTACTAAAGGCAAGCCGGATTACCCTCTTTAGTTTCTTAACGCGTTATCAGCGGATCTGGGGAAACTCACCTCTGAATTAGCCGCGTAGGCGAATTGCCTCCTACATCACCGTTACCCCGACTCGCCCTGCGCCAAGTAACCCGAAGGAATCTTGCCTGTAGGATCATGTGGCGAGGAGGAAGAAATTACGTTTATCGCCAAGCAGCTTCCTTGCACAGTTATCTATTAAGGCAAGTCTAAAGGGCAGCGATCCGGTTCCAGTGTCGCGCTCCGGAATGAAAACGGTTGCCGACTGTGTGCGATGACGCAAGTTGTCTGAGACGCGGTGGGCGCAACCGTGCATTGTATATCTGATGCTTGCTGAGCGATAGCGCCTGTATGACAGGCTCCTCGCAGGTCATTGTAAATGTCTTCCGTATGGAGTTAAGTTAAAGGCGCTGGAGGGATGAGCATACACGTATTATGCCTGCCTGCTATTACCACGGTTGTCGTTGGTGGTGCACAGGTTGAAAGCTTGGCCGCCAAAATAGCATGCCATAATTACCTAGAAAATTAACGAGAAAACTTCGAGAACCGCAGCCGCATAAACACTACCCCGACGCACTGCGAAGGGCTCAATTTTGCAAGTCGATTGCTCCGGCTGACCGATCTGGGCAACCGGCACTATAGGGTCGACACCCGACTCCGGCGAGGTGTTATACGAACGGCTAACGAGATACCCAGCTTCAGGCCGGTAGTCTTTAGCTAGGTGGGTTATTGTATTGGACTCCCACTATCGGGACCAATACTCGGCCAGGGGTTCGATGACAAGGGCGAGCCCTCCCATTCGTAGTAAAGCCGAGCGTGACTAATGTCAGGGGCAACCGTCTTTTTTCGACGTAAACCATCCAGTTGTCTCCTTTCACTCGCGGCATAGCTCCAGTAGTACAGGAGGACTCTCTAACATAATTTGTAGATTGGCCCGGACGTACCTTCCTTTGCATCACCAAACTCGGTAAACACAAAATTTGGATCAATTACCTTCTAGCAACAATCCCCGTCTCCCGAGTACCCCAGCTCATCGGGTCGTACTATCTTGATTCGTGATGAATGTCCTTGTTATATGGCGTTTACTCCGGACATTGCTGCTTTAAAATATGATAACACCTCGGTGGTTTAGTTTGTTTGAGTGATGGTGGGAGGGTGGCAGAAGAATGTCTTATCTGTGGCGGTTCTTCTGCTTGACGTTCCCCCGCGGGGATACACAGGATCATCACGTGAGTAAATAGTTGCAATCAAGCCACTCAGTGAAAGTCGGACAATGTGATGCTCCAAGTCACTCAAGTCAATTTATAGGGTCATACTTGTATCAAGAGTGATTCATCGCCAGTTGAGGTCGATGTCCCCATGTTATCGTGCACGAAACTTATATCGCTGTGGTGCATACGATGCTCGGCTCAGAATCTCGGATACGCGGGGTTCAGAACCTACTGGTTATAACCTCGTTAGTAGGGTAGAGCTCGTGAGTCTCGGTTCAACGGTGCCGCGCCATACCTAGTCCAGGCAGCCGGTACCTTCAAGAAGAGGCGGGAGAAACGGGTCTGTGTCCGGTAGCAGGATGAGGCGGATAGTTAGTGATGGGGACTAGAGTCCCATGTTTCAAGTTCCTGAAAATCTGGAAAATGCGAGGAGGAATCAATCAAGAGTAGTACACTTGTTGTTCTGCCGCCGGTCGACAAGGTCGGGGTGGACGTACAGGCTGTCCCCTTAAAGCGATGGCTGACCTCGACCGGTAGCCTCACTACTGGGGAAAGCTTCGCTAAACCTAGTACTGAAAGATGGTAGCTTAACGATTCCCCGTACCCTGGCTCCTGGGTCTCAAAATGTCCTTGCGTTGATCCTCCGCATCCTTACGGCTCGCTGATTTGAACGCGTCCGGGACTCTTGTACAAACTAATGTATTTCGGTGTTGATCCTTCATTCCGACTCCCGGCGTGCGGACACAACTGTCTGCACCGGCCACGTTGTATACATCGCTTAGCCACCGTATCTGACTCAGCTGTAAGTCCAGCTGGCCACGAAAGGAAATTCAACATCAGCAACGGGTGCCCGGTATAATAGATACGGCCATAAAACGTGACCAGACGCGGGACGGGTATTCAAATGTTACGGCACTGTTCTCCTCCGACAGGTAGAGGTACCCGTTTATAACAACTTTATAGCAGAGTAGCTGTTGGCCGTCTCGAACTGACGAAGTAGTCCGAGCTTGGTACTACAACTATGGCACTCCGTGGAGGGACCACAAGGCGCAGGGTAATGTCACCGAAAGAGCACTGTGATCAAAGCTGCAGGACGGTTTTCCCGACCAATGACCCATAAGGAAGGAGACGCGACGGACCTGGTATTGTTCCGACAACGTTGCCCACTGCACGCATGCCTCAGTAAAGTTAAAAGGCTAATCTACTTGGAACAAAGATAGTACAAGGCTGAGTCGATGTATACCTAGTTGTAATCGGTAATTCGCACTTTTTTGGTAATCCTGAGTACTCGGCTCGCTTTAGAAGGACTCCCGTGGATGGGTTTATGATAGTGTCTAATCGAAGCTTGGTATGAACTGTTCGGAGGATACTGGGACGACCAGAATAGTGACGTGATCTAGAAGTACACCGGCTCGACGACATAAGACATTCGGGACGGGATCCCGCCAGGAGATCACCCGGGGACCCGGGAGGTGCAACACATGACATAGCATGTAGTAGGCCTATTAGCACGTAAATAGTTTGCTCGGGCTTATTATTAGGAACGCTTCAACGTTTGTCATTAGTGAATGACTTAAGGTCGGGAATGGGTGGCTGATCATGCAGCCACTGGGAACTGATGACCGTCCATGTACTTGTATGTGCATTGAATAAGCATCTCGCGCGCTCAAAGCTTCAGTCTACAGCCTCGCACCCCACCCTTGAATCCACTCTGAGTTTAGCTCCGTCAGGTTTTTACTGATGGCTTAGGTACACTACTACTACGCCACTGGAGCACGTGTTTCTCGTACGGGAACCCCGAGATGCAGGTCCAAAGGAAGCTCGACCTACTACTAACACTAGGTATAGCCCTAGCCTGCGGTTAACGCGTAGCATTTTGGTCTCTCCTATGTATCGCGCCGGGCGCTCCCGTCACACGATGTAAACTCGTCCGGCGCTGCTGCGGTCTGAAGTGGGAACGAGTTTATCTTTATGAAAAATGGCAGGGTGTTTCTTGTAGGTTATATGCAGTCACAACCTCACCGCCTCCCGAAAGACGTCGTATTTGGTTTGAATACAATGAGTGTATAAGCTGAATCGCAATATCCACAATAGTTAGCTGATGGACAACCACTGAGTGTAACCCTCCGCTTTGGTTGCCATCCTCCTGCACATAAATGAATTGCAAGCGTCCGCATTTCACGGTTGATGACAGCAAGTTGAATTGCGTACGAGCGGCGGTCGCCTCGACGTCCGTTGTCCGTTTGCCCAATCTATAAGTCTGTCCGTCACTCGAGATTTAGCCCTATTGGGCACACTCACTACAATCTCCGGCGCGTATCAAATACCTTGCAGTCTACTGTCTATTATGGAGGAATATTCCAGCAAGAGTCTCTTTATTTCTTAATCCCGTTTTCATACATGTTAGTTCAAGCGCAGGCAGGCTCAGTGGGGTTTTGCACGGCCGAACCATAACGTCTAGACCGGCCCCTCATCAGTCCTCCCAATCTGCACAGGCACTGTGTCTTTCCTGCGTACTGAAACGGGCGCCTTCACTCCCAGCTGACGAAAGAGGCATATAGCTTTTTTGACCCATCTATTAGGTCTTTTTTAGGTCAATCTCTAGTACTCCTGGCGCAAGCTCTCACTCACGCTATCTAGATCATTTCGGGCAATCCGTGTCCAGATACCAGTAGAAGTCTACTGTTACCCGGCATGGGAGTCTGAGAACCGGAACTGTCAGGTATTACATCGCACTACTACTGTGTGGCGGGAATTCTAGATTTGCGGGACACAAACGGCAGGGACGTAGTGACCAACGCGCCTGACCCTGGCAACCAACACCTAGAGAGAGCATGACGGTGCTTTACGAGTATTTAGGCTTTTTTCCCCTTTGATCAGTGATGTCCAAAGAGGGATACCGCCTTCCGTAACCGTGAATACGTTCCATAGATTGTCGTGGACAGCGCATCGAGCATCCACGATATGTCAATTTTGCACGCATATTGGATCCCGTGCTTAGCGGCCTTCTTCAGTTCAATGGTGCAATGACTACAACCAAGACTATGTTGCCTCCGTAGGAAATGTGGTCGATTGCTTAGGTGGCTCACTAAGATCTCGATACGCCCCTCGCGTGCAGAGGTGGATCGGACGAGTAGGGATCAGTCGGCCTAAATAGCAAGCTGGGGAGTTTTACACCATTCTCTTCCCTACGCATGTGATGAGCAAGGAGGGATCATAAACCTTAAGTGTAACATGTTGGCATCCAAGCCATAAAATCTCTCTTCCCTAACATGGAGGGACAACTCGCGCTATCCGCGTCGAGTAGCCATCATTTGAAGTCGTAGTTAGGTCGGACCCTATCACAGACATCGGACAGGAGTCACCAGACAGTCTCTATATCTTTATCGGCTTCCACCGATCCTAGGCTACCCTTGTAGGAGTGGATGTCGTCTGATAAGCTACACCACCAAGAAAGGGGCGGAACCTACAGACGGCGCGCCAGATCATCTCAGCTACGGACCTGCACCTGTGCGGGCATTCGCTACCAGTAAGACTGCCTAGCGGCCTGCTTCTTGTGAATGAAGGTTATGGACATTTCCAGACTCAAGTGTGACTAATGTGGGTCTAAATTCCCTTTTATTTAGTCTTAGTGCTTTTAAGTATATGTGGAGTAAGGTCGCAACCATGGCACTAGGGGGGACTATTGAGTGGTCTCGAAGCGGGTTTGGAGAAACATATTATGTCAATCTGCCTAGCTCGGCAGATATACGCGTCAATCCCTCTATTAGGCGTCCGCTTGTCTGAGCAGGGATTTAGAACCAACCACCGCGCTTGGTGTGTGGTTTCCACTCCCCCCCGTAATCAACGAGCCTCGCCACCCGTTAAATGCAGTGACTCGGAGAAGCCTAAATGAGTCGGCGCGCCGGACTAGAACCTACGCGACAAATGCGCGGTGCTCCGCTCGACTGTAGCCTGTATTTAGCTCAACCAACGTAAAGAGGTACAACACCATCTTGGTGTGATGACTACCGTCGAATTACACGCTCTGTGCACTGGAGTATATCGATATTTTCAAATCCATGTGGGTTTGAACGGCGCGTACCAAGGAGCGAGGATATGTCTCCTGTCCCACTCCAGACAATCGATTGAACTATTTGGCGATTTACCGGTCGATAGACGAGATTTCTAGTTCCGTTGTTATGGAAACGCGGAGGGAGCTAACAAAACTCACACACAGCGCGGTGGAGGTGTCCCAAAGAAACTGATCGCATTGCTTTCACTCGAGCATCGAGGGCCTATCTCCGGCGCGGCCCCCGACTCTAGAAGAACCGTGAGCCTCAGAGTATGCCCTGGTAGTAACCACACGGACCCTCAGTTCACCGGAAGGTGATTATTTCAGCTAAACTCTCCTCTTATAGTGTATCCGGATGGACACAGGCTGAATACGCTTTCCACCTACGCGTTGATATCCTCCGAGGAGGCTCCGCATTACGATGTTCGCTAAACCTTGGTGCTCGATTAAGTCTATAGGGAGCTGCACCAGTAGGTAAGTAGCTTGTGATCTTTGCTAGAGTCGAGTTCCGACTTAGTCTTTGTCGAGAAGTTAGGATAACCAGTCCGGCGAGCGAACTTTTTTGCTGCCGAAAAATGCATTATACTTGCGATGCGGTGTGTGCCTACGGTGTAGATGTCGTCAGTGCGACGTATCACGCCCCTTGCGTGTAAGCGATAGCTAGACGCTTGGTGCTGCTATCGCAAACCTTTTTGTCGCCCGCACAATGCGCGATCACTTTCGTGGCGACCAGGGCGCTGAGCGCCAGAAATGCTGTACCGCTGGCCAGGTACATGCGGTATTAGCGAGACTGGTACGTATTTCTCCACTCATCCATTCAAGTTAGGAGTAGAACGATTCGTACTCCGTTATCGAACGCTTAGTAATCCAAGGGAGACAAGTAATAAAATCTGCTCGGGTAAAACGGAAGCTTAGATTCTACTGGAAACGTACGCGCTACCAGCCCGCCTAACTCTACGCTCCCAAATGCGCCGTGATTTGGTCCAGCACATGCTCGGGAAATTGCTGCGACATTACATATCCTTCGGAATTGAGTTTCAAGAACTTTGTCGGTACGACATTTTTGAAGGACAAATCGGGTGGAAAGAGACCGAGTTCTCCTTAACCTTAAGACGCTCTTCCAAATGTGACATGCAAATATCGTCCCGGGAAAGGCTCACCTTAGGGGATTGTCAGCGACGCTTTTACAAGTTCAATACGACGTTGTTGAGGAGGGTAACATATGAGACTCTAGTAGCCTCTTAATGTGCACGCACCGACTGCGGTTATCGTACGATGTGTTATTATACTCCCTCGATTCATATTACCACGAAAGGCGTTGCGGCATTTTTGAACTAAGAAGCTGACCTGCCCGTTGAATTGTCAATAGGTGACGAAAACTCGGGTGAATACGTCTGTGTATGGTGATAGGAGTAGGCCTCAGTGGCACTACCGGTAACAACCTTCTATCTACCTAAGCAATTGTCCGATCGCTGACTTTGTCCTAGAGCATGACCGTCCTAAACAGTCAACTTTATCCTACAGCCCGGTATGTACTACACGCCTTATCCAAAGGATTGTTCGATCGGCAATTATTGCTCGTTGGAATATTCTGTCTGCATATAAGGCAACCCCCACGGCATTACCGTAAAAGCGGCAGATGTACTCCGACCTATAGAAGATCTATATTAATTCCTTTACTCCGGGCACGATTCCCTTGGCTCGTTGAAAAAAACTTAGGCCTTCCTGGAGCTATAGAAACGGCTTTGGACGAGCCGAGATGGAAATGATAGGGCGGCCTCACATAGCCCCAACATTAGCGTTGAGTAATTTATAGCGGGGCAATCCGAAGACTTGCCGAGTACTTGTATCCCACTGTACTTATTAAGATCACGTGTACCGGGGTTCCAGCGCTTCTCTGAAACGTAGTCCCAATTCGGCACGCATCCTACGCACCACAATTTTTCGTACCGCGTGCAGGACTTCTGGCAACATCCAGTAGTGCATAGTCAATGTTTCGGGCTCCTCAAATACCATTAGCCGGGCGACGCTACCCTTAGTATTATCCCTGTATCGTTTTAGCGGCAGGCTCAAAACACCGTCTTACACGTGTGAATTCATCAAAACAAGAGGGACGCGTTGACGGATCGGCTTTAGCACGCAACTTAGAGAATTCCGGGTTATCCTTAGGAGTAAGAGATATGCAGGACAGAGTGGTGAGCATCGGTGCGCCATTCAAGAATGCTGATGAATAGACAGTACTTTTGGAGCTATCAAGCCCCAAGCGGACTTAGTATGGAAAGATAGCACGACTCAGAACACTCGGATAAGATTAGGTGGCTAACCTCTAGTCCAGCGTCTCCCGGGTCGATGAAAGAAGCTTCCCATCACAGTATGATAATTGGGCGACGGCCGGGGCTTTCTCCCTAATGGGAGATTTGTTGCCAATGGAGTGTAGAAACCGCGGCGGGCTCAGTCTAATTAACTAGACAGGTCCGGTGCACAGCCCAAAGGCTCAGGGTCTACAACCTCGGGGCGCGTTCGATCGAATGGAAAGCTGAGCGGTCTTCACGGAGCAGAGTATCCAGTTCAAAGCTCCCCAGTAAATACGCGTGTACCCAGGCGCCGGGGGTGCTATGTGGAGTGGGGTTGCCAACAAGCCTGTGGATTCATAGCATTAGGTTAATAGTGGCCTGTATAGGTATTAATTTGAGTAGCTTGCTCTAACAGACTCAAAGATCCGCTTATCACCATCGGACGTATCGCCACGCTGGTGCGCTGGTTGACCTCCAAGTTTTACAATTAAGGTCTTTATCCGTGTTGAACCACGTTGCTATCAATATCCTGCACAGAGGATTTGAAAGTCAATTTCCACGGGAAACCGTCGTCACCTTGTCTAAATGAGGTTAGCTTCACACCCGTAGCTATGGCAAAACCGAATCAGGTGGTTGTATGGACATCCTAGTATGTACGCGGCGCCCATAGATTTCTCAGAATGACGGTAACGCCTCGGAGTGTCTGATATGCTCCATGTTATATCACGGCCGAAACGGATGGTCCCTCTGAAAGGCGACTTGTTGCGGAGGAACGTAACTAGTTACTTAATGTCGCGCATAGCACGTGGGTCGGCGCGCCATAGTATAGGAAAACGGGCACTCCCTCCAATAATCACGCCAGACGGAGTCTTTCCGATTTGTCCAGTGGGTTGGAATACAATGCACTTTCTTTTTTGGGTATGTTGGAGTTCCTTGCCACTACTGCTGGCGGCTAATCCCGTACAGTGCACAAGTTTTGCTGGTTACAGGCGTACTCCAGTTAATGTAGACCATCGGATACCACGTGAGGCGGATGGGTAATGCTAGTAACATTCCGCCGCTAGGAGACAATGTGATCCGGCAGACGGATTTAGAGGTAGGCCGCCCCCACGGTGCACACGGCTTTGCCTTTTACGGATGTACATGGCCTGATAGTCGGGCATGAGACGGGATAGTGCCGTCTGCTGCCCCATTGAGCAATGGAGGAAATCACGGTATTCCGGATACCCGTCAAAAACCCAGATCGTACTGAAGCGTGGTGCGTTTCATGCAGATGCGTAATGGCAGATGAACTAGCGCGGATAGGTCAATGAATTTCGGCAGCAGCGTGTACTACGCGCCACGACTTAGGGTGTCTGAATGTCCCGACGTCTGGCATCACGGGAAGTGAGGACGGAAATTACAAGTCTGGGTCGCCCCGCACAAAGATGTCCCCTATGAGACCATCCGTCTGCCTTGTGTGCGCTCTTTCTCTGCGTACTAACTACATATCCCAATTCCGTGGAATGATGCCGGGCACTGCTGTGATGCTCTTCTAAACGATTTTAGCAATTTGCTTTCATTATACAAGCCAGCATCCTGTTGCGGCAAGAAAGCTCAGTAGTTCTGGCAGCTAGCGAGTCCCCCAGCATACTACTAGTTTAGGAGCAACGTGATGGTGTGGCGATCTACACGTAGATGACATTCCACTATAGTTCGGCTGAGGTGGCATCAGTCATGTACGAATCATGTAATGGGTTATGCATATACATCGGTTCCTAGGGAAATAACCTTCGTGGGTGGAAGGCAAGAGAGGGGACAGCAGACGTGACAGGTTTGATCCACGATTTTGCGAACTTCGGAGCGAAAGCTGTACCTGGACCATTGGTTGACCTTGCATGATACTCACGCCCTAAAGGTGGAAACCTCGTTTGCTCGACAGCTACCAAGTTCTCGCCTCGTAAGGGTGCGGCCATAGTCGTAAAGATTATAAAAAGGATGTTGTAAGCTGTATCCTTTAGACCACATATCCACTTCGCACACCGTAGCTAGCCAGGTTGCGCGGGCTTCGTCGTGTTCCTGAAGGGATTTAGTATTCGCTCCCAGGTAGTAGAGGACGCTGTGAGGTGCTAGGGACAGATGGGGCGCGGATCGGGGAGTGACAGTGGAGTTTAACCAACCGTCAACCTTTTAAACCAAACTCAGATTTGATTGCATGGTTGCCGTCGTCGGCGCACAGAAGCTTGGTTACTTTAATCTACGTGTTTAATCTCCCAGGGATAGTGCGCCTCTTCGCGACACATTGTTCCACCGCATCAAGCACACCCGCGCTCAAGGCTCCAGGGTACGGCGACCCCAAGATTCTTAGCTATACTAACAAGCCTTAAATTTTATGTGTAGGCTACCTGTATGGTCCTCAACAATTTAAACTCACGAACGCCAGGACTTTACTATATCAAGTATGTTGAGGCGTAGACCACCATACCTTAAATTAGCCTCACTGTGTCCGACCGGCAGCGGACAAAGTTTGGGCAGTTCACGCTAGCATAACATGAGTTAACGCAATGCAACCTGAGTCAAGGTAGGGCTACTATTAGGGTCGCGAGAGCACCCGTTCGTAAGACAGGTGCAAAATCTTTGTATATTCGAGTACAATTGGGGTTAGGCGCGTGCTTACCATCAGCAAGTATCCAAGCGCCTAATCCAATTCCAGGGGATGCTATGTGAGTTCTAGTAACAAAGGCCCCAGGAATTACCCAGCGGGACTTTTTGAGGTAGGAACTAGCTTTCTCGTTCATACGACAGGATG
		</sequence>
    <sequence><taxon idref="Location_1_1_0|32.42807455821709"/>
			AATGCCCAGGCCTCCCGTCGCCGAAAAAGTAACCCAGTGCAAAAATAATCCGAGTAGCAAGACGTCGAGCCAATAAGCTTTCTACGCCGCCCGAACGATCCATGGATTTATTGCTGGGCCCGAAACCTTGACGACCTCGGCCGAGTTTTGATCTGTATAGAACATTAGCGGATTTGCGATAGTTTGTTTGGCATTTACTGAGGAGCCCCGTAGCAAGCAACCGTCTGATTAATGTGAAAATAATACGCTGCCCCCGGTAGGAAATATAAACGGGTGTCACTTACGGAGTAGTGGGCTTCGAGCCCCCTTATTCCTTGTCAATTGATTATAGTTGATATCAAGCAGTACTATAGGATCTGCCCATCGCAGCGTTAGGTGATTACATTAAATGGGGGATACAGCTAGGCGGGCAAAGAATAACCGCGATTGCGCCTATAGAACTCTCGTCCGCAGTAGATGAACTTCTACATTTAATATGAAATCAGCTACATGTGGGCAGGTAGAGGTTCTTGTTAGAGGTAACAGTTGACCAGAAAAACCTATCAATGGGTAGCGTTCTATATTAATAATCATGGCAAGCCAATCCTGTCTGCCAAATTTTATGTGCAGAATTGTTCTTGAGCCCTCCTCAAATGAAATAACGGAGGTTTACGGCGCCACGTACGCAAATGAGCGTGGATTAGCTTGATAAGCACCCTCTTTCACCGCTTGGGGCAGATAACGTCCCCAGCGCAGGTGGGGCCTCTTCTGTTATTGTTATGTACTGATTACTCCTTTCCCAATGAACAGGTCGCTGAGCGAATCGTGGGCATCAGCCCTTAAAGTTAAGAAGGCTTTTGTTCTCAGTGTAATGCAGGCTTAGGTTTCAAGTAAGATATGTTCTACTGATGGTATAGAGAAAAAGGTATCTATACATATCGTACGGCTGACCTGGAAGATTGTGTACACTGGCAGCCCTATTAAGTGTAGGCATTTAATCCAGGGTCTCAACTTTAGACTGTAATAACAAACCGTAAGGGCTTGTAAAACAACATGAATTAGTCGTGCTAGATAAAGCATATGCAAGACATGGAAAGCACTGAGTCGCTAGCAGGGGAGAAACGGACAGCTTTGCCTGATTAGTGACCCTAGGTCATGTATGGCGTTGATTACATCAGACTGCCGGATGATTTTAGTGCGCTTTAAACAGTTACTACAGAGTAATTACGGCCCCGGTAGAGGACAGCCCAGTTCGCCGGGGCAGACGGTCTCTGTTGTCGATGGAGATCGGTTCCGTTAGATGTTTTACACCCGATGTATCACGCCGCTTGGCGGAGTAGTTTTATTACAGTAATTCGGAGCCGATTGTCTTACGTCATTTTAGGGCAGCGTGCATGGGGCTAGCATCTCACTGTTACACCTAGTTCTGTCCAAGGCACTTTAGTGCTAACTTCCTTCGGTCCGGAGTCCGCGTCAAAGAAGGGCGGTGCAGTCACTGTAAGGCTTGGGGCTGCTCCAACGATTTTATACAGGCTGGGAGATACCACCCCGGTTCCTCACGTCTCAACCGGAGTCGCGCTAAGTCACGCCGTTTAAACAACAACCCAGCGAGAACAGTCCAGGCTGGCTATCTCTGCTAGTGATGCAGCGATTGACGTGCCACCCTTTCCACCGGACAAAGCGACGGCCCGGAAGTCCTTTTTATTATTAAGCTGCTTTCTGGCTTAGTGCATCTCATAGTCGCGGTAACAAGCCAGAGGTTGGTACCATTGCATTGATCAGCAAACCTGGAAAGCAGTTGCTCTGGATTCCACGCTCTGAGTTAGCCGCTACCCGTATTTTCTAACATAGAGTGAACCCTCTGCCAAGGGGGGTAAACAAAGCGCGATCTTGAGCTCATGTGATCTACTGACGCCACAGTTAGCTATACGAGTGGACCTACTTCGCAGGCAAGATTTTAGAGTATCCCCCACGTCAGCTCTCGTAGATCGGCTAAGTCTGGCAACTACACACGGATTACTCGGACGGCGTGAGTAGAACCGAGACGTGCCCCATGTATACATTTCTACAGGTATACGTAACACGCACCTTGTGTGCTTTCAGAACCGAGGCATCATAAGGATAGTGCATACACAAGGACCCCAATTGAAATTACGGAAGACGTTCGTGGTACCACTCCCAGAAGCTGCTTCAATGACTCTTTTCTTACTTACCGCACCTAAGAGCCGCTCCTTTCGCGTCTTTCACACACTTCGGCGGAGGATTCTACGTAGGCGGGGACCCATCTGAAACGTCCAAGATTACCCCTCATGGCCTAAACACAGCGACATTCTGCTAGTCAATTGGCAGTCAACACTGCCAAATTTTGATATTCATCCTGAATGCGCATAACTAGACGCAGCTTATATTTCGTTCAATCGTTTATTGACAGATGTAGACTGGTCTAACTATATCTCGTACTCGCAAGGCTCGAGTCCCTTCGCTGGGGTTATTATAATAATAGGCACGATCTAAGAACCGAACTCTGTATTCTACGCCTATCCCATGGACGGCGATACCCCGCTCAATACTTAAGACATGTCTGAGGCACGCGGAATCAATGCAGGCTAATGGCCCACAGGGCTCCACGATAACCCCGTTGGTAACCACACTGGAAATCCGCTTAACACGGTGGCGGGCAGCCAGAAAAATTCTAAGAGTTTGTCAAGATGGCAGGCTCACCCGATGTCTTATTTTCGGTTTCCGGTCTGTTCCGACCGTCACCCGGTGACTAACCGTCCTGTTATCCCAATCATACTCAGCTCCGAGCACCCCAAACGTGGTCTTGTGAGTGATCGTTGATATAGAGTGTGGGCGCGGTTGCTGATAAGCAGGTTGTGGACGTCAAGACACCGGTTCATAGTCCGCCTATTCGCCCAGAAAGATATTAGACTTGTAAAGTACAGCACTTGCATCGACAACGTATTGAGGTGTGTGGTGTGGGCTCTGTTCGCAGGCCATAGTGATCCCCATTAATTCGCTACTTTCAGAGTCAGTACCTTACCGCGATGTCACGCTGGTATGCTATACGCTTGTGGGGTAATTACTCCATTTGACACGGTACTGTTTCCGTGCTAAATCTCCGCCACTGATCCGACTTATCCCAGTTTAGTACCTTCTTGTCCATGTTGGCAGGAATGCTGCATAGAACAAACGCCCTCCGAGATCTTAGACCTTAGAGCCAGGCCACCCTTAAAGTAGCTTGACATATATTAGCGCGGTTCCCTGGCGGTACCTCAACGGCGACGCTGGTCTTGTATCGATTACGCAGTTAAACGGTTACCTCCTCTGCCCAGTTTTGGGTTGCCCTCGTCGTGACAATGGCCCCCAAAAATTCAGAATTGATTCTCGGGGTCTGTGTAAAACAGGGCAGTAGGGCGTATCCGTACCGTCACCGGACGAACTTACTCGTCCGGAGCCTGGGATTAAGAGTCAATATTTGTATCTGTCAAAGCGATGCAGCCCTGGTGTTCAGTTGTATCCAAGTGTATGAGATAGAGTAGGCCGTCGCGATGATAGGGCCGGCCAATGGACGCAACGGTATGTCAGCAACTTCAGTTTGAGCGAGCGGCTATCCACAGTAAGTCGCGGAAATTCTCGAATGAGGGTACTGAAGGCAAGCCGGATTACCCTCTTTAGTTTCTCAACGCGTCATCGGCGGATCTGGGGAAACTCACCTCTGAATTAGCCGCGTAGGCGAATTACCTCCTACATCACCGGTACCCCGACTCGCCCTGCGCCAAGTAACCCGAAGGAATCTTGCCTGTAGGATCATGTGGCGAGGAGGAAGAAATTACGTTTATCGCCAAGCAGCTGCCTTGCACAGTTATCTATTAAGGCAAGTCTAAAGGGCAGCGATCCGGTTCCAGTGTCGCGCTCCGGAATGAAAACAGTCGCTGACTGTGTGCGATGACGCAAGTTGTCTGAGACGCGGGGGGCGCAATCGTGCAGTGTATATCTGATGCTTGCTGAGCGATAGCGCCTGTATGACAGGCTCCTCGCAGGTCATTGTAAATGTCTTCCGCATGGAGTTAAGTTAAAGGCGCTGGAGGGATGAGCATACACGTATTATGACTGCCTGCTATTACCACGGTTGTCGTTGGTGGTGCACAGGTTGAAAGCTTGGCCGCCAAAATAGCATGCCATAATTACCTAGAAAATTAACGAGAAGACTTCGGGAACCGCAGCCGCATAAACACTACCCCGACGCACTGCGAAGGGCTCAATTTTGCAAGTCGATTGCTCCGGCTGACCGATCTGGGCAACGGGCACTGTAGGGTGGACGCCCGACTCCGGCGAGGTGTTATACGAACGGCTAACGAGAAACCCAGCTTCAGGCCGGTAGTCTTTAGCTAGGCGGGTTATTGTATTGGACTCCCACTGTCGGGACCAATACTCGGCCAGGGCTTCGATGGCAAAGGCGAGCCCTCCCATTCGTAGTAAAGCCGAGCGTGACTAATGTCAGGGGCAACCGTCTTTTTTCGACGTAAACCATCAAGTTGTCTCCTTTCACTCGCGGCATAGCTCCAGTAGTACAGGAGGACTCTCTAACATCATTTGTAGATTGGCCCGGACGTACCTTCCTTTGCATCACCAAACTCGGTAAACACAAAATTCGGATCAATTACCTTCTAGCAACAATCCCCGTCTCCCGAGTACCCCAGCTCATCGGGTCGTACTATCTTGATTCGTGATGAATGTCCTTGCTATATGGCGTTTACTCCGGACATTGCTGCTTTAAAATATGAAAACACCTCGGTGGTTTAGCTTGTTTGAGTGATGGTGGGAGGGTGGCAGAAAAATGTCTTATCTGTGGCGGTTCTTCTGCTTGACGTTCCCCCGCGGGGATACACAGGATCATCACGTGAGTAAATAGTTGCAATCAAGCCACTCAGTGAAGGTCGGACAATGTGATGCTCCAAGTCACTCAAGTCAATTTATAGGGTCATACTTGTATCAAGAGTGATTCATCGCCAGTTGAGGTCGATGTCCCCATGTTATCGTGCACGAAACTTATATCGCTGTTGTGCATACGATGCTCGGCTCAGAATCTCGGATACGCGGGGTTCAGAACCTACTGGTTATAACCTCGTTAGTAGGGTAGCGCTCGCGAGTCTCGGTTCAACGGTGCCGCGCCATACCTAGTCCAGGCAGCCGGTACCTTCAAGAAGAGGCGGGAGAAACGGGTCTGTGTCCGGTAGCAGGATGAGGCGGATAGTTAGTGATGGGGACTAGAGTCCCATGTTTCAAGCTACTGAAAATCTGGAAAATGCGAGGAGGAATCAATCAAGAGTAGTACACTTGTTGTTCTGCCGCCGGTCGACAAGGTCGGGGTGGACGTACAGGCTGTCCCCTTAAAGCGATGGCTGACCTCGACCGGTAGCCTCACTACTGGGGAAAGCTTCGCTAAACCTAGTACTGAAAGATGGTAGCTTAACGATTCCCCGTACCCTGGCTCCTGGGTCTCAAAATGTCCTTGCGTTGATCCTTCGCATCGTTACGGCTCGCTGATTTGAACGCGTCCGGGACTCTTGTACAAACTAATGTATTTCGGTGTTGATCCTGCATTCCGACTCCCGGCGTGCGGACACAACTGTCTGCACCGGTCACGTTGTATACATCGCTTAGCCACCGTATCTGACTCAGCTGTAAGTCCAGCTGGCCACGAAAGGAAATTCAACATCAGCAACGGGTGCCCGGTATAATAGATACGGCCATAAAACGTGTTCAGACGCGGGACGGGTATTCAAATGTTACGGCACTGTTCTCCACCGACAGATAGAGGTACCCGTTTATAACAACTTTATAGCAGAGTAGCTGTTGGCCGTCTCGAACTGACGAAGTAGTCCGAGCTTGGTACTACAACTATGGCACTCCGTGGAGGGACCACAAGGCGCAGGGTAATGTCACCGAAAGAGCACTGTGATCAAAGCTGCAGGACGGTTTTCCCGACCAATGACCCATAAGGAAGGAGAGGCGACGGACCTGGTATTGCTCCGACAACGTTGCCCACTGCACGCATGCCTCAGTAAAGTTAAAAGGCTAATCTACTTGGAACAAAGATAGTACAAGGCTGAGTCGATGTATACCTAGTTGTAATCGGTAATTCGCACTTTTTTGGCAAGCCTGAGTACTCGGCTCGCTTTAGAAGGACTCCCATGGATGGGTTTATGATAGTGTCTAATCGAAGCTTGGTATGAACTGTTCGGAGGATACTGGGACGACCAGAATAGTGACGTGATCTAGAAGTACACCGGCTCGACGACATAAGACATTCGGGACGGGATCCCGCCAGGAGATCACCCGGGGACCCGGGAGCTGCAACACATGACATAGCATGTAGTAGGCCTATTAGCACGTAAATAGTTTGCTCGGGCTTATTATTAGGAACGCTTCAACGTTTGTCATTAGTGAATGACTTAAGGTCGGGAATGGGTGGCTGATCATGCAGCCACTGGGAACTGATGACCGTCCATGTACTTGTATCTGCAGTGAATAAGCATCTCGCGCGCTCAAAGCTTCAGTCTACAGCCTCGTACCCCACCCTTGAATCCACTCTGAGTTTAGCTCCGTCACGTTTTTACTGATGGCTTAGGTACACTACTACTACGCCACTGGAGCACGTGTTTCTCGTACGGGATCCCCGAGATGCAGGTCCAAAGGAAGCTCGACCTACTACTAACACTAGGTATAGCCCTAGCCTGCGGTTAACGCGTAGCATTTTGGTCGCTCCTATGTATCGCGCCGGGCGCTCCCGTCACACGATGTAAACTCGTCCGGCGCTGCTGCGGTCTGAAGTGGGAACGAGTTTATCCTTATGAAAAATGGCAGGGTGTTTCTTGTGGGTTATATGCAGTCACAACCTCACCGCCTCCCGAAAGACGTCGTATTTGGTTTGAATACAATGAGTGTATAAGCTGAATCGCAATATCCACAATAGTTAGCTGATGGACAACCACTGAGTGTAACCCTCCGCTTTGGTTGCCATCCTCCTGCACATAAATGAATTGCAAGCGTCCGCATTTCACGGTTGATGACAGCAAGTTGAATTGCGTATGAGCAGCGGTCGCCTCGCCGTCCGTTATCCGTTTGCCCAATCTATAAGTCTGTCCGTCACTCGAGATTTAGCCCTATTGGGCACACTCACTACAATCTCCGGCGCGTATCAAATACCTTGCAGTCTACTGTCTATTATGGAGGAATATTCCAGCAAGAGTCTCTTTATTTCTTAATCCCGTTTACATACATGTTAGTTCGAGCGCAGGCAGGCTCAGTGGGGGTTTGCACGGCCGAACCATAACGTCTAGACCGGCCCCTCATCAGTCCTCCCAATCTGCACAGGCACTGTGTCTTTCCTGCGTACTGAAACGGGCGCCTTCACTCCCAGCTGACGAAAGAGGCATATAGCTTTTTTGACCCATCTATTAGGTCTTTTTTAGGTCAATCTCTAGTACTCCTAGCGCAAGCTCTCACTCACGCTATCTAGATCATTTCGGGCAATCCGTGTCCAGATAACAGTAGAAGTCTACTGTTACCCGGCGTGGGAGTCTGAGAACGGGAACTGTCAGGTATTACATCGCACTACTACTGTGTGGCGGGAATTCTAGATTTGCGGGACACAAACGGCAGGGACGTAGTGACCAACGCGCCTGACCCTGGCGACCAACACCTAGAGAGAGCATGGCGGTGCTTTACGAGTATTTAGGCTTTTTTCCCCTTTGATCAGTGATGTCCAAAGAGGGATACCGCCTTCCGTAACCGTGAATACGTTCCATAGATTGTTGTGGACAGAGCATCGAGCATCCACGATATGTCAATTTTGCACGCATATTGGATCCCGTGCTTAGCGGCCTTCTTCAGTTCAATGGTGCAATGACTACAACCAAGACTATGTTGCCTCCGTAGGAAATCTGGTCGATTGCTTAGGGGGCTCACTAAGATCTCGATACGCCCCTCGCGTGCAGAGGTGGATCGGAAGAGTAGGGATCAGTCGGCCTAAATAGCAAGCTGGGGAGTTTTACACCATTCTGTTCCCTACGCATGTGATGAGCAAGGAGGGATCATAAACCTTAAGTGCAACTTGTTGGCATCCAAGCCATAAAATCTCTCTTCCCTAACATGGAGGGACAACTCGCGCTATCCGCGTCGAGTAGCCATCATTTGCGGTCGTAGGTAGGTCGGACCCTATCACAGACATCGGACAGGAGTCACCAGACAGTCTCTATATCTTTATCGGCTTCCACCGATCCTAGACTACCCTTGTAGGAGTGGATGTCGTCTGACAAGCTACACCACCAAGAAAGGGGCGGAACCTACAGACGGCGCGCCAGATCATCTCAGCTACGGACCTGCACCTGTGCGGGCATTCGCTACCAGTAGGACTGCCTAGAGGCCTGCTTCTTGTGAATGAAGGTTATGGACGTTTCCAGACTCAAGTGTGCCTAATGTGGGTCTAAATTCCCTTTTATTTAGTCTTAGAGCTTTTAAGTATATGTGGAGTAAGGTCGCAACCATGGCACTAGGGGGGACTATTGAGTGGTCTCGAAGCGGGTTTGGAGAAACATATTATGTCAATCTGCCTAGCTCGGCAGATATACGCGTCAATCCCTCTATTAGGCGTCCGCTTGTCTGAGCAGGGATTTAGAACCAACCACCGCGCTTGGTGTGTGGTTTCCACTCCCCCCCGTAATTAACGAGCCTCGCCACCCGTTAAATGCAGTGACTCGGAGAAGCCTAAATGAGTCGGCGCGCCGGACTAGAACCTACGCGACAAATGCGCGGTGCTCCGCTCGACTGTAGCCTGTATTTAGCTCAACCAACGTAAAGAGGTACAACACCATCTTGGTGTGATGACTACCGTCGAATTACACGCTCTGTACACTGGAGTATATCGATATTTTCAAATCCATGTGGGTTTGAACGGCGCGTACCAAGGAGCGAGGATATGTCTGCTGTCCCGCTCCAGACAATCGATTGAACTATTTGGCGATTTACCGGTCGATAGACGAGATTTCTAGTTCCGTTGTTATGGAAACGCGGACGGAGCTAACAAAACTCACACACAGGGCGGTGGAGGTGTCCCAAAGAAACTGATCGCATTGCTTTCACTCGAGCATCGAGGGCCTATCTCCGGCGCGGCCCCCGACTCTAGAAGAACCGTGAGCCTCAGAGTATGCCCTGGTAGTAACCACACGGACCCTCAGTTCACCGGAAGGTGATTATTTCAGCTAAACTCTCCTCTTATAGTGTATCCGGATGGACACAGGCTGAATACGCTTTCCACCTACGCGTTGATATCCTCCGAGGAGGCTCCGCATTACGATGTTCGCTAAACCTTGGTGCTCGATTAAGTCTATAGGAAGCTCCACCAGTAGGTAAGTAGCTTGTGATCTTTGCTAGAGTCGAGTTCCGACTTAGTCTTTGTCGAGAAGTTAGGATAACCAGTCCGGCGAGCGAACTTTTTTGCTGCCGAAAATTGCATTATACTTGCGATGCGGTGTGTGCCTACGGTGTAGATGTCGTTAGTGCGACGTATCACGCCCCTTGTGTGTAAGCGATAGCGAGACGCTTGGTGCTACTATAGCAAACCTTTTTGTCGCCCGCACAATGCGCGATCACTTTCGTGGCGACCAGGGCGCTGAGCGCCAGAAATGCTGTACTGCTGGCCAGGTACATGCGGTATTAGCGAGACTGGTACGTATTTCTCCACTCATCCATTCAAGCTCGGAGTAGAACGATTCGTACTCCATTATCGAACGCTTAGTAATCCAAGGGAGACAAGTAATAAAATCTGCTCGGGTAAAACGGAAGCTTAGATTCTACTGGAAACGTACGCGCTACCAGCCCGCCTAACTCTACGCTCCCAAATGCGCCGTGGTTTGGTCCAGCACATGCTCGGGAAATTGCTGCGACATTACATATCCTTCGGAATTGAGTTTCAAGAACTTTGTCGGTACGACATTTTTGAAGGACAAATCGGGTGGAAAGAGACCGAGTTCTCCTTAACCTTAAGACGCTCTTGCAAATGTGACATGCAAATATCGTCCCGGGAAAGGCTCACCTTAGGGGATTGTCAGCGACGCTTTTACAAGTTCAATACGACGTTGTTGAGGAGGGTAACATATGAGACTCTAGTAGCCTCTTAATGTGCACGCGCCGACTGCGGTTATCGTACGATGTGTTATTATACTCCCTCGATTCATATTACCACGAAAGGCGTTGCGGCATTTTTGAACTAAGAAGCTGACCTGCCCGTTGCATTGTCAATAGGTGGCGAAAACTCGGGTGAATACGTCTGTGTATGGTGATAGGAGTAGGCCTGAGTGGCACTACCGGTAACAACCTTCTATCTACCTAAGCAATTGTCCGATCGCTGACTTTGCCCTAGAGCATGACCGTCCTAAACAGTCAACTTTATCCTACAGCCCGGTATGTACTACACGCCTTATCTAAAGGATTGTTCGATCGGCAATTATTGCTCGTTGGAATATTCTGTCTGCATATAAGGCAACCCCCACGGCATTACCGTAAAAGGGGCAGATGTACTCCGACCTATAGAAGATCTATATTAATTCCTTTACTCCGGGCACGATTCCCTTGGCTCGTTGAAAAAAACTTAGGCCTTCCTGGAGCTATAGAAACGGCTTTCGACGAGCCGAGATGGAAATGATAGGGCGGCCTCACATAGCCCCAAAATTAGCGTTGAGTAATCTATAGCGGGGAAATCCGAAGACTTGCCGAGTACTTGTATCCCACTGTACTTATTAAGATCACGTGTACCGGGGTTCCAGCGCTTCTCTGAAACGTAGTCCCAATTCGGCACGCATCCTACGCACCACAATTTTTCGTACCGCGTGCAGGACTTCTGGCAGCATACAGTAGTGCGTAGTCAATGTTTCGGGCTCCTCAAATACCATTAGCCGGGCGACGCTACCCTTAGTATTATCCCTGTATCGTTTTAGCGGCAGGCTCAAAACACCGTCTTACACGTGTGAATTCATCAAAACAAGAGGGACGCGTTGACGGATCGGCTTTAGCACGCAACTTAAAGAATTCCGGGTTATCCTTAGGAGCAAGAGATATGCAGGACAGAGTGGTGAGCATCGGTGCGCCACTCAAGAATGCTGATGAATAGACAGTACTTTTGGAGCTATCAAGCCCCAAGCGGACTTAGTATGGAAAGATAGCACGACTCAGAACACTCGGATAAGATTAGGTGGCTAACCTCTAGTCCAGCGTCTCCCGGGTCGATGAAAGAAGCTTCCCATCACAGTATGATAATTGGGCGACGGCCGGGGCTTTCTCCCTAATGGGAGATTTGTTGCCAATGAAGTGTAGAAACCGCGGCGGGCTCAGTCTAATTAACTAGACAGGTCCGGTGCACACCCCAAAGGCTCAGGGTCTACAACCGCAGGGCGCGTTCGATCGAATGGAAAGCTGAGCGGTCTTCACGGAGCAGAGGATCCAGTTCAAAGCTCCCCAGTAAATATGCGTGTACCCAGGCGCCCGGGGTGCTATGTGGAGTGGGGCTGCCAACAAGCCTGTGGATTCATAGCATTAGGTTAATAGTGGCCTGTAGAGGTATTAATTTGAGTAGCTTGCTCTAACAGACTCAAAGATCCGCTTATCACCATCGGACGTATCGCCACGCTGGTGCGCTGGTTGACCTCCAAGTTTTACAATTAAGGTCTTTATCCGTGTTGAACCACGTTGCTATCAATATCCTGCACAGAGGATTTGAAAGTCAATTTCCACGGGAAACCGTCGTCACCTTGTCTAAATGAGGTTAGCTTCACACCCGTAGCTATGGCAAAACCGAATCAGGTGGTTGTATGGACATCCTAGTATGTACGCGGCGCCCATAGATTTCTCAGAATGACGGTAACGCCTCGGAGTGTCTGATATGCTCCATGTTATATCACGGCCGAAACGGATGGTCCCTCTGAAAGGCGACTTGTTGCGGAGGAACGTAACTAGTTACTTAATGTCGCGCATGTCACGTGGGTTGGCGCGCCATAGTATAGGAAAACGGGCACTCCCTCCAATAATCACGCCAGACGGAGTCTTTCCGATTTGTCCAGTGGGTTGGAATACAATGCACTTTCTTTTTTGGGTATATTGAAGTTCCTTGCCACTACTGCTGGCGGCTAATCCCGTACAGTGCACAAGTTTTGCTGGTTATAGGCGTACTCCAGTTAATGTAGACCATCGGATACCACGTGAGGCGGATGGGTAATGCTAGTAACGTTCCGCCGCTAGGAGACAATGTGATCCGGCAGACGGATTTAGAGGTAGGCCGCCGCCACGGTGCACACGGCTTTGCCTTTTACGGATGTACATGGCCTGATAGTCGGGCATGAGACGGGATAGTGCCGTCTGCTGCCCCATTGAGCAATGGAGGAAATAACGGTATTCCGGATACCCGTCAAAAACCCAGATCGTACTGAAGCGTGGTGCGTTTCATGCAGATGCATAATGGCAGATGAACTAGCGCGGATAGGTCAATGAATTTCGGCAGCAACGTGTACTACGCGCCACGACTTAGGGTGTCTGAATGTCCCGACGTCTGGCATCATGGGAAGTGAGGACGGAAATTACAAGTCTGGGTCGCCCCGCACAAAGATGTCCCCTATGAGCCCATCCGTCTGCCTTGTGTTCGCTCTTTCTGTGCGTACTAACTACATATCCCAATTCCGTGGAATGATGCCGGGCACTGCTGTGATGCTCTTCTAAACGATTTTAGCAATTTGCTTTCATTATACAAGCCAGCATACTGTTGCGGCAAGAAAGCACAGTAGATCTGGCAGCTAGCGAGTCCCCCAGCATACTACTAGTTTAGGAGCAACGTGATGGTGTGTCGATCTACACGTAGATGACATTCCACTATAGTTCGGCTGAGGTGGCATCAGTCATGAACGAATCATGAAATGGGTTGTGCATATACATCGGTTCCAAGGGAAATAACCTTCGTGGGTGGAAGGCAAGAGAGGGGACAGCAGACGTGACAAGTTTGATCCACGATTTTGCGAACTTCGGAGCCAAGGCTGTACCTGGACCATTGGTTCACCTTGCATGATACTCACGCCCTAAAGGTGGAAACCTCGTTTGCTCGACAGCTACCAAGTTCTCGCCTCGTAAGGGTGCGGCCATAGTCGTAAAGATTATAAAAAGGATGTTGTAAGCTGTATCCTTTAGACCACATATCCACTTCGCACACCGTAGCTAGCCAGGTTGCGCGGGCTTCGTCGTGTTCCTGAAAGGATTTAGTATTCGCTCCCAGGTAGTAAAGGACGCTGTGAGGTGCTAGGGACAGATGGGGCGCGGATCGGGGAGTGACAGTAGAGTTTACCCAACCGTCAACCTTTTAAACCAAACTCAGATTTGATTGCATGGTTGCCGTCGTCGGCGCACAGAAGCTTGGTGACTTTAATCTACGCGTTTAATCTCACAGGGATAGTGAGTCTCTTCGCGACACATTATTCCACCGCATCAAGCACACCCGCGCTCAAGGCTCCAGGGTACGGCGACCCCAAGATTCTTAGCTTTACTAACAAGCCTTAAATTTTATGTGTAGGCTACCTGTATGGTCCTCAACAATTAAAACTCACGAACGCCAGGACTTTACTATATCAAGTATGTTGAGGCGTAGACCACCATACCTTAAATTAGCCTCACTGTGTCCGACCGGCAGCGGATAAAGTTTGGGCAGTTCACGCTAGCACAACATGAGTTAACGCAATGCAACCTGAGTGAAGGTAGGGCTACTATTAGGGTCGCGAGAGCACCCGTTCGTAAGACAGGTGCAAAATCTTTGTATATTCGAGTACAATTGGGGTTAGGCGCGTGCTTACCATCAGCAAGAATCAAAGCGCCTAATCAAATTCCAGGGGATGCTATGTGAGTTCTAGTAACAAAGGCCCCAGGAATCACCCAGCGGGACTTTTTGAGGTAGGAACTAGCTTTCTCGTTCATACGACAGGATG
		</sequence>
    <sequence><taxon idref="Location_0_2_0|34.295015295051414"/>
			AATGCCCAGGCCTCCCGTCGCCGAAAAAGTAAGCCAGTGCAAAAATGATCCGAGTAGCAAGACGTTGAGCCAATAAGCTTTCTACGCCGCCCGAACGATCCATGGATTTATTGCTGGGCCCGAAACCTTGACGACCTCAGCCGAGTTTTGATCTGTATAGAACATTAGCGGATTTGCGATAGTTTGTTTGGCATTTACTGAGGAGCCCCGTAGCAAGCAACCGTCTGATTAATGCGAAAATAATACGCTGCCCCCGGTAGGAAATATAAACGGGTGTCACTTACGGAGTAGTGGGCTTCGAGCCCCCTTATTCCTTGTCAATTGATTATAGTTGATATCAAGCAGTACTATAGGAGCTGCCCATCGCAGCGTTAGGTGATTACATTAAATGGGGGATACATCTAGGCGGGCAAAGTATAACCGCGATTGCGCCTATAGAACTCTCGTCCGCAGTAGATGAACTTCTACATTTAATATGAAATCAGCTACATGTGGGCAGGTAGAGGTTCTTGTTAGAGGTAACAGTTGACCAGAAAAACCTATCAATGGGTAGCGTTCTATATTAATAATCATGGCAAGCCAATCCTGTTTGCCAAATTTTATGTGCAGAATTGTTCTTGAGCCCTCCTCAAATGAAATAACGGAGGTTTACGGCGCCACGTACGCAAATGAGCGTGGATTAGCTTGATAAGCACCCTCTTTCACCGCTTGGGGCAGATAACGTCCCCAGCGCAGGTGGGGCCTCTTCTGTTATTGTTATGTACTGATTACTCCTTTCCCAGTGAACAGGTCGCTGAGCGAATCGTGGGCATCAGCCCTTAAAGGTAAGAAGGCTTTTGTTCTCAGTGTAATGCAGGCTTAGGTTTCAAGTAAGATATGTTCTACTGATGGTATAGAGAAAAAGGTATCTATACATATCGTACGGCTGACCTGGAAGATTGTGTACACTGGCAGCCCTATTAAGTGTAGGCATTTAATCCAGGGTCTCAACTTTAGACTGTAATAACAAACCGTAAGGGCTTGTAAAACAACATGAATTAGTCGTGCTAGATAAAGCATATGCAAGACATGGAAAGCACTGAGTCGCTAGCAGGGGAGAAACGGACAGCTTTGCCTGATTAGTGACCCTAGGTCATGTATGGCGTTGATTACATCAGACTGCCGGATGATTTTAGTGCGCTTTAAACAGTTACTACAGAGTAATTACGGCCCCGGTAGAGGACAGCCCAGTTCGCCGGGGCAAACGGTCTCTGTTGTCGATGGAGATCGGTTCCGTTAGACGTTTTACACCCGATGTATCACGCCGCTTGGCGGAGTAATTTTATTACAGTAATTCGGAGCCGATTGTCTTACGTCATTTTAGGGCAGCGTGCATGGGGCTAGCATCTCACTGTTACACCTAGTTCTGTCCAAGGCACTTTAGTGCTAACATCCTTCGGTCCGGAGTCCGCGTCAAAGAAGGGCGGTGCAGTCACTGTGAGGCTTGGGGCTGCTCCAACGATTTTATACAGGCTGGGAAATACCACCCCGGTTCCTCACGTCTCAACCGGAGTCGCGCTAAGTCACGCCGTGTCAACAACAACCCAGCGAGAACAGTCCAGGCTGGCTATCTCTGCTAGTGATGCAGCGATTGACGTGCCACCCTTTCCACCGGACAAAGCGACGGCCCGGAAGTCCTTTTTATTATTAAGCTGCTTTCTGGCTTAGTGCATCTCATAGTCGCGGTAACAAGCCAGAGGTTGGTACCATTGCATTGATCAGCAAACCTGGAAAGCAGTTGCTCTGGATTCCACGCTCTGAGTTAGCCGCTACCCGTATTTTCTAACATAGAGTGAACCCTCTGCCAAGGGGGGTAAACAAAGCGCGATCTTGAGCTCATGTGATCTACTGACGCCACAGTTAGCTATACGAGTGGACCTACTTCGCAGGCAAGATTTTAGAGTATCCCCCACGTCAGCTCTCGTAGATCGGCTAGGTCTGGCAACTACACACGGATTACTCGGACGGCGTGAGTAGAACCGAGACGTGCCCCATGTATACATTTCTACAGGTATACGTAACACGCACCTTGTGTGCTTTCAGAACCGAGGCATCATAAGGATAGTGCATACACAAGGACCCCAATTGAAATTACGGAAGACGTTCGTGGTACCACTCCCAGAAGCTGCTTCAATGACTCTTTTCTTACTTACCGCACCTAAGAGCCGCTCCTTTCGCGTCTTTCACACACTTCGGCGGAGGATTCTACGTAGGCGGGGACCCATCTGAAACGTCCAAGATTACCCCTCATGGCCTAAACACAGCGACATTCTGCTAGTCAATTGGCAGTCAACACTGCCAAATTTTGATATTCATCCTGAATGCGCATAACTAGACGCAGCTTGTATTTCGTTCAATCGTTTATTGACAGATGTAGACTGGTCCAACTATATCTCGTACTCGCAAGGCTCGAGTCCCTTCGCTGGGGTTATTATAATAATAGGCACGATCTAAGAACCGAACTCTGTATTCTACGCCTATCCCATGGACGGCGATACCCCGCTCAATACTTAAGACATGTCTGAGGCACGCGGAATCAATGCAGGCTAATGGCCCACAGGGCTCCACGATAACCCCGTTGGTAACCACACTGGAAATCCACTTAACACGGTGGCGGGCAGCCAGAAAAATTCTAAGAGTTTGTCAAGATGGGAGGCTCACCCGATGCCTTATTTTCGGTTTCCGGTCTGTTCCGACCGTCACCCGGTGACTAACCGTCCTGTTATCCCAATCATACTCAGCTCCGAGCACCCCAAACGTGGTCTTGTGAGTGATCGTTGATATAGAGTGTGGGCGCGGTTGCTGATAAGCAGGTTGTGGACGTCAAGACACCGGTTCATAGTCCGCCTATTCGCCCAGAAAGATATTGGACTTGTAAAGTACAGCACTTGCATCGACCACGTATTGAGGTGTGTGGTGTGGGCTCTGTTCGCAGGCCATAGTGATCCCCATTAATTCGCTACTTTCAGAGTCAGTACCTTACCGCGATGTCACGCTGGTATGCTATACGCTTGTGGGGTAATTACTCCATTTGACACGGTACTGTTTCCGTGCTAAATCTCCGCCACTGATCCGACTTATCCCAGTTTAGTAACTTCTTGTCCATGTTGGCAGGAATGCTGCATAGGACAAACGCCCTCCGAGATCTTAGACCTTAGAGCCAGGCCACCCTTAAAGTAGCTTGACATATATTAGCGCGGTTCCCTGGCGGTACCTCAACGGCGACGCTGGTCTTGTATCGATTACGCAGTTAAACGGTTACCTCCTCTGCCCAGTTTTGGGTTGCCCTCGTCGTGACAATGGCCCCCAAAAATTCAGAATTGATTCTCGGGGTCTGTGCAAAACAGGGCAGTAGGGCGTATCCGTACCGTCACCGGACGAACTTACTCGTCCGGAGCCTGGGATTAAGAGTCAATATTTGTGTCTGTCAAAGCGATGCAGCCCTGGTGTTCAGTTGTATCCAAGTGTATGAGATAGAGTAGGCCGTCGCGATGATAGGGCCGGCCAATGGACGCAACGGTATGTCAGCAACTTCAGTTTGAGCGAGTGGCTATCCACAGTAAGTCGCGGAAATTCTCGAATGAGGGTACTAAAGGCAAGCCGGATTACCCTCTTTAGTTTGTCAACGCGTTATCGGCGGATCTGGGGAAACTCACCTCTGAATTAGCCGCGTAGGCGAATTGCCTCCTACATCACCGGTACCCCGACTCGCCCTGCGCCAAGTAACCCGAAGGAATCTTGCCTGTAGGATCATGTGGCGAGGAGGAAGGAATTACGTTTATCGCCAAGCAGCTGCCTTGCACAGTTATCTATTAAGGCAAGTCTAAAGGGCAGCGATCCGGTTCCAGTGTCGCGCTCCGGAATGAAAACAGTCGCTGACTGTGTGCGATGACGCAAGTTGTCTGAGACGCGGGGGGCGCAATCGTGCAGTGTATATCTGATGCTTGCTGAGCGATAGCGCCTGTATGACAGGCTCCTCGCAGATCATTGTAAATGTCTTCCGCATGGAGTTAAGTTAAAGGCGCTGGAGGGATGAGCATACACGTATTATGCCTGCCTGCTATTACCACGGTTGTCGTTGGTGGTGCACAGGTTGAAAGCTTGGCCGCCAAAATAGCATGCCATAATTACCTAGAAAATTAACGAGAAGACTTCGAGAACCGCAGCCGCATAAACACTACCCCGACGCACTGCGAAGGGCTCAATTTTGCAAGTCGATTGCTCCGGCTGACCGATCTGGGCAACGGGCACTATAGGGTGGACGCCCGACTCCGGCGAGGTGTTATACGAACGGCTAACGAGATACCCAGCTTCAGGCCGGTAGTCTTTAGCTAGGCGGGTTATTGTATTGGACTCCCACTGTCGGGACCAATACTCGGCCAGGGCTTCGATGGCAAAGGCGAGCCCTCCCATTCGTAGTAAAGCCGAGCGTGACTAATGTCAGGGGCAACCGTCTTTTTTCGACGTAAGCCATCAGGTTGTCTCCTTTCACTCGCGGCATAGCTCCAGTAGTACAGGAGGACTCTCTGACATCATTTGTAGATTGGCCCGGACGTACCTTCCTTTGCATCACCAAACTCGGTAAACACAAAATTCGGATCAATTACCTTCTAGCAACAATCCCCGTCTCCCGAGTACCCCAGCTCATCGGGTCGTACTATCTTGATTCGTGATGAATGTCCTTGCTATATGGCGTTTACTCCGGACATTGCTGCTTTAAAATATGATAACACCTCGGTGGTTTAGCTTGTTTGAGTGATGGTGGGAGGGTGGCAGAAAAATGTCTTATCTGTGGCGGTTCTTCTGCTTGACGTTCCCCCGCGGGGATACACAGGATCATCACGTGAGTAAATAGTTGCAATCAAGCCACTCAGTGAAAGTCGGACAATGTGGTGCTCCAAGTCACTCAAGTCAATTTATAGGGTCATACTTGTATCAAGAGTGATTCATCGCCAGTTGAGGTCGATGTCCCCATGTTATCGTGCACGAAACTTATATCGCTGTGGTGCATACGATGCTCGGCTCAGAATCTCGGATACGCGGGGTTCAGAACCTACTGGTTATAACCTCGTTAGTAGGGTAGAGCTCGTGAGTCTCGGTTCAACGGTGCCGCGCCATACCTAGTCCAGGCAGCCGGTACCTTCAAGAAGAGGCGGGAGAAACGGGTCTGTGTCCGGTAGCAGGATGAGGCGGATAGTTAGTGATGGGGACTAGAGTCCCATGTTTCAAGCTACTGAAAATCTGGAAAATGCGAGGAGGAATCAATCAAGAGTAGTACACTTGTTGTTCTGCCGCCGGTCGACAAGGTCGGGGTGGACGTACAGGCTGTCCCCTTAAAGCGATGGCTGACCTCGACCGGTAGCCTCACTACTGGGGAAAGCTTCGCTAAACCTAGTACTGAAAGATGGTAGCTTAACGATTCCCCATACCCTGGCTCCTGGGTCTCAAAGTGTCCTTGCGTTGATCCTCCGCATCGGTACGGCTCGCTGATTTGAACGCGTCCGGGACTCTTGTACAAACTAATGTATTTCGGTGTTGATCCTGCATTCCGATTCCCGGCGTGCGGACACAACTGTCTGCACCGGCCACGTTGTATACATCGCTTAGCCACCGTATCTGACTCAGCTGTAAGTCCAGCTGGCCACGAAAGGAAATTCAACATCAGTAACGGGTGCCCGGTATAATAGATACGGCCATAAAACGTGTTCAGACGCGGGACGGGTATTCAAATGTTACGGCACTGTTCTCCACCGACAGATAGAGGTACCCGTTTATAACAACTTTATAGCAGAGTAGCTGTTGGCCGTCTCGAACTGACGAAGTAGTCCGAGCTTGGTATTACAACTATGGCACTCCGTGGAGGGACCACAAGGCGCAGGGTAATGTCACCGAAAGAGCACTGTGATCAAAGCTGCAGGACGGTTTTCCCGACCAATGACCCATAAGGAAGGAGAGGCGACGGACCTGGTATTGCTCCGACAACGTTGCCCACTGCACGCATGTCCCAGTAAAGTTAAAAGGCTAATCTACTTGGAACAAAGATAGTACAAGGCTGAGTCGATGTATACCTAGTTGTAATCGGTAATTCGCACTTTTTTGGCAAGCCTGAGTACTCGGCTCGCTTTAGAAGGACTCCCATGGATGGGTTTATGATAGTGTCTAATCGAAGCTTGGTACGAACTGTTCGGAGGATACTGGGACGACCAGAATAGTGACGTGATCTAGAAGTACACCGACTCGACGACATAAGACATTCGGGACGGGATCCCGCCAGGAGATCACCCGGGGACCCGGGAGCTGCAACACATGACATAGCATGTAGTAGGCCTATTAGCACGTAAATAGTTTGCTCGGGCTTATTATTAGGAACGCTTCAACGTTTGTCATTAGTGAATGACTTAAGGTCGGGAATGGGTGGCTGATCATGCAGCCACTGGGAACTGATGACCGTCCATGTACTTGTATCTGCAGTGAATAAGCATCTCGCGCGCTCAAAGCTTCAGTCTACAGCCTCGTACCCCACCCTTGAATCCACTCTGAGTTTAGCTCCGTCAGGTTTTTACTGATGGCTTAGGTACACTACTACTACGCCACTGGAGCACGTGTTTCTCGTACGGGATCCCCGAGATGCAGGTCCAAAGGAAGCTCGACCTACTACTAACACTAGGTATAGCCCTAGCCTGCGGTTAACGCGTAGCATTTTGGTCGCTCCTATGTATCGCGCCGGGCGCTCCCGTCACACGATGTAAACTCGTCCGGCGCTGCTGCGGTCTGAAGTGGGAACGAGTTTATCCTTATGAAAAATGGCAGGGTGTTTCTTGTGGGTTATATGCAGTCACAACCTCACCGCCTCCCGAAAGACGTCGTATTTGGTTTGAATACACCGAGTGTATAAGCTGAATCGCAATATCCACAATAGTTAGCTGATGGACAACCACTGAGTGTAACCCTCCGCTTTGGTTGCCATCCTCCTGCACATAAATGAATTGCAAGCGTCCGCATTTCACGGTTGATGACAGCAAGTTGAATTGCGTATGAGCAGCGGTCGCCTCGACGTCCGTTATCCGTATGCCCAATCTAGAAGTCTGTCCGTCACTCGAGATTTAGCCCTATTGGGCACACTCACTACAATCTCCGGCGCGTATCAAATACCTTGAAGTCTACTGTCTATTATGGAGGAATATTCCAGCAAGAGTCTCTTTATTTCTTAATCCCGTTTACATGCATGTTAGTTCAAGCGCAGGCAGGCTCAGTGGGGGTTTGCACGGCCGAACCATAACGTCTAGACCGGCCCCTCATCAGTCCTCCCAATGTGCACAGGCATTGTGTCTTTCCTGCGTACTGAAACGGGCGCCTTCACTCCCAGCTGACGAAAGAGGCATATAGCTTTTTTGACCCACCTATTAGGTCTTTTTTAGGTCAATCTCTAGTACTCCTAGCGCAAGCTCTCACTCACGCTATCTAGATCATTTCGGGCAATCCGTGTCCAGATACCAGTAGAAGTCTACTGTTACCCGGCATGGGAGTCTGAGAACCGGAACTGTCAGGTATTACACCGCACTACTACTGTGTGGCGGGAATTCTAGATTTGCGGGACACAAACGGCAGGGACGTAGTGACCAACGCGCCTGACCCTGGCGACCAACACCTAGAGAGAGCATGGCGGTGCTTTACGAGTATTTAGGCTTTTTTCCCCTTTGATCAGTGATGTCCAAAGAGGGATACCGCCTTCCGTAACCGTGAATACGTTCCATAGATTGTTGTGGACAGAGCATCGAGCATCCACGATATGTCAATTTTGCACGCATATTGGATCCCGTGCATAGCGGCCTTCTTCAGTTCAATGGTGCAATGACTACAACCAAGACTATGTTGCCTCCGTAGGAAATCTGGTCGATTGCTTAGGGGGCTCACTAAGATCTCGATACGCCCCTCGCGTGCAGAGGTGGATCGGAAGAGTAGGGATCAGTCGGCCTAAATAGCAAGCTGGGGAGTTTTACACCATTCTCTTCCCTACGCATGTGATGAGCAAGGAGGGATCATAAACCTTAAGTGTAACTTGTTGGCATCCAAGCCATAAAATCTCTCTTCCCTGACATGGAGGGACAACTCGCGCTATCCGCGTCGAGTAGCCATCATTTGCAGTCGTAGTTAGGTCGGACCCTATCACAGACATCGGACAGGAGTCACCAGACAGTCTCTATATCTTTATCGGCTTCCACCGACCCTAGACTACCCTTGTAGGAGTGGATGTCGTCTGACAAGCTACACCACCAAGAAAGGGGCGGAACCTACAGACGGCGCGCCAGATCATCTCAGCTACGGACCTGCACCTGTGCGGGCATTCGCTACCAGTAGGACTGCCTAGAGGCCTGCTTCTTGTGAATGAAGGTTATGGACGTTTCCAGACTCAAGTGTGCCTAATGTGGGTCTAAATTCCCTTTTATTTAGTCTTAGTGCTTTTAAGTATATGTGGAGTAAGGTCGCAACCATGGCACTAGGGGGGACTATTGAGTGGTCTCGAAGCGGGTTTGGAGAAATATATTATGTCAATCTGCCTACCTCGGCAGATATACGCGTCAATCCCTCTATTAGGCGTCCGCTTGTCTGAGCAGGGATTTAGAACCAACCACCGCGCTTGGTGTGTGGTTTCCACTCCCCCCCGTAATTAACGAGCCTCGCCACCCGTTAAATGCAGTGACTCGGAGAAGCCTAAATGAGTCGGCGCGCCGGACTAGAACCTACGCGACAAGTGCGCGGTGCTCCGCTCGACTGTAGCCTGTATTTAGCTCAACCAACGTAAAGAGGTACAACACCATCTTGGTGTGATGACTACCGTCGAATTACACGCTCTGTACACTGGAGTATATCGATATTTTCAAATCCATGTGGGTTTGAACGGCGCGTACCAAGGAGCGAGGATATGTCTCCTGTCCCGCTCCAGACAATCGATTGAACTATTTGGCGATTTACCGGTCGATCGAAGAGATTTCTAGTTCCGTTGTTATGGAAACGCGGACGGAGCTAACAAAACTCACACACAGGGCGGTGGAGGTGTCCCAAAGAAACTGATCGCATTGCTTTCACTCGAGCATCGAGGGCCTATCTCCGGCGCGGCCCCCGACTCTAGAAGAACCGTGAGCCTCAGAGTATGCCCTGGTAGTAACCACACGGACCCTCAGTTCACCGGAAGGTGATTATTTCAGCCAAACTCTCCTCTTATAGTGTATCCGGATGGACACAGGCTGAATACGCTTTCCACCTACGCGTTGATATCCTCCGAGGAGGCTCCGCATTACGATGTTCGTTAAACCTTGGTGCTCGATTAAGTCTATAGGGAGCTGCACCAGTAGGTAAGTAGCTTGTGATCTTTGCTAGAGTCGAGTTTCGACTTAGTCTTTGTCGAGAAGTTAGGATAACCAGTCCGGCGAGCGAACTTTTTTGCTGCCGAAAATTGCATTATACTTGCGATGCGGTGTGTGCCTACGGTGTAGATGTCGTTAGTGCGACGTATCACGCCGCTTGTGTGTAAGCGATAGCTAGACGCATGGTGCTGCTATCGCAAACCTTTTTGTCGCCCGCACAATGCGCGATCACTTTCGTGGCGACCAGGGCGCTGAGCGCCAGAAATGCTGTACCGCTGGCCAGGTACATGCGGTATTAGCGAGACTGGTACGTATTTCTCCACTCATCCATTCAAGCTCGGAGTAGAACGATTCTTACTCCGTTATCGAACGCTTAGTAATCCAAGGGAGACAAGTAATAAAATCTGCTCGGGTAAAACGGAAGCTTAGATTCTACTGGAAACGTACGCGCTACCAGCCCGCCTAACTCTACGCTCCCAAATGCGCCGTGATTTGGTCCAGCACATGCTCGGGAAATTGCTGCGACATTACATATCCTTCGGAATTGAGTTTCAAGAACTTTGTCGGTACGACATTTTTGAAGGACAAATCGGGTGGAAAGAGACCGAGTTCTCCTTAACCTTAAGACGCTCTTCCAAATGTGACATGCAAATATCGTCCCGGGAAAGGCTCACCTTAGGGGATTGTCAGCGACGCTTTTACAAGTTCAATACGACGTTGTTGAGGAGGGAAACATATGAGACTCTAGTAGCCTCTTAATGTGCACGCGCCGACTGCGGTTATCGTACGATGTGTTATTATACTCCCTCGATTCATATTACCACGAAAGGCGTTGCGGCATTTTTGAACTAAGAAGCTGACCTGCCCGTTGCATTGTCAATAGGTGGCGAAAACTCGGGTGAATACGTCTGTGTATGGTGATAGAAGTAGGCCTGAGTGGCACTACCGGTAACAACCTTCTATCTACCTAAGCAATTGTCCGATCGCTGACTTTGCCCTAGAGCATGACCGTCCTAAACAGTCAACTTTATCCTACAGCCCGGTATGTACTACACGCCTTATCTAAAGGATTGTTCGATCGGCAATTATTGCTCGTTGGAATATTCTGTCTGCATATAAGGCAACCCCCACGGCATTACCGTAAAAGCGGCAGATGTACTCCGACCTATAGAAGATCTATATTAATTCCTTTACTTCGGGCACGATTCCCTTGGCTCGTTGAAAAAAACTTAGGCCTTCCTGGAGCTATAGAAACGGCTTTGGACGAGCCGAGATGGAAATGATAGGGCGGCCTCACATAGCCCCAAAATTAGCGTTGAGTAATCTATAGCGGGGCAATCCGAAGACTTGCCGAGTACTTGGATCCCACTGTACTTATTAAGATCACGTGTACCGGGGTTCCAGCGCTTCTCTGAAACGTAGTCCCAATTCGGCACGCATCCTACGCACCACAATTTTTCGTACCGCGTGCAGGACTTCTGGCAGCATACAGTAGTGCGTAGTCAATGTTTCGGGCTCCTCAAATACCATTAGCCGGGCGACGCTACCCTTAGTATTATCCCTGTATCGTTTTAGCGGCAGGCTCAAAACACCGTCTTACACGTGTGAATTCATCAAAACAAGAGGGACGCGTTGACGGATCGGCTTTAGCACGCAACTTAAAGAATTCCGGGTTATCCTTAGGAGCAAGAGATATGCAGGACAGAGTGGTGAGCATCGGTGCGCCACTCAAGAATGCTGATGAATAGACAGTACTTTTGGAGCTATCAAGCCCCAAGCGGACTTAGTATGGAAAGATAGCACGACTCAGAACACTCGGATAAGATTAGGTGGCTAACCTCTAGTCCAGCGTCTCCCGGGTCGATGAAAGAAGCTTCCCATCACAGTATGATAATTGGGCGACGGCCGGGGCTTTCTCCCTAATGGGAGATTTGTTGCCAATGGAGTGTAGAAACCGCGGCGGGCTCAGTCTAATTAACTAGACAGGTCCGGTGCACACCCCAAAGGCTCAGGGTCTACAACCGCGGGGCGCGTTCGATCGAATGGAAAGCTGAGCGGTCTTCACGGAGCAGAGTATCCAGTTCAAAGCTCCCCAGTAAATATGCGTGTACCCAGGCGCCCGGGGTGCTATGTGGAGTGGGGCTGCCAACAAGCCTGTGGATTCACAGCATTAGGTTAATAGTGGCCTGTAGAGGTATTAATTTGAGTAGCTTGCTCTAACAGACTCAAAGATCCGCTTATCACCATCGGACGTATCGCCACGCTGGTGCGCTGGTTGACCTCCAAGTTTTACAATTAAGGTCTTTATCCGTGTTGAACCACGTTGCTATCAATATCCTGCACAGAGGATTTGAAAGTCAATTTCCACGGGAAACCGTCGTCACCTTGTCTAAATGAGGTTAGCTTCACACCCGTAGCTATGGCAAAACCGAATCAGGTGGTTGTATGGACATCCTAGTATGTACGCGGCGCCCATAGATTTCTCAGAATGACGGTAACGCCTCCGAGTGTCTGATATGCTCCATGTTATATCACGGCCGAAACGGATGGTCCCTCTGAAAGGCGACTTGTTGCGGAGGAACGTAACTAGTTACTAAATGTCGCGCATGGCACGTGGGTCGGCGCGCCATAGTATAGGAAAACGGGTACTCCCTCCAATAATCACGCCAGACGGAGTCTTTCCGATTTGTCCAGTGGGTTGGAATACAATGCACTTTCTTTTTTGGGTATATTGAAGTTCCTTGCCACTACTGCCGGCGGCTAATCCCGTACAGTGCACAAGTTTTGCTGGTTATAGGCGTACTCCAGTTAATGTAGACCATCGGATACCACGTGAGGCGGATGGGTAATGCTAGTAACATTCCGCCGCTAGGAGACAATGTGATCCGGCAGACGGATTTAGAGGTAGGCCGCCCCCACGGTGCACACGGCTTTGCCTTTTACGGATGTACATGGCCTGATAGTCGGGCATGAGACGGGATAGTGCCGTCTGCTGCCCCATTGAGCAATGGAGGAAATAACGGTATTCCGGATACCCGTCAAAAACCCAGATCGTACTGAAGCGTGGTGCGTTTCATGCAGATGCGTAATGGCAGATGAACTAGCGCGGATAGGTCAATGAATTTCGGCAGCAACGTGTACTACGCGCCACGACTTAGGGTGTCTGAATGTCCCGACGTCTGGCATCACGGGAAGTGAGGACGGAAATTACAAGTCTGGGTCGCCCCGCACAAAGATGTCCCCTATGAGACCATCCGTCTGCCTTGTGTTCGCTCTTTCTCTGCGTACTAACTACGTATCCCAATTCCGTGGAATGATGCCGGGCACTGCTGTGATGCTCTTCTAAACGATTTTAGCAATTTGCTTTCATTATATAAGCCAGCATACTGTTGCGGCAAGAAAGCACAGTAGATCTGGCAGCTAGCGAGTCCCCCAGCATACTACTAGTTTAGGAGCAACGTGATGGTGTGTCGATCTACACGTAGATGACATTCCACTATAGTTCGGCTGAGGTGGCATCAGTCATGAACGAATCATGTAATGGGTTGTGCATATACATCGGTTCCAAGGGAAATAACCTTCGTGGGTGGAAGGCAAGAGAGGGGACAGCAGACGTGACAAGTTTGATCCACGATTTTGCGAACTTCGGAGCCAAAGCTGTACCTGGACCATTGGTTCACCTTGCATGATACTCACGCCCTAAAGGTGGAAACCTCGTTTGCTCGACAGCTACTAAGTTCTCGCCTCGTAAGGGTGCGGCCATAGTCGTAAAGATTATAAAAAGGATGTTGTAAGCTGTATCCTTTAGACCACATATCCACTTCGCACACCGTAGCTAGCCAGGTTGCGCGGGCTTCGTCGTGTTCCTGAAAGGATTTAGTATTCGCTCCCAGGTAGTAAAGGACGCTGTGAGGTGCTAGGGACAGATGGGGCGCGGATCGGGGAGTGACAGTAGAGTTTACCCAACCGTCAACCTTTTAAACCAAACTCAGATTTGATTGCATGGTTGCCGTCGTCGGCGCACAGAAGCTTGGTTACGTTAATCTACGTGGTTAATCTCACAGGGATAGTGAGTCTCTTCGCGACACATTGTTCCACCGCATCAAGCACACCCGCGCTCAAGGCTCCAGGGTACGGCGACCCCAAGATTCTTAGCTATACTAACAAGCCTTAAATTTTATGTGTAGGCTACCTGTATGGTCCTCAACAATTTAAACTCACGAACGCCAGGACTTTACTATATCAAGTATGTTGAGGCGTAGACCACCATACCTTAAATTAGCCTCACTGTGTCCGACCGGCAGCGGATAAATTTTGGGCAGTTCACGCTAGGACAACATGAGTTAACGCAATGCAACCTGAGTGAAGGTAGGGCTACTATTAGGGTCGCGAGAGCACCCGTTCGTAAGACAGGTGCAAAATCTTTGTATATTCGAGTACAATTGGGGTTAGGCGCGTGCTTACCATCAGCAAAAATCCAAGCGCCTAATCAAATTCCAGGGGATGCTAGGTGAGTTCTAGTAACAAAGGCCCCAGGAATTACCCAGCGGGACTTTTTGAGGTAGGAACTAGCTTTCTCGTTCATACGACAGGATG
		</sequence>
    <sequence><taxon idref="Location_0_3_1|41.44199148831899"/>
			AATGCCCAGGCCTCCCGTCGCCGAAAAAGTAACCCAGTGCAAAAATGATCCGAGTAGCAAGACGTTGAGCCAATAAGCTTTCTACGCCGCCCGAACGATCCATGGATTTATTGCTGGGCCCGAAACCTTGACGACCTCAGCCGAGTTTTGATCTGTAGAGAACATTAGCGGATTTGCGATAGTTTGTTTGGCATTTACTGAGGAGCCCCGTAGCAAGCAACCGTCTGATTAATGTGAAAATAATACGCTGCCCCCGGTAGGAAATATAAACGGGTGTCACTTACGGAGTAGTGGGCTTCGAGCCCCCTTATTCCTTGTCAATTGATTATAGTTGATATCAAGCAGTACTATAGGATCTGCCCATCGCAGCGTTAGGTGATTACATTAAATGGGGGATACAGCTAGGCGGGCAAAGTATAACCGCGATTGCGCCTATAGAACTCTCGTCCGCAGTAGATGAACTTCCACATTTAATATGAAATCAGCTACATGTGGGCAGGTAGAGGTTCTTGTTAGAGGTAACAGTTGACCAGAAAAACCTATCAATGGGTAGCGTTCTATATTAATAATCATGGCAAGCCAATCCTGTTTGCCGAATTTTATGTGCAGAATTGTTCTTGAGCCCTCCTCAAATGAAATAACGGAGGTTTACGGCGCCACGTACGCAAATGAGCGTGGATTAGCTTGATAAGCACCCTCTTTCACCGCTTGGGGCAGATAACGTCCCCAGCGCAGGTGGGGCCTCTTCTGTTATTGTTATGTACTGATTACTCCTTTCCCAGTGAACAGGTCGCTGAGCGAATCGTGGGCATCAGCCCTTAAAGGTAAGAAGGCTTTTGTTCTCAGTGTAATGCAGGCTTAGGTTTCAAGTAAGATATGTTCTACTGATGGTATAGAGATAAAGGTATCTATACATATCGTACGGCTGACCTGGAAGATTGTGTACACTGGCAGCCCTATTAAGTGTAGGCATTTAATCCAGGGTCTCAACTTTAGACTGTAATAACAAACCGTAAGAGCTTGTAAAACAACATGAATTAGTCGTGCTAGATAAAGCATATGCAAGACATGGAAAGCACTGAGTCGCTAGCAGGGGAGAAACGGACAGCTTTGCCTGATTAGTGACCCTAGGTCATGTATGGCGTTGATTACATCAGACTGCCGGATGATTTTAGTGCGCTTTAAACAGTTACTACAGAGTAATTACGGCCCCGGTAGAGGACAGCCCAGTTCGCCGGGGCAAACGGTCTCTGTTGTCGATGGAGATCGGTTCCGTTAGACGTTTTACACCCGATGTATCACGCCGCTTGGCGGCGTAATTTTATTACAGTAATTCGGAGCCGATTGTCTTACGTCATTTTAGGGCAGCGTGCATGGGGCTAGCATCTCACTGTTACACCTAGTTCTGTCCAAGGCACTTTAGTGCTAACATCCTTCGGTCCGGAGTCCGCGTCAAAGAAGGGCGGTGCAGTCACTGTGAGGCTTGGGGCTGCTCCAACGATTTTATACAGGCTGGGAAATACCACCCCGGTACCTCACGTCTCAACCGGAGTCGCGCTAAGTCACGCCGTGTCAACAACAACCCAGCGAGAACAGTCCAGGCTGGCTATCTCTGTTAGTGATGCAGCGATTGACGTGCCACCCTTTCCACCGGACAAAGCGACGGCCCGGAAGTCCTTTTTATTATTAATCTGCTTTCTGGCTTAGTGCATCTCATAGTCGCGGTAACAAGCCAGAGGTTGGTACCATTGCATTGATCAGCAAACCTGGAAAGCAGTTGCTCTGGATTCCACGCTCTGAGTTAGCCGCTACCCGTATTTGCTAACATAGAGTGAACCCTCTGCCAAGGGGGGGAAACAAAGCGCGATCTTGAGCTCATGTGATCTACTGACGCCACAGTTAGCTATACGAGTGGACCTACTTCGCAGGCAAGATTTTAGAGTATCCCCCACGTCAGCTCTCGTAGATCGGCTAAGTCTGGCAACTACACACGGATTACTCGGACGGCGTGAGTAGAACCGAGACGTGCCCCATGTATACATTTCTACAGGTATACGTAACACGCACCTTGTGTGCTTTCAGAACCGAGGCATCATAAGGATAGTGCATACACAAGGACCCCAATTGAAATTACGGAAGACGTTCGTGGTACCACCCCCAGAAGCTGCTTCAATGACTCTTTTCTTACTTACCGCACCTAAGAGCCGCTCCTTTCGCGTCTTTCACACACTTCGGCGCAGGATTCTACGTAGGCGGGGACCCATCTGAAACGACCAAGATTACCCCTCATGGCCTAAACACAGCGACATTCTGCTAGTCAATTGGCAGTCAACACTGCCAAATTTTGATATTCATCCTGAATGCGCATAACTAGACGCAGCTTGTATTTCGTTCAATCGTTTATTGACAGATGTAGACTGGTCCAACTATATCTCGTACTCGCAAGGCTCGAGTCCCTTCGCTGGGGTTATTATAATAATAGGCACGATCTAAGAACCGAACTCTGTATTCTACGCCTATCCCATGGACGGCGATACCCCGCTCAATACTTAAGACATGTCTGAGGCACGCGGAATCAATGCAGGCTAATGGCCCACAGGGCTCCACGATAACCCCGTTGGTAACCACACTGGAAATCCACTTAACACGGTGGCGGGCAGCCAGAAAAATTCTAAGAGTTTGTCAAGATGGGAGGCTCACCCGATGCCTTATTTTCGGTTTCCGGTCTGTTCCGACCGTCACCCGGTGACTAACCGTCCTGTTATCCCAATCATACTCAGCTCCGAGCACCCCAAACGTGGTCTTGTGAGTGATCGTTGATATAGAGCGTGGGCGCGGTTGCTGATAAGCAGGTTGTGGACGTCAAGACACCGGTTCATAGTCCGCCTATTCGCCCAGAAAGATATTGGACTTGTAAAGTACAGCACTTGCATCGACCACGTATTGAGGTGTGTGGTGTGGGCTCTGTTCGCAGGCCATAGTGACCCCCATTAATTCGCTACTTTCAGAGTCAGTACCTTACCGCGATGTCACGCTGGTATTCTATACGCTTGTGGGGTAATTACTCCATTTGACACGGTACTGTTTCCGTGCTAAATCTCCGCCACTGATCCGACTTATCCCAGTTTAGTAACTTCTTGTCCATGTTGGCAGGAATACTGCATAGGACAAACGCCCTCCGAGATCTTAGACCTTAGAGCCAGGCCACCCTTAAAGTAGCTTGACATATATTAGCGCGGTTCCCTGGCGGTACCTCAACGGCGACGCTGGTCTTGTATCGATTACGCAGTCAAACGGTTACCTCCTCTGCCCAGTTTTGGGTTGCCCTCGTCGTGACAATGGCCCCCAAAAATTCAGAATTGATTCTCGGGGTCTGTGCAAAACAGGGCAGTAGGGCGTATCCGTACCGTCACCGGACGAACTTACTCGTCCGGAGCCTGGGATTAAGAGTCAATATTTGTGTCTGTCAAAGCGATGCAGCCCTGGTGTTCAGTTGTATCCAAGTGTATGAGATGGAGTAGGCCGTCGCGGTGATAGGGCCGGCCAATGGACGCAACGGTATGTCAGCAACTTCAGTTTGAGCGAATGGCTATCCACAGTAAGTCGCGGTAATTCTCGAATGAGGGTACTAAAGGCAAGCCGGATTACCCTCTTTAGTTTGTCAACGCGTTATCGGCGGATCTGGGGAAACTCACCTCTGAATTAGCCGCGTAGCCGAATTGCCTCCTACATCACCGGTACCCCGACTCGCCCTGCGCCAAGTAACCCGAAGGAATCTTGCCTGTAGGATCATGTGGCGAGGAGGAAGAAATTACGTTTATCGCCAAGCAGCTGCCTTGCACAGTTATCTATTAAGGCAAGTCTAAAGGGCAGCGATCCGGTTCCAGTGTCGCGCTCCGGAATGAAAACAGTCGCTGACTGTGTGCGATGACGCAAGTTGTCTGAGACGCGGGGGGCGCAATCGTGCAGTGTATATCTGATGCTTGCTGAGCGATAGCGCCTGTATTACAGGCTCCTCGCAGGTCATTGTAAATGTCTTCCGCATGGAGTTAAGTTAAAGGCGCTGGAGGGATGAGCATACACGTATTATGCCTGCCTGCTATTACCACGGTTGTCGTTGGTGGTGCACAGGTTGAAAGATTGGCCGCCAAAATAGCATGCCATAATTACCTAGAAAATTAACGAGAAGACTTCGAGAACCGCAGCAGCATAAACACTACCCCGACGCACTGCGAAGGGCTCAATTTTGCAAGTCGATTGCTCCGGCTGACCGATCTGGGCAACGGGCACTATAGGGTGGACGCCCGACTCCGGCGAGGTGTTATACGAACGGCTAACGAGATACCCAGCTTCAGGCCGGTAGTCTTTAGCTAGGCGGGTTATTGTATTGGACTCCCACTGTCGGGACCAATACTCAGTCAGGGCTTCGATGGCAAAGGCGAGCCCTCCCATTCGTAGTAAAGCCGAGCGTGACTAATGTCAGGGGCAACCGTCTTTTTTCGACGTAAGCCATCAGGTTGTCTCCTTTCACTCGCGGCATAACTCCAGTGGTACAGGAGGACTCTCTGACATCATTTGTAGATTGGCCCGGACGTACCTTCCTTTGCATCACCAAACTCGGTAAACACAAAATTCGGATCAATTACCTTCTAGCAACAATCCCCGTCTCCCGAGTACCCCAGCTCATCGGGTCGTACTATCTTGATTCGTGATGAATGTCCTTGCTATATGGCGTTTACTCCGGACATTGCTGCTTTAAAATATGATAACACCTCGGTGGTTTAGCTTGTTTGAGTGATGGTGGGAGGGTGGCAGAAAACTGTCTTATCTGTGGCGGTTCTTCTGCCTGACGTTCCCCCGCGGGGATACACAGGATCATCACGTGAGTAAATAGTTGCAATCAAGCCACTCAGTGAAAGTCGGACAATGTGGTGCTCCAAGTCACTCAAGTCAATTTATAGGGTCATACTTGTATCAAGAGTGATTCATCGCCAGTTGAGGTCGATGTCCCCATGTTATAGTGCACGAAACTTATATCGCTGTGGTGCATACGATGCTCGGCTCAGAATCTCGGATACGCGGGGTTCAGAACCTACTGGTTATAACCTCGTTAGTAGGGTAGAGCTCGTGAGTCTCGGTTCAACGGTGCCGCGCCATACCTAGTCCAGGCAGCCGGTACCTTCAAGAAGAGGCGGGAGAAACGGGTCTGTGTCCGGTAGCAGGATGAGGCGGATAGTTAGTGATGGGGACTAGAGTCCCATGTTTCAAGCTACTGAAAATCTGGAAAATGCGAGGAGGAATCAATCAAGAGTAGTACACTTGTTGTTCTGCCGCCGGTCGACCAGGTCGGGGTGGACGTACAGGCTGTCCCCTTAAAGCGATGGCTGACCTCGACCGGTAGCCTCACTACTGGGGAAAGCTTCGCTAAACCTAGTACTGAAAGATGGTAGCTTAACGATTCCCCGTACCCTGGCTCCTGGGTCTCAAAATGTCCTTGCGTTGATCCTCCGCATCGGTACGGCTCGCTGATTTGAACGCGTCCGGGACTCTTGTACAAACTAATGTATTTCGGTGTTGATCCTGCATTCCGACTCCCGGCGTGCGGACACAACTGTCTGCACCGGCCACGTTGTATACATCGCTTAGCCACCGTATCTGACTCAGCTGTAAGTCCAGCTGGCCACGAAAGGAAATTCAACATCAGTAACGGGTGCCCGGTATAACAGATACGGCCATAAAACGTGTTCAGACGCGGGACGGGTATTCAAATGTTACGGCACTCTTCTCCACCGACAGATAGAGGTACCCATTTATAACAACTTTATAGCAGAGTAGCTGTTGGCCGTCTCGAACTGACGAAGTAGTCCGAGCTTGGTACTACTACTATGGCACTCCGTGGAGGGACCACAAGGCGCAGGGTAATGTCACCGAAAGAGCACTGTGATCAAAGCTGCAGGACGGTTTTCCCGACCAATGACCCATAGGGAAGGAGAGGCGACGGACCTGGTATTGCTCCGACAACGTTGCCCACTGCACGCATGTCCCAGTAAAGTTAAAAGGCTAATCTACTTGGAACAAAGATAGTACAAGGCTGAGTCGATGTATACCTAGTTGTAATCGGTAATTCGCACTTTTTTGGCAAGCCTGAATACTCGCCTCGCTTTAGAAGGACTCCCATGGATGGGTTTATGATAGTGTCTAATCGAAGCTTGGTCTGAACTGTTCGGAGGATACTGGGACGACCAGAATAGTGACGTGATCTAGAAGTACACCGGCTCGACGACATAAGACATTCGGTACGGGATCCCGCCAGAAGATCACCCGGGGACCCGGGAGCTGCAACACATGACATAGCATGCAGTAGGCCTATTAGCACGTAAATAGTTTGCTCGGGCTTATTATTAGGAACGCTTCAACGTTTGTCATTAGTGAATGACTTAAGGTCGAGAATGGGTGGCTGATCATGCAGCCACTGGGAACTGATGACCGTCCATGTACTTGTATCTGCAGTGAATAAGCATCTCGCGCGCTCAAAGCTTCAGTCTACAGCCTCGTACCCCACCCTTGAATCCACTCTGAGTTTAGCTCCGTCAGGTTTTTACTGATGGCTTAGGTACACTACTACTACGCCACTGGAGCACGTGTTTCTCGTACGGGATCCCCGAGATGCAGGTCCAAAGGAATCTCGACCTACTACTAACACTAGGTATAGCCCTAGCCTGCGGTTAACGCGTAGCATTTTGGTCGCTCCTATGTATCGCGCCGGGCGCTCCCGTCACACGATGTAAACTCGTCCGGCGCTGCTGCGGTCTGAAGTGGGAACGAGTTTATCCTTATGAAAAATGGCAGGGTGTTTCTTGTGGGTTATATGCAGTCACAACCTCACCGCCTCCCGAAAGACGTCGTATTTGGTTTGAATACAACGAGTGTATAAGCTGAATCGCAATATCCACAATAGTTAGCTGATGGACAACCACTGAGTGTAACCCTCCGCTTTGGTTGCCATACTCCTGCACATAAATGAATTGCAAGCGTCCGCATTTCACGGTTGATGACAGCAAGTTGAATTGCGTATGAGCAGCGGTCGCCTCGACGTCCGTTATCCGTTTGCCCAATCTATAAGTCTGTCCGTCACTCGAGATTTAGCCCTATTGGGCACACTCACTACAATCTCCGGCGCGTATCAAATACCTTGCAGTCTACTGTCTATTATGGAGGAATATTCCAGCAAGAGTCTCTTTATTTCTTAATCCCGTTTACATACATGTTAGTTCAAGCGCAGGCAGGCTCAGTGGGGGTTTGCACGGCCGAACCATAACGTCTAGACCGGCCCCTCATCAGTCCTCCCAATCTGCACAGGCACTGTGTCTTTCCTGCGTACTGAAACGGGCGCCTTCACTCCCAGCTGACGAAAGAGGCATATAGCTTTTTTGACCCACCTATTAGGTCTTTTTTAGGTCAATCTCTAGTACTCCTAGCGCAAGCTCTCACTCACGCTATCTAGATCATTTCGGGCAATCCGTGTCCAGATACCAGTAGAAGTCTACTGTTACCCGGCATGGGAGTCTGAGAACCGGAACTGTCAGGTATTACACCGCACTACTACTGTGTGGCGGGAATTCTAGATTTGCGGGACACAAACGGCAGGGACGTAGTGACCAACGCGCCTGACCTTGGCGACCAACACCTAGAGAGAGCATGGCGGTGCTTTACGAGTATTTAGGCTTTTTTCCCCTTTGATCAGTGATGTCCAAAGAGGGATACCGCCTTCCGTAACCGTGAATACGTTCCATTGATTGTTGTGGACAGAGCATCGAGCATCCACGATATGTCAATTTTGCACGCATATTGGATCCCGTGCTTAGCGGCCTTCTTCAGTTCAATGGTGCAATGACTACAACCAAGACTATGTTGCCTCCGTAGGAAATCTGGTCGATTGCTTAGGGGGCTCACTAAGATCTCGATACGCCCCTCGCGTGCAGAGGTGGATCGGAAGAGTAGGGATCAGTCGGCCTAAATAGCAAGCTGGGGAGTTTTACACCATTCTCTTCCCTACGCATGTGATGAGCAAGGAGGGATCATAAACCTTAAGTGTAACTTGTTGGCATCCAAGCCATAAAATCTCTCTTCCCTAACATGGAGGGACAACTCGCGCTATCCGCGTCGAGTAGCCATCATTTGCAGTCGTAGTTAGGTCGGACCCTATCACAGACATCGGACAGGAGTCACCAGACAGTCTCTATATCTTTATCGGCTTCCACCGATCCTAGACTACCCTTGTAGGAGTGGATGTCGTCTGACAAGCTACACCACTAAGAAAGGGGCGGAACCTACAGACGGCGCGCCAGGTCATCTCAGCTACGGACCTGCACCTGTGCGGGCATTCGCTACCAGTAGGACTGCCTAGAGGCCTGCTTCTTGTGAATGAAGGTTATGGACGTTTCCAGACTCGAGTGTGCCTAATGTGGGTCTAAATTCCCTTTTATTTAGTCTTAGTGCTTTTAAGTATATGTGGAGTAAGGTCGCAACCATGGCACTAGGGGGGACTATTGAGTGGTCTCGAAGCGGGTTTGGAGAAATATATTATGTCAATCTGCCAAACTCGGCAGATATACGCGTCAATCCCTCTATTAGGCGTCTGCTTGTCTGAGCAGGGATTTAGATCCAACCACCGCGCTTGGTGTGTGGTTTCCACTCCCCCCCGTAATTAACGAGCCTCGCCACCCGTTAAATGCAGTGACTCGGAGAAGCCTAAATGAGTCGGCGCGCCGGACTAGAACCTACGCGACAAATGCGCGGTGCTCCGCTCGACTGTAGCCTGTATTTAGCTCAACCAACGTAAAGAGGTACAACACCATCTTGGTGTGATGACTACCGTCGAATTACACGCTCTGTACACTGGAGTATATCGATATTTTCAAATCCATGTGGGTTTGAACGGCGCGTACCCAGGAGCGAGGATATGTCTCCTGTCCCGCTCCAGACAATCGATTGAACTATTTGGCGATTTACCGGTCGATAGACGAGATTTCTAGTTCCGTTGTTATGGAAACGCGGACGGAGCTAACAAAACTCACACACAGGGCGGTGGAGGTGTCCCAAAGAAACTGATCGCATTGCTTTCACTCGAGCATCGAGGGCCTATCTCCGGCGCGGCCCCCGACTCTAGAAGAACCGTGAGCCTCAGAGTATGCTCTGGTAGTAACCACACGGACCCTCAGTTCACCGGAAGGTGATTATTTCAGCTAAACTCTCCTCTTATAGTGTATCTGGATGGACACAGGCTGAATACGCTTTCCACCTACGCGTTGATATCCTCCGAGGAGGCTCCGCATTACGATGTTCGCTAAACCTTGGTGCTCGATTAAGTCTATAGGGAGCTGCACCAGTAGGTAAGTAGCTTGTGATCTTTGCTAGAGTCGAGTTCCGACTTAGTCTTTGTCGAGAAGTTAGGATAACCAGTCCGGCGAGCGAACTTTTTTGCTGCCGAAAATTGCATTATACTTGCGATGCGGTGTGTGCCTACGGTGTAGATGTCGTTAGTGCGACGTATCACGCCCCTTGTGTGTAAGCGATAGCTAGACGCATGGTGCTGCTATCGCAAACCTTTTTGTCGCCCGCACAATGCGCGATCACTTTCGTGGCGACCAGGGCGCTGAGCGCCAGAAATGCTGTACCGCTGGCCAGGTACATGCGGTATTAGCGAGACTGGTACGTATTTCTCCACTCATCCATTCAAGCTCGGAGTAGAACGATTCTTACTCCGTTATCGAACGCTTAGTAATCCAAGGGAGACAAGTAATAAAATCTGCTCGGGTAAAACGGAAGCTTAGATTCTACTGGAAACGTACGCGCTACCAGCCCGCCTAACTCTACGCTCCCAAATGCGCCGTGATTTGGTCCAGCACATGCTCGGGAAATTGCTGCGACATTACATATCCTTCGGAATTGAGTTTCAAGAACTTTGTCGGTACGACATTTTTGAAGGACAAATCGGGTGGAAAGGGACCGAGTTCTCCTTAACCTTAAGACGCTCTTCCAAATGTGACATGCAAATATCGTCCCGGGAAAGGCTCACCTTAGGGGATAGTCAGCGACGCTTTTACAAGTTCAATACGACGTTGTTGAGGAGGGTAACATATGAGACTCTAGTAGCCTCTTAATGTGCACGCGCCGACTGCGGTTATCGTACGATGTGTTATTATACTCCCTCGATTCATATTACCACGAAAGGCGTTGCGGCATTTTTGAACTAAGAAGCTGACCTGCCCGTTGCATTGTCAATAGGTGGCGAAAACTCGGGTGAATACGTCTGTGTATGGTGATAGGAGTAGGCCTGAGTGGCACTACCGGTAACAACCTTCTATCTACCTAAGCAATTGTCCGATCGCTGACTTTGCCCTAGAGCATGACCGTCCTAAACAGTCAACTTTATCCTACAGCCCGGTATGTACTACACGCCTTATCTAAAGGATTGTTCGATCGGCAATTATTGCTCGTTGGAATATTCTGTCTGCATATAAGGCAACCCCCACGGCATTACCGTAAAAGCGGCAGATGTACTCCGACCTATAGAAGATCTATATTAATTCCTTTACTTCGGGCACGATTCCCTTGGCTCGTTGAAAAAAACTTAGGCCTTCCTGGAGCTATAGAAACGGCTTTGGACGAGCCGAGATGGAAATGATAGGGCGGCCTCACATAGCGCCAAAATTAGCGTTGAGTAATCTATAGCGGGGCAATCCGAAGACTTGCCGAGTACTTGTATCCCACTGTACTTATTAAGATCACGAGTACCGGGGTTCCAGCGCTTCTCTGAAACGTAGTCCCAATTCGGCACGCATCCTACGCACCACAATTTTTCGTACCGCGTGCAGGACTTCTGGCAGCATACAGTAGTGCGTAGTCAATGTTTCGGGCTCCTCAAATACCATTAGCCGGGCGACGCTACCCTTAGTATTACCCCTGTATCGTTTTAGCGGCAGGCTCAAAACACCGTCTTACACGTGTGAATTCATCAAAACAAGAGGGACGCGTTGACGGATCGGCTTTAGCACGCAACTTAAAGAATTCCGGGTTATCCTTAGGAGCAAGAGATATGCAGGACAGAGTGGTGAGCATCGGTGCGCCACTCAAGAGTGCTGATGAATAGACAGTACTTTTGGAGCTATCAAGCCCGAAGCGGACTTAGTATGGAAAGATAGCACGACTCAGAACACTCGGATAAGATTAGGTGGCTAACCTCTAGTCCAGCGTCTCCCGGGTCGATGAAAGAAGCTTCCCATCCCAGTATGATAATTGGGCGACGGCCGGGGCTTTCTCCCTAATGGGAGATTTGTTGCCAATGGAGTGTAGAAACCGCGGCGGGCTCAGTCTAATTAACTAGACAGGTCCGGTGCACGCCCCAAAGGCTCAGGGTCTACAACCGCGGGGCGCGTTCGATCGAATGGAAAGCTGAGCGGTCTTCACGGAGCAGAGTATCCAGTTCAAAGCTCCCCAGTAAATATGCGTGTACCCAGGCGCCCGGGGTGCTATGTAGAGTGGGGCTGCAAACAAGCCTGTGGATTCATAGCATTAGGTTAATAGTGGCCTGTAGAGGTATTAATTTGAGTAGCTTGCTCTAACAGACTCAAAGATCCGCTTATCACCATCGGACGTATCGCCACGCTGGTGCGCTGGTTGACCTCCAAGTTTTACAATTAAGGTCTTTATCCGTGTTGAACCACGTTGCTATCAATATCCTGCACAGAGGATTTGAAAGTCAATTTCCACGGGAAACCGTCGTCACCTTGTCTAAATGAGGTTAGCTTCACACCCGTAGCTATGGCAAAACCGAATCAGGTGGTTGTATGGACATCCTAGTATGTACGCGGCGCCCATAGATTTCTCAGAATGACGGTAACGCCTCGGAGTGTCTGATATGCTCCATGTTATATCACGGCCGAAACGGATGGTCCCTCTGAAAGGCGACTTGTTGCGGAGGAACGTAACTAGTTACTAAATGTCGCGCATGGCACGTGGGTCGGCGCGCCATAGTATAGGAAAACGGGCACTCCCTCCAATAATCACGCCAGACGGAGTCTTTCCGATTTGTCCAGTGGGTTGGAATACAATGCACTTTCTTTTTTGGGTATATTGAAGTTCCTTGCCACTACTGCTGGCGGCTAATCCCGTACAGTGCACAAGTTTTGCTAGTTATAGGCGTACTCCAGTTAATGTAGACCATCGGATACCACGTGAGGCGGATGGGTAATGCTAGTAACATTCCGCCGCTAGGAGACAATGTGATCCGGCAGACGGATTTAGAGGTAGGCCGCCCCCACGGTGCACACGGCTTTGCCTTTTACGGATGTACATGGCCTGATAGTCGGGCATGAGACGGGATAGTGCCGTCTGCTGCCCCATTGAGCAATGGAGGAAATAACGGTATTCCGGATACCCGTCAAAAACCCAAATCGTACTGAAGCGTGGTGCGTTTCATGCAGATGCGTAATGGCAGATGAACTAGCGCGGATAGGTCAATGAATTTCGGCAGCAACGTGTACTACGCGCCACGACTTAGGGTGTCTGAATGTCCCGACGTCTGGCATCACGGGAAGTGAGGACGGAAATTACAAGTCTGGGTCGCCCCGCACAAAGATGTCCCCTATGAGACCATCCGTCTGCCTTGTGTTCGCTCTTTCTCTGCGTACTAACTACGTATCCCAATTCCGTGGAATGATGCCGGGCACTACTGTGATGCTCTTGTAAACGATTTTAGCAATTTGCTTTCATTATATAAGCCAGCATACTGTTGCGGCAAGAAAGCACAGTAGATCTGGCAGCTAGCGAGTCCCCCAGCATACTACTAGTTTAGTAGCAACGTGATGATGTGTCGATCTACACGTAGATGACATTCTACTATAGTTCGGCTGAGGTGGCATCAGTCATGAACGAATCATGTAATGGGTTGTGCATATACATCGGTTCCAAGAGAAATAACCTTCGTGGGTGGAAGGCAAGAGAGGGGACAGCAGACGTGACAAGTTTGATCCACGATTTTGCGAACTTCGGAGCCAAAGCTGTACCTGGACCATTGGTTCACCTTGCATGATACTCACGCCCTAAAGGTGGAAACCTCGTTTGCTCGACAGCTACCAAGTTCTCGCCTCGTAAGGGTGCGGCCATAGTCGTAAAGACTATAAAAAGGATGTTGTAAGCTGTATCCTTTAGACCACATATCCACGTCGCACACCGTAGCTAGCCAGGTTGCGCGGGCTTCGTCGTGTTCCTGAAAGGATTTAGTATTCGCTCCCAGGTAGTAAAGGACGCTGTGAGGTGCTAGGGACAGATGGGGCGCGGATCGGGGAGTGACAGTAGAGTTTACCCAACCGTCAACCTTTTAAACCAAACTCAGATTTAATTGCATGGTTGCCGTCGTCGGCGCACAGAAGCTTGGTTACTTTAATCTACGTGTTTAATCTCACAGGGATAGTGAGTCTCTTCGCGACACATTGTTCCACCGCATCAAGCACACCCGCGCTCAAGGCTCCAGGGTACGGCGACCCCAAGATTCTTAGCTATACTAACAAGCCTTAAATTTTATGTGTAGGCTACCTGTATGGTCCTCAACAATTTAAACTCACGAACGCCAGGACTTTACTATATCAAGTATGTTGAGGCGTAGACCACCATACCTTAAATTAGCCTCACTGTGTCCGACCGGCAGCGGATAAATTTTGGGCAGTTCACGCTAGCACAACATGAGTTAACGCAATGCAACCTGAGTGAAGGTAGGGCTACTATTAGGGTCGCGAGAGCACCCGTTCGTAAGACAGGTGCAAAATCTTTGTATATTCGAGTACAATTGGGGGTAGGTGCGTGCTTACCATCAACAAGAATCCAAGCGCCTAATCAAATTCCAGGGGATGCTATGTGAGTTCTAGTAACAAAGGCCCCAGGAATTACCCAGCGGGACTTTTTGAGGTAGGAACTAGCTTTCTCGTTCATACGACAGGATG
		</sequence>
    <sequence><taxon idref="Location_4_2_1|35.14973705845273"/>
[truncated: 366,198 more chars]
