# Supplementary material for: Epidemic Reconstruction in a Phylogenetics Framework: Transmission Trees as Partitions of the Node Set
Source: PLoS Comput Biol. 2015 Dec 30;11(12):e1004613. doi: 10.1371/journal.pcbi.1004613 (PMC4701012; doi:10.1371/journal.pcbi.1004613)
Supplement: S1 Data — BEAST input file for all WHC analyses of all simulated datasets. (ZIP) [file pcbi.1004613.s006.zip › S1_Data/wcc_X_18_slowI_10.xml]

<!-- Generated by BEAUTi v1.8.0 Prerelease r5934                             -->
<!--       by Alexei J. Drummond, Andrew Rambaut and Marc A. Suchard         -->
<!--       Department of Computer Science, University of Auckland and        -->
<!--       Institute of Evolutionary Biology, University of Edinburgh        -->
<!--       David Geffen School of Medicine, University of California, Los Angeles-->
<!--       http://beast.bio.ed.ac.uk/                                        -->
<!-- BEAUTi output modified for transmission tree reconstruction by OldMacDonald 4-->
<!--        by Matthew Hall, University of Edinburgh-->
<beast>
  <!-- The list of taxa to be analysed (can also include dates/ages).          -->
  <!-- ntax=49                                                                 -->
  <taxa id="taxa">
    <taxon id="Location_0_0_0|26.513303424944716">
      <date value="26.51330342" direction="forwards" units="days"/>
      <attr name="caseID">Location_0_0_0</attr>
    </taxon>
    <taxon id="Location_0_0_1|29.91287122172178">
      <date value="29.91287122" direction="forwards" units="days"/>
      <attr name="caseID">Location_0_0_1</attr>
    </taxon>
    <taxon id="Location_0_1_0|32.724440688939055">
      <date value="32.72444069" direction="forwards" units="days"/>
      <attr name="caseID">Location_0_1_0</attr>
    </taxon>
    <taxon id="Location_0_1_1|25.48944264319055">
      <date value="25.48944264" direction="forwards" units="days"/>
      <attr name="caseID">Location_0_1_1</attr>
    </taxon>
    <taxon id="Location_0_2_0|16.27321969244936">
      <date value="16.27321969" direction="forwards" units="days"/>
      <attr name="caseID">Location_0_2_0</attr>
    </taxon>
    <taxon id="Location_0_2_1|12.300102318462715">
      <date value="12.30010232" direction="forwards" units="days"/>
      <attr name="caseID">Location_0_2_1</attr>
    </taxon>
    <taxon id="Location_0_3_0|21.70428053947263">
      <date value="21.70428054" direction="forwards" units="days"/>
      <attr name="caseID">Location_0_3_0</attr>
    </taxon>
    <taxon id="Location_0_3_1|20.334660572539033">
      <date value="20.33466057" direction="forwards" units="days"/>
      <attr name="caseID">Location_0_3_1</attr>
    </taxon>
    <taxon id="Location_0_4_0|30.025809854840304">
      <date value="30.02580985" direction="forwards" units="days"/>
      <attr name="caseID">Location_0_4_0</attr>
    </taxon>
    <taxon id="Location_0_4_1|28.52577330533463">
      <date value="28.52577331" direction="forwards" units="days"/>
      <attr name="caseID">Location_0_4_1</attr>
    </taxon>
    <taxon id="Location_1_0_1|26.839142953220154">
      <date value="26.83914295" direction="forwards" units="days"/>
      <attr name="caseID">Location_1_0_1</attr>
    </taxon>
    <taxon id="Location_1_1_0|22.881048079871675">
      <date value="22.88104808" direction="forwards" units="days"/>
      <attr name="caseID">Location_1_1_0</attr>
    </taxon>
    <taxon id="Location_1_1_1|25.138393970058615">
      <date value="25.13839397" direction="forwards" units="days"/>
      <attr name="caseID">Location_1_1_1</attr>
    </taxon>
    <taxon id="Location_1_2_0|22.06608187565481">
      <date value="22.06608188" direction="forwards" units="days"/>
      <attr name="caseID">Location_1_2_0</attr>
    </taxon>
    <taxon id="Location_1_2_1|15.120867876717615">
      <date value="15.12086788" direction="forwards" units="days"/>
      <attr name="caseID">Location_1_2_1</attr>
    </taxon>
    <taxon id="Location_1_3_0|23.498246983794694">
      <date value="23.49824698" direction="forwards" units="days"/>
      <attr name="caseID">Location_1_3_0</attr>
    </taxon>
    <taxon id="Location_1_3_1|29.31131441228696">
      <date value="29.31131441" direction="forwards" units="days"/>
      <attr name="caseID">Location_1_3_1</attr>
    </taxon>
    <taxon id="Location_1_4_0|22.603077581303886">
      <date value="22.60307758" direction="forwards" units="days"/>
      <attr name="caseID">Location_1_4_0</attr>
    </taxon>
    <taxon id="Location_1_4_1|26.647907541251488">
      <date value="26.64790754" direction="forwards" units="days"/>
      <attr name="caseID">Location_1_4_1</attr>
    </taxon>
    <taxon id="Location_2_0_0|30.907093908882945">
      <date value="30.90709391" direction="forwards" units="days"/>
      <attr name="caseID">Location_2_0_0</attr>
    </taxon>
    <taxon id="Location_2_0_1|28.31310047696711">
      <date value="28.31310048" direction="forwards" units="days"/>
      <attr name="caseID">Location_2_0_1</attr>
    </taxon>
    <taxon id="Location_2_1_0|29.806727779134253">
      <date value="29.80672778" direction="forwards" units="days"/>
      <attr name="caseID">Location_2_1_0</attr>
    </taxon>
    <taxon id="Location_2_1_1|34.29843853908539">
      <date value="34.29843854" direction="forwards" units="days"/>
      <attr name="caseID">Location_2_1_1</attr>
    </taxon>
    <taxon id="Location_2_2_0|38.536317826449846">
      <date value="38.53631783" direction="forwards" units="days"/>
      <attr name="caseID">Location_2_2_0</attr>
    </taxon>
    <taxon id="Location_2_2_1|47.47615987512736">
      <date value="47.47615988" direction="forwards" units="days"/>
      <attr name="caseID">Location_2_2_1</attr>
    </taxon>
    <taxon id="Location_2_3_0|21.457312090255456">
      <date value="21.45731209" direction="forwards" units="days"/>
      <attr name="caseID">Location_2_3_0</attr>
    </taxon>
    <taxon id="Location_2_3_1|32.3792389309469">
      <date value="32.37923893" direction="forwards" units="days"/>
      <attr name="caseID">Location_2_3_1</attr>
    </taxon>
    <taxon id="Location_2_4_0|36.12599151326536">
      <date value="36.12599151" direction="forwards" units="days"/>
      <attr name="caseID">Location_2_4_0</attr>
    </taxon>
    <taxon id="Location_2_4_1|29.980502113784826">
      <date value="29.98050211" direction="forwards" units="days"/>
      <attr name="caseID">Location_2_4_1</attr>
    </taxon>
    <taxon id="Location_3_0_0|33.7537326773247">
      <date value="33.75373268" direction="forwards" units="days"/>
      <attr name="caseID">Location_3_0_0</attr>
    </taxon>
    <taxon id="Location_3_0_1|31.069171241098815">
      <date value="31.06917124" direction="forwards" units="days"/>
      <attr name="caseID">Location_3_0_1</attr>
    </taxon>
    <taxon id="Location_3_1_0|40.3153317083085">
      <date value="40.31533171" direction="forwards" units="days"/>
      <attr name="caseID">Location_3_1_0</attr>
    </taxon>
    <taxon id="Location_3_1_1|35.54430901018665">
      <date value="35.54430901" direction="forwards" units="days"/>
      <attr name="caseID">Location_3_1_1</attr>
    </taxon>
    <taxon id="Location_3_2_0|26.972018521299624">
      <date value="26.97201852" direction="forwards" units="days"/>
      <attr name="caseID">Location_3_2_0</attr>
    </taxon>
    <taxon id="Location_3_2_1|28.996980966696086">
      <date value="28.99698097" direction="forwards" units="days"/>
      <attr name="caseID">Location_3_2_1</attr>
    </taxon>
    <taxon id="Location_3_3_0|34.49629479552735">
      <date value="34.4962948" direction="forwards" units="days"/>
      <attr name="caseID">Location_3_3_0</attr>
    </taxon>
    <taxon id="Location_3_3_1|20.554548836673554">
      <date value="20.55454884" direction="forwards" units="days"/>
      <attr name="caseID">Location_3_3_1</attr>
    </taxon>
    <taxon id="Location_3_4_0|34.67073987970442">
      <date value="34.67073988" direction="forwards" units="days"/>
      <attr name="caseID">Location_3_4_0</attr>
    </taxon>
    <taxon id="Location_3_4_1|35.68287213026583">
      <date value="35.68287213" direction="forwards" units="days"/>
      <attr name="caseID">Location_3_4_1</attr>
    </taxon>
    <taxon id="Location_4_0_0|50.41543174105555">
      <date value="50.41543174" direction="forwards" units="days"/>
      <attr name="caseID">Location_4_0_0</attr>
    </taxon>
    <taxon id="Location_4_0_1|23.978813220513906">
      <date value="23.97881322" direction="forwards" units="days"/>
      <attr name="caseID">Location_4_0_1</attr>
    </taxon>
    <taxon id="Location_4_1_0|38.112789695875406">
      <date value="38.1127897" direction="forwards" units="days"/>
      <attr name="caseID">Location_4_1_0</attr>
    </taxon>
    <taxon id="Location_4_1_1|39.28758255236885">
      <date value="39.28758255" direction="forwards" units="days"/>
      <attr name="caseID">Location_4_1_1</attr>
    </taxon>
    <taxon id="Location_4_2_0|36.168903376772235">
      <date value="36.16890338" direction="forwards" units="days"/>
      <attr name="caseID">Location_4_2_0</attr>
    </taxon>
    <taxon id="Location_4_2_1|28.43366608343793">
      <date value="28.43366608" direction="forwards" units="days"/>
      <attr name="caseID">Location_4_2_1</attr>
    </taxon>
    <taxon id="Location_4_3_0|35.747299854027176">
      <date value="35.74729985" direction="forwards" units="days"/>
      <attr name="caseID">Location_4_3_0</attr>
    </taxon>
    <taxon id="Location_4_3_1|28.614848224362746">
      <date value="28.61484822" direction="forwards" units="days"/>
      <attr name="caseID">Location_4_3_1</attr>
    </taxon>
    <taxon id="Location_4_4_0|25.64635667859515">
      <date value="25.64635668" direction="forwards" units="days"/>
      <attr name="caseID">Location_4_4_0</attr>
    </taxon>
    <taxon id="Location_4_4_1|34.37898157882077">
      <date value="34.37898158" direction="forwards" units="days"/>
      <attr name="caseID">Location_4_4_1</attr>
    </taxon>
  </taxa>
  <!-- The sequence alignment (each sequence refers to a taxon above).         -->
  <!-- ntax=49 nchar=14000                                                      -->
  <alignment id="alignment" dataType="nucleotide">
    <sequence><taxon idref="Location_0_2_1|12.300102318462715"/>
			ACTCTCTCAATATGTCCTCGCTGGGTCTATAAATGCACACCAAGACCAGGAGTGGAATTGAGGCCTGCAAGTTTGCTTTGATTACCCTGATTAAATTTCAACAAAGTGGCACTCTGTCCCTGGACGCGCCATCGCCCTAGACTTTATGCTAGCACAAAAACAATTCATGTATCGTCCTTGAATTTCATGTCTACCTGTGGCTGAGCTAGATCCAGAAACTCCATCAATAATTTTATGCTCCCGAGGTGACTCGTTGATGGAGTCGATTGGGAAGCATTTCGGCATCAAACAACAATTTCTTGCTGTCAGCCCTTTTACTCAGAAACTGGCATAAATGCCAATTAACTGCTTAAACTGTTGTAAGCGGCGGCATTAAACGTTAACGCACAATAAGTCCCGCTCGTCTCTCTCAGCGCGCCGTTAGTACGCCTATAATATTCCGCGCTTTGATCCATACGAATCGAACAGACCAAAAAGTTCTTTGCCTAAAGCCCGTATTAAGCACCGCACCTGAGTAAACCTCTCTTCGCTGGTGTGCCGCGTCTACTATAAATGGAACTCCTGCTGTTAACAAGGTCGGCATTCGACGATAAGATACAGTAATGAGGGTTGTATCGACTATTATAGGCCTATCGTTATGTAAGCCCCCTGGGTCCTAACTAGCGGAATTCCGTCAAGGTGCTGGCGCTGTCGATACTGCGTAGCGTGGCTCTGCGACGCAGTATTAAGTCGATGTATCCCAGCCGATAACTCCAATCACGCCTGCCAGGCGTACAAACTAAACGGGCTGTCCCTCAATAAATCAAAGTGGCCGGCACGCTAGCACGAGCGGTAGATAGATCATTCCTGCAGAGTACATCGACATTTAAGTAAGATGACTGCCCTTATAGCCACCGGTAGCTTGTTGCCACTTAAAACCGTGATTACTGCTTATACGGAGACTGACGATCCACTCTTAGACACGGAGCAAGATCTATGTGTTGCAAGAGTATGGCAGGGACATTAAAGAAGAACTCACTTTCGAAGGTCCCAACCCAGCCGACTGATTTCGTGCCCTCTACAACGAGCGGTTAACATATTTTGTTTAGTTATAGATCCACGTCAGGATAGTTCAACATAGGTGTTTAAATACTCAGTATCGATCGAACAAGCCGAGGAATGATGCTTTAAACGATGTGCCGGATAAACCGCCATGAAACGGGGCGACGTGTGTGAGCAGAGGCGGCCCTTCAGTTCGATAGTTTCCAGATTAGTGCTCGCTATCCATTCAAGTTTAGTTAATATTGACGCCGAAATCTCAGGGAGTCGTGCGTCTACATTGTGGGAGGTCGGTATGCTCCGTCCCCCGTCTAGTACGCGGGACAGTTCATTTTTGTTGATGGAGGAGTATGTCTTATATTCTAGATTCCTGGCCCATGTAATGGATCCAGCTATCGACCCTCGGTTCCAACGGGCACGGATCACTAAATGGTTTTTCTCTGTGTTGGGCTACCATACTAGTTTCTCGGGCCTAGAAACGAGCTTAACGGATACCAGGTGGTTAGGACTCCAAGAGAGTGCCACAAGGCGTAATGGAACATAGATGGCAAGAGCAGCTAATATGTATAGATGAACATCCGTACTGTTACACCGTCCGTATAGAGTCGTAGCTTATGCTCTTTGTCGGGTGTATGAACCGCACGACGATGCTGAGGTGGCCGGCTAGAAGCGAGCCTTTGACAAACTGTGCTTTCGTGATCGCCGATTAGCCAAGGCAATAGTCCGACGTAGACAGAGTTGAGGGGTAATCTCAAGGGGCACGAGTAGTAAACGCGGCATTGAGGCTCATACAGCCATCACTGGGTCTCCGCGTAATTCATATCGATGGAGCCCTGTTCTCAAGTTAGCTGTCGAAAAATAGAGAGCAAAGTCCTTTAAACACTTCGGCCTTGGCCAGTTAGTACTCTCGCCTGCGATAACCGGTTAAGGTGCCATCCAGTAATGGAGAAGCGCGCGTCCCGCGTATTCCGATTTCCCCGATTGCAATGGCCCCCATGACACCGGCTCATACTGGGACCGTTGTGCTCTATCTGGGCTGTTTTACCTTGAAGCGGAGGCCGAGGAGTAGGCTGTCCACCTAATAGGACGAGCGAAAGCGTCTCGCATTGGAGAAACACTATGTACGGCGGAACGCTGACGCTGAGAAGAGTAGCGACCTCATACGAAGCAGAGACGGACGGGTCCGCCGAGCGAACGACTCACGATTTGTTAGCTATCCGAAAATGGACATTATACCGCATAGAAGTTCTCTGTTCCGTTAAGAATTATCCTGATGATATTCCGGCCGTTACGATTTGGCACACGTATTTCGTATGCGACCTGTTAGCTCGGCTTTGGACGAAGGCGATTTCCGTTTAATTAATAACGCCGAGGTTGTCAATGCCATCGTCGAGCTGATAGGTCTTTCGTCGTGCGCCTCGGGGGCGAGAGACAGGCTAACCCGGCGACCTTTGGGTACTAAATGAATGTCGGTGGCGGATGCGTAGTCGTGGCACTGCTATGCGTCCGCCGCGGTTCTGGAAAAGTATACGTACGCATGCATTACCACGCGTCAAGTCTGAGTTTGGTACTGCGTTTCCCGTATTATCCGAGATCTTGGGCGCGTCCTTCCGGATCCGCCCTTTGACAACTGTGAGGTTACGCATCGATTCAGTTTAATCGTAGCTACCGCCCTTATAAGAATCAGTAACCAGCGTAGTTAGAAACATAGTGGCGCTGCATCCATGAATTGCCAAGCAACGATGGTTGGAAACTTGTAGTTATCCGCTTGTACGGCTCGAAGTTACAGACAGCGCTGCCTTCTCCTAGCTGTCTCCTCTCCAGGTGGGAAGTGTGCTCAGTATAAGCGGCAGGCGGTTGCCGGGGGTGGGACCAAAATCCCTGCCTCGGAATCGTATGCATATCTTGGGTCCGATTAATACTGGAAGTTACTCCTCTCAGTGAACAAAAGGTCAACACCAATAGAACGTCTCTGGTCTTGTTTGTCTGGACTAAGTTTGGGAGTACAAACGTCAGCGCGCACCGTTAAATTCAAATGGTCTGAGTCACCCAGTCAAATACACGACAGTAGTTACGGCGATTAGCTCTTAATGTTCTAAATTAAAGTCGTGAGAGCAAAGTGAATGTCAGTAAGGAGTCAGCTTGGAAGGTAACCACGTGCATGCTAACGAACGACAGAGGGCCTCCACAGGTACGCTGGCTGTTGTAGTGGGGCAGGAGACCCGTCTCCAGTGAGTGTGATGATGATGTAGGAATGTCAGTTGGACTCCCTGCTAATGCTGCAAAAGAGGGGATTGGCTACCAAATCTCACAGCGGTCTTGATTCCTTAGCCTCACCGTCTTACAGCCTGTCTATGTTTAACTATGCCCCTATGAACCAGTCAAACCCGGCGCGCCGGCTGCGATTATTGCTAGCGTTCGAAGCTGCCACACGCACATTAGTAACCTGTCAGTTAAGGACTGCATCCCCCTGTTAACTTCATTATAGAAATATACGACGCCTGGAGTTTAAGTATGCCGATGGATCCTACAAATTTGGTGCTCGCGTAGCTAACGTCTCATACCCTCTGTGTAGCAATTCGAGTTACGTCGGTGAGTCACGACAGTAAATGGTGAGATTCCGTTGCCGTGTTAGCCCGGAACCGCATAGTTGAGTGAGACTGCAACGTGATATACTAATTTGTAGACTTGGTGACAAACAGGCGTGTCAGGTGGAAGAGAGCTTGCCTAATGCCTACTGCGATAGACTGAACCTATAGCCCGTGTGCCCCAGGAGGCTAAGTAAATTGATGAGAAGATACGAATACCCAACGCGTAACCCAGGCACCTTAGAATCTATCAGATGGCAGTCGCAACATGTTGGGGACCGAGACGTCGGACTTAACCGTGCATGATCTTAGGGCCATGTTATCTAGGTCGAATGTGGGGGCAACGCCCAATCCAATTCCAAAACTTGCGGCAAGGTCGTATGCCTAGCTTCAGGGAGGACCATAATCAGTACTTCTAAGCCAGTACTGTGTTCTCCGATCCCCTCATTATGTGAACGATGGCCGGGGCACCGCAGGCGCTACCTATAGCCCGAATTTGTGAGTTAGGCGTCCTGCAGGTTTTGTCCAATTGACACAACAACTACTTTACATAATACGGGAGGGTGAGGTATGCTGTGCATTTCTTTACTTCCGCAGCACTCGTCAGGGCTTAACGCCGTGTCAGAAGCTCATCAAGCGGTCAATTCTGAGTAAAAGATTGCCGAAACACTACATGGGTCTACCAACCATGAAATAAGGGCTCTGAGTCTTTCTCGTTGGCCTAGCAGGGATTACCCACCGGCACTCGACGATTATTACGCGCATAAGTGGCTTCCATTCTGCACTTGACGATGATGCAAATCTATTGTTGTGGGCCTGTGGGTCCCGGCCAGACGCTGCTTCTTCTCGTCCGGATGGCCGTTCCCGGACCGTCCGTCGTCACTATGAACTCAACCTGACTTAATGGTGACTTGGACTTCTACTGGAGGAATGATAAAACGCCTCCGGACAGTACAGTATCACATACAACCTCCCAGAGATGGCAGACGAAGTAGCTGAAGCGTAAGGCGTGCGTTCGGCATTCTTTATTCGACTATTGCATGCATAGATTATCGGCACTTACTCATGGGTTCCCCCAGAAAATCGATCTGGATCTGAGGGCGTGGGGGGAGTCCTAACCATTCATGTGAACTTACACTCCGAGGGCCCAGGCGAAGTAATGAGAAGCATTCCGATGCCTTGGGTGCTACATGAGCGCCGGCACAGGAGGGGAAAGGTCGGACTTTGCTGATCCCCACTAGTACTGGATAGTGCCTTGTGTAGAGATGACAGCAAGCGTACCGGGAGTTGGGGGTCAGCTAAACCACGCTAGACTGTAGTGCGGGATCAGATCCCTTCACCCGGCTCTCAAAAAGCACCGGTGTTAAAGTGTCATAGACGTGCGCCGTTCTACTACGTTTGAGCTGTAAGTATGTAAGTGTGTATTGACTAGGGATGTTCAAGGGAAAGATTAACTACAGGGTAGACAGGCCTGAATTTTTCGTACTGCTACGCGCGCGCGTGCAGTTTGGGTTACGATGGATGTATGAATCTTCTTGCCGTTGAAGCGGTCCGCTCCATTACTCTCTTCTTTTCTGAACCTAGCACGGCGACTGAAAGGCATTTGCACTTGAAACCGGGAGAGAATGAATGGGCGGACAGGAAAGTAGGTCCTAAGATAGTTATGTCTACTAAAGCTGACCTCAGGACATCCGCTTGGGCTATTCCACAACTGTACCTCCCCCGCCTGCTCAATTGGTGTTCTTCTGAGACACAGAATCACGAGATTGGCGCTCGTGTAGCCGTAGCTGGTACAGCGTGAGAGGCGGAGAACTTCCCGTTTAACTTAAAATCTAGGGGCTTCGGTCTGTCGCGGGATGGTTTACCGGTTCTCCCTTTGATGGGTATCATATGGCTAGGAGACCTTTCGGCTTAATTGGGAATTAACCAAGATATGCAATATACATAGCCTAATGAGTGTAGAGAGTCAGATAGCCCCTAGACGTTCAAATTTTGAAGGCGGTACAAAGGTCAGCACAAGAGCGCGTCTCGCAAATTAGGAACAGACTTCTCGTGCAACATTTAGGGACCAATTCGCTGTCGACATCTCGGAAAGGGCGGGGATTCTTAGAGTCGCACAGTTCGGACACGCACAGTTAGAGTAAGTGTTTGCGAGGGCGACATCCGAATCAATCCTGACTCACCCTTGGATTCTGGTAATTCTGAGGTATCTTCAGCGGGTCGCGTAAGGGCCAGGTCTTATCTTCAAATTATCGAGGGGCAAAAATTTCCAATGGTGAAGCAGGCTTTGAGTATAGGAATTGTCGAGTTATCACACCGACGCAATGTTCTAATTCTGATTATGTCGCACCGTACAGTTAAACAGCGAAAACCCGCCTAGGAACCCTCGCCCGCCGTTCCAATGGATACCTAACCGGTATATCATCAACTTCCCGAAGTCCCGGTTGGCAGCCCCGCGGCGCATTGTGAGAAAAGACACACAGAGGAGCACCCGCCGAATAACGCCTAACATGGTGGAAGCATTTGATCACTCAACGCGATCACCTAATGATTACAGTAGTAACGTGCAGGATGTAAAATCGAGCTACTGTAAGCTATGTCATCCATAGGCACTCAGAGCGTTGTCAGTGGGAGTTAAATTAAGTCACGTCACTTGATTCCCATCCAAATTCCGCAAGCTGTCACCGAAGTGCTAGCGTGAAACAAGTCGCTTCGCAAAAATGAGTGTTATCGCTTTGCTGTTCGCGTGCCGCGCCACACGTCTCGTTTCGGTCTTACGAGCCCCATCCTATAAGGGCATCTCGACTCACTACTGTAAATATTAAATTGCATCGACACCTGTATAAGACCACTAGGTGCAGGAAAACTTACCAAGTGGGCAGGCAACGGAGCGGCCCTGTGGCCAATCGAACCGGTACCTTCTATAAGGGAGTATATTTAAATCGGACTTCCCTTCCGGCCGCCCCTCACCTCGGAGTTTTGCTCACTAACAGCAAGTGGGTGCATAACTATCTTGATCGCAACGTCCATTCCTCATTCTTAATAGCGGCCATCCTTAGCTGAACTAATTGCATAACTCTTTGGTGTAGACGCACGCGTGTCATTGCAACTGTTAATTGACTGGGGAATATATAGATCCCATGGTTCGGGTTGGGAAAGCGCTGATGGTGCGCGGTAGTTTCCACCGAAATATAATAAAACTTACTGAGCTTCACCTGATCCTTATGTAGCTGCGTAGCTAGCCGAGCATTCCAGTTTATCTCTATGGGACGCAATGAAATAGTGCATTGAGGGTGGGACGAAGGTACCAAGCCCAAGACTGTGCGACTGAGCGGATCATCACCACAACTGGACTTTTATGTCCCTTCAGTGAAATTCCATGATAATCGTTGCCGCTCACCTTCAAACTGTGCGTATGTGTGCCCTTTAATTTCAGTCCTTAACTCGGGCCTAGACGCTCCGACGAGCAACCGTTTTAACCGGTCTCAGCTCCCCAACCGAAGACTTCGGTATGCATACATACAGGCAGCGAAGTTCCCCCCCCCCCACCGGGAAACATTTTTACAAAGTTCACGTGTCATAGTTTAAAGCTTTACTTTCCCTCTGGAAGTACTGATACTGCACTCACCTCGAGTGAGCTGTGGGCTAGTACGCTAAGAGGATAATCCCTTCCCATCCTCCATTTTACAAAGAGGTACTAGCTTAGAGGGACAGCAGTTCAAGCGGCATTCGACGCGACAAAACTGATCGTCCGGCGTGCTAACCGGGACCTACTTCACGAAGAGACAATACCGGTGCTGCAACACCATGCCATCCCACCTGAGTTTGTAAGAGTACGTACCGAAGTAGACTTCTCTAGCTTATACCTTGGAGGTTAAATTACATAATAAAGTATTATAAATTTCATAAGATGTCTCAGGTAAGCTTCGGATTTACTTATATATTGTACTCGAATCGAGCTTGATTCTCCTTTTTGTAATGACATTGTCTCACTGTTGGCAAAGATTCACTGCCGTTATGCATTGATCCTGCACATTTTCCGCGCGCTCCCACCTGCAGCGAACGGCACCAGCTCTAACTTTTCAAGTTCACCAAGGTAAACGCCGAGACTCACTTCTGGATGAAATGAGTTCAGGAGTACCCATTGTTGAAAGTAAGAAGGCGCACCGGGCTCATCCGTCTGATCCGTGCGCAGAGGGCCGAACCACACGAGCTTTGCAGGTGGTCAGGAGAACGTGTGTCGGCGGCGATAGCACAGAAGTTCGGGTATGTCAATACTCTACCCGAATGGAGTACAGAGCCTTCTCCCGTTATTCTTATTAACGAAGCGTCGCTCTCTTGGTTAGAGTGCTCTTTAACATACGTACTTAACTTTCAGACATGTTGTGTTCCTTCCTTTCGCGTGTTCAGGCGAGGCTCACGCCGCTCTCACAGATCAGAACCCTGGCTGTCGCCCGGAAACTTGCAAACGCCGATGCTCTGAGCCTGTAAGCGGCTAGTCTAGATGGTCACATTGCAAAAACAGTATCCGCACCTCGTAGCCCGACAACCCTATGGACTTGACTAATCTGAACCCGCCTCGTTGTCACCGCGTAGGGAAAGTCATATTCCTTGTCGGAATCCGTATATACCGAAGAAGTCATGGGCGGACAATCGCACGCTATAATTTCGCAAAAAGGTGTTGATCCCCCTAGTTCGGGACTGAAACAGCGGGGATGTCGTGTATATGGATGACATTCGAAAGGATGCCATTTAAAGAGACCCGACACGTCAGAACTTTTTTATGGTAGATCATACTCCACTAACAAACCGGCTGGAATAGGACTACCAGTGCTATCTCCGAAACTAGACACGCCGTTGACAGTCTCCTCTGCGGTCCACTTAGCGAACAGCCACTAATGTGTTGACGCCGTCCATTACCAGCACGGGGGATGTTAATAAATACGAAGCCTTGAGACTAGTAGGCTGATAAGCGGACTGCTAAGCCAGTACGGTGGGCCTTTAGCTCTCTGACCTCCTGGTGATACACTACATTTATACAACGGAACTCGCAAACCGAGTATCTCCTCCCCTATGCCTCGCCTACGTTCGGGGCTTAGTATTAGAGTAACAAATGTTCAATAAGGTGCAGTATAGAATTTAATGATGTAGTGTATGCGAACTGGCTGCGTTGTTATCTCACTACGCAAGACATCGGCATGTTAGAGTCCCTACCTGATTGGTCGGTCTCAACACTCGAGATCACAGGGGCCCACATTAAGAAGCAGGATGAAAGTTTTCGCCCAATTGGCCTTTTGGGCTCTAGGGGTATTGACATGAAATGAGCCAGGCCTGCCACGATGTATCGCTACGTTCCCGCCATGTAGGGAGAAACGGCGAACGCTATCATGTGCTCTCCAGGAGCGCAGTCACTCAGGGCAGAAAGTGGAGGCTGCGTTGGCCACAGCTGTGAATAAACAATCCGATATCGACTAACCGATTCCAGACGCAGGTTACCCGCCTTAGCCACGGAGTGATGAGCGTGAGATGCCGTCCTATATATAATTTTTGGTTCCCTGTCCGCTCGCGGGGAGTCCTTAGATGTGTTTGACGACCAAAATACGGGTCTAGGTCTGTAAAGACTATACGCCTCTGGCTCACTTGAACCTTCCGTTAGCCAGAAGCGGTTCATCCGCTCCGATAGTTACATGTAATTGTTTTGAGTGCGGTACAGTGTAAAGGTTGTACCCCTTTTACGCCGCAGTAGTCACGAAAAAACCTAGCAGAAGTACGTGGAACGCGCCTAAGTAAAGAGGTCCTCATTAAAGTTTATACCCAAGCGTCTACTACCGTAATATTTCTATCACCTGGGGTATTTAGCCTAGCTACCGTTTCGCAAATGTGATGGACCACTTCCTCAGAAAATCGATGCCTATATCTGGGCAATAAACATCAGGTGACGTCAAAGAGTACGGCACTGGGATCTACCATACTGAGTTATAACTCACCACCGCGGTTAGCTCGGAAGCACCTCACCCTACTTTCGAACATTCGATAAACGGTTCCGGCCTACTCCTTTACACCGCGCCCTGGGGTGGGGTAAGCATGTCCTCTCATATCCCAATACAGCCTAACCTACACGCGTGCGGGAGATAATTTTGTTATTTCATAAACCTTTTTACAGGGGGTGTGTCGACTAACCGTCTGGTACGAGCGAAGGAAATTATAAACAAGAGGGATTAGCTGAAACTCTGATTACGACTCCGCCGGAACGCGTAGTGCGAGAGCACTAGTGGGGATCTAGACACAGAAGCGTTCGTCCGTAACAAAATTCACTGTCTACTTAGGCAAGGCTGAGAACCCCACATCACAAGTCTTTCAGGCCAGTCATGATTAACCTTTCATCTGAACAATTCCACGTCGCCGTTGTTCCCATAGCAAACTGCGCTGCCTGTAGGAACACGAGCGTCGCTCCTCTTGTATGGTGCACTGATTACCTATCCCCGCGTTGTTTTGCAACATAGGCTGGTGTGACTACGCCTTTCTCCTGCGGCGATCACGGAACGATAAGATACCGCCCAACGATTTCCCCGAATCTAATCCTGGATGCAAGCTGCATAGACTAAATACCATGAATTAGCCTAACTCTTGGAGCTGAATTTTTCGGTCCTCCGTCTTAACCGATCATAGATGGTAGCGGAAGGGCGCCCGACGGACAGAGGAATAGGCTAGTATGACATTGCAGCCCCTGATAGGTCCCGACCCTGCTTAGATGTAATCGTCCTTCTCACTAGTATGGGAAAGATAGTCGCAGGGTAGCCCGACAGTCTTTTGTAATATATTGCGCTTGTACACGCTCTTACAGGACTGGAGCTAATATAAACTAGTGTTATCGGGGATTGCCGGTTCGTTCGCATTCTTTTCAGTGTTCATATCCCTGTAGGTAAGTCTGTGGTTTGGATGACGGCGTGTAGTATAGGGTTGATCTCCATTTGGGTGAGTGACACTAGCCTAACAATAATAATAGCGGTCTACCGCGCTCCGTTGGTCCTATAACGTACGGACAGGTAACAAACTGACTCGCGACCACCTTCATTTGAAACGCAGTAGGATAAGTCAGTCAGGGGGCGACTCCTCAAGATTGATCTCACCTGATCGTGCCGAATCACGTGAACCACACAGTACCAACTCCACGGGGTCAATAGGGATAGAACAACAATCGACTGCAACGGCGGTCCCGTCCCATATCTCCAAGAATGCCTACCATCGGGAACTTAAACGTTAGGACGGGTTCGATATACAAATAAAGAATAGTCTACAACGTGAACCTTATAAGCTACGGCGCCTGGATCCTTGTTACGCAGGGTGTTGCGCCTTCCGGGTGTAATTTCAGTGGCGGCTGGTCGTATCTAAAGGTGGTGGGCCTAGAGGAGCAGCGGTCAGATAAATCCAACTTTCTGAGCCCAAATCAAAGTTTACTGAAATGGAAATCGAACGGCATAGTAGCGTAGCACAAGAGAGGGAGCAAACGCTTCGTGGCCAGGGTGAAAGTGATCGGTGGACCATGCACGCGATGTCTCCCGGACGCACCTGTTACTCATCTGCCAGGTACCACGTGGCAATTGAAAGGACGATACTATCCGCAGAACGTTGCGTCGGACATTGATAGCGTGGCTATTCTAGGACGAGACCCGGGTTTCATATACTCTGACAGGAAGTAGCCTCGTCGGCCAGTCGAGCCCCTTGCTCCGATCAAACACGATGATAAAAGTTGCAGCCAAATGCGCTCCCGGCAGGCCTTATTTGCTATGTCGAGGGACCGACCCGTCATACTACGGCTCCAACTCCAGTTGAAATCGCTACTAGTTTATTTAGTCACAAGGTGCTATTCTAGGGCCGAATGCGACGGGGCATCATGGTCGGCCAGTTTAGCACACAGACCCCCTCTAACCAAACGATGCGGGTATGCGGTCTTAGAAGGGCGTTGCTCGCTAAATGGGCGCGCCTTTTTTCCTCATATTCTTTCCGCACGGGACCCCTGCACCGAGTAATACGGTCGTACGCTACTATCGGAGATATTGTATTGAAACTTTAAGCGGTGACCCGATGAAATATGCAGCGCCCAGAATCACAAGTTCAAAGAAGTGATTCTCCATCACCCAGGTCTGTTCTATCTAAGGTAGCCTCTCTGTTTGTCGAACCCCGACCCCACAATGATCAACGGTTTCCGTCCTTATCTGGCTACCCTTGTGTGATGGCACGTCACCGTCTCTACTGTGGCAGTGATGGCGCGTCCACAAAGGGGGGACTTCCCTATAAAATGGGTGCATGGTATCAGTTCGGTGAGTGATCTTCTAGGCTGAGCTCCTTTCTATCTAAACCCAATGGCATCCGACTCAGAGACTAAGATAAGTCTTCTCGTAGTAATTGCGTGATGCCCTGTCGGGCACGAGCCCATGGATGAGCTTTTTGACCCGGCTCAGACTTAACGCTCAATACAAGGCGCAATTGCAGATCTTGACCCAAGATGGGCTTCACTCAAATAGGGGGTTGTGAAGGGCCTGCTGCAGCCCGCATGCTGGCTCCAGATGTAGCGCGTGCGCCGGGTGTCTGTCGGTCATAGGCAGGATAGCTGCTAACCCAGGTGCCCCAACTTGATGCAAGCTCTCGCTAGACAAAGCGCAAAATGGCCTGCTGCCTCAGAGATTGAATGAAGCTCCAAATTCCCCGACATGAGTGCCGCTAGTTCATCCCCGTCAGGCAACTAGAACTCGGAAGCATGCATCACCCCTGGTGGGGAAGATCTATGCGATCGCTCGTTGCGGAGTTGGCTTCCCTTGGCATTTCCTGCTTCCCTCAAATGCTGAAACAGGACGCAACGCGCAACAAAACGGTACCCACGGTGGATAGCAATTCAGGATGATCGTCGCACCCTTGAATAATGGATGCGTCCCTCCATACGCCGAAAGTGGAGTCCCAGACGTAGCAAAAGTAGAGTGTTTCTCATGACCCCGCTCTGAAGTATCCATGCGACGTCGCGTTGGAGATACCTCCTGCGAGTGCGCGTTTTTATTTATGTATAGTATCATTCCTTCCGATAATGGGGAGGTAGGGGGACGAACAAGCAACTATAAGCGTAACGGCTAGGCGGATCGGCTATGGAAAGCTTCCGACACTGACAGCCAGTAACTATACGCCCAGCACGCGATATGGACTGTTCGTGGTTGCAGCCCGCCAGTTTCCATCCCTTAAGCAGGATTGTGTGCTGTCACTACCTTTGCTTATTTCTGAACAAGTCGCATACCACTCGAACTACCAAGGCCTACTATAATTGTTCGAGCCCACGATATCGAGTACTACTTTTTGGATACGTTCTAACGAGGAAATCCGTCTAGACTTCTCTCTCAGCAATTAACTCCTGCCCGGACTTCAAGATTTGCTGGTACTTACCCCCCCTATCAATGGTTTCAACACCTTACTACGTTAGCGCGCCTAGGGACATAAGGACTCTACATAGCTGCTCGATCAGGCTGTCCCTTCATGCCCGTGTCAATTTCCCGTGATTTTCGCAACGCTACAGATCCGTCACCGCAGGATGTTAAACTAGCGTATTTACGAAATAGGTGTCTACGGAAACGAATGTTTATCCGGCAGGCCTTAACCCACCAAGGCAGACGCGGGGCCCGCCCCCTCCGCTGAGTTGATACTACTCGCCGACTCCGCTACATCTGCTCCTAGTAATCCAGACGAGAACACCTTTGTTTGAAGAGTTGCAGCGTCCACATAGGGGTCGCGGCCGCTCATTTCCCCCGACTGAATGGCTCACGGGGTTCAGGCGACTCATTTTAGTTAGCCCATACTCAGTGGGTGTTACGATTACTGCCGCATCGCTCCGTAGGCAGTGTCAGAATCTACTGTTATGAATACCTTGGAGGTATCAGGTACTCCTGGACTCTTCGGACGTCCTGACTAGTGCACTATGTGAACCGCTTGAATATTCGTATCCAAGGTGAGTTGCGCGAATACTATTGCTAGCCGTTTGGACACTTTTACTACCTAGTTGGCTCTTGGCGCTCCTGAGTTCTCGCGCACTACCCCTAGAAAACTGTACGTGAAAGGTAGGGTAACAACCTCTCAGACTATCAAAAGATAGCCCAATAAAGCTCTATGTTTATACATTGATAGACGCAAAGTCAATCGTGCAAAGTTGCCACTACCACTTTCTGACCGTACCAGGTGCGCCTCCCCTCCCTCTACAGATGTCAGACGAGCTTTGGCCTCGATTCGTGCGAGCATTTCAAGCATTGTTGTCGCACACTCATATGATTTGTTCGTAGTCCGTCAAGCCAGTCACGCCGCACCCACTGATTCCGTGGTTGGAATGGGTTGTGGGAG
		</sequence>
    <sequence><taxon idref="Location_0_2_0|16.27321969244936"/>
			ACTCTCTCAATATGTCCTCGCTGGGTCTATAAATGCACACCAAGACCAGGAGTGGAATTGAGGCCTGCAAGTTTGCTTTGATTACCCTGATTAAATTTCAACAAAGTGGCACTCTGTCCCTGGACGCGCCATCGCCCTAGACTTTATGCTAGCACAAAAACAATTCATGTATCGTCCTTGAATTTCATGTCTACCTGTGGCTGAGCTAGATCCAGAAACTCCATCAATAATTTTATGCTCCCGAGGTGACTCGTTGATGGAGTCGATTGGGAAGCATTTCGGCATCAAACAACAATTTCTTGCTGTCAGCCCTTTTACTCAGAAACTGGCATAAATGCCAATTAACTGCTTAAACTGTTGTAAGCGGCGGCATTAAACGTTAACGCACAATAAGTCCCGCTCGTCTCTCTCAGCGCGCCGTTAGTACGCCTATAATATTCCGCGCTTTGATCCATACGAATCGAACAGACCAAAAAGTTCTTTGCCTAAAGCCCGTATTAAGCACCGCACCTGAGTAAACCTCTCTTCGCTGGTGTGCCGCGTCTACTATAAATGGAACTCCTGCTGTTAACAAGGTCGGCATTCGACGATAAGATACAGTAATGAGGGTTGTATCGACTATTATAGGCCTATCGTTATGTAAGCCCCCTGGGTCCTAACTAGCGGAATTCCGTCAAGGTGCTGGCGCTGTCGATACTGCGTAGCGTGGCTCTGCGACGCAGTATTAAGTCGATGTATCCCAGCCGATAACTCCAATCACGCCTGCCAGGCGTACAAACTAAACGGGCTGTCCCTCAATAAATCAAAGTGGCCGGCACGCTAGCACGAGCGGTAGATAGATCATTCCTGCAGAGTACATCGACATTTAAGTAAGATGACTGCCCTTATAGCCACCGGTAGCTTGTTGCCACTTAAAACCGTGATTACTGCTTATACGGAGACTGACGATCCACTCTTAGACACGGAGCAAGATCTATGTGTTGCAAGAGTATGGCAGGGACATTAAAGAAGAACTCACTTTCGAAGGTCCCAACCCAGCCGACTGATTTCGTGCCCTCTACAACGAGCGGTTAACATATTTTGTTTAGTTATAGATCCACGTCAGGATAGTTCAACATAGGTGTTTAAATACTCAGTATCGATCGAACAAGCCGAGGAATGATGCTTTAAACGATGTGCCGGATAAACCGCCATGAAACGGGGCGACGTGTGTGAGCAGAGGCGGCCCTTCAGTTCGATAGTTTCCAGATTAGTGCTCGCTATCCATTCAAGTTTAGTTAATATTGACGCCGAAATCTCAGGGAGTCGTGCGTCTACATTGTGGGAGGTCGGTATGCTCCGTCCCCCGTCTAGTACGCGGGACAGTTCATTTTTGTTGATGGAGGAGTATGTCTTATATTCTAGATTCCTGGCCCATGTAATGGATCCAGCTATCGACCCTCGGTTCCAACGGGCACGGATCACTAAATGGTTTTTCTCTGTGTTGGGCTACCATACTAGTTTCTCGGGCCTAGAAACGAGCTTAACGGATACCAGGTGGTTAGGACTCCAAGAGAGTGCCACAAGGCGTAATGGAACATAGATGGCAAGAGCAGCTAATATGTATAGATGAACATCCGTACTGTTACACCGTCCGTATAGAGTCGTAGCTTATGCTCTTTGTCGGGTGTATGAACCGCACGACGATGCTGAGGTGGCCGGCTAGAAGCGAGCCTTTGACAAACTGTGCTTTCGTGATCGCCGATTAGCCAAGGCAATAGTCCGACGTAGACAGAGTTGAGGGGTAATCTCAAGGGGCACGAGTAGTAAACGCGGCATTGAGGCTCATACAGCCATCACTGGGTCTCCGCGTAATTCATATCGATGGAGCCCTGTTCTCAAGTTAGCTGTCGAAAAATAGAGAGCAAAGTCCTTTAAACACTTCGGCCTTGGCCAGTTAGTACTCTCGCCTGCGATAACCGGTTAAGGTGCCATCCAGTAATGGAGAAGCGCGCGTCCCGCGTATTCCGATTTCCCCGATTGCAATGGCCCCCATGACACCGGCTCATACTGGGACCGTTGTGCTCTATCTGGGCTGTTTTACCTTGAAGCGGAGGCCGAGGAGTAGGCTGTCCACCTAATAGGACGAGCGAAAGCGTCTCGCATTGGAGAAACACTATGTACGGCGGAACGCTGACGCTGAGAAGAGTAGCGACCTCATACGAAGCAGAGACGGACGGGTCCGCCGAGCGAACGACTCACGATTTGTTAGCTATCCGAAAATGGACATTATACCGCATAGAAGTTCTCTGTTCCGTTAAGAATTATCCTGATGATATTCCGGCCGTTACGATTTGGCACACGTATTTCGTATGCGACCTGTTAGCTCGGCTTTGGACGAAGGCGATTTCCGTTTAATTAATAACGCCGAGGTTGTCAATGCCATCGTCGAGCTGATAGGTCTTTCGTCGTGCGCCTCGGGGGCGAGAGACAGGCTAACCCGGCGACCTTTGGGTACTAAATGAATGTCGGTGGCGGATGCGTAGTCGTGGCACTGCTATGCGTCCGCCGCGGTTCTGGAAAAGTATACGTACGCATGCATTACCACGCGTCAAGTCTGAGTTTGGTACTGCGTTTCCCGTATTATCCGAGATCTTGGGCGCGTCCTTCCGGATCCGCCCTTTGACAACTGTGAGGTTACGCATCGATTCAGTTTAATCGTAGCTACCGCCCTTATAAGAATCAGTAACCAGCGTAGTTAGAAACATAGTGGCGCTGCATCCATGAATTGCCAAGCAACGATGGTTGGAAACTTGTAGTTATCCGCTTGTACGGCTCGAAGTTGCAGACAGCGCTGCCTTCTCCTAGCTGTCTCCTCTCCAGGTGGGAAGTGTGCTCAGTATAAGCGGCAGGCGGTTGCCGGGGGTGGGACCAAAATCCCTGCCTCGGAATCGTATGCATATCTTGGGTCCGATTAATACTGGAAGTTACTCCTCTCAGTGAACAAAAGGTCAACACCAATAGAACGTCTCTGGTCTTGTTTGTCTGGACTAAGTTTGGGAGTACAAACGTCAGCGCGCACCGTTAAATTCAAATGGTCTGAGTCACCCAGTCAAATACACGACAGTAGTTACGGCGATTAGCTCTTAATGTTCTAAATTAAAGTCGTGAGAGCAAAGTGAATGTCAGTAAGGAGTCAGCTTGGAAGGTAACCACGTGCATGCTAACGAACGACAGAGGGCCTCCACAGGTACGCTGGCTGTTGTAGTGGGGCAGGAGACCCGTCTCCAGTGAGTGTGATGATGATGTAGGAATGTCAGTTGGACTCCCTGCTAATGCTGCAAAAGAGGGGATTGGCTACCAAATCTCACAGCGGTCTTGATTCCTTAGCCTCACCGTCTTACAGCCTGTCTATGTTTAACTATGCCCCTATGAACCAGTCAAACCCGGCGCGCCGGCTGCGATTATTGCTAGCGTTCGAAGCTGCCACACGCACATTAGTAACCTGTCAGTTAAGGACTGCATCCCCCTGTTAACTTCATTATAGAAATATACGACGCCTGGAGTTTAAGTATGCCGATGGATCCTACAAATTTGGTGCTCGCGTAGCTAACGTCTCATACCCTCTGTGTAGCAATTCGAGTTACGTCGGTGAGTCACGACAGTAAATGGTGAGATTCCGTTGCCGTGTTAGCCCGGAACCGCATAGTTGAGTGAGACTGCAACGTGATATACTAATTTGTAGACTTGGTGACAAACAGGCGTGTCAGGTGGAAGAGAGCTTGCCTAATGCCTACTGCGATAGACTGAACCTATAGCCCGTGTGCCCCAGGAGGCTAAGTAAATTGATGAGAAGATACGAATACCCAACGCGTAACCCAGGCACCTTAGAATCTATCAGATGGCAGTCGCAACATGTTGGGGACCGAGACGTCGGACTTAACCGTGCATGATCTTAGGGCCATGTTATCTAGGTCGAATGTGGGGGCAACGCCCAATCCAATTCCAAAACTTGCGGCAAGGTCGTATGCCTAGCTTCAGGGAGGACCATAATCAGTACTTCTAAGCCAGTACTGTGTTCTCCGATCCCCTCATTATGTGAACGATGGCCGGGGCACCGCAGGCGCTACCTATAGCCCGAATTTGTGAGTTAGGCGTCCTGCAGGTTTTGTCCAATTGACACAACAACTACTTTACATAATACGGGAGGGTGAGGTATGCTGTGCATTTCTTTACTTCCGCAGCACTCGTCAGGGCTTAACGCCGTGTCAGAAGCTCATCAAGCGGTCAATTCTGAGTAAAAGATTGCCGAAACACTACATGGGTCTACCAACCATGAAATAAGGGCTCTGAGTCTTTCTCGTTGGCCTAGCAGGGATTACCCACCGGCACTCGACGATTATTACGCGCATAAGTGGCTTCCATTCTGCACTTGACGATGATGCAAATCTATTGTTGTGGGCCTGTGGGTCCCGGCCAGACGCTGCTTCTTCTCGTCCGGATGGCCGTTCCCGGACCGTCCGTCGTCACTATGAACTCAACCTGACTTAATGGTGACTTGGACTTCTACTGGAGGAATGATAAAACGCCTCCGGACAGTACAGTATCACATACAACCTCCCAGAGATGGCAGACGAAGTAGCTGAAGCGTAAGGCGTGCGTTCGGCATTCTTTATTCGACTATTGCATGCATAGATTATCGGCACTTACTCATGGGTTCCCCCAGAAAATCGATCTGGATCTGAGGGCGTGGGGGGAGTCCTAACCATTCATGTGAACTTACACTCCGAGGGCCCAGGCGAAGTAATGAGAAGCATTCCGATGCCTTGGGTGCTACATGAGCGCCGGCACAGGAGGGGAAAGGTCGGACTTTGCTGATCCCCACTAGTACTGGATAGTGCCTTGTGTAGAGATGACAGCAAGCGTACCGGGAGTTGGGGGTCAGCTAAACCACGCTAGACTGTAGTGCGGGATCAGATCCCTTCACCCGGCTCTCAAAAAGCACCGGTGTTAAAGTGTCATAGACGTGCGCCGTTCTACTACGTTTGAGCTGTAAGTATGTAAGTGTGTATTGACTAGGGATGTTCAAGGGAAAGATTAACTACAGGGTAGACAGGCCTGAATTTTTCGTACTGCTACGCGCGCGCGTGCAGTTTGGGTTACGATGGATGTATGAATCTTCTTGCCGTTGAAGCGGTCCGCTCCATTACTCTCTTCTTTTCTGAACCTAGCACGGCGACTGAAAGGCATTTGCACTTGAAACCGGGAGAGAATGAATGGGCGGACAGGAAAGTAGGTCCTAAGATAGTTATGTCTACTAAAGCTGACCTCAGGACATCCGCTTGGGCTATTCCACAACTGTACCTCCCCCGCCTGCTCAATTGGTGTTCTTCTGAGACACAGAATCACGAGATTGGCGCTCGTGTAGCCGTAGCTGGTACAGCGTGAGAGGCGGAGAACTTCCCGTTTAACTTAAAATCTAGGGGCTTCGGTCTGTCGCGGGATGGTTTACCGGTTCTCCCTTTGATGGGTATCATATGGCTAGGAGACCTTTCGGCTTAATTGGGAATTAACCAAGATATGCAATATACATAGCCTAATGAGTGTAGAGAGTCAGATAGCCCCTAGACGTTCAAATTTTGAAGGCGGTACAAAGGTCAGCACAAGAGCGCGTCTCGCAAATTAGGAACAGACTTCTCGTGCAACATTTAGGGACCAATTCGCTGTCGACATCTCGGAAAGGGCGGGGATTCTTAGAGTCGCACAGTTCGGACACGCACAGTTAGAGTAAGTGTTTGCGAGGGCGACATCCGAATCAATCCTGACTCACCCTTGGATTCTGGTAATTCTGAGGTATCTTCAGCGGGTCGCGTAAGGGCCAGGTCTTATCTTCAAATTATCGAGGGGCAAAAATTTCCAATGGTGAAGCAGGCTTTGAGTATAGGAATTGTCGAGTTATCACACCGACGCAATGTTCTAATTCTGATTATGTCGCACCGTACAGTTAAACAGCGAAAACCCGCCTAGGAACCCTCGCCCGCCGTTCCAATGGATACCTAACCGGTATATCATCAACTTCCCGAAGTCCCGGTTGGCAGCCCCGCGGCGCATTGTGAGAAAAGACACACAGAGGAGCACCCGCCGAATAACGCCTAACATGGTGGAAGCATTTGATCACTCAACGCGATCACCTAATGATTACAGTAGTAACGTGCAGGATGTAAAATCGAGCTACTGTAAGCTATGTCATCCATAGGCACTCAGAGCGTTGTCAGTGGGAGTTAAATTAAGTCACGTCACTTGATTCCCATCCAAATTCCGCAAGCTGTCACCGAAGTGCTAGCGTGAAACAAGTCGCTTCGCAAAAATGAGTGTTATCGCTTTGCTGTTCGCGTGCCGCGCCACACGTCTCGTTTCGGTCTTACGAGCCCCATCCTATAAGGGCATCTCGACTCACTACTGTAAATATTAAATTGCATCGACACCTGTATAAGACCACTAGGTGCAGGAAAACTTACCAAGTGGGCAGGCAACGGAGCGGCCCTGTGGCCAATCGAACCGGTACCTTCTATAAGGGAGTATATTTAAATCGGACTTCCCTTCCGGCCGCCCCTCACCTCGGAGTTTTGCTCACTAACAGCAAGTGGGTGCATAACTATCTTGATCGCAACGTCCATTCCTCATTCTTAATAGCGGCCATCCTTAGCTGAACTAATTGCATAACTCTTTGGTGTAGACGCACGCGTGTCATTGCAACTGTTAATTGACTGGGGAATATATAGATCCCATGGTTCGGGTTGGGAAAGCGCTGATGGTGCGCGGTAGTTTCCACCGAAATATAATAAAACTTACTGAGCTTCACCTGATCCTTATGTAGCTGCGTAGCTAGCCGAGCATTCCAGTTTATCTCTATGGGACGCAATGAAATAGTGCATTGAGGGTGGGACGAAGGTACCAAGCCCAAGACTGTGCGACTGAGCGGATCATCACCACAACTGGACTTTTATGTCCCTTCAGTGAAATTCCATGATAATCGTTGCCGCTCACCTTCAAACTGTGCGTATGTGTGCCCTTTAATTTCAGTCCTTAACTCGGGCCTAGACGCTCCGACGAGCAACCGTTTTAACCGGTCTCAGCTCCCCAACCGAAGACTTCGGTATGCATACATACAGGCAGCGAAGTTCCCCCCCCCCCACCGGGAAACATTTTTACAAAGTTCACGTGTCATAGTTTAAAGCTTTACTTTCCCTCTGGAAGTACTGATACTGCACTCACCTCGAGTGAGCTGTGGGCTAGTACGCTAAGAGGATAATCCCTTCCCATCCTCCATTTTACAAAGAGGTACTAGCTTAGAGGGACAGCAGTTCAAGCGGCATTCGACGCGACAAAACTGATCGTCCGGCGTGCTAACCGGGACCTACTTCACGAAGAGACAATACCGGTGCTGCAACACCATGCCATCCCACCTGAGTTTGTAAGAGTACGTACCGAAGTAGACTTCTCTAGCTTATACCTTGGAGGTTAAATTACATAATAAAGTATTATAAATTTCATAAGATGTCTCAGGTAAGCTTCGGATTTACTTATATATTGTACTCGAATCGAGCTTGATTCTCCTTTTTGTAATGACATTGTCTCACTGTTGGCAAAGATTCACTGCCGTTATGCATTGATCCTGCACATTTTCCGCGCGCTCCCACCTGCAGCGAACGGCACCAGCTTTAACTTTTCAAGTTCACCAAGGTAAACGCCGAGACTCACTTCTGGATGAAATGAGTTCAGGAGTACCCATTGTTGAAAGTAAGAAGGCGCACCGGGCTCATCCGTCTGATCCGTGCGCAGAGGGCCGAACCACACGAGCTTTGCAGGTGGTCAGGAGAACGTGTGTCGGCGGCGATAGCACAGAAGTTCGGGTATGTCAATACTCTACCCGAATGGAGTACAGAGCCTTCTCCCGTTATTCTTATTAACGAAGCGTCGCTCTCTTGGTTAGAGTGCTCTTTAACATACGTACTTAACTTTCAGACATGTTGTGTTCCTTCCTTTCGCGTGTTCAGGCGAGGCTCACGCCGCTCTCACAGATCAGAACCCTGGCTGTCGCCCGGAAACTTGCAAACGCCGATGCTCTGAGCCTGTAAGCGGCTAGTCTAGATGGTCACATTGCAAAAACAGTATCCGCACCTCGTAGCCCGACAACCCTATGGACTTGACTAATCTGAACCCGCCTCGTTGTCACCGCGTAGGGAAAGTCATATTCCTTGTCGGAATCCGTATATACCGAAGAAGTCATGGGCGGACAATCGCACGCTATAATTTCGCAAAAAGGTGTTGATCCCCCTAGTTCGGGACTGAAACAGCGGGGATGTCGTGTATATGGATGACATTCGAAAGGATGCCATTTAAAGAGACCCGACACGTCAGAACTTTTTTATGGTAGATCATACTCCACTAACAAACCGGCTGGAATAGGACTACCAGTGCTATCTCCGAAACTAGACACGCCGTTGACAGTCTCCTCTGCGGTCCACTTAGCGAACAGCCACTAATGTGTTGACGCCGTCCATTACCAGCACGGGGGATGTTAATAAATACGAAGCCTTGAGACTAGTAGGCTGATAAGCGGACTGCTAAGCCAGTACGGTGGGCCTTTAGCTCTCTGACCTCCTGGTGATACACTACATTTATACAACGGAACTCGCAAACCGAGTATCTTCTCCCCTATGCCTCGCCTACGTTCGGGGCTTAGTATTAGAGTAACAAATGTTCAATAAGGTGCAGTATAGAATTTAATGATGTAGTGTATGCGAACTGGCTGCGTTGTTATCTCACTACGCAAGACATCGGCATGTTAGAGTCCCTACCTGATTGGTCGGTCTCAACACTCGAGATCACAGGGGCCCACATTAAGAAGCAGGATGAAAGTTTTCGCCCAATTGGCCTTTTGGGCTCTAGGGGTATTGACATGAAATGAGCCAGGCCTGCCACGATGTATCGCTACGTTCCCGCCATGTAGGGAGAAACGGCGAACGCTATCATGTGCTCTCCAGGAGCGCAGTCACTCAGGGCAGAAAGTGGAGGCTGCGTTGGCCACAGCTGTGAATAAACAATCCGATATCGACTAACCGATTCCAGACGCAGGTTACCCGCCTTAGCCACGGAGTGATGAGCGTGAGATGCCGTCCTATATATAATTTTTGGTTCCCTGTCCGCTCGCGGGGAGTCCTTAGATGTGTTTGACGACCAAAATACGGGTCTAGGTCTGTAAAGACTATACGCCTCTGGCTCACTTGAACCTTCCGTTAGCCAGAAGCGGTTCATCCGCTCCGATAGTTACATGTAATTGTTTTGAGTGCGGTACAGTGTAAAGGTTGTACCCCTTTTACGCCGCAGTAGTCACGAAAAAACCTAGCAGAAGTACGTGGAACGCGCCTAAGTAAAGAGGTCCTCATTAAAGTTTATACCCAAGCGTCTACTACCGTAATATTTCTATCACCTGGGGTATTTAGCCTAGCTACCGTTTCGCAAATGTGATGGACCACTTCCTCAGAAAATCGATGCCTATATCTGGGCAATAAACATCAGGTGACGTCAAAGAGTACGGCACTGGGATCTACCATACTGAGTTATAACTCACCACCGCGGTTAGCTCGGAAGCACCTCACCCTACTTTCGAACATTCGATAAACGGTTCCGGCCTACTCCTTTACACCGCGCCCTGGGGTGGGGTAAGCATGTCCTCTCATATCCCAATACAGCCTAACCTACACGCGTGCGGGAGATAATTTTGTTATTTCATAAACCTTTTTACAGGGGGTGTGTCGACTAACCGTCTGGTACGAGCGAAGGAAATTATAAACAAGAGGGATTAGCTGAAACTCTGATTACGACTCCGCCGGAACGCGTAGTGCGAGAGCACTAGTGGGGATCTAGACACAGAAGCGTTCGTCCGTAACAAAATTCACTGTCTACTTAGGCAAGGCTGAGAACCCCACATCACAAATCTTTCAGGCCAGTCATGATTAACCTTTCATCTGAACAATTCCACGTCGCCGTTGTTCCCATAGCAAACTGCGCTGCCTGTAGGAACACGAGCGTCGCTCCTCTTGTATGGTGCACTGATTACCTATCCCCGCGTTGTTTTGCAACATAGGCTGGTGTGACTACGCCTTTCTCCTGCGGCGATCACGGAACGATAAGATACCGCCCAACGATTTCCCCGAATCTAATCCTGGATGCAAGCTGCATAGACTAAATACCATGAATTAGCCTAACTCTTGGAGCTGAATTTTTCGGTCCTCCGTCTTAACCGATCATAGATGGTAGCGGAAGGGCGCCCGACGGACAGAGGAATAGGCTAGTATGACATTGCAGCCCCTGATAGGTCCCGACCCTGCTTAGATGTAATCGTCCTTCTCACTAGTATGGGAAAGATAGTCGCAGGGTAGCCCGACAGTCTTTTGTAATATATTGCGCTTGTACACGCTCTTACAGGACTGGAGCTAATATAAACTAGTGTTATCGGGGATTGCCGGTTCGTTCGCATTCTTTTCAGTGTTCATATCCCTGTAGGTAAGTCTGTGGTTTGGATGACGGCGTGTAGTATAGGGTTGATCTCCATTTGGGTGAGTGACACTAGCCTAACAATAATAATAGCGGTCTACCGCGCTCCGTTGGTCCTATAACGTACGGACAGGTAACAAACTGACTCGCGACCACCTTCATTTGAAACGCAGTAGGATAAGTCAGTCAGGGGGCGACTCCTCAAGATTGATCTCACCTGATCGTGCCGAATCACGTGAACCACACAGTACCAACTCCACGGGGTCAATAGGGATAGAACAACAATCGACTGCAACGGCGGTCCCGTCCCATATCTCCAAGAATGCCTACCATCGGGAACTTAAACGTTAGGACGGGTTCGATATACAAATAAAGAATAGTCTACAACGTGAACCTTATAAGCTACGGCGCCTGGATCCTTGTTACGCAGGGTGTTGCGCCTTCCGGGTGTAATTTCAGTGGCGGCTGGTCGTATCTAAAGGTGGTGGGCCTAGAGGAGCAGCGGTCAGATAAATCCAACTTTCTGAGCCCAAATCAAAGTTTACTGAAATGGAAATCGAACGGCATAGTAGCGTAGCACAAGAGAGGGAGCAAACGCTTCGTGGCCAGGGTGAAAGTGATCGGTGGACCATGCACGCGATGTCTCCCGGACGCACCTGTTACTCATCTGCCAGGTACCACGTGGCAATTGAAAGGACGATACTATCCGCAGAACGTTGCGTCGGACATTGATAGCGTGGCTATTCTAGGACGAGACCCGGGTTTCATATACTCTGACAGGAAGTAGCCTCGTCGGCCAGTCGAGCCCCTTGCTCCGATCAAACACGATGATAAAAGTTGCAGCCAAATGCGCTCCCGGCAGGCCTTATTTGCTATGTCGAGGGACCGACCCGTCATACTACGGCTCCAACTCCAGTTGAAATCGCTACTAGTTTATTTAGTCACAAGGTGCTATTCTAGGGCCGAATGCGACGGGGCATCATGGTCGGCCAGTTTAGCACACAGACCCCCTCTAACCAAACGATGCGGGTATGCGGTCTTAGAAGGGCGTTGCTCGCTAAATGGGCGCGCCTTTTTTCCTCATATTCTTTCCGCACGGGACCCCTGCACCGAGTAATACGGTCGTACGCTACTATCGGAGATATTGTATTGAAACTTTAAGCGGTGACCCGATGAAATATGCAGCGCCCAGAATCACAAGTTCAAAGAAGTGATTCTCCATCACCCAGGTCTGTTCTATCTAAGGTAGCCTCTCTGTTTGTCGAACCCCGACCCCACAATGATCAACGGTTTCCGTCCTTATCTGGCTACCCTTGTGTGATGGCACGTCACCGTCTCTACTGTGGCAGTGATGGCGCGTCCACAAAGGGGGGACTTCCCTATAAAATGGGTGCATGGTATCAGTTCGGTGAGTGATCTTCTAGGCTGAGCTCCTTTCTATCTAAACCCAATGGCATCCGACTCAGAGACTAAGATAAGTCTTCTCGTAGTAATTGCGTGATGCCCTGTCGGGCACGAGCCCATGGATGAGCTTTTTGACCCGGCTCAGACTTAACGCTCAATACAAGGCGCAATTGCAGATCTTGACCCAAGATGGGCTTCACTCAAATAGGGGGTTGTGAAGGGCCTGCTGCAGCCCGCATGCTGGCTCCAGATGTAGCGCGTGCGCCGGGTGTCTGTCGGTCATAGGCAGGATAGCTGCTAACCCAGGTGCCCCAACTTGATGCAAGCTCTCGCTAGACAAAGCGCAAAATGGCCTGCTGCCTCAGAGATTGAATGAAGCTCCAAATTCCCCGACATGAGTGCCGCTAGTTCATCCCCGTCAGGCAACTAGAACTCGGAAGCATGCATCACCCCTGGTGGGGAAGATCTATGCGATCGCTCGTTGCGGAGTTGGCTTCCCTTGGCATTTCCTGCTTCCCTCAAATGCTGAAACAGGACGCAACGCGCAACAAAACGGTACCCACGGTGGATAGCAATTCAGGATGATCGTCGCACCCTTGAATAATGGATGCGTCCCTCCATACGCCGAAAGTGGAGTCCCAGACGTAGCAAAAGTAGAGTGTTTCTCATGACCCCGCTCTGAAGTATCCATGCGACGTCGCGTTGGAGATACCTCCTGCGAGTGCGCGTTTTTATTTATGTATAGTATCATTCCTTCCGATAATGGGGAGGTAGGGGGACGAACAAGCAACTATAAGCGTAACGGCTAGGCGGATCGGCTATGGAAAGCTTCCGACACTGACAGCCAGTAACTATACGCCCAGCACGCGATATGGACTGTTCGTGGTTGCAGCCCGCCAGTTTCCATCCCTTAAGCAGGATTGTGTGCTGTCACTACCTTTGCTTATTTCTGAACAAGTCGCATACCACTCGAACTACCAAGGCCTACTATAATTGTTCGAGCCCACGATATCGAGTACTACTTTTTGGATACGTTCTAACGAGGAAATCCGTCTAGACTTCTCTCTCAGCAATTAACTCCTGCCCGGACTTCAAGATTTGCTGGTACTTACCCCCCCTATCAATGGTTTCAACACCTTACTACGTTAGCGCGCCTAGGGACATAAGGACTCTACATAGCTGCTCGATCAGGCTGTCCCTTCATGCCCGTGTCAATTTCCCGTGATTTTCGCAACGCTACAGATCCGTCACCGCAGGATGTTAAACTAGCGTATTTACGAAATAGGTGTCTACGGAAACGAATGTTTATCCGGCAGGCCTTAACCCACCAAGGCAGACGCGGGGCCCGCCCCCTCCGCTGAGTTGATACTACTCGCCGACTCCGCTACATCTGCTCCTAGTAATCCAGACGAGAACACCTTTGTTTGAAGAGTTGCAGCGTCCACATAGGGGTCGCGGCCGCTCATTTCCCCCGACTGAATGGCTCACGGGGTTCAGGCGACTCATTTTAGTTAGCCCATACTCAGTGGGTGTTACGATTACTGCCGCATCGCTCCGTAGGCAGTGTCAGAATCTACTGTTATGAATACCTTGGAGGTATCAGGTACTCCTGGACTCTTCGGACGTCCTGACTAGTGCACTATGTGAACCGCTTGAATATTCGTATCCAAGGTGAGTTGCGCGAATACTATTGCTAGCCGTTTGGACACTTTTACTACCTAGTTGGCTCTTGGCGCTCCTGAGTTCTCGCGCACTACCCCTAGAAAACTGTACGTGAAAGGTAGGGTAACAACCTCTCAGACTATCAAAAGATAGCCCAATAAAGCTCTATGTTTATACATTGATAGACGCAAAGTCAATCGTGCAAAGTTGCCACTACCACTTTCTGACCGTACCAGGTGCGCCTCCCCTCCCTCTACAGATGTCAGACGAGCTTTGGCCTCGATTCGTGCGAGCATTTCAAGCATTGTTGTCGCACACTCATATGATTTGTTCGTAGTCCGTCAAGCCAGTCACGCCGCACCCACTGATTCCGTGGTTGGAATGGGTTGTGGGAG
		</sequence>
    <sequence><taxon idref="Location_2_0_1|28.31310047696711"/>
			ACTCTCTCAATATGTCCTCGCTGGGTCTATAAATGCACACCAAGACCAGGAGTGGAATTGAGGCCTGCAAGTTTGCTTTGATTACCCTGATTAAATTTCAACAAAGTGGCACTCTGTCCCTGGACGCGCCATCGCCCTAGACTTTATGCTAGCACAAAAACAATTCATGTATCGTCCTTGAATTTCATGTCTACCTGTGGCTGAGCTAGATCCAGAAACTCCATCAATAATTTTATGCTCCCGAGGTGACTCGTTGATGGAGTCGATTGGGAAGCATTTCGGCATCAAACAACAATTTCTTGCTGTCAGCCCTTTTACTCAGAAACTGGCATAAATGCCAATTAACTGCTTAAACTGTTGTAAGCGGCGGCATTAAACGTTAACGCACAATAAGTCCCGCTCGTCTCTCTCAGCGCGCCGTTAGTACGCCTATAATATTCCGCGCTTTGATCCATACGAATCGAACAGACCAAAAAGTTCTTTGCCTAAAGCCCGTATTAAGCACCGCACCTGAGTAAACCTCTCTTCGCTGGTGTGCCGCGTCTACTATAAATGGAACTCCTGCTGTTAACAAGGTCGGCATTCGACGATAAGATACAGTAATGAGGGTTGTATCGACTATTATAGGCCTATCGTTATGTAAGCCCCCTGGGTCCTAACTAGCGGAATTCCGTCAAGGTGCTGGCGCTGTCGATACTGCGTAGCGTGGCTCTGCGACGCAGTATTAAGTCGATGTATCCCAGCCGATAACTCCAATCACGCCTGCCAGGCGTACAAACTAAACGGGCTGTCCCTCAATAAATCAAAGTGGCCGGCACGCTAGCACGAGCGGTAGATAGATCATTCCTGCAGAGTACATCGACATTTAAGTAAGATGAATGCCCTTATAGCCACCGGTAGCTTGTTGCCACTTAAAACCGTGATTACTGCTTATACGGAGACTGACGATCCACTCTTAGACACGGAGCAAGATCTATGTGTTGCAAGAGTATGGCAGGGACATTAAAGAAGAACTCACTTTCGAAGGTCCCAACCCAGCCGACTGATTTCGTGCCCTCTACAACGAGCGGTTAACATATTTTGTTTAGTTATAGATCCACGTCAGGATAGTTCAACATAGGTGTTTAAATACTCAGTATCGATCGAACAAGCCGAGGAATGATGCTTTAAACGATGTGCCGGATAAACCGCCATGAAACGGGGCGACGTGTGTGAGCAGAGGCGGCCCTTCAGTTCGATAGTTTCCAGATTAGTGCTCGCTATCCATTCAAGTTTAGTTAATATTGACGCCGAAATCTCAGGGAGTCGTGCGTCTACATTGTGGGAGGTCGGTATGCTCCGTCCCCCGTCTAGTACGCGGGACAGTTCATTTTTGTTGATGGAGGAGTATGTCTTATATTCTAGATTCCTGGCCCATGTAATGGATCCAGCTATCGACCCTCGGTTCCAACGGGCACGGATCACTAAATGGTTTTTCTCTGTGTTGGGCTACCATACTAGTTTCTCGGGCCTAGAAACGAGCTTAACGGATACCAGGTGGTTAGGACTCCAAGAGAGTGCCACAAGGCGTAATGGAACATAGATGGCAAGAGCAGCTAATATGTATAGATGAACATCCGTACTGTTACACCGTCCGTATAGAGTCGTAGCTTATGCTCTTTGTCGGGTGTATGAACCGCACGACGATGCTGAGGTGGCCGGCTAGAAGCGAGCCTTTGACAAACTGTGCTTTCGTGATCGCCGATTAGCCAAGGCAATAGTCCGACGTAGACAGAGTTGAGGGGTAATCTCAAGGGGCACGAGTAGTAAACGCGGCATTGAGGCTCATACAGCCATCACTGGGTCTCCGCGTAATTCATATCGATGGAGCCCTGTTCTCAAGTTAGCTGTCGAAAAATAGAGAGCAAAGTCCTTTAAACACTTCGGCCTTGGCCAGTTAGTACTCTCGCCTGCGATAACCGGTTAAGGTGCCATCCAGTAATGGAGAAGCGCGCGTCCCGCGTATTCCGATTTCCCCGATTGCAATGGCCCCCATGACACCGGCTCATACTGGGACCGTTGTGCTCTATCTGGGCTGTTTTACCTTGAAGCGGAGGCCGAGGAGTAGGCTGTCCACCTAATAGGACGAGCGAAAGCGTCTCGCATTGGAGAAACACTATGTACGGCGGAACGCTGACGCTGAGAAGAGTAGCGACCTCATACGAAGCAGAGACGGACGGGTCCGCCGAGCGAACGACTCACGATTTGTTAGCTATCCGAAAATGGACATTATACCGCATAGAAGTTCTCTGTTCCGTTAAGAATTATCCTGATGATATTCCGGCCGTTACGATTTGGCACACGTATTTCGTATGCGACCTGTTAGCTCGGCTTTGGACGAAGGCGATTTCCGTTTAATTAATAACGCCGAGGTTGTCAATGCCATCGTCGAGCTGATAGGTCTTTCGTCGTGCGCCTCGGGGGCGAGAGACAGGCTAACCCGGCGACCTTTGGGTACTAAATGAATGTCGGTGGCGGATGCGTAGTCGTGGCACTGCTATGCGTCCGCCGCGGTTCTGGAAAAGTATACGTACGCATGCATTACCACGCGTCAAGTCTGAGTTTGGTACTGCGTTTCCCGTATTATCCGAGATCTTGGGCGCGTCCTTCCGGATCCGCCCTTTGACAACTGTGAGGTTACGCATCGATTCAGTTTAATCGTAGCTACCGCCCTTATAAGAATCAGTAACCAGCGTAGTTAGAAACATAGTGGCGCTGCATCCATGAATTGCCAAGCAACGATGGTTGGAAACTTGTAGTTATCCGCTTGTACGGCTCGAAGTTGCAGACAGCGCTGCCTTCTCCTAGCTGTCTCCTCTCCAGGTGGGAAGTGTGCTCAGTATAAGCGGCAGGCGGTTGCCGGGGGTGGGACCAAAATCCCTGCCTCGGAATCGTATGCATATCTTGGGTCCGATTAATACTGGAAGTTACTCCTCTCAGTGAACAAAAGGTCAACACCAATAGAACGTCTCTGGTCTTGTTTGTCTGGACTAAGTTTGGGAGTACAAACGTCAGCGCGCACCGTTAAATTCAAATGGTCTGAGTCACCCAGTCAAATACACGACAGTAGTTACGGCGATTAGCTCTTAATGTTCTAAATTAAAGTCGTGAGAGCAAAGTGAATGTCAGTAAGGAGTCAGCTTGGAAGGTAACCACGTGCATGCTAACGAACGACAGAGGGCCTCCACAGGTACGCTGGCTGTTGTAGTGGGGCAGGAGACCCGTCTCCAGTGAGTGTGATGATGATGTAGGAATGTCAGTTGGACTCCCTGCTAATGCTGCAAAAGAGGGGATTGGCTACCAAATCTCACAGCGGTCTTGATTCCTTAGCCTCACCGTCTTACAGCCTGTCTATGTTTAACTATGCCCCTATGAACCAGTCAAACCCGGCGCGCCGGCTGCGATTATTGCTAGCGTTCGAAGCTGCCACACGCACATTAGTAACCTGTCAGTTAAGGACTGCATCCCCCTGTTAACTTCATTATAGAAATATACGACGCCTGGAGTTTAAGTATGCCGATGGATCCTACAAATTTGGTGCTCGCGTAGCTAACGTCTCATACCCTCTGTGTAGCAATTCGAGTTACGTCGGTGAGTCACGACAGTAAATGGTGAGATTCCGTTGCCGTGTTAGCCCGGAACCGCATAGTTGAGTGAGACTGCAACGTGATATACTAATTTGTAGACTTGGTGACAAACAGGCGTGTCAGGTGGAAGAGAGCTTGCCTATTGCCTACTGCGATAGACTGAACCTATAGCCCGTGTGCCCCAGGAGGCTAAGTAAATTGATGAGAAGATACGAATACCCAACGCGTAACCCAGGCACCTTAGAATCTATCAGATGGCAGTCGCAACATGTTGGGGACCGAGACGTCGGACTTAACCGTGCATGATCTTAGGGCCATGTTATCTAGGTCGAATGTGGGGGCAACGCCCAATCCAATTCCAAAACTTGCGGCAAGGTCGTATGCCTAGCTTCAGGGAGGACCATAATCAGTACTTCTAAGCCAGTACTGTGTTCTCCGATCCCCTCATTATGTGAACGATGGCCGGGGCACCGCAGGCGCTACCTATAGCCCGAATTTGTGAGTTAGGCGTCCTGCAGGTTTTGTCCAATTGACACAACAACTACTTTACATAATACGGGAGGGTGAGGTATGCTGTGCATTTCTTTACTTCCGCAGCACTCGTCAGGGCTTAACGCCGTGTCAGAAGCTCATCAAGCGGTCAATTCTGAGTAAAAGATTGCCGAAACACTACATGGGTCTACCAACCATGAAATAAGGGCTCTGAGTCTTTCTCGTTGGCCTAGCAGGGATTACCCACCGGCACTCGACGATTATTACGCGCATAAGTGGCTTCCATTCTGCACTTGACGATGATGCAAATCTATTGTTGTGGGCCTGTGGGTCCCGGCCAGACGCTGCTTCTTCTCGTCCGGATGGCCGTTCCCGGACCGTCCGTCGTCACTATGAACTCAACCTGACTTAATGGTGACTTGGACTTCTACTGGAGGAATGATAAAACGCCTCCGGACAGTACAGTATCACATACAACCTCCCAGAGATGGCAGACGAAGTAGCTGAAGCGTAAGGCGTGCGTTCGGCATTCTTTATTCGACTATTGCATGCATAGATTATCGGCACTTACTCATGGGTTCCCCCAGAAAATCGATCTGGATCTGAGGGCGTGGGGGGAGTCCTAACCATTCATGTGAACTTACACTCCGAGGGCCCAGGCGAAGTAATGAGAAGCATTCCGATGCCTTGGGTGCTACATGAGCGCCGGCACAGGAGGGGAAAGGTCGGACTTTGCTGATCCCCACTAGTACTGGATAGTGCCTTGTGTAGAGATGACAGCAAGCGTACCGGGAGTTGGGGGTCAGCTAAACCACGCTAGACTGTAGTGCGGGATCAGATCCCTTCACCCGGCTCTCAAAAAGCACCGGTGTTAAAGTGTCATAGACGTGCGCCGTTCTACTACGTTTGAGCTGTAAGTATGTAAGTGTGTATTGACTAGGGATGTTCAAGGGAAAGATTAACTACAGGGTAGACAGGCCTGAATTTTTCGTACTGCTACGCGCGCGCGTGCAGTTTGGGTTACGATGGATGTATGAATCTTCTTGCCGTTGAAGCGGTCCGCTCCATTACTCTCTTCTTTTCTGAACCTAGCACGGCGACTGAAAGGCATTTGCACTTGAAACCGGGAGAGAATGAATGGGCGGACAGGAAAGTAGGTCCTAAGATAGTTATGTCTACTAAAGCTGACCTCAGGACATCCGCTTGGGCTATTCCACAACTGTACCTCCCCCGCCTGCTCAATTGGTGTTCTTCTGAGACACAGAATCACGAGATTGGCGCTCGTGTAGCCGTAGCTGGTACAGCGTGAGAGGCGGAGAACTTCCCGTTTAACTTAAAATCTAGGGGCTTCGGTCTGTCGCGGGATGGTTTACCGGTTCTCCCTTTGATGGGTATCATATGGCTAGGAGACCTTTCGGCTTAATTGGGAATTAACCAAGATATGCAATATACATAGCCTAATGAGTGTAGAGAGTCAGATAGCCCCTAGACGTTCAAATTTTGAAGGCGGTACAAAGGTCAGCACAAGAGCGCGTCTCGCAAATTAGGAACAGACTTCTCGTGCAACATTTAGGGACCAATTCGCTGTCGACATCTCGGAAAGGGCGGGGATTCTTAGAGTCGCACAGTTCGGACACGCACAGTTAGAGTAAGTGTTTGCGAGGGCGACATCCGAATCAATCCTGACTCACCCTTGGATTCTGGTAATTCTGAGGTATCTTCAGCGGGTCGCGTAAGGGCCAGGTCTTATCTTCAAATTATCGAGGGGCAAAAATTTCCAATGGTGAAGCAGGCTTTGAGTATAGGAATTGTCGAGTTATCACACCGACGCAATGTTCTAATTCTGATTATGTCGCACCGTACAGTTAAACAGCGAAAACCCGCCTAGGAACCCTCGCCCGCCGTTCCAATGGATACCTAACCGGTATATCATCAACTTCCCGAAGTCCCGGTTGGCAGCCCCGCGGCGCATTGTGAGAAAAGACACACAGAGGAGCACCCGCCGAATAACGCCTAACATGGTGGAAGCATTTGATCACTCAACGCGATCACCTAATGATTACAGTAGTAACGTGCAGGATGTAAAATCGAGCTACTGTAAGCTATGTCATCCATAGGCACTCAGAGCGTTGTCAGTGGGAGTTAAATTAAGTCACGTCACTTGATTCCCATCCAAATTCCGCAAGCTGTCACCGAAGTGCTAGCGTGAAACAAGTCGCTTCGCAAAAATGAGTGTTATCGCTTTGCTGTTCGCGTGCCGCGCCACACGTCTCGTTTCGGTCTTACGAGCCCCATCCTATAAGGGCATCTCGACTCACTACTGTAAATATTAAATTGCATCGACACCTGTATAAGACCACTAGGTGCAGGAAAACTTACCAAGTGGGCAGGCAACGGAGCGGCCCTGTGGCCAATCGAACCGGTACCTTCTATAAGGGAGTATATTTAAATCGGACTTCCCTTCCGGCCGCCCCTCACCTCGGAGTTTTGCTCACTAACAGCAAGTGGGTGCATAACTATCTTGATCGCAACGTCCATTCCTCATTCTTAATAGCGGCCATCCTTAGCTGAACTAATTGCATAACTCTTTGGTGTAGACGCACGCGTGTCATTGCAACTGTTAATTGACTGGGGAATATATAGATCCCATGGTTCGGGTTGGGAAAGCGCTGATGGTGCGCGGTAGTTTCCACCGAAATATAATAAAACTTACTGAGCTTCACCTGATCCTTATGTAGCTGCGTAGCTAGCCGAGCATTCCAGTTTATCTCTATGGGACGCAATGAAATAGTGCATTGAGGGTGGGACGAAGGTACCAAGCCCAAGACTGTGCGACTGAGCGGATCATCACCACAACTGGACTTTTATGTCCCTTCAGTGAAATTCCATGATAATCGTTGCCGCTCACCTTCAAACTGTGCGTATGTGTGCCCTTTAATTTCAGTCCTTAACTCGGGCCTAGACGCTCCGACGAGCAACCGTTTTAACCGGTCTCAGCTCCCCAACCGAAGACTTCGGTATGCATACATACAGGCAGCGAAGTTCCCCCCCCCCCACCGGGAAACATTTTTACAAAGTTCACGTGTCATAGTTTAAAGCTTTACTTTCCCTCTGGAAGTACTGATACTGCACTCACCTCGAGTGAGCTGTGGGCTAGTACGCTAAGAGGATAATCCCTTCCCATCCTCCATTTTACAAAGAGGTACTAGCTTAGAGGGACAGCAGTTCAAGCGGCATTCGACGCGACAAAACTGATCGTCCGGCGTGCTAACCGGGACCTACTTCACGAAGAGACAATACCGGTGCTGCAACACCATGCCATCCCACCTGAGTTTGTAAGAGTACGTACCGAAGTAGACTTCTCTAGCTTATACCTTGGAGGTTAAATTACATAATAAAGTATTATAAATTTCATAAGATGTCTCAGGTAAGCTTCGGATTTACTTATATATTGTACTCGAATCGAGCTTGATTCTCCTTTTTGTAATGACATTGTCTCACTGTTGGCAAAGATTCACTGCCGTTATGCATTGATCCTGCACATTTTCCGCGCGCTCCCACCTGCAGCGAACGGCACCAGCTTTAACTTTTCAAGTTCACCAAGGTAAACGCCGAGACTCACTTCTGGATGAAATGAGTTCAGGAGTACCCATTGTTGAAAGTAAGAAGGCGCACCGGGCTCATCCGTCTGATCCGTGCGCAGAGGGCCGAACCACACGAGCTTTGCAGGTGGTCAGGAGAACGTGTGTCGGCGGCGATAGCACAGAAGTTCGGGTATGTCAATACTCTACCCGAATGGAGTACAGAGCCTTCTCCCGTTATTCTTATTAACGAAGCGTCGCTCTCTTGGTTAGAGTGCTCTTTAACATACGTACTTAACTTTCAGACATGTTGTGTTCCTTCCTTTCGCGTGTTCAGGCGAGGCTCACGCCGCTCTCACAGATCAGAACCCTGGCTGTCGCCCGGAAACTTGCAAACGCCGATGCTCTGAGCCTGTAAGCGGCTAGTCTAGATGGTCACATTGCAAAAACAGTATCCGCACCTCGTAGCCCGACAACCCTATGGACTTGACTAATCTGAACCCGCCTCGTTGTCACCGCGTAGGGAAAGTCATATTCCTTGTCGGAATCCGTATATACCGAAGAAGTCATGGGCGGACAATCGCACGCTATAATTTCGCAAAAAGGTGTTGATCCCCCTAGTTCGGGACTGAAACAGCGGGGATGTCGTGTATATGGATGACATTCGAAAGGATGCCATTTAAAGAGACCCGACACGTCAGAACTTTTTTATGGTAGATCATACTCCACTAACAAACCGGCTGGAATAGGACTACCAGTGCTATCTCCGAAACTAGACACGCCGTTGACAGTCTCCTCTGCGGTCCACTTAGCGAACAGCCACTAATGTGTTGACGCCGTCCATTACCAGCACGGGGGATGTTAATAAATACGAAGCCTTGAGACTAGTAGGCTGATAAGCGGACTGCTAAGCCAGTACGGTGGGCCTTTAGCTCTCTGACCTCCTGGTGATACACTACATTTATACAACGGAACTCGCAAACCGAGTATCTTCTCCCCTATGCCTCGCCTACGTTCGGGGCTTAGTATTAGAGTAACAAATGTTCAATAAGGTGCAGTATAGAATTTAATGATGTAGTGTATGCGAACTGGCTGCGTTGTTATCTCACTACGCAAGACATCGGCATGTTAGAGTCCCTACCTGATTGGTCGGTCTCAACACTCGAGATCACAGGGGCCCACATTAAGAAGCAGGATGAAAGTTTTCGCCCAATTGGCCTTTTGGGCTCTAGGGGTATTGACATGAAATGAGCCAGGCCTGCCACGATGTATCGCTACGTTCCCGCCATGTAGGGAGAAACGGCGAACGCTATCATGTGCTCTCCAGGAGCGCAGTCACTCAGGGCAGAAAGTGGAGGCTGCGTTGGCCACAGCTGTGAATAAACAATCCGATATCGACTAACCGATTCCAGACGCAGGTTACCCGCCTTAGCCACGGAGTGATGAGCGTGAGATGCCGTCCTATATATAATTTTTGGTTCCCTGTCCGCTCGCGGGGAGTCCTTAGATGTGTTTGACGACCAAAATACGGGTCTAGGTCTGTAAAGACTATACGCCTCTGGCTCACTTGAACCTTCCGTTAGCCAGAAGCGGTTCATCCGCTCCGATAGTTACATGTAATTGTTTTGAGTGCGGTACAGTGTAAAGGTTGTACCCCTTTTACGCCGCAGTAGTCACGAAAAAACCTAGCAGAAGTACGTGGAACGCGCCTAAGTAAAGAGGTCCTCATTAAAGTTTATACCCAAGCGTCTACTACCGTAATATTTCTATCACCTGGGGTATTTAGCCTAGCTACCGTTTCGCAAATGTGATGGACCACTTCCTCAGAAAATCGATGCCTATATCTGGGCAATAAACATCAGGTGACGTCAAAGAGTACGGCACTGGGATCTACCATACTGAGTTATAACTCACCACCGCGGTTAGCTCGGAAGCACCTCACCCTACTTTCGAACATTCGATAAACGGTTCCGGCCTACTCCTTTACACCGCGCCCTGGGGTGGGGTAAGCATGTCCTCTCATATCCCAATACAGCCTAACCTACACGCGTGCGGGAGATAATTTTGTTATTTCATAAACCTTTTTACAGGGGGTGTGTCGACTAACCGTCTGGTACGAGCGAAGGAAATTATAAACAAGAGGGATTAGCTGAAACTCTGATTACGACTCCGCCGGAACGCGTAGTGCGAGAGCACTAGTGGGGATCTAGACACAGAAGCGTTCGTCCGTAACAAAATTCACTGTCTACTTAGGCAAGGCTGAGAACCCCACATCACAAGTCTTTCAGGCCAGTCATGATTAACCTTTCATCTGAACAATTCCACGTCGCCGTTGTTCCCATAGCAAACTGCGCTGCCTGTAGGAACACGAGCGTCGCTCCTCTTGTATGGTGCACTGATTACCTATCCCCGCGTTGTTTTGCAACATAGGCTGGTGTGACTACGCCTTTCTCCTGCGGCGATCACGGAACGATAAGATACCGCCCAACGATTTCCCCGAATCTAATCCTGGATGCAAGCTGCATAGACTAAATACCATGAATTAGCCTAACTCTTGGAGCTGAATTTTTCGGTCCTCCGTCTTAACCGATCATAGATGGTAGCGGAAGGGCGCCCGACGGACAGAGGAATAGGCTAGTATGACATTGCAGCCCCTGATAGGTCCCGACCCTGCTTAGATGTAATCGTCCTTCTCACTAGTATGGGAAAGATAGTCGCAGGGTAGCCCGACAGTCATTTGTAATATATTGCGCTTGTACACGCTCTTACAGGACTGGAGCTAATATAAACTAGTGTTATCGGGGATTGCCGGTTCGTTCGCATTCTTTTCAGTGTTCATATCCCTGTAGGTAAGTCTGTGGTTTGGATGACGGCGTGTAGTATAGGGTTGATCTCCATTTGGGTGAGTGACACTAGCCTAACAATAATAATAGCGGTCTACCGCGCTCCGTTGGTCCTATAACGTACGGACAGGTAACAAACTGACTCGCGACCACCTTCATTTGAAACGCAGTAGGATAAGTCAGTCAGGGGGCGACTCCTCAAGATTGATCTCACCTGATCGTGCCGAATCACGTGAACCACACAGTACCAACTCCACGGGGTCAATAGGGATAGAACAACAATCGACTGCAACGGCGGTCCCGTCCCATATCTCCAAGAATGCCTACCATCGGGAACTTAAACGTTAGGACGGGTTCGATATACAAATAAAGAATAGTCTACAACGTGAACCTTATAAGCTACGGCGCCTGGATCCTTGTTACGCAGGGTGTTGCGCCTTCCGGGTGTAATTTCAGTGGCGGCTGGTCGTATCTAAAGGTGGTGGGCCTAGAGGAGCAGCGGTCAGATAAATCCAACTTTCTGAGCCCAAATCAAAGTTTACTGAAATGGAAATCGAACGGCATAGTAGCGTAGCACAAGAGAGGGAGCAAACGCTTCGTGGCCAGGGTGAAAGTGATCGGTGGACCATGCACGCGATGTCTCCCGGACGCACCTGTTACTCATCTGCCAGGTACCACGTGGCAATTGAAAGGACGATACTATCCGCAGAACGTTGCGTCGGACATTGATAGCGTGGCTATTCTAGGACGAGACCCGGGTTTCATATACTCTGACAGGAAGTAGCCTCGTCGGCCAGTCGAGCCCCTTGCTCCGATCAAACACGATGATAAAAGTTGCAGCCAAATGCGCTCCCGGCAGGCCTTATTTGCTATGTCGAGGGACCGACCCGTCATACTACGGCTCCAACTCCAGTTGAAATCGCTACTAGTTTATTTAGTCACAAGGTGCTATTCTAGGGCCGAATGCGACGGGGCATCATGGTCGGCCAGTTTAGCACACAGACCCCCTCTAACCAAACGATGCGGGTATGCGGTCTTAGAAGGGCGTTGCTCGCTAAATGGGCGCGCCTTTTTTCCTCATATTCTTTCCGCACGGGACCCCTGCACCGAGTAATACGGTCGTACGCTACTATCGGAGATATTGTATTGAAACTTTAAGCGGTGACCCGATGAAATATGCAGCGCCCAGAATCACAAGTTCAAAGAAGTGATTCTCCATCACCCAGGTCTGTTCTATCTAAGGTAGCCTCTCTGTTTGTCGAACCCCGACCCCACAATGATCAACGGTTTCCGTCCTTATCTGGCTACCCTTGTGTGATGGCACGTCACCGTCTCTACTGTGGCAGTGATGGCGCGTCCACAAAGGGGGGACTTCCCTATAAAATGGGTGCATAGTATCAGTTCGGTGAGTGATCTTCTAGGCTGAGCTCCTTTCTATCTAAACCCAATGGCATCCGACTCAGAGACTAAGATAAGTCTTCTCGTAGTAATTGCGTGATGCCCTGTCGGGCACGAGCCCATGGATGAGCTTTTTGACCCGGCTCAGACTTAACGCTCAATACAAGGCGCAATTGCAGATCTTGACCCAAGATGGGCTTCACTCAAATAGGGGGTTGTGAAGGGCCTGCTGCAGCCCGCATGCTGGCTCCAGATGTAGCGCGTGCGCCGGGTGTCTGTCGGTCATAGGCAGGATAGCTGCTAACCCAGGTGCCCCAACTTGATGCAAGCTCTCGCTAGACAAAGCGCAAAATGGCCTGCTGCCTCAGAGATTGAATGAAGCTCCAAATTCCCCGACATGAGTGCCGCTAGTTCATCCCCGTCAGGCAACTAGAACTCGGAAGCATGCATCACCCCTGGTGGGGAAGATCTATGCGATCGCTCGTTGCGGAGTTGGCTTCCCTTGGCATTTCCTGCTTCCCTCAAATGCTGAAACAGGACGCAACGCGCAACAAAACGGTACCCACGGTGGATAGCAATTCAGGATGATCGTCGCACCCTTGAATAATGGATGCGTCCCTCCATACGCCGAAAGTGGAGTCCCAGACGTAGCAAAAGTAGAGTGTTTCTCATGACCCCGCTCTGAAGTATCCATGCGACGTCGCGTTGGAGATACCTCCTGCGAGTGCGCGTTTTTATTTATGTATAGTATCATTCCTTCCGATAATGGGGAGGTAGGGGGACGAACAAGCAACTATAAGCGTAACGGCTAGGCGGATCGGCTATGGAAAGCTTCCGACACTGACAGCCAGTAACTATACGCCCAGCACGCGATATGGACTGTTCGTGGTTGCAGCCCGCCAGTTTCCATCCCTTAAGCAGGATTGTGTGCTGTCACTACCTTTGCTTATTTCTGAACAAGTCGCATACCACTCGAACTACCAAGGCCTACTATAATTGTTCGAGCCCACGATATCGAGTACTACTTTTTGGATACGTTCTAACGAGGAAATCCGTCTAGACTTCTCTCTCAGCAATTAACTCCTGCCCGGACTTCAAGATTTGCTGGTACTTACCCCCCCTATCAATGGTTTCAACACCTTACTACGTTAGCGCGCCTAGGGACATAAGGACTCTACATAGCTGCTCGATCAGGCTGTCCCTTCATGCCCGTGTCAATTTCCCGTGATTTTCGCAACGCTACAGATCCGTCACCGCAGGATGTTAAACTAGCGTATTTACGAAATAGGTGTCTACGGAAACGAATGTTTATCCGGCAGGCCTTAACCCACCAAGGCAGACGCGGGGCCCGCCCCCTCCGCTGAGTTGATACTACTCGCCGACTCCGCTACATCTGCTCCTAGTAATCCAGACGAGAACACCTTTGTTTGAAGAGTTGCAGCGTCCACATAGGGGTCGCGGCCGCTCATTTCCCCCGACTGAATGGCTCACGGGGTTCAGGCGACTCATTTTAGTTAGCCCATACTCAGTGGGTGTTACGATTACTGCCGCATCGCTCCGTAGGCAGTGTCAGAATCTACTGTTATGAATACCTTGGAGGTATCAGGTACTCCTGGACTCTTCGGACGTCCTGACTAGTGCACTATGTGAACCGCTTGAATATTCGTATCCAAGGTGAGTTGCGCGAATACTATTGCTAGCCGTTTGGACACTTTTACTACCTAGTTGGCTCTTGGCGCTCCTGAGTTCTCGCGCACTACCCCTAGAAAACTGTACGTGAAAGGTAGGGTAACAACCTCTCAGACTATCAAAAGATAGCCCAATAAAGCTCTATGTTTATACATTGATAGACGCAAAGTCAATCGTGCAAAGTTGCCACTACCACTTTCTGACCGTACCAGGTGCGCCTCCCCTCCCTCTACAGATGTCAGACGAGCTTTGGCCTCGATTCGTGCGAGCATTTCAAGCATTGTTGTCGCACACTCATATGATTTGTTCGTAGTCCGTCAAGCCAGTCACGCCGCACCCACTGATTCCGTGGTTGGAATGGGTTGTGGGAG
		</sequence>
    <sequence><taxon idref="Location_3_0_0|33.7537326773247"/>
			ACTCTCTCAATATGTCCTCGCTGGGTCTATAAATGCACACCAAGACCAGGAGTGGAATTGAGGCCTGCAAGTTTGCTTTGATTACCCTGATTAAATTTCAACAAAGTGGCACTCTGTCCCTGGACGCGCCATCGCCCTAGACTTTATGCTAGCACAAAAACAATTCATGTATCGTCCTTGAATTTCATGTCTACCTGTGGCTGAGCTAGATCCAGAAACTCCATCAATAATTTTATGCTCCCGAGGTGACTCGTTGATGGAGTCGATTGGGAAGCATTTCGGCATCAAACAACAATTTCTTGCTGTCAGCCCTTTTACTCAGAAACTGGCATAAATGCCAATTAACTGCTTAAACTGTTGTAAGCGGCGGCATTAAACGTTAACGCACAATAAGTCCCGCTCGTCTCTCTCAGCGCGCCGTTAGTACGCCTATAATATTCCGCGCTTTGATCCATACGAATCGAACAGACCAAAAAGTTCTTTGCCTAAAGCCCGTATTAAGCACCGCACCTGAGTAAACCTCTCTTCGCTGGTGTGCCGCGTCTACTATAAATGGAACTCCTGCTGTTAACAAGGTCGGCATTCGACGATAAGATACAGTAATGAGGGTTGTATCGACTATTATAGGCCTATCGTTATGTAAGCCCCCTGGGTCCTAACTAGCGGAATTCCGTCAAGGTGCTGGCGCTGTCGATACTGCGTAGCGTGGCTCTGCGACGCAGTATTAAGTCGATGTATCTCAGCCGATAACTCCAATCACGCCTGCCAGGCGTACAAACTAAACGGGCTGTCCCTCAATAAATCAAAGTGGCCGGCACGCTAGCACGAGCGGTAGATAGATCATTCCTGCAGAGTACATCGACATTTAAGTAAGATGACTGCCCTTATAGCCACCGGTAGCTTGTTGCCACTTAAAACCGTGATTACTGCTTATACGGAGACTGACGATCCACTCTTAGACACGGAGCAAGATCTATGTGTTGCAAGAGTATGGCAGGGACATTAAAGAAGAACTCACTTTCGAAGGTCCCAACCCAGCCGACTGATTTCGTGCCCTCTACAACGAGCGGTTAACATATTTTGTTTAGTTATAGATCCACGTCAGGATAGTTCAACATAGGTGTTTAAATACTCAGTATCGATCGAACAAGCCGAGGAATGATGCTTTAAACGATGTGCCGGATAAACCGCCATGAAACGGGGCGACGTGTGTGAGCAGAGGCGGCCCTTCAGTTCGATAGTTTCCAGATTAGTGCTCGCTATCCATTCAAGTTTAGTTAATATTGACGCCGAAATCTCAGGGAGTCGTGCGTCTACATTGTGGGAGGTCGGTATGCTCCGTCCCCCGTCTAGTACGCGGGACAGTTCATTTTTGTTGATGGAGGAGTATGTCTTATATTCTAGATTCCTGGCCCATGTAATGGATCCAGCTATCGACCCTCGGTTCCAACGGGCACGGATCACTAAATGGTTTTTCTCTGTGTTGGGCTACCATACTAGTTTCTCGGGCCTAGAAACGAGCTTAACGGATACCAGGTGGTTAGGACTCCAAGAGAGTGCCACAAGGCGTAATGGAACATAGATGGCAAGAGCAGCTAATATGTATAGATGAACATCCGTACTGTTACACCGTCCGTATAGAGTCGTAGCTTATGCTCTTTGTCGGGTGTATGAACCGCACGACGATGCTGAGGTGGCCGGCTAGAAGCGAGCCTTTGACAAACTGTGCTTTCGTGATCGCCGATTAGCCAAGGCAATAGTCCGACGTAGACAGAGTTGAGGGGTAATCTCAAGGGGCACGAGTAGTAAACGCGGCATTGAGGCTCATACAGCCATCACTGGGTCTCCGCGTAATTCATATCGATGGAGCCCTGTTCTCAAGTTAGCTGTCGAAAAATAGAGAGCAAAGTCCTTTAAACACTTCGGCCTTGGCCAGTTAGTACTCTCGCCTGCGATAACCGGTTAAGGTGCCATCCAGTAATGGAGAAGCGCGCGTCCCGCGTATTCCGATTTCCCCGATTGCAATGGCCCCCATGACACCGGCTCATACTGGGACCGTTGTGCTCTATCTGGGCTGTTTTACCTTGAAGCGGAGGCCGAGGAGTAGGCTGTCCACCTAATAGGACGAGCGAAAGCGTCTCGCATTGGAGAAACACTATGTACGGCGGAACGCTGACGCTGAGAAGAGTAGCGACCTCATACGAAGCAGAGACGGACGGGTCCGCCGAGCGAACGACTCACGATTTGTTAGCTATCCGAAAATGGACATTATACCGCATAGAAGTTCTCTGTTCCGTTAAGAATTATCCTGATGATATTCCGGCCGTTACGATTTGGCACACGTATTTCGTATGCGACCTGTTAGCTCGGCTTTGGACGAAGGCGATTTCCGTTTAATTAATAACGCCGAGGTTGTCAATGCCATCGTCGAGCTGATAGGTCTTTCGTCGTGCGCCTCGGGGGCGAGAGACAGGCTAACCCGGCGACCTTTGGGTACTAAATGAATGTCGGTGGCGGATGCGTAGTCGTGGCACTGCTATGCGTCCGCCGCGGTTCTGGAAAAGTATACGTACGCATGCATTACCACGCGTCAAGTCTGAGTTTGGTACTGCGTTTCCCGTATTATCCGAGATCTTGGGCGCGTCCTTCCGGATCCGCCCTTTGACAACTGTGAGGTTACGCATCGATTCAGTTTAATCGTAGCTACCGCCCTTATAAGAATCAGTAACCAGCGTAGTTAGAAACATAGTGGCGCTGCATCCATGAATTGCCAAGCAACGATGGTTGGAAACTTGTAGTTATCCGCTTGTACGGCTCGAAGTTGCAGACAGCGCTGCCTTCTCCTAGCTGTCTCCTCTCCAGGTGGGAAGTGTGCTCAGTATAAGCGGCAGGCGGTTGCCGGGGGTGGGACCAAAATCCCTGCCTCGGAATCGTATGCATATCTTGGGTCCGATTAATACTGGAAGGTACTCCTCTCAGTGAACAAAAGGTCAACACCAATAGAACGTCTCTGGTCTTGTTTGTCTGGACTAAGTTTGGGAGTACAAACGTCAGCGCGCACCGTTAAATTCAAATGGTCTGAGTCACCCAGTCAAATACACGACAGTAGTTACGGCGATTAGCTCTTAATGTTCTAAATTAAAGTCGTGAGAGCAAAGTGAATGTCAGTAAGGAGTCAGCTTGGAAGGTAACCACGTGCATGCTAACGAACGACAGAGGGCCTCCACAGGTACGCTGGCTGTTGTAGTGGGGCAGGAGACCCGTCTCCAGTGAGTGTGATGATGATGTAGGAATGTCAGTTGGACTCCCTGCTAATGCTGCAAAAGAGGGGATTGGCTACCAAATCTCACAGCGGTCTTGATTCCTTAGCCTCACCGTCTTACAGCCTGTCTATGTTTAACTATGCCCCTATGAACCAGTCAAACCCGGCGCGCCGGCTGCGATTATTGCTAGCGTTCGAAGCTGCCACACGCACATTAGTAACCTGTCAGTTAAGGACTGCATCCCCCTGTTAACTTCATTATAGAAATATACGACGCCTGGAGTTTAAGTATGCCGATGGATCCTACAAATTTGGTGCTCGCGTAGCTAACGTCTCATACCCTCTGTGTAGCAATTCGAGTTACGTCGGTGAGTCACGACAGTAAATGGTGAGATTCCGTTGCCGTGTTAGCCCGGAACCGCATAGTTGAGTGAGACTGCAACGTGATATACTAATTTGTAGACTTGGTGACAAACAGGCGTGTCAGGTGGAAGAGAGCTTGCCTAATGCCTACTGCGATAGACTGAACCTATAGCCCGTGTGCCCCAGGAGGCTAAGTAAATTGATGAGAAGATACGAATACCCAACGCGTAACCCAGGCACCTTAGAATCTATCAGATGGCAGTCGCAACATGTTGGGGACCGAGACGTCGGACTTAACCGTGCATGATCTTAGGGCCATGTTATCTAGGTCGAATGTGGGGGCAACGCCCAATCCAATTCCAAAACTTGCGGCAAGGTCGTATGCCTAGCTTCAGGGAGGACCATAATCAGTACTTCTAAGCCAGTACTGTGTTCTCCGATCCCCTCATTATGTGAACGATGGCCGGGGCACCGCAGGCGCTACCTATAGCCCGAATTTGTGAGTTAGGCGTCCTGCAGGTTTTGTCCAATTGACACAACAACTACTTTACATAATACGGGAGGGTGAGGTATGCTGTGCATTTCTTTACTTCCGCAGCACTCGTCAGGGCTTAACGCCGTGTCAGAAGCTCATCAAGCGGTCAATTCTGAGTAAAAGATTGCCGAAACACTACATGGGTCTACCAACCATGAAATAAGGGCTCTGAGTCTTTCTCGTTGGCCTAGCAGGGATTACCCACCGGCACTCGACGATTATTACGCGCATAAGTGGCTTCCATTCTGCACTTGACGATGATGCAAATCTATTGTTGTGGGCCTGTGGGTCCCGGCCAGACGCTGCTTCTTCTCGTCCGGATGGCCGTTCCCGGACCGTCCGTCGTCACTATGAACTCAACCTGACTTAATGGTGACTTGGACTTCTACTGGAGGAATGATAAAACGCCTCCGGACAGTACAGTATCACATACAACCTCCCAGAGATGGCAGACGAAGTAGCTGAAGCGTAAGGCGTGCGTTCGGCATTCTTTATTCGACTATTGCATGCATAGATTATCGGCACTTACTCATGGGTTCCCCCAGAAAATCGATCTGGATCTGAGGGCGTGGGGGGAGTCCTAACCATTCATGTGAACTTACACTCCGAGGGCCCAGGCGAAGTAATGAGAAGCATTCCGATGCCTTGGGTGCTACATGAGCGCCGGCACAGGAGGGGAAAGGTCGGACTTTGCTGATCCCCACTAGTACTGGATAGTGCCTTGTGTAGAGATGACAGCAAGCGTACCGGGAGTTGGGGGTCAGCTAAACCACGCTAGACTGTAGTGCGGGATCAGATCCCTTCACCCGGCTCTCAAAAAGCACCGGTGTTAAAGTGTCATAGACGTGCGCCGTTCTACTACGTTTGAGCTGTAAGTATGTAAGTGTGTATTGACTAGGGATGTTCAAGGGAAAGATTAACTACAGGGTAGACAGGCCTGAATTTTTCGTACTGCTACGCGCGCGCGTGCAGTTTGGGTTACGATGGATGTATGAATCTTCTTGCCGTTGAAGCGGTCCGCTCCATTACTCTCTTCTTTTCTGAACCTAGCACGGCGACTGAAAGGCATTTGCACTTGAAACCGGGAGAGAATGAATGGGCGGACAGGAAAGTAGGTCCTAAGATAGTTATGTCTACTAAAGCTGACCTCAGGACATCCGCTTGGGCTATTCCACAACTGTACCTCCCCCGCCTGCTCAATTGGTGTTCTTCTGAGACACAGAATCACGAGATTGGCGCTCGTGTAGCCGTAGCTGGTACAGCGTGAGAGGCGGAGAACTTCCCGTTTAACTTAAAATCTAGGGGCTTCGGTCTGTCGCGGGATGGTTTACCGGTTCTCCCTTTGATGGGTATCATATGGCTAGGAGACCTTTCGGCTTAATTGGGAATTAACCAAGATATGCAATATACATAGCCTAATGAGTGTAGAGAGTCAGATAGCCCCTAGACGTTCAAATTTTGAAGGCGGTACAAAGGTCAGCACAAGAGCGCGTCTCGCAAATTAGGAACAGACTTCTCGTGCAACATTTAGGGACCAATTCGCTGTCGACATCTCGGAAAGGGCGGGGATTCTTAGAGTCGCACAGTTCGGACACGCACAGTTAGAGTAAGTGTTTGCGAGGGCGACATCCGAATCAATCCTGACTCACCCTTGGATTCTGGTAATTCTGAGGTATCTTCAGCGGGTCGCGTAAGGGCCAGGTCTTATCTTCAAATTATCGAGGGGCAAAAATTTCCAATGGTGAAGCAGGCTTTGAGTATAGGAATTGTCGAGTTATCACACCGACGCAATGTTCTAATTCTGATTATGTCGCACCGTACAGTTAAACAGCGAAAACCCGCCTAGGAACCCTCGCCCGCCGTTCCAATGGATACCTAACCGGTATATCATCAACTTCCCGAAGTCCCGGTTGGCAGCCCCGCGGCGCATTGTGAGAAAAGACACACAGAGGAGCACCCGCCGAATAACGCCTAACATGGTGGAAGCATTTGATCACTCAACGCGATCACCTAATGATTACAGTAGTAACGTGCAGGATGTAAAATCGAGCTACTGTAAGCTATGTCATCCATAGGCACTCAGAGCGTTGTCAGTGGGAGTTAAATTAAGTCACGTCACTTGATTCCCATCCAAATTCCGCAAGCTGTCACCGAAGTGCTAGCGTGAAACAAGTCGCTTCGCAAAAATGAGTGTTATCGCTTTGCTGTTCGCGTGCCGCGCCACACGTCTCGTTTCGGTCTTACGAGCCCCATCCTATAAGGGCATCTCGACTCACTACTGTAAATATTAAATTGCATCGACACCTGTATAAGACCACTAGGTGCAGGAAAACTTACCAAGTGGGCAGGCAACGGAGCGGCCCTGTGGCCAATCGAACCGGTACCTTCTATAAGGGAGTATATTTAAATCGGACTTCCCTTCCGGCCGCCCCTCACCTCGGAGTTTTGCTCACTAACAGCAAGTGGGTGCATAACTATCTTGATCGCAACGTCCATTCCTCATTCTTAATAGCGGCCATCCTTAGCTGAACTAATTGCATAACTCTTTGGTGTAGACGCACGCGTGTCATTGCAACTGTTAATTGACTGGGGAATATATAGATCCCATGGTTCGGGTTGGGAAAGCGCTGATGGTGCGCGGTAGTTTCCACCGAAATATAATAAAACTTACTGAGCTTCACCTGATCCTTATGTAGCTGCGTAGCTAGCCGAGCATTCCAGTTTATCTCTATGGGACGCAATGAAATAGTGCATTGAGGGTGGGACGAAGGTACCAAGCCCAAGACTGTGCGACTGAGCGGATCATCACCACAACTGGACTTTTATGTCCCTTCAGTGAAATTCCATGATAATCGTTGCCGCTCACCTTCAAACTGTGCGTATGTGTGCCCTTTAATTTCAGTCCTTAACTCGGGCCTAGACGCTCCGACGAGCAACCGTTTTAACCGGTCTCAGCTCCCCAACCGAAGACTTCGGTATGCATACATACAGGCAGCGAAGTTCCCCCCCCCCCACCGGGAAACATTTTTACAAAGTTCACGTGTCATAGTTTAAAGCTTTACTTTCCCTCTGGAAGTACTGATACTGCACTCACCTCGAGTGAGCTGTGGGCTAGTACGCTAAGAGGATAATCCCTTCCCATCCTCCATTTTACAAAGAGGTACTAGCTTAGAGGGACAGCAGTTCAAGCGGCATTCGACGCGACAAAACTGATCGTCCGGCGTGCTAACCGGGACCTACTTCACGAAGAGACAATACCGGTGCTGCAACACCATGCCATCCCACCTGAGTTTGTAAGAGTACGTACCGAAGTAGACTTCTCTAGCTTATACCTTGGAGGTTAAATTACATAATAAAGTATTATAAATTTCATAAGATGTCTCAGGTAAGCTTCGGATTTACTTATATATTGTACTCGAATCGAGCTTGATTCTCCTTTTTGTAATGACATTGTCTCACTGTTGGCAAAGATTCACTGCCGTTATGCATTGATCCTGCACATTTTCCGCGCGCTCCCACCTGCAGCGAACGGCACCAGCTTTAACTTTTCAAGTTCACCAAGGTAAACGCCGAGACTCACTTCTGGATGAAATGAGTTCAGGAGTACCCATTGTTGAAAGTAAGAAGGCGCACCGGGCTCATCCGTCTGATCCGTGCGCAGAGGGCCGAACCACACGAGCTTTGCAGGTGGTCAGGAGAACGTGTGTCGGCGGCGATAGCACAGAAGTTCGGGTATGTCAATACTCTACCCGAATGGAGTACAGAGCCTTCTCCCGTTATTCTTATTAACGAAGCGTCGCTCTCTTGGTTAGAGTGCTCTTTAACATACGTACTTAACTTTCAGACATGTTGTGTTCCTTCCTTTCGCGTGTTCAGGCGAGGCTCACGCCGCTCTCACAGATCAGAACCCTGGCTGTCGCCCGGAAACTTGCAAACGCCGATGCTCTGAGCCTGTAAGCGGCTAGTCTAGATGGTCACATTGCAAAAACAGTATCCGCACCTCGTAGCCCGACAACCCTATGGACTTGACTAATCTGAACCCGCCTCGTTGTCACCGCGTAGGGAAAGTCATATTCCTTGTCGGAATCCGTATATACCGAAGAAGTCATGGGCGGACAATCGCACGCTATAATTTCGCAAAAAGGTGTTGATCCCCCTAGTTCGGGACTGAAACAGCGGGGATGTCGTGTATATGGATGACATTCGAAAGGATGCCATTTAAAGAGACCCGACACGTCAGAACTTTTTTATGGTAGATCATACTCCACTAACAAACCGGCTGGAATAGGACTACCAGTGCTATCTCCGAAACTAGACACGCCGTTGACAGTCTCCTCTGCGGTCCACTTAGCGAACAGCCACTAATGTGTTGACGCCGTCCATTACCAGCACGGGGGATGTTAATAAATACGAAGCCTTGAGACTAGTAGGCTGATAAGCGGACTGCTAAGCCAGTACGGTGGGCCTTTAGCTCTCTGACCTCCTGGTGATACACTACATTTATACAACGGAACTCGCAAACCGAGTATCTTCTCCCCTATGCCTCGCCTACGTTCGGGGCTTAGTATTAGAGTAACAAATGTTCAATAAGGTGCAGTATAGAATTTAATGATGTAGTGTATGCGAACTGGCTGCGTTGTTATCTCACTACGCAAGACATCGGCATGTTAGAGTCCCTACCTGATTGGTCGGTCTCAACACTCGAGATCACAGGGGCCCACATTAAGAAGCAGGATGAAAGTTTTCGCCCAATTGGCCTTTTGGGCTCTAGGGGTATTGACATGAAATGAGCCAGGCCTGCCACGATGTATCGCTACGTTCCCGCCATGTAGGGAGAAACGGCGAACGCTATCATGTGCTCTCCAGGAGCGCAGTCACTCAGGGCAGAAAGTGGAGGCTGCGTTGGCCACAGCTGTGAATAAACAATCCGATATCGACTAACCGATTCCAGACGCAGGTTACCCGCCTTAGCCACGGAGTGATGAGCGTGAGATGCCGTCCTATATATAATTTTTGGTTCCCTGTCCGCTCGCGGGGAGTCCTTAGATGTGTTTGACGACCAAAATACGGGTCTAGGTCTGTAAAGACTATACGCCTCTGGCTCACTTGAACCTTCCGTTAGCCAGAAGCGGTTCATCCGCTCCGATAGTTACATGTAATTGTTTTGAGTGCGGTACAGTGTAAAGGTTGTACCCCTTTTACGCCGCAGTAGTCACGAAAAAACCTAGCAGAAGTACGTGGAACGCGCCTAAGTAAAGAGGTCCTCATTAAAGTTTATACCCAAGCGTCTACTACCGTAATATTTCTATCACCTGGGGTATTTAGCCTAGCTACCGTTTCGCAAATGTGATGGACCACTTCCTCAGAAAATCGATGCCTATATCTGGGCAATAAACATCAGGTGACGTCAAAGAGTACGGCACTGGGATCTACCATACTGAGTTATAACTCACCACCGCGGTTAGCTCGGAAGCACCTCACCCTACTTTCGAACATTCGATAAACGGTTCCGGCCTACTCCTTTACACCGCGCCCTGGGGTGGGGTAAGCATGTCCTCTCATATCCCAATACAGCCTAACCTACACGCGTGCGGGAGATAATTTTGTTATTTCATAAACCTTTTTACAGGGGGTGTGTCGACTAACCGTCTGGTACGAGCGAAGGAAATTATAAACAAGAGGGATTAGCTGAAACTCTGATTACGACTCCGCCGGAACGCGTAGTGCGAGAGCACTAGTGGGGATCTAGACACAGAAGCGTTCGTCCGTAACAAAATTCACTGTCTACTTAGGCAAGGCTGAGAACCCCACATCACAAGTCTTTCAGGCCAGTCATGATTAACCTTTCATCTGAACAATTCCACGTCGCCGTTGTTCCCATAGCAAACTGCGCTGCCTGTAGGAACACGAGCGTCGCTCCTCTTGTATGGTGCACTGATTACCTATCCCCGCGTTGTTTTGCAACATAGGCTGGTGTGACTACGCCTTTCTCCTGCGGCGATCACGGAACGATAAGATACCGCCCAACGATTTCCCCGAATCTAATCCTGGATGCAAGCTGCATAGACTAAATACCATGAATTAGCCTAACTCTTGGAGCTGAATTTTTCGGTCCTCCGTCTTAACCGATCATAGATGGTAGCGGAAGGGCGCCCGACGGACAGAGGAATAGGCTAGTATGACATTGCAGCCCCTGATAGGTCCCGACCCTGCTTAGATGTAATCGTCCTTCTCACTAGTATGGGAAAGATAGTCGCAGGGTAGCCCGACAGTCATTTGTAATATATTGCGCTTGTACACGCTCTTACAGGACTGGAGCTAATATAAACTAGTGTTATCGGGGATTGCCGGTTCGTTCGCATTCTTTTCAGTGTTCATATCCCTGTAGGTAAGTCTGTGGTTTGGATGACGGCGTGTAGTATAGGGTTGATCTCCATTTGGGTGAGTGACACTAGCCTAACAATAATAATAGCGGTCTACCGCGCTCCGTTGGTCCTATAACGTACGGACAGGTAACAAACTGACTCGCGACCACCTTCATTTGAAACGCAGTAGGATAAGTCAGTCAGGGGGCGACTCCTCAAGATTGATCTCACCTGATCGTGCCGAATCACGTGAACCACACAGTACCAACTCCACGGGGTCAATAGGGATAGAACAACAATCGACTGCAACGGCGGTCCCGTCCCATATCTCCAAGAATGCCTACCATCGGGAACTTAAACGTTAGGACGGGTTCGATATACAAATAAAGAATAGTCTACAACGTGAACCTTATAAGCTACGGCGCCTGGATCCTTGTTACGCAGGGTGTTGCGCCTTCCGGGTGTAATTTCAGTGGCGGCTGGTCGTATCTAAAGGTGGTGGGCCTAGAGGAGCAGCGGTCAGATAAATCCAACTTTCTGAGCCCAAATCAAAGTTTACTGAAATGGAAATCGAACGGCATAGTAGCGTAGCACAAGAGAGGGAGCAAACGCTTCGTGGCCAGGGTGAAAGTGATCGGTGGACCATGCACGCGATGTCTCCCGGACGCACCTGTTACTCATCTGCCAGGTACCACGTGGCAATTGAAAGGACGATACTATCCGCAGAACGTTGCGTCGGACATTGATAGCGTGGCTATTCTAGGACGAGACCCGGGTTTCATATACTCTGACAGGAAGTAGCCTCGTCGGCCAGTCGAGCCCCTTGCTCCGATCAAACACGATGATAAAAGTTGCAGCCAAATGCGCTCCCGGCAGGCCTTATTTGCTATGTCGAGGGACCGACCCGTCATACTACGGCTCCAACTCCAGTTGAAATCGCTACTAGTTTATTTAGTCACAAGGTGCTATTCTAGGGCCGAATGCGACGGGGCATCATGGTCGGCCAGTTTAGCACACAGACCCCCTCTAACCAAACGATGCGGGTATGCGGTCTTAGAAGGGCGTTGCTCGCTAAATGGGCGCGCCTTTTTTCCTCATATTCTTTCCGCACGGGACCCCTGCACCGAGTAATACGGTCGTACGCTACTATCGGAGATATTGTATTGAAACTTTAAGCGGTGACCCGATGAAATATGCAGCGCCCAGAATCACAAGTTCAAAGAAGTGATTCTCCATCACCCAGGTCTGTTCTATCTAAGGTAGCCTCTCTGTTTGTCGAACCCCGACCCCACAATGATCAACGGTTTCCGTCCTTATCTGGCTACCCTTGTGTGATGGCACGTCACCGTCTCTACTGTGGCAGTGATGGCGCGTCCACAAAGGGGGGACTTCCCTATAAAATGGGTGCATAGTATCAGTTCGGTGAGTGATCTTCTAGGCTGAGCTCCTTTCTATCTAAACCCAATGGCATCCGACTCAGAGACTAAGATAAGTCTTCTCGTAGTAATTGCGTGATGCCCTGTCGGGCACGAGCCCATGGATGAGCTTTTTGACCCGGCTCAGACTTAACGCTCAATACAAGGCGCAATTGCAGATCTTGACCCAAGATGGGCTTCACTCAAATAGGGGGTTGTGAAGGGCCTGCTGCAGCCCGCATGCTGGCTCCAGATGTAGCGCGTGCGCCGGGTGTCTGTCGGTCATAGGCAGGATAGCTGCTAACCCAGGTGCCCCAACTTGATGCAAGCTCTCGCTAGACAAAGCGCAAAATGGCCTGCTGCCTCAGAGATTGAATGAAGCTCCAAATTCCCCGACATGAGTGCCGCTAGTTCATCCCCGTCAGGCAACTAGAACTCGGAAGCATGCATCACCCCTGGTGGGGAAGATCTATGCGATCGCTCGTTGCGGAGTTGGCTTCCCTTGGCATTTCCTGCTTCCCTCAAATGCTGAAACAGGACGCAACGCGCAACAAAACGGTACCCACGGTGGATAGCAATTCAGGATGATCGTCGCACCCTTGAATAATGGATGCGTCCCTCCATACGCCGAAAGTGGAGTCCCAGACGTAGCAAAAGTAGAGTGTTTCTCATGACCCCGCTCTGAAGTATCCATGCGACGTCGCGTTGGAGATACCTCCTGCGAGTGCGCGTTTTTATTTATGTATAGTATCATTCCTTCCGATAATGGGGAGGTAGGGGGACGAACAAGCAACTATAAGCGTAACGGCTAGGCGGATCGGCTATGGAAAGCTTCCGACACTGACAGCCAGTAACTATACGCCCAGCACGCGATATGGACTGTTCGTGGTTGCAGCCCGCCAGTTTCCATCCCTTAAGCAGGATTGTGTGCTGTCACTACCTTTGCTTATTTCTGAACAAGTCGCATACCACTCGAACTACCAAGGCCTACTATAATTGTTCGAGCCCACGATATCGAGTACTACTTTTTGGATACGTTCTAACGAGGAAATCCGTCTAGACTTCTCTCTCAGCAATTAACTCCTGCCCGGACTTCAAGATTTGCTGGTACTTACCCCCCCTATCAATGGTTTCAACACCTTACTACGTTAGCGCGCCTAGGGACATAAGGACTCTACATAGCTGCTCGATCAGGCTGTCCCTTCATGCCCGTGTCAATTTCCCGTGATTTTCGCAACGCTACAGATCCGTCACCGCAGGATGTTAAACTAGCGTATTTACGAAATAGGTGTCTACGGAAACGAATGTTTATCCGGCAGGCCTTAACCCACCAAGGCAGACGCGGGGCCCGCCCCCTCCGCTGAGTTGATACTACTCGCCGACTCCGCTACATCTGCTCCTAGTAATCCAGACGAGAACACCTTTGTTTGAAGAGTTGCAGCGTCCACATAGGGGTCGCGGCCGCTCATTTCCCCCGACTGAATGGCTCACGGGGTTCAGGCGACTCATTTTAGTTAGCCCATACTCAGTGGGTGTTACGATTACTGCCGCATCGCTCCGTAGGCAGTGTCAGAATCTACTGTTATGAATACCTTGGAGGTATCAGGTACTCCTGGACTCTTCGGACGTCCTGACTAGTGCACTATGTGAACCGCTTGAATATTCGTATCCAAGGTGAGTTGCGCGAATACTATTGCTAGCCGTTTGGACACTTTTACTACCTAGTTGGCTCTTGGCGCTCCTGAGTTCTCGCGCACTACCCCTAGAAAACTGTACGTGAAAGGTAGGGTAACAACCTCTCAGACTATCAAAAGATAGCCCAATAAAGCTCTATGTTTATACATTGATAGACGCAAAGTCAATCGTGCAAAGTTGCCACTACCACTTTCTGACCGTACCAGGTGCGCCTCCCCTCCCTCTACAGATGTCAGACGAGCTTTGGCCTCGATTCGTGCGAGCATTTCAAGCATTGTTGTCGCACACTCATATGATTTGTTCGTAGTCCGTCAAGCCAGTCACGCCGCACCCACTGATTCCGTGGTTGGAATGGGTTGTGGGAG
		</sequence>
    <sequence><taxon idref="Location_3_0_1|31.069171241098815"/>
			ACTCTCTCAATATGTCCTCGCTGGGTCTATAAATGCACACCAAGACCAGGAGTGGAATTGAGGCCTGCAAGTTTGCTTTGATTACCCTGATTAAATTTCAACAAAGTGGCACTCTGTCCCTGGACGCGCCATCGCCCTAGACTTTATGCTAGCACAAAAACAATTCATGTATCGTCCTTGAATTTCATGTCTACCTGTGGCTGAGCTAGATCCAGAAACTCCATCAATAATTTTATGCTCCCGAGGTGACTCGTTGATGGAGTCGATTGGGAAGCATTTCGGCATCAAACAACAATTTCTTGCTGTCAGCCCTTTTACTCAGAAACTGGCATAAATGCCAATTAACTGCTTAAACTGTTGTAAGCGGCGGCATTAAACGTTAACGCACAATAAGTCCCGCTCGTCTCTCTCAGCGCGCCGTTAGTACGCCTATAATATTCCGCGCTTTGATCCATACGAATCGAACAGACCAAAAAGTTCTTTGCCTAAAGCCCGTATTAAGCACCGCACCTGAGTAAACCTCTCTTCGCTGGTGTGCCGCGTCTACTATAAATGGAACTCCTGCTGTTAACAAGGTCGGCATTCGACGATAAGATACAGTAATGAGGGTTGTATCGACTATTATAGGCCTATCGTTATGTAAGCCCCCTGGGTCCTAACTAGCGGAATTCCGTCAAGGTGCTGGCGCTGTCGATACTGCGTAGCGTGGCTCTGCGACGCAGTATTAAGTCGATGTATCCCAGCCGATAACTCCAATCACGCCTGCCAGGCGTACAAACTAAACGGGCTGTCCCTCAATAAATCAAAGTGGCCGGCACGCTAGCACGAGCGGTAGATAGATCATTCCTGCAGAGTACATCGACATTTAAGTAAGATGACTGCCCTTATAGCCACCGGTAGCTTGTTGCCACTTAAAACCGTGATTACTGCTTATACGGAGACTGACGATCCACTCTTAGACACGGAGCAAGATCTATGTGTTGCAAGAGTATGGCAGGGACATTAAAGAAGAACTCACTTTCGAAGGTCCCAACCCAGCCGACTGATTTCGTGCCCTCTACAACGAGCGGTTAACATATTTTGTTTAGTTATAGATCCACGTCAGGATAGTTCAACATAGGTGTTTAAATACTCAGTATCGATCGAACAAGCCGAGGAATGATGCTTTAAACGATGTGCCGGATAAACCGCCATGAAACGGGGCGACGTGTGTGAGCAGAGGCGGCCCTTCAGTTCGATAGTTTCCAGATTAGTGCTCGCTATCCATTCAAGTTTAGTTAATATTGACGCCGAAATCTCAGGGAGTCGTGCGTCTACATTGTGGGAGGTCGGTATGCTCCGTCCCCCGTCTAGTACGCGGGACAGTTCATTTTTGTTGATGGAGGAGTATGTCTTATATTCTAGATTCCTGGCCCATGTAATGGATCCAGCTATCGACCCTCGGTTCCAACGGGCACGGATCACTAAATGGTTTTTCTCTGTGTTGGGCTACCATACTAGTTTCTCGGGCCTAGAAACGAGCTTAACGGATACCAGGTGGTTAGGACTCCAAGAGAGTGCCACAAGGCGTAATGGAACATAGATGGCAAGAGCAGCTAATATGTATAGATGAACATCCGTACTGTTACACCGTCCGTATAGAGTCGTAGCTTATGCTCTTTGTCGGGTGTATGAACCGCACGACGATGCTGAGGTGGCCGGCTAGAAGCGAGCCTTTGACAAACTGTGCTTTCGTGATCGCCGATTAGCCAAGGCAATAGTCCGACGTAGACAGAGTTGAGGGGTAATCTCAAGGGGCACGAGTAGTAAACGCGGCATTGAGGCTCATACAGCCATCACTGGGTCTCCGCGTAATTCATATCGATGGAGCCCTGTTCTCAAGTTAGCTGTCGAAAAATAGAGAGCAAAGTCCTTTAAACACTTCGGCCTTGGCCAGTTAGTACTCTCGCCTGCGATAACCGGTTAAGGTGCCATCCAGTAATGGAGAAGCGCGCGTCCCGCGTATTCCGATTTCCCCGATTGCAATGGCCCCCATGACACCGGCTCATACTGGGACCGTTGTGCTCTATCTGGGCTGTTTTACCTTGAAGCGGAGGCCGAGGAGTAGGCTGTCCACCTAATAGGACGAGCGAAAGCGTCTCGCATTGGAGAAACACTATGTACGGCGGAACGCTGACGCTGAGAAGAGTAGCGACCTCATACGAAGCAGAGACGGACGGGTCCGCCGAGCGAACGACTCACGATTTGTTAGCTATCCGAAAATGGACATTATACCGCATAGAAGTTCTCTGTTCCGTTAAGAATTATCCTGATGATATTCCGGCCGTTACGATTTGGCACACGTATTTCGTATGCGACCTGTTAGCTCGGCTTTGGACGAAGGCGATTTCCGTTTAATTAATAACGCCGAGGTTGTCAATGCCATCGTCGAGCTGATAGGTCTTTCGTCGTGCGCCTCGGGGGCGAGAGACAGGCTAACCCGGCGACCTTTGGGTACTAAATGAATGTCGGTGGCGGATGCGTAGTCGTGGCACTGCTATGCGTCCGCCGCGGTTCTGGAAAAGTATACGTACGCATGCATTACCACGCGTCAAGTCTGAGTTTGGTACTGCGTTTCCCGTATTATCCGAGATCTTGGGCGCGTCCTTCCGGATCCGCCCTTTGACAACTGTGAGGTTACGCATCGATTCAGTTTAATCGTAGCTACCGCCCTTATAAGAATCAGTAACCAGCGTAGTTAGAAACATAGTGGCGCTGCATCCATGAATTGCCAAGCAACGATGGTTGGAAACTTGTAGTTATCCGCTTGTACGGCTCGAAGTTGCAGACAGCGCTGCCTTCTCCTAGCTGTCTCCTCTCCAGGTGGGAAGTGTGCTCAGTATAAGCGGCAGGCGGTTGCCGGGGGTGGGACCAAAATCCCTGCCTCGGAATCGTATGCATATCTTGGGTCCGATTAATACTGGAAGTTACTCCTCTCAGTGAACAAAAGGTCAACACCAATAGAACGTCTCTGGTCTTGTTTGTCTGGACTAAGTTTGGGAGTACAAACGTCAGCGCGCACCGTTAAATTCAAATGGTCTGAGTCACCCAGTCAAATACACGACAGTAGTTACGGCGATTAGCTCTTAATGTTCTAAATTAAAGTCGTGAGAGCAAAGTGAATGTCAGTAAGGAGTCAGCTTGGAAGGTAACCACGTGCATGCTAACGAACGACAGAGGGCCTCCACAGGTACGCTGGCTGTTGTAGTGGGGCAGGAGACCCGTCTCCAGTGAGTGTGATGATGATGTAGGAATGTCAGTTGGACTCCCTGCTAATGCTGCAAAAGAGGGGATTGGCTACCAAATCTCACAGCGGTCTTGATTCCTTAGCCTCACCGTCTTACAGCCTGTCTATGTTTAACTATGCCCCTATGAACCAGTCAAACCCGGCGCGCCGGCTGCGATTATTGCTAGCGTTCGAAGCTGCCACACGCACATTAGTAACCTGTCAGTTAAGGACTGCATCCCCCTGTTAACTTCATTATAGAAATATACGACGCCTGGAGTTTAAGTATGCCGATGGATCCTACAAATTTGGTGCTCGCGTAGCTAACGTCTCATACCCTCTGTGTAGCAATTCGAGTTACGTCGGTGAGTCACGACAGTAAATGGTGAGATTCCGTTGCCGTGTTAGCCCGGAACCGCATAGTTGAGTGAGACTGCAACGTGATATACTAATTTGTAGACTTGGTGACAAACAGGCGTGTCAGGTGGAAGAGAGCTTGCCTAATGCCTACTGCGATAGACTGAACCTATAGCCCGTGTGCCCCAGGAGGCTAAGTAAATTGATGAGAAGATACGAATACCCAACGCGTAACCCAGGCACCTTAGAATCTATCAGATGGCAGTCGCAACATGTTGGGGACCGAGACGTCGGACTTAACCGTGCATGATCTTAGGGCCATGTTATCTAGGTCGAATGTGGGGGCAACGCCCAATCCAATTCCAAAACTTGCGGCAAGGTCGTATGCCTAGCTTCAGGGAGGACCATAATCAGTACTTCTAAGCCAGTACTGTGTTCTCCGATCCCCTCATTATGTGAACGATGGCCGGGGCACCGCAGGCGCTACCTATAGCCCGAATTTGTGAGTTAGGCGTCCTGCAGGTTTTGTCCAATTGACACAACAACTACTTTACATAATACGGGAGGGTGAGGTATGCTGTGCATTTCTTTACTTCCGCAGCACTCGTCAGGGCTTAACGCCGTGTCAGAAGCTCATCAAGCGGTCAATTCTGAGTAAAAGATTGCCGAAACACTACATGGGTCTACCAACCATGAAATAAGGGCTCTGAGTCTTTCTCGTTGGCCTAGCAGGGATTACCCACCGGCACTCGACGATTATTACGCGCATAAGTGGCTTCCATTCTGCACTTGACGATGATGCAAATCTATTGTTGTGGGCCTGTGGGTCCCGGCCAGACGCTGCTTCTTCTCGTCCGGATGGCCGTTCCCGGACCGTCCGTCGTCACTATGAACTCAACCTGACTTAATGGTGACTTGGACTTCTACTGGAGGAATGATAAAACGCCTCCGGACAGTACAGTATCACATACAACCTCCCAGAGATGGCAGACGAAGTAGCTGAAGCGTAAGGCGTGCGTTCGGCATTCTTTATTCGACTATTGCATGCATAGATTATCGGCACTTACTCATGGGTTCCCCCAGAAAATCGATCTGGATCTGAGGGCGTGGGGGGAGTCCTAACCATTCATGTGAACTTACACTCCGAGGGCCCAGGCGAAGTAATGAGAAGCATTCCGATGCCTTGGGTGCTACATGAGCGCCGGCACAGGAGGGGAAAGGTCGGACTTTGCTGATCCCCACTAGTACTGGATAGTGCCTTGTGTAGAGATGACAGCAAGCGTACCGGGAGTTGGGGGTCAGCTAAACCACGCTAGACTGTAGTGCGGGATCAGATCCCTTCACCCGGCTCTCAAAAAGCACCGGTGTTAAAGTGTCATAGACGTGCGCCGTTCTACTACGTTTGAGCTGTAAGTATGTAAGTGTGTATTGACTAGGGATGTTCAAGGGAAAGATTAACTACAGGGTAGACAGGCCTGAATTTTTCGTACTGCTACGCGCGCGCGTGCAGTTTGGGTTACGATGGATGTATGAATCTTCTTGCCGTTGAAGCGGTCCGCTCCATTACTCTCTTCTTTTCTGAACCTAGCACGGCGACTGAAAGGCATTTGCACTTGAAACCGGGAGAGAATGAATGGGCGGACAGGAAAGTAGGTCCTAAGATAGTTATGTCTACTAAAGCTGACCTCAGGACATCCGCTTGGGCTATTCCACAACTGTACCTCCCCCGCCTGCTCAATTGGTGTTCTTCTGAGACACAGAATCACGAGATTGGCGCTCGTGTAGCCGTAGCTGGTACAGCGTGAGAGGCGGAGAACTTCCCGTTTAACTTAAAATCTAGGGGCTTCGGTCTGTCGCGGGATGGTTTACCGGTTCTCCCTTTGATGGGTATCATATGGCTAGGAGACCTTTCGGCTTAATTGGGAATTAACCAAGATATGCAATATACATAGCCTAATGAGTGTAGAGAGTCAGATAGCCCCTAGACGTTCAAATTTTGAAGGCGGTACAAAGGTCAGCACAAGAGCGCGTCTCGCAAATTAGGAACAGACTTCTCGTGCAACATTTAGGGACCAATTCGCTGTCGACATCTCGGAAAGGGCGGGGATTCTTAGAGTCGCACAGTTCGGACACGCACAGTTAGAGTAAGTGTTTGCGAGGGCGACATCCGAATCAATCCTGACTCACCCTTGGATTCTGGTAATTCTGAGGTATCTTCAGCGGGTCGCGTAAGGGCCAGGTCTTATCTTCAAATTATCGAGGGGCAAAAATTTCCAATGGTGAAGCAGGCTTTGAGTATAGGAATTGTCGAGTTATCACACCGACGCAATGTTCTAATTCTGATTATGTCGCACCGTACAGTTAAACAGCGAAAACCCGCCTAGGAACCCTCGCCCGCCGTTCCAATGGATACCTAACCGGTATATCATCAACTTCCCGAAGTCCCGGTTGGCAGCCCCGCGGCGCATTGTGAGAAAAGACACACAGAGGAGCACCCGCCGAATAACGCCTAACATGGTGGAAGCATTTGATCACTCAACGCGATCACCTAATGATTACAGTAGTAACGTGCAGGATGTAAAATCGAGCTACTGTAAGCTATGTCATCCATAGGCACTCAGAGCGTTGTCAGTGGGAGTTAAATTAAGTCACGTCACTTGATTCCCATCCAAATTCCGCAAGCTGTCACCGAAGTGCTAGCGTGAAACAAGTCGCTTCGCAAAAATGAGTGTTATCGCTTTGCTGTTCGCGTGCCGCGCCACACGTCTCGTTTCGGTCTTACGAGCCCCATCCTATAAGGGCATCTCGACTCACTACTGTAAATATTAAATTGCATCGACACCTGTATAAGACCACTAGGTGCAGGAAAACTTACCAAGTGGGCAGGCAACGGAGCGGCCCTGTGGCCAATCGAACCGGTACCTTCTATAAGGGAGTATATTTAAATCGGACTTCCCTTCCGGCCGCCCCTCACCTCGGAGTTTTGCTCACTAACAGCAAGTGGGTGCATAACTATCTTGATCGCAACGTCCATTCCTCATTCTTAATAGCGGCCATCCTTAGCTGAACTAATTGCATAACTCTTTGGTGTAGACGCACGCGTGTCATTGCAACTGTTAATTGACTGGGGAATATATAGATCCCATGGTTCGGGTTGGGAAAGCGCTGATGGTGCGCGGTAGTTTCCACCGAAATATAATAAAACTTACTGAGCTTCACCTGATCCTTATGTAGCTGCGTAGCTAGCCGAGCATTCCAGTTTATCTCTATGGGACGCAATGAAATAGTGCATTGAGGGTGGGACGAAGGTACCAAGCCCAAGACTGTGCGACTGAGCGGATCATCACCACAACTGGACTTTTATGTCCCTTCAGTGAAATTCCATGATAATCGTTGCCGCTCACCTTCAAACTGTGCGTATGTGTGCCCTTTAATTTCAGTCCTTAACTCGGGCCTAGACGCTCCGACGAGCAACCGTTTTAACCGGTCTCAGCTCCCCAACCGAAGACTTCGGTATGCATACATACAGGCAGCGAAGTTCCCCCCCCCCCACCGGGAAACATTTTTACAAAGTTCACGTGTCATAGTTTAAAGCTTTACTTTCCCTCTGGAAGTACTGATACTGCACTCACCTCGAGTGAGCTGTGGGCTAGTACGCTAAGAGGATAATCCCTTCCCATCCTCCATTTTACAAAGAGGTACTAGCTTAGAGGGACAGCAGTTCAAGCGGCATTCGACGCGACAAAACTGATCGTCCGGCGTGCTAACCGGGACCTACTTCACGAAGAGACAATACCGGTGCTGCAACACCATGCCATCCCACCTGAGTTTGTAAGAGTACGTACCGAAGTAGACTTCTCTAGCTTATACCTTGGAGGTTAAATTACATAATAAAGTATTATAAATTTCATAAGATGTCTCAGGTAAGCTTCGGATTTACTTATATATTGTACTCGAATCGAGCTTGATTCTCCTTTTTGTAATGACATTGTCTCACTGTTGGCAAAGATTCACTGCCGTTATGCATTGATCCTGCACATTTTCCGCGCGCTCCCACCTGCAGCGAACGGCACCAGCTTTAACTTTTCAAGTTCACCAAGGTAAACGCCGAGACTCACTTCTGGATGAAATGAGTTCAGGAGTACCCATTGTTGAAAGTAAGAAGGCGCACCGGGCTCATCCGTCTGATCCGTGCGCAGAGGGCCGAACCACACGAGCTTTGCAGGTGGTCAGGAGAACGTGTGTCGGCGGCGATAGCACAGAAGTTCGGGTATGTCAATACTCTACCCGAATGGAGTACAGAGCCTTCTCCCGTTATTCTTATTAACGAAGCGTCGCTCTCTTGGTTAGAGTGCTCTTTAACATACGTACTTAACTTTCAGACATGTTGTGTTCCTTCCTTTCGCGTGTTCAGGCGAGGCTCACGCCGCTCTCACAGATCAGAACCCTGGCTGTCGCCCGGAAACTTGCAAACGCCGATGCTCTGAGCCTGTAAGCGGCTAGTCTAGATGGTCACATTGCAAAAACAGTATCCGCACCTCGTAGCCCGACAACCCTATGGACTTGACTAATCTGAACCCGCCTCGTTGTCACCGCGTAGGGAAAGTCATATTCCTTGTCGGAATCCGTATATACCGAAGAAGTCATGGGCGGACAATCGCACGCTATAATTTCGCAAAAAGGTGTTGATCCCCCTAGTTCGGGACTGAAACAGCGGGGATGTCGTGTATATGGATGACATTCGAAAGGATGCCATTTAAAGAGACCCGACACGTCAGAACTTTTTTATGGTAGATCATACTCCACTAACAAACCGGCTGGAATAGGACTACCAGTGCTATCTCCGAAACTAGACACGCCGTTGACAGTCTCCTCTGCGGTCCACTTAGCGAACAGCCACTAATGTGTTGACGCCGTCCATTACCAGCACGGGGGATGTTAATAAATACGAAGCCTTGAGACTAGTAGGCTGATAAGCGGACTGCTAAGCCAGTACGGTGGGCCTTTAGCTCTCTGACCTCCTGGTGATACACTACATTTATACAACGGAACTCGCAAACCGAGTATCTTCTCCCCTATGCCTCGCCTACGTTCGGGGCTTAGTATTAGAGTAACAAATGTTCAATAAGGTGCAGTATAGAATTTAATGATGTAGTGTATGCGAACTGGCTGCGTTGTTATCTCACTACGCAAGACATCGGCATGTTAGAGTCCCTACCTGATTGGTCGGTCTCAACACTCGAGATCACAGGGGCCCACATTAAGAAGCAGGATGAAAGTTTTCGCCCAATTGGCCTTTTGGGCTCTAGGGGTATTGACATGAAATGAGCCAGGCCTGCCACGATGTATCGCTACGTTCCCGCCATGTAGGGAGAAACGGCGAACGCTATCATGTGCTCTCCAGGAGCGCAGTCACTCAGGGCAGAAAGTGGAGGCTGCGTTGGCCACAGCTGTGAATAAACAATCCGATATCGACTAACCGATTCCAGACGCAGGTTACCCGCCTTAGCCACGGAGTGATGAGCGTGAGATGCCGTCCTATATATAATTTTTGGTTCCCTGTCCGCTCGCGGGGAGTCCTTAGATGTGTTTGACGACCAAAATACGGGTCTAGGTCTGTAAAGACTATACGCCTCTGGCTCACTTGAACCTTCCGTTAGCCAGAAGCGGTTCATCCGCTCCGATAGTTACATGTAATTGTTTTGAGTGCGGTACAGTGTAAAGGTTGTACCCCTTTTACGCCGCAGTAGTCACGAAAAAACCTAGCAGAAGTACGTGGAACGCGCCTAAGTAAAGAGGTCCTCATTAAAGTTTATACCCAAGCGTCTACTACCGTAATATTTCTATCACCTGGGGTATTTAGCCTAGCTACCGTTTCGCAAATGTGATGGACCACTTCCTCAGAAAATCGATGCCTATATCTGGGCAATAAACATCAGGTGACGTCAAAGAGTACGGCACTGGGATCTACCATACTGAGTTATAACTCACCACCGCGGTTAGCTCGGAAGCACCTCACCCTACTTTCGAACATTCGATAAACGGTTCCGGCCTACTCCTTTACACCGCGCCCTGGGGTGGGGTAAGCATGTCCTCTCATATCCCAATACAGCCTAACCTACACGCGTGCGGGAGATAATTTTGTTATTTCATAAACCTTTTTACAGGGGGTGTGTCGACTAACCGTCTGGTACGAGCGAAGGAAATTATAAACAAGAGGGATTAGCTGAAACTCTGATTACGACTCCGCCGGAACGCGTAGTGCGAGAGCACTAGTGGGGATCTAGACACAGAAGCGTTCGTCCGTAACAAAATTCACTGTCTACTTAGGCAAGGCTGAGAACCCCACATCACAAGTCTTTCAGGCCAGTCATGATTAACCTTTCATCTGAACAATTCCACGTCGCCGTTGTTCCCATAGCAAACTGCGCTGCCTGTAGGAACACGAGCGTCGCTCCTCTTGTATGGTGCACTGATTACCTATCCCCGCGTTGTTTTGCAACATAGGCTGGTGTGACTACGCCTTTCTCCTGCGGCGATCACGGAACGATAAGATACCGCCCAACGATTTCCCCGAATCTAATCCTGGATGCAAGCTGCATAGACTAAATACCATGAATTAGCCTAACTCTTGGAGCTGAATTTTTCGGTCCTCCGTCTTAACCGATCATAGATGGTAGCGGAAGGGCGCCCGACGGACAGAGGAATAGGCTAGTATGACATTGCAGCCCCTGATAGGTCCCGACCCTGCTTAGATGTAATCGTCCTTCTCACTAGTATGGGAAAGATAGTCGCAGGGTAGCCCGACAGTCATTTGTAATATATTGCGCTTGTACACGCTCTTACAGGACTGGAGCTAATATAAACTAGTGTTATCGGGGATTGCCGGTTCGTTCGCATTCTTTTCAGTGTTCATATCCCTGTAGGTAAGTCTGTGGTTTGGATGACGGCGTGTAGTATAGGGTTGATCTCCATTTGGGTGAGTGACACTAGCCTAACAATAATAATAGCGGTCTACCGCGCTCCGTTGGTCCTATAACGTACGGACAGGTAACAAACTGACTCGCGACCACCTTCATTTGAAACGCAGTAGGATAAGTCAGTCAGGGGGCGACTCCTCAAGATTGATCTCACCTGATCGTGCCGAATCACGTGAACCACACAGTACCAACTCCACGGGGTCAATAGGGATAGAACAACAATCGACTGCAACGGCGGTCCCGTCCCATATCTCCAAGAATGCCTACCATCGGGAACTTAAACGTTAGGACGGGTTCGATATACAAATAAAGAATAGTCTACAACGTGAACCTTATAAGCTACGGCGCCTGGATCCTTGTTACGCAGGGTGTTGCGCCTTCCGGGTGTAATTTCAGTGGCGGCTGGTCGTATCTAAAGGTGGTGGGCCTAGAGGAGCAGCGGTCAGATAAATCCAACTTTCTGAGCCCAAATCAAAGTTTACTGAAATGGAAATCGAACGGCATAGTAGCGTAGCACAAGAGAGGGAGCAAACGCTTCGTGGCCAGGGTGAAAGTGATCGGTGGACCATGCACGCGATGTCTCCCGGACGCACCTGTTACTCATCTGCCAGGTACCACGTGGCAATTGAAAGGACGATACTATCCGCAGAACGTTGCGTCGGACATTGATAGCGTGGCTATTCTAGGACGAGACCCGGGTTTCATATACTCTGACAGGAAGTAGCCTCGTCGGCCAGTCGAGCCCCTTGCTCCGATCAAACACGATGATAAAAGTTGCAGCCAAATGCGCTCCCGGCAGGCCTTATTTGCTATGTCGAGGGACCGACCCGTCATACTACGGCTCCAACTCCAGTTGAAATCGCTACTAGTTTATTTAGTCACAAGGTGCTATTCTAGGGCCGAATGCGACGGGGCATCATGGTCGGCCAGTTTAGCACACAGACCCCCTCTAACCAAACGATGCGGGTATGCGGTCTTAGAAGGGCGTTGCTCGCTAAATGGGCGCGCCTTTTTTCCTCATATTCTTTCCGCACGGGACCCCTGCACCGAGTAATACGGTCGTACGCTACTATCGGAGATATTGTATTGAAACTTTAAGCGGTGACCCGATGAAATATGCAGCGCCCAGAATCACAAGTTCAAAGAAGTGATTCTCCATCACCCAGGTCTGTTCTATCTAAGGTAGCCTCTCTGTTTGTCGAACCCCGACCCCACAATGATCAACGGTTTCCGTCCTTATCTGGCTACCCTTGTGTGATGGCACGTCACCGTCTCTACTGTGGCAGTGATGGCGCGTCCACAAAGGGGGGACTTCCCTATAAAATGGGTGCATAGTATCAGTTCGGTGAGTGATCTTCTAGGCTGAGCTCCTTTCTATCTAAACCCAATGGCATCCGACTCAGAGACTAAGATAAGTCTTCTCGTAGTAATTGCGTGATGCCCTGTCGGGCACGAGCCCATGGATGAGCTTTTTGACCCGGCTCAGACTTAACGCTCAATACAAGGCGCAATTGCAGATCTTGACCCAAGATGGGCTTCACTCAAATAGGGGGTTGTGAAGGGCCTGCTGCAGCCCGCATGCTGGCTCCAGATGTAGCGCGTGCGCCGGGTGTCTGTCGGTCATAGGCAGGATAGCTGCTAACCCAGGTGCCCCAACTTGATGCAAGCTCTCGCTAGACAAAGCGCAAAATGGCCTGCTGCCTCAGAGATTGAATGAAGCTCCAAATTCCCCGACATGAGTGCCGCTAGTTCATCCCCGTCAGGCAACTAGAACTCGGAAGCATGCATCACCCCTGGTGGGGAAGATCTATGCGATCGCTCGTTGCGGAGTTGGCTTCCCTTGGCATTTCCTGCTTCCCTCAAATGCTGAAACAGGACGCAACGCGCAACAAAACGGTACCCACGGTGGATAGCAATTCAGGATGATCGTCGCACCCTTGAATAATGGATGCGTCCCTCCATACGCCGAAAGTGGAGTCCCAGACGTAGCAAAAGTAGAGTGTTTCTCATGACCCCGCTCTGAAGTATCCATGCGACGTCGCGTTGGAGATACCTCCTGCGAGTGCGCGTTTTTATTTATGTATAGTATCATTCCTTCCGATAATGGGGAGGTAGGGGGACGAACAAGCAACTATAAGCGTAACGGCTAGGCGGATCGGCTATGGAAAGCTTCCGACACTGACAGCCAGTAACTATACGCCCAGCACGCGATATGGACTGTTCGTGGTTGCAGCCCGCCAGTTTCCATCCCTTAAGCAGGATTGTGTGCTGTCACTACCTTTGCTTATTTCTGAACAAGTCGCATACCACTCGAACTACCAAGGCCTACTATAATTGTTCGAGCCCACGATATCGAGTACTACTTTTTGGATACGTTCTAACGAGGAAATCCGTCTAGACTTCTCTCTCAGCAATTAACTCCTGCCCGGACTTCAAGATTTGCTGGTACTTACCCCCCCTATCAATGGTTTCAACACCTTACTACGTTAGCGCGCCTAGGGACATAAGGACTCTACATAGCTGCTCGATCAGGCTGTCCCTTCATGCCCGTGTCAATTTCCCGTGATTTTCGCAACGCTACAGATCCGTCACCGCAGGATGTTAAACTAGCGTATTTACGAAATAGGTGTCTACGGAAACGAATGTTTATCCGGCAGGCCTTAACCCACCAAGGCAGACGCGGGGCCCGCCCCCTCCGCTGAGTTGATACTACTCGCCGACTCCGCTACATCTGCTCCTAGTAATCCAGACGAGAACAACTTTGTTTGAAGAGTTGCAGCGTCCACATAGGGGTCGCGGCCGCTCATTTCCCCCGACTGAATGGCTCACGGGGTTCAGGCGACTCATTTTAGTTAGCCCATACTCAGTGGGTGTTACGATTACTGCCGCATCGCTCCGTAGGCAGTGTCAGAATCTACTGTTATGAATACCTTGGAGGTATCAGGTACTCCTGGACTCTTCGGACGTCCTGACTAGTGCACTATGTGAACCGCTTGAATATTCGTATCCAAGGTGAGTTGCGCGAATACTATTGCTAGCCGTTTGGACACTTTTACTACCTAGTTGGCTCTTGGCGCTCCTGAGTTCTCGCGCACTACCCCTAGAAAACTGTACGTGAAAGGTAGGGTAACAACCTCTCAGACTATCAAAAGATAGCCCAATAAAGCTCTATGTTTATACATTGATAGACGCAAAGTCAATCGTGCAAAGTTGCCACTACCACTTTCTGACCGTACCAGGTGCGCCTCCCCTCCCTCTACAGATGTCAGACGAGCTTTGGCCTCGATTCGTGCGAGCATTTCAAGCATTGTTGTCGCACACTCATATGATTTGTTCGTAGTCCGTCAAGCCAGTCACGCCGCACCCACTGATTCCGTGGTTGGAATGGGTTGTGGGAG
		</sequence>
    <sequence><taxon idref="Location_2_4_1|29.980502113784826"/>
			ACTCTCTCAATATGTCCTCGCTGGGTCTATAAATGCACACCAAGACCAGGAGTGGAATTGAGGCCTGCAAGTTTGCTTTGATTACCCTGATTAAATTTCAACAAAGTGGCACTCTGTCCCTGGACGCGCCATCGCCCTAGACTTTATGCTAGCACAAAAACAATTCATGTATCGTCCTTGAATTTCATGTCTACCTGTGGCTGAGCTAGATCCAGAAACTCCATCAATAATTTTATGCTCCCGAGGTGACTCGTTGATGGAGTCGATTGGGAAGCATTTCGGCATCAAACAACAATTTCTTGCTGTCAGCCCTTTTACTCAGAAACTGGCATAAATGCCAATTAACTGCTTAAACTGTTGTAAGCGGCGGCATTAAACGTTAACGCACAATAAGTCCCGCTCGTCTCTCTCAGCGCGCCGTTAGTACGCCTATAATATTCCGCGCTTTGATCCATACGAATCGAACAGACCAAAAAGTTCTTTGCCTAAAGCCCGTATTAAGCACCGCACCTGAGTAAACCTCTCTTCGCTGGTGTGCCGCGTCTACTATAAATGGAACTCCTGCTGTTAACAAGGTCGGCATTCGACGATAAGATACAGTAATGAGGGTTGTATCGACTATTATAGGCCTATCGTTATGTAAGCCCCCTGGGTCCTAACTAGCGGAATTCCGTCAAGGTGCTGGCGCTGTCGATACTGCGTAGCGTGGCTCTGCGACGCAGTATTAAGTCGATGTATCCCAGCCGATAACTCCAATCACGCCTGCCAGGCGTACAAACTAAACGGGCTGTCCCTCAATAAATCAAAGTGGCCGGCACGCTAGCACGAGCGGTAGATAGATCATTCCTGCAGAGTACATCGACATTTAAGTAAGATGACTGCCCTTATAGCCACCGGTAGCTTGTTGCCACTTAAAACCGTGATTACTGCTTATACGGAGACTGACGATCCACTCTTAGACACGGAGCAAGATCTATGTGTTGCAAGAGTATGGCAGGGACATTAAAGAAGAACTCACTTTCGAAGGTCCCAACCCAGCCGACTGATTTCGTGCCCTCTACAACGAGCGGTTAACATATTTTGTTTAGTTATAGATCCACGTCAGGATAGTTCAACATAGGTGTTTAAATACTCAGTATCGATCGAACAAGCCGAGGAATGATGCTTTAAACGATGTGCCGGATAAACCGCCATGAAACGGGGCGACGTGTGTGAGCAGAGGCGGCCCTTCAGTTCGATAGTTTCCAGATTAGTGCTCGCTATCCATTCAAGTTTAGTTAATATTGACGCCGAAATCTCAGGGAGTCGTGCGTCTACATTGTGGGAGGTCGGTATGCTCCGTCCCCCGTCTAGTACGCGGGACAGTTCATTTTTGTTGATGGAGGAGTATGTCTTATATTCTAGATTCCTGGCCCATGTAATGGATCCAGCTATCGACCCTCGGTTCCAACGGGCACGGATCACTAAATGGTTTTTCTCTGTGTTGGGCTACCATACTAGTTTCTCGGGCCTAGAAACGAGCTTAACGGATACCAGGTGGTTAGGACTCCAAGAGAGTGCCACAAGGCGTAATGGAACATAGATGGCAAGAGCAGCTAATATGTATAGATGAACATCCGTACTGTTACACCGTCCGTATAGAGTCGTAGCTTATGCTCTTTGTCGGGTGTATGAACCGCACGACGATGCTGAGGTGGCCGGCTAGAAGCGAGCCTTTGACAAACTGTGCTTTCGTGATCGCCGATTAGCCAAGGCAATAGTCCGACGTAGACAGAGTTGAGGGGTAATCTCAAGGGGCACGAGTAGTAAACGCGGCATTGAGGCTCATACAGCCATCACTGGGTCTCCGCGTAATTCATATCGATGGAGCCCTGTTCTCAAGTTAGCTGTCGAAAAATAGAGAGCAAAGTCCTTTAAACACTTCGGCCTTGGCCAGTTAGTACTCTCGCCTGCGATAACCGGTTAAGGTGCCATCCAGTAATGGAGAAGCGCGCGTCCCGCGTATTCCGATTTCCCCGATTGCAATGGCCCCCATGACACCGGCTCATACTGGGACCGTTGTGCTCTATCTGGGCTGTTTTACCTTGAAGCGGAGGCCGAGGAGTAGGCTGTCCACCTAATAGGACGAGCGAAAGCGTCTCGCATTGGAGAAACACTATGTACGGCGGAACGCTGACGCTGAGAAGAGTAGCGACCTCATACGAAGCAGAGACGGACGGGTCCGCCGAGCGAACGACTCACGATTTGTTAGCTATCCGAAAATGGACATTATACCGCATAGAAGTTCTCTGTTCCGTTAAGAATTATCCTGATGATATTCCGGCCGTTACGATTTGGCACACGTATTTCGTATGCGACCTGTTAGCTCGGCTTTGGACGAAGGCGATTTCCGTTTAATTAATAACGCCGAGGTTGTCAATGCCATCGTCGAGCTGATAGGTCTTTCGTCGTGCGCCTCGGGGGCGAGAGACAGGCTAACCCGGCGACCTTTGGGTACTAAATGAATGTCGGTGGCGGATGCGTAGTCGTGGCACTGCTATGCGTCCGCCGCGGTTCTGGAAAAGTATACGTACGCATGCATTACCACGCGTCAAGTCTGAGTTTGGTACTGCGTTTCCCGTATTATCCGAGATCTTGGGCGCGTCCTTCCGGATCCGCCCTTTGACAACTGTGAGGTTACGCATCGATTCAGTTTAATCGTAGCTACCGCCCTTATAAGAATCAGTAACCAGCGTAGTTAGAAACATAGTGGCGCTGCATCCATGAATTGCCAAGCAACGATGGTTGGAAACTTGTAGTTATCCGCTTGTACGGCTCGAAGTTGCAGACAGCGCTGCCTTCTCCTAGCTGTCTCCTCTCCAGGTGGGAAGTGTGCTCAGTATAAGCGGCAGGCGGTTGCCGGGGGTGGGACCAAAATCCCTGCCTCGGAATCGTATGCATATCTTGGGTCCGATTAATACTGGAAGTTACTCCTCTCAGTGAACAAAAGGTCAACACCAATAGAACGTCTCTGGTCTTGTTTGTCTGGACTAAGTTTGGGAGTACAAACGTCAGCGCGCACCGTTAAATTCAAATGGTCTGAGTCACCCAGTCAAATACACGACAGTAGTTACGGCGATTAGCTCTTAATGTTCTAAATTAAAGTCGTGAGAGCAAAGTGAATGTCAGTAAGGAGTCAGCTTGGAAGGTAACCACGTGCATGCTAACGAACGACAGAGGGCCTCCACAGGTACGCTGGCTGTTGTAGTGGGGCAGGAGACCCGTCTCCAGTGAGTGTGATGATGATGTAGGAATGTCAGTTGGACTCCCTGCTAATGCTGCAAAAGAGGGGATTGGCTACCAAATCTCACAGCGGTCTTGATTCCTTAGCCTCACCGTCTTACAGCCTGTCTATGTTTAACTATGCCCCTATGAACCAGTCAAACCCGGCGCGCCGGCTGCGATTATTGCTAGCGTTCGAAGCTGCCACACGCACATTAGTAACCTGTCAGTTAAGGACTGCATCCCCCTGTTAACTTCATTATAGAAATATACGACGCCTGGAGTTTAAGTATGCCGATGGATCCTACAAATTTGGTGCTCGCGTAGCTAACGTCTCATACCCTCTGTGTAGCAATTCGAGTTACGTCGGTGAGTCACGACAGTAAATGGTGAGATTCCGTTGCCGTGTTAGCCCGGAACCGCATAGTTGAGTGAGACTGCAACGTGATATACTAATTTGTAGACTTGGTGACAAACAGGCGTGTCAGGTGGAAGAGAGCTTGCCTAATGCCTACTGCGATAGACTGAACCTATAGCCCGTGTGCCCCAGGAGGCTAAGTAAATTGATGAGAAGATACGAATACCCAACGCGTAACCCAGGCACCTTAGAATCTATCAGATGGCAGTCGCAACATGTTGGGGACCGAGACGTCGGACTTAACCGTGCATGATCTTAGGGCCATGTTATCTAGGTCGAATGTGGGGGCAACGCCCAATCCAATTCCAAAACTTGCGGCAAGGTCGTATGCCTAGCTTCAGGGAGGACCATAATCAGTACTTCTAAGCCAGTACTGTGTTCTCCGATCCCCTCATTATGTGAACGATGGCCGGGGCACCGCAGGCGCTACCTATAGCCCGAATTTGTGAGTTAGGCGTCCTGCAGGTTTTGTCCAATTGACACAACAACTACTTTACATAATACGGGAGGGTGAGGTATGCTGTGCATTTCTTTACTTCCGCAGCACTCGTCAGGGCTTAACGCCGTGTCAGAAGCTCATCAAGCGGTCAATTCTGAGTAAAAGATTGCCGAAACACTACATGGGTCTACCAACCATGAAATAAGGGCTCTGAGTCTTTCTCGTTGGCCTAGCAGGGATTACCCACCGGCACTCGACGATTATTACGCGCATAAGTGGCTTCCATTCTGCACTTGACGATGATGCAAATCTATTGTTGTGGGCCTGTGGGTCCCGGCCAGACGCTGCTTCTTCTCGTCCGGATGGCCGTTCCCGGACCGTCCGTCGTCACTATGAACTCAACCTGACTTAATGGTGACTTGGACTTCTACTGGAGGAATGATAAAACGCCTCCGGACAGTACAGTATCACATACAACCTCCCAGAGATGGCAGACGAAGTAGCTGAAGCGTAAGGCGTGCGTTCGGCATTCTTTATTCGACTATTGCATGCATAGATTATCGGCACTTACTCATGGGTTCCCCCAGAAAATCGATCTGGATCTGAGGGCGTGGGGGGAGTCCTAACCATTCATGTGAACTTACACTCCGAGGGCCCAGGCGAAGTAATGAGAAGCATTCCGATGCCTTGGGTGCTACATGAGCGCCGGCACAGGAGGGGAAAGGTCGGACTTTGCTGATCCCCACTAGTACTGGATAGTGCCTTGTGTAGAGATGACAGCAAGCGTACCGGGAGTTGGGGGTCAGCTAAACCACGCTAGACTGTAGTGCGGGATCAGATCCCTTCACCCGGCTCTCAAAAAGCACCGGTGTTAAAGTGTCATAGACGTGCGCCGTTCTACTACGTTTGAGCTGTAAGTATGTAAGTGTGTATTGACTAGGGATGTTCAAGGGAAAGATTAACTACAGGGTAGACAGGCCTGAATTTTTCGTACTGCTACGCGCGCGCGTGCAGTTTGGGTTACGATGGATGTATGAATCTTCTTGCCGTTGAAGCGGTCCGCTCCATTACTCTCTTCTTTTCTGAACCTAGCACGGCGACTGAAAGGCATTTGCACTTGAAACCGGGAGAGAATGAATGGGCGGACAGGAAAGTAGGTCCTAAGATAGTTATGTCTACTAAAGCTGACCTCAGGACATCCGCTTGGGCTATTCCACAACTGTACCTCCCCCGCCTGCTCAATTGGTGTTCTTCTGAGACACAGAATCACGAGATTGGCGCTCGTGTAGCCGTAGCTGGTACAGCGTGAGAGGCGGAGAACTTCCCGTTTAACTTAAAATCTAGGGGCTTCGGTCTGTCGCGGGATGGTTTACCGGTTCTCCCTTTGATGGGTATCATATGGCTAGGAGACCTTTCGGCTTAATTGGGAATTAACCAAGATATGCAATATACATAGCCTAATGAGTGTAGAGAGTCAGATAGCCCCTAGACGTTCAAATTTTGAAGGCGGTACAAAGGTCAGCACAAGAGCGCGTCTCGCAAATTAGGAACAGACTTCTCGTGCAACATTTAGGGACCAATTCGCTGTCGACATCTCGGAAAGGGCGGGGATTCTTAGAGTCGCACAGTTCGGACACGCACAGTTAGAGTAAGTGTTTGCGAGGGCGACATCCGAATCAATCCTGACTCACCCTTGGATTCTGGTAATTCTGAGGTATCTTCAGCGGGTCGCGTAAGGGCCAGGTCTTATCTTCAAATTATCGAGGGGCAAAAATTTCCAATGGTGAAGCAGGCTTTGAGTATAGGAATTGTCGAGTTATCACACCGACGCAATGTTCTAATTCTGATTATGTCGCACCGTACAGTTAAACAGCGAAAACCCGCCTAGGAACCCTCGCCCGCCGTTCCAATGGATACCTAACCGGTATATCATCAACTTCCCGAAGTCCCGGTTGGCAGCCCCGCGGCGCATTGTGAGAAAAGACACACAGAGGAGCACCCGCCGAATAACGCCTAACATGGTGGAAGCATTTGATCACTCAACGCGATCACCTAATGATTACAGTAGTAACGTGCAGGATGTAAAATCGAGCTACTGTAAGCTATGTCATCCATAGGCACTCAGAGCGTTGTCAGTGGGAGTTAAATTAAGTCACGTCACTTGATTCCCATCCAAATTCCGCAAGCTGTCACCGAAGTGCTAGCGTGAAACAAGTCGCTTCGCAAAAATGAGTGTTATCGCTTTGCTGTTCGCGTGCCGCGCCACACGTCTCGTTTCGGTCTTACGAGCCCCATCCTATAAGGGCATCTCGACTCACTACTGTAAATATTAAATTGCATCGACACCTGTATAAGACCACTAGGTGCAGGAAAACTTACCAAGTGGGCAGGCAACGGAGCGGCCCTGTGGCCAATCGAACCGGTACCTTCTATAAGGGAGTATATTTAAATCGGACTTCCCTTCCGGCCGCCCCTCACCTCGGAGTTTTGCTCACTAACAGCAAGTGGGTGCATAACTATCTTGATCGCAACGTCCATTCCTCATTCTTAATAGCGGCCATCCTTAGCTGAACTAATTGCATAACTCTTTGGTATAGACGCACGCGTGTCATTGCAACTGTTAATTGACTGGGGAATATATAGATCCCATGGTTCGGGTTGGGAAAGCGCTGATGGTGCGCGGTAGTTTCCACCGAAATATAATAAAACTTACTGAGCTTCACCTGATCCTTATGTAGCTGCGTAGCTAGCCGAGCATTCCAGTTTATCTCTATGGGACGCAATGAAATAGTGCATTGAGGGTGGGACGAAGGTACCAAGCCCAAGACTGTGCGACTGAGCGGATCATCACCACAACTGGACTTTTATGTCCCTTCAGTGAAATTCCATGATAATCGTTGCCGCTCACCTTCAAACTGTGCGTATGTGTGCCCTTTAATTTCAGTCCTTAACTCGGGCCTAGACGCTCCGACGAGCAACCGTTTTAACCGGTCTCAGCTCCCCAACCGAAGACTTCGGTATGCATACATACAGGCAGCGAAGTTCCCCCCCCCCCACCGGGAAACATTTTTACAAAGTTCACGTGTCATAGTTTAAAGCTTTACTTTCCCTCTGGAAGTACTGATACTGCACTCACCTCGAGTGAGCTGTGGGCTAGTACGCTAAGAGGATAATCCCTTCCCATCCTCCATTTTACAAAGAGGTACTAGCTTAGAGGGACAGCAGTTCAAGCGGCATTCGACGCGACAAAACTGATCGTCCGGCGTGCTAACCGGGACCTACTTCACGAAGAGACAATACCGGTGCTGCAACACCATGCCATCCCACCTGAGTTTGTAAGAGTACGTACCGAAGTAGACTTCTCTAGCTTATACCTTGGAGGTTAAATTACATAATAAAGTATTATAAATTTCATAAGATGTCTCAGGTAAGCTTCGGATTTACTTATATATTGTACTCGAATCGAGCTTGATTCTCCTTTTTGTAATGACATTGTCTCACTGTTGGCAAAGATTCACTGCCGTTATGCATTGATCCTGCACATTTTCCGCGCGCTCCCACCTGCAGCGAACGGCACCAGCTTTAACTTTTCAAGTTCACCAAGGTAAACGCCGAGACTCACTTCTGGATGAAATGAGTTCAGGAGTACCCATTGTTGAAAGTAAGAAGGCGCACCGGGCTCATCCGTCTGATCCGTGCGCAGAGGGCCGAACCACACGAGCTTTGCAGGTGGTCAGGAGAACGTGTGTCGGCGGCGATAGCACAGAAGTTCGGGTATGTCAATACTCTACCCGAATGGAGTACAGAGCCTTCTCCCGTTATTCTTATTAACGAAGCGTCGCTCTCTTGGTTAGAGTGCTCTTTAACATACGTACTTAACTTTCAGACATGTTGTGTTCCTTCCTTTCGCGTGTTCAGGCGAGGCTCACGCCGCTCTCACAGATCAGAACCCTGGCTGTCGCCCGGAAACTTGCAAACGCCGATGCTCTGAGCCTGTAAGCGGCTAGTCTAGATGGTCACATTGCAAAAACAGTATCCGCACCTCGTAGCCCGACAACCCTATGGACTTGACTAATCTGAACCCGCCTCGTTGTCACCGCGTAGGGAAAGTCATATTCCTTGTCGGAATCCGTATATACCGAAGAAGTCATGGGCGGACAATCGCACGCTATAATTTCGCAAAAAGGTGTTGATCCCCCTAGTTCGGGACTGAAACAGCGGGGATGTCGTGTATATGGATGACATTCGAAAGGATGCCATTTAAAGAGACCCGACACGTCAGAACTTTTTTATGGTAGATCATACTCCACTAACAAACCGGCTGGAATAGGACTACCAGTGCTATCTCCGAAACTAGACACGCCGTTGACAGTCTCCTCTGCGGTCCACTTAGCGAACAGCCACTAATGTGTTGACGCCGTCCATTACCAGCACGGGGGATGTTAATAAATACGAAGCCTTGAGACTAGTAGGCTGATAAGCGGACTGCTAAGCCAGTACGGTGGGCCTTTAGCTCTCTGACCTCCTGGTGATACACTACATTTATACAACGGAACTCGCAAACCGAGTATCTTCTCCCCTATGCCTCGCCTACGTTCGGGGCTTAGTATTAGAGTAACAAATGTTCAATAAGGTGCAGTATAGAATTTAATGATGTAGTGTATGCGAACTGGCTGCGTTGTTATCTCACTACGCAAGACATCGGCATGTTAGAGTCCCTACCTGATTGGTCGGTCTCAACACTCGAGATCACAGGGGCCCACATTAAGAAGCAGGATGAAAGTTTTCGCCCAATTGGCCTTTTGGGCTCTAGGGGTATTGACATGAAATGAGCCAGGCCTGCCACGATGTATCGCTACGTTCCCGCCATGTAGGGAGAAACGGCGAACGCTATCATGTGCTCTCCAGGAGCGCAGTCACTCAGGGCAGAAAGTGGAGGCTGCGTTGGCCACAGCTGTGAATAAACAATCCGATATCGACTAACCGATTCCAGACGCAGGTTACCCGCCTTAGCCACGGAGTGATGAGCGTGAGATGCCGTCCTATATATAATTTTTGGTTCCCTGTCCGCTCGCGGGGAGTCCTTAGATGTGTTTGACGACCAAAATACGGGTCTAGGTCTGTAAAGACTATACGCCTCTGGCTCACTTGAACCTTCCGTTAGCCAGAAGCGGTTCATCCGCTCCGATAGTTACATGTAATTGTTTTGAGTGCGGTACAGTGTAAAGGTTGTACCCCTTTTACGCCGCAGTAGTCACGAAAAAACCTAGCAGAAGTACGTGGAACGCGCCTAAGTAAAGAGGTCCTCATTAAAGTTTATACCCAAGCGTCTACTACCGTAATATTTCTATCACCTGGGGTATTTAGCCTAGCTACCGTTTCGCAAATGTGATGGACCACTTCCTCAGAAAATCGATGCCTATATCTGGGCAATAAACATCAGGTGACGTCAAAGAGTACGGCACTGGGATCTACCATACTGAGTTATAACTCACCACCGCGGTTAGCTCGGAAGCACCTCACCCTACTTTCGAACATTCGATAAACGGTTCCGGCCTACTCCTTTACACCGCGCCCTGGGGTGGGGTAAGCATGTCCTCTCATATCCCAATACAGCCTAACCTACACGCGTGCGGGAGATAATTTTGTTATTTCATAAACCTTTTTACAGGGGGTGTGTCGACTAACCGTCTGGTACGAGCGAAGGAAATTATAAACAAGAGGGATTAGCTGAAACTCTGATTACGACTCCGCCGGAACGCGTAGTGCGAGAGCACTAGTGGGGATCTAGACACAGAAGCGTTCGTCCGTAACAAAATTCACTGTCTACTTAGGCAAGGCTGAGAACCCCACATCACAAGTCTTTCAGGCCAGTCATGATTAACCTTTCGTCTGAACAATTCCACGTCGCCGTTGTTCCCATAGCAAACTGCGCTGCCTGTAGGAACACGAGCGTCGCTCCTCTTGTATGGTGCACTGATTACCTATCCCCGCGTTGTTTTGCAACATAGGCTGGTGTGACTACGCCTTTCTCCTGCGGCGATCACGGAACGATAAGATACCGCCCAACGATTTCCCCGAATCTAATCCTGGATGCAAGCTGCATAGACTAAATACCATGAATTAGCCTAACTCTTGGAGCTGAATTTTTCGGTCCTCCGTCTTAACCGATCATAGATGGTAGCGGAAGGGCGCCCGACGGACAGAGGAATAGGCTAGTATGACATTGCAGCCCCTGATAGGTCCCGACCCTGCTTAGATGTAATCGTCCTTCTCACTAGTATGGGAAAGATAGTCGCAGGGTAGCCCGACAGTCATTTGTAATATATTGCGCTTGTACACGCTCTTACAGGACTGGAGCTAATATAAACTAGTGTTATCGGGGATTGCCGGTTCGTTCGCATTCTTTTCAGTGTTCATATCCCTGTAGGTAAGTCTGTGGTTTGGATGACGGCGTGTAGTATAGGGTTGATCTCCATTTGGGTGAGTGACACTAGCCTAACAATAATAATAGCGGTCTACCGCGCTCCGTTGGTCCTATAACGTACGGACAGGTAACAAACTGACTCGCGACCACCTTCATTTGAAACGCAGTAGGATAAGTCAGTCAGGGGGCGACTCCTCAAGATTGATCTCACCTGATCGTGCCGAATCACGTGAACCACACAGTACCAACTCCACGGGGTCAATAGGGATAGAACAACAATCGACTGCAACGGCGGTCCCGTCCCATATCTCCAAGAATGCCTACCATCGGGAACTTAAACGTTAGGACGGGTTCGATATACAAATAAAGAATAGTCTACAACGTGAACCTTATAAGCTACGGCGCCTGGATCCTTGTTACGCAGGGTGTTGCGCCTTCCGGGTGTAATTTCAGTGGCGGCTGGTCGTATCTAAAGGTGGTGGGCCTAGAGGAGCAGCGGTCAGATAAATCCAACTTTCTGAGCCCAAATCAAAGTTTACTGAAATGGAAATCGAACGGCATAGTAGCGTAGCACAAGAGAGGGAGCAAACGCTTCGTGGCCAGGGTGAAAGTGATCGGTGGACCATGCACGCGATGTCTCCCGGACGCACCTGTTACTCATCTGCCAGGTACCACGTGGCAATTGAAAGGACGATACTATCCGCAGAACGTTGCGTCGGACATTGATAGCGTGGCTATTCTAGGACGAGACCCGGGTTTCATATACTCTGACAGGAAGTAGCCTCGTCGGCCAGTCGAGCCCCTTGCTCCGATCAAACACGATGATAAAAGTTGCAGCCAAATGCGCTCCCGGCAGGCCTTATTTGCTATGTCGAGGGACCGACCCGTCATACTACGGCTCCAACTCCAGTTGAAATCGCTACTAGTTTATTTAGTCACAAGGTGCTATTCTAGGGCCGAATGCGACGGGGCATCATGGTCGGCCAGTTTAGCACACAGACCCCCTCTAACCAAACGATGCGGGTATGCGGTCTTAGAAGGGCGTTGCTCGCTAAATGGGCGCGCCTTTTTTCCTCATATTCTTTCCGCACGGGACCCCTGCACCGAGTAATACGGTCGTACGCTACTATCGGAGATATTGTATTGAAACTTTAAGCGGTGACCCGATGAAATATGCAGCGCCCAGAATCACAAGTTCAAAGAAGTGATTCTCCATCACCCAGGTCTGTTCTATCTAAGGTAGCCTCTCTGTTTGTCGAACCCCGACCCCACAATGATCAACGGTTTCCGTCCTTATCTGGCTACCCTTGTGTGATGGCACGTCACCGTCTCTACTGTGGCAGTGATGGCGCGTCCACAAAGGGGGGACTTCCCTATAAAATGGGTGCATGGTATCAGTTCGGTGAGTGATCTTCTAGGCTGAGCTCCTTTCTATCTAAACCCAATGGCATCCGACTCAGAGACTAAGATAAGTCTTCTCGTAGTAATTGCGTGATGCCCTGTCGGGCACGAGCCCATGGATGAGCTTTTTGACCCGGCTCAGACTTAACGCTCAATACAAGGCGCAATTGCAGATCTTGACCCAAGATGGGCTTCACTCAAATAGGGGGTTGTGAAGGGCCTGCTGCAGCCCGCATGCTGGCTCCAGATGTAGCGCGTGCGCCGGGTGTCTGTCGGTCATAGGCAGGATAGCTGCTAACCCAGGTGCCCCAACTTGATGCAAGCTCTCGCTAGACAAAGCGCAAAATGGCCTGCTGCCTCAGAGATTGAATGAAGCTCCAAATTCCCCGACATGAGTGCCGCTAGTTCATCCCCGTCAGGCAACTAGAACTCGGAAGCATGCATCACCCCTGGTGGGGAAGATCTATGCGATCGCTCGTTGCGGAGTTGGCTTCCCTTGGCATTTCCTGCTTCCCTCAAATGCTGAAACAGGACGCAACGCGCAACAAAACGGTACCCACGGTGGATAGCAATTCAGGATGATCGTCGCACCCTTGAATAATGGATGCGTCCCTCCATACGCCGAAAGTGGAGTCCCAGACGTAGCAAAAGTAGAGTGTTTCTCATGACCTCGCTCTGAAGTATCCATGCGACGTCGCGTTGGAGATACCTCCTGCGAGTGCGCGTTTTTATTTATGTATAGTATCATTCCTTCCGATAATGGGGAGGTAGGGGGACGAACAAGCAACTATAAGCGTAACGGCTAGGCGGATCGGCTATGGAAAGCTTCCGACACTGACAGCCAGTAACTATACGCCCAGCACGCGATATGGACTGTTCGTGGTTGCAGCCCGCCAGTTTCCATCCCTTAAGCAGGATTGTGTGCTGTCACTACCTTTGCTTATTTCTGAACAAGTCGCATACCACTCGAACTACCAAGGCCTACTATAATTGTTCGAGCCCACGATATCGAGTACTACTTTTTGGATACGTTCTAACGAGGAAATCCGTCTAGACTTCTCTCTCAGCAATTAACTCCTGCCCGGACTTCAAGATTTGCTGGTACTTACCCCCCCTATCAATGGTTTCAACACCTTACTACGTTAGCGCGCCTAGGGACATAAGGACTCTACATAGCTGCTCGATCAGGCTGTCCCTTCATGCCCGTGTCAATTTCCCGTGATTTTCGCAACGCTACAGATCCGTCACCGCAGGATGTTAAACTAGCGTATTTACGAAATAGGTGTCTACGGAAACGAATGTTTATCCGGCAGGCCTTAACCCACCAAGGCAGACGCGGGGCCCGCCCCCTCCGCTGAGTTGATACTACTCGCCGACTCCGCTACATCTGCTCCTAGTAATCCAGACGAGAACACCTTTGTTTGAAGAGTTGCAGCGTCCACATAGGGGTCGCGGCCGCTCATTTCCCCCGACTGAATGGCTCACGGGGTTCAGGCGACTCATTTTAGTTAGCCCATACTCAGTGGGTGTTACGATTACTGCCGCATCGCTCCGTAGGCAGTGTCAGAATCTACTGTTATGAATACCTTGGAGGTATCAGGTACTCCTGGACTCTTCGGACGTCCTGACTAGTGCACTATGTGAACCGCTTGAATATTCGTATCCAAGGTGAGTTGCGCGAATACTATTGCTAGCCGTTTGGACACTTTTACTACCTAGTTGGCTCTTGGCGCTCCTGAGTTCTCGCGCACTACCCCTAGAAAACTGTACGTGAAAGGTAGGGTAACAACCTCTCAGACTATCAAAAGATAGCCCAATAAAGCTCTATGTTTATACATTGATAGACGCAAAGTCAATCGTGCAAAGTTGCCACTACCACTTTCTGACCGTACCAGGTGCGCCTCCCCTCCCTCTACAGATGTCAGACGAGCTTTGGCCTCGATTCGTGCGAGCATTTCAAGCATTGTTGTCGCACACTCATATGATTTGTTCGTAGTCCGTCAAGCCAGTCACGCCGCACCCACTGATTCCGTGGTTGGAATGGGTTGTGGGAG
		</sequence>
    <sequence><taxon idref="Location_1_2_0|22.06608187565481"/>
			ACTCTCTCAATATGTCCTCGCTGGGTCTATAAATGCACACCAAGACCAGGAGTGGAATTGAGGCCTGCAAGTTTGCTTTGATTACCCTGATTAAATTTCAACAAAGTGGCACTCTGTCCCTGGACGCGCCATCGCCCTAGACTTTATGCTAGCACAAAAACAATTCATGTATCGTCCTTGAATTTCATGTCTACCTGTGGCTGAGCTAGATCCAGAAACTCCATCAATAATTTTATGCTCCCGAGGTGACTCGTTGATGGAGTCGATTGGGAAGCATTTCGGCATCAAACAACAATTTCTTGCTGTCAGCCCTTTTACTCAGAAACTGGCATAAATGCCAATTAACTGCTTAAACTGTTGTAAGCGGCGGCATTAAACGTTAACGCACAATAAGTCCCGCTCGTCTCTCTCAGCGCGCCGTTAGTACGCCTATAATATTCCGCGCTTTGATCCATACGAATCGAACAGACCAAAAAGTTCTTTGCCTAAAGCCCGTATTAAGCACCGCACCTGAGTAAACCTCTCTTCGCTGGTGTGCCGCGTCTACTATAAATGGAACTCCTGCTGTTAACAAGGTCGGCATTCGACGATAAGATACAGTAATGAGGGTTGTATCGACTATTATAGGCCTATCGTTATGTAAGCCCCCTGGGTCCTAACTAGCGGAATTCCGTCAAGGTGCTGGCGCTGTCGATACTGCGTAGCGTGGCTCTGCGACGCAGTATTAAGTCGATGTATCCCAGCCGATAACTCCAATCACGCCTGCCAGGCGTACAAACTAAACGGGCTGTCCCTCAATAAATCAAAGTGGCCGGCACGCTAGCACGAGCGGTAGATAGATCATTCCTGCAGAGTACATCGACATTTAAGTAAGATGACTGCCCTTATAGCCACCGGTAGCTTGTTGCCACTTAAAACCGTGATTACTGCTTATACGGAGACTGACGATCCACTCTTAGACACGGAGCAAGATCTATGTGTTGCAAGAGTATGGCAGGGACATTAAAGAAGAACTCACTTTCGAAGGTCCCAACCCAGCCGACTGATTTCGTGCCCTCTACAACGAGCGGTTAACATATTTTGTTTAGTTATAGATCCACGTCAGGATAGTTCAACATAGGTGTTTAAATACTCAGTATCGATCGAACAAGCCGAGGAATGATGCTTTAAACGATGTGCCGGATAAACCGCCATGAAACGGGGCGACGTGTGTGAGCAGAGGCGGCCCTTCAGTTCGATAGTTTCCAGATTAGTGCTCGCTATCCATTCAAGTTTAGTTAATATTGACGCCGAAATCTCAGGGAGTCGTGCGTCTACATTGTGGGAGGTCGGTATGCTCCGTCCCCCGTCTAGTACGCGGGACAGTTCATTTTTGTTGATGGAGGAGTATGTCTTATATTCTAGATTCCTGGCCCATGTAATGGATCCAGCTATCGACCCTCGGTTCCAACGGGCACGGATCACTAAATGGTTTTTCTCTGTGTTGGGCTACCATACTAGTTTCTCGGGCCTAGAAACGAGCTTAACGGATACCAGGTGGTTAGGACTCCAAGAGAGTGCCACAAGGCGTAATGGAACATAGATGGCAAGAGCAGCTAATATGTATAGATGAACATCCGTACTGTTACACCGTCCGTATAGAGTCGTAGCTTATGCTCTTTGTCGGGTGTATGAACCGCACGACGATGCTGAGGTGGCCGGCTAGAAGCGAGCCTTTGACAAACTGTGCTTTCGTGATCGCCGATTAGCCAAGGCAATAGTCCGACGTAGACAGAGTTGAGGGGTAATCTCAAGGGGCACGAGTAGTAAACGCGGCATTGAGGCTCATACAGCCATCACTGGGTCTCCGCGTAATTCATATCGATGGAGCCCTGTTCTCAAGTTAGCTGTCGAAAAATAGAGAGCAAAGTCCTTTAAACACTTCGGCCTTGGCCAGTTAGTACTCTCGCCTGCGATAACCGGTTAAGGTGCCATCCAGTAATGGAGAAGCGCGCGTCCCGCGTATTCCGATTTCCCCGATTGCAATGGCCCCCATGACACCGGCTCATACTGGGACCGTTGTGCTCTATCTGGGCTGTTTTACCTTGAAGCGGAGGCCGAGGAGTAGGCTGTCCACCTAATAGGACGAGCGAAAGCGTCTCGCATTGGAGAAACACTATGTACGGCGGAACGCTGACGCTGAGAAGAGTAGCGACCTCATACGAAGCAGAGACGGACGGGTCCGCCGAGCGAACGACTCACGATTTGTTAGCTATCCGAAAATGGACATTATACCGCATAGAAGTTCTCTGTTCCGTTAAGAATTATCCTGATGATATTCCGGCCGTTACGATTTGGCACACGTATTTCGTATGCGACCTGTTAGCTCGGCTTTGGACGAAGGCGATTTCCGTTTAATTAATAACGCCGAGGTTGTCAATGCCATCGTCGAGCTGATAGGTCTTTCGTCGTGCGCCTCGGGGGCGAGAGACAGGCTAACCCGGCGACCTTTGGGTACTAAATGAATGTCGGTGGCGGATGCGTAGTCGTGGCACTGCTATGCGTCCGCCGCGGTTCTGGAAAAGTATACGTACGCATGCATTACCACGCGTCAAGTCTGAGTTTGGTACTGCGTTTCCCGTATTATCCGAGATCTTGGGCGCGTCCTTCCGGATCCGCCCTTTGACAACTGTGAGGTTACGCATCGATTCAGTTTAATCGTAGCTACCGCCCTTATAAGAATCAGTAACCAGCGTAGTTAGAAACATAGTGGCGCTGCATCCATGAATTGCCAAGCAACGATGGTTGGAAACTTGTAGTTATCCGCTTGTACGGCTCGAAGTTGCAGACAGCGCTGCCTTCTCCTAGCTGTCTCCTCTCCAGGTGGGAAGTGTGCTCAGTATAAGCGGCAGGCGGTTGCCGGGGGTGGGACCAAAATCCCTGCCTCGGAATCGTATGCATATCTTGGGTCCGATTAATACTGGAAGTTACTCCTCTCAGTGAACAAAAGGTCAACACCAATAGAACGTCTCTGGTCTTGTTTGTCTGGACTAAGTTTGGGAGTACAAACGTCAGCGCGCACCGTTAAATTCAAATGGTCTGAGTCACCCAGTCAAATACACGACAGTAGTTACGGCGATTAGCTCTTAATGTTCTAAATTAAAGTCGTGAGAGCAAAGTGAATGTCAGTAAGGAGTCAGCTTGGAAGGTAACCACGTGCATGCTAACGAACGACAGAGGGCCTCCACAGGTACGCTGGCTGTTGTAGTGGGGCAGGAGACCCGTCTCCAGTGAGTGTGATGATGATGTAGGAATGTCAGTTGGACTCCCTGCTAATGCTGCAAAAGAGGGGATTGGCTACCAAATCTCACAGCGGTCTTGATTCCTTAGCCTCACCGTCTTACAGCCTGTCTATGTTTAACTATGCCCCTATGAACCAGTCAAACCCGGCGCGCCGGCTGCGATTATTGCTAGCGTTCGAAGCTGCCACACGCACATTAGTAACCTGTCAGTTAAGGACTGCATCCCCCTGTTAACTTCATTATAGAAATATACGACGCCTGGAGTTTAAGTATGCCGATGGATCCTACAAATTTGGTGCTCGCGTAGCTAACGTCTCATACCCTCTGTGTAGCAATTCGAGTTACGTCGGTGAGTCACGACAGTAAATGGTGAGATTCCGTTGCCGTGTTAGCCCGGAACCGCATAGTTGAGTGAGACTGCAACGTGATATACTAATTTGTAGACTTGGTGACAAACAGGCGTGTCAGGTGGAAGAGAGCTTGCCTAATGCCTACTGCGATAGACTGAACCTATAGCCCGTGTGCCCCAGGAGGCTAAGTAAATTGATGAGAAGATACGAATACCCAACGCGTAACCCAGGCACCTTAGAATCTATCAGATGGCAGTCGCAACATGTTGGGGACCGAGACGTCGGACTTAACCGTGCATGATCTTAGGGCCATGTTATCTAGGTCGAATGTGGGGGCAACGCCCAATCCAATTCCAAAACTTGCGGCAAGGTCGTATGCCTAGCTTCAGGGAGGACCATAATCAGTACTTCTAAGCCAGTACTGTGTTCTCCGATCCCCTCATTATGTGAACGATGGCCGGGGCACCGCAGGCGCTACCTATAGCCCGAATTTGTGAGTTAGGCGTCCTGCAGGTTTTGTCCAATTGACACAACAACTACTTTACATAATACGGGAGGGTGAGGTATGCTGTGCATTTCTTTACTTCCGCAGCACTCGTCAGGGCTTAACGCCGTGTCAGAAGCTCATCAAGCGGTCAATTCTGAGTAAAAGATTGCCGAAACACTACATGGGTCTACCAACCATGAAATAAGGGCTCTGAGTCTTTCTCGTTGGCCTAGCAGGGATTACCCACCGGCACTCGACGATTATTACGCGCATAAGTGGCTTCCATTCTGCACTTGACGATGATGCAAATCTATTGTTGTGGGCCTGTGGGTCCCGTCCAGACGCTGCTTCTTCTCGTCCGGATGGCCGTTCCCGGACCGTCCGTCGTCACTATGAACTCAACCTGACTTAATGGTGACTTGGACTTCTACTGGAGGAATGATAAAACGCCTCCGGACAGTACAGTATCACATACAACCTCCCAGAGATGGCAGACGAAGTAGCTGAAGCGTAAGGCGTGCGTTCGGCATTCTTTATTCGACTATTGCATGCATAGATTATCGGCACTTACTCATGGGTTCCCCCAGAAAATCGATCTGGATCTGAGGGCGTGGGGGGAGTCCTAACCATTCATGTGAACTTACACTCCGAGGGCCCAGGCGAAGTAATGAGAAGCATTCCGATGCCTTGGGTGCTACATGAGCGCCGGCACAGGAGGGGAAAGGTCGGACTTTGCTGATCCCCACTAGTACTGGATAGTGCCTTGTGTAGAGATGACAGCAAGCGTACCGGGAGTTGGGGGTCAGCTAAACCACGCTAGACTGTAGTGCGGGATCAGATCCCTTCACCCGGCTCTCAAAAAGCACCGGTGTTAAAGTGTCATAGACGTGCGCCGTTCTACTACGTTTGAGCTGTAAGTATGTAAGTGTGTATTGACTAGGGATGTTCAAGGGAAAGATTAACTACAGGGTAGACAGGCCTGAATTTTTCGTACTGCTACGCGCGCGCGTGCAGTTTGGGTTACGATGGATGTATGAATCTTCTTGCCGTTGAAGCGGTCCGCTCCATTACTCTCTTCTTTTCTGAACCTAGCACGGCGACTGAAAGGCATTTGCACTTGAAACCGGGAGAGAATGAATGGGCGGACAGGAAAGTAGGTCCTAAGATAGTTATGTCTACTAAAGCTGACCTCAGGACATCCGCTTGGGCTATTCCACAACTGTACCTCCCCCGCCTGCTCAATTGGTGTTCTTCTGAGACACAGAATCACGAGATTGGCGCTCGTGTAGCCGTAGCTGGTACAGCGTGAGAGGCGGAGAACTTCCCGTTTAACTTAAAATCTAGGGGCTTCGGTCTGTCGCGGGATGGTTTACCGGTTCTCCCTTTGATGGGTATCATATGGCTAGGAGACCTTTCGGCTTAATTGGGAATTAACCAAGATATGCAATATACATAGCCTAATGAGTGTAGAGAGTCAGATAGCCCCTAGACGTTCAAATTTTGAAGGCGGTACAAAGGTCAGCACAAGAGCGCGTCTCGCAAATTAGGAACAGACTTCTCGTGCAACATTTAGGGACCAATTCGCTGTCGACATCTCGGAAAGGGCGGGGATTCTTAGAGTCGCACAGTTCGGACACGCACAGTTAGAGTAAGTGTTTGCGAGGGCGACATCCGAATCAATCCTGACTCACCCTTGGATTCTGGTAATTCTGAGGTATCTTCAGCGGGTCGCGTAAGGGCCAGGTCTTATCTTCAAATTATCGAGGGGCAAAAATTTCCAATGGTGAAGCAGGCTTTGAGTATAGGAATTGTCGAGTTATCACACCGACGCAATGTTCTAATTCTGATTATGTCGCACCGTACAGTTAAACAGCGAAAACCCGCCTAGGAACCCTCGCCCGCCGTTCCAATGGATACCTAACCGGTATATCATCAACTTCCCGAAGTCCCGGTTGGCAGCCCCGCGGCGCATTGTGAGAAAAGACACACAGAGGAGCACCCGCCGAATAACGCCTAACATGGTGGAAGCATTTGATCACTCAACGCGATCACCTAATGATTACAGTAGTAACGTGCAGGATGTAAAATCGAGCTACTGTAAGCTATGTCATCCATAGGCACTCAGAGCGTTGTCAGTGGGAGTTAAATTAAGTCACGTCACTTGATTCCCATCCAAATTCCGCAAGCTGTCACCGAAGTGCTAGCGTGAAACAAGTCGCTTCGCAAAAATGAGTGTTATCGCTTTGCTGTTCGCGTGCCGCGCCACACGTCTCGTTTCGGTCTTACGAGCCCCATCCTATAAGGGCATCTCGACTCACTACTGTAAATATTAAATTGCATCGACACCTGTATAAGACCACTAGGTGCAGGAAAACTTACCAAGTGGGCAGGCAACGGAGCGGCCCTGTGGCCAATCGAACCGGTACCTTCTATAAGGGAGTATATTTAAATCGGACTTCCCTTCCGGCCGCCCCTCACCTCGGAGTTTTGCTCACTAACAGCAAGTGGGTGCATAACTATCTTGATCGCAACGTCCATTCCTCATTCTTAATAGCGGCCATCCTTAGCTGAACTAATTGCATAACTCTTTGGTGTAGACGCACGCGTGTCATTGCAACTGTTAATTGACTGGGGAATATATAGATCCCATGGTTCGGGTTGGGAAAGCGCTGATGGTGCGCGGTAGTTTCCACCGAAATATAATAAAACTTACTGAGCTTCACCTGATCCTTATGTAGCTGCGTAGCTAGCCGAGCATTCCAGTTTATCTCTATGGGACGCAATGAAATAGTGCATTGAGGGTGGGACGAAGGTACCAAGCCCAAGACTGTGCGACTGAGCGGATCATCACCACAACTGGACTTTTATGTCCCTTCAGTGAAATTCCATGATAATCGTTGCCGCTCACCTTCAAACTGTGCGTATGTGTGCCCTTTAATTTCAGTCCTTAACTCGGGCCTAGACGCTCCGACGAGCAACCGTTTTAACCGGTCTCAGCTCCCCAACCGAAGACTTCGGTATGCATACATACAGGCAGCGAAGTTCCCCCCCCCCCACCGGGAAACATTTTTACAAAGTTCACGTGTCATAGTTTAAAGCTTTACTTTCCCTCTGGAAGTACTGATACTGCACTCACCTCGAGTGAGCTGTGGGCTAGTACGCTAAGAGGATAATCCCTTCCCATCCTCCATTTTACAAAGAGGTACTAGCTTAGAGGGACAGCAGTTCAAGCGGCATTCGACGCGACAAAACTGATCGTCCGGCGTGCTAACCGGGACCTACTTCACGAAGAGACAATACCGGTGCTGCAACACCATGCCATCCCACCTGAGTTTGTAAGAGTACGTACCGAAGTAGACTTCTCTAGCTTATACCTTGGAGGTTAAATTACATAATAAAGTATTATAAATTTCATAAGATGTCTCAGGTAAGCTTCGGATTTACTTATATATTGTACTCGAATCGAGCTTGATTCTCCTTTTTGTAATGACATTGTCTCACTGTTGGCAAAGATTCACTGCCGTTATGCATTGATCCTGCACATTTTCCGCGCGCTCCCACCTGCAGCGAACGGCACCAGCTTTAACTTTTCAAGTTCACCAAGGTAAACGCCGAGACTCACTTCTGGATGAAATGAGTTCAGGAGTACCCATTGTTGAAAGTAAGAAGGCGCACCGGGCTCATCCGTCTGATCCGTGCGCAGAGGGCCGAACCACACGAGCTTTGCAGGTGGTCAGGAGAACGTGTGTCGGCGGCGATAGCACAGAAGTTCGGGTATGTCAATACTCTACCCGAATGGAGTACAGAGCCTTCTCCCGTTATTCTTATTAACGAAGCGTCGCTCTCTTGGTTAGAGTGCTCTTTAACATACGTACTTAACTTTCAGACATGTTGTGTTCCTTCCTTTCGCGTGTTCAGGCGAGGCTCACGCCGCTCTCACAGATCAGAACCCTGGCTGTCGCCCGGAAACTTGCAAACGCCGATGCTCTGAGCCTGTAAGCGGCTAGTCTAGATGGTCACATTGCAAAAACAGTATCCGCACCTCGTAGCCCGACAACCCTATGGACTTGACTAATCTGAACCCGCCTCGTTGTCACCGCGTAGGGAAAGTCATATTCCTTGTCGGAATCCGTATATACCGAAGAAGTCATGGGCGGACAATCGCACGCTATAATTTCGCAAAAAGGTGTTGATCCCCCTAGTTCGGGACTGAAACAGCGGGGATGTCGTGTATATGGATGACATTCGAAAGGATGCCATTTAAAGAGACCCGACACGTCAGAACTTTTTTATGGTAGATCATACTCCACTAACAAACCGGCTGGAATAGGACTACCAGTGCTATCTCCGAAACTAGACACGCCGTTGACAGTCTCCTCTGCGGTCCACTTAGCGAACAGCCACTAATGTGTTGACGCCGTCCATTACCAGCACGGGGGATGTTAATAAATACGAAGCCTTGAGACTAGTAGGCTGATAAGCGGACTGCTAAGCCAGTACGGTGGGCCTTTAGCTCTCTGACCTCCTGGTGATACACTACATTTATACAACGGAACTCGCAAACCGAGTATCTTCTCCCCTATGCCTCGCCTACGTTCGGGGCTTAGTATTAGAGTAACAAATGTTCAATAAGGTGCAGTATAGAATTTAATGATGTAGTGTATGCGAACTGGCTGCGTTGTTATCTCACTACGCAAGACATCGGCATGTTAGAGTCCCTACCTGATTGGTCGGTCTCAACACTCGAGATCACAGGGGCCCACATTAAGAAGCAGGATGAAAGTTTTCGCCCAATTGGCCTTTTGGGCTCTAGGGGTATTGACATGAAATGAGCCAGGCCTGCCACGATGTATCGCTACGTTCCCGCCATGTAGGGAGAAACGGCGAACGCTATCATGTGCTCTCCAGGAGCGCAGTCACTCAGGGCAGAAAGTGGAGGCTGCGTTGGCCACAGCTGTGAATAAACAATCCGATATCGACTAACCGATTCCAGACGCAGGTTACCCGCCTTAGCCACGGAGTGATGAGCGTGAGATGCCGTCCTATATATAATTTTTGGTTCCCTGTCCGCTCGCGGGGAGTCCTTAGATGTGTTTGACGACCAAAATACGGGTCTAGGTCTGTAAAGACTATACGCCTCTGGCTCACTTGAACCTTCCGTTAGCCAGAAGCGGTTCATCCGCTCCGATAGTTACATGTAATTGTTTTGAGTGCGGTACAGTGTAAAGGTTGTACCCCTTTTACGCCGCAGTAGTCACGAAAAAACCTAGCAGAAGTACGTGGAACGCGCCTAAGTAAAGAGGTCCTCATTAAAGTTTATACCCAAGCGTCTACTACCGTAATATTTCTATCACCTGGGGTATTTAGCCTAGCTACCGTTTCGCAAATGTGATGGACCACTTCCTCAGAAAATCGATGCCTATATCTGGGCAATAAACATCAGGTGACGTCAAAGAGTACGGCACTGGGATCTACCATACTGAGTTATAACTCACCACCGCGGTTAGCTCGGAAGCACCTCACCCTACTTTCGAACATTCGATAAACGGTTCCGGCCTACTCCTTTACACCGCGCCCTGGGGTGGGGTAAGCATGTCCTCTCATATCCCAATACAGCCTAACCTACACGCGTGCGGGAGATAATTTTGTTATTTCATAAACCTTTTTACAGGGGGTGTGTCGACTAACCGTCTGGTACGAGCGAAGGAAATTATAAACAAGAGGGATTAGCTGAAACTCTGATTACGACTCCGCCGGAACGCGTAGTGCGAGAGCACTAGTGGGGATCTAGACACAAAAGCGTTCGTCCGTAACAAAATTCACTGTCTACTTAGGCAAGGCTGAGAACCCCACATCACAAGTCTTTCAGGCCAGTCATGATTAACCTTTCATCTGAACAATTCCACGTCGCCGTTGTTCCCATAGCAAACTGCGCTGCCTGTAGGAACACGAGCGTCGCTCCTCTTGTATGGTGCACTGATTACCTATCCCCGCGTTGTTTTGCAACATAGGCTGGTGTGACTACGCCTTTCTCCTGCGGCGATCACGGAACGATAAGATACCGCCCAACGATTTCCCCGAATCTAATCCTGGATGCAAGCTGCATAGACTAAATACCATGAATTAGCCTAACTCTTGGAGCTGAATTTTTCGGTCCTCCGTCTTAACCGATCATAGATGGTAGCGGAAGGGCGCCCGACGGACAGAGGAATAGGCTAGTATGACATTGCAGCCCCTGATAGGTCCCGACCCTGCTTAGATGTAATCGTCCTTCTCACTAGTATGGGAAAGATAGTCGCAGGGTAGCCCGACAGTCATTTGTAATATATTGCGCTTGTACACGCTCTTACAGGACTGGAGCTAATATAAACTAGTGTTATCGGGGATTGCCGGTTCGTTCGCATTCTTTTCAGTGTTCATATCCCTGTAGGTAAGTCTGTGGTTTGGATGACGGCGTGTAGTATAGGGTTGATCTCCATTTGGGTGAGTGACACTAGCCTAACAATAATAATAGCGGTCTACCGCGCTCCGTTGGTCCTATAACGTACGGACAGGTAACAAACTGACTCGCGACCACCTTCATTTGAAACGCAGTAGGATAAGTCAGTCAGGGGGCGACTCCTCAAGATTGATCTCACCTGATCGTGCCGAATCACGTGAACCACACAGTACCAACTCCACGGGGTCAATAGGGATAGAACAACAATCGACTGCAACGGCGGTCCCGTCCCATATCTCCAAGAATGCCTACCATCGGGAACTTAAACGTTAGGACGGGTTCGATATACAAATAAAGAATAGTCTACAACGTGAACCTTATAAGCTACGGCGCCTGGATCCTTGTTACGCAGGGTGTTGCGCCTTCCGGGTGTAATTTCAGTGGCGGCTGGTCGTATCTAAAGGTGGTGGGCCTAGAGGAGCAGCGGTCAGATAAATCCAACTTTCTGAGCCCAAATCAAAGTTTACTGAAATGGAAATCGAACGGCATAGTAGCGTAGCACAAGAGAGGGAGCAAACGCTTCGTGGCCAGGGTGAAAGTGATCGGTGGACCATGCACGCGATGTCTCCCGGACGCACCTGTTACTCATCTGCCAGGTACCACGTGGCAATTGAAAGGACGATACTATCCGCAGAACGTTGCGTCGGACATTGATAGCGTGGCTATTCTAGGACGAGACCCGGGTTTCATATACTCTGACAGGAAGTAGCCTCGTCGGCCAGTCGAGCCCCTTGCTCCGATCAAACACGATGATAAAAGTTGCAGCCAAATGCGCTCCCGGCAGGCCTTATTTGCTATGTCGAGGGACCGACCCGTCATACTACGGCTCCAACTCCAGTTGAAATCGCTACTAGTTTATTTAGTCACAAGGTGCTATTCTAGGGCCGAATGCGACGGGGCATCATGGTCGGCCAGTTTAGCACACAGACCCCCTCTAACCAAACGATGCGGGTATGCGGTCTTAGAAGGGCGTTGCTCGCTAAATGGGCGCGCCTTTTTTCCTCATATTCTTTCCGCACGGGACCCCTGCACCGAGTAATACGGTCGTACGCTACTATCGGAGATATTGTATTGAAACTTTAAGCGGTGACCCGATGAAATATGCAGCGCCCAGAATCACAAGTTCAAAGAAGTGATTCTCCATCACCCAGGTCTGTTCTATCTAAGGTAGCCTCTCTGTTTGTCGAACCCCGACCCCACAATGATCAACGGTTTCCGTCCTTATCTGGCTACCCTTGTGTGATGGCACGTCACCGTCTCTACTGTGGCAGTGATGGCGCGTCCACAAAGGGGGGACTTCCCTATAAAATGGGTGCATGGTATCAGTTCGGTGAGTGATCTTCTAGGCTGAGCTCCTTTCTATCTAAACCCAATGGCATCCGACTCAGAGACTAAGATAAGTCTTCTCGTAGTAATTGCGTGATGCCCTGTCGGGCACGAGCCCATGGATGAGCTTTTTGACCCGGCTCAGACTTAACGCTCAATACAAGGCGCAATTGCAGATCTTGACCCAAGATGGGCTTCACTCAAATAGGGGGTTGTGAAGGGCCTGCTGCAGCCCGCATGCTGGCTCCAGATGTAGCGCGTGCGCCGGGTGTCTGTCGGTCATAGGCAGGATAGCTGCTAACCCAGGTGCCCCAACTTGATGCAAGCTCTCGCTAGACAAAGCGCAAAATGGCCTGCTGCCTCAGAGATTGAATGAAGCTCCAAATTCCCCGACATGAGTGCCGCTAGTTCATCCCCGTCAGGCAACTAGAACTCGGAAGCATGCATCACCCCTGGTGGGGAAGATCTATGCGATCGCTCGTTGCGGAGTTGGCTTCCCTTGGCATTTCCTGCTTCCCTCAAATGCTGAAACAGGACGCAACGCGCAACAAAACGGTACCCACGGTGGATAGCAATTCAGGATGATCGTCGCACCCTTGAATAATGGATGCGTCCCTCCATACGCCGAAAGTGGAGTCCCAGACGTAGCAAAAGTAGAGTGTTTCTCATGACCCCGCTCTGAAGTATCCATGCGACGTCGCGTTGGAGATACCTCCTGCGAGTGCGCGTTTTTATTTATGTATAGTATCATTCCTTCCGATAATGGGGAGGTAGGGGGACGAACAAGCAACTATAAGCGTAACGGCTAGGCGGATCGGCTATGGAAAGCTTCCGACACTGACAGCCAGTAACTATACGCCCAGCACGCGATATGGACTGTTCGTGGTTGCAGCCCGCCAGTTTCCATCCCTTAAGCAGGATTGTGTGCTGTCACTACCTTTGCTTATTTCTGAACAAGTCGCATACCACTCGAACTACCAAGGCCTACTATAATTGTTCGAGCCCACGATATCGAGTACTACTTTTTGGATACGTTCTAACGAGGAAATCCGTCTAGACTTCTCTCTCAGCAATTAACTCCTGCCCGGACTTCAAGATTTGCTGGTACTTACCCCCCCTATCAATGGTTTCAACACCTTACTACGTTAGCGCGCCTAGGGACATAAGGACTCTACATAGCTGCTCGATCAGGCTGTCCCTTCATGCCCGTGTCAATTTCCCGTGATTTTCGCAACGCTACAGATCCGTCACCGCAGGATGTTAAACTAGCGTATTTACGAAATAGGTGTCTACGGAAACGAATGTTTATCCGGCAGGCCTTAACCCACCAAGGCAGACGCGGGGCCCGCCCCCTCCGCTGAGTTGATACTACTCGCCGACTCCGCTACATCTGCTCCTAGTAATCCAGACGAGAACACCTTTGTTTGAAGAGTTGCAGCGTCCACATAGGGGTCGCGGCCGCTCATTTCCCCCGACTGAATGGCTCACGGGGTTCAGGCGACTCATTTTAGTTAGCCCATACTCAGTGGGTGTTACGATTACTGCCGCATCGCTCCGTAGGCAGTGTCAGAATCTACTGTTATGAATACCTTGGAGGTATCAGGTACTCCTGGACTCTTCGGACGTCCTGACTAGTGCACTATGTGAACCGCTTGAATATTCGTATCCAAGGTGAGTTGCGCGAATACTATTGCTAGCCGTTTGGACACTTTTACTACCTAGTTGGCTCTTGGCGCTCCTGAGTTCTCGCGCACTACCCCTAGAAAACTGTACGTGAAAGGTAGGGTAACAACCTCTCAGACTATCAAAAGATAGCCCAATAAAGCTCTATGTTTATACATTGATAGACGCAAAGTCAATCGTGCAAAGTTGCCACTACCACTTTCTGACCGTACCAGGTGCGCCTCCCCTCCCTCTACAGATGTCAGACGAGCTTTGGCCTCGATTCGTGCGAGCATTTCAAGCATTGTTGTCGCACACTCATATGATTTGTTCGTAGTCCGTCAAGCCAGTCACGCCGCACCCACTGATTCCGTGGTTGGAATGGGTTGTGGGAG
		</sequence>
    <sequence><taxon idref="Location_1_3_1|29.31131441228696"/>
			ACTCTCTCAATATGTCCTCGCTGGGTCTATAAATGCACACCAAGACCAGGAGTGGAATTGAGGCCTGCAAGTTTGCTTTGATTACCCTGATTAAATTTCAACAAAGTGGCACTCTGTCCCTGGACGCGCCATCGCCCTAGACTTTATGCTAGCACAAAAACAATTCATGTATCGTCCTTGAATTTCATGTCTACCTGTGGCTGAGCTAGATCCAGAAACTCCATCAATAATTTTATGCTCCCGAGGTGACTCGTTGATGGAGTCGATTGGGAAGCATTTCGGCATCAAACAACAATTTCTTGCTGTCAGCCCTTTTACTCAGAAACTGGCATAAATGCCAATTAACTGCTTAAACTGTTGTAAGCGGCGGCATTAAACGTTAACGCACAATAAGTCCCGCTCGTCTCTCTCAGCGCGCCGTTAGTACGCCTATAATATTCCGCGCTTTGATCCATACGAATCGAACAGACCAAAAAGTTCTTTGCCTAAAGCCCGTATTAAGCACCGCACCTGAGTAAACCTCTCTTCGCTGGTGTGCCGCGTCTACTATAAATGGAACTCCTGCTGTTAACAAGGTCGGCATTCGACGATAAGATACAGTAATGAGGGTTGTATCGACTATTATAGGCCTATCGTTATGTAAGCCCCCTGGGTCCTAACTAGCGGAATTCCGTCAAGGTGCTGGCGCTGTCGATACTGCGTAGCGTGGCTCTGCGACGCAGTATTAAGTCGATGTATCCCAGCCGATAACTCCAATCACGCCTGCCAGGCGTACAAACTAAACGGGCTGTCCCTCAATAAATCAAAGTGGCCGGCACGCTAGCACGAGCGGTAGATAGATCATTCCTGCAGAGTACATCGACATTTAAGTAAGATGACTGCCCTTATAGCCACCGGTAGCTTGTTGCCACTTAAAACCGTGATTACTGCTTATACGGAGACTGACGATCCACTCTTAGACACGGAGCAAGATCTATGTGTTGCAAGAGTATGGCAGGGACATTAAAGAAGAACTCACTTTCGAAGGTCCCAACCCAGCCGACTGATTTCGTGCCCTCTACAACGAGCGGTTAACATATTTTGTTTAGTTATAGATCCACGTCAGGATAGTTCAACATAGGTGTTTAAATACTCAGTATCGATCGAACAAGCCGAGGAATGATGCTTTAAACGATGTGCCGGATAAACCGCCATGAAACGGGGCGACGTGTGTGAGCAGAGGCGGCCCTTCAGTTCGATAGTTTCCAGATTAGTGCTCGCTATCCATTCAAGTTTAGTTAATATTGACGCCGAAATCTCAGGGAGTCGTGCGTCTACATTGTGGGAGGTCGGTATGCTCCGTCCCCCGTCTAGTACGCGGGACAGTTCATTTTTGTTGATGGAGGAGTATGTCTTATATTCTAGATTCCTGGCCCATGTAATGGATCCAGCTATCGACCCTCGGTTCCAACGGGCACGGATCACTAAATGGTTTTTCTCTGTGTTGGGCTACCATACTAGTTTCTCGGGCCTAGAAACGAGCTTAACGGATACCAGGTGGTTAGGACTCCAAGAGAGTGCCACAAGGCGTAATGGAACATAGATGGCAAGAGCAGCTAATATGTATAGATGAACATCCGTACTGTTACACCGTCCGTATAGAGTCGTAGCTTATGCTCTTTGTCGGGTGTATGAACCGCACGACGATGCTGAGGTGGCCGGCTAGAAGCGAGCCTTTGACAAACTGTGCTTTCGTGATCGCCGATTAGCCAAGGCAATAGTCCGACGTAGACAGAGTTGAGGGGTAATCTCAAGGGGCACGAGTAGTAAACGCGGCATTGAGGCTCATACAGCCATCACTGGGTCTCCGCGTAATTCATATCGATGGAGCCCTGTTCTCAAGTTAGCTGTCGAAAAATAGAGAGCAAAGTCCTTTAAACACTTCGGCCTTGGCCAGTTAGTACTCTCGCCTGCGATAACCGGTTAAGGTGCCATCCAGTAATGGAGAAGCGCGCGTCCCGCGTATTCCGATTTCCCCGATTGCAATGGCCCCCATGACACCGGCTCATACTGGGACCGTTGTGCTCTATCTGGGCTGTTTTACCTTGAAGCGGAGGCCGAGGAGTAGGCTGTCCACCTAATAGGACGAGCGAAAGCGTCTCGCATTGGAGAAACACTATGTACGGCGGAACGCTGACGCTGAGAAGAGTAGCGACCTCATACGAAGCAGAGACGGACGGGTCCGCCGAGCGAACGACTCACGATTTGTTAGCTATCCGAAAATGGACATTATACCGCATAGAAGTTCTCTGTTCCGTTAAGAATTATCCTGATGATATTCCGGCCGTTACGATTTGGCACACGTATTTCGTATGCGACCTGTTAGCTCGGCTTTGGACGAAGGCGATTTCCGTTTAATTAATAACGCCGAGGTTGTCAATGCCATCGTCGAGCTGATAGGTCTTTCGTCGTGCGCCTCGGGGGCGAGAGACAGGCTAACCCGGCGACCTTTGGGTACTAAATGAATGTCGGTGGCGGATGCGTAGTCGTGGCACTGCTATGCGTCCGCCGCGGTTCTGGAAAAGTATACGTACGCATGCATTACCACGCGTCAAGTCTGAGTTTGGTACTGCGTTTCCCGTATTATCCGAGATCTTGGGCGCGTCCTTCCGGATCCGCCCTTTGACAACTGTGAGGTTACGCATCGATTCAGTTTAATCGTAGCTACCGCCCTTATAAGAATCAGTAACCAGCGTAGTTAGAAACATAGTGGCGCTGCATCCATGAATTGCCAAGCAACGATGGTTGGAAACTTGTAGTTATCCGCTTGTACGGCTCGAAGTTGCAGACAGCGCTGCCTTCTCCTAGCTGTCTCCTCTCCAGGTGGGAAGTGTGCTCAGTATAAGCGGCAGGCGGTTGCCGGGGGTGGGACCAAAATCCCTGCCTCGGAATCGTATGCATATCTTGGGTCCGATTAATACTGGAAGTTACTCCTCTCAGTGAACAAAAGGTCAACACCAATAGAACGTCTCTGGTCTTGTTTGTCTGGACTAAGTTTGGGAGTACAAACGTCAGCGCGCACCGTTAAATTCAAATGGTCTGAGTCACCCAGTCAAATACACGACAGTAGTTACGGCGATTAGCTCTTAATGTTCTAAATTAAAGTCGTGAGAGCAAAGTGAATGTCAGTAAGGAGTCAGCTTGGAAGGTAACCACGTGCATGCTAACGAACGACAGAGGGCCTCCACAGGTACGCTGGCTGTTGTAGTGGGGCAGGAGACCCGTCTCCAGTGAGTGTGATGATGATGTAGGAATGTCAGTTGGACTCCCTGCTAATGCTGCAAAAGAGGGGATTGGCTACCAAATCTCACAGCGGTCTTGATTCCTTAGCCTCACCGTCTTACAGCCTGTCTATGTTTAACTATGCCCCTATGAACCAGTCAAACCCGGCGCGCCGGCTGCGATTATTGCTAGCGTTCGAAGCTGCCACACGCACATTAGTAACCTGTCAGTTAAGGACTGCATCCCCCTGTTAACTTCATTATAGAAATATACGACGCCTGGAGTTTAAGTATGCCGATGGATCCTACAAATTTGGTGCTCGCGTAGCTAACGTCTCATACCCTCTGTGTAGCAATTCGAGTTACGTCGGTGAGTCACGACAGTAAATGGTGAGATTCCGTTGCCGTGTTAGCCCGGAACCGCATAGTTGAGTGAGACTGCAACGTGATATACTAATTTGTAGACTTGGTGACAAACAGGCGTGTCAGGTGGAAGAGAGCTTGCCTAATGCCTACTGCGATAGACTGAACCTATAGCCCGTGTGCCCCAGGAGGCTAAGTAAATTGATGAGAAGATACGAATACCCAACGCGTAACCCAGGCACCTTAGAATCTATCAGATGGCAGTCGCAACATGTTGGGGACCGAGACGTCGGACTTAACCGTGCATGATCTTAGGGCCATGTTATCTAGGTCGAATGTGGGGGCAACGCCCAATCCAATTCCAAAACTTGCGGCAAGGTCGTATGCCTAGCTTCAGGGAGGACCATAATCAGTACTTCTAAGCCAGTACTGTGTTCTCCGATCCCCTCATTATGTGAACGATGGCCGGGGCACCGCAGGCGCTACCTATAGCCCGAATTTGTGAGTTAGGCGTCCTGCAGGTTTTGTCCAATTGACACAACAACTACTTTACATAATACGGGAGGGTGAGGTATGCTGTGCATTTCTTTACTTCCGCAGCACTCGTCAGGGCTTAACGCCGTGTCAGAAGCTCATCAAGCGGTCAATTCTGAGTAAAAGATTGCCGAAACACTACATGGGTCTACCAACCATGAAATAAGGGCTCTGAGTCTTTCTCGTTGGCCTAGCAGGGATTACCCACCGGCACTCGACGATTATTACGCGCATAAGTGGCTTCCATTCTGCACTTGACGATGATGCAAATCTATTGTTGTGGGCCTGTGGGTCCCGGCCAGACGCTGCTTCTTCTCGTCCGGATGGCCGTTCCCGGACCGTCCGTCGTCACTATGAACTCAACCTGACTTAATGGTGACTTGGACTTCTACTGGAGGAATGATAAAACGCCTCCGGACAGTACAGTATCACATACAACCTCCCAGAGATGGCAGACGAAGTAGCTGAAGCGTAAGGCGTGCGTTCGGCATTCTTTATTCGACTATTGCATGCATAGATTATCGGCACTTACTCATGGGTTCCCCCAGAAAATCGATCTGGATCTGAGGGCGTGGGGGGAGTCCTAACCATTCATGTGAACTTACACTCCGAGGGCCCAGGCGAAGTAATGAGAAGCATTCCGATGCCTTGGGTGCTACATGAGCGCCGGCACAGGAGGGGAAAGGTCGGACTTTGCTGATCCCCACTAGTACTGGATAGTGCCTTGTGTAGAGATGACAGCAAGCGTACCGGGAGTTGGGGGTCAGCTAAACCACGCTAGACTGTAGTGCGGGATCAGATCCCTTCACCCGGCTCTCAAAAAGCACCGGTGTTAAAGTGTCATAGACGTGCGCCGTTCTACTACGTTTGAGCTGTAAGTATGTAAGTGTGTATTGACTAGGGATGTTCAAGGGAAAGATTAACTACAGGGTAGACAGGCCTGAATTTTTCGTACTGCTACGCGCGCGCGTGCAGTTTGGGTTACGATGGATGTATGAATCTTCTTGCCGTTGAAGCGGTCCGCTCCATTACTCTCTTCTTTTCTGAACCTAGCACGGCGACTGAAAGGCATTTGCACTTGAAACCGGGAGAGAATGAATGGGCGGACAGGAAAGTAGGTCCTAAGATAGTTATGTCTACTAAAGCTGACCTCAGGACATCCGCTTGGGCTATTCCACAACTGTACCTCCCCCGCCTGCTCAATTGGTGTTCTTCTGAGACACAGAATCACGAGATTGGCGCTCGTGTAGCCGTAGCTGGTACAGCGTGAGAGGCGGAGAACTTCCCGTTTAACTTAAAATCTAGGGGCTTCGGTCTGTCGCGGGATGGTTTACCGGTTCTCCCTTTGATGGGTATCATATGGCTAGGAGACCTTTCGGCTTAATTGGGAATTAACCAAGATATGCAATATACATAGCCTAATGAGTGTAGAGAGTCAGATAGCCCCTAGACGTTCAAATTTTGAAGGCGGTACAAAGGTCAGCACAAGAGCGCGTCTCGCAAATTAGGAACAGACTTCTCGTGCAACATTTAGGGACCAATTCGCTGTCGACATCTCGGAAAGGGCGGGGATTCTTAGAGTCGCACAGTTCGGACACGCACAGTTAGAGTAAGTGTTTGCGAGGGCGACATCCGAATCAATCCTGACTCACCCTTGGATTCTGGTAATTCTGAGGTATCTTCAGCGGGTCGCGTAAGGGCCAGGTCTTATCTTCAAATTATCGAGGGGCAAAAATTTCCAATGGTGAAGCAGGCTTTGAGTATAGGAATTGTCGAGTTATCACACCGACGCAATGTTCTAATTCTGATTATGTCGCACCGTACAGTTAAACAGCGAAAACCCGCCTAGGAACCCTCGCCCGCCGTTCCAATGGATACCTAACCGGTATATCATCAACTTCCCGAAGTCCCGGTTGGCAGCCCCGCGGCGCATTGTGAGAAAAGACACACAGAGGAGCACCCGCCGAATAACGCCTAACATGGTGGAAGCATTTGATCACTCAACGCGATCACCTAATGATTACAGTAGTAACGTGCAGGATGTAAAATCGAGCTACTGTAAGCTATGTCATCCATAGGCACTCAGAGCGTTGTCAGTGGGAGTTAAATTAAGTCACGTCACTTGATTCCCATCCAAATTCCGCAAGCTGTCACCGAAGTGCTAGCGTGAAACAAGTCGCTTCGCAAAAATGAGTGTTATCGCTTTGCTGTTCGCGTGCCGCGCCACACGTCTCGTTTCGGTCTTACGAGCCCCATCCTATAAGGGCATCTCGACTCACTACTGTAAATATTAAATTGCATCGACACCTGTATAAGACCACTAGGTGCAGGAAAACTTACCAAGTGGGCAGGCAACGGAGCGGCCCTGTGGCCAATCGAACCGGTACCTTCTATAAGGGAGTATATTTAAATCGGACTTCCCTTCCGGCCGCCCCTCACCTCGGAGTTTTGCTCACTAACAGCAAGTGGGTGCATAACTATCTTGATCGCAACGTCCATTCCTCATTCTTAATAGCGGCCATCCTTAGCTGAACTAATTGCATAACTCTTTGGTGTAGACGCACGCGTGTCATTGCAACTGTTAATTGACTGGGGAATATATAGATCCCATGGTTCGGGTTGGGAAAGCGCTGATGGTGCGCGGTAGTTTCCACCGAAATATAATAAAACTTACTGAGCTTCACCTGATCCTTATGTAGCTGCGTAGCTAGCCGAGCATTCCAGTTTATCTCTATGGGACGCAATGAAATAGTGCATTGAGGGTGGGACGAAGGTACCAAGCCCAAGACTGTGCGACTGAGCGGATCATCACCACAACTGGACTTTTATGTCCCTTCAGTGAAATTCCATGATAATCGTTGCCGCTCACCTTCAAACTGTGCGTATGTGTGCCCTTTAATTTCAGTCCTTAACTCGGGCCTAGACGCTCCGACGAGCAACCGTTTTAACCGGTCTCAGCTCCCCAACCGAAGACTTCGGTATGCATACATACAGGCAGCGAAGTTCCCCCCCCCCCACCGGGAAACATTTTTACAAAGTTCACGTGTCATAGTTTAAAGCTTTACTTTCCCTCTGGAAGTACTGATACTGCACTCACCTCGAGTGAGCTGTGGGCTAGTACGCTAAGAGGATAATCCCTTCCCATCCTCCATTTTACAAAGAGGTACTAGCTTAGAGGGACAGCAGTTCAAGCGGCATTCGACGCGACAAAACTGATCGTCCGGCGTGCTAACCGGGACCTACTTCACGAAGAGACAATACCGGTGCTGCAACACCATGCCATCCCACCTGAGTTTGTAAGAGTACGTACCGAAGTAGACTTCTCTAGCTTATACCTTGGAGGTTAAATTACATAATAAAGTATTATAAATTTCATAAGATGTCTCAGGTAAGCTTCGGATTTACTTATATATTGTACTCGAATCGAGCTTGATTCTCCTTTTTGTAATGACATTGTCTCACTGTTGGCAAAGACTCACTGCCGTTATGCATTGATCCTGCACATTTTCCGCGCGCTCCCACCTGCAGCGAACGGCACCAGCTTTAACTTTTCAAGTTCACCAAGGTAAACGCCGAGACTCACTTCTGGATGAAATGAGTTCAGGAGTACCCATTGTTGAAAGTAAGAAGGCGCACCGGGCTCATCCGTCTGATCCGTGCGCAGAGGGCCGAACCACACGAGCTTTGCAGGTGGTCAGGAGAACGTGTGTCGGCGGCGATAGCACAGAAGTTCGGGTATGTCAATACTCTACCCGAATGGAGTACAGAGCCTTCTCCCGTTATTCTTATTAACGAAGCGTCGCTCTCTTGGTTAGAGTGCTCTTTAACATACGTACTTAACTTTCAGACATGTTGTGTTCCTTCCTTTCGCGTGTTCAGGCGAGGCTCACGCCGCTCTCACAGATCAGAACCCTGGCTGTCGCCCGGAAACTTGCAAACGCCGATGCTCTGAGCCTGTAAGCGGCTAGTCTAGATGGTCACATTGCAAAAACAGTATCCGCACCTCGTAGCCCGACAACCCTATGGACTTGACTAATCTGAACCCGCCTCGTTGTCACCGCGTAGGGAAAGTCATATTCCTTGTCGGAATCCGTATATACCGAAGAAGTCATGGGCGGACAATCGCACGCTATAATTTCGCAAAAAGGTGTTGATCCCCCTAGTTCGGGACTGAAACAGCGGGGATGTCGTGTATATGGATGACATTCGAAAGGATGCCATTTAAAGAGACCCGACACGTCAGAACTTTTTTATGGTAGATCATACTCCACTAACAAACCGGCTGGAATAGGACTACCAGTGCTATCTCCGAAACTAGACACGCCGTTGACAGTCTCCTCTGCGGTCCACTTAGCGAACAGCCACTAATGTGTTGACGCCGTCCATTACCAGCACGGGGGATGTTAATAAATACGAAGCCTTGAGACTAGTAGGCTGATAAGCGGACTGCTAAGCCAGTACGGTGGGCCTTTAGCTCTCTGACCTCCTGGTGATACACTACATTTATACAACGGAACTCGCAAACCGAGTATCTTCTCCCCTATGCCTCGCCTACGTTCGGGGCTTAGTATTAGAGTAACAAATGTTCAATAAGGTGCAGTATAGAATTTAATGATGTAGTGTATGCGAACTGGCTGCGTTGTTATCTCACTACGCAAGACATCGGCATGTTAGAGTCCCTACCTGATTGGTCGGTCTCAACACTCGAGATCACAGGGGCCCACATTAAGAAGCAGGATGAAAGTTTTCGCCCAATTGGCCTTTTGGGCTCTAGGGGTATTGACATGAAATGAGCCAGGCCTGCCACGATGTATCGCTACGTTCCCGCCATGTAGGGAGAAACGGCGAACGCTATCATGTGCTCTCCAGGAGCGCAGTCACTCAGGGCAGAAAGTGGAGGCTGCGTTGGCCACAGCTGTGAATAAACAATCCGATATCGACTAACCGATTCCAGACGCAGGTTACCCGCCTTAGCCACGGAGTGATGAGCGTGAGATGCCGTCCTATATATAATTTTTGGTTCCCTGTCCGCTCGCGGGGAGTCCTTAGATGTGTTTGACGACCAAAATACGGGTCTAGGTCTGTAAAGACTATACGCCTCTGGCTCACTTGAACCTTCCGTTAGCCAGAAGCGGTTCATCCGCTCCGATAGTTACATGTAATTGTTTTGAGTGCGGTACAGTGTAAAGGTTGTACCCCTTTTACGCCGCAGTAGTCACGAAAAAACCTAGCAGAAGTACGTGGAACGCGCCTAAGTAAAGAGGTCCTCATTAAAGTTTATACCCAAGCGTCTACTACCGTAATATTTCTATCACCTGGGGTATTTAGCCTAGCTACCGTTTCGCAAATGTGATGGACCACTTCCTCAGAAAATCGATGCCTATATCTGGGCAATAAACATCAGGTGACGTCAAAGAGTACGGCACTGGGATCTACCATACTGAGTTATAACTCACCACCGCGGTTAGCTCGGAAGCACCTCACCCTACTTTCGAACATTCGATAAACGGTTCCGGCCTACTCCTTTACACCGCGCCCTGGGGTGGGGTAAGCATGTCCTCTCATATCCCAATACAGCCTAACCTACACGCGTGCGGGAGATAATTTTGTTATTTCATAAACCTTTTTACAGGGGGTGTGTCGACTAACCGTCTGGTACGAGCGAAGGAAATTATAAACAAGAGGGATTAGCTGAAACTCTGATTACGACTCCGCCGGAACGCGTAGTGCGAGAGCACTAGTGGGGATCTAGACACAGAAGCGTTCGTCCGTAACAAAATTCACTGTCTACTTAGGCAAGGCTGAGAACCCCACATCACAAGTCTTTCAGGCCAGTCATGATTAACCTTTCATCTGAACAATTCCACGTCGCCGTTGTTCCCATAGCAAACTGCGCTGCCTGTAGGAACACGAGCGTCGCTCCTCTTGTATGGTGCACTGATTACCTATCCCCGCGTTGTTTTGCAACATAGGCTGGTGTGACTACGCCTTTCTCCTGCGGCGATCACGGAACGATAAGATACCGCCCAACGATTTCCCCGAATCTAATCCTGGATGCAAGCTGCATAGACTAAATACCATGAATTAGCCTAACTCTTGGAGCTGAATTTTTCGGTCCTCCGTCTTAACCGATCATAGATGGTAGCGGAAGGGCGCCCGACGGACAGAGGAATAGGCTAGTATGACATTGCAGCCCCTGATAGGTCCCGACCCTGCTTAGATGTAATCGTCCTTCTCACTAGTATGGGAAAGATAGTCGCAGGGTAGCCCGACAGTCTTTTGTAATATATTGCGCTTGTACACGCTCTTACAGGACTGGAGCTAATATAAACTAGTGTTATCGGGGATTGCCGGTTCGTTCGCATTCTTTTCAGTGTTCATATCCCTGTAGGTAAGTCTGTGGTTTGGATGACGGCGTGTAGTATAGGGTTGATCTCCATTTGGGTGAGTGACACTAGCCTAACAATAATAATAGCGGTCTACCGCGCTCCGTTGGTCCTATAACGTACGGACAGGTAACAAACTGACTCGCGACCACCTTCATTTGAAACGCAGTAGGATAAGTCAGTCAGGGGGCGACTCCTCAAGATTGATCTCACCTGATCGTGCCGAATCACGTGAACCACACAGTACCAACTCCACGGGGCCAATAGGGATAGAACAACAATCGACTGCAACGGCGGTCCCGTCCCATATCTCCAAGAATGCCTACCATCGGGAACTTAAACGTTAGGACGGGTTCGATATACAAATAAAGAATAGTCTACAACGTGAACCTTATAAGCTACGGCGCCTGGATCCTTGTTACGCAGGGTGTTGCGCCTTCCGGGTGTAATTTCAGTGGCGGCTGGTCGTATCTAAAGGTGGTGGGCCTAGAGGAGCAGCGGTCAGATAAATCCAACTTTCTGAGCCCAAATCAAAGTTTACTGAAATGGAAATCGAACGGCATAGTAGCGTAGCACAAGAGAGGGAGCAAACGCTTCGTGGCCAGGGTGAAAGTGATCGGTGGACCATGCACGCGATGTCTCCCGGACGCACCTGTTACTCATCTGCCAGGTACCACGTGGCAATTGAAAGGACGATACTATCCGCAGAACGTTGCGTCGGACATTGATAGCGTGGCTATTCTAGGACGAGACCCGGGTTTCATATACTCTGACAGGAAGTAGCCTCGTCGGCCAGTCGAGCCCCTTGCTCCGATCAAACACGATGATAAAAGTTGCAGCCAAATGCGCTCCCGGCAGGCCTTATTTGCTATGTCGAGGGACCGACCCGTCATACTACGGCTCCAACTCCAGTTGAAATCGCTACTAGTTTATTTAGTCACAAGGTGCTATTCTAGGGCCGAATGCGACGGGGCATCATGGTCGGCCAGTTTAGCACACAGACCCCCTCTAACCAAACGATGCGGGTATGCGGTCTTAGAAGGGCGTTGCTCGCTAAATGGGCGCGCCTTTTTTCCTCATATTCTTTCCGCACGGGACCCCTGCACCGAGTAATACGGTCGTACGCTACTATCGGAGATATTGTATTGAAACTTTAAGCGGTGACCCGATGAAATATGCAGCGCCCAGAATCACAAGTTCAAAGAAGTGATTCTCCATCACCCAGGTCTGTTCTATCTAAGGTAGCCTCTCTGTTTGTCGAACCCCGACCCCACAATGATCAACGGTTTCCGTCCTTATCTGGCTACCCTTGTGTGATGGCACGTCACCGTCTCTACTGTGGCAGTGATGGCGCGTCCACAAAGGGGGGACTTCCCTATAAAATGGGTGCATGGTATCAGTTCGGTGAGTGATCTTCTAGGCTGAGCTCCTTTCTATCTAAACCCAATGGCATCCGACTCAGAGACTAAGATAAGTCTTCTCGTAGTAATTGCGTGATGCCCTGTCGGGCACGAGCCCATGGATGAGCTTTTTGACCCGGCTCAGACTTAACGCTCAATACAAGGCGCAATTGCAGATCTTGACCCAAGATGGGCTTCACTCAAATAGGGGGTTGTGAAGGGCCTGCTGCAGCCCGCATGCTGGCTCCAGATGTAGCGCGTGCGCCGGGTGTCTGTCGGTCATAGGCAGGATAGCTGCTAACCCAGGTGCCCCAACTTGATGCAAGCTCTCGCTAGACAAAGCGCAAAATGGCCTGCTGCCTCAGAGATTGAATGAAGCTCCAAATTCCCCGACATGAGTGCCGCTAGTTCATCCCCGTCAGGCAACTAGAACTCGGAAGCATGCATCACCCCTGGTGGGGAAGATCTATGCGATCGCTCGTTGCGGAGTTGGCTTCCCTTGGCATTTCCTGCTTCCCTCAAATGCTGAAACAGGACGCAACGCGCAACAAAACGGTACCCACGGTGGATAGCAATTCAGGATGATCGTCGCACCCTTGAATAATGGATGCGTCCCTCCATACGCCGAAAGTGGAGTCCCAGACGTAGCAAAAGTAGAGTGTTTCTCATGACCCCGCTCTGAAGTATCCATGCGACGTCGCGTTGGAGATACCTCCTGCGAGTGCGCGTTTTTATTTATGTATAGTATCATTCCTTCCGATAATGGGGAGGTAGGGGGACGAACAAGCAACTATAAGCGTAACGGCTAGGCGGATCGGCTATGGAAAGCTTCCGACACTGACAGCCAGTAACTATACGCCCAGCACGCGATATGGACTGTTCGTGGTTGCAGCCCGCCAGTTTCCATCCCTTAAGCAGGATTGTGTGCTGTCACTACCTTTGCTTATTTCTGAACAAGTCGCATACCACTCGAACTACCAAGGCCTACTATAATTGTTCGAGCCCACGATATCGAGTACTACTTTTTGGATACGTTCTAACGAGGAAATCCGTCTAGACTTCTCTCTCAGCAATTAACTCCTGCCCGGACTTCAAGATTTGCTGGTACTTACCCCCCCTATCAATGGTTTCAACACCTTACTACGTTAGCGCGCCTAGGGACATAAGGACTCTACATAGCTGCTCGATCAGGCTGTCCCTTCATGCCCGTGTCAATTTCCCGTGATTTTCGCAACGCTACAGATCCGTCACCGCAGGATGTTAAACTAGCGTATTTACGAAATAGGTGTCTACGGAAACGAATGTTTATCCGGCAGGCCTTAACCCACCAAGGCAGACGCGGGGCCCGCCCCCTCCGCTGAGTTGATACTACTCGCCGACTCCGCTACATCTGCTCCTAGTAATCCAGACGAGAACACCTTTGTTTGAAGAGTTGCAGCGTCCACATAGGGGTCGCGGCCGCTCATTTCCCCCGACTGAATGGCTCACGGGGTTCAGGCGACTCATTTTAGTTAGCCCATACTCAGTGGGTGTTACGATTACTGCCGCATCGCTCCGTAGGCAGTGTCAGAATCTACTGTTATGAATACCTTGGAGGTATCAGGTACTCCTGGACTCTTCGGACGTCCTGACTAGTGCACTATGTGAACCGCTTGAATATTCGTATCCAAGGTGAGTTGCGCGAATACTATTGCTAGCCGTTTGGACACTTTTACTACCTAGTTGGCTCTTGGCGCTCCTGAGTTCTCGCGCACTACCCCTAGAAAACTGTACGTGAAAGGTAGGGTAACAACCTCTCAGACTATCAAAAGATAGCCCAATAAAGCTCTATGTTTATACATTGATAGACGCAAAGTCAATCGTGCAAAGTTGCCACTACCACTTTCTGACCGTACCAGGTGCGCCTCCCCTCCCTCTACAGATGTCAGACGAGCTTTGGCCTCGATTCGTGCGAGCATTTCAAGCATTGTTGTCGCACACTCATATGATTTGTTCGTAGTCCGTCAAGCCAGTCACGCCGCACCCACTGATTCCGTGGTTGGAATGGGTTGTGGGAG
		</sequence>
    <sequence><taxon idref="Location_0_1_1|25.48944264319055"/>
			ACTCTCTCAATATGTCCTCGCTGGGTCTATAAATGCACACCAAGACCAGGAGTGGAATTGAGGCCTGCAAGTTTGCTTTGATTACCCTGATTAAATTTCAACAAAGTGGCACTCTGTCCCTGGACGCGCCATCGCCCTAGACTTTATGCTAGCACAAAAACAATTCATGTATCGTCCTTGAATTTCATGTCTACCTGTGGCTGAGCTAGATCCAGAAACTCCATCAATAATTTTATGCTCCCGAGGTGACTCGTTGATGGAGTCGATTGGGAAGCATTTCGGCATCAAACAACAATTTCTTGCTGTCAGCCCTTTTACTCAGAAACTGGCATAAATGCCAATTAACTGCTTAAACTGTTGTAAGCGGCGGCATTAAACGTTAACGCACAATAAGTCCCGCTCGTCTCTCTCAGCGCGCCGTTAGTACGCCTATAATATTCCGCGCTTTGATCCATACGAATCGAACAGACCAAAAAGTTCTTTGCCTAAAGCCCGTATTAAGCACCGCACCTGAGTAAACCTCTCTTCGCTGGTGTGCCGCGTCTACTATAAATGGAACTCCTGCTGTTAACAAGGTCGGCATTCGACGATAAGATACAGTAATGAGGGTTGTATCGACTATTATAGGCCTATCGTTATGTAAGCCCCCTGGGTCCTAACTAGCGGAATTCCGTCAAGGTGCTGGCGCTGTCGATACTGCGTAGCGTGGCTCTGCGACGCAGTATTAAGTCGATGTATCCCAGCCGATAACTCCAATCACGCCTGCCAGGCGTACAAACTAAACGGGCTGTCCCTCAATAAATCAAAGTGGCCGGCACGCTAGCACGAGCGGTAGATAGATCATTCCTGCAGAGTACATCGACATTTAAGTAAGATGACTGCCCTTATAGCCACCGGTAGCTTGTTGCCACTTAAAACCGTGATTACTGCTTATACGGAGACTGACGATCCACTCTTAGACACGGAGCAAGATCTATGTGTTGCAAGAGTATGGCAGGGACATTAAAGAAGAACTCACTTTCGAAGGTCCCAACCCAGCCGACTGATTTCGTGCCCTCTACAACGAGCGGTTAACATATTTTGTTTAGTTATAGATCCACGTCAGGATAGTTCAACATAGGTGTTTAAATACTCAGTATCGATCGAACAAGCCGAGGAATGATGCTTTAAACGATGTGCCGGATAAACCGCCATGAAACGGGGCGACGTGTGTGAGCAGAGGCGGCCCTTCAGTTCGATAGTTTCCAGATTAGTGCTCGCTATCCATTCAAGTTTAGTTAATATTGACGCCGAAATCTCAGGGAGTCGTGCGTCTACATTGTGGGAGGTCGGTATGCTCCGTCCCCCGTCTAGTACGCGGGACAGTTCATTTTTGTTGATGGAGGAGTATGTCTTATATTCTAGATTCCTGGCCCATGTAATGGATCCAGCTATCGACCCTCGGTTCCAACGGGCACGGATCACTAAATGGTTTTTCTCTGTGTTGGGCTACCATACTAGTTTCTCGGGCCTAGAAACGAGCTTAACGGATACCAGGTGGTTAGGACTCCAAGAGAGTGCCACAAGGCGTAATGGAACATAGATGGCAAGAGCAGCTAATATGTATAGATGAACATCCGTACTGTTACACCGTCCGTATAGAGTCGTAGCTTATGCTCTTTGTCGGGTGTATGAACCGCACGACGATGCTGAGGTGGCCGGCTAGAAGCGAGCCTTTGACAAACTGTGCTTTCGTGATCGCCGATTAGCCAAGGCAATAGTCCGACGTAGACAGAGTTGAGGGGTAATCTCAAGGGGCACGAGTAGTAAACGCGGCATTGAGGCTCATACAGCCATCACTGGGTCTCCGCGTAATTCATATCGATGGAGCCCTGTTCTCAAGTTAGCTGTCGAAAAATAGAGAGCAAAGTCCTTTAAACACTTCGGCCTTGGCCAGTTAGTACTCTCGCCTGCGATAACCGGTTAAGGTGCCATCCAGTAATGGAGAAGCGCGCGTCCCGCGTATTCCGATTTCCCCGATTGCAATGGCCCCCATGACACCGGCTCATACTGGGACCGTTGTGCTCTATCTGGGCTGTTTTACCTTGAAGCGGAGGCCGAGGAGTAGGCTGTCCACCTAATAGGACGAGCGAAAGCGTCTCGCATTGGAGAAACACTATGTACGGCGGAACGCTGACGCTGAGAAGAGTAGCGACCTCATACGAAGCAGAGACGGACGGGTCCGCCGAGCGAACGACTCACGATTTGTTAGCTATCCGAAAATGGACATTATACCGCATAGAAGTTCTCTGTTCCGTTAAGAATTATCCTGATGATATTCCGGCCGTTACGATTTGGCACACGTATTTCGTATGCGACCTGTTAGCTCGGCTTTGGACGAAGGCGATTTCCGTTTAATTAATAACGCCGAGGTTGTCAATGCCATCGTCGAGCTGATAGGTCTTTCGTCGTGCGCCTCGGGGGCGAGAGACAGGCTAACCCGGCGACCTTTGGGTACTAAATGAATGTCGGTGGCGGATGCGTAGTCGTGGCACTGCTATGCGTCCGCCGCGGTTCTGGAAAAGTATACGTACGCATGCATTACCACGCGTCAAGTCTGAGTTTGGTACTGCGTTTCCCGTATTATCCGAGATCTTGGGCGCGTCCTTCCGGATCCGCCCTTTGACAACTGTGAGGTTACGCATCGATTCAGTTTAATCGTAGCTACCGCCCTTATAAGAATCAGTAACCAGCGTAGTTAGAAACATAGTGGCGCTGCATCCATGAATTGCCAAGCAACGATGGTTGGAAACTTGTAGTTATCCGCTTGTACGGCTCGAAGTTGCAGACAGCGCTGCCTTCTCCTAGCTGTCTCCTCTCCAGGTGGGAAGTGTGCTCAGTATAAGCGGCAGGCGGTTGCCGGGGGTGGGACCAAAATCCCTGCCTCGGAATCGTATGCATATCTTGGGTCCGATTAATACTGGAAGTTACTCCTCTCAGTGAACAAAAGGTCAACACCAATAGAACGTCTCTGGTCTTGTTTGTCTGGACTAAGTTTGGGAGTACAAACGTCAGCGCGCACCGTTAAATTCAAATGGTCTGAGTCACCCAGTCAAATACACGACAGTAGTTACGGCGATTAGCTCTTAATGTTCTAAATTAAAGTCGTGAGAGCAAAGTGAATGTCAGTAAGGAGTCAGCTTGGAAGGTAACCACGTGCATGCTAACGAACGACAGAGGGCCTCCACAGGTACGCTGGCTGTTGTAGTGGGGCAGGAGACCCGTCTCCAGTGAGTGTGATGATGATGTAGGAATGTCAGTTGGACTCCCTGCTAATGCTGCAAAAGAGGGGATTGGCTACCAAATCTCACAGCGGTCTTGATTCCTTAGCCTCACCGTCTTACAGCCTGTCTATGTTTAACTATGCCCCTATGAACCAGTCAAACCCGGCGCGCCGGCTGCGATTATTGCTAGCGTTCGAAGCTGCCACACGCACATTAGTAACCTGTCAGTTAAGGACTGCATCCCCCTGTTAACTTCATTATAGAAATATACGACGCCTGGAGTTTAAGTATGCCGATGGATCCTACAAATTTGGTGCTCGCGTAGCTAACGTCTCATACCCTCTGTGTAGCAATTCGAGTTACGTCGGTGAGTCACGACAGTAAATGGTGAGATTCCGTTGCCGTGTTAGCCCGGAACCGCATAGTTGAGTGAGACTGCAACGTGATATACTAATTTGTAGACTTGGTGACAAACAGGCGTGTCAGGTGGAAGAGAGCTTGCCTAATGCCTACTGCGATAGACTGAACCTATAGCCCGTGTGCCCCAGGAGGCTAAGTAAATTGATGAGAAGATACGAATACCCAACGCGTAACCCAGGCACCTTAGAATCTATCAGATGGCAGTCGCAACATGTTGGGGACCGAGACGTCGGACTTAACCGTGCATGATCTTAGGGCCATGTTATCTAGGTCGAATGTGGGGGCAACGCCCAATCCAATTCCAAAACTTGCGGCAAGGTCGTATGCCTAGCTTCAGGGAGGACCATAATCAGTACTTCTAAGCCAGTACTGTGTTCTCCGATCCCCTCATTATGTGAACGATGGCCGGGGCACCGCAGGCGCTACCTATAGCCCGAATTTGTGAGTTAGGCGTCCAGCAGGTTTTGTCCAATTGACACAACAACTACTTTACATAATACGGGAGGGTGAGGTATGCTGTGCATTTCTTTACTTCCGCAGCACTCGTCAGGGCTTAACGCCGTGTCAGAAGCTCATCAAGCGGTCAATTCTGAGTAAAAGATTGCCGAAACACTACATGGGTCTACCAACCATGAAATAAGGGCTCTGAGTCTTTCTCGTTGGCCTAGCAGGGATTACCCACCGGCACTCGACGATTATTACGCGCATAAGTGGCTTCCATTCTGCACTTGACGATGATGCAAATCTATTGTTGTGGGCCTGTGGGTCCCGGCCAGACGCTGCTTCTTCTCGTCCGGATGGCCGTTCCCGGACCGTCCGTCGTCACTATGAACTCAACCTGACTTAATGGTGACTTGGACTTCTACTGGAGGAATGATAAAACGCCTCCGGACAGTACAGTATCACATACAACCTCCCAGAGATGGCAGACGAAGTAGCTGAAGCGTAAGGCGTGCGTTCGGCATTCTTTATTCGACTATTGCATGCATAGATTATCGGCACTTACTCATGGGTTCCCCCAGAAAATCGATCTGGATCTGAGGGCGTGGGGGGAGTCCTAACCATTCATGTGAACTTACACTCCGAGGGCCCAGGCGAAGTAATGAGAAGCATTCCGATGCCTTGGGTGCTACATGAGCGCCGGCACAGGAGGGGAAAGGTCGGACTTTGCTGATCCCCACTAGTACTGGATAGTGCCTTGTGTAGAGATGACAGCAAGCGTACCGGGAGTTGGGGGTCAGCTAAACCACGCTAGACTGTAGTGCGGGATCAGATCCCTTCACCCGGCTCTCAAAAAGCACCGGTGTTAAAGTGTCATAGACGTGCGCCGTTCTACTACGTTTGAGCTGTAAGTATGTAAGTGTGTATTGACTAGGGATGTTCAAGGGAAAGATTAACTACAGGGTAGACAGGCCTGAATTTTTCGTACTGCTACGCGCGCGCGTGCAGTTTGGGTTACGATGGATGTATGAATCTTCTTGCCGTTGAAGCGGTCCGCTCCATTACTCTCTTCTTTTCTGAACCTAGCACGGCGACTGAAAGGCATTTGCACTTGAAACCGGGAGAGAATGAATGGGCGGACAGGAAAGTAGGTCCTAAGATAGTTATGTCTACTAAAGCTGACCTCAGGACATCCGCTTGGGCTATTCCACAACTGTACCTCCCCCGCCTGCTCAATTGGTGTTCTTCTGAGACACAGAATCACGAGATTGGCGCTCGTGTAGCCGTAGCTGGTACAGCGTGAGAGGCGGAGAACTTCCCGTTTAACTTAAAATCTAGGGGCTTCGGTCTGTCGCGGGATGGTTTACCGGTTCTCCCTTTGATGGGTATCATATGGCTAGGAGACCTTTCGGCTTAATTGGGAATTAACCAAGATATGCAATATACATAGCCTAATGAGTGTAGAGAGTCAGATAGCCCCTAGACGTTCAAATTTTGAAGGCGGTACAAAGGTCAGCACAAGAGCGCGTCTCGCAAATTAGGAACAGACTTCTCGTGCAACATTTAGGGACCAATTCGCTGTCGACATCTCGGAAAGGGCGGGGATTCTTAGAGTCGCACAGTTCGGACACGCACAGTTAGAGTAAGTGTTTGCGAGGGCGACATCCGAATCAATCCTGACTCACCCTTGGATTCTGGTAATTCTGAGGTATCTTCAGCGGGTCGCGTAAGGGCCAGGTCTTATCTTCAAATTATCGAGGGGCAAAAATTTCCAATGGTGAAGCAGGCTTTGAGTATAGGAATTGTCGAGTTATCACACCGACGCAATGTTCTAATTCTGATTATGTCGCACCGTACAGTTAAACAGCGAAAACCCGCCTAGGAACCCTCGCCCGCCGTTCCAATGGATACCTAACCGGTATATCATCAACTTCCCGAAGTCCCGGTTGGCAGCCCCGCGGCGCATTGTGAGAAAAGACACACAGAGGAGCACCCGCCGAATAACGCCTAACATGGTGGAAGCATTTGATCACTCAACGCGATCACCTAATGATTACAGTAGTAACGTGCAGGATGTAAAATCGAGCTACTGTAAGCTATGTCATCCATAGGCACTCAGAGCGTTGTCAGTGGGAGTTAAATTAAGTCACGTCACTTGATTCCCATCCAAATTCCGCAAGCTGTCACCGAAGTGCTAGCGTGAAACAAGTCGCTTCGCAAAAATGAGTGTTATCGCTTTGCTGTTCGCGTGCCGCGCCACACGTCTCGTTTCGGTCTTACGAGCCCCATCCTATAAGGGCATCTCGACTCACTACTGTAAATATTAAATTGCATCGACACCTGTATAAGACCACTAGGTGCAGGAAAACTTACCAAGTGGGCAGGCAACGGAGCGGCCCTGTGGCCAATCGAACCGGTACCTTCTATAAGGGAGTATATTTAAATCGGACTTCCCTTCCGGCCGCCCCTCACCTCGGAGTTTTGCTCACTAACAGCAAGTGGGTGCATAACTATCTTGATCGCAACGTCCATTCCTCATTCTTAATAGCGGCCATCCTTAGCTGAACTAATTGCATAACTCTTTGGTGTAGACGCACGCGTGTCATTGCAACTGTTAATTGACTGGGGAATATATAGATCCCATGGTTCGGGTTGGGAAAGCGCTGATGGTGCGCGGTAGTTTCCACCGAAATATAATAAAACTTACTGAGCTTCACCTGATCCTTATGTAGCTGCGTAGCTAGCCGAGCATTCCAGTTTATCTCTATGGGACGCAATGAAATAGTGCATTGAGGGTGGGACGAAGGTACCAAGCCCAAGACTGTGCGACTGAGCGGATCATCACCACAACTGGACTTTTATGTCCCTTCAGTGAAATTCCATGATAATCGTTGCCGCTCACCTTCAAACTGTGCGTATGTGTGCCCTTTAATTTCAGTCCTTAACTCGGGCCTAGACGCTCCGACGAGCAACCGTTTTAACCGGTCTCAGCTCCCCAACCGAAGACTTCGGTATGCATACATACAGGCAGCGAAGTTCCCCCCCCCCCACCGGGAAACATTTTTACAAAGTTCACGTGTCATAGTTTAAAGCTTTACTTTCCCTCTGGAAGTACTGATACTGCACTCACCTCGAGTGAGCTGTGGGCTAGTACGCTAAGAGGATAATCCCTTCCCATCCTCCATTTTACAAAGAGGTACTAGCTTAGAGGGACAGCAGTTCAAGCGGCATTCGACGCGACAAAACTGATCGTCCGGCGTGCTAACCGGGACCTACTTCACGAAGAGACAATACCGGTGCTGCAACACCATGCCATCCCACCTGAGTTTGTAAGAGTACGTACCGAAGTAGACTTCTCTAGCTTATACCTTGGAGGTTAAATTACATAATAAAGTATTATAAATTTCATAAGATGTCTCAGGTAAGCTTCGGATTTACTTATATATTGTACTCGAATCGAGCTTGATTCTCCTTTTTGTAATGACATTGTCTCACTGTTGGCAAAGATTCACTGCCGTTATGCATTGATCCTGCACATTTTCCGCGCGCTCCCACCTGCAGCGAACGGCACCAGCTTTAACTTTTCAAGTTCACCAAGGTAAACGCCGAGACTCACTTCTGGATGAAATGAGTTCAGGAGTACCCATTGTTGAAAGTAAGAAGGCGCACCGGGCTCATCCGTCTGATCCGTGCGCAGAGGGCCGAACCACACGAGCTTTGCAGGTGGTCAGGAGAACGTGTGTCGGCGGCGATAGCACAGAAGTTCGGGTATGTCAATACTCTACCCGAATGGAGTACAGAGCCTTCTCCCGTTATTCTTATTAACGAAGCGTCGCTCTCTTGGTTAGAGTGCTCTTTAACATACGTACTTAACTTTCAGACATGTTGTGTTCCTTCCTTTCGCGTGTTCAGGCGAGGCTCACGCCGCTCTCACAGATCAGAACCCTGGCTGTCGCCCGGAAACTTGCAAACGCCGATGCTCTGAGCCTGTAAGCGGCTAGTCTAGATGGTCACATTGCAAAAACAGTATCCGCACCTCGTAGCCCGACAACCCTATGGACTTGACTAATCTGAACCCGCCTCGTTGTCACCGCGTAGGGAAAGTCATATTCCTTGTCGGAATCCGTATATACCGAAGAAGTCATGGGCGGACAATCGCACGCTATAATTTCGCAAAAAGGTGTTGATCCCCCTAGTTCGGGACTGAAACAGCGGGGATGTCGTGTATATGGATGACATTCGAAAGGATGCCATTTAAAGAGACCCGACACGTCAGAACTTTTTTATGGTAGATCATACTCCACTAACAAACCGGCTGGAATAGGACTACCAGTGCTATCTCCGAAACTAGACACGCCGTTGACAGTCTCCTCTGCGGTCCACTTAGCGAACAGCCACTAATGTGTTGACGCCGTCCATTACCAGCACGGGGGATGTTAATAAATACGAAGCCTAGAGACTAGTAGGCTGATAAGCGGACTGCTAAGCCAGTACGGTGGGCCTTTAGCTCTCTGACCTCCTGGTGATACACTACATTTATACAACGGAACTCGCAAACCGAGTATCTTCTCCCCTATGCCTCGCCTACGTTCGGGGCTTAGTATTAGAGTAACAAATGTTCAATAAGGTGCAGTATAGAATTTAATGATGTAGTGTATGCGAACTGGCTGCGTTGTTATCTCACTACGCAAGACATCGGCATGTTAGAGTCCCTACCTGATTGGTCGGTCTCAACACTCGAGATCACAGGGGCCCACATTAAGAAGCAGGATGAAAGTTTTCGCCCAATTGGCCTTTTGGGCTCTAGGGGTATTGACATGAAATGAGCCAGGCCTGCCACGATGTATCGCTACGTTCCCGCCATGTAGGGAGAAACGGCGAACGCTATCATGTGCTCTCCAGGAGCGCAGTCACTCAGGGCAGAAAGTGGAGGCTGCGTTGGCCACAGCTGTGAATAAACAATCCGATATCGACTAACCGATTCCAGACGCAGGTTACCCGCCTTAGCCACGGAGTGATGAGCGTGAGATGCCGTCCTATATATAATTTTTGGTTCCCTGTCCGCTCGCGGGGAGTCCTTAGATGTGTTTGACGACCAAAATACGGGTCTAGGTCTGTAAAGACTATACGCCTCTGGCTCACTTGAACCTTCCGTTAGCCAGAAGCGGTTCATCCGCTCCGATAGTTACATGTAATTGTTTTGAGTGCGGTACAGTGTAAAGGTTGTACCCCTTTTACGCCGCAGTAGTCACGAAAAAACCTAGCAGAAGTACGTGGAACGCGCCTAAGTAAAGAGGTCCTCATTAAAGTTTATACCCAAGCGTCTACTACCGTAATATTTCTATCACCTGGGGTATTTAGCCTAGCTACCGTTTCGCAAATGTGATGGACCACTTCCTCAGAAAATCGATGCCTATATCTGGGCAATAAACATCAGGTGACGTCAAAGAGTACGGCACTGGGATCTACCATACTGAGTTATAACTCACCACCGCGGTTAGCTCGGAAGCACCTCACCCTACTTTCGAACATTCGATAAACGGTTCCGGCCTACTCCTTTACACCGCGCCCTGGGGTGGGGTAAGCATGTCCTCTCATATCCCAATACAGCCTAACCTACACGCGTGCGGGAGATAATTTTGTTATTTCATAAACCTTTTTACAGGGGGTGTGTCGACTAACCGTCTGGTACGAGCGAAGGAAATTATAAACAAGAGGGATTAGCTGAAACTCTGATTACGACTCCGCCGGAACGCGTAGTGCGAGAGCACTAGTGGGGATCTAGACACAGAAGCGTTCGTCCGTAACAAAATTCACTGTCTACTTAGGCAAGGCTGAGAACCCCACATCACAAGTCTTTCAGGCCAGTCATGATTAACCTTTCATCTGAACAATTCCACGTCGCCGTTGTTCCCATAGCAAACTGCGCTGCCTGTAGGAACACGAGCGTCGCTCCTCTTGTATGGTGCACTGATTACCTATCCCCGCGTTGTTTTGCAACATAGGCTGGTGTGACTACGCCTTTCTCCTGCGGCGATCACGGAACGATAAGATACCGCCCAACGATTTCCCCGAATCTAATCCTGGATGCAAGCTGCATAGACTAAATACCATGAATTAGCCTAACTCTTGGAGCTGAATTTTTCGGTCCTCCGTCTTAACCGATCATAGATGGTAGCGGAAGGGCGCCCGACGGACAGAGGAATAGGCTAGTATGACATTGCAGCCCCTGATAGGTCCCGACCCTGCTTAGATGTAATCGTCCTTCTCACTAGTATGGGAAAGATAGTCGCAGGGTAGCCCGACAGTCTTTTGTAATATATTGCGCTTGTACACGCTCTTACAGGACTGGAGCTAATATAAACTAGTGTTATCGGGGATTGCCGGTTCGTTCGCATTCTTTTCAGTGTTCATATCCCTGTAGGTAAGTCTGTGGTTTGGATGACGGCGTGTAGTATAGGGTTGATCTCCATTTGGGTGAGTGACACTAGCCTAACAATAATAATAGCGGTCTACCGCGCTCCGTTGGTCCTATAACGTACGGACAGGTAACAAACTGACTCGCGACCACCTTCATTTGAAACGCAGTAGGATAAGTCAGTCAGGGGGCGACTCCTCAAGATTGATCTCACCTGATCGTGCCGAATCACGTGAACCACACAGTACCAACTCCACGGGGTCAATAGGGATAGAACAACAATCGACTGCAACGGCGGTCCCGTCCCATATCTCCAAGAATGCCTACCATCGGGAACTTAAACGTTAGGACGGGTTCGATATACAAATAAAGAATAGTCTACAACGTGAACCTTATAAGCTACGGCGCCTGGATCCTTGTTACGCAGGGTGTTGCGCCTTCCGGGTGTAATTTCAGTGGCGGCTGGTCGTATCTAAAGGTGGTGGGCCTAGAGGAGCAGCGGTCAGATAAATCCAACTTTCTGAGCCCAAATCAAAGTTTACTGAAATGGAAATCGAACGGCATAGTAGCGTAGCACAAGAGAGGGAGCAAACGCTTCGTGGCCAGGGTGAAAGTGATCGGTGGACCATGCACGCGATGTCTCCCGGACGCACCTGTTACTCATCTGCCAGGTACCACGTGGCAATTGAAAGGACGATACTATCCGCAGAACGTTGCGTCGGACATTGATAGCGTGGCTATTCTAGGACGAGACCCGGGTTTCATATACTCTGACAGGAAGTAGCCTCGTCGGCCAGTCGAGCCCCTTGCTCCGATCAAACACGATGATAAAAGTTGCAGCCAAATGCGCTCCCGGCAGGCCTTATTTGCTATGTCGAGGGACCGACCCGTCATACTACGGCTCCAACTCCAGTTGAAATCGCTACTAGTTTATTTAGTCACAAGGTGCTATTCTAGGGCCGAATGCGACGGGGCATCATGGTCGGCCAGTTTAGCACACAGACCCCCTCTAACCAAACGATGCGGGTATGCGGTCTTAGAAGGGCGTTGCTCGCTAAATGGGCGCGCCTTTTTTCCTCATATTCTTTCCGCACGGGACCCCTGCACCGAGTAATACGGTCGTACGCTACTATCGGAGATATTGTATTGAAACTTTAAGCGGTGACCCGATGAAATATGCAGCGCCCAGAATCACAAGTTCAAAGAAGTGATTCTCCATCACCCAGGTCTGTTCTATCTAAGGTAGCCTCTCTGTTTGTCGAACCCCGACCCCACAATGATCAACGGTTTCCGTCCTTATCTGGCTACCCTTGTGTGATGGCACGTCACCGTCTCTACTGTGGCAGTGATGGCGCGTCCACAAAGGGGGGACTTCCCTATAAAATGGGTGCATGGTATCAGTTCGGTGAGTGATCTTCTAGGCTGAGCTCCTTTCTATCTAAACCCAATGGCATCCGACTCAGAGACTAAGATAAGTCTTCTCGTAGTAATTGCGTGATGCCCTGTCGGGCACGAGCCCATGGATGAGCTTTTTGACCCGGCTCAGACTTAACGCTCAATACAAGGCGCAATTGCAGATCTTGACCCAAGATGGGCTTCACTCAAATAGGGGGTTGTGAAGGGCCTGCTGCAGCCCGCATGCTGGCTCCAGATGTAGCGCGTGCGCCGGGTGTCTGTCGGTCATAGGCAGGATAGCTGCTAACCCAGGTGCCCCAACTTGATGCAAGCTCTCGCTAGACAAAGCGCAAAATGGCCTGCTGCCTCAGAGATTGAATGAAGCTCCAAATTCCCCGACATGAGTGCCGCTAGTTCATCCCCGTCAGGCAACTAGAACTCGGAAGCATGCATCACCCCTGGTGGGGAAGATCTATGCGATCGCTCGTTGCGGAGTTGGCTTCCCTTGGCATTTCCTGCTTCCCTCAAATGCTGAAACAGGACGCAACGCGCAACAAAACGGTACCCACGGTGGATAGCAATTCAGGATGATCGTCGCACCCTTGAATAATGGATGCGTCCCTCCATACGCCGAAAGTGGAGTCCCAGACGTAGCAAAAGTAGAGTGTTTCTCATGACCCCGCTCTGAAGTATCCATGCGACGTCGCGTTGGAGATACCTCCTGCGAGTGCGCGTTTTTATTTATGTATAGTATCATTCCTTCCGATAATGGGGAGGTAGGGGGACGAACAAGCAACTATAAGCGTAACGGCTAGGCGGATCGGCTATGGAAAGCTTCCGACACTGACAGCCAGTAACTATACGCCCAGCACGCGATATGGACTGTTCGTGGTTGCAGCCCGCCAGTTTCCATCCCTTAAGCAGGATTGTGTGCTGTCACTACCTTTGCTTATTTCTGAACAAGTCGCATACCACTCGAACTACCAAGGCCTACTATAATTGTTCGAGCCCACGATATCGAGTACTACTTTTTGGATACGTTCTAACGAGGAAATCCGTCTAGACTTCTCTCTCAGCAATTAACTCCTGCCCGGACTTCAAGATTTGCTGGTACTTACCCCCCCTATCAATGGTTTCAACACCTTACTACGTTAGCGCGCCTAGGGACATAAGGACTCTACATAGCTGCTCGATCAGGCTGTCCCTTCATGCCCGTGTCAATTTCCCGTGATTTTCGCAACGCTACAGATCCGTCACCGCAGGATGTTAAACTAGCGTATTTACGAAATAGGTGTCTACGGAAACGAATGTTTATCCGGCAGGCCTTAACCCACCAAGGCAGACGCGGGGCCCGCCCCCTCCGCTGAGTTGATACTACTCGCCGACTCCGCTACATCTGCTCCTAGTAATCCAGACGAGAACACCTTTGTTTGAAGAGTTGCAGCGTCCACATAGGGGTCGCGGCCGCTCATTTCCCCCGACTGAATGGCTCACGGGGTTCAGGCGACTCATTTTAGTTAGCCCATACTCAGTGGGTGTTACGATTACTGCCGCATCGCTCCGTAGGCAGTGTCAGAATCTACTGTTATGAATACCTTGGAGGTATCAGGTACTCCTGGACTCTTCGGACGTCCTGACTAGTGCACTATGTGAACCGCTTGAATATTCGTATCCAAGGTGAGTTGCGCGAATACTATTGCTAGCCGTTTGGACACTTTTACTACCTAGTTGGCTCTTGGCGCTCCTGAGTTCTCGCGCACTACCCCTAGAAAACTGTACGTGAAAGGTAGGGTAACAACCTCTCAGACTATCAAAAGATAGCCCAATAAAGCTCTATGTTTATACATTGATAGACGCAAAGTCAATCGTGCAAAGTTGCCACTACCACTTTCTGACCGTACCAGGTGCGCCTCCCCTCCCTCTACAGATGTCAGACGAGCTTTGGCCTCGATTCGTGCGAGCATTTCAAGCATTGTTGTCGCACACTCATATGATTTGTTCGTAGTCCGTCAAGCCAGTCACGCCGCACCCACTGATTCCGTGGTTGGAATGGGTTGTGGGAG
		</sequence>
    <sequence><taxon idref="Location_0_3_1|20.334660572539033"/>
			ACTCTCTCAATATGTCCTCGCTGGGTCTATAAATGCACACCAAGACCAGGAGTGGAATTGAGGCCTGCAAGTTTGCTTTGATTACCCTGATTAAATTTCAACAAAGTGGCACTCTGTCCCTGGACGCGCCATCGCCCTAGACTTTATGCTAGCACAAAAACAATTCATGTATCGTCCTTGAATTTCATGTCTACCTGTGGCTGAGCTAGATCCAGAAACTCCATCAATAATTTTATGCTCCCGAGGTGACTCGTTGATGGAGTCGATTGGGAAGCATTTCGGCATCAAACAACAATTTCTTGCTGTCAGCCCTTTTACTCAGAAACTGGCATAAATGCCAATTAACTGCTTAAACTGTTGTAAGCGGCGGCATTAAACGTTAACGCACAATAAGTCCCGCTCGTCTCTCTCAGCGCGCCGTTAGTACGCCTATAATATTCCGCGCTTTGATCCATACGAATCGAACAGACCAAAAAGTTCTTTGCCTAAAGCCCGTATTAAGCACCGCACCTGAGTAAACCTCTCTTCGCTGGTGTGCCGCGTCTACTATAAATGGAACTCCTGCTGTTAACAAGGTCGGCATTCGACGATAAGATACAGTAATGAGGGTTGTATCGACTATTATAGGCCTATCGTTATGTAAGCCCCCTGGGTCCTAACTAGCGGAATTCCGTCAAGGTGCTGGCGCTGTCGATACTGCGTAGCGTGGCTCTGCGACGCAGTATTAAGTCGATGTATCCCAGCCGATAACTCCAATCACGCCTGCCAGGCGTACAAACTAAACGGGCTGTCCCTCAATAAATCAAAGTGGCCGGCACGCTAGCACGAGCGGTAGATAGATCATTCCTGCAGAGTACATCGACATTTAAGTAAGATGACTGCCCTTATAGCCACCGGTAGCTTGTTGCCACTTAAAACCGTGATTACTGCTTATACGGAGACTGACGATCCACTCTTAGACACGGAGCAAGATCTATGTGTTGCAAGAGTATGGCAGGGACATTAAAGAAGAACTCACTTTCGAAGGTCCCAACCCAGCCGACTGATTTCGTGCCCTCTACAACGAGCGGTTAACATATTTTGTTTAGTTATAGATCCACGTCAGGATAGTTCAACATAGGTGTTTAAATACTCAGTATCGATCGAACAAGCCGAGGAATGATGCTTTAAACGATGTGCCGGATAAACCGCCATGAAACGGGGCGACGTGTGTGAGCAGAGGCGGCCCTTCAGTTCGATAGTTTCCAGATTAGTGCTCGCTATCCATTCAAGTTTAGTTAATATTGACGCCGAAATCTCAGGGAGTCGTGCGTCTACATTGTGGGAGGTCGGTATGCTCCGTCCCCCGTCTAGTACGCGGGACAGTTCATTTTTGTTGATGGAGGAGTATGTCTTATATTCTAGATTCCTGGCCCATGTAATGGATCCAGCTATCGACCCTCGGTTCCAACGGGCACGGATCACTAAATGGTTTTTCTCTGTGTTGGGCTACCATACTAGTTTCTCGGGCCTAGAAACGAGCTTAACGGATACCAGGTGGTTAGGACTCCAAGAGAGTGCCACAAGGCGTAATGGAACATAGATGGCAAGAGCAGCTAATATGTATAGATGAACATCCGTACTGTTACACCGTCCGTATAGAGTCGTAGCTTATGCTCTTTGTCGGGTGTATGAACCGCACGACGATGCTGAGGTGGCCGGCTAGAAGCGAGCCTTTGACAAACTGTGCTTTCGTGATCGCCGATTAGCCAAGGCAATAGTCCGACGTAGACAGAGTTGAGGGGTAATCTCAAGGGGCACGAGTAGTAAACGCGGCATTGAGGCTCATACAGCCATCACTGGGTCTCCGCGTAATTCATATCGATGGAGCCCTGTTCTCAAGTTAGCTGTCGAAAAATAGAGAGCAAAGTCCTTTAAACACTTCGGCCTTGGCCAGTTAGTACTCTCGCCTGCGATAACCGGTTAAGGTGCCATCCAGTAATGGAGAAGCGCGCGTCCCGCGTATTCCGATTTCCCCGATTGCAATGGCCCCCATGACACCGGCTCATACTGGGACCGTTGTGCTCTATCTGGGCTGTTTTACCTTGAAGCGGAGGCCGAGGAGTAGGCTGTCCACCTAATAGGACGAGCGAAAGCGTCTCGCATTGGAGAAACACTATGTACGGCGGAACGCTGACGCTGAGAAGAGTAGCGACCTCATACGAAGCAGAGACGGACGGGTCCGCCGAGCGAACGACTCACGATTTGTTAGCTATCCGAAAATGGACATTATACCGCATAGAAGTTCTCTGTTCCGTTAAGAATTATCCTGATGATATTCCGGCCGTTACGATTTGGCACACGTATTTCGTATGCGACCTGTTAGCTCGGCTTTGGACGAAGGCGATTTCCGTTTAATTAATAACGCCGAGGTTGTCAATGCCATCGTCGAGCTGATAGGTCTTTCGTCGTGCGCCTCGGGGGCGAGAGACAGGCTAACCCGGCGACCTTTGGGTACTAAATGAATGTCGGTGGCGGATGCGTAGTCGTGGCACTGCTATGCGTCCGCCGCGGTTCTGGAAAAGTATACGTACGCATGCATTACCACGCGTCAAGTCTGAGTTTGGTACTGCGTTTCCCGTATTATCCGAGATCTTGGGCGCGTCCTTCCGGATCCGCCCTTTGACAACTGTGAGGTTACGCATCGATTCAGTTTAATCGTAGCTACCGCCCTTATAAGAATCAGTAACCAGCGTAGTTAGAAACATAGTGGCGCTGCATCCATGAATTGCCAAGCAACGATGGTTGGAAACTTGTAGTTATCCGCTTGTACGGCTCGAAGTTGCAGACAGCGCTGCCTTCTCCTAGCTGTCTCCTCTCCAGGTGGGAAGTGTGCTCAGTATAAGCGGCAGGCGGTTGCCGGGGGTGGGACCAAAATCCCTGCCTCGGAATCGTATGCATATCTTGGGTCCGATTAATACTGGAAGTTACTCCTCTCAGTGAACAAAAGGTCAACACCAATAGAACGTCTCTGGTCTTGTTTGTCTGGACTAAGTTTGGGAGTACAAACGTCAGCGCGCACCGTTAAATTCAAATGGTCTGAGTCACCCAGTCAAATACACGACAGTAGTTACGGCGATTAGCTCTTAATGTTCTAAATTAAAGTCGTGAGAGCAAAGTGAATGTCAGTAAGGAGTCAGCTTGGAAGGTAACCACGTGCATGCTAACGAACGACAGAGGGCCTCCACAGGTACGCTGGCTGTTGTAGTGGGGCAGGAGACCCGTCTCCAGTGAGTGTGATGATGATGTAGGAATGTCAGTTGGACTCCCTGCTAATGCTGCAAAAGAGGGGATTGGCTACCAAATCTCACAGCGGTCTTGATTCCTTAGCCTCACCGTCTTACAGCCTGTCTATGTTTAACTATGCCCCTATGAACCAGTCAAACCCGGCGCGCCGGCTGCGATTATTGCTAGCGTTCGAAGCTGCCACACGCACATTAGTAACCTGTCAGTTAAGGACTGCATCCCCCTGTTAACTTCATTATAGAAATATACGACGCCTGGAGTTTAAGTATGCCGATGGATCCTACAAATTTGGTGCTCGCGTAGCTAACGTCTCATACCCTCTGTGTAGCAATTCGAGTTACGTCGGTGAGTCACGACAGTAAATGGTGAGATTCCGTTGCCGTGTTAGCCCGGAACCGCATAGTTGAGTGAGACTGCAACGTGATATACTAATTTGTAGACTTGGTGACAAACAGGCGTGTCAGGTGGAAGAGAGCTTGCCTAATGCCTACTGCGATAGACTGAACCTATAGCCCGTGTGCCCCAGGAGGCTAAGTAAATTGATGAGAAGATACGAATACCCAACGCGTAACCCAGGCACCTTAGAATCTATCAGATGGCAGTCGCAACATGTTGGGGACCGAGACGTCGGACTTAACCGTGCATGATCTTAGGGCCATGTTATCTAGGTCGAATGTGGGGGCAACGCCCAATCCAATTCCAAAACTTGCGGCAAGGTCGTATGCCTAGCTTCAGGGAGGACCATAATCAGTACTTCTAAGCCAGTACTGTGTTCTCCGATCCCCTCATTATGTGAACGATGGCCGGGGCACCGCAGGCGCTACCTATAGCCCGAATTTGTGAGTTAGGCGTCCTGCAGGTTTTGTCCAATTGACACAACAACTACTTTACATAATACGGGAGGGTGAGGTATGCTGTGCATTTCTTTACTTCCGCAGCACTCGTCAGGGCTTAACGCCGTGTCAGAAGCTCATCAAGCGGTCAATTCTGAGTAAAAGATTGCCGAAACACTACATGGGTCTACCAACCATGAAATAAGGGCTCTGAGTCTTTCTCGTTGGCCTAGCAGGGATTACCCACCGGCACTCGACGATTATTACGCGCATAAGTGGCTTCCATTCTGCACTTGACGATGATGCAAATCTATTGTTGTGGGCCTGTGGGTCCCGGCCAGACGCTGCTTCTTCTCGTCCGGATGGCCGTTCCCGGACCGTCCGTCGTCACTATGAACTCAACCTGACTTAATGGTGACTTGGACTTCTACTGGAGGAATGATAAAACGCCTCCGGACAGTACAGTATCACATACAACCTCCCAGAGATGGCAGACGAAGTAGCTGAAGCGTAAGGCGTGCGTTCGGCATTCTTTATTCGACTATTGCATGCATAGATTATCGGCACTTACTCATGGGTTCCCCCAGAAAATCGATCTGGATCTGAGGGCGTGGGGGGAGTCCTAACCATTCATGTGAACTTACACTCCGAGGGCCCAGGCGAAGTAATGAGAAGCATTCCGATGCCTTGGGTGCTACATGAGCGCCGGCACAGGAGGGGAAAGGTCGGACTTTGCTGATCCCCACTAGTACTGGATAGTGCCTTGTGTAGAGATGACAGCAAGCGTACCGGGAGTTGGGGGTCAGCTAAACCACGCTAGACTGTAGTGCGGGATCAGATCCCTTCACCCGGCTCTCAAAAAGCACCGGTGTTAAAGTGTCATAGACGTGCGCCGTTCTACTACGTTTGAGCTGTAAGTATGTAAGTGTGTATTGACTAGGGATGTTCAAGGGAAAGATTAACTACAGGGTAGACAGGCCTGAATTTTTCGTACTGCTACGCGCGCGCGTGCAGTTTGGGTTACGATGGATGTATGAATCTTCTTGCCGTTGAAGCGGTCCGCTCCATTACTCTCTTCTTTTCTGAACCTAGCACGGCGACTGAAAGGCATTTGCACTTGAAACCGGGAGAGAATGAATGGGCGGACAGGAAAGTAGGTCCTAAGATAGTTATGTCTACTAAAGCTGACCTCAGGACATCCGCTTGGGCTATTCCACAACTGTACCTCCCCCGCCTGCTCAATTGGTGTTCTTCTGAGACACAGAATCACGAGATTGGCGCTCGTGTAGCCGTAGCTGGTACAGCGTGAGAGGCGGAGAACTTCCCGTTTAACTTAAAATCTAGGGGCTTCGGTCTGTCGCGGGATGGTTTACCGGTTCTCCCTTTGATGGGTATCATATGGCTAGGAGACCTTTCGGCTTAATTGGGAATTAACCAAGATATGCAATATACATAGCCTAATGAGTGTAGAGAGTCAGATAGCCCCTAGACGTTCAAATTTTGAAGGCGGTACAAAGGTCAGCACAAGAGCGCGTCTCGCAAATTAGGAACAGACTTCTCGTGCAACATTTAGGGACCAATTCGCTGTCGACATCTCGGAAAGGGCGGGGATTCTTAGAGTCGCACAGTTCGGACACGCACAGTTAGAGTAAGTGTTTGCGAGGGCGACATCCGAATCAATCCTGACTCACCCTTGGATTCTGGTAATTCTGAGGTATCTTCAGCGGGTCGCGTAAGGGCCAGGTCTTATCTTCAAATTATCGAGGGGCAAAAATTTCCAATGGTGAAGCAGGCTTTGAGTATAGGAATTGTCGAGTTATCACACCGACGCAATGTTCTAATTCTGATTATGTCGCACCGTACAGTTAAACAGCGAAAACCCGCCTAGGAACCCTCGCCCGCCGTTCCAATGGATACCTAACCGGTATATCATCAACTTCCCGAAGTCCCGGTTGGCAGCCCCGCGGCGCATTGTGAGAAAAGACACACAGAGGAGCACCCGCCGAATAACGCCTAACATGGTGGAAGCATTTGATCACTCAACGCGATCACCTAATGATTACAGTAGTAACGTGCAGGATGTAAAATCGAGCTACTGTAAGCTATGTCATCCATAGGCACTCAGAGCGTTGTCAGTGGGAGTTAAATTAAGTCACGTCACTTGATTCCCATCCAAATTCCGCAAGCTGTCACCGAAGTGCTAGCGTGAAACAAGTCGCTTCGCAAAAATGAGTGTTATCGCTTTGCTGTTCGCGTGCCGCGCCACACGTCTCGTTTCGGTCTTACGAGCCCCATCCTATAAGGGCATCTCGACTCACTACTGTAAATATTAAATTGCATCGACACCTGTATAAGACCACTAGGTGCAGGAAAACTTACCAAGTGGGCAGGCAACGGAGCGGCCCTGTGGCCAATCGAACCGGTACCTTCTATAAGGGAGTATATTTAAATCGGACTTCCCTTCCGGCCGCCCCTCACCTCGGAGTTTTGCTCACTAACAGCAAGTGGGTGCATAACTATCTTGATCGCAACGTCCATTCCTCATTCTTAATAGCGGCCATCCTTAGCTGAACTAATTGCATAACTCTTTGGTGTAGACGCACGCGTGTCATTGCAACTGTTAATTGACTGGGGAATATATAGATCCCATGGTTCGGGTTGGGAAAGCGCTGATGGTGCGCGGTAGTTTCCACCGAAATATAATAAAACTTACTGAGCTTCACCTGATCCTTATGTAGCTGCGTAGCTAGCCGAGCATTCCAGTTTATCTCTATGGGACGCAATGAAATAGTGCATTGAGGGTGGGACGAAGGTACCAAGCCCAAGACTGTGCGACTGAGCGGATCATCACCACAACTGGACTTTTATGTCCCTTCAGTGAAATTCCATGATAATCGTTGCCGCTCACCTTCAAACTGTGCGTATGTGTGCCCTTTAATTTCAGTCCTTAACTCGGGCCTAGACGCTCCGACGAGCAACCGTTTTAACCGGTCTCAGCTCCCCAACCGAAGACTTCGGTATGCATACATACAGGCAGCGAAGTTCCCCCCCCCCCACCGGGAAACATTTTTACAAAGTTCACGTGTCATAGTTTAAAGCTTTACTTTCCCTCTGGAAGTACTGATACTGCACTCACCTCGAGTGAGCTGTGGGCTAGTACGCTAAGAGGATAATCCCTTCCCATCCTCCATTTTACAAAGAGGTACTAGCTTAGAGGGACAGCAGTTCAAGCGGCATTCGACGCGACAAAACTGATCGTCCGGCGTGCTAACCGGGACCTACTTCACGAAGAGACAATACCGGTGCTGCAACACCATGCCATCCCACCTGAGTTTGTAAGAGTACGTACCGAAGTAGACTTCTCTAGCTTATACCTTGGAGGTTAAATTACATAATAAAGTATTATAAATTTCATAAGATGTCTCAGGTAAGCTTCGGATTTACTTATATATTGTACTCGAATCGAGCTTGATTCTCCTTTTTGTAATGACATTGTCTCACTGTTGGCAAAGATTCACTGCCGTTATGCATTGATCCTGCACATTTTCCGCGCGCTCCCACCTGCAGCGAACGGCACCAGCTTTAACTTTTCAAGTTCACCAAGGTAAACGCCGAGACTCACTTCTGGATGAAATGAGTTCAGGAGTACCCATTGTTGAAAGTAAGAAGGCGCACCGGGCTCATCCGTCTGATCCGTGCGCAGAGGGCCGAACCACACGAGCTTTGCAGGTGGTCAGGAGAACGTGTGTCGGCGGCGATAGCACAGAAGTTCGGGTATGTCAATACTCTACCCGAATGGAGTACAGAGCCTTCTCCCGTTATTCTTATTAACGAAGCGTCGCTCTCTTGGTTAGAGTGCTCTTTAACATACGTACTTAACTTTCAGACATGTTGTGTTCCTTCCTTTCGCGTGTTCAGGCGAGGCTCACGCCGCTCTCACAGATCAGAACCCTGGCTGTCGCCCGGAAACTTGCAAACGCCGATGCTCTGAGCCTGTAAGCGGCTAGTCTAGATGGTCACATTGCAAAAACAGTATCCGCACCTCGTAGCCCGACAACCCTATGGACTTGACTAATCTGAACCCGCCTCGTTGTCACCGCGTAGGGAAAGTCATATTCCTTGTCGGAATCCGTATATACCGAAGAAGTCATGGGCGGACAATCGCACGCTATAATTTCGCAAAAAGGTGTTGATCCCCCTAGTTCGGGACTGAAACAGCGGGGATGTCGTGTATATGGATGACATTCGAAAGGATGCCATTTAAAGAGACCCGACACGTCAGAACTTTTTTATGGTAGATCATACTCCACTAACAAACCGGCTGGAATAGGACTACCAGTGCTATCTCCGAAACTAGACACGCCGTTGACAGTCTCCTCTGCGGTCCACTTAGCGAACAGCCACTAATGTGTTGACGCCGTCCATTACCAGCACGGGGGATGTTAATAAATACGAAGCCTTGAGACTAGTAGGCTGATAAGCGGACTGCTAAGCCAGTACGGTGGGCCTTTAGCTCTCTGACCTCCTGGTGATACACTACATTTATACAACGGAACTCGCAAACCGAGTATCTTCTCCCCTATGCCTCGCCTACGTTCGGGGCTTAGTATTAGAGTAACAAATGTTCAATAAGGTGCAGTATAGAATTTAATGATGTAGTGTATGCGAACTGGCTGCGTTGTTATCTCACTACGCAAGACATCGGCATGTTAGAGTCCCTACCTGATTGGTCGGTCTCAACACTCGAGATCACAGGGGCCCACATTAAGAAGCAGGATGAAAGTTTTCGCCCAATTGGCCTTTTGGGCTCTAGGGGTATTGACATGAAATGAGCCAGGCCTGCCACGATGTATCGCTACGTTCCCGCCATGTAGGGAGAAACGGCGAACGCTATCATGTGCTCTCCAGGAGCGCAGTCACTCAGGGCAGAAAGTGGAGGCTGCGTTGGCCACAGCTGTGAATAAACAATCCGATATCGACTAACCGATTCCAGACGCAGGTTACCCGCCTTAGCCACGGAGTGATGAGCGTGAGATGCCGTCCTATATATAATTTTTGGTTCCCTGTCCGCTCGCGGGGAGTCCTTAGATGTGTTTGACGACCAAAATACGGGTCTAGGTCTGTAAAGACTATACGCCTCTGGCTCACTTGAACCTTCCGTTAGCCAGAAGCGGTTCATCCGCTCCGATAGTTACATGTAATTGTTTTGAGTGCGGTACAGTGTAAAGGTTGTACCCCTTTTACGCCGCAGTAGTCACGAAAAAACCTAGCAGAAGTACGTGGAACGCGCCTAAGTAAAGAGGTCCTCATTAAAGTTTATACCCAAGCGTCTACTACCGTAATATTTCTATCACCTGGGGTATTTAGCCTAGCTACCGTTTCGCAAATGTGATGGACCACTTCCTCAGAAAATCGATGCCTATATCTGGGCAATAAACATCAGGTGACGTCAAAGAGTACGGCACTGGGATCTACCATACTGAGTTATAACTCACCACCGCGGTTAGCTCGGAAGCACCTCACCCTACTTTCGAACATTCGATAAACGGTTCCGGCCTACTCCTTTACACCGCGCCCTGGGGTGGGGTAAGCATGTCCTCTCATATCCCAATACAGCCTAACCTACACGCGTGCGGGAGATAATTTTGTTATTTCATAAACCTTTTTACAGGGGGTGTGTCGACTAACCGTCTGGTACGAGCGAAGGAAATTATAAACAAGAGGGATTAGCTGAAACTCTGATTACGACTCCGCCGGAACGCGTAGTGCGAGAGCACTAGTGGGGATCTAGACACAGAAGCGTTCGTCCGTAACAAAATTCACTGTCTACTTAGGCAAGGCTGAGAACCCCACATCACAAGTCTTTCAGGCCAGTCATGATTAACCTTTCATCTGAACAATTCCACGTCGCCGTTGTTCCCATAGCAAACTGCGCTGCCTGTAGGAACACGAGCGTCGCTCCTCTTGTATGGTGCACTGATTACCTATCCCCGCGTTGTTTTGCAACATAGGCTGGTGTGACTACGCCTTTCTCCTGCGGCGATCACGGAACGATAAGATACCGCCCAACGATTTCCCCGAATCTAATCCTGGATGCAAGCTGCATAGACTAAATACCATGAATTAGCCTAACTCTTGGAGCTGAATTTTTCGGTCCTCCGTCTTAACCGATCATAGATGGTAGCGGAAGGGCGCCCGACGGACAGAGGAATAGGCTAGTATGACATTGCAGCCCCTGATAGGTCCCGACCCTGCTTAGATGTAATCGTCCTTCTCACTAGTATGGGAAAGATAGTCGCAGGGTAGCCCGACAGTCTTTTGTAATATATTGCGCTTGTACACGCTCTTACAGGACTGGAGCTAATATAAACTAGTGTTATCGGGGATTGCCGGTTCGTTCGCATTCTTTTCAGTGTTCATATCCCTGTAGGTAAGTCTGTGGTTTGGATGACGGCGTGTAGTATAGGGTTGATCTCCATTTGGGTGAGTGACACTAGCCTAACAATAATAATAGCGGTCTACCGCGCTCCGTTGGTCCTATAACGTACGGACAGGTAACAAACTGACTCGCGACCACCTTCATTTGAAACGCAGTAGGATAAGTCAGTCAGGGGGCGACTCCTCAAGATTGATCTCACCTGATCGTGCCGAATCACGTGAACCACACAGTACCAACTCCACGGGGTCAATAGGGATAGAACAACAATCGACTGCAACGGCGGTCCCGTCCCATATCTCCAAGAATGCCTACCATCGGGAACTTAAACGTTAGGACGGGTTCGATATACAAATAAAGAATAGTCTACAACGTGAACCTTATAAGCTACGGCGCCTGGATCCTTGTTACGCAGGGTGTTGCGCCTTCCGGGTGTAATTTCAGTGGCGGCTGGTCGTATCTAAAGGTGGTGGGCCTAGAGGAGCAGCGGTCAGATAAATCCAACTTTCTGAGCCCAAATCAAAGTTTACTGAAATGGAAATCGAACGGCATAGTAGCGTAGCACAAGAGAGGGAGCAAACGCTTCGTGGCCAGGGTGAAAGTGATCGGTGGACCATGCACGCGATGTCTCCCGGACGCACCTGTTACTCATCTGCCAGGTACCACGTGGCAATTGAAAGGACGATACTATCCGCAGAACGTTGCGTCGGACATTGATAGCGTGGCTATTCTAGGACGAGACCCGGGTTTCATATACTCTGACAGGAAGTAGCCTCGTCGGCCAGTCGAGCCCCTTGCTCCGATCAAACACGATGATAAAAGTTGCAGCCAAATGCGCTCCCGGCAGGCCTTATTTGCTATGTCGAGGGACCGACCCGTCATACTACGGCTCCAACTCCAGTTGAAATCGCTACTAGTTTATTTAGTCACAAGGTGCTATTCTAGGGCCGAATGCGACGGGGCATCATGGTCGGCCAGTTTAGCACACAGACCCCCTCTAACCAAACGATGCGGGTATGCGGTCTTAGAAGGGCGTTGCTCGCTAAATGGGCGCGCCTTTTTTCCTCATATTCTTTCCGCACGGGACCCCTGCACCGAGTAATACGGTCGTACGCTACTATCGGAGATATTGTATTGAAACTTTAAGCGGTGACCCGATGAAATATGCAGCGCCCAGAATCACAAGTTCAAAGAAGTGATTCTCCATCACCCAGGTCTGTTCTATCTAAGGTAGCCTCTCTGTTTGTCGAACCCCGACCCCACAATGATCAACGGTTTCCGTCCTTATCTGGCTACCCTTGTGTGATGGCACGTCACCGTCTCTACTGTGGCAGTGATGGCGCGTCCACAAAGGGGGGACTTCCCTATAAAATGGGTGCATGGTATCAGTTCGGTGAGTGATCTTCTAGGCTGAGCTCCTTTCTATCTAAACCCAATGGCATCCGACTCAGAGACTAAGATAAGTCTTCTCGTAGTAATTGCGTGATGCCCTGTCGGGCACGAGCCCATGGATGAGCTTTTTGACCCGGCTCAGACTTAACGCTCAATACAAGGCGCAATTGCAGATCTTGACCCAAGATGGGCTTCACTCAAATAGGGGGTTGTGAAGGGCCTGCTGCAGCCCGCATGCTGGCTCCAGATGTAGCGCGTGCGCCGGGTGTCTGTCGGTCATAGGCAGGATAGCTGCTAACCCAGGTGCCCCAACTTGATGCAAGCTCTCGCTAGACAAAGCGCAAAATGGCCTGCTGCCTCAGAGATTGAATGAAGCTCCAAATTCCCCGACATGAGTGCCGCTAGTTCATCCCCGTCAGGCAACTAGAACTCGGAAGCATGCATCACCCCTGGTGGGGAAGATCTATGCGATCGCTCGTTGCGGAGTTGGCTTCCCTTGGCATTTCCTGCTTCCCTCAAATGCTGAAACAGGACGCAACGCGCAACAAAACGGTACCCACGGTGGATAGCAATTCAGGATGATCGTCGCACCCTTGAATAATGGATGCGTCCCTCCATACGCCGAAAGTGGAGTCCCAGACGTAGCAAAAGTAGAGTGTTTCTCATGACCCCGCTCTGAAGTATCCATGCGACGTCGCGTTGGAGATACCTCCTGCGAGTGCGCGTTTTTATTTATGTATAGTATCATTCCTTCCGATAATGGGGAGGTAGGGGGACGAACAAGCAACTATAAGCGTAACGGCTAGGCGGATCGGCTATGGAAAGCTTCCGACACTGACAGCCAGTAACTATACGCCCAGCACGCGATATGGACTGTTCGTGGTTGCAGCCCGCCAGTTTCCATCCCTTAAGCAGGATTGTGTGCTGTCACTACCTTTGCTTATTTCTGAACAAGTCGCATACCACTCGAACTACCAAGGCCTACTATAATTGTTCGAGCCCACGATATCGAGTACTACTTTTTGGATACGTTCTAACGAGGAAATCCGTCTAGACTTCTCTCTCAGCAATTAACTCCTGCCCGGACTTCAAGATTTGCTGGTACTTACCCCCCCTATCAATGGTTTCAACACCTTACTACGTTAGCGCGCCTAGGGACATAAGGACTCTACATAGCTGCTCGATCAGGCTGTCCCTTCATGCCCGTGTCAATTTCCCGTGATTTTCGCAACGCTACAGATCCGTCACCGCAGGATGTTAAACTAGCGTATTTACGAAATAGGTGTCTACGGAAACGAATGTTTATCCGGCAGGCCTTAACCCACCAAGGCAGACGCGGGGCCCGCCCCCTCCGCTGAGTTGATACTACTCGCCGACTCCGCTACATCTGCTCCTAGTAATCCAGACGAGAACACCTTTGTTTGAAGAGTTGCAGCGTCCACATAGGGGTCGCGGCCGCTCATTTCCCCCGACTGAATGGCTCACGGGGTTCAGGCGACTCATTTTAGTTAGCCCATACTCAGTGGGTGTTACGATTACTGCCGCATCGCTCCGTAGGCAGTGTCAGAATCTACTGTTATGAATACCTTGGAGGTATCAGGTACTCCTGGACTCTTCGGACGTCCTGACTAGTGCACTATGTGAACCGCTTGAATATTCGTATCCAAGGTGAGTTGCGCGAATACTATTGCTAGCCGTTTGGACACTTTTACTACCTAGTTGGCTCTTGGCGCTCCTGAGTTCTCGCGCACTACCCCTAGAAAACTGTACGTGAAAGGTAGGGTAACAACCTCTCAGACTATCAAAAGATAGCCCAATAAAGCTCTATGTTTATACATTGATAGACGCAAAGTCAATCGTGCAAAGTTGCCACTACCACTTTCTGACCGTACCAGGTGCGCCTCCCCTCCCTCTACAGATGTCAGACGAGCTTTGGCCTCGATTCGTGCGAGCATTTCAAGCATTGTTGTCGCACACTCATATGATTTGTTCGTAGTCCGTCAAGCCAGTCACGCCGCACCCACTGATTCCGTGGTTGGAATGGGTTGTGGGAG
		</sequence>
    <sequence><taxon idref="Location_1_3_0|23.498246983794694"/>
			ACTCTCTCAATATGTCCTCGCTGGGTCTATAAATGCACACCAAGACCAGGAGTGGAATTGAGGCCTGCAAGTTTGCTTTGATTACCCTGATTAAATTTCAACAAAGTGGCACTCTGTCCCTGGACGCGCCATCGCCCTAGACTTTATGCTAGCACAAAAACAATTCATGTATCGTCCTTGAATTTCATGTCTACCTGTGGCTGAGCTAGATCCAGAAACTCCATCAATAATTTTATGCTCCCGAGGTGACTCGTTGATGGAGTCGATTGGGAAGCATTTCGGCATCAAACAACAATTTCTTGCTGTCAGCCCTTTTACTCAGAAACTGGCATAAATGCCAATTAACTGCTTAAACTGTTGTAAGCGGCGGCATTAAACGTTAACGCACAATAAGTCCCGCTCGTCTCTCTCAGCGCGCCGTTAGTACGCCTATAATATTCCGCGCTTTGATCCATACGAATCGAACAGACCAAAAAGTTCTTTGCCTAAAGCCCGTATTAAGCACCGCACCTGAGTAAACCTCTCTTCGCTGGTGTGCCGCGTCTACTATAAATGGAACTCCTGCTGTTAACAAGGTCGGCATTCGACGATAAGATACAGTAATGAGGGTTGTATCGACTATTATAGGCCTATCGTTATGTAAGCCCCCTGGGTCCTAACTAGCGGAATTCCGTCAAGGTGCTGGCGCTGTCGATACTGCGTAGCGTGGCTCTGCGACGCAGTATTAAGTCGATGTATCCCAGCCGATAACTCCAATCACGCCTGCCAGGCGTACAAACTAAACGGGCTGTCCCTCAATAAATCAAAGTGGCCGGCACGCTAGCACGAGCGGTAGATAGATCATTCCTGCAGAGTACATCGACATTTAAGTAAGATGACTGCCCTTATAGCCACCGGTAGCTTGTTGCCACTTAAAACCGTGATTACTGCTTATACGGAGACTGACGATCCACTCTTAGACACGGAGCAAGATCTATGTGTTGCAAGAGTATGGCAGGGACATTAAAGAAGAACTCACTTTCGAAGGTCCCAACCCAGCCGACTGATTTCGTGCCCTCTACAACGAGCGGTTAACATATTTTGTTTAGTTATAGATCCACGTCAGGATAGTTCAACATAGGTGTTTAAATACTCAGTATCGATCGAACAAGCCGAGGAATGATGCTTTAAACGATGTGCCGGATAAACCGCCATGAAACGGGGCGACGTGTGTGAGCAGAGGCGGCCCTTCAGTTCGATAGTTTCCAGATTAGTGCTCGCTATCCATTCAAGTTTAGTTAATATTGACGCCGAAATCTCAGGGAGTCGTGCGTCTACATTGTGGGAGGTCGGTATGCTCCGTCCCCCGTCTAGTACGCGGGACAGTTCATTTTTGTTGATGGAGGAGTATGTCTTATATTCTAGATTCCTGGCCCATGTAATGGATCCAGCTATCGACCCTCGGTTCCAACGGGCACGGATCACTAAATGGTTTTTCTCTGTGTTGGGCTACCATACTAGTTTCTCGGGCCTAGAAACGAGCTTAACGGATACCAGGTGGTTAGGACTCCAAGAGAGTGCCACAAGGCGTAATGGAACATAGATGGCAAGAGCAGCTAATATGTATAGATGAACATCCGTACTGTTACACCGTCCGTATAGAGTCGTAGCTTATGCTCTTTGTCGGGTGTATGAACCGCACGACGATGCTGAGGTGGCCGGCTAGAAGCGAGCCTTTGACAAACTGTGCTTTCGTGATCGCCGATTAGCCAAGGCAATAGTCCGACGTAGACAGAGTTGAGGGGTAATCTCAAGGGGCACGAGTAGTAAACGCGGCATTGAGGCTCATACAGCCATCACTGGGTCTCCGCGTAATTCATATCGATGGAGCCCTGTTCTCAAGTTAGCTGTCGAAAAATAGAGAGCAAAGTCCTTTAAACACTTCGGCCTTGGCCAGTTAGTACTCTCGCCTGCGATAACCGGTTAAGGTGCCATCCAGTAATGGAGAAGCGCGCGTCCCGCGTATTCCGATTTCCCCGATTGCAATGGCCCCCATGACACCGGCTCATACTGGGACCGTTGTGCTCTATCTGGGCTGTTTTACCTTGAAGCGGAGGCCGAGGAGTAGGCTGTCCACCTAATAGGACGAGCGAAAGCGTCTCGCATTGGAGAAACACTATGTACGGCGGAACGCTGACGCTGAGAAGAGTAGCGACCTCATACGAAGCAGAGACGGACGGGTCCGCCGAGCGAACGACTCACGATTTGTTAGCTATCCGAAAATGGACATTATACCGCATAGAAGTTCTCTGTTCCGTTAAGAATTATCCTGATGATATTCCGGCCGTTACGATTTGGCACACGTATTTCGTATGCGACCTGTTAGCTCGGCTTTGGACGAAGGCGATTTCCGTTTAATTAATAACGCCGAGGTTGTCAATGCCATCGTCGAGCTGATAGGTCTTTCGTCGTGCGCCTCGGGGGCGAGAGACAGGCTAACCCGGCGACCTTTGGGTACTAAATGAATGTCGGTGGCGGATGCGTAGTCGTGGCACTGCTATGCGTCCGCCGCGGTTCTGGAAAAGTATACGTACGCATGCATTACCACGCGTCAAGTCTGAGTTTGGTACTGCGTTTCCCGTATTATCCGAGATCTTGGGCGCGTCCTTCCGGATCCGCCCTTTGACAACTGTGAGGTTACGCATCGATTCAGTTTAATCGTAGCTACCGCCCTTATAAGAATCAGTAACCAGCGTAGTTAGAAACATAGTGGCGCTGCATCCATGAATTGCCAAGCAACGATGGTTGGAAACTTGTAGTTATCCGCTTGTACGGCTCGAAGTTGCAGACAGCGCTGCCTTCTCCTAGCTGTCTCCTCTCCAGGTGGGAAGTGTGCTCAGTATAAGCGGCAGGCGGTTGCCGGGGGTGGGACCAAAATCCCTGCCTCGGAATCGTATGCATATCTTGGGTCCGATTAATACTGGAAGTTACTCCTCTCAGTGAACAAAAGGTCAACACCAATAGAACGTCTCTGGTCTTGTTTGTCTGGACTAAGTTTGGGAGTACAAACGTCAGCGCGCACCGTTAAATTCAAATGGTCTGAGTCACCCAGTCAAATACACGACAGTAGTTACGGCGATTAGCTCTTAATGTTCTAAATTAAAGTCGTGAGAGCAAAGTGAATGTCAGTAAGGAGTCAGCTTGGAAGGTAACCACGTGCATGCTAACGAACGACAGAGGGCCTCCACAGGTACGCTGGCTGTTGTAGTGGGGCAGGAGACCCGTCTCCAGTGAGTGTGATGATGATGTAGGAATGTCAGTTGGACTCCCTGCTAATGCTGCAAAAGAGGGGATTGGCTACCAAATCTCACAGCGGTCTTGATTCCTTAGCCTCACCGTCTTACAGCCTGTCTATGTTTAACTATGCCCCTATGAACCAGTCAAACCCGGCGCGCCGGCTGCGATTATTGCTAGCGTTCGAAGCTGCCACACGCACATTAGTAACCTGTCAGTTAAGGACTGCATCCCCCTGTTAACTTCATTATAGAAATATACGACGCCTGGAGTTTAAGTATGCCGATGGATCCTACAAATTTGGTGCTCGCGTAGCTAACGTCTCATACCCTCTGTGTAGCAATTCGAGTTACGTCGGTGAGTCACGACAGTAAATGGTGAGATTCCGTTGCCGTGTTAGCCCGGAACCGCATAGTTGAGTGAGACTGCAACGTGATATACTAATTTGTAGACTTGGTGACAAACAGGCGTGTCAGGTGGAAGAGAGCTTGCCTAATGCCTACTGCGATAGACTGAACCTATAGCCCGTGTGCCCCAGGAGGCTAAGTAAATTGATGAGAAGATACGAATACCCAACGCGTAACCCAGGCACCTTAGAATCTATCAGATGGCAGTCGCAACATGTTGGGGACCGAGACGTCGGACTTAACCGTGCATGATCTTAGGGCCATGTTATCTAGGTCGAATGTGGGGGCAACGCCCAATCCAATTCCAAAACTTGCGGCAAGGTCGTATGCCTAGCTTCAGGGAGGACCATAATCAGTACTTCTAAGCCAGTACTGTGTTCTCCGATCCCCTCATTATGTGAACGATGGCCGGGGCACCGCAGGCGCTACCTATAGCCCGAATTTGTGAGTTAGGCGTCCTGCAGGTTTTGTCCAATTGACACAACAACTACTTTACATAATACGGGAGGGTGAGGTATGCTGTGCATTTCTTTACTTCCGCAGCACTCGTCAGGGCTTAACGCCGTGTCAGAAGCTCATCAAGCGGTCAATTCTGAGTAAAAGATTGCCGAAACACTACATGGGTCTACCAACCATGAAATAAGGGCTCTGAGTCTTTCTCGTTGGCCTAGCAGGGATTACCCACCGGCACTCGACGATTATTACGCGCATAAGTGGCTTCCATTCTGCACTTGACGATGATGCAAATCTATTGTTGTGGGCCTGTGGGTCCCGGCCAGACGCTGCTTCTTCTCGTCCGGATGGCCGTTCCCGGACCGTCCGTCGTCACTATGAACTCAACCTGACTTAATGGTGACTTGGACTTCTACTGGAGGAATGATAAAACGCCTCCGGACAGTACAGTATCACATACAACCTCCCAGAGATGGCAGACGAAGTAGCTGAAGCGTAAGGCGTGCGTTCGGCATTCTTTATTCGACTATTGCATGCATAGATTATCGGCACTTACTCATGGGTTCCCCCAGAAAATCGATCTGGATCTGAGGGCGTGGGGGGAGTCCTAACCATTCATGTGAACTTACACTCCGAGGGCCCAGGCGAAGTAATGAGAAGCATTCCGATGCCTTGGGTGCTACATGAGCGCCGGCACAGGAGGGGAAAGGTCGGACTTTGCTGATCCCCACTAGTACTGGATAGTGCCTTGTGTAGAGATGACAGCAAGCGTACCGGGAGTTGGGGGTCAGCTAAACCACGCTAGACTGTAGTGCGGGATCAGATCCCTTCACCCGGCTCTCAAAAAGCACCGGTGTTAAAGTGTCATAGACGTGCGCCGTTCTACTACGTTTGAGCTGTAAGTATGTAAGTGTGTATTGACTAGGGATGTTCAAGGGAAAGATTAACTACAGGGTAGACAGGCCTGAATTTTTCGTACTGCTACGCGCGCGCGTGCAGTTTGGGTTACGATGGATGTATGAATCTTCTTGCCGTTGAAGCGGTCCGCTCCATTACTCTCTTCTTTTCTGAACCTAGCACGGCGACTGAAAGGCATTTGCACTTGAAACCGGGAGAGAATGAATGGGCGGACAGGAAAGTAGGTCCTAAGATAGTTATGTCTACTAAAGCTGACCTCAGGACATCCGCTTGGGCTATTCCACAACTGTACCTCCCCCGCCTGCTCAATTGGTGTTCTTCTGAGACACAGAATCACGAGATTGGCGCTCGTGTAGCCGTAGCTGGTACAGCGTGAGAGGCGGAGAACTTCCCGTTTAACTTAAAATCTAGGGGCTTCGGTCTGTCGCGGGATGGTTTACCGGTTCTCCCTTTGATGGGTATCATATGGCTAGGAGACCTTTCGGCTTAATTGGGAATTAACCAAGATATGCAATATACATAGCCTAATGAGTGTAGAGAGTCAGATAGCCCCTAGACGTTCAAATTTTGAAGGCGGTACAAAGGTCAGCACAAGAGCGCGTCTCGCAAATTAGGAACAGACTTCTCGTGCAACATTTAGGGACCAATTCGCTGTCGACATCTCGGAAAGGGCGGGGATTCTTAGAGTCGCACAGTTCGGACACGCACAGTTAGAGTAAGTGTTTGCGAGGGCGACATCCGAATCAATCCTGACTCACCCTTGGATTCTGGTAATTCTGAGGTATCTTCAGCGGGTCGCGTAAGGGCCAGGTCTTATCTTCAAATTATCGAGGGGCAAAAATTTCCAATGGTGAAGCAGGCTTTGAGTATAGGAATTGTCGAGTTATCACACCGACGCAATGTTCTAATTCTGATTATGTCGCACCGTACAGTTAAACAGCGAAAACCCGCCTAGGAACCCTCGCCCGCCGTTCCAATGGATACCTAACCGGTATATCATCAACTTCCCGAAGTCCCGGTTGGCAGCCCCGCGGCGCATTGTGAGAAAAGACACACAGAGGAGCACCCGCCGAATAACGCCTAACATGGTGGAAGCATTTGATCACTCAACGCGATCACCTAATGATTACAGTAGTAACGTGCAGGATGTAAAATCGAGCTACTGTAAGCTATGTCATCCATAGGCACTCAGAGCGTTGTCAGTGGGAGTTAAATTAAGTCACGTCACTTGATTCCCATCCAAATTCCGCAAGCTGTCACCGAAGTGCTAGCGTGAAACAAGTCGCTTCGCAAAAATGAGTGTTATCGCTTTGCTGTTCGCGTGCCGCGCCACACGTCTCGTTTCGGTCTTACGAGCCCCATCCTATAAGGGCATCTCGACTCACTACTGTAAATATTAAATTGCATCGACACCTGTATAAGACCACTAGGTGCAGGAAAACTTACCAAGTGGGCAGGCAACGGAGCGGCCCTGTGGCCAATCGAACCGGTACCTTCTATAAGGGAGTATATTTAAATCGGACTTCCCTTCCGGCCGCCCCTCACCTCGGAGTTTTGCTCACTAACAGCAAGTGGGTGCATAACTATCTTGATCGCAACGTCCATTCCTCATTCTTAATAGCGGCCATCCTTAGCTGAACTAATTGCATAACTCTTTGGTGTAGACGCACGCGTGTCATTGCAACTGTTAATTGACTGGGGAATATATAGATCCCATGGTTCGGGTTGGGAAAGCGCTGATGGTGCGCGGTAGTTTCCACCGAAATATAATAAAACTTACTGAGCTTCACCTGATCCTTATGTAGCTGCGTAGCTAGCCGAGCATTCCAGTTTATCTCTATGGGACGCAATGAAATAGTGCATTGAGGGTGGGACGAAGGTACCAAGCCCAAGACTGTGCGACTGAGCGGATCATCACCACAACTGGACTTTTATGTCCCTTCAGTGAAATTCCATGATAATCGTTGCCGCTCACCTTCAAACTGTGCGTATGTGTGCCCTTTAATTTCAGTCCTTAACTCGGGCCTAGACGCTCCGACGAGCAACCGTTTTAACCGGTCTCAGCTCCCCAACCGAAGACTTCGGTATGCATACATACAGGCAGCGAAGTTCCCCCCCCCCCACCGGGAAACATTTTTACAAAGTTCACGTGTCATAGTTTAAAGCTTTACTTTCCCTCTGGAAGTACTGATACTGCACTCACCTCGAGTGAGCTGTGGGCTAGTACGCTAAGAGGATAATCCCTTCCCATCCTCCATTTTACAAAGAGGTACTAGCTTAGAGGGACAGCAGTTCAAGCGGCATTCGACGCGACAAAACTGATCGTCCGGCGTGCTAACCGGGACCTACTTCACGAAGAGACAATACCGGTGCTGCAACACCATGCCATCCCACCTGAGTTTGTAAGAGTACGTACCGAAGTAGACTTCTCTAGCTTATACCTTGGAGGTTAAATTACATAATAAAGTATTATAAATTTCATAAGATGTCTCAGGTAAGCTTCGGATTTACTTATATATTGTACTCGAATCGAGCTTGATTCTCCTTTTTGTAATGACATTGTCTCACTGTTGGCAAAGATTCACTGCCGTTATGCATTGATCCTGCACATTTTCCGCGCGCTCCCACCTGCAGCGAACGGCACCAGCTTTAACTTTTCAAGTTCACCAAGGTAAACGCCGAGACTCACTTCTGGATGAAATGAGTTCAGGAGTACCCATTGTTGAAAGTAAGAAGGCGCACCGGGCTCATCCGTCTGATCCGTGCGCAGAGGGCCGAACCACACGAGCTTTGCAGGTGGTCAGGAGAACGTGTGTCGGCGGCGATAGCACAGAAGTTCGGGTATGTCAATACTCTACCCGAATGGAGTACAGAGCCTTCTCCCGTTATTCTTATTAACGAAGCGTCGCTCTCTTGGTTAGAGTGCTCTTTAACATACGTACTTAACTTTCAGACATGTTGTGTTCCTTCCTTTCGCGTGTTCAGGCGAGGCTCACGCCGCTCTCACAGATCAGAACCCTGGCTGTCGCCCGGAAACTTGCAAACGCCGATGCTCTGAGCCTGTAAGCGGCTAGTCTAGATGGTCACATTGCAAAAACAGTATCCGCACCTCGTAGCCCGACAACCCTATGGACTTGACTAATCTGAACCCGCCTCGTTGTCACCGCGTAGGGAAAGTCATATTCCTTGTCGGAATCCGTATATACCGAAGAAGTCATGGGCGGACAATCGCACGCTATAATTTCGCAAAAAGGTGTTGATCCCCCTAGTTCGGGACTGAAACAGCGGGGATGTCGTGTATATGGATGACATTCGAAAGGATGCCATTTAAAGAGACCCGACACGTCAGAACTTTTTTATGGTAGATCATACTCCACTAACAAACCGGCTGGAATAGGACTACCAGTGCTATCTCCGAAACTAGACACGCCGTTGACAGTCTCCTCTGCGGTCCACTTAGCGAACAGCCACTAATGTGTTGACGCCGTCCATTACCAGCACGGGGGATGTTAATAAATACGAAGCCTTGAGACTAGTAGGCTGATAAGCGGACTGCTAAGCCAGTACGGTGGGCCTTTAGCTCTCTGACCTCCTGGTGATACACTACATTTATACAACGGAACTCGCCAACCGAGTATCTTCTCCCCTATGCCTCGCCTACGTTCGGGGCTTAGTATTAGAGTAACAAATGTTCAATAAGGTGCAGTATAGAATTTAATGATGTAGTGTATGCGAACTGGCTGCGTTGTTATCTCACTACGCAAGACATCGGCATGTTAGAGTCCCTACCTGATTGGTCGGTCTCAACACTCGAGATCACAGGGGCCCACATTAAGAAGCAGGATGAAAGTTTTCGCCCAATTGGCCTTTTGGGCTCTAGGGGTATTGACATGAAATGAGCCAGGCCTGCCACGATGTATCGCTACGTTCCCGCCATGTAGGGAGAAACGGCGAACGCTATCATGTGCTCTCCAGGAGCGCAGTCACTCAGGGCAGAAAGTGGAGGCTGCGTTGGCCACAGCTGTGAATAAACAATCCGATATCGACTAACCGATTCCAGACGCAGGTTACCCGCCTTAGCCACGGAGTGATGAGCGTGAGATGCCGTCCTATATATAATTTTTGGTTCCCTGTCCGCTCGCGGGGAGTCCTTAGATGTGTTTGACGACCAAAATACGGGTCTAGGTCTGTAAAGACTATACGCCTCTGGCTCACTTGAACCTTCCGTTAGCCAGAAGCGGTTCATCCGCTCCGATAGTTACATGTAATTGTTTTGAGTGCGGTACAGTGTAAAGGTTGTACCCCTTTTACGCCGCAGTAGTCACGAAAAAACCTAGCAGAAGTACGTGGAACGCGCCTAAGTAAAGAGGTCCTCATTAAAGTTTATACCCAAGCGTCTACTACCGTAATATTTCTATCACCTGGGGTATTTAGCCTAGCTACCGTTTCGCAAATGTGATGGACCACTTCCTCAGAAAATCGATGCCTATATCTGGGCAATAAACATCAGGTGACGTCAAAGAGTACGGCACTGGGATCTACCATACTGAGTTATAACTCACCACCGCGGTTAGCTCGGAAGCACCTCACCCTACTTTCGAACATTCGATAAACGGTTCCGGCCTACTCCTTTACACCGCGCCCTGGGGTGGGGTAAGCATGTCCTCTCATATCCCAATACAGCCTAACCTACACGCGTGCGGGAGATAATTTTGTTATTTCATAAACCTTTTTACAGGGGGTGTGTCGACTAACCGTCTGGTACGAGCGAAGGAAATTATAAACAAGAGGGATTAGCTGAAACTCTGATTACGACTCCGCCGGAACGCGTAGTGCGAGAGCACTAGTGGGGATCTAGACACAGAAGCGTTCGTCCGTAACAAAATTCACTGTCTACTTAGGCAAGGCTGAGAACCCCACATCACAAGTCTTTCAGGCCAGTCATGATTAACCTTTCATCTGAACAATTCCACGTCGCCGTTGTTCCCATAGCAAACTGCGCTGCCTGTAGGAACACGAGCGTCGCTCCTCTTGTATGGTGCACTGATTACCTATCCCCGCGTTGTTTTGCAACATAGGCTGGTGTGACTACGCCTTTCTCCTGCGGCGATCACGGAACGATAAGATACCGCCCAACGATTTCCCCGAATCTAATCCTGGATGCAAGCTGCATAGACTAAATACCATGAATTAGCCTAACTCTTGGAGCTGAATTTTTCGGTCCTCCGTCTTAACCGATCATAGATGGTAGCGGAAGGGCGCCCGACGGACAGAGGAATAGGCTAGTATGACATTGCAGCCCCTGATAGGTCCCGACCCTGCTTAGATGTAATCGTCCTTCTCACTAGTATGGGAAAGATAGTCGCAGGGTAGCCCGACAGTCTTTTGTAATATATTGCGCTTGTACACGCTCTTACAGGACTGGAGCTAATATAAACTAGTGTTATCGGGGATTGCCGGTTCGTTCGCATTCTTTTCAGTGTTCATATCCCTGTAGGTAAGTCTGTGGTTTGGATGACGGCGTGTAGTATAGGGTTGATCTCCATTTGGGTGAGTGACACTAGCCTAACAATAATAATAGCGGTCTACCGCGCTCCGTTGGTCCTATAACGTACGGACAGGTAACAAACTGACTCGCGACCACCTTCATTTGAAACGCAGTAGGATAAGTCAGTCAGGGGGCGACTCCTCAAGATTGATCTCACCTGATCGTGCCGAATCACGTGAACCACACAGTACCAACTCCACGGGGTCAATAGGGATAGAACAACAATCGACTGCAACGGCGGTCCCGTCCCATATCTCCAAGAATGCCTACCATCGGGAACTTAAACGTTAGGACGGGTTCGATATACAAATAAAGAATAGTCTACAACGTGAACCTTATAAGCTACGGCGCCTGGATCCTTGTTACGCAGGGTGTTGCGCCTTCCGGGTGTAATTTCAGTGGCGGCTGGTCGTATCTAAAGGTGGTGGGCCTAGAGGAGCAGCGGTCAGATAAATCCAACTTTCTGAGCCCAAATCAAAGTTTACTGAAATGGAAATCGAACGGCATAGTAGCGTAGCACAAGAGAGGGAGCAAACGCTTCGTGGCCAGGGTGAAAGTGATCGGTGGACCATGCACGCGATGTCTCCCGGACGCACCTGTTACTCATCTGCCAGGTACCACGTGGCAATTGAAAGGACGATACTATCCGCAGAACGTTGCGTCGGACATTGATAGCGTGGCTATTCTAGGACGAGACCCGGGTTTCATATACTCTGACAGGAAGTAGCCTCGTCGGCCAGTCGAGCCCCTTGCTCCGATCAAACACGATGATAAAAGTTGCAGCCAAATGCGCTCCCGGCAGGCCTTATTTGCTATGTCGAGGGACCGACCCGTCATACTACGGCTCCAACTCCAGTTGAAATCGCTACTAGTTTATTTAGTCACAAGGTGCTATTCTAGGGCCGAATGCGACGGGGCATCATGGTCGGCCAGTTTAGCACACAGACCCCCTCTAACCAAACGATGCGGGTATGCGGTCTTAGAAGGGCGTTGCTCGCTAAATGGGCGCGCCTTTTTTCCTCATATTCTTTCCGCACGGGACCCCTGCACCGAGTAATACGGTCGTACGCTACTATCGGAGATATTGTATTGAAACTTTAAGCGGTGACCCGATGAAATATGCAGCGCCCAGAATCACAAGTTCAAAGAAGTGATTCTCCATCACCCAGGTCTGTTCTATCTAAGGTAGCCTCTCTGTTTGTCGAACCCCGACCCCACAATGATCAACGGTTTCCGTCCTTATCTGGCTACCCTTGTGTGATGGCACGTCACCGTCTCTACTGTGGCAGTGATGGCGCGTCCACAAAGGGGGGACTTCCCTATAAAATGGGTGCATGGTATCAGTTCGGTGAGTGATCTTCTAGGCTGAGCTCCTTTCTATCTAAACCCAATGGCATCCGACTCAGAGACTAAGATAAGTCTTCTCGTAGTAATTGCGTGATGCCCTGTCGGGCACGAGCCCATGGATGAGCTTTTTGACCCGGCTCAGACTTAACGCTCAATACAAGGCGCAATTGCAGATCTTGACCCAAGATGGGCTTCACTCAAATAGGGGGTTGTGAAGGGCCTGCTGCAGCCCGCATGCTGGCTCCAGATGTAGCGCGTGCGCCGGGTGTCTGTCGGTCATAGGCAGGATAGCTGCTAACCCAGGTGCCCCAACTTGATGCAAGCTCTCGCTAGACAAAGCGCAAAATGGCCTGCTGCCTCAGAGATTGAATGAAGCTCCAAATTCCCCGACATGAGTGCCGCTAGTTCATCCCCGTCAGGCAACTAGAACTCGGAAGCATGCATCACCCCTGGTGGGGAAGATCTATGCGATCGCTCGTTGCGGAGTTGGCTTCCCTTGGCATTTCCTGCTTCCCTCAAATGCTGAAACAGGACGCAACGCGCAACAAAACGGTACCCACGGTGGATAGCAATTCAGGATGATCGTCGCACCCTTGAATAATGGATGCGTCCCTCCATACGCCGAAAGTGGAGTCCCAGACGTAGCAAAAGTAGAGTGTTTCTCATGACCCCGCTCTGAAGTATCCATGCGACGTCGCGTTGGAGATACCTCCTGCGAGTGCGCGTTTTTATTTATGTATAGTATCATTCCTTCCGATAATGGGGAGGTAGGGGGACGAACAAGCAACTATAAGCGTAACGGCTAGGCGGATCGGCTATGGAAAGCTTCCGACACTGACAGCCAGTAACTATACGCCCAGCACGCGATATGGACTGTTCGTGGTTGCAGCCCGCCAGTTTCCATCCCTTAAGCAGGATTGTGTGCTGTCACTACCTTTGCTTATTTCTGAACAAGTCGCATACCACTCGAACTACCAAGGCCTACTATAATTGTTCGAGCCCACGATATCGAGTACTACTTTTTGGATACGTTCTAACGAGGAAATCCGTCTAGACTTCTCTCTCAGCAATTAACTCCTGCCCGGACTTCAAGATTTGCTGGTACTTACCCCCCCTATCAATGGTTTCAACACCTTACTACGTTAGCGCGCCTAGGGACATAAGGACTCTACATAGCTGCTCGATCAGGCTGTCCCTTCATGCCCGTGTCAATTTCCCGTGATTTTCGCAACGCTACAGATCCGTCACCGCAGGATGTTAAACTAGCGTATTTACGAAATAGGTGTCTACGGAAACGAATGTTTATCCGGCAGGCCTTAACCCACCAAGGCAGACGCGGGGCCCGCCCCCTCCGCTGAGTTGATACTACTCGCCGACTCCGCTACATCTGCTCCTAGTAATCCAGACGAGAACACCTTTGTTTGAAGAGTTGCAGCGTCCACATAGGGGTCGCGGCCGCTCATTTCCCCCGACTGAATGGCTCACGGGGTTCAGGCGACTCATTTTAGTTAGCCCATACTCAGTGGGTGTTACGATTACTGCCGCATCGCTCCGTAGGCAGTGTCAGAATCTACTGTTATGAATACCTTGGAGGTATCAGGTACTCCTGGACTCTTCGGACGTCCTGACTAGTGCACTATGTGAACCGCTTGAATATTCGTATCCAAGGTGAGTTGCGCGAATACTATTGCTAGCCGTTTGGACACTTTTACTACCTAGTTGGCTCTTGGCGCTCCTGAGTTCTCGCGCACTACCCCTAGAAAACTGTACGTGAAAGGTAGGGTAACAACCTCTCAGACCATCAAAAGATAGCCCAATAAAGCTCTATGTTTATACATTGATAGACGCAAAGTCAATCGTGCAAAGTTGCCACTACCACTTTCTGACCGTACCAGGTGCGCCTCCCCTCCCTCTACAGATGTCAGACGAGCTTTGGCCTCGATTCGTGCGAGCATTTCAAGCATTGTTGTCGCACACTCATATGATTTGTTCGTAGTCCGTCAAGCCAGTCACGCCGCACCCACTGATTCCGTGGTTGGAATGGGTTGTGGGAG
		</sequence>
    <sequence><taxon idref="Location_4_4_1|34.37898157882077"/>
			ACTCTCTCAATATGTCCTCGCTGGGTCTATAAATGCACACCAAGACCAGGAGTGGAATTGAGGCCTGCAAGTTTGCTTTGATTACCCTGATTAAATTTCAACAAAGTGGCACTCTGTCCCTGGACGCGCCATCGCCCTAGACTTTATGCTAGCACAAAAACAATTCATGTATCGTCCTTGAATTTCATGTCTACCTGTGGCTGAGCTAGATCCAGAAACTCCATCAATAATTTTATGCTCCCGAGGTGACTCGTTGATGGAGTCGATTGGGAAGCATTTCGGCATCAAACAACAATTTCTTGCTGTCAGCCCTTTTACTCAGAAACTGGCATAAATGCCAATTAACTGCTTAAACTGTTGTAAGCGGCGGCATTAAACGTTAACGCACAATAAGTCCCGCTCGTCTCTCTCAGCGCGCCGTTAGTACGCCTATAATATTCCGCGCTTTGATCCATACGAATCGAACAGACCAAAAAGTTCTTTGCCTAAAGCCCGTATTAAGCACCGCACCTGAGTAAACCTCTCTTCGCTGGTGTGCCGCGTCTACTATAAATGGAACTCCTGCTGTTAACAAGGTCGGCATTCGACGATAAGATACAGTAATGAGGGTTGTATCGACTATTATAGGCCTATCGTTATGTAAGCCCCCTGGGTCCTAACTAGCGGAATTCCGTCAAGGTGCTGGCGCTGTCGATACTGCGTAGCGTGGCTCTGCGACGCAGTATTAAGTCGATGTATCCCAGCCGATAACTCCAATCACGCCTGCCAGGCGTACAAACTAAACGGGCTGTCCCTCAATAAATCAAAGTGGCCGGCACGCTAGCACGAGCGGTAGATAGATCATTCCTGCAGAGTACATCGACATTTAAGTAAGATGACTGCCCTTATAGCCACCGGTAGCTTGTTGCCACTTAAAACCGTGATTACTGCTTATACGGAGACTGACGATCCACTCTTAGACACGGAGCAAGATCTATGTGTTGCAAGAGTATGGCAGGGACATTAAAGAAGAACTCACTTTCGAAGGTCCCAACCCAGCCGACTGATTTCGTGCCCTCTACAACGAGCGGTTAACATATTTTGTTTAGTTATAGATCCACGTCAGGATAGTTCAACATAGGTGTTTAAATACTCAGTATCGATCGAACAAGCCGAGGAATGATGCTTTAAACGATGTGCCGGATAAACCGCCATGAAACGGGGCGACGTGTGTGAGCAGAGGCGGCCCTTCAGTTCGATAGTTTCCAGATTAGTGCTCGCTATCCATTCAAGTTTAGTTAATATTGACGCCGAAATCTCAGGGAGTCGTGCGTCTACATTGTGGGAGGTCGGTATGCTCCGTCCCCCGTCTAGTACGCGGGACAGTTCATTTTTGTTGATGGAGGAGTATGTCTTATATTCTAGATTCCTGGCCCATGTAATGGATCCAGCTATCGACCCTCGGTTCCAACGGGCACGGATCACTAAATGGTTTTTCTCTGTGTTGGGCTACCATACTAGTTTCTCGGGCCTAGAAACGAGCTTAACGGATACCAGGTGGTTAGGACTCCAAGAGAGTGCCACAAGGCGTAATGGAACATAGATGGCAAGAGCAGCTAATATGTATAGATGAACATCCGTACTGTTACACCGTCCGTATAGAGTCGTAGCTTATGCTCTTTGTCGGGTGTATGAACCGCACGACGATGCTGAGGTGGCCGGCTAGAAGCGAGCCTTTGACAAACTGTGCTTTCGTGATCGCCGATTAGCCAAGGCAATAGTCCGACGTAGACAGAGTTGAGGGGTAATCTCAAGGGGCACGAGTAGTAAACGCGGCATTGAGGCTCATACAGCCATCACTGGGTCTCCGCGTAATTCATATCGATGGAGCCCTGTTCTCAAGTTAGCTGTCGAAAAATAGAGAGCAAAGTCCTTTAAACACTTCGGCCTTGGCCAGTTAGTACTCTCGCCTGCGATAACCGGTTAAGGTGCCATCCAGTAATGGAGAAGCGCGCGTCCCGCGTATTCCGATTTCCCCGATTGCAATGGCCCCCATGACACCGGCTCATACTGGGACCGTTGTGCTCTATCTGGGCTGTTTTACCTTGAAGCGGAGGCCGAGGAGTAGGCTGTCCACCTAATAGGACGAGCGAAAGCGTCTCGCATTGGAGAAACACTATGTACGGCGGAACGCTGACGCTGAGAAGAGTAGCGACCTCATACGAAGCAGAGACGGACGGGTCCGCCGAGCGAACGACTCACGATTTGTTAGCTATCCGAAAATGGACATTATACCGCATAGAAGTTCTCTGTTCCGTTAAGAATTATCCTGATGATATTCCGGCCGTTACGATTTGGCACACGTATTTCGTATGCGACCTGTTAGCTCGGCTTTGGACGAAGGCGATTTCCGTTTAATTAATAACGCCGAGGTTGTCAATGCCATCGTCGAGCTGATAGGTCTTTCGTCGTGCGCCTCGGGGGCGAGAGACAGGCTAACCCGGCGACCTTTGGGTACTAAATGAATGTCGGTGGCGGATGCGTAGTCGTGGCACTGCTATGCGTCCGCCGCGGTTCTGGAAAAGTATACGTACGCATGCATTACCACGCGTCAAGTCTGAGTTTGGTACTGCGTTTCCCGTATTATCCGAGATCTTGGGCGCGTCCTTCCGGATCCGCCCTTTGACAACTGTGAGGTTACGCATCGATTCAGTTTAATCGTAGCTACCGCCCTTATAAGAATCAGTAACCAGCGTAGTTAGAAACATAGTGGCGCTGCATCCATGAATTGCCAAGCAACGATGGTTGGAAACTTGTAGTTATCCGCTTGTACGGCTCGAAGTTGCAGACAGCGCTGCCTTCTCCTAGCTGTCTCCTCTCCAGGTGGGAAGTGTGCTCAGTATAAGCGGCAGGCGGTTGCCGGGGGTGGGACCAAAATCCCTGCCTCGGAATCGTATGCATATCTTGGGTCCGATTAATACTGGAAGTTACTCCTCTCAGTGAACAAAAGGTCAACACCAATAGAACGTCTCTGGTCTTGTTTGTCTGGACTAAGTTTGGGAGTACAAACGTCAGCGCGCACCGTTAAATTCAAATGGTCTGAGTCACCCAGTCAAATACACGACAGTAGTTACGGCGATTAGCTCTTAATGTTCTAAATTAAAGTCGTGAGAGCAAAGTGAATGTCAGTAAGGAGTCAGCTTGGAAGGTAACCACGTGCATGCTAACGAACGACAGAGGGCCTCCACAGGTACGCTGGCTGTTGTAGTGGGGCAGGAGACCCGTCTCCAGTGAGTGTGATGATGATGTAGGAATGTCAGTTGGACTCCCTGCTAATGCTGCAAAAGAGGGGATTGGCTACCAAATCTCACAGCGGTCTTGATTCCTTAGCCTCACCGTCTTACAGCCTGTCTATGTTTAACTATGCCCCTATGAACCAGTCAAACCCGGCGCGCCGGCTGCGATTATTGCTAGCGTTCGAAGCTGCCACACGCACATTAGTAACCTGTCAGTTAAGGACTGCATCCCCCTGTTAACTTCATTATAGAAATATACGACGCCTGGAGTTTAAGTATGCCGATGGATCCTACAAATTTGGTGCTCGCGTAGCTAACGTCTCATACCCTCTGTGTAGCAATTCGAGTTACGTCGGTGAGTCACGACAGTAAATGGTGAGATTCCGTTGCCGTGTTAGCCCGGAACCGCATAGTTGAGTGAGACTGCAACGTGATATACTAATTTGTAGACTTGGTGACAAACAGGCGTGTCAGGTGGAAGAGAGCTTGCCTAATGCCTACTGCGATAGACTGAACCTATAGCCCGTGTGCCCCAGGAGGCTAAGTAAATTGATGAGAAGATACGAATACCCAACGCGTAACCCAGGCACCTTAGAATCTATCAGATGGCAGTCGCAACATGTTGGGGACCGAGACGTCGGACTTAACCGTGCATGATCTTAGGGCCATGTTATCTAGGTCGAATGTGGGGGCAACGCCCAATCCAATTCCAAAACTTGCGGCAAGGTCGTATGCCTAGCTTCAGGGAGGACCATAATCAGTACTTCTAAGCCAGTACTGTGTTCTCCGATCCCCTCATTATGTGAACGATGGCCGGGGCACCGCAGGCGCTACCTATAGCCCGAATTTGTGAGTTAGGCGTCCTGCAGGTTTTGTCCAATTGACACAACAACTACTTTACATAATACGGGAGGGTGAGGTATGCTGTGCATTTCTTTACTTCCGCAGCACTCGTCAGGGCTTAACGCCGTGTCAGAAGCTCATCAAGCGGTCAATTCTGAGTAAAAGATTGCCGAAACACTACATGGGTCTACCAACCATGAAATAAGGGCTCTGAGTCTTTCTCGTTGGCCTAGCAGGGATTACCCACCGGCACTCGACGATTATTACGCGCATAAGTGGCTTCCATTCTGCACTTGACGATGATGCAAATCTATTGTTGTGGGCCTGTGGGTCCCGGCCAGACGCTGCTTCTTCTCGTCCGGATGGCCGTTCCCGGACCGTCCGTCGTCACTATGAACTCAACCTGACTTAATGGTGACTTGGACTTCTACTGGAGGAATGATAAAACGCCTCCGGACAGTACAGTATCACATACAACCTCCCAGAGATGGCAGACGAAGTAGCTGAAGCGTAAGGCGTGCGTTCGGCATTCTTTATTCGACTATTGCATGCATAGATTATCGGCACTTACTCATGGGTTCCCCCAGAAAATCGATCTGGATCTGAGGGCGTGGGGGGAGTCCTAACCATTCATGTGAACTTACACTCCGAGGGCCCAGGCGAAGTAATGAGAAGCATTCCGATGCCTTGGGTGCTACATGAGCGCCGGCACAGGAGGGGAAAGGTCGGACTTTGCTGATCCCCACTAGTACTGGATAGTGCCTTGTGTAGAGATGACAGCAAGCGTACCGGGAGTTGGGGGTCAGCTAAACCACGCTAGACTGTAGTGCGGGATCAGATCCCTTCACCCGGCTCTCAAAAAGCACCGGTGTTAAAGTGTCATAGACGTGCGCCGTTCTACTACGTTTGAGCTGTAAGTATGTAAGTGTGTATTGACTAGGGATGTTCAAGGGAAAGATTAACTACAGGGTAGACAGGCCTGAATTTTTCGTACTGCTACGCGCGCGCGTGCAGTTTGGGTTACGATGGATGTATGAATCTTCTTGCCGTTGAAGCGGTCCGCTCCATTACTCTCTTCTTTTCTGAACCTAGCACGGCGACTGAAAGGCATTTGCACTTGAAACCGGGAGAGAATGAATGGGCGGACAGGAAAGTAGGTCCTAAGATAGTTATGTCTACTAAAGCTGACCTCAGGACATCCGCTTGGGCTATTCCACAACTGTACCTCCCCCGCCTGCTCAATTGGTGTTCTTCTGAGACACAGAATCACGAGATTGGCGCTCGTGTAGCCGTAGCTGGTACAGCGTGAGAGGCGGAGAACTTCCCGTTTAACTTAAAATCTAGGGGCTTCGGTCTGTCGCGGGATGGTTTACCGGTTCTCCCTTTGATGGGTATCATATGGCTAGGAGACCTTTCGGCTTAATTGGGAATTAACCAAGATATGCAATATACATAGCCTAATGAGTGTAGAGAGTCAGATAGCCCCTAGACGTTCAAATTTTGAAGGCGGTACAAAGGTCAGCACAAGAGCGCGTCTCGCAAATTAGGAACAGACTTCTCGTGCAACATTTAGGGACCAATTCGCTGTCGACATCTCGGAAAGGGCGGGGATTCTTAGAGTCGCACAGTTCGGACACGCACAGTTAGAGTAAGTGTTTGCGAGGGCGACATCCGAATCAATCCTGACTCACCCTTGGATTCTGGTAATTCTGAGGTATCTTCAGCGGGTCGCGTAAGGGCCAGGTCTTATCTTCAAATTATCGAGGGGCAAAAATTTCCAATGGTGAAGCAGGCTTTGAGTATAGGAATTGTCGAGTTATCACACCGACGCAATGTTCTAATTCTGATTATGTCGCACCGTACAGTTAAACAGCGAAAACCCGCCTAGGAACCCTCGCCCGCCGTTCCAATGGATACCTAACCGGTATATCATCAACTTCCCGAAGTCCCGGTTGGCAGCCCCGCGGCGCATTGTGAGAAAAGACACACAGAGGAGCACCCGCCGAATAACGCCTAACATGGTGGAAGCATTTGATCACTCAACGCGATCACCTAATGATTACAGTAGTAACGTGCAGGATGTAAAATCGAGCTACTGTAAGCTATGTCATCCATAGGCACTCAGAGCGTTGTCAGTGGGAGTTAAATTAAGTCACGTCACTTGATTCCCATCCAAATTCCGCAAGCTGTCACCGAAGTGCTAGCGTGAAACAAGTCGCTTCGCAAAAATGAGTGTTATCGCTTTGCTGTTCGCGTGCCGCGCCACACGTCTCGTTTCGGTCTTACGAGCCCCATCCTATAAGGGCATCTCGACTCACTACTGTAAATATTAAATTGCATCGACACCTGTATAAGACCACTAGGTGCAGGAAAACTTACCAAGTGGGCAGGCAACGGAGCGGCCCTGTGGCCAATCGAACCGGTACCTTCTATAAGGGAGTATATTTAAATCGGACTTCCCTTCCGGCCGCCCCTCACCTCGGAGTTTTGCTCACTAACAGCAAGTGGGTGCATAACTATCTTGATCGCAACGTCCATTCCTCATTCTTAATAGCGGCCATCCTTAGCTGAACTAATTGCATAACTCTTTGGTGTAGACGCACGCGTGTCATTGCAACTGTTAATTGACTGGGGAATATATAGATCCCATGGTTCGGGTTGGGAAAGCGCTGATGGTGCGCGGTAGTTTCCACCGAAATATAATAAAACTTACTGAGCTTCACCTGATCCTTATGTAGCTGCGTAGCTAGCCGAGCATTCCAGTTTATCTCTATGGGACGCAATGAAATAGTGCATTGAGGGTGGGACGAAGGTACCAAGCCCAAGACTGTGCGACTGAGCGGATCATCACCACAACTGGACTTTTATGTCCCTTCAGTGAAATTCCATGATAATCGTTGCCGCTCACCTTCAAACTGTGCGTATGTGTGCCCTTTAATTTCAGTCCTTAACTCGGGCCTAGACGCTCCGACGAGCAACCGTTTTAACCGGTCTCAGCTCCCCAACCGAAGACTTCGGTATGCATACATACAGGCAGCGAAGTTCCCCCCCCCCCACCGGGAAACATTTTTACAAAGTTCACGTGTCATAGTTTAAAGCTTTACTTTCCCTCTGGAAGTACTGATACTGCACTCACCTCGAGTGAGCTGTGGGCTAGTACGCTAAGAGGATAATCCCTTCCCATCCTCCATTTTACAAAGAGGTACTAGCTTAGAGGGACAGCAGTTCAAGCGGCATTCGACGCGACAAAACTGATCGTCCGGCGTGCTAACCGGGACCTACTTCACGAAGAGACAATACCGGTGCTGCAACACCATGCCATCCCACCTGAGTTTGTAAGAGTACGTACCGAAGTAGACTTCTCTAGCTTATACCTTGGAGGTTAAATTACATAATAAAGTATTATAAATTTCATAAGATGTCTCAGGTAAGCTTCGGATTTACTTATATATTGTACTCGAATCGAGCTTGATTCTCCTTTTTGTAATGACATTGTCTCACTGTTGGCAAAGATTCACTGCCGTTATGCATTGATCCTGCACATTTTCCGCGCGCTCCCACCTGCAGCGAACGGCACCAGCTTTAACTTTTCAAGTTCACCAAGGTAAACGCCGAGACTCACTTCTGGATGAAATGAGTTCAGGAGTACCCATTGTTGAAAGTAAGAAGGCGCACCGGGCTCATCCGTCTGATCCGTGCGCAGAGGGCCGAACCACACGAGCTTTGCAGGTGGTCAGGAGAACGTGTGTCGGCGGCGATAGCACAGAAGTTCGGGTATGTCAATACTCTACCCGAATGGAGTACAGAGCCTTCTCCCGTTATTCTTATTAACGAAGCGTCGCTCTCTTGGTTAGAGTGCTCTTTAACATACGTACTTAACTTTCAGACATGTTGTGTTCCTTCCTTTCGCGTGTTCAGGCGAGGCTCACGCCGCTCTCACAGATCAGAACCCTGGCTGTCGCCCGGAAACTTGCAAACGCCGATGCTCTGAGCCTGTAAGCGGCTAGTCTAGATGGTCACATTGCAAAAACAGTATCCGCACCTCGTAGCCCGACAACCCTATGGACTTGACTAATCTGAACCCGCCTCGTTGTCACCGCGTAGGGAAAGTCATATTCCTTGTCGGAATCCGTATATACCGAAGAAGTCATGGGCGGACAATCGCACGCTATAATTTCGCAAAAAGGTGTTGATCCCCCTAGTTCGGGACTGAAACAGCGGGGATGTCGTGTATATGGATGACATTCGAAAGGATGCCATTTAAAGAGACCCGACACGTCAGAACTTTTTTATGGTAGATCATACTCCACTAACAAACCGGCTGGAATAGGACTACCAGTGCTATCTCCGAAACTAGACACGCCGTTGACAGTCTCCTCTGCGGTCCACTTAGCGAACAGCCACTAATGTGTTGACGCCGTCCATTACCAGCACGGGGGATGTTAATAAATACGAAGCCTTGAGACTAGTAGGCTGATAAGCGGACTGCTAAGCCAGTACGGTGGGCCTTTAGCTCTCTGACCTCCTGGTGATACACTACATTTATACAACGGAACTCGCCAACCGAGTATCTTCTCCCCTATGCCTCGCCTACGTTCGGGGCTTAGTATTAGAGTAACAAATGTTCAATAAGGTGCAGTATAGAATTTAATGATGTAGTGTATGCGAACTGGCTGCGTTGTTATCTCACTACGCAAGACATCGGCATGTTAGAGTCCCTACCTGATTGGTCGGTCTCAACACTCGAGATCACAGGGGCCCACATTAAGAAGCAGGATGAAAGTTTTCGCCCAATTGGCCTTTTGGGCTCTAGGGGTATTGACATGAAATGAGCCAGGCCTGCCACGATGTATCGCTACGTTCCCGCCATGTAGGGAGAAACGGCGAACGCTATCATGTGCTCTCCAGGAGCGCAGTCACTCAGGGCAGAAAGTGGAGGCTGCGTTGGCCACAGCTGTGAATAAACAATCCGATATCGACTAACCGATTCCAGACGCAGGTTACCCGCCTTAGCCACGGAGTGATGAGCGTGAGATGCCGTCCTATATATAATTTTTGGTTCCCTGTCCGCTCGCGGGGAGTCCTTAGATGTGTTTGACGACCAAAATACGGGTCTAGGTCTGTAAAGACTATACGCCTCTGGCTCACTTGAACCTTCCGTTAGCCAGAAGCGGTTCATCCGCTCCGATAGTTACATGTAATTGTTTTGAGTGCGGTACAGTGTAAAGGTTGTACCCCTTTTACGCCGCAGTAGTCACGAAAAAACCTAGCAGAAGTACGTGGAACGCGCCTAAGTAAAGAGGTCCTCATTAAAGTTTATACCCAAGCGTCTACTACCGTAATATTTCTATCACCTGGGGTATTTAGCCTAGCTACCGTTTCGCAAATGTGATGGACCACTTCCTCAGAAAATCGATGCCTATATCTGGGCAATAAACATCAGGTGACGTCAAAGAGTACGGCACTGGGATCTACCATACTGAGTTATAACTCACCACCGCGGTTAGCTCGGAAGCACCTCACCCTACTTTCGAACATTCGATAAACGGTTCCGGCCTACTCCTTTACACCGCGCCCTGGGGTGGGGTAAGCATGTCCTCTCATATCCCAATACAGCCTAACCTACACGCGTGCGGGAGATAATTTTGTTATTTCATAAACCTTTTTACAGGGGGTGTGTCGACTAACCGTCTGGTACGAGCGAAGGAAATTATAAACAAGAGGGATTAGCTGAAACTCTGATTACGACTCCGCCGGAACGCGTAGTGCGAGAGCACTAGTGGGGATCTAGACACAGAAGCGTTCGTCCGTAACAAAATTCACTGTCTACTTAGGCAAGGCTGAGAACCCCACATCACAAGTCTTTCAGGCCAGTCATGATTAACCTTTCATCTGAACAATTCCACGTCGCCGTTGTTCCCATAGCAAACTGCGCTGCCTGTAGGAACACGAGCGTCGCTCCTCTTGTATGGTGCACTGATTACCTATCCCCGCGTTGTTTTGCAACATAGGCTGGTGTGACTACGCCTTTCTCCTGCGGCGATCACGGAACGATAAGATACCGCCCAACGATTTCCCCGAATCTAATCCTGGATGCAAGCTGCATAGACTAAATACCATGAATTAGCCTAACTCTTGGAGCTGAATTTTTCGGTCCTCCGTCTTAACCGATCATAGATGGTAGCGGAAGGGCGCCCGACGGACAGAGGAATAGGCTAGTATGACATTGCAGCCCCTGATAGGTCCCGACCCTGCTTAGATGTAATCGTCCTTCTCACTAGTATGGGAAAGATAGTCGCAGGGTAGCCCGACAGTCTTTTGTAATATATTGCGCTTGTACACGCTCTTACAGGACTGGAGCTAATATAAACTAGTGTTATCGGGGATTGCCGGTTCGTTCGCATTCTTTTCAGTGTTCATATCCCTGTAGGTAAGTCTGTGGTTTGGATGACGGCGTGTAGTATAGGGTTGATCTCCATTTGGGTGAGTGACACTAGCCTAACAATAATAATAGCGGTCTACCGCGCTCCGTTGGTCCTATAACGTACGGACAGGTAACAAACTGACTCGCGACCACCTTCATTTGAAACGCAGTAGGATAAGTCAGTCAGGGGGCGACTCCTCAAGATTGATCTCACCTGATCGTGCCGAATCACGTGAACCACACAGTACCAACTCCACGGGGTCAATAGGGATAGAACAACAATCGACTGCAACGGCGGTCCCGTCCCATATCTCCAAGAATGCCTACCATCGGGAACTTAAACGTTAGGACGGGTTCGATATACAAATAAAGAATAGTCTACAACGTGAACCTTATAAGCTACGGCGCCTGGATCCTTGTTACGCAGGGTGTTGCGCCTTCCGGGTGTAATTTCAGTGGCGGCTGGTCGTATCTAAAGGTGGTGGGCCTAGAGGAGCAGCGGTCAGATAAATCCAACTTTCTGAGCCCAAATCAAAGTTTACTGAAATGGAAATCGAACGGCATAGTAGCGTAGCACAAGAGAGGGAGCAAACGCTTCGTGGCCAGGGTGAAAGTGATCGGTGGACCATGCACGCGATGTCTCCCGGACGCACCTGTTACTCATCTGCCAGGTACCACGTGGCAATTGAAAGGACGATACTATCCGCAGAACGTTGCGTCGGACATTGATAGCGTGGCTATTCTAGGACGAGACCCGGGTTTCATATACTCTGACAGGAAGTAGCCTCGTCGGCCAGTCGAGCCCCTTGCTCCGATCAAACACGATGATAAAAGTTGCAGCCAAATGCGCTCCCGGCAGGCCTTATTTGCTATGTCGAGGGACCGACCCGTCATACTACGGCTCCAACTCCAGTTGAAATCGCTACTAGTTTATTTAGTCACAAGGTGCTATTCTAGGGCCGAATGCGACGGGGCATCATGGTCGGCCAGTTTAGCACACAGACCCCCTCTAACCAAACGATGCGGGTATGCGGTCTTAGAAGGGCGTTGCTCGCTAAATGGGCGCGCCTTTTTTCCTCATATTCTTTCCGCACGGGACCCCTGCACCGAGTAATACGGTCGTACGCTACTATCGGAGATATTGTATTGAAACTTTAAGCGGTGACCCGATGAAATATGCAGCGCCCAGAATCACAAGTTCAAAGAAGTGATTCTCCATCACCCAGGTCTGTTCTATCTAAGGTAGCCTCTCTGTTTGTCGAACCCCGACCCCACAATGATCAACGGTTTCCGTCCTTATCTGGCTACCCTTGTGTGATGGCACGTCACCGTCTCTACTGTGGCAGTGATGGCGCGTCCACAAAGGGGGGACTTCCCTATAAAATGGGTGCATGGTATCAGTTCGGTGAGTGATCTTCTAGGCTGAGCTCCTTTCTATCTAAACCCAATGGCATCCGACTCAGAGACTAAGATAAGTCTTCTCGTAGTAATTGCGTGATGCCCTGTCGGGCACGAGCCCATGGATGAGCTTTTTGACCCGGCTCAGACTTAACGCTCAATACAAGGCGCAATTGCAGATCTTGACCCAAGATGGGCTTCACTCAAATAGGGGGTTGTGAAGGGCCTGCTGCAGCCCGCATGCTGGCTCCAGATGTAGCGCGTGCGCCGGGTGTCTGTCGGTCATAGGCAGGATAGCTGCTAACCCAGGTGCCCCAACTTGATGCAAGCTCTCGCTAGACAAAGCGCAAAATGGCCTGCTGCCTCAGAGATTGAATGAAGCTCCAAATTCCCCGACATGAGTGCCGCTAGTTCATCCCCGTCAGGCAACTAGAACTCGGAAGCATGCATCACCCCTGGTGGGGAAGATCTATGCGATCGCTCGTTGCGGAGTTGGCTTCCCTTGGCATTTCCTGCTTCCCTCAAATGCTGAAACAGGACGCAACGCGCAACAAAACGGTACCCACGGTGGATAGCAATTCAGGATGATCGTCGCACCCTTGAATAATGGATGCGTCCCTCCATACGCCGAAAGTGGAGTCCCAGACGTAGCAAAAGTAGAGTGTTTCTCATGACCCCGCTCTGAAGTATCCATGCGACGTCGCGTTGGAGATACCTCCTGCGAGTGCGCGTTTTTATTTATGTATAGTATCATTCCTTCCGATAATGGGGAGGTAGGGGGACGAACAAGCAACTATAAGCGTAACGGCTAGGCGGATCGGCTATGGAAAGCTTCCGACACTGACAGCCAGTAACTATACGCCCAGCACGCGATATGGACTGTTCGTGGTTGCAGCCCGCCAGTTTCCATCCCTTAAGCAGGATTGTGTGCTGTCACTACCTTTGCTTATTTCTGAACAAGTCGCATACCACTCGAACTACCAAGGCCTACTATAATTGTTCGAGCCCACGATATCGAGTACTACTTTTTGGATACGTTCTAACGAGGAAATCCGTCTAGACTTCTCTCTCAGCAATTAACTCCTGCCCGGACTTCAAGATTTGCTGGTACTTACCCCCCCTATCAATGGTTTCAACACCTTACTACGTTAGCGCGCCTAGGGACATAAGGACTCTACATAGCTGCTCGATCAGGCTGTCCCTTCATGCCCGTGTCAATTTCCCGTGATTTTCGCAACGCTACAGATCCGTCACCGCAGGATGTTAAACTAGCGTATTTACGAAATAGGTGTCTACGGAAACGAATGTTTATCCGGCAGGCCTTAACCCACCAAGGCAGACGCGGGGCCCGCCCCCTCCGCTGAGTTGATACTACTCGCCGACTCCGCTACATCTGCTCCTAGTAATCCAGACGAGAACACCTTTGTTTGAAGAGTTGCAGCGTCCACATAGGGGTCGCGGCCGCTCATTTCCCCCGACTGAATGGCTCACGGGGTTCAGGCGACTCATTTTAGTTAGCCCATACTCAGTGGGTGTTACGATTACTGCCGCATCGCTCCGTAGGCAGTGTCAGAATCTACTGTTATGAATACCTTGGAGGTATCAGGTACTCCTGGACTCTTCGGACGTCCTGACTAGTGCACTATGTGAACCGCTTGAATATTCGTATCCAAGGTGAGTTGCGCGAATACTATTGCTAGCCGTTTGGACACTTTTACTACCTAGTTGGCTCTTGGCGCTCCTGAGTTCTCGCGCACTACCCCTAGAAAACTGTACGTGAAAGGTAGGGTAACAACCTCTCAGACCATCAAAAGATAGCCCAATAAAGCTCTATGTTTATACATTGATAGACGCAAAGTCAATCGTGCAAAGTTGCCACTACCACTTTCTGACCGTACCAGGTGCGCCTCCCCTCCCTCTACAGATGTCAGACGAGCTTTGGCCTCGATTCGTGCGAGCATTTCAAGCATTGTTGTCGCACACTCATATGATTTGTTCGTAGTCCGTCAAGCCAGTCACGCCGCACCCACTGATTCCGTGGTTGGAATGGGTTGTGGGAG
		</sequence>
    <sequence><taxon idref="Location_2_4_0|36.12599151326536"/>
			ACTCTCTCAATATGTCCTCGCTGGGTCTATAAATGCACACCAAGACCAGGAGTGGAATTGAGGCCTGCAAGTTTGCTTTGATTACCCTGATTAAATTTCAACAAAGTGGCACTCTGTCCCTGGACGCGCCATCGCCCTAGACTTTATGCTAGCACAAAAACAATTCATGTATCGTCCTTGAATTTCATGTCTACCTGTGGCTGAGCTAGATCCAGAAACTCCATCAATAATTTTATGCTCCCGAGGTGACTCGTTGATGGAGTCGATTGGGAAGCATTTCGGCATCAAACAACAATTTCTTGCTGTCAGCCCTTTTACTCAGAAACTGGCATAAATGCCAATTAACTGCTTAAACTGTTGTAAGCGGCGGCATTAAACGTTAACGCACAATAAGTCCCGCTCGTCTCTCTCAGCGCGCCGTTAGTACGCCTATAATATTCCGCGCTTTGATCCATACGAATCGAACAGACCAAAAAGTTCTTTGCCTAAAGCCCGTATTAAGCACCGCACCTGAGTAAACCTCTCTTCGCTGGTGTGCCGCGTCTACTATAAATGGAACTCCTGCTGTTAACAAGGTCGGCATTCGACGATAAGATACAGTAATGAGGGTTGTATCGACTATTATAGGCCTATCGTTATGTAAGCCCCCTGGGTCCTAACTAGCGGAATTCCGTCAAGGTGCTGGCGCTGTCGATACTGCGTAGCGTGGCTCTGCGACGCAGTATTAAGTCGATGTATCCCAGCCGATAACTCCAATCACGCCTGCCAGGCGTACAAACTAAACGGGCTGTCCCTCAATAAATCAAAGTGGCCGGCACGCTAGCACGAGCGGTAGATAGATCATTCCTGCAGAGTACATCGACATTTAAGTAAGATGACTGCCCTTATAGCCACCGGTAGCTTGTTGCCACTTAAAACCGTGATTACTGCTTATACGGAGACTGACGATCCACTCTTAGACACGGAGCAAGATCTATGTGTTGCAAGAGTATGGCAGGGACATTAAAGAAGAACTCACTTTCGAAGGTCCCAACCCAGCCGACTGATTTCGTGCCCTCTACAACGAGCGGTTAACATATTTTGTTTAGTTATAGATCCACGTCAGGATAGTTCAACATAGGTGTTTAAATACTCAGTATCGATCGAACAAGCCGAGGAATGATGCTTTAAACGATGTGCCGGATAAACCGCCATGAAACGGGGCGACGTGTGTGAGCAGAGGCGGCCCTTCAGTTCGATAGTTTCCAGATTAGTGCTCGCTATCCATTCAAGTTTAGTTAATATTGACGCCGAAATCTCAGGGAGTCGTGCGTCTACATTGTGGGAGGTCGGTATGCTCCGTCCCCCGTCTAGTACGCGGGACAGTTCATTTTTGTTGATGGAGGAGTATGTCTTATATTCTAGATTCCTGGCCCATGTAATGGATCCAGCTATCGACCCTCGGTTCCAACGGGCACGGATCACTAAATGGTTTTTCTCTGTGTTGGGCTACCATACTAGTTTCTCGGGCCTAGAAACGAGCTTAACGGATACCAGGTGGTTAGGACTCCAAGAGAGTGCCACAAGGCGTAATGGAACATAGATGGCAAGAGCAGCTAATATGTATAGATGAACATCCGTACTGTTACACCGTCCGTATAGAGTCGTAGCTTATGCTCTTTGTCGGGTGTATGAACCGCACGACGATGCTGAGGTGGCCGGCTAGAAGCGAGCCTTTGACAAACTGTGCTTTCGTGATCGCCGATTAGCCAAGGCAATAGTCCGACGTAGACAGAGTTGAGGGGTAATCTCAAGGGGCACGAGTAGTAAACGCGGCATTGAGGCTCATACAGCCATCACTGGGTCTCCGCGTAATTCATATCGATGGAGCCCTGTTCTCAAGTTAGCTGTCGAAAAATAGAGAGCAAAGTCCTTTAAACACTTCGGCCTTGGCCAGTTAGTACTCTCGCCTGCGATAACCGGTTAAGGTGCCATCCAGTAATGGAGAAGCGCGCGTCCCGCGTATTCCGATTTCCCCGATTGCAATGGCCCCCATGACACCGGCTCATACTGGGACCGTTGTGCTCTATCTGGGCTGTTTTACCTTGAAGCGGAGGCCGAGGAGTAGGCTGTCCACCTAATAGGACGAGCGAAAGCGTCTCGCATTGGAGAAACACTATGTACGGCGGAACGCTGACGCTGAGAAGAGTAGCGACCTCATACGAAGCAGAGACGGACGGGTCCGCCGAGCGAACGACTCACGATTTGTTAGCTATCCGAAAATGGACATTATACCGCATAGAAGTTCTCTGTTCCGTTAAGAATTATCCTGATGATATTCCGGCCGTTACGATTTGGCACACGTATTTCGTATGCGACCTGTTAGCTCGGCTTTGGACGAAGGCGATTTCCGTTTAATTAATAACGCCGAGGTTGTCAATGCCATCGTCGAGCTGATAGGTCTTTCGTCGTGCGCCTCGGGGGCGAGAGACAGGCTAACCCGGCGACCTTTGGGTACTAAATGAATGTCGGTGGCGGATGCGTAGTCGTGGCACTGCTATGCGTCCGCCGCGGTTCTGGAAAAGTATACGTACGCATGCATTACCACGCGTCAAGTCTGAGTTTGGTACTGCGTTTCCCGTATTATCCGAGATCTTGGGCGCGTCCTTCCGGATCCGCCCTTTGACAACTGTGAGGTTACGCATCGATTCAGTTTAATCGTAGCTACCGCCCTTATAAGAATCAGTAACCAGCGTAGTTAGAAACATAGTGGCGCTGCATCCATGAATTGCCAAGCAACGATGGTTGGAAACTTGTAGTTATCCGCTTGTACGGCTCGAAGTTGCAGACAGCGCTGCCTTCTCCTAGCTGTCTCCTCTCCAGGTGGGAAGTGTGCTCAGTATAAGCGGCAGGCGGTTGCCGGGGGTGGGACCAAAATCCCTGCCTCGGAATCGTATGCATATCTTGGGTCCGATTAATACTGGAAGTTACTCCTCTCAGTGAACAAAAGGTCAACACCAATAGAACGTCTCTGGTCTTGTTTGTCTGGACTAAGTTTGGGAGTACAAACGTCAGCGCGCACCGTTAAATTCAAATGGTCTGAGTCACCCAGTCAAATACACGACAGTAGTTACGGCGATTAGCTCTTAATGTTCTAAATTAAAGTCGTGAGAGCAAAGTGAATGTCAGTAAGGAGTCAGCTTGGAAGGTAACCACGTGCATGCTAACGAACGACAGAGGGCCTCCACAGGTACGCTGGCTGTTGTAGTGGGGCAGGAGACCCGTCTCCAGTGAGTGTGATGATGATGTAGGAATGTCAGTTGGACTCCCTGCTAATGCTGCAAAAGAGGGGATTGGCTACCAAATCTCACAGCGGTCTTGATTCCTTAGCCTCACCGTCTTACAGCCTGTCTATGTTTAACTATGCCCCTATGAACCAGTCAAACCCGGCGCGCCGGCTGCGATTATTGCTAGCGTTCGAAGCTGCCACACGCACATTAGTAACCTGTCAGTTAAGGACTGCATCCCCCTGTTAACTTCATTATAGAAATATACGACGCCTGGAGTTTAAGTATGCCGATGGATCCTACAAATTTGGTGCTCGCGTAGCTAACGTCTCATACCCTCTGTGTAGCAATTCGAGTTACGTCGGTGAGTCACGACAGTAAATGGTGAGATTCCGTTGCCGTGTTAGCCCGGAACCGCATAGTTGAGTGAGACTGCAACGTGATATACTAATTTGTAGACTTGGTGACAAACAGGCGTGTCAGGTGGAAGAGAGCTTGCCTAATGCCTACTGCGATAGACTGAACCTATAGCCCGTGTGCCCCAGGAGGCTAAGTAAATTGATGAGAAGATACGAATACCCAACGCGTAACCCAGGCACCTTAGAATCTATCAGATGGCAGTCGCAACATGTTGGGGACCGAGACGTCGGACTTAACCGTGCATGATCTTAGGGCCATGTTATCTAGGTCGAATGTGGGGGCAACGCCCAATCCAATTCCAAAACTTGCGGCAAGGTCGTATGCCTAGCTTCAGGGAGGACCATAATCAGTACTTCTAAGCCAGTACTGTGTTCTCCGATCCCCTCATTATGTGAACGATGGCCGGGGCACCGCAGGCGCTACCTATAGCCCGAATTTGTGAGTTAGGCGTCCTGCAGGTTTTGTCCAATTGACACAACAACTACTTTACATAATACGGGAGGGTGAGGTATGCTGTGCATTTCTTTACTTCCGCAGCACTCGTCAGGGCTTAACGCCGTGTCAGAAGCTCATCAAGCGGTCAATTCTGAGTAAAAGATTGCCGAAACACTACATGGGTCTACCAACCATGAAATAAGGGCTCTGAGTCTTTCTCGTTGGCCTAGCAGGGATTACCCACCGGCACTCGACGATTATTACGCGCATAAGTGGCTTCCATTCTGCACTTGACGATGATGCAAATCTATTGTTGTGGGCCTGTGGGTCCCGGCCAGACGCTGCTTCTTCTCGTCCGGATGGCCGTTCCCGGACCGTCCGTCGTCACTATGAACTCAACCTGACTTAATGGTGACTTGGACTTCTACTGGAGGAATGATAAAACGCCTCCGGACAGTACAGTATCACATACAACCTCCCAGAGATGGCAGACGAAGTAGCTGAAGCGTAAGGCGTGCGTTCGGCATTCTTTATTCGACTATTGCATGCATAGATTATCGGCACTTACTCATGGGTTCCCCCAGAAAATCGATCTGGATCTGAGGGCGTGGGGGGAGTCCTAACCATTCATGTGAACTTACACTCCGAGGGCCCAGGCGAAGTAATGAGAAGCATTCCGATGCCTTGGGTGCTACATGAGCGCCGGCACAGGAGGGGAAAGGTCGGACTTTGCTGATCCCCACTAGTACTGGATAGTGCCTTGTGTAGAGATGACAGCAAGCGTACCGGGAGTTGGGGGTCAGCTAAACCACGCTAGACTGTAGTGCGGGATCAGATCCCTTCACCCGGCTCTCAAAAAGCACCGGTGTTAAAGTGTCATAGACGTGCGCCGTTCTACTACGTTTGAGCTGTAAGTATGTAAGTGTGTATTGACTAGGGATGTTCAAGGGAAAGATTAACTACAGGGTAGACAGGCCTGAATTTTTCGTACTGCTACGCGCGCGCGTGCAGTTTGGGTTACGATGGATGTATGAATCTTCTTGCCGTTGAAGCGGTCCGCTCCATTACTCTCTTCTTTTCTGAACCTAGCACGGCGACTGAAAGGCATTTGCACTTGAAACCGGGAGAGAATGAATGGGCGGACAGGAAAGTAGGTCCTAAGATAGTTATGTCTACTAAAGCTGACCTCAGGACATCCGCTTGGGCTATTCCACAACTGTACCTCCCCCGCCTGCTCAATTGGTGTTCTTCTGAGACACAGAATCACGAGATTGGCGCTCGTGTAGCCGTAGCTGGTACAGCGTGAGAGGCGGAGAACTTCCCGTTTAACTTAAAATCTAGGGGCTTCGGTCTGTCGCGGGATGGTTTACCGGTTCTCCCTTTGATGGGTATCATATGGCTAGGAGACCTTTCGGCTTAATTGGGAATTAACCAAGATATGCAATATACATAGCCTAATGAGTGTAGAGAGTCAGATAGCCCCTAGACGTTCAAATTTTGAAGGCGGTACAAAGGTCAGCACAAGAGCGCGTCTCGCAAATTAGGAACAGACTTCTCGTGCAACATTTAGGGACCAATTCGCTGTCGACATCTCGGAAAGGGCGGGGATTCTTAGAGTCGCACAGTTCGGACACGCACAGTTAGAGTAAGTGTTTGCGAGGGCGACATCCGAATCAATCCTGACTCACCCTTGGATTCTGGTAATTCTGAGGTATCTTCAGCGGGTCGCGTAAGGGCCAGGTCTTATCTTCAAATTATCGAGGGGCAAAAATTTCCAATGGTGAAGCAGGCTTTGAGTATAGGAATTGTCGAGTTATCACACCGACGCAATGTTCTAATTCTGATTATGTCGCACCGTACAGTTAAACAGCGAAAACCCGCCTAGGAACCCTCGCCCGCCGTTCCAATGGATACCTAACCGGTATATCATCAACTTCCCGAAGTCCCGGTTGGCAGCCCCGCGGCGCATTGTGAGAAAAGACACACAGAGGAGCACCCGCCGAATAACGCCTAACATGGTGGAAGCATTTGATCACTCAACGCGATCACCTAATGATTACAGTAGTAACGTGCAGGATGTAAAATCGAGCTACTGTAAGCTATGTCATCCATAGGCACTCAGAGCGTTGTCAGTGGGAGTTAAATTAAGTCACGTCACTTGATTCCCATCCAAATTCCGCAAGCTGTCACCGAAGTGCTAGCGTGAAACAAGTCGCTTCGCAAAAATGAGTGTTATCGCTTTGCTGTTCGCGTGCCGCGCCACACGTCTCGTTTCGGTCTTACGAGCCCCATCCTATAAGGGCATCTCGACTCACTACTGTAAATATTAAATTGCATCGACACCTGTATAAGACCACTAGGTGCAGGAAAACTTACCAAGTGGGCAGGCAACGGAGCGGCCCTGTGGCCAATCGAACCGGTACCTTCTATAAGGGAGTATATTTAAATCGGACTTCCCTTCCGGCCGCCCCTCACCTCGGAGTTTTGCTCACTAACAGCAAGTGGGTGCATAACTATCTTGATCGCAACGTCCATTCCTCATTCTTAATAGCGGCCATCCTTAGCTGAACTAATTGCATAACTCTTTGGTGTAGACGCACGCGTGTCATTGCAACTGTTAATTGACTGGGGAATATATAGATCCCATGGTTCGGGTTGGGAAAGCGCTGATGGTGCGCGGTAGTTTCCACCGAAATATAATAAAACTTACTGAGCTTCACCTGATCCTTATGTAGCTGCGTAGCTAGCCGAGCATTCCAGTTTATCTCTATGGGACGCAATGAAATAGTGCATTGAGGGTGGGACGAAGGTACCAAGCCCAAGACTGTGCGACTGAGCGGATCATCACCACAACTGGACTTTTATGTCCCTTCAGTGAAATTCCATGATAATCGTTGCCGCTCACCTTCAAACTGTGCGTATGTGTGCCCTTTAATTTCAGTCCTTAACTCGGGCCTAGACGCTCCGACGAGCAACCGTTTTAACCGGTCTCAGCTCCCCAACCGAAGACTTCGGTATGCATACATACAGGCAGCGAAGTTCCCCCCCCCCCACCGGGAAACATTTTTACAAAGTTCACGTGTCATAGTTTAAAGCTTTACTTTCCCTCTGGAAGTACTGATACTGCACTCACCTCGAGTGAGCTGTGGGCTAGTACGCTAAGAGGATAATCCCTTCCCATCCTCCATTTTACAAAGAGGTACTAGCTTAGAGGGACAGCAGTTCAAGCGGCATTCGACGCGACAAAACTGATCGTCCGGCGTGCTAACCGGGACCTACTTCACGAAGAGACAATACCGGTGCTGCAACACCATGCCATCCCACCTGAGTTTGTAAGAGTACGTACCGAAGTAGACTTCTCTAGCTTATACCTTGGAGGTTAAATTACATAATAAAGTATTATAAATTTCATAAGATGTCTCAGGTAAGCTTCGGATTTACTTATATATTGTACTCGAATCGAGCTTGATTCTCCTTTTTGTAATGACATTGTCTCACTGTTGGCAAAGATTCACTGCCGTTATGCATTGATCCTGCACATTTTCCGCGCGCTCCCACCTGCAGCGAACGGCACCAGCTTTAACTTTTCAAGTTCACCAAGGTAAACGCCGAGACTCACTTCTGGATGAAATGAGTTCAGGAGTACCCATTGTTGAAAGTAAGAAGGCGCACCGGGCTCATCCGTCTGATCCGTGCGCAGAGGGCCGAACCACACGAGCTTTGCAGGTGGTCAGGAGAACGTGTGTCGGCGGCGATAGCACAGAAGTTCGGGTATGTCAATACTCTACCCGAATGGAGTACAGAGCCTTCTCCCGTTATTCTTATTAACGAAGCGTCGCTCTCTTGGTTAGAGTGCTCTTTAACATACGTACTTAACTTTCAGACATGTTGTGTTCCTTCCTTTCGCGTGTTCAGGCGAGGCTCACGCCGCTCTCACAGATCAGAACCCTGGCTGTCGCCCGGAAACTTGCAAACGCCGATGCTCTGAGCCTGTAAGCGGCTAGTCTAGATGGTCACATTGCAAAAACAGTATCCGCACCTCGTAGCCCGACAACCCTATGGACTTGACTAATCTGAACCCGCCTCGTTGTCACCGCGTAGGGAAAGTCATATTCCTTGTCGGAATCCGTATATACCGAAGAAGTCATGGGCGGACAATCGCACGCTATAATTTCGCAAAAAGGTGTTGATCCCCCTAGTTCGGGACTGAAACAGCGGGGATGTCGTGTATATGGATGACATTCGAAAGGATGCCATTTAAAGAGACCCGACACGTCAGAACTTTTTTATGGTAGATCATACTCCACTAACAAACCGGCTGGAATAGGACTACCAGTGCTATCTCCGAAACTAGACACGCCGTTGACAGTCTCCTCTGCGGTCCACTTAGCGAACAGCCACTAATGTGTTGACGCCGTCCATTACCAGCACGGGGGATGTTAATAAATACGAAGCCTTGAGACTAGTAGGCTGATAAGCGGACTGCTAAGCCAGTACGGTGGGCCTTTAGCTCTCTGACCTCCTGGTGATACACTACATTTATACAACGGAACTCGCAAACCGAGTATCTTCTCCCCTATGCCTCGCCTACGTTCGGGGCTTAGTATTAGAGTAACAAATGTTCAATAAGGTGCAGTATAGAATTTAATGATGTAGTGTATGCGAACTGGCTGCGTTGTTATCTCACTACGCAAGACATCGGCATGTTAGAGTCCCTACCTGATTGGTCGGTCTCAACACTCGAGATCACAGGGGCCCACATTAAGAAGCAGGATGAAAGTTTTCGCCCAATTGGCCTTTTGGGCTCTAGGGGTATTGACATGAAATGAGCCAGGCCTGCCACGATGTATCGCTACGTTCCCGCCATGTAGGGAGAAACGGCGAACGCTATCATGTGCTCTCCAGGAGCGCAGTCACTCAGGGCAGAAAGTGGAGGCTGCGTTGGCCACAGCTGTGAATAAACAATCCGATATCGACTAACCGATTCCAGACGCAGGTTACCCGCCTTAGCCACGGAGTGATGAGCGTGAGATGCCGTCCTATATATAATTTTTGGTTCCCTGTCCGCTCGCGGGGAGTCCTTAGATGTGTTTGACGACCAAAATACGGGTCTAGGTCTGTAAAGACTATACGCCTCTGGCTCACTTGAACCTTCCGTTAGCCAGAAGCGGTTCATCCGCTCCGATAGTTACATGTAATTGTTTTGAGTGCGGTACAGTGTAAAGGTTGTACCCCTTTTACGCCGCAGTAGTCACGAAAAAACCTAGCAGAAGTACGTGGAACGCGCCTAAGTAAAGAGGTCCTCATTAAAGTTTATACCCAAGCGTCTACTACCGTAATATTTCTATCACCTGGGGTATTTAGCCTAGCTACCGTTTCGCAAATGTGATGGACCACTTCCTCAGAAAATCGATGCCTATATCTGGGCAATAAACATCAGGTGACGTCAAAGAGTACGGCACTGGGATCTACCATACTGAGTTATAACTCACCACCGCGGTTAGCTCGGAAGCACCTCACCCTACTTTCGAACATTCGATAAACGGTTCCGGCCTACTCCTTTACACCGCGCCCTGGGGTGGGGTAAGCATGTCCTCTCATATCCCAATACAGCCTAACCTACACGCGTGCGGGAGATAATTTTGTTATTTCATAAACCTTTTTACAGGGGGTGTGTCGACTAACCGTCTGGTACGAGCGAAGGAAATTATAAACAAGAGGGATTAGCTGAAACTCTGATTACGACTCCGCCGGAACGCGTAGTGCGAGAGCACTAGTGGGGATCTAGACACAGAAGCGTTCGTCCGTAACAAAATTCACTGTCTACTTAGGCAAGGCTGAGAACCCCACATCACAAGTCTTTCAGGCCAGTCATGATTAACCTTTCATCTGAACAATTCCACGTCGCCGTTGTTCCCATAGCAAACTGCGCTGCCTGTAGGAACACGAGCGTCGCTCCTCTTGTATGGTGCACTGATTACCTATCCCCGCGTTGTTTTGCAACATAGGCTGGTGTGACTACGCCTTTCTCCTGCGGCGATCACGGAACGATAAGATACCGCCCAACGATTTCCCCGAATCTAATCCTGGATGCAAGCTGCATAGACTAAATACCATGAATTAGCCTAACTCTTGGAGCTGAATTTTTCGGTCCTCCGTCTTAACCGATCATAGATGGTAGCGGAAGGGCGCCCGACGGACAGAGGAATAGGCTAGTATGACATTGCAGCCCCTGATAGGTCCCGACCCTGCTTAGATGTAATCGTCCTTCTCACTAGTATGGGAAAGATAGTCGCAGGGTAGCCCGACAGTCTTTTGTAATATATTGCGCTTGTACACGCTCTTACAGGACTGGAGCTAATATAAACTAGTGTTATCGGGGATTGCCGGTTCGTTCGCATTCTTTTCAGTGTTCATATCCCTGTAGGTAAGTCTGTGGTTTGGATGACGGCGTGTAGTATAGGGTTGATCTCCATTTGGGTGAGTGACACTAGCCTAACAATAATAATAGCGGTCTACCGCGCTCCGTTGGTCCTATAACGTACGGACAGGTAACAAACTGACTCGCGACCACCTTCATTTGAAACGCAGTAGGATAAGTCAGTCAGGGGGCGACTCCTCAAGATTGATCTCACCTGATCGTGCCGAATCACGTGAACCACACAGTACCAACTCCACGGGGTCAATAGGGATAGAACAACAATCGACTGCAACGGCGGTCCCGTCCCATATCTCCAAGAATGCCTACCATCGGGAACTTAAACGTTAGGACGGGTTCGATATACAAATAAAGAATAGTCTACAACGTGAACCTTATAAGCTACGGCGCCTGGATCCTTGTTACGCAGGGTGTTGCGCCTTCCGGGTGTAATTTCAGTGGCGGCTGGTCGTATCTAAAGGTGGTGGGCCTAGAGGAGCAGCGGTCAGATAAATCCAACTTTCTGAGCCCAAATCAAAGTTTACTGAAATGGAAATCGAACGGCATAGTAGCGTAGCACAAGAGAGGGAGCAAACGCTTCGTGGCCAGGGTGAAAGTGATCGGTGGACCATGCACGCGATGTCTCCCGGACGCACCTGTTACTCATCTGCCAGGTACCACGTGGCAATTGAAAGGACGATACTATCCGCAGAACGTTGCGTCGGACATTGATAGCGTGGCTATTCTAGGACGAGACCCGGGTTTCATATACTCTGACAGGAAGTAGCCTCGTCGGCCAGTCGAGCCCCTTGCTCCGATCAAACACGATGATAAAAGTTGCAGCCAAATGCGCTCCCGGCAGGCCTTATTTGCTATGTCGAGGGACCGACCCGTCATACTACGGCTCCAACTCCAGTTGAAATCGCTACTAGTTTATTTAGTCACAAGGTGCTATTCTAGGGCCGAATGCGACGGGGCTTCATGGTCGGCCAGTTTAGCACACAGACCCCCTCTAACCAAACGATGCGGGTATGCGGTCTTAGAAGGGCGTTGCTCGCTAAATGGGCGCGCCTTTTTTCCTCATATTCTTTCCGCACGGGACCCCTGCACCGAGTAATACGGTCGTACGCTACTATCGGAGATATTGTATTGAAACTTTAAGCGGTGACCCGATGAAATATGCAGCGCCCAGAATCACAAGTTCAAAGAAGTGATTCTCCATCACCCAGGTCTGTTCTATCTAAGGTAGCCTCTCTGTTTGTCGAACCCCGACCCCACAATGATCAACGGTTTCCGTCCTTATCTGGCTACCCTTGTGTGATGGCACGTCACCGTCTCTACTGTGGCAGTGATGGCGCGTCCACAAAGGGGGGACTTCCCTATAAAATGGGTGCATGGTATCAGTTCGGTGAGTGATCTTCTAGGCTGAGCTCCTTTCTATCTAAACCCAATGGCATCCGACTCAGAGACTAAGATAAGTCTTCTCGTAGTAATTGCGTGATGCCCTGTCGGGCACGAGCCCATGGATGAGCTTTTTGACCCGGCTCAGACTTAACGCTCAATACAAGGCGCAATTGCAGATCTTGACCCAAGATGGGCTTCACTCAAATAGGGGGTTGTGAAGGGCCTGCTGCAGCCCGCATGCTGGCTCCAGATGTAGCGCGTGCGCCGGGTGTCTGTCGGTCATAGGCAGGATAGCTGCTAACCCAGGTGCCCCAACTTGATGCAAGCTCTCGCTAGACAAAGCGCAAAATGGCCTGCTGCCTCAGAGATTGAATGAAGCTCCAAATTCCCCGACATGAGTGCCGCTAGTTCATCCCCGTCAGGCAACTAGAACTCGGAAGCATGCATCACCCCTGGTGGGGAAGATCTATGCGATCGCTCGTTGCGGAGTTGGCTTCCCTTGGCATTTCCTGCTTCCCTCAAATGCTGAAACAGGACGCAACGCGCAACAAAACGGTACCCACGGTGGATAGCAATTCAGGATGATCGTCGCACCCTTGAATAATGGATGCGTCCCTCCATACGCCGAAAGTGGAGTCCCAGACGTAGCAAAAGTAGAGTGTTTCTCATGACCCCGCTCTGAAGTATCCATGCGACGTCGCGTTGGAGATACCTCCTGCGAGTGCGCGTTTTTATTTATGTATAGTATCATTCCTTCCGATAATGGGGAGGTAGGGGGACGAACAAGCAACTATAAGCGTAACGGCTAGGCGGATCGACTATGGAAAGCTTCCGACACTGACAGCCAGTAACTATACGCCCAGCACGCGATATGGACTGTTCGTGGTTGCAGCCCGCCAGTTTCCATCCCTTAAGCAGGATTGTGTGCTGTCACTACCTTTGCTTATTTCTGAACAAGTCGCATACCACTCGAACTACCAAGGCCTACTATAATTGTTCGAGCCCACGATATCGAGTACTACTTTTTGGATACGTTCTAACGAGGAAATCCGTCTAGACTTCTCTCTCAGCAATTAACTCCTGCCCGGACTTCAAGATTTGCTGGTACTTACCCCCCCTATCAATGGTTTCAACACCTTACTACGTTAGCGCGCCTAGGGACATAAGGACTCTACATAGCTGCTCGATCAGGCTGTCCCTTCATGCCCGTGTCAATTTCCCGTGATTTTCGCAACGCTACAGATCCGTCACCGCAGGATGTTAAACTAGCGTATTTACGAAATAGGTGTCTACGGAAACGAATGTTTATCCGGCAGGCCTTAACCCACCAAGGCAGACGCGGGGCCCGCCCCCTCCGCTGAGTTGATACTACTCGCCGACTCCGCTACATCTGCTCCTAGTAATCCAGACGAGAACACCTTTGTTTGAAGAGTTGCAGCGTCCACATAGGGGTCGCGGCCGCTCATTTCCCCCGACTGAATGGCTCACGGGGTTCAGGCGACTCATTTTAGTTAGCCCATACTCAGTGGGTGTTACGATTACTGCCGCATCGCTCCGTAGGCAGTGTCAGAATCTACTGTTATGAATACCTTGGAGGTATCAGGTACTCCTGGACTCTTCGGACGTCCTGACTAGTGCACTATGTGAACCGCTTGAATATTCGTATCCAAGGTGAGTTGCGCGAATACTATTGCTAGCCGTTTGGACACTTTTACTACCTAGTTGGCTCTTGGCGCTCCTGAGTTCTCGCGCACTACCCCTAGAAAACTGTACGTGAAAGGTAGGGTAACAACCTCTCAGACCATCAAAAGATAGCCCAATAAAGCTCTATGTTTATACATTGATAGACGCAAAGTCAATCGTGCAAAGTTGCCACTACCACTTTCTGACCGTACCAGGTGCGCCTCCCCTCCCTCTACAGATGTCAGACGAGCTTTGGCCTCGATTCGTGCGAGCATTTCAAGCATTGTTGTCGCACACTCATATGATTTGTTCGTAGTCCGTCAAGCCAGTCACGCCGCACCCACTGATTCCGTGGTTGGAATGGGTTGTGGGAG
		</sequence>
    <sequence><taxon idref="Location_1_4_0|22.603077581303886"/>
			ACTCTCTCAATATGTCCTCGCTGGGTCTATAAATGCACACCAAGACCAGGAGTGGAATTGAGGCCTGCAAGTTTGCTTTGATTACCCTGATTAAATTTCAACAAAGTGGCACTCTGTCCCTGGACGCGCCATCGCCCTAGACTTTATGCTAGCACAAAAACAATTCATGTATCGTCCTTGAATTTCATGTCTACCTGTGGCTGAGCTAGATCCAGAAACTCCATCAATAATTTTATGCTCCCGAGGTGACTCGTTGATGGAGTCGATTGGGAAGCATTTCGGCATCAAACAACAATTTCTTGCTGTCAGCCCTTTTACTCAGAAACTGGCATAAATGCCAATTAACTGCTTAAACTGTTGTAAGCGGCGGCATTAAACGTTAACGCACAATAAGTCCCGCTCGTCTCTCTCAGCGCGCCGTTAGTACGCCTATAATATTCCGCGCTTTGATCCATACGAATCGAACAGACCAAAAAGTTCTTTGCCTAAAGCCCGTATTAAGCACCGCACCTGAGTAAACCTCTCTTCGCTGGTGTGCCGCGTCTACTATAAATGGAACTCCTGCTGTTAACAAGGTCGGCATTCGACGATAAGATACAGTAATGAGGGTTGTATCGACTATTATAGGCCTATCGTTATGTAAGCCCCCTGGGTCCTAACTAGCGGAATTCCGTCAAGGTGCTGGCGCTGTCGATACTGCGTAGCGTGGCTCTGCGACGCAGTATTAAGTCGATGTATCCCAGCCGATAACTCCAATCACGCCTGCCAGGCGTACAAACTAAACGGGCTGTCCCTCAATAAATCAAAGTGGCCGGCACGCTAGCACGAGCGGTAGATAGATCATTCCTGCAGAGTACATCGACATTTAAGTAAGATGACTGCCCTTATAGCCACCGGTAGCTTGTTGCCACTTAAAACCGTGATTACTGCTTATACGGAGACTGACGATCCACTCTTAGACACGGAGCAAGATCTATGTGTTGCAAGAGTATGGCAGGGACATTAAAGAAGAACTCACTTTCGAAGGTCCCAACCCAGCCGACTGATTTCGTGCCCTCTACAACGAGCGGTTAACATATTTTGTTTAGTTATAGATCCACGTCAGGATAGTTCAACATAGGTGTTTAAATACTCAGTATCGATCGAACAAGCCGAGGAATGATGCTTTAAACGATGTGCCGGATAAACCGCCATGAAACGGGGCGACGTGTGTGAGCAGAGGCGGCCCTTCAGTTCGATAGTTTCCAGATTAGTGCTCGCTATCCATTCAAGTTTAGTTAATATTGACGCCGAAATCTCAGGGAGTCGTGCGTCTACATTGTGGGAGGTCGGTATGCTCCGTCCCCCGTCTAGTACGCGGGACAGTTCATTTTTGTTGATGGAGGAGTATGTCTTATATTCTAGATTCCTGGCCCATGTAATGGATCCAGCTATCGACCCTCGGTTCCAACGGGCACGGATCACTAAATGGTTTTTCTCTGTGTTGGGCTACCATACTAGTTTCTCGGGCCTAGAAACGAGCTTAACGGATACCAGGTGGTTAGGACTCCAAGAGAGTGCCACAAGGCGTAATGGAACATAGATGGCAAGAGCAGCTAATATGTATAGATGAACATCCGTACTGTTACACCGTCCGTATAGAGTCGTAGCTTATGCTCTTTGTCGGGTGTATGAACCGCACGACGATGCTGAGGTGGCCGGCTAGAAGCGAGCCTTTGACAAACTGTGCTTTCGTGATCGCCGATTAGCCAAGGCAATAGTCCGACGTAGACAGAGTTGAGGGGTAATCTCAAGGGGCACGAGTAGTAAACGCGGCATTGAGGCTCATACAGCCATCACTGGGTCTCCGCGTAATTCATATCGATGGAGCCCTGTTCTCAAGTTAGCTGTCGAAAAATAGAGAGCAAAGTCCTTTAAACACTTCGGCCTTGGCCAGTTAGTACTCTCGCCTGCGATAACCGGTTAAGGTGCCATCCAGTAATGGAGAAGCGCGCGTCCCGCGTATTCCGATTTCCCCGATTGCAATGGCCCCCATGACACCGGCTCATACTGGGACCGTTGTGCTCTATCTGGGCTGTTTTACCTTGAAGCGGAGGCCGAGGAGTAGGCTGTCCACCTAATAGGACGAGCGAAAGCGTCTCGCATTGGAGAAACACTATGTACGGCGGAACGCTGACGCTGAGAAGAGTAGCGACCTCATACGAAGCAGAGACGGACGGGTCCGCCGAGCGAACGACTCACGATTTGTTAGCTATCCGAAAATGGACATTATACCGCATAGAAGTTCTCTGTTCCGTTAAGAATTATCCTGATGATATTCCGGCCGTTACGATTTGGCACACGTATTTCGTATGCGACCTGTTAGCTCGGCTTTGGACGAAGGCGATTTCCGTTTAATTAATAACGCCGAGGTTGTCAATGCCATCGTCGAGCTGATAGGTCTTTCGTCGTGCGCCTCGGGGGCGAGAGACAGGCTAACCCGGCGACCTTTGGGTACTAAATGAATGTCGGTGGCGGATGCGTAGTCGTGGCACTGCTATGCGTCCGCCGCGGTTCTGGAAAAGTATACGTACGCATGCATTACCACGCGTCAAGTCTGAGTTTGGTACTGCGTTTCCCGTATTATCCGAGATCTTGGGCGCGTCCTTCCGGATCCGCCCTTTGACAACTGTGAGGTTACGCATCGATTCAGTTTAATCGTAGCTACCGCCCTTATAAGAATCAGTAACCAGCGTAGTTAGAAACATAGTGGCGCTGCATCCATGAATTGCCAAGCAACGATGGTTGGAAACTTGTAGTTATCCGCTTGTACGGCTCGAAGTTGCAGACAGCGCTGCCTTCTCCTAGCTGTCTCCTCTCCAGGTGGGAAGTGTGCTCAGTATAAGCGGCAGGCGGTTGCCGGGGGTGGGACCAAAATCCCTGCCTCGGAATCGTATGCATATCTTGGGTCCGATTAATACTGGAAGTTACTCCTCTCAGTGAACAAAAGGTCAACACCAATAGAACGTCTCTGGTCTTGTTTGTCTGGACTAAGTTTGGGAGTACAAACGTCAGCGCGCACCGTTAAATTCAAATGGTCTGAGTCACCCAGTCAAATACACGACAGTAGTTACGGCGATTAGCTCTTAATGTTCTAAATTAAAGTCGTGAGAGCAAAGTGAATGTCAGTAAGGAGTCAGCTTGGAAGGTAACCACGTGCATGCTAACGAACGACAGAGGGCCTCCACAGGTACGCTGGCTGTTGTAGTGGGGCAGGAGACCCGTCTCCAGTGAGTGTGATGATGATGTAGGAATGTCAGTTGGACTCCCTGCTAATGCTGCAAAAGAGGGGATTGGCTACCAAATCTCACAGCGGTCTTGATTCCTTAGCCTCACCGTCTTACAGCCTGTCTATGTTTAACTATGCCCCTATGAACCAGTCAAACCCGGCGCGCCGGCTGCGATTATTGCTAGCGTTCGAAGCTGCCACACGCACATTAGTAACCTGTCAGTTAAGGACTGCATCCCCCTGTTAACTTCATTATAGAAATATACGACGCCTGGAGTTTAAGTATGCCGATGGATCCTACAAATTTGGTGCTCGCGTAGCTAACGTCTCATACCCTCTGTGTAGCAATTCGAGTTACGTCGGTGAGTCACGACAGTAAATGGTGAGATTCCGTTGCCGTGTTAGCCCGGAACCGCATAGTTGAGTGAGACTGCAACGTGATATACTAATTTGTAGACTTGGTGACAAACAGGCGTGTCAGGTGGAAGAGAGCTTGCCTAATGCCTACTGCGATAGACTGAACCTATAGCCCGTGTGCCCCAGGAGGCTAAGTAAATTGATGAGAAGATACGAATACCCAACGCGTAACCCAGGCACCTTAGAATCTATCAGATGGCAGTCGCAACATGTTGGGGACCGAGACGTCGGACTTAACCGTGCATGATCTTAGGGCCATGTTATCTAGGTCGAATGTGGGGGCAACGCCCAATCCAATTCCAAAACTTGCGGCAAGGTCGTATGCCTAGCTTCAGGGAGGACCATAATCAGTACTTCTAAGCCAGTACTGTGTTCTCCGATCCCCTCATTATGTGAACGATGGCCGGGGCACCGCAGGCGCTACCTATAGCCCGAATTTGTGAGTTAGGCGTCCTGCAGGTTTTGTCCAATTGACACAACAACTACTTTACATAATACGGGAGGGTGAGGTATGCTGTGCATTTCTTTACTTCCGCAGCACTCGTCAGGGCTTAACGCCGTGTCAGAAGCTCATCAAGCGGTCAATTCTGAGTAAAAGATTGCCGAAACACTACATGGGTCTACCAACCATGAAATAAGGGCTCTGAGTCTTTCTCGTTGGCCTAGCAGGGATTACCCACCGGCACTCGACGATTATTACGCGCATAAGTGGCTTCCATTCTGCACTTGACGATGATGCAAATCTATTGTTGTGGGCCTGTGGGTCCCGGCCAGACGCTGCTTCTTCTCGTCCGGATGGCCGTTCCCGGACCGTCCGTCGTCACTATGAACTCAACCTGACTTAATGGTGACTTGGACTTCTACTGGAGGAATGATAAAACGCCTCCGGACAGTACAGTATCACATACAACCTCCCAGAGATGGCAGACGAAGTAGCTGAAGCGTAAGGCGTGCGTTCGGCATTCTTTATTCGACTATTGCATGCATAGATTATCGGCACTTACTCATGGGTTCCCCCAGAAAATCGATCTGGATCTGAGGGCGTGGGGGGAGTCCTAACCATTCATGTGAACTTACACTCCGAGGGCCCAGGCGAAGTAATGAGAAGCATTCCGATGCCTTGGGTGCTACATGAGCGCCGGCACAGGAGGGGAAAGGTCGGACTTTGCTGATCCCCACTAGTACTGGATAGTGCCTTGTGTAGAGATGACAGCAAGCGTACCGGGAGTTGGGGGTCAGCTAAACCACGCTAGACTGTAGTGCGGGATCAGATCCCTTCACCCGGCTCTCAAAAAGCACCGGTGTTAAAGTGTCATAGACGTGCGCCGTTCTACTACGTTTGAGCTGTAAGTATGTAAGTGTGTATTGACTAGGGATGTTCAAGGGAAAGATTAACTACAGGGTAGACAGGCCTGAATTTTTCGTACTGCTACGCGCGCGCGTGCAGTTTGGGTTACGATGGATGTATGAATCTTCTTGCCGTTGAAGCGGTCCGCTCCATTACTCTCTTCTTTTCTGAACCTAGCACGGCGACTGAAAGGCATTTGCACTTGAAACCGGGAGAGAATGAATGGGCGGACAGGAAAGTAGGTCCTAAGATAGTTATGTCTACTAAAGCTGACCTCAGGACATCCGCTTGGGCTATTCCACAACTGTACCTCCCCCGCCTGCTCAATTGGTGTTCTTCTGAGACACAGAATCACGAGATTGGCGCTCGTGTAGCCGTAGCTGGTACAGCGTGAGAGGCGGAGAACTTCCCGTTTAACTTAAAATCTAGGGGCTTCGGTCTGTCGCGGGATGGTTTACCGGTTCTCCCTTTGATGGGTATCATATGGCTAGGAGACCTTTCGGCTTAATTGGGAATTAACCAAGATATGCAATATACATAGCCTAATGAGTGTAGAGAGTCAGATAGCCCCTAGACGTTCAAATTTTGAAGGCGGTACAAAGGTCAGCACAAGAGCGCGTCTCGCAAATTAGGAACAGACTTCTCGTGCAACATTTAGGGACCAATTCGCTGTCGACATCTCGGAAAGGGCGGGGATTCTTAGAGTCGCACAGTTCGGACACGCACAGTTAGAGTAAGTGTTTGCGAGGGCGACATCCGAATCAATCCTGACTCACCCTTGGATTCTGGTAATTCTGAGGTATCTTCAGCGGGTCGCGTAAGGGCCAGGTCTTATCTTCAAATTATCGAGGGGCAAAAATTTCCAATGGTGAAGCAGGCTTTGAGTATAGGAATTGTCGAGTTATCACACCGACGCAATGTTCTAATTCTGATTATGTCGCACCGTACAGTTAAACAGCGAAAACCCGCCTAGGAACCCTCGCCCGCCGTTCCAATGGATACCTAACCGGTATATCATCAACTTCCCGAAGTCCCGGTTGGCAGCCCCGCGGCGCATTGTGAGAAAAGACACACAGAGGAGCACCCGCCGAATAACGCCTAACATGGTGGAAGCATTTGATCACTCAACGCGATCACCTAATGATTACAGTAGTAACGTGCAGGATGTAAAATCGAGCTACTGTAAGCTATGTCATCCATAGGCACTCAGAGCGTTGTCAGTGGGAGTTAAATTAAGTCACGTCACTTGATTCCCATCCAAATTCCGCAAGCTGTCACCGAAGTGCTAGCGTGAAACAAGTCGCTTCGCAAAAATGAGTGTTATCGCTTTGCTGTTCGCGTGCCGCGCCACACGTCTCGTTTCGGTCTTACGAGCCCCATCCTATAAGGGCATCTCGACTCACTACTGTAAATATTAAATTGCATCGACACCTGTATAAGACCACTAGGTGCAGGAAAACTTACCAAGTGGGCAGGCAACGGAGCGGCCCTGTGGCCAATCGAACCGGTACCTTCTATAAGGGAGTATATTTAAATCGGACTTCCCTTCCGGCCGCCCCTCACCTCGGAGTTTTGCTCACTAACAGCAAGTGGGTGCATAACTATCTTGATCGCAACGTCCATTCCTCATTCTTAATAGCGGCCATCCTTAGCTGAACTAATTGCATAACTCTTTGGTGTAGACGCACGCGTGTCATTGCAACTGTTAATTGACTGGGGAATATATAGATCCCATGGTTCGGGTTGGGAAAGCGCTGATGGTGCGCGGTAGTTTCCACCGAAATATAATAAAACTTACTGAGCTTCACCTGATCCTTATGTAGCTGCGTAGCTAGCCGAGCATTCCAGTTTATCTCTATGGGACGCAATGAAATAGTGCATTGAGGGTGGGACGAAGGTACCAAGCCCAAGACTGTGCGACTGAGCGGATCATCACCACAACTGGACTTTTATGTCCCTTCAGTGAAATTCCATGATAATCGTTGCCGCTCACCTTCAAACTGTGCGTATGTGTGCCCTTTAATTTCAGTCCTTAACTCGGGCCTAGACGCTCCGACGAGCAACCGTTTTAACCGGTCTCAGCTCCCCAACCGAAGACTTCGGTATGCATACATACAGGCAGCGAAGTTCCCCCCCCCCCACCGGGAAACATTTTTACAAAGTTCACGTGTCATAGTTTAAAGCTTTACTTTCCCTCTGGAAGTACTGATACTGCACTCACCTCGAGTGAGCTGTGGGCTAGTACGCTAAGAGGATAATCCCTTCCCATCCTCCATTTTACAAAGAGGTACTAGCTTAGAGGGACAGCAGTTCAAGCGGCATTCGACGCGACAAAACTGATCGTCCGGCGTGCTAACCGGGACCTACTTCACGAAGAGACAATACCGGTGCTGCAACACCATGCCATCCCACCTGAGTTTGTAAGAGTACGTACCGAAGTAGACTTCTCTAGCTTATACCTTGGAGGTTAAATTACATAATAAAGTATTATAAATTTCATAAGATGTCTCAGGTAAGCTTCGGATTTACTTATATATTGTACTCGAATCGAGCTTGATTCTCCTTTTTGTAATGACATTGTCTCACTGTTGGCAAAGATTCACTGCCGTTATGCATTGATCCTGCACATTTTCCGCGCGCTCCCACCTGCAGCGAACGGCACCAGCTTTAACTTTTCAAGTTCACCAAGGTAAACGCCGAGACTCACTTCTGGATGAAATGAGTTCAGGAGTACCCATTGTTGAAAGTAAGAAGGCGCACCGGGCTCATCCGTCTGATCCGTGCGCAGAGGGCCGAACCACACGAGCTTTGCAGGTGGTCAGGAGAACGTGTGTCGGCGGCGATAGCACAGAAGTTCGGGTATGTCAATACTCTACCCGAATGGAGTACAGAGCCTTCTCCCGTTATTCTTATTAACGAAGCGTCGCTCTCTTGGTTAGAGTGCTCTTTAACATACGTACTTAACTTTCAGACATGTTGTGTTCCTTCCTTTCGCGTGTTCAGGCGAGGCTCACGCCGCTCTCACAGATCAGAACCCTGGCTGTCGCCCGGAAACTTGCAAACGCCGATGCTCTGAGCCTGTAAGCGGCTAGTCTAGATGGTCACATTGCAAAAACAGTATCCGCACCTCGTAGCCCGACAACCCTATGGACTTGACTAATCTGAACCCGCCTCGTTGTCACCGCGTAGGGAAAGTCATATTCCTTGTCGGAATCCGTATATACCGAAGAAGTCATGGGCGGACAATCGCACGCTATAATTTCGCAAAAAGGTGTTGATCCCCCTAGTTCGGGACTGAAACAGCGGGGATGTCGTGTATATGGATGACATTCGAAAGGATGCCATTTAAAGAGACCCGACACGTCAGAACTTTTTTATGGTAGATCATACTCCACTAACAAACCGGCTGGAATAGGACTACCAGTGCTATCTCCGAAACTAGACACGCCGTTGACAGTCTCCTCTGCGGTCCACTTAGCGAACAGCCACTAATGTGTTGACGCCGTCCATTACCAGCACGGGGGATGTTAATAAATACGAAGCCTTGAGACTAGTAGGCTGATAAGCGGACTGCTAAGCCAGTACGGTGGGCCTTTAGCTCTCTGACCTCCTGGTGATACACTACATTTATACAACGGAACTCGCAAACCGAGTATCTTCTCCCCTATGCCTCGCCTACGTTCGGGGCTTAGTATTAGAGTAACAAATGTTCAATAAGGTGCAGTATAGAATTTAATGATGTAGTGTATGCGAACTGGCTGCGTTGTTATCTCACTACGCAAGACATCGGCATGTTAGAGTCCCTACCTGATTGGTCGGTCTCAACACTCGAGATCACAGGGGCCCACATTAAGAAGCAGGATGAAAGTTTTCGCCCAATTGGCCTTTTGGGCTCTAGGGGTATTGACATGAAATGAGCCAGGCCTGCCACGATGTATCGCTACGTTCCCGCCATGTAGGGAGAAACGGCGAACGCTATCATGTGCTCTCCAGGAGCGCAGTCACTCAGGGCAGAAAGTGGAGGCTGCGTTGGCCACAGCTGTGAATAAACAATCCGATATCGACTAACCGATTCCAGACGCAGGTTACCCGCCTTAGCCACGGAGTGATGAGCGTGAGATGCCGTCCTATATATAATTTTTGGTTCCCTGTCCGCTCGCGGGGAGTCCTTAGATGTGTTTGACGACCAAAATACGGGTCTAGGTCTGTAAAGACTATACGCCTCTGGCTCACTTGAACCTTCCGTTAGCCAGAAGCGGTTCATCCGCTCCGATAGTTACATGTAATTGTTTTGAGTGCGGTACAGTGTAAAGGTTGTACCCCTTTTACGCCGCAGTAGTCACGAAAAAACCTAGCAGAAGTACGTGGAACGCGCCTAAGTAAAGAGGTCCTCATTAAAGTTTATACCCAAGCGTCTACTACCGTAATATTTCTATCACCTGGGGTATTTAGCCTAGCTACCGTTTCGCAAATGTGATGGACCACTTCCTCAGAAAATCGATGCCTATATCTGGGCAATAAACATCAGGTGACGTCAAAGAGTACGGCACTGGGATCTACCATACTGAGTTATAACTCACCACCGCGGTTAGCTCGGAAGCACCTCACCCTACTTTCGAACATTCGATAAACGGTTCCGGCCTACTCCTTTACACCGCGCCCTGGGGTGGGGTAAGCATGTCCTCTCATATCCCAATACAGCCTAACCTACACGCGTGCGGGAGATAATTTTGTTATTTCATAAACCTTTTTACAGGGGGTGTGTCGACTAACCGTCTGGTACGAGCGAAGGAAATTATAAACAAGAGGGATTAGCTGAAACTCTGATTACGACTCCGCCGGAACGCGTAGTGCGAGAGCACTAGTGGGGATCTAGACACAGAAGCGTTCGTCCGTAACAAAATTCACTGTCTACTTAGGCAAGGCTGAGAACCCCACATCACAAGTCTTTCAGGCCAGTCATGATTAACCTTTCATCTGAACAATTCCACGTCGCCGTTGTTCCCATAGCAAACTGCGCTGCCTGTAGGAACACGAGCGTCGCTCCTCTTGTATGGTGCACTGATTACCTATCCCCGCGTTGTTTTGCAACATAGGCTGGTGTGACTACGCCTTTCTCCTGCGGCGATCACGGAACGATAAGATACCGCCCAACGATTTCCCCGAATCTAATCCTGGATGCAAGCTGCATAGACTAAATACCATGAATTAGCCTAACTCTTGGAGCTGAATTTTTCGGTCCTCCGTCTTAACCGATCATAGATGGTAGCGGAAGGGCGCCCGACGGACAGAGGAATAGGCTAGTATGACATTGCAGCCCCTGATAGGTCCCGACCCTGCTTAGATGTAATCGTCCTTCTCACTAGTATGGGAAAGATAGTCGCAGGGTAGCCCGACAGTCTTTTGTAATATATTGCGCTTGTACACGCTCTTACAGGACTGGAGCTAATATAAACTAGTGTTATCGGGGATTGCCGGTTCGTTCGCATTCTTTTCAGTGTTCATATCCCTGTAGGTAAGTCTGTGGTTTGGATGACGGCGTGTAGTATAGGGTTGATCTCCATTTGGGTGAGTGACACTAGCCTAACAATAATAATAGCGGTCTACCGCGCTCCGTTGGTCCTATAACGTACGGACAGGTAACAAACTGACTCGCGACCACCTTCATTTGAAACGCAGTAGGATAAGTCAGTCAGGGGGCGACTCCTCAAGATTGATCTCACCTGATCGTGCCGAATCACGTGAACCACACAGTACCAACTCCACGGGGTCAATAGGGATAGAACAACAATCGACTGCAACGGCGGTCCCGTCCCATATCTCCAAGAATGCCTACCATCGGGAACTTAAACGTTAGGACGGGTTCGATATACAAATAAAGAATAGTCTACAACGTGAACCTTATAAGCTACGGCGCCTGGATCCTTGTTACGCAGGGTGTTGCGCCTTCCGGGTGTAATTTCAGTGGCGGCTGGTCGTATCTAAAGGTGGTGGGCCTAGAGGAGCAGCGGTCAGATAAATCCAACTTTCTGAGCCCAAATCAAAGTTTACTGAAATGGAAATCGAACGGCATAGTAGCGTAGCACAAGAGAGGGAGCAAACGCTTCGTGGCCAGGGTGAAAGTGATCGGTGGACCATGCACGCGATGTCTCCCGGACGCACCTGTTACTCATCTGCCAGGTACCACGTGGCAATTGAAAGGACGATACTATCCGCAGAACGTTGCGTCGGACATTGATAGCGTGGCTATTCTAGGACGAGACCCGGGTTTCATATACTCTGACAGGAAGTAGCCTCGTCGGCCAGTCGAGCCCCTTGCTCCGATCAAACACGATGATAAAAGTTGCAGCCAAATGCGCTCCCGGCAGGCCTTATTTGCTATGTCGAGGGACCGACCCGTCATACTACGGCTCCAACTCCAGTTGAAATCGCTACTAGTTTATTTAGTCACAAGGTGCTATTCTAGGGCCGAATGCGACGGGGCATCATGGTCGGCCAGTTTAGCACACAGACCCCCTCTAACCAAACGATGCGGGTATGCGGTCTTAGAAGGGCGTTGCTCGCTAAATGGGCGCGCCTTTTTTCCTCATATTCTTTCCGCACGGGACCCCTGCACCGAGTAATACGGTCGTACGCTACTATCGGAGATATTGTATTGAAACTTTAAGCGGTGACCCGATGAAATATGCAGCGCCCAGAATCACAAGTTCAAAGAAGTGATTCTCCATCACCCAGGTCTGTTCTATCTAAGGTAGCCTCTCTGTTTGTCGAACCCCGACCCCACAATGATCAACGGTTTCCGTCCTTATCTGGCTACCCTTGTGTGATGGCACGTCACCGTCTCTACTGTGGCAGTGATGGCGCGTCCACAAAGGGGGGACTTCCCTATAAAATGGGTGCATGGTATCAGTTCGGTGAGTGATCTTCTAGGCTGAGCTCCTTTCTATCTAAACCCAATGGCATCCGACTCAGAGACTAAGATAAGTCTTCTCGTAGTAATTGCGTGATGCCCTGTCGGGCACGAGCCCATGGATGAGCTTTTTGACCCGGCTCAGACTTAACGCTCAATACAAGGCGCAATTGCAGATCTTGACCCAAGATGGGCTTCACTCAAATAGGGGGTTGTGAAGGGCCTGCTGCAGCCCGCATGCTGGCTCCAGATGTAGCGCGTGCGCCGGGTGTCTGTCGGTCATAGGCAGGATAGCTGCTAACCCAGGTGCCCCAACTTGATGCAAGCTCTCGCTAGACAAAGCGCAAAATGGCCTGCTGCCTCAGAGATTGAATGAAGCTCCAAATTCCCCGACATGAGTGCCGCTAGTTCATCCCCGTCAGGCAACTAGAACTCGGAAGCATGCATCACCCCTGGTGGGGAAGATCTATGCGATCGCTCGTTGCGGAGTTGGCTTCCCTTGGCATTTCCTGCTTCCCTCAAATGCTGAAACAGGACGCAACGCGCAACAAAACGGTACCCACGGTGGATAGCAATTCAGGATGATCGTCGCACCCTTGAATAATGGATGCGTCCCTCCATACGCCGAAAGTGGAGTCCCAGACGTAGCAAAAGTAGAGTGTTTCTCATGACCCCGCTCTGAAGTATCCATGCGACGTCGCGTTGGAGATACCTCCTGCGAGTGCGCGTTTTTATTTATGTATAGTATCATTCCTTCCGATAATGGGGAGGTAGGGGGACGAACAAGCAACTATAAGCGTAACGGCTAGGCGGATCGGCTATGGAAAGCTTCCGACACTGACAGCCAGTAACTATACGCCCAGCACGCGATATGGACTGTTCGTGGTTGCAGCCCGCCAGTTTCCATCCCTTAAGCAGGATTGTGTGCTGTCACTACCTTTGCTTATTTCTGAACAAGTCGCATACCACTCGAACTACCAAGGCCTACTATAATTGTTCGAGCCCACGATATCGAGTACTACTTTTTGGATACGTTCTAACGAGGAAATCCGTCTAGACTTCTCTCTCAGCAATTAACTCCTGCCCGGACTTCAAGATTTGCTGGTACTTACCCCCCCTATCAATGGTTTCAACACCTTACTACGTTAGCGCGCCTAGGGACATAAGGACTCTACATAGCTGCTCGATCAGGCTGTCCCTTCATGCCCGTGTCAATTTCCCGTGATTTTCGCAACGCTACAGATCCGTCACCGCAGGATGTTAAACTAGCGTATTTACGAAATAGGTGTCTACGGAAACGAATGTTTATCCGGCAGGCCTTAACCCACCAAGGCAGACGCGGGGCCCGCCCCCTCCGCTGAGTTGATACTACTCGCCGACTCCGCTACATCTGCTCCTAGTAATCCAGACGAGAACACCTTTGTTTGAAGAGTTGCAGCGTCCACATAGGGGTCGCGGCCGCTCATTTCCCCCGACTGAATGGCTCACGGGGTTCAGGCGACTCATTTTAGTTAGCCCATACTCAGTGGGTGTTACGATTACTGCCGCATCGCTCCGTAGGCAGTGTCAGAATCTACTGTTATGAATGCCTTGGAGGTATCAGGTACTCCTGGACTCTTCGGACGTCCTGACTAGTGCACTATGTGAACCGCTTGAATATTCGTATCCAAGGTGAGTTGCGCGAATACTATTGCTAGCCGTTTGGACACTTTTACTACCTAGTTGGCTCTTGGCGCTCCTGAGTTCTCGCGCACTACCCCTAGAAAACTGTACGTGAAAGGTAGGGTAACAACCTCTCAGACTATCAAAAGATAGCCCAATAAAGCTCTATGTTTATACATTGATAGACGCAAAGTCAATCGTGCAAAGTTGCCACTACCACTTTCTGACCGTACCAGGTGCGCCTCCCCTCCCTCTACAGATGTCAGACGAGCTTTGGCCTCGATTCGTGCGAGCATTTCAAGCATTGTTGTCGCACACTCATATGATTTGTTCGTAGTCCGTCAAGCCAGTCACGCCGCACCCACTGATTCCGTGGTTGGAATGGGTTGTGGGAG
		</sequence>
    <sequence><taxon idref="Location_1_4_1|26.647907541251488"/>
			ACTCTCTCAATATGTCCTCGCTGGGTCTATAAATGCACACCAAGACCAGGAGTGGAATTGAGGCCTGCAAGTTTGCTTTGATTACCCTGATTAAATTTCAACAAAGTGGCACTCTGTCCCTGGACGCGCCATCGCCCTAGACTTTATGCTAGCACAAAAACAATTCATGTATCGTCCTTGAATTTCATGTCTACCTGTGGCTGAGCTAGATCCAGAAACTCCATCAATAATTTTATGCTCCCGAGGTGACTCGTTGATGGAGTCGATTGGGAAGCATTTCGGCATCAAACAACAATTTCTTGCTGTCAGCCCTTTTACTCAGAAACTGGCATAAATGCCAATTAACTGCTTAAACTGTTGTAAGCGGCGGCATTAAACGTTAACGCACAATAAGTCCCGCTCGTCTCTCTCAGCGCGCCGTTAGTACGCCTATAATATTCCGCGCTTTGATCCATACGAATCGAACAGACCAAAAAGTTCTTTGCCTAAAGCCCGTATTAAGCACCGCACCTGAGTAAACCTCTCTTCGCTGGTGTGCCGCGTCTACTATAAATGGAACTCCTGCTGTTAACAAGGTCGGCATTCGACGATAAGATACAGTAATGAGGGTTGTATCGACTATTATAGGCCTATCGTTATGTAAGCCCCCTGGGTCCTAACTAGCGGAATTCCGTCAAGGTGCTGGCGCTGTCGATACTGCGTAGCGTGGCTCTGCGACGCAGTATTAAGTCGATGTATCCCAGCCGATAACTCCAATCACGCCTGCCAGGCGTACAAACTAAACGGGCTGTCCCTCAATAAATCAAAGTGGCCGGCACGCTAGCACGAGCGGTAGATAGATCATTCCTGCAGAGTACATCGACATTTAAGTAAGATGACTGCCCTTATAGCCACCGGTAGCTTGTTGCCACTTAAAACCGTGATTACTGCTTATACGGAGACTGACGATCCACTCTTAGACACGGAGCAAGATCTATGTGTTGCAAGAGTATGGCAGGGACATTAAAGAAGAACTCACTTTCGAAGGTCCCAACCCAGCCGACTGATTTCGTGCCCTCTACAACGAGCGGTTAACATATTTTGTTTAGTTATAGATCCACGTCAGGATAGTTCAACATAGGTGTTTAAATACTCAGTATCGATCGAACAAGCCGAGGAATGATGCTTTAAACGATGTGCCGGATAAACCGCCATGAAACGGGGCGACGTGTGTGAGCAGAGGCGGCCCTTCAGTTCGATAGTTTCCAGATTAGTGCTCGCTATCCATTCAAGTTTAGTTAATATTGACGCCGAAATCTCAGGGAGTCGTGCGTCTACATTGTGGGAGGTCGGTATGCTCCGTCCCCCGTCTAGTACGCGGGACAGTTCATTTTTGTTGATGGAGGAGTATGTCTTATATTCTAGATTCCTGGCCCATGTAATGGATCCAGCTATCGACCCTCGGTTCCAACGGGCACGGATCACTAAATGGTTTTTCTCTGTGTTGGGCTACCATACTAGTTTCTCGGGCCTAGAAACGAGCTTAACGGATACCAGGTGGTTAGGACTCCAAGAGAGTGCCACAAGGCGTAATGGAACATAGATGGCAAGAGCAGCTAATATGTATAGATGAACATCCGTACTGTTACACCGTCCGTATAGAGTCGTAGCTTATGCTCTTTGTCGGGTGTATGAACCGCACGACGATGCTGAGGTGGCCGGCTAGAAGCGAGCCTTTGACAAACTGTGCTTTCGTGATCGCCGATTAGCCAAGGCAATAGTCCGACGTAGACAGAGTTGAGGGGTAATCTCAAGGGGCACGAGTAGTAAACGCGGCATTGAGGCTCATACAGCCATCACTGGGTCTCCGCGTAATTCATATCGATGGAGCCCTGTTCTCAAGTTAGCTGTCGAAAAATAGAGAGCAAAGTCCTTTAAACACTTCGGCCTTGGCCAGTTAGTACTCTCGCCTGCGATAACCGGTTAAGGTGCCATCCAGTAATGGAGAAGCGCGCGTCCCGCGTATTCCGATTTCCCCGATTGCAATGGCCCCCATGACACCGGCTCATACTGGGACCGTTGTGCTCTATCTGGGCTGTTTTACCTTGAAGCGGAGGCCGAGGAGTAGGCTGTCCACCTAATAGGACGAGCGAAAGCGTCTCGCATTGGAGAAACACTATGTACGGCGGAACGCTGACGCTGAGAAGAGTAGCGACCTCATACGAAGCAGAGACGGACGGGTCCGCCGAGCGAACGACTCACGATTTGTTAGCTATCCGAAAATGGACATTATACCGCATAGAAGTTCTCTGTTCCGTTAAGAATTATCCTGATGATATTCCGGCCGTTACGATTTGGCACACGTATTTCGTATACGACCTGTTAGCTCGGCTTTGGACGAAGGCGATTTCCGTTTAATTAATAACGCCGAGGTTGTCAATGCCATCGTCGAGCTGATAGGTCTTTCGTCGTGCGCCTCGGGGGCGAGAGACAGGCTAACCCGGCGACCTTTGGGTACTAAATGAATGTCGGTGGCGGATGCGTAGTCGTGGCACTGCTATGCGTCCGCCGCGGTTCTGGAAAAGTATACGTACGCATGCATTACCACGCGTCAAGTCTGAGTTTGGTACTGCGTTTCCCGTATTATCCGAGATCTTGGGCGCGTCCTTCCGGATCCGCCCTTTGACAACTGTGAGGTTACGCATCGATTCAGTTTAATCGTAGCTACCGCCCTTATAAGAATCAGTAACCAGCGTAGTTAGAAACATAGTGGCGCTGCATCCATGAATTGCCAAGCAACGATGGTTGGAAACTTGTAGTTATCCGCTTGTACGGCTCGAAGTTGCAGACAGCGCTGCCTTCTCCTAGCTGTCTCCTCTCCAGGTGGGAAGTGTGCTCAGTATAAGCGGCAGGCGGTTGCCGGGGGTGGGACCAAAATCCCTGCCTCGGAATCGTATGCATATCTTGGGTCCGATTAATACTGGAAGTTACTCCTCTCAGTGAACAAAAGGTCAACACCAATAGAACGTCTCTGGTCTTGTTTGTCTGGACTAAGTTTGGGAGTACAAACGTCAGCGCGCACCGTTAAATTCAAATGGTCTGAGTCACCCAGTCAAATACACGACAGTAGTTACGGCGATTAGCTCTTAATGTTCTAAATTAAAGTCGTGAGAGCAAAGTGAATGTCAGTAAGGAGTCAGCTTGGAAGGTAACCACGTGCATGCTAACGAACGACAGAGGGCCTCCACAGGTACGCTGGCTGTTGTAGTGGGGCAGGAGACCCGTCTCCAGTGAGTGTGATGATGATGTAGGAATGTCAGTTGGACTCCCTGCTAATGCTGCAAAAGAGGGGATTGGCTACCAAATCTCACAGCGGTCTTGATTCCTTAGCCTCACCGTCTTACAGCCTGTCTATGTTTAACTATGCCCCTATGAACCAGTCAAACCCGGCGCGCCGGCTGCGATTATTGCTAGCGTTCGAAGCTGCCACACGCACATTAGTAACCTGTCAGTTAAGGACTGCATCCCCCTGTTAACTTCATTATAGAAATATACGACGCCTGGAGTTTAAGTATGCCGATGGATCCTACAAATTTGGTGCTCGCGTAGCTAACGTCTCATACCCTCTGTGTAGCAATTCGAGTTACGTCGGTGAGTCACGACAGTAAATGGTGAGATTCCGTTGCCGTGTTAGCCCGGAACCGCATAGTTGAGTGAGACTGCAACGTGATATACTAATTTGTAGACTTGGTGACAAACAGGCGTGTCAGGTGGAAGAGAGCTTGCCTAATGCCTACTGCGATAGACTGAACCTATAGCCCGTGTGCCCCAGGAGGCTAAGTAAATTGATGAGAAGATACGAATACCCAACGCGTAACCCAGGCACCTTAGAATCTATCAGATGGCAGTCGCAACATGTTGGGGACCGAGACGTCGGACTTAACCGTGCATGATCTTAGGGCCATGTTATCTAGGTCGAATGTGGGGGCAACGCCCAATCCAATTCCAAAACTTGCGGCAAGGTCGTATGCCTAGCTTCAGGGAGGACCATAATCAGTACTTCTAAGCCAGTACTGTGTTCTCCGATCCCCTCATTATGTGAACGATGGCCGGGGCACCGCAGGCGCTACCTATAGCCCGAATTTGTGAGTTAGGCGTCCTGCAGGTTTTGTCCAATTGACACAACAACTACTTTACATAATACGGGAGGGTGAGGTATGCTGTGCATTTCTTTACTTCCGCAGCACTCGTCAGGGCTTAACGCCGTGTCAGAAGCTCATCAAGCGGTCAATTCTGAGTAAAAGATTGCCGAAACACTACATGGGTCTACCAACCATGAAATAAGGGCTCTGAGTCTTTCTCGTTGGCCTAGCAGGGATTACCCACCGGCACTCGACGATTATTACGCGCATAAGTGGCTTCCATTCTGCACTTGACGATGATGCAAATCTATTGTTGTGGGCCTGTGGGTCCCGGCCAGACGCTGCTTCTTCTCGTCCGGATGGCCGTTCCCGGACCGTCCGTCGTCACTATGAACTCAACCTGACTTAATGGTGACTTGGACTTCTACTGGAGGAATGATAAAACGCCTCCGGACAGTACAGTATCACATACAACCTCCCAGAGATGGCAGACGAAGTAGCTGAAGCGTAAGGCGTGCGTTCGGCATTCTTTATTCGACTATTGCATGCATAGATTATCGGCACTTACTCATGGGTTCCCCCAGAAAATCGATCTGGATCTGAGGGCGTGGGGGGAGTCCTAACCATTCATGTGAACTTACACTCCGAGGGCCCAGGCGAAGTAATGAGAAGCATTCCGATGCCTTGGGTGCTACATGAGCGCCGGCACAGGAGGGGAAAGGTCGGACTTTGCTGATCCCCACTAGTACTGGATAGTGCCTTGTGTAGAGATGACAGCAAGCGTACCGGGAGTTGGGGGTCAGCTAAACCACGCTAGACTGTAGTGCGGGATCAGATCCCTTCACCCGGCTCTCAAAAAGCACCGGTGTTAAAGTGTCATAGACGTGCGCCGTTCTACTACGTTTGAGCTGTAAGTATGTAAGTGTGTATTGACTAGGGATGTTCAAGGGAAAGATTAACTACAGGGTAGACAGGCCTGAATTTTTCGTACTGCTACGCGCGCGCGTGCAGTTTGGGTTACGATGGATGTATGAATCTTCTTGCCGTTGAAGCGGTCCGCTCCATTACTCTCTTCTTTTCTGAACCTAGCACGGCGACTGAAAGGCATTTGCACTTGAAACCGGGAGAGAATGAATGGGCGGACAGGAAAGTAGGTCCTAAGATAGTTATGTCTACTAAAGCTGACCTCAGGACATCCGCTTGGGCTATTCCACAACTGTACCTCCCCCGCCTGCTCAATTGGTGTTCTTCTGAGACACAGAATCACGAGATTGGCGCTCGTGTAGCCGTAGCTGGTACAGCGTGAGAGGCGGAGAACTTCCCGTTTAACTTAAAATCTAGGGGCTTCGGTCTGTCGCGGGATGGTTTACCGGTTCTCCCTTTGATGGGTATCATATGGCTAGGAGACCTTTCGGCTTAATTGGGAATTAACCAAGATATGCAATATACATAGCCTAATGAGTGTAGAGAGTCAGATAGCCCCTAGACGTTCAAATTTTGAAGGCGGTACAAAGGTCAGCACAAGAGCGCGTCTCGCAAATTAGGAACAGACTTCTCGTGCAACATTTAGGGACCAATTCGCTGTCGACATCTCGGAAAGGGCGGGGATTCTTAGAGTCGCACAGTTCGGACACGCACAGTTAGAGTAAGTGTTTGCGAGGGCGACATCCGAATCAATCCTGACTCACCCTTGGATTCTGGTAATTCTGAGGTATCTTCAGCGGGTCGCGTAAGGGCCAGGTCTTATCTTCAAATTATCGAGGGGCAAAAATTTCCAATGGTGAAGCAGGCTTTGAGTATAGGAATTGTCGAGTTATCACACCGACGCAATGTTCTAATTCTGATTATGTCGCACCGTACAGTTAAACAGCGAAAACCCGCCTAGGAACCCTCGCCCGCCGTTCCAATGGATACCTAACCGGTATATCATCAACTTCCCGAAGTCCCGATTGGCAGCCCCGCGGCGCATTGTGAGAAAAGACACACAGAGGAGCACCCGCCGAATAACGCCTAACATGGTGGAAGCATTTGATCACTCAACGCGATCACCTAATGATTACAGTAGTAACGTGCAGGATGTAAAATCGAGCTACTGTAAGCTATGTCATCCATAGGCACTCAGAGCGTTGTCAGTGGGAGTTAAATTAAGTCACGTCACTTGATTCCCATCCAAATTCCGCAAGCTGTCACCGAAGTGCTAGCGTGAAACAAGTCGCTTCGCAAAAATGAGTGTTATCGCTTTGCTGTTCGCGTGCCGCGCCACACGTCTCGTTTCGGTCTTACGAGCCCCATCCTATAAGGGCATCTCGACTCACTACTGTAAATATTAAATTGCATCGACACCTGTATAAGACCACTAGGTGCAGGAAAACTTACCAAGTGGGCAGGCAACGGAGCGGCCCTGTGGCCAATCGAACCGGTACCTTCTATAAGGGAGTATATTTAAATCGGACTTCCCTTCCGGCCGCCCCTCACCTCGGAGTTTTGCTCACTAACAGCAAGTGGGTGCATAACTATCTTGATCGCAACGTCCATTCCTCATTCTTAATAGCGGCCATCCTTAGCTGAACTAATTGCATAACTCTTTGGTGTAGACGCACGCGTGTCATTGCAACTGTTAATTGACTGGGGAATATATAGATCCCATGGTTCGGGTTGGGAAAGCGCTGATGGTGCGCGGTAGTTTCCACCGAAATATAATAAAACTTACTGAGCTTCACCTGATCCTTATGTAGCTGCGTAGCTAGCCGAGCATTCCAGTTTATCTCTATGGGACGCAATGAAATAGTGCATTGAGGGTGGGACGAAGGTACCAAGCCCAAGACTGTGCGACTGAGCGGATCATCACCACAACTGGACTTTTATGTCCCTTCAGTGAAATTCCATGATAATCGTTGCCGCTCACCTTCAAACTGTGCGTATGTGTGCCCTTTAATTTCAGTCCTTAACTCGGGCCTAGACGCTCCGACGAGCAACCGTTTTAACCGGTCTCAGCTCCCCAACCGAAGACTTCGGTATGCATACATACAGGCAGCGAAGTTCCCCCCCCCCCACCGGGAAACATTTTTACAAAGTTCACGTGTCATAGTTTAAAGCTTTACTTTCCCTCTGGAAGTACTGATACTGCACTCACCTCGAGTGAGCTGTGGGCTAGTACGCTAAGAGGATAATCCCTTCCCATCCTCCATTTTACAAAGAGGTACTAGCTTAGAGGGACAGCAGTTCAAGCGGCATTCGACGCGACAAAACTGATCGTCCGGCGTGCTAACCGGGACCTACTTCACGAAGAGACAATACCGGTGCTGCAACACCATGCCATCCCACCTGAGTTTGTAAGAGTACGTACCGAAGTAGACTTCTCTAGCTTATACCTTGGAGGTTAAATTACATAATAAAGTATTATAAATTTCATAAGATGTCTCAGGTAAGCTTCGGATTTACTTATATATTGTACTCGAATCGAGCTTGATTCTCCTTTTTGTAATGACATTGTCTCACTGTTGGCAAAGATTCACTGCCGTTATGCATTGATCCTGCACATTTTCCGCGCGCTCCCACCTGCAGCGAACGGCACCAGCTTTAACTTTTCAAGTTCACCAAGGTAAACGCCGAGACTCACTTCTGGATGAAATGAGTTCAGGAGTACCCATTGTTGAAAGTAAGAAGGCGCACCGGGCTCATCCGTCTGATCCGTGCGCAGAGGGCCGAACCACACGAGCTTTGCAGGTGGTCAGGAGAACGTGTGTCGGCGGCGATAGCACAGAAGTTCGGGTATGTCAATACTCTACCCGAATGGAGTACAGAGCCTTCTCCCGTTATTCTTATTAACGAAGCGTCGCTCTCTTGGTTAGAGTGCTCTTTAACATACGTACTTAACTTTCAGACATGTTGTGTTCCTTCCTTTCGCGTGTTCAGGCGAGGCTCACGCCGCTCTCACAGATCAGAACCCTGGCTGTCGCCCGGAAACTTGCAAACGCCGATGCTCTGAGCCTGTAAGCGGCTAGTCTAGATGGTCACATTGCAAAAACAGTATCCGCACCTCGTAGCCCGACAACCCTATGGACTTGACTAATCTGAACCCGCCTCGTTGTCACCGCGTAGGGAAAGTCATATTCCTTGTCGGAATCCGTATATACCGAAGAAGTCATGGGCGGACAATCGCACGCTATAATTTCGCAAAAAGGTGTTGATCCCCCTAGTTCGGGACTGAAACAGCGGGGATGTCGTGTATATGGATGACATTCGAAAGGATGCCATTTAAAGAGACCCGACACGTCAGAACTTTTTTATGGTAGATCATACTCCACTAACAAACCGGCTGGAATAGGACTACCAGTGCTATCTCCGAAACTAGACACGCCGTTGACAGTCTCCTCTGCGGTCCACTTAGCGAACAGCCACTAATGTGTTGACGCCGTCCATTACCAGCACGGGGGATGTTAATAAATACGAAGCCTTGAGACTAGTAGGCTGATAAGCGGACTGCTAAGCCAGTACGGTGGGCCTTTAGCTCTCTGACCTCCTGGTGATACACTACATTTATACAACGGAACTCGCAAACCGAGTATCTTCTCCCCTATGCCTCGCCTACGTTCGGGGCTTAGTATTAGAGTAACAAATGTTCAATAAGGTGCAGTATAGAATTTAATGATGTAGTGTATGCGAACTGGCTGCGTTGTTATCTCACTACGCAAGACATCGGCATGTTAGAGTCCCTACCTGATTGGTCGGTCTCAACACTCGAGATCACAGGGGCCCACATTAAGAAGCAGGATGAAAGTTTTCGCCCAATTGGCCTTTTGGGCTCTAGGGGTATTGACATGAAATGAGCCAGGCCTGCCACGATGTATCGCTACGTTCCCGCCATGTAGGGAGAAACGGCGAACGCTATCATGTGCTCTCCAGGAGCGCAGTCACTCAGGGCAGAAAGTGGAGGCTGCGTTGGCCACAGCTGTGAATAAACAATCCGATATCGACTAACCGATTCCAGACGCAGGTTACCCGCCTTAGCCACGGAGTGATGAGCGTGAGATGCCGTCCTATATATAATTTTTGGTTCCCTGTCCGCTCGCGGGGAGTCCTTAGATGTGTTTGACGACCAAAATACGGGTCTAGGTCTGTAAAGACTATACGCCTCTGGCTCACTTGAACCTTCCGTTAGCCAGAAGCGGTTCATCCGCTCCGATAGTTACATGTAATTGTTTTGAGTGCGGTACAGTGTAAAGGTTGTACCCCTTTTACGCCGCAGTAGTCACGAAAAAACCTAGCAGAAGTACGTGGAACGCGCCTAAGTAAAGAGGTCCTCATTAAAGTTTATACCCAAGCGTCTACTACCGTAATATTTCTATCACCTGGGGTATTTAGCCTAGCTACCGTTTCGCAAATGTGATGGACCACTTCCTCAGAAAATCGATGCCTATATCTGGGCAATAAACATCAGGTGACGTCAAAGAGTACGGCACTGGGATCTACCATACTGAGTTATAACTCACCACCGCGGTTAGCTCGGAAGCACCTCACCCTACTTTCGAACATTCGATAAACGGTTCCGGCCTACTCCTTTACACCGCGCCCTGGGGTGGGGTAAGCATGTCCTCTCATATCCCAATACAGCCTAACCTACACGCGTGCGGGAGATAATTTTGTTATTTCATAAACCTTTTTACAGGGGGTGTGTCGACTAACCGTCTGGTACGAGCGAAGGAAATTATAAACAAGAGGGATTAGCTGAAACTCTGATTACGACTCCGCCGGAACGCGTAGTGCGAGAGCACTAGTGGGGATCTAGACACAGAAGCGTTCGTCCGTAACAAAATTCACTGTCTACTTGGGCAAGGCTGAGAACCCCACATCACAAGTCTTTCAGGCCAGTCATGATTAACCTTTCATCTGAACAATTCCACGTCGCCGTTGTTCCCATAGCAAACTGCGCTGCCTGTAGGAACACGAGCGTCGCTCCTCTTGTATGGTGCACTGATTACCTATCCCCGCGTTGTTTTGCAACATAGGCTGGTGTGACTACGCCTTTCTCCTGCGGCGATCACGGAACGATAAGATACCGCCCAACGATTTCCCCGAATCTAATCCTGGATGCAAGCTGCATAGACTAAATACCATGAATTAGCCTAACTCTTGGAGCTGAATTTTTCGGTCCTCCGTCTTAACCGATCATAGATGGTAGCGGAAGGGCGCCCGACGGACAGAGGAATAGGCTAGTATGACATTGCAGCCCCTGATAGGTCCCGACCCTGCTTAGATGTAATCGTCCTTCTCACTAGTATGGGAAAGATAGTCGCAGGGTAGCCCGACAGTCTTTTGTAATATATTGCGCTTGTACACGCTCTTACAGGACTGGAGCTAATATAAACTAGTGTTATCGGGGATTGCCGGTTCGTTCGCATTCTTTTCAGTGTTCATATCCCTGTAGGTAAGTCTGTGGTTTGGATGACGGCGTGTAGTATAGGGTTGATCTCCATTTGGGTGAGTGACACTAGCCTAACAATAATAATAGCGGTCTACCGCGCTCCGTTGGTCCTATAACGTACGGACAGGTAACAAACTGACTCGCGACCACCTTCATTTGAAACGCAGTAGGATAAGTCAGTCAGGGGGCGACTCCTCAAGATTGATCTCACCTGATCGTGCCGAATCACGTGAACCACACAGTACCAACTCCACGGGGTCAATAGGGATAGAACAACAATCGACTGCAACGGCGGTCCCGTCCCATATCTCCAAGAATGCCTACCATCGGGAACTTAAACGTTAGGACGGGTTCGATATACAAATAAAGAATAGTCTACAACGTGAACCTTATAAGCTACGGCGCCTGGATCCTTGTTACGCAGGGTGTTGCGCCTTCCGGGTGTAATTTCAGTGGCGGCTGGTCGTATCTAAAGGTGGTGGGCCTAGAGGAGCAGCGGTCAGATAAATCCAACTTTCTGAGCCCAAATCAAAGTTTACTGAAATGGAAATCGAACGGCATAGTAGCGTAGCACAAGAGAGGGAGCAAACGCTTCGTGGCCAGGGTGAAAGTGATCGGTGGACCATGCACGCGATGTCTCCCGGACGCACCTGTTACTCATCTGCCAGGTACCACGTGGCAATTGAAAGGACGATACTATCCGCAGAACGTTGCGTCGGACATTGATAGCGTGGCTATTCTAGGACGAGACCCGGGTTTCATATACTCTGACAGGAAGTAGCCTCGTCGGCCAGTCGAGCCCCTTGCTCCGATCAAACACGATGATAAAAGTTGCAGCCAAATGCGCTCCCGGCAGGCCTTATTTGCTATGTCGAGGGACCGACCCGTCATACTACGGCTCCAACTCCAGTTGAAATCGCTACTAGTTTATTTAGTCACAAGGTGCTATTCTAGGGCCGAATGCGACGGGGCATCATGGTCGGCCAGTTTAGCACACAGACCCCCTCTAACCAAACGATGCGGGTATGCGGTCTTAGAAGGGCGTTGCTCGCTAAATGGGCGCGCCTTTTTTCCTCATATTCTTTCCGCACGGGACCCCTGCACCGAGTAATACGGTCGTACGCTACTATCGGAGATATTGTATTGAAACTTTAAGCGGTGACCCGATGAAATATGCAGCGCCCAGAATCACAAGTTCAAAGAAGTGATTCTCCATCACCCAGGTCTGTTCTATCTAAGGTAGCCTCTCTGTTTGTCGAACCCCGACCCCACAATGATCAACGGTTTCCGTCCTTATCTGGCTACCCTTGTGTGATGGCACGTCACCGTCTCTACTGTGGCAGTGATGGCGCGTCCACAAAGGGGGGACTTCCCTATAAAATGGGTGCATGGTATCAGTTCGGTGAGTGATCTTCTAGGCTGAGCTCCTTTCTATCTAAACCCAATGGCATCCGACTCAGAGACTAAGATAAGTCTTCTCGTAGTAATTGCGTGATGCCCTGTCGGGCACGAGCCCATGGATGAGCTTTTTGACCCGGCTCAGACTTAACGCTCAATACAAGGCGCAATTGCAGATCTTGACCCAAGATGGGCTTCACTCAAATAGGGGGTTGTGAAGGGCCTGCTGCAGCCCGCATGCTGGCTCCAGATGTAGCGCGTGCGCCGGGTGTCTGTCGGTCATAGGCAGGATAGCTGCTAACCCAGGTGCCCCAACTTGATGCAAGCTCTCGCTAGACAAAGCGCAAAATGGCCTGCTGCCTCAGAGATTGAATGAAGCTCCAAATTCCCCGACATGAGTGCCGCTAGTTCATCCCCGTCAGGCAACTAGAACTCGGAAGCATGCATCACCCCTGGTGGGGAAGATCTATGCGATCGCTCGTTGCGGAGTTGGCTTCCCTTGGCATTTCCTGCTTCCCTCAAATGCTGAAACAGGACGCAACGCGCAACAAAACGGTACCCACGGTGGATAGCAATTCAGGATGATCGTCGCACCCTTGAATAATGGATGCGTCCCTCCATACGCCGAAAGTGGAGTCCCAGACGTAGCAAAAGTAGAGTGTTTCTCATGACCCCGCTCTGAAGTATCCATGCGACGTCGCGTTGGAGATACCTCCTGCGAGTGCGCGTTTTTATTTATGTATAGTATCATTCCTTCCGATAATGGGGAGGTAGGGGGACGAACAAGCAACTATAAGCGTAACGGCTAGGCGGATCGGCTATGGAAAGCTTCCGACACTGACAGCCAGTAACTATACGCCCAGCACGCGATATGGACTGTTCGTGGTTGCAGCCCGCCAGTTTCCATCCCTTAAGCAGGATTGTGTGCTGTCACTACCTTTGCTTATTTCTGAACAAGTCGCATACCACTCGAACTACCAAGGCCTACTATAATTGTTCGAGCCCACGATATCGAGTACTACTTTTTGGATACGTTCTAACGAGGAAATCCGTCTAGACTTCTCTCTCAGCAATTAACTCCTGCCCGGACTTCAAGATTTGCTGGTACTTACCCCCCCTATCAATGGTTTCAACACCTTACTACGTTAGCGCGCCTAGGGACATAAGGACTCTACATAGCTGCTCGATCAGGCTGTCCCTTCATGCCCGTGTCAATTTCCCGTGATTTTCGCAACGCTACAGATCCGTCACCGCAGGATGTTAAACTAGCGTATTTACGAAATAGGTGTCTACGGAAACGAATGTTTATCCGGCAGGCCTTAACCCACCAAGGCAGACGCGGGGCCCGCCCCCTCCGCTGAGTTGATACTACTCGCCGACTCCGCTACATCTGCTCCTAGTAATCCAGACGAGAACACCTTTGTTTGAAGAGTTGCAGCGTCCACATAGGGGTCGCGGCCGCTCATTTCCCCCGACTGAATGGCTCACGGGGTTCAGGCGACTCATTTTAGTTAGCCCATACTCAGTGGGTGTTACGATTACTGCCGCATCGCTCCGTAGGCAGTGTCAGAATCTACTGTTATGAATACCTTGGAGGTATCAGGTACTCCTGGACTCTTCGGACGTCCTGACTAGTGCACTATGTGAACCGCTTGAATATTCGTATCCAAGGTGAGTTGCGCGAATACTATTGCTAGCCGTTTGGACACTTTTACTACCTAGTTGGCTCTTGGCGCTCCTGAGTTCTCGCGCACTACCCCTAGAAAACTGTACGTGAAAGGTAGGGTAACAACCTCTCAGACTATCAAAAGATAGCCCAATAAAGCTCTATGTTTATACATTGATAGACGCAAAGTCAATCGTGCAAAGTTGCCACTACCACTTTCTGACCGTACCAGGTGCGCCTCCCCTCCCTCTACAGATGTCAGACGAGCTTTGGCCTCGATTCGTGCGAGCATTTCAAGCATTGTTGTCGCACACTCATATGATTTGTTCGTAGTCCGTCAAGCCAGTCACGCCGCACCCACTGATTCCGTGGTTGGAATGGGTTGTGGGAG
		</sequence>
    <sequence><taxon idref="Location_2_3_1|32.3792389309469"/>
			ACTCTCTCAATATGTCCTCGCTGGGTCTATAAATGCACACCAAGACCAGGAGTGGAATTGAGGCCTGCAAGTTTGCTTTGATTACCCTGATTAAATTTCAACAAAGTGGCACTCTGTCCCTGGACGCGCCATCGCCCTAGACTTTATGCTAGCACAAAAACAATTCATGTATCGTCCTTGAATTTCATGTCTACCTGTGGCTGAGCTAGATCCAGAAACTCCATCAATAATTTTATGCTCCCGAGGTGACTCGTTGATGGAGTCGATTGGGAAGCATTTCGGCATCAAACAACAATTTCTTGCTGTCAGCCCTTTTACTCAGAAACTGGCATAAATGCCAATTAACTGCTTAAACTGTTGTAAGCGGCGGCATTAAACGTTAACGCACAATAAGTCCCGCTCGTCTCTCTCAGCGCGCCGTTAGTACGCCTATAATATTCCGCGCTTTGATCCATACGAATCGAACAGACCAAAAAGTTCTTTGCCTAAAGCCCGTATTAAGCACCGCACCTGAGTAAACCTCTCTTCGCTGGTGTGCCGCGTCTACTATAAATGGAACTCCTGCTGTTAACAAGGTCGGCATTCGACGATAAGATACAGTAATGAGGGTTGTATCGACTATTATAGGCCTATCGTTATGTAAGCCCCCTGGGCCCTAACTAGCGGAATTCCGTCAAGGTGCTGGCGCTGTCGATACTGCGTAGCGTGGCTCTGCGACGCAGTATTAAGTCGATGTATCCCAGCCGATAACTCCAATCACGCCTGCCAGGCGTACAAACTAAACGGGCTGTCCCTCAATAAATCAAAGTGGCCGGCACGCTAGCACGAGCGGTAGATAGATCATTCCTGCAGAGTACATCGACATTTAAGTAAGATGACTGCCCTTATAGCCACCGGTAGCTTGTTGCCACTTAAAACCGTGATTACTGCTTATACGGAGACTGACGATCCACTCTTAGACACGGAGCAAGATCTATGTGTTGCAAGAGTATGGCAGGGACATTAAAGAAGAACTCACTTTCGAAGGTCCCAACCCAGCCGACTGATTTCGTGCCCTCTACAACGAGCGGTTAACATATTTTGTTTAGTTATAGATCCACGTCAGGATAGTTCAACATAGGTGTTTAAATACTCAGTATCGATCGAACAAGCCGAGGAATGATGCTTTAAACGATGTGCCGGATAAACCGCCATGAAACGGGGCGACGTGTGTGAGCAGAGGCGGCCCTTCAGTTCGATAGTTTCCAGATTAGTGCTCGCTATCCATTCAAGTTTAGTTAATATTGACGCCGAAATCTCAGGGAGTCGTGCGTCTACATTGTGGGAGGTCGGTATGCTCCGTCCCCCGTCTAGTACGCGGGACAGTTCATTTTTGTTGATGGAGGAGTATGTCTTATATTCTAGATTCCTGGCCCATGTAATGGATCCAGCTATCGACCCTCGGTTCCAACGGGCACGGATCACTAAATGGTTTTTCTCTGTGTTGGGCTACCATACTAGTTTCTCGGGCCTAGAAACGAGCTTAACGGATACCAGGTGGTTAGGACTCCAAGAGAGTGCCACAAGGCGTAATGGAACATAGATGGCAAGAGCAGCTAATATGTATAGATGAACATCCGTACTGTTACACCGTCCGTATAGAGTCGTAGCTTATGCTCTTTGTCGGGTGTATGAACCGCACGACGATGCTGAGGTGGCCGGCTAGAAGCGAGCCTTTGACAAACTGTGCTTTCGTGATCGCCGATTAGCCAAGGCAATAGTCCGACGTAGACAGAGTTGAGGGGTAATCTCAAGGGGCACGAGTAGTAAACGCGGCATTGAGGCTCATACAGCCATCACTGGGTCTCCGCGTAATTCATATCGATGGAGCCCTGTTCTCAAGTTAGCTGTCGAAAAATAGAGAGCAAAGTCCTTTAAACACTTCGGCCTTGGCCAGTTAGTACTCTCGCCTGCGATAACCGGTTAAGGTGCCATCCAGTAATGGAGAAGCGCGCGTCCCGCGTATTCCGATTTCCCCGATTGCAATGGCCCCCATGACACCGGCTCATACTGGGACCGTTGTGCTCTATCTGGGCTGTTTTACCTTGAAGCGGAGGCCGAGGAGTAGGCTGTCCACCTAATAGGACGAGCGAAAGCGTCTCGCATTGGAGAAACACTATGTACGGCGGAACGCTGACGCTGAGAAGAGTAGCGACCTCATACGAAGCAGAGACGGACGGGTCCGCCGAGCGAACGACTCACGATTTGTTAGCTATCCGAAAATGGACATTATACCGCATAGAAGTTCTCTGTTCCGTTAAGAATTATCCTGATGATATTCCGGCCGTTACGATTTGGCACACGTATTTCGTATGCGACCTGTTAGCTCGGCTTTGGACGAAGGCGATTTCCGTTTAATTAATAACGCCGAGGTTGTCAATGCCATCGTCGAGCTGATAGGTCTTTCGTCGTGCGCCTCGGGGGCGAGAGACAGGCTAACCCGGCGACCTTTGGGTACTAAATGAATGTCGGTGGCGGATGCGTAGTCGTGGCACTGCTATGCGTCCGCCGCGGTTCTGGAAAAGTATACGTACGCATGCATTACCACGCGTCAAGTCTGAGTTTGGTACTGCGTTTCCCGTATTATCCGAGATCTTGGGCGCGTCCTTCCGGATCCGCCCTTTGACAACTGTGAGGTTACGCATCGATTCAGTTTAATCGTAGCTACCGCCCTTATAAGAATCAGTAACCAGCGTAGTTAGAAACATAGTGGCGCTGCATCCATGAATTGCCAAGCAACGATGGTTGGAAACTTGTAGTTATCCGCTTGTACGGCTCGAAGTTGCAGACAGCGCTGCCTTCTCCTAGCTGTCTCCTCTCCAGGTGGGAAGTGTGCTCAGTATAAGCGGCAGGCGGTTGCCGGGGGTGGGACCAAAATCCCTGCCTCGGAATCGTATGCATATCTTGGGTCCGATTAATACTGGAAGTTACTCCTCTCAGTGAACAAAAGGTCAACACCAATAGAACGTCTCTGGTCTTGTTTGTCTGGACTAAGTTTGGGAGTACAAACGTCAGCGCGCACCGTTAAATTCAAATGGTCTGAGTCACCCAGTCAAATACACGACAGTAGTTACGGCGATTAGCTCTTAATGTTCTAAATTAAAGTCGTGAGAGCAAAGTGAATGTCAGTAAGGAGTCAGCTTGGAAGGTAACCACGTGCATGCTAACGAACGACAGAGGGCCTCCACAGGTACGCTGGCTGTTGTAGTGGGGCAGGAGACCCGTCTCCAGTGAGTGTGATGATGATGTAGGAATGTCAGTTGGACTCCCTGCTAATGCTGCAAAAGAGGGGATTGGCTACCAAATCTCACAGCGGTCTTGATTCCTTAGCCTCACCGTCTTACAGCCTGTCTATGTTTAACTATGCCCCTATGAACCAGTCAAACCCGGCGCGCCGGCTGCGATTATTGCTAGCGTTCGAAGCTGCCACACGCACATTAGTAACCTGTCAGTTAAGGACTGCATCCCCCTGTTAACTTCATTATAGAAATATACGACGCCTGGAGTTTAAGTATGCCGATGGATCCTACAAATTTGGTGCTCGCGTAGCTAACGTCTCATACCCTCTGTGTAGCAATTCGAGTTACGTCGGTGAGTCACGACAGTAAATGGTGAGATTCCGTTGCCGTGTTAGCCCGGAACCGCATAGTTGAGTGAGACTGCAACGTGATATACTAATTTGTAGACTTGGTGACAAACAGGCGTGTCAGGTGGAAGAGAGCTTGCCTAATGCCTACTGCGATAGACTGAACCTATAGCCCGTGTGCCCCAGGAGGCTAAGTAAATTGATGAGAAGATACGAATACCCAACGCGTAACCCAGGCACCTTAGAATCTATCAGATGGCAGTCGCAACATGTTGGGGACCGAGACGTCGGACTTAACCGTGCATGATCTTAGGGCCATGTTATCTAGGTCGAATGTGGGGGCAACGCCCAATCCAATTCCAAAACTTGCGGCAAGGTCGTATGCCTAGCTTCAGGGAGGACCATAATCAGTACTTCTAAGCCAGTACTGTGTTCTCCGATCCCCTCATTATGTGAACGATGGCCGGGGCACCGCAGGCGCTACCTATAGCCCGAATTTGTGAGTTAGGCGTCCTGCAGGTTTTGTCCAATTGACACAACAACTACTTTACATAATACGGGAGGGTGAGGTATGCTGTGCATTTCTTTACTTCCGCAGCACTCGTCAGGGCTTAACGCCGTGTCAGAAGCTCATCAAGCGGTCAATTCTGAGTAAAAGATTGCCGAAACACTACATGGGTCTACCAACCATGAAATAAGGGCTCTGAGTCTTTCTCGTTGGCCTAGCAGGGATTACCCACCGGCACTCGACGATTATTACGCGCATAAGTGGCTTCCATTCTGCACTTGACGATGATGCAAATCTATTGTTGTGGGCCTGTGGGTCCCGGCCAGACGCTGCTTCTTCTCGTCCGGATGGCCGTTCCCGGACCGTCCGTCGTCACTATGAACTCAACCTGACTTAATGGTGACTTGGACTTCTACTGGAGGAATGATAAAACGCCTCCGGACAGTACAGTATCACATACAACCTCCCAGAGATGGCAGACGAAGTAGCTGAAGCGTAAGGCGTGCGTTCGGCATTCTTTATTCGACTATTGCATGCATAGATTATCGGCACTTACTCATGGGTTCCCCCAGAAAATCGATCTGGATCTGAGGGCGTGGGGGGAGTCCTAACCATTCATGTGAACTTACACTCCGAGGGCCCAGGCGAAGTAATGAGAAGCATTCCGATGCCTTGGGTGCTACATGAGCGCCGGCACAGGAGGGGAAAGGTCGGACTTTGCTGATCCCCACTAGTACTGGATAGTGCCTTGTGTAGAGATGACAGCAAGCGTACCGGGAGTTGGGGGTCAGCTAAACCACGCTAGACTGTAGTGCGGGATCAGATCCCTTCACCCGGCTCTCAAAAAGCACCGGTGTTAAAGTGTCATAGACGTGCGCCGTTCTACTACGTTTGAGCTGTAAGTATGTAAGTGTGTATTGACTAGGGATGTTCAAGGGAAAGATTAACTACAGGGTAGACAGGCCTGAATTTTTCGTACTGCTACGCGCGCGCGTGCAGTTTGGGTTACGATGGATGTATGAATCTTCTTGCCGTTGAAGCGGTCCGCTCCATTACTCTCTTCTTTTCTGAACCTAGCACGGCGACTGAAAGGCATTTGCACTTGAAACCGGGAGAGAATGAATGGGCGGACAGGAAAGTAGGTCCTAAGATAGTTATGTCTACTAAAGCTGACCTCAGGACATCCGCTTGGGCTATTCCACAACTGTACCTCCCCCGCCTGCTCAATTGGTGTTCTTCTGAGACACAGAATCACGAGATTGGCGCTCGTGTAGCCGTAGCTGGTACAGCGTGAGAGGCGGAGAACTTCCCGTTTAACTTAAAATCTAGGGGCTTCGGTCTGTCGCGGGATGGTTTACCGGTTCTCCCTTTGATGGGTATCATATGGCTAGGAGACCTTTCGGCTTAATTGGGAATTAACCAAGATATGCAATATACATAGCCTAATGAGTGTAGAGAGTCAGATAGCCCCTAGACGTTCAAATTTTGAAGGCGGTACAAAGGTCAGCACAAGAGCGCGTCTCGCAAATTAGGAACAGACTTCTCGTGCAACATTTAGGGACCAATTCGCTGTCGACATCTCGGAAAGGGCGGGGATTCTTAGAGTCGCACAGTTCGGACACGCACAGTTAGAGTAAGTGTTTGCGAGGGCGACATCCGAATCAATCCTGACTCACCCTTGGATTCTGGTAATTCTGAGGTATCTTCAGCGGGTCGCGTAAGGACCAGGTCTTATCTTCAAATTATCGAGGGGCAAAAATTTCCAATGGTGAAGCAGGCTTTGAGTATAGGAATTGTCGAGTTATCACACCGACGCAATGTTCTAATTCTGATTATGTCGCACCGTACAGTTAAACAGCGAAAACCCGCCTAGGAACCCTCGCCCGCCGTTCCAATGGATACCTAACCGGTATATCATCAACTTCCCGAAGTCCCGATTGGCAGCCCCGCGGCGCATTGTGAGAAAAGACACACAGAGGAGCACCCGCCGAATAACGCCTAACATGGTGGAAGCATTTGATCACTCAACGCGATCACCTAATGATTACAGTAGTAACGTGCAGGATGTAAAATCGAGCTACTGTAAGCTATGTCATCCATAGGCACTCAGAGCGTTGTCAGTGGGAGTTAAATTAAGTCACGTCACTTGATTCCCATCCAAATTCCGCAAGCTGTCACCGAAGTGCTAGCGTGAAACAAGTCGCTTCGCAAAAATGAGTGTTCTCGCTTTGCTGTTCGCGTGCCGCGCCACACGTCTCGTTTCGGTCTTACGAGCCCCATCCTATAAGGGCATCTCGACTCACTACTGTAAATATTAAATTGCATCGACACCTGTATAAGACCACTAGGTGCAGGAAAACTTACCAAGTGGGCAGGCAACGGAGCGGCCCTGTGGCCAATCGAACCGGTACCTTCTATAAGGGAGTATATTTAAATCGGACTTCCCTTCCGGCCGCCCCTCACCTCGGAGTTTTGCTCACTAACAGCAAGTGGGTGCATAACTATCTTGATCGCAACGTCCATTCCTCATTCTTAATAGCGGCCATCCTTAGCTGAACTAATTGCATAACTCTTTGGTGTAGACGCACGCGTGTCATTGCAACTGTTAATTGACTGGGGAATATATAGATCCCATGGTTCGGGTTGGGAAAGCGCTGATGGTGCGCGGTAGTTTCCACCGAAATATAATAAAACTTACTGAGCTTCACCTGATCCTTATGTAGCTGCGTAGCTAGCCGAGCATTCCAGTTTATCTCTATGGGACGCAATGAAATAGTGCATTGAGGGTGGGACGAAGGTACCAAGCCCAAGACTGTGCGACTGAGCGGATCATCACCACAACTGGACTTTTATGTCCCTTCAGTGAAATTCCATGATAATCGTTGCCGCTCACCTTCAAACTGTGCGTATGTGTGCCCTTTAATTTCAGTCCTTAACTCGGGCCTAGACGCTCCGACGAGCAACCGTTTTAACCGGTCTCAGCTCCCCAACCGAAGACTTCGGTATGCATACATACAGGCAGCGAAGTTCCCCCCCCCCCACCGGGAAACATTTTTACAAAGTTCACGTGTCATAGTTTAAAGCTTTACTTTCCCTCTGGAAGTACTGATACTGCACTCACCTCGAGTGAGCTGTGGGCTAGTACGCTAAGAGGATAATCCCTTCCCATCCTCCATTTTACAAAGAGGTACTAGCTTAGAGGGACAGCAGTTCAAGCGGCATTCGACGCGACAAAACTGATCGTCCGGCGTGCTAACCGGGACCTACTTCACGAAGAGACAATACCGGTGCTGCAACACCATGCCATCCCACCTGAGTTTGTAAGAGTACGTACCGAAGTAGACTTCTCTAGCTTATACCTTGGAGGTTAAATTACATAATAAAGTATTATAAATTTCATAAGATGTCTCAGGTAAGCTTCGGATTTACTTATATATTGTACTCGAATCGAGCTTGATTCTCCTTTTTGTAATGACATTGTCTCACTGTTGGCAAAGATTCACTGCCGTTATGCATTGATCCTGCACATTTTCCGCGCGCTCCCACCTGCAGCGAACGGCACCAGCTTTAACTTTTCAAGTTCACCAAGGTAAACGCCGAGACTCACTTCTGGATGAAATGAGTTCAGGAGTACCCATTGTTGAAAGTAAGAAGGCGCACCGGGCTCATCCGTCTGATCCGTGCGCAGAGGGCCGAACCACACGAGCTTTGCAGGTGGTCAGGAGAACGTGTGTCGGCGGCGATAGCACAGAAGTTCGGGTATGTCAATACTCTACCCGAATGGAGTACAGAGCCTTCTCCCGTTATTCTTATTAACGAAGCGTCGCTCTCTTGGTTAGAGTGCTCTTTAACATACGTACTTAACTTTCAGACATGTTGTGTTCCTTCCTTTCGCGTGTTCAGGCGAGGCTCACGCCGCTCTCACAGATCAGAACCCTGGCTGTCGCCCGGAAACTTGCAAACGCCGATGCTCTGAGCCTGTAAGCGGCTAGTCTAGATGGTCACATTGCAAAAACAGTATCCGCACCTCGTAGCCCGACAACCCTATGGACTTGACTAATCTGAACCCGCCTCGTTGTCACCGCGTAGGGAAAGTCATATTCCTTGTCGGAATCCGTATATACCGAAGAAGTCATGGGCGGACAATCGCACGCTATAATTTCGCAAAAAGGTGTTGATCCCCCTAGTTCGGGACTGAAACAGCGGGGATGTCGTGTATATGGATGACATTCGAAAGGATGCCATTTAAAGAGACCCGACACGTCAGAACTTTTTTATGGTAGATCATACTCCACTAACAAACCGGCTGGAATAGGACTACCAGTGCTATCTCCGAAACTAGACACGCCGTTGACAGTCTCCTCTGCGGTCCACTTAGCGAACAGCCACTAATGTGTTGACGCCGTCCATTACCAGCACGGGGGATGTTAATAAATACGAAGCCTTGAGACTAGTAGGCTGATAAGCGGACTGCTAAGCCAGTACGGTGGGCCTTTAGCTCTCTGACCTCCTGGTGATACACTACATTTATACAACGGAACTCGCAAACCGAGTATCTTCTCCCCTATGCCTCGCCTACGTTCGGGGCTTAGTATTAGAGTAACAAATGTTCAATAAGGTGCAGTATAGAATTTAATGATGTAGTGTATGCGAACTGGCTGCGTTGTTATCTCACTACGCAAGACATCGGCATGTTAGAGTCCCTACCTGATTGGTCGGTCTCAACACTCGAGATCACAGGGGCCCACATTAAGAAGCAGGATGAAAGTTTTCGCCCAATTGGCCTTTTGGGCTCTAGGGGTATTGACATGAAATGAGCCAGGCCTGCCACGATGTATCGCTACGTTCCCGCCATGTAGGGAGAAACGGCGAACGCTATCATGTGCTCTCCAGGAGCGCAGTCACTCAGGGCAGAAAGTGGAGGCTGCGTTGGCCACAGCTGTGAATAAACAATCCGATATCGACTAACCGATTCCAGACGCAGGTTACCCGCCTTAGCCACGGAGTGATGAGCGTGAGATGCCGTCCTATATATAATTTTTGGTTCCCTGTCCGCTCGCGGGGAGTCCTTAGATGTGTTTGACGACCAAAATACGGGTCTAGGTCTGTAAAGACTATACGCCTCTGGCTCACTTGAACCTTCCGTTAGCCAGAAGCGGTTCATCCGCTCCGATAGTTACATGTAATTGTTTTGAGTGCGGTACAGTGTAAAGGTTGTACCCCTTTTACGCCGCAGTAGTCACGAAAAAACCTAGCAGAAGTACGTGGAACGCGCCTAAGTAAAGAGGTCCTCATTAAAGTTTATACCCAAGCGTCTACTACCGTAATATTTCTATCACCTGGGGTATTTAGCCTAGCTACCGTTTCGCAAATGTGATGGACCACTTCCTCAGAAAATCGATGCCTATATCTGGGCAATAAACATCAGGTGACGTCAAAGAGTACGGCACTGGGATCTACCATACTGAGTTATAACTCACCACCGCGGTTAGCTCGGAAGCACCTCACCCTACTTTCGAACATTCGATAAACGGTTCCGGCCTACTCCTTTACACCGCGCCCTGGGGTGGGGTAAGCATGTCCTCTCATATCCCAATACAGCCTAACCTACACGCGTGCGGGAGATAATTTTGTTATTTCATAAACCTTTTTACAGGGGGTGTGTCGACTAACCGTCTGGTACGAGCGAAGGAAATTATAAACAAGAGGGATTAGCTGAAACTCTGATTACGACTCCGCCGGAACGCGTAGTGCGAGAGCACTAGTGGGGATCTAGACACAGAAGCGTTCGTCCGTAACAAAATTCACTGTCTACTTGGGCAAGGCTGAGAACCCCACATCACAAGTCTTTCAGGCCAGTCATGATTAACCTTTCATCTGAACAATTCCACGTCGCCGTTGTTCCCATAGCAAACTGCGCTGCCTGTAGGAACACGAGCGTCGCTCCTCTTGTATGGTGCACTGATTACCTATCCCCGCGTTGTTTTGCAACATAGGCTGGTGTGACTACGCCTTTCTCCTGCGGCGATCACGGAACGATAAGATACCGCCCAACGATTTCCCCGAATCTAATCCTGGATGCAAGCTGCATAGACTAAATACCATGAATTAGCCTAACTCTTGGAGCTGAATTTTTCGGTCCTCCGTCTTAACCGATCATAGATGGTAGCGGAAGGGCGCCCGACGGACAGAGGAATAGGCTAGTATGACATTGCAGCCCCTGATAGGTCCCGACCCTGCTTAGATGTAATCGTCCTTCTCACTAGTATGGGAAAGATAGTCGCAGGGTAGCCCGACAGTCTTTTGTAATATATTGCGCTTGTACACGCTCTTACAGGACTGGAGCTAATATAAACTAGTGTTATCGGGGATTGCCGGTTCGTTCGCATTCTTTTCAGTGTTCATATCCCTGTAGGTAAGTCTGTGGTTTGGATGACGGCGTGTAGTATAGGGTTGATCTCCATTTGGGTGAGTGACACTAGCCTAACAATAATAATAGCGGTCTACCGCGCTCCGTTGGTCCTATAACGTACGGACAGGTAACAAACTGACTCGCGACCACCTTCATTTGAAACGCAGTAGGATAAGTCAGTCAGGGGGCGACTCCTCAAGATTGATCTCACCTGATCGTGCCGAATCACGTGAACCACACAGTACCAACTCCACGGGGTCAATAGGGATAGAACAACAATCGACTGCAACGGCGGTCCCGTCCCATATCTCCAAGAATGCCTACCATCGGGAACTTAAACGTTAGGACGGGTTCGATATACAAATAAAGAATAGTCTACAACGTGAACCTTATAAGCTACGGCGCCTGGATCCTTGTTACGCAGGGTGTTGCGCCTTCCGGGTGTAATTTCAGTGGCGGCTGGTCGTATCTAAAGGTGGTGGGCCTAGAGGAGCAGCGGTCAGATAAATCCAACTTTCTGAGCCCAAATCAAAGTTTACTGAAATGGAAATCGAACGGCATAGTAGCGTAGCACAAGAGAGGGAGCAAACGCTTCGTGGCCAGGGTGAAAGTGATCGGTGGACCATGCACGCGATGTCTCCCGGACGCACCTGTTACTCATCTGCCAGGTACCACGTGGCAATTGAAAGGACGATACTATCCGCAGAACGTTGCGTCGGACATTGATAGCGTGGCTATTCTAGGACGAGACCCGGGTTTCATATACTCTGACAGGAAGTAGCCTCGTCGGCCAGTCGAGCCCCTTGCTCCGATCAAACACGATGATAAAAGTTGCAGCCAAATGCGCTCCCGGCAGGCCTTATTTGCTATGTCGAGGGACCGACCCGTCATACTACGGCTCCAACTCCAGTTGAAATCGCTACTAGTTTATTTAGTCACAAGGTGCTATTCTAGGGCCGAATGCGACGGGGCATCATGGTCGGCCAGTTTAGCACACAGACCCCCTCTAACCAAACGATGCGGGTATGCGGTCTTAGAAGGGCGTTGCTCGCTAAATGGGCGCGCCTTTTTTCCTCATATTCTTTCCGCACGGGACCCCTGCACCGAGTAATACGGTCGTACGCTACTATCGGAGATATTGTATTGAAACTTTAAGCGGTGACCCGATGAAATATGCAGCGCCCAGAATCACAAGTTCAAAGAAGTGATTCTCCATCACCCAGGTCTGTTCTATCTAAGGTAGCCTCTCTGTTTGTCGAACCCCGACCCCACAATGATCAACGGTTTCCGTCCTTATCTGGCTACCCTTGTGTGATGGCACGTCACCGTCTCTACTGTGGCAGTGATGGCGCGTCCACAAAGGGGGGACTTCCCTATAAAATGGGTGCATGGTATCAGTTCGGTGAGTGATCTTCTAGGCTGAGCTCCTTTCTATCTAAACCCAATGGCATCCGACTCAGAGACTAAGATAAGTCTTCTCGTAGTAATTGCGTGATGCCCTGTCGGGCACGAGCCCATGGATGAGCTTTTTGACCCGGCTCAGACTTAACGCTCAATACAAGGCGCAATTGCAGATCTTGACCCAAGATGGGCTTCACTCAAATAGGGGGTTGTGAAGGGCCTGCTGCAGCCCGCATGCTGGCTCCAGATGTAGCGCGTGCGCCGGGTGTCTGTCGGTCATAGGCAGGATAGCTGCTAACCCAGGTGCCCCAACTTGATGCAAGCTCTCGCTAGACAAAGCGCAAAATGGCCTGCTGCCTCAGAGATTGAATGAAGCTCCAAATTCCCCGACATGAGTGCCGCTAGTTCATCCCCGTCAGGCAACTAGAACTCGGAAGCATGCATCACCCCTGGTGGGGAAGATCTATGCGATCGCTCGTTGCGGAGTTGGCTTCCCTTGGCATTTCCTGCTTCCCTCAAATGCTGAAACAGGACGCAACGCGCAACAAAACGGTACCCACGGTGGATAGCAATTCAGGATGATCGTCGCACCCTTGAATAATGGATGCGTCCCTCCATACGCCGAAAGTGGAGTCCCAGACGTAGCAAAAGTAGAGTGTTTCTCATGACCCCGCTCTGAAGTATCCATGCGACGTCGCGTTGGAGATACCTCCTGCGAGTGCGCGTTTTTATTTATGTATAGTATCATTCCTTCCGATAATGGGGAGGTAGGGGGACGAACAAGCAACTATAAGCGTAACGGCTAGGCGGATCGGCTATGGAAAGCTTCCGACACTGACAGCCAGTAACTATACGCCCAGCACGCGATATGGACTGTTCGTGGTTGCAGCCCGCCAGTTTCCATCCCTTAAGCAGGATTGTGTGCTGTCACTACCTTTGCTTATTTCTGAACAAGTCGCATACCACTCGAACTACCAAGGCCTACTATAATTGTTCGAGCCCACGATATCGAGTACTACTTTTTGGATACGTTCTAACGAGGAAATCCGTCTAGACTTCTCTCTCAGCAATTAACTCCTGCCCGGACTTCAAGATTTGCTGGTACTTACCCCCCCTATCAATGGTTTCAACACCTTACTACGTTAGCGCGCCTAGGGACATAAGGACTCTACATAGCTGCTCGATCAGGCTGTCCCTTCATGCCCGTGTCAATTTCCCGTGATTTTCGCAACGCTACAGATCCGTCACCGCAGGATGTTAAACTAGCGTATTTACGAAATAGGTGTCTACGGAAACGAATGTTTATCCGGCAGGCCTTAACCCACCAAGGCAGACGCGGGGCCCGCCCCCTCCGCTGAGTTGATACTACTCGCCGACTCCGCTACATCTGCTCCTAGTAATCCAGACGAGAACACCTTTGTTTGAAGAGTTGCAGCGTCCACATAGGGGTCGCGGCCGCTCATTTCCCCCGACTGAATGGCTCACGGGGTTCAGGCGACTCATTTTAGTTAGCCCATACTCAGTGGGTGTTACGATTACTGCCGCATCGCTCCGTAGGCAGTGTCAGAATCTACTGTTATGAATACCTTGGAGGTATCAGGTACTCCTGGACTCTTCGGACGTCCTGACTAGTGCACTATGTGAACCGCTTGAATATTCGTATCCAAGGTGAGTTGCGCGAATACTATTGCTAGCCGTTTGGACACTTTTACTACCTAGTTGGCTCTTGGCGCTCCTGAGTTCTCGCGCACTACCCCTAGAAAACTGTACGTGAAAGGTAGGGTAACAACCTCTCAGACTATCAAAAGATAGCCCAATAAAGCTCTATGTTTATACATTGATAGACGCAAAGTCAATCGTGCAAAGTTGCCACTACCACTTTCTGACCGTACCAGGTGCGCCTCCCCTCCCTCTACAGATGTCAGACGAGCTTTGGCCTCGATTCGTGCGAGCATTTCAAGCATTGTTGTCGCACACTCATATGATTTGTTCGTAGTCCGTCAAGCCAGTCACGCCGCACCCACTGATTCCGTGGTTGGAATGGGTTGTGGGAG
		</sequence>
    <sequence><taxon idref="Location_0_4_1|28.52577330533463"/>
			ACTCTCTCAATATGTCCTCGCTGGGTCTATAAATGCACACCAAGACCAGGAGTGGAATTGAGGCCTGCAAGTTTGCTTTGATTACCCTGATTAAATTTCAACAAAGTGGCACTCTGTCCCTGGACGCGCCATCGCCCTAGACTTTATGCTAGCACAAAAACAATTCATGTATCGTCCTTGAATTTCATGTCTACCTGTGGCTGAGCTAGATCCAGAAACTCCATCAATAATTTTATGCTCCCGAGGTGACTCGTTGATGGAGTCGATTGGGAAGCATTTCGGCATCAAACAACAATTTCTTGCTGTCAGCCCTTTTACTCAGAAACTGGCATAAATGCCAATTAACTGCTTAAACTGTTGTAAGCGGCGGCATTAAACGTTAACGCACAATAAGTCCCGCTCGTCTCTCTCAGCGCGCCGTTAGTACGCCTATAATATTCCGCGCTTTGATCCATACGAATCGAACAGACCAAAAAGTTCTTTGCCTAAAGCCCGTATTAAGCACCGCACCTGAGTAAACCTCTCTTCGCTGGTGTGCCGCGTCTACTATAAATGGAACTCCTGCTGTTAACAAGGTCGGCATTCGACGATAAGATACAGTAATGAGGGTTGTATCGACTATTATAGGCCTATCGTTATGTAAGCCCCCTGGGTCCTAACTAGCGGAATTCCGTCAAGGTGCTGGCGCTGTCGATACTGCGTAGCGTGGCTCTGCGACGCAGTATTAAGTCGATGTATCCCAGCCGATAACTCCAATCACGCCTGCCAGGCGTACAAACTAAACGGGCTGTCCCTCAATAAATCAAAGTGGCCGGCACGCTAGCACGAGCGGTAGATAGATCATTCCTGCAGAGTACATCGACATTTAAGTAAGATGACTGCCCTTATAGCCACCGGTAGCTTGTTGCCACTTAAAACCGTGATTACTGCTTATACGGAGACTGACGATCCACTCTTAGACACGGAGCAAGATCTATGTGTTGCAAGAGTATGGCAGGGACATTAAAGAAGAACTCACTTTCGAAGGTCCCAACCCAGCCGACTGATTTCGTGCCCTCTACAACGAGCGGTTAACATATTTTGTTTAGTTATAGATCCACGTCAGGATAGTTCAACATAGGTGTTTAAATACTCAGTATCGATCGAACAAGCCGAGGAATGATGCTTTAAACGATGTGCCGGATAAACCGCCATGAAACGGGGCGACGTGTGTGAGCAGAGGCGGCCCTTCAGTTCGATAGTTTCCAGATTAGTGCTCGCTATCCATTCAAGTTTAGTTAATATTGACGCCGAAATCTCAGGGAGTCGTGCGTCTACATTGTGGGAGGTCGGTATGCTCCGTCCCCCGTCTAGTACGCGGGACAGTTCATTTTTGTTGATGGAGGAGTATGTCTTATATTCTAGATTCCTGGCCCATGTAATGGATCCAGCTATCGACCCTCGGTTCCAACGGGCACGGATCACTAAATGGTTTTTCTCTGTGTTGGGCTACCATACTAGTTTCTCGGGCCTAGAAACGAGCTTAACGGATACCAGGTGGTTAGGACTCCAAGAGAGTGCCACAAGGCGTAATGGAACATAGATGGCAAGAGCAGCTAATATGTATAGATGAACATCCGTACTGTTACACCGTCCGTATAGAGTCGTAGCTTATGCTCTTTGTCGGGTGTATGAACCGCACGACGATGCTGAGGTGGCCGGCTAGAAGCGAGCCTTTGACAAACTGTGCTTTCGTGATCGCCGATTAGCCAAGGCAATAGTCCGACGTAGACAGAGTTGAGGGGTAATCTCAAGGGGCACGAGTAGTAAACGCGGCATTGAGGCTCATACAGCCATCACTGGGTCTCCGCGTAATTCATATCGATGGAGCCCTGTTCTCAAGTTAGCTGTCGAAAAATAGAGAGCAAAGTCCTTTAAACACTTCGGCCTTGGCCAGTTAGTACTCTCGCCTGCGATAACCGGTTAAGGTGCCATCCAGTAATGGAGAAGCGCGCGTCCCGCGTATTCCGATTTCCCCGATTGCAATGGCCCCCATGACACCGGCTCATACTGGGACCGTTGTGCTCTATCTGGGCTGTTTTACCTTGAAGCGGAGGCCGAGGAGTAGGCTGTCCACCTAATAGGACGAGCGAAAGCGTCTCGCATTGGAGAAACACTATGTACGGCGGAACGCTGACGCTGAGAAGAGTAGCGACCTCATACGAAGCAGAGACGGACGGGTCCGCCGAGCGAACGACTCACGATTTGTTAGCTATCCGAAAATGGACATTATACCGCATAGAAGTTCTCTGTTCCGTTAAGAATTATCCTGATGATATTCCGGCCGTTACGATTTGGCACACGTATTTCGTATGCGACCTGTTAGCTCGGCTTTGGACGAAGGCGATTTCCGTTTAATTAATAACGCCGAGGTTGTCAATGCCATCGTCGAGCTGATAGGTCTTTCGTCGTGCGCCTCGGGGGCGAGAGACAGGCTAACCCGGCGACCTTTGGGTACTAAATGAATGTCGGTGGCGGATGCGTAGTCGTGGCACTGCTATGCGTCCGCCGCGGTTCTGGAAAAGTATACGTACGCATGCATTACCACGCGTCAAGTCTGAGTTTGGTACTGCGTTTCCCGTATTATCCGAGATCTTGGGCGCGTCCTTCCGGATCCGCCCTTTGACAACTGTGAGGTTACGCATCGATTCAGTTTAATCGTAGCTACCGCCCTTATAAGAATCAGTAACCAGCGTAGTTAGAAACATAGTGGCGCTGCATCCATGAATTGCCAAGCAACGATGGTTGGAAACTTGTAGTTATCCGCTTGTACGGCTCGAAGTTGCAGACAGCGCTGCCTTCTCCTAGCTGTCTCCTCTCCAGGTGGGAAGTGTGCTCAGTATAAGCGGCAGGCGGTTGCCGGGGGTGGGACCAAAATCCCTGCCTCGGAATCGTATGCATATCTTGGGTCCGATTAATACTGGAAGTTACTCCTCTCAGTGAACAAAAGGTCAACACCAATAGAACGTCTCTGGTCTTGTTTGTCTGGACTAAGTTTGGGAGTACAAACGTCAGCGCGCACCGTTAAATTCAAATGGTCTGAGTCACCCAGTCAAATACACGACAGTAGTTACGGCGATTAGCTCTTAATGTTCTAAATTAAAGTCGTGAGAGCAAAGTGAATGTCAGTAAGGAGTCAGCTTGGAAGGTAACCACGTGCATGCTAACGAACGACAGAGGGCCTCCACAGGTACGCTGGCTGTTGTAGTGGGGCAGGAGACCCGTCTCCAGTGAGTGTGATGATGATGTAGGAATGTCAGTTGGACTCCCTGCTAATGCTGCAAAAGAGGGGATTGGCTACCAAATCTCACAGCGGTCTTGATTCCTTAGCCTCACCGTCTTACAGCCTGTCTATGTTTAACTATGCCCCTATGAACCAGTCAAACCCGGCGCGCCGGCTGCGATTATTGCTAGCGTTCGAAGCTGCCACACGCACATTAGTAACCTGTCAGTTAAGGACTGCATCCCCCTGTTAACTTCATTATAGAAATATACGACGCCTGGAGTTTAAGTATGCCGATGGATCCTACAAATTTGGTGCTCGCGTAGCTAACGTCTCATACCCTCTGTGTAGCAATTCGAGTTACGTCGGTGAGTCACGACAGTAAATGGTGAGATTCCGTTGCCGTGTTAGCCCGGAACCGCATAGTTGAGTGAGACTGCAACGTGATATACTAATTTGTAGACTTGGTGACAAACAGGCGTGTCAGGTGGAAGAGAGCTTGCCTAATGCCTACTGCGATAGACTGAACCTATAGCCCGTGTGCCCCAGGAGGCTAAGTAAATTGATGAGAAGATACGAATACCCAACGCGTAACCCAGGCACCTTAGAATCTATCAGATGGCAGTCGCAACATGTTGGGGACCGAGACGTCGGACTTAACCGTGCATGATCTTAGGGCCATGTTATCTAGGTCGAATGTGGGGGCAACGCCCAATCCAATTCCAAAACTTGCGGCAAGGTCGTATGCCTAGCTTCAGGGAGGACCATAATCAGTACTTCTAAGCCAGTACTGTGTTCTCCGATCCCCTCATTATGTGAACGATGGCCGGGGCACCGCAGGCGCTACCTATAGCCCGAATTTGTGAGTTAGGCGTCCTGCAGGTTTTGTCCAATTGACACAACAACTACTTTACATAATACGGGAGGGTGAGGTATGCTGTGCATTTCTTTACTTCCGCAGCACTCGTCAGGGCTTAACGCCGTGTCAGAAGCTCATCAAGCGGTCAATTCTGAGTAAAAGATTGCCGAAACACTACATGGGTCTACCAACCATGAAATAAGGGCTCTGAGTCTTTCTCGTTGGCCTAGCAGGGATTACCCACCGGCACTCGACGATTATTACGCGCATAAGTGGCTTCCATTCTGCACTTGACGATGATGCAAATCTATTGTTGTGGGCCTGTGGGTCCCGGCCAGACGCTGCTTCTTCTCGTCCGGATGGCCGTTCCCGGACCGTCCGTCGTCACTATGAACTCAACCTGACTTAATGGTGACTTGGACTTCTACTGGAGGAATGATAAAACGCCTCCGGACAGTACAGTATCACATACAACCTCCCAGAGATGGCAGACGAAGTAGCTGAAGCGTAAGGCGTGCGTTCGGCATTCTTTATTCGACTATTGCATGCATAGATTATCGGCACTTACTCATGGGTTCCCCCAGAAAATCGATCTGGATCTGAGGGCGTGGGGGGAGTCCTAACCATTCATGTGAACTTACACTCCGAGGGCCCAGGCGAAGTAATGAGAAGCATTCCGATGCCTTGGGTGCTACATGAGCGCCGGCACAGGAGGGGAAAGGTCGGACTTTGCTGATCCCCACTAGTACTGGATAGTGCCTTGTGTAGAGATGACAGCAAGCGTACCGGGAGTTGGGGGTCAGCTAAACCACGCTAGACTGTAGTGCGGGATCAGATCCCTTCACCCGGCTCTCAAAAAGCACCGGTGTTAAAGTGTCATAGACGTGCGCCGTTCTACTACGTTTGAGCTGTAAGTATGTAAGTGTGTATTGACTAGGGATGTTCAAGGGAAAGATTAACTACAGGGTAGACAGGCCTGAATTTTTCGTACTGCTACGCGCGCGCGTGCAGTTTGGGTTACGATGGATGTATGAATCTTCTTGCCGTTGAAGCGGTCCGCTCCATTACTCTCTTCTTTTCTGAACCTAGCACGGCGACTGAAAGGCATTTGCACTTGAAACCGGGAGAGAATGAATGGGCGGACAGGAAAGTAGGTCCTAAGATAGTTATGTCTACTAAAGCTGACCTCAGGACATCCGCTTGGGCTATTCCACAACTGTACCTCCCCCGCCTGCTCAATTGGTGTTCTTCTGAGACACAGAATCACGAGATTGGCGCTCGTGTAGCCGTAGCTGGTACAGCGTGAGAGGCGGAGAACTTCCCGTTTAACTTAAAATCTAGGGGCTTCGGTCTGTCGCGGGATGGTTTACCGGTTCTCCCTTTGATGGGTATCATATGGCTAGGAGACCTTTCGGCTTAATTGGGAATTAACCAAGATATGCAATATACATAGCCTAATGAGTGTAGAGAGTCAGATAGCCCCTAGACGTTCAAATTTTGAAGGCGGTACAAAGGTCAGCACAAGAGCGCGTCTCGCAAATTAGGAACAGACTTCTCGTGCAACATTTAGGGACCAATTCGCTGTCGACATCTCGGAAAGGGCGGGGATTCTTAGAGTCGCACAGTTCGGACACGCACAGTTAGAGTAAGTGTTTGCGAGGGCGACATCCGAATCAATCCTGACTCACCCTTGGATTCTGGTAATTCTGAGGTATCTTCAGCGGGTCGCGTAAGGGCCAGGTCTTATCTTCAAATTATCGAGGGGCAAAAATTTCCAATGGTGAAGCAGGCTTTGAGTATAGGAATTGTCGAGTTATCACACCGACGCAATGTTCTAATTCTGATTATGTCGCACCGTACAGTTAAACAGCGAAAACCCGCCTAGGAACCCTCGCCCGCCGTTCCAATGGATACCTAACCGGTATATCATCAACTTCCCGAAGTCCCGGTTGGCAGCCCCGCGGCGCATTGTGAGAAAAGACACACAGAGGAGCACCCGCCGAATAACGCCTAACATGGTGGAAGCATTTGATCACTCAACGCGATCACCTAATGATTACAGTAGTAACGTGCAGGATGTAAAATCGAGCTACTGTAAGCTATGTCATCCATAGGCACTCAGAGCGTTGTCAGTGGGAGTTAAATTAAGTCACGTCACTTGATTCCCATCCAAATTCCGCAAGCTGTCACCGAAGTGCTAGCGTGAAACAAGTCGCTTCGCAAAAATGAGTGTTATCGCTTTGCTGTTCGCGTGCCGCGCCACACGTCTCGTTTCGGTCTTACGAGCCCCATCCTATAAGGGCATCTCGACTCACTACTGTAAATATTAAATTGCATCGACACCTGTATAAGACCACTAGGTGCAGGAAAACTTACCAAGTGGGCAGGCAACGGAGCGGCCCTGTGGCCAATCGAACCGGTACCTTCTATAAGGGAGTATATTTAAATCGGACTTCCCTTCCGGCCGCCCCTCACCTCGGAGTTTTGCTCACTAACAGCAAGTGGGTGCATAACTATCTTGATCGCAACGTCCATTCCTCATTCTTAATAGCGGCCATCCTTAGCTGAACTAATTGCATAACTCTTTGGTGTAGACGCACGCGTGTCATTGCAACTGTTAATTGACTGGGGAATATATAGATCCCATGGTTCGGGTTGGGAAAGCGCTGATGGTGCGCGGTAGTTTCCACCGAAATATAATAAAACTTACTGAGCTTCACCTGATCCTTATGTAGCTGCGTAGCTAGCCGAGCATTCCAGTTTATCTCTATGGGACGCAATGAAATAGTGCATTGAGGGTGGGACGAAGGTACCAAGCCCAAGACTGTGCGACTGAGCGGATCATCACCACAACTGGACTTTTATGTCCCTTCAGTGAAATTCCATGATAATCGTTGCTGCTCACCTTCAAACTGTGCGTATGTGTGCCCTTTAATTTCAGTCCTTAACTCGGGCCTAGACGCTCCGACGAGCAACCGTTTTAACCGGTCTCAGCTCCCCAACCGAAGACTTCGGTATGCATACATACAGGCAGCGAAGTTCCCCCCCCCCCACCGGGAAACATTTTTACAAAGTTCACGTGTCATAGTTTAAAGCTTTACTTTCCCTCTGGAAGTACTGATACTGCACTCACCTCGAGTGAGCTGTGGGCTAGTACGCTAAGAGGATAATCCCTTCCCATCCTCCATTTTACAAAGAGGTACTAGCTTAGAGGGACAGCAGTTCAAGCGGCATTCGACGCGACAAAACTGATCGTCCGGCGTGCTAACCGGGACCTACTTCACGAAGAGACAATACCGGTGCTGCAACACCATGCCATCCCACCTGAGTTTGTAAGAGTACGTACCGAAGTAGACTTCTCTAGCTTATACCTTGGAGGTTAAATTACATAATAAAGTATTATAAATTTCATAAGATGTCTCAGGTAAGCTTCGGATTTACTTATATATTGTACTCGAATCGAGCTTGATTCTCCTTTTTGTAATGACATTGTCTCACTGTTGGCAAAGATTCACTGCCGTTATGCATTGATCCTGCACATTTTCCGCGCGCTCCCACCTGCAGCGAACGGCACCAGCTTTAACTTTTCAAGTTCACCAAGGTAAACGCCGAGACTCACTTCTGGATGAAATGAGTTCAGGAGTACCCATTGTTGAAAGTAAGAAGGCGCACCGGGCTCATCCGTCTGATCCGTGCGCAGAGGGCCGAACCACACGAGCTTTGCAGGTGGTCAGGAGAACGTGTGTCGGCGGCGATAGCACAGAAGTTCGGGTATGTCAATACTCTACCCGAATGGAGTACAGAGCCTTCTCCCGTTATTCTTATTAACGAAGCGTCGCTCTCTTGGTTAGAGTGCTCTTTAACATACGTACTTAACTTTCAGACATGTTGTGTTCCTTCCTTTCGCGTGTTCAGGCGAGGCTCACGCCGCTCTCACAGATCAGAACCCTGGCTGTCGCCCGGAAACTTGCAAACGCCGATGCTCTGAGCCTGTAAGCGGCTAGTCTAGATGGTCACATTGCAAAAACAGTATCCGCACCTCGTAGCCCGACAACCCTATGGACTTGACTAATCTGAACCCGCCTCGTTGTCACCGCGTAGGGAAAGTCATATTCCTTGTCGGAATCCGTATATACCGAAGAAGTCATGGGCGGACAATCGCACGCTATAATTTCGCAAAAAGGTGTTGATCCCCCTAGTTCGGGACTGAAACAGCGGGGATGTCGTGTATATGGATGACATTCGAAAGGATGCCATTTAAAGAGACCCGACACGTCAGAACTTTTTTATGGTAGATCATACTCCACTAACAAACCGGCTGGAATAGGACTACCAGTGCTATCTCCGAAACTAGACACGCCGTTGACAGTCTCCTCTGCGGTCCACTTAGCGAACAGCCACTAATGTGTTGACGCCGTCCATTACCAGCACGGGGGATGTTAATAAATACGAAGCCTTGAGACTAGTAGGCTGATAAGCGGACTGCTAAGCCAGTACGGTGGGCCTTTAGCTCTCTGACCTCCTGGTGATACACTACATTTATACAACGGAACTCGCAAACCGAGTATCTTCTCCCCTATGCCTCGCCTACGTTCGGGGCTTAGTATTAGAGTAACAAATGTTCAATAAGGTGCAGTATAGAATTTAATGATGTAGTGTATGCGAACTGGCTGCGTTGTTATCTCACTACGCAAGACATCGGCATGTTAGAGTCCCTACCTGATTGGTCGGTCTCAACACTCGAGATCACAGGGGCCCACATTAAGAAGCAGGATGAAAGTTTTCGCCCAATTGGCCTTTTGGGCTCTAGGGGTATTGACATGAAATGAGCCAGGCCTGCCACGATGTATCGCTACGTTCCCGCCATGTAGGGAGAAACGGCGAACGCTATCATGTGCTCTCCAGGAGCGCAGTCACTCAGGGCAGAAAGTGGAGGCTGCGTTGGCCACAGCTGTGAATAAACAATCCGATATCGACTAACCGATTCCAGACGCAGGTTACCCGCCTTAGCCACGGAGTGATGAGCGTGAGATGCCGTCCTATATATAATTTTTGGTTCCCTGTCCGCTCGCGGGGAGTCCTTAGATGTGTTTGACGACCAAAATACGGGTCTAGGTCTGTAAAGACTATACGCCTCTGGCTCACTTGAACCTTCCGTTAGCCAGAAGCGGTTCATCCGCTCCGATAGTTACATGTAATTGTTTTGAGTGCGGTACAGTGTAAAGGTTGTACCCCTTTTACGCCGCAGTAGTCACGAAAAAACCTAGCAGAAGTACGTGGAACGCGCCTAAGTAAAGAGGTCCTCATTAAAGTTTATACCCAAGCGTCTACTACCGTAATATTTCTATCACCTGGGGTATTTAGCCTAGCTACCGTTTCGCAAATGTGATGGACCACTTCCTCAGAAAATCGATGCCTATATCTGGGCAATAAACATCAGGTGACGTCAAAGAGTACGGCACTGGGATCTACCATACTGAGTTATAACTCACCACCGCGGTTAGCTCGGAAGCACCTCACCCTACTTTCGAACATTCGATAAACGGTTCCGGCCTACTCCTTTACACCGCGCCCTGGGGTGGGGTAAGCATGTCCTCTCATATCCCAATACAGCCTAACCTACACGCGTGCGGGAGATAATTTTGTTATTTCATAAACCTTTTTACAGGGGGTGTGTCGACTAACCGTCTGGTACGAGCGAAGGAAATTATAAACAAGAGGGATTAGCTGAAACTCTGATTACGACTCCGCCGGAACGCGTAGTGCGAGAGCACTAGTGGGGATCTAGACACAGAAGCGTTCGTCCGTAACAAAATTCACTGTCTACTTGGGCAAGGCTGAGAACCCCACATCACAAGTCTTTCAGGCCAGTCATGATTAACCTTTCATCTGAACAATTCCACGTCGCCGTTGTTCCCATAGCAAACTGCGCTGCCTGTAGGAACACGAGCGTCGCTCCTCTTGTATGGTGCACTGATTACCTATCCCCGCGTTGTTTTGCAACATAGGCTGGTGTGACTACGCCTTTCTCCTGCGGCGATCACGGAACGATAAGATACCGCCCAACGATTTCCCCGAATCTAATCCTGGATGCAAGCTGCATAGACTAAATACCATGAATTAGCCTAACTCTTGGAGCTGAATTTTTCGGTCCTCCGTCTTAACCGATCATAGATGGTAGCGGAAGGGCGCCCGACGGACAGAGGAATAGGCTAGTATGACATTGCAGCCCCTGATAGGTCCCGACCCTGCTTAGATGTAATCGTCCTTCTCACTAGTATGGGAAAGATAGTCGCAGGGTAGCCCGACAGTCTTTTGTAATATATTGCGCTTGTACACGCTCTTACAGGACTGGAGCTAATATAAACTAGTGTTATCGGGGATTGCCGGTTCGTTCGCATTCTTTTCAGTGTTCATATCCCTGTAGGTAAGTCTGTGGTTTGGATGACGGCGTGTAGTATAGGGTTGATCTCCATTTGGGTGAGTGACACTAGCCTAACAATAATAATAGCGGTCTACCGCGCTCCGTTGGTCCTATAACGTACGGACAGGTAACAAACTGACTCGCGACCACCTTCATTTGAAACGCAGTAGGATAAGTCAGTCAGGGGGCGACTCCTCAAGATTGATCTCACCTGATCGTGCCGAATCACGTGAACCACACAGTACCAACTCCACGGGGTCAATAGGGATAGAACAACAATCGACTGCAACGGCGGTCCCGTCCCATATCTCCAAGAATGCCTACCATCGGGAACTTAAACGTTAGGACGGGTTCGATATACAAATAAAGAATAGTCTACAACGTGAACCTTATAAGCTACGGCGCCTGGATCCTTGTTACGCAGGGTGTTGCGCCTTCCGGGTGTAATTTCAGTGGCGGCTGGTCGTATCTAAAGGTGGTGGGCCTAGAGGAGCAGCGGTCAGATAAATCCAACTTTCTGAGCCCAAATCAAAGTTTACTGAAATGGAAATCGAACGGCATAGTAGCGTAGCACAAGAGAGGGAGCAAACGCTTCGTGGCCAGGGTGAAAGTGATCGGTGGACCATGCACGCGATGTCTCCCGGACGCACCTGTTACTCATCTGCCAGGTACCACGTGGCAATTGAAAGGACGATACTATCCGCAGAACGTTGCGTCGGACATTGATAGCGTGGCTATTCTAGGACGAGACCCGGGTTTCATATACTCTGACAGGAAGTAGCCTCGTCGGCCAGTCGAGCCCCTTGCTCCGATCAAACACGATGATAAAAGTTGCAGCCAAATGCGCTCCCGGCAGGCCTTATTTGCTATGTCGAGGGACCGACCCGTCATACTACGGCTCCAACTCCAGTTGAAATCGCTACTAGTTTATTTAGTCACAAGGTGCTATTCTAGGGCCGAATGCGACGGGGCATCATGGTCGGCCAGTTTAGCACACAGACCCCCTCTAACCAAACGATGCGGGTATGCGGTCTTAGAAGGGCGTTGCTCGCTAAATGGGCGCGCCTTTTTTCCTCATATTCTTTCCGCACGGGACCCCTGCACCGAGTAATACGGTCGTACGCTACTATCGGAGATATTGTATTGAAACTTTAAGCGGTGACCCGATGAAATATGCAGCGCCCAGAATCACAAGTTCAAAGAAGTGATTCTCCATCACCCAGGTCTGTTCTATCTAAGGTAGCCTCTCTGTTTGTCGAACCCCGACCCCACAATGATCAACGGTTTCCGTCCTTATCTGGCTACCCTTGTGTGATGGCACGTCACCGTCTCTACTGTGGCAGTGATGGCGCGTCCACAAAGGGGGGACTTCCCTATAAAATGGGTGCATGGTATCAGTTCGGTGAGTGATCTTCTAGGCTGAGCTCCTTTCTATCTAAACCCAATGGCATCCGACTCAGAGACTAAGATAAGTCTTCTCGTAGTAATTGCGTGATGCCCTGTCGGGCACGAGCCCATGGATGAGCTTTTTGACCCGGCTCAGACTTAACGCTCAATACAAGGCGCAATTGCAGATCTTGACCCAAGATGGGCTTCACTCAAATAGGGGGTTGTGAAGGGCCTGCTGCAGCCCGCATGCTGGCTCCAGATGTAGCGCGTGCGCCGGGTGTCTGTCGGTCATAGGCAGGATAGCTGCTAACCCAGGTGCCCCAACTTGATGCAAGCTCTCGCTAGACAAAGCGCAAAATGGCCTGCTGCCTCAGAGATTGAATGAAGCTCCAAATTCCCCGACATGAGTGCCGCTAGTTCATCCCCGTCAGGCAACTAGAACTCGGAAGCATGCATCACCCCTGGTGGGGAAGATCTATGCGATCGCTCGTTGCGGAGTTGGCTTCCCTTGGCATTTCCTGCTTCCCTCAAATGCTGAAACAGGACGCAACGCGCAACAAAACGGTACCCACGGTGGATAGCAATTCAGGATGATCGTCGCACCCTTGAATAATGGATGCGTCCCTCCATACGCCGAAAGTGGAGTCCCAGACGTAGCAAAAGTAGAGTGTTTCTCATGACCCCGCTCTGAAGTATCCATGCGACGTCGCGTTGGAGATACCTCCTGCGAGTGCGCGTTTTTATTTATGTATAGTATCATTCCTTCCGATAATGGGGAGGTAGGGGGACGAACAAGCAACTATAAGCGTAACGGCTAGGCGGATCGGCTATGGAAAGCTTCCGACACTGACAGCCAGTAACTATACGCCCAGCACGCGATATGGACTGTTCGTGGTTGCAGCCCGCCAGTTTCCATCCCTTAAGCAGGATTGTGTGCTGTCACTACCTTTGCTTATTTCTGAACAAGTCGCATACCACTCGAACTACCAAGGCCTACTATAATTGTTCGAGCCCACGATATCGAGTACTACTTTTTGGATACGTTCTAACGAGGAAATCCGTCTAGACTTCTCTCTCAGCAATTAACTCCTGCCCGGACTTCAAGATTTGCTGGTACTTACCCCCCCTATCAATGGTTTCAACACCTTACTACGTTAGCGCGCCTAGGGACATAAGGACTCTACATAGCTGCTCGATCAGGCTGTCCCTTCATGCCCGTGTCAATTTCCCGTGATTTTCGCAACGCTACAGATCCGTCACCGCAGGATGTTAAACTAGCGTATTTACGAAATAGGTGTCTACGGAAACGAATGTTTATCCGGCAGGCCTTAACCCACCAAGGCAGACGCGGGGCCCGCCCCCTCCGCTGAGTTGATACTACTCGCCGACTCCGCTACATCTGCTCCTAGTAATCCAGACGAGAACACCTTTGTTTGAAGAGTTGCAGCGTCCACATAGGGGTCGCGGCCGCTCATTTCCCCCGACTGAATGGCTCACGGGGTTCAGGCGACTCATTTTAGTTAGCCCATACTCAGTGGGTGTTACGATTACTGCCGCATCGCTCCGTAGGCAGTGTCAGAATCTACTGTTATGAATACCTTGGAGGTATCAGGTACTCCTGGACTCTTCGGACGTCCTGACTAGTGCACTATGTGAACCGCTTGAATATTCGTATCCAAGGTGAGTTGCGCGAATACTATTGCTAGCCGTTTGGACACTTTTACTACCTAGTTGGCTCTTGGCGCTCCTGAGTTCTCGCGCACTACCCCTAGAAAACTGTACGTGAAAGGTAGGGTAACAACCTCTCAGACTATCAAAAGATAGCCCAATAAAGCTCTATGTTTATACATTGATAGACGCAAAGTCAATCGTGCAAAGTTGCCACTACCACTTTCTGACCGTACCAGGTGCGCCTCCCCTCCCTCTACAGATGTCAGACGAGCTTTGGCCTCGATTCGTGCGAGCATTTCAAGCATTGTTGTCGCACACTCATATGATTTGTTCGTAGTCCGTCAAGCCAGTCACGCCGCACCCACTGATTCCGTGGTTGGAATGGGTTGTGGGAG
		</sequence>
    <sequence><taxon idref="Location_0_3_0|21.70428053947263"/>
			ACTCTCTCAATATGTCCTCGCTGGGTCTATAAATGCACACCAAGACCAGGAGTGGAATTGAGGCCTGCAAGTTTGCTTTGATTACCCTGATTAAATTTCAACAAAGTGGCACTCTGTCCCTGGACGCGCCATCGCCCTAGACTTTATGCTAGCACAAAAACAATTCATGTATCGTCCTTGAATTTCATGTCTACCTGTGGCTGAGCTAGATCCAGAAACTCCATCAATAATTTTATGCTCCCGAGGTGACTCGTTGATGGAGTCGATTGGGAAGCATTTCGGCATCAAACAACAATTTCTTGCTGTCAGCCCTTTTACTCAGAAACTGGCATAAATGCCAATTAACTGCTTAAACTGTTGTAAGCGGCGGCATTAAACGTTAACGCACAATAAGTCCCGCTCGTCTCTCTCAGCGCGCCGTTAGTACGCCTATAATATTCCGCGCTTTGATCCATACGAATCGAACAGACCAAAAAGTTCTTTGCCTAAAGCCCGTATTAAGCACCGCACCTGAGTAAACCTCTCTTCGCTGGTGTGCCGCGTCTACTATAAATGGAACTCCTGCTGTTAACAAGGTCGGCATTCGACGATAAGATACAGTAATGAGGGTTGTATCGACTATTATAGGCCTATCGTTATGTAAGCCCCCTGGGTCCTAACTAGCGGAATTCCGTCAAGGTGCTGGCGCTGTCGATACTGCGTAGCGTGGCTCTGCGACGCAGTATTAAGTCGATGTATCCCAGCCGATAACTCCAATCACGCCTGCCAGGCGTACAAACTAAACGGGCTGTCCCTCAATAAATCAAAGTGGCCGGCACGCTAGCACGAGCGGTAGATAGATCATTCCTGCAGAGTACATCGACATTTAAGTAAGATGACTGCCCTTATAGCCACCGGTAGCTTGTTGCCACTTAAAACCGTGATTACTGCTTATACGGAGACTGACGATCCACTCTTAGACACGGAGCAAGATCTATGTGTTGCAAGAGTATGGCAGGGACATTAAAGAAGAACTCACTTTCGAAGGTCCCAACCCAGCCGACTGATTTCGTGCCCTCTACAACGAGCGGTTAACATATTTTGTTTAGTTATAGATCCACGTCAGGATAGTTCAACATAGGTGTTTAAATACTCAGTATCGATCGAACAAGCCGAGGAATGATGCTTTAAACGATGTGCCGGATAAACCGCCATGAAACGGGGCGACGTGTGTGAGCAGAGGCGGCCCTTCAGTTCGATAGTTTCCAGATTAGTGCTCGCTATCCATTCAAGTTTAGTTAATATTGACGCCGAAATCTCAGGGAGTCGTGCGTCTACATTGTGGGAGGTCGGTATGCTCCGTCCCCCGTCTAGTACGCGGGACAGTTCATTTTTGTTGATGGAGGAGTATGTCTTATATTCTAGATTCCTGGCCCATGTAATGGATCCAGCTATCGACCCTCGGTTCCAACGGGCACGGATCACTAAATGGTTTTTCTCTGTGTTGGGCTACCATACTAGTTTCTCGGGCCTAGAAACGAGCTTAACGGATACCAGGTGGTTAGGACTCCAAGAGAGTGCCACAAGGCGTAATGGAACATAGATGGCAAGAGCAGCTAATATGTATAGATGAACATCCGTACTGTTACACCGTCCGTATAGAGTCGTAGCTTATGCTCTTTGTCGGGTGTATGAACCGCACGACGATGCTGAGGTGGCCGGCTAGAAGCGAGCCTTTGACAAACTGTGCTTTCGTGATCGCCGATTAGCCAAGGCAATAGTCCGACGTAGACAGAGTTGAGGGGTAATCTCAAGGGGCACGAGTAGTAAACGCGGCATTGAGGCTCATACAGCCATCACTGGGTCTCCGCGTAATTCATATCGATGGAGCCCTGTTCTCAAGTTAGCTGTCGAAAAATAGAGAGCAAAGTCCTTTAAACACTTCGGCCTTGGCCAGTTAGTACTCTCGCCTGCGATAACCGGTTAAGGTGCCATCCAGTAATGGAGAAGCGCGCGTCCCGCGTATTCCGATTTCCCCGATTGCAATGGCCCCCATGACACCGGCTCATACTGGGACCGTTGTGCTCTATCTGGGCTGTTTTACCTTGAAGCGGAGGCCGAGGAGTAGGCTGTCCACCTAATAGGACGAGCGAAAGCGTCTCGCATTGGAGAAACACTATGTACGGCGGAACGCTGACGCTGAGAAGAGTAGCGACCTCATACGAAGCAGAGACGGACGGGTCCGCCGAGCGAACGACTCACGATTTGTTAGCTATCCGAAAATGGACATTATACCGCATAGAAGTTCTCTGTTCCGTTAAGAATTATCCTGATGATATTCCGGCCGTTACGATTTGGCACACGTATTTCGTATGCGACCTGTTAGCTCGGCTTTGGACGAAGGCGATTTCCGTTTAATTAATAACGCCGAGGTTGTCAATGCCATCGTCGAGCTGATAGGTCTTTCGTCGTGCGCCTCGGGGGCGAGAGACAGGCTAACCCGGCGACCTTTGGGTACTAAATGAATGTCGGTGGCGGATGCGTAGTCGTGGCACTGCTATGCGTCCGCCGCGGTTCTGGAAAAGTATACGTACGCATGCATTACCACGCGTCAAGTCTGAGTTTGGTACTGCGTTTCCCGTATTATCCGAGATCTTGGGCGCGTCCTTCCGGATCCGCCCTTTGACAACTGTGAGGTTACGCATCGATTCAGTTTAATCGTAGCTACCGCCCTTATAAGAATCAGTAACCAGCGTAGTTAGAAACATAGTGGCGCTGCATCCATGAATTGCCAAGCAACGATGGTTGGAAACTTGTAGTTATCCGCTTGTACGGCTCGAAGTTGCAGACAGCGCTGCCTTCTCCTAGCTGTCTCCTCTCCAGGTGGGAAGTGTGCTCAGTATAAGCGGCAGGCGGTTGCCGGGGGTGGGACCAAAATCCCTGCCTCGGAATCGTATGCATATCTTGGGTCCGATTAATACTGGAAGTTACTCCTCTCAGTGAACAAAAGGTCAACACCAATAGAACGTCTCTGGTCTTGTTTGTCTGGACTAAGTTTGGGAGTACAAACGTCAGCGCGCACCGTTAAATTCAAATGGTCTGAGTCACCCAGTCAAATACACGACAGTAGTTACGGCGATTAGCTCTTAATGTTCTAAATTAAAGTCGTGAGAGCAAAGTGAATGTCAGTAAGGAGTCAGCTTGGAAGGTAACCACGTGCATGCTAACGAACGACAGAGGGCCTCCACAGGTACGCTGGCTGTTGTAGTGGGGCAGGAGACCCGTCTCCAGTGAGTGTGATGATGATGTAGGAATGTCAGTTGGACTCCCTGCTAATGCTGCAAAAGAGGGGATTGGCTACCAAATCTCACAGCGGTCTTGATTCCTTAGCCTCACCGTCTTACAGCCTGTCTATGTTTAACTATGCCCCTATGAACCAGTCAAACCCGGCGCGCCGGCTGCGATTATTGCTAGCGTTCGAAGCTGCCACACGCACATTAGTAACCTGTCAGTTAAGGACTGCATCCCCCTGTTAACTTCATTATAGAAATATACGACGCCTGGAGTTTAAGTATGCCGATGGATCCTACAAATTTGGTGCTCGCGTAGCTAACGTCTCATACCCTCTGTGTAGCAATTCGAGTTACGTCGGTGAGTCACGACAGTAAATGGTGAGATTCCGTTGCCGTGTTAGCCCGGAACCGCATAGTTGAGTGAGACTGCAACGTGATATACTAATTTGTAGACTTGGTGACAAACAGGCGTGTCAGGTGGAAGAGAGCTTGCCTAATGCCTACTGCGATAGACTGAACCTATAGCCCGTGTGCCCCAGGAGGCTAAGTAAATTGATGAGAAGATACGAATACCCAACGCGTAACCCAGGCACCTTAGAATCTATCAGATGGCAGTCGCAACATGTTGGGGACCGAGACGTCGGACTTAACCGTGCATGATCTTAGGGCCATGTTATCTAGGTCGAATGTGGGGGCAACGCCCAATCCAATTCCAAAACTTGCGGCAAGGTCGTATGCCTAGCTTCAGGGAGGACCATAATCAGTACTTCTAAGCCAGTACTGTGTTCTCCGATCCCCTCATTATGTGAACGATGGCCGGGGCACCGCAGGCGCTACCTATAGCCCGAATTTGTGAGTTAGGCGTCCTGCAGGTTTTGTCCAATTGACACAACAACTACTTTACATAATACGGGAGGGTGAGGTATGCTGTGCATTTCTTTACTTCCGCAGCACTCGTCAGGGCTTAACGCCGTGTCAGAAGCTCATCAAGCGGTCAATTCTGAGTAAAAGATTGCCGAAACACTACATGGGTCTACCAACCATGAAATAAGGGCTCTGAGTCTTTCTCGTTGGCCTAGCAGGGATTACCCACCGGCACTCGACGATTATTACGCGCATAAGTGGCTTCCATTCTGCACTTGACGATGATGCAAATCTATTGTTGTGGGCCTGTGGGTCCCGGCCAGACGCTGCTTCTTCTCGTCCGGATGGCCGTTCCCGGACCGTCCGTCGTCACTATGAACTCAACCTGACTTAATGGTGACTTGGACTTCTACTGGAGGAATGATAAAACGCCTCCGGACAGTACAGTATCACATACAACCTCCCAGAGATGGCAGACGAAGTAGCTGAAGCGTAAGGCGTGCGTTCGGCATTCTTTATTCGACTATTGCATGCATAGATTATCGGCACTTACTCATGGGTTCCCCCAGAAAATCGATCTGGATCTGAGGGCGTGGGGGGAGTCCTAACCATTCATGTGAACTTACACTCCGAGGGCCCAGGCGAAGTAATGAGAAGCATTCCGATGCCTTGGGTGCTACATGAGCGCCGGCACAGGAGGGGAAAGGTCGGACTTTGCTGATCCCCACTAGTACTGGATAGTGCCTTGTGTAGAGATGACAGCAAGCGTACCGGGAGTTGGGGGTCAGCTAAACCACGCTAGACTGTAGTGCGGGATCAGATCCCTTCACCCGGCTCTCAAAAAGCACCGGTGTTAAAGTGTCATAGACGTGCGCCGTTCTACTACGTTTGAGCTGTAAGTATGTAAGTGTGTATTGACTAGGGATGTTCAAGGGAAAGATTAACTACAGGGTAGACAGGCCTGAATTTTTCGTACTGCTACGCGCGCGCGTGCAGTTTGGGTTACGATGGATGTATGAATCTTCTTGCCGTTGAAGCGGTCCGCTCCATTACTCTCTTCTTTTCTGAACCTAGCACGGCGACTGAAAGGCATTTGCACTTGAAACCGGGAGAGAATGAATGGGCGGACAGGAAAGTAGGTCCTAAGATAGTTATGTCTACTAAAGCTGACCTCAGGACATCCGCTTGGGCTATTCCACAACTGTACCTCCCCCGCCTGCTCAATTGGTGTTCTTCTGAGACACAGAATCACGAGATTGGCGCTCGTGTAGCCGTAGCTGGTACAGCGTGAGAGGCGGAGAACTTCCCGTTTAACTTAAAATCTAGGGGCTTCGGTCTGTCGCGGGATGGTTTACCGGTTCTCCCTTTGATGGGTATCATATGGCTAGGAGACCTTTCGGCTTAATTGGGAATTAACCAAGATATGCAATATACATAGCCTAATGAGTGTAGAGAGTCAGATAGCCCCTAGACGTTCAAATTTTGAAGGCGGTACAAAGGTCAGCACAAGAGCGCGTCTCGCAAATTAGGAACAGACTTCTCGTGCAACATTTAGGGACCAATTCGCTGTCGACATCTCGGAAAGGGCGGGGATTCTTAGAGTCGCACAGTTCGGACACGCACAGTTAGAGTAAGTGTTTGCGAGGGCGACATCCGAATCAATCCTGACTCACCCTTGGATTCTGGTAATTCTGAGGTATCTTCAGCGGGTCGCGTAAGGGCCAGGTCTTATCTTCAAATTATCGAGGGGCAAAAATTTCCAATGGTGAAGCAGGCTTTGAGTATAGGAATTGTCGAGTTATCACACCGACGCAATGTTCTAATTCTGATTATGTCGCACCGTACAGTTAAACAGCGAAAACCCGCCTAGGAACCCTCGCCCGCCGTTCCAATGGATACCTAACCGGTATATCATCAACTTCCCGAAGTCCCGGTTGGCAGCCCCGCGGCGCATTGTGAGAAAAGACACACAGAGGAGCACCCGCCGAATAACGCCTAACATGGTGGAAGCATTTGATCACTCAACGCGATCACCTAATGATTACAGTAGTAACGTGCAGGATGTAAAATCGAGCTACTGTAAGCTATGTCATCCATAGGCACTCAGAGCGTTGTCAGTGGGAGTTAAATTAAGTCACGTCACTTGATTCCCATCCAAATTCCGCAAGCTGTCACCGAAGTGCTAGCGTGAAACAAGTCGCTTCGCAAAAATGAGTGTTATCGCTTTGCTGTTCGCGTGCCGCGCCACACGTCTCGTTTCGGTCTTACGAGCCCCATCCTATAAGGGCATCTCGACTCACTACTGTAAATATTAAATTGCATCGACACCTGTATAAGACCACTAGGTGCAGGAAAACTTACCAAGTGGGCAGGCAACGGAGCGGCCCTGTGGCCAATCGAACCGGTACCTTCTATAAGGGAGTATATTTAAATCGGACTTCCCTTCCGGCCGCCCCTCCCCTCGGAGTTTTGCTCACTAACAGCAAGTGGGTGCATAACTATCTTGATCGCAACGTCCATTCCTCATTCTTAATAGCGGCCATCCTTAGCTGAACTAATTGCATAACTCTTTGGTGTAGACGCACGCGTGTCATTGCAACTGTTAATTGACTGGGGAATATATAGATCCCATGGTTCGGGTTGGGAAAGCGCTGATGGTGCGCGGTAGTTTCCACCGAAATATAATAAAACTTACTGAGCTTCACCTGATCCTTATGTAGCTGCGTAGCTAGCCGAGCATTCCAGTTTATCTCTATGGGACGCAATGAAATAGTGCATTGAGGGTGGGACGAAGGTACCAAGCCCAAGACTGTGCGACTGAGCGGATCATCACCACAACTGGACTTTTATGTCCCTTCAGTGAAATTCCATGATAATCGTTGCCGCTCACCTTCAAACTGTGCGTATGTGTGCCCTTTAATTTCAGTCCTTAACTCGGGCCTAGACGCTCCGACGAGCAACCGTTTTAACCGGTCTCAGCTCCCCAACCGAAGACTTCGGTATGCATACATACAGGCAGCGAAGTTCCCCCCCCCCCACCGGGAAACATTTTTACAAAGTTCACGTGTCATAGTTTAAAGCTTTACTTTCCCTCTGGAAGTACTGATACTGCACTCACCTCGAGTGAGCTGTGGGCTAGTACGCTAAGAGGATAATCCCTTCCCATCCTCCATTTTACAAAGAGGTACTAGCTTAGAGGGACAGCAGTTCAAGCGGCATTCGACGCGACAAAACTGATCGTCCGGCGTGCTAACCGGGACCTACTTCACGAAGAGACAATACCGGTGCTGCAACACCATGCCATCCCACCTGAGTTTGTAAGAGTACGTACCGAAGTAGACTTCTCTAGCTTATACCTTGGAGGTTAAATTACATAATAAAGTATTATAAATTTCATAAGATGTCTCAGGTAAGCTTCGGATTTACTTATATATTGTACTCGAATCGAGCTTGATTCTCCTTTTTGTAATGACATTGTCTCACTGTTGGCAAAGATTCACTGCCGTTATGCATTGATCCTGCACATTTTCCGCGCGCTCCCACCTGCAGCGAACGGCACCAGCTTTAACTTTTCAAGTTCACCAAGGTAAACGCCGAGACTCACTTCTGGATGAAATGAGTTCAGGAGTACCCATTGTTGAAAGTAAGAAGGCGCACCGGGCTCATCCGTCTGATCCGTGCGCAGAGGGCCGAACCACACGAGCTTTGCAGGTGGTCAGGAGAACGTGTGTCGGCGGCGATAGCACAGAAGTTCGGGTATGTCAATACTCTACCCGAATGGAGTACAGAGCCTTCTCCCGTTATTCTTATTAACGAAGCGTCGCTCTCTTGGTTAGAGTGCTCTTTAACATACGTACTTAACTTTCAGACATGTTGTGTTCCTTCCTTTCGCGTGTTCAGGCGAGGCTCACGCCGCTCTCACAGATCAGAACCCTGGCTGTCGCCCGGAAACTTGCAAACGCCGATGCTCTGAGCCTGTAAGCGGCTAGTCTAGATGGTCACATTGCAAAAACAGTATCCGCACCTCGTAGCCCGACAACCCTATGGACTTGACTAATCTGAACCCGCCTCGTTGTCACCGCGTAGGGAAAGTCATATTCCTTGTCGGAATCCGTATATACCGAAGAAGTCATGGGCGGACAATCGCACGCTATAATTTCGCAAAAAGGTGTTGATCCCCCTAGTTCGGGACTGAAACAGCGGGGATGTCGTGTATATGGATGACATTCGAAAGGATGCCATTTAAAGAGACCCGACACGTCAGAACTTTTTTATGGTAGATCATACTCCACTAACAAACCGGCTGGAATAGGACTACCAGTGCTATCTCCGAAACTAGACACGCCGTTGACAGTCTCCTCTGCGGTCCACTTAGCGAACAGCCACTAATGTGTTGACGCCGTCCATTACCAGCACGGGGGATGTTAATAAATACGAAGCCTTGAGACTAGTAGGCTGATAAGCGGACTGCTAAGCCAGTACGGTGGGCCTTTAGCTCTCTGACCTCCTGGTGATACACTACATTTATACAACGGAACTCGCAAACCGAGTATCTTCTCCCCTATGCCTCGCCTACGTTCGGGGCTTAGTATTAGAGTAACAAATGTTCAATAAGGTGCAGTATAGAATTTAATGATGTAGTGTATGCGAACTGGCTGCGTTGTTATCTCACTACGCAAGACATCGGCATGTTAGAGTCCCTACCTGATTGGTCGGTCTCAACACTCGAGATCACAGGGGCCCACATTAAGAAGCAGGATGAAAGTTTTCGCCCAATTGGCCTTTTGGGCTCTAGGGGTATTGACATGAAATGAGCCAGGCCTGCCACGATGTATCGCTACGTTCCCGCCATGTAGGGAGAAACGGCGAACGCTATCATGTGCTCTCCAGGAGCGCAGTCACTCAGGGCAGAAAGTGGAGGCTGCGTTGGCCACAGCTGTGAATAAACAATCCGATATCGACTAACCGATTCCAGACGCAGGTTACCCGCCTTAGCCACGGAGTGATGAGCGTGAGATGCCGTCCTATATATAATTTTTGGTTCCCTGTCCGCTCGCGGGGAGTCCTTAGATGTGTTTGACGACCAAAATACGGGTCTAGGTCTGTAAAGACTATACGCCTCTGGCTCACTTGAACCTTCCGTTAGCCAGAAGCGGTTCATCCGCTCCGATAGTTACATGTAATTGTTTTGAGTGCGGTACAGTGTAAAGGTTGTACCCCTTTTACGCCGCAGTAGTCACGAAAAAACCTAGCAGAAGTACGTGGAACGCGCCTAAGTAAAGAGGTCCTCATTAAAGTTTATACCCAAGCGTCTACTACCGTAATATTTCTATCACCTGGGGTATTTAGCCTAGCTACCGTTTCGCAAATGTGATGGACCACTTCCTCAGAAAATCGATGCCTATATCTGGGCAATAAACATCAGGTGACGTCAAAGAGTACGGCACTGGGATCTACCATACTGAGTTATAACTCACCACCGCGGTTAGCTCGGAAGCACCTCACCCTACTTTCGAACATTCGATAAACGGTTCCGGCCTACTCCTTTACACCGCGCCCTGGGGTGGGGTAAGCATGTCCTCTCATATCCCAATACAGCCTAACCTACACGCGTGCGGGAGATAATTTTGTTATTTCATAAACCTTTTTACAGGGGGTGTGTCGACTAACCGTCTGGTACGAGCGAAGGAAATTATAAACAAGAGGGATTAGCTGAAACTCTGATTACGACTCCGCCGGAACGCGTAGTGCGAGAGCACTAGTGGGGATCTAGACACAGAAGCGTTCGTCCGTAACAAAATTCACTGTCTACTTAGGCAAGGCTGAGAACCCCACATCACAAGTCTTTCAGGCCAGTCATGATTAACCTTTCATCTGAACAATTCCACGTCGCCGTTGTTCCCATAGCAAACTGCGCTGCCTGTAGGAACACGAGCGTCGCTCCTCTTGTATGGTGCACTGATTACCTATCCCCGCGTTGTTTTGCAACATAGGCTGGTGTGACTACGCCTTTCTCCTGCGGCGATCACGGAACGATAAGATACCGCCCAACGATTTCCCCGAATCTAATCCTGGATGCAAGCTGCATAGACTAAATACCATGAATTAGCCTAACTCTTGGAGCTGAATTTTTCGGTCCTCCGTCTTAACCGATCATAGATGGTAGCGGAAGGGCGCCCGACGGACAGAGGAATAGGCTAGTATGACATTGCAGCCCCTGATAGGTCCCGACCCTGCTTAGATGTAATCGTCCTTCTCACTAGTATGGGAAAGATAGTCGCAGGGTAGCCCGACAGTCTTTTGTAATATATTGCGCTTGTACACGCTCTTACAGGACTGGAGCTAATATAAACTAGTGTTATCGGGGATTGCCGGTTCGTTCGCATTCTTTTCAGTGTTCATATCCCTGTAGGTAAGTCTGTGGTTTGGATGACGGCGTGTAGTATAGGGTTGATCTCCATTTGGGTGAGTGACACTAGCCTAACAATAATAATAGCGGTCTACCGCGCTCCGTTGGTCCTATAACGTACGGACAGGTAACAAACTGACTCGCGACCACCTTCATTTGAAACGCAGTAGGATAAGTCAGTCAGGGGGCGACTCCTCAAGATTGATCTCACCTGATCGTGCCGAATCACGTGAACCACACAGTACCAACTCCACGGGGTCAATAGGGATAGAACAACAATCGACTGCAACGGCGGTCCCGTCCCATATCTCCAAGAATGCCTACCATCGGGAACTTAAACGTTAGGACGGGTTCGATATACAAATAAAGAATAGTCTACAACGTGAACCTTATAAGCTACGGCGCCTGGATCCTTGTTACGCAGGGTGTTGCGCCTTCCGGGTGTAATTTCAGTGGCGGCTGGTCGTATCTAAAGGTGGTGGGCCTAGAGGAGCAGCGGTCAGATAAATCCAACTTTCTGAGCCCAAATCAAAGTTTACTGAAATGGAAATCGAACGGCATAGTAGCGTAGCACAAGAGAGGGAGCAAACGCTTCGTGGCCAGGGTGAAAGTGATCGGTGGACCATGCACGCGATGTCTCCCGGACGCACCTGTTACTCATCTGCCAGGTACCACGTGGCAATTGAAAGGACGATACTATCCGCAGAACGTTGCGTCGGACATTGATAGCGTGGCTATTCTAGGACGAGACCCGGGTTTCATATACTCTGACAGGAAGTAGCCTCGTCGGCCAGTCGAGCCCCTTGCTCCGATCAAACACGATGATAAAAGTTGCAGCCAAATGCGCTCCCGGCAGGCCTTATTTGCTATGTCGAGGGACCGACCCGTCATACTACGGCTCCAACTCCAGTTGAAATCGCTACTAGTTTATTTAGTCACAAGGTGCTATTCTAGGGCCGAATGCGACGGGGCATCATGGTCGGCCAGTTTAGCACACAGACCCCCTCTAACCAAACGATGCGGGTATGCGGTCTTAGAAGGGCGTTGCTCGCTAAATGGGCGCGCCTTTTTTCCTCATATTCTTTCCGCACGGGACCCCTGCACCGAGTAATACGGTCGTACGCTACTATCGGAGATATTGTATTGAAACTTTAAGCGGTGACCCGATGAAATATGCAGCGCCCAGAATCACAAGTTCAAAGAAGTGATTCTCCATCACCCAGGTCTGTTCTATCTAAGGTAGCCTCTCTGTTTGTCGAACCCCGACCCCACAATGATCAACGGTTTCCGTCCTTATCTGGCTACCCTTGTGTGATGGCACGTCACCGTCTCTACTGTGGCAGTGATGGCGCGTCCACAAAGGGGGGACTTCCCTATAAAATGGGTGCATGGTATCAGTTCGGTGAGTGATCTTCTAGGCTGAGCTCCTTTCTATCTAAACCCAATGGCATCCGACTCAGAGACTAAGATAAGTCTTCTCGTAGTAATTGCGTGATGCCCTGTCGGGCACGAGCCCATGGATGAGCTTTTTGACCCGGCTCAGACTTAACGCTCAATACAAGGCGCAATTGCAGATCTTGACCCAAGATGGGCTTCACTCAAATAGGGGGTTGTGAAGGGCCTGCTGCAGCCCGCATGCTGGCTCCAGATGTAGCGCGTGCGCCGGGTGTCTGTCGGTCATAGGCAGGATAGCTGCTAACCCAGGTGCCCCAACTTGATGCAAGCTCTCGCTAGACAAAGCGCAAAATGGCCTGCTGCCTCAGAGATTGAATGAAGCTCCAAATTCCCCGACATGAGTGCCGCTAGTTCATCCCCGTCAGGCAACTAGAACTCGGAAGCATGCATCACCCCTGGTGGGGAAGATCTATGCGATCGCTCGTTGCGGAGTTGGCTTCCCTTGGCATTTCCTGCTTCCCTCAAATGCTGAAACAGGACGCAACGCGCAACAAAACGGTACCCACGGTGGATAGCAATTCAGGATGATCGTCGCACCCTTGAATAATGGATGCGTCCCTCCATACGCCGAAAGTGGAGTCCCAGACGTAGCAAAAGTAGAGTGTTTCTCATGACCCCGCTCTGAAGTATCCATGCGACGTCGCGTTGGAGATACCTCCTGCGAGTGCGCGTTTTTATTTATGTATAGTATCATTCCTTCCGATAATGGGGAGGTAGGGGGACGAACAAGCAACTATAAGCGTAACGGCTAGGCGGATCGGCTATGGAAAGCTTCCGACACTGACAGCCAGTAACTATACGCCCAGCACGCGATATGGACTGTTCGTGGTTGCAGCCCGCCAGTTTCCATCCCTTAAGCAGGATTGTGTGCTGTCACTACCTTTGCTTATTTCTGAACAAGTCGCATACCACTCGAACTACCAAGGCCTACTATAATTGTTCGAGCCCACGATATCGAGTACTACTTTTTGGATACGTTCTAACGAGGAAATCCGTCTAGACTTCTCTCTCAGCAATTAACTCCTGCCCGGACTTCAAGATTTGCTGGTACTTACCCCCCCTATCAATGGTTTCAACACCTTACTACGTTAGCGCGCCTAGGGACATAAGGACTCTACATAGCTGCTCGATCAGGCTGTCCCTTCATGCCCGTGTCAATTTCCCGTGATTTTCGCAACGCTACAGATCCGTCACCGCAGGATGTTAAACTAGCGTATTTACGAAATAGGTGTCTACGGAAACGAATGTTTATCCGGCAGGCCTTAACCCACCAAGGCAGACGCGGGGCCCGCCCCCTCCGCTGAGTTGATACTACTCGCCGACTCCGCTACATCTGCTCCTAGTAATCCAGACGAGAACACCTTTGTTTGAAGAGTTGCAGCGTCCACATAGGGGTCGCGGCCGCTCATTTCCCCCGACTGAATGGCTCACGGGGTTCAGGCGACTCATTTTAGTTAGCCCATACTCAGTGGGTGTTACGATTACTGCCGCATCGCTCCGTAGGCAGTGTCAGAATCTACTGTTATGAATACCTTGGAGGTATCAGGTACTCCTGGACTCTTCGGACGTCCTGACTAGTGCACTATGTGAACCGCTTGAATATTCGTATCCAAGGTGAGTTGCGCGAATACTATTGCTAGCCGTTTGGACACTTTTACTACCTAGTTGGCTCTTGGCGCTCCTGAGTTCTCGCGCACTACCCCTAGAAAACTGTACGTGAAAGGTAGGGTAACAACCTCTCAGACTATCAAAAGATAGCCCAATAAAGCTCTATGTTTATACATTGATAGACGCAAAGTCAATCGTGCAAAGTTGCCACTACCACTTTCTGACCGTACCAGGTGCGCCTCCCCTCCCTCTACAGATGTCAGACGAGCTTTGGCCTCGATTCGTGCGAGCATTTCAAGCATTGTTGTCGCACACTCATATGATTTGTTCGTAGTCCGTCAAGCCAGTCACGCCGCACCCACTGATTCCGTGGTTGGAATGGGTTGTGGGAG
		</sequence>
    <sequence><taxon idref="Location_1_0_1|26.839142953220154"/>
			ACTCTCTCAATATGTCCTCGCTGGGTCTATAAATGCACACCAAGACCAGGAGTGGAATTGAGGCCTGCAAGTTTGCTTTGATTACCCTGATTAAATTTCAACAAAGTGGCACTCTGTCCCTGGACGCGCCATCGCCCTAGACTTTATGCTAGCACAAAAACAATTCATGTATCGTCCTTGAATTTCATGTCTACCTGTGGCTGAGCTAGATCCAGAAACTCCATCAATAATTTTATGCTCCCGAGGTGACTCGTTGATGGAGTCGATTGGGAAGCATTTCGGCATCAAACAACAATTTCTTGCTGTCAGCCCTTTTACTCAGAAACTGGCATAAATGCCAATTAACTGCTTAAACTGTTGTAAGCGGCGGCATTAAACGTTAACGCACAATAAGTCCCGCTCGTCTCTCTCAGCGCGCCGTTAGTACGCCTATAATATTCCGCGCTTTGATCCATACGAATCGAACAGACCAAAAAGTTCTTTGCCTAAAGCCCGTATTAAGCACCGCACCTGAGTAAACCTCTCTTCGCTGGTGTGCCGCGTCTACTATAAATGGAACTCCTGCTGTTAACAAGGTCGGCATTCGACGATAAGATACAGTAATGAGGGTTGTATCGACTATTATAGGCCTATCGTTATGTAAGCCCCCTGGGTCCTAACTAGCGGAATTCCGTCAAGGTGCTGGCGCTGTCGATACTGCGTAGCGTGGCTCTGCGACGCAGTATTAAGTCGATGTATCCCAGCCGATAACTCCAATCACGCCTGCCAGGCGTACAAACTAAACGGGCTGTCCCTCAATAAATCAAAGTGGCCGGCACGCTAGCACGAGCGGTAGATAGATCATTCCTGCAGAGTACATCGACATTTAAGTAAGATGACTGCCCTTATAGCCACCGGTAGCTTGTTGCCACTTAAAACCGTGATTACTGCTTATACGGAGACTGACGATCCACTCTTAGACACGGAGCAAGATCTATGTGTTGCAAGAGTATGGCAGGGACATTAAAGAAGAACTCACTTTCGAAGGTCCCAACCCAGCCGACTGATTTCGTGCCCTCTACAACGAGCGGTTAACATATTTTGTTTAGTTATAGATCCACGTCAGGATAGTTCAACATAGGTGTTTAAATACTCAGTATCGATCGAACAAGCCGAGGAATGATGCTTTAAACGATGTGCCGGATAAACCGCCATGAAACGGGGCGACGTGTGTGAGCAGAGGCGGCCCTTCAGTTCGATAGTTTCCAGATTAGTGCTCGCTATCCATTCAAGTTTAGTTAATATTGACGCCGAAATCTCAGGGAGTCGTGCGTCTACATTGTGGGAGGTCGGTATGCTCCGTCCCCCGTCTAGTACGCGGGACAGTTCATTTTTGTTGATGGAGGAGTATGTCTTATATTCTAGATTCCTGGCCCATGTAATGGATCCAGCTATCGACCCTCGGTTCCAACGGGCACGGATCACTAAATGGTTTTTCTCTGTGTTGGGCTACCATACTAGTTTCTCGGGCCTAGAAACGAGCTTAACGGATACCAGGTGGTTAGGACTCCAAGAGAGTGCCACAAGGCGTAATGGAACATAGATGGCAAGAGCAGCTAATATGTATAGATGAACATCCGTACTGTTACACCGTCCGTATAGAGTCGTAGCTTATGCTCTTTGTCGGGTGTATGAACCGCACGACGATGCTGAGGTGGCCGGCTAGAAGCGAGCCTTTGACAAACTGTGCTTTCGTGATCGCCGATTAGCCAAGGCAATAGTCCGACGTAGACAGAGTTGAGGGGTAATCTCAAGGGGCACGAGTAGTAAACGCGGCATTGAGGCTCATACAGCCATCACTGGGTCTCCGCGTAATTCATATCGATGGAGCCCTGTTCTCAAGTTAGCTGTCGAAAAATAGAGAGCAAAGTCCTTTAAACACTTCGGCCTTGGCCAGTTAGTACTCTCGCCTGCGATAACCGGTTAAGGTGCCATCCAGTAATGGAGAAGCGCGCGTCCCGCGTATTCCGATTTCCCCGATTGCAATGGCCCCCATGACACCGGCTCATACTGGGACCGTTGTGCTCTATCTGGGCTGTTTTACCTTGAAGCGGAGGCCGAGGAGTAGGCTGTCCACCTAATAGGACGAGCGAAAGCGTCTCGCATTGGAGAAACACTATGTACGGCGGAACGCTGACGCTGAGAAGAGTAGCGACCTCATACGAAGCAGAGACGGACGGGTCCGCCGAGCGAACGACTCACGATTTGTTAGCTATCCGAAAATGGACATTATACCGCATAGAAGTTCTCTGTTCCGTTAAGAATTATCCTGATGATATTCCGGCCGTTACGATTTGGCACACGTATTTCGTATGCGACCTGTTAGCTCGGCTTTGGACGAAGGCGATTTCCGTTTAATTAATAACGCCGAGGTTGTCAATGCCATCGTCGAGCTGATAGGTCTTTCGTCGTGCGCCTCGGGGGCGAGAGACAGGCTAACCCGGCGACCTTTGGGTACTAAATGAATGTCGGTGGCGGATGCGTAGTCGTGGCACTGCTATGCGTCCGCCGCGGTTCTGGAAAAGTATACGTACGCATGCATTACCACGCGTCAAGTCTGAGTTTGGTACTGCGTTTCCCGTATTATCCGAGATCTTGGGCGCGTCCTTCCGGATCCGCCCTTTGACAACTGTGAGGTTACGCATCGATTCAGTTTAATCGTAGCTACCGCCCTTATAAGAATCAGTAACCAGCGTAGTTAGAAACATAGTGGCGCTGCATCCATGAATTGCCAAGCAACGATGGTTGGAAACTTGTAGTTATCCGCTTGTACGGCTCGAAGTTGCAGACAGCGCTGCCTTCTCCTAGCTGTCTCCTCTCCAGGTGGGAAGTGTGCTCAGTATAAGCGGCAGGCGGTTGCCGGGGGTGGGACCAAAATCCCTGCCTCGGAATCGTATGCATATCTTGGGTCCGATTAATACTGGAAGTTACTCCTCTCAGTGAACAAAAGGTCAACACCAATAGAACGTCTCTGGTCTTGTTTGTCTGGACTAAGTTTGGGAGTACAAACGTCAGCGCGCACCGTTAAATTCAAATGGTCTGAGTCACCCAGTCAAATACACGACAGTAGTTACGGCGATTAGCTCTTAATGTTCTAAATTAAAGTCGTGAGAGCAAAGTGAATGTCAGTAAGGAGTCAGCTTGGAAGGTAACCACGTGCATGCTAACGAACGACAGAGGGCCTCCACAGGTACGCTGGCTGTTGTAGTGGGGCAGGAGACCCGTCTCCAGTGAGTGTGATGATGATGTAGGAATGTCAGTTGGACTCCCTGCTAATGCTGCAAAAGAGGGGATTGGCTACCAAATCTCACAGCGGTCTTGATTCCTTAGCCTCACCGTCTTACAGCCTGTCTATGTTTAACTATGCCCCTATGAACCAGTCAAACCCGGCGCGCCGGCTGCGATTATTGCTAGCGTTCGAAGCTGCCACACGCACATTAGTAACCTGTCAGTTAAGGACTGCATCCCCCTGTTAACTTCATTATAGAAATATACGACGCCTGGAGTTTAAGTATGCCGATGGATCCTACAAATTTGGTGCTCGCGTAGCTAACGTCTCATACCCTCTGTGTAGCAATTCGAGTTACGTCGGTGAGTCACGACAGTAAATGGTGAGATTCCGTTGCCGTGTTAGCCCGGAACCGCATAGTTGAGTGAGACTGCAACGTGATATACTAATTTGTAGACTTGGTGACAAACAGGCGTGTCAGGTGGAAGAGAGCTTGCCTAATGCCTACTGCGATAGACTGAACCTATAGCCCGTGTGCCCCAGGAGGCTAAGTAAATTGATGAGAAGATACGAATACCCAACGCGTAACCCAGGCACCTTAGAATCTATCAGATGGCAGTCGCAACATGTTGGGGACCGAGACGTCGGACTTAACCGTGCATGATCTTAGGGCCATGTTATCTAGGTCGAATGTGGGGGCAACGCCCAATCCAATTCCAAAACTTGCGGCAAGGTCGTATGCCTAGCTTCAGGGAGGACCATAATCAGTACTTCTAAGCCAGTACTGTGTTCTCCGATCCCCTCATTATGTGAACGATGGCCGGGGCACCGCAGGCGCTACCTATAGCCCGAATTTGTGAGTTAGGCGTCCTGCAGGTTTTGTCCAATTGACACAACAACTACTTTACATAATACGGGAGGGTGAGGTATGCTGTGCATTTCTTTACTTCCGCAGCACTCGTCAGGGCTTAACGCCGTGTCAGAAGCTCATCAAGCGGTCAATTCTGAGTAAAAGATTGCCGAAACACTACATGGGTCTACCAACCATGAAATAAGGGCTCTGAGTCTTTCTCGTTGGCCTAGCAGGGATTACCCACCGGCACTCGACGATTATTACGCGCATAAGTGGCTTCCATTCTGCACTTGACGATGATGCAAATCTATTGTTGTGGGCCTGTGGGTCCCGGCCAGACGCTGCTTCTTCTCGTCCGGATGGCCGTTCCCGGACCGTCCGTCGTCACTATGAACTCAACCTGACTTAATGGTGACTTGGACTTCTACTGGAGGAATGATAAAACGCCTCCGGACAGTACAGTATCACATACAACCTCCCAGAGATGGCAGACGAAGTAGCTGAAGCGTAAGGCGTGCGTTCGGCATTCTTTATTCGACTATTGCATGCATAGATTATCGGCACTTACTCATGGGTTCCCCCAGAAAATCGATCTGGATCTGAGGGCGTGGGGGGAGTCCTAACCATTCATGTGAACTTACACTCCGAGGGCCCAGGCGAAGTAATGAGAAGCATTCCGATGCCTTGGGTGCTACATGAGCGCCGGCACAGGAGGGGAAAGGTCGGACTTTGCTGATCCCCACTAGTACTGGATAGTGCCTTGTGTAGAGATGACAGCAAGCGTACCGGGAGTTGGGGGTCAGCTAAACCACGCTAGACTGTAGTGCGGGATCAGATCCCTTCACCCGGCTCTCAAAAAGCACCGGTGTTAAAGTGTCATAGACGTGCGCCGTTCTACTACGTTTGAGCTGTAAGTATGTAAGTGTGTATTGACTAGGGATGTTCAAGGGAAAGATTAACTACAGGGTAGACAGGCCTGAATTTTTCGTACTGCTACGCGCGCGCGTGCAGTTTGGGTTACGATGGATGTATGAATCTTCTTGCCGTTGAAGCGGTCCGCTCCATTACTCTCTTCTTTTCTGAACCTAGCACGGCGACTGAAAGGCATTTGCACTTGAAACCGGGAGAGAATGAATGGGCGGACAGGAAAGTAGGTCCTAAGATAGTTATGTCTACTAAAGCTGACCTCAGGACATCCGCTTGGGCTATTCCACAACTGTACCTCCCCCGCCTGCTCAATTGGTGTTCTTCTGAGACACAGAATCACGAGATTGGCGCTCGTGTAGCCGTAGCTGGTACAGCGTGAGAGGCGGAGAACTTCCCGTTTAACTTAAAATCTAGGGGCTTCGGTCTGTCGCGGGATGGTTTACCGGTTCTCCCTTTGATGGGTATCATATGGCTAGGAGACCTTTCGGCTTAATTGGGAATTAACCAAGATATGCAATATACATAGCCTAATGAGTGTAGAGAGTCAGATAGCCCCTAGACGTTCAAATTTTGAAGGCGGTACAAAGGTCAGCACAAGAGCGCGTCTCGCAAATTAGGAACAGACTTCTCGTGCAACATTTAGGGACCAATTCGCTGTCGACATCTCGGAAAGGGCGGGGATTCTTAGAGTCGCACAGTTCGGACACGCACAGTTAGAGTAAGTGTTTGCGAGGGCGACATCCGAATCAATCCTGACTCACCCTTGGATTCTGGTAATTCTGAGGTATCTTCAGCGGGTCGCGTAAGGGCCAGGTCTTATCTTCAAATTATCGAGGGGCAAAAATTTCCAATGGTGAAGCAGGCTTTGAGTATAGGAATTGTCGAGTTATCACACCGACGCAATGTTCTAATTCTGATTATGTCGCACCGTACAGTTAAACAGCGAAAACCCGCCTAGGAACCCTCGCCCGCCGTTCCAATGGATACCTAACCGGTATATCATCAACTTCCCGAAGTCCCGGTTGGCAGCCCCGCGGCGCATTGTGAGAAAAGACACACAGAGGAGCACCCGCCGAATAACGCCTAACATGGTGGAAGCATTTGATCACTCAACGCGATCACCTAATGATTACAGTAGTAACGTGCAGGATGTAAAATCGAGCTACTGTAAGCTATGTCATCCATAGGCACTCAGAGCGTTGTCAGTGGGAGTTAAATTAAGTCACGTCACTTGATTCCCATCCAAATTCCGCAAGCTGTCACCGAAGTGCTAGCGTGAAACAAGTCGCTTCGCAAAAATGAGTGTTATCGCTTTGCTGTTCGCGTGCCGCGCCACACGTCTCGTTTCGGTCTTACGAGCCCCATCCTATAAGGGCATCTCGACTCACTACTGTAAATATTAAATTGCATCGACACCTGTATAAGACCACTAGGTGCAGGAAAACTTACCAAGTGGGCAGGCAACGGAGCGGCCCTGTGGCCAATCGAACCGGTACCTTCTATAAGGGAGTATATTTAAATCGGACTTCCCTTCCGGCCGCCCCTCCCCTCGGAGTTTTGCTCACTAACAGCAAGTGGGTGCATAACTATCTTGATCGCAACGTCCATTCCTCATTCTTAATAGCGGCCATCCTTAGCTGAACTAATTGCATAACTCTTTGGTGTAGACGCACGCGTGTCATTGCAACTGTTAATTGACTGGGGAATATATAGATCCCATGGTTCGGGTTGGGAAAGCGCTGATGGTGCGCGGTAGTTTCCACCGAAATATAATAAAACTTACTGAGCTTCACCTGATCCTTATGTAGCTGCGTAGCTAGCCGAGCATTCCAGTTTATCTCTATGGGACGCAATGAAATAGTGCATTGAGGGTGGGACGAAGGTACCAAGCCCAAGACTGTGCGACTGAGCGGATCATCACCACAACTGGACTTTTATGTCCCTTCAGTGAAATTCCATGATAATCGTTGCCGCTCACCTTCAAACTGTGCGTATGTGTGCCCTTTAATTTCAGTCCTTAACTCGGGCCTAGACGCTCCGACGAGCAACCGTTTTAACCGGTCTCAGCTCCCCAACCGAAGACTTCGGTATGCATACATACAGGCAGCGAAGTTCCCCCCCCCCCACCGGGAAACATTTTTACAAAGTTCACGTGTCATAGTTTAAAGCTTTACTTTCCCTCTGGAAGTACTGATACTGCACTCACCTCGAGTGAGCTGTGGGCTAGTACGCTAAGAGGATAATCCCTTCCCATCCTCCATTTTACAAAGAGGTACTAGCTTAGAGGGACAGCAGTTCAAGCGGCATTCGACGCGACAAAACTGATCGTCCGGCGTGCTAACCGGGACCTACTTCACGAAGAGACAATACCGGTGCTGCAACACCATGCCATCCCACCTGAGTTTGTAAGAGTACGTACCGAAGTAGACTTCTCTAGCTTATACCTTGGAGGTTAAATTACATAATAAAGTATTATAAATTTCATAAGATGTCTCAGGTAAGCTTCGGATTTACTTATATATTGTACTCGAATCGAGCTTGATTCTCCTTTTTGTAATGACATTGTCTCACTGTTGGCAAAGATTCACTGCCGTTATGCATTGATCCTGCACATTTTCCGCGCGCTCCCACCTGCAGCGAACGGCACCAGCTTTAACTTTTCAAGTTCACCAAGGTAAACGCCGAGACTCACTTCTGGATGAAATGAGTTCAGGAGTACCCATTGTTGAAAGTAAGAAGGCGCACCGGGCTCATCCGTCTGATCCGTGCGCAGAGGGCCGAACCACACGAGCTTTGCAGGTGGTCAGGAGAACGTGTGTCGGCGGCGATAGCACAGAAGTTCGGGTATGTCAATACTCTACCCGAATGGAGTACAGAGCCTTCTCCCGTTATTCTTATTAACGAAGCGTCGCTCTCTTGGTTAGAGTGCTCTTTAACATACGTACTTAACTTTCAGACATGTTGTGTTCCTTCCTTTCGCGTGTTCAGGCGAGGCTCACGCCGCTCTCACAGATCAGAACCCTGGCTGTCGCCCGGAAACTTGCAAACGCCGATGCTCTGAGCCTGTAAGCGGCTAGTCTAGATGGTCACATTGCAAAAACAGTATCCGCACCTCGTAGCCCGACAACCCTATGGACTTGACTAATCTGAACCCGCCTCGTTGTCACCGCGTAGGGAAAGTCATATTCCTTGTCGGAATCCGTATATACCGAAGAAGTCATGGGCGGACAATCGCACGCTATAATTTCGCAAAAAGGTGTTGATCCCCCTAGTTCGGGACTGAAACAGCGGGGATGTCGTGTATATGGATGACATTCGAAAGGATGCCATTTAAAGAGACCCGACACGTCAGAACTTTTTTATGGTAGATCATACTCCACTAACAAACCGGCTGGAATAGGACTACCAGTGCTATCTCCGAAACTAGACACGCCGTTGACAGTCTCCTCTGCGGTCCACTTAGCGAACAGCCACTAATGTGTTGACGCCGTCCATTACCAGCACGGGGGATGTTAATAAATACGAAGCCTTGAGACTAGTAGGCTGATAAGCGGACTGCTAAGCCAGTACGGTGGGCCTTTAGCTCTCTGACCTCCTGGTGATACACTACATTTATACAACGGAACTCGCAAACCGAGTATCTTCTCCCCTATGCCTCGCCTACGTTCGGGGCTTAGTATTAGAGTAACAAATGTTCAATAAGGTGCAGTATAGAATTTAATGATGTAGTGTATGCGAACTGGCTGCGTTGTTATCTCACTACGCAAGACATCGGCATGTTAGAGTCCCTACCTGATTGGTCGGTCTCAACACTCGAGATCACAGGGGCCCACATTAAGAAGCAGGATGAAAGTTTTCGCCCAATTGGCCTTTTGGGCTCTAGGGGTATTGACATGAAATGAGCCAGGCCTGCCACGATGTATCGCTACGTTCCCGCCATGTAGGGAGAAACGGCGAACGCTATCATGTGCTCTCCAGGAGCGCAGTCACTCAGGGCAGAAAGTGGAGGCTGCGTTGGCCACAGCTGTGAATAAACAATCCGATATCGACTAACCGATTCCAGACGCAGGTTACCCGCCTTAGCCACGGAGTGATGAGCGTGAGATGCCGTCCTATATATAATTTTTGGTTCCCTGTCCGCTCGCGGGGAGTCCTTAGATGTGTTTGACGACCAAAATACGGGTCTAGGTCTGTAAAGACTATACGCCTCTGGCTCACTTGAACCTTCCGTTAGCCAGAAGCGGTTCATCCGCTCCGATAGTTACATGTAATTGTTTTGAGTGCGGTACAGTGTAAAGGTTGTACCCCTTTTACGCCGCAGTAGTCACGAAAAAACCTAGCAGAAGTACGTGGAACGCGCCTAAGTAAAGAGGTCCTCATTAAAGTTTATACCCAAGCGTCTACTACCGTAATATTTCTATCACCTGGGGTATTTAGCCTAGCTACCGTTTCGCAAATGTGATGGACCACTTCCTCAGAAAATCGATGCCTATATCTGGGCAATAAACATCAGGTGACGTCAAAGAGTACGGCACTGGGATCTACCATACTGAGTTATAACTCACCACCGCGGTTAGCTCGGAAGCACCTCACCCTACTTTCGAACATTCGATAAACGGTTCCGGCCTACTCCTTTACACCGCGCCCTGGGGTGGGGTAAGCATGTCCTCTCATATCCCAATACAGCCTAACCTACACGCGTGCGGGAGATAATTTTGTTATTTCATAAACCTTTTTACAGGGGGTGTGTCGACTAACCGTCTGGTACGAGCGAAGGAAATTATAAACAAGAGGGATTAGCTGAAACTCTGATTACGACTCCGCCGGAACGCGTAGTGCGAGAGCACTAGTGGGGATCTAGACACAGAAGCGTTCGTCCGTAACAAAATTCACTGTCTACTTAGGCAAGGCTGAGAACCCCACATCACAAGTCTTTCAGGCCAGTCATGATTAACCTTTCATCTGAACAATTCCACGTCGCCGTTGTTCCCATAGCAAACTGCGCTGCCTGTAGGAACACGAGCGTCGCTCCTCTTGTATGGTGCACTGATTACCTATCCCCGCGTTGTTTTGCAACATAGGCTGGTGTGACTACGCCTTTCTCCTGCGGCGATCACGGAACGATAAGATACCGCCCAACGATTTCCCCGAATCTAATCCTGGATGCAAGCTGCATAGACTAAATACCATGAATTAGCCTAACTCTTGGAGCTGAATTTTTCGGTCCTCCGTCTTAACCGATCATAGATGGTAGCGGAAGGGCGCCCGACGGACAGAGGAATAGGCTAGTATGACATTGCAGCCCCTGATAGGTCCCGACCCTGCTTAGATGTAATCGTCCTTCTCACTAGTATGGGAAAGATAGTCGCAGGGTAGCCCGACAGTCTTTTGTAATATATTGCGCTTGTACACGCTCTTACAGGACTGGAGCTAATATAAACTAGTGTTATCGGGGATTGCCGGTTCGTTCGCATTCTTTTCAGTGTTCATATCCCTGTAGGTAAGTCTGTGGTTTGGATGACGGCGTGTAGTATAGGGTTGATCTCCATTTGGGTGAGTGACACTAGCCTAACAATAATAATAGCGGTCTACCGCGCTCCGTTGGTCCTATAACGTACGGACAGGTAACAAACTGACTCGCGACCACCTTCATTTGAAACGCAGTAGGATAAGTCAGTCAGGGGGCGACTCCTCAAGATTGATCTCACCTGATCGTGCCGAATCACGTGAACCACACAGTACCAACTCCACGGGGTCAATAGGGATAGAACAACAATCGACTGCAACGGCGGTCCCGTCCCATATCTCCAAGAATGCCTACCATCGGGAACTTAAACGTTAGGACGGGTTCGATATACAAATAAAGAATAGTCTACAACGTGAACCTTATAAGCTACGGCGCCTGGATCCTTGTTACGCAGGGTGTTGCGCCTTCCGGGTGTAATTTCAGTGGCGGCTGGTCGTATCTAAAGGTGGTGGGCCTAGAGGAGCAGCGGTCAGATAAATCCAACTTTCTGAGCCCAAATCAAAGTTTACTGAAATGGAAATCGAACGGCATAGTAGCGTAGCACAAGAGAGGGAGCAAACGCTTCGTGGCCAGGGTGAAAGTGATCGGTGGACCATGCACGCGATGTCTCCCGGACGCACCTGTTACTCATCTGCCAGGTACCACGTGGCAATTGAAAGGACGATACTATCCGCAGAACGTTGCGTCGGACATTGATAGCGTGGCTATTCTAGGACGAGACCCGGGTTTCATATACTCTGACAGGAAGTAGCCTCGTCGGCCAGTCGAGCCCCTTGCTCCGATCAAACACGATGATAAAAGTTGCAGCCAAATGCGCTCCCGGCAGGCCTTATTTGCTATGTCGAGGGACCGACCCGTCATACTACGGCTCCAACTCCAGTTGAAATCGCTACTAGTTTATTTAGTCACAAGGTGCTATTCTAGGGCCGAATGCGACGGGGCATCATGGTCGGCCAGTTTAGCACACAGACCCCCTCTAACCAAACGATGCGGGTATGCGGTCTTAGAAGGGCGTTGCTCGCTAAATGGGCGCGCCTTTTTTCCTCATATTCTTTCCGCACGGGACCCCTGCACCGAGTAATACGGTCGTACGCTACTATCGGAGATATTGTATTGAAACTTTAAGCGGTGACCCGATGAAATATGCAGCGCCCAGAATCACAAGTTCAAAGAAGTGATTCTCCATCACCCAGGTCTGTTCTATCTAAGGTAGCCTCTCTGTTTGTCGAACCCCGACCCCACAATGATCAACGGTTTCCGTCCTTATCTGGCTACCCTTGTGTGATGGCACGTCACCGTCTCTACTGTGGCAGTGATGGCGCGTCCACAAAGGGGGGACTTCCCTATAAAATGGGTGCATGGTATCAGTTCGGTGAGTGATCTTCTAGGCTGAGCTCCTTTCTATCTAAACCCAATGGCATCCGACTCAGAGACTAAGATAAGTCTTCTCGTAGTAATTGCGTGATGCCCTGTCGGGCACGAGCCCATGGATGAGCTTTTTGACCCGGCTCAGACTTAACGCTCAATACAAGGCGCAATTGCAGATCTTGACCCAAGATGGGCTTCACTCAAATAGGGGGTTGTGAAGGGCCTGCTGCAGCCCGCATGCTGGCTCCAGATGTAGCGCGTGCGCCGGGTGTCTGTCGGTCATAGGCAGGATAGCTGCTAACCCAGGTGCCCCAACTTGATGCAAGCTCTCGCTAGACAAAGCGCAAAATGGCCTGCTGCCTCAGAGATTGAATGAAGCTCCAAATTCCCCGACATGAGTGCCGCTAGTTCATCCCCGTCAGGCAACTAGAACTCGGAAGCATGCATCACCCCTGGTGGGGAAGATCTATGCGATCGCTCGTTGCGGAGTTGGCTTCCCTTGGCATTTCCTGCTTCCCTCAAATGCTGAAACAGGACGCAACGCGCAACAAAACGGTACCCACGGTGGATAGCAATTCAGGATGATCGTCGCACCCTTGAATAATGGATGCGTCCCTCCATACGCCGAAAGTGGAGTCCCAGACGTAGCAAAAGTAGAGTGTTTCTCATGACCCCGCTCTGAAGTATCCATGCGACGTCGCGTTGGAGATACCTCCTGCGAGTGCGCGTTTTTATTTATGTATAGTATCATTCCTTCCGATAATGGGGAGGTAGGGGGACGAACAAGCAACTATAAGCGTAACGGCTAGGCGGATCGGCTATGGAAAGCTTCCGACACTGACAGCCAGTAACTATACGCCCAGCACGCGATATGGACTGTTCGTGGTTGCAGCCCGCCAGTTTCCATCCCTTAAGCAGGATTGTGTGCTGTCACTACCTTTGCTTATTTCTGAACAAGTCGCATACCACTCGAACTACCAAGGCCTACTATAATTGTTCGAGCCCACGATATCGAGTACTACTTTTTGGATACGTTCTAACGAGGAAATCCGTCTAGACTTCTCTCTCAGCAATTAACTCCTGCCCGGACTTCAAGATTTGCTGGTACTTACCCCCCCTATCAATGGTTTCAACACCTTACTACGTTAGCGCGCCTAGGGACATAAGGACTCTACATAGCTGCTCGATCAGGCTGTCCCTTCATGCCCGTGTCAATTTCCCGTGATTTTCGCAACGCTACAGATCCGTCACCGCAGGATGTTAAACTAGCGTATTTACGAAATAGGTGTCTACGGAAACGAATGTTTATCCGGCAGGCCTTAACCCACCAAGGCAGACGCGGGGCCCGCCCCCTCCGCTGAGTTGATACTACTCGCCGACTCCGCTACATCTGCTCCTAGTAATCCAGACGAGAACACCTTTGTTTGAAGAGTTGCAGGGTCCACATAGGGGTCGCGGCCGCTCATTTCCCCCGACTGAATGGCTCACGGGGTTCAGGCGACTCATTTTAGTTAGCCCATACTCAGTGGGTGTTACGATTACTGCCGCATCGCTCCGTAGGCAGTGTCAGAATCTACTGTTATGAATACCTTGGAGGTATCAGGTACTCCTGGACTCTTCGGACGTCCTGACTAGTGCACTATGTGAACCGCTTGAATATTCGTATCCAAGGTGAGTTGCGCGAATACTATTGCTAGCCGTTTGGACACTTTTACTACCTAGTTGGCTCTTGGCGCTCCTGAGTTCTCGCGCACTACCCCTAGAAAACTGTACGTGAAAGGTAGGGTAACAACCTCTCAGACTATCAAAAGATAGCCCAATAAAGCTCTATGTTTATACATTGATAGACGCAAAGTCAATCGTGCAAAGTTGCCACTACCACTTTCTGACCGTACCAGGTGCGCCTCCCCTCCCTCTACAGATGTCAGACGAGCTTTGGCCTCGATTCGTGCGAGCATTTCAAGCATTGTTGTCGCACACTCATATGATTTGTTCGTAGTCCGTCAAGCCAGTCACGCCGCACCCACTGATTCCGTGGTTGGAATGGGTTGTGGGAG
		</sequence>
    <sequence><taxon idref="Location_0_4_0|30.025809854840304"/>
			ACTCTCTCAATATGTCCTCGCTGGGTCTATAAATGCACACCAAGACCAGGAGTGGAATTGAGGCCTGCAAGTTTGCTTTGATTACCCTGATTAAATTTCAACAAAGTGGCACTCTGTCCCTGGACGCGCCATCGCCCTAGACTTTATGCTAGCACAAAAACAATTCATGTATCGTCCTTGAATTTCATGTCTACCTGTGGCTGAGCTAGATCCAGAAACTCCATCAATAATTTTATGCTCCCGAGGTGACTCGTTGATGGAGTCGATTGGGAAGCATTTCGGCATCAAACAACAATTTCTTGCTGTCAGCCCTTTTACTCAGAAACTGGCATAAATGCCAATTAACTGCTTAAACTGTTGTAAGCGGCGGCATTAAACGTTAACGCACAATAAGTCCCGCTCGTCTCTCTCAGCGCGCCGTTAGTACGCCTATAATATTCCGCGCTTTGATCCATACGAATCGAACAGACCAAAAAGTTCTTTGCCTAAAGCCCGTATTAAGCACCGCACCTGAGTAAACCTCTCTTCGCTGGTGTGCCGCGTCTACTATAAATGGAACTCCTGCTGTTAACAAGGTCGGCATTCGACGATAAGATACAGTAATGAGGGTTGTATCGACTATTATAGGCCTATCGTTATGTAAGCCCCCTGGGTCCTAACTAGCGGAATTCCGTCAAGGTGCTGGCGCTGTCGATACTGCGTAGCGTGGCTCTGCGACGCAGTATTAAGTCGATGTATCCCAGCCGATAACTCCAATCACGCCTGCCAGGCGTACAAACTAAACGGGCTGTCCCTCAATAAATCAAAGTGGCCGGCACGCTAGCACGAGCGGTAGATAGATCATTCCTGCAGAGTACATCGACATTTAAGTAAGATGACTGCCCTTATAGCCACCGGTAGCTTGTTGCCACTTAAAACCGTGATTACTGCTTATACGGAGACTGACGATCCACTCTTAGACACGGAGCAAGATCTATGTGTTGCAAGAGTATGGCAGGGACATTAAAGAAGAACTCACTTTCGAAGGTCCCAACCCAGCCGACTGATTTCGTGCCCTCTACAACGAGCGGTTAACATATTTTGTTTAGTTATAGATCCACGTCAGGATAGTTCAACATAGGTGTTTAAATACTCAGTATCGATCGAACAAGCCGAGGAATGATGCTTTAAACGATGTGCCGGATAAACCGCCATGAAACGGGGCGACGTGTGTGAGCAGAGGCGGCCATTCAGTTCGATAGTTTCCAGATTAGTGCTCGCTATCCATTCAAGTTTAGTTAATATTGACGCCGAAATCTCAGGGAGTCGTGCGTCTACATTGTGGGAGGTCGGTATGCTCCGTCCCCCGTCTAGTACGCGGGACAGTTCATTTTTGTTGATGGAGGAGTATGTCTTATATTCTAGATTCCTGGCCCATGTAATGGATCCAGCTATCGACCCTCGGTTCCAACGGGCACGGATCACTAAATGGTTTTTCTCTGTGTTGGGCTACCATACTAGTTTCTCGGGCCTAGAAACGAGCTTAACGGATACCAGGTGGTTAGGACTCCAAGAGAGTGCCACAAGGCGTAATGGAACATAGATGGCAAGAGCAGCTAATATGTATAGATGAACATCCGTACTGTTACACCGTCCGTATAGAGTCGTAGCTTATGCTCTTTGTCGGGTGTATGAACCGCACGACGATGCTGAGGTGGCCGGCTAGAAGCGAGCCTTTGACAAACTGTGCTTTCGTGATCGCCGATTAGCCAAGGCAATAGTCCGACGTAGACAGAGTTGAGGGGTAATCTCAAGGGGCACGAGTAGTAAACGCGGCATTGAGGCTCATACAGCCATCACTGGGTCTCCGCGTAATTCATATCGATGGAGCCCTGTTCTCAAGTTAGCTGTCGAAAAATAGAGAGCAAAGTCCTTTAAACACTTCGGCCTTGGCCAGTTAGTACTCTCGCCTGCGATAACCGGTTAAGGTGCCATCCAGTAATGGAGAAGCGCGCGTCCCGCGTATTCCGATTTCCCCGATTGCAATGGCCCCCATGACACCGGCTCATACTGGGACCGTTGTGCTCTATCTGGGCTGTTTTACCTTGAAGCGGAGGCCGAGGAGTAGGCTGTCCACCTAATAGGACGAGCGAAAGCGTCTCGCATTGGAGAAACACTATGTACGGCGGAACGCTGACGCTGAGAAGAGTAGCGACCTCATACGAAGCAGAGACGGACGGGTCCGCCGAGCGAACGACTCACGATTTGTTAGCTATCCGAAAATGGACATTATACCGCATAGAAGTTCTCTGTTCCGTTAAGAATTATCCTGATGATATTCCGGCCGTTACGATTTGGCACACGTATTTCGTATGCGACCTGTTAGCTCGGCTTTGGACGAAGGCGATTTCCGTTTAATTAATAACGCCGAGGTTGTCAATGCCATCGTCGAGCTGATAGGTCTTTCGTCGTGCGCCTCGGGGGCGAGAGACAGGCTAACCCGGCGACCTTTGGGTACTAAATGAATGTCGGTGGCGGATGCGTAGTCGTGGCACTGCTATGCGTCCGCCGCGGTTCTGGAAAAGTATACGTACGCATGCATTACCACGCGTCAAGTCTGAGTTTGGTACTGCGTTTCCCGTATTATCCGAGATCTTGGGCGCGTCCTTCCGGATCCGCCCTTTGACAACTGTGAGGTTACGCATCGATTCAGTTTAATCGTAGCTACCGCCCTTATAAGAATCAGTAACCAGCGTAGTTAGAAACATAGTGGCGCTGCATCCATGAATTGCCAAGCAACGATGGTTGGAAACTTGTAGTTATCCGCTTGTACGGCTCGAAGTTGCAGACAGCGCTGCCTTCTCCTAGCTGTCTCCTCTCCAGGTGGGAAGTGTGCTCAGTATAAGCGGCAGGCGGTTGCCGGGGGTGGGACCAAAATCCCTGCCTCGGAATCGTATGCATATCTTGGGTCCGATTAATACTGGAAGTTACTCCTCTCAGTGAACAAAAGGTCAACACCAATAGAACGTCTCTGGTCTTGTTTGTCTGGACTAAGTTTGGGAGTACAAACGTCAGCGCGCACCGTTAAATTCAAATGGTCTGAGTCACCCAGTCAAATACACGACAGTAGTTACGGCGATTAGCTCTTAATGTTCTAAATTAAAGTCGTGAGAGCAAAGTGAATGTCAGTAAGGAGTCAGCTTGGAAGGTAACCACGTGCATGCTAACGAACGACAGAGGGCCTCCACAGGTACGCTGGCTGTTGTAGTGGGGCAGGAGACCCGTCTCCAGTGAGTGTGATGATGATGTAGGAATGTCAGTTGGACTCCCTGCTAATGCTGCAAAAGAGGGGATTGGCTACCAAATCTCACAGCGGTCTTGATTCCTTAGCCTCACCGTCTTACAGCCTGTCTATGTTTAACTATGCCCCTATGAACCAGTCAAACCCGGCGCGCCGGCTGCGATTATTGCTAGCGTTCGAAGCTGCCACACGCACATTAGTAACCTGTCAGTTAAGGACTGCATCCCCCTGTTAACTTCATTATAGAAATATACGACGCCTGGAGTTTAAGTATGCCGATGGATCCTACAAATTTGGTGCTCGCGTAGCTAACGTCTCATACCCTCTGTGTAGCAATTCGAGTTACGTCGGTGAGTCACGACAGTAAATGGTGAGATTCCGTTGCCGTGTTAGCCCGGAACCGCATAGTTGAGTGAGACTGCAACGTGATATACTAATTTGTAGACTTGGTGACAAACAGGCGTGTCAGGTGGAAGAGAGCTTGCCTAATGCCTACTGCGATAGACTGAACCTATAGCCCGTGTGCCCCAGGAGGCTAAGTAAATTGATGAGAAGATACGAATACCCAACGCGTAACCCAGGCACCTTAGAATCTATCAGATGGCAGTCGCAACATGTTGGGGACCGAGACGTCGGACTTAACCGTGCATGATCTTAGGGCCATGTTATCTAGGTCGAATGTGGGGGCAACGCCCAATCCAATTCCAAAACTTGCGGCAAGGTCGTATGCCTAGCTTCAGGGAGGACCATAATCAGTACTTCTAAGCCAGTACTGTGTTCTCCGATCCCCTCATTATGTGAACGATGGCCGGGGCACCGCAGGCGCTACCTATAGCCCGAATTTGTGAGTTAGGCGTCCTGCAGGTTTTGTCCAATTGACACAACAACTACTTTACATAATACGGGAGGGTGAGGTATGCTGTGCATTTCTTTACTTCCGCAGCACTCGTCAGGGCTTAACGCCGTGTCAGAAGCTCATCAAGCGGTCAATTCTGAGTAAAAGATTGCCGAAACACTACATGGGTCTACCAACCATGAAATAAGGGCTCTGAGTCTTTCTCGTTGGCCTAGCAGGGATTACCCACCGGCACTCGACGATTATTACGCGCATAAGTGGCTTCCATTCTGCACTTGACGATGATGCAAATCTATTGTTGTGGGCCTGTGGGTCCCGGCCAGACGCTGCTTCTTCTCGTCCGGATGGCCGTTCCCGGACCGTCCGTCGTCACTATGAACTCAACCTGACTTAATGGTGACTTGGACTTCTACTGGAGGAATGATAAAACGCCTCCGGACAGTACAGTATCACATACAACCTCCCAGAGATGGCAGACGAAGTAGCTGAAGCGTAAGGCGTGCGTTCGGCATTCTTTATTCGACTATTGCATGCATAGATTATCGGCACTTACTCATGGGTTCCCCCAGAAAATCGATCTGGATCTGAGGGCGTGGGGGGAGTCCTAACCATTCATGTGAACTTACACTCCGAGGGCCCAGGCGAAGTAATGAGAAGCATTCCGATGCCTTGGGTGCTACATGAGCGCCGGCACAGGAGGGGAAAGGTCGGACTTTGCTGATCCCCACTAGTACTGGATAGTGCCTTGTGTAGAGATGACAGCAAGCGTACCGGGAGTTGGGGGTCAGCTAAACCACGCTAGACTGTAGTGCGGGATCAGATCCCTTCACCCGGCTCTCAAAAAGCACCGGTGTTAAAGTGTCATAGACGTGCGCCGTTCTACTACGTTTGAGCTGTAAGTATGTAAGTGTGTATTGACTAGGGATGTTCAAGGGAAAGATTAACTACAGGGTAGACAGGCCTGAATTTTTCGTACTGCTACGCGCGCGCGTGCAGTTTGGGTTACGATGGATGTATGAATCTTCTTGCCGTTGAAGCGGTCCGCTCCATTACTCTCTTCTTTTCTGAACCTAGCACGGCGACTGAAAGGCATTTGCACTTGAAACCGGGAGAGAATGAATGGGCGGACAGGAAAGTAGGTCCTAAGATAGTTATGTCTACTAAAGCTGACCTCAGGACATCCGCTTGGGCTATTCCACAACTGTACCTCCCCCGCCTGCTCAATTGGTGTTCTTCTGAGACACAGAATCACGAGATTGGCGCTCGTGTAGCCGTAGCTGGTACAGCGTGAGAGGCGGAGAACTTCCCGTTTAACTTAAAATCTAGGGGCTTCGGTCTGTCGCGGGATGGTTTACCGGTTCTCCCTTTGATGGGTATCATATGGCTAGGAGACCTTTCGGCTTAATTGGGAATTAACCAAGATATGCAATATACATAGCCTAATGAGTGTAGAGAGTCAGATAGCCCCTAGACGTTCAAATTTTGAAGGCGGTACAAAGGTCAGCACAAGAGCGCGTCTCGCAAATTAGGAACAGACTTCTCGTGCAACATTTAGGGACCAATTCGCTGTCGACATCTCGGAAAGGGCGGGGATTCTTAGAGTCGCACAGTTCGGACACGCACAGTTAGAGTAAGTGTTTGCGAGGGCGACATCCGAATCAATCCTGACTCACCCTTGGATTCTGGTAATTCTGAGGTATCTTCAGCGGGTCGCGTAAGGGCCAGGTCTTATCTTCAAATTATCGAGGGGCAAAAATTTCCAATGGTGAAGCAGGCTTTGAGTATAGGAATTGTCGAGTTATCACACCGACGCAATGTTCTAATTCTGATTATGTCGCACCGTACAGTTAAACAGCGAAAACCCGCCTAGGAACCCTCGCCCGCCGTTCCAATGGATACCTAACCGGTATATCATCAACTTCCCGAAGTCCCGGTTGGCAGCCCCGCGGCGCATTGTGAGAAAAGACACACAGAGGAGCACCCGCCGAATAACGCCTAACATGGTGGAAGCATTTGATCACTCAACGCGATCACCTAATGATTACAGTAGTAACGTGCAGGATGTAAAATCGAGCTACTGTAAGCTATGTCATCCATAGGCACTCAGAGCGTTGTCAGTGGGAGTTAAATTAAGTCACGTCACTTGATTCCCATCCAAATTCCGCAAGCTGTCACCGAAGTGCTAGCGTGAAACAAGTCGCTTCGCAAAAATGAGTGTTATCGCTTTGCTGTTCGCGTGCCGCGCCACACGTCTCGTTTCGGTCTTACGAGCCCCATCCTATAAGGGCATCTCGACTCACTACTGTAAATATTAAATTGCATCGACACCTGTATAAGACCACTAGGTGCAGGAAAACTTACCAAGTGGGCAGGCAACGGAGCGGCCCTGTGGCCAATCGAACCGGTACCTTCTATAAGGGAGTATATTTAAATCGGACTTCCCTTCCGGCCGCCCCTCCCCTCGGAGTTTTGCTCACTAACAGCAAGTGGGTGCATAACTATCTTGATCGCAACGTCCATTCCTCATTCTTAATAGCGGCCATCCTTAGCTGAACTAATTGCATAACTCTTTGGTGTAGACGCACGCGTGTCATTGCAACTGTTAATTGACTGGGGAATATATAGATCCCATGGTTCGGGTTGGGAAAGCGCTGATGGTGCGCGGTAGTTTCCACCGAAATATAATAAAACTTACTGAGCTTCACCTGATCCTTATGTAGCTGCGTAGCTAGCCGAGCATTCCAGTTTATCTCTATGGGACGCAATGAAATAGTGCATTGAGGGTGGGACGAAGGTACCAAGCCCAAGACTGTGCGACTGAGCGGATCATCACCACAACTGGACTTTTATGTCCCTTCAGTGAAATTCCATGATAATCGTTGCCGCTCACCTTCAAACTGTGCGTATGTGTGCCCTTTAATTTCAGTCCTTAACTCGGGCCTAGACGCTCCGACGAGCAACCGTTTTAACCGGTCTCAGCTCCCCAACCGAAGACTTCGGTATGCATACATACAGGCAGCGAAGTTCCCCCCCCCCCACCGGGAAACATTTTTACAAAGTTCACGTGTCATAGTTTAAAGCTTTACTTTCCCTCTGGAAGTACTGATACTGCACTCACCTCGAGTGAGCTGTGGGCTAGTACGCTAAGAGGATAATCCCTTCCCATCCTCCATTTTACAAAGAGGTACTAGCTTAGAGGGACAGCAGTTCAAGCGGCATTCGACGCGACAAAACTGATCGTCCGGCGTGCTAACCGGGACCTACTTCACGAAGAGACAATACCGGTGCTGCAACACCATGCCATCCCACCTGAGTTTGTAAGAGTACGTACCGAAGTAGACTTCTCTAGCTTATACCTTGGAGGTTAAATTACATAATAAAGTATTATAAATTTCATAAGATGTCTCAGGTAAGCTTCGGATTTACTTATATATTGTACTCGAATCGAGCTTGATTCTCCTTTTTGTAATGACATTGTCTCACTGTTGGCAAAGATTCACTGCCGTTATGCATTGATCCTGCACATTTTCCGCGCGCTCCCACCTGCAGCGAACGGCACCAGCTTTAACTTTTCAAGTTCACCAAGGTAAACGCCGAGACTCACTTCTGGATGAAATGAGTTCAGGAGTACCCATTGTTGAAAGTAAGAAGGCGCACCGGGCTCATCCGTCTGATCCGTGCGCAGAGGGCCGAACCACACGAGCTTTGCAGGTGGTCAGGAGAACGTGTGTCGGCGGCGATAGCACAGAAGTTCGGGTATGTCAATACTCTACCCGAATGGAGTACAGAGCCTTCTCCCGTTATTCTTATTAACGAAGCGTCGCTCTCTTGGTTAGAGTGCTCTTTAACATACGTACTTAACTTTCAGACATGTTGTGTTCCTTCCTTTCGCGTGTTCAGGCGAGGCTCACGCCGCTCTCACAGATCAGAACCCTGGCTGTCGCCCGGAAATTTGCAAACGCCGATGCTCTGAGCCTGTAAGCGGCTAGTCTAGATGGTCACATTGCAAAAACAGTATCCGCACCTCGTAGCCCGACAACCCTATGGACTTGACTAATCTGAACCCGCCTCGTTGTCACCGCGTAGGGAAAGTCATATTCCTTGTCGGAATCCGTATATACCGAAGAAGTCATGGGCGGACAATCGCACGCTATAATTTCGCAAAAAGGTGTTGATCCCCCTAGTTCGGGACTGAAACAGCGGGGATGTCGTGTATATGGATGACATTCGAAAGGATGCCATTTAAAGAGACCCGACACGTCAGAACTTTTTTATGGTAGATCATACTCCACTAACAAACCGGCTGGAATAGGACTACCAGTGCTATCTCCGAAACTAGACACGCCGTTGACAGTCTCCTCTGCGGTCCACTTAGCGAACAGCCACTAATGTGTTGACGCCGTCCATTACCAGCACGGGGGATGTTAATAAATACGAAGCCTTGAGACTAGTAGGCTGATAAGCGGACTGCTAAGCCAGTACGGTGGGCCTTTAGCTCTCTGACCTCCTGGTGATACACTACATTTATACAACGGAACTCGCAAACCGAGTATCTTCTCCCCTATGCCTCGCCTACGTTCGGGGCTTAGTATTAGAGTAACAAATGTTCAATAAGGTGCAGTATAGAATTTAATGATGTAGTGTATGCGAACTGGCTGCGTTGTTATCTCACTACGCAAGACATCGGCATGTTAGAGTCCCTACCTGATTGGTCGGTCTCAACACTCGAGATCACAGGGGCCCACATTAAGAAGCAGGATGAAAGTTTTCGCCCAATTGGCCTTTTGGGCTCTAGGGGTATTGACATGAAATGAGCCAGGCCTGCCACGATGTATCGCTACGTTCCCGCCATGTAGGGAGAAACGGCGAACGCTATCATGTGCTCTCCAGGAGCGCAGTCACTCAGGGCAGAAAGTGGAGGCTGCGTTGGCCACAGCTGTGAATAAACAATCCGATATCGACTAACCGATTCCAGACGCAGGTTACCCGCCTTAGCCACGGAGTGATGAGCGTGAGATGCCGTCCTATATATAATTTTTGGTTCCCTGTCCGCTCGCGGGGAGTCCTTAGATGTGTTTGACGACCAAAATACGGGTCTAGGTCTGTAAAGACTATACGCCTCTGGCTCACTTGAACCTTCCGTTAGCCAGAAGCGGTTCATCCGCTCCGATAGTTACATGTAATTGTTTTGAGTGCGGTACAGTGTAAAGGTTGTACCCCTTTTACGCCGCAGTAGTCACGAAAAAACCTAGCAGAAGTACGTGGAACGCGCCTAAGTAAAGAGGTCCTCATTAAAGTTTATACCCAAGCGTCTACTACCGTAATATTTCTATCACCTGGGGTATTTAGCCTAGCTACCGTTTCGCAAATGTGATGGACCACTTCCTCAGAAAATCGATGCCTATATCTGGGCAATAAACATCAGGTGACGTCAAAGAGTACGGCACTGGGATCTACCATACTGAGTTATAACTCACCACCGCGGTTAGCTCGGAAGCACCTCACCCTACTTTCGAACATTCGATAAACGGTTCCGGCCTACTCCTTTACACCGCGCCCTGGGGTGGGGTAAGCATGTCCTCTCATATCCCAATACAGCCTAACCTACACGCGTGCGGGAGATAATTTTGTTATTTCATAAACCTTTTTACAGGGGGTGTGTCGACTAACCGTCTGGTACGAGCGAAGGAAATTATAAACAAGAGGGATTAGCTGAAACTCTGATTACGACTCCGCCGGAACGCGTAGTGCGAGAGCACTAGTGGGGATCTAGACACAGAAGCGTTCGTCCGTAACAAAATTCACTGTCTACTTAGGCAAGGCTGAGAACCCCACATCACAAGTCTTTCAGGCCAGTCATGATTAACCTTTCATCTGAACAATTCCACGTCGCCGTTGTTCCCATAGCAAACTGCGCTGCCTGTAGGAACACGAGCGTCGCTCCTCTTGTATGGTGCACTGATTACCTATCCCCGCGTTGTTTTGCAACATAGGCTGGTGTGACTACGCCTTTCTCCTGCGGCGATCACGGAACGATAAGATACCGCCCAACGATTTCCCCGAATCTAATCCTGGATGCAAGCTGCATAGACTAAATACCATGAATTAGCCTAACTCTTGGAGCTGAATTTTTCGGTCCTCCGTCTTAACCGATCATAGATGGTAGCGGAAGGGCGCCCGACGGACAGAGGAATAGGCTAGTATGACATTGCAGCCCCTGATAGGTCCCGACCCTGCTTAGATGTAATCGTCCTTCTCACTAGTATGGGAAAGATAGTCGCAGGGTAGCCCGACAGTCTTTTGTAATATATTGCGCTTGTACACGCTCTTACAGGACTGGAGCTAATATAAACTAGTGTTATCGGGGATTGCCGGTTCGTTCGCATTCTTTTCAGTGTTCATATCCCTGTAGGTAAGTCTGTGGTTTGGATGACGGCGTGTAGTATAGGGTTGATCTCCATTTGGGTGAGTGACACTAGCCTAACAATAATAATAGCGGTCTACCGCGCTCCGTTGGTCCTATAACGTACGGACAGGTAACAAACTGACTCGCGACCACCTTCATTTGAAACGCAGTAGGATAAGTCAGTCAGGGGGCGACTCCTCAAGATTGATCTCACCTGATCGTGCCGAATCACGTGAACCACACAGTACCAACTCCACGGGGTCAATAGGGATAGAACAACAATCGACTGCAACGGCGGTCCCGTCCCATATCTCCAAGAATGCCTACCATCGGGAACTTAAACGTTAGGACGGGTTCGATATACAAATAAAGAATAGTCTACAACGTGAACCTTATAAGCTACGGCGCCTGGATCCTTGTTACGCAGGGTGTTGCGCCTTCCGGGTGTAATTTCAGTGGCGGCTGGTCGTATCTAAAGGTGGTGGGCCTAGAGGAGCAGCGGTCAGATAAATCCAACTTTCTGAGCCCAAATCAAAGTTTACTGAAATGGAAATCGAACGGCATAGTAGCGTAGCACAAGAGAGGGAGCAAACGCTTCGTGGCCAGGGTGAAAGTGATCGGTGGACCATGCACGCGATGTCTCCCGGACGCACCTGTTACTCATCTGCCAGGTACCACGTGGCAATTGAAAGGACGATACTATCCGCAGAACGTTGCGTCGGACATTGATAGCGTGGCTATTCTAGGACGAGACCCGGGTTTCATATACTCTGACAGGAAGTAGCCTCGTCGGCCAGTCGAGCCCCTTGCTCCGATCAAACACGATGATAAAAGTTGCAGCCAAATGCGCTCCCGGCAGGCCTTATTTGCTATGTCGAGGGACCGACCCGTCATACTACGGCTCCAACTCCAGTTGAAATCGCTACTAGTTTATTTAGTCACAAGGTGCTATTCTAGGGCCGAATGCGACGGGGCATCATGGTCGGCCAGTTTAGCACACAGACCCCCTCTAACCAAACGATGCGGGTATGCGGTCTTAGAAGGGCGTTGCTCGCTAAATGGGCGCGCCTTTTTTCCTCATATTCTTTCCGCACGGGACCCCTGCACCGAGTAATACGGTCGTACGCTACTATCGGAGATATTGTATTGAAACTTTAAGCGGTGACCCGATGAAATATGCAGCGCCCAGAATCACAAGTTCAAAGAAGTGATTCTCCATCACCCAGGTCTGTTCTATCTAAGGTAGCCTCTCTGTTTGTCGAACCCCGACCCCACAATGATCAACGGTTTCCGTCCTTATCTGGCTACCCTTGTGTGATGGCACGTCACCGTCTCTACTGTGGCAGTGATGGCGCGTCCACAAAGGGGGGACTTCCCTATAAAATGGGTGCATGGTATCAGTTCGGTGAGTGATCTTCTAGGCTGAGCTCCTTTCTATCTAAACCCAATGGCATCCGACTCAGAGACTAAGATAAGTCTTCTCGTAGTAATTGCGTGATGCCCTGTCGGGCACGAGCCCATGGATGAGCTTTTTGACCCGGCTCAGACTTAACGCTCAATACAAGGCGCAATTGCAGATCTTGACCCAAGATGGGCTTCACTCAAATAGGGGGTTGTGAAGGGCCTGCTGCAGCCCGCATGCTGGCTCCAGATGTAGCGCGTGCGCCGGGTGTCTGTCGGTCATAGGCAGGATAGCTGCTAACCCAGGTGCCCCAACTTGATGCAAGCTCTCGCTAGACAAAGCGCAAAATGGCCTGCTGCCTCAGAGATTGAATGAAGCTCCAAATTCCCCGACATGAGTGCCGCTAGTTCATCCCCGTCAGGCAACTAGAACTCGGAAGCATGCATCACCCCTGGTGGGGAAGATCTATGCGATCGCTCGTTGCGGAGTTGGCTTCCCTTGGCATTTCCTGCTTCCCTCAAATGCTGAAACAGGACGCAACGCGCAACAAAACGGTACCCACGGTGGATAGCAATTCAGGATGATCGTCGCACCCTTGAATAATGGATGCGTCCCTCCATACGCCGAAAGTGGAGTCCCAGACGTAGCAAAAGTAGAGTGTTTCTCATGACCCCGCTCTGAAGTATCCATGCGACGTCGCGTTGGAGATACCTCCTGCGAGTGCGCGTTTTTATTTATGTATAGTATCATTCCTTCCGATAATGGGGAGGTAGGGGGACGAACAAGCAACTATAAGCGTAACGGCTAGGCGGATCGGCTATGGAAAGCTTCCGACACTGACAGCCAGTAACTATACGCCCAGCACGCGATATGGACTGTTCGTGGTTGCAGCCCGCCAGTTTCCATCCCTTAAGCAGGATTGTGTGCTGTCACTACCTTTGCTTATTTCTGAACAAGTCGCATACCACTCGAACTACCAAGGCCTACTATAATTGTTCGAGCCCACGATATCGAGTACTACTTTTTGGATACGTTCTAACGAGGAAATCCGTCTAGACTTCTCTCTCAGCAATTAACTCCTGCCCGGACTTCAAGATTTGCTGGTACTTACCCCCCCTATCAATGGTTTCAACACCTTACTACGTTAGCGCGCCTAGGGACATAAGGACTCTACATAGCTGCTCGATCAGGCTGTCCCTTCATGCCCGTGTCAATTTCCCGTGATTTTCGCAACGCTACAGATCCGTCACCGCAGGATGTTAAACTAGCGTATTTACGAAATAGGTGTCTACGGAAACGAATGTTTATCCGGCAGGCCTTAACCCACCAAGGCAGACGCGGGGCCCGCCCCCTCCGCTGAGTTGATACTACTCGCCGACTCCGCTACATCTGCTCCTAGTAATCCAGACGAGAACACCTTTGTTTGAAGAGTTGCAGCGTCCACATAGGGGTCGCGGCCGCTCATTTCCCCCGACTGAATGGCTCACGGGGTTCAGGCGACTCATTTTAGTTAGCCCATACTCAGTGGGTGTTACGATTACTGCCGCATCGCTCCGTAGGCAGTGTCAGAATCTACTGTTATGAATACCTTGGAGGTATCAGGTACTCCTGGACTCTTCGGACGTCCTGACTAGTGCACTATGTGAACCGCTTGAATATTCGTATCCAAGGTGAGTTGCGCGAATACTATTGCTAGCCGTTTGGACACTTTTACTACCTAGTTGGCTCTTGGCGCTCCTGAGTTCTCGCGCACTACCCCTAGAAAACTGTACGTGAAAGGTAGGGTAACAACCTCTCAGACTATCAAAAGATAGCCCAATAAAGCTCTATGTTTATACATTGATAGACGCAAAGTCAATCGTGCAAAGTTGCCACTACCACTTTCTGACCGTACCAGGTGCGCCTCCCCTCCCTCTACAGATGTCAGACGAGCTTTGGCCTCGATTCGTGCGAGCATTTCAAGCATTGTTGTCGCACACTCATATGATTTGTTCGTAGTCCGTCAAGCCAGTCACGCCGCACCCACTGATTCCGTGGTTGGAATGGGTTGTGGGAG
		</sequence>
    <sequence><taxon idref="Location_4_3_0|35.747299854027176"/>
			ACTCTCTCAATATGTCCTCGCTGGGTCTATAAATGCACACCAAGACCAGGAGTGGAATTGAGGCCTGCAAGTTTGCTTTGATTACCCTGATTAAATTTCAACAAAGTGGCACTCTGTCCCTGGACGCGCCATCGCCCTAGACTTTATGCTAGCACAAAAACAATTCATGTATCGTCCTTGAATTTCATGTCTACCTGTGGCTGAGCTAGATCCAGAAACTCCATCAATAATTTTATGCTCCCGAGGTGACTCGTTGATGGAGTCGATTGGGAAGCATTTCGGCATCAAACAACAATTTCTTGCTGTCAGCCCTTTTACTCAGAAACTGGCATAAATGCCAATTAACTGCTTAAACTGTTGTAAGCGGCGGCATTAAACGTTAACGCACAATAAGTCCCGCTCGTCTCTCTCAGCGCGCCGTTAGTACGCCTATAATATTCCGCGCTTTGATCCATACGAATCGAACAGACCAAAAAGTTCTTTGCCTAAAGCCCGTATTAAGCACCGCACCTGAGTAAACCTCTCTTCGCTGGTGTGCCGCGTCTACTATAAATGGAATTCCTGCTGTTAACAAGGTCGGCATTCGACGATAAGATACAGTAATGAGGGTTGTATCGACTATTATAGGCCTATCGTTATGTAAGCCCCCTGGGTCCTAACTAGCGGAATTCCGTCAAGGTGCTGGCGCTGTCGATACTGCGTAGCGTGGCTCTGCGACGCAGTATTAAGTCGATGTATCCCAGCCGATAACTCCAATCACGCCTGCCAGGCGTACAAACTAAACGGGCTGTCCCTCAATAAATCAAAGTGGCCGGCACGCTAGCACGAGCGGTAGATAGATCATTCCTGCAGAGTACATCGACATTTAAGTAAGATGACTGCCCTTATAGCCACCGGTAGCTTGTTGCCACTTAAAACCGTGATTACTGCTTATACGGAGACTGACGATCCACTCTTAGACACGGAGCAAGATCTATGTGTTGCAAGAGTATGGCAGGGACATTAAAGAAGAACTCACTTTCGAAGGTCCCAACCCAGCCGACTGATTTCGTGCCCTCTACAACGAGCGGTTAACATATTTTGTTTAGTTATAGATCCACGTCAGGATAGTTCAACATAGGTGTTTAAATACTCAGTATCGATCGAACAAGCCGAGGAATGATGCTTTAAACGATGTGCCGGATAAACCGCCATGAAACGGGGCGACGTGTGTGAGCAGAGGCGGCCCTTCAGTTCGATAGTTTCCAGATTAGTGCTCGCTATCCATTCAAGTTTAGTTAATATTGACGCCGAAATCTCAGGGAGTCGTGCGTCTACATTGTGGGAGGTCGGTATGCTCCGTCCCCCGTCTAGTACGCGGGACAGTTCATTTTTGTTGATGGAGGAGTATGTCTTATATTCTAGATTCCTGGCCCATGTAATGGATCCAGCTATCGACCCTCGGTTCCAACGGGCACGGATCACTAAATGGTTTTTCTCTGTGTTGGGCTACCATACTAGTTTCTCGGGCCTAGAAACGAGCTTAACGGATACCAGGTGGTTAGGACTCCAAGAGAGTGCCACAAGGCGTAATGGAACATAGATGGCAAGAGCAGCTAATATGTATAGATGAACATCCGTACTGTTACACCGTCCGTATAGAGTCGTAGCTTATGCTCTTTGTCGGGTGTATGAACCGCACGACGATGCTGAGGTGGCCGGCTAGAAGCGAGCCTTTGACAAACTGTGCTTTCGTGATCGCCGATTAGCCAAGGCAATAGTCCGACGTAGACAGAGCTGAGGGGTAATCTCAAGGGGCACGAGTAGTAAACGCGGCATTGAGGCTCATACAGCCATCACTGGGTCTCCGCGTAATTCATATCGATGGAGCCCTGTTCTCAAGTTAGCTGTCGAAAAATAGAGAGCAAAGTCCTTTAAACACTTCGGCCTTGGCCAGTTAGTACTCTCGCCTGCGATAACCGGTTAAGGTGCCATCCAGTAATGGAGAAGCGCGCGTCCCGCGTATTCCGATTTCCCCGATTGCAATGGCCCCCATGACACCGGCTCATACTGGGACCGTTGTGCTCTATCTGGGCTGTTTTACCTTGAAGCGGAGGCCGAGGAGTAGGCTGTCCACCTAATAGGACGAGCGAAAGCGTCTCGCATTGGAGAAACACTATGTACGGCGGAACGCTGACGCTGAGAAGAGTAGCGACCTCATACGAAGCAGAGACGGACGGGTCCGCCGAGCGAACGACTCACGATTTGTTAGCTATCCGAAAATGGACATTATACCGCATAGAAGTTCTCTGTTCCGTTAAGAATTATCCTGATGATATTCCGGCCGTTACGATTTGGCACACGTATTTCGTATGCGACCTGTTAGCTCGGCTTTGGACGAAGGCGATTTCCGTTTAATTAATAACGCCGAGGTTGTCAATGCCATCGTCGAGCTGATAGGTCTTTCGTCGTGCGCCTCGGGGGCGAGAGACAGGCTAACCCGGCGACCTTTGGGTACTAAATGAATGTCGGTGGCGGATGCGTAGTCGTGGCACTGCTATGCGTCCGCCGCGGTTCTGGAAAAGTATACGTACGCATGCATTACCACGCGTCAAGTCTGAGTTTGGTACTGCGTTTCCCGTATTATCCGAGATCTTGGGCGCGTCCTTCCGGATCCGCCCTTTGACAACTGTGAGGTTACGCATCGATTCAGTTTAATCGTAGCTACCGCCCTTATAAGAATCAGTAACCAGCGTAGTTAGAAACATAGTGGCGCTGCATCCATGAATTGCCAAGCAACGATGGTTGGAAACTTGTAGTTATCCGCTTGTACGGCTCGAAGTTGCAGACAGCGCTGCCTTCTCCTAGCTGTCTCCTCTCCAGGTGGGAAGTGTGCTCAGTATAAGCGGCAGGCGGTTGCCGGGGGTGGGACCAAAATCCCTGCCTCGGAATCGTATGCATATCTTGGGTCCGATTAATACTGGAAGTTACTCCTCTCAGTGAACAAAAGGTCAACACCAATAGAACGTCTCTGGTCTTGTTTGTCTGGACTAAGTTTGGGAGTACAAACGTCAGCGCGCACCGTTAAATTCAAATGGTCTGAGTCACCCAGTCAAATACACGACAGTAGTTACGGCGATTAGCTCTTAATGTTCTAAATTAAAGTCGTGAGAGCAAAGTGAATGTCAGTAAGGAGTCAGCTTGGAAGGTAACCACGTGCATGCTAACGAACGACAGAGGGCCTCCACAGGTACGCTGGCTGTTGTAGTGGGGCAGGAGACCCGTCTCCAGTGAGTGTGATGATGATGTAGGAATGTCAGTTGGACTCCCTGCTAATGCTGCAAAAGAGGGGATTGGCTACCAAATCTCACAGCGGTCTTGATTCCTTAGCCTCACCGTCTTACAGCCTGTCTATGTTTAACTATGCCCCTATGAACCAGTCAAACCCGGCGCGCCGGCTGCGATTATTGCTAGCGTTCGAAGCTGCCACACGCACATTAGTAACCTGTCAGTTAAGGACTGCATCCCCCTGTTAACTTCATTATAGAAATATACGACGCCTGGAGTTTAAGTATGCCGATGGATCCTACAAATTTGGTGCTCGCGTAGCTAACGTCTCATACCCTCTGTGTAGCAATTCGAGTTACGTCGGTGAGTCACGACAGTAAATGGTGAGATTCCGTTGCCGTGTTAGCCCGGAACCGCATAGTTGAGTGAGACTGCAACGTGATATACTAATTTGTAGACTTGGTGACAAACAGGCGTGTCAGGTGGAAGAGAGCTTGCCTAATGCCTACTGCGATAGACTGAACCTATAGCCCGTGTGCCCCAGGAGGCTAAGTAAATTGATGAGAAGATACGAATACCCAACGCGTAACCCAGGCACCTTAGAATCTATCAGATGGCAGTCGCAACATGTTGGGGACCGAGACGTCGGACTTAACCGTGCATGATCTTAGGGCCATGTTATCTAGGTCGAATGTGGGGGCAACGCCCAATCCAATTCCAAAACTTGCGGCAAGGTCGTATGCCTAGCTTCAGGGAGGACCATAATCAGTACTTCTAAGCCAGTACTGTGTTCTCCGATCCCCTCATTATGTGAACGATGGCCGGGGCACCGCAGGCGCTACCTATAGCCCGAATTTGTGAGTTAGGCGTCCTGCAGGTTTTGTCCAATTGACACAACAACTACTTTACATAATACGGGAGGGTGAGGTATGCTGTGCATTTCTTTACTTCCGCAGCACTCGTCAGGGCTTAACGCCGTGTCAGAAGCTCATCAAGCGGTCAATTCTGAGTAAAAGATTGCCGAAACACTACATGGGTCTACCAACCATGAAATAAGGGCTCTGAGTCTTTCTCGTTGGCCTAGCAGGGATTACCCACCGGCACTCGACGATTATTACGCGCATAAGTGGCTTCCATTCTGCACTTGACGATGATGCAAATCTATTGTTGTGGGCCTGTGGGTCCCGGCCAGACGCTGCTTCTTCTCGTCCGGATGGCCGTTCCCGGACCGTCCGTCGTCACTATGAACTCAACCTGACTTAATGGTGACTTGGACTTCTACTGGAGGAATGATAAAACGCCTCCGGACAGTACAGTATCACATACAACCTCCCAGAGATGGCAGACGAAGTAGCTGAAGCGTAAGGCGTGCGTTCGGCATTCTTTATTCGACTATTGCATGCATAGATTATCGGCACTTACTCATGGGTTCCCCCAGAAAATCGATCTGGATCTGAGGGCGTGGGGGGAGTCCTAACCATTCATGTGAACTTACACTCCGAGGGCCCAGGCGAAGTAATGAGAAGCATTCCGATGCCTTGGGTGCTACATGAGCGCCGGCACAGGAGGGGAAAGGTCGGACTTTGCTGATCCCCACTAGTACTGGATAGTGCCTTGTGTAGAGATGACAGCAAGCGTACCGGGAGTTGGGGGTCAGCTAAACCACGCTAGACTGTAGTGCGGGATCAGATCCCTTCACCCGGCTCTCAAAAAGCACCGGTGTTAAAGTGTCATAGACGTGCGCCGTTCTACTACGTTTGAGCTGTAAGTATGTAAGTGTGTATTGACTAGGGATGTTCAAGGGAAAGATTAACTACAGGGTAGACAGGCCTGAATTTTTCGTACTGCTACGCGCGCGCGTGCAGTTTGGGTTACGATGGATGTATGAATCTTCTTGCCGTTGAAGCGGTCCGCTCCATTACTCTCTTCTTTTCTGAACCTAGCACGGCGACTGAAAGGCATTTGCACTTGAAACCGGGAGAGAATGAATGGGCGGACAGGAAAGTAGGTCCTAAGATAGTTATGTCTACTAAAGCTGACCTCAGGACATCCGCTTGGGCTATTCCACAACTGTACCTCCCCCGCCTGCTCAATTGGTGTTCTTCTGAGACACAGAATCACGAGATTGGCGCTCGTGTAGCCGTAGCTGGTACAGCGTGAGAGGCGGAGAACTTCCCGTTTAACTTAAAATCTAGGGGCTTCGGTCTGTCGCGGGATGGTTTACCGGTTCTCCCTTTGATGGGTATCATATGGCTAGGAGACCTTTCGGCTTAATTGGGAATTAACCAAGATATGCAATATACATAGCCTAATGAGTGTAGAGAGTCAGATAGCCCCTAGACGTTCAAATTTTGAAGGCGGTACAAAGGTCAGCACAAGAGCGCGTCTCGCAAATTAGGAACAGACTTCTCGTGCAACATTTAGGGACCAATTCGCTGTCGACATCTCGGAAAGGGCGGGGATTCTTAGAGTCGCACAGTTCGGACACGCACAGTTAGAGTAAGTGTTTGCGAGGGCGACATCCGAATCAATCCTGACTCACCCTTGGATTCTGGTAATTCTGAGGTATCTTCAGCGGGTCGCGTAAGGGCCAGGTCTTATCTTCAAATTATCGAGGGGCAAAAATTTCCAATGGTGAAGCAGGCTTTGAGTATAGGAATTGTCGAGTTATCACACCGACGCAATGTTCTAATTCTGATTATGTCGCACCGTACAGTTAAACAGCGAAAACCCGCCTAGGAACCCTCGCCCGCCGTTCCAATGGATACCTAACCGGTATATCATCAACTTCCCGAAGTCCCGGTTGGCAGCCCCGCGGCGCATTGTGAGAAAAGACACACAGAGGAGCACCCGCCGAATAACGCCTAACATGGTGGAAGCATTTGATCACTCAACGCGATCACCTAATGATTACAGTAGTAACGTGCAGGATGTAAAATCGAGCTACTGTAAGCTATGTCATCCATAGGCACTCAGAGCGTTGTCAGTGGGAGTTAAATTAAGTCACGTCACTTGATTCCCATCCAAATTCCGCAAGCTGTCACCGAAGTGCTAGCGTGAAACAAGTCGCTTCGCAAAAATGAGTGTTATCGCTTTGCTGTTCGCGTGCCGCGCCACACGTCTCGTTTCGGTCTTACGAGCCCCATCCTATAAGGGCATCTCGACTCACTACTGTAAATATTAAATTGCATCGACACCTGTATAAGACCACTAGGTGCAGGAAAACTTACCAAGTGGGCAGGCAACGGAGCGGCCCTGTGGCCAATCGAACCGGTACCTTCTATAAGGGAGTATATTTAAATCGGACTTCCCTTCCGGCCGCCCCTCCCCTCGGAGTTTTGCTCACTAACAGCAAGTGGGTGCATAACTATCTTGATCGCAACGTCCATTCCTCATTCTTAATAGCGGCCATCCTTAGCTGAACTAATTGCATAACTCTTTGGTGTAGACGCACGCGTGTCATTGCAACTGTTAATTGACTGGGGAATATATAGATCCCATGGTTCGGGTTGGGAAAGCGCTGATGGTGCGCGGTAGTTTCCACCGAAATATAATAAAACTTACTGAGCTTCACCTGATCCTTATGTAGCTGCGTAGCTAGCCGAGCATTCCAGTTTATCTCTATGGGACGCAATGAAATAGTGCATTGAGGGTGGGACGAAGGTACCAAGCCCAAGACTGTGCGACTGAGCGGATCATCACCACAACTGGACTTTTATGTCCCTTCAGTGAAATTCCATGATAATCGTTGCCGCTCACCTTCAAACTGTGCGTATGTGTGCCCTTTAATTTCAGTCCTTAACTCGGGCCTAGACGCTCCGACGAGCAACCGTTTTAACCGGTCTCAGCTCCCCAACCGAAGACTTCGGTATGCATACATACAGGCAGCGAAGTTCCCCCCCCCCCACCGGGAAACATTTTTACAAAGTTCACGTGTCATAGTTTAAAGCTTTACTTTCCCTCTGGAAGTACTGATACTGCACTCACCTCGAGTGAGCTGTGGGCTAGTACGCTAAGAGGATAATCCCTTCCCATCCTCCATTTTACAAAGAGGTACTAGCTTAGAGGGACAGCAGTTCAAGCGGCATTCGACGCGACAAAACTGATCGTCCGGCGTGCTAACCGGGACCTACTTCACGAAGAGACAATACCGGTGCTGCAACACCATGCCATCCCACCTGAGTTTGTAAGAGTACGTACCGAAGTAGACTTCTCTAGCTTATACCTTGGAGGTTAAATTACATAATAAAGTATTATAAATTTCATAAGATGTCTCAGGTAAGCTTCGGATTTACTTATATATTGTACTCGAATCGAGCTTGATTCTCCTTTTTGTAATGACATTGTCTCACTGTTGGCAAAGATTCACTGCCGTTATGCATTGATCCTGCACATTTTCCGCGCGCTCCCACCTGCAGCGAACGGCACCAGCTTTAACTTTTCAAGTTCACCAAGGTAAACGCCGAGACTCACTTCTGGATGAAATGAGTTCAGGAGTACCCATTGTTGAAAGTAAGAAGGCGCACCGGGCTCATCCGTCTGATCCGTGCGCAGAGGGCCGAACCACACGAGCTTTGCAGGTGGTCAGGAGAACGTGTGTCGGCGGCGATAGCACAGAAGTTCGGGTATGTCAATACTCTACCCGAATGGAGTACAGAGCCTTCTCCCGTTATTCTTATTAACGAAGCGTCGCTCTCTTGGTTAGAGTGCTCTTTAACATACGTACTTAACTTTCAGACATGTTGTGTTCCTTCCTTTCGCGTGTTCAGGCGAGGCTCACGCCGCTCTCACAGATCAGAACCCTGGCTGTCGCCCGGAAATTTGCAAACGCCGATGCTCTGAGCCTGTAAGCGGCTAGTCTAGATGGTCACATTGCAAAAACAGTATCCGCACCTCGTAGCCCGACAACCCTATGGACTTGACTAATCTGAACCCGCCTCGTTGTCACCGCGTAGGGAAAGTCATATTCCTTGTCGGAATCCGTATATACCGAAGAAGTCATGGGCGGACAATCGCACGCTATAATTTCGCAAAAAGGTGTTGATCCCCCTAGTTCGGGACTGAAACAGCGGGGATGTCGTGTATATGGATGACATTCGAAAGGATGCCATTTAAAGAGACCCGACACGTCAGAACTTTTTTATGGTAGATCATACTCCACTAACAAACCGGCTGGAATAGGACTACCAGTGCTATCTCCGAAACTAGACACGCCGTTGACAGTCTCCTCTGCGGTCCACTTAGCGAACAGCCACTAATGTGTTGACGCCGTCCATTACCAGCACGGGGGATGTTAATAAATACGAAGCCTTGAGACTAGTAGGCTGATAAGCGGACTGCTAAGCCAGTACGGTGGGCCTTTAGCTCTCTGACCTCCTGGTGATACACTACATTTATACAACGGAACTCGCAAACCGAGTATCTTCTCCCCTATGCCTCGCCTACGTTCGGGGCTTAGTATTAGAGTAACAAATGTTCAATAAGGTGCAGTATAGAATTTAATGATGTAGTGTATGCGAACTGGCTGCGTTGTTATCTCACTACGCAAGACATCGGCATGTTAGAGTCCCTACCTGATTGGTCGGTCTCAACACTCGAGATCACAGGGGCCCACATTAAGAAGCAGGATGAAAGTTTTCGCCCAATTGGCCTTTTGGGCTCTAGGGGTATTGACATGAAATGAGCCAGGCCTGCCACGATGTATCGCTACGTTCCCGCCATGTAGGGAGAAACGGCGAACGCTATCATGTGCTCTCCAGGAGCGCAGTCACTCAGGGCAGAAAGTGGAGGCTGCGTTGGCCACAGCTGTGAATAAACAATCCGATATCGACTAACCGATTCCAGACGCAGGTTACCCGCCTTAGCCACGGAGTGATGAGCGTGAGATGCCGTCCTATATATAATTTTTGGTTCCCTGTCCGCTCGCGGGGAGTCCTTAGATGTGTTTGACGACCAAAATACGGGTCTAGGTCTGTAAAGACTATACGCCTCTGGCTCACTTGAACCTTCCGTTAGCCAGAAGCGGTTCATCCGCTCCGATAGTTACATGTAATTGTTTTGAGTGCGGTACAGTGTAAAGGTTGTACCCCTTTTACGCCGCAGTAGTCACGAAAAAACCTAGCAGAAGTACGTGGAACGCGCCTAAGTAAAGAGGTCCTCATTAAAGTTTATACCCAAGCGTCTACTACCGTAATATTTCTATCACCTGGGGTATTTAGCCTAGCTACCGTTTCGCAAATGTGATGGACCACTTCCTCAGAAAATCGATGCCTATATCTGGGCAATAAACATCAGGTGACGTCAAAGAGTACGGCACTGGGATCTACCATACTGAGTTATAACTCACCACCGCGGTTAGCTCGGAAGCACCTCACCCTACTTTCGAACATTCGATAAACGGTTCCGGCCTACTCCTTTACACCGCGCCCTGGGGTGGGGTAAGCATGTCCTCTCATATCCCAATACAGCCTAACCTACACGCGTGCGGGAGATAATTTTGTTATTTCATAAACCTTTTTACAGGGGGTGTGTCGACTAACCGTCTGGTACGAGCGAAGGAAATTATAAACAAGAGGGATTAGCTGAAACTCTGATTACGACTCCGCCGGAACGCGTAGTGCGAGAGCACTAGTGGGGATCTAGACACAGAAGCGTTCGTCCGTAACGAAATTCACTGTCTACTTAGGCAAGGCTGAGAACCCCACATCACAAGTCTTTCAGGCCAGTCATGATTAACCTTTCATCTGAACAATTCCACGTCGCCGTTGTTCCCATAGCAAACTGCGCTGCCTGTAGGAACACGAGCGTCGCTCCTCTTGTATGGTGCACTGATTACCTATCCCCGCGTTGTTTTGCAACATAGGCTGGTGTGACTACGCCTTTCTCCTGCGGCGATCACGGAACGATAAGATACCGCCCAACGATTTCCCCGAATCTAATCCTGGATGCAAGCTGCATAGACTAAATACCATGAATTAGCCTAACTCTTGGAGCTGAATTTTTCGGTCCTCCGTCTTAACCGATCATAGATGGTAGCGGAAGGGCGCCCGACGGACAGAGGAATAGGCTAGTATGACATTGCAGCCCCTGATAGGTCCCGACCCTGCTTAGATGTAATCGTCCTTCTCACTAGTATGGGAAAGATAGTCGCAGGGTAGCCCGACAGTCTTTTGTAATATATTGCGCTTGTACACGCTCTTACAGGACTGGAGCTAATATAAACTAGTGTTATCGGGGATTGCCGGTTCGTTCGCATTCTTTTCAGTGTTCATATCCCTGTAGGTAAGTCTGTGGTTTGGATGACGGCGTGTAGTATAGGGTTGATCTCCATTTGGGTGAGTGACACTAGCCTAACAATAATAATAGCGGTCTACCGCGCTCCGTTGGTCCTATAACGTACGGACAGGTAACAAACTGACTCGCGACCACCTTCATTTGAAACGCAGTAGGATAAGTCAGTCAGGGGGCGACTCCTCAAGATTGATCTCACCTGATCGTGCCGAATCACGTGAACCACACAGTACCAACTCCACGGGGTCAATAGGGATAGAACAACAATCGACTGCAACGGCGGTCCCGTCCCATATCTCCAAGAATGCCTACCATCGGGAACTTAAACGTTAGGACGGGTTCGATATACAAATAAAGAATAGTCTACAACGTGAACCTTATAAGCTACGGCGCCTGGATCCTTGTTACGCAGGGTGTTGCGCCTTCCGGGTGTAATTTCAGTGGCGGCTGGTCGTATCTAAAGGTGGTGGGCCTAGAGGAGCAGCGGTCAGATAAATCCAACTTTCTGAGCCCAAATCAAAGTTTACTGAAATGGAAATCGAACGGCATAGTAGCGTAGCACAAGAGAGGGAGCAAACGCTTCGTGGCCAGGGTGAAAGTGATCGGTGGACCATGCACGCGATGTCTCCCGGACGCACCTGTTACTCATCTGCCAGGTACCACGTGGCAATTGAAAGGACGATACTATCCGCAGAACGTTGCGTCGGACATTGATAGCGTGGCTATTCTAGGACGAGACCCGGGTTTCATATACTCTGACAGGAAGTAGCCTCGTCGGCCAGTCGAGCCCCTTGCTCCGATCAAACACGATGATAAAAGTTGCAGCCAAATGCGCTCCCGGCAGGCCTTATTTGCTATGTCGAGGGACCGACCCGTCATACTACGGCTCCAACTCCAGTTGAAATCGCTACTAGTTTATTTAGTCACAAGGTGCTATTCTAGGGCCGAATGCGACGGGGCATCATGGTCGGCCAGTTTAGCACACAGACCCCCTCTAACCAAACGATGCGGGTATGCGGTCTTAGAAGGGCGTTGCTCGCTAAATGGGCGCGCCTTTTTTCCTCATATTCTTTCCGCACGGGACCCCTGCACCGAGTAATACGGTCGTACGCTACTATCGGAGATATTGTATTGAAACTTTAAGCGGTGACCCGATGAAATATGCAGCGCCCAGAATCACAAGTTCAAAGAAGTGATTCTCCATCACCCAGGTCTGTTCTATCTAAGGTAGCCTCTCTGTTTGTCGAACCCCGACCCCACAATGATCAACGGTTTCCGTCCTTATCTGGCTACCCTTGTGTGATGGCACGTCACCGTTTCTACTGTGGCAGTGATGGCGCGTCCACAAAGGGGGGACTTCCCTATAAAATGGGTGCATGGTATCAGTTCGGTGAGTGATCTTCTAGGCTGAGCTCCTTTCTATCTAAACCCAATGGCATCCGACTCAGAGACTAAGATAAGTCTTCTCGTAGTAATTGCGTGATGCCCTGTCGGGCACGAGCCCATGGATGAGCTTTTTGACCCGGCTCAGACTTAACGCTCAATACAAGGCGCAATTGCAGATCTTGACCCAAGATGGGCTTCACTCAAATAGGGGGTTGTGAAGGGCCTGCTGCAGCCCGCATGCTGGCTCCAGATGTAGCGCGTGCGCCGGGTGTCTGTCGGTCATAGGCAGGATAGCTGCTAACCCAGGTGCCCCAACTTGATGCAAGCTCTCGCTAGACAAAGCGCAAAATGGCCTGCTGCCTCAGAGATTGAATGAAGCTCCAAATTCCCCGACATGAGTGCCGCTAGTTCATCCCCGTCAGGCAACTAGAACTCGGAAGCATGCATCACCCCTGGTGGGGAAGATCTATGCGATCGCTCGTTGCGGAGTTGGCTTCCCTTGGCATTTCCTGCTTCCCTCAAATGCTGAAACAGGACGCAACGCGCAACAAAACGGTACCCACGGTGGATAGCAATTCAGGATGATCGTCGCACCCTTGAATAATGGATGCGTCCCTCCATACGCCGAAAGTGGAGTCCCAGACGTAGCAAAAGTAGAGTGTTTCTCATGACCCCGCTCTGAAGTATCCATGCGACGTCGCGTTGGAGATACCTCCTGCGAGTGCGCGTTTTTATTTATGTATAGTATCATTCCTTCCGATAATGGGGAGGTAGGGGGACGAACAAGCAACTATAAGCGTAACGGCTAGGCGGATCGGCTATGGAAAGCTTCCGACACTGACAGCCAGTAACTATACGCCCAGCACGCGATATGGACTGTTCGTGGTTGCAGCCCGCCAGTTTCCATCCCTTAAGCAGGATTGTGTGCTGTCACTACCTTTGCTTATTTCTGAACAAGTCGCATACCACTCGAACTACCAAGGCCTACTATAATTGTTCGAGCCCACGATATCGAGTACTACTTTTTGGATACGTTCTAACGAGGAAATCCGTCTAGACTTCTCTCTCAGCAATTAACTCCTGCCCGGACTTCAAGATTTGCTGGTACTTACCCCCCCTATCAATGGTTTCAACACCTTACTACGTTAGCGCGCCTAGGGACATAAGGACTCTACATAGCTGCTCGATCAGGCTGTCCCTTCATGCCCGTGTCAATTTCCCGTGATTTTCGCAACGCTACAGATCCGTCACCGCAGGATGTTAAACTAGCGTATTTACGAAATAGGTGTCTACGGAAACGAATGTTTATCCGGCAGGCCTTAACCCACCAAGGCAGACGCGGGGCCCGCCCCCTCCGCTGAGTTGATACTACTCGCCGACTCCGCTACATCTGCTCCTAGTAATCCAGACGAGAACACCTTTGTTTGAAGAGTTGCAGCGTCCACATAGGGGTCGCGGCCGCTCATTTCCCCCGACTGAATGGCTCACGGGGTTCAGGCGACTCATTTTAGTTAGCCCATACTCAGTGGGTGTTACGATTACTGCCGCATCGCTCCGTAGGCAGTGTCAGAATCTACTGTTATGAATACCTTGGAGGTATCAGGTACTCCTGGACTCTTCGGACGTCCTGACTAGTGCACTATGTGAACCGCTTGAATATTCGTATCCAAGGTGAGTTGCGCGAATACTATTGCTAGCCGTTTGGACACTTTTACTACCTAGTTGGCTCTTGGCGCTCCTGAGTTCTCGCGCACTACCCCTAGAAAACTGTACGTGAAAGGTAGGGTAACAACCTCTCAGACTATCAAAAGATAGCCCAATAAAGCTCTATGTTTATACATTGATAGACGCAAAGTCAATCGTGCAAAGTTGCCACTACCACTTTCTGACCGTACCAGGTGCGCCTCCCCTCCCTCTACAGATGTCAGACGAGCTTTGGCCTCGATTCGTGCGAGCATTTCAAGCATTGTTGTCGCACACTCATATGATTTGTTCGTAGTCCGTCAAGCCAGTCACGCCGCACCCACTGATTCCGTGGTTGGAATGGGTTGTGGGAG
		</sequence>
    <sequence><taxon idref="Location_1_1_0|22.881048079871675"/>
			ACTCTCTCAATATGTCCTCGCTGGGTCTATAAATGCACACCAAGACCAGGAGTGGAATTGAGGCCTGCAAGTTTGCTTTGATTACCCTGATTAAATTTCAACAAAGTGGCACTCTGTCCCTGGACGCGCCATCGCCCTAGACTTTATGCTAGCACAAAAACAATTCATGTATCGTCCTTGAATTTCATGTCTACCTGTGGCTGAGCTAGATCCAGAAACTCCATCAATAATTTTATGCTCCCGAGGTGACTCGTTGATGGAGTCGATTGGGAAGCATTTCGGCATCAAACAACAATTTCTTGCTGTCAGCCCTTTTACTCAGAAACTGGCATAAATGCCAATTAACTGCTTAAACTGTTGTAAGCGGCGGCATTAAACGTTAACGCACAATAAGTCCCGCTCGTCTCTCTCAGCGCGCCGTTAGTACGCCTATAATATTCCGCGCTTTGATCCATACGAATCGAACAGACCAAAAAGTTCTTTGCCTAAAGCCCGTATTAAGCACCGCACCTGAGTAAACCTCTCTTCGCTGGTGTGCCGCGTCTACTATAAATGGAACTCCTGCTGTTAACAAGGTCGGCATTCGACGATAAGATACAGTAATGAGGGTTGTATCGACTATTATAGGCCTATCGTTATGTAAGCCCCCTGGGTCCTAACTAGCGGAATTCCGTCAAGGTGCTGGCGCTGTCGATACTGCGTAGCGTGGCTCTGCGACGCAGTATTAAGTCGATGTATCCCAGCCGATAACTCCAATCACGCCTGCCAGGCGTACAAACTAAACGGGCTGTCCCTCAATAAATCAAAGTGGCCGGCACGCTAGCACGAGCGGTAGATAGATCATTCCTGCAGAGTACATCGACATTTAAGTAAGATGACTGCCCTTATAGCCACCGGTAGCTTGTTGCCACTTAAAACCGTGATTACTGCTTATACGGAGACTGACGATCCACTCTTAGACACGGAGCAAGATCTATGTGTTGCAAGAGTATGGCAGGGACATTAAAGAAGAACTCACTTTCGAAGGTCCCAACCCAGCCGACTGATTTCGTGCCCTCTACAACGAGCGGTTAACATATTTTGTTTAGTTATAGATCCACGTCAGGATAGTTCAACATAGGTGTTTAAATACTCAGTATCGATCGAACAAGCCGAGGAATGATGCTTTAAACGATGTGCCGGATAAACCGCCATGAAACGGGGCGACGTGTGTGAGCAGAGGCGGCCCTTCAGTTCGATAGTTTCCAGATTAGTGCTCGCTATCCATTCAAGTTTAGTTAATATTGACGCCGAAATCTCAGGGAGTCGTGCGTCTACATTGTGGGAGGTCGGTATGCTCCGTCCCCCGTCTAGTACGCGGGACAGTTCATTTTTGTTGATGGAGGAGTATGTCTTATATTCTAGATTCCTGGCCCATGTAATGGATCCAGCTATCGACCCTCGGTTCCAACGGGCACGGATCACTAAATGGTTTTTCTCTGTGTTGGGCTACCATACTAGTTTCTCGGGCCTAGAAACGAGCTTAACGGATACCAGGTGGTTAGGACTCCAAGAGAGTGCCACAAGGCGTAATGGAACATAGATGGCAAGAGCAGCTAATATGTATAGATGAACATCCGTACTGTTACACCGTCCGTATAGAGTCGTAGCTTATGCTCTTTGTCGGGTGTATGAACCGCACGACGATGCTGAGGTGGCCGGCTAGAAGCGAGCCTTTGACAAACTGTGCTTTCGTGATCGCCGATTAGCCAAGGCAATAGTCCGACGTAGACAGAGTTGAGGGGTAATCTCAAGGGGCACGAGTAGTAAACGCGGCATTGAGGCTCATACAGCCATCACTGGGTCTCCGCGTAATTCATATCGATGGAGCCCTGTTCTCAAGTTAGCTGTCGAAAAATAGAGAGCAAAGTCCTTTAAACACTTCGGCCTTGGCCAGTTAGTACTCTCGCCTGCGATAACCGGTTAAGGTGCCATCCAGTAATGGAGAAGCGCGCGTCCCGCGTATTCCGATTTCCCCGATTGCAATGGCCCCCATGACACCGGCTCATACTGGGACCGTTGTGCTCTATCTGGGCTGTTTTACCTTGAAGCGGAGGCCGAGGAGTAGGCTGTCCACCTAATAGGACGAGCGAAAGCGTCTCGCATTGGAGAAACACTATGTACGGCGGAACGCTGACGCTGAGAAGAGTAGCGACCTCATACGAAGCAGAGACGGACGGGTCCGCCGAGCGAACGACTCACGATTTGTTAGCTATCCGAAAATGGACATTATACCGCATAGAAGTTCTCTGTTCCGTTAAGAATTATCCTGATGATATTCCGGCCGTTACGATTTGGCACACGTATTTCGTATGCGACCTGTTAGCTCGGCTTTGGACGAAGGCGATTTCCGTTTAATTAATAACGCCGAGGTTGTCAATGCCATCGTCGAGCTGATAGGTCTTTCGTCGTGCGCCTCGGGGGCGAGAGACAGGCTAACCCGGCGACCTTTGGGTACTAAATGAATGTCGGTGGCGGATGCGTAGTCGTGGCACTGCTATGCGTCCGCCGCGGTTCTGGAAAAGTATACGTACGCATGCATTACCACGCGTCAAGTCTGAGTTTGGTACTGCGTTTCCCGTATTATCCGAGATCTTGGGCGCGTCCTTCCGGATCCGCCCTTTGACAACTGTGAGGTTACGCATCGATTCAGTTTAATCGTAGCTACCGCCCTTATAAGAATCAGTAACCAGCGTAGTTAGAAACATAGTGGCGCTGCATCCATGAATTGCCAAGCAACGATGGTTGGAAACTTGTAGTTATCCGCTTGTACGGCTCGAAGTTGCAGACAGCGCTGCCTTCTCCTAGCTGTCTCCTCTCCAGGTGGGAAGTGTGCTCAGTATAAGCGGCAGGCGGTTGCCGGGGGTGGGACCAAAATCCCTGCCTCGGAATCGTATGCATATCTTGGGTCCGATTAATACTGGAAGTTACTCCTCTCAGTGAACAAAAGGTCAACACCAATAGAACGTCTCTGGTCTTGTTTGTCTGGACTAAGTTTGGGAGTACAAACGTCAGCGCGCACCGTTAAATTCAAATGGTCTGAGTCACCCAGTCAAATACACGACAGTAGTTACGGCGATTAGCTCTTAATGTTCTAAATTAAAGTCGTGAGAGCAAAGTGAATGTCAGTAAGGAGTCAGCTTGGAAGGTAACCACGTGCATGCTAACGAACGACAGAGGGCCTCCACAGGTACGCTGGCTGTTGTAGTGGGGCAGGAGACCCGTCTCCAGTGAGTGTGATGATGATGTAGGAATGTCAGTTGGACTCCCTGCTAATGCTGCAAAAGAGGGGATTGGCTACCAAATCTCACAGCGGTCTTGATTCCTTAGCCTCACCGTCTTACAGCCTGTCTATGTTTAACTATGCCCCTATGAACCAGTCAAACCCGGCGCGCCGGCTGCGATTATTGCTAGCGTTCGAAGCTGCCACACGCACATTAGTAACCTGTCAGTTAAGGACTGCATCCCCCTTTTAACTTCATTATAGAAATATACGACGCCTGGAGTTTAAGTATGCCGATGGATCCTACAAATTTGGTGCTCGCGTAGCTAACGTCTCATACCCTCTGTGTAGCAATTCGAGTTACGTCGGTGAGTCACGACAGTAAATGGTGAGATTCCGTTGCCGTGTTAGCCCGGAACCGCATAGTTGAGTGAGACTGCAACGTGATATACTAATTTGTAGACTTGGTGACAAACAGGCGTGTCAGGTGGAAGAGAGCTTGCCTAATGCCTACTGCGATAGACTGAACCTATAGCCCGTGTGCCCCAGGAGGCTAAGTAAATTGATGAGAAGATACGAATACCCAACGCGTAACCCAGGCACCTTAGAATCTATCAGATGGCAGTCGCAACATGTTGGGGACCGAGACGTCGGACTTAACCGTGCATGATCTTAGGGCCATGTTATCTAGGTCGAATGTGGGGGCAACGCCCAATCCAATTCCAAAACTTGCGGCAAGGTCGTATGCCTAGCTTCAGGGAGGACCATAATCAGTACTTCTAAGCCAGTACTGTGTTCTCCGATCCCCTCATTATGTGAACGATGGCCGGGGCACCGCAGGCGCTACCTATAGCCCGAATTTGTGAGTTAGGCGTCCTGCAGGTTTTGTCCAATTGACACAACAACTACTTTACATAATACGGGAGGGTGAGGTATGCTGTGCATTTCTTTACTTCCGCAGCACTCGTCAGGGCTTAACGCCGTGTCAGAAGCTCATCAAGCGGTCAATTCTGAGTAAAAGATTGCCGAAACACTACATGGGTCTACCAACCATGAAATAAGGGCTCTGAGTCTTTCTCGTTGGCCTAGCAGGGATTACCCACCGGCACTCGACGATTATTACGCGCATAAGTGGCTTCCATTCTGCACTTGACGATGATGCAAATCTATTGTTGTGGGCCTGTGGGTCCCGGCCAGACGCTGCTTCTTCTCGTCCGGATGGCCGTTCCCGGACCGTCCGTCGTCACTATGAACTCAACCTGACTTAATGGTGACTTGGACTTCTACTGGAGGAATGATAAAACGCCTCCGGACAGTACAGTATCACATACAACCTCCCAGAGATGGCAGACGAAGTAGCTGAAGCGTAAGGCGTGCGTTCGGCATTCTTTATTCGACTATTGCATGCATAGATTATCGGCACTTACTCATGGGTTCCCCCAGAAAATCGATCTGGATCTGAGGGCGTGGGGGGAGTCCTAACCATTCATGTGAACTTACACTCCGAGGGCCCAGGCGAAGTAATGAGAAGCATTCCGATGCCTTGGGTGCTACATGAGCGCCGGCACAGGAGGGGAAAGGTCGGACTTTGCTGATCCCCACTAGTACTGGATAGTGCCTTGTGTAGAGATGACAGCAAGCGTACCGGGAGTTGGGGGTCAGCTAAACCACGCTAGACTGTAGTGCGGGATCAGATCCCTTCACCCGGCTCTCAAAAAGCACCGGTGTTAAAGTGTCATAGACGTGCGCCGTTCTACTACGTTTGAGCTGTAAGTATGTAAGTGTGTATTGACTAGGGATGTTCAAGGGAAAGATTAACTACAGGGTAGACAGGCCTGAATTTTTCGTACTGCTACGCGCGCGCGTGCAGTTTGGGTTACGATGGATGTATGAATCTTCTTGCCGTTGAAGCGGTCCGCTCCATTACTCTCTTCTTTTCTGAACCTAGCACGGCGACTGAAAGGCATTTGCACTTGAAACCGGGAGAGAATGAATGGGCGGACAGGAAAGTAGGTCCTAAGATAGTTATGTCTACTAAAGCTGACCTCAGGACATCCGCTTGGGCTATTCCACAACTGTACCTCCCCCGCCTGCTCAATTGGTGTTCTTCTGAGACACAGAATCACGAGATTGGCGCTCGTGTAGCCGTAGCTGGTACAGCGTGAGAGGCGGAGAACTTCCCGTTTAACTTAAAATCTAGGGGCTTCGGTCTGTCGCGGGATGGTTTACCGGTTCTCCCTTTGATGGGTATCATATGGCTAGGAGACCTTTCGGCTTAATTGGGAATTAACCAAGATATGCAATATACATAGCCTAATGAGTGTAGAGAGTCAGATAGCCCCTAGACGTTCAAATTTTGAAGGCGGTACAAAGGTCAGCACAAGAGCGCGTCTCGCAAATTAGGAACAGACTTCTCGTGCAACATTTAGGGACCAATTCGCTGTCGACATCTCGGAAAGGGCGGGGATTCTTAGAGTCGCACAGTTCGGACACGCACAGTTAGAGTAAGTGTTTGCGAGGGCGACATCCGAATCAATCCTGACTCACCCTTGGATTCTGGTAATTCTGAGGTATCTTCAGCGGGTCGCGTAAGGGCCAGGTCTTATCTTCAAATTATCGAGGGGCAAAAATTTCCAATGGTGAAGCAGGCTTTGAGTATAGGAATTGTCGAGTTATCACACCGACGCAATGTTCTAATTCTGATTATGTCGCACCGTACAGTTAAACAGCGAAAACCCGCCTAGGAACCCTCGCCCGCCGTTCCAATGGATACCTAACCGGTATATCATCAACTTCCCGAAGTCCCGGTTGGCAGCCCCGCGGCGCATTGTGAGAAAAGACACACAGAGGAGCACCCGCCGAATAACGCCTAACATGGTGGAAGCATTTGATCACTCAACGCGATCACCTAATGATTACAGTAGTAACGTGCAGGATGTAAAATCGAGCTACTGTAAGCTATGTCATCCATAGGCACTCAGAGCGTTGTCAGTGGGAGTTAAATTAAGTCACGTCACTTGATTCCCATCCAAATTCCGCAAGCTGTCACCGAAGTGCTAGCGTGAAACAAGTCGCTTCGCAAAAATGAGTGTTATCGCTTTGCTGTTCGCGTGCCGCGCCACACGTCTCGTTTCGGTCTTACGAGCCCCATCCTATAAGGGCATCTCGACTCACTACTGTAAATATTAAATTGCATCGACACCTGTATAAGACCACTAGGTGCAGGAAAACTTACCAAGTGGGCAGGCAACGGAGCGGCCCTGTGGCCAATCGAACCGGTACCTTCTATAAGGGAGTATATTTAAATCGGACTTCCCTTCCGGCCGCCCCTCACCTCGGAGTTTTGCTCACTAACAGCAAGTGGGTGCATAACTATCTTGATCGCAACGTCCATTCCTCATTCTTAATAGCGGCCATCCTTAGCTGAACTAATTGCATAACTCTTTGGTGTAGACGCACGCGTGTCATTGCAACTGTTAATTGACTGGGGAATATATAGATCCCATGGTTCGGGTTGGGAAAGCGCTGATGGTGCGCGGTAGTTTCCACCGAAATATAATAAAACTTACTGAGCTTCACCTGATCCTTATGTAGCTGCGTAGCTAGCCGAGCATTCCAGTTTATCTCTATGGGACGCAATGAAATAGTGCATTGAGGGTGGGACGAAGGTACCAAGCCCAAGACTGTGCGACTGAGCGGATCATCACCACAACTGGACTTTTATGTCCCTTCAGTGAAATTCCATGATAATCGTTGCCGCTCACCTTCAAACTGTGCGTATGTGTGCCCTTTAATTTCAGTCCTTAACTCGGGCCTAGACGCTCCGACGAGCAACCGTTTTAACCGGTCTCAGCTCCCCAACCGAAGACTTCGGTATGCATACATACAGGCAGCGAAGTTCCCCCCCCCCCACCGGGAAACATTTTTACAAAGTTCACGTGTCATAGTTTAAAGCTTTACTTTCCCTCTGGAAGTACTGATACTGCACTCACCTCGAGTGAGCTGTGGGCTAGTACGCTAAGAGGATAATCCCTTCCCATCCTCCATTTTACAAAGAGGTACTAGCTTAGAGGGACAGCAGTTCAAGCGGCATTCGACGCGACAAAACTGATCGTCCGGCGTGCTAACCGGGACCTACTTCACGAAGAGACAATACCGGTGCTGCAACACCATGCCATCCCACCTGAGTTTGTAAGAGTACGTACCGAAGTAGACTTCTCTAGCTTATACCTTGGAGGTTAAATTACATAATAAAGTATTATAAATTTCATAAGATGTCTCAGGTAAGCTTCGGATTTACTTATATATTGTACTCGAATCGAGCTTGATTCTCCTTTTTGTAATGACATTGTCTCACTGTTGGCAAAGATTCACTGCCGTTATGCATTGATCCTGCACATTTTCCGCGCGCTCCCACCTGCAGCGAACGGCACCAGCTTTAACTTTTCAAGTTCACCAAGGTAAACGCCGAGACTCACTTCTGGATGAAATGAGTTCAGGAGTACCCATTGTTGAAAGTAAGAAGGCGCACCGGGCTCATCCGTCTGATCCGTGCGCAGAGGGCCGAACCACACGAGCTTTGCAGGTGGTCAGGAGAACGTGTGTCGGCGGCGATAGCACAGAAGTTCGGGTATGTCAATACTCTACCCGAATGGAGTACAGAGCCTTCTCCCGTTATTCTTATTAACGAAGCGTCGCTCTCTTGGTTAGAGTGCTCTTTAACATACGTACTTAACTTTCAGACATGTTGTGTTCCTTCCTTTCGCGTGTTCAGGCGAGGCTCACGCCGCTCTCACAGATCAGAACCCTGGCTGTCGCCCGGAAACTTGCAAACGCCGATGCTCTGAGCCTGTAAGCGGCTAGTCTAGATGGTCACATTGCAAAAACAGTATCCGCACCTCGTAGCCCGACAACCCTATGGACTTGACTAATCTGAACCCGCCTCGTTGTCACCGCGTAGGGAAAGTCATATTCCTTGTCGGAATCCGTATATACCGAAGAAGTCATGGGCGGACAATCGCACGCTATAATTTCGCAAAAAGGTGTTGATCCCCCTAGTTCGGGACTGAAACAGCGGGGATGTCGTGTATATGGATGACATTCGAAAGGATGCCATTTAAAGAGACCCGACACGTCAGAACTTTTTTATGGTAGATCATACTCCACTAACAAACCGGCTGGAATAGGACTACCAGTGCTATCTCCGAAACTAGACACGCCGTTGACAGTCTCCTCTGCGGTCCACTTAGCGAACAGCCACTAATGTGTTGACGCCGTCCATTACCAGCACGGGGGATGTTAATAAATACGAAGCCTTGAGACTAGTAGGCTGATAAGCGGACTGCTAAGCCAGTACGGTGGGCCTTTAGCTCTCTGACCTCCTGGTGATACACTACATTTATACAACGGAACTCGCAAACCGAGTATCTTCTCCCCTATGCCTCGCCTACGTTCGGGGCTTAGTATTAGAGTAACAAATGTTCAATAAGGTGCAGTATAGAATTTAATGATGTAGTGTATGCGAACTGGCTGCGTTGTTATCTCACTACGCAAGACATCGGCATGTTAGAGTCCCTACCTGATTGGTCGGTCTCAACACTCGAGATCACAGGGGCCCACATTAAGAAGCAGGATGAAAGTTTTCGCCCAATTGGCCTTTTGGGCTCTAGGGGTATTGACATGAAATGAGCCAGGCCTGCCACGATGTATCGCTACGTTCCCGCCATGTAGGGAGAAACGGCGAACGCTATCATGTGCTCTCCAGGAGCGCAGTCACTCAGGGCAGAAAGTGGAGGCTGCGTTGGCCACAGCTGTGAATAAACAATCCGATATCGACTAACCGATTCCAGACGCAGGTTACCCGCCTTAGCCACGGAGTGATGAGCGTGAGATGCCGTCCTATATATAATTTTTGGTTCCCTGTCCGCTCGCGGGGAGTCCTTAGATGTGTTTGACGACCAAAATACGGGTCTAGGTCTGTAAAGACTATACGCCTCTGGCTCACTTGAACCTTCCGTTAGCCAGAAGCGGTTCATCCGCTCCGATAGTTACATGTAATTGTTTTGAGTGCGGTACAGTGTAAAGGTTGTACCCCTTTTACGCCGCAGTAGTCACGAAAAAACCTAGCAGAAGTACGTGGAACGCGCCTAAGTAAAGAGGTCCTCATTAAAGTTTATACCCAAGCGTCTACTACCGTAATATTTCTATCACCTGGGGTATTTAGCCTAGCTACCGTTTCGCAAATGTGATGGACCACTTCCTCAGAAAATCGATGCCTATATCTGGGCAATAAACATCAGGTGACGTCAAAGAGTACGGCACTGGGATCTACCATACTGAGTTATAACTCACCACCGCGGTTAGCTCGGAAGCACCTCACCCTACTTTCGAACATTCGATAAACGGTTCCGGCCTACTCCTTTACACCGCGCCCTGGGGTGGGGTAAGCATGTCCTCTCATATCCCAATACAGCCTAACCTACACGCGTGCGGGAGATAATTTTGTTATTTCATAAACCTTTTTACAGGGGGTGTGTCGACTAACCGTCTGGTACGAGCGAAGGAAATTATAAACAAGAGGGATTAGCTGAAACTCTGATTACGACTCCGCCGGAACGCGTAGTGCGAGAGCACTAGTGGGGATCTAGACACAGAAGCGTTCGTCCGTAACAAAATTCACTGTCTACTTAGGCAAGGCTGAGAACCCCACATCACAAGTCTTTCAGGCCAGTCATGATTAACCTTTCATCTGAACAATTCCACGTCGCCGTTGTTCCCATAGCAAACTGCGCTGCCTGTAGGAACACGAGCGTCGCTCCTCTTGTATGGTGCACTGATTACCTATCCCCGCGTTGTTTTGCAACATAGGCTGGTGTGACTACGCCTTTCTCCTGCGGCGATCACGGAACGATAAGATACCGCCCAACGATTTCCCCGAATCTAATCCTGGATGCAAGCTGCATAGACTAAATACCATGAATTAGCCTAACTCTTGGAGCTGAATTTTTCGGTCCTCCGTCTTAACCGATCATAGATGGTAGCGGAAGGGCGCCCGACGGACAGAGGAATAGGCTAGTATGACATTGCAGCCCCGGATAGGTCCCGACCCTGCTTAGATGTAATCGTCCTTCTCACTAGTATGGGAAAGATAGTCGCAGGGTAGCCCGACAGTCTTTTGTAATATATTGCGCTTGTACACGCTCTTACAGGACTGGAGCTAATATAAACTAGTGTTATCGGGGATTGCCGGTTCGTTCGCATTCTTTTCAGTGTTCATATCCCTGTAGGTAAGTCTGTGGTTTGGATGACGGCGTGTAGTATAGGGTTGATCTCCATTTGGGTGAGTGACACTAGCCTAACAATAATAATAGCGGTCTACCGCGCTCCGTTGGTCCTATAACGTACGGACAGGTAACAAACTGACTCGCGACCACCTTCATTTGAAACGCAGTAGGATAAGTCAGTCAGGGGGCGACTCCTCAAGATTGATCTCACCTGATCGTGCCGAATCACGTGAACCACACAGTACCAACTCCACGGGGTCAATAGGGATAGAACAACAATCGACTGCAACGGCGGTCCCGTCCCATATCTCCAAGAATGCCTACCATCGGGAACTTAAACGTTAGGACGGGTTCGATATACAAATAAAGAATAGTCTACAACGTGAACCTTATAAGCTACGGCGCCTGGATCCTTGTTACGCAGGGTGTTGCGCCTTCCGGGTGTAATTTCAGTGGCGGCTGGTCGTATCTAAAGGTGGTGGGCCTAGAGGAGCAGCGGTCAGATAAATCCAACTTTCTGAGCCCAAATCAAAGTTTACTGAAATGGAAATCGAACGGCATAGTAGCGTAGCACAAGAGAGGGAGCAAACGCTTCGTGGCCAGGGTGAAAGTGATCGGTGGACCATGCACGCGATGTCTCCCGGACGCACCTGTTACTCATCTGCCAGGTACCACGTGGCAATTGAAAGGACGATACTATCCGCAGAACGTTGCGTCGGACATTGATAGCGTGGCTATTCTAGGACGAGACCCGGGTTTCATATACTCTGACAGGAAGTAGCCTCGTCGGCCAGTCGAGCCCCTTGCTCCGATCAAACACGATGATAAAAGTTGCAGCCAAATGCGCTCCCGGCAGGCCTTATTTGCTATGTCGAGGGACCGACCCGTCATACTACGGCTCCAACTCCAGTTGAAATCGCTACTAGTTTATTTAGTCACAAGGTGCTATTCTAGGGCCGAATGCGACGGGGCATCATGGTCGGCCAGTTTAGCACACAGACCCCCTCTAACCAAACGATGCGGGTATGCGGTCTTAGAAGGGCGTTGCTCGCTAAATGGGCGCGCCTTTTTTCCTCATATTCTTTCCGCACGGGACCCCTGCACCGAGTAATACGGTCGTACGCTACTATCGGAGATATTGTATTGAAACTTTAAGCGGTGACCCGATGAAATATGCAGCGCCCAGAATCACAAGTTCAAAGAAGTGATTCTCCATCACCCAGGTCTGTTCTATCTAAGGTAGCCTCTCTGTTTGTCGAACCCCGACCCCACAATGATCAACGGTTTCCGTCCTTATCTGGCTACCCTTGTGTGATGGCACGTCACCGTCTCTACTGTGGCAGTGATGGCGCGTCCACAAAGGGGGGACTTCCCTATAAAATGGGTGCATGGTATCAGTTCGGTGAGTGATCTTCTAGGCTGAGCTCCTTTCTATCTAAACCCAATGGCATCCGACTCAGAGACTAAGATAAGTCTTCTCGTAGTAATTGCGTGATGCCCTGTCGGGCACGAGCCCATGGATGAGCTTTTTGACCCGGCTCAGACTTAACGCTCAATACAAGGCGCAATTGCAGATCTTGACCCAAGATGGGCTTCACTCAAATAGGGGGTTGTGAAGGGCCTGCTGCAGCCCGCATGCTGGCTCCAGATGTAGCGCGTGCGCCGGGTGTCTGTCGGTCATAGGCAGGATAGCTGCTAACCCAGGTGCCCCAACTTGATGCAAGCTCTCGCTAGACAAAGCGCAAAATGGCCTGCTGCCTCAGAGATTGAATGAAGCTCCAAATTCCCCGACATGAGTGCCGCTAGTTCATCCCCGTCAGGCAACTAGAACTCGGAAGCATGCATCACCCCTGGTGGGGAAGATCTATGCGATCGCTCGTTGCGGAGTTGGCTTCCCTTGGCATTTCCTGCTTCCCTCAAATGCTGAAACAGGACGCAACGCGCAACAAAACGGTACCCACGGTGGATAGCAATTCAGGATGATCGTCGCACCCTTGAATAATGGATGCGTCCCTCCATACGCCGAAAGTGGAGTCCCAGACGTAGCAAAAGTAGAGTGTTTCTCATGACCCCGCTCTGAAGTATCCATGCGACGTCGCGTTGGAGATACCTCCTGCGAGTGCGCGTTTTTATTTATGTATAGTATCATTCCTTCCGATAATGGGGAGGTAGGGGGACGAACAAGCAACTATAAGCGTAACGGCTAGGCGGATCGGCTATGGAAAGCTTCCGACACTGACAGCCAGTAACTATACGCCCAGCACGCGATATGGACTGTTCGTGGTTGCAGCCCGCCAGTTTCCATCCCTTAAGCAGGATTGTGTGCTGTCACTACCTTTGCTTATTTCTGAACAAGTCGCATACCACTCGAACTACCAAGGCCTACTATAATTGTTCGAGCCCACGATATCGAGTACTACTTTTTGGATACGTTCTAACGAGGAAATCCGTCTAGACTTCTCTCTCAGCAATTAACTCCTGCCCGGACTTCAAGATTTGCTGGTACTTACCCCCCCTATCAATGGTTTCAACACCTTACTACGTTAGCGCGCCTAGGGACATAAGGACTCTACATAGCTGCTCGATCAGGCTGTCCCTTCATGCCCGTGTCAATTTCCCGTGATTTTCGCAACGCTACAGATCCGTCACCGCAGGATGTTAAACTAGCGTATTTACGAAATAGGTGTCTACGGAAACGAATGTTTATCCGGCAGGCCTTAACCCACCAAGGCAGACGCGGGGCCCGCCCCCTCCGCTGAGTTGATACTACTCGCCGACTCCGCTACATCTGCTCCTAGTAATCCAGACGAGAACACCTTTGTTTGAAGAGTTGCAGCGTCCACATAGGGGTCGCGGCCGCTCATTTCCCCCGACTGAATGGCTCACGGGGTTCAGGCGACTCATTTTAGTTAGCCCATACTCAGTGGGTGTTACGATTACTGCCGCATCGCTCCGTAGGCAGTGTCAGAATCTACTGTTATGAATACCTTGGAGGTATCAGGTACTCCTGGACTCTTCGGACGTCCTGACTAGTGCACTATGTGAACCGCTTGAATATTCGTATCCAAGGTGAGTTGCGCGAATACTATTGCTAGCCGTTTGGACACTTTTACTACCTAGTTGGCTCTTGGCGCTCCTGAGTTCTCGCGCACTACCCCTAGAAAACTGTACGTGAAAGGTAGGGTAACAACCTCTCAGACTATCAAAAGATAGCCCAATAAAGCTCTATGTTTATACATTGATAGACGCAAAGTCAATCGTGCAAAGTTGCCACTACCACTTTCTGACCGTACCAGGTGCGCCTCCCCTCCCTCTACAGATGTCAGACGAGCTTTGGCCTCGATTCGTGCGAGCATTTCAAGCATTGTTGTCGCACACTCATATGATTTGTTCGTAGTCCGTCAAGCCAGTCACGCCGCACCCACTGATTCCGTGGTTGGAATGGGTTGTGGGAG
		</sequence>
    <sequence><taxon idref="Location_2_0_0|30.907093908882945"/>
			ACTCTCTCAATATGTCCTCGCTGGGTCTATAAATGCACACCAAGACCAGGAGTGGAATTGAGGCCTGCAAGTTTGCTTTGATTACCCTGATTAAATTTCAACAAAGTGGCACTCTGTCCCTGGACGCGCCATCGCCCTAGACTTTATGCTAGCACAAAAACAATTCATGTATCGTCCTTGAATTTCATGTCTACCTGTGGCTGAGCTAGATCCAGAAACTCCATCAATAATTTTATGCTCCCGAGGTGACTCGTTGATGGAGTCGATTGGGAAGCATTTCGGCATCAAACAACAATTTCTTGCTGTCAGCCCTTTTACTCAGAAACTGGCATAAATGCCAATTAACTGCTTAAACTGTTGTAAGCGGCGGCATTAAACGTTAACGCACAATAAGTCCCGCTCGTCTCTCTCAGCGCGCCGTTAGTACGCCTATAATATTCCGCGCTTTGATCCATACGAATCGAACAGACCAAAAAGTTCTTTGCCTAAAGCCCGTATTAAGCACCGCACCTGAGTAAACCTCTCTTCGCTGGTGTGCCGCGTCTACTATAAATGGAACTCCTGCTGTTAACAAGGTCGGCATTCGACGATAAGATACAGTAATGAGGGTTGTATCGACTATTATAGGCCTATCGTTATGTAAGCCCCCTGGGTCCTAACTAGCGGAATTCCGTCAAGGTGCTGGCGCTGTCGATACTGCGTAGCGTGGCTCTGCGACGCAGTATTAAGTCGATGTATCCCAGCCGATAACTCCAATCACGCCTGCCAGGCGTACAAACTAAACGGGCTGTCCCTCAATAAATCAAAGTGGCCGGCACGCTAGCACGAGCGGTAGATAGATCATTCCTGCAGAGTACATCGACATTTAAGTAAGATGACTGCCCTTATAGCCACCGGTAGCTTGTTGCCACTTAAAACCGTGATTACTGCTTATACGGAGACTGACGATCCACTCTTAGACACGGAGCAAGATCTATGTGTTGCAAGAGTATGGCAGGGACATTAAAGAAGAACTCACTTTCGAAGGTCCCAACCCAGCCGACTGATTTCGTGCCCTCTACAACGAGCGGTTAACATATTTTGTTTAGTTATAGATCCACGTCAGGATAGTTCAACATAGGTGTTTAAATACTCAGTATCGATCGAACAAGCCGAGGAATGATGCTTTAAACGATGTGCCGGATAAACCGCCATGAAACGGGGCGACGTGTGTGAGCAGAGGCGGCCCTTCAGTTCGATAGTTTCCAGATTAGTGCTCGCTATCCATTCAAGTTTAGTTAATATTGACGCCGAAATCTCAGGGAGTCGTGCGTCTACATTGTGGGAGGTCGGTATGCTCCGTCCCCCGTCTAGTACGCGGGACAGTTCATTTTTGTTGATGGAGGAGTATGTCTTATATTCTAGATTCCTGGCCCATGTAATGGATCCAGCTATCGACCCTCGGTTCCAACGGGCACGGATCACTAAATGGTTTTTCTCTGTGTTGGGCTACCATACTAGTTTCTCGGGCCTAGAAACGAGCTTAACGGATACCAGGTGGTTAGGACTCCAAGAGAGTGCCACAAGGCGTAATGGAACATAGATGGCAAGAGCAGCTAATATGTATAGATGAACATCCGTACTGTTACACCGTCCGTATAGAGTCGTAGCTTATGCTCTTTGTCGGGTGTATGAACCGCACGACGATGCTGAGGTGGCCGGCTAGAAGCGAGCCTTTGACAAACTGTGCTTTCGTGATCGCCGATTAGCCAAGGCAATAGTCCGACGTAGACAGAGTTGAGGGGTAATCTCAAGGGGCACGAGTAGTAAACGCGGCATTGAGGCTCATACAGCCATCACTGGGTCTCCGCGTAATTCATATCGATGGAGCCCTGTTCTCAAGTTAGCTGTCGAAAAATAGAGAGCAAAGTCCTTTAAACACTTCGGCCTTGGCCAGTTAGTACTCTCGCCTGCGATAACCGGTTAAGGTGCCATCCAGTAATGGAGAAGCGCGCGTCCCGCGTATTCCGATTTCCCCGATTGCAATGGCCCCCATGACACCGGCTCATACTGGGACCGTTGTGCTCTATCTGGGCTGTTTTACCTTGAAGCGGAGGCCGAGGAGTAGGCTGTCCACCTAATAGGACGAGCGAAAGCGTCTCGCATTGGAGAAACACTATGTACGGCGGAACGCTGACGCTGAGAAGAGTAGCGACCTCATACGAAGCAGAGACGGACGGGTCCGCCGAGCGAACGACTCACGATTTGTTAGCTATCCGAAAATGGACATTATACCGCATAGAAGTTCTCTGTTCCGTTAAGAATTATCCTGATGATATTCCGGCCGTTACGATTTGGCACACGTATTTCGTATGCGACCTGTTAGCTCGGCTTTGGACGAAGGCGATTTCCGTTTAATTAATAACGCCGAGGTTGTCAATGCCATCGTCGAGCTGATAGGTCTTTCGTCGTGCGCCTCGGGGGCGAGAGACAGGCTAACCCGGCGACCTTTGGGTACTAAATGAATGTCGGTGGCGGATGCGTAGTCGTGGCACTGCTATGCGTCCGCCGCGGTTCTGGAAAAGTATACGTACGCATGCATTACCACGCGTCAAGTCTGAGTTTGGTACTGCGTTTCCCGTATTATCCGAGATCTTGGGCGCGTCCTTCCGGATCCGCCCTTTGACAACTGTGAGGTTACGCATCGATTCAGTTTAATCGTAGCTACCGCCCTTATAAGAATCAGTAACCAGCGTAGTTAGAAACATAGTGGCGCTGCATCCATGAATTGCCAAGCAACGATGGTTGGAAACTTGTAGTTATCCGCTTGTACGGCTCGAAGTTGCAGACAGCGCTGCCTTCTCCTAGCTGTCTCCTCTCCAGGTGGGAAGTGTGCTCAGTATAAGCGGCAGGCGGTTGCCGGGGGTGGGACCAAAATCCCTGCCTCGGAATCGTATGCATATCTTGGGTCCGATTAATACTGGAAGTTACTCCTCTCAGTGAACAAAAGGTCAACACCAATAGAACGTCTCTGGTCTTGTTTGTCTGGACTAAGTTTGGGAGTACAAACGTCAGCGCGCACCGTTAAATTCAAATGGTCTGAGTCACCCAGTCAAATACACGACAGTAGTTACGGCGATTAGCTCTTAATGTTCTAAATTAAAGTCGTGAGAGCAAAGTGAATGTCAGTAAGGAGTCAGCTTGGAAGGTAACCACGTGCATGCTAACGAACGACAGAGGGCCTCCACAGGTACGCTGGCTGTTGTAGTGGGGCAGGAGACCCGTCTCCAGTGAGTGTGATGATGATGTAGGAATGTCAGTTGGACTCCCTGCTAATGCTGCAAAAGAGGGGATTGGCTACCAAATCTCACAGCGGTCTTGATTCCTTAGCCTCACCGTCTTACAGCCTGTCTATGTTTAACTATGCCCCTATGAACCAGTCAAACCCGGCGCGCCGGCTGCGATTATTGCTAGCGTTCGAAGCTGCCACACGCACATTAGTAACCTGTCAGTTAAGGACTGCATCCCCCTTTTAACTTCATTATAGAAATATACGACGCCTGGAGTTTAAGTATGCCGATGGATCCTACAAATTTGGTGCTCGCGTAGCTAACGTCTCATACCCTCTGTGTAGCAATTCGAGTTACGTCGGTGAGTCACGACAGTAAATGGTGAGATTCCGTTGCCGTGTTAGCCCGGAACCGCATAGTTGAGTGAGACTGCAACGTGATATACTAATTTGTAGACTTGGTGACAAACAGGCGTGTCAGGTGGAAGAGAGCTTGCCTAATGCCTACTGCGATAGACTGAACCTATAGCCCGTGTGCCCCAGGAGGCTAAGTAAATTGATGAGAAGATACGAATACCCAACGCGTAACCCAGGCACCTTAGAATCTATCAGATGGCAGTCGCAACATGTTGGGGACCGAGACGTCGGACTTAACCGTGCATGATCTTAGGGCCATGTTATCTAGGTCGAATGTGGGGGCAACGCCCAATCCAATTCCAAAACTTGCGGCAAGGTCGTATGCCTAGCTTCAGGGAGGACCATAATCAGTACTTCTAAGCCAGTACTGTGTTCTCCGATCCCCTCATTATGTGAACGATGGCCGGGGCACCGCAGGCGCTACCTATAGCCCGAATTTGTGAGTTAGGCGTCCTGCAGGTTTTGTCCAATTGACACAACAACTACTTTACATAATACGGGAGGGTGAGGTATGCTGTGCATTTCTTTACTTCCGCAGCACTCGTCAGGGCTTAACGCCGTGTCAGAAGCTCATCAAGCGGTCAATTCTGAGTAAAAGATTGCCGAAACACTACATGGGTCTACCAACCATGAAATAAGGGCTCTGAGTCTTTCTCGTTGGCCTAGCAGGGATTACCCACCGGCACTCGACGATTATTACGCGCATAAGTGGCTTCCATTCTGCACTTGACGATGATGCAAATCTATTGTTGTGGGCCTGTGGGTCCCGGCCAGACGCTGCTTCTTCTCGTCCGGATGGCCGTTCCCGGACCGTCCGTCGTCACTATGAACTCAACCTGACTTAATGGTGACTTGGACTTCTACTGGAGGAATGATAAAACGCCTCCGGACAGTACAGTATCACATACAACCTCCCAGAGATGGCAGACGAAGTAGCTGAAGCGTAAGGCGTGCGTTCGGCATTCTTTATTCGACTATTGCATGCATAGATTATCGGCACTTACTCATGGGTTCCCCCAGAAAATCGATCTGGATCTGAGGGCGTGGGGGGAGTCCTAACCATTCATGTGAACTTACACTCCGAGGGCCCAGGCGAAGTAATGAGAAGCATTCCGATGCCTTGGGTGCTACATGAGCGCCGGCACAGGAGGGGAAAGGTCGGACTTTGCTGATCCCCACTAGTACTGGATAGTGCCTTGTGTAGAGATGACAGCAAGCGTACCGGGAGTTGGGGGTCAGCTAAACCACGCTAGACTGTAGTGCGGGATCAGATCCCTTCACCCGGCTCTCAAAAAGCACCGGTGTTAAAGTGTCATAGACGTGCGCCGTTCTACTACGTTTGAGCTGTAAGTATGTAAGTGTGTATTGACTAGGGATGTTCAAGGGAAAGATTAACTACAGGGTAGACAGGCCTGAATTTTTCGTACTGCTACGCGCGCGCGTGCAGTTTGGGTTACGATGGATGTATGAATCTTCTTGCCGTTGAAGCGGTCCGCTCCATTACTCTCTTCTTTTCTGAACCTAGCACGGCGACTGAAAGGCATTTGCACTTGAAACCGGGAGAGAATGAATGGGCGGACAGGAAAGTAGGTCCTAAGATAGTTATGTCTACTAAAGCTGACCTCAGGACATCCGCTTGGGCTATTCCACAACTGTACCTCCCCCGCCTGCTCAATTGGTGTTCTTCCGAGACACAGAATCACGAGATTGGCGCTCGTGTAGCCGTAGCTGGTACAGCGTGAGAGGCGGAGAACTTCCCGTTTAACTTAAAATCTAGGGGCTTCGGTCTGTCGCGGGATGGTTTACCGGTTCTCCCTTTGATGGGTATCATATGGCTAGGAGACCTTTCGGCTTAATTGGGAATTAACCAAGATATGCAATATACATAGCCTAATGAGTGTAGAGAGTCAGATAGCCCCTAGACGTTCAAATTTTGAAGGCGGTACAAAGGTCAGCACAAGAGCGCGTCTCGCAAATTAGGAACAGACTTCTCGTGCAACATTTAGGGACCAATTCGCTGTCGACATCTCGGAAAGGGCGGGGATTCTTAGAGTCGCACAGTTCGGACACGCACAGTTAGAGTAAGTGTTTGCGAGGGCGACATCCGAATCAATCCTGACTCACCCTTGGATTCTGGTTATTCTGAGGTATCTTCAGCGGGTCGCGTAAGGGCCAGGTCTTATCTTCAAATTATCGAGGGGCAAAAATTTCCAATGGTGAAGCAGGCTTTGAGTATAGGAATTGTCGAGTTATCACACCGACGCAATGTTCTAATTCTGATTATGTCGCACCGTACAGTTAAACAGCGAAAACCCGCCTAGGAACCCTCGCCCGCCGTTCCAATGGATACCTAACCGGTATATCATCAACTTCCCGAAGTCCCGGTTGGCAGCCCCGCGGCGCATTGTGAGAAAAGACACACAGAGGAGCACCCGCCGAATAACGCCTAACATGGTGGAAGCATTTGATCACTCAACGCGATCACCTAATGATTACAGTAGTAACGTGCAGGATGTAAAATCGAGCTACTGTAAGCTATGTCATCCATAGGCACTCAGAGCGTTGTCAGTGGGAGTTAAATTAAGTCACGTCACTTGATTCCCATCCAAATTCCGCAAGCTGTCACCGAAGTGCTAGCGTGAAACAAGTCGCTTCGCAAAAATGAGTGTTATCGCTTTGCTGTTCGCGTGCCGCGCCACACGTCTCGTTTCGGTCTTACGAGCCCCATCCTATAAGGGCATCTCGACTCACTACTGTAAATATTAAATTGCATCGACACCTGTATAAGACCACTAGGTGCAGGAAAACTTACCAAGTGGGCAGGCAACGGAGCGGCCCTGTGGCCAATCGAACCGGTACCTTCTATAAGGGAGTATATTTAAATCGGACTTCCCTTCCGGCCGCCCCTCACCTCGGAGTTTTGCTCACTAACAGCAAGTGGGTGCATAACTATCTTGATCGCAACGTCCATTCCTCATTCTTAATAGCGGCCATCCTTAGCTGAACTAATTGCATAACTCTTTGGTGTAGACGCACGCGTGTCATTGCAACTGTTAATTGACTGGGGAATATATAGATCCCATGGTTCGGGTTGGGAAAGCGCTGATGGTGCGCGGTAGTTTCCACCGAAATATAATAAAACTTACTGAGCTTCACCTGATCCTTATGTAGCTGCGTAGCTAGCCGAGCATTCCAGTTTATCTCTATGGGACGCAATGAAATAGTGCATTGAGGGTGGGACGAAGGTACCAAGCCCAAGACTGTGCGACTGAGCGGATCATCACCACAACTGGACTTTTATGTCCCTTCAGTGAAATTCCATGATAATCGTTGCCGCTCACCTTCAAACTGTGCGTATGTGTGCCCTTTAATTTCAGTCCTTAACTCGGGCCTAGACGCTCCGACGAGCAACCGTTTTAACCGGTCTCAGCTCCCCAACCGAAGACTTCGGTATGCATACATACAGGCAGCGAAGTTCCCCCCCCCCCACCGGGAAACATTTTTACAAAGTTCACGTGTCATAGTTTAAAGCTTTACTTTCCCTCTGGAAGTACTGATACTGCACTCACCTCGAGTGAGCTGTGGGCTAGTACGCTAAGAGGATAATCCCTTCCCATCCTCCATTTTACAAAGAGGTACTAGCTTAGAGGGACAGCAGTTCAAGCGGCATTCGACGCGACAAAACTGATCGTCCGGCGTGCTAACCGGGACCTACTTCACGAAGAGACAATACCGGTGCTGCAACACCATGCCATCCCACCTGAGTTTGTAAGAGTACGTACCGAAGTAGACTTCTCTAGCTTATACCTTGGAGGTTAAATTACATAATAAAGTATTATAAATTTCATAAGATGTCTCAGGTAAGCTTCGGATTTACTTATATATTGTACTCGAATCGAGCTTGATTCTCCTTTTTGTAATGACATTGTCTCACTGTTGGCAAAGATTCACTGCCGTTATGCATTGATCCTGCACATTTTCCGCGCGCTCCCACCTGCAGCGAACGGCACCAGCTTTAACTTTTCAAGTTCACCAAGGTAAACGCCGAGACTCACTTCTGGATGAAATGAGTTCAGGAGTACCCATTGTTGAAAGTAAGAAGGCGCACCGGGCTCATCCGTCTGATCCGTGCGCAGAGGGCCGAACCACACGAGCTTTGCAGGTGGTCAGGAGAACGTGTGTCGGCGGCGATAGCACAGAAGTTCGGGTATGTCAATACTCTACCCGAATGGAGTACAGAGCCTTCTCCCGTTATTCTTATTAACGAAGCGTCGCTCTCTTGGTTAGAGTGCTCTTTAACATACGTACTTAACTTTCAGACATGTTGTGTTCCTTCCTTTCGCGTGTTCAGGCGAGGCTCACGCCGCTCTCACAGATCAGAACCCTGGCTGTCGCCCGGAAACTTGCAAACGCCGATGCTCTGAGCCTGTAAGCGGCTAGTCTAGATGGTCACATTGCAAAAACAGTATCCGCACCTCGTAGCCCGACAACCCTATGGACTTGACTAATCTGAACCCGCCTCGTTGTCACCGCGTAGGGAAAGTCATATTCCTTGTCGGAATCCGTATATACCGAAGAAGTCATGGGCGGACAATCGCACGCTATAATTTCGCAAAAAGGTGTTGATCCCCCTAGTTCGGGACTGAAACAGCGGGGATGTCGTGTATATGGATGACATTCGAAAGGATGCCATTTAAAGAGACCCGACACGTCAGAACTTTTTTATGGTAGATCATACTCCACTAACAAACCGGCTGGAATAGGACTACCAGTGCTATCTCCGAAACTAGACACGCCGTTGACAGTCTCCTCTGCGGTCCACTTAGCGAACAGCCACTAATGTGTTGACGCCGTCCATTACCAGCACGGGGGATGTTAATAAATACGAAGCCTTGAGACTAGTAGGCTGATAAGCGGACTGCTAAGCCAGTACGGTGGGCCTTTAGCTCTCTGACCTCCTGGTGATACACTACATTTATACAACGGAACTCGCAAACCGAGTATCTTCTCCCCTATGCCTCGCCTACGTTCGGGGCTTAGTATTAGAGTAACAAATGTTCAATAAGGTGCAGTATAGAATTTAATGATGTAGTGTATGCGAACTGGCTGCGTTGTTATCTCACTACGCAAGACATCGGCATGTTAGAGTCCCTACCTGATTGGTCGGTCTCAACACTCGAGATCACAGGGGCCCACATTAAGAAGCAGGATGAAAGTTTTCGCCCAATTGGCCTTTTGGGCTCTAGGGGTATTGACATGAAATGAGCCAGGCCTGCCACGATGTATCGCTACGTTCCCGCCATGTAGGGAGAAACGGCGAACGATATCATGTGCTCTCCAGGAGCGCAGTCACTCAGGGCAGAAAGTGGAGGCTGCGTTGGCCACAGCTGTGAATAAACAATCCGATATCGACTAACCGATTCCAGACGCAGGTTACCCGCCTTAGCCACGGAGTGATGAGCGTGAGATGCCGTCCTATATATAATTTTTGGTTCCCTGTCCGCTCGCGGGGAGTCCTTAGATGTGTTTGACGACCAAAATACGGGTCTAGGTCTGTAAAGACTATACGCCTCTGGCTCACTTGAACCTTCCGTTAGCCAGAAGCGGTTCATCCGCTCCGATAGTTACATGTAATTGTTTTGAGTGCGGTACAGTGTAAAGGTTGTACCCCTTTTACGCCGCAGTAGTCACGAAAAAACCTAGCAGAAGTACGTGGAACGCGCCTAAGTAAAGAGGTCCTCATTAAAGTTTATACCCAAGCGTCTACTACCGTAATATTTCTATCACCTGGGGTATTTAGCCTAGCTACCGTTTCGCAAATGTGATGGACCACTTCCTCAGAAAATCGATGCCTATATCTGGGCAATAAACATCAGGTGACGTCAAAGAGTACGGCACTGGGATCTACCATACTGAGTTATAACTCACCACCGCGGTTAGCTCGGAAGCACCTCACCCTACTTTCGAACATTCGATAAACGGTTCCGGCCTACTCCTTTACACCGCGCCCTGGGGTGGGGTAAGCATGTCCTCTCATATCCCAATACAGCCTAACCTACACGCGTGCGGGAGATAATTTTGTTATTTCATAAACCTTTTTACAGGGGGTGTGTCGACTAACCGTCTGGTACGAGCGAAGGAAATTATAAACAAGAGGGATTAGCTGAAACTCTGATTACGACTCCGCCGGAACGCGTAGTGCGAGAGCACTAGTGGGGATCTAGACACAGAAGCGTTCGTCCGTAACAAAATTCACTGTCTACTTAGGCAAGGCTGAGAACCCCACATCACAAGTCTTTCAGGCCAGTCATGATTAACCTTTCATCTGAACAATTCCACGTCGCCGTTGTTCCCATAGCAAACTGCGCTGCCTGTAGGAACACGAGCGTCGCTCCTCTTGTATGGTGCACTGATTACCTATCCCCGCGTTGTTTTGCAACATAGGCTGGTGTGACTACGCCTTTCTCCTGCGGCGATCACGGAACGATAAGATACCGCCCAACGATTTCCCCGAATCTAATCCTGGATGCAAGCTGCATAGACTAAATACCATGAATTAGCCTAACTCTTGGAGCTGAATTTTTCGGTCCTCCGTCTTAACCGATCATAGATGGTAGCGGAAGGGCGCCCGACGGACAGAGGAATAGGCTAGTATGACATTGCAGCCCCGGATAGGTCCCGACCCTGCTTAGATGTAATCGTCCTTCTCACTAGTATGGGAAAGATAGTCGCAGGGTAGCCCGACAGTCTTTTGTAATATATTGCGCTTGTACACGCTCTTACAGGACTGGAGCTAATATAAACTAGTGTTATCGGGGATTGCCGGTTCGTTCGCATTCTTTTCAGTGTTCATATCCCTGTAGGTAAGTCTGTGGTTTGGATGACGGCGTGTAGTATAGGGTTGATCTCCATTTGGGTGAGTGACACTAGCCTAACAATAATAATAGCGGTCTACCGCGCTCCGTTGGTCCTATAACGTACGGACAGGTAACAAACTGACTCGCGACCACCTTCATTTGAAACGCAGTAGGATAAGTCAGTCAGGGGGCGACTCCTCAAGATTGATCTCACCTGATCGTGCCGAATCACGTGAACCACACAGTACCAACTCCACGGGGTCAATAGGGATAGAACAACAATCGACTGCAACGGCGGTCCCGTCCCATATCTCCAAGAATGCCTACCATCGGGAACTTAAACGTTAGGACGGGTTCGATATACAAATAAAGAATAGTCTACAACGTGAACCTTATAAGCTACGGCGCCTGGATCCTTGTTACGCAGGGTGTTGCGCCTTCCGGGTGTAATTTCAGTGGCGGCTGGTCGTATCTAAAGGTGGTGGGCCTAGAGGAGCAGCGGTCAGATAAATCCAACTTTCTGAGCCCAAATCAAAGTTTACTGAAATGGAAATCGAACGGCATAGTAGCGTAGCACAAGAGAGGGAGCAAACGCTTCGTGGCCAGGGTGAAAGTGATCGGTGGACCATGCACGCGATGTCTCCCGGACGCACCTGTTACTCATCTGCCAGGTACCACGTGGCAATTGAAAGGACGATACTATCCGCAGAACGTTGCGTCGGACATTGATAGCGTGGCTATTCTAGGACGAGACCCGGGTTTCATATACTCTGACAGGAAGTAGCCTCGTCGGCCAGTCGAGCCCCTTGCTCCGATCAAACACGATGATAAAAGTTGCAGCCAAATGCGCTCCCGGCAGGCCTTATTTGCTATGTCGAGGGACCGACCCGTCATACTACGGCTCCAACTCCAGTTGAAATCGCTACTAGTTTATTTAGTCACAAGGTGCTATTCTAGGGCCGAATGCGACGGGGCATCATGGTCGGCCAGTTTAGCACACAGACCCCCTCTAACCAAACGATGCGGGTATGCGGTCTTAGAAGGGCGTTGCTCGCTAAATGGGCGCGCCTTTTTTCCTCATATTCTTTCCGCACGGGACCCCTGCACCGAGTAATACGGTCGTACGCTACTATCGGAGATATTGTATTGAAACTTTAAGCGGTGACCCGATGAAATATGCAGCGCCCAGAATCACAAGTTCAAAGAAGTGATTCTCCATCACCCAGGTCTGTTCTATCTAAGGTAGCCTCTCTGTTTGTCGAACCCCGACCCCACAATGATCAACGGTTTCCGTCCTTATCTGGCTACCCTTGTGTGATGGCACGTCACCGTCTCTACTGTGGCAGTGATGGCGCGTCCACAAAGGGGGGACTTCCCTATAAAATGGGTGCATGGTATCAGTTCGGTGAGTGATCTTCTAGGCTGAGCTCCTTTCTATCTAAACCCAATGGCATCCGACTCAGAGACTAAGATAAGTCTTCTCGTAGTAATTGCGTGATGCCCTGTCGGGCACGAGCCCATGGATGAGCTTTTTGACCCGGCTCAGACTTAACGCTCAATACAAGGCGCAATTGCAGATCTTGACCCAAGATGGGCTTCACTCAAATAGGGGGTTGTGAAGGGCCTGCTGCAGCCCGCATGCTGGCTCCAGATGTAGCGCGTGCGCCGGGTGTCTGTCGGTCATAGGCAGGATAGCTGCTAACCCAGGTGCCCCAACTTGATGCAAGCTCTCGCTAGACAAAGCGCAAAATGGCCTGCTGCCTCAGAGATTGAATGAAGCTCCAAATTCCCCGACATGAGTGCCGCTAGTTCATCCCCGTCAGGCAACTAGAACTCGGAAGCATGCATCACCCCTGGTGGGGAAGATCTATGCGATCGCTCGTTGCGGAGTTGGCTTCCCTTGGCATTTCCTGCTTCCCTCAAATGCTGAAACAGGACGCAACGCGCAACAAAACGGTACCCACGGTGGATAGCAATTCAGGATGATCGTCGCACCCTTGAATAATGGATGCGTCCCTCCATACGCCGAAAGTGGAGTCCCAGACGTAGCAAAAGTAGAGTGTTTCTCATGACCCCGCTCTGAAGTATCCATGCGACGTCGCGTTGGAGATACCTCCTGCGAGTGCGCGTTTTTATTTATGTATAGTATCATTCCTTCCGATAATGGGGAGGTAGGGGGACGAACAAGCAACTATAAGCGTAACGGCTAGGCGGATCGGCTATGGAAAGCTTCCGACACTGACAGCCAGTAACTATACGCCCAGCACGCGATATGGACTGTTCGTGGTTGCAGCCCGCCAGTTTCCATCCCTTAAGCAGGATTGTGTGCTGTCACTACCTTTGCTTATTTCTGAACAAGTCGCATACCACTCGAACTACCAAGGCCTACTATAATTGTTCGAGCCCACGATATCGAGTACTACTTTTTGGATACGTTCTAACGAGGAAATCCGTCTAGACTTCTCTCTCAGCAATTAACTCCTGCCCGGACTTCAAGATTTGCTGGTACTTACCCCCCCTATCAATGGTTTCAACACCTTACTACGTTAGCGCGCCTAGGGACATAAGGACTCTACATAGCTGCTCGATCAGGCTGTCCCTTCATGCCCGTGTCAATTTCCCGTGATTTTCGCAACGCTACAGATCCGTCACCGCAGGATGTTAAACTAGCGTATTTACGAAATAGGTGTCTACGGAAACGAATGTTTATCCGGCAGGCCTTAACCCACCAAGGCAGACGCGGGGCCCGCCCCCTCCGCTGAGTTGATACTACTCGCCGACTCCGCTACATCTGCTCCTAGTAATCCAGACGAGAACACCTTTGTTTGAAGAGTTGCAGCGTCCACATAGGGGTCGCGGCCGCTCATTTCCCCCGACTGAATGGCTCACGGGGTTCAGGCGACTCATTTTAGTTAGCCCATACTCAGTGGGTGTTACGATTACTGCCGCATCGCTCCGTAGGCAGTGTCAGAATCTACTGTTATGAATACCTTGGAGGTATCAGGTACTCCTGGACTCTTCGGACGTCCTGACTAGTGCACTATGTGAACCGCTTGAATATTCGTATCCAAGGTGAGTTGCGCGAATACTATTGCTAGCCGTTTGGACACTTTTACTACCTAGTTGGCTCTTGGCGCTCCTGAGTTCTCGCGCACTACCCCTAGAAAACTGTACGTGAAAGGTAGGGTAACAACCTCTCAGACTATCAAAAGATAGCCCAATAAAGCTCTATGTTTATACATTGATAGACGCAAAGTCAATCGTGCAAAGTTGCCACTACCACTTTCTGACCGTACCAGGTGCGCCTCCCCTCCCTCTACAGATGTCAGACGAGCTTTGGCCTCGATTCGTGCGAGCATTTCAAGCATTGTTGTCGCACACTCATATGATTTGTTCGTAGTCCGTCAAGCCAGTCACGCCGCACCCACTGATTCCGTGGTTGGAATGGGTTGTGGGAG
		</sequence>
    <sequence><taxon idref="Location_0_0_0|26.513303424944716"/>
			ACTCTCTCAATATGTCCTCGCTGGGTCTATAAATGCACACCAAGACCAGGAGTGGAATTGAGGCCTGCAAGTTTGCTTTGATTACCCTGATTAAATTTCAACAAAGTGGCACTCTGTCCCTGGACGCGCCATCGCCCTAGACTTTATGCTAGCACAAAAACAATTCATGTATCGTCCTTGAATTTCATGTCTACCTGTGGCTGAGCTAGATCCAGAAACTCCATCAATAATTTTATGCTCCCGAGGTGACTCGTTGATGGAGTCGATTGGGAAGCATTTCGGCATCAAACAACAATTTCTTGCTGTCAGCCCTTTTACTCAGAAACTGGCATAAATGCCAATTAACTGCTTAAACTGTTGTAAGCGGCGGCATTAAACGTTAACGCACAATAAGTCCCGCTCGTCTCTCTCAGCGCGCCGTTAGTACGCCTATAATATTCCGCGCTTTGATCCATACGAATCGAACAGACCAAAAAGTTCTTTGCCTAAAGCCCGTATTAAGCACCGCACCTGAGTAAACCTCTCTTCGCTGGTGTGCCGCGTCTACTATAAATGGAACTCCTGCTGTTAACAAGGTCGGCATTCGACGATAAGATACAGTAATGAGGGTTGTATCGACTATTATAGGCCTATCGTTATGTAAGCCCCCTGGGTCCTAACTAGCGGAATTCCGTCAAGGTGCTGGCGCTGTCGATACTGCGTAGCGTGGCTCTGCGACGCAGTATTAAGTCGATGTATCCCAGCCGATAACTCCAATCACGCCTGCCAGGCGTACAAACTAAACGGGCTGTCCCTCAATAAATCAAAGTGGCCGGCACGCTAGCACGAGCGGTAGATAGATCATTCCTGCAGAGTACATCGACATTTAAGTAAGATGACTGCCCTTATAGCCACCGGTAGCTTGTTGCCACTTAAAACCGTGATTACTGCTTATACGGAGACTGACGATCCACTCTTAGACACGGAGCAAGATCTATGTGTTGCAAGAGTATGGCAGGGACATTAAAGAAGAACTCACTTTCGAAGGTCCCAACCCAGCCGACTGATTTCGTGCCCTCTACAACGAGCGGTTAACATATTTTGTTTAGTTATAGATCCACGTCAGGATAGTTCAACATAGGTGTTTAAATACTCAGTATCGATCGAACAAGCCGAGGAATGATGCTTTAAACGATGTGCCGGATAAACCGCCATGAAACGGGGCGACGTGTGTGAGCAGAGGCGGCCCTTCAGTTCGATAGTTTCCAGATTAGTGCTCGCTATCCATTCAAGTTTAGTTAATATTGACGCCGAAATCTCAGGGAGTCGTGCGTCTACATTGTGGGAGGTCGGTATGCTCCGTCCCCCGTCTAGTACGCGGGACAGTTCATTTTTGTTGATGGAGGAGTATGTCTTATATTCTAGATTCCTGGCCCATGTAATGGATCCAGCTATCGACCCTCGGTTCCAACGGGCACGGATCACTAAATGGTTTTTCTCTGTGTTGGGCTACCATACTAGTTTCTCGGGCCTAGAAACGAGCTTAACGGATACCAGGTGGTTAGGACTCCAAGAGAGTGCCACAAGGCGTAATGGAACATAGATGGCAAGAGCAGCTAATATGTATAGAAGAACATCCGTACTGTTACACCGTCCGTATAGAGTCGTAGCTTATGCTCTTTGTCGGGTGTATGAACCGCACGACGATGCTGAGGTGGCCGGCTAGAAGCGAGCCTTTGACAAACTGTGCTTTCGTGATCGCCGATTAGCCAAGGCAATAGTCCGACGTAGACAGAGTTGAGGGGTAATCTCAAGGGGCACGAGTAGTAAACGCGGCATTGAGGCTCATACAGCCATCACTGGGTCTCCGCGTAATTCATATCGATGGAGCCCTGTTCTCAAGTTAGCTGTCGAAAAATAGAGAGCAAAGTCCTTTAAACACTTCGGCCTTGGCCAGTTAGTACTCTCGCCTGCGATAACCGGTTAAGGTGCCATCCAGTAATGGAGAAGCGCGCGTCCCGCGTATTCCGATTTCCCCGATTGCAATGGCCCCCATGACACCGGCTCATACTGGGACCGTTGTGCTCTATCTGGGCTGTTTTACCTTGAAGCGGAGGCCGAGGAGTAGGCTGTCCACCTAATAGGACGAGCGAAAGCGTCTCGCATTGGAGAAACACTATGTACGGCGGAACGCTGACGCTGAGAAGAGTAGCGACCTCATACGAAGCAGAGACGGACGGGTCCGCCGAGCGAACGACTCACGATTTGTTAGCTATCCGAAAATGGACATTATACCGCATAGAAGTTCTCTGTTCCGTTAAGAATTATCCTGATGATATTCCGGCCGTTACGATTTGGCACACGTATTTCGTATGCGACCTGTTAGCTCGGCTTTGGACGAAGGCGATTTCCGTTTAATTAATAACGCCGAGGTTGTCAATGCCATCGTCGAGCTGATAGGTCTTTCGTCGTGCGCCTCGGGGGCGAGAGACAGGCTAACCCGGCGACCTTTGGGTACTAAATGAATGTCGGTGGCGGATGCGTAGTCGTGGCACTGCTATGCGTCCGCCGCGGTTCTGGAAAAGTATACGTACGCATGCATTACCACGCGTCAAGTCTGAGTTTGGTACTGCGTTTCCCGTATTATCCGAGATCTTGGGCGCGTCCTTCCGGATCCGCCCTTTGACAACTGTGAGGTTACGCATCGATTCAGTTTAATCGTAGCTACCGCCCTTATAAGAATCAGTAACCAGCGTAGTTAGAAACATAGTGGCGCTGCATCCATGAATTGCCAAGCAACGATGGTTGGAAACTTGTAGTTATCCGCTTGTACGGCTCGAAGTTGCAGACAGCGCTGCCTTCTCCTAGCTGTCTCCTCTCCAGGTGGGAAGTGTGCTCAGTATAAGCGGCAGGCGGTTGCCGGGGGTGGGACCAAAATCCCTGCCTCGGAATCGTATGCATATCTTGGGTCCGATTAATACTGGAAGTTACTCCTCTCAGTGAACAAAAGGTCAACACCAATAGAACGTCTCTGGTCTTGTTTGTCTGGACTAAGTTTGGGAGTACAAACGTCAGCGCGCACCGTTAAATTCAAATGGTCTGAGTCACCCAGTCAAATACACGACAGTAGTTACGGCGATTAGCTCTTAATGTTCTAAATTAAAGTCGTGAGAGCAAAGTGAATGTCAGTAAGGAGTCAGCTTGGAAGGTAACCACGTGCATGCTAACGAACGACAGAGGGCCTCCACAGGTACGCTGGCTGTTGTAGTGGGGCAGGAGACCCGTCTCCAGTGAGTGTGATGATGATGTAGGAATGTCAGTTGGACTCCCTGCTAATGCTGCAAAAGAGGGGATTGGCTACCAAATCTCACAGCGGTCTTGATTCCTTAGCCTCACCGTCTTACAGCCTGTCTATGTTTAACTATGCCCCTATGAACCAGTCAAACCCGGCGCGCCGGCTGCGATTATTGCTAGCGTTCGAAGCTGCCACACGCACATTAGTAACCTGTCAGTTAAGGACTGCATCCCCCTGTTAACTTCATTATAGAAGTATACGACGCCTGGAGTTTAAGTATGCCGATGGATCCTACAAATTTGGTGCTCGCGTAGCTAACGTCTCATACCCTCTGTGTAGCAATTCGAGTTACGTCGGTGAGTCACGACAGTAAATGGTGAGATTCCGTTGCCGTGTTAGCCCGGAACCGCATAGTTGAGTGAGACTGCAACGTGATATACTAATTTGTAGACTTGGTGACAAACAGGCGTGTCAGGTGGAAGAGAGCTTGCCTAATGCCTACTGCGATAGACTGAACCTATAGCCCGTGTGCCCCAGGAGGCTAAGTAAATTGATGAGAAGATACGAATACCCAACGCGTAACCCAGGCACCTTAGAATCTATCAGATGGCAGTCGCAACATGTTGGGGACCGAGACGTCGGACTTAACCGTGCATGATCTTAGGGCCATGTTATCTAGGTCGAATGTGGGGGCAACGCCCAATCCAATTCCAAAACTTGCGGCAAGGTCGTATGCCTAGCTTCAGGGAGGACCATAATCAGTACTTCTAAGCCAGTACTGTGTTCTCCGATCCCCTCATTATGTGAACGATGGCCGGGGCACCGCAGGCGCTACCTATAGCCCGAATTTGTGAGTTAGGCGTCCTGCAGGTTTTGTCCAATTGACACAACAACTACTTTACATAATACGGGAGGGTGAGGTATGCTGTGCATTTCTTTACTTCCGCAGCACTCGTCAGGGCTTAACGCCGTGTCAGAAGCTCATCAAGCGGTCAATTCTGAGTAAAAGATTGCCGAAACACTACATGGGTCTACCAACCATGAAATAAGGGCTCTGAGTCTTTCTCGTTGGCCTAGCAGGGATTACCCACCGGCACTCGACGATTATTACGCGCATAAGTGGCTTCCATTCTGCACTTGACGATGATGCAAATCTATTGTTGTGGGCCTGTGGGTCCCGGCCAGACGCTGCTTCTTCTCGTCCGGATGGCCGTTCCCGGACCGTCCGTCGTCACTATGAACTCAACCTGACTTAATGGTGACTTGGACTTCTACTGGAGGAATGATAAAACGCCTCCGGACAGTACAGTATCACATACAACCTCCCAGAGATGGCAGACGAAGTAGCTGAAGCGTAAGGCGTGCGTTCGGCATTCTTTATTCGACTATTGCATGCATAGATTATCGGCACTTACTCATGGGTTCCCCCAGAAAATCGATCTGGATCTGAGGGCGTGGGGGGAGTCCTAACCATTCATGTGAACTTACACTCCGAGGGCCCAGGCGAAGTAATGAGAAGCATTCCGATGCCTTGGGTGCTACATGAGCGCCGGCACAGGAGGGGAAAGGTCGGACTTTGCTGATCCCCACTAGTACTGGATAGTGCCTTGTGTAGAGATGACAGCAAGCGTACCGGGAGTTGGGGGTCAGCTAAACCACGCTAGACTGTAGTGCGGGATCAGATCCCTTCACCCGGCTCTCAAAAAGCACCGGTGTTAAAGTGTCATAGACGTGCGCCGTTCTACTACGTTTGAGCTGTAAGTATGTAAGTGTGTATTGACTAGGGATGTTCAAGGGAAAGATTAACTACAGGGTAGACAGGCCTGAATTTTTCGTACTGCTACGCGCGCGCGTGCAGTTTGGGTTACGATGGATGTATGAATCTTCTTGCCGTTGAAGCGGTCCGCTCCATTACTCTCTTCTTTTCTGAACCTAGCACGGCGACTGAAAGGCATTTGCACTTGAAACCGGGAGAGAATGAATGGGCGGACAGGAAAGTAGGTCCTAAGATAGTTATGTCTACTAAAGCTGACCTCAGGACATCCGCTTGGGCTATTCCACAACTGTACCTCCCCCGCCTGCTCAATTGGTGTTCTTCTGAGACACAGAATCACGAGATTGGCGCTCGTGTAGCCGTAGCTGGTACAGCGTGAGAGGCGGAGAACTTCCCGTTTAACTTAAAATCTAGGGGCTTCGGTCTGTCGCGGGATGGTTTACCGGTTCTCCCTTTGATGGGTATCATATGGCTAGGAGACCTTTCGGCTTAATTGGGAATTAACCAAGATATGCAATATACATAGCCTAATGAGTGTAGAGAGTCAGATAGCCCCTAGACGTTCAAATTTTGAAGGCGGTACAAAGGTCAGCACAAGAGCGCGTCTCGCAAATTAGGAACAGACTTCTCGTGCAACATTTAGGGACCAATTCGCTGTCGACATCTCGGAAAGGGCGGGGATTCTTAGAGTCGCACAGTTCGGACACGCACAGTTAGAGTAAGTGTTTGCGAGGGCGACATCCGAATCAATCCTGACTCACCCTTGGATTCTGGTAATTCTGAGGTATCTTCAGCGGGTCGCGTAAGGGCCAGGTCTTATCTTCAAATTATCGAGGGGCAAAAATTTCCAATGGTGAAGCAGGCTTTGAGTATAGGAATTGTCGAGTTATCACACCGACGCAATGTTCTAATTCTGATTATGTCGCACCGTACAGTTAAACAGCGAAAACCCGCCTAGGAACCCTCGCCCGCCGTTCCAATGGATACCTAACCGGTATATCATCAACTTCCCGAAGTCCCGGTTGGCAGCCCCGCGGCGCATTGTGAGAAAAGACACACAGAGGAGCACCCGCCGAATAACGCCTAACATGGTGGAAGCATTTGATCACTCAACGCGATCACCTAATGATTACAGTAGTAACGTGCAGGATGTAAAATCGAGCTACTGTAAGCTATGTCATCCATAGGCACTCAGAGCGTTGTCAGTGGGAGTTAAATTAAGTCACGTCACTTGATTCCCATCCAAATTCCGCAAGCTGTCACCGAAGTGCTAGCGTGAAACAAGTCGCTTCGCAAAAATGAGTGTTATCGCTTTGCTGTTCGCGTGCCGCGCCACACGTCTCGTTTCGGTCTTACGAGCCCCATCCTATAAGGGCATCTCGACTCACTACTGTAAATATTAAATTGCATCGACACCTGTATAAGACCACTAGGTGCAGGAAAACTTACCAAGTGGGCAGGCAACGGAGCGGCCCTGTGGCCAATCGAACCGGTACCTTCTATAAGGGAGTATATTTAAATCGGACTTCCCTTCCGGCCGCCCCTCACCTCGGAGTTTTGCTCACTAACAGCAAGTGGGTGCATAACTATCTTGATCGCAACGTCCATTCCTCATTCTTAATAGCGGCCATCCTTAGCTGAACTAATTGCATAACTCTTTGGTGTAGACGCACGCGTGTCATTGCAACTGTTAATTGACTGGGGAATATATAGATCCCATGGTTCGGGTTGGGAAAGCGCTGATGGTGCGCGGTAGTTTCCACCGAAATATAATAAAACTTACTGAGCTTCACCTGATCCTTATGTAGCTGCGTAGCTAGCCGAGCATTCCAGTTTATCTCTATGGGACGCAATGAAATAGTGCATTGAGGGTGGGACGAAGGTACCAAGCCCAAGACTGTGCGACTGAGCGGATCATCACCACAACTGGACTTTTATGTCCCTTCAGTGAAATTCCATGATAATCGTTGCCGCTCACCTTCAAACTGTGCGTATGTGTGCCCTTTAATTTCAGTCCTTAACTCGGGCCTAGACGCTCCGACGAGCAACCGTTTTAACCGGTCTCAGCTCCCCAACCGAAGACTTCGGTATGCATACATACAGGCAGCGAAGTTCCCCCCCCCCCACCGGGAAACATTTTTACAAAGTTCACGTGTCATAGTTTAAAGCTTTACTTTCCCTCTGGAAGTACTGATACTGCACTCACCTCGAGTGAGCTGTGGGCTAGTACGCTAAGAGGATAATCCCTTCCCATCCTCCATTTTACAAAGAGGTACTAGCTTAGAGGGACAGCAGTTCAAGCGGCATTCGACGCGACAAAACTGATCGTCCGGCGTGCTAACCGGGACCTACTTCACGAAGAGACAATACCGGTGCTGCAACACCATGCCATCCCACCTGAGTTTGTAAGAGTACGTACCGAAGTAGACTTCTCTAGCTTATACCTTGGAGGTTAAATTACATAATAAAGTATTATAAATTTCATAAGATGTCTCAGGTAAGCTTCGGATTTACTTATATATTGTACTCGAATCGAGCTTGATTCTCCTTTTTGTAATGACATTGTCTCACTGTTGGCAAAGATTCACTGCCGTTATGCATTGATCCTGCACATTTTCCGCGCGCTCCCACCTGCAGCGAACGGCACCAGCTTTAACTTTTCAAGTTCACCAAGGTAAACGCCGAGACTCACTTCTGGATGAAATGAGTTCAGGAGTACCCATTGTTGAAAGTAAGAAGGCGCACCGGGCTCATCCGTCTGATCCGTGCGCAGAGGGCCGAACCACACGAGCTTTGCAGGTGGTCAGGAGAACGTGTGTCGGCGGCGATAGCACAGAAGTTCGGGTATGTCAATACTCTACCCGAATGGAGTACAGAGCCTTCTCCCGTTATTCTTATTAACGAAGCGTCGCTCTCTTGGTTAGAGTGCTCTTTAACATACGTACTTAACTTTCAGACATGTTGTGTTCCTTCCTTTCGCGTGTTCAGGCGAGGCTCACGCCGCTCTCACAGATCAGAACCCTGGCTGTCGCCCGGAAACTTGCAAACGCCGATGCTCTGAGCCTGTAAGCGGCTAGTCTAGATGGTCACATTGCAAAAACAGTATCCGCACCTCGTAGCCCGACAACCCTATGGACTTGACTAATCTGAACCCGCCTCGTTGTCACCGCGTAGGGAAAGTCATATTCCTTGTCGGAATCCGTATATACCGAAGAAGTCATGGGCGGACAATCGCACGCTATAATTTCGCAAAAAGGTGTTGATCCCCCTAGTTCGGGACTGAAACAGCGGGGATGTCGTGTATATGGATGACATTCGAAAGGATGCCATTTAAAGAGACCCGACACGTCAGAACTTTTTTATGGTAGATCATACTCCACTAACAAACCGGCTGGAATAGGACTACCAGTGCTATCTCCGAAACTAGACACGCCGTTGACAGTCTCCTCTGCGGTCCACTTAGCGAACAGCCACTAATGTGTTGACGCCGTCCATTACCAGCACGGGGGATGTTAATAAATACGAAGCCTTGAGACTAGTAGGCTGATAAGCGGACTGCTAAGCCAGTACGGTGGGCCTTTAGCTCTCTGACCTCCTGGTGATACACTACATTTATACAACGGAACTCGCAAACCGAGTATCTTCTCCCCTATGCCTCGCCTACGTTCGGGGCTTAGTATTAGAGTAACAAATGTTCAATAAGGTGCAGTATAGAATTTAATGATGTAGTGTATGCGAACTGGCTGCGTTGTTATCTCACTACGCAAGACATCGGCATGTTAGAGTCCCTACCTGATTGGTCGGTCTCAACACTCGAGATCACAGGGGCCCACATTAAGAAGCAGGATGAAAGTTTTCGCCCAATTGGCCTTTTGGGCTCTAGGGGTATTGACATGAAATGAGCCAGGCCTGCCACGATGTATCGCTACGTTCCCGCCATGTAGGGAGAAACGGCGAACGCTATCATGTGCTCTCCAGGAGCGCAGTCACTCAGGGCAGAAAGTGGAGGCTGCGTTGGCCACAGCTGTGAATAAACAATCCGATATCGACTAACCGATTCCAGACGCAGGTTACCCGCCTTAGCCACGGAGTGATGAGCGTGAGATGCCGTCCTATATATAATTTTTGGTTCCCTGTCCGCTCGCGGGGAGTCCTTAGATGTGTTTGACGACCAAAATACGGGTCTAGGTCTGTAAAGACTATACGCCTCTGGCTCACTTGAACCTTCCGTTAGCCAGAAGCGGTTCATCCGCTCCGATAGTTACATGTAATTGTTTTGAGTGCGGTACAGTGTAAAGGTTGTACCCCTTTTACGCCGCAGTAGTCACGAAAAAACCTAGCAGAAGTACGTGGAACGCGCCTAAGTAAAGAGGTCCTCATTAAAGTTTATACCCAAGCGTCTACTACCGTAATATTTCTATCACCTGGGGTATTTAGCCTAGCTACCGTTTCGCAAATGTGATGGACCACTTCCTCAGAAAATCGATGCCTATATCTGGGCAATAAACATCAGGTGACGTCAAAGAGTACGGCACTGGGATCTACCATACTGAGTTATAACTCACCACCGCGGTTAGCTCGGAAGCACCTCACCCTACTTTCGAACATTCGATAAACGGTTCCGGCCTACTCCTTTACACCGCGCCCTGGGGTGGGGTAAGCATGTCCTCTCATATCCCAATACAGCCTAACCTACACGCGTGCGGGAGATAATTTTGTTATTTCATAAACCTTTTTACAGGGGGTGTGTCGACTAACCGTCTGGTACGAGCGAAGGAAATTATAAACAAGAGGGATTAGCTGAAACTCTGATTACGACTCCGCCGGAACGCGTAGTGCGAGAGCACTAGTGGGGATCTAGACACAGAAGCGTTCGTCCGTAACAAAATTCACTGTCTACTTAGGCAAGGCTGAGAACCCCACATCACAAGTCTTTCAGGCCAGTCATGATTAACCTTTCATCTGAACAATTCCACGTCGCCGTTGTTCCCATAGCAAACTGCGCTGCCTGTAGGAACACGAGCGTCGCTCCTCTTGTATGGTGCACTGATTACCTATCCCCGCGTTGTTTTGCAACATAGGCTGGTGTGACTACGCCTTTCTCCTGCGGCGATCACGGAACGATAAGATACCGCCCAACGATTTCCCCGAATCTAATCCTGGATGCAAGCTGCATAGACTAAATACCATGAATTAGCCTAACTCTTGGAGCTGAATTTTTCGGTCCTCCGTCTTAACCGATCATAGATGGTAGCGGAAGGGCGCCCGACGGACAGAGGAATAGGCTAGTATGACATTGCAGCCCCTGATAGGTCCCGACCCTGCTTAGATGTAATCGTCCTTCTCACTAGTATGGGAAAGATAGTCGCAGGGTAGCCCGACAGTCTTTTGTAATATATTGCGCTTGTACACGCTCTTACAGGACTGGAGCTAATATAAACTAGTGTTATCGGGGATTGCCGGTTCGTTCGCATTCTTTTCAGTGTTCATATCCCTGTAGGTAAGTCTGTGGTTTGGATGACGGCGTGTAGTATAGGGTTGATCTCCATTTGGGTGAGTGACACTAGCCTAACAATAATAATAGCGGTCTACCGCGCTCCGTTGGTCCTATAACGTACGGACAGGTAACAAACTGACTCGCGACCACCTTCATTTGAAACGCAGTAGGATAAGTCAGTCAGGGGGCGACTCCTCAAGATTGATCTCACCTGATCGTGCCGAATCACGTGAACCACACAGTACCAACTCCACGGGGTCAATAGGGATAGAACAACAATCGACTGCAACGGCGGTCCCGTCCCATATCTCCAAGAATGCCTACCATCGGGAACTTAAACGTTAGGACGGGTTCGATATACAAATAAAGAATAGTCTACAACGTGAACCTTATAAGCTACGGCGCCTGGATCCTTGTTACGCAGGGTGTTGCGCCTTCCGGGTGTAATTTCAGTGGCGGCTGGTCGTATCTAAAGGTGGTGGGCCTAGAGGAGCAGCGGTCAGATAAATCCAACTTTCTGAGCCCAAATCAAAGTTTACTGAAATGGAAATCGAACGGCATAGTAGCGTAGCACAAGAGAGGGAGCAAACGCTTCGTGGCCAGGGTGAAAGTGATCGGTGGACCATGCACGCGATGTCTCCCGGACGCACCTGTTACTCATCTGCCAGGTACCACGTGGCAATTGAAAGGACGATACTATCCGCAGAACGTTGCGTCGGACATTGATAGCGTGGCTATTCTAGGACGAGACCCGGGTTTCATATACTCTGACAGGAAGTAGCCTCGTCGGCCAGTCGAGCCCCTTGCTCCGATCAAACACGATGATAAAAGTTGCAGCCAAATGCGCTCCCGGCAGGCCTTATTTGCTATGTCGAGGGACCGACCCGTCATACTACGGCTCCAACTCCAGTTGAAATCGCTACTAGTTTATTTAGTCACAAGGTGCTATTCTAGGGCCGAATGCGACGGGGCATCATGGTCGGCCAGTTTAGCACACAGACCCCCTCTAACCAAACGATGCGGGTATGCGGTCTTAGAAGGGCGTTGCTCGCTAAATGGGCGCGCCTTTTTTCCTCATATTCTTTCCGCACGGGACCCCTGCACCGAGTAATACGGTCGTACGCTACTATCGGAGATATTGTATTGAAACTTTAAGCGGTGACCCGATGAAATATGCAGCGCCCAGAATCACAAGTTCAAAGAAGTGATTCTCCATCACCCAGGTCTGTTCTATCTAAGGTAGCCTCTCTGTTTGTCGAACCCCGACCCCACAATGATCAACGGTTTCCGTCCTTATCTGGCTACCCTTGTGTGATGGCACGTCACCGTCTCTACTGTGGCAGTGATGGCGCGTCCACAAAGGGGGGACTTCCCTATAAAATGGGTGCATGGTATCAGTTCGGTGAGTGATCTTCTAGGCTGAGCTCCTTTCTATCTAAACCCAATGGCATCCGACTCAGAGACTAAGATAAGTCTTCTCGTAGTAATTGCGTGATGCCCTGTCGGGCACGAGCCCATGGATGAGCTTTTTGACCCGGCTCAGACTTAACGCTCAATACAAGGCGCAATTGCAGATCTTGACCCAAGATGGGCTTCACTCAAATAGGGGGTTGTGAAGGGCCTGCTGCAGCCCGCATGCTGGCTCCAGATGTAGCGCGTGCGCCGGGTGTCTGTCGGTCATAGGCAGGATAGCTGCTAACCCAGGTGCCCCAACTTGATGCAAGCTCTCGCTAGACAAAGCGCAAAATGGCCTGCTGCCTCAGAGATTGAATGAAGCTCCAAATTCCCCGACATGAGTGCCGCTAGTTCATCCCCGTCAGGCAACTAGAACTCGGAAGCATGCATCACCCCTGGTGGGGAAGATCTATGCGATCGCTCGTTGCGGAGTTGGCTTCCCTTGGCATTTCCTGCTTCCCTCAAATGCTGAAACAGGACGCAACGCGCAACAAAACGGTACCCACGGTGGATAGCAATTCAGGATGATCGTCGCACCCTTGAATAATGGATGCGTCCCTCCATACGCCGAAAGTGGAGTCCCAGACGTAGCAAAAGTAGAGTGTTTCTCATGACCCCGCTCTGAAGTATCCATGCGACGTCGCGTTGGAGATACCTCCTGCGAGTGCGCGTTTTTATTTATGTATAGTATCATTCCTTCCGATAATGGGGAGGTAGGGGGACGAACAAGCAACTATAAGCGTAACGGCTAGGCGGATCGGCTATGGAAAGCTTCCGACACTGACAGCCAGTAACTATACGCCCAGCACGCGATATGGACTGTTCGTGGTTGCAGCCCGCCAGTTTCCATCCCTTAAGCAGGATTGTGTGCTGTCACTACCTTTGCTTATTTCTGAACAAGTCGCATACCACTCGAACTACCAAGGCCTACTATAATTGTTCGAGCCCACGATATCGAGTACTACTTTTTGGATACGTTCTAACGAGGAAATCCGTCTAGACTTCTCTCTCAGCAATTAACTCCTGCCCGGACTTCAAGATTTGCTGGTACTTACCCCCCCTATCAATGGTTTCAACACCTTACTACGTTAGCGCGCCTAGGGACATAAGGACTCTACATAGCTGCTCGATCAGGCTGTCCCTTCATGCCCGTGTCAATTTCCCGTGATTTTCGCAACGCTACAGATCCGTCACCGCAGGATGTTAAACTAGCGTATTTACGAAATAGGTGTCTACGGAAACGAATGTTTATCCGGCAGGCCTTAACCCACCAAGGCAGACGCGGGGCCCGCCCCCTCCGCTGAGTTGATACTACTCGCCGACTCCGCTACATCTGCTCCTAGTAATCCAGACGAGAACACCTTTGTTTGAAGAGTTGCAGCGTCCACATAGGGGTCGCGGCCGCTCATTTCCCCCGACTGAATGGCTCACGGGGTTCAGGCGACTCATTTTAGTTAGCCCATACTCAGTGGGTGTTACGATTACTGCCGCATCGCTCCGTAGGCAGTGTCAGAATCTACTGTTATGAATACCTTGGAGGTATCAGGTACTCCTGGACTCTTCGGACGTCCTGACTAGTGCACTATGTGAACCGCTTGAATATTCGTATCCAAGGTGAGTTGCGCGAATACTATTGCTAGCCGTTTGGACACTTTTACTACCTAGTTGGCTCTTGGCGCTCCTGAGTTCTCGCGCACTACCCCTAGAAAACTGTACGTGAAAGGTAGGGTAACAACCTCTCAGACTATCAAAAGATAGCCCAATAAAGCTCTATGTTTATACATTGATAGACGCAAAGTCAATCGTGCAAAGTTGCCACTACCACTTTCTGACCGTACCAGGTGCGCCTCCCCTCCCTCTACAGATGTCAGACGAGCTTTGGCCTCGATTCGTGCGAGCATTTCAAGCATTGTTGTCGCACACTCATATGATTTGTTCGTAGTCCGTCAAGCCAGTCACGCCGCACCCACTGATTCCGTGGTTGGAATGGGTTGTGGGAG
		</sequence>
    <sequence><taxon idref="Location_0_0_1|29.91287122172178"/>
			ACTCTCTCAATATGTCCTCGCTGGGTCTATAAATGCACACCAAGACCAGGAGTGGAATTGAGGCCTGCAAGTTTGCTTTGATTACCCTGATTAAATTTCAACAAAGTGGCACTCTGTCCCTGGACGCGCCATCGCCCTAGACTTTATGCTAGCACAAAAACAATTCATGTATCGTCCTTGAATTTCATGTCTACCTGTGGCTGAGCTAGATCCAGAAACTCCATCAATAATTTTATGCTCCCGAGGTGACTCGTTGATGGAGTCGATTGGGAAGCATTTCGGCATCAAACAACAATTTCTTGCTGTCAGCCCTTTTACTCAGAAACTGGCATAAATGCCAATTAACTGCTTAAACTGTTGTAAGCGGCGGCATTAAACGTTAACGCACAATAAGTCCCGCTCGTCTCTCTCAGCGCGCCGTTAGTACGCCTATAATATTCCGCGCTTTGATCCATACGAATCGAACAGACCAAAAAGTTCTTTGCCTAAAGCCCGTATTAAGCACCGCACCTGAGTAAACCTCTCTTCGCTGGTGTGCCGCGTCTACTATAAATGGAACTCCTGCTGTTAACAAGGTCGGCATTCGACGATAAGATACAGTAATGAGGGTTGTATCGACTATTATAGGCCTATCGTTATGTAAGCCCCCTGGGTCCTAACTAGCGGAATTCCGTCAAGGTGCTGGCGCTGTCGATACTGCGTAGCGTGGCTCTGCGACGCAGTATTAAGTCGATGTATCCCAGCCGATAACTCCAATCACGCCTGCCAGGCGTACAAACTAAACGGGCTGTCCCTCAATAAATCAAAGTGGCCGGCACGCTAGCACGAGCGGTAGATAGATCATTCCTGCAGAGTACATCGACATTTAAGTAAGATGACTGCCCTTATAGCCACCGGTAGCTTGTTGCCACTTAAAACCGTGATTACTGCTTATACGGAGACTGACGATCCACTCTTAGACACGGAGCAAGATCTATGTGTTGCAAGAGTATGGCAGGGACATTAAAGAAGAACTCACTTTCGAAGGTCCCAACCCAGCCGACTGATTTCGTGCCCTCTACAACGAGCGGTTAACATATTTTGTTTAGTTATAGATCCACGTCAGGATAGTTCAACATAGGTGTTTAAATACTCAGTATCGATCGAACAAGCCGAGGAATGATGCTTTAAACGATGTGCCGGATAAACCGCCATGAAACGGGGCGACGTGTGTGAGCAGAGGCGGCCCTTCAGTTCGATAGTTTCCAGATTAGTGCTCGCTATCCATTCAAGTTTAGTTAATATTGACGCCGAAATCTCAGGGAGTCGTGCGTCTACATTGTGGGAGGTCGGTATGCTCCGTCCCCCGTCTAGTACGCGGGACAGTTCATTTTTGTTGATGGAGGAGTATGTCTTATATTCTAGATTCCTGGCCCATGTAATGGATCCAGCTATCGACCCTCGGTTCCAACGGGCACGGATCACTAAATGGTTTTTCTCTGTGTTGGGCTACCATACTAGTTTCTCGGGCCTAGAAACGAGCTTAACGGATACCAGGTGGTTAGGACTCCAAGAGAGTGCCACAAGGCGTAATGGAACATAGATGGCAAGAGCAGCTAATATGTATAGATGAACATCCGTACTGTTACACCGTCCGTATAGAGTCGTAGCTTATGCTCTTTGTCGGGTGTATGAACCGCACGACGATGCTGAGGTGGCCGGCTAGAAGCGAGCCTTTGACAAACTGTGCTTTCGTGATCGCCGATTAGCCAAGGCAATAGTCCGACGTAGACAGAGTTGAGGGGTAATCTCAAGGGGCACGAGTAGTAAACGCGGCATTGAGGCTCATACAGCCATCACTGGGTCTCCGCGTAATTCATATCGATGGAGCCCTGTTCTCAAGTTAGCTGTCGAAAAATAGAGAGCAAAGTCCTTTAAACACTTCGGCCTTGGCCAGTTAGTACTCTCGCCTGCGATAACCGGTTAAGGTGCCATCCAGTAATGGAGAAGCGCGCGTCCCGCGTATTCCGATTTCCCCGATTGCAATGGCCCCCATGACACCGGCTCATACTGGGACCGTTGTGCTCTATCTGGGCTGTTTTACCTTGAAGCGGAGGCCGAGGAGTAGGCTGTCCACCTAATAGGACGAGCGAAAGCGTCTCGCATTGGAGAAACACTATGTACGGCGGAACGCTGACGCTGAGAAGAGTAGCGACCTCATACGAAGCAGAGACGGACGGGTCCGCCGAGCGAACGACTCACGATTTGTTAGCTATCCGAAAATGGACATTATACCGCATAGAAGTTCTCTGTTCCGTTAAGAATTATCCTGATGATATTCCGGCCGTTACGATTTGGCACACGTATTTCGTATGCGACCTGTTAGCTCGGCTTTGGACGAAGGCGATTTCCGTTTAATTAATAACGCCGAGGTTGTCAATGCCATCGTCGAGCTGATAGGTCTTTCGTCGTGCGCCTCGGGGGCGAGAGACAGGCTAACCCGGCGACCTTTGGGTACTAAATGAATGTCGGTGGCGGATGCGTAGTCGTGGCACTGCTATGCGTCCGCCGCGGTTCTGGAAAAGTATACGTACGCATGCATTACCACGCGTCAAGTCTGAGTTTGGTACTGCGTTTCCCGTATTATCCGAGATCTTGGGCGCGTCCTTCCGGATCCGCCCTTTGACAACTGTGAGGTTACGCATCGATTCAGTTTAATCGTAGCTACCGCCCTTATAAGAATCAGTAACCAGCGTAGTTAGAAACATAGTGGCGCTGCATCCATGAATTGCCAAGCAACGATGGTTGGAAACTTGTAGTTATCCGCTTGTACGGCTCGAAGTTGCAGACAGCGCTGCCTTCTCCTAGCTGTCTCCTCTCCAGGTGGGAAGTGTGCTCAGTATAAGCGGCAGGCGGTTGCCGGGGGTGGGACCAAAATCCCTGCCTCGGAATCGTATGCATATCTTGGGTCCGATTAATACTGGAAGTTACTCCTCTCAGTGAACAAAAGGTCAACACCAATAGAACGTCTCTGGTCTTGTTTGTCTGGACTAAGTTTGGGAGTACAAACGTCAGCGCGCACCGTTAAATTCAAATGGTCTGAGTCACCCAGTCAAATACACGACAGTAGTTACGGCGATTAGCTCTTAATGTTCTAAATTAAAGTCGTGAGAGCAAAGTGAATGTCAGTAAGGAGTCAGCTTGGAAGGTAACCACGTGCATGCTAACGAACGACAGAGGGCCTCCACAGGTACGCTGGCTGTTGTAGTGGGGCAGGAGACCCGTCTCCAGTGAGTGTGATGATGATGTAGGAATGTCAGTTGGACTCCCTGCTAATGCTGCAAAAGAGGGGATTGGCTACCAAATCTCACAGCGGTCTTGATTCCTTAGCCTCACCGTCTTACAGCCTGTCTATGTTTAACTATGCCCCTATGAACCAGTCAAACCCGGCGCGCCGGCTGCGATTATTGCTAGCGTTCGAAGCTGCCACACGCACATTAGTAACCTGTCAGTTAAGGACTGCATCCCCCTGTTAACTTCATTATAGAAATATACGACGCCTGGAGTTTAAGTATGCCGATGGATCCTACAAATTTGGTGCTCGCGTAGCTAACGTCTCATACCCTCTGTGTAGCAATTCGAGTTACGTCGGTGAGTCACGACAGTAAATGGTGAGATTCCGTTGCCGTGTTAGCCCGGAACCGCATAGTTGAGTGAGACTGCAACGTGATATACTAATTTGTAGACTTGGTGACAAACAGGCGTGTCAGGTGGAAGAGAGCTTGCCTAATGCCTACTGCGATAGACTGAACCTATAGCCCGTGTGCCCCAGGAGGCTAAGTAAATTGATGAGAAGATACGAATACCCAACGCGTAACCCAGGCACCTTAGAATCTATCAGATGGCAGTCGCAACATGTTGGGGACCGAGACGTCGGACTTAACCGTGCATGATCTTAGGGCCATGTTATCTAGGTCGAATGTGGGGGCAACGCCCAATCCAATTCCAAAACTTGCGGCAAGGTCGTATGCCTAGCTTCAGGGAGGACCATAATCAGTACTTCTAAGCCAGTACTGTGTTCTCCGATCCCCTCATTATGTGAACGATGGCCGGGGCACCGCAGGCGCTACCTATAGCCCGAATTTGTGAGTTAGGCGTCCTGCAGGTTTTGTCCAATTGACACAACAACTACTTTACATAATACGGGAGGGTGAGGTATGCTGTGCATTTCTTTACTTCCGCAGCACTCGTCAGGGCTTAACGCCGTGTCAGAAGCTCATCAAGCGGTCAATTCTGAGTAAAAGATTGCCGAAACACTACATGGGTCTACCAACCATGAAATAAGGGCTCTGAGTCTTTCTCGTTGGCCTAGCAGGGATTACCCACCGGCACTCGACGATTATTACGCGCATAAGTGGCTTCCATTCTGCACTTGACGATGATGCAAATCTATTGTTGTGGGCCTGTGGGTCCCGGCCAGACGCTGCTTCTTCTCGTCCGGATGGCCGTTCCCGGACCGTCCGTCGTCACTATGAACTCAACCTGACTTAATGGTGACTTGGACTTCTACTGGAGGAATGATAAAACGCCTCCGGACAGTACAGTATCACATACAACCTCCCAGAGATGGCAGACGAAGTAGCTGAAGCGTAAGGCGTGCGTTCGGCATTCTTTATTCGACTATTGCATGCATAGATTATCGGCACTTACTCATGGGTTCCCCCAGAAAATCGATCTGGATCTGAGGGCGTGGGGGGAGTCCTAACCATTCATGTGAACTTACACTCCGAGGGCCCAGGCGAAGTAATGAGAAGCATTCCGATGCCTTGGGTGCTACATGAGCGCCGGCACAGGAGGGGAAAGGTCGGACTTTGCTGATCCCCACTAGTACTGGATAGTGCCTTGTGTAGAGATGACAGCAAGCGTACCGGGAGTTGGGGGTCAGCTAAACCACGCTAGACTGTAGTGCGGGATCAGATCCCTTCACCCGGCTCTCAAAAAGCACCGGTGTTAAAGTGTCATAGACGTGCGCCGTTCTACTACGTTTGAGCTGTAAGTATGTAAGTGTGTATTGACTAGGGATGTTCAAGGGAAAGATTAACTACAGGGTAGACAGGCCTGAATTTTTCGTACTGCTACGCGCGCGCGTGCAGTTTGGGTTACGATGGATGTATGAATCTTCTTGCCGTTGAAGCGGTCCGCTCCATTACTCTCTTCTTTTCTGAACCTAGCACGGCGACTGAAAGGCATTTGCACTTGAAACCGGGAGAGAATGAATGGGCGGACAGGAAAGTAGGTCCTAAGATAGTTATGTCTACTAAAGCTGACCTCAGGACATCCGCTTGGGCTATTCCACAACTGTACCTCCCCCGCCTGCTCAATTGGTGTTCTTCTGAGACACAGAATCACGAGATTGGCGCTCGTGTAGCCGTAGCTGGTACAGCGTGAGAGGCGGAGAACTTCCCGTTTAACTTAAAATCTAGGGGCTTCGGTCTGTCGCGGGATGGTTTACCGGTTCTCCCTTTGATGGGTATCATATGGCTAGGAGACCTTTCGGCTTAATTGGGAATTAACCAAGATATGCAATATACATAGCCTAATGAGTGTAGAGAGTCAGATAGCCCCTAGACGTTCAAATTTTGAAGGCGGTACAAAGGTCAGCACAAGAGCGCGTCTCGCAAATTAGGAACAGACTTCTCGTGCAACATTTAGGGACCAATTCGCTGTCGACATCTCGGAAAGGGCGGGGATTCTTAGAGTCGCACAGTTCGGACACGCACAGTTAGAGTAAGTGTTTGCGAGGGCGACATCCGAATCAATCCTGACTCACCCTTGGATTCTGGTAATTCTGAGGTATCTTCAGCGGGTCGCGTAAGGGCCAGGTCTTATCTTCAAATTATCGAGGGGCAAAAATTTCCAATGGTGAAGCAGGCTTTGAGTATAGGAATTGTCGAGTTATCACACCGACGCAATGTTCTAATTCTGATTATGTCGCACCGTACAGTTAAACAGCGAAAACCCGCCTAGGAACCCTCGCCCGCCGTTCCAATGGATACCTAACCGGTATATCATCAACTTCCCGAAGTCCCGGTTGGCAGCCCCGCGGCGCATTGTGAGAAAAGACACACAGAGGAGCACCCGCCGAATAACGCCTAACATGGTGGAAGCATTTGATCACTCAACGCGATCACCTAATGATTACAGTAGTAACGTGCAGGATGTAAAATCGAGCTACTGTAAGCTATGTCATCCATAGGCACTCAGAGCGTTGTCAGTGGGAGTTAAATTAAGTCACGTCACTTGATTCCCATCCAAATTCCGCAAGCTGTCACCGAAGTGCTAGCGTGAAACAAGTCGCTTCGCAAAAATGAGTGTTATCGCTTTGCTGTTCGCGTGCCGCGCCACACGTCTCGTTTCGGTCTTACGAGCCCCATCCTATAAGGGCATCTCGACTCACTACTGTAAATATTAAATTGCATCGACACCTGTATAAGACCACTAGGTGCAGGAAAACTTACCAAGTGGGCAGGCAACGGAGCGGCCCTGTGGCCAATCGAACCGGTACCTTCTATAAGGGAGTATATTTAAATCGGACTTCCCTTCCGGCCGCCCCTCACCTCGGAGTTTTGCTCACTAACAGCAAGTGGGTGCATAACTATCTTGATCGCAACGTCCATTCCTCATTCTTAATAGCGGCCATCCTTAGCTGAACTAATTGCATAACTCTTTGGTGTAGACGCACGCGTGTCATTGCAACTGTTAATTGACTGGGGAATATATAGATCCCATGGTTCGGGTTGGGAAAGCGCTGATGGTGCGCGGTAGTTTCCACCGAAATATAATAAAACTTACTGAGCTTCACCTGATCCTTATGTAGCTGCGTAGCTAGCCGAGCATTCCAGTTTATCTCTATGGGACGCAATGAAATAGTGCATTGAGGGTGGGACGAAGGTACCAAGCCCAAGACTGTGCGACTGAGCGGATCATCACCACAACTGGACTTTTATGTCCCTTCAGTGAAATTCCATGATAATCGTTGCCGCTCACCTTCAAACTGTGCGTATGTGTGCCCTTTAATTTCAGTCCTTAACTCGGGCCTAGACGCTCCGACGAGCAACCGTTTTAACCGGTCTCAGCTCCCCAACCGAAGACTTCGGTATGCATACATACAGGCAGCGAAGTTCCCCCCCCCCCACCGGGAAACATTTTTACAAAGTTCACGTGTCATAGTTTAAAGCTTTACTTTCCCTCTGGAAGTACTGATACTGCACTCACCTCGAGTGAGCTGTGGGCTAGTACGCTAAGAGGATAATCCCTTCCCATCCTCCATTTTACAAAGAGGTACTAGCTTAGAGGGACAGCAGTTCAAGCGGCATTCGACGCGACAAAACTGATCGTCCGGCGTGCTAACCGGGACCTACTTCACGAAGAGACAATACCGGTGCTGCAACACCATGCCATCCCACCTGAGTTTGTAAGAGTACGTACCGAAGTAGACTTCTCTAGCTTATACCTTGGAGGTTAAATTACATAATAAAGTATTATAAATTTCATAAGATGTCTCAGGTAAGCTTCGGATTTACTTATATATTGTACTCGAATCGAGCTTGATTCTCCTTTTTGTAATGACATTGTCTCACTGTTGGCAAAGATTCACTGCCGTTATGCATTGATCCTGCACATTTTCCGCGCGCTCCCACCTGCAGCGAACGGCACCAGCTTTAACTTTTCAAGTTCACCAAGGTAAACGCCGAGACTCACTTCTGGATGAAATGAGTTCAGGAGTACCCATTGTTGAAAGTAAGAAGGCGCACCGGGCTCATCCGTCTGATCCGTGCGCAGAGGGCCGAACCACACGAGCTTTGCAGGTGGTCAGGAGAACGTGTGTCGGCGGCGATAGCACAGAAGTTCGGGTATGTCAATACTCTACCCGAATGGAGTACAGTGCCTTCTCCCGTTATTCTTATTAACGAAGCGTCGCTCTCTTGGTTAGAGTGCTCTTTAACATACGTACTTAACTTTCAGACATGTTGTGTTCCTTCCTTTCGCGTGTTCAGGCGAGGCTCACGCCGCTCTCACAGATCAGAACCCTGGCTGTCGCCCGGAAACTTGCAAACGCCGATGCTCTGAGCCTGTAAGCGGCTAGTCTAGATGGTCACATTGCAAAAACAGTATCCGCACCTCGTAGCCCGACAACCCTATGGACTTGACTAATCTGAACCCGCCTCGTTGTCACCGCGTAGGGAAAGTCATATTCCTTGTCGGAATCCGTATATACCGAAGAAGTCATGGGCGGACAATCGCACGCTATAATTTCGCAAAAAGGTGTTGATCCCCCTAGTTCGGGACTGAAACAGCGGGGATGTCGTGTATATGGATGACATTCGAAAGGATGCCATTTAAAGAGACCCGACACGTCAGAACTTTTTTATGGTAGATCATACTCCACTAACAAACCGGCTGGAATAGGACTACCAGTGCTATCTCCGAAACTAGACACGCCGTTGACAGTCTCCTCTGCGGTCCACTTAGCGAACAGCCACTAATGTGTTGACGCCGTCCATTACCAGCACGGGGGATGTTAATAAATACGAAGCCTTGAGACTAGTAGGCTGATAAGCGGACTGCTAAGCCAGTACGGTGGGCCTTTAGCTCTCTGACCTCCTGGTGATACACTACATTTATACAACGGAACTCGCAAACCGAGTATCTTCTCCCCTATGCCTCGCCTACGTTCGGGGCTTAGTATTAGAGTAACAAATGTTCAATAAGGTGCAGTATAGAATTTAATGATGTAGTGTATGCGAACTGGCTGCGTTGTTATCTCACTACGCAAGACATCGGCATGTTAGAGTCCCTACCTGATTGGTCGGTCTCAACACTCGAGATCACAGGGGCCCACATTAAGAAGCAGGATGAAAGTTTTCGCCCAATTGGCCTTTTGGGCTCTAGGGGTATTGACATGAAATGAGCCAGGCCTGCCACGATGTATCGCTACGTTCCCGCCATGTAGGGAGAAACGGCGAACGCTATCATGTGCTCTCCAGGAGCGCAGTCACTCAGGGCAGAAAGTGGAGGCTGCGTTGGCCACAGCTGTGAATAAACAATCCGATATCGACTAACCGATTCCAGACGCAGGTTACCCGCCTTAGCCACGGAGTGATGAGCGTGAGATGCCGTCCTATATATAATTTTTGGTTCCCTGTCCGCTCGCGGGGAGTCCTTAGATGTGTTTGACGACCAAAATACGGGTCTAGGTCTGTAAAGACTATACGCCTCTGGCTCACTTGAACCTTCCGTTAGCCAGAAGCGGTTCATCCGCTCCGATAGTTACATGTAATTGTTTTGAGTGCGGTACAGTGTAAAGGTTGTACCCCTTTTACGCCGCAGTAGTCACGAAAAAACCTAGCAGAAGTACGTGGAACGCGCCTAAGTAAAGAGGTCCTCATTAAAGTTTATACCCAAGCGTCTACTACCGTAATATTTCTATCACCTGGGGTATTTAGCCTAGCTACCGTTTCGCAAATGTGATGGACCACTTCCTCAGAAAATCGATGCCTATATCTGGGCAATAAACATCAGGTGACGTCAAAGAGTACGGCACTGGGATCTACCATACTGAGTTATAACTCACCACCGCGGTTAGCTCGGAAGCACCTCACCCTACTTTCGAACATTCGATAAACGGTTCCGGCCTACTCCTTTACACCGCGCCCTGGGGTGGGGTAAGCATGTCCTCTCATATCCCAATACAGCCTAACCTACACGCGTGCGGGAGATAATTTTGTTATTTCATAAACCTTTTTACAGGGGGTGTGTCGACTAACCGTCTGGTACGAGCGAAGGAAATTATAAACAAGAGGGATTAGCTGAAACTCTGATTACGACTCCGCCGGAACGCGTAGTGCGAGAGCACTAGTGGGGATCTAGACACAGAAGCGTTCGTCCGTAACAAAATTCACTGTCTACTTAGGCAAGGCTGAGAACCCCACATCACAAGTCTTTCAGGCCAGTCATGATTAACCTTTCATCTGAACAATTCCACGTCGCCGTTGTTCCCATAGCAAACTGCGCTGCCTGTAGGAACACGAGCGTCGCTCCTCTTGTATGGTGCACTGATTACCTATCCCCGCGTTGTTTTGCAACATAGGCTGGTGTGACTACGCCTTTCTCCTGCGGCGATCACGGAACGATAAGATACCGCCCAACGATTTCCCCGAATCTAATCCTGGATGCAAGCTGCATAGACTAAATACCATGAATTAGCCTAACTCTTGGAGCTGAATTTTTCGGTCCTCCGTCTTAACCGATCATAGATGGTAGCGGAAGGGCGCCCGACGGACAGAGGAATAGGCTAGTATGACATTGCAGCCCCTGATAGGTCCCGACCCTGCTTAGATGTAATCGTCCTTCTCACTAGTATGGGAAAGATAGTCGCAGGGTAGCCCGACAGTCTTTTGTAATATATTGCGCTTGTACACGCTCTTACAGGACTGGAGCTAATATAAACTAGTGTTATCGGGGATTGCCGGTTCGTTCGCATTCTTTTCAGTGTTCATATCCCTGTAGGTAAGTCTGTGGTTTGGATGACGGCGTGTAGTATAGGGTTGATCTCCATTTGGGTGAGTGACACTAGCCTAACAATAATAATAGCGGTCTACCGCGCTCCGTTGGTCCTATAACGTACGGACAGGTAACAAACTGACTCGCGACCACCTTCATTTGAAACGCAGTAGGATAAGTCAGTCAGGGGGCGACTCCTCAAGATTGATCTCACCTGATCGTGCCGAATCACGTGAACCACACAGTACCAACTCCACGGGGTCAATAGGGATAGAACAACAATCGACTGCAACGGCGGTCCCGTCCCATATCTCCAAGAATGCCTACCATCGGGAACTTAAACGTTAGGACGGGTTCGATATACAAATAAAGAATAGTCTACAACGTGAACCTTATAAGCTACGGCGCCTGGATCCTTGTTACGCAGGGTGTTGCGCCTTCCGGGTGTAATTTCAGTGGCGGCTGGTCGTATCTAAAGGTGGTGGGCCTAGAGGAGCAGCGGTCAGATAAATCCAACTTTCTGAGCCCAAATCAAAGTTTACTGAAATGGAAATCGAACGGCATAGTAGCGTAGCACAAGAGAGGGAGCAAACGCTTCGTGGCCAGGGTGAAAGTGATCGGTGGACCATGCACGCGATGTCTCCCGGACGCACCTGTTACTCATCTGCCAGGTACCACGTGGCAATTGAAAGGACGATACTATCCGCAGAACGTTGCGTCGGACATTGATAGCGTGGCTATTCTAGGACGAGACCCGGGTTTCATATACTCTGACAGGAAGTAGCCTCGTCGGCCAGTCGAGCCCCTTGCTCCGATCAAACACGATGATAAAAGTTGCAGCCAAATGCGCTCCCGGCAGGCCTTATTTGCTATGTCGAGGGACCGACCCGTCATACTACGGCTCCAACTCCAGTTGAAATCGCTACTAGTTTATTTAGTCACAAGGTGCTATTCTAGGGCCGAATGCGACGGGGCATCATGGTCGGCCAGTTTAGCACACAGACCCCCTCTAACCAAACGATGCGGGTATGCGGTCTTAGAAGGGCGTTGCTCGCTAAATGGGCGCGCCTTTTTTCCTCATATTCTTTCCGCACGGGACCCCTGCACCGAGTAATACGGTCGTACGCTACTATCGGAGATATTGTATTGAAACTTTAAGCGGTGACCCGATGAAATATGCAGCGCCCAGAATCACAAGTTCAAAGAAGTGATTCTCCATCACCCAGGTCTGTTCTATCTAAGGTAGCCTCTCTGTTTGTCGAACCCCGACCCCACAATGATCAACGGTTTCCGTCCTTATCTGGCTACCCTTGTGTGATGGCACGTCACCGTCTCTACTGTGGCAGTGATGGCGCGTCCACAAAGGGGGGACTTCCCTATAAAATGGGTGCATGGTATCAGTTCGGTGAGTGATCTTCTAGGCTGAGCTCCTTTCTATCTAAACCCAATGGCATCCGACTCAGAGACTAAGATAAGTCTTCTCGTAGTAATTGCGTGATGCCCTGTCGGGCACGAGCCCATGGATGAGCTTTTTGACCCGGCTCAGACTTAACGCTCAATACAAGGCGCAATTGCAGATCTTGACCCAAGATGGGCTTCACTCAAATAGGGGGTTGTGAAGGGCCTGCTGCAGCCCGCATGCTGGCTCCAGATGTAGCGCGTGCGCCGGGTGTCTGTCGGTCATAGGCAGGATAGCTGCTAACCCAGGTGCCCCAACTTGATGCAAGCTCTCGCTAGACAAAGCGCAAAATGGCCTGCTGCCTCAGAGATTGAATGAAGCTCCAAATTCCCCGACATGAGTGCCGCTAGTTCATCCCCGTCAGGCAACTAGAACTCGGAAGCATGCATCACCCCTGGTGGGGAAGATCTATGCGATCGCTCGTTGCGGAGTTGGCTTCCCTTGGCATTTCCTGCTTCCCTCAAATGCTGAAACAGGACGCAACGCGCAACAAAACGGTACCCACGGTGGATAGCAATTCAGGATGATCGTCGCACCCTTGAATAATGGATGCGTCCCTCCATACGCCGAAAGTGGAGTCCCAGACGTAGCAAAAGTAGAGTGTTTCTCATGACCCCGCTCTGAAGTATCCATGCGACGTCGCGTTGGAGATACCTCCTGCGAGTGCGCGTTTTTATTTATGTATAGTATCATTCCTTCCGATAATGGGGAGGTAGGGGGACGAACAAGCAACTATAAGCGTAACGGCTAGGCGGATCGGCTATGGAAAGCTTCCGACACTGACAGCCAGTAACTATACGCCCAGCACGCGATATGGACTGTTCGTGGTTGCAGCCCGCCAGTTTCCATCCCTTAAGCAGGATTGTGTGCTGTCACTACCTTTGCTTATTTCTGAACAAGTCGCATACCACTCGAACTACCAAGGCCTACTATAATTGTTCGAGCCCACGATATCGAGTACTACTTTTTGGATACGTTCTAACGAGGAAATCCGTCTAGACTTCTCTCTCAGCAATTAACTCCTGCCCGGACTTCAAGATTTGCTGGTACTTACCCCCCCTATCAATGGTTTCAACACCTTACTACGTTAGCGCGCCTAGGGACATAAGGACTCTACATAGCTGCTCGATCAGGCTGTCCCTTCATGCCCGTGTCAATTTCCCGTGATTTTCGCAACGCTACAGATCCGTCACCGCAGGATGTTAAACTAGCGTATTTACGAAATAGGTGTCTACGGAAACGAATGTTTATCCGGCAGGCCTTAACCCACCAAGGCAGACGCGGGGCCCGCCCCCTCCGCTGAGTTGATACTACTCGCCGACTCCGCTACATCTGCTCCTAGTAATCCAGACGAGAACACCTTTGTTTGAAGAGTTGCAGCGTCCACATAGGGGTCGCGGCCGCTCATTTCCCCCGACTGAATGGCTCACGGGGTTCAGGCGACTCATTTTAGTTAGCCCATACTCAGTGGGTGTTACGATTACTGCCGCATCGCTCCGTAGGCAGTGTCAGAATCTACTGTTATGAATACCTTGGAGGTATCAGGTACTCCTGGACTCTTCGGACGTCCTGACTAGTGCACTATGTGAACCGCTTGAATATTCGTATCCAAGGTGAGTTGCGCGAATACTATTGCTAGCCGTTTGGACACTTTTACTACCTAGTTGGCTCTTGGCGCTCCTGAGTTCTCGCGCACTACCCCTAGAAAACTGTACGTGAAAGGTAGGGTAACAACCTCTCAGACTATCAAAAGATAGCCCAATAAAGCTCTATGTTTATACATTGATAGACGCAAAGTCAATCGTGCAAAGTTGCCACTACCACTTTCTGACCGTACCAGGTGCGCCTCCCCTCCCTCTACAGATGTCAGACGAGCTTTGGCCTCGATTCGTGCGAGCATTTCAAGCATTGTTGTCGCACACTCATATGATTTGTTCGTAGTCCGTCAAGCCAGTCACGCCGCACCCACTGATTCCGTGGTTGGAATGGGTTGTGGGAG
		</sequence>
    <sequence><taxon idref="Location_0_1_0|32.724440688939055"/>
			ACTCTCTCAATATGTCCTCGCTGGGTCTATAAATGCACACCAAGACCAGGAGTGGAATTGAGGCCTGCAAGTTTGCTTTGATTACCCTGATTAAATTTCAACAAAGTGGCACTCTGTCCCTGGACGCGCCATCGCCCTAGACTTTATGCTAGCACAAAAACAATTCATGTATCGTCCTTGAATTTCATGTCTACCTGTGGCTGAGCTAGATCCAGAAACTCCATCAATAATTTTATGCTCCCGAGGTGACTCGTTGATGGAGTCGATTGGGAAGCATTTCGGCATCAAACAACAATTTCTTGCTGTCAGCCCTTTTACTCAGAAACTGGCATAAATGCCAATTAACTGCTTAAACTGTTGTAAGCGGCGGCATTAAACGTTAACGCACAATAAGTCCCGCTCGTCTCTCTCAGCGCGCCGTTAGTACGCCTATAATATTCCGCGCTTTGATCCATACGAATCGAACAGACCAAAAAGTTCTTTGCCTAAAGCCCGTATTAAGCACCGCACCTGAGTAAACCTCTCTTCGCTGGTGTGCCGCGTCTACTATAAATGGAACTCCTGCTGTTAACAAGGTCGGCATTCGACGATAAGATACAGTAATGAGGGTTGTATCGACTATTATAGGCCTATCGTTATGTAAGCCCCCTGGGTCCTAACTAGCGGAATTCCGTCAAGGTGCTGGCGCTGTCGATACTGCGTAGCGTGGCTCTGCGACGCAGTATTAAGTCGATGTATCCCAGCCGATAACTCCAATCACGCCTGCCAGGCGTACAAACTAAACGGGCTGTCCCTCAATAAATCAAAGTGGCCGGCACGCTAGCACGAGCGGTAGATAGATCATTCCTGCAGAGTACATCGACATTTAAGTAAGATGACTGCCCTTATAGCCACCGGTAGCTTGTTGCCACTTAAAACCGTGATTACTGCTTATACGGAGACTGACGATCCACTCTTAGACACGGAGCAAGATCTATGTGTTGCAAGAGTATGGCAGGGACATTAAAGAAGAACTCACTTTCGAAGGTCCCAACCCAGCCGACTGATTTCGTGCCCTCTACAACGAGCGGTTAACATATTTTGTTTAGTTATAGATCCACGTCAGGATAGTTCAACATAAGTGTTTAAATACTCAGTATCGATCGAACAAGCCGAGGAATGATGCTTTAAACGATGTGCCGGATAAACCGTCATGAAACGGGGCGACGTGTGTGAGCAGAGGCGGCCCTTCAGTTCGATAGTTTCCAGATTAGTGCTCGCTATCCATTCAAGTTTAGTTAATATTGACGCCGAAATCTCAGGGAGTCGTGCGTCTACATTGTGGGAGGTCGGTATGCTCCGTCCCCCGTCTAGTACGCGGGACAGTTCATTTTTGTTGATGGAGGAGTATGTCTTATATTCTAGATTCCTGGCCCATGTAATGGATCCAGCTATCGACCCTCGGTTCCAACGGGCACGGATCACTAAATGGTTTTTCTCTGTGTTGGGCTACCATACTAGTTTCTCGGGCCTAGAAACGAGCTTAACGGATACCAGGTGGTTAGGACTCCAAGAGAGTGCCACAAGGCGTAATGGAACATAGATGGCAAGAGCAGCTAATATGTATAGATGAACATCCGTACTGTTACACCGTCCGTATAGAGTCGTAGCTTATGCTCTTTGTCGGGTGTATGAACCGCACGACGATGCTGAGGTGGCCGGCTAGAAGCGAGCCTTTGACAAACTGTGCTTTCGTGATCGCCGATTAGCCAAGGCAATAGTCCGACGTAGACAGAGTTGAGGGGTAATCTCAAGGGGCACGAGTAGTAAACGCGGCATTGAGGCTCATACAGCCATCACTGGGTCTCCGCGTAATTCATATCGATGGAGCCCTGTTCTCAAGTTAGCTGTCGAAAAATAGAGAGCAAAGTCCTTTAAACACTTCGGCCTTGGCCAGTTAGTACTCTCGCCTGCGATAACCGGTTAAGGTGCCATCCAGTAATGGAGAAGCGCGCGTCCCGCGTATTCCGATTTCCCCGATTGCAATGGCCCCCATGACACCGGCTCATACTGGGACCGTTGTGCTCTATCTGGGCTGTTTTACCTTGAAGCGGAGGCCGAGGAGTAGGCTGTCCACCTAATAGGACGAGCGAAAGCGTCTCGCATTGGAGAAACACTATGTACGGCGGAACGCTGACGCTGAGAAGAGTAGCGACCTCATACGAAGCAGAGACGGACGGGTCCGCCGAGCGAACGACTCACGATTTGTTAGCTATCCGAAAATGGACATTATACCGCATAGAAGTTCTCTGTTCCGTTAAGAATTATCCTGATGATATTCCGGCCGTTACGATTTGGCACACGTATTTCGTATGCGACCTGTTAGCTCGGCTTTGGACGAAGGCGATTTCCGTTTAATTAATAACGCCGAGGTTGTCAATGCCATCGTCGAGCTGATAGGTCTTTCGTCGTGCGCCTCGGGGGCGAGAGACAGGCTAACCCGGCGACCTTTGGGTACTAAATGAATGTCGGTGGCGGATGCGTAGTCGTGGCACTGCTATGCGTCCGCCGCGGTTCTGGAAAAGTATACGTACGCATGCATTACCACGCGTCAAGTCTGAGTTTGGTACTGCGTTTCCCGTATTATCCGAGATCTTGGGCGCGTCCTTCCGGATCCGCCCTTTGACAACTGTGAGGTTACGCATCGATTCAGTTTAATCGTAGCTACCGCCCTTATAAGAATCAGTAACCAGCGTAGTTAGAAACATAGTGGCGCTGCATCCATGAATTGCCAAGCAACGATGGTTGGAAACTTGTAGTTATCCGCTTGTACGGCTCGAAGTTGCAGACAGCGCTGCCTTCTCCTAGCTGTCTCCTCTCCAGGTGGGAAGTGTGCTCAGTATAAGCGGCAGGCGGTTGCCGGGGGTGGGACCAAAATCCCTGCCTCGGAATCGTATGCATATCTTGGGTCCGATTAATACTGGAAGTTACTCCTCTCAGTGAACAAAAGGTCAACACCAATAGAACGTCTCTGGTCTTGTTTGTCTGGACTAAGTTTGGGAGTACAAACGTCAGCGCGCACCGTTAAATTCAAATGGTCTGAGTCACCCAGTCAAATACACGACAGTAGTTACGGCGATTAGCTCTTAATGTTCTAAATTAAAGTCGTGAGAGCAAAGTGAATGTCAGTAAGGAGTCAGCTTGGAAGGTAACCACGTGCATGCTAACGAACGACAGAGGGCCTCCACAGGTACGCTGGCTGTTGTAGTGGGGCAGGAGACCCGTCTCCAGTGAGTGTGATGATGATGTAGGAATGTCAGTTGGACTCCCTGCTAATGCTGCAAAAGAGGGGATTGGCTACCAAATCTCACAGCGGTCTTGATTCCTTAGCCTCACCGTCTTACAGCCTGTCTATGTTTAACTATGCCCCTATGAACCAGTCAAACCCGGCGCGCCGGCTGCGATTATTGCTAGCGTTCGAAGCTGCCACACGCACATTAGTAACCTGTCAGTTAAGGACTGCATCCCCCTGTTAACTTCATTATAGAAATATACGACGCCTGGAGTTTAAGTATGCCGATGGATCCTACAAATTTGGTGCTCGCGTAGCTAACGTCTCATACCCTCTGTGTAGCAATTCGAGTTACGTCGGTGAGTCACGACAGTAAATGGTGAGATTCCGTTGCCGTGTTAGCCCGGAACCGCATAGTTGAGTGAGACTGCAACGTGATATACTAATTTGTAGACTTGGTGACAAACAGGCGTGTCAGGTGGAAGAGAGCTTGCCTAATGCCTACTGCGATAGACTGAACCTATAGCCCGTGTGCCCCAGGAGGCTAAGTAAATTGATGAGAAGATACGAATACCCAACGCGTAACCCAGGCACCTTAGAATCTATCAGATGGCAGTCGCAACATGTTGGGGACCGAGACGTCGGACTTAACCGTGCATGATCTTAGGGCCATGTTATCTAGGTCGAATGTGGGGGCAACGCCCAATCCAATTCCAAAACTTGCGGCAAGGTCGTATGCCTAGCTTCAGGGAGGACCATAATCAGTACTTCTAAGCCAGTACTGTGTTCTCCGATCCCCTCATTATGTGAACGATGGCCGGGGCACCGCAGGCGCTACCTATAGCCCGAATTTGTGAGTTAGGCGTCCTGCAGGTTTTGTCCAATTGACACAACAACTACTTTACATAATACGGGAGGGTGAGGTATGCTGTGCATTTCTTTACTTCCGCAGCACTCGTCAGGGCTTAACGCCGTGTCAGAAGCTCATCAAGCGGTCAATTCTGAGTAAAAGATTGCCGAAACACTACATGGGTCTACCAACCATGAAATAAGGGCTCTGAGTCTTTCTCGTTGGCCTAGCAGGGATTACCCACCGGCACTCGACGATTATTACGCGCATAAGTGGCTTCCATTCTGCACTTGACGATGATGCAAATCTATTGTTGTGGGCCTGTGGGTCCCGGCCAGACGCTGCTTCTTCTCGTCCGGATGGCCGTTCCCGGACCGTCCGTCGTCACTATGAACTCAACCTGACTTAATGGTGACTTGGACTTCTACTGGAGGAATGATAAAACGCCTCCGGACAGTACAGTATCACATACAACCTCCCAGAGATGGCAGACGAAGTAGCTGAAGCGTAAGGCGTGCGTTCGGCATTCTTTATTCGACTATTGCATGCATAGATTATCGGCACTTACTCATGGGTTCCCCCAGAAAATCGATCTGGATCTGAGGGCGTGGGGGGAGTCCTAACCATTCATGTGAACTTACACTCCGAGGGCCCAGGCGAAGTAATGAGAAGCATTCCGATGCCTTGGGTGCTACATGAGCGCCGGCACAGGAGGGGAAAGGTCGGACTTTGCTGATCCCCACTAGTACTGGATAGTGCCTTGTGTAGAGATGACAGCAAGCGTACCGGGAGTTGGGGGTCAGCTAAACCACGCTAGACTGTAGTGCGGGATCAGATCCCTTCACCCGGCTCTCAAAAAGCACCGGTGTTAAAGTGTCATAGACGTGCGCCGTTCTACTACGTTTGAGCTGTAAGTATGTAAGTGTGTATTGACTAGGGATGTTCAAGGGAAAGATTAACTACAGGGTAGACAGGCCTGAATTTTTCGTACTGCTACGCGCGCGCGTGCAGTTTGGGTTACGATGGATGTATGAATCTTCTTGCCGTTGAAGCGGTCCGCTCCATTACTCTCTTCTTTTCTGAACCTAGCACGGCGACTGAAAGGCATTTGCACTTGAAACCGGGAGAGAATGAATGGGCGGACAGGAAAGTAGGTCCTAAGATAGTTATGTCTACTAAAGCTGACCTCAGGACATCCGCTTGGGCTATTCCACAACTGTACCTCCCCCGCCTGCTCAATTGGTGTTCTTCTGAGACACAGAATCACGAGATTGGCGCTCGTGTAGCCGTAGCTGGTACAGCGTGAGAGGCGGAGAACTTCCCGTTTAACTTAAAATCTAGGGGCTTCGGTCTGTCGCGGGATGGTTTACCGGTTCTCCCTTTGATGGGTATCATATGGCTAGGAGACCTTTCGGCTTAATTGGGAATTAACCAAGATATGCAATATACATAGCCTAATGAGTGTAGAGAGTCAGATAGCCCCTAGACGTTCAAATTTTGAAGGCGGTACAAAGGTCAGCACAAGAGCGCGTCTCGCAAATTAGGAACAGACTTCTCGTGCAACATTTAGGGACCAATTCGCTGTCGACATCTCGGAAAGGGCGGGGATTCTTAGAGTCGCACAGTTCGGACACGCACAGTTAGAGTAAGTGTTTGCGAGGGCGACATCCGAATCAATCCTGACTCACCCTTGGATTCTGGTAATTCTGAGGTATCTTCAGCGGGTCGCGTAAGGGCCAGGTCTTATCTTCAAATTATCGAGGGGCAAAAATTTCCAATGGTGAAGCAGGCTTTGAGTATAGGAATTGTCGAGTTATCACACCGACGCAATGTTCTAATTCTGATTATGTCGCACCGTACAGTTAAACAGCGAAAACCCGCCTAGGAACCCTCGCCCGCCGTTCCAATGGATACCTAACCGGTATATCATCAACTTCCCGAAGTCCCGGTTGGCAGCCCCGCGGCGCATTGTGAGAAAAGACACACAGAGGAGCACCCGCCGAATAACGCCTAACATGGTGGAAGCATTTGATCACTCAACGCGATCACCTAATGATTACAGTAGTAACGTGCAGGATGTAAAATCGAGCTACTGTAAGCTATGTCATCCATAGGCACTCAGAGCGTTGTCAGTGGGAGTTAAATTAAGTCACGTCACTTGATTCCCATCCAAATTCCGCAAGCTGTCACCGAAGTGCTAGCGTGAAACAAGTCGCTTCGCAAAAATGAGTGTTATCGCTTTGCTGTTCGCGTGCCGCGCCACACGTCTCGTTTCGGTCTTACGAGCCCCATCCTATAAGGGCATCTCGACTCACTACTGTAAATATTAAATTGCATCGACACCTGTATAAGACCACTAGGTGCAGGAAAACTTACCAAGTGGGCAGGCAACGGAGCGGCCCTGTGGCCAATCGAACCGGTACCTTCTATAAGGGAGTATATTTAAATCGGACTTCCCTTCCGGCCGCCCCTCACCTCGGAGTTTTGCTCACTAACAGCAAGTGGGTGCATAACTATCTTGATCGCAACGTCCATTCCTCATTCTTAATAGCGGCCATCCTTAGCTGAACTAATTGCATAACTCTTTGGTGTAGACGCACGCGTGTCATTGCAACTGTTAATTGACTGGGGAATATATAGATCCCATGGTTCGGGTTGGGAAAGCGCTGATGGTGCGCGGTAGTTTCCACCGAAATATAATAAAACTTACTGAGCTTCACCTGATCCTTATGTAGCTGCGTAGCTAGCCGAGCATTCCAGTTTATCTCTATGGGACGCAATGAAATAGTGCATTGAGGGTGGGACGAAGGTACCAAGCCCAAGACTGTGCGACTGAGCGGATCATCACCACAACTGGACTTTTATGTCCCTTCAGTGAAATTCCATGATAATCGTTGCCGCTCACCTTCAAACTGTGCGTATGTGTGCCCTTTAATTTCAGTCCTTAACTCGGGCCTAGACGCTCCGACGAGCAACCGTTTTAACCGGTCTCAGCTCCCCAACCGAAGACTTCGGTATGCATACATACAGGCAGCGAAGTTCCCCCCCCCCCACCGGGAAACATTTTTACAAAGTTCACGTGTCATAGTTTAAAGCTTTACTTTCCCTCTGGAAGTACTGATACTGCACTCACCTCGAGTGAGCTGTGGGCTAGTACGCTAAGAGGATAATCCCTTCCCATCCTCCATTTTACAAAGAGGTACTAGCTTAGAGGGACAGCAGTTCAAGCGGCATTCGACGCGACAAAACTGATCGTCCGGCGTGCTAACCGGGACCTACTTCACGAAGAGACAATACCGGTGCTGCAACACCATGCCATCCCACCTGAGTTTGTAAGAGTACGTACCGAAGTAGACTTCTCTAGCTTATACCTTGGAGGTTAAATTACATAATAAAGTATTATAAATTTCATAAGATGTCTCAGGTAAGCTTCGGATTTACTTATATATTGTACTCGAATCGAGCTTGATTCTCCTTTTTGTAATGACATTGTCTCACTGTTGGCAAAGATTCACTGCCGTTATGCATTGATCCTGCACATTTTCCGCGCGCTCCCACCTGCAGCGAACGGCACCAGCTTTAACTTTTCAAGTTCACCAAGGTAAACGCCGAGACTCACTTCTGGATGAAATGAGTTCAGGAGTACCCATTGTTGAAAGTAAGAAGGCGCACCGGGCTCATCCGTCTGATCCGTGCGCAGAGGGCCGAACCACACGAGCTTTGCAGGTGGTCAGGAGAACGTGTGTCGGCGGCGATAGCACAGAAGTTCGGGTATGTCAATACTCTACCCGAATGGAGTACAGAGCCTTCTCCCGTTATTCTTATTAACGAAGCGTCGCTCTCTTGGTTAGAGTGCTCTTTAACATACGTACTTAACTTTCAGACATGTTGTGTTCCTTCCTTTCGCGTGTTCAGGCGAGGCTCACGCCGCTCTCACAGATCAGAACCCTGGCTGTCGCCCGGAAACTTGCAAACGCCGATGCTCTGAGCCTGTAAGCGGCTAGTCTAGATGGTCACATTGCAAAAACAGTATCCGCACCTCGTAGCCCGACAACCCTATGGACTTGACTAATCTGAACCCGCCTCGTTGTCACCGCGTAGGGAAAGTCATATTCCTTGTCGGAATCCGTATATACCGAAGAAGTCATGGGCGGACAATCGCACGCTATAATTTCGCAAAAAGGTGTTGATCCCCCTAGTTCGGGACTGAAACAGCGGGGATGTCGTGTATATGGATGACATTCGAAAGGATGCCATTTAAAGAGACCCGACACGTCAGAACTTTTTTATGGTAGATCATACTCCACTAACAAACCGGCTGGAATAGGACTACCAGTGCTATCTCCGAAACTAGACACGCCGTTGACAGTCTCCTCTGCGGTCCACTTAGCGAACAGCCACTAATGTGTTGACGCCGTCCATTACCAGCACGGGGGATGTTAATAAATACGAAGCCTTGAGACTAGTAGGCTGATAAGCGGACTGCTAAGCCAGTACGGTGGGCCTTTAGCTCTCTGACCTCCTGGTGATACACTACATTTATACAACGGAACTCGCAAACCGAGTATCTTCTCCCCTATGCCTCGCCTACGTTCGGGGCTTAGTATTAGAGTAACAAATGTTCAATAAGGTGCAGTATAGAATTTAATGATGTAGTGTATGCGAACTGGCTGCGTTGTTATCTCACTACGCAAGACATCGGCATGTTAGAGTCCCTACCTGATTGGTCGGTCTCAACACTCGAGATCACAGGGGCCCACATTAAGAAGCAGGATGAAAGTTTTCGCCCAATTGGCCTTTTGGGCTCTAGGGGTATTGACATGAAATGAGCCAGGCCTGCCACGATGTATCGCTACGTTCCCGCCATGTAGGGAGAAACGGCGAACGCTATCATGTGCTCTCCAGGAGCGCAGTCACTCAGGGCAGAAAGTGGAGGCTGCGTTGGCCACAGCTGTGAATAAACAATCCGATATCGACTAACCGATTCCAGACGCAGGTTACCCGCCTTAGCCACGGAGTGATGAGCGTGAGATGCCGTCCTATATATAATTTTTGGTTCCCTGTCCGCTCGCGGGGAGTCCTTAGATGTGTTTGACGACCAAAATACGGGTCTAGGTCTGTAAAGACTATACGCCTCTGGCTCACTTGAACCTTCCGTTAGCCAGAAGCGGTTCATCCGCTCCGATAGTTACATGTAATTGTTTTGAGTGCGGTACAGTGTAAAGGTTGTACCCCTTTTACGCCGCAGTAGTCACGAAAAAACCTAGCAGAAGTACGTGGAACGCGCCTAAGTAAAGAGGTCCTCATTAAAGTTTATACCCAAGCGTCTACTACCGTAATATTTCTATCACCTGGGGTATTTAGCCTAGCTACCGTTTCGCAAATGTGATGGACCACTTCCTCAGAAAATCGATGCCTATATCTGGGCAATAAACATCAGGTGACGTCAAAGAGTACGGCACTGGGATCTACCATACTGAGTTATAACTCACCACCGCGGTTAGCTCGGAAGCACCTCACCCTACTTTCGAACATTCGATAAACGGTTCCGGCCTACTCCTTTACACCGCGCCCTGGGGTGGGGTAAGCATGTCCTCTCATATCCCAATACAGCCTAACCTACACGCGTGCGGGAGATAATTTTGTTATTTCATAAACCTTTTTACAGGGGGTGTGTCGACTAACCGTCTGGTACGAGCGAAGGAAATTATAAACAAGAGGGATTAGCTGAAACTCTGATTACGACTCCGCCGGAACGCGTAGTGCGAGAGCACTAGTGGGGATCTAGACACAGAAGCGTTCGTCCGTAACAAAATTCACTGTCTACTTAGGCAAGGCTGAGAACCCCACATCACAAGTCTTTCAGGCCAGTCATGATTAACCTTTCATCTGAACAATTCCACGTCGCCGTTGTTCCCATAGCAAACTGCGCTGCCTGTAGGAACACGAGCGTCGCTCCTCTTGTATGGTGCACTGATTACCTATCCCCGCGTTGTTTTGCAACATAGGCTGGTGTGACTACGCCTTTCTCCTGCGGCGATCACGGAACGATAAGATACCGCCCAACGATTTCCCCGAATCTAATCCTGGATGCAAGCTGCATAGACTAAATACCATGAATTAGCCTAACTCTTGGAGCTGAATTTTTCGGTCCTCCGTCTTAACCGATCATAGATGGTAGCGGAAGGGCGCCCGACGGACAGAGGAATAGGCTAGTATGACATTGCAGCCCCTGATAGGTCCCGACCCTGCTTAGATGTAATCGTCCTTCTCACTAGTATGGGAAAGATAGTCGCAGGGTAGCCCGACAGTCTTTTGTAATATATTGCGCTTGTACACGCTCTTACAGGACTGGAGCTAATATAAACTAGTGTTATCGGGGATTGCCGGTTCGTTCGCATTCTTTTCAGTGTTCATATCCCTGTAGGTAAGTCTGTGGTTTGGATGACGGCGTGTAGTATAGGGTTGATCTCCATTTGGGTGAGTGACACTAGCCTAACAATAATAATAGCGGTCTACCGCGCTCCGTTGGTCCTATAACGTACGGACAGGTAACAAACTGACTCGCGACCACCTTCATTTGAAACGCAGTAGGATAAGTCAGTCAGGGGGCGACTCCTCAAGATTGATCTCACCTGATCGTGCCGAATCACGTGAACCACACAGTACCAACTCCACGGGGTCAATAGGGATAGAACAACAATCGACTGCAACGGCGGTCCCGTCCCATATCTCCAAGAATGCCTACCATCGGGAACTTAAACGTTAGGACGGGTTCGATATACAAATAAAGAATAGTCTACAACGTGAACCTTATAAGCTACGGCGCCTGGATCCTTGTTACGCAGGGTGTTGCGCCTTCCGGGTGTAATTTCAGTGGCGGCTGGTCGTATCTAAAGGTGGTGGGCCTAGAGGAGCAGCGGTCAGATAAATCCAACTTTCTGAGCCCAAATCAAAGTTTACTGAAATGGAAATCGAACGGCATAGTAGCGTAGCACAAGAGAGGGAGCAAACGCTTCGTGGCCAGGGTGAAAGTGATCGGTGGACCATGCACGCGATGTCTCCCGGACGCACCTGTTACTCATCTGCCAGGTACCACGTGGCAATTGAAAGGACGATACTATCCGCAGAACGTTGCGTCGGACATTGATAGCGTGGCTATTCTAGGACGAGACCCGGGTTTCATATACTCTGACAGGAAGTAGCCTCGTCGGCCAGTCGAGCCCCTTGCTCCGATCAAACACGATGATAAAAGTTGCAGCCAAATGCGCTCCCGGCAGGCCTTATTTGCTATGTCGAGGGACCGACCCGTCATACTACGGCTCCAACTCCAGTTGAAATCGCTACTAGTTTATTTAGTCACAAGGTGCTATTCTAGGGCCGAATGCGACGGGGCATCATGGTCGGCCAGTTTAGCACACAGACCCCCTCTAACCAAACGATGCGGGTATGCGGTCTTAGAAGGGCGTTGCTCGCTAAATGGGCGCGCCTTTTTTCCTCATATTCTTTCCGCACGGGACCCCTGCACCGAGTAATACGGTCGTACGCTACTATCGGAGATATTGTATTGAAACTTTAAGCGGTGACCCGATGAAATATGCAGCGCCCAGAATCACAAGTTCAAAGAAGTGATTCTCCATCACCCAGGTCTGTTCTATCTAAGGTAGCCTCTCTGTTTGTCGAACCCCGACCCCACAATGATCAACGGTTTCCGTCCTTATCTGGCTACCCTTGTGTGATGGCACGTCACCGTCTCTACTGTGGCAGTGATGGCGCGTCCACAAAGGGGGGACTTCCCTATAAAATGGGTGCATGGTATCAGTTCGGTGAGTGATCTTCTAGGCTGAGCTCCTTTCTATCTAAACCCAATGGCATCCGACTCAGAGACTAAGATAAGTCTTCTCGTAGTAATTGCGTGATGCCCTGTCGGGCACGAGCCCATGGATGAGCTTTTTGACCCGGCTCAGACTTAACGCTCAATACAAGGCGCAATTGCAGATCTTGACCCAAGATGGGCTTCACTCAAATAGGGGGTTGTGAAGGGCCTGCTGCAGCCCGCATGCTGGCTCCAGATGTAGCGCGTGCGCCGGGTGTCTGTCGGTCATAGGCAGGATAGCTGCTAACCCAGGTGCCCCAACTTGATGCAAGCTCTCGCTAGACAAAGCGCAAAATGGCCTGCTGCCTCAGAGATTGAATGAAGCTCCAAATTCCCCGACATGAGTGCCGCTAGTTCATCCCCGTCAGGCAACTAGAACTCGGAAGCATGCATCACCCCTGGTGGGGAAGATCTATGCGATCGCTCGTTGCGGAGTTGGCTTCCCTTGGCATTTCCTGCTTCCCTCAAATGCTGAAACAGGACGCAACGCGCAACAAAACGGTACCCACGGTGGATAGCAATTCAGGATGATCGTCGCACCCTTGAATAATGGATGCGTCCCTCCATACGCCGAAAGTGGAGTCCCAGACGTAGCAAAAGTAGAGTGTTTCTCATGACCCCGCTCTGAAGTATCCATGCGACGTCGCGTTGGAGATAGCTCCTGCGAGTGCGCGTTTTTATTTATGTATAGTATCATTCCTTCCGATAATGGGGAGGTAGGGGGACGAACAAGCAACTATAAGCGTAACGGCTAGGCGGATCGGCTATGGAAAGCTTCCGACACTGACAGCCAGTAACTATACGCCCAGCACGCGATATGGACTGTTCGTGGTTGCAGCCCGCCAGTTTCCATCCCTTAAGCAGGATTGTGTGCTGTCACTACCTTTGCTTATTTCTGAACAAGTCGCATACCACTCGAACTACCAAGGCCTACTATAATTGTTCGAGCCCACGATATCGAGTACTACTTTTTGGATACGTTCTAACGAGGAAATCCGTCTAGACTTCTCTCTCAGCAATTAACTCCTGCCCGGACTTCAAGATTTGCTGGTACTTACCCCCCCTATCAATGGTTTCAACACCTTACTACGTTAGCGCGCCTAGGGACATAAGGACTCTACATAGCTGCTCGATCAGGCTGTCCCTTCATGCCCGTGTCAATTTCCCGTGATTTTCGCAACGCTACAGATCCGTCACCGCAGGATGTTAAACTAGCGTATTTACGAAATAGGTGTCTACGGAAACGAATGTTTATCCGGCAGGCCTTAACCCACCAAGGCAGACGCGGGGCCCGCCCCCTCCGCTGAGTTGATACTACTCGCCGACTCCGCTACATCTGCTCCTAGTAATCCAGACGAGAACACCTTTGTTTGAAGAGTTGCAGCGTCCACATAGGGGTCGCGGCCGCTCATTTCCCCCGACTGAATGGCTCACGGGGTTCAGGCGACTCATTTTAGTTAGCCCATACTCAGTGGGTGTTACGATTACTGCCGCATCGCTCCGTAGGCAGTGTCAGAATCTACTGTTATGAATACCTTGGAGGTATCAGGTACTCCTGGACTCTTCGGACGTCCTGACTAGTGCACTATGTGAACCGCTTGAATATTCGTATCCAAGGTGAGTTGCGCGAATACTATTGCTAGCCGTTTGGACACTTTTACTACCTAGTTGGCTCTTGGCGCTCCTGAGTTCTCGCGCACTACCCCTAGAAAACTGTACGTGAAAGGTAGGGTAACAACCTCTCAGACTATCAAAAGATAGCCCAATAAAGCTCTATGTTTATACATTGATAGACGCAAAGTCAATCGTGCAAAGTTGCCACTACCACTTTCTGACCGTACCAGGTGCGCCTCCCCTCCCTCTACAGATGTCAGACGAGCTTTGGCCTCGATTCGTGCGAGCATTTCAAGCATTGTTGTCGCACACTCATATGATTTGTTCGTAGTCCGTCAAGCCAGTCACGCCGCACCCACTGATTCCGTGGTTGGAATGGGTTGTGGGAG
		</sequence>
    <sequence><taxon idref="Location_4_0_1|23.978813220513906"/>
			ACTCTCTCAATATGTCCTCGCTGGGTCTATAAATGCACACCAAGACCAGGAGTGGAATTGAGGCCTGCAAGTTTGCTTTGATTACCCTGATTAAATTTCAACAAAGTGGCACTCTGTCCCTGGACGCGCCATCGCCCTAGACTTTATGCTAGCACAAAAACAATTCATGTATCGTCCTTGAATTTCATGTCTACCTGTGGCTGAGCTAGATCCAGAAACTCCATCAATAATTTTATGCTCCCGAGGTGACTCGTTGATGGAGTCGATTGGGAAGCATTTCGGCATCAAACAACAATTTCTTGCTGTCAGCCCTTTTACTCAGAAACTGGCATAAATGCCAATTAACTGCTTAAACTGTTGTAAGCGGCGGCATTAAACGTTAACGCACAATAAGTCCCGCTCGTCTCTCTCAGCGCGCCGTTAGTACGCCTATAATATTCCGCGCTTTGATCCATACGAATCGAACAGACCAAAAAGTTCTTTGCCTAAAGCCCGTATTAAGCACCGCACCTGAGTAAACCTCTCTTCGCTGGTGTGCCGCGTCTACTATAAATGGAACTCCTGCTGTTAACAAGGTCGGCATTCGACGATAAGATACAGTAATGAGGGTTGTATCGACTATTATAGGCCTATCGTTATGTAAGCCCCCTGGGTCCTAACTAGCGGAATTCCGTCAAGGTGCTGGCGCTGTCGATACTGCGTAGCGTGGCTCTGCGACGCAGTATTAAGTCGATGTATCCCAGCCGATAACTCCAATCACGCCTGCCAGGCGTACAAACTAAACGGGCTGTCCCTCAATAAATCAAAGTGGCCGGCACGCTAGCACGAGCGGTAGATAGATCATTCCTGCAGAGTACATCGACATTTAAGTAAGATGACTGCCCTTATAGCCACCGGTAGCTTGTTGCCACTTAAAACCGTGATTACTGCTTATACGGAGACTGACGATCCACTCTTAGACACGGAGCAAGATCTATGTGTTGCAAGAGTATGGCAGGGACATTAAAGAAGAACTCACTTTCGAAGGTCCCAACCCAGCCGACTGATTTCGTGCCCTCTACAACGAGCGGTTAACATATTTTGTTTAGTTATAGATCCACGTCAGGATAGTTCAACATAGGTGTTTAAATACTCAGTATCGATCGAACAAGCCGAGGAATGATGCTTTAAACGATGTGCCGGATAAACCGCCATGAAACGGGGCGACGTGTGTGAGCAGAGGCGGCCCTTCAGTTCGATAGTTTCCAGATTAGTGCTCGCTATCCATTCAAGTTTAGTTAATATTGACGCCGAAATCTCAGGGAGTCGTGCGTCTACATTGTGGGAGGTCGGTATGCTCCGTCCCCCGTCTAGTACGCGGGACAGTTCATTTTTGTTGATGGAGGAGTATGTCTTATATTCTAGATTCCTGGCCCATGTAATGGATCCAGCTATCGACCCTCGGTTCCAACGGGCACGGATCACTAAATGGTTTTTCTCTGTGTTGGGCTACCATACTAGTTTCTCGGGCCTAGAAACGAGCTTAACGGATACCAGGTGGTTAGGACTCCAAGAGAGTGCCACAAGGCGTAATGGAACATAGATGGCAAGAGCAGCTAATATGTATAGATGAACATCCGTACTGTTACACCGTCCGTATAGAGTCGTAGCTTATGCTCTTTGTCGGGTGTATGAACCGCACGACGATGCTGAGGTGGCCGGCTAGAAGCGAGCCTTTGACAAACTGTGCTTTCGTGATCGCCGATTAGCCAAGGCAATAGTCCGACGTAGACAGAGTTGAGGGGTAATCTCAAGGGGCACGAGTAGTAAACGCGGCATTGAGGCTCATACAGCCATCACTGGGTCTCCGCGTAATTCATATCGATGGAGCCCTGTTCTCAAGTTAGCTGTCGAAAAATAGAGAGCAAAGTCCTTTAAACACTTCGGCCTTGGCCAGTTAGTACTCTCGCCTGCGATAACCGGTTAAGGTGCCATCCAGTAATGGAGAAGCGCGCGTCCCGCGTATTCCGATTTCCCCGATTGCAATGGCCCCCATGACACCGGCTCATACTGGGACCGTTGTGCTCTATCTGGGCTGTTTTACCTTGAAGCGGAGGCCGAGGAGTAGGCTGTCCACCTAATAGGACGAGCGAAAGCGTCTCGCATTGGAGAAACACTATGTACGGCGGAACGCTGACGCTGAGAAGAGTAGCGACCTCATACGAAGCAGAGACGGACGGGTCCGCCGAGCGAACGACTCACGATTTGTTAGCTATCCGAAAATGGACATTATACCGCATAGAAGTTCTCTGTTCCGTTAAGAATTATCCTGATGATATTCCGGCCGTTACGATTTGGCACACGTATTTCGTATGCGACCTGTTAGCTCGGCTTTGGACGAAGGCGATTTCCGTTTAATTAATAACGCCGAGGTTGTCAATGCCATCGTCGAGCTGATAGGTCTTTCGTCGTGCGCCTCGGGGGCGAGAGACAGGCTAACCCGGCGACCTTTGGGTACTAAATGAATGTCGGTGGCGGATGCGTAGTCGTGGCACTGCTATGCGTCCGCCGCGGTTCTGGAAAAGTATACGTACGCATGCATTACCACGCGTCAAGTCTGAGTTTGGTACTGCGTTTCCCGTATTATCCGAGATCTTGGGCGCGTCCTTCCGGATCCGCCCTTTGACAACTGTGAGGTTACGCATCGATTCAGTTTAATCGTAGCTACCGCCCTTATAAGAATCAGTAACCAGCGTAGTTAGAAACATAGTGGCGCTGCATCCATGAATTGCCAAGCAACGATGGTTGGAAACTTGTAGTTATCCGCTTGTACGGCTCGAAGTTGCAGACAGCGCTGCCTTCTCCTAGCTGTCTCCTCTCCAGGTGGGAAGTGTGCTCAGTATAAGCGGCAGGCGGTTGCCGGGGGTGGGACCAAAATCCCTGCCTCGGAATCGTATGCATATCTTGGGTCCGATTAATACTGGAAGTTACTCCTCTCAGTGAACAAAAGGTCAACACCAATAGAACGTCTCTGGTCTTGTTTGTCTGGACTAAGTTTGGGAGTACAAACGTCAGCGCGCACCGTTAAATTCAAATGGTCTGAGTCACCCAGTCAAATACACGACAGTAGTTACGGCGATTAGCTCTTAATGTTCTAAATTAAAGTCGTGAGAGCAAAGTGAATGTCAGTAAGGAGTCAGCTTGGAAGGTAACCACGTGCATGCTAACGAACGACAGAGGGCCTCCACAGGTACGCTGGCTGTTGTAGTGGGGCAGGAGACCCGTCTCCAGTGAGTGTGATGATGATGTAGGAATGTCAGTTGGACTCCCTGCTAATGCTGCAAAAGAGGGGATTGGCTACCAAATCTCACAGCGGTCTTGATTCCTTAGCCTCACCGTCTTACAGCCTGTCTATGTTTAACTATGCCCCTATGAACCAGTCAAACCCGGCGCGCCGGCTGCGATTATTGCTAGCGTTCGAAGCTGCCACACGCACATTAGTAACCTGTCAGTTAAGGACTGCATCCCCCTGTTAACTTCATTATAGAAATATACGACGCCTGGAGTTTAAGTATGCCGATGGATCCTACAAATTTGGTGCTCGCGTAGCTAACGTCTCATACCCTCTGTGTAGCAATTCGAGTTACGTCGGTGAGTCACGACAGTAAATGGTGAGATTCCGTTGCCGTGTTAGCCCGGAACCGCATAGTTGAGTGAGACTGCAACGTGATATACTAATTTGTAGACTTGGTGACAAACAGGCGTGTCAGGTGGAAGAGAGCTTGCCTAATGCCTACTGCGATAGACTGAACCTATAGCCCGTGTGCCCCAGGAGGCTAAGTAAATTGATGAGAAGATACGAATACCCAACGCGTAACCCAGGCACCTTAGAATCTATCAGATGGCAGTCGCAACATGTTGGGGACCGAGACGTCGGACTTAACCGTGCATGATCTTAGGGCCATGTTATCTAGGTCGAATGTGGGGGCAACGCCCAATCCAATTCCAAAACTTGCGGCAAGGTCGTATGCCTAGCTTCAGGGAGGACCATAATCAGTACTTCTAAGCCAGTACTGTGTTCTCCGATCCCCTCATTATGTGAACGATGGCCGGGGCACCGCAGGCGCTACCTATAGCCCGAATTTGTGAGTTAGGCGTCCTGCAGGTTTTGTCCAATTGACACAACAACTACTTTACATAATACGGGAGGGTGAGGTATGCTGTGCATTTCTTTACTTCCGCAGCACTCGTCAGGGCTTAACGCCGTGTCAGAAGCTCATCAAGCGGTCAATTCTGAGTAAAAGATTGCCGAAACACTACATGGGTCTACCAACCATGAAATAAGGGCTCTGAGTCTTTCTCGTTGGCCTAGCAGGGATTACCCACCGGCACTCGACGATTATTACGCGCATAAGTGGCTTCCATTCTGCACTTGACGATGATGCAAATCTATTGTTGTGGGCCTGTGGGTCCCGGCCAGACGCTGCTTCTTCTAGTCCGGATGGCCGTTCCCGGACCGTCCGTCGTCACTATGAACTCAACCTGACTTAATGGTGACTTGGACTTCTACTGGAGGAATGATAAAACGCCTCCGGACAGTACAGTATCACATACAACCTCCCAGAGATGGCAGACGAAGTAGCTGAAGCGTAAGGCGTGCGTTCGGCATTCTTTATTCGACTATTGCATGCATAGATTATCGGCACTTACTCATGGGTTCCCCCAGAAAATCGATCTGGATCTGAGGGCGTGGGGGGAGTCCTAACCATTCATGTGAACTTACACTCCGAGGGCCCAGGCGAAGTAATGAGAAGCATTCCGATGCCTTGGGTGCTACATGAGCGCCGGCACAGGAGGGGAAAGGTCGGACTTTGCTGATCCCCACTAGTACTGGATAGTGCCTTGTGTAGAGATGACAGCAAGCGTACCGGGAGTTGGGGGTCAGCTAAACCACGCTAGACTGTAGTGCGGGATCAGATCCCTTCACCCGGCTCTCAAAAAGCACCGGTGTTAAAGTGTCATAGACGTGCGCCGTTCTACTACGTTTGAGCTGTAAGTATGTAAGTGTGTATTGACTAGGGATGTTCAAGGGAAAGATTAACTACAGGGTAGACAGGCCTGAATTTTTCGTACTGCTACGCGCGCGCGTGCAGTTTGGGTTACGATGGATGTATGAATCTTCTTGCCGTTGAAGCGGTCCGCTCCATTACTCTCTTCTTTTCTGAACCTAGCACGGCGACTGAAAGGCATTTGCACTTGAAACCGGGAGAGAATGAATGGGCGGACAGGAAAGTAGGTCCTAAGATAGTTATGTCTACTAAAGCTGACCTCAGGACATCCGCTTGGGCTATTCCACAACTGTACCTCCCCCGCCTGCTCAATTGGTGTTCTTCTGAGACACAGAATCACGAGATTGGCGCTCGTGTAGCCGTAGCTGGTACAGCGTGAGAGGCGGAGAACTTCCCGTTTAACTTAAAATCTAGGGGCTTCGGTCTGTCGCGGGATGGTTTACCGGTTCTCCCTTTGATGGGTATCATATGGCTAGGAGACCTTTCGGCTTAATTGGGAATTAACCAAGATATGCAATATACATAGCCTAATGAGTGTAGAGAGTCAGATAGCCCCTAGACGTTCAAATTTTGAAGGCGGTACAAAGGTCAGCACAAGAGCGCGTCTCGCAAATTAGGAACAGACTTCTCGTGCAACATTTAGGGACCAATTCGCTGTCGACATCTCGGAAAGGGCGGGGATTCTTAGAGTCGCACAGTTCGGACACGCACAGTTAGAGTAAGTGTTTGCGAGGGCGACATCCGAATCAATCCTGACTCACCCTTGGATTCTGGTAATTCTGAGGTATCTTCAGCGGGTCGCGTAAGGGCCAGGTCTTATCTTCAAATTATCGAGGGGCAAAAATTTCCAATGGTGAAGCAGGCTTTGAGTATAGGAATTGTCGAGTTATCACACCGACGCAATGTTCTAATTCTGATTATGTCGCACCGTACAGTTAAACAGCGAAAACCCGCCTAGGAACCCTCGCCCGCCGTTCCAATGGATACCTAACCGGTATATCATCAACTTCCCGAAGTCCCGGTTGGCAGCCCCGCGGCGCATTGTGAGAAAAGACACACAGAGGAGCACCCGCCGAATAACGCCTAACATGGTGGAAGCATTTGATCACTCAACGCGATCACCTAATGATTACAGTAGTAACGTGCAGGATGTAAAATCGAGCTACTGTAAGCTATGTCATCCATAGGCACTCAGAGCGTTGTCAGTGGGAGTTAAATTAAGTCACGTCACTTGATTCCCATCCAAATTCCGCAAGCTGTCACCGAAGTGCTAGCGTGAAACAAGTCGCTTCGCAAAAATGAGTGTTATCGCTTTGCTGTTCGCGTGCCGCGCCACACGTCTCGTTTCGGTCTTACGAGCCCCATCCTATAAGGGCATCTCGACTCACTACTGTAAATATTAAATTGCATCGACACCTGTATAAGACCACTAGGTGCAGGAAAACTTACCAAGTGGGCAGGCAACGGAGCGGCCCTGTGGCCAATCGAACCGGTACCTTCTATAAGGGAGTATATTTAAATCGGACTTCCCTTCCGGCCGCCCCTCACCTCGGAGTTTTGCTCACTAACAGCAAGTGGGTGCATAACTATCTTGATCGCAACGTCCATTCCTCATTCTTAATAGCGGCCATCCTTAGCTGAACTAATTGCATAACTCTTTGGTGTAGACGCACGCGTGTCATTGCAACTGTTAATTGACTGGGGAATATATAGATCCCATGGTTCGGGTTGGGAAAGCGCTGATGGTGCGCGGTAGTTTCCACCGAAATATAATAAAACTTACTGAGCTTCACCTGATCCTTATGTAGCTGCGTAGCTAGCCGAGCATTCCAGTTTATCTCTATGGGACGCAATGAAATAGTGCATTGAGGGTGGGACGAAGGTACCAAGCCCAAGACTGTGCGACTGAGCGGATCATCACCACAACTGGACTTTTATGTCCCTTCAGTGAAATTCCATGATAATCGTTGCCGCTCACCTTCAAACTGTGCGTATGTGTGCCCTTTAATTTCAGTCCTTAACTCGGGCCTAGACGCTCCGACGAGCAACCGTTTTAACCGGTCTCAGCTCCCCAACCGAAGACTTCGGTATGCATACATACAGGCAGCGAAGTTCCCCCCCCCCCACCGGGAAACATTTTTACAAAGTTCACGTGTCATAGTTTAAAGCTTTACTTTCCCTCTGGAAGTACTGATACTGCACTCACCTCGAGTGAGCTGTGGGCTAGTACGCTAAGAGGATAATCCCTTCCCATCCTCCATTTTACAAAGAGGTACTAGCTTAGAGGGACAGCAGTTCAAGCGGCATTCGACGCGACAAAACTGATCGTCCGGCGTGCTAACCGGGACCTACTTCACGAAGAGACAATACCGGTGCTGCAACACCATGCCATCCCACCTGAGTTTGTAAGAGTACGTACCGAAGTAGACTTCTCTAGCTTATACCTTGGAGGTTAAATTACATAATAAAGTATTATAAATTTCATAAGATGTCTCAGGTAAGCTTCGGATTTACTTATATATTGTACTCGAATCGAGCTTGATTCTCCTTTTTGTAATGACATTGTCTCACTGTTGGCAAAGATTCACTGCCGTTATGCATTGATCCTGCACATTTTCCGCGCGCTCCCACCTGCAGCGAACGGCACCAGCTTTAACTTTTCAAGTTCACCAAGGTAAACGCCGAGACTCACTTCTGGATGAAATGAGTTCAGGAGTACCCATTGTTGAAAGTAAGAAGGCGCACCGGGCTCATCCGTCTGATCCGTGCGCAGAGGGCCGAACCACACGAGCTTTGCAGGTGGTCAGGAGAACGTGTGTCGGCGGCGATAGCACAGAAGTTCGGGTATGTCAATACTCTACCCGAATGGAGTACAGAGCCTTCTCCCGTTATTCTTATTAACGAAGCGTCGCTCTCTTGGTTAGAGTGCTCTTTAACATACGTACTTAACTTTCAGACATGTTGTGTTCCTTCCTTTCGCGTGTTCAGGCGAGGCTCACGCCGCTCTCACAGATCAGAACCCTGGCTGTCGCCCGGAAACTTGCAAACGCCGATGCTCTGAGCCTGTAAGCGGCTAGTCTAGATGGTCACATTGCAAAAACAGTATCCGCACCTCGTAGCCCGACAACCCTATGGACTTGACTAATCTGAACCCGCCTCGTTGTCACCGCGTAGGGAAAGTCATATTCCTTGTCGGAATCCGTATATACCGAAGAAGTCATGGGCGGACAATCGCACGCTATAATTTCGCAAAAAGGTGTTGATCCCCCTAGTTCGGGACTGAAACAGCGGGGATGTCGTGTATATGGATGACATTCGAAAGGATGCCATTTAAAGAGACCCGACACGTCAGAACTTTTTTATGGTAGATCATACTCCACTAACAAACCGGCTGGAATAGGACTACCAGTGCTATCTCCGAAACTAGACACGCCGTTGACAGTCTCCTCTGCGGTCCACTTAGCGAACAGCCACTAATGTGTTGACGCCGTCCATTACCAGCACGGGGGATGTTAATAAATACGAAGCCTTGAGACTAGTAGGCTGATAAGCGGACTGCTAAGCCAGTACGGTGGGCCTTTAGCTCTCTGACCTCCTGGTGATACACTACATTTATACAACGGAACTCGCAAACCGAGTATCTTCTCCCCTATGCCTCGCCTACGTTCGGGGCTTAGTATTAGAGTAACAAATGTTCAATAAGGTGCAGTATAGAATTTAATGATGTAGTGTATGCGAACTGGCTGCGTTGTTATCTCACTACGCAAGACATCGGCATGTTAGAGTCCCTACCTGATTGGTCGGTCTCAACACTCGAGATCACAGGGGCCCACATTAAGAAGCAGGATGAAAGTTTTCGCCCAATTGGCCTTTTGGGCTCTAGGGGTATTGACATGAAATGAGCCAGGCCTGCCACGATGTATCGCTACGTTCCCGCCATGTAGGGAGAAACGGCGAACGCTATCATGTGCTCTCCAGGAGCGCAGTCACTCAGGGCAGAAAGTGGAGGCTGCGTTGGCCACAGCTGTGAATAAACAATCCGATATCGACTAACCGATTCCAGACGCAGGTTACCCGCCTTAGCCACGGAGTGATGAGCGTGAGATGCCGTCCTATATATAATTTTTGGTTCCCTGTCCGCTCGCGGGGAGTCCTTAGATGTGTTTGACGACCAAAATACGGGTCTAGGTCTGTAAAGACTATACGCCTCTGGCTCACTTGAACCTTCCGTTAGCCAGAAGCGGTTCATCCGCTCCGATAGTTACATGTAATTGTTTTGAGTGCGGTACAGTGTAAAGGTTGTACCCCTTTTACGCCGCAGTAGTCACGAAAAAACCTAGCAGAAGTACGTGGAACGCGCCTAAGTAAAGAGGTCCTCATTAAAGTTTATACCCAAGCGTCTACTACCGTAATATTTCTATCACCTGGGGTATTTAGCCTAGCTACCGTTTCGCAAATGTGATGGACCACTTCCTCAGAAAATCGATGCCTATATCTGGGCAATAAACATCAGGTGACGTCAAAGAGTACGGCACTGGGATCTACCATACTGAGTTATAACTCACCACCGCGGTTAGCTCGGAAGCACCTCACCCTACTTTCGAACATTCGATAAACGGTTCCGGCCTACTCCTTTACACCGCGCCCTGGGGTGGGGTAAGCATGTCCTCTCATATCCCAATACAGCCTAACCTACACGCGTGCGGGAGATAATTTTGTTATTTCATAAACCTTTTTACAGGGGGTGTGTCGACTAACCGTCTGGTACGAGCGAAGGAAATTATAAACAAGAGGGATTAGCTGAAACTCTGATTACGACTCCGCCGGAACGCGTAGTGCGAGAGCACTAGTGGGGATCTAGACACAGAAGCGTTCGTCCGTAACAAAATTCACTGTCTACTTAGGCAAGGCTGAGAACCCCACATCACAAGTCTTTCAGGCCAGTCATGATTAACCTTTCATCTGAACAATTCCACGTCGCCGTTGTTCCCATAGCAAACTGCGCTGCCTGTAGGAACACGAGCGTCGCTCCTCTTGTATGGTGCACTGATTACCTATCCCCGCGTTGTTTTGCAACATAGGCTGGTGTGACTACGCCTTTCTCCTGCGGCGATCACGGAACGATAAGATACCGCCCAACGATTTCCCCGAATCTAATCCTGGATGCAAGCTGCATAGACTAAATACCATGAATTAGCCTAACTCTTGGAGCTGAATTTTTCGGTCCTCCGTCTTAACCGATCATAGATGGTAGCGGAAGGGCGCCCGACGGACAGAGGAATAGGCTAGTATGACATTGCAGCCCCTGATAGGTCCCGACCCTGCTTAGATGTAATCGTCCTTCTCACTAGTATGGGAAAGATAGTCGCAGGGTAGCCCGACAGTCTTTTGTAATATATTGCGCTTGTACACGCTCTTACAGGACTGGAGCTAATATAAACTAGTGTTATCGGGGATTGCCGGTTCGTTCGCATTCTTTTCAGTGTTCATATCCCTGTAGGTAAGTCTGTGGTTTGGATGACGGCGTGTAGTATAGGGTTGATCTCCATTTGGGTGAGTGACACTAGCCTAACAATAATAATAGCGGTCTACCGCGCTCCGTTGGTCCTATAACGTACGGACAGGTAACAAACTGACTCGCGACCACCTTCATTTGAAACGCAGTAGGATAAGTCAGTCAGGGGGCGACTCCTCAAGATTGATCTCACCTGATCGTGCCGAATCACGTGAACCACACAGTACCAACTCCACGGGGTCAATAGGGATAGAACAACAATCGACTGCAACGGCGGTCCCGTCCCATATCTCCAAGAATGCCTACCATCGGGAACTTAAACGTTAGGACGGGTTCGATATACAAATAAAGAATAGTCTACAACGTGAACCTTATAAGCTACGGCGCCTGGATCCTTGTTACGCAGGGTGTTGCGCCTTCCGGGTGTAATTTCAGTGGCGGCTGGTCGTATCTAAAGGTGGTGGGCCTAGAGGAGCAGCGGTCAGATAAATCCAACTTTCTGAGCCCAAATCAAAGTTTACTGAAATGGAAATCGAACGGCATAGTAGCGTAGCACAAGAGAGGGAGCAAACGCTTCGTGGCCAGGGTGAAAGTGATCGGTGGACCATGCACGCGATGTCTCCCGGACGCACCTGTTACTCATCTGCCAGGTACCACGTGGCAATTGAAAGGACGATACTATCCGCAGAACGTTGCGTCGGACATTGATAGCGTGGCTATTCTAGGACGAGACCCGGGTTTCATATACTCTGACAGGAAGTAGCCTCGTCGGCCAGTCGAGCCCCTTGCTCCGATCAAACACGATGATAAAAGTTGCAGCCAAATGCGCTCCCGGCAGGCCTTATTTGCTATGTCGAGGGACCGACCCGTCATACTACGGCTCCAACTCCAGTTGAAATCGCTACTAGTTTATTTAGTCACAAGGTGCTATTCTAGGGCCGAATGCGACGGGGCATCATGGTCGGCCAGTTTAGCACACAGACCCCCTCTAACCAAACGATGCGGGTATGCGGTCTTAGAAGGGCGTTGCTCGCTAAATGGGCGCGCCTTTTTTCCTCATATTCTTTCCGCACGGGACCCCTGCACCGAGTAATACGGTCGTACGCTACTATCGGAGATATTGTATTGAAACTTTAAGCGGTGACCCGATGAAATATGCAGCGCCCAGAATCACAAGTTCAAAGAAGTGATTCTCCATCACCCAGGTCTGTTCTATCTAAGGTAGCCTCTCTGTTTGTCGAACCCCGACCCCACAATGATCAACGGTTTCCGTCCTTATCTGGCTACCCTTGTGTGATGGCACGTCACCGTCTCTACTGTGGCAGTGATGGCGCGTCCACAAAGGGGGGACTTCCCTATAAAATGGGTGCATGGTATCAGTTCGGTGAGTGATCTTCTAGGCTGAGCTCCTTTCTATCTAAACCCAATGGCATCCGACTCAGAGACTAAGATAAGTCTTCTCGTAGTAATTGCGTGATGCCCTGTCGGGCACGAGCCCATGGATGAGCTTTTTGACCCGGCTCAGACTTAACGCTCAATACAAGGCGCAATTGCAGATCTTGACCCAAGATGGGCTTCACTCAAATAGGGGGTTGTGAAGGGCCTGCTGCAGCCCGCATGCTGGCTCCAGATGTAGCGCGTGCGCCGGGTGTCTGTCGGTCATAGGCAGGATAGCTGCTAACCCAGGTGCCCCAACTTGATGCAAGCTCTCGCTAGACAAAGCGCAAAATGGCCTGCTGCCTCAGAGATTGAATGAAGCTCCAAATTCCCCGACATGAGTGCCGCTAGTTCATCCCCGTCAGGCAACTAGAACTCGGAAGCATGCATCACCCCTGGTGGGGAAGATCTATGCGATCGCTCGTTGCGGAGTTGGCTTCCCTTGGCATTTCCTGCTTCCCTCAAATGCTGAAACAGGACGCAACGCGCAACAAAACGGTACCCACGGTGGATAGCAATTCAGGATGATCGTCGCACCCTTGAATAATGGATGCGTCCCTCCATACGCCGAAAGTGGAGTCCCAGACGTAGCAAAAGTAGAGTGTTTCTCATGACCCCGCTCTGAAGTATCCATGCGACGTCGCGTTGGAGATACCTCCTGCGAGTGCGCGTTTTTATTTATGTATAGTATCATTCCTTCCGATAATGGGGAGGTAGGGGGACGAACAAGCAACTATAAGCGTAACGGCTAGGCGGATCGGCTATGGAAAGCTTCCGACACTGACAGCCAGTAACTATACGCCCAGCACGCGATATGGACTGTTCGTGGTTGCAGCCCGCCAGTTTCCATCCCTTAAGCAGGATTGTGTGCTGTCACTACCTTTGCTTATTTCTGAACAAGTCGCATACCACTCGAACTACCAAGGCCTACTATAATTGTTCGAGCCCACGATATCGAGTACTACTTTTTGGATACGTTCTAACGAGGAAATCCGTCTAGACTTCTCTCTCAGCAATTAACTCCTGCCCGGACTTCAAGATTTGCTGGTACTTACCCCCCCTATCAATGGTTTCAACACCTTACTACGTTAGCGCGCCTAGGGACATAAGGACTCTACATAGCTGCTCGATCAGGCTGTCCCTTCATGCCCGTGTCAATTTCCCGTGATTTTCGCAACGCTACAGATCCGTCACCGCAGGATGTTAAACTAGCGTATTTACGAAATAGGTGTCTACGGAAACGAATGTTTATCCGGCAGGCCTTAACCCACCAAGGCAGACGCGGGGCCCGCCCCCTCCGCTGAGTTGATACTACTCGCCGACTCCGCTACATCTGCTCCTAGTAATCCAGACGAGAACACCTTTGTTTGAAGAGTTGCAGCGTCCACATAGGGGTCGCGGCCGCTCATTTCCCCCGACTGAATGGCTCACGGGGTTCAGGCGACTCATTTTAGTTAGCCCATACTCAGTGGGTGTTACGATTACTGCCGCATCGCTCCGTAGGCAGTGTCAGAATCTACTGTTATGAATACCTTGGAGGTATCAGGTACTCCTGGACTCTTCGGACGTCCTGACTAGTGCACTATGTGAACCGCTTGAATATTCGTATCCAAGGTGAGTTGCGCGAATACTATTGCTAGCCGTTTGGACACTTTTACTACCTAGTTGGCTCTTGGCGCTCCTGAGTTCTCGCGCACTACCCCTAGAAAACTGTACGTGAAAGGTAGGGTAACAACCTCTCAGACTATCAAAAGATAGCCCAATAAAGCTCTATGTTTATACATTGATAGACGCAAAGTCAATCGTGCAAAGTTGCCACTACCACTTTCTGACCGTACCAGGTGCGCCTCCCCTCCCTCTACAGATGTCAGACGAGCTTTGGCCTCGATTCGTGCGAGCATTTCAAGCATTGTTGTCGCACACTCATATGATTTGTTCGTAGTCCGTCAAGCCAGTCACGCCGCACCCACTGATTCCGTGGTTGGAATGGGTTGTGGGAG
		</sequence>
    <sequence><taxon idref="Location_1_1_1|25.138393970058615"/>
[truncated: 350,216 more chars]
