# Supplementary material for: Epidemic Reconstruction in a Phylogenetics Framework: Transmission Trees as Partitions of the Node Set
Source: PLoS Comput Biol. 2015 Dec 30;11(12):e1004613. doi: 10.1371/journal.pcbi.1004613 (PMC4701012; doi:10.1371/journal.pcbi.1004613)
Supplement: S1 Data — BEAST input file for all WHC analyses of all simulated datasets. (ZIP) [file pcbi.1004613.s006.zip › S1_Data/wcc_X_19_slowI_10.xml]

<!-- Generated by BEAUTi v1.8.0 Prerelease r5934                             -->
<!--       by Alexei J. Drummond, Andrew Rambaut and Marc A. Suchard         -->
<!--       Department of Computer Science, University of Auckland and        -->
<!--       Institute of Evolutionary Biology, University of Edinburgh        -->
<!--       David Geffen School of Medicine, University of California, Los Angeles-->
<!--       http://beast.bio.ed.ac.uk/                                        -->
<!-- BEAUTi output modified for transmission tree reconstruction by OldMacDonald 4-->
<!--        by Matthew Hall, University of Edinburgh-->
<beast>
  <!-- The list of taxa to be analysed (can also include dates/ages).          -->
  <!-- ntax=50                                                                 -->
  <taxa id="taxa">
    <taxon id="Location_1_0_1|39.29177120877697">
      <date value="39.29177120877697" direction="forwards" units="days"/>
      <attr name="caseID">Location_1_0_1</attr>
    </taxon>
    <taxon id="Location_4_3_0|21.091330232055775">
      <date value="21.091330232055775" direction="forwards" units="days"/>
      <attr name="caseID">Location_4_3_0</attr>
    </taxon>
    <taxon id="Location_3_4_1|36.494811783915154">
      <date value="36.494811783915154" direction="forwards" units="days"/>
      <attr name="caseID">Location_3_4_1</attr>
    </taxon>
    <taxon id="Location_0_4_0|41.1612953479088">
      <date value="41.1612953479088" direction="forwards" units="days"/>
      <attr name="caseID">Location_0_4_0</attr>
    </taxon>
    <taxon id="Location_1_2_1|28.219088356723535">
      <date value="28.219088356723535" direction="forwards" units="days"/>
      <attr name="caseID">Location_1_2_1</attr>
    </taxon>
    <taxon id="Location_0_2_0|35.04197557185502">
      <date value="35.04197557185502" direction="forwards" units="days"/>
      <attr name="caseID">Location_0_2_0</attr>
    </taxon>
    <taxon id="Location_2_3_0|28.68843964543969">
      <date value="28.68843964543969" direction="forwards" units="days"/>
      <attr name="caseID">Location_2_3_0</attr>
    </taxon>
    <taxon id="Location_1_3_0|33.852253705853954">
      <date value="33.852253705853954" direction="forwards" units="days"/>
      <attr name="caseID">Location_1_3_0</attr>
    </taxon>
    <taxon id="Location_3_4_0|30.854683055702083">
      <date value="30.854683055702083" direction="forwards" units="days"/>
      <attr name="caseID">Location_3_4_0</attr>
    </taxon>
    <taxon id="Location_0_2_1|39.58393212533606">
      <date value="39.58393212533606" direction="forwards" units="days"/>
      <attr name="caseID">Location_0_2_1</attr>
    </taxon>
    <taxon id="Location_2_0_0|46.611511215472504">
      <date value="46.611511215472504" direction="forwards" units="days"/>
      <attr name="caseID">Location_2_0_0</attr>
    </taxon>
    <taxon id="Location_4_1_0|32.11456039463648">
      <date value="32.11456039463648" direction="forwards" units="days"/>
      <attr name="caseID">Location_4_1_0</attr>
    </taxon>
    <taxon id="Location_4_2_0|12.70463704806739">
      <date value="12.70463704806739" direction="forwards" units="days"/>
      <attr name="caseID">Location_4_2_0</attr>
    </taxon>
    <taxon id="Location_3_0_1|36.78301114101128">
      <date value="36.78301114101128" direction="forwards" units="days"/>
      <attr name="caseID">Location_3_0_1</attr>
    </taxon>
    <taxon id="Location_0_1_0|37.596666892333815">
      <date value="37.596666892333815" direction="forwards" units="days"/>
      <attr name="caseID">Location_0_1_0</attr>
    </taxon>
    <taxon id="Location_4_0_0|44.047766910196046">
      <date value="44.047766910196046" direction="forwards" units="days"/>
      <attr name="caseID">Location_4_0_0</attr>
    </taxon>
    <taxon id="Location_3_0_0|34.90622142556854">
      <date value="34.90622142556854" direction="forwards" units="days"/>
      <attr name="caseID">Location_3_0_0</attr>
    </taxon>
    <taxon id="Location_0_4_1|37.610889682619714">
      <date value="37.610889682619714" direction="forwards" units="days"/>
      <attr name="caseID">Location_0_4_1</attr>
    </taxon>
    <taxon id="Location_1_3_1|28.19159449750577">
      <date value="28.19159449750577" direction="forwards" units="days"/>
      <attr name="caseID">Location_1_3_1</attr>
    </taxon>
    <taxon id="Location_3_3_0|24.21345515732508">
      <date value="24.21345515732508" direction="forwards" units="days"/>
      <attr name="caseID">Location_3_3_0</attr>
    </taxon>
    <taxon id="Location_2_2_0|30.610139894746915">
      <date value="30.610139894746915" direction="forwards" units="days"/>
      <attr name="caseID">Location_2_2_0</attr>
    </taxon>
    <taxon id="Location_3_1_1|37.88811593772232">
      <date value="37.88811593772232" direction="forwards" units="days"/>
      <attr name="caseID">Location_3_1_1</attr>
    </taxon>
    <taxon id="Location_2_1_1|34.069925177637735">
      <date value="34.069925177637735" direction="forwards" units="days"/>
      <attr name="caseID">Location_2_1_1</attr>
    </taxon>
    <taxon id="Location_0_3_1|44.136206145268844">
      <date value="44.136206145268844" direction="forwards" units="days"/>
      <attr name="caseID">Location_0_3_1</attr>
    </taxon>
    <taxon id="Location_4_4_1|23.164520373998645">
      <date value="23.164520373998645" direction="forwards" units="days"/>
      <attr name="caseID">Location_4_4_1</attr>
    </taxon>
    <taxon id="Location_0_3_0|40.38911213398407">
      <date value="40.38911213398407" direction="forwards" units="days"/>
      <attr name="caseID">Location_0_3_0</attr>
    </taxon>
    <taxon id="Location_2_2_1|35.076305458433595">
      <date value="35.076305458433595" direction="forwards" units="days"/>
      <attr name="caseID">Location_2_2_1</attr>
    </taxon>
    <taxon id="Location_3_2_0|35.11183122466304">
      <date value="35.11183122466304" direction="forwards" units="days"/>
      <attr name="caseID">Location_3_2_0</attr>
    </taxon>
    <taxon id="Location_2_3_1|32.77538793330053">
      <date value="32.77538793330053" direction="forwards" units="days"/>
      <attr name="caseID">Location_2_3_1</attr>
    </taxon>
    <taxon id="Location_0_0_1|41.87891881371355">
      <date value="41.87891881371355" direction="forwards" units="days"/>
      <attr name="caseID">Location_0_0_1</attr>
    </taxon>
    <taxon id="Location_0_0_0|41.10474363461769">
      <date value="41.10474363461769" direction="forwards" units="days"/>
      <attr name="caseID">Location_0_0_0</attr>
    </taxon>
    <taxon id="Location_4_1_1|36.8565572462721">
      <date value="36.8565572462721" direction="forwards" units="days"/>
      <attr name="caseID">Location_4_1_1</attr>
    </taxon>
    <taxon id="Location_2_4_1|41.19050107983387">
      <date value="41.19050107983387" direction="forwards" units="days"/>
      <attr name="caseID">Location_2_4_1</attr>
    </taxon>
    <taxon id="Location_3_2_1|36.39673998359464">
      <date value="36.39673998359464" direction="forwards" units="days"/>
      <attr name="caseID">Location_3_2_1</attr>
    </taxon>
    <taxon id="Location_1_2_0|36.77301440037705">
      <date value="36.77301440037705" direction="forwards" units="days"/>
      <attr name="caseID">Location_1_2_0</attr>
    </taxon>
    <taxon id="Location_4_4_0|23.228463931966722">
      <date value="23.228463931966722" direction="forwards" units="days"/>
      <attr name="caseID">Location_4_4_0</attr>
    </taxon>
    <taxon id="Location_4_3_1|20.177068832785974">
      <date value="20.177068832785974" direction="forwards" units="days"/>
      <attr name="caseID">Location_4_3_1</attr>
    </taxon>
    <taxon id="Location_1_4_1|33.736609910078634">
      <date value="33.736609910078634" direction="forwards" units="days"/>
      <attr name="caseID">Location_1_4_1</attr>
    </taxon>
    <taxon id="Location_2_1_0|32.02898875043216">
      <date value="32.02898875043216" direction="forwards" units="days"/>
      <attr name="caseID">Location_2_1_0</attr>
    </taxon>
    <taxon id="Location_3_1_0|32.894179537683804">
      <date value="32.894179537683804" direction="forwards" units="days"/>
      <attr name="caseID">Location_3_1_0</attr>
    </taxon>
    <taxon id="Location_2_4_0|35.07919592511562">
      <date value="35.07919592511562" direction="forwards" units="days"/>
      <attr name="caseID">Location_2_4_0</attr>
    </taxon>
    <taxon id="Location_0_1_1|34.8775221849018">
      <date value="34.8775221849018" direction="forwards" units="days"/>
      <attr name="caseID">Location_0_1_1</attr>
    </taxon>
    <taxon id="Location_1_0_0|37.92089333978288">
      <date value="37.92089333978288" direction="forwards" units="days"/>
      <attr name="caseID">Location_1_0_0</attr>
    </taxon>
    <taxon id="Location_1_1_0|44.22052743143408">
      <date value="44.22052743143408" direction="forwards" units="days"/>
      <attr name="caseID">Location_1_1_0</attr>
    </taxon>
    <taxon id="Location_1_1_1|32.45421810306496">
      <date value="32.45421810306496" direction="forwards" units="days"/>
      <attr name="caseID">Location_1_1_1</attr>
    </taxon>
    <taxon id="Location_4_0_1|39.87401292657409">
      <date value="39.87401292657409" direction="forwards" units="days"/>
      <attr name="caseID">Location_4_0_1</attr>
    </taxon>
    <taxon id="Location_1_4_0|33.79734074844451">
      <date value="33.79734074844451" direction="forwards" units="days"/>
      <attr name="caseID">Location_1_4_0</attr>
    </taxon>
    <taxon id="Location_2_0_1|39.406470240721276">
      <date value="39.406470240721276" direction="forwards" units="days"/>
      <attr name="caseID">Location_2_0_1</attr>
    </taxon>
    <taxon id="Location_4_2_1|27.078799093225513">
      <date value="27.078799093225513" direction="forwards" units="days"/>
      <attr name="caseID">Location_4_2_1</attr>
    </taxon>
    <taxon id="Location_3_3_1|28.69004462516485">
      <date value="28.69004462516485" direction="forwards" units="days"/>
      <attr name="caseID">Location_3_3_1</attr>
    </taxon>
  </taxa>
  <!-- The sequence alignment (each sequence refers to a taxon above).         -->
  <!-- ntax=50 nchar=14000                                                      -->
  <alignment id="alignment" dataType="nucleotide">
    <sequence><taxon idref="Location_4_2_0|12.70463704806739"/>
			TCCGTGACGCTGAGTACACTTATATAAGGTCTGTGAACTCATTCTAGAGCGATGCACCAATAAGCGCTTTGTGACGTACTGATATGCTAACGCTTAGCAGGTTCCGACTAAAGAAATAAGCAAAGTATCAAGTCTTTTCGGGACTATGCTCTGTTGTTGCTTAGGCGTGAGGCCTATGGTGTTGGCACGTGCCATTGAACGATATCTCTGCCGAATCAGGCCCGGGCACAATCCCATGGTTTACACGGCATTCAGGTACGGTATCGCTGCGACTATTACATCTCCCGCAGGCCGCTAAGTCTTTCGCCCGATGTGAGCAGTTCCTGCATGAGCCACCCGTGACCCTAATCTGCCTCCTCAACGGGGCAAGGACACTTTCTGACGCTTTGCGGTAGTCTTATTTTCCGCAGTACTTACATAGTGACCTAAAGAAACTAGACCCACCCCAGTTGCCTCGGTCGGGGACTAATCGTGCCAGTGGTTAGATGCCCGTCAACCCTGCTGTTTAGTTAGCGAAGCACAATGTCTCTTCAGGGAACTCCCCCTGGTATCGAAGAAACCGACTGTAGTCTACGATGGCGCGCTACTAGATCTCACAAAAAAATAAAGGATCCAAAGGGTCACTGACAGGATATCCCAAGGGTATGGGATGTTAAGGTGCCCATGGGACTTGTAGGACAGTCGCACACTCGGTATCGCGAACCACACAACCGGACGCGAGTGGGAAACCTTCTCATGAATTGATAGGCATCAAACCGAGCCCGGGGAGCCCCTTATACTTGGATGACGGAAAGTAACTCCGACCAATTATTTGCAAGGAAAAATATCACGATAAAGCGTTATAGAGGGCGTAAAGCTCGTTAAAGTCTAGGCTCTGCAGCCACCTCCTGATTGCGGGTGTGTGCTTTAGATATGCCTCAGTAAACTATCAAAACTAAACCTCCTGTCCACAGTATGCTTGGTGCCGATGTGTAGTCATATTAGGAGATGTGTTCTTATCAGGGACACGGGATGAATAAGCCTCGCGTTTGCAAAAACGGTACCAGCTAGTGTGATTGCTCATATAATATATATACACCTACTTATAGCGATGGGCAAACACTTGCATTTACGAGAATAGGCGGCTTACCATACCCCTTGGATGTAGAGTAGCATCTCTTCGCTAAGGCTTGTCGGTCACATATACATACCCGCAGCGTCAGCAACCCCACCGTATGAGTAAGGACTAATCCAACACTAGTCGTTCTCGGTAAAAAGTCTCGTATTAGTAGAAAGCCCGTGAGGATTTGAGGTCGGTGCTCATCCTCGATAGTAAGTATCGGACATCTTAGCCGAAGCCACTGAGTCAGCTGCAGGATGACACAGACATTCCTGACGCAGTCTCGCCTTTATTAAGTACCGCCGACGCCGGCTCCTAAGCGCTTGTCAAGCCCTAATGATGGGGTTCTACAGCGGTACACTCATGGGCCCTTAATTGTAGTTTGTCCAGCTGTCTTAGGCCAATACCTCCATGCAGCCATCTCCGCGATGAGACCCCGCCAATGTTCCACCAAGTCGGTCAGTCCTTGCGCTTACCTAGAGTATCTGCATACAACGGCGACGTTGTCCGGTCGCACGTAAGCACGGTACGCCCCGCTCTTCAATAGGATGGTTTAAGAGCCTTCACATGACGAGTCTGCGGACCCACCGGCGGCTGGCCATTTGGCTGCCGTGAACTTTCGTTCTGTACGTAGGTCTTCCGGCAGCTCTCCAGCCGGCTGGATGGCAAATGAATCATTGCCCGGTCGTTTTGACGCGACGCCCTAAGTCTTTGATGCTGAGGAAGACGTCTAGCGAAGTGATCAGTGGCCCGGGAAATCACTAGCACGTTATCCTACCCCCGTATAGGACGTAACGGTGTTATGACAGGCTTAAATGCGATCCGTGTAACAACCCCCGTCGACGCCGTTACAGTTCTGGTCCTGACCGAAACCGTAGATCGTGTCCGATGGCCGCATGTGCGTCAAGAGCGTCTTTTAGATCTTCGTGTCTGTGACTACATAGTCTCAGACTAACCTACGTTTCTCCCTCAGTTCGCGGAACAGCTAATATATCTTTCCGAACCCTTGACGCTACCGCGGCACGGTCCTCCTGCCTAGGCAGCCTTAGTTACTGTTACTATGTGGTCCGGTAACGTGGCGGTCTAGAGCCGCAAAGGCGCTAGAGCCCACACGTTGCAAACTGCGCAAGCATGCGAATACCAGAGACCGATAGCACGAATTACGGATTATCAAGCAACACGGTCTAAATAGAGTCTGTATAATATCGGGTTTGATATCCCCTGCGGACTTAAGGCAGATGTCTCGACGTATCTATGACATGGCGAACATATGAACTCCTCGACAACCGCTGATGCGCGGAGTACAGTAACCCTCGTACCATTGTTCTGAAAGGGCTTTAGCAACCACCAACTCCTCGTGTGGTTTCGGTCATAGGGGTCCCACTGCCTGATCCAGTGTGGAGACATGTAGCGCCACAAGCCTCAAAAGAATGGTGAATACACAGTGACGCCGATCCCTTGGGAGCCCGGAGACGATCGTTTCTCCCTGGGCACGAAAAGTAGGCTCATGAAGAGATTTGGTGATGTCTGTCCAACCCAAGTTGTGTCGTGGGCGAAGCAAACTGGGGTCCTTTCCCCACAGTAGCCGTCAACCAAGTTGGGCAAAGTTCGTCCGCGGAGGCTTTCTGTGGTTGTGGAAGTTACAACCCAAGGGCGGGATCGGCGTACCCCCTCCACATAACACACCGATGTGACCGTTAATCTGTATGGACATCAAATATGCTTAACCTGCTCGCTTTGGCTGCCGGAGGCACCTGTTCGACACCCGACAACAGTAAACTGGCTATTTATAAAGATAGCACTCGTTTATAGGACATCATTCCAACTTGTGGGGTATCACAAGACAGATTTAGGTGTCAACAGGCTAGCGCATGCGCGGCAAAACTCAACAGACTGGTGATTTTTACAGGGTTTGTAGTTAAAAGCTGGTCTGCATAACACAGCCTACTTGTTGTAGTACGCCCGTTATAATGTGGCTGCGAGACAACGTTGTTCCCAGCCCCCGCTAAGTACGTGATTCTGGCAATTTGCCGCATTTATAAGGTCTATATATCGGTACTATGAGAGATTGGATTGACAGTTGCATATGGTGAAACACCGCGTAACGCTAAAAATCAGCGGCCTTCCGCACGCAGCGGTTCATGTGTGCTATAGTCTATGATGTTGGAACATAGCACTGGGGCCCCATGGGGCAAGGAAATCGTCGGTTTGGCTGGATGACAATATGCGTCAGATAAAGAACTCATGAAGACCCCTTGGCCTTGCCCCCAGACCAACAAAACATCGTCTTCGTCGCGTTGAACTATCGGCCCCCTAGGACATTGACAAATTTGCCGTCTACTCCGGCGCAACTCCATGGGTTCGTTCTCGAATTGCAGGGTGCCGCACCACAAACCTACAGAACTCAATTTTTGACATATAGTTGCTCATTATCTACAGGGTCGCCAGTAGACTTGCAACCATGTTGAGCAGAGCCAGCGTTACCTCAGGTTTAAGTCCTGCCTTTTAGCGTCTTTGACGCAACGCAGGCCAAGACTAATTTGAGGAATCAATCCACGTTTACATTGTACTATGGGGTGCGCCTTAAGCTGCATGATATTAGGTACTACGAACCTTTTACGCCCGTCGTTGTGACTTAAGGTATCTCGTAACATCACGGGGATTGGTGTTAGCCTTTCAGCTTATACTGGGAACGCGGTCGCGACCGGCTGCAGCAGCCCTGACATACGGTTCGTAGAATCACCCAGATCGTACAAAATAGGTTTCCTGCATTATTATCAAAACAACTAAGCCGCGTCGCAAAAATCGTGCACGAAACGCGAGGCGATCTGTCCGTTGAAAGTAGGCAAGGACTCGAAAAACCGTTGCGAAGTCCCCTTGTCTCAAGGTTGAAGAGATATAGCGATACCTATGAAGGTGTCTGAAAGTGCTCAGTCGCCTGAAGGGCAGGTGGTTATGACGACCGTATAGGCCTAGAGAGACACAATATATGCCCAGTTGAGCTAGGCTGCGTGCCGCGAAGTCTTTGCAGGTATCGTCCTTCACGTAAGTTTGGGCTTGCATGCTTAGCGATTACTGACCTGTTGCAGCGGTTATCCGGTCTTACGACGGTAGTTATGCTGCCGTGTTGCCGTCGGGTGTCGAGGCTATTTGACAATCCCTGCTTATGGTGGATGTAAGGTACGGTTGGGACAGAGAGGTGATTTCTTACTGGGACATTCGAGCATATTCTGAGAAGCCAGCCAAGCTTGTCGAGCCAGACTTCGCTCTGGAGGGTCTCGACGTTGGTGCAATCCTCCGTGCGTACTTAATGTCGCCTGCCGTCGTTCTGGACGCTGTCCCTCGCTGCTACCACTGGACAGGACGGACACTGTTATGGGATGGTGGCTTCGCTGCGTCGCGTTGTGAAGGGGTCCAGATGCAGTCTCGAACGAATACACAGGTCTCCCTTATAGGCACGACTGCGCTCCGTATAAGTGACCGATACCGGACTGATCAGCTGGAACACATCTAATAACAATGGCAGAAGCGGTTTGAGCCACATTGACGTGGGTCCCTTCCACCGTATAATGGTTCCGACGGCGGCGTCACCCAAGTCATGGCTCAAGAAAACTGATGGCCGAGCCCGGTGATGCTTGCCTGCTGACATTGAGCTTCAATCAAGATTTGCGCTGGACCACAGCGTCCGACTGTTGATCTTAAACTGCATCCGCCGTCGTTCCTTAGAAGCGAGAAGGTTTCGATATTTAAAGTTTGTCCCCAGGCGCCGATCGGTCGCCATACCGCGATCACTACCGCTTCGAATGTCTATATAAGGCCTGAAAGAACCGGGATCGTCTGGTGGTGGGTCCTTGCGGAACACCGATGGATCCAGTGCGAATAATGACGGGCAAGACCAGTCAAGGCCCCAACTCTAGTAGTTAAATTTAACCGCGACCAAAACAATTAGCTTGCCCTACCGAGTATGACTCGGGATTGCGTTTCGCCCGCTCGACGCTGCGCGGCGATCGGGGGGGGTCAATTTGCCGTTTTTACGTTATCAGTATTGAGATCATGATGTGTAAGCAGATAATCTGCGCCACATAGTACATTATTAGGTCAGACTAGCGCGGGGGGCAGGCGCTTATCGTTCCAATACCTAGTTTAGCGCGTCGCCTTTACTAGGAATTGCGCTTGGCTTGCCACATTACGTGAATGTAACGGGCCCTAAGCGTCTAGGGATAGCCGGGCGGTGACGTAACACACGAACAGCTGCTTACGTCCTGGTATCTTAGTCACAAGTATATTGGTTGGAGAGACAGTGGTCCCGTACTCCCATTAGGGAGACGTCAAAAGCAAACGCTCACGTAATATGCCCGTGTGATCCGTTTACTCAGAATATTCTTCTCACTGCTATTATTGTACCCTTATCGTCTACGAAAGCGGCACTTGTAGTCACATCTTTGAACTACGTACTGCCCCATCTCGACGTGTCTCATGTCCTAGAGAGCGGGAGAAAGCTTTCGGCCAAAACCCACTACCGTGATCATCCATGGGGACCGACAGATTTCAGAGACCGGCAGCGCAAGCGACGATACGGCACAATGTTAGGTCGTCCCCTATGCATGAAGCTGTCGCGTATGAGGTTAAGCTGGCTCACTATCGTCAGAGAGACACGTTTAACGGGCAGCATCAGAAGTACCTCAACAACAGCGAAGGTGATTAGGTGGTGAGAGGCAACGAAAGTGCACCTGACATTTCGTGGGAACTAGCGGCACGACCTCCCAATATGACTGCCCGTCTACTGTCGGACCTCTACGTTCGAGGATAATGCGCGAAAAATGTATGGTAGTTGATTGATCCAAAAGGATGAACACCCTTGTTGGCGGGATTCTGATCAACCCAGGAGGACCAAGCGTAGAATGCAGAACTAACCTTTATGTACAACGCACTCCGGTGGTCCCACGATAAGTTCGACGTCGTTCTTGTTTGCGGTAAGGTCGAATAGGCATCCCGCGGATACGGCCAGTAATGCCTAGAACTGCAAGTAACGGTCCCTCCACCACCGCCGGTTCTAGTGCTGGCAGTGCAGCGATCGTCGTGGTCGCGATTATTGTAGGTGTCATACAGAGATTAGGCATCTGCTCAGTAGCACGCCGGTGGAGGAACCACGATCGCCTGGGTAAGTCGCCTCGTGACTTTTAAGCGTAGTATAACTCGTAATTAAGTAGAATCGACGGGTGGCTGTGGAGATAGCGACCAATTTTCGCTTACGTGGCATGCCGTTGCGGACCACCCGTCCGAATTAACAGTCTCGTCATTAGCGATCAAAACGGCTGAGCATCCCGCTGGCCCATGGTTCGAGCCTTCTGAAAGGGTGCAATTTGCGTCAAAATCCAACCGAGAGCTAGCAAGCGAATAGAGATAGCGGCATTAGATCAATTGATGTACATATTGAATGCCCATAGACTTGCTCTTTTACGTCACCATACCGTTCTTGGGCTTTATGACCTTCATCTTGTTAGAGCGACTGTTAGTGTTAGCATCTCCACACCTATCCCGAGTATGTGGGCGGTTATTCGACGACACCGACATTAGTCCAGATACGCCCGGGGGGAAAGAAACTGGTGCGTTCCACGCTGTTGGTTTCTGGGCTATCTATCACTTTCTTACTGACTACGCAACTGATGTGGCGGATCATGACCACTGACGTTGTGTGTTGGATTGGCAGCGCCCATCGGGATTCCTATATCTCCTGTTAACGTTCGCGAGACGTTGTTCAAGACCAACGTTTGGTCAGTATTTGTTCAGTCGCACGTTCGTAAACGTCGTCGCCGAGCAAAGGGACCTCAATGTTATCGGATCTCAGCCTGGTATTAGCGTAAATTAGGCATACAATACCACAGAAAGTAGCCTGCCAGAACTCTGATGGTCATCAACCTCTGTGTGCTAACATGTATCAGGACGAACAAAGGCTGAGGCACAACTCATTGGGACTAATGCCTGTGGCCCTCCCGCCCTCACGGTCATCCCGATATAGCTTGATCTGCTGATTGTCAACCCTGTACAAACTTAGGACACGCGATGGGACCGAAGCGCGTTGTTAAGAGAATGAACAGCACCCTCTTTAAACGTGGTCTCGACTCAGGGAGCCTACAGTACTAGGCACAACTAATCGAAGCGAACTCAGATCGCATAAACCGCGCAAGCTCAGGCCCAATTACACGGGGTAAAGCAAATCGCTGGCTGGTCTTATGCTCTCCGATTCCGACTTTACTGCAAACTGGAAGTGTCGATTATGCTAATACACCCCCAAGGCTCGTTCCCCGATCTGACTACGTAGTAGCTACTAAATGACGGTAAAACCTAATGATGTCTCGATTTCGAAGCCCCAGCTGCCAGGTGGAATGACCACGAGCCCCCGCTGGCTGTTTGGTGTCCCTACCGCACTTCGCTGCTAATGGCCTGGGGACGTATAGACCGCAAATCAGAGATTGAACCGACGCGAAGGCGATAAGCGGGTCGTGGGTGGACAAGACGGACATCCACCAGCCGATGTGAATTCCACCGGACTATAGCACCGTCCTAAGCTTATAAATGTCGCCCCTGTTGCGATACCGAAAGCATCATTGTGGGACCTCGTATACGGTCAAGATAGGGCGTGTCTTTCAGCACGGTTCGAAGTATTGGCGTGGTGTGGATTAATTCCTCACGATCACATCTCAGTTATATTTCCCTACAACCAAGTCACATGTGGCTCCTGTTCGTGATCGCTATGAGAACCTAAGCTCGCTTCACTAATCCCGGGACTCTGTGACTCTGTTTGTCGGGTATTAGCGTTACATTGCTTACACTTTCCATTAGAAGCCTAAGTGGTAGCAATACATATGGATCTCGAATGTCATGTCAGCGTGTGTAGCTACGTTCATGCATGTTGATTGAACCGTTTGACGGGCCGCTGTCAGCCTAAATCCAGTGCGTATATCTACTCGCCAAACTAGCGGCAAGCTCGAGTTTTAGCATCATTCAAGGTATCTCGTTATGTGCAGCCCGTTCTCGCAAAATGCGGTTCATTGAGATGGCAGCTATGTCACCCCTGGGAGACCCATGGCTGTTACTATACTGTGGCGCGGCACATGGCCTCTAAGTACGTGGCGGATCCAGGCTACTAGCACGGTCGGATCACGAGACGGCTCCGTCCGCGCAACCGCTAAGAACGCCGCCGCTGAAATAGTTTCGCCTAATCATCTTTGTCAGCCAGAGTAGCGAGCACGTTCCGGAGGCGGCAGCCCTAGTGCGACCCTGGGGCACACGCCCTGAGCCCGGCCTACGAATAGAGGCTGGTAGGTATCACCATCGCGAACCAACTTGGGCACAAAGAATTCTGGGATCGACCTAAACCTTTCCCGCCATGAGCCGCTACGGGTACCTCACTATAGCGCGACCACATTGATACCCGCAACAAGGGGGGGGCCGTCTATGATCGCTTTAACCAAAACAAGAGAGGGACTCATGGAGACATGTTACTCGAATTAGCCATTCCTTAGCGGAAGTATGGGACATATCTCATGGACAAATAACATCGCTCCCTAAGGAAACCATGGCATCCCGTATCATTCATGCCGTAATTTTCTGTCCGGGAGAATCTCCGATTGGTTGGGACTAAAAACGATCCTGGTGTCACGTATCGCTTTCAGTGACCGAATGACATATATGGAGGGAACGTACGTGAAACATATAGCGTAAGTCAAATTGCATTAGGCGTGCGTTGATCTCCTATAATACCATCTCCCTAGGGTTTTTCTCTGACCCCACATTGTACCGCCGTCACAATACAAGCATCGTCGATTGTTGCCTTTCGTGTAGCCGATTAAGTCCGCTCTTTCTTAGCTTATAGGTATTTAGCTATAACCTCGTCGGGACACGCTCGCTTGGTCATTCAAGAAGACCCGAAGGCTTGTCCCACCATGAGTATCGCGCCGGACTCCCCGGGACCATGACTACTTTCGATAACAGGGAGACCGGTGGAGGAGTTGTCTGAGCCCTGTTTACAGGGCGTATAGATTCCGGATCACACATTTCAGCGTGCGGGTTCTAGCATGCCGGACGGCGCAGCTAAGACTAGGCTGGAGGTTGCTCGCTTGCGGTAGATAAATCACGCTCAAGTACCCTTCCTCTGTTTATTGTGATGACTTCCCTTTACGACGTTACGCCTATGTCTTCTTATCTTTTGATTGTTCGAAGTCGTACAACTGACGACCCGGGAGTAGATGTGAAAGTGTTGGGGGTCTAACGTTTGCCCCTCATTAAGTAAGCTCAATGGTTAGTATCGAAAGTGAAGCTGGAGGAGTCCCTTGTGTCTGGAAGGATTCGTTACTGGATTCCTGCGGATTCAACTCAATACTATTGGTCGGCCTTTTGTATTCGCCAGCGCTCGGCTACATACTCAGGGAGCGTCCAGCCTAAACCGTGCAATAGCGGGACATGAGGCCCGTATACGTCAGGATTGGGGGTCCGGCACTTTGTATTGAAACTTTGCAAGATGCTTGACGCCCGGGGTTACATTTTGCCATTTATTCCACCAAGCGAAGCGATATGTTTGGGCCGAACACTAGATTTCCTTCCGTACCGTCCATTTATCGAATATAAACGTAAAGCCGCTCTGGAGATGAACAAACCCTTTCCTTGCAGAATTGGCGGACTCCACTGCAATCCCGCCCCGCCTCTGGCATCCGTAGAGTCCCCATGATAAGTACCCCTGTGACGCTAGCTATCTAGCCTGACTAATGCGTAGATCTGCTTACCGTGTCAAGCTCGTATAGTGCTAGTCGCTATCAGGTCATAGACTACAAGGTCGAAAGGCGAGCCCCCCACACAGCACGTTTAATAGCACGCCGAGATCTAGTGTTCTGGGATTCTTTGAAAAGCATTACATACTCCTCACATTTAACATTTTACTTTGCGGTTTGCCTCCTTACCCATCACAAAGTCTTGACCAAGGGCTACGTCTGCTAAGAATTAGATTACCGTTCCCAGCTATACTGCAGTGACATTAAGACGCTTCTTTATAAGTAGTGCCAAGTGCAAGTGTAAAAACCCGAGAAGAATAGGCTCAGCTGGGAACCTGCTACTATGGCCCGTTGTCAAGACACCAGCGTAAAAATCATTACTGGAAGCAGGCATTGAGTGTAATCTCGTGGCAATTTAAGGAGTAGATCGGCGGGAGGCATTTAAGTCAAACTGCAAGAAAGGGTAGCAGCTGTGCTGTTACTAATCTGAGATTCGGGGCCGTACGCGTTCACTTGGAAGCCCGGCGTACCGGTTAGGCTGAAGTGCATACCAAAAGTCGAAAGCTTTACACACATCTTATATTTACAGCCGGAGACACTCCAGTGGCTTATAACCTGACTTTTCCGGCTGCAGTACGAGCTCTAAATTTACCAGTTTAAAATAGATCTAGTGACTTTAGTTTGTCTTAGAATCTTGTACGTTCGCTTTGTACCGAATCTTCGGTAGCCTCTCATGGCCCGCATAGGCAACTCCCAAGTGTCACACATAGTCCTTATGTCATATTAGGCCGTTCTGTGGGCTACTGCGAGAGGGTCGTACACTCAAATATATCGGTCAATCACACGCTCAACCATTTCCGCCGAGCGTCGGATGAGGAGCGGTTACCAAAACGCTCACAAGTGAATAATCGCGAGAGTCAGAGTTACCTACACGGCCTCTATTGCACTCTAAACCCTTATATTAGCTCAACAGAGAGCAGAGGATACCCCAATGTTCGTCTGTCTTTATCTGGCTATCCCCCGGTATTCTAGGTATCAATTCGTAAAGTCGATGTACAAGCCTATTCCTCTCATCCTTGGCCTGTCCCCTGTCGTCGGCGAGGAGGCGGAGAGCTTACTCGGAAGTGACCCTACAAACTGAACCATCAGAGGTTTGTGCTTCCCTAACGGGCTGCGCGGAAACAAAGAAAGGTTTTCTAACTATAACTACGCCGATGACCAAATTACTCGTTTTGCCCCCAGAGGCTAGATCAAACCAAGCGCGAGTAATGGACGTGAGTAAAGAAGCTAACTTAGCCCTACCCAAGGGCTACTCGGTTATTCAAGCTGCTCATCGTGCATTTAGGACATTATTTACACGGTAAAGTTCTCACGCGTAAAACGCTTTGGCTTCGCGACGTAATGGGATGCGAGTGAGAGTGAGAAAATCCCTCAACGCGAGGCCCACAGCGCCCATCGCGCGACGTCGAGTCCTTGTGTCTAGATCTCAAAAAGAGGCATAAAATGTGTGGTGGTAATGAGTGAGCCAGCTTGTCTCCGAGACACAAGTGATTACGAGGACAAGCGCGTTGTACTTCGTTCCTCCGTCAGAGTCCGTACAGCCACAGCGCGTGTCGCAGTACTTATCGTCCCCTGCCGAAACCGCTCGTCAAGCAGACGCGTAGTATTGATCAGATCCGTGATGACCATGCAGTAAAAAGCGAGCGTGAATTGGGCGATTGTTCGCCCTGCGAGCCGGCCCGTTTGCCTACAAATTGGTCATACCGAACCGGACCGACACAATTGCATCGTACTGCTGGGAGCCGGACCGTGACCCCAGTGCCGAAATTGCCGCTCAGGACCCCTTTGCCTGCTTGCTTTGCAGGGGCTTAGACAATTGCAAACTGCGGCGTAGTTCTAAAAGCCCTCCCGGTAGGAGTTCATAACACTAACGGGATTCGATTTGCCTAGACCTAAGACATTTTATCTGATCGCCTTGCGCGCACCGTCGATATAGCACCGATACCTATGCCCGTGCGAGCTGCTATTCGAACTATTGCGTTAACGTCTGCGGCAGAGACCGTATTCGGGTTCAATCCTAGCCTTGAGGCGTCATCCATCTAGTCCAGATCGGGCGATCATAATATGTTCTCGTCCCACTGCACTGTGTAACCCAATCCTAAACCGTTTTGGAGCACACTTGACTCGAGCGTTCGTACCGCGGTAACTGCCGATTGCCGACTTCGCCGCCACATACTGTGTGCGCTCTGTCTCCATATTGTAGCCAGCCCCTACCAAATCGTTTGCAACGCCCGTGTCGAAAGCTGTGTGCACATCATCGGAATATGGCTCAGCAACCGGTGCTGATTTAGACCGCGTCGTTGTTGCGGTTTGCTCGTTACTGGTGTCCATCAGCGAACCTGAAGCAAGGCGCAAAACTACCCGGTGGGGGTCGATCAGTGTCTCCCCTAAGTGGCTGAGCCGCCGAATGCTGATGGTACTTACCGAGAATTCCACCAGTAAAATCTGGCAGCAAAAAGGGCGAGCAAAACTACTTGTGGGTGAATGATGTTCAAGACCACAAGTAGGATCTAAAGCTCCGCGGTGATGTAATTGTATCTGTCGGCTTATGTGATTCCTCGCGTTCCAACAATTAAATGAGTTATCTAGAGCTCGATGGTAATATGTTTACACCACGCGTTAATCGCCTGCCGAATAATAAGTCTATAGCGATCCATCGGATTACATTTTGAACCTTGCTTAGGGACCATGTTATCGCCGGGAACGTGATACATTTGTGACTGCTCCGGCTCGCAGGGTTCTGCGTCTGACCGTAACGGGACAACACTTTAAGAACTAATATTAATCTTTATGAATGGTACATGAGGCCAACCCTTTCCACCATAAGTAACCCAACCGTGTGGTAAGAAGTCGCTTAGGCATCGTCTCTATTGCGGGTAGGGGAAGCGCTGATTGAGGTGGGGCGGTTATGGGCGTTCACTAGTAAATCAGGAAGAATCCCCCATTCGCCACATCCGAACCAACGCAGATCTCACCGGCAGGGACCGGTTGGGATCAACACAGAGTCACATAACGATCTCGTTTACATGTCTTCCAGGCCCGAATAGCTGCCTTTGCGAATACGTCCTGCCTGCGTCTGAGTGGTACAAGGTCAACTGTCATCCCGCGATAAGAGTGTCCCTACAAGCCAAACCATACTCGTGCTGTGCGAGTGTTAGTTTGCTTAGGCTTCAACGTGTGAATGGCTACACCCATGGCGAATCAGTAAAGACGGTGCCATAAAGGCATGGGCCTATGTATGTGCAAGATCGAGTCATAGTCGTATAAACATCAGTGTGGCTCGTGGCCTATAGATTGAGACGGTTCTTTAGTTACAGCCTCGTGCCCACTGTATCCCCGGTCTGACATACACAATGAAACCTCCCACTCCGCCCCCCTATAGTTAAAGATACTCAGACTATTCTGAATGAACAATAGAACTACGCTAACATGAGACGTAGGCGTCCCCAACTTTCGACGTGGCTCACCTGTACCTGTTTGCTGCAATACCTCCAGCTTATAATTCTACTATACATGGGAGACAATGATGCCGCTTAGCCGCCGCAGACCATCTAATTGTTAGCAGTCGAATTACAGAGCAAACTGCTAGGAGCGTAAGGGTACCTTTTGCGTAGGAGTCTCGGCCAATCACGTACTCGAAAGGGGGTCTTTTTGATACGACCGGTTGCCTGTCACCAAGGTCCCGATCGTGTAATGTCTACAAATCATGAGGTTTGGCACTTTGCTTCTTGGACTTCTAACTGGGTATGTAGGGAAGTGCACATGCGATTGCATTCTTGACACGTGACACATGGTCGGCTCGACATGTTAGGGGACTTTAAAATTTAACTTTTGGCGAGGCGAGCAATTCATACTACGGAACGATAATCTGCGTCGACTACTAGGCAATCAATGAAGCTCCTTGCAGCCGCGTCACTGTCCCAGCTATGCACTTCATTACCCACATCTTGCTTACTCTACGTATCCAGCTTATCTACCATCACTCCCTCTAGTTACTCTGAATAGAATAACTTAGGGCCATGGCAGACGCGACGCATCGAATCGACTGCAACGTCATCGTTGCTCATTTCGTT
		</sequence>
    <sequence><taxon idref="Location_4_3_1|20.177068832785974"/>
			TCCGTGACGCTGAGTACACTTATATAAGGTCTGTGAACTCATTCTAGAGCGATGCACCAATAAGCGCTTTGTGACGTACTGATATGCTAACGCTTAGCAGGTTCCGACTAAAGAAATAAGCAAAGTATCAAGTCTTTTCGGGACTATGCTCTGTTGTTGCTTAGGCGTGAGGCCTATGGTGTTGGCACGTGCCATTGAACGATATCTCTGCCGAATCAGGCCCGGGCACAATCCCATGGTTTACACGGCATTCAGGTACGGTATCGCTGCGACTATTACATCTCCCGCAGGCCGCTAAGTCTTTCGCCCGATGTGAGCAGTTCCTGCATGAGCCACCCGTGACCCTAATCTGCCTCCTCAACGGGGCAAGGACACTTTCTGACGCTTTGCGGTAGTCTTATTTTCCGCAGTACTTACATAGTGACCTAAAGAAACTAGACCCACCCCAGTTGCCTCGGTCGGGGACTAATCGTGCCAGTGGTTAGATGCCCGTCAACCCTGCTGTTTAGTTAGCGAAGCACAATGTCTCTTCAGGGAACTCCCCCTGGTATCGAAGAAACCGACTGTAGTCTACGATGGCGCGCTACTAGATCTCACAAAAAAATAAAGGATCCAAAGGGTCACTGACAGGATATCCCAAGGGTATGGGATGTTAAGGTGCCCATGGGACTTGTAGGACAGTCGCACACTCGGTATCGCGAACCACACAACCGGACGCGAGTGGGAAACCTTCTCATGAATTGATAGGCATCAAACCGAGCCCGGGGAGCCCCTTATACTTGGATGACGGAAAGTAACTCCGACCAATTATTTGCAAGGAAAAATATCACGATAAAGCGTTATAGAGGGCGTAAAGCTCGTTAAAGTCTAGGCTCTGCAGCCACCTCCTGATTGCGGGTGTGTGCTTTAGATATGCCTCAGTAAACTATCAAAACTAAACCTCCTGTCCACAGTATGCTTGGTGCCGATGTGTAGTCATATTAGGAGATGTGTTCTTATCAGGGACACGGGATGAATAAGCCTCGCGTTTGCAAAAACGGTACCAGCTAGTGTGATTGCTCCTATAATATATATACACCTACTTATAGCGATGGGCAAACACTTGCATTTACGAGAATAGGCGGCTTACCATACCCCTTGGATGTAGAGTAGCATCTCTTCGCTAAGGCTTGTCGGTCACATATACATACCCGCAGCGTCAGCAACCCCACCGTATGAGTAAGGACTAATCCAACACTAGTCGTTCTCGGTAAAAAGTCTCGTATTAGTAGAAAGCCCGTGAGGATTTGAGGTCGGTGCTCATCCTCGATAGTAAGTATCGGACATCTTAGCCGAAGCCACTGAGTCAGCTGCAGGATGACACAGACATTCCTGACGCAGTCTCGCCTTTATTAAGTACCGCCGACGCCGGCTCCTAAGCGCTTGTCAAGCCCTAATGATGGGGTTCTACAGCGGTACACTCATGGGCCCTTAATTGTAGTTTGTCCAGCTGTCTTAGGCCAATACCTCCATGCAGCCATCTCCGCGATGAGACCCCGCCAATGTTCCACCAAGTCGGTCAGTCCTTGCGCTTACCTAGAGTATCTGCATACAACGGCGACGTTGTCCGGTCGCACGTAAGCACGGTACGCCCCGCTCTTCAATAGGATGGTTTAAGAGCCTTCACATGACGAGTCTGCGGACCCACCGGCGGCTGGCCATTTGGCTGCCGTGAACTTTCGTTCTGTACGTAGGTCTTCCGGCAGCTCTCCAGCCGGCTGGATGGCAAATGAATCATTGCCCGGTCGTTTTGACGCGACGCCCTAAGTCTTTGATGCTGAGGAAGACGTCTAGCGAAGTGATCAGTGGCCCGGGAAATCACTAGCACGTTATCCTACCCCCGTATAGGACGTAACGGTGTTATGACAGGCTTAAATGCGATCCGTGTAACAACCCCCGTCGACGCCGTTACAGTTCTGGTCCTGACCGAAACCGTAGATCGTGTCCGATGGCCGCATGTGCGTCAAGAGCGTCTTTTAGATCTTCGTGTCTGTGACTACATAGTCTCAGACTAACCTACGTTTCTCCCTCAGTTCGCGGAACAGCTAATATATCTTTCCGAACCCTTGACGCTACCGCGGCACGGTCCTCCTGCCTAGGCAGCCTTAGTTACTGTTACTATGTGGTCCGGTAACGTGGCGGTCTAGAGCCGCAAAGGCGCTAGAGCCCACACGTTGCAAACTGCGCAAGCATGCGAATACCAGAGACCGATAGCACGAATTACGGATTATCAAGCAACACGGTCTAAATAGAGTCTGTATAATATCGGGTTTGATATCCCCTGCGGACTTAAGGCAGATGTCTCGACGTATCTATGACATGGCGAACATATGAACTCCTCGACAACCGCTGATGCGCGGAGTACAGTAACCCTCGTACCATTGTTCTGAAAGGGCTTTAGCAACCACCAACTCCTCGTGTGGTTTCGGTCATAGGGGTCCCACTGCCTGATCCAGTGTGGAGACATGTAGCGCCACAAGCCTCAAAAGAATGGTGAATACACAGTGACGCCGATCCCTTGGGAGCCCGGAGACGATCGTTTCTCCCTGGGCACGAAAAGTAGGCTCATGAAGAGATTTGGTGATGTCTGTCCAACCCAAGTTGTGTCGTGGGCGAAGCAAACTGGGGTCCTTTCCCCACAGTAGCCGTCAACCAAGTTGGGCAAAGTTCGTCCGCGGAGGCTTTCTGTGGTTGTGGAAGTTACAACCCAAGGGCGGGATCGGCGTACCCCCTCCACATAACACACCGATGTGACCGTTAATCTGTATGGACATCAAATATGCTTAACCTGCTCGCTTTGGCTGCCGGAGGCACCTGTTCGACACCCGACAACAGTAAACTGGCTATTTATAAAGATAGCACTCGTTTATAGGACATCATTCCAACTTGTGGGGTATCACAAGACAGATTTAGGTGTCAACAGGCTAGCGCATGCGCGGCAAAACTCAACAGACTGGTGATTTTTACAGGGTTTGTAGTTAAAAGCTGGTCTGCATAACACAGCCTACTTGTTGTAGTACGCCCGTTATAATGTGGCTGCGAGACAACGTTGTTCCCAGCCCCCGCTAAGTACGTGATTCTGGCAATTTGCCGCATTTATAAGGTCTATATATCGGTACTATGAGAGATTGGATTGACAGTTGCATATGGTGAAACACCGCGTAACGCTAAAAATCAGCGGCCTTCCGCACGCAGCGGTTCATGTGTGCTATAGTCTATGATGTTGGAACATAGCACTGGGGCCCCATGGGGCAAGGAAATCGTCGGTTTGGCTGGATGACAATATGCGTCAGATAAAGAACTCATGAAGACCCCTTGGCCTTGCCCCCAGACCAACAAAACATCGTCTTCGTCGCGTTGAACTATCGGCCCCCTAGGACATTGACAAATTTGCCGTCTACTCCGGCGCAACTCCATGGGTTCGTTCTCGAATTGCAGGGTGCCGCACCACAAACCTACAGAACTCAATTTTTGACATATAGTTGCTCATTATCTACAGGGTCGCCAGTAGACTTGCAACCATGTTGAGCAGAGCCAGCGTTACCTCAGGTTTAAGTCCTGCCTTTTAGCGTCTTTGACGCAACGCAGGCCAAGACTAATTTGAGGAATCAATCCACGTTTACATTGTACTATGGGGTGCGCCTTAAGCTGCATGATATTAGGTACTACGAACCTTTTACGCCCGTCGTTGTGACTTAAGGTATCTCGTAACATCACGGGGATTGGTGTTAGCCTTTCAGCTTATACTGGGAACGCGGTCGCGACCGGCTGCAGCAGCCCTGACATACGGTTCGTAGAATCACCCAGATCGTACAAAATAGGTTTCCTGCATTATTATCAAAACAACTAAGCCGCGTCGCAAAAATCGTGCACGAAACGCGAGGCGATCTGTCCGTTGAAAGTAGGCAAGGACTCGAAAAACCGTTGCGAAGTCCCCTTGTCTCAAGGTTGAAGAGATATAGCGATACCTATGAAGGTGTCTGAAAGTGCTCAGTCGCCTGAAGGGCAGGTGGTTATGACGACCGTATAGGCCTAGAGAGACACAATATATGCCCAGTTGAGCTAGGCTGCGTGCCGCGAAGTCTTTGCAGGTATCGTCCTTCACGTAAGTTTGGGCTTGCATGCTTAGCGATTACTGACCTGTTGCAGCGGTTATCCGGTCTTACGACGGTAGTTATGCTGCCGTGTTGCCGTCGGGTGTCGAGGCTATTTGACAATCCCTGCTTATGGTGGATGTAAGGTACGGTTGGGACAGAGAGGTGATTTCTTACTGGGACATTCGAGCATATTCTGAGAAGCCAGCCAAGCTTGTCGAGCCAGACTTCGCTCTGGAGGGTCTCGACGTTGGTGCAATCCTCCGTGCGTACTTAATGTCGCCTGCCGTCGTTCTGGACGCTGTCCCTCGCTGCTACCACTGGACAGGACGGACACTGTTATGGGATGGTGGCTTCGCTGCGTCGCGTTGTGAAGGGGTCCAGATGCAGTCTCGAACGAATACACAGGTCTCCCTTATAGGCACGACTGCGCTCCGTATAAGTGACCGATACCGGACTGATCAGCTGGAACACATCTAATAACAATGGCAGAAGCGGTTTGAGCCACATTGACGTGGGTCCCTTCCACCGTATAATGGTTCCGACGGCGGCGTCACCCAAGTCATGGCTCAAGAAAACTGATGGCCGAGCCCGGTGATGCTTGCCTGCTGACATTGAGCTTCAATCAAGATTTGCGCTGGACCACAGCGTCCGACTGTTGATCTTAAACTGCATCCGCCGTCGTTCCTTAGAAGCGAGAAGGTTTCGATATTTAAAGTTTGTCCCCAGGCGCCGATCGGTCGCCATACCGCGATCACTACCGCTTCGAATGTCTATATAAGGCCTGAAAGAACCGGGATCGTCTGGTGGTGGGTCCTTGCGGAACACCGATGGATCCAGTGCGAATAATGACGGGCAAGACCAGTCAAGGCCCCAACTCTAGTAGTTAAATTTAACCGCGACCAAAACAATTAGCTTGCCCTACCGAGTATGACTCGGGATTGCGTTTCGCCCGCTCGACGCTGCGCGGCGATCGGGGGGGGTCAATTTGCCGTTTTTACGTTATCAGTATTGAGATCATGATGTGTAAGCAGATAATCTGCGCCACATAGTACATTATTAGGTCAGACTAGCGCGGGGGGCAGGCGCTTATCGTTCCAATACCTAGTTTAGCGCGTCGCCTTTACTAGGAATTGCGCTTGGCTTGCCACATTACGTGAATGTAACGGGCCCTAAGCGTCTAGGGATAGCCGGGCGGTGACGTAACACACGAACAGCTGCTTACGTCCTGGTATCTTAGTCACAAGTATATTGGTTGGAGAGACAGTGGTCCCGTACTCCCATTAGGGAGACGTCAAAAGCAAACGCTCACGTAATATGCCCGTGTGATCCGTTTACTCAGAATATTCTTCTCACTGCTATTATTGTACCCTTATCGTCTACGAAAGCGGCACTTGTAGTCACATCTTTGAACTACGTACTGCCCCATCTCGACGTGTCTCATGTCCTAGAGAGCGGGAGAAAGCTTTCGGCCAAAACCCACTACCGTGATCATCCATGGGGACCGACAGATTTCAGAGACCGGCAGCGCAAGCGACGATACGGCACAATGTTAGGTCGTCCCCTATGCATGAAGCTGTCGCGTATGAGGTTAAGCTGGCTCACTATCGTCAGAGAGACACGTTTAACGGGCAGCATCAGAAGTACCTCAACAACAGCGAAGGTGATTAGGTGGTGAGAGGCAACGAAAGTGCACCTGACATTTCGTGGGAACTAGCGGCACGACCTCCCAATATGACTGCCCGTCTACTGTCGGACCTCTACGTTCGAGGATAATGCGCGAAAAATGTATGGTAGTTGATTGATCCAAAAGGATGAACACCCTTGTTGGCGGGATTCTGATCAACCCAGGAGGACCAAGCGTAGAATGCAGAACTAACCTTTATGTACAACGCACTCCGGTGGTCCCACGATAAGTTCGACGTCGTTCTTGTTTGCGGTAAGGTCGAATAGGCATCCCGCGGATACGGCCAGTAATGCCTAGAACTGCAAGTAACGGTCCCTCCACCACCGCCGGTTCTAGTGCTGGCAGTGCAGCGATCGTCGTGGTCGCGATTATTGTAGGTGTCATACAGAGATTAGGCATCTGCTCAGTAGCACGCCGGTGGAGGAACCACGATCGCCTGGGTAAGTCGCCTCGTGACTTTTAAGCGTAGTATAACTCGTAATTAAGTAGAATCGACGGGTGGCTGTGGAGATAGCGACCAATTTTCGCTTACGTGGCATGCCGTTGCGGACCACCCGTCCGAATTAACAGTCTCGTCATTAGCGATCAAAACGGCTGAGCATCCCGCTGGCCCATGGTTCGAGCCTTCTGAAAGGGTGCAATTTGCGTCAAAATCCAACCGAGAGCTAGCAAGCGAATAGAGATAGCGGCATTAGATCAATTGATGTACATATTGAATGCCCATAGACTTGCTCTTTTACGTCACCATACCGTTCTTGGGCTTTATGACCTTCATCTTGTTAGAGCGACTGTTAGTGTTAGCATCTCCACACCTATCCCGAGTATGTGGGCGGTTATTCGACGACACCGACATTAGTCCAGATACGCCCGGGGGGAAAGAAACTGGTGCGTTCCACGCTGTTGGTTTCTGGGCTATCTATCACTTTCTTACTGACTACGCAACTGATGTGGCGGATCATGACCACTGACGTTGTGTGTTGGATTGGCAGCGCCCATCGGGATTCCTATATCTCCTGTTAACGTTCGCGAGACGTTGTTCAAGACCAACGTTTGGTCAGTATTTGTTCAGTCGCACGTTCGTAAACGTCGTCGCCGAGCAAAGGGACCTCAATGTTATCGGATCTCAGCCTGGTATTAGCGTAAATTAGGCATACAATACCACAGAAAGTAGCCTGCCAGAACTCTGATGGTCATCAACCTCTGTGTGCTAACATGTATCAGGACGAACAAAGGCTGAGGCACAACTCATTGGGACTAATGCCTGTGGCCCTCCCGCCCTCACGGTCATCCCGATATAGCTTGATCTGCTGATTGTCAACCCTGTACAAACTTAGGACACGCGATGGGACCGAAGCGCGTTGTTAAGAGAATGAACAGCACCCTCTTTAAACGTGGTCTCGACTCAGGGAGCCTACAGTACTAGGCACAACTAATCGAAGCGAACTCAGATCGCATAAACCGCGCAAGCTCAGGCCCAATTACACGGGGTAAAGCAAATCGCTGGCTGGTCTTATGCTCTCCGATTCCGACTTTACTGCAAACTGGAAGTGTCGATTATGCTAATACACCCCCAAGGCTCGTTCCCCGATCTGACTACGTAGTAGCTACTAAATGACGGTAAAACCTAATGATGTCTCGATTTCGAAGCCCCAGCTGCCAGGTGGAATGACCACGAGCCCCCGCTGGCTGTTTGGTGTCCCTACCGCACTTCGCTGCTAATGGCCTGGGGACGTATAGACCGCAAATCAGAGATTGAACCGACGCGAAGGCGATAAGCGGGTCGTGGGTGGACAAGACGGACATCCACCAGCCGATGTGAATTCCACCGGACTATAGCACCGTCCTAAGCTTATAAATGTCGCCCCTGTTGCGATACCGAAAGCATCATTGTGGGACCTCGTATACGGTCAAGATAGGGCGTGTCTTTCAGCACGGTTCGAAGTATTGGCGTGGTGTGGATTAATTCCTCACGATCACATCTCAGTTATATTTCCCTACAACCAAGTCACATGTGGCTCCTGTTCGTGATCGCTATGAGAACCTAAGCTCGCTTCACTAATCCCGGGACTCTGTGACTCTGTTTGTCGGGTATTAGCGTTACATTGCTTACACTTTCCATTAGAAGCCTAAGTGGTAGCAATACATATGGATCTCGAATGTCATGTCAGCGTGTGTAGCTACGTTCATGCATGTTGATTGAACCGTTTGACGGGCCGCTGTCAGCCTAAATCCAGTGCGTATATCTACTCGCCAAACTAGCGGCAAGCTCGAGTTTTAGCATCATTCAAGGTATCTCGTTATGTGCAGCCCGTTCTCGCAAAATGCGGTTCATTGAGATGGCAGCTATGTCACCCCTGGGAGACCCATGGCTGTTACTATACTGTGGCGCGGCACATGGCCTCTAAGTACGTGGCGGATCCAGGCTACTAGCACGGTCGGATCACGAGACGGCTCCGTCCGCGCAACCGCTAAGAACGCCGCCGCTGAAATAGTTTCGCCTAATCATCTTTGTCAGCCAGAGTAGCGAGCACGTTCCGGAGGCGGCAGCCCTAGTGCGACCCTGGGGCACACGCCCTGAGCCCGGCCTACGAATAGAGGCTGGTAGGTATCACCATCGCGAACCAACTTGGGCACAAAGAATTCTGGGATCGACCTAAACCTTTCCCGCCATGAGCCGCTACGGGTACCTCACTATAGCGCGACCACATTGATACCCGCAACAAGGGGGGGGCCGTCTATGATCGCTTTAACCAAAACAAGAGAGGGACTCATGGAGACATGTTACTCGAATTAGCCATTCCTTAGCGGAAGTATGGGACATATCTCATGGACAAATAACATCGCTCCCTAAGGAAACCATGGCATCCCGTATCATTCATGCCGTAATTTTCTGTCCGGGAGAATCTCCGATTGGTTGGGACTAAAAACGATCCTGGTGTCACGTATCGCTTTCAGTGACCGAATGACATATATGGAGGGAACGTACGTGAAACATATAGCGTAAGTCAAATTGCATTAGGCGTGCGTTGATCTCCTATAATACCATCTCCCTAGGGTTTTTCTCTGACCCCACATTGTACCGCCGTCACAATACAAGCATCGTCGATTGTTGCCTTTCGTGTAGCCGATTAAGTCCGCTCTTTCTTAGCTTATAGGTATTTAGCTATAACCTCGTCGGGACACGCTCGCTTGGTCATTCAAGAAGACCCGAAGGCTTGTCCCACCATGAGTATCGCGCCGGACTCCCCGGGACCATGACTACTTTCGATAACAGGGAGACCGGTGGAGGAGTTGTCTGAGCCCTGTTTACAGGGCGTATAGATTCCGGATCACACATTTCAGCGTGCGGGTTCTAGCATGCCGGACGGCGCAGCTAAGACTAGGCTGGAGGTTGCTCGCTTGCGGTAGATAAATCACGCTCAAGTACCCTTCCTCTGTTTATTGTGATGACTTCCCTTTACGACGTTACGCCTATGTCTTCTTATCTTTTGATTGTTCGAAGTCGTACAACTGACGACCCGGGAGTAGATGTGAAAGTGTTGGGGGTCTAACGTTTGCCCCTCATTAAGTAAGCTCAATGGTTAGTATCGAAAGTGAAGCTGGAGGAGTCCCTTGTGTCTGGAAGGATTCGTTACTGGATTCCTGCGGATTCAACTCAATACTATTGGTCGGCCTTTTGTATTCGCCAGCGCTCGGCTACATACTCAGGGAGCGTCCAGCCTAAACCGTGCAATAGCGGGACATGAGGCCCGTATACGTCAGGATTGGGGGTCCGGCACTTTGTATTGAAACTTTGCAAGATGCTTGACGCCCGGGGTTACATTTTGCCATTTATTCCACCAAGCGAAGCGATATGTTTGGGCCGAACACTAGATTTCCTTCCGTACCGTCCATTTATCGAATATAAACGTAAAGCCGCTCTGGAGATGAACAAACCCTTTCCTTGCAGAATTGGCGGACTCCACTGCAATCCCGCCCCGCCTCTGGCATCCGTAGAGTCCCCATGATAAGTACCCCTGTGACGCTAGCTATCTAGCCTGACTAATGCGTAGATCTGCTTACCGTGTCAAGCTCGTATAGTGCTAGTCGCTATCAGGTCATAGACTACAAGGTCGAAAGGCGAGCCCCCCACACAGCACGTTTAATAGCACGCCGAGATCTAGTGTTCTGGGATTCTTTGAAAAGCATTACATACTCCTCACATTTAACATTTTACTTTGCGGTTTGCCTCCTTACCCATCACAAAGTCTTGACCAAGGGCTACGTCTGCTAAGAATTAGATTACCGTTCCCAGCTATACTGCAGTGACATTAAGACGCTTCTTTATAAGTAGTGCCAAGTGCAAGTGTAAAAACCCGAGAAGAATAGGCTCAGCTGGGAACCTGCTACTATGGCCCGTTGTCAAGACACCAGCGTAAAAATCATTACTGGAAGCAGGCATTGAGTGTAATCTCGTGGCAATTTAAGGAGTAGATCGGCGGGAGGCATTTAAGTCAAACTGCAAGAAAGGGTAGCAGCTGTGCTGTTACTAATCTGAGATTCGGGGCCGTACGCGTTCACTTGGAAGCCCGGCGTACCGGTTAGGCTGAAGTGCATACCAAAAGTCGAAAGCTTTACACACATCTTATATTTACAGCCGGAGACACTCCAGTGGCTTATAACCTGACTTTTCCGGCTGCAGTACGAGCTCTAAATTTACCAGTTTAAAATAGATCTAGTGACTTTAGTTTGTCTTAGAATCTTGTACGTTCGCTTTGTACCGAATCTTCGGTAGCCTCTCATGGCCCGCATAGGCAACTCCCAAGTGTCACACATAGTCCTTATGTCATATTAGGCCGTTCTGTGGGCTACTGCGAGAGGGTCGTACACTCAAATATATCGGTCAATCACACGCTCAACCATTTCCGCCGAGCGTCGGATGAGGAGCGGTTACCAAAACGCTCACAAGTGAATAATCGCGAGAGTCAGAGTTACCTACACGGCCTCTATTGCACTCTAAACCCTTATATTAGCTCAACAGAGAGCAGAGGATACCCCAATGTTCGTCTGTCTTTATCTGGCTATCCCCCGGTATTCTAGGTATCAATTCGTAAAGTCGATGTACAAGCCTATTCCTCTCATCCTTGGCCTGTCCCCTGTCGTCGGCGAGGAGGCGGAGAGCTTACTCGGAAGTGACCCTACAAACTGAACCATCAGAGGTTTGTGCTTCCCTAACGGGCTGCGCGGAAACAAAGAAAGGTTTTCTAACTATAACTACGCCGATGACCAAATTACTCGCTTTGCCCCCAGAGGCTAGATCAAACCAAGCGCGAGTAATGGACGTGAGTAAAGAAGCTAACTTAGCCCTACCCAAGGGCTACTCGGTTATTCAAGCTGCTCATCGTGCATTTAGGACATTATTTACACGGTAAAGTTCTCACGCGTAAAACGCTTTGGCTTCGCGACGTAATGGGATGCGAGTGAGAGTGAGAAAATCCCTCAACGCGAGGCCCACAGCGCCCATCGCGCGACGTCGAGTCCTTGTGTCTAGATCTCAAAAAGAGGCATAAAATGTGTGGTGGTAATGAGTGAGCCAGCTTGTCTCCGAGACACAAGTGATTACGAGGACAAGCGCGTTGTACTTCGTTCCTCCGTCAGAGTCCGTACAGCCACAGCGCGTGTCGCAGTACTTATCGTCCCCTGCCGAAACCGCTCGTCAAGCAGACGCGTAGTATTGATCAGATCCGTGATGACCATGCAGTAAAAAGCGAGCGTGAATCGGGCGATTGTTCGCCCTGCGAGCCGGCCCGTTTGCCTACAAATTGGTCATACCGAACCGGACCGACACAATTGCATCGTACTGCTGGGAGCCGGACCGTGACCCCAGTGCCGAAATTGCCGCTCAGGACCCCTTTGCCTGCTTGCTTTGCAGGGGCTTAGACAATTGCAAACTGCGGCGTAGTTCTAAAAGCCCTCCCGGTAGGAGTTCATAACACTAACGGGATTCGATTTGCCTAGACCTAAGACATTTTATCTGATCGCCTTGCGCGCACCGTCGATATAGCACCGATACCTATGCCCGTGCGAGCTGCTATTCGAACTATTGCGTTAACGTCTGCGGCAGAGACCGTATTCGGGTTCAATCCTAGCCTTGAGGCGTCATCCATCTAGTCCAGATCGGGCGATCATAATATGTTCTCGTCCCACTGCACTGTGTAACCCAATCCTAAACCGTTTTGGAGCACACTTGACTCGAGCGTTCGTACCGCGGTAACTGCCGATTGCCGACTTCGCCGCCACATACTGTGTGCGCTCTGTCTCCATATTGTAGCCAGCCCCTACCAAATCGTTTGCAACGCCCGTGTCGAAAGCTGTGTGCACATCATCGGAATATGGCTCAGCAACCGGTGCTGATTTAGACCGCGTCGTTGTTGCGGTTTGCTCGTTACTGGTGTCCATCAGCGAACCTGAAGCAAGGCGCAAAACTACCCGGTGGGGGTCGATCAGTGTCTCCCCTAAGTGGCTGAGCCGCCGAATGCTGATGGTACTTACCGAGAATTCCACCAGTAAAATCTGGCAGCAAAAAGGGCGAGCAAAACTACTTGTGGGTGAATGATGTTCAAGACCACAAGTAGGATCTAAAGCTCCGCGGTGATGTAATTGTATCTGTCGGCTTATGTGATTCCTCGCGTTCCAACAATTAAATGAGTTATCTAGAGCTCGATGGTAATATGTTTACACCACGCGTTAATCGCCTGCCGAATAATAAGTCTATAGCGATCCATCAGATTACATTTTGAACCTTGCTTAGGGACCATGTTATCGCCGGGAACGTGATACATTTGTGACTGCTCCGGCTCGCAGGGTTCTGCGTCTGACCGTAACGGGACAACACTTTAAGAACTAATATTAATCTTTATGAATGGTACATGAGGCCAACCCTTTCCACCATAAGTAACCCAACCGTGTGGTAAGAAGTCGCTTAGGCATCGTCTCTATTGCGGGTAGGGGAAGCGCTGATTGAGGTGGGGCGGTTATGGGCGTTCACTAGTAAATCAGGAAGAATCCCCCATTCGCCACATCCGAACCAACGCAGATCTCACCGGCAGGGACCGGTTGGGATCAACACAGAGTCACATAACGATCTCGTTTACATGTCTTCCAGGCCCGAATAGCTGCCTTTGCGAATACGTCCTGCCTGCGTCTGAGTGGTACAAGGTCAACTGTCATCCCGCGATAAGAGTGTCCCTACAAGCCAAACCATACTCGTGCTGTGCGAGTGTTAGTTTGCTTAGGCTTCAACGTGTGAATGGCTACACCCATGGCGAATCAGTAAAGACGGTGCCATAAAGGCATGGGCCTATGTATGTGCAAGATCGAGTCATAGTCGTATAAACATCAGTGTGGCTCGTGGCCTATAGATTGAGACGGTTCTTTAGTTACAGCCTCGTGCCCACTGTATCCCCGGTCTGACATACACAATGAAACCTCCCACTCCGCCCCCCTATAGTTAAAGATACTCAGACTATTCTGAATGAACAATAGAACTACGCTAACATGAGACGTAGGCGTCCCCAACTTTCGACGTGGCTCACCTGTACCTGTTTGCTGCAATACCTCCAGCTTATAATTCTACTATACATGGGAGACAATGATGCCGCTTAGCCGCCGCAGACCATCTAATTGTTAGCAGTCGAATTACAGAGCAAACTGCTAGGAGCGTAAGGGTACCTTTTGCGTAGGAGTCTCGGCCAATCACGTACTCGAAAGGGGGTCTTTTTGATACGACCGGTTGCCTGTCACCAAGGTCCCGATCGTGTAATGTCTACAAATCATGAGGTTTGGCACTTTGCTTCTTGGACTTCTAACTGGGTATGTAGGGAAGTGCACATGCGATTGCATTCTTGACACGTGACACATGGTCGGCTCGACATGTTAGGGGACTTTAAAATTTAACTTTTGGCGAGGCGAGCAATTCATACTACGGAACGATAATCTGCGTCGACTACTAGGCAATCAATGAAGCTCCTTGCAGCCGCGTCACTGTCCCAGCTATGCACTTCATTACCCACATCTTGCTTACTCTACGTATCCAGCTTATCTACCATCACTCCCTCTAGTTACTCTGAATAGAATAACTTAGGGCCATGGCAGACGCGACGCATCGAATCGACTGCAACGTCATCGTTGCTCATTTCGTT
		</sequence>
    <sequence><taxon idref="Location_3_4_0|30.854683055702083"/>
			TCCGTGACGCTGAGTACACTTATATAAGGTCTGTGAACTCATTCTAGAGCGATGCACCAATAAGCGCTTTGTGACGTACTGATATGCTAACGCTTAGCAGGTTCCGACTAAAGAAATAAGCAAAGTATCAAGTCTTTTCGGGACTATGCTCTGTTGTTGCTTAGGCGTGAGGCCTATGGTGTTGGCACGTGCCATTGAACGATATCTCTGCCGAATCAGGCCCGGGCACAATCCCATGGTTTACACGGCATTCAGGTACGGTATCGCTGCGACTATTACATCTCCCGCAGGCCGCTAAGTCTTTCGCCCGATGTGAGCAGTTCCTGCATGAGCCACCCGTGACCCTAATCTGCCTCCTCAACGGGGCAAGGACACTTTCTGACGCTTTGCGGTAGTCTTATTTTCCGCAGTACTTACATAGTGACCTAAAGAAACTAGACCCACCCCAGTTGCCTCGGTCGGGGACTAATCGTGCCAGTGGTTAGATGCCCGTCAACCCTGCTGTTTAGTTAGCGAAGCACAATGTCTCTTCAGGGAACTCCCCCTGGTATCGAAGAAACCGACTGTAGTCTACGATGGCGCGCTACTAGATCTCACAAAAAAATAAAGGATCCAAAGGGTCACTGACAGGATATCCCAAGGGTATGGGATGTTAAGGTGCCCATGGGACTTGTAGGACAGTCGCACACTCGGTATCGCGAACCACACAACCGGACGCGAGTGGGAAACCTTCTCATGAATTGATAGGCATCAAACCGAGCCCGGGGAGCCCCTTATACTTGGATGACGGAAAGTAACTCCGACCAATTATTTGCAAGGAAAAATATCACGATAAAGCGTTATAGAGGGCGTAAAGCTCGTTAAAGTCTAGGCTCTGCAGCCACCTCCTGATTGCGGGTGTGTGCTTTAGATATGCCTCAGTAAACTATCAAAACTAAACCTCCTGTCCACAGTATGCTTGGTGCCGATGTGTAGTCATATTAGGAGATGTGTTCTTATCAGGGACACGGGATGAATAAGCCTCGCGTTTGCAAAAACGGTACCAGCTAGTGTGATTGCTCCTATAATATATATACACCTACTTATAGCGATGGGCAAACACTTGCATTTACGAGAATAGGCGGCTTACCATACCCCTTGGATGTAGAGTAGCATCTCTTCGCTAAGGCTTGTCGGTCACATATACATACCCGCAGCGTCAGCAACCCCACCGTATGAGTAAGGACTAATCCAACACTAGTCGTTCTCGGTAAAAAGTCTCGTATTAGTAGAAAGCCCGTGAGGATTTGAGGTCGGTGCTCATCCTCGATAGTAAGTATCGGACATCTTAGCCGAAGCCACTGAGTCAGCTGCAGGATGACACAGACATTCCTGACGCAGTCTCGCCTTTATTAAGTACCGCCGACGCCGGCTCCTAAGCGCTTGTCAAGCCCTAATGATGGGGTTCTACAGCGGTACACTCATGGGCCCTTAATTGTAGTTTGTCCAGCTGTCTTAGGCCAATACCTCCATGCAGCCATCTCCGCGATGAGACCCCGCCAATGTTCCACCAAGTCGGTCAGTCCTTGCGCTTACCTAGAGTATCTGCATACAACGGCGACGTTGTCCGGTCGCACGTAAGCACGGTACGCCCCGCTCTTCAATAGGATGGTTTAAGAGCCTTCACATGACGAGTCTGCGGACCCACCGGCGGCTGGCCATTTGGCTGCCGTGAACTTTCGTTCTGTACGTAGGTCTTCCGGCAGCTCTCCAGCCGGCTGGATGGCAAATGAATCATTGCCCGGTCGTTTTGACGCGACGCCCTAAGTCTTTGATGCTGAGGAAGACGTCTAGCGAAGTGATCAGTGGCCCGGGAAATCACTAGCACGTTATCCTACCCCCGTATAGGACGTAACGGTGTTATGACAGGCTTAAATGCGATCCGTGTAACAACCCCCGTCGACGCCGTTACAGTTCTGGTCCTGACCGAAACCGTAGATCGTGTCCGATGGCCGCATGTGCGTCAAGAGCGTCTTTTAGATCTTCGTGTCTGTGACTACATAGTCTCAGACTAACCTACGTTTCTCCCTCAGTTCGCGGAACAGCTAATATATCTTTCCGAACCCTTGACGCTACCGCGGCACGGTCCTCCTGCCTAGGCAGCCTTAGTTACTGTTACTATGTGGTCCGGTAACGTGGCGGTCTAGAGCCGCAAAGGCGCTAGAGCCCACACGTTGCAAACTGCGCAAGCATGCGAATACCAGAGACCGATAGCACGAATTACGGATTATCAAGCAACACGGTCTAAATAGAGTCTGTATAATATCGGGTTTGATATCCCCTGCGGACTTAAGGCAGATGTCTCGACGTATCTATGACATGGCGAACATATGAACTCCTCGACAACCGCTGATGCGCGGAGTACAGTAACCCTCGTACCATTGTTCTGAAAGGGCTTTAGCAACCACCAACTCCTCGTGTGGTTTCGGTCATAGGGGTCCCACTGCCTGATCCAGTGTGGAGACATGTAGCGCCACAAGCCTCAAAAGAATGGTGAATACACAGTGACGCCGATCCCTTGGGAGCCCGGAGACGATCGTTTCTCCCTGGGCACGAAAAGTAGGCTCATGAAGAGATTTGGTGATGTCTGTCCAACCCAAGTTGTGTCGTGGGCGAAGCAAACTGGGGTCCTTTCCCCACAGTAGCCGTCAACCAAGTTGGGCAAAGTTCGTCCGCGGAGGCTTTCTGTGGTTGTGGAAGTTACAACCCAAGGGCGGGATCGGCGTACCCCCTCCACATAACACACCGATGTGACCGTTAATCTGTATGGACATCAAATATGCTTAACCTGCTCGCTTTGGCTGCCGGAGGCACCTGTTCGACACCCGACAACAGTAAACTGGCTATTTATAAAGATAGCACTCGTTTATAGGACATCATTCCAACTTGTGGGGTATCACAAGACAGATTTAGGTGTCAACAGGCTAGCGCATGCGCGGCAAAACTCAACAGACTGGTGATTTTTACAGGGTTTGTAGTTAAAAGCTGGTCTGCATAACACAGCCTACTTGTTGTAGTACGCCCGTTATAATGTGGCTGCGAGACAACGTTGTTCCCAGCCCCCGCTAAGTACGTGATTCTGGCAATTTGCCGCATTTATAAGGTCTATATATCGGTACTATGAGAGATTGGATTGACAGTTGCATATGGTGAAACACCGCGTAACGCTAAAAATCAGCGGCCTTCCGCACGCAGCGGTTCATGTGTGCTATAGTCTATGATGTTGGAACATAGCACTGGGGCCCCATGGGGCAAGGAAATCGTCGGTTTGGCTGGATGACAATATGCGTCAGATAAAGAACTCATGAAGACCCCTTGGCCTTGCCCCCAGACCAACAAAACATCGTCTTCGTCGCGTTGAACTATCGGCCCCCTAGGACATTGACAAATTTGCCGTCTACTCCGGCGCAACTCCATGGGTTCGTTCTCGAATTGCAGGGTGCCGCACCACAAACCTACAGAACTCAATTTTTGACATATAGTTGCTCATTATCTACAGGGTCGCCAGTAGACTTGCAACCATGTTGAGCAGAGCCAGCGTTACCTCAGGTTTAAGTCCTGCCTTTTAGCGTCTTTGACGCAACGCAGGCCAAGACTAATTTGAGGAATCAATCCACGTTTACATTGTACTATGGGGTGCGCCTTAAGCTGCATGATATTAGGTACTACGAACCTTTTACGCCCGTCGTTGTGACTTAAGGTATCTCGTAACATCACGGGGATTGGTGTTAGCCTTTCAGCTTATACTGGGAACGCGGTCGCGACCGGCTGCAGCAGCCCTGACATACGGTTCGTAGAATCACCCAGATCGTACAAAATAGGTTTCCTGCATTATTATCAAAACAACTAAGCCGCGTCGCAAAAATCGTGCACGAAACGCGAGGCGATCTGTCCGTTGAAAGTAGGCAAGGACTCGAAAAACCGTTGCGAAGTCCCCTTGTCTCAAGGTTGAAGAGATATAGCGATACCTATGAAGGTGTCTGAAAGTGCTCAGTCGCCTGAAGGGCAGGTGGTTATGACGACCGTATAGGCCTAGAGAGACACAATATATGCCCAGTTGAGCTAGGCTGCGTGCCGCGAAGTCTTTGCAGGTATCGTCCTTCACGTAAGTTTGGGCTTGCATGCTTAGCGATTACTGACCTGTTGCAGCGGTTATCCGGTCTTACGACGGTAGTTATGCTGCCGTGTTGCCGTCGGGTGTCGAGGCTATTTGACAATCCCTGCTTATGGTGGATGTAAGGTACGGTTGGGACAGAGAGGTGATTTCTTACTGGGACATTCGAGCATATTCTGAGAAGCCAGCCAAGCTTGTCGAGCCAGACTTCGCTCTGGAGGGTCTCGACGTTGGTGCAATCCTCCGTGCGTACTTAATGTCGCCTGCCGTCGTTCTGGACGCTGTCCCTCGCTGCTACCACTGGACAGGACGGACACTGTTATGGGATGGTGGCTTCGCTGCGTCGCGTTGTGAAGGGGTCCAGATGCAGTCTCGAACGAATACACAGGTCTCCCTTATAGGCACGACTGCGCTCCGTATAAGTGACCGATACCGGACTGATCAGCTGGAACACATCTAATAACAATGGCAGAAGCGGTTTGAGCCACATTGACGTGGGTCCCTTCCACCGTATAATGGTTCCGACGGCGGCGTCACCCAAGTCATGGCTCAAGAAAACTGATGGCCGAGCCCGGTGATGCTTGCCTGCTGACATTGAGCTTCAATCAAGATTTGCGCTGGACCACAGCGTCCGACTGTTGATCTTAAACTGCATCCGCCGTCGTTCCTTAGAAGCGAGAAGGTTTCGATATTTAAAGTTTGTCCCCAGGCGCCGATCGGTCGCCATACCGCGATCACTACCGCTTCGAATGTCTATATAAGGCCTGAAAGAACCGGGATCGTCTGGTGGTGGGTCCTTGCGGAACACCGATGGATCCAGTGCGAATAATGACGGGCAAGACCAGTCAAGGCCCCAACTCTAGTAGTTAAATTTAACCGCGACCAAAACAATTAGCTTGCCCTACCGAGTATGACTCGGGATTGCGTTTCGCCCGCTCGACGCTGCGCGGCGATCGGGGGGGGTCAATTTGCCGTTTTTACGTTATCAGTATTGAGATCATGATGTGTAAGCAGATAATCTGCGCCACATAGTACATTATTAGGTCAGACTAGCGCGGGGGGCAGGCGCTTATCGTTCCAATACCTAGTTTAGCGCGTCGCCTTTACTAGGAATTGCGCTTGGCTTGCCACATTACGTGAATGTAACGGGCCCTAAGCGTCTAGGGATAGCCGGGCGGTGACGTAACACACGAACAGCTGCTTACGTCCTGGTATCTTAGTCACAAGTATATTGGTTGGAGAGACAGTGGTCCCGTACTCCCATTAGGGAGACGTCAAAAGCAAACGCTCACGTAATATGCCCGTGTGATCCGTTTACTCAGAATATTCTTCTCACTGCTATTATTGTACCCTTATCGTCTACGAAAGCGGCACTTGTAGTCACATCTTTGAACTACGTACTGCCCCATCTCGACGTGTCTCATGTCCTAGAGAGCGGGAGAAAGCTTTCGGCCAAAACCCACTACCGTGATCATCCATGGGGACCGACAGATTTCAGAGACCGGCAGCGCAAGCGACGATACGGCACAATGTTAGGTCGTCCCCTATGCATGAAGCTGTCGCGTATGAGGTTAAGCTGGCTCACTATCGTCAGAGAGACACGTTTAACGGGCAGCATCAGAAGTACCTCAACAACAGCGAAGGTGATTAGGTGGTGAGAGGCAACGAAAGTGCACCTGACATTTCGTGGGAACTAGCGGCACGACCTCCCAATATGACTGCCCGTCTACTGTCGGACCTCTACGTTCGAGGATAATGCGCGAAAAATGTATGGTAGTTGATTGATCCAAAAGGATGAACACCCTTGTTGGCGGGATTCTGATCAACCCAGGAGGACCAAGCGTAGAATGCAGAACTAACCTTTATGTACAACGCACTCCGGTGGTCCCACGATAAGTTCGACGTCGTTCTTGTTTGCGGTAAGGTCGAATAGGCATCCCGCGGATACGGCCAGTAATGCCTAGAACTGCAAGTAACGGTCCCTCCACCACCGCCGGTTCTAGTGCTGGCAGTGCAGCGATCGTCGTGGTCGCGATTATTGTAGGTGTCATACAGAGATTAGGCATCTGCTCAGTAGCACGCCGGTGGAGGAACCACGATCGCCTGGGTAAGTCGCCTCGTGACTTTTAAGCGTAGTATAACTCGTAATTAAGTAGAATCGACGGGTGGCTGTGGAGATAGCGACCAATTTTCGCTTACGTGGCATGCCGTTGCGGACCACCCGTCCGAATTAACAGTCTCGTCATTAGCGATCAAAACGGCTGAGCATCCCGCTGGCCCATGGTTCGAGCCTTCTGAAAGGGTGCAATTTGCGTCAAAATCCAACCGAGAGCTAGCAAGCGAATAGAGATAGCGGCATTAGATCAATTGATGTACATATTGAATGCCCATAGACTTGCTCTTTTACGTCACCATACCGTTCTTGGGCTTTATGACCTTCATCTTGTTAGAGCGACTGTTAGTGTTAGCATCTCCACACCTATCCCGAGTATGTGGGCGGTTATTCGACGACACCGACATTAGTCCAGATACGCCCGGGGGGAAAGAAACTGGTGCGTTCCACGCTGTTGGTTTCTGGGCTATCTATCACTTTCTTACTGACTACGCAACTGATGTGGCGGATCATGACCACTGACGTTGTGTGTTGGATTGGCAGCGCCCATCGGGATTCCTATATCTCCTGTTAACGTTCGCGAGACGTTGTTCAAGACCAACGTTTGGTCAGTATTTGTTCAGTCGCACGTTCGTAAACGTCGTCGCCGAGCAAAGGGACCTCAATGTTATCGGATCTCAGCCTGGTATTAGCGTAAATTAGGCATACAATACCACAGAAAGTAGCCTGCCAGAACTCTGATGGTCATCAACCTCTGTGTGCTAACATGTATCAGGACGAACAAAGGCTGAGGCACAACTCATTGGGACTAATGCCTGTGGCCCTCCCGCCCTCACGGTCATCCCGATATAGCTTGATCTGCTGATTGTCAACCCTGTACAAACTTAGGACACGCGATGGGACCGAAGCGCGTTGTTAAGAGAATGAACAGCACCCTCTTTAAACGTGGTCTCGACTCAGGGAGCCTACAGTACTAGGCACAACTAATCGAAGCGAACTCAGATCGCATAAACCGCGCAAGCTCAGGCCCAATTACACGGGGTAAAGCAAATCGCTGGCTGGTCTTATGCTCTCCGATTCCGACTTTACTGCAAACTGGAAGTGTCGATTATGCTAATACACCCCCAAGGCTCGTTCCCCGATCTGACTACGTAGTAGCTACTAAATGACGGTAAAACCTAATGATGTCTCGATTTCGAAGCCCCAGCTGCCAGGTGGAATGACCACGAGCCCCCGCTGGCTGTTTGGTGTCCCTACCGCACTTCGCTGCTAATGGCCTGGGGACGTATAGACCGCAAATCAGAGATTGAACCGACGCGAAGGCGATAAGCGGGTCGTGGGTGGACAAGACGGACATCCACCAGCCGATGTGAATTCCACCGGACTATAGCACCGTCCTAAGCTTATAAATGTCGCCCCTGTTGCGATACCGAAAGCATCATTGTGGGACCTCGTATACGGTCAAGATAGGGCGTGTCTTTCAGCACGGTTCGAAGTATTGGCGTGGTGTGGATTAATTCCTCACGATCACATCTCAGTTATATTTCCCTACAACCAAGTCACATGTGGCTCCTGTTCGTGATCGCTATGAGAACCTAAGCTCGCTTCACTAATCCCGGGACTCTGTGACTCTGTTTGTCGGGTATTAGCGTTACATTGCTTACACTTTCCATTAGAAGCCTAAGTGGTAGCAATACATATGGATCTCGAATGTCATGTCAGCGTGTGTAGCTACGTTCATGCATGTTGATTGAACCGTTTGACGGGCCGCTGTCAGCCTAAATCCAGTGCGTATATCTACTCGCCAAACTAGCGGCAAGCTCGAGTTTTAGCATCATTCAAGGTATCTCGTTATGTGCAGCCCGTTCTCGCAAAATGCGGTTCATTGAGATGGCAGCTATGTCACCCCTGGGAGACCCATGGCTGTTACTATACTGTGGCGCGGCACATGGCCTCTAAGTACGTGGCGGATCCAGGCTACTAGCACGGTCGGATCACGAGACGGCTCCGTCCGCGCAACCGCTAAGAACGCCGCCGCTGAAATAGTTTCGCCTAATCATCTTTGTCAGCCAGAGTAGCGAGCACGTTCCGGAGGCGGCAGCCCTAGTGCGACCCTGGGGCACACGCCCTGAGCCCGGCCTACGAATAGAGGCTGGTAGGTATCACCATCGCGAACCAACTTGGGCACAAAGAATTCTGGGATCGACCTAAACCTTTCCCGCCATGAGCCGCTACGGGTACCTCACTATAGCGCGACCACATTGATACCCGCAACAAGGGGGGGGCCGTCTATGATCGCTTTAACCAAAACAAGAGAGGGACTCATGGAGACATGTTACTCGAATTAGCCATTCCTTAGCGGAAGTATGGGACATATCTCATGGACAAATAACATCGCTCCCTAAGGAAACCATGGCATCCCGTATCATTCATGCCGTAATTTTCTGTCCGGGAGAATCTCCGATTGGTTGGGACTAAAAACGATCCTGGTGTCACGTATCGCTTTCAGTGACCGAATGACATATATGGAGGGAACGTACGTGAAACATATAGCGTAAGTCAAATTGCATTAGGCGTGCGTTGATCTCCTATAATACCATCTCCCTAGGGTTTTTCTCTGACCCCACATTGTACCGCCGTCACAATACAAGCATCGTCGATTGTTGCCTTTCGTGTAGCCGATTAAGTCCGCTCTTTCTTAGCTTATAGGTATTTAGCTATAACCTCGTCGGGACACGCTCGCTTGGTCATTCAAGAAGACCCGAAGGCTTGTCCCACCATGAGTATCGCGCCGGACTCCCCGGGACCATGACTACTTTCGATAACAGGGAGACCGGTGGAGGAGTTGTCTGAGCCCTGTTTACAGGGCGTATAGATTCCGGATCACACATTTCAGCGTGCGGGTTCTAGCATGCCGGACGGCGCAGCTAAGACTAGGCTGGAGGTTGCTCGCTTGCGGTAGATAAATCACGCTCAAGTACCCTTCCTCTGTTTATTGTGATGACTTCCCTTTACGACGTTACGCCTATGTCTTCTTATCTTTTGATTGTTCGAAGTCGTACAACTGACGACCCGGGAGTAGATGTGAAAGTGTTGGGGGTCTAACGTTTGCCCCTCATTAAGTAAGCTCAATGGTTAGTATCGAAAGTGAAGCTGGAGGAGTCCCTTGTGTCTGGAAGGATTCGTTACTGGATTCCTGCGGATTCAACTCAATACTATTGGTCGGCCTTTTGTATTCGCCAGCGCTCGGCTACATACTCAGGGAGCGTCCAGCCTAAACCGTGCAATAGCGGGACATGAGGCCCGTATACGTCAGGATTGGGGGTCCGGCACTTTGTATTGAAACTTTGCAAGATGCTTGACGCCCGGGGTTACATTTTGCCATTTATTCCACCAAGCGAAGCGATATGTTTGGGCCGAACACTAGATTTCCTTCCGTACCGTCCATTTATCGAATATAAACGTAAAGCCGCTCTGGAGATGAACAAACCCTTTCCTTGCAGAATTGGCGGACTCCACTGCAATCCCGCCCCGCCTCTGGCATCCGTAGAGTCCCCATGATAAGTACCCCTGTGACGCTAGCTATCTAGCCTGACTAATGCGTAGATCTGCTTACCGTGTCAAGCTCGTATAGTGCTAGTCGCTATCAGGTCATAGACTACAAGGTCGAAAGGCGAGCCCCCCACACAGCACGTTTAATAGCACGCCGAGATCTAGTGTTCTGGGATTCTTTGAAAAGCATTACATACTCCTCACATTTAACATTTTACTTTGCGGTTTGCCTCCTTACCCATCACAAAGTCTTGACCAAGGGCTACGTCTGCTAAGAATTAGATTACCGTTCCCAGCTATACTGCAGTGACATTAAGACGCTTCTTTATAAGTAGTGCCAAGTGCAAGTGTAAAAACCCGAGAAGAATAGGCTCAGCTGGGAACCTGCTACTATGGCCCGTTGTCAAGACACCAGCGTAAAAATCATTACTGGAAGCAGGCATTGAGTGTAATCTCGTGGCAATTTAAGGAGTAGATCGGCGGGAGGCATTTAAGTCAAACTGCAAGAAAGGGTAGCAGCTGTGCTGTTACTAATCTGAGATTCGGGGCCGTACGCGTTCACTTGGAAGCCCGGCGTACCGGTTAGGCTGAAGTGCATACCAAAAGTCGAAAGCTTTACACACATCTTATATTTACAGCCGGAGACACTCCAGTGGCTTATAACCTGACTTTTCCGGCTGCAGTACGAGCTCTAAATTTACCAGTTTAAAATAGATCTAGTGACTTTAGTTTGTCTTAGAATCTTGTACGTTCGCTTTGTACCGAATCTTCGGTAGCCTCTCATGGCCCGCATAGGCAACTCCCAAGTGCCACACATAGTCCTTATGTCATATTAGGCCGTTCTGTGGGCTACTGCGAGAGGGTCGTACACTCAAATATATCGGTCAATCACACGCTCAACCATTTCCGCCGAGCGTCGGATGAGGAGCGGTTACCAAAACGCTCACAAGTGAATAATCGCGAGAGTCAGAGTTACCTACACGGCCTCTATTGCACTCTAAACCCTTATATTAGCTCAACAGAGAGCAGAGGATACCCCAATGTTCGTCTGTCTTTATCTGGCTATCCCCCGGTATTCTAGGTATCAATTCGTAAAGTCGATGTACAAGCCTATTCCTCTCATCCTTGGCCTGTCCCCTGTCGTCGGCGAGGAGGCGGAGAGCTTACTCGGAAGTGACCCTACAAACTGAACCATCAGAGGTTTGTGCTTCCCTAACGGGCTGCGCGGAAACAAAGAAAGGTTTTCTAACTATAACTACGCCGATGACCAAATTACTCGCTTTGCCCCCAGAGGCTAGATCAAACCAAGCGCGAGTAATGGACGTGAGTAAAGAAGCTAACTTAGCCCTACCCAAGGGCTACTCGGTTATTCAAGCTGCTCATCGTGCATTTAGGACATTATTTACACGGTAAAGTTCTCACGCGTAAAACGCTTTGGCTTCGCGACGTAATGGGATGCGAGTGAGAGTGAGAAAATCCCTCAACGCGAGGCCCACAGCGCCCATCGCGCGACGTCGAGTCCTTGTGTCTAGATCTCAAAAAGAGGCATAAAATGTGTGGTGGTAATGAGTGAGCCAGCTTGTCTCCGAGACACAAGTGATTACGAGGACAAGCGCGTTGTACTTCGTTCCTCCGTCAGAGTCCGTACAGCCACAGCGCGTGTCGCAGTACTTATCGTCCCCTGCCGAAACCGCTCGTCAAGCAGACGCGTAGTATTGATCAGATCCGTGATGACCATGCAGTAAAAAGCGAGCGTGAATTGGGCGATTGTTCGCCCTGCGAGCCGGCCCGTTTGCCTACAAATTGGTCATACCGAACCGGACCGACACAATTGCATCGTACTGCTGGGAGCCGGACCGTGACCCCAGTGCCGAAATTGCCGCTCAGGACCCCTTTGCCTGCTTGCTTTGCAGGGGCTTAGACAATTGCAAACTGCGGCGTAGTTCTAAAAGCCCTCCCGGTAGGAGTTCATAACACTAACGGGATTCGATTTGCCTAGACCTAAGACATTTTATCTGATCGCCTTGCGCGCACCGTCGATATAGCACCGATACCTATGCCCGTGCGAGCTGCTATTCGAACTATTGCGTTAACGTCTGCGGCAGAGACCGTATTCGGGTTCAATCCTAGCCTTGAGGCGTCATCCATCTAGTCCAGATCGGGCGATCATAATATGTTCTCGTCCCACTGCACTGTGTAACCCAATCCTAAACCGTTTTGGAGCACACTTGACTCGAGCGTTCGTACCGCGGTAACTGCCGATTGCCGACTTCGCCGCCACATACTGTGTGCGCTCTGTCTCCATATTGTAGCCAGCCCCTACCAAATCGTTTGCAACGCCCGTGTCGAAAGCTGTGTGCACATCATCGGAATATGGCTCAGCAACCGGTGCTGATTTAGACCGCGTCGTTGTTGCGGTTTGCTCGTTACTGGTGTCCATCAGCGAACCTGAAGCAAGGCGCAAAACTACCCGGTGGGGGTCGATCAGTGTCTCCCCTAAGTGGCTGAGCCGCCGAATGCTGATGGTACTTACCGAGAATTCCACCAGTAAAATCTGGCAGCAAAAAGGGCGAGCAAAACTACTTGTGGGTGAATGATGTTCAAGACCACAAGTAGGATCTAAAGCTCCGCGGTGATGTAATTGTATCTGTCGGCTTATGTGATTCCTCGCGTTCCAACAATTAAATGAGTTATCTAGAGCTCGATGGTAATATGTTTACACCACGCGTTAATCGCCTGCCGAATAATAAGTCTATAGCGATCCATCAGATTACATTTTGAACCTTGCTTAGGGACCATGTTATCGCCGGGAACGTGATACATTTGTGACTGCTCCGGCTCGCAGGGTTCTGCGTCTGACCGTAACGGGACAACACTTTAAGAACTAATATTAATCTTTATGAATGGTACATGAGGCCAACCCTTTCCACCATAAGTAACCCAACCGTGTGGTAAGAAGTCGCTTAGGCATCGTCTCTATTGCGGGTAGGGGAAGCGCTGATTGAGGTGGGGCGGTTATGGGCGTTCACTAGTAAATCAGGAAGAATCCCCCATTCGCCACATCCGAACCAACGCAGATCTCACCGGCAGGGACCGGTTGGGATCAACACAGAGTCACATAACGATCTCGTTTACATGTCTTCCAGGCCCGAATAGCTGCCTTTGCGAATACGTCCTGCCTGCGTCTGAGTGGTACAAGGTCAACTGTCATCCCGCGATAAGAGTGTCCCTACAAGCCAAACCATACTCGTGCTGTGCGAGTGTTAGTTTGCTTAGGCTTCAACGTGTGAATGGCTACACCCATGGCGAATCAGTAAAGACGGTGCCATAAAGGCATGGGCCTATGTATGTGCAAGATCGAGTCATAGTCGTATAAACATCAGTGTGGCTCGTGGCCTATAGATTGAGACGGTTCTTTAGTTACAGCCTCGTGCCCACTGTATCCCCGGTCTGACATACACAATGAAACCTCCCACTCCGCCCCCCTATAGTTAAAGATACTCAGACTATTCTGAATGAACAATAGAACTACGCTAACATGAGACGTAGGCGTCCCCAACTTTCGACGTGGCTCACCTGTACCTGTTTGCTGCAATACCTCCAGCTTATAATTCTACTATACATGGGAGACAATGATGCCGCTTAGCCGCCGCAGACCATCTAATTGTTAGCAGTCGAATTACAGAGCAAACTGCTAGGAGCGTAAGGGTACCTTTTGCGTAGGAGTCTCGGCCAATCACGTACTCGAAAGGGGGTCTTTTTGATACGACCGGTTGCCTGTCACCAAGGTCCCGATCGTGTAATGTCTACAAATCATGAGGTTTGGCACTTTGCTTCTTGGACTTCTAACTGGGTATGTAGGGAAGTGCACATGCGATTGCATTCTTGACACGTGACACATGGTCGGCTCGACATGTTAGGGGACTTTAAAATTTAACTTTTGGCGAGGCGAGCAATTCATACTACGGAACGATAATCTGCGTCGACTACTAGGCAATCAATGAAGCTCCTTGCAGCCGCGTCACTGTCCCAGCTATGCACTTCATTACCCACATCTTGCTTACTCTACGTATCCAGCTTATCTACCATCACTCCCTCTAGTTACTCTGAATAGAATAACTTAGGGCCATGGCAGACGCGACGCATCGAATCGACTGCAACGTCATCGTTGCTCATTTCGTT
		</sequence>
    <sequence><taxon idref="Location_2_4_0|35.07919592511562"/>
			TCCGTGACGCTGAGTACACTTATATAAGGTCTGTGAACTCATTCTAGAGCGATGCACCAATAAGCGCTTTGTGACGTACTGATATGCTAACGCTTAGCAGGTTCCGACTAAAGAAATAAGCAAAGTATCAAGTCTTTTCGGGACTATGCTCTGTTGTTGCTTAGGCGTGAGGCCTATGGTGTTGGCACGTGCCATTGAACGATATCTCTGCCGAATCAGGCCCGGGCACAATCCCATGGTTTACACGGCATTCAGGTACGGTATCGCTGCGACTATTACATCTCCCGCAGGCCGCTAAGTCTTTCGCCCGATGTGAGCAGTTCCTGCATGAGCCACCCGTGACCCTAATCTGCCTCCTCAACGGGGCAAGGACACTTTCTGACGCTTTGCGGTAGTCTTATTTTCCGCAGTACTTACATAGTGACCTAAAGAAACTAGACCCACCCCAGTTGCCTCGGTCGGGGACTAATCGTGCCAGTGGTTAGATGCCCGTCAACCCTGCTGTTTAGTTAGCGAAGCACAATGTCTCTTCAGGGAACTCCCCCTGGTATCGAAGAAACCGACTGTAGTCTACGATGGCGCGCTACTAGATCTCACAAAAAAATAAAGGATCCAAAGGGTCACTGACAGGATATCCCAAGGGTATGGGATGTTAAGGTGCCCATGGGACTTGTAGGACAGTCGCACACTCGGTATCGCGAACCACACAACCGGACGCGAGTGGGAAACCTTCTCATGAATTGATAGGCATCAAACCGAGCCCGGGGAGCCCCTTATACTTGGATGACGGAAAGTAACTCCGACCAATTATTTGCAAGGAAAAATATCACGATAAAGCGTTATAGAGGGCGTAAAGCTCGTTAAAGTCTAGGCTCTGCAGCCACCTCCTGATTGCGGGTGTGTGCTTTAGATATGCCTCAGTAAACTATCAAAACTAAACCTCCTGTCCACAGTATGCTTGGTGCCGATGTGTAGTCATATTAGGAGATGTGTTCTTATCAGGGACACGGGATGAATAAGCCTCGCGTTTGCAAAAACGGTACCAGCTAGTGTGATTGCTCCTATAATATATATACACCTACTTATAGCGATGGGCAAACACTTGCATTTACGAGAATAGGCGGCTTACCATACCCCTTGGATGTAGAGTAGCATCTCTTCGCTAAGGCTTGTCGGTCACATATACATACCCGCAGCGTCAGCAACCCCACCGTATGAGTAATGACTAATCCAACACTAGTCGTTCTCGGTAAAAAGTCTCGTATTAGTAGAAAGCCCGTGAGGATTTGAGGTCGGTGCTCATCCTCGATAGTAAGTATCGGACATCTTAGCCGAAGCCACTGAGTCAGCTGCAGGATGACACAGACATTCCTGACGCAGTCTCGCCTTTATTAAGTACCGCCGACGCCGGCTCCTAAGCGCTTGTCAAGCCCTAATGATGGGGTTCTACAGCGGTACACTCATGGGCCCTTAATTGTAGTTTGTCCAGCTGTCTTAGGCCAATACCTCCATGCAGCCATCTCCGCGATGAGACCCCGCCAATGTTCCACCAAGTCGGTCAGTCCTTGCGCTTACCTAGAGTATCTGCATACAACGGCGACGTTGTCCGGTCGCACGTAAGCACGGTACGCCCCGCTCTTCAATAGGATGGTTTAAGAGCCTTCACATGACGAGTCTGCGGACCCACCGGCGGCTGGCCATTTGGCTGCCGTGAACTTTCGTTCTGTACGTAGGTCTTCCGGCAGCTCTCCAGCCGGCTGGATGGCAAATGAATCATTGCCCGGTCGTTTTGACGCGACGCCCTAAGTCTTTGATGCTGAGGAAGACGTCTAGCGAAGTGATCAGTGGCCCGGGAAATCACTAGCACGTTATCCTACCCCCGTATAGGACGTAACGGTGTTATGACAGGCTTAAATGCGATCCGTGTAACAACCCCCGTCGACGCCGTTACAGTTCTGGTCCTGACCGAAACCGTAGATCGTGTCCGATGGCCGCATGTGCGTCAAGAGCGTCTTTTAGATCTTCGTGTCTGTGACTACATAGTCTCAGACTAACCTACGTTTCTCCCTCAGTTCGCGGAACAGCTAATATATCTTTCCGAACCCTTGACGCTACCGCGGCACGGTCCTCCTGCCTAGGCAGCCTTAGTTACTGTTACTATGTGGTCCGGTAACGTGGCGGTCTAGAGCCGCAAAGGCGCTAGAGCCCACACGTTGCAAACTGCGCAAGCATGCGAATACCAGAGACCGATAGCACGAATTACGGATTATCAAGCAACACGGTCTAAATAGAGTCTGTATAATATCGGGTTTGATATCCCCTGCGGACTTAAGGCAGATGTCTCGACGTATCTATGACATGGCGAACATATGAACTCCTCGACAACCGCTGATGCGCGGAGTACAGTAACCCTCGTACCATTGTTCTGAAAGGGCTTTAGCAACCACCAACTCCTCGTGTGGTTTCGGTCATAGGGGTCCCACTGCCTGATCCAGTGTGGAGACATGTAGCGCCACAAGCCTCAAAAGAATGGTGAATACACAGTGACGCCGATCCCTTGGGAGCCCGGAGACGATCGTTTCTCCCTGGGCACGAAAAGTAGGCTCATGAAGAGATTTGGTGATGTCTGTCCAACCCAAGTTGTGTCGTGGGCGAAGCAAACTGGGGTCCTTTCCCCACAGTAGCCGTCAACCAAGTTGGGCAAAGTTCGTCCGCGGAGGCTTTCTGTGGTTGTGGAAGTTACAACCCAAGGGCGGGATCGGCGTACCCCCTCCACATAACACACCGATGTGACCGTTAATCTGTATGGACATCAAATATGCTTAACCTGCTCGCTTTGGCTGCCGGAGGCACCTGTTCGACACCCGACAACAGTAAACTGGCTATTTATAAAGATAGCACTCGTTTATAGGACATCATTCCAACTTGTGGGGTATCACAAGACAGATTTAGGTGTCAACAGGCTAGCGCATGCGCGGCAAAACTCAACAGACTGGTGATTTTTACAGGGTTTGTAGTTAAAAGCTGGTCTGCATAACACAGCCTACTTGTTGTAGTACGCCCGTTATAATGTGGCTGCGAGACAACGTTGTTCCCAGCCCCCGCTAAGTACGTGATTCTGGCAATTTGCCGCATTTATAAGGTCTATATATCGGTACTATGAGAGATTGGATTGACAGTTGCATATGGTGAAACACCGCGTAACGCTAAAAATCAGCGGCCTTCCGCACGCAGCGGTTCATGTGTGCTATAGTCTATGATGTTGGAACATAGCACTGGGGCCCCATGGGGCAAGGAAATCGTCGGTTTGGCTGGATGACAATATGCGTCAGATAAAGAACTCATGAAGACCCCTTGGCCTTGCCCCCAGACCAACAAAACATCGTCTTCGTCGCGTTGAACTATCGGCCCCCTAGGACATTGACAAATTTGCCGTCTACTCCGGCGCAACTCCATGGGTTCGTTCTCGAATTGCAGGGTGCCGCACCACAAACCTACAGAACTCAATTTTTGACATATAGTTGCTCATTATCTACAGGGTCGCCAGTAGACTTGCAACCATGTTGAGCAGAGCCAGCGTTACCTCAGGTTTAAGTCCTGCCTTTTAGCGTCTTTGACGCAACGCAGGCCAAGACTAATTTGAGGAATCAATCCACGTTTACATTGTACTATGGGGTGCGCCTTAAGCTGCATGATATTAGGTACTACGAACCTTTTACGCCCGTCGTTGTGACTTAAGGTATCTCGTAACATCACGGGGATTGGTGTTAGCCTTTCAGCTTATACTGGGAACGCGGTCGCGACCGGCTGCAGCAGCCCTGACATACGGTTCGTAGAATCACCCAGATCGTACAAAATAGGTTTCCTGCATTATTATCAAAACAACTAAGCCGCGTCGCAAAAATCGTGCACGAAACGCGAGGCGATCTGTCCGTTGAAAGTAGGCAAGGACTCGAAAAACCGTTGCGAAGTCCCCTTGTCTCAAGGTTGAAGAGATATAGCGATACCTATGAAGGTGTCTGAAAGTGCTCAGTCGCCTGAAGGGCAGGTGGTTATGACGACCGTATAGGCCTAGAGAGACACAATATATGCCCAGTTGAGCTAGGCTGCGTGCCGCGAAGTCTTTGCAGGTATCGTCCTTCACGTAAGTTTGGGCTTGCATGCTTAGCGATTACTGACCTGTTGCAGCGGTTATCCGGTCTTACGACGGTAGTTATGCTGCCGTGTTGCCGTCGGGTGTCGAGGCTATTTGACAATCCCTGCTTATGGTGGATGTAAGGTACGGTTGGGACAGAGAGGTGATTTCTTACTGGGACATTCGAGCATATTCTGAGAAGCCAGCCAAGCTTGTCGAGCCAGACTTCGCTCTGGAGGGTCTCGACGTTGGTGCAATCCTCCGTGCGTACTTAATGTCGCCTGCCGTCGTTCTGGACGCTGTCCCTCGCTGCTACCACTGGACAGGACGGACACTGTTATGGGATGGTGGCTTCGCTGCGTCGCGTTGTGAAGGGGTCCAGATGCAGTCTCGAACGAATACACAGGTCTCCCTTATAGGCACGACTGCGCTCCGTATAAGTGACCGATACCGGACTGATCAGCTGGAACACATCTAATAACAATGGCAGAAGCGGTTTGAGCCACATTGACGTGGGTCCCTTCCACCGTATAATGGTTCCGACGGCGGCGTCACCCAAGTCATGGCTCAAGAAAACTGATGGCCGAGCCCGGTGATGCTTGCCTGCTGACATTGAGCTTCAATCAAGATTTGCGCTGGACCACAGCGTCCGACTGTTGATCTTAAACTGCATCCGCCGTCGTTCCTTAGAAGCGAGAAGGTTTCGATATTTAAAGTTTGTCCCCAGGCGCCGATCGGTCGCCATACCGCGATCACTACCGCTTCGAATGTCTATATAAGGCCTGAAAGAACCGGGATCGTCTGGTGGTGGGTCCTTGCGGAACACCGATGGATCCAGTGCGAATAATGACGGGCAAGACCAGTCAAGGCCCCAACTCTAGTAGTTAAATTTAACCGCGACCAAAACAATTAGCTTGCCCTACCGAGTATGACTCGGGATTGCGTTTCGCCCGCTCGACGCTGCGCGGCGATCGGGGGGGGTCAATTTGCCGTTTTTACGTTATCAGTATTGAGATCATGATGTGTAAGCAGATAATCTGCGCCACATAGTACATTATTAGGTCAGACTAGCGCGGGGGGCAGGCGCTTATCGTTCCAATACCTAGTTTAGCGCGTCGCCTTTACTAGGAATTGCGCTTGGCTTGCCACATTACGTGAATGTAACGGGCCCTAAGCGTCTAGGGATAGCCGGGCGGTGACGTAACACACGAACAGCTGCTTACGTCCTGGTATCTTAGTCACAAGTATATTGGTTGGAGAGACAGTGGTCCCGTACTCCCATTAGGGAGACGTCAAAAGCAAACGCTCACGTAATATGCCCGTGTGATCCGTTTACTCAGAATATTCTTCTCACTGCTATTATTGTACCCTTATCGTCTACGAAAGCGGCACTTGTAGTCACATCTTTGAACTACGTACTGCCCCATCTCGACGTGTCTCATGTCCTAGAGAGCGGGAGAAAGCTTTCGGCCAAAACCCACTACCGTGATCATCCATGGGGACCGACAGATTTCAGAGACCGGCAGCGCAAGCGACGATACGGCACAATGTTAGGTCGTCCCCTATGCATGAAGCTGTCGCGTATGAGGTTAAGCTGGCTCACTATCGTCAGAGAGACACGTTTAACGGGCAGCATCAGAAGTACCTCAACAACAGCGAAGGTGATTAGGTGGTGAGAGGCAACGAAAGTGCACCTGACATTTCGTGGGAACTAGCGGCACGACCTCCCAATATGACTGCCCGTCTACTGTCGGACCTCTACGTTCGAGGATAATGCGCGAAAAATGTATGGTAGTTGATTGATCCAAAAGGATGAACACCCTTGTTGGCGGGATTCTGATCAACCCAGGAGGACCAAGCGTAGAATGCAGAACTAACCTTTATGTACAACGCACTCCGGTGGTCCCACGATAAGTTCGACGTCGTTCTTGTTTGCGGTAAGGTCGAATAGGCATCCCGCGGATACGGCCAGTAATGCCTAGAACTGCAAGTAACGGTCCCTCCACCACCGCCGGTTCTAGTGCTGGCAGTGCAGCGATCGTCGTGGTCGCGATTATTGTAGGTGTCATACAGAGATTAGGCATCTGCTCAGTAGCACGCCGGTGGAGGAACCACGATCGCCTGGGTAAGTCGCCTCGTGACTTTTAAGCGTAGTATAACTCGTAATTAAGTAGAATCGACGGGTGGCTGTGGAGATAGCGACCAATTTTCGCTTACGTGGCATGCCGTTGCGGACCACCCGTCCGAATTAACAGTCTCGTCATTAGCGATCAAAACGGCTGAGCATCCCGCTGGCCCATGGTTCGAGCCTTCTGAAAGGGTGCAATTTGCGTCAAAATCCAACCGAGAGCTAGCAAGCGAATAGAGATAGCGGCATTAGATCAATTGATGTACATATTGAATGCCCATAGACTTGCTCTTTTACGTCACCATACCGTTCTTGGGCTTTATGACCTTCATCTTGTTAGAGCGACTGTTAGTGTTAGCATCTCCACACCTATCCCGAGTATGTGGGCGGTTATTCGACGACACCGACATTAGTCCAGATACGCCCGGGGGGAAAGAAACTGGTGCGTTCCACGCTGTTGGTTTCTGGGCTATCTATCACTTTCTTACTGACTACGCAACTGATGTGGCGGATCATGACCACTGACGTTGTGTGTTGGATTGGCAGCGCCCATCGGGATTCCTATATCTCCTGTTAACGTTCGCGAGACGTTGTTCAAGACCAACGTTTGGTCAGTATTTGTTCAGTCGCACGTTCGTAAACGTCGTCGCCGAGCAAAGGGACCTCAATGTTATCGGATCTCAGCCTGGTATTAGCGTAAATTAGGCATACAATACCACAGAAAGTAGCCTGCCAGAACTCTGATGGTCATCAACCTCTGTGTGCTAACATGTATCAGGACGAACAAAGGCTGAGGCACAACTCATTGGGACTAATGCCTGTGGCCCTCCCGCCCTCACGGTCATCCCGATATAGCTTGATCTGCTGATTGTCAACCCTGTACAAACTTAGGACACGCGATGGGACCGAAGCGCGTTGTTAAGAGAATGAACAGCACCCTCTTTAAACGTGGTCTCGACTCAGGGAGCCTACAGTACTAGGCACAACTAATCGAAGCGAACTCAGATCGCATAAACCGCGCAAGCTCAGGCCCAATTACACGGGGTAAAGCAAATCGCTGGCTGGTCTTATGCTCTCCGATTCCGACTTTACTGCAAACTGGAAGTGTCGATTATGCTAATACACCCCCAAGGCTCGTTCCCCGATCTGACTACGTAGTAGCTACTAAATGACGGTAAAACCTAATGATGTCTCGATTTCGAAGCCCCAGCTGCCAGGTGGAATGACCACGAGCCCCCGCTGGCTGTTTGGTGTCCCTACCGCACTTCGCTGCTAATGGCCTGGGGACGTATAGACCGCAAATCAGAGATTGAACCGACGCGAAGGCGATAAGCGGGTCGTGGGTGGACAAGACGGACATCCACCAGCCGATGTGAATTCCACCGGACTATAGCACCGTCCTAAGCTTATAAATGTCGCCCCTGTTGCGATACCGAAAGCATCATTGTGGGACCTCGTATACGGTCAAGATAGGGCGTGTCTTTCAGCACGGTTCGAAGTATTGGCGTGGTGTGGATTAATTCCTCACGATCACATCTCAGTTATATTTCCCTACAACCAAGTCACATGTGGCTCCTGTTCGTGATCGCTATGAGAACCTAAGCTCGCTTCACTAATCCCGGGACTCTGTGACTCTGTTTGTCGGGTATTAGCGTTACATTGCTTACACTTTCCATTAGAAGCCTAAGTGGTAGCAATACATATGGATCTCGAATGTCATGTCAGCGTGTGTAGCTACGTTCATGCATGTTGATTGAACCGTTTGACGGGCCGCTGTCAGCCTAAATCCAGTGCGTATATCTACTCGCCAAACTAGCGGCAAGCTCGAGTTTTAGCATCATTCAAGGTATCTCGTTATGTGCAGCCCGTTCTCGCAAAATGCGGTTCATTGAGATGGCAGCTATGTCACCCCTGGGAGACCCATGGCTGTTACTATACTGTGGCGCGGCACATGGCCTCTAAGTACGTGGCGGATCCAGGCTACTAGCACGGTCGGATCACGAGACGGCTCCGTCCGCGCAACCGCTAAGAACGCCGCCGCTGAAATAGTTTCGCCTAATCATCTTTGTCAGCCAGAGTAGCGAGCACGTTCCGGAGGCGGCAGCCCTAGTGCGACCCTGGGGCACACGCCCTGAGCCCGGCCTACGAATAGAGGCTGGTAGGTATCACCATCGCGAACCAACTTGGGCACAAAGAATTCTGGGATCGACCTAAACCTTTCCCGCCATGAGCCGCTACGGGTACCTCACTATAGCGCGACCACATTGATACCCGCAACAAGGGGGGGGCCGTCTATGATCGCTTTAACCAAAACAAGAGAGGGACTCATGGAGACATGTTACTCGAATTAGCCATTCCTTAGCGGAAGTATGGGACATATCTCATGGACAAATAACATCGCTCCCTAAGGAAACCATGGCATCCCGTATCATTCATGCCGTAATTTTCTGTCCGGGAGAATCTCCGATTGGTTGGGACTAAAAACGATCCTGGTGTCACGTATCGCTTTCAGTGACCGAATGACATATATGGAGGGAACGTACGTGAAACATATAGCGTAAGTCAAATTGCATTAGGCGTGCGTTGATCTCCTATAATACCATCTCCCTAGGGTTTTTCTCTGACCCCACATTGTACCGCCGTCACAATACAAGCATCGTCGATTGTTGCCTTTCGTGTAGCCGATTAAGTCCGCTCTTTCTTAGCTTATAGGTATTTAGCTATAACCTCGTCGGGACACGCTCGCTTGGTCATTCAAGAAGACCCGAAGGCTTGTCCCACCATGAGTATCGCGCCGGACTCCCCGGGACCATGACTACTTTCGATAACAGGGAGACCGGTGGAGGAGTTGTCTGAGCCCTGTTTACAGGGCGTATAGATTCCGGATCACACATTTCAGCGTGCGGGTTCTAGCATGCCGGACGGCGCAGCTAAGACTAGGCTGGAGGTTGCTCGCTTGCGGTAGATAAATCACGCTCAAGTACCCTTCCTCTGTTTATTGTGATGACTTCCCTTTACGACGTTACGCCTATGTCTTCTTATCTTTTGATTGTTCGAAGTCGTACAACTGACGACCCGGGAGTAGATGTGAAAGTGTTGGGGGTCTAACGTTTGCCCCTCATTAAGTAAGCTCAATGGTTAGTATCGAAAGTGAAGCTGGAGGAGTCCCTTGTGTCTGGAAGGATTCGTTACTGGATTCCTGCGGATTCAACTCAATACTATTGGTCGGCCTTTTGTATTCGCCAGCGCTCGGCTACATACTCAGGGAGCGTCCAGCCTAAACCGTGCAATAGCGGGACATGAGGCCCGTATACGTCAGGATTGGGGGTCCGGCACTTTGTATTGAAACTTTGCAAGATGCTTGACGCCCGGGGTTACATTTTGCCATTTATTCCACCAAGCGAAGCGATATGTTTGGGCCGAACACTAGATTTCCTTCCGTACCGTCCATTTATCGAATATAAACGTAAAGCCGCTCTGGAGATGAACAAACCCTTTCCTTGCAGAATTGGCGGACTCCACTGCAATCCCGCCCCGCCTCTGGCATCCGTAGAGTCCCCATGATAAGTACCCCTGTGACGCTAGCTATCTAGCCTGACTAATGCGTAGATCTGCTTACCGTGTCAAGCTCGTATAGTGCTAGTCGCTATCAGGTCATAGACTACAAGGTCGAAAGGCGAGCCCCCCACACAGCACGTTTAATAGCACGCCGAGATCTAGTGTTCTGGGATTCTTTGAAAAGCATTACATACTCCTCACATTTAACATTTTACTTTGCGGTTTGCCTCCTTACCCATCACAAAGTCTTGACCAAGGGCTACGTCTGCTAAGAATTAGATTACCGTTCCCAGCTATACTGCAGTGACATTAAGACGCTTCTTTATAAGTAGTGCCAAGTGCAAGTGTAAAAACCCGAGAAGAATAGGCTCAGCTGGGAACCTGCTACTATGGCCCGTTGTCAAGACACCAGCGTAAAAATCATTACTGGAAGCAGGCATTGAGTGTAATCTCGTGGCAATTTAAGGAGTAGATCGGCGGGAGGCATTTAAGTCAAACTGCAAGAAAGGGTAGCAGCTGTGCTGTTACTAATCTGAGATTCGGGGCCGTACGCGTTCACTTGGAAGCCCGGCGTACCGGTTAGGCTGAAGTGCATACCAAAAGTCGAAAGCTTTACACACATCTTATATTTACAGCCGGAGACACTCCAGTGGCTTATAACCTGACTTTTCCGGCTGCAGTACGAGCTCTAAATTTACCAGTTTAAAATAGATCTAGTGACTTTAGTTTGTCTTAGAATCTTGTACGTTCGCTTTGTACCGAATCTTCGGTAGCCTCTCATGGCCCGCATAGGCAACTCCCAAGTGCCACACATAGTCCTTATGTCATATTAGGCCGTTCTGTGGGCTACTGCGAGAGGGTCGTACACTCAAATATATCGGTCAATCACACGCTCAACCATTTCCGCCGAGCGTCGGATGAGGAGCGGTTACCAAAACGCTCACAAGTGAATAATCGCGAGAGTCAGAGTTACCTACACGGCCTCTATTGCACTCTAAACCCTTATATTAGCTCAACAGAGAGCAGAGGATACCCCAATGTTCGTCTGTCTTTATCTGGCTATCCCCCGGTATTCTAGGTATCAATTCGTAAAGTCGATGTACAAGCCTATTCCTCTCATCCTTGGCCTGTCCCCTGTCGTCGGCGAGGAGGCGGAGAGCTTACTCGGAAGTGACCCTACAAACTGAACCATCAGAGGTTTGTGCTTCCCTAACGGGCTGCGCGGAAACAAAGAAAGGTTTTCTAACTATAACTACGCCGATGACCAAATTACTCGCTTTGCCCCCAGAGGCTAGATCAAACCAAGCGCGAGTAATGGACGTGAGTAAAGAAGCTAACTTAGCCCTACCCAAGGGCTACTCGGTTATTCAAGCTGCTCATCGTGCATTTAGGACATTATTTACACGGTAAAGTTCTCACGCGTAAAACGCTTTGGCTTCGCGACGTAATGGGATGCGAGTGAGAGTGAGAAAATCCCTCAACGCGAGGCCCACAGCGCCCATCGCGCGACGTCGAGTCCTTGTGTCTAGATCTCAAAAAGAGGCATAAAATGTGTGGTGGTAATGAGTGAGCCAGCTTGTCTCCGAGACACAAGTGATTACGAGGACAAGCGCGTTGTACTTCGTTCCTCCGTCAGAGTCCGTACAGCCACAGCGCGTGTCGCAGTACTTATCGTCCCCTGCCGAAACCGCTCGTCAAGCAGACGCGTAGTATTGATCAGATCCGTGATGACCATGCAGTAAAAAGCGAGCGTGAATTGGGCGATTGTTCGCCCTGCGAGCCGGCCCGTTTGCCTACAAATTGGTCATACCGAACCGGACCGACACAATTGCATCGTACTGCTGGGAGCCGGACCGTGACCCCAGTGCCGAAATTGCCGCTCAGGACCCCTTTGCCTGCTTGCTTTGCAGGGGCTTAGACAATTGCAAACTGCGGCGTAGTTCTAAAAGCCCTCCCGGTAGGAGTTCATAACACTAACGGGATTCGATTTGCCTAGACCTAAGACATTTTATCTGATCGCCTTGCGCGCACCGTCGATATAGCACCGATACCTATGCCCGTGCGAGCTGCTATTCGAACTATTGCGTTAACGTCTGCGGCAGAGACCGTATTCGGGTTCAATCCTAGCCTTGAGGCGTCATCCATCTAGTCCAGATCGGGCGATCATAATATGTTCTCGTCCCACTGCACTGTGTAACCCAATCCTAAACCGTTTTGGAGCACACTTGACTCGAGCGTTCGTACCGCGGTAACTGCCGATTGCCGACTTCGCCGCCACATACTGTGTGCGCTCTGTCTCCATATTGTAGCCAGCCCCTACCAAATCGTTTGCAACGCCCGTGTCGAAAGCTGTGTGCACATCATCGGAATATGGCTCAGCAACCGGTGCTGATTTAGACCGCGTCGTTGTTGCGGTTTGCTCGTTACTGGTGTCCATCAGCGAACCTGAAGCAAGGCGCAAAACTACCCGGTGGGGGTCGATCAGTGTCTCCCCTAAGTGGCTGAGCCGCCGAATGCTGATGGTACTTACCGAGAATTCCACCAGTAAAATCTGGCAGCAAAAAGGGCGAGCAAAACTACTTGTGGGTGAATGATGTTCAAGACCACAAGTAGGATCTAAAGCTCCGCGGTGATGTAATTGTATCTGTCGGCTTATGTGATTCCTCGCGTTCCAACAATTAAATGAGTTATCTAGAGCTCGATGGTAATATGTTTACACCACGCGTTAATCGCCTGCCGAATAATAAGTCTATAGCGATCCATCAGATTACATTTTGAACCTTGCTTAGGGACCATGTTATCGCCGGGAACGTGATACATTTGTGACTGCTCCGGCTCGCAGGGTTCTGCGTCTGACCGTAACGGGACAACACTTTAAGAACTAATATTAATCTTTATGAATGGTACATGAGGCCAACCCTTTCCACCATAAGTAACCCAACCGTGTGGTAAGAAGTCGCTTAGGCATCGTCTCTATTGCGGGTAGGGGAAGCGCTGATTGAGGTGGGGCGGTTATGGGCGTTCACTAGTAAATCAGGAAGAATCCCCCATTCGCCACATCCGAACCAACGCAGATCTCACCGGCAGGGACCGGTTGGGATCAACACAGAGTCACATAACGATCTCGTTTACATGTCTTCCAGGCCCGAATAGCTGCCTTTGCGAATACGTCCTGCCTGCGTCTGAGTGGTACAAGGTCAACTGTCATCCCGCGATAAGAGTGTCCCTACAAGCCAAACCATACTCGTGCTGTGCGAGTGTTAGTTTGCTTAGGCTTCAACGTGTGAATGGCTACACCCATGGCGAATCAGTAAAGACGGTGCCATAAAGGCATGGGCCTATGTATGTGCAAGATCGAGTCATAGTCGTATAAACATCAGTGTGGCTCGTGGCCTATAGATTGAGACGGTTCTTTAGTTACAGCCTCGTGCCCACTGTATCCCCGGTCTGACATACACAATGAAACCTCCCACTCCGCCCCCCTATAGTTAAAGATACTCAGACTATTCTGAATGAACAATAGAACTACGCTAACATGAGACGTAGGCGTCCCCAACTTTCGACGTGGCTCACCTGTACCTGTTTGCTGCAATACCTCCAGCTTATAATTCTACTATACATGGGAGACAATGATGCCGCTTAGCCGCCGCAGACCATCTAATTGTTAGCAGTCGAATTACAGAGCAAACTGCTAGGAGCGTAAGGGTACCTTTTGCGTAGGAGTCTCGGCCAATCACGTACTCGAAAGGGGGTCTTTTTGATACGACCGGTTGCCTGTCACCAAGGTCCCGATCGTGTAATGTCTACAAATCATGAGGTTTGGCACTTTGCTTCTTGGACTTCTAACTGGGTATGTAGGGAAGTGCACATGCGATTGCATTCTTGACACGTGACACATGGTCGGCTCGACATGTTAGGGGACTTTAAAATTTAACTTTTGGCGAGGCGAGCAATTCATACTACGGAACGATAATCTGCGTCGACTACTAGGCAATCAATGAAGCTCCTTGCAGCCGCGTCACTGTCCCAGCTATGCACTTCATTACCCACATCTTGCTTACTCTACGTATCCAGCTTATCTACCATCACTCCCTCTAGTTACTCTGAATAGAATAACTTAGGGCCATGGCAGACGCGACGCATCGAATCGACTGCAACGTCATCGTTGCTCATTTCGTT
		</sequence>
    <sequence><taxon idref="Location_3_4_1|36.494811783915154"/>
			TCCGTGACGCTGAGTACACTTATATAAGGTCTGTGAACTCATTCTAGAGCGATGCACCAATAAGCGCTTTGTGACGTACTGATATGCTAACGCTTAGCAGGTTCCGACTAAAGAAATAAGCAAAGTATCAAGTCTTTTCGGGACTATGCTCTGTTGTTGCTTAGGCGTGAGGCCTATGGTGTTGGCACGTGCCATTGAACGATATCTCTGCCGAATCAGGCCCGGGCACAATCCCATGGTTTACACGGCATTCAGGTACGGTATCGCTGCGACTATTACATCTCCCGCAGGCCGCTAAGTCTTTCGCCCGATGTGAGCAGTTCCTGCATGAGCCACCCGTGACCCTAATCTGCCTCCTCAACGGGGCAAGGACACTTTCTGACGCTTTGCGGTAGTCTTATTTTCCGCAGTACTTACATAGTGACCTAAAGAAACTAGACCCACCCCAGTTGCCTCGGTCGGGGACTAATCGTGCCAGTGGTTAGATGCCCGTCAACCCTGCTGTTTAGTTAGCGAAGCACAATGTCTCTTCAGGGAACTCCCCCTGGTATCGAAGAAACCGACTGTAGTCTACGATGGCGCGCTACTAGATCTCACAAAAAAATAAAGGATCCAAAGGGTCACTGACAGGATATCCCAAGGGTATGGGATGTTAAGGTGCCCATGGGACTTGTAGGACAGTCGCACACTCGGTATCGCGAACCACACAACCGGACGCGAGTGGGAAACCTTCTCATGAATTGATAGGCATCAAACCGAGCCCGGGGAGCCCCTTATACTTGGATGACGGAAAGTAACTCCGACCAATTATTTGCAAGGAAAAATATCACGATAAAGCGTTATAGAGGGCGTAAAGCTCGTTAAAGTCTAGGCTCTGCAGCCACCTCCTGATTGCGGGTGTGTGCTTTAGATATGCCTCAGTAAACTATCAAAACTAAACCTCCTGTCCACAGTATGCTTGGTGCCGATGTGTAGTCATATTAGGAGATGTGTTCTTATCAGGGACACGGGATGAATAAGCCTCGCGTTTGCAAAAACGGTACCAGCTAGTGTGATTGCTCCTATAATATATATACACCTACTTATAGCGATGGGCAAACACTTGCATTTACGAGAATAGGCGGCTTACCATACCCCTTGGATGTAGAGTAGCATCTCTTCGCTAAGGCTTGTCGGTCACATATACATACCCGCAGCGTCAGCAACCCCACCGTATGAGTAAGGACTAATCCAACACTAGTCGTTCTCGGTAAAAAGTCTCGTATTAGTAGAAAGCCCGTGAGGATTTGAGGTCGGTGCTCATCCTCGATAGTAAGTATCGGACATCTTAGCCGAAGCCACTGAGTCAGCTGCAGGATGACACAGACATTCCTGACGCAGTCTCGCCTTTATTAAGTACCGCCGACGCCGGCTCCTAAGCGCTTGTCAAGCCCTAATGATGGGGTTCTACAGCGGTACACTCATGGGCCCTTAATTGTAGTTTGTCCAGCTGTCTTAGGCCAATACCTCCATGCAGCCATCTCCGCGATGAGACCCCGCCAATGTTCCACCAAGTCGGTCAGTCCTTGCGCTTACCTAGAGTATCTGCATACAACGGCGACGTTGTCCGGTCGCACGTAAGCACGGTACGCCCCGCTCTTCAATAGGATGGTTTAAGAGCCTTCACATGACGAGTCTGCGGACCCACCGGCGGCTGGCCATTTGGCTGCCGTGAACTTTCGTTCTGTACGTAGGTCTTCCGGCAGCTCTCCAGCCGGCTGGATGGCAAATGAATCATTGCCCGGTCGTTTTGACGCGACGCCCTAAGTCTTTGATGCTGAGGAAGACGTCTAGCGAAGTGATCAGTGGCCCGGGAAATCACTAGCACGTTATCCTACCCCCGTATAGGACGTAACGGTGTTATGACAGGCTTAAATGCGATCCGTGTAACAACCCCCGTCGACGCCGTTACAGTTCTGGTCCTGACCGAAACCGTAGATCGTGTCCGATGGCCGCATGTGCGTCAAGAGCGTCTTTTAGATCTTCGTGTCTGTGACTACATAGTCTCAGACTAACCTACGTTTCTCCCTCAGTTCGCGGAACAGCTAATATATCTTTCCGAACCCTTGACGCTACCGCGGCACGGTCCTCCTGCCTAGGCAGCCTTAGTTACTGTTACTATGTGGTCCGGTAACGTGGCGGTCTAGAGCCGCAAAGGCGCTAGAGCCCACACGTTGCAAACTGCGCAAGCATGCGAATACCAGAGACCGATAGCACGAATTACGGATTATCAAGCAACACGGTCTAAATAGAGTCTGTATAATATCGGGTTTGATATCCCCTGCGGACTTAAGGCAGATGTCTCGACGTATCTATGACATGGCGAACATATGAACTCCTCGACAACCGCTGATGCGCGGAGTACAGTAACCCTCGTACCATTGTTCTGAAAGGGCTTTAGCAACCACCAACTCCTCGTGTGGTTTCGGTCATAGGGGTCCCACTGCCTGATCCAGTGTGGAGACATGTAGCGCCACAAGCCTCAAAAGAATGGTGAATACACAGTGACGCCGATCCCTTGGGAGCCCGGAGACGATCGTTTCTCCCTGGGCACGAAAAGTAGGCTCATGAAGAGATTTGGTGATGTCTGTCCAACCCAAGTTGTGTCGTGGGCGAAGCAAACTGGGGTCCTTTCCCCACAGTAGCCGTCAACCAAGTTGGGCAAAGTTCGTCCGCGGAGGCTTTCTGTGGTTGTGGAAGTTACAACCCAAGGGCGGGATCGGCGTACCCCCTCCACATAACACACCGATGTGACCGTTAATCTGTATGGACATCAAATATGCTTAACCTGCTCGCTTTGGCTGCCGGAGGCACCTGTTCGACACCCGACAACAGTAAACTGGCTATTTATAAAGATAGCACTCGTTTATAGGACATCATTCCAACTTGTGGGGTATCACAAGACAGATTTAGGTGTCAACAGGCTAGCGCATACGCGGCAAAACTCAACAGACTGGTGATTTTTACAGGGTTTGTAGTTAAAAGCTGGTCTGCATAACACAGCCTACTTGTTGTAGTACGCCCGTTATAATGTGGCTGCGAGACAACGTTGTTCCCAGCCCCCGCTAAGTACGTGATTCTGGCAATTTGCCGCATTTATAAGGTCTATATATCGGTACTATGAGAGATTGGATTGACAGTTGCATATGGTGAAACACCGCGTAACGCTAAAAATCAGCGGCCTTCCGCACGCAGCGGTTCATGTGTGCTATAGTCTATGATGTTGGAACATAGCACTGGGGCCCCATGGGGCAAGGAAATCGTCGGTTTGGCTGGATGACAATATGCGTCAGATAAAGAACTCATGAAGACCCCTTGGCCTTGCCCCCAGACCAACAAAACATCGTCTTCGTCGCGTTGAACTATCGGCCCCCTAGGACATTGACAAATTTGCCGTCTACTCCGGCGCAACTCCATGGGTTCGTTCTCGAATTGCAGGGTGCCGCACCACAAACCTACAGAACTCAATTTTTGACATATAGTTGCTCATTATCTACAGGGTCGCCAGTAGACTTGCAACCATGTTGAGCAGAGCCAGCGTTACCTCAGGTTTAAGTCCTGCCTTTTAGCGTCTTTGACGCAACGCAGGCCAAGACTAATTTGAGGAATCAATCCACGTTTACATTGTACTATGGGGTGCGCCTTAAGCTGCATGATATTAGGTACTACGAACCTTTTACGCCCGTCGTTGTGACTTAAGGTATCTCGTAACATCACGGGGATTGGTGTTAGCCTTTCAGCTTATACTGGGAACGCGGTCGCGACCGGCTGCAGCAGCCCTGACATACGGTTCGTAGAATCACCCAGATCGTACAAAATAGGTTTCCTGCATTATTATCAAAACAACTAAGCCGCGTCGCAAAAATCGTGCACGAAACGCGAGGCGATCTGTCCGTTGAAAGTAGGCAAGGACTCGAAAAACCGTTGCGAAGTCCCCTTGTCTCAAGGTTGAAGAGATATAGCGATACCTATGAAGGTGTCTGAAAGTGCTCAGTCGCCTGAAGGGCAGGTGGTTATGACGACCGTATAGGCCTAGAGAGACACAATATATGCCCAGTTGAGCTAGGCTGCGTGCCGCGAAGTCTTTGCAGGTATCGTCCTTCACGTAAGTTTGGGCTTGCATGCTTAGCGATTACTGACCTGTTGCAGCGGTTATCCGGTCTTACGACGGTAGTTATGCTGCCGTGTTGCCGTCGGGTGTCGAGGCTATTTGACAATCCCTGCTTATGGTGGATGTAAGGTACGGTTGGGACAGAGAGGTGATTTCTTACTGGGACATTCGAGCATATTCTGAGAAGCCAGCCAAGCTTGTCGAGCCAGACTTCGCTCTGGAGGGTCTCGACGTTGGTGCAATCCTCCGTGCGTACTTAATGTCGCCTGCCGTCGTTCTGGACGCTGTCCCTCGCTGCTACCACTGGACAGGACGGACACTGTTATGGGATGGTGGCTTCGCTGCGTCGCGTTGTGAAGGGGTCCAGATGCAGTCTCGAACGAATACACAGGTCTCCCTTATAGGCACGACTGCGCTCCGTATAAGTGACCGATACCGGACTGATCAGCTGGAACACATCTAATAACAATGGCAGAAGCGGTTTGAGCCACATTGACGTGGGTCCCTTCCACCGTATAATGGTTCCGACGGCGGCGTCACCCAAGTCATGGCTCAAGAAAACTGATGGCCGAGCCCGGTGATGCTTGCCTGCTGACATTGAGCTTCAATCAAGATTTGCGCTGGACCACAGCGTCCGACTGTTGATCTTAAACTGCATCCGCCGTCGTTCCTTAGAAGCGAGAAGGTTTCGATATTTAAAGTTTGTCCCCAGGCGCCGATCGGTCGCCATACCGCGATCACTACCGCTTCGAATGTCTATATAAGGCCTGAAAGAACCGGGATCGTCTGGTGGTGGGTCCTTGCGGAACACCGATGGATCCAGTGCGAATAATGACGGGCAAGACCAGTCAAGGCCCCAACTCTAGTAGTTAAATTTAACCGCGACCAAAACAATTAGCTTGCCCTACCGAGTATGACTCGGGATTGCGTTTCGCCCGCTCGACGCTGCGCGGCGATCGGGGGGGGTCAATTTGCCGTTTTTACGTTATCAGTATTGAGATCATGATGTGTAAGCAGATAATCTGCGCCACATAGTACATTATTAGGTCAGACTAGCGCGGGGGGCAGGCGCTTATCGTTCCAATACCTAGTTTAGCGCGTCGCCTTTACTAGGAATTGCGCTTGGCTTGCCACATTACGTGAATGTAACGGGCCCTAAGCGTCTAGGGATAGCCGGGCGGTGACGTAACACACGAACAGCTGCTTACGTCCTGGTATCTTAGTCACAAGTATATTGGTTGGAGAGACAGTGGTCCCGTACTCCCATTAGGGAGACGTCAAAAGCAAACGCTCACGTAATATGCCCGTGTGATCCGTTTACTCAGAATATTCTTCTCACTGCTATTATTGTACCCTTATCGTCTACGAAAGCGGCACTTGTAGTCACATCTTTGAACTACGTACTGCCCCATCTCGACGTGTCTCATGTCCTAGAGAGCGGGAGAAAGCTTTCGGCCAAAACCCACTACCGTGATCATCCATGGGGACCGACAGATTTCAGAGACCGGCAGCGCAAGCGACGATACGGCACAATGTTAGGTCGTCCCCTATGCATGAAGCTGTCGCGTATGAGGTTAAGCTGGCTCACTATCGTCAGAGAGACACGTTTAACGGGCAGCATCAGAAGTACCTCAACAACAGCGAAGGTGATTAGGTGGTGAGAGGCAACGAAAGTGCACCTGACATTTCGTGGGAACTAGCGGCACGACCTCCCAATATGACTGCCCGTCTACTGTCGGACCTCTACGTTCGAGGATAATGCGCGAAAAATGTATGGTAGTTGATTGATCCAAAAGGATGAACACCCTTGTTGGCGGGATTCTGATCAACCCAGGAGGACCAAGCGTAGAATGCAGAACTAACCTTTATGTACAACGCACTCCGGTGGTCCCACGATAAGTTCGACGTCGTTCTTGTTTGCGGTAAGGTCGAATAGGCATCCCGCGGATACGGCCAGTAATGCCTAGAACTGCAAGTAACGGTCCCTCCACCACCGCCGGTTCTAGTGCTGGCAGTGCAGCGATCGTCGTGGTCGCGATTATTGTAGGTGTCATACAGAGATTAGGCATCTGCTCAGTAGCACGCCGGTGGAGGAACCACGATCGCCTGGGTAAGTCGCCTCGTGACTTTTAAGCGTAGTATAACTCGTAATTAAGTAGAATCGACGGGTGGCTGTGGAGATAGCGACCAATTTTCGCTTACGTGGCATGCCGTTGCGGACCACCCGTCCGAATTAACAGTCTCGTCATTAGCGATCAAAACGGCTGAGCATCCCGCTGGCCCATGGTTCGAGCCTTCTGAAAGGGTGCAATTTGCGTCAAAATCCAACCGAGAGCTAGCAAGCGAATAGAGATAGCGGCATTAGATCAATTGATGTACATATTGAATGCCCATAGACTTGCTCTTTTACGTCACCATACCGTTCTTGGGCTTTATGACCTTCATCTTGTTAGAGCGACTGTTAGTGTTAGCATCTCCACACCTATCCCGAGTATGTGGGCGGTTATTCGACGACACCGACATTAGTCCAGATACGCCCGGGGGGAAAGAAACTGGTGCGTTCCACGCTGTTGGTTTCTGGGCTATCTATCACTTTCTTACTGACTACGCAACTGATGTGGCGGATCATGACCACTGACGTTGTGTGTTGGATTGGCAGCGCCCATCGGGATTCCTATATCTCCTGTTAACGTTCGCGAGACGTTGTTCAAGACCAACGTTTGGTCAGTATTTGTTCAGTCGCACGTTCGTAAACGTCGTCGCCGAGCAAAGGGACCTCAATGTTATCGGATCTCAGCCTGGTATTAGCGTAAATTAGGCATACAATACCACAGAAAGTAGCCTGCCAGAACTCTGATGGTCATCAACCTCTGTGTGCTAACATGTATCAGGACGAACAAAGGCTGAGGCACAACTCATTGGGACTAATGCCTGTGGCCCTCCCGCCCTCACGGTCATCCCGATATAGCTTGATCTGCTGATTGTCAACCCTGTACAAACTTAGGACACGCGATGGGACCGAAGCGCGTTGTTAAGAGAATGAACAGCACCCTCTTTAAACGTGGTCTCGACTCAGGGAGCCTACAGTACTAGGCACAACTAATCGAAGCGAACTCAGATCGCATAAACCGCGCAAGCTCAGGCCCAATTACACGGGGTAAAGCAAATCGCTGGCTGGTCTTATGCTCTCCGATTCCGACTTTACTGCAAACTGGAAGTGTCGATTATGCTAATACACCCCCAAGGCTCGTTCCCCGATCTGACTACGTAGTAGCTACTAAATGACGGTAAAACCTAATGATGTCTCGATTTCGAAGCCCCAGCTGCCAGGTGGAATGACCACGAGCCCCCGCTGGCTGTTTGGTGTCCCTACCGCACTTCGCTGCTAATGGCCTGGGGACGTATAGACCGCAAATCAGAGATTGAACCGACGCGAAGGCGATAAGCGGGTCGTGGGTGGACAAGACGGACATCCACCAGCCGATGTGAATTCCACCGGACTATAGCACCGTCCTAAGCTTATAAATGTCGCCCCTGTTGCGATACCGAAAGCATCATTGTGGGACCTCGTATACGGTCAAGATAGGGCGTGTCTTTCAGCACGGTTCGAAGTATTGGCGTGGTGTGGATTAATTCCTCACGATCACATCTCAGTTATATTTCCCTACAACCAAGTCACATGTGGCTCCTGTTCGTGATCGCTATGAGAACCTAAGCTCGCTTCACTAATCCCGGGACTCTGTGACTCTGTTTGTCGGGTATTAGCGTTACATTGCTTACACTTTCCATTAGAAGCCTAAGTGGTAGCAATACATATGGATCTCGAATGTCATGTCAGCGTGTGTAGCTACGTTCATGCATGTTGATTGAACCGTTTGACGGGCCGCTGTCAGCCTAAATCCAGTGCGTATATCTACTCGCCAAACTAGCGGCAAGCTCGAGTTTTAGCATCATTCAAGGTATCTCGTTATGTGCAGCCCGTTCTCGCAAAATGCGGTTCATTGAGATGGCAGCTATGTCACCCCTGGGAGACCCATGGCTGTTACTATACTGTGGCGCGGCACATGGCCTCTAAGTACGTGGCGGATCCAGGCTACTAGCACGGTCGGATCACGAGACGGCTCCGTCCGCGCAACCGCTAAGAACGCCGCCGCTGAAATAGTTTCGCCTAATCATCTTTGTCAGCCAGAGTAGCGAGCACGTTCCGGAGGCGGCAGCCCTAGTGCGACCCTGGGGCACACGCCCTGAGCCCGGCCTACGAATAGAGGCTGGTAGGTATCACCATCGCGAACCAACTTGGGCACAAAGAATTCTGGGATCGACCTAAACCTTTCCCGCCATGAGCCGCTACGGGTACCTCACTATAGCGCGACCACATTGATACCCGCAACAAGGGGGGGGCCGTCTATGATCGCTTTAACCAAAACAAGAGAGGGACTCATGGAGACATGTTACTCGAATTAGCCATTCCTTAGCGGAAGTATGGGACATATCTCATGGACAAATAACATCGCTCCCTAAGGAAACCATGGCATCCCGTATCATACATGCCGTAATTTTCTGTCCGGGAGAATCTCCGATTGGTTGGGACTAAAAACGATCCTGGTGTCACGTATCGCTTTCAGTGACCGAATGACATATATGGAGGGAACGTACGTGAAACATATAGCGTAAGTCAAATTGCATTAGGCGTGCGTTGATCTCCTATAATACCATCTCCCTAGGGTTTTTCTCTGACCCCACATTGTACCGCCGTCACAATACAAGCATCGTCGATTGTTGCCTTTCGTGTAGCCGATTAAGTCCGCTCTTTCTTAGCTTATAGGTATTTAGCTATAACCTCGTCGGGACACGCTCGCTTGGTCATTCAAGAAGACCCGAAGGCTTGTCCCACCATGAGTATCGCGCCGGACTCCCCGGGACCATGACTACTTTCGATAACAGGGAGACCGGTGGAGGAGTTGTCTGAGCCCTGTTTACAGGGCGTATAGATTCCGGATCACACATTTCAGCGTGCGGGTTCTAGCATGCCGGACGGCGCAGCTAAGACTAGGCTGGAGGTTGCTCGCTTGCGGTAGATAAATCACGCTCAAGTACCCTTCCTCTGTTTATTGTGATGACTTCCCTTTACGACGTTACGCCTATGTCTTCTTATCTTTTGATTGTTCGAAGTCGTACAACTGACGACCCGGGAGTAGATGTGAAAGTGTTGGGGGTCTAACGTTTGCCCCTCATTAAGTAAGCTCAATGGTTAGTATCGAAAGTGAAGCTGGAGGAGTCCCTTGTGTCTGGAAGGATTCGTTACTGGATTCCTGCGGATTCAACTCAATACTATTGGTCGGCCTTTTGTATTCGCCAGCGCTCGGCTACATACTCAGGGAGCGTCCAGCCTAAACCGTGCAATAGCGGGACATGAGGCCCGTATACGTCAGGATTGGGGGTCCGGCACTTTGTATTGAAACTTTGCAAGATGCTTGACGCCCGGGGTTACATTTTGCCATTTATTCCACCAAGCGAAGCGATATGTTTGGGCCGAACACTAGATTTCCTTCCGTACCGTCCATTTATCGAATATAAACGTAAAGCCGCTCTGGAGATGAACAAACCCTTTCCTTGCAGAATTGGCGGACTCCACTGCAATCCCGCCCCGCCTCTGGCATCCGTAGAGTCCCCATGATAAGTACCCCTGTGACGCTAGCTATCTAGCCTGACTAATGCGTAGATCTGCTTACCGTGTCAAGCTCGTATAGTGCTAGTCGCTATCAGGTCATAGACTACAAGGTCGAAAGGCGAGCCCCCCACACAGCACGTTTAATAGCACGCCGAGATCTAGTGTTCTGGGATTCTTTGAAAAGCATTACATACTCCTCACATTTAACATTTTACTTTGCGGTTTGCCTCCTTACCCATCACAAAGTCTTGACCAAGGGCTACGTCTGCTAAGAATTAGATTACCGTTCCCAGCTATACTGCAGTGACATTAAGACGCTTCTTTATAAGTAGTGCCAAGTGCAAGTGTAAAAACCCGAGAAGAATAGGCTCAGCTGGGAACCTGCTACTATGGCCCGTTGTCAAGACACCAGCGTAAAAATCATTACTGGAAGCAGGCATTGAGTGTAATCTCGTGGCAATTTAAGGAGTAGATCGGCGGGAGGCATTTAAGTCAAACTGCAAGAAAGGGTAGCAGCTGTGCTGTTACTAATCTGAGATTCGGGGCCGTACGCGTTCACTTGGAAGCCCGGCGTACCGGTTAGGCTGAAGTGCATACCAAAAGTCGAAAGCTTTACACACATCTTATATTTACAGCCGGAGACACTCCAGTGGCTTATAACCTGACTTTTCCGGCTGCAGTACGAGCTCTAAATTTACCAGTTTAAAATAGATCTAGTGACTTTAGTTTGTCTTAGAATCTTGTACGTTCGCTTTGTACCGAATCTTCGGTAGCCTCTCATGGCCCGCATAGGCAACTCCCAAGTGCCACACATAGTCCTTATGTCATATTAGGCCGTTCTGTGGGCTACTGCGAGAGGGTCGTACACTCAAATATATCGGTCAATCACACGCTCAACCATTTCCGCCGAGCGTCGGATGAGGAGCGGTTACCAAAACGCTCACAAGTGAATAATCGCGAGAGTCAGAGTTACCTACACGGCCTCTATTGCACTCTAAACCCTTATATTAGCTCAACAGAGAGCAGAGGATACCCCAATGTTCGTCTGTCTTTATCTGGCTATCCCCCGGTATTCTAGGTATCAATTCGTAAAGTCGATGTACAAGCCTATTCCTCTCATCCTTGGCCTGTCCCCTGTCGTCGGCGAGGAGGCGGAGAGCTTACTCGGAAGTGACCCTACAAACTGAACCATCAGAGGTTTGTGCTTCCCTAACGGGCTGCGCGGAAACAAAGAAAGGTTTTCTAACTATAACTACGCCGATGACCAAATTACTCGCTTTGCCCCCAGAGGCTAGATCAAACCAAGCGCGAGTAATGGACGTGAGTAAAGAAGCTAACTTAGCCCTACCCAAGGGCTACTCGGTTATTCAAGCTGCTCATCGTGCATTTAGGACATTATTTACACGGTAAAGTTCTCACGCGTAAAACGCTTTGGCTTCGCGACGTAATGGGATGCGAGTGAGAGTGAGAAAATCCCTCAACGCGAGGCCCACAGCGCCCATCGCGCGACGTCGAGTCCTTGTGTCTAGATCTCAAAAAGAGGCATAAAATGTGTGGTGGTAATGAGTGAGCCAGCTTGTCTCCGAGACACAAGTGATTACGAGGACAAGCGCGTTGTACTTCGTTCCTCCGTCAGAGTCCGTACAGCCACAGCGCGTGTCGCAGTACTTATCGTCCCCTGCCGAAACCGCTCGTCAAGCAGACGCGTAGTATTGATCAGATCCGTGATGACCATGCAGTAAAAAGCGAGCGTGAATTGGGCGATTGTTCGCCCTGCGAGCCGGCCCGTTTGCCTACAAATTGGTCATACCGAACCGGACCGACACAATTGCATCGTACTGCTGGGAGCCGGACCGTGACCCCAGTGCCGAAATTGCCGCTCAGGACCCCTTTGCCTGCTTGCTTTGCAGGGGCTTAGACAATTGCAAACTGCGGCGTAGTTCTAAAAGCCCTCCCGGTAGGAGTTCATAACACTAACGGGATTCGATTTGCCTAGACCTAAGACATTTTATCTGATCGCCTTGCGCGCACCGTCGATATAGCACCGATACCTATGCCCGTGCGAGCTGCTATTCGAACTATTGCGTTAACGTCTGCGGCAGAGACCGTATTCGGGTTCAATCCTAGCCTTGAGGCGTCATCCATCTAGTCCAGATCGGGCGATCATAATATGTTCTCGTCCCACTGCACTGTGTAACCCAATCCTAAACCGTTTTGGAGCACACTTGACTCGAGCGTTCGTACCGCGGTAACTGCCGATTGCCGACTTCGCCGCCACATACTGTGTGCGCTCTGTCTCCATATTGTAGCCAGCCCCTACCAAATCGTTTGCAACGCCCGTGTCGAAAGCTGTGTGCACATCATCGGAATATGGCTCAGCAACCGGTGCTGATTTAGACCGCGTCGTTGTTGCGGTTTGCTCGTTACTGGTGTCCATCAGCGAACCTGAAGCAAGGCGCAAAACTACCCGGTGGGGGTCGATCAGTGTCTCCCCTAAGTGGCTGAGCCGCCGAATGCTGATGGTACTTACCGAGAATTCCACCAGTAAAATCTGGCAGCAAAAAGGGCGAGCAAAACTACTTGTGGGTGAATGATGTTCAAGACCACAAGTAGGATCTAAAGCTCCGCGGTGATGTAATTGTATCTGTCGGCTTATGTGATTCCTCGCGTTCCAACAATTAAATGAGTTATCTAGAGCTCGATGGTAATATGTTTACACCACGCGTTAATCGCCTGCCGAATAATAAGTCTATAGCGATCCATCAGATTACATTTTGAACCTTGCTTAGGGACCATGTTATCGCCGGGAACGTGATACATTTGTGACTGCTCCGGCTCGCAGGGTTCTGCGTCTGACCGTAACGGGACAACACTTTAAGAACTAATATTAATCTTTATGAATGGTACATGAGGCCAACCCTTTCCACCATAAGTAACCCAACCGTGTGGTAAGAAGTCGCTTAGGCATCGTCTCTATTGCGGGTAGGGGAAGCGCTGATTGAGGTGGGGCGGTTATGGGCGTTCACTAGTAAATCAGGAAGAATCCCCCATTCGCCACATCCGAACCAACGCAGATCTCACCGGCAGGGACCGGTTGGGATCAACACAGAGTCACATAACGATCTCGTTTACATGTCTTCCAGGCCCGAATAGCTGCCTTTGCGAATACGTCCTGCCTGCGTCTGAGTGGTACAAGGTCAACTGTCATCCCGCGATAAGAGTGTCCCTACAAGCCAAACCATACTCGTGCTGTGCGAGTGTTAGTTTGCTTAGGCTTCAACGTGTGAATGGCTACACCCATGGCGAATCAGTAAAGACGGTGCCATAAAGGCATGGGCCTATGTATGTGCAAGATCGAGTCATAGTCGTATAAACATCAGTGTGGCTCGTGGCCTATAGATTGAGACGGTTCTTTAGTTACAGCCTCGTGCCCACTGTATCCCCGGTCTGACATACACAATGAAACCTCCCACTCCGCCCCCCTATAGTTAAAGATACTCAGACTATTCTGAATGAACAATAGAACTACGCTAACATGAGACGTAGGCGTCCCCAACTTTCGACGTGGCTCACCTGTACCTGTTTGCTGCAATACCTCCAGCTTATAATTCTACTATACATGGGAGACAATGATGCCGCTTAGCCGCCGCAGACCATCTAATTGTTAGCAGTCGAATTACAGAGCAAACTGCTAGGAGCGTAAGGGTACCTTTTGCGTAGGAGTCTCGGCCAATCACGTACTCGAAAGGGGGTCTTTTTGATACGACCGGTTGCCTGTCACCAAGGTCCCGATCGTGTAATGTCTACAAATCATGAGGTTTGGCACTTTGCTTCTTGGACTTCTAACTGGGTATGTAGGGAAGTGCACATGCGATTGCATTCTTGACACGTGACACATGGTCGGCTCGACATGTTAGGGGACTTTAAAATTTAACTTTTGGCGAGGCGAGCAATTCATACTACGGAACGATAATCTGCGTCGACTACTAGGCAATCAATGAAGCTCCTTGCAGCCGCGTCACTGTCCCAGCTATGCACTTCATTACCCACATCTTGCTTACTCTACGTATCCAGCTTATCTACCATCACTCCCTCTAGTTACTCTGAATAGAATAACTTAGGGCCATGGCAGACGCGACGCATCGAATCGACTGCAACGTCATCGTTGCTCATTTCGTT
		</sequence>
    <sequence><taxon idref="Location_3_2_0|35.11183122466304"/>
			TCCGTGACGCTGAGTACACTTATATAAGGTCTGTGAACTCATTCTAGAGCGATGCACCAATAAGCGCTTTGTGACGTACTGATATGCTAACGCTTAGCAGGTTCCGACTAAAGAAATAAGCAAAGTATCAAGTCTTTTCGGGACTATGCTCTGTTGTTGCTTAGGCGTGAGGCCTATGGTGTTGGCACGTGCCATTGAACGATATCTCTGCCGAATCAGGCCCGGGCACAATCCCATGGTTTACACGGCATTCAGGTACGGTATCGCTGCGACTATTACATCTCCCGCAGGCCGCTAAGTCTTTCGCCCGATGTGAGCAGTTCCTGCATGAGCCACCCGTGACCCTAATCTGCCTCCTCAACGGGGCAAGGACACTTTCTGACGCTTTGCGGTAGTCTTATTTTCCGCAGTACTTACATAGTGACCTAAAGAAACTAGACCCACCCCAGTTGCCTCGGTCGGGGACTAATCGTGCCAGTGGTTAGATGCCCGTCAACCCTGCTGTTTAGTTAGCGAAGCACAATGTCTCTTCAGGGAACTCCCCCTGGTATCGAAGAAACCGACTGTAGTCTACGATGGCGCGCTACTAGATCTCACAAAAAAATAAAGGATCCAAAGGGTCACTGACAGGATATCCCAAGGGTATGGGATGTTAAGGTGCCCATGGGACTTGTAGGACAGTCGCACACTCGGTATCGCGAACCACACAACCGGACGCGAGTGGGAAACCTTCTCATGAATTGATAGGCATCAAACCGAGCCCGGGGAGCCCCTTATACTTGGATGACGGAAAGTAACTCCGACCAATTATTTGCAAGGAAAAATATCACGATAAAGCGTTATAGAGGGCGTAAAGCTCGTTAAAGTCTAGGCTCTGCAGCCACCTCCTGATTGCGGGTGTGTGCTTTAGATATGCCTCAGTAAACTATCAAAACTAAACCTCCTGTCCACAGTATGCTTGGTGCCGATGTGTAGTCATATTAGGAGATGTGTTCTTATCAGGGACACGGGATGAATAAGCCTCGCGTTTGCAAAAACGGTACCAGCTAGTGTGATTGCTCCTATAATATATATACACCTACTTATAGCGATGGGCAAACACTTGCATTTACGAGAATAGGCGGCTTACCATACCCCTTGGATGTAGAGTAGCATCTCTTCGCTAAGGCTTGTCGGTCACATATACATACCCGCAGCGTCAGCAACCCCACCGTATGAGTAAGGACTAATCCAACACTAGTCGTTCTCGGTAAAAAGTCTCGTATTAGTAGAAAGCCCGTGAGGATTTGAGGTCGGTGCTCATCCTCGATAGTAAGTATCGGACATCTTAGCCGAAGCCACTGAGTCAGCTGCAGGATGACACAGACATTCCTGACGCAGTCTCGCCTTTATTAAGTACCGCCGACGCCGGCTCCTAAGCGCTTGTCAAGCCCTAATGATGGGGTTCTACAGCGGTACACTCATGGGCCCTTAATTGTAGTTTGTCCAGCTGTCTTAGGCCAATACCTCCATGCAGCCATCTCCGCGATGAGACCCCGCCAATGTTCCACCAAGTCGGTCAGTCCTTGCGCTTACCTAGAGTATCTGCATACAACGGCGACGTTGTCCGGTCGCACGTAAGCACGGTACGCCCCGCTCTTCAATAGGATGGTTTAAGAGCCTTCACATGACGAGTCTGCGGACCCACCGGCGGCTGGCCATTTGGCTGCCGTGAACTTTCGTTCTGTACGTAGGTCTTCCGGCAGCTCTCCAGCCGGCTGGATGGCAAATGAATCATTGCCCGGTCGTTTTGACGCGACGCCCTAAGTCTTTGATGCTGAGGAAGACGTCTAGCGAAGTGATCAGTGGCCCGGGAAATCACTGGCACGTTATCCTACCCCCGTATAGGACGTAACGGTGTTATGACAGGCTTAAATGCGATCCGTGTAACAACCCCCGTCGACGCCGTTACAGTTCTGGTCCTGACCGAAACCGTAGATCGTGTCCGATGGCCGCATGTGCGTCAAGAGCGTCTTTTAGATCTTCGTGTCTGTGACTACATAGTCTCAGACTAACCTACGTTTCTCCCTCAGTTCGCGGAACAGCTAATATATCTTTCCGAACCCTTGACGCTACCGCGGCACGGTCCTCCTGCCTAGGCAGCCTTAGTTACTGTTACTATGTGGTCCGGTAACGTGGCGGTCTAGAGCCGCAAAGGCGCTAGAGCCCACACGTTGCAAACTGCGCAAGCATGCGAATACCAGAGACCGATAGCACGAATTACGGATTATCAAGCAACACGGTCTAAATAGAGTCTGTATAATATCGGGTTTGATATCCCCTGCGGACTTAAGGCAGATGTCTCGACGTATCTATGACATGGCGAACATATGAACTCCTCGACAACCGCTGATGCGCGGAGTACAGTAACCCTCGTACCATTGTTCTGAAAGGGCTTTAGCAACCACCAACTCCTCGTGTGGTTTCGGTCATAGGGGTCCCACTGCCTGATCCAGTGTGGAGACATGTAGCGCCACAAGCCTCAAAAGAATGGTGAATACACAGTGACGCCGATCCCTTGGGAGCCCGGAGACGATCGTTTCTCCCTGGGCACGAAAAGTAGGCTCATGAAGAGATTTGGTGATGTCTGTCCAACCCAAGTTGTGTCGTGGGCGAAGCAAACTGGGGTCCTTTCCCCACAGTAGCCGTCAACCAAGTTGGGCAAAGTTCGTCCGCGGAGGCTTTCTGTGGTTGTGGAAGTTACAACCCAAGGGCGGGATCGGCGTACCCCCTCCACATAACACACCGATGTGACCGTTAATCTGTATGGACATCAAATATGCTTAACCTGCTCGCTTTGGCTGCCGGAGGCACCTGTTCGACACCCGACAACAGTAAACTGGCTATTTATAAAGATAGCACTCGTTTATAGGACATCATTCCAACTTGTGGGGTATCACAAGACAGATTTAGGTGTCAACAGGCTAGCGCATGCGCGGCAAAACTCAACAGACTGGTGATTTTTACAGGGTTTGTAGTTAAAAGCTGGTCTGCATAACACAGCCTACTTGTTGTAGTACGCCCGTTATAATGTGGCTGCGAGACAACGTTGTTCCCAGCCCCCGCTAAGTACGTGATTCTGGCAATTTGCCGCATTTATAAGGTCTATATATCGGTACTATGAGAGATTGGATTGACAGTTGCATATGGTGAAACACCGCGTAACGCTAAAAATCAGCGGCCTTCCGCACGCAGCGGTTCATGTGTGCTATAGTCTATGATGTTGGAACATAGCACTGGGGCCCCATGGGGCAAGGAAATCGTCGGTTTGGCTGGATGACAATATGCGTCAGATAAAGAACTCATGAAGACCCCTTGGCCTTGCCCCCAGACCAACAAAACATCGTCTTCGTCGCGTTGAACTATCGGCCCCCTAGGACATTGACAAATTTGCCGTCTACTCCGGCGCAACTCCATGGGTTCGTTCTCGAATTGCAGGGTGCCGCACCACAAACCTACAGAACTCAATTTTTGACATATAGTTGCTCATTATCTACAGGGTCGCCAGTAGACTTGCAACCATGTTGAGCAGAGCCAGCGTTACCTCAGGTTTAAGTCCTGCCTTTTAGCGTCTTTGACGCAACGCAGGCCAAGACTAATTTGAGGAATCAATCCACGTTTACATTGTACTATGGGGTGCGCCTTAAGCTGCATGATATTAGGTACTACGAACCTTTTACGCCCGTCGTTGTGACTTAAGGTATCTCGTAACATCACGGGGATTGGTGTTAGCCTTTCAGCTTATACTGGGAACGCGGTCGCGACCGGCTGCAGCAGCCCTGACATACGGTTCGTAGAATCACCCAGATCGTACAAAATAGGTTTCCTGCATTATTATCAAAACAACTAAGCCGCGTCGCAAAAATCGTGCACGAAACGCGAGGCGATCTGTCCGTTGAAAGTAGGCAAGGACTCGAAAAACCGTTGCGAAGTCCCCTTGTCTCAAGGTTGAAGAGATATAGCGATACCTATGAAGGTGTCTGAAAGTGCTCAGTCGCCTGAAGGGCAGGTGGTTATGACGACCGTATAGGCCTAGAGAGACACAATATATGCCCAGTTGAGCTAGGCTGCGTGCCGCGAAGTCTTTGCAGGTATCGTCCTTCACGTAAGTTTGGGCTTGCATGCTTAGCGATTACTGACCTGTTGCAGCGGTTATCCGGTCTTACGACGGTAGTTATGCTGCCGTGTTGCCGTCGGGTGTCGAGGCTATTTGACAATCCCTGCTTATGGTGGATGTAAGGTACGGTTGGGACAGAGAGGTGATTTCTTACTGGGACATTCGAGCATATTCTGAGAAGCCAGCCAAGCTTGTCGAGCCAGACTTCGCTCTGGAGGGTCTCGACGTTGGTGCAATCCTCCGTGCGTACTTAATGTCGCCTGCCGTCGTTCTGGACGCTGTCCCTCGCTGCTACCACTGGACAGGACGGACACTGTTATGGGATGGTGGCTTCGCTGCGTCGCGTTGTGAAGGGGTCCAGATGCAGTCTCGAACGAATACACAGGTCTCCCTTATAGGCACGACTGCGCTCCGTATAAGTGACCGATACCGGACTGATCAGCTGGAACACATCTAATAACAATGGCAGAAGCGGTTTGAGCCACATTGACGTGGGTCCCTTCCACCGTATAATGGTTCCGACGGCGGCGTCACCCAAGTCATGGCTCAAGAAAACTGATGGCCGAGCCCGGTGATGCTTGCCTGCTGACATTGAGCTTCAATCAAGATTTGCGCTGGACCACAGCGTCCGACTGTTGATCTTAAACTGCATCCGCCGTCGTTCCTTAGAAGCGAGAAGGTTTCGATATTTAAAGTTTGTCCCCAGGCGCCGATCGGTCGCCATACCGCGATCACTACCGCTTCGAATGTCTATATAAGGCCTGAAAGAACCGGGATCGTCTGGTGGTGGGTCCTTGCGGAACACCGATGGATCCAGTGCGAATAATGACGGGCAAGACCAGTCAAGGCCCCAACTCTAGTAGTTAAATTTAACCGCGACCAAAACAATTAGCTTGCCCTACCGAGTATGACTCGGGATTGCGTTTCGCCCGCTCGACGCTGCGCGGCGATCGGGGGGGGTCAATTTGCCGTTTTTACGTTATCAGTATTGAGATCATGATGTGTAAGCAGATAATCTGCGCCACATAGTACATTATTAGGTCAGACTAGCGCGGGGGGCAGGCGCTTATCGTTCCAATACCTAGTTTAGCGCGTCGCCTTTACTAGGAATTGCGCTTGGCTTGCCACATTACGTGAATGTAACGGGCCCTAAGCGTCTAGGGATAGCCGGGCGGTGACGTAACACACGAACAGCTGCTTACGTCCTGGTATCTTAGTCACAAGTATATTGGTTGGAGAGACAGTGGTCCCGTACTCCCATTAGGGAGACGTCAAAAGCAAACGCTCACGTAATATGCCCGTGTGATCCGTTTACTCAGAATATTCTTCTCACTGCTATTATTGTACCCTTATCGTCTACGAAAGCGGCACTTGTAGTCACATCTTTGAACTACGTACTGCCCCATCTCGACGTGTCTCATGTCCTAGAGAGCGGGAGAAAGCTTTCGGCCAAAACCCACTACCGTGATCATCCATGGGGACCGACAGATTTCAGAGACCGGCAGCGCAAGCGACGATACGGCACAATGTTAGGTCGTCCCCTATGCATGAAGCTGTCGCGTATGAGGTTAAGCTGGCTCACTATCGTCAGAGAGACACGTTTAACGGGCAGCATCAGAAGTACCTCAACAACAGCGAAGGTGATTAGGTGGTGAGAGGCAACGAAAGTGCACCTGACATTTCGTGGGAACTAGCGGCACGACCTCCCAATATGACTGCCCGTCTACTGTCGGACCTCTACGTTCGAGGATAATGCGCGAAAAATGTATGGTAGTTGATTGATCCAAAAGGATGAACACCCTTGTTGGCGGGATTCTGATCAACCCAGGAGGACCAAGCGTAGAATGCAGAACTAACCTTTATGTACAACGCACTCCGGTGGTCCCACGATAAGTTCGACGTCGTTCTTGTTTGCGGTAAGGTCGAATAGGCATCCCGCGGATACGGCCAGTAATGCCTAGAACTGCAAGTAACGGTCCCTCCACCACCGCCGGTTCTAGTGCTGGCAGTGCAGCGATCGTCGTGGTCGCGATTATTGTAGGTGTCATACAGAGATTAGGCATCTGCTCAGTAGCACGCCGGTGGAGGAACCACGATCGCCTGGGTAAGTCGCCTCGTGACTTTTAAGCGTAGTATAACTCGTAATTAAGTAGAATCGACGGGTGGCTGTGGAGATAGCGACCAATTTTCGCTTACGTGGCATGCCGTTGCGGACCACCCGTCCGAATTAACAGTCTCGTCATTAGCGATCAAAACGGCTGAGCATCCCGCTGGCCCATGGTTCGAGCCTTCTGAAAGGGTGCAATTTGCGTCAAAATCCAACCGAGAGCTAGCAAGCGAATAGAGATAGCGGCATTAGATCAATTGATGTACATATTGAATGCCCATAGACTTGCTCTTTTACGTCACCATACCGTTCTTGGGCTTTATGACCTTCATCTTGTTAGAGCGACTGTTAGTGTTAGCATCTCCACACCTATCCCGAGTATGTGGGCGGTTATTCGACGACACCGACATTAGTCCAGATACGCCCGGGGGGAAAGAAACTGGTGCGTTCCACGCTGTTGGTTTCTGGGCTATCTATCACTTTCTTACTGACTACGCAACTGATGTGGCGGATCATGACCACTGACGTTGTGTGTTGGATTGGCAGCGCCCATCGGGATTCCTATATCTCCTGTTAACGTTCGCGAGACGTTGTTCAAGACCAACGTTTGGTCAGTATTTGTTCAGTCGCACGTTCGTAAACGTCGTCGCCGAGCAAAGGGACCTCAATGTTATCGGATCTCAGCCTGGTATTAGCGTAAATTAGGCATACAATACCACAGAAAGTAGCCTGCCAGAACTCTGATGGTCATCAACCTCTGTGTGCTAACATGTATCAGGACGAACAAAGGCTGAGGCACAACTCATTGGGACTAATGCCTGTGGCCCTCCCGCCCTCACGGTCATCCCGATATAGCTTGATCTGCTGATTGTCAACCCTGTACAAACTTAGGACACGCGATGGGACCGAAGCGCGTTGTTAAGAGAATGAACAGCACCCTCTTTAAACGTGGTCTCGACTCAGGGAGCCTACAGTACTAGGCACAACTAATCGAAGCGAACTCAGATCGCATAAACCGCGCAAGCTCAGGCCCAATTACACGGGGTAAAGCAAATCGCTGGCTGGTCTTATGCTCTCCGATTCCGACTTTACTGCAAACTGGAAGTGTCGATTATGCTAATACACCCCCAAGGCTCGTTCCCCGATCTGACTACGTAGTAGCTACTAAATGACGGTAAAACCTAATGATGTCTCGATTTCGAAGCCCCAGCTGCCAGGTGGAATGACCACGAGCCCCCGCTGGCTGTTTGGTGTCCCTACCGCACTTCGCTGCTAATGGCCTGGGGACGTATAGACCGCAAATCAGAGATTGAACCGACGCGAAGGCGATAAGCGGGTCGTGGGTGGACAAGACGGACATCCACCAGCCGATGTGAATTCCACCGGACTATAGCACCGTCCTAAGCTTATAAATGTCGCCCCTGTTGCGATACCGAAAGCATCATTGTGGGACCTCGTATACGGTCAAGATAGGGCGTGTCTTTCAGCACGGTTCGAAGTATTGGCGTGGTGTGGATTAATTCCTCACGATCACATCTCAGTTATATTTCCCTACAACCAAGTCACATGTGGCTCCTGTTCGTGATCGCTATGAGAACCTAAGCTCGCTTCACTAATCCCGGGACTCTGTGACTCTGTTTGTCGGGTATTAGCGTTACATTGCTTACACTTTCCATTAGAAGCCTAAGTGGTAGCAATACATATGGATCTCGAATGTCATGTCAGCGTGTGTAGCTACGTTCATGCATGTTGATTGAACCGTTTGACGGGCCGCTGTCAGCCTAAATCCAGTGCGTATATCTACTCGCCAAACTAGCGGCAAGCTCGAGTTTTAGCATCATTCAAGGTATCTCGTTATGTGCAGCCCGTTCTCGCAAAATGCGGTTCATTGAGATGGCAGCTATGTCACCCCTGGGAGACCCATGGCTGTTACTATACTGTGGCGCGGCACATGGCCTCTAAGTACGTGGCGGATCCAGGCTACTAGCACGGTCGGATCACGAGACGGCTCCGTCCGCGCAACCGCTAAGAACGCCGCCGCTGAAATAGTTTCGCCTAATCATCTTTGTCAGCCAGAGTAGCGAGCACGTTCCGGAGGCGGCAGCCCTAGTGCGACCCTGGGGCACACGCCCTGAGCCCGGCCTACGAATAGAGGCTGGTAGGTATCACCATCGCGAACCAACTTGGGCACAAAGAATTCTGGGATCGACCTAAACCTTTCCCGCCATGAGCCGCTACGGGTACCTCACTATAGCGCGACCACATTGATACCCGCAACAAGGGGGGGGCCGTCTATGATCGCTTTAACCAAAACAAGAGAGGGACTCATGGAGACATGTTACTCGAATTAGCCATTCCTTAGCGGAAGTATGGGACATATCTCATGGACAAATAACATCGCTCCCTAAGGAAACCATGGCATCCCGTATCATTCATGCCGTAATTTTCTGTCCGGGAGAATCTCCGATTGGTTGGGACTAAAAACGATCCTGGTGTCACGTATCGCTTTCAGTGACCGAATGACATATATGGAGGGAACGTACGTGAAACATATAGCGTAAGTCAAATTGCATTAGGCGTGCGTTGATCTCCTATAATACCATCTCCCTAGGGTTTTTCTCTGACCCCACATTGTACCGCCGTCACAATACAAGCATCGTCGATTGTTGCCTTTCGTGTAGCCGATTAAGTCCGCTCTTTCTTAGCTTATAGGTATTTAGCTATAACCTCGTCGGGACACGCTCGCTTGGTCATTCAAGAAGACCCGAAGGCTTGTCCCACCATGAGTATCGCGCCGGACTCCCCGGGACCATGACTACTTTCGATAACAGGGAGACCGGTGGAGGAGTTGTCTGAGCCCTGTTTACAGGGCGTATAGATTCCGGATCACACATTTCAGCGTGCGGGTTCTAGCATGCCGGACGGCGCAGCTAAGACTAGGCTGGAGGTTGCTCGCTTGCGGTAGATAAATCACGCTCAAGTACCCTTCCTCTGTTTATTGTGATGACTTCCCTTTACGACGTTACGCCTATGTCTTCTTATCTTTTGATTGTTCGAAGTCGTACAACTGACGACCCGGGAGTAGATGTGAAAGTGTTGGGGGTCTAACGTTTGCCCCTCATTAAGTAAGCTCAATGGTTAGTATCGAAAGTGAAGCTGGAGGAGTCCCTTGTGTCTGGAAGGATTCGTTACTGGATTCCTGCGGATTCAACTCAATACTATTGGTCGGCCTTTTGTATTCGCCAGCGCTCGGCTACATACTCAGGGAGCGTCCAGCCTAAACCGTGCAATAGCGGGACATGAGGCCCGTATACGTCAGGATTGGGGGTCCGGCACTTTGTATTGAAACTTTGCAAGATGCTTGACGCCCGGGGTTACATTTTGCCATTTATTCCACCAAGCGAAGCGATATGTTTGGGCCGAACACTAGATTTCCTTCCGTACCGTCCATTTATCGAATATAAACGTAAAGCCGCTCTGGAGATGAACAAACCCTTTCCTTGCAGAATTGGCGGACTCCACTGCAATCCCGCCCCGCCTCTGGCATCCGTAGAGTCCCCATGATAAGTACCCCTGTGACGCTAGCTATCTAGCCTGACTAATGCGTAGATCTGCTTACCGTGTCAAGCTCGTATAGTGCTAGTCGCTATCAGGTCATAGACTACAAGGTCGAAAGGCGAGCCCCCCACACAGCACGTTTAATAGCACGCCGAGATCTAGTGTTCTGGGATTCTTTGAAAAGCATTACATACTCCTCACATTTAACATTTTACTTTGCGGTTTGCCTCCTTACCCATCACAAAGTCTTGACCAAGGGCTACGTCTGCTAAGAATTAGATTACCGTTCCCAGCTATACTGCAGTGACATTAAGACGCTTCTTTATAAGTAGTGCCAAGTGCAAGTGTAAAAACCCGAGAAGAATAGGCTCAGCTGGGAACCTGCTACTATGGCCCGTTGTCAAGACACCAGCGTAAAAATCATTACTGGAAGCAGGCATTGAGTGTAATCTCGTGGCAATTTAAGGAGTAGATCGGCGGGAGGCATTTAAGTCAAACTGCAAGAAAGGGTAGCAGCTGTGCTGTTACTAATCTGAGATTCGGGGCCGTACGCGTTCACTTGGAAGCCCGGCGTACCGGTTAGGCTGAAGTGCATACCAAAAGTCGAAAGCTTTACACACATCTTATATTTACAGCCGGAGACACTCCAGTGGCTTATAACCTGACTTTTCCGGCTGCAGTACGAGCTCTAAATTTACCAGTTTAAAATAGATCTAGTGACTTTAGTTTGTCTTAGAATCTTGTACGTTCGCTTTGTACCGAATCTTCGGTAGCCTCTCATGGCCCGCATAGGCAACTCCCAAGTGCCACACATAGTCCTTATGTCATATTAGGCCGTTCTGTGGGCTACTGCGAGAGGGTCGTACACTCAAATATATCGGTCAATCACACGCTCAACCATTTCCGCCGAGCGTCGGATGAGGAGCGGTTACCAAAACGCTCACAAGTGAATAATCGCGAGAGTCAGAGTTACCTACACGGCCTCTATTGCACTCTAAACCCTTATATTAGCTCAACAGAGAGCAGAGGATACCCCAATGTTCGTCTGTCTTTATCTGGCTATCCCCCGGTATTCTAGGTATCAATTCGTAAAGTCGATGTACAAGCCTATTCCTCTCATCCTTGGCCTGTCCCCTGTCGTCGGCGAGGAGGCGGAGAGCTTACTCGGAAGTGACCCTACAAACTGAACCATCAGAGGTTTGTGCTTCCCTAACGGGCTGCGCGGAAACAAAGAAAGGTTTTCTAACTATAACTACGCCGATGACCAAATTACTCGCTTTGCCCCCAGAGGCTAGATCAAACCAAGCGCGAGTAATGGACGTGAGTAAAGAAGCTAACTTAGCCCTACCCAAGGGCTACTCGGTTATTCAAGCTGCTCATCGTGCATTTAGGACATTATTTACACGGTAAAGTTCTCACGCGTAAAACGCTTTGGCTTCGCGACGTAATGGGATGCGAGTGAGAGTGAGAAAATCCCTCAACGCGAGGCCCACAGCGCCCATCGCGCGACGTCGAGTCCTTGTGTCTAGATCTCAAAAAGAGGCATAAAATGTGTGGTGGTAATGAGTGAGCCAGCTTGTCTCCGAGACACAAGTGATTACGAGGACAAGCGCGTTGTACTTCGTTCCTCCGTCAGAGTCCGTACAGCCACAGCGCGTGTCGCAGTACTTATCGTCCCCTGCCGAAACCGCTCGTCAAGCAGACGCGTAGTATTGATCAGATCCGTGATGACCATGCAGTAAAAAGCGAGCGTGAATTGGGCGATTGTTCGCCCTGCGAGCCGGCCCGTTTGCCTACAAATTGGTCATACCGAACCGGACCGACACAATTGCATCGTACTGCTGGGAGCCGGACCGTGACCCCAGTGCCGAAATTGCCGCTCAGGACCCCTTTGCCTGCTTGCTTTGCAGGGGCTTAGACAATTGCAAACTGCGGCGTAGTTCTAAAAGCCCTCCCGGTAGGAGTTCATAACACTAACGGGATTCGATTTGCCTAGACCTAAGACATTTTATCTGATCGCCTTGCGCGCACCGTCGATATAGCACCGATACCTATGCCCGTGCGAGCTGCTATTCGAACTATTGCGTTAACGTCTGCGGCAGAGACCGTATTCGGGTTCAATCCTAGCCTTGAGGCGTCATCCATCTAGTCCAGATCGGGCGATCATAATATGTTCTCGTCCCACTGCACTGTGTAACCCAATCCTAAACCGTTTTGGAGCACACTTGACTCGAGCGTTCGTACCGCGGTAACTGCCGATTGCCGACTTCGCCGCCACATACTGTGTGCGCTCTGTCTCCATATTGTAGCCAGCCCCTACCAAATCGTTTGCAACGCCCGTGTCGAAAGCTGTGTGCACATCATCGGAATATGGCTCAGCAACCGGTGCTGATTTAGACCGCGTCGTTGTTGCGGTTTGCTCGTTACTGGTGTCCATCAGCGAACCTGAAGCAAGGCGCAAAACTACCCGGTGGGGGTCGATCAGTGTCTCCCCTAAGTGGCTGAGCCGCCGAATGCTGATGGTACTTACCGAGAATTCCACCAGTAAAATCTGGCAGCAAAAAGGGCGAGCAAAACTACTTGTGGGTGAATGATGTTCAAGACCACAAGTAGGATCTAAAGCTCCGCGGTGATGTAATTGTATCTGTCGGCTTATGTGATTCCTCGCGTTCCAACAATTAAATGAGTTATCTAGAGCTCGATGGTAATATGTTTACACCACGCGTTAATCGCCTGCCGAATAATAAGTCTATAGCGATCCATCAGATTACATTTTGAACCTTGCTTAGGGACCATGTTATCGCCGGGAACGTGATACATTTGTGACTGCTCCGGCTCGCAGGGTTCTGCGTCTGACCGTAACGGGACAACACTTTAAGAACTAATATTAATCTTTATGAATGGTACATGAGGCCAACCCTTTCCACCATAAGTAACCCAACCGTGTGGTAAGAAGTCGCTTAGGCATCGTCTCTATTGCGGGTAGGGGAAGCGCTGATTGAGGTGGGGCGGTTATGGGCGTTCACTAGTAAATCAGGAAGAATCCCCCATTCGCCACATCCGAACCAACGCAGATCTCACCGGCAGGGACCGGTTGGGATCAACACAGAGTCACATAACGATCTCGTTTACATGTCTTCCAGGCCCGAATAGCTGCCTTTGCGAATACGTCCTGCCTGCGTCTGAGTGGTACAAGGTCAACTGTCATCCCGCGATAAGAGTGTCCCTACAAGCCAAACCATACTCGTGCTGTGCGAGTGTTAGTTTGCTTAGGCTTCAACGTGTGAATGGCTACACCCATGGCGAATCAGTAAAGACGGTGCCATAAAGGCATGGGCCTATGTATGTGCAAGATCGAGTCATAGTCGTATAAACATCAGTGTGGCTCGTGGCCTATAGATTGAGACGGTTCTTTAGTTACAGCCTCGTGCCCACTGTATCCCCGGTCTGACATACACAATGAAACCTCCCACTCCGCCCCCCTATAGTTAAAGATACTCAGACTATTCTGAATGAACAATAGAACTACGCTAACATGAGACGTAGGCGTCCCCAACTTTCGACGTGGCTCACCTGTACCTGTTTGCTGCAATACCTCCAGCTTATAATTCTACTATACATGGGAGACAATGATGCCGCTTAGCCGCCGCAGACCATCTAATTGTTAGCAGTCGAATTACAGAGCAAACTGCTAGGAGCGTAAGGGTACCTTTTGCGTAGGAGTCTCGGCCAATCACGTACTCGAAAGGGGGTCTTTTTGATACGACCGGTTGCCTGTCACCAAGGTCCCGATCGTGTAATGTCTACAAATCATGAGGTTTGGCACTTTGCTTCTTGGACTTCTAACTGGGTATGTAGGGAAGTGCACATGCGATTGCATTCTTGACACGTGACACATGGTCGGCTCGACATGTTAGGGGACTTTAAAATTTAACTTTTGGCGAGGCGAGCAATTCATACTACGGAACGATAATCTGCGTCGACTACTAGGCAATCAATGAAGCTCCTTGCAGCCGCGTCACTGTCCCAGCTATGCACTTCATTACCCACATCTTGCTTACTCTACGTATCCAGCTTATCTACCATCACTCCCTCTAGTTACTCTGAATAGAATAACTTAGGGCCATGGCAGACGCGACGCATCGAATCGACTGCAACGTCATCGTTGCTCATTTCGTT
		</sequence>
    <sequence><taxon idref="Location_3_2_1|36.39673998359464"/>
			TCCGTGACGCTGAGTACACTTATATAAGGTCTGTGAACTCATTCTAGAGCGATGCACCAATAAGCGCTTTGTGACGTACTGATATGCTAACGCTTAGCAGGTTCCGACTAAAGAAATAAGCAAAGTATCAAGTCTTTTCGGGACTATGCTCTGTTGTTGCTTAGGCGTGAGGCCTATGGTGTTGGCACGTGCCATTGAACGATATCTCTGCCGAATCAGGCCCGGGCACAATCCCATGGTTTACACGGCATTCAGGTACGGTATCGCTGCGACTATTACATCTCCCGCAGGCCGCTAAGTCTTTCGCCCGATGTGAGCAGTTCCTGCATGAGCCACCCGTGACCCTAATCTGCCTCCTCAACGGGGCAAGGACACTTTCTGACGCTTTGCGGTAGTCTTATTTTCCGCAGTACTTACATAGTGACCTAAAGAAACTAGACCCACCCCAGTTGCCTCGGTCGGGGACTAATCGTGCCAGTGGTTAGATGCCCGTCAACCCTGCTGTTTAGTTAGCGAAGCACAATGTCTCTTCAGGGAACTCCCCCTGGTATCGAAGAAACCGACTGTAGTCTACGATGGCGCGCTACTAGATCTCACAAAAAAATAAAGGATCCAAAGGGTCACTGACAGGATATCCCAAGGGTATGGGATGTTAAGGTGCCCATGGGACTTGTAGGACAGTCGCACACTCGGTATCGCGAACCACACAACCGGACGCGAGTGGGAAACCTTCTCATGAATTGATAGGCATCAAACCGAGCCCGGGGAGCCCCTTATACTTGGATGACGGAAAGTAACTCCGACCAATTATTTGCAAGGAAAAATATCACGATAAAGCGTTATAGAGGGCGTAAAGCTCGTTAAAGTCTAGGCTCTGCAGCCACCTCCTGATTGCGGGTGTGTGCTTTAGATATGCCTCAGTAAACTATCAAAACTAAACCTCCTGTCCACAGTATGCTTGGTGCCGATGTGTAGTCATATTAGGAGATGTGTTCTTATCAGGGACACGGGATGAATAAGCCTCGCGTTTGCAAAAACGGTACCAGCTAGTGTGATTGCTCCTATAATATATATACACCTACTTATAGCGATGGGCAAACACTTGCATTTACGAGAATAGGCGGCTTACCATACCCCTTGGATGTAGAGTAGCATCTCTTCGCTAAGGCTTGTCGGTCACATATACATACCCGCAGCGTCAGCAACCCCACCGTATGAGTAAGGACTAATCCAACACTAGTCGTTCTCGGTAAAAAGTCTCGTATTAGTAGAAAGCCCGTGAGGATTTGAGGTCGGTGCTCATCCTCGATAGTAAGTATCGGACATCTTAGCCGAAGCCACTGAGTCAGCTGCAGGATGACACAGACATTCCTGACGCAGTCTCGCCTTTATTAAGTACCGCCGACGCCGGCTCCTAAGCGCTTGTCAAGCCCTAATGATGGGGTTCTACAGCGGTACACTCATGGGCCCTTAATTGTAGTTTGTCCAGCTGTCTTAGGCCAATACCTCCATGCAGCCATCTCCGCGATGAGACCCCGCCAATGTTCCACCAAGTCGGTCAGTCCTTGCGCTTACCTAGAGTATCTGCATACAACGGCGACGTTGTCCGGTCGCACGTAAGCACGGTACGCCCCGCTCTTCAATAGGATGGTTTAAGAGCCTTCACATGACGAGTCTGCGGACCCACCGGCGGCTGGCCATTTGGCTGCCGTGAACTTTCGTTCTGTACGTAGGTCTTCCGGCAGCTCTCCAGCCGGCTGGATGGCAAATGAATCATTGCCCGGTCGTTTTGACGCGACGCCCTAAGTCTTTGATGCTGAGGAAGACGTCTAGCGAAGTGATCAGTGGCCCGGGAAATCACTAGCACGTTATCCTACCCCCGTATAGGACGTAACGGTGTTATGACAGGCTTAAATGCGATCCGTGTAACAACCCCCGTCGACGCCGTTACAGTTCTGGTCCTGACCGAAACCGTAGATCGTGTCCGATGGCCGCATGTGCGTCAAGAGCGTCTTTTAGATCTTCGTGTCTGTGACTACATAGTCTCAGACTAACCTACGTTTCTCCCTCAGTTCGCGGAACAGCTAATATATCTTTCCGAACCCTTGACGCTACCGCGGCACGGTCCTCCTGCCTAGGCAGCCTTAGTTACTGTTACTATGTGGTCCGGTAACGTGGCGGTCTAGAGCCGCAAAGGCGCTAGAGCCCACACGTTGCAAACTGCGCAAGCATGCGAATACCAGAGACCGATAGCACGAATTACGGATTATCAAGCAACACGGTCTAAATAGAGTCTGTATAATATCGGGTTTGATATCCCCTGCGGACTTAAGGCAGATGTCTCGACGTATCTATGACATGGCGAACATATGAACTCCTCGACAACCGCTGATGCGCGGAGTACAGTAACCCTCGTACCATTGTTCTGAAAGGGCTTTAGCAACCACCAACTCCTCGTGTGGTTTCGGTCATAGGGGTCCCACTGCCTGATCCAGTGTGGAGACATGTAGCGCCACAAGCCTCAAAAGAATGGTGAATACACAGTGACGCCGATCCCTTGGGAGCCCGGAGACGATCGTTTCTCCCTGGGCACGAAAAGTAGGCTCATGAAGAGATTTGGTGATGTCTGTCCAACCCAAGTTGTGTCGTGGGCGAAGCAAACTGGGGTCCTTTCCCCACAGTAGCCGTCAACCAAGTTGGGCAAAGTTCGTCCGCGGAGGCTTTCTGTGGTTGTGGAAGTTACAACCCAAGGGCGGGATCGGCGTACCCCCTCCACATAACACACCGATGTGACCGTTAATCTGTATGGACATCAAATATGCTTAACCTGCTCGCTTTGGCTGCCGGAGGCACCTGTTCGACACCCGACAACAGTAAACTGGCTATTTATAAAGATAGCACTCGTTTATAGGACATCATTCCAACTTGTGGGGTATCACAAGACAGATTTAGGTGTCAACAGGCTAGCGCATGCGCGGCAAAACTCAACAGACTGGTGATTTTTACAGGGTTTGTAGTTAAAAGCTGGTCTGCATAACACAGCCTACTTGTTGTAGTACGCCCGTTATAATGTGGCTGCGAGACAACGTTGTTCCCAGCCCCCGCTAAGTACGTGATTCTGGCAATTTGCCGCATTTATAAGGTCTATATATCGGTACTATGAGAGATTGGATTGACAGTTGCATATGGTGAAACACCGCGTAACGCTAAAAATCAGCGGCCTTCCGCACGCAGCGGTTCATGTGTGCTATAGTCTATGATGTTGGAACATAGCACTGGGGCCCCATGGGGCAAGGAAATCGTCGGTTTGGCTGGATGACAATATGCGTCAGATAAAGAACTCATGAAGACCCCTTGGCCTTGCCCCCAGACCAACAAAACATCGTCTTCGTCGCGTTGAACTATCGGCCCCCTAGGACATTGACAAATTTGCCGTCTACTCCGGCGCAACTCCATGGGTTCGTTCTCGAATTGCAGGGTGCCGCACCACAAACCTACAGAACTCAATTTTTGACATATAGTTGCTCATTATCTACAGGGTCGCCAGTAGACTTGCAACCATGTTGAGCAGAGCCAGCGTTACCTCAGGTTTAAGTCCTGCCTTTTAGCGTCTTTGACGCAACGCAGGCCAAGACTAATTTGAGGAATCAATCCACGTTTACATTGTACTATGGGGTGCGCCTTAAGCTGCATGATATTAGGTACTACGAACCTTTTACGCCCGTCGTTGTGACTTAAGGTATCTCGTAACATCACGGGGATTGGTGTTAGCCTTTCAGCTTATACTGGGAACGCGGTCGCGACCGGCTGCAGCAGCCCTGACATACGGTTCGTAGAATCACCCAGATCGTACAAAATAGGTTTCCTGCATTATTATCAAAACAACTAAGCCGCGTCGCAAAAATCGTGCACGAAACGCGAGGCGATCTGTCCGTTGAAAGTAGGCAAGGACTCGAAAAACCGTTGCGAAGTCCCCTTGTCTCAAGGTTGAAGAGATATAGCGATACCTATGAAGGTGTCTGAAAGTGCTCAGTCGCCTGAAGGGCAGGTGGTTATGACGACCGTATAGGCCTAGAGAGACACAATATATGCCCAGTTGAGCTAGGCTGCGTGCCGCGAAGTCTTTGCAGGTATCGTCCTTCACGTAAGTTTGGGCTTGCATGCTTAGCGATTACTGACCTGTTGCAGCGGTTATCCGGTCTTACGACGGTAGTTATGCTGCCGTGTTGCCGTCGGGTGTCGAGGCTATTTGACAATCCCTGCTTATGGTGGATGTAAGGTACGGTTGGGACAGAGAGGTGATTTCTTACTGGGACATTCGAGCATATTCTGAGAAGCCAGCCAAGCTTGTCGAGCCAGACTTCGCTCTGGAGGGTCTCGACGTTGGTGCAATCCTCCGTGCGTACTTAATGTCGCCTGCCGTCGTTCTGGACGCTGTCCCTCGCTGCTACCACTGGACAGGACGGACACTGTTATGGGATGGTGGCTTCGTTGCGTCGCGTTGTGAAGGGGTCCAGATGCAGTCTCGAACGAATACACAGGTCTCCCTTATAGGCACGACTGCGCTCCGTATAAGTGACCGATACCGGACTGATCAGCTGGAACACATCTAATAACAATGGCAGAAGCGGTTTGAGCCACATTGACGTGGGTCCCTTCCACCGTATAATGGTTCCGACGGCGGCGTCACCCAAGTCATGGCTCAAGAAAACTGATGGCCGAGCCCGGTGATGCTTGCCTGCTGACATTGAGCTTCAATCAAGATTTGCGCTGGACCACAGCGTCCGACTGTTGATCTTAAACTGCATCCGCCGTCGTTCCTTAGAAGCGAGAAGGTTTCGATATTTAAAGTTTGTCCCCAGGCGCCGATCGGTCGCCATACCGCGATCACTACCGCTTCGAATGTCTATATAAGGCCTGAAAGAACCGGGATCGTCTGGTGGTGGGTCCTTGCGGAACACCGATGGATCCAGTGCGAATAATGACGGGCAAGACCAGTCAAGGCCCCAACTCTAGTAGTTAAATTTAACCGCGACCAAAACAATTAGCTTGCCCTACCGAGTATGACTCGGGATTGCGTTTCGCCCGCTCGACGCTGCGCGGCGATCGGGGGGGGTCAATTTGCCGTTTTTACGTTATCAGTATTGAGATCATGATGTGTAAGCAGATAATCTGCGCCACATAGTACATTATTAGGTCAGACTAGCGCGGGGGGCAGGCGCTTATCGTTCCAATACCTAGTTTAGCGCGTCGCCTTTACTAGGAATTGCGCTTGGCTTGCCACATTACGTGAATGTAACGGGCCCTAAGCGTCTAGGGATAGCCGGGCGGTGACGTAACACACGAACAGCTGCTTACGTCCTGGTATCTTAGTCACAAGTATATTGGTTGGAGAGACAGTGGTCCCGTACTCCCATTAGGGAGACGTCAAAAGCAAACGCTCACGTAATATGCCCGTGTGATCCGTTTACTCAGAATATTCTTCTCACTGCTATTATTGTACCCTTATCGTCTACGAAAGCGGCACTTGTAGTCACATCTTTGAACTACGTACTGCCCCATCTCGACGTGTCTCATGTCCTAGAGAGCGGGAGAAAGCTTTCGGCCAAAACCCACTACCGTGATCATCCATGGGGACCGACAGATTTCAGAGACCGGCAGCGCAAGCGACGATACGGCACAATGTTAGGTCGTCCCCTATGCATGAAGCTGTCGCGTATGAGGTTAAGCTGGCTCACTATCGTCAGAGAGACACGTTTAACGGGCAGCATCAGAAGTACCTCAACAACAGCGAAGGTGATTAGGTGGTGAGAGGCAACGAAAGTGCACCTGACATTTCGTGGGAACTAGCGGCACGACCTCCCAATATGACTGCCCGTCTACTGTCGGACCTCTACGTTCGAGGATAATGCGCGAAAAATGTATGGTAGTTGATTGATCCAAAAGGATGAACACCCTTGTTGGCGGGATTCTGATCAACCCAGGAGGACCAAGCGTAGAATGCAGAACTAACCTTTATGTACAACGCACTCCGGTGGTCCCACGATAAGTTCGACGTCGTTCTTGTTTGCGGTAAGGTCGAATAGGCATCCCGCGGATACGGCCAGTAATGCCTAGAACTGCAAGTAACGGTCCCTCCACCACCGCCGGTTCTAGTGCTGGCAGTGCAGCGATCGTCGTGGTCGCGATTATTGTAGGTGTCATACAGAGATTAGGCATCTGCTCAGTAGCACGCCGGTGGAGGAACCACGATCGCCTGGGTAAGTCGCCTCGTGACTTTTAAGCGTAGTATAACTCGTAATTAAGTAGAATCGACGGGTGGCTGTGGAGATAGCGACCAATTTTCGCTTACGTGGCATGCCGTTGCGGACCACCCGTCCGAATTAACAGTCTCGTCATTAGCGATCAAAACGGCTGAGCATCCCGCTGGCCCATGGTTCGAGCCTTCTGAAAGGGTGCAATTTGCGTCAAAATCCAACCGAGAGCTAGCAAGCGAATAGAGATAGCGGCATTAGATCAATTGATGTACATATTGAATGCCCATAGACTTGCTCTTTTACGTCACCATACCGTTCTTGGGCTTTATGACCTTCATCTTGTTAGAGCGACTGTTAGTGTTAGCATCTCCACACCTATCCCGAGTATGTGGGCGGTTATTCGACGACACCGACATTAGTCCAGATACGCCCGGGGGGAAAGAAACTGGTGCGTTCCACGCTGTTGGTTTCTGGGCTATCTATCACTTTCTTACTGACTACGCAACTGATGTGGCGGATCATGACCACTGACGTTGTGTGTTGGATTGGCAGCGCCCATCGGGATTCCTATATCTCCTGTTAACGTTCGCGAGACGTTGTTCAAGACCAACGTTTGGTCAGTATTTGTTCAGTCGCACGTTCGTAAACGTCGTCGCCGAGCAAAGGGACCTCAATGTTATCGGATCTCAGCCTGGTATTAGCGTAAATTAGGCATACAATACCACAGAAAGTAGCCTGCCAGAACTCTGATGGTCATCAACCTCTGTGTGCTAACATGTATCAGGACGAACAAAGGCTGAGGCACAACTCATTGGGACTAATGCCTGTGGCCCTCCCGCCCTCACGGTCATCCCGATATAGCTTGATCTGCTGATTGTCAACCCTGTACAAACTTAGGACACGCGATGGGACCGAAGCGCGTTGTTAAGAGAATGAACAGCACCCTCTTTAAACGTGGTCTCGACTCAGGGAGCCTACAGTACTAGGCACAACTAATCGAAGCGAACTCAGATCGCATAAACCGCGCAAGCTCAGGCCCAATTACACGGGGTAAAGCAAATCGCTGGCTGGTCTTATGCTCTCCGATTCCGACTTTACTGCAAACTGGAAGTGTCGATTATGCTAATACACCCCCAAGGCTCGTTCCCCGATCTGACTACGTAGTAGCTACTAAATGACGGTAAAACCTAATGATGTCTCGATTTCGAAGCCCCAGCTGCCAGGTGGAATGACCACGAGCCCCCGCTGGCTGTTTGGTGTCCCTACCGCACTTCGCTGCTAATGGCCTGGGGACGTATAGACCGCAAATCAGAGATTGAACCGACGCGAAGGCGATAAGCGGGTCGTGGGTGGACAAGACGGACATCCACCAGCCGATGTGAATTCCACCGGACTATAGCACCGTCCTAAGCTTATAAATGTCGCCCCTGTTGCGATACCGAAAGCATCATTGTGGGACCTCGTATACGGTCAAGATAGGGCGTGTCTTTCAGCACGGTTCGAAGTATTGGCGTGGTGTGGATTAATTCCTCACGATCACATCTCAGTTATATTTCCCTACAACCAAGTCACATGTGGCTCCTGTTCGTGATCGCTATGAGAACCTAAGCTCGCTTCACTAATCCCGGGACTCTGTGACTCTGTTTGTCGGGTATTAGCGTTACATTGCTTACACTTTCCATTAGAAGCCTAAGTGGTAGCAATACATATGGATCTCGAATGTCATGTCAGCGTGTGTAGCTACGTTCATGCATGTTGATTGAACCGTTTGACGGGCCGCTGTCAGCCTAAATCCAGTGCGTATATCTACTCGCCAAACTAGCGGCAAGCTCGAGTTTTAGCATCATTCAAGGTATCTCGTTATGTGCAGCCCGTTCTCGCAAAATGCGGTTCATTGAGATGGCAGCTATGTCACCCCTGGGAGACCCATGGCTGTTACTATACTGTGGCGCGGCACATGGCCTCTAAGTACGTGGCGGATCCAGGCTACTAGCACGGTCGGATCACGAGACGGCTCCGTCCGCGCAACCGCTAAGAACGCCGCCGCTGAAATAGTTTCGCCTAATCATCTTTGTCAGCCAGAGTAGCGAGCACGTTCCGGAGGCGGCAGCCCTAGTGCGACCCTGGGGCACACGCCCTGAGCCCGGCCTACGAATAGAGGCTGGTAGGTATCACCATCGCGAACCAACTTGGGCACAAAGAATTCTGGGATCGACCTAAACCTTTCCCGCCATGAGCCGCTACGGGTACCTCACTATAGCGCGACCACATTGATACCCGCAACAAGGGGGGGGCCGTCTATGATCGCTTTAACCAAAACAAGAGAGGGACTCATGGAGACATGTTACTCGAATTAGCCATTCCTTAGCGGAAGTATGGGACATATCTCATGGACAAATAACATCGCTCCCTAAGGAAACCATGGCATCCCGTATCATTCATGCCGTAATTTTCTGTCCGGGAGAATCTCCGATTGGTTGGGACTAAAAACGATCCTGGTGTCACGTATCGCTTTCAGTGACCGAATGACATATATGGAGGGAACGTACGTGAAACATATAGCGTAAGTCAAATTGCATTAGGCGTGCGTTGATCTCCTATAATACCATCTCCCTAGGGTTTTTCTCTGACCCCACATTGTACCGCCGTCACAATACAAGCATCGTCGATTGTTGCCTTTCGTGTAGCCGATTAAGTCCGCTCTTTCTTAGCTTATAGGTATTTAGCTATAACCTCGTCGGGACACGCTCGCTTGGTCATTCAAGAAGACCCGAAGGCTTGTCCCACCATGAGTATCGCGCCGGACTCCCCGGGACCATGACTACTTTCGATAACAGGGAGACCGGTGGAGGAGTTGTCTGAGCCCTGTTTACAGGGCGTATAGATTCCGGATCACACATTTCAGCGTGCGGGTTCTAGCATGCCGGACGGCGCAGCTAAGACTAGGCTGGAGGTTGCTCGCTTGCGGTAGATAAATCACGCTCAAGTACCCTTCCTCTGTTTATTGTGATGACTTCCCTTTACGACGTTACGCCTATGTCTTCTTATCTTTTGATTGTTCGAAGTCGTACAACTGACGACCCGGGAGTAGATGTGAAAGTGTTGGGGGTCTAACGTTTGCCCCTCATTAAGTAAGCTCAATGGTTAGTATCGAAAGTGAAGCTGGAGGAGTCCCTTGTGTCTGGAAGGATTCGTTACTGGATTCCTGCGGATTCAACTCAATACTATTGGTCGGCCTTTTGTATTCGCCAGCGCTCGGCTACATACTCAGGGAGCGTCCAGCCTAAACCGTGCAATAGCGGGACATGAGGCCCGTATACGTCAGGATTGGGGGTCCGGCACTTTGTATTGAAACTTCGCAAGATGCTTGACGCCCGGGGTTACATTTTGCCATTTATTCCACCAAGCGAAGCGATATGTTTGGGCCGAACACTAGATTTCCTTCCGTACCGTCCATTTATCGAATATAAACGTAAAGCCGCTCTGGAGATGAACAAACCCTTTCCTTGCAGAATTGGCGGACTCCACTGCAATCCCGCCCCGCCTCTGGCATCCGTAGAGTCCCCATGATAAGTACCCCTGTGACGCTAGCTATCTAGCCTGACTAATGCGTAGATCTGCTTACCGTGTCAAGCTCGTATAGTGCTAGTCGCTATCAGGTCATAGACTACAAGGTCGAAAGGCGAGCCCCCCACACAGCACGTTTAATAGCACGCCGAGATCTAGTGTTCTGGGATTCTTTGAAAAGCATTACATACTCCTCACATTTAACATTTTACTTTGCGGTTTGCCTCCTTACCCATCACAAAGTCTTGACCAAGGGCTACGTCTGCTAAGAATTAGATTACCGTTCCCAGCTATACTGCAGTGACATTAAGACGCTTCTTTATAAGTAGTGCCAAGTGCAAGTGTAAAAACCCGAGAAGAATAGGCTCAGCTGGGAACCTGCTACTATGGCCCGTTGTCAAGACACCAGCGTAAAAATCATTACTGGAAGCAGGCATTGAGTGTAATCTCGTGGCAATTTAAGGAGTAGATCGGCGGGAGGCATTTAAGTCAAACTGCAAGAAAGGGTAGCAGCTGTGCTGTTACTAATCTGAGATTCGGGGCCGTACGCGTTCACTTGGAAGCCCGGCGTACCGGTTAGGCTGAAGTGCATACCAAAAGTCGAAAGCTTTACACACATCTTATATTTACAGCCGGAGACACTCCAGTGGCTTATAACCTGACTTTTCCGGCTGCAGTACGAGCTCTAAATTTACCAGTTTAAAATAGATCTAGTGACTTTAGTTTGTCTTAGAATCTTGTACGTTCGCTTTGTACCGAATCTTCGGTAGCCTCTCATGGCCCGCATAGGCAACTCCCAAGTGCCACACATAGTCCTTATGTCATATTAGGCCGTTCTGTGGGCTACTGCGAGAGGGTCGTACACTCAAATATATCGGTCAATCACACGCTCAACCATTTCCGCCGAGCGTCGGATGAGGAGCGGTTACCAAAACGCTCACAAGTGAATAATCGCGAGAGTCAGAGTTACCTACACGGCCTCTATTGCACTCTAAACCCTTATATTAGCTCAACAGAGAGCAGAGGATACCCCAATGTTCGTCTGTCTTTATCTGGCTATCCCCCGGTATTCTAGGTATCAATTCGTAAAGTCGATGTACAAGCCTATTCCTCTCATCCTTGGCCTGTCCCCTGTCGTCGGCGAGGAGGCGGAGAGCTTACTCGGAAGTGACCCTACAAACTGAACCATCAGAGGTTTGTGCTTCCCTAACGGGCTGCGCGGAAACAAAGAAAGGTTTTCTAACTATAACTACGCCGATGACCAAATTACTCGCTTTGCCCCCAGAGGCTAGATCAAACCAAGCGCGAGTAATGGACGTGAGTAAAGAAGCTAACTTAGCCCTACCCAAGGGCTACTCGGTTATTCAAGCTGCTCATCGTGCATTTAGGACATTATTTACACGGTAAAGTTCTCACGCGTAAAACGCTTTGGCTTCGCGACGTAATGGGATGCGAGTGAGAGTGAGAAAATCCCTCAACGCGAGGCCCACAGCGCCCATCGCGCGACGTCGAGTCCTTGTGTCTAGATCTCAAAAAGAGGCATAAAATGTGTGGTGGTAATGAGTGAGCCAGCTTGTCTCCGAGACACAAGTGATTACGAGGACAAGCGCGTTGTACTTCGTTCCTCCGTCAGAGTCCGTACAGCCACAGCGCGTGTCGCAGTACTTATCGTCCCCTGCCGAAACCGCTCGTCAAGCAGACGCGTAGTATTGATCAGATCCGTGATGACCATGCAGTAAAAAGCGAGCGTGAATTGGGCGATTGTTCGCCCTGCGAGCCGGCCCGTTTGCCTACAAATTGGTCATACCGAACCGGACCGACACAATTGCATCGTACTGCTGGGAGCCGGACCGTGACCCCAGTGCCGAAATTGCCGCTCAGGACCCCTTTGCCTGCTTGCTTTGCAGGGGCTTAGACAATTGCAAACTGCGGCGTAGTTCTAAAAGCCCTCCCGGTAGGAGTTCATAACACTAACGGGATTCGATTTGCCTAGACCTAAGACATTTTATCTGATCGCCTTGCGCGCACCGTCGATATAGCACCGATACCTATGCCCGTGCGAGCTGCTATTCGAACTATTGCGTTAACGTCTGCGGCAGAGACCGTATTCGGGTTCAATCCTAGCCTTGAGGCGTCATCCATCTAGTCCAGATCGGGCGATCATAATATGTTCTCGTCCCACTGCACTGTGTAACCCAATCCTAAACCGTTTTGGAGCACACTTGACTCGAGCGTTCGTACCGCGGTAACTGCCGATTGCCGACTTCGCCGCCACATACTGTGTGCGCTCTGTCTCCATATTGTAGCCAGCCCCTACCAAATCGTTTGCAACGCCCGTGTCGAAAGCTGTGTGCACATCATCGGAATATGGCTCAGCAACCGGTGCTGATTTAGACCGCGTCGTTGTTGCGGTTTGCTCGTTACTGGTGTCCATCAGCGAACCTGAAGCAAGGCGCAAAACTACCCGGTGGGGGTCGATCAGTGTCTCCCCTAAGTGGCTGAGCCGCCGAATGCTGATGGTACTTACCGAGAATTCCACCAGTAAAATCTGGCAGCAAAAAGGGCGAGCAAAACTACTTGTGGGTGAATGATGTTCAAGACCACAAGTAGGATCTAAAGCTCCGCGGTGATGTAATTGTATCTGTCGGCTTATGTGATTCCTCGCGTTCCAACAATTAAATGAGTTATCTAGAGCTCGATGGTAATATGTTTACACCACGCGTTAATCGCCTGCCGAATAATAAGTCTATAGCGATCCATCAGATTACATTTTGAACCTTGCTTAGGGACCATGTTATCGCCGGGAACGTGATACATTTGTGACTGCTCCGGCTCGCAGGGTTCTGCGTCTGACCGTAACGGGACAACACTTTAAGAACTAATATTAATCTTTATGAATGGTACATGAGGCCAACCCTTTCCACCATAAGTAACCCAACCGTGTGGTAAGAAGTCGCTTAGGCATCGTCTCTATTGCGGGTAGGGGAAGCGCTGATTGAGGTGGGGCGGTTATGGGCGTTCACTAGTAAATCAGGAAGAATCCCCCATTCGCCACATCCGAACCAACGCAGATCTCACCGGCAGGGACCGGTTGGGATCAACACAGAGTCACATAACGATCTCGTTTACATGTCTTCCAGGCCCGAATAGCTGCCTTTGCGAATACGTCCTGCCTGCGTCTGAGTGGTACAAGGTCAACTGTCATCCCGCGATAAGAGTGTCCCTACAAGCCAAACCATACTCGTGCTGTGCGAGTGTTAGTTTGCTTAGGCTTCAACGTGTGAATGGCTACACCCATGGCGAATCAGTAAAGACGGTGCCATAAAGGCATGGGCCTATGTATGTGCAAGATCGAGTCATAGTCGTATAAACATCAGTGTGGCTCGTGGCCTATAGATTGAGACGGTTCTTTAGTTACAGCCTCGTGCCCACTGTATCCCCGGTCTGACATACACAATGAAACCTCCCACTCCGCCCCCCTATAGTTAAAGATACTCAGACTATTCTGAATGAACAATAGAACTACGCTAACATGAGACGTAGGCGTCCCCAACTTTCGACGTGGCTCACCTGTACCTGTTTGCTGCAATACCTCCAGCTTATAATTCTACTATACATGGGAGACAATGATGCCGCTTAGCCGCCGCAGACCATCTAATTGTTAGCAGTCGAATTACAGAGCAAACTGCTAGGAGCGTAAGGGTACCTTTTGCGTAGGAGTCTCGGCCAATCACGTACTCGAAAGGGGGTCTTTTTGATACGACCGGTTGCCTGTCACCAAGGTCCCGATCGTGTAATGTCTACAAATCATGAGGTTTGGCACTTTGCTTCTTGGACTTCTAACTGGGTATGTAGGGAAGTGCACATGCGATTGCATTCTTGACACGTGACACATGGTCGGCTCGACATGTTAGGGGACTTTAAAATTTAACTTTTGGCGAGGCGAGCAATTCATACTACGGAACGATAATCTGCGTCGACTACTAGGCAATCAATGAAGCTCCTTGCAGCCGCGTCACTGTCCCAGCTATGCACTTCATTACCCACATCTTGCTTACTCTACGTATCCAGCTTATCTACCATCACTCCCTCTAGTTACTCTGAATAGAATAACTTAGGGCCATGGCAGACGCGACGCATCGAATCGACTGCAACGTCATCGTTGCTCATTTCGTT
		</sequence>
    <sequence><taxon idref="Location_3_3_1|28.69004462516485"/>
			TCCGTGACGCTGAGTACACTTATATAAGGTCTGTGAACTCATTCTAGAGCGATGCACCAATAAGCGCTTTGTGACGTACTGATATGCTAACGCTTAGCAGGTTCCGACTAAAGAAATAAGCAAAGTATCAAGTCTTTTCGGGACTATGCTCTGTTGTTGCTTAGGCGTGAGGCCTATGGTGTTGGCACGTGCCATTGAACGATATCTCTGCCGAATCAGGCCCGGGCACAATCCCATGGTTTACACGGCATTCAGGTACGGTATCGCTGCGACTATTACATCTCCCGCAGGCCGCTAAGTCTTTCGCCCGATGTGAGCAGTTCCTGCATGAGCCACCCGTGACCCTAATCTGCCTCCTCAACGGGGCAAGGACACTTTCTGACGCTTTGCGGTAGTCTTATTTTCCGCAGTACTTACATAGTGACCTAAAGAAACTAGACCCACCCCAGTTGCCTCGGTCGGGGACTAATCGTGCCAGTGGTTAGATGCCCGTCAACCCTGCTGTTTAGTTAGCGAAGCACAATGTCTCTTCAGGGAACTCCCCCTGGTATCGAAGAAACCGACTGTAGTCTACGATGGCGCGCTACTAGATCTCACAAAAAAATAAAGGATCCAAAGGGTCACTGACAGGATATCCCAAGGGTATGGGATGTTAAGGTGCCCATGGGACTTGTAGGACAGTCGCACACTCGGTATCGCGAACCACACAACCGGACGCGAGTGGGAAATCTTCTCATGAATTGATAGGCATCAAACCGAGCCCGGGGAGCCCCTTATACTTGGATGACGGAAAGTAACTCCGACCAATTATTTGCAAGGAAAAATATCACGATAAAGCGTTATAGAGGGCGTAAAGCTCGTTAAAGTCTAGGCTCTGCAGCCACCTCCTGATTGCGGGTGTGTGCTTTAGATATGCCTCAGTAAACTATCAAAACTAAACCTCCTGTCCACAGTATGCTTGGTGCCGATGTGTAGTCATATTAGGAGATGTGTTCTTATCAGGGACACGGGATGAATAAGCCTCGCGTTTGCAAAAACGGTACCAGCTAGTGTGATTGCTCATATAATATATATACACCTACTTATAGCGATGGGCAAACACTTGCATTTACGAGAATAGGCGGCTTACCATACCCCTTGGATGTAGAGTAGCATCTCTTCGCTAAGGCTTGTCGGTCACATATACATACCCGCAGCGTCAGCAACCCCACCGTATGAGTAAGGACTAATCCAACACTAGTCGTTCTCGGTAAAAAGTCTCGTATTAGTAGAAAGCCCGTGAGGATTTGAGGTCGGTGCTCATCCTCGATAGTAAGTATCGGACATCTTAGCCGAAGCCACTGAGTCAGCTGCAGGATGACACAGACATTCCTGACGCAGTCTCGCCTTTATTAAGTACCGCCGACGCCGGCTCCTAAGCGCTTGTCAAGCCCTAATGATGGGGTTCTACAGCGGTACACTCATGGGCCCTTAATTGTAGTTTGTCCAGCTGTCTTAGGCCAATACCTCCATGCAGCCATCTCCGCGATGAGACCCCGCCAATGTTCCACCAAGTCGGTCAGTCCTTGCGCTTACCTAGAGTATCTGCATACAACGGCGACGTTGTCCGGTCGCACGTAAGCACGGTACGCCCCGCTCTTCAATAGGATGGTTTAAGAGCCTTCACATGACGAGTCTGCGGACCCACCGGCGGCTGGCCATTTGGCTGCCGTGAACTTTCGTTCTGTACGTAGGTCTTCCGGCAGCTCTCCAGCCGGCTGGATGGCAAATGAATCATTGCCCGGTCGTTTTGACGCGACGCCCTAAGTCTTTGATGCTGAGGAAGACGTCTAGCGAAGTGATCAGTGGCCCGGGAAATCACTAGCACGTTATCCTACCCCCGTATAGGACGTAACGGTGTTATGACAGGCTTAAATGCGATCCGTGTAACAACCCCCGTCGACGCCGTTACAGTTCTGGTCCTGACCGAAACCGTAGATCGTGTCCGATGGCCGCATGTGCGTCAAGAGCGTCTTTTAGATCTTCGTGTCTGTGACTACATAGTCTCAGACTAACCTACGTTTCTCCCTCAGTTCGCGGAACAGCTAATATATCTTTCCGAACCCTTGACGCTACCGCGGCACGGTCCTCCTGCCTAGGCAGCCTTAGTTACTGTTACTATGTGGTCCGGTAACGTGGCGGTCTAGAGCCGCAAAGGCGCTAGAGCCCACACGTTGCAAACTGCGCAAGCATGCGAATACCAGAGACCGATAGCACGAATTACGGATTATCAAGCAACACGGTCTAAATAGAGTCTGTATAATATCGGGTTTGATATCCCCTGCGGACTTAAGGCAGATGTCTCGACGTATCTATGACATGGCGAACATATGAACTCCTCGACAACCGCTGATGCGCGGAGTACAGTAACCCTCGTACCATTGTTCTGAAAGGGCTTTAGCAACCACCAACTCCTCGTGTGGTTTCGGTCATAGGGGTCCCACTGCCTGATCCAGTGTGGAGACATGTAGCGCCACAAGCCTCAAAAGAATGGTGAATACACAGTGACGCCGATCCCTTGGGAGCCCGGAGACGATCGTTTCTCCCTGGGCACGAAAAGTAGGCTCATGAAGAGATTTGGTGATGTCTGTCCAACCCAAGTTGTGTCGTGGGCGAAGCAAACTGGGGTCCTTTCCCCACAGTAGCCGTCAACCAAGTTGGGCAAAGTTCGTCCGCGGAGGCTTTCTGTGGTTGTGGAAGTTACAACCCAAGGGCGGGATCGGCGTACCCCCTCCACATAACACACCGATGTGACCGTTAATCTGTATGGACATCAAATATGCTTAACCTGCTCGCTTTGGCTGCCGGAGGCACCTGTTCGACACCCGACAACAGTAAACTGGCTATTTATAAAGATAGCACTCGTTTATAGGACATCATTCCAACTTGTGGGGTATCACAAGACAGATTTAGGTGTCAACAGGCTAGCGCATGCGCGGCAAAACTCAACAGACTGGTGATTTTTACAGGGTTTGTAGTTAAAAGCTGGTCTGCATAACACAGCCTACTTGTTGTAGTACGCCCGTTATAATGTGGCTGCGAGACAACGTTGTTCCCAGCCCCCGCTAAGTACGTGATTCTGGCAATTTGCCGCATTTATAAGGTCTATATATCGGTACTATGAGAGATTGGATTGACAGTTGCATATGGTGAAACACCGCGTAACCCTAAAAATCAGCGGCCTTCCGCACGCAGCGGTTCATGTGTGCTATAGTCTATGATGTTGGAACATAGCACTGGGGCCCCATGGGGCAAGGAAATCGTCGGTTTGGCTGGATGACAATATGCGTCAGATAAAGAACTCATGAAGACCCCTTGGCCTTGCCCCCAGACCAACAAAACATCGTCTTCGTCGCGTTGAACTATCGGCCCCCTAGGACATTGACAAATTTGCCGTCTACTCCGGCGCAACTCCATGGGTTCGTTCTCGAATTGCAGGGTGCCGCACCACAAACCTACAGAACTCAATTTTTGACATATAGTTGCTCATTATCTACAGGGTCGCCAGTAGACTTGCAACCATGTTGAGCAGAGCCAGCGTTACCTCAGGTTTAAGTCCTGCCTTTTAGCGTCTTTGACGCAACGCAGGCCAAGACTAATTTGAGGAATCAATCCACGTTTACATTGTACTATGGGGTGCGCCTTAAGCTGCATGATATTAGGTACTACGAACCTTTTACGCCCGTCGTTGTGACTTAAGGTATCTCGTAACATCACGGGGATTGGTGTTAGCCTTTCAGCTTATACTGGGAACGCGGTCGCGACCGGCTGCAGCAGCCCTGACATACGGTTCGTAGAATCACCCAGATCGTACAAAATAGGTTTCCTGCATTATTATCAAAACAACTAAGCCGCGTCGCAAAAATCGTGCACGAAACGCGAGGCGATCTGTCCGTTGAAAGTAGGCAAGGACTCGAAAAACCGTTGCGAAGTCCCCTTGTCTCAAGGTTGAAGAGATATAGCGATACCTATGAAGGTGTCTGAAAGTGCTCAGTCGCCTGAAGGGCAGGTGGTTATGACGACCGCATAGGCCTAGAGAGACACAATATATGCCCAGTTGAGCTAGGCTGCGTGCCGCGAAGTCTTTGCAGGTATCGTCCTTCACGTAAGTTTGGGCTTGCATGCTTAGCGATTACTGACCTGTTGCAGCGGTTATCCGGTCTTACGACGGTAGTTATGCTGCCGTGTTGCCGTCGGGTGTCGAGGCTATTTGACAATCCCTGCTTATGGTGGATGTAAGGTACGGTTGGGACAGAGAGGTGATTTCTTACTGGGACATTCGAGCATATTCTGAGAAGCCAGCCAAGCTTGTCGAGCCAGACTTCGCTCTGGAGGGTCTCGACGTTGGTGCAATCCTCCGTGCGTACTTAATGTCGCCTGCCGTCGTTCTGGACGCTGTCCCTCGCTGCTACCACTGGACAGGACGGACACTGTTATGGGATGGTGGCTTCGCTGCGTCGCGTTGTGAAGGGGTCCAGATGCAGTCTCGAACGAATACACAGGTCTCCCTTATAGGCACGACTGCGCTCCGTATAAGTGACCGATACCGGACTGATCAGCTGGAACACATCTAATAACAATGGCAGAAGCGGTTTGAGCCACATTGACGTGGGTCCCTTCCACCGTATAATGGTTCCGACGGCGGCGTCACCCAAGTCATGGCTCAAGAAAACTGATGGCCGAGCCCGGTGATGCTTGCCTGCTGACATTGAGCTTCAATCAAGATTTGCGCTGGACCACAGCGTCCGACTGTTGATCTTAAACTGCATCCGCCGTCGTTCCTTAGAAGCGAGAAGGTTTCGATATTTAAAGTTTGTCCCCAGGCGCCGATCGGTCGCCATACCGCGATCACTACCGCTTCGAATGTCTATATAAGGCCTGAAAGAACCGGGATCGTCTGGTGGTGGGTCCTTGCGGAACACCGATGGATCCAGTGCGAATAATGACGGGCAAGACCAGTCAAGGCCCCAACTCTAGTAGTTAAATTTAACCGCGACCAAAACAATTAGCTTGCCCTACCGAGTATGACTCGGGATTGCGTTTCGCCCGCTCGACGCTGCGCGGCGATCGGGGGGGGTCAATTTGCCGTTTTTACGTTATCAGTATTGAGATCATGATGTGTAAGCAGATAATCTGCGCCACATAGTACATTATTAGGTCAGACTAGCGCGGGGGGCAGGCGCTTATCGTTCCAATACCTAGTTTAGCGCGTCGCCTTTACTAGGAATTGCGCTTGGCTTGCCACATTACGTGAATGTAACGGGCCCTAAGCGTCTAGGGATAGCCGGGCGGTGACGTAACACACGAACAGCTGCTTACGTCCTGGTATCTTAGTCACAAGTATATTGGTTGGAGAGACAGTGGTCCCGTACTCCCATTAGGGAGACGTCAAAAGCAAACGCTCACGTAATATGCCCGTGTGATCCGTTTACTCAGAATATTCTTCTCACTGCTATTATTGTACCCTTATCGTCTACGAAAGCGGCACTTGTAGTCACATCTTTGAACTACGTACTGCCCCATCTCGACGTGTCTCATGTCCTAGAGAGCGGGAGAAAGCTTTCGGCCAAAACCCACTACCGTGATCATCCATGGGGACCGACAGATTTCAGAGACCGGCAGCGCAAGCGACGATACGGCACAATGTTAGGTCGTCCCCTATGCATGAAGCTGTCGCGTATGAGGTTAAGCTGGCTCACTATCGTCAGAGAGACACGTTTAACGGGCAGCATCAGAAGTACCTCAACAACAGCGAAGGTGATTAGGTGGTGAGAGGCAACGAAAGTGCACCTGACATTTCGTGGGAACTAGCGGCACGACCTCCCAATATGACTGCCCGTCTACTGTCGGACCTCTACGTTCGAGGATAATGCGCGAAAAATGTATGGTAGTTGATTGATCCAAAAGGATGAACACCCTTGTTGGCGGGATTCTGATCAACCCAGGAGGACCAAGCGTAGAATGCAGAACTAACCTTTATGTACAACGCACTCCGGTGGTCCCACGATAAGTTCGACGTCGTTCTTGTTTGCGGTAAGGTCGAATAGGCATCCCGCGGATACGGCCAGTAATGCCTAGAACTGCAAGTAACGGTCCCTCCACCACCGCCGGTTCTAGTGCTGGCAGTGCAGCGATCGTCGTGGTCGCGATTATTGTAGGTGTCATACAGAGATTAGGCATCTGCTCAGTAGCACGCCGGTGGAGGAACCACGATCGCCTGGGTAAGTCGCCTCGTGACTTTTAAGCGTAGTATAACTCGTAATTAAGTAGAATCGACGGGTGGCTGTGGAGATAGCGACCAATTTTCGCTTACGTGGCATGCCGTTGCGGACCACCCGTCCGAATTAACAGTCTCGTCATTAGCGATCAAAACGGCTGAGCATCCCGCTGGCCCATGGTTCGAGCCTTCTGAAAGGGTGCAATTTGCGTCAAAATCCAACCGAGAGCTAGCAAGCGAATAGAGATAGCGGCATTAGATCAATTGATGTACATATTGAATGCCCATAGACTTGCTCTTTTACGTCACCATACCGTTCTTGGGCTTTATGACCTTCATCTTGTTAGAGCGACTGTTAGTGTTAGCATCTCCACACCTATCCCGAGTATGTGGGCGGTTATTCGACGACACCGACATTAGTCCAGATACGCCCGGGGGGAAAGAAACTGGTGCGTTCCACGCTGTTGGTTTCTGGGCTATCTATCACTTTCTTACTGACTACGCAACTGATGTGGCGGATCATGACCACTGACGTTGTGTGTTGGATTGGCAGCGCCCATCGGGATTCCTATATCTCCTGTTAACGTTCGCGAGACGTTGTTCAAGACCAACGTTTGGTCAGTATTTGTTCAGTCGCACGTTCGTAAACGTCGTCGCCGAGCAAAGGGACCTCAATGTTATCGGATCTCAGCCTGGTATTAGCGTAAATTAGGCATACAATACCACAGAAAGTAGCCTGCCAGAACTCTGATGGTCATCAACCTCTGTGTGCTAACATGTATCAGGACGAACAAAGGCTGAGGCACAACTCATTGGGACTAATGCCTGTGGCCCTCCCGCCCTCACGGTCATCCCGATATAGCTTGATCTGCTGATTGTCAACCCTGTACAAACTTAGGACACGCGATGGGACCGAAGCGCGTTGTTAAGAGAATGAACAGCACCCTCTTTAAACGTGGTCTCGACTCAGGGAGCCTACAGTACTAGGCACAACTAATCGAAGCGAACTCAGATCGCATAAACCGCGCAAGCTCAGGCCCAATTACACGGGGTAAAGCAAATCGCTGGCTGGTCTTATGCTCTCCGATTCCGACTTTACTGCAAACTGGAAGTGTCGATTATGCTAATACACCCCCAAGGCTCGTTCCCCGATCTGACTACGTAGTAGCTACTAAATGACGGTAAAACCTAATGATGTCTCGATTTCGAAGCCCCAGCTGCCAGGTGGAATGACCACGAGCCCCCGCTGGCTGTTTGGTGTCCCTACCGCACTTCGCTGCTAATGGCCTGGGGACGTATAGACCGCAAATCAGAGATTGAACCGACGCGAAGGCGATAAGCGGGTCGTGGGTGGACAAGACGGACATCCACCAGCCGATGTGAATTCCACCGGACTATAGCACCGTCCTAAGCTTATAAATGTCGCCCCTGTTGCGATACCGAAAGCATCATTGTGGGACCTCGTATACGGTCAAGATAGGGCGTGTCTTTCAGCACGGTTCGAAGTATTGGCGTGGTGTGGATTAATTCCTCACGATCACATCTCAGTTATATTTCCCTACAACCAAGTCACATGTGGCTCCTGTTCGTGATCGCTATGAGAACCTAAGCTCGCTTCACTAATCCCGGGACTCTGTGACTCTGTTTGTCGGGTATTAGCGTTACATTGCTTACACTTTCCATTAGAAGCCTAAGTGGTAGCAATACATATGGATCTCGAATGTCATGTCAGCGTGTGTAGCTACGTTCATGCATGTTGATTGAACCGTTTGACGGGCCGCTGTCAGCCTAAATCCAGTGCGTATATCTACTCGCCAAACTAGCGGCAAGCTCGAGTTTTAGCATCATTCAAGGTATCTCGTTATGTGCAGCCCGTTCTCGCAAAATGCGGTTCATTGAGATGGCAGCTATGTCACCCCTGGGAGACCCATGGCTGTTACTATACTGTGGCGCGGCACATGGCCTCTAAGTACGTGGCGGATCCAGGCTACTAGCACGGTCGGATCACGAGACGGCTCCGTCCGCGCAACCGCTAAGAACGCCGCCGCTGAAATAGTTTCGCCTAATCATCTTTGTCAGCCAGAGTAGCGAGCACGTTCCGGAGGCGGCAGCCCTAGTGCGACCCTGGGGCACACGCCCTGAGCCCGGCCTACGAATAGAGGCTGGTAGGTATCACCATCGCGAACCAACTTGGGCACAAAGAATTCTGGGATCGACCTAAACCTTTCCCGCCATGAGCCGCTACGGGTACCTCACTATAGCGCGACCACATTGATACCCGCAACAAGGGGGGGGCCGTCTATGATCGCTTTAACCAAAACAAGAGAGGGACTCATGGAGACATGTTACTCGAATTAGCCATTCCTTAGCGGAAGTATGGGACATATCTCATGGACAAATAACATCGCTCCCTAAGGAAACCATGGCATCCCGTATCATTCATGCCGTAATTTTCTGTCCGGGAGAATCTCCGATTGGTTGGGACTAAAAACGATCCTGGTGTCACGTATCGCTTTCAGTGACCGAATGACATATATGGAGGGAACGTACGTGAAACATATAGCGTAAGTCAAATTGCATTAGGCGTGCGTTGATCTCCTATAATACCATCTCCCTAGGGTTTTTCTCTGACCCCACATTGTACCGCCGTCACAATACAAGCATCGTCGATTGTTGCCTTTCGTGTAGCCGATTAAGTCCGCTCTTTCTTAGCTTATAGGTATTTAGCTATAACCTCGTCGGGACACGCTCGCTTGGTCATTCAAGAAGACCCGAAGGCTTGTCCCACCATGAGTATCGCGCCGGACTCCCCGGGACCATGACTACTTTCGATAACAGGGAGACCGGTGGAGGAGTTGTCTGAGCCCTGTTTACAGGGCGTATAGATTCCGGATCACACATTTCAGCGTGCGGGTTCTAGCATGCCGGACGGCGCAGCTAAGACTAGGCTGGAGGTTGCTCGCTTGCGGTAGATAAATCACGCTCAAGTACCCTTCCTCTGTTTATTGTGATGACTTCCCTTTACGACGTTACGCCTATGTCTTCTTATCTTTTGATTGTTCGAAGTCGTACAACTGACGACCCGGGAGTAGATGTGAAAGTGTTGGGGGTCTAACGTTTGCCCCTCATTAAGTAAGCTCAATGGTTAGTATCGAAAGTGAAGCTGGAGGAGTCCCTTGTGTCTGGAAGGATTCGTTACTGGATTCCTGCGGATTCAACTCAATACTATTGGTCGGCCTTTTGTATTCGCCAGCGCTCGGCTACATACTCAGGGAGCGTCCAGCCTAAACCGTGCAATAGCGGGACATGAGGCCCGTATACGTCAGGATTGGGGGTCCGGCACTTTGTATTGAAACTTTGCAAGATGCTTGACGCCCGGGGTTACATTTTGCCATTTATTCCACCAAGCGAAGCGATATGTTTGGGCCGAACACTAGATTTCCTTCCGTACCGTCCATTTATCGAATATAAACGTAAAGCCGCTCTGGAGATGAACAAACCCTTTCCTTGCAGAATTGGCGGACTCCACTGCAATCCCGCCCCGCCTCTGGCATCCGTAGAGTCCCCATGATAAGTACCCCTGTGACGCTAGCTATCTAGCCTGACTAATGCGTAGATCTGCTTACCGTGTCAAGCTCGTATAGTGCTAGTCGCTATCAGGTCATAGACTACAAGGTCGAAAGGCGAGCCCCCCACACAGCACGTTTAATAGCACGCCGAGATCTAGTGTTCTGGGATTCTTTGAAAAGCATTACATACTCCTCACATTTAACATTTTACTTTGCGGTTTGCCTCCTTACCCATCACAAAGTCTTGACCAAGGGCTACGTCTGCTAAGAATTAGATTACCGTTCCCAGCTATACTGCAGTGACATTAAGACGCTTCTTTATAAGTAGTGCCAAGTGCAAGTGTAAAAACCCGAGAAGAATAGGCTCAGCTGGGAACCTGCTACTATGGCCCGTTGTCAAGACACCAGCGTAAAAATCATTACTGGAAGCAGGCATTGAGTGTAATCTCGTGGCAATTTAAGGAGTAGATCGGCGGGAGGCATTTAAGTCAAACTGCAAGAAAGGGTAGCAGCTGTGCTGTTACTAATCTGAGATTCGGGGCCGTACGCGTTCACTTGGAAGCCCGGCGTACCGGTTAGGCTGAAGTGCATACCAAAAGTCGAAAGCTTTACACACATCTTATATTTACAGCCGGAGACACTCCAGTGGCTTATAACCTGACTTTTCCGGCTGCAGTACGAGCTCTAAATTTACCAGTTTAAAATAGATCTAGTGACTTTAGTTTGTCTTAGAATCTTGTACGTTCGCTTTGTACCGAATCTTCGGTAGCCTCTCATGGCCCGCATAGGCAACTCCCAAGTGTCACACATAGTCCTTATGTCATATTAGGCCGTTCTGTGGGCTACTGCGAGAGGGTCGTACACTCAAATATATCGGTCAATCACACGCTCAACCATTTCCGCCGAGCGTCGGATGAGGAGCGGTTACCAAAACGCTCACAAGTGAATAATCGCGAGAGTCAGAGTTACCTACACGGCCTCTATTGCACTCTAAACCCTTATATTAGCTCAACAGAGAGCAGAGGATACCCCAATGTTCGTCTGTCTTTATCTGGCTATCCCCCGGTATTCTAGGTATCAATTCGTAAAGTCGATGTACAAGCCTATTCCTCTCATCCTTGGCCTGTCCCCTGTCGTCGGCGAGGAGGCGGAGAGCTTACTCGGAAGTGACCCTACAAACTGAACCATCAGAGGTTTGTGCTTCCCTAACGGGCTGCGCGGAAACAAAGAAAGGTTTTCTAACTATAACTACGCCGATGACCAAATTACTCGTTTTGCCCCCAGAGGCTAGATCAAACCAAGCGCGAGTAATGGACGTGAGTAAAGAAGCTAACTTAGCCCTACCCAAGGGCTACTCGGTTATTCAAGCTGCTCATCGTGCATTTAGGACATTATTTACACGGTAAAGTTCTCACGCGTAAAACGCTTTGGCTTCGCGACGTAATGGGATGCGAGTGAGAGTGAGAAAATCCCTCAACGCGAGGCCCACAGCGCCCATCGCGCGACGTCGAGTCCTTGTGTCTAGATCTCAAAAAGAGGCATAAAATGTGTGGTGGTAATGAGTGAGCCAGCTTGTCTCCGAGACACAAGTGATTACGAGGACAAGCGCGTTGTACTTCGTTCCTCCGTCAGAGTCCGTACAGCCACAGCGCGTGTCGCAGTACTTATCGTCCCCTGCCGAAACCGCTCGTCAAGCAGACGCGTAGTATTGATCAGATCCGTGATGACCATGCAGTAAAAAGCGAGCGTGAATTGGGCGATTGTTCGCCCTGCGAGCCGGCCCGTTTGCCTACAAATTGGTCATACCGAACCGGACCGACACAATTGCATCGTACTGCTGGGAGCCGGACCGTGACCCCAGTGCCGAAATTGCCGCTCAGGACCCCTTTGCCTGCTTGCTTTGCAGGGGCTTAGACAATTGCAAACTGCGGCGTAGTTCTAAAAGCCCTCCCGGTAGGAGTTCATAACACTAACGGGATTCGATTTGCCTAGACCTAAGACATTTTATCTGATCGCCTTGCGCGCACCGTCGATATAGCACCGATACCTATGCCCGTGCGAGCTGCTATTCGAACTATTGCGTTAACGTCTGCGGCAGAGACCGTATTCGGGTTCAATCCTAGCCTTGAGGCGTCATCCATCTAGTCCAGATCGGGCGATCATAATATGTTCTCGTCCCACTGCACTGTGTAACCCAATCCTAAACCGTTTTGGAGCACACTTGACTCGAGCGTTCGTACCGCGGTAACTGCCGATTGCCGACTTCGCCGCCACATACTGTGTGCGCTCTGTCTCCATATTGTAGCCAGCCCCTACCAAATCGTTTGCAACGCCCGTGTCGAAAGCTGTGTGCACATCATCGGAATATGGCTCAGCAACCGGTGCTGATTTAGACCGCGTCGTTGTTGCGGTTTGCTCGTTACTGGTGTCCATCAGCGAACCTGAAGCAAGGCGCAAAACTACCCGGTGGGGGTCGATCAGTGTCTCCCCTAAGTGGCTGAGCCGCCGAATGCTGATGGTACTTACCGAGAATTCCACCAGTAAAATCTGGCAGCAAAAAGGGCGAGCAAAACTACTTGTGGGTGAATGATGTTCAAGACCACAAGTAGGATCTAAAGCTCCGCGGTGATGTAATTGTATCTGTCGGCTTATGTGATTCCTCGCGTTCCAACAATTAAATGAGTTATCTAGAGCTCGATGGTAATATGTTTACACCACGCGTTAATCGCCTGCCGAATAATAAGTCTATAGCGATCCATCAGATTACATTTTGAACCTTGCTTAGGGACCATGTTATCGCCGGGAACGTGATACATTTGTGACTGCTCCGGCTCGCAGGGTTCTGCGTCTGACCGTAACGGGACAACACTTTAAGAACTAATATTAATCTTTATGAATGGTACATGAGGCCAACCCTTTCCACCATAAGTAACCCAACCGTGTGGTAAGAAGTCGCTTAGGCATCGTCTCTATTGCGGGTAGGGGAAGCGCTGATTGAGGTGGGGCGGTTATGGGCGTTCACTAGTAAATCAGGAAGAATCCCCCATTCGCCACATCCGAACCAACGCAGATCTCACCGGCAGGGACCGGTTGGGATCAACACAGAGTCACATAACGATCTCGTTTACATGTCTTCCAGGCCCGAATAGCTGCTTTTGCGAATACGTCCTGCCTGCGTCTGAGTGGTACAAGGTCAACTGTCATCCCGCGATAAGAGTGTCCCTACAAGCCAAACCATACTCGTGCTGTGCGAGTGTTAGTTTGCTTAGGCTTCAACGTGTGAATGGCTACACCCATGGCGAATCAGTAAAGACGGTGCCATAAAGGCATGGGCCTATGTATGTGCAAGATCGAGTCATAGTCGTATAAACATCAGTGTGGCTCGTGGCCTATAGATTGAGACGGTTCTTTAGTTACAGCCTCGTGCCCACTGTATCCCCGGTCTGACATACACAATGAAACCTCCCACTCCGCCCCCCTATAGTTAAAGATACTCAGACTATTCTGAATGAACAATAGAACTACGCTAACATGAGACGTAGGCGTCCCCAACTTTCGACGTGGCTCACCTGTACCTGTTTGCTGCAATACCTCCAGCTTATAATTCTACTATACATGGGAGACAATGATGCCGCTTAGCCGCCGCAGACCATCTAATTGTTAGCAGTCGAATTACAGAGCAAACTGCTAGGAGCGTAAGGGTACCTTTTGCGTAGGAGTCTCGGCCAATCACGTACTCGAAAGGGGGTCTTTTTGATACGACCGGTTGCCTGTCACCAAGGTCCCGATCGTGTAATGTCTACAAATCATGAGGTTTGGCACTTTGCTTCTTGGACTTCTAACTGGGTATGTAGGGAAGTGCACATGCGATTGCATTCTTGACACGTGACACATGGTCGGCTCGACATGTTAGGGGACTTTAAAATTTAACTTTTGGCGAGGCGAGCAATTCATACTACGGAACGATAATCTGCGTCGACTACTAGGCAATCAATGAAGCTCCTTGCAGCCGCGTCACTGTCCCAGCTATGCACTTCATTACCCACATCTTGCTTACTCTAAGTATCCAGCTTATCTACCATCACTCCCTCTAGTTACTCTGAATAGAATAACTTAGGGCCATGGCAGACGCGACGCATCGAATCGACTGCAACGTCATCGTTGCTCATTTCGTT
		</sequence>
    <sequence><taxon idref="Location_0_2_1|39.58393212533606"/>
			TCCGTGACGCTGAGTACACTTATATAAGGTCTGTGAACTCATTCTAGAGCGATGCACCAATAAGCGCTTTGTGACGTACTGATATGCTAACGCTTAGCAGGTTCCGACTAAAGAAATAAGCAAAGTATCAAGTCTTTTCGGGACTATGCTCTGTTGTTGCTTAGGCGTGAGGCCTATGGTGTTGGCACGTGCCATTGAACGATATCTCTGCCGAATCAGGCCCGGGCACAATCCCATGGTTTACACGGCATTCAGGTACGGTATCGCTGCGACTATTACATCTCCCGCAGGCCGCTAAGTCTTTCGCCCGATGTGAGCAGTTCCTGCATGAGCCACCCGTGACCCTAATCTGCCTCCTCAACGGGGCAAGGACACTTTCTGACGCTTTGCGGTAGTCTTATTTTCCGCAGTACTTACATAGTGACCTAAAGAAACTAGACCCACCCCAGTTGCCTCGGTCGGGGACTAATCGTGCCAGTGGTTAGATGCCCGTCAACCCTGCTGTTTAGTTAGCGAAGCACAATGTCTCTTCAGGGAACTCCCCCCGGTATCGAAGAAACCGACTGTAGTCTACGATGGCGCGCTACTAGATCTCACAAAAAAATAAAGGATCCAAAGGGTCACTGACAGGATATCCCAAGGGTATGGGATGTTAAGGTGCCCATGGGACTTGTAGGACAGTCGCACACTCGGTATCGCGAACCACACAACCGGACGCGAGTGGGAAATCTTCTCATGAATTGATAGGCATCAAACCGAGCCCGGGGAGCCCCTTATACTTGGATGACGGAAAGTAACTCCGACCAATTATTTGCAAGGAAAAATATCACGATAAAGCGTTATAGAGGGCGTAAAGCTCGTTAAAGTCTAGGCTCTGCAGCCACCTCCTGATTGCGGGTGTGTGCTTTAGATATGCCTCAGTAAACTATCAAAACTAAACCTCCTGTCCACAGTATGCTTGGTGCCGATGTGTAGTCATATTAGGAGATGTGTTCTTATCAGGGACACGGGATGAATAAGCCTCGCGTTTGCAAAAACGGTACCAGCTAGTGTGATTGCTCATATAATATATATACACCTACTTATAGCGATGGGCAAACACTTGCATTTACGAGAATAGGCGGCTTACCATACCCCTTGGATGTAGAGTAGCATCTCTTCGCTAAGGCTTGTCGGTCACATATACATACCCGCAGCGTCAGCAACCCCACCGTATGAGTAAGGACTAATCCAACACTAGTCGTTCTCGGTAAAAAGTCTCGTATTAGTAGAAAGCCCGTGAGGATTTGAGGTCGGTGCTCATCCTCGATAGTAAGTATCGGACATCTTAGCCGAAGCCACTGAGTCAGCTGCAGGATGACACAGACATTCCTGACGCAGTCTCGCCTTTATTAAGTACCGCCGACGCCGGCTCCTAAGCGCTTGTCAAGCCCTAATGATGGGGTTCTACAGCGGTACACTCATGGGCCCTTAATTGTAGTTTGTCCAGCTGTCTTAGGCCAATACCTCCATGCAGCCATCTCCGCGATGAGACCCCGCCAATGTTCCACCAAGTCGGTCAGTCCTTGCGCTTACCTAGAGTATCTGCATACAACGGCGACGTTGTCCGGTCGCACGTAAGCACGGTACGCCCCGCTCTTCAATAGGATGGTTTAAGAGCCTTCACATGACGAGTCTGCGGACCCACCGGCGGCTGGCCATTTGGCTGCCGTGAACTTTCGTTCTGTACGTAGGTCTTCCGGCAGCTCTCCAGCCGGCTGGATGGCAAATGAATCATTGCCCGGTCGTTTTGACGCGACGCCCTAAGTCTTTGATGCTGAGGAAGACGTCTAGCGAAGTGATCAGTGGCCCGGGAAATCACTAGCACGTTATCCTACCCCCGTATAGGACGTAACGGTGTTATGACAGGCTTAAATGCGATCCGTGTAACAACCCCCGTCGACGCCGTTACAGTTCTGGTCCTGACCGAAACCGTAGATCGTGTCCGATGGCCGCATGTGCGTCAAGAGCGTCTTTTAGATCTTCGTGTCTGTGACTACATAGTCTCAGACTAACCTACGTTTCTCCCTCAGTTCGCGGAACAGCTAATATATCTTTCCGAACCCTTGACGCTACCGCGGCACGGTCCTCCTGCCTAGGCAGCCTTAGTTACTGTTACTATGTGGTCCGGTAACGTGGCGGTCTAGAGCCGCAAAGGCGCTAGAGCCCACACGTTGCAAACTGCGCAAGCATGCGAATACCAGAGACCGATAGCACGAATTACGGATTATCAAGCAACACGGTCTAAATAGAGTCTGTATAATATCGGGTTTGATATCCCCTGCGGACTTAAGGCAGATGTCTCGACGTATCTATGACATGGCGAACATATGAACTCCTCGACAACCGCTGATGCGCGGAGTACAGTAACCCTCGTACCATTGTTCTGAAAGGGCTTTAGCAACCACCAACTCCTCGTGTGGTTTCGGTCATAGGGGTCCCACTGCCTGATCCAGTGTGGAGACATGTAGCGCCACAAGCCTCAAAAGAATGGTGAATACACAGTGACGCCGATCCCTTGGGAGCCCGGAGACGATCGTTTCTCCCTGGGCACGAAAAGTAGGCTCATGAAGAGATTTGGTGATGTCTGTCCAACCCAAGTTGTGTCGTGGGCGAAGCAAACTGGGGTCCTTTCCCCACAGTAGCCGTCAACCAAGTTGGGCAAAGTTCGTCCGCGGAGGCTTTCTGTGGTTGTGGAAGTTACAACCCAAGGGCGGGATCGGCGTACCCCCTCCACATAACACACCGATGTGACCGTTAATCTGTATGGACATCAAATATGCTTAACCTGCTCGCTTTGGCTGCCGGAGGCACCTGTTCGACACCCGACAACAGTAAACTGGCTATTTATAAAGATAGCACTCGTTTATAGGACATCATTCCAACTTGTGGGGTATCACAAGACAGATTTAGGTGTCAACAGGCTAGCGCATGCGCGGCAAAACTCAACAGACTGGTGATTTTTACAGGGTTTGTAGTTAAAAGCTGGTCTGCATAACACAGCCTACTTGTTGTAGTACGCCCGTTATAATGTGGCTGCGAGACAACGTTGTTCCCAGCCCCCGCTAAGTACGTGATTCTGGCAATTTGCCGCATTTATAAGGTCTATATATCGGTACTATGAGAGATTGGATTGACAGTTGCATATGGTGAAACACCGCGTAACGCTAAAAATCAGCGGCCTTCCGCACGCAGCGGTTCATGTGTGCTATAGTCTATGATGTTGGAACATAGCACTGGGGCCCCATGGGGCAAGGAAATCGTCGGTTTGGCTGGATGACAATATGCGTCAGATAAAGAACTCATGAAGACCCCTTGGCCTTGCCCCCAGACCAACAAAACATCGTCTTCGTCGCGTTGAACTATCGGCCCCCTAGGACATTGACAAATTTGCCGTCTACTCCGGCGCAACTCCATGGGTTCGTTCTCGAATTGCAGGGTGCCGCACCACAAACCTACAGAACTCAATTTTTGACATATAGTTGCTCATTATCTACAGGGTCGCCAGTAGACTTGCAACCATGTTGAGCAGAGCCAGCGTTACCTCAGGTTTAAGTCCTGCCTTTTAGCGTCTTTGACGCAACGCAGGCCAAGACTAATTTGAGGAATCAATCCACGTTTACATTGTACTATGGGGTGCGCCTTAAGCTGCATGATATTAGGTACTACGAACCTTTTACGCCCGTCGTTGTGACTTAAGGTATCTCGTAACATCACGGGGATTGGTGTTAGCCTTTCAGCTTATACTGGGAACGCGGTCGCGACCGGCTGCAGCAGCCCTGACATACGGTTCGTAGAATCACCCAGATCGTACAAAATAGGTTTCCTGCATTATTATCAAAACAACTAAGCCGCGTCGCAAAAATCGTGCACGAAACGCGAGGCGATCTGTCCGTTGAAAGTAGGCAAGGACTCGAAAAACCGTTGCGAAGTCCCCTTGTCTCAAGGTTGAAGAGATATAGCGATACCTATGAAGGTGTCTGAAAGTGCTCAGTCGCCTGAAGGGCAGGTGGTTATGACGACCGCATAGGCCTAGAGAGACACAATATATGCCCAGTTGAGCTAGGCTGCGTGCCGCGAAGTCTTTGCAGGTATCGTCCTTCACGTAAGTTTGGGCTTGCATGCTTAGCGATTACTGACCTGTTGCAGCGGTTATCCGGTCTTACGACGGTAGTTATGCTGCCGTGTTGCCGTCGGGTGTCGAGGCTATTTGACAATCCCTGCTTATGGTGGATGTAAGGTACGGTTGGGACAGAGAGGTGATTTCTTACTGGGACATTCGAGCATATTCTGAGAAGCCAGCCAAGCTTGTCGAGCCAGACTTCGCTCTGGAGGGTCTCGACGTTGGTGCAATCCTCCGTGCGTACTTAATGTCGCCTGCCGTCGTTCTGGACGCTGTCCCTCGCTGCTACCACTGGACAGGACGGACACTGTTATGGGATGGTGGCTTCGCTGCGTCGCGTTGTGAAGGGGTCCAGATGCAGTCTCGAACGAATACACAGGTCTCCCTTATAGGCACGACTGCGCTCCGTATAAGTGACCGATACCGGACTGATCAGCTGGAACACATCTAATAACAATGGCAGAAGCGGTTTGAGCCACATTGACGTGGGTCCCTTCCACCGTATAATGGTTCCGACGGCGGCGTCACCCAAGTCATGGCTCAAGAAAACTGATGGCCGAGCCCGGTGATGCTTGCCTGCTGACATTGAGCTTCAATCAAGATTTGCGCTGGACCACAGCGTCCGACTGTTGATCTTAAACTGCATCCGCCGTCGTTCCTTAGAAGCGAGAAGGTTTCGATATTTAAAGTTTGTCCCCAGGCGCCGATCGGTCGCCATACCGCGATCACTACCGCTTCGAATGTCTATATAAGGCCTGAAAGAACCGGGATCGTCTGGTGGTGGGTCCTTGCGGAACACCGATGGATCCAGTGCGAATAATGACGGGCAAGACCAGTCAAGGCCCCAACTCTAGTAGTTAAATTTAACCGCGACCAAAACAATTAGCTTGCCCTACCGAGTATGACTCGGGATTGCGTTTCGCCCGCTCGACGCTGCGCGGCGATCGGGGGGGGTCAATTTGCCGTTTTTACGTTATCAGTATTGAGATCATGATGTGTAAGCAGATAATCTGCGCCACATAGTACATTATTAGGTCAGACTAGCGCGGGGGGCAGGCGCTTATCGTTCCAATACCTAGTTTAGCGCGTCGCCTTTACTAGGAATTGCGCTTGGCTTGCCACATTACGTGAATGTAACGGGCCCTAAGCGTCTAGGGATAGCCGGGCGGTGACGTAACACACGAACAGCTGCTTACGTCCTGGTATCTTAGTCACAAGTATATTGGTTGGAGAGACAGTGGTCCCGTACTCCCATTAGGGAGACGTCAAAAGCAAACGCTCACGTAATATGCCCGTGTGATCCGTTTACTCAGAATATTCTTCTCACTGCTATTATTGTACCCTTATCGTCTACGAAAGCGGCACTTGTAGTCACATCTTTGAACTACGTACTGCCCCATCTCGACGTGTCTCATGTCCTAGAGAGCGGGAGAAAGCTTTCGGCCAAAACCCACTACCGTGATCATCCATGGGGACCGACAGATTTCAGAGACCGGCAGCGCAAGCGACGATACGGCACAATGTTAGGTCGTCCCCTATGCATGAAGCTGTCGCGTATGAGGTTAAGCTGGCTCACTATCGTCAGAGAGACACGTTTAACGGGCAGCATCAGAAGTACCTCAACAACAGCGAAGGTGATTAGGTGGTGAGAGGCAACGAAAGTGCACCTGACATTTCGTGGGAACTAGCGGCACGACCTCCCAATATGACTGCCCGTCTACTGTCGGACCTCTACGTTCGAGGATAATGCGCGAAAAATGTATGGTAGTTGATTGATCCAAAAGGATGAACACCCTTGTTGGCGGGATTCTGATCAACCCAGGAGGACCAAGCGTAGAATGCAGAACTAACCTTTATGTACAACGCACTCCGGTGGTCCCACGATAAGTTCGACGTCGTTCTTGTTTGCGGTAAGGTCGAATAGGCATCCCGCGGATACGGCCAGTAATGCCTAGAACTGCAAGTAACGGTCCCTCCACCACCGCCGGTTCTAGTGCTGGCAGTGCAGCGATCGTCGTGGTCGCGATTATTGTAGGTGTCATACAGAGATTAGGCATCTGCTCAGTAGCACGCCGGTGGAGGAACCACGATCGCCTGGGTAAGTCGCCTCGTGACTTTTAAGCGTAGTATAACTCGTAATTAAGTAGAATCGACGGGTGGCTGTGGAGATAGCGACCAATTTTCGCTTACGTGGCATGCCGTTGCGGACCACCCGTCCGAATTAACAGTCTCGTCATTAGCGATCAAAACGGCTGAGCATCCCGCTGGCCCATGGTTCGAGCCTTCTGAAAGGGTGCAATTTGCGTCAAAATCCAACCGAGAGCTAGCAAGCGAATAGAGATAGCGGCATTAGATCAATTGATGTACATATTGAATGCCCATAGACTTGCTCTTTTACGTCACCATACCGTTCTTGGGCTTTATGACCTTCATCTTGTTAGAGCGACTGTTAGTGTTAGCATCTCCACACCTATCCCGAGTATGTGGGCGGTTATTCGACGACACCGACATTAGTCCAGATACGCCCGGGGGGAAAGAAACTGGTGCGTTCCACGCTGTTGGTTTCTGGGCTATCTATCACTTTCTTACTGACTACGCAACTGATGTGGCGGATCATGACCACTGACGTTGTGTGTTGGATTGGCAGCGCCCATCGGGATTCCTATATCTCCTGTTAACGTTCGCGAGACGTTGTTCAAGACCAACGTTTGGTCAGTATTTGTTCAGTCGCACGTTCGTAAACGTCGTCGCCGAGCAAAGGGACCTCAATGTTATCGGATCTCAGCCTGGTATTAGCGTAAATTAGGCATACAATACCACAGAAAGTAGCCTGCCAGAACTCTGATGGTCATCAACCTCTGTGTGCTAACATGTATCAGGACGAACAAAGGCTGAGGCACAACTCATTGGGACTAATGCCTGTGGCCCTCCCGCCCTCACGGTCATCCCGATATAGCTTGATCTGCTGATTGTCAACCCTGTACAAACTTAGGACACGCGATGGGACCGAAGCGCGTTGTTAAGAGAATGAACAGCACCCTCTTTAAACGTGGTCTCGACTCAGGGAGCCTACAGTACTAGGCACAACTAATCGAAGCGAACTCAGATCGCATAAACCGCGCAAGCTCAGGCCCAATTACACGGGGTAAAGCAAATCGCTGGCTGGTCTTATGCTCTCCGATTCCGACTTTACTGCAAACTGGAAGTGTCGATTATGCTAATACACCCCCAAGGCTCGTTCCCCGATCTGACTACGTAGTAGCTACTAAATGACGGTAAAACCTAATGATGTCTCGATTTCGAAGCCCCAGCTGCCAGGTGGAATGACCACGAGCCCCCGCTGGCTGTTTGGTGTCCCTACCGCACTTCGCTGCTAATGGCCTGGGGACGTATAGACCGCAAATCAGAGATTGAACCGACGCGAAGGCGATAAGCGGGTCGTGGGTGGACAAGACGGACATCCACCAGCCGATGTGAATTCCACCGGACTATAGCACCGTCCTAAGCTTATAAATGTCGCCCCTGTTGCGATACCGAAAGCATCATTGTGGGACCTCGTATACGGTCAAGATAGGGCGTGTCTTTCAGCACGGTTCGAAGTATTGGCGTGGTGTGGATTAATTCCTCACGATCACATCTCAGTTATATTTCCCTACAACCAAGTCACATGTGGCTCCTGTTCGTGATCGCTATGAGAACCTAAGCTCGCTTCACTAATCCCGGGACTCTGTGACTCTGTTTGTCGGGTATTAGCGTTACATTGCTTACACTTTCCATTAGAAGCCTAAGTGGTAGCAATACATATGGATCTCGAATGTCATGTCAGCGTGTGTAGCTACGTTCATGCATGTTGATTGAACCGTTTGACGGGCCGCTGTCAGCCTAAATCCAGTGCGTATATCTACTCGCCAAACTAGCGGCAAGCTCGAGTTTTAGCATCATTCAAGGTATCTCGTTATGTGCAGCCCGTTCTCGCAAAATGCGGTTCATTGAGATGGCAGCTATGTCACCCCTGGGAGACCCATGGCTGTTACTATACTGTGGCGCGGCACATGGCCTCTAAGTACGTGGCGGATCCAGGCTACTAGCACGGTCGGATCACGAGACGGCTCCGTCCGCGCAACCGCTAAGAACGCCGCCGCTGAAATAGTTTCGCCTAATCATCTTTGTCAGCCAGAGTAGCGAGCACGTTCCGGAGGCGGCAGCCCTAGTGCGACCCTGGGGCACACGCCCTGAGCCCGGCCTACGAATAGAGGCTGGTAGGTATCACCATCGCGAACCAACTTGGGCACAAAGAATTCTGGGATCGACCTAAACCTTTCCCGCCATGAGCCGCTACGGGTACCTCACTATAGCGCGACCACATTGATACCCGCAACAAGGGGGGGGCCGTCTATGATCGCTTTAACCAAAACAAGAGAGGGACTCATGGAGACATGTTACTCGAATTAGCCATTCCTTAGCGGAAGTATGGGACATATCTCATGGACAAATAACATCGCTCCCTAAGGAAACCATGGCATCCCGTATCATTCATGCCGTAATTTTCTGTCCGGGAGAATCTCCGATTGGTTGGGACTAAAAACGATCCTGGTGTCACGTATCGCTTTCAGTGACCGAATGACATATATGGAGGGAACGTACGTGAAACATATAGCGTAAGTCAAATTGCATTAGGCGTGCGTTGATCTCCTATAATACCATCTCCCTAGGGTTTTTCTCTGACCCCACATTGTACCGCCGTCACAATACAAGCATCGTCGATTGTTGCCTTTCGTGTAGCCGATTAAGTCCGCTCTTTCTTAGCTTATAGGTATTTAGCTATAACCTCGTCGGGACACGCTCGCTTGGTCATTCAAGAAGACCCGAAGGCTTGTCCCACCATGAGTATCGCGCCGGACTCCCCGGGACCATGACTACTTTCGATAACAGGGAGACCGGTGGAGGAGTTGTCTGAGCCCTGTTTACAGGGCGTATAGATTCCGGATCACACATTTCAGCGTGCGGGTTCTAGCATGCCGGACGGCGCAGCTAAGACTAGGCTGGAGGTTGCTCGCTTGCGGTAGATAAATCACGCTCAAGTACCCTTCCTCTGTTTATTGTGATGACTTCCCTTTACGACGTTACGCCTATGTCTTCTTATCTTTTGATTGTTCGAAGTCGTACAACTGACGACCCGGGAGTAGATGTGAAAGTGTTGGGGGTCTAACGTTTGCCCCTCATTAAGTAAGCTCAATGGTTAGTATCGAAAGTGAAGCTGGAGGAGTCCCTTGTGTCTGGAAGGATTCGTTACTGGATTCCTGCGGATTCAACTCAATACTATTGGTCGGCCTTTTGTATTCGCCAGCGCTCGGCTACATACTCAGGGAGCGTCCAGCCTAAACCGTGCAATAGCGGGACATGAGGCCCGTATACGTCAGGATTGGGGGTCCGGCACTTTGTATTGAAACTTTGCAAGATGCTTGACGCCCGGGGTTACATTTTGCCATTTATTCCACCAAGCGAAGCGATATGTTTGGGCCGAACACTAGATTTCCTTCCGTACCGTCCATTTATCGAATATAAACGTAAAGCCGCTCTGGAGATGAACAAACCCTTTCCTTGCAGAATTGGCGGACTCCACTGCAATCCCGCCCCGCCTCTGGCATCCGTAGAGTCCCCATGATAAGTACCCCTGTGACGCTAGCTATCTAGCCTGACTAATGCGTAGATCTGCTTACCGTGTCAAGCTCGTATAGTGCTAGTCGCTATCAGGTCATAGACTACAAGGTCGAAAGGCGAGCCCCCCACACAGCACGTTTAATAGCACGCCGAGATCTAGTGTTCTGGGATTCTTTGAAAAGCATTACATACTCCTCACATTTAACATTTTACTTTGCGGTTTGCCTCCTTACCCATCACAAAGTCTTGACCAAGGGCTACGTCTGCTAAGAATTAGATTACCGTTCCCAGCTATACTGCAGTGACATTAAGACGCTTCTTTATAAGTAGTGCCAAGTGCAAGTGTAAAAACCCGAGAAGAATAGGCTCAGCTGGGAACCTGCTACTATGGCCCGTTGTCAAGACACCAGCGTAAAAATCATTACTGGAAGCAGGCATTGAGTGTAATCTCGTGGCAATTTAAGGAGTAGATCGGCGGGAGGCATTTAAGTCAAACTGCAAGAAAGGGTAGCAGCTGTGCTGTTACTAATCTGAGATTCGGGGCCGTACGCGTTCACTTGGAAGCCCGGCGTACCGGTTAGGCTGAAGTGCATACCAAAAGTCGAAAGCTTTACACACATCTTATATTTACAGCCGGAGACACTCCAGTGGCTTATAACCTGACTTTTCCGGCTGCAGTACGAGCTCTAAATTTACCAGTTTAAAATAGATCTAGTGACTTTAGTTTGTCTTAGAATCTTGTACGTTCGCTTTGTACCGAATCTTCGGTAGCCTCTCATGGCCCGCATAGGCAACTCCCAAGTGTCACACATAGTCCTTATGTCATATTAGGCCGTTCTGTGGGCTACTGCGAGAGGGTCGTACACTCAAATATATCGGTCAATCACACGCTCAACCATTTCCGCCGAGCGTCGGATGAGGAGCGGTTACCAAAACGCTCACAAGTGAATAATCGCGAGAGTCAGAGTTACCTACACGGCCTCTATTGCACTCTAAACCCTTATATTAGCTCAACAGAGAGCAGAGGATACCCCAATGTTCGTCTGTCTTTATCTGGCTATCCCCCGGTATTCTAGGTATCAATTCGTAAAGTCGATGTACAAGCCTATTCCTCTCATCCTTGGCCTGTCCCCTGTCGTCGGCGAGGAGGCGGAGAGCTTACTCGGAAGTGACCCTACAAACTGAACCATCAGAGGTTTGTGCTTCCCTAACGGGCTGCGCGGAAACAAAGAAAGGTTTTCTAACTATAACTACGCCGATGACCAAATTACTCGTTTTGCCCCCAGAGGCTAGATCAAACCAAGCGCGAGTAATGGACGTGAGTAAAGAAGCTAACTTAGCCCTACCCAAGGGCTACTCGGTTATTCAAGCTGCTCATCGTGCATTTAGGACATTATTTACACGGTAAAGTTCTCACGCGTAAAACGCTTTGGCTTCGCGACGTAATGGGATGCGAGTGAGAGTGAGAAAATCCCTCAACGCGAGGCCCACAGCGCCCATCGCGCGACGTCGAGTCCTTGTGTCTAGATCTCAAAAAGAGGCATAAAATGTGTGGTGGTAATGAGTGAGCCAGCTTGTCTCCGAGACACAAGTGATTACGAGGACAAGCGCGTTGTACTTCGTTCCTCCGTCAGAGTCCGTACAGCCACAGCGCGTGTCGCAGTACTTATCGTCCCCTGCCGAAACCGCTCGTCAAGCAGACGCGTAGTATTGATCAGATCCGTGATGACCATGCAGTAAAAAGCGAGCGTGAATTGGGCGATTGTTCGCCCTGCGAGCCGGCCCGTTTGCCTACAAATTGGTCATACCGAACCGGACCGACACAATTGCATCGTACTGCTGGGAGCCGGACCGTGACCCCAGTGCCGAAATTGCCGCTCAGGACCCCTTTGCCTGCTTGCTTTGCAGGGGCTTAGACAATTGCAAACTGCGGCGTAGTTCTAAAAGCCCTCCCGGTAGGAGTTCATAACACTAACGGGATTCGATTTGCCTAGACCTAAGACATTTTATCTGATCGCCTTGCGCGCACCGTCGATATAGCACCGATACCTATGCCCGTGCGAGCTGCTATTCGAACTATTGCGTTAACGTCTGCGGCAGAGACCGTATTCGGGTTCAATCCTAGCCTTGAGGCGTCATCCATCTAGTCCAGATCGGGCGATCATAATATGTTCTCGTCCCACTGCACTGTGTAACCCAATCCTAAACCGTTTTGGAGCACACTTGACTCGAGCGTTCGTACCGCGGTAACTGCCGATTGCCGACTTCGCCGCCACATACTGTGTGCGCTCTGTCTCCATATTGTAGCCAGCCCCTACCAAATCGTTTGCAACGCCCGTGTCGAAAGCTGTGTGCACATCATCGGAATATGGCTCAGCAACCGGTGCTGATTTAGACCGCGTCGTTGTTGCGGTTTGCTCGTTACTGGTGTCCATCAGCGAACCTGAAGCAAGGCGCAAAACTACCCGGTGGGGGTCGATCAGTGTCTCCCCTAAGTGGCTGAGCCGCCGAATGCTGATGGTACTTACCGAGAATTCCACCAGTAAAATCTGGCAGCAAAAAGGGCGAGCAAAACTACTTGTGGGTGAATGATGTTCAAGACCACAAGTAGGATCTAAAGCTCCGCGGTGATGTAATTGTATCTGTCGGCTTATGTGATTCCTCGCGTTCCAACAATTAAATGAGTTATCTAGAGCTCGATGGTAATATGTTTACACCACGCGTTAATCGCCTGCCGAATAATAAGTCTATAGCGATCCATCAGATTACATTTTGAACCTTGCTTAGGGACCATGTTATCGCCGGGAACGTGATACATTTGTGACTGCTCCGGCTCGCAGGGTTCTGCGTCTGACCGTAACGGGACAACACTTTAAGAACTAATATTAATCTTTATGAATGGTACATGAGGCCAACCCTTTCCACCATAAGTAACCCAACCGTGTGGTAAGAAGTCGCTTAGGCATCGTCTCTATTGCGGGTAGGGGAAGCGCTGATTGAGGTGGGGCGGTTATGGGCGTTCACTAGTAAATCAGGAAGAATCCCCCATTCGCCACATCCGAACCAACGCAGATCTCACCGGCAGGGACCGGTTGGGATCAACACAGAGTCACATAACGATCTCGTTTACATGTCTTCCAGGCCCGAATAGCTGCCTTTGCGAATACGTCCTGCCTGCGTCTGAGTGGTACAAGGTCAACTGTCATCCCGCGATAAGAGTGTCCCTACAAGCCAAACCATACTCGTGCTGTGCGAGTGTTAGTTTGCTTAGGCTTCAACGTGTGAATGGCTACACCCATGGCGAATCAGTAAAGACGGTGCCATAAAGGCATGGGCCTATGTATGTGCAAGATCGAGTCATAGTCGTATAAACATCAGTGTGGCTCGTGGCCTATAGATTGAGACGGTTCTTTAGTTACAGCCTCGTGCCCACTGTATCCCCGGTCTGACATACACAATGAAACCTCCCACTCCGCCCCCCTATAGTTAAAGATACTCAGACTATTCTGAATGAACAATAGAACTACGCTAACATGAGACGTAGGCGTCCCCAACTTTCGACGTGGCTCACCTGTACCTGTTTGCTGCAATACCTCCAGCTTATAATTCTACTATACATGGGAGACAATGATGCCGCTTAGCCGCCGCAGACCATCTAATTGTTAGCAGTCGAATTACAGAGCAAACTGCTAGGAGCGTAAGGGTACCTTTTGCGTAGGAGTCTCGGCCAATCACGTACTCGAAAGGGGGTCTTTTTGATACGACCGGTTGCCTGTCACCAAGGTCCCGATCGTGTAATGTCTACAAATCATGAGGTTTGGCACTTTGCTTCTTGGACTTCTAACTGGGTATGTAGGGAAGTGCACATGCGATTGCATTCTTGACACGTGACACATGGTCGGCTCGACATGTTAGGGGACTTTAAAATTTAACTTTTGGCGAGGCGAGCAATTCATACTACGGAACGATAATCTGCGTCGACTACTAGGCAATCAATGAAGCTCCTTGCAGCCGCGTCACTGTCCCAGCTATGCACTTCATTACCCACATCTTGCTTACTCTAAGTATCCAGCTTATCTACCATCACTCCCTCTAGTTACTCTGAATAGAATAACTTAGGGCCATGGCAGACGCGACGCATCGAATCGACTGCAACGTCATCGTTGCTCATTTCGTT
		</sequence>
    <sequence><taxon idref="Location_2_2_0|30.610139894746915"/>
			TCCGTGACGCTGAGTACACTTATATAAGGTCTGTGAACTCATTCTAGAGCGATGCACCAATAAGCGCTTTGTGACGTACTGATATGCTAACGCTTAGCAGGTTCCGACTAAAGAAATAAGCAAAGTATCAAGTCTTTTCGGGACTATGCTCTGTTGTTGCTTAGGCGTGAGGCCTATGGTGTTGGCACGTGCCATTGAACGATATCTCTGCCGAATCAGGCCCGGGCACAATCCCATGGTTTACACGGCATTCAGGTACGGTATCGCTGCGACTATTACATCTCCCGCAGGCCGCTAAGTCTTTCGCCCGATGTGAGCAGTTCCTGCATGAGCCACCCGTGACCCTAATCTGCCTCCTCAACGGGGCAAGGACACTTTCTGACGCTTTGCGGTAGTCTTATTTTCCGCAGTACTTACATAGTGACCTAAAGAAACTAGACCCACCCCAGTTGCCTCGGTCGGGGACTAATCGTGCCAGTGGTTAGATGCCCGTCAACCCTGCTGTTTAGTTAGCGAAGCACAATGTCTCTTCAGGGAACTCCCCCTGGTATCGAAGAAACCGACTGTAGTCTACGATGGCGCGCTACTAGATCTCACAAAAAAATAAAGGATCCAAAGGGTCACTGACAGGATATCCCAAGGGTATGGGATGTTAAGGTGCCCATGGGACTTGTAGGACAGTCGCACACTCGGTATCGCGAACCACACAACCGGACGCGAGTGGGAAATCTTCTCATGAATTGATAGGCATCAAACCGAGCCCGGGGAGCCCCTTATACTTGGATGACGGAAAGTAACTCCGACCAATTATTTGCAAGGAAAAATATCACGATAAAGCGTTATAGAGGGCGTAAAGCTCGTTAAAGTCTAGGCTCTGCAGCCACCTCCTGATTGCGGGTGTGTGCTTTAGATATGCCTCAGTAAACTATCAAAACTAAACCTCCTGTCCACAGTATGCTTGGTGCCGATGTGTAGTCATATTAGGAGATGTGTTCTTATCAGGGACACGGGATGAATAAGCCTCGCGTTTGCAAAAACGGTACCAGCTAGTGTGATTGCTCATATAATATATATACACCTACTTATAGCGATGGGCAAACACTTGCATTTACGAGAATAGGCGGCTTACCATACCCCTTGGATGTAGAGTAGCATCTCTTCGCTAAGGCTTGTCGGTCACATATACATACCCGCAGCGTCAGCAACCCCACCGTATGAGTAAGGACTAATCCAACACTAGTCGTTCTCGGTAAAAAGTCTCGTATTAGTAGAAAGCCCGTGAGGATTTGAGGTCGGTGCTCATCCTCGATAGTAAGTATCGGACATCTTAGCCGAAGCCACTGAGTCAGCTGCAGGATGACACAGACATTCCTGACGCAGTCTCGCCTTTATTAAGTACCGCCGACGCCGGCTCCTAAGCGCTTGTCAAGCCCTAATGATGGGGTTCTACAGCGGTACACTCATGGGCCCTTAATTGTAGTTTGTCCAGCTGTCTTAGGCCAATACCTCCATGCAGCCATCTCCGCGATGAGACCCCGCCAATGTTCCACCAAGTCGGTCAGTCCTTGCGCTTACCTAGAGTATCTGCATACAACGGCGACGTTGTCCGGTCGCACGTAAGCACGGTACGCCCCGCTCTTCAATAGGATGGTTTAAGAGCCTTCACATGACGAGTCTGCGGACCCACCGGCGGCTGGCCATTTGGCTGCCGTGAACTTTCGTTCTGTACGTAGGTCTTCCGGCAGCTCTCCAGCCGGCTGGATGGCAAATGAATCATTGCCCGGTCGTTTTGACGCGACGCCCTAAGTCTTTGATGCTGAGGAAGACGTCTAGCGAAGTGATCAGTGGCCCGGGAAATCACTAGCACGTTATCCTACCCCCGTATAGGACGTAACGGTGTTATGACAGGCTTAAATGCGATCCGTGTAACAACCCCCGTCGACGCCGTTACAGTTCTGGTCCTGACCGAAACCGTAGATCGTGTCCGATGGCCGCATGTGCGTCAAGAGCGTCTTTTAGATCTTCGTGTCTGTGACTACATAGTCTCAGACTAACCTACGTTTCTCCCTCAGTTCGCGGAACAGCTAATATATCTTTCCGAACCCTTGACGCTACCGCGGCACGGTCCTCCTGCCTAGGCAGCCTTAGTTACTGTTACTATGTGGTCCGGTAACGTGGCGGTCTAGAGCCGCAAAGGCGCTAGAGCCCACACGTTGCAAACTGCGCAAGCATGCGAATACCAGAGACCGATAGCACGAATTACGGATTATCAAGCAACACGGTCTAAATAGAGTCTGTATAATATCGGGTTTGATATCCCCTGCGGACTTAAGGCAGATGTCTCGACGTATCTATGACATGGCGAACATATGAACTCCTCGACAACCGCTGATGCGCGGAGTACAGTAACCCTCGTACCATTGTTCTGAAAGGGCTTTAGCAACCACCAACTCCTCGTGTGGTTTCGGTCATAGGGGTCCCACTGCCTGATCCAGTGTGGAGACATGTAGCGCCACAAGCCTCAAAAGAATGGTGAATACACAGTGACGCCGATCCCTTGGGAGCCCGGAGACGATCGTTTCTCCCTGGGCACGAAAAGTAGGCTCATGAAGAGATTTGGTGATGTCTGTCCAACCCAAGTTGTGTCGTGGGCGAAGCAAACTGGGGTCCTTTCCCCACAGTAGCCGTCAACCAAGTTGGGCAAAGTTCGTCCGCGGAGGCTTTCTGTGGTTGTGGAAGTTACAACCCAAGGGCGGGATCGGCGTACCCCCTCCACATAACACACCGATGTGACCGTTAATCTGTATGGACATCAAATATGCTTAACCTGCTCGCTTTGGCTGCCGGAGGCACCTGTTCGACACCCGACAACAGTAAACTGGCTATTTATAAAGATAGCACTCGTTTATAGGACATCATTCCAACTTGTGGGGTATCACAAGACAGATTTAGGTGTCAACAGGCTAGCGCATGCGCGGCAAAACTCAACAGACTGGTGATTTTTACAGGGTTTGTAGTTAAAAGCTGGTCTGCATAACACAGCCTACTTGTTGTAGTACGCCCGTTATAATGTGGCTGCGAGACAACGTTGTTCCCAGCCCCCGCTAAGTACGTGATTCTGGCAATTTGCCGCATTTATAAGGTCTATATATCGGTACTATGAGAGATTGGATTGACAGTTGCATATGGTGAAACACCGCGTAACGCTAAAAATCAGCGGCCTTCCGCACGCAGCGGTTCATGTGTGCTATAGTCTATGATGTTGGAACATAGCACTGGGGCCCCATGGGGCAAGGAAATCGTCGGTTTGGCTGGATGACAATATGCGTCAGATAAAGAACTCATGAAGACCCCTTGGCCTTGCCCCCAGACCAACAAAACATCGTCTTCGTCGCGTTGAACTATCGGCCCCCTAGGACATTGACAAATTTGCCGTCTACTCCGGCGCAACTCCATGGGTTCGTTCTCGAATTGCAGGGTGCCGCACCACAAACCTACAGAACTCAATTTTTGACATATAGTTGCTCATTATCTACAGGGTCGCCAGTAGACTTGCAACCATGTTGAGCAGAGCCAGCGTTACCTCAGGTTTAAGTCCTGCCTTTTAGCGTCTTTGACGCAACGCAGGCCAAGACTAATTTGAGGAATCAATCCACGTTTACATTGTACTATGGGGTGCGCCTTAAGCTGCATGATATTAGGTACTACGAACCTTTTACGCCCGTCGTTGTGACTTAAGGTATCTCGTAACATCACGGGGATTGGTGTTAGCCTTTCAGCTTATACTGGGAACGCGGTCGCGACCGGCTGCAGCAGCCCTGACATACGGTTCGTAGAATCACCCAGATCGTACAAAATAGGTTTCCTGCATTATTATCAAAACAACTAAGCCGCGTCGCAAAAATCGTGCACGAAACGCGAGGCGATCTGTCCGTTGAAAGTAGGCAAGGACTCGAAAAACCGTTGCGAAGTCCCCTTGTCTCAAGGTTGAAGAGATATAGCGATACCTATGAAGGTGTCTGAAAGTGCTCAGTCGCCTGAAGGGCAGGTGGTTATGACGACCGTATAGGCCTAGAGAGACACAATATATGCCCAGTTGAGCTAGGCTGCGTGCCGCGAAGTCTTTGCAGGTATCGTCCTTCACGTAAGTTTGGGCTTGCATGCTTAGCGATTACTGACCTGTTGCAGCGGTTATCCGGTCTTACGACGGTAGTTATGCTGCCGTGTTGCCGTCGGGTGTCGAGGCTATTTGACAATCCCTGCTTATGGTGGATGTAAGGTACGGTTGGGACAGAGAGGTGATTTCTTACTGGGACATTCGAGCATATTCTGAGAAGCCAGCCAAGCTTGTCGAGCCAGACTTCGCTCTGGAGGGTCTCGACGTTGGTGCAATCCTCCGTGCGTACTTAATGTCGCCTGCCGTCGTTCTGGACGCTGTCCCTCGCTGCTACCACTGGACAGGACGGACACTGTTATGGGATGGTGGCTTCGCTGCGTCGCGTTGTGAAGGGGTCCAGATGCAGTCTCGAACGAATACACAGGTCTCCCTTATAGGCACGACTGCGCTCCGTATAAGTGACCGATACCGGACTGATCAGCTGGAACACATCTAATAACAATGGCAGAAGCGGTTTGAGCCACATTGACGTGGGTCCCTTCCACCGTATAATGGTTCCGACGGCGGCGTCACCCAAGTCATGGCTCAAGAAAACTGATGGCCGAGCCCGGTGATGCTTGCCTGCTGACATTGAGCTTCAATCAAGATTTGCGCTGGACCACAGCGTCCGACTGTTGATCTTAAACTGCATCCGCCGTCGTTCCTTAGAAGCGAGAAGGTTTCGATATTTAAAGTTTGTCCCCAGGCGCCGATCGGTCGCCATACCGCGATCACTACCGCTTCGAATGTCTATATAAGGCCTGAAAGAACCGGGATCGTCTGGTGGTGGGTCCTTGCGGAACACCGATGGATCCAGTGCGAATAATGACGGGCAAGACCAGTCAAGGCCCCAACTCTAGTAGTTAAATTTAACCGCGACCAAAACAATTAGCTTGCCCTACCGAGTATGACTCGGGATTGCGTTTCGCCCGCTCGACGCTGCGCGGCGATCGGGGGGGGTCAATTTGCCGTTTTTACGTTATCAGTATTGAGATCATGATGTGTAAGCAGATAATCTGCGCCACATAGTACATTATTAGGTCAGACTAGCGCGGGGGGCAGGCGCTTATCGTTCCAATACCTAGTTTAGCGCGTCGCCTTTACTAGGAATTGCGCTTGGCTTGCCACATTACGTGAATGTAACGGGCCCTAAGCGTCTAGGGATAGCCGGGCGGTGACGTAACACACGAACAGCTGCTTACGTCCTGGTATCTTAGTCACAAGTATATTGGTTGGAGAGACAGTGGTCCCGTACTCCCATTAGGGAGACGTCAAAAGCAAACGCTCACGTAATATGCCCGTGTGATCCGTTTACTCAGAATATTCTTCTCACTGCTATTATTGTACCCTTATCGTCTACGAAAGCGGCACTTGTAGTCACATCTTTGAACTACGTACTGCCCCATCTCGACGTGTCTCATGTCCTAGAGAGCGGGAGAAAGCTTTCGGCCAAAACCCACTACCGTGATCATCCATGGGGACCGACAGATTTCAGAGACCGGCAGCGCAAGCGACGATACGGCACAATGTTAGGTCGTCCCCTATGCATGAAGCTGTCGCGTATGAGGTTAAGCTGGCTCACTATCGTCAGAGAGACACGTTTAACGGGCAGCATCAGAAGTACCTCAACAACAGCGAAGGTGATTAGGTGGTGAGAGGCAACGAAAGTGCACCTGACATTTCGTGGGAACTAGCGGCACGACCTCCCAATATGACTGCCCGTCTACTGTCGGACCTCTACGTTCGAGGATAATGCGCGAAAAATGTATGGTAGTTGATTGATCCAAAAGGATGAACACCCTTGTTGGCGGGATTCTGATCAACCCAGGAGGACCAAGCGTAGAATGCAGAACTAACCTTTATGTACAACGCACTCCGGTGGTCCCACGATAAGTTCGACGTCGTTCTTGTTTGCGGTAAGGTCGAATAGGCATCCCGCGGATACGGCCAGTAATGCCTAGAACTGCAAGTAACGGTCCCTCCACCACCGCCGGTTCTAGTGCTGGCAGTGCAGCGATCGTCGTGGTCGCGATTATTGTAGGTGTCATACAGAGATTAGGCATCTGCTCAGTAGCACGCCGGTGGAGGAACCACGATCGCCTGGGTAAGTCGCCTCGTGACTTTTAAGCGTAGTATAACTCGTAATTAAGTAGAATCGACGGGTGGCTGTGGAGATAGCGACCAATTTTCGCTTACGTGGCATGCCGTTGCGGACCACCCGTCCGAATTAACAGTCTCGTCATTAGCGATCAAAACGGCTGAGCATCCCGCTGGCCCATGGTTCGAGCCTTCTGAAAGGGTGCAATTTGCGTCAAAATCCAACCGAGAGCTAGCAAGCGAATAGAGATAGCGGCATTAGATCAATTGATGTACATATTGAATGCCCATAGACTTGCTCTTTTACGTCACCATACCGTTCTTGGGCTTTATGACCTTCATCTTGTTAGAGCGACTGTTAGTGTTAGCATCTCCACACCTATCCCGAGTATGTGGGCGGTTATTCGACGACACCGACATTAGTCCAGATACGCCCGGGGGGAAAGAAACTGGTGCGTTCCACGCTGTTGGTTTCTGGGCTATCTATCACTTTCTTACTGACTACGCAACTGATGTGGCGGATCATGACCACTGACGTTGTGTGTTGGATTGGCAGCGCCCATCGGGATTCCTATATCTCCTGTTAACGTTCGCGAGACGTTGTTCAAGACCAACGTTTGGTCAGTATTTGTTCAGTCGCACGTTCGTAAACGTCGTCGCCGAGCAAAGGGACCTCAATGTTATCGGATCTCAGCCTGGTATTAGCGTAAATTAGGCATACAATACCACAGAAAGTAGCCTGCCAGAACTCTGATGGTCATCAACCTCTGTGTGCTAACATGTATCAGGACGAACAAAGGCTGAGGCACAACTCATTGGGACTAATGCCTGTGGCCCTCCCGCCCTCACGGTCATCCCGATATAGCTTGATCTGCTGATTGTCAACCCTGTACAAACTTAGGACACGCGATGGGACCGAAGCGCGTTGTTAAGAGAATGAACAGCACCCTCTTTAAACGTGGTCTCGACTCAGGGAGCCTACAGTACTAGGCACAACTAATCGAAGCGAACTCAGATCGCATAAACCGCGCAAGCTCAGGCCCAATTACACGGGGTAAAGCAAATCGCTGGCTGGTCTTATGCTCTCCGATTCCGACTTTACTGCAAACTGGAAGTGTCGATTATGCTAATACACCCCCAAGGCTCGTTCCCCGATCTGACTACGTAGTAGCTACTAAATGACGGTAAAACCTAATGATGTCTCGATTTCGAAGCCCCAGCTGCCAGGTGGAATGACCACGAGCCCCCGCTGGCTGTTTGGTGTCCCTACCGCACTTCGCTGCTAATGGCCTGGGGACGTATAGACCGCAAATCAGAGATTGAACCGACGCGAAGGCGATAAGCGGGTCGTGGGTGGACAAGACGGACATCCACCAGCCGATGTGAATTCCACCGGACTATAGCACCGTCCTAAGCTTATAAATGTCGCCCCTGTTGCGATACCGAAAGCATCATTGTGGGACCTCGTATACGGTCAAGATAGGGCGTGTCTTTCAGCACGGTTCGAAGTATTGGCGTGGTGTGGATTAATTCCTCACGATCACATCTCAGTTATATTTCCCTACAACCAAGTCACATGTGGCTCCTGTTCGTGATCGCTATGAGAACCTAAGCTCGCTTCACTAATCCCGGGACTCTGTGACTCTGTTTGTCGGGTATTAGCGTTACATTGCTTACACTTTCCATTAGAAGCCTAAGTGGTAGCAATACATATGGATCTCGAATGTCATGTCAGCGTGTGTAGCTACGTTCATGCATGTTGATTGAACCGTTTGACGGGCCGCTGTCAGCCTAAATCCAGTGCGTATATCTACTCGCCAAACTAGCGGCAAGCTCGAGTTTTAGCATCATTCAAGGTATCTCGTTATGTGCAGCCCGTTCTCGCAAAATGCGGTTCATTGAGATGGCAGCTATGTCACCCCTGGGAGACCCATGGCTGTTACTATACTGTGGCGCGGCACATGGCCTCTAAGTACGTGGCGGATCCAGGCTACTAGCACGGTCGGATCACGAGACGGCTCCGTCCGCGCAACCGCTAAGAACGCCGCCGCTGAAATAGTTTCGCCTAATCATCTTTGTCAGCCAGAGTAGCGAGCACGTTCCGGAGGCGGCAGCCCTAGTGCGACCCTGGGGCACACGCCCTGAGCCCGGCCTACGAATAGAGGCTGGTAGGTATCACCATCGCGAACCAACTTGGGCACAAAGAATTCTGGGATCGACCTAAACCTTTCCCGCCATGAGCCGCTACGGGTACCTCACTATAGCGCGACCACATTGATACCCGCAACAAGGGGGGGGCCGTCTATGATCGCTTTAACCAAAACAAGAGAGGGACTCATGGAGACATGTTACTCGAATTAGCCATTCCTTAGCGGAAGTATGGGACATATCTCATGGACAAATAACATCGCTCCCTAAGGAAACCATGGCATCCCGTATCATTCATGCCGTAATTTTCTGTCCGGGAGAATCTCCGATTGGTTGGGACTAAAAACGATCCTGGTGTCACGTATCGCTTTCAGTGACCGAATGACATATATGGAGGGAACGTACGTGAAACATATAGCGTAAGTCAAATTGCATTAGGCGTGCGTTGATCTCCTATAATACCATCTCCCTAGGGTTTTTCTCTGACCCCACATTGTACCGCCGTCACAATACAAGCATCGTCGATTGTTGCCTTTCGTGTAGCCGATTAAGTCCGCTCTTTCTTAGCTTATAGGTATTTAGCTATAACCTCGTCGGGACACGCTCGCTTGGTCATTCAAGAAGACCCGAAGGCTTGTCCCACCATGAGTATCGCGCCGGACTCCCCGGGACCATGACTACTTTCGATAACAGGGAGACCGGTGGAGGAGTTGTCTGAGCCCTGTTTACAGGGCGTATAGATTCCGGATCACACATTTCAGCGTGCGGGTTCTAGCATGCCGGACGGCGCAGCTAAGACTAGGCTGGAGGTTGCTCGCTTGCGGTAGATAAATCACGCTCAAGTACCCTTCCTCTGTTTATTGTGATGACTTCCCTTTACGACGTTACGCCTATGTCTTCTTATCTTTTGATTGTTCGAAGTCGTACAACTGACGACCCGGGAGTAGATGTGAAAGTGTTGGGGGTCTAACGTTTGCCCCTCATTAAGTAAGCTCAATGGTTAGTATCGAAAGTGAAGCTGGAGGAGTCCCTTGTGTCTGGAAGGATTCGTTACTGGATTCCTGCGGATTCAACTCAATACTATTGGTCGGCCTTTTGTATTCGCCAGCGCTCGGCTACATACTCAGGGAGCGTCCAGCCTAAACCGTGCAATAGCGGGACATGAGGCCCGTATACGTCAGGATTGGGGGTCCGGCACTTTGTATTGAAACTTTGCAAGATGCTTGACGCCCGGGGTTACATTTTGCCATTTATTCCACCAAGCGAAGCGATATGTTTGGGCCGAACACTAGATTTCCTTCCGTACCGTCCATTTATCGAATATAAACGTAAAGCCGCTCTGGAGATGAACAAACCCTTTCCTTGCAGAATTGGCGGACTCCACTGCAATCCCGCCCCGCCTCTGGCATCCGTAGAGTCCCCATGATAAGTACCCCTGTGACGCTAGCTATCTAGCCTGACTAATGCGTAGATCTGCTTACCGTGTCAAGCTCGTATAGTGCTAGTCGCTATCAGGTCATAGACTACAAGGTCGAAAGGCGAGCCCCCCACACAGCACGTTTAATAGCACGCCGAGATCTAGTGTTCTGGGATTCTTTGAAAAGCATTACATACTCCTCACATTTAACATTTTACTTTGCGGTTTGCCTCCTTACCCATCACAAAGTCTTGACCAAGGGCTACGTCTGCTAAGAATTAGATTACCGTTCCCAGCTATACTGCAGTGACATTAAGACGCTTCTTTATAAGTAGTGCCAAGTGCAAGTGTAAAAACCCGAGAAGAATAGGCTCAGCTGGGAACCTGCTACTATGGCCCGTTGTCAAGACACCAGCGTAAAAATCATTACTGGAAGCAGGCATTGAGTGTAATCTCGTGGCAATTTAAGGAGTAGATCGGCGGGAGGCATTTAAGTCAAACTGCAAGAAAGGGTAGCAGCTGTGCTGTTACTAATCTGAGATTCGGGGCCGTACGCGTTCACTTGGAAGCCCGGCGTACCGGTTAGGCTGAAGTGCATACCAAAAGTCGAAAGCTTTACACACATCTTATATTTACAGCCGGAGACACTCCAGTGGCTTATAACCTGACTTTTCCGGCTGCAGTACGAGCTCTAAATTTACCAGTTTAAAATAGATCTAGTGACTTTAGTTTGTCTTAGAATCTTGTACGTTCGCTTTGTACCGAATCTTCGGTAGCCTCTCATGGCCCGCATAGGCAACTCCCAAGTGTCACACATAGTCCTTATGTCATATTAGGCCGTTCTGTGGGCTACTGCGAGAGGGTCGTACACTCAAATATATCGGTCAATCACACGCTCAACCATTTCCGCCGAGCGTCGGATGAGGAGCGGTTACCAAAACGCTCACAAGTGAATAATCGCGAGAGTCAGAGTTACCTACACGGCCTCTATTGCACTCTAAACCCTTATATTAGCTCAACAGAGAGCAGAGGATACCCCAATGTTCGTCTGTCTTTATCTGGCTATCCCCCGGTATTCTAGGTATCAATTCGTAAAGTCGATGTACAAGCCTATTCCTCTCATCCTTGGCCTGTCCCCTGTCGTGGGCGAGGAGGCGGAGAGCTTACTCGGAAGTGACCCTACAAACTGAACCATCAGAGGTTTGTGCTTCCCTAACGGGCTGCGCGGAAACAAAGAAAGGTTTTCTAACTATAACTACGCCGATGACCAAATTACTCGTTTTGCCCCCAGAGGCTAGATCAAACCAAGCGCGAGTAATGGACGTGAGTAAAGAAGCTAACTTAGCCCTACCCAAGGGCTACTCGGTTATTCAAGCTGCTCATCGTGCATTTAGGACATTATTTACACGGTAAAGTTCTCACGCGTAAAACGCTTTGGCTTCGCGACGTAATGGGATGCGAGTGAGAGTGAGAAAATCCCTCAACGCGAGGCCCACAGCGCCCATCGCGCGACGTCGAGTCCTTGTGTCTAGATCTCAAAAAGAGGCATAAAATGTGTGGTGGTAATGAGTGAGCCAGCTTGTCTCCGAGACACAAGTGATTACGAGGACAAGCGCGTTGTACTTCGTTCCTCCGTCAGAGTCCGTACAGCCACAGCGCGTGTCGCAGTACTTATCGTCCCCTGCCGAAACCGCTCGTCAAGCAGACGCGTAGTATTGATCAGATCCGTGATGACCATGCAGTAAAAAGCGAGCGTGAATTGGGCGATTGTTCGCCCTGCGAGCCGGCCCGTTTGCCTACAAATTGGTCATACCGAACCGGACCGACACAATTGCATCGTACTGCTGGGAGCCGGACCGTGACCCCAGTGCCGAAATTGCCGCTCAGGACCCCTTTGCCTGCTTGCTTTGCAGGGGCTTAGACAATTGCAAACTGCGGCGTAGTTCTAAAAGCCCTCCCGGTAGGAGTTCATAACACTAACGGGATTCGATTTGCCTAGACCTAAGACATTTTATCTGATCGCCTTGCGCGCACCGTCGATATAGCACCGATACCTATGCCCGTGCGAGCTGCTATTCGAACTATTGCGTTAACGTCTGCGGCAGAGACCGTATTCGGGTTCAATCCTAGCCTTGAGGCGTCATCCATCTAGTCCAGATCGGGCGATCATAATATGTTCTCGTCCCACTGCACTGTGTAACCCAATCCTAAACCGTTTTGGAGCACACTTGACTCGAGCGTTCGTACCGCGGTAACTGCCGATTGCCGACTTCGCCGCCACATACTGTGTGCGCTCTGTCTCCATATTGTAGCCAGCCCCTACCAAATCGTTTGCAACGCCCGTGTCGAAAGCTGTGTGCACATCATCGGAATATGGCTCAGCAACCGGTGCTGATTTAGACCGCGTCGTTGTTGCGGTTTGCTCGTTACTGGTGTCCATCAGCGAACCTGAAGCAAGGCGCAAAACTACCCGGTGGGGGTCGATCAGTGTCTCCCCTAAGTGGCTGAGCCGCCGAATGCTGATGGTACTTACCGAGAATTCCACCAGTAAAATCTGGCAGCAAAAAGGGCGAGCAAAACTACTTGTGGGTGAATGATGTTCAAGACCACAAGTAGGATCTAAAGCTCCGCGGTGATGTAATTGTATCTGTCGGCTTATGTGATTCCTCGCGTTCCAACAATTAAATGAGTTATCTAGAGCTCGATGGTAATATGTTTACACCACGCGTTAATCGCCTGCCGAATAATAAGTCTATAGCGATCCATCAGATTACATTTTGAACCTTGCTTAGGGACCATGTTATCGCCGGGAACGTGATACATTTGTGACTGCTCCGGCTCGCAGGGTTCTGCGTCTGACCGTAACGGGACAACACTTTAAGAACTAATATTAATCTTTATGAATGGTACATGAGGCCAACCCTTTCCACCATAAGTAACCCAACCGTGTGGTAAGAAGTCGCTTAGGCATCGTCTCTATTGCGGGTAGGGGAAGCGCTGATTGAGGTGGGGCGGTTATGGGCGTTCACTAGTAAATCAGGAAGAATCCCCCATTCGCCACATCCGAACCAACGCAGATCTCACCGGCAGGGACCGGTTGGGATCAACACAGAGTCACATAACGATCTCGTTTACATGTCTTCCAGGCCCGAATAGCTGCCTTTGCGAATACGTCCTGCCTGCGTCTGAGTGGTACAAGGTCAACTGTCATCCCGCGATAAGAGTGTCCCTACAAGCCAAACCATACTCGTGCTGTGCGAGTGTTAGTTTGCTTAGGCTTCAACGTGTGAATGGCTACACCCATGGCGAATCAGTAAAGACGGTGCCATAAAGGCATGGGCCTATGTATGTGCAAGATCGAGTCATAGTCGTATAAACATCAGTGTGGCTCGTGGCCTATAGATTGAGACGGTTCTTTAGTTACAGCCTCGTGCCCACTGTATCCCCGGTCTGACATACACAATGAAACCTCCCACTCCGCCCCCCTATAGTTAAAGATACTCAGACTATTCTGAATGAACAATAGAACTACGCTAACATGAGACGTAGGCGTCCCCAACTTTCGACGTGGCTCACCTGTACCTGTTTGCTGCAATACCTCCAGCTTATAATTCTACTATACATGGGAGACAATGATGCCGCTTAGCCGCCGCAGACCATCTAATTGTTAGCAGTCGAATTACAGAGCAAACTGCTAGGAGCGTAAGGGTACCTTTTGCGTAGGAGTCTCGGCCAATCACGTACTCGAAAGGGGGTCTTTTTGATACGACCGGTTGCCTGTCACCAAGGTCCCGATCGTGTAATGTCTACAAATCATGAGGTTTGGCACTTTGCTTCTTGGACTTCTAACTGGGTATGTAGGGAAGTGCACATGCGATTGCATTCTTGACACGTGACACATGGTCGGCTCGACATGTTAGGGGACTTTAAAATTTAACTTTTGGCGAGGCGAGCAATTCATACTACGGAACGATAATCTGCGTCGACTACTAGGCAATCAATGAAGCTCCTTGCAGCCGCGTCACTGTCCCAGCTATGCACTTCATTACCCACATCTTGCTTACTCTAAGTATCCAGCTTATCTACCATCACTCCCTCTAGTTACTCTGAATAGAATAACTTAGGGCCATGGCAGACGCGACGCATCGAATCGACTGCAACGTCATCGTTGCTCATTTCGTT
		</sequence>
    <sequence><taxon idref="Location_1_0_0|37.92089333978288"/>
			TCCGTGACGCTGAGTACACTTATATAAGGTCTGTGAACTCATTCTAGAGCGATGCACCAATAAGCGCTTTGTGACGTACTGATATGCTAACGCTTAGCAGGTTCCGACTAAAGAAATAAGCAAAGTATCAAGTCTTTTCGGGACTATGCTCTGTTGTTGCTTAGGCGTGAGGCCTATGGTGTTGGCACGTGCCATTGAACGATATCTCTGCCGAATCAGGCCCGGGCACAATCCCATGGTTTACACGGCATTCAGGTACGGTATCGCTGCGACTATTACATCTCCCGCAGGCCGCTAAGTCTTTCGCCCGATGTGAGCAGTTCCTGCATGAGCCACCCGTGACCCTAATCTGCCTCCTCAACGGGGCAAGGACACTTTCTGACGCTTTGCGGTAGTCTTATTTTCCGCAGTACTTACATAGTGACCTAAAGAAACTAGACCCACCCCAGTTGCCTCGGTCGGGGACTAATCGTGCCAGTGGTTAGATGCCCGTCAACCCTGCTGTTTAGTTAGCGAAGCACAATGTCTCTTCAGGGAACTCCCCCTGGTATCGAAGAAACCGACTGTAGTCTACGATGGCGCGCTACTAGATCTCACAAAAAAATAAAGGATCCAAAGGGTCACTGACAGGATATCCCAAGGGTATGGGATGTTAAGGTGCCCATGGGACTTGTAGGACAGTCGCACACTCGGTATCGCGAACCACACAACCGGACGCGAGTGGGAAATCTTCTCATGAATTGATAGGCATCAAACCGAGCCCGGGGAGCCCCTTATACTTGGATGACGGAAAGTAACTCCGACCAATTATTTGCAAGGAAAAATATCACGATAAAGCGTTATAGAGGGCGTAAAGCTCGTTAAAGTCTAGGCTCTGCAGCCACCTCCTGATTGCGGGTGTGTGCTTTAGATATGCCTCAGTAAACTATCAAAACTAAACCTCCTGTCCACAGTATGCTTGGTGCCGATGTGTAGTCATATTAGGAGATGTGTTCTTATCAGGGACACGGGATGAATAAGCCTCGCGTTTGCAAAAACGGTACCAGCTAGTGTGATTGCTCATATAATATATATACACCTACTTATAGCGATGGGCAAACACTTGCATTTACGAGAATAGGCGGCTTACCATACCCCTTGGATGTAGAGTAGCATCTCTTCGCTAAGGCTTGTCGGTCACATATACATACCCGCAGCGTCAGCAACCCCACCGTATGAGTAAGGACTAATCCAACACTAGTCGTTCTCGGTAAAAAGTCTCGTATTAGTAGAAAGCCCGTGAGGATTTGAGGTCGGTGCTCATCCTCGATAGTAAGTATCGGACATCTTAGCCGAAGCCACTGAGTCAGCTGCAGGATGACACAGACATTCCTGACGCAGTCTCGCCTTTATTAAGTACCGCCGACGCCGGCTCCTAAGCGCTTGTCAAGCCCTAATGATGGGGTTCTACAGCGGTACACTCATGGGCCCTTAATTGTAGTTTGTCCAGCTGTCTTAGGCCAATACCTCCATGCAGCCATCTCCGCGATGAGACCCCGCCAATGTTCCACCAAGTCGGTCAGTCCTTGCGCTTACCTAGAGTATCTGCATACAACGGCGACGTTGTCCGGTCGCACGTAAGCACGGTACGCCCCGCTCTTCAATAGGATGGTTTAAGAGCCTTCACATGACGAGTCTGCGGACCCACCGGCGGCTGGCCATTTGGCTGCCGTGAACTTTCGTTCTGTACGTAGGTCTTCCGGCAGCTCTCCAGCCGGCTGGATGGCAAATGAATCATTGCCCGGTCGTTTTGACGCGACGCCCTAAGTCTTTGATGCTGAGGAAGACGTCTAGCGAAGTGATCAGTGGCCCGGGAAATCACTAGCACGTTATCCTACCCCCGTATAGGACGTAACGGTGTTATGACAGGCTTAAATGCGATCCGTGTAACAACCCCCGTCGACGCCGTTACAGTTCTGGTCCTGACCGAAACCGTAGATCGTGTCCGATGGCCGCATGTGCGTCAAGAGCGTCTTTTAGATCTTCGTGTCTGTGACTACATAGTCTCAGACTAACCTACGTTTCTCCCTCAGTTCGCGGAACAGCTAATATATCTTTCCGAACCCTTGACGCTACCGCGGCACGGTCCTCCTGCCTAGGCAGCCTTAGTTACTGTTACTATGTGGTCCGGTAACGTGGCGGTCTAGAGCCGCAAAGGCGCTAGAGCCCACACGTTGCAAACTGCGCAAGCATGCGAATACCAGAGACCGATAGCACGAATTACGGATTATCAAGCAACACGGTCTAAATAGAGTCTGTATAATATCGGGTTTGATATCCCCTGCGGACTTAAGGCAGATGTCTCGACGTATCTATGACATGGCGAACATATGAACTCCTCGACAACCGCTGATGCGCGGAGTACAGTAACCCTCGTACCATTGTTCTGAAAGGGCTTTAGCAACCACCAACTCCTCGTGTGGTTTCGGTCATAGGGGTCCCACTGCCTGATCCAGTGTGGAGACATGTAGCGCCACAAGCCTCAAAAGAATGGTGAATACACAGTGACGCCGATCCCTTGGGAGCCCGGAGACGATCGTTTCTCCCTGGGCACGAAAAGTAGGCTCATGAAGAGATTTGGTGATGTCTGTCCAACCCAAGTTGTGTCGTGGGCGAAGCAAACTGGGGTCCTTTCCCCACAGTAGCCGTCAACCAAGTTGGGCAAAGTTCGTCCGCGGAGGCTTTCTGTGGTTGTGGAAGTTACAACCCAAGGGCGGGATCGGCGTACCCCCTCCACATAACACACCGATGTGACCGTTAATCTGTATGGACATCAAATATGCTTAACCTGCTCGCTTTGGCTGCCGGAGGCACCTGTTCGACACCCGACAACAGTAAACTGGCTATTTATAAAGATAGCACTCGTTTATAGGACATCATTCCAACTTGTGGGGTATCACAAGACAGATTTAGGTGTCAACAGGCTAGCGCATGCGCGGCAAAACTCAACAGACTGGTGATTTTTACAGGGTTTGTAGTTAAAAGCTGGTCTGCATAACACAGCCTACTTGTTGTAGTACGCCCGTTATAATGTGGCTGCGAGACAACGTTGTTCCCAGCCCCCGCTAAGTACGTGATTCTGGCAATTTGCCGCATTTATAAGGTCTATATATCGGTACTATGAGAGATTGGATTGACAGTTGCATATGGTGAAACACCGCGTAACGCTAAAAATCAGCGGCCTTCCGCACGCAGCGGTTCATGTGTGCTATAGTCTATGATGTTGGAACATAGCACTGGGGCCCCATGGGGCAAGGAAATCGTCGGTTTGGCTGGATGACAATATGCGTCAGATAAAGAACTCATGAAGACCCCTTGGCCTTGCCCCCAGACCAACAAAACATCGTCTTCGTCGCGTTGAACTATCGGCCCCCTAGGACATTGACAAATTTGCCGTCTACTCCGGCGCAACTCCATGGGTTCGTTCTCGAATTGCAGGGTGCCGCACCACAAACCTACAGAACTCAATTTTTGACATATAGTTGCTCATTATCTACAGGGTCGCCAGTAGACTTGCAACCATGTTGAGCAGAGCCAGCGTTACCTCAGGTTTAAGTCCTGCCTTTTAGCGTCTTTGACGCAACGCAGGCCAAGACTAATTTGAGGAATCAATCCACGTTTACATTGTACTATGGGGTGCGCCTTAAGCTGCATGATATTAGGTACTACGAACCTTTTACGCCCGTCGTTGTGACTTAAGGTATCTCGTAACATCACGGGGATTGGTGTTAGCCTTTCAGCTTATACTGGGAACGCGGTCGCGACCGGCTGCAGCAGCCCTGACATACGGTTCGTAGAATCACCCAGATCGTACAAAATAGGTTTCCTGCATTATTATCAAAACAACTAAGCCGCGTCGCAAAAATCGTGCACGAAACGCGAGGCGATCTGTCCGTTGAAAGTAGGCAAGGACTCGAAAAACCGTTGCGAAGTCCCCTTGTCTCAAGGTTGAAGAGATATAGCGATACCTATGAAGGTGTCTGAAAGTGCTCAGTCGCCTGAAGGGCAGGTGGTTATGACGACCGTATAGGCCTAGAGAGACACAATATATGCCCAGTTGAGCTAGGCTGCGTGCCGCGAAGTCTTTGCAGGTATCGTCCTTCACGTAAGTTTGGGCTTGCATGCTTAGCGATTACTGACCTGTTGCAGCGGTTATCCGGTCTTACGACGGTAGTTATGCTGCCGTGTTGCCGTCGGGTGTCGAGGCTATTTGACAATCCCTGCTTATGGTGGATGTAAGGTACGGTTGGGACAGAGAGGTGATTTCTTACTGGGACATTCGAGCATATTCTGAGAAGCCAGCCAAGCTTGTCGAGCCAGACTTCGCTCTGGAGGGTCTCGACGTTGGTGCAATCCTCCGTGCGTACTTAATGTCGCCTGCCGTCGTTCTGGACGCTGTCCCTCGCTGCTACCACTGGACAGGACGGACACTGTTATGGGATGGTGGCTTCGCTGCGTCGCGTTGTGAAGGGGTCCAGATGCAGTCTCGAACGAATACACAGGTCTCCCTTATAGGCACGACTGCGCTCCGTATAAGTGACCGATACCGGACTGATCAGCTGGAACACATCTAATAACAATGGCAGAAGCGGTTTGAGCCACATTGACGTGGGTCCCTTCCACCGTATAATGGTTCCGACGGCGGCGTCACCCAAGTCATGGCTCAAGAAAACTGATGGCCGAGCCCGGTGATGCTTGCCTGCTGACATTGAGCTTCAATCAAGATTTGCGCTGGACCACAGCGTCCGACTGTTGATCTTAAACTGCATCCGCCGTCGTTCCTTAGAAGCGAGAAGGTTTCGATATTTAAAGTTTGTCCCCAGGCGCCGATCGGTCGCCATACCGCGATCACTACCGCTTCGAATGTCTATATAAGGCCTGAAAGAACCGGGATCGTCTGGTGGTGGGTCCTTGCGGAACACCGATGGATCCAGTGCGAATAATGACGGGCAAGACCAGTCAAGGCCCCAACTCTAGTAGTTAAATTTAACCGCGACCAAAACAATTAGCTTGCCCTACCGAGTATGACTCGGGATTGCGTTTCGCCCGCTCGACGCTGCGCGGCGATCGGGGGGGGTCAATTTGCCGTTTTTACGTTATCAGTATTGAGATCATGATGTGTAAGCAGATAATCTGCGCCACATAGTACATTATTAGGTCAGACTAGCGCGGGGGGCAGGCGCTTATCGTTCCAATACCTAGTTTAGCGCGTCGCCTTTACTAGGAATTGCGCTTGGCTTGCCACATTACGTGAATGTAACGGGCCCTAAGCGTCTAGGGATAGCCGGGCGGTGACGTAACACACGAACAGCTGCTTACGTCCTGGTATCTTAGTCACAAGTATATTGGTTGGAGAGACAGTGGTCCCGTACTCCCATTAGGGAGACGTCAAAAGCAAACGCTCACGTAATATGCCCGTGTGATCCGTTTACTCAGAATATTCTTCTCACTGCTATTATTGTACCCTTATCGTCTACGAAAGCGGCACTTGTAGTCACATCTTTGAACTACGTACTGCCCCATCTCGACGTGTCTCATGTCCTAGAGAGCGGGAGAAAGCTTTCGGCCAAAACCCACTACCGTGATCATCCATGGGGACCGACAGATTTCAGAGACCGGCAGCGCAAGCGACGATACGGCACAATGTTAGGTCGTCCCCTATGCATGAAGCTGTCGCGTATGAGGTTAAGCTGGCTCACTATCGTCAGAGAGACACGTTTAACGGGCAGCATCAGAAGTACCTCAACAACAGCGAAGGTGATTAGGTGGTGAGAGGCAACGAAAGTGCACCTGACATTTCGTGGGAACTAGCGGCACGACCTCCCAATATGACTGCCCGTCTACTGTCGGACCTCTACGTTCGAGGATAATGCGCGAAAAATGTATGGTAGTTGATTGATCCAAAAGGATGAACACCCTTGTTGGCGGGATTCTGATCAACCCAGGAGGACCAAGCGTAGAATGCAGAACTAACCTTTATGTACAACGCACTCCGGTGGTCCCACGATAAGTTCGACGTCGTTCTTGTTTGCGGTAAGGTCGAATAGGCATCCCGCGGATACGGCCAGTAATGCCTAGAACTGCAAGTAACGGTCCCTCCACCACCGCCGGTTCTAGTGCTGGCAGTGCAGCGATCGTCGTGGTCGCGATTATTGTAGGTGTCATACAGAGATTAGGCATCTGCTCAGTAGCACGCCGGTGGAGGAACCACGATCGCCTGGGTAAGTCGCCTCGTGACTTTTAAGCGTAGTATAACTCGTAATTAAGTAGAATCGACGGGTGGCTGTGGAGATAGCGACCAATTTTCGCTTACGTGGCATGCCGTTGCGGACCACCCGTCCGAATTAACAGTCTCGTCATTAGCGATCAAAACGGCTGAGCATCCCGCTGGCCCATGGTTCGAGCCTTCTGAAAGGGTGCAATTTGCGTCAAAATCCAACCGAGAGCTAGCAAGCGAATAGAGATAGCGGCATTAGATCAATTGATGTACATATTGAATGCCCATAGACTTGCTCTTTTACGTCACCATACCGTTCTTGGGCTTTATGACCTTCATCTTGTTAGAGCGACTGTTAGTGTTAGCATCTCCACACCTATCCCGAGTATGTGGGCGGTTATTCGACGACACCGACATTAGTCCAGATACGCCCGGGGGGAAAGAAACTGGTGCGTTCCACGCTGTTGGTTTCTGGGCTATCTATCACTTTCTTACTGACTACGCAACTGATGTGGCGGATCATGACCACTGACGTTGTGTGTTGGATTGGCAGCGCCCATCGGGATTCCTATATCTCCTGTTAACGTTCGCGAGACGTTGTTCAAGACCAACGTTTGGTCAGTATTTGTTCAGTCGCACGTTCGTAAACGTCGTCGCCGAGCAAAGGGACCTCAATGTTATCGGATCTCAGCCTGGTATTAGCGTAAATTAGGCATACAATACCACAGAAAGTAGCCTGCCAGAACTCTGATGGTCATCAACCTCTGTGTGCTAACATGTATCAGGACGAACAAAGGCTGAGGCACAACTCATTGGGACTAATGCCTGTGGCCCTCCCGCCCTCACGGTCATCCCGATATAGCTTGATCTGCTGATTGTCAACCCTGTACAAACTTAGGACACGCGATGGGACCGAAGCGCGTTGTTAAGAGAATGAACAGCACCCTCTTTAAACGTGGTCTCGACTCAGGGAGCCTACAGTACTAGGCACAACTAATCGAAGCGAACTCAGATCGCATAAACCGCGCAAGCTCAGGCCCAATTACACGGGGTAAAGCAAATCGCTGGCTGGTCTTATGCTCTCCGATTCCGACTTTACTGCAAACTGGAAGTGTCGATTATGCTAATACACCCCCAAGGCTCGTTCCCCGATCTGACTACGTAGTAGCTACTAAATGACGGTAAAACCTAATGATGTCTCGATTTCGAAGCCCCAGCTGCCAGGTGGAATGACCACGAGCCCCCGCTGGCTGTTTGGTGTCCCTACCGCACTTCGCTGCTAATGGCCTGGGGACGTATAGACCGCAAATCAGAGATTGAACCGACGCGAAGGCGATAAGCGGGTCGTGGGTGGACAAGACGGACATCCACCAGCCGATGTGAATTCCACCGGACTATAGCACCGTCCTAAGCTTATAAATGTCGCCCCTGTTGCGATACCGAAAGCATCATTGTGGGACCTCGTATACGGTCAAGATAGGGCGTGTCTTTCAGCACGGTTCGAAGTATTGGCGTGGTGTGGATTAATTCCTCACGATCACATCTCAGTTATATTTCCCTACAACCAAGTCACATGTGGCTCCTGTTCGTGATCGCTATGAGAACCTAAGCTCGCTTCACTAATCCCGGGACTCTGTGACTCTGTTTGTCGGGTATTAGCGTTACATTGCTTACACTTTCCATTAGAAGCCTAAGTGGTAGCAATACATATGGATCTCGAATGTCATGTCAGCGTGTGTAGCTACGTTCATGCATGTTGATTGAACCGTTTGACGGGCCGCTGTCAGCCTAAATCCAGTGCGTATATCTACTCGCCAAACTAGCGGCAAGCTCGAGTTTTAGCATCATTCAAGGTATCTCGTTATGTGCAGCCCGTTCTCGCAAAATGCGGTTCATTGAGATGGCAGCTATGTCACCCCTGGGAGACCCATGGCTGTTACTATACTGTGGCGCGGCACATGGCCTCTAAGTACGTGGCGGATCCAGGCTACTAGCACGGTCGGATCACGAGACGGCTCCGTCCGCGCAACCGCTAAGAACGCCGCCGCTGAAATAGTTTCGCCTAATCATCTTTGTCAGCCAGAGTAGCGAGCACGTTCCGGAGGCGGCAGCCCTAGTGCGACCCTGGGGCACACGCCCTGAGCCCGGCCTACGAATAGAGGCTGGTAGGTATCACCATCGCGAACCAACTTGGGCACAAAGAATTCTGGGATCGACCTAAACCTTTCCCGCCATGAGCCGCTACGGGTACCTCACTATAGCGCGACCACATTGATACCCGCAACAAGGGGGGGGCCGTCTATGATCGCTTTAACCAAAACAAGAGAGGGACTCATGGAGACATGTTACTCGAATTAGCCATTCCTTAGCGGAAGTATGGGACATATCTCATGGACAAATAACATCGCTCCCTAAGGAAACCATGGCATCCCGTATCATTCATGCCGTAATTTTCTGTCCGGGAGAATCTCCGATTGGTTGGGACTAAAAACGATCCTGGTGTCACGTATCGCTTTCAGTGACCGAATGACATATATGGAGGGAACGTACGTGAAACATATAGCGTAAGTCAAATTGCATTAGGCGTGCGTTGATCTCCTATAATACCATCTCCCTAGGGTTTTTCTCTGACCCCACATTGTACCGCCGTCACAATACAAGCATCGTCGATTGTTGCCTTTCGTGTAGCCGATTAAGTCCGCTCTTTCTTAGCTTATAGGTATTTAGCTATAACCTCGTCGGGACACGCTCGCTTGGTCATTCAAGAAGACCCGAAGGCTTGTCCCACCATGAGTATCGCGCCGGACTCCCCGGGACCATGACTACTTTCGATAACAGGGAGACCGGTGGAGGAGTTGTCTGAGCCCTGTTTACAGGGCGTATAGATTCCGGATCACACATTTCAGCGTGCGGGTTCTAGCATGCCGGACGGCGCAGCTAAGACTAGGCTGGAGGTTGCTCGCTTGCGGTAGATAAATCACGCTCAAGTACCCTTCCTCTGTTTATTGTGATGACTTCCCTTTACGACGTTACGCCTATGTCTTCTTATCTTTTGATTGTTCGAAGTCGTACAACTGACGACCCGGGAGTAGATGTGAAAGTGTTGGGGGTCTAACGTTTGCCCCTCATTAAGTAAGCTCAATGGTTAGTATCGAAAGTGAAGCTGGAGGAGTCCCTTGTGTCTGGAAGGATTCGTTACTGGATTCCTGCGGATTCAACTCAATACTATTGGTCGGCCTTTTGTATTCGCCAGCGCTCGGCTACATACTCAGGGAGCGTCCAGCCTAAACCGTGCAATAGCGGGACATGAGGCCCGTATACGTCAGGATTGGGGGTCCGGCACTTTGTATTGAAACTTTGCAAGATGCTTGACGCCCGGGGTTACATTTTGCCATTTATTCCACCAAGCGAAGCGATATGTTTGGGCCGAACACTAGATTTCCTTCCGTACCGTCCATTTATCGAATATAAACGTAAAGCCGCTCTGGAGATGAACAAACCCTTTCCTTGCAGAATTGGCGGACTCCACTGCAATCCCGCCCCGCCTCTGGCATCCGTAGAGTCCCCATGATAAGTACCCCTGTGACGCTAGCTATCTAGCCTGACTAATGCGTAGATCTGCTTACCGTGTCAAGCTCGTATAGTGCTAGTCGCTATCAGGTCATAGACTACAAGGTCGAAAGGCGAGCCCCCCACACAGCACGTTTAATAGCACGCCGAGATCTAGTGTTCTGGGATTCTTTGAAAAGCATTACATACTCCTCACATTTAACATTTTACTTTGCGGTTTGCCTCCTTACCCATCACAAAGTCTTGACCAAGGGCTACGTCTGCTAAGAATTAGATTACCGTTCCCAGCTATACTGCAGTGACATTAAGACGCTTCTTTATAAGTAGTGCCAAGTGCAAGTGTAAAAACCCGAGAAGAATAGGCTCAGCTGGGAACCTGCTACTATGGCCCGTTGTCAAGACACCAGCGTAAAAATCATTACTGGAAGCAGGCATTGAGTGTAATCTCGTGGCAATTTAAGGAGTAGATCGGCGGGAGGCATTTAAGTCAAACTGCAAGAAAGGGTAGCAGCTGTGCTGTTACTAATCTGAGATTCGGGGCCGTACGCGTTCACTTGGAAGCCCGGCGTACCGGTTAGGCTGAAGTGCATACCAAAAGTCGAAAGCTTTACACACATCTTATATTTACAGCCGGAGACACTCCAGTGGCTTATAACCTGACTTTTCCGGCTGCAGTACGAGCTCTAAATTTACCAGTTTAAAATAGATCTAGTGACTTTAGTTTGTCTTAGAATCTTGTACGTTCGCTTTGTACCGAATCTTCGGTAGCCTCTCATGGCCCGCATAGGCAACTCCCAAGTGTCACACATAGTCCTTATGTCATATTAGGCCGTTCTGTGGGCTACTGCGAGAGGGTCGTACACTCAAATATATCGGTCAATCACACGCTCAACCATTTCCGCCGAGCGTCGGATGAGGAGCGGTTACCAAAACGCTCACAAGTGAATAATCGCGAGAGTCAGAGTTACCTACACGGCCTCTATTGCACTCTAAACCCTTATATTAGCTCAACAGAGAGCAGAGGATACCCCAATGTTCGTCTGTCTTTATCTGGCTATCCCCCGGTATTCTAGGTATCAATTCGTAAAGTCGATGTACAAGCCTATTCCTCTCATCCTTGGCCTGTCCCCTGTCGTCGGCGAGGAGGCGGAGAGCTTACTCGGAAGTGACCCTACAAACTGAACCATCAGAGGTTTGTGCTTCCCTAACGGGCTGCGCGGAAACAAAGAAAGGTTTTCTAACTATAACTACGCCGATGACCAAATTACTCGTTTTGCCCCCAGAGGCTAGATCAAACCAAGCGCGAGTAATGGACGTGAGTAAAGAAGCTAACTTAGCCCTACCCAAGGGCTACTCGGTTATTCAAGCTGCTCATCGTGCATTTAGGACATTATTTACACGGTAAAGTTCTCACGCGTAAAACGCTTTGGCTTCGCGACGTAATGGGATGCGAGTGAGAGTGAGAAAATCCCTCAACGCGAGGCCCACAGCGCCCATCGCGCGACGTCGAGTCCTTGTGTCTAGATCTCAAAAAGAGGCATAAAATGTGTGGTGGTAATGAGTGAGCCAGCTTGTCTCCGAGACACAAGTGATTACGAGGACAAGCGCGTTGTACTTCGTTCCTCCGTCAGAGTCCGTACAGCCACAGCGCGTGTCGCAGTACTTATCGTCCCCTGCCGAAACCGCTCGTCAAGCAGACGCGTAGTATTGATCAGATCCGTGATGACCATGCAGTAAAAAGCGAGCGTGAATTGGGCGATTGTTCGCCCTGCGAGCCGGCCCGTTTGCCTACAAATTGGTCATACCGAACCGGACCGACACAATTGCATCGTACTGCTGGGAGCCGGACCGTGACCCCAGTGCCGAAATTGCCGCTCAGGACCCCTTTGCCTGCTTGCTTTGCAGGGGCTTAGACAATTGCAAACTGCGGCGTAGTTCTAAAAGCCCTCCCGGTAGGAGTTCATAACACTAACGGGATTCGATTTGCCTAGACCTAAGACATTTTATCTGATCGCCTTGCGCGCACCGTCGATATAGCACCGATACCTATGCCCGTGCGAGCTGCTATTCGAACTATTGCGTTAACGTCTGCGGCAGAGACCGTATTCGGGTTCAATCCTAGCCTTGAGGCGTCATCCATCTAGTCCAGATCGGGCGATCATAATATGTTCTCGTCCCACTGCACTGTGTAACCCAATCCTAAACCGTTTTGGAGCACACTTGACTCGAGCGTTCGTACCGCGGTAACTGCCGATTGCCGACTTCGCCGCCACATACTGTGTGCGCTCTGTCTCCATATTGTAGCCAGCCCCTACCAAATCGTTTGCAACGCCCGTGTCGAAAGCTGTGTGCACATCATCGGAATATGGCTCAGCAACCGGTGCTGATTTAGACCGCGTCGTTGTTGCGGTTTGCTCGTTACTGGTGTCCATCAGCGAACCTGAAGCAAGGCGCAAAACTACCCGGTGGGGGTCGATCAGTGTCTCCCCTAAGTGGCTGAGCCGCCGAATGCTGATGGTACTTACCGAGAATTCCACCAGTAAAATCTGGCAGCAAAAAGGGCGAGCAAAACTACTTGTGGGTGAATGATGTTCAAGACCACAAGTAGGATCTAAAGCTCCGCGGTGATGTAATTGTATCTGTCGGCTTATGTGATTCCTCGCGTTCCAACAATTAAATGAGTTATCTAGAGCTCGATGGTAATATGTTTACACCACGCGTTAATCGCCTGCCGAATAATAAGTCTATAGCGATCCATCAGATTACATTTTGAACCTTGCTTAGGGACCATGTTATCGCCGGGAACGTGATACATTTGTGACTGCTCCGGCTCGCAGGGTTCTGCGTCTGACCGTAACGGGACAACACTTTAAGAACTAATATTAATCTTTATGAATGGTACATGAGGCCAACCCTTTCCACCATAAGTAACCCAACCGTGTGGTAAGAAGTCGCTTAGGCATCGTCTCTATTGCGGGTAGGGGAAGCGCTGATTGAGGTGGGGCGGTTATGGGCGTTCACTAGTAAATCAGGAAGAATCCCCCATTCGCCACATCCGAACCAACGCAGATCTCACCGGCAGGGACCGGTTGGGATCAACACAGAGTCACATAACGATCTCGTTTACATGTCTTCCAGGCCCGAATAGCTGCCTTTGCGAATACGTCCTGCCTGCGTCTGAGTGGTACAAGGTCAACTGTCATCCCGCGATAAGAGTGTCCCTACAAGCCAAACCATACTCGTGCTGTGCGAGTGTTAGTTTGCTTAGGCTTCAACGTGTGAATGGCTACACCCATGGCGAATCAGTAAAGACGGTGCCATAAAGGCATGGGCCTATGTATGTGCAAGATCGAGTCATAGTCGTATAAACATCAGTGTGGCTCGTGGCCTATAGATTGAGACGGTTCTTTAGTTACAGCCTCGTGCCCACTGTATCCCCGGTCTGACATACACAATGAAACCTCCCACTCCGCCCCCCTATAGTTAAAGATACTCAGACTATTCTGAATGAACAATAGAACTACGCTAACATGAGACGTAGGCGTCCCCAACTTTCGACGTGGCTCACCTGTACCTGTTTGCTGCAATACCTCCAGCTTATAATTCTACTATACATGGGAGACAATGATGCCGCTTAGCCGCCGCAGACCATCTAATTGTTAGCAGTCGAATTACAGAGCAAACTGCTAGGAGCGTAAGGGTACCTTTTGCGTAGGAGTCTCGGCCAATCACGTACTCGAAAGGGGGTCTTTTTGATACGACCGGTTGCCTGTCACCAAGGTCCCGATCGTGTAATGTCTACAAATCATGAGGTTTGGCACTTTGCTTCTTGGACTTCTAACTGGGTATGTAGGGAAGTGCACATGCGATTGCATTCTTGACACGTGACACATGGTCGGCTCGACATGTTAGGGGACTTTAAAATTTAACTTTTGGCGAGGCGAGCAATTCATACTACGGAACGATAATCTGCGTCGACTACTAGGCAATCAATGAAGCTCCTTGCAGCCGCGTCACTGTCCCAGCTATGCACTTCATTACCCACATCTTGCTTACTCTAAGTATCCAGCTTATCTACCATCACTCCCTCTAGTTACTCTGAATAGAATAACTTAGGGCCATGGCAGACGCGACGCATCGAATCGACTGCAACGTCATCGTTGCTCATTTCGTT
		</sequence>
    <sequence><taxon idref="Location_0_0_0|41.10474363461769"/>
			TCCGTGACGCTGAGTACACTTATATAAGGTCTGTGAACTCATTCTAGAGCGATGCACCAATAAGCGCTTTGTGACGTACTGATATGCTAACGCTTAGCAGGTTCCGACTAAAGAAATAAGCAAAGTATCAAGTCTTTTCGGGACTATGCTCTGTTGTTGCTTAGGCGTGAGGCCTATGGTGTTGGCACGTGCCATTGAACGATATCTCTGCCGAATCAGGCCCGGGCACAATCCCATGGTTTACACGGCATTCAGGTACGGTATCGCTGCGACTATTACATCTCCCGCAGGCCGCTAAGTCTTTCGCCCGATGTGAGCAGTTCCTGCATGAGCCACCCGTGACCCTAATCTGCCTCCTCAACGGGGCAAGGACACTTTCTGACGCTTTGCGGTAGTCTTATTTTCCGCAGTACTTACATAGTGACCTAAAGAAACTAGACCCACCCCAGTTGCCTCGGTCGGGGACTAATCGTGCCAGTGGTTAGATGCCCGTCAACCCTGCTGTTTAGTTAGCGAAGCACAATGTCTCTTCAGGGAACTCCCCCTGGTATCGAAGAAACCGACTGTAGTCTACGATGGCGCGCTACTAGATCTCACAAAAAAATAAAGGATCCAAAGGGTCACTGACAGGATATCCCAAGGGTATGGGATGTTAAGGTGCCCATGGGACTTGTAGGACAGTCGCACACTCGGTATCGCGAACCACACAACCGGACGCGAGTGGGAAATCTTCTCATGAATTGATAGGCATCAAACCGAGCCCGGGGAGCCCCTTATACTTGGATGACGGAAAGTAACTCCGACCAATTATTTGCAAGGAAAAATATCACGATAAAGCGTTATAGAGGGCGTAAAGCTCGTTAAAGTCTAGGCTCTGCAGCCACCTCCTGATTGCGGGTGTGTGCTTTAGATATGCCTCAGTAAACTATCAAAACTAAACCTCCTGTCCACAGTATGCTTGGTGCCGATGTGTAGTCATATTAGGAGATGTGTTCTTATCAGGGACACGGGATGAATAAGCCTCGCGTTTGCAAAAACGGTACCAGCTAGTGTGATTGCTCATATAATATATATACACCTACTTATAGCGATGGGCAAACACTTGCATTTACGAGAATAGGCGGCTTACCATACCCCTTGGATGTAGAGTAGCATCTCTTCGCTAAGGCTTGTCGGTCACATATACATACCCGCAGCGTCAGCAACCCCACCGTATGAGTAAGGACTAATCCAACACTAGTCGTTCTCGGTAAAAAGTCTCGTATTAGTAGAAAGCCCGTGAGGATTTGAGGTCGGTGCTCATCCTCGATAGTAAGTATCGGACATCTTAGCCGAAGCCACTGAGTCAGCTGCAGGATGACACAGACATTCCTGACGCAGTCTCGCCTTTATTAAGTACCGCCGACGCCGGCTCCTAAGCGCTTGTCAAGCCCTAATGATGGGGTTCTACAGCGGTACACTCATGGGCCCTTAATTGTAGTTTGTCCAGCTGTCTTAGGCCAATACCTCCATGCAGCCATCTCCGCGATGAGACCCCGCCAATGTTCCACCAAGTCGGTCAGTCCTTGCGCTTACCTAGAGTATCTGCATACAACGGCGACGTTGTCCGGTCGCACGTAAGCACGGTACGCCCCGCTCTTCAATAGGATGGTTTAAGAGCCTTCACATGACGAGTCTGCGGACCCACCGGCGGCTGGCCATTTGGCTGCCGTGAACTTTCGTTCTGTACGTAGGTCTTCCGGCAGCTCTCCAGCCGGCTGGATGGCAAATGAATCATTGCCCGGTCGTTTTGACGCGACGCCCTAAGTCTTTGATGCTGAGGAAGACGTCTAGCGAAGTGATCAGTGGCCCGGGAAATCACTAGCACGTTATCCTACCCCCGTATAGGACGTAACGGTGTTATGACAGGCTTAAATGCGATCCGTGTAACAACCCCCGTCGACGCCGTTACAGTTCTGGTCCTGACCGAAACCGTAGATCGTGTCCGATGGCCGCATGTGCGTCAAGAGCGTCTTTTAGATCTTCGTGTCTGTGACTACATAGTCTCAGACTAACCTACGTTTCTCCCTCAGTTCGCGGAACAGCTAATATATCTTTCCGAACCCTTGACGCTACCGCGGCACGGTCCTCCTGCCTAGGCAGCCTTAGTTACTGTTACTATGTGGTCCGGTAACGTGGCGGTCTAGAGCCGCAAAGGCGCTAGAGCCCACACGTTGCAAACTGCGCAAGCATGCGAATACCAGAGACCGATAGCACGAATTACGGATTATCAAGCAACACGGTCTAAATAGAGTCTGTATAATATCGGGTTTGATATCCCCTGCGGACTTAAGGCAGATGTCTCGACGTATCTATGACATGGCGAACATATGAACTCCTCGACAACCGCTGATGCGCGGAGTACAGTAACCCTCGTACCATTGTTCTGAAAGGGCTTTAGCAACCACCAACTCCTCGTGTGGTTTCGGTCATAGGGGTCCCACTGCCTGATCCAGTGTGGAGACATGTAGCGCCACAAGCCTCAAAAGAATGGTGAATACACAGTGACGCCGATCCCTTGGGAGCCCGGAGACGATCGTTTCTCCCTGGGCACGAAAAGTAGGCTCATGAAGAGATTTGGTGATGTCTGTCCAACCCAAGTTGTGTCGTGGGCGAAGCAAACTGGGGTCCTTTCCCCACAGTAGCCGTCAACCAAGTTGGGCAAAGTTCGTCCGCGGAGGCTTTCTGTGGTTGTGGAAGTTACAACCCAAGGGCGGGATCGGCGTACCCCCTCCACATAACACACCGATGTGACCGTTAATCTGTATGGACATCAAATATGCTTAACCTGCTCGCTTTGGCTGCCGGAGGCACCTGTTCGACACCCGACAACAGTAAACTGGCTATTTATAAAGATAGCACTCGTTTATAGGACATCATTCCAACTTGTGGGGTATCACAAGACAGATTTAGGTGTCAACAGGCTAGCGCATGCGCGGCAAAACTCAACAGACTGGTGATTTTTACAGGGTTTGTAGTTAAAAGCTGGTCTGCATAACACAGCCTACTTGTTGTAGTACGCCCGTTATAATGTGGCTGCGAGACAACGTTGTTCCCAGCCCCCGCTAAGTACGTGATTCTGGCAATTTGCCGCATTTATAAGGTCTATATATCGGTACTATGAGAGATTGGATTGACAGTTGCATATGGTGAAACACCGCGTAACGCTAAAAATCAGCGGCCTTCCGCACGCAGCGGTTCATGTGTGCTATAGTCTATGATGTTGGAACATAGCACTGGGGCCCCATGGGGCAAGGAAATCGTCGGTTTGGCTGGATGACAATATGCGTCAGATAAAGAACTCATGAAGACCCCTTGGCCTTGCCCCCAGACCAACAAAACATCGTCTTCGTCGCGTTGAACTATCGGCCCCCTAGGACATTGACAAATTTGCCGTCTACTCCGGCGCAACTCCATGGGTTCGTTCTCGAATTGCAGGGTGCCGCACCACAAACCTACAGAACTCAATTTTTGACATATAGTTGCTCATTATCTACAGGGTCGCCAGTAGACTTGCAACCATGTTGAGCAGAGCCAGCGTTACCTCAGGTTTAAGTCCTGCCTTTTAGCGTCTTTGACGCAACGCAGGCCAAGACTAATTTGAGGAATCAATCCACGTTTACATTGTACTATGGGGTGCGCCTTAAGCTGCATGATATTAGGTACTACGAACCTTTTACGCCCGTCGTTGTGACTTAAGGTATCTCGTAACATCACGGGGATTGGTGTTAGCCTTTCAGCTTATACTGGGAACGCGGTCGCGACCGGCTGCAGCAGCCCTGACATACGGTTCGTAGAATCACCCAGATCGTACAAAATAGGTTTCCTGCATTATTATCAAAACAACTAAGCCGCGTCGCAAAAATCGTGCACGAAACGCGAGGCGATCTGTCCGTTGAAAGTAGGCAAGGACTCGAAAAACCGTTGCGAAGTCCCCTTGTCTCAAGGTTGAAGAGATATAGCGATACCTATGAAGGTGTCTGAAAGTGCTCAGTCGCCTGAAGGGCAGGTGGTTATGACGACCGTATAGGCCTAGAGAGACACAATATATGCCCAGTTGAGCTAGGCTGCGTGCCGCGAAGTCTTTGCAGGTATCGTCCTTCACGTAAGTTTGGGCTTGCATGCTTAGCGATTACTGACCTGTTGCAGCGGTTATCCGGTCTTACGACGGTAGTTATGCTGCCGTGTTGCCGTCGGGTGTCGAGGCTATTTGACAATCCCTGCTTATGGTGGATGTAAGGTACGGTTGGGACAGAGAGGTGATTTCTTACTGGGACATTCGAGCATATTCTGAGAAGCCAGCCAAGCTTGTCGAGCCAGACTTCGCTCTGGAGGGTCTCGACGTTGGTGCAATCCTCCGTGCGTACTTAATGTCGCCTGCCGTCGTTCTGGACGCTGTCCCTCGCTGCTACCACTGGACAGGACGGACACTGTTATGGGATGGTGGCTTCGCTGCGTCGCGTTGTGAAGGGGTCCAGATGCAGTCTCGAACGAATACACAGGTCTCCCTTATAGGCACGACTGCGCTCCGTATAAGTGACCGATACCGGACTGATCAGCTGGAACACATCTAATAACAATGGCAGAAGCGGTTTGAGCCACATTGACGTGGGTCCCTTCCACCGTATAATGGTTCCGACGGCGGCGTCACCCAAGTCATGGCTCAAGAAAACTGATGGCCGAGCCCGGTGATGCTTGCCTGCTGACATTGAGCTTCAATCAAGATTTGCGCTGGACCACAGCGTCCGACTGTTGATCTTAAACTGCATCCGCCGTCGTTCCTTAGAAGCGAGAAGGTTTCGATATTTAAAGTTTGTCCCCAGGCGCCGATCGGTCGCCATACCGCGATCACTACCGCTTCGAATGTCTATATAAGGCCTGAAAGAACCGGGATCGTCTGGTGGTGGGTCCTTGCGGAACACCGATGGATCCAGTGCGAATAATGACGGGCAAGACCAGTCAAGGCCCCAACTCTAGTAGTTAAATTTAACCGCGACCAAAACAATTAGCTTGCCCTACCGAGTATGACTCGGGATTGCGTTTCGCCCGCTCGACGCTGCGCGGCGATCGGGGGGGGTCAATTTGCCGTTTTTACGTTATCAGTATTGAGATCATGATGTGTAAGCAGATAATCTGCGCCACATAGTACATTATTAGGTCAGACTAGCGCGGGGGGCAGGCGCTTATCGTTCCAATACCTAGTTTAGCGCGTCGCCTTTACTAGGAATTGCGCTTGGCTTGCCACATTACGTGAATGTAACGGGCCCTAAGCGTCTAGGGATAGCCGGGCGGTGACGTAACACACGAACAGCTGCTTACGTCCTGGTATCTTAGTCACAAGTATATTGGTTGGAGAGACAGTGGTCCCGTACTCCCATTAGGAAGACGTCAAAAGCAAACGCTCACGTAATATGCCCGTGTGATCCGTTTACTCAGAATATTCTTCTCACTGCTATTATTGTACCCTTATCGTCTACGAAAGCGGCACTTGTAGTCACATCTTTGAACTACGTACTGCCCCATCTCGACGTGTCTCATGTCCTAGAGAGCGGGAGAAAGCTTTCGGCCAAAACCCACTACCGTGATCATCCATGGGGACCGACAGATTTCAGAGACCGGCAGCGCAAGCGACGATACGGCACAATGTTAGGTCGTCCCCTATGCATGAAGCTGTCGCGTATGAGGTTAAGCTGGCTCACTATCGTCAGAGAGACACGTTTAACGGGCAGCATCAGAAGTACCTCAACAACAGCGAAGGTGATTAGGTGGTGAGAGGCAACGAAAGTGCACCTGACATTTCGTGGGAACTAGCGGCACGACCTCCCAATATGACTGCCCGTCTACTGTCGGACCTCTACGTTCGAGGATAATGCGCGAAAAATGTATGGTAGTTGATTGATCCAAAAGGATGAACACCCTTGTTGGCGGGATTCTGATCAACCCAGGAGGACCAAGCGTAGAATGCAGAACTAACCTTTATGTACAACGCACTCCGGTGGTCCCACGATAAGTTCGACGTCGTTCTTGTTTGCGGTAAGGTCGAATAGGCATCCCGCGGATACGGCCAGTAATGCCTAGAACTGCAAGTAACGGTCCCTCCACCACCGCCGGTTCTAGTGCTGGCAGTGCAGCGATCGTCGTGGTCGCGATTATTGTAGGTGTCATACAGAGATTAGGCATCTGCTCAGTAGCACGCCGGTGGAGGAACCACGATCGCCTGGGTAAGTCGCCTCGTGACTTTTAAGCGTAGTATAACTCGTAATTAAGTAGAATCGACGGGTGGCTGTGGAGATAGCGACCAATTTTCGCTTACGTGGCATGCCGTTGCGGACCACCCGTCCGAATTAACAGTCTCGTCATTAGCGATCAAAACGGCTGAGCATCCCGCTGGCCCATGGTTCGAGCCTTCTGAAAGGGTGCAATTTGCGTCAAAATCCAACCGAGAGCTAGCAAGCGAATAGAGATAGCGGCATTAGATCAATTGATGTACATATTGAATGCCCATAGACTTGCTCTTTTACGTCACCATACCGTTCTTGGGCTTTATGACCTTCATCTTGTTAGAGCGACTGTTAGTGTTAGCATCTCCACACCTATCCCGAGTATGTGGGCGGTTATTCGACGACACCGACATTAGTCCAGATACGCCCGGGGGGAAAGAAACTGGTGCGTTCCACGCTGTTGGTTTCTGGGCTATCTATCACTTTCTTACTGACTACGCAACTGATGTGGCGGATCATGACCACTGACGTTGTGTGTTGGATTGGCAGCGCCCATCGGGATTCCTATATCTCCTGTTAACGTTCGCGAGACGTTGTTCAAGACCAACGTTTGGTCAGTATTTGTTCAGTCGCACGTTCGTAAACGTCGTCGCCGAGCAAAGGGACCTCAATGTTATCGGATCTCAGCCTGGTATTAGCGTAAATTAGGCATACAATACCACAGAAAGTAGCCTGCCAGAACTCTGATGGTCATCAACCTCTGTGTGCTAACATGTATCAGGACGAACAAAGGCTGAGGCACAACTCATTGGGACTAATGCCTGTGGCCCTCCCGCCCTCACGGTCATCCCGATATAGCTTGATCTGCTGATTGTCAACCCTGTACAAACTTAGGACACGCGATGGGACCGAAGCGCGTTGTTAAGAGAATGAACAGCACCCTCTTTAAACGTGGTCTCGACTCAGGGAGCCTACAGTACTAGGCACAACTAATCGAAGCGAACTCAGATCGCATAAACCGCGCAAGCTCAGGCCCAATTACACGGGGTAAAGCAAATCGCTGGCTGGTCTTATGCTCTCCGATTCCGACTTTACTGCAAACTGGAAGTGTCGATTATGCTAATACACCCCCAAGGCTCGTTCCCCGATCTGACTACGTAGTAGCTACTAAATGACGGTAAAACCTAATGATGTCTCGATTTCGAAGCCCCAGCTGCCAGGTGGAATGACCACGAGCCCCCGCTGGCTGTTTGGTGTCCCTACCGCACTTCGCTGCTAATGGCCTGGGGACGTATAGACCGCAAATCAGAGATTGAACCGACGCGAAGGCGATAAGCGGGTCGTGGGTGGACAAGACGGACATCCACCAGCCGATGTGAATTCCACCGGACTATAGCACCGTCCTAAGCTTATAAATGTCGCCCCTGTTGCGATACCGAAAGCATCATTGTGGGACCTCGTATACGGTCAAGATAGGGCGTGTCTTTCAGCACGGTTCGAAGTATTGGCGTGGTGTGGATTAATTCCTCACGATCACATCTCAGTTATATTTCCCTACAACCAAGTCACATGTGGCTCCTGTTCGTGATCGCTATGAGAACCTAAGCTCGCTTCACTAATCCCGGGACTCTGTGACTCTGTTTGTCGGGTATTAGCGTTACATTGCTTACACTTTCCATTAGAAGCCTAAGTGGTAGCAATACATATGGATCTCGAATGTCATGTCAGCGTGTGTAGCTACGTTCATGCATGTTGATTGAACCGTTTGACGGGCCGCTGTCAGCCTAAATCCAGTGCGTATATCTACTCGCCAAACTAGCGGCAAGCTCGAGTTTTAGCATCATTCAAGGTATCTCGTTATGTGCAGCCCGTTCTCGCAAAATGCGGTTCATTGAGATGGCAGCTATGTCACCCCTGGGAGACCCATGGCTGTTACTATACTGTGGCGCGGCACATGGCCTCTAAGTACGTGGCGGATCCAGGCTACTAGCACGGTCGGATCACGAGACGGCTCCGTCCGCGCAACCGCTAAGAACGCCGCCGCTGAAATAGTTTCGCCTAATCATCTTTGTCAGCCAGAGTAGCGAGCACGTTCCGGAGGCGGCAGCCCTAGTGCGACCCTGGGGCACACGCCCTGAGCCCGGCCTACGAATAGAGGCTGGTAGGTATCACCATCGCGAACCAACTTGGGCACAAAGAATTCTGGGATCGACCTAAACCTTTCCCGCCATGAGCCGCTACGGGTACCTCACTATAGCGCGACCACATTGATACCCGCAACAAGGGGGGGGCCGTCTATGATCGCTTTAACCAAAACAAGAGAGGGACTCATGGAGACATGTTACTCGAATTAGCCATTCCTTAGCGGAAGTATGGGACATATCTCATGGACAAATAACATCGCTCCCTAAGGAAACCATGGCATCCCGTATCATTCATGCCGTAATTTTCTGTCCGGGAGAATCTCCGATTGGTTGGGACTAAAAACGATCCTGGTGTCACGTATCGCTTTCAGTGACCGAATGACATATATGGAGGGAACGTACGTGAAACATATAGCGTAAGTCAAATTGCATTAGGCGTGCGTTGATCTCCTATAATACCATCTCCCTAGGGTTTTTCTCTGACCCCACATTGTACCGCCGTCACAATACAAGCATCGTCGATTGTTGCCTTTCGTGTAGCCGATTAAGTCCGCTCTTTCTTAGCTTATAGGTATTTAGCTATAACCTCGTCGGGACACGCTCGCTTGGTCATTCAAGAAGACCCGAAGGCTTGTCCCACCATGAGTATCGCGCCGGACTCCCCGGGACCATGACTACTTTCGATAACAGGGAGACCGGTGGAGGAGTTGTCTGAGCCCTGTTTACAGGGCGTATAGATTCCGGATCACACATTTCAGCGTGCGGGTTCTAGCATGCCGGACGGCGCAGCTAAGACTAGGCTGGAGGTTGCTCGCTTGCGGTAGATAAATCACGCTCAAGTACCCTTCCTCTGTTTATTGTGATGACTTCCCTTTACGACGTTACGCCTATGTCTTCTTATCTTTTGATTGTTCGAAGTCGTACAACTGACGACCCGGGAGTAGATGTGAAAGTGTTGGGGGTCTAACGTTTGCCCCTCATTAAGTAAGCTCAATGGTTAGTATCGAAAGTGAAGCTGGAGGAGTCCCTTGTGTCTGGAAGGATTCGTTACTGGATTCCTGCGGATTCAACTCAATACTATTGGTCGGCCTTTTGTATTCGCCAGCGCTCGGCTACATACTCAGGGAGCGTCCAGCCTAAACCGTGCAATAGCGGGACATGAGGCCCGTATACGTCAGGATTGGGGGTCCGGCACTTTGTATTGAAACTTTGCAAGATGCTTGACGCCCGGGGTTACATTTTGCCATTTATTCCACCAAGCGAAGCGATATGTTTGGGCCGAACACTAGATTTCCTTCCGTACCGTCCATTTATCGAATATAAACGTAAAGCCGCTCTGGAGATGAACAAACCCTTTCCTTGCAGAATTGGCGGACTCCACTGCAATCCCGCCCCGCCTCTGGCATCCGTAGAGTCCCCATGATAAGTACCCCTGTGACGCTAGCTATCTAGCCTGACTAATGCGTAGATCTGCTTACCGTGTCAAGCTCGTATAGTGCTAGTCGCTATCAGGTCATAGACTACAAGGTCGAAAGGCGAGCCCCCCACACAGCACGTTTAATAGCACGCCGAGATCTAGTGTTCTGGGATTCTTTGAAAAGCATTACATACTCCTCACATTTAACATTTTACTTTGCGGTTTGCCTCCTTACCCATCACAAAGTCTTGACCAAGGGCTACGTCTGCTAAGAATTAGATTACCGTTCCCAGCTATACTGCAGTGACATTAAGACGCTTCTTTATAAGTAGTGCCAAGTGCAAGTGTAAAAACCCGAGAAGAATAGGCTCAGCTGGGAACCTGCTACTATGGCCCGTTGTCAAGACACCAGCGTAAAAATCATTACTGGAAGCAGGCATTGAGTGTAATCTCGTGGCAATTTAAGGAGTAGATCGGCGGGAGGCATTTAAGTCAAACTGCAAGAAAGGGTAGCAGCTGTGCTGTTACTAATCTGAGATTCGGGGCCGTACGCGTTCACTTGGAAGCCCGGCGTACCGGTTAGGCTGAAGTGCATACCAAAAGTCGAAAGCTTTACACACATCTTATATTTACAGCCGGAGACACTCCAGTGGCTTATAACCTGACTTTTCCGGCTGCAGTACGAGCTCTAAATTTACCAGTTTAAAATAGATCTAGTGACTTTAGTTTGTCTTAGAATCTTGTACGTTCGCTTTGTACCGAATCTTCGGTAGCCTCTCATGGCCCGCATAGGCAACTCCCAAGTGTCACACATAGTCCTTATGTCATATTAGGCCGTTCTGTGGGCTACTGCGAGAGGGTCGTACACTCAAATATATCGGTCAATCACACGCTCAACCATTTCCGCCGAGCGTCGGATGAGGAGCGGTTACCAAAACGCTCACAAGTGAATAATCGCGAGAGTCAGAGTTACCTACACGGCCTCTATTGCACTCTAAACCCTTATATTAGCTCAACAGAGAGCAGAGGATACCCCAATGTTCGTCTGTCTTTATCTGGCTATCCCCCGGTATTCTAGGTATCAATTCGTAAAGTCGATGTACAAGCCTATTCCTCTCATCCTTGGCCTGTCCCCTGTCGTCGGCGAGGAGGCGGAGAGCTTACTCGGAAGTGACCCTACAAACTGAACCATCAGAGGTTTGTGCTTCCCTAACGGGCTGCGCGGAAACAAAGAAAGGTTTTCTAACTATAACTACGCCGATGACCAAATTACTCGTTTTGCCCCCAGAGGCTAGATCAAACCAAGCGCGAGTAATGGACGTGAGTAAAGAAGCTAACTTAGCCCTACCCAAGGGCTACTCGGTTATTCAAGCTGCTCATCGTGCATTTAGGACATTATTTACACGGTAAAGTTCTCACGCGTAAAACGCTTTGGCTTCGCGACGTAATGGGATGCGAGTGAGAGTGAGAAAATCCCTCAACGCGAGGCCCACAGCGCCCATCGCGCGACGTCGAGTCCTTGTGTCTAGATCTCAAAAAGAGGCATAAAATGTGTGGTGGTAATGAGTGAGCCAGCTTGTCTCCGAGACACAAGTGATTACGAGGACAAGCGCGTTGTACTTCGTTCCTCCGTCAGAGTCCGTACAGCCACAGCGCGTGTCGCAGTACTTATCGTCCCCTGCCGAAACCGCTCGTCAAGCAGACGCGTAGTATTGATCAGATCCGTGATGACCATGCAGTAAAAAGCGAGCGTGAATTGGGCGATTGTTCGCCCTGCGAGCCGGCCCGTTTGCCTACAAATTGGTCATACCGAACCGGACCGACACAATTGCATCGTACTGCTGGGAGCCGGACCGTGACCCCAGTGCCGAAATTGCCGCTCAGGACCCCTTTGCCTGCTTGCTTTGCAGGGGCTTAGACAATTGCAAACTGCGGCGTAGTTCTAAAAGCCCTCCCGGTAGGAGTTCATAACACTAACGGGATTCGATTTGCCTAGACCTAAGACATTTTATCTGATCGCCTTGCGCGCACCGTCGATATAGCACCGATACCTATGCCCGTGCGAGCTGCTATTCGAACTATTGCGTTAACGTCTGCGGCAGAGACCGTATTCGGGTTCAATCCTAGCCTTGAGGCGTCATCCATCTAGTCCAGATCGGGCGATCATAATATGTTCTCGTCCCACTGCACTGTGTAACCCAATCCTAAACCGTTTTGGAGCACACTTGACTCGAGCGTTCGTACCGCGGTAACTGCCGATTGCCGACTTCGCCGCCACATACTGTGTGCGCTCTGTCTCCATATTGTAGCCAGCCCCTACCAAATCGTTTGCAACGCCCGTGTCGAAAGCTGTGTGCACATCATCGGAATATGGCTCAGCAACCGGTGCTGATTTAGACCGCGTCGTTGTTGCGGTTTGCTCGTTACTGGTGTCCATCAGCGAACCTGAAGCAAGGCGCAAAACTACCCGGTGGGGGTCGATCAGTGTCTCCCCTAAGTGGCTGAGCCGCCGAATGCTGATGGTACTTACCGAGAATTCCACCAGTAAAATCTGGCAGCAAAAAGGGCGAGCAAAACTACTTGTGGGTGAATGATGTTCAAGACCACAAGTAGGATCTAAAGCTCCGCGGTGATGTAATTGTATCTGTCGGCTTATGTGATTCCTCGCGTTCCAACAATTAAATGAGTTATCTAGAGCTCGATGGTAATATGTTTACACCACGCGTTAATCGCCTGCCGAATAATAAGTCTATAGCGATCCATCAGATTACATTTTGAACCTTGCTTAGGGACCATGTTATCGCCGGGAACGTGATACATTTGTGACTGCTCCGGCTCGCAGGGTTCTGCGTCTGACCGTAACGGGACAACACTTTAAGAACTAATATTAATCTTTATGAATGGTACATGAGGCCAACCCTTTCCACCATAAGTAACCCAACCGTGTGGTAAGAAGTCGCTTAGGCATCGTCTCTATTGCGGGTAGGGGAAGCGCTGATTGAGGTGGGGCGGTTATGGGCGTTCACTAGTAAATCAGGAAGAATCCCCCATTCGCCACATCCGAACCAACGCAGATCTCACCGGCAGGGACCGGTTGGGATCAACACAGAGTCACATAACGATCTCGTTTACATGTCTTCCAGGCCCGAATAGCTGCCTTTGCGAATACGTCCTGCCTGCGTCTGAGTGGTACAAGGTCAACTGTCATCCCGCGATAAGAGTGTCCCTACAAGCCAAACCATACTCGTGCTGTGCGAGTGTTAGTTTGCTTAGGCTTCAACGTGTGAATGGCTACACCCATGGCGAATCAGTAAAGACGGTGCCATAAAGGCATGGGCCTATGTATGTGCAAGATCGAGTCATAGTCGTATAAACATCAGTGTGGCTCGTGGCCTATAGATTGAGACGGTTCTTTAGTTACAGCCTCGTGCCCACTGTATCCCCGGTCTGACATACACAATGAAACCTCCCACTCCGCCCCCCTATAGTTAAAGATACTCAGACTATTCTGAATGAACAATAGAACTACGCTAACATGAGACGTAGGCGTCCCCAACTTTCGACGTGGCTCACCTGTACCTGTTTGCTGCAATACCTCCAGCTTATAATTCTACTATACATGGGAGACAATGATGCCGCTTAGCCGCCGCAGACCATCTAATTGTTAGCAGTCGAATTACAGAGCAAACTGCTAGGAGCGTAAGGGTACCTTTTGCGTAGGAGTCTCGGCCAATCACGTACTCGAAAGGGGGTCTTTTTGATACGACCGGTTGCCTGTCACCAAGGTCCCGATCGTGTAATGTCTACAAATCATGAGGTTTGGCACTTTGCTTCTTGGACTTCTAACTGGGTATGTAGGGAAGTGCACATGCGATTGCATTCTTGACACGTGACACATGGTCGGCTCGACATGTTAGGGGACTTTAAAATTTAACTTTTGGCGAGGCGAGCAATTCATACTACGGAACGATAATCTGCGTCGACTACTAGGCAATCAATGAAGCTCCTTGCAGCCGCGTCACTGTCCCAGCTATGCACTTCATTACCCACATCTTGCTTACTCTAAGTATCCAGCTTATCTACCATCACTCCCTCTAGTTACTCTGAATAGAATAACTTAGGGCCATGGCAGACGCGACGCATCGAATCGACTGCAACGTCATCGTTGCTCATTTCGTT
		</sequence>
    <sequence><taxon idref="Location_2_2_1|35.076305458433595"/>
			TCCGTGACGCTGAGTACACTTATATAAGGTCTGTGAACTCATTCTAGAGCGATGCACCAATAAGCGCTTTGTGACGTACTGATATGCTAACGCTTAGCAGGTTCCGACTAAAGAAATAAGCAAAGTATCAAGTCTTTTCGGGACTATGCTCTGTTGTTGCTTAGGCGTGAGGCCTATGGTGTTGGCACGTGCCATTGAACGATATCTCTGCCGAATCAGGCCCGGGCACAATCCCATGGTTTACACGGCATTCAGGTACGGTATCGCTGCGACTATTACATCTCCCGCAGGCCGCTAAGTCTTTCGCCCGATGTGAGCAGTTCCTGCATGAGCCACCCGTGACCCTAATCTGCCTCCTCAACGGGGCAAGGACACTTTCTGACGCTTTGCGGTAGTCTTATTTTCCGCAGTACTTACATAGTGACCTAAAGAAACTAGACCCACCCCAGTTGCCTCGGTCGGGGACTAATCGTGCCAGTGGTTAGATGCCCGTCAACCCTGCTGTTTAGTTAGCGAAGCACAATGTCTCTTCAGGGAACTCCCCCTGGTATCGAAGAAACCGACTGTAGTCTACGATGGCGCGCTACTAGATCTCACAAAAAAATAAAGGATCCAAAGGGTCACTGACAGGATATCCCAAGGGTATGGGATGTTAAGGTGCCCATGGGACTTGTAGGACAGTCGCACACTCGGTATCGCGAACCACACAACCGGACGCGAGTGGGAAATCTTCTCATGAATTGATAGGCATCAAACCGAGCCCGGGGAGCCCCTTATACTTGGATGACGGAAAGTAACTCCGACCAATTATTTGCAAGGAAAAATATCACGATAAAGCGTTATAGAGGGCGTAAAGCTCGTTAAAGTCTAGGCTCTGCAGCCACCTCCTGATTGCGGGTGTGTGCTTTAGATATGCCTCAGTAAACTATCAAAACTAAACCTCCTGTCCACAGTATGCTTGGTGCCGATGTGTAGTCATATTAGGAGATGTGTTCTTATCAGGGACACGGGATGAATAAGCCTCGCGTTTGCAAAAACGGTACCAGCTAGTGTGATTGCTCATATAATATATATACACCTACTTATAGCGATGGGCAAACACTTGCATTTACGAGAATAGGCGGCTTACCATACCCCTTGGATGTAGAGTAGCATCTCTTCGCTAAGGCTTGTCGGTCACATATACATACCCGCAGCGTCAGCAACCCCACCGTATGAGTAAGGACTAATCCAACACTAGTCGTTCTCGGTAAAAAGTCTCGTATTAGTAGAAAGCCCGTGAGGATTTGAGGTCGGTGCTCATCCTCGATAGTAAGTATCGGACATCTTAGCCGAAGCCACTGAGTCAGCTGCAGGATGACACAGACATTCCTGACGCAGTCTCGCCTTTATTAAGTACCGCCGACGCCGGCTCCTAAGCGCTTGTCAAGCCCTAATGATGGGGTTCTACAGCGGTACACTCATGGGCCCTTAATTGTAGTTTGTCCAGCTGTCTTAGGCCAATACCTCCATGCAGCCATCTCCGCGATGAGACCCCGCCAATGTTCCACCAAGTCGGTCAGTCCTTGCGCTTACCTAGAGTATCTGCATACAACGGCGACGTTGTCCGGTCGCACGTAAGCACGGTACGCCCCGCTCTTCAATAGGATGGTTTAAGAGCCTTCACATGACGAGTCTGCGGACCCACCGGCGGCTGGCCATTTGGCTGCCGTGAACTTTCGTTCTGTACGTAGGTCTTCCGGCAGCTCTCCAGCCGGCTGGATGGCAAATGAATCATTGCCCGGTCGTTTTGACGCGACGCCCTAAGTCTTTGATGCTGAGGAAGACGTCTAGCGAAGTGATCAGTGGCCCGGGAAATCACTAGCACGTTATCCTACCCCCGTATAGGACGTAACGGTGTTATGACAGGCTTAAATGCGATCCGTGTAACAACCCCCGTCGACGCCGTTACAGTTCTGGTCCTGACCGAAACCGTAGATCGTGTCCGATGGCCGCATGTGCGTCAAGAGCGTCTTTTAGATCTTCGTGTCTGTGACTACATAGTCTCAGACTAACCTACGTTTCTCCCTCAGTTCGCGGAACAGCTAATATATCTTTCCGAACCCTTGACGCTACCGCGGCACGGTCCTCCTGCCTAGGCAGCCTTAGTTACTGTTACTATGTGGTCCGGTAACGTGGCGGTCTAGAGCCGCAAAGGCGCTAGAGCCCACACGTTGCAAACTGCGCAAGCATGCGAATACCAGAGACCGATAGCACGAATTACGGATTATCAAGCAACACGGTCTAAATAGAGTCTGTATAATATCGGGTTTGATATCCCCTGCGGACTTAAGGCAGATGTCTCGACGTATCTATGACATGGCGAACATATGAACTCCTCGACAACCGCTGATGCGCGGAGTACAGTAACCCTCGTACCATTGTTCTGAAAGGGCTTTAGCAACCACCAACTCCTCGTGTGGTTTCGGTCATAGGGGTCCCACTGCCTGATCCAGTGTGGAGACATGTAGCGCCACAAGCCTCAAAAGAATGGTGAATACACAGTGACGCCGATCCCTTGGGAGCCCGGAGACGATCGTTTCTCCCTGGGCACGAAAAGTAGGCTCATGAAGAGATTTGGTGATGTCTGTCCAACCCAAGTTGTGTCGTGGGCGAAGCAAACTGGGGTCCTTTCCCCACAGTAGCCGTCAACCAAGTTGGGCAAAGTTCGTCCGCGGAGGCTTTCTGTGGTTGTGGAAGTTACAACCCAAGGGCGGGATCGGCGTACCCCCTCCACATAACACACCGATGTGACCGTTAATCTGTATGGACATCAAATATGCTTAACCTGCTCGCTTTGGCTGCCGGAGGCACCTGTTCGACACCCGACAACAGTAAACTGGCTATTTATAAAGATAGCACTCGTTTATAGGACATCATTCCAACTTGTGGGGTATCACAAGACAGATTTAGGTGTCAACAGGCTAGCGCATGCGCGGCAAAACTCAACAGACTGGTGATTTTTACAGGGTTTGTAGTTAAAAGCTGGTCTGCATAACACAGCCTACTTGTTGTAGTACGCCCGTTATAATGTGGCTGCGAGACAACGTTGTTCCCAGCCCCCGCTAAGTACGTGATTCTGGCAATTTGCCGCATTTATAAGGTCTATATATCGGTACTATGAGAGATTGGATTGACAGTTGCATATGGTGAAACACCGCGTAACGCTAAAAATCAGCGGCCTTCCGCACGCAGCGGTTCATGTGTGCTATAGTCTATGATGTTGGAACATAGCACTGGGGCCCCATGGGGCAAGGAAATCGTCGGTTTGGCTGGATGACAATATGCGTCAGATAAAGAACTCATGAAGACCCCTTGGCCTTGCCCCCAGACCAACAAAACATCGTCTTCGTCGCGTTGAACTATCGGCCCCCTAGGACATTGACAAATTTGCCGTCTACTCCGGCGCAACTCCATGGGTTCGTTCTCGAATTGCAGGGTGCCGCACCACAAACCTACAGAACTCAATTTTTGACATATAGTTGCTCATTATCTACAGGGTCGCCAGTAGACTTGCAACCATGTTGAGCAGAGCCAGCGTTACCTCAGGTTTAAGTCCTGCCTTTTAGCGTCTTTGACGCAACGCAGGCCAAGACTAATTTGAGGAATCAATCCACGTTTACATTGTACTATGGGGTGCGCCTTAAGCTGCATGATATTAGGTACTACGAACCTTTTACGCCCGTCGTTGTGACTTAAGGTATCTCGTAACATCACGGGGATTGGTGTTAGCCTTTCAGCTTATACTGGGAACGCGGTCGCGACCGGCTGCAGCAGCCCTGACATACGGTTCGTAGAATCACCCAGATCGTACAAAATAGGTTTCCTGCATTATTATCAAAACAACTAAGCCGCGTCGCAAAAATCGTGCACGAAACGCGAGGCGATCTGTCCGTTGAAAGTAGGCAAGGACTCGAAAAACCGTTGCGAAGTCCCCTTGTCTCAAGGTTGAAGAGATATAGCGATACCTATGAAGGTGTCTGAAAGTGCTCAGTCGCCTGAAGGGCAGGTGGTTATGACGACCGTATAGGCCTAGAGAGACACAATATATGCCCAGTTGAGCTAGGCTGCGTGCCGCGAAGTCTTTGCAGGTATCGTCCTTCACGTAAGTTTGGGCTTGCATGCTTAGCGATTACTGACCTGTTGCAGCGGTTATCCGGTCTTACGACGGTAGTTATGCTGCCGTGTTGCCGTCGGGTGTCGAGGCTATTTGACAATCCCTGCTTATGGTGGATGTAAGGTACGGTTGGGACAGAGAGGTGATTTCTTACTGGGACATTCGAGCATATTCTGAGAAGCCAGCCAAGCTTGTCGAGCCAGACTTCGCTCTGGAGGGTCTCGACGTTGGTGCAATCCTCCGTGCGTACTTAATGTCGCCTGCCGTCGTTCTGGACGCTGTCCCTCGCTGCTACCACTGGACAGGACGGACACTGTTATGGGATGGTGGCTTCGCTGCGTCGCGTTGTGAAGGGGTCCAGATGCAGTCTCGAACGAATACACAGGTCTCCCTTATAGGCACGACTGCGCTCCGTATAAGTGACCGATACCGGACTGATCAGCTGGAACACATCTAATAACAATGGCAGAAGCGGTTTGAGCCACATTGACGTGGGTCCCTTCCACCGTATAATGGTTCCGACGGCGGCGTCACCCAAGTCATGGCTCAAGAAAACTGATGGCCGAGCCCGGTGATGCTTGCCTGCTGACATTGAGCTTCAATCAAGATTTGCGCTGGACCACAGCGTCCGACTGTTGATCTTAAACTGCATCCGCCGTCGTTCCTTAGAAGCGAGAAGGTTTCGATATTTAAAGTTTGTCCCCAGGCGCCGATCGGTCGCCATACCGCGATCACTACCGCTTCGAATGTCTATATAAGGCCTGAAAGAACCGGGATCGTCTGGTGGTGGGTCCTTGCGGAACACCGATGGATCCAGTGCGAATAATGACGGGCAAGACCAGTCAAGGCCCCAACTCTAGTAGTTAAATTTAACCGCGACCAAAACAATTAGCTTGCCCTACCGAGTATGACTCGGGATTGCGTTTCGCCCGCTCGACGCTGCGCGGCGATCGGGGGGGGTCAATTTGCCGTTTTTACGTTATCAGTATTGAGATCATGATGTGTAAGCAGATAATCTGCGCCACATAGTACATTATTAGGTCAGACTAGCGCGGGGGGCAGGCGCTTATCGTTCCAATACCTAGTTTAGCGCGTCGCCTTTACTAGGAATTGCGCTTGGCTTGCCACATTACGTGAATGTAACGGGCCCTAAGCGTCTAGGGATAGCCGGGCGGTGACGTAACACACGAACAGCTGCTTACGTCCTGGTATCTTAGTCACAAGTATATTGGTTGGAGAGACAGTGGTCCCGTACTCCCATTAGGGAGACGTCAAAAGCAAACGCTCACGTAATATGCCCGTGTGATCCGTTTACTCAGAATATTCTTCTCACTGCTATTATTGTACCCTTATCGTCTACGAAAGCGGCACTTGTAGTCACATCTTTGAACTACGTACTGCCCCATCTCGACGTGTCTCATGTCCTAGAGAGCGGGAGAAAGCTTTCGGCCAAAACCCACTACCGTGATCATCCATGGGGACCGACAGATTTCAGAGACCGGCAGCGCAAGCGACGATACGGCACAATGTTAGGTCGTCCCCTATGCATGAAGCTGTCGCGTATGAGGTTAAGCTGGCTCACTATCGTCAGAGAGACACGTTTAACGGGCAGCATCAGAAGTACCTCAACAACAGCGAAGGTGATTAGGTGGTGAGAGGCAACGAAAGTGCACCTGACATTTCGTGGGAACTAGCGGCACGACCTCCCAATATGACTGCCCGTCTACTGTCGGACCTCTACGTTCGAGGATAATGCGCGAAAAATGTATGGTAGTTGATTGATCCAAAAGGATGAACACCCTTGTTGGCGGGATTCTGATCAACCCAGGAGGACCAAGCGTAGAATGCAGAACTAACCTTTATGTACAACGCACTCCGGTGGTCCCACGATAAGTTCGACGTCGTTCTTGTTTGCGGTAAGGTCGAATAGGCATCCCGCGGATACGGCCAGTAATGCCTAGAACTGCAAGTAACGGTCCCTCCACCACCGCCGGTTCTAGTGCTGGCAGTGCAGCGATCGTCGTGGTCGCGATTATTGTAGGTGTCATACAGAGATTAGGCATCTGCTCAGTAGCACGCCGGTGGAGGAACCACGATCGCCTGGGTAAGTCGCCTCGTGACTTTTAAGCGTAGTATAACTCGTAATTAAGTAGAATCGACGGGTGGCTGTGGAGATAGCGACCAATTTTCGCTTACGTGGCATGCCGTTGCGGACCACCCGTCCGAATTAACAGTCTCGTCATTAGCGATCAAAACGGCTGAGCATCCCGCTGGCCCATGGTTCGAGCCTTCTGAAAGGGTGCAATTTGCGTCAAAATCCAACCGAGAGCTAGCAAGCGAATAGAGATAGCGGCATTAGATCAATTGATGTACATATTGAATGCCCATAGACTTGCTCTTTTACGTCACCATACCGTTCTTGGGCTTTATGACCTTCATCTTGTTAGAGCGACTGTTAGTGTTAGCATCTCCACACCTATCCCGAGTATGTGGGCGGTTATTCGACGACACCGACATTAGTCCAGATACGCCCGGGGGGAAAGAAACTGGTGCGTTCCACGCTGTTGGTTTCTGGGCTATCTATCACTTTCTTACTGACTACGCAACTGATGTGGCGGATCATGACCACTGACGTTGTGTGTTGGATTGGCAGCGCCCATCGGGATTCCTATATCTCCTGTTAACGTTCGCGAGACGTTGTTCAAGACCAACGTTTGGTCAGTATTTGTTCAGTCGCACGTTCGTAAACGTCGTCGCCGAGCAAAGGGACCTCAATGTTATCGGATCTCAGCCTGGTATTAGCGTAAATTAGGCATACAATACCACAGAAAGTAGCCTGCCAGAACTCTGATGGTCATCAACCTCTGTGTGCTAACATGTATCAGGACGAACAAAGGCTGAGGCACAACTCATTGGGACTAATGCCTGTGGCCCTCCCGCCCTCACGGTCATCCCGATATAGCTTGATCTGCTGATTGTCAACCCTGTACAAACTTAGGACACGCGATGGGACCGAAGCGCGTTGTTAAGAGAATGAACAGCACCCTCTTTAAACGTGGTCTCGACTCAGGGAGCCTACAGTACTAGGCACAACTAATCGAAGCGAACTCAGATCGCATAAACCGCGCAAGCTCAGGCCCAATTACACGGGGTAAAGCAAATCGCTGGCTGGTCTTATGCTCTCCGATTCCGACTTTACTGCAAACTGGAAGTGTCGATTATGCTAATACACCCCCAAGGCTCGTTCCCCGATCTGACTACGTAGTAGCTACTAAATGACGGTAAAACCTAATGATGTCTCGATTTCGAAGCCCCAGCTGCCAGGTGGAATGACCACGAGCCCCCGCTGGCTGTTTGGTGTCCCTACCGCACTTCGCTGCTAATGGCCTGGGGACGTATAGACCGCAAATCAGAGATTGAACCGACGCGAAGGCGATAAGCGGGTCGTGGGTGGACAAGACGGACATCCACCAGCCGATGTGAATTCCACCGGACTATAGCACCGTCCTAAGCTTATAAATGTCGCCCCTGTTGCGATACCGAAAGCATCATTGTGGGACCTCGTATACGGTCAAGATAGGGCGTGTCTTTCAGCACGGTTCGAAGTATTGGCGTGGTGTGGATTAATTCCTCACGATCACATCTCAGTTATATTTCCCTACAACCAAGTCACATGTGGCTCCTGTTCGTGATCGCTATGAGAACCTAAGCTCGCTTCACTAATCCCGGGACTCTGTGACTCTGTTTGTCGGGTATTAGCGTTACATTGCTTACACTTTCCATTAGAAGCCTAAGTGGTAGCAATACATATGGATCTCGAATGTCATGTCAGCGTGTGTAGCTACGTTCATGCATGTTGATTGAACCGTTTGACGGGCCGCTGTCAGCCTAAATCCAGTGCGTATATCTACTCGCCAAACTAGCGGCAAGCTCGAGTTTTAGCATCATTCAAGGTATCTCGTTATGTGCAGCCCGTTCTCGCAAAATGCGGTTCATTGAGATGGCAGCTATGTCACCCCTGGGAGACCCATGGCTGTTACTATACTGTGGCGCGGCACATGGCCTCTAAGTACGTGGCGGATCCAGGCTACTAGCACGGTCGGATCACGAGACGGCTCCGTCCGCGCAACCGCTAAGAACGCCGCCGCTGAAATAGTTTCGCCTAATCATCTTTGTCAGCCAGAGTAGCGAGCACGTTCCGGAGGCGGCAGCCCTAGTGCGACCCTGGGGCACACGCCCTGAGCCCGGCCTACGAATAGAGGCTGGTAGGTATCACCATCGCGAACCAACTTGGGCACAAAGAATTCTGGGATCGACCTAAACCTTTCCCGCCATGAGCCGCTACGGGTACCTCACTATAGCGCGACCACATTGATACCCGCAACAAGGGGGGGGCCGTCTATGATCGCTTTAACCAAAACAAGAGAGGGACTCATGGAGACATGTTACTCGAATTAGCCATTCCTTAGCGGAAGTATGGGACATATCTCATGGACAAATAACATCGCTCCCTAAGGAAACCATGGCATCCCGTATCATTCATGCCGTAATTTTCTGTCCGGGAGAATCTCCGATTGGTTGGGACTAAAAACGATCCTGGTGTCACGTATCGCTTTCAGTGACCGAATGACATATATGGAGGGAACGTACGTGAAACATATAGCGTAAGTCAAATTGCATTAGGCGTGCGTTGATCTCCTATAATACCATCTCCCTAGGGTTTTTCTCTGACCCCACATTGTACCGCCGTCACAATACAAGCATCGTCGATTGTTGCCTTTCGTGTAGCCGATTAAGTCCGCTCTTTCTTAGCTTATAGGTATTTAGCTATAACCTCGTCGGGACACGCTCGCTTGGTCATTCAAGAAGACCCGAAGGCTTGTCCCACCATGAGTATCGCGCCGGACTCCCCGGGACCATGACTACTTTCGATAACAGGGAGACCGGTGGAGGAGTTGTCTGAGCCCTGTTTACAGGGCGTATAGATTCCGGATCACACATTTCAGCGTGCGGGTTCTAGCATGCCGGACGGCGCAGCTAAGACTAGGCTGGAGGTTGCTCGCTTGCGGTAGATAAATCACGCTCAAGTACCCTTCCTCTGTTTATTGTGATGACTTCCCTTTACGACGTTACGCCTATGTCTTCTTATCTTTTGATTGTTCGAAGTCGTACAACTGACGACCCGGGAGTAGATGTGAAAGTGTTGGGGGTCTAACGTTTGCCCCTCATTAAGTAAGCTCAATGGTTAGTATCGAAAGTGAAGCTGGAGGAGTCCCTTGTGTCTGGAAGGATTCGTTACTGGATTCCTGCGGATTCAACTCAATACTATTGGTCGGCCTTTTGTATTCGCCAGCGCTCGGCTACATACTCAGGGAGCGTCCAGCCTAAACCGTGCAATAGCGGGACATGAGGCCCGTATACGTCAGGATTGGGGGTCCGGCACTTTGTATTGAAACTTTGCAAGATGCTTGACGCCCGGGGTTACATTTTGCCATTTATTCCACCAAGCGAAGCGATATGTTTGGGCCGAACACTAGATTTCCTTCCGTACCGTCCATTTATCGAATATAAACGTAAAGCCGCTCTGGAGATGAACAAACCCTTTCCTTGCAGAATTGGCGGACTCCACTGCAATCCCGCCCCGCCTCTGGCATCCGTAGAGTCCCCATGATAAGTACCCCTGTGACGCTAGCTATCTAGCCTGACTAATGCGTAGATCTGCTTACCGTGTCAAGCTCGTATAGTGCTAGTCGCTATCAGGTCATAGACTACAAGGTCGAAAGGCGAGCCCCCCACACAGCACGTTTAATAGCACGCCGAGATCTAGTGTTCTGGGATTCTTTGAAAAGCATTACATACTCCTCACATTTAACATTTTACTTTGCGGTTTGCCTCCTTACCCATCACAAAGTCTTGACCAAGGGCTACGTCTGCTAAGAATTAGATTACCGTTCCCAGCTATACTGCAGTGACATTAAGACGCTTCTTTATAAGTAGTGCCAAGTGCAAGTGTAAAAACCCGAGAAGAATAGGCTCAGCTGGGAACCTGCTACTATGGCCCGTTGTCAAGACACCAGCGTAAAAATCATTACTGGAAGCAGGCATTGAGTGTAATCTCGTGGCAATTTAAGGAGTAGATCGGCGGGAGGCATTTAAGTCAAACTGCAAGAAAGGGTAGCAGCTGTGCTGTTACTAATCTGAGATTCGGGGCCGTACGCGTTCACTTGGAAGCCCGGCGTACCGGTTAGGCTGAAGTGCATACCAAAAGTCGAAAGCTTTACACACATCTTATATTTACAGCCGGAGACACTCCAGTGGCTTATAACCTGACTTTTCCGGCTGCAGTACGAGCTCTAAATTTACCAGTTTAAAATAGATCTAGTGACTTTAGTTTGTCTTAGAATCTTGTACGTTCGCTTTGTACCGAATCTTCGGTAGCCTCTCATGGCCCGCATAGGCAACTCCCAAGTGTCACACATAGTCCTTATGTCATATTAGGCCGTTCTGTGGGCTACTGCGAGAGGGTCGTACACTCAAATATATCGGTCAATCACACGCTCAACCATTTCCGCCGAGCGTCGGATGAGGAGCGGTTACCAAAACGCTCACAAGTGAATAATCGCGAGAGTCAGAGTTACCTACACGGCCTCTATTGCACTCTAAACCCTTATATTAGCTCAACAGAGAGCAGAGGATACCCCAATGTTCGTCTGTCTTTATCTGGCTATCCCCCGGTATTCTAGGTATCAATTCGTAAAGTCGATGTACAAGCCTATTCCTCTCATCCTTGGCCTGTCCCCTGTCGTCGGCGAGGAGGCGGAGAGCTTACTCGGAAGTGACCCTACAAACTGAACCATCAGAGGTTTGTGCTTCCCTAACGGGCTGCGCGGAAACAAAGAAAGGTTTTCTAACTATAACTACGCCGATGACCAAATTACTCGTTTTGCCCCCAGAGGCTAGATCAAACCAAGCGCGAGTAATGGACGTGAGTAAAGAAGCTAACTTAGCCCTACCCAAGGGCTACTCGGTTATTCAAGCTGCTCATCGTGCATTTAGGACATTATTTACACGGTAAAGTTCTCACGCGTAAAACGCTTTGGCTTCGCGACGTAATGGGATGCGAGTGAGAGTGAGAAAATCCCTCAACGCGAGGCCCACAGCGCCCATCGCGCGACGTCGAGTCCTTGTGTCTAGATCTCAAAAAGAGGCATAAAATGTGTGGTGGTAATGAGTGAGCCAGCTTGTCTCCGAGACACAAGTGATTACGAGGACAAGCGCGTTGTACTTCGTTCCTCCGTCAGAGTCCGTACAGCCACAGCGCGTGTCGCAGTACTTATCGTCCCCTGCCGAAACCGCTCGTCAAGCAGACGCGTAGTATTGATCAGATCCGTGATGACCATGCAGTAAAAAGCGAGCGTGAATTGGGCGATTGTTCGCCCTGCGAGCCGGCCCGTTTGCCTACAAATTGGTCATACCGAACCGGACCGACACAATTGCATCGTACTGCTGGGAGCCGGACCGTGACCCCAGTGCCGAAATTGCCGCTCAGGACCCCTTTGCCTGCTTGCTTTGCAGGGGCTTAGACAATTGCAAACTGCGGCGTAGTTCTAAAAGCCCTCCCGGTAGGAGTTCATAACACTAACGGGATTCGATTTGCCTAGACCTAAGACATTTTATCTGATCGCCTTGCGCGCACCGTCGATATAGCACCGATACCTATGCCCGTGCGAGCTGCTATTCGAACTATTGCGTTAACGTCTGCGGCAGAGACCGTATTCGGGTTCAATCCTAGCCTTGAGGCGTCATCCATCTAGTCCAGATCGGGCGATCATAATATGTTCTCGTCCCACTGCACTGTGTAACCCAATCCTAAACCGTTTTGGAGCACACTTGACTCGAGCGTTCGTACCGCGGTAACTGCCGATTGCCGACTTCGCCGCCACATACTGTGTGCGCTCTGTCTCCATATTGTAGCCAGCCCCTACCAAATCGTTTGCAACGCCCGTGTCGAAAGCTGTGTGCACATCATCGGAATATGGCTCAGCAACCGGTGCTGATTTAGACCGCGTCGTTGTTGCGGTTTGCTCGTTACTGGTGTCCATCAGCGAACCTGAAGCAAGGCGCAAAACTACCCGGTGGGGGTCGATCAGTGTCTCCCCTAAGTGGCTGAGCCGCCGAATGCTGATGGTACTTACCGAGAATTCCACCAGTAAAATCTGGCAGCAAAAAGGGCGAGCAAAACTACTTGTGGGTGAATGATGTTCAAGACCACAAGTAGGATCTAAAGCTCCGCGGTGATGTAATTGTATCTGTCGGCTTATGTGATTCCTCGCGTTCCAACAATTAAATGAGTTATCTAGAGCTCGATGGTAATATGTTTACACCACGCGTTAATCGCCTGCCGAATAATAAGTCTATAGCGATCCATCAGATTACATTTTGAACCTTGCTTAGGGACCATGTTATCGCCGGGAACGTGATACATTTGTGACTGCTCCGGCTCGCAGGGTTCTGCGTCTGACCGTAACGGGACAACACTTTAAGAACTAATATTAATCTTTATGAATGGTACATGAGGCCAACCCTTTCCACCATAAGTAACCCAACCGTGTGGTAAGAAGTCGCTTAGGCATCGTCTCTATTGCGGGTAGGGGAAGCGCTGATTGAGGTGGGGCGGTTATGGGCGTTCACTAGTAAATCAGGAAGAATCCCCCATTCGCCACATCCGAACCAACGCAGATCTCACCGGCAGGGACCGGTTGGGATCAACACAGAGTCACATAACGATCTCGTTTACATGTCTTCCAGGCCCGAATAGCTGCCTTTGCGAATACGTCCTGCCTGCGTCTGAGTGGTACAAGGTCAACTGTCATCCCGCGATAAGAGTGTCCCTACAAGCCAAACCATACTCGTGCTGTGCGAGTGTTAGTTTGCTTAGGCTTCAACGTGTGAATGGCTACACCCATGGCGAATCAGTAAAGACGGTGCCATAAAGGCATGGGCCTATGTATGTGCAAGATCGAGTCATAGTCGTATAAACATCAGTGTGGCTCGTGGCCTATAGATTGAGACGGTTCTTTAGTTACAGCCTCGTGCCCACTGTATCCCCGGTCTGACATACACAATGAAACCTCCCACTCCGCCCCCCTATAGTTAAAGATACTCAGACTATTCTGAATGAACAATAGAACTACGCTAACATGAGACGTAGGCGTCCCCAACTTTCGACGTGGCTCACCTGTACCTGTTTGCTGCAATACCTCCAGCTTATAATTCTACTATACATGGGAGACAATGATGCCGCTTAGCCGCCGCAGACCATCTAATTGTTAGCAGTCGAATTACAGAGCAAACTGCTAGGAGCGTAAGGGTACCTTTTGCGTAGGAGTCTCGGCCAATCACGTACTCGAAAGGGGGTCTTTTTGATACGACCGGTTGCCTGTCACCAAGGTCCCGATCGTGTAATGTCTACAAATCATGAGGTTTGGCACTTTGCTTCTTGGACTTCTAACTGGGTATGTAGGGAAGTGCACATGCGATTGCATTCTTGACACGTGACACATGGTCGGCTCGACATGTTAGGGGACTTTAAAATTTAACTTTTGGCGAGGCGAGCAATTCATACTACGGAACGATAATCTGCGTCGACTACTAGGCAATCAATGAAGCTCCTTGCAGCCGCGTCACTGTCCCAGCTATGCACTTCATTACCCACATCTTGCTTACTCTAAGTATCCAGCTTATCTACCATCACTCCCTCTAGTTACTCTGAATAGAATAACTTAGGGCCATGGCAGACGCGACGCATCGAATCGACTGCAACGTCATCGTTGCTCATTTCGTT
		</sequence>
    <sequence><taxon idref="Location_2_0_1|39.406470240721276"/>
			TCCGTGACGCTGAGTACACTTATATAAGGTCTGTGAACTCATTCTAGAGCGATGCACCAATAAGCGCTTTGTGACGTACTGATATGCTAACGCTTAGCAGGTTCCGACTAAAGAAATAAGCAAAGTATCAAGTCTTTTCGGGACTATGCTCTGTTGTTGCTTAGGCGTGAGGCCTATGGTGTTGGCACGTGCCATTGAACGATATCTCTGCCGAATCAGGCCCGGGCACAATCCCATGGTTTACACGGCATTCAGGTACGGTATCGCTGCGACTATTACATCTCCCGCAGGCCGCTAAGTCTTTCGCCCGATGTGAGCAGTTCCTGCATGAGCCACCCGTGACCCTAATCTGCCTCCTCAACGGGGCAAGGACACTTTCTGACGCTTTGCGGTAGTCTTATTTTCCGCAGTACTTACATAGTGACCTAAAGAAACTAGACCCACCCCAGTTGCCTCGGTCGGGGACTAATCGTGCCAGTGGTTAGATGCCCGTCAACCCTGCTGTTTAGTTAGCGAAGCACAATGTCTCTTCAGGGAACTCCCCCTGGTATCGAAGAAACCGACTGTAGTCTACGATGGCGCGCTACTAGATCTCACAAAAAAATAAAGGATCCAAAGGGTCACTGACAGGATATCCCAAGGGTATGGGATGTTAAGGTGCCCATGGGACTTGTAGGACAGTCGCACACTCGGTATCGCGAACCACACAACCGGACGCGAGTGGGAAATCTTCTCATGAATTGATAGGCATCAAACCGAGCCCGGGGAGCCCCTTATACTTGGATGACGGAAAGTAACTCCGACCAATTATTTGCAAGGAAAAATATCACGATAAAGCGTTATAGAGGGCGTAAAGCTCGTTAAAGTCTAGGCTCTGCAGCCACCTCCTGATTGCGGGTGTGTGCTTTAGATATGCCTCAGTAAACTATCAAAACTAAACCTCCTGTCCACAGTATGCTTGGTGCCGATGTGTAGTCATATTAGGAGATGTGTTCTTATCAGGGACACGGGATGAATAAGCCTCGCGTTTGCAAAAACGGTACCAGCTAGTGTGATTGCTCATATAATATATATACACCTACTTATAGCGATGGGCAAACACTTGCATTTACGAGAATAGGCGGCTTACCATACCCCTTGGATGTAGAGTAGCATCTCTTCGCTAAGGCTTGTCGGTCACATATACATACCCGCAGCGTCAGCAACCCCACCGTATGAGTAAGGACTAATCCAACACTAGTCGTTCTCGGTAAAAAGTCTCGTATTAGTAGAAAGCCCGTGAGGATTTGAGGTCGGTGCTCATCCTCGATAGTAAGTATCGGACATCTTAGCCGAAGCCACTGAGTCAGCTGCAGGATGACACAGACATTCCTGACGCAGTCTCGCCTTTATTAAGTACCGCCGACGCCGGCTCCTAAGCGCTTGTCAAGCCCTAATGATGGGGTTCTACAGCGGTACACTCATGGGCCCTTAATTGTAGTTTGTCCAGCTGTCTTAGGCCAATACCTCCATGCAGCCATCTCCGCGATGAGACCCCGCCAATGTTCCACCAAGTCGGTCAGTCCTTGCGCTTACCTAGAGTATCTGCATACAACGGCGACGTTGTCCGGTCGCACGTAAGCACGGTACGCCCCGCTCTTCAATAGGATGGTTTAAGAGCCTTCACATGACGAGTCTGCGGACCCACCGGCGGCTGGCCATTTGGCTGCCGTGAACTTTCGTTCTGTACGTAGGTCTTCCGGCAGCTCTCCAGCCGGCTGGATGGCAAATGAATCATTGCCCGGTCGTTTTGACGCGACGCCCTAAGTCTTTGATGCTGAGGAAGACGTCTAGCGAAGTGATCAGTGGCCCGGGAAATCACTAGCACGTTATCCTACCCCCGTATAGGACGTAACGGTGTTATGACAGGCTTAAATGCGATCCGTGTAACAACCCCCGTCGACGCCGTTACAGTTCTGGTCCTGACCGAAACCGTAGATCGTGTCCGATGGCCGCATGTGCGTCAAGAGCGTCTTTTAGATCTTCGTGTCTGTGACTACATAGTCTCAGACTAACCTACGTTTCTCCCTCAGTTCGCGGAACAGCTAATATATCTTTCCGAACCCTTGACGCTACCGCGGCACGGTCCTCCTGCCTAGGCAGCCTTAGTTACTGTTACTATGTGGTCCGGTAACGTGGCGGTCTAGAGCCGCAAAGGCGCTAGAGCCCACACGTTGCAAACTGCGCAAGCATGCGAATACCAGAGACCGATAGCACGAATTACGGATTATCAAGCAACACGGTCTAAATAGAGTCTGTATAATATCGGGTTTGATATCCCCTGCGGACTTAAGGCAGATGTCTCGACGTATCTATGACATGGCGAACATATGAACTCCTCGACAACCGCTGATGCGCGGAGTACAGTAACCCTCGTACCATTGTTCTGAAAGGGCTTTAGCAACCACCAACTCCTCGTGTGGTTTCGGTCATAGGGGTCCCACTGCCTGATCCAGTGTGGAGACATGTAGCGCCACAAGCCTCAAAAGAATGGTGAATACACAGTGACGCCGATCCCTTGGGAGCCCGGAGACGATCGTTTCTCCCTGGGCACGAAAAGTAGGCTCATGAAGAGATTTGGTGATGTCTGTCCAACCCAAGTTGTGTCGTGGGCGAAGCAAACTGGGGTCCTTTCCCCACAGTAGCCGTCAACCAAGTTGGGCAAAGTTCGTCCGCGGAGGCTTTCTGTGGTTGTGGAAGTTACAACCCAAGGGCGGGATCGGCGTACCCCCTCCACATAACACACCGATGTGACCGTTAATCTGTATGGACATCAAATATGCTTAACCTGCTCGCTTTGGCTGCCGGAGGCACCTGTTCGACACCCGACAACAGTAAACTGGCTATTTATAAAGATAGCACTCGTTTATAGGACATCATTCCAACTTGTGGGGTATCACAAGACAGATTTAGGTGTCAACAGGCTAGCGCATGCGCGGCAAAACTCAACAGACTGGTGATTTTTACAGGGTTTGTAGTTAAAAGCTGGTCTGCATAACACAGCCTACTTGTTGTAGTACGCCCGTTATAATGTGGCTGCGAGACAACGTTGTTCCCAGCCCCCGCTAAGTACGTGATTCTGGCAATTTGCCGCATTTATAAGGTCTATATATCGGTACTATGAGAGATTGGATTGACAGTTGCATATGGTGAAACACCGCGTAACGCTAAAAATCAGCGGCCTTCCGCACGCAGCGGTTCATGTGTGCTATAGTCTATGATGTTGGAACATAGCACTGGGGCCCCATGGGGCAAGGAAATCGTCGGTTTGGCTGGATGACAATATGCGTCAGATAAAGAACTCATGAAGACCCCTTGGCCTTGCCCCCAGACCAACAAAACATCGTCTTCGTCGCGTTGAACTATCGGCCCCCTAGGACATTGACAAATTTGCCGTCTACTCCGGCGCAACTCCATGGGTTCGTTCTCGAATTGCAGGGTGCCGCACCACAAACCTACAGAACTCAATTTTTGACATATAGTTGCTCATTATCTACAGGGTCGCCAGTAGACTTGCAACCATGTTGAGCAGAGCCAGCGTTACCTCAGGTTTAAGTCCTGCCTTTTAGCGTCTTTGACGCAACGCAGGCCAAGACTAATTTGAGGAATCAATCCACGTTTACATTGTACTATGGGGTGCGCCTTAAGCTGCATGATATTAGGTACTACGAACCTTTTACGCCCGTCGTTGTGACTTAAGGTATCTCGTAACATCACGGGGATTGGTGTTAGCCTTTCAGCTTATACTGGGAACGCGGTCGCGACCGGCTGCAGCAGCCCTGACATACGGTTCGTAGAATCACCCAGATCGTACAAAATAGGTTTCCTGCATTATTATCAAAACAACTAAGCCGCGTCGCAAAAATCGTGCACGAAACGCGAGGCGATCTGTCCGTTGAAAGTAGGCAAGGACTCGAAAAACCGTTGCGAAGTCCCCTTGTCTCAAGGTTGAAGAGATATAGCGATACCTATGAAGGTGTCTGAAAGTGCTCAGTCGCCTGAAGGGCAGGTGGTTATGACGACCGTATAGGCCTAGAGAGACACAATATATGCCCAGTTGAGCTAGGCTGCGTGCCGCGAAGTCTTTGCAGGTATCGTCCTTCACGTAAGTTTGGGCTTGCATGCTTAGCGATTACTGACCTGTTGCAGCGGTTATCCGGTCTTACGACGGTAGTTATGCTGCCGTGTTGCCGTCGGGTGTCGAGGCTATTTGACAATCCCTGCTTATGGTGGATGTAAGGTACGGTTGGGACAGAGAGGTGATTTCTTACTGGGACATTCGAGCATATTCTGAGAAGCCAGCCAAGCTTGTCGAGCCAGACTTCGCTCTGGAGGGTCTCGACGTTGGTGCAATCCTCCGTGCGTACTTAATGTCGCCTGCCGTCGTTCTGGACGCTGTCCCTCGCTGCTACCACTGGACAGGACGGACACTGTTATGGGATGGTGGCTTCGCTGCGTCGCGTTGTGAAGGGGTCCAGATGCAGTCTCGAACGAATACACAGGTCTCCCTTATAGGCACGACTGCGCTCCGTATAAGTGACCGATACCGGACTGATCAGCTGGAACACATCTAATAACAATGGCAGAAGCGGTTTGAGCCACATTGACGTGGGTCCCTTCCACCGTATAATGGTTCCGACGGCGGCGTCACCCAAGTCATGGCTCAAGAAAACTGATGGCCGAGCCCGGTGATGCTTGCCTGCTGACATTGAGCTTCAATCAAGATTTGCGCTGGACCACAGCGTCCGACTGTTGATCTTAAACTGCATCCGCCGTCGTTCCTTAGAAGCGAGAAGGTTTCGATATTTAAAGTTTGTCCCCAGGCGCCGATCGGTCGCCATACCGCGATCACTACCGCTTCGAATGTCTATATAAGGCCTGAAAGAACCGGGATCGTCTGGTGGTGGGTCCTTGCGGAACACCGATGGATCCAGTGCGAATAATGACGGGCAAGACCAGTCAAGGCCCCAACTCTAGTAGTTAAATTTAACCGCGACCAAAACAATTAGCTTGCCCTACCGAGTATGACTCGGGATTGCGTTTCGCCCGCTCGACGCTGCGCGGCGATCGGGGGGGGTCAATTTGCCGTTTTTACGTTATCAGTATTGAGATCATGATGTGTAAGCAGATAATCTGCGCCACATAGTACATTATTAGGTCAGACTAGCGCGGGGGGCAGGCGCTTATCGTTCCAATACCTAGTTTAGCGCGTCGCCTTTACTAGGAATTGCGCTTGGCTTGCCACATTACGTGAATGTAACGGGCCCTAAGCGTCTAGGGATAGCCGGGCGGTGACGTAACACACGAACAGCTGCTTACGTCCTGGTATCTTAGTCACAAGTATATTGGTTGGAGAGACAGTGGTCCCGTACTCCCATTAGGGAGACGTCAAAAGCAAACGCTCACGTAATATGCCCGTGTGATCCGTTTACTCAGAATATTCTTCTCACTGCTATTATTGTACCCTTATCGTCTACGAAAGCGGCACTTGTAGTCACATCTTTGAACTACGTACTGCCCCATCTCGACGTGTCTCATGTCCTAGAGAGCGGGAGAAAGCTTTCGGCCAAAACCCACTACCGTGATCATCCATGGGGACCGACAGATTTCAGAGACCGGCAGCGCAAGCGACGATACGGCACAATGTTAGGTCGTCCCCTATGCATGAAGCTGTCGCGTATGAGGTTAAGCTGGCTCACTATCGTCAGAGAGACACGTTTAACGGGCAGCATCAGAAGTACCTCAACAACAGCGAAGGTGATTAGGTGGTGAGAGGCAACGAAAGTGCACCTGACATTTCGTGGGAACTAGCGGCACGACCTCCCAATATGACTGCCCGTCTACTGTCGGACCTCTACGTTCGAGGATAATGCGCGAAAAATGTATGGTAGTTGATTGATCCAAAAGGATGAACACCCTTGTTGGCGGGATTCTGATCAACCCAGGAGGACCAAGCGTAGAATGCAGAACTAACCTTTATGTACAACGCACTCCGGTGGTCCCACGATAAGTTCGACGTCGTTCTTGTTTGCGGTAAGGTCGAATAGGCATCCCGCGGATACGGCCAGTAATGCCTAGAACTGCAAGTAACGGTCCCTCCACCACCGCCGGTTCTAGTGCTGGCAGTGCAGCGATCGTCGTGGTCGCGATTATTGTAGGTGTCATACAGAGATTAGGCATCTGCTCAGTAGCACGCCGGTGGAGGAACCACGATCGCCTGGGTAAGTCGCCTCGTGACTTTTAAGCGTAGTATAACTCGTAATTAAGTAGAATCGACGGGTGGCTGTGGAGATAGCGACCAATTTTCGCTTACGTGGCATGCCGTTGCGGACCACCCGTCCGAATTAACAGTCTCGTCATTAGCGATCAAAACGGCTGAGCATCCCGCTGGCCCATGGTTCGAGCCTTCTGAAAGGGTGCAATTTGCGTCAAAATCCAACCGAGAGCTAGCAAGCGAATAGAGATAGCGGCATTAGATCAATTGATGTACATATTGAATGCCCATAGACTTGCTCTTTTACGTCACCATACCGTTCTTGGGCTTTATGACCTTCATCTTGTTAGAGCGACTGTTAGTGTTAGCATCTCCACACCTATCCCGAGTATGTGGGCGGTTATTCGACGACACCGACATTAGTCCAGATACGCCCGGGGGGAAAGAAACTGGTGCGTTCCACGCTGTTGGTTTCTGGGCTATCTATCACTTTCTTACTGACTACGCAACTGATGTGGCGGATCATGACCACTGACGTTGTGTGTTGGATTGGCAGCGCCCATCGGGATTCCTATATCTCCTGTTAACGTTCGCGAGACGTTGTTCAAGACCAACGTTTGGTCAGTATTTGTTCAGTCGCACGTTCGTAAACGTCGTCGCCGAGCAAAGGGACCTCAATGTTATCGGATCTCAGCCTGGTATTAGCGTAAATTAGGCATACAATACCACAGAAAGTAGCCTGCCAGAACTCTGATGGTCATCAACCTCTGTGTGCTAACATGTATCAGGACGAACAAAGGCTGAGGCACAACTCATTGGGACTAATGCCTGTGGCCCTCCCGCCCTCACGGTCATCCCGATATAGCTTGATCTGCTGATTGTCAACCCTGTACAAACTTAGGACACGCGATGGGACCGAAGCGCGTTGTTAAGAGAATGAACAGCACCCTCTTTAAACGTGGTCTCGACTCAGGGAGCCTACAGTACTAGGCACAACTAATCGAAGCGAACTCAGATCGCATAAACCGCGCAAGCTCAGGCCCAATTACACGGGGTAAAGCAAATCGCTGGCTGGTCTTATGCTCTCCGATTCCGACTTTACTGCAAACTGGAAGTGTCGATTATGCTAATACACCCCCAAGGCTCGTTCCCCGATCTGACTACGTAGTAGCTACTAAATGACGGTAAAACCTAATGATGTCTCGATTTCGAAGCCCCAGCTGCCAGGTGGAATGACCACGAGCCCCCGCTGGCTGTTTGGTGTCCCTACCGCACTTCGCTGCTAATGGCCTGGGGACGTATAGACCGCAAATCAGAGATTGAACCGACGCGAAGGCGATAAGCGGGTCGTGGGTGGACAAGACGGACATCCACCAGCCGATGTGAATTCCACCGGACTATAGCACCGTCCTAAGCTTATAAATGTCGCCCCTGTTGCGATACCGAAAGCATCATTGTGGGACCTCGTATACGGTCAAGATAGGGCGTGTCTTTCAGCACGGTTCGAAGTATTGGCGTGGTGTGGATTAATTCCTCACGATCACATCTCAGTTATATTTCCCTACAACCAAGTCACATGTGGCTCCTGTTCGTGATCGCTATGAGAACCTAAGCTCGCTTCACTAATCCCGGGACTCTGTGACTCTGTTTGTCGGGTATTAGCGTTACATTGCTTACACTTTCCATTAGAAGCCTAAGTGGTAGCAATACATATGGATCTCGAATGTCATGTCAGCGTGTGTAGCTACGTTCATGCATGTTGATTGAACCGTTTGACGGGCCGCTGTCAGCCTAAATCCAGTGCGTATATCTACTCGCCAAACTAGCGGCAAGCTCGAGTTTTAGCATCATTCAAGGTATCTCGTTATGTGCAGCCCGTTCTCGCAAAATGCGGTTCATTGAGATGGCAGCTATGTCACCCCTGGGAGACCCATGGCTGTTACTATACTGTGGCGCGGCACATGGCCTCTAAGTACGTGGCGGATCCAGGCTACTAGCACGGTCGGATCACGAGACGGCTCCGTCCGCGCAACCGCTAAGAACGCCGCCGCTGAAATAGTTTCGCCTAATCATCTTTGTCAGCCAGAGTAGCGAGCACGTTCCGGAGGCGGCAGCCCTAGTGCGACCCTGGGGCACACGCCCTGAGCCCGGCCTACGAATAGAGGCTGGTAGGTATCACCATCGCGAACCAACTTGGGCACAAAGAATTCTGGGATCGACCTAAACCTTTCCCGCCATGAGCCGCTACGGGTACCTCACTATAGCGCGACCACATTGATACCCGCAACAAGGGGGGGGCCGTCTATGATCGCTTTAACCAAAACAAGAGAGGGACTCATGGAGACATGTTACTCGAATTAGCCATTCCTTAGCGGAAGTATGGGACATATCTCATGGACAAATAACATCGCTCCCTAAGGAAACCATGGCATCCCGTATCATTCATGCCGTAATTTTCTGTCCGGGAGAATCTCCGATTGGTTGGGACTAAAAACGATCCTGGTGTCACGTATCGCTTTCAGTGACCGAATGACATATATGGAGGGAACGTACGTGAAACATATAGCGTAAGTCAAATTGCATTAGGCGTGCGTTGATCTCCTATAATACCATCTCCCTAGGGTTTTTCTCTGACCCCACATTGTACCGCCGTCACAATACAAGCATCGTCGATTGTTGCCTTTCGTGTAGCCGATTAAGTCCGCTCTTTCTTAGCTTATAGGTATTTAGCTATAACCTCGTCGGGACACGCTCGCTTGGTCATTCAAGAAGACCCGAAGGCTTGTCCCACCATGAGTATCGCGCCGGACTCCCCGGGACCATGACTACTTTCGATAACAGGGAGACCGGTGGAGGAGTTGTCTGAGCCCTGTTTACAGGGCGTATAGATTCCGGATCACACATTTCAGCGTGCGGGTTCTAGCATGCCGGACGGCGCAGCTAAGACTAGGCTGGAGGTTGCTCGCTTGCGGTAGATAAATCACGCTCAAGTACCCTTCCTCTGTTTATTGTGATGACTTCCCTTTACGACGTTACGCCTATGTCTTCTTATCTTTTGATTGTTCGAAGTCGTACAACTGACGACCCGGGAGTAGATGTGAAAGTGTTGGGGGTCTAACGTTTGCCCCTCATTAAGTAAGCTCAATGGTTAGTATCGAAAGTGAAGCTGGAGGAGTCCCTTGTGTCTGGAAGGATTCGTTACTGGATTCCTGCGGATTCAACTCAATACTATTGGTCGGCCTTTTGTATTCGCCAGCGCTCGGCTACATACTCAGGGAGCGTCCAGCCTAAACCGTGCAATAGCGGGACATGAGGCCCGTATACGTCAGGATTGGGGGTCCGGCACTTTGTATTGAAACTTTGCAAGATGCTTGACGCCCGGGGTTACATTTTGCCATTTATTCCACCAAGCGAAGCGATATGTTTGGGCCGAACACTAGATTTCCTTCCGTACCGTCCATTTATCGAATATAAACGTAAAGCCGCTCTGGAGATGAACAAACCCTTTCCTTGCAGAATTGGCGGACTCCACTCCAATCCCGCCCCGCCTCTGGCATCCGTAGAGTCCCCATGATAAGTACCCCTGTGACGCTAGCTATCTAGCCTGACTAATGCGTAGATCTGCTTACCGTGTCAAGCTCGTATAGTGCTAGTCGCTATCAGGTCATAGACTACAAGGTCGAAAGGCGAGCCCCCCACACAGCACGTTTAATAGCACGCCGAGATCTAGTGTTCTGGGATTCTTTGAAAAGCATTACATACTCCTCACATTTAACATTTTACTTTGCGGTTTGCCTCCTTACCCATCACAAAGTCTTGACCAAGGGCTACGTCTGCTAAGAATTAGATTACCGTTCCCAGCTATACTGCAGTGACATTAAGACGCTTCTTTATAAGTAGTGCCAAGTGCAAGTGTAAAAACCCGAGAAGAATAGGCTCAGCTGGGAACCTGCTACTATGGCCCGTTGTCAAGACACCAGCGTAAAAATCATTACTGGAAGCAGGCATTGAGTGTAATCTCGTGGCAATTTAAGGAGTAGATCGGCGGGAGGCATTTAAGTCAAACTGCAAGAAAGGGTAGCAGCTGTGCTGTTACTAATCTGAGATTCGGGGCCGTACGCGTTCACTTGGAAGCCCGGCGTACCGGTTAGGCTGAAGTGCATACCAAAAGTCGAAAGCTTTACACACATCTTATATTTACAGCCGGAGACACTCCAGTGGCTTATAACCTGACTTTTCCGGCTGCAGTACGAGCTCTAAATTTACCAGTTTAAAATAGATCTAGTGACTTTAGTTTGTCTTAGAATCTTGTACGTTCGCTTTGTACCGAATCTTCGGTAGCCTCTCATGGCCCGCATAGGCAACTCCCAAGTGTCACACATAGTCCTTATGTCATATTAGGCCGTTCTGTGGGCTACTGCGAGAGGGTCGTACACTCAAATATATCGGTCAATCACACGCTCAACCATTTCCGCCGAGCGTCGGATGAGGAGCGGTTACCAAAACGCTCACAAGTGAATAATCGCGAGAGTCAGAGTTACCTACACGGCCTCTATTGCACTCTAAACCCTTATATTAGCTCAACAGAGAGCAGAGGATACCCCAATGTTCGTCTGTCTTTATCTGGCTATCCCCCGGTATTCTAGGTATCAATTCGTAAAGTCGATGTACAAGCCTATTCCTCTCATCCTTGGCCTGTCCCCTGTCGTCGGGGAGGAGGCGGAGAGCTTACTCGGAAGTGACCCTACAAACTGAACCATCAGAGGTTTGTGCTTCCCTAACGGGCTGCGCGGAAACAAAGAAAGGTTTTCTAACTATAACTACGCCGATGACCAAATTACTCGTTTTGCCCCCAGAGGCTAGATCAAACCAAGCGCGAGTAATGGACGTGAGTAAAGAAGCTAACTTAGCCCTACCCAAGGGCTACTCGGTTATTCAAGCTGCTCATCGTGCATTTAGGACATTATTTACACGGTAAAGTTCTCACGCGTAAAACGCTTTGGCTTCGCGACGTAATGGGATGCGAGTGAGAGTGAGAAAATCCCTCAACGCGAGGCCCACAGCGCCCATCGCGCGACGTCGAGTCCTTGTGTCTAGATCTCAAAAAGAGGCATAAAATGTGTGGTGGTAATGAGTGAGCCAGCTTGTCTCCGAGACACAAGTGATTACGAGGACAAGCGCGTTGTACTTCGTTCCTCCGTCAGAGTCCGTACAGCCACAGCGCGTGTCGCAGTACTTATCGTCCCCTGCCGAAACCGCTCGTCAAGCAGACGCGTAGTATTGATCAGATCCGTGATGACCATGCAGTAAAAAGCGAGCGTGAATTGGGCGATTGTTCGCCCTGCGAGCCGGCCCGTTTGCCTACAAATTGGTCATACCGAACCGGACCGACACAATTGCATCGTACTGCTGGGAGCCGGACCGTGACCCCAGTGCCGAAATTGCCGCTCAGGACCCCTTTGCCTGCTTGCTTTGCAGGGGCTTAGACAATTGCAAACTGCGGCGTAGTTCTAAAAGCCCTCCCGGTAGGAGTTCATAACACTAACGGGATTCGATTTGCCTAGACCTAAGACATTTTATCTGATCGCCTTGCGCGCACCGTCGATATAGCACCGATACCTATGCCCGTGCGAGCTGCTATTCGAACTATTGCGTTAACGTCTGCGGCAGAGACCGTATTCGGGTTCAATCCTAGCCTTGAGGCGTCATCCATCTAGTCCAGATCGGGCGATCATAATATGTTCTCGTCCCACTGCACTGTGTAACCCAATCCTAAACCGTTTTGGAGCACACTTGACTCGAGCGTTCGTACCGCGGTAACTGCCGATTGCCGACTTCGCCGCCACATACTGTGTGCGCTCTGTCTCCATATTGTAGCCAGCCCCTACCAAATCGTTTGCAACGCCCGTGTCGAAAGCTGTGTGCACATCATCGGAATATGGCTCAGCAACCGGTGCTGATTTAGACCGCGTCGTTGTTGCGGTTTGCTCGTTACTGGTGTCCATCAGCGAACCTGAAGCAAGGCGCAAAACTACCCGGTGGGGGTCGATCAGTGTCTCCCCTAAGTGGCTGAGCCGCCGAATGCTGATGGTACTTACCGAGAATTCCACCAGTAAAATCTGGCAGCAAAAAGGGCGAGCAAAACTACTTGTGGGTGAATGATGTTCAAGACCACAAGTAGGATCTAAAGCTCCGCGGTGATGTAATTGTATCTGTCGGCTTATGTGATTCCTCGCGTTCCAACAATTAAATGAGTTATCTAGAGCTCGATGGTAATATGTTTACACCACGCGTTAATCGCCTGCCGAATAATAAGTCTATAGCGATCCATCAGATTACATTTTGAACCTTGCTTAGGGACCATGTTATCGCCGGGAACGTGATACATTTGTGACTGCTCCGGCTCGCAGGGTTCTGCGTCTGACCGTAACGGGACAACACTTTAAGAACTAATATTAATCTTTATGAATGGTACATGAGGCCAACCCTTTCCACCATAAGTAACCCAACCGTGTGGTAAGAAGTCGCTTAGGCATCGTCTCTATTGCGGGTAGGGGAAGCGCTGATTGAGGTGGGGCGGTTATGGGCGTTCACTAGTAAATCAGGAAGAATCCCCCATTCGCCACATCCGAACCAACGCAGATCTCACCGGCAGGGACCGGTTGGGATCAACACAGAGTCACATAACGATCTCGTTTACATGTCTTCCAGGCCCGAATAGCTGCCTTTGCGAATACGTCCTGCCTGCGTCTGAGTGGTACAAGGTCAACTGTCATCCCGCGATAAGAGTGTCCCTACAAGCCAAACCATACTCGTGCTGTGCGAGTGTTAGTTTGCTTAGGCTTCAACGTGTGAATGGCTACACCCATGGCGAATCAGTAAAGACGGTGCCATAAAGGCATGGGCCTATGTATGTGCAAGATCGAGTCATAGTCGTATAAACATCAGTGTGGCTCGTGGCCTATAGATTGAGACGGTTCTTTAGTTACAGCCTCGTGCCCACTGTATCCCCGGTCTGACATACACAATGAAACCTCCCACTCCGCCCCCCTATAGTTAAAGATACTCAGACTATTCTGAATGAACAATAGAACTACGCTAACATGAGACGTAGGCGTCCCCAACTTTCGACGTGGCTCACCTGTACCTGTTTGCTGCAATACCTCCAGCTTATAATTCTACTATACATGGGAGACAATGATGCCGCTTAGCCGCCGCAGACCATCTAATTGTTAGCAGTCGAATTACAGAGCAAACTGCTAGGAGCGTAAGGGTACCTTTTGCGTAGGAGTCTCGGCCAATCACGTACTCGAAAGGGGGTCTTTTTGATACGACCGGTTGCCTGTCACCAAGGTCCCGATCGTGTAATGTCTACAAATCATGAGGTTTGGCACTTTGCTTCTTGGACTTCTAACTGGGTATGTAGGGAAGTGCACATGCGATTGCATTCTTGACACGTGACACATGGTCGGCTCGACATGTTAGGGGACTTTAAAATTTAACTTTTGGCGAGGCGAGCAATTCATACTACGGAACGATAATCTGCGTCGACTACTAGGCAATCAATGAAGCTCCTTGCAGCCGCGTCACTGTCCCAGCTATGCACTTCATTACCCACATCTTGCTTACTCTAAGTATCCAGCTTATCTACCATCACTCCCTCTAGTTACTCTGAATAGAATAACTTAGGGCCATGGCAGACGCGACGCATCGAATCGACTGCAACGTCATCGTTGCTCATTTCGTT
		</sequence>
    <sequence><taxon idref="Location_4_3_0|21.091330232055775"/>
			TCCGTGACGCTGAGTACACTTATATAAGGTCTGTGAACTCATTCTAGAGCGATGCACCAATAAGCGCTTTGTGACGTACTGATATGCTAACGCTTAGCAGGTTCCGACTAAAGAAATAAGCAAAGTATCAAGTCTTTTCGGGACTATGCTCTGTTGTTGCTTAGGCGTGAGGCCTATGGTGTTGGCACGTGCCATTGAACGATATCTCTGCCGAATCAGGCCCGGGCACAATCCCATGGTTTACACGGCATTCAGGTACGGTATCGCTGCGACTATTACATCTCCCGCAGGCCGCTAAGTCTTTCGCCCGATGTGAGCAGTTCCTGCATGAGCCACCCGTGACCCTAATCTGCCTCCTCAACGGGGCAAGGACACTTTCTGACGCTTTGCGGTAGTCTTATTTTCCGCAGTACTTACATAGTGACCTAAAGAAACTAGACCCACCCCAGTTGCCTCGGTCGGGGACTAATCGTGCCAGTGGTTAGATGCCCGTCAACCCTGCTGTTTAGTTAGCGAAGCACAATGTCTCTTCAGGGAACTCCCCCTGGTATCGAAGAAACCGACTGTAGTCTACGATGGCGCGCTACTAGATCTCACAAAAAAATAAAGGATCCAAAGGGTCACTGACAGGATATCCCAAGGGTATGGGATGTTAAGGTGCCCATGGGACTTGTAGGACAGTCGCACACTCGGTATCGCGAACCACACAACCGGACGCGAGTGGGAAACCTTCTCATGAATTGATAGGCATCAAACCGAGCCCGGGGAGCCCCTTATACTTGGATGACGGAAAGTAACTCCGACCAATTATTTGCAAGGAAAAATATCACGATAAAGCGTTATAGAGGGCGTAAAGCTCGTTAAAGTCTAGGCTCTGCAGCCACCTCCTGATTGCGGGTGTGTGCTTTAGATATGCCTCAGTAAACTATCAAAACTAAACCTCCTGTCCACAGTATGCTTGGTGCCGATGTGTAGTCATATTAGGAGATGTGTTCTTATCAGGGACACGGGATGAATAAGCCTCGCGTTTGCAAAAACGGTACCAGCTAGTGTGATTGCTCATATAATATATATACACCTACTTATAGCGATGGGCAAACACTTGCATTTACGAGAATAGGCGGCTTACCATACCCCTTGGATGTAGAGTAGCATCTCTTCGCTAAGGCTTGTCGGTCACATATACATACCCGCAGCGTCAGCAACCCCACCGTATGAGTAAGGACTAATCCAACACTAGTCGTTCTCGGTAAAAAGTCTCGTATTAGTAGAAAGCCCGTGAGGATTTGAGGTCGGTGCTCATCCTCGATAGTAAGTATCGGACATCTTAGCCGAAGCCACTGAGTCAGCTGCAGGATGACACAGACATTCCTGACGCAGTCTCGCCTTTATTAAGTACCGCCGACGCCGGCTCCTAAGCGCTTGTCAAGCCCTAATGATGGGGTTCTACAGCGGTACACTCATGGGCCCTTAATTGTAGTTTGTCCAGCTGTCTTAGGCCAATACCTCCATGCAGCCATCTCCGCGATGAGACCCCGCCAATGTTCCACCAAGTCGGTCAGTCCTTGCGCTTACCTAGAGTATCTGCATACAACGGCGACGTTGTCCGGTCGCACGTAAGCACGGTACGCCCCGCTCTTCAATAGGATGGTTTAAGAGCCTTCACATGACGAGTCTGCGGACCCACCGGCGGCTGGCCATTTGGCTGCCGTGAACTTTCGTTCTGTACGTAGGTCTTCCGGCAGCTCTCCAGCCGGCTGGATGGCAAATGAATCATTGCCCGGTCGTTTTGACGCGACGCCCTAAGTCTTTGATGCTGAGGAAGACGTCTAGCGAAGTGATCAGTGGCCCGGGAAATCACTAGCACGTTATCCTACCCCCGTATAGGACGTAACGGTGTTATGACAGGCTTAAATGCGATCCGTGTAACAACCCCCGTCGACGCCGTTACAGTTCTGGTCCTGACCGAAACCGTAGATCGTGTCCGATGGCCGCATGTGCGTCAAGAGCGTCTTTTAGATCTTCGTGTCTGTGACTACATAGTCTCAGACTAACCTACGTTTCTCCCTCAGTTCGCGGAACAGCTAATATATCTTTCCGAACCCTTGACGCTACCGCGGCACGGTCCTCCTGCCTAGGCAGCCTTAGTTACTGTTACTATGTGGTCCGGTAACGTGGCGGTCTAGAGCCGCAAAGGCGCTAGAGCCCACACGTTGCAAACTGCGCAAGCATGCGAATACCAGAGACCGATAGCACGAATTACGGATTATCAAGCAACACGGTCTAAATAGAGTCTGTATAATATCGGGTTTGATATCCCCTGCGGACTTAAGGCAGATGTCTCGACGTATCTATGACATGGCGAACATATGAACTCCTCGACAACCGCTGATGCGCGGAGTACAGTAACCCTCGTACCATTGTTCTGAAAGGGCTTTAGCAACCACCAACTCCTCGTGTGGTTTCGGTCATAGGGGTCCCACTGCCTGATCCAGTGTGGAGACATGTAGCGCCACAAGCCTCAAAAGAATGGTGAATACACAGTGACGCCGATCCCTTGGGAGCCCGGAGACGATCGTTTCTCCCTGGGCACGAAAAGTAGGCTCATGAAGAGATTTGGTGATGTCTGTCCAACCCAAGTTGTGTCGTGGGCGAAGCAAACTGGGGTCCTTTCCCCACAGTAGCCGTCAACCAAGTTGGGCAAAGTTCGTCCGCGGAGGCTTTCTGTGGTTGTGGAAGTTACAACCCAAGGGCGGGATCGGCGTACCCCCTCCACATAACACACCGATGTGACCGTTAATCTGTATGGACATCAAATATGCTTAACCTGCTCGCTTTGGCTGCCGGAGGCACCTGTTCGACACCCGACAACAGTAAACTGGCTATTTATAAAGATAGCACTCGTTTATAGGACATCATTCCAACTTGTGGGGTATCACAAGACAGATTTAGGTGTCAACAGGCTAGCGCATGCGCGGCAAAACTCAACAGACTGGTGATTTTTACAGGGTTTGTAGTTAAAAGCTGGTCTGCATAACACAGCCTACTTGTTGTAGTACGCCCGTTATAATGTGGCTGCGAGACAACGTTGTTCCCAGCCCCCGCTAAGTACGTGATTCTGGCAATTTGCCGCATTTATAAGGTCTATATATCGGTACTATGAGAGATTGGATTGACAGTTGCATATGGTGAAACACCGCGTAACGCTAAAAATCAGCGGCCTTCCGCACGCAGCGGTTCATGTGTGCTATAGTCTATGATGTTGGAACATAGCACTGGGGCCCCATGGGGCAAGGAAATCGTCGGTTTGGCTGGATGACAATATGCGTCAGATAAAGAACTCATGAAGACCCCTTGGCCTTGCCCCCAGACCAACAAAACATCGTCTTCGTCGCGTTGAACTATCGGCCCCCTAGGACATTGACAAATTTGCCGTCTACTCCGGCGCAACTCCATGGGTTCGTTCTCGAATTGCAGGGTGCCGCACCACAAACCTACAGAACTCAATTTTTGACATATAGTTGCTCATTATCTACAGGGTCGCCAGTAGACTTGCAACCATGTTGAGCAGAGCCAGCGTTACCTCAGGTTTAAGTCCTGCCTTTTAGCGTCTTTGACGCAACGCAGGCCAAGACTAATTTGAGGAATCAATCCACGTTTACATTGTACTATGGGGTGCGCCTTAAGCTGCATGATATTAGGTACTACGAACCTTTTACGCCCGTCGTTGTGACTTAAGGTATCTCGTAACATCACGGGGATTGGTGTTAGCCTTTCAGCTTATACTGGGAACGCGGTCGCGACCGGCTGCAGCAGCCCTGACATACGGTTCGTAGAATCACCCAGATCGTACAAAATAGGTTTCCTGCATTATTATCAAAACAACTAAGCCGCGTCGCAAAAATCGTGCACGAAACGCGAGGCGATCTGTCCGTTGAAAGTAGGCAAGGACTCGAAAAACCGTTGCGAAGTCCCCTTGTCTCAAGGTTGAAGAGATATAGCGATACCTATGAAGGTGTCTGAAAGTGCTCAGTCGCCTGAAGGGCAGGTGGTTATGACGACCGTATAGGCCTAGAGAGACACAATATATGCCCAGTTGAGCTAGGCTGCGTGCCGCGAAGTCTTTGCAGGTATCGTCCTTCACGTAAGTTTGGGCTTGCATGCTTAGCGATTACTGACCTGTTGCAGCGGTTATCCGGTCTTACGACGGTAGTTATGCTGCCGTGTTGCCGTCGGGTGTCGAGGCTATTTGACAATCCCTGCTTATGGTGGATGTAAGGTACGGTTGGGACAGAGAGGTGATTTCTTACTGGGACATTCGAGCATATTCTGAGAAGCCAGCCAAGCTTGTCGAGCCAGACTTCGCTCTGGAGGGTCTCGACGTTGGTGCAATCCTCCGTGCGTACTTAATGTCGCCTGCCGTCGTTCTGGACGCTGTCCCTCGCTGCTACCACTGGACAGGACGGACACTGTTATGGGATGGTGGCTTCGCTGCGTCGCGTTGTGAAGGGGTCCAGATGCAGTCTCGAACGAATACACAGGTCTCCCTTATAGGCACGACTGCGCTCCGTATAAGTGACCGATACCGGACTGATCAGCTGGAACACATCTAATAACAATGGCAGAAGCGGTTTGAGCCACATTGACGTGGGTCCCTTCCACCGTATAATGGTTCCGACGGCGGCGTCACCCAAGTCATGGCTCAAGAAAACTGATGGCCGAGCCCGGTGATGCTTGCCTGCTGACATTGAGCTTCAATCAAGATTTGCGCTGGACCACAGCGTCCGACTGTTGATCTTAAACTGCATCCGCCGTCGTTCCTTAGAAGCGAGAAGGTTTCGATATTTAAAGTTTGTCCCCAGGCGCCGATCGGTCGCCATACCGCGATCACTACCGCTTCGAATGTCTATATAAGGCCTGAAAGAACCGGGATCGTCTGGTGGTGGGTCCTTGCGGAACACCGATGGATCCAGTGCGAATAATGACGGGCAAGACCAGTCAAGGCCCCAACTCTAGTAGTTAAATTTAACCGCGACCAAAACAATTAGCTTGCCCTACCGAGTATGACTCGGGATTGCGTTTCGCCCGCTCGACGCTGCGCGGCGATCGGGGGGGGTCAATTTGCCGTTTTTACGTTATCAGTATTGAGATCATGATGTGTAAGCAGATAATCTGCGCCACATAGTACATTATTAGGTCAGACTAGCGCGGGGGGCAGGCGCTTATCGTTCCAATACCTAGTTTAGCGCGTCGCCTTTACTAGGAATTGCGCTTGGCTTGCCACATTACGTGAATGTAACGGGCCCTAAGCGTCTAGGGATAGCCGGGCGGTGACGTAACACACGAACAGCTGCTTACGTCCTGGTATCTTAGTCACAAGTATATTGGTTGGAGAGACAGTGGTCCCGTACTCCCATTAGGGAGACGTCAAAAGCAAACGCTCACGTAATATGCCCGTGTGATCCGTTTACTCAGAATATTCTTCTCACTGCTATTATTGTACCCTTATCGTCTACGAAAGCGGCACTTGTAGTCACATCTTTGAACTACGTACTGCCCCATCTCGACGTGTCTCATGTCCTAGAGAGCGGGAGAAAGCTTTCGGCCAAAACCCACTACCGTGATCATCCATGGGGACCGACAGATTTCAGAGACCGGCAGCGCAAGCGACGATACGGCACAATGTTAGGTCGTCCCCTATGCATGAAGCTGTCGCGTATGAGGTTAAGCTGGCTCACTATCGTCAGAGAGACACGTTTAACGGGCAGCATCAGAAGTACCTCAACAACAGCGAAGGTGATTAGGTGGTGAGAGGCAACGAAAGTGCACCTGACATTTCGTGGGAACTAGCGGCACGACCTCCCAATATGACTGCCCGTCTACTGTCGGACCTCTACGTTCGAGGATAATGCGCGAAAAATGTATGGTAGTTGATTGATCCAAAAGGATGAACACCCTTGTTGGCGGGATTCTGATCAACCCAGGAGGACCAAGCGTAGAATGCAGAACTAACCTTTATGTACAACGCACTCCGGTGGTCCCACGATAAGTTCGACGTCGTTCTTGTTTGCGGTAAGGTCGAATAGGCATCCCGCGGATACGGCCAGTAATGCCTAGAACTGCAAGTAACGGTCCCTCCACCACCGCCGGTTCTAGTGCTGGCAGTGCAGCGATCGTCGTGGTCGCGATTATTGTAGGTGTCATACAGAGATTAGGCATCTGCTCAGTAGCACGCCGGTGGAGGAACCACGATCGCCTGGGTAAGTCGCCTCGTGACTTTTAAGCGTAGTATAACTCGTAATTAAGTAGAATCGACGGGTGGCTGTGGAGATAGCGACCAATTTTCGCTTACGTGGCATGCCGTTGCGGACCACCCGTCCGAATTAACAGTCTCGTCATTAGCGATCAAAACGGCTGAGCATCCCGCTGGCCCATGGTTCGAGCCTTCTGAAAGGGTGCAATTTGCGTCAAAATCCAATCGAGAGCTAGCAAGCGAATAGAGATAGCGGCATTAGATCAATTGATGTACATATTGAATGCCCATAGACTTGCTCTTTTACGTCACCATACCGTTCTTGGGCTTTATGACCTTCATCTTGTTAGAGCGACTGTTAGTGTTAGCATCTCCACACCTATCCCGAGTATGTGGGCGGTTATTCGACGACACCGACATTAGTCCAGATACGCCCGGGGGGAAAGAAACTGGTGCGTTCCACGCTGTTGGTTTCTGGGCTATCTATCACTTTCTTACTGACTACGCAACTGATGTGGCGGATCATGACCACTGACGTTGTGTGTTGGATTGGCAGCGCCCATCGGGATTCCTATATCTCCTGTTAACGTTCGCGAGACGTTGTTCAAGACCAACGTTTGGTCAGTATTTGTTCAGTCGCACGTTCGTAAACGTCGTCGCCGAGCAAAGGGACCTCAATGTTATCGGATCTCAGCCTGGTATTAGCGTAAATTAGGCATACAATACCACAGAAAGTAGCCTGCCAGAACTCTGATGGTCATCAACCTCTGTGTGCTAACATGTATCAGGACGAACAAAGGCTGAGGCACAACTCATTGGGACTAATGCCTGTGGCCCTCCCGCCCTCACGGTCATCCCGATATAGCTTGATCTGCTGATTGTCAACCCTGTACAAACTTAGGACACGCGATGGGACCGAAGCGCGTTGTTAAGAGAATGAACAGCACCCTCTTTAAACGTGGTCTCGACTCAGGGAGCCTACAGTACTAGGCACAACTAATCGAAGCGAACTCAGATCGCATAAACCGCGCAAGCTCAGGCCCAATTACACGGGGTAAAGCAAATCGCTGGCTGGTCTTATGCTCTCCGATTCCGACTTTACTGCAAACTGGAAGTGTCGATTATGCTAATACACCCCCAAGGCTCGTTCCCCGATCTGACTACGTAGTAGCTACTAAATGACGGTAAAACCTAATGATGTCTCGATTTCGAAGCCCCAGCTGCCAGGTGGAATGACCACGAGCCCCCGCTGGCTGTTTGGTGTCCCTACCGCACTTCGCTGCTAATGGCCTGGGGACGTATAGACCGCAAATCAGAGATTGAACCGACGCGAAGGCGATAAGCGGGTCGTGGGTGGACAAGACGGACATCCACCAGCCGATGTGAATTCCACCGGACTATAGCACCGTCCTAAGCTTATAAATGTCGCCCCTGTTGCGATACCGAAAGCATCATTGTGGGACCTCGTATACGGTCAAGATAGGGCGTGTCTTTCAGCACGGTTCGAAGTATTGGCGTGGTGTGGATTAATTCCTCACGATCACATCTCAGTTATATTTCCCTACAACCAAGTCACATGTGGCTCCTGTTCGTGATCGCTATGAGAACCTAAGCTCGCTTCACTAATCCCGGGACTCTGTGACTCTGTTTGTCGGGTATTAGCGTTACATTGCTTACACTTTCCATTAGAAGCCTAAGTGGTAGCAATACATATGGATCTCGAATGTCATGTCAGCGTGTGTAGCTACGTTCATGCATGTTGATTGAACCGTTTGACGGGCCGCTGTCAGCCTAAATCCAGTGCGTATATCTACTCGCCAAACTAGCGGCAAGCTCGAGTTTTAGCATCATTCAAGGTATCTCGTTATGTGCAGCCCGTTCTCGCAAAATGCGGTTCATTGAGATGGCAGCTATGTCACCCCTGGGAGACCCATGGCTGTTACTATACTGTGGCGCGGCACATGGCCTCTAAGTACGTGGCGGATCCAGGCTACTAGCACGGTCGGATCACGAGACGGCTCCGTCCGCGCAACCGCTAAGAACGCCGCCGCTGAAATAGTTTCGCCTAATCATCTTTGTCAGCCAGAGTAGCGAGCACGTTCCGGAGGCGGCAGCCCTAGTGCGACCCTGGGGCACACGCCCTGAGCCCGGCCTACGAATAGAGGCTGGTAGGTATCACCATCGCGAACCAACTTGGGCACAAAGAATTCTGGGATCGACCTAAACCTTTCCCGCCATGAGCCGCTACGGGTACCTCACTATAGCGCGACCACATTGATACCCGCAACAAGGGGGGGGCCGTCTATGATCGCTTTAACCAAAACAAGAGAGGGACTCATGGAGACATGTTACTCGAATTAGCCATTCCTTAGCGGAAGTATGGGACATATCTCATGGACAAATAACATCGCTCCCTAAGGAAACCATGGCATCCCGTATCATTCATGCCGTAATTTTCTGTCCGGGAGAATCTCCGATTGGTTGGGACTAAAAACGATCCTGGTGTCACGTATCGCTTTCAGTGACCGAATGACATATATGGAGGGAACGTACGTGAAACATATAGCGTAAGTCAAATTGCATTAGGCGTGCGTTGATCTCCTATAATACCATCTCCCTAGGGTTTTTCTCTGACCCCACATTGTACCGCCGTCACAATACAAGCATCGTCGATTGTTGCCTTTCGTGTAGCCGATTAAGTCCGCTCTTTCTTAGCTTATAGGTATTTAGCTATAACCTCGTCGGGACACGCTCGCTTGGTCATTCAAGAAGACCCGAAGGCTTGTCCCACCATGAGTATCGCGCCGGACTCCCCGGGACCATGACTACTTTCGATAACAGGGAGACCGGTGGAGGAGTTGTCTGAGCCCTGTTTACAGGGCGTATAGATTCCGGATCACACATTTCAGCGTGCGGGTTCTAGCATGCCGGACGGCGCAGCTAAGACTAGGCTGGAGGTTGCTCGCTTGCGGTAGATAAATCACGCTCAAGTACCCTTCCTCTGTTTATTGTGATGACTTCCCTTTACGACGTTACGCCTATGTCTTCTTATCTTTTGATTGTTCGAAGTCGTACAACTGACGACCCGGGAGTAGATGTGAAAGTGTTGGGGGTCTAACGTTTGCCCCTCATTAAGTAAGCTCAATGGTTAGTATCGAAAGTGAAGCTGGAGGAGTCCCTTGTGTCTGGAAGGATTCGTTACTGGATTCCTGCGGATTCAACTCAATACTATTGGTCGGCCTTTTGTATTCGCCAGCGCTCGGCTACATACTCAGGGAGCGTCCAGCCTAAACCGTGCAATAGCGGGACATGAGGCCCGTATACGTCAGGATTGGGGGTCCGGCACTTTGTATTGAAACTTTGCAAGATGCTTGACGCCCGGGGTTACATTTTGCCATTTATTCCACCAAGCGAAGCGATATGTTTGGGCCGAACACTAGATTTCCTTCCGTACCGTCCATTTATCGAATATAAACGTAAAGCCGCTCTGGAGATGAACAAACCCTTTCCTTGCAGAATTGGCGGACTCCACTGCAATCCCGCCCCGCCTCTGGCATCCGTAGAGTCCCCATGATAAGTACCCCTGTGACGCTAGCTATCTAGCCTGACTAATGCGTAGATCTGCTTACCGTGTCAAGCTCGTATAGTGCTAGTCGCTATCAGGTCATAGACTACAAGGTCGAAAGGCGAGCCCCCCACACAGCACGTTTAATAGCACGCCGAGATCTAGTGTTCTGGGATTCTTTGAAAAGCATTACATACTCCTCACATTTAACATTTTACTTTGCGGTTTGCCTCCTTACCCATCACAAAGTCTTGACCAAGGGCTACGTCTGCTAAGAATTAGATTACCGTTCCCAGCTATACTGCAGTGACATTAAGACGCTTCTTTATAAGTAGTGCCAAGTGCAAGTGTAAAAACCCGAGAAGAATAGGCTCAGCTGGGAACCTGCTACTATGGCCCGTTGTCAAGACACCAGCGTAAAAATCATTACTGGAAGCAGGCATTGAGTGTAATCTCGTGGCAATTTAAGGAGTAGATCGGCGGGAGGCATTTAAGTCAAACTGCAAGAAAGGGTAGCAGCTGTGCTGTTACTAATCTGAGATTCGGGGCCGTACGCGTTCACTTGGAAGCCCGGCGTACCGGTTAGGCTGAAGTGCATACCAAAAGTCGAAAGCTTTACACACATCTTATATTTACAGCCGGAGACACTCCAGTGGCTTATAACCTGACTTTTCCGGCTGCAGTACGAGCTCTAAATTTACCAGTTTAAAATAGATCTAGTGACTTTAGTTTGTCTTAGAATCTTGTACGTTCGCTTTGTACCGAATCTTCGGTAGCCTCTCATGGCCCGCATAGGCAACTCCCAAGTGTCACACATAGTCCTTATGTCATATTAGGCCGTTCTGTGGGCTACTGCGAGAGGGTCGTACACTCAAATATATCGGTCAATCACACGCTCAACCATTTCCGCCGAGCGTCGGATGAGGAGCGGTTACCAAAACGCTCACAAGTGAATAATCGCGAGAGTCAGAGTTACCTACACGGCCTCTATTGCACTCTAAACCCTTATATTAGCTCAACAGAGAGCAGAGGATACCCCAATGTTCGTCTGTCTTTATCTGGCTATCCCCCGGTATTCTAGGTATCAATTCGTAAAGTCGATGTACAAGCCTATTCCTCTCATCCTTGGCCTGTCCCCTGTCGTCGGCGAGGAGGCGGAGAGCTTACTCGGAAGTGACCCTACAAACTGAACCATCAGAGGTTTGTGCTTCCCTAACGGGCTGCGCGGAAACAAAGAAAGGTTTTCTAACTATAACTACGCCGATGACCAAATTACTCGTTTTGCCCCCAGAGGCTAGATCAAACCAAGCGCGAGTAATGGACGTGAGTAAAGAAGCTAACTTAGCCCTACCCAAGGGCTACTCGGTTATTCAAGCTGCTCATCGTGCATTTAGGACATTATTTACACGGTAAAGTTCTCACGCGTAAAACGCTTTGGCTTCGCGACGTAATGGGATGCGAGTGAGAGTGAGAAAATCCCTCAACGCGAGGCCCACAGCGCCCATCGCGCGACGTCGAGTCCTTGTGTCTAGATCTCAAAAAGAGGCATAAAATGTGTGGTGGTAATGAGTGAGCCAGCTTGTCTCCGAGACACAAGTGATTACGAGGACAAGCGCGTTGTACTTCGTTCCTCCGTCAGAGTCCGTACAGCCACAGCGCGTGTCGCAGTACTTATCGTCCCCTGCCGAAACCGCTCGTCAAGCAGACGCGTAGTATTGATCAGATCCGTGATGACCATGCAGTAAAAAGCGAGCGTGAATTGGGCGATTGTTCGCCCTGCGAGCCGGCCCGTTTGCCTACAAATTGGTCATACCGAACCGGACCGACACAATTGCATCGTACTGCTGGGAGCCGGACCGTGACCCCAGTGCCGAAATTGCCGCTCAGGACCCCTTTGCCTGCTTGCTTTGCAGGGGCTTAGACAATTGCAAACTGCGGCGTAGTTCTAAAAGCCCTCCCGGTAGGAGTTCATAACACTAACGGGATTCGATTTGCCTAGACCTAAGACATTTTATCTGATCGCCTTGCGCGCACCGTCGATATAGCACCGATACCTATGCCCGTGCGAGCTGCTATTCGAACTATTGCGTTAACGTCTGCGGCAGAGACCGTATTCGGGTTCAATCCTAGCCTTGAGGCGTCATCCATCTAGTCCAGATCGGGCGATCATAATATGTTCTCGTCCCACTGCACTGTGTAACCCAATCCTAAACCGTTTTGGAGCACACTTGACTCGAGCGTTCGTACCGCGGTAACTGCCGATTGCCGACTTCGCCGCCACATACTGTGTGCGCTCTGTCTCCATATTGTAGCCAGCCCCTACCAAATCGTTTGCAACGCCCGTGTCGAAAGCTGTGTGCACATCATCGGAATATGGCTCAGCAACCGGTGCTGATTTAGACCGCGTCGTTGTTGCGGTTTGCTCGTTACTGGTGTCCATCAGCGAACCTGAAGCAAGGCGCAAAACTACCCGGTGGGGGTCGATCAGTGTCTCCCCTAAGTGGCTGAGCCGCCGAATGCTGATGGTACTTACCGAGAATTCCACCAGTAAAATCTGGCAGCAAAAAGGGCGAGCAAAACTACTTGTGGGTGAATGATGTTCAAGACCACAAGTAGGATCTAAAGCTCCGCGGTGATGTAATTGTATCTGTCGGCTTATGTGATTCCTCGCGTTCCAACAATTAAATGAGTTATCTAGAGCTCGATGGTAATATGTTTACACCACGCGTTAATCGCCTGCCGAATAATAAGTCTATAGCGATCCATCAGATTACATTTTGAACCTTGCTTAGGGACCATGTTATCGCCGGGAACGTGATACATTTGTGACTGCTCCGGCTCGCAGGGTTCTGCGTCTGACCGTAACGGGACAACACTTTAAGAACTAATATTAATCTTTATGAATGGTACATGAGGCCAACCCTTTCCACCATAAGTAACCCAACCGTGTGGTAAGAAGTCGCTTAGGCATCGTCTCTATTGCGGGTAGGGGAAGCGCTGATTGAGGTGGGGCGGTTATGGGCGTTCACTAGTAAATCAGGAAGAATCCCCCATTCGCCACATCCGAACCAACGCAGATCTCACCGGCAGGGACCGGTTGGGATCAACACAGAGTCACATAACGATCTCGTTTACATGTCTTCCAGGCCCGAATAGCTGCCTTTGCGAATACGTCCTGCCTGCGTCTGAGTGGTACAAGGTCAACTGTCATCCCGCGATAAGAGTGTCCCTACAAGCCAAACCATACTCGTGCTGTGCGAGTGTTAGTTTGCTTAGGCTTCAACGTGTGAATGGCTACACCCATGGCGAATCAGTAAAGACGGTGCCATAAAGGCATGGGCCTATGTATGTGCAAGATCGAGTCATAGTCGTATAAACATCAGTGTGGCTCGTGGCCTATAGATTGAGACGGTTCTTTAGTTACAGCCTCGTGCCCACTGTATCCCCGGTCTGACATACACAATGAAACCTCCCACTCCGCCCCCCTATAGTTAAAGATACTCAGACTATTCTGAATGAACAATAGAACTACGCTAACATGAGACGTAGGCGTCCCCAACTTTCGACGTGGCTCACCTGTACCTGTTTGCTGCAATACCTCCAGCTTATAATTCTACTATACATGGGAGACAATGATGCCGCTTAGCCGCCGCAGACCATCTAATTGTTAGCAGTCGAATTACAGAGCAAACTGCTAGGAGCGTAAGGGTACCTTTTGCGTAGGAGTCTCGGCCAATCACGTACTCGAAAGGGGGTCTTTTTGATACGACCGGTTGCCTGTCACCAAGGTCCCGATCGTGTAATGTCTACAAATCATGAGGTTTGGCACTTTGCTTCTTGGACTTCTAACTGGGTATGTAGGGAAGTGCACATGCGATTGCATTCTTGACACGTGACACATGGTCGGCTCGACATGTTAGGGGACTTTAAAATTTAACTTTTGGCGAGGCGAGCAATTCATACTACGGAACGATAATCTGCGTCGACTACTAGGCAATCAATGAAGCTCCTTGCAGCCGCGTCACTGTCCCAGCTATGCACTTCATTACCCACATCTTGCTTACTCTACGTATCCAGCTTATCTACCATCACTCCCTCTAGTTACTCTGAATAGAATAACTTAGGGCCATGGCAGACGCGACGCATCGAATCGACTGCAACGTCATCGTTGCTCATTTCGTT
		</sequence>
    <sequence><taxon idref="Location_4_2_1|27.078799093225513"/>
			TCCGTGACGCTGAGTACACTTATATAAGGTCTGTGAACTCATTCTAGAGCGATGCACCAATAAGCGCTTTGTGACGTACTGATATGCTAACGCTTAGCAGGTTCCGACTAAAGAAATAAGCAAAGTATCAAGTCTTTTCGGGACTATGCTCTGTTGTTGCTTAGGCGTGAGGCCTATGGTGTTGGCACGTGCCATTGAACGATATCTCTGCCGAATCAGGCCCGGGCACAATCCCATGGTTTACACGGCATTCAGGTACGGTATCGCTGCGACTATTACATCTCCCGCAGGCCGCTAAGTCTTTCGCCCGATGTGAGCAGTTCCTGCATGAGCCACCCGTGACCCTAATCTGCCTCCTCAACGGGGCAAGGACACTTTCTGACGCTTTGCGGTAGTCTTATTTTCCGCAGTACTTACATAGTGACCTAAAGAAACTAGACCCACCCCAGTTGCCTCGGTCGGGGACTAATCGTGCCAGTGGTTAGATGCCCGTCAACCCTGCTGTTTAGTTAGCGAAGCACAATGTCTCTTCAGGGAACTCCCCCTGGTATCGAAGAAACCGACTGTAGTCTACGATGGCGCGCTACTAGATCTCACAAAAAAATAAAGGATCCAAAGGGTCACTGACAGGATATCCCAAGGGTATGGGATGTTAAGGTGCCCATGGGACTTGTAGGACAGTCGCACACTCGGTATCGCGAACCACACAACCGGACGCGAGTGGGAAACCTTCTCATGAATTGATAGGCATCAAACCGAGCCCGGGGAGCCCCTTATACTTGGATGACGGAAAGTAACTCCGACCAATTATTTGCAAGGAAAAATATCACGATAAAGCGTTATAGAGGGCGTAAAGCTCGTTAAAGTCTAGGCTCTGCAGCCACCTCCTGATTGCGGGTGTGTGCTTTAGATATGCCTCAGTAAACTATCAAAACTAAACCTCCTGTCCACAGTATGCTTGGTGCCGATGTGTAGTCATATTAGGAGATGTGTTCTTATCAGGGACACGGGATGAATAAGCCTCGCGTTTGCAAAAACGGTACCAGCTAGTGTGATTGCTCATATAATATATATACACCTACTTATAGCGATGGGCAAACACTTGCATTTACGAGAATAGGCGGCTTACCATACCCCTTGGATGTAGAGTAGCATCTCTTCGCTAAGGCTTGTCGGTCACATATACATACCCGCAGCGTCAGCAACCCCACCGTATGAGTAAGGACTAATCCAACACTAGTCGTTCTCGGTAAAAAGTCTCGTATTAGTAGAAAGCCCGTGAGGATTTGAGGTCGGTGCTCATCCTCGATAGTAAGTATCGGACATCTTAGCCGAAGCCACTGAGTCAGCTGCAGGATGACACAGACATTCCTGACGCAGTCTCGCCTTTATTAAGTACCGCCGACGCCGGCTCCTAAGCGCTTGTCAAGCCCTAATGATGGGGTTCTACAGCGGTACACTCATGGGCCCTTAATTGTAGTTTGTCCAGCTGTCTTAGGCCAATACCTCCATGCAGCCATCTCCGCGATGAGACCCCGCCAATGTTCCACCAAGTCGGTCAGTCCTTGCGCTTACCTAGAGTATCTGCATACAACGGCGACGTTGTCCGGTCGCACGTAAGCACGGTACGCCCCGCTCTTCAATAGGATGGTTTAAGAGCCTTCACATGACGAGTCTGCGGACCCACCGGCGGCTGGCCATTTGGCTGCCGTGAACTTTCGTTCTGTACGTAGGTCTTCCGGCAGCTCTCCAGCCGGCTGGATGGCAAATGAATCATTGCCCGGTCGTTTTGACGCGACGCCCTAAGTCTTTGATGCTGAGGAAGACGTCTAGCGAAGTGATCAGTGGCCCGGGAAATCACTAGCACGTTATCCTACCCCCGTATAGGACGTAACGGTGTTATGACAGGCTTAAATGCGATCCGTGTAACAACCCCCGTCGACGCCGTTACAGTTCTGGTCCTGACCGAAACCGTAGATCGTGTCCGATGGCCGCATGTGCGTCAAGAGCGTCTTTTAGATCTTCGTGTCTGTGACTACATAGTCTCAGACTAACCTACGTTTCTCCCTCAGTTCGCGGAACAGCTAATATATCTTTCCGAACCCTTGACGCTACCGCGGCACGGTCCTCCTGCCTAGGCAGCCTTAGTTACTGTTACTATGTGGTCCGGTAACGTGGCGGTCTAGAGCCGCAAAGGCGCTAGAGCCCACACGTTGCAAACTGCGCAAGCATGCGAATACCAGAGACCGATAGCACGAATTACGGATTATCAAGCAACACGGTCTAAATAGAGTCTGTATAATATCGGGTTTGATATCCCCTGCGGACTTAAGGCAGATGTCTCGACGTATCTATGACATGGCGAACATATGAACTCCTCGACAACCGCTGATGCGCGGAGTACAGTAACCCTCGTACCATTGTTCTGAAAGGGCTTTAGCAACCACCAACTCCTCGTGTGGTTTCGGTCATAGGGGTCCCACTGCCTGATCCAGTGTGGAGACATGTAGCGCCACAAGCCTCAAAAGAATGGTGAATACACAGTGACGCCGATCCCTTGGGAGCCCGGAGACGATCGTTTCTCCCTGGGCACGAAAAGTAGGCTCATGAAGAGATTTGGTGATGTCTGTCCAACCCAAGTTGTGTCGTGGGCGAAGCAAACTGGGGTCCTTTCCCCACAGTAGCCGTCAACCAAGTTGGGCAAAGTTCGTCCGCGGAGGCTTTCTGTGGTTGTGGAAGTTACAACCCAAGGGCGGGATCGGCGTACCCCCTCCACATAACACACCGATGTGACCGTTAATCTGTATGGACATCAAATATGCTTAACCTGCTCGCTTTGGCTGCCGGAGGCACCTGTTCGACACCCGACAACAGTAAACTGGCTATTTATAAAGATAGCACTCGTTTATAGGACATCATTCCAACTTGTGGGGTATCACAAGACAGATTTAGGTGTCAACAGGCTAGCGCATGCGCGGCAAAACTCAACAGACTGGTGATTTTTACAGGGTTTGTAGTTAAAAGCTGGTCTGCATAACACAGCCTACTTGTTGTAGTACGCCCGTTATAATGTGGCTGCGAGACAACGTTGTTCCCAGCCCCCGCTAAGTACGTGATTCTGGCAATTTGCCGCATTTATAAGGTCTATATATCGGTACTATGAGAGATTGGATTGACAGTTGCATATGGTGAAACACCGCGTAACGCTAAAAATCAGCGGCCTTCCGCACGCAGCGGTTCATGTGTGCTATAGTCTATGATGTTGGAACATAGCACTGGGGCCCCATGGGGCAAGGAAATCGTCGGTTTGGCTGGATGACAATATGCGTCAGATAAAGAACTCATGAAGACCCCTTGGCCTTGCCCCCAGACCAACAAAACATCGTCTTCGTCGCGTTGAACTATCGGCCCCCTAGGACATTGACAAATTTGCCGTCTACTCCGGCGCAACTCCATGGGTTCGTTCTCGAATTGCAGGGTGCCGCACCACAAACCTACAGAACTCAATTTTTGACATATAGTTGCTCATTATCTACAGGGTCGCCAGTAGACTTGCAACCATGTTGAGCAGAGCCAGCGTTACCTCAGGTTTAAGTCCTGCCTTTTAGCGTCTTTGACGCAACGCAGGCCAAGACTAATTTGAGGAATCAATCCACGTTTACATTGTACTATGGGGTGCGCCTTAAGCTGCATGATATTAGGTACTACGAACCTTTTACGCCCGTCGTTGTGACTTAAGGTATCTCGTAACATCACGGGGATTGGTGTTAGCCTTTCAGCTTATACTGGGAACGCGGTCGCGACCGGCTGCAGCAGCCCTGACATACGGTTCGTAGAATCACCCAGATCGTACAAAATAGGTTTCCTGCATTATTATCAAAACAACTAAGCCGCGTCGCAAAAATCGTGCACGAAACGCGAGGCGATCTGTCCGTTGAAAGTAGGCAAGGACTCGAAAAACCGTTGCGAAGTCCCCTTGTCTCAAGGTTGAAGAGATATAGCGATACCTATGAAGGTGTCTGAAAGTGCTCAGTCGCCTGAAGGGCAGGTGGTTATGACGACCGTATAGGCCTAGAGAGACACAATATATGCCCAGTTGAGCTAGGCTGCGTGCCGCGAAGTCTTTGCAGGTATCGTCCTTCACGTAAGTTTGGGCTTGCATGCTTAGCGATTACTGACCTGTTGCAGCGGTTATCCGGTCTTACGACGGTAGTTATGCTGCCGTGTTGCCGTCGGGTGTCGAGGCTATTTGACAATCCCTGCTTATGGTGGATGTAAGGTACGGTTGGGACAGAGAGGTGATTTCTTACTGGGACATTCGAGCATATTCTGAGAAGCCAGCCAAGCTTGTCGAGCCAGACTTCGCTCTGGAGGGTCTCGACGTTGGTGCAATCCTCCGTGCGTACTTAATGTCGCCTGCCGTCGTTCTGGACGCTGTCCCTCGCTGCTACCACTGGACAGGACGGACACTGTTATGGGATGGTGGCTTCGCTGCGTCGCGTTGTGAAGGGGTCCAGATGCAGTCTCGAACGAATACACAGGTCTCCCTTATAGGCACGACTGCGCTCCGTATAAGTGACCGATACCGGACTGATCAGCTGGAACACATCTAATAACAATGGCAGAAGCGGTTTGAGCCACATTGACGTGGGTCCCTTCCACCGTATAATGGTTCCGACGGCGGCGTCACCCAAGTCATGGCTCAAGAAAACTGATGGCCGAGCCCGGTGATGCTTGCCTGCTGACATTGAGCTTCAATCAAGATTTGCGCTGGACCACAGCGTCCGACTGTTGATCTTAAACTGCATCCGCCGTCGTTCCTTAGAAGCGAGAAGGTTTCGATATTTAAAGTTTGTCCCCAGGCGCCGATCGGTCGCCATACCGCGATCACTACCGCTTCGAATGTCTATATAAGGCCTGAAAGAACCGGGATCGTCTGGTGGTGGGTCCTTGCGGAACACCGATGGATCCAGTGCGAATAATGACGGGCAAGACCAGTCAAGGCCCCAACTCTAGTAGTTAAATTTAACCGCGACCAAAACAATTAGCTTGCCCTACCGAGTATGACTCGGGATTGCGTTTCGCCCGCTCGACGCTGCGCGGCGATCGGGGGGGGTCAATTTGCCGTTTTTACGTTATCAGTATTGAGATCATGATGTGTAAGCAGATAATCTGCGCCACATAGTACATTATTAGGTCAGACTAGCGCGGGGGGCAGGCGCTTATCGTTCCAATACCTAGTTTAGCGCGTCGCCTTTACTAGGAATTGCGCTTGGCTTGCCACATTACGTGAATGTAACGGGCCCTAAGCGTCTAGGGATAGCCGGGCGGTGACGTAACACACGAACAGCTGCTTACGTCCTGGTATCTTAGTCACAAGTATATTGGTTGGAGAGACAGTGGTCCCGTACTCCCATTAGGGAGACGTCAAAAGCAAACGCTCACGTAATATGCCCGTGTGATCCGTTTACTCAGAATATTCTTCTCACTGCTATTATTGTACCCTTATCGTCTACGAAAGCGGCACTTGTAGTCACATCTTTGAACTACGTACTGCCCCATCTCGACGTGTCTCATGTCCTAGAGAGCGGGAGAAAGCTTTCGGCCAAAACCCACTACCGTGATCATCCATGGGGACCGACAGATTTCAGAGACCGGCAGCGCAAGCGACGATACGGCACAATGTTAGGTCGTCCCCTATGCATGAAGCTGTCGCGTATGAGGTTAAGCTGGCTCACTATCGTCAGAGAGACACGTTTAACGGGCAGCATCAGAAGTACCTCAACAACAGCGAAGGTGATTAGGTGGTGAGAGGCAACGAAAGTGCACCTGACATTTCGTGGGAACTAGCGGCACGACCTCCCAATATGACTGCCCGTCTACTGTCGGACCTCTACGTTCGAGGATAATGCGCGAAAAATGTATGGTAGTTGATTGATCCAAAAGGATGAACACCCTTGTTGGCGGGATTCTGATCAACCCAGGAGGACCAAGCGTAGAATGCAGAACTAACCTTTATGTACAACGCACTCCGGTGGTCCCACGATAAGTTCGACGTCGTTCTTGTTTGCGGTAAGGTCGAATAGGCATCCCGCGGATACGGCCAGTAATGCCTAGAACTGCAAGTAACGGTCCCTCCACCACCGCCGGTTCTAGTGCTGGCAGTGCAGCGATCGTCGTGGTCGCGATTATTGTAGGTGTCATACAGAGATTAGGCATCTGCTCAGTAGCACGCCGGTGGAGGAACCACGATCGCCTGGGTAAGTCGCCTCGTGACTTTTAAGCGTAGTATAACTCGTAATTAAGTAGAATCGACGGGTGGCTGTGGAGATAGCGACCAATTTTCGCTTACGTGGCATGCCGTTGCGGACCACCCGTCCGAATTAACAGTCTCGTCATTAGCGATCAAAACGGCTGAGCATCCCGCTGGCCCATGGTTCGAGCCTTCTGAAAGGGTGCAATTTGCGTCAAAATCCAATCGAGAGCTAGCAAGCGAATAGAGATAGCGGCATTAGATCAATTGATGTACATATTGAATGCCCATAGACTTGCTCTTTTACGTCACCATACCGTTCTTGGGCTTTATGACCTTCATCTTGTTAGAGCGACTGTTAGTGTTAGCATCTCCACACCTATCCCGAGTATGTGGGCGGTTATTCGACGACACCGACATTAGTCCAGATACGCCCGGGGGGAAAGAAACTGGTGCGTTCCACGCTGTTGGTTTCTGGGCTATCTATCACTTTCTTACTGACTACGCAACTGATGTGGCGGATCATGACCACTGACGTTGTGTGTTGGATTGGCAGCGCCCATCGGGATTCCTATATCTCCTGTTAACGTTCGCGAGACGTTGTTCAAGACCAACGTTTGGTCAGTATTTGTTCAGTCGCACGTTCGTAAACGTCGTCGCCGAGCAAAGGGACCTCAATGTTATCGGATCTCAGCCTGGTATTAGCGTAAATTAGGCATACAATACCACAGAAAGTAGCCTGCCAGAACTCTGATGGTCATCAACCTCTGTGTGCTAACATGTATCAGGACGAACAAAGGCTGAGGCACAACTCATTGGGACTAATGCCTGTGGCCCTCCCGCCCTCACGGTCATCCCGATATAGCTTGATCTGCTGATTGTCAACCCTGTACAAACTTAGGACACGCGATGGGACCGAAGCGCGTTGTTAAGAGAATGAACAGCACCCTCTTTAAACGTGGTCTCGACTCAGGGAGCCTACAGTACTAGGCACAACTAATCGAAGCGAACTCAGATCGCATAAACCGCGCAAGCTCAGGCCCAATTACACGGGGTAAAGCAAATCGCTGGCTGGTCTTATGCTCTCCGATTCCGACTTTACTGCAAACTGGAAGTGTCGATTATGCTAATACACCCCCAAGGCTCGTTCCCCGATCTGACTACGTAGTAGCTACTAAATGACGGTAAAACCTAATGATGTCTCGATTTCGAAGCCCCAGCTGCCAGGTGGAATGACCACGAGCCCCCGCTGGCTGTTTGGTGTCCCTACCGCACTTCGCTGCTAATGGCCTGGGGACGTATAGACCGCAAATCAGAGATTGAACCGACGCGAAGGCGATAAGCGGGTCGTGGGTGGACAAGACGGACATCCACCAGCCGATGTGAATTCCACCGGACTATAGCACCGTCCTAAGCTTATAAATGTCGCCCCTGTTGCGATACCGAAAGCATCATTGTGGGACCTCGTATACGGTCAAGATAGGGCGTGTCTTTCAGCACGGTTCGAAGTATTGGCGTGGTGTGGATTAATTCCTCACGATCACATCTCAGTTATATTTCCCTACAACCAAGTCACATGTGGCTCCTGTTCGTGATCGCTATGAGAACCTAAGCTCGCTTCACTAATCCCGGGACTCTGTGACTCTGTTTGTCGGGTATTAGCGTTACATTGCTTACACTTTCCATTAGAAGCCTAAGTGGTAGCAATACATATGGATCTCGAATGTCATGTCAGCGTGTGTAGCTACGTTCATGCATGTTGATTGAACCGTTTGACGGGCCGCTGTCAGCCTAAATCCAGTGCGTATATCTACTCGCCAAACTAGCGGCAAGCTCGAGTTTTAGCATCATTCAAGGTATCTCGTTATGTGCAGCCCGTTCTCGCAAAATGCGGTTCATTGAGATGGCAGCTATGTCACCCCTGGGAGACCCATGGCTGTTACTATACTGTGGCGCGGCACATGGCCTCTAAGTACGTGGCGGATCCAGGCTACTAGCACGGTCGGATCACGAGACGGCTCCGTCCGCGCAACCGCTAAGAACGCCGCCGCTGAAATAGTTTCGCCTAATCATCTTTGTCAGCCAGAGTAGCGAGCACGTTCCGGAGGCGGCAGCCCTAGTGCGACCCTGGGGCACACGCCCTGAGCCCGGCCTACGAATAGAGGCTGGTAGGTATCACCATCGCGAACCAACTTGGGCACAAAGAATTCTGGGATCGACCTAAACCTTTCCCGCCATGAGCCGCTACGGGTACCTCACTATAGCGCGACCACATTGATACCCGCAACAAGGGGGGGGCCGTCTATGATCGCTTTAACCAAAACAAGAGAGGGACTCATGGAGACATGTTACTCGAATTAGCCATTCCTTAGCGGAAGTATGGGACATATCTCATGGACAAATAACATCGCTCCCTAAGGAAACCATGGCATCCCGTATCATTCATGCCGTAATTTTCTGTCCGGGAGAATCTCCGATTGGTTGGGACTAAAAACGATCCTGGTGTCACGTATCGCTTTCAGTGACCGAATGACATATATGGAGGGAACGTACGTGAAACATATAGCGTAAGTCAAATTGCATTAGGCGTGCGTTGATCTCCTATAATACCATCTCCCTAGGGTTTTTCTCTGACCCCACATTGTACCGCCGTCACAATACAAGCATCGTCGATTGTTGCCTTTCGTGTAGCCGATTAAGTCCGCTCTTTCTTAGCTTATAGGTATTTAGCTATAACCTCGTCGGGACACGCTCGCTTGGTCATTCAAGAAGACCCGAAGGCTTGTCCCACCATGAGTATCGCGCCGGACTCCCCGGGACCATGACTACTTTCGATAACAGGGAGACCGGTGGAGGAGTTGTCTGAGCCCTGTTTACAGGGCGTATAGATTCCGGATCACACATTTCAGCGTGCGGGTTCTAGCATGCCGGACGGCGCAGCTAAGACTAGGCTGGAGGTTGCTCGCTTGCGGTAGATAAATCACGCTCAAGTACCCTTCCTCTGTTTATTGTGATGACTTCCCTTTACGACGTTACGCCTATGTCTTCTTATCTTTTGATTGTTCGAAGTCGTACAACTGACGACCCGGGAGTAGATGTGAAAGTGTTGGGGGTCTAACGTTTGCCCCTCATTAAGTAAGCTCAATGGTTAGTATCGAAAGTGAAGCTGGAGGAGTCCCTTGTGTCTGGAAGGATTCGTTACTGGATTCCTGCGGATTCAACTCAATACTATTGGTCGGCCTTTTGTATTCGCCAGCGCTCGGCTACATACTCAGGGAGCGTCCAGCCTAAACCGTGCAATAGCGGGACATGAGGCCCGTATACGTCAGGATTGGGGGTCCGGCACTTTGTATTGAAACTTTGCAAGATGCTTGACGCCCGGGGTTACATTTTGCCATTTATTCCACCAAGCGAAGCGATATGTTTGGGCCGAACACTAGATTTCCTTCCGTACCGTCCATTTATCGAATATAAACGTAAAGCCGCTCTGGAGATGAACAAACCCTTTCCTTGCAGAATTGGCGGACTCCACTGCAATCCCGCCCCGCCTCTGGCATCCGTAGAGTCCCCATGATAAGTACCCCTGTGACGCTAGCTATCTAGCCTGACTAATGCGTAGATCTGCTTACCGTGTCAAGCTCGTATAGTGCTAGTCGCTATCAGGTCATAGACTACAAGGTCGAAAGGCGAGCCCCCCACACAGCACGTTTAATAGCACGCCGAGATCTAGTGTTCTGGGATTCTTTGAAAAGCATTACATACTCCTCACATTTAACATTTTACTTTGCGGTTTGCCTCCTTACCCATCACAAAGTCTTGACCAAGGGCTACGTCTGCTAAGAATTAGATTACCGTTCCCAGCTATACTGCAGTGACATTAAGACGCTTCTTTATAAGTAGTGCCAAGTGCAAGTGTAAAAACCCGAGAAGAATAGGCTCAGCTGGGAACCTGCTACTATGGCCCGTTGTCAAGACACCAGCGTAAAAATCATTACTGGAAGCAGGCATTGAGTGTAATCTCGTGGCAATTTAAGGAGTAGATCGGCGGGAGGCATTTAAGTCAAACTGCAAGAAAGGGTAGCAGCTGTGCTGTTACTAATCTGAGATTCGGGGCCGTACGCGTTCACTTGGAAGCCCGGCGTACCGGTTAGGCTGAAGTGCATACCAAAAGTCGAAAGCTTTACACACATCTTATATTTACAGCCGGAGACACTCCAGTGGCTTATAACCTGACTTTTCCGGCTGCAGTACGAGCTCTAAATTTACCAGTTTAAAATAGATCTAGTGACTTTAGTTTGTCTTAGAATCTTGTACGTTCGCTTTGTACCGAATCTTCGGTAGCCTCTCATGGCCCGCATAGGCAACTCCCAAGTGTCACACATAGTCCTTATGTCATATTAGGCCGTTCTGTGGGCTACTGCGAGAGGGTCGTACACTCAAATATATCGGTCAATCACACGCTCAACCATTTCCGCCGAGCGTCGGATGAGGAGCGGTTACCAAAACGCTCACAAGTGAATAATCGCGAGAGTCAGAGTTACCTACACGGCCTCTATTGCACTCTAAACCCTTATATTAGCTCAACAGAGAGCAGAGGATACCCCAATGTTCGTCTGTCTTTATCTGGCTATCCCCCGGTATTCTAGGTATCAATTCGTAAAGTCGATGTACAAGCCTATTCCTCTCATCCTTGGCCTGTCCCCTGTCGTCGGCGAGGAGGCGGAGAGCTTACTCGGAAGTGACCCTACAAACTGAACCATCAGAGGTTTGTGCTTCCCTAACGGGCTGCGCGGAAACAAAGAAAGGTTTTCTAACTATAACTACGCCGATGACCAAATTACTCGTTTTGCCCCCAGAGGCTAGATCAAACCAAGCGCGAGTAATGGACGTGAGTAAAGAAGCTAACTTAGCCCTACCCAAGGGCTACTCGGTTATTCAAGCTGCTCATCGTGCATTTAGGACATTATTTACACGGTAAAGTTCTCACGCGTAAAACGCTTTGGCTTCGCGACGTAATGGGATGCGAGTGAGAGTGAGAAAATCCCTCAACGCGAGGCCCACAGCGCCCATCGCGCGACGTCGAGTCCTTGTGTCTAGATCTCAAAAAGAGGCATAAAATGTGTGGTGGTAATGAGTGAGCCAGCTTGTCTCCGAGACACAAGTGATTACGAGGACAAGCGCGTTGTACTTCGTTCCTCCGTCAGAGTCCGTACAGCCACAGCGCGTGTCGCAGTACTTATCGTCCCCTGCCGAAACCGCTCGTCAAGCAGACGCGTAGTATTGATCAGATCCGTGATGACCATGCAGTAAAAAGCGAGCGTGAATTGGGCGATTGTTCGCCCTGCGAGCCGGCCCGTTTGCCTACAAATTGGTCATACCGAACCGGACCGACACAATTGCATCGTACTGCTGGGAGCCGGACCGTGACCCCAGTGCCGAAATTGCCGCTCAGGACCCCTTTGCCTGCTTGCTTTGCAGGGGCTTAGACAATTGCAAACTGCGGCGTAGTTCTAAAAGCCCTCCCGGTAGGAGTTCATAACACTAACGGGATTCGATTTGCCTAGACCTAAGACATTTTATCTGATCGCCTTGCGCGCACCGTCGATATAGCACCGATACCTATGCCCGTGCGAGCTGCTATTCGAACTATTGCGTTAACGTCTGCGGCAGAGACCGTATTCGGGTTCAATCCTAGCCTTGAGGCGTCATCCATCTAGTCCAGATCGGGCGATCATAATATGTTCTCGTCCCACTGCACTGTGTAACCCAATCCTAAACCGTTTTGGAGCACACTTGACTCGAGCGTTCGTACCGCGGTAACTGCCGATTGCCGACTTCGCCGCCACATACTGTGTGCGCTCTGTCTCCATATTGTAGCCAGCCCCTACCAAATCGTTTGCAACGCCCGTGTCGAAAGCTGTGTGCACATCATCGGAATATGGCTCAGCAACCGGTGCTGATTTAGACCGCGTCGTTGTTGCGGTTTGCTCGTTACTGGTGTCCATCAGCGAACCTGAAGCAAGGCGCAAAACTACCCGGTGGGGGTCGATCAGTGTCTCCCCTAAGTGGCTGAGCCGCCGAATGCTGATGGTACTTACCGAGAATTCCACCAGTAAAATCTGGCAGCAAAAAGGGCGAGCAAAACTACTTGTGGGTGAATGATGTTCAAGACCACAAGTAGGATCTAAAGCTCCGCGGTGATGTAATTGTATCTGTCGGCTTATGTGATTCCTCGCGTTCCAACAATTAAATGAGTTATCTAGAGCTCGATGGTAATATGTTTACACCACGCGTTAATCGCCTGCCGAATAATAAGTCTATAGCGATCCATCAGATTACATTTTGAACCTTGCTTAGGGACCATGTTATCGCCGGGAACGTGATACATTTGTGACTGCTCCGGCTCGCAGGGTTCTGCGTCTGACCGTAACGGGACAACACTTTAAGAACTAATATTAATCTTTATGAATGGTACATGAGGCCAACCCTTTCCACCATAAGTAACCCAACCGTGTGGTAAGAAGTCGCTTAGGCATCGTCTCTATTGCGGGTAGGGGAAGCGCTGATTGAGGTGGGGCGGTTATGGGCGTTCACTAGTAAATCAGGAAGAATCCCCCATTCGCCACATCCGAACCAACGCAGATCTCACCGGCAGGGACCGGTTGGGATCAACACAGAGTCACATAACGATCTCGTTTACATGTCTTCCAGGCCCGAATAGCTGCCTTTGCGAATACGTCCTGCCTGCGTCTGAGTGGTACAAGGTCAACTGTCATCCCGCGATAAGAGTGTCCCTACAAGCCAAACCATACTCGTGCTGTGCGAGTGTTAGTTTGCTTAGGCTTCAACGTGTGAATGGCTACACCCATGGCGAATCAGTAAAGACGGTGCCATAAAGGCATGGGCCTATGTATGTGCAAGATCGAGTCATAGTCGTATAAACATCAGTGTGGCTCGTGGCCTATAGATTGAGACGGTTCTTTAGTTACAGCCTCGTGCCCACTGTATCCCCGGTCTGACATACACAATGAAACCTCCCACTCCGCCCCCCTATAGTTAAAGATACTCAGACTATTCTGAATGAACAATAGAACTACGCTAACATGAGACGTAGGCGTCCCCAACTTTCGACGTGGCTCACCTGTACCTGTTTGCTGCAATACCTCCAGCTTATAATTCTACTATACATGGGAGACAATGATGCCGCTTAGCCGCCGCAGACCATCTAATTGTTAGCAGTCGAATTACAGAGCAAACTGCTAGGAGCGTAAGGGTACCTTTTGCGTAGGAGTCTCGGCCAATCACGTACTCGAAAGGGGGTCTTTTTGATACGACCGGTTGCCTGTCACCAAGGTCCCGATCGTGTAATGTCTACAAATCATGAGGTTTGGCACTTTGCTTCTTGGACTTCTAACTGGGTATGTAGGGAAGTGCACATGCGATTGCATTCTTGACACGTGACACATGGTCGGCTCGACATGTTAGGGGACTTTAAAATTTAACTTTTGGCGAGGCGAGCAATTCATACTACGGAACGATAATCTGCGTCGACTACTAGGCAATCAATGAAGCTCCTTGCAGCCGCGTCACTGTCCCAGCTATGCACTTCATTACCCACATCTTGCTTACTCTACGTATCCAGCTTATCTACCATCACTCCCTCTAGTTACTCTGAATAGAATAACTTAGGGCCATGGCAGACGCGACGCATCGAATCGACTGCAACGTCATCGTTGCTCATTTCGTT
		</sequence>
    <sequence><taxon idref="Location_4_1_1|36.8565572462721"/>
			TCCGTGACGCTGAGTACACTTATATAAGGTCTGTGAACTCATTCTAGAGCGATGCACCAATAAGCGCTTTGTGACGTACTGATATGCTAACGCTTAGCAGGTTCCGACTAAAGAAATAAGCAAAGTATCAAGTCTTTTCGGGACTATGCTCTGTTGTTGCTTAGGCGTGAGGCCTATGGTGTTGGCACGTGCCATTGAACGATATCTCTGCCGAATCAGGCCCGGGCACAATCCCATGGTTTACACGGCATTCAGGTACGGTATCGCTGCGACTATTACATCTCCCGCAGGCCGCTAAGTCTTTCGCCCGATGTGAGCAGTTCCTGCATGAGCCACCCGTGACCCTAATCTGCCTCCTCAACGGGGCAAGGACACTTTCTGACGCTTTGCGGTAGTCTTATTTTCCGCAGTACTTACATAGTGACCTAAAGAAACTAGACCCACCCCAGTTGCCTCGGTCGGGGACTAATCGTGCCAGTGGTTAGATGCCCGTCAACCCTGCTGTTTAGTTAGCGAAGCACAATGTCTCTTCAGGGAACTCCCCCTGGTATCGAAGAAACCGACTGTAGTCTACGATGGCGCGCTACTAGATCTCACAAAAAAATAAAGGATCCAAAGGGTCACTGACAGGATATCCCAAGGGTATGGGATGTTAAGGTGCCCATGGGACTTGTAGGACAGTCGCACACTCGGTATCGCGAACCACACAACCGGACGCGAGTGGGAAACCTTCTCATGAATTGATAGGCATCAAACCGAGCCCGGGGAGCCCCTTATACTTGGATGACGGAAAGTAACTCCGACCAATTATTTGCAAGGAAAAATATCACGATAAAGCGTTATAGAGGGCGTAAAGCTCGTTAAAGTCTAGGCTCTGCAGCCACCTCCTGATTGCGGGTGTGTGCTTTAGATATGCCTCAGTAAACTATCAAAACTAAACCTCCTGTCCACAGTATGCTTGGTGCCGATGTGTAGTCATATTAGGAGATGTGTTCTTATCAGGGACACGGGATGAATAAGCCTCGCGTTTGCAAAAACGGTACCAGCTAGTGTGATTGCTCATATAATATATATACACCTACTTATAGCGATGGGCAAACACTTGCATTTACGAGAATAGGCGGCTTACCATACCCCTTGGATGTAGAGTAGCATCTCTTCGCTAAGGCTTGTCGGTCACATATACATACCCGCAGCGTCAGCAACCCCACCGTATGAGTAAGGACTAATCCAACACTAGTCGTTCTCGGTAAAAAGTCTCGTATTAGTAGAAAGCCCGTGAGGATTTGAGGTCGGTGCTCATCCTCGATAGTAAGTATCGGACATCTTAGCCGAAGCCACTGAGTCAGCTGCAGGATGACACAGACATTCCTGACGCAGTCTCGCCTTTATTAAGTACCGCCGACGCCGGCTCCTAAGCGCTTGTCAAGCCCTAATGATGGGGTTCTACAGCGGTACACTCATGGGCCCTTAATTGTAGTTTGTCCAGCTGTCTTAGGCCAATACCTCCATGCAGCCATCTCCGCGATGAGACCCCGCCAATGTTCCACCAAGTCGGTCAGTCCTTGCGCTTACCTAGAGTATCTGCATACAACGGCGACGTTGTCCGGTCGCACGTAAGCACGGTACGCCCCGCTCTTCAATAGGATGGTTTAAGAGCCTTCACATGACGAGTCTGCGGACCCACCGGCGGCTGGCCATTTGGCTGCCGTGAACTTTCGTTCTGTACGTAGGTCTTCCGGCAGCTCTCCAGCCGGCTGGATGGCAAATGAATCATTGCCCGGTCGTTTTGACGCGACGCCCTAAGTCTTTGATGCTGAGGAAGACGTCTAGCGAAGTGATCAGTGGCCCGGGAAATCACTAGCACGTTATCCTACCCCCGTATAGGACGTAACGGTGTTATGACAGGCTTAAATGCGATCCGTGTAACAACCCCCGTCGACGCCGTTACAGTTCTGGTCCTGACCGAAACCGTAGATCGTGTCCGATGGCCGCATGTGCGTCAAGAGCGTCTTTTAGATCTTCGTGTCTGTGACTACATAGTCTCAGACTAACCTACGTTTCTCCCTCAGTTCGCGGAACAGCTAATATATCTTTCCGAACCCTTGACGCTACCGCGGCACGGTCCTCCTGCCTAGGCAGCCTTAGTTACTGTTACTATGTGGTCCGGTAACGTGGCGGTCTAGAGCCGCAAAGGCGCTAGAGCCCACACGTTGCAAACTGCGCAAGCATGCGAATACCAGAGACCGATAGCACGAATTACGGATTATCAAGCAACACGGTCTAAATAGAGTCTGTATAATATCGGGTTTGATATCCCCTGCGGACTTAAGGCAGATGTCTCGACGTATCTATGACATGGCGAACATATGAACTCCTCGACAACCGCTGATGCGCGGAGTACAGTAACCCTCGTACCATTGTTCTGAAAGGGCTTTAGCAACCACCAACTCCTCGTGTGGTTTCGGTCATAGGGGTCCCACTGCCTGATCCAGTGTGGAGACATGTAGCGCCACAAGCCTCAAAAGAATGGTGAATACACAGTGACGCCGATCCCTTGGGAGCCCGGAGACGATCGTTTCTCCCTGGGCACGAAAAGTAGGCTCATGAAGAGATTTGGTGATGTCTGTCCAACCCAAGTTGTGTCGTGGGCGAAGCAAACTGGGGTCCTTTCCCCACAGTAGCCGTCAACCAAGTTGGGCAAAGTTCGTCCGCGGAGGCTTTCTGTGGTTGTGGAAGTTACAACCCAAGGGCGGGATCGGCGTACCCCCTCCACATAACACACCGATGTGACCGTTAATCTGTATGGACATCAAATATGCTTAACCTGCTCGCTTTGGCTGCCGGAGGCACCTGTTCGACACCCGACAACAGTAAACTGGCTATTTATAAAGATAGCACTCGTTTATAGGACATCATTCCAACTTGTGGGGTATCACAAGACAGATTTAGGTGTCAACAGGCTAGCGCATGCGCGGCAAAACTCAACAGACTGGTGATTTTTACAGGGTTTGTAGTTAAAAGCTGGTCTGCATAACACAGCCTACTTGTTGTAGTACGCCCGTTATAATGTGGCTGCGAGACAACGTTGTTCCCAGCCCCCGCTAAGTACGTGATTCTGGCAATTTGCCGCATTTATAAGGTCTATATATCGGTACTATGAGAGATTGGATTGACAGTTGCATATGGTGAAACACCGCGTAACGCTAAAAATCAGCGGCCTTCCGCACGCAGCGGTTCATGTGTGCTATAGTCTATGATGTTGGAACATAGCACTGGGGCCCCATGGGGCAAGGAAATCGTCGGTTTGGCTGGATGACAATATGCGTCAGATAAAGAACTCATGAAGACCCCTTGGCCTTGCCCCCAGACCAACAAAACATCGTCTTCGTCGCGTTGAACTATCGGCCCCCTAGGACATTGACAAATTTGCCGTCTACTCCGGCGCAACTCCATGGGTTCGTTCTCGAATTGCAGGGTGCCGCACCACAAACCTACAGAACTCAATTTTTGACATATAGTTGCTCATTATCTACAGGGTCGCCAGTAGACTTGCAACCATGTTGAGCAGAGCCAGCGTTACCTCAGGTTTAAGTCCTGCCTTTTAGCGTCTTTGACGCAACGCAGGCCAAGACTAATTTGAGGAATCAATCCACGTTTACATTGTACTATGGGGTGCGCCTTAAGCTGCATGATATTAGGTACTACGAACCTTTTACGCCCGTCGTTGTGACTTAAGGTATCTCGTAACATCACGGGGATTGGTGTTAGCCTTTCAGCTTATACTGGGAACGCGGTCGCGACCGGCTGCAGCAGCCCTGACATACGGTTCGTAGAATCACCCAGATCGTACAAAATAGGTTTCCTGCATTATTATCAAAACAACTAAGCCGCGTCGCAAAAATCGTGCACGAAACGCGAGGCGATCTGTCCGTTGAAAGTAGGCAAGGACTCGAAAAACCGTTGCGAAGTCCCCTTGTCTCAAGGTTGAAGAGATATAGCGATACCTATGAAGGTGTCTGAAAGTGCTCAGTCGCCTGAAGGGCAGGTGGTTATGACGACCGTATAGGCCTAGAGAGACACAATATATGCCCAGTTGAGCTAGGCTGCGTGCCGCGAAGTCTTTGCAGGTATCGTCCTTCACGTAAGTTTGGGCTTGCATGCTTAGCGATTACTGACCTGTTGCAGCGGTTATCCGGTCTTACGACGGTAGTTATGCTGCCGTGTTGCCGTCGGGTGTCGAGGCTATTTGACAATCCCTGCTTATGGTGGATGTAAGGTACGGTTGGGACAGAGAGGTGATTTCTTACTGGGACATTCGAGCATATTCTGAGAAGCCAGCCAAGCTTGTCGAGCCAGACTTCGCTCTGGAGGGTCTCGACGTTGGTGCAATCCTCCGTGCGTACTTAATGTCGCCTGCCGTCGTTCTGGACGCTGTCCCTCGCTGCTACCACTGGACAGGACGGACACTGTTATGGGATGGTGGCTTCGCTGCGTCGCGTTGTGAAGGGGTCCAGATGCAGTCTCGAACGAATACACAGGTCTCCCTTATAGGCACGACTGCGCTCCGTATAAGTGACCGATACCGGACTGATCAGCTGGAACACATCTAATAACAATGGCAGAAGCGGTTTGAGCCACATTGACGTGGGTCCCTTCCACCGTATAATGGTTCCGACGGCGGCGTCACCCAAGTCATGGCTCAAGAAAACTGATGGCCGAGCCCGGTGATGCTTGCCTGCTGACATTGAGCTTCAATCAAGATTTGCGCTGGACCACAGCGTCCGACTGTTGATCTTAAACTGCATCCGCCGTCGTTCCTTAGAAGCGAGAAGGTTTCGATATTTAAAGTTTGTCCCCAGGCGCCGATCGGTCGCCATACCGCGATCACTACCGCTTCGAATGTCTATATAAGGCCTGAAAGAACCGGGATCGTCTGGTGGTGGGTCCTTGCGGAACACCGATGGATCCAGTGCGAATAATGACGGGCAAGACCAGTCAAGGCCCCAACTCTAGTAGTTAAATTTAACCGCGACCAAAACAATTAGCTTGCCCTACCGAGTATGACTCGGGATTGCGTTTCGCCCGCTCGACGCTGCGCGGCGATCGGGGGGGGTCAATTTGCCGTTTTTACGTTATCAGTATTGAGATCATGATGTGTAAGCAGATAATCTGCGCCACATAGTACATTATTAGGTCAGACTAGCGCGGGGGGCAGGCGCTTATCGTTCCAATACCTAGTTTAGCGCGTCGCCTTTACTAGGAATTGCGCTTGGCTTGCCACATTACGTGAATGTAACGGGCCCTAAGCGTCTAGGGATAGCCGGGCGGTGACGTAACACACGAACAGCTGCTTACGTCCTGGTATCTTAGTCACAAGTATATTGGTTGGAGAGACAGTGGTCCCGTACTCCCATTAGGGAGACGTCAAAAGCAAACGCTCACGTAATATGCCCGTGTGATCCGTTTACTCAGAATATTCTTCTCACTGCTATTATTGTACCCTTATCGTCTACGAAAGCGGCACTTGTAGTCACATCTTTGAACTACGTACTGCCCCATCTCGACGTGTCTCATGTCCTAGAGAGCGGGAGAAAGCTTTCGGCCAAAACCCACTACCGTGATCATCCATGGGGACCGACAGATTTCAGAGACCGGCAGCGCAAGCGACGATACGGCACAATGTTAGGTCGTCCCCTATGCATGAAGCTGTCGCGTATGAGGTTAAGCTGGCTCACTATCGTCAGAGAGACACGTTTAACGGGCAGCATCAGAAGTACCTCAACAACAGCGAAGGTGATTAGGTGGTGAGAGGCAACGAAAGTGCACCTGACATTTCGTGGGAACTAGCGGCACGACCTCCCAATATGACTGCCCGTCTACTGTCGGACCTCTACGTTCGAGGATAATGCGCGAAAAATGTATGGTAGTTGATTGATCCAAAAGGATGAACACCCTTGTTGGCGGGATTCTGATCAACCCAGGAGGACCAAGCGTAGAATGCAGAACTAACCTTTATGTACAACGCACTCCGGTGGTCCCACGATAAGTTCGACGTCGTTCTTGTTTGCGGTAAGGTCGAATAGGCATCCCGCGGATACGGCCAGTAATGCCTAGAACTGCAAGTAACGGTCCCTCCACCACCGCCGGTTCTAGTGCTGGCAGTGCAGCGATCGTCGTGGTCGCGATTATTGTAGGTGTCATACAGAGATTAGGCATCTGCTCAGTAGCACGCCGGTGGAGGAACCACGATCGCCTGGGTAAGTCGCCTCGTGACTTTTAAGCGTAGTATAACTCGTAATTAAGTAGAATCGACGGGTGGCTGTGGAGATAGCGACCAATTTTCGCTTACGTGGCATGCCGTTGCGGACCACCCGTCCGAATTAACAGTCTCGTCATTAGCGATCAAAACGGCTGAGCATCCCGCTGGCCCATGGTTCGAGCCTTCTGAAAGGGTGCAATTTGCGTCAAAATCCAATCGAGAGCTAGCAAGCGAATAGAGATAGCGGCATTAGATCAATTGATGTACATATTGAATGCCCATAGACTTGCTCTTTTACGTCACCATACCGTTCTTGGGCTTTATGACCTTCATCTTGTTAGAGCGACTGTTAGTGTTAGCATCTCCACACCTATCCCGAGTATGTGGGCGGTTATTCGACGACACCGACATTAGTCCAGATACGCCCGGGGGGAAAGAAACTGGTGCGTTCCACGCTGTTGGTTTCTGGGCTATCTATCACTTTCTTACTGACTACGCAACTGATGTGGCGGATCATGACCACTGACGTTGTGTGTTGGATTGGCAGCGCCCATCGGGATTCCTATATCTCCTGTTAACGTTCGCGAGACGTTGTTCAAGACCAACGTTTGGTCAGTATTTGTTCAGTCGCACGTTCGTAAACGTCGTCGCCGAGCAAAGGGACCTCAATGTTATCGGATCTCAGCCTGGTATTAGCGTAAATTAGGCATACAATACCACAGAAAGTAGCCTGCCAGAACTCTGATGGTCATCAACCTCTGTGTGCTAACATGTATCAGGACGAACAAAGGCTGAGGCACAACTCATTGGGACTAATGCCTGTGGCCCTCCCGCCCTCACGGTCATCCCGATATAGCTTGATCTGCTGATTGTCAACCCTGTACAAACTTAGGACACGCGATGGGACCGAAGCGCGTTGTTAAGAGAATGAACAGCACCCTCTTTAAACGTGGTCTCGACTCAGGGAGCCTACAGTACTAGGCACAACTAATCGAAGCGAACTCAGATCGCATAAACCGCGCAAGCTCAGGCCCAATTACACGGGGTAAAGCAAATCGCTGGCTGGTCTTATGCTCTCCGATTCCGACTTTACTGCAAACTGGAAGTGTCGATTATGCTAATACACCCCCAAGGCTCGTTCCCCGATCTGACTACGTAGTAGCTACTAAATGACGGTAAAACCTAATGATGTCTCGATTTCGAAGCCCCAGCTGCCAGGTGGAATGACCACGAGCCCCCGCTGGCTGTTTGGTGTCCCTACCGCACTTCGCTGCTAATGGCCTGGGGACGTATAGACCGCAAATCAGAGATTGAACCGACGCGAAGGCGATAAGCGGGTCGTGGGTGGACAAGACGGACATCCACCAGCCGATGTGAATTCCACCGGACTATAGCACCGTCCTAAGCTTATAAATGTCGCCCCTGTTGCGATACCGAAAGCATCATTGTGGGACCTCGTATACGGTCAAGATAGGGCGTGTCTTTCAGCACGGTTCGAAGTATTGGCGTGGTGTGGATTAATTCCTCACGATCACATCTCAGTTATATTTCCCTACAACCAAGTCACATGTGGCTCCTGTTCGTGATCGCTATGAGAACCTAAGCTCGCTTCACTAATCCCGGGACTCTGTGACTCTGTTTGTCGGGTATTAGCGTTACATTGCTTACACTTTCCATTAGAAGCCTAAGTGGTAGCAATACATATGGATCTCGAATGTCATGTCAGCGTGTGTAGCTACGTTCATGCATGTTGATTGAACCGTTTGACGGGCCGCTGTCAGCCTAAATCCAGTGCGTATATCTACTCGCCAAACTAGCGGCAAGCTCGAGTTTTAGCATCATTCAAGGTATCTCGTTATGTGCAGCCCGTTCTCGCAAAATGCGGTTCATTGAGATGGCAGCTATGTCACCCCTGGGAGACCCATGGCTGTTACTATACTGTGGCGCGGCACATGGCCTCTAAGTACGTGGCGGATCCAGGCTACTAGCACGGTCGGATCACGAGACGGCTCCGTCCGCGCAACCGCTAAGAACGCCGCCGCTGAAATAGTTTCGCCTAATCATCTTTGTCAGCCAGAGTAGCGAGCACGTTCCGGAGGCGGCAGCCCTAGTGCGACCCTGGGGCACACGCCCTGAGCCCGGCCTACGAATAGAGGCTGGTAGGTATCACCATCGCGAACCAACTTGGGCACAAAGAATTCTGGGATCGACCTAAACCTTTCCCGCCATGAGCCGCTACGGGTACCTCACTATAGCGCGACCACATTGATACCCGCAACAAGGGGGGGGCCGTCTATGATCGCTTTAACCAAAACAAGAGAGGGACTCATGGAGACATGTTACTCGAATTAGCCATTCCTTAGCGGAAGTATGGGACATATCTCATGGACAAATAACATCGCTCCCTAAGGAAACCATGGCATCCCGTATCATTCATGCCGTAATTTTCTGTCCGGGAGAATCTCCGATTGGTTGGGACTAAAAACGATCCTGGTGTCACGTATCGCTTTCAGTGACCGAATGACATATATGGAGGGAACGTACGTGAAACATATAGCGTAAGTCAAATTGCATTAGGCGTGCGTTGATCTCCTATAATACCATCTCCCTAGGGTTTTTCTCTGACCCCACATTGTACCGCCGTCACAATACAAGCATCGTCGATTGTTGCCTTTCGTGTAGCCGATTAAGTCCGCTCTTTCTTAGCTTATAGGTATTTAGCTATAACCTCGTCGGGACACGCTCGCTTGGTCATTCAAGAAGACCCGAAGGCTTGTCCCACCATGAGTATCGCGCCGGACTCCCCGGGACCATGACTACTTTCGATAACAGGGAGACCGGTGGAGGAGTTGTCTGAGCCCTGTTTACAGGGCGTATAGATTCCGGATCACACATTTCAGCGTGCGGGTTCTAGCATGCCGGACGGCGCAGCTAAGACTAGGCTGGAGGTTGCTCGCTTGCGGTAGATAAATCACGCTCAAGTACCCTTCCTCTGTTTATTGTGATGACTTCCCTTTACGACGTTACGCCTATGTCTTCTTATCTTTTGATTGTTCGAAGTCGTACAACTGACGACCCGGGAGTAGATGTGAAAGTGTTGGGGGTCTAACGTTTGCCCCTCATTAAGTAAGCTCAATGGTTAGTATCGAAAGTGAAGCTGGAGGAGTCCCTTGTGTCTGGAAGGATTCGTTACTGGATTCCTGCGGATTCAACTCAATACTATTGGTCGGCCTTTTGTATTCGCCAGCGCTCGGCTACATACTCAGGGAGCGTCCAGCCTAAACCGTGCAATAGCGGGACATGAGGCCCGTATACGTCAGGATTGGGGGTCCGGCACTTTGTATTGAAACTTTGCAAGATGCTTGACGCCCGGGGTTACATTTTGCCATTTATTCCACCAAGCGAAGCGATATGTTTGGGCCGAACACTAGATTTCCTTCCGTACCGTCCATTTATCGAATATAAACGTAAAGCCGCTCTGGAGATGAACAAACCCTTTCCTTGCAGAATTGGCGGACTCCACTGCAATCCCGCCCCGCCTCTGGCATCCGTAGAGTCCCCATGATAAGTACCCCTGTGACGCTAGCTATCTAGCCTGACTAATGCGTAGATCTGCTTACCGTGTCAAGCTCGTATAGTGCTAGTCGCTATCAGGTCATAGACTACAAGGTCGAAAGGCGAGCCCCCCACACAGCACGTTTAATAGCACGCCGAGATCTAGTGTTCTGGGATTCTTTGAAAAGCATTACATACTCCTCACATTTAACATTTTACTTTGCGGTTTGCCTCCTTACCCATCACAAAGTCTTGACCAAGGGCTACGTCTGCTAAGAATTAGATTACCGTTCCCAGCTATACTGCAGTGACATTAAGACGCTTCTTTATAAGTAGTGCCAAGTGCAAGTGTAAAAACCCGAGAAGAATAGGCTCAGCTGGGAACCTGCTACTATGGCCCGTTGTCAAGACACCAGCGTAAAAATCATTACTGGAAGCAGGCATTGAGTGTAATCTCGTGGCAATTTAAGGAGTAGATCGGCGGGAGGCATTTAAGTCAAACTGCAAGAAAGGGTAGCAGCTGTGCTGTTACTAATCTGAGATTCAGGGCCGTACGCGTTCACTTGGAAGCCCGGCGTACCGGTTAGGCTGAAGTGCATACCAAAAGTCGAAAGCTTTACACACATCTTATATTTACAGCCGGAGACACTCCAGTGGCTTATAACCTGACTTTTCCGGCTGCAGTACGAGCTCTAAATTTACCAGTTTAAAATAGATCTAGTGACTTTAGTTTGTCTTAGAATCTTGTACGTTCGCTTTGTACCGAATCTTCGGTAGCCTCTCATGGCCCGCATAGGCAACTCCCAAGTGTCACACATAGTCCTTATGTCATATTAGGCCGTTCTGTGGGCTACTGCGAGAGGGTCGTACACTCAAATATATCGGTCAATCACACGCTCAACCATTTCCGCCGAGCGTCGGATGAGGAGCGGTTACCAAAACGCTCACAAGTGAATAATCGCGAGAGTCAGAGTTACCTACACGGCCTCTATTGCACTCTAAACCCTTATATTAGCTCAACAGAGAGCAGAGGATACCCCAATGTTCGTCTGTCTTTATCTGGCTATCCCCCGGTATTCTAGGTATCAATTCGTAAAGTCGATGTACAAGCCTATTCCTCTCATCCTTGGCCTGTCCCCTGTCGTCGGCGAGGAGGCGGAGAGCTTACTCGGAAGTGACCCTACAAACTGAACCATCAGAGGTTTGTGCTTCCCTAACGGGCTGCGCGGAAACAAAGAAAGGTTTTCTAACTATAACTACGCCGATGACCAAATTACTCGTTTTGCCCCCAGAGGCTAGATCAAACCAAGCGCGAGTAATGGACGTGAGTAAAGAAGCTAACTTAGCCCTACCCAAGGGCTACTCGGTTATTCAAGCTGCTCATCGTGCATTTAGGACATTATTTACACGGTAAAGTTCTCACGCGTAAAACGCTTTGGCTTCGCGACGTAATGGGATGCGAGTGAGAGTGAGAAAATCCCTCAACGCGAGGCCCACAGCGCCCATCGCGCGACGTCGAGTCCTTGTGTCTAGATCTCAAAAAGAGGCATAAAATGTGTGGTGGTAATGAGTGAGCCAGCTTGTCTCCGAGACACAAGTGATTACGAGGACAAGCGCGTTGTACTTCGTTCCTCCGTCAGAGTCCGTACAGCCACAGCGCGTGTCGCAGTACTTATCGTCCCCTGCCGAAACCGCTCGTCAAGCAGACGCGTAGTATTGATCAGATCCGTGATGACCATGCAGTAAAAAGCGAGCGTGAATTGGGCGATTGTTCGCCCTGCGAGCCGGCCCGTTTGCCTACAAATTGGTCATACCGAACCGGACCGACACAATTGCATCGTACTGCTGGGAGCCGGACCGTGACCCCAGTGCCGAAATTGCCGCTCAGGACCCCTTTGCCTGCTTGCTTTGCAGGGGCTTAGACAATTGCAAACTGCGGCGTAGTTCTAAAAGCCCTCCCGGTAGGAGTTCATAACACTAACGGGATTCGATTTGCCTAGACCTAAGACATTTTATCTGATCGCCTTGCGCGCACCGTCGATATAGCACCGATACCTATGCCCGTGCGAGCTGCTATTCGAACTATTGCGTTAACGTCTGCGGCAGAGACCGTATTCGGGTTCAATCCTAGCCTTGAGGCGTCATCCATCTAGTCCAGATCGGGCGATCATAATATGTTCTCGTCCCACTGCACTGTGTAACCCAATCCTAAGCCGTTTTGGAGCACACTTGACTCGAGCGTTCGTACCGCGGTAACTGCCGATTGCCGACTTCGCCGCCACATACTGTGTGCGCTCTGTCTCCATATTGTAGCCAGCCCCTACCAAATCGTTTGCAACGCCCGTGTCGAAAGCTGTGTGCACATCATCGGAATATGGCTCAGCAACCGGTGCTGATTTAGACCGCGTCGTTGTTGCGGTTTGCTCGTTACTGGTGTCCATCAGCGAACCTGAAGCAAGGCGCAAAACTACCCGGTGGGGGTCGATCAGTGTCTCCCCTAAGTGGCTGAGCCGCCGAATGCTGATGGTACTTACCGAGAATTCCACCAGTAAAATCTGGCAGCAAAAAGGGCGAGCAAAACTACTTGTGGGTGAATGATGTTCAAGACCACAAGTAGGATCTAAAGCTCCGCGGTGATGTAATTGTATCTGTCGGCTTATGTGATTCCTCGCGTTCCAACAATTAAATGAGTTATCTAGAGCTCGATGGTAATATGTTTACACCACGCGTTAATCGCCTGCCGAATAATAAGTCTATAGCGATCCATCAGATTACATTTTGAACCTTGCTTAGGGACCATGTTATCGCCGGGAACGTGATACATTTGTGACTGCTCCGGCTCGCAGGGTTCTGCGTCTGACCGTAACGGGACAACACTTTAAGAACTAATATTAATCTTTATGAATGGTACATGAGGCCAACCCTTTCCACCATAAGTAACCCAACCGTGTGGTAAGAAGTCGCTTAGGCATCGTCTCTATTGCGGGTAGGGGAAGCGCTGATTGAGGTGGGGCGGTTATGGGCGTTCACTAGTAAATCAGGAAGAATCCCCCATTCGCCACATCCGAACCAACGCAGATCTCACCGGCAGGGACCGGTTGGGATCAACACAGAGTCACATAACGATCTCGTTTACATGTCTTCCAGGCCCGAATAGCTGCCTTTGCGAATACGTCCTGCCTGCGTCTGAGTGGTACAAGGTCAACTGTCATCCCGCGATAAGAGTGTCCCTACAAGCCAAACCATACTCGTGCTGTGCGAGTGTTAGTTTGCTTAGGCTTCAACGTGTGAATGGCTACACCCATGGCGAATCAGTAAAGACGGTGCCATAAAGGCATGGGCCTATGTATGTGCAAGATCGAGTCATAGTCGTATAAACATCAGTGTGGCTCGTGGCCTATAGATTGAGACGGTTCTTTAGTTACAGCCTCGTGCCCACTGTATCCCCGGTCTGACATACACAATGAAACCTCCCACTCCGCCCCCCTATAGTTAAAGATACTCAGACTATTCTGAATGAACAATAGAACTACGCTAACATGAGACGTAGGCGTCCCCAACTTTCGACGTGGCTCACCTGTACCTGTTTGCTGCAATACCTCCAGCTTATAATTCTACTATACATGGGAGACAATGATGCCGCTTAGCCGCCGCAGACCATCTAATTGTTAGCAGTCGAATTACAGAGCAAACTGCTAGGAGCGTAAGGGTACCTTTTGCGTAGGAGTCTCGGCCAATCACGTACTCGAAAGGGGGTCTTTTTGATACGACCGGTTGCCTGTCACCAAGGTCCCGATCGTGTAATGTCTACAAATCATGAGGTTTGGCACTTTGCTTCTTGGACTTCTAACTGGGTATGTAGGGAAGTGCACATGCGATTGCATTCTTGACACGTGACACATGGTCGGCTCGACATGTTAGGGGACTTTAAAATTTAACTTTTGGCGAGGCGAGCAATTCATACTACGGAACGATAATCTGCGTCGACTACTAGGCAATCAATGAAGCTCCTTGCAGCCGCGTCACTGTCCCAGCTATGCACTTCATTACCCACATCTTGCTTACTCTACGTATCCAGCTTATCTACCATCACTCCCTCTAGTTACTCTGAATAGAATAACTTAGGGCCATGGCAGACGCGACGCATCGAATCGACTGCAACGTCATCGTTGCTCATTTCGTT
		</sequence>
    <sequence><taxon idref="Location_4_0_1|39.87401292657409"/>
			TCCGTGACGCTGAGTACACTTATATAAGGTCTGTGAACTCATTCTAGAGCGATGCACCAATAAGCGCTTTGTGACGTACTGATATGCTAACGCTTAGCAGGTTCCGACTAAAGAAATAAGCAAAGTATCAAGTCTTTTCGGGACTATGCTCTGTTGTTGCTTAGGCGTGAGGCCTATGGTGTTGGCACGTGCCATTGAACGATATCTCTGCCGAATCAGGCCCGGGCACAATCCCATGGTTTACACGGCATTCAGGTACGGTATCGCTGCGACTATTACATCTCCCGCAGGCCGCTAAGTCTTTCGCCCGATGTGAGCAGTTCCTGCATGAGCCACCCGTGACCCTAATCTGCCTCCTCAACGGGGCAAGGACACTTTCTGACGCTTTGCGGTAGTCTTATTTTCCGCAGTACTTACATAGTGACCTAAAGAAACTAGACCCACCCCAGTTGCCTCGGTCGGGGACTAATCGTGCCAGTGGTTAGATGCCCGTCAACCCTGCTGTTTAGTTAGCGAAGCACAATGTCTCTTCAGGGAACTCCCCCTGGTATCGAAGAAACCGACTGTAGTCTACGATGGGGCGCTACTAGATCTCACAAAAAAATAAAGGATCCAAAGGGTCACTGACAGGATATCCCAAGGGTATGGGATGTTAAGGTGCCCATGGGACTTGTAGGACAGTCGCACACTCGGTATCGCGAACCACACAACCGGACGCGAGTGGGAAACCTTCTCATGAATTGATAGGCATCAAACCGAGCCCGGGGAGCCCCTTATACTTGGATGACGGAAAGTAACTCCGACCAATTATTTGCAAGGAAAAATATCACGATAAAGCGTTATAGAGGGCGTAAAGCTCGTTAAAGTCTAGGCTCTGCAGCCACCTCCTGATTGCGGGTGTGTGCTTTAGATATGCCTCAGTAAACTATCAAAACTAAACCTCCTGTCCACAGTATGCTTGGTGCCGATGTGTAGTCATATTAGGAGATGTGTTCTTATCAGGGACACGGGATGAATAAGCCTCGCGTTTGCAAAAACGGTACCAGCTAGTGTGATTGCTCATATAATATATATACACCTACTTATAGCGATGGGCAAACACTTGCATTTACGAGAATAGGCGGCTTACCATACCCCTTGGATGTAGAGTAGCATCTCTTCGCTAAGGCTTGTCGGTCACATATACATACCCGCAGCGTCAGCAACCCCACCGTATGAGTAAGGACTAATCCAACACTAGTCGTTCTCGGTAAAAAGTCTCGTATTAGTAGAAAGCCCGTGAGGATTTGAGGTCGGTGCTCATCCTCGATAGTAAGTATCGGACATCTTAGCCGAAGCCACTGAGTCAGCTGCAGGATGACACAGACATTCCTGACGCAGTCTCGCCTTTATTAAGTACCGCCGACGCCGGCTCCTAAGCGCTTGTCAAGCCCTAATGATGGGGTTCTACAGCGGTACACTCATGGGCCCTTAATTGTAGTTTGTCCAGCTGTCTTAGGCCAATACCTCCATGCAGCCATCTCCGCGATGAGACCCCGCCAATGTTCCACCAAGTCGGTCAGTCCTTGCGCTTACCTAGAGTATCTGCATACAACGGCGACGTTGTCCGGTCGCACGTAAGCACGGTACGCCCCGCTCTTCAATAGGATGGTTTAAGAGCCTTCACATGACGAGTCTGCGGACCCACCGGCGGCTGGCCATTTGGCTGCCGTGAACTTTCGTTCTGTACGTAGGTCTTCCGGCAGCTCTCCAGCCGGCTGGATGGCAAATGAATCATTGCCCGGTCGTTTTGACGCGACGCCCTAAGTCTTTGATGCTGAGGAAGACGTCTAGCGAAGTGATCAGTGGCCCGGGAAATCACTAGCACGTTATCCTACCCCCGTATAGGACGTAACGGTGTTATGACAGGCTTAAATGCGATCCGTGTAACAACCCCCGTCGACGCCGTTACAGTTCTGGTCCTGACCGAAACCGTAGATCGTGTCCGATGGCCGCATGTGCGTCAAGAGCGTCTTTTAGATCTTCGTGTCTGTGACTACATAGTCTCAGACTAACCTACGTTTCTCCCTCAGTTCGCGGAACAGCTAATATATCTTTCCGAACCCTTGACGCTACCGCGGCACGGTCCTCCTGCCTAGGCAGCCTTAGTTACTGTTACTATGTGGTCCGGTAACGTGGCGGTCTAGAGCCGCAAAGGCGCTAGAGCCCACACGTTGCAAACTGCGCAAGCATGCGAATACCAGAGACCGATAGCACGAATTACGGATTATCAAGCAACACGGTCTAAATAGAGTCTGTATAATATCGGGTTTGATATCCCCTGCGGACTTAAGGCAGATGTCTCGACGTATCTATGACATGGCGAACATATGAACTCCTCGACAACCGCTGATGCGCGGAGTACAGTAACCCTCGTACCATTGTTCTGAAAGGGCTTTAGCAACCACCAACTCCTCGTGTGGTTTCGGTCATAGGGGTCCCACTGCCTGATCCAGTGTGGAGACATGTAGCGCCACAAGCCTCAAAAGAATGGTGAATACACAGTGACGCCGATCCCTTGGGAGCCCGGAGACGATCGTTTCTCCCTGGGCACGAAAAGTAGGCTCATGAAGAGATTTGGTGATGTCTGTCCAACCCAAGTTGTGTCGTGGGCGAAGCAAACTGGGGTCCTTTCCCCACAGTAGCCGTCAACCAAGTTGGGCAAAGTTCGTCCGCGGAGGCTTTCTGTGGTTGTGGAAGTTACAACCCAAGGGCGGGATCGGCGTACCCCCTCCACATAACACACCGATGTGACCGTTAATCTGTATGGACATCAAATATGCTTAACCTGCTCGCTTTGGCTGCCGGAGGCACCTGTTCGACACCCGACAACAGTAAACTGGCTATTTATAAAGATAGCACTCGTTTATAGGACATCATTCCAACTTGTGGGGTATCACAAGACAGATTTAGGTGTCAACAGGCTAGCGCATGCGCGGCAAAACTCAACAGACTGGTGATTTTTACAGGGTTTGTAGTTAAAAGCTGGTCTGCATAACACAGCCTACTTGTTGTAGTACGCCCGTTATAATGTGGCTGCGAGACAACGTTGTTCCCAGCCCCCGCTAAGTACGTGATTCTGGCAATTTGCCGCATTTATAAGGTCTATATATCGGTACTATGAGAGATTGGATTGACAGTTGCATATGGTGAAACACCGCGTAACGCTAAAAATCAGCGGCCTTCCGCACGCAGCGGTTCATGTGTGCTATAGTCTATGATGTTGGAACATAGCACTGGGGCCCCATGGGGCAAGGAAATCGTCGGTTTGGCTGGATGACAATATGCGTCAGATAAAGAACTCATGAAGACCCCTTGGCCTTGCCCCCAGACCAACAAAACATCGTCTTCGTCGCGTTGAACTATCGGCCCCCTAGGACATTGACAAATTTGCCGTCTACTCCGGCGCAACTCCATGGGTTCGTTCTCGAATTGCAGGGTGCCGCACCACAAACCTACAGAACTCAATTTTTGACATATAGTTGCTCATTATCTACAGGGTCGCCAGTAGACTTGCAACCATGTTGAGCAGAGCCAGCGTTACCTCAGGTTTAAGTCCTGCCTTTTAGCGTCTTTGACGCAACGCAGGCCAAGACTAATTTGAGGAATCAATCCACGTTTACATTGTACTATGGGGTGCGCCTTAAGCTGCATGATATTAGGTACTACGAACCTTTTACGCCCGTCGTTGTGACTTAAGGTATCTCGTAACATCACGGGGATTGGTGTTAGCCTTTCAGCTTATACTGGGAACGCGGTCGCGACCGGCTGCAGCAGCCCTGACATACGGTTCGTAGAATCACCCAGATCGTACAAAATAGGTTTCCTGCATTATTATCAAAACAACTAAGCCGCGTCGCAAAAATCGTGCACGAAACGCGAGGCGATCTGTCCGTTGAAAGTAGGCAAGGACTCGAAAAACCGTTGCGAAGTCCCCTTGTCTCAAGGTTGAAGAGATATAGCGATACCTATGAAGGTGTCTGAAAGTGCTCAGTCGCCTGAAGGGCAGGTGGTTATGACGACCGTATAGGCCTAGAGAGACACAATATATGCCCAGTTGAGCTAGGCTGCGTGCCGCGAAGTCTTTGCAGGTATCGTCCTTCACGTAAGTTTGGGCTTGCATGCTTAGCGATTACTGACCTGTTGCAGCGGTTATCCGGTCTTACGACGGTAGTTATGCTGCCGTGTTGCCGTCGGGTGTCGAGGCTATTTGACAATCCCTGCTTATGGTGGATGTAAGGTACGGTTGGGACAGAGAGGTGATTTCTTACTGGGACATTCGAGCATATTCTGAGAAGCCAGCCAAGCTTGTCGAGCCAGACTTCGCTCTGGAGGGTCTCGACGTTGGTGCAATCCTCCGTGCGTACTTAATGTCGCCTGCCGTCGTTCTGGACGCTGTCCCTCGCTGCTACCACTGGACAGGACGGACACTGTTATGGGATGGTGGCTTCGCTGCGTCGCGTTGTGAAGGGGTCCAGATGCAGTCTCGAACGAATACACAGGTCTCCCTTATAGGCACGACTGCGCTCCGTATAAGTGACCGATACCGGACTGATCAGCTGGAACACATCTAATAACAATGGCAGAAGCGGTTTGAGCCACATTGACGTGGGTCCCTTCCACCGTATAATGGTTCCGACGGCGGCGTCACCCAAGTCATGGCTCAAGAAAACTGATGGCCGAGCCCGGTGATGCTTGCCTGCTGACATTGAGCTTCAATCAAGATTTGCGCTGGACCACAGCGTCCGACTGTTGATCTTAAACTGCATCCGCCGTCGTTCCTTAGAAGCGAGAAGGTTTCGATATTTAAAGTTTGTCCCCAGGCGCCGATCGGTCGCCATACCGCGATCACTACCGCTTCGAATGTCTATATAAGGCCTGAAAGAACCGGGATCGTCTGGTGGTGGGTCCTTGCGGAACACCGATGGATCCAGTGCGAATAATGACGGGCAAGACCAGTCAAGGCCCCAACTCTAGTAGTTAAATTTAACCGCGACCAAAACAATTAGCTTGCCCTACCGAGTATGACTCGGGATTGCGTTTCGCCCGCTCGACGCTGCGCGGCGATCGGGGGGGGTCAATTTGCCGTTTTTACGTTATCAGTATTGAGATCATGATGTGTAAGCAGATAATCTGCGCCACATAGTACATTATTAGGTCAGACTAGCGCGGGGGGCAGGCGCTTATCGTTCCAATACCTAGTTTAGCGCGTCGCCTTTACTAGGAATTGCGCTTGGCTTGCCACATTACGTGAATGTAACGGGCCCTAAGCGTCTAGGGATAGCCGGGCGGTGACGTAACACACGAACAGCTGCTTACGTCCTGGTATCTTAGTCACAAGTATATTGGTTGGAGAGACAGTGGTCCCGTACTCCCATTAGGGAGACGTCAAAAGCAAACGCTCACGTAATATGCCCGTGTGATCCGTTTACTCAGAATATTCTTCTCACTGCTATTATTGTACCCTTATCGTCTACGAAAGCGGCACTTGTAGTCACATCTTTGAACTACGTACTGCCCCATCTCGACGTGTCTCATGTCCTAGAGAGCGGGAGAAAGCTTTCGGCCAAAACCCACTACCGTGATCATCCATGGGGACCGACAGATTTCAGAGACCGGCAGCGCAAGCGACGATACGGCACAATGTTAGGTCGTCCCCTATGCATGAAGCTGTCGCGTATGAGGTTAAGCTGGCTCACTATCGTCAGAGAGACACGTTTAACGGGCAGCATCAGAAGTACCTCAACAACAGCGAAGGTGATTAGGTGGTGAGAGGCAACGAAAGTGCACCTGACATTTCGTGGGAACTAGCGGCACGACCTCCCAATATGACTGCCCGTCTACTGTCGGACCTCTACGTTCGAGGATAATGCGCGAAAAATGTATGGTAGTTGATTGATCCAAAAGGATGAACACCCTTGTTGGCGGGATTCTGATCAACCCAGGAGGACCAAGCGTAGAATGCAGAACTAACCTTTATGTACAACGCACTCCGGTGGTCCCACGATAAGTTCGACGTCGTTCTTGTTTGCGGTAAGGTCGAATAGGCATCCCGCGGATACGGCCAGTAATGCCTAGAACTGCAAGTAACGGTCCCTCCACCACCGCCGGTTCTAGTGCTGGCAGTGCAGCGATCGTCGTGGTCGCGATTATTGTAGGTGTCATACAGAGATTAGGCATCTGCTCAGTAGCACGCCGGTGGAGGAACCACGATCGCCTGGGTAAGTCGCCTCGTGACTTTTAAGCGTAGTATAACTCGTAATTAAGTAGAATCGACGGGTGGCTGTGGAGATAGCGACCAATTTTCGCTTACGTGGCATGCCGTTGCGGACCACCCGTCCGAATTAACAGTCTCGTCATTAGCGATCAAAACGGCTGAGCATCCCGCTGGCCCATGGTTCGAGCCTTCTGAAAGGGTGCAATTTGCGTCAAAATCCAATCGAGAGCTAGCAAGCGAATAGAGATAGCGGCATTAGATCAATTGATGTACATATTGAATGCCCATAGACTTGCTCTTTTACGTCACCATACCGTTCTTGGGCTTTATGACCTTCATCTTGTTAGAGCGACTGTTAGTGTTAGCATCTCCACACCTATCCCGAGTATGTGGGCGGTTATTCGACGACACCGACATTAGTCCAGATACGCCCGGGGGGAAAGAAACTGGTGCGTTCCACGCTGTTGGTTTCTGGGCTATCTATCACTTTCTTACTGACTACGCAACTGATGTGGCGGATCATGACCACTGACGTTGTGTGTTGGATTGGCAGCGCCCATCGGGATTCCTATATCTCCTGTTAACGTTCGCGAGACGTTGTTCAAGACCAACGTTTGGTCAGTATTTGTTCAGTCGCACGTTCGTAAACGTCGTCGCCGAGCAAAGGGACCTCAATGTTATCGGATCTCAGCCTGGTATTAGCGTAAATTAGGCATACAATACCACAGAAAGTAGCCTGCCAGAACTCTGATGGTCATCAACCTCTGTGTGCTAACATGTATCAGGACGAACAAAGGCTGAGGCACAACTCATTGGGACTAATGCCTGTGGCCCTCCCGCCCTCACGGTCATCCCGATATAGCTTGATCTGCTGATTGTCAACCCTGTACAAACTTAGGACACGCGATGGGACCGAAGCGCGTTGTTAAGAGAATGAACAGCACCCTCTTTAAACGTGGTCTCGACTCAGGGAGCCTACAGTACTAGGCACAACTAATCGAAGCGAACTCAGATCGCATAAACCGCGCAAGCTCAGGCCCAATTACACGGGGTAAAGCAAATCGCTGGCTGGTCTTATGCTCTCCGATTCCGACTTTACTGCAAACTGGAAGTGTCGATTATGCTAATACACCCCCAAGGCTCGTTCCCCGATCTGACTACGTAGTAGCTACTAAATGACGGTAAAACCTAATGATGTCTCGATTTCGAAGCCCCAGCTGCCAGGTGGAATGACCACGAGCCCCCGCTGGCTGTTTGGTGTCCCTACCGCACTTCGCTGCTAATGGCCTGGGGACGTATAGACCGCAAATCAGAGATTGAACCGACGCGAAGGCGATAAGCGGGTCGTGGGTGGACAAGACGGACATCCACCAGCCGATGTGAATTCCACCGGACTATAGCACCGTCCTAAGCTTATAAATGTCGCCCCTGTTGCGATACCGAAAGCATCATTGTGGGACCTCGTATACGGTCAAGATAGGGCGTGTCTTTCAGCACGGTTCGAAGTATTGGCGTGGTGTGGATTAATTCCTCACGATCACATCTCAGTTATATTTCCCTACAACCAAGTCACATGTGGCTCCTGTTCGTGATCGCTATGAGAACCTAAGCTCGCTTCACTAATCCCGGGACTCTGTGACTCTGTTTGTCGGGTATTAGCGTTACATTGCTTACACTTTCCATTAGAAGCCTAAGTGGTAGCAATACATATGGATCTCGAATGTCATGTCAGCGTGTGTAGCTACGTTCATGCATGTTGATTGAACCGTTTGACGGGCCGCTGTCAGCCTAAATCCAGTGCGTATATCTACTCGCCAAACTAGCGGCAAGCTCGAGTTTTAGCATCATTCAAGGTATCTCGTTATGTGCAGCCCGTTCTCGCAAAATGCGGTTCATTGAGATGGCAGCTATGTCACCCCTGGGAGACCCATGGCTGTTACTATACTGTGGCGCGGCACATGGCCTCTAAGTACGTGGCGGATCCAGGCTACTAGCACGGTCGGATCACGAGACGGCTCCGTCCGCGCAACCGCTAAGAACGCCGCCGCTGAAATAGTTTCGCCTAATCATCTTTGTCAGCAAGAGTAGCGAGCACGTTCCGGAGGCGGCAGCCCTAGTGCGACCCTGGGGCACACGCCCTGAGCCCGGCCTACGAATAGAGGCTGGTAGGTATCACCATCGCGAACCAACTTGGGCACAAAGAATTCTGGGATCGACCTAAACCTTTCCCGCCATGAGCCGCTACGGGTACCTCACTATAGCGCGACCACATTGATACCCGCAACAAGGGGGGGGCCGTCTATGATCGCTTTAACCAAAACAAGAGAGGGACTCATGGAGACATGTTACTCGAATTAGCCATTCCTTAGCGGAAGTATGGGACATATCTCATGGACAAATAACATCGCTCCCTAAGGAAACCATGGCATCCCGTATCATTCATGCCGTAATTTTCTGTCCGGGAGAATCTCCGATTGGTTGGGACTAAAAACGATCCTGGTGTCACGTATCGCTTTCAGTGACCGAATGACATATATGGAGGGAACGTACGTGAAACATATAGCGTAAGTCAAATTGCATTAGGCGTGCGTTGATCTCCTATAATACCATCTCCCTAGGGTTTTTCTCTGACCCCACATTGTACCGCCGTCACAATACAAGCATCGTCGATTGTTGCCTTTCGTGTAGCCGATTAAGTCCGCTCTTTCTTAGCTTATAGGTATTTAGCTATAACCTCGTCGGGACACGCTCGCTTGGTCATTCAAGAAGACCCGAAGGCTTGTCCCACCATGAGTATCGCGCCGGACTCCCCGGGACCATGACTACTTTCGATAACAGGGAGACCGGTGGAGGAGTTGTCTGAGCCCTGTTTACAGGGCGTATAGATTCCGGATCACACATTTCAGCGTGCGGGTTCTAGCATGCCGGACGGCGCAGCTAAGACTAGGCTGGAGGTTGCTCGCTTGCGGTAGATAAATCACGCTCAAGTACCCTTCCTCTGTTTATTGTGATGACTTCCCTTTACGACGTTACGCCTATGTCTTCTTATCTTTTGATTGTTCGAAGTCGTACAACTGACGACCCGGGAGTAGATGTGAAAGTGTTGGGGGTCTAACGTTTGCCCCTCATTAAGTAAGCTCAATGGTTAGTATCGAAAGTGAAGCTGGAGGAGTCCCTTGTGTCTGGAAGGATTCGTTACTGGATTCCTGCGGATTCAACTCAATACTATTGGTCGGCCTTTTGTATTCGCCAGCGCTCGGCTACATACTCAGGGAGCGTCCAGCCTAAACCGTGCAATAGCGGGACATGAGGCCCGTATACGTCAGGATTGGGGGTCCGGCACTTTGTATTGAAACTTTGCAAGATGCTTGACGCCCGGGGTTACATTTTGCCATTTATTCCACCAAGCGAAGCGATATGTTTGGGCCGAACACTAGATTTCCTTCCGTACCGTCCATTTATCGAATATAAACGTAAAGCCGCTCTGGAGATGAACAAACCCTTTCCTTGCAGAATTGGCGGACTCCACTGCAATCCCGCCCCGCCTCTGGCATCCGTAGAGTCCCCATGATAAGTACCCCTGTGACGCTAGCTATCTAGCCTGACTAATGCGTAGATCTGCTTACCGTGTCAAGCTCGTATAGTGCTAGTCGCTATCAGGTCATAGACTACAAGGTCGAAAGGCGAGCCCCCCACACAGCACGTTTAATAGCACGCCGAGATCTAGTGTTCTGGGATTCTTTGAAAAGCATTACATACTCCTCACATTTAACATTTTACTTTGCGGTTTGCCTCCTTACCCATCACAAAGTCTTGACCAAGGGCTACGTCTGCTAAGAATTAGATTACCGTTCCCAGCTATACTGCAGTGACATTAAGACGCTTCTTTATAAGTAGTGCCAAGTGCAAGTGTAAAAACCCGAGAAGAATAGGCTCAGCTGGGAACCTGCTACTATGGCCCGTTGTCAAGACACCAGCGTAAAAATCATTACTGGAAGCAGGCATTGAGTGTAATCTCGTGGCAATTTAAGGAGTAGATCGGCGGGAGGCATTTAAGTCAAACTGCAAGAAAGGGTAGCAGCTGTGCTGTTACTAATCTGAGATTCGGGGCCGTACGCGTTCACTTGGAAGCCCGGCGTACCGGTTAGGCTGAAGTGCATACCAAAAGTCGAAAGCTTTACACACATCTTATATTTACAGCCGGAGACACTCCAGTGGCTTATAACCTGACTTTTCCGGCTGCAGTACGAGCTCTAAATTTACCAGTTTAAAATAGATCTAGTGACTTTAGTTTGTCTTAGAATCTTGTACGTTCGCTTTGTACCGAATCTTCGGTAGCCTCTCATGGCCCGCATAGGCAACTCCCAAGTGTCACACATAGTCCTTATGTCATATTAGGCCGTTCTGTGGGCTACTGCGAGAGGGTCGTACACTCAAATATATCGGTCAATCACACGCTCAACCATTTCCGCCGAGCGTCGGATGAGGAGCGGTTACCAAAACGCTCACAAATGAATAATCGCGAGAGTCAGAGTTACCTACACGGCCTCTATTGCACTCTAAACCCTTATATTAGCTCAACAGAGAGCAGAGGATACCCCAATGTTCGTCTGTCTTTATCTGGCTATCCCCCGGTATTCTAGGTATCAATTCGTAAAGTCGATGTACAAGCCTATTCCTCTCATCCTTGGCCTGTCCCCTGTCGTCGGCGAGGAGGCGGAGAGCTTACTCGGAAGTGACCCTACAAACTGAACCATCAGAGGTTTGTGCTTCCCTAACGGGCTGCGCGGAAACAAAGAAAGGTTTTCTAACTATAACTACGCCGATGACCAAATTACTCGTTTTGCCCCCAGAGGCTAGATCAAACCAAGCGCGAGTAATGGACGTGAGTAAAGAAGCTAACTTAGCCCTACCCAAGGGCTACTCGGTTATTCAAGCTGCTCATCGTGCATTTAGGACATTATTTACACGGTAAAGTTCTCACGCGTAAAACGCTTTGGCTTCGCGACGTAATGGGATGCGAGTGAGAGTGAGAAAATCCCTCAACGCGAGGCCCACAGCGCCCATCGCGCGACGTCGAGTCCTTGTGTCTAGATCTCAAAAAGAGGCATAAAATGTGTGGTGGTAATGAGTGAGCCAGCTTGTCTCCGAGACACAAGTGATTACGAGGACAAGCGCGTTGTACTTCGTTCCTCCGTCAGAGTCCGTACAGCCACAGCGCGTGTCGCAGTACTTATCGTCCCCTGCCGAAACCGCTCGTCAAGCAGACGCGTAGTATTGATCAGATCCGTGATGACCATGCAGTAAAAAGCGAGCGTGAATTGGGCGATTGTTCGCCCTGCGAGCCGGCCCGTTTGCCTACAAATTGGTCATACCGAACCGGACCGACACAATTGCATCGTACTGCTGGGAGCCGGACCGTGACCCCAGTGCCGAAATTGCCGCTCAGGACCCCTTTGCCTGCTTGCTTTGCAGGGGCTTAGACAATTGCAAACTGCGGCGTAGTTCTAAAAGCCCTCCCGGTAGGAGTTCATAACACTAACGGGATTCGATTTGCCTAGACCTAAGACATTTTATCTGATCGCCTTGCGCGCACCGTCGATATAGCACCGATACCTATGCCCGTGCGAGCTGCTATTCGAACTATTGCGTTAACGTCTGCGGCAGAGACCGTATTCGGGTTCAATCCTAGCCTTGAGGCGTCATCCATCTAGTCCAGATCGGGCGATCATAATATGTTCTCGTCCCACTGCACTGTGTAACCCAATCCTAAACCGTTTTGGAGCACACTTGACTCGAGCGTTCGTACCGCGGTAACTGCCGATTGCCGACTTCGCCGCCACATACTGTGTGCGCTCTGTCTCCATATTGTAGCCAGCCCCTACCAAATCGTTTGCAACGCCCGTGTCGAAAGCTGTGTGCACATCATCGGAATATGGCTCAGCAACCGGTGCTGATTTAGACCGCGTCGTTGTTGCGGTTTGCTCGTTACTGGTGTCCATCAGCGAACCTGAAGCAAGGCGCAAAACTACCCGGTGGGGGTCGATCAGTGTCTCCCCTAAGTGGCTGAGCCGCCGAATGCTGATGGTACTTACCGAGAATTCCACCAGTAAAATCTGGCAGCAAAAAGGGCGAGCAAAACTACTTGTGGGTGAATGATGTTCAAGACCACAAGTAGGATCTAAAGCTCCGCGGTGATGTAATTGTATCTGTCGGCTTATGTGATTCCTCGCGTTCCAACAATTAAATGAGTTATCTAGAGCTCGATGGTAATATGTTTACACCACGCGTTAATCGCCTGCCGAATAATAAGTCTATAGCGATCCATCAGATTACATTTTGAACCTTGCTTAGGGACCATGTTATCGCCGGGAACGTGATACATTTGTGACTGCTCCGGCTCGCAGGGTTCTGCGTCTGACCGTAACGGGACAACACTTTAAGAACTAATATTAATCTTTATGAATGGTACATGAGGCCAACCCTTTCCACCATAAGTAACCCAACCGTGTGGTAAGAAGTCGCTTAGGCATCGTCTCTATTGCGGGTAGGGGAAGCGCTGATTGAGGTGGGGCGGTTATGGGCGTTCACTAGTAAATCAGGAAGAATCCCCCATTCGCCACATCCGAACCAACGCAGATCTCACCGGCAGGGACCGGTTGGGATCAACACAGAGTCACATAACGATCTCGTTTACATGTCTTCCAGGCCCGAATAGCTGCCTTTGCGAATACGTCCTGCCTGCGTCTGAGTGGTACAAGGTCAACTGTCATCCCGCGATAAGAGTGTCCCTACAAGCCAAACCATACTCGTGCTGTGCGAGTGTTAGTTTGCTTAGGCTTCAACGTGTGAATGGCTACACCCATGGCGAATCAGTAAAGACGGTGCCATAAAGGCATGGGCCTATGTATGTGCAAGATCGAGTCATAGTCGTATAAACATCAGTGTGGCTCGTGGCCTATAGATTGAGACGGTTCTTTAGTTACAGCCTCGTGCCCACTGTATCCCCGGTCTGACATACACAATGAAACCTCCCACTCCGCCCCCCTATAGTTAAAGATACTCAGACTATTCTGAATGAACAATAGAACTACGCTAACATGAGACGTAGGCGTCCCCAACTTTCGACGTGGCTCACCTGTACCTGTTTGCTGCAATACCTCCAGCTTATAATTCTACTATACATGGGAGACAATGATGCCGCTTAGCCGCCGCAGACCATCTAATTGTTAGCAGTCGAATTACAGAGCAAACTGCTAGGAGCGTAAGGGTACCTTTTGCGTAGGAGTCTCGGCCAATCACGTACTCGAAAGGGGGTCTTTTTGATACGACCGGTTGCCTGTCACCAAGGTCCCGATCGTGTAATGTCTACAAATCATGAGGTTTGGCACTTTGCTTCTTGGACTTCTAACTGGGTATGTAGGGAAGTGCACATGCGATTGCATTCTTGACACGTGACACATGGTCGGCTCGACATGTTAGGGGACTTTAAAATTTAACTTTTGGCGAGGCGAGCAATTCATACTACGGAACGATAATCTGCGTCGACTACTAGGCAATCAATGAAGCTCCTTGCAGCCGCGTCACTGTCCCAGCTATGCACTTCATTACCCACATCTTGCTTACTCTACGTATCCAGCTTATCTACCATCACTCCCTCTAGTTACTCTGAATAGAATAACTTAGGGCCATGGCAGACGCGACGCATCGAATCGACTGCAACGTCATCGTTGCTCATTTCGTT
		</sequence>
    <sequence><taxon idref="Location_3_1_0|32.894179537683804"/>
			TCCGTGACGCTGAGTACACTTATATAAGGTCTGTGAACTCATTCTAGAGCGATGCACCAATAAGCGCTTTGTGACGTACTGATATGCTAACGCTTAGCAGGTTCCGACTAAAGAAATAAGCAAAGTATCAAGTCTTTTCGGGACTATGCTCTGTTGTTGCTTAGGCGTGAGGCCTATGGTGTTGGCACGTGCCATTGAACGATATCTCTGCCGAATCAGGCCCGGGCACAATCCCATGGTTTACACGGCATTCAGGTACGGTATCGCTGCGACTATTACATCTCCCGCAGGCCGCTAAGTCTTTCGCCCGATGTGAGCAGTTCCTGCATGAGCCACCCGTGACCCTAATCTGCCTCCTCAACGGGGCAAGGACACTTTCTGACGCTTTGCGGTAGTCTTATTTTCCGCAGTACTTACATAGTGACCTAAAGAAACTAGACCCACCCCAGTTGCCTCGGTCGGGGACTAATCGTGCCAGTGGTTAGATGCCCGTCAACCCTGCTGTTTAGTTAGCGAAGCACAATGTCTCTTCAGGGAACTCCCCCTGGTATCGAAGAAACCGACTGTAGTCTACGATGGCGCGCTACTAGATCTCACAAAAAAATAAAGGATCCAAAGGGTCACTGACAGGATATCCCAAGGGTATGGGATGTTAAGGTGCCCATGGGACTTGTAGGACAGTCGCACACTCGGTATCGCGAACCACACAACCGGACGCGAGTGGGAAACCTTCTCATGAATTGATAGGCATCAAACCGAGCCCGGGGAGCCCCTTATACTTGGATGACGGAAAGTAACTCCGACCAATTATTTGCAAGGAAAAATATCACGATAAAGCGTTATAGAGGGCGTAAAGCTCGTTAAAGTCTAGGCTCTGCAGCCACCTCCTGATTGCGGGTGTGTGCTTTAGATATGCCTCAGTAAACTATCAAAACTAAACCTCCTGTCCACAGTATGCTTGGTGCCGATGTGTAGTCATATTAGGAGATGTGTTCTTATCAGGGACACGGGATGAATAAGCCTCGCGTTTGCAAAAACGGTACCAGCTAGTGTGATTGCTCATATAATATATATACACCTACTTATAGCGATGGGCAAACACTTGCATTTACGAGAATAGGCGGCTTACCATACCCCTTGGATGTAGAGTAGCATCTCTTCGCTAAGGCTTGTCGGTCACATATACATACCCGCAGCGTCAGCAACCCCACCGTATGAGTAAGGACTAATCCAACACTAGTCGTTCTCGGTAAAAAGTCTCGTATTAGTAGAAAGCCCGTGAGGATTTGAGGTCGGTGCTCATCCTCGATAGTAAGTATCGGACATCTTAGCCGAAGCCACTGAGTCAGCTGCAGGATGACACAGACATTCCTGACGCAGTCTCGCCTTTATTAAGTACCGCCGACGCCGGCTCCTAAGCGCTTGTCAAGCCCTAATGATGGGGTTCTACAGCGGTACACTCATGGGCCCTTAATTGTAGTTTGTCCAGCTGTCTTAGGCCAATACCTCCATGCAGCCATCTCCGCGATGAGACCCCGCCAATGTTCCACCAAGTCGGTCAGTCCTTGCGCTTACCTAGAGTATCTGCATACAACGGCGACGTTGTCCGGTCGCACGTAAGCACGGTACGCCCCGCTCTTCAATAGGATGGTTTAAGAGCCTTCACATGACGAGTCTGCGGACCCACCGGCGGCTGGCCATTTGGCTGCCGTGAACTTTCGTTCTGTACGTAGGTCTTCCGGCAGCTCTCCAGCCGGCTGGATGGCAAATGAATCATTGCCCGGTCGTTTTGACGCGACGCCCTAAGTCTTTGATGCTGAGGAAGACGTCTAGCGAAGTGATCAGTGGCCCGGGAAATCACTAGCACGTTATCCTACCCCCGTATAGGACGTAACGGTGTTATGACAGGCTTAAATGCGATCCGTGTAACAACCCCCGTCGACGCCGTTACAGTTCTGGTCCTGACCGAAACCGTAGATCGTGTCCGATGGCCGCATGTGCGTCAAGAGCGTCTTTTAGATCTTCGTGTCTGTGACTACATAGTCTCAGACTAACCTACGTTTCTCCCTCAGTTCGCGGAACAGCTAATATATCTTTCCGAACCCTTGACGCTACCGCGGCACGGTCCTCCTGCCTAGGCAGCCTTAGTTACTGTTACTATGTGGTCCGGTAACGTGGCGGTCTAGAGCCGCAAAGGCGCTAGAGCCCACACGTTGCAAACTGCGCAAGCATGCGAATACCAGAGACCGATAGCACGAATTACGGATTATCAAGCAACACGGTCTAAATAGAGTCTGTATAATATCGGGTTTGATATCCCCTGCGGACTTAAGGCAGATGTCTCGACGTATCTATGACATGGCGAACATATGAACTCCTCGACAACCGCTGATGCGCGGAGTACAGTAACCCTCGTACCATTGTTCTGAAAGGGCTTTAGCAACCACCAACTCCTCGTGTGGTTTCGGTCATAGGGGTCCCACTGCCTGATCCAGTGTGGAGACATGTAGCGCCACAAGCCTCAAAAGAATGGTGAATACACAGTGACGCCGATCCCTTGGGAGCCCGGAGACGATCGTTTCTCCCTGGGCACGAAAAGTAGGCTCATGAAGAGATTTGGTGATGTCTGTCCAACCCAAGTTGTGTCGTGGGCGAAGCAAACTGGGGTCCTTTCCCCACAGTAGCCGTCAACCAAGTTGGGCAAAGTTCGTCCGCGGAGGCTTTCTGTGGTTGTGGAAGTTACAACCCAAGGGCGGGATCGGCGTACCCCCTCCACATAACACACCGATGTGACCGTTAATCTGTATGGACATCAAATATGCTTAACCTGCTCGCTTTGGCTGCCGGAGGCACCTGTTCGACACCCGACAACAGTAAACTGGCTATTTATAAAGATAGCACTCGTTTATAGGACATCATTCCAACTTGTGGGGTATCACAAGACAGATTTAGGTGTCAACAGGCTAGCGCATGCGCGGCAAAACTCAACAGACTGGTGATTTTTACAGGGTTTGTAGTTAAAAGCTGGTCTGCATAACACAGCCTACTTGTTGTAGTACGCCCGTTATAATGTGGCTGCGAGACAACGTTGTTCCCAGCCCCCGCTAAGTACGTGATTCTGGCAATTTGCCGCATTTATAAGGTCTATATATCGGTACTATGAGAGATTGGATTGACAGTTGCATATGGTGAAACACCGCGTAACGCTAAAAATCAGCGGCCTTCCGCACGCAGCGGTTCATGTGTGCTATAGTCTATGATGTTGGAACATAGCACTGGGGCCCCATGGGGCAAGGAAATCGTCGGTTTGGCTGGATGACAATATGCGTCAGATAAAGAACTCATGAAGACCCCTTGGCCTTGCCCCCAGACCAACAAAACATCGTCTTCGTCGCGTTGAACTATCGGCCCCCTAGGACATTGACAAATTTGCCGTCTACTCCGGCGCAACTCCATGGGTTCGTTCTCGAATTGCAGGGTGCCGCACCACAAACCTACAGAACTCAATTTTTAACATATAGTTGCTCATTATCTACAGGGTCGCCAGTAGACTTGCAACCATGTTGAGCAGAGCCAGCGTTACCTCAGGTTTAAGTCCTGCCTTTTAGCGTCTTTGACGCAACGCAGGCCAAGACTAATTTGAGGAATCAATCCACGTTTACATTGTACTATGGGGTGCGCCTTAAGCTGCATGATATTAGGTACTACGAACCTTTTACGCCCGTCGTTGTGACTTAAGGTATCTCGTAACATCACGGGGATTGGTGTTAGCCTTTCAGCTTATACTGGGAACGCGGTCGCGACCGGCTGCAGCAGCCCTGACATACGGTTCGTAGAATCACCCAGATCGTACAAAATAGGTTTCCTGCATTATTATCAAAACAACTAAGCCGCGTCGCAAAAATCGTGCACGAAACGCGAGGCGATCTGTCCGTTGAAAGTAGGCAAGGACTCGAAAAACCGTTGCGAAGTCCCCTTGTCTCAAGGTTGAAGAGATATAGCGATACCTATGAAGGTGTCTGAAAGTGCTCAGTCGCCTGAAGGGCAGGTGGTTATGACGACCGTATAGGCCTAGAGAGACACAATATATGCCCAGTTGAGCTAGGCTGCGTGCCGCGAAGTCTTTGCAGGTATCGTCCTTCACGTAAGTTTGGGCTTGCATGCTTAGCGATTACTGACCTGTTGCAGCGGTTATCCGGTCTTACGACGGTAGTTATGCTGCCGTGTTGCCGTCGGGTGTCGAGGCTATTTGACAATCCCTGCTTATGGTGGATGTAAGGTACGGTTGGGACAGAGAGGTGATTTCTTACTGGGACATTCGAGCATATTCTGAGAAGCCAGCCAAGCTTGTCGAGCCAGACTTCGCTCTGGAGGGTCTCGACGTTGGTGCAATCCTCCGTGCGTACTTAATGTCGCCTGCCGTCGTTCTGGACGCTGTCCCTCGCTGCTACCACTGGACAGGACGGACACTGTTATGGGATGGTGGCTTCGCTGCGTCGCGTTGTGAAGGGGTCCAGATGCAGTCTCGAACGAATACACAGGTCTCCCTTATAGGCACGACTGCGCTCCGTATAAGTGACCGATACCGGACTGATCAGCTGGAACACATCTAATAACAATGGCAGAAGCGGTTTGAGCCACATTGACGTGGGTCCCTTCCACCGTATAATGGTTCCGACGGCGGCGTCACCCAAGTCATGGCTCAAGAAAACTGATGGCCGAGCCCGGTGATGCTTGCCTGCTGACATTGAGCTTCAATCAAGATTTGCGCTGGACCACAGCGTCCGACTGTTGATCTTAAACTGCATCCGCCGTCGTTCCTTAGAAGCGAGAAGGTTTCGATATTTAAAGTTTGTCCCCAGGCGCCGATCGGTCGCCATACCGCGATCACTACCGCTTCGAATGTCTATATAAGGCCTGAAAGAACCGGGATCGTCTGGTGGTGGGTCCTTGCGGAACACCGATGGATCCAGTGCGAATAATGACGGGCAAGACCAGTCAAGGCCCCAACTCTAGTAGTTAAATTTAACCGCGACCAAAACAATTAGCTTGCCCTACCGAGTATGACTCGGGATTGCGTTTCGCCCGCTCGACGCTGCGCGGCGATCGGGGGGGGTCAATTTGCCGTTTTTACGTTATCAGTATTGAGATCATGATGTGTAAGCAGATAATCTGCGCCACATAGTACATTATTAGGTCAGACTAGCGCGGGGGGCAGGCGCTTATCGTTCCAATACCTAGTTTAGCGCGTCGCCTTTACTAGGAATTGCGCTTGGCTTGCCACATTACGTGAATGTAACGGGCCCTAAGCGTCTAGGGATAGCCGGGCGGTGACGTAACACACGAACAGCTGCTTACGTCCTGGTATCTTAGTCACAAGTATATTGGTTGGAGAGACAGTGGTCCCGTACTCCCATTAGGGAGACGTCAAAAGCAAACGCTCACGTAATATGCCCGTGTGATCCGTTTACTCAGAATATTCTTCTCACTGCTATTATTGTACCCTTATCGTCTACGAAAGCGGCACTTGTAGTCACATCTTTGAACTACGTACTGCCCCATCTCGACGTGTCTCATGTCCTAGAGAGCGGGAGAAAGCTTTCGGCCAAAACCCACTACCGTGATCATCCATGGGGACCGACAGATTTCAGAGACCGGCAGCGCAAGCGACGATACGGCACAATGTTAGGTCGTCCCCTATGCATGAAGCTGTCGCGTATGAGGTTAAGCTGGCTCACTATCGTCAGAGAGACACGTTTAACGGGCAGCATCAGAAGTACCTCAACAACAGCGAAGGTGATTAGGTGGTGAGAGGCAACGAAAGTGCACCTGACATTTCGTGGGAACTAGCGGCACGACCTCCCAATATGACTGCCCGTCTACTGTCGGACCTCTACGTTCGAGGATAATGCGCGAAAAATGTATGGTAGTTGATTGATCCAAAAGGATGAACACCCTTGTTGGCGGGATTCTGATCAACCCAGGAGGACCAAGCGTAGAATGCAGAACTAACCTTTATGTACAACGCACTCCGGTGGTCCCACGATAAGTTCGACGTCGTTCTTGTTTGCGGTAAGGTCGAATAGGCATCCCGCGGATACGGCCAGTAATGCCTAGAACTGCAAGTAACGGTCCCTCCACCACCGCCGGTTCTAGTGCTGGCAGTGCAGCGATCGTCGTGGTCGCGATTATTGTAGGTGTCATACAGAGATTAGGCATCTGCTCAGTAGCACGCCGGTGGAGGAACCACGATCGCCTGGGTAAGTCGCCTCGTGACTTTTAAGCGTAGTATAACTCGTAATTAAGTAGAATCGACGGGTGGCTGTGGAGATAGCGACCAATTTTCGCTTACGTGGCATGCCGTTGCGGACCACCCGTCCGAATTAACAGTCTCGTCATTAGCGATCAAAACGGCTGAGCATCCCGCTGGCCCATGGTTCGAGCCTTCTGAAAGGGTGCAATTTGCGTCAAAATCCAATCGAGAGCTAGCAAGCGAATAGAGATAGCGGCATTAGATCAATTGATGTACATATTGAATGCCCATAGACTTGCTCTTTTACGTCACCATACCGTTCTTGGGCTTTATGACCTTCATCTTGTTAGAGCGACTGTTAGTGTTAGCATCTCCACACCTATCCCGAGTATGTGGGCGGTTATTCGACGACACCGACATTAGTCCAGATACGCCCGGGGGGAAAGAAACTGGTGCGTTCCACGCTGTTGGTTTCTGGGCTATCTATCACTTTCTTACTGACTACGCAACTGATGTGGCGGATCATGACCACTGACGTTGTGTGTTGGATTGGCAGCGCCCATCGGGATTCCTATATCTCCTGTTAACGTTCGCGAGACGTTGTTCAAGACCAACGTTTGGTCAGTATTTGTTCAGTCGCACGTTCGTAAACGTCGTCGCCGAGCAAAGGGACCTCAATGTTATCGGATCTCAGCCTGGTATTAGCGTAAATTAGGCATACAATACCACAGAAAGTAGCCTGCCAGAACTCTGATGGTCATCAACCTCTGTGTGCTAACATGTATCAGGACGAACAAAGGCTGAGGCACAACTCATTGGGACTAATGCCTGTGGCCCTCCCGCCCTCACGGTCATCCCGATATAGCTTGATCTGCTGATTGTCAACCCTGTACAAACTTAGGACACGCGATGGGACCGAAGCGCGTTGTTAAGAGAATGAACAGCACCCTCTTTAAACGTGGTCTCGACTCAGGGAGCCTACAGTACTAGGCACAACTAATCGAAGCGAACTCAGATCGCATAAACCGCGCAAGCTCAGGCCCAATTACACGGGGTAAAGCAAATCGCTGGCTGGTCTTATGCTCTCCGATTCCGACTTTACTGCAAACTGGAAGTGTCGATTATGCTAATACACCCCCAAGGCTCGTTCCCCGATCTGACTACGTAGTAGCTACTAAATGACGGTAAAACCTAATGATGTCTCGATTTCGAAGCCCCAGCTGCCAGGTGGAATGACCACGAGCCCCCGCTGGCTGTTTGGTGTCCCTACCGCACTTCGCTGCTAATGGCCTGGGGACGTATAGACCGCAAATCAGAGATTGAACCGACGCGAAGGCGATAAGCGGGTCGTGGGTGGACAAGACGGACATCCACCAGCCGATGTGAATTCCACCGGACTATAGCACCGTCCTAAGCTTATAAATGTCGCCCCTGTTGCGATACCGAAAGCATCATTGTGGGACCTCGTATACGGTCAAGATAGGGCGTGTCTTTCAGCACGGTTCGAAGTATTGGCGTGGTGTGGATTAATTCCTCACGATCACATCTCAGTTATATTTCCCTACAACCAAGTCACATGTGGCTCCTGTTCGTGATCGCTATGAGAACCTAAGCTCGCTTCACTAATCCCGGGACTCTGTGACTCTGTTTGTCGGGTATTAGCGTTACATTGCTTACACTTTCCATTAGAAGCCTAAGTGGTAGCAATACATATGGATCTCGAATGTCATGTCAGCGTGTGTAGCTACGTTCATGCATGTTGATTGAACCGTTTGACGGGCCGCTGTCAGCCTAAATCCAGTGCGTATATCTACTCGCCAAACTAGCGGCAAGCTCGAGTTTTAGCATCATTCAAGGTATCTCGTTATGTGCAGCCCGTTCTCGCAAAATGCGGTTCATTGAGATGGCAGCTATGTCACCCCTGGGAGACCCATGGCTGTTACTATACTGTGGCGCGGCACATGGCCTCTAAGTACGTGGCGGATCCAGGCTACTAGCACGGTCGGATCACGAGACGGCTCCGTCCGCGCAACCGCTAAGAACGCCGCCGCTGAAATAGTTTCGCCTAATCATCTTTGTCAGCCAGAGTAGCGAGCACGTTCCGGAGGCGGCAGCCCTAGTGCGACCCTGGGGCACACGCCCTGAGCCCGGCCTACGAATAGAGGCTGGTAGGTATCACCATCGCGAACCAACTTGGGCACAAAGAATTCTGGGATCGACCTAAACCTTTCCCGCCATGAGCCGCTACGGGTACCTCACTATAGCGCGACCACATTGATACCCGCAACAAGGGGGGGGCCGTCTATGATCGCTTTAACCAAAACAAGAGAGGGACTCATGGAGACATGTTACTCGAATTAGCCATTCCTTAGCGGAAGTATGGGACATATCTCATGGACAAATAACATCGCTCCCTAAGGAAACCATGGCATCCCGTATCATTCATGCCGTAATTTTCTGTCCGGGAGAATCTCCGATTGGTTGGGACTAAAAACGATCCTGGTGTCACGTATCGCTTTCAGTGACCGAATGACATATATGGAGGGAACGTACGTGAAACATATAGCGTAAGTCAAATTGCATTAGGCGTGCGTTGATCTCCTATAATACCATCTCCCTAGGGTTTTTCTCTGACCCCACATTGTACCGCCGTCACAATACAAGCATCGTCGATTGTTGCCTTTCGTGTAGCCGATTAAGTCCGCTCTTTCTTAGCTTATAGGTATTTAGCTATAACCTCGTCGGGACACGCTCGCTTGGTCATTCAAGAAGACCCGAAGGCTTGTCCCACCATGAGTATCGCGCCGGACTCCCCGGGACCATGACTACTTTCGATAACAGGGAGACCGGTGGAGGAGTTGTCTGAGCCCTGTTTACAGGGCGTATAGATTCCGGATCACACATTTCAGCGTGCGGGTTCTAGCATGCCGGACGGCGCAGCTAAGACTAGGCTGGAGGTTGCTCGCTTGCGGTAGATAAATCACGCTCAAGTACCCTTCCTCTGTTTATTGTGATGACTTCCCTTTACGACGTTACGCCTATGTCTTCTTATCTTTTGATTGTTCGAAGTCGTACAACTGACGACCCGGGAGTAGATGTGAAAGTGTTGGGGGTCTAACGTTTGCCCCTCATTAAGTAAGCTCAATGGTTAGTATCGAAAGTGAAGCTGGAGGAGTCCCTTGTGTCTGGAAGGATTCGTTACTGGATTCCTGCGGATTCAACTCAATACTATTGGTCGGCCTTTTGTATTCGCCAGCGCTCGGCTACATACTCAGGGAGCGTCCAGCCTAAACCGTGCAATAGCGGGACATGAGGCCCGTATACGTCAGGATTGGGGGTCCGGCACTTTGTATTGAAACTTTGCAAGATGCTTGACGCCCGGGGTTACATTTTGCCATTTATTCCACCAAGCGAAGCGATATGTTTGGGCCGAACACTAGATTTCCTTCCGTACCGTCCATTTATCGAATATAAACGTAAAGCCGCTCTGGAGATGAACAAACCCTTTCCTTGCAGAATTGGCGGACTCCACTGCAATCCCGCCCCGCCTCTGGCATCCGTAGAGTCCCCATGATAAGTACCCCTGTGACGCTAGCTATCTAGCCTGACTAATGCGTAGATCTGCTTACCGTGTCAAGCTCGTATAGTGCTAGTCGCTATCAGGTCATAGACTACAAGGTCGAAAGGCGAGCCCCCCACACAGCACGTTTAATAGCACGCCGAGATCTAGTGTTCTGGGATTCTTTGAAAAGCATTACATACTCCTCACATTTAACATTTTACTTTGCGGTTTGCCTCCTTACCCATCACAAAGTCTTGACCAAGGGCTACGTCTGCTAAGAATTAGATTACCGTTCCCAGCTATACTGCAGTGACATTAAGACGCTTCTTTATAAGTAGTGCCAAGTGCAAGTGTAAAAACCCGAGAAGAATAGGCTCAGCTGGGAACCTGCTACTATGGCCCGTTGTCAAGACACCAGCGTAAAAATCATTACTGGAAGCAGGCATTGAGTGTAATCTCGTGGCAATTTAAGGAGTAGATCGGCGGGAGGCATTTAAGTCAAACTGCAAGAAAGGGTAGCAGCTGTGCTGTTACTAATCTGAGATTCGGGGCCGTACGCGTTCACTTGGAAGCCCGGCGTACCGGTTAGGCTGAAGTGCATACCAAAAGTCGAAAGCTTTACACACATCTTATATTTACAGCCGGAGACACTCCAGTGGCTTATAACCTGACTTTTCCGGCTGCAGTACGAGCTCTAAATTTACCAGTTTAAAATAGATCTAGTGACTTTAGTTTGTCTTAGAATCTTGTACGTTCGCTTTGTACCGAATCTTCGGTAGCCTCTCATGGCCCGCATAGGCAACTCCCAAGTGTCACACATAGTCCTTATGTCATATTAGGCCGTTCTGTGGGCTACTGCGAGAGGGTCGTACACTCAAATATATCGGTCAATCACACGCTCAACCATTTCCGCCGAGCGTCGGATGAGGAGCGGTTACCAAAACGCTCACAAGTGAATAATCGCGAGAGTCAGAGTTACCTACACGGCCTCTATTGCACTCTAAACCCTTATATTAGCTCAACAGAGAGCAGAGGATACCCCAATGTTCGTCTGTCTTTATCTGGCTATCCCCCGGTATTCTAGATATCAATTCGTAAAGTCGATGTACAAGCCTATTCCTCTCATCCTTGGCCTGTCCCCTGTCGTCGGCGAGGAGGCGGAGAGCTTACTCGGAAGTGACCCTACAAACTGAACCATCAGAGGTTTGTGCTTCCCTAACGGGCTGCGCGGAAACAAAGAAAGGTTTTCTAACTATAACTACGCCGATGACCAAATTACTCGTTTTGCCCCCAGAGGCTAGATCAAACCAAGCGCGAGTAATGGACGTGAGTAAAGAAGCTAACTTAGCCCTACCCAAGGGCTACTCGGTTATTCAAGCTGCTCATCGTGCATTTAGGACATTATTTACACGGTAAAGTTCTCACGCGTAAAACGCTTTGGCTTCGCGACGTAATGGGATGCGAGTGAGAGTGAGAAAATCCCTCAACGCGAGGCCCACAGCGCCCATCGCGCGACGTCGAGTCCTTGTGTCTAGATCTCAAAAAGAGGCATAAAATGTGTGGTGGTAATGAGTGAGCCAGCTTGTCTCCGAGACACAAGTGATTACGAGGACAAGCGCGTTGTACTTCGTTCCTCCGTCAGAGTCCGTACAGCCACAGCGCGTGTCGCAGTACTTATCGTCCCCTGCCGAAACCGCTCGTCAAGCAGACGCGTAGTATTGATCAGATCCGTGATGACCATGCAGTAAAAAGCGAGCGTGAATTGGGCGATTGTTCGCCCTGCGAGCCGGCCCGTTTGCCTACAAATTGGTCATACCGAACCGGACCGACACAATTGCATCGTACTGCTGGGAGCCGGACCGTGACCCCAGTGCCGAAATTGCCGCTCAGGACCCCTTTGCCTGCTTGCTTTGCAGGGGCTTAGACAATTGCAAACTGCGGCGTAGTTCTAAAAGCCCTCCCGGTAGGAGTTCATAACACTAACGGGATTCGATTTGCCTAGACCTAAGACATTTTATCTGATCGCCTTGCGCGCACCGTCGATATAGCACCGATACCTATGCCCGTGCGAGCTGCTATTCGAACTATTGCGTTAACGTCTGCGGCAGAGACCGTATTCGGGTTCAATCCTAGCCTTGAGGCGTCATCCATCTAGTCCAGATCGGGCGATCATAATATGTTCTCGTCCCACTGCACTGTGTAACCCAATCCTAAACCGTTTTGGAGCACACTTGACTCGAGCGTTCGTACCGCGGTAACTGCCGATTGCCGACTTCGCCGCCACATACTGTGTGCGCTCTGTCTCCATATTGTAGCCAGCCCCTACCAAATCGTTTGCAACGCCCGTGTCGAAAGCTGTGTGCACATCATCGGAATATGGCTCAGCAACCGGTGCTGATTTAGACCGCGTCGTTGTTGCGGTTTGCTCGTTACTGGTGTCCATCAGCGAACCTGAAGCAAGGCGCAAAACTACCCGGTGGGGGTCGATCAGTGTCTCCCCTAAGTGGCTGAGCCGCCGAATGCTGATGGTACTTACCGAGAATTCCACCAGTAAAATCTGGCAGCAAAAAGGGCGAGCAAAACTACTTGTGGGTGAATGATGTTCAAGACCACAAGTAGGATCTAAAGCTCCGCGGTGATGTAATTGTATCTGTCGGCTTATGTGATTCCTCGCGTTCCAACAATTAAATGAGTTATCTAGAGCTCGATGGTAATATGTTTACACCACGCGTTAATCGCCTGCCGAATAATAAGTCTATAGCGATCCATCAGATTACATTTTGAACCTTGCTTAGGGACCATGTTATCGCCGGGAACGTGATACATTTGTGACTGCTCCGGCTCGCAGGGTTCTGCGTCTGACCGTAACGGGACAACACTTTAAGAACTAATATTAATCTTTATGAATGGTACATGAGGCCAACCCTTTCCACCATAAGTAACCCAACCGTGTGGTAAGAAGTCGCTTAGGCATCGTCTCTATTGCGGGTAGGGGAAGCGCTGATTGAGGTGGGGCGGTTATGGGCGTTCACTAGTAAATCAGGAAGAATCCCCCATTCGCCACATCCGAACCAACGCAGATCTCACCGGCAGGGACCGGTTGGGATCAACACAGAGTCACATAACGATCTCGTTTACATGTCTTCCAGGCCCGAATAGCTGCCTTTGCGAATACGTCCTGCCTGCGTCTGAGTGGTACAAGGTCAACTGTCATCCCGCGATAAGAGTGTCCCTACAAGCCAAACCATACTCGTGCTGTGCGAGTGTTAGTTTGCTTAGGCTTCAACGTGTGAATGGCTACACCCATGGCGAATCAGTAAAGACGGTGCCATAAAGGCATGGGCCTATGTATGTGCAAGATCGAGTCATAGTCGTATAAACATCAGTGTGGCTCGTGGCCTATAGATTGAGACGGTTCTTTAGTTACAGCCTCGTGCCCACTGTATCCCCGGTCTGACATACACAATGAAACCTCCCACTCCGCCCCCCTATAGTTAAAGATACTCAGACTATTCTGAATGAACAATAGAACTACGCTAACATGAGACGTAGGCGTCCCCAACTTTCGACGTGGCTCACCTGTACCTGTTTGCTGCAATACCTCCAGCTTATAATTCTACTATACATGGGAGACAATGATGCCGCTTAGCCGCCGCAGACCATCTAATTGTTAGCAGTCGAATTACAGAGCAAACTGCTAGGAGCGTAAGGGTACCTTTTGCGTAGGAGTCTCGGCCAATCACGTACTCGAAAGGGGGTCTTTTTGATACGACCGGTTGCCTGTCACCAAGGTCCCGATCGTGTAATGTCTACAAATCATGAGGTTTGGCACTTTGCTTCTTGGACTTCTAACTGGGTATGTAGGGAAGTGCACATGCGATTGCATTCTTGACACGTGACACATGGTCGGCTCGACATGTTAGGGGACTTTAAAATTTAACTTTTGGCGAGGCGAGCAATTCATACTACGGAACGATAATCTGCGTCGACTACTAGGCAATCAATGAAGCTCCTTGCAGCCGCGTCACTGTCCCAGCTATGCACTTCATTACCCACATCTTGCTTACTCTACGTATCCAGCTTATCTACCATCACTCCCTCTAGTTACTCTGAATAGAATAACTTAGGGCCATGGCAGACGCGACGCATCGAATCGACTGCAACGTCATCGTTGCTCATTTCGTT
		</sequence>
    <sequence><taxon idref="Location_3_1_1|37.88811593772232"/>
			TCCGTGACGCTGAGTACACTTATATAAGGTCTGTGAACTCATTCTAGAGCGATGCACCAATAAGCGCTTTGTGACGTACTGATATGCTAACGCTTAGCAGGTTCCGACTAAAGAAATAAGCAAAGTATCAAGTCTTTTCGGGACTATGCTCTGTTGTTGCTTAGGCGTGAGGCCTATGGTGTTGGCACGTGCCATTGAACGATATCTCTGCCGAATCAGGCCCGGGCACAATCCCATGGTTTACACGGCATTCAGGTACGGTATCGCTGCGACTATTACATCTCCCGCAGGCCGCTAAGTCTTTCGCCCGATGTGAGCAGTTCCTGCATGAGCCACCCGTGACCCTAATCTGCCTCCTCAACGGGGCAAGGACACTTTCTGACGCTTTGCGGTAGTCTTATTTTCCGCAGTACTTACATAGTGACCTAAAGAAACTAGACCCACCCCAGTTGCCTCGGTCGGGGACTAATCGTGCCAGTGGTTAGATGCCCGTCAACCCTGCTGTTTAGTTAGCGAAGCACAATGTCTCTTCAGGGAACTCCCCCTGGTATCGAAGAAACCGACTGTAGTCTACGATGGCGCGCTACTAGATCTCACAAAAAAATAAAGGATCCAAAGGGTCACTGACAGGATATCCCAAGGGTATGGGATGTTAAGGTGCCCATGGGACTTGTAGGACAGTCGCACACTCGGTATCGCGAACCACACAACCGGACGCGAGTGGGAAACCTTCTCATGAATTGATAGGCATCAAACCGAGCCCGGGGAGCCCCTTATACTTGGATGACGGAAAGTAACTCCGACCAATTATTTGCAAGGAAAAATATCACGATAAAGCGTTATAGAGGGCGTAAAGCTCGTTAAAGTCTAGGCTCTGCAGCCACCTCCTGATTGCGGGTGTGTGCTTTAGATATGCCTCAGTAAACTATCAAAACTAAACCTCCTGTCCACAGTATGCTTGGTGCCGATGTGTAGTCATATTAGGAGATGTGTTCTTATCAGGGACACGGGATGAATAAGCCTCGCGTTTGCAAAAACGGTACCAGCTAGTGTGATTGCTCATATAATATATATACACCTACTTATAGCGATGGGCAAACACTTGCATTTACGAGAATAGGCGGCTTACCATACCCCTTGGATGTAGAGTAGCATCTCTTCGCTAAGGCTTGTCGGTCACATATACATACCCGCAGCGTCAGCAACCCCACCGTATGAGTAAGGACTAATCCAACACTAGTCGTTCTCGGTAAAAAGTCTCGTATTAGTAGAAAGCCCGTGAGGATTTGAGGTCGGTGCTCATCCTCGATAGTAAGTATCGGACATCTTAGCCGAAGCCACTGAGTCAGCTGCAGGATGACACAGACATTCCTGACGCAGTCTCGCCTTTATTAAGTACCGCCGACGCCGGCTCCTAAGCGCTTGTCAAGCCCTAATGATGGGGTTCTACAGCGGTACACTCATGGGCCCTTAATTGTAGTTTGTCCAGCTGTCTTAGGCCAATACCTCCATGCAGCCATCTCCGCGATGAGACCCCGCCAATGTTCCACCAAGTCGGTCAGTCCTTGCGCTTACCTAGAGTATCTGCATACAACGGCGACGTTGTCCGGTCGCACGTAAGCACGGTACGCCCCGCTCTTCAATAGGATGGTTTAAGAGCCTTCACATGACGAGTCTGCGGACCCACCGGCGGCTGGCCATTTGGCTGCCGTGAACTTTCGTTCTGTACGTAGGTCTTCCGGCAGCTCTCCAGCCGGCTGGATGGCAAATGAATCATTGCCCGGTCGTTTTGACGCGACGCCCTAAGTCTTTGATGCTGAGGAAGACGTCTAGCGAAGTGATCAGTGGCCCGGGAAATCACTAGCACGTTATCCTACCCCCGTATAGGACGTAACGGTGTTATGACAGGCTTAAATGCGATCCGTGTAACAACCCCCGTCGACGCCGTTACAGTTCTGGTCCTGACCGAAACCGTAGATCGTGTCCGATGGCCGCATGTGCGTCAAGAGCGTCTTTTAGATCTTCGTGTCTGTGACTACATAGTCTCAGACTAACCTACGTTTCTCCCTCAGTTCGCGGAACAGCTAATATATCTTTCCGAACCCTTGACGCTACCGCGGCACGGTCCTCCTGCCTAGGCAGCCTTAGTTACTGTTACTATGTGGTCCGGTAACGTGGCGGTCTAGAGCCGCAAAGGCGCTAGAGCCCACACGTTGCAAACTGCGCAAGCATGCGAATACCAGAGACCGATAGCACGAATTACGGATTATCAAGCAACACGGTCTAAATAGAGTCTGTATAATATCGGGTTTGATATCCCCTGCGGACTTAAGGCAGATGTCTCGACGTATCTATGACATGGCGAACATATGAACTCCTCGACAACCGCTGATGCGCGGAGTACAGTAACCCTCGTACCATTGTTCTGAAAGGGCTTTAGCAACCACCAACTCCTCGTGTGGTTTCGGTCATAGGGGTCCCACTGCCTGATCCAGTGTGGAGACATGTAGCGCCACAAGCCTCAAAAGAATGGTGAATACACAGTGACGCCGATCCCTTGGGAGCCCGGAGACGATCGTTTCTCCCTGGGCACGAAAAGTAGGCTCATGAAGAGATTTGGTGATGTCTGTCCAACCCAAGTTGTGTCGTGGGCGAAGCAAACTGGGGTCCTTTCCCCACAGTAGCCGTCAACCAAGTTGGGCAAAGTTCGTCCGCGGAGGCTTTCTGTGGTTGTGGAAGTTACAACCCAAGGGCGGGATCGGCGTACCCCCTCCACATAACACACCGATGTGACCGTTAATCTGTATGGACATCAAATATGCTTAACCTGCTCGCTTTGGCTGCCGGAGGCACCTGTTCGACACCCGACAACAGTAAACTGGCTATTTATAAAGATAGCACTCGTTTATAGGACATCATTCCAACTTGTGGGGTATCACAAGACAGATTTAGGTGTCAACAGGCTAGCGCATGCGCGGCAAAACTCAACAGACTGGTGATTTTTACAGGGTTTGTAGTTAAAAGCTGGTCTGCATAACACAGCCTACTTGTTGTAGTACGCCCGTTATAATGTGGCTGCGAGACAACGTTGTTCCCAGCCCCCGCTAAGTACGTGATTCTGGCAATTTGCCGCATTTATAAGGTCTATATATCGGTACTATGAGAGATTGGATTGACAGTTGCATATGGTGAAACACCGCGTAACGCTAAAAATCAGCGGCCTTCCGCACGCAGCGGTTCATGTGTGCTATAGTCTATGATGTTGGAACATAGCACTGGGGCCCCATGGGGCAAGGAAATCGTCGGTTTGGCTGGATGACAATATGCGTCAGATAAAGAACTCATGAAGACCCCTTGGCCTTGCCCCCAGACCAACAAAACATCGTCTTCGTCGCGTTGAACTATCGGCCCCCTAGGACATTGACAAATTTGCCGTCTACTCCGGCGCAACTCCATGGGTTCGTTCTCGAATTGCAGGGTGCCGCACCACAAACCTACAGAACTCAATTTTTAACATATAGTTGCTCATTATCTACAGGGTCGCCAGTAGACTTGCAACCATGTTGAGCAGAGCCAGCGTTACCTCAGGTTTAAGTCCTGCCTTTTAGCGTCTTTGACGCAACGCAGGCCAAGACTAATTTGAGGAATCAATCCACGTTTACATTGTACTATGGGGTGCGCCTTAAGCTGCATGATATTAGGTACTACGAACCTTTTACGCCCGTCGTTGTGACTTAAGGTATCTCGTAACATCACGGGGATTGGTGTTAGCCTTTCAGCTTATACTGGGAACGCGGTCGCGACCGGCTGCAGCAGCCCTGACATACGGTTCGTAGAATCACCCAGATCGTACAAAATAGGTTTCCTGCATTATTATCAAAACAACTAAGCCGCGTCGCAAAAATCGTGCACGAAACGCGAGGCGATCTGTCCGTTGAAAGTAGGCAAGGACTCGAAAAACCGTTGCGAAGTCCCCTTGTCTCAAGGTTGAAGAGATATAGCGATACCTATGAAGGTGTCTGAAAGTGCTCAGTCGCCTGAAGGGCAGGTGGTTATGACGACCGTATAGGCCTAGAGAGACACAATATATGCCCAGTTGAGCTAGGCTGCGTGCCGCGAAGTCTTTGCAGGTATCGTCCTTCACGTAAGTTTGGGCTTGCATGCTTAGCGATTACTGACCTGTTGCAGCGGTTATCCGGTCTTACGACGGTAGTTATGCTGCCGTGTTGCCGTCGGGTGTCGAGGCTATTTGACAATCCCTGCTTATGGTGGATGTAAGGTACGGTTGGGACAGAGAGGTGATTTCTTACTGGGACATTCGAGCATATTCTGAGAAGCCAGCCAAGCTTGTCGAGCCAGACTTCGCTCTGGAGGGTCTCGACGTTGGTGCAATCCTCCGTGCGTACTTAATGTCGCCTGCCGTCGTTCTGGACGCTGTCCCTCGCTGCTACCACTGGACAGGACGGACACTGTTATGGGATGGTGGCTTCGCTGCGTCGCGTTGTGAAGGGGTCCAGATGCAGTCTCGAACGAATACACAGGTCTCCCTTATAGGCACGACTGCGCTCCGTATAAGTGACCGATACCGGACTGATCAGCTGGAACACATCTAATAACAATGGCAGAAGCGGTTTGAGCCACATTGACGTGGGTCCCTTCCACCGTATAATGGTTCCGACGGCGGCGTCACCCAAGTCATGGCTCAAGAAAACTGATGGCCGAGCCCGGTGATGCTTGCCTGCTGACATTGAGCTTCAATCAAGATTTGCGCTGGACCACAGCGTCCGACTGTTGATCTTAAACTGCATCCGCCGTCGTTCCTTAGAAGCGAGAAGGTTTCGATATTTAAAGTTTGTCCCCAGGCGCCGATCGGTCGCCATACCGCGATCACTACCGCTTCGAATGTCTATATAAGGCCTGAAAGAACCGGGATCGTCTGGTGGTGGGTCCTTGCGGAACACCGATGGATCCAGTGCGAATAATGACGGGCAAGACCAGTCAAGGCCCCAACTCTAGTAGTTAAATTTAACCGCGACCAAAACAATTAGCTTGCCCTACCGAGTATGACTCGGGATTGCGTTTCGCCCGCTCGACGCTGCGCGGCGATCGGGGGGGGTCAATTTGCCGTTTTTACGTTATCAGTATTGAGATCATGATGTGTAAGCAGATAATCTGCGCCACATAGTACATTATTAGGTCAGACTAGCGCGGGGGGCAGGCGCTTATCGTTCCAATACCTAGTTTAGCGCGTCGCCTTTACTAGGAATTGCGCTTGGCTTGCCACATTACGTGAATGTAACGGGCCCTAAGCGTCTAGGGATAGCCGGGCGGTGACGTAACACACGAACAGCTGCTTACGTCCTGGTATCTTAGTCACAAGTATATTGGTTGGAGAGACAGTGGTCCCGTACTCCCATTAGGGAGACGTCAAAAGCAAACGCTCACGTAATATGCCCGTGTGATCCGTTTACTCAGAATATTCTTCTCACTGCTATTATTGTACCCTTATCGTCTACGAAAGCGGCACTTGTAGTCACATCTTTGAACTACGTACTGCCCCATCTCGACGTGTCTCATGTCCTAGAGAGCGGGAGAAAGCTTTCGGCCAAAACCCACTACCGTGATCATCCATGGGGACCGACAGATTTCAGAGACCGGCAGCGCAAGCGACGATACGGCACAATGTTAGGTCGTCCCCTATGCATGAAGCTGTCGCGTATGAGGTTAAGCTGGCTCACTATCGTCAGAGAGACACGTTTAACGGGCAGCATCAGAAGTACCTCAACAACAGCGAAGGTGATTAGGTGGTGAGAGGCAACGAAAGTGCACCTGACATTTCGTGGGAACTAGCGGCACGACCTCCCAATATGACTGCCCGTCTACTGTCGGACCTCTACGTTCGAGGATAATGCGCGAAAAATGTATGGTAGTTGATTGATCCAAAAGGATGAACACCCTTGTTGGCGGGATTCTGATCAACCCAGGAGGACCAAGCGTAGAATGCAGAACTAACCTTTATGTACAACGCACTCCGGTGGTCCCACGATAAGTTCGACGTCGTTCTTGTTTGCGGTAAGGTCGAATAGGCATCCCGCGGATACGGCCAGTAATGCCTAGAACTGCAAGTAACGGTCCCTCCACCACCGCCGGTTCTAGTGCTGGCAGTGCAGCGATCGTCGTGGTCGCGATTATTTTAGGTGTCATACAGAGATTAGGCATCTGCTCAGTAGCACGCCGGTGGAGGAACCACGATCGCCTGGGTAAGTCGCCTCGTGACTTTTAAGCGTAGTATAACTCGTAATTAAGTAGAATCGACGGGTGGCTGTGGAGATAGCGACCAATTTTCGCTTACGTGGCATGCCGTTGCGGACCACCCGTCCGAATTAACAGTCTCGTCATTAGCGATCAAAACGGCTGAGCATCCCGCTGGCCCATGGTTCGAGCCTTCTGAAAGGGTGCAATTTGCGTCAAAATCCAATCGAGAGCTAGCAAGCGAATAGAGATAGCGGCATTAGATCAATTGATGTACATATTGAATGCCCATAGACTTGCTCTTTTACGTCACCATACCGTTCTTGGGCTTTATGACCTTCATCTTGTTAGAGCGACTGTTAGTGTTAGCATCTCCACACCTATCCCGAGTATGTGGGCGGTTATTCGACGACACCGACATTAGTCCAGATACGCCCGGGGGGAAAGAAACTGGTGCGTTCCACGCTGTTGGTTTCTGGGCTATCTATCACTTTCTTACTGACTACGCAACTGATGTGGCGGATCATGACCACTGACGTTGTGTGTTGGATTGGCAGCGCCCATCGGGATTCCTATATCTCCTGTTAACGTTCGCGAGACGTTGTTCAAGACCAACGTTTGGTCAGTATTTGTTCAGTCGCACGTTCGTAAACGTCGTCGCCGAGCAAAGGGACCTCAATGTTATCGGATCTCAGCCTGGTATTAGCGTAAATTAGGCATACAATACCACAGAAAGTAGCCTGCCAGAACTCTGATGGTCATCAACCTCTGTGTGCTAACATGTATCAGGACGAACAAAGGCTGAGGCACAACTCATTGGGACTAATGCCTGTGGCCCTCCCGCCCTCACGGTCATCCCGATATAGCTTGATCTGCTGATTGTCAACCCTGTACAAACTTAGGACACGCGATGGGACCGAAGCGCGTTGTTAAGAGAATGAACAGCACCCTCTTTAAACGTGGTCTCGACTCAGGGAGCCTACAGTACTAGGCACAACTAATCGAAGCGAACTCAGATCGCATAAACCGCGCAAGCTCAGGCCCAATTACACGGGGTAAAGCAAATCGCTGGCTGGTCTTATGCTCTCCGATTCCGACTTTACTGCAAACTGGAAGTGTCGATTATGCTAATACACCCCCAAGGCTCGTTCCCCGATCTGACTACGTAGTAGCTACTAAATGACGGTAAAACCTAATGATGTCTCGATTTCGAAGCCCCAGCTGCCAGGTGGAATGACCACGAGCCCCCGCTGGCTGTTTGGTGTCCCTACCGCACTTCGCTGCTAATGGCCTGGGGACGTATAGACCGCAAATCAGAGATTGAACCGACGCGAAGGCGATAAGCGGGTCGTGGGTGGACAAGACGGACATCCACCAGCCGATGTGAATTCCACCGGACTATAGCACCGTCCTAAGCTTATAAATGTCGCCCCTGTTGCGATACCGAAAGCATCATTGTGGGACCTCGTATACGGTCAAGATAGGGCGTGTCTTTCAGCACGGTTCGAAGTATTGGCGTGGTGTGGATTAATTCCTCACGATCACATCTCAGTTATATTTCCCTACAACCAAGTCACATGTGGCTCCTGTTCGTGATCGCTATGAGAACCTAAGCTCGCTTCACTAATCCCGGGACTCTGTGACTCTGTTTGTCGGGTATTAGCGTTACATTGCTTACACTTTCCATTAGAAGCCTAAGTGGTAGCAATACATATGGATCTCGAATGTCATGTCAGCGTGTGTAGCTACGTTCATGCATGTTGATTGAACCGTTTGACGGGCCGCTGTCAGCCTAAATCCAGTGCGTATATCTACTCGCCAAACTAGCGGCAAGCTCGAGTTTTAGCATCATTCAAGGTATCTCGTTATGTGCAGCCCGTTCTCGCAAAATGCGGTTCATTGAGATGGCAGCTATGTCACCCCTGGGAGACCCATGGCTGTTACTATACTGTGGCGCGGCACATGGCCTCTAAGTACGTGGCGGATCCAGGCTACTAGCACGGTCGGATCACGAGACGGCTCCGTCCGCGCAACCGCTAAGAACGCCGCCGCTGAAATAGTTTCGCCTAATCATCTTTGTCAGCCAGAGTAGCGAGCACGTTCCGGAGGCGGCAGCCCTAGTGCGACCCTGGGGCACACGCCCTGAGCCCGGCCTACGAATAGAGGCTGGTAGGTATCACCATCGCGAACCAACTTGGGCACAAAGAATTCTGGGATCGACCTAAACCTTTCCCGCCATGAGCCGCTACGGGTACCTCACTATAGCGCGACCACATTGATACCCGCAACAAGGGGGGGGCCGTCTATGATCGCTTTAACCAAAACAAGAGAGGGACTCATGGAGACATGTTACTCGAATTAGCCATTCCTTAGCGGAAGTATGGGACATATCTCATGGACAAATAACATCGCTCCCTAAGGAAACCATGGCATCCCGTATCATTCATGCCGTAATTTTCTGTCCGGGAGAATCTCCGATTGGTTGGGACTAAAAACGATCCTGGTGTCACGTATCGCTTTCAGTGACCGAATGACATATATGGAGGGAACGTACGTGAAACATATAGCGTAAGTCAAATTGCATTAGGCGTGCGTTGATCTCCTATAATACCATCTCCCTAGGGTTTTTCTCTGACCCCACATTGTACCGCCGTCACAATACAAGCATCGTCGATTGTTGCCTTTCGTGTAGCCGATTAAGTCCGCTCTTTCTTAGCTTATAGGTATTTAGCTATAACCTCGTCGGGACACGCTCGCTTGGTCATTCAAGAAGACCCGAAGGCTTGTCCCACCATGAGTATCGCGCCGGACTCCCCGGGACCATGACTACTTTCGATAACAGGGAGACCGGTGGAGGAGTTGTCTGAGCCCTGTTTACAGGGCGTATAGATTCCGGATCACACATTTCAGCGTGCGGGTTCTAGCATGCCGGACGGCGCAGCTAAGACTAGGCTGGAGGTTGCTCGCTTGCGGTAGATAAATCACGCTCAAGTACCCTTCCTCTGTTTATTGTGATGACTTCCCTTTACGACGTTACGCCTATGTCTTCTTATCTTTTGATTGTTCGAAGTCGTACAACTGACGACCCGGGAGTAGATGTGAAAGTGTTGGGGGTCTAACGTTTGCCCCTCATTAAGTAAGCTCAATGGTTAGTATCGAAAGTGAAGCTGGAGGAGTCCCTTGTGTCTGGAAGGATTCGTTACTGGATTCCTGCGGATTCAACTCAATACTATTGGTCGGCCTTTTGTATTCGCCAGCGCTCGGCTACATACTCAGGGAGCGTCCAGCCTAAACCGTGCAATAGCGGGACATGAGGCCCGTATACGTCAGGATTGGGGGTCCGGCACTTTGTATTGAAACTTTGCAAGATGCTTGACGCCCGGGGTTACATTTTGCCATTTATTCCACCAAGCGAAGCGATATGTTTGGGCCGAACACTAGATTTCCTTCCGTACCGTCCATTTATCGAATATAAACGTAAAGCCGCTCTGGAGATGAACAAACCCTTTCCTTGCAGAATTGGCGGACTCCACTGCAATCCCGCCCCGCCTCTGGCATCCGTAGAGTCCCCATGATAAGTACCCCTGTGACGCTAGCTATCTAGCCTGACTAATGCGTAGATCTGCTTACCGTGTCAAGCTCGTATAGTGCTAGTCGCTATCAGGTCATAGACTACAAGGTCGAAAGGCGAGCCCCCCACACAGCACGTTTAATAGCACGCCGAGACCTAGTGTTCTGGGATTCTTTGAAAAGCATTACATACTCCTCACATTTAACATTTTACTTTGCGGTTTGCCTCCTTACCCATCACAAAGTCTTGACCAAGGGCTACGTCTGCTAAGAATTAGATTACCGTTCCCAGCTATACTGCAGTGACATTAAGACGCTTCTTTATAAGTAGTGCCAAGTGCAAGTGTAAAAACCCGAGAAGAATAGGCTCAGCTGGGAACCTGCTACTATGGCCCGTTGTCAAGACACCAGCGTAAAAATCATTACTGGAAGCAGGCATTGAGTGTAATCTCGTGGCAATTTAAGGAGTAGATCGGCGGGAGGCATTTAAGTCAAACTGCAAGAAAGGGTAGCAGCTGTGCTGTTACTAATCTGAGATTCGGGGCCGTACGCGTTCACTTGGAAGCCCGGCGTACCGGTTAGGCTGAAGTGCATACCAAAAGTCGAAAGCTTTACACACATCTTATATTTACAGCCGGAGACACTCCAGTGGCTTATAACCTGACTTTTCCGGCTGCAGTACGAGCTCTAAATTTACCAGTTTAAAATAGATCTAGTGACTTTAGTTTGTCTTAGAATCTTGTACGTTCGCTTTGTACCGAATCTTCGGTAGCCTCTCATGGCCCGCATAGGCAACTCCCAAGTGTCACACATAGTCCTTATGTCATATTAGGCCGTTCTGTGGGCTACTGCGAGAGGGTCGTACACTCAAATATATCGGTCAATCACACGCTCAACCATTTCCGCCGAGCGTCGGATGAGGAGCGGTTACCAAAACGCTCACAAGTGAATAATCGCGAGAGTCAGAGTTACCTACACGGCCTCTATTGCACTCTAAACCCTTATATTAGCTCAACAGAGAGCAGAGGATACCCCAATGTTCGTCTGTCTTTATCTGGCTATCCCCCGGTATTCTAGGTATCAATTCGTAAAGTCGATGTACAAGCCTATTCCTCTCATCCTTGGCCTGTCCCCTGTCGTCGGCGAGGAGGCGGAGAGCTTACTCGGAAGTGACCCTACAAACTGAACCATCAGAGGTTTGTGCTTCCCTAACGGGCTGCGCGGAAACAAAGAAAGGTTTTCTAACTATAACTACGCCGATGACCAAATTACTCGTTTTGCCCCCAGAGGCTAGATCAAACCAAGCGCGAGTAATGGACGTGAGTAAAGAAGCTAACTTAGCCCTACCCAAGGGCTACTCGGTTATTCAAGCTGCTCATCGTGCATTTAGGACATTATTTACACGGTAAAGTTCTCACGCGTAAAACGCTTTGGCTTCGCGACGTAATGGGATGCGAGTGAGAGTGAGAAAATCCCTCAACGCGAGGCCCACAGCGCCCATCGCGCGACGTCGAGTCCTTGTGTCTAGATCTCAAAAAGAGGCATAAAATGTGTGGTGGTAATGAGTGAGCCAGCTTGTCTCCGAGACACAAGTGATTACGAGGACAAGCGCGTTGTACTTCGTTCCTCCGTCAGAGTCCGTACAGCCACAGCGCGTGTCGCAGTACTTATCGTCCCCTGCCGAAACCGCTCGTCAAGCAGACGCGTAGTATTGATCAGATCCGTGATGACCATGCAGTAAAAAGCGAGCGTGAATTGGGCGATTGTTCGCCCTGCGAGCCGGCCCGTTTGCCTACAAATTGGTCATACCGAACCGGACCGACACAATTGCATCGTACTGCTGGGAGCCGGACCGTGACCCCAGTGCCGAAATTGCCGCTCAGGACCCCTTTGCCTGCTTGCTTTGCAGGGGCTTAGACAATTGCAAACTGCGGCGTAGTTCTAAAAGCCCTCCCGGTAGGAGTTCATAACACTAACGGGATTCGATTTGCCTAGACCTAAGACATTTTATCTGATCGCCTTGCGCGCACCGTCGATATAGCACCGATACCTATGCCCGTGCGAGCTGCTATTCGAACTATTGCGTTAACGTCTGCGGCAGAGACCGTATTCGGGTTCAATCCTAGCCTTGAGGCGTCATCCATCTAGTCCAGATCGGGCGATCATAATATGTTCTCGTCCCACTGCACTGTGTAACCCAATCCTAAACCGTTTTGGAGCACACTTGACTCGAGCGTTCGTACCGCGGTAACTGCCGATTGCCGACTTCGCCGCCACATACTGTGTGCGCTCTGTCTCCATATTGTAGCCAGCCCCTACCAAATCGTTTGCAACGCCCGTGTCGAAAGCTGTGTGCACATCATCGGAATATGGCTCAGCAACCGGTGCTGATTTAGACCGCGTCGTTGTTGCGGTTTGCTCGTTACTGGTGTCCATCAGCGAACCTGAAGCAAGGCGCAAAACTACCCGGTGGGGGTCGATCAGTGTCTCCCCTAAGTGGCTGAGCCGCCGAATGCTGATGGTACTTACCGAGAATTCCACCAGTAAAATCTGGCAGCAAAAAGGGCGAGCAAAACTACTTGTGGGTGAATGATGTTCAAGACCACAAGTAGGATCTAAAGCTCCGCGGTGATGTAATTGTATCTGTCGGCTTATGTGATTCCTCGCGTTCCAACAATTAAATGAGTTATCTAGAGCTCGATGGTAATATGTTTACACCACGCGTTAATCGCCTGCCGAATAATAAGTCTATAGCGATCCATCAGATTACATTTTGAACCTTGCTTAGGGACCATGTTATCGCCGGGAACGTGATACATTTGTGACTGCTCCGGCTCGCAGGGTTCTGCGTCTGACCGTAACGGGACAACACTTTAAGAACTAATATTAATCTTTATGAATGGTACATGAGGCCAACCCTTTCCACCATAAGTAACCCAACCGTGTGGTAAGAAGTCGCTTAGGCATCGTCTCTATTGCGGGTAGGGGAAGCGCTGATTGAGGTGGGGCGGTTATGGGCGTTCACTAGTAAATCAGGAAGAATCCCCCATTCGCCACATCCGAACCAACGCAGATCTCACCGGCAGGGACCGGTTGGGATCAACACAGAGTCACATAACGATCTCGTTTACATGTCTTCCAGGCCCGAATAGCTGCCTTTGCGAATACGTCCTGCCTGCGTCTGAGTGGTACAAGGTCAACTGTCATCCCGCGATAAGAGTGTCCCTACAAGCCAAACCATACTCGTGCTGTGCGAGTGTTAGTTTGCTTAGGCTTCAACGTGTGAATGGCTACACCCATGGCGAATCAGTAAAGACGGTGCCATAAAGGCATGGGCCTATGTATGTGCAAGATCGAGTCATAGTCGTATAAACATCAGTGTGGCTCGTGGCCTATAGATTGAGACGGTTCTTTAGTTACAGCCTCGTGCCCACTGTATCCCCGGTCTGACATACACAATGAAACCTCCCACTCCGCCCCCCTATAGTTAAAGATACTCAGACTATTCTGAATGAACAATAGAACTACGCTAACATGAGACGTAGGCGTCCCCAACTTTCGACGTGGCTCACCTGTACCTGTTTGCTGCAATACCTCCAGCTTATAATTCTACTATACATGGGAGACAATGATGCCGCTTAGCCGCCGCAGACCATCTAATTGTTAGCAGTCGAATTACAGAGCAAACTGCTAGGAGCGTAAGGGTACCTTTTGCGTAGGAGTCTCGGCCAATCACGTACTCGAAAGGGGGTCTTTTTGATACGACCGGTTGCCTGTCACCAAGGTCCCGATCGTGTAATGTCTACAAATCATGAGGTTTGGCACTTTGCTTCTTGGACTTCTAACTGGGTATGTAGGGAAGTGCACATGCGATTGCATTCTTGACACGTGACACATGGTCGGCTCGACATGTTAGGGGACTTTAAAATTTAACTTTTGGCGAGGCGAGCAATTCATACTACGGAACGATAATCTGCGTCGACTACTAGGCAATCAATGAAGCTCCTTGCAGCCGCGTCACTGTCCCAGCTATGCACTTCATTACCCACATCTTGCTTACTCTACGTATCCAGCTTATCTACCATCACTCCCTCTAGTTACTCTGAATAGAATAACTTAGGGCCATGGCAGACGCGACGCATCGAATCGACTGCAACGTCATCGTTGCTCATTTCGTT
		</sequence>
    <sequence><taxon idref="Location_3_0_1|36.78301114101128"/>
			TCCGTGACGCTGAGTACACTTATATAAGGTCTGTGAACTCATTCTAGAGCGATGCACCAATAAGCGCTTTGTGACGTACTGATATGCTAACGCTTAGCAGGTTCCGACTAAAGAAATAAGCAAAGTATCAAGTCTTTTCGGGACTATGCTCTGTTGTTGCTTAGGCGTGAGGCCTATGGTGTTGGCACGTGCCATTGAACGATATCTCTGCCGAATCAGGCCCGGGCACAATCCCATGGTTTACACGGCATTCAGGTACGGTATCGCTGCGACTATTACATCTCCCGCAGGCCGCTAAGTCTTTCGCCCGATGTGAGCAGTTCCTGCATGAGCCACCCGTGACCCTAATCTGCCTCCTCAACGGGGCAAGGACACTTTCTGACGCTTTGCGGTAGTCTTATTTTCCGCAGTACTTACATAGTGACCTAAAGAAACTAGACCCACCCCAGTTGCCTCGGTCGGGGACTAATCGTGCCAGTGGTTAGATGCCCGTCAACCCTGCTGTTTAGTTAGCGAAGCACAATGTCTCTTCAGGGAACTCCCCCTGGTATCGAAGAAACCGACTGTAGTCTACGATGGCGCGCTACTAGATCTCACAAAAAAATAAAGGATCCAAAGGGTCACTGACAGGATATCCCAAGGGTATGGGATGTTAAGGTGCCCATGGGACTTGTAGGACAGTCGCACACTCGGTATCGCGAACCACACAACCGGACGCGAGTGGGAAACCTTCTCATGAATTGATAGGCATCAAACCGAGCCCGGGGAGCCCCTTATACTTGGATGACGGAAAGTAACTCCGACCAATTATTTGCAAGGAAAAATATCACGATAAAGCGTTATAGAGGGCGTAAAGCTCGTTAAAGTCTAGGCTCTGCAGCCACCTCCTGATTGCGGGTGTGTGCTTTAGATATGCCTCAGTAAACTATCAAAACTAAACCTCCTGTCCACAGTATGCTTGGTGCCGATGTGTAGTCATATTAGGAGATGTGTTCTTATCAGGGACACGGGATGAATAAGCCTCGCGTTTGCAAAAACGGTACCAGCTAGTGTGATTGCTCATATAATATATATACACCTACTTATAGCGATGGGCAAACACTTGCATTTACGAGAATAGGCGGCTTACCATACCCCTTGGATGTAGAGTAGCATCTCTTCGCTAAGGCTTGTCGGTCACATATACATACCCGCAGCGTCAGCAACCCCACCGTATGAGTAAGGACTAATCCAACACTAGTCGTTCTCGGTAAAAAGTCTCGTATTAGTAGAAAGCCCGTGAGGATTTGAGGTCGGTGCTCATCCTCGATAGTAAGTATCGGACATCTTAGCCGAAGCCACTGAGTCAGCTGCAGGATGACACAGACATTCCTGACGCAGTCTCGCCTTTATTAAGTACCGCCGACGCCGGCTCCTAAGCGCTTGTCAAGCCCTAATGATGGGGTTCTACAGCGGTACACTCATGGGCCCTTAATTGTAGTTTGTCCAGCTGTCTTAGGCCAATACCTCCATGCAGCCATCTCCGCGATGAGACCCCGCCAATGTTCCACCAAGTCGGTCAGTCCTTGCGCTTACCTAGAGTATCTGCATACAACGGCGACGTTGTCCGGTCGCACGTAAGCACGGTACGCCCCGCTCTTCAATAGGATGGTTTAAGAGCCTTCACATGACGAGTCTGCGGACCCACCGGCGGCTGGCCATTTGGCTGCCGTGAACTTTCGTTCTGTACGTAGGTCTTCCGGCAGCTCTCCAGCCGGCTGGATGGCAAATGAATCATTGCCCGGTCGTTTTGACGCGACGCCCTAAGTCTTTGATGCTGAGGAAGACGTCTAGCGAAGTGATCAGTGGCCCGGGAAATCACTAGCACGTTATCCTACCCCCGTATAGGACGTAACGGTGTTATGACAGGCTTAAATGCGATCCGTGTAACAACCCCCGTCGACGCCGTTACAGTTCTGGTCCTGACCGAAACCGTAGATCGTGTCCGATGGCCGCATGTGCGTCAAGAGCGTCTTTTAGATCTTCGTGTCTGTGACTACATAGTCTCAGACTAACCTACGTTTCTCCCTCAGTTCGCGGAACAGCTAATATATCTTTCCGAACCCTTGACGCTACCGCGGCACGGTCCTCCTGCCTAGGCAGCCTTAGTTACTGTTACTATGTGGTCCGGTAACGTGGCGGTCTAGAGCCGCAAAGGCGCTAGAGCCCACACGTTGCAAACTGCGCAAGCATGCGAATACCAGAGACCGATAGCACGAATTACGGATTATCAAGCAACACGGTCTAAATAGAGTCTGTATAATATCGGGTTTGATATCCCCTGCGGACTTAAGGCAGATGTCTCGACGTATCTATGACATGGCGAACATATGAACTCCTCGACAACCGCTGATGCGCGGAGTACAGTAACCCTCGTACCATTGTTCTGAAAGGGCTTTAGCAACCACCAACTCCTCGTGTGGTTTCGGTCATAGGGGTCCCACTGCCTGATCCAGTGTGGAGACATGTAGCGCCACAAGCCTCAAAAGAATGGTGAATACACAGTGACGCCGATCCCTTGGGAGCCCGGAGACGATCGTTTCTCCCTGGGCACGAAAAGTAGGCTCATGAAGAGATTTGGTGATGTCTGTCCAACCCAAGTTGTGTCGTGGGCGAAGCAAACTGGGGTCCTTTCCCCACAGTAGCCGTCAACCAAGTTGGGCAAAGTTCGTCCGCGGAGGCTTTCTGTGGTTGTGGAAGTTACAACCCAAGGGCGGGATCGGCGTACCCCCTCCACATAACACACCGATGTGACCGTTAATCTGTATGGACATCAAATATGCTTAACCTGCTCGCTTTGGCTGCCGGAGGCACCTGTTCGACACCCGACAACAGTAAACTGGCTATTTATAAAGATAGCACTCGTTTATAGGACATCATTCCAACTTGTGGGGTATCACAAGACAGATTTAGGTGTCAACAGGCTAGCGCATGCGCGGCAAAACTCAACAGACTGGTGATTTTTACAGGGTTTGTAGTTAAAAGCTGGTCTGCATAACACAGCCTACTTGTTGTAGTACGCCCGTTATAATGTGGCTGCGAGACAACGTTGTTCCCAGCCCCCGCTAAGTACGTGATTCTGGCAATTTGCCGCATTTATAAGGTCTATATATCGGTACTATGAGAGATTGGATTGACAGTTGCATATGGTGAAACACCGCGTAACGCTAAAAATCAGCGGCCTTCCGCACGCAGCGGTTCATGTGTGCTATAGTCTATGATGTTGGAACATAGCACTGGGGCCCCATGGGGCAAGGAAATCGTCGGTTTGGCTGGATGACAATATGCGTCAGATAAAGAACTCATGAAGACCCCTTGGCCTTGCCCCCAGACCAACAAAACATCGTCTTCGTCGCGTTGAACTATCGGCCCCCTAGGACATTGACAAATTTGCCGTCTACTCCGGCGCAACTCCATGGGTTCGTTCTCGAATTGCAGGGTGCCGCACCACAAACCTACAGAACTCAATTTTTAACATATAGTTGCTCATTATCTACAGGGTCGCCAGTAGACTTGCAACCATGTTGAGCAGAGCCAGCGTTACCTCAGGTTTAAGTCCTGCCTTTTAGCGTCTTTGACGCAACGCAGGCCAAGACTAATTTGAGGAATCAATCCACGTTTACATTGTACTATGGGGTGCGCCTTAAGCTGCATGATATTAGGTACTACGAACCTTTTACGCCCGTCGTTGTGACTTAAGGTATCTCGTAACATCACGGGGATTGGTGTTAGCCTTTCAGCTTATACTGGGAACGCGGTCGCGACCGGCTGCAGCAGCCCTGACATACGGTTCGTAGAATCACCCAGATCGTACAAAATAGGTTTCCTGCATTATTATCAAAACAACTAAGCCGCGTCGCAAAAATCGTGCACGAAACGCGAGGCGATCTGTCCGTTGAAAGTAGGCAAGGACTCGAAAAACCGTTGCGAAGTCCCCTTGTCTCAAGGTTGAAGCGATATAGCGATACCTATGAAGGTGTCTGAAAGTGCTCAGTCGCCTGAAGGGCAGGTGGTTATGACGACCGTATAGGCCTAGAGAGACACAATATATGCCCAGTTGAGCTAGGCTGCGTGCCGCGAAGTCTTTGCAGGTATCGTCCTTCACGTAAGTTTGGGCTTGCATGCTTAGCGATTACTGACCTGTTGCAGCGGTTATCCGGTCTTACGACGGTAGTTATGCTGCCGTGTTGCCGTCGGGTGTCGAGGCTATTTGACAATCCCTGCTTATGGTGGATGTAAGGTACGGTTGGGACAGAGAGGTGATTTCTTACTGGGACATTCGAGCATATTCTGAGAAGCCAGCCAAGCTTGTCGAGCCAGACTTCGCTCTGGAGGGTCTCGACGTTGGTGCAATCCTCCGTGCGTACTTAATGTCGCCTGCCGTCGTTCTGGACGCTGTCCCTCGCTGCTACCACTGGACAGGACGGACACTGTTATGGGATGGTGGCTTCGCTGCGTCGCGTTGTGAAGGGGTCCAGATGCAGTCTCGAACGAATACACAGGTCTCCCTTATAGGCACGACTGCGCTCCGTATAAGTGACCGATACCGGACTGATCAGCTGGAACACATCTAATAACAATGGCAGAAGCGGTTTGAGCCACATTGACGTGGGTCCCTTCCACCGTATAATGGTTCCGACGGCGGCGTCACCCAAGTCATGGCTCAAGAAAACTGATGGCCGAGCCCGGTGATGCTTGCCTGCTGACATTGAGCTTCAATCAAGATTTGCGCTGGACCACAGCGTCCGACTGTTGATCTTAAACTGCATCCGCCGTCGTTCCTTAGAAGCGAGAAGGTTTCGATATTTAAAGTTTGTCCCCAGGCGCCGATCGGTCGCCATACCGCGATCACTACCGCTTCGAATGTCTATATAAGGCCTGAAAGAACCGGGATCGTCTGGTGGTGGGTCCTTGCGGAACACCGATGGATCCAGTGCGAATAATGACGGGCAAGACCAGTCAAGGCCCCAACTCTAGTAGTTAAATTTAACCGCGACCAAAACAATTAGCTTGCCCTACCGAGTATGACTCGGGATTGCGTTTCGCCCGCTCGACGCTGCGCGGCGATCGGGGGGGGTCAATTTGCCGTTTTTACGTTATCAGTATTGAGATCATGATGTGTAAGCAGATAATCTGCGCCACATAGTACATTATTAGGTCAGACTAGCGCGGGGGGCAGGCGCTTATCGTTCCAATACCTAGTTTAGCGCGTCGCCTTTACTAGGAATTGCGCTTGGCTTGCCACATTACGTGAATGTAACGGGCCCTAAGCGTCTAGGGATAGCCGGGCGGTGACGTAACACACGAACAGCTGCTTACGTCCTGGTATCTTAGTCACAAGTATATTGGTTGGAGAGACAGTGGTCCCGTACTCCCATTAGGGAGACGTCAAAAGCAAACGCTCACGTAATATGCCCGTGTGATCCGTTTACTCAGAATATTCTTCTCACTGCTATTATTGTACCCTTATCGTCTACGAAAGCGGCACTTGTAGTCACATCTTTGAACTACGTACTGCCCCATCTCGACGTGTCTCATGTCCTAGAGAGCGGGAGAAAGCTTTCGGCCAAAACCCACTACCGTGATCATCCATGGGGACCGACAGATTTCAGAGACCGGCAGCGCAAGCGACGATACGGCACAATGTTAGGTCGTCCCCTATGCATGAAGCTGTCGCGTATGAGGTTAAGCTGGCTCACTATCGTCAGAGAGACACGTTTAACGGGCAGCATCAGAAGTACCTCAACAACAGCGAAGGTGATTAGGTGGTGAGAGGCAACGAAAGTGCACCTGACATTTCGTGGGAACTAGCGGCACGACCTCCCAATATGACTGCCCGTCTACTGTCGGACCTCTACGTTCGAGGATAATGCGCGAAAAATGTATGGTAGTTGATTGATCCAAAAGGATGAACACCCTTGTTGGCGGGATTCTGATCAACCCAGGAGGACCAAGCGTAGAATGCAGAACTAACCTTTATGTACAACGCACTCCGGTGGTCCCACGATAAGTTCGACGTCGTTCTTGTTTGCGGTAAGGTCGAATAGGCATCCCGCGGATACGGCCAGTAATGCCTAGAACTGCAAGTAACGGTCCCTCCACCACCGCCGGTTCTAGTGCTGGCAGTGCAGCGATCGTCGTGGTCGCGATTATTGTAGGTGTCATACAGAGATTAGGCATCTGCTCAGTAGCACGCCGGTGGAGGAACCACGATCGCCTGGGTAAGTCGCCTCGTGACTTTTAAGCGTAGTATAACTCGTAATTAAGTAGAATCGACGGGTGGCTGTGGAGATAGCGACCAATTTTCGCTTACGTGGCATGCCGTTGCGGACCACCCGTCCGAATTAACAGTCTCGTCATTAGCGATCAAAACGGCTGAGCATCCCGCTGGCCCATGGTTCGAGCCTTCTGAAAGGGTGCAATTTGCGTCAAAATCCAATCGAGAGCTAGCAAGCGAATAGAGATAGCGGCATTAGATCAATTGATGTACATATTGAATGCCCATAGACTTGCTCTTTTACGTCACCATACCGTTCTTGGGCTTTATGACCTTCATCTTGTTAGAGCGACTGTTAGTGTTAGCATCTCCACACCTATCCCGAGTATGTGGGCGGTTATTCGACGACACCGACATTAGTCCAGATACGCCCGGGGGGAAAGAAACTGGTGCGTTCCACGCTGTTGGTTTCTGGGCTATCTATCACTTTCTTACTGACTACGCAACTGATGTGGCGGATCATGACCACTGACGTTGTGTGTTGGATTGGCAGCGCCCATCGGGATTCCTATATCTCCTGTTAACGTTCGCGAGACGTTGTTCAAGACCAACGTTTGGTCAGTATTTGTTCAGTCGCACGTTCGTAAACGTCGTCGCCGAGCAAAGGGACCTCAATGTTATCGGATCTCAGCCTGGTATTAGCGTAAATTAGGCATACAATACCACAGAAAGTAGCCTGCCAGAACTCTGATGGTCATCAACCTCTGTGTGCTAACATGTATCAGGACGAACAAAGGCTGAGGCACAACTCATTGGGACTAATGCCTGTGGCCCTCCCGCCCTCACGGTCATCCCGATATAGCTTGATCTGCTGATTGTCAACCCTGTACAAACTTAGGACACGCGATGGGACCGAAGCGCGTTGTTAAGAGAATGAACAGCACCCTCTTTAAACGTGGTCTCGACTCAGGGAGCCTACAGTACTAGGCACAACTAATCGAAGCGAACTCAGATCGCATAAACCGCGCAAGCTCAGGCCCAATTACACGGGGTAAAGCAAATCGCTGGCTGGTCTTATGCTCTCCGATTCCGACTTTACTGCAAACTGGAAGTGTCGATTATGCTAATACACCCCCAAGGCTCGTTCCCCGATCTGACTACGTAGTAGCTACTAAATGACGGTAAAACCTAATGATGTCTCGATTTCGAAGCCCCAGCTGCCAGGTGGAATGACCACGAGCCCCCGCTGGCTGTTTGGTGTCCCTACCGCACTTCGCTGCTAATGGCCTGGGGACGTATAGACCGCAAATCAGAGATTGAACCGACGCGAAGGCGATAAGCGGGTCGTGGGTGGACAAGACGGACATCCACCAGCCGATGTGAATTCCACCGGACTATAGCACCGTCCTAAGCTTATAAATGTCGCCCCTGTTGCGATACCGAAAGCATCATTGTGGGACCTCGTATACGGTCAAGATAGGGCGTGTCTTTCAGCACGGTTCGAAGTATTGGCGTGGTGTGGATTAATTCCTCACGATCACATCTCAGTTATATTTCCCTACAACCAAGTCACATGTGGCTCCTGTTCGTGATCGCTATGAGAACCTAAGCTCGCTTCACTAATCCCGGGACTCTGTGACTCTGTTTGTCGGGTATTAGCGTTACATTGCTTACACTTTCCATTAGAAGCCTAAGTGGTAGCAATACATATGGATCTCGAATGTCATGTCAGCGTGTGTAGCTACGTTCATGCATGTTGATTGAACCGTTTGACGGGCCGCTGTCAGCCTAAATCCAGTGCGTATATCTACTCGCCAAACTAGCGGCAAGCTCGAGTTTTAGCATCATTCAAGGTATCTCGTTATGTGCAGCCCGTTCTCGCAAAATGCGGTTCATTGAGATGGCAGCTATGTCACCCCTGGGAGACCCATGGCTGTTACTATACTGTGGCGCGGCACATGGCCTCTAAGTACGTGGCGGATCCAGGCTACTAGCACGGTCGGATCACGAGACGGCTCCGTCCGCGCAACCGCTAAGAACGCCGCCGCTGAAATAGTTTCGCCTAATCATCTTTGTCAGCCAGAGTAGCGAGCACGTTCCGGAGGCGGCAGCCCTAGTGCGACCCTGGGGCACACGCCCTGAGCCCGGCCTACGAATAGAGGCTGGTAGGTATCACCATCGCGAACCAACTTGGGCACAAAGAATTCTGGGATCGACCTAAACCTTTCCCGCCATGAGCCGCTACGGGTACCTCACTATAGCGCGACCACATTGATACCCGCAACAAGGGGGGGGCCGTCTATGATCGCTTTAACCAAAACAAGAGAGGGACTCATGGAGACATGTTACTCGAATTAGCCATTCCTTAGCGGAAGTATGGGACATATCTCATGGACAAATAACATCGCTCCCTAAGGAAACCATGGCATCCCGTATCATTCATGCCGTAATTTTCTGTCCGGGAGAATCTCCGATTGGTTGGGACTAAAAACGATCCTGGTGTCACGTATCGCTTTCAGTGACCGAATGACATATATGGAGGGAACGTACGTGAAACATATAGCGTAAGTCAAATTGCATTAGGCGTGCGTTGATCTCCTATAATACCATCTCCCTAGGGTTTTTCTCTGACCCCACATTGTACCGCCGTCACAATACAAGCATCGTCGATTGTTGCCTTTCGTGTAGCCGATTAAGTCCGCTCTTTCTTAGCTTATAGGTATTTAGCTATAACCTCGTCGGGACACGCTCGCTTGGTCATTCAAGAAGACCCGAAGGCTTGTCCCACCATGAGTATCGCGCCGGACTCCCCGGGACCATGACTACTTTCGATAACAGGGAGACCGGTGGAGGAGTTGTCTGAGCCCTGTTTACAGGGCGTATAGATTCCGGATCACACATTTCAGCGTGCGGGTTCTAGCATGCCGGACGGCGCAGCTAAGACTAGGCTGGAGGTTGCTCGCTTGCGGTAGATAAATCACGCTCAAGTACCCTTCCTCTGTTTATTGTGATGACTTCCCTTTACGACGTTACGCCTATGTCTTCTTATCTTTTGATTGTTCGAAGTCGTACAACTGACGACCCGGGAGTAGATGTGAAAGTGTTGGGGGTCTAACGTTTGCCCCTCATTAAGTAAGCTCAATGGTTAGTATCGAAAGTGAAGCTGGAGGAGTCCCTTGTGTCTGGAAGGATTCGTTACTGGATTCCTGCGGATTCAACTCAATACTATTGGTCGGCCTTTTGTATTCGCCAGCGCTCGGCTACATACTCAGGGAGCGTCCAGCCTAAACCGTGCAATAGCGGGACATGAGGCCCGTATACGTCAGGATTGGGGGTCCGGCACTTTGTATTGAAACTTTGCAAGATGCTTGACGCCCGGGGTTACATTTTGCCATTTATTCCACCAAGCGAAGCGATATGTTTGGGCCGAACACTAGATTTCCTTCCGTACCGTCCATTTATCGAATATAAACGTAAAGCCGCTCTGGAGATGAACAAACCCTTTCCTTGCAGAATTGGCGGACTCCACTGCAATCCCGCCCCGCCTCTGGCATCCGTAGAGTCCCCATGATAAGTACCCCTGTGACGCTAGCTATCTAGCCTGACTAATGCGTAGATCTGCTTACCGTGTCAAGCTCGTATAGTGCTAGTCGCTATCAGGTCATAGACTACAAGGTCGAAAGGCGAGCCCCCCACACAGCACGTTTAATAGCACGCCGAGATCTAGTGTTCTGGGATTCTTTGAAAAGCATTACATACTCCTCACATTTAACATTTTACTTTGCGGTTTGCCTCCTTACCCATCACAAAGTCTTGACCAAGGGCTACGTCTGCTAAGAATTAGATTACCGTTCCCAGCTATACTGCAGTGACATTAAGACGCTTCTTTATAAGTAGTGCCAAGTGCAAGTGTAAAAACCCGAGAAGAATAGGCTCAGCTGGGAACCTGCTACTATGGCCCGTTGTCAAGACACCAGCGTAAAAATCATTACTGGAAGCAGGCATTGAGTGTAATCTCGTGGCAATTTAAGGAGTAGATCGGCGGGAGGCATTTAAGTCAAACTGCAAGAAAGGGTAGCAGCTGTGCTGTTACTAATCTGAGATTCGGGGCCGTACGCGTTCACTTGGAAGCCCGGCGTACCGGTTAGGCTGAAGTGCATACCAAAAGTCGAAAGCTTTACACACATCTTATATTTACAGCCGGAGACACTCCAGTGGCTTATAACCTGACTTTTCCGGCTGCAGTACGAGCTCTAAATTTACCAGTTTAAAATAGATCTAGTGACTTTAGTTTGTCTTAGAATCTTGTACGTTCGCTTTGTACCGAATCTTCGGTAGCCTCTCATGGCCCGCATAGGCAACTCCCAAGTGTCACACATAGTCCTTATGTCATATTAGGCCGTTCTGTGGGCTACTGCGAGAGGGTCGTACACTCAAATATATCGGTCAATCACACGCTCAACCATTTCCGCCGAGCGTCGGATGAGGAGCGGTTACCAAAACGCTCACAAGTGAATAATCGCGAGAGTCAGAGTTACCTACACGGCCTCTATTGCACTCTAAACCCTTATATTAGCTCAACAGAGAGCAGAGGATACCCCAATGTTCGTCTGTCTTTATCTGGCTATCCCCCGGTATTCTAGGTATCAATTCGTAAAGTCGATGTACAAGCCTATTCCTCTCATCCTTGGCCTGTCCCCTGTCGTCGGCGAGGAGGCGGAGAGCTTACTCGGAAGTGACCCTACAAACTGAACCATCAGAGGTTTGTGCTTCCCTAACGGGCTGCGCGGAAACAAAGAAAGGTTTTCTAACTATAACTACGCCGATGACCAAATTACTCGTTTTGCCCCCAGAGGCTAGATCAAACCAAGCGCGAGTAATGGACGTGAGTAAAGAAGCTAACTTAGCCCTACCCAAGGGCTACTCGGTTATTCAAGCTGCTCATCGTGCATTTAGGACATTATTTACACGGTAAAGTTCTCACGCGTAAAACGCTTTGGCTTCGCGACGTAATGGGATGCGAGTGAGAGTGAGAAAATCCCTCAACGCGAGGCCCACAGCGCCCATCGCGCGACGTCGAGTCCTTGTGTCTAGATCTCAAAAAGAGGCATAAAATGTGTGGTGGTAATGAGTGAGCCAGCTTGTCTCCGAGACACAAGTGATTACGAGGACAAGCGCGTTGTACTTCGTTCCTCCGTCAGAGTCCGTACAGCCACAGCGCGTGTCGCAGTACTTATCGTCCCCTGCCGAAACCGCTCGTCAAGCAGACGCGTAGTATTGATCAGATCCGTGATGACCATGCAGTAAAAAGCGAGCGTGAATTGGGCGATTGTTCGCCCTGCGAGCCGGCCCGTTTGCCTACAAATTGGTCATACCGAACCGGACCGACACAATTGCATCGTACTGCTGGGAGCCGGACCGTGACCCCAGTGCCGAAATTGCCGCTCAGGACCCCTTTGCCTGCTTGCTTTGCAGGGGCTTAGACAATTGCAAACTGCGGCGTAGTTCTAAAAGCCCTCCCGGTAGGAGTTCATAACACTAACGGGATTCGATTTGCCTAGACCTAAGACATTTTATCTGATCGCCTTGCGCGCACCGTCGATATAGCACCGATACCTATGCCCGTGCGAGCTGCTATTCGAACTATTGCGTTAACGTCTGCGGCAGAGACCGTATTCGGGTTCAATCCTAGCCTTGAGGCGTCATCCATCTAGTCCAGATCGGGCGATCATAATATGTTCTCGTCCCACTGCACTGTGTAACCCAATCCTAAACCGTTTTGGAGCACACTTGACTCGAGCGTTCGTACCGCGGTAACTGCCGATTGCCGACTTCGCCGCCACATACTGTGTGCGCTCTGTCTCCATATTGTAGCCAGCCCCTACCAAATCGTTTGCAACGCCCGTGTCGAAAGCTGTGTGCACATCATCGGAATATGGCTCAGCAACCGGTGCTGATTTAGACCGCGTCGTTGTTGCGGTTTGCTCGTTACTGGTGTCCATCAGCGAACCTGAAGCAAGGCGCAAAACTACCCGGTGGGGGTCGATCAGTGTCTCCCCTAAGTGGCTGAGCCGCCGAATGCTGATGGTACTTACCGAGAATTCCACCAGTAAAATCTGGCAGCAAAAAGGGCGAGCAAAACTACTTGTGGGTGAATGATGTTCAAGACCACAAGTAGGATCTAAAGCTCCGCGGTGATGTAATTGTATCTGTCGGCTTATGTGATTCCTCGCGTTCCAACAATTAAATGAGTTATCTAGAGCTCGATGGTAATATGTTTACACCACGCGTTAATCGCCTGCCGAATAATAAGTCTATAGCGATCCATCAGATTACATTTTGAACCTTGCTTAGGGACCATGTTATCGCCGGGAACGTGATACATTTGTGACTGCTCCGGCTCGCAGGGTTCTGCGTCTGACCGTAACGGGACAACACTTTAAGAACTAATATTAATCTTTATGAATGGTACATGAGGCCAACCCTTTCCACCATAAGTAACCCAACCGTGTGGTAAGAAGTCGCTTAGGCATCGTCTCTATTGCGGGTAGGGGAAGCGCTGATTGAGGTGGGGCGGTTATGGGCGTTCACTAGTAAATCAGGAAGAATCCCCCATTCGCCACATCCGAACCAACGCAGATCTCACCGGCAGGGACCGGTTGGGATCAACACAGAGTCACATAACGATCTCGTTTACATGTCTTCCAGGCCCGAATAGCTGCCTTTGCGAATACGTCCTGCCTGCGTCTGAGTGGTACAAGGTCAACTGTCATCCCGCGATAAGAGTGTCCCTACAAGCCAAACCATACTCGTGCTGTGCGAGTGTTAGTTTGCTTAGGCTTCAACGTGTGAATGGCTACACCCATGGCGAATCAGTAAAGACGGTGCCATAAAGGCATGGGCCTATGTATGTGCAAGATCGAGTCATAGTCGTATAAACATCAGTGTGGCTCGTGGCCTATAGATTGAGACGGTTCTTTAGTTACAGCCTCGTGCCCACTGTATCCCCGGTCTGACATACACAATGAAACCTCCCACTCCGCCCCCCTATAGTTAAAGATACTCAGACTATTCTGAATGAACAATAGAACTACGCTAACATGAGACGTAGGCGTCCCCAACTTTCGACGTGGCTCACCTGTACCTGTTTGCTGCAATACCTCCAGCTTATAATTCTACTATACATGGGAGACAATGATGCCGCTTAGCCGCCGCAGACCATCTAATTGTTAGCAGTCGAATTACAGAGCAAACTGCTAGGAGCGTAAGGGTACCTTTTGCGTAGGAGTCTCGGCCAATCACGTACTCGAAAGGGGGTCTTTTTGATACGACCGGTTGCCTGTCACCAAGGTCCCGATCGTGTAATGTCTACAAATCATGAGGTTTGGCACTTTGCTTCTTGGACTTCTAACTGGGTATGTAGGGAAGTGCACATGCGATTGCATTCTTGACACGTGACACATGGTCGGCTCGACATGTTAGGGGACTTTAAAATTTAACTTTTGGCGAGGCGAGCAATTCATACTACGGAACGATAATCTGCGTCGACTACTAGGCAATCAATGAAGCTCCTTGCAGCCGCGTCACTGTCCCAGCTATGCACTTCATTACCCACATCTTGCTTACTCTACGTATCCAGCTTATCTACCATCACTCCCTCTAGTTACTCTGAATAGAATAACTTAGGGCCATGGCAGACGCGACGCATCGAATCGACTGCAACGTCATCGTTGCTCATTTCGTT
		</sequence>
    <sequence><taxon idref="Location_2_0_0|46.611511215472504"/>
			TCCGTGACGCTGAGTACACTTATATAAGGTCTGTGAACTCATTCTAGAGCGATGCACCAATAAGCGCTTTGTGACGTACTGATATGCTAACGCTTAGCAGGTTCCGACTAAAGAAATAAGCAAAGTATCAAGTCTTTTCGGGACTATGCTCTGTTGTTGCTTAGGCGTGAGGCCTATGGTGTTGGCACGTGCCATTGAACGATATCTCTGCCGAATCAGGCCCGGGCACAATCCCATGGTTTACACGGCATTCAGGTACGGTATCGCTGCGACTATTACATCTCCCGCAGGCCGCTAAGTCTTTCGCCCGATGTGAGCAGTTCCTGCATGAGCCACCCGTGACCCTAATCTGCCTCCTCAACGGGGCAAGGACACTTTCTGACGCTTTGCGGTAGTCTTATTTTCCGCAGTACTTACATAGTGACCTAAAGAAACTAGACCCACCCCAGTTGCCTCGGTCGGGGACTAATCGTGCCAGTGGTTAGATGCCCGTCAACCCTGCTGTTTAGTTAGCGAAGCACAATGTCTCTTCAGGGAACTCCCCCTGGTATCGAAGAAACCGACTGTAGTCTACGATGGCGCGCTACTAGATCTCACAAAAAAATAAAGGATCCAAAGGGTCACTGACAGGATATCCCAAGGGTATGGGATGTTAAGGTGCCCATGGGACTTGTAGGACAGTCGCACACTCGGTATCGCGAACCACACAACCGGACGCGAGTGGGAAACCTTCTCATGAATTGATAGGCATCAAACCGAGCCCGGGGAGCCCCTTATACTTGGATGACGGAAAGTAACTCCGACCAATTATTTGCAAGGAAAAATATCACGATAAAGCGTTATAGAGGGCGTAAAGCTCGTTAAAGTCTAGGCTCTGCAGCCACCTCCTGATTGCGGGTGTGTGCTTTAGATATGCCTCAGTAAACTATCAAAACTAAACCTCCTGTCCACAGTATGCTTGGTGCCGATGTGTAGTCATATTAGGAGATGTGTTCTTATCAGGGACACGGGATGAATAAGCCTCGCGTTTGCAAAAACGGTACCAGCTAGTGTGATTGCTCATATAATATATATACACCTACTTATAGCGATGGGCAAACACTTGCATTTACGAGAATAGGCGGCTTACCATACCCCTTGGATGTAGAGTAGCATCTCTTCGCTAAGGCTTGTCGGTCACATATACATACCCGCAGCGTCAGCAACCCCACCGTATGAGTAAGGACTAATCCAACACTAGTCGTTCTCGGTAAAAAGTCTCGTATTAGTAGAAAGCCCGTGAGGATTTGAGGTCGGTGCTCATCCTCGATAGTAAGTATCGGACATCTTAGCCGAAGCCACTGAGTCAGCTGCAGGATGACACAGACATTCCTGACGCAGTCTCGCCTTTATTAAGTACCGCCGACGCCGGCTCCTAAGCGCTTGTCAAGCCCTAATGATGGGGTTCTACAGCGGTACACTCATGGGCCCTTAATTGTAGTTTGTCCAGCTGTCTTAGGCCAATACCTCCATGCAGCCATCTCCGCGATGAGACCCCGCCAATGTTCCACCAAGTCGGTCAGTCCTTGCGCTTACCTAGAGTATCTGCATACAACGGCGACGTTGTCCGGTCGCACGTAAGCACGGTACGCCCCGCTCTTCAATAGGATGGTTTAAGAGCCTTCACATGACGAGTCTGCGGACCCACCGGCGGCTGGCCATTTGGCTGCCGTGAACTTTCGTTCTGTACGTAGGTCTTCCGGCAGCTCTCCAGCCGGCTGGATGGCAAATGAATCATTGCCCGGTCGTTTTGACGCGACGCCCTAAGTCTTTGATGCTGAGGAAGACGTCTAGCGAAGTGATCAGTGGCCCGGGAAATCACTAGCACGTTATCCTACCCCCGTATAGGACGTAACGGTGTTATGACAGGCTTAAATGCGATCCGTGTAACAACCCCCGTCGACGCCGTTACAGTTCTGGTCCTGACCGAAACCGTAGATCGTGTCCGATGGCCGCATGTGCGTCAAGAGCGTCTTTTAGATCTTCGTGTCTGTGACTACATAGTCTCAGACTAACCTACGTTTCTCCCTCAGTTCGCGGAACAGCTAATATATCTTTCCGAACCCTTGACGCTACCGCGGCACGGTCCTCCTGCCTAGGCAGCCTTAGTTACTGTTACTATGTGGTCCGGTAACGTGGCGGTCTAGAGCCGCAAAGGCGCTAGAGCCCACACGTTGCAAACTGCGCAAGCATGCGAATACCAGAGACCGATAGCACGAATTACGGATTATCAAGCAACACGGTCTAAATAGAGTCTGTATAATATCGGGTTTGATATCCCCTGCGGACTTAAGGCAGATGTCTCGACGTATCTATGACATGGCGAACATATGAACTCCTCGACAACCGCTGATGCGCGGAGTACAGTAACCCTCGTACCATTGTTCTGAAAGGGCTTTAGCAACCACCAACTCCTCGTGTGGTTTCGGTCATAGGGGTCCCACTGCCTGATCCAGTGTGGAGACATGTAGCGCCACAAGCCTCAAAAGAATGGTGAATACACAGTGACGCCGATCCCTTGGGAGCCCGGAGACGATCGTTTCTCCCTGGGCACGAAAAGTAGGCTCATGAAGAGATTTGGTGATGTCTGTCCAACCCAAGTTGTGTCGTGGGCGAAGCAAACTGGGGTCCTTTCCCCACAGTAGCCGTCAACCAAGTTGGGCAAAGTTCGTCCGCGGAGGCTTTCTGTGGTTGTGGAAGTTACAACCCAAGGGCGGGATCGGCGTACCCCCTCCACATAACACACCGATGTGACCGTTAATCTGTATGGACATCAAATATGCTTAACCTGCTCGCTTTGGCTGCCGGAGGCACCTGTTCGACACCCGACAACAGTAAACTGGCTATTTATAAAGATAGCACTCGTTTATAGGACATCATTCCAACTTGTGGGGTATCACAAGACAGATTTAGGTGTCAACAGGCTAGCGCATGCGCGGCAAAACTCAACAGACTGGTGATTTTTACAGGGTTTGTAGTTAAAAGCTGGTCTGCATAACACAGCCTACTTGTTGTAGTACGCCCGTTATAATGTGGCTGCGAGACAACGTTGTTCCCAGCCCCCGCTAAGTACGTGATTCTGGCAATTTGCCGCATTTATAAGGTCTATATATCGGTACTATGAGAGATTGGATTGACAGTTGCATATGGTGAAACACCGCGTAACGCTAAAAATCAGCGGCCTTCCGCACGCAGCGGTTCATGTGTGCTATAGTCTATGATGTTGGAACATAGCACTGGGGCCCCATGGGGCAAGGAAATCGTCGGTTTGGCTGGATGACAATATGCGTCAGATAAAGAACTCATGAAGACCCCTTGGCCTTGCCCCCAGACCAACAAAACATCGTCTTCGTCGCGTTGAACTATCGGCCCCCTAGGACATTGACAAATTTGCCGTCTACTCCGGCGCAACTCCATGGGTTCGTTCTCGAATTGCAGGGTGCCGCACCACAAACCTACAGAACTCAATTTTTAACATATAGTTGCTCATTATCTACAGGGTCGCCAGTAGACTTGCAACCATGTTGAGCAGAGCCAGCGTTACCTCAGGTTTAAGTCCTGCCTTTTAGCGTCTTTGACGCAACGCAGGCCAAGACTAATTTGAGGAATCAATCCACGTTTACATTGTACTATGGGGTGCGCCTTAAGCTGCATGATATTAGGTACTACGAACCTTTTACGCCCGTCGTTGTGACTTAAGGTATCTCGTAACATCACGGGGATTGGTGTTAGCCTTTCAGCTTATACTGGGAACGCGGTCGCGACCGGCTGCAGCAGCCCTGACATACGGTTCGTAGAATCACCCAGATCGTACAAAATAGGTTTCCTGCATTATTATCAAAACAACTAAGCCGCGTCGCAAAAATCGTGCACGAAACGCGAGGCGATCTGTCCGTTGAAAGTAGGCAAGGACTCGAAAAACCGTTGCGAAGTCCCCTTGTCTCAAGGTTGAAGAGATATAGCGATACCTATGAAGGTGTCTGAAAGTGCTCAGTCGCCTGAAGGGCAGGTGGTTATGACGACCGTATAGGCCTAGAGAGACACAATATATGCCCAGTTGAGCTAGGCTGCGTGCCGCGAAGTCTTTGCAGGTATCGTCCTTCACGTAAGTTTGGGCTTGCATGCTTAGCGATTACTGACCTGTTGCAGCGGTTATCCGGTCTTACGACGGTAGTTATGCTGCCGTGTTGCCGTCGGGTGTCGAGGCTATTTGACAATCCCTGCTTATGGTGGATGTAAGGTACGGTTGGGACAGAGAGGTGATTTCTTACTGGGACATTCGAGCATATTCTGAGAAGCCAGCCAAGCTTGTCGAGCCAGACTTCGCTCTGGAGGGTCTCGACGTTGGTGCAATCCTCCGTGCGTACTTAATGTCGCCTGCCGTCGTTCTGGACGCTGTCCCTCGCTGCTACCACTGGACAGGACGGACACTGTTATGGGATGGTGGCTTCGCTGCGTCGCGTTGTGAAGGGGTCCAGATGCAGTCTCGAACGAATACACAGGTCTCCCTTATAGGCACGACTGCGCTCCGTATAAGTGACCGATACCGGACTGATCAGCTGGAACACATCTAATAACAATGGCAGAAGCGGTTTGAGCCACATTGACGTGGGTCCCTTCCACCGTATAATGGTTCCGACGGCGGCGTCACCCAAGTCATGGCTCAAGAAAACTGATGGCCGAGCCCGGTGATGCTTGCCTGCTGACATTGAGCTTCAATCAAGATTTGCGCTGGACCACAGCGTCCGACTGTTGATCTTAAACTGCATCCGCCGTCGTTCCTTAGAAGCGAGAAGGTTTCGATATTTAAAGTTTGTCCCCAGGCGCCGATCGGTCGCCATACCGCGATCACTACCGCTTCGAATGTCTATATAAGGCCTGAAAGAACCGGGATCGTCTGGTGGTGGGTCCTTGCGGAACACCGATGGATCCAGTGCGAATAATGACGGGCAAGACCAGTCAAGGCCCCAACTCTAGTAGTTAAATTTAACCGCGACCAAAACAATTAGCTTGCCCTACCGAGTATGACTCGGGATTGCGTTTCGCCCGCTCGACGCTGCGCGGCGATCGGGGGGGGTCAATTTGCCGTTTTTACGTTATCAGTATTGAGATCATGATGTGTAAGCAGATAATCTGCGCCACATAGTACATTATTAGGTCAGACTAGCGCGGGGGGCAGGCGCTTATCGTTCCAATACCTAGTTTAGCGCGTCGCCTTTACTAGGAATTGCGCTTGGCTTGCCACATTACGTGAATGTAACGGGCCCTAAGCGTCTAGGGATAGCCGGGCGGTGACGTAACACACGAACAGCTGCTTACGTCCTGGTATCTTAGTCACAAGTATATTGGTTGGAGAGACAGTGGTCCCGTACTCCCATTAGGGAGACGTCAAAAGCAAACGCTCACGTAATATGCCCGTGTGATCCGTTTACTCAGAATATTCTTCTCACTGCTATTATTGTACCCTTATCGTCTACGAAAGCGGCACTTGTAGTCACATCTTTGAACTACGTACTGCCCCATCTCGACGTGTCTCATGTCCTAGAGAGCGGGAGAAAGCTTTCGGCCAAAACCCACTACCGTGATCATCCATGGGGACCGACAGATTTCAGAGACCGGCAGCGCAAGCGACGATACGGCACAATGTTAGGTCGTCCCCTATGCATGAAGCTGTCGCGTATGAGGTTAAGCTGGCTCACTATCGTCAGAGAGACACGTTTAACGGGCAGCATCAGAAGTACCTCAACAACAGCGAAGGTGATTAGGTGGTGAGAGGCAACGAAAGTGCACCTGACATTTCGTGGGAACTAGCGGCACGACCTCCCAATATGACTGCCCGTCTACTGTCGGACCTCTACGTTCGAGGATAATGCGCGAAAAATGTATGGTAGTTGATTGATCCAAAAGGATGAACACCCTTGTTGGCGGGATTCTGATCAACCCAGGAGGACCAAGCGTAGAATGCAGAACTAACCTTTATGTACAACGCACTCCGGTGGTCCCACGATAAGTTCGACGTCGTTCTTGTTTGCGGTAAGGTCGAATAGGCATCCCGCGGATACGGCCAGTAATGCCTAGAACTGCAAGTAACGGTCCCTCCACCACCGCCGGTTCTAGTGCTGGCAGTGCAGCGATCGTCGTGGTCGCGATTATTGTAGGTGTCATACAGAGATTAGGCATCTGCTCAGTAGCACGCCGGTGGAGGAACCACGATCGCCTGGGTAAGTCGCCTCGTGACTTTTAAGCGTAGTATAACTCGTAATTAAGTAGAATCGACGGGTGGCTGTGGAGATAGCGACCAATTTTCGCTTACGTGGCATGCCGTTGCGGACCACCCGTCCGAATTAACAGTCTCGTCATTAGCGATCAAAACGGCTGAGCATCCCGCTGGCCCATGGTTCGAGCCTTCTGAAAGGGTGCAATTTGCGTCAAAATCCAATCGAGAGCTAGCAAGCGAATAGAGATAGCGGCATTAGATCAATTGATGTACATATTGAATGCCCATAGACTTGCTCTTTTACGTCACCATACCGTTCTTGGGCTTTATGACCTTCATCTTGTTAGAGCGACTGTTAGTGTTAGCATCTCCACACCTATCCCGAGTATGTGGGCGGTTATTCGACGACACCGACATTAGTCCAGATACGCCCGGGGGGAAAGAAACTGGTGCGTTCCACGCTGTTGGTTTCTGGGCTATCTATCACTTTCTTACTGACTACGCAACTGATGTGGCGGATCATGACCACTGACGTTGTGTGTTGGATTGGCAGCGCCCATCGGGATTCCTATATCTCCTGTTAACGTTCGCGAGACGTTGTTCAAGACCAACGTTTGGTCAGTATTTGTTCAGTCGCACGTTCGTAAACGTCGTCGCCGAGCAAAGGGACCTCAATGTTATCGGATCTCAGCCTGGTATTAGCGTAAATTAGGCATACAATACCACAGAAAGTAGCCTGCCAGAACTCTGATGGTCATCAACCTCTGTGTGCTAACATGTATCAGGACGAACAAAGGCTGAGGCACAACTCATTGGGACTAATGCCTGTGGCCCTCCCGCCCTCACGGTCATCCCGATATAGCTTGATCTGCTGATTGTCAACCCTGTACAAACTTAGGACACGCGATGGGACCGAAGCGCGTTGTTAAGAGAATGAACAGCACCCTCTTTAAACGTGGTCTCGACTCAGGGAGCCTACAGTACTAGGCACAACTAATCGAAGCGAACTCAGATCGCATAAACCGCGCAAGCTCAGGCCCAATTACACGGGGTAAAGCAAATCGCTGGCTGGTCTTATGCTCTCCGATTCCGACTTTACTGCAAACTGGAAGTGTCGATTATGCTAATACACCCCCAAGGCTCGTTCCCCGATCTGACTACGTAGTAGCTACTAAATGACGGTAAAACCTAATGATGTCTCGATTTCGAAGCCCCAGCTGCCAGGTGGAATGACCACGAGCCCCCGCTGGCTGTTTGGTGTCCCTACCGCACTTCGCTGCTAATGGCCTGGGGACGTATAGACCGCAAATCAGAGATTGAACCGACGCGAAGGCGATAAGCGGGTCGTGGGTGGACAAGACGGACATCCACCAGCCGATGTGAATTCCACCGGACTATAGCACCGTCCTAAGCTTATAAATGTCGCCCCTGTTGCGATACCGAAAGCATCATTGTGGGACCTCGTATACGGTCAAGATAGGGCGTGTCTTTCAGCACGGTTCGAAGTATTGGCGTGGTGTGGATTAATTCCTCACGATCACATCTCAGTTATATTTCCCTACAACCAAGTCACATGTGGCTCCTGTTCGTGATCGCTATGAGAACCTAAGCTCGCTTCACTAATCCCGGGACTCTGTGACTCTGTTTGTCGGGTATTAGCGTTACATTGCTTACACTTTCCATTAGAAGCCTAAGTGGTAGCAATACATATGGATCTCGAATGTCATGTCAGCGTGTGTAGCTACGTTCATGCATGTTGATTGAACCGTTTGACGGGCCGCTGTCAGCCTAAATCCAGTGCGTATATCTACTCGCCAAACTAGCGGCAAGCTCGAGTTTTAGCATCATTCAAGGTATCTCGTTATGTGCAGCCCGTTCTCGCAAAATGCGGTTCATTGAGATGGCAGCTATGTCACCCCTGGGAGACCCATGGCTGTTACTATACTGTGGCGCGGCACATGGCCTCTAAGTACGTGGCGGATCCAGGCTACTAGCACGGTCGGATCACGAGACGGCTCCGTCCGCGCAACCGCTAAGAACGCCGCCGCTGAAATAGTTTCGCCTAATCATCTTTGTCAGCCAGAGTAGCGAGCACGTTCCGGAGGCGGCAGCCCTAGTGCGACCCTGGGGCACACGCCCTGAGCCCGGCCTACGAATAGAGGCTGGTAGGTATCACCATCGCGAACCAACTTGGGCACAAAGAATTCTGGGATCGACCTAAACCTTTCCCGCCATGAGCCGCTACGGGTACCTCACTATAGCGCGACCACATTGATACCCGCAACAAGGGGGGGGCCGTCTATGATCGCTTTAACCAAAACAAGAGAGGGACTCATGGAGACATGTTACTCGAATTAGCCATTCCTTAGCGGAAGTATGGGACATATCTCATGGACAAATAACATCGCTCCCTAAGGAAACCATGGCATCCCGTATCATTCATGCCGTAATTTTCTGTCCGGGAGAATCTCCGATTGGTTGGGACTAAAAACGATCCTGGTGTCACGTATCGCTTTCAGTGACCGAATGACATATATGGAGGGAACGTACGTGAAACATATAGCGTAAGTCAAATTGCATTAGGCGTGCGTTGATCTCCTATAATACCATCTCCCTAGGGTTTTTCTCTGACCCCACATTGTACCGCCGTCACAATACAAGCATCGTCGATTGTTGCCTTTCGTGTAGCCGATTAAGTCCGCTCTTTCTTAGCTTATAGGTATTTAGCTATAACCTCGTCGGGACACGCTCGCTTGGTCATTCAAGAAGACCCGAAGGCTTGTCCCACCATGAGTATCGCGCCGGACTCCCCGGGACCATGACTACTTTCGATAACAGGGAGACCGGTGGAGGAGTTGTCTGAGCCCTGTTTACAGGGCGTATAGATTCCGGATCACACATTTCAGCGTGCGGGTTCTAGCATGCCGGACGGCGCAGCTAAGACTAGGCTGGAGGTTGCTCGCTTGCGGTAGATAAATCACGCTCAAGTACCCTTCCTCTGTTTATTGTGATGACTTCCCTTTACGACGTTACGCCTATGTCTTCTTATCTTTTGATTGTTCGAAGTCGTACAACTGACGACCCGGGAGTAGATGTGAAAGTGTTGGGGGTCTAACGTTTGCCCCTCATTAAGTAAGCTCAATGGTTAGTATCGAAAGTGAAGCTGGAGGAGTCCCTTGTGTCTGGAAGGATTCGTTACTGGATTCCTGCGGATTCAACTCAATACTATTGGTCGGCCTTTTGTATTCGCCAGCGCTCGGCTACATACTCAGGGAGCGTCCAGCCTAAACCGTGCAATAGCGGGACATGAGGCCCGTATACGTCAGGATTGGGGGTCCGGCACTTTGTATTGAAACTTTGCAAGATGCTTGACGCCCGGGGTTACATTTTGCCATTTATTCCACCAAGCGAAGCGATATGTTTGGGCCGAACACTAGATTTCCTTCCGTACCGTCCATTTATCGAATATAAACGTAAAGCCGCTCTGGAGATGAACAAACCCTTTCCTTGCAGAATTGGCGGACTCCACTGCAATCCCGCCCCGCCTCTGGCATCCGTAGAGTCCCCATGATAAGTACCCCTGTGACGCTAGCTATCTAGCCTGACTAATGCGTAGATCTGCTTACCGTGTCAAGCTCGTATAGTGCTAGTCGCTATCAGGTCATAGACTACAAGGTCGAAAGGCGAGCCCCCCACACAGCACGTTTAATAGCACGCCGAGATCTAGTGTTCTGGGATTCTTTGAAAAGCATTACATACTCCTCACATTTAACATTTTACTTTGCGGTTTGCCTCCTTACCCATCACAAAGTCTTGACCAAGGGCTACGTCTGCTAAGAATTAGATTACCGTTCCCAGCTATACTGCAGTGACATTAAGACGCTTCTTTATAAGTAGTGCCAAGTGCAAGTGTAAAAACCCGAGAAGAATAGGCTCAGCTGGGAACCTGCTACTATGGCCCGTTGTCAAGACACCAGCGTAAAAATCATTACTGGAAGCAGGCATTGAGTGTAATCTCGTGGCAATTTAAGGAGTAGATCGGCGGGAGGCATTTAAGTCAAACTGCAAGAAAGGGTAGCAGCTGTGCTGTTACTAATCTGAGATTCGGGGCCGTACGCGTTCACTTGGAAGCCCGGCGTACCGGTTAGGCTGAAGTGCATACCAAAAGTCGAAAGCTTTACACACATCTTATATTTACAGCCGGAGACACTCCAGTGGCTTATAACCTGACTTTTCCGGCTGCAGTACGAGCTCTAAATTTACCAGTTTAAAATAGATCTAGTGACTTTAGTTTGTCTTAGAATCTTGTACGTTCGCTTTGTACCGAATCTTCGGTAGCCTCTCATGGCCCGCATAGGCAACTCCCAAGTGTCACACATAGTCCTTATGTCATATTAGGCCGTTCTGTGGGCTACTGCGAGAGGGTCGTACACTCAAATATATCGGTCAATCACACGCTCAACCATTTCCGCCGAGCGTCGGATGAGGAGCGGTTACCAAAACGCTCACAAGTGAATAATCGCGAGAGTCAGAGTTACCTACACGGCCTCTATTGCACTCTAAACCCTTATATTAGCTCAACAGAGAGCAGAGGATACCCCAATGTTCGTCTGTCTTTATCTAGCTATCCCCCGGTATTCTAGGTATCAATTCGTAAAGTCGATGTACAAGCCTATTCCTCTCATCCTTGGCCTGTCCCCTGTCGTCGGCGAGGAGGCGGAGAGCTTACTCGGAAGTGACCCTACAAACTGAACCATCAGAGGTTTGTGCTTCCCTAACGGGCTGCGCGGAAACAAAGAAAGGTTTTCTAACTATAACTACGCCGATGACCAAATTACTCGTTTTGCCCCCAGAGGCTAGATCAAACCAAGCGCGAGTAATGGACGTGAGTAAAGAAGCTAACTTAGCCCTACCCAAGGGCTACTCGGTTATTCAAGCTGCTCATCGTGCATTTAGGACATTATTTACACGGTAAAGTTCTCACGCGTAAAACGCTTTGGCTTCGCGACGTAATGGGATGCGAGTGAGAGTGAGAAAATCCCTCAACGCGAGGCCCACAGCGCCCATCGCGCGACGTCGAGTCCTTGTGTCTAGATCTCAAAAAGAGGCATAAAATGTGTGGTGGTAATGAGTGAGCCAGCTTGTCTCCGAGACACAAGTGATTACGAGGACAAGCGCGTTGTACTTCGTTCCTCCGTCAGAGTCCGTACAGCCACAGCGCGTGTCGCAGTACTTATCGTCCCCTGCCGAAACCGCTCGTCAAGCAGACGCGTAGTATTGATCAGATCCGTGATGACCATGCAGTAAAAAGCGAGCGTGAATTGGGCGATTGTTCGCCCTGCGAGCCGGCCCGTTTGCCTACAAATTGGTCATACCGAACCGGACCGACACAATTGCATCGTACTGCTGGGAGCCGGACCGTGACCCCAGTGCCGAAATTGCCGCTCAGGACCCCTTTGCCTGCTTGCTTTGCAGGGGCTTAGACAATTGCAAACTGCGGCGTAGTTCTAAAAGCCCTCCCGGTAGGAGTTCATAACACTAACGGGATTCGATTTGCCTAGACCTAAGACATTTTATCTGATCGCCTTGCGCGCACCGTCGATATAGCACCGATACCTATGCCCGTGCGAGCTGCTATTCGAACTATTGCGTTAACGTCTGCGGCAGAGACCGTATTCGGGTTCAATCCTAGCCTTGAGGCGTCATCCATCTAGTCCAGATCGGGCGATCATAATATGTTCTCGTCCCACTGCACTGTGTAACCCAATCCTAAACCGTTTTGGAGCACACTTGACTCGAGCGTTCGTACCGCGGTAACTGCCGATTGCCGACTTCGCCGCCACATACTGTGTGCGCTCTGTCTCCATATTGTAGCCAGCCCCTACCAAATCGTTTGCAACGCCCGTGTCGAAAGCTGTGTGCACATCATCGGAATATGGCTCAGCAACCGGTGCTGATTTAGACCGCGTCGTTGTTGCGGTTTGCTCGTTACTGGTGTCCATCAGCGAACCTGAAGCAAGGCGCAAAACTACCCGGTGGGGGTCGATCAGTGTCTCCCCTAAGTGGCTGAGCCGCCGAATGCTGATGGTACTTACCGAGAATTCCACCAGTAAAATCTGGCAGCAAAAAGGGCGAGCAAAACTACTTGTGGGTGAATGATGTTCAAGACCACAAGTAGGATCTAAAGCTCCGCGGTGATGTAATTGTATCTGTCGGCTTATGTGATTCCTCGCGTTCCAACAATTAAATGAGTTATCTAGAGCTCGATGGTAATATGTTTACACCACGCGTTAATCGCCTGCCGAATAATAAGTCTATAGCGATCCATCAGATTACATTTTGAACCTTGCTTAGGGACCATGTTATCGCCGGGAACGTGATACATTTGTGACTGCTCCGGCTCGCAGGGTTCTGCGTCTGACCGTAACGGGACAACACTTTAAGAACTAATATTAATCTTTATGAATGGTACATGAGGCCAACCCTTTCCACCATAAGTAACCCAACCGTGTGGTAAGAAGTCGCTTAGGCATCGTCTCTATTGCGGGTAGGGGAAGCGCTGATTGAGGTGGGGCGGTTATGGGCGTTCACTAGTAAATCAGGAAGAATCCCCCATTCGCCACATCCGAACCAACGCAGATCTCACCGGCAGGGACCGGTTGGGATCAACACAGAGTCACATAACGATCTCGTTTACATGTCTTCCAGGCCCGAATAGCTGCCTTTGCGAATACGTCCTGCCTGCGTCTGAGTGGTACAAGGTCAACTGTCATCCCGCGATAAGAGTGTCCCTACAAGCCAAACCATACTCGTGCTGTGCGAGTGTTAGTTTGCTTAGGCTTCAACGTGTGAATGGCTACACCCATGGCGAATCAGTAAAGACGGTGCCATAAAGGCATGGGCCTATGTATGTGCAAGATCGAGTCATAGTCGTATAAACATCAGTGTGGCTCGTGGCCTATAGATTGAGACGGTTCTTTAGTTACAGCCTCGTGCCCACTGTATCCCCGGTCTGACATACACAATGAAACCTCCCACTCCGCCCCCCTATAGTTAAAGATACTCAGACTATTCTGAATGAACAATAGAACTACGCTAACATGAGACGTAGGCGTCCCCAACTTTCGACGTGGCTCACCTGTACCTGTTTGCTGCAATACCTCCAGCTTATAATTCTACTATACATGGGAGACAATGATGCCGCTTAGCCGCCGCAGACCATCTAATTGTTAGCAGTCGAATTACAGAGCAAACTGCTAGGAGCGTAAGGGTACCTTTTGCGTAGGAGTCTCGGCCAATCACGTACTCGAAAGGGGGTCTTTTTGATACGACCGGTTGCCTGTCACCAAGGTCCCGATCGTGTAATGTCTACAAATCATGAGGTTTGGCACTTTGCTTCTTGGACTTCTAACTGGGTATGTAGGGAAGTGCACATGCGATTGCATTCTTGACACGTGACACATGGTCGGCTCGACATGTTAGGGGACTTTAAAATTTAACTTTTGGCGAGGCGAGCAATTCATACTACGGAACGATAATCTGCGTCGACTACTAGGCAATCAATGAAGCTCCTTGCAGCCGCGTCACTGTCCCAGCTATGCACTTCATTACCCACATCTTGCTTACTCTACGTATCCAGCTTATCTACCATCACTCCCTCTAGTTACTCTGAATAGAATAACTTAGGGCCATGGCAGACGCGACGCATCGAATCGACTGCAACGTCATCGTTGCTCATTTCGTT
		</sequence>
    <sequence><taxon idref="Location_4_0_0|44.047766910196046"/>
			TCCGTGACGCTGAGTACACTTATATAAGGTCTGTGAACTCATTCTAGAGCGATGCACCAATAAGCGCTTTGTGACGTACTGATATGCTAACGCTTAGCAGGTTCCGACTAAAGAAATAAGCAAAGTATCAAGTCTTTTCGGGACTATGCTCTGTTGTTGCTTAGGCGTGAGGCCTATGGTGTTGGCACGTGCCATTGAACGATATCTCTGCCGAATCAGGCCCGGGCACAATCCCATGGTTTACACGGCATTCAGGTACGGTATCGCTGCGACTATTACATCTCCCGCAGGCCGCTAAGTCTTTCGCCCGATGTGAGCAGTTCCTGCATGAGCCACCCGTGACCCTAATCTGCCTCCTCAACGGGGCAAGGACACTTTCTGACGCTTTGCGGTAGTCTTATTTTCCGCAGTACTTACATAGTGACCTAAAGAAACTAGACCCACCCCAGTTGCCTCGGTCGGGGACTAATCGTGCCAGTGGTTAGATGCCCGTCAACCCTGCTGTTTAGTTAGCGAAGCACAATGTCTCTTCAGGGAACTCCCCCTGGTATCGAAGAAACCGACTGTAGTCTACGATGGCGCGCTACTAGATCTCACAAAAAAATAAAGGATCCAAAGGGTCACTGACAGGATATCCCAAGGGTATGGGATGTTAAGGTGCCCATGGGACTTGTAGGACAGTCGCACACTCGGTATCGCGAACCACACAACCGGACGCGAGTGGGAAACCTTCTCATGAATTGATAGGCATCAAACCGAGCCCGGGGAGCCCCTTATACTTGGATGACGGAAAGTAACTCCGACCAATTATTTGCAAGGAAAAATATCACGATAAAGCGTTATAGAGGGCGTAAAGCTCGTTAAAGTCTAGGCTCTGCAGCCACCTCCTGATTGCGGGTGTGTGCTTTAGATATGCCTCAGTAAACTATCAAAACTAAACCTCCTGTCCACAGTATGCTTGGTGCCGATGTGTAGTCATATTAGGAGATGTGTTCTTATCAGGGACACGGGATGAATAAGCCTCGCGTTTGCAAAAACGGTACCAGCTAGTGTGATTGCTCATATAATATATATACACCTACTTATAGCGATGGGCAAACACTTGCATTTACGAGAATAGGCGGCTTACCATACCCCTTGGATGTAGAGTAGCATCTCTTCGCTAAGGCTTGTCGGTCACATATACATACCCGCAGCGTCAGCAACCCCACCGTATGAGTAAGGACTAATCCAACACTAGTCGTTCTCGGTAAAAAGTCTCGTATTAGTAGAAAGCCCGTGAGGATTTGAGGTCGGTGCTCATCCTCGATAGTAAGTATCGGACATCTTAGCCGAAGCCACTGAGTCAGCTGCAGGATGACACAGACATTCCTGACGCAGTCTCGCCTTTATTAAGTACCGCCGACGCCGGCTCCTAAGCGCTTGTCAAGCCCTAATGATGGGGTTCTACAGCGGTACACTCATGGGCCCTTAATTGTAGTTTGTCCAGCTGTCTTAGGCCAATACCTCCATGCAGCCATCTCCGCGATGAGACCCCGCCAATGTTCCACCAAGTCGGTCAGTCCTTGCGCTTACCTAGAGTATCTGCATACAACGGCGACGTTGTCCGGTCGCACGTAAGCACGGTACGCCCCGCTCTTCAATAGGATGGTTTAAGAGCCTTCACATGACGAGTCTGCGGACCCACCGGCGGCTGGCCATTTGGCTGCCGTGAACTTTCGTTCTGTACGTAGGTCTTCCGGCAGCTCTCCAGCCGGCTGGATGGCAAATGAATCATTGCCCGGTCGTTTTGACGCGACGCCCTAAGTCTTTGATGCTGAGGAAGACGTCTAGCGAAGTGATCAGTGGCCCGGGAAATCACTAGCACGTTATCCTACCCCCGTATAGGACGTAACGGTGTTATGACAGGCTTAAATGCGATCCGTGTAACAACCCCCGTCGACGCCGTTACAGTTCTGGTCCTGACCGAAACCGTAGATCGTGTCCGATGGCCGCATGTGCGTCAAGAGCGTCTTTTAGATCTTCGTGTCTGTGACTACATAGTCTCAGACTAACCTACGTTTCTCCCTCAGTTCGCGGAACAGCTAATATATCTTTCCGAACCCTTGACGCTACCGCGGCACGGTCCTCCTGCCTAGGCAGCCTTAGTTACTGTTACTATGTGGTCCGGTAACGTGGCGGTCTAGAGCCGCAAAGGCGCTAGAGCCCACACGTTGCAAACTGCGCAAGCATGCGAATACCAGAGACCGATAGCACGAATTACGGATTATCAAGCAACACGGTCTAAATAGAGTCTGTATAATATCGGGTTTGATATCCCCTGCGGACTTAAGGCAGATGTCTCGACGTATCTATGACATGGCGAACATATGAACTCCTCGACAACCGCTGATGCGCGGAGTACAGTAACCCTCGTACCATTGTTCTGAAAGGGCTTTAGCAACCACCAACTCCTCGTGTGGTTTCGGTCATAGGGGTCCCACTGCCTGATCCAGTGTGGAGACATGTAGCGCCACAAGCCTCAAAAGAATGGTGAATACACAGTGACGCCGATCCCTTGGGAGCCCGGAGACGATCGTTTCTCCCTGGGCACGAAAAGTAGGCTCATGAAGAGATTTGGTGATGTCTGTCCAACCCAAGTTGTGTCGTGGGCGAAGCAAACTGGGGTCCTTTCCCCACAGTAGCCGTCAACCAAGTTGGGCAAAGTTCGTCCGCGGAGGCTTTCTGTGGTTGTGGAAGTTACAACCCAAGGGCGGGATCGGCGTACCCCCTCCACATAACACACCGATGTGACCGTTAATCTGTATGGACATCAAATATGCTTAACCTGCTCGCTTTGGCTGCCGGAGGCACCTGTTCGACACCCGACAACAGTAAACTGGCTATTTATAAAGATAGCACTCGTTTATAGGACATCATTCCAACTTGTGGGGTATCACAAGACAGATTTAGGTGTCAACAGGCTAGCGCATGCGCGGCAAAACTCAACAGACTGGTGATTTTTACAGGGTTTGTAGTTAAAAGCTGGTCTGCATAACACAGCCTACTTGTTGTAGTACGCCCGTTATAATGTGGCTGCGAGACAACGTTGTTCCCAGCCCCCGCTAAGTACGTGATTCTGGCAATTTGCCGCATTTATAAGGTCTATATATCGGTACTATGAGAGATTGGATTGACAGTTGCATATGGTGAAACACCGCGTAACGCTAAAAATCAGCGGCCTTCCGCACGCAGCGGTTCATGTGTGCTATAGTCTATGATGTTGGAACATAGCACTGGGGCCCCATGGGGCAAGGAAATCGTCGGTTTGGCTGGATGACAATATGCGTCAGATAAAGAACTCATGAAGACCCCTTGGCCTTGCCCCCAGACCAACAAAACATCGTCTTCGTCGCGTTGAACTATCGGCCCCCTAGGACATTGACAAATTTGCCGTCTACTCCGGCGCAACTCCATGGGTTCGTTCTCGAATTGCAGGGTGCCGCACCACAAACCTACAGAACTCAATTTTTAACATATAGTTGCTCATTATCTACAGGGTCGCCAGTAGACTTGCAACCATGTTGAGCAGAGCCAGCGTTACCTCAGGTTTAAGTCCTGCCTTTTAGCGTCTTTGACGCAACGCAGGCCAAGACTAATTTGAGGAATCAATCCACGTTTACATTGTACTATGGGGTGCGCCTTAAGCTGCATGATATTAGGTACTACGAACCTTTTACGCCCGTCGTTGTGACTTAAGGTATCTCGTAACATCACGGGGATTGGTGTTAGCCTTTCAGCTTATACTGGGAACGCGGTCGCGACCGGCTGCAGCAGCCCTGACATACGGTTCGTAGAATCACCCAGATCGTACAAAATAGGTTTCCTGCATTATTATCAAAACAACTAAGCCGCGTCGCAAAAATCGTGCACGAAACGCGAGGCGATCTGTCCGTTGAAAGTAGGCAAGGACTCGAAAAACCGTTGCGAAGTCCCCTTGTCTCAAGGTTGAAGAGATATAGCGATACCTATGAAGGTGTCTGAAAGTGCTCAGTCGCCTGAAGGGCAGGTGGTTATGACGACCGTATAGGCCTAGAGAGACACAATATATGCCCAGTTGAGCTAGGCTGCGTGCCGCGAAGTCTTTGCAGGTATCGTCCTTCACGTAAGTTTGGGCTTGCATGCTTAGCGATTACTGACCTGTTGCAGCGGTTATCCGGTCTTACGACGGTAGTTATGCTGCCGTGTTGCCGTCGGGTGTCGAGGCTATTTGACAATCCCTGCTTATGGTGGATGTAAGGTACGGTTGGGACAGAGAGGTGATTTCTTACTGGGACATTCGAGCATATTCTGAGAAGCCAGCCAAGCTTGTCGAGCCAGACTTCGCTCTGGAGGGTCTCGACGTTGGTGCAATCCTCCGTGCGTACTTAATGTCGCCTGCCGTCGTTCTGGACGCTGTCCCTCGCTGCTACCACTGGACAGGACGGACACTGTTATGGGATGGTGGCTTCGCTGCGTCGCGTTGTGAAGGGGTCCAGATGCAGTCTCGAACGAATACACAGGTCTCCCTTATAGGCACGACTGCGCTCCGTATAAGTGACCGATACCGGACTGATCAGCTGGAACACATCTAATAACAATGGCAGAAGCGGTTTGAGCCACATTGACGTGGGTCCCTTCCACCGTATAATGGTTCCGACGGCGGCGTCACCCAAGTCATGGCTCAAGAAAACTGATGGCCGAGCCCGGTGATGCTTGCCTGCTGACATTGAGCTTCAATCAAGATTTGCGCTGGACCACAGCGTCCGACTGTTGATCTTAAACTGCATCCGCCGTCGTTCCTTAGAAGCGAGAAGGTTTCGATATTTAAAGTTTGTCCCCAGGCGCCGATCGGTCGCCATACCGCGATCACTACCGCTTCGAATGTCTATATAAGGCCTGAAAGAACCGGGATCGTCTGGTGGTGGGTCCTTGCGGAACACCGATGGATCCAGTGCGAATAATGACGGGCAAGACCAGTCAAGGCCCCAACTCTAGTAGTTAAATTTAACCGCGACCAAAACAATTAGCTTGCCCTACCGAGTATGACTCGGGATTGCGTTTCGCCCGCTCGACGCTGCGCGGCGATCGGGGGGGGTCAATTTGCCGTTTTTACGTTATCAGTATTGAGATCATGATGTGTAAGCAGATAATCTGCGCCACATAGTACATTATTAGGTCAGACTAGCGCGGGGGGCAGGCGCTTATCGTTCCAATACCTAGTTTAGCGCGTCGCCTTTACTAGGAATTGCGCTTGGCTTGCCACATTACGTGAATGTAACGGGCCCTAAGCGTCTAGGGATAGCCGGGCGGTGACGTAACACACGAACAGCTGCTTACGTCCTGGTATCTTAGTCACAAGTATATTGGTTGGAGAGACAGTGGTCCCGTACTCCCATTAGGGAGACGTCAAAAGCAAACGCTCACGTAATATGCCCGTGTGATCCGTTTACTCAGAATATTCTTCTCACTGCTATTATTGTACCCTTATCGTCTACGAAAGCGGCACTTGTAGTCACATCTTTGAACTACGTACTGCCCCATCTCGACGTGTCTCATGTCCTAGAGAGCGGGAGAAAGCTTTCGGCCAAAACCCACTACCGTGATCATCCATGGGGACCGACAGATTTCAGAGACCGGCAGCGCAAGCGACGATACGGCACAATGTTAGGTCGTCCCCTATGCATGAAGCTGTCGCGTATGAGGTTAAGCTGGCTCACTATCGTCAGAGAGACACGTTTAACGGGCAGCATCAGAAGTACCTCAACAACAGCGAAGGTGATTAGGTGGTGAGAGGCAACGAAAGTGCACCTGACATTTCGTGGGAACTAGCGGCACGACCTCCCAATATGACTGCCCGTCTACTGTCGGACCTCTACGTTCGAGGATAATGCGCGAAAAATGTATGGTAGTTGATTGATCCAAAAGGATGAACACCCTTGTTGGCGGGATTCTGATCAACCCAGGAGGACCAAGCGTAGAATGCAGAACTAACCTTTATGTACAACGCACTCCGGTGGTCCCACGATAAGTTCGACGTCGTTCTTGTTTGCGGTAAGGTCGAATAGGCATCCCGCGGATACGGCCAGTAATGCCTAGAACTGCAAGTAACGGTCCCTCCACCACCGCCGGTTCTAGTGCTGGCAGTGCAGCGATCGTCGTGGTCGCGATTATTGTAGGTGTCATACAGAGATTAGGCATCTGCTCAGTAGCACGCCGGTGGAGGAACCACGATCGCCTGGGTAAGTCGCCTCGTGACTTTTAAGCGTAGTATAACTCGTAATTAAGTAGAATCGACGGGTGGCTGTGGAGATAGCGACCAATTTTCGCTTACGTGGCATGCCGTTGCGGACCACCCGTCCGAATTAACAGTCTCGTCATTAGCGATCAAAACGGCTGAGCATCCCGCTGGCCCATGGTTCGAGCCTTCTGAAAGGGTGCAATTTGCGTCAAAATCCAATCGAGAGCTAGCAAGCGAATAGAGATAGCGGCATTAGATCAATTGATGTACATATTGAATGCCCATAGACTTGCTCTTTTACGTCACCATACCGTTCTTGGGCTTTATGACCTTCATCTTGTTAGAGCGACTGTTAGTGTTAGCATCTCCACACCTATCCCGAGTATGTGGGCGGTTATTCGACGACACCGACATTAGTCCAGATACGCCCGGGGGGAAAGAAACTGGTGCGTTCCACGCTGTTGGTTTCTGGGCTATCTATCACTTTCTTACTGACTACGCAACTGATGTGGCGGATCATGACCACTGACGTTGTGTGTTGGATTGGCAGCGCCCATCGGGATTCCTATATCTCCTGTTAACGTTCGCGAGACGTTGTTCAAGACCAACGTTTGGTCAGTATTTGTTCAGTCGCACGTTCGTAAACGTCGTCGCCGAGCAAAGGGACCTCAATGTTATCGGATCTCAGCCTGGTATTAGCGTAAATTAGGCATACAATACCACAGAAAGTAGCCTGCCAGAACTCTGATGGTCATCAACCTCTGTGTGCTAACATGTATCAGGACGAACAAAGGCTGAGGCACAACTCATTGGGACTAATGCCTGTGGCCCTCCCGCCCTCACGGTCATCCCGATATAGCTTGATCTGCTGATTGTCAACCCTGTACAAACTTAGGACACGCGATGGGACCGAAGCGCGTTGTTAAGAGAATGAACAGCACCCTCTTTAAACGTGGTCTCGACTCAGGGAGCCTACAGTACTAGGCACAACTAATCGAAGCGAACTCAGATCGCATAAACCGCGCAAGCTCAGGCCCAATTACACGGGGTAAAGCAAATCGCTGGCTGGTCTTATGCTCTCCGATTCCGACTTTACTGCAAACTGGAAGTGTCGATTATGCTAATACACCCCCAAGGCTCGTTCCCCGATCTGACTACGTAGTAGCTACTAAATGACGGTAAAACCTAATGATGTCTCGATTTCGAAGCCCCAGCTGCCAGGTGGAATGACCACGAGCCCCCGCTGGCTGTTTGGTGTCCCTACCGCACTTCGCTGCTAATGGCCTGGGGACGTATAGACCGCAAATCAGAGATTGAACCGACGCGAAGGCGATAAGCGGGTCGTGGGTGGACAAGACGGACATCCACCAGCCGATGTGAATTCCACCGGACTATAGCACCGTCCTAAGCTTATAAATGTCGCCCCTGTTGCGATACCGAAAGCATCATTGTGGGACCTCGTATACGGTCAAGATAGGGCGTGTCTTTCAGCACGGTTCGAAGTATTGGCGTGGTGTGGATTAATTCCTCACGATCACATCTCAGTTATATTTCCCTACAACCAAGTCACATGTGGCTCCTGTTCGTGATCGCTATGAGAACCTAAGCTCGCTTCACTAATCCCGGGACTCTGTGACTCTGTTTGTCGGGTATTAGCGTTACATTGCTTACACTTTCCATTAGAAGCCTAAGTGGTAGCAATACATATGGATCTCGAATGTCATGTCAGCGTGTGTAGCTACGTTCATGCATGTTGATTGAACCGTTTGACGGGCCGCTGTCAGCCTAAATCCAGTGCGTATATCTACTCGCCAAACTAGCGGCAAGCTCGAGTTTTAGCATCATTCAAGGTATCTCGTTATGTGCAGCCCGTTCTCGCAAAATGCGGTTCATTGAGATGGCAGCTATGTCACCCCTGGGAGACCCATGGCTGTTACTATACTGTGGCGCGGCACATGGCCTCTAAGTACGTGGCGGATCCAGGCTACTAGCACGGTCGGATCACGAGACGGCTCCGTCCGCGCAACCGCTAAGAACGCCGCCGCTGAAATAGTTTCGCCTAATCATCTTTGTCAGCCAGAGTAGCGAGCACGTTCCGGAGGCGGCAGCCCTAGTGCGACCCTGGGGCACACGCCCTGAGCCCGGCCTACGAATAGAGGCTGGTAGGTATCACCATCGCGAACCAACTTGGGCACAAAGAATTCTGGGATCGACCTAAACCTTTCCCGCCATGAGCCGCTACGGGTACCTCACTATAGCGCGACCACATTGATACCCGCAACAAGGGGGGGGCCGTCTATGATCGCTTTAACCAAAACAAGAGAGGGACTCATGGAGACATGTTACTCGAATTAGCCATTCCTTAGCGGAAGTATGGGACATATCTCATGGACAAATAACATCGCTCCCTAAGGAAACCATGGCATCCCGTATCATTCATGCCGTAATTTTCTGTCCGGGAGAATCTCCGATTGGTTGGGACTAAAAACGATCCTGGTGTCACGTATCGCTTTCAGTGACCGAATGACATATATGGAGGGAACGTACGTGAAACATATAGCGTAAGTCAAATTGCATTAGGCGTGCGTTGATCTCCTATAATACCATCTCCCTAGGGTTTTTCTCTGACCCCACATTGTACCGCCGTCACAATACAAGCATCGTCGATTGTTGCCTTTCGTGTAGCCGATTAAGTCCGCTCTTTCTTAGCTTATAGGTATTTAGCTATAACCTCGTCGGGACACGCTCGCTTGGTCATTCAAGAAGACCCGAAGGCTTGTCCCACCATGAGTATCGCGCCGGACTCCCCGGGACCATGACTACTTTCGATAACAGGGAGACCGGTGGAGGAGTTGTCTGAGCCCTGTTTACAGGGCGTATAGATTCCGGATCACACATTTCAGCGTGCGGGTTCTAGCATGCCGGACGGCGCAGCTAAGACTAGGCTGGAGGTTGCTCGCTTGCGGTAGATAAATCACGCTCAAGTACCCTTCCTCTGTTTATTGTGATGACTTCCCTTTACGACGTTACGCCTATGTCTTCTTATCTTTTGATTGTTCGAAGTCGTACAACTGACGACCCGGGAGTAGATGTGAAAGTGTTGGGGGTCTAACGTTTGCCCCTCATTAAGTAAGCTCAATGGTTAGTATCGAAAGTGAAGCTGGAGGAGTCCCTTGTGTCTGGAAGGATTCGTTACTGGATTCCTGCGGATTCAACTCAATACTATTGGTCGGCCTTTTGTATTCGCCAGCGCTCGGCTACATACTCAGGGAGCGTCCAGCCTAAACCGTGCAATAGCGGGACATGAGGCCCGTATACGTCAGGATTGGGGGTCCGGCACTTTGTATTGAAACTTTGCAAGATGCTTGACGCCCGGGGTTACATTTTGCCATTTATTCCACCAAGCGAAGCGATATGTTTGGGCCGAACACTAGATTTCCTTCCGTACCGTCCATTTATCGAATATAAACGTAAAGCCGCTCTGGAGATGAACAAACCCTTTCCTTGCAGAATTGGCGGACTCCACTGCAATCCCGCCCCGCCTCTGGCATCCGTAGAGTCCCCATGATAAGTACCCCTGTGACGCTAGCTATCTAGCCTGACTAATGCGTAGATCTGCTTACCGTGTCAAGCTCGTATAGTGCTAGTCGCTATCAGGTCATAGACTACAAGGTCGAAAGGCGAGCCCCCCACACAGCACGTTTAATAGCACGCCGAGATCTAGTGTTCTGGGATTCTTTGAAAAGCATTACATACTCCTCACATTTAACATTTTACTTTGCGGTTTGCCTCCTTACCCATCACAAAGTCTTGACCAAGGGCTACGTCTGCTAAGAATTAGATTACCGTTCCCAGCTATACTGCAGTGACATTAAGACGCTTCTTTATAAGTAGTGCCAAGTGCAAGTGTAAAAACCCGAGAAGAATAGGCTCAGCTGGGAACCTGCTACTATGGCCCGTTGTCAAGACACCAGCGTAAAAATCATTACTGGAAGCAGGCATTGAGTGTAATCTCGTGGCAATTTAAGGAGTAGATCGGCGGGAGGCATTTAAGTCAAACTGCAAGAAAGGGTAGCAGCTGTGCTGTTACTAATCTGAGATTCGGGGCCGTACGCGTTCACTTGGAAGCCCGGCGTACCGGTTAGGCTGAAGTGCATACCAAAAGTCGAAAGCTTTACACACATCTTATATTTACAGCCGGAGACACTCCAGTGGCTTATAACCTGACTTTTCCGGCTGCAGTACGAGCTCTAAATTTACCAGTTTAAAATAGATCTAGTGACTTTAGTTTGTCTTAGAATCTTGTACGTTCGCTTTGTACCGAATCTTCGGTAGCCTCTCATGGCCCGCATAGGCAACTCCCAAGTGTCACACATAGTCCTTATGTCATATTAGGCCGTTCTGTGGGCTACTGCGAGAGGGTCGTACACTCAAATATATCGGTCAATCACACGCTCAACCATTTCCGCCGAGCGTCGGATGAGGAGCGGTTACCAAAACGCTCACAAGTGAATAATCGCGAGAGTCAGAGTTACCTACACGGCCTCTATTGCACTCTAAACCCTTATATTAGCTCAACAGAGAGCAGAGGATACCCCAATGTTCGTCTGTCTTTATCTGGCTATCCCCCGGTATTCTAGGTATCAATTCGTAAAGTCGATGTACAAGCCTATTCCTCTCATCCTTGGCCTGTCCCCTGTCGTCGGCGAGGAGGCGGAGAGCTTACTCGGAAGTGACCCTACAAACTGAACCATCAGAGGTTTGTGCTTCCCTAACGGGCTGCGCGGAAACAAAGAAAGGTTTTCTAACTATAACTACGCCGATGACCAAATTACTCGTTTTGCCCCCAGAGGCTAGATCAAACCAAGCGCGAGTAATGGACGTGAGTAAAGAAGCTAACTTAGCCCTACCCAAGGGCTACTCGGTTATTCAAGCTGCTCATCGTGCATTTAGGACATTATTTACACGGTAAAGTTCTCACGCGTAAAACGCTTTGGCTTCGCGACGTAATGGGATGCGAGTGAGAGTGAGAAAATCCCTCAACGCGAGGCCCACAGCGCCCATCGCGCGACGTCGAGTCCTTGTGTCTAGATCTCAAAAAGAGGCATAAAATGTGTGGTGGTAATGAGTGAGCCAGCTTGTCTCCGAGACACAAGTGATTACGAGGACAAGCGCGTTGTACTTCGTTCCTCCGTCAGAGTCCGTACAGCCACAGCGCGTGTCGCAGTACTTATCGTCCCCTGCCGAAACCGCTCGTCAAGCAGACGCGTAGTATTGATCAGATCCGTGATGACCATGCAGTAAAAAGCGAGCGTGAATTGGGCGATTGTTCGCCCTGCGAGCCGGCCCGTTTGCCTACAAATTGGTCATACCGAACCGGACCGACACAATTGCATCGTACTGCTGGGAGCCGGACCGTGACCCCAGTGCCGAAATTGCCGCTCAGGACCCCTTTGCCTGCTTGCTTTGCAGGGGCTTAGACAATTGCAAACTGCGGCGTAGTTCTAAAAGCCCTCCCGGTAGGAGTTCATAACACTAACGGGATTCGATTTGCCTAGACCTAAGACATTTTATCTGATCGCCTTGCGCGCACCGTCGATATAGCACCGATACCTATGCCCGTGCGAGCTGCTATTCGAACTATTGCGTTAACGTCTGCGGCAGAGACCGTATTCGGGTTCAATCCTAGCCTTGAGGCGTCATCCATCTAGTCCAGATCGGGCGATCATAATATGTTCTCGTCCCACTGCACTGTGTAACCCAATCCTAAACCGTTTTGGAGCACACTTGACTCGAGCGTTCGTACCGCGGTAACTGCCGATTGCCGACTTCGCCGCCACATACTGTGTGCGCTCTGTCTCCATATTGTAGCCAGCCCCTACCAAATCGTTTGCAACGCCCGTGTCGAAAGCTGTGTGCACATCATCGGAATATGGCTCAGCAACCGGTGCTGATTTAGACCGCGTCGTTGTTGCGGTTTGCTCGTTACTGGTGTCCATCAGCGAACCTGAAGCAAGGCGCAAAACTACCCGGTGGGGGTCGATCAGTGTCTCCCCTAAGTGGCTGAGCCGCCGAATGCTGATGGTACTTACCGAGAATTCCACCAGTAAAATCTGGCAGCAAAAAGGGCGAGCAAAACTACTTGTGGGTGAATGATGTTCAAGACCACAAGTAGGATCTAAAGCTCCGCGGTGATGTAATTGTATCTGTCGGCTTATGTGATTCCTCGCGTTCCAACAATTAAATGAGTTATCTAGAGCTCGATGGTAATATGTTTACACCACGCGTTAATCGCCTGCCGAATAATAAGTCTATAGCGATCCATCAGATTACATTTTGAACCTTGCTTAGGGACCATGTTATCGCCGGGAACGTGATACATTTGTGACTGCTCCGGCTCGCAGGGTTCTGCGTCTGACCGTAACGGGACAACACTTTAAGAACTAATATTAATCTTTATGAATGGTACATGAGGCCAACCCTTTCCACCATAAGTAACCCAACCGTGTGGTAAGAAGTCGCTTAGGCATCGTCTCTATTGCGGGTAGGGGAAGCGCTGATTGAGGTGGGGCGGTTATGGGCGTTCACTAGTAAATCAGGAAGAATCCCCCATTCGCCACATCCGAACCAACGCAGATCTCACCGGCAGGGACCGGTTGGGATCAACACAGAGTCACATAACGATCTCGTTTACATGTCTTCCAGGCCCGAATAGCTGCCTTTGCGAATACGTCCTGCCTGCGTCTGAGTGGTACAAGGTCAACTGTCATCCCGCGATAAGAGTGTCCCTACAAGCCAAACCATACTCGTGCTGTGCGAGTGTTAGTTTGCTTAGGCTTCAACGTGTGAATGGCTACACCCATGGCGAATCAGTAAAGACGGTGCCATAAAGGCATGGGCCTATGTATGTGCAAGATCGAGTCATAGTCGTATAAACATCAGTGTGGCTCGTGGCCTATAGATTGAGACGGTTCTTTAGTTACAGCCTCGTGCCCACTGTATCCCCGGTCTGACATACACAATGAAACCTCCCACTCCGCCCCCCTATAGTTAAAGATACTCAGACTATTCTGAATGAACAATAGAACTACGCTAACATGAGACGTAGGCGTCCCCAACTTTCGACGTGGCTCACCTGTACCTGTTTGCTGCAATACCTCCAGCTTATAATTCTACTATACATGGGAGACAATGATGCCGCTTAGCCGCCGCAGACCATCTAATTGTTAGCAGTCGAATTACAGAGCAAACTGCTAGGAGCGTAAGGGTACCTTTTGCGTAGGAGTCTCGGCCAATCACGTACTCGAAAGGGGGTCTTTTTGATACGACCGGTTGCCTGTCACCAAGGTCCCGATCGTGTAATGTCTACAAATCATGAGGTTTGGCACTTTGCTTCTTGGACTTCTAACTGGGTATGTAGGGAAGTGCACATGCGATTGCATTCTTGACACGTGACACATGGTCGGCTCGACATGTTAGGGGACTTTAAAATTTAACTTTTGGCGAGGCGAGCAATTCATACTACGGAACGATAATCTGCGTCGACTACTAGGCAATCAATGAAGCTCCTTGCAGCCGCGTCACTGTCCCAGCTATGCACTTCATTACCCACATCTTGCTTACTCTACGTATCCAGCTTATCTACCATCACTCCCTCTAGTTACTCTGAATAGAATAACTTAGGGCCATGGCAGACGCGACGCATCGAATCGACTGCAACGTCATCGTTGCTCATTTCGTT
		</sequence>
    <sequence><taxon idref="Location_4_1_0|32.11456039463648"/>
			TCCGTGACGCTGAGTACACTTATATAAGGTCTGTGAACTCATTCTAGAGCGATGCACCAATAAGCGCTTTGTGACGTACTGATATGCTAACGCTTAGCAGGTTCCGACTAAAGAAATAAGCAAAGTATCAAGTCTTTTCGGGACTATGCTCTGTTGTTGCTTAGGCGTGAGGCCTATGGTGTTGGCACGTGCCATTGAACGATATCTCTGCCGAATCAGGCCCGGGCACAATCCCATGGTTTACACGGCATTCAGGTACGGTATCGCTGCGACTATTACATCTCCCGCAGGCCGCTAAGTCTTTCGCCCGATGTGAGCAGTTCCTGCATGAGCCACCCGTGACCCTAATCTGCCTCCTCAACGGGGCAAGGACACTTTCTGACGCTTTGCGGTAGTCTTATTTTCCGCAGTACTTACATAGTGACCTAAAGAAACTAGACCCACCCCAGTTGCCTCGGTCGGGGACTAATCGTGCCAGTGGTTAGATGCCCGTCAACCCTGCTGTTTAGTTAGCGAAGCACAATGTCTCTTCAGGGAACTCCCCCTGGTATCGAAGAAACCGACTGTAGTCTACGATGGCGCGCTACTAGATCTCACAAAAAAATAAAGGATCCAAAGGGTCACTGACAGGATATCCCAAGGGTATGGGATGTTAAGGTGCCCATGGGACTTGTAGGACAGTCGCACACTCGGTATCGCGAACCACACAACCGGACGCGAGTGGGAAACCTTCTCATGAATTGATAGGCATCAAACCGAGCCCGGGGAGCCCCTTATACTTGGATGACGGAAAGTAACTCCGACCAATTATTTGCAAGGAAAAATATCACGATAAAGCGTTATAGAGGGCGTAAAGCTCGTTAAAGTCTAGGCTCTGCAGCCACCTCCTGATTGCGGGTGTGTGCTTTAGATATGCCTCAGTAAACTATCAAAACTAAACCTCCTGTCCACAGTATGCTTGGTGCCGATGTGTAGTCATATTAGGAGATGTGTTCTTATCAGGGACACGGGATGAATAAGCCTCGCGTTTGCAAAAACGGTACCAGCTAGTGTGATTGCTCATATAATATATATACACCTACTTATAGCGATGGGCAAACACTTGCATTTACGAGAATAGGCGGCTTACCATACCCCTTGGATGTAGAGTAGCATCTCTTCGCTAAGGCTTGTCGGTCACATATACATACCCGCAGCGTCAGCAACCCCACCGTATGAGTAAGGACTAATCCAACACTAGTCGTTCTCGGTAAAAAGTCTCGTATTAGTAGAAAGCCCGTGAGGATTTGAGGTCGGTGCTCATCCTCGATAGTAAGTATCGGACATCTTAGCCGAAGCCACTGAGTCAGCTGCAGGATGACACAGACATTCCTGACGCAGTCTCGCCTTTATTAAGTACCGCCGACGCCGGCTCCTAAGCGCTTGTCAAGCCCTAATGATGGGGTTCTACAGCGGTACACTCATGGGCCCTTAATTGTAGTTTGTCCAGCTGTCTTAGGCCAATACCTCCATGCAGCCATCTCCGCGATGAGACCCCGCCAATGTTCCACCAAGTCGGTCAGTCCTTGCGCTTACCTAGAGTATCTGCATACAACGGCGACGTTGTCCGGTCGCACGTAAGCACGGTACGCCCCGCTCTTCAATAGGATGGTTTAAGAGCCTTCACATGACGAGTCTGCGGACCCACCGGCGGCTGGCCATTTGGCTGCCGTGAACTTTCGTTCTGTACGTAGGTCTTCCGGCAGCTCTCCAGCCGGCTGGATGGCAAATGAATCATTGCCCGGTCGTTTTGACGCGACGCCCTAAGTCTTTGATGCTGAGGAAGACGTCTAGCGAAGTGATCAGTGGCCCGGGAAATCACTAGCACGTTATCCTACCCCCGTATAGGACGTAACGGTGTTATGACAGGCTTAAATGCGATCCGTGTAACAACCCCCGTCGACGCCGTTACAGTTCTGGTCCTGACCGAAACCGTAGATCGTGTCCGATGGCCGCATGTGCGTCAAGAGCGTCTTTTAGATCTTCGTGTCTGTGACTACATAGTCTCAGACTAACCTACGTTTCTCCCTCAGTTCGCGGAACAGCTAATATATCTTTCCGAACCCTTGACGCTACCGCGGCACGGTCCTCCTGCCTAGGCAGCCTTAGTTACTGTTACTATGTGGTCCGGTAACGTGGCGGTCTAGAGCCGCAAAGGCGCTAGAGCCCACACGTTGCAAACTGCGCAAGCATGCGAATACCAGAGACCGATAGCACGAATTACGGATTATCAAGCAACACGGTCTAAATAGAGTCTGTATAATATCGGGTTTGATATCCCCTGCGGACTTAAGGCAGATGTCTCGACGTATCTATGACATGGCGAACATATGAACTCCTCGACAACCGCTGATGCGCGGAGTACAGTAACCCTCGTACCATTGTTCTGAAAGGGCTTTAGCAACCACCAACTCCTCGTGTGGTTTCGGTCATAGGGGTCCCACTGCCTGATCCAGTGTGGAGACATGTAGCGCCACAAGCCTCAAAAGAATGGTGAATACACAGTGACGCCGATCCCTTGGGAGCCCGGAGACGATCGTTTCTCCCTGGGCACGAAAAGTAGGCTCATGAAGAGATTTGGTGATGTCTGTCCAACCCAAGTTGTGTCGTGGGCGAAGCAAACTGGGGTCCTTTCCCCACAGTAGCCGTCAACCAAGTTGGGCAAAGTTCGTCCGCGGAGGCTTTCTGTGGTTGTGGAAGTTACAACCCAAGGGCGGGATCGGCGTACCCCCTCCACATAACACACCGATGTGACCGTTAATCTGTATGGACATCAAATATGCTTAACCTGCTCGCTTTGGCTGCCGGAGGCACCTGTTCGACACCCGACAACAGTAAACTGGCTATTTATAAAGATAGCACTCGTTTATAGGACATCATTCCAACTTGTGGGGTATCACAAGACAGATTTAGGTGTCAACAGGCTAGCGCATGCGCGGCAAAACTCAACAGACTGGTGATTTTTACAGGGTTTGTAGTTAAAAGCTGGTCTGCATAACACAGCCTACTTGTTGTAGTACGCCCGTTATAATGTGGCTGCGAGATAACGTTGTTCCCAGCCCCCGCTAAGTACGTGATTCTGGCAATTTGCCGCATTTATAAGGTCTATATATCGGTACTATGAGAGATTGGATTGACAGTTGCATATGGTGAAACACCGCGTAACGCTAAAAATCAGCGGCCTTCCGCACGCAGCGGTTCATGTGTGCTATAGTCTATGATGTTGGAACATAGCACTGGGGCCCCATGGGGCAAGGAAATCGTCGGTTTGGCTGGATGACAATATGCGTCAGATAAAGAACTCATGAAGACCCCTTGGCCTTGCCCCCAGACCAACAAAACATCGTCTTCGTCGCGTTGAACTATCGGCCCCCTAGGACATTGACAAATTTGCCGTCTACTCCGGCGCAACTCCATGGGTTCGTTCTCGAATTGCAGGGTGCCGCACCACAAACCTACAGAACTCAATTTTTGACATATAGTTGCTCATTATCTACAGGGTCGCCAGTAGACTTGCAACCATGTTGAGCAGAGCCAGCGTTACCTCAGGTTTAAGTCCTGCCTTTTAGCGTCTTTGACGCAACGCAGGCCAAGACTAATTTGAGGAATCAATCCACGTTTACATTGTACTATGGGGTGCGCCTTAAGCTGCATGATATTAGGTACTACGAACCTTTTACGCCCGTCGTTGTGACTTAAGGTATCTCGTAACATCACGGGGATTGGTGTTAGCCTTTCAGCTTATACTGGGAACGCGGTCGCGACCGGCTGCAGCAGCCCTGACATACGGTTCGTAGAATCACCCAGATCGTACAAAATAGGTTTCCTGCATTATTATCAAAACAACTAAGCCGCGTCGCAAAAATCGTGCACGAAACGCGAGGCGATCTGTCCGTTGAAAGTAGGCAAGGACTCGAAAAACCGTTGCGAAGTCCCCTTGTCTCAAGGTTGAAGAGATATAGCGATACCTATGAAGGTGTCTGAAAGTGCTCAGTCGCCTGAAGGGCAGGTGGTTATGACGACCGTATAGGCCTAGAGAGACACAATATATGCCCAGTTGAGCTAGGCTGCGTGCCGCGAAGTCTTTGCAGGTATCGTCCTTCACGTAAGTTTGGGCTTGCATGCTTAGCGATTACTGACCTGTTGCAGCGGTTATCCGGTCTTACGACGGTAGTTATGCTGCCGTGTTGCCGTCGGGTGTCGAGGCTATTTGACAATCCCTGCTTATGGTGGATGTAAGGTACGGTTGGGACAGAGAGGTGATTTCTTACTGGGACATTCGAGCATATTCTGAGAAGCCAGCCAAGCTTGTCGAGCCAGACTTCGCTCTGGAGGGTCTCGACGTTGGTGCAATCCTCCGTGCGTACTTAATGTCGCCTGCCGTCGTTCTGGACGCTGTCCCTCGCTGCTACCACTGGACAGGACGGACACTGTTATGGGATGGTGGCTTCGCTGCGTCGCGTTGTGAAGGGGTCCAGATGCAGTCTCGAACGAATACACAGGTCTCCCTTATAGGCACGACTGCGCTCCGTATAAGTGACCGATACCGGACTGATCAGCTGGAACACATCTAATAACAATGGCAGAAGCGGTTTGAGCCACATTGACGTGGGTCCCTTCCACCGTATAATGGTTCCGACGGCGGCGTCACCCAAGTCATGGCTCAAGAAAACTGATGGCCGAGCCCGGTGATGCTTGCCTGCTGACATTGAGCTTCAATCAAGATTTGCGCTGGACCACAGCGTCCGACTGTTGATCTTAAACTGCATCCGCCGTCGTTCCTTAGAAGCGAGAAGGTTTCGATATTTAAAGTTTGTCCCCAGGCGCCGATCGGTCGCCATACCGCGATCACTACCGCTTCGAATGTCTATATAAGGCCTGAAAGAACCGGGATCGTCTGGTGGTGGGTCCTTGCGGAACACCGATGGATCCAGTGCGAATAATGACGGGCAAGACCAGTCAAGGCCCCAACTCTAGTAGTTAAATTTAACCGCGACCAAAACAATTAGCTTGCCCTACCGAGTATGACTCGGGATTGCGTTTCGCCCGCTCGACGCTGCGCGGCGATCGGGGGGGGTCAATTTGCCGTTTTTACGTTATCAGTATTGAGATCATGATGTGTAAGCAGATAATCTGCGCCACATAGTACATTATTAGGTCAGACTAGCGCGGGGGGCAGGCGCTTATCGTTCCAATACCTAGTTTAGCGCGTCGCCTTTACTAGGAATTGCGCTTGGCTTGCCACATTACGTGAATGTAACGGGCCCTAAGCGTCTAGGGATAGCCGGGCGGTGACGTAACACACGAACAGCTGCTTACGTCCTGGTATCTTAGTCACAAGTATATTGGTTGGAGAGACAGTGGTCCCGTACTCCCATTAGGGAGACGTCAAAAGCAAACGCTCACGTAATATGCCCGTGTGATCCGTTTACTCAGAATATTCTTCTCACTGCTATTATTGTACCCTTATCGTCTACGAAAGCGGCACTTGTAGTCACATCTTTGAACTACGTACTGCCCCATCTCGACGTGTCTCATGTCCTAGAGAGCGGGAGAAAGCTTTCGGCCAAAACCCACTACCGTGATCATCCATGGGGACCGACAGATTTCAGAGACCGGCAGCGCAAGCGACGATACGGCACAATGTTAGGTCGTCCCCTATGCATGAAGCTGTCGCGTATGAGGTTAAGCTGGCTCACTATCGTCAGAGAGACACGTTTAACGGGCAGCATCAGAAGTACCTCAACAACAGCGAAGGTGATTAGGTGGTGAGAGGCAACGAAAGTGCACCTGACATTTCGTGGGAACTAGCGGCACGACCTCCCAATATGACTGCCCGTCTACTGTCGGACCTCTACGTTCGAGGATAATGCGCGAAAAATGTATGGTAGTTGATTGATCCAAAAGGATGAACACCCTTGTTGGCGGGATTCTGATCAACCCAGGAGGACCAAGCGTAGAATGCAGAACTAACCTTTATGTACAACGCACTCCGGTGGTCCCACGATAAGTTCGACGTCGTTCTTGTTTGCGGTAAGGTCGAATAGGCATCCCGCGGATACGGCCAGTAATGCCTAGAACTGCAAGTAACGGTCCCTCCACCACCGCCGGTTCTAGTGCTGGCAGTGCAGCGATCGTCGTGGTCGCGATTATTGTAGGTGTCATACAGAGATTAGGCATCTGCTCAGTAGCACGCCGGTGGAGGAACCACGATCGCCTGGGTAAGTCGCCTCGTGACTTTTAAGCGTAGTATAACTCGTAATTAAGTAGAATCGACGGGTGGCTGTGGAGATAGCGACCAATTTTCGCTTACGTGGCATGCCGTTGCGGACCACCCGTCCGAATTAACAGTCTCGTCATTAGCGATCAAAACGGCTGAGCATCCCGCTGGCCCATGGTTCGAGCCTTCTGAAAGGGTGCAATTTGCGTCAAAATCCAATCGAGAGCTAGCAAGCGAATAGAGATAGCGGCATTAGATCAATTGATGTACATATTGAATGCCCATAGACTTGCTCTTTTACGTCACCATACCGTTCTTGGGCTTTATGACCTTCATCTTGTTAGAGCGACTGTTAGTGTTAGCATCTCCACACCTATCCCGAGTATGTGGGCGGTTATTCGACGACACCGACATTAGTCCAGATACGCCCGGGGGGAAAGAAACTGGTGCGTTCCACGCTGTTGGTTTCTGGGCTATCTATCACTTTCTTACTGACTACGCAACTGATGTGGCGGATCATGACCACTGACGTTGTGTGTTGGATTGGCAGCGCCCATCGGGATTCCTATATCTCCTGTTAACGTTCGCGAGACGTTGTTCAAGACCAACGTTTGGTCAGTATTTGTTCAGTCGCACGTTCGTAAACGTCGTCGCCGAGCAAAGGGACCTCAATGTTATCGGATCTCAGCCTGGTATTAGCGTAAATTAGGCATACAATACCACAGAAAGTAGCCTGCCAGAACTCTGATGGTCATCAACCTCTGTGTGCTAACATGTATCAGGACGAACAAAGGCTGAGGCACAACTCATTGGGACTAATGCCTGTGGCCCTCCCGCCCTCACGGTCATCCCGATATAGCTTGATCTGCTGATTGTCAACCCTGTACAAACTTAGGACACGCGATGGGACCGAAGCGCGTTGTTAAGAGAATGAACAGCACCCTCTTTAAACGTGGTCTCGACTCAGGGAGCCTACAGTACTAGGCACAACTAATCGAAGCGAACTCAGATCGCATAAACCGCGCAAGCTCAGGCCCAATTACACGGGGTAAAGCAAATCGCTGGCTGGTCTTATGCTCTCCGATTCCGACTTTACTGCAAACTGGAAGTGTCGATTATGCTAATACACCCCCAAGGCTCGTTCCCCGATCTGACTACGTAGTAGCTACTAAATGACGGTAAAACCTAATGATGTCTCGATTTCGAAGCCCCAGCTGCCAGGTGGAATGACCACGAGCCCCCGCTGGCTGTTTGGTGTCCCTACCGCACTTCGCTGCTAATGGCCTGGGGACGTATAGACCGCAAATCAGAGATTGAACCGACGCGAAGGCGATAAGCGGGTCGTGGGTGGACAAGACGGACATCCACCAGCCGATGTGAATTCCACCGGACTATAGCACCGTCCTAAGCTTATAAATGTCGCCCCTGTTGCGATACCGAAAGCATCATTGTGGGACCTCGTATACGGTCAAGATAGGGCGTGTCTTTCAGCACGGTTCGAAGTATTGGCGTGGTGTGGATTAATTCCTCACGATCACATCTCAGTTATATTTCCCTACAACCAAGTCACATGTGGCTCCTGTTCGTGATCGCTATGAGAACCTAAGCTCGCTTCACTAATCCCGGGACTCTGTGACTCTGTTTGTCGGGTATTAGCGTTACATTGCTTACACTTTCCATTAGAAGCCTAAGTGGTAGCAATACATATGGATCTCGAATGTCATGTCAGCGTGTGTAGCTACGTTCATGCATGTTGATTGAACCGTTTGACGGGCCGCTGTCAGCCTAAATCCAGTGCGTATATCTACTCGCCAAACTAGCGGCAAGCTCGAGTTTTAGCATCATTCAAGGTATCTCGTTATGTGCAGCCCGTTCTCGCAAAATGCGGTTCATTGAGATGGCAGCTATGTCACCCCTGGGAGACCCATGGCTGTTACTATACTGTGGCGCGGCACATGGCCTCTAAGTACGTGGCGGATCCAGGCTACTAGCACGGTCGGATCACGAGACGGCTCCGTCCGCGCAACCGCTAAGAACGCCGCCGCTGAAATAGTTTCGCCTAATCATCTTTGTCAGCCAGAGTAGCGAGCACGTTCCGGAGGCGGCAGCCCTAGTGCGACCCTGGGGCACACGCCCTGAGCCCGGCCTACGAATAGAGGCTGGTAGGTATCACCATCGCGAACCAACTTGGGCACAAAGAATTCTGGGATCGACCTAAACCTTTCCCGCCATGAGCCGCTACGGGTACCTCACTATAGCGCGACCACATTGATACCCGCAACAAGGGGGGGGCCGTCTATGATCGCTTTAACCAAAACAAGAGAGGGACTCATGGAGACATGTTACTCGAATTAGCCATTCCTTAGCGGAAGTATGGGACATATCTCATGGACAAATAACATCGCTCCCTAAGGAAACCATGGCATCCCGTATCATTCATGCCGTAATTTTCTGTCCGGGAGAATCTCCGATTGGTTGGGACTAAAAACGATCCTGGTGTCACGTATCGCTTTCAGTGACCGAATGACATATATGGAGGGAACGTACGTGAAACATATAGCGTAAGTCAAATTGCATTAGGCGTGCGTTGATCTCCTATAATACCATCTCCCTAGGGTTTTTCTCTGACCCCACATTGTACCGCCGTCACAATACAAGCATCGTCGATTGTTGCCTTTCGTGTAGCCGATTAAGTCCGCTCTTTCTTAGCTTATAGGTATTTAGCTATAACCTCGTCGGGACACGCTCGCTTGGTCATTCAAGAAGACCCGAAGGCTTGTCCCACCATGAGTATCGCGCCGGACTCCCCGGGACCATGACTACTTTCGATAACAGGGAGACCGGTGGAGGAGTTGTCTGAGCCCTGTTTACAGGGCGTATAGATTCCGGATCACACATTTCAGCGTGCGGGTTCTAGCATGCCGGACGGCGCAGCTAAGACTAGGCTGGAGGTTGCTCGCTTGCGGTAGATAAATCACGCTCAAGTACCCTTCCTCTGTTTATTGTGATGACTTCCCTTTACGACGTTACGCCTATGTCTTCTTATCTTTTGATTGTTCGAAGTCGTACAACTGACGACCCGGGAGTAGATGTGAAAGTGTTGGGGGTCTAACGTTTGCCCCTCATTAAGTAAGCTCAATGGTTAGTATCGAAAGTGAAGCTGGAGGAGTCCCTTGTGTCTGGAAGGATTCGTTACTGGATTCCTGCGGATTCAACTCAATACTATTGGTCGGCCTTTTGTATTCGCCAGCGCTCGGCTACATACTCAGGGAGCGTCCAGCCTAAACCGTGCAATAGCGGGACATGAGGCCCGTATACGTTAGGATTGGGGGTCCGGCACTTTGTATTGAAACTTTGCAAGATGCTTGACGCCCGGGGTTACATTTTGCCATTTATTCCACCAAGCGAAGCGATATGTTTGGGCCGAACACTAGATTTCCTTCCGTACCGTCCATTTATCGAATATAAACGTAAAGCCGCTCTGGAGATGAACAAACCCTTTCCTTGCAGAATTGGCGGACTCCACTGCAATCCCGCCCCGCCTCTGGCATCCGTAGAGTCCCCATGATAAGTACCCCTGTGACGCTAGCTATCTAGCCTGACTAATGCGTAGATCTGCTTACCGTGTCAAGCTCGTATAGTGCTAGTCGCTATCAGGTCATAGACTACAAGGTCGAAAGGCGAGCCCCCCACACAGCACGTTTAATAGCACGCCGAGATCTAGTGTTCTGGGATTCTTTGAAAAGCATTACATACTCCTCACATTTAACATTTTACTTTGCGGTTTGCCTCCTTACCCATCACAAAGTCTTGACCAAGGGCTACGTCTGCTAAGAATTAGATTACCGTTCCCAGCTATACTGCAGTGACATTAAGACGCTTCTTTATAAGTAGTGCCAAGTGCAAGTGTAAAAACCCGAGAAGAATAGGCTCAGCTGGGAACCTGCTACTATGGCCCGTTGTCAAGACACCAGCGTAAAAATCATTACTGGAAGCAGGCATTGAGTGTAATCTCGTGGCAATTTAAGGAGTAGATCGGCGGGAGGCATTTAAGTCAAACTGCAAGAAAGGGTAGCAGCTGTGCTGTTACTAATCTGAGATTCGGGGCCGTACGCGTTCACTTGGAAGCCCGGCGTACCGGTTAGGCTGAAGTGCATACCAAAAGTCGAAAGCTTTACACACATCTTATATTTACAGCCGGAGACACTCCAGTGGCTTATAACCTGACTTTTCCGGCTGCAGTACGAGCTCTAAATTTACCAGTTTAAAATAGATCTAGTGACTTTAGTTTGTCTTAGAATCTTGTACGTTCGCTTTGTACCGAATCTTCGGTAGCCTCTCATGGCCCGCATAGGCAACTCCCAAGTGTCACACATAGTCCTTATGTCATATTAGGCCGTTCTGTGGGCTACTGCGAGAGGGTCGTACACTCAAATATATCGGTCAATCACACGCTCAACCATTTCCGCCGAGCGTCGGATGAGGAGCGGTTACCAAAACGCTCACAAGTGAATAATCGCGAGAGTCAGAGTTACCTACACGGCCTCTATTGCACTCTAAACCCTTATATTAGCTCAACAGAGAGCAGAGGATACCCCAATGTTCGTCTGTCTTTATCTGGCTATCCCCCGGTATTCTAGGTATCAATTCGTAAAGTCGATGTACAAGCCTATTCCTCTCATCCTTGGCCTGTCCCCTGTCGTCGGCGAGGAGGCGGAGAGCTTACTCGGAAGTGACCCTACAAACTGAACCATCAGAGGTTTGTGCTTCCCTAACGGGCTGCGCGGAAACAAAGAAAGGTTTTCTAACTATAACTACGCCGATGACCAAATTACTCGTTTTGCCCCCAGAGGCTAGATCAAACCAAGCGCGAGTAATGGACGTGAGTAAAGAAGCTAACTTAGCCCTACCCAAGGGCTACTCGGTTATTCAAGCTGCTCATCGTGCATTTAGGACATTATTTACACGGTAAAGTTCTCACGCGTAAAACGCTTTGGCTTCGCGACGTAATGGGATGCGAGTGAGAGTGAGAAAATCCCTCAACGCGAGGCCCACAGCGCCCATCGCGCGACGTCGAGTCCTTGTGTCTAGATCTCAAAAAGAGGCATAAAATGTGTGGTGGTAATGAGTGAGCCAGCTTGTCTCCGAGACACAAGTGATTACGAGGACAAGCGCGTTGTACTTCGTTCCTCCGTCAGAGTCCGTACAGCCACAGCGCGTGTCGCAGTACTTATCGTCCCCTGCCGAAACCGCTCGTCAAGCAGACGCGTAGTATTGATCAGATCCGTGATGACCATGCAGTAAAAAGCGAGCGTGAATTGGGCGATTGTTCGCCCTGCGAGCCGGCCCGTTTGCCTACAAATTGGTCATACCGAACCGGACCGACACAATTGCATCGTACTGCTGGGAGCCGGACCGTGACCCCAGTGCCGAAATTGCCGCTCAGGACCCCTTTGCCTGCTTGCTTTGCAGGGGCTTAGACAATTGCAAACTGCGGCGTAGTTCTAAAAGCCCTCCCGGTAGGAGTTCATAACACTAACGGGATTCGATTTGCCTAGACCTAAGACATTTTATCTGATCGCCTTGCGCGCACCGTCGATATAGCACCGATACCTATGCCCGTGCGAGCTGCTATTCGAACTATTGCGTTAACGTCTGCGGCAGAGACCGTATTCGGGTTCAATCCTAGCCTTGAGGCGTCATCCATCTAGTCCAGATCGGGCGATCATAATATGTTCTCGTCCCACTGCACTGTGTAACCCAATCCTAAACCGTTTTGGAGCACACTTGACTCGAGCGTTCGTACCGCGGTAACTGCCGATTGCCGACTTCGCCGCCACATACTGTGTGCGCTCTGTCTCCATATTGTAGCCAGCCCCTACCAAATCGTTTGCAACGCCCGTGTCGAAAGCTGTGTGCACATCATCGGAATATGGCTCAGCAACCGGTGCTGATTTAGACCGCGTCGTTGTTGCGGTTTGCTCGTTACTGGTGTCCATCAGCGAACCTGAAGCAAGGCGCAAAACTACCCGGTGGGGGTCGATCAGTGTCTCCCCTAAGTGGCTGAGCCGCCGAATGCTGATGGTACTTACCGAGAATTCCACCAGTAAAATCTGGCAGCAAAAAGGGCGAGCAAAACTACTTGTGGGTGAATGATGTTCAAGACCACAAGTAGGATCTAAAGCTCCGCGGTGATGTAATTGTATCTGTCGGCTTATGTGATTCCTCGCGTTCCAACAATTAAATGAGTTATCTAGAGCTCGATGGTAATATGTTTACACCACGCGTTAATCGCCTGCCGAATAATAAGTCTATAGCGATCCATCAGATTACATTTTGAACCTTGCTTAGGGACCATGTTATCGCCGGGAACGTGATACATTTGTGACTGCTCCGGCTCGCAGGGTTCTGCGTCTGACCGTAACGGGACAACACTTTAAGAACTAATATTAATCTTTATGAATGGTACATGAGGCCAACCCTTTCCACCATAAGTAACCCAACCGTGTGGTAAGAAGTCGCTTAGGCATCGTCTCTATTGCGGGTAGGGGAAGCGCTGATTGAGGTGGGGCGGTTATGGGCGTTCACTAGTAAATCAGGAAGAATCCCCCATTCGCCACATCCGAACCAACGCAGATCTCACCGGCAGGGACCGGTTGGGATCAACACAGAGTCACATAACGATCTCGTTTACATGTCTTCCAGGCCCGAATAGCTGCCTTTGCGAATACGTCCTGCCTGCGTCTGAGTGGTACAAGGTCAACTGTCATCCCGCGATAAGAGTGTCCCTACAAGCCAAACCATACTCGTGCTGTGCGAGTGTTAGTTTGCTTAGGCTTCAACGTGTGAATGGCTACACCCATGGCGAATCAGTAAAGACGGTGCCATAAAGGCATGGGCCTATGTATGTGCAAGATCGAGTCATAGTCGTATAAACATCAGTGTGGCTCGTGGCCTATAGATTGAGACGGTTCTTTAGTTACAGCCTCGTGCCCACTGTATCCCCGGTCTGACATACACAATGAAACCTCCCACTCCGCCCCCCTATAGTTAAAGATACTCAGACTATTCTGAATGAACAATAGAACTACGCTAACATGAGACGTAGGCGTCCCCAACTTTCGACGTGGCTCACCTGTACCTGTTTGCTGCAATACCTCCAGCTTATAATTCTACTATACATGGGAGACAATGATGCCGCTTAGCCGCCGCAGACCATCTAATTGTTAGCAGTCGAATTACAGAGCAAACTGCTAGGAGCGTAAGGGTACCTTTTGCGTAGGAGTCTCGGCCAATCACGTACTCGAAAGGGGGTCTTTTTGATACGACCGGTTGCCTGTCACCAAGGTCCCGATCGTGTAATGTCTACAAATCATGAGGTTTGGCACTTTGCTTCTTGGACTTCTAACTGGGTATGTAGGGAAGTGCACATGCGATTGCATTCTTGACACGTGACACATGGTCGGCTCGACATGTTAGGGGACTTTAAAATTTAACTTTTGGCGAGGCGAGCAATTCATACTACGGAACGATAATCTGCGTCGACTACTAGGCAATCAATGAAGCTCCTTGCAGCCGCGTCACTGTCCCAGCTATGCACTTCATTACCCACATCTTGCTTACTCTACGTATCCAGCTTATCTACCATCACTCCCTCTAGTTACTCTGAATAGAATAACTTAGGGCCATGGCAGACGCGACGCATCGAATCGACTGCAACGTCATCGTTGCTCATTTCGTT
		</sequence>
    <sequence><taxon idref="Location_3_0_0|34.90622142556854"/>
			TCCGTGACGCTGAGTACACTTATATAAGGTCTGTGAACTCATTCTAGAGCGATGCACCAATAAGCGCTTTGTGACGTACTGATATGCTAACGCTTAGCAGGTTCCGACTAAAGAAATAAGCAAAGTATCAAGTCTTTTCGGGACTATGCTCTGTTGTTGCTTAGGCGTGAGGCCTATGGTGTTGGCACGTGCCATTGAACGATATCTCTGCCGAATCAGGCCCGGGCACAATCCCATGGTTTACACGGCATTCAGGTACGGTATCGCTGCGACTATTACATCTCCCGCAGGCCGCTAAGTCTTTCGCCCGATGTGAGCAGTTCCTGCATGAGCCACCCGTGACCCTAATCTGCCTCCTCAACGGGGCAAGGACACTTTCTGACGCTTTGCGGTAGTCTTATTTTCCGCAGTACTTACATAGTGACCTAAAGAAACTAGACCCACCCCAGTTGCCTCGGTCGGGGACTAATCGTGCCAGTGGTTAGATGCCCGTCAACCCTGCTGTTTAGTTAGCGAAGCACAATGTCTCTTCAGGGAACTCCCCCTGGTATCGAAGAAACCGACTGTAGTCTACGATGGCGCGCTACTAGATCTCACAAAAAAATAAAGGATCCAAAGGGTCACTGACAGGATATCCCAAGGGTATGGGATGTTAAGGTGCCCATGGGACTTGTAGGACAGTCGCACACTCGGTATCGCGAACCACACAACCGGACGCGAGTGGGAAACCTTCTCATGAATTGATAGGCATCAAACCGAGCCCGGGGAGCCCCTTATACTTGGATGACGGAAAGTAACTCCGACCAATTATTTGCAAGGAAAAATATCACGATAAAGCGTTATAGAGGGCGTAAAGCTCGTTAAAGTCTAGGCTCTGCAGCCACCTCCTGATTGCGGGTGTGTGCTTTAGATATGCCTCAGTAAACTATCAAAACTAAACCTCCTGTCCACAGTATGCTTGGTGCCGATGTGTAGTCATATTAGGAGATGTGTTCTTATCAGGGACACGGGATGAATAAGCCTCGCGTTTGCAAAAACGGTACCAGCTAGTGTGATTGCTCATATAATATATATACACCTACTTATAGCGATGGGCAAACACTTGCATTTACGAGAATAGGCGGCTTACCATACCCCTTGGATGTAGAGTAGCATCTCTTCGCTAAGGCTTGTCGGTCACATATACATACCCGCAGCGTCAGCAACCCCACCGTATGAGTAAGGACTAATCCAACACTAGTCGTTCTCGGTAAAAAGTCTCGTATTAGTAGAAAGCCCGTGAGGATTTGAGGTCGGTGCTCATCCTCGATAGTAAGTATCGGACATCTTAGCCGAAGCCACTGAGTCAGCTGCAGGATGACACAGACATTCCTGACGCAGTCTCGCCTTTATTAAGTACCGCCGACGCCGGCTCCTAAGCGCTTGTCAAGCCCTAATGATGGGGTTCTACAGCGGTACACTCATGGGCCCTTAATTGTAGTTTGTCCAGCTGTCTTAGGCCAATACCTCCATGCAGCCATCTCCGCGATGAGACCCCGCCAATGTTCCACCAAGTCGGTCAGTCCTTGCGCTTACCTAGAGTATCTGCATACAACGGCGACGTTGTCCGGTCGCACGTAAGCACGGTACGCCCCGCTCTTCAATAGGATGGTTTAAGAGCCTTCACATGACGAGTCTGCGGACCCACCGGCGGCTGGCCATTTGGCTGCCGTGAACTTTCGTTCTGTACGTAGGTCTTCCGGCAGCTCTCCAGCCGGCTGGATGGCAAATGAATCATTGCCCGGTCGTTTTGACGCGACGCCCTAAGTCTTTGATGCTGAGGAAGACGTCTAGCGAAGTGATCAGTGGCCCGGGAAATCACTAGCACGTTATCCTACCCCCGTATAGGACGTAACGGTGTTATGACAGGCTTAAATGCGATCCGTGTAACAACCCCCGTCGACGCCGTTACAGTTCTGGTCCTGACCGAAACCGTAGATCGTGTCCGATGGCCGCATGTGCGTCAAGAGCGTCTTTTAGATCTTCGTGTCTGTGACTACATAGTCTCAGACTAACCTACGTTTCTCCCTCAGTTCGCGGAACAGCTAATATATCTTTCCGAACCCTTGACGCTACCGCGGCACGGTCCTCCTGCCTAGGCAGCCTTAGTTACTGTTACTATGTGGTCCGGTAACGTGGCGGTCTAGAGCCGCAAAGGCGCTAGAGCCCACACGTTGCAAACTGCGCAAGCATGCGAATACCAGAGACCGATAGCACGAATTACGGATTATCAAGCAACACGGTCTAAATAGAGTCTGTATAATATCGGGTTTGATATCCCCTGCGGACTTAAGGCAGATGTCTCGACGTATCTATGACATGGCGAACATATGAACTCCTCGACAACCGCTGATGCGCGGAGTACAGTAACCCTCGTACCATTGTTCTGAAAGGGCTTTAGCAACCACCAACTCCTCGTGTGGTTTCGGTCATAGGGGTCCCACTGCCTGATCCAGTGTGGAGACATGTAGCGCCACAAGCCTCAAAAGAATGGTGAATACACAGTGACGCCGATCCCTTGGGAGCCCGGAGACGATCGTTTCTCCCTGGGCACGAAAAGTAGGCTCATGAAGAGATTTGGTGATGTCTGTCCAACCCAAGTTGTGTCGTGGGCGAAGCAAACTGGGGTCCTTTCCCCACAGTAGCCGTCAACCAAGTTGGGCAAAGTTCGTCCGCGGAGGCTTTCTGTGGTTGTGGAAGTTACAACCCAAGGGCGGGATCGGCGTACCCCCTCCACATAACACACCGATGTGACCGTTAATCTGTATGGACATCAAATATGCTTAACCTGCTCGCTTTGGCTGCCGGAGGCACCTGTTCGACACCCGACAACAGTAAACTGGCTATTTATAAAGATAGCACTCGTTTATAGGACATCATTCCAACTTGTGGGGTATCACAAGACAGATTTAGGTGTCAACAGGCTAGCGCATGCGCGGCAAAACTCAACAGACTGGTGATTTTTACAGGGTTTGTAGTTAAAAGCTGGTCTGCATAACACAGCCTACTTGTTGTAGTACGCCCGTTATAATGTGGCTGCGAGACAACGTTGTTCCCAGCCCCCGCTAAGTACGTGATTCTGGCAATTTGCCGCATTTATAAGGTCTATATATCGGTACTATGAGAGATTGGATTGACAGTTGCATATGGTGAAACACCGCGTAACGCTAAAAATCAGCGGCCTTCCGCACGCAGCGGTTCATGTGTGCTATAGTCTATGATGTTGGAACATAGCACTGGGGCCCCATGGGGCAAGGAAATCGTCGGTTTGGCTGGATGACAATATGCGTCAGATAAAGAACTCATGAAGACCCCTTGGCCTTGCCCCCAGACCAACAAAACATCGTCTTCGTCGCGTTGAACTATCGGCCCCCTAGGACATTGACAAATTTGCCGTCTACTCCGGCGCAACTCCATGGGTTCGTTCTCGAATTGCAGGGTGCCGCACCACAAACCTACAGAACTCAATTTTTGACATATAGTTGCTCATTATCTACAGGGTCGCCAGTAGACTTGCAACCATGTTGAGCAGAGCCAGCGTTACCTCAGGTTTAAGTCCTGCCTTTTAGCGTCTTTGACGCAACGCAGGCCAAGACTAATTTGAGGAATCAATCCACGTTTACATTGTACTATGGGGTGCGCCTTAAGCTGCATGATATTAGGTACTACGAACCTTTTACGCCCGTCGTTGTGACTTAAGGTATCTCGTAACATCACGGGGATTGGTGTTAGCCTTTCAGCTTATACTGGGAACGCGGTCGCGACCGGCTGCAGCAGCCCTGACATACGGTTCGTAGAATCACCCAGATCGTACAAAATAGGTTTCCTGCATTATTATCAAAACAACTAAGCCGCGTCGCAAAAATCGTGCACGAAACGCGAGGCGATCTGTCCGTTGAAAGTAGGCAAGGACTCGAAAAACCGTTGCGAAGTCCCCTTGTCTCAAGGTTGAAGAGATATAGCGATACCTATGAAGGTGTCTGAAAGTGCTCAGTCGCCTGAAGGGCAGGTGGTTATGACGACCGTATAGGCCTAGAGAGACACAATATATGCCCAGTTGAGCTAGGCTGCGTGCCGCGAAGTCTTTGCAGGTATCGTCCTTCACGTAAGTTTGGGCTTGCATGCTTAGCGATTACTGACCTGTTGCAGCGGTTATCCGGTCTTACGACGGTAGTTATGCTGCCGTGTTGCCGTCGGGTGTCGAGGCTATTTGACAATCCCTGCTTATGGTGGATGTAAGGTACGGTTGGGACAGAGAGGTGATTTCTTACTGGGACATTCGAGCATATTCTGAGAAGCCAGCCAAGCTTGTCGAGCCAGACTTCGCTCTGGAGGGTCTCGACGTTGGTGCAATCCTCCGTGCGTACTTAATGTCGCCTGCCGTCGTTCTGGACGCTGTCCCTCGCTGCTACCACTGGACAGGACGGACACTGTTATGGGATGGTGGCTTCGCTGCGTCGCGTTGTGAAGGGGTCCAGATGCAGTCTCGAACGAATACACAGGTCTCCCTTATAGGCACGACTGCGCTCCGTATAAGTGACCGATACCGGACTGATCAGCTGGAACACATCTAATAACAATGGCAGAAGCGGTTTGAGCCACATTGACGTGGGTCCCTTCCACCGTATAATGGTTCCGACGGCGGCGTCACCCAAGTCATGGCTCAAGAAAACTGATGGCCGAGCCCGGTGATGCTTGCCTGCTGACATTGAGCTTCAATCAAGATTTGCGCTGGACCACAGCGTCCGACTGTTGATCTTAAACTGCATCCGCCGTCGTTCCTTAGAAGCGAGAAGGTTTCGATATTTAAAGTTTGTCCCCAGGCGCCGATCGGTCGCCATACCGCGATCACTACCGCTTCGAATGTCTATATAAGGCCTGAAAGAACCGGGATCGTCTGGTGGTGGGTCCTTGCGGAACACCGATGGATCCAGTGCGAATAATGACGGGCAAGACCAGTCAAGGCCCCAACTCTAGTAGTTAAATTTAACCGCGACCAAAACAATTAGCTTGCCCTACCGAGTATGACTCGGGATTGCGTTTCGCCCGCTCGACGCTGCGCGGCGATCGGGGGGGGTCAATTTGCCGTTTTTACGTTATCAGTATTGAGATCATGATGTGTAAGCAGATAATCTGCGCCACATAGTACATTATTAGGTCAGACTAGCGCGGGGGGCAGGCGCTTATCGTTCCAATACCTAGTTTAGCGCGTCGCCTTTACTAGGAATTGCGCTTGGCTTGCCACATTACGTGAATGTAACGGGCCCTAAGCGTCTAGGGATAGCCGGGCGGTGACGTAACACACGAACAGCTGCTTACGTCCTGGTATCTTAGTCACAAGTATATTGGTTGGAGAGACAGTGGTCCCGTACTCCCATTAGGGAGACGTCAAAAGCAAACGCTCACGTAATATGCCCGTGTGATCCGTTTACTCAGAATATTCTTCTCACTGCTATTATTGTACCCTTATCGTCTACGAAAGCGGCACTTGTAGTCACATCTTTGAACTACGTACTGCCCCATCTCGACGTGTCTCATGTCCTAGAGAGCGGGAGAAAGCTTTCGGCCAAAACCCACTACCGTGATCATCCATGGGGACCGACAGATTTCAGAGACCGGCAGCGCAAGCGACGATACGGCACAATGTTAGGTCGTCCCCTATGCATGAAGCTGTCGCGTATGAGGTTAAGCTGGCTCACTATCGTCAGAGAGACACGTTTAACGGGCAGCATCAGAAGTACCTCAACAACAGCGAAGGTGATTAGGTGGTGAGAGGCAACGAAAGTGCACCTGACATTTCGTGGGAACTAGCGGCACGACCTCCCAATATGACTGCCCGTCTACTGTCGGACCTCTACGTTCGAGGATAATGCGCGAAAAATGTATGGTAGTTGATTGATCCAAAAGGATGAACACCCTTGTTGGCGGGATTCTGATCAACCCAGGAGGACCAAGCGTAGAATGCAGAACTAACCTTTATGTACAACGCACTCCGGTGGTCCCACGATAAGTTCGACGTCGTTCTTGTTTGCGGTAAGGTCGAATAGGCATCCCGCGGATACGGCCAGTAATGCCTAGAACTGCAAGTAACGGTCCCTCCACCACCGCCGGTTCTAGTGCTGGCAGTGCAGCGATCGTCGTGGTCGCGATTATTGTAGGTGTCATACAGAGATTAGGCATCTGCTCAGTAGCACGCCGGTGGAGGAACCACGATCGCCTGGGTAAGTCGCCTCGTGACTTTTAAGCGTAGTATAACTCGTAATTAAGTAGAATCGACGGGTGGCTGTGGAGATAGCGACCAATTTTCGCTTACGTGGCATGCCGTTGCGGACCACCCGTCCGAATTAACAGTCTCGTCATTAGCGATCAAAACGGCTGAGCATCCCGCTGGCCCATGGTTCGAGCCTTCTGAAAGGGTGCAATTTGCGTCAAAATCCAATCGAGAGCTAGCAAGCGAATAGAGATAGCGGCATTAGATCAATTGATGTACATATTGAATGCCCATAGACTTGCTCTTTTACGTCACCATACCGTTCTTGGGCTTTATGACCTTCATCTTGTTAGAGCGACTGTTAGTGTTAGCATCTCCACACCTATCCCGAGTATGTGGGCGGTTATTCGACGACACCGACATTAGTCCAGATACGCCCGGGGGGAAAGAAACTGGTGCGTTCCACGCTGTTGGTTTCTGGGCTATCTATCACTTTCTTACTGACTACGCAACTGATGTGGCGGATCATGACCACTGACGTTGTGTGTTGGATTGGCAGCGCCCATCGGGATTCCTATATCTCCTGTTAACGTTCGCGAGACGTTGTTCAAGACCAACGTTTGGTCAGTATTTGTTCAGTCGCACGTTCGTAAACGTCGTCGCCGAGCAAAGGGACCTCAATGTTATCGGATCTCAGCCTGGTATTAGCGTAAATTAGGCATACAATACCACAGAAAGTAGCCTGCCAGAACTCTGATGGTCATCAACCTCTGTGTGCTAACATGTATCAGGACGAACAAAGGCTGAGGCACAACTCATTGGGACTAATGCCTGTGGCCCTCCCGCCCTCACGGTCATCCCGATATAGCTTGATCTGCTGATTGTCAACCCTGTACAAACTTAGGACACGCGATGGGACCGAAGCGCGTTGTTAAGAGAATGAACAGCACCCTCTTTAAACGTGGTCTCGACTCAGGGAGCCTACAGTACTAGGCACAACTAATCGAAGCGAACTCAGATCGCATAAACCGCGCAAGCTCAGGCCCAATTACACGGGGTAAAGCAAATCGCTGGCTGGTCTTATGCTCTCCGATTCCGACTTTACTGCAAACTGGAAGTGTCGATTATGCTAATACACCCCCAAGGCTCGTTCCCCGATCTGACTACGTAGTAGCTACTAAATGACGGTAAAACCTAATGATGTCTCGATTTCGAAGCCCCAGCTGCCAGGTGGAATGACCACGAGCCCCCGCTGGCTGTTTGGTGTCCCTACCGCACTTCGCTGCTAATGGCCTGGGGACGTATAGACCGCAAATCAGAGATTGAACCGACGCGAAGGCGATAAGCGGGTCGTGGGTGGACAAGACGGACATCCACCAGCCGATGTGAATTCCACCGGACTATAGCACCGTCCTAAGCTTATAAATGTCGCCCCTGTTGCGATACCGAAAGCATCATTGTGGGACCTCGTATACGGTCAAGATAGGGCGTGTCTTTCAGCACGGTTCGAAGTATTGGCGTGGTGTGGATTAATTCCTCACGATCACATCTCAGTTATATTTCCCTACAACCAAGTCACATGTGGCTCCTGTTCGTGATCGCTATGAGAACCTAAGCTCGCTTCACTAATCCCGGGACTCTGTGACTCTGTTTGTCGGGTATTAGCGTTACATTGCTTACACTTTCCATTAGAAGCCTAAGTGGTAGCAATACATATGGATCTCGAATGTCATGTCAGCGTGTGTAGCTACGTTCATGCATGTTGATTGAACCGTTTGACGGGCCGCTGTCAGCCTAAATCCAGTGCGTATATCTACTCGCCAAACTAGCGGCAAGCTCGAGTTTTAGCATCATTCAAGGTATCTCGTTATGTGCAGCCCGTTCTCGCAAAATGCGGTTCATTGAGATGGCAGCTATGTCACCCCTGGGAGACCCATGGCTGTTACTATACTGTGGCGCGGCACATGGCCTCTAAGTACGTGGCGGATCCAGGCTACTAGCACGGTCGGATCACGAGACGGCTCCGTCCGCGCAACCGCTAAGAACGCCGCCGCTGAAATAGTTTCGCCTAATCATCTTTGTCAGCCAGAGTAGCGAGCACGTTCCGGAGGCGGCAGCCCTAGTGCGACCCTGGGGCACACGCCCTGAGCCCGGCCTACGAATAGAGGCTGGTAGGTATCACCATCGCGAACCAACTTGGGCACAAAGAATTCTGGGATCGACCTAAACCTTTCCCGCCATGAGCCGCTACGGGTACCTCACTATAGCGCGACCACATTGATACCCGCAACAAGGGGGGGGCCGTCTATGATCGCTTTAACCAAAACAAGAGAGGGACTCATGGAGACATGTTACTCGAATTAGCCATTCCTTAGCGGAAGTATGGGACATATCTCATGGACAAATAACATCGCTCCCTAAGGAAACCATGGCATCCCGTATCATTCATGCCGTAATTTTCTGTCCGGGAGAATCTCCGATTGGTTGGGACTAAAAACGATCCTGGTGTCACGTATCGCTTTCAGTGACCGAATGACATATATGGAGGGAACGTACGTGAAACATATAGCGTAAGTCAAATTGCATTAGGCGTGCGTTGATCTCCTATAATACCATCTCCCTAGGGTTTTTCTCTGACCCCACATTGTACCGCCGTCACAATACAAGCATCGTCGATTGTTGCCTTTCGTGTAGCCGATTAAGTCCGCTCTTTCTTAGCTTATAGGTATTTAGCTATAACCTCGTCGGGACACGCTCGCTTGGTCATTCAAGAAGACCCGAAGGCTTGTCCCACCATGAGTATCGCGCCGGACTCCCCGGGACCATGACTACTTTCGATAACAGGGAGACCGGTGGAGGAGTTGTCTGAGCCCTGTTTACAGGGCGTATAGATTCCGGATCACACATTTCAGCGTGCGGGTTCTAGCATGCCGGACGGCGCAGCTAAGACTAGGCTGGAGGTTGCTCGCTTGCGGTAGATAAATCACGCTCAAGTACCCTTCCTCTGTTTATTGTGATGACTTCCCTTTACGACGTTACGCCTATGTCTTCTTATCTTTTGATTGTTCGAAGTCGTACAACTGACGACCCGGGAGTAGATGTGAAAGTGTTGGGGGTCTAACGTTTGCCCCTCATTAAGTAAGCTCAATGGTTAGTATCGAAAGTGAAGCTGGAGGAGTCCCTTGTGTCTGGAAGGATTCGTTACTGGATTCCTGCGGATTCAACTCAATACTATTGGTCGGCCTTTTGTATTCGCCAGCGCTCGGCTACATACTCAGGGAGCGTCCAGCCTAAACCGTGCAATAGCGGGACATGAGGCCCGTATACGTCAGGATTGGGGGTCCGGCACTTTGTATTGAAACTTTGCAAGATGCTTGACGCCCGGGGTTACATTTTGCCATTTATTCCACCAAGCGAAGCGATATGTTTGGGCCGAACACTAGATTTCCTTCCGTACCGTCCATTTATCGAATATAAACGTAAAGCCGCTCTGGAGATGAACAAACCCTTTCCTTGCAGAATTGGCGGACTCCACTGCAATCCCGCCCCGCCTCTGGCATCCGTAGAGTCCCCATGATAAGTACCCCTGTGACGCTAGCTATCTAGCCTGACTAATGCGTAGATCTGCTTACCGTGTCAAGCTCGTATAGTGCTAGTCGCTATCAGGTCATAGACTACAAGGTCGAAAGGCGAGCCCCCCACACAGCACGTTTAATAGCACGCCGAGATCTAGTGTTCTGGGATTCTTTGAAAAGCATTACATACTCCTCACATTTAACATTTTACTTTGCGGTTTGCCTCCTTACCCATCACAAAGTCTTGACCAAGGGCTACGTCTGCTAAGAATTAGATTACCGTTCCCAGCTATACTGCAGTGACATTAAGACGCTTCTTTATAAGTAGTGCCAAGTGCAAGTGTAAAAACCCGAGAAGAATAGGCTCAGCTGGGAACCTGCTACTATGGCCCGTTGTCAAGACACCAGCGTAAAAATCATTACTGGAAGCAGGCATTGAGTGTAATCTCGTGGCAATTTAAGGAGTAGATCGGCGGGAGGCATTTAAGTCAAACTGCAAGAAAGGGTAGCAGCTGTGCTGTTACTAATCTGAGATTCGGGGCCGTACGCGTTCACTTGGAAGCCCGGCGTACCGGTTAGGCTGAAGTGCATACCAAAAGTCGAAAGCTTTACACACATCTTATATTTACAGCCGGAGACACTCCAGTGGCTTATAACCTGACTTTTCCGGCTGCAGTACGAGCTCTAAATTTACCAGTTTAAAATAGATCTAGTGACTTTAGTTTGTCTTAGAATCTTGTACGTTCGCTTTGTACCGAATCTTCGGTAGCCTCTCATGGCCCGCATAGGCAACTCCCAAGTGTCACACATAGTCCTTATGTCATATTAGGCCGTTCTGTGGGCTACTGCGAGAGGGTCGTACACTCAAATATATCGGTCAATCACACGCTCAACCATTTCCGCCGAGCGTCGGATGAGGAGCGGTTACCAAAACGCTCACAAGTGAATAATCGCGAGAGTCAGAGTTACCTACACGGCCTCTATTGCACTCTAAACCCTTATATTAGCTCAACAGAGAGCAGAGGATACCCCAATGTTCGTCTGTCTTTATCTGGCTATCCCCCGGTATTCTAGGTATCAATTCGTAAAGTCGATGTACAAGCCTATTCCTCTCATCCTTGGCCTGTCCCCTGTCGTCGGCGAGGAGGCGGAGAGCTTACTCGGAAGTGACCCTACAAACTGAACCATCAGAGGTTTGTGCTTCCCTAACGGGCTGCGCGGAAACAAAGAAAGGTTTTCTAACTATAACTACGCCGATGACCAAATTACTCGTTTTGCCCCCAGAGGCTAGATCAAACCAAGCGCGAGTAATGGACGTGAGTAAAGAAGCTAACTTAGCCCTACCCAAGGGCTACTCGGTTATTCAAGCTGCTCATCGTGCATTTAGGACATTATTTACACGGTAAAGTTCTCACGCGTAAAACGCTTTGGCTTCGCGACGTAATGGGATGCGAGTGAGAGTGAGAAAATCCCTCAACGCGAGGCCCACAGCGCCCATCGCGCGACGTCGAGTCCTTGTGTCTAGATCTCAAAAAGAGGCATAAAATGTGTGGTGGTAATGAGTGAGCCAGCTTGTCTCCGAGACACAAGTGATTACGAGGACAAGCGCGTTGTACTTCGTTCCTCCGTCAGAGTCCGTACAGCCACAGCGCGTGTCGCAGTACTTATCGTCCCCTGCCGAAACCGCTCGTCAAGCAGACGCGTAGTATTGATCAGATCCGTGATGACCATGCAGTAAAAAGCGAGCGTGAATTGGGCGATTGTTCGCCCTGCGAGCCGGCCCGTTTGCCTACAAATTGGTCATACCGAACCGGACCGACACAATTGCATCGTACTGCTGGGAGCCGGACCGTGACCCCAGTGCCGAAATTGCCGCTCAGGACCCCTTTGCCTGCTTGCTTTGCAGGGGCTTAGACAATTGCAAACTGCGGCGTAGTTCTAAAAGCCCTCCCGGTAGGAGTTCATAACACTAACGGGATTCGATTTGCCTAGACCTAAGACATTTTATCTGATCGCCTTGCGCGCACCGTCGATATAGCACCGATACCTATGCCCGTGCGAGCTGCTATTCGAACTATTGCGTTAACGTCTGCGGCAGAGACCGTATTCGGGTTCAATCCTAGCCTTGAGGCGTCATCCATCTAGTCCAGATCGGGCGATCATAATATGTTCTCGTCCCACTGCACTGTGTAACCCAATCCTAAACCGTTTTGGAGCACACTTGACTCGAGCGTTCGTACCGCGGTAACTGCCGATTGCCGACTTCGCCGCCACATACTGTGTGCGCTCTGTCTCCATATTGTAGCCAGCCCCTACCAAATCGTTTGCAACGCCCGTGTCGAAAGCTGTGTGCACATCATCGGAATATGGCTCAGCAACCGGTGCTGATTTAGACCGCGTCGTTGTTGCGGTTTGCTCGTTACTGGTGTCCATCAGCGAACCTGAAGCAAGGCGCAAAACTACCCGGTGGGGGTCGATCAGTGTCTCCCCTAAGTGGCTGAGCCGCCGAATGCTGATGGTACTTACCGAGAATTCCACCAGTAAAATCTGGCAGCAAAAAGGGCGAGCAAAACTACTTGTGGGTGAATGATGTTCAAGACCACAAGTAGGATCTAAAGCTCCGCGGTGATGTAATTGTATCTGTCGGCTTATGTGATTCCTCGCGTTCCAACAATTAAATGAGTTATCTAGAGCTCGATGGTAATATGTTTACACCACGCGTTAATCGCCTGCCGAATAATAAGTCTATAGCGATCCATCAGATTACATTTTGAACCTTGCTTAGGGACCATGTTATCGCCGGGAACGTGATACATTTGTGACTGCTCCGGCTCGCAGGGTTCTGCGTCTGACCGTAACGGGACAACACTTTAAGAACTAATATTAATCTTTATGAATGGTACATGAGGCCAACCCTTTCCACCATAAGTAACCCAACCGTGTGGTAAGAAGTCGCTTAGGCATCGTCTCTATTGCGGGTAGGGGAAGCGCTGATTGAGGTGGGGCGGTTATGGGCGTTCACTAGTAAATCAGGAAGAATCCCCCATTCGCCACATCCGAACCAACGCAGATCTCACCGGCAGGGACCGGTTGGGATCAACACAGAGTCACATAACGATCTCGTTTACATGTCTTCCAGGCCCGAATAGCTGCCTTTGCGAATACGTCCTGCCTGCGTCTGAGTGGTACAAGGTCAACTGTCATCCCGCGATAAGAGTGTCCCTACAAGCCAAACCATACTCGTGCTGTGCGAGTGTTAGTTTGCTTAGGCTTCAACGTGTGAATGGCTACACCCATGGCGAATCAGTAAAGACGGTGCCATAAAGGCATGGGCCTATGTATGTGCAAGATCGAGTCATAGTCGTATAAACATCAGTGTGGCTCGTGGCCTATAGATTGAGACGGTTCTTTAGTTACAGCCTCGTGCCCACTGTATCCCCGGTCTGACATACACAATGAAACCTCCCACTCCGCCCCCCTATAGTTAAAGATACTCAGACTATTCTGAATGAACAATAGAACTACGCTAACATGAGACGTAGGCGTCCCCAACTTTCGACGTGGCTCACCTGTACCTGTTTGCTGCAATACCTCCAGCTTATAATTCTACTATACATGGGAGACAATGATGCCGCTTAGCCGCCGCAGACCATCTAATTGTTAGCAGTCGAATTACAGAGCAAACTGCTAGGAGCGTAAGGGTACCTTTTGCGTAGGAGTCTCGGCCAATCACGTACTCGAAAGGGGGTCTTTTTGATACGACCGGTTGCCTGTCACCAAGGTCCCGATCGTGTAATGTCTACAAATCATGAGGTTTGGCACTTTGCTTCTTGGACTTCTAACTGGGTATGTAGGGAAGTGCACATGCGATTGCATTCTTGACACGTGACACATGGTCGGCTCGACATGTTAGGGGACTTTAAAATTTAACTTTTGGCGAGGCGAGCAATTCATACTACGGAACGATAATCTGCGTCGACTACTAGGCAATCAATGAAGCTCCTTGCAGCCGCGTCACTGTCCCAGCTATGCACTTCATTACCCACATCTTGCTTACTCTACGTATCCAGCTTATCTACCATCACTCCCTCTAGTTACTCTGAATAGAATAACTTAGGGCCATGGCAGACGCGACGCATCGAATCGACTGCAACGTCATCGTTGCTCATTTCGTT
		</sequence>
    <sequence><taxon idref="Location_4_4_1|23.164520373998645"/>
			TCCGTGACGCTGAGTACACTTATATAAGGTCTGTGAACTCATTCTAGAGCGATGCACCAATAAGCGCTTTGTGACGTACTGATATGCTAACGCTTAGCAGGTTCCGACTAAAGAAATAAGCAAAGTATCAAGTCTTTTCGGGACTATGCTCTGTTGTTGCTTAGGCGTGAGGCCTATGGTGTTGGCACGTGCCATTGAACGATATCTCTGCCGAATCAGGCCCGGGCACAATCCCATGGTTTACACGGCATTCAGGTACGGTATCGCTGCGACTATTACATCTCCCGCAGGCGGCTAAGTCTTTCGCCCGATGTGAGCAGTTCCTGCATGAGCCACCCGTGACCCTAATCTGCCTCCTCAACGGGGCAAGGACACTTTCTGACGCTTTGCGGTAGTCTTATTTTCCGCAGTACTTACATAGTGACCTAAAGAAACTAGACCCACCCCAGTTGCCTCGGTCGGGGACTAATCGTGCCAGTGGTTAGATGCCCGTCAACCCTGCTGTTTAGTTAGCGAAGCACAATGTCTCTTCAGGGAACTCCCCCTGGTATCGAAGAAACCGACTGTAGTCTACGATGGCGCGCTACTAGATCTCACAAAAAAATAAAGGATCCAAAGGGTCACTGACAGGATATCCCAAGGGTATGGGATGTTAAGGTGCCCATGGGACTTGTAGGACAGTCGCACACTCGGTATCGCGAACCACACAACCGGACGCGAGTGGGAAACCTTCTCATGAATTGATAGGCATCAAACCGAGCCCGGGGAGCCCCTTATACTTGGATGACGGAAAGTAACTCCGACCAATTATTTGCAAGGAAAAATATCACGATAAAGCGTTATAGAGGGCGTAAAGCTCGTTAAAGTCTAGGCTCTGCAGCCACCTCCTGATTGCGGGTGTGTGCTTTAGATATGCCTCAGTAAACTATCAAAACTAAACCTCCTGTCCACAGTATGCTTGGTGCCGATGTGTAGTCATATTAGGAGATGTGTTCTTATCAGGGACACGGGATGAATAAGCCTCGCGTTTGCAAAAACGGTACCAGCTAGTGTGATTGCTCATATAATATATATACACCTACTTATAGCGATGGGCAAACACTTGCATTTACGAGAATAGGCGGCTTACCATACCCCTTGGATGTAGAGTAGCATCTCTTCGCTAAGGCTTGTCGGTCACATATACATACCCGCAGCGTCAGCAACCCCACCGTATGAGTAAGGACTAATCCAACACTAGTCGTTCTCGGTAAAAAGTCTCGTATTAGTAGAAAGCCCGTGAGGATTTGAGGTCGGTGCTCATCCTCGATAGTAAGTATCGGACATCTTAGCCGAAGCCACTGAGTCAGCTGCAGGATGACACAGACATTCCTGACGCAGTCTCGCCTTTATTAAGTACCGCCGACGCCGGCTCCTAAGCGCTTGTCAAGCCCTAATGATGGGGTTCTACAGCGGTACACTCATGGGCCCTTAATTGTAGTTTGTCCAGCTGTCTTAGGCCAATACCTCCATGCAGCCATCTCCGCGATGAGACCCCGCCAATGTTCCACCAAGTCGGTCAGTCCTTGCGCTTACCTAGAGTATCTGCATACAACGGCGACGTTGTCCGGTCGCACGTAAGCACGGTACGCCCCGCTCTTCAATAGGATGGTTTAAGAGCCTTCACATGACGAGTCTGCGGACCCACCGGCGGCTGGCCATTTGGCTGCCGTGAACTTTCGTTCTGTACGTAGGTCTTCCGGCAGCTCTCCAGCCGGCTGGATGGCAAATGAATCATTGCCCGGTCGTTTTGACGCGACGCCCTAAGTCTTTGATGCTGAGGAAGACGTCTAGCGAAGTGATCAGTGGCCCGGGAAATCACTAGCACGTTATCCTACCCCCGTATAGGACGTAACGGTGTTATGACAGGCTTAAATGCGATCCGTGTAACAACCCCCGTCGACGCCGTTACAGTTCTGGTCCTGACCGAAACCGTAGATCGTGTCCGATGGCCGCATGTGCGTCAAGAGCGTCTTTTAGATCTTCGTGTCTGTGACTACATAGTCTCAGACTAACCTACGTTTCTCCCTCAGTTCGCGGAACAGCTAATATATCTTTCCGAACCCTTGACGCTACCGCGGCACGGTCCTCCTGCCTAGGCAGCCTTAGTTACTGTTACTATGTGGTCCGGTAACGTGGCGGTCTAGAGCCGCAAAGGCGCTAGAGCCCACACGTTGCAAACTGCGCAAGCATGCGAATACCAGAGACCGATAGCACGAATTACGGATTATCAAGCAACACGGTCTAAATAGAGTCTGTATAATATCGGGTTTGATATCCCCTGCGGACTTAAGGCAGATGTCTCGACGTATCTATGACATGGCGAACATATGAACTCCTCGACAACCGCTGATGCGCGGAGTACAGTAACCCTCGTACCATTGTTCTGAAAGGGCTTTAGCAACCACCAACTCCTCGTGTGGTTTCGGTCATAGGGGTCCCACTGCCTGATCCAGTGTGGAGACATGTAGCGCCACAAGCCTCAAAAGAATGGTGAATACACAGTGACGCCGATCCCTTGGGAGCCCGGAGACGATCGTTTCTCCCTGGGCACGAAAAGTAGGCTCATGAAGAGATTTGGTGATGTCTGTCCAACCCAAGTTGTGTCGTGGGCGAAGCAAACTGGGGTCCTTTCCCCACAGTAGCCGTCAACCAAGTTGGGCAAAGTTCGTCCGCGGAGGCTTTCTGTGGTTGTGGAAGTTACAACCCAAGGGCGGGATCGGCGTACCCCCTCCACATAACACACCGATGTGACCGTTAATCTGTATGGACATCAAATATGCTTAACCTGCTCGCTTTGGCTGCCGGAGGCACCTGTTCGACACCCGACAACAGTAAACTGGCTATTTATAAAGATAGCACTCGTTTATAGGACATCATTCCAACTTGTGGGGTATCACAAGACAGATTTAGGTGTCAACAGGCTAGCGCATGCGCGGCAAAACTCAACAGACTGGTGATTTTTACAGGGTTTGTAGTTAAAAGCTGGTCTGCATAACACAGCCTACTTGTTGTAGTACGCCCGTTATAATGTGGCTGCGAGACAACGTTGTTCCCAGCCCCCGCTAAGTACGTGATTCTGGCAATTTGCCGCATTTATAAGGTCTATATATCGGTACTATGAGAGATTGGATTGACAGTTGCATATGGTGAAACACCGCGTAACGCTAAAAATCAGCGGCCTTCCGCACGCAGCGGTTCATGTGTGCTATAGTCTATGATGTTGGAACATAGCACTGGGGCCCCATGGGGCAAGGAAATCGTCGGTTTGGCTGGATGACAATATGCGTCAGATAAAGAACTCATGAAGACCCCTTGGCCTTGCCCCCAGACCAACAAAACATCGTCTTCGTCGCGTTGAACTATCGGCCCCCTAGGACATTGACAAATTTGCCGTCTACTCCGGCGCAACTCCATGGGTTCGTTCTCGAATTGCAGGGTGCCGCACCACAAACCTACAGAACTCAATTTTTGACATATAGTTGCTCATTATCTACAGGGTCGCCAGTAGACTTGCAACCATGTTGAGCAGAGCCAGCGTTACCTCAGGTTTAAGTCCTGCCTTTTAGCGTCTTTGACGCAACGCAGGCCAAGACTAATTTGAGGAATCAATCCACGTTTACATTGTACTATGGGGTGCGCCTTAAGCTGCATGATATTAGGTACTACGAACCTTTTACGCCCGTCGTTGTGACTTAAGGTATCTCGTAACATCACGGGGATTGGTGTTAGCCTTTCAGCTTATACTGGGAACGCGGTCGCGACCGGCTGCAGCAGCCCTGACATACGGTTCGTAGAATCACCCAGATCGTACAAAATAGGTTTCCTGCATTATTATCAAAACAACTAAGCCGCGTCGCAAAAATCGTGCACGAAACGCGAGGCGATCTGTCCGTTGAAAGTAGGCAAGGACTCGAAAAACCGTTGCGAAGTCCCCTTGTCTCAAGGTTGAAGAGATATAGCGATACCTATGAAGGTGTCTGAAAGTGCTCAGTCGCCTGAAGGGCAGGTGGTTATGACGACCGTATAGGCCTAGAGAGACACAATATATGCCCAGTTGAGCTAGGCTGCGTGCCGCGAAGTCTTTGCAGGTATCGTCCTTCACGTAAGTTTGGGCTTGCATGCTTAGCGATTACTGACCTGTTGCAGCGGTTATCCGGTCTTACGACGGTAGTTATGCTGCCGTGTTGCCGTCGGGTGTCGAGGCTATTTGACAATCCCTGCTTATGGTGGATGTAAGGTACGGTTGGGACAGAGAGGTGATTTCTTACTGGGACATTCGAGCATATTCTGAGAAGCCAGCCAAGCTTGTCGAGCCAGACTTCGCTCTGGAGGGTCTCGACGTTGGTGCAATCCTCCGTGCGTACTTAATGTCGCCTGCCGTCGTTCTGGACGCTGTCCCTCGCTGCTACCACTGGACAGGACGGACACTGTTATGGGATGGTGGCTTCGCTGCGTCGCGTTGTGAAGGGGTCCAGATGCAGTCTCGAACGAATACACAGGTCTCCCTTATAGGCACGACTGCGCTCCGTATAAGTGACCGATACCGGACTGATCAGCTGGAACACATCTAATAACAATGGCAGAAGCGGTTTGAGCCACATTGACGTGGGTCCCTTCCACCGTATAATGGTTCCGACGGCGGCGTCACCCAAGTCATGGCTCAAGAAAACTGATGGCCGAGCCCGGTGATGCTTGCCTGCTGACATTGAGCTTCAATCAAGATTTGCGCTGGACCACAGCGTCCGACTGTTGATCTTAAACTGCATCCGCCGTCGTTCCTTAGAAGCGAGAAGGTTTCGATATTTAAAGTTTGTCCCCAGGCGCCGATCGGTCGCCATACCGCGATCACTACCGCTTCGAATGTCTATATAAGGCCTGAAAGAACCGGGATCGTCTGGTGGTGGGTCCTTGCGGAACACCGATGGATCCAGTGCGAATAATGACGGGCAAGACCAGTCAAGGCCCCAACTCTAGTAGTTAAATTTAACCGCGACCAAAACAATTAGCTTGCCCTACCGAGTATGACTCGGGATTGCGTTTCGCCCGCTCGACGCTGCGCGGCGATCGGGGGGGGTCAATTTGCCGTTTTTACGTTATCAGTATTGAGATCATGATGTGTAAGCAGATAATCTGCGCCACATAGTACATTATTAGGTCAGACTAGCGCGGGGGGCAGGCGCTTATCGTTCCAATACCTAGTTTAGCGCGTCGCCTTTACTAGGAATTGCGCTTGGCTTGCCACATTACGTGAATGTAACGGGCCCTAAGCGTCTAGGGATAGCCGGGCGGTGACGTAACACACGAACAGCTGCTTACGTCCTGGTATCTTAGTCACAAGTATATTGGTTGGAGAGACAGTGGTCCCGTACTCCCATTAGGGAGACGTCAAAAGCAAACGCTCACGTAATATGCCCGTGTGATCCGTTTACTCAGAATATTCTTCTCACTGCTATTATTGTACCCTTATCGTCTACGAAAGCGGCACTTGTAGTCACATCTTTGAACTACGTACTGCCCCATCTCGACGTGTCTCATGTCCTAGAGAGCGGGAGAAAGCTTTCGGCCAAAACCCACTACCGTGATCATCCATGGGGACCGACAGATTTCAGAGACCGGCAGCGCAAGCGACGATACGGCACAATGTTAGGTCGTCCCCTATGCATGAAGCTGTCGCGTATGAGGTTAAGCTGGCTCACTATCGTCAGAGAGACACGTTTAACGGGCAGCATCAGAAGTACCTCAACAACAGCGAAGGTGATTAGGTGGTGAGAGGCAACGAAAGTGCACCTGACATTTCGTGGGAACTAGCGGCACGACCTCCCAATATGACTGCCCGTCTACTGTCGGACCTCTACGTTCGAGGATAATGCGCGAAAAATGTATGGTAGTTGATTGATCCAAAAGGATGAACACCCTTGTTGGCGGGATTCTGATCAACCCAGGAGGACCAAGCGTAGAATGCAGAACTAACCTTTATGTACAACGCACTCCGGTGGTCCCACGATAAGTTCGACGTCGTTCTTGTTTGCGGTAAGGTCGAATAGGCATCCCGCGGATACGGCCAGTAATGCCTAGAACTGCAAGTAACGGTCCCTCCACCACCGCCGGTTCTAGTGCTGGCAGTGCAGCGATCGTCGTGGTCGCGATTATTGTAGGTGTCATACAGAGATTAGGCATCTGCTCAGTAGCACGCCGGTGGAGGAACCACGATCGCCTGGGTAAGTCGCCTCGTGACTTTTAAGCGTAGTATAACTCGTAATTAAGTAGAATCGACGGGTGGCTGTGGAGATAGCGACCAATTTTCGCTTACGTGGCATGCCGTTGCGGACCACCCGTCCGAATTAACAGTCTCGTCATTAGCGATCAAAACGGCTGAGCATCCCGCTGGCCCATGGTTCGAGCCTTCTGAAAGGGTGCAATTTGCGTCAAAATCCAACCGAGAGCTAGCAAGCGAATAGAGATAGCGGCATTAGATCAATTGATGTACATATTGAATGCCCATAGACTTGCTCTTTTACGTCACCATACCGTTCTTGGGCTTTATGACCTTCATCTTGTTAGAGCGACTGTTAGTGTTAGCATCTCCACACCTATCCCGAGTATGTGGGCGGTTATTCGACGACACCGACATTAGTCCAGATACGCCCGGGGGGAAAGAAACTGGTGCGTTCCACGCTGTTGGTTTCTGGGCTATCTATCACTTTCTTACTGACTACGCAACTGATGTGGCGGATCATGACCACTGACGTTGTGTGTTGGATTGGCAGCGCCCATCGGGATTCCTATATCTCCTGTTAACGTTCGCGAGACGTTGTTCAAGACCAACGTTTGGTCAGTATTTGTTCAGTCGCACGTTCGTAAACGTCGTCGCCGAGCAAAGGGACCTCAATGTTATCGGATCTCAGCCTGGTATTAGCGTAAATTAGGCATACAATACCACAGAAAGTAGCCTGCCAGAACTCTGATGGTCATCAACCTCTGTGTGCTAACATGTATCAGGACGAACAAAGGCTGAGGCACAACTCATTGGGACTAATGCCTGTGGCCCTCCCGCCCTCACGGTCATCCCGATATAGCTTGATCTGCTGATTGTCAACCCTGTACAAACTTAGGACACGCGATGGGACCGAAGCGCGTTGTTAAGAGAATGAACAGCACCCTCTTTAAACGTGGTCTCGACTCAGGGAGCCTACAGTACTAGGCACAACTAATCGAAGCGAACTCAGATCGCATAAACCGCGCAAGCTCAGGCCCAATTACACGGGGTAAAGCAAATCGCTGGCTGGTCTTATGCTCTCCGATTCCGACTTTACTGCAAACTGGAAGTGTCGATTATGCTAATACACCCCCAAGGCTCGTTCCCCGATCTGACTACGTAGTAGCTACTAAATGACGGTAAAACCTAATGATGTCTCGATTTCGAAGCCCCAGCTGCCAGGTGGAATGACCACGAGCCCCCGCTGGCTGTTTGGTGTCCCTACCGCACTTCGCTGCTAATGGCCTGGGGACGTATAGACCGCAAATCAGAGATTGAACCGACGCGAAGGCGATAAGCGGGTCGTGGGTGGACAAGACGGACATCCACCAGCCGATGTGAATTCCACCGGACTATAGCACCGTCCTAAGCTTATAAATGTCGCCCCTGTTGCGATACCGAAAGCATCATTGTGGGACCTCGTATACGGTCAAGATAGGGCGTGTCTTTCAGCACGGTTCGAAGTATTGGCGTGGTGTGGATTAATTCCTCACGATCACATCTCAGTTATATTTCCCTACAACCAAGTCACATGTGGCTCCTGTTCGTGATCGCTATGAGAACCTAAGCTCGCTTCACTAATCCCGGGACTCTGTGACTCTGTTTGTCGGGTATTAGCGTTACATTGCTTACACTTTCCATTAGAAGCCTAAGTGGTAGCAATACATATGGATCTCGAATGTCATGTCAGCGTGTGTAGCTACGTTCATGCATGTTGATTGAACCGTTTGACGGGCCGCTGTCAGCCTAAATCCAGTGCGTATATCTACTCGCCAAACTAGCGGCAAGCTCGAGTTTTAGCATCATTCAAGGTATCTCGTTATGTGCAGCCCGTTCTCGCAAAATGCGGTTCATTGAGATGGCAGCTATGTCACCCCTGGGAGACCCATGGCTGTTACTATACTGTGGCGCGGCACATGGCCTCTAAGTACGTGGCGGATCCAGGCTACTAGCACGGTCGGATCACGAGACGGCTCCGTCCGCGCAACCGCTAAGAACGCCGCCGCTGAAATAGTTTCGCCTAATCATCTTTGTCAGCCAGAGTAGCGAGCACGTTCCGGAGGCGGCAGCCCTAGTGCGACCCTGGGGCACACGCCCTGAGCCCGGCCTACGAATAGAGGCTGGTAGGTATCACCATCGCGAACCAACTTGGGCACAAAGAATTCTGGGATCGACCTAAACCTTTCCCGCCATGAGCCGCTACGGGTACCTCACTATAGCGCGACCACATTGATACCCGCAACAAGGGGGGGGCCGTCTATGATCGCTTTAACCAAAACAAGAGAGGGACTCATGGAGACATGTTACTCGAATTAGCCATTCCTTAGCGGAAGTATGGGACATATCTCATGGACAAATAACATCGCTCCCTAAGGAAACCATGGCATCCCGTATCATTCATGCCGTAATTTTCTGTCCGGGAGAATCTCCGATTGGTTGGGACTAAAAACGATCCTGGTGTCACGTATCGCTTTCAGTGACCGAATGACATATATGGAGGGAACGTACGTGAAACATATAGCGTAAGTCAAATTGCATTAGGCGTGCGTTGATCTCCTATAATACCATCTCCCTAGGGTTTTTCTCTGACCCCACATTGTACCGCCGTCACAATACAAGCATCGTCGATTGTTGCCTTTCGTGTAGCCGATTAAGTCCGCTCTTTCTTAGCTTATAGGTATTTAGCTATAACCTCGTCGGGACACGCTCGCTTGGTCATTCAAGAAGACCCGAAGGCTTGTCCCACCATGAGTATCGCGCCGGACTCCCCGGGACCATGACTACTTTCGATAACAGGGAGACCGGTGGAGGAGTTGTCTGAGCCCTGTTTACAGGGCGTATAGATTCCGGATCACACATTTCAGCGTGCGGGTTCTAGCATGCCGGACGGCGCAGCTAAGACTAGGCTGGAGGTTGCTCGCTTGCGGTAGATAAATCACGCTCAAGTACCCTTCCTCTGTTTATTGTGATGACTTCCCTTTACGACGTTACGCCTATGTCTTCTTATCTTTTGATTGTTCGAAGTCGTACAACTGACGACCCGGGAGTAGATGTGAAAGTGTTGGGGGTCTAACGTTTGCCCCTCATTAAGTAAGCTCAATGGTTAGTATCGAAAGTGAAGCTGGAGGAGTCCCTTGTGTCTGGAAGGATTCGTTACTGGATTCCTGCGGATTCAACTCAATACTATTGGTCGGCCTTTTGTATTCGCCAGCGCTCGGCTACATACTCAGGGAGCGTCCAGCCTAAACCGTGCAATAGCGGGACATGAGGCCCGTATACGTCAGGATTGGGGGTCCGGCACTTTGTATTGAAACTTTGCAAGATGCTTGACGCCCGGGGTTACATTTTGCCATTTATTCCACCAAGCGAAGCGATATGTTTGGGCCGAACACTAGATTTCCTTCCGTACCGTCCATTTATCGAATATAAACGTAAAGCCGCTCTGGAGATGAACAAACCCTTTCCTTGCAGAATTGGCGGACTCCACTGCAATCCCGCCCCGCCTCTGGCATCCGTAGAGTCCCCATGATAAGTACCCCTGTGACGCTAGCTATCTAGCCTGACTAATGCGTAGATCTGCTTACCGTGTCAAGCTCGTATAGTGCTAGTCGCTATCAGGTCATAGACTACAAGGTCGAAAGGCGAGCCCCCCACACAGCACGTTTAATAGCACGCCGAGATCTAGTGTTCTGGGATTCTTTGAAAAGCATTACATACTCCTCACATTTAACATTTTACTTTGCGGTTTGCCTCCTTACCCATCACAAAGTCTTGACCAAGGGCTACGTCTGCTAAGAATTAGATTACCGTTCCCAGCTATACTGCAGTGACATTAAGACGCTTCTTTATAAGTAGTGCCAAGTGCAAGTGTAAAAACCCGAGAAGAATAGGCTCAGCTGGGAACCTGCTACTATGGCCCGTTGTCAAGACACCAGCGTAAAAATCATTACTGGAAGCAGGCATTGAGTGTAATCTCGTGGCAATTTAAGGAGTAGATCGGCGGGAGGCATTTAAGTCAAACTGCAAGAAAGGGTAGCAGCTGTGCTGTTACTAATCTGAGATTCGGGGCCGTACGCGTTCACTTGGAAGCCCGGCGTACCGGTTAGGCTGAAGTGCATACCAAAAGTCGAAAGCTTTACACACATCTTATATTTACAGCCGGAGACACTCCAGTGGCTTATAACCTGACTTTTCCGGCTGCAGTACGAGCTCTAAATTTACCAGTTTAAAATAGATCTAGTGACTTTAGTTTGTCTTAGAATCTTGTACGTTCGCTTTGTACCGAATCTTCGGTAGCCTCTCATGGCCCGCATAGGCAACTCCCAAGTGTCACACATAGTCCTTATGTCATATTAGGCCGTTCTGTGGGCTACTGCGAGAGGGTCGTACACTCAAATATATCGGTCAATCACACGCTCAACCATTTCCGCCGAGCGTCGGATGAGGAGCGGTTACCAAAACGCTCACAAGTGAATAATCGCGAGAGTCAGAGTTACCTACACGGCCTCTATTGCACTCTAAACCCTTATATTAGCTCAACAGAGAGCAGAGGATACCCCAATGTTCGTCTGTCTTTATCTGGCTATCCCCCGGTATTCTAGGTATCAATTCGTAAAGTCGATGTACAAGCCTATTCCTCTCATCCTTGGCCTGTCCCCTGTCGTCGGCGAGGAGGCGGAGAGCTTACTCGGAAGTGACCCTACAAACTGAACCATCAGAGGTTTGTGCTTCCCTAACGGGCTGCGCGGAAACAAAGAAAGGTTTTCTAACTATAACTACGCCGATGACCAAATTACTCGTTTTGCCCCCAGAGGCTAGATCAAACCAAGCGCGAGTAATGGACGTGAGTAAAGAAGCTAACTTAGCCCTACCCAAGGGCTACTCGGTTATTCAAGCTGCTCATCGTGCATTTAGGACATTATTTACACGGTAAAGTTCTCACGCGTAAAACGCTTTGGCTTCGCGACGTAATGGGATGCGAGTGAGAGTGAGAAAATCCCTCAACGCGAGGCCCACAGCGCCCATCGCGCGACGTCGAGTCCTTGTGTCTAGATCTCAAAAAGAGGCATAAAATGTGTGGTGGTAATGAGTGAGCCAGCTTGTCTCCGAGACACAAGTGATTACGAGGACAAGCGCGTTGTACTTCGTTCCTCCGTCAGAGTCCGTACAGCCACAGCGCGTGTCGCAGTACTTATCGTCCCCTGCCGAAACCGCTCGTCAAGCAGACGCGTAGTATTGATCAGATCCGTGATGACCATGCAGTAAAAAGCGAGCGTGAATTGGGCGATTGTTCGCCCTGCGAGCCGGCCCGTTTGCCTACAAATTGGTCATACCGAACCGGACCGACACAATTGCATCGTACTGCTGGGAGCCGGACCGTGACCCCAGTGCCGAAATTGCCGCTTAGGACCCCTTTGCCTGCTTGCTTTGCAGGGGCTTAGACAATTGCAAACTGCGGCGTAGTTCTAAAAGCCCTCCCGGTAGGAGTTCATAACACTAACGGGATTCGATTTGCCTAGACCTAAGACATTTTATCTGATCGCCTTGCGCGCACCGTCGATATAGCACCGATACCTATGCCCGTGCGAGCTGCTATTCGAACTATTGCGTTAACGTCTGCGGCAGAGACCGTATTCGGGTTCAATCCTAGCCTTGAGGCGTCATCCATCTAGTCCAGATCGGGCGATCATAATATGTTCTCGTCCCACTGCACTGTGTAACCCAATCCTAAACCGTTTTGGAGCACACTTGACTCGAGCGTTCGTACCGCGGTAACTGCCGATTGCCGACTTCGCCGCCACATACTGTGTGCGCTCTGTCTCCATATTGTAGCCAGCCCCTACCAAATCGTTTGCAACGCCCGTGTCGAAAGCTGTGTGCACATCATCGGAATATGGCTCAGCAACCGGTGCTGATTTAGACCGCGTCGTTGTTGCGGTTTGCTCGTTACTGGTGTCCATCAGCGAACCTGAAGCAAGGCGCAAAACTACCCGGTGGGGGTCGATCAGTGTCTCCCCTAAGTGGCTGAGCCGCCGAATGCTGATGGTACTTACCGAGAATTCCACCAGTAAAATCTGGCAGCAAAAAGGGCGAGCAAAACTACTTGTGGGTGAATGATGTTCAAGACCACAAGTAGGATCTAAAGCTCCGCGGTGATGTAATTGTATCTGTCGGCTTATGTGATTCCTCGCGTTCCAACAATTAAATGAGTTATCTAGAGCTCGATGGTAATATGTTTACACCACGCGTTAATCGCCTGCCGAATAATAAGTCTATAGCGATCCATCAGATTACATTTTGAACCTTGCTTAGGGACCATGTTATCGCCGGGAACGTGATACATTTGTGACTGCTCCGGCTCGCAGGGTTCTGCGTCTGACCGTAACGGGACAACACTTTAAGAACTAATATTAATCTTTATGAATGGTACATGAGGCCAACCCTTTCCACCATAAGTAACCCAACCGTGTGGTAAGAAGTCGCTTAGGCATCGTCTCTATTGCGGGTAGGGGAAGCGCTGATTGAGGTGGGGCGGTTATGGGCGTTCACTAGTAAATCAGGAAGAATCCCCCATTCGCCACATCCGAACCAACGCAGATCTCACCGGCAGGGACCGGTTGGGATCAACACAGAGTCACATAACGATCTCGTTTACATGTCTTCCAGGCCCGAATAGCTGCCTTTGCGAATACGTCCTGCCTGCGTCTGAGTGGTACAAGGTCAACTGTCATCCCGCGATAAGAGTGTCCCTACAAGCCAAACCATACTCGTGCTGTGCGAGTGTTAGTTTGCTTAGGCTTCAACGTGTGAATGGCTACACCCATGGCGAATCAGTAAAGACGGTGCCATAAAGGCATGGGCCTATGTATGTGCAAGATCGAGTCATAGTCGTATAAACATCAGTGTGGCTCGTGGCCTATAGATTGAGACGGTTCTTTAGTTACAGCCTCGTGCCCACTGTATCCCCGGTCTGACATACACAATGAAACCTCCCACTCCGCCCCCCTATAGTTAAAGATACTCAGACTATTCTGAATGAACAATAGAACTACGCTAACATGAGACGTAGGCGTCCCCAACTTTCGACGTGGCTCACCTGTACCTGTTTGCTGCAATACCTCCAGCTTATAATTCTACTATACATGGGAGACAATGATGCCGCTTAGCCGCCGCAGACCATCTAATTGTTAGCAGTCGAATTACAGAGCAAACTGCTAGGAGCGTAAGGGTACCTTTTGCGTAGGAGTCTCGGCCAATCACGTACTCGAAAGGGGGTCTTTTTGATACGACCGGTTGCCTGTCACCAAGGTCCCGATCGTGTAATGTCTACAAATCATGAGGTTTGGCACTTTGCTTCTTGGACTTCTAACTGGGTATGTAGGGAAGTGCACATGCGATTGCATTCTTGACACGTGACACATGGTCGGCTCGACATGTTAGGGGACTTTAAAATTTAACTTTTGGCGAGGCGAGCAATTCATACTACGGAACGATAATCTGCGTCGACTACTAGGCAATCAATGAAGCTCCTTGCAGCCGCGTCACTGTCCCAGCTATGCACTTCATTACCCACATCTTGCTTACTCTACGTATCCAGCTTATCTACCATCACTCCCTCTAGTTACTCTGAATAGAATAACTTAGGGCCATGGCAGACGCGACGCATCGAATCGACTGCAACGTCATCGTTGCTCATTTCGTT
		</sequence>
    <sequence><taxon idref="Location_4_4_0|23.228463931966722"/>
			TCCGTGACGCTGAGTACACTTATATAAGGTCTGTGAACTCATTCTAGAGCGATGCACCAATAAGCGCTTTGTGACGTACTGATATGCTAACGCTTAGCAGGTTCCGACTAAAGAAATAAGCAAAGTATCAAGTCTTTTCGGGACTATGCTCTGTTGTTGCTTAGGCGTGAGGCCTATGGTGTTGGCACGTGCCATTGAACGATATCTCTGCCGAATCAGGCCCGGGCACAATCCCATGGTTTACACGGCATTCAGGTACGGTATCGCTGCGACTATTACATCTCCCGCAGGCCGCTAAGTCTTTCGCCCGATGTGAGCAGTTCCTGCATGAGCCACCCGTGACCCTAATCTGCCTCCTCAACGGGGCAAGGACACTTTCTGACGCTTTGCGGTAGTCTTATTTTCCGCAGTACTTACATAGTGACCTAAAGAAACTAGACCCACCCCAGTTGCCTCGGTCGGGGACTAATCGTGCCAGTGGTTAGATGCCCGTCAACCCTGCTGTTTAGTTAGCGAAGCACAATGTCTCTTCAGGGAACTCCCCCTGGTATCGAAGAAACCGACTGTAGTCTACGATGGCGCGCTACTAGATCTCACAAAAAAATAAAGGATCCAAAGGGTCACTGACAGGATATCCCAAGGGTATGGGATGTTAAGGTGCCCATGGGACTTGTAGGACAGTCGCACACTCGGTATCGCGAACCACACAACCGGACGCGAGTGGGAAACCTTCTCATGAATTGATAGGCATCAAACCGAGCCCGGGGAGCCCCTTATACTTGGATGACGGAAAGTAACTCCGACCAATTATTTGCAAGGAAAAATATCACGATAAAGCGTTATAGAGGGCGTAAAGCTCGTTAAAGTCTAGGCTCTGCAGCCACCTCCTGATTGCGGGTGTGTGCTTTAGATATGCCTCAGTAAACTATCAAAACTAAACCTCCTGTCCACAGTATGCTTGGTGCCGATGTGTAGTCATATTAGGAGATGTGTTCTTATCAGGGACACGGGATGAATAAGCCTCGCGTTTGCAAAAACGGTACCAGCTAGTGTGATTGCTCATATAATATATATACACCTACTTATAGCGATGGGCAAACACTTGCATTTACGAGAATAGGCGGCTTACCATACCCCTTGGATGTAGAGTAGCATCTCTTCGCTAAGGCTTGTCGGTCACATATACATACCCGCAGCGTCAGCAACCCCACCGTATGAGTAAGGACTAATCCAACACTAGTCGTTCTCGGTAAAAAGTCTCGTATTAGTAGAAAGCCCGTGAGGATTTGAGGTCGGTGCTCATCCTCGATAGTAAGTATCGGACATCTTAGCCGAAGCCACTGAGTCAGCTGCAGGATGACACAGACATTCCTGACGCAGTCTCGCCTTTATTAAGTACCGCCGACGCCGGCTCCTAAGCGCTTGTCAAGCCCTAATGATGGGGTTCTACAGCGGTACACTCATGGGCCCTTAATTGTAGTTTGTCCAGCTGTCTTAGGCCAATACCTCCATGCAGCCATCTCCGCGATGAGACCCCGCCAATGTTCCACCAAGTCGGTCAGTCCTTGCGCTTACCTAGAGTATCTGCATACAACGGCGACGTTGTCCGGTCGCACGTAAGCACGGTACGCCCCGCTCTTCAATAGGATGGTTTAAGAACCTTCACATGACGAGTCTGCGGACCCACCGGCGGCTGGCCATTTGGCTGCCGTGAACTTTCGTTCTGTACGTAGGTCTTCCGGCAGCTCTCCAGCCGGCTGGATGGCAAATGAATCATTGCCCGGTCGTTTTGACGCGACGCCCTAAGTCTTTGATGCTGAGGAAGACGTCTAGCGAAGTGATCAGTGGCCCGGGAAATCACTAGCACGTTATCCTACCCCCGTATAGGACGTAACGGTGTTATGACAGGCTTAAATGCGATCCGTGTAACAACCCCCGTCGACGCCGTTACAGTTCTGGTCCTGACCGAAACCGTAGATCGTGTCCGATGGCCGCATGTGCGTCAAGAGCGTCTTTTAGATCTTCGTGTCTGTGACTACATAGTCTCAGACTAACCTACGTTTCTCCCTCAGTTCGCGGAACAGCTAATATATCTTTCCGAACCCTTGACGCTACCGCGGCACGGTCCTCCTGCCTAGGCAGCCTTAGTTACTGTTACTATGTGGTCCGGTAACGTGGCGGTCTAGAGCCGCAAAGGCGCTAGAGCCCACACGTTGCAAACTGCGCAAGCATGCGAATACCAGAGACCGATAGCACGAATTACGGATTATCAAGCAACACGGTCTAAATAGAGTCTGTATAATATCGGGTTTGATATCCCCTGCGGACTTAAGGCAGATGTCTCGACGTATCTATGACATGGCGAACATATGAACTCCTCGACAACCGCTGATGCGCGGAGTACAGTAACCCTCGTACCATTGTTCTGAAAGGGCTTTAGCAACCACCAACTCCTCGTGTGGTTTCGGTCATAGGGGTCCCACTGCCTGATCCAGTGTGGAGACATGTAGCGCCACAAGCCTCAAAAGAATGGTGAATACACAGTGACGCCGATCCCTTGGGAGCCCGGAGACGATCGTTTCTCCCTGGGCACGAAAAGTAGGCTCATGAAGAGATTTGGTGATGTCTGTCCAACCCAAGTTGTGTCGTGGGCGAAGCAAACTGGGGTCCTTTCCCCACAGTAGCCGTCAACCAAGTTGGGCAAAGTTCGTCCGCGGAGGCTTTCTGTGGTTGTGGAAGTTACAACCCAAGGGCGGGATCGGCGTACCCCCTCCACATAACACACCGATGTGACCGTTAATCTGTATGGACATCAAATATGCTTAACCTGCTCGCTTTGGCTGCCGGAGGCACCTGTTCGACACCCGACAACAGTAAACTGGCTATTTATAAAGATAGCACTCGTTTATAGGACATCATTCCAACTTGTGGGGTATCACAAGACAGATTTAGGTGTCAACAGGCTAGCGCATGCGCGGCAAAACTCAACAGACTGGTGATTTTTACAGGGTTTGTAGTTAAAAGCTGGTCTGCATAACACAGCCTACTTGTTGTAGTACGCCCGTTATAATGTGGCTGCGAGACAACGTTGTTCCCAGCCCCCGCTAAGTACGTGATTCTGGCAATTTGCCGCATTTATAAGGTCTATATATCGGTACTATGAGAGATTGGATTGACAGTTGCATATGGTGAAACACCGCGTAACGCTAAAAATCAGCGGCCTTCCGCACGCAGCGGTTCATGTGTGCTATAGTCTATGATGTTGGAACATAGCACTGGGGCCCCATGGGGCAAGGAAATCGTCGGTTTGGCTGGATGACAATATGCGTCAGATAAAGAACTCATGAAGACCCCTTGGCCTTGCCCCCAGACCAACAAAACATCGTCTTCGTCGCGTTGAACTATCGGCCCCCTAGGACATTGACAAATTTGCCGTCTACTCCGGCGCAACTCCATGGGTTCGTTCTCGAATTGCAGGGTGCCGCACCACAAACCTACAGAACTCAATTTTTGACATATAGTTGCTCATTATCTACAGGGTCGCCAGTAGACTTGCAACCATGTTGAGCAGAGCCAGCGTTACCTCAGGTTTAAGTCCTGCCTTTTAGCGTCTTTGACGCAACGCAGGCCAAGACTAATTTGAGGAATCAATCCACGTTTACATTGTACTATGGGGTGCGCCTTAAGCTGCATGATATTAGGTACTACGAACCTTTTACGCCCGTCGTTGTGACTTAAGGTATCTCGTAACATCACGGGGATTGGTGTTAGCCTTTCAGCTTATACTGGGAACGCGGTCGCGACCGGCTGCAGCAGCCCTGACATACGGTTCGTAGAATCACCCAGATCGTACAAAATAGGTTTCCTGCATTATTATCAAAACAACTAAGCCGCGTCGCAAAAATCGTGCACGAAACGCGAGGCGATCTGTCCGTTGAAAGTAGGCAAGGACTCGAAAAACCGTTGCGAAGTCCCCTTGTCTCAAGGTTGAAGAGATATAGCGATACCTATGAAGGTGTCTGAAAGTGCTCAGTCGCCTGAAGGGCAGGTGGTTATGACGACCGTATAGGCCTAGAGAGACACAATATATGCCCAGTTGAGCTAGGCTGCGTGCCGCGAAGTCTTTGCAGGTATCGTCCTTCACGTAAGTTTGGGCTTGCATGCTTAGCGATTACTGACCTGTTGCAGCGGTTATCCGGTCTTACGACGGTAGTTATGCTGCCGTGTTGCCGTCGGGTGTCGAGGCTATTTGACAATCCCTGCTTATGGTGGATGTAAGGTACGGTTGGGACAGAGAGGTGATTTCTTACTGGGACATTCGAGCATATTCTGAGAAGCCAGCCAAGCTTGTCGAGCCAGACTTCGCTCTGGAGGGTCTCGACGTTGGTGCAATCCTCCGTGCGTACTTAATGTCGCCTGCCGTCGTTCTGGACGCTGTCCCTCGCTGCTACCACTGGACAGGACGGACACTGTTATGGGATGGTGGCTTCGCTGCGTCGCGTTGTGAAGGGGTCCAGATGCAGTCTCGAACGAATACACAGGTCTCCCTTATAGGCACGACTGCGCTCCGTATAAGTGACCGATACCGGACTGATCAGCTGGAACACATCTAATAACAATGGCAGAAGCGGTTTGAGCCACATTGACGTGGGTCCCTTCCACCGTATAATGGTTCCGACGGCGGCGTCACCCAAGTCATGGCTCAAGAAAACTGATGGCCGAGCCCGGTGATGCTTGCCTGCTGACATTGAGCTTCAATCAAGATTTGCGCTGGACCACAGCGTCCGACTGTTGATCTTAAACTGCATCCGCCGTCGTTCCTTAGAAGCGAGAAGGTTTCGATATTTAAAGTTTGTCCCCAGGCGCCGATCGGTCGCCATACCGCGATCACTACCGCTTCGAATGTCTATATAAGGCCTGAAAGAACCGGGATCGTCTGGTGGTGGGTCCTTGCGGAACACCGATGGATCCAGTGCGAATAATGACGGGCAAGACCAGTCAAGGCCCCAACTCTAGTAGTTAAATTTAACCGCGACCAAAACAATTAGCTTGCCCTACCGAGTATGACTCGGGATTGCGTTTCGCCCGCTCGACGCTGCGCGGCGATCGGGGGGGGTCAATTTGCCGTTTTTACGTTATCAGTATTGAGATCATGATGTGTAAGCAGATAATCTGCGCCACATAGTACATTATTAGGTCAGACTAGCGCGGGGGGCAGGCGCTTATCGTTCCAATACCTAGTTTAGCGCGTCGCCTTTACTAGGAATTGCGCTTGGCTTGCCACATTACGTGAATGTAACGGGCCCTAAGCGTCTAGGGATAGCCGGGCGGTGACGTAACACACGAACAGCTGCTTACGTCCTGGTATCTTAGTCACAAGTATATTGGTTGGAGAGACAGTGGTCCCGTACTCCCATTAGGGAGACGTCAAAAGCAAACGCTCACGTAATATGCCCGTGTGATCCGTTTACTCAGAATATTCTTCTCACTGCTATTATTGTACCCTTATCGTCTACGAAAGCGGCACTTGTAGTCACATCTTTGAACTACGTACTGCCCCATCTCGACGTGTCTCATGTCCTAGAGAGCGGGAGAAAGCTTTCGGCCAAAACCCACTACCGTGATCATCCATGGGGACCGACAGATTTCAGAGACCGGCAGCGCAAGCGACGATACGGCACAATGTTAGGTCGTCCCCTATGCATGAAGCTGTCGCGTATGAGGTTAAGCTGGCTCACTATCGTCAGAGAGACACGTTTAACGGGCAGCATCAGAAGTACCTCAACAACAGCGAAGGTGATTAGGTGGTGAGAGGCAACGAAAGTGCACCTGACATTTCGTGGGAACTAGCGGCACGACCTCCCAATATGACTGCCCGTCTACTGTCGGACCTCTACGTTCGAGGATAATGCGCGAAAAATGTATGGTAGTTGATTGATCCAAAAGGATGAACACCCTTGTTGGCGGGATTCTGATCAACCCAGGAGGACCAAGCGTAGAATGCAGAACTAACCTTTATGTACAACGCACTCCGGTGGTCCCACGATAAGTTCGACGTCGTTCTTGTTTGCGGTAAGGTCGAATAGGCATCCCGCGGATACGGCCAGTAATGCCTAGAACTGCAAGTAACGGTCCCTCCACCACCGCCGGTTCTAGTGCTGGCAGTGCAGCGATCGTCGTGGTCGCGATTATTGTAGGTGTCATACAGAGATTAGGCATCTGCTCAGTAGCACGCCGGTGGAGGAACCACGATCGCCTGGGTAAGTCGCCTCGTGACTTTTAAGCGTAGTATAACTCGTAATTAAGTAGAATCGACGGGTGGCTGTGGAGATAGCGACCAATTTTCGCTTACGTGGCATGCCGTTGCGGACCACCCGTCCGAATTAACAGTCTCGTCATTAGCGATCAAAACGGCTGAGCATCCCGCTGGCCCATGGTTCGAGCCTTCTGAAAGGGTGCAATTTGCGTCAAAATCCAACCGAGAGCTAGCAAGCGAATAGAGATAGCGGCATTAGATCAATTGATGTACATATTGAATGCCCATAGACTTGCTCTTTTACGTCACCATACCGTTCTTGGGCTTTATGACCTTCATCTTGTTAGAGCGACTGTTAGTGTTAGCATCTCCACACCTATCCCGAGTATGTGGGCGGTTATTCGACGACACCGACATTAGTCCAGATACGCCCGGGGGGAAAGAAACTGGTGCGTTCCACGCTGTTGGTTTCTGGGCTATCTATCACTTTCTTACTGACTACGCAACTGATGTGGCGGATCATGACCACTGACGTTGTGTGTTGGATTGGCAGCGCCCATCGGGATTCCTATATCTCCTGTTAACGTTCGCGAGACGTTGTTCAAGACCAACGTTTGGTCAGTATTTGTTCAGTCGCACGTTCGTAAACGTCGTCGCCGAGCAAAGGGACCTCAATGTTATCGGATCTCAGCCTGGTATTAGCGTAAATTAGGCATACAATACCACAGAAAGTAGCCTGCCAGAACTCTGATGGTCATCAACCTCTGTGTGCTAACATGTATCAGGACGAACAAAGGCTGAGGCACAACTCATTGGGACTAATGCCTGTGGCCCTCCCGCCCTCACGGTCATCCCGATATAGCTTGATCTGCTGATTGTCAACCCTGTACAAACTTAGGACACGCGATGGGACCGAAGCGCGTTGTTAAGAGAATGAACAGCACCCTCTTTAAACGTGGTCTCGACTCAGGGAGCCTACAGTACTAGGCACAACTAATCGAAGCGAACTCAGATCGCATAAACCGCGCAAGCTCAGGCCCAATTACACGGGGTAAAGCAAATCGCTGGCTGGTCTTATGCTCTCCGATTCCGACTTTACTGCAAACTGGAAGTGTCGATTATGCTAATACACCCCCAAGGCTCGTTCCCCGATCTGACTACGTAGTAGCTACTAAATGACGGTAAAACCTAATGATGTCTCGATTTCGAAGCCCCAGCTGCCAGGTGGAATGACCACGAGCCCCCGCTGGCTGTTTGGTGTCCCTACCGCACTTCGCTGCTAATGGCCTGGGGACGTATAGACCGCAAATCAGAGATTGAACCGACGCGAAGGCGATAAGCGGGTCGTGGGTGGACAAGACGGACATCCACCAGCCGATGTGAATTCCACCGGACTATAGCACCGTCCTAAGCTTATAAATGTCGCCCCTGTTGCGATACCGAAAGCATCATTGTGGGACCTCGTATACGGTCAAGATAGGGCGTGTCTTTCAGCACGGTTCGAAGTATTGGCGTGGTGTGGATTAATTCCTCACGATCACATCTCAGTTATATTTCCCTACAACCAAGTCACATGTGGCTCCTGTTCGTGATCGCTATGAGAACCTAAGCTCGCTTCACTAATCCCGGGACTCTGTGACTCTGTTTGTCGGGTATTAGCGTTACATTGCTTACACTTTCCATTAGAAGCCTAAGTGGTAGCAATACATATGGATCTCGAATGTCATGTCAGCGTGTGTAGCTACGTTCATGCATGTTGATTGAACCGTTTGACGGGCCGCTGTCAGCCTAAATCCAGTGCGTATATCTACTCGCCAAACTAGCGGCAAGCTCGAGTTTTAGCATCATTCAAGGTATCTCGTTATGTGCAGCCCGTTCTCGCAAAATGCGGTTCATTGAGATGGCAGCTATGTCACCCCTGGGAGACCCATGGCTGTTACTATACTGTGGCGCGGCACATGGCCTCTAAGTACGTGGCGGATCCAGGCTACTAGCACGGTCGGATCACGAGACGGCTCCGTCCGCGCAACCGCTAAGAACGCCGCCGCTGAAATAGTTTCGCCTAATCATCTTTGTCAGCCAGAGTAGCGAGCACGTTCCGGAGGCGGCAGCCCTAGTGCGACCCTGGGGCACACGCCCTGAGCCCGGCCTACGAATAGAGGCTGGTAGGTATCACCATCGCGAACCAACTTGGGCACAAAGAATTCTGGGATCGACCTAAACCTTTCCCGCCATGAGCCGCTACGGGTACCTCACTATAGCGCGACCACATTGATACCCGCAACAAGGGGGGGGCCGTCTATGATCGCTTTAACCAAAACAAGAGAGGGACTCATGGAGACATGTTACTCGAATTAGCCATTCCTTAGCGGAAGTATGGGACATATCTCATGGACAAATAACATCGCTCCCTAAGGAAACCATGGCATCCCGTATCATTCATGCCGTAATTTTCTGTCCGGGAGAATCTCCGATTGGTTGGGACTAAAAACGATCCTGGTGTCACGTATCGCTTTCAGTGACCGAATGACATATATGGAGGGAACGTACGTGAAACATATAGCGTAAGTCAAATTGCATTAGGCGTGCGTTGATCTCCTATAATACCATCTCCCTAGGGTTTTTCTCTGACCCCACATTGTACCGCCGTCACAATACAAGCATCGTCGATTGTTGCCTTTCGTGTAGCCGATTAAGTCCGCTCTTTCTTAGCTTATAGGTATTTAGCTATAACCTCGTCGGGACACGCTCGCTTGGTCATTCAAGAAGACCCGAAGGCTTGTCCCACCATGAGTATCGCGCCGGACTCCCCGGGACCATGACTACTTTCGATAACAGGGAGACCGGTGGAGGAGTTGTCTGAGCCCTGTTTACAGGGCGTATAGATTCCGGATCACACATTTCAGCGTGCGGGTTCTAGCATGCCGGACGGCGCAGCTAAGACTAGGCTGGAGGTTGCTCGCTTGCGGTAGATAAATCACGCTCAAGTACCCTTCCTCTGTTTATTGTGATGACTTCCCTTTACGACGTTACGCCTATGTCTTCTTATCTTTTGATTGTTCGAAGTCGTACAACTGACGACCCGGGAGTAGATGTGAAAGTGTTGGGGGTCTAACGTTTGCCCCTCATTAAGTAAGCTCAATGGTTAGTATCGAAAGTGAAGCTGGAGGAGTCCCTTGTGTCTGGAAGGATTCGTTACTGGATTCCTGCGGATTCAACTCAATACTATTGGTCGGCCTTTTGTATTCGCCAGCGCTCGGCTACATACTCAGGGAGCGTCCAGCCTAAACCGTGCAATAGCGGGACATGAGGCCCGTATACGTCAGGATTGGGGGTCCGGCACTTTGTATTGAAACTTTGCAAGATGCTTGACGCCCGGGGTTACATTTTGCCATTTATTCCACCAAGCGAAGCGATATGTTTGGGCCGAACACTAGATTTCCTTCCGTACCGTCCATTTATCGAATATAAACGTAAAGCCGCTCTGGAGATGAACAAACCCTTTCCTTGCAGAATTGGCGGACTCCACTGCAATCCCGCCCCGCCTCTGGCATCCGTAGAGTCCCCATGATAAGTACCCCTGTGACGCTAGCTATCTAGCCTGACTAATGCGTAGATCTGCTTACCGTGTCAAGCTCGTATAGTGCTAGTCGCTATCAGGTCATAGACTACAAGGTCGAAAGGCGAGCCCCCCACACAGCACGTTTAATAGCACGCCGAGATCTAGTGTTCTGGGATTCTTTGAAAAGCATTACATACTCCTCACATTTAACATTTTACTTTGCGGTTTGCCTCCTTACCCATCACAAAGTCTTGACCAAGGGCTACGTCTGCTAAGAATTAGATTACCGTTCCCAGCTATACTGCAGTGACATTAAGACGCTTCTTTATAAGTAGTGCCAAGTGCAAGTGTAAAAACCCGAGAAGAATAGGCTCAGCTGGGAACCTGCTACTATGGCCCGTTGTCAAGACACCAGCGTAAAAATCATTACTGGAAGCAGGCATTGAGTGTAATCTCGTGGCAATTTAAGGAGTAGATCGGCGGGAGGCATTTAAGTCAAACTGCAAGAAAGGGTAGCAGCTGTGCTGTTACTAATCTGAGATTCGGGGCCGTACGCGTTCACTTGGAAGCCCGGCGTACCGGTTAGGCTGAAGTGCATACCAAAAGTCGAAAGCTTTACACACATCTTATATTTACAGCCGGAGACACTCCAGTGGCTTATAACCTGACTTTTCCGGCTGCAGTACGAGCTCTAAATTTACCAGTTTAAAATAGATCTAGTGACTTTAGTTTGTCTTAGAATCTTGTACGTTCGCTTTGTACCGAATCTTCGGTAGCCTCTCATGGCCCGCATAGGCAACTCCCAAGTGTCACACATAGTCCTTATGTCATATTAGGCCGTTCTGTGGGCTACTGCGAGAGGGTCGTACACTCAAATATATCGGTCAATCACACGCTCAACCATTTCCGCCGAGCGTCGGATGAGGAGCGGTTACCAAAACGCTCACAAGTGAATAATCGCGAGAGTCAGAGTTACCTACACGGCCTCTATTGCACTCTAAACCCTTATATTAGCTCAACAGAGAGCAGAGGATACCCCAATGTTCGTCTGTCTTTATCTGGCTATCCCCCGGTATTCTAGGTATCAATTCGTAAAGTCGATGTACAAGCCTATTCCTCTCATCCTTGGCCTGTCCCCTGTCGTCGGCGAGGAGGCGGAGAGCTTACTCGGAAGTGACCCTACAAACTGAACCATCAGAGGTTTGTGCTTCCCTAACGGGCTGCGCGGAAACAAAGAAAGGTTTTCTAACTATAACTACGCCGATGACCAAATTACTCGTTTTGCCCCCAGAGGCTAGATCAAACCAAGCGCGAGTAATGGACGTGAGTAAAGAAGCTAACTTAGCCCTACCCAAGGGCTACTCGGTTATTCAAGCTGCTCATCGTGCATTTAGGACATTATTTACACGGTAAAGTTCTCACGCGTAAAACGCTTTGGCTTCGCGACGTAATGGGATGCGAGTGAGAGTGAGAAAATCCCTCAACGCGAGGCCCACAGCGCCCATCGCGCGACGTCGAGTCCTTGTGTCTAGATCTCAAAAAGAGGCATAAAATGTGTGGTGGTAATGAGTGAGCCAGCTTGTCTCCGAGACACAAGTGATTACGAGGACAAGCGCGTTGTACTTCGTTCCTCCGTCAGAGTCCGTACAGCCACAGCGCGTGTCGCAGTACTTATCGTCCCCTGCCGAAACCGCTCGTCAAGCAGACGCGTAGTATTGATCAGATCCGTGATGACCATGCAGTAAAAAGCGAGCGTGAATTGGGCGATTGTTCGCCCTGCGAGCCGGCCCGTTTGCCTACAAATTGGTCATACCGAACCGGACCGACACAATTGCATCGTACTGCTGGGAGCCGGACCGTGACCCCAGTGCCGAAATTGCCGCTCAGGACCCCTTTGCCTGCTTGCTTTGCAGGGGCTTAGACAATTGCAAACTGCGGCGTAGTTCTAAAAGCCCTCCCGGTAGGAGTTCATAACACTAACGGGATTCGATTTGCCTAGACCTAAGACATTTTATCTGATCGCCTTGCGCGCACCGTCGATATAGCACCGATACCTATGCCCGTGCGAGCTGCTATTCGAACTATTGCGTTAACGTCTGCGGCAGAGACCGTATTCGGGTTCAATCCTAGCCTTGAGGCGTCATCCATCTAGTCCAGATCGGGCGATCATAATATGTTCTCGTCCCACTGCACTGTGTAACCCAATCCTAAACCGTTTTGGAGCACACTTGACTCGAGCGTTCGTACCGCGGTAACTGCCGATTGCCGACTTCGCCGCCACATACTGTGTGCGCTCTGTCTCCATATTGTAGCCAGCCCCTACCAAATCGTTTGCAACGCCCGTGTCGAAAGCTGTGTGCACATCATCGGAATATGGCTCAGCAACCGGTGCTGATTTAGACCGCGTCGTTGTTGCGGTTTGCTCGTTACTGGTGTCCATCAGCGAACCTGAAGCAAGGCGCAAAACTACCCGGTGGGGGTCGATCAGTGTCTCCCCTAAGTGGCTGAGCCGCCGAATGCTGATGGTACTTACCGAGAATTCCACCAGTAAAATCTGGCAGCAAAAAGGGCGAGCAAAACTACTTGTGGGTGAATGATGTTCAAGACCACAAGTAGGATCTAAAGCTCCGCGGTGATGTAATTGTATCTGTCGGCTTATGTGATTCCTCGCGTTCCAACAATTAAATGAGTTATCTAGAGCTCGATGGTAATATGTTTACACCACGCGTTAATCGCCTGCCGAATAATAAGTCTATAGCGATCCATCAGATTACATTTTGAACCTTGCTTAGGGACCATGTTATCGCCGGGAACGTGATACATTTGTGACTGCTCCGGCTCGCAGGGTTCTGCGTCTGACCGTAACGGGACAACACTTTAAGAACTAATATTAATCTTTATGAATGGTACATGAGGCCAACCCTTTCCACCATAAGTAACCCAACCGTGTGGTAAGAAGTCGCTTAGGCATCGTCTCTATTGCGGGTAGGGGAAGCGCTGATTGAGGTGGGGCGGTTATGGGCGTTCACTAGTAAATCAGGAAGAATCCCCCATTCGCCACATCCGAACCAACGCAGATCTCACCGGCAGGGACCGGTTGGGATCAACACAGAGTCACATAACGATCTCGTTTACATGTCTTCCAGGCCCGAATAGCTGCCTTTGCGAATACGTCCTGCCTGCGTCTGAGTGGTACAAGGTCAACTGTCATCCCGCGATAAGAGTGTCCCTACAAGCCAAACCATACTCGTGCTGTGCGAGTGTTAGTTTGCTTAGGCTTCAACGTGTGAATGGCTACACCCATGGCGAATCAGTAAAGACGGTGCCATAAAGGCATGGGCCTATGTATGTGCAAGATCGAGTCATAGTCGTATAAACATCAGTGTGGCTCGTGGCCTATAGATTGAGACGGTTCTTTAGTTACAGCCTCGTGCCCACTGTATCCCCGGTCTGACATACACAATGAAACCTCCCACTCCGCCCCCCTATAGTTAAAGATACTCAGACTATTCTGAATGAACAATAGAACTACGCTAACATGAGACGTAGGCGTCCCCAACTTTCGACGTGGCTCACCTGTACCTGTTTGCTGCAATACCTCCAGCTTATAATTCTACTATACATGGGAGACAATGATGCCGCTTAGCCGCCGCAGACCATCTAATTGTTAGCAGTCGAATTACAGAGCAAACTGCTAGGAGCGTAAGGGTACCTTTTGCGTAGGAGTCTCGGCCAATCACGTACTCGAAAGGGGGTCTTTTTGATACGACCGGTTGCCTGTCACCAAGGTCCCGATCGTGTAATGTCTACAAATCATGAGGTTTGGCACTTTGCTTCTTGGACTTCTAACTGGGTATGTAGGGAAGTGCACATGCGATTGCATTCTTGACACGTGACACATGGTCGGCTCGACATGTTAGGGGACTTTAAAATTTAACTTTTGGCGAGGCGAGCAATTCATACTACGGAACGATAATCTGCGTCGACTACTAGGCAATCAATGAAGCTCCTTGCAGCCGCGTCACTGTCCCAGCTATGCACTTCATTACCCACATCTTGCTTACTCTACGTATCCAGCTTATCTACCATCACTCCCTCTAGTTACTCTGAATAGAATAACTTAGGGCCATGGCAGACGCGACGCATCGAATCGACTGCAACGTCATCGTTGCTCATTTCGTT
		</sequence>
    <sequence><taxon idref="Location_1_2_1|28.219088356723535"/>
[truncated: 365,908 more chars]
