# Supplementary material for: Epidemic Reconstruction in a Phylogenetics Framework: Transmission Trees as Partitions of the Node Set
Source: PLoS Comput Biol. 2015 Dec 30;11(12):e1004613. doi: 10.1371/journal.pcbi.1004613 (PMC4701012; doi:10.1371/journal.pcbi.1004613)
Supplement: S1 Data — BEAST input file for all WHC analyses of all simulated datasets. (ZIP) [file pcbi.1004613.s006.zip › S1_Data/wcc_X_1_vfast_10.xml]

<!-- Generated by BEAUTi v1.8.0 Prerelease r5934                             -->
<!--       by Alexei J. Drummond, Andrew Rambaut and Marc A. Suchard         -->
<!--       Department of Computer Science, University of Auckland and        -->
<!--       Institute of Evolutionary Biology, University of Edinburgh        -->
<!--       David Geffen School of Medicine, University of California, Los Angeles-->
<!--       http://beast.bio.ed.ac.uk/                                        -->
<!-- BEAUTi output modified for transmission tree reconstruction by OldMacDonald 4-->
<!--        by Matthew Hall, University of Edinburgh-->
<beast>
  <!-- The list of taxa to be analysed (can also include dates/ages).          -->
  <!-- ntax=49                                                                 -->
  <taxa id="taxa">
    <taxon id="Location_0_0_0|46.42583373781694">
      <date value="46.42583374" direction="forwards" units="days"/>
      <attr name="caseID">Location_0_0_0</attr>
    </taxon>
    <taxon id="Location_0_0_1|41.11773492371588">
      <date value="41.11773492" direction="forwards" units="days"/>
      <attr name="caseID">Location_0_0_1</attr>
    </taxon>
    <taxon id="Location_0_1_0|30.949261144022124">
      <date value="30.94926114" direction="forwards" units="days"/>
      <attr name="caseID">Location_0_1_0</attr>
    </taxon>
    <taxon id="Location_0_1_1|35.30373789686962">
      <date value="35.3037379" direction="forwards" units="days"/>
      <attr name="caseID">Location_0_1_1</attr>
    </taxon>
    <taxon id="Location_0_2_0|26.76891910740062">
      <date value="26.76891911" direction="forwards" units="days"/>
      <attr name="caseID">Location_0_2_0</attr>
    </taxon>
    <taxon id="Location_0_2_1|25.648386543580312">
      <date value="25.64838654" direction="forwards" units="days"/>
      <attr name="caseID">Location_0_2_1</attr>
    </taxon>
    <taxon id="Location_0_3_0|33.57599347761054">
      <date value="33.57599348" direction="forwards" units="days"/>
      <attr name="caseID">Location_0_3_0</attr>
    </taxon>
    <taxon id="Location_0_3_1|28.33159369454045">
      <date value="28.33159369" direction="forwards" units="days"/>
      <attr name="caseID">Location_0_3_1</attr>
    </taxon>
    <taxon id="Location_0_4_0|27.35091687536142">
      <date value="27.35091688" direction="forwards" units="days"/>
      <attr name="caseID">Location_0_4_0</attr>
    </taxon>
    <taxon id="Location_0_4_1|24.33652453314231">
      <date value="24.33652453" direction="forwards" units="days"/>
      <attr name="caseID">Location_0_4_1</attr>
    </taxon>
    <taxon id="Location_1_0_0|36.31555757471656">
      <date value="36.31555757" direction="forwards" units="days"/>
      <attr name="caseID">Location_1_0_0</attr>
    </taxon>
    <taxon id="Location_1_1_0|33.460050618879905">
      <date value="33.46005062" direction="forwards" units="days"/>
      <attr name="caseID">Location_1_1_0</attr>
    </taxon>
    <taxon id="Location_1_1_1|31.25463791159569">
      <date value="31.25463791" direction="forwards" units="days"/>
      <attr name="caseID">Location_1_1_1</attr>
    </taxon>
    <taxon id="Location_1_2_0|23.428498162606907">
      <date value="23.42849816" direction="forwards" units="days"/>
      <attr name="caseID">Location_1_2_0</attr>
    </taxon>
    <taxon id="Location_1_2_1|31.00563673115858">
      <date value="31.00563673" direction="forwards" units="days"/>
      <attr name="caseID">Location_1_2_1</attr>
    </taxon>
    <taxon id="Location_1_3_0|21.41494676017048">
      <date value="21.41494676" direction="forwards" units="days"/>
      <attr name="caseID">Location_1_3_0</attr>
    </taxon>
    <taxon id="Location_1_3_1|24.972681282360206">
      <date value="24.97268128" direction="forwards" units="days"/>
      <attr name="caseID">Location_1_3_1</attr>
    </taxon>
    <taxon id="Location_1_4_0|22.16925499928577">
      <date value="22.169255" direction="forwards" units="days"/>
      <attr name="caseID">Location_1_4_0</attr>
    </taxon>
    <taxon id="Location_1_4_1|32.192901607533244">
      <date value="32.19290161" direction="forwards" units="days"/>
      <attr name="caseID">Location_1_4_1</attr>
    </taxon>
    <taxon id="Location_2_0_0|33.4857663191681">
      <date value="33.48576632" direction="forwards" units="days"/>
      <attr name="caseID">Location_2_0_0</attr>
    </taxon>
    <taxon id="Location_2_0_1|32.16608047757531">
      <date value="32.16608048" direction="forwards" units="days"/>
      <attr name="caseID">Location_2_0_1</attr>
    </taxon>
    <taxon id="Location_2_1_0|31.43667354485235">
      <date value="31.43667354" direction="forwards" units="days"/>
      <attr name="caseID">Location_2_1_0</attr>
    </taxon>
    <taxon id="Location_2_1_1|22.278319696735977">
      <date value="22.2783197" direction="forwards" units="days"/>
      <attr name="caseID">Location_2_1_1</attr>
    </taxon>
    <taxon id="Location_2_2_0|19.777269305861335">
      <date value="19.77726931" direction="forwards" units="days"/>
      <attr name="caseID">Location_2_2_0</attr>
    </taxon>
    <taxon id="Location_2_2_1|27.812070934627545">
      <date value="27.81207093" direction="forwards" units="days"/>
      <attr name="caseID">Location_2_2_1</attr>
    </taxon>
    <taxon id="Location_2_3_0|16.430885189760822">
      <date value="16.43088519" direction="forwards" units="days"/>
      <attr name="caseID">Location_2_3_0</attr>
    </taxon>
    <taxon id="Location_2_3_1|19.699246449172918">
      <date value="19.69924645" direction="forwards" units="days"/>
      <attr name="caseID">Location_2_3_1</attr>
    </taxon>
    <taxon id="Location_2_4_0|26.767235803676705">
      <date value="26.7672358" direction="forwards" units="days"/>
      <attr name="caseID">Location_2_4_0</attr>
    </taxon>
    <taxon id="Location_2_4_1|23.93752711460174">
      <date value="23.93752711" direction="forwards" units="days"/>
      <attr name="caseID">Location_2_4_1</attr>
    </taxon>
    <taxon id="Location_3_0_0|37.19215102248108">
      <date value="37.19215102" direction="forwards" units="days"/>
      <attr name="caseID">Location_3_0_0</attr>
    </taxon>
    <taxon id="Location_3_0_1|35.10865358956277">
      <date value="35.10865359" direction="forwards" units="days"/>
      <attr name="caseID">Location_3_0_1</attr>
    </taxon>
    <taxon id="Location_3_1_0|33.484864594604616">
      <date value="33.48486459" direction="forwards" units="days"/>
      <attr name="caseID">Location_3_1_0</attr>
    </taxon>
    <taxon id="Location_3_1_1|20.935455643202342">
      <date value="20.93545564" direction="forwards" units="days"/>
      <attr name="caseID">Location_3_1_1</attr>
    </taxon>
    <taxon id="Location_3_2_0|36.88420976190095">
      <date value="36.88420976" direction="forwards" units="days"/>
      <attr name="caseID">Location_3_2_0</attr>
    </taxon>
    <taxon id="Location_3_2_1|27.5479935311161">
      <date value="27.54799353" direction="forwards" units="days"/>
      <attr name="caseID">Location_3_2_1</attr>
    </taxon>
    <taxon id="Location_3_3_0|22.272240902023277">
      <date value="22.2722409" direction="forwards" units="days"/>
      <attr name="caseID">Location_3_3_0</attr>
    </taxon>
    <taxon id="Location_3_3_1|16.568657296118555">
      <date value="16.5686573" direction="forwards" units="days"/>
      <attr name="caseID">Location_3_3_1</attr>
    </taxon>
    <taxon id="Location_3_4_0|12.991237193619643">
      <date value="12.99123719" direction="forwards" units="days"/>
      <attr name="caseID">Location_3_4_0</attr>
    </taxon>
    <taxon id="Location_3_4_1|13.549818706473433">
      <date value="13.54981871" direction="forwards" units="days"/>
      <attr name="caseID">Location_3_4_1</attr>
    </taxon>
    <taxon id="Location_4_0_0|25.29671569161154">
      <date value="25.29671569" direction="forwards" units="days"/>
      <attr name="caseID">Location_4_0_0</attr>
    </taxon>
    <taxon id="Location_4_0_1|37.74303835468998">
      <date value="37.74303835" direction="forwards" units="days"/>
      <attr name="caseID">Location_4_0_1</attr>
    </taxon>
    <taxon id="Location_4_1_0|28.424029747028648">
      <date value="28.42402975" direction="forwards" units="days"/>
      <attr name="caseID">Location_4_1_0</attr>
    </taxon>
    <taxon id="Location_4_1_1|26.296045439389495">
      <date value="26.29604544" direction="forwards" units="days"/>
      <attr name="caseID">Location_4_1_1</attr>
    </taxon>
    <taxon id="Location_4_2_0|41.257107883450985">
      <date value="41.25710788" direction="forwards" units="days"/>
      <attr name="caseID">Location_4_2_0</attr>
    </taxon>
    <taxon id="Location_4_2_1|35.383677727854554">
      <date value="35.38367773" direction="forwards" units="days"/>
      <attr name="caseID">Location_4_2_1</attr>
    </taxon>
    <taxon id="Location_4_3_0|18.045883520626738">
      <date value="18.04588352" direction="forwards" units="days"/>
      <attr name="caseID">Location_4_3_0</attr>
    </taxon>
    <taxon id="Location_4_3_1|29.13650508050918">
      <date value="29.13650508" direction="forwards" units="days"/>
      <attr name="caseID">Location_4_3_1</attr>
    </taxon>
    <taxon id="Location_4_4_0|29.253338881824888">
      <date value="29.25333888" direction="forwards" units="days"/>
      <attr name="caseID">Location_4_4_0</attr>
    </taxon>
    <taxon id="Location_4_4_1|21.815068328448213">
      <date value="21.81506833" direction="forwards" units="days"/>
      <attr name="caseID">Location_4_4_1</attr>
    </taxon>
  </taxa>
  <!-- The sequence alignment (each sequence refers to a taxon above).         -->
  <!-- ntax=49 nchar=14000                                                      -->
  <alignment id="alignment" dataType="nucleotide">
    <sequence><taxon idref="Location_4_3_0|18.045883520626738"/>
			TGAGCACGTCCCAAGGGTGGCACCGTATGTAATGGCCTTAACCTCCAATCCAGCAAAAGTGAGTATCTCATCCGACGGGCAAAATTGTTTAATTTCTGCAAGACGTACATTCTCCGTATCACACCTATACCGTATGGCGATCGCCTTCCCCATACAGAAAAACTGTAGTGAGACTCACGGCGGCATTCCACCCGAGTCCCGCAAGTTAATCCTCCGCGTTTATTCATTCGTCGACAGGCAGGAGCACGCTAGCCGGAGTAAGGGCCACCTCCTCTACCGTGACGGTACACAACCGCAGCATTATGCCTTAATCGCATAGGGCTGGATTCACCAATAAGAGAGACGCTATTCCGGCCGGGTGTGACCTGCTATTAAAAGGCACCTGGAGGCACGGGCCGATCAGCCAATGAAAGGACGTGCGATTGTCCGGTCGGCCAGTAGGTCAGCCGCCGCACGCGTTACCTCGTTTAAAGGAAAGTCTCTAGGGTCTGTGCTCATCGGGCGAAGATAAGTTTTACGAGAATAATTCTATGATGTTAACCCGCCTAATTAAATTTTAAGTATAGGGCAGGCGAATTAGGTTTGCTACACAAATTTGAGGATCCGTGCTAGTACACCGTGATCGGACAACTAGAATGAATCGGTTCTGTTGAAGTCTAGAAGCGGAAAAAGAATTCACAGCTCGCAAGTCGCTCAGTGGCAGGTACCCCCCTAAGTGGTTCAGCGTTCCCGCTGACCGGCTTGATTATGGCCTAAACGGATTTACGTGCATGGGTTATCATTTAAAATACCTGCTTCGGCTAGGCGTTATTTACAGCGTGTACCTGAAATAGAGACGATGCCTCACGATATTACAATGCGGAAACTAGATCCGGCAACATATGGAGTATATATAGACGGCAATCGTTGGATAGGTGCGCGAGACCTTCCTGTGCATGTCGATTGCCTCACATTTCGAATTAGAGGGTTCAAAGCAGCGTGTTTATACGGTCTTTAGGTCATACGACTGTGACATTTATATCCCTGGAAAAATTATTGGGGGTCGCCAGGGCTAATCGCTAACACATCTGCAATAGGGAGCTAGGCCCTGATAGCTGGGATACAAGCATGATGCTTATCAGGGGCTTCTCGAACCGAAGAGTAAAGTACGGCTCCCCCCCGGGTACATTTTCCTTAGGGGGACATTTTTTCTTGAGGTAGTGCGCATTCTCCCGACGACAGAACCAATCCCCCCCTCTACGCGATGTAACCAATTAACCGTAGACAGGTTTAATCATGGAAGTTTGAACGTCAGTCGTATGTCTACGGGCCCACCCATTGTCGAGTACAAATATAAATTTACGATCGTTGTTGAGGAACGCTGTTAGTCGAGCTGAAACGTCGATCGTCCATGATTCGGTAGTTTTGGCATAAGGGTGTATACGTGCCTGGGTGTTGGTAAATGTATTATACAACTGCGTTGACGCTGGAATCACCTGAACCTAAAGACTAAGCTCTGACGTCACTTCGTTCTCGATGAGAGACGCGATGTAACAAGCTATCGACCTATTTACATTATACCCTAGTGTATGACCACGTCCTCCTAGGTCCGCTGCACGCGGCTCTGACATATGGTGAGGAGTGCCCCCGTGAAATGGCTGATTCACATGCGGTTCATTACACCGGCTGTTTTAACTGCGTTACAGTTACTCTGACACAGCAGCGCTCCCCGCATTTTCACCTGCAGTAGACTTGACCTCACAACCAACATTTACCTAAAACCAGTCAGTGAGTCACAGATTGGTTCGGTACCCAATTGTACACTGTTCGTTATATAACCACTACGGACGCCTCTTTAAGATACGGCTAAGACATGTCCCGGCATCTGAGTCCTCGGCCGGTCTCTCGGAAACTCCGCTCTACCTTGGTCGCAGCCGTAATTACTTTGTAAGAGATTGGGGGAAGAGTCAGGTGGATAAAATCATCTGATGCGCGGCTCAACAACCATGACCGATATCAAACCGTTCGCTGTACGTTTTTCCCGCCCGTGCCTTTCTACGTAAAAAAATCCAGTGCCATAAAATAAAGTCCACAGTCTTTCTGAAAATGCCGCGGTTCGTGGCGTTATACCTGGGACATTCTCGTTGACAAGATGAATGGGTTAGTTGAAGGGCAGGACATCCGTCGCAACTAGCGGACTGTGGTCGCACCAAGCGTGATTCTGGCCGCAATGACGGCTGCGGCTGGATCTGTCCATCTAATTGCTGGGTCTGCACCAGTTTCAGTAGTCGGGCCGGGCTCAATATCACCAAGGCGGATCGTAAAACTCGCCAACGTTCACAAAGGTATTAATAGCATATAATTTACGGAGATCACCGTTCGGTGCTTTGTCGCTGCAGTACAGCATTTCACGCAAAACCGTAATACAGTAGAATGACACCAGGCGCGGACAGGCTTACTCAGCTCGGATTAGCTGTGACACCGTCTACCCTAAGTCATCCTTACTAAGCTGTGCCCACGTGGCCTGCGCTGCATACATCACGCATGCTGAGATAATGAAAGTTGCTGAAGTGCCTCGGTGTTTCCGTGAACACACTTGGCATGCATCGTTTAAAGTGGCGTTCAGGCTGCCTAGGAATCTGAGTTGTGCACTGAGCGCGGTGGGCTTCTGTTCCATCCTTACTTTAACCGGATGGGGGTCTAGATCTGCCCGACAATTGCGAAACCGGTGTCATGCTCCCTTCACAGGTACATGGATGTGCAATGAAACGCCGGAACCCCGTACCAATACATTACACTGCACATGTGATCTGGGTTGAGCGGACCTAAGGCTCCCTTAACAGAATAGAAAAGTGTCAACTACGCCTTTATCCCATCCCCTGACAGCCTTCTTCTAGGTTGATCTGAGGACGTAGTCTATTGAGGGATGCAATTCCAATCTATCCACAAAAATTAGATTATGCGGGAGCGGTTGGGGTCAATTTATCTAAGAGTAAGCATAGTGCATGCATTGTTGCCGTGCTTCAGAGATATCATGTTTCTGCTCGCTGCTCGTGAAGGCCATGCACCCTCCTAACAGCCAACCAAGTAAATAGGCGGAGCCAAAGTGGCGTCTTACTACCATTGACTTAACCATAGCGTATAGCGTTCAATACGTGTCAATACCCAACGCGCGCGCCACCCGCGCGGCTAAGACCATCTTTTGTCGCATTGTACGCCCGCCACGACCCCGTTTAATTTGAATTCAGTATCAGTCCGGCCCTCTGGACTACTTCACGTAAAGGACATGGACCTCCAATCCACATATTTAAGACCTAATACGTAACTACGCTATTCAATATGGCTTCCTCAGAGTCACTGACAAGCTAATCTGTTATGTATTGGGAATTTCGAGTAACCACCGAACGTGGCCCCCCCTATCTTCATGCGACCAACCCGGCGTCGATGTACATCAGGTGTGTCGCCGACCCCCGGGTATAGTAATGGGTTCACTCGCGGCTGGCAAGTCTCCTGAGGGCAGGTTAGGTGGCGGGGAATAGCCGTATCAGAGTGCAATGACCAGTCAAAGCGCGGAAGGACCTCTGGCGCAGTCCTACAGGTAAAATTGCACGAGGTCCATAGCCAGTGGTCACGCCCAGTATGAAGCATTAGTCATTTGTGCGCCATCCTGTCACTTAAGCACATTGCGTTCGAGCAATGCAGCTCTCACAACTCGATATAGGAGAAAGATGGTAACAATGATAGCGTGAGGGTCAAGAAACCCGTAAAAAAGGCTTAGTGAACGACGGATGTCGTAATGTTCGTGACCGAATAGACCAATAAGAGCTTCACTGATGGACGTTCCCACCCATTGCGAACTGTTCTCGACAGTGTAAGTGCGGGAGGGGGCGGAGAAGGGACTACCATACCTGTTTTTCATACTACGACTTTCATTTCAGGTATTAAGTAAAGGAACAGAACCACCCAGAACAGGCTCGAGAAGTATGACGTACGACACTGTGTGCAATCTGTGTCCGCTAATCAGTCGGCAGGTCGTAACGGGTAGATAACCATTGGGCTCGGGCTTCGGCAATCATCCAGCGGATGGGTTACCTGTATCGGGAACTTGTGGCGTATGAAGCATTATCTAACTTAAAACCCCGGGGACCCGAACAAGGGGCTCGTACTTTTCGCAGAAACAACTTGAGTATTGCTGCGTGCCATAATGACGACATTTATTATGGGTATCGTAACGACGATTCGGCGTGCACAACGGGATTGGAGAATCACCCACCGTTCGGACTAAGGCGTGGGTTAACAGGTTACAGTCCTATTGCACGTTTTCATCTTGCCCTGGCAAGGTCGGTACTTTCAGGTCGAAGCCCAGCGCGCGAAGGACTGAACGTTAAAGCCTAAAGTCCGTGGCCGTTGTCGGAGATATAAACTCAACAAATCGCATCATTCGGAAAAGCTGTCGGGCGTTCGCCCCGGTGAAACATCAATTCCCAGCATCATTTTTAAAATGTATGAAGGACGCCTCTATCGAGAGCTTAACGTAACGTACCAGCAAACATCAGTTTGCTGTATTTAGAGGAGGGTGTCTGGAGGCGTCACCAAAGCAAGCCCAGGCCCTCATCTACACCAACTAGCGATAACCAGAGCGACACACACTCGGTTCTAAAAAGGAAAGCTTACCTAGAATCTGAGGTGCACATCTAATTACAAAATGTTTGCGGGTCCCGTCACCTCCACGAGACCAAACGCACCATCACAGACGCGTGATGATTGACCATGTCGCCTATTACGACGGCCGAAATCGCCGAACACGTATCTCAAATTGTACCATTCCCTGATTGGTCGCTCAGGTATGAGAGCGATATAACTTAGGCGAACGGTCCGTTAGAATTGGGATTCTAGGTGCCTCCGTCAGGGGGATTCTAGTATCCATTCTCCAGCCTCCACCTCGACCGGTTCAATATAAATAGCGTTACACTGTTGTAACCGTTGGAAAAGAGGTTATCCCAATAGATTGCTATCAAAATACACACAACAATTGCGCCTAGTCAACCCGCGTTGCCAGCGTTCATTGGTGGGTTTCGAGTCTCTTGGGCTTTGATAACCGCGGGGGGTATCCGGACGGGTGCTTCCTCAACCTACGGAACCCGTACGACCATGAAGGTCACCATGTCTCAGTGCTATACCATTTTGGCTACGCTTGACTCTTAGGCTCAGGATTTCCTGACTATATCCGTGAACATCCAGATCGGAGTTGCTGCTCAAGAGTATTTTGACCCATACTTTGTACGCTGTAGCCTGCGTTGAGGCCCATAGATCATCTAACGACGTTACAGTGCAATAATTCGAAAGGAGATCTGAGTGTTTTAACACACATACACCGTCCGACGGCTCCCCAGCCATCGAAACGGGCGTACTTACATATAGGTCTTAACGTGGCCTATGTGGGTAACGGTCGAGCTGATAAAGCGTTCGGGTATGCGCACGTATCCCCTTTGGTCGTACGATGCCCGGACTATACCGCAATGAGGAACATCCGGTGGGTTACGCGAAAATTTCCGCAGCTAAGCCATATTGAGACATGGGCAAACGTGCGGCATTCTTGCGCACCCCGGGCAATGCGTATGTCGTGTACAGGACAGGATCCACTGCGTCGGCATGCCTCTATTTTAGTTCGACCCACATAGAACCGATGATATTTCCCGTAGTCATGCAACGGGTCAGGCTGCCACGTCGGCAAGGGACGTTAAGGCAGAATTGGAGGTAAACCTTAACAGACCTTTTGACTCAGAAAAAAGCTGTCAGGTAAGAGGTACACGGGTACCTTTGTTGAATGCACCGCGGGCACGATAGCATCGGGAGAGAATCAGACACTACACCGATCGGCACGTGATGTCGCTCCGAACCATGCTATTGGAGGATAAAGAGTGTATTCGTTCGACAATCGATCAACATAAAGTGCCCAAGCCTGTGGGCAGGTTGGATGAAGAATGCATAGATACTTCTTTATGCAGCACGTCCGAGTTAAAAAGCGTACCAGCATTCCGCCTGCAAAAGGTAGCTACCAACAACTGGCTAACTTGTTATGCGTCCGCGTAGTGCTGTAGGTATTATGGTCCGTTGGAAACGGCGATAGATGCCCGAACTTTGAACCATAGGTGATGTAGGCGTTGTAGACTCTGAACTTCACCTACAATGACCCGTCTGTTGGAGAGTGCACATGCACGGAATTGCGCGGTTTACGAGGGCTTGTCCTCATACTCTCTCACCGACAGCAGTAGCCTCTAGAAAAAACGTCTCGCATACTTCAGAATTGGAGCGCCAACCAATTTGGCTGTAGACACTAGACTTCTCAAGAAAGGTTCTTACATCAATAAAACAAACACGTCATAGCGCGCGAACAGGCTTCTTGAAAAGGATGCGGGCCTTATGAAGAGTCAAGGTCTGTGCTTCAGGGCGCCAAGCGGATAGAGAATGAAGTACTAAGATCCATAGACGCCATGGCTATATAGGAATTGAAGCTAGACGCCGGGGGCTCAGAGTCTGTATACAAGTCCTCGCTATTGGATCGTAACCGCTCAGCTGTCTGAATCTTTTCACAGTCGTGTTCAGGAGTCACTGCGCGGAACTTAGAATCTATTCAAACGCTTTTTACCACAACTTTAATTGGCTTTGAGGCTTTCGAGCGTCATGTCTTGAAATTCTCCCCGTGGCTCACTCTGATAACTCTGGCATGCTGTAGAGTAGCATCCGACTAGCGGCCGCACACCTTAAGAATAGTCCCCGTGCCAGGGATAAGAATTTGATCTGCGGATAACACATCTGCCTGCTGAGCCTAGCTGAACGAAGTGTCTTACAGAAAGGCTAGCAGCATTTGGGTTCATCGTGTAGCTGCTTCACGCTCGCATCGTCCCTGTAAGGGGAGTAGCTTCGAGAACACAGGAGCGCGCAGGATCGGTCGCGGTGCGTTTCGACTCCTAGATGGAGACTACCGTTGAAGGATTGACTGGTAAAAGCGTCACGCTTGGACGAAGCTTCAATCTGCTTCGGCCATGGGCGGAGGTCTGCGAATTAGACCTTCGTTTAATGTACCATAAAGCCCTCTGTTCAAGAACTTTTCCTAGAACAAAACTTTGGTCAGTGCCCAGCATTTACGACTCGTTGTGGCAACTCTACCTAAGTAGACAATCCGTCGGTGGGTCTTTAGTTACAACATCTAGGATATGAGGTTACCCTCATAGGTGGGGGGAATGAAGGAAGCAAAATTAGTGGCTTGGGAGTCAAGGCATTCGTCAGGGGTGGATGATCTGCCCAATTTAGAGAATCTGGGAAAATCAATAAGTAACTGCAGTGATCTTTCTGGTGGTACGCGTTATCTTCCACCCCACCTGACGCGTGCAGGCACACCTCTGCCCTCAATAGGTTAGGGGCTGGGGTGGAAAAAAATGAACCGGGGCCTCAGCCTTGCGTGCTGGACTATATCTAGCCGATAGGCTCATCTTAACGTCGCGTTACGGATCGTAACTCAATAGAGGATCAGCAGTTTATCAATGGGAAGACATCGGCACCCGCAAGGTAGAATACCGACGTGTTAGATCGCTGGGTGTACAGTAATCCCTACAGTCTGCGATCTGGTGCTTATTCTATTTGAGACCTTCGCAATGTGCCTCTTTGCGGTGCACCCAATATGAGATCCATCTGCTGAGACCCAGTTTTGTCAGTGCAGAAGGTTTATTGACTAGAAGGCCGGGTGACTTTGGTTAGACGCCTCATCGTAAACGCGACACTGTGCCGGTCATTTCGAATGCCGACAAACCAATGACCGCCGGGATGATCAGCTTCCTTACGACTGATCTCGTCGTGTAGCGGCTCTAAATGATACTTACGAGGAACGTGGCGGATCGACCTATCGACTATCCATAAATTGGCAGCACGCTACTGTGGAACGGTAGAGGTGGCATGATAAAGAAGTGGACAGCTGTACGAAATGACTACCCTATAGAGCGCAAGCCGAGGTCCCAGTCCAAACGCGGTGAGTCCAGCGCATAGCCCGCGATTACCGGCAAACGCGGGGCTATTAAATAGTGGCACTACTACGTGCACACCACGCTACCACGATAAAAATTGACTCTTCAGAGGGCTATCCTAGGGCCTCCCGGTGTCGCCAATATGGCAGACTCACGTCTCCTAGCGATATGGAGCATCTACTAGAAGTGACAACCTATCGCTTACGAAATGTTAAAACTGTTGTTTAGGTTAAGTCATGAACTATTTTGTGGCGAAGAGTACTGCCTGACTTGTTGATTGTAGGTGGCGAGATACAAAAAGCACTGACGCAGCTTGCTTGAGTACGGGGTGAACATGCCGTACGAAACCTAGGCGATTTCAGTTAAAGATTGTAAACCCGTTCCTCGTTTAGCAAGCCTGCATCCCCATGCCGGCACTTAATATCCGGTGGATGAGTCTCAGCGGACCTAGCGTAATCACGAAATCCATCAGGCTCCAAGTTACGATTAAGCTTCGTACGGCAAGGGAGTCCCTAGTTTCCATTAGCGTGTACTTCTCCCCGCTTAACTCAGGAGAAGAATATTTTAAGTTAAATTACCGCGTGGTGCACATCCGCTTAGATCCAACTTCAAGGGATGGTAGGGGGGCTTCGTACCTCTATTGGAAGTATTCAACTCGTAGTTGGCTGGGTGGGTCCTTTTTAGGGTTTTCCCTCTGGTTTAGATCCCAAAAGCGCCCCCCCCTAGGTTGGGATATAGTCTAGAGGATTAACTAGCGGTTTCGATGTCTTCCACGCCCATAGCATTGGCGCGCCCGTGCTCGCACGGGGCCTTGGCGTAACACAGCTTGTTTCCGACGTGCTAGCAACGAGTACCCTAACCTGGTTAGACGAAAGCAACGCTGCGATACTCTGGGGAACATAACTTGTAGGGTCTTGGCCGGGGGGCGGGACCGTCACCTCTATTGATCTCTCGACAGGAATAACAGACCTTACGGAGCGGCCACTCGTCATACAGACAACGGAGCAGCTGTGGTCTTCTGTAACGACCACAAGGTGCATGTGATTTACAGCTGTACAAGCACAGAAGTTCCCAAAGATCCTGCATCGTGATCACGGTTATCCTACTATAGGATGCGATGTATCGTACATAGTCATCTAATACCTTATTGTGCAAGCGTCTGACAAGCGCTATATCCGGTCAGACGAAGCCTCCATTCCGTACCGCAGCGCAGATTTGGTCCCCCGCGTGGGGCACTACATAGAGTGCGCACTCCGGTAGTCCACAGTAGCAGCTATTTATAAGTACGGATTACCGACCTATAGAATCCTCCGAGGTTTGGCTTTTTTGGGAAAGACCTGTAGCTGTCCAAAACCAGCCGAGGCTGTCACCACCGAAATCGGGAAACGCGGCTGGTACAGGACAGCAACGACCGAGTAGCCTGCACCATATTTCACGTATAGTCGCGTCATACGAGTCCGCACCGTAATCGCGGTATTAACAGCAGGCGGATTCCAGTCTCCCGCGATGTTGGTCGCTGAGGACGTATTCTGGTAACTACTACTGAGGGCTCTGGGATTAGTTTAGGTAATCCCCCTTTCAGCCGGGGAAGAAGTATCGCAAAGTTCTAGTCCGGCGCTCGTTACCGTCGAGCTAACGTGAGGATTATTGACGCACACCTAGGTGTTCGACAATGCCAGGTTTCAGAAAATAAATCTGCGCCAGACCGTATCGATTCGGACCGTTGAGCTACGGCGATAACAAGTATGTCTGGGGCCGCACATTAGTTGGTTTACCAAGGGGGGCCCATGGGATTCACGTATATGAGATCTCGACTGTACCGGGAGTTACCTCAGGCGACAGCTCTGATGATACCAATCCGAGAGCCCACAGTACCTGGTAAAATTTCTGCTGCTGCCCCCACACCCAAAGCATAATCCCTACCGTGGGGCAGAATCCGGATGAGGCGTGAAGATCAAATCTGTTCCCGTGTTTGATGCTGACAACATGTCACTGTTTAGAGAAACGGCCTATCTTAATGATATACGATCTTCGAAGGAGCGGATATACGCCGACCTCCAAAATTTGCGCGTAGACCGCGTTGAGTCAATAGAGGACTCCGGGTAATCTTGCACAGGTTGCCGACGTTAACTATAAATTTTTCGGGCCCAGAGTGCCCGAGCCATGAGAGTCTCCGTGAGCGACCCTCCCAGTCTACGGCCCTGTGCTCCCACTGCGTGGATTGACCCGATGTCCACCCGTTGATGTTCACACCGGAGTGGTGGGGCGGTGAGGTATTCTTCGGCGCTTCTAGCCCGCAGCAACCGCAGTTCGAAGCCACTTACAGCTAAGGAACGCGGTTGAACCCACATCCGACTCCAAAGCTGATTGCAGTCTGTGCGCTCCGTCATTTGGATACGTAAGGCCCCTGACCGGCCCAGCATTCCTCGTCCCTCATGCTTATCGGAATCGCCTGAAAGGATCGCACCAGGGTGGGCCGTTGATCTATAACCTTCCGTCGTATTAAGCCCTGACTATCTCCCTAAGTAGAGGAAGCTTAGTCTGATATGTCATGATAAAAAAACAGAGTACTGTAGGAGTTCACATCGTGGCTGGAAAATATCTAAAACTCGAAAGTCTGCAGAACGCACCGCGTTCACTGCGCCTGACCCTTATGCTCTGAAGGGTATTGGACTAAGACTGCTAGGTCGCGGCCAGGAGGTGGCTCATCGCAGCTGGCTGGATTCCGAACGAGGGATCTTCCTACCAGGGCCAATGCAAGGACAACTCGCTGAGGAAGTTATTGTGAAGATCCGGACAATTGGTAGGTCCTACACTAATGCAACAGGTTTGGTTGCTTTTGCCTGCCTTCGAGACGACACGCTAGCAACCGTTACATCGGGTGGATCGATGGTCGCGCTTTGTCCGGAAGTGCCCATACCGTATGTGACAGGAAGGAAGATGCTTCCTCCTGGTCGATCTCACCTCGCACAAAATTTCACCGATACTCGAACAATTGCTGGCGCACTGACCTGCGGTGTGACTTTAATGCATACGACTCCCGTCGCGCGCGAGTGAGATTGCTCTTTTAGTGGGTGACATAGTACGCTTTGTTCAAGGTTCATTGGACTTGTTGGGGATCGTGCTTATCCCACACGTCCTCATTTTTGGACTTTGTTTGAGTTTTGAACGTACACTAGAGCAAATGTGTACAATCTCACGGGGTGTGCAAGTTCACGGTAGGACGTCCGCGAGCGATCTAACTAAGTTGTGTCCCGCTGGGGTGTATTTAAGACCCCCCGTGGTATCTGTTCAGAAATGCTATAATTTATGTCTCGACAAACCAGGGTGACTTATCCCCAGCCTCCAATCTAACGGCTAATGCTACGTCCACAGGATAGGCGGTCGGTGGTTCCGTACACACGCGTCTAGAGCGGCGTAGGTTGCTGATAGCATAAGTGCCTCAGAACGCAAGTCCTTGTGGATCTCTAACCCTCCCACGCCGATTTATGACGACGGCTACGGATCAAGTACGAGTGTTCTACCTACCACGCCCTCGTGCACATTTAAGACGGGGTTGCTCTCGGCGAGTGTATTTGGTCTTCTCGGCTTCGTATTTTTGCGTCCGTGGCGCTAGAAATTGGACCATATGCTACTGACATTGGTAGTACTGTCGAATGCTGTCCGCGTATCCGCGTCCGTTTTCATCCCCGCACAGGGCCTGGAATGGACAGCTGATAATACCAACATCTTAAACATACTGTGTGCATCATGTAAGCCGACATGTGCACAAGGATCCTCAATGCAGTGCTACGGGGATTGAGGAATAGCGAGGTGTATCCTGCGAACCGTTACCTTAGGATCAACGCTATATCGCGGCGTCCGCCTAAAGCCAGTGTAAGTCCCAGCTGTTAACCGCCTTGAAGTGGTGCAAACACGTTGGGGCAAATTCCGTTAACCGGGGAGCATGCATCTTTTATTCGGCCGTTACAGGCGCCCCAATCACTGCCGACCGCCCCTATAATGGAACACTTGGACCAGCGATGCTGGGTTGCCCAACCCCTCGTACCTTCCGAAGGCATAGCTGGGTACAGATACCGATACCAACGTTGTCGGGTTCTGAGAAGCCTGTATACTCCGCCAGATGGTCCATAAGAGGAGGCCAACGAGCCTATGCTGCGACATGGATGCTAGGCGCCAATTCTCGAAGTCCGTGTCCAAGAGGCTGTGAATAGAAATATTCGCTGCGCGCATTCATTTTTCTGTGTAGCGACGACTCGTGCACGCGTTAGGCATAAACCATTCCATTGGGGGCACACTGAGGACTTCCGGGAAGGTATTAAGTGGCCCCCCTGAGAGAGGCTATCACCACGTGCTCATTCAAAAAGATCCTAGCAAACCGGTACCATGGAATTAGTGTCCGTCGGAGTATCTTTGCCGGGGTCATTGAACATCTTGATAGACGCGGCTGATGCACGCAGAGAGCAGTTACTAGGCTGTTGAACCTACTTCCTGGCGATCAAGGCTAGTTCTGTACAGGTCCCCCGAGTAGCCGACGAAACTTGGTTATGAGCGTCTGAAGTCCACGCGGAGTCGAGTCATCGGGTTCTTCGTCATAACGTCTTACGACGCCTTAACTACCCATAGATGCGGTGGGTGTGGGGGGTTTGTGATTACCTTATCGTATGAGTTAGAGCTCAGCGAAGATTAGTCCGAAACATGTGGTGGGCTAGTCAAAATACCCTTGTCAGCGATCATCGTGTGCCCCCCATTCGGCGTCCGCCTTGTGAGGGTGCACGAGGGTGATTCTAACCATCCGGGGCATAGTAACAGCCCCAGCCGCGAATCTGAATTAGGATACGATCGTGCCATGAATTGGTTAGGCTTGATGTCTGCAATCAGTCGATAGGTGTCACGCGGTCCCACTGGATAAAGCACAGCGATGGGTTCGTCTTCTAGTCGGCGACAACTAAGATGGTTTCCTTGCACTCATTCAATTCCTAGGGCACGGGGAGAAGCCTGGACGGGGAAACTGCAAGCTAATCATAACGCACCATGGTAGGTCCACCTTAAAGTATTTGCAGGGAGTGCAAGATATGGCCAAGGCCTAACGATACATCTTTTCTCGCAAGGGTTGTTTGAAATGCTAGATTACACCTGGTTAGTCACCGCTGGAGCAAGATCATATCACTAGTAGCCTTTAAGGTTGGTCTTCGACTGCACTGACCATTGTCAGCGTAGCCGTCCGATCAGCGCTAATATGGGGGTCGGGATATTTCATGATCACTGGAGAGGACGTGCAACGTCTTTCGATGGAAAGGCGCACGAGATAGGAACTCTTCATATTGGGAGATATAAGTCGTGTAGTTCAGCATGACTATGCCGTTAGAAGCAAAAAATCACTCCATTGCATACATTTTGACAACGCCGACCGACCAAACGCCCTGAGCGCGGCGAGAGTCATGAACCGGCATGCTAAGGCTCAGCTACTAGGAACTTAAACTCCGTAATAACTCAAAATATCGTCTGTTACCGAGTTTTGATGTCATAGGAACTGGTACCGAACTCGTCTGGTATCCGGTCGCTAACGCGCATGTCCAGGGGAGCGATGTCTATGATGCCTCCGTTTTGCTGCTGCCGCCTAACAGCGATTAAGCAAGCTGCCTCCTTTGGCTAGGCACCGTAATTATTATTTTTCAAACTCGCACATATTGCTACGTTCTAAACCCGGGGACCGCCGGCCGGCTGCGACGCTCATACGTGTCCAACCTGACGCGGGAGTGATGGTCTGCTCACCTGGATCGCCTCCGGTAATCCTGTCGCAGGCCGAGGTTGGCGTTTGATGCATGGAGCGCCCGAGCGCAATGACCACCAAGAAGTATGTGGACTCTAGCGTCATGGGGAAGACATATTTTCCCTCTCCCCGTTGCATAGTCCGCCCCACCCTGTGGTGTCTCAGTGGTTGTAGTTATAACACGGCTCGCAGCAAGCATGAATAGGACGCCTTATAATCACGATTAT
		</sequence>
    <sequence><taxon idref="Location_4_4_0|29.253338881824888"/>
			TGAGCACGTCCCAAGGGTGGCACCGCATGTAATGGCCTTAACCTCCAATCCAGCAAAAGTGAGTATCTCATCCGACGGGCAAAATTGTTTAATTTCTGCAAGACGTACATTCTCCGTATCACACCTATACCGTATGGCGATCGCCTTCACCATACAGAAAAACTGTGGTGAGACTCACGGCGGCATTCCACCCGAGTCCCGCAAGTTAATCCTCCGCGTTTATTCATTCGTCGACAGGCAGGAGCAGGCTAGCCGGAGTAAGGGCCACCTCCTCTACCGTGACGGTACACAACCGCAGCATTATGCCTTAATCGCATAGGGCTGGATTCACCAATAAGAGAGACGCTATTCCGGCCGGGTGTGACCTGCTCTTAAAAGGCACCTGGAGGCACGGGCCGATCAGCCAATGAAAGGACGCGCGATTGTCCGGTCGGCCAGTAGGTCAGCCGCCGCACGCGTTACCTCGTTTAAAGGAAAGTCTCTAGGGTCTGTGCTCGTCGGGCGAAGATAAGTTTTACGAGAATAATTCTATGATGTTAACCCGCCTAATTAAATTTTAAGTATAGGGCAGGCGAATTAGGGTTGCTACACAAATTTGAGGATCCGTGCTAGTACACCGTGATCGGACAACTAGAATGAATCGGTTCTGTTGAAGTCTAGAAGCGGAAAAAGAATTCACAGCTCGCAAGTCGCTCAGTGGCAGGTACCCCCCTAAGTGGTTCAGCGTTCTCGCTGACCGGCTTGATTATGGACTAAACGGATTTACGTGCATGGGTTATCATTTAAAATACCTGCTTCGGCTAGGCGTTATTTACAGCGTGTACCTGAAATAGAGACGATGCCTCACGATATTACAATGCGGAAACTAGATCCGGCAACATATGGAGTATATATAGACGGCAATCGTTGGATAGGTGCGCGAGACCTTCCTGTGCATGTCGATTGCCCCACATTTCGAATTAGAGGGTTCAAAGCAGCGTGTGTATGCGGTCCTTAGGTCATACGACTGTGACATTTATATTCCTGGAAAAATTATTGGGGGTCGCCAGGGCTAATCGCTAACACATCTGCAATAGGGAGCTAGGCCCTGATAGCTGGGATACAAGCATGATGCTTATCAGGGGCTTCTCGAACTGAAGAGTAAAGTGCGGCTCCCCCCCGGGTACATTTTCCTTAGGGGGACATTTTTTCTTGAGGTAGTGCGCATTCTCCTGACGACAGAACCAATCCCCCCCTCTACGCGATGTAACCAATTAACCGTAGACAGGTTTGATCATGGAAGTTTGAACGTCAGTTGTATGTCTACGGGCCCACCCATTGTCGAGTACAAATATAAATTTACGATCGTTGTTGAGGAACGCTGTTAGTCGAGCTGAAATGTCGATCGTCCATGATTCGGTAGTTTTGGCATAAGGGTGTATACGTGCTTGGGTGTTGGTAAATGTATTATACAACTGCGTTCACGCTGGAATCACCTGAACCTAAAGACTAAGCTCTGACGTCACTTCGTTCTCGATGAGAAACGCGATGTAACAAGCTATCGACCTATTTACATTATACCCTAGTGCATGACCACGTCCTCCTAGGTCCGCTGCACGCGGCTCTGACATATGGTGAGGAGTGCCCCCGTGAAATGGCTGATTCACATGCGGTTCATTACACCGGCTGTTTTAACTGCGTTACAGTTACTCTGACACAGCAGCGCTCCCCGCATTTTCACCTGCAGTAGACTTGACCTCACAACCAACATTTACCTAAAACCAGTCAGTGAGTCACAGATTGGTTCGGTACCCAATTGTACACTGCTCGTTATATAACCACTACGGACGCCTCTTTAAGATACGGCTAAGACATGTCCCGGCATCTGAGTCCTCGGCCGGTCTCTCGGAAACTCCGCTCTACCTTGGTCGCAGCCGTAATTACTTTGTAAGAGATTGGGGGAAGAGTCAGGTGGATAAAATCATCTGATGCGCGGCTCAACAACCATGACCGATATCAAACCGTTCGCTGTACGTTTTTCCCGCCCGTGCCTTTCTACGTAAAAAAATCCAGTGCCATAAAATAAAGTCCACAGTCTTTCTGAAAATGCCGCGGTTCGTGGCGTTATACTTGGGACATTCTCGTTGACAAGATGAATGGGTTAGTTGAAGGGCAGGACATCCGTCGCAACTAGCGGACTGTGGTCGCACCAAGCGTGATTCTGGCCGCAATGACGGCTACGGCTGGATCTGTCCATCTAATTGCTGGGTCTGCACCAGTTTCAGTAGTCGGGCCGGGCTCAATATCACCAAGGCGGATCGTAAAACTCGCCAACGTTCACAAAGGTATTAATAGCATATAATTTACGGAGATCACCGTTCGGTGCTTTGTCGCTGCAGTACAGCATTTCACGCAAAACCGTAATACAGTAGAATGACACCAGGCGCGGACAGGCTTTCTCAGCTCGGATTAGCTGTGACACCGTCCACCCTAAGTCATCCTTACTAAGCTGTGCCCACGTGGCCTGCGCTGCATACATCACGCATGCTGAGATAATGAAAGTTGCTGAAGTGCCTCGGTGTTTCCGTGAACACACTTGGCGTGCATCGTTTAAAGTGGCGTTCAGGCTGCCTAGGAATCTGAGTTGTGCACTGAGCGCGGTGGGCTTTTGTTCCATCCTTACTTTAACCGGATGGGGGTCTAGATCTGCCCGACAATTGCGAAACCGGTGTCATGCTCCCTTCACAGGTACATGGATGTGCAATGAAACGCCGGAACCCCGTACCAATACATTACACTGCACATGTGATCTGGGCTGAGCGGACCTAAGGCTCCCTTAACAGAATAGAAAAGTGCCAACTACGCCTTTATCCCATCCCCTGACAGCCTTCTTCTAGGTTGATCTGAGGACGTAGTCTATTGAGGGATGCAATTCCAATCTCTCCACAAAAATTAGATTATGCAGGAGCGGTTGGGATCAATTTATCTAAGAGTAAGCATAGTGCATGCATTGTTGCCGTGCTTCAGAGATATCATGTTTCTGCTCGCTGCTCGTGAAGGCCATGCACCCTCCTAACAGCCAACCAAGTAAATAGGCGGAGCCAAAGTGGCGTCTTACTACCATTGACTTAACCATAGCGTATAGCGTTCAATGCGTGTCAATACCCAACGCGCGCGCCACCCGCGCGGCTAAGACCATCTTTTGTCGCATTGTACGCCCGCCACGACCCCGTTTAATCTGAATTCAGTATCAGTCCGGCCCTCTGGACTACTTCACGTAAAGGACATGGACCTCCAATCCACATATTTAAGACCTAATACGTAACTACGCTATTCAATATGGCTTCCTCAGAGTCACTGACAAGCTAATCTGTTATGTATTGGGAATTTCGAGTAACCACCGAACGTGGCCCCCCCTATCTTCATGCGACCAACCCAGCGTCGATGTACATCAGGTGTGTCGCCTACCCCCGGGTATAGTAATGGGTTCACTCGCGGCTGGCAAGTCTCCTGAGGGCAGGTTAGGTGGCGGGGAATAGCCGTATCAGAGTGCAATGACCAGTCAAAGCGCGGAAGGACCTCTGGCGCAGTCCTACAGGTAAAATTGCACGAGGTCCAGAGCCAGTGGTCACGCCCAGTATGAAGCATTAGTCATTTGTGCGCCATCCTGTCACTTAAGCACATTGCGTTCGAGCAATGCAGCTCTCACAACTCGATATAGGAGAAAGATGGTAACAATGATAGCGTGAGGGTCAAGAAACCCGTAAAAAAGGCTTAATGAACGACGGCTGTCGTAATGTTCGTGACCGAACAGACCAATAAGAGCTTCACTGATGGACGTTCCCACCCATTGCGAACTGTTCTCGACAGTGTAAGTGCGGGAGGGGGCGGAGAAGGGACTACCATACCTGTTTTTCTTACTACGACTTTCATTTCAGGTATTAAGTAAAGGAATAGAACCACCCAGAACAGGCTCGAGAAGTATGACGTACGACACTGTGTGCAATCTGTGTCCGCTAATCAGTCGGCAGGTCGTAACGGGTAGATAACCATTGGGCTCGGGCTTCGGCAATCATCCAGCGGATGGGTTACCTGTATCGGGAACTTGTGGCGTATGAAGCATTATCTAACTTAAAACCCCGGGGACCCGAACAAGGGGCTCGTACTTTTCGCAGAAACAACTTGAGTATTGCTGCGTGCCATAATGACGACATTTATTATGGGTATCGTAACGACGATTCGGCGTGCACAACGGGATTGGAGAATCACCCACCGTTCGGACTAAGGCGTGGGTTAACAGGTTACAGTCCTATTGCACGTTTTCTACTTGCCCTGGCAAGGTCGGTACTTTCAGGTCGAAGCCCAGCGCGCGAAGGACTGAACGTTAAAGCCTAAAGTCCGTGGCCGTTGTCGGAGATATAAACTCAACAAATCGCATCATTCGGAAAAGCTGTCGGGCGTTCGACCCGGTGAAACATCAATTCCCAGTATCATTTTTAAAATGTATGAAGGACGCCTCTATCGAGAGCTTAACGTAACGGACCAGCAAACATCAGTTTGCTGTATTTAGAGGAGGGTGTCTGGAGGCGTCACCAAAGCAAGCCCAGGCCCTCATCTACACCAACTAGCGATAACCAGAGCGACACACACTCGGTTCTAAAAAGGAAAGCTTACCTAGAATCTGAGGTGCACATCTAATTACAAAATGGTTGCGGGTCCCGACACCTCCACGAGACCAAACGCACCATCACAGACGCGTGATGATTGACCATGTCGCCTATTACGACGGCCGAAATCGCCGAACACGTATCTCAAATTGTACCATTCCCTGATTGGTCGCTCAGGTATGAGAGCGATATAACTTAGGCGAACGGTCCGTTAGAATTGGGATTCTAGGTGCCTCCGTCAGGGGGATTCTAGTATCCATTCTCCAGCCTCCACCTCGGCCGGTTCAATATAAATAGCGTTACACTGTTGTAACCGTTGGAAAAGAGGTTATCCCAATAGATTGCTATCAAAATACACACAACAATTGCGCCTAGTCAACCCGCGTTGCCAGCGTTCATTGGTGGGTTTCGAGTCTCTTGGGCTTTGATAACCGCGGGGGGTATCCGGACGGGTGCTTCCTCAACCTACGGAACCCGTACGACCATGACGGTCACCATGTCTCAGTGCTATACCATTTTGGCTACGCTTGACTCTTAGGCTCAGGATTTCCTGACTATATCCGTGAACATCCAGATCGGAGTTGCTGCTCAAGAGTATTTTGACCCATATTTTGTACGCTGTAGCCTGCGTTAAGGCCCATAGATCATCTAACGACGTTACAGTGCAATAATTCGAAAGGAGATCTGAGTGTTTTAACACACATACACCGTCCGACGGCTCCCCAGCCATCGAAACGGGCGTACTTACATATAGGTCTTAACGTGGCCTATGTGGGTAACGGTCGAGCTGATAAAGCGTTCGGGTATGCGCACGTATCCCCTTTGGTCGTACGATGCCCGGACTATACCGCAATGAGGAACATCCGTTGGGTTACGCGAAAATTTCCGCAGCTAAGCCATATTGAGACATGGGCAAACGCGCGGCATTCTTGCGCACCCCGGGCACTGCGTATGTCGTGTACAGGACAGGGTCCACTGCGTCGGCATGCCTCTATTTTAGTTCGACCCCCATAGAACCGTTGATATTTCCCGTAGTCATGCAACGGGTCAGGCTTCCACGTCGGCACGGGACGTTAAGGCAGAGTTGGAGGTAAACCTTAACAGACCTTTTGACTCAGGAAAAAGCTGTCAGGTAAGAGGTACACGGGTACCTTTGTTGAATGCACCGCGGGCACGATAGCATCGGGAGAGAATCACACACTACGCCGATCGGCACGTGATGTCGCTCCGAACCGTGCTATTGGAGGATAAAGAGTGTATTCGTTCGACAATCGATCAACATAAAATGCCCAAGCCTATGGGCAGGTTGGATGAAGAATGCATTGATACTTCTTTATGCAGCACGTCCGAGTTAAAAAGCGTACCAGCATTCCGCCTGCAAAAGGTAGCTACCAACAACTGGCTAACTTGTTATGCGTCCGCGTAGTGCTGTAGGTATTATGGTCCGTTGGAAACGGCGATAGATGCCCGAACTTTGAACCATAGGTGATGTAGGCGTTGTAGACTCTGAACTTCACCTACAATGACCCGTCTGTTGGAGAGTGCACATGCACGGAATCGCGCGGTTTACGAGGGCTTGTCCTCATACTCTCTCACCGACAGTAGTAGCCTCTAGAAAAAACGTCTCGCATACTTCAGAATTGGAGCGCCAACCAATTTGGCTGTAGACACTAGACTTCTCAAGAAAGGTTCTTACATCAATAAAACAAACACGTCATAGCGCGCGAACACGCTTCTTGAAAAGGATACGGGCCCTATGAAGAGTCAAGGTCTGTGCTTCAGGGCGCCAAGCGGATAGAGAATGAAGTACTAAGATCCATAGACGCCATGGCTATATAGGAATTGAAGCTAGACGCCGGGGGCTCAGAGTCTGTATACAAGACCTCACTATTGGATCGTAACCGCTCAGCTGTCTGAATCTTTTCACAGTCGTGTTCAGGAGTCACTGCTCGGAACTTAGAATCTATTCAAACGCTTTTTACCACAACTTTAATTGGCTTTGAGGCTTTCGAGCGTCATGTCTTGAAATTCTCCCCGTGGCTCACTCTGATAACTCTGGCATGCTGTAGAGTAGCATCCGACTAGCGGCCGCACACCTTAAGAATAGTCCCCGTGCCAGGGATAAGAATTTGATCTGCGGATAACACAGCTGCCTGCTGAGCCTAGCTGAACGAAGTGTCTTACAGGAAGGTTAGCAGCATTTGGGTTCATCGTGTAGCTGCTTCACGCTCGCATCGTCCCTGTAAGGGGAGTAGCTTCGAGAACACAGGAGCGCGCAGGATCGGTCGCGGTGCGTTTCGACTCCTAGATGGAGACTACCGTTGAAGGATTGACTGGTAAAAGCGTCACGCTTGGACGAAGCTTCAATCTGCTTCGGCCATGGGCGGAGGTCTACGAATTAGACCTTCGTTTAATGTACCATAAAGCCCTCTGTTCAAGAACTTTTCCTAGAATAAAACTTTGGTCAGTGCCCAGCATTTACGACTCGTTGTGGCAACTCTACCTAAGTACACAATCCGTCGGTGGGTCTTTAGTTACAACATCTAGGATATGAGGTTAACCTCATAGGTGGGGGGGATGAAGGAAACAAAATTAGTGGCTTGGGAGTCAAGGCATTCGTCAGGGGTGGATGATCTGCCCAATTTAGAGAATCTGGGAAAATCAATAAGTAACTGCAGTGATCTTTCTGGTGGTACGCGTTATCTTCCACCCCACCTGACGCGTGCAGGCACACCTCTGCCCTCAATAGGTTAGGGGCTGGGGTGGAAAAAAATGAACCGGGGCCTCAGCCTTGCGTGCTGGACTATATCTAGCCGATAGGCTCATCTTAACGTCGCGTTACGGATCGTAACTCAATAGAGGATCAGCAGTTTATCAATGGGAAGACATCGGCACCCGCAAGATAGAATACCGACGTGTTAGATCGCTGGGTGTACAGTAATCCCTACAGTCTGCGATCTGGTGCTTATTCTATTTGAGACCTTCGCAATGTGCCTCTTTGCGGTGCCCCCAATATGAGATCCATCTGCTGAGACCGAGTTTTGTCAGTGCAGAAGGTTTATTGACTAGAAGGCCGGGTGACTTTGGTTAGACGCCTCATCGTGAACGCGACACTGTGCCGGTCATTTCGAATGCAGACAAACCAATGACCGCCGGGATGATCAGCTTCCTTACGACTGATCTCGTCGTGTAGCGGCTCTAAATGATACTTACGAGGAACGTGGCGGATCGACCTATCGACCATCCATAAATTGGCAGCACGCTACTGAGGAACGGTAGAAGTGGCATGATAAAGAAGTGGACAGCTGTACGAAATGACTACCCTATAGAGCGCAAGCCGAGGTCCCAGTCCAAACGCGGTGAGTCCAGCGCATAGCCCGCGCTTGCCGGCAAACGCGGGGCTATTAAATAGTGGCACTACTACGTGCACACCACGCTACCACGATAAAAATTGACTCTTCAGAGGGCTATCCTAGGGCCTCCCGGTGTCGCCAATATGGCAGACTCACGTCTCCTAGCGATATGGAGCATCTACTAGAAGTGACAACCTATCGCTTACGAAATGTTAAAACTGTTGTTTAGGTTAAGTCATGAACTATTTTGTGGCGAAGAGTACTGCCTGACTTGTTGATTGTAGGTGGCGAGATACACAAAGCACTGACGCAGCTTGCTTGGGTACGGGGTGAACATGCCGTACGAAACCTAGGCGATTTCAGTTAAAGATTGTAAACCCGTTCCTCGTTTAGCAAGCCTGCATCCCCATGCCGGCACTTAATATCCGGTGGATGAGTCTCAGCGGACCTAGCGTAATCACGAAATCCATCAGGATCCAAGTTACGATTAAGCTTCGTACGGCAAGGGAGTCCCTAGTTTCCATTAGCGTGTACTTCTCACCGCTTAACTCAGGAGAAGAATATTTTAAGCTCAATTACCGCGTGGTGCACATCCGCTTAGATCCAACTTCAAGGGATGGTAGGGGGGCTTCGTACCTCTATTGGAAGTATTCAACTCGTAGTTGGCTGGGTGGGTCCTTTTTAGGGTTTTCCCTCTGGTTTAGATCCCAATAGCGCCCCCCCCTAGGTTGGGATATAGTCTAGAGGATTAACTAGCGGTTTCGATGTCTTCCACGCCCATAGCATTGGCGCGCCCGTGCTCGCACGGGGCCTTGGCGTAACACAGCTTGTATCCGACGTGCTAGCAACGAGTACCCTAACCTGGTTAGACGAAAGCAACGCTGCGATACTCTGGGGCACATAACTTGTAGGGTCTTGGCCGGGGGGCGGGAGCGTCACCTCTATTGATCTCTCGACAGGAATAACAGACCTTACGGAGCGGCCACTCATCATACAGACAACGGAGCGGCTGTGGTCTTCTGTAACGACCACAAGGTGCATGTGATTTACAGCTGTACAGGCACAGAAGTTCCCAAAGATCCTGCATCGTGATCACGGTTATCCTACTATAGGATGCGATGTATCGTACATAGTCATCTAATACCTTATTGTGCAAGCGTCTGACAAGCGCTATATCCGGTCAGACGAAGCCTCCATTCCGTACCGCAGCGCAGATTTGGTCCCCCGCGTGGGGCGCTACATAGAGTGCGCACTCCGGTAGTCGACAGTAGCAGCTATTTATAAGTACGGATTACCGACCTATAGAATCCTCCGAAGTCTGGCTTTTTTGGGAAAGACCTGTAGCTGTCCAAAACCTGCCGAGGCTGTCACCACCGAAATCGGGAAACGCAGCTGGTACAGGACAGCAACGACCGAGTAGCCTGCACCATATTTCACGTATAGTCGCGTCATACGAGTACGCACCGTAATCGCGGTATTAACAGCAGGCGGATTCCAGTCTCCCGCGATGTTGGTTGCTGAGGACGTATTCTGGTAACTACTACTGAGGGATCTGGGATTAGTTTAGGTAATCCCCCTTTCAGCCCGGGAAGAAGTATCGCAAAGTTCTAGTCCGGCGCTCGTTACCGTCGAGCTAACGTGAGGATTATTGACGCCCACCTAGGTGTTCGACAATGCCAGGTTTCAGAAAATAAATCTGCGCCAGACCGTATCGATTCGGACCGTTGAGCTACGGCGATAACAAGTATGTCTGGGGCCGCACATTAGTTGGTTTACCAAGGGGGGCCCATGGGATTCATGTATATGAGATCTCGACTGTACCGGGAGTTAGCTCAGGCGACAGCTCTGATGATACCAATCCGAGAGCCCACAGTGCCTGGTAAAATTTCTGCTGCTGCCCCCACACCCAAAGCATAATCCCTACCGTGGGGCAGAATCCGGATGAGGCGTGAAGATCAAATCTGTTCCCGTGTTTGATGCTGACAACATGTCACTGTTTAGAGAAACGGCCTATCTTAATGATATACGATCTTCGAAGGAGCGGATATACGCCGACCTCCAAAATTTGCGCGTAGACCGCGTTGAGTCAATAGAGGACTCCGGGTAATCTTGCACAGGTTGCCGACGTTAACTATAAATTTTTCGGGCCCAGAGTGCCCGAGCCATGAGAGTCTCCGTGAGCGACCCTCCCAGTCTACGGCCCTGTGCTCCCACTGCGGGGATTGACCCGATGTCCACCCGTTGATGTTCACACCGGAGTGGTGGGGCGGTGAGGTATTCTTCGGCGCTTCTAGCCCGCAGCAACCGCAGTTCGAAGCCACTTACAGCTAAGGAACGCGGTTGAACCCACATCCGACTACAAAGCTGATTGCAGTCTGTGCGCTCAGTCATTTGGATACGCAAGGCCCCTGACCGGCCCAGCATTCCTCGTCCCTCATGCTTATCGGAATCGCCTGAAAGGATCGCACCAGGGTGGGCTGTTGATCTATAACCTTCCGTCGTGTTAAGCCCTGACTATCTCCCTAAGTAGAGGAAGCTTAGTCTGATATGTCATGATAAAAAAACAGAGTACTGTAGGAGTTCACATCGTGGCTGGAAAATATCTAAAACTCGAAAGTCTGCAGAACGCACCGCGTCCACTGCGCCTGACCCTTATGCTCTGAAGGGTATTGGACTAAGACTGCTAGGTCGCGGCCAGGAGGTGGCTCATCGCAGCTGGCTGGATTCCGAACGAGGGATCTTCCTACCAGGGCCAATGCAAGGACAACTCGCTGAGGAAGTTATTGTGAAGATCCGGACAATTGGTAGGTCCTACACTAATGCAACAGGTTTGGTTGCTTTTGCCTGCCTTCGAGACGACACGCTAGCAACCGTTACATCGGGTGGATCGCTGGTCGCGCTTTGTCCGGAAGTGCCCAGACCGTATGTGACAGGAAGGAAGATGCTTCCTCCTGGTCGATCTCACCTCGCTCAAAATTTCACCGATACTCGAACAATTGCTGGCGCACTGACCTGCGGTGTGACTTTAATGCATACGACTCCCGTCGCGCGCGAGTGAGATTACTCTTTTAGTGGGTGACATAGTACGCTTTGTTCAAGGTTCATTGGACTTGTTGGGGATCGTGCTTATCCCACACGCCCTCATTTTTGGCCTTTGTTTGAGTTTTGAATGTACACCCGAGCAAATGTGTACAATCTCACGGGGTGTGCAAGTTCACGGTAGGACGTCCGCGAGCGATCTAACTAAGTTGTGTCCCGCTAGGGTGTATTTAAGACCCCCCGTGGTATCTGTTCAGAAATGCTATAATTTATGTCTCGTCAAACCAGGGTGACTTATCCCCAGCCTCCAATCTAACGGCTAATGCTACGTCCACAGGATAGGCGGTCGGTGGTTCCGTACACACGCGTCTAGAGCGGCGTAGGTTGCTGATAGCATAAGTGCCTCAGAACGCAAGTCCTTGTGGATCTCTAACCCTCCCACGCCGATTTATGACGACGGCTACGGATCAAGTACGAGTGTTCTACCTACCACGCCCTCGTGCACATTTAAGACGGGGTTGCCCTCGGCGAGTGTATTTGGTCTTCTCGGCTTCGTATTTTTGCGTCCGTGGCGCTAGAAATTGGACCATATGCTACTGACATTGGTAGTACTGTCTAATGCTGTCCGCGTATCCGCGTCCGTTTTCATCCCCGCACAGGGCCTGGAATGGACAGCTGATAATACCAACATCTTAAACATACTGTGTGCTTCATGTAAGCCGACATGTGCACAAGGATCCTCAATGCAGTGCTACGGGGATTGAGGAATAGCGAGGTGTATCCAGCGAACCGTTACCTTAGGATCAACGCTACATCGCGGCGTCCGCCTAAAGCCAGTGTAAGTCCCAGCTGTTAACCGCCTTGAAGTGGTGCAAACACGTTGAGGCAAATTCCGTTAACCGGGGAGCATGCATCTTTTATTCGGCCGTTACAGGCGCCCCAATCACTGCCGACCGCTCCTATAATGGAACACTTGGACCAGCGATGCTGGGTTGCCCAACCCCTCGTACCTTCCGAAGGCATAGCTGGGTACAGATACCGATACCAACGTTGTCGGGTTCTGAGAATCCTGTATACTCCGCCAGGTGGTCCATAAGAGGAGGCCAACGAGCCTATGCTGCGACATGGATGCTAGGCGTCAATTCTCGAAGTCCGTGTCCAAGAGGCTGTGAATAGAAATATTCGCTGCGCGCATTCATTTTTCTGTGTAGCGACGACTCGTGCACGCGTTAGGCATAAACCAATCCATTGGGGGCACACTGAGGACTTCCGGGAAGGTATTAAGTGGCCCCCCTGAGAGAGGCTATCACCACGTGCTCATTCAAAAAGATCCTAGCAAACCGGTACCATGGAATTAGTGTCCGTCGGAGTATCTTTGCCGGGGTCATTGAACATCTTGATAGACGCGGCTGATGCACGCAGAGAGCAGTTACTAGGCTGTTGAACCTACTTTCTGGCGATCAAGGCTAGTTCTGTACAGGTCCCCCGAGTAGCCGACGAAACTTGGTTATGAGCGTCTGAAGTCCACGCGGAGTCGAGTCATCGGGTTTTTCGTCATAACGTCTTACGACGCCTTAACTACCCATAGATGCGGTGGGTGTGGGGGGTTTGTGATTACCTTATCGTATGAGTTAGAGCTCAGCGAAGATTAGTCCGAAACATGTGGTGGGCTAGTCAAAATACCTTTGTCAGCGATCATCGTGTGCCCCCCATTCGGCGTCCGCCTTGTGAGGGTGCACGAGGGTGATTCTAACCATCCGGGGCATAGTAACAGCCCCAGCCGCGACTCTGAATTAGGATACGATCGTGCCATGAATTGGTTAGGCTTGATGTCTGCAATCAGTCGATAGGTGTCACGCGGTCTCACTGGATAAAGCACAGCGATGAGTTCGTCTTCTAGTCGGCGACAACTAAGATGGTTTCCTTGCACTCATTCAATTCCTAGGGCACGGGGAGAAGCCTGGACGGGGAAACTGCAAGCTAATCATAACGCACCATGGTAGGTCCACCTTAAAGTATTTGCAGGGAGTGCAAGATATGGCCAAGGCCTAACGATACATCTTTTCTGGCAAGGGTTGTTTGAAATGCTAGATTACACCAGGTTAGTCACCGCCGGAGCAAGATCATATCACTAGTAGCCTTTAAGGTTGGTCTTCGACTGCACTGACCATTGCCAGCGTAGCCGTCCGATCAGCGATAATATGGGGGTCGGGATATTTCATGATCACTGGAGAGGACGTGCAACGTCTTTCGATGGAAAGGCGCACGAGATAGGAACTCTTCATATTGGGAGATATAAGTCGTGTAGTTCAGCATGACTATGCCGTTAGAAGCAAAAAATTACTCCATTGCATACATTTTGACAACGCCGACCGACCAAACGCCCTGAGCGCGGCGAGAGTCATGAACCGGCATGCTAAGGCTCAGCTACTAGGAACTTAAACTCCGTAATAACTCAAAATATCGTCTGTTACCGAGTTTTGATGTCATAGGAACTGGTACCGAACTCGTCTGGTATCCGGTCGCTAACGCGCATGTCCAGGGGAGCGATGTCTATGATGCCTCCGTTTTGCTGCTGCCGCCTAACAGCGATTAAGCAAGCTGCCTCTTTTGGCTAGGCACCGTAATTATTATTTTTCAAACTCGCACATATTGCTACGTTCTAAACCCGGGGACCGCCGGCCGGCTGCGACGCTCATACGTGTCCAACCTGACGCGGGAGTGATGGTCTGCTCACCTGGATCGCCTCCGGTAATCCTGTCGCAGGCCGAGGTTGGCGTTTGATGCATGGAGCGCCCGAGCGCAATGACCACCAAGAAGTATGTGGACTCTAGCGTCATGGGGAAGACATAATTTCCCTCTCGCCGTTGCATAGTCCGCCTCACCCTGTGGTGTCTCAGTGGTTGTAGTTATAACACGGCTCGCAGCAAGCATGAATAGGACGCCTTATAATCACGATTAT
		</sequence>
    <sequence><taxon idref="Location_0_4_1|24.33652453314231"/>
			TGAGCACGTCCCAGGGGTGGCACCGTATGTAATGGCCTTAACCTCCAATCCAGCAAAAGTGAGTATCTCATCCGACGGGCAAAATTGTTTAATTTCTGCAAGACGTACATTCTCCGTATCACACCTATACCGTATGGCGATCGCCTTCCCCATACAGAAAAACTGTAGTGAGACTCACGGCGGCATTCCACCCGAGTCCCGCAAGTTAATCCTCCGCGTTTATTCATTCGTCGACAGGCAGGAGCACGCTAGCCGGAGTAAGGGCCACCTCCTCTACCGTGACGGTACACAACCGCAGCATTATGCCTTAATCGCATAGGGCTGGATTCACCAATAAGAGAGACGCTATTCCGGCCGGGTGTGACCTGCTATTAAAAGGCACCTGGAGGCACGGGCCGATCAGCCAATGAAAGGACGTGCGATTGTCCGGTCGGCCAGTAGGTCAGCCGCCGCACGTGTTACCTCGTTTAAAGGAAAGTCTCTAGGGTCTGTGCTCGTCGGGCGAAGATAAGTTTTACGAGGATAATTCTATGCTGTTAACCCGCCTAATTAAATTTTAAGTATAGGGCAGGCGAATTAGGGTTGCTACACAAACTTGAGGATCCGTGCTAGTACACCGTGATCGGACAACTAGAATGAATCGGTTCTGTTGAGGTCTAGAAGCGGAAAAAGAATTCACAGCTCGCAAGTCGCTCAGTGGCAGGTACTCCCCTAAGTGGTTCAGCGTTCCCGCTGACCGGCTTGATTATGGCCTAAACGGATTTACGTGCATGGGTTATCATTTAAAATACCTGCTTCGGCTAGGCGTTATTTACAGCGTGTACCTGAAATAGAGACGATGCCTCACGATATTACAATGCGGAAACTAGATCCGGCAACATATGGAGTATATATAGACGGCAATCGTTGGATAGGTGCGCGAGACCTTCCTGTGCATGTCGATTGCCCCACATTTCGAATTAGAGTGTTCAAAGCAGCGTGTTTATACGGTCCTTAGGTCATACGACTGTGACATTTATATCCCTGGAAAAATTATTGGGGGTCGCCAGGGCTAATCGCTAACACATCTGCAATAGGGAGCTAGGCCCTGATAGCTGGGATACAAGCATGATGCTTATCAGGGGCTTCTCGAACCGAAGAGTAAAGTGCGGCTCCCCCCCGGGTACATTTTCCTTAGGGGGACATTTTTTCTTGAGGTAGTGCGCATTCTCCCGACGACAGAACCAATCCCCCCCTCTACGCGATGTAACCAATTAACCGTAGACAGGTTTAATCATGGAAGTTTGAACGTCAGTTGTATGTCTACGGGCCCACCCATTGTCGAGTACAAATATAAATTTACGATCGTTGTTGAGGAACGCTGTTAGTCGAGCTGAAACGTCGATCGTCCATGATTCGGTAGTTTTGGCATAAGGGTGTATACGTGCCTGGGTGTTGGTAAATGTATTATACAACTGCGTTGACGCTGGAATCACCTGAACCTAAAGACTAAGCTCTGACGTCACTTCGTTCTCGATGAAAAACGCGATGTAACAAGCTATCGACCTATTTACATTATACCCTAGTATATGACCACGTCCTCCTAGGTCCGCTGCACGCGGCTCTGACATATGGTGAGGAGCGCCCCCGTGAAATGGCTGATTCACATGCGGTTCATTACACCGCCTGTTTTAACTGCGTTACAGTTACTCTGACACAGCAGCGCTCCCCGCATTTTCACCTGCAGTAGACTTGACCTCACAACCAACATTTACCTAAAACCAGTCAGTGAGTCACAGATTGGTTCGGTACCCAATTGTACACTGATCGTTATATAACCACTACGGACGCCTCTTTAAGATACGGCTAAGACATGTCCCGGCATCTGAGTCCTCGGCCGGTCTCTCGGAAACTCCGCTCTACCTTGGTCGCAGCCGTAATTACTTTGTAAGAGATTGGGGGAAGAGTCAGGTGGATAAAATCATCTGATGCGCGGCTCAACAACCATGACCGATATCAAACCGTTCGCTGTACGTTTTTCCCGCCCGTGCCTTTCTACGTAAAAAAATCCAGTGCCATAAAATAAAGTCCACAGTCTTTCTGAAAATGCCGCGGTTCGTGGCGTTATACCTGGGACATTCTCGTTGGCAAGATGAATGGGTTATTTGAAGGGCAGGACATCCGTCGCAACTAGCGGACTGTGGTCGCACCAAGCGTGATTCTGGCCGCAATGACGGCTGCGGCTGGATCTGTCCATCTAATTGATGGGTCTGCACCAGTTTCAGTAGTCGGGCCGGGCTCAATATCACCAAGGCGGATCGTAAAACTCGCCAACGTTCACAAAGGTATTAATAGCATATAATTTACGGAGATCACCGTTCGGTGCTTTGTCGCTGCAGTACAGCATTTCACGCAAAACCGTAATACAGTAGAATGACACCAGGCGCGGACAGGCTTACTCAGCTCGGATTAGCTTTGACACCGTCTACCCTAAGTCATCCTTACTAAACTGTGCCCACGTGGCCTGCGCTGCATACATCACGCATGCTGAGATAATGAAAGTTGCTGAAGTGCCTCGGTGTTTCCGTGAACACACTTGGCGTGCATCGTTTAAAGTGGCGTTCAGGCTGCCTAGGAATCTGAGTTGTGCACTGAGCGCGGTGGGCTTCTGTTCCATCCTTACTTTAACCGGATGGGGGTCTAGATCTGCCCGACAATTGCGAAACCGGTGTCATGCTCCCTTCACAGGTACATGGATGTGCAATGAAACGCCGGAACCCCGTACCAATACATTACACTGCACATGTGATCTGGGCTGAGCGGACCTAAGGCTCCCTTAACAGAATAGAAAAGTGTCAACTACGCCTTTATCCCATCCCCTGACAGCCTTCTTCTAGGTTGATCTGAGGACGTAGTCTATTGAGGGATGCAATTCCAATCTATCCACAAAAATTAGATTATGCGGGAGCGGTTGGGGTCAATTTATCTAAGAGTAAGCATAGTGCATGCATTGTTGCCGTGCTTCAGAGATATCATGTTTCTGCTCGCTGCTCGTGAAGGCCATGCACCCTCTTAACAGCCAACCAAGTAAATAGGCGGAGCCAAAGTGGCGTCTTACTACCATTGACTTAACCATAGCGTATAGCGTTCAATACGTGTCAATACCCAACGCGCGCGCCACCCGCGCGGCTAAGACCATCTTTTGTCGCATTGTACGCCCGCCACGACCCCGTTTAATTTGAATTCAGTATCAGTCCGGCCCTCTGGACTACTTCACGTAAAGGACATGAACCTCCAATACACATATTTAAGACCTAATACGTAACTACGCTATTCAATATGGCTTCCTCAGAGTCACTGACAAGCTAATCTGTTATGTATTGGGAATTTCGAGTAACCACCGAACGTGGCCCCCCCTATTTTCATGCGACCAACCCGGCGTCGATGTACATCAGGTGTGTCGCCGACCCCCGGGTATAGTAATGGGTTCACTCGCGGCTGGCAAGTCTCCTGAGGGCAGGTTAGGTGGCGGGGAATAGCCGTATCAGAGTGCAATGACCAGTCAAAGCGCGGAAGGACCTCTGGCGCAGTCCTACAGGTAAAATTGCACGAGGTCCAGAGCCAGTGGTCACGCCCAGTATGAAGCACTAGTCATTTGTGCGCCATCCTGTCACTTAAGCACATTGCGTTCGAGCAATGCAGCTCTCACAACTCGATATAGGAGAAAGATGGTAACAATGATAGCGTGAGGGTAAAGAAACCCGTAAAAAAGGCTTAGTGAACGACGGCTGGCGTAATGTTCGTGACCGAACAGACCAATAAGAGCTTCACTGATGGACGTTCCCACCCATTGCGAACTGTTCTCGACCGTGTAAGTGCGGGAGGGGGCGGAGAAGGGACTACCATACCTGTTTTTCATACTACGACTTTCATTTCAGGTATTAAGTAAAGAAATAGAACCACCCAGAACAGGCTCCAGAAGTATGACGTACGACACTGTGTGCAATCTGTGTCCGCTAATCAGTCGGCAGGTCGTAACGGGTAGATAACCATTGGGCTCGGGCTTCGGCAATCATCCAGCGGATGGGTTACCTGTATCGGGAACTTGTGGCGTATGAAGCATTATCTAACTTAAAACCCCGGGGACTCGAACAAGGGGCTCGTACTTTTCGCAGAAACAACTTGAGTATTGCTGCGTGCCATAATGACGACATTTATTATGGGTATCGTAACGACGATTCGGCGTGCCCAACGGGATTGGAGAATCACCCACCGTTCGGACTAAGGCGTGGGTTAACAGGTTACAGTCCTATTGCACGTTTTCATCTTGCCCTGGCAAGGTCGGTACTTTCAGATCGAAGCCCAGCGCGCGAAGGACTGAACGTTAAAGCCTAAAGTCCGTGGCCGTTGTCGGAGATATAAACTCAACAAATCGCATCATTCGGAAAAGCTGTCGGGCGTTCGACCCGGTGAAACATCAATTCCCAGCATCATTTTTAAAATGTATGAAGGACGCCTCTATCGAGAGCTTAACGTAACGTACCAGCAAACATCAGTTTGCTGTATTTAGAGGAGGGTGTCTGGAGGCGTCACCAAAGCAAGCCCAGGCCCTCATCTACACCAACTAGCGATAACCAGAGCGACACACACTCGGTTCTAAAAAGGAAAGCTTACCTAGAATCTGAGGTGCACATCTAATTACAAAATGTTTGCGGGTCCCGTCACCTCCACGAGACCAAACGCACCATCACAGACGCGTGATGATTGACCATGTCGCCTATTACGACGGCCGAAATCGCCGAACAAGTATCTCAAATTGTACCATCCCCTGATTGGTCGCTCAGGTATGAGAGCGATATAACTTAGGCGAACGGTCCGTTAGAATTGGGATTCTAGGTGCCTCCGTCAGGGGGATTCTAGTATCCATTCTCCAGCCTCCACCTCGGCCGGTTCAATATAAATAGCGTTACACTGTTGTAACCGTTGGACAAGAGGTTATCCCAATCGATTGCTATCAAAATACACACAACAATTGCGCCTAGTCAACCCGCGTTGCCAGCGTTCATTGGTGGGTTTCGAGTCTCTTGGGCTTTGATAACCGCGGGGGGTATCCGGACGGGTGCTTCTTCAACCTACGGAACCCGTACGACCATGAAGGTCACCATGTCTCAGTGCTATACCATTTTGGCTACGCTTGACTCTAAGGCTCAGGATTTCCTGACTATATCCGTGAACATCCAGATCGGAGTTGCTGCTCAAGAGTATTTAGACCCATATTTTGTACGCTGTAGCCTGCGTTGAGGCCCATAGATCATCTAACGACGTTACAGTGCAATAATTCGAAAGGAGATCTGAGTGTTTTAACACACATACACCGTCCGACGGCTCCCCAGCCATCGAAACGGGCGTATTTACATATAGGTCTTAACGTGGCCTATGTGGGTAACGGCCGAGCTGATAAAGCGTTCGGGTATGCGCACGTATCCCCTTTGGTCGCACGATGCCCGGACTATACCGCAATGAGGAACACCCGTTGGGTTACGCGAAAATTTCCGCAGCTAAGCCATATTGAGACATGGGCAAACGCGCGGCATTCTTGCGCACCCCGGGCTCTGCGTATGTCGTCTACAGGACAGGGTCCACTGCGTCGGCATGCCTCTATTTTAGTTCGACCCCCATAGAACCGATGATATTCCCCGTAGTCATGCAACGGGTCAGGCTGCCACGTCGGCAAGGGACGTTAAGGCAGAGTTGGAGGTAAACCTTAACAGACCTTTTGACTCAGAAAAAAGCTGTCAGGTAAGAGGTACACGGGTACCTTTGTTGAATGCACCGCGGGCACGATAGCATCGGGAGAGAATCAGACACTACGCCGATCGGCACGTGATGTCGCTCCGAACCATGCTATTGGAGGATAAAGAGTGTATTCGTTCGACAAACGATCAACACAAAATGCCCAAGCCTATGGGCAGGTTGGATGAAGAATGCATAGATACTTCTTTATGCATCACGTCCGAGTTAAAAAGCGTACCAGCATTCCGCCTGCAAAAGGTAGCTACCAACAACTGGCTAACTTGTTATGCGTCCGCGTAGTGCTGTAGGTATTGTGGTCCGTTGGAAACGGCGATAGATGCCCGAACTTTGAACCATAGGTGACGTAGGCGTTGTAGACTCTGAACTTCACCTACAATGACCCGTCTGTTGGAGAGTGCACATGCACGGAATTGCGCGGTTCACGAGGGCTTGTCCTCATACTCTCCCACCGACAGCAGTAGCCTCTAGAAAAAACGTCTCGCATACTTCAGAATTGGAGCGCCAACCAATTTGGCTGTAGACACTAGACTTCTCAAGAAAGGTTCTTACATCAATAAAACAAACACGTCATAGCGCGCGAACAGGCTTCTTGAAAAGGATGCGGGCCCTATGGAGAGTCAAGGTCTGTGCTTCAGGGCGCCAAGCGGATAGAGAATGAAGTACTAAGATCCATAGACGCCATGGCTATATAGGAATTGAAGCTAGACGCCGGGGGTTCAGAGTCTGTATACAAGTCCTCGCTATTGGATCGTAACCGCTCAGCGGTCTGAATCTTTTCGCAGTCGTGTTCGGGAGTCACTGCGCGGAACTTAGAATCTATTCAAACGCTTTTTACCACAACTTTAATTGGCTTTGAGGCTTTCGAGCGTCATGTCTTGAAATTCTCCCCGTGGCCCACTCTGATAACTCTGGCATGCTGTAGAGTAGCATCCGACTAGCGGCCGCACACCTTAAGAATAGTCCCCGTGCCAGGGATAAGAATTTGATCTGCGGATAACACAGCTGCCTGCTGAGCCTAGCTGAACAAAGTGTCTTACAGAAAGGCTAGCAGCATTTGGGTTCATCGTGTAGCTGCTTCACGCTCGCATCGTCCCTGTAAGGGGAGTAGCTTCCAGAACACAGGAGCGCGCAGGATCGGTCACGGTGCGTTTCGACTCCTAGAAGGAGACTACCGTTGAAGGATTGACTGGTAAAAGCGTCACGCTTGGACGAAGCTTCAATCTGCTTCGGCCATGGGCGGAGGTCTGCGAATTAGACCTTCGTTTAATGTACCATAAAGCCCTCTGTTCAAGAACTTTTCCTAGAACAAAACTTTGGTCAGTGCCCAGCATTTACGACTCGTTGTGGCAACTCTACCTAAGTAGACAATCCGTCGGTGGGTCTTTAGTTACAACATCTAGGATATGAGGTTACCCTCATAGGTGGGGGGAATGAAGGAAACAAAATTAGTGGCTTGGGAGTCAAGGCATTCGTCAGGGGTGGATGATCTGCCCAATTTAGAGAATCTGGGAAAATCAATAAGTAACCGCAGTGATCTTTCTGGTGGTACGCGTTATCTTCCACCCCACCTGACGCGTGCAGGCACACCTCTGCCCTCAATAGGTTAGGGGCTAGGGTGGAAAAAAATGAACCGGGGCCTCAGCCTTGCGTGCTGGACTATATCTAGCCGATAGGCTCATCTTAACGTCGCGTTACGGATCGTAACTCAATACAGGATCAGCAGTTTATCAATGGGAAGACATCGACACCCGCAAGGTAGAATACCGACGTGTTAGATCGCTGGGTGTACAGTAATCCCTACAGTCTGCGATCTGGTGCTTATTCTATTTGAGACCTTCACAATGTGCCTCTTTGCGGTCCACCCAATATGAGATCCATCTGCTGAGACCCAGTTTTGTCAGTGCAGAAGGTTTATTGACTAGAAGGCCGGGTGACTTTGGTTAGACGCCTAATCGTAAACGCGACACTGTGCCGGTCATTTCGAATGCCGACAAACCAATGACCGCCGGGATGATCAGCTTACCTACGACTGATCTCGTCGTGTAGCGGCTCTAAATGATACTTACGAGGAACGTGGCGGATCGACCTATCGACTATCCATAAATTGGCAGCACGCTACTGTGGAACGGTAGAGGTGGCATGATAAAGAAGTGGACAGCTGTACGAAATGACTACCCTATAGAGCGCAAGCCGAGGTCCCAGTCCAAACGCGGTGAGTCCAGCGCATAGCCCGCGATTGCCGGCAAACGCGGGGCTATTAAATAGTGGCACTACTACGTGCACACCACGCTACCACGATAAAAATCGACTCTTCAGAGGGCTATCCTAGGGCCTCCCGGTGTCGCCAATATGGCAGACTCACGTCTCCTAGCGATATGGAGCATCTACTAGAAGTGACAACCTATCGCTTACGAAATGTTAAAACTGTTGTTTAGGTTAAGTCATGAACTATTTTGTGGCGAAGAGTACTGCCTGACTTGTTGATTGTAGGTGGCGAGATACAAAAAACACTGACGCAGCTTGCTTGGGTACGGGGTGAACATGCCGTACGAAACCTAGGCGATTTCAGTTAAAGATTGTAAACCCGTTCCTCGTTTAGCAAGCCTGCAACCCCATGCCGGCACTTAATATCCGGTGGATGAGTCTCAGCGGACCTAGCGTAATCACGAAATCCATGAGGCTCCAAGTTACGATTAAGCTTCGTACGGCAAGGGAGTCCCTAGTTTCCATTAGCGTGTACTTCTCCCCGCTTAACTCAGGAGAAGAATATTTTAAGTTAAATTACCGCGTAGTGCACATCCGCTTAGATCCAACTTCAAGGGATGGTAAGGGGGCTTCGTACCTCTATTGGAAGTATTCAACTCGTAGTTGGCTGGGTGGGTCCTTTTTAGGGTTTTCCCTCTGGTTTAGATCCCAATAGCGCCCCCCCCTAGGTTGGGATATAGTCTAGAGGATTAACTAGCGGTTTCGATGTCTTCCACGCCCATAGTGTTGGCGCGCCCGTGCTCGCACGGGGCCTTGGCGTAACACAGCTTGTTTCCGACGTGCTAGCAACGAGTACCCTAACCTGGTTAGACGAAAGCAACGCTGCGGTACTCTGGGGCACATAACTTGTAGGGTCTTGGCCGGGGGGCGGGAGCGTCACCTCTATTGATCTCTCGACAGGAATAAAAGACCTTACGGAGCGGCCACTCATCATACAGACAACGGAGCAGCTGTGGTCTTTTGTAACGACCACAAGGTGCATGTGATTTACAGCTGTACAAGCACAGAAGTTCCCAAAGATCCTGCATCGGGATCACGGTTATCCTACTATAGGATGCGATGTATCGTACATAGTCATCTAATACCTTATTGTGTAAGCGTCTGACAAGCGCTATATCCGGTCAGACGGAGCCTCCATTCCGTACCGCAGCGCAGATTTGGTCCCCCGCGTGGGGCACTACATAGAGTGCGCACTCCGGTAGTCGACAGTAGCAGCTATTTATAAGTACGGATTACCGACCTATAGAATCCTCCGAGGTTTGGCTTTTTTGGGAAAGACCTGTAGCTGTCCAAAACCAGCCGAGGCTGTCACCACCGAAATCGGGAAACGCAGCTGGTACAGGACAGCAACGACCGAGTAGCCTGCACCATATTTCACGTATAGTCGCGTCATACGAGTCCGCACCGTAATCGCGGTATTAACAGCAGGCGGATTTCAGTCTCCCGCGATGTTGGTTGCTGAGGACGTATTCTTGTAACTACCACTGAGGGCTCTGGGATTAGTTTAGGTAATCCCCCTTTCAGCCGGGGAAGAAGTATCGCAAAGCTCTAGTCCGGCGCTCGTTACCGTCGAGCTAACGTGAGGATTATTGACGCACACCTAGGTGTTCGACAATGCCAGGTTTCAGAAAATAAATCTGCGCCAGACCGTATCGATTTGGACCGTTGAGCTACGGCGATAACAAGTATGTCTGGGACCGCACATTAGTTGGTTTACCAAGGGGGGCCCATGGGATTCACGTATATGAGATCTCGACTGTGCCAGGAGTTACCTCAGGCGACAGCTCTGATGATACCAATCCGAGAGCCCACAGCACCTGGTAAAATTTCTGCTGCTGCCCCCACACCCAAAGCATAATCCCTACCGTGGGGCAGAATCCGGATGATGCGTGAAGATCAAATCTGTTCCCGTGTTTGATGCTGACATCATGTCACTCTTTAGAGAAACGGCCTATCTTAATGATATACGATCTTCGAAGGAGCGGATATACGCCGACCTCCAAAATTTGCGCGTAGACCGCGTTGAGTCAATAGAGGACTCCGGGTAATCTTGCACAGGTTGCCGACGTTAACTATAAATTTTTCGGGCCCAGAGTGCCCGAGCCATGAGAGTCTCCGTGACCGACCCTCCCAGTCTACGACCCTGTGCTCCCACTGCGTGGATTGACCCGATGTCCACCCGTTGATGTTCACACCGGAGTGGTGGGGCGGTGAGGTATTCTTCGGCGCTTCTAGTCCGCAGCAACCGCAGTTCGAAGCCACTTACAGCTAAGGAACGCGGGTGAACCCACATCCGACTCCAAGGCTGATTGCAGTCTGTGCGCTCAGTCATTTGGATACGTAAGGCCCCTGACCGGCCCAGCATTCCTCGTCCCTCATACTTATCGGAATCGCCTGAAAGGATCGCACCAGGGTGGGCCGTTGATCTATAACCTTCCGTCGTATTAAGCCCTGACTATCTCCCTAAGTAGAGGCAGCTTAGTCTGATATGTCATGATAAAAAAACAGAGTACTGTAGGAGTTCACATCGTGGCTGGAAAATATCTAAAACTCGAAAGTCTGCAGAACGCACCGCGTTCACTGCGCCTGACCCTTATGCTCTGAAGGGTATTAGACTAAGACTGCTAGGTCGCGGACAGGAGGTGGCTCATCGCAGCTGGCTGGATTCCGAACGAGGGATCTTCCTACCAGGGCCAATGCAAGGACAACTCGCTGAGGAAGTTATTGTGAAGATCCGGACAATTGGTAGGTCCTACACTAATGCAACAGGTTTGGTTGCTTTTGCCTGCCTTCGAGACGACACGCTAGCAACCGTTACATCGGGTGGATCGATGGTCGCGCTTTGTCCGGAAGTGCCCATACCGTATGTGACAGGAAGGAAGATGCTTCCTCCTGGTCGATCTCACCTCGCACAAAATTTCACCGATACTCGTACAATTGCTGGCGCACTGACCTGCGGTGTGACTTTAATGCATACGACTCCCGTCGCGCGCGAGTGAGATTGCTCTTTTAGTGGGTGACATAGTACGCTTTGTTCAAGGTTCATTGGACTTGTTGGGGATCGTGCTTATCCCACACGTCCTCATTTTTGGCCTTTGTTTGAGTTTTGAACGTACACCAGAGCAAAGGTGTACAATCTCACGGGGTGTGCGAGTTCACGGTAGGATGTCCGCGAGCGATCTAACTAAGTTGTGTCCCGCTGGGATGTATTTAAGACCCCCCGTGGAATCTGTTCAGAAATGCTATAATTTATGTCTCGACAAACCAGGGTAACTTATCCCCAGCCTCCAATCTAACGGCTAATGCTAAGTCCACAGGATAGGCGGTCGGTGGTTCCGTACACACGCGTCTAGAGCGGCGTAGGTTGCTGATAGCATAAGTGCCTCAGAACGCAAGTCCTTGTAGATCTCTAACCCTCCCACGCCGATTTATGACGACGGCTACGGATCAAGTACGAGTGTTCTACCTACCACGCCCTCGTGCACATTTAAGACGGGGTTGCCCTCGGCGAGTGTATTTGGTCTTCTCGGCTTCGTATTTTTGCGTCCGTGGCGCTAGAAATTGGACCATATGCTACTAACATTGGTAGTACTGTCGAATGCTGTCCGCGTATCCGCGTCCGTTTTCATCCCCGCACAGGGCCTGGAATGGACAGCCGATAATACCAACATCTTAAACATACTGTGTGCATCATGTAAGCCGACATGTGCACAAGGATCCTCAATGCAGTGCTACGGGGATTGAGGAATAGCGAGGTGTATCAAGCGAACCGTTACCTTTGGATCAACGCTGCATCGCGGCGTCCGCCTAAAGCCAGTGTAAGTCCCAGCTGTTAACCGCCTTGAAGTGGTGCAAACACGTTGGGGCAAATTCCGTTAACCGGGGAGCATGCATCTTTTATTCGGCCGTTACAGGCGCCCCAATCACTGCCGACCGCTCCTATAATGGAACACTTGGACCAGCGATGCTGGGTGGCCCAACCACTCGTACCTTACGAAAGCATAGCTGGGTATAGATACCGATACCAACGTTGTCGGGTTCTGAGAAGCCTGTATACTCCGCCAGGTGGTCCATAAGAGGAGGCCAACGAGCCTATGCTACGACATGGATGCTAGGCGCCAATTCTCGAAGTCCGTGTCCAAGAGGCTGTGAATAGAAATATTCGCTGCGCGCATTTATTTTTCTGTGTAGCGACGACTCGTGCACGCGTTAGGCATAAACCATTCCATTGGGGGCACACTGAGGACTTCCGGGAAGGTATTAGGTGGCCCCCCTGAGAGAGGCTATCACCACGTGCTCATTCAAAAAGATCCTAGCAAACCGGTACCATGGAATTAGTGTCCGTCGGAGTATCTTTGCCGGGGTCATTGAACATCTTGATAGACGCGGCTGATGCACGCAGAGAGCAGTTATTAGGCTGTTGAACCTACTTCCTGGCGATCAAGGCTAGTTCTGTACAGGTCCCCCGAGTAGCCGACGAAACTTGGTTATGAGCGTCTGAAGTCCACGCGGAGTCGAATCATCGGGTTCTTCGTCATAACGTCTTACGACGCCTTAACTACCCATAGATGCGGTGGGTGTGGGGGGTTTGTGATTACCTTATCGTATGAGTTAGAGCTCAGCGAAGATTAGTCCGAAACATGTGGTGGGCTAGTCAAAATACCCTTGTCAGCGATCATCGTGTGCCCCCCATTCGGCGTCCGCCTCGTGAGAGTACACGAGGGTGATTCTAACCATCCGGGGCATAGTAACAGCCCCAGCCGCGAATCTGAATTAGGATACGATCGTGCCATGAATTGGTTAGGCTTGATGTCTACAATCAGTCGATAGGTGTCACGCGGTCCCACTGGATAAAGCACAGCGATGAGTTCGTCTTCTAGTCGTCGACAACTAAGATGGTTTCCTTGCACTCATTCAATTCCTAGGGCACGGGGAGAAGCCTGGACGGGGAAACTGCAAGCTAATCATAACGCACCATGGTAGGTCCACCTTAAAGTATTTGCAGGGAGTGCAAGATATGGCCAAGGCCTAACGATACATCTTTTCTCGCAAGGGTTGTTTGAAATGCTAGATTACACCTGGTTAGTCACCGCCGGAGCAAGATCATATCACTAGTAGCCTTTAAGGTTGGTCTTCGACTGCACTGACCATTGTCAGCGTAGCCGTCCGATCAGCGATAATATGGGGGTCGGGATATTTCATGATCACTGGAGAGGACGTGCAACGTCTTTCGATGGAAAGGCGCACGAGATAGGAACTCTTCATATTGGGAGATATAAGTCGTGTAGTTCAGCATGACTTTGCCGTTAGAAGCAAAAAATTACTCCATTGCATACATTTTGACAACGCCGACCGACCAAACGCCCTGAGCGCGGCGAGAGTCATGAACCGGCATGCTAAGGCTCAGCTACTAGGAACTTAAACTCCGTAATAACTCAAAATATCGTCTGTTACCGAGTTTTGATGTCATAGGAACTGGTACCGAACTCGTCTGGTATCCGGTCGCTAACGCGCATGTCCAGGGGAGCGATGTCTATGATGCCTCCGTTTTGCTGCTGCCGCCTAACAGCGATTAAGCAAGCTGCCTCCTTTGGCTAGGCACCGTAATTATTATTTTTCAAACTCGCACATATTGCTACGTTCTAAACCCGGGGACCGCCGGCCGGCTGCGACGCTCATACGTGCCCAACCTGACGCGGGAGTGATGGTCTGCTCACCTGGATCGCCTCCGGTAATCCTGTCGCAGGCCGAGGTTGGCGTTTGATGCATGGAGCGCCCGAGCGCAATGACCACCAAGAAGTATGTGGATTCTAGCGTCATGGGGAAGACATAATTTCCCTCTCCCTGTTGCATAGTCCGCCACACCCTGTGGTGTCTCAGTGGTTGTAGTTATAACACGGCTCGCAGCAAGCATGAATAGGACGCCTTATAATCACGATTAT
		</sequence>
    <sequence><taxon idref="Location_3_4_0|12.991237193619643"/>
			TGAGCACGTCCCAAGGGTGGCACCGTATGTAATGGCCTTAACCTCCAATCCAGCAAGAGTGAGTATCTCATCCGACGGGCAAAATTGTTTAATTTCTGCAAAACGTACATTCTCCGTATCACACCTATACCGTATGGCGATCGCCTTCCCCATACAGAAAAGCTGTAGTGAGACTCACGGCGGCATTCCACCCGAGTCCCGCAAGTTAATCCTCCGCGTTTATTCATTCGTCGACAGGCAGGAGCACGCTAGCCGGAGTAAGGGCCACCTCCTCTACCGTGACGGTACACAACCGCAGCATTATGCCTTAATCGCATAGGGCTGGATTCACCAATAAGAGAGACGCTATTCCGGCCGTGTGTGACCTGCTATTAAAAGGCACCTGGAGGCACGGGCCGATCAGCCAATGAAAGGACGTGCGATTGTCCGGTCGGCCAGTAGGTCAGCCGCCGCACGCGTTACCTCGTTTAAAGGAAAGTCTCTAGGGTCTGTGCTCGTCGGGCGAAGATAAGTTTTACGAGAATAATTCTATGATGTTAACTCGCCTAATTAAATTTTAAGTATAGGGCAGGCGAATTAGGGTTGCTACACAAATTTGAGGATCCGTGCTAGCACACCGTGATCGGACAACTAGAATGAATCGTTTCTGTTGAAGTCTAGAAGCGGAAAAAGAATTCACAGCTCGCAAGTCGCTCAGTGGCAGGTACTCCCCTAAGTGGTTCAGCGTTCCCGCTGACCGGCTTGATTATGGCCTAAACGGATTTACGTGCATGGGTTATCATTTAAAATACCTGCTTCGGCTAGGCGTTATTTACAGCGTGTACCTGAAGTAGAGACGATGCCTCACGATATTACAATGCGGAAACTAGATCCGGCAACATATGGAGTATATATGGACGGCAATCGTTGGATAGGTGCGCGAGACCTTCCTGTGCATGTCGATTGCCCCACATTTCGAATTAGAGGGTTCAAAGCAGCGTGTTTATACGGTCCTTAGGTCATACGACTGTGACATTTATATCCCTGGAAAAATTATTGGGGGTCGCCAGGGCTAATCGCTAACACATCTGCAATAGGGAGCTAGGCCCTGATAGCTGGGATACAAGCATGATGCTTATCAGGGGCTTCTCGAACCGAAGAGTAAAGTGCGGCTCCCCCCCGGGTACATTTTCCTTAGGGGGACATTTTTTCTTGAGGTAGTGCGCATTCTCCCGACGACAGGACCAATCCCCCCCTCTACGCGATGTAACCAATTAACCGTAGACAGGTTTAATCATGGAAGTTTGAACGTCAGTTGTATGTCTACGGGCCCACCCATTGTCGAGTACAAATATAAATTTACGATCGTTGTTGAGGAACGCTGTTAGTCGAGCTGAAACATCGATCGTCCATGATTCGGTAGTTTTGGCATAAGGGTGTATACGTGCCTGGGTGTTGGTAAATGTATTATACAACTGCGTTGACGCTGGAATCACCTGAACCTAAAGACTAAGCTCTGACGTCACTTCGTTCTCGATGAAAAACGCGATGTAACAAGCTATCGACCTATTTACATTATACCCTAGTATATGACCACGTCCTCCTAGGTCCGCTGCACGCGGCTCTGACATATGGTGAGGAGTGCCCCCGTGAAATGGCTGATTCACATGCGGTTCATCGCACCAGCTGTTTTAACTGCGTTACAGTTACTCTGACACAGCAGCGCTCCCCGCATTTTCACCTGCAGTAGACTTGACCTCACAACCAACATTTACCTAAAACCAGTCAGTGAGTCACAGATTGGTTCGGTACCCAATTGTACACTGTTCGTTATATAACCACTACGGACGCCTCTTTAAGATACGGCTAAGACATGTCCCGGCATCTGAGTCCTCGGCCGGTCTCTCGGAAACTCCGCTCTACCTTGGTCGCAGCCGTAATTACTTTGTAAGAGATTGGGGGAAGAGTCAGGTGGATAAAATCATCTGATGCGCGGCTTAGCAACCATGACCGATATCAAACCGTTCGCTGTACGTTTTTCCCGCCCGTGCCTTTCTACGTAAAAAAATCCAGTGCCATAAAATAAAGTCCACAGTCTTTCTGAAAATGCCGCGGTTCGTGGCGTTATACCTGGGACATTCTGGTTGACAAGATGAATGGGTTAGTTGAAGGGCAGGACATCCGTCGCAACTAGCGGACTGTGGTCGCACCAAGCGTGATTCTGGCCGCAATGACGGCTGCGGCTGGATCTGTCCATCTAATTGCTGGGTCTGCACCAGTTTCAGTAGTCGGGCCGGGCTCAATATCACCAAGGCGGATCGTAAAACTCGCCAACGTTCACAAAGGTATTAATAGCATATAATTTAGGGAGATCACCGTTCGGTGCTTTGTCGCTGCAGTACAGCATTTCACGCAAAACCGTAATACAGTAGAATGACACCAGGCGCGGACAGGCTTACTCAGCTCGGATTAGCTGTGACACCGTCTACCCTAAGTCATCCTTACTAAGCTGTGCCCACGTGGCCTGCGCTGCATACATCACGCATGCTGAGATAATGAAAGTTGCTGAAGTGCCTCGGTGTTTCCGTGAACACACTTGGCGTGCATCGTTTAAAGTGGCGTTCAGGCTGCCTAGGAATCTGAGTTGTGCACTGAGCGCGGTGGGCTTCTGTTCCATCCTTGCTTTAACCGGATGGGGGTCTAGATCTGCCCGACAATTGCGAAACCGGTGTCATGCTCCCTTCACAGGTACACGGATGTGCAATGAAACGCCGGAACCCCGTACCAATACATTACACTGCACATGTGATCCGGGCTGAGCGGACCTAAGGCTCCCTTAACAGAATAGAAAAGTGTCAACTACGCCTTTATCCCATCCCCTGACAGCCTTCTTCTAGGTTGATCTGAGGACGTAGTCTATTGAGGGATGCAATTCCAATCTATCCACAAAAATTAGATTATGCGGGAGCGGTTGGGGTCAATTTATCTAAGAGTAAGCATAGTGCATGCATTGTTGCCGTGCTTCAGAGATATCATGTTTCTGCTCGCTGCTCGTGAAGGCCATGCACCCTCCTAACAGCCAACCAAGTAAATAGGCGGAGCCAAAGTGGCGTCTTACTACCATTGACTTAACCATAGCGTATAGCGTTCAATACGTGTCAATACCCAACGCGCGCGCCATCCGCGCGGCTAAGACCATCTTTTGTCGCATTGTACTCCCGCCACGACCCCGTTTAATTTGAATTCAGTATCAGTCCGGCCCTCTGGACTACTACACGTAAAGGACATGGACCTCCAATCCACGTATTTAAGACCTAATACGTAACTACGCTATTCAATATGGCTTCCTCAGAGTCACTGACAAGCTAATCTGTTATGTATTGGGAATTTCGAGTAACCACCGAACGTGGCCCCCCCTATCTTCATGCGACCAACCCGGCGTCGATGTACATCAGGTGTGTCGCCGACCCCCGGGTATAGTAATGGGTTCACTCGCGGCTGGCAAGTCTCCTGAGGGCAGGTTAGGTGGCGGGGAATAGCCGTATCAGAGTGCAATGACCAGTCAAAGCGCGGAAGGACCTCTGGCGCAGTCCTACAGGTAAAATTGCACGAGGTCCAGAGCCAGTGGTCACGCCCAGTATGAAGCACTAGTCATTTGTGCGCCATCCTGTCACTTAAGCACATTGCGTTCGAGCAATGCAGCTCTCACAACTCGATATAGGAGAAAGATGGTAACAATGATAGCGTGAGGGTCAAGAAACCCGTAAAAAAGGCTTAGTGAACGACGGCTGGCGTAATGTTCGTGACCGAACAGACCAATAAGAGCTTCACTGATGGACGTTCCCACCCATTGCGAACTGTTCTCGACAGTGTAAGTGCGGGAGGGGGCGGAGAAGGGACTACCATACCTGTTTTTCATACTACGACTTTCATTTCAGGTATTAAGTAAAGGAATAGAACCACCCAGAACAGGCTCGAGAAGTATGACGTACGACACTGTGTGCAATCTGTGTCCGCTAATCAGTCGGCAGGTCGTAACGGGTCGATAACCATTGGGCTCGGGCTTCGGCAATCATCCAGCGGATGGGTTACCTGTATCGGGAACTTGTGGCGTATGAAGCATTATCTAACCTAAAACCCCGGGGACCCGAACAAGGGGCTCGTACTTTTCGCAGAAACAACTTGAGTGTTGCTGCGTGCCATAATGACGACATTTATTATGGGTATCGTAACGACGATTCGGCGTGCCCAACGGGATTGGAGAATCACCCACCGTTCGGACTAAGGCGTGGGTTAACAGGTTACAGTCCTATTGCACGTTTTCATCTTGCCCTGGCAAGGTCGGTACTTTCAGATCGAAGCCCAGCGTGCGAAGGACTGAACGTTAAAGCCTAAAGTCCGTGGCCGTTGTCGGAGATATAAACTCAACAAATCGCATCATTCGGAAAAGCTGTCGGGCGTTCGACCCGGTGAAACATCAATTCCCAGCATCATTTTTAAAATGTATGAAGGACGCCTCTATCGAGAGCTTAACGTAACGTACCAGCAAACATCAGTTTGCTGTATTTAGAGGAGGGTGTCTGGAGGCGTCACCAAAGCAAGCCCAGGCCCTCATCTACACCAACTAGCGATAACCAGAGCGACACACACTCGGTTCTAAAAAGGAAAGCTTACCTAGAATCTGAGGTGCACATCTAATTACAAAATGTTTGCGGGTCCCGTCACCTCCACGAGACCAAACGCACCATCACAGACGCGTGATGATTGACCATGTTGCCCATTACGACGGCCGAAATCGCCGAACAAGTATCTCAAATTGTACCATTCCCTGATTGGTCGCTCAGGTATGAGAGCGATATAACTTAGGCGAACGGTCCGTTAGAATTGGGATTCTAGGTGCCTCCGTCAGGGGGATTCTAGTATCCGTTCTCCAGCCTCCACCTCGGCCGGTTCAATATAAATAGCGTTACACTGTTGTAACCGTTGGACAAGGGGTTATCCCAATAGATTGCTATCAAAATACACACAACAATTGCGCCTAGTCAACCCGCGTTGCCAGCGTTCATTGGTGGGTTTCGAGTCTCTTGGGCTTTGATAACCGCGGGGGGTATCCGGACGGGTGCTTCCTCAACCTACGGAACCCGTACGACCATGAAGGTCACCATGTCTCAGTGCTATACCATTTTGGCTACGCTTGACTCTTAGGCTCAGGATTTCCTGACTATATCCGTGAACATCCAGATCGGAGTTGCTGCTCAAGAGTATTTTGACCCATATTTTGTACGCTGTAGCCTGCGTTGAGGCCCATAGATCATCTAACGACGTTACAGTGCAATAATTCGAAAGGAGATCTGAGTGTTTTAACACACATACACCGTCCGACGGCTCCCCAGCCATCGAAACGGGCGTATTTACATATAGGTCTTAACGTGGCCTATGTGGGTAACGGTCGAGCTGATAAAGCGTTCGGGTATGCGCACGTATCCCCTTTGGTCGTACGATGCCCGGCCTATACCGCAATGAGGAACACCCGTTGGGTTACGCGAAGATTTCCGCAGCTAACCCATATTGAGACATGGGCAAACGCGCGGCATTCTTGCGCACCCCGGGCACTGCGTATGTCGTGTACAGGACAGGGTCCACTGCGTCGGCATGCCTCTATTTTAGTTCGACCCCCATAGAACCGATGATATTTCCCGTAGTCATGCAACGGGTCAGGCTGCCACGCCGGCAAGGGACGTTAAGGCAGAGCTGGAGGTAAACCTTAACAGACCTTTTGACTCAGAAAAAAGCTGTCAGGTAAGAGGTACACGGGTACCTTTGTTGAATGCACCGCGGGCACGATAGCATCGGGAGAGAATCAGACACTACGCCGATCGGCACGTGATGTCGCTCCGAACCATGCTATTGGAGGATAAAGAGTGTATTCGATCGACAATCGATCAACACAAAATGCCCAAGCCTATGGGCAGGTTGGATGAAGAATGCATAGATACTTCTTTATGCATCACGTCCGAGTTAAAAAGCGTACCAGCATTCCGCCTGCAAAAGGTAGCTACCAACAACTGGCTAACTTGTTATGCGTCCGCGTAGTGCTGTAGGTATTATGGTCCGTTGGAGACGGCGATAGATGCCCGAACTTTGAACCATAGGTGATGTAGGCGTTGTAGACTCTGAACTTCACCTACAATGACCCGTCTGTTGGAGAGTGCACATGCACGGAATTGCGCGGTTTACGAGGGCTTGTCCTCATACTCTCTCACCGACAGCAGTAGCCTCTAGAAAAAACGTCTCGCATACTTCAGAATTGGAGCGCCAACCAATTTGGCTGTAGACACTAGACTTCTCAAGAAAGGTTCTTACATCAATAAAACAAACACGTCATAGCGCGCGAACAGGCTTCTTGAAAAGGATGCGGGCCCTATGGAGAGTCAAGGTTTGTGCTTCAGGGCGCCAAGCGGATAGAGAATGAAGTACTAAGATCCATAGACGCCATGGCTACATAGGAATTGAAGCTAGGCGCCGGGGGCTCAGAGTCTGTATACAAGTCCTCGCTATTGGATCGTAACCGCTCAGCTGTCTGAATCTTTTCGCAGTCGTGTTCGGGAGTTACTGCGCGAAACTTAGAATCTATTCAAACGCTTTTTACCACAACTTTAATTGGCTTTGAGGCTTTCGAGCGTCATGTCTTGAAATTCTCCCCGTGGCTCACTCTGATAACTCTGGCATGCTGTAGAGTAGCATCCGACTAGCGGCCGCACACCTTAAGAATAGTCCCCGTGCCAGGGATAAGAATTTGATCTGCGGATAACACAGCTGCCTGCTGAGCCTAGCTGAACGAAGTGTCTTACAGAAAGGCTAGCAGCATTTAGGTTCATCGTGTAGCTGCTTCACGCTCGCATCGTCCCTGTAAGGGGAGTAGCTTCGAGAACACAGGAGCGCGCAGGATCGGTCGCGGTGCGTTTCGACTCCTAGAAGGAGACTACCGTTGAAGGATTGACTGGTAAAAGCGTCACGCTTGGACGAAGCTTCAATCTGCTTCGGCCATGGGCGGAGGTCTGCGAATTAGACCTTCGTTTAATGTACCATAAAGCCCTCTGTTCAAGAACTGTTCCTAGAACAAAACTTTGGTCAGTGCCCAGCATTTGCGACTCGTTGTGGCAACTCTACCTAAGTAGACAATCCGTCGGTGGGTCTTTAGTTACAAGATCTAGGATATGAGGTTACCCTCATAGGTGGGGGGAATGAAGGAAACAAAATTAGTGACTTGGGAGTCAAGGCATTCGTCAGGGGTGGATGATCTGCCCAATTTAGAGAATCTGGGAAAATCAATAAGTAACCGCAGTGTTCTTTCTGGTGGTACGCGTTATCTTCCACCCCACCTGACGCGTGCAGGCACACCTCTGCCCTCAATAGGTTAGGGGCTGGGGTGGAAAAAAATGAACCGGGGCCTCAGCCTTGCGTGCTGGACTATATCTAGCCGATAGGCTCATCTTAACGTCGCGTTACGGATCGTAACTCAATAGAGGATCAGCAGTTTATCAATGGGAAGACATCGGCACCCGCCAGGTAGAATACCGACGTGTTAGATCGCTGGGTGTACAGTAATCCCTACAGTCTGCGATCTGGTGCTTATTCTATTTGAGACCTTCGCAATGTGCCTCTTTGCGGTGCACCCAATATGAGATCCATCTGCTGAGACCCAGTTTTGTCAGTGCAGAAGGTTTACTGACTAGAAGGCCGGGTGACTTTGGTTAGACGCCTCATCGTAAACGCGACACTGTGCCGGTCATTTCGAATGCCGACAAACCAATGACCGCCGGGATGATCAGCTTCCTTACGACTGATCTCGTCGTGTAGCGGCTCTAAATGATACTTACGAGGAACGTGGCGGATCGACCTATCGACTATCCATAAATTGGCAGCACGCTACTGTGGAACGGTAGAGGTGGCATGATAAAGAAGTGGACAGCTGTACGAAATGAATACCCTATAGAGCGCAAGCCGAGGTCCCAGTCCAAACGCGGTGAGTCCAGCGCATAGCCCGCGATTGCCGGCAAACGCGGGGCTATTAAATAGTGGCACTACTACGTGCACACCACGCTACCACGATAAAAATTGACTCCTCAGAGGGCTATCCTAGGGCCTCCCGGTGTCGCCAATATGGCAGACTCACGTCTCCTAGCGATATGGAGCATCTACTAGAAGTGACAACCTATCGCTTACGAAATGTTAAAACTGTTGTTTAGGTTAAGTCATGAACTATTTTGTGGCGAAGAGTACTGCCTGACTTGTTGATTGTAGGTGGCGAGATACAAAAAGCACTGACGCAGCTTGCTTGGGTACGGGGTGAACATGCCCTACGAAACCTAGGCGATTTCAGTTAAAGATTGTAAACCCGTTCCTCGTTTAGCAAGCCTGCAACCCCATGCCGGCACTTAATATCCGGTGGATGAGTCTCAGCGGACCTAGCGTAATCACGAAATCCATCAGGCTCCAAATTACGATTAAGCTTCGGACGGCAAGGGAGTCCCTAGCTTCCATTAGCGTGTACTTCTCCCCGCTTAACTCAGGAGAAGAATATTTTAAGTTAAATTACCGCGTGGTGCACATCCGCTTAGATCCAACTTCAAGGGATGGTAAGGGGGCTTCGTACCTCTATTGGAAGTATTCAACTCGTAGTTGGCTGGGTGGGTCCTTTTTAGGGTTTTCCCTCTGGTTTAGATCCCAATAGCGCCCCCCCCTAGGTTGGGATATAGTCTAGAGGATTAACTAGCGGTTTCGATGTCTTCCACGCCCATAGCATTGGCGCGCCCGTGCTCGCACGGGGCCTTGGCGTAACACAGCTTGTTTCCGACGCGCTAGCAACGAGTACCCTAACCTGGTTAGACGAAAGCAACGCTGCGATACTCTGGGGCACATAACTCGTAGGGTCTTGGCCGGGGGGCGGGAGCGTCACCTCTATTGATCTCTCGACAGGAATAAAAGACCTTACGGAGCGGCCACTCATCATACAGACAACGGAGCAGCTGTGGTCTTTTGTAACGACCACAAGGTGCATGTGATTTACAGCTGTACAAGCACAGAAGTTCCCAAAGATCCTGCATCGTGATCACGGTTATCCTACTATAGGATGCGATGTATCGTACATAGTCATCTAATACCTTATTGTGCAAGCGTCTGACAAGCGCTATATCCGGTCAGGCGAAGCCTCCATTCCGTACCGCAGCGCAGATTTGGTCCCCCGCGTGGGGCACTACATAGAGTGCGCACTCCGGTAGTCGACAGTAGCAGCTATTTATAAGTACGGATTACCGACCTATAGAATCCTCCGAGGTTTGGCTTTTTTGGGAAAGACCTGTAGCTGTCCAAAACCAGCCGAGGCTGTCACCACCGAAATCGGGAAACGCAGCTGGTACAGGACAGCAACGACCGAGTAGCCTGCACCATATTTCACGTATAGTCGCGTCATACGAGTCCGCACCGTAATCGCGATATTAACAGCAGGCGGATTCCAGTCTCCCGCGATGTTGGTTGCTGAGGACGTATTCTGGTAACTACCATTGAGGGCTCTGGGATTAGTTTAGGTAATCCCCCTTTCAGCCGGGGAAGAAGTATCGCAAAGTTCTAGTCCGGCGCTCGTTGCCGTCGAGCTAACGTGAGGATTATTGACGCACACCTAGGTGTTCGACAATGCCAGGTTTCAGAAAATAAATCTGCGCCAGACCGTATCGATTCGGACCGTTGAGCTACGGCGATAACAAGTATGTCTTGGGCCGCACATTAGTTGGTTTACCAAGGGGGGCCCATGGGATTCACGTATATGAGATCTCGACTGTACCAGGAGTTACCTCAGGCGACAGCTCTGATGATACCAATCCGAGAGCCCACAGCACCTGGTAAAATTTCTGCTGCTGCCCCCACACCCAAAGCATAATCCCTACCGTGGGGCAGAATCCGGATGAGGCGTGAAGATCAAATCTGTTCCCGTGTTTGATGCTGACAACATGTCACTGTTTAGAGAAACGGCCTATCTTAATGATATACGATCTTCGAAGGAGCGGATATACGCCGACCTCCAAAATTTGCGCGTAGACCGCGTTGAGTCAAGAGAGGACTCCGGGTAATCTTGCACAGGTTGCCGACGTTAACTATAAATTTTTCGGGCCCAGAGTGCCCGAGCCATGAGAGTCTCCGTGAGCGACCCTCCCAGTCTACGGCCCTGTGCTCCCACTGCGTGGATTGACCCGATGTCCACCCGTTGATGTTCACACCGGAGTGGTGGGGCGGTGAGGTATTCTTCGGTGCTTCTAGCCCGCAGCAACCGCAGTTCGAAGCCACTTACAGCTAAGGAACGCGGGTGAACCCACATCCGACTCCAAGGCTGATTGCAGTCTGTGCGCTCAGTCATTTGGATACGTAAGGCCCCTGACCGGCCCAGCATTCCTCGTCCCTTATGATTATCGGAACCGCCTGAAAGGATCGCACCAGGGTGGGCCGTTGATCTATAACCTTCCGTCGTATTAAGCCCTGACTATCTCCCTAAGTAGAGGAAGCTTAGTCTGATATGTCATGATAAAAAAACAGAGTACTGTAGGAGTTCACATCGTGGCTGGAAAATATCTAAAACTCGAAAGTCTGCAGAACGCACCGCGTTCACTGCGCCTGACCCTTATGCTCTGAAGGGTATTGGACTAAGACTGCTAGGTCGCGGCCAGGAGGTGGCTCATCGCAGCTGGCTGGATTCCGAACGAGGGATCTTCCTACCAGGGCCAATGCAAGGACAACTCGCTGAGGAAGTTATTGTGAAGATCCGGACAATTGGTAGGTCCTACACTAATGCAACAGGTTTGGTTGCTTTTGCCTGCCTTCGAGACGACACGCTAGCAACCGTTACATCGGGTGGATCGATGGTCGCGCTTTGTCCGGAAGTGCCCATACCGTATGTGACAGGAAGGAAGATGCTTCCTCCTGGTCGATCTCACCTCGCACAAAATTTCACCGATACTCGAACAATTACTGGCGCACTGACCTGCGGTGTGACTTTAATGCATACGACTCCCGTCGCGCGCGAGTGAGATTGCTCTTTTAGTGGGTGACATAGTACGCTTTGTTCAAGGTTCATTGGACTTGTTGGGGATCGTGCTTATCCCACACGTCCTCATTTTTGGCCTTTGTTTGAGTTTTGAACCTACACCAGAGCAAAGGTGTACAATCTCACGGGGTGTGCAAGTTCACGGTAGGACGTCCGCGAGCGATCTAACTAAGTTGTGTCCCGCTGGGGTGTATTTAAGACCCCCCGTGGTATCTGTTCAGAAATGCTATAATTTATGTCTCGACAAACCAGGGTGACTTATCCCCAGCCTCCAATCTAACGGCTAATGCTAAGTCCACAGGATAGGCGGTCGGTGGTTCCGTACATACGCGTCTAGAGCGGCGTAGGTTGCTGATAGCATAAGTGCCTCAGAACGCAAGTCCTTGTGGATCTCTAACCCTCCCACGCCGATTTATGACGACGGCTACGGATCATGTACGAGTGTTCTACCTACCACGCCCTCGTGCACATTTAAGACGGGGTTGCCCTCGGCGAGTGTATTTGGTCTTCTCGGCTTCGTATTTTTGCGTCCGTGGCGCTAGAAATTGGACCATATGCTACTGACATTGGTAGTACTGTCGAATGCTGTCCGCGTATCCGCGTCCGTTTTCATCCCCGCACAGGGCCTGGAATGGACAGCTGATAATACCAACATCTTAAACATACTGTGTGCATCATGTAAGCCGACATGTGCACAAGGATCCTCAATGCAGTGCTACGGGGATTGAGGAATAGCGAGGTGTATCCAGCGAACCGTTACCTTAGGATCAACGCTACATCGCGGCGTCCGCCTAAAGCCAGTGTAAGTCCCAACTGTTAACCGCCTTGAAGTGGTGCAAACACGTTGGGGCAAATTCCGTTAACCGGGGAGCATGCATCTTTTATTCGGCCGTTACAGGCGCCCCAATCACTGCCGACCGCTCCTATAATGGAACACTTGGAACAGCGATGCTGGGTTGCCCAACCCCTCGTACCTTCCGAAGGCATAGCTGGGTACAGATACCGATACCAACGTTGTCGGGTTCTGAGAAGCCTGTATACTCCGCCAGATGGTCCATAAGAGGAGGCCAACGAGCCTATGCTGCGACATGGATGCTAGGCGCCAATTCTCGAAGTCCGTGTCCAAGAGGCTGTGAATAGAAATATTCGCTGCGCGCATTCATTTTTCTGTGTAGCGACGACTCGTGCACGCGTTAGGCATAAACCATTCCATTGGGGGCACACTGAGGACTTCCGGGAAGGTATTAAGTGGCCCCCCTGCGAGAGGCTATCACCACGTGCTCATTCAAAAAGATCCTAGCAAACCGGTACCATGGAATTAGTGTCCGTCGGAGTATCTTTGCCGGGGTCATTGAACATCTTGATAGACGCTGCTGATGCACGCAGAGAGCAGTTATTAGGCTGTTGAACCTACTTCCTGGCGATCAAGGCTAGTTCTGGACAGGTCCCCCGAGTAGCCGACGAAACTTGGTTATGAGCGTCTGAAGTCCACGCGGAGTCGAGTCATCGGGTTCTTCGTCATAACGTCTTACGACGCCTTAACTACCCATAGATGCGGTGGGTGTGGGGGGTTTATGATTACCTTATCGTATGAGTTAGAGCTCAGCGAAGATTAGTCCGAAACATGTGGTGGGCTAGTCAAAATACTCTTGTCAGCGATCATCGTGTGCCCCCCATTCGGCGTCCGCCTTGTGAGGGAGCACGAGGGTGATTCTAACCATCCGGGGCATAGTAACAGCCCCAGCCGCGAATCTGAATTAGGATACGATCGTGCCATGAATTGGTTAGGCTTGATGTCTGCAATCAGTCGATAGGTGTCACGCGGTCCCACTGGATAAAGCACAGCGATGAGTTCGTCTTCTAGTCGGCGACAACTAAGATGGTTTCCTTGCACTCATTCAATTCCTAGGGCACGGGGAGAAGCCTGGACGGGGAAACTGCAAGCTAATCATAACGCACCATGGTAGGTCCACCTTAAAGTATTTGCAGGGAGTGCTAGATATGGCCAAGGCCTAACGATACATCTTTTCTCGCAAGGGTTGTTTGAAATGCTAGATTACACCTGGTTAGTCACCGCCAGAGCAAGATCTTATCACTAGTAGCCTTTAAGGTTGGTCTTCGACTGCACTGACCATTGTCAGCGTAGCCGTCCGATCAGCGATAATGTGGGGGTCGGGATATTTCATGATCACTGGAGAGGACGTGCAACGTCTTTCGATGGAAAGGCGCACGAGATAGGAACTCTTCATATTGGGAGATATAAGTCGTGTAGTTCAGCATGACTTTGCCGTTAGAAGCAAAAAATTACTCCATTGCATACATTTTGACAACGCCGACCGACCAAACGCCCTGAGCGCGGCGAAAGTCATGAACCGGCATGCTAAGGCTCAGCTACCAGGAATTTAAACTCCGTAATAACTCAAAATATCGTCTGTTACCGAGTTTTGATGTCATAGGAACTGGTACCGAACTCGTCTGGTATCCGGTCGCTAACGCGCATGTCCAGGGGAGCGATGTCTATGATGCCTCCGTTTTGCTGCTGCCGCCTAACAGCGATTAAGCAAGCTGCCTCCTTTGGCTAGGCACCGTAATTATTATTTTTCAAACTCGCACATATTGCTACGTTCTAAACCCGGGGACCGCCGGCCGGCTGCGACGCTCATACGTGTCCAACCTGACGCGGGAGTGATGGTCTGCTCACCTGGATCGCCTCCGGTAATCCTGTCGCAGGCCGAGGTTGGCGTTTGATGCATGGAGCGCCCGAGCGCAATGACCACCAAGAAGTATGTGGACTCTAGCGTCATGGGGAAGACATAATTTCCCTCTCCCTGTTGCATAGTCCGCCGCACCCTGTGGTGTCTCAGTGGTTGTAGTTATAACACGGCTCGCAGCAAGCATGAATAGGACGCCTTATAATCACGATTAT
		</sequence>
    <sequence><taxon idref="Location_1_4_0|22.16925499928577"/>
			TGAGCACGTCCCAAGGGCGGCACCGTATGTAATGGCCTTAACCTCCAATCCAGCAAAAGTGAGTATCTCATCCGACGGGCAAAATTGTTTAATTTCTGCAAGACGTACATTCTCCGTATCACACCTATACCGTATGGCGATGGCCTTCCCCATACAGAAAAGCTGTAGTGAGACTCACGGCGGCATTCCACCCGAGTCCCACAAGTTAATCCTCCGCGTTTATTCATTCGTCGACAGGCAGGAGCACGCTAGCCGGAGTAAGGGCCACCTCCTCTACCGTGACGGTACACAACCGCAGCATTATGCCTTAATCGCATAGGGCTGGATTCACCAATAAGAGAGACGCTATTCCGGCCGTGTGTGACCTGCTATTAAAAGGCACCTGGAGGCACGGGCCGATCAGCCAATGAAAGGACGTGCGATTGTCCGGTCGGCCAGTAGGTCAGCCGCCGCACGCGTTACCTCGTTTAAAGGAAAGTCTCTAGGGTCTTTGCTCGTCGGGCGAAGATAAGTTTTACGAGAATAATTCTATGATGTTAACCCGCCTAATTAAATTTTAAGTATAGGGCAGGCGAATTAGGGTTGCTACACAGATTTGAGGATCCGTGCTAGCACACCGTGATCGGACAACTAGAATGAATCGTTTCTGTTGAAGGCTAGAAGCGGAAAAAGAATTCACAGCTCGCAAGTCGCTCAGTGGCAGGTACTCCCCTAAGTGGTTCAGCGTTCCCGCTGACCGGCTTGATTATGGCCTAAACGGATTTACGTGCATGGGTTATCATTTAAAATACCTGCTTCGGCTAGGCGTTATTTACAGCGTGTACCTGAAATAGAGACGATGCCTCACGATATTACAATGCGGAAACTAGATCCGGCAACATATAGAGTATATATGGACGGCAATCGTTGGATAGGTGCGCGAGACGTTCCTGTGCATGTCGATTGCCCCACATTTCGAATTAGAGGGTTCAAAGCAGCGTGTTTATACGGTCCTTAGGTCATACGACTGTGACATTTATATCCCTGGAAAAATTATTGGGGGTCGCCAGGGCTAATCGCTAACACATCTGCAATAGGGAGCTAGGCCCTGATAGCTGGGATACAAGCACGATGCTTATCAGGGGCTTCTCGAACCGAAGAGTAAAGTGCGGCTCCCCCCCGGGTACATTTTCCTTAGGGGGACATTTTTTCTTGAGGTAGTGCGCATTCTCCCGACGACAGGACCAATCCCCCCCTCTACGCGATGTAACCAATTAACCGTAGACAGGTTTAATCATGGAAGTTTGAACGTCAGTTGTATGTCTACGGGCCCGCCCATTGTCGAGTACAAATATAAATTTACGATCGTTGTTGAGGAACGCTGTTAGTCGAGCTGAAACATCGATCGTCCATGATTCGGTAGTTTTGGCATAAGGGTGTATACGTGCCTGGGTGTTGGTAAATGTATTATACAACTGCGTTGACGCTGGAATCACCTGAACCTAAAGACTAAGCTCTGACGTCACTTCGTTCTCGATGAAAAACGCGATGTAACAAGCTATCGACCTATTTACATTATACCCTAGTATATGACCACGTCCTCCTAGGTCCGCTGCACGCGGCTCTGACGTATGGTGAGGAGTGCCCCCGTGAAATGGCTGATTCACATGCGGTTCATCGCACCAGCTGTTTTAACTGCGTTACAGTTACTTTGACACAGCAGCGCTCCCCGCATTTTCACCTGCAGTAGACTTGACCTCACAACCAACATTTACCTAAAACCAGTCAGTGAGTCACAGATTGGTTCGGTACCCAATTGTACACTGTTCGTTATATAACCACTACGGACGCCTCTTTAAGATACGGCTAAGACACGTCCCGGCATCTGAGTCCTCGGCCGGTCTCTCGGAAACTCCGCTCTACCTTGGTCGCAGCCGTAATTACTTTGTAAGAGATTGGGGGAAGAGTCAGGTGGATAAAATCATCTGATGCGCGGCTCAACAACCATGACCGATATCAAACCGTTCGCTGTACGTTTTTCCCGCCCGTGCCTTTCTACGTAAAGAAATCCAGTGCCATAAAATAAAGTCCACAGTCTTTCTGAAAATGCCGCGGTTCGTGGCGTTATACCTGGGACATTCTCGTTGACAAGATGAATGGGTTAGTTGAAGGGCAGGACATCCGTCGCAACTAGCGGACTGTGGTCGCACCAAGCGTGATTCTGGCCGCAATGACGGCTGCGGCTGGATCTGTCCATCTAATTGCTGGGTCTGCACCAGTTTCAGTAGTCGGGCCGGGCTCAATATCACCAAGGCGGATCGTAAAACTCGCCAACGTTCACAAAGGTATTAATAGCATATAATTTAGGGAGATCACCGTTCGGTGCTTTGTCGCTGCAGTACAGCATGTCACGCAAAACCGTAATACAGTAGAATGACACCAGGCGCGGACAGGCTTACTCAGCTCGGATTAGCTGTGACACCGTCTACCCTAAGTCATCCTTACTAAGCTGTGCCCACGTGGCCTGCGCTGCATACATCACGCATGCTGAGATAATGAAAGTTGCTGAAGTGCCTCGGTGTTTCCGTGAACACACTTGGCGTGCATCGTTTAAAGTGGCGTTCAGGCTGCCTAGGAATCTGAGTTGTGCACTGAGCGCGGTGGGCTTCTGTTCCATCCTTACTTTAACCGGATGGGGGTGAAGATCTGCCCGACAATTGCGAAACCGGTATCACGCTCCCTTCACAGGTACATGGATGTGCAATGAAACGCCGGAACCCCGTACCAATACATTACACTGCACATGTGATCTGGGCTGAGCGGACCTAAGGCTCCCTTAACAGAATAGAAAAGTGTCAACTACGCCTTTATCCCATCCCCTGACAGCCTTCTTCTAGGTTGATCTGAGGACGTAGTCTATTGAGGGATGCAATTCCAATCTATCCACAAAAATTAGATTATGCGGGAGCGGTTGGGGTCAATTTATCTAAGAGTAAGCATAGTGCATGCATTGTTGCCGTGCTTCAGAGATATCATGTTTCTGCTCGCTGCTCGTGAAGGCCATGCACCCTCCTAACAGCCAACCAAGTAAATAGGCGGAGCCAAAGTGGCGTCTTACTACCATTGACTTAACCATAGCGTATAGCGTTCAATACGTGTCAATACCCAACGCGCGCGCCATCCGCGCGGCTAAGACCATCTTTTGTCGCATTGTACTCCCGCCACGACCCCGTTTAATTTGAATTCAGTATCAGTCCGGCCCTCTGGACTACTACACGTAAAGGACATGGACCTCCAATCCACATATTTAAGACTTAATACGTAACTACGCTATTCAATATGGCTTCCTCTGAGTCACTGACAAGCTAATCTGTTATGTATTGGGAATTTCGAGTAACCACCGAACGTGGCCCCCCCTATCTTCATGCGACCAACCCGGCGTCGATGTACATCAGGTGTGTAGCCGACCCCCGGGTATAGTAATGGGTTCACTCGCGGCTGGCAAATCTCCTGAGGGCAGGTTAGGTGGCGGGGAATAGCCGTATCAGAGTGCAATGACCAGTCAAAGCGCGGAAGGACCTCTGGCGCAGTCCTACAGGTAAAATTGCACGAGGTCCAGAGCCAGTGGTCACGCACAGTATGAAGCACTAGTCATTTGTGCGCCATCCTGTCACTTAAGCACATTGCGTTCGAGCAATGCAGCTCTCACAACTCGATATAGGAGAAAGATGGTAACAATGATAGCGTGAGGGTCAAGAAACCCGTAAAAAAGGCTTAGTGAACGACGGCTGGCGTAATGTTCGTGACCGAACAGACCAATAAGAGCTTCACTGATGGACGTTCCCACCCATTGCGAACTGTTCTCGACAGTGTAAGTGCGGGAGGGGGCGGAGAAGGGACTACCATACCTGTTTTTCATACTACGACTTTCATTTCAGGTATTAAGTAAAGGAATAGAACCACCCAGAACAGGCTCGAGAAGTATGACGTACGACACTGTGTGCAATCTGTGTCCGCTAATCAGTCGGCAGGTCGTAACGGGTCTATAACCATTGGGCTCGGGCTTCGGCAATCATCCTGCGGATGGGTTACCTGTATCGGGAACTTGTGGCGAATGAAGCATTATCCAACTTAAAACCCCGGGGACCCGAACAAGGGGCTCGTACTTCTCGCAGAAACAACTTGAGTGATGCTGCGTGCCATAATGACGACATTTATTATGGGTATCGTAACGACGATTCGGCGTGCCCAACGGGATTGGAGAATCACCCACCGTTCGGACTAAGGCGTGTGTTAACAGGTTACAGTCCTATTGCACGTTTTCATCTTGCCCTGGCAAAGTCGGTACTTTCAGATCGAAGCCCAGCGTGCGAAGGACTGAACGTTAAAGCCTAAAGTCCGTGGCCGTTGTCGGAGATATAAACTCAACAAATCGCATCATTCGGAAAAGCTGTCGGGCGTTCGACCCGGTGAAACATCAATTCCCAGCATCATTTTTAAAATGTATGAAGGACGCCTCTATCGAGAGCTTGACGTAACGTACCAGCAAACATCAGTTTGCTGTATTTAAAGGAGGGTGTCTGGAGGCGTCACCAAAGCAAGCCCAGGCCCTCATCTACACCAACTAGCGATAACCAGAGCGACACACACTCGGTTCTAAAAAGGAAAGCTTACCTAGAATCTGAGGTGCACATCTAATTACAAAATGTTTGCGGGTCCCGTCACCTCCACGAGACCAAACGCACCATCACAGACGCGTGATGATTGACCATGTTGCCTATTACGACGGCCGAAATCGCCGAACAAGTATCTCAAATTGTACCATTCCCTGATTGGTCGCTCAGGTATGAGAGCGATAGAACTTAGGCGAACGGTCCGTTAGAATTGGGATTCTAGGTGCCTCCGTCAGGGGGATTCTAGTATCCGTTCTCCAGCCTCCACCTCGGCCGGTTCAATATAAATAGCGTTACACTGTTGTAACCGTTGGACAAGAGGTTATCCCAATAGATTGCTATCAAAATACACACAACAATTGCGCCTAGTCAACCCGCGTTGCCAGCGTTCATTGGTAGGTTTCGAGTCTCTTGGGCTTTGATAACCGCGGGGGGTATCCGGACGGGTGCATCCTCAACCTACGGAACCCGTACGACCATGAAGGTCACCATGTCTCAGTGCTATACCATTTTGGCTACGCTTGACTCTTAGGCTCAGGATTTCCTGACTATATCCGTGAACATCCAGATCGGAGTTGCTGCTCAAGAGTATTTTGACCCATATTTTGTACGCTGTAGCCTGCGTTGAGGCCTATAGATCATCTAACGACGTTACAGTGCAATAATTCGAAAGGAGATCTGAGTGTTTTAACACACATACACCGTCCGACGGCTCCCCAGCCATCGAAACGGGCGTATTTACATATAGGTCTTAACGTGGCCTATGTGGGTAACGGTCGAGCTGATAAAGCGTTCGGGTATGCGCACGTATCCCCTTTGGTCGTACGATGCCCGGCCTATACCGCAATGAGGAACACCCGTTGGGTTACGCGAAGATTTCCGCAGCTAACCCATATTGAGACATGGGCAAACGCGCGGCATTCTTGCGCACCCCAGGCACTGCGTATGTCGTGTACAGGACAGGGTCCACTGCGTCGGCATGCCTCTATTTTAGTTCGACCCCCATAGAACCGATGATATTTCCCGTAGTCATGCAACGGGTCAGGCTGCCACGTCGGCAAGGGACGTTAAGGCAGAGCTGGAGGTAAACCTTAACAGACCTTTTGACTCAGAAAAAAGCTGTCAGGTAAGAGGTACACGGGTACCTTTGTTGAATGCACCGCGGGCACGATAGCATCGGGAGAGAATCAGACACTACGCCGATCGGCACGTGATGTCGCTCCGAACCATGCTATTGGAGGATAAAGAGTGTATTCGATCGACAATCGATCAACACAAAATGCCCAAGCCTATGGGCAGGTTGGATGAAGAATGCATAGATACTTCTTTATGCATCACGTCCGAGTTAAAAAGCGTACCAGCATTCCGCCTGCAAAAGGTAGCTACCAACAACTGGCTAACTTGTTATGCGTCCGCGTAGTGCTGTAGGTATTATGGTCCGTTGGAAACGGCGATAGATGCCCGAACTTTGAACCATAGGTGATGTAGGCGTTGTAGACTCTGGACTTCACCTACAATGACCCGTCTGTTGGAGAGTGCACATGCACGGAATTGCGCGGTTTACGAGGGCTTGTCCTCATACTCTCTCACCGACAGCAGTAGCCTCTAGAAAAAACGTCTCGCATACTTCAGAATTGGAGCGCCAACCAATTTGGCTGTAGACACTAGACTTCTCAAGAAAGGTTCTTACATCAATAAAACAAACACGTCATAGCGCGCGAACAGGCTTCTTGAATAGGATGCGGGCCCTATGGAGAGTCAAGGTCTGTGCTTCAGGGCGACAAGCGGATAGAGAATGAAGTACTAAGATCCATAGACGCCATGGCTACATAGGAATTAAAGCTAGGCGCCGGGGGCTCAGAGTCTGTATACAAGTCCTCGCTATTGGATCGTAACCGCTCAGCTGTCTGAATCTTTTCGCAGTCGTGTTCGGGAGTTACTGCGCGAAACTTAGAATCTATTCAAACGCTTTTTACCACAACTTTAATTGGCTTTGAGGCTTTCGAGCGTCATGTCTTGAAATTCTCCCCGTGGCTCACTCTGATAACTCTGGCATGCTGTAGAGTAGCATCCGACTAGCGGCCGCACACCGTAAGAATAGTCCCCGTGCCAGGGATAAGAATTTGATCTGCGGATAACACAGCTGCCTGCTGAGCCTAGCTGAACGAAGTGTCTTACAGAAAGGCTAGCAGCATTTAGGTTCATCGTGTAGCTGCTTCACGCTCGCATCGTCCCTGTAAGGGGGGTAGCTTCGAGAACACAGGAGCGCGCAGGATCGGTCGCGGTGCGTTTCGACTCCTAGAAGGAGACTACCGTTGAAGGATTGACTGGTAAAAGCGTCACGCTTGGACGAAGCTTCAATCTGCTTCGGCCATGGGCGGAGGTCTGCGAATTAGACCTTCGTTTAATGTACCATAAAGCCCTCTGTTCAAGAACTGTTCCCAGAACAAAACTTTGGTCAGTGCCCAGCATTTGCGACTCGTTGTGGCAACTCTACCTAAGTAGACAATCCGTCGGTGGGTCTTTAGTTACAACATCTAGGATATGAGGTTACCCTCATAGGTGGGGGGAATGAAGGAAACAAAATTAGTGACTTGGGAGTCAAGGCATTCGCCAGGGGTGGATGATCTGCCCAATTTAGAGAATCTGGGAAAATCAATAAGTAACCGCAGTGATCTTTCTGGTGGTACGCGTTATCTTCCACCCCACCTGACGCGTGCAGGCACACCTCTGCCCTCAATAGGTTAGGGGCTGGGGTGGAAAAAAATGAACCGGGGCCTCAGCCTTGCGTGCTGGACTATATCTAGCCGATAGGCTCATCTTAACGTCGCGTTACGGATCGTAACTCAATAGAAGATCAGCAGTTTAGCAATGGGAAGACATCGGCACCCGCCAGGTAGAATACCGACGTGTTAGATCGCTGGGTGTACAGTAATCCCTACAGTCTGCGATCTGGTGCTTATTCTATTTGAGACCTTCGCAATGTGCCTCTTTGCGGTGCACCCAATATGAGATCCATCTGCTGAGACCCAGTTTTGTCAGTGCAGAAGGTTTATTGACTAGAAGGCCGGGTGACTTTGGTTAGACGCCTCATCGTAAACGCGACACTGTGCCGGTCATTTCGAATGCCGACAAACCAATGACCGCCGGGATGATCAGCTTCCTTACGACTGATCTCGTCGTGTAGCGGCTCTAAATGATACTTACGAGGAACGTGGCGGATCGACCTATCGACTATCCATAAATTGGCAGCACGCTACTGTGGAACGGTAGAGGTGGCATGATAAAGAAGTGTACAGCTGTACGAAATGACTACCCTATAGAGCGCAAGCCGAGGTCCCAGTCCAAACGCGGTGAGTCCAGCGCATAGCCCGCTATTGCCGGCAAACGCGGGGCTATTAAATAGTGGCACTACTACGTGCACACCACGCTACCACGATAAAAATTGACTCCTCAGAGGGCTATCCTAGGGCCTCCCGGTGTCGCCAATATGGCAGACTCACGTCTCCTAGCGATATGGAGCATCTACTAGAAGTGACAACCTATCGCTTACGAAATGTTAAAACTGTTGTTTAGGTTAGGTCATGAACTATTTTGTGGCGAAGAGTACTGCCTGACTTGTTGATTGTAGGTGGCGAGATACAAAAAGCACTGACGCAGCTTGCTTGGGTACGGGGTGAACATGCCCTACGAAACCTAGGCGATTTCAGTTAAAGATTGTAAACCCGTTCCTCGTTTAGCACGCCTGCAACCCCATGCCGGCACTTAATATCCGGTGGATGAGTCTCAGCGGACCTAGCGTAATCACGAAATCCATCAGGCTCCAAATTACGATTAAGCTTCGTACGGCAAGGGAGTCCCTAGCTTCCATTAGCGTGTACTTCTCCCCGCTTAACTCGGGAGAAGAATATTTTAAGTTAAATTACCGCGTGGTGCACATCCGCTTAGATCCAACTTCAAGGGATGGTAAGGGGGCTTGGTACCTCTATTGGATGTATTCAACTCGTGGTTGGCTGGGTGGGTCCTTTTTAGGGTTTTCCCTCTGGTTTAGATCCCAATAGCGCCCCCCCCTAGGTTGGGATATAGTCTAGAGGATTAACTAGCGGTTTCGATGTCTTCCACGCCCATAGCATTGGCGCGCCCGTGCTCGCACGGGGCCTTGGCGTAACACAGCTTGTTTCCGACGCGCTAGCAACGAGTACCCTAACCTGGTTAGACGAAAGCAACGCTGCGATACTCTGGGGCACATCACTCGTAGGGTCTTGGCCGGGCGGCGGGAGCGTCACCTCTATTGATCTCTCGACAAGAATAAAAGACCTTACGGAGCGGCCACTCATCATACAGACAACGGAGCAGCTGTGGTCTTTTGTAACGACCACAAGGTGCATGTGATTTACAGCTGTACAAGCACAGAAGTTCCCAAAGATCCTGGATCGTGATCACGGTTATCCTACTATAGGATGCGATGTATCGTACATAGTCATCTAATACCTTATTGTGCAAGCGTCTGACAAGCGCTATATCCGGTCAGATGAAGCCTCCATTCCGTACCGCAGCGCAGATTTGGTCCCCCGCGTGGGGCACTACATAGAGTGCGCACTCCGGTAGTCGACAGTAGCAGCTATTTATAAGTACGGATTACCGACCTATAGAATCCTCCGAGGTTTGGCTTCTTTGGGAAAGACCTGTAGCTGTCCAAAACCAGCCGAGGCTGTCACCACCGAAATCGGGAAACGCAGCTGGTACAGGACAGCAACGACCGAGTAGCCTGCACCATATTTCACGTATAGTCGCGTCATACGAGTCCGCACCGTAATCGCGATATTAACAGCAGGCGGATTCCAGTCTCCCGCGATGTTGGTTGCTGAGGACGTATTCTGGTAACTACCATTGAGGGCTCTGGGATTAGTTTAGGTAATCCCCCTTTCAGCCGGGGAAGAAGTATCGCAAAGTTCTAGTCCGGCGCTCGTTACCGTCGAGCTAACGTGAGGATTATTGACGCACACCTAGGTGTTCGTCAATGCCAGGTTTCAGAAAATAAATCTGCGCCAGACCGTATCGATTCGGACCGTTGAGCTACGGCGATAACAAGTATGTCTGGGGCCGCACATTAGTTGGTTTACCAAGGGGGGCCCATGGGATTCACGTATATGAGATCTCGACTGTACCAGGAGTTACCTCAGGCGACAGCTCTGATGATACCAATCCGAGAGCTCACAGCACCTGGTAAAATTTCTGCTGCTGCCCCCACACCCAAAGCATAATCCCTACCGTGGGGCATAATCCGGATGAGGCGTGAAGATCAAATCTGTTCCCGTGTTTGATGCTGACAACATGTCACTGTTTAGAGAAACGGCCTATCTTAATGATATACGATCTTCGAAGGAGCGGATATACGCCGACATTCAAAATTTGCGCGTAGACCGCGTTGAGTCAATAGAGGACTCCGGGTAATCTTGCACAGGTTGCCGACGTTAACTATAAATTTTTCGGGCCCAGAGTGCCCGAGCCATGAGAGTCTCCGTGAGCGACACTCCCAGTCTACGGCCCTGTGCTCCCACTGCGTGGATTGACCCGATGTCCACCCGTTGATGTTCACACCGGAGTGGTGGGGCGGTGAGGTATTCTTCGGTGCGTCTAGCCCGCAGCAACCGCAGTTCGAAGCCACTTACAGCTAAGGAACGCGGGTGAACCCACATCCGACTCCAAGGCTGATTGCAGTCTGTGCGCTCAGTCATTCGGATACGTAAGGCCCCTGACCGGCCCAGCATTCCTCGTCCCTCATGATTATCGGGACCGCCTGAAAGGATCGCACCAGGGTGGGCCGTTGATCTATCACCTTCCGTCGTATTAAGCCCTGACTATCTCCCTAAGTAGAGGAAGCTTAGTCTGATATGTCATGATAAAAAAACAGAGTACTGTAGGAGTTCACATCGTGGCTGGAAAATATCTAAAACTCGAAAGTCTGCAGAACGCACCGCGTTCACTGCGCCTGACCCTTATGCTCTGAAGGGTATTGGACTAAGACTGCTAGGTCGCGGCCAGGAGGTGGCTCATCGCAGCTGGCTGGTTTCCGAACGAGGGATCTTCCTACCAGGGCCAATGCAAGGACAACTCGCTGAGGAAGTTATTGTGAAGATCCGGACAATTGGTAGGTCCTACACTAATGCAACAGGTTTGGTTGCTTTTGCCTGCCTTCGAGACGACACGCTAGCAACCGTTACATCGGGTGGATCGATGGTCGCGCTTTGTCCGGAAGTGCCCATACCGTATGTGACAGGAAGGAAGATGCTTCCTCCTGGTCGATCTCACCTTGCACAAAATTTCACCGACACTCGAACGATTGCTGGCGCACTGACCTGCGGTGTGACTTTAATGCATACGATTCCCGTCGCGCGCGAGTGAGATTGCTCTTTTAGTGGGTGACATAGTACGCTTTGTTCAAGGTTCATTGGACTTGTTGGGGATCGTGCTTATCCCACACGTCCTCATTTTTGGCCTTTGTTTGAGTTTTGAACGTACACCAGAGCAAAGGTGTACAATCTCACGGGGTGTGCAAGTTCACGGTAGGACGTCCGCGAGCGATCTAACTAAGTTGTGTCCCGCTGGGGTGTATCTAAGACCCCCCGTGGTATCTGTTCAGAAATGCTATAATTTATGTCTCGACAAACCAGGGTGACTTATCCCCAGCCTCCAATCTAACGGCTAATGCTAAGTCCACAGGATAGGCGGTCGGTGGTTCCGTATATACGCGTCTAGAGCGGCGTAGGTTGCTGATAGCATAAGTGCCTCAGAACGCAAGTCCTTGTGGATCTCTAACCCTCCCACGCCGATTTATGACGACGGCTACGGATCATGGACGAGTGTTCTACCTACCACGCCCTCGTGCACATTTAAGACGGGGTTGCCCTCGGCGAGTGTATTTGGTCTTCTCGGCTTCGTATTTTTGCGTCCGTGGCGCTAGAAATTGGACCATATGCTACTGACATTGGTAGTACTGTCGAATGCTGTCCGCGTATCCGCGTCCGTTTTCATCCCCGCACAGGGCCTGGAATGGACAGCTGATAATACCAACATCTTAAACATACTGTGTGCATCATGTAAGCCGACATGTGCACAAGGGTCCTCAATGCAGTGCTACGGGGATTGAGGAATAGCGAGGTGTATCCAGCGAACCGTTACCTTAGGATCAACGCTACATCGCGGCGTCCGCCTAAAGCCAGTGTAAGTCCCAGCTGTTAACCGCCTTGAAGTGGTGCAAACACGTTGGGGCAAATTCCGTTAACCGGGGAGCATGCATCTTTTATTCGGCCGTTACAGGCGCCCCAATCACTGCCGACCGCTCCTATAATGGAACACTTGGACCAGCGATGCTGGGTTGCCCAACCCCTCGTACCTTCCGAAGGCATAGCTGGGAACAGATACCGATACCAACGTTGTCGGGTTCTGAGAAGCCTGTATACTCCGCCAGATGGTCCATAAGAGGAGGCCAACGAGCCTATGCTGCGACATGGATGCTAGGCGCCAATTCTCGAAGTCCGTGTCCAAGAGGCTGTGAATAGAAATATTCGCTGCGCGCTTTCATTTTTCTGTGTAGCGACGACTCGTGCACGCGTTAGGCATAAACCATTCCATTGGGGGCACACTGAGGACTTCCGGGAAGGTATTAAGTGGCCCCCCTGCGAGAGGCTATCACCACGTGCTCATTCAAAAAGATCCTAGCAAACCGGTACCATGGAATTAGTATCCGTCGGAGTATCTTTGCCGGGGTCATTGAACATCTTGATAGACGCGGCTGATGCACGCAGAGAGCAGTTATTAGGCTGTTGAACCTACTTCCTGGCGATCAAAGCTAGTTCTGGACAGGTCCCCCGAGTAGCCGACGAAACTTGGTTATGAGCGTCTGAAGTCCACGCGGAGTCGAGTCATCGGGTTCTTCGTCATAACGTCTTACGACGCCTTAACTACCCATAGATGCGGTGGGTGTGGGGGGTTTATGATTACCTTATCGTATGAGTTAGAGCTCAGCGAAGACTAGTCCGAAACATGTGGTGGGTTAGTCAAAATACTCTTGTCAGCAATCATCGTGTGCCCCCCATTCGGCGTCCGCCTTGTGAGGGAGCACGAGGGTGATTCTAACCATCCGGGGCATAGTAACAGCCCCCGCCGCGAACCTGAATTAGGATACGATCGTGCCATGAATTGGTTAGGCTTGATGTCTGCAATCAGTCGATAGGTGTCACGCGGTCCCACTGGATAAAGCACAGCGATGAGTTCGTCTTCTAGTCGGCGACAACTAAGATGGTTTCCTTGCACTCATTCAATTCCTAGGGCACGGGGAGAAGCCTGGACGGGGAAACTGCAAGCTAATCATAACGCACCATGGTAGGTCCACCTTAAAGTATTTGCAGGGAGTGCTAGATATGGCCAAGGCCTAACGACACATCTTTTCTCGCAAGGGTTGTTTGAAATGCTAGATTACACCTGGTTAGTCACCGCCAGAGCAAGATCTTATCACTAGTAGCCTTTAAGGTTGGTCTTCGACTGCACTGACCATTGTCAGCGTAGCCGTCCGATCAGCGATAATGTGGGGGTCGGGATATTTCATGATCACTGGAGAGGACGTGCAACGTCTTTCGATGGAAAGGCGCACGAGATAGGAACTCTTCATATTGGGAGATATAAGTCGGGTAGTTCAGCATGACTTTGCCGTTAGAAGCAAAAAATTACTCCATTGCATACATTTTGACAACGCCGACCGGCCAAACGCCCTGAGCGCGGCGGAAGTCATGAACCGGCATGCTAAGGCTCAGCTACCAGGAACTTAAACTCCGTAATAACTCAAAATATCGTCTGTCACTGAGTTTTGATGTCATAGGAACTGGTACCGAACTCGTCTGGTATCCGGTCGCTAACGCGCATGTCCAGGGGAGCGATGTCTATGATGCCTCCGTTTTGCTGCTGCCCCCTAACAGCGATTAAGCAAGCTGCCTCCTTTGGCTAGGCACCGTAATTATCATTTTTCAAACTCGCACATATTGCCACGTTCTAAACCCGGGGACCGCCGGCCGGCTGCGACACTCATACGTGTCCAACCTGACGCGGGAGTGATGGTCTGCTCACCTGGATCGCCTCCGGTAATCCTGTCGCAGGCCGAGGTTGGCGTTTGATGCATGGAGCGCCCGAGCGCAATGACCACCAAGAAGTATGTGGACTCTAGCGTCATGGGGAAGACATAATTTCCCTCTCCCTGTTGCATAGTCCGCCGCACCCTGTGGTGTCTCAGTGGTTGTAGTTATGACACGGCTCGCAGCAAGCATGAATAGGACGCCTTATAATCACGATTAT
		</sequence>
    <sequence><taxon idref="Location_1_4_1|32.192901607533244"/>
			TGAGCACGTCCCAAGGGTGGCACCGTATGTAATGGCCTTAACCTCCAATCCTGCAAAAGTGAGTATCTCATCCGACGGGCAAAATTGTTTAATTTCTGCAAGACGTACATTCTCCGTATCACACCTATACCGTATGGCGATCGCCTTCCCCATACAGAAAAGCTGTAGTGAGACTCACGGCGGCATTCCACCCGAGTCCCGCGAGTTAATCCTCCGCGTTTATTCATTCGTCGACGGGCAGGAGCACGCTAGCCGGAGTAAGGGCCACCTCCTATACCGTGACGGTACACAACCGCAGCATTGTGCCTTAATCGCATAGGGCTGGATTCACCAATAAGAGAGACGCTATTCCGGCCGTGTGTGACCTGCTATTAAAAGGCACCTGGAGGCACGGGCCGATCAGCCAATGAAAGGACGCGCGATTGTCCGGTCGGCCAGTAGGTCAGCCGCCGCACGCGTTACCTCGTTTAAAGGAAAGTCTCTAGGGTCTGTGCTCGTCGGGCGAAGATAAGTTTTACGAGAATAATTCTATGATGTTAACCCGCCTAATTAAATTTTAAGTATAGGGCAGGCGAATTAGGGTTGCTACACAGATTTGAGGATCCGTGCTAGCACACCGTGATCGGACAACTAGAATGAATCGTTTCTGTTGAAGGCTAGAAGCGGAAAAAGAATTCACAGCTCGTAAGTCGCTCAGTGGCAGGTACTCCCCTAAGTGGTTCAGCGTTCCCGCTGACCGGCTTGATTATGGCCTAAACGGATTTACGTGCATGGGTTATCATTTAAACTACCTGCTTCGGCTAGGCGTTATTTACAGCGTGTACCTGAAATAGAGACGATGCCTCACGATATTACAATGCGGAAACTAGATCCGGCAACATATGGAGTATATATGGACGGCAATCGTTGGATAGGTGCGCGAGACCTTCCTGTGCATGTCGATTGCCCCACATTTCGAATTAGAGGGTTCAAAGCAGCGTGTTTATACGGTCCTTAGGTCATACGACTGTGACATTTATATCCCTGGAAAAATTATTGGGGGTCGCCAGGGCTAATCGCTAACACATCTGCAATAGGGAGCTAGGCCCTGATAGCTGGGATACAAGCATGATGCTTATCAGGGGCTTCTCGAACCGAAGAGTAAAGTGCGGCTCCCCCCCGGGTACATTTTCCTTAGGGGGACATTTTTTCTTGAGGTAGTGCGCATTCTCCCGACGACAGGACCAATCCCCCCCTCTAAGCGATGTACCCAATTAACCGTAGACAGGTTTAATCATGGAAGTTTGAACGTCAGTTGTATGTCTACGGGCCCGCCCATTGTCGAGTACAAATATAAATTTACGATCGTTGTTGAGGAACGCTGTTAGTCGAGCTGAAACATCGATCGTCCATGATTCGGTAGTTTTGGCATAAGGGTGTATACGTGCCTGGGTGTTGGTAAATGTATTATACAACTGCGTTGACGCTGGAATCACCTGAACCTAAAGACTAAGCTCTGACGTCACGTCGTTCTCGATGAAAAACGCGATGTAACAAGCTATCGACCTATTTACATTATAGCCTAGTATATGACCACGTCCTCCTAGGTCCGCTGCACGCGGCTCTGACATATGGTGAGGAGTGCCCCCGTGAAATGGCTGATTCACATGCGGTTCATCTCACCAGCTGTTTTAACTGCGCTACAGTTACTTTGACACAGCAGCGCTCCCCGCATTTTCACCTGCAGTAGACTTGACCTCACAACCAACATTTACCTAAAACCAGTCAGTGAGTCACAGATTGGTTCGGTACCCAATTGTACACTGTTCGTTATATAACCACTACGGACGCCTCTTTAAGATACGGCTAAGACATGTCCCGGCATCTGAGTCCTCGGCCGGTCTCTCGGAAACTCCGCTCTACCTTGGTCGCAGCCGTAATTACTTTGTAAGAGATTGGGGGAAGAGTCAGGTGGATAAAATCATCTGATGCGCGGCTCAACAACCATGACCGATATCGAACCGTTCGCTGTACGTTTTTCCCGCCCGTGCCTTTCTACGTAAAGAAATCCAGTGCCATAAAATAAAGTCCACAGTCTTTCTGAAAATGCCGCGGTTCGTGGCGTTATACCTGGGACATTCTCGTAGACAAGATGAATGGGTTAGTTGAAGGGCAGGACATCCGTCGCAACTAGCGGACTGTGGTCGCACCAAGCGTGATTCTGGCCGCAATGACGGCTGCGGCTGGATCTGTCCATCTAATTGCTGGGTCTGCACCAGTTTCAGTAGTCGGGCCGGGCTCAATATCACCAAGGCGGATCGTAAAACTCGCCAACGTTCACAAAGGTATTAATAGCATGTAATTTAGGGAGATCACCGTTCGGTGCTTTGTCGTTGCTGTACAGCATTTCACGCAAAACCGTAATACAGTAGAATGACACCAGGCGCGGACAGGCTTACTCAGCTCGGATTAGCTGTGACACCGTCTACCCTAAGTCATCCTTACTAAGCTGTGCCCACGTGACCTGCGCTGCATACATCACGCATGCTGAGATAATGAAAGTTGCTGAAGTGCCTCGGTGTTTCCGTGAACACACTTGGCGTGCATCGTTTAAAGTGGCGTTCAGGCTGCCTAGGAATCTGAGTTGTGCACTGAGCGCGGTGGGCTTCTGTTCCATCCTTACTTTAACCGGATGGGGGTGTAGATCTGCCCGACAATTGCGAAACCGGTATCGTGCCCCCTTCACAGGTACATGTATGTGCAATGAAACGCCGGAACCCCGTACCAATACATTACACTGCACATGTGATCTGGGCTGAGCGGACCCAAGGCTACCTTAACAGAATAGAAAAGTGTCAACTACGCCTTTATCCCATCCCCTGACAGCCTTCTTCTAGGTTGATCTGAGGACGTAGTCTATTGAGGGATGCAATTCCAATCTATCCACAAAAATTAGATTATGCGGGAGCGGTTGGGGTCAATTTATCGAAGAGTCAGCATAGTGCATGCATTGTTGCCGTGCTTCAGAGATATCATGTTTCTGCTCGCTGCTCGTGAAGGCCATGCACCCTCGTAACAGCCAACCAAGTAAATAGGCGGAGCCAAAGTGGCGTCTTACTACCATTGACTTAACCATAGCGTATAGCGTTCAATACGTGTCAATACCCAACGCGCGCGCCATCCGCGCGGCTAAGACCATCTTTTGTCGCATTGTACTCCCGTCACGACCCCGTTTAATTTGAATTCAGTATCAGTCCGGCCCTCCGGACTACTACACGTAAAGGACATGGACCTCCAATCCACATATTTAAGACCTAATACATAACTACGCTATTCAATATGGCTTCCTCTGAGTCACTGACAAGCTAATCTGTTATGTATTGGGAATTTCGAGTAACCACCGAACGTAGCCCCCCCTATCTTCATGCGACCAACCCGGCGTCGATGTACATCAGGTGTGTAGCCGACCCCCGGGTATAGTAATGGGTCCACTCGCGGCTGGCAAGTCTCCTGAGGGCAGGTTAGGTGACGGGGAATAGCCGTATCAGAGTGCAATGACCAGTCAAAGCGCGGAAGGACCTCTGGCGCAGTCCTACAGGTAAAATTGCACGAGGTCCAGAGCCAGTGGTCACGCCCAGTATGAAGCACTAGTCATTTGTGCGCCATCCTGTCACTTAAGCACATTGCGTTCGAGCAATGCAGCACTCACAACTCGGTATAGGAGAAAGATGGTAACAATGATAGCGTGAGGGTCAAGAAACCCGTAAAAAAGGCTTAGTGAACGACGGCTGGCGTAATGTTCGTGACCGAACAGTCCAATAAGAGCTTCACTGATGGACGTTCCCACCCATTGCGAACTGTTCTCGACAGTGTAAGTGCGGGAGGGGGCGGAGCGGGGACTACCATACCTGTTTTTCATACTACGACTTTCATTTCAGGTATTAAGTAAAGGAATAGAACCACCCAGAACAGGCTCGAGAAGTATGACGTACGACACTGTGCGCAATCTGTGTCCGCTAATCAGTCGGCTGGTCGTAACGGGTCTATAACCATTGGGCTCGGGCTTCGGCAATCATCCAGCGGATGGGTTACCTGTATAGGGAACTTGTGGCGAATGAAGCATTATCCAACTTAAAACCCCGGGGACCCGAACAAGGGGCTCGTACTTCTCGCAGAAACAACTTGAGTGTTGCTGCGTGCCATAATGACGACATTTATTATGGGTATCGTAACGACGATTCGGCGTGCCCAACGGGATTGGGGAATCACCCACCGTTCGGACTAAGGCGTGGGTTAACAGGTTACAGTCCTATTGCACGTTTTCATCTTTCCCTTGCAAGGTCGGTACTTTCAGATCGAAGCCCAGCGTGCGAAGGACTGAACGTTAAAGCCTGAAGTCCGTGGCCGTTGTCGGAGATATAAACTCAACAAATCGCATCATTCGGACAAGCTGTCGGGCGTTCGACCCGGTGAAACATCAATTCCCAGCATCATTTTTAAAATGTATGAAGGACGCCTCTATCGAGAGCTTAACGTAACGTACCAGCAAACATCAGTTTGCTGTATTTAGAGGAGGGTGTCTGGAGGCGTCACCAAAGCAAGCCCAGGCCCTCATCTACACCAACTAGCGATAACCAGAGTGAGACACACTCGGTTCTAAAAAGGAAAGCTTACCTAGAATCTGAGGTGCACATCTAATTACAAAATGTTTGCGGGTCCCGTCACCTCCACGAGACCAAACGCACCATCACAGACGCGTGATGATTGACCATGTTGCCTATTACGACGACCGAAATCGCCGAACAAGTATCTCAAATTGTACCATTCCCTGATTGGTCGCTCAGGTATGAGAGCGATATAACCTAGGCGAACGGTCTGTTAGAATTGGGATTCTAGGTGCCTCCGTCAGGGGGATTCTAGTATCCGTTCTCCAGCCTCCACCTCGGCCGGTTCAATACAAATAGCGTTACACTGTTGTAACCGTTGGACAAGAGGATATCCCAATAGATTGCTATCAAAATACACGCAACAATTGCGCCTAGTCAACCCGCGTTGCCAGCGTTCATTGGTGGGTTTCGAGTCTCTTGGCCTTTGATAACCGCGGGGGGTATCCGGACGGGTGCATCCTCAACCTACGGAACCCGTACGACCATGAAGGTCACCATGTCTCAGTGCTATACCATTCTGGCTACGCTTGACTCTTAGGCTCAGGATTTCCTGACTATATCCGTGAACATCCAGATCGGAGTTGCTGCTCAAGAGTATTTTGACCCATATTTTGTACGCTGTAGCCTGCGTTGAGGCCTATAGATCATCTAACGACGTTACAGTGCGATAATTCGAAAGGAGATCTGAGTGTTTTAACACACATACACCGTCCGACGGCTCCCCAGCCATCGAAACGGGCGTATTTACATATAGGTCTTAACGTGGCCTATGTGGGTAACGGTCGAGCTGATAAAGCGTTCGGGTATGCGCACGTATCCCCTTTGGTCGTACGATGCCCGGCCTATACCGCAATGAGGAACACCCGTTGGGTTACGCGAAGATTTCCGCAGCTAACGCATATTGAGACATGGGCAAACGCGCGGCATTCTTGCGCACCCCGGGCACTGCGTATGTCGTGTACAGGACAGGGTCCACTGCGTCGGCATGCCTCTATTTTAGTTCGACCCCCATAGAACCGATGATATTTCCCGTAGTCAGGCAACGGGTCAGGCTGCCACGTCGGCAAGGGACGTTAAGGCAGAGCTGGAGGTAAACCTTAACAGACCTTTTGACTCAGAAAAAAGCTGTCAGGTATGAGGTACACGGGTACCTTTGTTGAATGCACCGCGGGCACGATAGCATCGGGAGAGAATCAGACACTACGCCGATCGGCACGTGATGTCGCTCCGAACCATGCTATTGGAGGATAAAGAGTGTATTCGATCGACAATCGATCAACACAAAATGCCCAAGCCTATGGGCAGGTTGGATGAAGAATGCATAGATACTTCTTTATGCATCACGTCCGAGTTAAAAGGCGTACCAGCATTCCGCCTGCAAAAGGTAGCTACCAACAACTGGCTAACTTGTTATGCGTCCGCGTAGTGCTGTAGGTATTATGGTCCGTTGGAAACGGCGAGAGATGCCCGAACTTTGAACCATAGGTGATGTAGGCGTTGTAGACTCTGAACTTCGCCTACAATGACCCGTCTGTTGGAGAGTGCACATGCACGGGATTGCGCGGTTTACGAGGGCTTGTCCTCATACTCTCTCACCGACAGCTGTAGCCTCTAGAAAAAACGTCTCGCATACTTCAGAATTGGAGCGCCAACCAATTTGGCTGTAGACACTGGACTTCTCAAGAAAGGTTCTTACACCAATAAAACAAACACGTCATAGCGCGCGAACAGGCGTCTTGAAAAGGATGCGGGCCCTATGGAGAGTCAAGGTCTGTGCTTCAGAGCGACAAGCGGATAGAGAATGAAGTACTAAGATCCATAGACGCCATGGCTACATAGGAATTAAAGCTAGGCGCCGGGGGCTCAGAGTCTGTATACAAGTCCTCGCTATTGGATCGTAACCGCTCAGCTGTCTGAATCTTTTCGCAGTCGTGTTCGGGAGTTACTGCGCGAAACTTAGAATCTATTCAAACGCTTTTTACCACAACTATAATTGGCTTTGAGGCTTTCGAGCGTCATGTCTTGAAATTCTCCCCGTGACTCACTCTGATAACTCTGGCATGCGGTAGAGTAGCATCCGACTAGCGGCCGCACACCGTAAGAATAGTCCTCGTGCCAGGGATAAGAATTTGATCTGCGGATAACACAGCTGCCTGCTGAGCCTAGCTGAACGAAGTGTCTTACAGAAAGGCTAGCAGCATTTAGGTTCATCGTGTAGCTGCTTCACACTCGCATCCTCCCTGTAAGGGGAGTAGCTTCGAGAACACAGGAGCGCGCAGGATCGGTCGCGGTGCGTTTCGACTCCTAGAAGGAGACTACCGTTGAAGAATTGACTGGTAAAAGCGTCACGCTTGGACGAAGCTTCAATCTGCTTCGGCCATGGGCGGAGGTCTGCGAATTAGACCTTCGTTTGATGTACCATAAAGCCCTCTGTTCAAGAACTGTTCCTAGAACAAAACTTTGGTCAGTGCCCAGCATTTTCGACTCGTTGTGGCAACTCTACCTAAGTAGAAAATCCGTCGGTGGGTCTTTAGTTACAACATCTAGGATATGAGGTTACCCTCATAGGTGGGGGGAATGAAGGAAACAAAATTAGTGACTTGGGAGTCAAGGCATTCGCCAGGGGTGGATGAGCTGCCCAATTTAGAGAATCTGGTAAAATCAATAAGTAACCGCAGTGATCTTTCTGGTGGTACGCGTTATCTTCCACCCCACCTGACGCGTGCAGGCACACCTCTGCCCTCAATAGGTTAGGGGTTGGGGTGGAAAAAAATGAACCGGGGCCTCAGCCTTGCGTGCTGGACTATATCTAGCCGATAGGCTCATCTTAACGTCGCGTTACGGATCGTAACTCAATAGAGGATCAGCAGTTTATCAATGGGAAGACATCGGCACCCGCCAGGTAGAATACCGACGTGTTAGATCGCTGGGTGTACAGTTATTCCTACAGTCTGCGATCTGGTGCTTATTCTATTTGAGACCTTCGCAATGTGCCTCTTTGCGGTGCACCCAATATGAGATCCATCTGCTGAGACCCAGTTTTGTCAGTGCAGAAGGTTTATTGACTAGAAGGCCGGGTGACTTTGGTTAGACGCCTCATCGTAAACGCGACACTGTGCCGGTCATTTCGAATGCCGACAAACCAATGACCGCCGGGATGATCAGCTTCCTTACGACTGATCTCGTCGTGTAGCGGCTCTAAATGATACTTACGAGGAACGTGGCGGATCGACCTATCGACTATCCATAAATTGGCAGCACGCTACTGTGGAACGGTAGAGGTGGCATGATAAAGAAGTGTACAGCTGCACGAAATGACTACCCTATAGAGCGCAAGCCGAGGTCCCAGTCCAAACGCGGTGACTCCAGCGCATAGCCCGCGATTGCCGGCAAACGCGGGGCTATTAAATAGTGGCACTACTACGTGCACACCACGCTACCACGATAAAAATTGACTCCTCAGAGGGCTATCCTAGGGCCCCCCGGTGTCTCCAATATGGCAGACTCACGTCTCCTAGCGATATGGAGCATCTACTAGAAGTGACAACCTATCGCTTACGAAATGTTAAAACTGTTGTTTAGGTTAAGTCATGCACTATTTTGTGGCGAAGAGTACTGCCTGACTTGTTGATTGTAGGTGGCGAGATACAAAAAGCACTGACGCAGCTTGCTTGGGTACGGGGTGAACATGCCCTAAGAAACCTAGGCCATTTCAGTTAAAGATTGTAAACCCGTTCTTCGTTTAGCAAGCCTGCAACCCCATGCCGGCACTTAATATCCGGTGGATGAGTCTCAGCGGACCTGGCGTAATCACGAAATCCATCAGGCTCCAAATTACGATGAAGCTTCGTACGGCAAGGGAGTCCCTAGCTTCCATTAGCGTGTAGTTCTCCCCGCTTAACTCAGGAGAAGAATATTTTAAGTTAAATCACCGCGTGGTGCACATCCGCTTAGATCCAACTTCAAGGGATGGTAAGGGGTCTTCGTACCTCTATTGGAAGTATTCAACTCGTAGTTGGCTGGGTGGGTCCTTTTTAGGGTTTTCCCTCTGGTTTAGATCCCAATAGCGGCCCCCCCTAGGTTGGGATATAGTCTAGAGGATTAACTAGCGGTTTCGATGTCTTCCACGCCCATAGCATTGGCGCGCCCGTGCTCGCACGGGGCCTTGGTGTAACACAGCTTGTATCCGACGCGCTAGCAACGAGTACTCTAACCTGGTTAGACGAAAGCAACGCTGCGATACTCTGGGGCACATAACTCGTAGGGTCTTGGCCGGGGGGCGGGAGCGTCACCTCTATTGATCTCTCGACAGGAATAAAAGACCTTACGGACCGGCCACTCATCATACAGACAACGGAGCAGTTGTGGTCTTTTGTAGCGACCACGAGGTGCATGTGATTTACAGCTGTACAAGCACAGAAGTTCCAAAAGATCCTGGATCGTGATCACGGTTATCCTACTATAGGATGCGATGTATGGTACATAGTCATCTAATACCTTATTGTGCAAGCGTCTGACAAGCGCTATATCCGGTCAGATGAAGCCTCCATTCCGTACCGCAGCGCAGATTTGGTCCCCCGCGTGGGGCACTACATAGAGTGCGCACTCCGGTAGTCGACAGTAGCAGCTATTTATAAGTACGGATTACCGACCTATAGAATCCTCCGAGGTTTGGCTTCTTTGAGAAAGACCTGTAGCTGCCCAAAACCAGCCGAGGCTGTCACCACCGAAATCGGGAAACGCAGCTGGTACAGGACAGCAACGACCGAGTAGCCTGCACCATATTTCACGTATAGTCGCGTCATACGAGTCCGCACCGTAATCGCGATATTAACAGCAGGCGGATTCCAGTCTCCCGCGATGTTGGTTGCTGAGGACGTATTCTGGTAACTACCATTGAGGGCTCTGGGATTAGTTTAGGTAATCCCCCTTTCAGCCGGGGAAGAAGTATCGCAAAGTTCTAGTCCGGCGCTCGTTACCGTCGAGCTAACGTGAGGATTATTGACGCACACCTAGGTGTTCGACAATGCCAGGTTTCAGAAAATAAATCTGCGCCAGACCGTATCGATTCGGACCGTTGAGCTACGGCGATAACAAGTATGTCTGGGGCCGCACATTAGTTGGTTTACCAAGGGGGGCCCATGGGATTCACGTATATGAGATCTCGACTGTACCAGGAGTTACCTCAGGCGACAGCTCTGATGATACCAATCCGAGAGCTCACAGCACCTGATAAAATGTCTGCTGCTGCCCCCACACCCAAAGCATAATCCCTACCGTGGGGCAGGATCCGGATGAGGCGTGAAGATCAAATCTGTTCCCGTGTTTGATGCTGACAACATGTCACTGTTTAGAGAAACGGCCTATCTTAATGCTATACGATCTTCGAAGGAGCGGATATACGCCGACATCCAAAATTTGCGCGTAGACCGCGTTGAGTCAATAGAGGACTCCGGGTAATCTTGCACAGGTTGCCGACGTTAACTATAAATTTTTCGGGCCCAGAGTGCCCGAGCCATGAGAGTCTCCGCGAGCGACCCTCCCAGTCTACGGCCCTGTGCTCCCACTGCGTGGATTGACCCGATGTCCACCCGTTGATGTTCACACCGGAGTGGTGGAGCGGTGAGGTATTCTTCGGTGCTTCTAGCCCGCAGCAACCGCAGTTCGAAGCCACTTACAGCTAAGGAACGCGGGTGAACCCATATCCGACTCCAAGGCTGATTGCAGTCTGTGCGCTCAGTCATTTGGATACGTAAGGCCCCTGACCGGCCCAGCATTCCTCGTCCCTCATGATTATCGGAACCGCCTGAAAGGATCGCACCAGGGTGGGCCGTTGATCTGTAACCTTCCGTCGTATTAAGCCCTGACTATCTCCCTAAGTAGAGAAAGCTTAGTCTGATATGTCATGATAAAAAAACAGAGTACTGTAGGAGTTCACATCGTGGCTGGAAAATATCTAAAACTCGAAAGTCTGCAGAACGCACCGCGTTCACTGCCCCTGACACTTATGCTCTGAAGGGTATTGGACTAAGACTGCTAGGTCGCGGCCAGGAGGTGGCTCATCGCAGCTGGCTGGATTCCGAACGAGGGATCTTCCTACCAGGGCCAATGCAATGACAACTCGCTGAGGAAGTTATTGTGAACATCCGGACAATTGGTAGGTCCAACACTAATGCAACAGGTTTGGTTGCTTTTGCCTGCCTTCGAGACGACACGCTAGCAACCGTTACATCGGGTGGATCGATGGTCGCGCTTTGTCCGGAAGTGCCCATACCGTATGTGACAGGAGGGAAGATGCTTCCTCCTGGTCGATCTCACCTTGCACAAAATTTCACCGACACTCGAACAATTGGTGGCGCACTGACCTGCGGTGTGACTTTAATGCATACGACTCCCGTCGCGCGCGAGTGAGATTGCTCTTTTAGTGGGTGACATAGTACACTTTGTTCAAGGTTCATTGAACTTGTTGGGGATCGTCCTTATCCCACACGTCCTCATTTTTGGCCTTTGTTTGAGTTTTGAACGTACACCAGAGCAAAGGTGTACAATCTCACGGGGTGTGCAAGTTCACGGTAGGACGTCCGCGAGCGATCTAACTAAGTTGTGTCCCGCTGGGGTGTATCTAAGACCCCCCGTGGTATCTGTTCAGAAATGCTATAATTTATGTCTCGACAAACCAGGGTGACTTATCCCCAGCCTCCAATCTAACGGCTAATGCTAAGTCCACAGGATAGGCGGTCGGTGGTTCCGTATATACGCGTCTAGAGCGGCGTAGGTTGCTGATAGCATAAGTGCCTCAGAACGCAAGTCCTTGTGGATCTCTAACCCTCCCACGCCGATTTATGACGACGGCTACGGATCATGGACGAGTGTTCTACCTACCACGCCCTCGTGCACATTTAAGACGGGGTTGCCCTCGGCGAGTGTATTTGGTCTTCTCGGCTTCGTATTTTTGCGTCCGTGGCGCTAGAAATTGGACCATATGCTATTGACATTGGTAGTACTGTCGAATGCTGTCCGCGTATCCGCGTCCGTTTTCATCCCCGCACAGGGCCTGGAATGGACAGCTGATAATACCAACATCTTAAACATACTGTGTGCATCATGTAAGCCGACATGTGCACAAGTGTCCTCAATGCAGTGCTACGGGGATTGAGGAATAGCGAGGTGTATCCAGCGAACCGTTACCTTAGGATCAACGCTACATCGCGGCGTCCGCCTAAAGCCAGTGTAAGTCCCAGCTGTTAACCGCCTTGAAGTGGTGCAAACACGTTGGGGCAAATTCCGTTAACCGGGGAGCATGCATCTTTTATTCGGCCGTTACAGGCGCCCCAATCACTGCCGACCGCTCCTATAATGGAACACTTGGACCAGCGATGCTGGGCTGCCCAACCCCTCGTACCTTCCGAAGGCATAGCTGGGAACGGATACCGATACCAACGTTGTCGGGTTCTGAGAAGCCTGTATACTCCGCCAGATGGTCCATAAGAGGAGGCCAACGAGCCTATGCTGCGACATGGTTGCTAGGCGCCAATTCTCGAAGTCCGTGTCCGAGAGGCTGTGAATAGAAATATTCGCTGCGCGCATTCATTTCTCCGTGTAGCGACGACTCCTGCACGCGTTAGGCATAAACCATTCCATTGGGGGCACACTGAGGACTTCCGGGAAGGTATTAAGTGGCCCCCCTGCGAGAGGCTATCGCCACGTGCTCATTCAAAAAGATCCTAGCAAACCGGTACCATGGAATTAGTGTCCGTCGGAGTATCTTTGCCGGGGTCATTGAACATCTTGATAGACGCGGCTGATGCACGCAGAGAGCAGTTATTAGGCTGTTGAACCTGCTTCCTGGCGATCAAGGCTAGTTCTGGACAGGTCCCCCGAGTAGCCGACGAAACTTGGTTATGAGCGTCTGAAGTCCACGCGGAGTCGAGTCATCGGGTTCTTCGTCATAACGTCTTACGACGCATTAACTACCCATAGATGCGGTGGGTGTGGGGGGTTTATGATTACCTTATCGTATGAGTTAGAGCTCAGCGAATATTAGTCCGAAACATGTGGTGGGTTAATCAAAATACTCTTGTCAGCAATCATCGTGTGCCCCCCATTCGGCGTCCGCCTTGTGAGGGAGCACGAGGGTGATTCTAACCATCCGGGGCATAGTAACAGCCCCCGCCGCGAATCTGAATTAGGATACGATCGTGCCATGAATTGGTTAGCCTTGATGTCTGCAATCAGTCGATAGGTGTCACGCGGTCCCACTGGATAAAGCACAGCGATGAGTTCGTCTTCTAGTCGGCGACAACTAAGATGGTTTCCTTGCACTTACTCAATTCCTAGGGCACGGGGAGAAGCCTGGACGGGGAAACTGCAAGCTAATCATAACGCACCATGGTAGGTCCACCTTAAAGTATTTGCAGGGAGTGCTAGATATGGTCAAGGCCTAACGACACATCTTTTCTCGCGAGGGTTGTTTGAAATGCTAGATTACACCTGGTTAGTCACCGCCAGAGCAAGATCTTATCACTAGTAGCCTTTAAGGTTGGTCTTCGACTGCACTGACCATTGTCAGCGTAGCCGTCCGATCAGCGATAATGTGGGGGTCGGGATATTTCATAATCACTGGAGAGGACGTGCAACGTCTTTCGATGGAAAGGCGCACGAGATAGGAACTCTTCATATTGGGAGATATAAGTCGTGTAGTTCAGCATGACTTTGCCGTTAGAAGCAAAAAATTACTCCATTGCATACATTTTGACAACGCCGACCGACCAAACGCCCTGAGCGCGGCGGAAGTCATGAACCGGCATGCTAAGGCTCAGCTACCAGGAACTTAAACTCCGTAATAACTCAAAATATCGTCTGTTACCGAGTTTTGATGTCATAGGAACTGGTACCGAACTCGTCTAGTATCCGGTCGCTAACGCGCATGTCCAGGGGAGTGATGTCTATGATGCCTCCGTTTTGCTGCTGCCGCCTAACAGCGATTAAGCAAGCTGCCTCCTTTGGCTAGGCACCGTAATTATTATTTTTCAAACTCGCACATATTGCCACGTTCTAAACCCGGGGACCGCCGGCCGGCTGCGACGCTCATACGTGTCCAACCTGACGCGGGAGTGATGGTCTGCTCACCTGGATCGCCTCCGGTAATCCTGTCGCAGGCCGAGGTTGGCGTTTGATGCGAGGAGCGCCCGAGCGCAATGACCACTAAGAAGTATGTGGACTCTAGCGTCATGGGGAAGACATAATTTCCCTCTCCCTGTTGCATAGTCCGCCGCACCCTGTGGTGTCTCAGTGGTTGTAGTTATGACACGGCTCGCAGCAAGCATGAATAGGACGCCTTATAATCACGATTAT
		</sequence>
    <sequence><taxon idref="Location_0_4_0|27.35091687536142"/>
			TGAGCACGTCCCAAGGGTGGCACCGTATGTAATGGCCTTAACCTCCAATCCAGCAAAAGTGAGTATCTCATCCGACGGGCAAAATTGTTTAATTTCTGCAAGACGTACATTCTCCGTATCACACCTATACCGTATGGCGATCGCCTTCCCCATACAGAAAAGCTGTAGTGAGACTCACGGCGGCATTCCACCCGAGTCCCGCAAGTTAATCCTCCGCGTTTATTCATTCGTCGACAGGTAGGAGCACGCTAGCGGGAGTAAGGGCCACCTCCTGTACCGTGACGGTACACAACCGCAGCATTATGCCTTAATCGCATAGGGCTGGATTCACCAATAAGAGAGACCCTATTCCGGCCGTGTGTGACCTGCTATTAAAAGGCACCTGGAGGCACGGGCCGATCAGCCAATGAAAGGACGTGCGATTGTCCGGTCGGCCAGTAGGTCAGCCGCCGCACGCATTACCTCGTTTAAAGGAAAGTCTCTAGGGTCTGTGCTCGTCGGGCGAAGATAAGTTTTACAAGAATAATTCTATGATGTTAACCCGCCTAATTAAATTTTAAGTATAGGGCAGGCGAATTAGGGTTGCTACACAGATTTGAGGACCCGTGCTAGCACACCGTGATCGGACAACTAGAATGAATCGTTTCTGTTAAAGGCTAGAAGCGGAAAAAGAATTCACAGCTCGCAAGTCGCTCAGTGGCAGGTACTCCCCTAAGTGGTTCAGCGTTCCCGCTGACCGGCTTGATTATGGCCTAAACGGATTTACGTGCATGGGTTATCATTTAAAATACCTGCTTCGGCTAGGCGTTATTTACAGCGTGTGCCTGAAATAGAGACGATGCCTCACGATATTACAATGCGGAAACTAGATCCGGCAACATATGGAGTATATATGGACGGCAATCGTTGGATAGGTGCGCGAGACCTTCCTGTGCATGTCGATTGCCCCACATTTAGAATTAGAGAGTTCAAAGCAGCGTGTTTATACGGTCCTTAGGTCATACGACTGTGACATTTATATCCCTGGAAAAATTATTGGGGGTCGTCAGGGCTAATCGCTAACAAATCTGCAATAGGGAGCTAGGCCCTGATAGCTGGGATACAAGCATGATGCTTATCAGGGGCTTCTCGAACCGAAGAGTAAAGTGCGGCTCCCCCCCGGGTACATTTTCCTTAGGGGGACATTTTTTCTTGAGGTAGTGCGCATTCTCCCGACGACAGGACCAATCCCCCCCTCTACGCGAGGTAACCAATTAACCGTGGACAGGTTTAATCATGGAAGTTTGAACGTCAGTTGTATGTCTACGGGCCCGCCCATTGTCGAGTACAAATATAAATTTACGATCGTTGTTGAGGAACGCTGTTAGTCGAGCTGAAACATCGATCGTCCATGATTCGATAGTTTTGGCATAAGGGTGTATACGTGCCTGGGTGTTGGTAAATGTATTATACAACTGCGTTGACGCTGGAATCACCTGAACCTAAAGACTAAGCTCTGACGTCACTTCGTTCTCGATGAAAAACGCGATGTAACAAGCTATCGACCTATTTACATTATACCCTAGTATATGACCACGTCCTCCTAGGTCCGCTGCACGCGGCTCTGACATATGGTGAGGAGTGCCCCCGTGAAATGGCTGATTCACATGCGGTTCATCGCACCAGCTGTTTTAACTGCGTTACAGTTACTTTGACACAGCAGCGCTCCCCGCATTTTCACCTGCAGTAGACTTGACCTCACAACCAACATTTACCTAAAACCAGTCAGTGAGTCACAGATTGGTTCGGTACCCAATTGTACACTGTTCGTTATATAACCACTACGGACGCCTCTTTAAGATACGGCTAAGACATGTCCCGGCATCTGAGTCCTCGGCCGGTCTCTCGGAAACTCCGCTCTACCTTGGTCGCAGCCGTAATTACTTTGTAAGAGATTGGGGGAAGAGTCAGGTGGATAAAATCATCTGATGCGCGGCTCAACAACCATGACCGATATCAAACCGTTCGCTGTACGTTTTTCCCGCCCGTGCCTTTCTACGTAAAAAAATCCAGTGCCATAAAATAAAGTCCACAGTCTTTCTGAAAATGCCGCGGTTCGTGGCGTTATACCTGGGACATTCTCGTTGACAAGATGAATGGGTTAGTTGAAGGGCAGGACATCCGTCGCAACTAGCGGACTGTGCTCGCACCAAGCGTGATTCTGGCCGCAATGACGGCTGCGGCTGGATCTGTCCATCTAATTGCTGGGTCTGCACCAGTTTCAGTAGTCGGGCCGGGCTCAATATCATCAAGGCGGATCGTAAAACTCGCCAACGTTCACAGAGGTATTAATAGGATATAATTTAGGGAGATCACCGTTCGGTGCTTTGTCGCTGCAGTACAGCATTTTACGCAAAACCGTGATACAGTAGAATGACACCAGGCGCGGACAGGCTTACTCAGCTCGGATTAGCTGTGACACCGTCTACCCTAAGTCATCCTTACTAAGCTGTGCCCACGTGGCCTGCGCTGCATACATCACGCATGCTGAGATAATGAAAGTTGCTGAAGTGCCTCGGTGTTTCCGTGAACACACTTGGCGTGCATCGTTTAAAATGGCGTTCAGACTGCCTAGGAATCTGAGTTGTGCACTGAGCGCGGTGGGCTTCTGTTCCATCCTTACTTTAACCGGAGGGGGGTGTAGATCTGCCCGACAATTGCGAAATCGGTATCATGCTCCCTTCACAGGTACATGGATGTGCAATGAAACGCCGGAACCCCGTACCAATACATTACACTGCACATGTGATCTGGGCTGAGCGGACCTAAGGCTCCCTTAACAGAATAGAAAAGTGTCAACTACGCCTTTATCCCATCCCCTGACAGCCTTCTTCTAGGTTGATCTGAGGACGTAGTCTATTGAGGGATGCAATTCCAATCTATCCACAAAAATTAGATTATGCGGGAGCGGTTGGGGTCAATTTATCTAAGGGTAAGCATAGTGCATGCATTGTTGCCGTGCTTCAGAGATATCATGTTTCTGCTCGCTGCTCGTGAAGGCCATGCACCCTCCTAACAGCCAACCAAGTAAATAGGCGGAGCCAAAGTGGCGTCTTACTACCATTGACTTAACCATAGCGTATAGCGTTCAATACGTGTCAATACCCAACGCGCGCGCCATCCGCGCGGCTAAGACCATCTTTTGTCGCATTGTACTCCCGCCACGACCCCGTTTAATTTGAATTCAGTATCAGTCCGGCCCTCTGGACTACTACACGTAAAGGACATGGACCTCCAATCAACATATTTAAGACCTAATACGTAACTACGCTATTCAATATGGCTTCCTCTGAGTCACTGACAAGCTAATCTGTTATGTATTGGGAATTTCGAGTAACCACCGAACGTGGCCCCCCCTATCTTCATGCGACCAACCCGGCGTCGATGTACATCAGGTGTGTAGCCGACCCCCGGGTATAGTAATGGGTTCACTCGCGGCTGGCAAGTCTCCTAAGGGCAGGTTAGGTGGCGGGGAATAGCCGTATCAGAGTGCAATGACCAGTCAAAGCGCGGAAGGACCTCTGGCGCAGTCCTACAGGTAAAATTGCACGAGGTCCAGAGCCAGTGGTCACGCCCAGTATGTAGCACTAGTCATTTGTGCGCCATCCTGTCACTTAAGCACATTGCGTTCGAGCAATGCAGGTCTCACAACTCGATATAGGAGAAAGATGGTAACAATGATAGCGTGAGGGTCAAGAAACCCGTAAAAAAGGCTTAGTGAACGACGGCTGGCGTAATGTTCGTGACCGAACAGACCAATAAGAGCTTCACTGATGGACGTTCCCACCCATTGCGAACTGTTCTCGACAGTGTAAGTGCGGGAGGGGGCGGAGAAGGGACTACCATACTTGTTTTTCATACTACGACTTTCATTTCAGGTATTAAGTAAAGGAATAGAACCACCCAGAACAGGCTCGAGAAGTATGACGTACGACACTGTGTGCAATCTGTGTCCGCTAATCAGTCGGCAGGTCGTAACGGGTCTATAACCATTGGGCTCGGGCTTCGGCAATCATCCAGCGGATGGGTTACCTGTATCGGGAACTTGTGGCGAATGAAGCATTATCTAACTTAAAACCCCGGGGACCCGAACAAGGGGCTCGTACTTCTCGCAGAAACAACTTGAGTGTTGCTGCGTGCCATAATGACGACATTTATTATGGGTATCGTAACGACGATTCGGCGTGCCCAACGGGATTGGAGAATCACCCACCGTTCGGACTAAGGCGTGGGTTAACAGGTTACAGTCCTATTGCACGTTTTCATCTTGCCCTGGCAAGGTCGGTACTTTCAGATCGAAGCCCAGCGTGCGAAGGACTGAACGTTAAAGCCTAAAGTCCGTGGCCGTTGTCGGAGATATAAACTCAACAAATCGCATCATTCGGAAAAGCTGTCGGGCGTTCGACCCGGTGAAACATCAATTCCCAGCATCATTTTTAAAATGTATGAAGGACACCTCTATCGAGAGCTTAACGTAACGTACCAGCAAACATCAGTTTGCTGTATTTAGAGGAGGGTGTCTGGAGGCGTCACCAAAGCAAGCCCAGGCCCTCATCTACACCAACTAGCGATAACCAGAGCGACACACACTCGGTTCTAAAAAGGAAAGCTTACCTAGAATCTGAGGTGCACATCTAATTACAAAATGTTTGCGGGTCCCGTCACCTCCACGAGACCAAACGCACCATCACAGACGCGTGATGATTGTCCATGTTGCCTATTACGACGGCCGAAATCGCCGAACAAGTATCTCAAATTGTACCATTCCCTGATTGGTCGCTCAGGTATGAGAGCGATATAACTTAGGCGAACGGTCCGTTAGAATTGGGATTCTAGGTGCCTCCGTCAGGGGGATTCTAGTATCCGTTCTCCAGCCTCCACCTCGGCCGGTTCAATATAAATAGCGTTACACTGTTGTAACCGTTGGACAAGAGGTTATCCCAATAGATTGCTATCAAAATACACACAACAATTGCGCCTAGTCAACCCGCGTTGCCAGCGTTCATTGGTGGGTTTCGAGTCTCTTGGGCTTTGATAACCGCGGGGGGTATCCGGACGGGTGCATCCTCAACCTACGGAACCCGTACGACCATGAAGGTCACCATGACTCAGTGCTGTACCATTTTGGCTACGCTTGACTCTTAGGCTCAGGATTTCCTGACTATATCCGTGAACATCCAGATCGGAGTTGCTGCTCAAGAGTATTTTGACCCATATTTTGTACGCTGTAGCCTGCGTTGAGGCCTATAGATCATCTAACGACGTTACAGTGCAATAATTCGAAAGGAGATCTGAGTGTTTTAACACACATACACCGTCCGACGGCTCCCCAGCCATCGAAACGGGCGTATTTACATATAGGTCTTAACGTGGCCTATGTGGGTAACGGTCGAGCTGATGAAGCGTTCGGGTATGCGCACGTATCCCCTTTGGTCGTACGATGCCCGGCCTATACCGCAATGAGGAACACCCGTTGGGTTACGCGAAGATTTCCGCAGCTAACCCATATTGAGACATGGGCAAACGCGCGGCATTCTTGCGCACCCCGGGCACTGCGTATGTCGTGTACAGGACAGGGTCCACTGCGTCGGCATGCCTCTATTTTAGTTCGACCCCCATAGAACCGATGATATTTCCCGTAGTCATGCAACGGGTCAGGCTGCCACGTCGGCAAGGGACGTTAAGGCAGAGCTGGAGGTAAACCTTAACAGACCTTTTGACTCAGAAAAAAGCTGTCAGGTAAGAGGTACACGGGTACCTTTGTTGAATGCACCGCGGGCACGATAGCATCGGGAGAGAATCAGACACTACGCCGATCGGCACGTGATGTCGCTCCGAACCATGCTATTGGAGGATAAAGAGTGTATTCGATCGACAATCGATCAACACAAAATGCCCAAGCCTATGGGCAGGTTGGATGAAGAATGCATAGATATTTCTTTATGCATCACGTCCGAGTTAAAAAGCGTACCAGCATTCCGCCTGCAAAAGGTAGCTACCAACAACTGGCTAACTTGTTATGCGTCCGCGTAGTGCTGTAGGTATTATGGTCCGTTGGAAACGGCGATAGATGCCCGAACTTTGAACCATAGGTGATGTAGGCGTTGTAGACTCTGAACTTCACCTACAATGACCCGTCTGTTGGAGAGTGCACATGCACGGACTTGCGCGGTTTACGAGGGCTTGTCCTCATACTCTCTCACCGACAGCAGTAGCCTCTAGAAAAAACGTCTCGCAGACTTCAGAATTGGAGCGCCAACCAATTTGGCTGTAGACACTAGACTTCTCAAGAAAGGTTCTTACATCAACAAAACAAACACGTCATAGCGCGCGAACAGGCTTCTTGTAAAGGATGCGGGCCCTATGGAGAGTCAAGGTCTGTGCTTCAGGGCGACAAGCGGATAGAGAATGAAGTACTAAGATCCATAGACGCCATGGCTACATAGGAATTGAAGCTACGCGCCGGGGGCTCAGAGTCTGTATACAAGTCCTCGCTATTGGATCGTAACCGCTCAGCTGTCTGAATCTTTTCGCAGTCGTGTTCGGGAGTTACTGCGCGAAACTTAGAATCTATTCAAGCGCTTTTTACCACAACTTTAATTGGCTTTGAGGCTTTCGAGCGTCATGTCTTGAAATTCTCCCCGTGGCTCACTCTGATAACTCTGGCATGCTGTAGAGTAGCATCCGACTAGCGGCCGCACACCGTAAGAATAGCCCCCGTGCCAGGGATAAGAATTTGATCTGCGGATAACACAGCTGCCTGCTGAGCCTAGCTGAACGAAGTGTCTTACAGAAAGGCTAGCAGCATTTAGGTTCATCGTATAGCTGCTTCACGCTCGCATCGTCCCTGTTAGGGGAGTAGCTTCGAGAACACAGGAGCGCGCAGGATCGGTCGCGGTGCGTTTCGACTCCTAGAAGGAGACTACCGTTGAAGGATTGACTGGTAAAAGCGTCACGCTTGGACGAAGCTTCAATCTGCTTCGGCCATGGGCGGAGGTCTGCGAATTAGACCTTCGTTTAATGTACCATAAAGCCCTCTGTTCAAGAACTGTTCCTAGAACAAAATTTTGGTCAGTGCCCAGCATTTGCGACTCGTTGTGGCAACTCTACCTAAGTAGACAATCCGTCGGTGGGTCTTTAGTTACAACATCTAGGATATGAGGTTACCCTCATAGGTGGGGGGAATGAAGGAAACAAAATTAGTGACTTGGGAGTCAAGGCATTCGCCAGGGGTGGATGATCTGCCCAATTTAGAGAATCTGGGAAAATCAATAAGTAACCGCAGTGATCTTTCTGGTGGTACGCGTTATCTTCCACCCCACCTGACGCGTGCAGGCACACCTCTGCCCTCAATAGGTTAGGGGCTGGGGTGGAAAAAAATGAACCGGGGCCTCAGCCTTGCGTGCTGGACTATATCTAGCCGATAGGCTCATCTTAACGTCGCGTTACGGATCGTAACTCAATAGAGGATCAGCAGTTTATCAATGGGAAGACATCGGCACCCGCCAGGTAGAATACCGACGTGTTAGATCGCTGGGTGTACAGTAATCCCTACAGTCTGCGATCTGGTGCTTATTCTATTTGAGACCTTCGCAATGTGCCTCTTTGCGGTGCACCCAATATGAGATCCAACTGCTGAGACCCAGTTTTGTCAGTGCAGAAGGTTTATTGACTAGAAGGCCGGGTGACTTTGGTTAGACGCCTCATCGTAAACGCAACACTGTGCCGGTCATTTCGAATGCCGACAAACCAATGACCGCCGGGATGATCAGCTTCCTTACGACTGATCTCGTCGTGTAGCGGCTCTAAATGATACTTACGAGGAACGTGGCGGATCGACCTATCGACTATCCATAAATTGGCAGCACGCTACTGTGGAACGGTAGAGGTGGCATGATAAAGAAGTGTACAGCTGTACGAAATGACTACCCTATAGAGCGCAAGCCGAGGTCCCAATCCAAACGCGGTGAGTCCAGCGCATAGCCCGCGATTGCCGGCAAACGCGGGGCTATTAAATAGTGGCACTACTACGTGCACACCACGCTACCACGATAAAAATTGACTCCTCGGAGGGCTATCCTAGGGCCTCCCGGTGTCGCCAATATGGCAGACTCACGTCTCCTAGCGATACGGAGCATCTACTAGAAGTGACAACCTATCGCTTACGAAATGTTAAAACTGTTGTTTAGGTTAAGTCATGAACTATTCTGTGGCGAAGAGTACTGCCTGACTTGTTGATTGTAGGTGGCGAGATACAAAAAGCACTGACGCAGCTTGCTTGGGTACGGGGTGAACATGCCCTACGAAACCTAGGCGATTTCAGTTAAAGATTGTAAACCCGTTCCTCGTTTAGCAAGCCTGCAACCCCATGCCGGCACTTAATATCCGGTGGATGAGTCTCAGCGGACCTAGCGTAATCACGAAATCCATTAGGCTCCAAATTACGATTAAGCTTCGTACGGCAAGGGAGTCCCTAGCTTCCATTAGCGTGTACTTCTCACCGCTTAACTCAGGAGAAGAATATTTTAAGTTAAATTACCGCGTGGTGCACATCCGCTTAGATCCAACTTCAAGGGATGGTAAGGGGGCTTCGTACCTCTATTGGAAGTATTCAACTCGTAGTTGGCTGGGTGGGTCCTTTTTAGGGTTTTCCCTCTGGTTTAGATCCCAATAGCGCCCCCCCCTAGGTTGGGATATAGTCTAGAGGATTAACTAGCGGTTTCGATGTCTTCCACGCCCATAGCATTGGCGCGCCCGTGCTCGCACGGGGCCTTGACATAACACAGCTTGTTTCCGACGCGCTAGCAACGAGTACCCTAACCTGGTTAGACGAAAGCAACGCTGCGATACTCTGGGGCACATAACTCGTAGGGTCTTGGCCAGGGGGCGGGAGCGTCACCTCTATTGATCTCTCGACAGGAATAAAAGACCTTACGGAGCGGCCACTCATCATACAGACAACGGAGCAGCTGTGGTCTTTTGTAACGACCACAAGGTGCATGTGATTTACAGCTGTACAAGCACAGAAGTTCCCAAAGATCCTGGATCGTGATCACGGTTATCCTACTATAGGATGCGATGTATCGTACATAGTCATCTAATACCTTATTGTGCAAGCGTCTGACAAGCGCTATATCCGGTCAGATGAAGCCTCCATTCCGTACCGCAGCGCAGATTTGGTCCCCCGCGTGGGGCACTACATAGAGTGCGCACTCCGGTAGTCGACAGTAGCAGCTATTTATAAGTACGGATTACCGACCTATAGAATCCTCCGAGGTTTGGCTTCTTTGGGAAAGACCTGTAGCTGTCCAAAACCAGCCGAGGCTGTCACCACCGAAATCGGGAAACGCAGCTGGTACAGGACAGCAACGACCGAGTAGCCTGCACCATATTTCACGTATAGTCGCGTCATACGAGTCCGCACCGTAATCGCGATATTATCAGCAGGCGGATTCCAGTCTCCCGCGATGTTGGTTGCTGAGGACGTATTCTGGTAACTACCATTGAGGGCTCTGGGATTAGTTTAGGTAATCCCCCTTTCAGCCGGGGAAGAAGTATCGCAAAGTTCTAGTCCGGCGCTCGTTACCGTCGAGCTAACGTGAGGATTATTGACGCACACCTAGGTGTTCGACAATGCCAGGTTTCAGAAAATAAATCTGCGCCAGACCGTATCGATTCGGACCGTTGAGCTACGGCGATAACAAGTATGTCTGGGGCCGCACATTAGTTGGTTTACCAAGGGGGGCCCATGGGATTCACGTATATGAGATCTCGACTGTACCAGGAGTTACCTCAGGCGACAGCTCTGATGATACCAATCCGAGAGCCCACAGCACCTGGCAAAATTTCTGCTGCTGCCCCCACACCCAAAGCATAATCCCTACCGTGGGGCAGAATCCGGTTGAGGCGTGAAGATCAAATCTGTTCCCGTGTTTGATGCTGACAACATGTCACTGTTTAGAGAAACGGCCTATCTTAATGATATACGATCTTCGGAGGAGCGGATATACGCCGACATCCAAAATTTGCGCGTAGACCGCGTTGAGTCAATAGAGGACTCCGGGTAATCTTGCACAGGTTGCCGACGTTAACTATAAATTTTTCGGGCCCAGAGTGCCCGAGCCATGAGAGTCTCCGTGAGCGACCCTCCCAGTCTACGGCCCTGTGCTCCCACTGCGTGGATTGACCCGATGTCCACCCGTTGATGTTCACACCGGAGTGGTGGGGCGGTGAGGTATTCTTCGGTGCTTCTAGCCCGCAGCAACCGCAGTTCGAAGCCACTTACAGCTAAGGAACGCGGGTGAACCCACATCCGACTCAAAGGCTGATTGCAGTCTGTGCGCTCAGTCATTTGGATACGTAAGGCCCCTGACCGGCCCAGCATTCCTCGTCCCTCATGATTATCGGAACCGCCTGAAAGGATCGCACCAGGGTGGGCCGTTGATCTATAACCTTCCGTCGTATTAAGCCCTGACTATCTCCCTAAGTAGAGGAAGCTTAGTCTGATATGTCATGATAAAAAAGCAGAGTACTGTAGGAGTTCACATCGTGGCTGGAAAATATCTAAAACTCGAAAGTCTGCAGAACGCACCGCGTTCACTGCGCCTGACCCTTATGCTCTGAAGGGTATTGGACTAAGACTGCTAGGTCGCGGCCAGGAGGTGGCTCATCGCAGCTGGCTGGATTCCGAACGAGGGATCTTCCTACCAGGGCCAATGCAAGGACAACTCGCTGAGGAAGTTATTGTGAAGATCCGGACAATTTGTAGGTCCTACACTAATGCAACAGGTTTGGTTGCTTTTGCCTGCCTTCGAGACGACACGCTAGCAACCGTTACATCGGGTGGATCGATGGTCGCGCTTTGTCCGGAAGTGCCCATACCGTATGTGACAGGAAGGAAGATGCTTCCTCCTGGTCGATCTCACCTTGCACAAAATTTCACCGACACTCGAACAATTGCTGGCGCACTGACCTGCGGTATGACTTTAATGCATACGACTCCCGTCGCGCGCAAGTGAGATTGCTCTTTTAGTGGGTGACATAGTACGCTTTGTTCAAGGTTCATTGGACTTGTTGGGGATCGTGCTTATCCCACACGTCCTCATTTTTGGCCTTTGTTTGAGTTTTGAACGTACACCAGAGCAAAGGTGTACAATCTCACGGGGTGTGCAAGTTCACGGTAGGACGTCCGCGAGCGATCTAACTAAGTTGTGTCCCGCTGGGGTGTATTTAAGACCCCCCGTGGTATCTGTGCAGAAATGCTATAATTTATGTCTCGACAAACCAGGGTGACTTATCCCCAGCCTCCAATCTAACGGCTAATGCTAAGTCCACAGGATAGGCGGTCGGTGGTTCCGTACATACGCGTCTAGAGCGGCGTAGGTTGCTGATAGCATAAGTGCCTCAGAACGCAAGTCCTTGTGGATCTCTAACCCTCCCTCGCCGATTTATGACGACGGCTACGGATCATGTACGAGTGTTCTACCTACCACGCCCTCGTGCACATTTAAGACGGGGTTGCCCTCGGCGAGTGTATTTGGTCTTCTCGGCTTCGTATTTTTGCGTCCGTGGCGCTAGAAATTGGACCATATGCTACTGACATTGGTAGTACTGTCGAATGCTGTCCGCGTATCCGCGTCCGTTTTCATCCCCGCACAGGGCCTGGAATGGACAGCTGATAATACCAACATCTTAAACATACTGTGTGCATCATGTAAGCCGACATGTGCACAAGGGTCCTCAATGCAGTGCTACGGGGATTGAGGAATAGCGAGGTGTATCCAGCGAACCGTTACCTTGGGATCAACGCTACATCGCGGCGTCCGCCTAAAGCCAGTGTAAGTCCCAGCTGTTAACCGCCTTGAAGTGGTGCAAACACGTTGGGGCAAATTCCGTTAACCGGGGAGCATGCATCTTTCATTCGGCCGTTACAGGCGCCCCAATCACTGCCGACCGCTCCTATAATGGAACACTTGGACCAGCGATGCTGGGTCGCGCAACCCCTCGTACCTTCCGAAGGCATAGCTGGGAACAGATACCGATACCAACGTTGTCGGGTTCTGAGAAGCCTGTATACTCCGCCAGATGGTCCATAAGAGGAGGCCAACGAGCCTATGCTGCGACATGGATGCTAGGCGCCAATTCTCAAAGTCCGTGTCCAAGAGGCTGTGAATAGAAATATTCGCTCCGCGCATTCATTTTTCTGTGTAGCGACGACTCGTGCACGCGTTAGGCATAAACCATTCCATTGGGGGCACACTGAGGACTTCCGGGAAGGTAATAAGTGGCCCCCCTGCGAGAGGCTATCACCACGTGCTCATTCAAAAAGATCCTAGCAAACCGGTACCATGGAATTAGTGTCCGTCGGAGTATCTTTGCCGGGGTCATTGAACATCTTGATAGACGCGGCTGATGCACGCAGAGAGCAGTTATTAGACTGTTGAACCTACTTCCTGGCGATCAAGGCTAGTTCTGGACAGGTCCCCCGAGTAGCCGACGAAACTTGGTTATGAGCGTCTGAAGTCCACGCGGAGTCGAGTCATCGGGTTCTTCGTCATAACGTCTTACGACGCCTTAACTACCCATAGATGCGGTGGGTGTGGGGGGTTTACGATTACCTTATCGTATGAGTTAGAGCCCAGCGAAGACTAGTCCGAAACATGTGGTGGGTTAGTCAAAATACTCTTGTCAGCAATCATCGTGTGCCCCCCATTCGGCGTCCGCCTTGTGAGGGAGCACGAGGGTGATTCTAACCATCCGGGGCATAGTAACAGCCCCCGCCGCGAATCTGAATTAGGATACGATCGTGCCATGAATTGGTTAGGCTTGATGTCTGCAATCAGTTGATAGGTGGCACGCGGTCCCACTGGATAAAGCACAGCGATGAGTTCGTCTTCTAGTCGGCGACAACTAAGATGGTTTCCTTGCACTCATTCAATTCCTAGGGCACGGGGAGAAGCCTGGACGGGGAAACTGCAAGCTAATCATAACGCACCATGGTAGGTCCACCTTAAAGTATTTGAAGGGAGTGCTAGATATGGCCAAGGCCTAACGACACATCTTTTCTCGCAAGGGTTGTTTGAAATGCTAGATTACACCTGGTTAGTCACCGCCAGAGCAAGATCTTATCACTAGTAGCCTTTAAGGTTGGTCTACGACTGCACTGACCATTGTCAGCGTAGCCGTCCGATCAGCGATAATGTGGGGGTCGGGATATTTCATGATCACTGGAGAGGACGTGCAACGTCTTTCGATGGAAAGGCGCACGAGATAGGAACTCTTCATATTGGGAGATATAAGTCGTGTAGTTCAGCATGACTTTGCCGTTAGAAGCAAAAAATTACTCCATTGCATACATTTTGACAACGCCGACCGACCAAACGCCCTGAGCGCGGCGGAAGTCATGAACCGGCATGCTAAGGTTCAGCTACCAGGAACTTAAACTCCGTAATAACTCAAAATATCGTCTGTTACCGAGTTTTGATGTCATAGGAACTGGTACCGAACTCGTCTGGTATCCGGTCGCTAACGCGCATGTCCAGGGGAGCGATGTCTATGATGCCTCCGTTTTGCTGCTGCCGCCTAACAGCGATTAAGCAAGCTGCCTCCTTTGGCTAGGCACCGTAATTATTATTTTTCAAACTCGCACATATTGCCACGTTCTAAACCCGGGGACCGCCGGCCGGCTGCGACGCTCATACGTGTCCACCCTGACGCGGGAGTGATGGTCTGCTCACCTGGATCGCCTCCGGTAATCCTGTCGCAGGCCGAGGTTGGCGTTTGATGCATGGAGCGCCCGAGCGCAATGACCACCAAGAAGTATGTGGACTCTAGCGTCATGGGGAAGACATAATTTCCCTCTCCCTGTTGCATAGTCCGCCGCACCCTGTGGTGTCTCAGTGGTTGAAGTTATAACACGGCTCGCAGCAAGCATGAATAGGACGCCTTATAATTACGATTAT
		</sequence>
    <sequence><taxon idref="Location_0_1_1|35.30373789686962"/>
			TGAGCACGTCCCAAGGGTGGCACCGTATGTAATGGCCTTAACCTCCAATCCAGCAAAAGTGACTGTCTCATCCGACGGGCAAAATTGTTTAATTTCTGCAAGACGTACATTCTCCGTATCACACCTATACCGTATGGCGATCGCCTTCCCCATACAGAAAAGCTGTAGTGAGACTCACGGCGGCATACCACCCGAGTCCCGCAAGTTAATCCTCCGCGTTTATTCATTCGTCGACAGGTAGGAGCACGCTAGCCGGAGTAAGGGCCACCTCCTGTACCGTGACGGTACACAAGCGCAGCATTATGCCTTAATCGCATAGGGCTGGATTCACCAATAAGAGAGACGCTATTCCGGCCGTGTGTGACCTGCTATTAAAAGGCACCTGGAGGCACGGGCCGATCAGCCAATGAAAGGACGTGCGATTTTCCGGTCGGCCAGTAGGTCAGCCGCCGCACGCGTTACCTCGTTTAAAGGAAAGTCTCTAGGGTCTGTGCTCGTCGGGCGAAGATAAGTTTTACAAGAATAATTCTATGATGTTAACCCGCCTAATTAAATTTTAAGTATAGGGCAGGCGAATTAGGGTTGCTACACAGATTTGAGGATCCGTGCTAGCACACCGTGATCGGACAACTAGAATGAATCGTTTCTGTTAAAGGCTAGAAGAGGAAAAAGAATTCACAGCTCGCAAGTCGCTCAGTGGCAGGTACTCCCCTGAGTGGTTCAGCGTTCCCGCTGACCGGCTTGATTATGGCCTAAACGGATTTACGTGCATGGGTTATCATTTAAAATACCTGCTTCGGCTAGGCGTTATTTACAGCGTGTACCTGAAATAGAGACGATGCCTCACGATATTACAATGCGGAAACTAGATCCGGCAACATATGGAGTATATATGGACGGCAATCGTTGGATAGGTGCGCGAGACCTTCCTGTGCATGTCGATTGCCCCACATTTAGAATTAGAGGGTTCAAAGCAGCGTGTTTATACGGTCCTTAGGTCATACGACTGTGACATTTATATCCCTGGAAAAAATATTGGGGGTCGTCAGGGCTAATCGCTAACAAATCTGCAATAGGGAGCTAGGCCCTGATAGCTGGGATACAAGCATGATGCTTATCAGGGGCTTCTCGAACCGAAGAGTAAAGTGCGGCTCCCCCCCGGGTACATTTTCCTTAGGGGGACATTTTTTCTTGAGGTAGTGCGCATTCTCCCGACGACAGGACCAATCCCCCCCTCTACGCGAGGTAACCAATTAACCGTGGACAGGTTTAATCATGGAAGTTTGAACGTCAGTTGTATGTCTACGGGCCCGCCCATTGTCGAGTACAAATATAAATTTACGATCGTTGTTGAGGAACGCTGTTAGTCGAGCTGAAACATCGATCGTCCATGATTCGGTAGTTTTGGCATAAGGGTGTATACGTGCCTGGGTGTTGGTAAATGTATTATACAACTGCGTTGACGCTGGAATCACCTGAACCTAAAGACTAAGCTCTGACGTCACTTCGTTCTCGATGAAAAACGCGATGTAACAAGCTATCGACCTATTTACATTATACCCTAGTATATGACCACGTCCTCCTAGGTCCGCTGCACGCGGCTCTGACATATGGTGAGGAGTGCCCCCGTGAAATGGCTGATTCACATGCGGTTCATCGCACCAGTTGTTTTAACTGCGTTACAGTTACTTTGACACAGCAGCGCTCCCCGCATTTTCACCTGCAGTAGACTTGACCTCACAACCAACATTTACCTAAAACCAGTCAGTGAGTCACAGATTGGTTCGGTACCCAATTGTACACTGTTCGTTATATAACCACTACGGACGCCTCTTTAAGATACGGCTAAGACATGTCCCGGCATCTGAGTCCTCGGCCGGTCTCTCGGAAACTCCGCTCTACCTTGGTCGCAGCCGTAATTACTTTGTAAGAGATTGGGGGAAGAGTCAGGTGGATAAAATCATCTGATGCGCGGCTCAACAACCATGACCGATATCAAACCGTTCACTGTACGTTTTTCCCGCCCGTGCCTTTCTACGTAAAAAAATCCAGTGCCATAAAATAAAGTCCACAGTCTTTCTGAAAATGCCGCGGTTCGTGGCGTTATACCTGGGACATTCTCGTTGACAAGATGAATGGGTTAGTTGAGGGGCAGGACATCCGTCGCAACTAGCGGACTGTGCTCGCACCAAGCGTGATTCTGGCCGTAATGACGGCTGCGGCTGGATCTGTCCATCTAATTGCTGGGTCTGCACCAGTTTCAGTAGTCGGGCCGGGCTCAATATCATCAAGGCGGATCGTAAAACTCGCCAACGTTCACAGAGGTATTAATAGGATATAATTTAGGGAGATCACCGCTCGGTGCTTTGTCGCTGCAGTACAGCATTTCACGCAAAACCGTGATACAGTAGAATGACACCAGGCGCGGACAGGCTTACTCAGCTCGGATTAGCTGTGACACCGTCTACCCTAAGTCATCCTTACTAAGCTGTGCCCACGTGGCCTGCGCTGCATACATCACGCATGCTGAGATAATGAAAGTTTCTGAAGTGCCTCGGTGTTTCCGTGAACACACTTGGCGTGCATCCTTTAAAATGGCGTTCAGGCTGCCTAGGAATCTGAGTTGTGCACTGAGCGCGGTGGGCTTCTGTTCCATCCTTACTTTAACCGGATGGGGGTGTAGATCTGCCCGACAATTGCGAAGTCGGTATCATGCACCCTTCACAGGTACATGGATGTGCAATGAAACGCCGGAACCCCGTACCAATACATTACACTGCACATGTGATCTGGGCTGAGCGGACCTAAGGCTCCCTTAGCAGAATAGAAAAGTGTCAACTACGCCTTTATCCCATCCCCTGACAGCCTTCTTCTAGGTTGATCTGAGGACGTAGTCTATTGAGGGATGCAATTCCAATCTATCCACAAAAATTAGATTATGCGGGAGCGGTTGGGGTCAATTTATCTAAGAGTAAGCATAGTGCATGCATTGTTGCCGTGCTTCAGAGATATCATGTTTCTGCTCGCTGCTCGTGAAGACCATGCACCCTCCTAACAGCCAACCAAGTAAATAGGCGGAGCCAAAGTGGCGTCTTACTACCATTGACTTAACCATAGCGTATAGCGTTCAATACGTGTCAATACCCAACGCGCGCGCCATCCGCGCGGCTAAGACCATCTTTTGTCGCATTGTACTCCCGCCACGACCCCGTTTAATTTGAATTCAGTATCAGTCCGGCCCTCTGGACTACTAAACGTAAAGGACATGGACCTCCAATCAACATATTTAAGACCTAATACGTAACTACGCTATTCAATATGGCTTCCTCTGAGTCACTGACAAGCTAATCTGTTATGTATTGGGAATTTCGAGTAACCACCGAACGTGGCCCCCCCTATCTTCATGCGACCAACCCGGCGTCGATGTACATCAGGTGTGTAGCCGACCCCCGGGTATAGTAATGGGTTCACTCGCGGCTGGCAAGTCTCCTAAGGGCAGGTTAGGTGGCGGGGAATAGCCGTATCAGAGTGCAATGACCAGTCAAAGCGCGGAAGGACCTCTGGCGCAGTCCTACAGGTAAAATTGCACGAGGTCCAGAGCCAGTGGTCACGCCCAGTATGAAGCACTAGTCATTTGTGCGCCATCCTGTCACTTAAGCACATTGCGTTCGAGCAATGCAGCTCTCACAACTCGATATAGGAGAAAGATGGTAACAATGATAGCGTGAGGGTCAAGAAACCCGTAAAAAAGGCTTAGTGAACGACGGCTGGCGTAATGTTCGTGACCGAACAGACCAATAAGAGCTTCACTGATGGACGTTCACACCCATTACGAACTGTTCTCGACAGTGTAAGTGCGAGAGGGGGCGGAGAAGGGACTACCATACTTGTTTTTCATACTACGACTTTCATTTCAGGTATTAAGTAAAGGAATAGAACCACCCAGAACAGGCTCGAGAAGTATGACGTACGACACTGTGTGCAATCTGTGTCCGCTAATCAGTCGGCAGGTCGTAACGGGTCTATAACCATTGGGCTCGGGCTTCGGCAATCATCCAGCGGATGGGTTACCTGTGTCGGGAACTTGTGGCGAATGAAGCATTATCTAACTTAAAACCCCGGGGACCCGAACAAGGGGCTCGTACTTCTCGCAGAAACAACTTGAGTGTTGCTGCGTGCCACAATGACGACATTTATTATGGGTATCGTAACGACGATTCGGCGTGCCCAACGGGATTGGAGAATCGCCCACCGTTCGGACTAAGGCGTGGGTTAACAGGTTACAGCCCTATTGCACGTTTTCATCTTGCCCTGGCAAGGTCGGTACTTTCAGATCGAAGCCCAGCGTGCGAAGGACTGAACGTTAAAGCCTAAAGTTCGTGGCCGTTGTCGGAGATATAAACTCAACAAATCGCATCATTCGGAAAAGCTGTCGGGCGTTCGACCCGGTGAAACATCAATTCCCAGCATCATTTTTAAAATGTATTAAGGACACCTCTATCGAGAGCTTAACGTAACGTACCAGCAAACATCAGTTTGCTGTATTTAGAGGAGGGTGTCTGGAGGCGTCACCAAAGCAAGCCCAGGCCCTCATCTACACCAACTAGCGATAACCAGAGCGACACACACTCGGTTCTAAAAAGGAAAGCTTACCTAGAATCTGAGGTGCACATCTAATTACAAAATGTTTGCGCGTCCCGTCACCTCCACGAGACCAAACGCACCATCACAGACACGTGATGATTGTCCATATTGCCTATTACGACCGCCGAAATCGCCGAACAAGTATCTCAAATTGTACCATTCCCTGATTGGTCGCTCAGGTATGAGAGCGATATAACTTAGGCGAACGGTCCGTTAGAAGTGGGATTCTAGGTGGCTCCGTCAGGGGGATTCTAGTATCCGTTTTCCAGCCTCCACCTCGACCGGTTCAATATAAATAGCGTTACACTGTTGCAACCGTTGGACAAGAGGTTATCCCAATAGATTGCTATCAAAATACACACAACAATTGCGCCTAGTCAACCCGCGTTGCCAGCGTTCATTGGTGGGTTTCGAGTCTCTTGGGCTTTGATAACCGCAGGGGGTATCCGGACGGGTGCATCCTCAACCTACGGAACCCGTACGACCATGAAGGTCACCATGACTCAGTGCTATACCATTTTGGCTACGCTTGACTCTTAGGCTCAGGATTCCCTGCCTATATCCGTGAACATCCAGATCGGAGTTGCTGCTCAAGAGTATTTTGACCCTTATTTTGTACGCTGTAGCCTGCGTTGAGGCCTATAGATCATCTAACGACATTACAGTGCAATAATTCGAAAGGAGATCTGAGTGTTTTAACACACATACACCGTCCGACGGCTCCCCAGCCATCGAAACGGGCGTATTTACATATAGGTCTTAACGTGGCCTATGTGGGTAACGGTCGAGCTGATGAAGCGTTCGGGTATGCGGACGTATCCCCTTTGGTCGTACGATGCCCGGCCTATACCGCAATGAGGAACACCCGTTGGGTTACGCGAATATTTCCGCAGCTAACCCATATTGAGACATGGGCAAACGCGCGGCATTCTTGCGCACCCCGGGCACTGCGTATGTCGTGTACAGGACAGGGTCCACTGCGTCGGCATGCCTCTATTTTAGTTCGACCCCCATAGAACCGATGATATTTCCCGTAGTCATGCAACGGGTCAGGCTGCCTCGTCGGCAAGGGACGTTAAGGCAGAGCTGGAGGTAAACCTTAACAGACCTTTTGACTCAGAAAAAAGCTGTCAGGTAAGAGGTACACGGGTACCTTTGTTGAATGCACCGCGGGCACGATAGCATCGGGAGAGAATCAAACACTACGCCGATCGGCACGTGATGTCGCTCCGAACCATGCTATTGGAGGATAAAGAGTTTATTCGATCGACAATCGATCAACACAAAATGCCCAAGCCTATGGGCAGGTTGGATGAAGAATGCATAGATATTTCTTTATGCATCACGTCCGAGTTAAAAAGCGTACCAGCATTCCGCCTGCAAAAGGTAGCTACCAACAACTGGCTAACTTGTTATGCGTCCGCGTAGTGCTGTAGGTATTATGGTCCGTTGGAAACGGCGATAGATGCCCGAACTTTGAACCATAGGTGACGTAGGCGTTGTAGACTCTGAACTTCACCTACAATGACCCGTCTGTTGGAGAGTGCACATGCACGGAATTGCGCGGTTTACGAGGGCTTGTCCTCATACTCTCTCACCGACAGCAGTAGCCTCTAGAAAAGACGTCTCGCAGACTTCAGAATTGGAGCGACAACCAATTTGGCTGTAGACGCTAGACTTCTCAAGAAAGGTTCTTACATCAACAAAACAAACACGTCATAGCGCGCGAACAGGCTTCTTGTAAAGGATGCGGGCCCTATGGAGAGTCAAGGTCTGTGCTTCAGGGCGACAAGCGGATAGAGAATGAAGTACTAAGATCCATAGACGCCATGGCTACATAGGAATTGAAGCTACGCGCCGGGGGCTCAGAGTCTGTATACAAGTCCTCGCTATTGGATCGTAACCGCTCAGCTGTCTGAATCTTTTCGCAGTCGTGTTCGGGAGTTACTGCGCGAAACTTAGAATCTATTCAAACGCTTTTTACCACAACTTTAATTGGCTTTGAGGCTTTCGAGCGTCATGTCTTGAAATTCTCCCCGAGGCTCACTCTGATAACTCTGACATGCTGTAGAGTAGCATCCGACTAGCGGCCGCACACCGTAAGAATAGCCCCCGTGCCAGGGATAAGAATTTGATCTGCGGATAACACAGCTGCCTGCTGAGCCTAGCTGAACGAAGTGTCTTACAGAAAGGCTAGCAGCATTTAGGTTCATCGTATAGCTGCTTCACGCTCGCATCGTCCCTGTTAGGGGAGTAGCTTCGAGAACACAGGAGCGCGCAGGATCGGTCGCGGTGCGTTTCGACTCCTAGAAGGAGACTACCGTTGAAGGATTGACTGGTAAAAGCGTCACGCTTGGACGAAGCTTCAATCTGCTTCGGCCATGGGCGGAGGTCTGCAAATTAGACCTTCGTTTAATGTACCATAAAGCCCTCTGTTCAAGAACTGTTCCTAGAACAAAATTTTGGTCAGTGCCCAGCATCTGCGACTCGTTGTGGCAACTCTACCTAAGTAGACAATCCGTCGGTGGGTCTTTAGTTACAACATCTAGGATATGAGGTTACCCTCATAGGTGGGGGGAATGAAGGAAACAAAATTAGTGACTTGGGAGTCAAGGCATTCGCCAGGGGTGGATGATCTGCCCAATTTAGAGAATCTGGGAAAATCAATAAGTAACCGCAGTGATCTTTCTGGTGGTACGCGTTATCTTCCACCCCACCTGACGCGTGCAGGCACACCTCTGCCCTCAATAGGTTAGGGGCTGGGGTGGAAAAAAATGAACCGGGGCCTCAGCCTTGCGTGCTGGACTATATCTAGCCGATAGGCTCATCTTAACGTCGTGTTACGGATCGTAACTCAATAGAGGATCAGCAGTTTATCAATGGGAAGACATCGGCACCCGCCAGGTAGAATACCGACGTGTTAGATCGCTGGGTGTACAGTAATCCCTACAGTCTGCGATCTGGTGCTCATTCTATTTGAGACCTTCGCAATGTGCCTCCTTGCGGTGCACCCAATATGAGATCCATCTGCTGAGACCCAGTTTTGTCAGTGCAGAAGGTTTATTGACTAGAAGGCCGGGTGACTTTGGTTAGACGCCTCATCGTAAACGCAACACTGTGCCGGTCATTTCGAATGCCGACAAACCGATGACCGCCGGGATGATCAGCTTCCTTACGACTGATCTCGTCGTGTAGCGGCTCTAAATGATACTTACGAGGAACGTGGCGGATCGACCTATCGACTATCCATAAATTGGCAGCACGCTACTGTGGAACGGTAGAGGTGGCATGATAAAGAGGTGTACAGCTGTACGAAATGACTACCATATAGAGCGCAAGCCGAGGTCCCAATCCAAACGCGGTGAGTCCAGCGCATAGCCCGCGATTGCCGGCAAACGCGGGGCTATTAAATAGTGGCACTACTACGTGCACACCACGCTACCACGATAAAAATTGACTCCTCGGAGGGCTATCCTAGGGCCTCCCGGTGTCGCCAATATGGCAGACTCACGTCTCCTAGCGATACGGAGCATCTACTAGAAGTGACAACCTATCGCTTACGAAATGTTAAAACTGTTGTTTAGGTTAAGTCATGAACTATTTTGTGGCGAAGAGTACTGCCTGACTTGTTGATTGTAGGTGGCGAGATACAAAAAGCACTGACGCAGCTTGCTTGGGTACGGGGTGAACATGCCCTACGAAACCTAGGCGATTTCAGTTAAAGATTGTAAACCCGTTCCTCGTTTAGCAAGCCTGCAACCCCATGCCGGCACTTAATATCCGGTGGATGAGTCTCAGCGGACCTAGCGTAATCACGAAATCCATTAGGCTCCAAATTACGATTAAGCTTCGTACGGCAAGGGAGTCCCTAGCTTCCATTAGCGTGTACTTCTCACCGCTTAACTCAGGAGAAGAATATTTTAAGTTAAATTACCGCGTGGTGCACATCCGCTTAGATCCAACTTCAAGGGATGGTAAGGGGGCTTCGTACCTCTATTGGAAGTATTCAACTCGTAGTTGGCTGGGTGGGTCCTTTTTAGGGTTTTCCCTCTGGTTTAGATCCCAATAGCGCCCCCCCCTAGGTTGGGATATAGTCTAGAGGATTAACTAGCGGTTTCGATGTCTTCCACGCCCATAGCATTGGCGCGCCCGTGCCCGCACGGGGCCTTGACATAACACAGCTTGTTTCCGACGCGCTAGCAACGAGTACCCTAACCGGGTTAGACGAAAGCAACGCTGCGATACTCTGGGGCACATAACTCGTAGGGTCTTGGCCGGGGGGCGGGAGCGTCACCTCTATTGATCTCTCGACAGGAATAAAAGACCTTACGGAGCGGCCACTCATCATACAGACAACGGAGCAGCTGTGGTCTTTTGTAACGACCACAAGGTGCATGTGATTTACAGCTGTACAAGCACAGAAGTTCCCAAAGATCCTGGATCGTGATCACGGTTATCCTACTATAGGATGCGATGTATCGTACATAGTCATCTAATACCTTATTGTGCAAGCGTCTGACAAGCGGTAGATCCGGTCAGATGAAGCCCCCATTCCGTACCGCAGCGCAGATTTGGTCCCCCGCGTGGGGCACTACATAGAGTGCGCACTCCGGTAGTCGACAGTAGCAGCTATTTATAAGTACGGATTTCCGACCTATAGAATCCTCCGAGGTTTGGCTTCTTTGGGAAAGACCTGTAGCTGTCCAAAACCAGCCGACGCTGTCACCACCGAAATCGGGAAACGCAGCTGGTACAGGACAGCAACGACCGAGTAGCCTGCACCATATTTCACGTATAGTCGCGTCTTACGGGTCCGCACCGTAATCGCGATATTGACAGCAGACGGATTCCAGTCTCCCGCGATGTTGGTTGCTGAGGACGTATTCTGGTAACTACCATTGAGGGCTCTGGGATTAGTTTAGGTAATCCCCCTTTCAGCCGGGGAAGAAGTATCGCAAAGTTCTAGTCCGGCGCTCGTTACCGTCGAGCTAACGTGAGGATTATTGACGCACACCTAGGTGTTCGACAATGCCAGGTTTCAGAAAATAAATCTGCGCCAGACCGTATCGATTCGGACCGTTGAGCTACGGCGATAACAAGTATGTCTGGGGCCGCACATTAGTTGGTTTACCAAGGGGGGCCCATGGGATTCACGTATATAAGATCTCGACTGTACCAGGAGTTACCTCCGGCGACAGCTCTGATGATACCAATCCGAGGGCCCACAGCACCTGGCAAAATTTCTGCTGCTGCCCCCACACCCAAAGCATAATCCCTACCGTGGGGCAGAATCCGGATGAGGCGTGAAGATCAAATCTGTTCCCGTGTTTGATGCTGACAACATGTCACTGTTTAGAGAAACGGCCTATCTTAATGATATACCATCTTCGGAGGAGCGGATATATGCCGACATCCAAAATTTGCGCGTAGACCGCGTTGAGTCAATAGAGGACTCCGGGTAATCTTGCACAGGTTGCCGACGTTAACTATAAATTTATCGGGCCCAGAGTGCCCGAGCCATGAGAGTCTCCGTGAGCGACCCTCCCAGTCTACGGCCCTGTGCTCCCACTGCGTGGATTGACCCGATGTCCACCCGTTGATGTTCACACCGGAGTGGTGGGGCGGTGGGGTATTCTTCGGTGCTTCTAGCCCGCAGCAACCGCAGTTCGAAGCCACTTACAGCTAAGGAACGCGGGTGAACCCACATCCGACTCCAAGGCTGATTGCAGTCTGTGCGCTCAGTCATTTGGATACGTAAGGCCCCTGACCGGCCCAGCATTCCTCGTCCCTCATGATTATCGGAACCGCCTGAAAGGATCGCACCATGGTGGGCCGTTGATCTATAACCTTCCGTCGTATTAAGCCCTGACTATCTCCCTAAGTAGAGGAAGCTTAGTCTGATATGTCATGATAAAAAAGCAGAGTACTATAGGAGTTTACATCGTGGCTGGAAAATATCTAAAACTCGAAAGTCTGCAGAACGCACCGCGTTCACTGCGCCTGACCCTTATGCTCTGAAGGGTATTGAACTAAGACTGCTAGGTCGCGGCCAGGAGGTGGCTCATCGCAGCTGGCTGGATTCCGAACGAGGGATCTTCCTACCAGGGCCAATGCAAGGACAACTCGCTGAGGAAGTTATTGTGAAGATCCGGACAATTTGTAGGTCCTACACTAATGCAACAGGTTTGGTTGCTTTTGCCTGCCTTCGAGACGACACGCTAGCAACCGTTACATCGAGTGGATCGATGGTCGCGCTTTGTCCGGAAGTGCCCATACCGTATGTGACAGGAAGGAAGATGCTTCCTCCTGGTCGATCTCACCTTGCACAAAATTTCACCGACACTCGAACAATTGCTGGCGCACTGACCTGCGGTATGACTTTAATGCATACGACTCCCGTCGCGCGCAAGTGAGATTGCTCTTTTAGTGGGTGACATAGTACGCTTTGTTCAAGGTTCATTGGACTTGTTGGGGATCGTGCTTATCCCACACGTCCTCATTTTTGGCCTTTGTTTGAGTTTTGAACGTACACCAGAGCAAAGGTGTACAATCTAACGGGGTGTGCAAGTTCACGGTAGGACGTCCGCGAGCGATCTAACTAAGTTGTGTCCCGCTGGGGTGTATCTAAGCCCCCCCGTGGTATCTGTGCAGAAATGCTGTAATTTATGTCTCGACAAACCAGGGTGACTTATCCCCAGCCTCCAATCTAACGGCTAATGCTAAGTCCACAGGATAGGCGGTCGGTGGTTCCGTATATACGCGTCTAGAGCGGCGCAGGTTGCTGATAGCATAAGTGCCTCAGAACGCAAGTCTTTGGGGATCTCTAACCCTCCCACGCCGATTTATGACGACGGCTACGGATCATGTACGAGTGTTCTACCTACCACGCCCTCGTGCACATTTAAGACGGGGTTGCCCTCGGCGAGTGTATTTGGTCTTCTCGGCTTCGTATTTTTGCGTCCGTGGCGCTAGAAATTGGACCACATGCTACTGACATTGGTAGTACTGTCGAATGCTGTCCGCGTATCCGCGTCCGTTTTCATCCCCGCACAGGGCCTGGAATGGACAGCTGATAATACCAACATCTTAAACATACTGTGTGCATCATGTAAGCCGACATGTGCACAAGGGTCCTCAATGCAGTGCTACGGGGATTGAAGAATAGCGAGGTGTATCCAGCGAACCGTTACCTTAGGATCAACGCTACATCGCGGCGTCCGCCTAAAGCCAGTGTAAGTCCCAGCTGTTAACCGCCTTGAAGTGGTGCAAACACGTTGGGGCAAATTCCGTTAACCGGGGAGCATGCATCTTTTATTCGGCCGTTACAGGCGCCCCAATCACTGCCGACCGCTCCTATAATGGAACACTTGGACCAGCGATGCTGGGTTGCCCAACCCCTCGTAACTTCCGAAGGCATAGCTGGGAATAGATACCGATACCAACGTTGTCGGGTTCTGAGAAGCCTGTATACTCCGCCAGATGGTCCATAAGAGGAGGCCAACGAGCCTATGCTGCGACATGGATGCTAGGCGCCAATTCTCAAAGTCCGTGTCCAAGAGGCTGTGAATAGAAATATTCGCTCCGCGCATTCATTTTTCTGTGTAGCGACGACTCGTGCACGCGTTAGGCATAAACCATTCCATTGGGGGCACACTGAGGACTTCCGGGAAGGTATTAAGTGGCCCCCCTGCGAGAGGCTATCACCACGTGCTCATTCAAAAAGATCCTAGCAAACCGGTACCATGGAATTAGTGTCCGTCGGAGTATCTTTGCCGGGGTCATTGAACATCTTGATAGACGCGGCTGATGCACGCAGAGAGCAGTTATTAGACTGTTGAACCTACTTCCCGGCGATCAAGGCTAGTTCTGGACAGGTCCCCCGAGTAGCCGACGAAACTTGGTTATGAGCGTCTGAAGTCCACGCGGAGTCGAGTCATCGGGTTCTTCGTCATAACGTCTTACGACGCCTTAACTACCCATAGATGCAGTGGGTGTGGGGGGTTCACGATTACCTTATCGTATGAGTTAGAGCTCAGCGAAGACTAGTCCGAAACATGTGGTGGGTTAGTCAAAATACTCTTGTCAGCAATCATCGTGTGCCCCCCATTCGGCGTCCGCCTTGTGAGGGAGCACGAGGGTGATTCTAACCATCCGGGGCATAGTAACAGCCCCCGCCGCGAATCTGAATTAGGATACGATCGTGCCATGAATTGGTTAGGCTTGATGTCTGCAATCAGTCGATAGGTGTCACGCGGTCCCACTGGATAAAGCACAGCGATGAGTTCGTCTTCTAGTAGGCGACAACTAAGATGGTTTCCTTGCACTCATTCAATTCCTAGGGCACGGGGAGAAGCCTGGACGGGGAAACTGCAAGCTAATCATAACGCACCATGGTAGGTCCACCTTAAAGTATTTGCAGGGAGTGCTAGATATGGCCAAGGCCTAACGACACATCTTTTCTCGCAAGGGTTGTTTGAAATGCTAGATTACACCTGGTTAGTCACCGCCAGAGCAAGATCTTATCACTAGTAGCCTTTAAGGTTGGTCTACGACTGCACTGACCATTGTCAGCGTGGCCGTCCGATCAGCGATAATGTGGGGGTCGGGATATTTCATGATCACTGGAGAGGACGTGCAAGGTCTTTCGATGGAAAGGCGCACGAGATAGGAACTCTTCATATTAGGAGATATAAGTCGTGTAGTTCAGCATGACTTTGCGGTTAGAAGCAAAAAATTACTCCATAGCATACATTTTGACAACGCCGACCGACCAAACGCCCTGAGCGCGGCGGAAGTCATGAACCGGCATGCTAAGGTTCAGCTACCAGGAACTTAAACTCCGTAATAACTCAAAATATCGTCTGTTACCGAGTTTTGATGTCATAGGAACTGGTACCGAACTCGTCTGGTATCCGGTCGCTAACGCGCATGTCCAGGGGAGCGATGTCTTTGATGCCTCCGTTTTGCTGCTGCCGCCTCACAGCGATTAAGCAAGCTGCCTCCTTTGGCTAGGCACCGTAATTATTATTTTTCAAACTCGCACTTATTGCCACGTTCTAAACCCGGGGACCGCCGGCCGGCTGCGACGCTCATACGTGTCCAACCTGACGCGGGAGTGATGGTCTGCTCACCTGGATCGCCTCCGGTAATCCTGTCGCAGGCCGAGGTTGGCGTTTGATGCATGGATCGCCCGAGCGCAATGACCACCAAGAAGTATGTGGACTCTAGCGTCATGGGGAAGACATAATTTCCCTCTCCCTGTTGCATAGTCCGCCGCACCCTGTGGTGTCTCAGTGGTTGAAGTTATAACACGGCTCGCAGCAAGCATGAATAGGACGCCTTATAATTACGATTAT
		</sequence>
    <sequence><taxon idref="Location_0_0_0|46.42583373781694"/>
			TGAGCACGTCCCAAGGGTGGCACCGTATGTAATGGCCTAAAGCTCCAATCCAGCAAAAGTGACTGTCTCATCCGACGGGCAAAATTGTTTAATTTCTGCAAGACGTACAGTCTCCGTATCACACCTATACCGTATGGCGATCGCCTTCCCCATACAGAAAAGCTGTAGTGAGACTCACGGCGGCATTCCACCCGAGTCCCGCAAGTTAATCCTCCGCGTTTATTCATACGTCGACAAGTAGGAGCACGCTAGCCGGAGTAAGGGCCACCTCCTGTACCGTGACGGTACACAACCGCAGCATTATGCCTTAACCGCATAGGGCTGGATTCACCAATAAGAGAGACGCTATTCCGGCCGTGTGTGACCTGCTATTAAAAGGCACCTGGAGGCACGGGCCGATCAGCCAATGAAAGGACGTGTGATTTTCCGGTCGGCCAGTAGGTCTGCCGCCGCACGCGTTACCTCGTTTAAAGGAAAGTCTCTAGGGTCTGTGCTCGTCGGGCGAAGATAAGTTTTACAAGAATAATTCTATGATGTTAACCCGCCTAATTAAATTTTAAGTATAGGGCAGGCGAATTAGGGTTGCTACACAGATTTGAGGATCCGTGCTAGCACACCGTGATCGGACAACTAGAATGAATCGTTTCTGTTAAAGGCTAGAAGAGGAAAAAGAATTCACAGCTCGCAAGTCGCTCAGTGGCAGGTACTCCCCTAAGTGGTTCAGCGTTCCCGCTGACTGGCTTGATTATGGCCTAAACGGATTTACGTGCATGGTTTATCATTTAAAATACCTGCTTCGGCTAAGCGTTATTTACAGCGTGTACCTGAAATAGAGACGATGCCTCACGATATTACAATGCGGAAACTAGATCCGGCAACATATGGAGTATATATGGACGGCAATCGTTGGATAGGTGCGCGAGACCTTCCTGTGCATGTCGATTGCCCCACATTTAGAATTAGAGGGTTCAAAGCAGCGTGTTTATACGGTCCTTAGGTCATACGACTGTGACATTTATATCCCTGGAAAAAATATTGGGGGTCGTCAGGGCTAATCGCTAACAAATCTGCAATAGGGAGCTAGGCCCTGATAGCTGGGATACAAGCATGATGCTTATCAGGGGCTTCTCGAACCGAAGAGTAAAGTGCGGCTCCCCCCCGGGTACATTTTCCTTAGGGGGACATTTTTTCTTGAGGTAGTGCGCATTCTCCCGACGACAGGACCAATGCCCCCCTCTACGCGAGGTAACCAGTTAACCGTGGACAGGTTTAATCATGGAAGTTTGAACGTCAGTTGTATGTTTACGGGCCCGCCCATTGTCGAGTACAAATATAAATTTACGATCGTTGTTGAGGAACGCTGTTAGTCGAGCTGAAACATCTATCGTCCATGATTCGGTAGTTTTGGCATAAGGGTGTATACGTGCCTGGGTGTTGGTAAATGTATTATACAACTGCGTTGACGCTGGAATCACCTGAACCTAAAGACTAAGCTCTGACGTCACTTCGTTCTCGATGAAAAACGCGATGTAACAAGCTATCGACCTATTTACATTATACCCTAGTATATGACCACGTCCTCCTAGGTCCGCTGCACGCGGCTCTGACATATGGTGAGGAGTGCCCCCGTGAAATGGCTGAATCACATGCGGTTCATCGCACCAGTTGTTTTAACTGCGTTACAGTTAGTTTGACACAGCAGCGCTCCCCGCATTTTCACCTGCAGTAGACTTGACCTCACAACCAACATTTACCTAAAACCAGTCAGTGAGTCACAGATTGGTTCGGTACCCAATTGTACACTGTTCGTTATATAACCACTACGGACGCCTCTTTAAGATACAGCTAAGACATGTCCCGGCATCTGAGTCCTCGGCCGGTCTCTCGGAAACTCCGCTCTACCTTGGTCGCAGCCGTAATTACTTTGTAAGAGATTGGGGGAAGAGTCAGGTGGATAAAATCATCTGATGCGCGGCTCAACAACCATGACCGATATCAAACCGTTCACTGTACGTTTTTCCCGCCCGTGCCTTTCTACGTAAAAAAATCCAGTGCCATAGAATAAAGTCCACAGTCTTTCTGAAAATGCTGCGGTTCGTGGCGTTATACCTGGGACATTCTCGTTGACAAGATGAATGGGTTAGTTGAGGGGCAGGACATCCGTCGCAACTAGCGGACTGTGCTCGCACCAAGCGTGATTCTGGCCGTAATGACGGCTGCGGCTGGATCTGTCCATCTAATTGCTGGGTCTGCACCAGTTTCAGTAGTCGGGCCGGGCTCAATATCATCAAGGCGGATCGTAAAACTCGCCAACGTTCACAGAGGTATTAATAGGATATAATTTAGGGAGATCACCGCTCGGTGCTTTGTCGCTGCAGTACAGCATTTCACGCAAAACCGTGATACAGTAGAATGACACCAGGCGCGGACAGGCTTACTCAGCTCGGATTAGCAGTGACACCGTCTACCCTAAGTCATCCTTACTAAGCTGTGCCCACGTGGCCTGCGCTGCATACATCACGCATGCTGAGATAATGAAAGTTTCTGAAGTGCCTCGGTGTTTCCGTGAACACACTTGGCGTGCATCCTTTAAAATGGCGTTCAGGCTGCCTAGGAATCTGAGTTGTGCACTGAGCGCGGTGGGCTTCTGTTCCATCCTTACTTTAACCGGATGGGGGTGTAGATCTGCCCGACAATTGCGAACTCGGTATCATGCACCCTTCACAGGTACATGGATGTGCAATGAAACGCCGGAACCCCGTACCAATACATTACACTGCACATGTGATCTGGGCTGAGCGGACCTAAGGCTCCCTTAGCAGAATAGAAAAGTGTCAACTACGCCTTTATCCCATCCCCTGACAGCCTTCTTCTAGGTTGATCTGAGGACGTAGTCTATTGAGGGATGCAATTCCAATCTATCCACAAAAATTAGATTATGCGGGGGCGGTTGGGGTCAATTTATCTAAGAGTAAGCATAGTGCATGCATTGTTGCCGTGCTTCAGAGATATCATGTTTCTGCTCGCTGCTCGTGAAGACCATGCACCCTCCTAACAGCCAACCAAGTAAATAGGCGGAGCCAAAGTGGCGTCTTACTACCATTGACTTAACCATAGCGTATAGCGTTCAATACGTGTTAATACCCAACGCGCGCGCCATCCGCGCGCCTAAGACCATCTTTTGTCGCATTGTACTCCCGCCACGACCCCGTTTAATTTGAATTCAGTATCGGCCCGGCCCTCTGGACTACTAAACGTAAAGGACATGGACCTCCAATCAACATATTTAAGACCTAAAACGTAACTACGCTATTTAATATGGCTTCCTCTGAGTCACTGACAAGCTAATCTGTTATGTATTGGGAATTTCGAGTAACCACCGAACGTGGCCCCCCCTATCTTCATGCGACCAACCCGGCGTCGATGTACATCAGGTGTGTAGCCGACCCCCGGGTATAGTAATGGGTTCACTCGCGGCTGGCAAGTCTCCTAAGGACAGGTTAGGTGGCGGGGAATTGCCGTATCAGAGTGCAATGACCAGTCAAAGCGCGGAAGGACCTCTGGCGCAGTCCTACAGGTAAAATTGCACGAGGTCCAGAGCCAGTGGTCACGCTCAGTATGAAGCACTAGTCATTTGTGCGCCATCCTGTCACTTAAGCACATTGCGTTCGAGCAATGCAGCTCTCACAACTCGATATAGGAGAAAGATGGTAACAATGATAGCGTGAGGGTCAAGAAACCCGTAAAAAAGGCTTAGTGAACGACGGCTGGCGTAATGTTCGTGACCGAACAGACCAATAAGAGCTTCACTGATGGACGTTCCCACCCATTACGAACTGTTCTCGACAGTGTAAGTGCGAGAGGGGGCGGAGAAGGGACTACCATACTTGTTTTTCATACTACGACTTTCATTTCAGGTATTAAGTAAAGGAATAGAACTACCCAGAACAGGCTCGAGAAGTGTGACGTACGACACTGTGTGCAATCTGTGTCCGCTAATCAGTCGGCAGGTCGTAACGGGTCTATAACCATTGGGCTCGGGCTTCGGCAATCATCCAGCGGATGGGTTACCTGTGTCGGGAACTTGTGGCGAATGAAGCATTATCTAACTTAAAACCCCGGGGACCCGAACAAGGGGCTCGTACTTCTGGCAGAAACAACTTGAGTGTTGCTGCGTGCCACAACGACGACATTTATTATGGGTATCGTAACGACGATTCGGCGTGCCCAACGGGGTTGGAGAATCGCCCACCGTTCGGACTAAGGCGTGGGTTAACAGGTTACAGCCCTATTGCACGTTTTCATCTTGCCCTGGCAAGGTCGGTACTTTCAGATCGAAGCCCAGCGTGCGAAGGACTGAACGTTAAAGCCTAAAGTTCGTGGCCGTTGTCGGAGATATAAACTCAACAAATCGCATCATTCGGAAAAGCTGTCGGGCGTTCGACACGGTGAAACATCAATTCCCAGCATCATTTTTAATATGTATGAAGGACACCTCTATCGAGAGCTTAACGTAACGTACCAGCAAACATCAGTTTGCTGTATTTAGAGGAGGGTGTATGGAGGCGTCACCAAAGCAAGCCCAGGCCCTCATCTACACCAACTAGCGATAACCAGAGCGACACACACTCGGTTCTAAAAAGGAAAGCTTACCTAGAATCTGAGGTGCACATCGAATTACAAAATGTTTGCGCGTCCCGTCACCTCCACGAGACCAAACGCACCATCACAGACACGTGATGATGGTCCATGTTGCCTATTACGACCGCCGAAATCGCCGAACAAGTATCTCACATTGTACCATTCCCTGTTTGGTCGCTCAGGTATGAGAGCGATATAACTTAGGCGAACGGTCCGTTAGAAGTGGGATTCTAGGTGGCTCCGTCAGGGGGATTCTAGTATCCGTTCTCCAGCCTCCACCTCGGCCGGTTCAATATAAATAGCGTTACACTGTTGTAACCGTTGGACAAGAGGTTATCCCAATAGATTGCTATCAAAATACACACAACAATTGCGCCTAGTCAACCCGCGTTGCCAGCGTTCATTGGTGGGTTTCGAGTCTATTGGGCTTTGATAACCGCAGGGGGTATCCGGACGGGTGCATCCTCAACCTACGGAACCCGTACGACCATGAAGGTCACCATGACTCAGTGCTATACCATTTTGGCTACGCTTGACTCTTAGGCTCAGGATTCCCTGCCTATATCCGTGAACATCCAGATCGGAGTTGCTGCTCAAGAGTATTTTGACCCTTATTTTGTACGCTGTAGCCTGCGTTGAGGCCTATAGATCATCTAACGACATTACAGTGCAATAATTCGAAAGGAGATCTGAGTGTTTTAACACACATACACCGTCCGACGGCTCCCCAGCCATCGAAACGGGCGTATTTACATATAGGTCTTAACGTGGCCTATGTGGGTAACGGTCGAGCTGATGAAGCGTTCGGGTATGCGCACGTATCCCCTTTGGTCGTACGATGCCCGGCCTATACCGCAATGAGGAACACCCGTTGGGTTACGCGAAGATTTCCGCAGCTAACCTATATTGAGACATGGGCAAACGCGCGGCATTCTTGCGCACCCCGGGCACTGCGTATGTCGTGTACAGGACAGGGTCCACTGCGTCGGCATGCCTCTATTTTAGTTCGACCCCCATGGAACCGATGATATTTCCCGTAGTCATGCAACGGGTCAGGCTGCCTCGTCGGCAAGGGACGTTAAGGCAGAGCTGGAGGTAAACCTTAACAGACCTTTTAACTCAGAAAAAAGCTGTCAGGTAAGAGGTACACGGGTACCTTTGTTGAATGCACCGCGGGCACGATAGCATCGAGAGAGAATCAAACACTACGCGGATCGGCACGTGATGTCGCTCCGAACCATGCCATTGGAAGATAAAGAGTTTATTCGATCGACAATCGATCAACACAAAATGCCCAAGCCTATGGGCGGGTTGGATGAAGAGTGCATAGATATTTCTTTATGCATCAGGTCCGAGTTAAAAAGCGTACCAGCATTCCGCCTGCAAAAGGTAGCTACCAACAACTGGCTAACTTGTTATGCGTCCGCGTAGTGCTGTAGGTATTATGGTCCGTTGGAAACGGCGATAGATGCCCGAACTTTGAACCATAGGTGACGTAGGCGTTGTAGACTCTGAACTTCACCTACAATGACCCGTCTGTTGGAGAGTGCACATGCACGGAATTGCGCGGTTTACGAGGGCTTGTCCTCATACTGTCTCACTGACAGCAGTAGCCTCTAGAAAAGACGTCTCGCAGACTTCAGAATTGTAGCGACAACCAATTTGGCTGGAGACACTAGACTTCCCAAGAAAGGTTCTTACATCCACAAAACAAACATGTCATTGCGCGCGAACAGGCTTCTTGTAAAGGATGCGGGCCCTATGGAGAGTCAAGGTCTGTGCTTCAGGGCGACAAGCGGATAGAGAATGAAGTACTAAGATCCATAGACGCCATGGCTACATAGGAATTGAAGCTACGCGCCGGGGGCTCAGAGTCTGTATACAAGTCCTCGCTATTGGATCGTAACCGCTCAGCTGTCTGAATCTTTTCGCAGTCGAGTTCGGGAGTTACTGCGCGAAACTTAGAATCTATTCAAACGCTTTTTACCACAACTTTAATTGGCTTTGAGGCTTTCGAGCGTCATGTCTTGAAATTCTCCCCGAGGCTCACTCTGATAACTCTCACATGCTGTAGAGTAGCATCCGACTAGCGGCCGCACACCGTAAGAATAGCCCCCGTGCCAGGGATAAGAATTTGATCTGCGGATAACACAGCTGCCTGCTGAGCCTAGCTGAACGAAGTGTCTTACAGAAAGGCTAGCAGCATTTAGGTTCATCGTATAGCTGCTTCACGCTCGCATCGTCCCTGTTAGGGGAGTAGCTTCGAGAACACAGGAGCGCGCAGGATCGGTCGCGGTGCGTTTCGACTCCTAGAAGGAGACTACCGTTGAAGGATTGACTGGTAAAAGCGTCACGCTTGGACGAAGCTTCAATCTGCTTCGGCCATGGGAGGAGGTCTGCAAATTAAGCCTTCGTTTAATGTACCATAAAGCCCTCTGTTCAAGAACTGTTCCTAGAACAAAATTTTGGTCAGTGCCCAGCATCTGCGACTCGTTGTGGCAACTCTACCTAAGTAGACAATCCGTCGGTGGGTCTTTAGTTACAACATCTAGGATATGAGGTTACCCTCATAGGTGGGGGGAATGAAGGAAACAAAATTAGTGACTTGGGAGTCAAGGCATTCGCCAGGGGTGGATGATCTGCCCAATTCAGAGAATCTGGGAAAATCAATAAGTAACCGCAGTGATCTTTCTGGTGGTACGCGTTATCTTCCACCCCACCTGACGCGTGCAGGCACACCTCTGCCCTCAATAGGTTAGGGGCTGGGGTGGAAAAAAATGAACCGGGGCCTCAGCCTTGCGTGCCGGACTATCTCTAGCCGATAGGCTCATCTTAACGTCGTGTTACGGATCGTAACTCAATAGAGGATCAGCAGTTTATCAGTGGGAGGACATCGGCACCCGCCAGGTAGAATACCGACGTGTTAGATCGCTGGGTGTACAGTAATCCCTACAGTCTGCGATCTGGTGCTCATTCTATTTGAGACCTTCGCAATGTGCCTCCTTGCGGTGCACCCAATATGAGATCCATCTGCTGAGACCCAGTTTTGTCAGTGCAGAAGGTTTATTGACTAGAAGGCCGGGTGACTTTGGTTAGACGCCTCATCGTAAACGCAACACTGTGCCGGTCATTTCGAATGCCGACAAACCAATGACCGCCGGGATGATCAGCTTCCTTACGACTGATCTCGTCGTGTAGCGGCTCTAAATGATACTTACGAGGAACGTGGCGGATCGACCTATCGACTATCCATAAATTGGTAGCACGCTACTGTGGAACGGGAAAGGTGGCATGATAAAGAAGTGTACAGCTGTACGAAATGACTACCATATAGAGCGCAAGCCGAGGTCCCAATCCAAACGCGGTGAGTCCAGCGCATAGCCCGCGATTGCCGGCAAACGCGGGGCTATTAAATAGTGGCACTACTACGTGCACACCACGCTACCACGATAAAAATTGACTCCTCGGAGGGCTATCCTAGGGCCTCCCGGTGTCGCCAATATGGCAGACTCACGTCTCCTAGCGATACGGAGCATCTACTAGAAGTGACAACCTATCGCTTACGAAATGTTAAAACTGTTGTTTAGGTTAAGTCATGAACTATTTTGTGGCGAAGAGTACTGCCTGACTTGTTGATTGTAGGTGGCGAGATACAAAAAGCACTGACGCAGCTTGCTTGGGTACGGGGTGAACATGCCCTACGAAACCTAGGCGATTTCAGTTAAAGATTGTAAACCCGTTCCTCGTTTAGCAAGCCTGCAACCCCATGCCGGCACTTAATATACGGTGGATGAGTCTCAGCGGACCTAGCGTAATCACGAAATCCATTAGGCTCCAAATTACGATTAAGCTTCGTACGGCAAGGGAGTCCCTAGCTTCCATTAGCGTGTACTTCTCACCGCTTAACTCAGGAGAAGAATATTTTAAGTTAAATTATCGCGTGGTGCACATCCGCTTAGATCCAACTTCAAGGGATGGTAAGGGGGCTTCGTACCTTTATTAGAAGTATTCAACTCGTAGTTGGCTGGGTGGGTCCTTTTTAGGGTTTTCCCTCTGGTTTGGATCCCAATAGCGCCCCCCCCTAGGTTGGGATATAGTCTAGAGGATTAACTAGCGGTTTCGATGTCTTCCACGCCCATAGCATTGGCGCGCCCGTGCCCGCACGGGGCCTTGTCATAACACAGCTTGTTTCCGACGCGCTAGCAACGAGTACCCTAACCGGGTTAGACGAAAGCAACGCTGCGATACTCTGGGGCACATAACTCGTAGGGTCTTGGCCGGGGGGCGGGAGCGTTACCTCTATTGATCTCTCGACAGGAATAAAAGACCTTACGGAGCGGCCACTCATCATACAGACAACGGAGCAGCTGTGGTCTTTTGTAACGACCACAAGGTGCATGTGATTTACAGCTGTACAAGCACAGAAGTTCCCAAAGATCCTGGATCGTGATCACGGTTATCCTACTATAGGATGCGATGTATCGTACATAGTCATCTAATACCTTATTGTGCAAGCGTCTGACAAGCGGTATATCCGGTCAGATGAAGCATCCATTCCGTACCGCAGCGCAGATTTGGTCCCCCGCGTGGGGCACTACATAGAGTGCGCACTCCGGTAGTCGACAGTAGCAGCTATTTATAAGTACGGATTTCCGACCTATAGAATCCTCCGAGGTTTGGCTTCTTTGGGAAAGACCTGTAGCTGTCCAAAACCAGCCGACGCTGTCACCACCGAAATCGGGAAACGCAGCTGGTACAGGACAGCAACGACCGAGTAGCCTGCACCATATTTCACGTATAGTCGCGTCTTACGGGTCCGCACCGTAATCGCGATATTGACAGCAGACGGATTCCGGTCTCCCGCGATGTTGGTTGCTGAGGACGTATTCTGGTAACTACCATTGAGGGCTCTGGGATTAGTTTAGGTAATCCCCCTTTCAGCCGGGGAAGAAGTATCGCAAAGTTCTAGTCCGGCGCTCGTTACCGTCGAGCTAACGTGCGGATTATTGACGCACACCTAGGTGTTCGACAATGCCAGGTTTCAGAAAATAAATCTGCGCCAGACCGTATCGATTCGGACCGTTGAGCTACGGCGATAACAAGTATGTCTGGGACCGCACATTAGTTGGTTTACCAAGGGGGGCCCATGGGATTCACGTATATAAGATCTCGACTGTACCAGGAGTTACCTCCGGCGACAGCTCTGATGATAACAATCCGAGGGCCCACAGCACCTGGCAAAATTTCTGCTGCTGCCCCCGCACCCAAAGCATAATCCCTACCGTGGGGCAGAATCCGGATGAGGCGTGGAGATCAAATCTGTTCCCGTGTTTGATGCTGACAACATGTCACTGTTTAGAGAAACGGCCTATCTTAATGATATACCATCTTCGGAGGAGCGGATATATGCCGACATCCAAAATTTGCGCGTAGACCGCGTTGAGTCAATAGAGGACTCCGGGTAATCTTGCACAGGTTGCCGACGTTAACTATAAACTTATCGGGCCCAAAGTGCCCGAGCCATGAGAGTCTCCGTGAGCGACCCTCCCAGTCTACGGCCCTGTGCTCCCACTGCGTGGATTGACCCTATGTCCACCCGTTGATGTTCACACCGGAGTGGTGGGGCGGTGGGGTATTCTTCGGTGCTTCTAGCCCGCAGCAACCGCAGTTCGAAGCCACTTACAGCTAATGAACGCGGGTGAACCCACATCCGACTCCAAGGCTGATTGCAGTCTGTGCGCTCAGTCATTTGGATACGTAAGGCCCCTGACCGGCCCAGCATTCCTCGTCCCCCATGATTATCGGAACCGCCTGAACGGATCGCACCATGGTGGGCCGTTGATCTATAACCTTCCGTCGTATTAAGCCCTGACTATCTCCCTAAGTAGAGGAAGCTTAGTCTGATATGTCATGATAAAAAAGCAGAGTACTGTAGGAGTTTACATCGTGGCTGGAAAATATCTAAAACTCGAAAGTCTGCAGAACGCACCGCGTTCACTGCGCCTGACCCTTATGCTCTGAAGGGTATTGAACTAAGACTGCTAGGTCGCGGCCAGGAGGTGGCTCATCGCAGCTGGCTGGATTCCGAACGAGGGATCTTCCTACCAGGGCCAATGCAAGGACAACTCGCTGAGGAAGTTATTGTGAAGATCCGGACAATTTGTAGGTCCCACACTAATGCAACAGGTTTGGTTGCTTTTGCCTGCCTTCGAGACGACACGCTAGCAACCGTTACATCGGGTGGATCGATGGTCGCGCTTTGTCCGGAAGTGCCCATACCGTATGTGACAGGAAGGAAGATGCTTCCTCCTGGTCGATCTCACCTTGCACAAAATTTCACCGACACTCGAACAATTGCTGGCGCACTGACCTGCGGTATGACTTTAATGCATACGACTCCCGTCGCGCGCAAGTGAGATTGCTCTTTTAGTGGGTGACATAGTACGCTTTGTTCAAGGTTCATTGGACTTGTTGGGGATCGTGCTTATCCCACACGTCCTCATTTTTGGCCTTTGTTTGAGTTTTGAACGTACACCAGAGCAAAGGTGTACAATCTAACGGGGTGTGCAAGTTCACGGTAGGACGTCCGCGAGCGATCTAACTAAGTTGTGTCCCGCTGGGGTGTATCTAAGCCCCCCCGTGGTATCTGTGCAGAAATGCTGTAATTTATGTCACGACAAACCAGGGTGACTTATCCCCAGCCTCCAATCTAACGGCTAATGCTAAGTCCACAGGATAGGCGGTCGGTGGTTCCGTATATACGCGTCTAGAGCGGCGCAGGTTGCTGATAGCATAAGTGCCTCAGAACGCAAGTCTTTGGGGATCTCTAACCCTCCCACGCCGATTTATGACGACGGCTACGGATCATGTACGAGTGTTCTACCTACCACGCCCTCGTGCACATTTAAGACGGGGTTACCCTCGGCGAGTGTATTTGGTCTTCTCGGCTTCGTATTTTTGCGTCCGTGGCGCTAGAAATTGGACCACATGCTACTGACATTGGTAGTACTGTCGAATGCTGTCCGCGTATCCGCGTCCGTTTTCATCCCCGCACAGGGCCTGGAATGGACAGCTGATAATACCAACATCTTAAACATACTGTGTGCATCATGCAAGCCGACATGTGCACAAGGGTCCTCAATGCAGTGCTACGGGGATTGAAGAATAGCGAGGTGTATCCAGCGAACCGTTACCTTAGGATCAACGCTACATCGCGGCGTCCGCCTAAAGCCAGTGTAAGTCCCAGCTGTTAACCGCCTTGAAGTGGTGCAAACACGTTGGGGCAAATTCCGTTAACCGGGGAGCATGCATCCTTTATTCGGCCGTAACAGGCGCCCCAATCACTGCCGACCGCTCCTATAATGGAACACTTGGACCAGCGATGCTGGGTTGCCCAACCCCTCGTAACTTCCGAAGGCATAGCTGGGAATAGATACCGATACCAACGTTGTCGGGTTCTGAGAAGCCTGTATACTCCGCCAGATGGTCCATAAGAGGAGGCCAACGAGCCTATGCTGCGACATGGATGCTAGGCGGCAATTCTCAAAGTCCGTATCCAAGAGGCTGTGAATAGAAATATTCGCTCCGCGCATTCATTTTTCTGTGTAGCGACGACTCGTGCACGCGTTAGGCATAAACCATTCCATTGGGGGCACATTGAGGACTTCCGGGAAGGTATTAAGTGGCCCCCCTGCGAGAGGCTATCACCACGTGCTCATTCAAAAAGATCCTAGCAAACCGGTACCATGAAATTAGTGTCCGTCGGAGTATCTTTGCCGGGGTCATTGAACATCTTGATGGACGCGGCTGATGCACGCAGAGAGCAGTTATTAGACTGTTGAACCTACTTCCCGGCGATCAAGGCTAGTTCTGGACAGGTCCCCCGAGTAGCCGACGAAACTTGGTTATGAGCGTCTGAAGTCCATGCGGAGTCGAGTCATCGGGTTCTTGGTCATAACGTCTTACGACGCCTTAACTACCCATAGATGCAGTGGGTGTGGGGGGTTTACGATTACCTTATCGTATGAGTTAGAGCTCAGCGAAGACTAGTCCGAAACATGTGGTGGATTAGTCAAAATACTCTTGTCAGCAATCATCGTGTGCCCCCCATTCGGCGTCCGCCTTGTGAGGGAGCACGAGGGTGATTCTAACCATCCGGGGCATAGTAACAGCCCCCGCCGCGAATCTGAATTAGGATACGATCGTGCCATGAATTGGTTAGGCTTGATGTCTGCAATCAGTCGATAGGTGTCACGCGGTCCCACTGGATAAAGCACAGCGATGAGTTCGTCTTCTAGTAGGCGACAACTAAGATGGTTTCCTTGCACTCATTCAATTCCTAGGGCACGGGGAGAAGCCTGGACGGGGAAACTGCAAGCTAATCATAACGCACCATGGTAGGTCCACCTTAAAGTATTTGCAGGGAGTGCTAGATATGGCCAAGGCCTAACGACACATCTTTTCTCGCAAGGGTTGTTTGAAATGCTAGATTACACCTGGTTAGTCACCGCCAGAGCAAGATCTTATCACTAGTAGCCTTTAAGGTTGGTCTACGACTGCACTGACCATTGTCAGCGTGGCCGTCCGATCAGCGATAATGTGGGGGTCGGGATGTTTCATGATCACTGGAGAGGACGTGCAACGTCTTTCGATGGAAAGGCGCACGAGATAGGAACTCTTCATATTAGGAGACATAAGTCGTGTAGTTCAGCATGACTTTGCGGTTAGAAGCAAAAAATTACTCCATAGCATACATTTTGACAACGCCGACCGACCAAACGCCCTGAGCGCGGCCGAAGTCATGAACCGGCATGCTAAGGTTCAGCTAGCAGGACCTTAAACTCCGTAATAACTCAAAATATCGTCTGTTACCGAGTTTTGATGTCATAGGAACTGGTACCGAACTCGTCTGGTATCCGGTCGCTAACGCGCATGTCCAGGGGAGCGATGTCTTTGATTCCTCCGTTTTGCTGCTGCCGCCTCACAGCGATTAAGCAAGCTGCCTCCTTTGGCTAGGCACCATAATTATTATTTTTCAAACTCGCACATATTGCCACGTTCTAAACCCGGGGACCGCCGGCCGGCTGCGACGCTCATACGTGTCCAACCTGACGCGGGAGTGATGGTCTGCTCACCTGGATCGCCTCCGGTAATCCTGTCGCAGGCCGAGGTTCGCGTTTGATGCATGGATCGCCCGAGCGCAATGACCACCAAGAAGTATGTGGAGTCTAGCGTCATGGGGAAGACATAATTTCCCTCTCCCTGTTGCATAGTCCGCCGCACCCTGTGGTGTCTCAGTGGTTGAAGTTATAACACGGCTCGCAGCAAGCATGAGTAGGACGCCTTATAATTACGATTAT
		</sequence>
    <sequence><taxon idref="Location_2_3_0|16.430885189760822"/>
			TGAGCACGTCCCAAGGATGGCACCGTATGTAATGGCCTTAACCTCCAAACCAGCAAAAGTGAGTATCTCATCCGACGGGCAAAATTGTTTAATTTCCGCAAGACGTACATTCTCCGTATCACACCTATACCGTATGGCGATCGCCTTCCCCATACAGAAAAACTGTAGTGAGACTCACGGCGGCATTCCACCCGAGTCCCGCAAGTTAATCCTCCGCGTTTATTCATTCGTCGACAGGTAGGAGCACGCTAGCCGGAGTAAGGGCCACCTCCTCTACCGTGACGGTACACAACCGCAGCATTATGCCTTAATCGCATAGGGCTGGATTCACCAATAAGAGAGACGCTATTCCGGCCGGGTGTGACCTGCTATTAAAAGGCACCTGGAGGCACGGGCCGATCAGCCCATGAAAGGACGTGCGATTGTCCGGTCGGCCAGTAGGTCAGCCGCCGCACGCGTTACGTCGTTTAAAGGAAAGTCTCTAGGGTCTGTGCTCGTCGGGCGAAGATAAGTTTTACGAGAATAATTCTATGATGTTAACCCGCCTAATTAAATTTTAAGTATAGGGCAGGCGAATTAGGGTTGCTACACAAATTTGAGGATCCGTGCTAGCACACCGTGATCGGACAACTAGAATGAATCGATTCTGTTGAAGTCTAGAAGCGGGAAAAGAATTCACAGCTCGCAAGTCGCTCAGTGGCAGGTACTCCCCTAAGTGGTTCAGCGTTCCCGCTGACCGGCTGGATTATGGCCTAAACGGATTTACGTGCATGGGTTATCATTTAAAATACCTGCTTCGGCTAGGCGTTATTTACAGCGTGTACCTGAAATAGAGACGATGCCTCACGATATTACAATGCGGAAACTAGATCCGGCAACATATGAAGTATATATGGACGGCAATCGTTGGATAGGTGCGCGAGACCTTCCTGTGCATGTCGATTGCCCCACATTTCGAATTAGAGGGTTCAAAGCAGCGTGTTTATACGGTCCTTAGGTCATACGACTGTGACATTTATATCCCTGGAAAAATTATTGGGGGTCGCCAGGGCTAATCGCTAACACATCTGCAATAGGGAGCTAGGCCCTGATAGCTGGGATACAAGCATGATGCTTATCAGGGGCTTCTCGAACCGAAGAGTAAAGTGCGGCTCCCCCCCGGGTACATTTTCCTTAGGGGGACATTTTTTCTTGAGGTAGTGCGCATTCTCCCGACGACAGGACCAATCCCCCCCTCTACGCGATGTAACCAATTAACCGTAGACAGGTTTAATCATGGAAGTTTGAACGTCAGTTGTATGTCTACAGGCGCACCCATTGTCGAGTACAAATATAAATTTACGATCGTTGTTGAGGAACGCTGTTAGTCGAGCTGAAACGTCGATCGTCCATGATTCGGTAGTTTTGGCATAAGGGTGTATACGTGCCTGGGTGTTGGTAAATGTATTATACAACTGCGTTGACGCTGGAATCACCTGAACCTAAAGACTAAGCTCTGACGTCACTTCGTTCTCGATGAAAAACGCGATGTAACAAGCTATCGACCTATTTACATTATACCCTAGTATATGACCACGTCCTCCTAGGTCCGCTGCACGCGGCTCTGACATATGGTGAGGAGTGCCCCCGTGAAATGGCTGATTCACATGCGGTTCATTACACCGGCTGTTTTAACTGCGCTACAGTTACTCTGACACAGCAGCGCTCCCCGCATTTTCACCTGCAGTACACTTGACCTCACAACCAACATTTACCTAAAACCAGTCAGTGAGTCACAGATTGGTTCGGTACCCAATTGTACACTGTTCGTTATATAACCAGTACGGACGCCTCTTTAAGATACGGCTAAGACATGTCCCGGCATCTGAGTCCTCGGCCGGTCTCTCGGAAACTCCGCTCTACCTTGGTCGCAGCCGTAATTACTTTGCAAGAGATTGGGGGAAGAGTCGGGTGGATAAAATCATCTGACGCGCGGCTCAACAACCATGACCGATATCAAACCGTTCGCTGTACGTTTTTCCCGCCCGTGCCTTTCTACGTAAAAAAATCCAGTGCAATAAAATAAAGTCCACAGTCTTTCTGAAAATGCCGCGGTTCGTGGCGTTATACCTGGGACACTCTCGTTGACAAGATGAATGGGTTAATTGAAGGGCAGGACATCCGTCGCAACTAGCGGACTGTGGTCGCACCAAGCGTGATTCTGGCCGCAATGACGGCTGCGGCTGGATCTGTCCATCTAATTGCTGGGTCTGCACCAGTTTCAGTAGTCGGGCCGGGCTCAATATCACCAAGGCGGATCGTAAAACTCGCCAACGTTCACAAAGGTATTAATAGCATATAATCTAGGGAGATCACTGTTCGGTGCTTTGTCGCCGCAGTACAGCATTTCACGCAAAACCGTAATACAGTAGAATGACACCAGGCGCGGACAGGCTTACTCAGCTCGGAATAGCTGTGACACCGTCTACCCTAAGTCATCCTTACTAAGCTGTGCCCACGTGGCCTGCGCTGCATACATCACGCATGCTGAGATAATGAAAGTTGCTGAAGTGCCTCGGTGTTTCCGTGAACACACTTGGCGTGCATCGTTTAAAGTGGCGTTCAGGCTGCCTAGGAATCTGAGTTGTGCACTGAGCGCGGTGGGCTTCTGTTCCATCCTTACTTTAACCGGATGGGGGTCTAGATCTGCCCGACAATTGCGAAACCGGTGTCATGCTCCCTTCACAGGTACATGGATGTGCAATGAAACGCCGGAACCCCGTACCAATACATTACACTGCACATGTGATCTGGGCTGAGCGGACCTAAGGCTCCGTTAACAGAATAGAAAAGTGTCAACTACGCCTTTATCCCATCCCCTGACAGCCTTCTACTAGGTTGATCTGAGGACGTAGTCTATTGAGGGATGCAATTCCAATCTATCCACAAAAATTAGATTATGCGGGAGCGGTTGGCGTCAATTTATCTAAGAGTAAGCATAGTGCATGCATTGTTGCCGTGCTTCAGAGATATCACGTTTTTGCTCGCTGCTCGTGAAGGCCATGCACCCTCCTAACAGCCAACCAAGTAAATAGGCGGAGCCAAAGTGGCGTCTTACTACCATTGACTTAACCATAGCGTATAGCGTTCAATACGTGTCAATACCCAACGCGCGCGCCACCCGCGCGGCTAAGACCATCTTTTGTCGCATTGTATGCCCGCCACGACCTCGTTTAATTTGAATTCAGTATCAGTCCGGCCCTCTGGACTACTTCACGTAAAGGACATGGACCTCCAATCCACATATTTAAGACCTAATACGTAACTACGCTATTCAATATGGCTTCCTCAGAGTCACTGACAAGCTAATCTGTTATGTATTGGGAATTTCGAGTAACCACCGAACGTGGCCCCCCCTATCTTCATGCGACCAACCCGGCGTCGATGTACATCAGGTGTGTCGCCGACCCCCGGGTATAGTAATGGGTTCACTCGCGGCTGGCAAGTCTCCTGAGGGCAGGTTAGGTGGCGGGGAATAGCCGTATCAGAGTGCAATGACCAGTCAAAGCGTGGAAGGACCTCTGGCGCAGTCCTACAGGTAAAATTGCACGAGGTCCAGAGCCAGTGGTCACGCCCAGTATGAAGCACTAGTCATTTGTGCGCCATCCTGTCACTTAAGCACATTGCGTTCGAGCAATGCAGCTCTCACAACTCGATATAGGAGAAAGATGGTAACAATGATAGCGTGAGGGTCAAGAAACCCGTAAAAAAGGCTTAGTGAACGACGGCTGGCGTAATGTTCGTGACCGAACAGACCAATAAGAGCTTCACTGATGGACGTTCCCACCCATTGCGAACTGTTCTCGACAGTGTAAGTGCGGGAGGGGGCGGAGAAGGGACTACGATACCTATTTTTCATACTACGACTTTCATTTCAGGTATTAAGTAAAGGAATAGAACCACCCAGAACAGGCTCGAGAAGTATGACGTACGACACTGTGTGCAATCTGTGTCCGCTAACCAGTCGGCAGGTCGTAACGGGTCGATAACCATTGGGCTCGGGCTTCGGCAATCATCCAGCGGATGGGTTACCTGTATCGGGAACTTGTGGCGTATGAAGCATTATCTAACTTAAAACCCCGGGGACCCGAACAAGGGGCTCGTACTTTTCGCAGAAACAACTTGAGTATTGCTGTGTGCCATAATGACGACATTTATTATGGGTATCGTAACGACGATTCGGCGTGCCCAACGGGATTGGAGAATCACCCACCGTTCGGACTAAGGCGTGGGTTAACAGGTTACAGTCCTATTGCACGTTTTCATCTTGCCCTGGCAAGGTCGGTACTTTCAGATCGAAGCCCAGCGCGCGAAGGACTGAACGTTAAAGCCTAAAGTCCGTGGCCGTTGTCGGAGATATAAACTCAACAAATCGCATCATTCGGAAAAGCTGTCGGGCGTTCGACCCGGTGAAACATCAATTCCCAGCATCATTTTTAAAATGTATGAAGGACGCCTCTATCGAGAGCTTAACGTAACGTACCAGCAAACATCAGTTTGCTGTATTTAGAGGAGGGTGTCTGGAGGCGTCACCAAAGCAAGCCCAGGCCCTCATCTACACCAACTAGCGATAACCAGAGCGACACACACTCGGTTATAAAAAGGAAAGCTTACCTAGAATCTGAGGTGCACATCTAATTACAAAATGTTTGCGGGTCCCGTCACCTCCACGAGACCAAACGCACCATCACAGACGCGTGATGATTGACCATGTCGCCTATTACGACGGCCGAAATCGCCGAACAAGTATCTCAAATTGTACCATTCCCTGATCGGTCGCTCAGGTATGAGAGCGATATAACTTAGGCGAACGGTCCGTTAGAATTGCGATTCTAGGTGCCTCCGTCAGGGGGATTCCAGTATCCATTCTCCAGCCTCCACCTCGGCCGGTTCAATATAAATAGCGTTACACTGTTGTAACCGTTGGACAAGAGGTTATCCCAATAGATTGCTATCAAAATACACACAACAATTGCGCCTAGTCAACCCGCGTTGCCAGCGTTCATTGGTGGGTTTCGAGTCTCTTGGGCTTTGATAACCGCGGGGGGTATCCGGACGGGTGCTTCCTCAACCTACGGAACCCGTACGACCATGAAGGTCACCATGTCTCAGTGCTATACCATTTTGGCTACGCTTGACTCTTAGGCTCAGGATTTCCTGACTATATCCGTGAACATCCAGATCGGAGTTGCTGCTCAAGAGTATTTTGACCCATATTTTGTACGCTGTAGCCTGCGTTGAGGCCCATAGATCATCTAACGACGTTACAGTGCAATAATTCGAAAGGAGATCTGAGTGTGTTAACACACATACACCGTCCGACGGCTCCCCAGCCATCGAAACGGGCGTATTTACATATAGGTCTTAACGTGGCCTATGTGGGTAACGGTCGAGCTGATAAAGCGTTCGGGTATGCGCACGTATCCCCTTTGGTCGTACGATGCCCGGACTATACCGCAATGAGGAACACCCGTTGGGTTACGCGAAGATTTCCGCAGCTAACCCATATTGAGACATGGGCAAACGCGCGGCATTCTTGCGCACCCCGGGCACTGCGTATGTCGTGTACAGGACAGGGTCCACTGCGTCGGCATGCCTCTATTTTAGTTCGACCCCCATAGAACCGATGATATTTCCCGTAGTCATGCAACGGGTCAGGCTGCCACGTCGGCAAGGGACGTTAAGGCAGAGTTGGAGGTAAACCTTAACAGACCTTTTGACTCAGAAAAAAGCTGTCAGGTAAGAGGTACACGGGTACCTTTGTTGAATGCACCGCGGGCACGATAGCATCGGGAGAGAATCAGACACTACGCCGATCGGCACGTGATGTCGCTCCGAACCATGCTATTGGAGGATAAAGAGTGTATTCGTTCGACAATCGATCAACACAAAATGCCCAAGCCTATGGGCAGGTTGGATGAAGAATGCATAGATACTTCTTTATGCATCACGTCCGAGTTAAAAAGCGTACCAGCATTCCGCCTGCAAATGGTAGCTACCAACAACTGGCTAACTTGTTATGCGTCCGCGTAGTGCTGTAGGTATTATGGTCCGTTGGAAACGGCGATAGATGCCCGAACTTTGAACCATAGGTGATGTAGGCGTTGTAGACTCTGAACTTCACCTACAATGACCCGTCTTTTGGAGAGTGCACATGCACGGAATTGCGCGGTTTACGAGGGCTTGTCCTCATACTCTCTCAACGACAGCAGTAGCCTCTAGAAAAAACGTCTCGCATACTTCAGAATTGGAGCGCCAACCAATTTGGCTGTAGACACTAGACTTCTCAAGAAAGGTTCTTACATCAATAAAACAAACACGTCATAGCGCGCGAACAGGCTTCTTGAAAAGGATGCGGGCCCTATGGAGAGTCAAGGTCTGTGCTTCAGGGCGCCAAGCGGATAGAGAATGAAGTACTAAGATCCATAGACGCCATGGCTATATAGGAATTGAAGCTAGGCGCCGGGGGCTCAGAGTCTGTATACAAGTCCTCGCTATTGGATCGTAACCGCTCAGCTGTCTGAATCTTTTCGCAGTCGTGTTCGGGAGTCACTGCGCGGAACTTAGAATCTATTCAAACGCTTTTTACCACAACTTTGATTGGCTTTGAGGCTTTCGAGCGTCATGTCTTGAAATTCTCCCCGTGGCTCACTCTGATAACTCTGGCATGCTGTAGAGTAGCATCCGACTAGCGGCCGCACACCTTAAGAATAGTCCCCGTGCCAGGGATAAGAATTTGTTCTGCGGATAACACAGCTGCCTGCTGGGCCTAGCTGAACGAAGTGTCTTACAGAAAGGCTAGCAGCATTTGGGTTCATCGTGTAGCTGCTTCACGCTCGCATCGTCCCTGTAAGGGGAGTAGCTTCGAGAACACAGGAGCGCGCAGGATCGGTCGCGGTGCGTTTCGACTCCTAGAAGGAGACTACCGTTGAAGGATTGACTGGTAAAAGCGTCACGCTTGGACGAAGCTTCAATCTGCTTCGGCCATGAGCGGAGGTCTGCGAATTAGACCTTCGTTTAATGTACCATAAAGCCCTCTGTTCAAGAACTGTTCCTAGAACAAAACTTTGGTCAGTGCCCAGCATTTACGACTCGTTGTGGCAACTCTACCTAAGTAGACAATCCGTCGGTGGGTCTTTAGTTACAACATCTAGGATATGAGGTTACCCTCATAGGTGGGGCGAATGAAGGAAACAAAATTAGTGGCTTGGGAGTCAAGGCATTCGTCAGGGGTGGATGATCTGCCCAATTTAGAGAATCTGGGAAAATCAATAATTAACTGCAGTGATCTTTCTGGTGGTACGCGTTATCTTCCACCCCACCTGACGCGTGCAGGCACACCTCTGCCCTCAATAGGTTAGGGGCTGGGGTGGAAAAAAATGAACCGGGGCCTCAGCCTTGCGTGCTGGACTATATCTAGCCGATAGGCTCATCTTAACGTCGCGTTACGGATCGTAACTCAATAGAGGATCAGCAGTTTATCAATGGGAAGACATCGGCACCCGCAAGGTAGAATACCGACGTGTTAGATCGCTGGGTGTACAGTAATCCCTACAGTCTGCGATCTGGTGCTTATTCTATTTGAGACCTTCGCAATGTGCCTCTTTACGGTGCACCCAATATGAGATCCATCTGCTGAGGCCCAGTTCTGTCAGTGCAGAAGGTTTATTGACTAGAAGGCCGGGTGACTTTGGTTAGACGCCTCATCGTAAACGCGACACTGTGCCGGTCATTTCGAATGCCGACAAACCAATGACCGCCGGGATGATCAGCTTCCTTACGATTGATCTCGTGGTGTAGCGGCTCTAAATGATACTTACGAGGAACGTGGCGGATCGACCTATCGACTATCCATAAATTGGCAGCACGCTACTGTGGAACGGTAGAGGTGGCATGATAAAGAAGTGGACAGCTGTACGAAATGACTACCCTATCGAGCGCAAGCCGAGGTCCCAGTCCAAACGCGGTGAGTCCAGCGCATAGCCCGCGATTGCCGGCAAACGCGGGGCTATTAAATAGTGGCACTACTACGTGCACACCACGCTACCACGATAAAAATTGACTCTTCAGAGGGCTATCCTAGGGCCTCCCGGTGTCGCCAATATGGCAGACTCACGTCTCCTAGCGATATGGAGCATCTACTAGAAGTGACAACCTATCGCTTACGAAATGTTAAAACTGTTGTTTAGGTTTAGTCATGAACTATTTTGTGGCGAAGAGTACTGCCTGACTTGTTGATTGTAGGTGGCGAGATACAAAAAGCACTGACGCAGCTTGCTTGGGTACGGGGTGAACATGCCGTACGAAACCTAGGCGATTTCAGTTAAAGATTGTAAACCCGTTCCTCGTTTAGCAAGCCTGCAACCCCATGCCGGCACTTAATATCCGGTGGATGAGTCTCAGCGGACCTAGCGTAATCACGAAATCCATCAGGCTCCAAGTTACGATTAAGCTTCGTACGGCAAGGGAGTCCCTAGCTTCCATTAGCGTGTACTTCTCCCCGCTTAACTCAGGAGAAGAATATTTTAAGTTAAATTACCTCGTGGTGCACATCCGCTTAGATCCAACTTCAAGGGATGGTAAGGGGGCTTCGTACCTCTATTGGAAGTATTCAACTCGTAGTTGGCTGGGTGGGTCCTTTTTAGGGTTTTCCCTCTGGTTTAGATCCCAATAGCGCCCCCCCCTAGGTTGGGATATAGTCTAGAGGATTAACTAGCGGTTTCGATGTCTTCCACGCCCATAGCATTGGCGCGCCTGTGCTCGCACGGGGCCTTGGCGTAACACAGCTTGTTTCCGACGTGCTAGCAACGAGTACCCTAACCTGGTTAGACGAAAGCAACGCTGCGATACTCTGGGGCACATAACTTGTAGGGTCTTGGCCGGGGGGCGGGAGCGTCACCTCTATTGATCTCTCGACAGGAATAAAAGACCTTACGGAGCGGCCACTCATCACACAGACAACGGAGCAGCTGTGGTCTTTTGTAACGATCACAAGGTGCATGTGATTTACAGCTGTACAAGCACAGAAGTTCCCAAAGATCCTGCATCGTGATCACGGTTATCCTACTATAGGATGCGATGTATCGTACATAGTCATCTAATACCTTATTGTGCAAGCGTCTGACAAGCGCTATATCCGGTCAGACGAAGCCTCCATTCCGTACCGCAGCGCAGATTTGGTCCCCCGCGTGGGGCACTACATAGAGTGCGCACTCCGGTGGTCGACAGTAGCAGCTATTTATAAGTACGGATTACCGACCTATAGAATCCTCCGAGGTTTTGCTTTTTCGGGAAAGGCCTGTAGCTGTCCAAAACCAGCCGAGGCTGTCACCACCGAAATCGGGAAACGCAGCTGGTACAGGACAGCAACGACCGAGTAGCCTGCACCATATTTCACGTATAGTCGCGTCATACGAGTCCGCACCGTAATCGCGGTATTAACAGCAGGCGGATTCCAGTCTCCCGCGATGTTGGTTGCTGAGGACGTATTCTGGTAACTACCACTGAGGGCTCTGGGATTAGTTTAGGTAATCCCCCTTTCAGCCGGGGAAGAAGTATCGCAAAGTTCTAGTCCGGCGCTCGTTACCGTCGAGCTAACGTGAGGATTATTGACGCACACCTAGGTGTTCGACAATGCCAGGTTTCAGAAAATAAATCTGCGCCAGACCGTATCGATTCGGACCGTTGAGCTACGGCGATAACAAGTATGTCTGGTGCCGCACATTAGTTGGTTTACCAAGGGGGGCCCATGGGATTCACGTATATGAGATCTCGACTGTACCATGAGTTACCTCAGGCGACAGCTCTGATGATACCAATCCGAGAGCCCACAGCACCTGGTAAAATTTCTGCTTCTGCCCCCACACCCAAAGCATAATCCCTACCGTGGGGCAGAATCCGGATTAGGCGTGAAGATCAAATCTGTTCCCGTGTTTGATGCTGACAACATGTCACTGTTTAGAGAAACGGCCTATCTTAATGATATACAATCTTCGAAGGAGCGGATATACGCCGACCTCCAAAATTTGCGCGTAGACCGCGTTGAGTCAATAGAGGACTCCGGGTAATCTTGCACAGGTTGCCGACGTTAACTATCAATTTTTCGGGCCCAGAGTGCCCGAGCCATGAGAGTCTCCGTGAGCGACCCTCCCAGTCTACGGCCCTGTGCTCCCACTGCGTGGATTGACCCGATGTCCACCCGTTGATGTTCACACCGGAGTGGTGGGGCGGTGAGGTATTCTTCGGTGCTTCTAGCCCGCAGCAACCGCAGTTCGAAGCCACTTACAGCTAAGGAACGCGGGTGAACCCACATCCGACTCCAAGGCTGATTGCAGTCTGTGCGCTCAGTCATTTGGATACGTAAGGCCCCTGACCGGCCCAGCATTCCTCGTCCCTCATGATTATCGGAATCGCCTGAAAGGATCGCACCAGGGTGGGCCGTTGATCTATAACCTTCCGTCGTATTAAGCCCTGACTATCTCCCTAAGTAGAGGAAGCTTAGTCTGATATGTCATGATAAAAAAACAGAGTACTGTAGGAGTTCACATCGTGGCTGGAAAATATGTAAAACTCGAAAGTCTGCAGAACGCACCGCGTTCACTGCGCCTGACCCTTATGCTCTGAAGGGTATTGGACTAAGACTGCTAGGTCGCGGCCAGGAGGTGGCTCATCGCAGCTGGCTGGATTCCGAACGAGGGATCTTCCTACCAGGGCCAATGCAAGGACAACTCGCTGAGGAAGTTATTGTGAAGATCCGGACAATTGGTAGGTCCTACACTAATGCAACAGGTTTGGTTGCTTTTGCCTGCCTTCGAGACGACACGCTAGCAACCGTTACATCGGGTGGATCGATGGTCGCGCTTTGTCCGGAAGTGCCCATACCGTATGTGACAGGAAGGAAGATGCTTCCTCCTGGTCGATCTCACCTCGCACCAAATTTCCCCGATACTCGAACAATTGCTGGCGCACTGACCTGCGGTGTGACTTTAATGCATACGACTCCCGTCGCGCGCGAGTGAGATTGCTCTTTTAGTGGGTGACATAGTACGCTTTGTTCAAGGTTCATTGGACTTGTTGGGGATCGTGCTTATCCCACACGTCCTCATTTTTGGCCTTTGTTTGAGTTTTGAACGTACACCAGAGCAAAGGTGTACAATCTCACGGGGTGTGCAAGTTCACGGTAGGACGTCCGCGAGCGATCTAACTAAGTTGTGTCCCGCTGGGGTGTATTTAAGACCCCCCGTGGTATCTGTTCAGAAATGCTATAATTTATGTCTCGACAAACCAGGGTGACTTATCCCCAGCCTCCAATCTAACGGCTAATGCTAAGTCCACAGGATAGGCGGTCGGTGGTTCCGTACACACGCGTCTAGAGCGGCGTAGGTTGCTGATAGCATAAGTGCCTCAGAACGCAAGTCCTTGTGGATCTCTAACCCTCCCATGCCGATTTATGACGACGGCTACTGATCAAGTACGAGTGTTCTACCTACCAAGCCCTCGTGCACATTTAAGACGTGGTTGCACTCGGCGAGTGTATTTGGTCTTCTCGGCTTCGTATTTTTGCGTCCGTGGCGCTAGAAATTGGACCATATGCTACTGACATTGGTAGTACTGTCGAATGCTGTCCGCGTATCCGCCTCCGTTTTCATCCCCGCACAGGGCCTGGAATGGACAGCTGATAATACCAACATCTTAAACATACTGTGTGCATCATGTAAGCCGACACGTGCACAAGGATCCTCAATGCAGTGCTACGGGGATTGAGGAATAGCGAGGTGTATCCAGCGAACCGTTACCTTAGGATCAACGCTACATCGCGGCGTCCGCCTAAAGCCAGTGTAAGTCCCAGCTGTTAACCGCCTTGAAGTGGTGCAAACACGTTGGGGCAAATTCCGTTAACCGGGGAGCATGCATCTTTTATTCGGCCGTTACAGGCGCCCCAATCACTGCCGACCGCTCCTATAATGGAACACTTGGACCAGCGATGCTGGGTTGCCCAACCCCTCGTACCTTCCGAAGGCATAGCTGGGTACAGATACCGATACCAACGTTGTCGGGTTCTGAGAAGCCTGTATACTCCGCCAGATGGTCCATAAGAGGAGGCCAACGAGCCTATGCTGCGACATGGATGCTAGGCGCCAATTCTCGAAGTCCGTGTCCAAGAGGCTGTGAATAGAAATATTCGCTGCGCGCATTCATTTTTCTGTGTAGCGACGACTCGTGCACGCGTTAGGCATAAACCATTCCATTGGGGGCACACTGAGGACTTCCGGGAAGGTATTAAGTGGCCCCCCTGAGAGAGGCTATCACCACGTGCTCATTCAAAAAGATCCTAGCAAACCGGTACCATGGAATTAGTGTCCGTCGGAGTATCTTTGCCGGGGTCATTGAACATCTTGATAGACGCGGCTGATGCACGCAGAGCGCAGTTATTAGGCTGTTGAACCTACTTCCTGGCGATCAAGGCTAGTTCTGTACAGGTCCCCCGAGTAGCCGACGAAACTTGGTTATGAGCGTCTGAAGTCCACGGGGAGTCGAGTCATCGGGTTCTTCGTCATAACGTCTTACGACGCCTTAACTACCCATAGATGCGGTGGGTGTGGGGGGTTTATGATTACCTTATCGTATGAGTTAGAGCTCAGCGAAGATTAGTCCGAAACATGTGGTGGGCTAGTCAAAATACCCTTGTCAGCGATCATCGTGTGCCCCCCAGTCGGCGTCCGCCTTGTGAGGGTGCACGAGGGTGATTCTAACCATCCGGGGCATAGTAACAGCCCCAGCCGCGAATCTGAATTAGGATACGATCGTGCCATGAATTGGTTAGGCTTGAGGTCTGCAATCAGTCGATAGGTGTCACGCCGTCCCACTGGATACAGCACAGCGGTGAGTTCGTCTTCTAGTCGGCGACAACTAAGATGGTTTCCTTGCACTCATTCAATTCCTAGGGCACGGGGAGAAGCCTGGACGGGGAAACTGCAAGCTAATCATAACGCACCATGGTAGGTCCACCTTAAAGTATTTGCAGGGAGTGCAAGATATGGCCAAGGCCTAACGATACATCTTTTCTCGCAAGGGTTGTTTGAAATGCTAGATTACACCTGGTTAGTCACCGCCAGAGCAAGATCTTATCACTAGTAGCCTTTAAGGTTGGTCTTCGACTGCACTGACCATTGTCAGCGTAGCCGTCCGATCAGCGATAATATGGGGGTCGGGATATTTCATGATCACTGGAGAGGACGTGCAACGTCTTTCGATGGAAAGGCGCACGAGATAGGAACTCTCCATATTGGGAGATATAAGTCGTGTAGTTCAGCATGACTTTGCCGTTAGAAGCAAAAAATTACTCCATTGCATACATTTTGACAACGCCGACCGACCAAACGCCCTGAGCGCGGCGAAAGTCATGAACCGGCGTGCTAAGGCTCAGCTACTAGGAACTTAAACTCCGTAATAACTCAAAATATCGTCTGTTACCGAGTTTTGATGTCATAGGAACTGGTACCGAACTCGTCTGGTATCCGGTCGCTAACGCGCATGTCCAGGGGAGCGATGTCTATGATGCCTGCGTTTTGCTGCTGCCGCCTAACAGCGATTAAGCAAGCTGCCTCCTTTGGCTAGGCACCGTAATTATTATTTTTCAAACTCGCACATATTGCTACGTTCTAAACCCGGGGACCGCCGGCCGGCTGCGACGCTCATACGTGTCCAACCTGACGCGGGAGTGATGGTCTGCTCACCTGGATCGCCTCCGGTAATCCTGTCGCAGGCCGAGGTTAGCGTTTGATGCATGGAGAGCCCGAGCGCAATGACCACCAAGAAGTATGTGGACTCTAGCGTCATGGGGAAGACATAATTTCCCTCTCCCTGTTGCATAGTCCGCCGCACCCTGTGGTGTCTCAGTGGTTGGAGTTATAACACGGCTCGCAGCAAGCATGAATAGGACGCCTTATAATCACGGTTAT
		</sequence>
    <sequence><taxon idref="Location_2_2_1|27.812070934627545"/>
			TGAGCACGTCCCAAGGATGGCACCGTATGTAATGGCCTTAACCTCCAAACAAGCAAAAGTGAGTATCTCATCCGACGGGCAAAATTGTTTAATTTTCGCAAGACGTACATTCTCCGTATCACACCTATACCGTATGGCGATCGCCTTCCCCATACAGAAAAACTGTAGTGAGACTCACAGCGGCATTCCACCCGAGTCCCGCAAGTTAATCCTCCGCGTTTATTCATACGTCGACAGGTAGGAGCACGCTAGCCGGAGTAAGGGCCACCTCCTCTACCGTGACGGTACACAACCGCAGCATTATGCCTTAATCGCATAGGGCTGGATTCACCAATAAGAGAGACGCTATTCCGGCCGGGTGTGACCTGCTATTAAAAGGCACCTGGAGGCACGGGCCGATCAGCCAATGAAAGGACGAGCGATTGTCCGGTCGGCCAGTAGGTCAGCCGCCGCACGCGTTACGTCGTTTAAAGGAAAGTCTCTAGGGTCTGTGCTCGTCGGGCGAAGATAAGTTTTACGAGAATAATTCTATGATGTTAACCCGCCTAATTAAATTTTAAGTATAGGGCAGGCGAATTAGGGTTGCTACACAAATTTGAGGATCCGTGCTAGCACACCGTGATCGGACAACTAGAATGAATCGATTCTGTTGAAGTCTAGAAGCGGGGAAAGAATTCACAGCTCGCAAGTCGCTCAGTGGCAGGTACTCCCCTAAGTGGTTCAGCGTTCCCGCTGACCGGCTGGATTATGGCCTAAACGGATTTACGTGCATGGGTTATCATTTAAAATACCTGCTTCGGCTAGGCGTTATTTACAGCGTGTACCTGAAATAGAGACGATGCCCCACGATATTACAATGCGGAAACTAGATCCGGCAACATATGGAGTATATATGGACGGCAATCGTTGGATAGGTGCGCGAGACCTTCCTGTGCATGTCGATTGCCCCACATTTCGAATTAGAGGGTTCAAAGCAGCGTGTTTATACGGTCCTTAGGTCATACGACTGTGACATTTATATCCCTGGAAAAATTATTGGGGGTCGCCAGGGCTAATCGCTAACACATCTGCAATAGGGAGCTAGGCCCTGATAGCTGGGATACAAGCATGATGCTTATCAGGGGCTTCTCGAACCGAAGAGTAAAGTGCGGCTCCCCCCCGGGTACATTTTCCTTAGGGGGACATTTTTTCTTGAGGTAGTGCGCATTCTCCCGACGACAGGACCAATCCCCCCCTCTACGCGATGTAACCAATTAACCGTAGACAGGTTTAATCATGGAAGTTTGAACGTCAGTTGTATGTCTACAGGCCCACCCATTGTCGAGTACAAATATAAATTTACGATCGTTGTTGAGGAACGCTGTTAGTCGAGCTGAAACGTCGATCGTCCATGATTCGGTAGTTTTGGCATAAGGGTGTATACGTGCCTGGGTGTTGGTAAATGTATTATACAACTGCGTTGACGCTGGAATCACCTGAACCTAAAGACTAAGCTCTGACGTCACTTCGTTCTCGATGAAAAACGCGATGTAACAAGCTATCGACCTATTTACATTATACCCTAGTATATGACCACGTCCTCCTAGGTCCGCTTCACGCGGCTCTGACATATGGTGAGGAGTGCCCCCGTGAAATGCCTGATTCACATGCGGTTCATTACACCGGCTGTTTCAACTGCGCTACAGTTACTCTGACACAGCAGCGCTCCCCGCATTTTCACCTGCAGTACACTTGACCTCACAACCAACATTTACCTAAAACCAGTCAGTGAGTCACAGATTGGTTCGGTACCCAATTGTACACTGTTCGTTATATAACCAGTACGGACGCCTCTTTAAGATACGGCTAAGACATGTCCCGGCATCTGAGTCCTCGGCCGGTCTCTCGGAAACTCCGCTCTACCTTGGTCGCAGCCGTAATTACTTTGTAAGAGATTGGGGGAAGAGTCGGGTGGATAAAATCATCTGACGCGCGGCTCAATAACCATGACCGATATCAAACCGTTCGCTGTACGTTTTTCCCGCCCGTGCCTTTCTACGTAAAAAAATCCAGTGCAATAAAATAAAGTCCACAGTCTTTCTGAAAATGCCGCGGTTCGTGGCGTTATACCTGGGACACTCTCGTTGACAAGATGAATGGGTTAATTGAAGGGCAGGACATCCGTCGCAACTAGCGGACTGTGGTCGCACCAAGCGTGATTCTGGCCGCAATGACGGCTGCGGCTGGGTCTGTCCATCTAATTGCTGGGTCTGCACCAGTTTCAGTAGTCGGGCCGGGTTCAATATCACCAAGGCGGATCGTAAAACTCGCCAACGTTCACAAAGGTATTAATAGCATATAATCTAGGGAGATCACTGTTCGGTGCTTTGTCGCCGCAGTACAGCATTTCACGCGAAACCGTAATACAGTAGAATGACACCAGGCGCGGACAGGCTTACTCAGCTCGGAATAGCTGTGACACCGTCTACCCTAAGTCATCCTTACTAAGCTGTGCCCACGTGGCCTGCGCTGCATACATCATGCATGCTGAGATAATGAAAGTTGCTGAAGTGCCTCGGTGTTTCCGTGAACACACTTGGCGTGCATCGTTTAAAGTGGCGTTCAGGCTGCCTAGGAATCTGAGTTGTGCACTGAGCGCGGTGGGCTTCTGTTCCATCCTTACTTTAACCGGATGGGGGTCTAGATCTGCCCGACAATTGCGAAACCGGTGTCATGCTCCCTTCACAGGTACATGGATGTGCAATGAAACGCCGGAACCCCGTACCAATACATCACACTGCACATGTGATCTGGGCTGAGCGGACCTAAGGCTCCCTTAACAGAATAGAAAAGTGTCAACTACGCCTTTATCCCATCCCCTGACAGCCTTCTACTAGGTTGATCTGAGGACGTAGTCTATTGAGGGATGCAATTCCAATCTATCCACAAAAATTAGATTATGCGGGAGCGGTTGGCGTCAATTTATCTAAGAGTAAGCTTAGTGCATGCATTGTTGCCGTGCTTCAGAGATATCACGTTTTTGCTCGCTGCTCGTGAAGGCCATGCACCCTCCTAACAGCCAACCAAGTAAATAGGCGGAGCCAAAGTGGCGTCTTACTACCATTGACTTAACCATAGCGTATAGCGTTCAATACGTGTCAATACCCAACGCGCGCGCCACCCGCGCGGCTAAGACCATCTTTTGTCGCATTGTATGCCCGCCACGACCCCGTTTAATTGGAATTCAGTATCAGTCCGGCCCTCTGGAGTACTTCACGTAAAGGACATGGACCTCCAATCCACATATTTAAGACCTCATACGTAACTACGCTATTCAATATGGCTTCCTCAGAGTCACTGACAAGCTAATCTGTTATGTATTGGGAATTTCGAGTAACCACCGAACGTGGCCCCCCCTATCTTCATGCGACCAACCCGGCGTCGATGTACATCAGGTGTGTCGCCGACCCCCGGGTATAGTAATGGGTTCACTCGCGGCTGGCAAGTCTCCTGAGGGCAGGTTAGGTGGCGGGGAATAGCCGTATCAGAGTGCAATGACCAGTCAAAGCGTGGAAGGACCTCTGGCGCAGTCCTACAGGTAAAATTGCACGATGTCCAGAGCCAGTGGTCACGCCCAGTATGAAGCACTAGTCATTTGTGCGCCATCCTGTCACTTAAGCACATTGCGTTCGAGCAATGCAGCTCTCACAACTCGATATAGGAGAAAGATGGTAACAATGATAGCGTGAGGGTCAAGAAACCCGTAAAAAAGGCTTAGTGAACGACGGCTGGCGTAATGTTCGTGACCGAACAGACCAATAAGAGCTTCACTGATGGACGTTCCCACCCATTGCGAACTGTTCTCGACAGTGTAAGTGCGGGAGGGGGCGGAGAAGGGACTACGATACCTGTTTTTCATACTACGACTTTCATTTCAGGTATTAAGTAAAGGAATAGAACCACCCAGAACAGGCTCGAGAAGTATGACGTACGACACTGTGTGCAATCTGTGTCCGCTAACCAGTCGGCAGGTCGTAACGGGTCGATAACCATTGGGCTCGGGCTTCGGCAATCATCCAGCGGATGGGTTACCTGTATCGGGAACTTGTGGCGTATGAAGCATTATCTAACTTAAAACCCCGGGGACCCGAACAAGGGGCTCGTACTTTTCGTAGAAACAACTTGAGTATTGCTGTGTGCCATAATGACGACATTTATTATGGGTATCGTAACGACGATTCGGCGTGCCCAACGGGATTGGAGAATCACCCACCGTTCGGACTAAGGCGTGGGTTAACAGGTTACAGTCCTATTGCACGTTTTCATCTTGCCCTGGCAAGGTCGGTACTTTCAGATCGAAGCCCAGCGCGCGAAGGACTGAACGTTAAAGCCTAAAGTCCGTGGCCGTTGTCGGAGATATAAACTCAACAAATCGCATCATTCGGAAAAGCTGTCGGGCGTTCGACCCGGTGAAACATCAATTCCCAGCATCATTTTTAAAATGTATGAAGGACGCCTCTATCGAGAGCTTAACGTAACGTACCAGCAAACATCAGTTTGCTGTATTTAGAGGAGGGTGTCTGGAGGCGTCACCAAAGCAAGCCCAGGTCCTCATCTACACCAACTAGCGATAACCAGAGCGACACACACTCGGTTATAAAAAGGAAAGCTTACCTAGAATCTGAGGTGCACATCTAATTACAAAATGTTTGCGGGTCCCGTCACCTCCACGAGACCAAACGCACCATCACAGACGCGTGATGATTGACCATGTCGCCTATTGCGACGGCCGAAATCGCCGAACAAGTATCTCAAATTGTACCATTCCCTGATCGGTCGCTCAGGTATGAGAGCGATATAACTTAGGCGAACGGTCCGTTAGAATTGCGATTCTAGGTGCCTCCGTCAGGGGGATTCCAGTATCCATTCTCCAGCCTCCACCTCGGCCGGTCCAATATAAATAGCGTTACACTGTTGTAACCGTTGGACAAGAGGTTATCCCAATAGATTGCTATCAAAATACACACAACAATTGCGCCTAGCCAACCCGCGTTGCCAGCGTTCATTGGTGGGTTTCGAGTCTCTTGGGCTTTGATAACCGCGGGGGGTATCCGGACGGGTGCTTCCTCAACCTACGGAACCCGTACGACCATGAAGGTCACCATGTCTCAGTGCTATACCATTTTGGCTACGCTTGACTCTTAGGCTCAGGATTTCCTGACTATATCCGTGAACATCCAGATCGGAGTTGCTGCTCAAGAGTATTTTGACCCATATTTTGTACGCTGAAGCCTGCGTTGAGGCCCATAGATCATCTAACGACGTTACAGTGCAATAATTCGAAAGGAGATCTGAGTGTGTTAACACACATACACCGTCCGACGGCTCCCCAGCCATCGAAACAGGCGTATTTACATATAGGTCTTAACGTGGCCTATGTGGGTAACGGTCGAGCTGATAAAGCGTTCGGGTATGCGCACGTATCCCCTTTGGTCGTACGATGCCCGGACTATACCGCAATGAGGAACACCCGTAGGGTTACGCGAAGATTTCCGCAGCTAACCCATATTGCGACATGGGCAAGCGCGCGGCATTCTTGCGCACCCCGGGCACTGCGTATGTCGTGTACAGGACAGGGTCCACTGCGTCGCCATGCCTCTATTTTAGTTCGACCCCCATAGAACCGATGATATTTCCCGTAGTCATGCAACGGGTCAGGCTGCCACGTCGGCAAGGGACGTTAAGGCAGAGTTGGAGGTAAACCTTAACAGACCTTTTGACTCAGAAAAAAGCTGTCAGGTAAGAGGTACACGGGTACCTTTGTTGAATGCACCGCGGGCACGATAGCATCGGGAGAGAATCAGACACTACGCCGATCGGCACGTGATGTCGCTCCGAACCATGCTATTGGAGGATAAAGAGTGTATTCGTTCGACAATCGTTCAACACAAAATGCCCAAGCCTATGGGCAGGTTGGATGAAGAATGCATAGATACTTCTTTATGCATCACGTCCGAGTTAAAAAGCGTACCAGCATTCCGCCTGCAAATGGTAGCTACCAACAACTGGCTAACTTGTTATGCGTCCGCGTAGTGCTGTAGGTATTATGGTCCGTTGGAAACGGCGATAGATGCCCGAACTTTGAACCATAGGTGATGTAGGCGTTGTAGACTCTGAACTTCACCTACAATGACCCGTCTTTTGGAGAGTGCACATGCACGGAATTGCGCGGTTTACGAGGGCTTGTCCTCATACTCTCTCAACGACAGCAGTAGCCTCTAGAAAAAACGTCTCGCATACTTCAGAATTGGAGCGCCAACCAATTTGGCTGTAGACACTAGACTTCTCAAGAAAGGTTCTTACATCAATAAAACAAACACGTCATAGCGCGCGAACAGGCTTCTTGAAAAGGATGCGGGCCCTATGGACAGTCAAGGTCTGTGCTTCAGGGCGCCAAGCGGATAGAGAATGAAGTACTAAGATCCGTAGACGCCATGGCTATATAGGAAATGAAGCTAGGCGCCGGGGGCTCAGAGTCTGTATACAAGTCCTCGCTATTGGATCGTAACCGCTCAGCTGTCTGAATCTTTTCGCAGTCGTGTTCGGGAGTCACTGCGCGGAACTTAGAATCTATTCAAACGCTTTTTACCACAACTTTGATTGGCTTTGAGGCTTTCGAGCGTCATGTCTTGAAATTCTCCCCGCGACTCACTCTGATAACTCTGGCATGCTGTAGAGTAGCATCCGACTAGCGGCCGCACACCTTAAGAATAGTCCCCGTGCCAGGGATAAGAATTTGTTCTGCGGATAACACAGCTGCCTGCTGGGCCTAGCTGAACGAAGTGTCTTACAGAAAGGCTAGCAGCATTTGGGTTCATCGTGTAGCTGCTTCACGCTCGCATCGTCCCTGTAAGGGGAGTAGCTTCGAGAACACAGGAGCGCGCAGGATCGGTCGCGGTGCGTTTCGACTCCTAGAAGGAGACTACCGTTGAAGGATTGACTGGTAAAAGCGTCACGCTTGGACGAAGCTTCAATCTGCTTCGGCCATGGGCGGAGGTCTGCGAATTAGACCTTCGTTTAATGTACCATAAAGCCCTCTGTTCAAGAACTGTTCCTAGAACAAAACTTTGGTCAGTGCCCAGCATTTACGACTCGTTGTGGCAACTCTACCTAAGTAGACAATCCGTCGGTGGGTCTTTAGTTACAACATCTAGGATATGAGGTTACCCTCATAGGTGGGGCGAATGAAGGAAACAAAATTAGTGGCTTGGGAGTCAAGGCATTCGGCAGGGGTGGATGATCTGCCCAATTTAGAGAATCTGGGAAAATCAATAACTAACTGCAGTGATCTTTCTGGTGGTACGCGTTATCTTCCACCCCACCTGACGCGTGCAGGCACACCTCTGCCCTCAATAGGTTAGGGGCTGGGGTGGAAAAAAATGAACCGGGGCCTCAGCCTTGCGTGCTGGACTATATCTAGCCGATAGGCTCATCTTAACGTCGCGTTACGGATCGTAACTCAATAGAGGATCAGCAGTTTATCAATGGGAAGACATCAGCACCCGCAAGGTAGAATACCGACGTGTTAGATCGCTGGGTGTACAGTAATCCCTACAGTCTGCGATCTGGTGCTTATTCTATTTGAGACCTTCGCAATGTGCCTCTTTACAGTGCACCCAATATGAGATCCATCTGCTGAGGCCCAGTTCTGTCAGTGCAGAAGGTTTATTGACTAGAAGGCCGGGTGACTTTGGTTAGACGCCTCATCGTAAACGCGACACTGTGCCGGTCATTTCGAATGCCGACAAACCAATGACCGCCGGGATGATCAGCTTCCTTACGATTGATCTCGTGGTGTAGCGGCTCTAAATGATACTTACGAGGAACGTGGCGGATCGACCTATCGACTATCCATAAATTGGCAGCACGCTACTGTGGAACGGTAGAGGTGGCATGATAAAGAAGTGGACAGCTGTACGAAATGACTACCCTATCAAGCGCAAGCCGAGGTCCCAGTCCAAACGCGGTGAGTCCAGCGCATAGCCCGCGATTGCCGGCAAACGCGGGGCTATTAAATAGTGGCACTACTACGTGCACACCACGCTACCACGATAAAAATTGACTCTTCAGAGGGCTATCCTAGGGCCTCCCGGTGTCGCCAATATGGCAGACTCACGTCTCCTAGCGATATGGAGCATCTACTAGAAGTGACAACCTATCGCTTACGAAATGTTAAAACTGTTGTTCAGGTTTAGTCATGAACTATTTTGTGGCGAAAAGTACTGCCTAACTTGTTGATTGTAGGTGGCGAGATACAAAAAGCACTGACGCAGCTTGCTTGGGTACGGGGTGAACATGCCGTACGAAACCTAGGCGATTTCAGTTAAAGATTGTAAACCCGTTCCTCGTTTAGCAAGCCTGCAACCCCATGCCGGCACTTAATATCCGGTGGATGAGTCTCAGCGGACCTAGCGTAATCACGAAATCCATCAGGCTCCAAGTTACGATTAAGCTTCGTACGGCAAGGGAGTCCCTAGCTTCCATTAGCGTGTACTTCTCCCCGCTTAACTCAGGAGAAGAATATTTTAAGTTAAATTACCTCGTGGTGCACATCCGCTTAGATCTAACTTCAAGGGATGGTAAGGGGGATTCGTACCTCTATTGGAAGTATTCAACTCGTAGTTGGCTGGGTGGGTCCTTTTTAGGGTTTTCCCTCTGGTTTAGATCCCAATAGCGCCCCCCCCTAGGTTGGGATATAGTCTAGAGGATTAACTAGCGGTTTCGATGTCTTCCACGCCCATAGCATTGGCGCGCCCGTGCTCGCACGGGGCCTTGGCGTAACACAGCTTGTTTCCGACGTGCTAGCAACGAGTACCCTAACCTGGTTAGACGAAAGCAACGCTGCGATACTCTGGGGCACATAACTTGTAGGATCTTGGCCGGGGGGCGGGAGCGTCACCTCTATTGATCTCTCGACAGGAATAAAAGACCTTACGGAGCGGCCACTCATCACACAGACAACGGAGCAGCTGTGGTCTTTTGTAACGATCACAAGGTGCATGTGATTTACAGCTGTACAAGCACAGAAGTTCCCAAAGATCCTGCATCGTGATCACGGTTATCCTACTATAGGATGCGATGTATCGTACATAGTCATCTAATACCTTATTGTGCAAGCGTCTGACAAGCGCTATATCCGGTCAGACGAAGCCTCCATTCCGTACCGCAGCGCAGATTTGGTCCCCCGCGTGGGGCACTACATAGAGTGCGCACTCCGGTGGTCGACAGTAGCAGCTATTTATAAGTACGGATTACCGACCTATAGAATCCTCCGAGGTTTTGCTTTTTCGGGAAAGGCCTGTAGCTGTCCAAAACCAGCCGAGGCTGTCACCACCGAAATCGGGAAACGCAGCTGGTACAGGACAGCAACGACCGAGTAGCCTGCACCATATTTCACGTATAGTCGCGTCATACGAGTCCGCACCGTAATCGCGGTATTAACAGCAGGCGGATTCCAGTCTCCCGCGATGTTGGTTGCTGAGGACGTATTCTGGTAACTACCACTGAGGGCTCTGGGATTAGTTTAGGTAATCCCCCTTTCAGCCGGGGAAGAAGTATCGCAAAGTTCTTGTCCGGCGCTCGTTACCGTCGAGCTAACGTGAGGATTATTGACGCACACCTAGGTGTTCGACAATGCCAGGTTTCAGAAAATAAATCTGCGCCAGACCGTATCGATTCGGACCGTTGAGCTACGGCGATAACAAGTATGTCTGGTGCCGCACATTAGTTGGTTTACCAGGGGGGGCCCATGGGATTCACGTATATGAGATCTCGACTGTACCATGAGTTACCTCAGGCGACAGCTCTGATGATACCAATCCGAGAGCCCACAGCACCTGGTAAAATTTCTGCTTCTGCCCCCACACCCAAAGCATAATCCCTACCGTGGGGCACAATCCGGATTAGGCGTGAAGATCAAATCTGTTCCCGTGTTTGATGCTGACAACATGTCACTGTTTAGAGAAACGGCCTATCTTAATGATATACAATCTTCGAAGGAGCGGATATACGCCGACCTCCAAAATTTGCGCGTAGACCGCGTTGAGTCAATAGAGGACTCCGGGTAATCTTGCACAGGTTGCCGACGTTAACTATCAATTTTTCGGGCCCAGAGTGCCCGAGCCATGAGAGTCTCCGTGAGCGACCCTCCCACTCTACGGCCCTGTGCTCCCACTGCGTGGATTGACCCGATGTCCACCCGTTGATGTTCACACCGGAGTGGTGGGGCGGTGAGGTATTCTTCGGTGCTTCTAGCCCGCAGCAACCGCAGTTCGAAGCCACTTACAGCTAAGGAACGCGGGTGAACCCACATCCGACTCCAAGGCTGATTGCAGTCTGTGCGCTCAGTCATTTGGATACGTAAGGCCCCTGACCGGCCCAGCATTCCTCGTCCCTCATGATTATCGGAATCGCCTGAAAGGATCGCAACAGGGTGGGCCGTTGATCTATAACCTTCCGTCGTATTAAGCCCTGACTATCTCCCTAAGTAGAGGAAGCTTAGTCTGATATGTCATGATAAAAAAACAGAGTACTGTAGGAGTTCACATCGTGGCTGGAAAATATGTAAAACTCGAAAGTCTGCAGAACGCACCGCGTTCACTGCGCCTGACCCTCATGCTCTGAAGGGTATTGGACTAAGACTGCTAGGTCGCGGCCAGGAGGTGGCTCATCGCAGCTGGCTGGATTCCGAACGAGGGATCTTCCTACCAGGGCCAATGCAAGGACAACTCGCTGAGGAAGTTATTGTGAAGATCCGGACAATTGGTAGGTCCTACACTAATGCAACAGGTTTGGTTGCTTTTGCCTGCCTTCGAGACGACACGCTAGCAACCGTTACATCGGGTGGATCGATGGTCGCGCTTTGTCCGGAAGTGCCCATACCGTATGTGACAGGAAGGAAGATGCTTCCTCCTGGTCGATCTCACCTCGCACAAAATTTCCCCGATACTCGAACAATTGCTGGCGCACTGACCTGCGGTGTGACTTTAATGCATACGACTCCCGTCGCGCGCGAGTGAGATTGCTCTTTTAGTGGGTGACATAGTACGCTTTGTTCAAGGTTCATTGGACTTGTTGGGGATCGTGCTTATCCCACACGTCCTCATTTTTGGCCTTTGTTTGAGTTTTGAACGCACACAAGAGCAAAGGTGTTCAATCTCACGGGGTGTGCAAGTTCACGGTAGGACGTCCGCGAGCGATCTAACTAAGTTGTGTCCCGCTGGGGTGTATTTAAGACCCCCCGTGGTATCTGTTCAGAAATGCTATAATTTATGTCTCGACAAACCAGGGTGACTTATCCCCAGCCTCCAATCTAACGGCTAATGCTAAGTCCACAGGATAGGCAGTCGGTGGTTCCGTACACACGCGTCTAGAGCGGCGTAGGTTGCTGATAGCATAAGTGCCTCAGAACGCAAGTCCTTGTGGATCTCTAACCCTCCCATGCCGATTTATGACGACGGCTACTGATCAAGTACGAGTGTTCTACCTACCAAGCCCTCGTGCACATTTAAGACGTGGTTGCACTCGGCGAGTGTATTTGGTCTTCTCGGCTTCGTATTTTTGCGTCCGTGGCGCTAGAAATTGGACCATATGCTACTGACATTGGTAGTACTGTCGAATGCTGTCCGCGTATCCGCCTCCGTTTTGATCCCCGCACAGGGCCTGGAGTGGACAGCTGATAATACCAACATCTTAAACATACTGTGTGCATCATGTAAGCCGACACGTGCACAAGGATCCTCAATGCAGTGCTACGGGGATTGAGGAATAGCGAGGTGTATCCAGCGAACCGTTACCTTAGGATCAACGCTACATCGCGGCGTCCGCCTAAAGCCAGTGTAAGTCCCAGCTGTTAACCGCCTTGAAGTGGTGCAAACACGTTGGGGCAAATTCCGTTAACCGGGGAGCATGCATCTTTTATTCGGCCGTTACAGGCGCCCCAATCACTGCCGACCGCTCCTATAATGGAACACTTGGACCAGCGATGCTGGGTTGCCCAACCCCTCGTACCTTCCGAAGGCATAGCTGGGTACAGATACCGATACCAACGTTGTCGGGTTCTGAGAAGCCTGTATACTCCGCCAGATGGTCCATAAGAGGAGGCCAACGAGCCTATGCTGCGACATGGATGCTAGGCGCCAATTCTCGAAGTCCGTGTCCAGGAGGCTGTGAATAGAAATATTCGCTGCGCGCATTCATCTTTCTGTGTAGCGACGACTCGTGCACGCGTTAGGCATAAACCATTCCATTGGGGGCACACTGAGGACTTCCGGGAAGGTATTAAGTGGCCCCCCTGAGAGAGGCTATCACCACGTGCTCATTCAAAAAGATCCTAGCAAACCGGTACCATGGAATTAGTGTCCGTCGGAGTATCTTTGCCGGGGTCATTGAACATCTTGATAGACGCGGCTGATGCACGCAGAGCGCAGTTATTAGGCTGTTGAACCTACTTCCTGGCGATCAAGGCTAGTTCTGTACAGGTCCCCCGAGTAGCCGACGAAACTTGGTTATGAGCGTCTGAAGTCCACGGGGAGTCGAGTCATCGGGTTCTTCGTCATAACGTCTTACGACGCCTTAACTACCCATAGATGCGGCGGGTGTGGGGGGTTTATGATTACCTTATCGTATGAGTTAGAGCTCAGCGAAGATTAGTCCGAAACATGTGGTGGGCTAGTCAAAATACCCTTGTCAGCGATCATCGTGTGCCCCCCAGTCGGCGTCCGCCTTGTGAGGGTGCACGAGGGTGATTCTAACCATCCGGGGCATAGTAACAGCCCCAGCCGCGAATCTGAATTAGGATATGATCGTGCCATGAATTGGTTAGGCTTGAGGTCTGCAATCAGTCGATAGGTGCCACGCCGTCCCACTGGATACAGCACAGCGGTGAGTTCGTCTTCTAGTCGGCGACAACTAAGATGGTTTCCTTGCACTCATTCAATTCCTAGGGCACGGGGAGAAGCCTGGACGGGGAAACTGCAGGCTAATCATAACGCACCATGGTAGGTCCACCTTAAAGTATTTGCAGGGAGTGCAAGATATGGCCAAGGCCTAACGATACATCTTTTCTCGCAAGGGTTGTTTGAAATGCTAGATTACACCTGGTTAGTCACCGCCAGAGCAAGATCTTATCACTAGTAGCCTTTAAGGTTGGTCTTCGACTGCACTGACCATTGTCAGCGTAGCCGCCCGATCAGCGATAATATGGGGGTCGGGATATTTCATGATCACTGGAGAGGACGTGCAACGTCTTTCGATGGAAAGGCGCACGAGATAGGAACTCTCCATATTGGGAGATATAAGTCGTGTAGTTCAGCATGACTTTGCCGTTAGAAGCAAAAAATTACTCCATTGCATACATTTTGACATCGCCGACCGACCAAACGCCCTGAGCGCGGCGAAAGTCATGAACCGGCATGCTAAGGCTCAGCTACTAGGAACTTAAACTCCGTAATAACTCAAAATATCGTCTGTTACCGAGTTTTGATGTCGTAGGAACTCGTACCGAACTCGTCTGGTATTCGGTCGCTAACGCGCATGTCCAGGGGAGCGATGTCTATGATGCCTGCGTTTTGCTGCTGCCGCCTAACAGCGATTAAGCAAGCTGCCTCCTTTGGCTAGGCACCGTAATTATTATTTTTCAAACTCGCACATATTGCCACGTTCTAAACCCGGGGACCGCCGGCCGGCTGCGACGCTCATACGTGTCCAACCTGACGCGGGAGTGATGGTCTGCTCACCTGGATCGCCTCCGGTAATCCTGTCGCAGGCCGAGGTTAGCGTTTGATGCATGGTGAGCCCGAGCGCAATGACCACCAAGAAGTATGTGGACTCTAGCGTCATGGGGAAGACATAATTTCCCTCTCCCTGTTGCATAGTCCGCCGCACCCTGTGGTGTCTCAGTGGTTGGGGTTATAACACGGCTCGCAACAAGCATGAATAGGACGCCTTATAATCACGGTTAT
		</sequence>
    <sequence><taxon idref="Location_1_1_1|31.25463791159569"/>
			TGAGCACGTCCCAAAGATGGCACCGTATGTAATGGCCTTAACCTCCAAACCGGCAAAAGTGAGTATCTCATCCGACGGGCAAAATTGTTTAATTTTCGCAAGACGTACATTCTCCGTATCACACCTATACCGTATGGCGATCGCCTTCCCCATACAGAAAAACTGTAGTGAGACTCACGGCGGCATTCCACCCGAGTCCCGCAAGTTAATCCTCCGCGTTTATTCATACGTCGACAGGTAGGAGCACGCTAGCCGGAGTAAGGGCCACCTCCTCTACCGTGACGGTACACAACCGCAGCATTATGCCTTAATCGCATAGGGCTGGATTCACCAATAAGAGAGACGCTATTCCGGCCGGGTGTGACCTGCTGTTAAAAGGCACCTGGAGGCACGGGCCGATCAGCCAATGAAAGGACGTGCGATTGTCCGGTCGGCCAGTAGGTCAGCCGCCGCACGCGTTACGTCGTTTGAAAGAAAGTCTCTAGGGTCTGTGCTCGTCGGGCGAAGATAAGTTTTACGAGAATAATTCTATGATGTTAACCCGCCTAATTAAATTTTAAGTATAGGGCAGGCGAATTAGGGTTGCTACACAAATTTGAGGATCCGTGCTAGCACACCGTGATCGGACAACTAGAATGAATCGATTCTGTTGAAGTCTAGAAGCGGGGAAAGAATTCGCAGCTCGCAAGTCGCTCAGTGGCAGGTACTCCCCTAAGTGGTTCAGCGTTCCCGCTGACCGGCTGGATTATGGCCTAAACGGATTTACGTGCATGGGTTATCATTTAAAATACCTGCTTCGGCTAGGCGTTATTTACAGCGTGTACCTGAAATAGAGACGATGCCTCACGATATTACAATGCGGAAACTAGATCCGGCAACATATGGAGTATATATGGACGGCAATCGTTGGATAGGTGCGCGAGACCTTCCTGTGCATGTCGATTGCCCCACATTTCGAATTAGAGGGTTCAAAGCAGCGTTTTTATACGGTCCTTAGGTCATACGACTGTGACATTTATATCCCTGGAAAAATTATTGGGGGTCGCCAGGGCTAATCGCTAACACATCTGCAATAGGGAGCTAGTCCCTGATAGCTGGGATACAAGCATGATGCTTATCAGGGGCTTCTCGAACCGAAGAGTAAAGTGCGGCTCCCCCCCGGGTACATTTTCCTTAGGGGGACATTTTTTCTTGAGGTAGTGCGCATTCTCCCGACGACAGGACCAATCCCCCCCTCTACGCGATGTAACCAATTAACCGTAGACAGGTTTAATCATGGAAGTTTGAACGTCAGTTGTATGTCTACAGGCCCACCCATTGTCGAGTACAAATATAAATTTACGATCGTTGTTGAGGAACGCTGTTAGTCGAGCTGAAACGTCGATCGTCCATGATTCGGTAGTTTTGGCATAAGGGTGTATACGTGCCTGGGTGTTGGTAAATGTATTATACAACTGCGTTGACGCTGGAATCACCTGAACCTAAAGACTAAGCTCTGACGTCACTTCGTTCTCGATGAAAAACGCGATGTAACAAGCTATCGACCTATTTACATTATACCCTAGTATATGACCACGTCCTCCTAGGTCCGCTGCACGCGGCTCTGACATATGGTGAGGAGTGCCCCCGTGAAATGGCTGATTCACATGCGGTTCATTACACCGGCTGTTTCAACTGCGCTACAGTTACTCTGACACAGCAGCGCTCCCCGCATTTTCACCTGCAGTACACTTGACCTCACAACCAACATTTACCTAAAACCAGTCAGTGAGTCACAGATTGGTTCGGTACCCAATTGTACACTGTTCGTTATATAACCAGTACGGACGCCTCTTTAAGATACGGCTAAGACATGTCCCGGCATCTGAGTCCTCGGCCGGTCTCTCGGAAACTCCGCTCTACCTTGGTCGCAGCCGTAATTACTTTGTAAGAGATTGGGGGAAGAGTCGGGTGGATAAAATCATCTGACGCGCGGCTCAACAACCATGACCGATATCAAACCGTTCGCTGTACGTTTTTCCCGCCCGTGCCTTTCTACGTAAAAAAATCCAGTGCAATAAAATAAAGTCCACAGTCTTTCTGAAAATGCCGCGGTTCGTGGCGTTATACCTGGGACACTCTCGTTGACAAGATGAATGGGTTAATTGAAGGGCAGGACATCCGTCGCAACTAGCGGACTGTGGTCGCACCAAGCGTGATTCTGGCCGCAATGACGGCTGCGGCTGGATCTGTCCATCTAATTGCTGGGTCTGCACCAGTTTCAGTAGTCGGGCCGGGTTCAATATCACCAAGGCGGATCGTAAAACTCGCCAACGTTCACAAAGGTATTAATAGCATATAATCTAGGGAGATCACTGTTCGGTGCTTTGTCGCCGCAGTACAGCATTTCACGCAAAACCTCAATACAGTAGAATGACACCAGGCGCGGACAGGCTTACTCAGCTCGGAATAGCTGTGACACCGTCTACCCTAAGTCATCCTTACTAAGCTGTGCCCACGTGGCCTGCGCTGCATACTTCACGCATGCTGAGATAATGAAAGTTGCTGAAGTGCCTCGGTGTTTCCGTGAACACACTTAGCGTGCATCGTTTAAAGTGGCGTTCAGGCTGCCTAGGAATCTGAGTTGTGCACTGAGCGCGGTGGGCTTCTGTTCCATCCTTACTTTAACCGGAAGGGGGTCTAGATCTGCCCGACAATTGCGAAACTGGTGTCATGCTCCCTTCACAGGTACATGGATGTGCAATGAAACGCCGGAACCCCGTACCAATACATCACACTGCACATGTGATCTGGGCTGAGCGGACCTAAGGCTCCCTTAACAGAATAGAAAAGTGTCAACTACGCCTTTATCCCATCCCCTGACAGCCTTCTACTAGGTTGATCTGAGGACGTAGTCTATTGAGGGATGCAATTCCAATCTATCCACAAAAATTAGATTATGTGGGAGCGGTTGGCGTCAATTTATCTAAGAGTAAGCATAGTGCATGCATTGTTGCCGTGCTTCAGAGATATCACGTTTTTGCTCGCTGCTCGTGAAGGCCATGCACCCTCCTAACAGCCAACCAAGTAAATAGGCGGAGCCAAAGTGGCGTCTTACTACCATTGACTTAACCATAGCGTATAGCGTTCAATACGTGTCAATACCCAACGCGCGCGCCACCCGCGCGGCTAAGACCATCTTTTGTCGCATTGTATGTCCGCCACGACCCCGTTTAATTTGAATTCAGTATGAGTCCGGCCCTCTGGACTACTTCACGTAAAGGACATGGACCTCCAATCCACATATTTAAGACCTAATACGTAACTACGCTATTCAATATGGCTTCCTCAGAGTCACTGACAAGCTAATCTGTTATGTATTGGGAATTTCGAGTAACCACCGAACGTGGCCCCCCCTATCTTCATGCGACCAACCCGGCGTCGATGTACATCAGGTGTGTCGCCGACCCCCGGGTATAGTAATGGGTTCACTCGCGGCTGGCAAGTCTCCTGAGGGCAGGTTAGGTGGCGGGGAATAGCCGTATCAGAGTGTAATGACCAGTCAAAGCGTGGAAGGACCTCTGGCGCAGTCCTACAGGTAAAATTGCACGATGTCCAGAGCCAGTGGTCACGCCCAGTATGAAACACTGGTCATTTGTGCGCCATCCTGTCACCTAAGCACATTGCGTTCGAGCAATGCAGCTCTCACAACTCGATATAGGAGAAAGATGGTAACAATGATAGCGTGAGGGTCAAGAAACCCGTAAAAAAGGCTTAGTGAACGACGGCTGGCGTAATGTTCGTGACCGAACAGACCAATAAGGGCTTCACTGATGGACGTTCCCACCCATTGAGAACTGTTCTCGACAGTGTAAGTGCGAGAGGGGGCGGAGAAGGGACTACGATACCTGTTTTTCATACTACGACTTTCATTTCAGGTATTAAGTAAAGGAATAGAACCACCCAGAACAGGCTCGAGAAGTATGACGTACGACACTGTGTGCAATCTGTGTCCGCTAACCAGTCGGCAGGTCGTAACGGGTCGATAGCCATTGGGCTCGGGCTTCGGCAATCATCCAGCGGATGGGTTACCTGTATCGGGAACTTGTGGCGTATGAAGCATTATCTAACTTAAAACCCCGGGGACCCGAACAAGGGGCTCGTACTTTTCGCAGAAACAACTTGAGTATTGCTGTGTGCCATAATGACGACATTTATTATGGGTATCGTAACGACGATACGGCGTGCCCAACGGGATTGGAGAGTCACCCACCGTTCGGACTAAGGCGTGGGTTAACAGGTTACAATCCTATTGCACGTTTTCATCTTGCCCTGGCAAGGTCGGTACTTTCAGATCGAAGCCCAGCGCGCGAAGGACTGTACGTTAAAGCCTAAAGTCCGTGACCGTTGTCGGAGATATAAACTCAACAAATCGCATCATTCGGAAAAGCTGTCGGGCGTTCGACCCGGTGAAACATCAATTCCCAGCATCATTTTTAAAATGTATGAAGGACGCCTCTATCGAGAGCTTAACGTAACGTACCAGCAAACATCAGTTTGCTGTATTTAGAGGAGGGTGTCTGGAGGCGTCACCAAAGCAAGCCCAGGTCCTCATCTACACCAACTAGCGATAACCAGAGCGACACACACTCGGTTATAAAAAGGAAAGCTTACCTAGAATCTGAGGTGCACATCTAATTACAAAATGTTTGCGGGTCCCGTCACCTCCACGAGACCAAACGCACCATCACAGACGCGTGATGATTGACCATGTCGCCTATTACGACGGCCGAAATCACCGAACAAGTATCTCAAATTGTACCATTCCCTGATCGGTCGCTCAGGTATGAGAGCGATATAACTTAGGCGAACGGTCCGTTAGAATTGCGATTCTAGGTGCCTCCGTCAGGGGGATTCCAGTATCGATTCTCCAGCCTCCACCTCGGCCGGTTCAATATAAATAGCGTTACACTGTTGTAACCGTTGGACAAGAGGTTATCCCAATAGATTGCTATCAAAATACACACAACAATTGCGCCCAGTCAACCCGCGTTGCCAGCGTTCATTGGTGGGTTTCGAGTCTCTTGGGCTTTGATAACCGCGGGGGGTATCCGGACGGGTGCTTCCTCAACCTACGGGACCCGTACGACCATGAAGGTCACCATGTCTCAGTGCTATACCATTTTGGCTACGCTTGACTCTTAGGCTCAGGATTTCCTGACTATATCCGTGAACATCCAGATCGGAGTTGCTGCTCAAGAGTATTTTGACCCATATTTTGTACGCTGTAGCCTGCGTTGAGGCCCATAGATCATCTAACGACGTTACAGTGCAATAATTCGAAAGGAGATCTGAGTGTGTTAACACACATACACCGTCCGACGGCTCCCCAGCCATCGAAACGGGCGTATTTACATATAGGTCTTAACGTGGCCTATGTGGGTAACGGTCGAGCTGATAAAGCGTTCGGGTATGCGCACGTATCCCCTTTGGTCGTACGATGCCCGGACTATACCGCAATGAGGAACACCCGTTGGGTTACGCGAAGATTTCCGCAGCTAACCCATATTGAGACATGGGCAAACGCGCGGCATTCTCGCGCACCCCGGGCACTGCGTATGTCGTGTACAGGACAGGGTCCACTGCGTCGGCATGCCTCTATTTTAGTTCGACCCCCATAGAACCGATGATATTTCCCGGAGTCATGCAACGGGTCAGGCTGCCACGTCGGCAAGGGACGTTAAGGCAGAGTTGGAGGTAAACCTTAACAGACCTTTTGACTCAGAAAAAAGCTGTCAGGTAAGAGGTACAAGGGTACCTTTGTTGAATGCACCGCGGGCACGATAGCATCGGGAGAGAATCAGACACTACGCCGATCGGCACGTGATGTCGCTCCGAACCATGCTATTGGAGGATAAAGAGTGTATTCGTTCGACAATCGTTCAACACAAAATGCCCAAGCCTATGGGCAGGTTGGATGAAGAATGCATAGATACTTCTTTATGCATCACGTCCGAGTTAAAAAGCGTACCAGCATTCCGCCTGCAAATGGTAGCTACCAACAACTGGCTAACTTGTTATACGTCCGCGTAGTGCTGTAGGTATTATGGTCCGTTGGAAACGGCGATAGATGCCCGAACTTTGAACCATAGGTGATGTAGGCGTTGTAGACTCTGAACTTCACCTACAATGACCCGTCTTTTGGAGAGTGCACATGCACGGAATTGCGCGGTTTACGAGGGCTTGTCCTCATACTCTCTCAACGACAGCAGTAGCCTCTAGAAAAAACGTCTCGCACACTTCAGAATTGGAGCGCCAACCAATTTAGCTGTAGACACTAGACTTCTCAAGAAAGGTTCTTACATCAATAAAACAAACACGTCATAGCGCGCGAACAGGCTTCTTGAAAAGGATGCGGGCCCTATGGAGAGTCAAGGTCTGTGCTTCAGGGCGCCAAGCGGATAGAGAATGAAGTACTAAGAACCATAGACGCCATGGCTATATAGGAATTGAAGCCAGGCGCCGGGGGCTCAGAGTCTGTATACAAGTCCTCGCTATTGGATCGTAACCGCTCAGCTGTCTGAATCTTTTCGCAGTCGTGTTCGGTAGTCACTGCGCGGAACTTAGAATCTATTCAAACGCTTTTTACCACAACTTTGATTGGCTTTGAGGCTTTCGAGCGTCATGTCTTGAAATTCTCCCCGCGGCTCACTCTGATAACTCTGGCATGCTGTAGAGTAGCATCCGACTAGCGGCCGCACACCTTAAGAATAGTCCCCGTGCCAGGGATAAGAATTTGTTCTGCGGATGACACAGCTGCCTGCTGGGGCTAGCTGAACGAAGTGTCTTACAGAAAGGCTAGCAGCATTTGGGTTCATCGTGTAGCTGCTTCACGCTCGCATCGTCCCTGTAAGGGGAGTAGCTTCGAGAACACAGGAGCGCGCAGGATCGGTCGCGGTGCGTTTCGACTCCTAGAAGGAGACTACCGTTGAAGGATTGACTGGTAAAAGCGTCACGCTTGGACGAAGCTTCAATCTGCTTCGGCCATGGGCTGAGGTCTGCGAATTAGACCTTCGTTTAATGTACCATAAAGCCCTCTGTTCAAGAACTGTTCCTAGAACAAAACTTTGGTCAGTGCCCAGCATTTACGACTCGTTGTGGCAACTCTACCTAAGTAGACAATCCGTCGGTGGGTCTTTAGTTACAACATCTAGGATATGAGTTTACCCTCATAGGTGGGGCGAATGAAGGAAACAAAATTAGTGGCTTGGGAGTCAAGGCATTCGTCAGGGGTGGATGATCTGCCCAATTTAGAGAATCTGGGAAAATCAACAACTAACTGCAGTGATTTTTCTGGTGGTACGCGTTATCTTCCACCCCACCTGACGTGTGCAGGCACACCTCTGCCCTCAATAGGTTAGGGGCTGGGGTGGAAAAAAATGAACCGGGGCCTCAGCCTTGCGTGCTGGACTATATCTAGCCGATAGGCTCATCTTAACGTCGCGTTACGGATCGTAACTCAATAGAGGATCAGCAGTTTATCAATGGGAAGACATCGGCACCCGCAAGGTAGAAGACCGACGTGTTAGATCGCTGGGTGTACAGTAATCCCCACAGTCTGCGATCTGGTGCTTATTCTATTTGAGACCTTCGCAATGTGCCTCTTTACGGTGCACCCAATATGAGATCCATCTGCTGAGGACCAGTTCTGTGAGTGCAGAAGGTTTATTGACTAGAAGGCCGGGTGACTTTGCTTAGACGCCTCATCGTAAACGCGACACTGTGCCGGTCATTTCGAATGCCGACAAACCACTGACCGCCGGGATGATCAGCTTCCTTACGATTGATCTCGTGGTGTAGCGGCTCTAAATGATACTTACGAGGAACGTGGCGGATCGACCTATCGACTATCCATAAATTGGCAGCACGCTACTGTGGAACGGTAGAGGTGGCATGATAAAGAAGTGGACAGCTGTACGAAATGACTACCCTATCGAGCGCAAGCCGAGGTCCCAGTCCAAACGCGGTGAGTCCAGCGCATAGCCCGCGATTGCCGGCAAACGCGGGGCTATTAAATAGTGGCACTACTACGTGCACACCACGCTACCACGATAAAAATTGACTCTTCAGAGGGCTATCCTAGGGCCTCCCGGTGTCGCCAATATGGCAGACTCACGTCTCCTAGCGATATGGAGCATCTACTAGAAGTGACAACCTATCGCTTACGAAATGTTAAAACTGTTGTTTAGGTTTAGTCTTGAACTATTTTGTGGCGAAGAGTACTGCCTGACTTGTTGATTGTAGGTGGCGAGATACAAAAAGCACTGACGCAGCTTGCTTGGGTACGGGGTGAACATGCCGTACGAAACCTAGGCGATTTCAGTCAAAGATTGTAAACCCGATCCTCGTTTAGCAAGCCTGCAACCCCATGCCGGCACTTAATATCCGGTGGATGAGTCTCAGCGGACCTAGCGTAATCACGAAATCCATCAGGCTCCAAGTTACGATTAAGCTTCGTACGGCAAGGGAGTCCCTAGCTTCCATTAGCGTGTACTTCTCCCCGCTTAACTCAGAAGAAGAATATTTTAAGTTAAATTACCTCGTGGTGCACATCCGCTTAGATCTAACTTCAAGGGATGGTAAGGGGGATTCCTACCTCTATTGGAAGTATTCAACTCGTAGTTGGCTGGGTAGGTCCTTTTTAGGGTTTTCCCTCTGGTTTAGATCCCAATAGCGCCCCCCCCTAGGTTGGGATATAGTCTAGAGGATTAACTAGCGGTTTCGATGTCTTCCACGCCCATAGCATTGGCGCGCCCGTGCTCGCACGGGGCCTTGGCGTAACACAGCTTGTTTCCGACGTGCTAGCAACGAGTACCCTAACCTGGTTAGACGAAAGCAACGCTGCGATACTCTGGGGCACATAACTTGTAGGGTCTTGGCCGGGGGGCGGGAGCGTCACCTCTATTGATCTCTCGACAGGAATAAAAGACCTTACGGAGCGGCCACTCATCACACAGACAACGGAGCAGCTGTGGTCTTTTGTAACGATCACAAGGTGCATGTGATTTACAGCTGTACAAGCACAGAAGTTCCCAAAGATCCTGCATCGTGATCACGGTTATCCTACTATAGGATGAGATGTATCGTACATAGTCATCTAATACCTTATTGTGCAAGCGTCTGACAAGCGCTATATCCGGTCAGACGAAGCCTCCATTCCGTACCGCAGCGCAGATTTGGTCCCCCGCGTGGGGCACTACATAGAGTGCGCACTCCGGTGGTCGACAGTAGCAGCTATTTATAAGTACGGATTACCGACCTATAGAATCCTCCGAGGTTTTGCTTTTTCGGGAAAGGCCTGTAGCTGTCCAAAACCAGCCGAGGCTGTCACCACCGAAATCGGGAAACGCAGCTGGTACAGGACAGCAACGACCGAGTAGCCTGCACCATATTTCACGTATAGTCGCGTCATACGAGTCCGCACCGTAATCGCGGTATTAACAGCAGGCGGATTCCAGTCTCCCGCGATGTTGGTTGCTGAGGACGTATTCTGGTAACTACCACTGAGGGCTCTGGGATTAGTTTAGGTAATCCCCCTTTCAGCCGGGGAAGAAGTATCGCAAAGTTCTAGTCCGGCGCTCGTTACCGTCGAGCTAACGTGAGGATTATTGACGCACACCTAGGTGTTCGACAATGCCAGGTTTCAGAAAATAAATCTGCGCCAGACCGTATCGATTCGGACCGTTGAGCTACGGCGATAACAAGTATGTCTGGTGCCGCACATTAGTTGGTTTACCAAGGGGGGCCCATGGGATTCACGTATATGAGATCTCGACTGTACCATGAGTTACCTCAGGCGACAGCTCTGATGATACCAATCCGAGAGCCCACAGCACCTGTTAAAATTTCTGCTTCTGCCCCCACACCCAAAGCATAATCCCTACCGTGGGGCAGAATCCGGATTAGGCGTGAAGATCAAATCTGTTCCCGTGTTTGATGCTGACAACATGTCACTGTTTAGAGAAACGGCCTATCTTAATGATATACAATCTTCGAAGGAGCGGATATACGCCGACCTCCAAAATTTGCGCGTAGACCGCGTTGAGTCAATAGAGGACTCCGGGTAATCTTGCACAGGTTGCCGACGTTAACTATCAATTTTTCGGGCCCAGAGTGCCCGAGCCATGAGAGTCTCCGTGAGCGACCCTCCCAGTCTACGGCCCTGTGCTCCCACTGCGTGGATTGACCCGATGTCCACCCGTTGATGTTCACACCGGAGTGGTGGGGCGGTGAGGTATTCTTCGGTGCTTCTAGCCCGCAGCAACCGCAGTTCGAAGCCACCTACAGCTAAGGAACGCGGGTGAACCCACATCCGACTCCAAGGCTGATTGCAGTCTGTGCGCTCAGTCATTTGGATACGTAAGGCCCCTGACCGGCCCAGCATTCCTCGTCCCTCATGATTATCGGAATCGCCTGAAAGGATCGCACCAGGGTGGGCCGTTGATCTATAACCTTCCGTCGTATTAAGCCCTGACTATCTCCCTAAGTAGAGGAAGCTTAGTCTGATATGTCATGATAAAAAAACAGAGTACTGTAGGAGTTCACATCGTGGCTGGAAAATATGTAAAACTCGAAAGTCTGCAGAACGCACCGCGTTCACTGCGCCTGACCCTCATGCTCTGAAGGGTATTGGACTAAGACTGCTAGGTCGCGGCCAGGAGGTGGCTCATCGCAGCTGGCTGGATTCCGAACGAGGGATCTTCCTACCAGGGCCAATGCAAGGACAACTCGCTGAGGAAGTTATTGTGAAGATCCGGACAATTGGTAGGTCCTACACTAATGCAACAGGTTTGGTTGCTTTTGCCTGCCTTCGAGACGACACGCTAGCAACCGTTACATCGGGTGGATCGATGGTCGCGCTTTGTCCGGAAGTGCCCATACCGTATGTGACAGGAAGGAAGATGCTTCCTCCTGGTCGATCTCACCTCGCAGAAAATTTCCCCGATTCTCGAACAATTGCTGGCGCACTGACCTGCGGTGTGACTTTAATGCATACGACTCCCGTCGCGCGCGAGTGAGATTGCTCTTTTAGTGGGTGACATAGTACGCTTTGTTCAAGGTTCATTGGACTTGTTGGGGATCGTGCTTAACCCACACGTCCTCATTTTTAGCCTTTGTTTGAGTTTTGAACGTACACCAGAGCAAAGGTGTACAATCTCACGGGGTGTGCAAGTTCACGGTAGGACGTCCGCGAGCGATCTAACTAAGTTGTGTCCCGCTGGGGTGTATTTAAGACCCCCCGTGGTATCTGTTCAGAAATGCTATGATTTATGTCTCGACAAACCAGGGTGACTTATCCCCAGCCTCCAATCTAACGGCTAATGCTAAGTCCACAGGATAGGCAGTCGGTGGTTCCGTACACACGCGTCTAGAGCGGCGTAGGTTGTTGATAGCATAAGTGCCTCAGAACGCAAGTCCTTGTGGATCTCTAACCCTCCCATGCCGATTTATGACGACGGCTACTGATCAAGTACGAGTGTTCTACCTACCAAGCCCTCGTGCACATTTAAGACGTGGTTGCACTCGGCGAGTGTATTTGGTCTTCTCGGCTCCGTATTTTTGCGTCCGTGGCGCTAGAAACTGGACCATATGCTACTGACATTGGTAGTACTGTCGAATGCTGTCCGCGTATCCGCCTCCGTTTTCATCCCCGCACAGGGCCTGGAATGGACATCTGATAATACCAACATCTTAAACATACTGTATGCATCATGTAAGCCGACACGTGCACAAGGATCCTCAATGCAGTGCTACGGGGATTGAGGAATAGCGAGGTGTATCCAGCGAACCGTTACCTTAAGATCAACGCTACATCGCGGCGTCCGCCTAAAGCCAGTGTAAGTCCCAGCTGTTAACCGCCTTGAAGTGGTGCAAACACGTTGGGGCAAATTCCGTTAACCGGGGAGCATGCATCTTTTATTCGGCCGTTACAGGCGCCCCAATCACTGCCGACCGCTCCTATAATGGAACACTTGGACCAGCGATCCTGGGTTGCCCAACCCCTCGTACCTTCCGAAGGCATAGCTGGGTACAGATACCGATACCAACGTTGTCGGGTTCTGAGAAGCCTGTATACTCCGCCAGATGGTCCATAAGAGGAGGCCAACGAGCCTATGCTGCGACATGGATGCTAGGCGCCAATTCTCGAAGTCCGTGTCCAAGAGGCTGTGAATAGAAATATTCGCTGCGCGCATTCATTTTCCTGTGTAGCGGCGACTCGTGCACGCGTTAGGCATAAACCATTCCATTGGGGGCACACTGAGGACTTCCGGGAAGGTATTAAGTGGCCCCCCTGAGAGAGGCTATCACCACGTGCTCATTCAAAAAGATCCTAGCAAACCGGTACCATGGAATTAGTGTCCGTCGGAGTATCTTTGCCGGGGTCATTGAACATCTTGATAGACGCGGCTGATGCACGCAGAGCGCAGTTATTAGGCTGTTGAACCTACTTCCTGGCGATCAAGGCTAGTTCTGTACAGGTCCCCCGAGTAGCCGACGAAACTTGGTTATGAGCGTCTGAATTCCACGGGGAGTCGAGTCATCGGGTTCTTCGTCATAACGTCTTACGACGCCTTAACTACCCATAGATGCGGCGGGTGTGGGGGGTTTATGATTACCTTATCGTATGAGTTAGAGCTCAGCGAAGATTAGTCCGAAACATGTGGTGGGCTAGTCAAAACACCCTTGTCAGCGATCATCGTGTGCCCCCCAGTCGGCGTCCGCCTTGTGAGGGTGCACGAGGGTGATTCTAACCATCCGGGGCATAGTAACAGCCCCAGCCGCGAATCTGAATTAGGATACGATCGTGCCATGAATTGGTTAGGCTTGAGGTCTGCAATCAGTTGATAGGTGTCACGCCGTCCCACTGGATACAGCACAGCGGTGAGTTCGTCTTCTAGTCGGCGACAACTAAGATGGTTTCCTTGCACTCATTCAATTCCTAGGGCACGGGGAGAAGCCTGGACGGTGAAACTGCAGGCTAATCATAACGCACCATGGTAGGTCCACCTTAAAGTATTTGCAGGGCGTGCAAGATATGGCCAAGGCCTAACGATACATCTTTTCTCGCAAGGGTTGTTTGAAATGCTAGATTACACCTGGTTAGTCACCGCCAGAGCAAGATCTTATCACTAGTAGCCTTTAAGGTTGGTCTTCGACTGCACTGACCATTGTCAGCGTAGCCGTCCGATCAGCGATAATATGAGGGTCGGGATATTTCATGATCACTGGAGAGGACGTGCAACGTCTTTCGATGGAAAGGCGCACGAAATAGGAACTCTCCATATTGGGAGATATAAGTCGTGTAGTTCAGCATGACTTTGCCGTTAGAAGCAAAAAATTACTCCATTGCATACATTTTGACAACGCCGACCGACCAAACGCCCTGAGCGCGGCGAAAGTCATGAACCGGCATGCTAAGGCTCAGCTATTAGGAACTTAAACTCCGTAATAACTCAAAATACCGTCTGTTACCGAGTTTTGATGTCATAGGAACTGGTACCGAACTCGTCTGGTATCCGGTCGCTAACGCGCATGTCCAGGGGAGCGATGTCTATGATGCCTGCGTTTTGCTGCTGCCGCCTAACAGCGATTAAGCAAGCTGCCTCCTTTGGCTAGGCACCGTAATTATTATTTTTCAAACTCGCACATATTGCTACGTTCTAAACCCGGGGACCGCCGGTCGGCTGCGACGCTCATACGTGTCCAACCTGACGCGGGAGTGATGGTCTGCTCACCTGGATCGCCTCCGGTAATCCTGTCGCAGGCCGAGGTTAGCGTTTGATGCATGAAGAGCCCGAGCGCAATGACCACCAAGAAGTATGTGGACTCTAGCGTCATGGGGAAGACATAATTTCCCTCTCCCTGTGGCATAGTCCGCCGCACCCTGTGGTGTCTCAGTGGTTGGAGTTATAACACGGCTCGCGGCAAGCATGAATAGGACGCCTTATAATCACGGTTAT
		</sequence>
    <sequence><taxon idref="Location_0_0_1|41.11773492371588"/>
			TGAGCACGTCCCAAAGATGGCACCGTATGTAATGGCCTTAACCTCCAAACCGGCAAAAGTGAGTATCTCATCCGACGGGCAAAATTGTTTAATTTTCGCAAGACGTACATTCTCCGTATGACACCTATACCGTATGGCGATCGCCTTCCCCATACAGAAAAACTGTAGTGAGACTCACGGCGGCATTCCACCCGAGTCCCGCAAGTTAATCCTCCGCGTTTATTCATACGTCGACAGGTAGGAGCACGCTAGCCGGAGTAAGGGCCACCTCCTCTACCGTGACGGTACACAACCGCAGCATTATGCCTTAATCGCATAGGGCTGGATTCACCAATAAGAGAGACGCTATTCCGGCCGGGTGTGACCTGCTATTAAAAGGCACCTGGAGGCACGGGCCGATCAGCCAATGAAAGGACGTGCGATTGTCCGGTCCGCCAGTAGGTCAGCCGCCGCACGCGTTACGTCGTTTGAAAGAAAGTCTCTAGGGTCTGTGCTCGTCGGGCGAAGATAAGTTTTACGAGAATAATTCTATGATGTTAACCCGCCTAATTAAATTTTAAGTATAGGGCAGGCGAATCAGGGTTGCTACACAAATTTGAGGATCCGTGCTAGCACACCGTGATCGGACAACTAGAATGAATCGATTCTGTTGAAGTCTAGAAGCGGGGAAAGAATTCGCAGCTCGCAAGTCGGTCAGTGGCAGGTACTCCCCCAAGTGGTTCAGCGTTCCCGCTGACCGGCTGGATTATGGCCTTAACGGATTTACGTGCATGGGTTATCATTTAAAATACCTGCTTCTGCTAGGCGTTATTTACAGCGTGTACCTGAAATAGAGACGATGCCTCACGATATTACAATGCGGAAACTAGATCCGGCAACATATGGAGTATATATGGACGGCAATCGTTGGATAGGTGCGCGAGACCTTCCTGTGCATGTCGATTGCCCCACATTTCGAATTAGAGGGTTCAAAGCAGCGTTTTTATACGGTCCTTAGGTCATACGACTGTGACATTTATATCCCTGGAAAAATTATTGGGGGTCGCCAGGGCTAATCGCTAACACATCTGCAATAGGGAGCTAGTCCCTGATAGCTGGGATACAAGCATGATGCTTATCAGGGGCTTCTCGAACCGAAGAGTAAAGTGCGGCTCCCCCCCGGGTACATTTTCCTTAGGGGGACATTTTTTCTTGAGGTAGTGCGCATTCTCCCGACGACAGGACCAATCCCCCCCTCTATGCGATGTAACCAATTAACCGTAGACAGGTTTAATCATGGAAGTTTGAACGTCAGTTGTATGTCTACAGGCCCACCCATTGTCGAGTACAAATATAAATTTACGATCGTTGTTGAGGAACGCTGTAAGTCGAGCTGAAACGTCGATCGTCCATGATTCGGTAGTTTTGGCATAAGGGTGTATACGTGCCTGGGTGTTGGTAAATGTATTACACAACTGCGTTGACGTTGGAATCACCTGAACCTAAAGACTAAGCTCTGACGTCACTTCGTTCTCGATGAAAAACGCGATGTAACAAGCTATCGACCTATTTACATTATACCCTAGTATATGACCACGTCCTTCTAGGTCCGCTGCACGCGGCTCTGACATATGGTGAGAAGTGCCCCCGTGAAATGGCTGATTCACATGCGGTTCATAACACCGGCTGTTTCAACTGCGCTACAGTTACTCTGACACAGCAGCGCTCCCCGCATTTTCACCTGCAGTACACTTGACCTCACAACCAACATTTACCTAAAACCAGTCAGTGAGTCACAGATTGGTTCGGTACCCAATTGTACACTGTTCGTTATATAACCAGTACGGACGCCTCTTTAAGATACGGCTAAGACATGTCCCGGCATCTGAGTCCTCGGCCGGTCTCTCGGAAACTCCGCTCTACCTTGGTCGCAGCCGTAATTACTTTGTAAGAGATTGGGGGAAGAGTCGGGTGGATAAAATCATCTGACGCGCGGCTCAACAACCATGACCGATATCAAACCGTTCGCTGTACGTTTTTCCCGCCCGTGCCTTTCTACGTAAAAAAATCCAGTGCAATAAAATAAAGTCCACAGTCTTTCTGAAAATGCCGCGGTTCGTGGCGTTATACCTGGGACACTCTCGCTGACAACATGAATGGGTTAATTGAAGGGCAGGACATCCGTCGCTACTAGCGGACTGTGGTCGCACCAAGCGTGATTCTGGCCGCAATGACGGCTGCGGCTGGATCTGTCCATCTAATTGCTGGGTCTGCACCAGTTTCAGTAGTCGGGCCGGGTTCAATATCACCAAGGCGGATCGTAAAACTCGCCAACGTTCACAAAGGTATTAATAGCATATAATCTAGGGAGATCACTGTTCGGTGCTTTGTCGCCGCAGTACAGCATTTCACGCAAAACCTTAATACAGTAGAATGACACCAGGCGCGGACCGGCTTACTCAGCTCGGAATAGCTGTGACACCGTATACCCTAAGTCATCCTTACTAAGCTGTGCCCACGTGGCCTGCGCTGCATACATCACGCATGCTGAGATAATGAAAGTTGCTGAAGTGCCTTGGTGTTTCCGTGAACACACTTAGCGTGCATCGTTTAAAGTGGCATTCAGGCTGCCTAGGAATCTGAGTTGTGCACTGAGCGCGGTGGGCTTCTGTTCCATCCTTACTTTAACCGGATGGGGGTCTAGATCTGCCCGACAATTGCGAAACTGGTGTCATGCTCCCTTCACAGGTACATGGATGTGCAATGAAACGCCGGAACCCCGTACCAATACATCACACTGCACATGTGATCTGGGCTGAGCGGACCTAAGGCTCCCTTAACAGAATAGAAAAGTGTCAACTACGCCTTTATCCCATCCCCTGACAGCCTTCTACTAGGTTGATCTGAGGACGTAGTCTATTGAGGGATGCAATTCCAATCTATCCACAAAAATTAGATTATGCGGGAGCGGTTGGCGTCAATTTATCTAAGAGTAAGCATAGTGCATGCATTGTTGCCGTGCTTCAGAGATATCACGTTTTTGCTCGCTGCTCGTGAAGGCCATGCACCCTCCTAACAGCCAACCAAGTAAATAGGCGGAGCCAAAGTGGCGTCTTACTACCATTGACTTAACCATAGCGTATAGCGTTCAATACGTGTCAATACCCAACGCGCGCGCCACCCGCGCGGCTAAGACCATCTTTTGTCGCATTGTATGTCCGCCACGACCCCGTTTAATTTGAATTCAGTATGAGTCCGGCCCTGTGGACTACTTCACGTAAAGGACATGGACCTCCAATCCACATATTTAAGACCTAATACGTAACTACGCTATTCAATATGGCTTCCTCAGAGTCACTGACAAGCAAATCTGTTATGTATTGGGAATTTCGAGTAACCACCGAACGTGGCCCCCCCTATCTTCATGCGACCAACCCGGCGTCGATGTACATCAGGTGTGTCGCCGACCCCCGGGTATAGTAATGGGTTCACTCGCGGCTGGCAAGTCTCCTGAGAGCAGGTTAGGTGGCGGGGAATAGCCGTATCAGAGTGTAATGACCAGTCAAAGCGTGGAAGGACCTCTGGCGCAGTCCTACAGGTAAAATTGCACGATGTCCAGAGCCAGTGGTCACGCCCAGTATGAAGCACTGGTCATTTGTGCGCCATCCTGTCACCTAAGCACATTGCGTTCGAGCAATGCAGCTCTCACAACTCGATATAGGAGAAAGATGGTAACAATGATAGCGTGAGGGTCAAGAAACCCGTAAAAAAGGCTTAGTGAACGACGGCTGGCGTCATGTTCGTGACCGAACAGACCAATGAGGGCTTCACTGATGGACGTTCCCACCCATTGAGAACTGTTCTCGACAGTGTAAGTGCGGGAGGGGGCGGAGAAGGGACTACGATACCTGTTTTTCATACTACGACTTTCATTTCAGGTATTAAGTAAAGGAATAGAACCACCCAGAACAGGCTCGAGAAGTATGACGTACGACACTGTGTGCAATCTGTGTCCGCTAACCAGTCGGCAGGTCGTAACGGGTCGATAACCATTGGGCTCGGGCTTCGGCAATCATCCAGCGGATGGGTTACCTGTATCGGGAACTTGTGGCGTATGAAGCATTATCTAACTTAAAACCCCGGGGACCCGAACAAGGGGCTCGTACTTTTCGCAGAAACAACTTGAGTATTGCTGTGTGCCATAATGACGACATTTATTATGGGTATCGTAACGACGATACGGCGTGCCCAACGGGATTGGAGAGTTACCCACCGTTCGGACTAAGGCGTGGGTTAACAGGTTACAATCCTATTGCACGTTTTCATCTTGCCCTAGCAAGGTCGGTACTTTCAGATCGAAGCCCAGCGCGCGAAGGACTGTACGTTAAAGCCTAAAGTCCGTGACCGTTGTCGGAGATATAAACTCAACAAATCGCATCATTCGGAAAAGCTGTCGGGCGTTCGACCCGGTGAAACATCAATTCCCAGCATCATTTTTAAAATGTATGAAGGACGCCTCTATCGAGAGCTTAACGTAACGTACCAGCAAACATCAGTTTGCTGTATTTAGAGGAGGGTGTCTGGAGGCGTCACCAAAGCAAGCCCAGGTCCTCATCTACACCAACTAGCGATAACCAGAGCGACACACACTCGGTTATAAAAAGGAAAGCTTACCTAGAATCTGAGGTGCACATCTAATTACAAAATGTTTGCGGGTCCCGTCACCTCCACGAGACCAAACGCACCATCACAGACGCGTGATGATTGACCATGTCGCCTATTACGACGGCCGAAATCGCCGAACAAGTATCTCAAATTGTACCATTCCCTGATCGGTCGCTCAGGTATGAGAGCGATGTAACTTAGGCGAACGGTCCGTTAGAATTGCGATTCTAGGTGCCTCCGTCAGGGGGATTCCAGTATCGATTCTCCAGCCTCCACCTCGGCCGGTTCAATATAAATAGCGTTACACTGTTGTAACCGTTGGACAAGAGGTTATCCCAATAGATTGCTATCAAAATACACACAACGATTGCGCCCAGTCAACCCGCGTTGCCAGCGTTCATTGGTGGGTTTCGAGTCTCTTGGGCTTTGATAACCGCGGGGGGTATCCGGACGGGTGCTTCCTCAACCTACGGGACCCGTACGACCATGAAGATCACCATGTCTCAGTGCTATACCATTTTGGCTACGCTTAACTCTTAGGCTCAGGATATCCTGACTATATCCGTGAACATCCGGATCGGAGTTGCTGCTCAAGAGTATTTTGACCCATATTTTGTACGCTGTAGCCTGCGTTGAAGCCCATAGATCATCTAACGACGTTACAGTGCAATAATTCGAAAGGAGATCTGAGTGTGTTAACACACATACACCGTCCGACGGCTCCCCAGCCATCGATACGGGCGTATTTACATATAGGTCTTAACGTGGCCTATGTGGGTAACGGTCGAGCTGATAAAGCGTTCGGGTATGCGCACGTATCCCCTTTGGTCGTACGATGCCCGGACTATACCGCAATGAGGAACACCCGTTGGGTTACGCGAAGATTTCCGCAGCTAACCCATATTGAGACATGGGCAAACGCGGGGCATTCTCGCGCACCCCGGGCACTGCGTATGTCGTATACAGGACAGGGTCCACTGCGTCGGCATGCCTCTATTTTAGTTCGACCCCCATAGAACCGATGATATTTCCCGGAGTCATGCAACGGGTCAGGCTGCCACGTCGGCGAGGGACGTTAAGGCAGAGTTGGAGGTAAACCTTAACAGACCTTTTGACTCAGAAAAAAGCTGTCAGGTAAGAGGTACAAGGGTACCTTTGTTGAATGCACCGCGGGCACGATAGCATGGGGAGAGAATCAGACACTACGCCGATCGGCACGTGATGTCGCTCCGAACCATGCTATTGGAGGATAAAGAGTGTATTCGTTCGACAATCGTTCAACACAAAATGCCCAAGCCTATGGGCAGGTTGGATGAAGAATCCATAGATACTTCTTTATGCATCACGTCCGAGTTAAAAAGCGTACCAGCATTCCGCCTGCAAATGGTAGCTACCAACAACTGGCTAACTTGTTATACGTCCGCGTAGTGCTGTAGGTATTATGGTCCGTTGGAAACGGCGATAGATGCCCGAACTTTGAACCATAGGTGATGTAGGCGTTGTAGACTCTGAACTTCACGTACAATGACCCGTCTTTTGGAGAGTGCACATGCACGGAATTGCGCGGTTTACGAGGGCTTGTCCTCATACTCTCTCAACGACAGCAGTAGCCTCTAGAAAAAACGTCTCGCATACTTCAGAATTGGAGCGCCAACCAATTTGGCTGTAGACGCTAGACTTCTCAAGAAAGGTTCTTACATCAATAAAACAAACACGTCATAGCGCGCGAACAGGCTTCTTGAAAAGGATGCGGGCCCTATGGAGAGTCAAGGTCTGTGCTTCAGGGCGCCAAGCGGATAGAGAATGAAGTACTAAGATCCATAGACGCCATGGCTATATAGGAATTGAAGCCAGGCGCCGGGGGCTTAGAGTCTGTATACAAGTCCTCGCTATTGGATCGTAACCGCTCAGCTGTCTGAATCTTTTCGCAGTCGTGTTCGGTAGTCACTGCGCGGAACTTAGAATCTATTCAAACGCTTTTTACCACAACTTTGATTGGCTTTGAGGCTTTCGAGCGTCATGTCTTGAAATTCTCCCCGCGGCTCACTCTGATAACTCTGGCATGCTGTAGAGTAGCATCCGACTAGCGGCCGCACACGTTAAGAATAGTCCCCGTGCCAGGGATAAGAATTTGTTCTGCGGATGACACAGCTGCCTGCTGGGGCTAGCTGAACGAAGTGTCTTACAGAAAGGCTAGCAGCATTTGGGTTCATCGTGTAGCCGCTTCACGCTCGCATCGTCCCTGTAAGGGGAGTAGCTTCGAGAACACAGGAGCGCGCAGGATCGGTCGCGGTGCGTTTCGACTCCTTGAAGGAGACTACCGTTGAAGGATTGACTGGTAAAAGCGTCACGCTTGGACGAAGCTTCAATCTGCTTCGGCCATGGGCGGAGGTCTGCGAATTAGACCTTCGTTTAATGTACCATAAAGCCCTCTGTTCAAGAACTGTTCCTAGAACAAAACTTTGGTCAGTGCCCAGCATTTACGACTCGTTGTGGCAACTCTACCTAAGTAGACAATCCGTCGGTGAGTCTTTAGTTACAACATCTAGGATATGAGGTTACCCTCATAGGTGGGGCGAATGAAGGAAACAAAATTAGTGGCTTGGGAGTCAAGGCATTCGTCAGGGGTGGATGATCTGCCCAATTTAGAGAATCTGGGAAAATCAACAACTAACTGCAGTGATTTTTCTGGTGGTACGCGTTATCTTCCACCCCACCTGACGCGTGCAGGCACACCTCTGCCCTCAATAGGTTAGGGGCTGGGGTGGAAAAAAATGAACCGGGGCCTCAGCCTTGCGTGCTGGACTATATCTAGCCGATAGGCTCATCTTAACGTCGCGTTACGGATCGTAACTCAATAGAGGATCAGCAGTTTATCAATGGGAAGACATCGGCACCCGCAAGGTAGAATACCGACGTGTTAGATCGCTGGGTGTACAGTAATCCCCACAGTCTGCGATCTGGTGCTTATTCTATTTGAGACCTTCGCAATGTGCCTCTTTACGGTGCACCCAATATGAGATCCATCTGCTGAGGACCAGTTCTGTCAGTGCAGAAGGTTTATTGACTAGAAGGCCGGGTGACTTTGCTTAGACGCCTCATCGTAAACGCGACACTGTGCCGGTCATTTCGAATGCCGACAAACCACTGACCGCCGAGATGATCAGCTTCCTTACGATTGATCTCGTGGTGTAGCGGCTCTAAATGATACTTACGAGGAACGTGGCGGATCGACCTATCGACTATCCATAAATTGGCAGCACGCTACTGTGGAACGGTAGAGGTGGCATGATAAAGAAGTGGACAGCTGTACGAGATGACTACCCTATCGAGCGCAAGCCGAGGTCCCAGTCCAAACGCGGTGAGTCCAGCGCATAGCCCGCGATTGCCGGCAAACGCGGGGCTATTAAATAGTGGCACTACTACGTGCACACCACGCTACCACGATAAAAATTGACTCTTCAGAGGGCTATCCTAGGGCCTCCCGGTGTCGCCAATATGGCAGACTCACGTCTCCTAGCGATATGGAGCATCTACTAGAAGTGACAACCTATCGCTTACGAAATGTTAAAACTGTTGTTTAGGTTTAGTCTTGAACTATTTTGTGGCGAAGAGTACTGCCTGACTTGTTGATTGTAGGTGGCTAGATACAAAAAGCACTGACGCAGCTTGCTTGGGTACGGGGTGAACATGCAGTACGAAACCTAGGCGATTTCAGTCAAAGATTGTAAACCCGATCCTCGTTTAGCAAGCCTGCAACCCCATGCCGGCACTTAATATCCGGTGGATGAGTATCAGCGGACCTAGCGTAATCACGAAATCCATCAGGCTCCAAGTTACGATTAAGCTTCGTACGGCAAGGGAGTCCCTAGCTTCCATTAGCGTGTACTTCTCCCCGCTTAACTCAGAAGAAGAATATTTTAAGTTAAATTACCTCGTGGTGCACATCCGCTTAGATCTAACTTCAAGGGATGGTAAGGGGGATTCCTACCTCTATTGGAAGTATTCAACTCGTAGTTGGCTGGGTAGGTCCTTTTTAGGGTTTTCCCTCTGGTTTAGATCCCAGTAGCGCCCCCCCCTAGGTTGGGATATAGTCTAGAGGATTAACTAGCGGTTTCGATGTCTTCCACGCCCATAGCATTGGCGCGCCCGTGCTCGCACGGGGCCTTGGCGTAACACAGCTTGTTTCCGACGTGCTAGCAACGAGTACCCTAACCTGGTTAGACGAAAGCAACGCTGCGATACTCTGGGGCACATAACTTGTAGGGTCTTGGCCGGGGGGCGGGAGCGTCACCTCTATTGATCTCTCGACAGGAATAAAAGACCTTACGGAGCGGCCACTCATCACACAGACAACGGAGCAGCTGTGGTCTTTTGTAACGATCACAAGGTGCATGTGATTTACAGCTGTACAAGCTCAGAAGTTCCCACAGATCCTGCATCGTGATCACGGTTATCCTACTATAGGATGAGATGTATCGTACATAGTCATCTAATACCTTATTGTGCAAGCGTCTGACAAGCGCTATATCCGGTCAGACGAAGCCTCCATTCCGTACCGCAGCGCAGATTTGGTCCCCCGCGTGGGGCACTACATAGAGTGCGCACTCCGGTGGTCGACAGTAGCAGCTATTTATAAGTACGGATTACCGACCTATAGAATCCTCCGAGGTTTTGCTTTTTCGGGAAAGGCCTGTAGCTGTCCAAAACCAGCCGAGGCTGTCACCACCGAAATCGGGAAACGCAGCTGGTACAGGACAGCAACGACCGAGTAGCCTGCACCATATTTCACGTATAGTCGCGTCATACGAGTCCGCACCGTAATCGCGGTATTAACAGCAGGCGGATTCCAGTCTCCCGCGATGTTGATTGCTGAGGACGTATTCTGGTAACTACCACTGAGGGCTCTGGGATTAGTTTAGGTAATCCCCCTTTCAGCCGGGGAAGAAGTATCGCAAAGTTCTAGTCCGGCGCTCGTTACCGTCGAGCTAACGTGAGGATTATTGACGCACACCTAGGTGTTCGACAATGCCAGGTTTCAGAAAATAAATCTGCGCCAGACCGTATCGATTCGGACCGTTGAGCTACGGCGATAACAAGTATGTCTGGTGCCGCACATTAGTTGGTTTACCAAGGGGGGCCCATGGGTTTCACGTATATGAGATCTCGACTGTACCATGAGTTACCTCAGGCGACAGCTCTGATGATACCAATCCGAGAGCCCACAGCACCTGTTAAAATTTCTGCTTCTGCCCCCACACCCAAAGCATAATCCCTACCGTGGGGCAGAATCCGGATTAGGCGTGAAGATCAAATCTGTTCCCGTGTTTGATGCTGACAACATGTCACTGTTTGGAGAAACGGCCTATCTTAATGATATACAATCTTCGAAGGAGCGGATATACGCCGACCTCCAAAATTTGCGCGTAGACCGCGTTGAGTCAATAGAGGACTCCGGGTAATCTTGCACAGGTTGCCGACGTTAACTATCAATTTTTCGGGCCCAGAGTGCCCGAGCCATGAGAGTCTCCGTGAGAGACCCTCCCAGTCTACGGCCCTGTGCTCCCACTGCGTGGATTGGCCCGATGTCCACCCGTTGATGTTCACACCGGAGTGGTGGGGCGGTGAGGTATTCTTCGGTGCTTCTAGCCCGCAGCAACCGCAGTTCGAAGCCACTTACAGCTAAGGAACGCGGGTGAACCCACATCCGACTCCAAGGCTGATTGCAGTCTGTGCGCTCAGTCATTTGGATACGTAAGGCCCCTGACCGGCCCAGCATTCCTCGTCCCTCATGATTATCGGAATCGCCTGAAAGGATCGCACCAGGGTGGGCCGTTGATCTATAACCTTCCGTCGTATTAAGCCCTGACTATCTCCCTAAGTAGAGGAAGCTTAGTCTAATATGTCATGATAAAAAAACAGAGTACTGTAGGAGTTCACATCATGGCTGGAAAATATGTAAAACTCGAAAGTCTGCAGAACGCACCGCGTTCACTGCGCCTGACCCTCATGCTCTGAAGGGTATTGGACTAAGACTGCTAGGTCGCGGCCAGGAGGTGGCTCATCGCAGCTGGCTGGATTCCGTACGAGGGATCTTCCTACCAGGGCCAATGCAAGGACAACTCGCTGAGGAAGTTATTGTGAAGATCCGGACAATTGGTAGGTCCTACACTAATGCAACAGGTTTGGTTGCTTTTGCCTGCCTTCGAAACGACACGCTAGCAACCGTTACATCGGGTGGATCGATGGTCGCGCTTTGTCCGGAAGTGCCCATACCGTATGTGACAGGAAGGAAGATGCTTCCTCCTGGTCGATCTCACCTCGCACAAAATTTCCCCGATTCTCGAACAATTGCTGGCGCACTGACCTGCGGTGTGACTTTAATGCATACGACTCCCGTCGCGCGCGAGTGAGATTGCTCTTTTAGTGGGTGACATAGTACGCTTTGTTCAAGGTTCATTGGACTTGTTGGGGATCGTGCTTATCCCACACGTCCTCATTTTTAGCCTTTGTTTGAGTTTTGAACGTACACCAGAGCAAAGGTGTACAATCTCACGGGGTGTGCAAGTTCACGGTAGGACGTCCGCGAGCGATCTAACTAAGTTGTGTCCCACTGGGGTGTATTTAAGACCCCCCGTGGTATCTGTTCAGAAATGCTATAATTTATGTCTCGAGAAACCAGGGTGACTTATCCCCAGCCTCCAATCTAACGGCTAATGCTAAGTCCACAGGATAGGCAGTCGGTGGTTCCGTACACACGCGTCTAGAGCGGCGTAGGTTGCTGATAGCATAAGTGCCTCAGAACGCAAGTCCTTGTGGATCTCTAACCCTCCCATGCCGATTTATGACGACGGCTACTGATCAAGTACGAATGTTCTACCTACCAAGCCCTCGTGCACATTTAAGACGTGGTTGCACTCGGCGAGTGTATTTGGTCTTCTCGGCTCCGTATTTTTGCGTCCGTGGCGCTAGAAACTGGACCATATGCTACTGACATTGGTAGTACTGTCGAATGCTTTCCGCGTATCCGCCTCCGTTTTCATCCCCGCACAGGGCCTGGAATGGACAGCTGATAATACCAACATCTTAAACATACTGTATGCATCATGTAAGCCGACACGTGCACAAGGATCCTCAATGCAGTGCTACGGGGATTGAGGAATAGCGAGGTGCATCCAGCGAACCGTTACCTTAAGATCAACGCTACATCGCGGCGTCCGCCTAAAGCCAGTGTAAGTCCCAGCTGTTAACCGCCTTGAAGTGGTGCAAACACGTTGGGGCAAATTCCGTTAACCGGGGAGCATGCATCTTTTATTCGGCCGTTACAGGCGCCCCAATCACTGCCGACCGCTCCTATAATGGAACACTTGGACCAGCGATGCTGGGTTGCCCAACCCCTCGTACCTTCCGAAGGCATAGCTGGGTACAGATACCGATACCAACGTTGTCGGGTTCTGAGAAGTCTGTATACTCCGCCAGATGGTCCATAAGAGGAGGCCAACGAGCCTATGCTGCGACATGGATGCTAGGCGCCAATTCTCGAAGTCCGTGTCCAAGAGGCTGTGAATAGAAATATTCGCTGCGCGCATTCATTTTTCTGTGTAGCGGCGACTCGTGCACGCGTTAGGCATAAACCATTCCATTGGGGGCACACTGAGGACTTCCGGGAAGGTATTAAGTGGCCCCCCTGAGAGAGGCTATCACCACGTGCTCATTCAAAAAGATCCTAGCAAACCGGTACCATGGAATTAGTGTCCGTCGGAGTATCTTTGCCGGGGTCATTGAACATCTTGATAGACGCGGCTGATGCACGCAGAGCGCAGTTATTAGGCTGTTGAACCTACTTCCTGGCGATCAAGGCTAGTTCTGTACAGGTCCCCCGAGTAGCCGACGAAACTTGGTTATGAGCGTCTGAATTCCACGGGGAGTCGAGTCATCGGGTTCTTCGTCATAACGTCTTACGACGCCTTAACTACCCATAGATGCGGCGGGTGTGGGGGGTTTACGATTACCTTATCGTATGAGTTAGAGCTCAGCGAAGATTGGTCCGAAACATGTGGTGGGCTAGTCAAAACACCCTTGTCAGCGATCATCGTGTGCCCCCCAGTCGGCGTCCGCCTTGTGAGGGTGCACGAGGGTGATTCTAACCATCCGGGGCATAGTAACAGCCCCAGCCGCGAATCTGAATTAGGATACGATCGTGCCATGAATTGGTTAGGCTTGAGGTCTGCAATCAGTTGATAGGTGTCACGCCGTCCCACTGGATACAGCACAGCGGTGAGTTCGTCTTCTAGTCGGCGACAACTAAGATGGTTTCCTTGCACTCATTCAATTCCTAGGGCACGGGGAGAAGCCTGGACGGGGAAACTGCAGGCTAATCATAACGCACCATGGTAGGTCCACCTTAAAGTATTTGCAGGGCGTGCAAGATATGGCCAAGGCCTAACGATACATCTTTTCTCGCAAGGGTTGTTTGAAATGCTAGATTACACCTGGTTAGTCACCGCCAGAGCAAGATCTTATCACTAGTAGCCTTTAAGGTTGGTCTTCGACTGCACTGACCATTGTCAGCGTAGCCGTCCGATCAGCGATAATATGGGGGTCGGGATATTTCATGATCCCTGGAGAGGACGTGCAACGTCTTTCGATGGAAAGGCGCACGAAATAGGAACTCTCCATATTGGGAGATATAAGTCGTGTAGTTCAGCATGACTTTGCCGTTAGAAGCAAAAAATTACGCCATTGCATACATTTTGACAACGCCGACCGACCAAACGCCCTGAGCGCGGCGAAAGTCATGAACCGGCATGCTAAGGCTCAGCTATTAGGAACTTAAACTCCGTAATAACTCAAAATACCGTCTGTTACCGAGTTTTGATGTTATAGGAACTGGTACCGAACTCGTCTGGTATCCGGTCGCTAACGCGCATGTCCAGGGGAGCGATGTCTATGATGCCTGCGTTTTGCTGCTGCCGCCTAACAGCGATTAAGCAAGCTGCCTCCTTTGGCTAGGCACCGTAATTATTATTTTTCAAACTCGCACATATTGCTACGTTCTAAACCCGGGGACCGCCGGCCAGCTGCGACGCTCATACGTGTCCAACCTGACGCGGGAGTGATGGTCTGCTCACCTGGATCGCCTCCGGTAATCCTGTCGCAGGCCGAGGTTAGCGTTTGATGCATGAAGAGCCCGAGCGCAATGACCACCAAGAAGTATGTGGACTCTAGCGTCATGGGGAAGACATAATTTCCCTCTCTCTGTGGCATAGTCCGCCGCACCCTGTGGTGTCTCAGTGGTTGGAGTTATAACACGGCTCGCGGCAAGCATGAATAGGACGCCTTATAATCACGGTTAT
		</sequence>
    <sequence><taxon idref="Location_1_0_0|36.31555757471656"/>
			TGAGCACGTCCCAAGGATGGCACCGTATGTAATGGCCTTAACCTCCAAACCAGCAAAACTGAGTATCTCATCCGACGGGCAAAATTGTTTAATTTTCGCAAGACGTACATTCTCCGTATCACACCTATACCGTATGGCGATCGCCTTCCCCATACAGAAAAACTGTAGTGAGACTCACGGCGGCATTCCACCCGAGTCCCGCAAGTTAATCCTCCGCGTTTATTCATACGTCGACAGGTAGGAGCACGCTAGCCGGAGTAAGGGCCACCTCCTCTACCGTGACGGTACAGAACCGCAGCATTATGCCTTAATCGCATAGGGCTGGATTCACCAATAAGAGAGACGCTATTCCGGCCGGGTGTGACCTGCTATTAAAAGGCACCTGGAGGCACGGGCCGATCAGCCAATGAAAGGACGTGCGATTGTCCGGTCGGCCAGTAGGTCAGCCGCCGCACGCGTTACGTAGTTTGAAGGAAAGTCTCTAGGGTCTGTGCTCGTCGGGCGAAGATAAGTTTTACGAGAATAATTCTATGATGTTAACCCGCCTAATTAAATTTTAAGTATAGGGCAGGCGAATTAGGGTTGCTACACAAATTTGAGGATCCGTGCTAGCACACCGTGATCGGACAACTAGAATGAATCGATTCTGTTGAAGTCTAGAAGCGGGGAAAGAATTCACAGCTCGCAAGTCGCTCAGTGGCAGGTACTCCCCTAAGTGGTTCAGCGTTCCCGCTGACCGGCTGGATTATGGCCTAAACGGATTTACGTGCATGGGTTATCATTTAAAATACCTGCTTCGGCTAGGCGTTATTTACAGCGTGTACCTGAAATAGAGACGATGCCTCACGATATTACAATGCGGAAACTAGATCCGGCAACATATGGAGTATATATGGACGGCAATCGTTGGATAGGTGCGCGAGACCTTCCTGTGCATGTCGATTGCCCCACATTTCGAATTAGAGGGTTCAAAGCAGCGTGTTTATACGGTCCTTAGGTCATACGACTGTGACATTTATATCCCTGGAAAAATTATTGGGGGTCGCCAGGGCTAATCGCTAACACATCTGCAATAGGGAGCTAGGCCCTGATAGCTGGGATACAAGCATGATGCTTATCAGGGGCTTCTCGAACCGAAGAGTAAAGTGCGGCTCCCCCCCGGGTACATTTTCCTTAGGGGGACATTTTTTCTTGAGGTAGTGCGCATTCTCCCGACGACAGGACCAATCCCCCCCTCTACGCGATGTAACCAATTAACCGTAGACAGGTTTAATCATGGAAGTTTGAAGGTCAGTTGTATGTCTACAGGCCCACCCATTGTCGAGTACAAATATAAATTTACGATCGTTGTTGAGGAACGCTGTTAGTCGAGCTGAAACGTCGATCGTCCATGATTCGGTAGTTTTGGCATAAGGGTGTATACGTGCCTGGGTGTTGGTAAATGTATTATACAACTGCGTTGACGCTGGAATCACCTGAACCTAAAGACTAAGCTCTGACGTCACTTCGTTCTCGATTAAAAACGCGATGTAACAAGCTATCGACCTATTTACATTATACCCTAGTATATGACCACGTCCTCCTAGGTCCGCTGCACGCGGCTCTGACATATGGTGAGGAGTGCCCCCGTGAAATGGCTGATTCACATGCGGTTCATTACACCGGCTGTTTCAACTGCGCTACAGTTACTCTGACACAGCAGCGCTCCCCGCATTTTCACCTGCAGTACACTTGACCTCACAACCAACATTTACCTAAAACCAGTCAGTGAGTCACAGATTGGTTCGGTACCCAATTGTACACTGTTCGTTATATAACCAGTACGGACGCCTCTTTAAGATACGGCTAAGACATGTCCCGGCATCTGAGTCCTCGGCCGGTCTCTCGGAAACTCCGCTCTACCTTGGTCGCAGCCGTAATTCCTTTGTAAGAGATTGGGGGAAGAGTCGGGTGGATAAAATCATCTGACGCGCGGCCCAACAACCATGACCGATATCAAACCGTTCGCTGTACGTTTTTCCCGCCCGTGCCTTTCTACGTAAAAAAATCCAGTGCAATAAAATAAAGTCCACAGGCTTTCTGCAAATGCCGCGGTTCGTGGCGTTATACCTGGGACACTCTCGTTGACAAGATGAATGGGTTAATTGAAGGGCAGGACATCCGTTGCAACTAGCGGACTGTGGTCGCACCAAGCGTGATTCTGGCCGCAATGACGGCTGCGGCTGGATCTGTCCATCTAATCGCTGGGTCTGCACCAGTTTCAGTAGTCGGGCCGGGTTCAATATCACCAAGGCGGATCGTAAAACTCGCCAACGTTCACAAAGGTATTAATAGCATATAATCTAGGGAGATCACTGTTCGGTGCTTTGTCGCCGCAGTACAGCATTTCACGCAAAACCTTAATACAGTAGAATGACACCAGGCGCGGACAGGCTTACTCAGCTCGGAATAGCTGTGACACCGTCTACCCTAAGTCATCCTTACTAAGCTGTGCCCACGTGGCCTGCGCTGCATACATCGCGCATGCTGAGATAATGAAAGTTGCTGAAGTGCCTCGGTGTTTCCGTGAACACACTTGGCGTGCATCGTTTAAAGTGGCGTTCAGGCTGCCTAGGAATCTGAGTTGTGCACTGAGCGCGGTGGGCTTCTGTTCCATTCTTACTTTAACCGGATGGGGGTCTAGATCTGCACGACATTTGCGAAACCGGTGTCATGCTCCCTTCACAGGTACATGGATGTGCAATGAAACGCCGGAACCCCGTACCAATACATCACACTGCACATGTGATCTGGGCTGAGCGGACCTAAGGCTCCCTTAACAGAATAGAAAAGTGTCAACTACGCCTTTATCCCATCCCCTGACAGCCTTCTACTAGGTTGATCTGAGGACGTAGTCTATTGAGGGATGCAATTCCAATCTATCCACAAAAATTAGATTATGCGGGAGCGGTTGGCGTCAATTTATCTAAGAGAAAGCATAGTGCATGCATTGTTGCCGTGCTTCAGAGATATCAGGTTTTTGCTCGCTGCTCGTGAAGGCCATGCACCCTCCTAACAGCCAACCAAGTAAATAGGCGGAGCCAAAGTGGCGTCTTACTACCATTGACTTAACCATAGCGTATAGCGTTCAATACGTGTCAATACCCAACGCGCGCGCCACCCGCGCGGCTAAGACCATCTTTTGTCGCATTGTATGCCCGCCACTACCCCGTTTAATTTGAATTCAGTATCAGTCGGGCCCTCTGGACTACTTCACGTGAAGGACATGGACCTCCAATCCACATATTTAAGACCTAATACGTAACTACGCTATTCAATATGGCTTCCTCAGAGTCACTGACAAGCTAATCTGTTATGTATTGGGAATTTCGAGTAACCACCGAACGTGGCCCCCCCTATCTTCATGCGACCAACCCGGCGTCGATGTACATCAGGTGTGTCGCCCACCCCCGGGTATAGTAATGGGTTCACTCGCGGCTGGCAAGTCTCCTGAGGGCAGGTTAGGTGGCGGGGAATAGCCGTATCAGAGTGTTATGACCAGTCAAAGCGTGGAAGGACCTCTGGCGCAGTCCTACAGGTAAAATTGCACGATGTCCAGAGCCAGTGGTCACGCCCAGTATGAAGCACTGGTCATTTGTGCGCCATCCTGTCACCTAAGCACATTGCGTTCGAGCAATGCAGCTCTCACAACTCGATATAGGAGAAAGATGGTAACAATGATAGCGTGAGGGTCAAGAAACCCGTAAAAAAGGCTTAGCGAACGACGGCTGGCGTAATGTTCGTGACCGAACAGACCAATAAGAGCTTCACTGATGGACGTTCCCACCCATTGGGAACTGTTCTCGACAGTGTAAGTGCGGGAGGGGGCGGAGAAGGGACTACGATACCTGTTTTTCATACTACGACTTTCATTTCAGGTATTAAGTAAAGGAATAGAACCACCCAGAACAGGCTTGAGAAGTATGACGTACGACACTGTGTGCAATCTGTGTCCGCTAACCAGTCGGCAGGTCGTAACGGGTCGATAACCATTGGGCTCGGGCTTCGGCAATCACCCAGCGGATGGGTTACCTGTATCGGGAACTTGTGGCGTATGAAGCATTATCTAACTTAAAACCCCGGGGACCCGAACAAGGGGCTCGTACTTTTCGCAGAAACAACTTGAGTATTGCTGTGTGCCATAATGACGACATTTATTATGGGTATCGTAACGACGATTCGGCGTGCCCAACGGGATTGGAGAATCACCCACCGTTCGGACTAAGGCGAGGGTTAACAGGTTACAGTCCTATTGCACGTTTTCATCTTGCCCTGGCAAGGTCGGTACTTTCAGATCGAAGCCCAGCGCGCGAAGGACTGTACGTTAAAGCCTAAAGTCCGTGGCCGTTGTCGGAGATATAAACTCAACAAATCGCATCATTCGGAAAAGCTGTCGGGCTTTCGACCCGGTGAAACATCAATTCCCAGCATCATTTTTAAAATGTATGAAGGACGCCTCTATCGAGAGCTTAACGTAACGTACCAGCAAACATCAGTTTGCTGTATTTAGAGGAGGGTGTCTGGAGGCGTCACCAAAGCAAGCCCAGGTCCTCATTTACACCAACAAGCGATAACCAGAGCGACACACACTCGGTTATAAAAAGGAAAGCTTACCTAGAATCTGAGGTGCACATCTAATTACAAAATGTTTGCGGGTCCCGTCACCTCCACGAGACCAAACGCACCATCACAGACGCGTGATGATTGACCATGTCGCCTATTACGACGGCCGAAATCGCCGAACAAGTATCTCAAATTGTACCATTCCCTGATCGGTCGCTCAGGTATGAGAGCGATATAACTTAGGCGAACGGTCCGTTAGAATTGCGATTCTAGGCGCCTCCGTCAGGGGGATTCCAGTATCGATTCTCCAGTCTCCACCTCGGCCGGTTCAATATAAATAGCGTTACACTGTTGTAACCGTTGGACAAGAGGTTATTCCAATAGATTGCTATCAAAATACACACAACACTTGCGCCTAGTCAACCCGCGTTGCCAGCGTTCATTGGTGGGTTTCGAGTCTCTTGGGCTTTGATAACCGCGGGGGGTATCCGGACGGGTGCTTCCTCAACCTACGGAACCCGTACGACCATGAAGGTCACCATGTCTCAGTGCTATACCATTTTGGCTCCGCTTGACTCTTAGGCTCAGGATTTCCTGACTATATCCGTGAACATCCAGATCGAAGTTGCTGCTCAAGAGTATTTTGACCCATATTTTGTACGCTGTAGCCTGCGTTGAGGCCCATAGATCATCTAACGACGTTACAGTGCAATGATTCGAAAGGAGATCTGAGTGTGTTAACACACATACACCGTCCGACGGCTCCCCAGCCATCGAAACGGGCGTATTTACATATAGGCCTTAACGTGGCCTATGTGGGTAACGGTCGAGCTGATAAAGCGTTCGGGTATGCGCACGTATCCCCTTTGGTCGTACGATGCCCGGACTATACCGCAATGAGGAACACCCGTTGGGTTACGCGAAGATTTCCGCAGCTAACCCATATTGAGACATGGGCAAACGCGCGGCATTCTTGCGCACCCCGGGCACTGCGTATGTCGTGTACAGGACAGGGTCCACTGCGTCGGCATGCCTCTATTTTAGTTCGACCCCCATAGAACCGATGATATTTCCCGGAGTCATGCAACGGGTCAGGCTGCCACGTCGGCAAGGGAAGTTAAGGCAGAGTTGGAGGTAAACCTTAACAGACCTTTTGACTCAGAAAAAAGCTGTCAGGTAAGAGGTACAAGGGTACCTTTGTTGAATGCACCGCGGGCACGATAGCATCGGGAGAGAATCAGACACTACGCCGATCGGCACGTGATGTCGCTCCGAACCATGCTATTGGAGGATAAAGAGTGTATTCGTTCGACAATCGTTCAACACAAAATGCCCAAGTCTATGGGCAGGTTGGATGAAGAATGCATAGATACTTCTTTATGCATCACGTCCGAGTTAAAAAGCGTACCAGCATTCCGCCTGCAAATGGTAGCTACCAACAACTGGCTAACTTGTTATGCGTCCGCGTAGTGCTGTAGGTATTATGGTCCGTTGGAAACGGCGATAGAGGCCCGAACTTTGAACCGTAGGTGATGTAGGCGTTGTAGACTCTGAACTTCACCTACAATGACCCGTCTTTTGGAGAGTGCACATGCACGGAATTGCGCGGTTTACGAGGGCTTGTCCTCATACTCTCTCAACGACAGCAGTAGCCTCTAGAAAAAACGTCTCGCATACTTCAGAATTGGAGCGCCAACCAATTTGGCTGTAGACACTAGACTTCTCAAGAAAGGTTCTTACATCAATAAAACAAACACGTCATAGCGCGCGAACAGGCTTCTTGAAAAGGATGCGGGCCCTATGGAGAGTCAAGGTCTGTGCTTCAGGGCGCCAAGCGGATAGAGAATGTAGTACTAAGATCCATAGACGCCATGGCTATACAGGAATTGAAGCTAGGCGCCGGGGGCTCAGAGTCTGTATACAAGTCCTCGCTATTGGATCGTAACCGCTCAGCTGTCTGAATCTTTTCGCAGTCGTGTTCGGGAGTCACTGCGCGGAACTCAGAATCTATTCAAACGCTTTTTACCACAACTTTGATTGGCTTTGAGGCTTTCGAGCGTCATGCCTTGAAATTCTCCCCGCGGCTCACTCTGATAACTCTGGCATGCTGTAGAGTAGCATCCGACTAGCGGCCGCACACCTTAAGAATGGTCCCCGTGCCAGGGATAAGAATTTGTTCTGCGGATGACACAGCTGCCTGCTGGGGCTAGCTGAACGAAGTGTCTTACAGAAAGGCTAGCAGCATTTGGGTTCATCGTGTAGCTGCTTCACGCTCGCATCGTCCCAGTAAGGGGAGTAGCTTCGAGAACACAGGAGCGCGCAGGATCGGTCGCGGTGCGTTTCGACTCCTAGAAGGAGACTACCGTTGAAGGATTGACTGGTAAAAGCGTCACGCTTGGACGAAGCTTCAATCTGTTTCGGCCATGGGCGGAGGTCTGCGAATTAGACCTTCGTTTAATGTACCATAAAGCCCTCTGTTCAAGAACTGTTCCTAGAACAAAACCTTGGTCAGTGCCCAGCATTTACGACTCGTTGTGGCAACTCTACTTAAGTAGACAATCCGTCGGTGGGTCTTTAGTTACAACATCTAGGATATGAGGTTACCCTCATAGGTGGGGCGAATGAAGGAAACAAAATTAGTGGCTTGAGAGTCAAGGCATTCGTCAGGGGTGGATGATCTGCCCAATTTAGAGAATCTGGGAAAATCAATAACTAACTGCAGTGATTTTTCTGGTGGTACGCGTTATCTTCCACCCCACCTGACGCGTGCAGGCACACCTCTGCCCTCAATAGGTTAGGGGCTGGGGTGGAAAAAAATGAACCGGGGCCTCAGCCTTGCGTGCTGGACTATATCTAGCCGATAGGCTCATCTTAACGTCGCGTTACGGATCGTAACTCAATAGAGGATCAGAAGTTTAGCAATGGGAAGACATCGGCACCCGCAAGGTAGAATACCGACGTGTTAGATCGCTGGGTGTACAGTAATCCCCACAGTCTGCGATCTGGTGCTTATTCTATTTGAGACCTTCGCAATGTGCCTCTTTACGGTGCACCCAATATGAGATCCATCTGCTGAGGCCCAGTTCTGTCAGTGCAGAAGGTTTATTGACTAGGAGGCCGGGTGACTTTGGTTAGACGCCGCATCGTAAACGCGACACTGTGCGGGTCGTTTCGAATGCCGACAAACCAATGACCGCCGGGATGATCAGCTTCCTTACGATTGATCTCGTGGTGTAGCGGCTCTAAATGATACTTACGAGGAACGTGGCGGATCGTCCTATCGACTATCCATAAATTGGCAGCACGCTACTGTGGAACGGTAGAGGTGGCATGATAAAGAAGTGGACCGCTGTACGAAATGACTACCCTATCGAGCGCAAGCCGAGGTCCCAGTCCAAACGCGGTGAGTCCAGCGCATAGCCCGCGATTGCCGGCAAACGCGGGGCTATTAAATAGTGGCACTACTACGTGCACACCACGCTACCACGATAAAAATTGACTCTTCAGAGGGCTATCCTAGGGCCTCCCGGTGTCGCCAATATGGCAGACTCACGTCTCCTAGCGATATGGAGCATCTACTAGAAGTGACAACCTATCGCTTACGAAATGTTAAAACTGTTGTTTAGGTTTAGTCATGAACTATTTTGTGGCGAAGAGTACTGCCTGACTTGTTGATTGTAGGTGGAGAGATACAAAAAGCACTGACGCAGCTTGCTTGGGTACGGTGTGAACATGCCGTACGAAACCTAGGCGATTTCAGTTAAAGATTGTAAACCCGTTCCTCGTTTAGCAAGCCTGCAACCCCATGCCGGCACTTAATATCCGGTGGATGAGTCTCAGCGGACCTAGCGTAATCACGAAATCCATCGGGCTCCAAGTTACGATTAAGCTTCGTACGGCAAGGGAGTCCCTAGCTTCCATCAGCGTGTACTTCTCCCCGCTTAACTCAGAAGAAGAATATTTTAAGTTAAATTACCTCGTGGTGCACATCCGCTTAGATCTAACTTCAAGGGATGGTAAGGGGGATTCCTACCTCTATTGGAAGTATTCAACTCGTAGTTGGCTGGGTAGGTCCTTTTTAGGGTTTTCCATCTGGTTTAGATCCCAATAGCGCCCCCCCCTAGGTTGGGATAAAGTCTAGAGAATTAACTAGCGGTTTCGATGTCTTCCACGCCCATAGCATTGGCGCGCCCGTGCTCGCACGGGGCCTTAGCGTAACACAGCTTGTTTCCGACGTGCTAGCAACGAGTACCCTAACCTGGTTAGACGAAAGCAACGCTGCGATACTCTGGGGCACATAACTTGTAGGGTCTTGGCCGGGGGGCGGGAGCGTCACCTCTATTGATCTCTCGACAGGAATAAAAGACCTTACGGAGCGGCCACTCATCACACAGACAACGGAGCAGCTGTGGTCTTTTGTAACGATCACAAGGTGCATGTGATTTACAGCTGTACAAGCACAGAAGTTCCCAAAGATCCTGCATCGTGATCACGGTTATCCTGCTATAGGATGAGATGTATCGTACATAGTCATCTAATACCTTATTGTGCAAGCGTCTGACAAGCGCTATATCCGGTCAGACGAAGCCTCCATTCCGTACCGCTGCGCAGATTTGGTCCCCCGCGTCGGGCACTACATAGAGTGCGCACTCCGGTGGTCGACAGTAGCAGCTATTTATAAGTACGGATTACCGACCTATAGAGTCCCCCGAGGTTTTGCTTTTTCGGGAAAGGCCTGTAGCTGTCCAAAACCAGCCGAGGCTGTCACCACCGAAATCGGGAAACGCAGCTGGTACAGGACAGCAACGACCGAGTAGCCTGCACCATATTTCACGTATAGTCGCGTCATACGAGTCCGCACCGTAATCGCGGTATTAACAGCAGGCGGATTCCAGTCTCCCGCGATGTTGGTTGCTGAGCACGTATTCTGGTAACTACCACTGAGGGCTCTGGGATTAGTTTAGGTAATCCCCCTTTCAGCCGGGGAAGAAGTATCGCAAAGTTCTAGTCCGGCGCTCGTTACCGTCGAGCTAACGTGAGGATTATTGACGCACACCTAGGTGTTCGACAATGCCAGGTTTCAGAAAATAAATCTGCGCCAGACCGTATCGATTCGGACCGTTGAGCTACGGCGATAACAAGTATGTCTGGTGCCGCACATTAGTTGGTTTACCAAGGGGGGCCCATGGGATTCACGTATATGAGATCTCGACTGTACCATGAGTTACCTCAGGCGACAGCTCTGATGATACCAATCCGAGAGCCCACAGCACCTGTTAAAATTTCTGCTTCTGCCCCCACACCCAAAGCATAATCCCTACCGTGGGGCAGAATCCGGATTAGGCGTGAAGATCAAATCTGTTCCCGTGTTTGATGCTGACAACATGTCACTGTTTAGAGAAACGGCCTATCTTAATGATATACAATCTTCGAAGGAGCGGATATACGCCGACCTCCAAAATTTGCGCGTAGACCGCGTTGAGTCAATAGAGGACTCCGGGTAATCTTGCACAGGTTGCCGACGTTAAGTATCAATTTTTCGGGCCCAGAGTGCCCGAGCCATGTGAGTCTCCGTGAGCGACCCTCCCAGTCTACGGCCCTGTGCTCGCACTGCGTGGATTGACCCGATGTCCACCCGTTGATGTTCACACCGGAGTGGTGGGGCGGTGAGGTATTCTTCGGTGCTTCTAGCCCGCAGCAACCGCAGTTCGAAGCCACTTACAGCTAAGGAACGCGGGTGAACCCACATCCGACTCCAAGGCTGATTGCAGTCTGTGCGCTCAGTCATTTGGATACGTAAGGCCCCTGACCGGCCCAGCATTCCTCGTCCCTCATGATTATCGGAATCGCCTGAAAGGATCGCACCAGGGTGGGCCGTTGATCTATAACCTTCCGTCGTATTAAGCCCTGTCTATCTCCCTAAGTAGAGGAAGCTTAGTCTGATATGTCATGATAAAAAAACAGAGTACTGTAGGAGTTCACATCGTGGCTGGAAAATATGTAAAACTCGAAAGTCTGCAGAACGCACCGTGTTCACTGCGCCTGACCCTCATGCTCTGAAGGGTATTGGACTAAGACTGCTAGGTCGCGGCCAGGAGGTGGCTCATCGCAGCTGGTTGGATTCCGAACGAGGGATCTTCCTACCAGGGCCAATGCAAGGACAACTCGCTGAGGAAGTTATTGTGAAGATCCGGACAATTGGTAGGTCCTAGACTAATGCAACAGGTTTGGTTGCTTTTGCCTGCCTTCGAGACGACACGCTAGCAACCGTTACATCGGGTGGATCGATGGTCGCGCTTTGTCCGGAAGTGCCCATACCGTATGTGATAGGAAGGAAGATGCTTCCTCCTGGTCGATCTCACCTCGCACAAAATTTCCCCGATTCTCGAACAATTGCTGGCGCACTGACCTGCGGTGTGACTTTAATGCATACGACTCCCGTCGCGCGCGAGTGAGATTGCTCTTTTAGTGGGTGACATAGTACGCTTTGTTCAAGGTTCATTGGACTTGTTGGGGATCGTGCTTATCCCACACGTCCTCATTTTTAGCCTTTGTTTGGGTTTTGAACGTACACCAGAGCAAAGGTGTACAATCTCACGGGGTGTGCAAGTTCACGGTAGGACGTCCGCGAGCGATCTAACTAAGTTGTGTCCCGCTGGGGTGTATTTAAGACCCCCCGTGGTATCTGTTCAGAAATGCTATAATTTATGTCTCGACAAACCAGGGTGACTTATCCCCAGCCTCCAATCTAACGGCTAATGCTAAGTCCTCAGGATAGGCAGTCGGTGGTTCCGTACACACGCGTCTAGAGCGGCGTAGGTCGCTGATAGCATAAGTGCCTCAGAACGCAAGTCCTTGTGGATCTCTAACCCTCCCATGCCGATTTATGACGACGGCTACTGATCAAGTACGAGTGTTCTACCTACCGAGCCCTCGTGCACATTTAAGACGTGGTTGCACTCGGCGAGTGTATTTGGTCTTCTCGGCTTCGTATTTTTGCGTTCGTGGCGCTAGAAATTGGACCATATGCTACTGACATTGGTAGTACTGTCGAATGCTGTCCGCGTATCCGCCTCCGTTTTCATCCCCGCACAGGGCCTGGAATGGACAGCTGATAATACCAACATCTTAAACATACTGTGTGCATCATGTAAGCCGACACGTGCACAAGGATTCTCAATGCAGTGCTACGGGGATTGAGGAATAGCGAGGTGTATCCAGCGAACCGTTACCTTAAGATCAACGCTACATCGCGGCGTCCGCCTAAAGCCAGTGTAAGTCCCAGCTGTCAACCGCCTTGAAGTGGTGCAAACACGTTGGGGCAAATTCGGTTAACCGGGGAGCATGCATCTTTTATTCGGCCGTTACAGGCGCCCCAATCACTGCCGGCCGCTCCTATAATGGAACACTTGGACCAGCGATGCTGGGTTGCCCGACCCCTCGTACCTTCCGAAGGAATGGCTGGGTACAGATACCGATACCAACGTTGTCGGGTTCTGAGAAGCCTGTATACTCCGCCAGATGGTCCATAAGAGGAGGCCAACGAGCCTATGCTGCGACATGGATGCTAGGCGCCAATTCTCGAAGTCCGTGTCCAAGAGGCTGTGAATAGAAATATTCGCTGCGCGCATTCATTTTTCTGTGTAGCGGCGACTCGTGCACGCGTTAGGCATAAACCATTCCATTGGGGGCACACTGAGGACTTCCGGGAAGGTATAAAGTGGCCCCCCTGAGAGAGGCTATCACCACGTGCTCATTCAAAAAGATCCTAGCAAACCGGTACCATGGAATTAGTGTCCGTCGGAGTATCTTTGCCGGGGTCATTGAACATCTTGATAGACGCGGCTGATGCACGCAGAGCGCAGTTATTAGGCTGTTGAACCTACTTCCTGGCGATCAAGGCTAGTTCTGTACAGGTCCCCCGAGTAGCCGACGAAACTTGGTTATGAGCGTCTGAAGTCCACGGGGAGTCGAGTCATCGGGTTCTTCGTCATAACGTCTAAAGACGCCTTAACTATCCATAGATGCGGCGGGTGTGGGGGGTTTATGATTACCTTATCGTATGAGTTAGAGCTCAGCTAAGATTAGTCCGAAACATGTGGTGGGCTAGTCAAAACACCCTTGTCAGCGATCATCGTGTGCCCCCCAGTCGGCGTCCGCCTTGTGAGGGTGCACGAGGGTGATTCTAACCATCCGGGGCATAGTAACAGCTCCAGCCGCGAATCTGAATTAGGATACGATCGTGCCATGAATTGGTTAGGCTTGAGGTCTGCAATCAGTTGATAGGTGTCACGCCGTCCCACTGGATACAGCACAGCGGTGAGTTCGTCTTCTAGTCGGCGACAACTAAGATGGTTTCCTTGCACTCATTCAATTCCTAGGGTACGGGGAGAAGCCTGGACGGGGAAACTGCAGGCTAATCATAACGCACCATGGTAGGTCCACCTTAAAGTATTTGCAGGGCGTGCAAGATATGGCCAAGGCCTAACGATACATCTTTTCTCGCAAGGGTTGTTTGAAATGCTAGATTACACCTGGTTAGTCACCGCCAGAGCAAGATCTTATCACTAGTAGCCTTTAAGGTTGGTCTTCGACTGCACTGACCATTGTCAGCGTAGCCGTCCGATCAGCGATAATATGGGGGTCGGGATATTTCATGATCACTGGAGAGGACGTGCAACGTCTTTCGATGGAAAGGCGCACGAAATAGGAACTCTCCATATTGGGAGATATAAGTCGTGTAGTTCAGCATGACTTTGCCGTTAGACGCAAAAAATTACTCCATTGCATACATTTTGACAACGCCGACCGACCAAACGCCCTGAGCGCGGCGAAAGTCATGAACCGGCATGCTAAGGCTCAGTTACTAGGAACTTAAACTCCGTAATAACTCAAAATATCGCCGGTTACCGAGTTTTGATGTCATAGGAACTGGTACCGAACTCGCCTGGTATCCGGTCGCTAACGCGCATGTCCAGGGGAGCGATGTCTATGTTGCCTGTGTTTTGCTGCTGCCGCCTAACAGCGATTAAGCAAGCTGCCTCCTTTGGCTAGGCACCGTAATTATTATTTTTCAAACTCGCACATATTGCTACGTTCTAAACCCGGGGACCGCCGGCCGGCTGCGACGCTCATACGTGTCCAACCTGACGCGGGAGTGATGGTCTGCTCACCTGGATCGCCTCCGGTAATCCTGTCGCAGGCCGAGGTTAGCGTTTGATGCATGGAGAGCCCGAGCGCAATGACCACCAAGAAGTATGTGGACTCTAGCGTCATGGGGAAGACATAATTTCCCTCTCCCTGTTGCATAGTCCGCCGCACCCTGTGGTGTCTCAGTGGTTGGAGTTATAACACGGCTCGCAGCAAGGATGAATAGGACGCCTTATCATCACGGTTAT
		</sequence>
    <sequence><taxon idref="Location_1_1_0|33.460050618879905"/>
			TGAGCACGTCCCAAGGATGGCACCGTATGTAATGGCCTTAACCTCCAAACCAGCAAAAGTGAGTATCTCATCCGACGGGCAAAATTGTTTAATTTTCGCAAGACGTACATTCTCCGTATCACACCTATACCGTATGGCGATCGCCTTCCCCATACAGAAAAACTGTAGTGAGACTCACGGCGGCATTCCACCCGAGTCCCGCAAGTTAATCCTCCGCGTTTATTCATACGTCGACAGGTAGGAGCACGCTAGCCGGAGTAAGGGCCACCTCCTCTACCGTGACGGTACACCACCGCAGCATTATGCCTTAATCGCATAGGGCTGGATTCACCAATAAGAGAGACGCTATTCCGGCCGGGTGTGACCTGCTATTAAAAGGCACCTGGAGGCACGAGCCGATCAGCCAATGAAAGGACGTGCGATTGTCCGGTCGGCCAGTAGGTCAGCCGCCGCACGCGTTACGTCGTTTGAAGGAAAGTCTCTAGGGTCTGTGCTCGTCGGGCGAAGATAAGTTTTACGAGAATAATTCTATGATGTTAACCCGCCTAATTAAATTTTAAGTATAGGGCAGGCGAATTAGGGTTGCTACACAAATTTGAGGATCCGTGTTAGCACACCGTGATCGGACAACTAGAATGAATCGATTCTATTGAAGTCTAGAAGCGGGGAAAGAATTCACAGCTCGCAAGTCGCTCAGTGGCGGGTACTCCCCTAAGTGGTTCAGCGTTCCCGCTGACCGGCTGGATTATGGCCTAAACGGATTTACGTGCATGGGTTATCATTTAAAATACCTGCTTCGGCTAGGCGTTATTTACAGCGTGTACCTGAAATAGAGACGATGCCTCACGATATTACAATGCGGAAACTAGATCCGGCAACATATGGAGTATATATGGACGGCAATCGTTGGATAGGTGCGCGAGACCTTCCTGTGCATGTCGATTGCCCCACATTTCGAATTAGAGGGTTCAAAGCAGCGTGTTTATACGGTCCTTAGGTCATACGACTGTGACATTTATATCCCTGGAAAAATTATTGGGGGTCGCCAGGGCTAATCGCTAACACATCTGCAATAGGGAGCTAGGCCCTGATAGCTGGGATACAAGCATGATGCTTATCAGGGGCTTCTCGAACCGAAGAGTAAAGTGCGGCTCCCCCCCGGGTACATTTTCCTTAGGGGGACATTTTTTCTTGAGGTAGTGCGCATTCTCCCGACGACAGGACCAATCCCCCCCTCGACGCGATGTAACCAATTAACCGTAGACAGGTTTAATCATGGAAGTTTGAACGTCAGTTGTATGTCTACAGGCCCACCCATTGTCGAGTACAAATATAAATTTACGATCGTTGTTGAGGAACGCTGTTAGTCGAGCTGAAACGTCGATCGGCCATGATTCGGTAGTTTTGGCATAAGGGTGTATACGTGCCTGGGTGTTGGTAAATGTATTATACAACTGCGTTGACGCTGGAATCACCTGAACCTAAAGACTAAGCTCTGACGTCACTTCGTTCTCGATTAAAAACGCGATGTAACAAGCTATCGACCTATTTACATTATACCCTATTATATGACCACGTCCTCCTAGGTCCGCTGCACGCGGCTCTCACATATGGTGAGGAGTGCCCCCGTGAAATGGCTGATTCACATGCGGTTCATTACACCGGCGGTTTCAACTGCGCTACAGTTACTTTGACACAGCAGCGCTCCCCGCATTTTCACCTGCAGTACACTTGACCTCACAACCAACATTTACCTAAAACCAGTCAGTGAGTCACAGATTGGTTCGGTACCCAATTGTACACTGTTCGTTATATAACCAGTACGGACGCCTCTTTAAGATACGGCTAAGACATGTCCCGGCATCTGAGTCCTCGGCCGGTCTCTCGGAAACTCCGCTCTACCTTGGTCGCAGCCGTAATTACGTTGTAAGAGATTGGGGGAAGAGTCGGGTGGATAAAATCATCTGACGCGCGGCTCAACAACCATGACCGATATCAAACCGTTCGCTGTACGTTTTTCCCGCCCGTGCCTTTCTACGTAAAAAAATCCAGTGCGATAAAATAAAGTCCACAGTCTCTCTGAAAATGCCGCGGTTCGTGGCGTTATACCTGGGACACTCTCGTTGACAAGATGAATGGGTTAATTGAAGGGCAGGACATCCGTCGCAACTAGCGGACTGTGGTCGCACCAAGCGTGATTCTGGCCGCAATGACGGCTGCGGCTGGATCTGTCCATCTAATTGCTGGGTCTGCACCAGTTTCAGTAGTCGGGCCGGGTTCAATATCACCAAGGCGGATCGTAAAACTCGTCAACGCTCACAAAGGTATTAATAGCATATAATCTAGGGAGATCACTGTTCGGTGCTTTGCCGCCGCAGTACAGCATTTCACGCAAAACCTTAATACAGTAGAATGACACCAGGCGCGGACAGGCTTACTCAGCTCGGAATAGCTGTGACACCGTCTACCCTAAGTCATCCTTACTAAGCTGTGCCCACGTGGCCTGCGCTGCATACATCACGCATGCTGAGAGAATGAAAGTTGCTGAAGTGCCTCGGTGTTTCCATGAACACACTTGGCGTGCATCGCTTAAAGTGGCGTTCAGGCTGCCTAGGAATCTGAGTTGTGCACTGAGCGCGGTGGGCTTCTGTTCCATCCTTACTTTAACCGGATGGGGGTCTAGATCTGCCCGACAATTGCGAAACCGGTGTCATGCTCCCTTCACAGGTACATGGATGTGCAATGAAACGCCGGAGCCCCGTACCAATACATCACACTGCACATGTGATCTGGGCTGAGCGGACCTAAGGCTCCCTTAACAGAATAGAAAAGTGTCAACTACGCCTTTATCCCATCCCCTGACAGCCTTCTACTAGGTTGATCTGAGGACGTAGTCTATTGAGGGATGCAATTCCAATCTATCCACAAAAATTAGATTATGCGGGAGCGGTTGGCGTCAATTTATCTAAGAGTAAGCATAGTGCATGCATTGTTGCCGTGCTTCAGAGATATCACGTTTTTGCTCGCTGCTCGTGAAGGCCATGCACCCTCCTAACAGCCAACCAAGTAAATAGGCGGAGCCAAAGTGGCTTCTTACTACCATTGACTTAACCATAGCGTATAGCGTTCAATACGTGTCAATACCCAACGCGCGCGCCACCCGCGCGGCTAAGACCATCTTTTGTCGCATTGTATGCCCGCCACGACCCCGTTTAATTTGAATTCAGTATCAGTCCGGCCCTCTGGACTACTTCACGTAAAGGACATGGACCTCCAATCCACATATTTAAGACCTAATACGTAACTACGCTATTCAATATGGCTTCCTCAGAGTCACTGACAAGCTAATCTGTTATGTATTGGGAATTTCGAGTAACCACCGAACGTGGCCCCCCCTATCTTCATGCGACCAACCCGGCGTCGATGTACATCAGGTGTGTCGCCGACCCCCGGGTATAGTAATGGGTTCACTCGCGGCTGGCAAGTCTCCTGAGGGCAGGTTAGGTGGCGGGGAATAGCCGTATCAGAGTGTAATGACCAGTCAAAGCGTGGAAGGACCTCTGGCGCAGTCCTACAGGTAAAATTGCACGATGTCCAGAGCCAGTGGTCACGCCCAGTATGAAGCACTGGTCATTTGTGCGCCATCCTGTCACCTAAGCACATTGCGTTCGAGCAATGCAGCTCTCACAACTCGATATAGGAGAAAGATGGTAACAATGATAGCGTGAGGGTCAAGAAACCAGTAAAAAAGGCTTAGTGAACGACGGCTGGCGTAATGTTCGTGACCGAACAGACCAATAAGAGCTTCACTGATGGACGTTCCCACCCGTTGAGAACTGTTCTCGACAGTGTAAGTGCGGGAGGGGGCGGAGAAGGGACTATGATACCTGTTTTTCATACTACGACTTTCATTTCAGGTATTAAGTAAAGGAATAGAACCACCCAGAACAGGCTCGAGAAGTATGACGTACGATACTGTGTGCAATCTGTGTCCCCTAACCAGTCGGCAGCTCGTAACGGGTCGATAACCATTGGGCTCGGGCTTCGGCAATCATCCAGCGAATGGGTTACCTGTATCGGGAACTTGTGGCGTATGAAGCATTATCTAACTTAAAACCCCGGGGACCCGAACAAGGGGCTCGTACTTTTCGCAGAAACAACTTGAGTATTGCTGTGTGCCATAATGACGACATTTATTATGGGTATCGTAACGACGATTCGGCGTGCCCAACGGGATTGGAGAATCACCCACCGTTCGGACTAAGGCGTGGGTTAACAGGTTACAGTCCTATTGCACGTTTTCATCTTGCCCTGGCAAGGTCGGTACTTTCAGATCGAAGCCCAGCGCGCGAAGGACTGTACGTTAAAGCCTAAAGTCCGTGGCCGTTGTCGGAGATATAAACTCAACAAATCGCATCATTCGGAAAAGCTGTCGGGCGTTCGACCCGGTGAAACATCAATTCCCAGCATCATTTTTAAAATGTATGAAGGACGCCTCTATCGAGAGCTTAACGTAACGTACCAGCAAACATCAGTTTGCTGTATTTAGAGGACGGTGTCTGGAGGCGTCACCAAAGCAAGCCCAGGTCCTCATCTACACCAACTAGCGATAACCAGAGCGACACACAATCGGTTATAAAAAGGAATGCTTACCTAGAATCTGAGGTGCACATCTAATTACAAAATGTTTGCGGGTCCCGTCACCTCCACGAGACCAAACGCACCATCACAGACGCGTGATGATTGACCATGTCGCCTATTACGACGGCCGAAATCGCCGAACAAGTATCTCAAATTGTACCATTCCCTGATCGGTCGCTCAGGTATGAGAGCGATATAACTTAGGCGAACGGTCCGTTAGAATTGCGATCCTAGGTGCCTCCGTCAGGGGGATTCCAGTATCGATTCTCCAGCCTCCACCTCGGCCGGTTCAATATAAATAGCGTTACACTGTTGTAACCGTTGGACAAGAGGTTATCCCAATAGATTGCTATCAAAATACACACAACAATTGCGCCTAGTCAACTCGCGTTGCCAGCGTTCATTGGTGGGTTTCGAGGCTCTTGGGCTTTGATAACCGCAGGGGGTATCCGGACGGGTGCTTCCTCAACCTACGGAACCCGTACGACCATGAAGGTCACCATGTCTCAGTGCTATACCATTTTGGCTACGCTTGACTCTTAGGCTCAGGATTTCCTGACTATATCCGTGAACATCCAGATCGGAGTTGCTGCTCAAGAGTATTTTGACCCATATTTTGTACGCTGTAGCCTGCGTTGAGGCCCATAGATCATCTAACGACGTTACAGTGCAATAATTCGAAAGGAGATCTGAGTGTGTTAACACACATACACCGTCCGACGGCTCCCCAGCCATCGAAGCGGGCGTATTTACATATAGGTCTTAACGTGGTCTATGTGGGTAACGGTCGAGCTGATAAAGCGTTCGGGTATGCGCACGTATCCCCTTTGGTCGTACGATGCCCGGACTATACCGCAATGAGGAACACCCGTTGGGTTACGCGAAGATTTCCGCAGCTAACCCATATTGAGACATGGGCAAACGCGCGGCATTCTTGCGCACCCCGGGCACTGCGTATGTCGTGTACAGGACAGGGTCCACTGCGTCGGCATGCCTCTATTTTAGTTCGACCCCCATAGAACCGATGATATTTCCCGGAGTCATGCAACGGGTCAGGCTGCCACGTCGGAAAGGGACGTTAAGGCAGAGTTGGAGGTAAACCTTAACAGACCTTTTGACTCAGAAAAAAGCTGTCAGGTAAGAGGTACAAGGGTACCTTTGTTGAATGCACCGCGGGCACGATAGCATCGGGAGAGAATCAGACACTACGCCGATCGGCATGTGATGTCGCTCCGAACCATGCTATTGGAGGATAAAGAGTGTATTCGTTCGACAATCGTTCAACACAAAATGCCCAAGCCTATGGGCAGGTTGGATGAAGAATGCATAGATACTTCTTTATGCATCACGTCCGAGTTAAAAAGCGTACCAGCATTCCGCCTGCAAATGGTAGCTACCAACAACTGGCTAACTTGTTGTGCGTCCGCGTAGTGCTGTAGGTATTATGGTCCGTTGGAAACGGCGATAGATGCCCGAACTTTGAACCATAGGTGATGTAGGCGTTGTAGACTCTGAACTTCACCTACAATGACCCGTCTTTTCGAGAGTGCACATGCACGGAATTGCGCGGTTTACGAGGGCTTGTCCTCATACTCTCTCAACGACAGCAGTAGCCTCTAAAAAAAACGTCTCGCATACTTCAGAATTGGAGCGCCAACCAATTTGGCTGTAGACACTAGACTTCTCAAGAAAGGTTCTTACATCAATAAAACAAACACGTCATAGCGCGCGAACAGGCTTCTTGAAAAGGATGCGGGCCCTATGGAGAGTCAAGGTCTGTGCTTCAGGGCGCCAAGCGGATAGAGAATGAAGTACTAAGATCCATAGACGCCATGGTTATATAGGAATTGGAGCTAGGCGCCGGGGGCTCAGAGTCTGTATACAAGTCCTCGCTATTGGATCGTAACCGCTCAGCTGTCTGAATCTTTTCGCAGTCGTGTTCGGGAGTCACTGCGCGGAACTTAGAATCTATTCAAACGCTTTTTACCACAACTTTGATTGGCTTTGAGGCTTTCGAGCGTCATGTCTTGAAATTCTCCCCGGGGCTCACTCTGATAACTCTGGCATGCTGTAGAGTAGCATCCGACTAGCGGCCGCACACCTTAAGAATAGTCCCCGTGCCAGGGATAAGAATTTGTTCTGCGGATGACACAGCTGCCTGCTGGGGCTAGCTGAACGAAGTGTCTTACAGAAAGGCTAGCAGCATTTGGGTTCATCGTGTAGCTGCTTCACGCTCGCATCGTCCCTGTAAGGGGAGTAGCTTCGAGAACACAGGAGCGCGCAGGATCGGTCGCGGTGCGTTTCGACTCCTAGAAGGAGACTACCGTTGAAGGATTGACTGGTAAAAGCTTCACGCTTGGACGAAGCTTCAATCTGCTTCGGCCATGGGCGGAGGTCTGCGAATTAGACCTTCGTTTAATGTACCATAAAGCCCTCTGCTCAAGAACTGTTCCTAGAACAAAACTTTGGTCAGTGCCCAGCATTTACGACTCGTTGTGGCAACTCTACCTAAGTAGACAATCCGTCGGTGGGTCTTTAGTTACAACATCTAGGATATGAGGTTACCCTCATAGGTGGGGCGAATGAAGGAAACAAAATTAGTGGCTTGGGAGTCAAGGCATTCGTCAGGGGTGGATGATCTGCCCAATTTAGAAAATCTGGGAAAATCAATAACTAACTGCAGTGATTTTTCTGGTGGTACGCGTTATCTTCCACCCCACCTGACGCGTGCAGGCACACCTCTGCCCTCAATAGGTTAGGGGCTGGGGCGGAAAAAAATGAACCGGGGCCTCAGCCTTGCGTGCTGGACTATATCTAGCCGATAGGCTCATCTTAACGTCGCGTTACGGATCGTAACTCAATAGAGGATCAGCAGTTTATCAATGGGAAGACATCGGCACCCGCAAGGTAGAATACCGACGTGTTAGATCGCTGGGTGTACAGTAATCCCCACAGTCTGCGATCTGGTGCTTATTCTATTTGAGACCTTCGCAATGTGCCTCGTTACGGTGCACCCAATATGAGATCCATCTGCTGAGGCCCAGTTCTGTCAGTGCAGAAGGTTTATTGACTAGAAGGCCGGGTGACTTTGGTTAGACGCCTCATCGTAAACGCGAAACTGTGCCGGTCATTTCGAATGCCGACAAACCAATGACCGCCGGGATGATCAGCTTCCTTACGATTGATCTCGTGGTGTAGCGGCTCTAAATGATACTTACGAGGAACGTGGCGGATCGACCTATCGACTATCCATAAATTGGCAGCACGCTACTGTGGAACGGTAGAGGTGGCATGATAAAGAAGTGGACAGCTGTACGAAATGACTACCCTATCGAGCGCAAGCCGAGGTCCCAGTCCAAACGCGGTGAGTCCAGCGCATAGCCCGCAATTGCCGGCAAACGCGGGGCTATTAAATAGTGGCACCACTACGTGCACACCACGCTACCACGATAAAAATTGACTCTTCAGAGGGCTATCCTAGGGCCTCCCGGTGTCGCCAATATGGCAGACTCACGTCTCCTAGCGATATGGAGCATCTACTAGAAGTGACAACCTATCGCTTACGAAATGTTAAAACTGTTGTTTAGGTTTAGTCATGAACTATTTTGTGGCGAAGAGTACTGCCTGACTTGTTGATTGTAGGTGCCGAGATACAAAAAGCACTGACGCAGCTTGCTTGGGTACGGGGTGAACATGCTGTACGAAACCTAGGCGATTTCAGTTAAAGATTGTAAACCCGTTCCTCGTTTAGCAAGCCTGCAACCCCATGCCGGCACTTAATATCCGGTGGATGAGTCTCAGCGGACCTAGCGTAATCACGAAATCCATCGGGCTCCAAGTTACGATTAAGCTTCGTACGGCAAGGGAGTCCCTAGCTTCCATTAGCGTGTACTTCTCCCCGCTTAACTCAGAAGAAGAATATTTTAAGTTAAATTACCTCGTGGTGCACATCCGCTTAGATCTAACTTCAAGGGATGGTAAGGGGGATTCCTACCTCTATTGGAAGTATTCAACTCGTAGTTGGCTGGGTAGGTCCTTTTTAGGGTTTTCCCTCTGGTTTAGATCCCAATAGTGCCCCCCCCTAGGTTGGGATATAGTCTAGAGGATTAACTAGCGGTTTCGATGTCTTCCACGCCCATAGCATTGGCGCGCCCGTGCTCGCACGGGGCCTTGGCGTAACACAGCTTGTTTCCGACGTGCTAGCAACGAGTACCCTAACCTGGTTAGACGAAAGCAACGCTGCGATACTCTGGGGCACATAACTTGTAGGGTCTTGGCCGGGGGGCGGGAGCGTCACCTCTATTGATCTCTCGACAGGAATAAAAGACCTTACGGAGCGGCCACTCATCACACAGACAACGGAGCAGCTGTGGTCTTTTGTAACGATCACAAGGTGCATGTGATTTACAGCTGTACAAGCACAGAAGTTCCCAAAGATCCTGCATCGTGATCACGGTTATCCTACTATAGGATGAGATGTATCGTACATAGTCATCTAATACCTTATTGTGCAAGCGTCTGACAAGCGCTATATCCGGTCAGACGAAGCCTCCATTTCGTACCGCAGCGCAGATTTGGTCCCCCGCGTGGGGCACTACATAGAGTGCGCACTCCGGTGGTCGACAGTAGCAGCTATTTATAAGTACGGATTACCGACCTATAGAATCCTCCGAGGTTTTGCTTTTTCGGGAAAGGCCTGTAGCTGTCCAAAACCAGCCGAGGCTGTCACCACCGAAATCGGGAAACGCAGCTGGCACAGGACAACAACGACCGAGTAGCCTGCACCATATTTCACGTATAGTCGCGTCATACGAGTCCGCACCGTAATCGCGGTATTAACAGCAGGCGGATTCCAGTCTCCCGCGATGTTGGTTGCTGAGGACGTATTCTGGTAACTACCACTGAGGGCTCTGGGATTAGTTTAGGTAATCCCCCTTTCAGCCGGGGAAGAAGTATCGCAAAGTTCTAGTCCGGCGCTCGTTACCGTCGAGCTAACGTGAGGATTATTGACGCACACCTAGGTGTTCGACAATGCCAGGTTTCAGAAAATAAATCTGCGCCAGACCGTATCGATTCGGACCGTTGAGCTACGGCGATAACAAGTATGTTTGGTGCCGCACATTAGTTGGTTTACCAAGGGGGGCCCATGGGATTCACGTATATGAGATCTCGACTGGACCATGAGTTACCTCAGGTGACAGCTCTGATGATACCAATCCGAGAGCCCACAGCACCTGTTAAAATTTCTGCTTCTGCCCCCACACCCAAAGCATAATCCCTACCGTGGGGCAGAATCCGGATTAGGCGTGAAGATCAAATCTGTTCCCGTGTTTGATGCTGACAACATGTCACTGTTTAGAGAAACGGCCTATCTTAATGATATACAATCTTCGAAGGAGCGGATATACGCCGACCTCCAGAATTTGCGCGTAGACCGCGTTGAGTCAATAGAGGACTCCGGGTAATCTTGCACAGGTTGCCGACGTTAACTATCAATTTTTCGGGCCCAGAGTGCCCGAGCCATGTGAGTCTCCGTGAGCGACCCTCCCAGTCTACGGCCCTGTGCTCCCACTGCGTGGATTGACCCGATGTCCACCCGTTGATGTTCACACCGGAGTGGTGGGGCGGTGAGGTATTCTTCGGTGCTTCTAGCCCGCAGCAACCGCAGTTCGAAGCCACTTACAGCTAAGGAACGCGGGTGAACCCACATCCGACTCCAAGGCTGATTGCAGTCTGTCCGCTCAGTCATTTGGATACGTAAGGCCCCTGACCGGCCCAGCATTCCTCGTCCCTCATGATTATCGGAATCGCCTGAAAGGATCGCACCAGGGTGGGCCGTTGATCTCTAACCTTCCGTCGTATTAAGCCCTGACTATCTCCCTAAGTAGAGGAAGCTTAGTCTGATATGTCATGATAAAAAAACAGAGTACTGTAGGAGTTCACATCGTGGCTGGAAAATATGTAAAACTCGAAAGTCTGCAGAACGCACCGCGTTCACTGCGCCTGACCCTCATGCTCTGAAGGGTATTGGACTAAGACTGCTAGGTCGCGGCCAGGAGGTGGCTCATCGCAGCTGGCTGGATTCCGAACGAGGGATCTTCCTACCAGGGCCAATGCAAGGACAACTCGCTGAGGAAGTTATTGTGAAGATCCGGACAATTGGTAGGTCCTACACTAATGCAACAGGTTTGGTTGCTTTTGCCTGCCTTCGAGACGACACGCTAGCAACCGTTACATCGGGTGGATCGATGGTCGCGCTTTGTCCGGAAGTGCCCATACCGTATGTGACAGGAAGGAAGATGCTTCCTCCTGGTCGATCTCACCTCGCACAAAATTTCCCCGATTCTCGAACAATTGCTGGCGCACTGACCTGCGGTGTGACTTTAATGCATACGACTCCCGTCGCGCGCGAGTGAGATTGCTCTTTTAGTGGGTGACATAGTACGCTTTGTTCAAGGTTCATTGGACTTGTTGGGGATCGTGCTTATCCCACACGTCCTCATTTTTAGCCTTTGTTTGAGTTTTGAACGTACACCAGAGCAAAGGTGTACAATCTCACGGGGTGTGCAAGTTCACGGTAGGACGTCCGCGAGCGATCTAACTAAGTTGTGTCCCGCTGGGGTGTATTTAAGACCCCCCGTGGTATCTGTTCAGAAATGCTATAATTTATGTCTCGACAAACCAGGGTGACTTATCCCCAGCCTCCAATCTAACGGCTAATGCTAAGTCCACAGGATAGGCAGTCGGTGGTTCCGTACACACGCGTCTAGAGCGGCGTAGGTTGCTGATAGCAGAAGTGCCTCAGAACGCAAGTCCTTGTGGATCTCTAACCCTCCCATGCCGATTTATGACGACGGCTACTGATCAAGTACGAGTGTTCTACCTACCAAGCCCTCGTGCACATTTAAGATGTGGTTGCACTCGGCGAGTGTATTTGGTCTTCTCGGCTTCGTATTTTTGCGTCCGTGGCGCTAGAAATTGGACCATATGCTACTGACATTGGTAGTACTGTCGAATGCTGTCCGCGTATCCGCCTCCGTTTTCATCCCCGCACAGGGCCTGGAATGGACAGCTGATAATACCAACATCTTAAACATACTGTGTGCATCATGTAAGCCGACACGTGCACAAGGATCCTCAATGCAGTGCTACGGGGCTTGAGGAATAGCGAGGTGTATCCAGCGAACCGTTACCTTAAGATCAACGCTACATCGCGGCGTCCGCCTAAAGCCAGTGTAAGTCCCAGCTGTTAACCGCCTTGAAGTGGTGCAAACACGTTGGGGCAAATTCCGTTAACCGGGGAGCATGCATCTTTTATTCGGCCGTTACAGGCGCCCCAATCACTGCCGACCGCTCCTATAATGGAACACTTGGACCAGCGATGCTGGGTTGCCCAACCCCTCGTACCTTCCGAAGGCATAGCTGGGTACAGATACCGATACCAACGTTGTCGGGTTCTGAGAAGCCTGTATACTCCGCCAGATGGTCCATAAGAGGAGGCCAACGAGCCTATGCTGCGACATGGATGCTAGGCGCCAATTCTCGAAGTCCGTGTCCAAGAGGCTGTGAATAGAAATATTCGCTGCGCGCATTCATTTTTCTGTGTAGCGGCGACTCGTGCACGCGTTAGGCATAAACCATTCCATTGGGGGCACACTGAGGACTTCCGGGAAGGTATTAAGTGGCCCCCCTGAGAGAGGCTATCACCACGTGCTCATTCAAAAAGATCCTAGCAAACCGGTACCATGGAATTAGTGTCCGTCGGAGTATCTGTGCCGGGGTCATTGAACATCTTGATAGACGCGGCTGATGCACGCAGAGCGCAGTTATTAGGCTGTTGAACCTACTTCCTGGCGATCAAGGCTAGTTCTGTACAGGTCCCCCGAGTAGCCGACGAAACTTGGTTATGAGCGTCTGAAGGCCACGGGGAGTCGAGTCATCGGGTTCTTCGTCATAACGTCTTACGACGCCTTAACTACCCATAGATGCGGCGGGTGTGGGGGGTTTATGATTACCTTATCGTATGAGTTAGAGCTCAGCGAAGATTAGTCCGAAACATGTGGTGGGCTAGTCAAAACACCCTTGTCAGCGAGCATCGTGTGCCCCCCAGTCGGCGTCCGCCTTGTGAGGGTGCACGAGGGTGATTCTAACCATCCGGGGCATAGTAACAGCCCCAGCCGCGAATCTGAATTAGGATACGATCGTGCCATGAATTGGTTAGGCTTGAGGTCTGCAATCAGTTGATAGGTGTCACGCCGTCCCACTGGATACAGCACAGCGGTGAGTTCGTCTTCTAGTCGGCGACAACTAAGATGGTTTCCTTGCACTCATTCAATTCCTAGAGCACGGGGAGAAGCCTGGACGGGGAAACTGCAGGCTAATCATAACGCACCATGGTAGGTCCACCTTAAAGTATTTGCAGGGCGTGCAAGATATGGCCAAGGCCTAACGATACATCTTTTCTCGCAAGGGTTGTTTGAAATGCTAGATTACACCTGGTTAGTCACCGCCAGAGCAAGATCTTATCACTAGTAGCCCTTAAGGTTGGTCTTCGACTGCACTGACCATTGTCAGCGCAGCCGTCCGATCAGCGATAATATGGGGGTCGGGATATTTCACGATCACTGGAGAGGACGTGCAACGTCTTTCGATGGAAAGGCGCACGAATTAGGAACTCTCCATATTGGGAGATATAAGTCGTGTAGTTCAGCATGACTTTGCCGTTAGAAGCAAAAAATTACTCCATTTCATACATTTTGATAACGCCGACCGACCAAACGCCCTGAGCGCGGCGAAAGTCATGAACCGGCATGCTAAGGCTCAGTTACTAGGAACTTAAACTCCGTAATAACTCAAAATATCGTCTGTTACCGAGTTTTGATGTCATAGGAACTGGTACCGAACTCGCCTGGTATCCGGTCGCTAACGCGCATGTCCAGGGGAGCGATGTCTATGATGCCTGCGTTTTGCTGCTGCCGCCTAACAGCGATTAAGCAAGCTGCCTCCTTTGGCTAGGCACCGTAATTATTATTTTTCAAACTCGCACATATTGCTACGTTCTAAACCCGGGGACCGCCGGCCGGCTGCGACGCTCATACGTGTCCAACCTGACGCGGGAGTGATGGTCTGCTCACCTGGATCGCCTCCGGTAATCCTGTCGCAGGCCGAGGTTAGCGTTTGATGCATGGAGAGCCCGAGCGCAATGACCACCAAGAAGTATGTGGACTCTAGCGTCATGGGGAAGACATAATTTCCCTCTCCCTGTTGCATAGTCCGCCGCACCCTGTGGTGTCTCAGTGGTTGGAGTTATAACACGGCTCGCAGCAAGCATGAATAGGACGCCTTATAATCACGGTTAG
		</sequence>
    <sequence><taxon idref="Location_2_4_1|23.93752711460174"/>
			TGAGCACGTCCCAAGGGTGGCACCGTATGTAATGGCCTTAACCTCCAATCCAGCAAAAGTGAGTATCTCATCCGACGGGCAAAATTGTTTAATTTCTGCAAGACGTACATTCTCCGTATCACATCTATACCGTATGGCGATCGCCTTCCCCATACAGAAAAACTGTAGTGAGACTCACGGCGGCATTCCACCCGAGTCCCGCAAGTTAATCCTCCGCGTTTATTCATTCGTCGACAGGCAGGAGCACGCTAGCCGGAGTAAGGGCCACCTCCTCTACCGTGAGGGTACACAACCGCAGCATTATGCCTTAATCGCATAGGGCTGGATTCACCAATAAGAGAGACGCTATTCCGGCTGGGTGTGACCTGCTATTAAAAGGCACCTGGAGGCACGGGCCGATCAGCCAATGAAAGGACGTGCGATTGTCCGGTCGGCCAGTAGGCCAGCCGCCGCACGCGTTACCTCGTTTAAAGGAAAGTCTCTAGGGTCTGTGCTCGTCGGGCGAAGATAAGTTTTACGAGAATAACTCTATGATGTTAACCCACCTAATTAAATTTTAAGTATAGGGCAGGCGAATTAGGGTTGCTACACAAATTTGAGGATCCGTGCTAGCACACCGTGATCGGACAACTAGAATGAATCAATTCTGTTGAAGTCTAGAAGCGGAAAAAGAATTCACAGCTCGCAAGTCGCTCAGTGGCAGGTACTCCCCTAAGTGGTTCAGCGTTCCCGCTGACCGGCTTGATTATGGCCTAAACGGATTTACGTGCATGGGTTATCATTTAAAATACCTGCTTCGGCTAGGCGTTATTTACAGCGTGTACCTGAAATAGAGACGATGCCTCACGATATTACAATGCGGAAACTAGATCCGGCAACATATGGAGTATATATGGACGGCAATCGTTGGATAGGTGCGCGAGACCTTCCTGTGCATGTCGATTGCCCCACATTTCGAATTAGAGGGTTCAAAACAGCGTGTTTATACGGTCCTTAGGTCATACGACTGTGACATTTATATCCCTGGAAAAATTATTGGGCGTCGCCAGGGCTAATCGCTGACACATCTGCAATAGGGAGCTAGGCCCTGATAGCTGGGATACAAGCATGATGCTTATCAGGGGCTTCTCGAACTGAAGAGTAAAGTGCGGCTCCCCCCCGGGTACATTTTCCTTAGCGGGACATTTTTTCTTGAGGTAGTGCGCATTCTCCCGACGACAGGACCAATCCCCCCCTCTACGCGATGTAACCAATTAACCGTAGACAGGCTTAATGATGGAAGTTTGAACGTCAGTTGTATGTCTACGGGCCCACCCATTGTCGGGTACAAATATAAATTTATGATCGTTGTTGAGGAACGCTGTTAGTCGAGCTGAAACGTCGATCGTCCATGATTCGGTAGTTTTGGCATAAGGGTGTATACGTGCCTGGGTGTTGGTAAATGTATTATACAACTGCGTTGACGCTGGAATCACCTGAACCTAAAGACTAAGCTCTGACGTCACTTCGTTCTCGATGAAAAACGCGATGTAACAAGCTATCGACCTATTTACATTATACCCTAGTATATGACCACGTCCTCCGAGGTCCGCTGCACGCGGCTCTGACATATGGTGAGGAGTGCCCCCGTGAAATGGCTGATTCACATGCGGTTCATTACACCGGCTGTTTTAACTGCGTTACAGTTACTCTGACACAGCAGCGCTCCCCGCATTTTCACCTGCAGTACACTTGACCTCACAACCAACATTTACCTAAAACCAGTCAGTGAGTCACAGATTGGTTCGGTACCCAATTGTACACTGTTCGTTATATAACCAGTACGGACGCCTCTTTAAGATACGGCTAAGACATGTCCCGGCATCTGAGTCCTCGGCCGGTCTCTCGGAAACTCCGCTTTACCTTGGTCGCACCCGTAATTACTTTGTAAGAGATTGGGGGAAGAGTCAGGTGGATAAAATCATCTGATGCGCGGCTCAACAACCATGACCGATATCAAACCGTTCGCTGTACGTTTTTCCCGCCCGTGCCTTTCTACGTAAAAAAATCCAGTGCAATAAAATAAAGTCCACAGTCTTTCTGAAAATGCCGCGGTTCGTGGCGTTATACCTGGGACATTCTTGTTGACAAGATGAATGGGTTAATTGAAGGGCAGGACATCCGTCGCAACTAGCGGACTGTGGTCGCACCAAGCGTGATTCTGGCCGCAATGACGGCTGCGGCTGGATCTGTCCATCTAATTGCTGGGTCTGCACCAGTTTCAGTAGTCGGGCCGGGCTCAATATCACCAAGGCGGATCGTAAAACTCGCCAACGTTCACAAAGGTATTAATAGCATATAATTTAGGAAGATCACCGTTCGGTGCTTTGTCGCCGCAGTACAGCATTTCACGCAAAACCGTAATACAGTAGAATGACACCAGGCGCGGACAGGCTTACTCAGCTCGGATTAGCTGTGACACCGACTACCCTAAGTCATTCTTTCTAAGCTGTGCCCACGTGGCCTGCGCTGCATACATCACGCATGCTGAGATAATGAAAGTTGCTGAGGTGCCTCGGTGTTTCCGTGAACACACTTGGCGTGCATCGTTTAAAGTGGCGTTCAGGCTGCCTAGGAATCTGAGTTGTGCACTGAACGCGGTGGGCTTCTGTTCCATCCTTACTTTAACCGGATGGGGGTCTAGATCTGCCCGACAATTGCGAAACCGGTGTCATGCTTCCTTCACAGGTACATGGATGTGCAATGAAACGCCGGAACCCCGTACCAATACATTAAACTGCACATGTGATCTGGGCTGAGCGGACCTAAGGCTCCCTTAACAGAATAGAAAAGTGTCAACTACGCCTTTATCCCATCCCCTGACAGCCTTCTTCTAGGTTGATCTGAGGACGTAGTCTATTTAGGGATGCAATTCCAATCTATCCACAAAAATTAGATTATGCGGGAGCGGTTGGGGTCAATTTATCTAAGAGTAAGCATAGTGCATGCATTGTTGCCGTGCTTCAGAGATATCATGTTTCTGCTCGCTGCTCGTGAAGGCCATGCACCCTCCTAACAGCCAACCAAGTAAATAGGCGGAGCCAAAGTGGCGTCTTACTACCATTGACTTAACCATAGCGTATAGCGTTCAATACGTGTCGATACCCAACGCGCGCGCCACCCGCGCGGCTAAGACCATCTTTTGTCGCATAGTACGCCCGCCACGACCCCGTTTAATTTGAATTCAGTATCAGTCCGGCCCTCTGGACTACTTCACGTAAAGGACATGGACCTCCATTCCACATATTTAAGACCTAATACGTAACTACGCTATTCAATATGGCTTCCTCAAAGTCACTGACAAGCTAATCTCTTATGTATTGGGAATTTCGAGTAACCACCGAACGTGGCCCCCCCTATCTTCATGCGACCAACCCGGCGTCGATGTACATCAGGTGTGTCGCCGACCCCCGGGTATAGTAATGGGTTCACTCGCGGCTGGCAAGTCTCCTGAGGGCAGGTTAGGTGGCGGGAAATAGCCGTATCAGGGTGCAATGACCAGTCAAAGCGCGGAAGGACCTCTGGCGCAGTCCTACAGGTAAAATTGCACGAGGTCCAGAGCCAGTGGTCACCCCCAGTGTGAAGCACTAGTCATTTGTGCGCCATCCTGTCACTTAAGCACATTGCGTTCGAGTAATGCAGCTCTCACAACTCGATATAGGAGAAAGATGGTAACAATGATAGCGTGAGGGTCAAGAAACCCGTAAAAAAGGCTTAGTGAACGACGGCTGGCGTAATGTTCGTGACCGAACAGACCAATAAGAGCTTCAGTGATGGACGTTCCCACCCATTGCGAACTGTTCTCGACAGTGTAAGTGCGGGAGGGGGCGGAGAAGGGACTACCATACCTGTTTTTCATACTACGACTTTCATTTCAGGTATTAAGTAAACGAATAGAACCACCCAGAACAGGCTCGAGAAGCATGACGTACGACACTGTGTGCAATCTGTGTCCGCTAACCAGTCGGCAGGTCGTAACGGGTCGATAACCATTGAGCTCGGGCTTCGGCAATCATCCAGCGGATGGGTTACCTGTATCGGGAACTTCTGGCGTATGAAGCATTATCTAACTTAAAACCCCGGGGACCCGAACAAGGGGCTCGTGCTTTTCGCATAAACAACTTGAGTATTGCTGCGTGCCATAATGACGACATTTATTATGGGTATCGTAACGACGATTCGGCGTGCCCAACGGGATTGGAGAATCACCCACCGTTCGGACTAAGGCGTGGGTTAACAGGTTACAGTCCTATTGCACGTTTTCATCTTGCCCTGGCAAGGTCGGTAGTTTCAGATCGAAGCCCAGCGCGCGAAGGACTGAACGTTAAAGCCTAAAGTCCGTGGCCGTTGTCGGAGATATAAACTCAACAAATCGCATCATTCGGAAAAGCTGTCGGGCGTTCGACCCGGTGAAACAGCAATTCCCAGCATCAGTTTTAAAATGTATGAAGGACGCCTCTATCGAGAGCTTAACGTAACGTACCAGCAAACATCAGCTTGCTGTATTTAGTGGAGGGTGTCTGGAGGCGTCACCAAAGCAAGCCCAGGCCCTCATCTACACCAACTAGCGATAACCAGAGCGACACACACTCGGTTCTAAAAAGGAAAGCTTACCTAGAATCTGAGGTGCACATCTAATTACAAAATGTTTGCGGGTCCCGTCACCTCCACGAGACCAAACGCACCATCACAGACGCGTGATGATTGACCATGTCGCCTATTACGACGGCCGAAATCGCCGAACAAGTATCTCAAATTGTACCATTCCCTGATTGGTCGCTCAGGTATGAGAGCGATATAACTTAGGCGAACGGTCCGTTAGAATTGGGATTCTAGGTGCCTCCGTCAGGGGGATTCTAGTATCTATTCTCCAGCCTCCACCTCGGCCGGTTCAATATAAATAGCGTTACACTGTTGTAACCGTTGGACAAGAGGTTATCCCAACAGATTGCTATCAAAATACACACAACAATTGCGCCTAGTCAACCCGCGTTGCCAGCGTTCATTGGTGGGTTTCGAGTCTCTTGGGCTTTGATAACCGCGGGGGGTATCCGGACGGGTGCTTCCTCAACCTACGGAACCCGTACGACCAGGAAGGTCACCATGTCTCAGTGCTATACCATTTTGGCTACGCTTGACTCTCAGGCTCAGGATTTCCTGACTATATCCGTGAACATCCAGATCGGAGTTGCTGCTCAAGAGTATTTTGACCCATATTTTGTACGCTGTAGCCTGCGTTGGGGCCCATAGATCATCTAACGACGTTACAGTGCAATAATTCGAAAGGAGATCTGAGTGTTTTAACACACATACACCGTCCGACGGCTCCCCAGCCATCGAAACGGGCGTATTTACATATAGGTCTTAACGTGGCCTATGTGGGTAACGGTCGAGCTGATAAAGCGTTCGGGTATGCGCACGTATCCCCTTTGGTCGTACGATGCCCGGACTATACCGCAATGAGGAACACCCGTTGGGTTACGCGAAGATTTCCGCAGCTAACCCATATTGAGACATAGGCAAACGCGCGGCATTCTTGCGCACCCCGGGCACTGCGTATGTCGTGTACAGGACAGGGTCCACTGCGTCGGCATGCCTCTATTTTAGTTCGACCCCCATAGAACCGATGATATTTCCCGTAGTCATGCAACGGGTCAGGCTGCCACGTCGGCAAGGGACGTTAAGGCAGAGTTGGAGGTAAACCTTAACAGACCTTTTGACTCAGGAAAAAGCTGTCAGGTAAGAGGTACACGGGTACCATTGTTGAATGCACCGCGGGCACGATAGCATCGGGAGGGAATCAGACACTACCCCGATCAGCACGTGATGTCGCTCCGAACCATGCTATTGGAGGATAAAGAGTGTATTCGTTCGACAATCGATCAACACAAAATGCCCAAGCCTATGGGCAGGTTGGATGAAGAATGCATAGATACTTCTTTATGCATCACGTCCGAGTTAAAAAGCGTACCAGCATTCCGCCTGCAAAAGGTAGCTACCAACAACTGGCTAAGTTGTTATGCGTCCGCGTAGTGCTGTAGGTATTATGGTCCGTTGGAAACGGCGATAGATGCCCGAACTTTGAACCATAGTTGATGTAGGCGTTGTAGACTCTGAACTTCACCTACAATGACCCGTCTGTTGGAGAGTGCACATGCACGGAATTGCGCGGTTTACGAGGGCTTGTCCTCATACTCTCTCACCGACAGCAGTAGCCTCTAGAAAAAACGTCTCGCATACTTCAGAATTGGAGCGCCAACCAATTTGGCTGTAGACACTAGACTTCTCAAGAAAGGTTCTTACATCAATAAAACAAACACGTCATAGCGCGCGAACAGGCTTCTTGAAAAGGATGCGGGCCCTATGGAGAGTCAAGGTCTGTGCTTCAGGGAGCCAAGCGGATAGAGAATGAAGTACTAAGATCCATAGACGCCATGGCTATATAGGAATTGAAGCTAGGCGCCGGGGGCTCAGAGTCTGTATACAAGTCCTCGCTATTGGATCGTAACCGCTCAGCTGTCTGAATCTTTTCGCAGTCGTGTTCGGGAGTCACTGCGCGGAACTTAGAATCTATTCAAACGTTTTTTACCACAACTTTAATTGGCTTTGAGGCTTTCGAGCGTCGTGTCTTGAAATTCTCCCCGTGGCTCACTCTGATAACTCTGGCATGCTGTAGAGTAGCATCCGACTAGCGGCCGCACACCTTAAGAATAGTCCCCGTGCCAGGGATAAGAATTTGATCTGCGGATAACACAGCTGCCTGCTGAGCCTAGCTGAACGAAGTGTCTTACAGAAAGGCTAGCAGCATTTGGGTTCATCGTGTAGCTGCTTCACGCTCGCATCGTCCCTGTAAGGGGAGTAGCTTCGAGGACACAGGAGCGCGCAGGATCGGTCGCGGTGCGTTTCGACTCCTAGAAGGAGACTACCGTTGAAGGATTGACTGGTAAAAGCGTCACGCTTGGACGAAGCTTCAATCTGCTTCGGCCATGGGCGGAGGTCTGCGAATTAGACCTTCGTTTAATGTACCATAAAGCCCTCCGTTCAAGAACTGTTCCTAGAACAAAACTTTGGTCAGTGCCCAGCATTTACGACTCGTTGTGGCAACTCTACCTAAGTAGATAATCCGTCGGTGGGTCTTTAGTTACAACATCTAGGATATGAGGTTACCTTCATAGGTGGGGCGAATGAAGGAAACAAAATTAGTGGCTTGGGAGTCAAGGCATTCGTCAGGGGTGGATGATCTGCCCAATTTAGAGAATCTGGGAAAATCAATAAGTTACTGCAGTGATCTTTCTGGTGGTACGCGTTATCTTCCACCCCACCTGACGCGTGCAGGCACACCTCTGCCCTCAATAGGTTAGGGGCTGGGGTGGAAAAAAATGAACCGGGGCCTCAGCCTTGCGTGCTGGACTATATCTAGCCGATAGGCTCATCTTAACGTCGCGTTCCGGATCGTAACTCAATAGAGGATCAGCAGTTTATCAATGGGAAGACATCGGCACCCGCAAGATAGAATACCGACGTGTTAGATCGCTGGGTGTACAGTAATCCCTACAGTCTGCGATCTGGTACTTATTCTATTTGAGTCCTTCGCAATGTGACTCTTTGCGGTACACCCAATATGAGATCCATCTGCTGAGACCCAGTTTTGTCAGTGCAGAAGGTTTATTGACTAGAAGGCCGGGTGACTTTGGTTAGACGCCTCATCGTAAACGCGACACTGTGCCGGTCATTTCGAATGCCGACAAACCAATGACCGCCGGGATGATCAGCTTCTTTACGACTGATCTCGTCGTGTAGCGGCTCTAAATGATACTTACGAGGAACGTGGCGGATCGACCTATCGACTATCCATAAATTGGCAGCACGCTACTGTGGAACGGTAGAGGTGGCATGATAAAGAAGTGGACAGCTGTACAAAATGACTACCCTATAGAGCGCAAGCCGAGGTCCCAGTCCAAACGCGGTGAGTCCAGCGCATAGCCCGCGATTGCCGGCAAACGCGGGGCTATTAAATAGTGGCACTACTACGTGCACACCACGCTACCACGCTAAAAATTGACTCTTCAGAGGGCTATCCTAGGGCCTCCCGGTGTCGCCAATATGGCAGACTCACGTCTCCTAGCGATATGGAGCATCTACTAGAAGTGACAACCTATCGCTTACGAAATGTTAAAACTGTTGTTTAGGTTTAGTCATGAACTATTTTGTGGCGAAGAGTACTGCCTGACTTGTTGATTGTAGGTGGCGAGATACAAAAAGCACTGACGCAGCTTGCTTGGGTACGGGGTGAACATGCCGTACGAAACCTAGGCGATTTCAGTTAAAGATTGTAAACCCGTTCCTCGTTTAGCAAGCCTGCAACCCCATGCCGGCACTTAATATCCGGTGGATGAGTCTCAGCGGACCTAGCGTAATCACGAAATCCATCAGGCTCCAAGTTACGATTAAGCTTCGTACGGCAAGGGAGTCCCTAGCTTCCATTAGCGTGTACTTCTCCCCGCTTAACTCAGGAGAAGAATATTTTAAGTTAAATTACCTCGTGGTGCACATCCGCTTAGATCCAACTTCAAGGGATGGTAAGGGGGCTTCGTACCTCTATTGGAAGTATTCAACTCGTAATTGGCTGGGTGGGTCCTTTTTAGGGTTTTCCCTCTGGTTGAGATCCCAATAGCGCCCCCCCCTAGGTTGGGATATAGTCTAGAGGATTAACTAGCGGTTTCGATGTCTTCCACGCCCATGGCATTGGCGCGCCCGTGCTCGCACGGGGCCTTGGCGTAACACAGCTTGTTTCCGACGTGCTAGCAACGAGTACCCTAACCTGGTTAGACGAAAGCAACGCTGCGATACTCTGGGGCACATAACTTGTAGGGTCTTGGCCGGGGGGCGGGAGCGTCACCTCTATTGATCTCTCGACAGGAATAAAAGACCTTACGGAGCGGCCACTCATCATACAGACAACGGAGCAGCTGTGGTCTTTTGTAACGATCACAAGGTGCATGTGATTTACAGCTGTACAAGCACAGAAGTTCCCAAAGATCCTGCATCGTGATCACGGTTATCCTACTATAGGATGCGATGTATCGTACATAGTCATCTAATACCTTATTGTGCGAACGTCTGACAAGCGCTATATCCGGTCAGACGAAGCCTCCATTCCGTGCCGCAGCGCAGATTTGGTCCCCCGCGTGGGGCACTACATAGAGTGCGCACTCCGGTAGTCGACAGTAGCAGCTATTTATAAGTACGGATTACCGACCTATAGAATCCTCCGAGGTTTGGCTTTTTCGGGAAAGACCTGTAGCTGTCCAAAACCAGCCGAGGCTGTCACCACCGAAATCGGGAAACGCAGCTGGTACAGGACAGCAACGACCGAGTAGCCTGCACCATATTTCACGTATAGTCGCGTCATACGAGTCCGCACCGTAATCGCGGTATTAACAGCAGGCGGATTCCAGTCTCCCGCGATGTTGGTTGCTGAGGACGTATTCTGGTAACTACCACTGAGGGCTCTGGGATTAGTTTAGGTAATCCCCCTTTCAGCCGGGGAAGAAGTATCGGAAAGTTCTAGTCCAGCGCTCGTTACCGTCGAGCAAGCGTGAGGATTATTGACGCACACCTAGGTGTTCGACAATGCCAGGTTTCAGAAAATAAATCTGCGCCAGACCGTATCGATTCGGACCGTTGAGCTACGGCGATAACAAGTATGTCTGGTGCCGCACATTAGTTGGTTTACCAAGGGGGGCCCATGGGATTCACGTATATGAGATCTCGACTGTACCATGAGTTACCTCAGGCGACAGCTCTGATGATACCAATCCGAGAGCCCACAGCACCTGGTAAAATTTCTGCTGCTGCACCCACACCCAAAGCATAATCCCTACCGTGGGGCAGAATCCGGATGAGGCGTGAAGATCAAATCTGTTCCCGTGTTTGATGCTGACAACATGTCACTGTTTAGAGAAACGGCCTATCTTAATGATATACGATCTTCGAAGGAGCGGATATACGCCGACCTCCAAAATTTGCGCGTAGACCGCGTTGAGTCAATGGAGGACTCCGGGTAATCTTGCACAGGTTGCCGACGTTAACTATCAATTTCTCGGGCCCAGAGTGCCCGAGCCATGAGAGTCTCCGTGAGCGACCCTCCCAGTCTACGGCCCTGTGCTCCCACTGCGTGGATTGACCCGATGTCCACCCGTTGATGTTCACACCGGAGTGGTGGGGCGGTGAGGTATTCTTCGGTGCTTCTAGCCCGCAGCAACCGCAGTTCGAAGCCACTTACAGCTAAGGAACGCGGGTGAACCCACATCCGACTCCAAGGCTGATTGCAGTCTGTGCGCTCAGTCATTTGGATACGTTAGGCCCCTGACCGGCCCAGCATTCCTCGTCCCTCATGATTATCGGAATCGCCTGAAAGGATCGCACCAGGGTGGGCCGTTGACCTATAACCTTCCGTCGTATTAAGCCCTGACTATTTCCCTAAGTAGAGGAAGCTTAGTCTGATATGTCATGATAAAAAAACAGAGTACTGTAGGAGTTCACATCGTGGCTGGAAAATATCTAAAACTCGAAAGTCTGCAGAACGCACCGCGTTCACTGCGCCTGACCCTTATGCTCTGAAGGGTATTGGACTAAGACTGCTAGGTCGCGGCCAGGAGGTGGCTCATCGCAGCTGGCTGGATTCCGAACGAGGGATCTTCCTACCAGGGCCAATGCAAGGACAACTCGCTGAGGAAGCTATTGTGAAGATCCGGACAATTGGTAGATCCTACACTAATGCAACAGGTTTGGTTGCTTTTGCCTGCCTTCGAGACGACACGCTAGCAACCGTTACATCGGGTGGATCGATGGTCGCGCTTTGTCCGGAAGTGCCCATACCGTATGTGACAGGAAGGAAGATGCTTCCTCCTGGTCGATCTCACCTCGCACAAAATTTCACCGATACTCGAACAATTGCTGGCGCACTGACCTGCGGTGTGACTTTAATGCATACGACTCCCGTCGCGCGCGAGTGAGATTGCTCTTTTAGTGGGTGACATAGTACGCTTTGTTCAAGGTTCATTGGACTTGTTGGGGATCGTGCTTATCCCACACGTCCTCATTTTTGGCCTTTGTTTGAGTTTTGAACGTACACCAGAGCAAAGGTGTACAATCTCACGGGGTGTGCAAGTTCACGGTAGGACGTCCGCGAGCGATCTAACTAAGTTGTGTCCCGCTGGGGTGTATTTAGGACCCCCCGTGGTATCTGTTCAGAAATGCTATAATTTATGTCTCGACAAACCAGGGTGACTTATCCCCAGCCTCCAATCTAACGGCTAATGCTAAGTCCACAGGATAGGCGGTCGGTGGTTCCGTACACACGCGTCTAGAGCGGCGTAGGTTGCTGATAGCATAAGTGCCTCAGAACGCAAGTCCTTGTGGATCTCTAACCCTCCCATGCCGATTTATGACGACGGCTACGGATCAAGTACGAGTGTTCTACCTACCACGCCCTCGTGCACATTTAAGACGTGGTTGCCCTCGGCGAGTGTATTTGGTCTTCTCGGCTTCGTATTTTTACGTCCGTGGCGCTAGAAATTGGACCATATGCTACTGACATTGGTAGTACTGTCGAATGCTGTCCGCGTACCCGCGTCCGTTTTCATCCCCGCACAGGGCCTGGAATGGACAGCTGATAATACCAACATCTTAAACATACTGTGTGCATCATGTAAGCCGACACGTGCACAAGGATCCTCAATGCAGTGCTACGGGGATTGAGGAATAGCGAGGTGTATCCAGCGAACCGTTACCTTAGGATCGACGCTCCATCGCGGCGTCCGCCTAAAGCCAGTGTAAGTCCCAGCTGTTAACCGCCTTGAAGTGGTGCAAACACGTTGGGGTAAATTCCGTTAACCGGGGAGCATGCATCTTTTATTCGGCCGTCACAGGCGCCCCAATCACTGCCGACCGCTCCTATAATGGAACACTTGGACCAGCGATGCTGGGTTGCCCAACCCCTCGTACCTTCCGAAGGCATAGCTGGGTACAGATACCGATACCAACGTTGTCGGGTTCTGAGAAGCCTGTATACTCCACCTGATGGTCCATAAGAGGAGGCCAACGAGCCTATGCTGCGACATGGATGCTAGGCGCCAATTCTCGAAGTCCGTGTCCAAGAGGCTGTGAATAGAAATATTCGCTGCGCGCATTCATTTTTCTGTTTAGCGACGACTCGTGCACGGGTTAGGCACAAACCATTCCATTGGGGGCACACTGAGGACTTCCGGGAAGGTATTAAGTGGCCCCCCTGAGGGAGGCTATCACCACGTGCTCATTCAAAAAGATCCTAGCAAACCGGTACCATGGAATTAGTGTCCGTCGGAGTATCTTTGCCGGGGTCATTGAACATCTTGATAGACGCGGCTGATGCACGCAGAGAGCAGTTATTAGGCTGTTGAACCTACTTCCTGGCGATCAAGGCTAGTTCTGTACAGGTCCCCCGAGTAGCCGACGAAACTTGGTCATGAGCGTCTGAAGTCCACGGGGAGTCGAGTCATCGGGTTCTTCGTCATAACGTCTTACGACGCCTTAACTACCCATAGATGCGGTGGGTGTGGGGGGTTTATGATTACCTTATCGTATGAGTTAGAGCTCAGCGAAGATTAGTCCGAAACATGTGGTGGGCTAGTCAAAATACCCTTGTCAGCGATCATCGTGTGCCCCCCATTCGGCGTCCGCCTTGTGAGGGTGCACGAGGGTGATTCTAACCATCCGGGGCATAGTAACAGCCCCAGCCGCGAATCTGAATTAGGATACGATCGTGCCATGAATTGGTTAGGCTTGAGGTCTGCAATCAGTCGATAGGTGTCACGCGGTCCCACTGGATAAAGCACAGCGATGAGTTCGTCTTCTAGTCGGCGACAACTAAGATGGTTTCCTTGCACTCATTCAATTCCTAGGGCACGGGGAGAAGCCTGGACGGGGAAACTGCAAGCTAATCATAACGCACCATGGTAGGTCCACCTTAAAGTATTTGCAGGGAGTGCAAGATATGGCCAAGGCCTAACGATACATCTTTTCTCGCAAGGGTTGTTTGAAATGCTAGATTACACCTGGTTAGTCACCGCCAGAGCCAGATCTTATCACTAGTAGCCTTTAAGGTTGGTCTTCGACTGCACTGACCATTGTCAGCGTAGCCGTCCGATCAGCGATAATATGGGGGTCGGGATATTTCATGATCACTGGAGAGGACGTGCAACGTCTTTCGATGGAAAGGCGCACGAGATAGGAACTCTTCATATTGGGAGATATAAGTCGTGTAGTTCAGCATGACTTTGCCGTTAGAAGCAAAAAATTACTCCATTGCATACATTTTGACAACGCCGACCGACCAAACGCCCTGAGCGCGGCGAAAGTCATGAACCGGCATGCTAAGGATCAGCTACTAGGAACTTAAACTCCGTAATAACTCAAAATATCGTCTGTTACCGAGTTTTGATGTCATAGGAACTGGTACCGAACTCGTCTGGTATCCGGTCGCTAACGCGCATGTCCAGGGGAGCGATGTCTATGATGCCTCCGTTTTGCTGCTGCCGCCTAACAGCGATTAAGCAAGCTGCCTCTTTTGGCTAGGCACCGTAATTATTATTTTTCAAACTCGCACATATTGCTACGTTCGAAACCCGGGGACCGCCGGCCGGCTGCGACGCTCATACGTGTCCAACCTGACGCGGGAGTGATGGTCTGCTCACCTGGATCGCCTCCGGTAATCCTGTCGCAGGCCGAGGTTAGCGTTTGATGCATGGAGCGCCCGAGCGCAATGACCACCAAGAAGTATGTGGACTCTAGCGTCATGGGGACGACATAATTTCCCTCTCCCTGTTGCATAGTCCGCCGCACCCTGTGGTGTCTCAGTGGTTGTAGTTATAACACGGCTCGCAGCAAGCATGAATAGGACGCCTTATAATCACGGTTAT
		</sequence>
    <sequence><taxon idref="Location_1_3_1|24.972681282360206"/>
			TGAGCACGTCCCAAGGGTGGCACCGTATGTAATGGCCTTAACCTCCAATCCAGCGAAGGTGAGTATCTCATCCGACGGGCAAAATTGTTTAATTTCTGCAAGACGTACATTCTCCGTATCACATCTATACCGTATGGCGATCGCCTTCCCCATACAGAAAAACTGTAGTGAGACTCACGGCGGCATTCCACCCGAGTCCCGCAAGTTAATCCTCCGCGCTTATTCATTCGTCGACAGGCAGGAGCACGCTAGCCGGAGTAAGGGCCACCTCCTCTACCGTGAGGGTACACAACCGCAGCATTATGCCTTAATCGCATAGGGCTGGATTCACCAATAAGAGAGACGCTATTCCGGCCGGGTGTGACCTGCTATTGAAAGGCACCTGGAGGCACGGGCCGATCAGCCAATGAAAGGACGTGCGATTGTCCGGTCGGCCAGTAGGTCAGCCGCCGCACGCGTTACCTCGTTTAAAGGAAAGTCTCTAGGGTCTGTGCTCGTCGGGCGAAGATAAGTTTTACGAGAATAATTCTATGATGTTAACCCGCCTAATTAAATTTTAAGTATAGGGCAGGCGAATTAGGGTTGCTACACAAATTTGAGGATCCGTGCTAGCACACCGTGATCGGACAACTAGAATGAATCAATTCTGTTGAAGTCTAGAAGCGGAAAAAGAATTCACAGCTCGCAAGTCGCTCAGTGGCAGGTACTCCCCTAAGTGGTTCAGCGTTCCCGCTGACCGGCTTGATTATGGCCTAAACGGATTTACGTGCATGGGTTATCATTTAAAATACCTGCTTCGGCTAGGCGGTATTTACAGCGTGTACCTGAAATAGAGACGATGCCTCACGATATTACAATGCGGAAACTAGATCCGGCAACATATGGAGTATATATGGACGGCAATCGTTGGATAGGTGCGCGAGACCTTCCTGTGCATGTCGATTGCCCCACATTTCGAATTAGAGGGTTCAAAGCAGCGTGTTTATACGGTCCTTAGGTCATACGACTGTGACATTTATATCCCTGGAAAAATTATTGGGGGTCGCCAGGGCGAATCGCTAACACATCTGCAATAGGGAGCTAGGCCCTGATAGCTGGGATACAAGCATGATGCTTATCAGGGGCTTCTCGAACTGAAGAGTAAAGTGCGGCTCCCCCCCGGGTACATTTTCCTTAGCGGGACATTTTTTCTTGAGGTAGTGCGCATTCTCCCGACGACAGGACCAATCCCCCCCTCTACGCGATGTAACCAATTAACCGTAGACAGGTTTAATCATGGAAGTTTGAACGTCAGTTGTATGTCTACGGGCCCACCCATTGTCGAGTACAAATATAAATTTATGATCGTTGTTGAGGAACGCTGTTAGTCGAGCTGAAACGTCGATCGTCCATGATTCGGTAGTTTTGGCATAACGGTGTATACGTGCCTGGGTGTTGGTAAATGTATTATACAACTGCGTTGACGCTGGAATCACCTGAACCTAAAGACTAAGCTCTGACGTCACTTCGTTCTCGATGAAAAACGCGATGTAACAAGCTATCGACCTATTTACATTATACCCTAGTATATGACCACGTCCTCCTAGGTCCGCTGCACGCGGCTCTGACATATGGTGAGGAGTGCCCCCGTGAAATGGCTGATTCACATGCGGTTCATTACACCGGCTGTTTTAACTGCGTTACAGTTACTCTGACACAGCAGCGCTCCCCGCATTTTCACCTGCAGTACACTTGACCTCACAACCAACATTTACCTAAAACCAGTCAGTGAGTCACAGATTGGTTCGGTACCCAATTGTACACTGTTCGTTATATAACCAGTACAGACGCCTCTTTAAGATACGGCTAAGACATGTCCCGGCATCTGAGTCCTCGGCCGGTCTCTCGGAAACTCCGCTCTGCCTTGGTCGCACCCGTAATTACTTTGTAAGAGATTGGGGGAGGAGTCAGGTGGATAAAATCATCTGATGCGCGGCTCAACAACCATGACCGATATCAAACCGTTCGCTGTACGTTTTACCCGCCCGTGCCTTTCTACGTAAAAAAATCCAGTGCAATAAAATAAAGTCCACAGTCTTTCTGAAAATGCCGCGGTTCGTGGCGTTATACCTGGGACATTCTCGTTGACAAGATGAATGGGTTAATTGAAGGGCAGGACATCCGTCGCAACTAGCGGACTGTGGTCGCACCAAGCGTGATTCTGGCCGCAATGACGGCTGCGGCTGGATCTGTCCATCTGATTGCTGGGTCTGCACCAGTTTCAGTAGTCGGGCCGGGCTCAATATCACCAAGGCGGATCGTAAAACTCGCCAACGTTCACAAAGGTATTAATAGCATATAATTTAGGGAGATCACCGTTCGGTGCTTTGTCGCCGCAGTACAGTATTTCACGCAAAACCGTAATACAGTAGAATGACACCAGGCGCGGACAGGCTTACTCAGCTCGGATTAGCTGTGACACCGTCTACCCTAAGTCATCCTTTCTAAGCTGTGCCCACGTGGCCTGCGCTGCATACATCACGCATGCTGAGATAATGAAAGTTGCTGAGGTGCCTCGGTGTTTCCGTGAACACACTTGGCGTGCATCGTTTAAAGTGGCGTTCAGGCTGCCTAGGAATCTGAGTTGTGCACTGAGCGCGGTGGGCTTCTGTTCCATCCTTACTTTAACCGGATGGGGGTCTAGATCTGCCCGACAATTGCGAAACCGGTGTCATGCTTCCTTCACAGGTACATGGATGTGCAATGAAACGCCGGAACCCCGTACCAATACATTACACTGCACATGTGATCTGGGCTGAGCGGACCTAAGGCTCCCTTAACAGAATAGAAAAGTGTCAACTACGCCTTTATCCCATCCCCTGACAGCCTTCTTCTAGGTTGATCTGAGGACGTAGTCTATTTAGGGATGCAATTCCAATCTATCCACAAAAATTAGATTATGCGGGAGCGGTTGGGGTCAATTTATCTAAGAGTAAGCATAGTGCATGCATTGTTGCCGTGCTTCAGAGATATCATGTTTCTGCTCGCTGCTCGTGAAGGCCATGCACCCTCCTAACAGCCAACCAAGTAAATAGGCGGAGCCAAAGTGGCGTCTTACTACCATTGACTTAACCATAGCGTATAGCGTTCAATACGTGTCAATACCCAACGCGCGCGCCACCCGCGCGGCTAAGACCATCTTTTGTCGCATAGTACGCCCGCCACGACCCCGTTTAATTTGAATTCAGTATCAGTCCGGCCCTCTGGACTACTTCACGTAAAGGACATGGACCTCCAATCCACATATTTAAGACCTAATACGTAACTACGCTATTCAATATGGCTTCCTCAGAGTCACTGACAAGCTAATCTGTTATGTATTGGGAATTTCGAGTAACCACCGAACGTGGCCCCCCCTATCTTCATGCGACCAACCCGGCGTCGATGTACATCAGGTGTGTCGCCGACCCCCGGGTATAGTTATGGGTTCACTCGCGGCTGGCAAGTCTCCTGAGGGCATGTTAGGTGGCGGGGCATAGCCGTATCAGTGTGCAATGACCAGTCAAAGCGCGGAAGGACCTCTGGCGCAGTCCTACAGGTAAAATTGCACGAGGTCCAGAGCCAGTGGTCACGCCCAGTATGAAGCACTAGTCATTTGTGCGCCATCCTGTCACTTAAGCACATTGCGTTCGAGCAATGCAGCTCTCACAACTCGATATAGGAGAAAGATGGTAACAATGATAGTGTGAGGGTCAAGAAACCCGTAAAAAAGGCTTAGTGAACGACGGCTGGCGTAATGTTCGTGACCGAACAGACCAATCAGAGCCTTAGTGATGGACGTTCCCACCCTTTGCGAACTGTTCTCGACAGTGTAAGTGCGGGAGGGGGCGGAGAAGGGACTACCATACCTGTTTTTCATACTACGACTTTCATTTCAGGTATTAAGTAAACGAATAGAACCACCCAGAACAGGCTCGAGAAGTATGACGTACGACACTGTGTGCAATCTGAGTCCGCTAACCAGTCGGCAGGTCGTAACGGGTCGATAACCGTTGGGCTCGGGCTTCGGCAATCATCCAGCGGATGGGTTACCTGTATCGGGAACTTGTGGCGTATGAAGCATTTTCTAACTTAAAACCCCGGGGACCCGAACAAGGGGCTCGTACTTTTCGCAGAAACAACTTGAGTATTGCTGCGTGCCATAATGACGACATTTATTACGGGTATCGTAACGATGATTCGGCGTGCCCAACGGGATTGGAGAATCACTCACCGTTCGGACTAAGGCGTGGGTTAACAGGTTACAGTCCTGTTGCACGTTTTCATCTTGCCCTGGCAAGGTCGGCAGTTTCAGATCGAAGCCCAGCGCGCGAAGGACTGAACGTTAAAGCCTAAAGTCCGTGGCCGTTGTCGGAGATATAAACTCAACAAATCGCATCATTCGGAAAAGCTGTCGGGCGTTCGACCCGGTGAAACAGCAATTCCCAGCATCATTTTTAAAATGTATGAAGGACGCCTCTATCGAGAGCTTAACGTAACGTACCAGCAAACATCAGTTTGCTGTATTTAGTGGAGGGTGTCTGGAGGCGTCACCAAAGCAAGCCCAGGCCCTCATCTACACCAACTAGCGATAACCAGAGCGACACACACCCGGTTCTAAAAAGGAAAGCTTACCTAGAATCTGAGGTGCACATCTAATTACAAAATGTTTGGGGGTCCCGTCACCTCCACGAGACCAAACGCACCATCACAGACGCGTGATGATTTACCATGTCGCCTATTACGACGGCCGAAATCGCCGAACAAGTATCTCAAATTGTACCATTCCCTGATTGGTCGCTCAGGTATGAGAGCGATATAACTTAGGCGAACGGTCCGTTAGAATTGGGATTCTAGGTGCCTCCGTCAGGGGGATTCTAGTATCTATTCTCCAGCCTCCACCTCGGCCGGTTCAATATAAATAGCGTTACACTGTTGTAACCGTTGGACAAGAGGTTATCCCAATAGATTGCTATCAAAATACACACAACAATTGCGCCTAGTCAACCCGCGTTGCCAGCGTTCATTGGTGGGTTTCGAGTCTCTTGGGGTTTGATAACCGCGGGGGGTATCCGGACGGGTGCTTCCTCAACCTACGGAACCCGTACGACCATGAAGGTCACCATGTCTCAGTGCTATACCATTTTGGCTACGCTTGACTCTTAGGCTCAGGATTTCCTGACTATATCCGTGAACATCCAGATCTGAGTTGCTGCTCAAGAGTATTTTGACCCATATTTTGTACGCTGTAGCCTGCGTTGAGGCCCATAGATCATCTAACGACGTTACAGTGCAATAATTCGAAAGGAGATCTGAGTGTTTTAACACACATACACCGTCCGACGGCTCCCCAGCCATCGAAACGGGCGTATTTACATATAGGTCTTAACGTGGCCTATGTGGGTAACGGTCGAGCTGATAAAGCGTTCGGGTATGCGCACGTATCCCCTTTGGTCGTACGATGCCCGGACTATACCGCAATGAGGAACACCCGTTGGGTTACGCGAAGATTTCCGCAGCTAACCCATATTGAGACATAGGCAAACGCGCGGCATTCTTGCGCACCCCGGGCACTGCGTATGTCGTGTACAGGAGAGGGTCCACTGCGTCGGCATGCCTCTATTCTAGTTCGACCCCCATAGAACCGATGATATTTCCCGTAGTCATGCAACGGGTCAGGCTGCCACGTCGGCAAGGGACGTTAAGGCAGAGTTGGAGGTAAACCTTAACAGACCTTTTGACTCAGAAAAAAGCTGTCAGGTAAGAGGTACACGGGTACCATTGTTGAATGCACCTCGGGCACGATAGCATCGGGAGAGAATCAGACACTACGCCGATCAGCACGTGATGTCGCTCCGAACCATGCTATTGGAGGATAAATAGTGTATTCGTTTGACAATCGATCAACACAAAATGCCCAAGCCTATGGGCAGGTTGGATGAAGAATGCATAGATACTTCTTTATGTATCACGTCCGAGTTAAAAAGCGTACCAGCATTCCGCCTGCAAAAGGTAGCTACCAACAACTGGCTAACTTGTTATGCGTCCGCGTAGTGCTGTAGGTATTATGGTCCGTTGGAAACGGCGATAGATGCCCGAACTTTGGACCATAGGTGATGTAGGCGTTGTAGACTCTGAACTTCATCTACAATGACCCGTCTGTTGGAGAGTGCACATGCACGGAATTGCGCGGTTTACGAGGGCTTGGCCTCATACTCTCTCACCGACAGCAGTAGCCTCTAGAAAAAACGTCTCGCATACTTCAGAATTGGAGCGCCAACCAATTTGGCTGTAGACACTAGACTTCTCAAGAAAGGTTCTTACATCAATAAAACAAACACGTCATAGCGCGCGAACAGGCTTCTTGAAAAGGATGCGCGCCCTATGGAGAGTCAAGGTCTGTGCTTCAGGGCGCCAAGCGGATAGAGAATGAAGTACTAATATCCATAGACGCCATGGCTATATAGGAATTGATGCTAGGCGCCGGGGGCTCAGAGTCTGTATACAAGTCCTCGCTATTGGATCGTAACCGCTCAGCTGTCTGAATCTTTTCGCAGTCGTGTTCGGGAGTCACTGCGCGGAACTTAGAATCTATTCAAACGCTTTTTACCACAACTTTAATTGGCTTTGAGGCTTTCGAGCGTCGTGTCTTGAAATTCTCCCCGTGGCTCACTCTGATAACTCTGGCATGCTGTAGAGTAGCATCCGACTAGCGGCCGCACACCTTAAGAATAGTCCCCGTGCCAGGGATAAGAATTTGATCTGCGGATAACACAGCTGCCTGCTGAGCCTAGCTGAACGAAGTGTCTTACAGAAAGGCTAGCAGCATTTGGGTTCATCGTGTAGCTGCTTCACGCTCGCATCGTCCCTGTAAGGGGAGTAGCTTCGAGAACACAGGAGCGCGCAGGATCGGTCGCGGTGGGTTTCAACTCCTAGAAGGAGACTACCGTTGAAGGATCGACTGGTAAAAGCGCCACGCTTGGACGAAGCTTCAATCTGCTTCGGCCATGGGCGGAGGTCTGCGAATTAGACCTTCGTTTAATGTACCATAAAGCCCTCAGTTCAAGAACTGTTCTTAGAACAAAACTTTGGTCAGAGCCCAGCATTTACGACTCGTTGTGGCAGCTCTACCTAAGTAGACAATCCGTCGGTGGGTCTTTAGTTACAACATCTAGGATATGAGTTTACCTTCATAGGTGGGGCGAATGAAGGAAACAAAATTAGTGGCTTGGGAGTCAAGGCATTCGTCAGGGGTGGATGATCTGCCCAATTTAGAGAATCTGAGAAAATCAATAAGTAACTGCAGTGATCCTTCTGGTGGTACGCGTTATCTTCCACCCCACCTGACGCGTGCAGGCACACCTCTGCCCTCAATAGGTTACGGGCTGGGGTGGATAAAAATGAACCGGGGACTCAGCCTTGCGTGCTGGACTATATCTAGCCGATAGGCTCATCTTAACGTCGCGTTACGGATCGTAACTCAATAGAGGATCAGCAGTTTATCAATGGGAAGACATCGGCACCCGCAAGGTAGAATACCGACGTGTTAGATCGCTGGGTGTACAGTAATCCCTACAGTCTGCGATCTGGTGCTTATTCTATTTGAGACCTTCGCAATGTGCCTCTTTGCGGTGCACCCAATATGAGATCCATCTGCTGAGACCCAGTTTTGTCAGTGCAGAAGGTTTATTGACTAGAAGGCCGGGTGACTTTGGTTAGACGCCTCATCGTAAACGCGACACTGTGCCGGTCATTTCGAATGCCGACAAACCAATGACCGCCGGGATGATCAGCTTCTTTACGACTGATCTCGTCGTGTAGCGGCTCTAAATGATACTTACGAGGAACGTGGCGGATCGACCTATCGACTATCCATAAATTGGCAGCACGCTACTGTGGAACGGTAGAGGTGGCATGATAAAGAAGTGGACAGCTGTACGAAATGACTACCCTATAGAGCGCAAGCCGAGGTCGCAGTCCAAACGCGGTGAGTCCAGCGCATAGCCCGCGGTTGCCGGCAAACGCGGGGCTATTAAATAGTGGCACTACTACGTGCACACCACGCTACCACGATAAAAATTGACTCTTCAGAGGGCTATCCTAGGGCCTCCCGGTGTCGCCAATATGGCAGACTCACGTCTCCTAGCGATATGGAGCATCTACTAGAAGTGACAACCTATCGCTTACGAAATGTTAAAACTGTTGTTTAGGTTCAGTCATGAACTATTTTGTGGCGAAGAGTACTGCCTGACTTGTTGATTGTAGGTGGCGAGATACAAAAAGCACTGACGCAGCTTGCTTGGGTACGGGGTGAACATGCCGTACGAAACCTAGGCGATTTCAATTAAAGATTGTAAACCCGTTCCTCGTTTAGCAAGCCTGCAACCCCATGCCGGCACTTAATATCCGGTGGATGAGTCTCAGCGGACCTAGCGTAATCACGAAATCCATCAGGCTCCAAGTTACGATTAAGCTTCGTACGGCAAGGGAGTCCCTAGCTTCCATTAGCGTGTACTTCTCCCCGCTTAACTCAGGAGAAGAATATTTTAAGTTAAATTACCTCGTGGTGCACATCCGCTTAGATCCAACTTCAAGGGATGGTAAGGGGGCTTCGTACCTCTATTGGAAGTATTCAACTCGTAGTTGGCTGGGCGGGTCCTTTTTAGGGTTTTCCCTCTGGTTTAGATCCCAATAGCGCCCCCCCCTAGGTTGGGATATAGTCTAGAGGATTAACTAGCGGTTTCGATGTCTTCCACGCCCATAGCATTGGCGCGCCCGTGCTCGCACGGGGCCTTAGCGTAACACAGCTTGTTTCCGACGTGCTAGCAACGAGTACCCTAACCTGGTTAGCCGAAAGCAACGCTGCGATACTCTGGGGCACATAACTTGTAGGGTCTTGGCCGGGGGGCGGGAGCGTCACCTCTATTGATCTCTCGACAGGAATAAAAGACCTTACGGAGCGGCCACTCATCATACAGACAACGGAGCAGCTGTGGTCTTTTGTAACGATCACAAGGTGTATGTGATTTACAGCTGTACAATCACGGAAGTTCCCAAAGATCCTGCATCGTGATCACGGTTATCCTACTATAGGATGCGATGTATCGTACATAGTCATCTAATACCTTATTGTGCAAGCGTCTGACAAGCGCTATATCCGGTCAGACGAAGCCTCCATTCCGTACCGCAGCGCAGATTTGGTCCCCCGCGTGGGGCACTACATAGAGTGCGCACTCCGGTAGTCGACTGTAGCAGCTATTTATAAGTACGGATTACCGACCTATAGAATCCTCCGAGGTTTGGCTTTTTCGGGAAAAACCTGTAGCTCTCCAAAACCAGCCGAGGCTGTCACCACCGAAATCGGGAAACGCAGCTGGTACAGGACAGCAACGACCGAGTAGCCTGCACCATATTTCACGTATAGTCGCGTCATACGAGTCCGCACCGTAATCGCGGTATTAACAGCAGGCGGATTCCAGTCTCCCGCGATGTTGGTTGCTGAGGACGTATTCTGGTAACTACCACTGAGGGCTCTGGGATTAGTTTAGGTAATCCCCCTTTCAGCCGGGGAAGAAGTATCGCAAAGTTCTAGTCCGGCGCTCGTTACCGTCGAGCTAGCGTGAGGATTATTGACGCACACCTAGGTGTTCGACAATGCCAGGTTTCAGAAAATAAATCTGCGCCAGACCGTATCGATTCGGACCGTTGAGTTACGGCGATAACAAGTATGTCTGGTGCCGCACATTAGTTGGTTTACCAAGGGGGGCCCATGGGATTCACGTATACGAGATCTCGACTGTACCATGAGTTACCTCAGGCAACAGCTCTGATGATACCAATCCGAGAGCCCACAGCACCTGGTAAAATTTCTGCTGCTGCCCCCACACCCAAAGCATAATCCCTACCGCGGGGCAGAATCCGGATGAGGCGTGAAGATCAAATCTGTTCCCGTGTTTGATGCTGACAACATGTCACTGTTTAGAGAAACGGCCTATCTTAATGATATACGATCTTCGAAGGAGCGGATATACGCCGACCTCCAAAATTTGCGCGTAGACCGCGTTGAGTCAATGGAGGACTCCGGGTAATCTTGCACAGGTTGCCGACGTTAACTATCAATTTTTCGGGCCCAGAGTGCCCGAGCCATGAGAGTCTCCGTGAGCGACCCTCCCAGTCTACGGCCCTGTGCTCCCACTGCGTGGATTGACCCGATGTCCACCCGTTGATGTTCACACCGGAGTGGTGGGGCGGTGAGGTATTCTTCGGTTCTTCTAGCCCGCAGCAACCGCAGTTCGAAGCCACTTACAGCTAAGGAACGCGGGTGAACCCACATCCGACTCCAAGGCTGATTGCAGTCTGTGCGCTCAGTCATTTGGATACGTAAGGCCCCCGACCGGCCCAGCATTCCTCGTCCCTCATGATTATCGGAATCGCCTGAAAGGATCGCACTAGGGTGGGCCGTTGACCTATAACCTTCCGTCGTATTAAGCCCTGACTATCTCCCTAAGTAGAGGAAGCTGAGTCTGATATGTCATGATAAAAAAACAGAGTACTGTAGGAGTTCACATCGTGGCTGGAAAATATCTAAAACTCGAAAGTCTGCAGAACGCACCGCGTTCACTGCGCCTGACCCTTATGCTCTGAAGGGTATTGGACTAAGACTGCTAGGTCGCGGCCAGGAGGTGGCTCATCGCAGCTGGCTGGATTCCGAACGAGGGATCTTCCTACCAGGGCCAATGCAAGGACAACTCGCTGAGGAAGTTATTGTGAAGATCCGAACAATTGGTAGGTCCTACACTAATGCAACATGTTTGGTTGCTTTTGCCTGCATTCGAGACGACACGCTAGCAACCGTTACATCGGGTGGATCGATGGTCGCGCTTTGTCCGGAAGTGCCCTTACCGTATGTGACAGGAAGGAAGATGCTTCCTTCTGGTCGATCTCACCTCGCACAAAATTTCACCGATACTCGAACAATTGCTGGCGCACTGACCTGCGGTGTGACTTTAATGCATACGACTCCCGTCGCGCGCGAGTGAGATTGCTCTTTTAGTGGGTGACATAGTACGCTTTGCTCAAGGTTCATTGGACTTGTTGGGGATCGTGCTTATCCCACACGTCCTCATTTTTGGCCTTTGTTTAAGTTTTGAACGTACACCAGAGCAAAGGTGTACAATCTCACGGGGTGTGCAAGTTCACGGTAGGACGTCCGCGAGCGATCTAACTAAGTTGTGTCCCGCTGGGGCGTATTTAAGACCCCCCGTGGTATCTGTTCAGAAATGCTATAATTTATGTCTCGACAAACCAGGGTGACTTATCCCCAGCCTCCAATCTAACGGCTAATGCTAAGTCCACAGGATAGGCGGTCGGTGGTTCCGTACACACGCGTCTAGAGCGGCGTAGGTTGCTGATAGCATAAGTGCCTCAGAACGCAAGTCCTTGTGGATCTCTAACCCTCCCATGCCGATTTATGACGACGGCTACGGATCAAGTACGAGTGTTCTACCTACCACGCCCTCGTGCACATTTAAGACGTGGTTGCCCTCGGCGAGTGTATTTGGTCTTCTCGGCTTCGTATTTTTGCGTCCGTGGCGCTAGAAATTGGACCATATGCTACTGACATTGGTAGTACTGTCGAATGCTGTCCGCGTACCCGCGTCCGTTTTCATCCCCGCACAGGGCCTGGAATGGACAGCTGATAATACCAACATCTTAAACATACTGTGTGCATCATGTAAGCCGACACGTGCACAAGGATCCTCAATGCAGTGCTACGGGGATTGAGGAATAGCGAGGTGTATCCAGCGAACCGTTACCTTAGGATCAACGCTACATCGCGGCGTCCGCTTAAAGCCAGTGTAAGTACCAGCTGTTAACCGCCTTGAAGTGGTGCAAACACGTTGGGGTAAATTCCGTTAACCGGGGAGCATGCATCTTTTATTCGGCCGTTACAGGCGCCCCAATCACTGCCGACCGCTCCTATAATGGAACCCTTGGACCAGCGATGCTGGGTTGCCCAACCCCTCGTACCTTCCGAAGGCATAGCTGGGTACAGATACCGATACCAACGTTGTCGGGTTCTGAGAAGCCTGTATGCTCCACCAGATGGTCCATAAGAGGAGTCCAACGAGCCTATGCTGCGACATGGATGCTAGGCGCCAATTCTCGAAGTCCGTGTCCAAGAGGCTGTGAATAGAAATATTCGCTGCGCGCATTCATTTTTCCGTGTAGCGACGACTCGTGCACGCGTTAGGCATAAACCATTCCATTGGGGGCACACTGAGGACTTCCGGGAAGGTATTAAGTGGCCCCCCTGAGGGAGGCTATCACCACGTGCTCATTCAAAAAGATCCTAGCAAACCGGTACCATGGAATTAGTGTCCGTCGGAGTATCTTTGCCGGGGTCATTGAACATCTTGATAGACGCGGCTGATGCACGCAGAGAGCAGTTATTAGGCTGTTGAACCTACTTCCTGGCGATCAAGACTAGTCCTGTACAGGTCCCCCGAGTAGCCGACGAAACTTGGTTATGAGCGTCTGAAGTCCACGGGGAGTCGAGTCATCGGGTTCTTCGTCATAACGTCTTACGACGCCTTAACTACCCATAGATGCGGTGGGTGTGGGGGGTTTATGATTACCTTATCGTATGAGTTAGAGCTCAGCGAAGATTAGTCCGAAACATGTGGTGGGCTAGTCAAAATACCCTTGTCAGCGATCATCGTGTGCCCCCCATTCGGCGTCCGCCTTGTGAGGGTGCACGAGGGTGATTCTAACCATCCGGGGCATAGTAACAGCCCCAGCCGCGAATCTGAATTAGGATACGATCGTGCCATGAATTGGTTAGGCTTGAGGTCTGCAATCAGTCGATAGGTGTCACGCGGTCCCACTGGATAAAGCACAGCGATGAGTTCGTCTTCTAGTCGGCGACAACTAAGATGGTTTCCTTGCACTCATTCAATTCCTAGGGCACGGGGAGAAGCCTGGACGGGGAAACTGCAAGCTAATCATAACGCACCATGGTAGGTCCACCTTAAAGTATTTGCAGGGAGTGCAAGATATGGCCAAGGCCTAACGATACATCTTTTCTCGCAAGGGTTGTTTGAAATGCTAGATTACACCTGGTTAGTCACCGCCAGAGCAAGATCTTATCACTAGTAGCCTTTAAGGTTGGTCTTCGACTGCACTGACCATTGTCAGCGTAGCCGTCCGATCAGCGATAATATGGGGGTCGGGATATTTCATGATCACTGGAGGGGACGTGCAACGTCTTTCGATGGAAAGGCGCACGAGATAGGAACTCTTCATATTGGGAGATATAAGTCGTGTAGTTCAGCATGACTTTGCCGTTAGAAGCAAAAAATTACTCCATTGCATACATTTTGACAACGCCGACCGACCAAACGCCCTGAGCGCGGCGAAAGTCATGAACCGGCATGCTAAGGCTCAGCTAATAAGAACTTAAACTCCGTAATAACTCAAAATATCGTCTGTTACCGAGTTTTGATGTCATAGGAACTGGTACCGAACTCGTCTGGTATCCGGTCGCTAACGCGCATGTCCAGGGGAGCGATGTCTATGATGCCTCCGTTTTGCTGCTGCCGCCTAACAGCGATTAAGCAAGCTGCCTCCTTTGGCTAGGCACCGTAATTATTATTTTTCAAACTCGCACATATTGCTACGTTCTAAAGCCGGGGACCGCCGGCCGGCTGCGACGCTCATACGTGTCCAACCTGACGCGGGAGTGATGGTCTGCTCACCTGGATCGCCTCCGGTAATCCTGTCGCAGGCCGAGGTTAGCGTTTGATCCATGGAGCGCCCGAGCGCAATGACCACCAAGAAGTATGCGGACTCTAGCGTCATGGGGAAGACATAATTCCCCACTCCCTGTTGCATAGTCCGCCGCACCCTGTGGTGTCTCAGTGGTTGTAGTTATAACACGGCCCGCAGCAAGCATGAATAGGACGCCTTATAATCACGGTTAT
		</sequence>
    <sequence><taxon idref="Location_2_1_0|31.43667354485235"/>
			TGAGCACGTCCCAAGGGTGGCACCGTATGTAATGGCCTTAACCTCCAATCCAGCAAAAGTGAGTATCTCATCCGACGGGCAAAATTGTTTAATTTCTGCAAGACGTACATTCTCCGTATCACATCTATACCGTACGGCGATCGCCTTCCCCATACAGAAAAACTGTAGTGAGACTCACGGCGGCATTCCACCCGAGTCCCGCAAGTTAATCCTCCGCGTTTATTCATTCGTCGACAGGCAGGAGCACGCTAGCCGGAGTAAGGGCCACCTCCTCTACCGTGAGGGTACACAACCGCAGCATTATGCCTTAATCGCATAGGGCTGGATTCACCAATAAGAGAGACGCTATTCCGGCCGGGTGTGACCTGCTATTGAAAGGCACCTGGAGGCACGGGCCGATCAGCCAATGAAAGGACGTGCGATTGTCCGGTCGGCCAGTAGGTCAGCCGCCGCACGCGTTACCTCGTTTAAAGGAAAGTCTCTAGGGTCTGTGCTCGTCGGGCGAAGATAAGTTTTACGAGAATAATTCTATGATGTTAACCCGCCTAATTAAATTTTAAGTATAGGGCAGGCGAATTAGGGTTGCTACACAAATTTGAGGATCCGTGCTAGCACACCGTGATCGGACAACTAGAATGAATCAATTCTGTTGAAGTCTAGAAGCGGAAAAAGAATTCACAGCTCGCAAGTCGCTCAGTGGCAGGTACTCCCCTAAGTGGTTCAGCGTTCCCGCTGACCGGCTTGATTATGGCCTAACCGGATTTACGTGCATAGGTTATCATTTAAAATACCTGCTTCGGCTAGGCGGTATTTACAGCGTGTACCTGAAATAGAGACGATGCCTCACGATATTACAATGCGGAAACTAGATCCGGCAACATATGGAGTATATATGGACGGCACTCGTTGGATAGGTGCGCGAGACCTTCCTGTGCATGTCGATTGCCCCACATTTCGAATTAGAGGGTTCAAAGCAGCGTGTTTATACGGTCCTTAGGTCATACGACTGTGACATTTATATCCCTGGAAAAATTATTGGGGGTCGCCAGGGCGAATCGCTAACACATCTGCAATAGGGAGCTAGGCCCTGATAGCTGGGATACAAGCATGATGCTTATCAGGGGCTTCTCGAACTGAAGAGTAAAGTGCGGCTCCCCCCCGGGTACATTTTCCTTAGCGGGACATTTTTTCTTGAGGTAGTGCGCATTCTCCCGACGACAGGACCAATCCCCCCCTCTACGCGATGTAACCAATTAACCGTAGACAGGTTTAATCATGGAAGTTTGAACGTCAGTTGTATGTCTACGGGCCCACCCATTGTCGAGTACAAATATAAATTTATGATCGTTGTTGAGGAACGCTGTTAGTCGAGCTGAAACGTCGATCGTCCATGATTCGGTAGTTTTGGCATAACGGTGTATACGTGCCTGGGTGTTGGTAAATGTATTATACAACTGCGTTGACGCTGGAATCACCTGAACCTAGAGACTAAGCTCTGACGTCACTTCGTTCTCGATGAAAAACGCGATGTAACAAGCTATCGACCTATTTACATTATACCCTAGTATATGACCACGTCCTCCTAGGTCCGCTGCACGCGGCTCTGACATATGGTGAGGAGTGCCCCCGTGAAATGGCTGATTCACATGCGGTTCATTACACCGGCTGTTTTAACTGCGTTACAGTTACTCTGACACAGCAGCGCTCCCCGCATTTTCACCTGCAGTACACTTGACCTCACAACCAACATTTACCTAAAACCAGTCAGTGAGTCACAGATTGGTTCGGTACCCAATTGTACACTGTTCGTTATATAACCAGTACGGACGCCTCTTTAAGATACGGCTAAGACATGTCCCGGCATCTGAGTCCTCGGCCGGTCTCTCGGAAACTCCGCTCTACCTTGGTCGCACCCGTAATTACTTTGTAAGAGATTGGGGGAGGAGTCAGGTGGATAAAATCATCTGATGCGCGGCTCAACAACCATGACCGATATCAAACCGTTCGCTGTACGTTTTTCCCGCCCGTGCCTTTCTACGTAAAAAAATCCAGTGCAATAAAATAAAGTCCACAGTCTTTCTGAAAATGCCGCGGTTCGTGGCGTTATACCTGGGACATTCTCGTTGACAAGATGAATGGGTTAATTGAAGGGCAGGACATCCGTCGCAACTAGCGGACTGTGGTCGCACCAAGCGTGATTCTGGCCGCAATGACGGCTGCGGCTGGATCTGTCCATCTAATTGCTGGGTCTGCACCAGTTTCAGTAGTCGGGCCGGGCTCAATATCACCAAGGCGGATCGTAAAACTCGCCAACGATCACAAAGGTATTAATAGCATATAATTTAGGGAGATCACCGTTCGGTGCTTTGTCGCCGCAGTACAGTATTTCACGCAAAACCGTAATACAGTAGAATGACACCAGGCGCGGACAGGCTTACTCAGCTCGGATTAGCTGTGACACCATCTACCCTAAGTCATCCTTTCTAAGCTGTGCCCACGTGGCCTGCGCTGCATACCTCACGCATGCTGAGATAATGAAAGTTGCTGAGGTGCCTCGGTGTTTCCGTGAACACACTTGGCGTGCATCGTTTAAAGTGGCGTTCAGGCTGCCTAGGAATCTGAGTAGTGCACTGAGCGCGGTGGGCTTCTGTTCCATCCTTACTTTAACCGGATGGGGGTCTAGATCTGCCCGACAATTGCGAAACCGGTGTCATGCCTCCTTCACAGGTACATGGATGTGCAATGAAACGCCGGAACCCCGTACCAATACATTACACTGCACATGTGATCTGGGCTGAGTGGAACTAAGGCTCCCTTAACAGAATAGAAAAGTGTCAACTACGCCTTTATCCCATCCCCTGACAGCCTTCTTCTAGGTTGATCTGAGGACGTAGTCTATTTAGGGATGCAATTCCAATCTATCCACAAAAATTAGATTATGCGGGAGCGGTTGGGGTCAATTTATCTAAGAGTAAGCATAGTGCATGCATTGTTGCCGTGCTTCAGAGATATCATGTTTCTGCTCGCTGCTCGTGAAGGCCATGCACCCTCCTAACAGCCAACCAAGTAAATAGGCGGAGCCAAAGTGGCGTCTTACTACCATTGATTTAACCATAGCGTATAGCGTTCAATACGTGTCAATACCCAACGCGCGCGCCACCCGCGCGGCTAAGACCACCTTTTGTCGCATAGTACGCCCGCCACGACCCCGTTTAATTTGAATTCAGTATCAGTCCGGCCCTCTGGACTACTTCACGTAAAGGACATGGACCTCCAATCCACATAGTTAAGACCTAATACGTAACTACGCTATTCAATATGGCTTCCTCAGAGTCACTGACAAGCTAATCTGTTATGTATTGGGAATGTCGAGTAACCACCGAACGTGGCCCCCCCTATCTTCATGCGACCAACCCGGCTTCGATGTACATCAGGCGTGTCGCCGACCCCCGGGTATAGTTATGGGTTCACTCGCGGCTGGCAAGTCTCCTGAGGGCAGGTTAGGTGGCGGGGAATAGCCGTATCAGTGTGCAATGACCAGTCAAAGCGCGGAAGGACCTCTGGCGCAGTCCTACAGGTAAAATTGCACGAGGTCCAGAGCCAGTGGTCACGCCCAGTACGAAGCACTAGTCATTTGTGCGCCATCCTGTCACATAGGCACATTGCGTTCGAGCAATGCAGCTCTCACAACTCGATATAGGAGAAAGATGGTAACAATGATAGTGTGAGGGTCAAGAAACCCGTAAAAAAGGCTTAGTGAACGACGGCTGGCGTAATGTTCGTGACCGAACAGACCAATAAGAGCCTTAGTGATGGACGTTCCCACCCATTGCGAACTGTTTTCGACAGTGTAAGTGCGGGAGGGGGCGGAGAAGGGACTACCATACCTGGTTTTCATACTACGACTTTCATTTCAGGTATTAAGTAAACGAATAGAACCACCCAGAACAGGCTCGAGAAGTATGACGTACGACACTGTGTGCAATCTGAGTCCGCTAACCAGTCGGCAGGTCGTAACGGGTCGATAACCATTGGGCTCGGGCTTCGGCAATCATCCAGCGGATGGGTTACCTGTATCGGGAACTTGTGGCGTATGAAGCATTATCTAACGTAAAACCCCGGGGACCCGAACAAGGGGCTCGTACTTTTCGCAGAAACAACTTGAGTATTGCTGCGTGCCATAATGACGACATCTATTATGGGTATCGTAACGACGATTCGGCGTGCCCAACGGGATTGGAGAATCACCCACCGTTCGGACTAAGGCGTGGGTTAACAGGTTACAGTCCTGTTGCACGTTTTCATATTGCCCTGGCAAGGTCGGCAGTTTCAGATCGAAGCCCAGCGCGCGGAGGACTGAACGTTAAAGCCTAAAGTCCGTGACCGTTGTCGGAGATATAAACTCAACAAATCGCATCATTCGGAAAAGCTGTCGGGCGTTCGACCCGGTGAAACAGCAATTCCCAGCATCATTTTTAAAATGTATGAAGGACGCCTCTATCGAGAGCTTAACGTAACGTACCAGCAAACATCAGTTTGCTGTATTTAGTGGAGGGTGTCTGGAGGCGTCACCAAAGCAAGCCCAGGCCCTCATCTACACCAACTAGCGATAACCAGAGCGACACTCACCCGGTTCTAAAAAGGAAAGCTTACCTAGAATCTAAGGTGCACATCTAATTACAAAATGTTTGGGGGTCCCGTCACCTCGACGAGACCAAACGCACCATCACAGACGCGTGATGATTGACCATGTCGCCTATTACGACGGCCGAAATCGCCGAACAAGTATCTCAAATTGTACCATTCCCTGATTGGTCGCTCAGGTATGAGAGCGATATAACTTAGGCGAACGGTCCGTTAGAATTGGGATTCTAGGTGCCTCCGTCAGGGGGATTCTAGTATCTATTCTCCAGCCTCCACCTCGGCCGGTTCAATATAAATACCGTTACACTGTTGTAACCGTTGGACAAGAGGTTATCCCAATAGATTGCTATCAAAATACACACAACAATTGCGCCTAGTCAGCCCGCGTTGCCAGCGTTCATTGGTGGGTTTCGAGTCTCTTGGGGTTTGATAACCGCGGGGGGTATCCGGACGGGTGCTTCCTCAACCTACGGAACCCGTACGACCATGAAGGTCACCATGTCTCAGTGCTATACCATTTTGGCTACGCTTGACTCTTAGGCTCAGGATTTCCTGACTATATCCGTGAACATCCAGATCTGAGTTGCTGCTCAAGAGTATTTTGACCCATATTTTGTACGCTGTAGCCTGCGTTGAGGCCCATAGATCATCTAACGACGTTACAGTGCAATAATTCGAAAGGAGATCTGAGTGTTTTAACACACATACACCGTCCGACGGCTCCCCAGCCATCGAAACGGGCGTATTTACATATAGGTCTTAACGTGGCCTATGTGGGTAACGGTCGAGCTGATAAAGCGTTCGGGTATGCGCACGTATCCCCTTTGGTCGTACGATGCCCGGACTATACCGCAATGAGGAACACCCGTTGGGTTACGCGAAGATTTCCGCAGCTAACCCATATTGAGACATAGGCAAACGCGCGGCATTCTTGCGCACCCCGGGCACTGCGTATGTCGTGTACAGGAGAGGGTCCACTGCGTCGGCATGCCTCTATTTTAGTTCGACCCCCATAGAACCGATGATATTTCCCGTAGTCATGCAACGGGTCAGGCTGCCACGTCGGCAAGGGACGTTAAGGCAGAGTTGGAGGTAAACCTTAACAGACCTTTTGACTCAGAAAAAAGCTGTCAGGTAAGAGGTACACGGGTACCATTGTTGAATGCACCTCGGGCACGATAGCATCGGGAGAGAATCAGACACTACGCCGATCAGCACGTGATGTCGCTCCGAACCATGCTATTGGAGGATAAAGAGTGTATTCGTTCGACAATCGATCAACGCAAAATGCCCAAGCCTATGGGCAGGTTGGATGAAGAATGCATAGATACTTCTTTATGCATCACGTCCGAGTTAAAAAGCGTACCAGCATTCCGCCTGCAAAACGTAGCTACCAACAACTGGCTAACTTGTTATGCGTCCGCGTAGTGCTGTAGGTATTATGGTCCGTTGGAAACGGCGATAGATGCCCGAACTTTGAACCGTAGGTGATGTAGGCGTTGTAGACACTGAACTTAACCTACAATGACCCGTCTGTTGGAGAGTGCACATGCACGGAATTGCGCGGTTTACGAGGGCTTGTCCTCATACTCTCTCACCGACAGCAGTAGCCTCTAGAAAAAACGTCTCGCATACTTCAGAATTGGAGCGCCAACCAATTTGGCTGTAGACACTAGACTTCTCAAGAAAGGTTCTTACATCAATAAAACAAACACGTCATAGCGCGCGAACAGGCTTCTTGAAAAGGATGCGGGCCCTATGGAGAGTCAAGGTCTGTGCTTTAGGGCGCCAAGCGGATAGAGAATGAAGTACCAATATCCATAGACGCCATGGCTATATAGGAATTGAAGCTAGGCGCCGGAGGCTCAGAGTCTGTATACAAGTCCTCGCTATGGGATCGTAACCGCTCAGCTGTCTGAATCTTTTCGCAGTCGTGTTCGGGAGTCACTGCGCGGAACTTAGAATCTATTCAAACGCTTTTTACCACAACTTTAATTGGCTTTGAGGCTTCCGAGCGTCGTGTCTTGAAATTCTCCCCGTGGCTCACTCTGGTAACTCTGGCATGCTGTAGAGTAGCATCCGACTAGCGGCCGCACACCTTAAGAATAGTCCCCGTGCCAGGGATAAGAATTTGATCTGCGGATAACACAGCTGCCTGCTGAGCCTAGCTGAACGAAGTGTCTTACAGAAAGGCTAGCAGCATTTGGGTTCATCGTGTAGCTGCTTCACGCTCGCATCGTCCCTGTAAGGGGAGTAGCTTCGAGAACACAGGAGCGCGCAGGATCGGTCGCGGTGCGTTTCAACTCCTAGAAGGAGACTACCGTTGAAGGATTGACTGGTAAAAGCGCCACGCTTGGACGAAGCTTCAATCTGCTTCGGCCATGGGCGGAGGTCTGCGAATTAGACCTTCGTTTAATACACCATAAAGCCCTCTGTTCAAGAACTGTTCCTAGAACAAAACTTTGGTCAGAGCCCAGCATTTACGACTCGTTGTGGCAACTCTACCTAAGTAGACAATCCGGCGGTGGGTCTTTAGTTACAACATCTAGGATATGAGTTTACCTTCATAGGTGGGGCGAATGAAGGAAACAAAATTAGTGACTTGGGAGTCAAGGCATTCGTCAGGGGTGGATGATCTGCCCAATTTAGAAAATCTGGGAAAATCAATAAGTAACTGCAGTGATCTTTCTGGTGGTACGCGTTATCTTCCACCCCACCTGACGCGTGCAGGCACACCTCTGCCCTCAATAGGTTACGGGCTGGGGTGGAAAAAAATGAACCGGGGCCTCAGCCTTGCGTGCTGGACTATATCTAGCCGATAGGCTCATCTTAACGTCGCGGTACGGATCGTAACTCAATAGAGGATCAGCAGTTTATCAATGGGAAGACATCGGCACCCGCAAGGTAGAATACCCACGTGTTAGATCGCTGGGTGTACAGTAATCCCTACAGTCTGCGATCTGGTGCTTATTCTATTTGGGACCTTCGCAATGTGCCTCTTTGCGGTGCACCCAATATGAGATCCATCTGCTGAGACCCAGTTTTGTAAGTGCGGAAGGTTTATTGACGAGAAGGCCGGATGACTTTGGTTAGACGCCTCATCGTAAACGCGACACTGTGCCGGTCATTTCGAATGCCGACAAACCAATGACCGCCGGGATGATCAGCTTCTTTACGACTGATCTCGTCGTGTAGCGGCTCTAAATGATACTTACGAGGAACGTGGCGGATCGACCTATCGACTATCCATAAATTGGCAGCACGCTACTGTGGAACGGTAGAGGTGGCATGATAAAGAAGTGGACAGCTGTACGAAATGACTACCCTATAGAGCGCAAGCCGAGGTCGCAGTCCAAACGCGGTGAGTCCAGCGCATAGCCCGCGATTGCCGGCAAACGCGGGGCTGTTATATAGTGGCACTACTACGTGCACACCACGCTACCACGATAAAAATTGACTCTTCAGAGGGCTATCCTAGGGCCTCCCGGTGTCGCCAATATGGCAGACTCACGTCTCCTAGCGATATGGAGCATCTACTAGAAGTGACAACCTATCGCTTACGAAATGTTAAAACTGTTGTTTAGGTTTAGTCATGAACTATTTTGTGGCGAAGAGTACTGCCTGACTTGTTGATTGTAGGTGGCGAGATACAAAAAGCACTGACGCAGCTTGCTTGGGTACGGGGTGAACATGCCGTACGAAACCTAGGCGATTTCAATTAAAGATTGTAAACCCGTTCCTCGTTTAGCAAGCCTGCAACCCCATGCCGGCACTTAATATCCGGTGGATGAGTCTCAGCGGACCTAGCGTAATCACGAAATCCACCAGGCTCCAAGTTACGATTAAGCTTCGTACGGCAAGGAAGTCCCTAGCTTCCATTAGCGTGTACTTCTCCCCGCTTAACTCAGGAGAAGAATATTTTAAGTTGAATTACCTCGTGGTGCACATCCGCTTAGATCCAACTTCAAGGGATGGTAAGGGGGCTTCGTACCTCTATTGGAAGTATTCAACTCGTAGTTGGCTGGGTGGGTCCTTTTTAGGGTTTTCCCTCTGGTTTAGATCCCAATAGCGCCCCCCCCTAGGTTGGGATATAGTCTAGAGGATTAACTAGCGGTTTCGATGTCTTCCACGCCCATAGCATTGGCGCGCCCGTGCTCGCACGGGGCCTTGGCGTAACATAGCTTGTTTCCGACGTGCTAGCAACGAGTACCCTAACCTGGTTAGACGAAAGCAACGCTGCGATACTCTGGGGCACATAACTTGTAGGGTCTTGGCCGGGGGGCGGGAGCGTCACCTCTATTGATCTCTCGACAGGAATAAAAGACCTTACGGAGCGGCCACTCATCATACAGACAACGGAGCAGCTGTGGTCTTTTGTGACGATCACAAGGTGTATGTGATTTACAGCTGTACAATCATGGAAGTTCCCAAAGATCCTGCATCGTGATCACGGTTATCCTACTATAGGATGCGATGTATCGTACATAGTCATCTAATACCTTATTGTGCAAGCGTCTGACAAGCGCTATATCCGGTCAGACGAAGCCTCCATTCCGTACCGCAGCGCATATTTGGTCCCCCGCGTGGGGCACTACATAGAGTGCGCACTCCGGTAGTCGACAGTAGCAGCTATTTATAAGTACGGATTACCGACCTATAGAATCCTCCGAGGTTTGGCTTTTTCGGGAAAGACCTGTAGCTGTCCAAAACCAGCCGAGGCTGTCACCACCGAAATCGGGAAACGCAGCTGGTACAGGACAGCAACGACCGAGTAGCCTGCACCATATTTCACGTATAGTCGCGTCATACGAGTCCGCACCGTAATCGCGGTATTAACAGCAGGCGGATTCCAGTCTCCCGCGATGTTGGTTGCTGAGGACGTATTCTGGTAACTACCACTGAGGCCTCTGGGATTAGTTTAGGTAATCCCCCTTTCAGCCGGGGAAGAAGTATCGCAAAGTTCTAGTCCGGCGCTCGTTACCGTCGAGCTAGCGTGAGGATTATTGACGCACACCTAGGTGTTCGACGATGCCAGGTTTCAGAAAATAAAACTGCGCCAGACCGTATCGATTCGGACCGTTGAGTTACGGCGATAGCAAGTATGTCTGGTGCCGCACATTAGTTGGTTTACCAAGGGGGGCCCATGGGATTCACGTATATGAGATCTCGACTGTACCATGAGTTACCTCAGGCGACAGCTCTGATGATACCAATCCGAGAGCCCACAGCACCTGGTAAAATTTCTGCTGCTGCCCCCACACCCAGAGCATAATCCCTACCGTGGGGCAGAATCCGGATGAGGCGTGAAGATCAAATCTGTTCCCGTGTTTGATGCTAACAACATGTCACTGTTTAGAGAAACGGCCTATCTTAATGATATACGATCTTCGAAGGAGCGGATATACGCCGACCTCCAAAATTTGCGCGTAGACCGCGCTGAGTCAATGGAGGACTCCGGGTAATCTTGCACAGGTTGCCGACGTTAACTATCAATTTTTCGGGCCCAGAGTGCCCGAGCCATGAGAGTCTCCGTGAGCGACCCTCCCAGTCTACGGCCCTGTGCTCCCACTGCGTGGATTGACCCGATGTCCACCCGTTGATGTTCACACCGGAGTGGTGGGGCGGTGAGGTATTCTTCGGTGCTTCTAGCCCGCAGCAACCGCAGTTCGAAGCCACTTACAGCTAAGGAACGCGGGTGAACCCACATCCGACTCCAAGGCTGATTGCAGTCTGTGCGCTCAGTCATTTGGATACGTAAGGCCCCCGACCGGCCCAGCATTCCTCGTCCCTCATGATTATCGGAATCGCCTGAAAGGATCGCACCAGGGTGGGCCGTTGACCTATAACCTTCCGTCGTATTAAGCCCTGACTATCTCCCTAAGTAGAGGAAGCTTAGTCTGATATGTCATGATAAAAAAACAGAGTACTGTAGGAGTTCACATCGTGGCTGGAAAATATCTAAAACTCGAAAGTCTGCAGAACGCACCGCGTTCACTGCGCCTGACCCTTATGCTCTGAAGGGTATTGGACTAAGACTGCTAGGTCGCGGCCAGGAGGTGGCTCATCGCAGCTGGCTGGATTCCGAACGAGGGATCTTCCTACCAGGGCCAATGCAAGGACAACTCACTGAGGAAGTTGTTGTGAAGATCCGAACAATTGGTAGGTCCTACACTAATGCAACAGGTTTGGTTGCTTTTGCCTGCCTTCGAGACGACACGCTAGCAACCGTTACATCGGGTGGATCGATGGTCGCGCTTTGTCCGGAAGTGCCCTTACCGTATGTGACAGGAAGGAAGATGCTTCCCCCTGGTCGATCTCACCTCGCACAAAATTTCACCGATACTCGAACAATTGCTGGCGCACTGACCTGCGGTGTGACTTTAATGCATACGACTCCCGTCGCGCGCGAGTGAGATTGCTCTTTTAGTGGGTGACATAGTACGCTTTGTTCAAGGTTCATTGGACTTGTTGGGGATCGTGCTTATCCCACACGTCCTCATTTTTGGCCTTTGTTTGAGTTTTGAACGTACACCAGAGCAAAGGTGTACAATCTCACGGGGTGTGCAAGTTCACGGTAGGACGTCCGCGAGCGATCTAACTAAGTTGTGTCCCGCTGGGGCGTATTTAAGACCCCCCGTGGTATCTGTTCAGAAATGCTATAATTTATGTCTCGACAAACCAGGGTGACTTATCCCCAGCCTCCAATCTAACGGCTAATGCTAAGTCCACAGGATAGGCGGTCGGTGGTTCCGTAGACGCGCGTCTAGAGCGGCGTAGGTTGCTGATAGCATAAGTGCCTCAGAACGCAAGTCCTTGTGGATCTCTAACCCTCCCATGCCGATTTATGACGACGGCTACGGATCAAGTACGAGTGTTCTACCTACCACGCCCTCGTGCACATTTAAGACGTGGTTGCCCTCGGCGAGTGTATTTGGTCTTCTCGGCTTCGTATTTTTGCGTCCGTGGCGCTAGAAATTGGACCATATGCTACTGACATTGGTAGTACTGTCGAATGCTGTCCGCGTACCCGCGTCCGTTTTCATCCCCGCACAGGGCCTGGAATGGACAGCTGATAATACCAACATCTTAAACATACTGTGTGCATCATGTAAGCCGACACGTGCACAAGGATCCTCAATGCAGTGCTACGGGGATTGAGGAATAGCGAGGTGTATCCATCGAACCGTTACCTTAGGATCAACGCTACATCGCGGCGTCCGTCTAAAGCCAGTGTAAGTCCCAGCCGTTAACCACCTTGAAGTGGTGCAAACACGTTGGGGTAAATTCCGGTAGCCGGGGAGCATGCATCTTTTATTCGGCCGTTACAGGCGCCCCAATCACTGCCGACCGCTCCTATAATGGAACACTTGGACCAGCGATGCTGGGTTGCCCAACTCCTCGTACCTTCCGAAGGCATAGCTGGGTACAGATACCGATACCAACGTTGTCGGGTTCTGAGAAGCCTGTATGCTCCACCAGATGGTCTATAAGAGGAGGCCAACGAGCCTATGCTGCGACATGGATGCTAGGCGCCAATTCTCGAAGTCCGTGTCCAAGAGGCTGTGAATAGAAATATTCGCTGCGCGCATTCATTTTTCTGTGTAGCGACGACTCGTGCACGCGTTAGGCATAAACCATTCCATTGGGGGCACACTGAGGACTTCCGGGAAGGTATTAAGTGGCCCCCCTGAGGGAGGCTATCACCACGTGCTCATTCAAAAAGATACTAGCAAACCGGTACCATGGAATTAGTGCCCGTCGGAGTATCTTTGCCGGGGTCATTGAACATCTTGATAGACGCGGCTGATGCACGCAGAGAGCAGTTATTAGGCTGTTGAACCTACTTCCTGGCGATCAAGGCTAGTTCTGTACAGGTCCCCCGAGTAGCCGACGAAACTTGGTTATGAGCGTCGGAAGTCCACGGGGAGTCGAGTCATCGAGTTCTTCGTCATAACGTCTTACGACGCCTTAACTACCCATAGATGCGGTGGGTGTGGGGGGTTTATGATTACCTTATCGTATGAGTTAGAGCTCAGCGAAGATTAGTCCGAAACATGTGGTGGGCTAGTCAAAATACCCTTGTCAGCGATCATCGTGTGCCCCCCATTCGGCGTCCGCCTTGTGAGGGTGCACGAGGGTGATTCTAACCATCCGGGGCATAGTAACAGCCCCAGCCGCGAATCTGAATTAGGATACGATCGTGCCATGAATTGGTTAGGCTTGAGGTCTGCAATCAGTCGATAGGTGTCACGCGGTCCCACTGGATAAAGCACAGCGATGAGTTCGTCTTCTGGTCTGCGACAACTAAGATGGTTTGCTTGCACTCATTCAATTCCTAGGGCACGGGGAGAAGCCTGGACGGGGAAACTGCAAGCTAATCATAACGCACCATGGTAGGTCCACCTTAAAGTATTTGCAGGGAGTGCAAGATATGGCCAAGGCCTAACGATACATCTTTTCTCGCAAGGGTTGTTTGAAATGCTAGATTACACCTGGTTAGTCACCGCCAGAGCAAGATCTTATCACTAGTATCCTTTAAGGTTGGTCTTCGACTGCACTGACCATTGTCAGCGTAGCCGTCCGATCAGCGATAATATGGGGGTCGGGATATTTCATGATCACTGGAGAGGACGTGCAACGTCTTTCGATGGAAAGGCGCACGAGATAGGAACTCTTCATATTGGGAGATATAAGTCGTGTAGTTCAGCATGACTTTGCCGTTAGAAGCAAAAAATTACTCCATTGCATACATTTTGACAACGCCGACCGACCAAACGCCCTGAGCGCGGCGAAAGTCATGAACCGGCATGCTAAGGCTCAGCTAATAGGAACTTAAACTCCGTAATAACTCAAAATATCGTCTGTTACCGAGTTTTGATGTCATAGGAACTGGTACCGAACTCGTCTGGTATCCGGTCGCTAACGCGCATGTCCAGGGGAGCGATGTCTATGATGCCTCCGTTTTGCTGCTGCCGCCTAACAGCGATTAAGCAAGCTGCCTCCTTTGGCTAGGCACCGTAATTATTATTTTTCAAACTCGCACATATTGCTACGTTCTAAAACCGGGGACCGCCGGCCGGCTGCGACGCTCATACGTGTCCAACCTGACGCGGGAGTGATGGTCTGCTCACCTGGATCGCCTCCGGTAATCCTGTCGCAGGCCGAGGTTAGCGTTTGATGCATGGAGCGCCCGAGCGCAATGACCACCAAGAAATATGTGGACTCTAGCGTCATGGGGAAGACATAATTTCCCACTCCCTGTTGCATAGTCCGCCGCACCCTGTGGTGTCTCAGTGGTTGCAGTTATAACACGGCCCGCAGCAAGCATGAATAGGACGCCTTATAATCACGGTTAT
		</sequence>
    <sequence><taxon idref="Location_3_0_1|35.10865358956277"/>
			TGAGCACGTCCCAAGGGTGGCACCGTATGTAATGGCCTTAACCTCCAATCCAGCAAAAGTGAGTATCTCATCCGACGGGCAAAATTGTTTAATTTCTGCAAGACGTACATTCTCCGTATCACATCTATACCGTATGGCGATCGCCTTCCCCATACAGAAAAAATGTAGTGAGACTCACGGCGGCATTCCACCCGAGTCCCGCAAGTTAATCCTCCGCGTTTATTCATTCGTCGACAGGCAGGAGCACGCTAGCCGGAGTAAGGGCCACCTCCTCTACCGTGAGGGTACACAACCGCAGCATTATGCCTTAATCGCATAGGGCTGGATTCACCAATAAGAGAGACGCTATTCCGGCCGGGTGTGACCTGCTATTGATAGGCACCTGGAGGCACGGGCCGATCAGCCAATGAAAGGACGTGCGATTGTCCGGTCGGCCAGTAGGTCAGCCGCAGCACGCGTTACCTCGTTTAAAGGAAAGTCTCTAGGGTCTGTGCTCGTCGGGCGAAGATAAGTTTTACGAGAATAATTCTATGATGTTAACCCGCCTAATTAAATTTTAAGTATAGGGCAGGCGAATTAGGGTTGCTACACAAATTTGAGGATCCGTGCTAGCACACCGTGATCGGACAACTAGAATGAATCAATTCTGTTGAAGTCTAGAAGCGGAAAAAGAATTCACAGCTCGCAAGTCGCTCAGTGGCAGGTACTCCCCTAAGTGGTTCAGCGTTCCCGCTGACCGGCTTGATTATGGGTTAACCGGATTTACGTGCATAGGTTATCATTTAAAATACCTGCTTCGGCTAGGCGGTATTTACAGCGTGTACCTGAAATAGAGACGATGCCTCACGATATTACAATGCGGAAACTAGATCCGGCAACATATGGAGTATATATGGACGGCACTCGTTGGATAGGTGCGCGAGACCTTCCTGTGCATGTCGATTGCCCCACATTTCGAATTAGAGGGTTCAAAGCAGCGTGTTTATACGGTCCTTAGGTCATACGACTGTGACATTTATATCCCTGGAAAAATTATTGGGGGTCGCCAGGGCGAATCGCTAACACATCTGCAATAGGGAGCTAGGCCCTGATAGCTGGGATACAAGCATGATGCTTATCAGGGGCTTCTCGAACTGAAGAGTAAAGTGCGGCTCCCCCCCGGGTACATTTTCCTTAGCGGGACATTTTTTCTTGAGGTAGTGCGCATTCTCCCGACGACAGGACCAATCCCCCCCTCTGCGCGATGTAACCAATTAACCGTAGACAGGTTTAATCATGGAAGTTTGAACGTCAGTTGTATGTCTACGGGCCCACCCATTGTCGAGTACAAATATAAATTTATGATCGTTGTTGAGGAACGCTGTTAGTCGAGCTGAAACGTCGATCGTCCATGATTCGGTAGTTTTGGCATAACGGTGTATACGTGCCTGGGTGTTGGTAAATGTATTATACAACTGCGTTGACGCTGGAATCACCTGAACCTAAAGACTAAGCTCTGACGTCACTTCGTTCTCGATGAAAAACGCGATGTAACAAGCTATCGACCTATTTACATTATACCCTAGTATATGACCACGTCCTCCTAGGTCCGCTGCACGCGGCTCTGACATATGGTGAGGAGTGCCCCCGTGAAATGGCTGATTCACATGCGGTTCATTACAACGGCTGGTTTAACTGCGTTACAGTTACTCTGACACAGCAGCGCTCCCCGCATTTTCACCTGCAGTACACTTGACCTCACAACCAACATTTACCTAAAACCAGTCAGTGAGTCACAGATTGGTTCGGTACCCAATTGTACACTGTTCGTTATATAACCAGTACGGACGCCTCTTTAAGATACGGCTAAGACATGTCCCGGCATCTGAGTCCTCGGCCGGTCTCTCGGAAACTCCGCTCTACCTTGGTCGCACCCGTAATTACTTTGTAAGAGATTGGGGGAGGAGTCAGGTGGATAAAATCATCTGATGCGCGGCTCAACAACCATGACCGATATCAAACCGTTCGCTGTACGTTTTTCCCGCCCGTGCCTTTCTACGTAAAAAAATCCAGTGCAATAAAATAAAGTCCACAGTTTTTCTGAAAATGCCGCGGTTCGTGGCGTTATACCTGGGACATTCTCGTTGACAAGATGAATGGGTTAATTGAAGGGCAGGACATCCGTCGCAACTAGCGGACTGTGGTCGCACCAAGCGTGATTCTGGCCGCAATGACGGCTGCGGCTGGATCTGTCCATCTAATTGCTGGGTCTGCACCAGTTTCAGTAGTCGGGCCGGGCTCAATATCACCAAGGCGGATCGTAAGACTCGCCATCGTTCACAAAGGTATTAATAGCATATAATTTAGGGAGATCACCGTTCGGTGCTTTGTCGCCGCAGTACAGTATTTCACGCAAAACCGTAATACAGTAGAATGACACCAGGCGCGGACAGGCTTACTCAGCTCGGATTAGCTGTGACACCGTCTACCCTAAGTCATCCTTTCTAAGCTGTGCCCACGTGGCCTGCGCTGCATACATCACGCATGCTGAGATAATGAAAGTTGCTGAGGTGCCTCGGTGTTTCCGTGAACACACTTGGCGTGCATCGTTTAAAGTGGCGTTCAGGCTGCCTAGGAATCTGAGTTGTGCACCGAGCGCGGTGGGCTTCTGTTCCACCCTTACTTTAACCGGATGGGGGTCTAGATCTGCCCGACAATTGCGAACCCGGTGTCATGCTTCCTTCACAGGTACATGGATGTGCAATGAAACGCCGGAACCCCGTACCAATACATTACACTGCACATGTGATCTGGGCTGAGTGGACCTAAGGCTCCCTTAACAGAATAGAAAAGTGTCAACTACGCCCTTATCCCATCCCCTGACAGCCCTCTTCTAGGTTGATCTGAGGACGTAGTCTATTTAGGGATGCAATTCCAATCTATCCACAAAAATTAGATTATGCGGGAGCGATTGGGGTCAATTTATCTAAGAGTAAGCATAGTGCATGCATTGTTGCCGTGCTTCAGAGATATCATCTTTCTGCTCGCTGCTCGTGAAGGCCATGCACCCTCCTAAGAGCCAACCAAGTAAATAGGCGGAGCCAAAGTGGCGTCTTACTACCATTGACTTAACCATAGCGTATAGCGCTCAATACGTGTCAATACCCAACGCGCGCGCCACCCGCGCGGCTAAGACCATCTTATGTCGCATAGTACGCCCGCCACGACCCCGTTTAATTTGAATTCAGTATCAGTCCGGCCCTCTGGACTACTTCACGTAAAGGACATGGACCTCCAATCCACATATTTAAGACCTAATACGTAACTACGCTATTCAATATGGCTTCCTCAGAGTCACTGACAAGCTAATCTGTTATGTATTGGGAATTTCGAGTAACCACCGAACGTGGCCCCCCCTATCTTCATGCGACCAACCCGGCGTCGATGTACATCAGGTGTGTCGCCGACCCCCGGGTATAGTTATGGGTTCACTCGCGGCTGGCAAGTCTCTTGAGGGCAGGTTAGGTGGCGGGGAATAGCCGTATCAGTGTGCAATGACCAGTCAAAGCGCGGAAGGACCTCTGGCGCAGTCCTACAGGTAAAATTGCACTAGGTCCAGAGCCAGTGGTCACGCCCAGTACGAAGCACTAGTCATTTGTGCGCCATCCTGTCACTTAAGCACATTGCGTTCGAGCAATGCAGCTCTCACAACTCGATATAGGAGAAAGATGGTAACAATGATAGTGTGAGGGTCAAGAAGCCCGTAAAAAAGGCTTAGTGAACGACGGCTGGCGTAATGTTCGTGACCGAACCGACCAATAAGGGCCTTAGTGATGGACGTTCCCACCCATTGCGAACTGTTCTCGACAGTGTAAGTGCGGGAGGGGGCGGAGAAGGGACTACCATACCTGTTTTTCATACTACGACTTTCATTTCAGGTATTAAGTAAACGAATAGAACCACCCAGAACAGGCTCGAGAAGTATGACGTACGACACTGTGTGCAATCTGAGTCCGCTAACCAGTCGGCAGGTCGTAACGGGTCGATAACCATTGGGCTCGGGCATCGGCAATCATCCAGCGGCTGGGTTACCTGTATCGGGAACTTGTGGCGTATGAAGCATTATCTAACTTAAAACCCCGGGGACCCGAACAAGGGGCTCGTACTTTTCGCAGAAACAACTTGAGTATTGCTGCGTGCCATAATGACGACATTTATTATGGGTATCGTAACGACGATTCGGCGTGCCCAACGGGATTGGAGAATCACCCACCGTTCGGACTAAGCCGTGGGTTAACAGGTTACAGTCCTGTTGCACGTTTTCATCTTGCCCTGGCAAGGTCGGCAGTTTCAGATCGAAGCCCAGCGCGCGAAGGACTGAACGTTAAAGCCTAAAGTCCGTGGCCGTTGTCGGAGATATAAACTCAACAAATCGCATCATTCGGAAAAGCTGTCGGGCATTCGACCCGGTGAAACAGCAATTCCCAGCATCATTTTTAAAATGTATGAAGGACGCCTCTATCGAGAGCTTAACGTAACGTACCAGCAAACATCAGTTTGCTGTATTTAGTGGAGGGTGTCTGGAAGCGTCACCAAAGCAAGCCCAGGCCCTCATCTACACCAACTAGCGATAACCAGAGCGACACTCACCCGGTTCTAAAAAGGAAAGCTTACCTAGAATCTGAGGTGCACATCTAATTACAAAATGTTTGGGGGTCCCGTCACCTCGACGAGACCAAACGCACCATCACAGACGCGTGATGGTTGACCATGTCGCCTATTACGACGGCCGAAATCGACGAACAAGTATCTCAAATTGTACCATTCCCTGATTGGTCGCTCAGGTATGAGAGCGATATAACTTAGGCGAACGGTCCGTTAGAATTGGGATTCTAGGTGCCTCCGTCAGGGGGATTCTAGTATCTATTCTCCAACCTCCACCTCGGCCGGTTCAATATAAATAGCGTTACACTGTTGTAACCGTTGGACAAGAGGCTATCCCAATAGATTGCTATCAAAATACACACAACAATTGCGCCTAGTCAACCCGCGTTGCCAGCGTTCATTGGTGGGTTTCGAGTCTCTTGGGGTTTGATAACCGCGGGGGGTATCCGGACGGGTGCTTCCTCAACCTACGGAACCCGTACGACCATGAAGGTCACCATGTCTCAGTGCTATACCATTTTGGCTACGCTTGACTCTTAGGCTCAGGATTTCCTGACTATATCCGTGAACATCCAGATCTGAGTTGCTGCTCAAGAGTATTTTGACCCATATTTTGTACGCTGTAGCCTGCGTTGAGGCCCATAGATCATCTAACGACGTTACAGTGCAATAATTCGAAAGGAGATCTGAGTGTTTTAACACACATACACCGTCCGACGGCTCCCCAGCCATCGAAACGGGCGTATTTACATATAGGTCTTAACGTGGCCTATGTGGGTAACGGTCGAGCTGATAAAGCGTTCGGGTATGCGCACGTATCCCCTTTGGTCGTACGATGCCCGGACTATACCGCAATGAGGAACACCCGTTGGGTTACGCGAAGATTTCCGCAGCTAACCCATATTGAGACATAGGCATACGCGCGGCATTCTTGCGCACCCCGGGCACTGCGTACGTCGTGTACAGGAGAGGGTCCACTGCGTCGGCGTGCCTCTATTTTTGTTCGACCCCCATAGAACCGATGATATTTCCCGTAGTCATGCAACGGGTCAGGCTGCCACGTCGGCAAGGGACGTTAAGGCAGAGTTGGAGGTAAACCTTAACAGACCTTTTGACTCAGAAAAAAGCTGTCAGGTAAGAGGTACACGGGTACCATTGTTGAATGCACCTCGGGCACGATAGCATCGGGAGAGAATCAGACACTACGCCGATCAGCACGTGATGTCGCTCCGAACCATGCTATTGGAGGATAAAGAGTGTATTCGTTCGACAATCGATCAACACAAAATGCCTAAGCCTATGGGCAGGTTGGATGAAGAATGCATAGATACTTCTTTATGCATCCCGACCGAGTTAAAAAGCGTACCAGCATTCCGCTTGCAAAACGTAGCTACCAACAACTGTCTAACTTGTTATGCGTCCGCGTAGTGCTGTAGGTATTATGGTCCGTTGGAAACGGCAATAGATGCCCGAACTTTGATCCATAGGTGGTGTAGGCGTTGTAGACTCTGAACTTCACCTACAATGACCCGTCTGTTGGAGAGTGCACATGCACGGAATTGCGCGGTTTACGAGGGCTTGTCCTCATACTCTCTCACCGACAGCAGTAGCCTCTAGAAAAAACGTCTCGCATACTTCAGAATTGGAGCGCCAACCAATTTGGCTGTAGACACTAGCCTTCTCAAGAAAGGTTCTTACATCAATAAAACAAACACGTCATAGCGCGCGAACAGGCTTCTTGAAAAGGATGCGGGCCCTATGGAGAGTCAAGGTCTGTGCTTCAGGGCGCCAAGCGGATAGAGAATGAACTACCAATATCCATAGACGCCATGGCTATATAGGAATTGAAGCTCGGCGCCGGAGGCTCAGAGTCTATATACAAGTCCTCGCTATTGGATCGTAACCGCTCAGCTGTCTGAATCTTTTCGCAGTCGTGTTCGGGAGTCACTGCGCGGAACTTAGAATCTATTCAAACGCTTTTTACCACCACTTTAATTGGCTTTGAGGCTTTCGAGCGTCGTGTCTTGAAATTCTCCCCGTGGCTCACTCTGATAACTCTGGCGTGCTGTAGAGTAGCATCCGACTAGCGGCCGCACACCTTAAGAATAGTCCCCGTGCCAGGGATAAGAATTTGATCTGCGGATAACACAGCTGCCTGCTGAGCCTAGCTGAACGAAGTGTCTTACAGAAAGGCTAGCAGCATTTGGGTTCATCGTGTAGCTGCTTCACGCTCGCATCGTCCCTGTAAGGGGAGTAGCTTCGAGAACACAGGAGCGCGCAGGATCGGCCGCGGTGCGTTTCAACTCCTAGAAGGAGACTACCGTTGAAGGATTGACTGGTAAAAGCGCCACGCTTGGACGAAGCTTCAATCTGCTTCGGCCATGGGCGGAGGTCTGCGAATTAGACCTTCGTTTAATGTACCATAAAGCCCTCTGTTCAAGAACTGTTCCTAGAACAAAACTTTGGTTAGAGCCCAGCATTTACGACCCGTTGTGGCAACTCTACCTAAGTAGACAATCCGTCGGTGGGTCTTTAGTTACAACATCTAGGATATGAAGTTACCTTCATAGGTGGGGCGAATGCAGGAAACAAAATTAGTGGCTTGCGAGTCAAGGCATTCGTCGGGGGTGGATGATCTGCCCAACTTAGAGAATCTGGGAAAATCAATAAGTAGCTGCAGTGATCTTTCTGGTGGTACGCGTTATCTTCCACCCCACCTGACGCGTGCAGGCACACCTCTGCCCTCAATAGGTTACGGGCTGGGGTGGAAAAAAATGAACCGGGGCCTCGGCCTTGCGTGCTGGACTATATCTAGCCGATAGGCTCATCTTAACGTCGCGTTACGGATCGTAACTCAATAGAGGATCAGCAGTTTATCAATGGGAAGACATCGGCACCCGCGAGGTAGAATACCGACGTGTTAGATCGCTGGGTGTACAGTAATCCCTACAGTCTGCGATCTGGTGCTTATTCTATTTGAGACCTTCGCAATGTGCCGCTTTGCGGTGCACCCAATATGAGATCCATCTGCTGAGACCCAGTTTTGTCAGTGCAGAAGGTTTATTGACGAGAAGGCCGGGTGACTTTGGTTAGCCGCCTCATCGTAAACGCGACACTGTGCCGGTCATTTCGAATGCCGACAAACCAATGACCGCCGGGATGACCAGCTTCTTTACGACTGATCTCGTCGTGTAGCGGCTCTAAATGATACTTACGAGGAACGTGGCGGATCGACCTATCGACTATCCATAAATTGGCAGCACGCTACTGTGGAACGGTAGAGGTGGCATGATAAAGAAGTGGACAGCTGTACGAAATGACTACCCTATAGAGCGCAAGCCGAGGTCGCGGTCCAAACGCGGTGAGTCCAGCGGATAGCCCGCGATTGCCGGCAAACGCGGGGCTATTAAATAGTGGCACTACTACGTGCACACCACGCTACCACGATAAAAATTGACTCTTCAGAGGGCTATCCTAGGGCCTCCCGGTGTCGCCAATATGGCAGACTCACGTCTCCTAGCGATATGGAGCATCTACTAGAAGTGACAACCTATCGCTTACGAAATGTTAAAACTGTTGTTTAGGTTTAGTCATGAACTATTTTGTGGCGAAGAGTACTGCCTGACTTGTTGATTGTAGGTGGCGAGATACAAAAAGCACTGACGCAGCTTGCTTGGGTACGGGGTGAACATGCCGTACGAAACCTAGGCGATTTCAATTAAAGATTGTAAACCCGTTCCTCGTTTAGCAAGCCTGCAACCCCATGCCGGCACTTAATATCCGGTGGATGAGTCTCAGCGGACCTAGCGTAATCACGAAATCCATCAGGCTCCAAGTTACGATTAAGCTTCGTACGGCAAGGGAGACCCTAGCTTCCATTAGCGTGTACTTCTCCCCGCTTAACTCAGGAGAAGAATATTTTAAGTTAAATTACCTCGTGGTGCACATCCGCTTAGATCCAACTTCAAGGGATGGTAAGGGGGCTTCGTACCTCTATTGGAAGTATTCAACTCGTAGTTGGCTGGGTGGGTCCTTTTTAGGGTTTTCCCTCTGGTTTAGATCCCAATAGCGCCCCCCCCTAGGTTGGGATATAGTCTAGAGGATTAACTAGCGGTTTCGATGTCTTCCACGCCCATAGCATTGGCGCGCCCGTGCTCGCACGGGGCCTTGGCGTAACATAGCTTGTTTCCGATGTGCTAGCAACGAGTACCCTAACCTGGTTAGACGAAAGCAACGCTGTGATACTCTGGGGCACATAACTTGTAGGGTCTTGGCCGGGGGGCGGGAGCGTCACCTCTATTGATCTCTCGACAGGAATAAAAGACCTTACGGAGCGGCCACTCATCATACAGACAACGGAGCAGCTGTGGTCTTTTGTAACGATCACAAGGTGTATGTGATTTACAGCTGTACAATCACGGAAGTTCCCAAAGATCCTGCATCGTGATCACGGTTATCCTACTATAGGATGCGATGTATCGTACATAGTCATCTAATACCTTATTGTGCAAGCGTCTGACAAGCGCTATATCCGGTCAGACGAAGCCTCCATTCCGTACCGCAGCGCAGAGTTGGTCCCCCGCGTGGGGCACTACATAGAGTGCGCACTCCGGTAGTCGACAGTAGCAGCTATTTATAAGTACGGATTACCGACCTATAGAATCCTCCGAGGTTTGGCTTTTTCGGGAAAGACCTGTAGCTGTCCAAAACCAGCCGAGGCTGTCACCAACGAAATCGGGAAACGCAGCTGGTACAGGACAGCAACGACCGAGTAGCCTGCACCATATTTCACGTATAGTCGCGTCATACGAGTCCGCACCGTAATCGCGGTATTAACAGCAGGCGGATTCCAGTCTCCCGCGATGTTGGTTGCTGAGGACGTATTCTGGTAACTACCACTGAGGGCTCTGGGATTAGTTTAGGTAATCCCCCTTTCAGCCGGGGAAGAAGTATCGCAAAGTTCTAGTCCGGCGCTCGTTACCGTCGAGCTAGCGTGAGGATTATTGACGCACACCTAGGTGTTCGACGATGCCAGGTTTCAGTAAATAAAACTGCGCTAGACCGTATCGATTCGGACCGTTGAGTTACGGCGATAACAAGTATGTCTGGTGCCGCACATTAGTTGGTTTACCAAGGGGGGCCCATGGGATCCACGTATATGAGATCTCGTCTGTACCATGAGTTACCTCAGGCGACAGCTCTGATGATACCAATCCGAGAGCCCACAGCACCTGGTAAAATTTCTCCTGCTGCCCCCACACCCAGAGCATAATCCCTACCGTGGGGCAGAATCCGGATGAGGCGTGAAGATCAAATCTGTTCCCGTGTTTAATGCTGACAACATGTTACTGTTTAGAGAAACGGCCTATCTTAATGATATACGATCTTCGAAGGAGCGGATATACGCCGACCTCCAAAATTTGCGCGTAGACCGCGCTGAGTCAATGGAGGACTCCGGGTAATCTTGCACAGGTTGCCGACGTTAACTATCAATTTTTCGGGCCCAGAGTGCCCGAGCCATGAGAGTCTCCGAGAGCGACCCTCCCAGTCTACGGCCCTGTGCTCCCACTGCGTGGATTGACCCGATGTCCACCCGTTGATGTTCACACCGGAGTGGTGGGGCGGTGAGGTATTCTTCGGTGCTTCTAGCCCGCAGCAACCGCAGTTCGAAGCCACTTACAGCTAAGGAACGCGAGTGAACCCACATCCGACTCCAAGGCTGATTGCAGTCTGTGCGCTCAGTCATTTGGATACGTAAGGCCCCCGACCGGCCCAGCATTCCTCGTCCCTCATGATTATCGGAATCGCCTGAAAGGATCTCACCAGGGTGGGCCGTTGACCTATAACCTTCCGTCGTATTAAGCCCTGACTATCTCCCTAAGTAGAGGAAGCTTAGTCTGATATGTCATGATAAAAAAACAGAGTACTGTAGGAGTTCACATCGTGGCTGGAAAATATCTAAAACTCGAAAGTCTGCAGAACGCACCGCGTTCACTGCGCCTGACCCTTATGCTCTGAAGGGTATTGGACTAAGACTGCTAGGTCGGGGCCAGGAGGTGGCTCATCGCAGCTGGTTGGATTCCGAACGAGGGATCTTCCTACCAGGGCCAATGCAAGGACAACTCGCTGAGGAAGTTATTGTGCAGATCCGAACAATTGGTAGGTCCTACACTAATGCAACAGGTTTGGTTGCTTTTGCCTGCCTTCGAGACGACACGCTAGCAACCGTTACATCGGGTGGATCGATGGTCGCGCTTTGTCCGGAAGTGCCCTTACCGTATGTGACAGGAAGGAAGATGCTTCCCCCTGGTCGATCTCACCTCGCACAAAATTTCACCGATACTCGAACAATTGCTGGCGCACTGACCTGCGGTGTGACTTTAATGCATACGACTCCCGTCGCGCGCGAGTGAGATTGCTCTTTTAGTGGGTGACATAGTACGCTTTGTTCAAGGTTCATTGGACTTGTTGGGGATCGTGCTTATCCCACACGTCCTCATTTTTGGCCTTTGTTTGAGTTTTGAACGTACACCAGAGCCAAGGTGTACAATCTCACGGGGTGTGCAAGTTCACGGTAGGACGTCCGCGAGCGATCTAACTAAGTTGTGTCCCGCTGGGGCGTATTTAAGACCCCCCGTGGTATCTGTTCAGAAATGCTATAATTTATGTCTAGACAAACCAGGGTGACTTATCCCCAGCCTCCAATCTAACGGCTAATGCTAAGTCCACAGGATAGGCGGTCGGTGGTTCCGTACACACGCGTCTAGAGCGGCGTAGGTTGCTGATAGCATAAGTGCCTCAGAACGCAAGTCCTTGTGGATCTCTAACCCTCCCATGCCGATTTATCACGACGGCTACGAATCAAGTACGAGTGTTCTACCTACCACGCCCTCGTGCACATTTAAGACGTGGTTGCCCTCGGCGAGTGTATTTGGTCTTCTCGGCTTTGTATTTTTGCGTCCGTGGCGCTAGAAATTGGACCATATGCTACTGACATTGGTAGTACTGTCGAATGCTGTCCGCGTACCCGCGTCCGTTTTCATCCCCGCACAGGGCCTGGAATGGACAGCTGATAATACCAACATCTTAAACATACTGTGTGCATCATGTAAGCCGACACGTGCACAAGGATCCTCAATGCAGTGCTACGGGGATTGAGGAATAGCGAGGTGTATCCATCGAACCGTTACCTTTGGATCAACGCTACATCGCGGCGTCCGCCTAAAGCCAGTGTAAGTCCCAGCTGTTAACCACCTTGAAGTGGTGCAAACACGTTGGGGTAAATTCCGTTAACCGGGGAGCATGCATCTTTTATTCGGCCGTTACAGGCGCCCCAATCACTGCCGACCGCTCCTATAATGGAACACTTGGACCAGCGATGCTGGGTTGCCCAACCCCTCGTACCTTCCGAAGGCATAGCTGGGTACAGATACCGATACCAACGTTGTCGGGTTCTGAGAAGCCTGTATGCTCCACCAGATGGTGTATAAGAGGAGGCCAACGAGCCGATGCTGCGACATGGATGCTAGGCGCCAATTCTCGAAGTCCGTGTCCAAGAGGCTGTGAATAGAAATATTCGCTGCGCGCATTCATTTTTCTGTGTAGCGACGACTCGTGCACGCGTTAGGCATAGACCATTCCATTGGGGGCACACTGAGGACTTCCGGGAAGGTATTAAGTGGCCCCCCTGAGGGAGGCTATCACCACGTGCTCATTCAAAAAGATCCTAGCAAACCGGTACCATGGAATTAGTGTCCGTCGGAGTATCTTTGCCGGGGTCATTGAACATCTTGATAGACGCGGCTGATGCACGCAGAGAGCAGTTATTAGGCTGTTGAACCTACTTCCTGGCGATCAAGGCTAGTTCTGTACAGGTCCCCCGAGTAGCCGACGAAACTTGGTTATGAGCGTCGGAAGTCCACGGGGAGTCGAGTCATCGGGTTCTTCGTCATAACGTCTTACGACGCCTTGACTACCCATAGATGCGGTGGGTGTGGGGGGTTTATGATTACCTTATCGTATGAGTTAGAGCTCAGCGAAGATTAGTCCGAAACATGTGGTGGGCTAGTCAAAATACCCTTGTTAGCGATCATCGTGTGCCCCCCATTCGGCGTCCGCCTTGTGAGGGTGCACGAGGGTGATTCTAACCATCCGGGGCATAGTAACAGCCCCAGCCGCGAATCTGAATTAGGATACGACCGTGCCATGAATTGGTTAGGCTTGAGGTCTGCAATCAGTCGATAGGTGTCACGCGGTCCCACTGGATAAAGCACAGCGATGAGTTCGTCTGCTAGTCTGCGTCAACTAAGATGGTTTCCTTGCACTCATTCAATTCCTAGGGCACGGGGAGAAGCCTGGACGGGGAAACTGCAAGCTAATCATAACGCACCATGGTAGGTCCACCTTAAAGTATTTGCAGGGAGTGTAAGATATGGCCAAGGCCTAACGATACATCTTTTCTCGCAAGGGTTGTTTGAAATGCTAGATTACACCTGGTTAGTCACCGCCAGAGCAAGATCTTATCACTAATATCCTTTAAGGTTGGTCTTCGACTGCACTGACCATTGTCAGCGTAGCCGTCCGATCAGCGATAATATGGGGGTCGGGATATTTCATGATCACTGGAGAGGACGTGCAACGTCTTTTGATGGAAAGGCGCACGAGATAGGAACTCTTCATATTGGTAGATATAAGTCGTGTAGTTCAGCATGACTTTGCCGTTAGAAGCAAAAAATTACTCCATTGCATACATTTTGACAACGCCGACCGACCAAACGCCCTGAGCGCGGCGAAAGTCATGAACCGGCATGCTAAGGCTCAGCTAATAGGAACTTAAACTCCGTAATAACTCAAAATATCGTCTGTTACCGAGTTTTGATGTCATAGGAACTGGTACCGAACTCGTCTGGTATCCAGTCGCTAACGCGCATGTCCAGGGGAGCGATGTCTATGATGCCTCCGTTTTGCTGCTGCCGCCTAACAGCGATTAAGCAAGCTGCCTCCTTTGGCTAGGCACCGTAATTATTATTTTTCAAACTCGCACATATTGCTACGTTCTAAAACCGGGGACCGCCGGCCGGCTGCGACGCTCATACGTGTCCAACCTGACGCGGGAGTGATGGTCTGCTCACCTGGATCGCCTCCGGTAATCCTGTCGCAGGCCGAGGTTAGCGTTTGATGCATGGAGCGCCCGAGCGCAATGACCACCAAGAAGTATGTGGACTCTAGCGTCATGGGGAAGACATAATTTCCCACTCCCTGTTGCATAGTCCGCCGCACCCTGTAGTGTCTCAGTGGTTGCAGTTATAACACGGCCCGCAGCAAGCATGAATAGGACGCCTTATAATCACGGTTAT
		</sequence>
    <sequence><taxon idref="Location_2_1_1|22.278319696735977"/>
			TGAGCACGTCCGAAGGGTGGCACCGTATGTAATGGCCTTAACCTCCAATCCAGCAAAAGTGAGTATCTCATCCGACGGGCAAAATTGTTTAATATCTGCAAGACGTACATTCTCCGTATCACACCTATACCGTATGGCGATCGCCTTCCCCATACAGAAAAACTGTAGTGAGACTCACGGCGGCATTCCACCCGAGTCCCGCAAGTTAATCCTCCGCGTTTATTCATTCGTCGACAGGCAGGAGCACGCTAGCCGGAGTGAGGGCCACCTCCTCTACCGTGAGGGTACACAACCGCAGCATTATGCCTTAATCGTATAGGGCTGGATTCACCAATAAGAGAGACGCTATTCCGGCCGGGTGTGACCTGCTATTAAAAGGCACCTGGAGGCACGGGCCGATCAGCCAATGAAAGGACGTGCGATTGTCCGGTCGGCCAGTAGGTCAGCCGCCGCACGCGTTACCTCGTTTAAAGGAAAGTCTCTAGGGTCTGTGCTCGTCGGGCGAAGATAAGTTTTACGAGAATAATTCTATGGTGTTAACCCGCCTAATTAAATTTTAAGTATAGGGCAGGCGAATTAGGGTTGCTACACAAATTTGAGGATCCGTGCTAGCACACCGTGATCGGACAACTAGAATGAATCAATTCTGTTGAAGTCTAGAAGCGGAAAAAGAATTCACAGCTCGCAAGTCGCTCAGTGGCAGGTACTCCCCTAAGTGGTTCAGCGTTCCCGCTGACCGGCTTGATTATGGCCTAAACGGATTTACGTGCATGGGTTATCATTTAAAATACCTGCTTCGGCTAGGCGTTATTTACAGCGTGTACCTGAAATAGAGACGATGCCTCACGATATTACAATGCGGAAACTAGATCCGGCAACATATGGAGTATATATGGACGGCAATCGTTGGATAGGTGCGCGAGACCTTCCTGTGCCTGTCGATTGCCCCACATTTCGAATTAGAGGGTTCAAAGCACCGTGTTTATACGGTCCTTAGGTCATCCGACTGTGACATCTATATCCCTGGAAAAATTATTGGGGGTCGCCAGGGCTAATCGCTAACACATCTGCAATAGGGAGCTAGGCCCTGATAGCTGGGATACAAGCATGATGCTTATCAGGGGCTTCTCGAACTGAAGAGTAAAGTGCGGCTCCCCCCCGGGTACATTTTCCTTAGCGGGACATTTTTTCTTGAGGTAGTGCGCATTCTCCCGACGACAGGACCAATCCCCCCCTCTACGCGATGTAACCAATTAACCGTAGACAGGTTTAATCATGGAAGTTTGAAAGTCAGTTGTATGTCTACGGGCCCACCCATTGTCGAGTACAAATATAAATTTATGATCGTTGTTGAGGAACGCTGTTAGTCGAGCTGAAACGTCGATCGTCCATGATTCGGTAGTTTCGGCATAAGGGTGTATACGTGCCTGGGTGTTGGTAAATGTATTATACAACTGCGTTGACGCTGGAATCACCTGAACCTAAAGACTAAGCTCTGACGTCACTTCGTTCTCGATGAAAAACGCGATGTAACAAGCTATCGACCTATTTACATTATACCCTAGTATATGACCACGTCCTCCTAGGTCCGCTGCACGCGGCTCTGACATATGGTGAGGAGTGCCCCCGTGAGATGGCTGATTCACATGCGGGTCATTACACCGGCTGTTTTAACTGCGTTACAGTTACTCTGACACAGCAGCGCTCCCCGCATTTTCACCTGCAGTACACTTGACCTCATAACCAACATTTACCTAAAACCAGTCAGTGAGTCACAGATTGGTTCGGTACCCAATTGTACACTGTTCGTTATATAACCAGTACGGACGCCTCTTTAAGATACGGCTAAGACATGTCCCGGCATCTGAGTCCTCGGCCGGTCTCTCGGAAACTCCGCTCTACCTTGGTCGCACCCGTAATTACTTTGTAAGAGATTGGGGGAAGAGTCAGGTGGATAAAATCATCTGATGCGCGGCTCAACAACCATGACCGATATCAAACCGATCGCTGTACGTTTTTCCCGCCCGTGCCTTTCTACGTAAAAAAATCCAGTGCAATAAAATAAAGTCCACAGTCTTTCTGAAAATGCCGCGGTTCGTGGCGTTATACCTGGGACATTCTCGTTGACAAGATGAATGGGTTAATTGAAGGGCAGGACATCCGTCGCAACTAGCGGACTGTGGTCGCACCAAGCGTGATTCTGGCCGCAATGACGGCTGCGGCTGGATCTGTCCATCTAATTGCTGGGTCTGCACCAGTTTCAGTAGTCGGGCCGGGCTCAATATCACCAAGGCGGATCGTAAAACTCGCCAACGTTCACAAAGGTATTAATAGCATATAATTTAGGGAGATCACCGTTCGGTGCTTTGTCGCCGCAGTACAGCATTTCACGCAAAACCGTAATACAGTAGAATGACACCAGGCGCGGATAGGCTTACTCAGCTCGGATTAGCTGTGACACCGTCTACCCTAAGTCATCCTTTCTAAGCTGTGCCCACGTGGCCTGCGCTGCATACATCACGCATGCTGAGATAATGAAAGTTGCTGAGGTGCCTCGGTGTTTCCGTGAACACACTTGGCGTGCATCGTTTAAAGTGGCGTTCAGGCCGCCTAGGAATCTGAGTTGTGCACTGAGCGCGGTGGGCTTCTGTTCCATCCTTACTTTAACCGGATGGGGGTCTAGATCTGCCCGACAATTGCGAAACCGGTGTCATGCTTCCTTCACAGGTACATGGATGTGCAATGAAACGGCGGAACCCCGTACCAATACATTACACTGCACATGTGATCTGGGCCGAGCGGACCTAAGGCTCCCTTAACAGAATAGAAAAGTGTCAACTACGCCTTTATCCCATCCCCTGACAGCCTTCTTCTAGGTTGATCTGAGGACGTAGTCTATTTAGGGATGCAATTCCAATCTATCCACAAAAATTAGATTACGCGGGAGCGGTTGGGGTCAATTTATCTAAGAGTAAGCATAGTGCATGCATTGTTGCCGTGCTTCAGAGATATCATGATTCTGCTCGCTGCTCCTGAAGGCCATGCACCCTCCTAACAGCCAACCAAGTAAATAGGCGGAGCCAAAGTGGCGTCTTACTACCATTGACTTAACCATAGCGTATAGCGTTCAATACGTGTCAATACCCAACGCGCGCGCCACCCGCGCGGCTAAGACCATCTTTTGTCGCATAGTACGCCCGCCACGACCCCGTTTAATTTGAATTCAGTATCAGTCCGGCCCTCTGGACTACTTCACGTAAAGGACATGGACCTCCAATCCACATATTTAAGACCTAATACGTAACTACGCTATTCAATATGGCTTCCTCAGAGTCACTGACAAGCTAATCTGTTATGTATTGGGAATTTCGAGTAACCACCGAACGTGGCCCCCCCTATCTTCATGCGACCAACCCGGCGTCGATGTACATCAGGTGTGTCGCCGACGCCCGGGTATAGTAATGGGTTCACTCGCGGCTGGCAAGTCTCCTGAGGGCAGGTTAGGTGGCGGGGAATAGCCGTATCAGAGTGCAATGACCAGTCAAAGCGCGGAAGGACCTCTGGCGCAGTCCTACAGGTAAAATTGCACGAGGTCCAGAGCCAGTGGTCACGCCCAGTATGAAGCACTAGTCATTTGTGCGCCATCCTGTCACTTAAGCACATTGCGCTCGAGCAATGCAGCTCTCACAACTCGATATAGGAGAAAGATGGTAACAATGATAGCGTGAGGGTCAAGAAACCCGTAAAATAGGCTTAGTGAACGACGGCTGGCGTAATGTTCGTGACCGAACAGACCAATAAGAGCTTCAGTGATGGACGTTCCCACCCATTGCGAACTGTTCTCGACAGTGTAAGTGCGGGAGGGGGCGGAGAAGGGACTACCATACCTGTTTTTCATACTACGACTTTCATTTCAGGTATTAAGTAAACGAATAGAACCGCCCAGAACAGGCTCGAGAAGTATGACGTACGACACTGTGTGCAATCTGTGTCCGCTAACCAGTCGGCAGGGCGTAACGGGTCGATAACCATTGGGCTCGGGCTTCGGCAATCATCCAGCGGATGGGTTACCTGTATCGGGAACTTGTGGCGTATGAAGCATTATCTAACTTAAAACCCCGGGGACCCGAACAAGGGGCTCGTACTTTTCGCAGAAACAACTTGAGTATTGCTGCGTGCCATAATGACGACATTTATTATGGGTATCGTAACGACGATTCGGCGTGCCCAACGGGATTGGAGAATCACCCACCGTTCGGACTAAGGCGTGGGTTAACAGGTTACAGTCCTATTGCACGTTTTCACCTTGCCCTGGCAAGGTCGGTACTTTCAGATCGAAGCCCAGCGCGCGAAGGTCTGAACGTTAAAGCCTAAAGTCCGTGGCCGTTGTCGGAGATATAAACTCAACAAATCGCATCATTCGGAAAAGCTGTCGGGCGTTCGACCCGGTGAAACAGCAATTCCCAGCATCATTTTTAAAATGTATGAAGGACGCCACTATCGAGAGCTTAAGGTAACGTACCAGCAAACATCAGTTTGCTGTATTTAGTGGAGGGTGTCTGGAGGCGTCACCAAAGCAAGCCCAGGCCCTAATCTACACCAACTAGCGATAACCACAGCGACACACACTCGGTTCTAAAAAGGAAAGCTTACCTAGAATCTGAGGTGCACATCTAATTACAAAATGTTGGCAGGTCCCGTCACCTCCACGAGATCAAACGCACCATCACAGACGCGTGATGATTGACCATGTCGCCTATTACGACGGCCGAAATCGCCGAACAAGTATCTCAAATTGTACCATTCCCTGATTGGTCGCTCAGGTATGAGAGCGATATAACTTAGGTGAACGGTCCGTTAGAATTGGGATTCTAGGTGCCTCCGTCAGGGGGATTCTAGTATCTATTCTCCAGCCTCCACCTCGGCCGGTTCAATATAAATAGCGTTACACTGTTGTAACCGTTGGACAAGAGGTTATCCCAATAGATTGCTATCAAAATACACACAACAATTGCGCCTAGTCAACCCGCGTTGCCAGCGTTCATTGGTGGGTTTCGAGTCTCTTGGGCTTTGATAACCGCGGGGGGTATCCGGACGGGTGCTTCCTCAACCTACGGGACCCGTACGACCATGAAGGTCACCATGTCTCAGTGCTATACCATTTTGGCTACGCTTGACTCTTAGGCTCAGGATTTCCTGACTATATCCGTGAACATCCAGATCGGAGTTGCTGCTCAAGAGTATTTTGACCCATATTTTGTACGCTGTAGCCTGCGTTGAGGCCCATAGATCATCTAACGACGTTACAGTGCAATAATTCGAAAGGAGATCTGAGTGTTTTAACACACATACACCGTCCGACGGCTCCCCAGCCATCGAAACGGGCGTATTTACATATAGGTCTTAACGTGGCCTATGTGGGTAACGGCCGAGCTGATAAAGCGCTCGGGTATGCGCACGTATCCTCTTTGGTCGTACGATGCCCGGACTATACCGCAATGAGGAACACCCGTTGGGTTACGCGAACATTTCCGCAGCTAACCCATATTGAGACATAGGCAAACGCGCGGCATTCTTGCGCACCCCGGGCACTGCGTATGTCGTGTACAGGACAGGGTCCACTGCGTCGGCATGCCTCTATTTTAGTTCGACCCCCATAGAACCGATGATATTTCCCGTAGTCATGCAACGGGTCAGGCTGCCACGTCGGCAAGGGACGTTAAGGCAGAGTTGGAGGTAAACCTTAACAGACCTTTTGACTCAGAAAAAAGCTGTCAGGTAAGAGGTACACGGGTACCATTGTTGGATGCACCGCGGGCACGATAGCATCGGGAGAGAATCAGACACTACGCCGATCAGCACGTGATGTCGCTCCGAACCATGCTATTGGAGGATAAAGAGTGTATTCGTTCGACAATCGATCAAGACAAAATGCCCAAGCCTATGGGCAGGTTGGATGAAGAATGCATAGATACTTCTTTATGCATCACGTCCGAGTTAAAAAGCGTACCAGCATTCCGCCTGCAAAAGGTAGCCACCAACAACTGGCTAACTTGTTATGCGTCCGCGTAGTGCTGTAGGTATTATGGTCCGTTGGAAACGGCGATAGATGCCCGAACTTTGAACCATAGGTGATGTAGGCGTTGTAGACTCTGAACTTCACCTACAATGACCCGTCTGTTGGAGAGTGCACATGCACGGAATTGCGCGGTTTACGAGGGCTTGTCCTCATACTCTCTCACCGACAGCAGTAGCCTCTAGAAAAAACGTGTCGCATACTTCAGAATTGGAGCGCCAACCAATTTGGCTGTAGACACTAGACTTCTCAAGAAAGGCTCTTACATCGATAAAACAAACACGTCATAGCGCGCGAACAGGCTTCTTGAAAAGGATGCGGGCCCTATGGAGAGTCAAGGTCTGTGCTTCAGGGCGCCAAGCGGATAGAGAATGAAGTACTAAGATCCATAGACGCCATGGCTATATAGGAATTGAAGCTAGGCGCCGGGGGCTCAGAGTCTGTATGCAAGTCCTCGCTATTGGATCGTAACCGCTCAGCTGTCTGAATCTTTTCGCAGTCGTGTTCGGGAGTCACTGCGCGGAACTTAGAATCTATTCAAGCGCTTTTTACCACAACTTTAATTGGCTTTGAGGCTTTCGAGCGTCGTGTCTTGAAATTCTCCCCGTGGCTCACTCTGATAACTCTGGCATGCTGTAGAGTAGCATCCGCCTAGCGGCCGCACACCTTAAGAATAGTCCCCGTGCGAGGGATAAGAATTTGATCTGCGGATAACACAGCTGCCTGCTGAGCCTAGCTGAACGAAGTGTCTTACAGAAAGGCTAGCAGCATTTGGGTTCATCGTGTAGCTGCTTCACGCTCGCATCGTCCCTGTAAGGGGAGTAGCTTCGAGAACACAGGAGCGCGCAGGATCGGTCGCGGTGCGTTTCGACTCCTAGAAGGAGACTACCGTTGAAGGATTGACTGGTAAAAGCGTCACGCTTGGACGAAGCTTCAATCTGCTTCGGCCATGGGCGGAGGTCTGCGAATTAGACCTTCGTTTAATGTACCATAAAGCCCTCCGTTCAAGAATTGTTCCTAGAACAAAACTTTGGTCAGTGCCCAGCATTTACGACTCGTTGTGGCAACTCTACCTAAGTAGACAATCCGTCGGTGGGTCTTTAGTTACAACATCTAGGATATGAGGTTACCTTCATAGGTGGGGCGAATGAAGGAAACAAAATTAGTGGCTTGGGAGTCAAGGCATTCGTCAGGGGTGGATGATCTGCCCAATTTAGAGAATCTGGGAAAATCAATAAGTAACTGCAGTGATCTTTCTGGTGGTACGCGTTATCTTCCACCCCACCTGACGCGTGCAGGCACACCTCTGCCCTCAATAGGTTAGGGGCTGGTGTGGAAAAAAATGAACCGGGGCCTCAGCCTTGCGTGCTGGACTATATCTAGCCGATAGGCTCATCTTAACGTCGCGTTACGGATCGTAACTCAATAGAGGATCAGCAATTTATCAATGGGAAGACATCGGCACCCGCAAGGTAGAATACCGACGTGTTAGATCGCTGGGTGTACAGTAATCCCTACAGTCTGCGATCTGGTGCTTATTCTATTTGAGACCTTCGCAATGTGCCTCTTTGCGGTGCACCCAATATGAGATCCATCTGCTGAGACCCAGTTTTGTCAGTGCAGAAGGTTTATTGACTAGAAGGCCGGGTGACTTTGGTTAGACGCCTCATCGTAAACGCGACACTGTGCCGGTCATTACGAATGCCGACAAACCAATGACCGCCGGGATGATCAGCTTCTTTACGACTGATCTCGTCGTGTAGCGGCTCTCAATGATACTTACGAGGAACGTGGCGGATCGACCTATCGACTATCCATAAATTGGCAGCACGCTACTGTGGAACGGTAGAGGTGGCATGATAAAGAAGTGGACAGCTGTACGAAATGACTACCCTATAGAGCGCAAGCCGAGGTCCCAGTCCAAACGCGGTGAGTCCAGCGCATAGCCCGCGATTGCCGGCAAACGCGGGGCTATTAAATAGTGGCACTACTACGTGCACACCACGCTACCACGATAAAAATTGACTCTTCAGAGGGCTATCCTAGGGCCTCCCGGTGTCGCCAATATGGCAGACTCACGTCTCCTAGCGATATGGAGCACCTACTAGAAGTGACAACCTATCGCTTACGAAATGCTAAAACTGTTGTTTAGGTTTAGTCATGAACTATTTTGTGGCGAAGAGTACTGCCTGACTTGTTGATTGTAGGTGGCGAGATACAAAAAGCACTGACGCAGCTTGCTTGGGTACGGGGTGAACATGCCGTACGAAACCTAGGCGATTTCAGTTAAAGATTGTAAACCCGTTCCTCGTTTAGCAAGCCTGCAACCCCATGCCGGCACTTAATATCCGGTGGATCAGTCTCAGCGGACCTAGCGTAATCACGAAATCCATCAGGCTCCAAGTTACGATTAAGCTTCGTACGGCAAGGGAGTCCCTAGCTTCCATTAGCGTGTACTTCTCCCCGCTTAACTCAGGAGAAGAATATTTTAAGTTAAATTACCTCGTGGTGCACATCCGCTTAGATCCAACTTCAAGGGATGGTAAGGGGGCTTCGTACCTCTATTGGAAGTATTCAACTCGTAGTTGGCTGGGTGGGTCCTTTTTAGGGTTTTCCCTCTGGTTTAGATCCCAATAGCGCCCCCCACTAGGTTGGGATATAGTCTAGAGGATTAACTAGCGGTTTCGATGTCTTCCACGCCCATAGCATTGGCGCGCCCGTGCTCGCACGGGGCCTTGGCGTAACACAGCTTGTTTCCGACGTACTAGCAACGAGTACCCTAACCTGGTTAGACGAAAGCAACGCTGCGATACTCTGGGGCACATAACTTGTAGGGTCTTGGCCGGGGGGCGGGAGCGTCACCTCTATTGATCTCTCGACAGGAATAAAAGACCTTACGGAGCGGCCACTCATCATACAGACAACGGAGCAGCTGTGGTCTTTTGTAACGATCACAAGGTGCATGTGATTTACAGCTGTACAAGCACAGAAGTTCCCAAAGATCCTGCATCGTGATCACGGTTATCCTACTATAGGATGCGATGTATCGCACATAGTCATCTAATACCTTATTGTGCCAGCGTCTGACAAGCGCTATATCCGGTCAGACGAAGCCTCCATTCCGTACCGCAGCGCAGATTTGGTCCCCCGCGTGGGGCACTACATAGAGTGCGCACTCCGGTAGTCGACAGTAGCAGCTATTTATAAGTACGGATTACCGACCTATAGAATCCTCCGAGGTTTGGCTTTTTCGGGAAAGACCTGTAGCTGTTCAAAACCAGCCGAGGCTGTCACCACCGAAATCGGGAAACGCAGCTGGTACAGGACAGTAACGACCGAGTAGCCTGCACCATATTTCACGTATAGTCGCGTCATACGAGTCCGCACCGTAATCGCGGTATTAACAGCAGGCGGATTCCAGTCTCCCGCGATGTTGGTTGCTGAGGACGTATTCTGGTAACTACCATTGAGGGCTCTGGGATTAGTTTAGGTAATCCCCCTTTCAGCCGGGGAAGAAGTATCGCAAAGTTCTAGTCCGGCGCTCGTTACCGTCGAGCTAGCGTGAGGATTATTGACGCACACCTAGGTGTTCGACAATGCCAGGTTTCAGAAAATAAATCTGCGCCAGACCGTATCGATTCGGACCGTTGAGCTACGGCGATAACAAGTATGTCTGGTGCCGCACATTAGTTGGTTTACCAAGGGGGGCCCATGGGATTCACGTATATGAGATCTCGACTGTACCATGAGTTACCTCAGGCGACAGCTCTGATGATACCAATCCGAGGGCCCACAGCACCTGGTAAAATTTCTGCTGCTGCCCCCACACCCAAAGCATAATCCCTACCGTGGGGCAGAATCCGGATGAGGCGTGAAGATCAAATCTGTTCCCGTGTTTGATGCTGACAGCATGTCACTGTTTAGAGAAACGGCCTATCTTAATGATATACGATCTTCGAAGGAGCGGATATACGCCGACCTCAAAAATTTGCGCGTAGACCGCGTTGAGTCAATGGAGGACTCCGGGTAATCTTGCACAGGTTGCCGACGTTAACTATCAATTTTTCGGGCCCAGAGTGCCCGAGCCATGAGAGTCTCCGTGAGCGACCCTCCCAGTCTACGGCCCTGTGCTCCCACTGCGTGGATTGACCCGATGTCCACCCGTTGATGTTCACACCGGAGTGGTGGGGCGGTGAGGTATTCTTCGGTGCTTCTAGCCCGCAGCAACCGCAGTTCGAAGCCACTTACAGCTAAGGAACGCGGGTGAACCCACATCCGACTCCAAGGCTGATTGCAGTCTGTGCGCTCAGTCATTTGGATACGTAAGGCCCCTGACCGGCCCAGCATTCCTCGTCCCTCATGATTATCGGAATCGCCTGAAAGGATCGCACCAGGGTGGGCCGTTGACCTATAACCTTCCGTCGTATTAAGCCCTGACTATCTCCCTAAGTAGAGGAAGCTTAGTCTGATATGTCATGATAAAAAAACAGAGTACTGTAGGAGTTCACATCGTGGCTGGAAAATATCTAAAACTCGAAAGTCTGCAGAACGCACCGCGTTCACTGCGCCTGACCCTTATGCTCTGAAGGGTATTGGACTAAGACTGCTAGGTCGCGGCCAGGAGGTGGCTCATCGCAGCTGGCTGGATTCCTAACGAGGGATCTTCCTACCAGGGCCAATGCAAGGACAACTTGCTGAGGAAGTTATAGTGAAGATCCGGACAATTGGTAGGTCCTACACTAATGCAACAGGTTTGGTTGCTTTTGCCTGCCTTCGAGACGACACGCTAGCAACCGTTACATCGGGTGGATCGATGGTCGCGCTTTGTCCGGAAGTGCCCATACCGTATGTGACAGGAAGGAAGATGCTTCCTCCTGGTCGATCTCACCTCGCACAAAATTTCACCGATACTCGAACAATTGCCGGCGCACTGACCTGCGGTGTGACTTTAATGCATACGACTCCCGTCGCGCGCGAGTGAGATTGCTCTTTTAGTGGGTGACATAGTACGCTTTGTTCAAGGTTCATTGGACTTGTTGGGGATCGTGCTTATCCCACACGTCCTCATTTTTGGCCTTTGTTTGAGTTTTGAACGTACACCAGAGCAAAGGTGTACAATCTCACGGGGTGTGCAAGTTCACGGTAGGACGTCCGCGAGCGATCTAACTAAGTTGTGTCCCGCTGGGGTGTATTTAAGACCCCCCGTGGTATCTGTTCAGAAATGCTATAATTTATGTCTCGACAAACCAGGGTGACTTATCCCCAGCCTCCAATCTAACGGCTAATGCTAAGTCCACAGGATAGGCGGTCGGTGGTTCCGTACACACGCGTCTAGAGCGGCGTAGGTTGCTGATAGCATAAGTGCCTCAGAACGCAAGTCCTTGTGGATCTCTAACCCTCCCATGCCGATTTATGACGACGGCTACGGATCAAGTACGAGTGTTCTACCTACCACGCCCTCGTGCACATTTAAGACGTGGTTGCCCTCGGCGAGTGTATTTGGTCTTCTCGGCTTCGTATTTTTGCGTCCGTGGCGCTAGAAATTGGACCATACGCTACTGACATTGGTAGTACTGTCGAATGCTGTCCGCGTATCCGCGTCCGTTTTCATCCCCGCACAGGGCCTGGAATGGACAGCTGATAATACCAACATCTTAAACATACTGTGTGCATCATGTAAGCCGACACGTGCACAAGGATCCTCAATGCAGTGCTACGGGGATTGAGGAATAGCGAGGTGTATCCAGCGAACCGTTACCTTAGGATCAACGCTACATCGCGGCGTCCGCCTAAAGCCAGTGTAAGTCCCAGCTGTTAACCGCCTTGAAGTGGTGCAAACACGTTGGGGTAAATTCCGTTAACCGGGGAGCATGCATCTTTTATTCGGCCGTTACAGGCGCCCCAATCACTGCCGACCGCTCCTATAATGGAACACTTGGACCAGCGATGCTGGGTTGCCCAACCCCTCGTACCTTCCGAAGGCATAGCTGGGTACAGATACCGATACCAACGTTGTCGGGTTCTGAGAAGCCTGTATACTCCGCCAGATGGTCCATAAGAGGAGGCCAACGAGCCTATGCTGCGACATGGATGCTAGGCGCCAATGCTCGAAGTACGTGTCCAAGAGGCTGTGAATAGAAATATTCGCTGCGCGCATTCTTTTTTCTGTGTAGCGACGACTCGTGCACACGTTAGGCATAAACCATTCCATTGGGGGCACACTGAGGACTTCCGGGAAGGTATTAAGTGGCCCCCCTGAGGGAGGCTATCACCACGTGCTCATTCAAAAAGATCCTAGCAAACCGGTACCATGGAATTAGTGTCCGTCGGAGTATCTTTGCCGGGGTCATTGAACATCTTGATAGACGCGGCTGATGCACGCAGAGAGCAGTTATTAGGCTGTTGAACCTACTTCCTGGCGATCAAGGCTAGTTCTGTACAGGTCCCGCGAGTAGCCGACGAAACTTGGTTATGAGCGTCTGAAGTCCACGGGGAGTCGAGTCATCGGGTTCTTCGTCATAACGTCTTACGACGCCTTAACTACCCATAGATGCGGTGGGTGTGGGGGGTTTATGATTACCTTATCGTATGAGTTAGAGCTCAGCGAAGATTAGTCCGAAACATGCGGTGGGCTAGTCAAAATACCCTTGTCAGCGATCATCGTGTGCCCCCCATTCGGCGTCCGCCTTGTGAGGGTGCACGAGGGTGATTCTAACCATCCGGGGCATAGTAACAGCCCCAGCCGCGAATCTGAATTAGGATACGATCGTGCCATGAATTGGTTAGGCTTGAGGTCTGCAATCAGTCGATAGGTGTCACGCGGTCCCACTGGATAAAGCACAGCGATGAGTTCGTCTTCTAGTCGGCGACAACTAAGATGGTTTCCTTGCACTCATTCAATTCCTAGGGCACGGGGAGAAGCCTGGACGGGGAAACTGCAAGCTAATCATAACGCACCATAGTAGGTCCACCTTAAAGTATTTGCAGGGAGTGCAAGATATGGCCAAGGCCTAACGATACATCTTTTCTCGCAAGGGTTGTTTGAAATGCTAGATTATACCTGGTTAGTCACCGCCAGAGCAAGATCTTATCACTAGTAGCCTTTAAGGTTGGTCTTCGACTGCACTGACCATTGTCAGCGTAGCCGTCCGATCAGCGATAATATGGGGGTCGGGATAATTCATGATCACTGGCGAGGACGTGCAACGTCTTTCGATGGAAAGGCGCACGAGATAGGAACTCTTCATATTGGGAGATATAAGTCGTGTAGTTCAGCATGACTTTGCCGTTAGAAGCAAAAAATTACTTCATTGCATACATTTTGACAACGCCAACCGACCAAACGCCCTGAGCGCGGCGAAAGTCATGAACCGGCATGCTAAGGCTCAGCTACTAGGAACTTAAACTCCGTAATAACTCAAAATATCGTCTGTTACCGAGTTTTGATGTCATAGGAACTGGTACCGAACTCGTCTGGTATTCGGTCGCTAACGCGCATGTCCAGGGGAGCGATGTCTATGATGCCTCCGTTTTGCTGCTGCCGCCTAACAGCGATTAAGCAAGCTGCCTCCTTTGACTAGGCACCGTAATTATTATTTTTCAAACTCGCACATATTGCTACGTTCTAAACCCGGGGACCGCTGGCCGGCTGCGATGCTCATACGTGTCCAACCTGACGCGGGAGTGATGGTCTGCTCACCTGGATCGCCTCCGGTAATCCTGTCGCAGGCCGAGGTTAGCGTTTGATGCATGGAGCGCCCGAGCGCAATGAACACCAAGAAGTATGTGGACTCTAGCGTCATGGGGAAGACATAATTTCCCTCTCCCTGTTGCATAGTCCGCCGCACCCTGTGATGTCTCAGTGGTTGTAGTTATAACACGGCTCGCAGCAAGCATGAATAGGACGCCTTATAATCACGGTTAT
		</sequence>
    <sequence><taxon idref="Location_2_0_1|32.16608047757531"/>
			TGAGCACGTCCCAAGGGTGGCACCGTATGTAATGGCCTTAACCTCCAATCCAGCAAAAGTGAGTATCTCATCCGACGGGCAAAACTGTTTAATATCTGCAAGACGTACATTCTCCGTATCACACCTATACCGTATGGTGATCGCCTTCCCCATACAGAAAAACTGTAGTGAGACTCACGGCGGCATTCCACCCGAGTCCCGCAAGTTAATCCTCCGCGTTTATTCATTCGTCGACGGGCAGGAGCACGCTAGCCGGAGTAAGGGCCACCTCCTCTACCGTGAGGGTACACAACCGCAGCATTATGCCTTAATCGCATAGGGCTGGATTCACCAATAAGAGAGACGCTATTCCGGCCGGGTGTGACCTGCTATTCAAAGGCACCTGGAGGCACGGGCCGATCAGCCAATGAAAGGACGTGCGATTGTCCGGTCGGCCAGTAGGTCAGCCGCCGCACGCGTTACCTCGTTTAAAGGAAAGTCTATAGGGTCTGTGCTCGTCGGACGAAGATAAGTTTTACGAGAATAATTCTATGGTGTTAACCCGCCTAATTAAATTTTAAGTATAGGGCAGGCGAATTCGGGTTGCTACACAAATTTGAGGATCCGTGCTAGCACACCGTGATCGGACAACTAGAATGAATCAATTCTGTTGAAGTCTAGAAGCGGAAAAAGAATTCACAGCTCGCAAGTCGCTCAGTGGCAGGTACTCCCCTAAGTGGTTCAGCGTTCCCGCTGACCGGATTGATTATGGCCTAAACGGATTTACGTGCATGGGTTATCATTTAAAATACCTGCTTCGGCTAGGCGTTATTTACAGCGTGTACCTGAAATAGAGACGATGCCTCACGATATTACAATGCGGAAACTAGATCCGGCAACATATGGAGTATATATGGACGGCAATCGTTGGATAGGTGCGCGAGACCTTCCTGTGCATGTCGATTGCCCCACATTTCGAATTGGAGGGTTCAAAGCAGCGTGTTTATACGGTCCTTAGGTCATACGACTGTGACATCTATATCCCTGGAAAAATTATCGGGGGTCGCCAGGGCTAATCGCTAACACATCCGCAATAGGGAGCTAGGCCCTGATAGCCGGGATACAAGCATGATGCTTATCAGGGGCTTCTCGAACTGAAGAGTAAAGTGCGGCTCCCCCCCGGGTACATTTTCCTTAGCGGGACATTTTTTCTTGAGGTAGTGCGCTTTCTCCCGACGACAGGACCAATCCCCCCCTCTACGCGATGTAACCAATTAACCGTAGACAGGTTTAATCATGGAAGTTTGAACGTCAGTTGTATGTCTACGGGCCCACCCATTGTCGAGTACAAATATAAATTTATGATCGTTGTTGAGGAACGCTGTTTGTCGAGCTGAAACGTCGATCGTCCATGATTCGGTAGTTTTGGCATAAGGGTGTATACGTGCCTGGGTGTTGGTAAATGTATTATACAACTGCGTTGACGCTGGAATCACCTGAACCTAAAGACTAAGCTCTGACGTCACTTCGTTCTCGATGAAAAACGCGATGTAACAAGCTATCGACCTATTTACATTATACCCTAGTATATGACCACGTCCTCCTAGGTCCGCTGCACGCGGCTCTGACATATGGTGAGGAGTGCCCCCGTGAGATGGCTGATTCACATGCGGTTCATTACACCGGCTGTTTTAACTGCGTTACAGTTACTCTGCCATAGCAGCGCTCCCCGCATTTTCACCTGAAGTACACTTGACCTCACAACCAACATTTACCTAAAACCAGTCAGTGAGTCACAGATTGGTTCGGTACCCAATTGTACACTGTTCGTTATATAACCAGTACGGACGCCTCTTTAAGATACGGCTAAGACATGTCCCGGCATCTGAGTCCTCGGCCGGTCTCTCGGAAACTCCGCTCTACCTTGGTCGCACCCGTAATTACTTTGTAAGAGATTGGGGGAAGAGTCAGGTGGATAAAATCATCTGATGCGCGGCTCAACAACCATGACCGATATCAAACCGAGCGCTGTACGTTTTTCCCGCCCGTGCCTTTCTACGTAAAAAAATCTAGTGCAATAAAATAAAGTCCACAGTCTTCCCGAAAATGCCGCGGTTCGTGGCGTTATACCCGGGACATTCTCGTTGACAAGATGAATGGGTTAATTGAAGGGCAGGACATCCGTCGCAACTAGCGGACTGTGGTCGCACCAAGCGTGATTCTGGCCGCAATGACGGCTGCGGCTGGATCTGTCCATCTAATTGCTGGGTCTGCACCAGTTTCAGTAGTCGGGCCGGGCTCAATATCACCAAGGCGGATCGTAAAACTCGCCAACGTTCACAAAGGTATTAATAGCGTATAATTTAGGGAGATCCCCGTTCGGTGCTTTGTCGCCGCAGTACAGCATTTCACGCAAAACCGTAATACGGTAGAATGACACCAGGCGCGGATAGGCTTACTCAGCTCGGATTAGCTGTGACACCGTCTACCCTAAGTCATCCTTTCTAAGCTGTGCCCACGTGGCCTGCGCTATATACATCACGCATGCTGAGATAATGAAAGTTGCTGAGGTGCCTCGGTGTTTCCGTGAACACACTTGGCGTGCATCGTTTAAAGTGGCGTTCAGGCTGCCTAGGAATCTGAGTTGTGCACTGAGCGCGGTGGGCTTCTGTTCCATCCTTACTTTAACCGGATGGGGGTCTAGATCTGCCCGACAATTGCGAAACCGGTGTCATGCTTCCTTCACAGGTACATGGATGTGCAATGAAACGCCGGAACCCCGTGCCAGTACATTACACTGCACATGTGATCTGGGCTGAGCGGACCTAAGGCTCCCTTAACAGAATAGAAAAGTGTCAACTACGCCTTTATCCCATCCCCTGACAGCCTTCTTCTAGGTTGATCTGAGGACGTAGTCTGTTTAGGGTTGCAATTCCAATCTATCCACACAAATTAGATTATGCGGGAGCGGTTGGGGTCAATTTATCTAAGAGTAAGCATAGTGCATGCATTGTTGCCGTGCTTCAGAGATATCATGTTTCTGCTCGCTGCTCCTGAAGGCCATGCACCCTCCAAACAGCCAACCAAGTAAATAGGCGGAGCCAAAGTGGCGTCTTACTACCATTGACTTAACCATAGCGTATAGCGTTCAATACGTGTCAATACCCAACGCGCGCGCCACCCGCGCGGCTAAGACCATCTTTTGTCGCATAGTACGCCCGCCACGACCCCGTTTAATTTGAATTCAGTATCAGTCCGGCCCTCTAGACTACTTCCCGTAAAGGACATGGACCTCCAATCCACATATTTAAGACCTAATACGTAACTACGCTATTCAATATGGCTTCCTCAGAGTCACTGACAAGCTAATCTGTTATGTATTGGGAATTTCGAGTAACCACCGAACGTGGCCCCCCCTATCTTCATGCGACCAACCCGGCGTCGATGTACATCAGGTGTGTCGCCGACGCCCGGGTATAGTAATGGGTTCACTCGCGGCTGGCAAGTCTCCTGAGGGCAGGTTAGGTGGCGGGGAATAGCCGCATCAGAGTGCAATGACCAGTCAAAGCGCGGGAGGACCTCTGGCGCAGTCCTTCAGGTAAAATTGCACGAGGTCCAGAGCCAGTGGTCACGCCCAGTATGAAGCACTAGTCATTTGTGCGCCATCCTGTCACTTAAGCACATTGCGTTCGAGCAATGCAGCTCTCACAACTCGATATAGGAGAAGGATGGTAACAATGGTAGCGTGAGGGTCAAGAAACCCGTAAAAAAGGCTTAGTGAACGACGGCTGGCGTAATGTTCGTGACCGAACAGACCAATAAGAGCTTCAGTGATGGACGTTCCCACCCATTGCGAACTGTTCTCGACAGTGTAAGTGCGGGAGGGGGCGGAGAAGGGACTACCATACCTATTTTTCATACTACGACTTTCATTTCAGGTATCAAGTAAACGAATAAAACCGCCCAGAACAGGCTCGAGAAGTATGACGTACGACACTGTGTGCAATCTGTGTCCGCTAACCAGTCGGCAGGTCGTAACGGGTCGATAACCATTGGGCTCGGGCTTCGGCAATCATCCAGCGGATGGGTTACCTGTATCGGGAACTTGTGGCGTATGAAGCATTATCTAACTTAAAACCCCGGGGACCCGAACAAGGGGCTCGTACTTTTCGCAGAAACAACTTGAGTATTGGTGCGTGCCATAATGACGACATTTATTATGGGTATCGTAACGACGATTCGGCGTGCCCAACGGGGTTGGAGAATCACCCACCGTTCGGACTAAGGCGTGGGTTAACAGGTTACAGTCCTATTGCACGTTTTCATCTTGCCCTGGCAAGGTCGGTACTATCAGATCGAAGCCCAGCGCGCGAAGGTCTGAACGTTAAAGCCTAAAGTCCGAGGCCGTTATCCGAGATATAAACTCAACAAATCGCATCATTCGGAAAAGTTGTCGGGCGTTCGACCCGGTGAAACAGCAATTCCCAGCATCATTTTTCAAATGTATGAAGGACGCCTCTATCGAGAGCTTAACGTAACGTACCAGCAAACATCGGTTTGCTGTATTTAGTGGAGGGTGTCTGGAGGCGTCACCAAAGCAAGCCCAGGCCCTCATCTACACCAACTAGCGATAACCAGAGCGACACACACTCGGTTCTAAAAAGGAAGGCTTACCTAGAATCTGAGGTGCACATCTAATTACAAAATGTTGGCGGGTCCCGTCACCTCCACGAGACCAAACGCACCATCACAGACGCGTGATGATTGACCATGTCGCCTATTACGCCGGCCGAAATCGCCGAACAAGTATCTCAAATTGTACCATTCCCTGATTGGTCGCTCAGATATGAGAGCGATATAACTTAGGCGAACGGTCCGTTAGAATTGGGATTCTAGGTGCCTCCGTCAGGGGGATTCTAGTATCTATTCTCCAGCCTCCACCTCGGCCGGTTCAATATAAATAGCGTTACACTGTTGTAACCGTTGGACAAGAGGTTATCCCAATAGATTGAAATCAAAATACACACAACAATTGCGCCTAGTCAACCCGCGTTGCCAGCGTTCATTGGTGGGTGTCGAGTCTCTTGGGCTTTGATAACCGCGGGGGGTATCCGGACGGGTGCTTCCTCAACCTACGGGACCCGTACGACCATGAAGGTCACCATGTCTCAGTGCTATACCATTTTGGCTACGCTTGACTCTTAGGCTCAGGATTTCCTGACTATATCCGTGAACATCTAGATCGGAGTTGCTGCTCAAGAGTATTTTGACCCATATTTTGTACGCTGTAGCCTGCGTTGAGGCCCATAGATCATCTAACGACGTTACAGTGCAATAATTCGAAAGGAGATCTGAGTGCTTTAACACACATACACCGTCCGACGGCTCCCCAGCCATCGAAACGGGCGTATTTACATATAGGTCTTGACGTGGCCTATGTGGGTAACGGTCGAGCTGATAAAGCGTTCGGGTATGCGCACGTATCCTCTTTGGTCGTACGATGCCCGGACTATACCGCAAGGAGGAACACCCGTTGGGTTACGCGAAGATTTCCGCAGCTAACCCATATTGAGACATAGGCAAACGCGCGGCATTCTTGCGCACCCCGGGCACTGCGTATGTCGTGTACAGGACAGGGTCCACTGCGTCGGCATGCCTCTATTTTAGTTCGACCCCCATAGAACCGATGATATTTCCCGTAGTCATGCAACGGGTCAGGCTGCCACGTCGGCAAGGGACGTAAAGGCAGAGTTGGAGGTAAACCTTAACAGACCTTTTGACTCAGAAAAAAGCTGTCAGGTAAGAGGTACACGGGTACCATTGTTGGATGCACCGCGAGCACGATAGCATCGGGAGAGAATCAGACACTACGCCGATCAGCACGTGATGTCGCTCCGAACCCTGCTATTGGAGGATAAAGAGTGTATTCGTTCGGCAATCGATCAACACAAAATGCCCAAGCCTATGGGCAGGTTGGATGAAGAATGCATAGATACTTCTTTATGCATCACGTCCGAGTTAAAAAGCGTACCAGCATTCCGCCTGCAAAAGGTAGCCACCAACAACTGGCTGACTTGTTATGCGTCCGCGTAGTGCTGTAGGCATTATGGTCCGTTGGAAACGGCGATAGATGCCCGAACTTTGAACCATAGGTGATGTAGGCGTTGTAGACTCTGAACTTCACCTACAATGACCCGTCTGTTGGAGAGTGCACATGCACGGAATTGCGCGGTATACGAAGGCTTGTCCTCATACTCTCTCACCGACAGCAGTAGCCTCTAGAAAAAACGTCTCGCATACTTCAGAAGTGGAGCGCCAACCAATTTGGCTGTAGACACTAAACTTCTCAAGAAAGGCTCTTACATCGATAAAACAAACACGTCATAGCGCGCGAACAGGCTTCTTGAAAAGGATGCGGGCTCTATGGAGAGTCAAGGTCTGTGTTTCAGGGCACCAAGCGGATGGAGAATGAAGTACTAAGATCCATAGACACCATGGCTATATAGGAATTGAAGCTAGACGCCGGGGGCTCAGAGTCTGTATACAAGTCCTCGCTATTGGATCGTAACCGCTCAGCTGTCTGAATCTTTTCGCAGTCCTGTTCGGGAGTCACTGCGCGGAACTTAGAATCTATTCAAACGCTTTTTACCACAACTTTAATTGGCTTTGAGGCTTTCGAGCGTCGTGTCTTGAAATTCTCCCCGTGGCTCACTCTGATAACTCTCGCATGCTGTAGAGTAGCATCCGACTAGCGGCCGCACACCTTAAGAATAGTCCCCGTGCCAGGGATAAGAATTTGATCTGCGGATAACACAGCTGCCTGCTGAGCCGAGCTGAACGAAGTGTCTTACAGAAAGGCTAGCAGCATTTGGGTCCATTGTGTAGCTGCTTCACGCTCGCATCGTCCCTGTAAGGGGAGTAGCTTCGAGAACACAGGAGCGCGCAGGATCGGTCGCGGTGCGTTTCGACTCCTAGAAGGAGACTACCGTTGAGGGATTGACTGGTAAAAGCGTCCCGCTTGGACGAAGCTTCAATCTGCTTCGGCCATGGGCGGAAGTCTGCGAATTAGACCTTCGTGTAATGTACCATAAAGCCCTCCGTTCAAGAATTGTTCCTAGAACAAAACTTTGGTCAGTGCCCAGCATTTACGACTCGTTGTGGCAACTCTACCTAAGTAGACAATCCGTCGGTGGGTCTTTAGTTACAACATCTAGGATATGAGGTTACCCTCATAGGTGGGGCGAATGAAGGAAACAAAATTAGTGGCTTGGGAGTCAAGGCATTCGTCAGGGGTGGATGATCTGCCCAATTTAGAGAATCTGGGAAAATCAATAAGTAACTGCAGTGATCTTTCTGGTGGTACGCGTTATCTTCCACCCCACCTGACGCGTGCAGGCACACCTCTGCCCTCGATAGGTTAGGGGCTGGTGTGGAAAAAAATGAACCGGGGCCTCAGCCTTGCGTGCTGGACTATATCTAGCCGGTAGGCTCATCTTAACGTCGCGTTACGGATCGTAACTCAATAGAGGATCAGCAATTTATCAATGGGAAGACATCGGCACCCGCAAGGTAGAGTACCGACGTGTTAGATCGCTGGGTGTACAGTAATCCCTACAGTCTGCGATCTGGTGCTTATTCTATTTGAGACCTTCGCAATGTGCCTCTTTGCGGTGCACCCAATGTGAGATCCATCTGCTGAGACCCAGTTTTGTCAGTGCAGAAGGTTTAATGACTAGAAGGCCGGGTGACTTTGGTTAGACGCCTCATCGTAAACGCGACACTGTGCCGGTCATTTCGAATGCCGACAAACCAATGACCGCCGGGATGATCAGCTTCTTTACGACTGATCTCGTCGTGTAGCGGCTCTAAATGATACTTACGAGGAACGTGGCGGATCGACCTATCGACTATCCATAAATTGGCAGCACGCTACTGTGGAACGGTCGAGGTGGCATGATAAAGAAGTGGACAGCTGTACGAAATGACTACCCTATAGAGCGCAAGCCGAGGTCCCAGTCCAAACGCGGTGAGTCCAGCGCATAGCCCGCGATTGCCGGCAAACGCGGGGCTATTAAACAGTGGCACTACTACGTGCACACCACGCTACCACGATAAAAATTGACTCTTCAGAGGGCTATCCTAGGGCCTCCCGGTGTCGCCAATATGGCAGACTCACGTCTTTTAGCGATATGGAGCACCTACTAGAAGTGACAACCTATCGCTTACGAAATGTTAAAACTGTTGTTTAGGTTTAGTCATGAACTATTTTGTGGCGAAGAGTACTGCCTGACTTGTTAATTGTAGGTGGCGAGATACAAAAAGCACTGACGCAGCTTGCTTGGGTACGGGGTGAACATGCCGTACGAAACCTAGGCGATTTCAGTTAAAGATTGTAAACCCGTTCCTCGTTTAGCAAGCCTGCAGCCCCATGCCGGCACTTAATATCCGGTGGATGAGTCTCAGCGGACCTAGCGTAATCACGAAATCCATCAGGCTCCAAGTTACGATTAAGCTTCGTACGGCAAGGGAGTCCCTAGCTTCCATTAGCGTGTACTTCTCCCCGCTAAACTCAGGAGAAGAATATTTTAAGTTAAATTACCTCGTGGTGCACATCCGCTTAGATCCAACTTCAAGGGATGGTAAGGGGGCTTCGTACCTCTACTGGAAGTATTCAACTAGTAGTTGGCTGGGTGGGTCCTTTTTAGGGTTTTCCCTCTGGTTTAGATCCCAATAGCGCCCCCCCCTAGGTTGGGATATAGTCTAGAGGATTAACTAGCGGTTTCGATGTCTTCCACGCCCATAGCATTGGCGCGCCCGTGCTCGCACGGGGCCTTGGCGTAACACAGCTTGTTTCCGACGTGCTAGCAACGAGTACCCTAACCTGGTTAAACGAAAGCAACGCTGCGATACTCTGGGGCACATAACTTGTAGGGTCTTGGCCGGGGGGCGGGAGCGTCACCTCTATTGATCTCTCGACAGGAATAAAAGACCTTACGGAGCGGCCACTCATCATACAGACAACGGAGCAACTGTGGTCTTTTGTAACGATCACAAGGTGCATGTGATTTACAGCTGTACAAGCACAGAAGTTCCCAAAGATCCTGCATCGTGATCACGGTTATCCTACTATAGGATGCGATGTATCGCACATAGTCATCTAATACCTTATTGTGCAAGCGTCTGACAAGCGCTATATCCGGTCAGACGAAGCCTCCATTCCGTACCGCAGCGCAGATTTGGTCCCCCGCGTGGGGCACTACATAGAGTGCGCACTCCGGTAGTCGACAGTAGCAGCTATTTATAAGTACGGATTACCGACTTATAGAATCCTCCGAGGTTTGACTTTTTCGGGAAAGACCTGTAGCTGTCCAAAACCAGCCGAGGCTGTCACCACGGAAATCGGGAAACGCAGCTGGTACAGGATAGTAACGACCGAGTAGCCTGCACCATATTTCACGTATAGTCGCGTCATACGAGTCCGCACCGTAATCGCGGTATTAACAGCAGGCGGATTCCAGTCTCCCGCGATGTTGGTTGCTGAGGACGTATTTTGGTAACTACCACTGAGGGCTCTGGGATTAGTTTAGGTAATCCCCCTTTCAGCCGGGGAAGAAGTATCGCAAAGTTCTAGTCCGGCGCTCGTTACCGTCGAGCTAGCGTGAGGATTATTGACGCACACCTAGGTGTTCGACAATGCCAGGTTTCAGAAAATAAATCTGCGCCAGACCGTATCGATTCGGACCGTTGAGCTACGGCGATAACAAGTATGTCTGGTGCCGCACATTAGTTGGTTTACCAAGGGGGGCCCATGGGATTCACGTATATGAGATCTCGACTGTACCATGAGTTACCCCAGGCGACAGCTCTGATGATACCAATCCGAGAGCCCACAGCACCTGGTAAAATTTCTGCTGCTGCCCCCACACCCAAAACATAATCCCTACCGTGGGGCAGAATCCGGATGAGGCGTGAAGATCAAATCTGTTCCCATGTTTGATGCTGACAACATGTCACTGTTTAGAGAAACGGCCTATCTTAATGATATACGATCTTCGAAGGAGCGGATATACGCCGACCTCAAAAATTTGCGCGTAGACCGCGTTGAGTCAATGGAGGGCTCCGGGTAATCTTGCACAGGTTGCCGACGTTAACTATCAATTTTTGGGGCCCAGAGTGCCCGAGCCATGAGAGTCTCCGTCAGCGACCCTCCCAGTCTACGGCCCTGTGCTTCCACTGCGTGGATTGACCCGATGTCCACACGTCGATGTTCACACCGGAGTGGTGGGGCGGTGAGGTATTCTTCGGTGCTCCTAGCCCGGATCAACCGCAGTTCGAAGCCACTTACAGCTAAGGAACGCGGGTGAACCCACATCCGACTCCAAGGCTGATTGCAGTCTGTGCGCTCAGTCATTTGGATACGTAAGGCCCCTGACCGGCCCAGCATTCCTCGTCCCTCATGATTATCGGAATCGCCTGAAAGGATCGCACCAGGGTGGGCCGTTGACCTGTAACCTTCCGTCGTATTAAGCCCTGACTATCTCCCTAAGTAGAAGAAGCTTAGTCTGATATGTCATGATAAAAAAACAGAGTACTGTAGGAGTTCACATCGTGGCTGGAAAATATCTAAAACTCGAAAGTCTGCAGAACGCACCGCGTTCACTGCGCCTGACCCTTATGCTCTGAAGGGTATTGGACTAAGACTGCTAGGTCGCGGCCAGGAGGTGGCTCATCGCAGCTGGCTGGATTCCTAACGAGGGATCTTCCTACCAGGGCCAATGCAAGGACAACTCGCTGAGGAAGTTATTGTGAAGATCCGTACAATTGGTAGGTCCTACACTATTGCAACAGGTTTGGTTGTTTTTGCCTGCCTTCGAGACGACACGCTAGCAACCGTTACATCGGGTGGATCGATGGTCGCGCTTTGTCCGGAAGTGCCCATACCGTATGTGACAGGAAGGAAGATGCTTCCTCCTGGTCGATCTCACCTCGCACAAAATTTCACCGATACTCGAACAATTGCTGGCGCACTGACCTGCGGTGTGACTTTAATGCATACGACTCCCGTCGCGCGCGAGTGAGATTGCTCTTTTAGTGGGTGACATAGTACGCTTTGTTCAAGGTTCATTGGACTTGTTGGGGATCGTGCTTATCCCACACGTCCTCATTTTTGGCCTTTGTTTGAGTTTTGAACGTACACCAGAGCAAAGGTGTACAATCTCACGGGGTGTGCAAGTTCACGGTAGGACGTCCGCGAGCGATCTAACTAAGTCGTGTCCCGCTGGGGTGTATTTAAGACCCCCCGCGGTATCTGTTCAGAAATGCTATAATTTATGTCTCGACAAACCAGGGTGACTTATCCCCAGCCTCCAATCTAACGGCTAATGCTAAGTCCACAGGATAGGCGGTCGGTGGTTCCGTACACACGCGTCTAGAGCGGCGTAGGTTGCTGAGAGCATAAGTGCCTCAGAACGCAAGTCCTTGTGGATCTCTAACCCTCCCATGCCGATTTATGACGACGGCTACGGATCAAGTACGAGTGTTCTACCTACCACGCCCTCGTGCACATTTAAGACGTTGTTGCCCTCGGCGAGTGTATTTGGTCTTCTCGGCTTCGTATTTTCGCGTCCGTGGCGCTAGAAATTGGACCATACGCTACTGACATTGGTAGTACTGTCGAATGCTGTCCGCGTATCCGCGTCCGTTTTCATCCCCGCACAGGGCTTGGAATGGACAGCTGATAATACCAACATCTTAAACATACTGTGTGCATCATGTAAGCCGACACGTGCACAGGGATCCTCAATGCAGTGCTACGGGGATTGAGGAATAGCGAGGTGTATCCAGCGAACCGTTACGTTAGGACCAACGCTACATCGCGGCGTCCGCCTAAAGCCAGTGTAAGTCCCAGCTGTTAACCGCCTTGAAGTGGTGCAAACACGTTGGGGTAAATTCCGTTAACCGGGGAGCATGCATCTTTTATTCGGCCGTTACAGGCGCCCCAATCACTGCCGACCGCTCCTATAATGGAACACTTGGACCAGCGATGCTGGGTTGCCCAACCCCTCGTACCTTCCGAAGGCATAGCTGGGTACAGATACCGATACCAACGTTATCGGGTTCTGAGAAGCCTGTATACTCCGCCAGATGGTCCATAAGAGGAGGCCAACGAGCCTATGCTGCGACATGGATGCTAGGCGCCAATTCTCGAAGTCCGTGTCCAAGAGGCTGTGAATAGAAATATTCGCTGCGCGCATTCATTTTTCTGTGTAGCGACGACTCGTGCACGCGTTAGGCATAAACCATTCCATTGGGGGCACACTGAGGACTTCCGGGAAGGTATTAAGTGGCCCCCCTGAGGGAGGCTATCACCACGTGCTCATTCAAAAAGATCCTAGCAAACCGGTACCATGGAATTAGTGTCCGTCGAAGTATCTTTGCCGGGGTCATTGAACATCTTGATAGACGCGGCTGATGCACGAAGAGAGCAGTTATTAGGCTGTTGAACCTACTTCCTGGCGATCAAGGCTAGTCCTGTACAGGTCCCCCGAGTAGCCGACGAAACTTGGTTATGAGCGTCTGAAGTCCACGGGGAGTCGAGTCATCGGGTTCTTCGTCATAACGTCTTACGACGCCTTAACTACCCATAGGTGCGGTGGGTGTGGGGGGTTTATGATTACCTTATCGTATGAGTTAGAGCTCAGCGAAGATTAGTCCGAAACATGCGGTGGGCTAGTCAAAATACCCTTGTCAGCGATCATCGTGTGCCCCCCATTCGGCGTCCGCCTTGTAAGGGTGCACGAGGGTGATTCTAACCATCCGGGGCATAGTAACAGCCCCAGCCGCGAATCTGAATTAGGATACGATCGTGCCATGAATTGGTTAGGCTTGAGGTCTGCAATCAGTCGATAGGTGTCACGCGGTCTCACTGGATAAAGCACAGCGATGAGTTCGTCTTCTAGTCGGCGACAACTAAGATGGTTTCCTTGCACTCATACAATTCCTAGGGCACGGGGAGAAGCCTGGACGGGGAAACTGCAAGCTAATCATAACGCACCATAGTAGGTCCACCTTAAAGTATTTGCAGGGGGTGCAAGATATGGCCAAGGCCTAACGATACATCTTTTATCGCAAGGGTTGTTTGAAATGCTAGATTACACCTGGTTAGTCACCGCCAGAGCAAGATCTTATCACTAGTAGCCTTTAAGGTTGGTGTTCGACTGCACTGACCATTGTCAGCGTAGCCGTCCGATCAGCGATAATATGGGGGTCGGGATAATTCATGATCACTGGAGAGGACGTGCAACGTCTTTCGATGGAAAGGCGCACGGGATAGGAACTCTTCATATTGGGAGATATAAGTCGTGTAGTTCAGCATGACTTTGCCGTTAGAAGCAAAAAATTACTCCATTGCATACATTTTGACAACGCCGACCGACCAAACGCCCTGAGCGCGGCGAAAGTCATGAACCGGCATGCTAAGGCTCAGCTACTAGGAACTTAAACTCCGTAATAACTCAAAATATCGTCTGTTACCGAGTTTTGATGTCATAGGAACTGGTACCGAACTCGTCTGGTATTCGGTCGCTAACGCGGATGTCCAGGGGAGCGATGTCTATGATGCCTCCGTTTTGCTGCTGCCGCCTAACAGCGATTAAGCAAGCTGCCTCCTTTGGCTAGGCACCGTAATTATTATTTTTCAAACTCGCACATATTGCTACGTTCTAAACCCGGGGACCGCCGGCCGGCTGCGACGCTCATACGTGTCCAACCTGACGCGGGAGTGATGGTCTGCTCACCTGGGTCGCCTCCGGTAATCCTGTCGCAGGCCGAGGTTAGCGTTTGATGCATGGAGCGCCCGAGCGCAATGAACACCAAGAAGTATGTGGACTCTAGCGTCATGGGGAAGACATAATTTCCCTCTCCCTGTTGCATAGTCCGCCGCACCCTGTGGTGTCTCAGTGGTTGTAGTTATAACACGGCTCGCAGCAAGCATGAATAGGACGCCTTATAATCACGGTTAT
		</sequence>
    <sequence><taxon idref="Location_2_0_0|33.4857663191681"/>
			TGAGCACGTCCCAGGGGTGGCACCGTATGTAATGGCCTTAACCTCCAATCCAGCAAAAGTGAGTATCTCATCCGACGGGCAAAATTGTTTAATATCTGCAAGACGTACATTCTCCGTATCACACCTATACCGTATGGTGATCGCCTTCCCCATACAGAAAAACTGTAGTGAGACTCACGGCGGCATTCCACCCGAGTCCCGCAAGTTAATCCTCCGCGTTTATTCATTCGTCGACAGGCAGGAGCACGCTAGCCGGAGTAAGGGTCACCTCCTCTACCGTGAGGGTACACAACCGCAGCATTATGCCTTAATCGCATAGGGCTGGATTCACCAATAAGAGAGACGCTATTCCGGTCGGGTGTGACCAGCTATTCAAAGGCACCTGGAGGCACGGGCCGATCAGCCAATGAAAGGACGTGCGATTGTCCGGTCGGCCAGTAGGTCAGCCGCCGCACGCGTTACCTCGTTTAAAGGAAAGTCTCTAGGGTCTGTGCTCGTCGGGCGAAGATAAGTTTTACGAGAATAATTCTATGGTGTTAACCCGCCTAATTAAATTTTAAGTATAGGGCAGGCGAACTCGGGTTGCTACACAAATTGGAGGATCCGTGCTAGCACACCGTGATCGGACAACTAGAATGAATCAATTCTGTTGAAGTCTAGAAGCGGAAAAAGAATTCACAGCTCGCAAGTCGCTCAGTGGCAGGTACTCCCCTAAGTGGTTCAGCGTTCCCGCTGACCGGATTGATTATGGCCTAAACGGATTTACGTGCATGGGTTATCATTTAAAATACCTGCTTCGGCTAGGCGTTATTTACAGCGTGTACCTGAAATAGAGACGATGCCTCACGATATTACAATGCGGAAACTAGATCCGGCAACATATGGAGTATATATGGACGGCAATCGTTGGATAGGTGCGCGAGACCTTCCTGTGCATGTCGATTGCCCCACATTTCGAATTGGAGGGTTCAAAGCAGCGTGTTTATACGGTGCTTAGGTCATACGACTGTGACATCTATATCCCTGGAAAAATTATTGGGGGTCGCCAGGGCTAATTGCTAACACATCTGCAATAGTGAGCTAGGCCCTGATAGCTGGGATACAAGCATGATGCTTATCAGGGGCTTCTCGAACTGAAGAGTAAAGTGCGGCTCCCCCCCGGGTACATTTTCCTTAGCGGGACATTTTTTCTTGAGGTAGTGCGCATTCTCCCGACGACAGGACCAATCCCCCCCTCTACGCGATGTAACCAATTAACCGTAGACAGGTTTAATCATGGAAGTTTGAACGTCAGTTGTATGTCTACGGGCCCACCCATTGTCGAGTACAAATATAAATTTATGATCGTTGTTGAGGAACGCTGTTAGTCGAGCTGAAACGTCGATCATCCATCATTCGGTAGTTTTGGCATAAGGGTGTATACGTGCCTGGGTGTTGGTAAATGTATTATACAACTGCGTTGACGCTGGAATCACCTGAACCTAAAGACTAAGCTCTGACGTCACTTCGTTCTCGATGAAAAACGCGATGTAACAAGCTATCGACCTATTTACATTATACCCTAGTATATGACCACGTCCTCCTAGGTCCGCTGCACGCGGCTCTGACATATGGTGAGGAGTGCCCCCGTGAGATGGCTGATTCACATGCGGTTCATTACACCGGCTGTTTTAACTGCGTTACAGTTACTCTGACACAGCAGCGCTCCCCGCATTTTCACCTGAAGTACACTTGACCTCACAACCAACATTTACCTAAAACCAGTCAGTGAGTCACAGATTGGTTCGGTACCCAATTGTACACTGTTCGTTATATAACCAGTACGGACGCCTCTTTAAGATACGGCTAAGACATGTCCCGGCATCTGAGTCCTCGGCCGGTCTCTCGGAAACTCCGCTCTACCTTGGTCGCACCCGTAATTACTTTGTAAGAGATTGGTGGAAGAGTCAGGTGGATAAAATCATCTGATGCGCGGCTCAACAACCATGACCGATATCAAACCGAGCGCTGTACGTTTTTCCCGCCCGTGCCTTTCTACGTAAAAAAATCCAGTGCAATAAAATAAAGTCCACAGTCTTCCCGAAAATGCCGCGGTTCGTGGCATTATACCTGGGACATTCTCGTTGACAAGATGAATGGGTTAATTGAAGGGCAGGACATCCGTCGCAACTAGCGGACTGTGGTCGCACCAAGCGTGATTCTGGCCGCAATGACGGCTGCGGCTGGATCTGTCCATCTAATTGCTGGGTCTGCACCAGTTTCAGTAGTCGGGCCGGGCTCAATATCACCAAGGCGGATCGTAAAACTCGCCAACGTTCACAAAGGTATTAATAGCGTATAATTTAGGGAGATCACCGTTCGGTGCTTTGTCGCCGCAGTACAGCATTTCACGCAAAACCGTAATACGGTAGAATGACACCAGGCGCGGATAGGCTTACTCAGCTCGGATTAGCTGTGACACCGTCTACCCTAAGTCATGCATTCTAAGCTGTGCCCACGTGGCCTGCGCTATATACATCACGCATGCTGAGATAATGAAAGTTGCTGAGGTGCCTCGGTGTTTCCGTGAACACACTTGGCGTGCATCGTTTAAAGTGGCGTTCAGGCTGCCTAGGAATCTGAGTTGTGCACTGAGCGCGGTGGGCTTCTGTTCCATCCTTACTTTAACCGGATGGGGGTCTAGATCTGCCCGACAATTGCGAAACCGGTGTCATGCTTCCTCCACAGGTACATGGATGTGCAATGAAACGCCGGAACCCCGTGCCAATACATTACACTGCACATGTGATCTGGGCTGAGCGGACCTAAGGCTCCCTTAACAGAATAGAAAAGTGTCAACTACGCCTTTATCCCATCCCCTGACAGCCTTCTTCTAGGTTGATCTGAGGACGTAGTCTATTTAGGGATGCAATTCCAATCTATCCACAAAAATTAGATTATGCGGGAGCGGTTGGGGTCAATTTATCTAAGAGTAAGCATAGTGCATGCATTGTTGCCGTGCTTCAGAGATATCATGTTTCTACTCGCTGCTCCTGAAGGCCATGCACCCTCCAAACAGCCAACCAAGTAAATAGGCGGAGCCAAAGTGGCGTCTTACTACCATTGACTTAACCATAGCGTATAGCGTTCAATACGTGTCAATACCCAACGCGCGCGCCACCCGCGCGGCTAAGACCATCTTTTGTCGCATAGTACGCCCGCCACGACCCCGTTCAATTTGAATTCAGTATCAGTCCGGCCCTCTAGACTACTTCCCGTAAAGGACATGGACCTCCAATCCACATATTTAAGACCTAATACGTAACTACGCTATTCAATATGGCTTCCTCAGAGTCACTAACAAGCTAATCTGTTATGTATTGGGAATTTCGAGTAACCACCGAACGTGGCCCCCCCTATCTTCATGCGACCAACCCGGCGTCGATGTACATCAGGTGTGTCGCCGACGCCCGGGTATAGTAATGGGTTCACTCGCGGCTGGCAAGTCTCCTGAGGGCAGGTTAGGTGGCGGGGAATAGCCGTATCAGAGTGCAATGACCAGTCAAAGCGCGGAAGGACCTCTGGCGCAGTCCTACAGGTAAAATTGCACGAGGTCCAGAGCCAGTGGTCACGCCCAGTATGAAGCACTAGTCATTTGTGCGCCATCCTGTCACTTAAGCACATTGCGTTCGAGCAATGCAGCTCTCACAACTCGATATAGGAGAAAGATGGTAACAATGGTAGCGTGAGGGTCAAGAAACCCGCAAAAAAGGCTTAGTGAACGACGGCTGGCGTAATGTTCGTGACCGAACAGACCAATAAGAGCTTCAGTGATGGACGTTCCAACCCATTGCGAACTGTTCTCGACAGTGTAAGTGCGGGAGGGGGCGGAGAAGGGACTACCATACCTGTTTTTGATACTACGACTTTCATTTCAGGTATTAAGTAAACGAATAGAACCGCCCAGAACAGGCCCGAGAAGTATGACGTACGACACTGTGTGCAATCTGTGTCCGCTAACCAGTCGGCAGGTCGTAACGGGTCGATAACCATTGGGCTCGGGCTTCGGCAATCAGCCAGCGGATGGGTTACCTGTATCGGGAACTTGTGGCGTATGAAGCATCATCTAACTTAAAACCCCAGGGACCCGAACAAGGGGCTCGAACTTTTCGCAGAAACAACTTGAGTATTGGTGCGTGCCATAATGACGACATTTATTATGGGTATCGTAACGACGATTCGGCGTGCCCAACGGGGTTGGAGAATCACCCACCGTTCGGACTAAGGCGTGGGTTAACAGGTTACAGTCCTATTGCACGTTTTCATCTTGCCCTGGCAAGGTCGGTACTTTCAGATCGAAGCCCAGCGCGCGAAGGTCTGAACGTTAAAGCCTAAAGTCCGAGGCCGTTATCGGAGATATAAACTCAACAAATCGCATCATTCGGAAAAGTTGTCGGGCGTTCGACCCGGTGAAACAGCAATTCCCAGCATCATTTTTCAAATGTATGAAGGACGCCTCTATCGAGAGCTTAACGTAACGTACCAGCAAACATCGGTTTACTGTATTTAGTGGCGGGTGTCTGGAGGCGTCACCAAAGCAAGCCCAGGCCCTCATCTACACCAACTAGCGATAACCAGGGCGACACACACTCGGTTCTAAAAAGGAAGGCTTACCTAGAATCTGAGGTGCACATCTAATTACAAAATGTTGGCGGGTCCCGTCACCTCCACGAGACCAAACGCACCATCACAGACGCGTGATGATTGACCATGTCGCCTATTACGCCGGCCGAAATCGCCGAACAAGTATCTCAAATTGTACCATTCCCTGATTGGTCGCTCAGATATGAGAGCGATATAACTTAGGCGAACGGTCCGTTAGAATTGGGATTCTAGGTGCCTCCGTCAGGGGGATTCTAGTATCTATTCTCCAGCCTCCACCTCGGCCGGTTCAATATAAATAGCGTTACACTGTTGTAACCGTTGGACAAGAGGTTATCCCAATAGATTGATATCAAAATACACACAACAATTGCGCCTAGTCAACCCGCGTTGCCAGCGTTCATTGGTGGGTTTCGAGTCTCTTGGGCTTTGATAACCGCGGGGGGTATCCGGACGGGTGCTTCCTCAACCTACGGGACCCGTACGACCATGAAGGTCACCATGTCTCAGTGCTATACCATTTTGGCTACGCTTGACTCTTAGGCTCAGGATTTCCTGACTATATCCGTGAACATCCAGATCGGAGTTGCTGCTCAAGAGTATTTTGACCCATATTTTGTACGCTGTAGCCTGCGATGAGGCCCATAGATCATCTAACGACGTTACAGTGCAATAATTCGAAAGGAGATCTGAGTGCTTTAACACACATACACCGTCCGACGGCTCCCCAGCCATTGAAACGGGCGTATTTACATATAGGTCTTGACGTGGCCTATGTGGGTAACGGTCGAGCTGATAAAGCGTTCGGGTATGCGCACGTATCCTCTTTGGTCGTACGATGCCCGGACTATACCGCAAGGAGGAACACCCGTTGGGTTACGCGAAGATTTCCGCAGCTAACCCATATTGAGACATAGGCAAACGCGCGGCATTCTTGCGCACCCCGGGCACTGCGTATGTCGTGTACAGGACAGGGTCCACTGCGTCGGCATGCCTCTATTTTAGTTCGACCCCCATAGAACCGATGATATTTCCCGTAGTCATGCAACGGGTCAGGCTGCCACGTCGGCAAGGGACGTTAAGGCAGAGTTGGAGGTAAACCTTAACAGACCTTTTGACTCAGAAAAAAGCTGTCAGGTAAGAGGTACACGGGTACCATTGTTGGATGCACCGCGAGCACGATAGCATCGGGAGAGAATCAGACACTACGCCGATCAGCACGTGATGTCGCTCCGTACCCTGCTATTGGAGGATAAAGAGTGTATTCGTTCGGCAATCGATCAACACAAAATGCCCAAGCCTATGGGCAGGTTTGATGAAGAATGCATAGATACTTCTTTATGCATCACGTCCGAGTTAAAAAGCGTACCAGCATTCCGCCTGCAAAAGGTAGCCACCAACAACTGGCTGACTTGTTATGCGTCCGCGTAGTGCTGTAGGTATTATGGTCCGTTGGAAACGGCGATAGATGCCCGAACTTTGAACCATAGGTGATGTAGGCGTTGTAGACTCTGAACTTCACCTACAATGACCCGTCTGTTGGAGAGTGCACATGCACGGAATTGCGCGGTTTACGAAGGCTTGTCCTCATACTCTCTCACCGACAGCAGTAGCCTCTAGAAAAAACGTCTCGCATACTTCAGAATTGGAGCGCCAACCAATTTGGCTGTAGACACTAGACTTCTCAAGAAAGGCTCTTACATCGATAAAACAAACACGTCATAGCGCCCGAACAGGCTTCTTGAAAAGGATGCGGGCTCTATGGAGAGTCAAGGTCTGTGCTTCAGGGCGCCAAGCGGATGGAGAATGAAGTACTAAGATCCATAGACGCCATGGCTATATAGGAATTGAAGCTAGGCGCCGGGGGCTCAGAGTCTGTATACAAGTCCTCGCTATTGGATCGTAACCGCTCAGCTGTCTGAATCTTTTCGCAGTCCTGTTCGGGAGTCACTGCGCGGAACTTAGAATCTATTCAAACGCTTTTTACCACAACTTTAATTGGCTTTGAGGCTTTCGAGCGTCGTGTCTTGAAATTCTCCCCGTGGCTCACTCTGATAACTCTCGCATGCTGTAGAGTAGCATCCGACTAGCGGCCGCACACCTTAAGAATAGTCCCCGTGCCAGGGATAAGAATTTGATCTGCGGATAACACAGCTGCCTGCTGAGCCGAGCTGAACGAAGTGTCTTACAGAAAGGCTAGCAGCATTTGGGTTCATTGTGTAGCTGCTTCACGCTCGCATCGTCCCTGTAAGGGGAGTAGCTTCGAGAACACAGGAGCGCGGAGGATCGGTCGCGGTGCGTTTCGACTCCTAGAAGGAGACTACCGTTGAAGGATTGACTGGTAAAAGCGTCACGCTTGGACGAAGCTTCAATCTGCTTCGGCCATGGGCGGAGGTCTGCGAATTAGACCTTCGTGTAATGTACCATAAAGCCCTCCATTCAAGAATTGTTCCTAGAACAAAACTTTGGTCAGTGCCCAGCATTTACGACTCGTTGTGGCAACTCTACCTAAGTAGACAATCCGTCGGTGGGTCTTTAGTTACAACATCTAGGATATGGGGTTACCCTCATAGGTGGGGCGAATGAAGGAAACAAAATTAGTGGCTTGGGAGTCAAGGCATTCGTCAGGGGTGGATGATCTGCCCAATTTAGAGAATCTGGGAAAATCAATAAGTAACTGCAGTGATCTTTCTGGTGGTACGCGTTATCTTCCACCCCACCTGACGCGTGCAGGCACACCTCTGCCCTCGATAGGTTAGGGGCTGGTGTGAAAAAAAATGAACCGGGGCCTCAGCCTTGCGTGCTGGACTATATCTAGCCGATAGGCTCATCTTAACGTCGCGTTACGGATCGTAACTCAATAGAGGATCAGCAATTTATCAATGGGAAGACATCGGCACCCGCAAGGTAGAATACCGACGTGTTAGATCGCTGGGTGTACAGTAATCCCTACAGTCTGCGATCTGGTGCTTATTCTATTTGAGACCTTCGCAATGTGCCTCTTTGCGGTGCACCCAATGTGAGATCCATCTGCTGAGACCCAGTTTTGTCAGTGCAGAAGGTTTAATGACTAGAAGGCCGGGTGACTTTGGTTAGACGCCTCATCGTAAACGCGACACTGTGCCGGTCATTTCGAATGCCGACAAACCAATGACCGCCGGGATGATCGGCTTCTTTACGACTGATCTCGTCGTGTAGCGGCTCTAAATGATACTTACGAGGAACGTGGCGGATCGACCTATCGACTATCCATAAATTGGCAGCACGCTACTGTGGAACGGTAGAGGTGGCATGATAAAGAAGTGGACAGCTGTACGAAATGACTACCCTATAGAGCGCAAGCCGAGGTCCCAGTCCAAACGCGGTGAGTCCAGCGCATAGCCCGCGATTGCCGGCAAACGCGGGGCTATTAAATAGTGGCACTACTACGTGCACACCACGCTACCACGATAAAAATTGACTCTTCAGAGGGCTATCCTAGGGCCTCCCGGTGTCGCCAATATGGCAGACTCACGTCTTTTAGCGATATGGAGCACCTACTAGAAGTGACAACCTATCGCTTACGAAATGTTAAAACTGTTGTTTAGGTTTAGTCATGAACTATTTTGTGGCGAAGAGTACTGCCTGACTTGTTGATTGTAGGTGGCGAGATACAAAAAGCACTGACGCAGCTTGCTTGGGTACGGGGTGGACATGCCGTACGAAACCTAGGCGATTTCAGTTAAAGATTGTAAACCCGTTCCTCGTTTAGCAAGCCTGCAGCCCCATGCCGGCACTTAATATCCGGTGGATGAGTCTCAGCGGACCTAGCGTAATCACGAAATCCATCAGGCTCCAAGTTACGATTAAGCTTCGTACGGCAAGGGAGTCCCTAGCTTCCATTAGCGTGTACTTCTCCCCGCTTAACTCAGGAGAAGAATATTTTAAGTTAAATTACCTCGTGGTGCACATCCGCTTAGATCCAACTTCAAGGGATGGTAAGGGGGCTTCGTACCTCTACTGGAAGTATTCAACTAGTAGTTGGCTGGGTGGGTCCTTTTTAGGGTTTTCCCTCTGGTTTAGATCCCAATAGCGCCCCCCCCTAGGTTGGGATATAGTCTAGAGGATTAACTAGCGGTTTCGATGTCTTCCACGCCCATAGCACTGGCGCGCCCGTGCTCGCACGGGGCCTTGGCGTAACACAGCTTGTTTCCGACGTGCTAGCAACGAGTACCCTAACCTGGTTAGACGAAACCAACGTTGCGATACTCTGGGGCACATAACTTGTAGGGTCTTGGCCGGGGGGCGGGAGCGTCACCTCTATTGATCTCTCGACAGGAATAAAAGACCTTACGGAGCGGCCACTCATCATACAGACAACGGAGCAGCTGTGGTCTTTTGTAACGATCACAAGGTGCATGTGATTTACAGCTGTACAAGCACAGAAGTTCCCAAAGATCCTGCATCGTGATCACGGTTATCCTACTATAGGATGCGATGTATCGCGCATAGTCATCTAATACCTTATTGTGCAAGCGTCTGACAAGCGCTATATCCGGTCAGACGAAGCCTCCATTCCGTACCGCAGCGCAGATTTGGTCCCCCGCGTGGGGCACTACATAGAGTGCGCACTCCGGTAGTCGACAGTAGCAGCTATTTATAAGTACGGATTACCGACTTATAGAATCCTCCGAGGTTTGACTTTTTCGGGAAAGACCTGTAGCTGTCCAAAACCAGCCGAGGCTGTCACCACCGAAATCGGGAAACGCAGCTGGTACAGGATAGTAACGACCGAGTAGCCTGCACCATATTTCACGTATAGTCGCGTCATACGAGTCCGCACCGTAATCGCGGTATTAACAGCAGGCGGATTCCAGTCTCCCGCGATGTTGGTTGCTGAGGACGTATTTTGGAAACTACCACTGAGGGCTCTGGGATTAGTTTAGGTAATCCCCCTTTCAGCCGGGGAAGAAGTATCGCAAAGTTCTACTCCGGCGCTCGTTACCGTCGAGCTAGCGTGAGGATTATTGACGCACACCTAGGTGTTCGACAATGCCAGGTTTCAGAAAATAAATCTGCGCCAGACCGTATCGATTCGGACCGTTGAGCTACGGCGATAACAAGTATGTCTGGTGCCGCACATTAGTTGGTTTACCAAGGGGGGCCCATGGGATTCACGTATATGAGATCTCGATTGTACCATGAGTTACCTCAGGCGACAGCTCTGATGATACCAATCCGAGAGACCACAGCACCTGGTAAAATTTCTGCTGCTGCCCCCACACCCAAAACATAATCCCTACCGTGGGGCAGAATCCGGATGAGGCGTGAAGATCAAATCTGTTCCCGTGTTTGATGCTGACAACATGTCACTGTTTAGAGAAACGGCCTATCTTAATGATATACGATCTTCGAAGGAGCGGATATACGCCGACCTCAAAAATTTGCGCGTAGACCGCGTTGAGTCAATGGAGGGCTCCGGGTAATCTTGCACAGGTTGCCGACGTTAACTATCAATTTTTCGGGCCCAGAGTGCCCGAGCCATGAGAGTCTCCGTGAGCGACCCTCCCAGTCTACGGCCCTGTGCTCCCACTGCGTGGATTGACCCGATGTCCACCCGTCGATGTTCACACCGGAGTGGTGGGGCGGTGAGGTATTCTTCGGTGCTTCTAGCCCGCAGCAACCGCAGTTCGAAGCCACTTACAGCTAAGGAACGCGGGTGAACCCACATCCGACTCCAAGGCTGATTGCAGTCTGTGCGCTCAGTCATTTGGATACGTAAGGCCCCTGACCGGCCCAGCATTCCTCGTCCCTCATGATTATCGGAATCGCCTGAAAGGATCGCACCAGGGTGGGCCGTTGACCTATAACCTTCCGTCGTATTAAGCCTTGACTATCTCCCTAAGTAGAAGAAGCTTAGTCTGATATGTCATGATAAAAAAACAGAGTACTGTAGGAGTTCACATCGTGGCTGGAAAATATCTAAAACTCGAAAGTCTGCAGAACGCACCGCGTTCACTGCGCCTGACCCTTATGCTCTGAAGGGTATTGGACTAAGACTGCTAGGTCGCGGCCAGGAGGTGGCTCATCGCAGCTGGCTGGATTCCTAACGAGGGATCTTCCTACCAGGGCCAATGCAAGGACAACTCGCTGAGGAAGTTATTGTGAAGATCCGGACAATTGGTAGGTCCTACACTATTGCAACAGGTTTGGTTGTTTTTGCCTGCCTTCGAGACGACACGCTAGCAACCGTTACATCGGGTGGATCGATGGTCGCGCTTTGTCCGGAAGTGCCCATACCGTATGTGACAGGAAGGAAGATGCTTCCTCCTGGTCGATCTCACCTCGCACAAAATTTCACCGATACTCGAACAATTGCTGGCGCACTGACCTGCGGTGTGACTTTAATGCATACGACTCCCGTCGCGCGCGAGTGAGATTGCTCTTTTAGTGGGTGACATAGTACGCTTTGTTCAAGGTTCATTGGACTTGTTGGGGATCGTGCTTATCCCACACGTCCTCATTTTTGGCCTTTGTTTGAGTTTTGAACGTACACCAGAGCAAAGGTGTACAATCTCACGGGGTGTGCAAGTTCACGGTAGGACGTCCGCGAGCGATCTAACTAAGTTGTGTCCCGCTGGGGTGTATTTAAGACCCCCCGCGGTATCTGTTCAGAAATGCTATAATTTATGTCTCGACAAACCAGGGTGACTTATCCCCAGCCTCCAATCTAACGGCTAATGCTAAGTCCACAGGATAGGCGGTCGGTGGTTCCGTACACACGCGTCTAGAGCGGCGTAGGTTGCTGAGAGCATAAGTGCCTCAGAACGCAAGTCCTTGTGGATCTCTAACCCTCCCATGCCGATTTATGACGACGGCTACGGATCAAGTACGAGTGTTCTACCTACCACGCCCTCCTGCACATTTAAGACGTTGTTGCCCTCGGCGAGTGTATTTGGTCTCCTCGGCTTCGTATTTTTGCGTCCGTGGCGCTAGAAATTGGACCATACGCTACTGACATTGGTAGTACTGTCGAATGCTGTCCGCGTGTCCGCGTCCGTTTTCATCCCCGCACAGGGCCTGGAATGGACAGCTGATAATACCAACATCTTAAACATACTGTGTGCATCATGTAAGCCGACACGTGCACAGGGATCCTCAATGCAGTGCTACGGGGATTGAGGAATAGCGAGGTGTATCCAGCGAACCGTTACATTAGGATCAACGCTACATCGCGGCGTCCGCCTAAAGCCAGTGTAAGTCCCAGCTGTTAACCGCCTTGAAGTGGTGCATACACGTTGGGGTAAATTCCGTTAACCGGGGAGCATGCATCTTTTATTCGGCCGTTACAGGCGCCCCAATCACTGCCGACCGCTCCTATAATGGAACACTTGGACCAGCGATGCTGGGTTGCCCAACCCCTCGTACCTTCCGAAGGCATAGCTGGGTACAGATACCGATACCAACGTTGTCGGGTTCTGAGAAGCCTGTATACTCCGCCAGATGGTCCATAAGAGGAGGCCAACGAGCCTATGCTGCGACATGGATGCTAGGCGCCAATTCTCGAAGTCCGTGTCCAAGAGGCTGTGAATAGAAATATTCGCTGCGCGCATTCATTTTTCTGTGTAGCGACGACTCGTGCACGCGTTAGGCATAAACCATTCCATTGGGGGCACACTGAGGACTTCCGGGAAGGTATTAAGTGGCCCCCCTGAGGGAGGCTATCACCACGTGCTCATTCAAAAAGATCCTAGCAAACCGGTACCATGGAATTAGTGTCCGTCGGAGTATCTTTGCCGGGGCCATTGAACATCTTGATAGACGCGGCTGATGCACGAAGAGAGCAGTTATTAGGCTGTTGAACCTACTTCCTGGCGATCAAGGCTAGTTCTGTACAGGTCCCCCGAGTAGCCGACGAAACTTGGTTATGAGCGTCTGAAGTCCACGGGGAGTCGAGTCATCGGGTTCTTCGTCATAACGTCTTACGACGCCTTAACTACCCATAGGTGCGGTGGGTGTGGGGGGTTTATGATTACCTTATCGTATGAGTTAGAGCTCAGCGAAGATTAGTCCGAAACATGCGGTGGGCTAGTCAAAATACCCTTGTCAGCGATCATCGTGTGCCCCCCATTCGGCGTCCGCCTTGTAAGGGTGCACGAGGGTGATTCTAACCATCCGGGGCATAGTAACAGCCCCAGCCGCGAATCTGAATTAGGATACGATCGTGCCATGAATTGGTTAGGCTTGAGGTCTGCAATCCGTCGATAGGTGTCACGCGGTCTCACTGGATAAAGCACAGCGATGAGTTCGTCTTCTAGTCGGCGACAACTAAGATGGTTTCCTTGCGCTCATACAATTCCTAGGGCACGGGGAGAAGCCTGGACGGGGAAACTGCAAGCTAATCACAACGCACCATAGTAGGTCCACCTTAAAGTATTTGCAGGGGGTGCAAGATATGGCCAAGGCCTAACGATACATCTTTTCTCGCAAGGGTTGTTTGAAATGCTAGATTACACCTGGTTAGTCACCGCCAGAGCAAGATCTTATCACTAGTAGCCTTTAAGGTTGGTCTTCGACTGCACTGACCATTGTCAGCGTAGTCGTCCGATCAGCGATAATATGGGGGTCGGGATAAGTCATGATCACTGGAGAGGACGTGCAACGTCTTTCGATGGAAAGGCGCACGGGATAGGAACTCTTCATATTGGGAGATATAAGTCGTGTAGTTCAGCATGACTTTGCCGTTAGAAGCAAAAAATTACTCCATTGCATACATTTTGACAACGCCGACCGACCAAACGCCCTGAGCGCGGCGAAAGTCATGAACCGGCATGCTAAGGCTCAGCTACTAGGAACTTAAACTCCGTAATAACTCAAAATATCGTCTGTTACCGAGTTTTGATGTCATAGGAACTGGTACCGAACTCGTCTGGTATTCGGTCGCTAACGCGCATGTCCAGGGGAGCGATGTCTATGATGCCTCCGTTTTGCTGCTGCCGCCTAACAGCGATTAAGCAAGCTGCCTCCTTTGGCTAGGCACCGTAATTATTATTTTTCAAACTCGCACATATTGCTACGTTCTAAACCCGGGGACCGCCGGCCGGCTGCGACGCTCATACGTGTCCAACCTGACGCGGGAGTGATGGTCTGCTCACCTGGGTCGCCTCCGGTAATCCTGTCGCAGGCCGAGGTTAGCGTTTGATGCATGGAGCGCCCGAGCGCAATGAACACCAAGAAGTATGTGGACTCTAGCGTCATAGGGAAGACATAATTTCCCTCTCCCTGTTGCATAGTCCGCCGCACCCTGTGGTGTCTCAGTGGTTGTAGTTATAACACGGCTCGCAGCAAGCATGAATAGGACGCCTTATAATCACGGTTAT
		</sequence>
    <sequence><taxon idref="Location_1_2_0|23.428498162606907"/>
			TGAGCACGTCCCAAGGGTGGCACCGTATGTAATGGCCTTAACCTCCAATCCAGCAAAAGTGAGTATCTCATCCGACGGGCAAAATTGTTTAATATCTGCAAGACGTACATTCTCCGTATCACACCTATACCGTATGGCGATCGACTTCCCCATACAGAAAATCTGTAGTGAGACTCACGGCGGCATTCCACCCGAGTCCCGCAAGTTAATCCTCCGCGTTTATTCATTCGTCGACAGGCAGGAGCACGCTAGCCGGAGTAGGGGCCACCTCCTCTACCGTGAGGGTACACAACCGCAGCATTATGCCTTAATCGCATAGGGCTGGATTCACCAATAAGAGAGACGCTATTCCGGCCGGGTGTGACCTGCTATTAAAAGGCACCTGGAGGAACGGGCCGATCAGCCAATGAAAGGACGTGCGATTGTCCGGTCGGCCAGTAGGTCAGCCGCCGCACGCGTTACCTCGTTTAAAGGAAAGTCTCTAGGGTCTGTGCTCGTCGGGCGAAGATAAGTTTTACGAGAATAATTCTATGATGTTAACCCGCCTAATTAAATTTTAAGTATAGGGCAGGCGAATTAGGGTTGCTACACAAATTTGAGGATCTGTGCTAGCACACCGTGATCGGACAACTAGAATGAATCAATTCTGTTGAAGTCTAGAAGCGGAAAAAGAATTCACAGCTCGCAAGTCGCTCAGTGGCAGGTACTCCCCTAAGTGGTTCAGCGTTCCCGCTGACCGGCTTGATTATGGCCTAAACGGATTTACGTGCATGGGTTATCATTTAAAATACCTGCTTCGGCTAGGCGTTATTTACAGCGTGTACCTGAAATAGAGACGATGCCTCACGACATTACAATGCGGAAACTAGATCCGGCAACATATGGAGTATATATGGACGGCAATCGTTGGATAGGTGCGCGAGACCTTCCTGTGCATGTCGATTGCCCCACATTTCGAATTAGAGGGTTCAAAGCAGCGTGTTTATACGGTCCTTAGGTCATACGACTGTGACATCTATATCCCTGGAAAAATTATTGGGGGTCGCCAGGGCTAATCGCTAACACATCTGCAATAGGGAGCTAGGCCCTGATAGCTGGGATACAAGCATGATGCTTATCAGGGGCTTCTCGAACTGAAGAGTAAAGTGCGGCTCCCCCCCGGGTACATTTTCCTTAGCGGGACATTTTTTCTTGAGGTAGTGCGCATTCTCCCGACGACAGGACCAATCCCCCCCTCTACGCGTTGTAACCAATTAACCGTAGACAGGTTTAATCATGGAAGTTTGAACGTCAGTTGTATGTCTACGGGCCCACCCATTGTCGAGTACAAATATAAATTTATGATCGTTGTTGAGGAACGCTGTTAGTCGAGCTGAAACGTCGATCGTCCATGATTCGGTAGTTTTGGCATAAGGGTGTATACGTGCCTGGGTGTTGGTAAATGTATTATACAACTGCGTTGACGCTGGAATCACCTGAACCTAAAGACTAAGCTCTGACGTCACTTCGTTCTCGATGAAAAACGCGATGTAACAAGCTATCGACCTATTTACATTATACCCTAGTATATGACCTCGTCCTCCTAGGTGCGCTGCACGCGGCTCTGACATATGGTGAGGAGTGCCCCCGTGAAATGGCTGATTCACATGCGGTTCATTACACCGGCTGTTTTAACTGCGTTACAGTTACTCTGACACAGCAGCGCTCCCCGCATTTTCACCTGCAGTACACTTGACCTCACAACCAACATTTACCTAAAACCAGTCAGCGAGTCACAGATTGGTTCGGTACCCAATTGTACACTGTTCGTTATATAACCAGTACGGACGCCTCTTTAAGATACGGCTAAGACATGTCCCGGCATCTGAGTCCTCGGCCGGTCTCTCGGAAACTCCGTTCTACCTTGGTCGCACCCGTAATTACTTTGTAAGAGATTGGGGGAAGAGTCAGATGGATAAAATCATCTGATGCGCGGCTCAACAACCATGACCGATATCAAACCGTTCGCTGTACGTTTTTCCCGCCCGTGCCTTTCTACGTAAAAAAATCCAGTGCAATAAAATAAAGTCCACAGTCTTTCTGAAAATGCCGCGGTTCGTGGCGTTATACCTGGGACATTCTCGTTGACAAGATGAATGGGTTAATTGAAGGGCAGGACATCCGTCGCAACTAGCGGACTGTGGTCGCACCAAGCGTGATTCTGGCCGCAATGACGGCTGCGGCTGGATCTGTCCATCTAATTGCTGGGTCTGCACCAGTTTCAGTAGTCAGGCCGGGCTCAATATCACCAAGGCAGATCGTAAAACTCCCCAACGTTCACAAAGGTATTAATAGCATATAATTTAGGGAGATCACCGTTCGGTGCTTTGTCGCCGCAGTACAGCATTTCACGCAAAACCGTAATACAGTAGAATGACACCAGGCGCGGATAGGCTTACTCAGCTCGGATTAGCTGTGACACCGTCTACCCTAAGTCATCCTTTCTAAGCTGTGCCCACATGGCCTGCGCTGCATACATCACGCATGCTGAGATAATGAAAATTGCTGAGGTGCCTCGGTGTTTCCGTGAACACACTTGGCGTGCATCGTTTAAAGTGGCGTTCAGGCTGCCTAGGAATCTGAGTTGTGCACTGAGCGCGGTGGGCTTCTGTTCCATCCTTACCTTAACCGGATGGGGGTCTAGATCTGCCCGACAATTGCGAAACCGGTGTCATGCTTCCTTCACAGGTACATGGATGTGCAATGAAACGCCGGAACCCCGTACCAATACATTACACTGCACATGTGATCTGGGCTGAGCGGACCTAAGGCTCCCTTAACAGAATAGAAAAGTGTCAACTACGCCTTTATCCCATCCCCTGACAGCCTTCTTCTAGGTTGATCTGAGGACGTAGTCTATTTAGGGATGCAATTCCAATCTATCCACAAAAATTAGATTATGCGGGAGCGGTTGGGGTCAATTTATCTAAGAGTAAGCATAGTGCATGCATTGTTGCCGTGCTTCAGAGATATCATGTTTCTGCTCGCTGCTCGTGAAGGCCATGCACCCTCCTAACAGCCAACCAAGTAACTAGGCGGAGCCAAAGTGGCGTCTTACTACCATTGACTTAACCATAGCGTATAGCGTTCAATACGTGTCAATACCCAACGCGCGCGCCACCCGCGCGGCTAAGACCATCTTTTGTCGCATAGTACGCCCGCTACGACCCCGTTTAATTTGAATTCAGTATCAGTCCGGCGCTCTGGACTACTTCACGTAAAGGACATGGACCTCCAATCCACATATTTAAGACCTAATACGTAACTACGCTATTCAATATGGCTTCCTCAGAGTCACTGACAAGCTAATCTGTTATGTATTGGGAATTTCGAGTAACCACCGAACGTGGCCCCCCCTATCTTCATGCGACCAACCCGGCGTCGATGTACATCAGGTGTGTCGCCGACGCCCGGGTATAATAATGGGTTCACTCGCGGCTGGCAAGTCTCCTGAGGGCAGGTTAGGTGGCGGGGAATAGCCGTATCAGAGTGCAATGACCAGTCAAAGCGCGGAAGGACCTCTGGCGCTGTCCTACAGGTAGAATTGCACGAGGTCCAGAGCCAGTGGTCACGCCCACTATGAAGCACTAGTCATTTGTGCGCCATCCTGTCACTTAAGCACATTGCGTTCGAGCAATGCAGCTCTCACAACTCGATATAGGAGAAAGATGGTAACAATGATAGCGTGAGGGTCAAGAAACCCGTAAAAAAGGCTTAGTGAACGACGGCTGGCGTAATGTTCTTGACCGAACAGACCAATAAGAGCTTCAGTGATGGACGTTCCCACCCATTGCGAACTGTTCTCGACAGTGTAAGTGCGGGAGGGGGCGGAGAAGGGACTACCATACCTGTTTTTCATACTACGACTTTCATTTCAGGTATTAAGTAAACGAATAGAACCGCCCAGAACAGGCTCGAGAAGTATGACGTACGACACTGTGTGCAATCTGTGTCCGCTAACCAGTCGGCAGGTCGTAACGGGTCGATAACCATTGGGCTCGGGCTTCGGCAATCATCCAGCGGATGGGTTACCTGTATCGGGAACTTGTGGCGTATGAAGCATTATCTAACTTAAAACCCCGGGGACCCGAACAAGGGGCTCGTACTTTTCGCAGAAACAACTTGAGTATTGCTGCGTGCCATAATGACGACATTTATTATGGGTATCGTAACGACGATTCGGCGTGCCCAACGGGATTGGAGAATCACCCACCGTTCGGACTAAGGCGTGGGTTAACAGGTTACAGTCCTATTGCACGTTTTCATCTTGCCCTGGCAAGGTCGGTACTTTCAGATCGAAGCCCAGCGCGCGAAGGTCTGAACGTTAAAGCCTAAAGTCCGTGGCCGTTGTCGGAGATATAAACTCAACAAATCGCATCACTCGGAAGAGCTGTCGGGCGTTCGACCCGGTGAAACAGCAATTCCCAGCATCATTTTTAAAATGTATGAAGGACGCCTCTATCGAGAGCTTAACGTAACGTACCAGCAAACATCAGTTTGCTGTATTTAGTGGAGGGTGTCTGGAGGCGTCACCAAAGCAAGCCCAGGCCCTCATCTACACCAACTAGCGATAACCAGAGCGACACACACTCGGTTCTAAAAAGGAAAGCTTACCTAGAATCTGAGGTGCACATCTAATTACAAAATGTTGGCGGGTCCCGTCACCTCCACGAGACCAAACGCACCATCACAGACGCGTGATGATTGACGATGTCGCCTATTACGACGGCCGAAATCGCCGAACAAGTATCTCAAATTGTACCATTCCCTGATTGGTCGCTCAGGTATGAGAGCGATATAACTTAGGCGAACGGTCCGTTAGAATTGGGATCCTAGGTGCCTCCGTCAGGGGGATTCTAGTATCTATTCTCCAGCCTCCACCTCGGCCGGTTCAATATAAATAGCGTTACACTGTTGTAACCGTTGGACAAGAGGTTATCCCAATAGATTGCTATCAAAATACACACAACAATTGCGCCTAGTCAACCCGCGTTGCCAGCGTTCATTGGTGGGTTTCGAGTCTCTTGGGCTTTGATAACCGCGGGGGGTATCCGGACGGGTGCTTCCTCAACCTACGGGACCCGTACGACCATGAAGGTCACCATGTCTCAGTGCTATACCATTTTGGCTACGCTTGACTCTTAGGCTCAGGATTTCCTGACTATATCCGTGAACATCCAGATCGGAGTTGCTACTCAAGAGTATTTTGACCCATATTTTGTACGCTGTAGCCTGCGTTGAGGCCCATAGATCATCTAACGACGTTACAGTGCAATAATTCGAAAGGAGATCTGAGTGTTTTAACACACATACACCGTCCGACGGCTCCGCAGCCATCGAAACGGGCGTATTTACATATAGGTCTTAACGTGGCCTATATGGGTAACGGTCGAGCTGATAAAGCGTTCGGGTATGCGCACGTATCCCCTTTGGTCGTACGATGCCCGGACTATACCGCAATGAGGAACACCCGTTGGGTTACGCGAAGATTTCCGCAGCTAACCCATATTGAGACATAGGCAAACGCGCGGCATTCTTGCGCACCCCGGGCACTGCGTATGTCGTGTACAGGACAGGGTCCACTGCGTCGGCATGCCTCTATTTTAGTTCGACCTCCATAGAACCGATGATATTTCCCGTAGTCATGCAACGGGTCAGGCTGCCACGTCGGCAAGGGACGTTAAGGCAGAGTTGGAGCTAAACCTTAACAGACCTTTTGACTCAGAAAAAAGCTGTCAGGTAAGAGGTACACGGGTACCATTGTTGGATGCACCGCGGGCACGATAGCATCGGGAGAGAATCAGACACTACGCCGATCAGCACGTGATGTCGCTCCGAACCATGCTATTGGAGGATAAAGAGTGTATTCGTTCGACAATCGATCAACACAAAATGCCCAAGCCTATGGGCAGGTTGGATGAAGAATGCATAGATACTTCTTTATGCATCACGTCCGAGTTAAAAAGCGTACCAGCATTCCGCCTGCAAAAGGTAGCCACCAACAACTGGCTAACTTGTTATGCGTCCGCGTAGTGCTGTAGGTATTATGGTCCGTTGGAAACGGCGATAGATGCCCGAACTTTGAACCATAGGTGATGTAGGCGTTGTAGACTCTGAACTTCACCTACAATGACCCGTCTGTTGGAGAGTGCACATGCACGGAATTGCGCGGTTTACGAGGGCTTGTCCTCATACTCTCTCACCGACAGCAGTAGCCTCTAGAAAAAGCGTCTCGCATACTTCAGAATTGGAGCGCCAACCAATTTGGCTGTAGACACTAGACTTCTCAAGAAAGGTTCTTACATCGATAAAACAAACACGTCATAGCGCGCGAACAGGCTTCTTGAAAAGGATGCGGGCCCTATGGAGAGTCAAGGTCTGTGCTTCAGGGCGCCAAGCGGACAGAGAATGAAGTACTAAGATCCATAGACGCCATGGCTATATAGGAATTGAAGCTAGGCGCCGGGGGCTCAGAGTCTGTATACAAGTCCTCGCTATTGGATCGTAACCGCTCAGCTGTCTGAATCTTTTCGCAGTCGTGTTCGGGAGTCACTGCGCGGCACTTAGGATCTATTCAAACGCTTTTTACCACAACTTTAATTGGCTTTGAGGCTTTCGAGCGTCGTGTCTTGAAATTCTCCCCGTGGCTCACTCTGATAACTCTGGCATGCTGTAGAGTAGCATCCGACTAGCGGCCGCACACCTTAAGAATAGTCCCCGTGCCAGGGATAAGAATTTGATCTGCGGATAACACAGCTGCCTGCTGAGCCTAGCTGAACGAAGTGTCTTACAGAAAGGCTAGCAGCATTTGGGTTCATCGTGTAGCTGCTTCACGCTCGCACCGTCCCTGTAAGGGGAGTAGCTTCGAGAACACAGGAGCGCGCAGGATCGGTCGCGGTGCGTTTCGACTCCTAGAAGGAGACTACCGTTGAAGGATTGACTGGTAAAAGCGTCACGCTTGGACGAAGCTTCAATCTGCTTCGGCCATGGGCGGAGGTCTGCGAATTAGACCTTCGTTTAATGTACCATAAAGCCCTCCGTTCAAGAATTGTTCCTAGAACAAAACTTTGGTCAGTGCCCAGCATTTACGACTCGTTGTGGCAACTCTACCTAAGTAGACAATCCGTCGGTGGGTCTTTAGTTACAACATCTAGGATATGAGGTTACCCTCATAGGTGGGGCGAATGAAGGAAACAAAATTAGTGGCTTGGGAGTCAAGGCATTCGTCAGGGGTGGATGATCTGCCCAATTTAGAGAATCTGGGAAAATCAATAAGTAACTGCAGTGATCTTTCTGGTGGTACGCGTTATCTTCCACCCCACCTGACGCGTGCAGGCACACCTCTGCCCTCAATAGGTTAGGGGCTGGTGTGGAAAAAAATGAACCGGGGCCTCAGCCTTGCGTGCTGGACTATATCTAGCCGATAGGCTCATCTTAACGTCGCGTTACGGATCGTAACTCAATAGAGGATCAGCAGTTTATCAATGGGAAGACATCGGCACCCGCAAGGTAGAATACCGACGTGTTAGATCGCTGGGTGTACAGTAATCCCTACAGTCTGCGATCTGGTGCTTATTCTATTTGAGACCTTCGCAATGTGCCTCTTTGCGGTGCACCCAATATGAGATCCATCTGCTGAGACCCAGTTTTGTCAGTGCAGAAGGTTTATTGACTAGAAGGCCGGGTGACTTTGGTTAGACGCCTCATCGTAAACGCGACACTGTGCCGGTCATTTCGAATGCCGACAAACCAATGACCGCCGGTATGATCAGCTTCTTTACGACTGATCTCGTCGTGTAGCGGCTCTAAATGATACTTACGAGGAACGTGGCGGATCGACCTATCGACTATCCATAAATTGGCAGCACGCTACTGTGGAACGGTAGAGGTGACATGATAAAGAAGTGGACAGCTGTACGAAATGACTACCCTATAGAGCGCAAGCCGAGGTCCCAGTCCAAACGCGGTGAGTCCAGCGCATAGCCCGCGATTGCCGGCAAACGCGGGGCTATTAAATAGTGGCACTACTACGTGCACACCACGCTACCACGAGAAAAATTGACTCTTCAGAGGGCTATCCTAGGGCCTCCCGGTGTCGCCAATATGGCAGACTCACGACTCCTAGCGATATGGAGCACCTACTAGAAGTGACAACCTATCGCTTACGAAATGTTAAAGCTGTTGTTTAGGTTTAGTCATGAACTATTTTGTGGCGAAGAGTACTGCCTGACTTGTTGATTGTAGGTGGCGAGATACAAAAAGCACTGACGCAACTTGCTTGGGTACGGGGTGAACATGCCGTACGAAACCTAGGCGATTTCAGTTAAAGATTGTAAACCCGTTCCTCGTTTAGCAAGCCTGCAACCCCATGCCGGCACTTAATATCCGGTGGATGAGTCTCAGCGGACCTAGCGTAATCACGAAATCCATCAGGCTCCAAGTTACGATTAAGCTTCGTACGGCAAGGGAGTCCCTAGCTTCCATTAGCGTGTACTTCTCCCCGCTTAACTCAGGTGAAGAATATTTTAAGTTAAATTACCTCGTGGTGCACATCCGCTTAGATCCAACTTCAAGGGATGGTAAGGGGGCTTCGTACCTCTATTGGAAGTATTCAACTCGTAGTTGGCTGGGTGGGTCCTTTTTAGGGTTTTCCCTCTGGTTCAGATCCCAATAGCGCCCCCCCCTAGGTTGGGATATAGTCTTGAGGATTAACTAGCGGTTTCGATGTCTTCCACGCCCATAGCATTGGCGCGCCCGTGCTCGCACGGGGCCTTGGCGTAACACAGCTTGTTTCCGACGTGCTAGCAACGAGTACCCTAACCTGGTTAGACGAAAGCAACGCTGCGATACTCTGGGGCACATAACTTGTAGGGTCTTGGCCGGGGGGCGGGAGCGTCACCTCTATTGATCTCTCGACAGGAATAAAAGACCTTACGGAGCGGCCACTCATCATACAGACAACGGAGCAGCTGTGGTCTTTTGTAACGATCACAAGGTGCATGTGATTTACAGCTGTACAAGCACAGAAGTTCCCAAAGATCCTGCATCGTGATCACGGTTATCCTACTATAGGGTGCGATGTATCGCACATAGTCATCTAATACCTTATTGTGCAAGCGTCTGACAAGCGCTATATCCGGTCAGACGAAGCCTCCATTCCGTACCGCAGCGCAGATTTGGTCCCCCGCGTGGGGCACTACATAGAGTGCGCACTCCGGTAGTCGACAGTAGCAGCTATTTATAAGTACGGATTACCGACCTATAGAATCCTCCGAGGTTTGGCTTTTTCGGGAAAGACCTGTAGCTGTCCAAAACCAGCCGATGCTGTCACCACCGAAATCGGGAAACGCAGCTGGTACAGGACAGTAACGACCGAGTAGCCTGCACCATATTTCACGTATAGTCGCGTCATACGAGTCCGCACCGTAATCGCGGTATTAACAGCAGGCGGATTCCAGTCTCCCGCGATGTTGGTTGCTGAGGACGTATTCTGGTAACTACCACTGAGGGCTCTGGGATTAGTTTAGGTAATCCCCCTTTCAGCCGGGGAAGAGGTATCGCAAAGTTCTAGTCCGGCGCTCGTTACCGTCGAGCTAGCGTGAGGATTATTGACGCACACCTAGGTGTTCGACAATGCCAGGTTTCAGAAAATAAATCTGCGCCAGACCGTATCGATTCGGACCGTTGAGCTACGGCGATAACAAGTATGTCTGGTGCCGCACATTAGTTGGTTTACCAAGGGGGGCCCATGGGATTCACGTATATGAGATCTCGACTGTACCATGAGTTACCTCAGGCGACAGCTCTGATGATACCAATCCGAGAGCCCACAGCACCTGGTAAAATTTCTGCTGCTGCCCCCACACCCAAAGCATAATCCCTACCGTGGGGCAGAAACCGGATGAGGCGTGAAGATCAAATCTGTTCCCGTGTTTGATGCTGACAACATGTCACTGTTTAGAGAAACGGCCTATCTTAATGATATACGATCTTCGAAGGAGCGGATATACGCCGACCTCAAAAATTTGCGCGTAGACCGCGTTGAGTCAATGGAGGACTCCGGGTAATCTTGCACAGGTTGCCGACGTTAACTATCAATTTTTCGGGCCCAGAGTGCCCGAGCCATGAGAGTCTCCGTGAGCGACCCTCCCAGTCTACGGCCCTGTGCTCCCACTGCGTGGATTGACCCGATGTACACCCGTTGATGTTCACACCGGAGTGGTGGGGCGGTGAGGTATTCTTCGGTGCTTCTAGCCCGCAGCAACCGCAGTTCGAAGCCACTTACAGCTAAGGAACGCGGGTGAACCCACATCCGACTCCAAGGCTGATTGCAGTCTGTGCGCTCAGTCATTTGGATACGTAAAGCCCCTGACCGGCCCAGCATTCCTCGTCCCTCATGATTATCGGAATCGCCTGAAAGGATCGCACCAGGGTGGGCCGTTGACCTATAACCTTCCGTCGTATTAAGCCCTGACTATCTCCCTAAGTAGAGGAAGCTTAGTCTGATATGTCATGATAAAAAAACAGAGTACTGTAGGAGTTCACATCGTGGCTGGAAAATATCTAAAACTCGAAAGTCTGCAGAACGCACCGCGTTCACTGCGCCTGACCCTTATGCTCTGAAGGGTATTGGACTAAGACTGCTAGGTCGCGGCCAGGAGGTGGCTCATCGCAGCTGGCTGGATTCCGAACGAGGGATCTTCCTACCAGGGCCAATGCAAGGACAACTCGCTGAGGAAGTTATTGTGAAGATCCGGACAATTGGTAGGTCCTACACTAATGCAACAGGTTTGGTTGCTTTTGCCTGCCTTCGAGACGACACGCTAGCAACCGTTACATCGGGTGGATCGATGGTCGCGCTTTGTCCGGAAGTGCCCATACCGTATGTGACAGGAAGGAAGATGCTTCCTCCTGGTCGATCTCACCTCGCACAAAATTTCACCGATACTCGAACAATTGCTGGCGCACAGACCTGCGGTGTGACTTTAATGCATACGACTCCCGTCGCGCGCGAGTGAGATTGCTCTTTTAGTGGGTGACATAGTACGCTTTGTTCAAGGTTAATTGGACTTGTTGGGGATCGTGCTTATCCCACACGTCCTCATTTTTGGCCTTTGTTTGAGTTTTGAACGTACACCAGAGCAAAGGTGTACAATCTCACGGGGTGTGCAAGTTCACGGTAGGACGTCCGCGAGCGGTCTAACTAAGTTGTGTCCCGCTGGGGTGTATTTAAGACCCCCCGTGGTATCTGGTCAGAAATGCTATAATTCATGTCTCGACAAACCAGGGTGACTTATCCCCAGCCTCCAATCTAACGGCTAATGCTAAGTCCACAGGATAGGCGGTCGGTGGTTCCGTACACACGCGTCTAGAACGGCGTAGGTTGCTGATAGCATAAGTGCCTCAGAACGCAAGTCCTTGTGGATCTCTAACCCTCCCATGCCGATTTATGACGACGGTTACGGATCAAGTACGAGTGTTCTACCTACCACGCCCTCGTGCACATTTAAGACTTGGTTGCCCTCGGCGAGTGTATTTGGTCTTCTCGGCTTCGTATTTTTGCGTCCGTGGCGCTAGAAATTGGACCATACGCTCCTGACATTGGTAGTACTGTCGAATGCTGTCCGCGTATCCGCGTCCGTTTTCATCCCCGCACAGGGCCTGGAATGGACAGCTGATAATACCAACATCTTAAACATACTGTGTGCATCATGTAAGCCGACACGTGCACAAGGATCCTCAATGCAGTGCTACGGGGATTGAGGAATAGCGAGGTGTATCCAGCGAACCGTTACCTTAGGATCAACGCTACATCGCGGCGTCCGCCTAAAGCCAGTGTAAGTCCCAGCTGTTAACCGCCTTGAAGTGGTGCAAACACGTTGGGGTAAATTCCGTTAACCGGGGAGCATGCATCTTTTATTCGCCCGTTACAGGCGCCCCAATCACTGCCGACCGCTCCTATAATGGAACACTTGGACCAGCGATGCTGGGTTGCCCAACCCCTCGTACCTTCCGAAGGCATAGCTGGGTACAGATACCGATACCAACGTTGTCGGGTTCTGAGAAGCCTGTATACTCCGCCAGATGGTCCATAAGAGGAGGCCAACGAGCCTATGCTGCGACATGGATGCTAGGCGCCAATTCTCGAAGTCCGTGTCCAAGAGGCTGTGAATAGAAATATTCGCTGCGCGCATTCATTTTTCTGTGTAGCCACGACTCGTGCACGCGTTAGGCATAAACCATTCCATTGGGGGCACACTGAGGACTTCCGGGAAGGTATTAAGTGGCCCCCCCGAGGGAGGCTATCACCACGTGCTCATTCAAAAAGATCCTAGCAAACCGGTACCATGGAATTAGTGTCCGTCGGAGTATCTTTGCCGGGGTCATTGAACATCTTGATAGACGCGGCTGATGCACGCAGAGAGCAGTTATTAGGCTGTTGAACCTACTTCCTGGCGATCAAGGCTAGTTCTGTACAGGTCCCCCGAGAAGCCGACGAAACTTGGTTATGAGCGTCTGAAGTCCACGGGGAGTCGAGTCATCGGGTTCTTCGTCATAACGTCTTACGACGCCTTAACTACCCATAGATGCGGTGGGTGTGGGGGGTTTATGATTACCTTATCGTATGAGTTAGAGCTCAGCGAAGATTAGTCCGAAACATGTGGTGGGCTAGTCAAAATACCCTTGTCAGCGATCATCGTGTGCCCCCCATTCGGCGTCCGCCTTGTGAGGGTGCACGAGGGTGATTCTAACCATCCGGGGCATAGTAACAGCCCCAGCCGCGAATCTGAATTAGGATACGATCGTGCCATGAATTGGTTAGGCTTGAGGTGTGCAATCAGTCGATAGGTGTCACGCGGTCCCACTGGATAAAGCACAGCGATGAGTTCGTCTTCTAGTCGGCGACAACTAAGATGGTTTCCTTGCACTCATTCAATTCCTAGGGCACGGGGAGAAGCCTGGACGGGGAAACTGCAAGCTAATCATAACGCACCATAGTAGGTCCACCTTAAAGTATTTGCAGGGAGTGCAAGATATGGCCAAGGCCTAACGATACATCTTTTCTCGCAAGGGTTGTTTGAAATGCTAGATTACACCTGGTTAGTCACCGCCAGAGCAAGATCTTATCACTAGTAGCCTTTAAGGTTGGTCTTCGACTGCACTGACCATTGTCAGCGTAGCCGTCCGATCAGCGATAATATGGGGGTCGGGATAATTCATGATCACTGGAGAGGACGTGCAACGTCTTTCGATGGAAAGGCGCACGAGATAGGAACTCTTCATATTGGGAGATATAAGTCGTGTAGTTCAGCATGACTTTGCCGTTAGAAGCAAAAAATTACTCCATTGCATACATTTTGACAACGCCGACCGACCAAACGCCCTGAGCGCGGCGAAAGTCATGAACCGGTATGCTAAGGCTCAGCTACTAGGAACTTAAACTCCGTAATAACTCAAAATATCGTCTGTTACCGAGTTTTGATGTCATAGGAACTGGTACCGAACTCGTCTGGTATTCGGTCGCTAACGCGCATGTCCAGGGGAGCGATGTCTATGATGCCTCCGTTTTGCTGCTGCCGCCTAACAGCGATTAAGCAAGCTGCCTCCTTTGGCTAGGCACCGTAATTATTATTTTTCAAACTCGCACATATTGCTACGTTCTAAACCCGGGGACCGCCGGCCGGCTGCGACGCTCATACGTGTCCAACCTGACGCGGGAGTGATGGTCTGCTCACCTGGATCGCCTCCGGTAATCCTGTCGCAGGCCGAGGTTAGCGTTTGATGCATGGAGCGCCCGAGCGCAATGAACACCAAGAAGTATGTCGACTCTAGCGTCATGGGGAAGACATAATTTCCCTCTCCCTGTTGCATAGTCCGCCGCACCCTGTGGTGTCTCAGTGGTTGTAGTTATAACACGGCTCGCAGCAAGCATGAATAGGACGCCTTATAATCACGGTTAT
		</sequence>
    <sequence><taxon idref="Location_1_2_1|31.00563673115858"/>
			TGAGCACGTCCCAAGGGTGGCACCGTATGTAATGGCCTTAACCTCCAATCCAGCAAAAGTGAGTATCTCATCCGACGGGCAAAATTGTTTAATATCTGCAAGACGTACATTCTCCGTATCACACCTATACCGTATGGCGATCGATTTCCCCATACAGAAAAACTGTAGTGAGACTCACGGCGGCATTCCACCCGAGTCCCGCAAGTTAATCCTCCGCGTTTATTCATTCGTCGACAGGCAGGAGCACGCTAGCCGGAGTAAGGGCCACCTCCTCTACCGTGAGGGTACACAACCGCAGCATTATGCCTTAATCGCATAGGGCTGGATTCACCAATAAGAGAGACGCTATTCCGGCCGGGTGTAACCTGCTATTAAAAGGCACCTGGAGGCACGGGCCGATCGGCCAATGAATGGACGTGCGATTGTCCGGTCGGCCAGTAGGTCAGCCGCCGCACGCGTTACCTCGTTTAAAGGAAAGTCTCTAGGGTCTGTGCTCGTCGGGCGAAGATAAGTTTTACGAGAATAATTCTATGATGTTAACCCGCCTAATTAAATTTTAAGTATAGGGCAGGCGAATTAGGGTTGCTACACAAATTTGAGGATCCGTGCTAGCACACCGTGATCGGACAACTAGAATGAATCAATTCTGTTGAAGTCTAGAAGCGGAAAAAGAATTCACAGCTCGCAAGTCGCTCAGTGGCAGGTACTCCCCTAAGCGGTTCAGCGTTCCCGCTGACCGGCTTGATTATGGCCTAAACGGATTTACGTGCATGGGTTATCATTTAAAATACCTGCTTCGGCTAGGCGTTATTTACAGCGTGTACCTGAAATAGAGACGATGCCTCACGACATTACAATGCGGAAACTAGATCCGGCAACATATGGAGTATATATGGACGGCAATCGTTGGATAGGTGCGCGAGACCTTCCTGTGCATGTCGATTGCCCCACATTTCGAATTAGAGGGTTCAAAGCAACGTGTTTATACGGTCCTTAGGTCATACGACTGTGACATCTATATCCCTGGAAAAGTTATTGGGGGTCGCCAGGGCTAATCGCTAACACATCTGCAATAGGGAGCTAGGCCCTGATAGCTGGGATACAAGCATGATGCTTATCAGGGGCTTCTCGAACTGAAGAGTAAAGTGCGGCTCCCCCCCGGGTACATTTTCCTTAGCGGGACATTTTTTCTTGAGGTAGTGCGCATTCTCCCGACGACAGGACCAATCCCCCCCTCTACGCGATGTAACCAATTAACCGTAGACAGGTTAAATCATGGAAGTTTGAACGTCAGTTGTATGTCTACGGGCCCACCCATTGTCGAGTACAAATATAAATTTATGATCGTTGTTGAGGAATGCTGGTAGTCGAGCTGAAACGTCGATCGTCCATGATTCGGTAGTTTTGGCATAAGGGTGTATACGTGCCTGGGTGTTGGTAAATGTATTATACAACTGCGTTGACGCTGGAATCACCTGAACCTAAAGACTAAGCTCTGACGTCACTTCGTTCTCGATGAAAAACGCGATGTAACAAGCTATCGACCTATTTACATTATACCCTAGTATATGACCTCGTCCTCCTAGGTCCGCTGCACGCGGCTCTGACATATGGTGAGGAGTGCCCCCGTGAAATGGCTGATTCACATGCGGTTCATTACACCGGCTGTTTTAACTGCGTTACAGTTACTCTGACACAGCAGCGCTCCCCGCATTTTCACCTGCAGTACACTTGACCTCACAACCAACATTTACCTAAAACCAGTCAGTGAGTCACAGATTGGTTCGGTACCCAATTGTACACTGTTCGTTATATAACCAGTACGGACGCCTCTTTAAGATGCGGCTAAGACATGTCCCGGCATCTGAGTCCTCGGCCGGTCTCTCGGAAACTCCGTTCTACCTTGGTCGCACCCGTAATTACTTTGTAAGAGATTGGGGGAAGAGTCAGATGGATAAAATCATCTGATGCGCGGCTCAACAATCATGACCGATATCAAACCGTTCGCTGTACGTTCTTCCCGCCCGTGCCTTTCTACGTAAAAAAATCCAGTGCAATAAAATAAAGTCCACAGTCTTTCTGAAAATGCCGCGGTTCGTGGCGTTATACCTGGGACATTCTCGTTGACAAGATGAATGGGTTAATTGAAGGGCAGGACATCCGGCGCAACTAGCGGACTGTGGTCGCACCAAGCGTGATTCTGGCCGCAATGACGGCTGCGGCTGGATCTGTCCATCTAATTGCTGGGTCTGCACCAGTTTCAGTAGTCGGGCCGGGCTCAATATCACCAAGGCGGATCGTAAAACTCGCCAACGTTCACAAAGGTATTAATAGCATATAATTTAGGGAGATCACCGTTCGGTGCTTTGTCGCCGCAGTACAGCATTTCACGCAAAACCGTAATACAGTAGAATGACACCAGGCGCGGATAGGCTTACTCAGCTCGGATTAGCTGTGACACCGTCTACCCTAAGTCATCCTTTCTAAGCTGTGCCCACGTGGCCTGCGCTGCATACATCACGCATGCTGAGATAATGAAAATTGCTGAGGTGCCTCGGTGTTTCCGTGAACACACTTGGCGTGCATCGTTTAAAGTGGCGTTCAGGCTGCCTAGGAATCTGAGTTGTGCACTGAGCGCGGTAGGCTTCTGTTCCATCCTTACTTTAACCGGATGGGGGTCTAGATCTGCCCGACAATTGCGAAACCGGTGTCATGCTTCCTTCACAGGTACATGGATGTGCAATGAAACGCCGGAACCCCGTACCAATACATTACACTGCACATGTGATCTGGGCTGAGCGGACCTAAGGCTCCCTTAACAGAATAGAAAAGTGTCAACTACGCCTTTATCCCATCCCCTGACAGCCTTCTTCTAGGTTGATCTGAGGACGTAGTCTATTTAGGGATGCAATTCCAATCTATCCACAAAAATTAGATTATGCGGGAGCGGTTGGGGTCAATTTATCTAAGAGTAAGCATAGTGCATGCATTGTTGCCGTGCTTCAGAGATATCATGTTTCTGCTCGCTGCTCGTGAAGGCCATGCACCCTCCTAACAGCCAACCAAGTAAATAGGCGGAGCCAAAGTGGCGTCTTACTACCATTGACTTAACCATAGCGTATAGCGTTCAATACGTGTCAATACCCAACGCGCGCGCCACCCGCGCGGCTAAGACCATCTTTTGTCGCATAGTACGCCCGCTACGACCCCGTTTAATTTGAATTCAGTATCAGTCCGGCCCTCTGGACTACTTCACGTAAAGGACATGGACCTCCAATCCACATATTTAAGATCTAATACGTAACTACGCTATTCAATATGGCTTCCTCAGAGTCACTGACAAGCTAATCTGTTATGTATTGGGAATTTCGAGTAACCACCGAACGTGGCCCCCCCTATCTTCATGCGACCAACCCGGCGTCGATGTACATCAGGTGTGTCGCCGACGCCCGGGTATAGTAATGGGTTCACTCGCGGCTGGCAAGTCTCCTGAGGGCAGGTTAGGTGGCGGGGAATAGCCGTATCAGAGTGCAATGACCAGTCAAAGCGCGGAAGGACCTCTGGCGCTGTCCTACAGGTAGAATTGCACGAGGTCCAGAGCCAGTGGTCACGCCCAGTATGAAGCACTAGTCATTTGTGCGCCATCCTGTCACTTAAGCATATTGCGTTCGAGCAATGCAGCTCTCACAACTCGATATAGGAGAAAGATGGTAACAATGATAGCGTGAGGGTCAAGAAACCCGTAAAAAAGGCTTAGTGAACGACGGCTGGCGTAATGTTCGTGACCGAACAGACCAATAAGAGCTTCAGTGATGGACGTTTCCACCCATTGCGAACTGTCCTCGACAGTGTAAGTGCGGGAGGGGGCGGAGAAGGGACTATCATACCTGTTTTTCATACTACGACTTTCATTTCAGGTATTAAGTAAACGAATAGAACCGCCCAGAACAGGCTCGAGAAGTATGACGTACGACACTGTGTGCAATCTGTGTCCGCTAACCAGTCGGCAGGTCGTAACGGGTCGATAACCATTGGGCTCGGGCTTCGGCAATCATCCAGCGGATGGGTTACCTGTATCGGGAACTTGTGGCGTATGAAGCATTATCTAACTTAAAACCCCGGGGACCAGAACAAGGGGCTCGTACTTTTCGCAGAAACAACTTGAGTATTGCTGCGTGCCATAATGACGACATTTATTATGGGTATCGTAACGACGATTCGGCGTGCCCAACGGGATTGGAGAATCACCCACCGTTCGGACTGAGGCGTGGGTTAACAGGTTACAGTCCTATTGCACGTTTTCATCTTGCCCTGGCAAGGTCGGTACTTTCAGATCGAAGCCCAGCGCGCGAAGGTCTGAACGTTAAAGCCTAAAGTCCGTGGCCGTTGTCGGAGATATAAACTCAACAAATTGCATCATTCGGAAGAGCTGTCGGGCGTTCGACCCGGTGAAACAGGAATTCCCAGCATCATTTTTAAAATGTATGAAGGACGCCTCTATCGAGAGCTTAACGTAACGTACCAGCAAACATCAGTTTGCTGTATTTAGTGGAGGGTGTCTGGAGGCGTCACCAAAGCAAGCCCAGGCCCTCATCTACACCAACTAGCGATAACCAGAGCGACACACACTCGGTTCTAAAAAGGAAAGCTTACCTAGAATCTGAGGTGCACATCTAATTACAAAATGTTGGCGGGTCCCGTCACCTCCACGAGACCAAACGCACCATCACAGACGCGTGATGATTGACCATGTCGCCTATTACGACGGCCGAAATCGTCGAACAAGTATCTCAAATTGTACCATTCCCTGATTGGTCGCTCAGGTATGAGAGCGATATAAATTAGGCGAACGGTCCGTTAGAATTGGGATTCTAGGTGCCTCCGTCAGGGGGATTCTAGTATCTATTCTCCAGCCTCCACCTCGGCCGGTTCAATATAAATAGCGTTACACTGTTGTAACCGTTGGACAAGAGGTTATCCCAATAGATTGCTATCAAAATACACACAACAATTGCGCCTAGTCAACCCGCGTTGCCAGCGTTCATCGGTGGGTTTCGAGTCTCTTGGGCTTTGATAACCGCGGGGGGTATCCGGACGGGTGCTTCCTCAACCTACGGGACCCGTACGACCATGAAGGTCACCATGTCTCAGTGCTATACCATTTTGGCTACGCTTGACTCTTAGGCTCAGGATTTCCTGACTATATCCGTGAACATCCAGATCCGAGTTGCTGCTCAAGAGTATTTTGACCCATATTTTGTACGCTGTCGCCTGCGTTGAGGCCCATAGATCATCTAACGACGTTACAGTGCAATAATTTGAAAGGAGATCTGAGTGTTTTAACACACATACACCGTCCGACGGCTCCCCAGCCATCGAAACGGGCGTATTTACATATAGGTCTTAACGTGGCCTATGTGGGTAACGGTCGAGCTGATAAAGCGTTCGGGTATGCGCACGTATCCCCTTTGGTCGTACGATGCCCGGACTATACCGCAATGAGGAACACCCGTTGGGTTACGCGAAGATTTCCGCAGCTAACCCATATTGAGACATAGGCAAACGCGCGGCATTCTTGCGCACCCCGGGCACTGCGTATGTCGTGTACAGGACAGGGTCCACTGCGTCGGCATGCCTCTATTTTAGTTCGACCTCCATAGAACCGATGATATTTCCCGTAGTCATGCAACGGGTCAGGCTGCCACGTCGGCAAGGGACGTTAAGGCAGAGTTGGAGGTAAACCTTAACAGACCTTTTGACTCAGAAAAAAGCTGTCAGGTAAGAGGTACACGGGTACCATTGTTGGATGCACCGCGGGCACGATAGCATCGGGAGAGAATCAGACACTACGCCGATCAGCACGTGATGTCGCTCCGAACCATGCTATTGGAGGATAAAGAGTGTATTCGTTCGACAATCGATCAACACAAAATGCCCAAGCCTATGGGCAGGTTGGATGAAGAATGCATAGATACTTCTTTATGCATCACGTCCGAGTTAAAAAGCGTACCAGCATTCCGCCTGCAAAAGGTAGCCACCAACAACTGGCTAACTTGTTATGCGTCCGCGTAGTGCTGTAGGTATTATGGTCCGTTGGAAACGACGATAGATGCCCGAACTTTGAACCATAGGTCATGTAGGCGTTGTAGACTCTGAACTTCACCTACAATGACCCGTCTGTTGGAGAGTGCACATGCACGGAATTGCGCGGTTTACGAGGGCTTATCCTCATACTCTCTCACCGACAGCAGTAGCCTCTAGAAAAAACGTCTCGCATACTTCAGAATTGGAGCGCCAACCAATTTGGCTGTAGACACTAGACTTCTCAAGAAAGGTTCTTACATCGATAAAACAAACACGTCATAGCGCGCGAACAGGCTTCTTGAAAAGGATGCGGGCCCTATGGAGAGTCAAGGTCTGTGCTTCAGGGCGCCAAGCGGATAGAGAATGAAGTACTAAGATCCATAGACGCCATGGCTATATAGGAATTGAAGCTAGGCGCCGGGGGCTCAGAGTCTGTATACAAGTCCTCGCTATTGGATCGTAACCGCTCAGCTGTCTGAATCTTTTCGCAGTCGTGTTCGGGAGTCACTGCGCGGCACTTAGAATCTATTCAAACGCTTTTTACCACAACTTTAATTGGCTTTGAGGCTTTCGAGCGTCGTGTCTTGAAATTCTCCCCGTGGCTCACTCTGATAACTCTGGCATGCTGTAGAGTAGCATCCGACTAGCGGCCGCACACCTTAAGAATAGTCCCCGTGCCAGGGATAAGAATTTGATCTGCGGATAACACAGCTGCCTGCTGAGCCTAGCTGAACGAAGTGTCTTACAGAAAGGCTAGCAGCATTTGGGTTCATCGTGTAGCTGCTTCACGCTCGCACCGTCCCTGTAAGGGGAGTAGCTTCGAGAACACAGGAGCGCGCAGGATCGGTCGCGGTGCGTTTCGACTCCTAGAAGGAGACTACCGTTGAAGGATTGACTGGTAAAAGCGTCACGCTTGGACGAAGCTTCAATCTGCTTCGGCCATGGGCGGAGGTCTGCGAATTAGACCTTCGTTTAATGTACCATAAAGCCCTCCGTTCAAGAATTGTTCCTAGAACAAAACTTTGGTCAGTGCCCAGCATTTACGACTCGTTGTGGCAACTCTACCTAAGTAGACAATCCGTCGATGGGTCTTTAGTTACAACATCTAGGATATGAGTTTACCCTCATAGGTGGGGCGAATGAAGGAAACAAAACTAGTGGCTTGGGAGTCAAGGCATTCGTCAGGGGTGGATGATCTGCCCAATTTAGAGAATCTGGGAAAATCAATAAGTAACTGCAGTGATCTTTCTGGTGGTACGCGTTATCTTCCACCCCACCTGACGCGTGCAGGCACACCTCTGCCCTCAATAGGTTAGGGGCTGGTGTGGAAAAAAATGAACCGGGGCCTCAGCCTTGCGTGCTGGACTATATCTAGCCGATAGGCTCATCTTAACGTCGCGTTACGGATTGTAACTCAATAGAGGATCAGCAGTTTATCAATGGGAAGACATCGGCACCCGCAAGGTAGAATACCGACGTGTTAGATCGCTGGGTGTACAGTAATCCCTACAGTCTGCGATCTGGTGCTTATTCTATTTGAGACCTTCGCAATGTGCCTCTTTGCGGTGCACCCAATATGAGATCCATCTGCTGAGACCCAGTTTTGTCAGTGCAGAAGGTTTATTGACTAGAAGGCCGGGTGACTTTGGTTAGACGCCTCATCGTAAACGCGACACTGTGCCGGTCATTTCGAATGCCGACAAACCAATGACCGCCGGTATGATCAGCTTCTTTACGACTGCTCTCGTCGTGTAGCGGCTCTAAATGATACTTACGAGGAACGTGGCGGTTCGACCTATCGACTATCCATAAATTGGCAGCACGCTACTGTGGAACGGTAGAGGTGACATGATAAAGAAGTGGACAGCTGTACGAAATGACTACCCTATAGAGCGCAAGCCGAGGTCCCAGTCCAAACGCGGTGAGTCCAGCGCATAGCCCGCGATTGCCGGCAAACGCGGGGCTATTAAATAGTGGCACTACTACGTGCACACCACGCTACCACGAGAAAAATTGACTCTTCAGAGGGCTATCCTAGGGCCTCCCGGTGTCGCCAATATGGCAGACTCACGTCTCCTAGCGATATGGAGCACCTACTAGAAGTGACAACCCATCGCTTACGAAATGCTAAAACTGTTGTTTAGGTTTAGTCATGAACTATTTTGTGGCGAAGAGTACTGCCTGACTTGTTGATTGTAGGTGGCGAGACACAAAAAGCACTGACGCAGCTTGCTTGGGTACGGGGTGAACATGCCGTACGAAACCTAGGCGATTTCAGTTAAAGATTGTAAACCCGTTCCTCGTTTAGCAAGCCTGCAACCCCATGCCGGCACTTAATATCCGGTGGATGAGTCTCAGCGGACCTAGCGTAATCACGAAATCCATCAGGCTCCAAGTTACGATTAAGCTTCGTACGGCAAGGGAGTCCCTAGCTTCCATTAGCGTGTACTTCTCCCTGCTTAACTCAGGAGAAGAATATTTTAAGTTAAATTACCTCGTGGTGCACATCCGCTTAGATCCAACTTCAAGGGATGGTAAGGGGGCTTCGTACCTCTATTGGAAGTATTCAACTCGTAGTTGGCTGGGTGGGTCCTTTTTAGGGTTTTCCCTCTGGTCTAGATCCCAATAGCGCCCCCCCCTAGGTTGGGATATAGTCTAGAGGATGAACTAGCGGTTTCGATGTCTTCCACGCCCATAGCATTGGCGCGCCCGTGCTCGTGCGGGGCCTTGGCGTAACACAGCTTGTTTCCGACGTGCTAGCAACGAGTACCCTAACCTGGTTAGACGAAAGCAACGCTGCGATACTCTGGGGCACATAACTTGTAGGGTCTTGGCCGGGGGGCGGGAGCGTCACCTCTATTGATCTCTCGACAGGAATAAAAGACCTTACGGAGCGACCACTCATCATACAGACAACGGAGCAGCTGTGGTCTTTTGTAACGATCACAAGGTGCATGTGATTTACAGCTGTACAAGCACAGAAGTTCCCAAAGATCCTGCATCGTGATCACGGTTATCCTACTATAGGATGCGATGTATCGCACATAGTCATCTAATACCTTATTGTGCAAGCGTCTGACAAGCGCTATATCCGGTCAGACGAAGCCTCCATTCCGTACCGCAGCGCAGATTTGGTCCCCCGCGTGGGGCACTACATAGAGTGCGCACTCCGGTAGTCGACAGTAGCAGCTATTTATAAGTACGGATTACCGACCTATAGAATCCTCCGAGGTTTGGCTTTTTCGGGAAAGACCTGTAGCTGTCCAAAACTAGCCGATGCTGTCACCACCGAAATCGGGAAACGCAGCTGGTACAGGACAGTAACGACCGAGTAGCCTGCATCATATTTCACGTATAGTCGCGTCATACGAGTCCGCACCGTAATCGCGGTATTAACAGCAGGCGGCTTCCAGTCTCCCGCGATGTTGGTTGCTGAGGACGTATTCTGGTAACTACCACTGAGGGCTCTGGGATTAGTTTAGGTAATCCCCCTTTCAGCCGAGGAAGAAGTATCGCAAAGTTCTAGTCCGGCGCTCGTTACCGTCGAGCTAGCGTGAGGATTATTGACGCACACCTAGGTGTTCGACAATGCCAGGTTTCAGAAAATAAATCTGCGCCAGACCGTATCGATTCGGACCGTTGAGCTACGGCGATAACAAGTATGTCTGGTGCCGCACATTAGTTGGTTTACCAAGGGGGGCCCATGGGATTCACGTATATGAGATCTCGACTGTACCATGAGTTACCTCAGGCGACAGCTCTGATGATACCAATCCGAGAGCCCACAGCACCTGGTAAAATTTCTGCTGCTGCCCCCACACCCAAAGCATAATCCCTACCGTGGGGCAGAAACCGGATGAGGCGTGAAGATCAAATCTGTTCCCGTGTTTGATGCTGACAACATGTCACTGTTTAGAGAAACGGCCTATCTTAATGATATACGATCTTCGAAGGAGCGGATATACGCCGACCTCAAAAATTTGCGCGTAGACCGCGTTGAGTCAATGGAGGACTCCGGGTAATCTTGCACAGGTTGCCGACGTTAACTATCAATTTTTCGGGCCCAGAGTGCCCGAGCCATGAGAGTCTCCGTGAGCGACCCTCCCAGTCTACGGCCCTGTGCTCCCACTGCGTGGATTGACCCGATGTCCACCCGTTGATGTTCACACCGGAGTGGTGGGGCGGTGAGGTATTCTTCGGTGCTTCTAGCCCGCAGCAACCGCAGTTCGAATCCACTTACAGCTAAGGAACGAGGGTGAACCCACATCCGACTCCAAGGCTGATTGCAGTCTGTGCGCTCAGTCATTTGGATACGTAAGGCCCCTGACCGGCCCAGCATTCCTCGTCCCTCATGATTATCGGAATCGCCTGAAAGGATCGCACCAGGGTGGGCCGTTGACCTATAACCTTCCGTCGTATTAAGCCCTGACTATCTCCCTAAGTAGAGGAAGCTTAGTCTGATATGTCATGATAAAAAAACAGAGTACTGTAGGAGTTCACATCGTGGCTGGAAAATATCTAAAACTCGAAAGTCTGCAGAACGCACCGCGTTCACTGCGCCTGACCCTTATGCTCTGAAGGGTATTGGACTAAGACTGCTAGGTCGCGGCCAGGAGGTGGCTCATTGCAGCTGGCTGGATCCCGAACGAGGGATCTTCCTACCAGGGCCAATGCAAGGACAACTCGCTGAGGAAGTTATTGTGAAGATCCGGACAATTGGTAGGTCCTACACTAATGCAACAGGTTTGGTTGCTTTTGCCTGCCTTCGAGACGACACGCTAGCAACCGTTACATCGGGTGGATCGATGGTCGCGCTTTGTCCGGAAGTGCCCATACCGTATGTGACAGGAAGGAAGATGCTTCCTCCTGGTCGATCTCACCTCGCACAAAATTTCACCGATACTCGAACAATTGCTGGCGCACTGACCTGCGGTGTGACTTTAATGCATACGACTCCCGTCGCGCGCGAGTGAGATTGCTCTTTTAGTGGGTCACATAGTACGCTTTGTTCAAGGTTCATTGGACTTGTTGGGGATCATGCTTATCCCACACGTCCTCATTTTCGGCCTTTGTTTGAGTATTGAACGTACACCAGAGCGAAGGTGTACAATCTCACGGGGTGTGCAAGTTCACGGTAGGACGTCCGCGAGCGATCTAACTAAGTTGTGTCCCGCTGGGGTGTATTTAAGACCCCCCGTGGTATCTGGTCAGAAATGCTATAATTTATGTCTCGACAAACCAGGGTGACTTATCCCCAGCCTCCAATCTAACGGCTAATGCTAAGTCCACAGGATAGGCGGTCGGTGGTTTCGTACACACGCGTCTAGAGTGGCGTAGGTTGCTGATAGCATAAGTGCCTCAGAACGCAAGTCCTTGTGGATCTCTAACCCTCCCTTGCCGATTTATGACGACGGCTACGGATCAAGTACGAGTGTTCTACCTACCACGCCCTCGTGCACATTTAAGACTTGGTTGCCCTCGGCGAGTGTATTTGGTCTTCTCGGCTTCGTATTTTTGCGTCCGTGGCGCTAGAAATTGGACCATACGCTCCTGACATTGGTAGTACTGTCGAATGCTGTCCGCGTATCCGCGTCCGTTTTCATCCCCGCACAGGGCCTGGAATGGACAGCTGATAATACCAACATCTTAAACATACTGTGTGCAACATGTAAGCCGACACGTGCACGAGGATCCTCAATGCAGTGCTACGGGGATTGAGGAATAGCGAGGTGTATCCAGCGAACCGTTACCTTAGGAGCAACGCTACATCGCGGCGTCCGCCTAAAGCCAGTGTAAGTCCCAGCTGTTAACCGCCTTGAAGTGGTGCAAACACGTTGGGGTAAATTCCGTTAACCGGGGAGCATGCATCTTTTATTCGCCCGTTACAGGCGCCCCAATCACTGCCGACCGCTCCTATAATGGAACACTTGTACCAGCGATGCTGGGTTGCCCAACCCCTCGTACCTTCCGAAGGCATAGCTGGGTACAGATACCGATACCAACGTTGTCGGGTTCTGAGAAGCCTGTATACTCCGCCAGATGGTCCATAAGAGGAGGCCAACGAGCCTATGCTGCGACATGGATGCTAGGCGCCAATTCTCGAACTCCGCGTCCAAGAGGCTGTGAATAGAAATATTCGCTGCGCGCATTCATTTTTCTGTGTAGCCACGACTCGTGCACGCGTTAGGCATAAACCATTCCATTGGGGGCACACTGAGGACTTCCGGGAAGGTATTAAGTGGCCCCCCTGAGGGAGGCTATCACCACGTGCTCATTCAAAAAGATCCTAGCAAACCGGTACCATGGAATTAGTGTCCGTCGGAGTATCTTTGCCGGGGTCATTGAACATCTTGATAGACGCGGCTGATGCACGCAGAGAGCAGTTATTAGGCTGTTGAACCTACTTCCTGGCAATCAAGGCTAGTTCTGTACAGGTCCCCCGAGTAGCCGACGAAACTTGGTTATGAGCGTCTGAAGTCCACGGGGAGTCGAGTCATCGGGTTCTTCGTCATAACGTCTTACGACGCCTTAACTACCCATAGACGCGGTGGGTGTGGGGGGTTTATGATTACCTTATCGTATGAGTTAGAGCTCAGCGAAGATTAGTCCGAAACATGTGGTGGGCTAGTCAAAATACCCTTGTCAGCGATCATCGTGTGCCCCCCATTCGGCGTCCGCCTTGTGAGGGTGCACGAGGGTGATTCTAACCATCCGGGGCATAGTAACAGCCCCAGCCGCGAATCTGAATTAGGATACGATCGTGCCATGAATTGGTTAGGCTTGAGGTCTGCAATCAGTCGATAAGTGTCACGCGGTCCCACTGGATAAAGCACAGCGATGAGTTCGTCTTCTAGTCGGCGACAACTAAGATGGTTTCCTTGCACTCATTCAATTCCTAGGGCACGGGGAGAAGCCTGGACGGGGAAACTGCAAGCTAATCATAACGCACCATAGTAGGTCCACCTTAAAGTATTTGCAGGGAGTGCAAGATATGGCCAAGGCCTAACGATACATCTTTTCTCGCAAGGGTTGTTTGAAATGCTAGATTACACCTGGTTAGTCACCGCCAGAGCAAGATCTTATCACTAGTAGCCTTTAAGGTTGGTCTTCGACTGCACTGACCATTGTCAGCGTAGCCGTCCGATCAGCGATAATATGGGGGTCGGGATAATTCATGATCACTGGAGAGGACGTGCAACGTCTTTCGATGGAAAGGCGCACGAGATAGGAACTCTTCATATTGGGAGATATAAGTCGTGTAGTTCAGCATGACTTTGCCGTTAGAAGCAAAAAATTACTCCATTGCATACATTTTGACAACGCCGACCGACCAAATGCCCTGAGCGCGGCGAAAGTCATGAACCGGTATGCTAAGGCTCAGCTACTGGGAACTTAAACTCCGTAATAACTCAAAATAGCGTCTGTTACCGAGTTTTGGTGTCATAGGAACTGGTACCGAACTCGTCTGGTATTCGGTCGCTAACGCGCATGTCCAGGGGAGCGATGTCTATGATGCCTCCGTTTTGCTGCTGCCGCCTAACAGCGATGAAGCAAGCTGCCTCCTTTGGCTAGGTACCGTAATTATTATTTTTCAAACTCGCACATATTGCTACGTTCTAAATCCGGGGACCGCCGGCCGGCTGCGACGCTCATATGTGTCCAACCTGACGCGGGAGTGATGGTCTGCTCACCTGGATCGCCTCCGGTAATCCTGTCGCAGGCCGAGGTTAGCGTTTGATGCATGGAGCGCCCGAGCGCAATGAACACCAAGAAGTATGTGGACTCTAGCGTCATGGGGAAGACATAATTTCCCTCTCCCTGTTGCATAGTCCGCCGCACCCTGTGGTGTCTCAGTGGTTGTAGTTATAACACGGCTCGCAGCAAGCATGAATAGGACGCCTTATAATCACGGTTAT
		</sequence>
    <sequence><taxon idref="Location_2_3_1|19.699246449172918"/>
			TGAGCACGTCCCAAGGGTGGCACCGTATGTAATGGCCTTAACCTCCAATCCAACAAAAGTGAGTATCTCATCCGACGGGCAAAATTGTTTAATTTCTGCAAGACGTACATTCTCCGTATCACACCTATACCGTATGGCAATCGCCTTCCCCATACAGAAAAACTGTAGTGAGACTCACGGCGGCATTCCACCCGAGTCCCGCAAGTTAATCCTCCGCGTTTGTTCATTCGTCGACAGGCAGGAGCACGCTAGCCGGAGTAAGGGCGACCTCCTCTACCGTGAGGGTACACAACCGCAGCATTATGCCTTACTCGCATAGGGCTGGATTCACCAATAAGAGAGACGCTATTCCGGCCGGGTGTGACCTGCTATTAAAAGGCACCTGGAGGCACGGGCCGATCAGCCAATGAAAGGACGTGCGATTGTCCGGTCGGCCAGTAGGTCAGCCGCCGCATGCGTTACCTCGTTTAAAGGAAAGTTTCTAGGGTCTGTGCTCGTCGGGCGAAGATACGTTTTACGAGAATAATTCTATGATGTTAACCCGCCTAATTAAATTTTAAGTATAGGGCAGGCGAATTAGGGTTGCTACACAAATTTGAGGATCCGTGCTAGCACACCGTGATCGGACAACTAGAATGAATCAATTCTGTTGAAGTCTAGAAGCGGAAAAAGAATTCACAGCTCGCAAGTCGCTCAGTGGCAGGTACTCCCCTAAGTGGTTCAGCGTTCCCGCTGACCGGCTTGATTATGGCCTAAACGGATTTACGTGCATGGGTTATCATTTAAAATACCTGCTTCGGCTAGGCGTTATTTGCAGCGTGTACCTGAAATAGAGACGATGCCTCACGATATTACAATGCGGAAACTAGATCCGGCAACATATGGAGTATATATGGACGGCAATCGTTGGATAGGTGCGCGAGAGCTTCCTGTGCATGTCGATTGCCCCACATTTCGAATTAGAGGGTTCAAAGCAGCGTGTTTATACGGTCCTTAGGTCATACGACTGTGACATTTATATCCCTGGAAAAATTATTGGGGGTCGCCAGGGCTAATCGCTAACACATCTGCAATAGGGAGCTAGGCCCTGATAGCTGGGATACAAGCATGATGCTTATCAGGGGCTTCTCGAACTGAAGAGTAAAGTGCGGCTCCCCCCCGGGTACATTTTCCTTAGCGGGACATTTTTTCTTGAGGTAGTGCGCATTCTCCCGACGACAGGACCAATCCCCCCCTCTACGCGATGTAACCAATTAACCGTAGACAGGTTTAATCATGGAAGTTTGAACGTCAGTTGTATGTCTTCGGGCCCACCCATTGTCGAGTACAAATATAAATTTATGATCGTTGTTGAGGGACGCTGTTAGTCGAGCTGAAACGTCGATCGTCCATGATTCGGTAGTTTTGGCATAAGGGTGTATACGTGCCTGGGTGTTGGTAAATGTATTATACAACTGCGTTGACGCTGGAATCACCTGAACCTAAAGACTAAGCTCTGACGTCACTTCGTTCTCGATGAAAAACGCGATGTAACAAGCTATCGACCTATTTACATTATACCCTAGTATATGACCACGTCCTCCTAGGTCCGCTGCACGCGGCTCTGACATATGGTGAGGAATGCCCCCGTGAAATGGCTGATTCACATGCGGTTCATTACACCGGCTGTTTTAACTGCGTTACAGTTACTCTGACACAGCAGCGCTCCCCGCATTTTCACCTGCAGTACACTTGACCTCACAACCAACATTTACCTAAAACCAGTCAGTGAGTCACAGATTGGTTCGGTACCCAATTGTACACTGTTCGTTATATAACCAGTACGGACGCCTCTTTAAGATACGGCTAGGACATGTCCCGGCATCTGAGTCCTCGGCCGGTCTCTCGGAAACTCCGCTCTACCTTGGTCGCACCCGTAATTACTTTGTAAGAGATTGGGGGAAGAGTCAGGTGGATAAAATCATCTGATGCGCGGCTCAACAACCATGACCGATATCAAACCGTTCGTTGTACGTTTTTCCCGCCCGTGCCTTTCTACGTAAAAAAATCCAGTGCAATAAAATAAAGTCCACAGTCTTTCTGAAAATGCCGCGGTTCGTGGCGTTATACCTGGGACATTCTCGTTGACAAGATGAATGGGTTAATTGAAGGGCAGGACATCCGTCGCAACTAGCGGACTGTGGTCGCACCAAGCGTGATTCTGGCCGCAATGACGGCTGCGGCTGGATCTGTCCATCTAATTGCTGGGTCTGCACCAGTTTCAGTAGTCGGGCCGGGCTCAATATCACCAAGGCGGATCGTAAAACTCGCCAACGTTCACAAAGGTATTAATAACATATCATTTAGGGAGATCACCGTTCGGTGCTTTGTCGCCGCAGTACAGCATTTCACGCAAAACCGTAATACAGTAGAATGACACCAGGCGCGGACAGGCTTACTCAGCTCGGATTAGCTGTGACACCGTCTACCCTAAGTCATCCTTTCTAAGCTGTGCCCACGTGGCCTGCGCTGCATACATCACGCATGCTGAGATAATGAAAGTTGCTGAGGTGCCTCGGTGTTTCCGTGAACACACTTGGCGTGCATCGTTTAAAGTGGCGTTCAGGCTGCCTAGGAATCTGAGTTGTGCACTGAGCGCGGTGGGCTTCTGTTCCATCCTTACTTTAACCGGATGGGGGTCTAGATCTGCCCGACAATTGCGAAACCGGTGTCATGCTTCCTTCACAGGTACATGGATGTGCAATGAAACGCCGGAACCCCGTACCAATACATTACACTGCACATGTGATCTGGGCTGGGCGGACCTAAGGCTCCCTTAACAGAATAGAAAAGTGTCAACTACGCCTTTATCCCATCCCCTGACAGCCTTCTTCTAGGTTGATCTGAGGACGTAGTCTATTTAGGGATGCAATTCCAATCTATCCACAAAAATTAGATTATGCGGGAGCGGTTGGGGTCAATTTATCTAAGAGTAAGCATAGTGCATGCATTGTTGCCGTGCTTCAGAGATATCATGTTTCTGCTCGCTGCTCGTGAAGGCCATGCACCCTCCTAACAGCCAACCAAGTAAATAGGCGGAGCCAAAGTGGCGTCTTACTACCATTGACTTAACCATAGCGTATAGCGTTCAATACGTGTCAATACCCAACGCGCGCGCCACCCGCGCGGCTAAGACCATCTTTTGTCGCATAGTACGCCCGCCACGACCCCGTTTAATTTGCATTCAGTATCAGTCTGGCCCTCTGGACTACTTCACGTAAAGGACATGGACCTCCAATCCACATATTTAAGACCTAATACGTAACTACGCTATTCAATATGGCTTCCTCAGAGTCACTGACAAGCTAATCTGTTATGTATTGGGAATTTCGAGTAACCACCGAACGTGGCCCCCCCTATCTTCATGCGACCAACCCGGCGTCGATGTACATCAGGTGTGTCGCCGACCCCCGGGTATAGTAATGGGTTCACTCGCGGCTGGCAAGTCTCCTGAGGGCAGGTTAGGTGGCGGGGAATAGCCGTATCAGAGTGCAATGACCAGTCAAAGCGCGGAAGGACCTCTGGCGCAGTCCTACAGGTAAAATTGCACGAGGTCCAGAGCCAGTGGTCACGCCCAGTATGAAGCACTAGTCATTTGTGCGCCATCCTGTCACTTAAGCACATTGCGTTCGAGCAATGCAGCTCTCACAACTCGATATAGGAGAAAGATGGTAACAATGATAGCGTGAGGGTCAAGAAACCCGTAAAAAAGGCTTAGTGAACGACGGCTGGCGTAATGTTCGTGACCGAACAGACCAATAAGAGCTTCAGTGATGGACGTTCCCACCCATTGCGAACTGTTCTCGACAGTGTAAGTGCGGGAGGAGGCGGAGAAGGGACTACCATACCTGTTTTTCATACTACGACTTTCATTTCAGGTATTAAGTAAACGAATAGAACCACCCAGAACAGGCTCGAGAAGTATGACGTACGACACTGTGTGCAATCTGTGTCCGCTAAGCAGTCGGCAGGTCGTAACGGGTCGATAACCATTGGGCTCGGGCTTCGGCAATCATCCAGCGGATGGGTTACCTGTATCGGGAACTTGTGGCGTATGAAGCAGTATCTAACTTAAAACCCCGGGGACCCGAACAAGGGGCCCGTACTTTTCGCAGAAACAACTTGAGTATTGCTGCGTGCCATAATGACGACATTTATTATGGGTATCGTAACGACGATTCGGCGTGCCCAACGGGATTGGAGAATCACCCACCGTTCGGACTAAGGCGTGGGTTAACAGGTTACAGTCCTATTGCACGTTTTCATCTTGCCCTGGCAAGGTCGGTACTTTCAGATCGAAGCCCAGCGCGCGAAGGACTGAACGTTAAAGCCTAAAGTCCGTGGCCGTTGTCGGAGATATAAACTCAACAAATCGCATCATTCGGAAAAGCTGTCGGGCGTTCGACACGGTGAAACAGCAATTCCCAGCATCATTTTTAAAATGTATGAAGGACGCCTCTATCGAGAGCTTAACGTAACGTACCAGCAAACATCAGTTTGCTGTATTTAGTGGAGGGTGTCTGGAGGCGTCACCAAAGCAAGCCCAGGCCCTCATCTACACCAACTAGCGATAACCAGAGCGACACACACTCGGTTCTAAAAAGGAAAGCTTACGTAGAATCTGAGGTGCACATCTAATTACAAAATGTTTGCGGGTCCCGTCACCTCCACGAGACCAAACGCACCATCACAGACGCGTGATGATTGACCATGTCGCCTATTACGACGGCCGAAATCGCCGAACAAGTATCTCAAATTGTACCATTCCCTGATTGGTCGCTCAGGTATGAGAGCGATATAACTTAGGCGAACGGTCCGTTAGAATTGGGATTCTAGGTGCCTCCGTCAGGGGGATTCTAGTATCTATTCTCCAGCCTCCACCTCGGCCGGTTCAATATAAATAGCGTTACACTGTTGTAACCGTTGGACAAGAGGTTATCCCAATAGATTGCTATCAAAATACACACAACAATTGCGCCTAGTCAACCCGCGTTGCCAGCGTTCACTGGTGGGTTTCGAGTCTCTTGGGCTTTGATAACCGCGGGGGGTATCCGGACGGGTGCTTCCTCAACCTACGGAACCCGTACGACCATGAAGGTCACCATGTCTCAGTGGTATACCATTTTGGCTACGCTTGACTCTTAGGCTCAGGATTTCCTGACTATATCCGTGAACATCCAGATCGGAGTTGCTGCTCAAGAGTATTTTGACCCATATTTTGTACGCTGTAGCCTGCGTTGAGGCCCATAGATCATCTAACGACGTTATAGTGCAATAATTCGAAAGGAGATCTGAGTGTTTTAACACACATACACCGTCCGACGGCTCCCCAGCCATCGAAACGGGCGTATTTACATATAGGTCTTAACGTGGCCTATGTGGGTAACGGTCGAGCTGATAAAGCGTTCGGGTATGCGCACGTATCCCCTTTGGTCGTACGATGCCCGGACTATACCGCAATGAGGAACACCCGTTGGGTTACGCGAAGATTTCCGCAGCTAACCCATATTGAGACATAGGCAAACGCGCGGCATTCTTGCGCACCCCGGGCACTGCGTATGTCGTGTACAGGACAGGGTCCACTGCGTCGGCATGCCTCTATTTTAGTTCGACCCCCATAGAACCGATGATATTTCCCGTAGCCATGCAACGGGTCAGGCTGCCACGTCGGCAAGGGACGTTAAGGCAGAGTTGGAGGTAAACCTTAACAGACCTTTTGACGCAGAAAAAAGCTGTCAGGTAAGAGGTACACGGGTACCATTGTTGAATGCACCGCGGGCACGATAGCATCGGGAGAGAATCAGACACTACGCCGATCAGCACGTGATGTCGCTCCGAACCATGCTATTGGAGGATAAAGAGTGTATTCGTTCGACAATCGATCAACATAAAATGCCCAAGCCTATGGGCAGGTTGGATGAAGAATGCATAGATACTTCTTTATGCATCACGTCCGAGTTAAAAAGCGTACCAGCATTCCGCCTGCAAAAGGTAGCTACCAACAACTGGCTAACTTGTTATGCGTCCGCGTAGTGCTGTAGGTATTATGGTCCGTTGGAAACGGCGATAGATGCCCGAACTTTGAACCATAGGTGATGTAGGCGTTGTAGACTCTGAACTTCACCTACAATGACCCGTCTGTTGGAGAGTGCACATGCACGGAATTGCGCGGTTTACGAGGGCTTGTCCTCATACTCTCTCACCGACAGCAGTAGCCTCTAGAAAAAACGTCTCGCATACTTCAGAATTGGAGCGCCAACCAATTTGGCTGTAGACACTAGACTTCTCAAGAAAGGTTCTTACATCAATAAAACAAACACGTCATAGCGCGCGAACAGGCCTCTTGAAAAGGATGCGGGCCCTATGGAGAGTCAGGGTCTGTGCTTCAGGGCGCCAAGCGGATAGAGAATGAAGTACTAAGATCCATAGACGCCATGGCTATATAGGAATTGAAGCTAGGCGCCGGGGGCTCAGAGTCTGTATACAAGTCCTCGCTATTGGATCGTAACCGCTCAGCTGTCTGAATCTTTTCGCAGTCGTGTTCGGGAGTCACTGCGCGGAACTTAGAATCTATTCAAACGCTTTTTACCACAACTTTAATTGGCTTTGAGGCTTTCGAGCGTCGTGTCTTGAAATTCTCCCCGTGGCTCACTCTGATAACTCTGGCATGCTGTAGAGTAGCATCCGACTAGCGGCCGCACACCTTAAGAATAGTCCCCGTGCCAGGGATAAGAATTTGATCTGCGGATAACACAGCTGCCTGCTGAGCCTAGCTGAACGAAGTGTCTTACAGAAAGGCTAGCAGCATTTGGGTTCATCGTGTAGCTGCTTCACGCTCGCATCGTCCCTGTAAGGGGAGTAGCTTCGAGAACACAGGAGCGCGCCGGATCGGTCGCGGTGCGTTTCGACTCCTAGAAGGAGACTACCGTTGAAGGATTGACTGGTAAAAGCGTCACGTTTGGACGAAGCTTCAATCTGCTTCGGCCATGGGCGGAGGTCTGCGAATTAGACCTTCGTTTAATGTACCATAAAGCCCTCTGTTCAAGAACTGTTCCTAGAACAAAACTTTGGTCAGTGCCCAGCATTTACGACTCGTTGTGGCAACTCTACCTAAGTAGACAATCCGTCGGTGGATCTTTAGTTACAACATCTAGGATATGAGGTTACCCTCATAGGTGGGGCGAATGAAGGAAACAAAATTAGTGGCTTGGGAGTCAAGGCAATCGTCAGGGGTGGATGATCTGCCCAATTTAGAGAATCTGGGAAAATCAATAAGTAACTGCAGTGATCTTTCTGGTGGTACGCGTTATCTTCCACCCCACCTGACGCGTGCAGGCACACCTCTGCCCTCAATAGGTTAGGGGCTGGGGTGGAAAAAAATGAACCGGGGCCTCAGCCTTGCGTGCTGGACTATATCTAGCCGATAGGCTCATCTTAACGTCGCGTTACGGATCGTAACTCAATAGAGGATCAGCAGTTTATCAATGGGAAGACATCGGCACCCGCAAGGTAGAATACCGACGTGTTAGATCGCTGGGTGTACAGTAGTCCCTACAGTCTGCGATCTGGTGCTTGTTCTATTTGAGACCTTCGCTATGTGCCTCTTTGCGGTGCACCCAATATGAGATCCATCTGCTGAGACCCAGTTTTGTCAGTGCAGAAGGTTTATTGACTAGAAGGCCGGGTGACTTTGGTTAGACGCCTCATCGTAAACGCGACACTGTGCCGGTCATTTCGAATGCCGACAAACCAATGACCGCCGGGATGATCAGCTTCTTTACGACTGATCTCGTCGTGTAGCGGCTCTAAATGATACTTACGAGGAACGTGGCGGATCGACCTATCGACTATCCATAAATTGGCAGCACGCTACTGTGGAACGGTAGAGGTGGCATGATAAAGAAGTGGACAGCTGTACGAAATGACTACCCTATAGAGCGCAAGCCGAGGTCCCAGTCCAAACGCGGTGAGTCCAGCGCATAGCCCGCGATTGCCGGCAGACGCGGGGCTACTAAATAGTGGCACTACTACGTGCACACCACGCTACCACGATAAAAATTGACTCTTCAGAGGGCTATCCTAGGGCCTCCCGGTGTCGCCAATATGGCAGACTCACGTCTCCTAGCGATATGGAGCATCTACTAGAAGTGACAACCTATCGCTTACGAAATGTTAAAACTGTTGTTTAGGTTTAGTCATGAACTATTTTGTGACGAAGAGTACTGCCTGACTTGTTGATTGTAGGTGGCGAGATACAAAAAGCACTGACGCAGCTTGCTTGGGTACGGGGTGAACATGCCGTACGAAACCTAGGCGATTTCAGTTAGAGATTGTAAACCCGTTCCTCGTTTAGCAAGCCTGCAACCCCATGCCGGCACTTAATATCCGGTGGATGAGTCTCAGCGGACCTAGCGTAATCACGAAATCGATCAGGCTCCAAGTTACGATTAAGCTTCGTACGGCAAGGGAGTCCCTAGCTTCCATTAGCGTGTACTTCTCCCCGCTTAACTCAGGAGAAGAATATTTTAAGTTAAATTACCTCGTGGTGCACATCCGCTTAGATCCAACTTCAAGGGATGGTAAGGGGGCTTCGTACCTCTATTGGAAGTATTCAACTCGTAGTTGGCTGGGTGGGTCCTTTTTAGGGTTTTCCCTCTGGTTTAGATCCCAATAGCGCCCCCCCCTAGGTTGGGATATAGTCTAGAGGATTAACTAGCGGTTTCAATGTCTTCCACGCCCATAGCATTGGCGCGCCCGTGCTCGCACGGGGCCTTGGCGTAACACAGCTTGTTTCCGACGTGCTAGCAACGAGTACCCTAACCTGGTTAGACGAAAGCAACGCTGCGATACTCTGGGGCACATAACTTGTAGGGTCTTGGCCGGGGGGCGGGAGCGTCGCCTCTATTGATCTCTCGACAGGAATAAAAGACCTTACGGAGCGGCCACTCATCATACAGACGACGGAGCAGCTGTGGTCTTTTGTAACGATCACAAGGTGCATGTGATTTACAGCTGTACAAGCACAGAAGTTCCCAAAGATCCTGCATCGTGATTACGGTTATCCTACTATAGGATGCGATGTATCGTACATAGTCATCTAATACCTTATTGTGCAAGCGTCTGACAAGCGCTATATCCGGTCGGACGAAGCCTCCATTCCGTACCGCAGCGCAGATTTGGTCCCCCGCGTGGGGCACTACATAGAGTGGGCACTCCGGTAGTCGACAGTAGCCGCTATTTATAAGTACGGATTACCGACCTATAGAATCCTCCGAGGTTTGGCTTTTTCGGGAAAGACCTGTAGCTGTCCAAAACCAGCCGAGGCTGTCACCACCGAAATCGGGAAACGCAGCTGGTACAGGACAGCAACGACCGAGTAGCCTGCACCATATTTCACGTATAGTCGCGTCATACGAGTCCGCACCGTAATCGCGGTATTAACAGCAGGCGGATTCCAGTCTCCCACGATGTTGGTTGCTGAGGACGTATTCTGGTAACTACCACTGAGGGCTCTGGGATTAGTTTAGGTAATCCCCCTTTCAGCCGGGGAAGAAGTATCGCAAAGTTCTAGTCCGGCGCTCGTTACCGTCGAGCTAGCGTGAGGATTATTGACGCACACCTAGGTGTTCGACAATGCCAGGTTTCAGAAAATAAATCTGCGCCAGACCGTATCGATTCGGACCGTTGAGCTACGGCGATAACAAGTATGTCTGGTGCCGCACATTAGTTGGTTTACCAAGGGGGGCCCATGGGATTCACGTATATGAGATCTCGACTGTACCATGAGTTACCTCAGGCGACAGCTCTGATGATACCAATCCGAGAGCCCACAGCACCTGGTAAAATTTCTGCTGCTGCCCCCACACCCAAAGCATAATCCCTACCGTGGGGCAGAATCCGGATGAGGCATGAAGATCAAATCTGTTCCCGTGTTTGATGCTGACAACATGTCACTGTTTAGAGAAACGGCCTATCTTAATGATATACGATCTTCGAAGGAGCGGATATACGCCGACCTCCAAAATTTGCGCGTAGACCGCGTTGAGTCAATGGAGGACTCCGGGTAATCTTGCACAGGTTGCCGACGTTAACTATCAATTTTTCGGGCCCAGAGTGCCCGAGCCATGAGAGTCTCCGTGAGCGACCCTCCCAGTCTACGGCCCTGTGCTCCCACTGCGTGGATTGACCCGATGTCCACCCGTTGATGTTCACACCGGAGTGGTGGGGCGGTGAGGTATTCTTCGGTGCTTCTAGCCCGCAGCAACCGCAGTTCGAAGCCACTTACAGCTAAGGAACGCGGGTGAACCCACATCCGACTCCAAGGCTGATTGCAGTCTGTGCGCTCAGTCATTTGGATACGTAAGGCCCCTGACCGGCCCAGCATTCCCCGTCCCTCATGATTATCGGAATCGCCTGAAAGGATCGCACCAGGGTGGGCCGTTGACCTATAACCTTCCGTCGTATTAAGCCCTGACTATCTCCCTAAGTAGAGGAAGCTTAGTCTGATATGTCATGATAAAAAAACAGAGTACTGTAGGAGTTCACATCGTGGCTGGAAAATATCTAAAACTCGAAAGTCTGCAGAACGCACCGCGTTCACTGCGCCTGACCCTTATGCTCTGAAGGGTATTGGACTAAGACTGCTAGGTCGCGGCCAGGCGGTGGCTCATCGCAGCTGGCTGGATTCCGAACGAGGGATCTTCCTACCAGGGCCAATGCAAGGACAACTCGCTGAGGAAGTTATTGTGAAGATCCGGACAATTGGTAGGTCCTACACTAATGCAACAGGTTTGGTTGCTTTTGCCTGCCTTCGAGACGACACGCTAGCAACCGTTACATCGGGTGGATCGATGGTCGCGCTTTGTCCGGAAGTGCCCATACCGTATGTGACAGGAAGGAAGCTGCTTCCTCCTGGTCGATCTCACCTCGCACAAAATTTCACCGATACTCGAACAATTGCTGGCGCACTGACCTGCGGTGTGACTTTAATGCATACGACTCCGGTCGCGCGCGAGTGAGATTGCTCTTTTAGTGGGTGACATAGTACGCTTTGTTCAAGGTTCATTGGACCTGTTGGGGATCGTGCTTATCCCACACGTCCTCATTTTTGGCCTTTGTTTGAGTTTTGAACGTACACCAGAGCAAAGGTGTACAATCTCACGGGGTGTGCAAGTTCACGGTAGGACGTCCGCGAGCGATCTAACTAAGTTGTGTCCCGCTGGGGTGTATTTAAGACCCCCCGTGGTATCTGTTCAGAAATGCTATAATTTATGTCTCGACATACCAGGGTGACTTATCCCCAGCCTCCAATCTAACGGCTAATGCTAAGTCCACAGGATAGGCGGTCGGTGGTTCCGTACACACGCGTCTAGAGCGGCGTAGGTTGCTGATAGCATAAGTGCCTCAGAACGCAAGTCCTTGTGGATCTCTAACCCTCCCATGCCGATTTATGACGACGGCTACGGATCAAGTACGAGTGTTCTACCTACCACGCCCTCGTGCACATTTAAAACGTGGTTGCCCTCGGCGAGTGTATTTGGTCTTCTCGGCTTCGTATTTTTGCGTCCGTGGCGCTAGAAATTGGACCATATGCTACTGACATTGGTAGTACTGTCGAATGCTGTCCGCGTATCCGCGTCCGTTTTCATCCCCGCACAGGGCCTGGAATGGACAGCTGATAATACCAACATCTTAAACATACTGTGTGCATCATGTAAGCCGACACGTGCACAAGGATCCTCAATGCAGTGCTACGGGGATTGAGGAATAGCGAGGTGTATCCAACGAACCGTTACCTTAGGATCAACGCTACATCGCGGCGTCCGCCTAAAGCCAGTGTAAGTCCCAGCTGTTAACCGCCTTGAAGTGGTGCAAACACGTTGGGGTAAATTCCGTTAACCGGGGAGCATGCATCTTTTATTCGGCCGTTACAGGCGCCCCAATCACTGCCGACCGCTCCTATAATGGAACACTTGGACCAGCGATGCTGGGTTGCCCAACCCCTCGTACCTTCCGAAGGCATAGCTGGGTACAGATACCGATACCAACGTTGTCGGGTTCTGAGAAGCCTGTATACTCCGCCAGATGGTCCATAAGAGGAGGCCAACGAGCCTATGCTGCGACATGGATGCTAGGCGCCAATTCTCGAAGTCCGTGTCCAAGAGGCTGTGAATAGAAATATTCGCTGCGCGCATTCATTTTTCTGTGTAGCGACGACTCGTGCACGCGTTAGGCATAAACCATTCCATTGGGGGCACACTGAGGACTTCCGGGAAGGTATTAAGTGGCCCCCCTGAGGGAGGCTATCACCACGTGCTCATTCAAAAAGATCCTAGCAAACCGGTACCATGGAATTAGTCTCCGTCGGAGTATCTTTGCCGGGGTCATTGAACATCTTGATAGACGCGGCTGATGCACGCAGAGAGCAGTTATTAGGCTGTTGAACCTACTTCCTGGCGATCAAGGCTAGTTCTGTACAGGTCCCCCGAGTAGCCGACGAAACTTGGTTATGAGCGTCTGAAGTCCACGGGGAGTCGAGTCATCGGGTTCTTCGTCATAACGTCTTACGACGCCTTAACTACCCATAGATGCGGTGGGTGTGGGGGGTTTATGATTACCTTATCGTATGAGTTAGAGCTCAGCGAAGATTAGTCCGAAACATGTGGTGGGCTAGTCAAAATACCCTTGTCAGCGATCATCGTGTGCCCCCCATTCGGCGTCCGCCTTGTGAGGGTGCACGAGGGTGATTCTAACCATCCGGGGCATAGTAACAGCCCCAGCCGCGAATCGGAATAAGGATACGATCGTGCCATGAATTGGTTAGGCTTGAGGTCTGCAATCAGTCGATAGGTGTCACGCGGTCCCACTGGATAAAGCACAGCGATGAGTTCGTCTTCTAGTCGGCGACAACTAAGATGGCTTCCTTTCACTCATTCAATTCCTAGGGCACGGGGAGAAGCCTGGACGGGGAAACTGCAAGCTAATCATAACGCACCATGGTAGGTCCACCTTAAAGTATTTGCAGGGAGTGCAAGATATGGCCAAGGCCTAACGATACATCTTTTCTCGCAAGGGTTGTTTGAAATGCTAGATTACACCTGGTTGGTCACCGCCAGAGCAAGATCTTATCACTAGTAGCCTTTAAGGTTGGTCTTCGACTGCACTGACCATTGTCAGCGTAGCCGTCCGATCAGCGATAATATGGGGGTCGGGATATTTCATGATCACTGGAGAGGACGTGCAACGTCTTTCGATGGAAAGGCGCACGAGATAGGAACTCTTCATAATGGGAGATATAAGTCGTGTAGTTCAGCATGACTTTGCCGTTAGAAGCAAAAAATTACTCCATTGCATACATTTTGACAACGCCGACCGACCAAACGCCCTGAGCGCGGCGAAAGTCATGAACCGGCATGCTAAGGCTCAGCTACTAGGAACTTAAACTCCGTAATGACTCAAAATATCGTCTGTTACCGAGTTTTGATGTCATAGGAACTGGTACCGAACTCGTCTGGTATCCCGTCGCTAACGCGCATGTCCAGGGGAGCGATGTCTATGATGCCTCCGTTTTGCTGCTGCCGCCTAACAGCGATTAAGCAAGCTGCCTCCTTTGGCTAGGCACCGTAATTATTATTTTTCAAACTCGCACATATTGCTACGTTCTAAACCCGGGGACCGCCGGCCGGCTGCGACGCTCATACGTGTCCAACCTGACGCGGGAGTGATGGTCTGCTCACCTGGATCGCCTCCGGTAATCCTGTCGCAGGCCGAGGTTAGCGTTTGATGCATGGAGCGCCCGAGCGCAATGACCACCAAGAAGTATGTGGACTCTAGCGTCATGGGGAAGACATAATTTCCCTCTCCCTGTCGCATAGTCCGCCGCACCCTGTGGTGTCTCAGTGGTTGTAGTTATAACACGGCTCGCAGCAAGCATGAATAGGACGCCTTATAATCACGGTTAT
		</sequence>
    <sequence><taxon idref="Location_4_4_1|21.815068328448213"/>
			TGAGCACGTCCCAAGGGTGGCACCGTATGTAATGGCCTTAACCTGCAATCCAGCAAAAGTGAGTATCTCATCCGACGGGCAAAATTGTTTAATTTCCGCAAGACGTACATTCTCCGTATCACACCTATACCGTATGGCGATCGCCTTCCCCATACAGTAAAACTGTAGTGAGACTCACGGCGGCATTCCACCCGAGTCCCGCAAGTTAATCCTCCGCGTTTATTCATTCGTCGACAGGCAGGAGCACGCTAGCCGGAGTAAGGGCCACCTCCTCTACCGTGAGGGTACACAACCGCAGCATTATGCCTTAATCGCATAGGGCTGGATTCACCAATAAGAGAGACGCTATTCCGGCCGGGTGTGACCTGCTATTAAAAGGCACCTGGAGGCACGGGCCGATCAGCCAATGAAAGGACGTGCGATTGTCCGGTCGGCCAGTAGGTCAGCCGCCGCACGCGTTACCTCGTTTAAAGGAAAGTCTCTAGGGTCTGTGCTCGTCGGGCGCAGATAAGTTTTACGAGAATAATTCTATGATGTTAACCCGCCTAATTAAATTTTAAGTATAGGGCAGGCGAATTAGGGTTGCTACACAAATTTGAGGATCCGTGCTAGCACACCGTGATCGGACAACTAGAATGAATCAATTCTGTTGAAGTCTAGAAGCGGAAAAAGAATTCACAGCTCGCAAGTCGCTCAGTGGCAGGTACTCCCCTAAGTGGTCCAGCGTTCCCGCTGACCGGCTTGATTATGGCCTAAACGGATTTATGTGCATGGGTTATCATTTAAAATACCTGCTTCGGCTAGGCGTTATTTACAGCGTGTACCTGAAATAGAGACGATGCCTCACGATATTACAATGCGGAAACTAGATCCGGCAACATATGAAGTATATATGGACGGCAATCGTTGGATAGGTGCGCGAGACCTTCCTGTGCATGTCGATTGCCCCACATTTCGAATTAGAGGGTTCAAAGCAGCGTGTTTATACGGTCCTTAGGTCATACGACTGTGACATTTATATCCCTGGAAAAATTATTGGGGGTCGCCAGGGCTAATCGCTAACACATCTGCAATAGGGAGCTAGGCCCTGATAGCTGGGATACAAGCATGATGCTTATCAGGGGCTTCTCGAACTGAAGAGTAAAGTGCGGCTCCTCCCCGGGTACATTTTCCTTAGCGGGACATTTTTTCTTGAGGTAGTGCGCATTCTCCCGACGACAGGACCAATCCCCCCCTCTACGCGATGTAACCAATTAACCGTAGACAGGTTTAATCATGGAAGTTTGAACGTCAGTTGTATGTCTACGGGCCCACCCATTGTCGAGTACAAATATAAATTTATGATCGTTGTTGAGAAACGCTGTTAGTCGAGCTGAAACGTCGATCGTCCATGATTCGGTAGTCTTGGCATAAGGGTGTATACGTGCCTGGGTGTTGGTAAATGTATTATACAACTGCGTTGACGCTGGAATCACCTGAACCTAAAGACTAAGCTCTGACGTCACTTCGTTCTCGATGAAAAACGCGATGTAACAAGCTATCGACCTATTTACATTATACCCTAGTATATGACCACGTCCTCCTAGGTCCGCTGCACGCGGCTCTGACATATGGTGAGGAGTGCCCCCGTGAAATGGCTGATTCACATGCGGTTCATTACACCGGCTGTTTTAACTGCGTTACAGGTACTCTGACACAGCAGCGCTCCCCGCATTTTCACCTGCAGTACACTTGACCTCACACCCAACATTTACCTAAAACCAGTCAGTGAGTCACAGATTGGTTCGGTACCCAATTGTACACTGTTCGTTATATAACCAGTACGGACGCCTCTTTAAGATACGGCTAGGACATGTCCCGGCATCTGAGTCCTCGGCCGGTCTCTCGGAAACTCCGCTCTACCTTGGTCGCACCCGTAATTACTTTGTAAGAGATTGGGGGAAGAGTCAGGTGGATAAAATCATCTGATGCGCGGCTCAACAACCATGACCGATATCAAACCGTTCGCTGTACGTTTTTCCCGCCCGTGCCTTTCTACGTAAAAAAATCCAGTGCAATAAAATAAAGTCCACAGTCTTTCTGAAAATGCCGCGGTTCGTGGCGTTATACCTGGGACATTCTCGTTGACAAGATGAATGGGTTAATTGAAGGGCAGGACATCCGTCGCAACTAGCGGACTGTGGTCGCACCAAGCGTGATTCTGGCCGCAATGACGGCTGCGGCTGGATCTGTCCATCTAATTGCCGGGTCTGCACCAGTTTCAGTAGTTGGGCCGGGCTCAATATCACCAAGGCGGATCGTAAAACTCGCCAACGTTCACAAAGGTATTAATAGCATATAATTTAGGGAGATCACCGTTCGGTGCTTTGTCGCCGCAGTACAGCATTTCACGCAAATCCGTAATACAGTAGAATGACACCAGGCGCGGACAGGCTTACTCAGCTCGGATTAGCTGTGACACCGTCTACCCTAAGTCATCCTTTCTCAGCTGTGCCCACGTGGCCTGCGCTGCATACATCACGCATGCTGAGATAATGAAAGTTGCTGAGGTGCCTCGGTGTTTCCGTGAACACACTTGGCGTGCATCGTTTAAAGTGACGTTCTGGCTGCCTAGGAATCTGAGTTGTGCACTGAGCGCGGTGGGCTTCTGTTCCATCCTTACTTTAACCGGATGGGGGTCTAGATCTGCCCGACAATTGCGAAACCGGTGTCATGCTTCCTTCACAGGTACATGGATGTGCAATGAAACGCCGGAACCCCGTACCAATACATGACACTGCACATGTGATCTGGGCTGAGCGGACCTAAGGCTCCCTTAACAGAATAGAAAAGTGTCAACTACGCCTTTATCCCATCCCCTGACAGCCTTCTTCTAGGTTGATCTGAGGACGTAGTCTATTTAGGGATGCAATTCCAATCTATCCACAAAAATTAGATTATGCGGGAGCGGTTGGGGTCAATTTATCTAAGAGTAAGCATAGTGCATGCATTGTTGCCGTGCTTCAGAGATATCATGTTTCTGCTCGCTGCTCGTGAAGGCCATGCACCCTCCTAACAGCCAACCAAGTAAATAGGCGGAGCCAAAGTGGCGTCTTACTACCATTGACTTAACCATAGCGTATAGCGTTCAATACGTGTCAATACCCAACGCGCGCGCCACCCGCGCGGCTAAGACCATCTTTTGTCGCATAGTACGCCCGCCACGATCCCGTTTAATTTGAATTCAGTATCAGTCCGGCCCTCTGGACTACTTCACGTAAAGGACATGGACCTCCAATCCACATATTTAAGACCTAATACGTAACTACGCTATTCAATACGGCTTCCTCAGAGTCACTGACAAGCTAATCTGTTATGTATTGGGAATTTCGAGTAACCACCGAACGTGGCCCCCCCTATCTTCATGCGACCAACCCGGCGTCGATGTACATCAGGTGTGTCGCCGACCCCCGGGTATAGTAATGGGTTCACTCGCGGCTGGCAAGTCTCCTGAGGGCAGGTTAGGTGGCGGGGAATAGCCGTATCAGAGTGCAATGACCAGTCAAAGCGCGGAAGGACCTCTGGCGCAGTCCTACAGGTAAAATTGCACGAGGTCCAGAGCCAGTGGTCACGCCCAGAATGAAGCACTAGTCATTTGTGCGCCATCCTGTCACTTAAGCACATTGCGTTCGAGCAATGCAGCTCTCACAACTCGATATAGGAGAAAGATGGTAACAATGATAGCGTGAGGGTCAAGAAACCCGTAAAAAAGGCTTAGTGAACGACGGCTGGCGTAATGTTCGTGACCGAACAGACCAATAAGAGCTTCAGTGATGGACGTTCCCACCCATTGCGAACTGTTCTCGACAGTGTAAGTGCGGGAGGGGGCGGAGAAGGGACTACCATACCTGTTTTTCATACTACGACTTTCATTTCAGGTATTAAGTAAACGAATAGAACCACCCAGAACAGGCTCGAGAAGTATGACGTACGACACTGTGTGCAATCTGTGTCCGCTAACCAGTCGGCAGGTCGTAACGGGTCGGTAACCATTGGGCTCGGGCTTCGGCAATCATCCAGCGGATGGGTTACCTGTATCGGGAACTTGTGGCGTATGAAGCATTATCTAACTTAAAACCCCGGGGACCCGAACAAGGGGCTCGTACTTTCCGCAGAAACAACTTGAGTATTGCTGCGTGCCATAATGACGACATTTATTATGGGTATCGTAACGACGATTCGGCGTGCCCAACGGGATTGGAGAATCACCCACCGTTCGGACTAAGGCGTGGGTTAACAGGTTACAGTCCTATTGCACGTTTTCATCTTGCCCTGGCAAGGTCGGTACTTTCAGATCGAAGCCCGGCGCGCGAAGGACTGAACGTTAAAGCCTAAAGTCCGTGGCCGTTGTCGGAGATATAAACTTAACAAATCGCATCATTCGGAAAAGTTGTCGGGCGTTCGACACGGTGAAACAGCAATTCCCAGCATCATTTTTAAAATGTATGAAGGACGCCTTTATCGAGAGCTTAACGTAACGTACCAGCAAACATCAGTTTGCTGTATTTAGTGGAGGGTGTCTGGAGGCGTCACCAAAGCAAGCCCAGGCCCTCATCTACACCAACTAGCGATAACCAGAGCGACACACACTCGGTTCTAAAAAGGAAAGCTTACCTAGAATCTGAGGTGCACATCTAATTACAAAATGTTTGCGGGTCCCGTCACCTCCACGAGACCAAACGCACCATCACAGACGCGTGATGATTGACCATGTCGCCTATTACGACGGCCGAAATCGCCGAACAAGTATCTCAAATTGTACCATTCCCTGATTGGTCGCTCAGGTATGAGAGCGATATAGCTTAGGCGAACGGTCCGTTAGAATTGGGATTCTAGGTGCCTCCGTCAGGGGGATTCTAGTATCTATTCTCCAGCCTCCACCTCGGCCGGTTCAATATAAATAGCGTTACACTGTTGTAACCGTTGGACAAGAGGTTATCCCAATAGATTGCTATCAAAATACACACAACAATTGCGCCTAGTCAACCCGCGTTGCCAGCGTTCATTGGTGGGTTTCGAGTCTCTTGGGCTTTGATAACCGCGGGGGGTATCCGGACGGGTGCTTCCTCAACCTACGGAACCCGTACGACCATGAAGGTCACCATGTCTCAGTGCTATACCATTTTGGCTACGCTTGACTCTTAGGCTCAGGATTTCCTGACTATATCCGTGAACATCCAGATCGGAGTTGCTGCTCAAGAGTATTTTGACCCATATTTTATACGCTGTAGCCTGCGTTGAGGCCCATAGATCATCTAACGACGTTATAGTGCAATAATTCGAAAGGAGATCTGAGTGTTTTAACACACATACACCGTCCGACGGCTCCCCAGCCATCGCAACGGGCGTATTTACATATAGGTCTTAACGTGGCCTATGTGGGTAACGGTCGAGCTGATAAAGCGTTCGGGTATGCGCACGTATCCCCTTTGGTCGTACGATGTCCGGACTATACCGCAATGAGGAACACCCGTTGGGTTATGCGAAGATTTCCGCAGCTAACCCATATTGAGACATAGGCAAACGCGCGGCATTCTTGCGCACCCCGGGCACTGCGTATGTCGTGTACAGGACAGGGTGCACTGCGTCGGCATGCCTCTATTTTAGTTCGACCCCCATAGAACTGATGATATTTCCCGTAGTCATGCAACGGGTCAGGCTGCCACGTCGGCAAGGGACGTTAAGGCAGAGTTGGAGGTAAACCTTAACAGACCTTTTGACGCAGAAAAAAGCTGTCAGGTAAGAGGTACACGGGTACCATTGTTGAATGCACCGCGGGCACGATAGCATCGGGAGAGAATCAGACACTACGCCGATCAGCACGTGATGTCGCTCCGAACCATGCTATTGGAGGATAAAGAGTGTATTCGTTCGACAATCGATCAACACAAAATGCCCAAGCCTATGGGCAGGTTGGATGAAGAATGCATAGATACTTCTTTATGCATCACGTCCGAGTTAAAAAGCGTACCAGCATTCCGCCTGCAAAAGGTAGCTACCAACAACTGGCTAACTTGTTATGCGTCCGCGTAGTGCTGTAGGTATTATGGTCCGTTGGAAACGGCGATAGATGCCCGAACTTTGAACCATAGGTGATGTAGGCGTTGTAGACTCTGAACTTCACCTACAATGACCCGTCTGTTGGAGAGTGCACATGCACGGAATTGCGCGGTTTACGAGGGCTTGTCCTCATACTCTCTCACCGACAGCAGTAGCCTCTAGAAAAAACGTCTCGAATACTTCAGAATTGGAGCGCCAACCAATTTGGCTGTAGACACTAGACTACTCAAGAAAGGTTCTTACATCAATAAAACAAACAGGTCATAGCGCGCGAACAGGCTTCTTGAAAAGGATGCGGGCCCTATGGAGAGTCAAGGTCTGTGCTTCAGGGCGCCAAGCGGATAGAGAATGAAGTACTAAGATCCATAGACGCCATGGCTATATAGGAATTGAAGCTAGGCGCCGGGGGCTCAGAGTCTGTATACAAGTCCTCGCTATTGGATCGTAACCGCTCAGCTGTCTGAATCTTTTCGCAGTCGTGTTCGGGAGTCACTGCGCGGAACTTAGAATCTATTCAAACGCTTTTTACCACAACTTTAATTGGCTTTGAGGCTTTCGAGCGTCGTGTCTTGAAATTCTCCCCGTGGCTCACTCTGATAACTCTGGCATGCTGTAGAGTAGCATCCGACTAGCGGCCGCACACCTTAAGAATAGTCCCCGTGCCAGGGATAAGAATTTGATCTGCGGATAACACATCTGCCTGCTGAGCCTAGCTGAACGAAGTGTCTTACAGAAAGGCTAGCAGCATTTGGGTTCATCGTGTAGCTGCTTCACGCTCGCATCGTCCCTGTAAGGGGAGTAGCTTCGAGAACACAGGAGCGCGCAGGATCGGTCGCGGTGCGTTTCGACTCCTAGAAGGATACTACCGTTGAAGGATTGACTGGTAAAAGCGTCACGCTTGGACGAAGCTTCAATCTGCTTCGGCCATGGGCGGAGGTCTGCGAATTAGACCTTCGTTTAATGTACCATAAAGCCCTCTGTTCAAGAACTGTTCCTAGAACAAAACTTTGGTCAGTGCCCAGCATTTACGACTCGTTGTGGCAACTCTACCGAAGTAGACAATCCGTCGGTGGGTCTTTAGTTACAACATCTGGGATATGAGGTTACACTCATAGGTGGGGCGAATGAAGGAAACAAAATTAGTGGCTTGGGAGTCAAGGCATTCGTCAGGGGTGGATGATCTGCCCAATTTAGAGAATCTGGGAAAATCAATAAGTAACTGCAGTGATCTTTCTGGTGGTACGCGTTATCTTCCACCCCACCTGACGCGTGCAGTCACACCTCTGCCCTCAATAGGTTAGGGGCTGGGGTGGAAAAAAATGAACCGGGGCCTCAGCCTTGCGTGCTGGACTATATCTAGCCGATAGGCTCATCTTAACGTCGCGTTACGGATCGTAACTCAATAGAGGATCAGCAGTTTATCAATGGGAAGACATCGGCACCCGCAAGGTAGAATACCGACGTGTTAGATCGCTGGGTGTACAGTAATCCCTACAGTCTGCGATCTGGTGCTTATTCTATTTGAGACCTACGCAATGTGCATCTTTGCGGTGCACCCAATATGAGATCCATCTGCTGAGACCCAGTTTTGTCAGTGCAGAAGGTTTATTGACTAGAAGTCCGGGTGACTTTGGTTAGACGCCTCATCGTAAACGCGACACTGTGCCGGTCATTTCGAATGCCGACAAACCAATGACCGCCGGGATGATCAGCTTCTTTACGACTGATCTCGTCGTGTAGCGGCTCTAAATGATACTTACGAGGAACGTGGCGGATCGACCTATCGACTATCCATAAATTGGCAGCACGCTACTGTGGAACGGTAGAGGTGGCATGATAAAGAAGTGGACAGCTGTACGAAATGACTACCCTATAGAGCGCAAGCCGAGGTCCCAGTCCAAACGCGGTGAGTCCAGCGCATAGCCCGCGATTGCCGGCAAACGCGGGGCTACTAAATAGTGGCACTACTACGTGCACACTACGCTACCACGATAAAAATTGACTCTTCAGAGGGCTATCCTAGGGCCTCCCGGTGTCGCCAATATGGCAGACTCACGTCTCCTAGCGATATGGAGCATCTACTAGAAGTGACAACCTATCGCTTACGAAATGTTAAAACTGTTGTTTAGGTTTAGTCATGAACTATTTTGTGGCGAAGAGTACTGCCTGACTTGTTGATTGTAGGTGGCGAGATACAAAAAGCACTGACGCAGCTTCCTTGGGTACGGGGTGAACATGCCGTACGAAACCTAGGCGATTTCAGTTAAAGATTGTAAACCCGTTCCTCGTTTAGCAAGCCTGCAACCGCATGCCGGCACTTAATATCCGGTGGATGAGTCTCAGCGGACCTAGCGTAGTCACGAATTCCATCAGGCTCCAAGTTACGATTAAGCTTCGTACGGCAAGGGAGTCCCTAGCTTCCATTAGCGTGTACTTCTCCCCGCTTAACTCAGGAGAAGAATATTTTAAGTTAAATTACCTCGTGGTGCACATCCGCTTAGATCCAACTTCAAGGGATGGTAAGGGGGCTTCGTACCTCTATTGGAAGTATTCAACTCGTAGTTGGCTGGGTGGGTCCTTTTTAGGGTTTTCCCTCTGGTTTAGATCCCAATAGCGCCCCCCCCTAGGTTGGGATATAGTCTAGAGGATTAACTAGCGGTTTCGACGTCTTCCACGCCCATAGCATTGGCGCGCCCGTGCTCGCACGGGGCCTTGGCGTAACACAGCTTGTTTGCGACGTGCTAGCAACGAGTACCCTAACCTGGTTAGACGAAAGCAACGCTGCGATACTCTGGGGCACATAACTTGTAGGGTCTTGGCCGGGGGGCGGGAGCGTCACCTCTATTGATCTCTCGACAGGAATGAAAGACCTTACGGAGCGGCCACTCATCATACAGACAACGGAGCAGCTGTGGTCTTTTGTAACGTTCACAAGGTGCATGTGATTTACAGCTGTACAAGCACAGAAGTTCCCAAAGATCCTGCATCGTGATCACGGTTATCCTACTATAGGATGCGATGTATCGTACATAGTCATCTAATACCTTATTGTGCAAGCGTCTGACAAGCGCTATATCCGGTCAGACGAAGCCTCAATTCCGTACCGCAGCGCAGATTTGGTCCCCCGCGTGGGGCACTACATGGAGTGCGCTCTCCGGTAGTCGACAGTAGCAGCTATTTATAAGTACGGATTACCGACCTATAGAATCCTCCGAGGTTTGGCTTTTTCGGGAAAGACCTGTAGCTGTCAAAAACCAGCCGAGGCTGTCACCACCGAAATCGGGAAACGCAGCTGGTACAGGACAGCAACGACCGAGTAGCCTGCACCATATTTCACGTATAGTCGCGTCATACGAGTCCGCACCGTAATCGCGGTATTAACAGCAGGCGGATTCCAGTCTCCCGCGATGTTGGTTGCTGAGGACGTATTCTGGTAACTACCACTGAGGGCTCTGGGATTAGTTTAGGTAATCCCCCTTTCAGCCGGGGAAGAAGTATCGCAAAGTTCTAGTCCGGCGCTCGTTACCGTCGAGCTAGCATGAGGATTATTGACGCACACCTAGGTGTTCGACAATGCCAGGTTTCAGAAAATAAATCTGCGCCAGACCGTATCGATTCGGACCGTTGAGCTACGGCGATAACAAGTATGTCTGGTGCCGCACATTAGTTGGTTTACCAAGGGGGGCCTATGGGATTCACGTATATGAGATCTCGACTGTACCACGAGTTACCTCAGGCGACAGCTCTGATGATACCAATCCGAGAGCCCACAGCACCTGGTAAAATTTCTGCTGCTGCCCCCACACCCAAAGCATAATCCCTACCGTGGGGCAGAATCCGGATGAGGCGTGAAGATCAAATTTGTTCCCGTGTTTGATGCTGACAACATGTCACTGTTTAGAGAAACGGCCTATCTTAATGATATACGATCTTCGAAGGAGCGAATATACGCCGACCTCCAAAATTTGCGCGTAGACCGCGTTGAGTCAATGGAGGACTCCGGGTAATCTTGCACAGGTTGCCGACGTTAACTATCAATTTTTCGGGCCCAGAGTGCCCGAGCCATGAGAGTCTCCGTGAGCGACCCTCCCAGTCTACGGCCCTGTGCTCCCACTGAGTGGATCGACCCGATGTCCACCCGTTGATGTTCACACCGGAGTGGTGGGGCGGTGAGGTATTCTTCGGTGCTTCTAGCCCGCAGCAACCGCAGTTCGAAGCCACTTACAGCTAAGGAACGCGGGTGAACCCACATCCGACTCCAAGGCTGATTGCAGTCTGTGCGCTCAGTCATTTGGATACGTAAGGCCCCTGACCGGCCCAGCATTCCTCGTCCCTCATGATTATCGGAATCGCCTGAAAGGATCGCACCAGGGTGGGCCGTTGACCTATAACCTTCCGTCGTATTAAGCCCTGACTATCTCCCTAAGTAGAGGAAGCTTAGTCTGATATGTCATGATAAAAAAAAAGAGTACTGTAGGAGTTCACATCGTGGCTGGAAAATATCTAAAACTCGAAAGTCTGCAGAACGCACCGCGTTCACTGCGCCTGACCCTTATGCTCTGAAGGGTATTGGACTAAGACTGCTAGGTCGCGGCCAGAAGGTGGCTCATCGCAGCTGGCTGGATTCCGAACGAGGGATCTTCCTACCAGGGCCAATGCAAGGACAACTCGCTGAGGAAGTTATTGTGAAGATCCGGACAATTGGTAGGTCCTACACTAATGCAACAGGTTTGGTTGCTTTTGCCTGCCTTCGAGACGACACGCTAGCAACCGTTACATCGGGTGGATCGATGGTCGCGCTTTGTCCGGAAGTGCCCATACCGTATGTGACAGGAAGGAAGATGCTTCCTCCTGGTCGATCTCACCTCGCACAAAATTTCACCGATACTCGGACAATTGCTGGCGCACTGACCTGCGGTGTGACTTTAATGCATACGACTCCCGTCGCGCGCGAGTGAGATTGCTCTTTTAGTGGGTGACATAGTACGCTTTGTTCAAGGTTCATTGGACTTGTTGGGGATCGTGCTTATCCCACACGTCCTCATTTTTGGCCTTTGTTTGAGTTTTGAACGTACACCAGAGCAAAGGTGTACAATCTCACGGGGTGTGCGAGTTTACGGTAGGACGTCCGCGAGCGATCTAACTAAGTTGTGTCCCGTTGGGGTGTATTTAAGACCCCCCGTGGTATCTGTTCAGAAATGCTATAATTTATGTCTCGACAAACCAGGGTGACTTATCCCCAGCCTCCAATCTAACGGCTAATGCTAAGTCCACAGGATAGGCGGTCGGTGGTTCCGTACACACGCGTCTAGAGCGGCGTAGGCTGCTGATAGCATAAGTGCCTCAGAACGCAAGTCCTTGTGGATCTCTAGCCCTCCCATGCCGATTTATGACGACGGCTACGGATCAAGTACGAGTGTTCTACCTACCACGCCCTCGTGCACATTTAAAACGTGGTTGCCCTCGGCGAGTGTATTTGGTCTTCTCGGCTTCGTATTTTTGCGTCCGTGGCGCTAGAAATTGGACCATATGCTACTGACATTGGTAGTACTGTCGAATGCTGTCCGCGTATCCGCGTCCGTTTTCATCCCCGCACAGGGCTTGGAATGGACAGCTGATAATACCAACATCTTAAACATACTGTGTGCATCATGTAAGCCGACACGTGCACAAGGATCCTCAATGCAGTGCTACGGGGATTGAGGAATAGCGAGGTGTATCCAGCGAACCGTTACCTTAGGATCAACGCTACATCGCGGCGTCCGCCTAAAGCCAGTGTAAGTCCCAGCTGTTAACCGCCTTGAAGTGGTGCACACACGTTGGGGTAAATTCCGTTAACCGGGGAGCATGCATCTTTTATTCGGCCGTTACAGGCGCCCCAATCACTGCCGACCGCTCCTATAATGGAACACTTGGACCAGCGATGCTGGGTTGCCCAACCCCTCGTACCTTCCGAAGGCATAGCTGGGTACAGATACCGATACCAACGTTGTCGGGTTCTGAGAAGCCTGTATACTCCGCCAGATGGTCCATAAGAGGAGGCCAACGAGCCCATGCTGCGACATGGATGCTAGGCGCCAATTCTCGAAGTCCGTGTCCAAGAGGCTGTGAATAGAAATATTCGCTGCGCGCATTCATTTTTCTGTGTAGCGACGACTCGGGCACGCGTTAGGCATAAACCATTCCATTGGGGGCACACTGAGGACTTCCGTGAAGGTATTAAGTGGCCCCCCTGAGGGAGGCTATCACCACGTGCTCATTCAAAAAGATCCTAGCAAACCGGTACCATGGAATTAGTGTCCGTCGGAGTATCTTTGCCGGGGCCATTGAACATCTTGATAGACGCGGTTGATGCACGCAGAGAGCAGTTATTAGGCTGTTGAACCTACTTCCTGGCGATCAAGGCTAGTTCAGTACAGGTCCCCCGAGTAGCCGACGAAACTTGGTTATGAGCGTCTGAAGTCCACGGGGAGTCGAGTCATCGGGTTCTTCGTCATAACGTCTTACGACGCCTTAGCTACCCATAGATGCGGTGGGTGTGGGGGGTTTATGATTACCTTATCGTATGAGTTAGAGCTCAGCGAAGATTAGTCCGAAACATGTGGTGGGCTAGTCAAAATACCCTTGTCAGCGATCATCGTGTGCCCCCCATTCGGCGTCCGCCTTGTGAGGGTGCACGAGGGTGATTCTAACCATCCGGGGCATAGTAACAGCCCCAGCCGCGAATCTGAATTAGGATACGATCGTGCCATGAATTGGTTAGGCTTGAGGTCTGCAATCAGTCGATAGGTGTCACGCGGTCCCACTGGATAAAGCGCAGCGATGAGTTCGTCTTCTAGTCGGCGACAACTAAGATGGTTTCCCTCCACTCATTCAATTCCTAGGGCACGGGGAGAAGCCTGGACGGGGAAACTGCAAGCTAATCATAACGCACCATGGTAGGTCCACCTTAAAGTATTTGCAGGGAGTGCAAGATATGGCCAAGGCCTAACGATACATCTTTTCTCGCAAGGGTTGTTTGAAATGCTAGATTACACCTGGTTAGTCACCGCCAGAGCAAGATCTTATCACTAGTAGCCTTTAAGGTTGGTCTTCGACTGCACTGACCATTGTCAGCGTAGCCGTCCGATCAGCGATAATATGGGGGTCGGGATATTTCATGATCACAGGAGAGGACGTGCAACGTCTTTCGATGGAAAGGCGCACGAGATAGGAACTCTTCATATTGGGAGATATAAGTCGTGTAGTTCAGCATGACTTTGCCGTTAGAAGCAAAAAATTACTCCATTGCATACATTTTGACAACGCCGACCGACCAAACGCCCTGAGCGCGGCGAAAGTCATGAACCGGCATGCTAAGGCTCAGCTACTAGGAACTTAAACTCCGTAATAACTCAAAATATCGTCTGTTACCGAGTTTTGATGTCATAAGAACTGGTACCGAACTCGTCTGGTATCCGGTCGCTAACGCGCATGTCCAGGGGAGCGATGTCTATGATGCCTCCGTTTTGCTGCTGCCGCCTAACAGCGATTAAGCAAGCTGCCTCCTGTGGCTAGGCACCGTAATTATTATTTTTCAAACTCGCACATATTGCTACGTTCTAAACCCGGGGACCGCCGGCCGGCTGCGACGCTCATACGTGTCCAACCTGACGCGGGAGTGATGGTCTGCTCACCTGGATCGCCTTCGGTAATCCTGTCGCAGGCCGAGGTTAGCGTTTGATGCATGGAGCGCCCGAGCGCAATGACCACCAAGAAGTATGTGGACTCTAGCGTCATGGGGAAGACATAATTTCCCTCTCCCTGTTGCATAGTCCGCCGCACCCTGTGGTGTCTCAGTGGTTGTAGTTATAACACGGCTCGCAGCAAGCATGAATAGGACGCCTTATAATCACGGTTAT
		</sequence>
    <sequence><taxon idref="Location_3_3_1|16.568657296118555"/>
			TGAGCACGTCCCAAGGGTGGCACCGTATGTAATGGCCTTAACCTCCAATCCAGCAAAAGTGAGTATCTCATCCGACGGGCAAAATTGTTTAATTTCTGCAAGACGTACATTCTCCGTATCACACCTATACCGTATGGCGATCGTCTTCCCCATACAGAAAAACTGTAGTGAGACTCACGGCGGCATTCCACCCGAGTCCCGCAAGTTAATCCTCCGCGTTTATTCATTCGTCGACAGGCAGGAGCACGCTAGCCGGAGTAAGGGCCACCTCCTCTACCGTGACGGTACACAACCGCAGCATTATGCCTTAATCGCATAAGGCTGGATTCACCAATAAGAGAGACGCTATTCCGGCCGGGTGTGACCTGCTATTAAAAGGCACCTGGAGGCACGGGCCGATCAGCCAATGAAAGGACGTGCGATTGTCCGGTCGGCCAGTAGGTCAGCCGCCGCACGCGTTACCTCGTTTAAAGGAAAGTCTCTAGGGTCTGTGCTCGTCGGGCGAAGATAAGTTTTACGAGAATAATTCTATGATGTTAACCCGCCTAATTAAATTTCAAGTATAGGGCAGGCGAATTAGGGTTGCTACACAAATTTGAGGATCCGTGCTAGCACACCGTGATCGGATAACTAGAATGAATCGATTCTGTTGAAGTCTAGAAGCGGAAAAAGAATTCACAGCTCGCAAGTCGCTCAGTGGCAGGTACTCCCCTAAGTGGTTCAGCGTTCCCGCTGACCGGCTTGATTATGGCCTAAACGGATTCACGTGCATGGGTTATCATTTAAAATACCTGCTTCGGCTAGGCGTTATTTACAGCGTGTACCTGAAATAGAGACGATGCCTCACGATATTACAATGCGGAAACTAGATCCGGCAACATATGGAGTATATATGGACGGCAATCGTTGGATAGGTGCGCGAGACCTTCCTGTGCATGTCGATTGCCCCACATTTCGAATTAGAGGGTTCAAAGCAGCGTGTTTATACGGTCCTTAGGTCATACGACTGTGACATTTATATCCCTGGAAAAATTATTGGGGGTCGCCAGGGCTAATCGCTAACACATCTGCAATAGGGAGCTAGGCCCTGATAGCTGGGATACAAGCATGATGCTTATCAGAGGCTTCTCGAACCGAAGAGTAAAGTGCGGCTCCCCCCCGGGTACATTTTCCTTAGGGGGACATTTTTTCTTGAGGTAGTGCGCATTCTCTCGACGACAGGACCAATCCCCCCCTCTACGCGATGTAACCAATTAACCGTAGACAGGTTTAATCATGGAAGTTTGAACGTCAGTTGTATGTCTACGGGCCCACCCATTGTCGAGTACAAATATAAATTTACGATCGTTGTTGAGGAACGCTGTTAGTCGAGCTGAAACGTCGATCGTCCATGATTCGGTAGTTTTGGCATAAGGGTGTATACGTGCCTGGGTGTTGGTAAATGTATTATACAACTGCGTTGACGCTGGAATCACCTGAACCTAAAGATTAACCTCTGACGTCACTTCGTTCTCGATGAAAAACGCGATGTAACAAGCTATCGACCTATTTACATTATACCCTAGTATATGACCACGTCCTCATAGGTCCGCTACACGCGGCTCTGACATATGGTGGGGAGTGCCCCCTTGAAATGGCTGATTCACATGCGGTTCATTACACCGGCTGTTTTAACTGCGTTACAGTTACTCTGACACAGCAGCGCTCCCCGCATTTTCACCTGCAGTAGACTTGACCTCACAACGAACATTTACCTAAAACCAGTCAGTGAGTCAAAGATTGGTTCGGTACCCAATTGTACACTGTTCGTTACATAACCACTACGGACGCCTCTTTAAGATACGGCTAAGACATGTCCCGGCATCTGAGTCCTCGGCCGGTCTCTCGGAAACTCCGCTCCACCTTGGTCGCAGCCGTAATTACTTTGTAAGAGATTGGGGGAAGAGTCAGGTGGATAAAATCATCTGATGCGCGGCTCAACAACCATGACCGATATCAAACCGTTCGCTGTACGTTTTTCCCGCCCGTGCCTTTCTACGTAAAAAAATCCAGTGCCATAAAATAAAGTCCACAGTCTTTCTGAAAATGCCGCGGTTCGTGGCGTTATACCTGGGACATTCTCGTTGACAAGATGAATGGGTTAGTTGAAGGGCAGGACATCCGTCGCAACTAGCGGACTGTGGTCGCACCAAGCGTGATTCTGGCCGCAATGACGGCTGCGGCTGGATCTGTCCATCTAATTGCTGGGTCTGCACCAGTTTCAGTAGTCCGGCCGGGCTCAATATCACCAAGGCGGATCGTAAAACTCGCCAACGTTCACAAAGGTATTAATAGCATATAATTTAGGGAGATCACCGTTCGGTGCTTTGTCGCTGCAGTACAGCATTTCACGCAAAACCGTAATACAGTAGAATGACACCAGGCGCGGACAGGCTTACTCAGCTCGGATTAGCTGTGACACCGTCTACCCTAAGTCATCCTTACTAAGCTGTGCCCACGTGGCCTGCGCTGCATACATCACGCATGCTGAGATAATGAAAGTTGCTGAAGTGCCTCGGTGTTTCCGTGAACACACTTGGCGTGCATCGTTTAAAGTGGCGTTCAGGCTGCCTAGGAATCTGAGTTGTGCACTGAGCGCGGTGGGCTTCTGTTCCATCCTTACTTTAACCGGATAGGGGTCTAGATCTGCCCGACAATTGCGAAACCGGTGTCATGCTCCCTTCACAGGTACATGGATGTGCAATGAAACGCCGGAACCCCGTACCAATACATTACACTGCACATGTGATCTGGGCTGAGCGGACCTAAGGCTCCCTTAACAGAATAGAAAAGTGTCAACTACGCCTTTATCCCATCCCCTGACAGCCTTCTTCTAGGTTGATCTGAGGACGTAGTCTATTGAGGGATGCAATTCCAATCTATCCACAAAAATTAGATTATGCGGGAGCGGTTGGGGTCAATTTATCTAAGAGTAAGCATAGTGCATGCATTGTTGCCGGGCTTCAGAGATATCATGTTTCTGCTCGCTGCTCGTGAAGGCCATGCACCCTCCTAACAGCCAACCAAGTAAATAGGCGGAGCCAAAGTGGCGTCTTACTACCATTGACTTAACCATAGCGTATAGCGTTCAATACGTGTCAATACCCAACGCGCGCGCCACCCGCGCGGCTAAGACCATCTTTTGTCGCATTGTACGCCCGCCACGACCCCGTTTAATTTGAATTCAGTATCAGTCCGACCCTCTGGACTACTTCACGTAAAGGACATGGACCTCCAATCCACATATTTAAGACCTAATACGTAACTACGCTATTCAATATGGCTTCCTCAGAGTCACTGACAAGCTAATCTGTTATGTATTGGAAATTTCGAGTAACCACCGAACGTGGCCCCCCCTATCTTCATGCGACCAACCCGGCGTCGATGTACATCAGGTGTGTCGCCGACCCCCGGGTATAGTAATGGGTTCACTCGCGGCTGGCAAGTCTCCTGTGGGCAGGTTAGGTGGCGGGGAATAGCCGTATCAGAGTGCAATGACCAGTCAAAGCGCGGAAGGACCTCTGGCGCAGTCCTACAGGTAAAATTGCACGAGGTCCAGAGCCAGTGGTCACGCCCAGTATGAAGCACTAGTCATTTGTGCGCCATCCTGTCACTTAAGCACATTGCGTTCGAGCAATGCACCTCTCACAACTCGATATAGGAGAAAGATGGTAACAATGATAGCGTGAGGGTCAAGAAGCCCGTAAAAAAGGCTTAGTGAACGACGGCTGGCGTAATGTTCGTGACCGAACAGACCAATAAGAGCTTCACTGATGGACGTTCCCACCCATTGCAAACTGTTCTCGACAGTGTAAGTGCGGGAGGGGGCGGAGAAGGGACTACCATACCTGTTTTTCATACTACGACTTTCATTTCAGGTATTAAGTAAAGGAATAGAACCACCCAGAACAGGCTCGAGAAGTATGACGTACAACACTATGTGCAATCTGTGTCCGCTAATCAGTCGGCAGGTCGTAACGGGTCGATAACCATTGGGCTCGGGCTTCGGCAATCATCCAGCGGATGGGTTACCTGTATCGGGAACTTGAGGCGTATGAAACATTATCTAACTTAAAACCCCGGGGACCCGAACAAGGGGCTCGTACTTTTCGCAGAAACAACTTGAGTATTGCTGCGTGCCATAATGACGACATTTATTATGGGTATCGTAACGACGATTCGGCGTGCCCAACGGGATTGGAGAATCACCCACCGTTCGGACTAAGGCGTGGGTTAACAGGTTACAGTCCTATTGCACGTTTTCATCTTGCCCTGGCAAGGTCGGTACTTTCAGATCGAAGCCCAGCGCGCGAAGGACTGAACGTTAAAGCCTAAAGTCCGTGGCCGTCGTCGGAGCTATAAACTCAACAAATCGCATCATTCGGAAAACCTGTCGGGCGTTCGACCCGGTGAAACATCAATTCCCAGCATCATTTTTAAAATGTATGAAGGACGCCTCTATCGAGAGCTTAACGTAACGTACCAGCAAACATCAGTTTGCTGTATTTAGAGGAGGGTGTCTGGAGGCGTCACCAAAGCAAGCCCAGGCCCTCATCTACACCAACTAGCGATAACCAGAGCGACACACACTCGGTTCTAAAAAGGACAGCTTACCTAGAATCTGAGGTGCACATCTAATTACAAAATGTTTGCGGGGCCCGTCACCTCCACGAGACCAAACGCACCATCACAGACGCGTGATGATTGACCATGTCGCCTATTACGACGGCCGAAATCGCCGAACAAGTATCTCAAATTGTACCATTCCCTGATTGGTCGCTCAGGTATGAGAGCGATATAACTTAGGCGAACGGTCCGTTAGAATTGGGATTCTAGGTGCCTCCGTCAGGGGGATTCTAGTATCCATTCTCTAGCCTCCACCTCGGCCGGTTCAATATAAATAGCGTTACACTGTTGTAACCGTTGGACAAGAGGTTATCCCAATAGATTGCTATCAAAATACACACAACAATTGCGCCTAGTCAACCCGCGTTGCCAGCGTTCATTGGTGGGTTTCGAGTCTCTTGGGCTTTGATAACCGCGGGGGGTATCCGGACGGGTGCTTCCTCAACCTACGGAACCCGTACGACCATGAAGGTCACCATGTCTCAGTGCTATACCGTTTTGGCTACGCTTGACTCTTAGGCTCAGGATTTCCTGACTATATCCGTGAACATCCAGATCGGAGTTGCTGCTCAAGAGTATTTTGACCCATATTTTGTACGCTGTAGCCTGCGTTGAGGCCCTTAGATCATCTAACGACGTTACAGTGCAATAATTCGATAGGAGATCTAAGTGTTTTAACACACATACACCGTCCGACGGCTCCCCAGCCATCGAAACGGGCGTATTTACATATAGGTCTTAACGTGGCCTATGTGGGTAACGGTCGAGCTGATAAAGCGTTCGGGTATGCGCACGTATCCCCTTTGGTCGTACGATGCCCGGACTATACCGCAATGAGGAACACCCGTTGGGTTACGCGAAGATTTCCGCAGCTAACCCATATTGAGACATGGGCAAACGCGCGGCATTCTTGCGCACCCCGGGCACTGCGTATGTCGTGTACAGGACAGGGTCCACTGCGTCGGTATGCCTCTATTTTAGTTCGACCCCCATAGAACCGATGATATTTCCCGTAGTCATGCAACGGGTCAGGCTACCACGTCGGCAAGGGACGTTAAGGCAGAGTTGGAGGTAAACCTTAACAGACCTTTTGACTCAGAAAAAAGCTGTCAGGTAAGAGGTACACGGGTACCTTTGTTGAATGCACCGCGGGCACGATAGCATCGGGAGAGAATCAGACACTACGCCGATCGGCACGTGATGTCGTTCCGAACCATGCTATTGGAGGATAAAGAGTGTATTCGTTCGACAATCGATCAACACAAAATGCCCAAGCCTATGGGCAGGTTGGATGAAGAATGCATAGATACTTCTTTATGCATCACGTCCGAGTTAAAAAGCGTACCAGCATTCCGCCTGCAAAAGGTAGCTACCAACAACTGGCTAACTTGTTATGCGTCCGCGTAGTGCTGTAGGTATTATGGTCCGTTGGAAACGGCGATAGATGCCCGAACTTTGAACCATAGGTGATGTAGGCGTTGTAGACTCTGAACTTCACCTACAATGACCCGTCTGTTGGAGAGTGCACATGCACGGAATTGCGCGGTTTACGAGGGCTTGTCCTCATACTCTGTCACCGACAGCAGTAGCCTCTAGAAAAAACGTCTCGCATACTTCAGAATTGGAGCGCCAACCAATTTGGCTGTAGACACTAGACTTCTCAAGAAAGGTTCTTACATCAATAATACAAACACGTCATAGCGCGCGAACAGGCTTCTTGAAAAGGATGCGGGCCCTATGGAGAGTCAAGGTCTGTGCTTCAGGGCGCCAAGCGGATAGAGAATGAAGTACTAAGATCCATAGACGCCATGGCTATATAGGAATTGAAGCTAGGCGCCGGGGGCTCAGAGTCTGTATACAGGTCCTCGCTATTGGATCGTAACCGCTCAGCTGTCTGAATCTTTTCGCAGTCGTGTTCGGGAGTCACTGCGCGGAACTTAGAATCTATTCAAACGCTTTTTACCACAACTTTAATTGGCTTTGAGGCTTTCGAGCGTCATGTCTTGAAATTCTCCCCGTGGCTCACTCTGATAACTCTGGCATGCTGTAGAGTAGCATCCGACTAGCGGCCGCACACCTTAAGAATAGTCCCCGTGCCAGGGATAAGAATTTGATCTGCGGATAACACAGCTGCCTGCTGAGCCTAGCTGAACGAAGTGTCTTACAGAAAGGCTAGCAGCATTTGGGTTCATCGTGTAGCTGCTTCACGCTCACATCGTCCCTGTAAGGGGAGTAGCTTCGAGAACACAGGAGCGCGCAGGATCGGTCGCGGTACGTTTCGACTCCTAGAAGGAGACTACCGTTGAAGGATTGACTGGTAAAAGCGTCACGCTTGGATGAAGCTTCAATCTGCTTCGGCCATGGGCGGAGGTCTGCGAATTAGACCTTCGTTTAATGTACCATAAAGCCCTCTGTTCAAGAACTGTTCCTAGAACAAAACTTTGGTCAGTGCCCAGCATTTACGACTCGTTGTGGCAACTCTACCTAAGTAGACAATCCGTCGGTGGGTCTTTAGTTACAACATCTAGGATATGAGGTTACCCTCATAGGTGGGGGGAATGAAGGAAACAACACTAGTGGCTTGGGAGTCAAGGCATTCGTCAGGGGTGGATGATCTGCCCAATTTAGAGAATCTGGGAAAATCAATAAGTAACTGCAGTGATCTTTCTGGTGGTACGCGTTATCTTCCACCCCACCTGACGCGTGCAGGCACACCTCTGCCCTCAATAGGTTAGGGGCTGGGGTGGAAAAAAATGAACCGGGGCCTCAGCCTTGCGTGCTGGACTATATCTAGCCGATAGGCTCATCTTAACGTCGCGTTACGGATCGTAACTCAATAGAGGATCAGCAGTTTATCAATGGGAAGACATCGGCACCTGCAAGGTAGAATACCGACGTGTTAGATCGCTGGGTGTACAGTAATCCCTACAGTCTGCGATCTGGTGCTTATGCTATTTGAGACCTTCGCAATGTGCCTCTATGCGGTGCACCCAATATGAGATCCATCTGCTGAGACCCAGTTTTGTCAGTGCAGAAGGTTTATTGACTAGAAGGCCGGGTGACTTTGGTTAGACGCCTCATCGTAAACGCGACACTGTGCCGGTCATTTCGAATGCCGACAAACCAATGACCGCCGGGATGATCAGCTTCCTTACGACTGATCTCGTCGTGTAGCGGCTCTAAATGACACTTTCGAGGAACGTGGCGGATCGACCTATCGACTATCCATAAATTGGCAGCACGCTACTGTGGAACGGTAGAGGTGGCATGATAAAGAAGTGGACAGCTGTACGAAATGACTACCCTATAGAGCGCAAGCCGAGGTCCCAGTCCAAACGCGGTGAGTCCAGCGCATAGCCCGCGATTGCCGGCAAACGCGGGGCTATTAAATAGTGGCACTAATACGTGCACACCACGCTACCACGATAAAAATTGACTCTTCAGAGGGCTATCCTAGGGCCTCCCGGTGTCGCCAATATGGCAGACTCACGTCTCCTAGCGATATGGAGCATCTACTAGAAGTGACAACCTATCGCTTACGAAATGTTAAAGCTGTTGTTTAGGTTAAGTCATGAACTATTTTGTGGCGAAGAGTACTGCCTGACTTGTTCATTGTAGGTGGCGAGATACAAAAAGCACTGACGCAGCTTGCTTGGGTACGGGGTGAACATGCCGTACGAAACCTAGGCGATTTCAGTTAAAGATTGTAAACCCGTTCCTCGTTTAGCAAGCCTGCAACCCCATGCCGGCACTTAATATCCGCTGGATGAGTCTCAGCGGACCTAGCGTAATCACGAAATCCATCAGGCTCCAAGTTACGATTAAGCTTCGTACGGCAAGGGAGTCCCTAGCTTCCATTAGCGTGTACTTCTCCCCGCTTAACTCAGGAGAAGAATATTTTAAGTTAAATTACCGCGTGGTGCACATCCGCTTAGATCCAACTTCAAGGGATGGTAACGGGGCTTCGTACCTCTATTGGAAGTATTCAACTCGTAGTTGGCTGGGTGGGTCCTTTTTAGGGTTTTCCCTCTGGTTTAGATCCCAATAGCGCCCCCCCCTAGGTTGGGATATAGTCTAGAGGATTAACTAGCGGTTTCGATGTCTTCCACGCCCATAGCATTGGCGCGCCCGTGGTCGCACGGGGCCTTGGCGTAACACAGCTTGTTTCCGACGTGCTAGCAACGAGTACCCTAACCTGGTTAGACGAAATCAACGCTGCGATACTCTGGGGCACATAACTTGTAGGGTCTTGGCCGGGGGGCGGGAGCGTCACCTCTATTGATCTCTCGACAGGAATAAAAGACCTTACGGAGCGGCCACTCATCATACAGACAACGGAGCAGCTGTGGTCTTTTGTAACGACCACAAGGTGCATGTGATTTACAGCTGTACAAGCACAGAAGTTCCCAAAGATCCTGCATCGTGATCACGGTTATCCTACTATAGGATGCGATGTATCGTACATAGTCATCTAATACCTTATTGTGCAAGCGTCTGACAAGCGCTATATCCGGTCAGACGAAGCCTCCATTCCGTACCGCAGCGCAGATTTGGTCCCCCGCGTGGGGCACTACATAGAGTGCGCACTCCGGTAGTCGACAGTAGCAGCTATTTATAAGTACGGATTACCGACCTATAGAATCCTCCGAGGTTTGGCTTTTTTGGGAAAGACCTGTAGCTGTCCAAAACCAGCCGAGGCTGTCACCACCGAAATCGGGAAACGCAGCTGGTACAGGACAGCAACGACCGAGTAGCCTGCACCCTATTTCACGTATAGTCGCGTCATACGAGTCCGCACCGTAATCGCGGTATTAACAGCAGGCGGATTCCAGTCTCCCGCGATGTTGGTTGCTGAGGACGTATTCTGGTAACTACCACTGAGGGCTCTGGGATTAGTTTAGGTAATCCCCCTTTCAGCCGGGGAAGAAGTATCGCAAAGTTCTAGTCCGGCGCTCGTTACCGTCGAGCTAACGTGAGGATTATTGACGCACACCTAGGTGTTCGACAATGCCAGGTTTCAGAAAATAAATCTGCACCAGACCGTAGCGATTCGGACCGTTGAGCTACGGCGATAACAAGTATGTCTGGGGCCGCACATTAGTTGGTTTACCAAGGGGGGCCCATGGGATTCACGTATGTGAGATCTCGACTGTACCAGGAGTTACCTCAGCCGACAGCTCTGATGATACCAATCCGAGAGCCCACAGCACCTGGTAAAATTTCTGCTGCTGCCCCGACACCCAAAGCATAATCCCTACCGTGGGGCAGAATCCGGATGAGGCGTGAAGATCAAATCTGTTCCTGTGTTTGATGCTGACAACATGTCACTGTTTAGAGAAACGGCCTATCTTAATGATATACGATCTTCGAAGGAGCGGATATACGCCGACCTCCAAAATTTGCGCGTAGACCGCGTTGAGTCAATAGAGGACTCCGGGTAATCTTGCACAGGTTGCCGACGTTAACTATAAATTTTTCGGGCCCAGAGTGCCCGAGCCATGAGAGTCTCCGTGAGCGACCCTCCCAGTCTACGGCCCTGTGCTCCCACTGCGTGGATCGACCCGATGTCCACCCGTTGATGTTCACACCGGAGTGGTGGGGCGGTGAGGTATTCTTCGGTGCTTCTAGCCCGCAGCAACCGCAGTTCGAAGCCACTTACAGCTAAGGAACGCGGGTGAACCCACATCCGACTCCAAGGCTGATTGCAGTCTGTGCGCTCAGTCATTTGGATACGTAAGGCCCCTGACCGGCCCAGCATTCCTCGTCCCTCATGATTATCGGAATCGCCTGAAAGGATCGCACCAGGGTGGGCCGTTGATCTATAACCTTCCGTCGTATTAAGCCCTGACTATCTCCCTAAGTAGAGGAAGCTTAGTCTGATATGTCATGATAAAAAAACAGAGTACTGTAGGAGTTCACATCGTGGCTGGAAAATATCTAAAACTCGAAAGTCTGCAGAACGCACCGCGTTCACTGCGCCTGACCCTTATGCTCTGAAGGGTATTGGACTAAGACTGCTAGGTCGCGGCCAGGAGGAGGCTCATCGCAGCTGGCTGGATTCCGAACGAGGGATCTTCCTACCAGGGCCAATGCAAGGACAACTCGCTGAGGAAGTTATTGTGAAGATCCGGACAATTAGTAGGTCCTACACTAATGCAACAGGTTTGGTTGCTTTTGCCTGCCTTCGAGACGACACGCTAGCAACCGTTACATCGGGTGGATCGATGGTCGCGCTTTGTCCGGAAGTGCCCATACCGTATGTGACAGGAAGGAAGATGCTTCCTCCTGGTCGATCTCACCTCGCACAAAATTTCACCGATACTCGAACAATTGCTGGCGCACTGACCTGCGGTGTGACTTTAATGCATACGACTCCCGTCGCGCGCGAGTGAGATTGCTCTTTTAGTGGGTGACATAGTACGCTTTGTTCAAGGTTCATTGGACTTGTTGGGGATCGTGCTTATCCCACACGTCCTCATTTTTGGCCTTTGTTTGAGTTTTGAACGTACACCAGAGCAAAGGTGTACAATCTCACGGGGTGTGCAAGTTCACGGTAGGACGTCCGCGAGCGATCTAACTAAGTTGTGTCCCGCTGGGGTGTATTTGAGACCCCCCGTGGAATCTGTTCAGAAATGCTATAATTTATGTCTCGACAAACCAGGGTGACTTATCCCCAGCCTCCAATCTAACGGCTAATTCTAAGTCCACAGGATAGGCGGTCGGTGGTTCCGTACACACGCGTCTAGAGCGGCGTAGGTTGCTGATAGCATAAGTGCCTCAGAATGCAAGTCCTTGTGGATCTCTAACCCTCCCACGCCGATTTATGACGACGGCTACGGATCAAGTACGAGTGTTCTACCTACCACGCCCTCGTGCACATTTAAGACGGGGTTGCCCTCGGGGAGTGTATTTGGTCTTCTCGGCTTCGTATTTTTGCGTCCGTGGCGCTAGAAATTGGACCATATGCTACTGACATTGGTAGTACTGTCGAATGCTGTCCGCGTATCCGCGTCCGTTTTCATCCCCGCACAGGGCCTGGAATGGACAGCTGATAATACCAACATCTTAAACATACTGTGTGCATCATGTAAGCCGACATGTGCACAAGGATCCTCAATGCAGTGCTACGGGGATTGAGGAATAGCGAGGTGTATCCAGCGAACCGTTACCTTAGGATCAACGCTACATCGCGGCGTCCGCCTAAAGCCAGTGTGAGTCCCAGCTGTTAACCGCCTTGAAGTGGTGCAAACACGTTGGGGCAAATTCCGTTAACCGGGGAGCATGCATCTTTTATTCGGCCGTTACAGGCGCCCCAATCACTGCCGACCGCTCCTATAATGGAACACTTGGACCAGCGATGCTGGGTTGCCCAACCCCTCGTACCTTCCGAAGGTATAGCTGGGTACAGATACCGATACCAACGTTGTCGGGTTCTGAGAAGCCTGTATACTCCGCCAGATGGTCCATAAGAGGAGGCCAACGAGCCTATGCTGCGACATGGATGCTAGGCGCCAATTCTCGAAGTCCGTGTCCAAGAGGCTGTGAATAGAAATATTCGCTGCGCGCATTCATTTTTCTGTGTAGCGACGACTCGTGCACGCGTTAGGCATAAACCATTCCATTGGGGGCACACTGAGGAATTCCGGGAAGGTATTAAGTGGCCCCCCTGAGAGAGGCTATCACCACGTGCTCATTCAAAAAGATCCTAGCAAACCGGTACCATGGAATTAGTGTCCGTCGGAGTATCTTTGCCGGGGTCATTGAACATCTTGATAGACGCGGCTGATGCACGCAGAGAGCAGTTATTAGGCTGTTGAACCTACTTCCTGGCGATCAAGGCTAGTTCTGTACAGGTCCCCCGAGTAGCCGACGAAACTTGGTTATGAGCGTCTGAAGTCCACGCGGAGTCGACTCATCGGGTTCTTCGTCATAACGTCTTACGACGCCTTAACTACCCATAGATGCGGTGGGTGTGGGGGGTTTATGATTACCTTATCGTATGAGTTAGAGCTCAGCGAAGATTAGTCCGAAACATGTGGTGGGCTAGTCAAAATACCCTTGTCAGCGATCATCGTGTGCCCCCCATTCGGCGTCCGCCTTGTGAGGGTGCACGAGGGTGATTCTAACCATCCGGGGCATAGTAACAGCCCCAGCCGCGAATCTGAATTAGGATACGATCGTGCCATGAATTGGTTAGGCTTGATGTCTGCAATCAGTCGATAGGTGTCACGCGGTCCCACTGGATAAAGCACAGCGATGAGTTCGTCTTCTAGTTGGCGACAACTAAGATGGTTTCCTTGCACTCATTCAATTCCTAGGGCACGGGGAGAAGCCTGGACGGGGAAACTGCAAGCTAATCATAACGCACCATGGTAGGTCCACCTGAAAGTATTTGCAGGGAGTGCAAGATATGGCCAAGGCCTAACGATACATCTTTTCTCGCAAGGGTTGTTTGAAATGCTAGATTACACCTGGTTAGTCACCGCCAGAGCAGGATCTTATCACTAGCAGCCTTTAAGGTTGGTCTTCGACTGCACTGACCATTGTCAGCGTAGCCGTCCGATCAGCGATAATATGGGGGTCGGGATATTTCATGATCACTGGAGAGGACGTGCAACGTCTTTCGATGGAAAGGCGCACGAGATAGGAACTCTTCATATTGGGAGATATAAGTCGTGTAGTTCAGCATGACTTTGCCGTTAGAAGCAAAAAATTACTCCATTGCATACATTTTGACAACGCCGACCGACCAAACGCCCTGAGCGCGGCGAAAGTCATGAACCGGCATGCTAAGGCTCAGCTACTAGGAACTTAAACTCCGTAATAACTCAAAATATCGTCTGTTACCGAGTTTTGAGGTCATAGGAACTGGTACCGAACTCGTCTAGTATCCGGTCGCTAACGCGCATGTCCAGGGGAGCGATGTCTATGATGCCTCCGTTTTGCTGCTGCTGCCTAACAGCGATTAAGCAAGCTGCCTCCTTTGGCTAGGCACCGTAATTATTATTTTTCAAACTCGCAGATATTGCTACGTTCTAAACCCGGGGACCGCCGGCCGGCTGCGACGCTCATACGTGTCCAACCTGACGCGGGAGTGATGGTCTGCTCACCTGGATCGCCTCCGGTAATCCTGTCGCAGGCCGAGGTTAGCGTTTGATGCATGGAGCGCCCGAGGGCAATGACCACCAAGAAGTATGTGGACTCTAGCGTCATGGGGAAGACATAATTTCCCTCTCCCTGTTGCAAAGTCCGCCGCACCCTGTGGTGTCTCAGTGGTTGTGGTTATAACACGGCTCGCAGCAAGCATGAATAGGACGCCTTATAATCACGATTAT
		</sequence>
    <sequence><taxon idref="Location_1_3_0|21.41494676017048"/>
[truncated: 350,512 more chars]
