# Supplementary material for: Epidemic Reconstruction in a Phylogenetics Framework: Transmission Trees as Partitions of the Node Set
Source: PLoS Comput Biol. 2015 Dec 30;11(12):e1004613. doi: 10.1371/journal.pcbi.1004613 (PMC4701012; doi:10.1371/journal.pcbi.1004613)
Supplement: S1 Data — BEAST input file for all WHC analyses of all simulated datasets. (ZIP) [file pcbi.1004613.s006.zip › S1_Data/wcc_X_20_slow_10.xml]

<!-- Generated by BEAUTi v1.8.0 Prerelease r5934                             -->
<!--       by Alexei J. Drummond, Andrew Rambaut and Marc A. Suchard         -->
<!--       Department of Computer Science, University of Auckland and        -->
<!--       Institute of Evolutionary Biology, University of Edinburgh        -->
<!--       David Geffen School of Medicine, University of California, Los Angeles-->
<!--       http://beast.bio.ed.ac.uk/                                        -->
<!-- BEAUTi output modified for transmission tree reconstruction by OldMacDonald 4-->
<!--        by Matthew Hall, University of Edinburgh-->
<beast>
  <!-- The list of taxa to be analysed (can also include dates/ages).          -->
  <!-- ntax=50                                                                 -->
  <taxa id="taxa">
    <taxon id="Location_4_2_1|34.773804303850554">
      <date value="34.773804303850554" direction="forwards" units="days"/>
      <attr name="caseID">Location_4_2_1</attr>
    </taxon>
    <taxon id="Location_4_3_1|40.323669102671616">
      <date value="40.323669102671616" direction="forwards" units="days"/>
      <attr name="caseID">Location_4_3_1</attr>
    </taxon>
    <taxon id="Location_1_4_1|28.48312927025114">
      <date value="28.48312927025114" direction="forwards" units="days"/>
      <attr name="caseID">Location_1_4_1</attr>
    </taxon>
    <taxon id="Location_1_1_0|24.685216070161317">
      <date value="24.685216070161317" direction="forwards" units="days"/>
      <attr name="caseID">Location_1_1_0</attr>
    </taxon>
    <taxon id="Location_3_0_0|37.99248427858387">
      <date value="37.99248427858387" direction="forwards" units="days"/>
      <attr name="caseID">Location_3_0_0</attr>
    </taxon>
    <taxon id="Location_1_0_0|37.60525722874724">
      <date value="37.60525722874724" direction="forwards" units="days"/>
      <attr name="caseID">Location_1_0_0</attr>
    </taxon>
    <taxon id="Location_4_0_1|39.99743747000074">
      <date value="39.99743747000074" direction="forwards" units="days"/>
      <attr name="caseID">Location_4_0_1</attr>
    </taxon>
    <taxon id="Location_4_1_0|39.16372415231185">
      <date value="39.16372415231185" direction="forwards" units="days"/>
      <attr name="caseID">Location_4_1_0</attr>
    </taxon>
    <taxon id="Location_2_2_1|22.638653799418694">
      <date value="22.638653799418694" direction="forwards" units="days"/>
      <attr name="caseID">Location_2_2_1</attr>
    </taxon>
    <taxon id="Location_2_4_1|28.40107916286953">
      <date value="28.40107916286953" direction="forwards" units="days"/>
      <attr name="caseID">Location_2_4_1</attr>
    </taxon>
    <taxon id="Location_0_1_1|24.76114456319214">
      <date value="24.76114456319214" direction="forwards" units="days"/>
      <attr name="caseID">Location_0_1_1</attr>
    </taxon>
    <taxon id="Location_0_2_1|23.262426247755297">
      <date value="23.262426247755297" direction="forwards" units="days"/>
      <attr name="caseID">Location_0_2_1</attr>
    </taxon>
    <taxon id="Location_3_2_1|32.71072192843338">
      <date value="32.71072192843338" direction="forwards" units="days"/>
      <attr name="caseID">Location_3_2_1</attr>
    </taxon>
    <taxon id="Location_2_4_0|17.452806355773987">
      <date value="17.452806355773987" direction="forwards" units="days"/>
      <attr name="caseID">Location_2_4_0</attr>
    </taxon>
    <taxon id="Location_2_3_1|30.518212105374065">
      <date value="30.518212105374065" direction="forwards" units="days"/>
      <attr name="caseID">Location_2_3_1</attr>
    </taxon>
    <taxon id="Location_1_3_0|12.34544375914382">
      <date value="12.34544375914382" direction="forwards" units="days"/>
      <attr name="caseID">Location_1_3_0</attr>
    </taxon>
    <taxon id="Location_2_1_0|29.03265863361859">
      <date value="29.03265863361859" direction="forwards" units="days"/>
      <attr name="caseID">Location_2_1_0</attr>
    </taxon>
    <taxon id="Location_4_4_0|38.5479756006863">
      <date value="38.5479756006863" direction="forwards" units="days"/>
      <attr name="caseID">Location_4_4_0</attr>
    </taxon>
    <taxon id="Location_3_3_0|26.150704543151235">
      <date value="26.150704543151235" direction="forwards" units="days"/>
      <attr name="caseID">Location_3_3_0</attr>
    </taxon>
    <taxon id="Location_2_1_1|33.026272187464684">
      <date value="33.026272187464684" direction="forwards" units="days"/>
      <attr name="caseID">Location_2_1_1</attr>
    </taxon>
    <taxon id="Location_3_4_0|27.443839633548166">
      <date value="27.443839633548166" direction="forwards" units="days"/>
      <attr name="caseID">Location_3_4_0</attr>
    </taxon>
    <taxon id="Location_1_2_1|23.97979118627945">
      <date value="23.97979118627945" direction="forwards" units="days"/>
      <attr name="caseID">Location_1_2_1</attr>
    </taxon>
    <taxon id="Location_4_0_0|40.02267409100263">
      <date value="40.02267409100263" direction="forwards" units="days"/>
      <attr name="caseID">Location_4_0_0</attr>
    </taxon>
    <taxon id="Location_4_3_0|37.69937979878096">
      <date value="37.69937979878096" direction="forwards" units="days"/>
      <attr name="caseID">Location_4_3_0</attr>
    </taxon>
    <taxon id="Location_0_2_0|19.131869570874898">
      <date value="19.131869570874898" direction="forwards" units="days"/>
      <attr name="caseID">Location_0_2_0</attr>
    </taxon>
    <taxon id="Location_4_4_1|30.782306035566243">
      <date value="30.782306035566243" direction="forwards" units="days"/>
      <attr name="caseID">Location_4_4_1</attr>
    </taxon>
    <taxon id="Location_1_0_1|35.32497769722786">
      <date value="35.32497769722786" direction="forwards" units="days"/>
      <attr name="caseID">Location_1_0_1</attr>
    </taxon>
    <taxon id="Location_1_3_1|25.155530080631618">
      <date value="25.155530080631618" direction="forwards" units="days"/>
      <attr name="caseID">Location_1_3_1</attr>
    </taxon>
    <taxon id="Location_0_3_1|22.95428732869463">
      <date value="22.95428732869463" direction="forwards" units="days"/>
      <attr name="caseID">Location_0_3_1</attr>
    </taxon>
    <taxon id="Location_2_0_0|34.83843570630332">
      <date value="34.83843570630332" direction="forwards" units="days"/>
      <attr name="caseID">Location_2_0_0</attr>
    </taxon>
    <taxon id="Location_4_1_1|45.41016002321605">
      <date value="45.41016002321605" direction="forwards" units="days"/>
      <attr name="caseID">Location_4_1_1</attr>
    </taxon>
    <taxon id="Location_3_2_0|34.68482781584466">
      <date value="34.68482781584466" direction="forwards" units="days"/>
      <attr name="caseID">Location_3_2_0</attr>
    </taxon>
    <taxon id="Location_0_1_0|27.768780124418278">
      <date value="27.768780124418278" direction="forwards" units="days"/>
      <attr name="caseID">Location_0_1_0</attr>
    </taxon>
    <taxon id="Location_0_3_0|18.867051209095916">
      <date value="18.867051209095916" direction="forwards" units="days"/>
      <attr name="caseID">Location_0_3_0</attr>
    </taxon>
    <taxon id="Location_3_3_1|24.321127834561075">
      <date value="24.321127834561075" direction="forwards" units="days"/>
      <attr name="caseID">Location_3_3_1</attr>
    </taxon>
    <taxon id="Location_1_4_0|33.759283730356245">
      <date value="33.759283730356245" direction="forwards" units="days"/>
      <attr name="caseID">Location_1_4_0</attr>
    </taxon>
    <taxon id="Location_0_4_0|29.29019384141588">
      <date value="29.29019384141588" direction="forwards" units="days"/>
      <attr name="caseID">Location_0_4_0</attr>
    </taxon>
    <taxon id="Location_0_0_0|28.317214383850555">
      <date value="28.317214383850555" direction="forwards" units="days"/>
      <attr name="caseID">Location_0_0_0</attr>
    </taxon>
    <taxon id="Location_3_4_1|18.318349080485575">
      <date value="18.318349080485575" direction="forwards" units="days"/>
      <attr name="caseID">Location_3_4_1</attr>
    </taxon>
    <taxon id="Location_2_3_0|28.650131419360058">
      <date value="28.650131419360058" direction="forwards" units="days"/>
      <attr name="caseID">Location_2_3_0</attr>
    </taxon>
    <taxon id="Location_0_4_1|29.090148266149207">
      <date value="29.090148266149207" direction="forwards" units="days"/>
      <attr name="caseID">Location_0_4_1</attr>
    </taxon>
    <taxon id="Location_1_2_0|25.87127398284833">
      <date value="25.87127398284833" direction="forwards" units="days"/>
      <attr name="caseID">Location_1_2_0</attr>
    </taxon>
    <taxon id="Location_2_0_1|39.92158171647907">
      <date value="39.92158171647907" direction="forwards" units="days"/>
      <attr name="caseID">Location_2_0_1</attr>
    </taxon>
    <taxon id="Location_4_2_0|29.267024512632993">
      <date value="29.267024512632993" direction="forwards" units="days"/>
      <attr name="caseID">Location_4_2_0</attr>
    </taxon>
    <taxon id="Location_3_0_1|46.50401341224014">
      <date value="46.50401341224014" direction="forwards" units="days"/>
      <attr name="caseID">Location_3_0_1</attr>
    </taxon>
    <taxon id="Location_1_1_1|27.74139000268046">
      <date value="27.74139000268046" direction="forwards" units="days"/>
      <attr name="caseID">Location_1_1_1</attr>
    </taxon>
    <taxon id="Location_2_2_0|25.85556929889672">
      <date value="25.85556929889672" direction="forwards" units="days"/>
      <attr name="caseID">Location_2_2_0</attr>
    </taxon>
    <taxon id="Location_3_1_0|30.948713957194705">
      <date value="30.948713957194705" direction="forwards" units="days"/>
      <attr name="caseID">Location_3_1_0</attr>
    </taxon>
    <taxon id="Location_3_1_1|41.156166997400085">
      <date value="41.156166997400085" direction="forwards" units="days"/>
      <attr name="caseID">Location_3_1_1</attr>
    </taxon>
    <taxon id="Location_0_0_1|39.513079626614434">
      <date value="39.513079626614434" direction="forwards" units="days"/>
      <attr name="caseID">Location_0_0_1</attr>
    </taxon>
  </taxa>
  <!-- The sequence alignment (each sequence refers to a taxon above).         -->
  <!-- ntax=50 nchar=14000                                                      -->
  <alignment id="alignment" dataType="nucleotide">
    <sequence><taxon idref="Location_1_3_0|12.34544375914382"/>
			TCTCCGGGGCGCCGTATCGAAGGGCTAGGAATTACCAACTCTGCACCGCAGCGATGGGGGATTTTTGTCCTTTGTCTTCAGATTGCCGCCGGGGTGACCCTAAGAATTGGTTCCCTTTTAGAAAATTATATAGACGCGACAACAAGGACAAGAATGCGTCCTTTATAGGGTACAGTACGTAACCTCGTACGGGGCGCTTTCGCGTAAGATCAGCCGACATCCGTGTTTCCTCCACTGAAACACGGCTCCCCGGTGTTGAGAGAAGATAATCTAAATGCACATCGCTTCTTGACAAGTCGTAGAATAAATAAAAACAGGTCCTACGGTCGCGGGGTAAGCACTCCTATCTTTGTTATTCCCCAGCATTGCTGGTCCCCACCCCAGGACTGCTACTTTTGGCCATATCCTAGAAGTTTGTTAATAAGTGTAACAGGGAGTGAACTAGCGATAGATGAGGTTTATTCAGCAACGCTACCGGCCATGTAGAAGCTCACTTCTACGGGCGTGTAGGAAAGTGATCAGCGAGGATAAGAAATTGTGACCATACCAGACCCCACGCAATGCCAGGCGAGGAACTGTGAGTTCAAGCTAATCACTGGCAAATGATCGTAGAGGGCACCTGAAGGGGGAACTATCTAATCCACACCTACTTATATGCGAAAGTTACTTAGTGTACCTCTCTTGGGCGGCGGCGCGTGCATACGTTAACAAGGGCACACGTGTGGCTCGGCAACCATAAGAAGTAGACCTAACGAAATCCAAAGTTGACTGTTAGAATCCGCAGCATATGTGTCTACTGAACTTAGTGCGTCCCGGCTTAGCGCTGAGCCCCTCGCTGATAGTGGAACGCGTAATCCGGGAACGCGATTGTCGCACCGGTTATGTGATTACGGCACGTAGGAAGAGTTTCCTAATCGATAGGTGCTTAGCAGTCGTCTCTGCCACGTTATTATTCCTACCAACACGACTGTCGTATTAATCTAGCCTTCTTGTACTAAGCGACATGACAGGCCTTTCCACGCCACGTGGTGGACTCGAATGTTTACGCGGATGTCAGTTTCGTGCGGACTCCGTATAACCGACCACGACGGTCTCACCGGCAAGTTGAGGACCGCTCCTAATGCCTGTCGGCCATTTACAGGTTATAGCACAACGTCTATGTCTCGACCCGAGGCCTTAATGGGACGCGCTCCCATCTTTCGGTCTGAGTGCTCTGGTGACAACCAGAAGGCATAGAGTTCTTTTGGTCCTGGAACATCCACGATCCATTGACGGTCGCTACGCAAAGCAACAGAACGCGTCCCGCACTCGGCCTGCCTTATGCAACTAGTATCACTGGTTTACTTAGTATGTTAAGGTTCTTGCCACCAACTATCCATCCTCAATTGCATTAACGGCATGCACTATCATACGTGATTAAGCAGTAATCGTCCTTGTTGTGAGGCTTTAACTTTGACCACGGATGGCTGCAAACCACGTACCGAGAAGTCTGGAGCTCGCGACACCTGACTTAGGGAAATCAGTTCACAGTTAAATGTAATAGTTTATTCAAAGGAATCAGTCGATTTAGTCACCGGGTATCGGGCCGTGCTCTCCGAGAGACATAATACTCGCAAGAGAGGAAGACCCTGTATTGGAATAGTATTTCGATATGATATCGAATCTAGCGCTTAGTGACTCTCGCCCACTAATATGTTCTCGCCGCACACTTAGTTCAAGAGCCGATTTGTGAGAGCCGCTACTCGGCTAAGTTAATGACGGCGGGCGCAAATCTATTAGCCGACCCCCAGGCACTATGATTTCTCAGCTCACACTTTTTATTGCCCTAGGCATTAGGGGTCTGTCAATTGCCGCATGTGGTTTTAGTGTGTGAGCATAGTGAACGGAGTTAGAGCCAAATAAGAGTACGGGCCAGATACTTTAGCTCCCGCGCGGGCTCAACTTTTGATCCGATGTGCCCCTAGCAAGCACAAGTACCGTGCTAAGCTACTAGGGTAAATGCCCCGCTTCAGATCCGGTATACGTAGGACCGTAATTTCATAGATGACGTTAAGCACTAACCAATGTCCCCCTCAGGACTGACCTGACCGACAATTCAGCACTGCTACGAATGTGCCCAGCAACCCACACAATATTAACCCCCCGCTGGGTACCATTTCCAGCGCCCCCCTAGCGTACATCTTTGGCCCGGAGTCGTGTTCGGACATTGCAATTGACCTTGTCTCCCAGACTTCTTTGGCCGCATTGTAATACAGAGCGCGAACTACAAAAAGGCCATTTCGGAGTAAAGTGTCCCCGGGTAAGACTAGAGCAACGTAGTAACTACTAGGATAGAGGCAACCAAAGCATTAGTTGAAACAAGCTCCCAATGATCGCGGGTCGTGCCTTCTTCGGCGTAATCTTGAAGGAAAGTTCATGTCAACATGTACCCGCTCTATGGAGTGAACAAGAGATCTCAACGCGGTGCCTGCTTGTCCTACTAAAAACTCTCTATAATCTAGTTTGCCTTAGCTTATATCTTTAGCTTCATTTACGAGCTCCCGCGTCGTATGCGAATACAACTTGTCACAATACAGTTACTAGAAGTAGCGGGACCCATTTTCGAACGCTGGATAATGGGATTAATGAACCCAGAGGCACTAAAATTGTATGGATCTTCTGTGCGGGTCTTTACAACTAGGCACAAGCTCGTCGTACCGTGGTCCCTCCGCACTTACTCATAGCAACCCATTCTGCCCCAACAGAGCTCACTTGCTGACGGGACTCTGCATACACTCGTGTTAGGGCCTTGTATGTCGTCGCTTGTTCATGGTGGAATGCGCACAACGACACATAAGGCTGCCCTTTGTTGCTCTGTACAAATACCCCCCGTGATAGCGTCGTCTTTTGTTCGGGGCAGTAGTTTCCGTGCGGCATTTGCGTGAGGTGGACCTGTGTCGAAGTCGTCGCGTGCTGAGACCGTTAATGTCTCGAGTCGCTCGAGTAGTGAAATTTACAAGGGCTTAGCGGGCGGAGGATAGTACTCTTTATGCATCAGGTGCGGTGCATTCTGTTCCTCTCATTTTATTGCCCATCAGTAGGGAGAGATTTGCGGGTAATGGACACTCGGTACCCCAAAGCTTATGGGGCTTTGGACCTACAAGCACATGTGTTCGCGTTGTCCGATGTTGAACCTGGAGTGGGGTCATTTATATTTACTCTTCTAGGATGACAAAGTTGTCTTTCACATTTCCACGAAGCCCGCACTGTCGACGCAACTCTTACAGCGTTTGTCAAGTCGGAGAAGATCACTCTGTTCGAAGAATGCGCTCTAAAATCGCTTTGAGCTCGGAAGCGCTGTTGCGTCCTTGTAGGAAGGCTGTCAGAACTCTCGGGCATAAGCGTCTGACCCCTGCATTTCGGGCATGGTCTTACTTGTAACACATGGTTAGTTATACGGATACAGAGCCGTCATCGCTAAGGACGTCGTGCCGCACACGTGGGTAACTTGCGAGGTGCTAAACTGTAGAGTTCTTCATTGGGCACACACCTCGGTACCGTATCGGACTTACCAGTACTAAAGTCGGCTTGACTGTAGATACGCACACTTGAACATACGGCGTGTGGCTACGCTGCAAAGAAGTGCCAGGGCAAGCAGAATTCAGTGTGCTTAACGTATGGCATTTTTGATGGCGAGTTTACAACGGAGCAGTTGTATCTATTAATCCCTGGATAGAGGTATTTGGTTCAGACAGGTAAATGCATTTTGAAACGCATTAAGTGAGCCCGATTCAGACCAACGGTTCGGTTTGGAATAAAACTGGTTATTGCCTCCCACGGGTCTTTTCTCCTGCTCTAGTGGTACGCTAACATCTACTATGGTCACTCTTAGTGGCAAGGGGCCTACATAGCGGTCCATCCGAGCGAAGTGCAAGTTGTGGCGGGCGTTCTTGTGCCCTTGTAAGCCGCTCAATAGAGGTGACTTTAGATAAGGACGCTCTGATACGCCATTCAAAACCAGGGTGCTTATTTCTCCACAGGTATTTTCAACAACGGGCATTGCCCACGCACGGACAATTGGGAACATCCCACGCCGTTACGCATGTCTCTGCGTGACGCTATGTCCCATCTACCGATAGCGTAACCGGACGGAATGTGCGTATGCCTAAAGTGTCATCACTCAATATGTGAACGATAGCGTTTGCGCATAGAGCGAAAATATCTACTCCACAGTGGATGGCGAGATACAAGTCTTCGCGCGCTCGTTAGCAGCACATAGACGCTGCACTGCTGAGCCGTATGATGGACAGCCGTGTGTGATTAGGAAGTTGAACAAGGAATCTACGCACGCGCGTGTGGTGCCTTCGATGAGCCCACCCTGTAATTCGCAGTCGACGGGATTCTCCTAATGCAGAGAGGTAAACGATTTTCAAAGACCTGTCGGACCTGGGACATAACCGGGGAACAGAAAGTCATGCCTCGGCCCCTCGCCACAGGGATAACGGTTCGCGAGCGATTTGACGGAGTGGAGTTGCACCTAATGCACAGGCCGAATCCTGGATTAACGGTGGTCGCGGGCCGCCTTAGGCCGCAAAGCCATACTCACGGTCCAGCGGTCTGATCGGACCCTGCCGGGGACCTGGTTTACGCGCATAACCAGTGTATCGCAGTTAGCGCCGGTAAAAGGCGAAGATGTACCTAGGACGGTTATGGTACACTACGAGTCTGAAGGTATAGGGAGGCTATCCCAGGGATGGAACGGCCCCCAGAAACAGTGTATCCCGTCCAACAATGAGCTGGGTTGCTATCGAATCGAAAATGCCTCGGCTTCCCTAATTCGTCATGGATACACCAAACCAGATTCACATGCGTAGCTCTTTTGGTTTCCCATCTAGAACGGATATGGTGGTTCCCCTAACCACGTCGCAGATTGTACTATACCCCAGCTGACGTTCCAGGCGCGAGCTTACACCATATTATTTCCGTGCATAGAAACCGGTTCATGTTGCCCACAGTATATCTTCTATGAGCTGCTCTCACCGTATGGACATAACGCTACAACTCCCCCGGGCGTGCTCCACATCAATCTTTATCAATTAAGTCGCGAGTTGACTTTCGGCCCGCACCGTGGTGTGGTGCGTGAAAAAGGACCGGGCAAACTCGTGCAGATTGTAAAACCGCGGAATGGATTAGCCGACAGGGTTCCGGTGATTGTCCTGTTGCGGAAACGCGCTTTCATCTGCCCCGTCTACTGATCCTGAATGCTCAAGATCCGGGGATAATTTGACTTGCCTTCAAATTTTAAAATTTCCTGGCAAGTCGGTCGCTGTTTAACGCAACAGGTGCACATAATATTGCCGACGCATGCAGGAGGCGAAGGGGAGAGACAAATCGCAGGGCTGGTTCATCTCCCATAATCCACAGTCTAATTAAATTCGATCTTCATTCCTAAAATTAGGGTTCTCTTGGTATTCAAGCTGTGGCGGCAAACCAGTAACTGCGTCCTAGAATACGGATGAGGTAGATAGATAATGATCTCCCTGCCTTATGGCGGCTCGGCAACAGCAATAATTGGACGAATCATATCTTTGAAGCAAGGACTGTATACCGGGCAGAGGTACACATATAATGTCATGCGCGGCTCGCCAATTATTAACACAGCCACCAAGTACGTCGGTCCAAGCGGCTCCTTGCAGAGATCAACGGGAGCCACACGTAACATGGTGATCGGCCACTTAACGAGGCTGCGCTCCGGCAGCGGCTGCTAACGCCTTGCTTATATCCTGACGACACCGCAGGTGTCACCAGATGTACTATTCAGCATGCCTCGGACCATCGGAAATGTGTTACGAGACTTCGTACTGAGTCGTGGACATGAGGTTCCAATGCTTCTCGGGCTGGTGAAACTCAATGTCCGCATTTAGCAATTTCACCATGCAGACACCTTCCGTCAACAACCGGTAGGGTGCACCGTCCTCGTCTAAAAACGGCAAATATTTCTGTAGCTAAGGTTCGCCAACATTCATTTCGGCCGAAGCTTCAAGGGTACAGGGACTATCCGAATGTAATGGAATGGTGATCGCTCCTATCCGGGTGGAGGTCATGTGGCCAAACCCTCTCCAGTATAGGGACGGGTCTTTTGCGATTCCTAACCAAAGCACGACCTCAGCCTAAAGTTCATTTGTACAGTCTGGTGTATAGGCGGGCTTAGGTTAAAAAAAAGACACACCCGTTTGCTGGGGGGAAGCCTAGCTCCTGTGAGACATGGCGTCACCCCTATGACCATGCATGGGTCAAGGTACAGGTGCGTTGCGGTTATAGAGTAAGGTACCGACCTCTGCAGTCCCGCATGGTACTAGACAACGGCCATAGGCTTCCTTATCTCGCGCGTCCGACCCTGTTTCCGCTTAAAACCTTCAGTAGTTGCTAAGAAACATATTCCTAATCCTAACTAACGCAGGACTGCTGCTAACAATGCGTACTGATTTAGCTCAGACCGCGTATAGCAGGCGGACAGGATTCCGTAGGGATCCGACTTGTCTTTAAAAGGTGAAGCGTTGTTTTTTTAAACCCTGTGCTTCATCATAGCTGCCTTGAAAAGGTAGCGAGACCTGGCCCACTTGACTTGTACACCCACTCGTCTGATGGCCAGTCCCCTACCACATGAGTCGACCCATCACACTGTTAGTAGGCGTCAAAGCATTATCTGCGCCTGCTCCTCAATACTCCCTCAGTCCCGCAGTAGCTCTTCTGGGTGCGTTCAGAGCCCTCTCGAACGTTTCGTCTGCATCGGGTACCCCGTTAAAAGGGGATTCACTTTTGAGTCAGCACCGACGAAGGCGAGAATGTTATCCTTCTCTTGTCTAATCTATTCTCTCCACCCACGGCCCCTATACGAAATCAAGTGGTTTTTATCGCTCGCCCATATGACTAGGGTAGAGCTGCTGAATACTAGAAGAGTGGCTCGACCTTAGAGATTACCATCGGGTTCCCGAATCCTTGGCGCCACAAGCCTTCTTTGATAGTGTTCCCAATAAATCAAGGAGTAGGTCTGAGCTATTCGACACGCGATAGGATTAGTCCGCATCACTTGGTCAGGATTCCACGCCCCCACTGCCAATTGACCGCCTAAGGTTCTTGATTACATCTATCCTAAGAACTTCGCCTGGGTATTCTCCCTATGCGTCCCATTAGGCAAGGTCGTAGGATGATTAAGTTTATTCGCCAGAACTGCGCCTTACTTGCTGCATACGGTACGAATCGCCTGCGCGACGAATTTAGTCTTAAGTCCTTCTATGAAGGAACAATCTTTCATATGTTTGCTATCTTTAACTACAAAAAGTACGCTGGCTTCGCCGTATCCCAGGCCCACGCGAAATGGCAGGTTTATTGGGATAGTGCTTACACAAATCCCCTGGGGTTAATGGATATTGGTGGCGTATAACTAGCATAACTGTACGGTCCCAGATTCGCGGCGCAACCTTGTCTAACCTGTATAGAGCCAACATTTGCATCGGGGGATCGAGGAGACAGCATGAATGTCCGGTTGAAAAGGGGCACGGAGCCTAACACTGTTTCTCTGAGCTGATACCTTAGGCTGGTGTCGCGTTAGGGTTAGCATGGTTAGGCGCGACGCCATTTTTCGGAATGTCGATTGTAGGAACCAACGCAGCCCGCCATTCCTCAAGGAAGGTACTCTAGACTCGTGACTACACCGGCATATGTCTCTCAGCGGTCCGTAAATGCGAATATGACGTATGTGCCCGCCTGAAGATGATCTCGGATACCGCCCCATCGTTCTGAGCCTCATCTAAAGCAACCTCAATAATTAGACCGGCAATGTTACCGTGGTTAAGCTTTATAGGCGCTTGTTCCGAACCACCATTCAACCGTCAGAAAAAAGATATCACGGGGCCCATTTCATTAAACCCGAAGGGTGGAATTTAACGCAGAAGTTATTCGGTTTCACTGTCCTCGACCCACCAACCCAGATTAACGGGTCACTCGATCCGCGTCCGGGCTACGACCGGTTTTGGCGATGGAACTACCAAGCTTCTGCCCGCTTCATGGACTTGTCACCTTTGGTAATCGTAGAATTTAATATTCCGACGACGATGCACACCATGGCTGAGTGATGAAGATTTGGCAACCTACCTTACGGCACCCTCTTTCGTAATTGGTGTGTATAGCGCATAAAGGCCGTCCACAGAATTGCATCTGACATGATGGCGTGATACACCCTAAGGTGACATTAGATTAGTTGGAAGGTGTAGCCTGTGACAATTCCAAGTTTAAACGGCTGGTAGAGATGGCGGCTTTCTACTCGATGAAATGAGGACGACATATCTCGCGCCGCCTACGGTCAACAGGACATAGTCAATTTAGTACGTCTTAAGCCACCGCAATTCGTCCCTTTGCTATTTATACAAGTGGTCACGCCTACTAACAATTGCATGACCAGTTCGAAATCTACTGGGAAAAGACGGTGTGGTTACTCGAAGATAGGTCCCAGTCGAGATCAGAATAGGGTCAGTTACAAATACTAGTTGGCCTGAGAAGATACCGTCCGTTGAGCTAGATGTCGCTGGAGGGTGCAAGAGTCAGATGTGAGCTAGTCCAGTAGCCCTCGCAATTCGCGTAATCCAACACCAACTCTGCCCGAGGATTTGTGCCTCTTTGGGTACGGCAATCAGCGCTCCGGGGTAACGCCGTTGGTATTAGCCACATCATCCATAGTAAGTAGTAAGGATATACACGGAGAGTATCACTAAGAGGTCCAGCCAACAATGTCAGGCTCGTAAGGGTGCTTCTTCGGGAGAGATGACTACTCTCTTCCTAAAAACCGTAACGCACGTCAGAGGGCGATAAGTCTGGATTTTACTGAATTTTCCGGACTACCATAGCACAATCCTACTTGATAGTTGATGTTGTACCTGACCGTTCACGATCATGTCCTCTCCTTTCCGTTTGAGGCCAGCAATGGGCCAGTACCTTCAACAGTATCTTATGTGATGCTAATGAACCTCGAACCCGTCCAGTCCGGCCCAGAGGCCTACCTCAAGCCCACAGCTATTTTTCATGCTCGGGGAAAAATTAAAAACGAGTTCTGTTGATAGCAATGCCGAGTCAACATTACGGTTGCTGGACCCCGATCATTAATTTACGAGTAGCAATCGCGCTCCAAACCAAAAAACCACTCTGTGGAGTCTATTAGTGGAACGGGAACTTTAGAATCACCGGATATGCAGGTGCGAAACAGTGCAATCAACAGGCAATGGCCGGCGCGTTGATCTAAGATGAAAAGTTCCAGCGGGCCTCTTGCGGCGCAACCTTATGTTTGTCCGACATCGAGTATGTCTCAGGTTAACAAGACGCCTACTTTTCCCGGGCATTAGCGTCGGATTGTATGTTGCTCCGCCTACGCCAACGCTTAACAAGTCTACACGAGATCAATATGCCTGACTTGCTTCAGGGATATCGCCTTGGAATGAACTCCTAAGAACCAGCCAACGCCCCTTTTCTCCGCACCCACTTCTCTCATATGGGAACAATATTAAAAAACCTCGTACGCTTTTTCTACAACTCACGCAAATTGAGCGCCGGTTCCTGAAGAACCGGAAGCGGTGGCTAACGTCCCTGAGCACCACGTCGTCCTGTCTTGGAGAGTTCGTTTGAGGTCTACACCGCCAATTAATTGGACATTCTGATCTCCCGAGCCTACACGCTAGTTACTGATCCCATTGATCTTGGACAGGAAAAGACGACGCCCAACAGGGATACCATGCGACGCCGGCGGCTTGAGGTAGGAGTCAACGTCTGCCGCCGTCGGGGTGGTTTACGCTTTTTCTAAGGGGTGAGATTCGAGCAAAGAGGGAGACATAACATTTCTGAAAAATACTCAGGAGCGCACCATACCTGTTGCAGGAGTAAAGGGTACTCCCAGCGATGATTTGACCTCAAGGTGACTCGGGACGGAAGAAATGAGGACCAAGTGAATTTCGCGCACTGTTCCAGAGGGTTTCCGCAGCCCACGGTTGTCGATCGTGGTTGCATTCCTTAGGTCTCAACGACCCTTCGTCTCGTAATCAATCTTTAGAATAATCTACTAGTAGGCCGTACGAGAATAGAGGGCATATCACAGAATTGATCACAGGAGCATGCTTACCGATCTCCTGCTGTGTATGAGTGGCCAAGGCCCCATGTATCGTTTCGCAACTTGTCTGCACGATTAGGAGTTACACTTGTGAGGCCTATTAGATGATTCTTTTGTGTGCAACAACAGCACCGTGAGGGCTGGCGACGGTTGGAGGCATCTTCTGTTCGCAGTCACGTCCCTAGGTTGGCAGCCCCCTGTAGGCACAGATACATTATTAGGGGTTGACGTTTGCTGGCCCGACTTCCAAGTAGCAGGCTACAAGCCAAGACGTGCCAGTCATACAACTGATCGCTGTTCGGAACAGGCTTAAGCTTTTCATATCAAAAAGGGGCCCCAGTCCGGCCACCTTGAAGCTCACGATGTTAAATTCCTCGCTGTATTTAAAATCGCGATGTTGGTTACTGTCCCGAGCGCCAAGGCCCTTCGTCCTTAGCTCAGCCCCAATTATCGGCTATACTATTACTATATTCTCGATACCCTTTAGGACGCGTATCAGGAATCCTCCCTCGAGAATACCCAACGATGCGACTCCTTACAGGCGTCCATGCGACCCCGCATCATGCTTGGTTCCTATCGAATGTAAGTTACGCAATGTATGCCCCACTGTGCACCCGAAAGCCCTAATAGAGGCTGGGGCAGACCGGTGACGGCATATCATAGTACTGGGGAGTCCGACAGGTCTTTTGGTGCCAGGTCAGCGGATTTTTCACCGATTTGCCTCGTATTGTCATACTGGAGTTCTGTTTTGCGCGTTAAGCACCTATGCTATCAAGAGAGCCCCATAACGCACGGTGCATCCTGATGCTCACTTGATTCCCACATCGCGATTGGTCTCCCCTAAGAACTAGTAGACACGGCTGCGGAGTCCCTAATCTCTCCCCTAATCCTACTAGTGAGGACGACCTGTTCGCGGGAGAGGGACACTCGCTGCTGAAATTCCCGACATTCTTGTCCACAACCTATCGCGAGCGGATCAACTGGAGCACAACGATACAGCGCGGGTAGGTCCATCTATTTGTGGTACTTATCTCACCGACCAGAATGCAGAGTGGGTAAGCTTGCGCTGGCCGACGGGCGGACCGCATGGATCTCTAAGGTCCAGCGGTTAATCCTGTGAACGTCGCGGCTAGCGACACATAAGCTACATGATCGACTCGCTCTCCCAACATTGAACCTTGTGAAGGGTCCTATCGACTGAGTAAAGAACGACCTTCCGAGATAGGAAACTCTCGTTATGCCGCACTTCTTCTCCTGGCCGGTAGTAGCTACCCAATTTATCTTGGGGACGGCTGTCCAGATAAGCCCGGTTCGGTTTAACCTTTAAATAAGTCGCGGCAAGTGCGCTCCGCAGCCACATAGGCACCAGCTGCAGAAGGCCGTCTAACGGCGAGATTGCGAATTTGCTGCGAACAATACCTCACTCATCATCGGGCTTCTGAGGCGGAAGCGTCTCGTTGAGTACGAATCTAGTAGCTTCGCTGGGACTCTTGATATATTACTTGAATAAACCACGACTTGTATTGAAAGTTACCTCCGTTTCGGGGCAGGATCGGTACTACTGTAGATATACCAGCGCGCAAGCCTCCCACACCAGGCAGCGACCGCAGCTCCCTATTGGCATCGTGTGTGTAGCGCTTTTGCTATACGCATTTGGTAATTCTATTCTTACGCGATGCAGAATCAACATTAAGAGCAAAGACACTAGATTCCCCGACCCACGTAAATCTAGTTGCAGTTTATTTCATTTAAGGCCGCATGCGACACAGACAGCCCCGGCAAGCGTGCCTTCTGGCCCGGTCCCATATGCGCTAATGCGAATTGCGGCGCATGTTCCCGAGGAGCGATCCTGGTAATGTTATTATCATTACATGTTCCGCTAACCCTCCATCTTCGAGCTGTACAATCTCATACGAACCCATCTCTATAGCCGTTCCATGGACAAGCCTGTAACGGGCGACCCAAGGGGGTAGCGGAAACCCTCTGGCGACTTTGCCCCAAACACAACGTCCTTTCGAAGCTAGTCAGTACTTGATAGATAAGATTTCTGTAGTCCCTGGGTTGACTTACGGGTCCTAAGTACACCAAGATTCCTTACGGTCGTTAGGCGCCGTGTAAAACAAATGCTACCCTGAGCCTGATGATTGGCTGTCCTAGTTCGCCCATCTTCCTATTGACGGCATCCATATGAGGTGGCCAGGGCGTGCTGTTTATGTAAAATAACCTGTCGTACCACGGTCAAAGAGCCTGACAAGAGTCGAATGACCAACCTCCACTAACTGGTTTTACTCGAGTGCAAGACGACTGATTTAAAGGGAACGACATCAAATTTGAGTATACTGTGTCTACCATCAGAATGATAGAGTTGTGCCGTGTTACGCTCAACGAGCGATTTGACACCAAATAATACAGCACCAGTAGTGCGAATCTCATGTTTCACGCTCGGCGCGTAATACTCTTGACCTCACAGGTACGAGGGGTATGCTTAAGAACTGTGAAATGGTGCAGCAAGTTCGAGTCATAAGCAGTACGTTGTACCGTGAAGGCATGGTGAACATCCGTCTAGCTCCGAGCCTAGCCCAAAAACACACTAATGACCCTGCGATTCAGATAACAGGGTCTGAGTTTGCCTATACTTTAAAGATCCACTTTGTGACTATGTCGAGACGTAAGGATCCATACACTCGACCAAGCACACCCCGCTTAACTTCAGGATTAGACGGCAGATCGAATCAAAGCCGCTGTAGCCGCTGATGCTGCACCATCGGAGTGTGGATTAGAAGCCCCGCAACCTTATGCTATATCATACACCGTATCTGATCCTTAAATCTCCCGTATGGAATCTGTTATGATGTGGCATGTAACTTTAGCACTCTCGACGTAATTCGTGTCCGCTCGAGAGTTAGATCGAGACGTCAGTCACACCGGTTCGCATTTGCTCTACCTTCCGGCTCGTTGAATCAGTTGTAGAATATATGCCGAGGTTGTAATAGTGGCAAATTCTTTGCCACAAACTATAATGAACAGAACATCCCGCCATCAAAGTCCCCAATATGCGTGTCTTCTTGGAACTGTCGCTTGTTCTCATTGTCAAAACCTATTCTCTAGCCAACACCCGCTTATACGCCTCCTGGGTCCTGTAAAACATTAGCAATGCGTTCACAAAGTCGTATCCTTCCGGATACAGGTCAGGTCGTGTCCAGAATTCTATCGACATTGACTGTCCAGAGCCGCCTACTTGCCTACGCAACCCCGATAAGGCCACGAGGCGCATCGTGGAGACCTAAAAAACGGACAGTTTCGGTGTGTACCATTCAATTAGATGTGCAGAGACTAATATTAATGCTAGCAGCTGATATTGTGACATCAGCTTCGGTGTGCCGGTCAGTTTAACACTCCCTTGGCGCGTGTAGCTTGGTTAGAACAGACGGTACAGGGGCAGTGTATGGTGTTTGAGCGCATGAAGGGCGCCGAATCCTTCATGACGAGTTGCAGAGGGATAAGTGATTCCAGAAAAGTTTCTAGAGAACACGTCCAGTGTGAGACACGTAATTGTAATAGACCACAAGAGTCAAGGCAATCAACTTACAGATGTGACCCGCGAGCTGTGCATTGTGCCAGAGTCGCAGCCCGCTAAAATTGGGGTGTCCCTCGACCTGGATGGCATCTTGGCGTAATGCTGTGCCACGACCTAGAATCTATCCAGTCGTACTGGAGGCCCACACATTACTAGTTCACACTTACGAATTCCACTATCTAAAGAGTCGCTAATGCGTACGCGTCACCGTAAGGCCCCACACTAGCCCGGGTGTCCGGAGTCCAATTGAGAAATACCTCTATTCCTGAACAATCGACCACCCGGGGGAAC
		</sequence>
    <sequence><taxon idref="Location_0_3_0|18.867051209095916"/>
			TCTCCGGGGCGCCGTATCGAAGGGCTAGGAATTACCAACTCTGCACCGCAGCGATGGGGGATTTTTGTCCTTTGTCTTCAGATTGCCGCCGGGGTGACCCTAAGAATTGGTTCCCTTTTAGAAAATTATATAGACGCGACAACAAGGACAAGAATGCGTCCTTTATAGGGTACAGTACGTAACCTCGTACGGGGCGCTTTCGCGTAAGATCAGCCGACATCCGTGTTTCCTCCACTGAAACACGGCTCCCCGGTGTTGAGAGAAGATAATCTAAATGCACATCGCTTCTTGACAAGTCGTAGAATAAATAAAAACAGGTCCTACGGTCGCGGGGTAAGCACTCCTATCTTTGTTATTCCCCAGCATTGCTGGTCCCCACCCCAGGACTGCTACTTTTGGCCATATCCTAGAAGTTTGTTAATAAGTGTAACAGGGAGTGAACTAGCGATAGATGAGGTTTATTCAGCAACGCTACCGGCCATGTAGAAGCTCACTTCTACGGGCGTGTAGGAAAGTGATCAGCGAGGATAAGAAATTGTGACCATACCAGACCCCACGCAATGCCAGGCGAGGAACTGTGAGTTCAAGCTAATCACTGGCAAATGATCGTAGAGGGCACCTGAAGGGGGAACTATCTAATCCACACCTACTTATATGCGAAAGTTACTTAGTGTACCTCTCTTGGGCGGCGGCGCGTGCATACGTTAACAAGGGCACACGTGTGGCTCGGCAACCATAAGAAGTAGACCTAACGAAATCCAAAGTTGACTGTTAGAATCCGCAGCATATGTGTCTACTGAACTTAGTGCGTCCCGGCTTAGCGCTGAGCCCCTCGCTGATAGTGGAACGCGTAATCCGGGAACGCGATTGTCGCACCGGTTATGTGATTACGGCACGTAGGAAGAGTTTCCTAATCGATAGGTGCTTAGCAGTCGTCTCTGCCACGTTATTATTCCTACCAACACGACTGTCGTATTAATCTAGCCTTCTTGTACTAAGCGACATGACAGGCCTTTCCACGCCACGTGGTGGACTCGAATGTTTACGCGGATGTCAGTTTCGTGCGGACTCCGTATAACCGACCACGACGGTCTCACCGGCAAGTTGAGGACCGCTCCTAATGCCTGTCGGCCATTTACAGGTTATAGCACAACGTCTATGTCTCGACCCGAGGCCTTAATGGGACGCGCTCCCATCTTTCGGTCTGAGTGCTCTGGTGACAACCAGAAGGCATAGAGTTCTTTTGGTCCTGGAACATCCACGATCCATTGACGGTCGCTACGCAAAGCAACAGAACGCGTCCCGCACTCGGCCTGCCTTATGCAACTAGTATCACTGGTTTACTTAGTATGTTAAGGTTCTTGCCACCAACTATCCATCCTCAATTGCATTAACGGCATGCACTATCATACGTGATTAAGCAGTAATCGTCCTTGTTGTGAGGCTTTAACTTTGACCACGGATGGCTGCAAACCACGTACCGAGAAGTCTGGAGCTCGCGACACCTGACTTAGGGAAATCAGTCCACAGTTAAATGTAATAGTTTATTCAAAGGAATCAGTCGATTTAGTCACCGGGTATCGGGCCGTGCTCTCCGAGAGACATAATACTCGCAAGAGAGGAAGACCCTGTATTGGAATAGTATTTCGATATGATATCGAATCTAGCGCTTAGTGACTCTCGCCCACTAATATGTTCTCGCCGCACACTTAGTTCAAGAGCCGATTTGTGAGAGCCGCTACTCGGCTAAGTTAATGACGGCGGGCGCAAATCTATTAGCCGACCCCCAGGCACTATGATTTCTCAGCTCACACTTTTTATTGCCCTAGGCATTAGGGGTCTGTCAATTGCCGCATGTGGTTTTAGTGTGTGAGCATAGTGAACGGAGTTAGAGCCAAATAAGAGTACGGGCCAGATACTTTAGCTCCCGCGCGGGCTCAACTTTTGATCCGATGTGCCCCTAGCAAGCACAAGTACCGTGCTAAGCTACTAGGGTAAATGCCCCGCTTCAGATCCGGTATACGTAGGACCGTAATTTCATAGATGACGTTAAGCACTAACCAATGTCCCCCTCAGGACTGACCTGACCGACAATTCAGCACTGCTACGAATGTGCCCAGCAACCCACACAATATTAACCCCCCGCTGGGTACCATTTCCAGCGCCCCCCTAGCGTACATCTTTGGCCCGGAGTCGTGTTCGGACATTGCAATTGACCTTGTCTCCCAGACTTCTTTGGCCGCATTGTAATACAGAGCGCGAACTACAAAAAGGCCATTTCGGAGTAAAGTGTCCCCGGGTAAGACTAGAGCAACGTAGTAACTACTAGGATAGAGGCAACCAAAGCATTAGTTGAAACAAGCTCCCAATGATCGCGGGTCGTGCCTTCTTCGGCGTAATCTTGAAGGAAAGTTCATGTCAACATGTACCCGCTCTATGGAGTGAACAAGAGATCTCAACGCGGTGCCTGCTTGTCCTACTAAAAACTCTCTATAATCTAGTTTGCCTTAGCTTATATCTTTAGCTTCATTTACGAGCTCCCGCGTCGTATGCGAATACAACTTGTCACAATACAGTTACTAGAAGTAGCGGGACCCATTTTCGAACGCTGGATAATGGGATTAATGAACCCAGAGGCACTAAAATTGTATGGATCTTCTGTGCGGGTCTTTACAACTAGGCACAAGCTCGTCGTACCGTGGTCCCTCCGCACTTACTCATAGCAACCCATTCTGCCCCAACAGAGCTCACTTGCTGACGGGACTCTGCATACACTCGTGTTAGGGCCTTGTATGTCGTCGCTTGTTCATGGTGGAATGCGCACAACGACACATAAGGCTGCCCTTTGTTGCTCTGTACAAATACCCCCCGTGATAGCGTCGTCTTTTGTTCGGGGCAGTAGTTTCCGTGCGGCATTTGCGTGAGGTGGACCTGTGTCGAAGTCGTCGCGTGCTGAGACCGTTAATGTCTCGAGTCGCTCGAGTAGTGAAATTTACAAGGGCTTAGCGGGCGGAGGATAGTACTCTTTATGCATCAGGTGCGGTGCATTCTGTTCCTCTCATTTTATTGCCCATCAGTAGGGAGAGATTTGCGGGTAATGGACACTCGGTACCCCAAAGCTTATGGGGCTTTGGACCTACAAGCACATGTGTTCGCGTTGTCCGATGTTGAACCTGGAGTGGGGTCATTTATATTTACTCTTCTAGGATGACAAAGTTGTCTTTCACATTTCCACGAAGCCCGCACTGTCGACGCAACTCTTACAGCGTTTGTCAAGTCGGAGAAGATCACTCTGTTCGAAGAATGCGCTCTAAAATCGCTTTGAGCTCGGAAGCGCTGTTGCGTCCTTGTAGGAAGGCTGTCAGAACTCTCGGGCATAAGCGTCTGACCCCTGCATTTCGGGCATGGTCTTACTTGTAACACATGGTTAGTTATACGGATACAGAGCCGTCATCGCTAAGGACGTCGTGCCGCACACGTGGGTAACTTGCGAGGTGCTAAACTGTAGAGTTCTTCATTGGGCACACACCTCGGTACCGTATCGGACTTACCAGTACTAAAGTCGGCTTGACTGTAGATACGCACACTTGAACATACGGCGTGTGGCTACGCTGCAAAGAAGTGCCAGGGCAAGCAGAATTCAGTGTGCTTAACGTATGGCATTTTTGATGGCGAGTTTACAACGGAGCAGTTGTATCTATTAATCCCTGGATAGAGGTATTTGGTTCAGACAGGTAAATGCATTTTGAAACGCATTAAGTGAGCCCGATTCAGACCAACGGTTCGGTTTGGAATAAAACTGGTTATTGCCTCCCACGGGTCTTTTCTCCTGCTCTAGTGGTACGCTAACATCTACTATGGTCACTCTTAGTGGCAAGGGGCCTACATAGCGGTCCATCCGAGCGAAGTGCAAGTTGTGGCGGGCGTTCTTGTGCCCTTGTAAGCCGCTCAATAGAGGTGACTTTAGATAAGGACGCTCTGATACGCCATTCAAAACCAGGGTGCTTATTTCTCCACAGGTATTTTCAACAACGGGCATTGCCCACGCACGGACAATTGGGAACATCCCACGCCGTTACGCATGTCTCTGCGTGACGCTATGTCCCATCTACCGATAGCGTAACCGGACGGAATGTGCGTATGCCTAAAGTGTCATCACTCAATATGTGAACGATAGCGTTTGCGCATAGAGCGAAAATATCTACTCCACAGTGGATGGCGAGATACAAGTCTTCGCGCGCTCGTTAGCAGCACATAGACGCTGCACTGCTGAGCCGTATGATGGACAGCCGTGTGTGATTAGGAAGTTGAACAAGGAATCTACGCACGCGCGTGTGGTGCCTTCGATGAGCCCACCCTGTAATTCGCAGTCGACGGGATTCTCCTAATGCAGAGAGGTAAACGATTTTCAAAGACCTGTCGGACCTGGGACATAACCGGGGAACAGAAAGTCATGCCTCGGCCCCTCGCCACAGGGATAACGGTTCGCGAGCGATTTGACGGAGTGGAGTTGCACCTAATGCACAGGCCGAATCCTGGATTAACGGTGGTCGCGGGCCGCCTTAGGCCGCAAAGCCATACTCACGGTCCAGCGGTCTGATCGGACCCTGCCGGGGACCTGGTTTACGCGCATAACCAGTGTATCGCAGTTAGCGCCGGTAAAAGGCGAAGATGTACCTAGGACGGTTATGGTACACTACGAGTCTGAAGGTATAGGGAGGCTATCCCAGGGATGGAACGGCCCCCAGAAACAGTGTATCCCGTCCAACAATGAGCTGGGTTGCTATCGAATCGAAAATGCCTCGGCTTCCCTAATTCGTCATGGATACACCAAACCAGATTCACATGCGTAGCTCTTTTGGTTTCCCATCTAGAACGGATATGGTGGTTCCCCTAACCACGTCGCAGATTGTACTATACCCCAGCTGACGTTCCAGGCGCGAGCTTACACCATATTATTTCCGTGCATAGAAACCGGTTCATGTTGCCCACAGTATATCTTCTATGAGCTGCTCTCACCGTATGGACATAACGCTACAACTCCCCCGGGCGTGCTCCACATCAATCTTTATCAATTAAGTCGCGAGTTGACTTTCGGCCCGCACCGTGGTGTGGTGCGTGAAAAAGGACCGGGCAAACTCGTGCAGATTGTAAAACCGCGGAATGGATTAGCCGACAGGGTTCCGGTGATTGTCCTGTTGCGGAAACGCGCTTTCATCTGCCCCGTCTACTGATCCTGAATGCTCAAGATCCGGGGATAATTTGACTTGCCTTCAAATTTTAAAATTTCCTGGCAAGTCGGTCGCTGTTTAACGCAACAGGTGCACATAATATTGCCGACGCATGCAGGAGGCGAAGGGGAGAGACAAATCGCAGGGCTGGTTCATCTCCCATAATCCACAGTCTAATTAAATTCGATCTTCATTCCTAAAATTAGGGTTCTCTTGGTATTCAAGCTGTGGCGGCAAACCAGTAACTGCGTCCTAGAATACGGATGAGGTAGATAGATAATGATCTCCCTGCCTTATGGCGGCTCGGCAACAGCAATAATTGGACGAATCATATCTTTGAAGCAAGGACTGTATACCGGGCAGAGGTACACATATAATGTCATGCGCGGCTCGCCAATTATTAACACAGCCACCAAGTACGTCGGTCCAAGCGGCTCCTTGCAGAGATCAACGGGAGCCACACGTAACATGGTGATCGGCCACTTAACGAGGCTGCGCTCCGGCAGCGGCTGCTAACGCCTTGCTTATATCCTGACGACACCGCAGGTGTCACCAGATGTACTATTCAGCATGCCTCGGACCATCGGAAATGTGTTACGAGACTTCGTACTGAGTCGTGGACATGAGGTTCCAATGCTTCTCGGGCTGGTGAAACTCAATGTCCGCATTTAGCAATTTCACCATGCAGACACCTTCCGTCAACAACCGGTAGGGTGCACCGTCCTCGTCTAAAAACGGCAAATATTTCTGTAGCTAAGGTTCGCCAACATTCATTTCGGCCGAAGCTTCAAGGGTACAGGGACTATCCGAATGTAATGGAATGGTGATCGCTCCTATCCGGGTGGAGGTCATGTGGCCAAACCCTCTCCAGTATAGGGACGGGTCTTTTGCGATTCCTAACCAAAGCACGACCTCAGCCTAAAGTTCATTTGTACAGTCTGGTGTATAGGCGGGCTTAGGTTAAAAAAAAGACACACCCGTTTGCTGGGGGGAAGCCTAGCTCCTGTGAGACATGGCGTCACCCCTATGACCATGCATGGGTCAAGGTACAGGTGCGTTGCGGTTATAGAGTAAGGTACCGACCTCTGCAGTCCCGCATGGTACTAGACAACGGCCATAGGCTTCCTTATCTCGCGCGTCCGACCCTGTTTCCGCTTAAAACCTTCAGTAGTTGCTAAGAAACATATTCCTAATCCTAACTAACGCAGGACTGCTGCTAACAATGCGTACTGATTTAGCTCAGACCGCGTATAGCAGGCGGACAGGATTCCGTAGGGATCCGACTTGTCTTTAAAAGGTGAAGCGTTGTTTTTTTAAACCCTGTGCTTCATCATAGCTGCCTTGAAAAGGTAGCGAGACCTGGCCCACTTGACTTGTACACCCACTCGTCTGATGGCCAGTCCCCTACCACATGAGTCGACCCATCACACTGTTAGTAGGCGTCAAAGCATTATCTGCGCCTGCTCCTCAATACTCCCTCAGTCCCGCAGTAGCTCTTCTGGGTGCGTTCAGAGCCCTCTCGAACGTTTCGTCTGCATCGGGTACCCCGTTAAAAGGGGATTCACTTTTGAGTCAGCACCGACGAAGGCGAGAATGTTATCCTTCTCTTGTCTAATCTATTCTCTCCACCCACGGCCCCTATACGAAATCAAGTGGTTTTTATCGCTCGCCCATATGACTAGGGTAGAGCTGCTGAATACTAGAAGAGTGGCTCGACCTTAGAGATTACCATCGGGTTCCCGAATCCTTGGCGCCACAAGCCTTCTTTGATAGTGTTCCCAATAAATCAAGGAGTAGGTCTGAGCTATTCGACACGCGATAGGATTAGTCCGCATCACTTGGTCAGGATTCCACGCCCCCACTGCCAATTGACCGCCTAAGGTTCTTGATTACATCTATCCTAAGAACTTCGCCTGGGTATTCTCCCTATGCGTCCCATTAGGCAAGGTCGTAGGATGATTAAGTTTATTCGCCAGAACTGCGCCTTACTTGCTGCATACGGTACGAATCGCCTGCGCGACGAATTTAGTCTTAAGTCCTTCTATGAAGGAACAATCTTTCATATGTTTGCTATCTTTAACTACAAAAAGTACGCTGGCTTCGCCGTATCCCAGGCCCACGCGAAATGGCAGGTTTATTGGGATAGTGCTTACACAAATCCCCTGGGGTTAATGGATATTGGTGGCGTATAACTAGCATAACTGTACGGTCCCAGATTCGCGGCGCAACCTTGTCTAACCTGTATAGAGCCAACATTTGCATCGGGGGATCGAGGAGACAGCATGAATGTCCGGTTGAAAAGGGGCACGGAGCCTAACACTGTTTCTCTGAGCTGATACCTTAGGCTGGTGTCGCGTTAGGGTTAGCATGGTTAGGCGCGACGCCATTTTTCGGAATGTCGATTGTAGGAACCAACGCAGCCCGCCATTCCTCAAGGAAGGTACTCTAGACTCGTGACTACACCGGCATATGTCTCTCAGCGGTCCGTAAATGCGAATATGACGTATGTGCCCGCCTGAAGATGATCTCGGATACCGCCCCATCGTTCTGAGCCTCATCTAAAGCAACCTCAATAATTAGACCGGCAATGTTACCGTGGTTAAGCTTTATAGGCGCTTGTTCCGAACCACCATTCAACCGTCAGAAAAAAGATATCACGGGGCCCATTTCATTAAACCCGAAGGGTGGAATTTAACGCAGAAGTTATTCGGTTTCACTGTCCTCGACCCACCAACCCAGATTAACGGGTCACTCGATCCGCGTCCGGGCTACGACCGGTTTTGGCGATGGAACTACCAAGCTTCTGCCCGCTTCATGGACTTGTCACCTTTGGTAATCGTAGAATTTAATATTCCGACGACGATGCACACCATGGCTGAGTGATGAAGATTTGGCAACCTACCTTACGGCACCCTCTTTCGTAATTGGTGTGTATAGCGCATAAAGGCCGTCCACAGAATTGCATCTGACATGATGGCGTGATACACCCTAAGGTGACATTAGATTAGTTGGAAGGTGTAGCCTGTGACAATTCCAAGTTTAAACGGCTGGTAGAGATGGCGGCTTTCTACTCGATGAAATGAGGACGACATATCTCGCGCCGCCTACGGTCAACAGGACATAGTCAATTTAGTACGTCTTAAGCCACCGCAATTCGTCCCTTTGCTATTTATACAAGTGGTCACGCCTACTAACAATTGCATGACCAGTTCGAAATCTACTGGGAAAAGACGGTGTGGTTACTCGAAGATAGGTCCCAGTCGAGATCAGAATAGGGTCAGTTACAAATACTAGTTGGCCTGAGAAGATACCGTCCGTTGAGCTAGATGTCGCTGGAGGGTGCAAGAGTCAGATGTGAGCTAGTCCAGTAGCCCTCGCAATTCGCGTAATCCAACACCAACTCTGCCCGAGGATTTGTGCCTCTTTGGGTACGGCAATCAGCGCTCCGGGGTAACGCCGTTGGTATTAGCCACATCATCCATAGTAAGTAGTAAGGATATACACGGAGAGTATCACTAAGAGGTCCAGCCAACAATGTCAGGCTCGTAAGGGTGCTTCTTCGGGAGAGATGACTACTCTCTTCCTAAAAACCGTAACGCACGTCAGAGGGCGATAAGTCTGGATTTTACTGAATTTTCCGGACTACCATAGCACAATCCTACTTGATAGTTGATGTTGTACCTGACCGTTCACGATCATGTCCTCTCCTTTCCGTTTGAGGCCAGCAATGGGCCAGTACCTTCAACAGTATCTTATGTGATGCTAATGAACCTCGAACCCGTCCAGTCCGGCCCAGAGGCCTACCTCAAGCCCACAGCTATTTTTCATGCTCGGGGAAAAATTAAAAACGAGTTCTGTTGATAGCAATGCCGAGTCAACATTACGGTTGCTGGACCCCGATCATTAATTTACGAGTAGCAATCGCGCTCCAAACCAAAAAACCACTCTGTGGAGTCTATTAGTGGAACGGGAACTTTAGAATCACCGGATATGCAGGTGCGAAACAGTGCAATCAACAGGCAATGGCCGGCGCGTTGATCTAAGATGAAAAGTTCCAGCGGGCCTCTTGCGGCGCAACCTTATGTTTGTCCGACATCGAGTATGTCTCAGGTTAACAAGACGCCTACTTTTCCCGGGCATTAGCGTCGGATTGTATGTTGCTCCGCCTACGCCAACGCTTAACAAGTCTACACGAGATCAATATGCCTGACTTGCTTCAGGGATATCGCCTTGGAATGAACTCCTAAGAACCAGCCAACGCCCCTTTTCTCCGCACCCACTTCTCTCATATGGGAACAATATTAAAAAACCTCGTACGCTTTTTCTACAACTCACGCAAATTGAGCGCCGGTTCCTGAAGAACCGGAAGCGGTGGCTAACGTCCCTGAGCACCACGTCGTCCTGTCTTGGAGAGTTCGTTTGAGGTCTACACCGCCAATTAATTGGACATTCTGATCTCCCGAGCCTACACGCTAGTTACTGATCCCATTGATCTTGGACAGGAAAAGACGACGCCCAACAGGGATACCATGCGACGCCGGCGGCTTGAGGTAGGAGTCAACGTCTGCCGCCGTCGGGGTGGTTTACGCTTTTTCTAAGGGGTGAGATTCGAGCAAAGAGGGAGACATAACATTTCTGAAAAATACTCAGGAGCGCACCATACCTGTTGCAGGAGTAAAGGGTACTCCCAGCGATGATTTGACCTCAAGGTGACTCGGGACGGAAGAAATGAGGACCAAGTGAATTTCGCGCACTGTTCCAGAGGGTTTCCGCAGCCCACGGTTGTCGATCGTGGTTGCATTCCTTAGGTCTCAACGACCCTTCGTCTCGTAATCAATCTTTAGAATAATCTACTAGTAGGCCGTACGAGAATAGAGGGCATATCACAGAATTGATCACAGGAGCATGCTTACCGATCTCCTGCTGTGTATGAGTGGCCAAGGCCCCATGTATCGTTTCGCAACTTGTCTGCACGATTAGGAGTTACACTTGTGAGGCCTATTAGATGATTCTTTTGTGTGCAACAACAGCACCGTGAGGGCTGGCGACGGTTGGAGGCATCTTCTGTTCGCAGTCACGTCCCTAGGTTGGCAGCCCCCTGTAGGCACAGATACATTATTAGGGGTTGACGTTTGCTGGCCCGACTTCCAAGTAGCAGGCTACAAGCCAAGACGTGCCAGTCATACAACTGATCGCTGTTCGGAACAGGCTTAAGCTTTTCATATCAAAAAGGGGCCCCAGTCCGGCCACCTTGAAGCTCACGATGTTAAATTCCTCGCTGTATTTAAAATCGCGATGTTGGTTACTGTCCCGAGCGCCAAGGCCCTTCGTCCTTAGCTCAGCCCCAATTATCGGCTATACTATTACTATATTCTCGATACCCTTTAGGACGCGTATCAGGAATCCTCCCTCGAGAATACCCAACGATGCGACTCCTTACAGGCGTCCATGCGACCCCGCATCATGCTTGGTTCCTATCGAATGTAAGTTACGCAATGTATGCCCCACTGTGCACCCGAAAGCCCTAATAGAGGCTGGGGCAGACCGGTGACGGCATATCATAGTACTGGGGAGTCCGACAGGTCTTTTGGTGCCAGGTCAGCGGATTTTTCACCGATTTGCCTCGTATTGTCATACTGGAGTTCTGTTTTGCGCGTTAAGCACCTTTGCTATCAAGAGAGCCCCATAACGCACGGTGCATCCTGATGCTCACTTGATTCCCACATCGCGATTGGTCTCCCCTAAGAACTAGTAGACACGGCTGCGGAGTCCCTAATCTCTCCCCTAATCCTACTAGTGAGGACGACCTGTTCGCGGGAGAGGGACACTCGCTGCTGAAATTCCCGACATTCTTGTCCACAACCTATCGCGAGCGGATCAACTGGAGCACAACGATACAGCGCGGGTAGGTCCATCTATTTGTGGTACTTATCTCACCGACCAGAATGCAGAGTGGGTAAGCTTGCGCTGGCCGACGGGCGGACCGCATGGATCTCTAAGGTCCAGCGGTTAATCCTGTGAACGTCGCGGCTAGCGACACATAAGCTACATGATCGACTCGCTCTCCCAACATTGAACCTTGTGAAGGGTCCTATCGACTGAGTAAAGAACGACCTTCCGAGATAGGAAACTCTCGTTATGCCGCACTTCTTCTCCTGGCCGGTAGTAGCTACCCAATTTATCTTGGGGACGGCTGTCCAGATAAGCCCGGTTCGGTTTAACCTTTAAATAAGTCGCGGCAAGTGCGCTCCGCAGCCACATAGGCACCAGCTGCAGAAGGCCGTCTAACGGCGAGATTGCGAATTTGCTGCGAACAATACCTCACTCATCATCGGGCTTCTGAGGCGGAAGCGTCTCGTTGAGTACGAATCTAGTAGCTTCGCTGGGACTCTTGATATATTACTTGAATAAACCACGACTTGTATTGAAAGTTACCTCCGTTTCGGGGCAGGATCGGTACTACTGTAGATATACCAGCGCGCAAGCCTCCCACACCAGGCAGCGACCGCAGCTCCCTATTGGCATCGTGTGTGTAGCGCTTTTGCTATACGCATTTGGTAATTCTATTCTTACGCGATGCAGAATCAACATTAAGAGCAAAGACACTAGATTCCCCGACCCACGTAAATCTAGTTGCAGTTTATTTCATTTAAGGCCGCATGCGACACAGACAGCCCCGGCAAGCGTGCCTTCTGGCCCGGTCCCATATGCGCTAATGCGAATTGCGGCGCATGTTCCCGAGGAGCGATCCTGGTAATGTTATTATCATTACATGTTCCGCTAACCCTCCATCTTCGAGCTGTACAATCTCATACGAACCCATCTCTATAGCCGTTCCATGGACAAGCCTGTAACGGGCGACCCAAGGGGGTAGCGGAAACCCTCTGGCGACTTTGCCCCAAACACAACGTCCTTTCGAAGCTAGTCAGTACTTGATAGATAAGATTTCTGTAGTCCCTGGGTTGACTTACGGGTCCTAAGTACACCAAGATTCCTTACGGTCGTTAGGCGCCGTGTAAAACAAATGCTACCCTGAGCCTGATGATTGGCTGTCCTAGTTCGCCCATCTTCCTATTGACGGCATCCATATGAGGTGGCCAGGGCGTGCTGTTTATGTAAAATAACCTGTCGTACCACGGTCAAAGAGCCTGACAAGAGTCGAATGACCAACCTCCACTAACTGGTTTTACTCGAGTGCAAGACGACTGATTTAAAGGGAACGACATCAAATTTGAGTATACTGTGTCTACCATCAGAATGATAGAGTTGTGCCGTGTTACGCTCAACGAGCGATTTGACACCAAATAATACAGCACCAGTAGTGCGAATCTCATGTTTCACGCTCGGCGCGTAATACTCTTGACCTCACAGGTACGAGGGGTATGCTTAAGAACTGTGAAATGGTGCAGCAAGTTCGAGTCATAAGCAGTACGTTGTACCGTGAAGGCATGGTGAACATCCGTCTAGCTCCGAGCCTAGCCCAAAAACACACTAATGACCCTGCGATTCAGATAACAGGGTCTGAGTTTGCCTATACTTTAAAGATCCACTTTGTGACTATGTCGAGACGTAAGGATCCATACACTCGACCAAGCACACCCCGCTTAACTTCAGGATTAGACGGCAGATCGAATCAAAGCCGCTGTAGCCGCTGATGCTGCACCATCGGAGTGTGGATTAGAAGCCCCGCAACCTTATGCTATATCATACACCGTATCTGATCCTTAAATCTCCCGTATGGAATCTGTTATGATGTGGCATGTAACTTTAGCACTCTCGACGTAATTCGTGTCCGCTCGAGAGTTAGATCGAGACGTCAGTCACACCGGTTCGCATTTGCTCTACCTTCCGGCTCGTTGAATCAGTTGTAGAATATATGCCGAGGTTGTAATAGTGGCAAATTCTTTGCCACAAACTATAATGAACAGAACATCCCGCCATCAAAGTCCCCAATATGCGTGTCTTCTTGGAACTGTCGCTTGTTCTCATTGTCAAAACCTATTCTCTAGCCAACACCCGCTTATACGCCTCCTGGGTCCTGTAAAACATTAGCAATGCGTTCACAAAGTCGTATCCTTCCGGATACAGGTCAGGTCGTGTCCAGAATTCTATCGACATTGACTGTCCAGAGCCGCCTACTTGCCTACGCAACCCCGATAAGGCCACGAGGCGCATCGTGGAGACCTAAAAAACGGACAGTTTCGGTGTGTACCATTCAATTAGATGTGCAGAGACTAATATTAATGCTAGCAGCTGATATTGTGACATCAGCTTCGGTGTGCCGGTCAGTTTAACACTCCCTTGGCGCGTGTAGCTTGGTTAGAACAGACGGTACAGGGGCAGTGTATGGTGTTTGAGCGCATGAAGGGCGCCGAATCCTTCATGACGAGTTGCAGAGGGATAAGTGATTCCAGAAAAGTTTCTAGAGAACACGTCCAGTGTGAGACACGTAATTGTAATAGACCACAAGAGTCAAGGCAATCAACTTACAGATGTGACCCGCGAGCTGTGCATTGTGCCAGAGTCGCAGCCCGCTAAAATTGGGGTGTCCCTCGACCTGGATGGCATCTTGGCGTAATGCTGTGCCACGACCTAGAATCTATCCAGTCGTACTGGAGGCCCACACATTACTAGTTCACACTTACGAATTCCACTATCTAAAGAGTCGCTAATGCGTACGCGTCACCGTAAGGCCCCACACTAGCCCGGGTGTCCGGAGTCCAATTGAGAAATACCTCTATTCCTGAACAATCGACCACCCGGGGGAAC
		</sequence>
    <sequence><taxon idref="Location_1_2_1|23.97979118627945"/>
			TCTCCGGGGCGCCGTATCGAAGGGCTAGGAATTACCAACTCTGCACCGCAGCGATGGGGGATTTTTGTCCTTTGTCTTCAGATTGCCGCCGGGGTGACCCTAAGAATTGGTTCCCTTTTAGAAAATTATATAGACGCGACAACAAGGACAAGAATGCGTCCTTTATAGGGTACAGTACGTAACCTCGTACGGGGCGCTTTCGCGTAAGATCAGCCGACATCCGTGTTTCCTCCACTGAAACACGGCTCCCCGGTGTTGAGAGAAGATAATCTAAATGCACATCGCTTCTTGACAAGTCGTAGAATAAATAAAAACAGGTCCTACGGTCGCGGGGTAAGCACTCCTATCTTTGTTATTCCCCAGCATTGCTGGTCCCCACCCCAGGACTGCTACTTTTGGCCATATCCTAGAAGTTTGTTAATAAGTGTAACAGGGAGTGAACTAGCGATAGATGAGGTTTATTCAGCAACGCTACCGGCCATGTAGAAGCTCACTTCTACGGGCGTGTAGGAAAGTGATCAGCGAGGATAAGAAATTGTGACCATACCAGACCCCACGCAATGCCAGGCGAGGAACTGTGAGTTCAAGCTAATCACTGGCAAATGATCGTAGAGGGCACCTGAAGGGGGAACTATCTAATCCACACCTACTTATATGCGAAAGTTACTTAGTGTACCTCTCTTGGGCGGCGGCGCGTGCATACGTTAACAAGGGCACACGTGTGGCTCGGCAACCATAAGAAGTAGACCTAACGAAATCCAAAGTTGACTGTTAGAATCCGCAGCATATGTGTCTACTGAACTTAGTGCGTCCCGGCTTAGCGCTGAGCCCCTCGCTGATAGTGGAACGCGTAATCCGGGAACGCGATTGTCGCACCGGTTATGTGATTACGGCACGTAGGAAGAGTTTCCTAATCGATAGGTGCTTAGCAGTCGTCTCTGCCACGTTATTATTCCTACCAACACGACTGTCGTATTAATCTAGCCTTCTTGTACTAAGCGACATGACAGGCCTTTCCACGCCACGTGGTGGACTCGAATGTTTACGCGGATGTCAGTTTCGTGCGGACTCCGTATAACCGACCACGACGGTCTCACCGGCAAGTTGAGGACCGCTCCTAATGCCTGTCGGCCATTTACAGGTTATAGCACAACGTCTATGTCTCGACCCGAGGCCTTAATGGGACGCGCTCCCATCTTTCGGTCTGAGTGCTCTGGTGACAACCAGAAGGCATAGAGTTCTTTTGGTCCTGGAACATCCACGATCCATTGACGGTCGCTACGCAAAGCAACAGAACGCGTCCCGCACTCGGCCTGCCTTATGCAACTAGTATCACTGGTTTACTTAGTATGTTAAGGTTCTTGCCACCAACTATCCATCCTCAATTGCATTAACGGCATGCACTATCATACGTGATTAAGCAGTAATCGTCCTTGTTGTGAGGCTTTAACTTTGACCACGGATGGCTGCAAACCACGTACCGAGAAGTCTGGAGCTCGCGACACCTGACTTAGGGAAATCAGTTCACAGTTAAATGTAATAGTTTATTCAAAGGAATCAGTCGATTTAGTCACCGGGTATCGGGCCGTGCTCTCCGAGAGACATAATACTCGCAAGAGAGGAAGACCCTGTATTGGAATAGTATTTCGATATGATATCGAATCTAGCGCTTAGTGACTCTCGCCCACTAATATGTTCTCGCCGCACACTTAGTTCAAGAGCCGATTTGTGAGAGCCGCTACTCGGCTAAGTTAATGACGGCGGGCGCAAATCTATTAGCCGACCCCCAGGCACTATGATTTCTCAGCTCACACTTTTTATTGCCCTAGGCATTAGGGGTCTGTCAATTGCCGCATGTGGTTTTAGTGTGTGAGCATAGTGAACGGAGTTAGAGCCAAATAAGAGTACGGGCCAGATACTTTAGCTCCCGCGCGGGCTCAACTTTTGATCCGATGTGCCCCTAGCAAGCACAAGTACCGTGCTAAGCTACTAGGGTAAATGCCCCGCTTCAGATCCGGTATACGTAGGACCGTAATTTCATAGATGACGTTAAGCACTAACCAATGTCCCCCTCAGGACTGACCTGACCGACAATTCAGCACTGCTACGAATGTGCCCAGCAACCCACACAATATTAACCCCCCGCTGGGTACCATTTCCAGCGCCCCCCTAGCGTACATCTTTGGCCCGGAGTCGTGTTCGGACATTGCAATTGACCTTGTCTCCCAGACTTCTTTGGCCGCATTGTAATACAGAGCGCGAACTACAAAAAGGCCATTTCGGAGTAAAGTGTCCCCGGGTAAGACTAGAGCAACGTAGTAACTACTAGGATAGAGGCAACCAAAGCATTAGTTGAAACAAGCTCCCAATGATCGCGGGTCGTGCCTTCTTCGGCGTAATCTTGAAGGAAAGTTCATGTCAACATGTACCCGCTCTATGGAGTGAACAAGAGATCTCAACGCGGTGCCTGCTTGTCCTACTAAAAACTCTCTATAATCTAGTTTGCCTTAGCTTATATCTTTAGCTTCATTTACGAGCTCCCGCGTCGTATGCGAATACAACTTGTCACAATACAGTTACTAGAAGTAGCGGGACCCATTTTCGAACGCTGGATAATGGGATTAATGAACCCAGAGGCACTAAAATTGTATGGATCTTCTGTGCGGGTCTTTACAACTAGGCACAAGCTCGTCGTACCGTGGTCCCTCCGCACTTACTCATAGCAACCCATTCTGCCCCAACAGAGCTCACTTGCTGACGGGACTCTGCATACACTCGTGTTAGGGCCTTGTATGTCGTCGCTTGTTCATGGTGGAATGCGCACAACGACACATAAGGCTGCCCTTTGTTGCTCTGTACAAATACCCCCCGTGATAGCGTCGTCTTTTGTTCGGGGCAGTAGTTTCCGTGCGGCATTTGCGTGAGGTGGACCTGTGTCGAAGTCGTCGCGTGCTGAGACCGTTAATGTCTCGAGTCGCTCGAGTAGTGAAATTTACAAGGGCTTAGCGGGCGGAGGATAGTACTCTTTATGCATCAGGTGCGGTGCATTCTGTTCCTCTCATTTTATTGCCCATCAGTAGGGAGAGATTTGCGGGTAATGGACACTCGGTACCCCAAAGCTTATGGGGCTTTGGACCTACAAGCACATGTGTTCGCGTTGTCCGATGTTGAACCTGGAGTGGGGTCATTTATATTTACTCTTCTAGGATGACAAAGTTGTCTTTCACATTTCCACGAAGCCCGCACTGTCGACGCAACTCTTACAGCGTTTGTCAAGTCGGAGAAGATCACTCTGTTCGAAGAATGCGCTCTAAAATCGCTTTGAGCTCGGAAGCGCTGTTGCGTCCTTGTAGGAAGGCTGTCAGAACTCTCGGGCATAAGCGTCTGACCCCTGCATTTCGGGCATGGTCTTACTTGTAACACATGGTTAGTTATACGGATACAGAGCCGTCATCGCTAAGGACGTCGTGCCGCACACGTGGGTAACTTGCGAGGTGCTAAACTGTAGAGTTCTTCATTGGGCACACACCTCGGTACCGTATCGGACTTACCAGTACTAAAGTCGGCTTGACTGTAGATACGCACACTTGAACATACGGCGTGTGGCTACGCTGCAAAGAAGTGCCAGGGCAAGCAGAATTCAGTGTGCTTAACGTATGGCATTTTTGATGGCGAGTTTACAACGGAGCAGTTGTATCTATTAATCCCTGGATAGAGGTATTTGGTTCAGACAGGTAAATGCATTTTGAAACGCATTAAGTGAGCCCGATTCAGACCAACGGTTCGGTTTGGAATAAAACTGGTTATTGCCTCCCACGGGTCTTTTCTCCTGCTCTAGTGGTACGCTAACATCTACTATGGTCACTCTTAGTGGCAAGGGGCCTACATAGCGGTCCATCCGAGCGAAGTGCAAGTTGTGGCGGGCGTTCTTGTGCCCTTGTAAGCCGCTCAATAGAGGTGACTTTAGATAAGGACGCTCTGATACGCCATTCAAAACCAGGGTGCTTATTTCTCCACAGGTATTTTCAACAACGGGCATTGCCCACGCACGGACAATTGGGAACATCCCACGCCGTTACGCATGTCTCTGCGTGACGCTATGTCCCATCTACCGATAGCGTAACCGGACGGAATGTGCGTATGCCTAAAGTGTCATCACTCAATATGTGAACGATAGCGTTTGCGCATAGAGCGAAAATATCTACTCCACAGTGGATGGCGAGATACAAGTCTTCGCGCGCTCGTTAGCAGCACATAGACGCTGCACTGCTGAGCCGTATGATGGACAGCCGTGTGTGATTAGGAAGTTGAACAAGGAATCTACGCACGCGCGTGTGGTGCCTTCGATGAGCCCACCCTGTAATTCGCAGTCGACGGGATTCTCCTAATGCAGAGAGGTAAACGATTTTCAAAGACCTGTCGGACCTGGGACATAACCGGGGAACAGAAAGTCATGCCTCGGCCCCTCGCCACAGGGATAACGGTTCGCGAGCGATTTGACGGAGTGGAGTTGCACCTAATGCACAGGCCGAATCCTGGATTAACGGTGGTCGCGGGCCGCCTTAGGCCGCAAAGCCATACTCACGGTCCAGCGGTCTGATCGGACCCTGCCGGGGACCTGGTTTACGCGCATAACCAGTGTATCGCAGTTAGCGCCGGTAAAAGGCGAAGATGTACCTAGGACGGTTATGGTACACTACGAGTCTGAAGGTATAGGGAGGCTATCCCAGGGATGGAACGGCCCCCAGAAACAGTGTATCCCGTCCAACAATGAGCTGGGTTGCTATCGAATCGAAAATGCCTCGGCTTCCCTAATTCGTCATGGATACACCAAACCAGATTCACATGCGTAGCTCTTTTGGTTTCCCATCTAGAACGGATATGGTGGTTCCCCTAACCACGTCGCAGATTGTACTATACCCCAGCTGACGTTCCAGGCGCGAGCTTACACCATATTATTTCCGTGCATAGAAACCGGTTCATGTTGCCCACAGTATATCTTCTATGAGCTGCTCTCACCGTATGGACATAACGCTACAACTCCCCCGGGCGTGCTCCACATCAATCTTTATCAATTAAGTCGCGAGTTGACTTTCGGCCCGCACCGTGGTGTGGTGCGTGAAAAAGGACCGGGCAAACTCGTGCAGATTGTAAAACCGCGGAATGGATTAGCCGACAGGGTTCCGGTGATTGTCCTGTTGCGGAAACGCGCTTTCATCTGCCCCGTCTACTGATCCTGAATGCTCAAGATCCGGGGATAATTTGACTTGCCTTCAAATTTTAAAATTTCCTGGCAAGTCGGTCGCTGTTTAACGCAACAGGTGCACATAATATTGCCGACGCATGCAGGAGGCGAAGGGGAGAGACAAATCGCAGGGCTGGTTCATCTCCCATAATCCACAGTCTAATTAAATTCGATCTTCATTCCTAAAATTAGGGTTCTCTTGGTATTCAAGCTGTGGCGGCAAACCAGTAACTGCGTCCTAGAATACGGATGAGGTAGATAGATAATGATCTCCCTGCCTTATGGCGGCTCGGCAACAGCAATAATTGGACGAATCATATCTTTGAAGCAAGGACTGTATACCGGGCAGAGGTACACATATAATGTCATGCGCGGCTCGCCAATTATTAACACAGCCACCAAGTACGTCGGTCCAAGCGGCTCCTTGCAGAGATCAACGGGAGCCACACGTAACATGGTGATCGGCCACTTAACGAGGCTGCGCTCCGGCAGCGGCTGCTAACGCCTTGCTTATATCCTGACGACACCGCAGGTGTCACCAGATGTACTATTCAGCATGCCTCGGACCATCGGAAATGTGTTACGAGACTTCGTACTGAGTCGTGGACATGAGGTTCCAATGCTTCTCGGGCTGGTGAAACTCAATGTCCGCATTTAGCAATTTCACCATGCAGACACCTTCCGTCAACAACCGGTAGGGTGCACCGTCCTCGTCTAAAAACGGCAAATATTTCTGTAGCTAAGGTTCGCCAACATTCATTTCGGCCGAAGCTTCAAGGGTACAGGGACTATCCGAATGTAATGGAATGGTGATCGCTCCTATCCGGGTGGAGGTCATGTGGCCAAACCCTCTCCAGTATAGGGACGGGTCTTTTGCGATTCCTAACCAAAGCACGACCTCAGCCTAAAGTTCATTTGTACAGTCTGGTGTATAGGCGGGCTTAGGTTAAAAAAAAGACACACCCGTTTGCTGGGGGGAAGCCTAGCTCCTGTGAGACATGGCGTCACCCCTATGACCATGCATGGGTCAAGGTACAGGTGCGTTGCGGTTATAGAGTAAGGTACCGACCTCTGCAGTCCCGCATGGTACTAGACAACGGCCATAGGCTTCCTTATCTCGCGCGTCCGACCCTGTTTCCGCTTAAAACCTTCAGTAGTTGCTAAGAAACATATTCCTAATCCTAACTAACGCAGGACTGCTGCTAACAATGCGTACTGATTTAGCTCAGACCGCGTATAGCAGGCGGACAGGATTCCGTAGGGATCCGACTTGTCTTTAAAAGGTGAAGCGTTGTTTTTTTAAACCCTGTGCTTCATCATAGCTGCCTTGAAAAGGTAGCGAGACCTGGCCCACTTGACTTGTACACCCACTCGTCTGATGGCCAGTCCCCTACCACATGAGTCGACCCATCACACTGTTAGTAGGCGTCAAAGCATTATCTGCGCCTGCTCCTCAATACTCCCTCAGTCCCGCAGTAGCTCTTCTGGGTGCGTTCAGAGCCCTCTCGAACGTTTCGTCTGCATCGGGTACCCCGTTAAAAGGGGATTCACTTTTGAGTCAGCACCGACGAAGGCGAGAATGTTATCCTTCTCTTGTCTAATCTATTCTCTCCACCCACGGCCCCTATACGAAATCAAGTGGTTTTTATCGCTCGCCCATATGACTAGGGTAGAGCTGCTGAATACTAGAAGAGTGGCTCGACCTTAGAGATTACCATCGGGTTCCCGAATCCTTGGCGCCACAAGCCTTCTTTGATAGTGTTCCCAATAAATCAAGGAGTAGGTCTGAGCTATTCGACACGCGATAGGATTAGTCCGCATCACTTGGTCAGGATTCCACGCCCCCACTGCCAATTGACCGCCTAAGGTTCTTGATTACATCTATCCTAAGAACTTCGCCTGGGTATTCTCCCTATGCGTCCCATTAGGCAAGGTCGTAGGATGATTAAGTTTATTCGCCAGAACTGCGCCTTACTTGCTGCATACGGTACGAATCGCCTGCGCGACGAATTTAGTCTTAAGTCCTTCTATGAAGGAACAATCTTTCATATGTTTGCTATCTTTAACTACAAAAAGTACGCTGGCTTCGCCGTATCCCAGGCCCACGCGAAATGGCAGGTTTATTGGGATAGTGCTTACACAAATCCCCTGGGGTTAATGGATATTGGTGGCGTATAACTAGCATAACTGTACGGTCCCAGATTCGCGGCGCAACCTTGTCTAACCTGTATAGAGCCAACATTTGCATCGGGGGATCGAGGAGACAGCATGAATGTCCGGTTGAAAAGGGGCACGGAGCCTAACACTGTTTCTCTGAGCTGATACCTTAGGCTGGTGTCGCGTTAGGGTTAGCATGGTTAGGCGCGACGCCATTTTTCGGAATGTCGATTGTAGGAACCAACGCAGCCCGCCATTCCTCAAGGAAGGTACTCTAGACTCGTGACTACACCGGCATATGTCTCTCAGCGGTCCGTAAATGCGAATATGACGTATGTGCCCGCCTGAAGATGATCTCGGATACCGCCCCATCGTTCTGAGCCTCATCTAAAGCAACCTCAATAATTAGACCGGCAATGTTACCGTGGTTAAGCTTTATAGGCGCTTGTTCCGAACCACCATTCAACCGTCAGAAAAAAGATATCACGGGGCCCATTTCATTAAACCCGAAGGGTGGAATTTAACGCAGAAGTTATTCGGTTTCACTGTCCTCGACCCACCAACCCAGATTAACGGGTCACTCGATCCGCGTCCGGGCTACGACCGGTTTTGGCGATGGAACTACCAAGCTTCTGCCCGCTTCATGGACTTGTCACCTTTGGTAATCGTAGAATTTAATATTCCGACGACGATGCACACCATGGCTGAGTGATGAAGATTTGGCAACCTACCTTACGGCACCCTCTTTCGTAATTGGTGTGTATAGCGCATAAAGGCCGTCCACAGAATTGCATCTGACATGATGGCGTGATACACCCTAAGGTGACATTAGATTAGTTGGAAGGTGTAGCCTGTGACAATTCCAAGTTTAAACGGCTGGTAGAGATGGCGGCTTTCTACTCGATGAAATGAGGACGACATATCTCGCGCCGCCTACGGTCAACAGGACATAGTCAATTTAGTACGTCTTAAGCCACCGCAATTCGTCCCTTTGCTATTTATACAAGTGGTCACGCCTACTAACAATTGCATGACCAGTTCGAAATCTACTGGGAAAAGACGGTGTGGTTACTCGAAGATAGGTCCCAGTCGAGATCAGAATAGGGTCAGTTACAAATACTAGTTGGCCTGAGAAGATACCGTCCGTTGAGCTAGATGTCGCTGGAGGGTGCAAGAGTCAGATGTGAGCTAGTCCAGTAGCCCTCGCAATTCGCGTAATCCAACACCAACTCTGCCCGAGGATTTGTGCCTCTTTGGGTACGGCAATCAGCGCTCCGGGGTAACGCCGTTGGTATTAGCCACATCATCCATAGTAAGTAGTAAGGATATACACGGAGAGTATCACTAAGAGGTCCAGCCAACAATGTCAGGCTCGTAAGGGTGCTTCTTCGGGAGAGATGACTACTCTCTTCCTAAAAACCGTAACGCACGTCAGAGGGCGATAAGTCTGGATTTTACTGAATTTTCCGGACTACCATAGCACAATCCTACTTGATAGTTGATGTTGTACCTGACCGTTCACGATCATGTCCTCTCCTTTCCGTTTGAGGCCAGCAATGGGCCAGTACCTTCAACAGTATCTTATGTGATGCTAATGAACCTCGAACCCGTCCAGTCCGGCCCAGAGGCCTACCTCAAGCCCACAGCTATTTTTCATGCTCGGGGAAAAATTAAAAACGAGTTCTGTTGATAGCAATGCCGAGTCAACATTACGGTTGCTGGACCCCGATCATTAATTTACGAGTAGCAATCGCGCTCCAAACCAAAAAACCACTCTGTGGAGTCTATTAGTGGAACGGGAACTTTAGAATCACCGGATATGCAGGTGCGAAACAGTGCAATCAACAGGCAATGGCCGGCGCGTTGATCTAAGATGAAAAGTTCCAGCGGGCCTCTTGCGGCGCAACCTTATGTTTGTCCGACATCGAGTATGTCTCAGGTTAACAAGACGCCTACTTTTCCCGGGCATTAGCGTCGGATTGTATGTTGCTCCGCCTACGCCAACGCTTAACAAGTCTACACGAGATCAATATGCCTGACTTGCTTCAGGGATATCGCCTTGGAATGAACTCCTAAGAACCAGCCAACGCCCCTTTTCTCCGCACCCACTTCTCTCATATGGGAACAATATTAAAAAACCTCGTACGCTTTTTCTACAACTCACGCAAATTGAGCGCCGGTTCCTGAAGAACCGGAAGCGGTGGCTAACGTCCCTGAGCACCACGTCGTCCTGTCTTGGAGAGTTCGTTTGAGGTCTACACCGCCAATTAATTGGACATTCTGATCTCCCGAGCCTACACGCTAGTTACTGATCCCATTGATCTTGGACAGGAAAAGACGACGCCCAACAGGGATACCATGCGACGCCGGCGGCTTGAGGTAGGAGTCAACGTCTGCCGCCGTCGGGGTGGTTTACGCTTTTTCTAAGGGGTGAGATTCGAGCAAAGAGGGAGACATAACATTTCTGAAAAATACTCAGGAGCGCACCATACCTGTTGCAGGAGTAAAGGGTACTCCCAGCGATGATTTGACCTCAAGGTGACTCGGGACGGAAGAAATGAGGACCAAGTGAATTTCGCGCACTGTTCCAGAGGGTTTCCGCAGCCCACGGTTGTCGATCGTGGTTGCATTCCTTAGGTCTCAACGACCCTTCGTCTCGTAATCAATCTTTAGAATAATCTACTAGTAGGCCGTACGAGAATAGAGGGCATATCACAGAATTGATCACAGGAGCATGCTTACCGATCTCCTGCTGTGTATGAGTGGCCAAGGCCCCATGTATCGTTTCGCAACTTGTCTGCACGATTAGGAGTTACACTTGTGAGGCCTATTAGATGATTCTTTTGTGTGCAACAACAGCACCGTGAGGGCTGGCGACGGTTGGAGGCATCTTCTGTTCGCAGTCACGTCCCTAGGTTGGCAGCCCCCTGTAGGCACAGATACATTATTAGGGGTTGACGTTTGCTGGCCCGACTTCCAAGTAGCAGGCTACAAGCCAAGACGTGCCAGTCATACAACTGATCGCTGTTCGGAACAGGCTTAAGCTTTTCATATCAAAAAGGGGCCCCAGTCCGGCCACCTTGAAGCTCACGATGTTAAATTCCTCGCTGTATTTAAAATCGCGATGTTGGTTACTGTCCCGAGCGCCAAGGCCCTTCGTCCTTAGCTCAGCCCCAATTATCGGCTATACTATTACTATATTCTCGATACCCTTTAGGACGCGTATCAGGAATCCTCCCTCGAGAATACCCAACGATGCGACTCCTTACAGGCGTCCATGCGACCCCGCATCATGCTTGGTTCCTATCGAATGTAAGTTACGCAATGTATGCCCCACTGTGCACCCGAAAGCCCTAATAGAGGCTGGGGCAGACCGGTGACGGCATATCATAGTACTGGGGAGTCCGACAGGTCTTTTGGTGCCAGGTCAGCGGATTTTTCACCGATTTGCCTCGTATTGTCATACTGGAGTTCTGTTTTGCGCGTTAAGCACCTATGCTATCAAGAGAGCCCCATAACGCACGGTGCATCCTGATGCTCACTTGATTCCCACATCGCGATTGGTCTCCCCTAAGAACTAGTAGACACGGCTGCGGAGTCCCTAATCTCTCCCCTAATCCTACTAGTGAGGACGACCTGTTCGCGGGAGAGGGACACTCGCTGCTGAAATTCCCGACATTCTTGTCCACAACCTATCGCGAGCGGATCAACTGGAGCACAACGATACAGCGCGGGTAGGTCCATCTATTTGTGGTACTTATCTCACCGACCAGAATGCAGAGTGGGTAAGCTTGCGCTGGCCGACGGGCGGACCGCATGGATCTCTAAGGTCCAGCGGTTAATCCTGTGAACGTCGCGGCTAGCGACACATAAGCTACATGATCGACTCGCTCTCCCAACATTGAACCTTGTGAAGGGTCCTATCGACTGAGTAAAGAACGACCTTCCGAGATAGGAAACTCTCGTTATGCCGCACTTCTTCTCCTGGCCGGTAGTAGCTACCCAATTTATCTTGGGGACGGCTGTCCAGATAAGCCCGGTTCGGTTTAACCTTTAAATAAGTCGCGGCAAGTGCGCTCCGCAGCCACATAGGCACCAGCTGCAGAAGGCCGTCTAACGGCGAGATTGCGAATTTGCTGCGAACAATACCTCACTCATCATCGGGCTTCTGAGGCGGAAGCGTCTCGTTGAGTACGAATCTAGTAGCTTCGCTGGGACTCTTGATATATTACTTGAATAAACCACGACTTGTATTGAAAGTTACCTCCGTTTCGGGGCAGGATCGGTACTACTGTAGATATACCAGCGCGCAAGCCTCCCACACCAGGCAGCGACCGCAGCTCCCTATTGGCATCGTGTGTGTAGCGCTTTTGCTATACGCATTTGGTAATTCTATTCTTACGCGATGCAGAATCAACATTAAGAGCAAAGACACTAGATTCCCCGACCCACGTAAATCTAGTTGCAGTTTATTTCATTTAAGGCCGCATGCGACACAGACAGCCCCGGCAAGCGTGCCTTCTGGCCCGGTCCCATATGCGCTAATGCGAATTGCGGCGCATGTTCCCGAGGAGCGATCCTGGTAATGTTATTATCATTACATGTTCCGCTAACCCTCCATCTTCGAGCTGTACAATCTCATACGAACCCATCTCTATAGCCGTTCCATGGACAAGCCTGTAACGGGCGACCCAAGGGGGTAGCGGAAACCCTCTGGCGACTTTGCCCCAAACACAACGTCCTTTCGAAGCTAGTCAGTACTTGATAGATAAGATTTCTGTAGTCCCTGGGTTGACTTACGGGTCCTAAGTACACCAAGATTCCTTACGGTCGTTAGGCGCCGTGTAAAACAAATGCTACCCTGAGCCTGATGATTGGCTGTCCTAGTTCGCCCATCTTCCTATTGACGGCATCCATATGAGGTGGCCAGGGCGTGCTGTTTATGTAAAATAACCTGTCGTACCACGGTCAAAGAGCCTGACAAGAGTCGAATGACCAACCTCCACTAACTGGTTTTACTCGAGTGCAAGACGACTGATTTAAAGGGAACGACATCAAATTTGAGTATACTGTGTCTACCATCAGAATGATAGAGTTGTGCCGTGTTACGCTCAACGAGCGATTTGACACCAAATAATACAGCACCAGTAGTGCGAATCTCATGTTTCACGCTCGGCGCGTAATACTCTTGACCTCACAGGTACGAGGGGTATGCTTAAGAACTGTGAAATGGTGCAGCAAGTTCGAGTCATAAGCAGTACGTTGTACCGTGAAGGCATGGTGAACATCCGTCTAGCTCCGAGCCTAGCCCAAAAACACACTAATGACCCTGCGATTCAGATAACAGGGTCTGAGTTTGCCTATACTTTAAAGATCCACTTTGTGACTATGTCGAGACGTAAGGATCCATACACTCGACCAAGCACACCCCGCTTAACTTCAGGATTAGACGGCAGATCGAATCAAAGCCGCTGTAGCCGCTGATGCTGCACCATCGGAGTGTGGATTAGAAGCCCCGCAACCTTATGCTATATCATACACCGTATCTGATCCTTAAATCTCCCGTATGGAATCTGTTATGATGTGGCATGTAACTTTAGCACTCTCGACGTAATTCGTGTCCGCTCGAGAGTTAGATCGAGACGTCAGTCACACCGGTTCGCATTTGCTCTACCTTCCGGCTCGTTGAATCAGTTGTAGAATATATGCCGAGGTTGTAATAGTGGCAAATTCTTTGCCACAAACTATAATGAACAGAACATCCCGCCATCAAAGTCCCCAATATGCGTGTCTTCTTGGAACTGTCGCTTGTTCTCATTGTCAAAACCTATTCTCTAGCCAACACCCGCTTATACGCCTCCTGGGTCCTGTAAAACATTAGCAATGCGTTCACAAAGTCGTATCCTTCCGGATACAGGTCAGGTCGTGTCCAGAATTCTATCGACATTGACTGTCCAGAGCCGCCTACTTGCCTACGCAACCCCGATAAGGCCACGAGGCGCATCGTGGAGACCTAAAAAACGGACAGTTTCGGTGTGTACCATTCAATTAGATGTGCAGAGACTAATATTAATGCTAGCAGCTGATATTGTGACATCAGCTTCGGTGTGCCGGTCAGTTTAACACTCCCTTGGCGCGTGTAGCTTGGTTAGAACAGACGGTACAGGGGCAGTGTATGGTGTTTGAGCGCATGAAGGGCGCCGAATCCTTCATGACGAGTTGCAGAGGGATAAGTGATTCCAGAAAAGTTTCTAGAGAACACGTCCAGTGTGAGACACGTAATTGTAATAGACCACAAGAGTCAAGGCAATCAACTTACAGATGTGACCCGCGAGCTGTGCATTGTGCCAGAGTCGCAGCCCGCTAAAATTGGGGTGTCCCTCGACCTGGATGGCATCTTGGCGTAATGCTGTGCCACGACCTAGAATCTATCCAGTCGTACTGGAGGCCCACACATTACTAGTTCACACTTACGAATTCCACTATCTAAAGAGTCGCTAATGCGTACGCGTCACCGTAAGGCCCCACACTAGCCCGGGTGTCCGGAGTCCAATTGAGAAATACCTCTATTCCTGAACAATCGACCACCCGGGGGAAC
		</sequence>
    <sequence><taxon idref="Location_1_2_0|25.87127398284833"/>
			TCTCCGGGGCGCCGTATCGAAGGGCTAGGAATTACCAACTCTGCACCGCAGCGATGGGGGATTTTTGTCCTTTGTCTTCAGATTGCCGCCGGGGTGACCCTAAGAATTGGTTCCCTTTTAGAAAATTATATAGACGCGACAACAAGGACAAGAATGCGTCCTTTATAGGGTACAGTACGTAACCTCGTACGGGGCGCTTTCGCGTAAGATCAGCCGACATCCGTGTTTCCTCCACTGAAACACGGCTCCCCGGTGTTGAGAGAAGATAATCTAAATGCACATCGCTTCTTGACAAGTCGTAGAATAAATAAAAACAGGTCCTACGGTCGCGGGGTAAGCACTCCTATCTTTGTTATTCCCCAGCATTGCTGGTCCCCACCCCAGGACTGCTACTTTTGGCCATATCCTAGAAGTTTGTTAATAAGTGTAACAGGGAGTGAACTAGCGATAGATGAGGTTTATTCAGCAACGCTACCGGCCATGTAGAAGCTCACTTCTACGGGCGTGTAGGAAAGTGATCAGCGAGGATAAGAAATTGTGACCATACCAGACCCCACGCAATGCCAGGCGAGGAACTGTGAGTTCAAGCTAATCACTGGCAAATGATCGTAGAGGGCACCTGAAGGGGGAACTATCTAATCCACACCTACTTATATGCGAAAGTTACTTAGTGTACCTCTCTTGGGCGGCGGCGCGTGCATACGTTAACAAGGGCACACGTGTGGCTCGGCAACCATAAGAAGTAGACCTAACGAAATCCAAAGTTGACTGTTAGAATCCGCAGCATATGTGTCTACTGAACTTAGTGCGTCCCGGCTTAGCGCTGAGCCCCTCGCTGATAGTGGAACGCGTAATCCGGGAACGCGATTGTCGCACCGGTTATGTGATTACGGCACGTAGGAAGAGTTTCCTAATCGATAGGTGCTTAGCAGTCGTCTCTGCCACGTTATTATTCCTACCAACACGACTGTCGTATTAATCTAGCCTTCTTGTACTAAGCGACATGACAGGCCTTTCCACGCCACGTGGTGGACTCGAATGTTTACGCGGATGTCAGTTTCGTGCGGACTCCGTATAACCGACCACGACGGTCTCACCGGCAAGTTGAGGACCGCTCCTAATGCCTGTCGGCCATTTACAGGTTATAGCACAACGTCTATGTCTCGACCCGAGGCCTTAATGGGACGCGCTCCCATCTTTCGGTCTGAGTGCTCTGGTGACAACCAGAAGGCATAGAGTTCTTTTGGTCCTGGAACATCCACGATCCATTGACGGTCGCTACGCAAAGCAACAGAACGCGTCCCGCACTCGGCCTGCCTTATGCAACTAGTATCACTGGTTTACTTAGTATGTTAAGGTTCTTGCCACCAACTATCCATCCTCAATTGCATTAACGGCATGCACTATCATACGTGATTAAGCAGTAATCGTCCTTGTTGTGAGGCTTTAACTTTGACCACGGATGGCTGCAAACCACGTACCGAGAAGTCTGGAGCTCGCGACACCTGACTTAGGGAAATCAGTTCACAGTTAAATGTAATAGTTTATTCAAAGGAATCAGTCGATTTAGTCACCGGGTATCGGGCCGTGCTCTCCGAGAGACATAATACTCGCAAGAGAGGAAGACCCTGTATTGGAATAGTATTTCGATATGATATCGAATCTAGCGCTTAGTGACTCTCGCCCACTAATATGTTCTCGCCGCACACTTAGTTCAAGAGCCGATTTGTGAGAGCCGCTACTCGGCTAAGTTAATGACGGCGGGCGCAAATCTATTAGCCGACCCCCAGGCACTATGATTTCTCAGCTCACACTTTTTATTGCCCTAGGCATTAGGGGTCTGTCAATTGCCGCATGTGGTTTTAGTGTGTGAGCATAGTGAACGGAGTTAGAGCCAAATAAGAGTACGGGCCAGATACTTTAGCTCCCGCGCGGGCTCAACTTTTGATCCGATGTGCCCCTAGCAAGCACAAGTACCGTGCTAAGCTACTAGGGTAAATGCCCCGCTTCAGATCCGGTATACGTAGGACCGTAATTTCATAGATGACGTTAAGCACTAACCAATGTCCCCCTCAGGACTGACCTGACCGACAATTCAGCACTGCTACGAATGTGCCCAGCAACCCACACAATATTAACCCCCCGCTGGGTACCATTTCCAGCGCCCCCCTAGCGTACATCTTTGGCCCGGAGTCGTGTTCGGACATTGCAATTGACCTTGTCTCCCAGACTTCTTTGGCCGCATTGTAATACAGAGCGCGAACTACAAAAAGGCCATTTCGGAGTAAAGTGTCCCCGGGTAAGACTAGAGCAACGTAGTAACTACTAGGATAGAGGCAACCAAAGCATTAGTTGAAACAAGCTCCCAATGATCGCGGGTCGTGCCTTCTTCGGCGTAATCTTGAAGGAAAGTTCATGTCAACATGTACCCGCTCTATGGAGTGAACAAGAGATCTCAACGCGGTGCCTGCTTGTCCTACTAAAAACTCTCTATAATCTAGTTTGCCTTAGCTTATATCTTTAGCTTCATTTACGAGCTCCCGCGTCGTATGCGAATACAACTTGTCACAATACAGTTACTAGAAGTAGCGGGACCCATTTTCGAACGCTGGATAATGGGATTAATGAACCCAGAGGCACTAAAATTGTATGGATCTTCTGTGCGGGTCTTTACAACTAGGCACAAGCTCGTCGTACCGTGGTCCCTCCGCACTTACTCATAGCAACCCATTCTGCCCCAACAGAGCTCACTTGCTGACGGGACTCTGCATACACTCGTGTTAGGGCCTTGTATGTCGTCGCTTGTTCATGGTGGAATGCGCACAACGACACATAAGGCTGCCCTTTGTTGCTCTGTACAAATACCCCCCGTGATAGCGTCGTCTTTTGTTCGGGGCAGTAGTTTCCGTGCGGCATTTGCGTGAGGTGGACCTGTGTCGAAGTCGTCGCGTGCTGAGACCGTTAATGTCTCGAGTCGCTCGAGTAGTGAAATTTACAAGGGCTTAGCGGGCGGAGGATAGTACTCTTTATGCATCAGGTGCGGTGCATTCTGTTCCTCTCATTTTATTGCCCATCAGTAGGGAGAGATTTGCGGGTAATGGACACTCGGTACCCCAAAGCTTATGGGGCTTTGGACCTACAAGCACATGTGTTCGCGTTGTCCGATGTTGAACCTGGAGTGGGGTCATTTATATTTACTCTTCTAGGATGACAAAGTTGTCTTTCACATTTCCACGAAGCCCGCACTGTCGACGCAACTCTTACAGCGTTTGTCAAGTCGGAGAAGATCACTCTGTTCGAAGAATGCGCTCTAAAATCGCTTTGAGCTCGGAAGCGCTGTTGCGTCCTTGTAGGAAGGCTGTCAGAACTCTCGGGCATAAGCGTCTGACCCCTGCATTTCGGGCATGGTCTTACTTGTAACACATGGTTAGTTATACGGATACAGAGCCGTCATCGCTAAGGACGTCGTGCCGCACACGTGGGTAACTTGCGAGGTGCTAAACTGTAGAGTTCTTCATTGGGCACACACCTCGGTACCGTATCGGACTTACCAGTACTAAAGTCGGCTTGACTGTAGATACGCACACTTGAACATACGGCGTGTGGCTACGCTGCAAAGAAGTGCCAGGGCAAGCAGAATTCAGTGTGCTTAACGTATGGCATTTTTGATGGCGAGTTTACAACGGAGCAGTTGTATCTATTAATCCCTGGATAGAGGTATTTGGTTCAGACAGGTAAATGCATTTTGAAACGCATTAAGTGAGCCCGATTCAGACCAACGGTTCGGTTTGGAATAAAACTGGTTATTGCCTCCCACGGGTCTTTTCTCCTGCTCTAGTGGTACGCTAACATCTACTATGGTCACTCTTAGTGGCAAGGGGCCTACATAGCGGTCCATCCGAGCGAAGTGCAAGTTGTGGCGGGCGTTCTTGTGCCCTTGTAAGCCGCTCAATAGAGGTGACTTTAGATAAGGACGCTCTGATACGCCATTCAAAACCAGGGTGCTTATTTCTCCACAGGTATTTTCAACAACGGGCATTGCCCACGCACGGACAATTGGGAACATCCCACGCCGTTACGCATGTCTCTGCGTGACGCTATGTCCCATCTACCGATAGCGTAACCGGACGGAATGTGCGTATGCCTAAAGTGTCATCACTCAATATGTGAACGATAGCGTTTGCGCATAGAGCGAAAATATCTACTCCACAGTGGATGGCGAGATACAAGTCTTCGCGCGCTCGTTAGCAGCACATAGACGCTGCACTGCTGAGCCGTATGATGGACAGCCGTGTGTGATTAGGAAGTTGAACAAGGAATCTACGCACGCGCGTGTGGTGCCTTCGATGAGCCCACCCTGTAATTCGCAGTCGACGGGATTCTCCTAATGCAGAGAGGTAAACGATTTTCAAAGACCTGTCGGACCTGGGACATAACCGGGGAACAGAAAGTCATGCCTCGGCCCCTCGCCACAGGGATAACGGTTCGCGAGCGATTTGACGGAGTGGAGTTGCACCTAATGCACAGGCCGAATCCTGGATTAACGGTGGTCGCGGGCCGCCTTAGGCCGCAAAGCCATACTCACGGTCCAGCGGTCTGATCGGACCCTGCCGGGGACCTGGTTTACGCGCATAACCAGTGTATCGCAGTTAGCGCCGGTAAAAGGCGAAGATGTACCTAGGACGGTTATGGTACACTACGAGTCTGAAGGTATAGGGAGGCTATCCCAGGGATGGAACGGCCCCCAGAAACAGTGTATCCCGTCCAACAATGAGCTGGGTTGCTATCGAATCGAAAATGCCTCGGCTTCCCTAATTCGTCATGGATACACCAAACCAGATTCACATGCGTAGCTCTTTTGGTTTCCCATCTAGAACGGATATGGTGGTTCCCCTAACCACGTCGCAGATTGTACTATACCCCAGCTGACGTTCCAGGCGCGAGCTTACACCATATTATTTCCGTGCATAGAAACCGGTTCATGTTGCCCACAGTATATCTTCTATGAGCTGCTCTCACCGTATGGACATAACGCTACAACTCCCCCGGGCGTGCTCCACATCAATCTTTATCAATTAAGTCGCGAGTTGACTTTCGGCCCGCACCGTGGTGTGGTGCGTGAAAAAGGACCGGGCAAACTCGTGCAGATTGTAAAACCGCGGAATGGATTAGCCGACAGGGTTCCGGTGATTGTCCTGTTGCGGAAACGCGCTTTCATCTGCCCCGTCTACTGATCCTGAATGCTCAAGATCCGGGGATAATTTGACTTGCCTTCAAATTTTAAAATTTCCTGGCAAGTCGGTCGCTGTTTAACGCAACAGGTGCACATAATATTGCCGACGCATGCAGGAGGCGAAGGGGAGAGACAAATCGCAGGGCTGGTTCATCTCCCATAATCCACAGTCTAATTAAATTCGATCTTCATTCCTAAAATTAGGGTTCTCTTGGTATTCAAGCTGTGGCGGCAAACCAGTAACTGCGTCCTAGAATACGGATGAGGTAGATAGATAATGATCTCCCTGCCTTATGGCGGCTCGGCAACAGCAATAATTGGACGAATCATATCTTTGAAGCAAGGACTGTATACCGGGCAGAGGTACACATATAATGTCATGCGCGGCTCGCCAATTATTAACACAGCCACCAAGTACGTCGGTCCAAGCGGCTCCTTGCAGAGATCAACGGGAGCCACACGTAACATGGTGATCGGCCACTTAACGAGGCTGCGCTCCGGCAGCGGCTGCTAACGCCTTGCTTATATCCTGACGACACCGCAGGTGTCACCAGATGTACTATTCAGCATGCCTCGGACCATCGGAAATGTGTTACGAGACTTCGTACTGAGTCGTGGACATGAGGTTCCAATGCTTCTCGGGCTGGTGAAACTCAATGTCCGCATTTAGCAATTTCACCATGCAGACACCTTCCGTCAACAACCGGTAGGGTGCACCGTCCTCGTCTAAAAACGGCAAATATTTCTGTAGCTAAGGTTCGCCAACATTCATTTCGGCCGAAGCTTCAAGGGTACAGGGACTATCCGAATGTAATGGAATGGTGATCGCTCCTATCCGGGTGGAGGTCATGTGGCCAAACCCTCTCCAGTATAGGGACGGGTCTTTTGCGATTCCTAACCAAAGCACGACCTCAGCCTAAAGTTCATTTGTACAGTCTGGTGTATAGGCGGGCTTAGGTTAAAAAAAAGACACACCCGTTTGCTGGGGGGAAGCCTAGCTCCTGTGAGACATGGCGTCACCCCTATGACCATGCATGGGTCAAGGTACAGGTGCGTTGCGGTTATAGAGTAAGGTACCGACCTCTGCAGTCCCGCATGGTACTAGACAACGGCCATAGGCTTCCTTATCTCGCGCGTCCGACCCTGTTTCCGCTTAAAACCTTCAGTAGTTGCTAAGAAACATATTCCTAATCCTAACTAACGCAGGACTGCTGCTAACAATGCGTACTGATTTAGCTCAGACCGCGTATAGCAGGCGGACAGGATTCCGTAGGGATCCGACTTGTCTTTAAAAGGTGAAGCGTTGTTTTTTTAAACCCTGTGCTTCATCATAGCTGCCTTGAAAAGGTAGCGAGACCTGGCCCACTTGACTTGTACACCCACTCGTCTGATGGCCAGTCCCCTACCACATGAGTCGACCCATCACACTGTTAGTAGGCGTCAAAGCATTATCTGCGCCTGCTCCTCAATACTCCCTCAGTCCCGCAGTAGCTCTTCTGGGTGCGTTCAGAGCCCTCTCGAACGTTTCGTCTGCATCGGGTACCCCGTTAAAAGGGGATTCACTTTTGAGTCAGCACCGACGAAGGCGAGAATGTTATCCTTCTCTTGTCTAATCTATTCTCTCCACCCACGGCCCCTATACGAAATCAAGTGGTTTTTATCGCTCGCCCATATGACTAGGGTAGAGCTGCTGAATACTAGAAGAGTGGCTCGACCTTAGAGATTACCATCGGGTTCCCGAATCCTTGGCGCCACAAGCCTTCTTTGATAGTGTTCCCAATAAATCAAGGAGTAGGTCTGAGCTATTCGACACGCGATAGGATTAGTCCGCATCACTTGGTCAGGATTCCACGCCCCCACTGCCAATTGACCGCCTAAGGTTCTTGATTACATCTATCCTAAGAACTTCGCCTGGGTATTCTCCCTATGCGTCCCATTAGGCAAGGTCGTAGGATGATTAAGTTTATTCGCCAGAACTGCGCCTTACTTGCTGCATACGGTACGAATCGCCTGCGCGACGAATTTAGTCTTAAGTCCTTCTATGAAGGAACAATCTTTCATATGTTTGCTATCTTTAACTACAAAAAGTACGCTGGCTTCGCCGTATCCCAGGCCCACGCGAAATGGCAGGTTTATTGGGATAGTGCTTACACAAATCCCCTGGGGTTAATGGATATTGGTGGCGTATAACTAGCATAACTGTACGGTCCCAGATTCGCGGCGCAACCTTGTCTAACCTGTATAGAGCCAACATTTGCATCGGGGGATCGAGGAGACAGCATGAATGTCCGGTTGAAAAGGGGCACGGAGCCTAACACTGTTTCTCTGAGCTGATACCTTAGGCTGGTGTCGCGTTAGGGTTAGCATGGTTAGGCGCGACGCCATTTTTCGGAATGTCGATTGTAGGAACCAACGCAGCCCGCCATTCCTCAAGGAAGGTACTCTAGACTCGTGACTACACCGGCATATGTCTCTCAGCGGTCCGTAAATGCGAATATGACGTATGTGCCCGCCTGAAGATGATCTCGGATACCGCCCCATCGTTCTGAGCCTCATCTAAAGCAACCTCAATAATTAGACCGGCAATGTTACCGTGGTTAAGCTTTATAGGCGCTTGTTCCGAACCACCATTCAACCGTCAGAAAAAAGATATCACGGGGCCCATTTCATTAAACCCGAAGGGTGGAATTTAACGCAGAAGTTATTCGGTTTCACTGTCCTCGACCCACCAACCCAGATTAACGGGTCACTCGATCCGCGTCCGGGCTACGACCGGTTTTGGCGATGGAACTACCAAGCTTCTGCCCGCTTCATGGACTTGTCACCTTTGGTAATCGTAGAATTTAATATTCCGACGACGATGCACACCATGGCTGAGTGATGAAGATTTGGCAACCTACCTTACGGCACCCTCTTTCGTAATTGGTGTGTATAGCGCATAAAGGCCGTCCACAGAATTGCATCTGACATGATGGCGTGATACACCCTAAGGTGACATTAGATTAGTTGGAAGGTGTAGCCTGTGACAATTCCAAGTTTAAACGGCTGGTAGAGATGGCGGCTTTCTACTCGATGAAATGAGGACGACATATCTCGCGCCGCCTACGGTCAACAGGACATAGTCAATTTAGTACGTCTTAAGCCACCGCAATTCGTCCCTTTGCTATTTATACAAGTGGTCACGCCTACTAACAATTGCATGACCAGTTCGAAATCTACTGGGAAAAGACGGTGTGGTTACTCGAAGATAGGTCCCAGTCGAGATCAGAATAGGGTCAGTTACAAATACTAGTTGGCCTGAGAAGATACCGTCCGTTGAGCTAGATGTCGCTGGAGGGTGCAAGAGTCAGATGTGAGCTAGTCCAGTAGCCCTCGCAATTCGCGTAATCCAACACCAACTCTGCCCGAGGATTTGTGCCTCTTTGGGTACGGCAATCAGCGCTCCGGGGTAACGCCGTTGGTATTAGCCACATCATCCATAGTAAGTAGTAAGGATATACACGGAGAGTATCACTAAGAGGTCCAGCCAACAATGTCAGGCTCGTAAGGGTGCTTCTTCGGGAGAGATGACTACTCTCTTCCTAAAAACCGTAACGCACGTCAGAGGGCGATAAGTCTGGATTTTACTGAATTTTCCGGACTACCATAGCACAATCCTACTTGATAGTTGATGTTGTACCTGACCGTTCACGATCATGTCCTCTCCTTTCCGTTTGAGGCCAGCAATGGGCCAGTACCTTCAACAGTATCTTATGTGATGCTAATGAACCTCGAACCCGTCCAGTCCGGCCCAGAGGCCTACCTCAAGCCCACAGCTATTTTTCATGCTCGGGGAAAAATTAAAAACGAGTTCTGTTGATAGCAATGCCGAGTCAACATTACGGTTGCTGGACCCCGATCATTAATTTACGAGTAGCAATCGCGCTCCAAACCAAAAAACCACTCTGTGGAGTCTATTAGTGGAACGGGAACTTTAGAATCACCGGATATGCAGGTGCGAAACAGTGCAATCAACAGGCAATGGCCGGCGCGTTGATCTAAGATGAAAAGTTCCAGCGGGCCTCTTGCGGCGCAACCTTATGTTTGTCCGACATCGAGTATGTCTCAGGTTAACAAGACGCCTACTTTTCCCGGGCATTAGCGTCGGATTGTATGTTGCTCCGCCTACGCCAACGCTTAACAAGTCTACACGAGATCAATATGCCTGACTTGCTTCAGGGATATCGCCTTGGAATGAACTCCTAAGAACCAGCCAACGCCCCTTTTCTCCGCACCCACTTCTCTCATATGGGAACAATATTAAAAAACCTCGTACGCTTTTTCTACAACTCACGCAAATTGAGCGCCGGTTCCTGAAGAACCGGAAGCGGTGGCTAACGTCCCTGAGCACCACGTCGTCCTGTCTTGGAGAGTTCGTTTGAGGTCTACACCGCCAATTAATTGGACATTCTGATCTCCCGAGCCTACACGCTAGTTACTGATCCCATTGATCTTGGACAGGAAAAGACGACGCCCAACAGGGATACCATGCGACGCCGGCGGCTTGAGGTAGGAGTCAACGTCTGCCGCCGTCGGGGTGGTTTACGCTTTTTCTAAGGGGTGAGATTCGAGCAAAGAGGGAGACATAACATTTCTGAAAAATACTCAGGAGCGCACCATACCTGTTGCAGGAGTAAAGGGTACTCCCAGCGATGATTTGACCTCAAGGTGACTCGGGACGGAAGAAATGAGGACCAAGTGAATTTCGCGCACTGTTCCAGAGGGTTTCCGCAGCCCACGGTTGTCGATCGTGGTTGCATTCCTTAGGTCTCAACGACCCTTCGTCTCGTAATCAATCTTTAGAATAATCTACTAGTAGGCCGTACGAGAATAGAGGGCATATCACAGAATTGATCACAGGAGCATGCTTACCGATCTCCTGCTGTGTATGAGTGGCCAAGGCCCCATGTATCGTTTCGCAACTTGTCTGCACGATTAGGAGTTACACTTGTGAGGCCTATTAGATGATTCTTTTGTGTGCAACAACAGCACCGTGAGGGCTGGCGACGGTTGGAGGCATCTTCTGTTCGCAGTCACGTCCCTAGGTTGGCAGCCCCCTGTAGGCACAGATACATTATTAGGGGTTGACGTTTGCTGGCCCGACTTCCAAGTAGCAGGCTACAAGCCAAGACGTGCCAGTCATACAACTGATCGCTGTTCGGAACAGGCTTAAGCTTTTCATATCAAAAAGGGGCCCCAGTCCGGCCACCTTGAAGCTCACGATGTTAAATTCCTCGCTGTATTTAAAATCGCGATGTTGGTTACTGTCCCGAGCGCCAAGGCCCTTCGTCCTTAGCTCAGCCCCAATTATCGGCTATACTATTACTATATTCTCGATACCCTTTAGGACGCGTATCAGGAATCCTCCCTCGAGAATACCCAACGATGCGACTCCTTACAGGCGTCCATGCGACCCCGCATCATGCTTGGTTCCTATCGAATGTAAGTTACGCAATGTATGCCCCACTGTGCACCCGAAAGCCCTAATAGAGGCTGGGGCAGACCGGTGACGGCATATCATAGTACTGGGGAGTCCGACAGGTCTTTTGGTGCCAGGTCAGCGGATTTTTCACCGATTTGCCTCGTATTGTCATACTGGAGTTCTGTTTTGCGCGTTAAGCACCTATGCTATCAAGAGAGCCCCATAACGCACGGTGCATCCTGATGCTCACTTGATTCCCACATCGCGATTGGTCTCCCCTAAGAACTAGTAGACACGGCTGCGGAGTCCCTAATCTCTCCCCTAATCCTACTAGTGAGGACGACCTGTTCGCGGGAGAGGGACACTCGCTGCTGAAATTCCCGACATTCTTGTCCACAACCTATCGCGAGCGGATCAACTGGAGCACAACGATACAGCGCGGGTAGGTCCATCTATTTGTGGTACTTATCTCACCGACCAGAATGCAGAGTGGGTAAGCTTGCGCTGGCCGACGGGCGGACCGCATGGATCTCTAAGGTCCAGCGGTTAATCCTGTGAACGTCGCGGCTAGCGACACATAAGCTACATGATCGACTCGCTCTCCCAACATTGAACCTTGTGAAGGGTCCTATCGACTGAGTAAAGAACGACCTTCCGAGATAGGAAACTCTCGTTATGCCGCACTTCTTCTCCTGGCCGGTAGTAGCTACCCAATTTATCTTGGGGACGGCTGTCCAGATAAGCCCGGTTCGGTTTAACCTTTAAATAAGTCGCGGCAAGTGCGCTCCGCAGCCACATAGGCACCAGCTGCAGAAGGCCGTCTAACGGCGAGATTGCGAATTTGCTGCGAACAATACCTCACTCATCATCGGGCTTCTGAGGCGGAAGCGTCTCGTTGAGTACGAATCTAGTAGCTTCGCTGGGACTCTTGATATATTACTTGAATAAACCACGACTTGTATTGAAAGTTACCTCCGTTTCGGGGCAGGATCGGTACTACTGTAGATATACCAGCGCGCAAGCCTCCCACACCAGGCAGCGACCGCAGCTCCCTATTGGCATCGTGTGTGTAGCGCTTTTGCTATACGCATTTGGTAATTCTATTCTTACGCGATGCAGAATCAACATTAAGAGCAAAGACACTAGATTCCCCGACCCACGTAAATCTAGTTGCAGTTTATTTCATTTAAGGCCGCATGCGACACAGACAGCCCCGGCAAGCGTGCCTTCTGGCCCGGTCCCATATGCGCTAATGCGAATTGCGGCGCATGTTCCCGAGGAGCGATCCTGGTAATGTTATTATCATTACATGTTCCGCTAACCCTCCATCTTCGAGCTGTACAATCTCATACGAACCCATCTCTATAGCCGTTCCATGGACAAGCCTGTAACGGGCGACCCAAGGGGGTAGCGGAAACCCTCTGGCGACTTTGCCCCAAACACAACGTCCTTTCGAAGCTAGTCAGTACTTGATAGATAAGATTTCTGTAGTCCCTGGGTTGACTTACGGGTCCTAAGTACACCAAGATTCCTTACGGTCGTTAGGCGCCGTGTAAAACAAATGCTACCCTGAGCCTGATGATTGGCTGTCCTAGTTCGCCCATCTTCCTATTGACGGCATCCATATGAGGTGGCCAGGGCGTGCTGTTTATGTAAAATAACCTGTCGTACCACGGTCAAAGAGCCTGACAAGAGTCGAATGACCAACCTCCACTAACTGGTTTTACTCGAGTGCAAGACGACTGATTTAAAGGGAACGACATCAAATTTGAGTATACTGTGTCTACCATCAGAATGATAGAGTTGTGCCGTGTTACGCTCAACGAGCGATTTGACACCAAATAATACAGCACCAGTAGTGCGAATCTCATGTTTCACGCTCGGCGCGTAATACTCTTGACCTCACAGGTACGAGGGGTATGCTTAAGAACTGTGAAATGGTGCAGCAAGTTCGAGTCATAAGCAGTACGTTGTACCGTGAAGGCATGGTGAACATCCGTCTAGCTCCGAGCCTAGCCCAAAAACACACTAATGACCCTGCGATTCAGATAACAGGGTCTGAGTTTGCCTATACTTTAAAGATCCACTTTGTGACTATGTCGAGACGTAAGGATCCATACACTCGACCAAGCACACCCCGCTTAACTTCAGGATTAGACGGCAGATCGAATCAAAGCCGCTGTAGCCGCTGATGCTGCACCATCGGAGTGTGGATTAGAAGCCCCGCAACCTTATGCTATATCATACACCGTATCTGATCCTTAAATCTCCCGTATGGAATCTGTTATGATGTGGCATGTAACTTTAGCACTCTCGACGTAATTCGTGTCCGCTCGAGAGTTAGATCGAGACGTCAGTCACACCGGTTCGCATTTGCTCTACCTTCCGGCTCGTTGAATCAGTTGTAGAATATATGCCGAGGTTGTAATAGTGGCAAATTCTTTGCCACAAACTATAATGAACAGAACATCCCGCCATCAAAGTCCCCAATATGCGTGTCTTCTTGGAACTGTCGCTTGTTCTCATTGTCAAAACCTATTCTCTAGCCAACACCCGCTTATACGCCTCCTGGGTCCTGTAAAACATTAGCAATGCGTTCACAAAGTCGTATCCTTCCGGATACAGGTCAGGTCGTGTCCAGAATTCTATCGACATTGACTGTCCAGAGCCGCCTACTTGCCTACGCAACCCCGATAAGGCCACGAGGCGCATCGTGGAGACCTAAAAAACGGACAGTTTCGGTGTGTACCATTCAATTAGATGTGCAGAGACTAATATTAATGCTAGCAGCTGATATTGTGACATCAGCTTCGGTGTGCCGGTCAGTTTAACACTCCCTTGGCGCGTGTAGCTTGGTTAGAACAGACGGTACAGGGGCAGTGTATGGTGTTTGAGCGCATGAAGGGCGCCGAATCCTTCATGACGAGTTGCAGAGGGATAAGTGATTCCAGAAAAGTTTCTAGAGAACACGTCCAGTGTGAGACACGTAATTGTAATAGACCACAAGAGTCAAGGCAATCAACTTACAGATGTGACCCGCGAGCTGTGCATTGTGCCAGAGTCGCAGCCCGCTAAAATTGGGGTGTCCCTCGACCTGGATGGCATCTTGGCGTAATGCTGTGCCACGACCTAGAATCTATCCAGTCGTACTGGAGGCCCACACATTACTAGTTCACACTTACGAATTCCACTATCTAAAGAGTCGCTAATGCGTACGCGTCACCGTAAGGCCCCACACTAGCCCGGGTGTCCGGAGTCCAATTGAGAAATACCTCTATTCCTGAACAATCGACCACCCGGGGGAAC
		</sequence>
    <sequence><taxon idref="Location_1_0_0|37.60525722874724"/>
			TCTCCGGGGCGCCGTATCGAAGGGCTAGGAATTACCAACTCTGCACCGCAGCGATGGGGGATTTTTGTCCTTTGTCTTCAGATTGCCGCCGGGGTGACCCTAAGAATTGGTTCCCTTTTAGAAAATTATATAGACGCGACAACAAGGACAAGAATGCGTCCTTTATAGGGTACAGTACGTAACCTCGTACGGGGCGCTTTCGCGTAAGATCAGCCGACATCCGTGTTTCCTCCACTGAAACACGGCTCCCCGGTGTTGAGAGAAGATAATCTAAATGCACATCGCTTCTTGACAAGTCGTAGAATAAATAAAAACAGGTCCTACGGTCGCGGGGTAAGCACTCCTATCTTTGTTATTCCCCAGCATTGCTGGTCCCCACCCCAGGACTGCTACTTTTGGCCATATCCTAGAAGTTTGTTAATAAGTGTAACAGGGAGTGAACTAGCGATAGATGAGGTTTATTCAGCAACGCTACCGGCCATGTAGAAGCTCACTTCTACGGGCGTGTAGGAAAGTGATCAGCGAGGATAAGAAATTGTGACCATACCAGACCCCACGCAATGCCAGGCGAGGAACTGTGAGTTCAAGCTAATCACTGGCAAATGATCGTAGAGGGCACCTGAAGGGGGAACTATCTAATCCACACCTACTTATATGCGAAAGTTACTTAGTGTACCTCTCTTGGGCGGCGGCGCGTGCATACGTTAACAAGGGCACACGTGTGGCTCGGCAACCATAAGAAGTAGACCTAACGAAATCCAAAGTTGACTGTTAGAATCCGCAGCATATGTGTCTACTGAACTTAGTGCGTCCCGGCTTAGCGCTGAGCCCCTCGCTGATAGTGGAACGCGTAATCCGGGAACGCGATTGTCGCACCGGTTATGTGATTACGGCACGTAGGAAGAGTTTCCTAATCGATAGGTGCTTAGCAGTCGTCTCTGCCACGTTATTATTCCTACCAACACGACTGTCGTATTAATCTAGCCTTCTTGTACTAAGCGACATGACAGGCCTTTCCACGCCACGTGGTGGACTCGAATGTTTACGCGGATGTCAGTTTCGTGCGGACTCCGTATAACCGACCACGACGGTCTCACCGGCAAGTTGAGGACCGCTCCTAATGCCTGTCGGCCATTTACAGGTTATAGCACAACGTCTATGTCTCGACCCGAGGCCTTAATGGGACGCGCTCCCATCTTTCGGTCTGAGTGCTCTGGTGACAACCAGAAGGCATAGAGTTCTTTTGGTCCTGGAACATCCACGATCCATTGACGGTCGCTACGCAAAGCAACAGAACGCGTCCCGCACTCGGCCTGCCTTATGCAACTAGTATCACTGGTTTACTTAGTATGTTAAGGTTCTTGCCACCAACTATCCATCCTCAATTGCATTAACGGCATGCACTATCATACGTGATTAAGCAGTAATCGTCCTTGTTGTGAGGCTTTAACTTTGACCACGGATGGCTGCAAACCACGTACCGAGAAGTCTGGAGCTCGCGACACCTGACTTAGGGAAATCAGTTCACAGGTAAATGTAATAGTTTATTCAAAGGAATCAGTCGATTTAGTCACCGGGTATCGGGCCGTGCTCTCCGAGAGACATAATACTCGCAAGAGAGGAAGACCCTGTATTGGAATAGTATTTCGATATGATATCGAATCTAGCGCTTAGTGACTCTCGCCCACTAATATGTTCTCGCCGCACACTTAGTTCAAGAGCCGATTTGTGAGAGCCGCTACTCGGCTAAGTTAATGACGGCGGGCGCAAATCTATTAGCCGACCCCCAGGCACTATGATTTCTCAGCTCACACTTTTTATTGCCCTAGGCATTAGGGGTCTGTCAATTGCCGCATGTGGTTTTAGTGTGTGAGCATAGTGAACGGAGTTAGAGCCAAATAAGAGTACGGGCCAGATACTTTAGCTCCCGCGCGGGCTCAACTTTTGATCCGATGTGCCCCTAGCAAGCACAAGTACCGTGCTAAGCTACTAGGGTAAATGCCCCGCTTCAGATCCGGTATACGTAGGACCGTAATTTCATAGATGACGTTAAGCACTAACCAATGTCCCCCTCAGGACTGACCTGACCGACAATTCAGCACTGCTACGAATGTGCCCAGCAACCCACACAATATTAACCCCCCGCTGGGTACCATTTCCAGCGCCCCCCTAGCGTACATCTTTGGCCCGGAGTCGTGTTCGGACATTGCAATTGACCTTGTCTCCCAGACTTCTTTGGCCGCATTGTAATACAGAGCGCGAACTACAAAAAGGCCATTTCGGAGTAAAGTGTCCCCGGGTAAGACTAGAGCAACGTAGTAACTACTAGGATAGAGGCAACCAAAGCATTAGTTGAAACAAGCTCCCAATGATCGCGGGTCGTGCCTTCTTCGGCGTAATCTTGAAGGAAAGTTCATGTCAACATGTACCCGCTCTATGGAGTGAACAAGAGATCTCAACGCGGTGCCTGCTTGTCCTACTAAAAACTCTCTATAATCTAGTTTGCCTTAGCTTATATCTTTAGCTTCATTTACGAGCTCCCGCGTCGTATGCGAATACAACTTGTCACAATACAGTTACTAGAAGTAGCGGGACCCATTTTCGAACGCTGGATAATGGGATTAATGAACCCAGAGGCACTAAAATTGTATGGATCTTCTGTGCGGGTCTTTACAACTAGGCACAAGCTCGTCGTACCGTGGTCCCTCCGCACTTACTCATAGCAACCCATTCTGCCCCAACAGAGCTCACTTGCTGACGGGACTCTGCATACACTCGTGTTAGGGCCTTGTATGTCGTCGCTTGTTCATGGTGGAATGCGCACAACGACACATAAGGCTGCCCTTTGTTGCTCTGTACAAATACCCCCCGTGATAGCGTCGTCTTTTGTTCGGGGCAGTAGTTTCCGTGCGGCATTTGCGTGAGGTGGACCTGTGTCGAAGTCGTCGCGTGCTGAGACCGTTAATGTCTCGAGTCGCTCGAGTAGTGAAATTTACAAGGGCTTAGCGGGCGGAGGATAGTACTCTTTATGCATCAGGTGCGGTGCATTCTGTTCCTCTCATTTTATTGCCCATCAGTAGGGAGAGATTTGCGGGTAATGGACACTCGGTACCCCAAAGCTTATGGGGCTTTGGACCTACAAGCACATGTGTTCGCGTTGTCCGATGTTGAACCTGGAGTGGGGTCATTTATATTTACTCTTCTAGGATGACAAAGTTGTCTTTCACATTTCCACGAAGCCCGCACTGTCGACGCAACTCTTACAGCGTTTGTCAAGTCGGAGAAGATCACTCTGTTCGAAGAATGCGCTCTAAAATCGCTTTGAGCTCGGAAGCGCTGTTGCGTCCTTGTAGGAAGGCTGTCAGAACTCTCGGGCATAAGCGTCTGACCCCTGCATTTCGGGCATGGTCTTACTTGTAACACATGGTTAGTTATACGGATACAGAGCCGTCATCGCTAAGGACGTCGTGCCGCACACGTGGGTAACTTGCGAGGTGCTAAACTGTAGAGTTCTTCATTGGGCACACACCTCGGTACCGTATCGGACTTACCAGTACTAAAGTCGGCTTGACTGTAGATACGCACACTTGAACATACGGCGTGTGGCTACGCTGCAAAGAAGTGCCAGGGCAAGCAGAATTCAGTGTGCTTAACGTATGGCATTTTTGATGGCGAGTTTACAACGGAGCAGTTGTATCTATTAATCCCTGGATAGAGGTATTTGGTTCAGACAGGTAAATGCATTTTGAAACGCATTAAGTGAGCCCGATTCAGACCAACGGTTCGGTTTGGAATAAAACTGGTTATTGCCTCCCACGGGTCTTTTCTCCTGCTCTAGTGGTACGCTAACATCTACTATGGTCACTCTTAGTGGCAAGGGGCCTACATAGCGGTCCATCCGAGCGAAGTGCAAGTTGTGGCGGGCGTTCTTGTGCCCTTGTAAGCCGCTCAATAGAGGTGACTTTAGATAAGGACGCTCTGATACGCCATTCAAAACCAGGGTGCTTATTTCTCCACAGGTATTTTCAACAACGGGCATTGCCCACGCACGGACAATTGGGAACATCCCACGCCGTTACGCATGTCTCTGCGTGACGCTATGTCCCATCTACCGATAGCGTAACCGGACGGAATGTGCGTATGCCTAAAGTGTCATCACTCAATATGTGAACGATAGCGTTTGCGCATAGAGCGAAAATATCTACTCCACAGTGGATGGCGAGATACAAGTCTTCGCGCGCTCGTTAGCAGCACATAGACGCTGCACTGCTGAGCCGTATGATGGACAGCCGTGTGTGATTAGGAAGTTGAACAAGGAATCTACGCACGCGCGTGTGGTGCCTTCGATGAGCCCACCCTGTAATTCGCAGTCGACGGGATTCTCCTAATGCAGAGAGGTAAACGATTTTCAAAGACCTGTCGGACCTGGGACATAACCGGGGAACAGAAAGTCATGCCTCGGCCCCTCGCCACAGGGATAACGGTTCGCGAGCGATTTGACGGAGTGGAGTTGCACCTAATGCACAGGCCGAATCCTGGATTAACGGTGGTCGCGGGCCGCCTTAGGCCGCAAAGCCATACTCACGGTCCAGCGGTCTGATCGGACCCTGCCGGGGACCTGGTTTACGCGCATAACCAGTGTATCGCAGTTAGCGCCGGTAAAAGGCGAAGATGTACCTAGGACGGTTATGGTACACTACGAGTCTGAAGGTATAGGGAGGCTATCCCAGGGATGGAACGGCCCCCAGAAACAGTGTATCCCGTCCAACAATGAGCTGGGTTGCTATCGAATCGAAAATGCCTCGGCTTCCCTAATTCGTCATGGATACACCAAACCAGATTCACATGCGTAGCTCTTTTGGTTTCCCATCTAGAACGGATATGGTGGTTCCCCTAACCACGTCGCAGATTGTACTATACCCCAGCTGACGTTCCAGGCGCGAGCTTACACCATATTATTTCCGTGCATAGAAACCGGTTCATGTTGCCCACAGTATATCTTCTATGAGCTGCTCTCACCGTATGGACATAACGCTACAACTCCCCCGGGCGTGCTCCACATCAATCTTTATCAATTAAGTCGCGAGTTGACTTTCGGCCCGCACCGTGGTGTGGTGCGTGAAAAAGGACCGGGCAAACTCGTGCAGATTGTAAAACCGCGGAATGGATTAGCCGACAGGGTTCCGGTGATTGTCCTGTTGCGGAAACGCGCTTTCATCTGCCCCGTCTACTGATCCTGAATGCTCAAGATCCGGGGATAATTTGACTTGCCTTCAAATTTTAAAATTTCCTGGCAAGTCGGTCGCTGTTTAACGCAACAGGTGCACATAATATTGCCGACGCATGCAGGAGGCGAAGGGGAGAGACAAATCGCAGGGCTGGTTCATCTCCCATAATCCACAGTCTAATTAAATTCGATCTTCATTCCTAAAATTAGGGTTCTCTTGGTATTCAAGCTGTGGCGGCAAACCAGTAACTGCGTCCTAGAATACGGATGAGGTAGATAGATAATGATCTCCCTGCCTTATGGCGGCTCGGCAACAGCAATAATTGGACGAATCATATCTTTGAAGCAAGGACTGTATACCGGGCAGAGGTACACATATAATGTCATGCGCGGCTCGCCAATTATTAACACAGCCACCAAGTACGTCGGTCCAAGCGGCTCCTTGCAGAGATCAACGGGAGCCACACGTAACATGGTGATCGGCCACTTAACGAGGCTGCGCTCCGGCAGCGGCTGCTAACGCCTTGCTTATATCCTGACGACACCGCAGGTGTCACCAGATGTACTATTCAGCATGCCTCGGACCATCGGAAATGTGTTACGAGACTTCGTACTGAGTCGTGGACATGAGGTTCCAATGCTTCTCGGGCTGGTGAAACTCAATGTCCGCATTTAGCAATTTCACCATGCAGACACCTTCCGTCAACAACCGGTAGGGTGCACCGTCCTCGTCTAAAAACGGCAAATATTTCTGTAGCTAAGGTTCGCCAACATTCATTTCGGCCGAAGCTTCAAGGGTACAGGGACTATCCGAATGTAATGGAATGGTGATCGCTCCTATCCGGGTGGAGGTCATGTGGCCAAACCCTCTCCAGTATAGGGACGGGTCTTTTGCGATTCCTAACCAAAGCACGACCTCAGCCTAAAGTTCATTTGTACAGTCTGGTGTATAGGCGGGCTTAGGTTAAAAAAAAGACACACCCGTTTGCTGGGGGGAAGCCTAGCTCCTGTGAGACATGGCGTCACCCCTATGACCATGCATGGGTCAAGGTACAGGTGCGTTGCGGTTATAGAGTAAGGTACCGACCTCTGCAGTCCCGCATGGTACTAGACAACGGCCATAGGCTTCCTTATCTCGCGCGTCCGACCCTGTTTCCGCTTAAAACCTTCAGTAGTTGCTAAGAAACATATTCCTAATCCTAACTAACGCAGGACTGCTGCTAACAATGCGTACTGATTTAGCTCAGACCGCGTATAGCAGGCGGACAGGATTCCGTAGGGATCCGACTTGTCTTTAAAAGGTGAAGCGTTGTTTTTTTAAACCCTGTGCTTCATCATAGCTGCCTTGAAAAGGTAGCGAGACCTGGCCCACTTGACTTGTACACCCACTCGTCTGATGGCCAGTCCCCTACCACATGAGTCGACCCATCACACTGTTAGTAGGCGTCAAAGCATTATCTGCGCCTGCTCCTCAATACTCCCTCAGTCCCGCAGTAGCTCTTCTGGGTGCGTTCAGAGCCCTCTCGAACGTTTCGTCTGCATCGGGTACCCCGTTAAAAGGGGATTCACTTTTGAGTCAGCACCGACGAAGGCGAGAATGTTATCCTTCTCTTGTCTAATCTATTCTCTCCACCCACGGCCCCTATACGAAATCAAGTGGTTTTTATCGCTCGCCCATATGACTAGGGTAGAGCTGCTGAATACTAGAAGAGTGGCTCGACCTTAGAGATTACCATCGGGTTCCCGAATCCTTGGCGCCACAAGCCTTCTTTGATAGTGTTCCCAATAAATCAAGGAGTAGGTCTGAGCTATTCGACACGCGATAGGATTAGTCCGCATCACTTGGTCAGGATTCCACGCCCCCACTGCCAATTGACCGCCTAAGGTTCTTGATTACATCTATCCTAAGAACTTCGCCTGGGTATTCTCCCTATGCGTCCCATTAGGCAAGGTCGTAGGATGATTAAGTTTATTCGCCAGAACTGCGCCTTACTTGCTGCATACGGTACGAATCGCCTGCGCGACGAATTTAGTCTTAAGTCCTTCTATGAAGGAACAATCTTTCATATGTTTGCTATCTTTAACTACAAAAAGTACGCTGGCTTCGCCGTATCCCAGGCCCACGCGAAATGGCAGGTTCATTGGGATAGTGCTTACACAAATCCCCTGGGGTTAATGGATATTGGTGGCGTATAACTAGCATAACTGTACGGTCCCAGATTCGCGGCGCAACCTTGTCTAACCTGTATAGAGCCAACATTTGCATCGGGGGATCGAGGAGACAGCATGAATGTCCGGTTGAAAAGGGGCACGGAGCCTAACACTGTTTCTCTGAGCTGATACCTTAGGCTGGTGTCGCGTTAGGGTTAGCATGGTTAGGCGCGACGCCATTTTTCGGAATGTCGATTGTAGGAACCAACGCAGCCCGCCATTCCTCAAGGAAGGTACTCTAGACTCGTGACTACACCGGCATATGTCTCTCAGCGGTCCGTAAATGCGAATATGACGTATGTGCCCGCCTGAAGATGATCTCGGATACCGCCCCATCGTTCTGAGCCTCATCTAAAGCAACCTCAATAATTAGACCGGCAATGTTACCGTGGTTAAGCTTTATAGGCGCTTGTTCCGAACCACCATTCAACCGTCAGAAAAAAGATATCACGGGGCCCATTTCATTAAACCCGAAGGGTGGAATTTAACGCAGAAGTTATTCGGTTTCACTGTCCTCGACCCACCAACCCAGATTAACGGGTCACTCGATCCGCGTCCGGGCTACGACCGGTTTTGGCGATGGAACTACCAAGCTTCTGCCCGCTTCATGGACTTGTCACCTTTGGTAATCGTAGAATTTAATATTCCGACGACGATGCACACCATGGCTGAGTGATGAAGATTTGGCAACCTACCTTACGGCACCCTCTTTCGTAATTGGTGTGTATAGCGCATAAAGGCCGTCCACAGAATTGCATCTGACATGATGGCGTGATACACCCTAAGGTGACATTAGATTAGTTGGAAGGTGTAGCCTGTGACAATTCCAAGTTTAAACGGCTGGTAGAGATGGCGGCTTTCTACTCGATGAAATGAGGACGACATATCTCGCGCCGCCTACGGTCAACAGGACATAGTCAATTTAGTACGTCTTAAGCCACCGCAATTCGTCCCTTTGCTATTTATACAAGTGGTCACGCCTACTAACAATTGCATGACCAGTTCGAAATCTACTGGGAAAAGACGGTGTGGTTACTCGAAGATAGGTCCCAGTCGAGATCAGAATAGGGTCAGTTACAAATACTAGTTGGCCTGAGAAGATACCGTCCGTTGAGCTAGATGTCGCTGGAGGGTGCAAGAGTCAGATGTGAGCTAGTCCAGTAGCCCTCGCAATTCGCGTAATCCAACACCAACTCTGCCCGAGGATTTGTGCCTCTTTGGGTACGGCAATCAGCGCTCCGGGGTAACGCCGTTGGTATTAGCCACATCATCCATAGTAAGTAGTAAGGATATACACGGAGAGTATCACTAAGAGGTCCAGCCAACAATGTCAGGCTCGTAAGGGTGCTTCTTCGGGAGAGATGACTACTCTCTTCCTAAAAACCGTAACGCACGTCAGAGGGCGATAAGTCTGGATTTTACTGAATTTTCCGGACTACCATAGCACAATCCTACTTGATAGTTGATGTTGTACCTGACCGTTCACGATCATGTCCTCTCCTTTCCGTTTGAGGCCAGCAATGGGCCAGTACCTTCAACAGTATCTTATGTGATGCTAATGAACCTCGAACCCGTCCAGTCCGGCCCAGAGGCCTACCTCAAGCCCACAGCTATTTTTCATGCTCGGGGAAAAATTAAAAACGAGTTCTGTTGATAGCAATGCCGAGTCAACATTACGGTTGCTGGACCCCGATCATTAATTTACGAGTAGCAATCGCGCTCCAAACCAAAAAACCACTCTGTGGAGTCTATTAGTGGAACGGGAACTTTAGAATCACCGGATATGCAGGTGCGAAACAGTGCAATCAACAGGCAATGGCCGGCGCGTTGATCTAAGATGAAAAGTTCCAGCGGGCCTCTTGCGGCGCAACCTTATGTTTGTCCGACATCGAGTATGTCTCAGGTTAACAAGACGCCTACTTTTCCCGGGCATTAGCGTCGGATTGTATGTTGCTCCGCCTACGCCAACGCTTAACAAGTCTACACGAGATCAATATGCCTGACTTGCTTCAGGGATATCGCCTTGGAATGAACTCCTAAGAACCAGCCAACGCCCCTTTTCTCCGCACCCACTTCTCTCATATGGGAACAATATTAAAAAACCTCGTACGCTTTTTCTACAACTCACGCAAATTGAGCGCCGGTTCCTGAAGAACCGGAAGCGGTGGCTAACGTCCCTGAGCACCACGTCGTCCTGTCTTGGAGAGTTCGTTTGAGGTCTACACCGCCAATTAATTGGACATTCTGATCTCCCGAGCCTACACGCTAGTTACTGATCCCATTGATCTTGGACAGGAAAAGACGACGCCCAACAGGGATACCATGCGACGCCGGCGGCTTGAGGTAGGAGTCAACGTCTGCCGCCGTCGGGGTGGTTTACGCTTTTTCTAAGGGGTGAGATTCGAGCAAAGAGGGAGACATAACATTTCTGAAAAATACTCAGGAGCGCACCATACCTGTTGCAGGAGTAAAGGGTACTCCCAGCGATGATTTGACCTCAAGGTGACTCGGGACGGAAGAAATGAGGACCAAGTGAATTTCGCGCACTGTTCCAGAGGGTTTCCGCAGCCCACGGTTGTCGATCGTGGTTGCATTCCTTAGGTCTCAACGACCCTTCGTCTCGTAATCAATCTTTAGAATAATCTACTAGTAGGCCGTACGAGAATAGAGGGCATATCACAGAATTGATCACAGGAGCATGCTTACCGATCTCCTGCTGTGTATGAGTGGCCAAGGCCCCATGTATCGTTTCGCAACTTGTCTGCACGATTAGGAGTTACACTTGTGAGGCCTATTAGATGATTCTTTTGTGTGCAACAACAGCACCGTGAGGGCTGGCGACGGTTGGAGGCATCTTCTGTTCGCAGTCACGTCCCTAGGTTGGCAGCCCCCTGTAGGCACAGATACATTATTAGGGGTTGACGTTTGCTGGCCCGACTTCCAAGTAGCAGGCTACAAGCCAAGACGTGCCAGTCATACAACTGATCGCTGTTCGGAACAGGCTTAAGCTTTTCATATCAAAAAGGGGCCCCAGTCCGGCCACCTTGAAGCTCACGATGTTAAATTCCTCGCTGTATTTAAAATCGCGATGTTGGTTACTGTCCCGAGCGCCAAGGCCCTTCGTCCTTAGCTCAGCCCCAATTATCGGCTATACTATTACTATATTCTCGATACCCTTTAGGACGCGTATCAGGAATCCTCCCTCGAGAATACCCAACGATGCGACTCCTTACAGGCGTCCATGCGACCCCGCATCATGCTTGGTTCCTATCGAATGTAAGTTACGCAATGTATGCCCCACTGTGCACCCGAAAGCCCTAATAGAGGCTGGGGCAGACCGGTGACGGCATATCATAGTACTGGGGAGTCCGACAGGTCTTTTGGTGCCAGGTCAGCGGATTTTTCACCGATTTGCCTCGTATTGTCATACTGGAGTTCTGTTTTGCGCGTTAAGCACCTATGCTATCAAGAGAGCCCCATAACGCACGGTGCATCCTGATGCTCACTTGATTCCCACATCGCGATTGGTCTCCCCTAAGAACTAGTAGACACGGCTGCGGAGTCCCTAATCTCTCCCCTAATCCTACTAGTGAGGACGACCTGTTCGCGGGAGAGGGACACTCGCTGCTGAAATTCCCGACATTCTTGTCCACAACCTATCGCGAGCGGATCAACTGGAGCACAACGATACAGCGCGGGTAGGTCCATCTATTTGTGGTACTTATCTCACCGACCAGAATGCAGAGTGGGTAAGCTTGCGCTGGCCGACGGGCGGACCGCATGGATCTCTAAGGTCCAGCGGTTAATCCTGTGAACGTCGCGGCTAGCGACACATAAGCTACATGATCGACTCGCTCTCCCAACATTGAACCTTGTGAAGGGTCCTATCGACTGAGTAAAGAACGACCTTCCGAGATAGGAAACTCTCGTTATGCCGCACTTCTTCTCCTGGCCGGTAGTAGCTACCCAATTTATCTTGGGGACGGCTGTCCAGATAAGCCCGGTTCGGTTTAACCTTTAAATAAGTCGCGGCAAGTGCGCTCCGCAGCCACATAGGCACCAGCTGCAGAAGGCCGTCTAACGGCGAGATTGCGAATTTGCTGCGAACAATACCTCACTCATCATCGGGCTTCTGAGGCGGAAGCGTCTCGTTGAGTACGAATCTAGTAGCTTCGCTGGGACTCTTGATATATTACTTGAATAAACCACGACTTGTATTGAAAGTTACCTCCGTTTCGGGGCAGGATCGGTACTACTGTAGATATACCAGCGCGCAAGCCTCCCACACCAGGCAGCGACCGCAGCTCCCTATTGGCATCGTGTGTGTAGCGCTTTTGCTATACGCATTTGGTAATTCTATTCTTACGCGATGCAGAATCAACATTAAGAGCAAAGACACTAGATTCCCCGACCCACGTAAATCTAGTTGCAGTTTATTTCATTTAAGGCCGCATGCGACACAGACAGCCCCGGCAAGCGTGCCTTCTGGCCCGGTCCCATATGCGCTAATGCGAATTGCGGCGCATGTTCCCGAGGAGCGATCCTGGTAATGTTATTATCATTACATGTTCCGCTAACCCTCCATCTTCGAGCTGTACAATCTCATACGAACCCATCTCTATAGCCGTTCCATGGACAAGCCTGTAACGGGCGACCCAAGGGGGTAGCGGAAACCCTCTGGCGACTTTGCCCCAAACACAACGTCCTTTCGAAGCTAGTCAGTACTTGATAGATAAGATTTCTGTAGTCCCTGGGTTGACTTACGGGTCCTAAGTACACCAAGATTCCTTACGGTCGTTAGGCGCCGTGTAAAACAAATGCTACCCTGAGCCTGATGATTGGCTGTCCTAGTTCGCCCATCTTCCTATTGACGGCATCCATATGAGGTGGCCAGGGCGTGCTGTTTATGTAAAATAACCTGTCGTACCACGGTCAAAGAGCCTGACAAGAGTCGAATGACCAACCTCCACTAACTGGTTTTACTCGAGTGCAAGACGACTGATTTAAAGGGAACGACATCAAATTTGAGTATACTGTGTCTACCATCAGAATGATAGAGTTGTGCCGTGTTACGCTCAACGAGCGATTTGACACCAAATAATACAGCACCAGTAGTGCGAATCTCATGTTTCACGCTCGGCGCGTAATACTCTTGACCTCACAGGTACGAGGGGTATGCTTAAGAACTGTGAAATGGTGCAGCAAGTTCGAGTCATAAGCAGTACGTTGTACCGTGAAGGCATGGTGAACATCCGTCTAGCTCCGAGCCTAGCCCAAAAACACACTAATGACCCTGCGATTCAGATAACAGGGTCTGAGTTTGCCTATACTTTAAAGATCCACTTTGTGACTATGTCGAGACGTAAGGATCCATACACTCGACCAAGCACACCCCGCTTAACTTCAGGATTAGACGGCAGATCGAATCAAAGCCGCTGTAGCCGCTGATGCTGCACCATCGGAGTGTGGATTAGAAGCCCCGCAACCTTATGCTATATCATACACCGTATCTGATCCTTAAATCTCCCGTATGGAATCTGTTATGATGTGGCATGTAACTTTAGCACTCTCGACGTAATTCGTGTCCGCTCGAGAGTTAGATCGAGACGTCAGTCACACCGGTTCGCATTTGCTCTACCTTCCGGCTCGTTGAATCAGTTGTAGAATATATGCCGAGGTTGTAATAGTGGCAAATTCTTTGCCACAAACTATAATGAACAGAACATCCCGCCATCAAAGTCCCCAATATGCGTGTCTTCTTGGAACTGTCGCTTGTTCTCATTGTCAAAACCTATTCTCTAGCCAACACCCGCTTATACGCCTCCTGGGTCCTGTAAAACATTAGCAATGCGTTCACAAAGTCGTATCCTTCCGGATACAGGTCAGGTCGTGTCCAGAATTCTATCGACATTGACTGTCCAGAGCCGCCTACTTGCCTACGCAACCCCGATAAGGCCACGAGGCGCATCGTGGAGACCTAAAAAACGGACAGTTTCGGTGTGTACCATTCAATTAGATGTGCAGAGACTAATATTAATGCTAGCAGCTGATATTGTGACATCAGCTTCGGTGTGCCGGTCAGTTTAACACTCCCTTGGCGCGTGTAGCTTGGTTAGAACAGACGGTACAGGGGCAGTGTATGGTGTTTGAGCGCATGAAGGGCGCCGAATCCTTCATGACGAGTTGCAGAGGGATAAGTGATTCCAGAAAAGTTTCTAGAGAACACGTCCAGTGTGAGACACGTAATTGTAATAGACCACAAGAGTCAAGGCAATCAACTTACAGATGTGACCCGCGAGCTGTGCATTGTGCCAGAGTCGCAGCCCGCTAAAATTGGGGTGTCCCTCGACCTGGATGGCATCTTGGCGTAATGCTGTGCCACGACCTAGAATCTATCCAGTCGTACTGGAGGCCCACACATTACTAGTTCACACTTACGAATTCCACTATCTAAAGAGTCGCTAATGCGTACGCGTCACCGTAAGGCCCCACACTAGCCCGGGTGTCCGGAGTCCAATTGAGAAATACCTCTATTCCTGAACAATCGACCACCCGGGGGAAC
		</sequence>
    <sequence><taxon idref="Location_2_1_0|29.03265863361859"/>
			TCTCCGGGGCGCCGTATCGAAGGGCTAGGAATTACCAACTCTGCACCGCAGCGATGGGGGATTTTTGTCCTTTGTCTTCAGATTGCCGCCGGGGTGACCCTAAGAATTGGTTCCCTTTTAGAAAATTATATAGACGCGACAACAAGGACAAGAATGCGTCCTTTATAGGGTACAGTACGTAACCTCGTACGGGGCGCTTTCGCGTAAGATCAGCCGACATCCGTGTTTCCTCCACTGAAACACGGCTCCCCGGTGTTGAGAGAAGATAATCTAAATGCACATCGCTTCTTGACAAGTCGTAGAATAAATAAAAACAGGTCCTACGGTCGCGGGGTAAGCACTCCTATCTTTGTTATTCCCCAGCATTGCTGGTCCCCACCCCAGGACTGCTACTTTTGGCCATATCCTAGAAGTTTGTTAATAAGTGTAACAGGGAGTGAACTAGCGATAGATGAGGTTTATTCAGCAACGCTACCGGCCATGTAGAAGCTCACTTCTACGGGCGTGTAGGAAAGTGATCAGCGAGGATAAGAAATTGTGACCATACCAGACCCCACGCAATGCCAGGCGAGGAACTGTGAGTTCAAGCTAATCACTGGCAAATGATCGTAGAGGGCACCTGAAGGGGGAACTATCTAATCCACACCTACTTATATGCGAAAGTTACTTAGTGTACCTCTCTTGGGCGGCGGCGCGTGCATACGTTAACAAGGGCACACGTGTGGCTCGGCAACCATAAGAAGTAGACCTAACGAAATCCAAAGTTGACTGTTAGAATCCGCAGCATATGTGTCTACTGAACTTAGTGCGTCCCGGCTTAGCGCTGAGCCCCTCGCTGATAGTGGAACGCGTAATCCGGGAACGCGATTGTCGCACCGGTTATGTGATTACGGCACGTAGGAAGAGTTTCCTAATCGATAGGTGCTTAGCAGTCGTCTCTGCCACGTTATTATTCCTACCAACACGACTGTCGTATTAATCTAGCCTTCTTGTACTAAGCGACATGACAGGCCTTTCCACGCCACGTGGTGGACTCGAATGTTTACGCGGATGTCAGTTTCGTGCGGACTCCGTATAACCGACCACGACGGTCTCACCGGCAAGTTGAGGACCGCTCCTAATGCCTGTCGGCCATTTACAGGTTATAGCACAACGTCTATGTCTCGACCCGAGGCCTTAATGGGACGCGCTCCCATCTTTCGGTCTGAGTGCTCTGGTGACAACCAGAAGGCATAGAGTTCTTTTGGTCCTGGAACATCCACGATCCATTGACGGTCGCTACGCAAAGCAACAGAACGCGTCCCGCACTCGGCCTGCCTTATGCAACTAGTATCACTGGTTTACTTAGTATGTTAAGGTTCTTGCCACCAACTATCCATCCTCAATTGCATTAACGGCATGCACTATCATACGTGATTAAGCAGTAATCGTCCTTGTTGTGAGGCTTTAACTTTGACCACGGATGGCTGCAAACCACGTACCGAGAAGTCTGGAGCTCGCGACACCTGACTTAGGGAAATCAGTTCACAGTTAAATGTAATAGTTTATTCAAAGGAATCAGTCGATTTAGTCACCGGGTATCGGGCCGTGCTCTCCGAGAGACATAATACTCGCAAGAGAGGAAGACCCTGTATTGGAATAGTATTTCGATATGATATCGAATCTAGCGCTTAGTGACTCTCGCCCACTAATATGTTCTCGCCGCACACTTAGTTCAAGAGCCGATTTGTGAGAGCCGCTACTCGGCTAAGTTAATGACGGCGGGCGCAAATCTATTAGCCGACCCCCAGGCACTATGATTTCTCAGCTCACACTTTTTATTGCCCTAGGCATTAGGGGTCTGTCAATTGCCGCATGTGGTTTTAGTGTGTGAGCATAGTGAACGGAGTTAGAGCCAAATAAGAGTACGGGCCAGATACTTTAGCTCCCGCGCGGGCTCAACTTTTGATCCGATGTGCCCCTAGCAAGCACAAGTACCGTGCTAAGCTACTAGGGTAAATGCCCCGCTTCAGATCCGGTATACGTAGGACCGTAATTTCATAGATGACGTTAAGCACTAACCAATGTCCCCCTCAGGACTGACCTGACCGACAATTCAGCACTGCTACGAATGTGCCCAGCAACCCACACAATATTAACCCCCCGCTGGGTACCATTTCCAGCGCCCCCCTAGCGTACATCTTTGGCCCGGAGTCGTGTTCGGACATTGCAATTGACCTTGTCTCCCAGACTTCTTTGGCCGCATTGTAATACAGAGCGCGAACTACAAAAAGGCCATTTCGGAGTAAAGTGTCCCCGGGTAAGACTAGAGCAACGTAGTAACTACTAGGATAGAGGCAACCAAAGCATTAGTTGAAACAAGCTCCCAATGATCGCGGGTCGTGCCTTCTTCGGCGTAATCTTGAAGGAAAGTTCATGTCAACATGTACCCGCTCTATGGAGTGAACAAGAGATCTCAACGCGGTGCCTGCTTGTCCTACTAAAAACTCTCTATAATCTAGTTTGCCTTAGCTTATATCTTTAGCTTCATTTACGAGCTCCCGCGTCGTATGCGAATACAACTTGTCACAATACAGTTACTAGAAGTAGCGGGACCCATTTTCGAACGCTGGATAATGGGATTAATGAACCCAGAGGCACTAAAATTGTATGGATCTTCTGTGCGGGTCTTTACAACTAGGCACAAGCTCGTCGTACCGTGGTCCCTCCGCACTTACTCATAGCAACCCATTCTGCCCCAACAGAGCTCACTTGCTGACGGGACTCTGCATACACTCGTGTTAGGGCCTTGTATGTCGTCGCTTGTTCATGGTGGAATGCGCACAACGACACATAAGGCTGCCCTTTGTTGCTCTGTACAAATACCCCCCGTGATAGCGTCGTCTTTTGTTCGGGGCAGTAGTTTCCGTGCGGCATTTGCGTGAGGTGGACCTGTGTCGAAGTCGTCGCGTGCTGAGACCGTTAATGTCTCGAGTCGCTCGAGTAGTGAAATTTACAAGGGCTTAGCGGGCGGAGGATAGTACTCTTTATGCATCAGGTGCGGTGCATTCTGTTCCTCTCATTTTATTGCCCATCAGTAGGGAGAGATTTGCGGGTAATGGACACTCGGTACCCCAAAGCTTATGGGGCTTTGGACCTACAAGCACATGTGTTCGCGTTGTCCGATGTTGAACCTGGAGTGGGGTCATTTATATTTACTCTTCTAGGATGACAAAGTTGTCTTTCACATTTCCACGAAGCCCGCACTGTCGACGCAACTCTTACAGCGTTTGTCAAGTCGGAGAAGATCACTCTGTTCGAAGAATGCGCTCTAAAATCGCTTTGAGCTCAGAAGCGCTGTTGCGTCCTTGTAGGAAGGCTGTCAGAACTCTCGGGCATAAGCGTCTGACCCCTGCATTTCGGGCATGGTCTTACTTGTAACACATGGTTAGTTATACGGATACAGAGCCGTCATCGCTAAGGACGTCGTGCCGCACACGTGGGTAACTTGCGAGGTGCTAAACTGTAGAGTTCTTCATTGGGCACACACCTCGGTACCGTATCGGACTTACCAGTACTAAAGTCGGCTTGACTGTAGATACGCACACTTGAACATACGGCGTGTGGCTACGCTGCAAAGAAGTGCCAGGGCAAGCAGAATTCAGTGTGCTTAACGTATGGCATTTTTGATGGCGAGTTTACAACGGAGCAGTTGTATCTTTTAATCCCTGGATAGAGGTATTTGGTTCAGACAGGTAAATGCATTTTGAAACGCATTAAGTGAGCCCGATTCAGACCAACGGTTCGGTTTGGAATAAAACTGGTTATTGCCTCCCACGGGTCTTTTCTCCTGCTCTAGTGGTACGCTAACATCTACTATGGTCACTCTTAGTGGCAAGGGGCCTACATAGCGGTCCATCCGAGCGAAGTGCAAGTTGTGGCGGGCGTTCTTGTGCCCTTGTAAGCCGCTCAATAGAGGTGACTTTAGATAAGGACGCTCTGATACGCCATTCAAAACCAGGGTGCTTATTTCTCCACAGGTATTTTCAACAACGGGCATTGCCCACGCACGGACAATTGGGAACATCCCACGCCGTTACGCATGTCTCTGCGTGACGCTATGTCCCATCTACCGATAGCGTAACCGGACGGAATGTGCGTATGCCTAAAGTGTCATCACTCAATATGTGAACGATAGCGTTTGCGCATAGAGCGAAAATATCTACTCCACAGTGGATGGCGAGATACAAGTCTTCGCGCGCTCGTTAGCAGCACATAGACGCTGCACTGCTGAGCCGTATGATGGACAGCCGTGTGTGATTAGGAAGTTGAACAAGGAATCTACGCACGCGCGTGTGGTGCCTTCGATGAGCCCACCCTGTAATTCGCAGTCGACGGGATTCTCCTAATGCAGAGAGGTAAACGATTTTCAAAGACCTGTCGGACCTGGGACATAACCGGGGAACAGAAAGTCATGCCTCGGCCCCTCGCCACAGGGATAACGGTTCGCGAGCGATTTGACGGAGTGGAGTTGCACCTAATGCACAGGCCGAATCCTGGATTAACGGTGGTCGCGGGCCGCCTTAGGCCGCAAAGCCATACTCACGGTCCAGCGGTCTGATCGGACCCTGCCGGGGACCTGGTTTACGCGCATAACCAGTGTATCGCAGTTAGCGCCGGTAAAAGGCGAAGATGTACCTAGGACGGTTATGGTACACTACGAGTCTGAAGGTATAGGGAGGCTATCCCAGGGATGGAACGGCCCCCAGAAACAGTGTATCCCGTCCAACAATGAGCTGGGTTGCTATCGAATCGAAAATGCCTCGGCTTCCCTAATTCGTCATGGATACACCAAACCAGATTCACATGCGTAGCTCTTTTGGTTTCCCATCTAGAACGGATATGGTGGTTCCCCTAACCACGTCGCAGATTGTACTATACCCCAGCTGACGTTCCAGGCGCGAGCTTACACCATATTATTTCCGTGCATAGAAACCGGTTCATGTTGCCCACAGTATATCTTCTATGAGCTGCTCTCACCGTATGGACATAACGCTACAACTCCCCCGGGCGTGCTCCACATCAATCTTTATCAATTAAGTCGCGAGTTGACTTTCGGCCCGCACCGTGGTGTGGTGCGTGAAAAAGGACCGGGCAAACTCGTGCAGATTGTAAAACCGCGGAATGGATTAGCCGACAGGGTTCCGGTGATTGTCCTGTTGCGGAAACGCGCTTTCATCTGCCCCGTCTACTGATCCTGAATGCTCAAGATCCGGGGATAATTTGACTTGCCTTCAAATTTTAAAATTTCCTGGCAAGTCGGTCGCTGTTTAACGCAACAGGTGCACATAATATTGCCGACGCATGCAGGAGGCGAAGGGGAGAGACAAATCGCAGGGCTGGTTCATCTCCCATAATCCACAGTCTAATTAAATTCGATCTTCATTCCTAAAATTAGGGTTCTCTTGGTATTCAAGCTGTGGCGGCAAACCAGTAACTGCGTCCTAGAATACGGATGAGGTAGATAGATAATGATCTCCCTGCCTTATGGCGGCTCGGCAACAGCAATAATTGGACGAATCATATCTTTGAAGCAAGGACTGTATACCGGGCAGAGGTACACATATAATGTCATGCGCGGCTCGCCAATTATTAACACAGCCACCAAGTACGTCGGTCCAAGCGGCTCCTTGCAGAGATCAACGGGAGCCACACGTAACATGGTGATCGGCCACTTAACGAGGCTGCGCTCCGGCAGCGGCTGCTAACGCCTTGCTTATATCCTGACGACACCGCAGGTGTCACCAGATGTACTATTCAGCATGCCTCGGACCATCGGAAATGTGTTACGAGACTTCGTACTGAGTCGTGGACATGAGGTTCCAATGCTTCTCGGGCTGGTGAAACTCAATGTCCGCATTTAGCAATTTCACCATGCAGACACCTTCCGTCAACAACCGGTAGGGTGCACCGTCCTCGTCTAAAAACGGCAAATATTTCTGTAGCTAAGGTTCGCCAACATTCATTTCGGCCGAAGCTTCAAGGGTACAGGGACTATCCGAATGTAATGGAATGGTGATCGCTCCTATCCGGGTGGAGGTCATGTGGCCAAACCCTCTCCAGTATAGGGACGGGTCTTTTGCGATTCCTAACCAAAGCACGACCTCAGCCTAAAGTTCATTTGTACAGTCTGGTGTATAGGCGGGCTTAGGTTAAAAAAAAGACACACCCGTTTGCTGGGGGGAAGCCTAGCTCCTGTGAGACATGGCGTCACCCCTATGACCATGCATGGGTCAAGGTACAGGTGCGTTGCGGTTATAGAGTAAGGTACCGACCTCTGCAGTCCCGCATGGTACTAGACAACGGCCATAGGCTTCCTTATCTCGCGCGTCCGACCCTGTTTCCGCTTAAAACCTTCAGTAGTTGCTAAGAAACATATTCCTAATCCTAACTAACGCAGGACTGCTGCTAACAATGCGTACTGATTTAGCTCAGACCGCGTATAGCAGGCGGACAGGATTCCGTAGGGATCCGACTTGTCTTTAAAAGGTGAAGCGTTGTTTTTTTAAACCCTGTGCTTCATCATAGCTGCCTTGAAAAGGTAGCGAGACCTGGCCCACTTGACTTGTACACCCACTCGTCTGATGGCCAGTCCCCTACCACATGAGTCGACCCATCACACTGTTAGTAGGCGTCAAAGCATTATCTGCGCCTGCTCCTCAATACTCCCTCAGTCCCGCAGTAGCTCTTCTGGGTGCGTTCAGAGCCCTCTCGAACGTTTCGTCTGCATCGGGTACCCCGTTAAAAGGGGATTCACTTTTGAGTCAGCACCGACGAAGGCGAGAATGTTATCCTTCTCTTGTCTAATCTATTCTCTCCACCCACGGCCCCTATACGAAATCAAGTGGTTTTTATCGCTCGCCCATATGACTAGGGTAGAGCTGCTGAATACTAGAAGAGTGGCTCGACCTTAGAGATTACCATCGGGTTCCCGAATCCTTGGCGCCACAAGCCTTCTTTGATAGTGTTCCCAATAAATCAAGGAGTAGGTCTGAGCTATTCGACACGCGATAGGATTAGTCCGCATCACTTGGTCAGGATTCCACGCCCCCACTGCCAATTGACCGCCTAAGGTTCTTGATTACATCTATCCTAAGAACTTCGCCTGGGTATTCTCCCTATGCGTCCCATTAGGCAAGGTCGTAGGATGATTAAGTTTATTCGCCAGAACTGCGCCTTACTTGCTGCATACGGTACGAATCGCCTGCGCGACGAATTTAGTCTTAAGTCCTTCTATGAAGGAACAATCTTTCATATGTTTGCTATCTTTAACTACAAAAAGTACGCTGGCTTCGCCGTATCCCAGGCCCACGCGAAATGGCAGGTTTATTGGGATAGTGCTTACACAAATCCCCTGGGGTTAATGGATATTGGTGGCGTATAACTAGCATAACTGTACGGTCCCAGATTCGCGGCGCAACCTTGTCTAACCTGTATAGAGCCAACATTTGCATCGGGGGATCGAGGAGACAGCATGAATGTCCGGTTGAAAAGGGGCACGGAGCCTAACACTGTTTCTCTGAGCTGATACCTTAGGCTGGTGTCGCGTTAGGGTTAGCATGGTTAGGCGCGACGCCATTTTTCGGAATGTCGATTGTAGGAACCAACGCAGCCCGCCATTCCTCAAGGAAGGTACTCTAGACTCGTGACTACACCGGCATATGTCTCTCAGCGGTCCGTAAATGCGAATATGACGTATGTGCCCGCCTGAAGATGATCTCGGATACCGCCCCATCGTTCTGAGCCTCATCTAAAGCAACCTCAATAATTAGACCGGCAATGTTACCGTGGTTAAGCTTTATAGGCGCTTGTTCCGAACCACCATTCAACCGTCAGAAAAAAGATATCACGGGGCCCATTTCATTAAACCCGAAGGGTGGAATTTAACGCAGAAGTTATTCGGTTTCACTGTCCTCGACCCACCAACCCAGATTAACGGGTCACTCGATCCGCGTCCGGGCTACGACCGGTTTTGGCGATGGAACTACCAAGCTTCTGCCCGCTTCATGGACTTGTCACCTTTGGTAATCGTAGAATTTAATATTCCGACGACGATGCACACCATGGCTGAGTGATGAAGATTTGGCAACCTACCTTACGGCACCCTCTTTCGTAATTGGTGTGTATAGCGCATAAAGGCCGTCCACAGAATTGCATCTGACATGATGGCGTGATACACCCTAAGGTGACATTAGATTAGTTGGAAGGTGTAGCCTGTGACAATTCCAAGTTTAAACGGCTGGTAGAGATGGCGGCTTTCTACTCGATGAAATGAGGACGACATATCTCGCGCCGCCTACGGTCAACAGGACATAGTCAATTTAGTACGTCTTAAGCCACCGCAATTCGTCCCTTTGCTATTTATACAAGTGGTCACGCCTACTAACAATTGCATGACCAGTTCGAAATCTACTGGGAAAAGACGGTGTGGTTACTCGAAGATAGGTCCCAGTCGAGATCAGAATAGGGTCAGTTACAAATACTAGTTGGCCTGAGAAGATACCGTCCGTTGAGCTAGATGTCGCTGGAGGGTGCAAGAGTCAGATGTGAGCTAGTCCAGTAGCCCTCGCAATTCGCGTAATCCAACACCAACTCTGCCCGAGGATTTGTGCCTCTTTGGGTACGGCAATCAGCGCTCCGGGGTAACGCCGTTGGTATTAGCCACATCATCCATAGTAAGTAGTAAGGATATACACGGAGAGTATCACTAAGAGGTCCAGCCAACAATGTCAGGCTCGTAAGGGTGCTTCTTCGGGAGAGATGACTACTCTCTTCCTAAAAACCGTAACGCACGTCAGAGGGCGATAAGTCTGGATTTTACTGAATTTTCCGGACTACCATAGCACAATCCTACTTGATAGTTGATGTTGTACCTGACCGTTCACGATCATGTCCTCTCCTTTCCGTTTGAGGCCAGCAATGGGCCAGTACCTTCAACAGTATCTTATGTGATGCTAATGAACCTCGAACCCGTCCAGTCCGGCCCAGAGGCCTACCTCAAGCCCACAGCTATTTTTCATGCTCGGGGAAAAATTAAAAACGAGTTCTGTTGATAGCAATGCCGAGTCAACATTACGGTTGCTGGACCCCGATCATTAATTTACGAGTAGCAATCGCGCTCCAAACCAAAAAACCACTCTGTGGAGTCTATTAGTGGAACGGGAACTTTAGAATCACCGGATATGCAGGTGCGAAACAGTGCAATCAACAGGCAATGGCCGGCGCGTTGATCTAAGATGAAAAGTTCCAGCGGGCCTCTTGCGGCGCAACCTTATGTTTGTCCGACATCGAGTATGTCTCAGGTTAACAAGACGCCTACTTTTCCCGGGCATTAGCGTCGGATTGTATGTTGCTCCGCCTACGCCAACGCTTAACAAGTCTACACGAGATCAATATGCCTGACTTGCTTCAGGGATATCGCCTTGGAATGAACTCCTAAGAACCAGCCAACGCCCCTTTTCTCCGCACCCACTTCTCTCATATGGGAACAATATTAAAAAACCTCGTACGCTTTTTCTACAACTCACGCAAATTGAGCGCCGGTTCCTGAAGAACCGGAAGCGGTGGCTAACGTCCCTGAGCACCACGTCGTCCTGTCTTGGAGAGTTCGTTTGAGGTCTACACCGCCAATTAATTGGACATTCTGATCTCCCGAGCCTACACGCTAGTTACTGATCCCATTGATCTTGGACAGGAAAAGACGACGCCCAACAGGGATACCATGCGACGCCGGCGGCTTGAGGTAGGAGTCAACGTCTGCCGCCGTCGGGGTGGTTTACGCTTTTTCTAAGGGGTGAGATTCGAGCAAAGAGGGAGACATAACATTTCTGAAAAATACTCAGGAGCGCACCATACCTGTTGCAGGAGTAAAGGGTACTCCCAGCGATGATTTGACCTCAAGGTGACTCGGGACGGAAGAAATGAGGACCAAGTGAATTTCGCGCACTGTTCCAGAGGGTTTCCGCAGCCCACGGTTGTCGATCGTGGTTGCATTCCTTAGGTCTCAACGACCCTTCGTCTCGTAATCAATCTTTAGAATAATCTACTAGTAGGCCGTACGAGAATAGAGGGCATATCACAGAATTGATCACAGGAGCATGCTTACCGATCTCCTGCTGTGTATGAGTGGCCAAGGCCCCATGTATCGTTTCGCAACTTGTCTGCACGATTAGGAGTTACACTTGTGAGGCCTATTAGATGATTCTTTTGTGTGCAACAACAGCACCGTGAGGGCTGGCGACGGTTGGAGGCATCTTCTGTTCGCAGTCACGTCCCTAGGTTGGCAGCCCCCTGTAGGCACAGATACATTATTAGGGGTTGACGTTTGCTGGCCCGACTTCCAAGTAGCAGGCTACAAGCCAAGACGTGCCAGTCATACAACTGATCGCTGTTCGGAACAGGCTTAAGCTTTTCATATCAAAAAGGGGCCCCAGTCCGGCCACCTTGAAGCTCACGATGTTAAATTCCTCGCTGTATTTAAAATCGCGATGTTGGTTACTGTCCCGAGCGCCAAGGCCCTTCGTCCTTAGCTCAGCCCCAATTATCGGCTATACTATTACTATATTCTCGATACCCTTTAGGACGCGTATCAGGAATCCTCCCTCGAGAATACCCAACGATGCGACTCCTTACAGGCGTCCATGCGACCCCGCATCATGCTTGGTTCCTATCGAATGTAAGTTACGCAATGTATGCCCCACTGTGCACCCGAAAGCCCTAATAGAGGCTGGGGCAGACCGGTGACGGCATATCATAGTACTGGGGAGTCCGACAGGTCTTTTGGTGCCAGGTCAGCGGATTTTTCACCGATTTGCCTCGTATTGTCATACTGGAGTTCTGTTTTGCGCGTTAAGCACCTATGCTATCAAGAGAGCCCCATAACGCACGGTGCATCCTGATGCTCACTTGATTCCCACATCGCGATTGGTCTCCCCTAAGAACTAGTAGACACGGCTGCGGAGTCCCTAATCTCTCCCCTAATCCTACTAGTGAGGACGACCTGTTCGCGGGAGAGGGACACTCGCTGCTGAAATTCCCGACATTCTTGTCCACAACCTATCGCGAGCGGATCAACTGGAGCACAACGATACAGCGCGGGTAGGTCCATCTATTTGTGGTACTTATCTCACCGACCAGAATGCAGAGTGGGTAAGCTTGCGCTGGCCGACGGGCGGACCGCATGGATCTCTAAGGTCCAGCGGTTAATCCTGTGAACGTCGCGGCTAGCGACACATAAGCTACATGATCGACTCGCTCTCCCAACATTGAACCTTGTGAAGGGTCCTATCGACTGAGTAAAGAACGACCTTCCGAGATAGGAAACTCTCGTTATGCCGCACTTCTTCTCCTGGCCGGTAGTAGCTACCCAATTTATCTTGGGGACGGCTGTCCAGATAAGCCCGGTTCGGTTTAACCTTTAAATAAGTCGCGGCAAGTGCGCTCCGCAGCCACATAGGCACCAGCTGCAGAAGGCCGTCTAACGGCGAGATTGCGAATTTGCTGCGAACAATACCTCACTCATCATCGGGCTTCTGAGGCGGAAGCGTCTCGTTGAGTACGAATCTAGTAGCTTCGCTGGGACTCTTGATATATTACTTGAATAAACCACGACTTGTATTGAAAGTTACCTCCGTTTCGGGGCAGGATCGGTACTACTGTAGATATACCAGCGCGCAAGCCTCCCACACCAGGCAGCGACCGCAGCTCCCTATTGGCATCGTGTGTGTAGCGCTTTTGCTATACGCATTTGGTAATTCTATTCTTACGCGATGCAGAATCAACATTAAGAGCAAAGACACTAGATTCCCCGACCCACGTAAATCTAGTTGCAGTTTATTTCATTTAAGGCCGCATGCGACACAGACAGCCCCGGCAAGCGTGCCTTCTGGCCCGGTCCCATATGCGCTAATGCGAATTGCGGCGCATGTTCCCGAGGAGCGATCCTGGTAATGTTATTATCATTACATGTTCCGCTAACCCTCCATCTTCGAGCTGTACAATCTCATACGAACCCATCTCTATAGCCGTTCCATGGACAAGCCTGTAACGGGCGACCCAAGGGGGTAGCGGAAACCCTCTGGCGACTTTGCCCCAAACACAACGTCCTTTCGAAGCTAGTCAGTACTTGATAGATAAGATTTCTGTAGTCCCTGGGTTGACTTACGGGTCCTAAGTACACCAAGATTCCTTACGGTCGTTAGGCGCCGTGTAAAACAAATGCTACCCTGAGCCTGATGATTGGCTGTCCTAGTTCGCCCATCTTCCTATTGACGGCATCCATATGAGGTGGCCAGGGCGTGCTGTTTATGTAAAATAACCTGTCGTACCACGGTCAAAGAGCCTGACAAGAGTCGAATGACCAACCTCCACTAACTGGTTTTACTCGAGTGCAAGACGACTGATTTAAAGGGAACGACATCAAATTTGAGTATACTGTGTCTACCATCAGAATGATAGAGTTGTGCCGTGTTACGCTCAACGAGCGATTTGACACCAAATAATACAGCACCAGTAGTGCGAATCTCATGTTTCACGCTCGGCGCGTAATACTCTTGACCTCACAGGTACGAGGGGTATGCTTAAGAACTGTGAAATGGTGCAGCAAGTTCGAGTCATAAGCAGTACGTTGTACCGTGAAGGCATGGTGAACATCCGTCTAGCTCCGAGCCTAGCCCAAAAACACACTAATGACCCTGCGATTCAGATAACAGGGTCTGAGTTTGCCTATACTTTAAAGATCCACTTTGTGACTATGTCGAGACGTAAGGATCCATACACTCGACCAAGCACACCCCGCTTAACTTCAGGATTAGACGGCAGATCGAATCAAAGCCGCTGTAGCCGCTGATGCTGCACCATCGGAGTGTGGATTAGAAGCCCCGCAACCTTATGCTATATCATACACCGTATCTGATCCTTAAATCTCCCGTATGGAATCTGTTATGATGTGGCATGTAACTTTAGCACTCTCGACGTAATTCGTGTCCGCTCGAGAGTTAGATCGAGACGTCAGTCACACCGGTTCGCATTTGCTCTACCTTCCGGCTCGTTGAATCAGTTGTAGAATATATGCCGAGGTTGTAATAGTGGCAAATTCTTTGCCACAAACTATAATGAACAGAACATCCCGCCATCAAAGTCCCCAATATGCGTGTCTTCTTGGAACTGTCGCTTGTTCTCATTGTCAAAACCTATTCTCTAGCCAACACCCGCTTATACGCCTCCTGGGTCCTGTAAAACATTAGCAATGCGTTCACAAAGTCGTATCCTTCCGGATACAGGTCAGGTCGTGTCCAGAATTCTATCGACATTGACTGTCCAGAGCCGCCTACTTGCCTACGCAACCCCGATAAGGCCACGAGGCGCATCGTGGAGACCTAAAAAACGGACAGTTTCGGTGTGTACCATTCAATTAGATGTGCAGAGACTAATATTAATGCTAGCAGCTGATATTGTGACATCAGCTTCGGTGTGCCGGTCAGTTTAACACTCCCTTGGCGCGTGTAGCTTGGTTAGAACAGACGGTACAGGGGCAGTGTATGGTGTTTGAGCGCATGAAGGGCGCCGAATCCTTCATGACGAGTTGCAGAGGGATAAGTGATTCCAGAAAAGTTTCTAGAGAACACGTCCAGTGTGAGACACGTAATTGTAATAGACCACAAGAGTCAAGGCAATCAACTTACAGATGTGACCCGCGAGCTGTGCATTGTGCCAGAGTCGCAGCCCGCTAAAATTGGGGTGTCCCTCGACCTGGATGGCATCTTGGCGTAATGCTGTGCCACGACCTAGAATCTATCCAGTCGTACTGGAGGCCCACACATTACTAGTTCACACTTACGAATTCCACTATCTAAAGAGTCGCTAATGCGTACGCGTCACCGTAAGGCCCCACACTAGCCCGGGTGTCCGGAGTCCAATTGAGAAATACCTCTATTCCTGAACAATCGACCACCCGGGGGAAC
		</sequence>
    <sequence><taxon idref="Location_1_0_1|35.32497769722786"/>
			TCTCCGGGGCGCCGTATCGAAGGGCTAGGAATTACCAACTCTGCACCGCAGCGATGGGGGATTTTTGTCCTTTGTCTTCAGATTGCCGCCGGGGTGACCCTAAGAATTGGTTCCCTTTTAGAAAATTATATAGACGCGACAACAAGGACAAGAATGCGTCCTTTATAGGGTACAGTACGTAACCTCGTACGGGGCGCTTTCGCGTAAGATCAGCCGACATCCGTGTTTCCTCCACTGAAACACGGCTCCCCGGTGTTGAGAGAAGATAATCTAAATGCACATCGCTTCTTGACAAGTCGTAGAATAAATAAAAACAGGTCCTACGGTCGCGGGGTAAGCACTCCTATCTTTGTTATTCCCCAGCATTGCTGGTCCCCACCCCAGGACTGCTACTTTTGGCCATATCCTAGAAGTTTGTTAATAAGTGTAACAGGGAGTGAACTAGCGATAGATGAGGTTTATTCAGCAACGCTACCGGCCATGTAGAAGCTCACTTCTACGGGCGTGTAGGAAAGTGATCAGCGAGGATAAGAAATTGTGACCATACCAGACCCCACGCAATGCCAGGCGAGGAACTGTGAGTTCAAGCTAATCACTGGCAAATGATCGTAGAGGGCACCTGAAGGGGGAACTATCTAATCCACACCTACTTATATGCGAAAGTTACTTAGTGTACCTCTCTTGGGCGGCGGCGCGTGCATACGTTAACAAGGGCACACGTGTGGCTCGGCAACCATAAGAAGTAGACCTAACGAAATCCAAAGTTGACTGTTAGAATCCGCAGCATATGTGTCTACTGAACTTAGTGCGTCCCGGCTTAGCGCTGAGCCCCTCGCTGATAGTGGAACGCGTAATCCGGGAACGCGATTGTCGCACCGGTTATGTGATTACGGCACGTAGGAAGAGTTTCCTAATCGATAGGTGCTTAGCAGTCGTCTCTGCCACGTTATTATTCCTACCAACACGACTGTCGTATTAATCTAGCCTTCTTGTACTAAGCGACATGACAGGCCTTTCCACGCCACGTGGTGGACTCGAATGTTTACGCGGATGTCAGTTTCGTGCGGACTCCGTATAACCGACCACGACGGTCTCACCGGCAAGTTGAGGACCGCTCCTAATGCCTGTCGGCCATTTACAGGTTATAGCACAACGTCTATGTCTCGACCCGAGGCCTTAATGGGACGCGCTCCCATCTTTCGGTCTGAGTGCTCTGGTGACAACCAGAAGGCATAGAGTTCTTTTGGTCCTGGAACATCCACGATCCATTGACGGTCGCTACGCAAAGCAACAGAACGCGTCCCGCACTCGGCCTGCCTTATGCAACTAGTATCACTGGTTTACTTAGTATGTTAAGGTTCTTGCCACCAACTATCCATCCTCAATTGCATTAACGGCATGCACTATCATACGTGATTAAGCAGTAATCGTCCTTGTTGTGAGGCTTTAACTTTGACCACGGATGGCTGCAAACCACGTACCGAGAAGTCTGGAGCTCGCGACACCTGACTTAGGGAAATCAGTTCACAGTTAAATGTAATAGTTTATTCAAAGGAATCAGTCGATTTAGTCACCGGGTATCGGGCCGTGCTCTCCGAGAGACATAATACTCGCAAGAGAGGAAGACCCTGTATTGGAATAGTATTTCGATATGATATCGAATCTAGCGCTTAGTGACTCTCGCCCACTAATATGTTCTCGCCGCACACTTAGTTCAAGAGCCGATTTGTGAGAGCCGCTACTCGGCTAAGTTAATGACGGCGGGCGCAAATCTATTAGCCGACCCCCAGGCACTATGATTTCTCAGCTCACACTTTTTATTGCCCTAGGCATTAGGGGTCTGTCAATTGCCGCATGTGGTTTTAGTGTGTGAGCATAGTGAACGGAGTTAGAGCCAAATAAGAGTACGGGCCAGATACTTTAGCTCCCGCGCGGGCTCAACTTTTGATCCGATGTGCCCCTAGCAAGCACAAGTACCGTGCTAAGCTACTAGGGTAAATGCCCCGCTTCAGATCCGGTATACGTAGGACCGTAATTTCATAGATGACGTTAAGCACTAACCAATGTCCCCCTCAGGACTGACCTGACCGACAATTCAGCACTGCTACGAATGTGCCCAGCAACCCACACAATATTAACCCCCCGCTGGGTACCATTTCCAGCGCCCCCCTAGCGTACATCTTTGGCCCGGAGTCGTGTTCGGACATTGCAATTGACCTTGTCTCCCAGACTTCTTTGGCCGCATTGTAATACAGAGCGCGAACTACAAAAAGGCCATTTCGGAGTAAAGTGTCCCCGGGTAAGACTAGAGCAACGTAGTAACTACTAGGATAGAGGCAACCAAAGCATTAGTTGAAACAAGCTCCCAATGATCGCGGGTCGTGCCTTCTTCGGCGTAATCTTGAAGGAAAGTTCATGTCAACATGTACCCGCTCTATGGAGTGAACAAGAGATCTCAACGCGGTGCCTGCTTGTCCTACTAAAAACTCTCTATAATCTAGTTTGCCTTAGCTTATATCTTTAGCTTCATTTACGAGCTCCCGCGTCGTATGCGAATACAACTTGTCACAATACAGTTACTAGAAGTAGCGGGACCCATTTTCGAACGCTGGATAATGGGATTAATGAACCCAGAGGCACTAAAATTGTATGGATCTTCTGTGCGGGTCTTTACAACTAGGCACTAGCTCGTCGTACCGTGGTCCCTCCGCACTTACTCATAGCAACCCATTCTGCCCCAACAGAGCTCACTTGCTGACGGGACTCTGCATACACTCGTGTTAGGGCCTTGTATGTCGTCGCTTGTTCATGGTGGAATGCGCACAACGACACATAAGGCTGCCCTTTGTTGCTCTGTACAAATACCCCCCGTGATAGCGTCGTCTTTTGTTCGGGGCAGTAGTTTCCGTGCGGCATTTGCGTGAGGTGGACCTGTGTCGAAGTCGTCGCGTGCTGAGACCGTTAATGTCTCGAGTCGCTCGAGTAGTGAAATTTACAAGGGCTTAGCGGGCGGAGGATAGTACTCTTTATGCATCAGGTGCGGTGCATTCTGTTCCTCTCATTTTATTGCCCATCAGTAGGGAGAGATTTGCGGGTAATGGACACTCGGTACCCCAAAGCTTATGGGGCTTTGGACCTACAAGCACATGTGTTCGCGTTGTCCGATGTTGAACCTGGAGTGGGGTCATTTATATTTACTCTTCTAGGATGACAAAGTTGTCTTTCACATTTCCACGAAGCCCGCACTGTCGACGCAACTCTTACAGCGTTTGTCAAGTCGGAGAAGATCACTCTGTTCGAAGAATGCGCTCTAAAATCGCTTTGAGCTCAGAAGCGCTGTTGCGTCCTTGTAGGAAGGCTGTCAGAACTCTCGGGCATAAGCGTCTGACCCCTGCATTTCGGGCATGGTCTTACTTGTAACACATGGTTAGTTATACGGATACAGAGCCGTCATCGCTAAGGACGTCGTGCCGCACACGTGGGTAACTTGCGAGGTGCTAAACTGTAGAGTTCTTCATTGGGCACACACCTCGGTACCGTATCGGACTTACCAGTACTAAAGTCGGCTTGACTGTAGATACGCACACTTGAACATACGGCGTGTGGCTACGCTGCAAAGAAGTGCCAGGGCAAGCAGAATTCAGTGTGCTTAACGTATGGCATTTTTGATGGCGAGTTTACAACGGAGCAGTTGTATCTTTTAATCCCTGGATAGAGGTATTTGGTTCAGACAGGTAAATGCATTTTGAAACGCATTAAGTGAGCCCGATTCAGACCAACGGTTCGGTTTGGAATAAAACTGGTTATTGCCTCCCACGGGTCTTTTCTCCTGCTCTAGTGGTACGCTAACATCTACTATGGTCACTCTTAGTGGCAAGGGGCCTACATAGCGGTCCATCCGAGCGAAGTGCAAGTTGTGGCGGGCGTTCTTGTGCCCTTGTAAGCCGCTCAATAGAGGTGACTTTAGATAAGGACGCTCTGATACGCCATTCAAAACCAGGGTGCTTATTTCTCCACAGGTATTTTCAACAACGGGCATTGCCCACGCACGGACAATTGGGAACATCCCACGCCGTTACGCATGTCTCTGCGTGACGCTATGTCCCATCTACCGATAGCGTAACCGGACGGAATGTGCGTATGCCTAAAGTGTCATCACTCAATATGTGAACGATAGCGTTTGCGCATAGAGCGAAAATATCTACTCCACAGTGGATGGCGAGATACAAGTCTTCGCGCGCTCGTTAGCAGCACATAGACGCTGCACTGCTGAGCCGTATGATGGACAGCCGTGTGTGATTAGGAAGTTGAACAAGGAATCTACGCACGCGCGTGTGGTGCCTTCGATGAGCCCACCCTGTAATTCGCAGTCGACGGGATTCTCCTAATGCAGAGAGGTAAACGATTTTCAAAGACCTGTCGGACCTGGGACATAACCGGGGAACAGAAAGTCATGCCTCGGCCCCTCGCCACAGGGATAACGGTTCGCGAGCGATTTGACGGAGTGGAGTTGCACCTAATGCACAGGCCGAATCCTGGATTAACGGTGGTCGCGGGCCGCCTTAGGCCGCAAAGCCATACTCACGGTCCAGCGGTCTGATCGGACCCTGCCGGGGACCTGGTTTACGCGCATAACCAGTGTATCGCAGTTAGCGCCGGTAAAAGGCGAAGATGTACCTAGGACGGTTATGGTACACTACGAGTCTGAAGGTATAGGGAGGCTATCCCAGGGATGGAACGGCCCCCAGAAACAGTGTATCCCGTCCAACAATGAGCTGGGTTGCTATCGAATCGAAAATGCCTCGGCTTCCCTAATTCGTCATGGATACACCAAACCAGATTCACATGCGTAGCTCTTTTGGTTTCCCATCTAGAACGGATATGGTGGTTCCCCTAACCACGTCGCAGATTGTACTATACCCCAGCTGACGTTCCAGGCGCGAGCTTACACCATATTATTTCCGTGCATAGAAACCGGTTCATGTTGCCCACAGTATATCTTCTATGAGCTGCTCTCACCGTATGGACATAACGCTACAACTCCCCCGGGCGTGCTCCACATCAATCTTTATCAATTAAGTCGCGAGTTGACTTTCGGCCCGCACCGTGGTGTGGTGCGTGAAAAAGGACCGGGCAAACTCGTGCAGATTGTAAAACCGCGGAATGGATTAGCCGACAGGGTTCCGGTGATTGTCCTGTTGCGGAAACGCGCTTTCATCTGCCCCGTCTACTGATCCTGAATGCTCAAGATCCGGGGATAATTTGACTTGCCTTCAAATTTTAAAATTTCCTGGCAAGTCGGTCGCTGTTTAACGCAACAGGTGCACATAATATTGCCGACGCATGCAGGAGGCGAAGGGGAGAGACAAATCGCAGGGCTGGTTCATCTCCCATAATCCACAGTCTAATTAAATTCGATCTTCATTCCTAAAATTAGGGTTCTCTTGGTATTCAAGCTGTGGCGGCAAACCAGTAACTGCGTCCTAGAATACGGATGAGGTAGATAGATAATGATCTCCCTGCCTTATGGCGGCTCGGCAACAGCAATAATTGGACGAATCATATCTTTGAAGCAAGGACTGTATACCGGGCAGAGGTACACATATAATGTCATGCGCGGCTCGCCAATTATTAACACAGCCACCAAGTACGTCGGTCCAAGCGGCTCCTTGCAGAGATCAACGGGAGCCACACGTAACATGGTGATCGGCCACTTAACGAGGCTGCGCTCCGGCAGCGGCTGCTAACGCCTTGCTTATATCCTGACGACACCGCAGGTGTCACCAGATGTACTATTCAGCATGCCTCGGACCATCGGAAATGTGTTACGAGACTTCGTACTGAGTCGTGGACATGAGGTTCCAATGCTTCTCGGGCTGGTGAAACTCAATGTCCGCATTTAGCAATTTCACCATGCAGACACCTTCCGTCAACAACCGGTAGGGTGCACCGTCCTCGTCTAAAAACGGCAAATATTTCTGTAGCTAAGGTTCGCCAACATTCATTTCGGCCGAAGCTTCAAGGGTACAGGGACTATCCGAATGTAATGGAATGGTGATCGCTCCTATCCGGGTGGAGGTCATGTGGCCAAACCCTCTCCAGTATAGGGACGGGTCTTTTGCGATTCCTAACCAAAGCACGACCTCAGCCTAAAGTTCATTTGTACAGTCTGGTGTATAGGCGGGCTTAGGTTAAAAAAAAGACACACCCGTTTGCTGGGGGGAAGCCTAGCTCCTGTGAGACATGGCGTCACCCCTATGACCATGCATGGGTCAAGGTACAGGTGCGTTGCGGTTATAGAGTAAGGTACCGACCTCTGCAGTCCCGCATGGTACTAGACAACGGCCATAGGCTTCCTTATCTCGCGCGTCCGACCCTGTTTCCGCTTAAAACCTTCAGTAGTTGCTAAGAAACATATTCCTAATCCTAACTAACGCAGGACTGCTGCTAACAATGCGTACTGATTTAGCTCAGACCGCGTATAGCAGGCGGACAGGATTCCGTAGGGATCCGACTTGTCTTTAAAAGGTGAAGCGTTGTTTTTTTAAACCCTGTGCTTCATCATAGCTGCCTTGAAAAGGTAGCGAGACCTGGCCCACTTGACTTGTACACCCACTCGTCTGATGGCCAGTCCCCTACCACATGAGTCGACCCATCACACTGTTAGTAGGCGTCAAAGCATTATCTGCGCCTGCTCCTCAATACTCCCTCAGTCCCGCAGTAGCTCTTCTGGGTGCGTTCAGAGCCCTCTCGAACGTTTCGTCTGCATCGGGTACCCCGTTAAAAGGGGATTCACTTTTGAGTCAGCACCGACGAAGGCGAGAATGTTATCCTTCTCTTGTCTAATCTATTCTCTCCACCCACGGCCCCTATACGAAATCAAGTGGTTTTTATCGCTCGCCCATATGACTAGGGTAGAGCTGCTGAATACTAGAAGAGTGGCTCGACCTTAGAGATTACCATCGGGTTCCCGAATCCTTGGCGCCACAAGCCTTCTTTGATAGTGTTCCCAATAAATCAAGGAGTAGGTCTGAGCTATTCGACACGCGATAGGATTAGTCCGCATCACTTGGTCAGGATTCCACGCCCCCACTGCCAATTGACCGCCTAAGGTTCTTGATTACATCTATCCTAAGAACTTCGCCTGGGTATTCTCCCTATGCGTCCCATTAGGCAAGGTCGTAGGATGATTAAGTTTATTCGCCAGAACTGCGCCTTACTTGCTGCATACGGTACGAATCGCCTGCGCGACGAATTTAGTCTTAAGTCCTTCTATGAAGGAACAATCTTTCATATGTTTGCTATCTTTAACTACAAAAAGTACGCTGGCTTCGCCGTATCCCAGGCCCACGCGAAATGGCAGGTTTATTGGGATAGTGCTTACACAAATCCCCTGGGGTTAATGGATATTGGTGGCGTATAACTAGCATAACTGTACGGTCCCAGATTCGCGGCGCAACCTTGTCTAACCTGTATAGAGCCAACATTTGCATCGGGGGATCGAGGAGACAGCATGAATGTCCGGTTGAAAAGGGGCACGGAGCCTAACACTGTTTCTCTGAGCTGATACCTTAGGCTGGTGTCGCGTTAGGGTTAGCATGGTTAGGCGCGACGCCATTTTTCGGAATGTCGATTGTAGGAACCAACGCAGCCCGCCATTCCTCAAGGAAGGTACTCTAGACTCGTGACTACACCGGCATATGTCTCTCAGCGGTCCGTAAATGCGAATATGACGTATGTGCCCGCCTGAAGATGATCTCGGATACCGCCCCATCGTTCTGAGCCTCATCTAAAGCAACCTCAATAATTAGACCGGCAATGTTACCGTGGTTAAGCTTTATAGGCGCTTGTTCCGAACCACCATTCAACCGTCAGAAAAAAGATATCACGGGGCCCATTTCATTAAACCCGAAGGGTGGAATTTAACGCAGAAGTTATTCGGTTTCACTGTCCTCGACCCACCAACCCAGATTAACGGGTCACTCGATCCGCGTCCGGGCTACGACCGGTTTTGGCGATGGAACTACCAAGCTTCTGCCCGCTTCATGGACTTGTCACCTTTGGTAATCGTAGAATTTAATATTCCGACGACGATGCACACCATGGCTGAGTGATGAAGATTTGGCAACCTACCTTACGGCACCCTCTTTCGTAATTGGTGTGTATAGCGCATAAAGGCCGTCCACAGAATTGCATCTGACATGATGGCGTGATACACCCTAAGGTGACATTAGATTAGTTGGAAGGTGTAGCCTGTGACAATTCCAAGTTTAAACGGCTGGTAGAGATGGCGGCTTTCTACTCGATGAAATGAGGACGACATATCTCGCGCCGCCTACGGTCAACAGGACATAGTCAATTTAGTACGTCTTAAGCCACCGCAATTCGTCCCTTTGCTATTTATACAAGTGGTCACGCCTACTAACAATTGCATGACCAGTTCGAAATCTACTGGGAAAAGACGGTGTGGTTACTCGAAGATAGGTCCCAGTCGAGATCAGAATAGGGTCAGTTACAAATACTAGTTGGCCTGAGAAGATACCGTCCGTTGAGCTAGATGTCGCTGGAGGGTGCAAGAGTCAGATGTGAGCTAGTCCAGTAGCCCTCGCAATTCGCGTAATCCAACACCAACTCTGCCCGAGGATTTGTGCCTCTTTGGGTACGGCAATCAGCGCTCCGGGGTAACGCCGTTGGTATTAGCCACATCATCCATAGTAAGTAGTAAGGATATACACGGAGAGTATCACTAAGAGGTCCAGCCAACAATGTCAGGCTCGTAAGGGTGCTTCTTCGGGAGAGATGACTACTCTCTTCCTAAAAACCGTAACGCACGTCAGAGGGCGATAAGTCTGGATTTTACTGAATTTTCCGGACTACCATAGCACAATCCTACTTGATAGTTGATGTTGTACCTGACCGTTCACGATCATGTCCTCTCCTTTCCGTTTGAGGCCAGCAATGGGCCAGTACCTTCAACAGTATCTTATGTGATGCTAATGAACCTCGAACCCGTCCAGTCCGGCCCAGAGGCCTACCTCAAGCCCACAGCTATTTTTCATGCTCGGGGAAAAATTAAAAACGAGTTCTGTTGATAGCAATGCCGAGTCAACATTACGGTTGCTGGACCCCGATCATTAATTTACGAGTAGCAATCGCGCTCCAAACCAAAAAACCACTCTGTGGAGTCTATTAGTGGAACGGGAACTTTAGAATCACCGGATATGCAGGTGCGAAACAGTGCAATCAACAGGCAATGGCCGGCGCGTTGATCTAAGATGAAAAGTTCCAGCGGGCCTCTTGCGGCGCAACCTTATGTTTGTCCGACATCGAGTATGTCTCAGGTTAACAAGACGCCTACTTTTCCCGGGCATTAGCGTCGGATTGTATGTTGCTCCGCCTACGCCAACGCTTAACAAGTCTACACGAGATCAATATGCCTGACTTGCTTCAGGGATATCGCCTTGGAATGAACTCCTAAGAACCAGCCAACGCCCCTTTTCTCCGCACCCACTTCTCTCATATGGGAACAATATTAAAAAACCTCGTACGCTTTTTCTACAACTCACGCAAATTGAGCGCCGGTTCCTGAAGAACCGGAAGCGGTGGCTAACGTCCCTGAGCACCACGTCGTCCTGTCTTGGAGAGTTCGTTTGAGGTCTACACCGCCAATTAATTGGACATTCTGATCTCCCGAGCCTACACGCTAGTTACTGATCCCATTGATCTTGGACAGGAAAAGACGACGCCCAACAGGGATACCATGCGACGCCGGCGGCTTGAGGTAGGAGTCAACGTCTGCCGCCGTCGGGGTGGTTTACGCTTTTTCTAAGGGGTGAGATTCGAGCAAAGAGGGAGACATAACATTTCTGAAAAATACTCAGGAGCGCACCATACCTGTTGCAGGAGTAAAGGGTACTCCCAGCGATGATTTGACCTCAAGGTGACTCGGGACGGAAGAAATGAGGACCAAGTGAATTTCGCGCACTGTTCCAGAGGGTTTCCGCAGCCCACGGTTGTCGATCGTGGTTGCATTCCTTAGGTCTCAACGACCCTTCGTCTCGTAATCAATCTTTAGAATAATCTACTAGTAGGCCGTACGAGAATAGAGGGCATATCACAGAATTGATCACAGGAGCATGCTTACCGATCTCCTGCTGTGTATGAGTGGCCAAGGCCCCATGTATCGTTTCGCAACTTGTCTGCACGATTAGGAGTTACACTTGTGAGGCCTATTAGATGATTCTTTTGTGTGCAACAACAGCACCGTGAGGGCTGGCGACGGTTGGAGGCATCTTCTGTTCGCAGTCACGTCCCTAGGTTGGCAGCCCCCTGTAGGCACAGATACATTATTAGGGGTTGACGTTTGCTGGCCCGACTTCCAAGTAGCAGGCTACAAGCCAAGACGTGCCAGTCATACAACTGATCGCTGTTCGGAACAGGCTTAAGCTTTTCATATCAAAAAGGGGCCCCAGTCCGGCCACCTTGAAGCTCACGATGTTAAATTCCTCGCTGTATTTAAAATCGCGATGTTGGTTACTGTCCCGAGCGCCAAGGCCCTTCGTCCTTAGCTCAGCCCCAATTATCGGCTATACTATTACTATATTCTCGATACCCTTTAGGACGCGTATCAGGAATCCTCCCTCGAGAATACCCAACGATGCGACTCCTTACAGGCGTCCATGCGACCCCGCATCATGCTTGGTTCCTATCGAATGTAAGTTACGCAATGTATGCCCCACTGTGCACCCGAAAGCCCTAATAGAGGCTGGGGCAGACCGGTGACGGCATATCATAGTACTGGGGAGTCCGACAGGTCTTTTGGTGCCAGGTCAGCGGATTTTTCACCGATTTGCCTCGTATTGTCATACTGGAGTTCTGTTTTGCGCGTTAAGCACCTATGCTATCAAGAGAGCCCCATAACGCACGGTGCATCCTGATGCTCACTTGATTCCCACATCGCGATTGGTCTCCCCTAAGAACTAGTAGACACGGCTGCGGAGTCCCTAATCTCTCCCCTAATCCTACTAGTGAGGACGACCTGTTCGCGGGAGAGGGACACTCGCTGCTGAAATTCCCGACATTCTTGTCCACAACCTATCGCGAGCGGATCAACTGGAGCACAACGATACAGCGCGGGTAGGTCCATCTATTTGTGGTACTTATCTCACCGACCAGAATGCAGAGTGGGTAAGCTTGCGCTGGCCGACGGGCGGACCGCATGGATCTCTAAGGTCCAGCGGTTAATCCTGTGAACGTCGCGGCTAGCGACACATAAGCTACATGATCGACTCGCTCTCCCAACATTGAACCTTGTGAAGGGTCCTATCGACTGAGTAAAGAACGACCTTCCGAGATAGGAAACTCTCGTTATGCCGCACTTCTTCTCCTGGCCGGTAGTAGCTACCCAATTTATCTTGGGGACGGCTGTCCAGATAAGCCCGGTTCGGTTTAACCTTTAAATAAGTCGCGGCAAGTGCGCTCCGCAGCCACATAGGCACCAGCTGCAGAAGGCCGTCTAACGGCGAGATTGCGAATTTGCTGCGAACAATACCTCACTCATCATCGGGCTTCTGAGGCGGAAGCGTCTCGTTGAGTACGAATCTAGTAGCTTCGCTGGGACTCTTGATATATTACTTGAATAAACCACGACTTGTATTGAAAGTTACCTCCGTTTCGGGGCAGGATCGGTACTACTGTAGATATACCAGCGCGCAAGCCTCCCACACCAGGCAGCGACCGCAGCTCCCTATTGGCATCGTGTGTGTAGCGCTTTTGCTATACGCATTTGGTAATTCTATTCTTACGCGATGCAGAATCAACATTAAGAGCAAAGACACTAGATTCCCCGACCCACGTAAATCTAGTTGCAGTTTATTTCATTTAAGGCCGCATGCGACACAGACAGCCCCGGCAAGCGTGCCTTCTGGCCCGGTCCCATATGCGCTAATGCGAATTGCGGCGCATGTTCCCGAGGAGCGATCCTGGTAATGTTATTATCATTACATGTTCCGCTAACCCTCCATCTTCGAGCTGTACAATCTCATACGAACCCATCTCTATAGCCGTTCCATGGACAAGCCTGTAACGGGCGACCCAAGGGGGTAGCGGAAACCCTCTGGCGACTTTGCCCCAAACACAACGTCCTTTCGAAGCTAGTCAGTACTTGATAGATAAGATTTCTGTAGTCCCTGGGTTGACTTACGGGTCCTAAGTACACCAAGATTCCTTACGGTCGTTAGGCGCCGTGTAAAACAAATGCTACCCTGAGCCTGATGATTGGCTGTCCTAGTTCGCCCATCTTCCTATTGACGGCATCCATATGAGGTGGCCAGGGCGTGCTGTTTATGTAAAATAACCTGTCGTACCACGGTCAAAGAGCCTGACAAGAGTCGAATGACCAACCTCCACTAACTGGTTTTACTCGAGTGCAAGACGACTGATTTAAAGGGAACGACATCAAATTTGAGTATACTGTGTCTACCATCAGAATGATAGAGTTGTGCCGTGTTACGCTCAACGAGCGATTTGACACCAAATAATACAGCACCAGTAGTGCGAATCTCATGTTTCACGCTCGGCGCGTAATACTCTTGACCTCACAGGTACGAGGGGTATGCTTAAGAACTGTGAAATGGTGCAGCAAGTTCGAGTCATAAGCAGTACGTTGTACCGTGAAGGCATGGTGAACATCCGTCTAGCTCCGAGCCTAGCCCAAAAACACACTAATGACCCTGCGATTCAGATAACAGGGTCTGAGTTTGCCTATACTTTAAAGATCCACTTTGTGACTATGTCGAGACGTAAGGATCCATACACTCGACCAAGCACACCCCGCTTAACTTCAGGATTAGACGGCAGATCGAATCAAAGCCGCTGTAGCCGCTGATGCTGCACCATCGGAGTGTGGATTAGAAGCCCCGCAACCTTATGCTATATCATACACCGTATCTGATCCTTAAATCTCCCGTATGGAATCTGTTATGATGTGGCATGTAACTTTAGCACTCTCGACGTAATTCGTGTCCGCTCGAGAGTTAGATCGAGACGTCAGTCACACCGGTTCGCATTTGCTCTACCTTCCGGCTCGTTGAATCAGTTGTAGAATATATGCCGAGGTTGTAATAGTGGCAAATTCTTTGCCACAAACTATAATGAACAGAACATCCCGCCATCAAAGTCCCCAATATGCGTGTCTTCTTGGAACTGTCGCTTGTTCTCATTGTCAAAACCTATTCTCTAGCCAACACCCGCTTATACGCCTCCTGGGTCCTGTAAAACATTAGCAATGCGTTCACAAAGTCGTATCCTTCCGGATACAGGTCAGGTCGTGTCCAGAATTCTATCGACATTGACTGTCCAGAGCCGCCTACTTGCCTACGCAACCCCGATAAGGCCACGAGGCGCATCGTGGAGACCTAAAAAACGGACAGTTTCGGTGTGTACCATTCAATTAGATGTGCAGAGACTAATATTAATGCTAGCAGCTGATATTGTGACATCAGCTTCGGTGTGCCGGTCAGTTTAACACTCCCTTGGCGCGTGTAGCTTGGTTAGAACAGACGGTACAGGGGCAGTGTATGGTGTTTGAGCGCATGAAGGGCGCCGAATCCTTCATGACGAGTTGCAGAGGGATAAGTGATTCCAGAAAAGTTTCTAGAGAACACGTCCAGTGTGAGACACGTAATTGTAATAGACCACAAGAGTCAAGGCAATCAACTTACAGATGTGACCCGCGAGCTGTGCATTGTGCCAGAGTCGCAGCCCGCTAAAATTGGGGTGTCCCTCGACCTGGATGGCATCTTGGCGTAATGCTGTGCCACGACCTAGAATCTATCCAGTCGTACTGGAGGCCCACACATTACTAGTTCACACTTACGAATTCCACTATCTAAAGAGTCGCTAATGCGTACGCGTCACCGTAAGGCCCCACACTAGCCCGGGTGTCCGGAGTCCAATTGAGAAATACCTCTATTCCTGAACAATCGACCACCCGGGGGAAC
		</sequence>
    <sequence><taxon idref="Location_0_0_1|39.513079626614434"/>
			TCTCCGGGGCGCCGTATCGAAGGGCTAGGAATTACCAACTCTGCACCGCAGCGATGGGGGATTTTTGTCCTTTGTCTTCAGATTGCCGCCGGGGTGACCCTAAGAATTGGTTCCCTTTTAGAAAATTATATAGACGCGACAACAAGGACAAGAATGCGTCCTTTATAGGGTACAGTACGTAACCTCGTACGGGGCGCTTTCGCGTAAGATCAGCCGACATCCGTGTTTCCTCCACTGAAACACGGCTCCCCGGTGTTGAGAGAAGATAATCTAAATGCACATCGCTTCTTGACAAGTCGTAGAATAAATAAAAACAGGTCCTACGGTCGCGGGGTAAGCACTCCTATCTTTGTTATTCCCCAGCATTGCTGGTCCCCACCCCAGGACTGCTACTTTTGGCCATATCCTAGAAGTTTGTTAATAAGTGTAACAGGGAGTGAACTAGCGATAGATGAGGTTTATTCAGCAACGCTACCGGCCATGTAGAAGCTCACTTCTACGGGCGTGTAGGAAAGTGATCAGCGAGGATAAGAAATTGTGACCATACCAGACCCCACGCAATGCCAGGCGAGGAACTGTGAGTTCAAGCTAATCACTGGCAAATGATCGTAGAGGGCACCTGAAGGGGGAACTATCTAATCCACACCTACTTATATGCGAAAGTTACTTAGTGTACCTCTCTTGGGCGGCGGCGCGTGCATACGTTAACAAGGGCACACGTGTGGCTCGGCAACCATAAGAAGTAGACCTAACGAAATCCAAAGTTGACTGTTAGAATCCGCAGCATATGTGTCTACTGAACTTAGTGCGTCCCGGCTTAGCGCTGAGCCCCTCGCTGATAGTGGAACGCGTAATCCGGGAACGCGATTGTCGCACCGGTTATGTGATTACGGCACGTAGGAAGAGTTTCCTAATCGATAGGTGCTTAGCAGTCGTCTCTGCCACGTTATTATTCCTACCAACACGACTGTCGTATTAATCTAGCCTTCTTGTACTAAGCGACATGACAGGCCTTTCCACGCCACGTGGTGGACTCGAATGTTTACGCGGATGTCAGTTTCGTGCGGACTCCGTATAACCGACCACGACGGTCTCACCGGCAAGTTGAGGACCGCTCCTAATGCCTGTCGGCCATTTACAGGTTATAGCACAACGTCTATGTCTCGACCCGAGGCCTTAATGGGACGCGCTCCCATCTTTCGGTCTGAGTGCTCTGGTGACAACCAGAAGGCATAGAGTTCTTTTGGTCCTGGAACATCCACGATCCATTGACGGTCGCTACGCAAAGCAACAGAACGCGTCCCGCACTCGGCCTGCCTTATGCAACTAGTATCACTGGTTTACTTAGTATGTTAAGGTTCTTGCCACCAACTATCCATCCTCAATTGCATTAACGGCATGCACTATCATACGTGATTAAGCAGTAATCGTCCTTGTTGTGAGGCTTTAACTTTGACCACGGATGGCTGCAAACCACGTACCGAGAAGTCTGGAGCTCGCGACACCTGACTTAGGGAAATCAGTTCACAGTTAAATGTAATAGTTTATTCAAAGGAATCAGTCGATTTAGTCACCGGGTATCGGGCCGTGCTCTCCGAGAGACATAATACTCGCAAGAGAGGAAGACCCTGTATTGGAATAGTATTTCGATATGATATCGAATCTAGCGCTTAGTGACTCTCGCCCACTAATATGTTCTCGCCGCACACTTAGTTCAAGAGCCGATTTGTGAGAGCCGCTACTCGGCTAAGTTAATGACGGCGGGCGCAAATCTATTAGCCGACCCCCAGGCACTATGATTTCTCAGCTCACACTTTTTATTGCCCTAGGCATTAGGGGTCTGTCAATTGCCGCATGTGGTTTTAGTGTGTGAGCATAGTGAACGGAGTTAGAGCCAAATAAGAGTACGGGCCAGATACTTTAGCTCCCGCGCGGGCTCAACTTTTGATCCGATGTGCCCCTAGCAAGCACAAGTACCGTGCTAAGCTACTAGGGTAAATGCCCCGCTTCAGATCCGGTATACGTAGGACCGTAATTTCATAGATGACGTTAAGCACTAACCAATGTCCCCCTCAGGACTGACCTGACCGACAATTCAGCACTGCTACGAATGTGCCCAGCAACCCACACAATATTAACCCCCCGCTGGGTACCATTTCCAGCGCCCCCCTAGCGTACATCTTTGGCCCGGAGTCGTGTTCGGACATTGCAATTGACCTTGTCTCCCAGACTTCTTTGGCCGCATTGTAATACAGAGCGCGAACTACAAAAAGGCCATTTCGGAGTAAAGTGTCCCCGGGTAAGACTAGAGCAACGTAGTAACTACTAGGATAGAGGCAACCAAAGCATTAGTTGAAACAAGCTCCCAATGATCGCGGGTCGTGCCTTCTTCGGCGTAATCTTGAAGGAAAGTTCATGTCAACATGTACCCGCTCTATGGAGTGAACAAGAGATCTCAACGCGGTGCCTGCTTGTCCTACTAAAAACTCTCTATAATCTAGTTTGCCTTAGCTTATATCTTTAGCTTCATTTACGAGCTCCCGCGTCGTATGCGAATACAACTTGTCACAATACAGTTACTAGAAGTAGCGGGACCCATTTTCGAACGCTGGATAATGGGATTAATGAACCCAGAGGCACTAAAATTGTATGGATCTTCTGTGCGGGTCTTTACAACTAGGCACTAGCTCGTCGTACCGTGGTCCCTCCGCACTTACTCATAGCAACCCATTCTGCCCCAACAGAGCTCACTTGCTGACGGGACTCTGCATACACTCGTGTTAGGGCCTTGTATGTCGTCGCTTGTTCATGGTGGAATGCGCACAACGACACATAAGGCTGCCCTTTGTTGCTCTGTACAAATACCCCCCGTGATAGCGTCGTCTTTTGTTCGGGGCAGTAGTTTCCGTGCGGCATTTGCGTGAGGTGGACCTGTGTCGAAGTCGTCGCGTGCTGAGACCGTTAATGTCTCGAGTCGCTCGAGTAGTGAAATTTACAAGGGCTTAGCGGGCGGAGGATAGTACTCTTTATGCATCAGGTGCGGTGCATTCTGTTCCTCTCATTTTATTGCCCATCAGTAGGGAGAGATTTGCGGGTAATGGACACTCGGTACCCCAAAGCTTATGGGGCTTTGGACCTACAAGCACATGTGTTCGCGTTGTCCGATGTTGAACCTGGAGTGGGGTCATTTATATTTACTCTTCTAGGATGACAAAGTTGTCTTTCACATTTCCACGAAGCCCGCACTGTCGACGCAACTCTTACAGCGTTTGTCAAGTCGGAGAAGATCACTCTGTTCGAAGAATGCGCTCTAAAATCGCTTTGAGCTCAGAAGCGCTGTTGCGTCCTTGTAGGAAGGCTGTCAGAACTCTCGGGCATAAGCGTCTGACCCCTGCATTTCGGGCATGGTCTTACTTGTAACACATGGTTAGTTATACGGATACAGAGCCGTCATCGCTAAGGACGTCGTGCCGCACACGTGGGTAACTTGCGAGGTGCTAAACTGTAGAGTTCTTCATTGGGCACACACCTCGGTACCGTATCGGACTTACCAGTACTAAAGTCGGCTTGACTGTAGATACGCACACTTGAACATACGGCGTGTGGCTACGCTGCAAAGAAGTGCCAGGGCAAGCAGAATTCAGTGTGCTTAACGTATGGCATTTTTGATGGCGAGTTTACAACGGAGCAGTTGTATCTTTTAATCCCTGGATAGAGGTATTTGGTTCAGACAGGTAAATGCATTTTGAAACGCATTAAGTGAGCCCGATTCAGACCAACGGTTCGGTTTGGAATAAAACTGGTTATTGCCTCCCACGGGTCTTTTCTCCTGCTCTAGTGGTACGCTAACATCTACTATGGTCACTCTTAGTGGCAAGGGGCCTACATAGCGGTCCATCCGAGCGAAGTGCAAGTTGTGGCGGGCGTTCTTGTGCCCTTGTAAGCCGCTCAATAGAGGTGACTTTAGATAAGGACGCTCTGATACGCCATTCAAAACCAGGGTGCTTATTTCTCCACAGGTATTTTCAACAACGGGCATTGCCCACGCACGGACAATTGGGAACATCCCACGCCGTTACGCATGTCTCTGCGTGACGCTATGTCCCATCTACCGATAGCGTAACCGGACGGAATGTGCGTATGCCTAAAGTGTCATCACTCAATATGTGAACGATAGCGTTTGCGCATAGAGCGAAAATATCTACTCCACAGTGGATGGCGAGATACAAGTCTTCGCGCGCTCGTTAGCAGCACATAGACGCTGCACTGCTGAGCCGTATGATGGACAGCCGTGTGTGATTAGGAAGTTGAACAAGGAATCTACGCACGCGCGTGTGGTGCCTTCGATGAGCCCACCCTGTAATTCGCAGTCGACGGGATTCTCCTAATGCAGAGAGGTAAACGATTTTCAAAGACCTGTCGGACCTGGGACATAACCGGGGAACAGAAAGTCATGCCTCGGCCCCTCGCCACAGGGATAACGGTTCGCGAGCGATTTGACGGAGTGGAGTTGCACCTAATGCACAGGCCGAATCCTGGATTAACGGTGGTCGCGGGCCGCCTTAGGCCGCAAAGCCATACTCACGGTCCAGCGGTCTGATCGGACCCTGCCGGGGACCTGGTTTACGCGCATAACCAGTGTATCGCAGTTAGCGCCGGTAAAAGGCGAAGATGTACCTAGGACGGTTATGGTACACTACGAGTCTGAAGGTATAGGGAGGCTATCCCAGGGATGGAACGGCCCCCAGAAACAGTGTATCCCGTCCAACAATGAGCTGGGTTGCTATCGAATCGAAAATGCCTCGGCTTCCCTAATTCGTCATGGATACACCAAACCAGATTCACATGCGTAGCTCTTTTGGTTTCCCATCTAGAACGGATATGGTGGTTCCCCTAACCACGTCGCAGATTGTACTATACCCCAGCTGACGTTCCAGGCGCGAGCTTACACCATATTATTTCCGTGCATAGAAACCGGTTCATGTTGCCCACAGTATATCTTCTATGAGCTGCTCTCACCGTATGGACATAACGCTACAACTCCCCCGGGCGTGCTCCACATCAATCTTTATCAATTAAGTCGCGAGTTGACTTTCGGCCCGCACCGTGGTGTGGTGCGTGAAAAAGGACCGGGCAAACTCGTGCAGATTGTAAAACCGCGGAATGGATTAGCCGACAGGGTTCCGGTGATTGTCCTGTTGCGGAAACGCGCTTTCATCTGCCCCGTCTACTGATCCTGAATGCTCAAGATCCGGGGATAATTTGACTTGCCTTCAAATTTTAAAATTTCCTGGCAAGTCGGTCGCTGTTTAACGCAACAGGTGCACATAATATTGCCGACGCATGCAGGAGGCGAAGGGGAGAGACAAATCGCAGGGCTGGTTCATCTCCCATAATCCACAGTCTAATTAAATTCGATCTTCATTCCTAAAATTAGGGTTCTCTTGGTATTCAAGCTGTGGCGGCAAACCAGTAACTGCGTCCTAGAATACGGATGAGGTAGATAGATAATGATCTCCCTGCCTTATGGCGGCTCGGCAACAGCAATAATTGGACGAATCATATCTTTGAAGCAAGGACTGTATACCGGGCAGAGGTACACATATAATGTCATGCGCGGCTCGCCAATTATTAACACAGCCACCAAGTACGTCGGTCCAAGCGGCTCCTTGCAGAGATCAACGGGAGCCACACGTAACATGGTGATCGGCCACTTAACGAGGCTGCGCTCCGGCAGCGGCTGCTAACGCCTTGCTTATATCCTGACGACACCGCAGGTGTCACCAGATGTACTATTCAGCATGCCTCGGACCATCGGAAATGTGTTACGAGACTTCGTACTGAGTCGTGGACATGAGGTTCCAATGCTTCTCGGGCTGGTGAAACTCAATGTCCGCATTTAGCAATTTCACCATGCAGACACCTTCCGTCAACAACCGGTAGGGTGCACCGTCCTCGTCTAAAAACGGCAAATATTTCTGTAGCTAAGGTTCGCCAACATTCATTTCGGCCGAAGCTTCAAGGGTACAGGGACTATCCGAATGTAATGGAATGGTGATCGCTCCTATCCGGGTGGAGGTCATGTGGCCAAACCCTCTCCAGTATAGGGACGGGTCTTTTGCGATTCCTAACCAAAGCACGACCTCAGCCTAAAGTTCATTTGTACAGTCTGGTGTATAGGCGGGCTTAGGTTAAAAAAAAGACACACCCGTTTGCTGGGGGGAAGCCTAGCTCCTGTGAGACATGGCGTCACCCCTATGACCATGCATGGGTCAAGGTACAGGTGCGTTGCGGTTATAGAGTAAGGTACCGACCTCTGCAGTCCCGCATGGTACTAGACAACGGCCATAGGCTTCCTTATCTCGCGCGTCCGACCCTGTTTCCGCTTAAAACCTTCAGTAGTTGCTAAGAAACATATTCCTAATCCTAACTAACGCAGGACTGCTGCTAACAATGCGTACTGATTTAGCTCAGACCGCGTATAGCAGGCGGACAGGATTCCGTAGGGATCCGACTTGTCTTTAAAAGGTGAAGCGTTGTTTTTTTAAACCCTGTGCTTCATCATAGCTGCCTTGAAAAGGTAGCGAGACCTGGCCCACTTGACTTGTACACCCACTCGTCTGATGGCCAGTCCCCTACCACATGAGTCGACCCATCACACTGTTAGTAGGCGTCAAAGCATTATCTGCGCCTGCTCCTCAATACTCCCTCAGTCCCGCAGTAGCTCTTCTGGGTGCGTTCAGAGCCCTCTCGAACGTTTCGTCTGCATCGGGTACCCCGTTAAAAGGGGATTCACTTTTGAGTCAGCACCGACGAAGGCGAGAATGTTATCCTTCTCTTGTCTAATCTATTCTCTCCACCCACGGCCCCTATACGAAATCAAGTGGTTTTTATCGCTCGCCCATATGACTAGGGTAGAGCTGCTGAATACTAGAAGAGTGGCTCGACCTTAGAGATTACCATCGGGTTCCCGAATCCTTGGCGCCACAAGCCTTCTTTGATAGTGTTCCCAATAAATCAAGGAGTAGGTCTGAGCTATTCGACACGCGATAGGATTAGTCCGCATCACTTGGTCAGGATTCCACGCCCCCACTGCCAATTGACCGCCTAAGGTTCTTGATTACATCTATCCTAAGAACTTCGCCTGGGTATTCTCCCTATGCGTCCCATTAGGCAAGGTCGTAGGATGATTAAGTTTATTCGCCAGAACTGCGCCTTACTTGCTGCATACGGTACGAATCGCCTGCGCGACGAATTTAGTCTTAAGTCCTTCTATGAAGGAACAATCTTTCATATGTTTGCTATCTTTAACTACAAAAAGTACGCTGGCTTCGCCGTATCCCAGGCCCACGCGAAATGGCAGGTTTATTGGGATAGTGCTTACACAAATCCCCTGGGGTTAATGGATATTGGTGGCGTATAACTAGCATAACTGTACGGTCCCAGATTCGCGGCGCAACCTTGTCTAACCTGTATAGAGCCAACATTTGCATCGGGGGATCGAGGAGACAGCATGAATGTCCGGTTGAAAAGGGGCACGGAGCCTAACACTGTTTCTCTGAGCTGATACCTTAGGCTGGTGTCGCGTTAGGGTTAGCATGGTTAGGCGCGACGCCATTTTTCGGAATGTCGATTGTAGGAACCAACGCAGCCCGCCATTCCTCAAGGAAGGTACTCTAGACTCGTGACTACACCGGCATATGTCTCTCAGCGGTCCGTAAATGCGAATATGACGTATGTGCCCGCCTGAAGATGATCTCGGATACCGCCCCATCATTCTGAGCCTCATCTAAAGCAACCTCAATAATTAGACCGGCAATGTTACCGTGGTTAAGCTTTATAGGCGCTTGTTCCGAACCACCATTCAACCGTCAGAAAAAAGATATCACGGGGCCCATTTCATTAAACCCGAAGGGTGGAATTTAACGCAGAAGTTATTCGGTTTCACTGTCCTCGACCCACCAACCCAGATTAACGGGTCACTCGATCCGCGTCCGGGCTACGACCGGTTTTGGCGATGGAACTACCAAGCTTCTGCCCGCTTCATGGACTTGTCACCTTTGGTAATCGTAGAATTTAATATTCCGACGACGATGCACACCATGGCTGAGTGATGAAGATTTGGCAACCTACCTTACGGCACCCTCTTTCGTAATTGGTGTGTATAGCGCATAAAGGCCGTCCACAGAATTGCATCTGACATGATGGCGTGATACACCCTAAGGTGACATTAGATTAGTTGGAAGGTGTAGCCTGTGACAATTCCAAGTTTAAACGGCTGGTAGAGATGGCGGCTTTCTACTCGATGAAATGAGGACGACATATCTCGCGCCGCCTACGGTCAACAGGACATAGTCAATTTAGTACGTCTTAAGCCACCGCAATTCGTCCCTTTGCTATTTATACAAGTGGTCACGCCTACTAACAATTGCATGACCAGTTCGAAATCTACTGGGAAAAGACGGTGTGGTTACTCGAAGATAGGTCCCAGTCGAGATCAGAATAGGGTCAGTTACAAATACTAGTTGGCCTGAGAAGATACCGTCCGTTGAGCTAGATGTCGCTGGAGGGTGCAAGAGTCAGATGTGAGCTAGTCCAGTAGCCCTCGCAATTCGCGTAATCCAACACCAACTCTGCCCGAGGATTTGTGCCTCTTTGGGTACGGCAATCAGCGCTCCGGGGTAACGCCGTTGGTATTAGCCACATCATCCATAGTAAGTAGTAAGGATATACACGGAGAGTATCACTAAGAGGTCCAGCCAACAATGTCAGGCTCGTAAGGGTGCTTCTTCGGGAGAGATGACTACTCTCTTCCTAAAAACCGTAACGCACGTCAGAGGGCGATAAGTCTGGATTTTACTGAATTTTCCGGACTACCATAGCACAATCCTACTTGATAGTTGATGTTGTACCTGACCGTTCACGATCATGTCCTCTCCTTTCCGTTTGAGGCCAGCAATGGGCCAGTACCTTCAACAGTATCTTATGTGATGCTAATGAACCTCGAACCCGTCCAGTCCGGCCCAGAGGCCTACCTCAAGCCCACAGCTATTTTTCATGCTCGGGGAAAAATTAAAAACGAGTTCTGTTGATAGCAATGCCGAGTCAACATTACGGTTGCTGGACCCCGATCATTAATTTACGAGTAGCAATCGCGCTCCAAACCAAAAAACCACTCTGTGGAGTCTATTAGTGGAACGGGAACTTTAGAATCACCGGATATGCAGGTGCGAAACAGTGCAATCAACAGGCAATGGCCGGCGCGTTGATCTAAGATGAAAAGTTCCAGCGGGCCTCTTGCGGCGCAACCTTATGTTTGTCCGACATCGAGTATGTCTCAGGTTAACAAGACGCCTACTTTTCCCGGGCATTAGCGTCGGATTGTATGTTGCTCCGCCTACGCCAACGCTTAACAAGTCTACACGAGATCAATATGCCTGACTTGCTTCAGGGATATCGCCTTGGAATGAACTCCTAAGAACCAGCCAACGCCCCTTTTCTCCGCACCCACTTCTCTCATATGGGAACAATATTAAAAAACCTCGTACGCTTTTTCTACAACTCACGCAAATTGAGCGCCGGTTCCTGAAGAACCGGAAGCGGTGGCTAACGTCCCTGAGCACCACGTCGTCCTGTCTTGGAGAGTTCGTTTGAGGTCTACACCGCCAATTAATTGGACATTCTGATCTCCCGAGCCTACACGCTAGTTACTGATCCCATTGATCTTGGACAGGAAAAGACGACGCCCAACAGGGATACCATGCGACGCCGGCGGCTTGAGGTAGGAGTCAACGTCTGCCGCCGTCGGGGTGGTTTACGCTTTTTCTAAGGGGTGAGATTCGAGCAAAGAGGGAGACATAACATTTCTGAAAAATACTCAGGAGCGCACCATACCTGTTGCAGGAGTAAAGGGTACTCCCAGCGATGATTTGACCTCAAGGTGACTCGGGACGGAAGAAATGAGGACCAAGTGAATTTCGCGCACTGTTCCAGAGGGTTTCCGCAGCCCACGGTTGTCGATCGTGGTTGCATTCCTTAGGTCTCAACGACCCTTCGTCTCGTAATCAATCTTTAGAATAATCTACTAGTAGGCCGTACGAGAATAGAGGGCATATCACAGAATTGATCACAGGAGCATGCTTACCGATCTCCTGCTGTGTATGAGTGGCCAAGGCCCCATGTATCGTTTCGCAACTTGTCTGCACGATTAGGAGTTACACTTGTGAGGCCTATTAGATGATTCTTTTGTGTGCAACAACAGCACCGTGAGGGCTGGCGACGGTTGGAGGCATCTTCTGTTCGCAGTCACGTCCCTAGGTTGGCAGCCCCCTGTAGGCACAGATACATTATTAGGGGTTGACGTTTGCTGGCCCGACTTCCAAGTAGCAGGCTACAAGCCAAGACGTGCCAGTCATACAACTGATCGCTGTTCGGAACAGGCTTAAGCTTTTCATATCAAAAAGGGGCCCCAGTCCGGCCACCTTGAAGCTCACGATGTTAAATTCCTCGCTGTATTTAAAATCGCGATGTTGGTTACTGTCCCGAGCGCCAAGGCCCTTCGTCCTTAGCTCAGCCCCAATTATCGGCTATACTATTACTATATTCTCGATACCCTTTAGGACGCGTATCAGGAATCCTCCCTCGAGAATACCCAACGATGCGACTCCTTACAGGCGTCCATGCGACCCCGCATCATGCTTGGTTCCTATCGAATGTAAGTTACGCAATGTATGCCCCACTGTGCACCCGAAAGCCCTAATAGAGGCTGGGGCAGACCGGTGACGGCATATCATAGTACTGGGGAGTCCGACAGGTCTTTTGGTGCCAGGTCAGCGGATTTTTCACCGATTTGCCTCGTATTGTCATACTGGAGTTCTGTTTTGCGCGTTAAGCACCTATGCTATCAAGAGAGCCCCATAACGCACGGTGCATCCTGATGCTCACTTGATTCCCACATCGCGATTGGTCTCCCCTAAGAACTAGTAGACACGGCTGCGGAGTCCCTAATCTCTCCCCTAATCCTACTAGTGAGGACGACCTGTTCGCGGGAGAGGGACACTCGCTGCTGAAATTCCCGACATTCTTGTCCACAACCTATCGCGAGCGGATCAACTGGAGCACAACGATACAGCGCGGGTAGGTCCATCTATTTGTGGTACTTATCTCACCGACCAGAATGCAGAGTGGGTAAGCTTGCGCTGGCCGACGGGCGGACCGCATGGATCTCTAAGGTCCAGCGGTTAATCCTGTGAACGTCGCGGCTAGCGACACATAAGCTACATGATCGACTCGCTCTCCCAACATTGAACCTTGTGAAGGGTCCTATCGACTGAGTAAAGAACGACCTTCCGAGATAGGAAACTCTCGTTATGCCGCACTTCTTCTCCTGGCCGGTAGTAGCTACCCAATTTATCTTGGGGACGGCTGTCCAGATAAGCCCGGTTCGGTTTAACCTTTAAATAAGTCGCGGCAAGTGCGCTCCGCAGCCACATAGGCACCAGCTGCAGAAGGCCGTCTAACGGCGAGATTGCGAATTTGCTGCGAACAATACCTCACTCATCATCGGGCTTCTGAGGCGGAAGCGTCTCGTTGAGTACGAATCTAGTAGCTTCGCTGGGACTCTTGATATATTACTTGAATAAACCACGACTTGTATTGAAAGTTACCTCCGTTTCGGGGCAGGATCGGTACTACTGTAGATATACCAGCGCGCAAGCCTCCCACACCAGGCAGCGACCGCAGCTCCCTATTGGCATCGTGTGTGTAGCGCTTTTGCTATACGCATTTGGTAATTCTATTCTTACGCGATGCAGAATCAACATTAAGAGCAAAGACACTAGATTCCCCGACCCACGTAAATCTAGTTGCAGTTTATTTCATTTAAGGCCGCATGCGACACAGACAGCCCCGGCAAGCGTGCCTTCTGGCCCGGTCCCATATGCGCTAATGCGAATTGCGGCGCATGTTCCCGAGGAGCGATCCTGGTAATGTTATTATCATTACATGTTCCGCTAACCCTCCATCTTCGAGCTGTACAATCTCATACGAACCCATCTCTATAGCCGTTCCATGGACAAGCCTGTAACGGGCGACCCAAGGGGGTAGCGGAAACCCTCTGGCGACTTTGCCCCAAACACAACGTCCTTTCGAAGCTAGTCAGTACTTGATAGATAAGATTTCTGTAGTCCCTGGGTTGACTTACGGGTCCTAAGTACACCAAGATTCCTTACGGTCGTTAGGCGCCGTGTAAAACAAATGCTACCCTGAGCCTGATGATTGGCTGTCCTAGTTCGCCCATCTTCCTATTGACGGCATCCATATGAGGTGGCCAGGGCGTGCTGTTTATGTAAAATAACCTGTCGTACCACGGTCAAAGAGCCTGACAAGAGTCGAATGACCAACCTCCACTAACTGGTTTTACTCGAGTGCAAGACGACTGATTTAAAGGGAACGACATCAAATTTGAGTATACTGTGTCTACCATCAGAATGATAGAGTTGTGCCGTGTTACGCTCAACGAGCGATTTGACACCAAATAATACAGCACCAGTAGTGCGAATCTCATGTTTCACGCTCGGCGCGTAATACTCTTGACCTCACAGGTACGAGGGGTATGCTTAAGAACTGTGAAATGGTGCAGCAAGTTCGAGTCATAAGCAGTACGTTGTACCGTGAAGGCATGGTGAACATCCGTCTAGCTCCGAGCCTAGCCCAAAAACACACTAATGACCCTGCGATTCAGATAACAGGGTCTGAGTTTGCCTATACTTTAAAGATCCACTTTGTGACTATGTCGAGACGTAAGGATCCATACACTCGACCAAGCACACCCCGCTTAACTTCAGGATTAGACGGCAGATCGAATCAAAGCCGCTGTAGCCGCTGATGCTGCACCATCGGAGTGTGGATTAGAAGCCCCGCAACCTTATGCTATATCATACACCGTATCTGATCCTTAAATCTCCCGTATGGAATCTGTTATGATGTGGCATGTAACTTTAGCACTCTCGACGTAATTCGTGTCCGCTCGAGAGTTAGATCGAGACGTCAGTCACACCGGTTCGCATTTGCTCTACCTTCCGGCTCGTTGAATCAGTTGTAGAATATATGCCGAGGTTGTAATAGTGGCAAATTCTTTGCCACAAACTATAATGAACAGAACATCCCGCCATCAAAGTCCCCAATATGCGTGTCTTCTTGGAACTGTCGCTTGTTCTCATTGTCAAAACCTATTCTCTAGCCAACACCCGCTTATACGCCTCCTGGGTCCTGTAAAACATTAGCAATGCGTTCACAAAGTCGTATCCTTCCGGATACAGGTCAGGTCGTGTCCAGAATTCTATCGACATTGACTGTCCAGAGCCGCCTACTTGCCTACGCAACCCCGATAAGGCCACGAGGCGCATCGTGGAGACCTAAAAAACGGACAGTTTCGGTGTGTACCATTCAATTAGATGTGCAGAGACTAATATTAATGCTAGCAGCTGATATTGTGACATCAGCTTCGGTGTGCCGGTCAGTTTAACACTCCCTTGGCGCGTGTAGCTTGGTTAGAACAGACGGTACAGGGGCAGTGTATGGTGTTTGAGCGCATGAAGGGCGCCGAATCCTTCATGACGAGTTGCAGAGGGATAAGTGATTCCAGAAAAGTTTCTAGAGAACACGTCCAGTGTGAGACACGTAATTGTAATAGACCACAAGAGTCAAGGCAATCAACTTACAGATGTGACCCGCGAGCTGTGCATTGTGCCAGAGTCGCAGCCCGCTAAAATTGGGGTGTCCCTCGACCTGGATGGCATCTTGGCGTAATGCTGTGCCACGACCTAGAATCTATCCAGTCGTACTGGAGGCCCACACATTACTAGTTCACACTTACGAATTCCACTATCTAAAGAGTCGCTAATGCGTACGCGTCACCGTAAGGCCCCACACTAGCCCGGGTGTCCGGAGTCCAATTGAGAAATACCTCTATTCCTGAACAATCGACCACCCGGGGGAAC
		</sequence>
    <sequence><taxon idref="Location_2_3_0|28.650131419360058"/>
			TCTCCGGGGCGCCGTATCGAAGGGCTAGGAATTACCAACTCTGCACCGCAGCGATGGGGGATTTTTGTCCTTTGTCTTCAGATTGCCGCCGGGGTGACCCTAAGAATTGGTTCCCTTTTAGAAAATTATATAGACGCGACAACAAGGACAAGAATGCGTCCTTTATAGGGTACAGTACGTAACCTCGTACGGGGCGCTTTCGCGTAAGATCAGCCGACATCCGTGTTTCCTCCACTGAAACACGGCTCCCCGGTGTTGAGAGAAGATAATCTAAATGCACATCGCTTCTTGACAAGTCGTAGAATAAATAAAAACAGGTCCTACGGTCGCGGGGTAAGCACTCCTATCTTTGTTATTCCCCAGCATTGCTGGTCCCCACCCCAGGACTGCTACTTTTGGCCATATCCTAGAAGTTTGTTAATAAGTGTAACAGGGAGTGAACTAGCGATAGATGAGGTTTATTCAGCAACGCTACCGGCCATGTAGAAGCTCACTTCTACGGGCGTGTAGGAAAGTGATCAGCGAGGATAAGAAATTGTGACCATACCAGACCCCACGCAATGCCAGGCGAGGAACTGTGAGTTCAAGCTAATCACTGGCAAATGATCGTAGAGGGCACCTGAAGGGGGAACTATCTAATCCACACCTACTTATATGCGAAAGTTACTTAGTGTACCTCTCTTGGGCGGCGGCGCGTGCATACGTTAACAAGGGCACACGTGTGGCTCGGCAACCATAAGAAGTAGACCTAACGAAATCCAAAGTTGACTGTTAGAATCCGCAGCATATGTGTCTACTGAACTTAGTGCGTCCCGGCTTAGCGCTGAGCCCCTCGCTGATAGTGGAACGCGTAATCCGGGAACGCGATTGTCGCACCGGTTATGTGATTACGGCACGTAGGAAGAGTTTCCTAATCGATAGGTGCTTAGCAGTCGTCTCTGCCACGTTATTATTCCTACCAACACGACTGTCGTATTAATCTAGCCTTCTTGTACTAAGCGACATGACAGGCCTTTCCACGCCACGTGGTGGACTCGAATGTTTACGCGGATGTCAGTTTCGTGCGGACTCCGTATAACCGACCACGACGGTCTCACCGGCAAGTTGAGGACCGCTCCTAATGCCTGTCGGCCATTTACAGGTTATAGCACAACGTCTATGTCTCGACCCGAGGCCTTAATGGGACGCGCTCCCATCTTTCGGTCTGAGTGCTCTGGTGACAACCAGAAGGCATAGAGTTCTTTTGGTCCTGGAACATCCACGATCCATTGACGGTCGCTACGCAAAGCAACAGAACGCGTCCCGCACTCGGCCTGCCTTATGCAACTAGTATCACTGGTTTACTTAGTATGTTAAGGTTCTTGCCACCAACTATCCATCCTCAATTGCATTAACGGCATGCACTATCATACGTGATTAAGCAGTAATCGTCCTTGTTGTGAGGCTTTAACTTTGACCACGGATGGCTGCAAACCACGTACCGAGAAGTCTGGAGCTCGCGACACCTGACTTAGGGAAATCAGTTCACAGTTAAATGTAATAGTTTATTCAAAGGAATCAGTCGATTTAGTCACCGGGTATCGGGCCGTGCTCTCCGAGAGACATAATACTCGCAAGAGAGGAAGACCCTGTATTGGAATAGTATTTCGATATGATATCGAATCTAGCGCTTAGTGACTCTCGCCCACTAATATGTTCTCGCCGCACACTTAGTTCAAGAGCCGATTTGTGAGAGCCGCTACTCGGCTAAGTTAATGACGGCGGGCGCAAATCTATTAGCCGACCCCCAGGCACTATGATTTCTCAGCTCACACTTTTTATTGCCCTAGGCATTAGGGGTCTGTCAATTGCCGCATGTGGTTTTAGTGTGTGAGCATAGTGAACGGAGTTAGAGCCAAATAAGAGTACGGGCCAGATACTTTAGCTCCCGCGCGGGCTCAACTTTTGATCCGATGTGCCCCTAGCAAGCACAAGTACCGTGCTAAGCTACTAGGGTAAATGCCCCGCTTCAGATCCGGTATACGTAGGACCGTAATTTCATAGATGACGTTAAGCACTAACCAATGTCCCCCTCAGGACTGACCTGACCGACAATTCAGCACTGCTACGAATGTGCCCAGCAACCCACACAATATTAACCCCCCGCTGGGTACCATTTCCAGCGCCCCCCTAGCGTACATCTTTGGCCCGGAGTCGTGTTCGGACATTGCAATTGACCTTGTCTCCCAGACTTCTTTGGCCGCATTGTAATACAGAGCGCGAACTACAAAAAGGCCATTTCGGAGTAAAGTGTCCCCGGGTAAGACTAGAGCAACGTAGTAACTACTAGGATAGAGGCAACCAAAGCATTAGTTGAAACAAGCTCCCAATGATCGCGGGTCGTGCCTTCTTCGGCGTAATCTTGAAGGAAAGTTCATGTCAACATGTACCCGCTCTATGGAGTGAACAAGAGATCTCAACGCGGTGCCTGCTTGTCCTACTAAAAACTCTCTATAATCTAGTTTGCCTTAGCTTATATCTTTAGCTTCATTTACGAGCTCCCGCGTCGTATGCGAATACAACTTGTCACAATACAGTTACTAGAAGTAGCGGGACCCATTTTCGAACGCTGGATAATGGGATTAATGAACCCAGAGGCACTAAAATTGTATGGATCTTCTGTGCGGGTCTTTACAACTAGGCACAAGCTCGTCGTACCGTGGTCCCTCCGCACTTACTCATAGCAACCCATTCTGCCCCAACAGAGCTCACTTGCTGACGGGACTCTGCATACACTCGTGTTAGGGCCTTGTATGTCGTCGCTTGTTCATGGTGGAATGCGCACAACGACACATAAGGCTGCCCTTTGTTGCTCTGTACAAATACCCCCCGTGATAGCGTCGTCTTTTGTTCGGGGCAGTAGTTTCCGTGCGGCATTTGCGTGAGGTGGACCTGTGTCGAAGTCGTCGCGTGCTGAGACCGTTAATGTCTCGAGTCGCTCGAGTAGTGAAATTTACAAGGGCTTAGCGGGCGGAGGATAGTACTCTTTATGCATCAGGTGCGGTGCATTCTGTTCCTCTCATTTTATTGCCCATCAGTAGGGAGAGATTTGCGGGTAATGGACACTCGGTACCCCAAAGCTTATGGGGCTTTGGACCTACAAGCACATGTGTTCGCGTTGTCCGATGTTGAACCTGGAGTGGGGTCATTTATATTTACTCTTCTAGGATGACAAAGTTGTCTTTCACATTTCCACGAAGCCCGCACTGTCGACGCAACTCTTACAGCGTTTGTCAAGTCGGAGAAGATCACTCTGTTCGAAGAATGCGCTCTAAAATCGCTTTGAGCTCGGAAGCGCTGTTGCGTCCTTGTAGGAAGGCTGTCAGAACTCTCGGGCATAAGCGTCTGACCCCTGCATTTCGGGCATGGTCTTACTTGTAACACATGGTTAGTTATACGGATACAGAGCCGTCATCGCTAAGGACGTCGTGCCGCACACGTGGGTAACTTGCGAGGTGCTAAACTGTAGAGTTCTTCATTGGGCACACACCTCGGTACCGTATCGGACTTACCAGTACTAAAGTCGGCTTGACTGTAGATACGCACACTTGAACATACGGCGTGTGGCTACGCTGCAAAGAAGTGCCAGGGCAAGCAGAATTCAGTGTGCTTAACGTATGGCATTTTTGATGGCGAGTTTACAACGGAGCAGTTGTATCTATTAATCCCTGGATAGAGGTATTTGGTTCAGACAGGTAAATGCATTTTGAAACGCATTAAGTGAGCCCGATTCAGACCAACGGTTCGGTTTGGAATAAAACTGGTTATTGCCTCCCACGGGTCTTTTCTCCTGCTCTAGTGGTACGCTAACATCTACTATGGTCACTCTTAGTGGCAAGGGGCCTACATAGCGGTCCATCCGAGCGAAGTGCAAGTTGTGGCGGGCGTTCTTGTGCCCTTGTAAGCCGCTCAATAGAGGTGACTTTAGATAAGGACGCTCTGATACGCCATTCAAAACCAGGGTGCTTATTTCTCCACAGGTATTTTCAACAACGGGCATTGCCCACGCACGGACAATTGGGAACATCCCACGCCGTTACGCATGTCTCTGCGTGACGCTATGTCCCATCTACCGATAGCGTAACCGGACGGAATGTGCGTATGCCTAAAGTGTCATCACTCAATATGTGAACGATAGCGTTTGCGCATAGAGCGAAAATATCTACTCCACAGTGGATGGCGAGATACAAGTCTTCGCGCGCTCGTTAGCAGCACATAGACGCTGCACTGCTGAGCCGTATGATGGACAGCCGTGTGTGATTAGGAAGTTGAACAAGGAATCTACGCACGCGCGTGTGGTGCCTTCGATGAGCCCACCCTGTAATTCGCAGTCGACGGGATTCTCCTAATGCAGAGAGGTAAACGATTTTCAAAGACCTGTCGGACCTGGGACATAACCGGGGAACAGAAAGTCATGCCTCGGCCCCTCGCCACAGGGATAACGGTTCGCGAGCGATTTGACGGAGTGGAGTTGCACCTAATGCACAGGCCGAATCCTGGATTAACGGTGGTCGCGGGCCGCCTTAGGCCGCAAAGCCATACTCACGGTCCAGCGGTCTGATCGGACCCTGCCGGGGACCTGGTTTACGCGCATAACCAGTGTATCGCAGTTAGCGCCGGTAAAAGGCGAAGATGTACCTAGGACGGTTATGGTACACTACGAGTCTGAAGGTATAGGGAGGCTATCCCAGGGATGGAACGGCCCCCAGAAACAGTGTATCCCGTCCAACAATGAGCTGGGTTGCTATCGAATCGAAAATGCCTCGGCTTCCCTAATTCGTCATGGATACACCAAACCAGATTCACATGCGTAGCTCTTTTGGTTTCCCATCTAGAACGGATATGGTGGTTCCCCTAACCACGTCGCAGATTGTACTATACCCCAGCTGACGTTCCAGGCGCGAGCTTACACCATATTATTTCCGTGCATAGAAACCGGTTCATGTTGCCCACAGTATATCTTCTATGAGCTGCTCTCACCGTATGGACATAACGCTACAACTCCCCCGGGCGTGCTCCACATCAATCTTTATCAATTAAGTCGCGAGTTGACTTTCGGCCCGCACCGTGGTGTGGTGCGTGAAAAAGGACCGGGCAAACTCGTGCAGATTGTAAAACCGCGGAATGGATTAGCCGACAGGGTTCCGGTGATTGTCCTGTTGCGGAAACGCGCTTTCATCTGCCCCGTCTACTGATCCTGAATGCTCAAGATCCGGGGATAATTTGACTTGCCTTCAAATTTTAAAATTTCCTGGCAAGTCGGTCGCTGTTTAACGCAACAGGTGCACATAATATTGCCGACGCATGCAGGAGGCGAAGGGGAGAGACAAATCGCAGGGCTGGTTCATCTCCCATAATCCACAGTCTAATTAAATTCGATCTTCATTCCTAAAATTAGGGTTCTCTTGGTATTCAAGCTGTGGCGGCAAACCAGTAACTGCGTCCTAGAATACGGATGAGGTAGATAGATAATGATCTCCCTGCCTTATGGCGGCTCGGCAACAGCAATAATTGGACGAATCATATCTTTGAAGCAAGGACTGTATACCGGGCAGAGGTACACATATAATGTCATGCGCGGCTCGCCAATTATTAACACAGCCACCAAGTACGTCGGTCCAAGCGGCTCCTTGCAGAGATCAACGGGAGCCACACGTAACATGGTGATCGGCCACTTAACGAGGCTGCGCTCCGGCAGCGGCTGCTAACGCCTTGCTTATATCCTGACGACACCGCAGGTGTCACCAGATGTACTATTCAGCATGCCTCGGACCATCGGAAATGTGTTACGAGACTTCGTACTGAGTCGTGGACATGAGGTTCCAATGCTTCTCGGGCTGGTGAAACTCAATGTCCGCATTTAGCAATTTCACCATGCAGACACCTTCCGTCAACAACCGGTAGGGTGCACCGTCCTCGTCTAAAAACGGCAAATATTTCTGTAGCTAAGGTTCGCCAACATTCATTTCGGCCGAAGCTTCAAGGGTACAGGGACTATCCGAATGTAATGGAATGGTGATCGCTCCTATCCGGGTGGAGGTCATGTGGCCAAACCCTCTCCAGTATAGGGACGGGTCTTTTGCGATTCCTAACCAAAGCACGACCTCAGCCTAAAGTTCATTTGTACAGTCTGGTGTATAGGCGGGCTTAGGTTAAAAAAAAGACACACCCGTTTGCTGGGGGGAAGCCTAGCTCCTGTGAGACATGGCGTCACCCCTATGACCATGCATGGGTCAAGGTACAGGTGCGTTGCGGTTATAGAGTAAGGTACCGACCTCTGCAGTCCCGCATGGTACTAGACAACGGCCATAGGCTTCCTTATCTCGCGCGTCCGACCCTGTTTCCGCTTAAAACCTTCAGTAGTTGCTAAGAAACATATTCCTAATCCTAACTAACGCAGGACTGCTGCTAACAATGCGTACTGATTTAGCTCAGACCGCGTATAGCAGGCGGACAGGATTCCGTAGGGATCCGACTTGTCTTTAAAAGGTGAAGCGTTGTTTTTTTAAACCCTGTGCTTCATCATAGCTGCCTTGAAAAGGTAGCGAGACCTGGCCCACTTGACTTGTACACCCACTCGTCTGATGGCCAGTCCCCTACCACATGAGTCGACCCATCACACTGTTAGTAGGCGTCAAAGCATTATCTGCGCCTGCTCCTCAATACTCCCTCAGTCCCGCAGTAGCTCTTCTGGGTGCGTTCAGAGCCCTCTCGAACGTTTCGTCTGCATCGGGTACCCCGTTAAAAGGGGATTCACTTTTGAGTCAGCACCGACGAAGGCGAGAATGTTATCCTTCTCTTGTCTAATCTATTCTCTCCACCCACGGCCCCTATACGAAATCAAGTGGTTTTTATCGCTCGCCCATATGACTAGGGTAGAGCTGCTGAATACTAGAAGAGTGGCTCGACCTTAGAGATTACCATCGGGTTCCCGAATCCTTGGCGCCACAAGCCTTCTTTGATAGTGTTCCCAATAAATCAAGGAGTAGGTCTGAGCTATTCGACACGCGATAGGATTAGTCCGCATCACTTGGTCAGGATTCCACGCCCCCACTGCCAATTGACCGCCTAAGGTTCTTGATTACATCTATCCTAAGAACTTCGCCTGGGTATTCTCCCTATGCGTCCCATTAGGCAAGGTCGTAGGATGATTAAGTTTATTCGCCAGAACTGCGCCTTACTTGCTGCATACGGTACGAATCGCCTGCGCGACGAATTTAGTCTTAAGTCCTTCTATGAAGGAACAATCTTTCATATGTTTGCTATCTTTAACTACAAAAAGTACGCTGGCTTCGCCGTATCCCAGGCCCACGCGAAATGGCAGGTTTATTGGGATAGTGCTTACACAAATCCCCTGGGGTTAATGGATATTGGTGGCGTATAACTAGCATAACTGTACGGTCCCAGATTCGCGGCGCAACCTTGTCTAACCTGTATAGAGCCAACATTTGCATCGGGGGATCGAGGAGACAGCATGAATGTCCGGTTGAAAAGGGGCACGGAGCCTAACACTGTTTCTCTGAGCTGATACCTTAGGCTGGTGTCGCGTTAGGGTTAGCATGGTTAGGCGCGACGCCATTTTTCGGAATGTCGATTGTAGGAACCAACGCAGCCCGCCATTCCTCAAGGAAGGTACTCTAGACTCGTGACTACACCGGCATATGTCTCTCAGCGGTCCGTAAATGCGAATATGACGTATGTGCCCGCCTGAAGATGATCTCGGATACCGCCCCATCGTTCTGAGCCTCATCTAAAGCAACCTCAATAATTAGACCGGCAATGTTACCGTGGTTAAGCTTTATAGGCGCTTGTTCCGAACCACCATTCAACCGTCAGAAAAAAGATATCACGGGGCCCATTTCATTAAACCCGAAGGGTGGAATTTAACGCAGAAGTTATTCGGTTTCACTGTCCTCGACCCACCAACCCAGATTAACGGGTCACTCGATCCGCGTCCGGGCTACGACCGGTTTTGGCGATGGAACTACCAAGCTTCTGCCCGCTTCATGGACTTGTCACCTTTGGTAATCGTAGAATTTAATATTCCGACGACGATGCACACCATGGCTGAGTGATGAAGATTTGGCAACCTACCTTACGGCACCCTCTTTCGTAATTGGTGTGTATAGCGCATAAAGGCCGTCCACAGAATTGCATCTGACATGATGGCGTGATACACCCTAAGGTGACATTAGATTAGTTGGAAGGTGTAGCCTGTGACAATTCCAAGTTTAAACGGCTGGTAGAGATGGCGGCTTTCTACTCGATGAAATGAGGACGACATATCTCGCGCCGCCTACGGTCAACAGGACATAGTCAATTTAGTACGTCTTAAGCCACCGCAATTCGTCCCTTTGCTATTTATACAAGTGGTCACGCCTACTAACAATTGCATGACCAGTTCGAAATCTACTGGGAAAAGACGGTGTGGTTACTCGAAGATAGGTCCCAGTCGAGATCAGAATAGGGTCAGTTACAAATACTAGTTGGCCTGAGAAGATACCGTCCGTTGAGCTAGATGTCGCTGGAGGGTGCAAGAGTCAGATGTGAGCTAGTCCAGTAGCCCTCGCAATTCGCGTAATCCAACACCAACTCTGCCCGAGGATTTGTGCCTCTTTGGGTACGGCAATCAGCGCTCCGGGGTAACGCCGTTGGTATTAGCCACATCATCCATAGTAAGTAGTAAGGATATACACGGAGAGTATCACTAAGAGGTCCAGCCAACAATGTCAGGCTCGTAAGGGTGCTTCTTCGGGAGAGATGACTACTCTCTTCCTAAAAACCGTAACGCACGTCAGAGGGCGATAAGTCTGGATTTTACTGAATTTTCCGGACTACCATAGCACAATCCTACTTGATAGTTGATGTTGTACCTGACCGTTCACGATCATGTCCTCTCCTTTCCGTTTGAGGCCAGCAATGGGCCAGTACCTTCAACAGTATCTTATGTGATGCTAATGAACCTCGAACCCGTCCAGTCCGGCCCAGAGGCCTACCTCAAGCCCACAGCTATTTTTCATGCTCGGGGAAAAATTAAAAACGAGTTCTGTTGATAGCAATGCCGAGTCAACATTACGGTTGCTGGACCCCGATCATTAATTTACGAGTAGCAATCGCGCTCCAAACCAAAAAACCACTCTGTGGAGTCTATTAGTGGAACGGGAACTTTAGAATCACCGGATATGCAGGTGCGAAACAGTGCAATCAACAGGCAATGGCCGGCGCGTTGATCTAAGATGAAAAGTTCCAGCGGGCCTCTTGCGGCGCAACCTTATGTTTGTCCGACATCGAGTATGTCTCAGGTTAACAAGACGCCTACTTTTCCCGGGCATTAGCGTCGGATTGTATGTTGCTCCGCCTACGCCAACGCTTAACAAGTCTACACGAGATCAATATGCCTGACTTGCTTCAGGGATATCGCCTTGGAATGAACTCCTAAGAACCAGCCAACGCCCCTTTTCTCCGCACCCACTTCTCTCATATGGGAACAATATTAAAAAACCTCGTACGCTTTTTCTACAACTCACGCAAATTGAGCGCCGGTTCCTGAAGAACCGGAAGCGGTGGCTAACGTCCCTGAGCACCACGTCGTCCTGTCTTGGAGAGTTCGTTTGAGGTCTACACCGCCAATTAATTGGACATTCTGATCTCCCGAGCCTACACGCTAGTTACTGATCCCATTGATCTTGGACAGGAAAAGACGACGCCCAACAGGGATACCATGCGACGCCGGCGGCTTGAGGTAGGAGTCAACGTCTGCCGCCGTCGGGGTGGTTTACGCTTTTTCTAAGGGGTGAGATTCGAGCAAAGAGGGAGACATAACATTTCTGAAAAATACTCAGGAGCGCACCATACCTGTTGCAGGAGTAAAGGGTACTCCCAGCGATGATTTGACCTCAAGGTGACTCGGGACGGAAGAAATGAGGACCAAGTGAATTTCGCGCACTGTTCCAGAGGGTTTCCGCAGCCCACGGTTGTCGATCGTGGTTGCATTCCTTAGGTCTCAACGACCCTTCGTCTCGTAATCAATCTTTAGAATAATCTACTAGTAGGCCGTACGAGAATAGAGGGCATATCACAGAATTGATCACAGGAGCATGCTTACCGATCTCCTGCTGTGTATGAGTGGCCAAGGCCCCATGTATCGTTTCGCAACTTGTCTGCACGATTAGGAGTTACACTTGTGAGGCCTATTAGATGATTCTTTTGTGTGCAACAACAGCACCGTGAGGGCTGGCGACGGTTGGAGGCATCTTCTGTTCGCAGTCACGTCCCTAGGTTGGCAGCCCCCTGTAGGCACAGATACATTATTAGGGGTTGACGTTTGCTGGCCCGACTTCCAAGTAGCAGGCTACAAGCCAAGACGTGCCAGTCATACAACTGATCGCTGTTCGGAACAGGCTTAAGCTTTTCATATCAAAAAGGGGCCCCAGTCCGGCCACCTTGAAGCTCACGATGTTAAATTCCTCGCTGTATTTAAAATCGCGATGTTGGTTACTGTCCCGAGCGCCAAGGCCCTTCGTCCTTAGCTCAGCCCCAATTATCGGCTATACTATTACTATATTCTCGATACCCTTTAGGACGCGTATCAGGAATCCTCCCTCGAGAATACCCAACGATGCGCCTCCTTACAGGCGTCCATGCGACCCCGCATCATGCTTGGTTCCTATCGAATGTAAGTTACGCAATGTATGCCCCACTGTGCACCCGAAAGCCCTAATAGAGGCTGGGGCAGACCGGTGACGGCATATCATAGTACTGGGGAGTCCGACAGGTCTTTTGGTGCCAGGTCAGCGGATTTTTCACCGATTTGCCTCGTATTGTCATACTGGAGTTCTGTTTTGCGCGTTAAGCACCTATGCTATCAAGAGAGCCCCATAACGCACGGTGCATCCTGATGCTCACTTGATTCCCACATCGCGATTGGTCTCCCCTAAGAACTAGTAGACACGGCTGCGGAGTCCCTAATCTCTCCCCTAATCCTACTAGTGAGGACGACCTGTTCGCGGGAGAGGGACACTCGCTGCTGAAATTCCCGACATTCTTGTCCACAACCTATCGCGAGCGGATCAACTGGAGCACAACGATACAGCGCGGGTAGGTCCATCTATTTGTGGTACTTATCTCACCGACCAGAATGCAGAGTGGGTAAGCTTGCGCTGGCCGACGGGCGGACCGCATGGATCTCTAAGGTCCAGCGGTTAATCCTGTGAACGTCGCGGCTAGCGACACATAAGCTACATGATCGACTCGCTCTCCCAACATTGAACCTTGTGAAGGGTCCTATCGACTGAGTAAAGAACGACCTTCCGAGATAGGAAACTCTCGTTATGCCGCACTTCTTCTCCTGGCCGGTAGTAGCTACCCAATTTATCTTGGGGACGGCTGTCCAGATAAGCCCGGTTCGGTTTAACCTTTAAATAAGTCGCGGCAAGTGCGCTCCGCAGCCACATAGGCACCAGCTGCAGAAGGCCGTCTAACGGCGAGATTGCGAATTTGCTGCGAACAATACCTCACTCATCATCGGGCTTCTGAGGCGGAAGCGTCTCGTTGAGTACGAATCTAGTAGCTTCGCTGGGACTCTTGATATATTACTTGAATAAACCACGACTTGTATTGAAAGTTACCTCCGTTTCGGGGCAGGATCGGTACTACTGTAGATATACCAGCGCGCAAGCCTCCCACACCAGGCAGCGACCGCAGCTCCCTATTGGCATCGTGTGTGTAGCGCTTTTGCTATACGCATTTGGTAATTCTATTCTTACGCGATGCAGAATCAACATTAAGAGCAAAGACACTAGATTCCCCGACCCACGTAAATCTAGTTGCAGTTTATTTCATTTAAGGCCGCATGCGACACAGACAGCCCCGGCAAGCGTGCCTTCTGGCCCGGTCCCATATGCGCTAATGCGAATTGCGGCGCATGTTCCCGAGGAGCGATCCTGGTAATGTTATTATCATTACATGTTCCGCTAACCCTCCATCTTCGAGCTGTACAATCTCATACGAACCCATCTCTATAGCCGTTCCATGGACAAGCCTGTAACGGGCGACCCAAGGGGGTAGCGGAAACCCTCTGGCGACTTTGCCCCAAACACAACGTCCTTTCGAAGCTAGTCAGTACTTGATAGATAAGATTTCTGTAGTCCCTGGGTTGACTTACGGGTCCTAAGTACACCAAGATTCCTTACGGTCGTTAGGCGCCGTGTAAAACAAATGCTACCCTGAGCCTGATGATTGGCTGTCCTAGTTCGCCCATCTTCCTATTGACGGCATCCATATGAGGTGGCCAGGGCGTGCTGTTTATGTAAAATAACCTGTCGTACCACGGTCAAAGAGCCTGACAAGAGTCGAATGACGAACCTCCACTAACTGGTTTTACTCGAGTGCAAGACGACTGATTTAAAGGGAACGACATCAAATTTGAGTATACTGTGTCTACCATCAGAATGATAGAGTTGTGCCGTGTTACGCTCAACGAGCGATTTGACACCAAATAATACAGCACCAGTAGTGCGAATCTCATGTTTCACGCTCGGCGCGTAATACTCTTGACCTCACAGGTACGAGGGGTATGCTTAAGAACTGTGAAATGGTGCAGCAAGTTCGAGTCATAAGCAGTACGTTGTACCGTGAAGGCATGGTGAACATCCGTCTAGCTCCGAGCCTAGCCCAAAAACACACTAATGACCCTGCGATTCAGATAACAGGGTCTGAGTTTGCCTATACTTTAAAGATCCACTTTGTGACTATGTCGAGACGTAAGGATCCATACACTCGACCAAGCACACCCCGCTTAACTTCAGGATTAGACGGCAGATCGAATCAAAGCCGCTGTAGCCGCTGATGCTGCACCATCGGAGTGTGGATTAGAAGCCCCGCAACCTTATGCTATATCATACACCGTATCTGATCCTTAAATCTCCCGTATGGAATCTGTTATGATGTGGCATGTAACTTTAGCACTCTCGACGTAATTCGTGTCCGCTCGAGAGTTAGATCGAGACGTCAGTCACACCGGTTCGCATTTGCTCTACCTTCCGGCTCGTTGAATCAGTTGTAGAATATATGCCGAGGTTGTAATAGTGGCAAATTCTTTGCCACAAACTATAATGAACAGAACATCCCGCCATCAAAGTCCCCAATATGCGTGTCTTCTTGGAACTGTCGCTTGTTCTCATTGTCAAAACCTATTCTCTAGCCAACACCCGCTTATACGCCTCCTGGGTCCTGTAAAACATTAGCAATGCGTTCACAAAGTCGTATCCTTCCGGATACAGGTCAGGTCGTGTCCAGAATTCTATCGACATTGACTGTCCAGAGCCGCCTACTTGCCTACGCAACCCCGATAAGGCCACGAGGCGCATCGTGGAGACCTAAAAAACGGACAGTTTCGGTGTGTACCATTCAATTAGATGTGCAGAGACTAATATTAATGCTAGCAGCTGATATTGTGACATCAGCTTCGGTGTGCCGGTCAGTTTAACACTCCCTTGGCGCGTGTAGCTTGGTTAGAACAGACGGTACAGGGGCAGTGTATGGTGTTTGAGCGCATGAAGGGCGCCGAATCCTTCATGACGAGTTGCAGAGGGATAAGTGATTCCAGAAAAGTTTCTAGAGAACACGTCCAGTGTGAGACACGTAATTGTAATAGACCACAAGAGTCAAGGCAATCAACTTACAGATGTGACCCGCGAGCTGTGCATTGTGCCAGAGTCGCAGCCCGCTAAAATTGGGGTGTCCCTCGACCTGGATGGCATCTTGGCGTAATGCTGTGCCACGACCTAGAATCTATCCAGTCGTACTGGAGGCCCACACATTACTAGTTCACACTTACGAATTCCACTATCTAAAGAGTCGCTAATGCGTACGCGTCACCGTAAGGCCCCACACTAGCCCGGGTGTCCGGAGTCCAATTGAGAAATACCTCTATTCCTGAACAATCGACCACCCGGGGGAAC
		</sequence>
    <sequence><taxon idref="Location_1_3_1|25.155530080631618"/>
			TCTCCGGGGCGCCGTATCGAAGGGCTAGGAATTACCAACTCTGCACCGCAGCGATGGGGGATTTTTGTCCTTTGTCTTCAGATTGCCGCCGGGGTGACCCTAAGAATTGGTTCCCTTTTAGAAAATTATATAGACGCGACAACAAGGACAAGAATGCGTCCTTTATAGGGTACAGTACGTAACCTCGTACGGGGCGCTTTCGCGTAAGATCAGCCGACATCCGTGTTTCCTCCACTGAAACACGGCTCCCCGGTGTTGAGAGAAGATAATCTAAATGCACATCGCTTCTTGACAAGTCGTAGAATAAATAAAAACAGGTCCTACGGTCGCGGGGTAAGCACTCCTATCTTTGTTATTCCCCAGCATTGCTGGTCCCCACCCCAGGACTGCTACTTTTGGCCATATCCTAGAAGTTTGTTAATAAGTGTAACAGGGAGTGAACTAGCGATAGATGAGGTTTATTCAGCAACGCTACCGGCCATGTAGAAGCTCACTTCTACGGGCGTGTAGGAAAGTGATCAGCGAGGATAAGAAATTGTGACCATACCAGACCCCACGCAATGCCAGGCGAGGAACTGTGAGTTCAAGCTAATCACTGGCAAATGATCGTAGAGGGCACCTGAAGGGGGAACTATCTAATCCACACCTACTTATATGCGAAAGTTACTTAGTGTACCTCTCTTGGGCGGCGGCGCGTGCATACGTTAACAAGGGCACACGTGTGGCTCGGCAACCATAAGAAGTAGACCTAACGAAATCCAAAGTTGACTGTTAGAATCCGCAGCATATGTGTCTACTGAACTTAGTGCGTCCCGGCTTAGCGCTGAGCCCCTCGCTGATAGTGGAACGCGTAATCCGGGAACGCGATTGTCGCACCGGTTATGTGATTACGGCACGTAGGAAGAGTTTCCTAATCGATAGGTGCTTAGCAGTCGTCTCTGCCACGTTATTATTCCTACCAACACGACTGTCGTATTAATCTAGCCTTCTTGTACTAAGCGACATGACAGGCCTTTCCACGCCACGTGGTGGACTCGAATGTTTACGCGGATGTCAGTTTCGTGCGGACTCCGTATAACCGACCACGACGGTCTCACCGGCAAGTTGAGGACCGCTCCTAATGCCTGTCGGCCATTTACAGGTTATAGCACAACGTCTATGTCTCGACCCGAGGCCTTAATGGGACGCGCTCCCATCTTTCGGTCTGAGTGCTCTGGTGACAACCAGAAGGCATAGAGTTCTTTTGGTCCTGGAACATCCACGATCCATTGACGGTCGCTACGCAAAGCAACAGAACGCGTCCCGCACTCGGCCTGCCTTATGCAACTAGTATCACTGGTTTACTTAGTATGTTAAGGTTCTTGCCACCAACTATCCATCCTCAATTGCATTAACGGCATGCACTATCATACGTGATTAAGCAGTAATCGTCCTTGTTGTGAGGCTTTAACTTTGACCACGGATGGCTGCAAACCACGTACCGAGAAGTCTGGAGCTCGCGACACCTGACTTAGGGAAATCAGTTCACAGTTAAATGTAATAGTTTATTCAAAGGAATCAGTCGATTTAGTCACCGGGTATCGGGCCGTGCTCTCCGAGAGACATAATACTCGCAAGAGAGGAAGACCCTGTATTGGAATAGTATTTCGATATGATATCGAATCTAGCGCTTAGTGACTCTCGCCCACTAATATGTTCTCGCCGCACACTTAGTTCAAGAGCCGATTTGTGAGAGCCGCTACTCGGCTAAGTTAATGACGGCGGGCGCAAATCTATTAGCCGACCCCCAGGCACTATGATTTCTCAGCTCACACTTTTTATTGCCCTAGGCATTAGGGGTCTGTCAATTGCCGCATGTGGTTTTAGTGTGTGAGCATAGTGAACGGAGTTAGAGCCAAATAAGAGTACGGGCCAGATACTTTAGCTCCCGCGCGGGCTCAACTTTTGATCCGATGTGCCCCTAGCAAGCACAAGTACCGTGCTAAGCTACTAGGGTAAATGCCCCGCTTCAGATCCGGTATACGTAGGACCGTAATTTCATAGATGACGTTAAGCACTAACCAATGTCCCCCTCAGGACTGACCTGACCGACAATTCAGCACTGCTACGAATGTGCCCAGCAACCCACACAATATTAACCCCCCGCTGGGTACCATTTCCAGCGCCCCCCTAGCGTACATCTTTGGCCCGGAGTCGTGTTCGGACATTGCAATTGACCTTGTCTCCCAGACTTCTTTGGCCGCATTGTAATACAGAGCGCGAACTACAAAAAGGCCATTTCGGAGTAAAGTGTCCCCGGGTAAGACTAGAGCAACGTAGTAACTACTAGGATAGAGGCAACCAAAGCATTAGTTGAAACAAGCTCCCAATGATCGCGGGTCGTGCCTTCTTCGGCGTAATCTTGAAGGAAAGTTCATGTCAACATGTACCCGCTCTATGGAGTGAACAAGAGATCTCAACGCGGTGCCTGCTTGTCCTACTAAAAACTCTCTATAATCTAGTTTGCCTTAGCTTATATCTTTAGCTTCATTTACGAGCTCCCGCGTCGTATGCGAATACAACTTGTCACAATACAGTTACTAGAAGTAGCGGGACCCATTTTCGAACGCTGGATAATGGGATTAATGAACCCAGAGGCACTAAAATTGTATGGATCTTCTGTGCGGGTCTTTACAACTAGGCACAAGCTCGTCGTACCGTGGTCCCTCCGCACTTACTCATAGCAACCCATTCTGCCCCAACAGAGCTCACTTGCTGACGGGACTCTGCATACACTCGTGTTAGGGCCTTGTATGTCGTCGCTTGTTCATGGTGGAATGCGCACAACGACACATAAGGCTGCCCTTTGTTGCTCTGTACAAATACCCCCCGTGATAGCGTCGTCTTTTGTTCGGGGCAGTAGTTTCCGTGCGGCATTTGCGTGAGGTGGACCTGTGTCGAAGTCGTCGCGTGCTGAGACCGTTAATGTCTCGAGTCGCTCGAGTAGTGAAATTTACAAGGGCTTAGCGGGCGGAGGATAGTACTCTTTATGCATCAGGTGCGGTGCATTCTGTTCCTCTCATTTTATTGCCCATCAGTAGGGAGAGATTTGCGGGTAATGGACACTCGGTACCCCAAAGCTTATGGGGCTTTGGACCTACAAGCACATGTGTTCGCGTTGTCCGATGTTGAACCTGGAGTGGGGTCATTTATATTTACTCTTCTAGGATGACAAAGTTGTCTTTCACATTTCCACGAAGCCCGCACTGTCGACGCAACTCTTACAGCGTTTGTCAAGTCGGAGAAGATCACTCTGTTGGAAGAATGCGCTCTAAAATCGCTTTGAGCTCGGAAGCGCTGTTGCGTCCTTGTAGGAAGGCTGTCAGAACTCTCGGGCATAAGCGTCTGACCCCTGCATTTCGGGCATGGTCTTACTTGTAACACATGGTTAGTTATACGGATACAGAGCCGTCATCGCTAAGGACGTCGTGCCGCACACGTGGGTAACTTGCGAGGTGCTAAACTGTAGAGTTCTTCATTGGGCACACACCTCGGTACCGTATCGGACTTACCAGTACTAAAGTCGGCTTGACTGTAGATACGCACACTTGAACATACGGCGTGTGGCTACGCTGCAAAGAAGTGCCAGGGCAAGCAGAATTCAGTGTGCTTAACGTATGGCATTTTTGATGGCGAGTTTACAACGGAGCAGTTGTATCTATTAATCCCTGGATAGAGGTATTTGGTTCAGACAGGTAAATGCATTTTGAAACGCATTAAGTGAGCCCGATTCAGACCAACGGTTCGGTTTGGAATAAAACTGGTTATTGCCTCCCACGGGTCTTTTCTCCTGCTCTAGTGGTACGCTAACATCTACTATGGTCACTCTTAGTGGCAAGGGGCCTACATAGCGGTCCATCCGAGCGAAGTGCAAGTTGTGGCGGGCGTTCTTGTGCCCTTGTAAGCCGCTCAATAGAGGTGACTTTAGATAAGGACGCTCTGATACGCCATTCAAAACCAGGGTGCTTATTTCTCCACAGGTATTTTCAACAACGGGCATTGCCCACGCACGGACAATTGGGAACATCCCACGCCGTTACGCATGTCTCTGCGTGACGCTATGTCCCATCTACCGATAGCGTAACCGGACGGAATGTGCGTATGCCTAAAGTGTCATCACTCAATATGTGAACGATAGCGTTTGCGCATAGAGCGAAAATATCTACTCCACAGTGGATGGCGAGATACAAGTCTTCGCGCGCTCGTTAGCAGCACATAGACGCTGCACTGCTGAGCCGTATGATGGACAGCCGTGTGTGATTAGGAAGTTGAACAAGGAATCTACGCACGCGCGTGTGGTGCCTTCGATGAGCCCACCCTGTAATTCGCAGTCGACGGGATTCTCCTAATGCAGAGAGGTAAACGATTTTCAAAGACCTGTCGGACCTGGGACATAACCGGGGAACAGAAAGTCATGCCTCGGCCCCTCGCCACAGGGATAACGGTTCGCGAGCGATTTGACGGAGTGGAGTTGCACCTAATGCACAGGCCGAATCCTGGATTAACGGTGGTCGCGGGCCGCCTTAGGCCGCAAAGCCATACTCACGGTCCAGCGGTCTGATCGGACCCTGCCGGGGACCTGGTTTACGCGCATAACCAGTGTATCGCAGTTAGCGCCGGTAAAAGGCGAAGATGTACCTAGGACGGTTATGGTACACTACGAGTCTGAAGGTATAGGGAGGCTATCCCAGGGATGGAACGGCCCCCAGAAACAGTGTATCCCGTCCAACAATGAGCTGGGTTGCTATCGAATCGAAAATGCCTCGGCTTCCCTAATTCGTCATGGATACACCAAACCAGATTCACATGCGTAGCTCTTTTGGTTTCCCATCTAGAACGGATATGGTGGTTCCCCTAACCACGTCGCAGATTGTACTATACCCCAGCTGACGTTCCAGGCGCGAGCTTACACCATATTATTTCCGTGCATAGAAACCGGTTCATGTTGCCCACAGTATATCTTCTATGAGCTGCTCTCACCGTATGGACATAACGCTACAACTCCCCCGGGCGTGCTCCACATCAATCTTTATCAATTAAGTCGCGAGTTGACTTTCGGCCCGCACCGTGGTGTGGTGCGTGAAAAAGGACCGGGCAAACTCGTGCAGATTGTAAAACCGCGGAATGGATTAGCCGACAGGGTTCCGGTGATTGTCCTGTTGCGGAAACGCGCTTTCATCTGCCCCGTCTACTGATCCTGAATGCTCAAGATCCGGGGATAATTTGACTTGCCTTCAAATTTTAAAATTTCCTGGCAAGTCGGTCGCTGTTTAACGCAACAGGTGCACATAATATTGCCGACGCATGCAGGAGGCGAAGGGGAGAGACAAATCGCAGGGCTGGTTCATCTCCCATAATCCACAGTCTAATTAAATTCGATCTTCATTCCTAAAATTAGGGTTCTCTTGGTATTCAAGCTGTGGCGGCAAACCAGTAACTGCGTCCTAGAATACGGATGAGGTAGATAGATAATGATCTCCCTGCCTTATGGCGGCTCGGCAACAGCAATAATTGGACGAATCATATCTTTGAAGCAAGGACTGTATACCGGGCAGAGGTACACATATAATGTCATGCGCGGCTCGCCAATTATTAACACAGCCACCAAGTACGTCGGTCCAAGCGGCTCCTTGCAGAGATCAACGGGAGCCACACGTAACATGGTGATCGGCCACTTAACGAGGCTGCGCTCCGGCAGCGGCTGCTAACGCCTTGCTTATATCCTGACGACACCGCAGGTGTCACCAGATGTACTATTCAGCATGCCTCGGACCATCGGAAATGTGTTACGAGACTTCGTACTGAGTCGTGGACATGAGGTTCCAATGCTTCTCGGGCTGGTGAAACTCAATGTCCGCATTTAGCAATTTCACCATGCAGACACCTTCCGTCAACAACCGGTAGGGTGCACCGTCCTCGTCTAAAAACGGCAAATATTTCTGTAGCTAAGGTTCGCCAACATTCATTTCGGCCGAAGCTTCAAGGGTACAGGGACTATCCGAATGTAATGGAATGGTGATCGCTCCTATCCGGGTGGAGGTCATGTGGCCAAACCCTCTCCAGTATAGGGACGGGTCTTTTGCGATTCCTAACCAAAGCACGACCTCAGCCTAAAGTTCATTTGTACAGTCTGGTGTATAGGCGGGCTTAGGTTAAAAAAAAGACACACCCGTTTGCTGGGGGGAAGCCTAGCTCCTGTGAGACATGGCGTCACCCCTATGACCATGCATGGGTCAAGGTACAGGTGCGTTGCGGTTATAGAGTAAGGTACCGACCTCTGCAGTCCCGCATGGTACTAGACAACGGCCATAGGCTTCCTTATCTCGCGCGTCCGACCCTGTTTCCGCTTAAAACCTTCAGTAGTTGCTAAGAAACATATTCCTAATCCTAACTAACGCAGGACTGCTGCTAACAATGCGTACTGATTTAGCTCAGACCGCGTATAGCAGGCGGACAGGATTCCGTAGGGATCCGACTTGTCTTTAAAAGGTGAAGCGTTGTTTTTTTAAACCCTGTGCTTCATCATAGCTGCCTTGAAAAGGTAGCGAGACCTGGCCCACTTGACTTGTACACCCACTCGTCTGATGGCCAGTCCCCTACCACATGAGTCGACCCATCACACTGTTAGTAGGCGTCAAAGCATTATCTGCGCCTGCTCCTCAATACTCCCTCAGTCCCGCAGTAGCTCTTCTGGGTGCGTTCAGAGCCCTCTCGAACGTTTCGTCTGCATCGGGTACCCCGTTAAAAGGGGATTCACTTTTGAGTCAGCACCGACGAAGGCGAGAATGTTATCCTTCTCTTGTCTAATCTATTCTCTCCACCCACGGCCCCTATACGAAATCAAGTGGTTTTTATCGCTCGCCCATATGACTAGGGTAGAGCTGCTGAATACTAGAAGAGTGGCTCGACCTTAGAGATTACCATCGGGTTCCCGAATCCTTGGCGCCACAAGCCTTCTTTGATAGTGTTCCCAATAAATCAAGGAGTAGGTCTGAGCTATTCGACACGCGATAGGATTAGTCCGCATCACTTGGTCAGGATTCCACGCCCCCACTGCCAATTGACCGCCTAAGGTTCTTGATTACATCTATCCTAAGAACTTCGCCTGGGTATTCTCCCTATGCGTCCCATTAGGCAAGGTCGTAGGATGATTAAGTTTATTCGCCAGAACTGCGCCTTACTTGCTGCATACGGTACGAATCGCCTGCGCGACGAATTTAGTCTTAAGTCCTTCTATGAAGGAACAATCTTTCATATGTTTGCTATCTTTAACTACAAAAAGTACGCTGGCTTCGCCGTATCCCAGGCCCACGCGAAATGGCAGGTTTATTGGGATAGTGCTTACACAAATCCCCTGGGGTTAATGGATATTGGTGGCGTATAACTAGCATAACTGTACGGTCCCAGATTCGCGGCGCAACCTTGTCTAACCTGTATAGAGCCAACATTTGCATCGGGGGATCGAGGAGACAGCATGAATGTCCGGTTGAAAAGGGGCACGGAGCCTAACACTGTTTCTCTGAGCTGATACCTTAGGCTGGTGTCGCGTTAGGGTTAGCATGGTTAGGCGCGACGCCATTTTTCGGAATGTCGATTGTAGGAACCAACGCAGCCCGCCATTCCTCAAGGAAGGTACTCTAGACTCGTGACTACACCGGCATATGTCTCTCAGCGGTCCGTAAATGCGAATATGACGTATGTGCCCGCCTGAAGATGATCTCGGATACCGCCCCATCGTTCTGAGCCTCATCTAAAGCAACCTCAATAATTAGACCGGCAATGTTACCGTGGTTAAGCTTTATAGGCGCTTGTTCCGAACCACCATTCAACCGTCAGAAAAAAGATATCACGGGGCCCATTTCATTAAACCCGAAGGGTGGAATTTAACGCAGAAGTTATTCGGTTTCACTGTCCTCGACCCACCAACCCAGATTAACGGGTCACTCGATCCGCGTCCGGGCTACGACCGGTTTTGGCGATGGAACTACCAAGCTTCTGCCCGCTTCATGGACTTGTCACCTTTGGTAATCGTAGAATTTAATATTCCGACGACGATGCACACCATGGCTGAGTGATGAAGATTTGGCAACCTACCTTACGGCACCCTCTTTCGTAATTGGTGTGTATAGCGCATAAAGGCCGTCCACAGAATTGCATCTGACATGATGGCGTGATACACCCTAAGGTGACATTAGATTAGTTGGAAGGTGTAGCCTGTGACAATTCCAAGTTTAAACGGCTGGTAGAGATGGCGGCTTTCTACTCGATGAAATGAGGACGACATATCTCGCGCCGCCTACGGTCAACAGGACATAGTCAATTTAGTACGTCTTAAGCCACCGCAATTCGTCCCTTTGCTATTTATACAAGTGGTCACGCCTACTAACAATTGCATGACCAGTTCGAAATCTACTGGGAAAAGACGGTGTGGTTACTCGAAGATAGGTCCCAGTCGAGATCAGAATAGGGTCAGTTACAAATACTAGTTGGCCTGAGAAGATACCGTCCGTTGAGCTAGATGTCGCTGGAGGGTGCAAGAGTCAGATGTGAGCTAGTCCAGTAGCCCTCGCAATTCGCGTAATCCAACACCAACTCTGCCCGAGGATTTGTGCCTCTTTGGGTACGGCAATCAGCGCTCCGGGGTAACGCCGTTGGTATTAGCCACATCATCCATAGTAAGTAGTAAGGATATACACGGAGAGTATCACTAAGAGGTCCAGCCAACAATGTCAGGCTCGTAAGGGTGCTTCTTCGGGAGAGATGACTACTCTCTTCCTAAAAACCGTAACGCACGTCAGAGGGCGATAAGTCTGGATTTTACTGAATTTTCCGGACTACCATAGCACAATCCTACTTGATAGTTGATGTTGTACCTGACCGTTCACGATCATGTCCTCTCCTTTCCGTTTGAGGCCAGCAATGGGCCAGTACCTTCAACAGTATCTTATGTGATGCTAATGAACCTCGAACCCGTCCAGTCCGGCCCAGAGGCCTACCTCAAGCCCACAGCTATTTTTCATGCTCGGGGAAAAATTAAAAACGAGTTCTGTTGATAGCAATGCCGAGTCAACATTACGGTTGCTGGACCCCGATCATTAATTTACGAGTAGCAATCGCGCTCCAAACCAAAAAACCACTCTGTGGAGTCTATTAGTGGAACGGGAACTTTAGAATCACCGGATATGCAGGTGCGAAACAGTGCAATCAACAGGCAATGGCCGGCGCGTTGATCTAAGATGAAAAGTTCCAGCGGGCCTCTTGCGGCGCAACCTTATGTTTGTCCGACATCGAGTATGTCTCAGGTTAACAAGACGCCTACTTTTCCCGGGCATTAGCGTCGGATTGTATGTTGCTCCGCCTACGCCAACGCTTAACAAGTCTACACGAGATCAATATGCCTGACTTGCTTCAGGGATATCGCCTTGGAATGAACTCCTAAGAACCAGCCAACGCCCCTTTTCTCCGCACCCACTTCTCTCATATGGGAACAATATTAAAAAACCTCGTACGCTTTTTCTACAACTCACGCAAATTGAGCGCCGGTTCCTGAAGAACCGGAAGCGGTGGCTAACGTCCCTGAGCACCACGTCGTCCTGTCTTGGAGAGTTCGTTTGAGGTCTACACCGCCAATTAATTGGACATTCTGATCTCCCGAGCCTACACGCTAGTTACTGATCCCATTGATCTTGGACAGGAAAAGACGACGCCCAACAGGGATACCATGCGACGCCGGCGGCTTGAGGTAGGAGTCAACGTCTGCCGCCGTCGGGGTGGTTTACGCTTTTTCTAAGGGGTGAGATTCGAGCAAAGAGGGAGACATAACATTTCTGAAAAATACTCAGGAGCGCACCATACCTGTTGCAGGAGTAAAGGGTACTCCCAGCGATGATTTGACCTCAAGGTGACTCGGGACGGAAGAAATGAGGACCAAGTGAATTTCGCGCACTGTTCCAGAGGGTTTCCGCAGCCCACGGTTGTCGATCGTGGTTGCATTCCTTAGGTCTCAACGACCCTTCGTCTCGTAATCAATCTTTAGAATAATCTACTAGTAGGCCGTACGAGAATAGAGGGCATATCACAGAATTGATCACAGGAGCATGCTTACCGATCTCCTGCTGTGTATGAGTGGCCAAGGCCCCATGTATCGTTTCGCAACTTGTCTGCACGATTAGGAGTTACACTTGTGAGGCCTATTAGATGATTCTTTTGTGTGCAACAACAGCACCGTGAGGGCTGGCGACGGTTGGAGGCATCTTCTGTTCGCAGTCACGTCCCTAGGTTGGCAGCCCCCTGTAGGCACAGATACATTATTAGGGGTTGACGTTTGCTGGCCCGACTTCCAAGTAGCAGGCTACAAGCCAAGACGTGCCAGTCATACAACTGATCGCTGTTCGGAACAGGCTTAAGCTTTTCATATCAAAAAGGGGCCCCAGTCCGGCCACCTTGAAGCTCACGATGTTAAATTCCTCGCTGTATTTAAAATCGCGATGTTGGTTACTGTCCCGAGCGCCAAGGCCCTTCGTCCTTAGCTCAGCCCCAATTATCGGCTATACTATTACTATATTCTCGATACCCTTTAGGACGCGTATCAGGAATCCTCCCTCGAGAATACCCAACGATGCGACTCCTTACAGGCGTCCATGCGACCCCGCATCATGCTTGGTTCCTATCGAATGTAAGTTACGCAATGTATGCCCCACTGTGCACCCGAAAGCCCTAATAGAGGCTGGGGCAGACCGGTGACGGCATATCATAGTACTGGGGAGTCCGACAGGTCTTTTGGTGCCAGGTCAGCGGATTTTTCACCGATTTGCCTCGTATTGTCATACTGGAGTTCTGTTTTGCGCGTTAAGCACCTATGCTATCAAGAGAGCCCCATAACGCACGGTGCATCCTGATGCTCACTTGATTCCCACATCGCGATTGGTCTCCCCTAAGAACTAGTAGACACGGCTGCGGAGTCCCTAATCTCTCCCCTAATCCTACTAGTGAGGACGACCTGTTCGCGGGAGAGGGACACTCGCTGCTGAAATTCCCGACATTCTTGTCCACAACCTATCGCGAGCGGATCAACTGGAGCACAACGATACAGCGCGGGTAGGTCCATCTATTTGTGGTACTTATCTCACCGACCAGAATGCAGAGTGGGTAAGCTTGCGCTGGCCGACGGGCGGACCGCATGGATCTCTAAGGTCCAGCGGTTAATCCTGTGAACGTCGCGGCTAGCGACACATAAGCTACATGATCGACTCGCTCTCCCAACATTGAACCTTGTGAAGGGTCCTATCGACTGAGTAAAGAACGACCTTCCGAGATAGGAAACTCTCGTTATGCCGCACTTCTTCTCCTGGCCGGTAGTAGCTACCCAATTTATCTTGGGGACGGCTGTCCAGATAAGCCCGGTTCGGTTTAACCTTTAAATAAGTCGCGGCAAGTGCGCTCCGCAGCCACATAGGCACCAGCTGCAGAAGGCCGTCTAACGGCGAGATTGCGAATTTGCTGCGAACAATACCTCACTCATCATCGGGCTTCTGAGGCGGAAGCGTCTCGTTGAGTACGAATCTAGTAGCTTCGCTGGGACTCTTGATATATTACTTGAATAAACCACGACTTGTATTGAAAGTTACCTCCGTTTCGGGGCAGGATCGGTACTACTGTAGATATACCAGCGCGCAAGCCTCCCACACCAGGCAGCGACCGCAGCTCCCTATTGGCATCGTGTGTGTAGCGCTTTTGCTATACGCATTTGGTAATTCTATTCTTACGCGATGCAGAATCAACATTAAGAGCAAAGACACTAGATTCCCCGACCCACGTAAATCTAGTTGCAGTTTATTTCATTTAAGGCCGCATGCGACACAGACAGCCCCGGCAAGCGTGCCTTCTGGCCCGGTCCCATATGCGCTAATGCGAATTGCGGCGCATGTTCCCGAGGAGCGATCCTGGTAATGTTATTATCATTACATGTTCCGCTAACCCTCCATCTTCGAGCTGTACAATCTCATACGAACCCATCTCTATAGCCGTTCCATGGACAAGCCTGTAACGGGCGACCCAAGGGGGTAGCGGAAACCCTCTGGCGACTTTGCCCCAAACACAACGTCCTTTCGAAGCTAGTCAGTACTTGATAGATAAGATTTCTGTAGTCCCTGGGTTGACTTACGGGTCCTAAGTACACCAAGATTCCTTACGGTCGTTAGGCGCCGTGTAAAACAAATGCTACCCTGAGCCTGATGATTGGCTGTCCTAGTTCGCCCATCTTCCTATTGACGGCATCCATATGAGGTGGCCAGGGCGTGCTGTTTATGTAAAATAACCTGTCGTACCACGGTCAAAGAGCCTGACAAGAGTCGAATGACCAACCTCCACTAACTGGTTTTACTCGAGTGCAAGACGACTGATTTAAAGGGAACGACATCAAATTTGAGTATACTGTGTCTACCATCAGAATGATAGAGTTGTGCCGTGTTACGCTCAACGAGCGATTTGACACCAAATAATACAGCACCAGTAGTGCGAATCTCATGTTTCACGCTCGGCGCGTAATACTCTTGACCTCACAGGTACGAGGGGTATGCTTAAGAACTGTGAAATGGTGCAGCAAGTTCGAGTCATAAGCAGTACGTTGTACCGTGAAGGCATGGTGAACATCCGTCTAGCTCCGAGCCTAGCCCAAAAACACACTAATGACCCTGCGATTCAGATAACAGGGTCTGAGTTTGCCTATACTTTAAAGATCCACTTTGTGACTATGTCGAGACGTAAGGATCCATACACTCGACCAAGCACACCCCGCTTAACTTCAGGATTAGACGGCAGATCGAATCAAAGCCGCTGTAGCCGCTGATGCTGCACCATCGGAGTGTGGATTAGAAGCCCCGCAACCTTATGCTATATCATACACCGTATCTGATCCTTAAATCTCCCGTATGGAATCTGTTATGATGTGGCATGTAACTTTAGCACTCTCGACGTAATTCGTGTCCGCTCGAGAGTTAGATCGAGACGTCAGTCACACCGGTTCGCATTTGCTCTACCTTCCGGCTCGTTGAATCAGTTGTAGAATATATGCCGAGGTTGTAATAGTGGCAAATTCTTTGCCACAAACTATAATGAACAGAACATCCCGCCATCAAAGTCCCCAATATGCGTGTCTTCTTGGAACTGTCGCTTGTTCTCATTGTCAAAACCTATTCTCTAGCCAACACCCGCTTATACGCCTCCTGGGTCCTGTAAAACATTAGCAATGCGTTCACAAAGTCGTATCCTTCCGGATACAGGTCAGGTCGTGTCCAGAATTCTATCGACATTGACTGTCCAGAGCCGCCTACTTGCCTACGCAACCCCGATAAGGCCACGAGGCGCATCGTGGAGACCTAAAAAACGGACAGTTTCGGTGTGTACCATTCAATTAGATGTGCAGAGACTAATATTAATGCTAGCAGCTGATATTGTGACATCAGCTTCGGTGTGCCGGTCAGTTTAACACTCCCTTGGCGCGTGTAGCTTGGTTAGAACAGACGGTACAGGGGCAGTGTATGGTGTTTGAGCGCATGAAGGGCGCCGAATCCTTCATGACGAGTTGCAGAGGGATAAGTGATTCCAGAAAAGTTTCTAGAGAACACGTCCAGTGTGAGACACGTAATTGTAATAGACCACAAGAGTCAAGGCAATCAACTTACAGATGTGACCCGCGAGCTGTGCATTGTGCCAGAGTCGCAGCCCGCTAAAATTGGGGTGTCCCTCGACCTGGATGGCATCTTGGCGTAATGCTGTGCCACGACCTAGAATCTATCCAGTCGTACTGGAGGCCCACACATTACTAGTTCACACTTACGAATTCCACTATCTAAAGAGTCGCTAATGCGTACGCGTCACCGTAAGGCCCCACACTAGCCCGGGTGTCCGGAGTCCAATTGAGAAATACCTCTATTCCTGAACAATCGACCACCCGGGGGAAC
		</sequence>
    <sequence><taxon idref="Location_1_4_1|28.48312927025114"/>
			TCTCCGGGGCGCCGTATCGAAGGGCTAGGAATTACCAACTCTGCACCGCAGCGATGGGGGATTTTTGTCCTTTGTCTTCAGATTGCCGCCGGGGTGACCCTAAGAATTGGTTCCCTTTTAGAAAATTATATAGACGCGACAACAAGGACAAGAATGCGTCCTTTATAGGGTACAGTACGTAACCTCGTACGGGGCGCTTTCGCGTAAGATCAGCCGACATCCGTGTTTCCTCCACTGAAACACGGCTCCCCGGTGTTGAGAGAAGATAATCTAAATGCACATCGCTTCTTGACAAGTCGTAGAATAAATAAAAACAGGTCCTACGGTCGCGGGGTAAGCACTCCTATCTTTGTTATTCCCCAGCATTGCTGGTCCCCACCCCAGGACTGCTACTTTTGGCCATATCCTAGAAGTTTGTTAATAAGTGTAACAGGGAGTGAACTAGCGATAGATGAGGTTTATTCAGCAACGCTACCGGCCATGTAGAAGCTCACTTCTACGGGCGTGTAGGAAAGTGATCAGCGAGGATAAGAAATTGTGACCATACCAGACCCCACGCAATGCCAGGCGAGGAACTGTGAGTTCAAGCTAATCACTGGCAAATGATCGTAGAGGGCACCTGAAGGGGGAACTATCTAATCCACACCTACTTATATGCGAAAGTTACTTAGTGTACCTCTCTTGGGCGGCGGCGCGTGCATACGTTAACAAGGGCACACGTGTGGCTCGGCAACCATAAGAAGTAGACCTAACGAAATCCAAAGTTGACTGTTAGAATCCGCAGCATATGTGTCTACTGAACTTAGTGCGTCCCGGCTTAGCGCTGAGCCCCTCGCTGATAGTGGAACGCGTAATCCGGGAACGCGATTGTCGCACCGGTTATGTGATTACGGCACGTAGGAAGAGTTTCCTAATCGATAGGTGCTTAGCAGTCGTCTCTGCCACGTTATTATTCCTACCAACACGACTGTCGTATTAATCTAGCCTTCTTGTACTAAGCGACATGACAGGCCTTTCCACGCCACGTGGTGGACTCGAATGTTTACGCGGATGTCAGTTTCGTGCGGACTCCGTATAACCGACCACGACGGTCTCACCGGCAAGTTGAGGACCGCTCCTAATGCCTGTCGGCCATTTACAGGTTATAGCACAACGTCTATGTCTCGACCCGAGGCCTTAATGGGACGCGCTCCCATCTTTCGGCCTGAGTGCTCTGGTGACAACCAGAAGGCATAGAGTTCTTTTGTTCCTGGAACATCCACGATCCATTGACGGTCGCTACGCAAAGCAACAGAACGCGTCCCGCACTCGGCCTGCCTTATGCAACTAGTATCACTGGTTTACTTAGTATGTTAAGGTTCTTGCCACCAACTATCCATCCTCAATTGCATTAACGGCATGCACTATCATACGTGATTAAGCAGTAATCGTCCTTGTTGTGAGGCTTTAACTTTGACCACGGATGGCTGCAAACCACGTACCGAGAAGTCTGGAGCTCGCGACACCTGACTTAGGGAAATCAGTTCACAGTTAAATGTAATAGTTTATTCAAAGGAATCAGTCGATTTAGTCACCGGGTATCGGGCCGTGCTCTCCGAGAGACATAATACTCGCAAGAGAGGAAGACCCTGTATTGGAATAGTATTTCGATATGATATCGAATCTAGCGCTTAGTGACTCTCGCCCACTAATATGTTCTCGCCGCACACTTAGTTCAAGAGCCGATTTGTGAGAGCCGCTACTCGGCTAAGTTAATGACGGCGGGCGCAAATCTATTAGCCGACCCCCAGGCACTATGATTTCTCAGCTCACACTTTTTATTGCCCTAGGCATTAGGGGTCTGTCAATTGCCGCATGTGGTTTTAGTGTGTGAGCATAGTGAACGGAGTTAGAGCCAAATAAGAGTACGGGCCAGATACTTTAGCTCCCGCGCGGGCTCAACTTTTGATCCGATGTGCCCCTAGCAAGCACAAGTACCGTGCTAAGCTACTAGGGTAAATGCCCCGCTTCAGATCCGGTATACGTAGGACCGTAATTTCATAGATGACGTTAAGCACTAACCAATGTCCCCCTCAGGACTGACCTGACCGACAATTCAGCACTGCTACGAATGTGCCCAGCAACCCACACAATATTAACCCCCCGCTGGGTACCATTTCCAGCGCCCCCCTAGCGTACATCTTTGGCCCGGAGTCGTGTTCGGACATTGCAATTGACCTTGTCTCCCAGACTTCTTTGGCCGCATTGTAATACAGAGCGCGAACTACAAAAAGGCCATTTCGGAGTAAAGTGTCCCCGGGTAAGACTAGAGCAACGTAGTAACTACTAGGATAGAGGCAACCAAAGCATTAGTTGAAACAAGCTCCCAATGATCGCGGGTCGTGCCTTCTTCGGCGTAATCTTGAAGGAAAGTTCATGTCAACATGTACCCGCTCTATGGAGTGAACAAGAGATCTCAACGCGGTGCCTGCTTGTCCTACTAAAAACTCTCTATAATCTAGTTTGCCTTAGCTTATATCTTTAGCTTCATATACGAGCTCCCGCGTCGTATGCGAATACAACTTGTCACAATACAGTTACTAGAAGTAGCGGGACCCATTTTCGAACGCTGGATAATGGGATTAATGAACCCAGAGGCACTAAAATTGTATGGATCTTCTGTGCGGGTCTTTACAACTAGGCACAAGCTCGTCGTACCGTGGTCCCTCCGCACTTACTCATAGCAACCCATTCTGCCCCAACAGAGCTCACTTGCTGACGGGACTCTGCATACACTCGTGTTAGGGCCTTGTATGTCGTCGCTTGTTCATGGTGGAATGCGCACAACGACACATAAGGCTGCCCTTTGTTGCTCTGTACAAATACCCCCCGTGATAGCGTCGTCTTTTGTTCGGGGCAGTAGTTTCCGTGCGGCATTTGCGTGAGGTGGACCTGTGTCGAAGTCGTCGCGTGCTGAGACCGTTAATGTCTCGAGTCGCTCGAGTAGTGAAATTTACAAGGGCTTAGCGGGCGGAGGATAGTACTCTTTATGCATCAGGTGCGGTGCATTCTGTTCCTCTCATTTTATTGCCCATCAGTAGGGAGAGATTTGCGGGTAATGGACACTCGGTACCCCAAAGCTTATGGGGCTTTGGACCTACAAGCACATGTGTTCGCGTTGTCCGATGTTGAACCTGGAGTGGGGTCATTTATATTTACTCTTCTAGGATGACAAAGTTGTCTTTCACATTTCCACGAAGCCCGCACTGTCGACGCAACTCTTACAGCGTTTGTCAAGTCGGAGAAGATCACTCTGTTCGAAGAATGCGCTCTAAAATCGCTTTGAGCTCGGAAGCGCTGTTGCGTCCTTGTAGGAAGGCTGTCAGAACTCTCGGGCATAAGCGTCTGACCCCTGCATTTCGGGCATGGTCTTACTTGTAACACATGGTTAGTTATACGGATACAGAGCCGTCATCGCTAAGGACGTCGTGCCGCACACGTGGGTAACTTGCGAGGTGCTAAACTGTAGAGTTCTTCATTGGGCACACACCTCGGTACCGTATCGGACTTACCAGTACTAAAGTCGGCTTGACTGTAGATACGCACACTTGAACATACGGCGTGTGGCTACGCTGCAAAGAAGTGCCAGGGCAAGCAGAATTCAGTGTGCTTAACGTATGGCATTTTTGATGGCGAGTTTACAACGGAGCAGTTGTATCTATTAATCCCTGGATAGAGGTATTTGGTTCAGACAGGTAAATGCATTTTGAAACGCATTAAGTGAGCCCGATTCAGACCAACGGTTCGGTTTGGAATAAAACTGGTTATTGCCTCCCACGGGTCTTTTCTCCTGCTCTAGTGGTACGCTAACATCTACTATGGTCACTCTTAGTGGCAAGGGGCCTACATAGCGGTCCATCCGAGCGAAGTGCAAGTTGTGGCGGGCGTTCTTGTGCCCTTGTAAGCCGCTCAATAGAGGTGACTTTAGATAAGGACGCTCTGATACGCCATTCAAAACCAGGGTGCTTATTTCTCCACAGGTATTTTCAACAACGGGCATTGCCCACGCACGGACAATTGGGAACATCCCACGCCGTTACGCATGTCTCTGCGTGACGCTATGTCCCATCTACCGATAGCGTAACCGGACGGAATGTGCGTATGCCTAAAGTGTCATCACTCAATATGTGAACGATAGCGTTTGCGCATAGAGCGAAAATATCTACTCCACAGTGGATGGCGAGATACAAGTCTTCGCGCGCTCGTTAGCAGCACATAGACGCTGCACTGCTGAGCCGTATGATGGACAGCCGTGTGTGATTAGGAAGTTGAACAAGGAATCTACGCACGCGCGTGTGGTGCCTTCGATGAGCCCACCCTGTAATTCGCAGTCGACGGGATTCTCCTAATGCAGAGAGGTAAACGATTTTCAAAGACCTGTCGGACCTGGGACATAACCGGGGAACAGAAAGTCATGCCTCGGCCCCTCGCCACAGGGATAACGGTTCGCGAGCGATTTGACGGAGTGGAGTTGCACCTAATGCACAGGCCGAATCCTGGATTAACGGTGGTCGCGGGCCGCCTTAGGCCGCAAAGCCATACTCACGGTCCAGCGGTCTGATCGGACCCTGCCGGGGACCTGGTTTACGCGCATAACCAGTGTATCGCAGTTAGCGCCGGTAAAAGGCGAAGATGTACCTAGGACGGTTATGGTACACTACGAGTCTGAAGGTATAGGGAGGCTATCCCAGGGATGGAACGGCCCCCAGAAACAGTGTATCCCGTCCAACAATGAGCTGGGTTGCTATCGAATCGAAAATGCCTCGGCTTCCCTAATTCGTCATGGATACACCAAACCAGATTCACATGCGTAGCTCTTTTGGTTTCCCATCTAGAACGGATATGGTGGTTCCCCTAACCACGTCGCAGATTGTACTATACCCCAGCTGACGTTCCAGGCGCGAGCTTACACCATATTATTTCCGTGCATAGAAACCGGTTCATGTTGCCCACAGTATATCTTCTATGAGCTGCTCTCACCGTATGGACATAACGCTACAACTCCCCCGGGCGTGCTCCACATCAATCTTTATCAATTAAGTCGCGAGTTGACTTTCGGCCCGCACCGTGGTGTGGTGCGTGAAAAAGGACCGGGCAAACTCGTGCAGATTGTAAAACCGCGGAATGGATTAGCCGACAGGGTTCCGGTGATTGTCCTGTTGCGGAAACGCGCTTTCATCTGCCCCGTCTACTGATCCTGAATGCTCAAGATCCGGGGATAATTTGACTTGCCTTCAAATTTTAAAATTTCCTGGCAAGTCGGTCGCTGTTTAACGCAACAGGTGCACATAATATTGCCGACGCATGCAGGAGGCGAAGGGGAGAGACAAATCGCAGGGCTGGTTCATCTCCCATAATCCACAGTCTAATTAAATTCGATCTTCATTCCTAAAATTAGGGTTCTCTTGGTATTCAAGCTGTGGCGGCAAACCAGTAACTGCGTCCTAGAATACGGATGAGGTAGATAGATAATGATCTCCCTGCCTTATGGCGGCTCGGCAACAGCAATAATTGGACGAATCATATCTTTGAAGCAAGGACTGTATACCGGGCAGAGGTACACATATAATGTCATGCGCGGCTCGCCAATTATTAACACAGCCACCAAGTACGTCGGTCCAAGCGGCTCCTTGCAGAGATCAACGGGAGCCACACGTAACATGGTGATCGGCCACTTAACGAGGCTGCGCTCCGGCAGCGGCTGCTAACGCCTTGCTTATATCCTGACGACACCGCAGGTGTCACCAGATGTACTATTCAGCATGCCTCGGACCATCGGAAATGTGTTACGAGACTTCGTACTGAGTCGTGGACATGAGGTTCCAATGCTTCTCGGGCTGGTGAAACTCAATGTCCGCATTTAGCAATTTCACCATGCAGACACCTTCCGTCAACAACCGGTAGGGTGCACCGTCCTCGTCTAAAAACGGCAAATATTTCTGTAGCTAAGGTTCGCCAACATTCATTTCGGCCGAAGCTTCAAGGGTACAGGGACTATCCGAATGTAATGGAATGGTGATCGCTCCTATCCGGGTGGAGGTCATGTGGCCAAACCCTCTCCAGTATAGGGACGGGTCTTTTGCGATTCCTAACCAAAGCACGACCTCAGCCTAAAGTTCATTTGTACAGTCTGGTGTATAGGCGGGCTTAGGTTAAAAAAAAGACACACCCGTTTGCTGGGGGGAAGCCTAGCTCCTGTGAGACATGGCGTCACCCCTATGACCATGCATGGGTCAAGGTACAGGTGCGTTGCGGTTATAGAGTAAGGTACCGACCTCTGCAGTCCCGCATGGTACTAGACAACGGCCATAGGCTTCCTTATCTCGCGCGTCCGACCCTGTTTCCGCTTAAAACCTTCAGTAGTTGCTAAGAAACATATTCCTAATCCTAACTAACGCAGGACTGCTGCTAACAATGCGTACTGATTTAGCTCAGACCGCGTATAGCAGGCGGACAGGATTCCGTAGGGATCCGACTTGTCTTTAAAAGGTGAAGCGTTGTTTTTTTAAACCCTGTGCTTCATCATAGCTGCCTTGAAAAGGTAGCGAGACCTGGCCCACTTGACTTGTACACCCACTCGTCTGATGGCCAGTCCCCTACCACATGAGTCGACCCATCACACTGTTAGTAGGCGTCAAAGCATTATCTGCGCCTGCTCCTCAATACTCCCTCAGTCCCGCAGTAGCTCTTCTGGGTGCGTTCAGAGCCCTCTCGAACGTTTCGTCTGCATCGGGTACCCCGTTAAAAGGGGATTCACTTTTGAGTCAGCACCGACGAAGGCGAGAATGTTATCCTTCTCTTGTCTAATCTATTCTCTCCACCCACGGCCCCTATACGAAATCAAGTGGTTTTTATCGCTCGCCCATATGACTAGGGTAGAGCTGCTGAATACTAGAAGAGTGGCTCGACCTTAGAGATTACCATCGGGTTCCCGAATCCTTGGCGCCACAAGCCTTCTTTGATAGTGTTCCCAATAAATCAAGGAGTAGGTCTGAGCTATTCGACACGCGATAGGATTAGTCCGCATCACTTGGTCAGGATTCCACGCCCCCACTGCCAATTGACCGCCTAAGGTTCTTGATTACATCTATCCTAAGAACTTCGCCTGGGTATTCTCCCTATGCGTCCCATTAGGCAAGGTCGTAGGATGATTAAGTTTATTCGCCAGAACTGCGCCTTACTTGCTGCATACGGTACGAATCGCCTGCGCGACGAATTTAGTCTTAAGTCCTTCTATGAAGGAACAATCTTTCATATGTTTGCTATCTTTAACTACAAAAAGTACGCTGGCTTCGCCGTATCCCAGGCCCACGCGAAATGGCAGGTTTATTGGGATAGTGCTTACACAAATCCCCTGGGGTTAATGGATATTGGTGGCGTATAACTAGCATAACTGTACGGTCCCAGATTCGCGGCGCAACCTTGTCTAACCTGTATAGAGCCAACATTTGCATCGGGGGATCGAGGAGACAGCATGAATGTCCGGTTGAAAAGGGGCACGGAGCCTAACACTGTTTCTCTGAGCTGATACCTTAGGCTGGTGTCGCGTTAGGGTTAGCATGGTTAGGCGCGACGCCATTTTTCGGAATGTCGATTGTAGGAACCAACGCAGCCCGCCATTCCTCAAGGAAGGTACTCTAGACTCGTGACTACACCGGCATATGTCTCTCAGCGGTCCGTAAATGCGAATATGACGTATGTGCCCGCCTGAAGATGATCTCGGATACCGCCCCATCGTTCTGAGCCTCATCTAAAGCAACCTCAATAATTAGACCGGCAATGTTACCGTGGTTAAGCTTTATAGGCGCTTGTTCCGAACCACCATTCAACCGTCAGAAAAAAGATATCACGGGGCCCATTTCATTAAACCCGAAGGGTGGAATTTAACGCAGAAGTTATTCGGTTTCACTGTCCTCGACCCACCAACCCAGATTAACGGGTCACTCGATCCGCGTCCGGGCTACGACCGGTTTTGGCGATGGAACTACCAAGCTTCTGCCCGCTTCATGGACTTGTCACCTTTGGTAATCGTAGAATTTAATATTCCGACGACGATGCACACCATGGCTGAGTGATGAAGATTTGGCAACCTACCTTACGGCACCCTCTTTCGTAATTGGTGTGTATAGCGCATAAAGGCCGTCCACAGAATTGCATCTGACATGATGGCGTGATACACCCTAAGGTGACATTAGATTAGTTGGAAGGTGTAGCCTGTGACAATTCCAAGTTTAAACGGCTGGTAGAGATGGCGGCTTTCTACTCGATGAAATGAGGACGACATATCTCGCGCCGCCTACGGTCAACAGGACATAGTCAATTTAGTACGTCTTAAGCCACCGCAATTCGTCCCTTTGCTATTTATACAAGTGGTCACGCCTACTAACAATTGCATGACCAGTTCGAAATCTACTGGGAAAAGACGGTGTGGTTACTCGAAGATAGGTCCCAGTCGAGATCAGAATAGGGTCAGTTACAAATACTAGTTGGCCTGAGAAGATACCGTCCGTTGAGCTAGATGTCGCTGGAGGGTGCAAGAGTCAGATGTGAGCTAGTCCAGTAGCCCTCGCAATTCGCGTAATCCAACACCAACTCTGCCCGAGGATTTGTGCCTCTTTGGGTACGGCAATCAGCGCTCCGGGGTAACGCCGTTGGTATTAGCCACATCATCCATAGTAAGTAGTAAGGATATACACGGAGAGTATCACTAAGAGGTCCAGCCAACAATGTCAGGCTCGTAAGGGTGCTTCTTCGGGAGAGATGACTACTCTCTTCCTAAAAACCGTAACGCACGTCAGAGGGCGATAAGTCTGGATTTTACTGAATTTTCCGGACTACCATAGCACAATCCTACTTGATAGTTGATGTTGTACCTGACCGTTCACGATCATGTCCTCTCCTTTCCGTTTGAGGCCAGCAATGGGCCAGTACCTTCAACAGTATCTTATGTGATGCTAATGAACCTCGAACCCGTCCAGTCCGGCCCAGAGGCCTACCTCAAGCCCACAGCTATTTTTCATGCTCGGGGAAAAATTAAAAACGAGTTCTGTTGATAGCAATGCCGAGTCAACATTACGGTTGCTGGACCCCGATCATTAATTTACGAGTAGCAATCGCGCTCCAAACCAAAAAACCACTCTGTGGAGTCTATTAGTGGAACGGGAACTTTAGAATCACCGGATATGCAGGTGCGAAACAGTGCAATCAACAGGCAATGGCCGGCGCGTTGATCTAAGATGAAAAGTTCCAGCGGGCCTCTTGCGGCGCAACCTTATGTTTGTCCGACATCGAGTATGTCTCAGGTTAACAAGACGCCTACTTTTCCCGGGCATTAGCGTCGGATTGTATGTTGCTCCGCCTACGCCAACGCTTAACAAGTCTACACGAGATCAATATGCCTGACTTGCTTCAGGGATATCGCCTTGGAATGAACTCCTAAGAACCAGCCAACGCCCCTTTTCTCCGCACCCACTTCTCTCATATGGGAACAATATTAAAAAACCTCGTACGCTTTTTCTACAACTCACGCAAATTGAGCGCCGGTTCCTGAAGAACCGGAAGCGGTGGCTAACGTCCCTGAGCACCACGTCGTCCTGTCTTGGAGAGTTCGTTTGAGGTCTACACCGCCAATTAATTGGACATTCTGATCTCCCGAGCCTACACGCTAGTTACTGATCCCATTGATCTTGGACAGGAAAAGACGACGCCCAACAGGGATACCATGCGACGCCGGCGGCTTGAGGTAGGAGTCAACGTCTGCCGCCGTCGGGGTGGTTTACGCTTTTTCTAAGGGGTGAGATTCGAGCAAAGAGGGAGACATAACATTTCTGAAAAATACTCAGGAGCGCACCATACCTGTTGCAGGAGTAAAGGGTACTCCCAGCGATGATTTGACCTCAAGGTGACTCGGGACGGAAGAAATGAGGACCAAGTGAATTTCGCGCACTGTTCCAGAGGGTTTCCGCAGCCCACGGTTGTCGATCGTGGTTGCATTCCTTAGGTCTCAACGACCCTTCGTCTCGTAATCAATCTTTAGAATAATCTACTAGTAGGCCGTACGAGAATAGAGGGCATATCACAGAATTGATCACAGGAGCATGCTTACCGATCTCCTGCTGTGTATGAGTGGCCAAGGCCCCATGTATCGTTTCGCAACTTGTCTGCACGATTAGGAGTTACACTTGTGAGGCCTATTAGATGATTCTTTTGTGTGCAACAACAGCACCGTGAGGGCTGGCGACGGTTGGAGGCATCTTCTGTTCGCAGTCACGTCCCTAGGTTGGCAGCCCCCTGTAGGCACAGATACATTATTAGGGGTTGACGTTTGCTGGCCCGACTTCCAAGTAGCAGGCTACAAGCCAAGACGTGCCAGTCATACAACTGATCGCTGTTCGGAACAGGCTTAAGCTTTTCATATCAAAAAGGGGCCCCAGTCCGGCCACCTTGAAGCTCACGATGTTAAATTCCTCGCTGTATTTAAAATCGCGATGTTGGTTACTGTCCCGAGCGCCAAGGCCCTTCGTCCTTAGCTCAGCCCCAATTATCGGCTATACTATTACTATATTCTCGATACCCTTTAGGACGCGTATCAGGAATCCTCCCTCGAGAATACCCAACGATGCGACTCCTTACAGGCGTCCATGCGACCCCGCATCATGCTTGGTTCCTATCGAATGTAAGTTACGCAATGTATGCCCCACTGTGCACCCGAAAGCCCTAATAGAGGCTGGGGCAGACCGGTGACGGCATATCATAGTACTGGGGAGTCCGACAGGTCTTTTGGTGCCAGGTCAGCGGATTTTTCACCGATTTGCCTCGTATTGTCATACTGGAGTTCTGTTTTGCGCGTTAAGCACCTATGCTATCAAGAGAGCCCCATAACGCACGGTGCATCCTGATGCTCACTTGATTCCCACATCGCGATTGGTCTCCCCTAAGAACTAGTAGACACGGCTGCGGAGTCCCTAATCTCTCCCCTAATCCTACTAGTGAGGACGACCTGTTCGCGGGAGAGGGACACTCGCTGCTGAAATTCCCGACATTCTTGTCCACAACCTATCGCGAGCGGATCAACTGGAGCACAACGATACAGCGCGGGTAGGTCCATCTATTTGTGGTACTTATCTCACCGACCAGAATGCAGAGTGGGTAAGCTTGCGCTGGCCGACGGGCGGACCGCATGGATCTCTAAGGTCCAGCGGTTAATCCTGTGAACGTCGCGGCTAGCGACACATAAGCTACATGATCGACTCGCTCTCCCAACATTGAACCTTGTGAAGGGTCCTATCGACTGAGTAAAGAACGACCTTCCGAGATAGGAAACTCTCGTTATGCCGCACTTCTTCTCCTGGCCGGTAGTAGCTACCCAATTTATCTTGGGGACGGCTGTCCAGATAAGCCCGGTTCGGTTTAACCTTTAAATAAGTCGCGGCAAGTGCGCTCCGCAGCCACATAGGCACCAGCTGCAGAAGGCCGTCTAACGGCGAGATTGCGAATTTGCTGCGAACAATACCTCACTCATCATCGGGCTTCTGAGGCGGAAGCGTCTCGTTGAGTACGAATCTAGTAGCTTCGCTGGGACTCTTGATATATTACTTGAATAAACCACGACTTGTATTGAAAGTTACCTCCGTTTCGGGGCAGGATCGGTACTACTGTAGATATACCAGCGCGCAAGCCTCCCACACCAGGCAGCGACCGCAGCTCCCTATTGGCATCGTGTGTGTAGCGCTTTTGCTATACGCATTTGGTAATTCTATTCTTACGCGATGCAGAATCAACATTAAGAGCAAAGACACTAGATTCCCCGACCCACGTAAATCTAGTTGCAGTTTATTTCATTTAAGGCCGCATGCGACACAGACAGCCCCGGCAAGCGTGCCTTCTGGCCCGGTCCCATATGCGCTAATGCGAATTGCGGCGCATGTTCCCGAGGAGCGATCCTGGTAATGTTATTATCATTACATGTTCCGCTAACCCTCCATCTTCGAGCTGTACAATCTCATACGAACCCATCTCTATAGCCGTTCCATGGACAAGCCTGTAACGGGCGACCCAAGGGGGTAGCGGAAACCCTCTGGCGACTTTGCCCCAAACACAACGTCCTTTCGAAGCTAGTCAGTACTTGATAGATAAGATTTCTGTAGTCCCTGGGTTGACTTACGGGTCCTAAGTACACCAAGATTCCTTACGGTCGTTAGGCGCCGTGTAAAACAAATGCTACCCTGAGCCTGATGATTGGCTGTCCTAGTTCGCCCATCTTCCTATTGACGGCATCCATATGAGGTGGCCAGGGCGTGCTGTTTATGTAAAATAACCTGTCGTACCACGGTCAAAGAGCCTGACAAGAGTCGAATGACCAACCTCCACTAACTGGTTTTACTCGAGTGCAAGACGACTGATTTAAAGGGAACGACATCAAATTTGAGTATACTGTGTCTACCATCAGAATGATAGAGTTGTGCCGTGTTACGCTCAACGAGCGATTTGACACCAAATAATACAGCACCAGTAGTGCGAATCTCATGTTTCACGCTCGGCGCGTAATACTCTTGACCTCACAGGTACGAGGGGTATGCTTAAGAACTGTGAAATGGTGCAGCAAGTTCGAGTCATAAGCAGTACGTTGTACCGTGAAGGCATGGTGAACATCCGTCTAGCTCCGAGCCTAGCCCAAAAACACACTAATGACCCTGCGATTCAGATAACAGGGTCTGAGTTTGCCTATACTTTAAAGATCCACTTTGTGACTATGTCGAGACGTAAGGATCCATACACTCGACCAAGCACACCCCGCTTAACTTCAGGATTAGACGGCAGATCGAATCAAAGCCGCTGTAGCCGCTGATGCTGCACCATCGGAGTGTGGATTAGAAGCCCCGCAACCTTATGCTATATCATACACCGTATCTGATCCTTAAATCTCCCGTATGGAATCTGTTATGATGTGGCATGTAACTTTAGCACTCTCGACGTAATTCGTGTCCGCTCGAGAGTTAGATCGAGACGTCAGTCACACCGGTTCGCATTTGCTCTACCTTCCGGCTCGTTGAATCAGTTGTAGAATATATGCCGAGGTTGTAATAGTGGCAAATTCTTTGCCACAAACTATAATGAACAGAACATCCCGCCATCAAAGTCCCCAATATGCGTGTCTTCTTGGAACTGTCGCTTGTTCTCATTGTCAAAACCTATTCTCTAGCCAACACCCGCTTATACGCCTCCTGGGTCCTGTAAAACATTAGCAATGCGTTCACAAAGTCGTATCCTTCCGGATACAGGTCAGGTCGTGTCCAGAATTCTATCGACATTGACTGTCCAGAGCCGCCTACTTGCCTACGCAACCCCGATAAGGCCACGAGGCGCATCGTGGAGACCTAAAAAACGGACAGTTTCGGTGTGTACCATTCAATTAGATGTGCAGAGACTAATATTAATGCTAGCAGCTGATATTGTGACATCAGCTTCGGTGTGCCGGTCAGTTTAACACTCCCTTGGCGCGTGTAGCTTGGTTAGAACAGACGGTACAGGGGCAGTGTATGGTGTTTGAGCGCATGAAGGGCGCCGAATCCTTCATGACGAGTTGCAGAGGGATAAGTGATTCCAGAAAAGTTTCTAGAGAACACGTCCAGTGTGAGACACGTAATTGTAATAGACCACAAGAGTCAAGGCAATCAACTTACAGATGTGACCCGCGAGCTGTGCATTGTGCCAGAGTCGCAGCCCGCTAAAATTGGGGTGTCCCTCGACCTGGATGGCATCTTGGCGTAATGCTGTGCCACGACCTAGAATCTATCCAGTCGTACTGGAGGCCCACACATTACTAGTTCACACTTACGAATTCCACTATCTAAAGAGTCGCTAATGCGTACGCGTCACCGTAAGGCCCCACACTAGCCCGGGTGTCCGGAGTCCAATTGAGAAATACCTCTATTCCTGAACAATCGACCACCCGGGGGAAC
		</sequence>
    <sequence><taxon idref="Location_1_4_0|33.759283730356245"/>
			TCTCCGGGGCGCCGTATCGAAGGGCTAGGAATTACCAACTCTGCACCGCAGCGATGGGGGATTTTTGTCCTTTGTCTTCAGATTGCCGCCGGGGTGACCCTAAGAATTGGTTCCCTTTTAGAAAATTATATAGACGCGACAACAAGGACAAGAATGCGTCCTTTATAGGGTACAGTACGTAACCTCGTACGGGGCGCTTTCGCGTAAGATCAGCCGACATCCGTGTTTCCTCCACTGAAACACGGCTCCCCGGTGTTGAGAGAAGATAATCTAAATGCACATCGCTTCTTGACAAGTCGTAGAATAAATAAAAACAGGTCCTACGGTCGCGGGGTAAGCACTCCTATCTTTGTTATTCCCCAGCATTGCTGGTCCCCACCCCAGGACTGCTACTTTTGGCCATATCCTAGAAGTTTGTTAATAAGTGTAACAGGGAGTGAACTAGCGATAGATGAGGTTTATTCAGCAACGCTACCGGCCATGTAGAAGCTCACTTCTACGGGCGTGTAGGAAAGTGATCAGCGAGGATAAGAAATTGTGACCATACCAGACCCCACGCAATGCCAGGCGAGGAACTGTGAGTTCAAGCTAATCACTGGCAAATGATCGTAGAGGGCACCTGAAGGGGGAACTATCTAATCCACACCTACTTATATGCGAAAGTTACTTAGTGTACCTCTCTTGGGCGGCGGCGCGTGCATACGTTAACAAGGGCACACGTGTGGCTCGGCAACCATAAGAAGTAGACCTAACGAAATCCAAAGTTGACTGTTAGAATCCGCAGCATATGTGTCTACTGAACTTAGTGCGTCCCGGCTTAGCGCTGAGCCCCTCGCTGATAGTGGAACGCGTAATCCGGGAACGCGATTGTCGCACCGGTTATGTGATTACGGCACGTAGGAAGAGTTTCCTAATCGATAGGTGCTTAGCAGTCGTCTCTGCCACGTTATTATTCCTACCAACACGACTGTCGTATTAATCTAGCCTTCTTGTACTAAGCGACATGACAGGCCTTTCCACGCCACGTGGTGGACTCGAATGTTTACGCGGATGTCAGTTTCGTGCGGACTCCGTATAACCGACCACGACGGTCTCACCGGCAAGTTGAGGACCGCTCCTAATGCCTGTCGGCCATTTACAGGTTATAGCACAACGTCTATGTCTCGACCCGAGGCCTTAATGGGACGCGCTCCCATCTTTCGGTCTGAGTGCTCTGGTGACAACCAGAAGGCATAGAGTTCTTTTGGTCCTGGAACATCCACGATCCATTGACGGTCGCTACGCAAAGCAACAGAACGCGTCCCGCACTCGGCCTGCCTTATGCAACTAGTATCACTGGTTTACTTAGTATGTTAAGGTTCTTGCCACCAACTATCCATCCTCAATTGCATTAACGGCATGCACTATCATACGTGATTAAGCAGTAATCGTCCTTGTTGTGAGGCTTTAACTTTGACCACGGATGGCTGCAAACCACGTACCGAGAAGTCTGGAGCTCGCGACACCTGACTTAGGGAAATCAGTTCACAGTTAAATGTAATAGTTTATTCAAAGGAATCAGTCGATTTAGTCACCGGGTATCGGGCCGTGCTCTCCGAGAGACATAATACTCGCAAGAGAGGAAGACCCTGTATTGGAATAGTATTTCGATATGATATCGAATCTAGCGCTTAGTGACTCTCGCCCACTAATATGTTCTCGCCGCACACTTAGTTCAAGAGCCGATTTGTGAGAGCCGCTACTCGGCTAAGTTAATGACGGCGGGCGCAAATCTATTAGCCGACCCCCAGGCACTATGATTTCTCAGCTCACACTTTTTATTGCCCTAGGCATTAGGGGTCTGTCAATTGCCGCATGTGGTTTTAGTGTGTGAGCATAGTGAACGGAGTTAGAGCCAAATAAGAGTACGGGCCAGATACTTTAGCTCCCGCGCGGGCTCAACTTTTGATCCGATGTGCCCCTAGCAAGCACAAGTACCGTGCTAAGCTACTAGGGTAAATGCCCCGCTTCAGATCCGGTATACGTAGGACCGTAATTTCATAGATGACGTTAAGCACTAACCAATGTCCCCCTCAGGACTGACCTGACCGACAATTCAGCACTGCTACGAATGTGCCCAGCAACCCACACAATATTAACCCCCCGCTGGGTACCATTTCCAGCGCCCCCCTAGCGTACATCTTTGGCCCGGAGTCGTGTTCGGACATTGCAATTGACCTTGTCTCCCAGACTTCTTTGGCCGCATTGTAATACAGAGCGCGAACTACAAAAAGGCCATTTCGGAGTAAAGTGTCCCCGGGTAAGACTAGAGCAACGTAGTAACTACTAGGATAGAGGCAACCAAAGCATTAGTTGAAACAAGCTCCCAATGATCGCGGGTCGTGCCTTCTTCGGCGTAATCTTGAAGGAAAGTTCATGTCAACATGTACCCGCTCTATGGAGTGAACAAGAGATCTCAACGCGGTGCCTGCTTGTCCTACTAAAAACTCTCTATAATCTAGTTTGCCTTAGCTTATATCTTTAGCTTCATTTACGAGCTCCCGCGTCGTATGCGAATACAACTTGTCACAATACAGTTACTAGAAGTAGCGGGACCCATTTTCGAACGCTGGATAATGGGATTAATGAACCCAGAGGCACTAAAATTGTATGGATCTTCTGTGCGGGTCTTTACAACTAGGCACAAGCTCGTCGTACCGTGGTCCCTCCGCACTTACTCATAGCAACCCATTCTGCCCCAACAGAGCTCACTTGCTGACGGGACTCTGCATACACTCGTGTTAGGGCCTTGTATGTCGTCGCTTGTTCATGGTGGAATGCGCACAACGACACATAAGGCTGCCCTTTGTTGCTCTGTACAAATACCCCCCGTGATAGCGTCGTCTTTTGTTCGGGGCAGTAGTTTCCGTGCGGCATTTGCGTGAGGTGGACCTGTGTCGAAGTCGTCGCGTGCTGAGACCGTTAATGTCTCGAGTCGCTCGAGTAGTGAAATTTACAAGGGCTTAGCGGGCGGAGGATAGTACTCTTTATGCATCAGGTGCGGTGCATTCTGTTCCTCTCATTTTATTGCCCATCAGTAGGGAGAGATTTGCGGGTAATGGACACTCGGTACCCCAAAGCTTATGGGGCTTTGGACCTACAAGCACATGTGTTCGCGTTGTCCGATGTTGAACCTGGAGTGGGGTCATTTATATTTACTCTTCTAGGATGACAAAGTTGTCTTTCACATTTCCACGAAGCCCGCACTGTCGACGCAACTCTTACAGCGTTTGTCAAGTCGGAGAAGATCACTCTGTTCGAAGAATGCGCTCTAAAATCGCTTTGAGCTCGGAAGCGCTGTTGCGTCCTTGTAGGAAGGCTGTCAGAACTCTCGGGCATAAGCGTCTGACCCCTGCATTTCGGGCATGGTCTTACTTGTAACACATGGTTAGTTATACGGATACAGAGCCGTCATCGCTAAGGACGTCGTGCCGCACACGTGGGTAACTTGCGAGGTGCTAAACTGTAGAGTTCTTCATTGGGCACACACCTCGGTACCGTATCGGACTTACCAGTACTAAAGTCGGCTTGACTGTAGATACGCACACTTGAACATACGGCGTGTGGCTACGCTGCAAAGAAGTGCCAGGGCAAGCAGAATTCAGTGTGCTTAACGTATGGCATTTTTGATGGCGAGTTTACAACGGAGCAGTTGTATCTATTAATCCCTGGATAGAGGTATTTGGTTCAGACAGGTAAATGCATTTTGAAACGCATTAAGTGAGCCCGATTCAGACCAACGGTTCGGTTTGGAATAAAACTGGTTATTGCCTCCCACGGGTCTTTTCTCCTGCTCTAGTGGTACGCTAACATCTACTATGGTCACTCTTAGTGGCAAGGGGCCTACATAGCGGTCCATCCGAGCGAAGTGCAAGTTGTGGCGGGCGTTCTTGTGCCCTTGTAAGCCGCTCAATAGAGGTGACTTTAGATAAGGACGCTCTGATACGCCATTCAAAACCAGGGTGCTTATTTCTCCACAGGTATTTTCAACAACGGGCATTGCCCACGCACGGACAATTGGGAACATCCCACGCCGTTACGCATGTCTCTGCGTGACGCTATGTCCCATCTACCGATAGCGTAACCGGACGGAATGTGCGTATGCCTAAAGTGTCATCACTCAATATGTGAACGATAGCGTTTGCGCATAGAGCGAAAATATCTACTCCACAGTGGATGGCGAGATACAAGTCTTCGCGCGCTCGTTAGCAGCACATAGACGCTGCACTGCTGAGCCGTATGATGGACAGCCGTGTGTGATTAGGAAGTTGAACAAGGAATCTACGCACGCGCGTGTGGTGCCTTCGATGAGCCCACCCTGTAATTCGCAGTCGACGGGATTCTCCTAATGCAGAGAGGTAAACGATTTTCAAAGACCTGTCGGACCTGGGACATAACCGGGGAACAGAAAGTCATGCCTCGGCCCCTCGCCACAGGGATAACGGTTCGCGAGCGATTTGACGGAGTGGAGTTGCACCTAATGCACAGGCCGAATCCTGGATTAACGGTGGTCGCGGGCCGCCTTAGGCCGCAAAGCCATACTCACGGTCCAGCGGTCTGATCGGACCCTGCCGGGGACCTGGTTTACGCGCATAACCAGTGTATCGCAGTTAGCGCCGGTAAAAGGCGAAGATGTACCTAGGACGGTTATGGTACACTACGAGTCTGAAGGTATAGGGAGGCTATCCCAGGGATGGAACGGCCCCCAGAAACAGTGTATCCCGTCCAACAATGAGCTGGGTTGCTATCGAATCGAAAATGCCTCGGCTTCCCTAATTCGTCATGGATACACCAAACCAGATTCACATGCGTAGCTCTTTTGGTTTCCCATCTAGAACGGATATGGTGGTTCCCCTAACCACGTCGCAGATTGTACTATACCCCAGCTGACGTTCCAGGCGCGAGCTTACACCATATTATTTCCGTGCATAGAAACCGGTTCATGTTGCCCACAGTATATCTTCTATGAGCTGCTCTCACCGTATGGACATAACGCTACAACTCCCCCGGGCGTGCTCCACATCAATCTTTATCAATTAAGTCGCGAGTTGACTTTCGGCCCGCACCGTGGTGTGGTGCGTGAAAAAGGACCGGGCAAACTCGTGCAGATTGTAAAACCGCGGAATGGATTAGCCGACAGGGTTCCGGTGATTGTCCTGTTGCGGAAACGCGCTTTCATCTGCCCCGTCTACTGATCCTGAATGCTCAAGATCCGGGGATAATTTGACTTGCCTTCAAATTTTAAAATTTCCTGGCAAGTCGGTCGCTGTTTAACGCAACAGGTGCACATAATATTGCCGACGCATGCAGGAGGCGAAGGGGAGAGACAAATCGCAGGGCTGGTTCATCTCCCATAATCCACAGTCTAATTAAATTCGATCTTCATTCCTAAAATTAGGGTTCTCTTGGTATTCAAGCTGTGGCGGCAAACCAGTAACTGCGTCCTAGAATACGGATGAGGTAGATAGATAATGATCTCCCTGCCTTATGGCGGCTCGGCAACAGCAATAATTGGACGAATCATATCTTTGAAGCAAGGACTGTATACCGGGCAGAGGTACACATATAATGTCATGCGCGGCTCGCCAATTATTAACACAGCCACCAAGTACGTCGGTCCAAGCGGCTCCTTGCAGAGATCAACGGGAGCCACACGTAACATGGTGATCGGCCACTTAACGAGGCTGCGCTCCGGCAGCGGCTGCTAACGCCTTGCTTATATCCTGACGACACCGCAGGTGTCACCAGATGTACTATTCAGCATGCCTCGGACCATCGGAAATGTGTTACGAGACTTCGTACTGAGTCGTGGACATGAGGTTCCAATGCTTCTCGGGCTGGTGAAACTCAATGTCCGCATTTAGCAATTTCACCATGCAGACACCTTCCGTCAACAACCGGTAGGGTGCACCGTCCTCGTCTAAAAACGGCAAATATTTCTGTAGCTAAGGTTCGCCAACATTCATTTCGGCCGAAGCTTCAAGGGTACAGGGACTATCCGAATGTAATGGAATGGTGATCGCTCCTATCCGGGTGGAGGTCATGTGGCCAAACCCTCTCCAGTATAGGGACGGGTCTTTTGCGATTCCTAACCAAAGCACGACCTCAGCCTAAAGTTCATTTGTACAGTCTGGTGTATAGGCGGGCTTAGGTTAAAAAAAAGACACACCCGTTTGCTGGGGGGAAGCCTAGCTCCTGTGAGACATGGCGTCACCCCTATGACCATGCATGGGTCAAGGTACAGGTGCGTTGCGGTTATAGAGTAAGGTACCGACCTCTGCAGTCCCGCATGGTACTAGACAACGGCCATAGGCTTCCTTATCTCGCGCGTCCGACCCTGTTTCCGCTTAAAACCTTCAGTAGTTGCTAAGAAACATATTCCTAATCCTAACTAACGCAGGACTGCTGCTAACAATGCGTACTGATTTAGCTCAGACCGCGTATAGCAGGCGGACAGGATTCCGTAGGGATCCGACTTGTCTTTAAAAGGTGAAGCGTTGTTTTTTTAAACCCTGTGCTTCATCATAGCTGCCTTGAAAAGGTAGCGAGACCTGGCCCACTTGACTTGTACACCCACTCGTCTGATGGCCAGTCCCCTACCACATGAGTCGACCCATCACACTGTTAGTAGGCGTCAAAGCATTATCTGCGCCTGCTCCTCAATACTCCCTCAGTCCCGCAGTAGCTCTTCTGGGTGCGTTCAGAGCCCTCTCGAACGTTTCGTCTGCATCGGGTACCCCGTTAAAAGGGGATTCACTTTTGAGTCAGCACCGACGAAGGCGAGAATGTTATCCTTCTCTTGTCTAATCTATTCTCTCCACCCACGGCCCCTATACGAAATCAAGTGGTTTTTATCGCTCGCCCATATGACTAGGGTAGAGCTGCTGAATACTAGAAGAGTGGCTCGACCTTAGAGATTACCATCGGGTTCCCGAATCCTTGGCGCCACAAGCCTTCTTTGATAGTGTTCCCAATAAATCAAGGAGTAGGTCTGAGCTATTCGACACGCGATAGGATTAGTCCGCATCACTTGGTCAGGATTCCACGCCCCCACTGCCAATTGACCGCCTAAGGTTCTTGATTACATCTATCCTAAGAACTTCGCCTGGGTATTCTCCCTATGCGTCCCATTAGGCAAGGTCGTAGGATGATTAAGTTTATTCGCCAGAACTGCGCCTTACTTGCTGCATACGGTACGAATCGCCTGCGCGACGAATTTAGTCTTAAGTCCTTCTATGAAGGAACAATCTTTCATATGTTTGCTATCTTTAACTACAAAAAGTACGCTGGCTTCGCCGTATCCCAGGCCCACGCGAAATGGCAGGTTTATTGGGATAGTGCTTACACAAATCCCCTGGGGTTAATGGATATTGGTGGCGTATAACTAGCATAACTGTACGGTCCCAGATTCGCGGCGCAACCTTGTCTAACCTGTATAGAGCCAACATTTGCATCGGGGGATCGAGGAGACAGCATGAATGTCCGGTTGAAAAGGGGCACGGAGCCTAACACTGTTTCTCTGAGCTGATACCTTAGGCTGGTGTCGCGTTAGGGTTAGCATGGTTAGGCGCGACGCCATTTTTCGGAATGTCGATTGTAGGAACCAACGCAGCCCGCCATTCCTCAAGGAAGGTACTCTAGACTCGTGACTACACCGGCATATGTCTCTCAGCGGTCCGTAAATGCGAATATGACGTATGTGCCCGCCTGAAGATGATCTCGGATACCGCCCCATCGTTCTGAGCCTCATCTAAAGCAACCTCAATAATTAGACCGGCAATGTTACCGTGGTTAAGCTTTATAGGCGCTTGTTCCGAACCACCATTCAACCGTCAGAAAAAAGATATCACGGGGCCCATTTCATTAAACCCGAAGGGTGGAATTTAACGCAGAAGTTATTCGGTTTCACTGTCCTCGACCCACCAACCCAGATTAACGGGTCACTCGATCCGCGTCCGGGCTACGACCGGTTTTGGCGATGGAACTACCAAGCTTCTGCCCGCTTCATGGACTTGTCACCTTTGGTAATCGTAGAATTTAATATTCCGACGACGATGCACACCATGGCTGAGTGATGAAGATTTGGCAACCTACCTTACGGCACCCTCTTTCGTAATTGGTGTGTATAGCGCATAAAGGCCGTCCACAGAATTGCATCTGACATGATGGCGTGATACACCCTAAGGTGACATTAGATTAGTTGGAAGGTGTAGCCTGTGACAATTCCAAGTTTAAACGGCTGGTAGAGATGGCGGCTTTCTACTCGATGAAATGAGGACGACATATCTCGCGCCGCCTACGGTCAACAGGACATAGTCAATTTAGTACGTCTTAAGCCACCGCAATTCGTCCCTTTGCTATTTATACAAGTGGTCACGCCTACTAACAATTGCATGACCAGTTCGAAATCTACTGGGAAAAGACGGTGTGGTTACTCGAAGATAGGTCCCAGTCGAGATCAGAATAGGGTCAGTTACAAATACTAGTTGGCCTGAGAAGATACCGTCCGTTGAGCTAGATGTCGCTGGAGGGTGCAAGAGTCAGATGTGAGCTAGTCCAGTAGCCCTCGCAATTCGCGTAATCCAACACCAACTCTGCCCGAGGATTTGTGCCTCTTTGGGTACGGCAATCAGCGCTCCGGGGTAACGCCGTTGGTATTAGCCACATCATCCATAGTAAGTAGTAAGGATATACACGGAGAGTATCACTAAGAGGTCCAGCCAACAATGTCAGGCTCGTAAGGGTGCTTCTTCGGGAGAGATGACTACTCTCTTCCTAAAAACCGTAACGCACGTCAGAGGGCGATAAGTCTGGATTTTACTGAATTTTCCGGACTACCATAGCACAATCCTACTTGATAGTTGATGTTGTACCTGACCGTTCACGATCATGTCCTCTCCTTTCCGTTTGAGGCCAGCAATGGGCCAGTACCTTCAACAGTATCTTATGTGATGCTAATGAACCTCGAACCCGTCCAGTCCGGCCCAGAGGCCTACCTCAAGCCCACAGCTATTTTTCATGCTCGGGGAAAAATTAAAAACGAGTTCTGTTGATAGCAATGCCGAGTCAACATTACGGTTGCTGGACCCCGATCATTAATTTACGAGTAGCAATCGCGCTCCAAACCAAAAAACCACTCTGTGGAGTCTATTAGTGGAACGGGAACTTTAGAATCACCGGATATGCAGGTGCGAAACAGTGCAATCAACAGGCAATGGCCGGCGCGTTGATCTAAGATGAAAAGTTCCAGCGGGCCTCTTGCGGCGCAACCTTATGTTTGTCCGACATCGAGTATGTCTCAGGTTAACAAGACGCCTACTTTTCCCGGGCATTAGCGTCGGATTGTATGTTGCTCCGCCTACGCCAACGCTTAACAAGTCTACACGAGATCAATATGCCTGACTTGCTTCAGGGATATCGCCTTGGAATGAACTCCTAAGAACCAGCCAACGCCCCTTTTCTCCGCACCCACTTCTCTCATATGGGAACAATATTAAAAAACCTCGTACGCTTTTTCTACAACTCACGCAAATTGAGCGCCGGTTCCTGAAGAACCGGAAGCGGTGGCTAACGTCCCTGAGCACCACGTCGTCCTGTCTTGGAGAGTTCGTTTGAGGTCTACACCGCCAATTAATTGGACATTCTGATCTCCCGAGCCTACACGCTAGTTACTGATCCCATTGATCTTGGACAGGAAAAGACGACGCCCAACAGGGATACCATGCGACGCCGGCGGCTTGAGGTAGGAGTCAACGTCTGCCGCCGTCGGGGTGGTTTACGCTTTTTCTAAGGGGTGAGATTCGAGCAAAGAGGGAGACATAACATTTCTGAAAAATACTCAGGAGCGCACCATACCTGTTGCAGGAGTAAAGGGTACTCCCAGCGATGATTTGACCTCAAGGTGACTCGGGACGGAAGAAATGAGGACCAAGTGAATTTCGCGCACTGTTCCAGAGGGTTTCCGCAGCCCACGGTTGTCGATCGTGGTTGCATTCCTTAGGTCTCAACGACCCTTCGTCTCGTAATCAATCTTTAGAATAATCTACTAGTAGGCCGTACGAGAATAGAGGGCATATCACAGAATTGATCACAGGAGCATGCTTACCGATCTCCTGCTGTGTATGAGTGGCCAAGGCCCCATGTATCGTTTCGCAACTTGTCTGCACGATTAGGAGTTACACTTGTGAGGCCTATTAGATGATTCTTTTGTGTGCAACAACAGCACCGTGAGGGCTGGCGACGGTTGGAGGCATCTTCTGTTCGCAGTCACGTCCCTAGGTTGGCAGCCCCCTGTAGGCACAGATACATTATTAGGGGTTGACGTTTGCTGGCCCGACTTCCAAGTAGCAGGCTACAAGCCAAGACGTGCCAGTCATACAACTGATCGCTGTTCGGAACAGGCTTAAGCTTTTCATATCAAAAAGGGGCCCCAGTCCGGCCACCTTGAAGCTCACGATGTTAAATTCCTCGCTGTATTTAAAATCGCGATGTTGGTTACTGTCCCGAGCGCCAAGGCCCTTCGTCCTTAGCTCAGCCCCAATTATCGGCTATACTATTACTATATTCTCGATACCCTTTAGGACGCGTATCAGGAATCCTCCCTCGAGAATACCCAACGATGCGACTCCTTACAGGCGTCCATGCGACCCCGCATCATGCTTGGTTCCTATCGAATGTAAGTTACGCAATGTATGCCCCACTGTGCACCCGAAAGCCCTAATAGAGGCTGGGGCAGACCGGTGACGGCATATCATAGTACTGGGGAGTCCGACAGGTCTTTTGGTGCCAGGTCAGCGGATTTTTCACCGATTTGCCTCGTATTGTCATACTGGAGTTCTGTTTTGCGCGTTAAGCACCTATGCTATCAAGAGAGCCCCATAACGCACGGTGCATCCTGATGCTCACTTGATTCCCACATCGCGATTGGTCTCCCCTAAGAACTAGTAGACACGGCTGCGGAGTCCCTAATCTCTCCCCTAATCCTACTAGTGAGGACGACCTGTTCGCGGGAGAGGGACACTCGCTGCTGAAATTCCCGACATTCTTGTCCACAACCTATCGCGAGCGGATCAACTGGAGCACAACGATACAGCGCGGGTAGGTCCATCTATTTGTGGTACTTATCTCACCGACCAGAATGCAGAGTGGGTAAGCTTGCGCTGGCCGACGGGCGGACCGCATGGATCTCTAAGGTCCAGCGGTTAATCCTGTGAACGTCGCGGCTAGCGACACATAAGCTACATGATCGACTCGCTCTCCCAACATTGAACCTTGTGAAGGGTCCTATCGACTGAGTAAAGAACGACCTTCCGAGATAGGAAACTCTCGTTATGCCGCACTTCTTCTCCTGGCCGGTAGTAGCTACCCAATTTATCTTGGGGACGGCTGTCCAGATAAGCCCGGTTCGGTTTAACCTTTAAATAAGTCGCGGCAAGTGCGCTCCGCAGCCACATAGGCACCAGCTGCAGAAGGCCGTCTAACGGCGAGATTGCGAATTTGCTGCGAACAATACCTCACTCATCATCGGGCTTCTGAGGCGGAAGCGTCTCGTTGAGTACGAATCTAGTAGCTTCGCTGGGACTCTTGATATATTACTTGAATAAACCACGACTTGTATTGAAAGTTACCTCCGTTTCGGGGCAGGATCGGTACTACTGTAGATATACCAGCGCGCAAGCCTCCCACACCAGGCAGCGACCGCAGCTCCCTATTGGCATCGTGTGTGTAGCGCTTTTGCTATACGCATTTGGTAATTCTATTCTTACGCGATGCAGAATCAACATTAAGAGCAAAGACACTAGATTCCCCGACCCACGTAAATCTAGTTGCAGTTTATTTCATTTAAGGCCGCATGCGACACAGACAGCCCCGGCAAGCGTGCCTTCTGGCCCGGTCCCATATGCGCTAATGCGAATTGCGGCGCATGTTCCCGAGGAGCGATCCTGGTAATGTTATTATCATTACATGTTCCGCTAACCCTCCATCTTCGAGCTGTACAATCTCATACGAACCCATCTCTATAGCCGTTCCATGGACAAGCCTGTAACGGGCGACCCAAGGGGGTAGCGGAAACCCTCTGGCGACTTTGCCCCAAACACAACGTCCTTTCGAAGCTAGTCAGTACTTGATAGATAAGATTTCTGTAGTCCCTGGGTTGACTTACGGGTCCTAAGTACACCAAGATTCCTTACGGTCGTTAGGCGCCGTGTAAAACAAATGCTACCCTGAGCCTGATGATTGGCTGTCCTAGTTCGCCCATCTTCCTATTGACGGCATCCATATGAGGTGGCCAGGGCGTGCTGTTTATGTAAAATAACCTGTCGTACCACGGTCAAAGAGCCTGACAAGAGTCGAATGACCAACCTCCACTAACTGGTTTTACTCGAGTGCAAGACGACTGATTTAAAGGGAACGACATCAAATTTGAGTATACTGTGTCTACCATCAGAATGATAGAGTTGTGCCGTGTTACGCTCAACGAGCGATTTGACACCAAATAATACAGCACCAGTAGTGCGAATCTCATGTTTCACGCTCGGCGCGTAATACTCTTGACCTCACAGGTACGAGGGGTATGCTTAAGAACTGTGAAATGGTGCAGCAAGTTCGAGTCATAAGCAGTACGTTGTACCGTGAAGGCATGGTGAACATCCGTCTAGCTCCGAGCCTAGCCCAAAAACACACTAATGACCCTGCGATTCAGATAACAGGGTCTGAGTTTGCCTATACTTTAAAGATCCACTTTGTGACTATGTCGAGACGTAAGGATCCATACACTCGACCAAGCACACCCCGCTTAACTTCAGGATTAGACGGCAGATCGAATCAAAGCCGCTGTAGCCGCTGATGCTGCACCATCGGAGTGTGGATTAGAAGCCCCGCAACCTTATGCTATATCATACACCGTATCTGATCCTTAAATCTCCCGTATGGAATCTGTTATGATGTGGCATGTAACTTTAGCACTCTCGACGTAATTCGTGTCCGCTCGAGAGTTAGATCGAGACGTCAGTCACACCGGTTCGCATTTGCTCTACCTTCCGGCTCGTTGAATCAGTTGTAGAATATATGCCGAGGTTGTAATAGTGGCAAATTCTTTGCCACAAACTATAATGAACAGAACATCCCGCCATCAAAGTCCCCAATATGCGTGTCTTCTTGGAACTGTCGCTTGTTCTCATTGTCAAAACCTATTCTCTAGCCAACACCCGCTTATACGCCTCCTGGGTCCTGTAAAACATTAGCAATGCGTTCACAAAGTCGTATCCTTCCGGATACAGGTCAGGTCGTGTCCAGAATTCTATCGACATTGACTGTCCAGAGCCGCCTACTTGCCTACGCAACCCCGATAAGGCCACGAGGCGCATCGTGGAGACCTAAAAAACGGACAGTTTCGGTGTGTACCATTCAATTAGATGTGCAGAGACTAATATTAATGCTAGCAGCTGATATTGTGACATCAGCTTCGGTGTGCCGGTCAGTTTAACACTCCCTTGGCGCGTGTAGCTTGGTTAGAACAGACGGTACAGGGGCAGTGTATGGTGTTTGAGCGCATGAAGGGCGCCGAATCCTTCATGACGAGTTGCAGAGGGATAAGTGATTCCAGAAAAGTTTCTAGAGAACACGTCCAGTGTGAGACACGTAATTGTAATAGACCACAAGAGTCAAGGCAATCAACTTACAGATGTGACCCGCGAGCTGTGCATTGTGCCAGAGTCGCAGCCCGCTAAAATTGGGGTGTCCCTCGACCTGGATGGCATCTTGGCGTAATGCTGTGCCACGACCTAGAATCTATCCAGTCGTACTGGAGGCCCACACATTACTAGTTCACACTTACGAATTCCACTATCTAAAGAGTCGCTAATGCGTACGCGTCACCGTAAGGCCCCACACTAGCCCGGGTGTCCGGAGTCCAATTGAGAAATACCTCTATTCCTGAACAATCGACCACCCGGGGGAAC
		</sequence>
    <sequence><taxon idref="Location_2_3_1|30.518212105374065"/>
			TCTCCGGGGCGCCGTATCGAAGGGCTAGGAATTACCAACTCTGCACCGCAGCGATGGGGGATTTTTGTCCTTTGTCTTCAGATTGCCGCCGGGGTGACCCTAAGAATTGGTTCCCTTTTAGAAAATTATATAGACGCGACAACAAGGACAAGAATGCGTCCTTTATAGGGTACAGTACGTAACCTCGTACGGGGCGCTTTCGCGTAAGATCAGCCGACATCCGTGTTTCCTCCACTGAAACACGGCTCCCCGGTGTTGAGAGAAGATAATCTAAATGCACATCGCTTCTTGACAAGTCGTAGAATAAATAAAAACAGGTCCTACGGTCGCGGGGTAAGCACTCCTATCTTTGTTATTCCCCAGCATTGCTGGTCCCCACCCCAGGACTGCTACTTTTGGCCATATCCTAGAAGTTTGTTAATAAGTGTAACAGGGAGTGAACTAGCGATAGATGAGGTTTATTCAGCAACGCTACCGGCCATGTAGAAGCTCACTTCTACGGGCGTGTAGGAAAGTGATCAGCGAGGATAAGAAATTGTGACCATACCAGACCCCACGCAATGCCAGGCGAGGAACTGTGAGTTCAAGCTAATCACTGGCAAATGATCGTAGAGGGCACCTGAAGGGGGAACTATCTAATCCACACCTACTTATATGCGAAAGTTACTTAGTGTACCTCTCTTGGGCGGCGGCGCGTGCATACGTTAACAAGGGCACACGTGTGGCTCGGCAACCATAAGAAGTAGACCTAACGAAATCCAAAGTTGACTGTTAGAATCCGCAGCATATGTGTCTACTGAACTTAGTGCGTTCCGGCTTAGCGCTGAGCCCCTCGCTGATAGTGGAACGCGTAATCCGGGAACGCGATTGTCGCACCGGTTATGTGATTACGGCACGTAGGAAGAGTTTCCTAATCGATAGGTGCTTAGCAGTCGTCTCTGCCACGTTATTATTCCTACCAACACGACTGTCGTATTAATCTAGCCTTCTTGTACTAAGCGACATGACAGGCCTTTCCACGCCACGTGGTGGACTCGAATGTTTACGCGGATGTCAGTTTCGTGCGGACTCCGTATAACCGACCACGACGGTCTCACCGGCAAGTTGAGGACCGCTCCTAATGCCTGTCGGCCATTTACAGGTTATAGCACAACGTCTATGTCTCGACCCGAGGCCTTAATGGGACGCGCTCCCATCTTTCGGTCTGAGTGCTCTGGTGACAACCAGAAGGCATAGAGTTCTTTTGGTCCTGGAACATCCACGATCCATTGACGGTCGCTACGCAAAGCAACAGAACGCGTCCCGCACTCGGCCTGCCTTATGCAACTAGTATCACTGGTTTACTTAGTATGTTAAGGTTCTTGCCACCAACTATCCATCCTCAATTGCATTAACGGCATGCACTATCATACGTGATTAAGCAGTAATCGTCCTTGTTGTGAGGCTTTAACTTTGACCACGGATGGCTGCAAACCACGTACCGAGAAGTCTGGAGCTCGCGACACCTGACTTAGGGAAATCAGTTCACAGTTAAATGTAATAGTTTATTCAAAGGAATCAGTCGATTTAGTCACCGGGTATCGGGCCGTGCTCTCCGAGAGACATAATACTCGCAAGAGAGGAAGACCCTGTATTGGAATAGTATTTCGATATGATATCGAATCTAGCGCTTAGTGACTCTCGCCCACTAATATGTTCTCGCCGCACACTTAGTTCAAGAGCCGATTTGTGAGAGCCGCTACTCGGCTAAGTTAATGACGGCGGGCGCAAATCTATTAGCCGACCCCCAGGCACTATGATTTCTCAGCTCACACTTTTTATTGCCCTAGGCATTAGGGGTCTGTCAATTGCCGCATGTGGTTTTAGTGTGTGAGCATAGTGAACGGAGTTAGAGCCAAATAAGAGTACGGGCCAGATACTTTAGCTCCCGCGCGGGCTCAACTTTTGATCCGATGTGCCCCTAGCAAGCACAAGTACCGTGCTAAGCTACTAGGGTAAATGCCCCGCTTCAGATCCGGTATACGTAGGACCGTAATTTCATAGATGACGTTAAGCACTAACCAATGTCCCCCTCAGGACTGACCTGACCGACAATTCAGCACTGCTACGAATGTGCCCAGCAACCCACACAATATTAACCCCCCGCTGGGTACCATTTCCAGCGCCCCCCTAGCGTACATCTTTGGCCCGGAGTCGTGTTCGGACATTGCAATTGACCTTGTCTCCCAGACTTCTTTGGCCGCATTGTAATACAGAGCGCGAACTACAAAAAGGCCATTTCGGAGTAAAGTGTCCCCGGGTAAGACTAGAGCAACGTAGTAACTACTAGGATAGAGGCAACCAAAGCATTAGTTGAAACAAGCTCCCAATGATCGCGGGTCGTGCCTTCTTCGGCGTAATCTTGAAGGAAAGTTCATGTCAACATGTACCCGCTCTATGGAGTGAACAAGAGATCTCAACGCGGTGCCTGCTTGTCCTACTAAAAACTCTCTATAATCTAGTTTGCCTTAGCTTATATCTTTAGCTTCATTTACGAGCTCCCGCGTCGTATGCGAATACAACTTGTCACAATACAGTTACTAGAAGTAGCGGGACCCATTTTCGAACGCTGGATAATGGGATTAATGAACCCAGAGGCACTAAAATTGTATGGATCTTCTGTGCGGGTCTTTACAACTAGGCACAAGCTCGTCGTACCGTGGTCCCTCCGCACTTACTCATAGCAACCCATTCTGCCCCAACAGAGCTCACTTGCTGACGGGACTCTGCATACACTCGTGTTAGGGCCTTGTATGTCGTCGCTTGTTCATGGTGGAATGCGCACAACGACACATAAGGCTGCCCTTTGTTGCTCTGTACAAATACCCCCCGTGATAGCGTCGTCTTTTGTTCGGGGCAGTAGTTTCCGTGCGGCATTTGCGTGAGGTGGACCTGTGTCGAAGTCGTCGCGTGCTGAGACCGTTAATGTCTCGAGTCGCTCGAGTAGTGAAATTTACAAGGGCTTAGCGGGCGGAGGATAGTACTCTTTATGCATCAGGTGCGGTGCATTCTGTTCCTCTCATTTTATTGCCCATCAGTAGGGAGAGATTTGCGGGTAATGGACACTCGGTACCCCAAAGCTTATGGGGCTTTGGACCTACAAGCACATGTGTTCGCGTTGTCCGATGTTGAACCTGGAGTGGGGTCATTTATATTTACTCTTCTAGGATGACAAAGTTGTCTTTCACATTTCCACGAAGCCCGCACTGTCGACGCAACTCTTACAGCGTTTGTCAAGTCGGAGAAGATCACTCTGTTCGAAGAATGCGCTCTAAAATCGCTTTGAGCTCGGAAGCGCTGTTGCGTCCTTGTAGGAAGGCTGTCAGAACTCTCGGGCATAAGCGTCTGACCCCTGCATTTCGGGCATGGTCTTACTTGTAACACATGGTTAGTTATACGGATACAGAGCCGTCATCGCTAAGGACGTCGTGCCGCACACGTGGGTAACTTGCGAGGTGCTAAACTGTAGAGTTCTTCATTGGGCACACACCTCGGTACCGTATCGGACTTACCAGTACTAAAGTCGGCTTGACTGTAGATACGCACACTTGAACATACGGCGTGTGGCTACGCTGCAAAGAAGTGCCAGGGCAAGCAGAATTCAGTGTGCTTAACGTATGGCATTTTTGATGGCGAGTTTACAACGGAGCAGTTGTATCTATTAATCCCTGGATAGAGGTATTTGGTTCAGACAGGTAAATGCATTTTGAAACGCATTAAGTGAGCCCGATTCAGACCAACGGTTCGGTTTGGAATAAAACTGGTTATTGCCTCCCACGGGTCTTTTCTCCTGCTCTAGTGGTACGCTAACATCTACTATGGTCACTCTTAGTGGCAAGGGGCCTACATAGCGGTCCATCCGAGCGAAGTGCAAGTTGTGGCGGGCGTTCTTGTGCCCTTGTAAGCCGCTCAATAGAGGTGACTTTAGATAAGGACGCTCTGATACGCCATTCAAAACCAGGGTGCTTATTTCTCCACAGGTATTTTCAACAACGGGCATTGCCCACGCACGGACAATTGGGAACATCCCACGCCGTTACGCATGTCTCTGCGTGACGCTATGTCCCATCTACCGATAGCGTAACCGGACGGAATGTGCGTATGCCTAAAGTGTCATCACTCAATATGTGAACGATAGCGTTTGCGCATAGAGCGAAAATATCTACTCCACAGTGGATGGCGAGATACAAGTCTTCGCGCGCTCGTTAGCAGCACATAGACGCTGCACTGCTGAGCCGTATGATGGACAGCCGTGTGTGATTAGGAAGTTGAACAAGGAATCTACGCACGCGCGTGTGGTGCCTTCGATGAGCCCACCCTGTAATTCGCAGTCGACGGGATTCTCCTAATGCAGAGAGGTAAACGATTTTCAAAGACCTGTCGGACCTGGGACATAACCGGGGAACAGAAAGTCATGCCTCGGCCCCTCGCCACAGGGATAACGGTTCGCGAGCGATTTGACGGAGTGGAGTTGCACCTAATGCACAGGCCGAATCCTGGATTAACGGTGGTCGCGGGCCGCCTTAGGCCGCAAAGCCATACTCACGGTCCAGCGGTCTGATCGGACCCTGCCGGGGACCTGGTTTACGCGCATAACCAGTGTATCGCAGTTAGCGCCGGTAAAAGGCGAAGATGTACCTAGGACGGTTATGGTACACTACGAGTCTGAAGGTATAGGGAGGCTATCCCAGGGATGGAACGGCCCCCAGAAACAGTGTATCCCGTCCAACAATGAGCTGGGTTGCTATCGAATCGAAAATGCCTCGGCTTCCCTAATTCGTCATGGATACACCAAACCAGATTCACATGCGTAGCTCTTTTGGTTTCCCATCTAGAACGGATATGGTGGTTCCCCTAACCACGTCGCAGATTGTACTATACCCCAGCTGACGTTCCAGGCGCGAGCTTACACCATATTATTTCCGTGCATAGAAACCGGTTCATGTTGCCCACAGTATATCTTCTATGAGCTGCTCTCACCGTATGGACATAACGCTACAACTCCCCCGGGCGTGCTCCACATCAATCTTTATCAATTAAGTCGCGAGTTGACTTTCGGCCCGCACCGTGGTGTGGTGCGTGAAAAAGGACCGGGCAAACTCGTGCAGATTGTAAAACCGCGGAATGGATTAGCCGACAGGGTTCCGGTGATTGTCCTGTTGCGGAAACGCGCTTTCATCTGCCCCGTCTACTGATCCTGAATGCTCAAGATCCGGGGATAATTTGACTTGCCTTCAAATTTTAAAATTTCCTGGCAAGTCGGTCGCTGTTTAACGCAACAGGTGCACATAATATTGCCGACGCATGCAGGAGGCGAAGGGGAGAGACAAATCGCAGGGCTGGTTCATCTCCCATAATCCACAGTCTAATTAAATTCGATCTTCATTCCTAAAATTAGGGTTCTCTTGGTATTCAAGCTGTGGCGGCAAACCAGTAACTGCGTCCTAGAATACGGATGAGGTAGATAGATAATGATCTCCCTGCCTTATGGCGGCTCGGCAACAGCAATAATTGGACGAATCATATCTTTGAAGCAAGGACTGTATACCGGGCAGAGGTACACATATAATGTCATGCGCGGCTCGCCAATTATTAACACAGCCACCAAGTACGTCGGTCCAAGCGGCTCCTTGCAGAGATCAACGGGAGCCACACGTAACATGGTGATCGGCCACTTAACGAGGCTGCGCTCCGGCAGCGGCTGCTAACGCCTTGCTTATATCCTGACGACACCGCAGGTGTCACCAGATGTACTATTCAGCATGCCTCGGACCATCGGAAATGTGTTACGAGACTTCGTACTGAGTCGTGGACATGAGGTTCCAATGCTTCTCGGGCTGGTGAAACTCAATGTCCGCATTTAGCAATTTCACCATGCAGACACCTTCCGTCAACAACCGGTAGGGTGCACCGTCCTCGTCTAAAAACGGCAAATATTTCTGTAGCTAAGGTTCGCCAACATTCATTTCGGCCGAAGCTTCAAGGGTACAGGGACTATCCGAATGTAATGGAATGGTGATCGCTCCTATCCGGGTGGAGGTCATGTGGCCAAACCCTCTCCAGTATAGGGACGGGTCTTTTGCGATTCCTAACCAAAGCACGACCTCAGCCTAAAGTTCATTTGTACAGTCTGGTGTATAGGCGGGCTTAGGTTAAAAAAAAGACACACCCGTTTGCTGGGGGGAAGCCTAGCTCCTGTGAGACATGGCGTCACCCCTATGACCATGCATGGGTCAAGGTACAGGTGCGTTGCGGTTATAGAGTAAGGTACCGACCTCTGCAGTCCCGCATGGTACTAGACAACGGCCATAGGCTTCCTTATCTCGCGCGTCCGACCCTGTTTCCGCTTAAAACCTTCAGTAGTTGCTAAGAAACATATTCCTAATCCTAACTAACGCAGGACTGCTGCTAACAATGCGTACTGATTTAGCTCAGACCGCGTATAGCAGGCGGACAGGATTCCGTAGGGATCCGACTTGTCTTTAAAAGGTGAAGCGTTGTTTTTTTAAACCCTGTGCTTCATCATAGCTGCCTTGAAAAGGTAGCGAGACCTGGCCCACTTGACTTGTACACCCACTCGTCTGATGGCCAGTCCCCTACCACATGAGTCGACCCATCACACTGTTAGTAGGCGTCAAAGCATTATCTGCGCCTGCTCCTCAATACTCCCTCAGTCCCGCAGTAGCTCTTCTGGGTGCGTTCAGAGCCCTCTCGAACGTTTCGTCTGCATCGGGTACCCCGTTAAAAGGGGATTCACTTTTGAGTCAGCACCGACGAAGGCGAGAATGTTATCCTTCTCTTGTCTAATCTATTCTCTCCACCCACGGCCCCTATACGAAATCAAGTGGTTTTTATCGCTCGCCCATATGACTAGGGTAGAGCTGCTGAATACTAGAAGAGTGGCTCGACCTTAGAGATTACCATCGGGTTCCCGAATCCTTGGCGCCACAAGCCTTCTTTGATAGTGTTCCCAATAAATCAAGGAGTAGGTCTGAGCTATTCGACACGCGATAGGATTAGTCCGCATCACTTGGTCAGGATTCCACGCCCCCACTGCCAATTGACCGCCTAAGGTTCTTGATTACATCTATCCTAAGAACTTCGCCTGGGTATTCTCCCTATGCGTCCCATTAGGCAAGGTCGTAGGATGATTAAGTTTATTCGCCAGAACTGCGCCTTACTTGCTGCATACGGTACGAATCGCCTGCGCGACGAATTTAGTCTTAAGTCCTTCTATGAAGGAACAATCTTTCATATGTTTGCTATCTTTAACTACAAAAAGTACGCTGGCTTCGCCGTATCCCAGGCCCACGCGAAATGGCAGGTTTATTGGGATAGTGCTTACACAAATCCCCTGGGGTTAATGGATATTGGTGGCGTATAACTAGCATAACTGTACGGTCCCAGATTCGCGGCGCAACCTTGTCTAACCTGTATAGAGCCAACATTTGCATCGGGGGATCGAGGAGACAGCATGAATGTCCGGTTGAAAAGGGGCACGGAGCCTAACACTGTTTCTCTGAGCTGATACCTTAGGCTGGTGTCGCGTTAGGGTTAGCATGGTTAGGCGCGACGCCATTTTTCGGAATGTCGATTGTAGGAACCAACGCAGCCCGCCATTCCTCAAGGAAGGTACTCTAGACTCGTGACTACACCGGCATATGTCTCTCAGCGGTCCGTAAATGCGAATATGACGTATGTGCCCGCCTGAAGATGATCTCGGATACCGCCCCATCGTTCTGAGCCTCATCTAAAGCAACCTCAATAATTAGACCGGCAATGTTACCGTGGTTAAGCTTTATAGGCGCTTGTTCCGAACCACCATTCAACCGTCAGAAAAAAGATATCACGGGGCCCATTTCATTAAACCCGAAGGGTGGAATTTAACGCAGAAGTTATTCGGTTTCACTGTCCTCGACCCACCAACCCAGATTAACGGGTCACTCGATCCGCGTCCGGGCTACGACCGGTTTTGGCGATGGAACTACCAAGCTTCTGCCCGCTTCATGGACTTGTCACCTTTGGTAATCGTAGAATTTAATATTCCGACGACGATGCACACCATGGCTGAGTGATGAAGATTTGGCAACCTACCTTACGGCACCCTCTTTCGTAATTGGTGTGTATAGCGCATAAAGGCCGTCCACAGAATTGCATCTGACATGATGGCGTGATACACCCTAAGGTGACATTAGATTAGTTGGAAGGTGTAGCCTGTGACAATTCCAAGTTTAAACGGCTGGTAGAGATGGCGGCTTTCTACTCGATGAAATGAGGACGACATATCTCGCGCCGCCTACGGTCAACAGGACATAGTCAATTTAGTACGTCTTAAGCCACCGCAATTCGTCCCTTTGCTATTTATACAAGTGGTCACGCCTACTAACAATTGCATGACCAGTTCGAAATCTACTGGGAAAAGACGGTGTGGTTACTCGAAGATAGGTCCCAGTCGAGATCAGAATAGGGTCAGTTACAAATACTAGTTGGCCTGAGAAGATACCGTCCGTTGAGCTAGATGTCGCTGGAGGGTGCAAGAGTCAGATGTGAGCTAGTCCAGTAGCCCTCGCAATTCGCGTAATCCAACACCAACTCTGCCCGAGGATTTGTGCCTCTTTGGGTACGGCAATCAGCGCTCCGGGGTAACGCCGTTGGTATTAGCCACATCATCCATAGTAAGTAGTAAGGATATACACGGAGAGTATCACTAAGAGGTCCAGCCAACAATGTCAGGCTCGTAAGGGTGCTTCTTCGGGAGAGATGACTACTCTCTTCCTAAAAACCGTAACGCACGTCAGAGGGCGATAAGTCTGGATTTTACTGAATTTTCCGGACTACCATAGCACAATCCTACTTGATAGTTGATGTTGTACCTGACCGTTCACGATCATGTCCTCTCCTTTCCGTTTGAGGCCAGCAATGGGCCAGTACCTTCAACAGTATCTTATGTGATGCTAATGAACCTCGAACCCGTCCAGTCCGGCCCAGAGGCCTACCTCAAGCCCACAGCTATTTTTCATGCTCGGGGAAAAATTAAAAACGAGTTCTGTTGATAGCAATGCCGAGTCAACATTACGGTTGCTGGACCCCGATCATTAATTTACGAGTAGCAATCGCGCTCCAAACCAAAAAACCACTCTGTGGAGTCTATTAGTGGAACGGGAACTTTAGAATCACCGGATATGCAGGTGCGAAACAGTGCAATCAACAGGCAATGGCCGGCGCGTTGATCTAAGATGAAAAGTTCCAGCGGGCCTCTTGCGGCGCAACCTTATGTTTGTCCGACATCGAGTATGTCTCAGGTTAACAAGACGCCTACTTTTCCCGGGCATTAGCGTCGGATTGTATGTTGCTCCGCCTACGCCAACGCTTAACAAGTCTACACGAGATCAATATGCCTGACTTGCTTCAGGGATATCGCCTTGGAATGAACTCCTAAGAACCAGCCAACGCCCCTTTTCTCCGCACCCACTTCTCTCATATGGGAACAATATTAAAAAACCTCGTACGCTTTTTCTACAACTCACGCAAATTGAGCGCCGGTTCCTGAAGAACCGGAAGCGGTGGCTAACGTCCCTGAGCACCACGTCGTCCTGTCTTGGAGAGTTCGTTTGAGGTCTACACCGCCAATTAATTGGACATTCTGATCTCCCGAGCCTACACGCTAGTTACTGATCCCATTGATCTTGGACAGGAAAAGACGACGCCCAACAGGGATACCATGCGACGCCGGCGGCTTGAGGTAGGAGTCAACGTCTGCCGCCGTCGGGGTGGTTTACGCTTTTTCTAAGGGGTGAGATTCGAGCAAAGAGGGAGACATAACATTTCTGAAAAATACTCAGGAGCGCACCATACCTGTTGCAGGAGTAAAGGGTACTCCCAGCGATGATTTGACCTCAAGGTGACTCGGGACGGAAGAAATGAGGACCAAGTGAATTTCGCGCACTGTTCCAGAGGGTTTCCGCAGCCCACGGTTGTCGATCGTGGTTGCATTCCTTAGGTCTCAACGACCCTTCGTCTCGTAATCAATCTTTAGAATAATCTACTAGTAGGCCGTACGAGAATAGAGGGCATATCACAGAATTGATCACAGGAGCATGCTTACCGATCTCCTGCTGTGTATGAGTGGCCAAGGCCCCATGTATCGTTTCGCAACTTGTCTGCACGATTAGGAGTTACACTTGTGAGGCCTATTAGATGATTCTTTTGTGTGCAACAACAGCACCGTGAGGGCTGGCGACGGTTGGAGGCATCTTCTGTTCGCAGTCACGTCCCTAGGTTGGCAGCCCCCTGTAGGCACAGATACATTATTAGGGGTTGACGTTTGCTGGCCCGACTTCCAAGTAGCAGGCTACAAGCCAAGACGTGCCAGTCATACAACTGATCGCTGTTCGGAACAGGCTTAAGCTTTTCATATCAAAAAGGGGCCCCAGTCCGGCCACCTTGAAGCTCACGATGTTAAATTCCTCGCTGTATTTAAAATCGCGATGTTGGTTACTGTCCCGAGCGCCAAGGCCCTTCGTCCTTAGCTCAGCCCCAATTATCGGCTATACTATTACTATATTCTCGATACCCTTTAGGACGCGTATCAGGAATCCTCCCTCGAGAATACCCAACGATGCGACTCCTTACAGGCGTCCATGCGACCCCGCATCATGCTTGGTTCCTATCGAATGTAAGTTACGCAATGTATGCCCCACTGTGCACCCGAAAGCCCTAATAGAGGCTGGGGCAGACCGGTGACGGCATATCATAGTACTGGGGAGTCCGACAGGTCTTTTGGTGCCAGGTCAGCGGATTTTTCACCGATTTGCCTCGTATTGTCATACTGGAGTTCTGTTTTGCGCGTTAAGCACCTATGCTATCAAGAGAGCCCCATAACGCACGGTGCATCCTGATGCTCACTTGATTCCCACATCGCGATTGGTCTCCCCTAAGAACTAGTAGACACGGCTGCGGAGTCCCTAATCTCTCCCCTAATCCTACTAGTGAGGACGACCTGTTCGCGGGAGAGGGACACTCGCTGCTGAAATTCCCGACATTCTTGTCCACAACCTATCGCGAGCGGATCAACTGGAGCACAACGATACAGCGCGGGTAGGTCCATCTATTTGTGGTACTTATCTCACCGACCAGAATGCAGAGTGGGTAAGCTTGCGCTGGCCGACGGGCGGACCGCATGGATCTCTAAGGTCCAGCGGTTAATCCTGTGAACGTCGCGGCTAGCGACACATAAGCTACATGATCGACTCGCTCTCCCAACATTGAACCTTGTGAAGGGTCCTATCGACTGAGTAAAGAACGACCTTCCGAGATAGGAAACTCTCGTTATGCCGCACTTCTTCTCCTGGCCGGTAGTAGCTACCCAATTTATCTTGGGGACGGCTGTCCAGATAAGCCCGGTTCGGTTTAACCTTTAAATAAGTCGCGGCAAGTGCGCTCCGCAGCCACATAGGCACCAGCTGCAGAAGGCCGTCTAACGGCGAGATTGCGAATTTGCTGCGAACAATACCTCACTCATCATCGGGCTTCTGAGGCGGAAGCGTCTCGTTGAGTACGAATCTAGTAGCTTCGCTGGGACTCTTGATATATTACTTGAATAAACCACGACTTGTATTGAAAGTTACCTCCGTTTCGGGGCAGGATCGGTACTACTGTAGATATACCAGCGCGCAAGCCTCCCACACCAGGCAGCGACCGCAGCTCCCTATTGGCATCGTGTGTGTAGCGCTTTTGCTATACGCATTTGGTAATTCTATTCTTACGCGATGCAGAATCAACATTAAGAGCAAAGACACTAGATTCCCCGACCCACGTAAATCTAGTTGCAGTTTATTTCATTTAAGGCCGCATGCGACACAGACAGCCCCGGCAAGCGTGCCTTCTGGCCCGGTCCCATATGCGCTAATGCGAATTGCGGCGCATGTTCCCGAGGAGCGATCCTGGTAATGTTATTATCATTACATGTTCCGCTAACCCTCCATCTTCGAGCTGTACAATCTCATACGAACCCATCTCTATAGCCGTTCCATGGACAAGCCTGTAACGGGCGACCCAAGGGGGTAGCGGAAACCCTCTGGCGACTTTGCCCCAAACACAACGTCCTTTCGAAGCTAGTCAGTACTTGATAGATAAGATTTCTGTAGTCCCTGGGTTGACTTACGGGTCCTAAGTACACCAAGATTCCTTACGGTCGTTAGGCGCCGTGTAAAACAAATGCTACCCTGAGCCTGATGATTGGCTGTCCTAGTTCGCCCATCTTCCTATTGACGGCATCCATATGAGGTGGCCAGGGCGTGCTGCTTATGTAAAATAACCTGTCGTACCACGGTCAAAGAGCCTGACAAGAGTCGAATGACCAACCTCCACTAACTGGTTTTACTCGAGTGCAAGACGACTGATTTAAAGGGAACGACATCAAATTTGAGTATACTGTGTCTACCATCAGAATGATAGAGTTGTGCCGTGTTACGCTCAACGAGCGATTTGACACCAAATAATACAGCACCAGTAGTGCGAATCTCATGTTTCACGCTCGGCGCGTAATACTCTTGACCTCACAGGTACGAGGGGTATGCTTAAGAACTGTGAAATGGTGCAGCAAGTTCGAGTCATAAGCAGTACGTTGTACCGTGAAGGCATGGTGAACATCCGTCTAGCTCCGAGCCTAGCCCAAAAACACACTAATGACCCTGCGATTCAGATAACAGGGTCTGAGTTTGCCTATACTTTAAAGATCCACTTTGTGACTATGTCGAGACGTAAGGATCCATACACTCGACCAAGCACACCCCGCTTAACTTCAGGATTAGACGGCAGATCGAATCAAAGCCGCTGTAGCCGCTGATGCTGCACCATCGGAGTGTGGATTAGAAGCCCCGCAACCTTATGCTATATCATACACCGTATCTGATCCTTAAATCTCCCGTATGGAATCTGTTATGATGTGGCATGTAACTTTAGCACTCTCGACGTAATTCGTGTCCGCTCGAGAGTTAGATCGAGACGTCAGTCACACCGGTTCGCATTTGCTCTACCTTCCGGCTCGTTGAATCAGTTGTAGAATATATGCCGAGGTTGTAATAGTGGCAAATTCTTTGCCACAAACTATAATGAACAGAACATCCCGCCATCAAAGTCCCCAATATGCGTGTCTTCTTGGAACTGTCGCTTGTTCTCATTGTCAAAACCTATTCTCTAGCCAACACCCGCTTATACGCCTCCTGGGTCCTGTAAAACATTAGCAATGCGTTCACAAAGTCGTATCCTTCCGGATACAGGTCAGGTCGTGTCCAGAATTCTATCGACATTGACTGTCCAGAGCCGCCTACTTGCCTACGCAACCCCGATAAGGCCACGAGGCGCATCGTGGAGACCTAAAAAACGGACAGTTTCGGTGTGTACCATTCAATTAGATGTGCAGAGACTAATATTAATGCTAGCAGCTGATATTGTGACATCAGCTTCGGTGTGCCGGTCAGTTTAACACTCCCTTGGCGCGTGTAGCTTGGTTAGAACAGACGGTACAGGGGCAGTGTATGGTGTTTGAGCGCATGAAGGGCGCCGAATCCTTCATGACGAGTTGCAGAGGGATAAGTGATTCCAGAAAAGTTTCTAGAGAACACGTCCAGTGTGAGACACGTAATTGTAATAGACCACAAGAGTCAAGGCAATCAACTTACAGATGTGACCCGCGAGCTGTGCATTGTGCCAGAGTCGCAGCCCGCTAAAATTGGGGTGTCCCTCGACCTGGATGGCATCTTGGCGTAATGCTGTGCCACGACCTAGAATCTATCCAGTCGTACTGGAGGCCCACACATTACTAGTTCACACTTACGAATTCCACTATCTAAAGAGTCGCTAATGCGTACGCGTCACCGTAAGGCCCCACACTAGCCCGGGTGTCCGGAGTCCAATTGAGAAATACCTCTATTCCTGAACAATCGACCACCCGGGGGAAC
		</sequence>
    <sequence><taxon idref="Location_0_4_1|29.090148266149207"/>
			TCTCCGGGGCGCCGTATCGAAGGGCTAGGAATTACCAACTCTGCACCGCAGCGATGGGGGATTTTTGTCCTTTGTCTTCAGATTGCCGCCGGGGTGACCCTAAGAATTGGTTCCCTTTTAGAAAATTATATAGACGCGACAACAAGGACAAGAATGCGTCCTTTATAGGGTACAGTACGTAACCTCGTACGGGGCGCTTTCGCGTAAGATCAGCCGACATCCGTGTTTCCTCCACTGAAACACGGCTCCCCGGTGTTGAGAGAAGATAATCTAAATGCACATCGCTTCTTGACAAGTCGTAGAATAAATAAAAACAGGTCCTACGGTCGCGGGGTAAGCACTCCTATCTTTGTTATTCCCCAGCATTGCTGGTCCCCACCCCAGGACTGCTACTTTTGGCCATATCCTAGAAGTTTGTTAATAAGTGTAACAGGGAGTGAACTAGCGATAGATGAGGTTTATTCAGCAACGCTACCGGCCATGTAGAAGCTCACTTCTACGGGCGTGTAGGAAAGTGATCAGCGAGGATAAGAAATTGTGACCATACCAGACCCCACGCAATGCCAGGCGAGGAACTGTGAGTTCAAGCTAATCACTGGCAAATGATCGTAGAGGGCACCTGAAGGGGGAACTATCTAATCCACACCTACTTATATGCGAAAGTTACTTAGTGTACCTCTCTTGGGCGGCGGCGCGTGCATACGTTAACAAGGGCACACGTGTGGCTCGGCAACCATAAGAAGTAGACCTAACGAAATCCAAAGTTGACTGTTAGAATCCGCAGCATATGTGTCTACTGAACTTAGTGCGTCCCGGCTTAGCGCTGAGCCCCTCGCTGATAGTGGAACGCGTAATCCGGGAACGCGATTGTCGCACCGGTTATGTGATTACGGCACGTAGGAAGAGTTTCCTAATCGATAGGTGCTTAGCAGTCGTCTCTGCCACGTTATTATTCCTACCAACACGACTGTCGTATTAATCTAGCCTTCTTGTACTAAGCGACATGACAGGCCTTTCCACGCCACGTGGTGGACTCGAATGTTTACGCGGATGTCAGTTTCGTGCGGACTCCGTATAACCGACCACGACGGTCTCACCGGCAAGTTGAGGACCGCTCCTAATGCCTGTCGGCCATTTACAGGTTATAGCACAACGTCTATGTCTCGACCCGAGGCCTTAATGGGACGCGCTCCCATCTTTCGGTCTGAGTGCTCTGGTGACAACCAGAAGGCATAGAGTTCTTTTGGTCCTGGAACATCCACGATCCATTGACGGTCGCTACGCAAAGCAACAGAACGCGTCCCGCACTCGGCCTGCCTTATGCAACTAGTATCACTGGTTTACTTAGTATGTTAAGGTTCTTGCCACCAACTATCCATCCTCAATTGCATTAACGGCATGCACTATCATACGTGATTAAGCAGTAATCGTCCTTGTTGTGAGGCTTTAACTTTGACCACGGATGGCTGCAAACCACGTACCGAGAAGTCTGGAGCTCGCGACACCTGACTTAGGGAAATCAGTTCACAGTTAAATGTAATAGTTTATTCAAAGGAATCAGTCGATTTAGTCACCGGGTATCGGGCCGTGCTCTCCGAGAGACATAATACTCGCAAGAGAGGAAGACCCTGTATTGGAATAGTATTTCGATATGATATCGAATCTAGCGCTTAGTGACTCTCGCCCACTAATATGTTCTCGCCGCACACTTAGTTCAAGAGCCGATTTGTGAGAGCCGCTACTCGGCTAAGTTAATGACGGCGGGCGCAAATCTATTAGCCGACCCCCAGGCACTATGATTTCTCAGCTCACACTTTTTATTGCCCTAGGCATTAGGGGTCTGTCAATTGCCGCATGTGGTTTTAGTGTGTGAGCATAGTGAACGGAGTTAGAGCCAAATAAGAGTACGGGCCAGATACTTTAGCTCCCGCGCGGGCTCAACTTTTGATCCGATGTGCCCCTAGCAAGCACAAGTACCGTGCTAAGCTACTAGGGTAAATGCCCCGCTTCAGATCCGGTATACGTAGGACCGTAATTTCATAGATGACGTTAAGCACTAACCAATGTCCCCCTCAGGACTGACCTGACCGACAATTCAGCACTGCTACGAATGTGCCCAGCAACCCACACAATATTAACCCCCCGCTGGGTACCATTTCCAGCGCCCCCCTAGCGTACATCTTTGGCCCGGAGTCGTGTTCGGACATTGCAATTGACCTTGTCTCCCAGACTTCTTTGGCCGCATTGTAATACAGAGCGCGAACTACAAAAAGGCCATTTCGGAGTAAAGTGTCCCCGGGTAAGACTAGAGCAACGTAGTAACTACTAGGATAGAGGCAACCAAAGCATTAGTTGAAACAAGCTCCCAATGATCGCGGGTCGTGCCTTCTTCGGCGTAATCTTGAAGGAAAGTTCATGTCAACATGTACCCGCTCTATGGAGTGAACAAGAGATCTCAACGCGGTGCCTGCTTGTCCTACTAAAAACTCTCTATAATCTAGTTTGCCTTAGCTTATATCTTTAGCTTCATTTACGAGCTCCCGCGTCGTATGCGAATACAACTTGTCACAATACAGTTACTAGAAGTAGCGGGACCCATTTTCGAACGCTGGATAATGGGATTAATGAACCCAGAGGCACTAAAATTGTATGGATCTTCTGTGCGGGTCTTTACAACTAGGCACAAGCTCGTCGTACCGTGGTCCCTCCGCACTTACTCATAGCAACCCATTCTGCCCCAACAGAGCTCACTTGCTGACGGGACTCTGCATACACTCGTGTTAGGGCCTTGTATGTCGTCGCTTGTTCATGGTGGAATGCGCACAACGACACATAAGGCTGCCCTTTGTTGCTCTGTACAAATACCCCCCGTGATAGCGTCGTCTTTTGTTCGGGGCAGTAGTTTCCGTGCGGCATTTGCGTGAGGTGGACCTGTGTCGAAGTCGTCGCGTGCTGAGACCGTTAATGTCTCGAGTCGCTCGAGTAGTGAAATTTACAAGGGCTTAGCGGGCGGAGGATAGTACTCTTTATGCATCAGGTGCGGTGCATTCTGTTCCTCTCATTTTATTGCCCATCAGTAGGGAGAGATTTGCGGGTAATGGACACTCGGTACCCCAAAGCTTATGGGGCTTTGGACCTACAAGCACATGTGTTCGCGTTGTCCGATGTTGAACCTGGAGTGGGGTCATTTATATTTACTCTTCTAGGATGACAAAGTTGTCTTTCACATTTCCACGAAGCCCGCACTGTCGACGCAACTCTTACAGCGTTTGTCAAGTCGGAGAAGATCACTCTGTTCGAAGAATGCGCTCTAAAATCGCTTTGAGCTCGGAAGCGCTGTTGCGTCCTTGTAGGAAGGCTGTCAGAACTCTCGGGCATAAGCGTCTGACCCCTGCATTTCGGGCATGGTCTTACTTGTAACACATGGTTAGTTATACGGATACAGAGCCGTCATCGCTAAGGACGTCGTGCCGCACACGTGGGTAACTTGCGAGGTGCTAAACTGTAGAGTTCTTCATTGGGCACACACCTCGGTACCGTATCGGACTTACCAGTACTAAAGTCGGCTTGACTGTAGATACGCACACTTGAACATACGGCGTGTGGCTACGCTGCAAAGAAGTGCCAGGGCAAGCAGAATTCAGTGTGCTTAACGTATGGCATTTTTGATGGCGAGTTTACAACGGAGCAGTTGTATCTATTAATCCCTGGATAGAGGTATTTGGTTCAGACAGGTAAATGCATTTTGAAACGCATTAAGTGAGCCCGATTCAGACCAACGGTTCGGTTTGGAATAAAACTGGTTATTGCCTCCCACGGGTCTTTTCTCCTGCTCTAGTGGTACGCTAACATCTACTATGGTCACTCTTAGTGGCAAGGGGCCTACATAGCGGTCCATCCGAGCGAAGTGCAAGTTGTGGCGGGCGTTCTTGTGCCCTTGTAAGCCGCTCAATAGAGGTGACTTTAGATAAGGACGCTCTGATACGCCATTCAAAACCAGGGTGCTTATTTCTCCACAGGTATTTTCAACAACGGGCATTGCCCACGCACGGACAATTGGGAACATCCCACGCCGTTACGCATGTCTCTGCGTGACGCTATGTCCCATCTACCGATAGCGTAACCGGACGGAATGTGCGTATGCCTAAAGTGTCATCACTCAATATGTGAACGATAGCGTTTGCGCATAGAGCGAAAATATCTACTCCACAGTGGATGGCGAGATACAAGTCTTCGCGCGCTCGTTAGCAGCACATAGACGCTGCACTGCTGAGCCGTATGATGGACAGCCGTGTGTGATTAGGAAGTTGAACAAGGAATCTACGCACGCGCGTGTGGTGCCTTCGATGAGCCCACCCTGTAATTCGCAGTCGACGGGATTCTCCTAATGCAGAGAGGTAAACGATTTTCAAAGACCTGTCGGACCTGGGACATAACCGGGGAACAGAAAGTCATGCCTCGGCCCCTCGCCACAGGGATAACGGTTCGCGAGCGATTTGACGGAGTGGAGTTGCACCTAATGCACAGGCCGAATCCTGGATTAACGGTGGTCGCGGGCCGCCTTAGGCCGCAAAGCCATACTCACGGTCCAGCGGTCTGATCGGACCCTGCCGGGGACCTGGTTTACGCGCATAACCAGTGTATCGCAGTTAGCGCCGGTAAAAGGCGAAGATGTACCTAGGACGGTTATGGTACACTACGAGTCTGAAGGTATAGGGAGGCTATCCCAGGGATGGAACGGCCCCCAGAAACAGTGTATCCCGTCCAACAATGAGCTGGGTTGCTATCGAATCGAAAATGCCTCGGCTTCCCTAATTCGTCATGGATACACCAAACCAGATTCACATGCGTAGCTCTTTTGGTTTCCCATCTAGAACGGATATGGTGGTTCCCCTAACCACGTCGCAGATTGTACTATACCCCAGCTGACGTTCCAGGCGCGAGCTTACACCATATTATTTCCGTGCATAGAAACCGGTTCATGTTGCCCACAGTATATCTTCTATGAGCTGCTCTCACCGTATGGACATAACGCTACAACTCCCCCGGGCGTGCTCCACATCAATCTTTATCAATTAAGTCGCGAGTTGACTTTCGGCCCGCACCGTGGTGTGGTGCGTGAAAAAGGACCGGGCAAACTCGTGCAGATTGTAAAACCGCGGAATGGATTAGCCGACAGGGTTCCGGTGATTGTCCTGTTGCGGAAACGCGCTTTCATCTGCCCCGTCTACTGATCCTGAATGCTCAAGATCCGGGGATAATTTGACTTGCCTTCAAATTTTAAAATTTCCTGGCAAGTCGGTCGCTGTTTAACGCAACAGGTGCACATAATATTGCCGACGCATGCAGGAGGCGAAGGGGAGAGACAAATCGCAGGGCTGGTTCATCTCCCATAATCCACAGTCTAATTAAATTCGATCTTCATTCCTAAAATTAGGGTTCTCTTGGTATTCAAGCTGTGGCGGCAAACCAGTAACTGCGTCCTAGAATACGGATGAGGTAGATAGATAATGATCTCCCTGCCTTATGGCGGCTCGGCAACAGCAATAATTGGACGAATCATATCTTTGAAGCAAGGACTGTATACCGGGCAGAGGTACACATATAATGTCATGCGCGGCTCGCCAATTATTAACACAGCCACCAAGTACGTCGGTCCAAGCGGCTCCTTGCAGAGATCAACGGGAGCCACACGTAACATGGTGATCGGCCACTTAACGAGGCTGCGCTCCGGCAGCGGCTGCTAACGCCTTGCTTATATCCTGACGACACCGCAGGTGTCACCAGATGTACTATTCAGCATGCCTCGGACCATCGGAAATGTGTTACGAGACTTCGTACTGAGTCGTGGACATGAGGTTCCAATGCTTCTCGGGCTGGTGAAACTCAATGTCCGCATTTAGCAATTTCACCATGCAGACACCTTCCGTCAACAACCGGTAGGGTGCACCGTCCTCGTCTAAAAACGGCAAATATTTCTGTAGCTAAGGTTCGCCAACATTCATTTCGGCCGAAGCTTCAAGGGTACAGGGACTATCCGAATGTAATGGAATGGTGATCGCTCCTATCCGGGTGGAGGTCATGTGGCCAAACCCTCTCCAGTATAGGGACGGGTCTTTTGCGATTCCTAACCAAAGCACGACCTCAGCCTAAAGTTCATTTGTACAGTCTGGTGTATAGGCGGGCTTAGGTTAAAAAAAAGACACACCCGTTTGCTGGGGGGAAGCCTAGCTCCTGTGAGACATGGCGTCACCCCTATGACCATGCATGGGTCAAGGTACAGGTGCGTTGCGGTTATAGAGTAAGGTACCGACCTCTGCAGTCCCGCATGGTACTAGACAACGGCCATAGGCTTCCTTATCTCGCGCGTCCGACCCTGTTTCCGCTTAAAACCTTCAGTAGTTGCTAAGAAACATATTCCTAATCCTAACTAACGCAGGACTGCTGCTAACAATGCGTACTGATTTAGCTCAGACCGCGTATAGCAGGCGGACAGGATTCCGTAGGGATCCGACTTGTCTTTAAAAGGTGAAGCGTTGTTTTTTTAAACCCTGTGCTTCATCATAGCTGCCTTGAAAAGGTAGCGAGACCTGGCCCACTTGACTTGTACACCCACTCGTCTGATGGCCAGTCCCCTACCACATGAGTCGACCCATCACACTGTTAGTAGGCGTCAAAGCATTATCTGCGCCTGCTCCTCAATACTCCCTCAGTCCCGCAGTAGCTCTTCTGGGTGCGTTCAGAGCCCTCTCGAACGTTTCGTCTGCATCGGGTACCCCGTTAAAAGGGGATTCACTTTTGAGTCAGCACCGACGAAGGCGAGAATGTTATCCTTCTCTTGTCTAATCTATTCTCTCCACCCACGGCCCCTATACGAAATCAAGTGGTTTTTATCGCTCGCCCATATGACTAGGGTAGAGCTGCTGAATACTAGAAGAGTGGCTCGACCTTAGAGATTACCATCGGGTTCCCGAATCCTTGGCGCCACAAGCCTTCTTTGATAGTGTTCCCAATAAATCAAGGAGTAGGTCTGAGCTATTCGACACGCGATAGGATTAGTCCGCATCACTTGGTCAGGATTCCACGCCCCCACTGCCAATTGACCGCCTAAGGTTCTTGATTACATCTATCCTAAGAACTTCGCCTGGGTATTCTCCCTATGCGTCCCATTAGGCAAGGTCGTAGGATGATTAAGTTTATTCGCCAGAACTGCGCCTTACTTGCTGCATACGGTACGAATCGCCTGCGCGACGAATTTAGTCTTAAGTCCTTCTATGAAGGAACAATCTTTCATATGTTTGCTATCTTTAACTACAAAAAGTACGCTGGCTTCGCCGTATCCCAGGCCCACGCGAAATGGCAGGTTTATTGGGATAGTGCTTACACAAATCCCCTGGGGTTAATGGATATTGGTGGCGTATAACTAGCATAACTGTACGGTCCCAGATTCGCGGCGCAACCTTGTCTAACCTGTATAGAGCCAACATTTGCATCGGGGGATCGAGGAGACAGCATGAATGTCCGGTTGAAAAGGGGCACGGAGCCTAACACTGTTTCTCTGAGCTGATACCTTAGGCTGGTGTCGCGTTAGGGTTAGCATGGTTAGGCGCGACGCCATTTTTCGGAATGTCGATTGTAGGAACCAACGCAGCCCGCCATTCCTCAAGGAAGGTACTCTAGACTCGTGACTACACCGGCATATGTCTCTCAGCGGTCTGTAAATGCGAATATGACGTATGTGCCCGCCTGAAGATGATCTCGGATACCGCCCCATCGTTCTGAGCCTCATCTAAAGCAACCTCAATAATTAGACCGGCAATGTTACCGTGGTTAAGCTTTATAGGCGCTTGTTCCGAACCACCATTCAACCGTCAGAAAAAAGATATCACGGGGCCCATTTCATTAAACCCGAAGGGTGGAATTTAACGCAGAAGTTATTCGGTTTCACTGTCCTCGACCCACCAACCCAGATTAACGGGTCACTCGATCCGCGTCCGGGCTACGACCGGTTTTGGCGATGGAACTACCAAGCTTCTGCCCGCTTCATGGACTTGTCACCTTTGGTAATCGTAGAATTTAATATTCCGACGACGATGCACACCATGGCTGAGTGATGAAGATTTGGCAACCTACCTTACGGCACCCTCTTTCGTAATTGGTGTGTATAGCGCATAAAGGCCGTCCACAGAATTGCATCTGACATGATGGCGTGATACACCCTAAGGTGACATTAGATTAGTTGGAAGGTGTAGCCTGTGACAATTCCAAGTTTAAACGGCTGGTAGAGATGGCGGCTTTCTACTCGATGAAATGAGGACGACATATCTCGCGCCGCCTACGGTCAACAGGACATAGTCAATTTAGTACGTCTTAAGCCACCGCAATTCGTCCCTTTGCTATTTATACAAGTGGTCACGCCTACTAACAATTGCATGACCAGTTCGAAATCTACTGGGAAAAGACGGTGTGGTTACTCGAAGATAGGTCCCAGTCGAGATCAGAATAGGGTCAGTTACAAATACTAGTTGGCCTGAGAAGATACCGTCCGTTGAGCTAGATGTCGCTGGAGGGTGCAAGAGTCAGATGTGAGCTAGTCCAGTAGCCCTCGCAATTCGCGTAATCCAACACCAACTCTGCCCGAGGATTTGTGCCTCTTTGGGTACGGCAATCAGCGCTCCGGGGTAACGCCGTTGGTATTAGCCACATCATCCATAGTAAGTAGTAAGGATATACACGGAGAGTATCACTAAGAGGTCCAGCCAACAATGTCAGGCTCGTAAGGGTGCTTCTTCGGGAGAGATGACTACTCTCTTCCTAAAAACCGTAACGCACGTCAGAGGGCAATAAGTCTGGATTTTACTGAATTTTCCGGACTACCATAGCACAATCCTACTTGATAGTTGATGTTGTACCTGACCGTTCACGATCATGTCCTCTCCTTTCCGTTTGAGGCCAGCAATGGGCCAGTACCTTCAACAGTATCTTATGTGATGCTAATGAACCTCGAACCCGTCCAGTCCGGCCCAGAGGCCTACCTCAAGCCCACAGCTATTTTTCATGCTCGGGGAAAAATTAAAAACGAGTTCTGTTGATAGCAATGCCGAGTCAACATTACGGTTGCTGGACCCCGATCATTAATTTACGAGTAGCAATCGCGCTCCAAACCAAAAAACCACTCTGTGGAGTCTATTAGTGGAACGGGAACTTTAGAATCACCGGATATGCAGGTGCGAAACAGTGCAATCAACAGGCAATGGCCGGCGCGTTGATCTAAGATGAAAAGTTCCAGCGGGCCTCTTGCGGCGCAACCTTATGTTTGTCCGACATCGAGTATGTCTCAGGTTAACAAGACGCCTACTTTTCCCGGGCATTAGCGTCGGATTGTATGTTGCTCCGCCTACGCCAACGCTTAACAAGTCTACACGAGATCAATATGCCTGACTTGCTTCAGGGATATCGCCTTGGAATGAACTCCTAAGAACCAGCCAACGCCCCTTTTCTCCGCACCCACTTCTCTCATATGGGAACAATATTAAAAAACCTCGTACGCTTTTTCTACAACTCACGCAAATTGAGCGCCGGTTCCTGAAGAACCGGAAGCGGTGGCTAACGTCCCTGAGCACCACGTCGTCCTGTCTTGGAGAGTTCGTTTGAGGTCTACACCGCCAATTAATTGGACATTCTGATCTCCCGAGCCTACACGCTAGTTACTGATCCCATTGATCTTGGACAGGAAAAGACGACGCCCAACAGGGATACCATGCGACGCCGGCGGCTTGAGGTAGGAGTCAACGTCTGCCGCCGTCGGGGTGGTTTACGCTTTTTCTAAGGGGTGAGATTCGAGCAAAGAGGGAGACATAACATTTCTGAAAAATACTCAGGAGCGCACCATACCTGTTGCAGGAGTAAAGGGTACTCCCAGCGATGATTTGACCTCAAGGTGACTCGGGACGGAAGAAATGAGGACCAAGTGAATTTCGCGCACTGTTCCAGAGGGTTTCCGCAGCCCACGGTTGTCGATCGTGGTTGCATTCCTTAGGTCTCAACGACCCTTCGTCTCGTAATCAATCTTTAGAATAATCTACTAGTAGGCCGTACGAGAATAGAGGGCATATCACAGAATTGATCACAGGAGCATGCTTACCGATCTCCTGCTGTGTATGAGTGGCCAAGGCCCCATGTATCGTTTCGCAACTTGTCTGCACGATTAGGAGTTACACTTGTGAGGCCTATTAGATGATTCTTTTGTGTGCAACAACAGCACCGTGAGGGCTGGCGACGGTTGGAGGCATCTTCTGTTCGCAGTCACGTCCCTAGGTTGGCAGCCCCCTGTAGGCACAGATACATTATTAGGGGTTGACGTTTGCTGGCCCGACTTCCAAGTAGCAGGCTACAAGCCAAGACGTGCCAGTCATACAACTGATCGCTGTTCGGAACAGGCTTAAGCTTTTCATATCAAAAAGGGGCCCCAGTCCGGCCACCTTGAAGCTCACGATGTTAAATTCCTCGCTGTATTTAAAATCGCGATGTTGGTTACTGTCCCGAGCGCCAAGGCCCTTCGTCCTTAGCTCAGCCCCAGTTATCGGCTATACTATTACTATATTCTCGATACCCTTTAGGACGCGTATCAGGAATCCTCCCTCGAGAATACCCAACGATGCGACTCCTTACAGGCGTCCATGCGACCCCGCATCATGCTTGGTTCCTATCGAATGTAAGTTACGCAATGTATGCCCCACTGTGCACCCGAAAGCCCTAATAGAGGCTGGGGCAGACCGGTGACGGCATATCATAGTACTGGGGAGTCCGACAGGTCTTTTGGTGCCAGGTCAGCGGATTTTTCACCGATTTGCCTCGTATTGTCATACTGGAGTTCTGTTTTGCGCGTTAAGCACCTATGCTATCAAGAGAGCCCCATAACGCACGGTGCATCCTGATGCTCACTTGATTCCCACATCGCGATTGGTCTCCCCTAAGAACTAGTAGACACGGCTGCGGAGTCCCTAATCTCTCCCCTAATCCTACTAGTGAGGACGACCTGTTCGCGGGAGAGGGACACTCGCTGCTGAAATTCCCGACATTCTTGTCCACAACCTATCGCGAGCGGATCAACTGGAGCACAACGATACAGCGCGGGTAGGTCCATCTATTTGTGGTACTTATCTCACCGACCAGAATGCAGAGTGGGTAAGCTTGCGCTGGCCGACGGGCGGACCGCATGGATCTCTAAGGTCCAGCGGTTAATCCTGTGAACGTCGCGGCTAGCGACACATAAGCTACATGATCGACTCGCTCTCCCAACATTGAACCTTGTGAAGGGTCCTATCGACTGAGTAAAGAACGACCTTCCGAGATAGGAAACTCTCGTTATGCCGCACTTCTTCTCCTGGCCGGTAGTAGCTACCCAATTTATCTTGGGGACGGCTGTCCAGATAAGCCCGGTTCGGTTTAACCTTTAAATAAGTCGCGGCAAGTGCGCTCCGCAGCCACATAGGCACCAGCTGCAGAAGGCCGTCTAACGGCGAGATTGCGAATTTGCTGCGAACAATACCTCACTCATCATCGGGCTTCTGAGGCGGAAGCGTCTCGTTGAGTACGAATCTAGTAGCTTCGCTGGGACTCTTGATATATTACTTGAATAAACCACGACTTGTATTGAAAGTTACCTCCGTTTCGGGGCAGGATCGGTACTACTGTAGATATACCAGCGCGCAAGCCTCCCACACCAGGCAGCGACCGCAGCTCCCTATTGGCATCGTGTGTGTAGCGCTTTTGCTATACGCATTTGGTAATTCTATTCTTACGCGATGCAGAATCAACATTAAGAGCAAAGACACTAGATTCCCCGACCCACGTAAATCTAGTTGCAGTTTATTTCATTTAAGGCCGCATGCGACACAGACAGCCCCGGCAAGCGTGCCTTCTGGCCCGGTCCCATATGCGCTAATGCGAATTGCGGCGCATGTTCCCGAGGAGCGATCCTGGTAATGTTATTATCATTACATGTTCCGCTAACCCTCCATCTTCGAGCTGTACAATCTCATACGAACCCATCTCTATAGCCGTTCCATGGACAAGCCTGTAACGGGCGACCCAAGGGGGTAGCGGAAACCCTCTGGCGACTTTGCCCCAAACACAACGTCCTTTCGAAGCTAGTCAGTACTTGATAGATAAGATTTCTGTAGTCCCTGGGTTGACTTACGGGTCCTAAGTACACCAAGATTCCTTACGGTCGTTAGGCGCCGTGTAAAACAAATGCTACCCTGAGCCTGATGATTGGCTGTCCTAGTTCGCCCATCTTCCTATTGACGGCATCCATATGAGGTGGCCAGGGCGTGCTGTTTATGTAAAATAACCTGTCGTACCACGGTCAAAGAGCCTGACAAGAGTCGAATGACCAACCTCCACTAACTGGTTTTACTCGAGTGCAAGACGACTGATTTAAAGGGAACGACATCAAATTTGAGTATACTGTGTCTACCATCAGAATGATAGAGTTGTGCCGTGTTACGCTCAACGAGCGATTTGACACCAAATAATACAGCACCAGTAGTGCGAATCTCATGTTTCACGCTCGGCGCGTAATACTCTTGACCTCACAGGTACGAGGGGTATGCTTAAGAACTGTGAAATGGTGCAGCAAGTTCGAGTCATAAGCAGTACGTTGTACCGTGAAGGCATGGTGAACATCCGTCTAGCTCCGAGCCTAGCCCAAAAACACACTAATGACCCTGCGATTCAGATAACAGGGTCTGAGTTTGCCTATACTTTAAAGATCCACTTTGTGACTATGTCGAGACGTAAGGATCCATACACTCGACCAAGCACACCCCGCTTAACTTCAGGATTAGACGGCAGATCGAATCAAAGCCGCTGTAGCCGCTGATGCTGCACCATCGGAGTGTGGATTAGAAGCCCCGCAACCTTATGCTATATCATACACCGTATCTGATCCTTAAATCTCCCGTATGGAATCTGTTATGATGTGGCATGTAACTTTAGCACTCTCGACGTAATTCGTGTCCGCTCGAGAGTTAGATCGAGACGTCAGTCACACCGGTTCGCATTTGCTCTACCTTCCGGCTCGTTGAATCAGTTGTAGAATATATGCCGAGGTTGTAATAGTGGCAAATTCTTTGCCACAAACTATAATGAACAGAACATCCCGCCATCAAAGTCCCCAATATGCGTGTCTTCTTGGAACTGTCGCTTGTTCTCATTGTCAAAACCTATTCTCTAGCCAACACCCGCTTATACGCCTCCTGGGTCCTGTAAAACATTAGCAATGCGTTCACAAAGTCGTATCCTTCCGGATACAGGTCAGGTCGTGTCCAGAATTCTATCGACATTGACTGTCCAGAGCCGCCTACTTGCCTACGCAACCCCGATAAGGCCACGAGGCGCATCGTGGAGACCTAAAAAACGGACAGTTTCGGTGTGTACCATTCAATTAGATGTGCAGAGACTAATATTAATGCTAGCAGCTGATATTGTGACATCAGCTTCGGTGTGCCGGTCAGTTTAACACTCCCTTGGCGCGTGTAGCTTGGTTAGAACAGACGGTACAGGGGCAGTGTATGGTGTTTGAGCGCATGAAGGGCGCCGAATCCTTCATGACGAGTTGCAGAGGGATAAGTGATTCCAGAAAAGTTTCTAGAGAACACGTCCAGTGTGAGACACGTAATTGTAATAGACCACAAGAGTCAAGGCAATCAACTTACAGATGTGACCCGCGAGCTGTGCATTGTGCCAGAGTCGCAGCCCGCTAAAATTGGGGTGTCCCTCGACCTGGATGGCATCTTGGCGTAATGCTGTGCCACGACCTAGAATCTATCCAGTCGTACTGGAGGCCCACACATTACTAGTTCACACTTACGAATTCCACTATCTAAAGAGTCGCTAATGCGTACGCGTCACCGTAAGGCCCCACACTAGCCCGGGTGTCCGGAGTCCAATTGAGAAATACCTCTATTCCTGAACAATCGACCACCCGGGGGAAC
		</sequence>
    <sequence><taxon idref="Location_0_3_1|22.95428732869463"/>
			TCTCCGGGGCGCCGTATCGAAGGGCTAGGAATTACCAACTCTGCACCGCAGCGATGGGGGATTTTTGTCCTTTGTCTTCAGATTGCCGCCGGGGTGACCCTAAGAATTGGTTCCCTTTTAGAAAATTATATAGACGCGACAACAAGGACAAGAATGCGTCCTTTATAGGGTACAGTACGTAACCTCGTACGGGGCGCTTTCGCGTAAGATCAGCCGACATCCGTGTTTCCTCCACTGAAACACGGCTCCCCGGTGTTGAGAGAAGATAATCTAAATGCACATCGCTTCTTGACAAGTCGTAGAATAAATAAAAACAGGTCCTACGGTCGCGGGGTAAGCACTCCTATCTTTGTTATTCCCCAGCATTGCTGGTCCCCACCCCAGGACTGCTACTTTTGGCCATATCCTAGAAGTTTGTTAATAAGTGTAACAGGGAGTGAACTAGCGATAGATGAGGTTTATTCAGCAACGCTACCGGCCATGTAGAAGCTCACTTCTACGGGCGTGTAGGAAAGTGATCAGCGAGGATAAGAAATTGTGACCATACCAGACCCCACGCAATGCCAGGCGAGGAACTGTGAGTTCAAGCTAATCACTGGCAAATGATCGTAGAGGGCACCTGAAGGGGGAACTATCTAATCCACACCTACTTATATGCGAAAGTTACTTAGTGTACCTCTCTTGGGCGGCGGCGCGTGCATACGTTAACAAGGGCACACGTGTGGCTCGGCAACCATAAGAAGTAGACCTAACGAAATCCAAAGTTGACTGTTAGAATCCGCAGCATATGTGTCTACTGAACTTAGTGCGTCCCGGCTTAGCGCTGAGCCCCTCGCTGATAGTGGAACGCGTAATCCGGGAACGCGATTGTCGCACCGGTTATGTGATTACGGCACGTAGGAAGAGTTTCCTAATCGATAGGTGCTTAGCAGTCGTCTCTGCCACGTTATTATTCCTACCAACACGACTGTCGTATTAATCTAGCCTTCTTGTACTAAGCGACATGACAGGCCTTTCCACGCCACGTGGTGGACTCGAATGTTTACGCGGATGTCAGTTTCGTGCGGACTCCGTATAACCGACCACGACGGTCTCACCGGCAAGTTGAGGACCGCTCCTAATGCCTGTCGGCCATTTACAGGTTATAGCACAACGTCTATGTCTCGACCCGAGGCCTTAATGGGACGCGCTCCCATCTTTCGGTCTGAGTGCTCTGGTGACAACCAGAAGGCATAGAGTTCTTTTGGTCCTGGAACATCCACGATCCATTGACGGTCGCTACGCAAAGCAACAGAACGCGTCCCGCACTCGGCCTGCCTTATGCAACTAGTATCACTGGTTTACTTAGTATGTTAAGGTTCTTGCCACCAACTATCCATCCTCAATTGCATTAACGGCATGCACTATCATACGTGATTAAGCAGTAATCGTCCTTGTTGTGAGGCTTTAACTTTGACCACGGATGGCTGCAAACCACGTACCGAGAAGTCTGGAGCTCGCGACACCTGACTTAGGGAAATCAGTTCACAGTTAAATGTAATAGTTTATTCAAAGGAATCAGTCGATTTAGTCACCGGGTATCGGGCCGTGCTCTCCGAGAGACATAATACTCGCAAGAGAGGAAGACCCTGTATTGGAATAGTATTTCGATATGATATCGAATCTAGCGCTTAGTGACTCTCGCCCACTAATATGTTCTCGCCGCACACTTAGTTCAAGAGCCGATTTGTGAGAGCCGCTACTCGGCTAAGTTAATGACGGCGGGCGCAAATCTATTAGCCGACCCCCAGGCACTATGATTTCTCAGCTCACACTTTTTATTGCCCTAGGCATTAGGGGTCTGTCAATTGCCGCATGTGGTTTTAGTGTGTGAGCATAGTGAACGGAGTTAGAGCCAAATAAGAGTACGGGCCAGATACTTTAGCTCCCGCGCGGGCTCAACTTTTGATCCGATGTGCCCCTAGCAAGCACAAGTACCGTGCTAAGCTACTAGGGTAAATGCCCCGCTTCAGATCCGGTATACGTAGGACCGTAATTTCATAGATGACGTTAAGCACTAACCAATGTCCCCCTCAGGACTGACCTGACCGACAATTCAGCACTGCTACGAATGTGCCCAGCAACCCACACAATATTAACCCCCCGCTGGGTACCATTTCCAGCGCCCCCCTAGCGTACATCTTTGGCCCGGAGTCGTGTTCGGACATTGCAATTGACCTTGTCTCCCAGACTTCTTTGGCCGCATTGTAATACAGAGCGCGAACTACAAAAAGGCCATTTCGGAGTAAAGTGTCCCCGGGTAAGACTAGAGCAACGTAGTAACTACTAGGATAGAGGCAACCAAAGCATTAGTTGAAACAAGCTCCCAATGATCGCGGGTCGTGCCTTCTTCGGCGTAATCTTGAAGGAAAGTTCATGTCAACATGTACCCGCTCTATGGAGTGAACAAGAGATCTCAACGCGGTGCCTGCTTGTCCTACTAAAAACTCTCTATAATCTAGTTTGCCTTAGCTTATATCTTTAGCTTCATTTACGAGCTCCCGCGTCGTATGCGAATACAACTTGTCACAATACAGTTACTAGAAGTAGCGGGACCCATTTTCGAACGCTGGATAATGGGATTAATGAACCCAGAGGCACTAAAATTGTATGGATCTTCTGTGCGGGTCTTTACAACTAGGCACAAGCTCGTCGTACCGTGGTCCCTCCGCACTTACTCATAGCAACCCATTCTGCCCCAACAGAGCTCACTTGCTGACGGGACTCTGCATACACTCGTGTTAGGGCCTTGTATGTCGTCGCTTGTTCATGGTGGAATGCGCACAACGACACATAAGGCTGCCCTTTGTTGCTCTGTACAAATACCCCCCGTGATAGCGTCGTCTTTTGTTCGGGGCAGTAGTTTCCGTGCGGCATTTGCGTGAGGTGGACCTGTGTCGAAGTCGTCGCGTGCTGAGACCGTTAATGTCTCGAGTCGCTCGAGTAGTGAAATTTACAAGGGCTTAGCGGGCGGAGGATAGTACTCTTTATGCATCAGGTGCGGTGCATTCTGTTCCTCTCATTTTATTGCCCATCAGTAGGGAGAGATTTGCGGGTAATGGACACTCGGTACCCCAAAGCTTATGGGGCTTTGGACCTACAAGCACATGTGTTCGCGTTGTCCGATGTTGAACCTGGAGTGGGGTCATTTATATTTACTCTTCTAGGATGACAAAGTTGTCTTTCACATTTCCACGAAGCCCGCACTGTCGACGCAACTCTTACAGCGTTTGTCAAGTCGGAGAAGATCACTCTGTTCGAAGAATGCGCTCTAAAATCGCTTTGAGCTCGGAAGCGCTGTTGCGTCCTTGTAGGAAGGCTGTCAGAACTCTCGGGCATAAGCGTCTGACCCCTGCATTTCGGGCATGGTCTTACTTGTAACACATGGTTAGTTATACGGATACAGAGCCGTCATCGCTAAGGACGTCGTGCCGCACACGTGGGTAACTTGCGAGGTGCTAAACTGTAGAGTTCTTCATTGGGCACACACCTCGGTACCGTATCGGACTTACCAGTACTAAAGTCGGCTTGACTGTAGATACGCACACTTGAACATACGGCGTGTGGCTACGCTGCAAAGAAGTGCCAGGGCAAGCAGAATTCAGTGTGCTTAACGTATGGCATTTTTGATGGCGAGTTTACAACGGAGCAGTTGTATCTATTAATCCCTGGATAGAGGTATTTGGTTCAGACAGGTAAATGCATTTTGAAACGCATTAAGTGAGCCCGATTCAGACCAACGGTTCGGTTTGGAATAAAACTGGTTATTGCCTCCCACGGGTCTTTTCTCCTGCTCTAGTGGTACGCTAACATCTACTATGGTCACTCTTAGTGGCAAGGGGCCTACATAGCGGTCCATCCGAGCGAAGTGCAAGTTGTGGCGGGCGTTCTTGTGCCCTTGTAAGCCGCTCAATAGAGGTGACTTTAGATAAGGACGCTCTGATACGCCATTCAAAACCAGGGTGCTTATTTCTCCACAGGTATTTTCAACAACGGGCATTGCCCACGCACGGACAATTGGGAACATCCCACGCCGTTACGCATGTCTCTGCGTGACGCTATGTCCCATCTACCGATAGCGTAACCGGACGGAATGTGCGTATGCCTAAAGTGTCATCACTCAATATGTGAACGATAGCGTTTGCGCATAGAGCGAAAATATCTACTCCACAGTGGATGGCGAGATACAAGTCTTCGCGCGCTCGTTAGCAGCACATAGACGCTGCACTGCTGAGCCGTATGATGGACAGCCGTGTGTGATTAGGAAGTTGAACAAGGAATCTACGCACGCGCGTGTGGTGCCTTCGATGAGCCCACCCTGTAATTCGCAGTCGACGGGATTCTCCTAATGCAGAGAGGTAAACGATTTTCAAAGACCTGTCGGACCTGGGACATAACCGGGGAACAGAAAGTCATGCCTCGGCCCCTCGCCACAGGGATAACGGTTCGCGAGCGATTTGACGGAGTGGAGTTGCACCTAATGCACAGGCCGAATCCTGGATTAACGGTGGTCGCGGGCCGCCTTAGGCCGCAAAGCCATACTCACGGTCCAGCGGTCTGATCGGACCCTGCCGGGGACCTGGTTTACGCGCATAACCAGTGTATCGCAGTTAGCGCCGGTAAAAGGCGAAGATGTACCTAGGACGGTTATGGTACACTACGAGTCTGAAGGTATAGGGAGGCTATCCCAGGGATGGAACGGCCCCCAGAAACAGTGTATCCCGTCCAACAATGAGCTGGGTTGCTATCGAATCGAAAATGCCTCGGCTTCCCTAATTCGTCATGGATACACCAAACCAGATTCACATGCGTAGCTCTTTTGGTTTCCCATCTAGAACGGATATGGTGGTTCCCCTAACCACGTCGCAGATTGTACTATACCCCAGCTGACGTTCCAGGCGCGAGCTTACACCATATTATTTCCGTGCATAGAAACCGGTTCATGTTGCCCACAGTATATCTTCTATGAGCTGCTCTCACCGTATGGACATAACGCTACAACTCCCCCGGGCGTGCTCCACATCAATCTTTATCAATTAAGTCGCGAGTTGACTTTCGGCCCGCACCGTGGTGTGGTGCGTGAAAAAGGACCGGGCAAACTCGTGCAGATTGTAAAACCGCGGAATGGATTAGCCGACAGGGTTCCGGTGATTGTCCTGTTGCGGAAACGCGCTTTCATCTGCCCCGTCTACTGATCCTGAATGCTCAAGATCCGGGGATAATTTGACTTGCCTTCAAATTTTAAAATTTCCTGGCAAGTCGGTCGCTGTTTAACGCAACAGGTGCACATAATATTGCCGACGCATGCAGGAGGCGAAGGGGAGAGACAAATCGCAGGGCTGGTTCATCTCCCATAATCCACAGTCTAATTAAATTCGATCTTCATTCCTAAAATTAGGGTTCTCTTGGTATTCAAGCTGTGGCGGCAAACCAGTAACTGCGTCCTAGAATACGGATGAGGTAGATAGATAATGATCTCCCTGCCTTATGGCGGCTCGGCAACAGCAATAATTGGACGAATCATATCTTTGAAGCAAGGACTGTATACCGGGCAGAGGTACACATATAATGTCATGCGCGGCTCGCCAATTATTAACACAGCCACCAAGTACGTCGGTCCAAGCGGCTCCTTGCAGAGATCAACGGGAGCCACACGTAACATGGTGATCGGCCACTTAACGAGGCTGCGCTCCGGCAGCGGCTGCTAACGCCTTGCTTATATCCTGACGACACCGCAGGTGTCACCAGATGTACTATTCAGCATGCCTCGGACCATCGGAAATGTGTTACGAGACTTCGTACTGAGTCGTGGACATGAGGTTCCAATGCTTCTCGGGCTGGTGAAACTCAATGTCCGCATTTAGCAATTTCACCATGCAGACACCTTCCGTCAACAACCGGTAGGGTGCACCGTCCTCGTCTAAAAACGGCAAATATTTCTGTAGCTAAGGTTCGCCAACATTCATTTCGGCCGACGCTTCAAGGGTACAGGGACTATCCGAATGTAATGGAATGGTGATCGCTCCTATCCGGGTGGAGGTCATGTGGCCAAACCCTCTCCAGTATAGGGACGGGTCTTTTGCGATTCCTAACCAAAGCACGACCTCAGCCTAAAGTTCATTTGTACAGTCTGGTGTATAGGCGGGCTTAGGTTAAAAAAAAGACACACCCGTTTGCTGGGGGGAAGCCTAGCTCCTGTGAGACATGGCGTCACCCCTATGACCATGCATGGGTCAAGGTACAGGTGCGTTGCGGTTATAGAGTAAGGTACCGACCTCTGCAGTCCCGCATGGTACTAGACAACGGCCATAGGCTTCCTTATCTCGCGCGTCCGACCCTGTTTCCGCTTAAAACCTTCAGTAGTTGCTAAGAAACATATTCCTAATCCTAACTAACGCAGGACTGCTGCTAACAATGCGTACTGATTTAGCTCAGACCGCGTATAGCAGGCGGACAGGATTCCGTAGGGATCCGACTTGTCTTTAAAAGGTGAAGCGTTGTTTTTTTAAACCCTGTGCTTCATCATAGCTGCCTTGAAAAGGTAGCGAGACCTGGCCCACTTGACTTGTACACCCACTCGTCTGATGGCCAGTCCCCTACCACATGAGTCGACCCATCACACTGTTAGTAGGCGTCAAAGCATTATCTGCGCCTGCTCCTCAATACTCCCTCAGTCCCGCAGTAGCTCTTCTGGGTGCGTTCAGAGCCCTCTCGAACGTTTCGTCTGCATCGGGTACCCCGTTAAAAGGGGATTCACTTTTGAGTCAGCACCGACGAAGGCGAGAATGTTATCCTTCTCTTGTCTAATCTATTCTCTCCACCCACGGCCCCTATACGAAATCAAGTGGTTTTTATCGCTCGCCCATATGACTAGGGTAGAGCTGCTGAATACTAGAAGAGTGGCTCGACCTTAGAGATTACCATCGGGTTCCCGAATCCTTGGCGCCACAAGCCTTCTTTGATAGTGTTCCCAATAAATCAAGGAGTAGGTCTGAGCTATTCGACACGCGATAGGATTAGTCCGCATCACTTGGTCAGGATTCCACGCCCCCACTGCCAATTGACCGCCTAAGGTTCTTGATTACATCTATCCTAAGAACTTCGCCTGGGTATTCTCCCTATGCGTCCCATTAGGCAAGGTCGTAGGATGATTAAGTTTATTCGCCAGAACTGCGCCTTACTTGCTGCATACGGTACGAATCGCCTGCGCGACGAATTTAGTCTTAAGTCCTTCTATGAAGGAACAATCTTTCATATGTTTGCTATCTTTAACTACAAAAAGTACGCTGGCTTCGCCGTATCCCAGGCCCACGCGAAATGGCAGGTTTATTGGGATAGTGCTTACACAAATCCCCTGGGGTTAATGGATATTGGTGGCGTATAACTAGCATAACTGTACGGTCCCAGATTCGCGGCGCAACCTTGTCTAACCTGTATAGAGCCAACATTTGCATCGGGGGATCGAGGAGACAGCATGAATGTCCGGTTGAAAAGGGGCACGGAGCCTAACACTGTTTCTCTGAGCTGATACCTTAGGCTGGTGTCGCGTTAGGGTTAGCATGGTTAGGCGCGACGCCATTTTTCGGAATGTCGATTGTAGGAACCAACGCAGCCCGCCATTCCTCAAGGAAGGTACTCTAGACTCGTGACTACACCGGCATATGTCTCTCAGCGGTCCGTAAATGCGAATATGACGTATGTGCCCGCCTGAAGATGATCTCGGATACCGCCCCATCGTTCTGAGCCTCATCTAAAGCAACCTCAATAATTAGACCGGCAATGTTACCGTGGTTAAGCTTTATAGGCGCTTGTTCCGAACCACCATTCAACCGTCAGAAAAAAGATATCACGGGGCCCATTTCATTAAACCCGAAGGGTGGAATTTAACGCAGAAGTTATTCGGTTTCACTGTCCTCGACCCACCAACCCAGATTAACGGGTCACTCGATCCGCGTCCGGGCTACGACCGGTTTTGGCGATGGAACTACCAAGCTTCTGCCCGCTTCATGGACTTGTCACCTTTGGTAATCGTAGAATTTAATATTCCGACGACGATGCACACCATGGCTGAGTGATGAAGATTTGGCAACCTACCTTACGGCACCCTCTTTCGTAATTGGTGTGTATAGCGCATAAAGGCCGTCCACAGAATTGCATCTGACATGATGGCGTGATACATCCTAAGGTGACATTAGATTAGTTGGAAGGTGTAGCCTGTGACAATTCCAAGTTTAAACGGCTGGTAGAGATGGCGGCTTTCTACTCGATGAAATGAGGACGACATATCTCGCGCCGCCTACGGTCAACAGGACATAGTCAATTTAGTACGTCTTAAGCCACCGCAATTCGTCCCTTTGCTATTTATACAAGTGGTCACGCCTACTAACAATTGCATGACCAGTTCGAAATCTACTGGGAAAAGACGGTGTGGTTACTCGAAGATAGGTCCCAGTCGAGATCAGAATAGGGTCAGTTACAAATACTAGTTGGCCTGAGAAGATACCGTCCGTTGAGCTAGATGTCGCTGGAGGGTGCAAGAGTCAGATGTGAGCTAGTCCAGTAGCCCTCGCAATTCGCGTAATCCAACACCAACTCTGCCCGAGGATTTGTGCCTCTTTGGGTACGGCAATCAGCGCTCCGGGGTAACGCCGTTGGTATTAGCCACATCATCCATAGTAAGTAGTAAGGATATACACGGAGAGTATCACTAAGAGGTCCAGCCAACAATGTCAGGCTCGTAAGGGTGCTTCTTCGGGAGAGATGACTACTCTCTTCCTAAAAACCGTAACGCACGTCAGAGGGCGATAAGTCTGGATTTTACTGAATTTTCCGGACTACCATAGCACAATCCTACTTGATAGTTGATGTTGTACCTGACCGTTCACGATCATGTCCTCTCCTTTCCGTTTGAGGCCAGCAATGGGCCAGTACCTTCAACAGTATCTTATGTGATGCTAATGAACCTCGAACCCGTCCAGTCCGGCCCAGAGGCCTACCTCAAGCCCACAGCTATTTTTCATGCTCGGGGAAAAATTAAAAACGAGTTCTGTTGATAGCAATGCCGAGTCAACATTACGGTTGCTGGACCCCGATCATTAATTTACGAGTAGCAATCGCGCTCCAAACCAAAAAACCACTCTGTGGAGTCTATTAGTGGAACGGGAACTTTAGAATCACCGGATATGCAGGTGCGAAACAGTGCAATCAACAGGCAATGGCCGGCGCGTTGATCTAAGATGAAAAGTTCCAGCGGGCCTCTTGCGGCGCAACCTTATGTTTGTCCGACATCGAGTATGTCTCAGGTTAACAAGACGCCTACTTTTCCCGGGCATTAGCGTCGGATTGTATGTTGCTCCGCCTACGCCAACGCTTAACAAGTCTACACGAGATCAATATGCCTGACTTGCTTCAGGGATATCGCCTTGGAATGAACTCCTAAGAACCAGCCAACGCCCCTTTTCTCCGCACCCACTTCTCTCATATGGGAACAATATTAAAAAACCTCGTACGCTTTTTCTACAACTCACGCAAATTGAGCGCCGGTTCCTGAAGAACCGGAAGCGGTGGCTAACGTCCCTGAGCACCACGTCGTCCTGTCTTGGAGAGTTCGTTTGAGGTCTACACCGCCAATTAATTGGACATTCTGATCTCCCGAGCCTACACGCTAGTTACTGATCCCATTGATCTTGGACAGGAAAAGACGACGCCCAACAGGGATACCATGCGACGCCGGCGGCTTGAGGTAGGAGTCAACGTCTGCCGCCGTCGGGGTGGTTTACGCTTTTTCTAAGGGGTGAGATTCGAGCAAAGAGGGAGACATAACATTTCTGAAAAATACCCAGGAGCGCACCATACCTGTTGCAGGAGTAAAGGGTACTCCCAGCGATGATTTGACCTCAAGGTGACTCGGGACGGAAGAAATGAGGACCAAGTGAATTTCGCGCACTGTTCCAGAGGGTTTCCGCAGCCCACGGTTGTCGATCGTGGTTGCATTCCTTAGGTCTCAACGACCCTTCGTCTCGTAATCAATCTTTAGAATAATCTACTAGTAGGCCGTACGAGAATAGAGGGCATATCACAGAATTGATCACAGGAGCATGCTTACCGATCTCCTGCTGTGTATGAGTGGCCAAGGCCCCATGTATCGTTTCGCAACTTGTCTGCACGATTAGGAGTTACACTTGTGAGGCCTATTAGATGATTCTTTTGTGTGCAACAACAGCACCGTGAGGGCTGGCGACGGTTGGAGGCATCTTCTGTTCGCAGTCACGTCCCTAGGTTGGCAGCCCCCTGTAGGCACAGATACATTATTAGGGGTTGACGTTTGCTGGCCCGACTTCCAAGTAGCAGGCTACAAGCCAAGACGTGCCAGTCATACAACTGATCGCTGTTCGGAACAGGCTTAAGCTTTTCATATCAAAAAGGGGCCCCAGTCCGGCCACCTTGAAGCTCACGATGTTAAATTCCTCGCTGTATTTAAAATCGCGATGTTGGTTACTGTCCCGAGCGCCAAGGCCCTTCGTCCTTAGCTCAGCCCCAATTATCGGCTATACTATTACTATATTCTCGATACCCTTTAGGACGCGTATCAGGAATCCTCCCTCGAGAATACCCAACGATGCGACTCCTTACAGGCGTCCATGCGACCCCGCATCATGCTTGGTTCCTATCGAATGTAAGTTACGCAATGTATGCCCCACTGTGCACCCGAAAGCCCTAATAGAGGCTGGGGCAGACCGGTGACGGCATATCATAGTACTGGGGAGTCCGACAGGTCTTTTGGTGCCAGGTCAGCGGATTTTTCACCGATTTGCCTCGTATTGTCATACTGGAGTTCTGTTTTGCGCGTTAAGCACCTATGCTATCAAGAGAGCCCCATAACGCACGGTGCATCCTGATGCTCACTTGATTCCCACATCGCGATTGGTCTCCCCTAAGAACTAGTAGACACGGCTGCGGAGTCCCTAATCTCTCCCCTAATCCTACTAGTGAGGACGACCTGTTCGCGGGAGAGGGACACTCGCTGCTGAAATTCCCGACATTCTTGTCCACAACCTATCGCGAGCGGATCAACTGGAGCACAACGATACAGCGCGGGTAGGTCCATCTATTTGTGGTACTTATCTCACCGACCAGAATGCAGAGTGGGTAAGCTTGCGCTGGCCGACGGGCGGACCGCATGGATCTCTAAGGTCCAGCGGTTAATCCTGTGAACGTCGCGGCTAGCGACACATAAGCTACATGATCGACTCGCTCTCCCAACATTGAACCTTGTGAAGGGTCCTATCGACTGAGTAAAGAACGACCTTCCGAGATAGGAAACTCTCGTTATGCCGCACTTCTTCTCCTGGCCGGTAGTAGCTACCCAATTTATCTTGGGGACGGCTGTCCAGATAAGCCCGGTTCGGTTTAACCTTTAAATAAGTCGCGGCAAGTGCGCTCCGCAGCCACATAGGCACCAGCTGCAGAAGGCCGTCTAACGGCGAGATTGCGAATTTGCTGCGAACAATACCTCACTCATCATCGGGCTTCTGAGGCGGAAGCGTCTCGTTGAGTACGAATCTAGTAGCTTCGCTGGGACTCTTGATATATTACTTGAATAAACCACGACTTGTATTGAAAGTTACCTCCGTTTCGGGGCAGGATCGGTACTACTGTAGATATACCAGCGCGCAAGCCTCCCACACCAGGCAGCGACCGCAGCTCCCTATTGGCATCGTGTGTGTAGCGCTTTTGCTATACGCATTTGGTAATTCTATTCTTACGCGATGCAGAATCAACATTAAGAGCAAAGACACTAGATTCCCCGACCCACGTAAATCTAGTTGCAGTTTATTTCATTTAAGGCCGCATGCGACACAGACAGCCCCGGCAAGCGTGCCTTCTGGCCCGGTCCCATATGCGCTAATGCGAATTGCGGCGCATGTTCCCGAGGAGCGATCCTGGTAATGTTATTATCATTACATGTTCCGCTAACCCTCCATCTTCGAGCTGTACAATCTCATACGAACCCATCTCTATAGCCGTTCCATGGACAAGCCTGTAACGGGCGACCCAAGGGGGTAGCGGAAACCCTCTGGCGACTTTGCCCCAAACACAACGTCCTTTCGAAGCTAGTCAGTACTTGATAGATAAGATTTCTGTAGTCCCTGGGTTGACTTACGGGTCCTAAGTACACCAAGATTCCTTACGGTCGTTAGGCGCCGTGTAAAACAAATGCTACCCTGAGCCTGATGATTGGCTGTCCTAGTTCGCCCATCTTCCTATTGACGGCATCCATATGAGGTGGCCAGGGCGTGCTGTTTATGTAAAATAACCTGTCGTACCACGGTCAAAGAGCCTGACAAGAGTCGAATGACCAACCTCCACTAACTGGTTTTACTCGAGTGCAAGACGACTGATTTAAAGGGAACGACATCAAATTTGAGTATACTGTGTCTACCATCAGAATGATAGAGTTGTGCCGTGTTACGCTCAACGAGCGATTTGACACCAAATAATACAGCACCAGTAGTGCGAATCTCATGTTTCACGCTCGGCGCGTAATACTCTTGACCTCACAGGTACGAGGGGTATGCTTAAGAACTGTGAAATGGTGCAGCAAGTTCGAGTCATAAGCAGTACGTTGTACCGTGAAGGCATGGTGAACATCCGTCTAGCTCCGAGCCTAGCCCAAAAACACACTAATGACCCTGCGATTCAGATAACAGGGTCTGAGTTTGCCTATACTTTAAAGATCCACTTTGTGACTATGTCGAGACGTAAGGATCCATACACTCGACCAAGCACACCCCGCTTAACTTCAGGATTAGACGGCAGATCGAATCAAAGCCGCTGTAGCCGCTGATGCTGCACCATCGGAGTGTGGATTAGAAGCCCCGCAACCTTATGCTATATCATACACCGTATCTGATCCTTAAATCTCCCGTATGGAATCTGTTATGATGTGGCATGTAACTTTAGCACTCTCGACGTAATTCGTGTCCGCTCGAGAGTTAGATCGAGACGTCAGTCACACCGGTTCGCATTTGCTCTACCTTCCGGCTCGTTGAATCAGTTGTAGAATATATGCCGAGGTTGTAATAGTGGCAAATTCTTTGCCACAAACTATAATGAACAGAACATCCCGCCATCAAAGTCCCCAATATGCGTGTCTTCTTGGAACTGTCGCTTGTTCTCATTGTCAAAACCTATTCTCTAGCCAACACCCGCTTATACGCCTCCTGGGTCCTGTAAAACATTAGCAATGCGTTCACAAAGTCGTATCCTTCCGGATACAGGTCAGGTCGTGTCCAGAATTCTATCGACATTGACTGTCCAGAGCCGCCTACTTGCCTACGCAACCCCGATAAGGCCACGAGGCGCATCGTGGAGACCTAAAAAACGGACAGTTTCGGTGTGTACCATTCAATTAGATGTGCAGAGACTAATATTAATGCTAGCAGCTGATATTGTGACATCAGCTTCGGTGTGCCGGTCAGTTTAACACTCCCTTGGCGCGTGTAGCTTGGTTAGAACAGACGGTACAGGGGCAGTGTATGGTGTTTGAGCGCATGAAGGGCGCCGAATCCTTCATGACGAGTTGCAGAGGGATAAGTGATTCCAGAAAAGTTTCTAGAGAACACGTCCAGTGTGAGACACGTAATTGTAATAGACCACAAGAGTCAAGGCAATCAACTTACAGATGTGACCCGCGAGCTGTGCATTGTGCCAGAGTCGCAGCCCGCTAAAATTGGGGTGTCCCTCGACCTGGATGGCATCTTGGCGTAATGCTGTGCCACGACCTAGAATCTATCCAGTCGTACTGGAGGCCCACACATTACTAGTTCACACTTACGAATTCCACTATCTAAAGAGTCGCTAATGCGTACGCGTCACCGTAAGGCCCCACACTAGCCCGGGTGTCCGGAGTCCAATTGAGAAATACCTCTATTCCTGAACAATCGACCACCCGGGGGAAC
		</sequence>
    <sequence><taxon idref="Location_2_4_1|28.40107916286953"/>
			TCTCCGGGGCGCCGTATCGAAGGGCTAGGAATTACCAACTCTGCACCGCAGCGATGGGGGATTTTTGTCCTTTGTCTTCAGATTGCCGCCGGGGTGACCCTAAGAATTGGTTCCCTTTTAGAAAATTATATAGACGCGACAACAAGGACAAGAATGCGTCCTTTATAGGGTACAGTACGTAACCTCGTACGGGGCGCTTTCGCGTAAGATCAGCCGACATCCGTGTTTCCTCCACTGAAACACGGCTCCCCGGTGTTGAGAGAAGATAATCTAAATGCACATCGCTTCTTGACAAGTCGTAGAATAAATAAAAACAGGTCCTACGGTCGCGGGGTAAGCACTCCTATCTTTGTTATTCCCCAGCATTGCTGGTCCCCACCCCAGGACTGCTACTTTTGGCCATATCCTAGAAGTTTGTTAATAAGTGTAACAGGGAGTGAACTAGCGATAGATGAGGTTTATTCAGCAACGCTACCGGCCATGTAGAAGCTCACTTCTACGGGCGTGTAGGAAAGTGATCAGCGAGGATAAGAAATTGTGACCATACCAGACCCCACGCAATGCCAGGCGAGGAACTGTGAGTTCAAGCTAATCACTGGCAAATGATCGTAGAGGGCACCTGAAGGGGGAACTATCTAATCCACACCTACTTATATGCGAAAGTTACTTAGTGTACCTCTCTTGGGCGGCGGCGCGTGCATACGTTAACAAGGGCACACGTGTGGCTCGGCAACCATAAGAAGTAGACCTAACGAAATCCAAAGTTGACTGTTAGAATCCGCAGCATATGTGTCTACTGAACTTAGTGCGTCCCGGCTTAGCGCTGAGCCCCTCGCTGATAGTGGAACGCGTAATCCGGGAACGCGATTGTCGCACCGGTTATGTGATTACGGCACGTAGGAAGAGTTTCCTAATCGATAGGTGCTTAGCAGTCGTCTCTGCCACGTTATTATTCCTACCAACACGACTGTCGTATTAATCTAGCCTTCTTGTACTAAGCGACATGACAGGCCTTTCCACGCCACGTGGTGGACTCGAATGTTTACGCGGATGTCAGTTTCGTGCGGACTCCGTATAACCGACCACGACGGTCTCACCGGCAAGTTGAGGACCGCTCCTAATGCCTGTCGGCCATTTACAGGTTATAGCACAACGTCTATGTCTCGACCCGAGGCCTTAATGGGACGCGCTCCCATCTTTCGGTCTGAGTGCTCTGGTGACAACCAGAAGGCATAGAGTTCTTTTGGTCCTGGAACATCCACGATCCATTGACGGTCGCTACGCAAAGCAACAGAACGCGTCCCGCACTCGGCCTGCCTTATGCAACTAGTATCACTGGTTTACTTAGTATGTTAAGGTTCTTGCCACCAACTATCCATCCTCAATTGCATTAACGGCATGCACTATCATACGTGATTAAGCAGTAATCGTCCTTGTTGTGAGGCTTTAACTTTGACCACGGATGGCTGCAAACCACGTACCGAGAAGTCTGGAGCTCGCGACACCTGACTTAGGGAAATCAGTTCACAGTTAAATGTAATAGTTTATTCAAAGGAATCAGTCGATTTAGTCACCGGGTATCGGGCCGTGCTCTCCGAGAGACATAATACTCGCAAGAGAGGAAGACCCTGTATTGGAATAGTATTTCGATATGATATCGAATCTAGCGCTTAGTGACTCTCGCCCACTAATATGTTCTCGCCGCACACTTAGTTCAAGAGCCGATTTGTGAGAGCCGCTACTCGGCTAAGTTAATGACGGCGGGCGCAAATCTATTAGCCGACCCCCAGGCACTATGATTTCTCAGCTCACACTTTTTATTGCCCTAGGCATTAGGGGTCTGTCAATTGCCGCATGTGGTTTTAGTGTGTGAGCATAGTGAACGGAGTTAGAGCCAAATAAGAGTACGGGCCAGATACTTTAGCTCCCGCGCGGGCTCAACTTTTGATCCGATGTGCCCCTAGCAAGCACAAGTACCGTGCTAAGCTACTAGGGTAAATGCCCCGCTTCAGATCCGGTATACGTAGGACCGTAATTTCATAGATGACGTTAAGCACTAACCAATGTCCCCCTCAGGACTGACCTGACCGACAATTCAGCACTGCTACGAATGTGCCCAGCAACCCACACAATATTAACCCCCCGCTGGGTACCATTTCCAGCGCCCCCCTAGCGTACATCTTTGGCCCGGAGTCGTGTTCGGACATTGCAATTGACCTTGTCTCCCAGACTTCTTTGGCCGCATTGTAATACAGAGCGCGAACTACAAAAAGGCCATTTCGGAGTAAAGTGTCCCCGGGTAAGACTAGAGCAACGTAGTAACTACTAGGATAGAGGCAACCAAAGCATTAGTTGAAACAAGCTCCCAATGATCGCGGGTCGTGCCTTCTTCGGCGTAATCTTGAAGGAAAGTTCATGTCAACATGTACCCGCTCTATGGAGTGAACAAGAGATCTCAACGCGGTGCCTGCTTGTCCTACTAAAAACTCTCTATAATCTAGTTTGCCTTAGCTTATATCTTTAGCTTCATTTACGAGCTCCCGCGTCGTATGCGAATACAACTTGTCACAATACAGTTACTAGAAGTAGCGGGACCCATTTTCGAACGCTGGATAATGGGATTAATGAACCCAGAGGCACTAAAATTGTATGGATCTTCTGTGCGGGTCTTTACAACTAGGCACAAGCTCGTCGTACCGTGGTCCCTCCGCACTTACTCATAGCAACCCATTCTGCCCCAACAGAGCTCACTTGCTGACGGGACTCTGCATACACTCGTGTTAGGGCCTTGTATGTCGTCGCTTGTTCATGGTGGAATGCGCACAACGACACATAAGGCTGCCCTTTGTTGCTCTGTACAAATACCCCCCGTGATAGCGTCGTCTTTTGTTCGGGGCAGTAGTTTCCGTGCGGCATTTGCGTGAGGTGGACCTGTGTCGAAGTCGTCGCGTGCTGAGACCGTTAATGTCTCGAGTCGCTCGAGTAGTGAAATTTACAAGGGCTTAGCGGGCGGAGGATAGTACTCTTTATGCATCAGGTGCGGTGCATTCTGTTCCTCTCATTTTATTGCCCATCAGTAGGGAGAGATTTGCGGGTAATGGACACTCGGTACCCCAAAGCTTATGGGGCTTTGGACCTACAAGCACATGTGTTCGCGTTGTCCGATGTTGAACCTGGAGTGGGGTCATTTATATTTACTCTTCTAGGATGACAAAGTTGTCTTTCACATTTCCACGAAGCCCGCACTGTCGACGCAACTCTTACAGCGTTTGTCAAGTCGGAGAAGATCACTCTGTTCGAAGAATGCGCTCTAAAATCGCTTTGAGCTCGGAAGCGCTGTTGCGTCCTTGTAGGAAGGCTGTCAGAACTCTCGGGCATAAGCGTCTGACCCCTGCATTTCGGGCATGGTCTTACTTGTAACACATGGTTAGTTATACGGATACAGAGCCGTCATCGCTAAGGACGTCGTGCCGCACACGTGGGTAACTTGCGAGGTGCTAAACTGTAGAGTTCTTCATTGGGCACACACCTCGGTACCGTATCGGACTTACCAGTACTAAAGTCGGCTTGACTGTAGATACGCACACTTGAACATACGGCGTGTGGCTACGCTGCAAAGAAGTGCCAGGGCAAGCAGAATTCAGTGTGCTTAACGTATGGCATTTTTGATGGCGAGTTTACAACGGAGCAGTTGTATCTATTAATCCCTGGATAGAGGTATTTGGTTCAGACAGGTAAATGCATTTTGAAACGCATTAAGTGAGCCCGATTCAGACCAACGGTTCGGTTTGGAATAAAACTGGTTATTGCCTCCCACGGGTCTTTTCTCCTGCTCTAGTGGTACGCTAACATCTACTATGGTCACTCTTAGTGGCAAGGGGCCTACATAGCGGTCCATCCGAGCGAAGTGCAAGTTGTGGCGGGCGTTCTTGTGCCCTTGTAAGCCGCTCAATAGAGGTGACTTTAGATAAGGACGCTCTGATACGCCATTCAAAACCAGGGTGCTTATTTCTCCACAGGTATTTTCAACAACGGGCATTGCCCACGCACGGACAATTGGGAACATCCCACGCCGTTACGCATGTCTCTGCGTGACGCTATGTCCCATCTACCGATAGCGTAACCGGACGGAATGTGCGTATGCCTAAAGTGTCATCACTCAATATGTGAACGATAGCGTTTGCGCATAGAGCGAAAATATCTACTCCACAGTGGATGGCGAGATACAAGTCTTCGCGCGCTCGTTAGCAGCACATAGACGCTGCACTGCTGAGCCGTATGATGGACAGCCGTGTGTGATTAGGAAGTTGAACAAGGAATCTACGCACGCGCGTGTGGTGCCTTCGATGAGCCCACCCTGTAATTCGCAGTCGACGGGATTCTCCTAATGCAGAGAGGTAAACGATTTTCAAAGACCTGTCGGACCTGGGACATAACCGGGGAACAGAAAGTCATGCCTCGGCCCCTCGCCACAGGGATAACGGTTCGCGAGCGATTTGACGGAGTGGAGTTGCACCTAATGCACAGGCCGAATCCTGGATTAACGGTGGTCGCGGGCCGCCTTAGGCCGCAAAGCCATACTCACGGTCCAGCGGTCTGATCGGACCCTGCCGGGGACCTGGTTTACGCGCATAACCAGTGTATCGCAGTTAGCGCCGGTAAAAGGCGAAGATGTACCTAGGACGGTTATGGTACACTACGAGTCTGAAGGTATAGGGAGGCTATCCCAGGGATGGAACGGCCCCCAGAAACAGTGTATCCCGTCCAACAATGAGCTGGGTTGCTATCGAATCGAAAATGCCTCGGCTTCCCTAATTCGTCATGGATACACCAAACCAGATTCACATGCGTAGCTCTTTTGGTTTCCCATCTAGAACGGATATGGTGGTTCCCCTAACCACGTCGCAGATTGTACTATACCCCAGCTGACGTTCCAGGCGCGAGCTTACACCATATTATTTCCGTGCATAGAAACCGGTTCATGTTGCCCACAGTATATCTTCTATGAGCTGCTCTCACCGTATGGACATAACGCTACAACTCCCCCGGGCGTGCTCCACATCAATCTTTATCAATTAAGTCGCGAGTTGACTTTCGGCCCGCACCGTGGTGTGGTGCGTGAAAAAGGACCGGGCAAACTCGTGCAGATTGTAAAACCGCGGAATGGATTAGCCGACAGGGTTCCGGTGATTGTCCTGTTGCGGAAACGCGCTTTCATCTGCCCCGTCTACTGATCCTGAATGCTCAAGATCCGGGGATAATTTGACTTGCCTTCAAATTTTAAAATTTCCTGGCAAGTCGGTCGCTGTTTAACGCAACAGGTGCACATAATATTGCCGACGCATGCAGGAGGCGAAGGGGAGAGACAAATCGCAGGGCTGGTTCATCTCCCATAATCCACAGTCTAATTAAATTCGATCTTCATTCCTAAAATTAGGGTTCTCTTGGTATTCAAGCTGTGGCGGCAAACCAGTAACTGCGTCCTAGAATACGGATGAGGTAGATAGATAATGATCTCCCTGCCTTATGGCGGCTCGGCAACAGCAATAATTGGACGAATCATATCTTTGAAGCAAGGACTGTATACCGGGCAGAGGTACACATATAATGTCATGCGCGGCTCGCCAATTATTAACACAGCCACCAAGTACGTCGGTCCAAGCGGCTCCTTGCAGAGATCAACGGGAGCCACACGTAACATGGTGATCGGCCACTTAACGAGGCTGCGCTCCGGCAGCGGCTGCTAACGCCTTGCTTATATCCTGACGACACCGCAGGTGTCACCAGATGTACTATTCAGCATGCCTCGGACCATCGGAAATGTGTTACGAGACTTCGTACTGAGTCGTGGACATGAGGTTCCAATGCTTCTCGGGCTGGTGAAACTCAATGTCCGCATTTAGCAATTTCACCATGCAGACACCTTCCGTCAACAACCGGTAGGGTGCACCGTCCTCGTCTAAAAACGGCAAATATTTCTGTAGCTAAGGTTCGCCAACATTCATTTCGGCCGAAGCTTCAAGGGTACAGGGACTATCCGAATGTAATGGAATGGTGATCGCTCCTATCCGGGTGGAGGTCATGTGGCCAAACCCTCTCCAGTATAGGGACGGGTCTTTTGCGATTCCTAACCAAAGCACGACCTCAGCCTAAAGTTCATTTGTACAGTCTGGTGTATAGGCGGGCTTAGGTTAAAAAAAAGACACACCCGTTTGCTGGGGGGAAGCCTAGCTCCTGTGAGACATGGCGTCACCCCTATGACCATGCATGGGTCAAGGTACAGGTGCGTTGCGGTTATAGAGTAAGGTACCGACCTCTGCAGTCCCGCATGGTACTAGACAACGGCCATAGGCTTCCTTATCTCGCGCGTCCGACCCTGTTTCCGCTTAAAACCTTCAGTAGTTGCTAAGAAACATATTCCTAATCCTAACTAACGCAGGACTGCTGCTAACAATGCGTACTGATTTAGCTCAGACCGCGTATAGCAGGCGGACAGGATTCCGTAGGGATCCGACTTGTCTTTAAAAGGTGAAGCGTTGTTTTTTTAAACCCTGTGCTTCATCATAGCTGCCTTGAAAAGGTAGCGAGACCTGGCCCACTTGACTTGTACACCCACTCGTCTGATGGCCAGTCCCCTACCACATGAGTCGACCCATCACACTGTTAGTAGGCGTCAAAGCATTATCTGCGCCTGCTCCTCAATACTCCCTCAGTCCCGCAGTAGCTCTTCTGGGTGCGTTCAGAGCCCTCTCGAACGTTTCGTCTGCATCGGGTACCCCGTTAAAAGGGGATTCACTTTTGAGTCAGCACCGACGAAGGCGAGAATGTTATCCTTCTCTTGTCTAATCTATTCTCTCCACCCACGGCCCCTATACGAAATCAAGTGGTTTTTATCGCTCGCCCATATGACTAGGGTAGAGCTGCTGAATACTAGAAGAGTGGCTCGACCTTAGAGATTACCATCGGGTTCCCGAATCCTTGGCGCCACAAGCCTTCTTTGATAGTGTTCCCAATAAATCAAGGAGTAGGTCTGAGCTATTCGACACGCGATAGGATTAGTCCGCATCACTTGGTCAGGATTCCACGCCCCCACTGCCAATTGACCGCCTAAGGTTCTTGATTACATCTATCCTAAGAACTTCGCCTGGGTATTCTCCCTATGCGTCCCATTAGGCAAGGTCGTAGGATGATTAAGTTTATTCGCCAGAACTGCGCCTTACTTGCTGCATACGGTACGAATCGCCTGCGCGACGAATTTAGTCTTAAGTCCTTCTATGAAGGAACAATCTTTCATATGTTTGCTATCTTTAACTACAAAAAGTACGCTGGCTTCGCCGTATCCCAGGCCCACGCGAAATGGCAGGTTTATTGGGATAGTGCTTACACAAATCCCCTGGGGTTAATGGATATTGGTGGCGTATAACTAGCATAACTGTACGGTCCCAGATTCGCGGCGCAACCTTGTCTAACCTGTATAGAGCCAACATTTGCATCGGGGGATCGAGGAGACAGCATGAATGTCCGGTTGAAAAGGGGCACGGAGCCTAACACTGTTTCTCTGAGCTGATACCTTAGGCTGGTGTCGCGTTAGGGTTAGCATGGTTAGGCGCGACGCCATTTTTCGGAATGTCGATTGTAGGAACCAACGCAGCCCGCCATTCCTCAAGGAAGGTACTCTAGACTCGTGACTACACCGGCATATGTCTCTCAGCGGTCCGTAAATGCGAATATGACGTATGTGCCCGCCTGAAGATGATCTCGGATACCGCCCCATCGTTCTGAGCCTCATCTAAAGCAACCTCAATAATTAGACCGGCAATGTTACCGTGGTTAAGCTTTATAGGCGCTTGTTCCGAACCACCATTCAACCGTCAGAAAAAAGATATCACGGGGCCCATTTCATTAAACCCGAAGGGTGGAATTTAGCGCAGAAGTTATTCGGTTTCACTGTCCTCGACCCACCAACCCAGATTAACGGGTCACTCGATCCGCGTCCGGGCTACGACCGGTTTTGGCGATGGAACTACCAAGCTTCTGCCCGCTTCATGGACTTGTCACCTTTGGTAATCGTAGAATTTAATATTCCGACGACGATGCACACCATGGCTGAGTGATGAAGATTTGGCAACCTACCTTACGGCACCCTCTTTCGTAATTGGTGTGTATAGCGCATAAAGGCCGTCCACAGAATTGCATCTGACATGATGGCGTGATACACCCTAAGGTGACATTAGATTAGTTGGAAGGTGTAGCCTGTGACAATTCCAAGTTTAAACGGCTGGTAGAGATGGCGGCTTTCTACTCGATGAAATGAGGACGACATATCTCGCGCCGCCTACGGTCAACAGGACATAGTCAATTTAGTACGTCTTAAGCCACCGCAATTCGTCCCTTTGCTATTTATACAAGTGGTCACGCCTACTAACAATTGCATGACCAGTTCAAAATCTACTGGGAAAAGACGGTGTGGTTACTCGAAGATAGGTCCCAGTCGAGATCAGAATAGGGTCAGTTACAAATACTAGTTGGCCTGAGAAGATACCGTCCGTTGAGCTAGATGTCGCTGGAGGGTGCAAGAGTCAGATGTGAGCTAGTCCAGTAGCCCTCGCAATTCGCGTAATCCAACACCAACTCTGCCCGAGGATTTGTGCCTCTTTGGGTACGGCAATCAGCGCTCCGGGGTAACGCCGTTGGTATTAGCCACATCATCCATAGTAAGTAGTAAGGATATACACGGAGAGTATCACTAAGAGGTCCAGCCAACAATGTCAGGCTCGTAAGGGTGCTTCTTCGGGAGAGATGACTACTCTCTTCCTAAAAACCGTAACGCACGTCAGAGGGCGATAAGTCTGGATTTTACTGAATTTTCCGGACTACCATAGCACAATCCTACTTGATAGTTGATGTTGTACCTGACCGTTCACGATCATGTCCTCTCCTTTCCGTTTGAGGCCAGCAATGGGCCAGTACCTTCAACAGTATCTTATGTGATGCTAATGAACCTCGAACCCGTCCAGTCCGGCCCAGAGGCCTACCTCAAGCCCACAGCTATTTTTCATGCTCGGGGAAAAATTAAAAACGAGTTCTGTTGATAGCAATGCCGAGTCAACATTACGGTTGCTGGACCCCGATCATTAATTTACGAGTAGCAATCGCGCTCCAAACCAAAAAACCACTCTGTGGAGTCTATTAGTGGAACGGGAACTTTAGAATCACCGGATATGCAGGTGCGAAACAGTGCAATCAACAGGCAATGGCCGGCGCGTTGATCTAAGATGAAAAGTTCCAGCGGGCCTCTTGCGGCGCAACCTTATGTTTGTCCGACATCGAGTATGTCTCAGGTTAACAAGACGCCTACTTTTCCCGGGCATTAGCGTCGGATTGTATGTTGCTCCGCCTACGCCAACGCTTAACAAGTCTACACGAGATCAATATGCCTGACTTGCTTCAGGGATATCGCCTTGGAATGAACTCCTAAGAACCAGCCAACGCCCCTTTTCTCCGCACCCACTTCTCTCATATGGGAACAATATTAAAAAACCTCGTACGCTTTTTCTACAACTCACGCAAATTGAGCGCCGGTTCCTGAAGAACCGGAAGCGGTGGCTAACGTCCCTGAGCACCACGTCGTCCTGTCTTGGAGAGTTCGTTTGAGGTCTACACCGCCAATTAATTGGACATTCTGATCTCCCGAGCCTACACGCTAGTTACTGATCCCATTGATCTTGGACAGGAAAAGACGACGCCCAACAGGGATACCATGCGACGCCGGCGGCTTGAGGTAGGAGTCAACGTCTGCCGCCGTCGGGGTGGTTTACGCTTTTTCTAAGGGGTGAGATTCGAGCAAAGAGGGAGACATAACATTTCTGAAAAATACTCAGGAGCGCACCATACCTGTTGCAGGAGTAAAGGGTACTCCCAGCGATGATTTGACCTCAAGGTGACTCGGGACGGAAGAAATGAGGACCAAGTGAATTTCGCGCACTGTTCCAGAGGGTTTCCGCAGCCCACGGTTGTCGATCGTGGTTGCATTCCTTAGGTCTCAACGACCCTTCGTCTCGTAATCAATCTTTAGAATAATCTACTAGTAGGCCGTACGAGAATAGAGGGCATATCACAGAATTGATCACAGGAGCATGCTTACCGATCTCCTGCTGTGTATGAGTGGCCAAGGCCCCATGTATCGTTTCGCAACTTGTCTGCACGATTAGGAGTTACACTTGTGAGGCCTATTAGATGATTCTTTTGTGTGCAACAACAGCACCGTGAGGGCTGGCGACGGTTGGAGGCATCTTCTGTTCGCAGTCACGTCCCTAGGTTGGCAGCCCCCTGTAGGCACAGATACATTATTAGGGGTTGACGTTTGCTGGCCCGACTTCCAAGTAGCAGGCTACAAGCCAAGACGTGCCAGTCATACAACTGATCGCTGTTCGGAACAGGCTTAAGCTTTTCATATCAAAAAGGGGCCCCAGTCCGGCCACCTTGAAGCTCACGATGTTAAATTCCTCGCTGTATTTAAAATCGCGATGTTGGTTACTGTCCCGAGCGCCAAGGCCCTTCGTCCTTAGCTCAGCCCCAATTATCGGCTATACTATTACTATATTCTCGATACCCTTTAGGACGCGTATCAGGAATCCTCCCTCGAGAATACCCAACGATGCGACTCCTTACAGGCGTCCATGCGACCCCGCATCATGCTTGGTTCCTATCGAATGTAAGTTACGCAATGTATGCCCCACTGTGCACCCGAAAGCCCTAATAGAGGCTGGGGCAGACCGGTGACGGCATATCATAGTACTGGGGAGTCCGACAGGTCTTTTGGTGCCAGGTCAGCGGATTTTTCACCGATTTGCCTCGTATTGTCATACTGGAGTTCTGTTTTGCGCGTTAAGCACCTATGCTATCAAGAGAGCCCCATAACGCACGGTGCATCCTGATGCTCACTTGATTCCCACATCGCGATTGGTCTCCCCTAAGAACTAGTAGACACGGCTGCGGAGTCCCTAATCTCTCCCCTAATCCTACTAGTGAGGACGACCTGTTCGCGGGAGAGGGACACTCGCTGCTGAAATTCCCGACATTCTTGTCCACAACCTATCGCGAGCGGATCAACTGGAGCACAACGATACAGCGCGGGTAGGTCCATCTATTTGTGGTACTTATCTCACCGACCAGAATGCAGAGTGGGTAAGCTTGCGCTGGCCGACGGGCGGACCGCATGGATCTCTAAGGTCCAGCGGTTAATCCTGTGAACGTCGCGGCTAGCGACACATAAGCTACATGATCGACTCGCTCTCCCAACATTGAACCTTGTGAAGGGTCCTATCGACTGAGTAAAGAACGACCTTCCGAGATAGGAAACTCTCGTTATGCCGCACTTCTTCTCCTGGCCGGTAGTAGCTACCCAATTTATCTTGGGGACGGCTGTCCAGATAAGCCCGGTTCGGTTTAACCTTTAAATAAGTCGCGGCAAGTGCGCTCCGCAGCCACATAGGCACCAGCTGCAGAAGGCCGTCTAACGGCGAGATTGCGAATTTGCTGCGAACAATACCTCACTCATCATCGGGCTTCTGAGGCGGAAGCGTCTCGTTGAGTACGAATCTAGTAGCTTCGCTGGGACTCTTGATATATTACTTGAATAAACCACGACTTGTATTGAAAGTTACCTCCGTTTCGGGGCAGGATCGGTACTACTGTAGATATACCAGCGCGCAAGCCTCCCACACCAGGCAGCGACCGCAGCTCCCTATTGGCATCGTGTGTGTAGCGCTTTTGCTATACGCATTTGGTAATTCTATTCTTACGCGATGCAGAATCAACATTAAGAGCAAAGACACTAGATTCCCCGACCCACGTAAATCTAGTTGCAGTTTATTTCATTTAAGGCCGCATGCGACACAGACAGCCCCGGCAAGCGTGCCTTCTGGCCCGGTCCCATATGCGCTAATGCGAATTGCGGCGCATGTTCCCGAGGAGCGATCCTGGTAATGTTATTATCATTACATGTTCCGCTAACCCTCCATCTTCGAGCTGTACAATCTCATACGAACCCATCTCTATAGCCGTTCCATGGACAAGCCTGTAACGGGCGACCCAAGGGGGTAGCGGAAACCCTCTGGCGACTTTGCCCCAAACACAACGTCCTTTCGAAGCTAGTCAGTACTTGATAGATAAGATTTCTGTAGTCCCTGGGTTGACTTACGGGTCCTAAGTACACCAAGATTCCTTACGGTCGTTAGGCGCCGTGTAAAACAAATGCTACCCTGAGCCTGATGATTGGCTGTCCTAGTTCGCCCATCTTCCTATTGACGGCATCCATATGAGGTGGCCAGGGCGTGCTGTTTATGTAAAATAACCTGTCGTACCACGGTCAAAGAGCCTGACAAGAGTCGAATGACCAACCTCCACTAACTGGTTTTACTCGAGTGCAAGACGACTGATTTAAAGGGAACGACATCAAATTTGAGTATACTGTGTCTACCATCAGAATGATAGAGTTGTGCCGTGTTACGCTCAACGAGCGATTTGACACCAAATAATACAGCACCAGTAGTGCGAATCTCATGTTTCACGCTCGGCGCGTAATACTCTTGACCTCACAGGTACGAGGGGTATGCTTAAGAACTGTGAAATGGTGCAGCAAGTTCGAGTCATAAGCAGTACGTTGTACCGTGAAGGCATGGTGAACATCCGTCTAGCTCCGAGCCTAGCCCAAAAACACACTAATGACCCTGCGATTCAGATAACAGGGTCTGAGTTTGCCTATACTTTAAAGATCCACTTTGTGACTATGTCGAGACGTAAGGATCCATACACTCGACCAAGCACACCCCGCTTAACTTCAGGATTAGACGGCAGATCGAATCAAATCCGCTGTAGCCGCTGATGCTGCACCATCGGAGTGTGGATTAGAAGCCCCGCAACCTTATGCTATATCATACACCGTATCTGATCCTTAAATCTCCCGTATGGAATCTGTTATGATGTGGCATGTAACTTTAGCACTCTCGACGTAATTCGTGTCCGCTCGAGAGTTAGATCGAGACGTCAGTCACACCGGTTCGCATTTGCTCTACCTTCCGGCTCGTTGAATCAGTTGTAGAATATATGCCGAGGTTGTAATAGTGGCAAATTCTTTGCCACAAACTATAATGAACAGAACATCCCGCCATCAAAGTCCCCAATATGCGTGTCTTCTTGGAACTGTCGCTTGTTCTCATTGTCAAAACCTATTCTCTAGCCAACACCCGCTTATACGCCTCCTGGGTCCTGTAAAACATTAGCAATGCGTTCACAAAGTCGTATCCTTCCGGATACAGGTCAGGTCGTGTCCAGAATTCTATCGACATTGACTGTCCAGAGCCGCCTACTTGCCTACGCAACCCCGATAAGGCCACGAGGCGCATCGTGGAGACCTAAAAAACGGACAGTTTCGGTGTGTACCATTCAATTAGATGTGCAGAGACTAATATTAATGCTAGCAGCTGATATTGTGACATCAGCTTCGGTGTGCCGGTCAGTTTAACACTCCCTTGGCGCGTGTAGCTTGGTTAGAACAGACGGTACAGGGGCAGTGTATGGTGTTTGAGCGCATGAAGGGCGCCGAATCCTTCATGACGAGTTGCAGAGGGATAAGTGATTCCAGAAAAGTTTCTAGAGAACACGTCCAGTGTGAGACACGTAATTGTAATAGACCACAAGAGTCAAGGCAATCAACTTACAGATGTGACCCGCGAGCTGTGCATTGTGCCAGAGTCGCAGCCCGCTAAAATTGGGGTGTCCCTCGACCTGGATGGCATCTTGGCGTAATGCTGTGCCACGACCTAGAATCTATCCAGTCGTACTGGAGGCCCACACATTACTAGTTCACACTTACGAATTCCACTATCTAAAGAGTCGCTAATGCGTACGCGTCACCGTAAGGCCCCACACTAGCCCGGGTGTCCGGAGTCCAATTGAGAAATACCTCTATTCCTGAACAATCGACCACCCGGGGGAAC
		</sequence>
    <sequence><taxon idref="Location_1_1_0|24.685216070161317"/>
			TCTCCGGGGCGCCGTATCGAAGGGCTAGGAATTACCAACTCTGCACCGCAGCGATGGGGGATTTTTGTCCTTTGTCTTCAGATTGCCGCCGGGGTGACCCTAAGAATTGGTTCCCTTTTAGAAAATTATATAGACGCGACAACAAGGACAAGAATGCGTCCTTTATAGGGTACAGTACGTAACCTCGTACGGGGCGCTTTCGCGTAAGATCAGCCGACATCCGTGTTTCCTCCACTGAAACACGGCTCCCCGGTGTTGAGAGAAGATAATCTAAATGCACATCGCTTCTTGACAAGTCGTAGAATAAATAAAAACAGGTCCTACGGTCGCGGGGTAAGCACTCCTATCTTTGTTATTCCCCAGCATTGCTGGTCCCCACCCCAGGACTGCTACTTTTGGCCATATCCTAGAGGTTTGTTAATAAGTGTAACAGGGAGTGAACTAGCGATAGATGAGGTTTATTCAGCAACGCTACCGGCCATGTAGAAGCTCACTTCTACGGGCGTGTAGGAAAGTGATCAGCGAGGATAAGAAATTGTGACCATACCAGACCCCACGCAATGCCAGGCGAGGAACTGTGAGTTCAAGCTAATCACTGGCAAATGATCGTAGAGGGCACCTGAAGGGGGAACTATCTAATCCACACCTACTTATATGCGAAAGTTACTTAGTGTACCTCTCTTGGGCGGCGGCGCGTGCATACGTTAACAAGGGCACACGTGTGGCTCGGCAACCATAAGAAGTAGACCTAACGAAATCCAAAGTTGACTGTTAGAATCCGCAGCATATGTGTCTACTGAACTTAGTGCGTCCCGGCTTAGCGCTGAGCCCCTCGCTGATAGTGGAACGCGTAATCCGGGAACGCGATTGTCGCACCGGTTATGTGATTACGGCACGTAGGAAGAGTTTCCTAATCGATAGGTGCTTAGCAGTCGTCTCTGCCACGTTATTATTCCTACCAACACGACTGTCGTATTAATCTAGCCTTCTTGTACTAAGCGACATGACAGGCCTTTCCACGCCACGTGGTGGACTCGAATGTTTACGCGGATGTCAGTTTCGTGCGGACTCCGTATAACCGACCACGACGGTCTCACCGGCAAGTTGAGGACCGCTCCTAATGCCTGTCGGCCATTTACAGGTTATAGCACAACGTCTATGTCTCGACCCGAGGCCTTAATGGGACGCGCTCCCATCTTTCGGTCTGAGTGCTCTGGTGACAACCAGAAGGCATAGAGTTCTTTTGGTCCTGGAACATCCACGATCCATTGACGGTCGCTACGCAAAGCAACAGAACGCGTCCCGCACTCGGCCTGCCTTATGCAACTAGTATCACTGGTTTACTTAGTATGTTAAGGTTCTTGCCACCAACTATCCATCCTCAATTGCATTAACGGCATGCACTATCATACGTGATTAAGCAGTAATCGTCCTTGTTGTGAGGCTTTAACTTTGACCACGGATGGCTGCAAACCACGTACCGAGAAGTCTGGAGCTCGCGACACCTGACTTAGGGAAATCAGTTCACAGTTAAATGTAATAGTTTATTCAAAGGAATCAGTCGATTTAGTCACCGGGTATCGGGCCGTGCTCTCCGAGAGACATAATACTCGCAAGAGAGGAAGACCCTGTATTGGAATAGTATTTCGATATGATATCGAATCTAGCGCTTAGTGACTCTCGCCCACTAATATGTTCTCGCCGCACACTTAGTTCAAGAGCCGATTTGTGAGAGCCGCTACTCGGCTAAGTTAATGACGGCGGGCGCAAATCTATTAGCCGACCCCCAGGCACTATGATTTCTCAGCTCACACTTTTTATTGCCCTAGGCATTAGGGGTCTGTCAATTGCCGCATGTGGTTTTAGTGTGTGAGCATAGTGAACGGAGTTAGAGCCAAATAAGAGTACGGGCCAGATACTTTAGCTCCCGCGCGGGCTCAACTTTTGATCCGATGTGCCCCTAGCAAGCACAAGTACCGTGCTAAGCTACTAGGGTAAATGCCCCGCTTCAGATCCGGTATACGTAGGACCGTAATTTCATAGATGACGTTAAGCACTAACCAATGTCCCCCTCAGGACTGACCTGACCGACAATTCAGCACTGCTACGAATGTGCCCAGCAACCCACACAATATTAACCCCCCGCTGGGTACCATTTCCAGCGCCCCCCTAGCGTACATCTTTGGCCCGGAGTCGTGTTCGGACATTGCAATTGACCTTGTCTCCCAGACTTCTTTGGCCGCATTGTAATACAGAGCGCGAACTACAAAAAGGCCATTTCGGAGTAAAGTGTCCCCGGGTAAGACTAGAGCAACGTAGTAACTACTAGGATAGAGGCAACCAAAGCATTAGTTGAAACAAGCTCCCAATGATCGCGGGTCGTGCCTTCTTCGGCGTAATCTTGAAGGAAAGTTCATGTCAACATGTACCCGCTCTATGGAGTGAACAAGAGATCTCAACGCGGTGCCTGCTTGTCCTACTAAAAACTCTCTATAATCTAGTTTGCCTTAGCTTATATCTTTAGCTTCATTTACGAGCTCCCGCGTCGTATGCGAATACAACTTGTCACAATACAGTTACTAGAAGTAGCGGGACCCATTTTCGAACGCTGGATAATGGGATTAATGAACCCAGAGGCACTAAAATTGTATGGATCTTCTGTGCGGGTCTTTACAACTAGGCACAAGCTCGTCGTACCGTGGTCCCTCCGCACTTACTCATAGCAACCCATTCTGCCCCAACAGAGCTCACTTGCTGACGGGACTCTGCATACACTCGTGTTAGGGCCTTGTATGTCGTCGCTTGTTCATGGTGGAATGCGCACAACGACACATAAGGCTGCCCTTTGTTGCTCTGTACAAATACCCCCCGTGATAGCGTCGTCTTTTGTTCGGGGCAGTAGTTTCCGTGCGGCATTTGCGTGAGGTGGACCTGTGTCGAAGTCGTCGCGTGCTGAGACCGTTAATGTCTCGAGTCGCTCGAGTAGTGAAATTTACAAGGGCTTAGCGGGCGGAGGATAGTACTCTTTATGCATCAGGTGCGGTGCATTCTGTTCCTCTCATTTTATTGCCCATCAGTAGGGAGAGATTTGCGGGTAATGGACACTCGGTACCCCAAAGCTTATGGGGCTTTGGACCTACAAGCACATGTGTTCGCGTTGTCCGATGTTGAACCTGGAGTGGGGTCATTTATATTTACTCTTCTAGGATGACAAAGTTGTCTTTCACATTTCCACGAAGCCCGCACTGTCGACGCAACTCTTACAGCGTTTGTCAAGTCGGAGAAGATCACTCTGTTCGAAGAATGCGCTCTAAAATCGCTTTGAGCTCGGAAGCGCTGTTGCGTCCTTGTAGGAAGGCTGTCAGAACTCTCGGGCATAAGCGTCTGACCCCTGCATTTCGGGCATGGTCTTACTTGTAACACATGGTTAGTTATACGGATACAGAGCCGTCATCGCTAAGGACGTCGTGCCGCACACGTGGGTAACTTGCGAGGTGCTAAACTGTAGAGTTCTTCATTGGGCACACACCTCGGTACCGTATCGGACTTACCAGTACTAAAGTCGGCTTGACTGTAGATACGCACACTTGAACATACGGCGTGTGGCTACGCTGCAAAGAAGTGCCAGGGCAAGCAGAATTCAGTGTGCTTAACGTATGGCATTTTTGATGGCGAGTTTACAACGGAGCAGTTGTATCTATTAATCCCTGGATAGAGGTATTTGGTTCAGACAGGTAAATGCATTTTGAAACGCATTAAGTGAGCCCGATTCAGACCAACGGTTCGGTTTGGAATAAAACTGGTTATTGCCTCCCACGGGTCTTTTCTCCTGCTCTAGTGGTACGCTAACATCTACTATGGTCACTCTTAGTGGCAAGGGGCCTACATAGCGGTCCATCCGAGCGAAGTGCAAGTTGTGGCGGGCGTTCTTGTGCCCTTGTAAGCCGCTCAATAGAGGTGACTTTAGATAAGGACGCTCTGATACGCCATTCAAAACCAGGGTGCTTATTTCTCCACAGGTATTTTCAACAACGGGCATTGCCCACGCACGGACAATTGGGAACATCCCACGCCGTTACGCATGTCTCTGCGTGACGCTATGTCCCATCTACCGATAGCGTAACCGGACGGAATGTGCGTATGCCTAAAGTGTCATCACTCAATATGTGAACGATAGCGTTTGCGCATAGAGCGAAAATATCTACTCCACAGTGGATGGCGAGATACAAGTCTTCGCGCGCTCGTTAGCAGCACATAGACGCTGCACTGCTGAGCCGTATGATGGACAGCCGTGTGTGATTAGGAAGTTGAACAAGGAATCTACGCACGCGCGTGTGGTGCCTTCGATGAGCCCACCCTGTAATTCGCAGTCGACGGGATTCTCCTAATGCAGAGAGGTAAACGATTTTCAAAGACCTGTCGGACCTGGGACATAACCGGGGAACAGAAAGTCATGCCTCGGCCCCTCGCCACAGGGATAACGGTTCGCGAGCGATTTGACGGAGTGGAGTTGCACCTAATGCACAGGCCGAATCCTGGATTAACGGTGGTCGCGGGCCGCCTTAGGCCGCAAAGCCATACTCACGGTCCAGCGGTCTGATCGGACCCTGCCGGGGACCTGGTTTACGCGCATAACCAGTGTATCGCAGTTAGCGCCGGTAAAAGGCGAAGATGTACCTAGGACGGTTATGGTACACTACGAGTCTGAAGGTATAGGGAGGCTATCCCAGGGATGGAACGGCCCCCAGAAACAGTGTATCCCGTCCAACAATGAGCTGGGTTGCTATCGAATCGAAAATGCCTCGGCTTCCCTAATTCGTCATGGATACACCAAACCAGATTCACATGCGTAGCTCTTTTGGTTTCCCATCTAGAACGGATATGGTGGTTCCCCTAACCACGTCGCAGATTGTACTATACCCCAGCTGACGTTCCAGGCGCGAGCTTACACCATATTATTTCCGTGCATAGAAACCGGTTCATGTTGCCCACAGTATATCTTCTATGAGCTGCTCTCACCGTATGGACATAACGCTACAACTCCCCCGGGCGTGCTCCACATCAATCTTTATCAATTAAGTCGCGAGTTGACTTTCGGCCCGCACCGTGGTGTGGTGCGTGAAAAAGGACCGGGCAAACTCGTGCAGATTGTAAAACCGCGGAATGGATTAGCCGACAGGGTTCCGGTGATTGTCCTGTTGCGGAAACGCGCTTTCATCTGCCCCGTCTACTGATCCTGAATGCTCAAGATCCGGGGATAATTTGACTTGCCTTCAAATTTTAAAATTTCCTGGCAAGTCGGTCGCTGTTTAACGCAACAGGTGCACATAATATTGCCGACGCATGCAGGAGGCGAAGGGGAGAGACAAATCGCAGGGCTGGTTCATCTCCCATAATCCACAGTCTAATTAAATTCGATCTTCATTCCTAAAATTAGGGTTCTCTTGGTATTCAAGCTGTGGCGGCAAACCAGTAACTGCGTCCTAGAATACGGATGAGGTAGATAGATAATGATCTCCCTGCCTTATGGCGGCTCGGCAACAGCAATAATTGGACGAATCATATCTTTGAAGCAAGGACTGTATACCGGGCAGAGGTACACATATAATGTCATGCGCGGCTCGCCAATTATTAACACAGCCACCAAGTACGTCGGTCCAAGCGGCTCCTTGCAGAGATCAACGGGAGCCACACGTAACATGGTGATCGGCCACTTAACGAGGCTGCGCTCCGGCAGCGGCTGCTAACGCCTTGCTTATATCCTGACGACACCGCAGGTGTCACCAGATGTACTATTCAGCATGCCTCGGACCATCGGAAATGTGTTACGAGACTTCGTACTGAGTCGTGGACATGAGGTTCCAATGCTTCTCGGGCTGGTGAAACTCAATGTCCGCATTTAGCAATTTCACCATGCAGACACCTTCCGTCAACAACCGGTAGGGTGCACCGTCCTCGTCTAAAAACGGCAAATATTTCTGTAGCTAAGGTTCGCCAACATTCATTTCGGCCGAAGCTTCAAGGGTACAGGGACTATCCGAATGTAATGGAATGGTGATCGCTCCTATCCGGGTGGAGGTCATGTGGCCAAACCCTCTCCAGTATAGGGACGGGTCTTTTGCGATTCCTAACCAAAGCACGACCTCAGCCTAAAGTTCATTTGTACAGTCTGGTGTATAGGCGGGCTTAGGTTAAAAAAAAGACACACCCGTTTGCTGGGGGGAAGCCTAGCTCCTGTGAGACATGGCGTCACCCCTATGACCATGCATGGGTCAAGGTACAGGTGCGTTGCGGTTATAGAGTAAGGTACCGACCTCTGCAGTCCCGCATGGTACTAGACAACGGCCATAGGCTTCCTTATCTCGCGCGTCCGACCCTGTTTCCGCTTAAAACCTTCAGTAGTTGCTAAGAAACATATTCCTAATCCTAACTAACGCAGGACTGCTGCTAACAATGCGTACTGATTTAGCTCAGACCGCGTATAGCAGGCGGACAGGATTCCGTAGGGATCCGACTTGTCTTTAAAAGGTGAAGCGTTGTTTTTTTAAACCCTGTGCTTCATCATAGCTGCCTTGAAAAGGTAGCGAGACCTGGCCCACTTGACTTGTACACCCACTCGTCTGATGGCCAGTCCCCTACCACATGAGTCGACCCATCACACTGTTAGTAGGCGTCAAAGCATTATCTGCGCCTGCTCCTCAATACTCCCTCAGTCCCGCAGTAGCTCTTCTGGGTGCGTTCAGAGCCCTCTCGAACGTTTCGTCTGCATCGGGTACCCCGTTAAAAGGGGATTCACTTTTGAGTCAGCACCGACGAAGGCGAGAATGTTATCCTTCTCTTGTCTAATCTATTCTCTCCACCCACGGCCCCTATACGAAATCAAGTGGTTTTTATCGCTCGCCCATATGACTAGGGTAGAGCTGCTGAATACTAGAAGAGTGGCTCGACCTTAGAGATTACCATCGGGTTCCCGAATCCTTGGCGCCACAAGCCTTCTTTGATAGTGTTCCCAATAAATCAAGGAGTAGGTCTGAGCTATTCGACACGCGATAGGATTAGTCCGCATCACTTGGTCAGGATTCCACGCCCCCACTGCCAATTGACCGCCTAAGGTTCTTGATTACATCTATCCTAAGAACTTCGCCTGGGTATTCTCCCTATGCGTCCCATTAGGCAAGGTCGTAGGATGATTAAGTTTATTCGCCAGAACTGCGCCTTACTTGCTGCATACGGTACGAATCGCCTGCGCGACGAATTTAGTCTTAAGTCCTTCTATGAAGGAACAATCTTTCATATGTTTGCTATCTTTAACTACAAAAAGTACGCTGGCTTCGCCGTATCCCAGGCCCACGCGAAATGGCAGGTTTATTGGGATAGTGCTTACACAAATCCCCTGGGGTTAATGGATATTGGTGGCGTATAACTAGCATAACTGTACGGTCCCAGATTCGCGGCGCAACCTTGTCTAACCTGTATAGAGCCAACATTTGCATCGGGGGATCGAGGAGACAGCATGAATGTCCGGTTGAAAAGGGGCACGGAGCCTAACACTGTTTCTCTGAGCTGATACCTTAGGCTGGTGTCGCGTTAGGGTTAGCATGGTTAGGCGCGACGCCATTTTTCGGAATGTCGATTGTAGGAACCAACGCAGCCCGCCATTCCTCAAGGAAGGTACTCTAGACTCGTGACTACACCGGCATATGTCTCTCAGCGGTCCGTAAATGCGAATATGACGTATGTGCCCGCCTGAAGATGATCTCGGATACCGCCCCATCGTTCTGAGCCTCATCTAAAGCAACCTCAATAATTAGACCGGCAATGTTACCGTGGTTAAGCTTTATAGGCGCTTGTTCCGAACCACCATTCAACCGTCAGAAAAAAGATATCACGGGGCCCATTTCATTAAACCCGAAGGGTGGAATTTAACGCAGAAGTTATTCGGTTTCACTGTCCTCGACCCACCAACCCAGATTAACGGGTCACTCGATCCGCGTCCGGGCTACGACCGGTTTTGGCGATGGAACTACCAAGCTTCTGCCCGCTTCATGGACTTGTCACCTTTGGTAATCGTAGAATTTAATATTCCGACGACGATGCACACCATGGCTGAGTGATGAAGATTTGGCAACCTACCTTACGGCACCCTCTTTCGTAATTGGTGTGTATAGCGCATAAAGGCCGTCCACAGAATTGCATCTGACATGATGGCGTGATACACCCTAAGGTGACATTAGATTAGTTGGAAGGTGTAGCCTGTGACAATTCCAAGTTTAAACGGCTGGTAGAGATGGCGGCTTTCTACTCGATGAAATGAGGACGACATATCTCGCGCCGCCTACGGTCAACAGGACATAGTCAATTTAGTACGTCTTAAGCCACCGCAATTCGTCCCTTTGCTATTTATACAAGTGGTCACGCCTACTAACAATTGCATGACCAGTTCGAAATCTACTGGGAAAAGACGGTGTGGTTACTCGAAGATAGGTCCCAGTCGAGATCAGAATAGGGTCAGTTACAAATACTAGTTGGCCTGAGAAGATACCGTCCGTTGAGCTAGATGTCGCTGGAGGGTGCAAGAGTCAGATGTGAGCTAGTCCAGTAGCCCTCGCAATTCGCGTAATCCAACACCAACTCTGCCCGAGGATTTGTGCCTCTTTGGGTACGGCAATCAGCGCTCCGGGGTAACGCCGTTGGTATTAGCCACATCATCCATAGTAAGTAGTAAGGATATACACGGAGAGTATCACTAAGAGGTCCAGCCAACAATGTCAGGCTCGTAAGGGTGCTTCTTCGGGAGAGATGACTACTCTCTTCCTAAAAACCGTAACGCACGTCAGAGGGCGATAAGTCTGGATTTTACTGAATTTTCCGGACTACCATAGCACAATCCTACTTGATAGTTGATGTTGTACCTGACCGTTCACGATCATGTCCTCTCCTTTCCGTTTGAGGCCAGCAATGGGCCAGTACCTTCAACAGTATCTTATGTGATGCTAATGAACCTCGAACCCGTCCAGTCCGGCCCAGAGGCCTACCTCAAGCCCACAGCTATTTTTCATGCTCGGGGAAAAATTAAAAACGAGTTCTGTTGATAGCAATGCCGAGTCAACATTACGGTTGCTGGACCCCGATCATTAATTTACGAGTAGCAATCGCGCTCCAAACCAAAAAACCACTCTGTGGAGTCTATTAGTGGAACGGGAACTTTAGAATCACCGGATATGCAGGTGCGAAACAGTGCAATCAACAGGCAATGGCCGGCGCGTTGATCTAAGATGAAAAGTTCCAGCGGGCCTCTTGCGGCGCAACCTTATGTTTGTCCGACATCGAGTATGTCTCAGGTTAACAAGACGCCTACTTTTCCCGGGCATTAGCGTCGGATTGTATGTTGCTCCGCCTACGCCAACGCTTAACAAGTCTACACGAGATCAATATGCCTGACTTGCTTCAGGGATATCGCCTTGGAATGAACTCCTAAGAACCAGCCAACGCCCCTTTTCTCCGCACCCACTTCTCTCATATGGGAACAATATTAAAAAACCTCGTACGCTTTTTCTACAACTCACGCAAATTGAGCGCCGGTTCCTGAAGAACCGGAAGCGGTGGCTAACGTCCCTGAGCACCACGTCGTCCTGTCTTGGAGAGTTCGTTTGAGGTCTACACCGCCAATTAATTGGACATTCTGATCTCCCGAGCCTACACGCTAGTTACTGATCCCATTGATCTTGGACAGGAAAAGACGACGCCCAACAGGGATACCATGCGACGCCGGCGGCTTGAGGTAGGAGTCAACGTCTGCCGCCGTCGGGGTGGTTTACGCTTTTTCTAAGGGGTGAGATTCGAGCAAAGAGGGAGACATAACATTTCTGAAAAATACTCAGGAGCGCACCATACCTGTTGCAGGAGTAAAGGGTACTCCCAGCGATGATTTGACCTCAAGGTGACTCGGGACGGAAGAAATGAGGACCAAGTGAATTTCGCGCACTGTTCCAGAGGGTTTCCGCAGCCCACGGTTGTCGATCGTGGTTGCATTCCTTAGGTCTCAACGACCCTTCGTCTCGTAATCAATCTTTAGAATAATCTACTAGTAGGCCGTACGAGAATAGAGGGCATATCACAGAATTGATCACAGGAGCATGCTTACCGATCTCCTGCTGTGTATGAGTGGCCAAGGCCCCATGTATCGTTTCGCAACTTGTCTGCACGATTAGGAGTTACACTTGTGAGGCCTATTAGATGATTCTTTTGTGTGCAACAACAGCACCGTGAGGGCTGGCGACGGTTGGAGGCATCTTCTGTTCGCAGTCACGTCCCTAGGTTGGCAGCCCCCTGTAGGCACAGATACATTATTAGGGGTTGACGTTTGCTGGCCCGACTTCCAAGTAGCAGGCTACAAGCCAAGACGTGCCAGTCATACAACTGATCGCTGTTCGGAACAGGCTTAAGCTTTTCATATCAAAAAGGGGCCCCAGTCCGGCCACCTTGAAGCTCACGATGTTAAATTCCTCGCTGTATTTAAAATCGCGATGTTGGTTACTGTCCCGAGCGCCAAGGCCCTTCGTCCTTAGCTCAGCCCCAATTATCGGCTATACTATTACTATATTCTCGATACCCTTTAGGACGCGTATCAGGAATCCTCCCTCGAGAATACCCAACGATGCGACTCCTTACAGGCGTCCATGCGACCCCGCATCATGCTTGGTTCCTATCGAATGTAAGTTACGCAATGTATGCCCCACTGTGCACCCGAAAGCCCTAATAGAGGCTGGGGCAGACCGGTGACGGCATATCATAGTACTGGGGAGTCCGACAGGTCTTTTGGTGCCAGGTCAGCGGATTTTTCACCGATTTGCCTCGTATTGTCATACTGGAGTTCTGTTTTGCGCGTTAAGCACCTATGCTATCAAGAGAGCCCCATAACGCACGGTGCATCCTGATGCTCACTTGATTCCCACATCGCGATTGGTCTCCCCTAAGAACTAGTAGACACGGCTGCGGAGTCCCTAATCTCTCCCCTAATCCTACTAGTGAGGACGACCTGTTCGCGGGAGAGGGACACTCGCTGCTGAAATTCCCGACATTCTTGTCCACAACCTATCGCGAGCGGATCAACTGGAGCACAACGATACAGCGCGGGTAGGTCCATCTATTTGTGGTACTTATCTCACCGACCAGAATGCAGAGTGGGTAAGCTTGCGCTGGCCGACGGGCGGACCGCATGGATCTCTAAGGTCCAGCGGTTAATCCTGTGAACGTCGCGGCTAGCGACACATAAGCTACATGATCGACTCGCTCTCCCAACATTGAACCTTGTGAAGGGTCCTATCGACTGAGTAAAGAACGACCTTCCGAGATAGGAAACTCTCGTTATGCCGCACTTCTTCTCCTGGCCGGTAGTAGCTACCCAATTTATCTTGGGGACGGCTGTCCAGATAAGCCCGGTTCGGTTTAACCTTTAAATAAGTCGCGGCAAGTGCGCTCCGCAGCCACATAGGCACCAGCTGCAGAAGGCCGTCTAACGGCGAGATTGCGAATTTGCTGCGAACAATACCTCACTCATCATCGGGCTTCTGAGGCGGAAGCGTCTCGTTGAGTACGAATCTAGTAGCTTCGCTGGGACTCTTGATATATTACTTGAATAAACCACGACTTGTATTGAAAGTTACCTCCGTTTCGGGGCAGGATCGGTACTACTGTAGATATACCAGCGCGCAAGCCTCCCACACCAGGCAGCGACCGCAGCTCCCTATTGGCATCGTGTGTGTAGCGCTTTTGCTATACGCATTTGGTAATTCTATTCTTACGCGATGCAGAATCAACATTAAGAGCAAAGACACTAGATTCCCCGACCCACGTAAATCTAGTTGCAGTTTATTTCATTTAAGGCCGCATGCGACACAGACAGCCCCGGCAAGCGTGCCTTCTGGCCCGGTCCCATATGCGCTAATGCGAATTGCGGCGCATGTTCCCGAGGAGCGATCCTGGTAATGTTATTATCATTACATGTTCCGCTAACCCTCCATCTTCGAGCTGTACAATCTCATACGAACCCATCTCTATAGCCGTTCCATGGACAAGCCTGTAACGGGCGACCCAAGGGGGTAGCGGAAACCCTCTGGCGACTTTGCCCCAAACACAACGTCCTTTCGAAGCTAGTCAGTACTTGATAGATAAGATTTCTGTAGTCCCTGGGTTGACTTACGGGTCCTAAGTACACCAAGATTCCTTACGGTCGTTAGGCGCCGTGTAAAACAAATGCTACCCTGAGCCTGATGATTGGCTGTCCTAGTTCGCCCATCTTCCTATTGACGGCATCCATATGAGGTGGCCAGGGCGTGCTGTTTATGTAAAATAACCTGTCGTACCACGGTCAAAGAGCCTGACAAGAGTCGAATGACCAACCTCCACTAACTGGTTTTACTCGAGTGCAAGACGACTGATTTAAAGGGAACGACATCAAATTTGAGTATACTGTGTCTACCATCAGAATGATAGAGTTGTGCCGTGTTACGCTCAACGAGCGATTTGACACCAAATAATACAGCACCAGTAGTGCGAATCTCATGTTTCACGCTCGGCGCGTAATACTCTTGACCTCACAGGTACGAGGGGTATGCTTAAGAACTGTGAAATGGTGCAGCAAGTTCGAGTCATAAGCAGTACGTTGTACCGTGAAGGCATGGTGAACATCCGTCTAGCTCCGAGCCTAGCCCAAAAACACACTAATGACCCTGCGATTCAGATAACAGGGTCTGAGTTTGCCTATACTTTAAAGATCCACTTTGTGACTATGTCGAGACGTAAGGATCCATACACTCGACCAAGCACACCCCGCTTAACTTCAGGATTAGACGGCAGATCGAATCAAAGCCGCTGTAGCCGCTGATGCTGCACCATCGGAGTGTGGATTAGAAGCCCCGCAACCTTATGCTATATCATACACCGTATCTGATCCTTAAATCTCCCGTATGGAATCTGTTATGATGTGGCATGTAACTTTAGCACTCTCGACGTAATTCGTGTCCGCTCGAGAGTTAGATCGAGACGTCAGTCACACCGGTTCGCATTTGCTCTACCTTCCGGCTCGTTGAATCAGTTGTAGAATATATGCCGAGGTTGTAATAGTGGCAAATTCTTTGCCACAAACTATAATGAACAGAACATCCCGCCATCAAAGTCCCCAATATGCGTGTCTTCTTGGAACTGTCGCTTGTTCTCATTGTCAAAACCTATTCTCTAGCCAACACCCGCTTATACGCCTCCTGGGTCCTGTAAAACATTAGCAATGCGTTCACAAAGTCGTATCCTTCCGGATACAGGTCAGGTCGTGTCCAGAATTCTATCGACATTGACTGTCCAGAGCCGCCTACTTGCCTACGCAACCCCGATAAGGCCACGAGGCGCATCGTGGAGACCTAAAAAACGGACAGTTTCGGTGTGTACCATTCAATTAGATGTGCAGAGACTAATATTAATGCTAGCAGCTGATATTGTGACATCAGCTTCGGTGTGCCGGTCAGTTTAACACTCCCTTGGCGCGTGTAGCTTGGTTAGAACAGACGGTACAGGGGCAGTGTATGGTGTTTGAGCGCATGAAGGGCGCCGAATCCTTCATGACGAGTTGCAGAGGGATAAGTGATTCCAGAAAAGTTTCTAGAGAACACGTCCAGTGTGAGACACGTAATTGTAATAGACCACAAGAGTCAAGGCAATCAACTTACAGATGTGACCCGCGAGCTGTGCATTGTGCCAGAGTCGCAGCCCGCTAAAATTGGGGTGTCCCTCGACCTGGATGGCATCTTGGCGTAATGCTGTGCCACGACCTAGAATCTATCCAGTCGTACTGGAGGCCCACACATTACTAGTTCACACTTACGAATTCCACTATCTAAAGAGTCGCTAATGCGTACGCGTCACCGTAAGGCCCCACACTAGCCCGGGTGTCCGGAGTCCAATTGAGAAATACCTCTATTCCTGAACAATCGACCACCCGGGGGAAC
		</sequence>
    <sequence><taxon idref="Location_0_1_0|27.768780124418278"/>
			TCTCCGGGGCGCCGTATCGAAGGGCTAGGAATTACCAACTCTGCACCGCAGCGATGGGGGATTTTTGTCCTTTGTCTTCAGATTGCCGCCGGGGTGACCCTAAGAATTGGTTCCCTTTTAGAAAATTATATAGACGCGACAACAAGGACAAGAATGCGTCCTTTATAGGGTACAGTACGTAACCTCGTACGGGGCGCTTTCGCGTAAGATCAGCCGACATCCGTGTTTCCTCCACTGAAACACGGCTCCCCGGTGTTGAGAGAAGATAATCTAAATGCACATCGCTTCTTGACAAGTCGTAGAATAAATAAAAACAGGTCCTACGGTCGCGGGGTAAGCACTCCTATCTTTGTTATTCCCCAGCATTGCTGGTCCCCACCCCAGGACTGCTACTTTTGGCCATATCCTAGAAGTTTGTTAATAAGTGTAACAGGGAGTGAACTAGCGATAGATGAGGTTTATTCAGCAACGCTACCGGCCATGTAGAAGCTCACTTCTACGGGCGTGTAGGAAAGTGATCAGCGAGGATAAGAAATTGTGACCATACCAGACCCCACGCAATGCCAGGCGAGGAACTGTGAGTTCAAGCTAATCACTGGCAAATGATCGTAGAGGGCACCTGAAGGGGGAACTATCTAATCCACACCTACTTATATGCGAAAGTTACTTAGTGTACCTCTCTTGGGCGGCGGCGCGTGCATACGTTAACAAGGGCACACGTGTGGCTCGGCAACCATAAGAAGTAGACCTAACGAAATCCAAAGTTGACTGTTAGAATCCGCAGCATATGTGTCTACTGAACTTAGTGCGTCCCGGCTTAGCGCTGAGCCCCTCGCTGATAGTGGAACGCGTAATCCGGGAACGCGATTGTCGCACCGGTTATGTGATTACGGCACGTAGGAAGAGTTTCCTAATCGATAGGTGCTTAGCAGTCGTCTCTGCCACGTTATTATTCCTACCAACACGACTGTCGTATTAATCTAGCCTTCTTGTACTAAGCGACATGACAGGCCTTTCCACGCCACGTGGTGGACTCGAATGTTTACGCGGATGTCAGTTTCGTGCGGACTCCGTATAACCGACCACGACGGTCTCACCGGCAAGTTGAGGACCGCTCCTAATGCCTGTCGGCCATTTACAGGTTATAGCACAACGTCTATGTCTCGACCCGAGGCCTTAATGGGACGCGCTCCCATCTTTCGGTCTGAGTGCTCTGGTGACAACCAGAAGGCATAGAGTTCTTTTGGTCCTGGAACATCCACGATCCATTGACGGTCGCTACGCAAAGCAACAGAACGCGTCCCGCACTCGGCCTGCCTTATGCAACTAGTATCACTGGTTTACTTAGTATGTTAAGGTTCTTGCCACCAACTATCCATCCTCAATTGCATTAACGGCATGCACTATCATACGTGATTAAGCAGTAATCGTCCTTGTTGTGAGGCTTTAACTTTGACCACGGATGGCTGCAAACCACGTACCGAGAAGTCTGGAGCTCGCGACACCTGACTTAGGGAAATCAGTTCACAGTTAAATGTAATAGTTTATTCAAAGGAATCAGTCGATTTAGTCACCGGGTATCGGGCCGTGCTCTCCGAGAGACATAATACTCGCAAGAGAGGAAGACCCTGTATTGGAATAGTATTTCGATATGATATCGAATCTAGCGCTTAGTGACTCTCGCCCACTAATATGTTCTCGCCGCACACTTAGTTCAAGAGCCGATTTGTGAGAGCCGCTACTCGGCTAAGTTAATGACGGCGGGCGCAAATCTATTAGCCGACCCCCAGGCACTATGATTTCTCAGCTCACACTTTTTATTGCCCTAGGCATTAGGGGTCTGTCAATTGCCGCATGTGGTTTTAGTGTGTGAGCATAGTGAACGGAGTTAGAGCCAAATAAGAGTACGGGCCAGATACTTTAGCTCCCGCGCGGGCTCAACTTTTGATCCGATGTGCCCCTAGCAAGCACAAGTACCGTGCTAAGCTACTAGGGTAAATGCCCCGCTTCAGATCCGGTATACGTAGGACCGTAATTTCATAGATGACGTTAAGCACTAACCAATGTCCCCCTCAGGACTGACCTGACCGACAATTCAGCACTGCTACGAATGTGCCCAGCAACCCACACAATATTAACCCCCCGCTGGGTACCATTTCCAGCGCCCCCCTAGCGTACATCTTTGGCCCGGAGTCGTGTTCGGACATTGCAATTGACCTTGTCTCCCAGACTTCTTTGGCCGCATTGTAATACAGAGCGCGAACTACAAAAAGGCCATTTCGGAGTAAAGTGTCCCCGGGTAAGACTAGAGCAACGTAGTAACTACTAGGATAGAGGCAACCAAAGCATTAGTTGAAACAAGCTCCCAATGATCGCGGGTCGTGCCTTCTTCGGCGTAATCTTGAAGGAAAGTTCATGTCAACATGTACCCGCTCTATGGAGTGAACAAGAGATCTCAACGCGGTGCCTGCTTGTCCTACTAAAAACTCTCTATAATCTAGTTTGCCTTAGCTTATATCTTTAGCTTCATTTACGAGCTCCCGCGTCGTATGCGAATACAACTTGTCACAATACAGTTACTAGAAGTAGCGGGACCCATTTTCGAACGCTGGATAATGGGATTAATGAACCCAGAGGCACTAAAATTGTATGGATCTTCTGTGCGGGTCTTTACAACTAGGCACAAGCTCGTCGTACCGTGGTCCCTCCGCACTTACTCATAGCAACCCATTCTGCCCCAACAGAGCTCACTTGCTGACGGGACTCTGCATACACTCGTGTTAGGGCCTTGTATGTCGTCGCTTGTTCATGGTGGAATGCGCACAACGACACATAAGGCTGCCCTTTGTTGCTCTGTACAAATACCCCCCGTGATAGCGTCGTCTTTTGTTCGGGGCAGTAGTTTCCGTGCGGCATTTGCGTGAGGTGGACCTGTGTCGAAGTCGTCGCGTGCTGAGACCGTTAATGTCTCGAGTCGCTCGAGTAGTGAAATTTACAAGGGCTTAGCGGGCGGAGGATAGTACTCTTTATGCATCAGGTGCGGTGCATTCTGTTCCTCTCATTTTATTGCCCATCAGTAGGGAGAGATTTGCGGGTAATGGACACTCGGTACCCCAAAGCTTATGGGGCTTTGGACCTACAAGCACATGTGTTCGCGTTGTCCGATGTTGAACCTGGAGTGGGGTCATTTATATTTACTCTTCTAGGATGACAAAGTTGTCTTTCACATTTCCACGAAGCCCGCACTGTCGACGCAACTCTTACAGCGTTTGTCAAGTCGGAGAAGATCACTCTGTTCGAAGAATGCGCTCTAAAATCGCTTTGAGCTCGGAAGCGCTGTTGCGTCCTTGTAGGAAGGCTGTCAGAACTCTCGGGCATAAGCGTCTGACCCCTGCATTTCGGGCATGGTCTTACTTGTAACACATGGTTAGTTATACGGATACAGAGCCGTCATCGCTAAGGACGTCGTGCCGCACACGTGGGTAACTTGCGAGGTGCTAAACTGTAGAGTTCTTCATTGGGCACACACCTCGGTACCGTATCGGACTTACCAGTACTAAAGTCGGCTTGACTGTAGATACGCACACTTGAACATACGGCGTGTGGCTACGCTGCAAAGAAGTGCCAGGGCAAGCAGAATTCAGTGTGCTTAACGTATGGCATTTTTGATGGCGAGTTTACAACGGAGCAGTTGTATCTATTAATCCCTGGATAGAGGTATTTGGTTCAGACAGGTAAATGCATTTTGAAACGCATTAAGTGAGCCCGATTCAGACCAACGGTTCGGTTTGGAATAAAACTGGTTATTGCCTCCCACGGGTCTTTTCTCCTGCTCTAGTGGTACGCTAACATCTACTATGGTCACTCTTAGTGGCAAGGGGCCTACATAGCGGTCCATCCGAGCGAAGTGCAAGTTGTGGCGGGCGTTCTTGTGCCCTTGTAAGCCGCTCAATAGAGGTGACTTTAGATAAGGACGCTCTGATACGCCATTCAAAACCAGGGTGCTTATTTCTCCACAGGTATTTTCAACAACGGGCATTGCCCACGCACGGACAATTGGGAACATCCCACGCCGTTACGCATGTCTCTGCGTGACGCTATGTCCCATCTACCGATAGCGTAACCGGACGGAATGTGCGTATGCCTAAAGTGTCATCACTCAATATGTGAACGATAGCGTTTGCGCATAGAGCGAAAATATCTACTCCACAGTGGATGGCGAGATACAAGTCTTCGCGCGCTCGTTAGCAGCACATAGACGCTGCACTGCTGAGCCGTATGATGGACAGCCGTGTGTGATTAGGAAGTTGAACAAGGAATCTACGCACGCGCGTGTGGTGCCTTCGATGAGCCCACCCTGTAATTCGCAGTCGACGGGATTCTCCTAATGCAGAGAGGTAAACGATTTTCAAAGACCTGTCGGACCTGGGACATAACCGGGGAACAGAAAGTCATGCCTCGGCCCCTCGCCACAGGGATAACGGTTCGCGAGCGATTTGACGGAGTGGAGTTGCACCTAATGCACAGGCCGAATCCTGGATTAACGGTGGTCGCGGGCCGCCTTAGGCCGCAAAGCCATACTCACGGTCCAGCGGTCTGATCGGACCCTGCCGGGGACCTGGTTTACGCGCATAACCAGTGTATCGCAGTTAGCGCCGGTAAAAGGCGAAGATGTACCTAGGACGGTTATGGTACACTACGAGTCTGAAGGTATAGGGAGGCTATCCCAGGGATGGAACGGCCCCCAGAAACAGTGTATCCCGTCCAACAATGAGCTGGGTTGCTATCGAATCGAAAATGCCTCGGCTTCCCTAATTCGTCATGGATACACCAAACCAGATTCACATGCGTAGCTCTTTTGGTTTCCCATCTAGAACGGATATGGTGGTTCCCCTAACCACGTCGCAGATTGTACTATACCCCAGCTGACGTTCCAGGCGCGAGCTTACACCATATTATTTCCGTGCATAGAAACCGGTTCATGTTGCCCACAGTATATCTTCTATGAGCTGCTCTCACCGTATGGACATAACGCTACAACTCCCCCGGGCGTGCTCCACATCAATCTTTATCAATTAAGTCGCGAGTTGACTTTCGGCCCGCACCGTGGTGTGGTGCGTGAAAAAGGACCGGGCAAACTCGTGCAGATTGTAAAACCGCGGAATGGATTAGCCGACAGGGTTCCGGTGATTGTCCTGTTGCGGAAACGCGCTTTCATCTGCCCCGTCTACTGATCCTGAATGCTCAAGATCCGGGGATAATTTGACTTGCCTTCAAATTTTAAAATTTCCTGGCAAGTCGGTCGCTGTTTAACGCAACAGGTGCACATAATATTGCCGACGCATGCAGGAGGCGAAGGGGAGAGACAAATCGCAGGGCTGGTTCATCTCCCATAATCCACAGTCTAATTAAATTCGATCTTCATTCCTAAAATTAGGGTTCTCTTGGTATTCAAGCTGTGGCGGCAAACCAGTAACTGCGTCCTAGAATACGGATGAGGTAGATAGATAATGATCTCCCTGCCTTATGGCGGCTCGGCAACAGCAATAATTGGACGAATCATATCTTTGAAGCAAGGACTGTATACCGGGCAGAGGTACACATATAATGTCATGCGCGGCTCGCCAATTATTAACACAGCCACCAAGTACGTCGGTCCAAGCGGCTCCTTGCAGAGATCAACGGGAGCCACACGTAACATGGTGATCGGCCACTTAACGAGGCTGCGCTCCGGCAGCGGCTGCTAACGCCTTGCTTATATCCTGACGACACCGCAGGTGTCACCAGATGTACTATTCAGCATGCCTCGGACCATCGGAAATGTGTTACGAGACTTCGTACTGAGTCGTGGACATGAGGTTCCAATGCTTCTCGGGCTGGTGAAACTCAATGTCCGCATTTAGCAATTTCACCATGCAGACACCTTCCGTCAACAACCGGTAGGGTGCACCGTCCTCGTCTAAAAACGGCAAATATTTCTGTAGCTAAGGTTCGCCAACATTCATTTCGGCCGAAGCTTCAAGGGTACAGGGACTATCCGAATGTAATGGAATGGTGATCGCTCCTATCCGGGTGGAGGTCATGTGGCCAAACCCTCTCCAGTATAGGGACGGGTCTTTTGCGATTCCTAACCAAAGCACGACCTCAGCCTAAAGTTCATTTGTACAGTCTGGTGTATAGGCGGGCTTAGGTTAAAAAACAGACACACCCGTTTGCTGGGGGGAAGCCTAGCTCCTGTGAGACATGGCGTCACCCCTATGACCATGCATGGGTCAAGGTACAGGTGCGTTGCGGTTATAGAGTAAGGTACCGACCTCTGCAGTCCCGCATGGTACTAGACAACGGCCATAGGCTTCCTTATCTCGCGCGTCCGACCCTGTTTCCGCTTAAAACCTTCAGTAGTTGCTAAGAAACATATTCCTAATCCTAACTAACGCAGGACTGCTGCTAACAATGCGTACTGATTTAGCTCAGACCGCGTATAGCAGGCGGACAGGATTCCGTAGGGATCCGACTTGTCTTTAAAAGGTGAAGCGTTGTTTTTTTAAACCCTGTGCTTCATCATAGCTGCCTTGAAAAGGTAGCGAGACCTGGCCCACTTGACTTGTACACCCACTCGTCTGATGGCCAGTCCCCTACCACATGAGTCGACCCATCACACTGTTAGTAGGCGTCAAAGCATTATCTGCGCCTGCTCCTCAATACTCCCTCAGTCCCGCAGTAGCTCTTCTGGGTGCGTTCAGAGCCCTCTCGAACGTTTCGTCTGCATCGGGTACCCCGTTAAAAGGGGATTCACTTTTGAGTCAGCACCGACGAAGGCGAGAATGTTATCCTTCTCTTGTCTAATCTATTCTCTCCACCCACGGCCCCTATACGAAATCAAGTGGTTTTTATCGCTCGCCCATATGACTAGGGTAGAGCTGCTGAATACTAGAAGAGTGGCTCGACCTTAGAGATTACCATCGGGTTCCCGAATCCTTGGCGCCACAAGCCTTCTTTGATAGTGTTCCCAATAAATCAAGGAGTAGGTCTGAGCTATTCGACACGCGATAGGATTAGTCCGCATCACTTGGTCAGGATTCCACGCCCCCACTGCCAATTGACCGCCTAAGGTTCTTGATTACATCTATCCTAAGAACTTCGCCTGGGTATTCTCCCTATGCGTCCCATTAGGCAAGGTCGTAGGATGATTAAGTTTATTCGCCAGAACTGCGCCTTACTTGCTGCATACGGTACGAATCGCCTGCGCGACGAATTTAGTCTTAAGTCCTTCTATGAAGGAACAATCTTTCATATGTTTGCTATCTTTAACTACAAAAAGTACGCTGGCTTCGCCGTATCCCAGGCCCACGCGAAATGGCAGGTTTATTGGGATAGTGCTTACACAAATCCCCTGGGGTTAATGGATATTGGTGGCGTATAACTAGCATAACTGTACGGTCCCAGATTCGCGGCGCAACCTTGTCTAACCTGTATAGAGCCAACATTTGCATCGGGGGATCGAGGAGACAGCATGAATGTCCGGTTGAAAAGGGGCACGGAGCCTAACACTGTTTCTCTGAGCTGATACCTTAGGCTGGTGTCGCGTTAGGGTTAGCATGGTTAGGCGCGACGCCATTTTTCGGAATGTCGATTGTAGGAACCAACGCAGCCCGCCATTCCTCAAGGAAGGTACTCTAGACTCGTGACTACCCCGGCATATGTCTCTCAGCGGTCCGTAAATGCGAATATGACGTATGTGCCCGCCTGAAGATGATCTCGGATACCGCCCCATCGTTCTGAGCCTCATCTAAAGCAACCTCAATAATTAGACCGGCAATGTTACCGTGGTTAAGCTTTATAGGCGCTTGTTCCGAACCACCATTCAACCGTCAGAAAAAAGATATCACGGGGCCCATTTCATTAAACCCGAAGGGTGGAATTTAACGCAGAAGTTATTCGGTTTCACTGTCCTCGACCCACCAACCCAGATTAACGGGTCACTCGATCCGCGTCCGGGCTACGACCGGTTTTGGCGATGGAACTACCAAGCTTCTGCCCGCTTCATGGACTTGTCACCTTTGGTAATCGTAGAATTTAATATTCCGACGACGATGCACACCATGGCTGAGTGATGAAGATTTGGCAACCTACCTTACGGCACCCTCTTTCGTAATTGGTGTGTATAGCGCATAAAGGCCGTCCACAGAATTGCATCTGACATGATGGCGTGATACACCCTAAGGTGACATTAGATTAGTTGGAAGGTGTAGCCTGTGACAATTCCAAGTTTAAACGGCTGGTAGAGATGGCGGCTTTCTACTCGATGAAATGAGGACGACATATCTCGCGCCGCCTACGGTCAACAGGACATAGTCAATTTAGTACGTCTTAAGCCACCGCAATTCGTCCCTTTGCTATTTATACAAGTGGTCACGCCTACTAACAATTGCATGACCAGTTCGAAATCTACTGGGAAAAGACGGTGTGGTTACTCGAAGATAGGTCCCAGTCGAGATCAGAATAGGGTCAGTTACAAATACTAGTTGGCCTGAGAAGATACCGTCCGTTGAGCTAGATGTCGCTGGAGGGTGCAAGAGTCAGATGTGAGCTAGTCCAGTAGCCCTCGCAATTCGCGTAATCCAACACCAACTCTGCCCGAGGATTTGTGCCTCTTTGGGTACGGCAATCAGCGCTCCGGGGTAACGCCGTTGGTATTAGCCACATCATCCATAGTAAGTAGTAAGGATATACACGGAGAGTATCACTAAGAGGTCCAGCCAACAATGTCAGGCTCGTAAGGGTGCTTCTTCGGGAGAGATGACTACTCTCTTCCTAAAAACCGTAACGCACGTCAGAGGGCGATAAGTCTGGATTTTACTGAATTTTCCGGACTACCATAGCACAATCCTACTTGATAGTTGATGTTGTACCTGACCGTTCACGATCATGTCCTCTCCTTTCCGTTTGAGGCCAGCAATGGGCCAGTACCTTCAACAGTATCTTATGTGATGCTAATGAACCTCGAACCCGTCCAGTCCGGCCCAGAGGCCTACCTCAAGCCCACAGCTATTTTTCATGCTCGGGGAAAAATTAAAAACGAGTTCTGTTGATAGCAATGCCGAGTCAACATTACGGTTGCTGGACCCCGATCATTAATTTACGAGTAGCAATCGCGCTCCAAACCAAAAAACCACTCTGTGGAGTCTATTAGTGGAACGGGAACTTTAGAATCACCGGATATGCAGGTGCGAAACAGTGCAATCAACAGGCAATGGCCGGCGCGTTGATCTAAGATGAAAAGTTCCAGCGGGCCTCTTGCGGCGCAACCTTATGTTTGTCCGACATCGAGTATGTCTCAGGTTAACAAGACGCCTACTTTTCCCGGGCATTAGCGTCGGATTGTATGTTGCTCCGCCTACGCCAACGCTTAACAAGTCTACACGAGATCAATATGCCTGACTTGCTTCAGGGATATCGCCTTGGAATGAACTCCTAAGAACCAGCCAACGCCCCTTTTCTCCGCACCCACTTCTCTCATATGGGAACAATATTAAAAAACCTCGTACGCTTTTTCTACAACTCACGCAAATTGAGCGCCGGTTCCTGAAGAACCGGAAGCGGTGGCTAACGTCCCTGAGCACCACGTCGTCCTGTCTTGGAGAGTTCGTTTGAGGTCTACACCGCCAATTAATTGGACATTCTGATCTCCCGAGCCTACACGCTAGTTACTGATCCCATTGATCTTGGACAGGAAAAGACGACGCCCAACAGGGATACCATGCGACGCCGGCGGCTTGAGGTAGGAGTCAACGTCTGCCGCCGTCGGGGTGGTTTACGCTTTTTCTAAGGGGTGAGATTCGAGCAAAGAGGGAGACATAACATTTCTGAAAAATACTCAGGAGCGCACCATACCTGTTGCAGGAGTAAAGGGTACTCCCAGCGATGATTTGACCTCAAGGTGACTCGGGACGGAAGAAATGAGGACCAAGTGAATTTCGCGCACTGTTCCAGAGGGTTTCCGCAGCCCACGGTTGTCGATCGTGGTTGCATTCCTTAGGTCTCAACGACCCTTCGTCTCGTAATCAATCTTTAGAATAATCTACTAGTAGGCCGTACGAGAATAGAGGGCATATCACAGAATTGATCACAGGAGCATGCTTACCGATCTCCTGCTGTGTATGAGTGGCCAAGGCCCCATGTATCGTTTCGCAACTTGTCTGCACGATTAGGAGTTACACTTGTGAGGCCTATTAGATGATTCTTTTGTGTGCAACAACAGCACCGTGAGGGCTGGCGACGGTTGGAGGCATCTTCTGTTCGCAGTCACGTCCCTAGGTTGGCAGCCCCCTGTAGGCACAGATACATTATTAGGGGTTGACGTTTGCTGGCCCGACTTCCAAGTAGCAGGCTACAAGCCAAGACGTGCCAGTCATACAACTGATCGCTGTTCGGAACAGGCTTAAGCTTTTCATATCAAAAAGGGGCCCCAGTCCGGCCACCTTGAAGCTCACGATGTTAAATTCCTCGCTGTATTTAAAATCGCGATGTTGGTTACTGTCCCGAGCGCCAAGGCCCTTCGTCCTTAGCTCAGCCCCAATTATCGGCTATACTATTACTATATTCTCGATACCCTTTAGGACGCGTATCAGGAATCCTCCCTCGAGAATACCCAACGATGCGACTCCTTACAGGCGTCCATGCGACCCCGCATCATGCTTGGTTCCTATCGAATGTAAGTTACGCAATGTATGCCCCACTGTGCACCCGAAAGCCCTAATAGAGGCTGGGGCAGACCGGTGACGGCATATCATAGTACTGGGGAGTCCGACAGGTCTTTTGGTGCCAGGTCAGCGGATTTTTCACCGATTTGCCTCGTATTGTCATACTGGAGTTCTGTTTTGCGCGTTAAGCACCTATGCTATCAAGAGAGCCCCATAACGCACGGTGCATCCTGATGCTCACTTGATTCCCACATCGCGATTGGTCTCCCCTAAGAACTAGTAGACACGGCTGCGGAGTCCCTAATCTCTCCCCTAATCCTACTAGTGAGGACGACCTGTTCGCGGGAGAGGGACACTCGCTGCTGAAATTCCCGACATTCTTGTCCACAACCTATCGCGAGCGGATCAACTGGAGCACAACGATACAGCGCGGGTAGGTCCATCTATTTGTGGTACTTATCTCACCGACCAGAATGCAGAGTGGGTAAGCTTGCGCTGGCCGACGGGCGGACCGCATGGATCTCTAAGGTCCAGCGGTTAATCCTGTGAACGTCGCGGCTAGCGACACATAAGCTACATGATCGACTCGCTCTCCCAACATTGAACCTTGTGAAGGGTCCTATCGACTGAGTAAAGAACGACCTTCCGAGATAGGAAACTCTCGTTATGCCGCACTTCTTCTCCTGGCCGGTAGTAGCTACCCAATTTATCTTGGGGACGGCTGTCCAGATAAGCCCGGTTCGGTTTAACCTTTAAATAAGTCGCGGCAAGTGCGCTCCGCAGCCACATAGGCACCAGCTGCAGAAGGCCGTCTAACGGCGAGATTGCGAATTTGCTGCGAACAATACCTCACTCATCATCGGGCTTCTGAGGCGGAAGCGTCTCGTTGAGTACGAATCTAGTAGCTTCGCTGGGACTCTTGATATATTACTTGAATAAACCACGACTTGTATTGAAAGTTACCTCCGTTTCGGGGCAGGATCGGTACTACTGTAGATATACCAGCGCGCAAGCCTCCCACACCAGGCAGCGACCGCAGCTCCCTATTGGCATCGTGTGTGTAGCGCTTTTGCTATACGCATTTGGTAATTCTATTCTTACGCGATGCAGAATCAACATTAAGAGCAAAGACACTAGATTCCCCGACCCACGTAAATCTAGTTGCAGTTTATTTCATTTAAGGCCGCATGCGACACAGACAGCCCCGGCAAGCGTGCCTTCTGGCCCGGTCCCATATGCGCTAATGCGAATTGCGGCGCATGTTCCCGAGGAGCGATCCTGGTAATGTTATTATCATTACATGTTCCGCTAACCCTCCATCTTCGAGCTGTACAATCTCATACGAACCCATCTCTATAGCCGTTCCATGGACAAGCCTGTAACGGGCGACCCAAGGGGGTAGCGGAAACCCTCTGGCGACTTTGCCCCAAACACAACGTCCTTTCGAAGCTAGTCAGTACTTGATAGATAAGATTTCTGTAGTCCCTGGGTTGACTTACGGGTCCTAAGTACACCAAGATTCCTTACGGTCGTTAGGCGCCGTGTAAAACAAATGCTACCCTGAGCCTGATGATTGGCTGTCCTAGTTCGCCCATCTTCCTATTGACGGCATCCATATGAGGTGGCCAGGGCGTGCTGTTTATGTAAAATAACCTGTCGTACCACGGTCAAAGAGCCTGACAAGAGTCGAATGACCAACCTCCACTAACTGGTTTTACTCGAGTGCAAGACGACTGATTTAAAGGGAACGACATCAAATTTGAGTATACTGTGTCTACCATCAGAATGATAGAGTTGTGCCGTGTTACGCTCAACGAGCGATTTGACACCAAATAATACAGCACCAGTAGTGCGAATCTCATGTTTCACGCTCGGCGCGTAATACTCTTGACCTCACAGGTACGAGGGGTATGCTTAAGAACTGTGAAATGGTGCAGCAAGTTCGAGTCATAAGCAGTACGTTGTACCGTGAAGGCATGGTGAACATCCGTCTAGCTCCGAGCCTAGCCCAAAAACACACTAATGACCCTGCGATTCAGATAACAGGGTCTGAGTTTGCCTATACTTTAAAGATCCACTTTGTGACTATGTCGAGACGTAAGGATCCATACACTCGACCAAGCACACCCCGCTTAACTTCAGGATTAGACGGCAGATCGAATCAAAGCCGCTGTAGCCGCTGATGCTGCACCATCGGAGTGTGGATTAGAAGCCCCGCAACCTTATGCTATATCATACACCGTATCTGATCCTTAAATCTCCCGTATGGAATCTGTTATGATGTGGCATGTAACTTTAGCACTCTCGACGTAATTCGTGTCCGCTCGAGAGTTAGATCGAGACGTCAGTCACACCGGTTCGCATTTGCTCTACCTTCCGGCTCGTTGAATCAGTTGTAGAATATATGCCGAGGTTGTAATAGTGGCAAATTCTTTGCCACAAACTATAATGAACAGAACATCCCGCCATCAAAGTCCCCAATATGCGTGTCTTCTTGGAACTGTCGCTTGTTCTCATTGTCAAAACCTATTCTCTAGCCAACACCCGCTTATACGCCTCCTGGGTCCTGTAAAACATTAGCAATGCGTTCACAAAGTCGTATCCTTCCGGATACAGGTCAGGTCGTGTCCAGAATTCTATCGACATTGACTGTCCAGAGCCGCCTACTTGCCTACGCAACCCCGATAAGGCCACGAGGCGCATCGTGGAGACCTAAAAAACGGACAGTTTCGGTGTGTACCATTCAATTAGATGTGCAGAGACTAATATTAATGCTAGCAGCTGATATTGTGACATCAGCTTCGGTGTGCCGGTCAGTTTAACACTCCCTTGGCGCGTGTAGCTTGGTTAGAACAGACGGTACAGGGGCAGTGTATGGTGTTTGAGCGCATGAAGGGCGCCGAATCCTTCATGACGAGTTGCAGAGGGATAAGTGATTCCAGAAAAGTTTCTAGAGAACACGTCCAGTGTGAGACACGTAATTGTAATAGACCACAAGAGTCAAGGCAATCAACTTACAGATGTGACCCGCGAGCTGTGCATTGTGCCAGAGTCGCAGCCCGCTAAAATTGGGGTGTCCCTCGACCTGGATGGCATCTTGGCGTAATGCTGTGCCACGACCTAGAATCTATCCAGTCGTACTGGAGGCCCACACATTACTAGTTCACACTTACGAATTCCACTATCTAAAGAGTCGCTAATGCGTACGCGTCACCGTAAGGCCCCACACTAGCCCGGGTGTCCGGAGTCCAATTGAGAAATACCTCTATTCCTGAACAATCGACCACCCGGGGGAAC
		</sequence>
    <sequence><taxon idref="Location_0_2_0|19.131869570874898"/>
			TCTCCGGGGCGCCGTATCGAAGGGCTAGGAATTACCAACTCTGCACCGCAGCGATGGGGGATTTTTGTCCTTTGTCTTCAGATTGCCGCCGGGGTGACCCTAAGAATTGGTTCCCTTTTAGAAAATTATATAGACGCGACAACAAGGACAAGAATGCGTCCTTTATAGGGTACAGTACGTAACCTCGTACGGGGCGCTTTCGCGTAAGATCAGCCGACATCCGTGTTTCCTCCACTGAAACACGGCTCCCCGGTGTTGAGAGAAGATAATCTAAATGCACATCGCTTCTTGACAAGTCGTAGAATAAATAAAAACAGGTCCTACGGTCGCGGGGTAAGCACTCCTATCTTTGTTATTCCCCAGCATTGCTGGTCCCCACCCCAGGACTGCTACTTTTGGCCATATCCTAGAAGTTTGTTAATAAGTGTAATAGGGAGTGAACTAGCGATAGATGAGGTTTATTCAGCAACGCTACCGGCCATGTAGAAGCTCACTTCTACGGGCGTGTAGGAAAGTGATCAGCGAGGATAAGAAATTGTGACCATACCAGACCCCACGCAATGCCAGGCGAGGAACTGTGAGTTCAAGCTAATCACTGGCAAATGATCGTAGAGGGCACCTGAAGGGGGAACTATCTAATCCACACCTACTTATATGCGAAAGTTACTTAGTGTACCTCTCTTGGGCGGCGGCGCGTGCATACGTTAACAAGGGCACACGTGTGGCTCGGCAACCATAAGAAGTAGACCTAACGAAATCCAAAGTTGACTGTTAGAATCCGCAGCATATGTGTCTACTGAACTTAGTGCGTCCCGGCTTAGCGCTGAGCCCCTCGCTGATAGTGGAACGCGTAATCCGGGAACGCGATTGTCGCACCGGTTATGTGATTACGGCACGTAGGAAGAGTTTCCTAATCGATAGGTGCTTAGCAGTCGTCTCTGCCACGTTATTATTCCTACCAACACGACTGTCGTATTAATCTAGCCTTCTTGTACTAAGCGACATGACAGGCCTTTCCACGCCACGTGGTGGACTCGAATGTTTACGCGGATGTCAGTTTCGTGCGGACTCCGTATAACCGACCACGACGGTCTCACCGGCAAGTTGAGGACCGCTCCTAATGCCTGTCGGCCATTTACAGGTTATAGCACAACGTCTATGTCTCGACCCGAGGCCTTAATGGGACGCGCTCCCATCTTTCGGTCTGAGTGCTCTGGTGACAACCAGAAGGCATAGAGTTCTTTTGGTCCTGGAACATCCACGATCCATTGACGGTCGCTACGCAAAGCAACAGAACGCGTCCCGCACTCGGCCTGCCTTATGCAACTAGTATCACTGGTTTACTTAGTATGTTAAGGTTCTTGCCACCAACTATCCATCCTCAATTGCATTAACGGCATGCACTATCATACGTGATTAAGCAGTAATCGTCCTTGTTGTGAGGCTTTAACTTTGACCACGGATGGCTGCAAACCACGTACCGAGAAGTCTGGAGCTCGCGACACCTGACTTAGGGAAATCAGTTCACAGTTAAATGTAATAGTTTATTCAAAGGAATCAGTCGATTTAGTCACCGGGTATCGGGCCGTGCTCTCCGAGAGACATAATACTCGCAAGAGAGGAAGACCCTGTATTGGAATAGTATTTCGATATGATATCGAATCTAGCGCTTAGTGACTCTCGCCCACTAATATGTTCTCGCCGCACACTTAGTTCAAGAGCCGATTTGTGAGAGCCGCTACTCGGCTAAGTTAATGACGGCGGGCGCAAATCTATTAGCCGACCCCCAGGCACTATGATTTCTCAGCTCACACTTTTTATTGCCCTAGGCATTAGGGGTCTGTCAATTGCCGCATGTGGTTTTAGTGTGTGAGCATAGTGAACGGAGTTAGAGCCAAATAAGAGTACGGGCCAGATACTTTAGCTCCCGCGCGGGCTCAACTTTTGATCCGATGTGCCCCTAGCAAGCACAAGTACCGTGCTAAGCTACTAGGGTAAATGCCCCGCTTCAGATCCGGTATACGTAGGACCGTAATTTCATAGATGACGTTAAGCACTAACCAATGTCCCCCTCAGGACTGACCTGACCGACAATTCAGCACTGCTACGAATGTGCCCAGCAACCCACACAATATTAACCCCCCGCTGGGTACCATTTCCAGCGCCCCCCTAGCGTACATCTTTGGCCCGGAGTCGTGTTCGGACATTGCAATTGACCTTGTCTCCCAGACTTCTTTGGCCGCATTGTAATACAGAGCGCGAACTACAAAAAGGCCATTTCGGAGTAAAGTGTCCCCGGGTAAGACTAGAGCAACGTAGTAACTACTAGGATAGAGGCAACCAAAGCATTAGTTGAAACAAGCTCCCAATGATCGCGGGTCGTGCCTTCTTCGGCGTAATCTTGAAGGAAAGTTCATGTCAACATGTACCCGCTCTATGGAGTGAACAAGAGATCTCAACGCGGTGCCTGCTTGTCCTACTAAAAACTCTCTATAATCTAGTTTGCCTTAGCTTATATCTTTAGCTTCATTTACGAGCTCCCGCGTCGTATGCGAATACAACTTGTCACAATACAGTTACTAGAAGTAGCGGGACCCATTTTCGAACGCTGGATAATGGGATTAATGAACCCAGAGGCACTAAAATTGTATGGATCTTCTGTGCGGGTCTTTACAACTAGGCACAAGCTCGTCGTACCGTGGTCCCTCCGCACTTACTCATAGCAACCCATTCTGCCCCAACAGAGCTCACTTGCTGACGGGACTCTGCATACACTCGTGTTAGGGCCTTGTATGTCGTCGCTTGTTCATGGTGGAATGCCCACAACGACACATAAGGCTGCCCTTTGTTGCTCTGTACAAATACCCCCCGTGATAGCGTCGTCTTTTGTTCGGGGCAGTAGTTTCCGTGCGGCATTTGCGTGAGGTGGACCTGTGTCGAAGTCGTCGCGTGCTGAGACCGTTAATGTCTCGAGTCGCTCGAGTAGTGAAATTTACAAGGGCTTAGCGGGCGGAGGATAGTACTCTTTATGCATCAGGTGCGGTGCATTCTGTTCCTCTCATTTTATTGCCCATCAGTAGGGAGAGATTTGCGGGTAATGGACACTCGGTACCCCAAAGCTTATGGGGCTTTGGACCTACAAGCACATGTGTTCGCGTTGTCCGATGTTGAACCTGGAGTGGGGTCATTTATATTTACTCTTCTAGGATGACAAAGTTGTCTTTCACATTTCCACGAAGCCCGCACTGTCGACGCAACTCTTACAGCGTTTGTCAAGTCGGAGAAGATCACTCTGTTCGAAGAATGCGCTCTAAAATCGCTTTGAGCTCGGAAGCGCTGTTGCGTCCTTGTAGGAAGGCTGTCAGAACTCTCGGGCATAAGCGTCTGACCCCTGCATTTCGGGCATGGTCTTACTTGTAACACATGGTTAGTTATACGGATACAGAGCCGTCATCGCTAAGGACGTCGTGCCGCACACGTGGGTAACTTGCGAGGTGCTAAACTGTAGAGTTCTTCATTGGGCACACACCTCGGTACCGTATCGGACTTACCAGTACTAAAGTCGGCTTGACTGTAGATACGCACACTTGAACATACGGCGTGTGGCTACGCTGCAAAGAAGTGCCAGGGCAAGCAGAATTCAGTGTGCTTAACGTATGGCATTTTTGATGGCGAGTTTACAACGGAGCAGTTGTATCTATTAATCCCTGGATAGAGGTATTTGGTTCAGACAGGTAAATGCATTTTGAAACGCATTAAGTGAGCCCGATTCAGACCAACGGTTCGGTTTGGAATAAAACTGGTTATTGCCTCCCACGGGTCTTTTCTCCTGCTCTAGTGGTACGCTAACATCTACTATGGTCACTCTTAGTGGCAAGGGGCCTACATAGCGGTCCATCCGAGCGAAGTGCAAGTTGTGGCGGGCGTTCTTGTGCCCTTGTAAGCCGCTCAATAGAGGTGACTTTAGATAAGGACGCTCTGATACGCCATTCAAAACCAGGGTGCTTATTTCTCCACAGGTATTTTCAACAACGGGCATTGCCCACGCACGGACAATTGGGAACATCCCACGCCGTTACGCATGTCTCTGCGTGACGCTATGTCCCATCTACCGATAGCGTAACCGGACGGAATGTGCGTATGCCTAAAGTGTCATCACTCAATATGTGAACGATAGCGTTTGCGCATAGAGCGAAAATATCTACTCCACAGTGGATGGCGAGATACAAGTCTTCGCGCGCTCGTTAGCAGCACATAGACGCTGCACTGCTGAGCCGTATGATGGACAGCCGTGTGTGATTAGGAAGTTGAACAAGGAATCTACGCACGCGCGTGTGGTGCCTTCGATGAGCCCACCCTGTAATTCGCAGTCGACGGGATTCTCCTAATGCAGAGAGGTAAACGATTTTCAAAGACCTGTCGGACCTGGGACATAACCGGGGAACAGAAAGTCATGCCTCGGCCCCTCGCCACAGGGATAACGGTTCGCGAGCGATTTGACGGAGTGGAGTTGCACCTAATGCACAGGCCGAATCCTGGATTAACGGTGGTCGCGGGCCGCCTTAGGCCGCAAAGCCATACTCACGGTCCAGCGGTCTGATCGGACCCTGCCGGGGACCTGGTTTACGCGCATAACCAGTGTATCGCAGTTAGCGCCGGTAAAAGGCGAAGATGTACCTAGGACGGTTATGGTACACTACGAGTCTGAAGGTATAGGGAGGCTATCCCAGGGATGGAACGGCCCCCAGAAACAGTGTATCCCGTCCAACAATGAGCTGGGTTGCTATCGAATCGAAAATGCCTCGGCTTCCCTAATTCGTCATGGATACACCAAACCAGATTCACATGCGTAGCTCTTTTGGTTTCCCATCTAGAACGGATATGGTGGTTCCCCTAACCACGTCGCAGATTGTACTATACCCCAGCTGACGTTCCAGGCGCGAGCTTACACCATATTATTTCCGTGCATAGAAACCGGTTCATGTTGCCCACAGTATATCTTCTATGAGCTGCTCTCACCGTATGGACATAACGCTACAACTCCCCCGGGCGTGCTCCACATCAATCTTTATCAATTAAGTCGCGAGTTGACTTTCGGCCCGCACCGTGGTGTGGTGCGTGAAAAAGGACCGGGCAAACTCGTGCAGATTGTAAAACCGCGGAATGGATTAGCCGACAGGGTTCCGGTGATTGTCCTGTTGCGGAAACGCGCTTTCATCTGCCCCGTCTACTGATCCTGAATGCTCAAGATCCGGGGATAATTTGACTTGCCTTCAAATTTTAAAATTTCCTGGCAAGTCGGTCGCTGTTTAACGCAACAGGTGCACATAATATTGCCGACGCATGCAGGAGGCGAAGGGGAGAGACAAATCGCAGGGCTGGTTCATCTCCCATAATCCACAGTCTAATTAAATTCGATCTTCATTCCTAAAATTAGGGTTCTCTTGGTATTCAAGCTGTGGCGGCAAACCAGTAACTGCGTCCTAGAATACGGATGAGGTAGATAGATAATGATCTCCCTGCCTTATGGCGGCTCGGCAACAGCAATAATTGGACGAATCATATCTTTGAAGCAAGGACTGTATACCGGGCAGAGGTACACATATAATGTCATGCGCGGCTCGCCAATTATTAACACAGCCACCAAGTACGTCGGTCCAAGCGGCTCCTTGCAGAGATCAACGGGAGCCACACGTAACATGGTGATCGGCCACTTAACGAGGCTGCGCTCCGGCAGCGGCTGCTAACGCCTTGCTTATATCCTGACGACACCGCAGGTGTCACCAGATGTACTATTCAGCATGCCTCGGACCATCGGAAATGTGTTACGAGACTTCGTACTGAGTCGTGGACATGAGGTTCCAATGCTTCTCGGGCTGGTGAAACTCAATGTCCGCATTTAGCAATTTCACCATGCAGACACCTTCCGTCAACAACCGGTAGGGTGCACCGTCCTCGTCTAAAAACGGCAAATATTTCTGTAGCTAAGGTTCGCCAACATTCATTTCGGCCGAAGCTTCAAGGGTACAGGGACTATCCGAATGTAATGGAATGGTGATCGCTCCTATCCGGGTGGAGGTCATGTGGCCAAACCCTCTCCAGTATAGGGACGGGTCTTTTGCGATTCCTAACCAAAGCACGACCTCAGCCTAAAGTTCATTTGTACAGTCTGGTGTATAGGCGGGCTTAGGTTAAAAAAAAGACACACCCGTTTGCTGGGGGGAAGCCTAGCTCCTGTGAGACATGGCGTCACCCCTATGACCATGCATGGGTCAAGGTACAGGTGCGTTGCGGTTATAGAGTAAGGTACCGACCTCTGCAGTCCCGCATGGTACTAGACAACGGCCATAGGCTTCCTTATCTCGCGCGTCCGACCCTGTTTCCGCTTAAAACCTTCAGTAGTTGCTAAGAAACATATTCCTAATCCTAACTAACGCAGGACTGCTGCTAACAATGCGTACTGATTTAGCTCAGACCGCGTATAGCAGGCGGACAGGATTCCGTAGGGATCCGACTTGTCTTTAAAAGGTGAAGCGTTGTTTTTTTAAACCCTGTGCTTCATCATAGCTGCCTTGAAAAGGTAGCGAGACCTGGCCCACTTGACTTGTACACCCACTCGTCTGATGGCCAGTCCCCTACCACATGAGTCGACCCATCACACTGTTAGTAGGCGTCAAAGCATTATCTGCGCCTGCTCCTCAATACTCCCTCAGTCCCGCAGTAGCTCTTCTGGGTGCGTTCAGAGCCCTCTCGAACGTTTCGTCTGCATCGGGTACCCCGTTAAAAGGGGATTCACTTTTGAGTCAGCACCGACGAAGGCGAGAATGTTATCCTTCTCTTGTCTAATCTATTCTCTCCACCCACGGCCCCTATACGAAATCAAGTGGTTTTTATCGCTCGCCCATATGACTAGGGTAGAGCTGCTGAATACTAGAAGAGTGGCTCGACCTTAGAGATTACCATCGGGTTCCCGAATCCTTGGCGCCACAAGCCTTCTTTGATAGTGTTCCCAATAAATCAAGGAGTAGGTCTGAGCTATTCGACACGCGATAGGATTAGTCCGCATCACTTGGTCAGGATTCCACGCCCCCACTGCCAATTGACCGCCTAAGGTTCTTGATTACATCTATCCTAAGAACTTCGCCTGGGTATTCTCCCTATGCGTCCCATTAGGCAAGGTCGTAGGATGATTAAGTTTATTCGCCAGAACTGCGCCTTACTTGCTGCATACGGTACGAATCGCCTGCGCGACGAATTTAGTCTTAAGTCCTTCTATGAAGGAACAATCTTTCATATGTTTGCTATCTTTAACTACAAAAAGTACGCTGGCTTCGCCGTATCCCAGGCCCACGCGAAATGGCAGGTTTATTGGGATAGTGCTTACACAAATCCCCTGGGGTTAATGGATATTGGTGGCGTATAACTAGCATAACTGTACGGTCCCAGATTCGCGGCGCAACCTTGTCTAACCTGTATAGAGCCAACATTTGCATCGGGGGATCGAGGAGACAGCATGAATGTCCGGTTGAAAAGGGGCACGGAGCCTAACACTGTTTCTCTGAGCTGATACCTTAGGCTGGTGTCGCGTTAGGGTTAGCATGGTTAGGCGCGACGCCATTTTTCGGAATGTCGATTGTAGGAACCAACGCAGCCCGCCATTCCTCAAGGAAGGTACTCTAGACTCGTGACTACACCGGCATATGTCTCTCAGCGGTCCGTAAATGCGAATATGACGTATGTGCCCGCCTGAAGATGATCTCGGATACCGCCCCATCGTTCTGAGCCTCATCTAAAGCAACCTCAATAATTAGACCGGCAATGTTACCGTGGTTAAGCTTTATAGGCGCTTGTTCCGAACCACCATTCAACCGTCAGAAAAAAGATATCACGGGGCCCATTTCATTAAACCCGAAGGGTGGAATTTAACGCAGAAGTTATTCGGTTTCACTGTCCTCGACCCACCAACCCAGATTAACGGGTCACTCGATCCGCGTCCGGGCTACGACCGGTTTTGGCGATGGAACTACCAAGCTTCTGCCCGCTTCATGGACTTGTCACCTTTGGTAATCGTAGAATTTAATATTCCGACGACGATGCACACCATGGCTGAGTGATGAAGATTTGGCAACCTACCTTACGGCACCCTCTTTCGTAATTGGTGTGTATAGCGCATAAAGGCCGTCCACAGAATTGCATCTGACATGATGGCGTGATACACCCTAAGGTGACATTAGATTAGTTGGAAGGTGTAGCCTGTGACAATTCCAAGTTTAAACGGCTGGTAGAGATGGCGGCTTTCTACTCGATGAAATGAGGACGACATATCTCGCGCCGCCTACGGTCAACAGGACATAGTCAATTTAGTACGTCTTAAGCCACCGCAATTCGTCCCTTTGCTATTTATACAAGTGGTCACGCCTACTAACAATTGCATGACCAGTTCGAAATCTACTGGGAAAAGACGGTGTGGTTACTCGAAGATAGGTCCCAGTCGAGATCAGAATAGGGTCAGTTACAAATACTAGTTGGCCTGAGAAGATACCGTCCGTTGAGCTAGATGTCGCTGGAGGGTGCAAGAGTCAGATGTGAGCTAGTCCAGTAGCCCTCGCAATTCGCGTAATCCAACACCAACTCTGCCCGAGGATTTGTGCCTCTTTGGGTACGGCAATCAGCGCTCCGGGGTAACGCCGTTGGTATTAGCCACATCATCCATAGTAAGTAGTAAGGATATACACGGAGAGTATCACTAAGAGGTCCAGCCAACAATGTCAGGCTCGTAAGGGTGCTTCTTCGGGAGAGATGACTACTCTCTTCCTAAAAACCGTAACGCACGTCAGAGGGCGATAAGTCTGGATTTTACTGAATTTTCCGGACTACCATAGCACAATCCTACTTGATAGTTGATGTTGTACCTGACCGTTCACGATCATGTCCTCTCCTTTCCGTTTGAGGCCAGCAATGGGCCAGTACCTTCAACAGTATCTTATGTGATGCTAATGAACCTCGAACCCGTCCAGTCCGGCCCAGAGGCCTACCTCAAGCCCACAGCTATTTTTCATGCTCGGGGAAAAATTAAAAACGAGTTCTGTTGATAGCAATGCCGAGTCAACATTACGGTTGCTGGACCCCGATCATTAATTTACGAGTAGCAATCGCGCTCCAAACCAAAAAACCACTCTGTGGAGTCTATTAGTGGAACGGGAACTTTAGAATCACCGGATATGCAGGTGCGAAACAGTGCAATCAACAGGCAATGGCCGGCGCGTTGATCTAAGATGAAAAGTTCCAGCGGGCCTCTTGCGGCGCAACCTTATGTTTGTCCGACATCGAGTATGTCTCAGGTTAACAAGACGCCTACTTTTCCCGGGCATTAGCGTCGGATTGTATGTTGCTCCGCCTACGCCAACGCTTAACAAGTCTACACGAGATCAATATGCCTGACTTGCTTCAGGGATATCGCCTTGGAATGAACTCCTAAGAACCAGCCAACGCCCCTTTTCTCCGCACCCACTTCTCTCATATGGGAACAATATTAAAAAACCTCGTACGCTTTTTCTACAACTCACGCAAATTGAGCGCCGGTTCCTGAAGAACCGGAAGCGGTGGCTAACGTCCCTGAGCACCACGTCGTCCTGTCTTGGAGAGTTCGTTTGAGGTCTACACCGCCAATTAATTGGACATTCTGATCTCCCGAGCCTACACGCTAGTTACTGATCCCATTGATCTTGGACAGGAAAAGACGACGCCCAACAGGGATACCATGCGACGCCGGCGGCTTGAGGTAGGAGTCAACGTCTGCCGCCGTCGGGGTGGTTTACGCTTTTTCTAAGGGGTGAGATTCGAGCAAAGAGGGAGACATAACATTTCTGAAAAATACTCAGGAGCGCACCATACCTGTTGCAGGAGTAAAGGGTACTCCCAGCGATGATTTGACCTCAAGGTGACTCGGGACGGAAGAAATGAGGACCAAGTGAATTTCGCGCACTGTTCCAGAGGGTTTCCGCAGCCCACGGTTGTCGATCGTGGTTGCATTCCTTAGGTCTCAACGACCCTTCGTCTCGTAATCAATCTTTAGAATAATCTACTAGTAGGCCGTACGAGAATAGAGGGCATATCACAGAATTGATCACAGGAGCATGCTTACCGATCTCCTGCTGTGTATGAGTGGCCAAGGCCCCATGTATCGTTTCGCAACTTGTCTGCACGATTAGGAGTTACACTTGTGAGGCCTATTAGATGATTCTTTTGTGTGCAACAACAGCACCGTGAGGGCTGGCGACGGTTGGAGGCATCTTCTGTTCGCAGTCACGTCCCTAGGTTGGCAGCCCCCTGTAGGCACAGATACATTATTAGGGGTTGACGTTTGCTGGCCCGACTTCCAAGTAGCAGGCTACAAGCCAAGACGTGCCAGTCATACAACTGATCGCTGTTCGGAACAGGCTTAAGCTTTTCATATCAAAAAGGGGCCCCAGTCCGGCCACCTTGAAGCTCACGATGTTAAATTCCTCGCTGTATTTAAAATCGCGATGTTGGTTACTGTCCCGAGCGCCAAGGCCCTTCGTCCTTAGCTCAGCCCCAATTATCGGCTATACTATTACTATATTCTCGATACCCTTTAGGACGCGTATCAGGAATCCTCCCTCGAGAATACCCAACGATGCGACTCCTTACAGGCGTCCATGCGACCCCGCATCATGCTTGGTTCCTATCGAATGTAAGTTACGCAATGTATGCCCCACTGTGCACCCGAAAGCCCTAATAGAGGCTGGGGCAGACCGGTGACGGCATATCATAGTACTGGGGAGTCCGACAGGTCTTTTGGTGCCAGGTCAGCGGATTTTTCACCGATTTGCCTCGTATTGTCATACTGGAGTTCTGTTTTGCGCGTTAAGCACCTATGCTATCAAGAGAGCCCCATAACGCACGGTGCATCCTGATGCTCACTTGATTCCCACATCGCGATTGGTCTCCCCTAAGAACTAGTAGACACGGCTGCGGAGTCCCTAATCTCTCCCCTAATCCTACTAGTGAGGACGACCTGTTCGCGGGAGAGGGACACTCGCTGCTGAAATTCCCGACATTCTTGTCCACAACCTATCGCGAGCGGATCAACTGGAGCACAACGATACAGCGCGGGTAGGTCCATCTATTTGTGGTACTTATCTCACCGACCAGAATGCAGAGTGGGTAAGCTTGCGCTGGCCGACGGGCGGACCGCATGGATCTCTAAGGTCCAGCGGTTAATCCTGTGAACGTCGCGGCTAGCGACACATAAGCTACATGATCGACTCGCTCTCCCAACATTGAACCTTGTGAAGGGTCCTATCGACTGAGTAAAGAACGACCTTCCGAGATAGGAAACTCTCGTTATGCCGCACTTCTTCTCCTGGCCGGTAGTAGCTACCCAATTTATCTTGGGGACGGCTGTCCAGATAAGCCCGGTTCGGTTTAACCTTTAAATAAGTCGCGGCAAGTGCGCTCCGCAGCCACATAGGCACCAGCTGCAGAAGGCCGTCTAACGGCGAGATTGCGAATTTGCTGCGAACAATACCTCACTCATCATCGGGCTTCTGAGGCGGAAGCGTCTCGTTGAGTACGAATCTAGTAGCTTCGCTGGGACTCTTGATATATTACTTGAATAAACCACGACTTGTATTGAAAGTTACCTCCGTTTCGGGGCAGGATCGGTACTACTGTAGATATACCAGCGCGCAAGCCTCCCACACCAGGCAGCGACCGCAGCTCCCTATTGGCATCGTGTGTGTAGCGCTTTTGCTATACGCATTTGGTAATTCTATTCTTACGCGATGCAGAATCAACATTAAGAGCAAAGACACTAGATTCCCCGACCCACGTAAATCTAGTTGCAGTTTATTTCATTTAAGGCCGCATGCGACACAGACAGCCCCGGCAAGCGTGCCTTCTGGCCCGGTCCCATATGCGCTAATGCGAATTGCGGCGCATGTTCCCGAGGAGCGATCCTGGTAATGTTATTATCATTACATGTTCCGCTAACCCTCCATCTTCGAGCTGTACAATCTCATACGAACCCATCTCTATAGCCGTTCCATGGACAAGCCTGTAACGGGCGACCCAAGGGGGTAGCGGAAACCCTCTGGCGACTTTGCCCCAAACACAACGTCCTTTCGAAGCTAGTCAGTACTTGATAGATAAGATTTCTGTAGTCCCTGGGTTGACTTACGGGTCCTAAGTACACCAAGATTCCTTACGGTCGTTAGGCGCCGTGTAAAACAAATGCTACCCTGAGCCTGATGATTGGCTGTCCTAGTTCGCCCATCTTCCTATTGACGGCATCCATATGAGGTGGCCAGGGCGTGCTGTTTATGTAAAATAACCTGTCGTACCACGGTCAAAGAGCCTGACAAGAGTCGAATGACCAACCTCCACTAACTGGTTTTACTCGAGTGCAAGACGACTGATTTAAAGGGAACGACATCAAATTTGAGTATACTGTGTCTACCATCAGAATGATAGAGTTGTGCCGTGTTACGCTCAACGAGCGATTTGACACCAAATAATACAGCACCAGTAGTGCGAATCTCATGTTTCACGCTCGGCGCGTAATACTCTTGACCTCACAGGTACGAGGGGTATGCTTAAGAACTGTGAAATGGTGCAGCAAGTTCGAGTCATAAGCAGTACGTTGTACCGTGAAGGCATGGTGAACATCCGTCTAGCTCCGAGCCTAGCCCAAAAACACACTAATGACCCTGCGATTCAGATAACAGGGTCTGAGTTTGCCTATACTTTAAAGATCCACTTTGTGACTATGTCGAGACGTAAGGATCCATACACTCGACCAAGCACACCCCGCTTAACTTCAGGATTAGACGGCAGATCGAATCAAAGCCGCTGTAGCCGCTGATGCTGCACCATCGGAGTGTGGATTAGAAGCCCCGCAACCTTATGCTATATCATACACCGTATCTGATCCTTAAATCTCCCGTATGGAATCTGTTATGATGTGGCATGTAACTTTAGCACTCTCGACGTAATTCGTGTCCGCTCGAGAGTTAGATCGAGACGTCAGTCACACCGGTTCGCATTTGCTCTACCTTCCGGCTCGTTGAATCAGTTGTAGAATATATGCCGAGGTTGTAATAGTGGCAAATTCTTTGCCACAAACTATAATGAACAGAACATCCCGCCATCAAAGTCCCCAATATGCGTGTCTTCTTGGAACTGTCGCTTGTTCTCATTGTCAAAACCTATTCTCTAGCCAACACCCGCTTATACGCCTCCTGGGTCCTGTAAAACATTAGCAATGCGTTCACAAAGTCGTATCCTTCCGGATACAGGTCAGGTCGTGTCCAGAATTCTATCGACATTGACTGTCCAGAGCCGCCTACTTGCCTACGCAACCCCGATAAGGCCACGAGGCGCATCGTGGAGACCTAAAAAACGGACAGTTTCGGTGTGTACCATTCAATTAGATGTGCAGAGACTAATATTAATGCTAGCAGCTGATATTGTGACATCAGCTTCGGTGTGCCGGTCAGTTTAACACTCCCTTGGCGCGTGTAGCTTGGTTAGAACAGACGGTACAGGGGCAGTGTATGGTGTTTGAGCGCATGAAGGGCGCCGAATCCTTCATGACGAGTTGCAGAGGGATAAGTGATTCCAGAAAAGTTTCTAGAGAACACGTCCAGTGTGAGACACGTAATTGTAATAGACCACAAGAGTCAAGGCAATCAACTTACAGATGTGACCCGCGAGCTGTGCATTGTGCCAGAGTCGCAGCCCGCTAAAATTGGGGTGTCCCTCGACCTGGATGGCATCTTGGCGTAATGCTGTGCCACGACCTAGAATCTATCCAGTCGTACTGGAGGCCCACACATTACTAGTTCACACTTACGAATTCCACTATCTAAAGAGTCGCTAATGCGTACGCGTCACCGTAAGGCCCCACACTAGCCCGGGTGTCCGGAGTCCAATTGAGAAATACCTCTATTCCTGAACAATCGACCACCCGGGGGAAC
		</sequence>
    <sequence><taxon idref="Location_0_4_0|29.29019384141588"/>
			TCTCCGGGGCGCCGTATCGAAGGGCTAGGAATTACCAACTCTGCACCGCAGCGATGGGGGATTTTTGTCCTTTGTCTTCAGATTGCCGCCGGGGTGACCCTAAGAATTGGTTCCCTTTTAGAAAATTATATAGACGCGACAACAAGGACAAGAATGCGTCCTTTATAGGGTACAGTACGTAACCTCGTACGGGGCGCTTTCGCGTAAGATCAGCCGACATCCGTGTTTCCTCCACTGAAACACGGCTCCCCGGTGTTGAGAGAAGATAATCTAAATGCACATCGCTTCTTGACAAGTCGTAGAATAAATAAAAACAGGTCCTACGGTCGCGGGGTAAGCACTCCTATCTTTGTTATTCCCCAGCATTGCTGGTCCCCACCCCAGGACTGCTACTTTTGGCCATATCCTAGAAGTTTGTTAATAAGTGTAACAGGGAGTGAACTAGCGATAGATGAGGTTTATTCAGCAACGCTACCGGCCATGTAGAAGCTCACTTCTACGGGCGTGTAGGAAAGTGATCAGCGAGGATAAGAAATTGTGACCATACCAGACCCCACGCAATGCCAGGCGAGGAACTGTGAGTTCAAGCTAATCACTGGCAAATGATCGTAGAGGGCACCTGAAGGGGGAACTATCTAATCCACACCTACTTATATGCGAAAGTTACTTAGTGTACCTCTCTTGGGCGGCGGCGCGTGCATACGTTAACAAGGGCACACGTGTGGCTCGGCAACCATAAGAAGTAGACCTAACGAAATCCAAAGTTGACTGTTAGAATCCGCAGCATATGTGTCTACTGAACTTAGTGCGTCCCGGCTTAGCGCTGAGCCCCTCGCTGATAGTGGAACGCGTAATCCGGGAACGCGATTGTCGCACCGGTTATGTGATTACGGCACGTAGGAAGAGTTTCCTAATCGATAGGTGCTTAGCAGTCGTCTCTGCCACGTTATTATTCCTACCAACACGACTGTCGTATTAATCTAGCCTTCTTGTACTAAGCGACATGACAGGCCTTTCCACGCCACGTGGTGGACTCGAATGTTTACGCGGATGTCAGTTTCGTGCGGACTCCGTATAACCGACCACGACGGTCTCACCGGCAAGTTGAGGACCGCTCCTAATGCCTGTCGGCCATTTACAGGTTATAGCACAACGTCTATGTCTCGACCCGAGGCCTTAATGGGACGCGCTCCCATCTTTCGGTCTGAGTGCTCTGGTGACAACCAGAAGGCATAGAGTTCTTTTGGTCCTGGAACATCCACGATCCATTGACGGTCGCTACGCAAAGCAACAGAACGCGTCCCGCACTCGGCCTGCCTTATGCAACTAGTATCACTGGTTTACTTAGTATGTTAAGGTTCTTGCCACCAACTATCCATCCTCAATTGCATTAACGGCATGCACTATCATACGTGATTAAGCAGTAATCGTCCTTGTTGTGAGGCTTTAACTTTGACCACGGATGGCTGCAAACCACGTACCGAGAAGTCTGGAGCTCGCGACACCTGACTTAGGGAAATCAGTTCACAGTTAAATGTAATAGTTTATTCAAAGGAATCAGTCGATTTAGTCACCGGGTATCGGGCCGTGCTCTCCGAGAGACATAATACTCGCAAGAGAGGAAGACCCTGTATTGGAATAGTATTTCGATATGATATCGAATCTAGCGCTTAGTGACTCTCGCCCACTAATATGTTCTCGCCGCACACTTAGTTCAAGAGCCGATTTGTGAGAGCCGCTACTCGGCTAAGTTAATGACGGCGGGCGCAAATCTATTAGCCGACCCCCAGGCACTATGATTTCTCAGCTCACACTTTTTATTGCCCTAGGCATTAGGGGTCTGTCAATTGCCGCATGTGGTTTTAGTGTGTGAGCATAGTGAACGGAGTTAGAGCCAAATAAGAGTACGGGCCAGATACTTTAGCTCCCGCGCGGGCTCAACTTTTGATCCGATGTGCCCCTAGCAAGCACAAGTACCGTGCTAAGCTACTAGGGTAAATGCCCCGCTTCAGATCCGGTATACGTAGGACCGTAATTTCATAGATGACGTTAAGCACTAACCAATGTCCCCCTCAGGACTGACCTGACCGACAATTCAGCACTGCTACGAATGTGCCCAGCAACCCACACAATATTAACCCCCCGCTGGGTACCATTTCCAGCGCCCCCCTAGCGTACATCTTTGGCCCGGAGTCGTGTTCGGACATTGCAATTGACCTTGTCTCCCAGACTTCTTTGGCCGCATTGTAATACAGAGCGCGAACTACAAAAAGGCCATTTCGGAGTAAAGTGTCCCCGGGTAAGACTAGAGCAACGTAGTAACTACTAGGATAGAGGCAACCAAAGCATTAGTTGAAACAAGCTCCCAATGATCGCGGGTCGTGCCTTCTTCGGCGTAATCTTGAAGGAAAGTTCATGTCAACATGTACCCGCTCTATGGAGTGAACAAGAGATCTCAACGCGGTGCCTGCTTGTCCTACTAAAAACTCTCTATAATCTAGTTTGCCTTAGCTTATATCTTTAGCTTCATTTACGAGCTCCCGCGTCGTATGCGAATACAACTTGTCACAATACAGTTACTAGAAGTAGCGGGACCCATTTTCGAACGCTGGATAATGGGATTAATGAACCCAGAGGCACTAAAATTGTATGGATCTTCTGTGCGGGTCTTTACAACTAGGCACAAGCTCGTCGTACCGTGGTCCCTCCGCACTTACTCATAGCAACCCATTCTGCCCCAACAGAGCTCACTTGCTGACGGGACTCTGCATACACTCGTGTTAGGGCCTTGTATGTCGTCGCTTGTTCATGGTGGAATGCGCACAACGACACATAAGGCTGCCCTTTGTTGCTCTGTACAAATACCCCCCGTGATAGCGTCGTCTTTTGTTCGGGGCAGTAGTTTCCGTGCGGCATTTGCGTGAGGTGGACCTGTGTCGAAGTCGTCGCGTGCTGAGACCGTTAATGTCTCGAGTCGCTCGAGTAGTGAAATTTACAAGGGCTTAGCGGGCGGAGGATAGTACTCTTTATGCATCAGGTGCGGTGCATTCTGTTCCTCTCATTTTATTGCCCATCAGTAGGGAGAGATTTGCGGGTAATGGACACTCGGTACCCCAAAGCTTATGGGGCTTTGGACCTACAAGCACATGTGTTCGCGTTGTCCGATGTTGAACCTGGAGTGGGGTCATTTATATTTACTCTTCTAGGATGACAAAGTTGTCTTTCACATTTCCACGAAGCCCGCACTGTCGACGCAACTCTTACAGCGTTTGTCAAGTCGGAGAAGATCACTCTGTTCGAAGAATGCGCTCTAAAATCGCTTTGAGCTCGGAAGCGCTGTTGCGTCCTTGTAGGAAGGCTGTCAGAACTCTCGGGCATAAGCGTCTGACCCCTGCATTTCGGGCATGGTCTTACTTGTAACACATGGTTAGTTATACGGATACAGAGCCGTCATCGCTAAGGACGTCGTGCCGCACACGTGGGTAACTTGCGAGGTGCTAAACTGTAGAGTTCTTCATTGGGCACACACCTCGGTACCGTATCGGACTTACCAGTACTAAAGTCGGCTTGACTGTAGATACGCACACTTGAACATACGGCGTGTGGCTACGCTGCAAAGAAGTGCCAGGGCAAGCAGAATTCAGTGTGCTTAACGTATGGCATTTTTGATGGCGAGTTTACAACGGAGCAGTTGTATCTATTAATCCCTGGATAGAGGTATTTGGTTCAGACAGGTAAATGCATTTTGAAACGCATTAAGTGAGCCCGATTCAGACCAACGGTTCGGTTTGGAATAAAACTGGTTATTGCCTCCCACGGGTCTTTTCTCCTGCTCTAGTGGTACGCTAACATCTACTATGGTCACTCTTAGTGGCAAGGGGCCTACATAGCGGTCCATCCGAGCGAAGTGCAAGTTGTGGCGGGCGTTCTTGTGCCCTTGTAAGCCGCTCAATAGAGGTGACTTTAGATAAGGACGCTCTGATACGCCATTCAAAACCAGGGTGCTTATTTCTCCACAGGTATTTTCAACAACGGGCATTGCCCACGCACGGACAATTGGGAACATCCCACGCCGTTACGCATGTCTCTGCGTGACGCTATGTCCCATCTACCGATAGCGTAACCGGACGGAATGTGCGTATGCCTAAAGTGTCATCACTCAATATGTGAACGATAGCGTTTGCGCATAGAGCGAAAATATCTACTCCACAGTGGATGGCGAGATACAAGTCTTCGCGCGCTCGTTAGCAGCACATAGACGCTGCACTGCTGAGCCGTATGATGGACAGCCGTGTGTGATTAGGAAGTTGAACAAGGAATCTACGCACGCGCGTGTGGTGCCTTCGATGAGCCCACCCTGTAATTCGCAGTCGACGGGATTCTCCTAATGCAGAGAGGTAAACGATTTTCAAAGACCTGTCGGACCTGGGACATAACCGGGGAACAGAAAGTCATGCCTCGGCCCCTCGCCACAGGGATAACGGTTCGCGAGCGATTTGACGGAGTGGAGTTGCACCTAATGCACAGGCCGAATCCTGGATTAACGGTGGTCGCGGGCCGCCTTAGGCCGCAAAGCCATACTCACGGTCCAGCGGTCTGATCGGACCCTGCCGGGGACCTGGTTTACGCGCATAACCAGTGTATCGCAGTTAGCGCCGGTAAAAGGCGAAGATGTACCTAGGACGGTTATGGTACACTACGAGTCTGAAGGTATAGGGAGGCTATCCCAGGGATGGAACGGCCCCCAGAAACAGTGTATCCCGTCCAACAATGAGCTGGGTTGCTATCGAATCGAAAATGCCTCGGCTTCCCTAATTCGTCATGGATACACCAAACCAGATTCACATGCGTAGCTCTTTTGGTTTCCCATCTAGAACGGATATGGTGGTTCCCCTAACCACGTCGCAGATTGTACTATACCCCAGCTGACGTTCCAGGCGCGAGCTTACACCATATTATTTCCGTGCATAGAAACCGGTTCATGTTGCCCACAGTATATCTTCTATGAGCTGCTCTCACCGTATGGACATAACGCTACAACTCCCCCGGGCGTGCTCCACATCAATCTTTATCAATTAAGTCGCGAGTTGACTTTCGGCCCGCACCGTGGTGTGGTGCGTGAAAAAGGACCGGGCAAACTCGTGCAGATTGTAAAACCGCGGAATGGATTAGCCGACAGGGTTCCGGTGATTGTCCTGTTGCGGAAACGCGCTTTCATCTGCCCCGTCTACTGATCCTGAATGCTCAAGATCCGGGGATAATTTGACTTGCCTTCAAATTTTAAAATTTCCTGGCAAGTCGGTCGCTGTTTAACGCAACAGGTGCACATAATATTGCCGACGCATGCAGGAGGCGAAGGGGAGAGACAAATCGCAGGGCTGGTTCATCTCCCATAATCCACAGTCTAATTAAATTCGATCTTCATTCCTAAAATTAGGGTTCTCTTGGTATTCAAGCTGTGGCGGCAAACCAGTAACTGCGTCCTAGAATACGGATGAGGTAGATAGATAATGATCTCCCTGCCTTATGGCGGCTCGGCAACAGCAATAATTGGACGAATCATATCTTTGAAGCAAGGACTGTATACCGGGCAGAGGTACACATATAATGTCATGCGCGGCTCGCCAATTATTAACACAGCCACCAAGTACGTCGGTCCAAGCGGCTCCTTGCAGAGATCAACGGGAGCCACACGTAACATGGTGATCGGCCACTTAACGAGGCTGCGCTCCGGCAGCGGCTGCTAACGCCTTGCTTATATCCTGACGACACCGCAGGTGTCACCAGATGTACTATTCAGCATGCCTCGGACCATCGGAAATGTGTTACGAGACTTCGTACTGAGTCGTGGACATGAGGTTCCAATGCTTCTCGGGCTGGTGAAACTCAATGTCCGCATTTAGCAATTTCACCATGCAGACACCTTCCGTCAACAACCGGTAGGGTGCACCGTCCTCGTCTAAAAACGGCAAATATTTCTGTAGCTAAGGTTCGCCAACATTCATTTCGGCCGAAGCTTCAAGGGTACAGGGACTATCCGAATGTAATGGAATGGTGATCGCTCCTATCCGGGTGGAGGTCATGTGGCCAAACCCTCTCCAGTATAGGGACGGGTCTTTTGCGATTCCTAACCAAAGCACGACCTCAGCCTAAAGTTCATTTGTACAGTCTGGTGTATAGGCGGGCTTAGGTTAAAAAAAAGACACACCCGTTTGCTGGGGGGAAGCCTAGCTCCTGTGAGACATGGCGTCACCCCTATGACCATGCATGGGTCAAGGTACAGGTGCGTTGCGGTTATAGAGTAAGGTACCGACCTCTGCAGTCCCGCATGGTACTAGACAACGGCCATAGGCTTCCTTATCTCGCGCGTCCGACCCTGTTTCCGCTTAAAACCTTCAGTAGTTGCTAAGAAACATATTCCTAATCCTAACTAACGCAGGACTGCTGCTAACAATGCGTACTGATTTAGCTCAGACCGCGTATAGCAGGCGGACAGGATTCCGTAGGGATCCGACTTGTCTTTAAAAGGTGAAGCGTTGTTTTTTTAAACCCTGTGCTTCATCATAGCTGCCTTGAAAAGGTAGCGAGACCTGGCCCACTTGACTTGTACACCCACTCGTCTGATGGCCAGTCCCCTACCACATGAGTCGACCCATCACACTGTTAGTAGGCGTCAAAGCATTATCTGCGCCTGCTCCTCAATACTCCCTCAGTCCCGCAGTAGCTCTTCTGGGTGCGTTCAGAGCCCTCTCGAACGTTTCGTCTGCATCGGGTACCCCGTTAAAAGGGGATTCACTTTTGAGTCAGCACCGACGAAGGCGAGAATGTTATCCTTCTCTTGTCTAATCTATTCTCTCCACCCACGGCCCCTATACGAAATCAAGTGGTTTTTATCGCTCGCCCATATGACTAGGGTAGAGCTGCTGAATACTAGAAGAGTGGCTCGACCTTAGAGATTACCATCGGGTTCCCGAATCCTTGGCGCCACAAGCCTTCTTTGATAGTGTTCCCAATAAATCAAGGAGTAGGTCTGAGCTATTCGACACGCGATAGGATTAGTCCGCATCACTTGGTCAGGATTCCACGCCCCCACTGCCAATTGACCGCCTAAGGTTCTTGATTACATCTATCCTAAGAACTTCGCCTGGGTATTCTCCCTATGCGTCCCATTAGGCAAGGTCGTAGGATGATTAAGTTTATTCGCCAGAACTGCGCCTTACTTGCTGCATACGGTACGAATCGCCTGCGCGACGAATTTAGTCTTAAGTCCTTCTATGAAGGAACAATCTTTCATATGTTTGCTATCTTTAACTACAAAAAGTACGCTGGCTTCGCCGTATCCCAGGCCCACGCGAAATGGCAGGTTTATTGGGATAGTGCTTACACAAATCCCCTGGGGTTAATGAATATTGGTGGCGTATAACTAGCATAACTGTACGGTCCCAGATTCGCGGCGCAACCTTGTCTAACCTGTATAGAGCCAACATTTGCATCGGGGGATCGAGGAGACAGCATGAATGTCCGGTTGAAAAGGGGCACGGAGCCTAACACTGTTTCTCTGAGCTGATACCTTAGGCTGGTGTCGCGTTAGGGTTAGCATGGTTAGGCGCGACGCCATTTTTCGGAATGTCGATTGTAGGAACCAACGCAGCCCGCCATTCCTCAAGGAAGGTACTCTAGACTCGTGACTACACCGGCATATGTCTCTCAGCGGTCCGTAAATGCGAATATGACGTATGTGCCCGCCTGAAGATGATCTCGGATACCGCCCCATCGTTCTGAGCCTCATCTAAAGCAACCTCAATAATTAGACCGGCAATGTTACCGTGGTTAAGCTTTATAGGCGCTTGTTCCGAACCACCATTCAACCGTCAGAAAAAAGATATCACGGGGCCCATTTCATTAAACCCGAAGGGTGGAATTTAACGCAGAAGTTATTCGGTTTCACTGTCCTCGACCCACCAACCCAGATTAACGGGTCACTCGATCCGCGTCCGGGCTACGACCGGTTTTGGCGATGGAACTACCAAGCTTCTGCCCGCTTCATGGACTTGTCACCTTTGGTAATCGTAGAATTTAATATTCCGACGACGATGCACACCATGGCTGAGTGATGAAGATTTGGCAACCTACCTTACGGCACCCTCTTTCGTAATTGGTGTGTATAGCGCATAAAGGCCGTCCACAGAATTGCATCTGACATGATGGCGTGATACACCCTAAGGTGACATTAGATTAGTTGGAAGGTGTAGCCTGTGACAATTCCAAGTTTAAACGGCTGGTAGAGATGGCGGCTTTCTACTCGATGAAATGAGGACGACATATCTCGCGCCGCCTACGGTCAACAGGACATAGTCAATTTAGTACGTCTTAAGCCACCGCAATTCGTCCCTTTGCTATTTATACAAGTGGTCACGCCTACTAACAATTGCATGACCAGTTCGAAATCTACTGGGAAAAGACGGTGTGGTTACTCGAAGATAGGTCCCAGTCGAGATCAGAATAGGGTCAGTTACAAATACTAGTTGGCCTGAGAAGATACCGTCCGTTGAGCTAGATGTCGCTGGAGGGTGCAAGAGTCAGATGTGAGCTAGTCCAGTAGCCCTCGCAATTCGCGTAATCCAACACCAACTCTGCCCGAGGATTTGTGCCTCTTTGGGTACGGCAATCAGCGCTCCGGGGTAACGCCGTTGGTATTAGCCACATCATCCATAGTAAGTAGTAAGGATATACACGGAGAGTATCACTAAGAGGTCCAGCCAACAATGTCAGGCTCGTAAGGGTGCTTCTTCGGGAGAGATGACTACTCTCTTCCTAAAAACCGTAACGCACGTCAGAGGGCGATAAGTCTGGATTTTACTGAATTTTCCGGACTACCATAGCACAATCCTACTTGATAGTTGATGTTGTACCTGACCGTTCACGATCATGTCCTCTCCTTTCCGTTTGAGGCCAGCAATGGGCCAGTACCTTCAACAGTATCTTATGTGATGCTAATGAACCTCGAACCCGTCCAGTCCGGCCCAGAGGCCTACCTCAAGCCCACAGCTATTTTTCATGCTCGGGGAAAAATTAAAAACGAGTTCTGTTGATAGCAATGCCGAGTCAACATTACGGTTGCTGGACCCCGATCATTAATTTACGAGTAGCAATCGCGCTCCAAACCAAAAAACCACTCTGTGGAGTCTATTAGTGGAACGGGAACTTTAGAATCACCGGATATGCAGGTGCGAAACAGTGCAATCAACAGGCAATGGCCGGCGCGTTGATCTAAGATGAAAAGTTCCAGCGGGCCTCTTGCGGCGCAACCTTATGTTTGTCCGACATCGAGTATGTCTCAGGTTAACAAGACGCCTACTTTTCCCGGGCATTAGCGTCGGATTGTATGTTGCTCCGCCTACGCCAACGCTTAACAAGTCTACACGAGATCAATATGCCTGACTTGCTTCAGGGATATCGCCTTGGAATGAACTCCTAAGAACCAGCCAACGCCCCTTTTCTCCGCACCCACTTCTCTCATATGGGAACAATATTAAAAAACCTCGTACGCTTTTTCTACAACTCACGCAAATTGAGCGCCGGTTCCTGAAGAACCGGAAGCGGTGGCTAACGTCCCTGAGCACCACGTCGTCCTGTCTTGGAGAGTTCGTTTGAGGTCTACACCGCCAATTAATTGGACATTCTGATCTCCCGAGCCTACACGCTAGTTACTGATCCCATTGATCTTGGACAGGAAAAGACGACGCCCAACAGGGATACCATGCGACGCCGGCGGCTTGAGGTAGGAGTCAACGTCTGCCGCCGTCGGGGTGGTTTACGCTTTTTCTAAGGGGTGAGATTCGAGCAAAGAGGGAGACATAACATTTCTGAAAAATACTCAGGAGCGCACCATACCTGTTGCAGGAGTAAAGGGTACTCCCAGCGATGATTTGACCTCAAGGTGACTCGGGACGGAAGAAATGAGGACCAAGTGAATTTCGCGCACTGTTCCAGAGGGTTTCCGCAGCCCACGGTTGTCGATCGTGGTTGCATTCCTTAGGTCTCAACGACCCTTCGTCTCGTAATCAATCTTTAGAATAATCTACTAGTAGGCCGTACGAGAATAGAGGGCATATCACAGAATTGATCACAGGAGCATGCTTACCGATCTCCTGCTGTGTATGAGTGGCCAAGGCCCCATGTATCGTTTCGCAACTTGTCTGCACGATTAGGAGTTACACTTGTGAGGCCTATTAGATGATTCTTTTGTGTGCAACAACAGCACCGTGAGGGCTGGCGACGGTTGGAGGCATCTTCTGTTCGCAGTCACGTCCCTAGGTTGGCAGCCCCCTGTAGGCACAGATACATTATTAGGGGTTGACGTTTGCTGGCCCGACTTCCAAGTAGCAGGCTACAAGCCAAGACGTGCCAGTCATACAACTGATCGCTGTTCGGAACAGGCTTAAGCTTTTCATATCAAAAAGGGGCCCCAGTCCGGCCACCTTGAAGCTCACGATGTTAAATTCCTCGCTGTATTTAAAATCGCGATGTTGGTTACTGTCCCGAGCGCCAAGGCCCTTCGTCCTTAGCTCAGCCCCAATTATCGGCTATACTATTACTATATTCTCGATACCCTTTAGGACGCGTATCAGGAATCCTCCCTCGAGAATACCCAACGATGCGACTCCTTACAGGCGTCCATGCGACCCCGCATCATGCTTGGTTCCTATCGAATGTAAGTTACGCAATGTATGCCCCACTGTGCACCCGAAAGCCCTAATAGAGGCTGGGGCAGACCGGTGACGGCATATCATAGTACTGGGGAGTCCGACAGGTCTTTTGGTGCCAGGTCAGCGGATTTTTCACCGATTTGCCTCGTATTGTCATACTGGAGTTCTGTTTTGCGCGTTAAGCACCTATGCTATCAAGAGAGCCCCATAACGCACGGTGCATCCTGATGCTCACTTGATTCCCACATCGCGATTGGTCTCCCCTAAGAACTAGTAGACACGGCTGCGGAGTCCCTAATCTCTCCCCTAATCCTACTAGTGAGGACGACCTGTTCGCGGGAGAGGGACACTCGCTGCTGAAATTCCCGACATTCTTGTCCACAACCTATCGCGAGCGGATCAACTGGAGCACAACGATACAGCGCGGGTAGGTCCATCTATTTGTGGTACTTATCTCACCGACCAGAATGCAGAGTGGGTAAGCTTGCGCTGGCCGACGGGCGGACCGCATGGATCTCTAAGGTCCAGCGGTTAATCCTGTGAACGTCGCGGCTAGCGACACATAAGCTACATGATCGACTCGCTCTCCCAACATTGAACCTTGTGAAGGGTCCTATCGACTGAGTAAAGAACGACCTTCCGAGATAGGAAACTCTCGTTATGCCGCACTTCTTCTCCTGGCCGGTAGTAGCTACCCAATTTATCTTGGGGACGGCTGTCCAGATAAGCCCGGTTCGGTTTAACCTTTAAATAAGTCGCGGCAAGTGCGCTCCGCAGCCACATAGGCACCAGCTGCAGAAGGCCGTCTAACGGCGAGATTGCGAATTTGCTGCGAACAATACCTCACTCATCATCGGGCTTCTGAGGCGGAAGCGTCTCGTTGAGTACGAATCTAGTAGCTTCGCTGGGACTCTTGATATATTACTTGAATAAACCACGACTTGTATTGAAAGTTACCTCCGTTTCGGGGCAGGATCGGTACTACTGTAGATATACCAGCGCGCAAGCCTCCCACACCAGGCAGCGACCGCAGCTCCCTATTGGCATCGTGTGTGTAGCGCTTTTGCTATACGCATTTGGTAATTCTATTCTTACGCGATGCAGAATCAACATTAAGAGCAAAGACACTAGATTCCCCGACCCACGTAAATCTAGTTGCAGTTTATTTCATTTAAGGCCGCATGCGACACAGACAGCCCCGGCAAGCGTGCCTTCTGGCCCGGTCCCATATGCGCTAATGCGAATTGCGGCGCATGTTCCCGAGGAGCGATCCTGGTAATGTTATTATCATTACATGTTCCGCTAACCCTCCATCTTCGAGCTGTACAATCTCATACGAACCCATCTCTATAGCCGTTCCATGGACAAGCCTGTAACGGGCGACCCAAGGGGGTAGCGGAAACCCTCTGGCGACTTTGCCCCAAACACAACGTCCTTTCGAAGCTAGTCAGTACTTGATAGATAAGATTTCTGTAGTCCCTGGGTTGACTTACGGGTCCTAAGTACACCAAGATTCCTTACGGTCGTTAGGCGCCGTGTAAAACAAATGCTACCCTGAGCCTGATGATTGGCTGTCCTAGTTCGCCCATCTTCCTATTGACGGCATCCATATGAGGTGGCCAGGGCGTGCTGTTTATGTAAAATAACCTGTCGTACCACGGTCAAAGAGCCTGACAAGAGTCGAATGACCAACCTCCACTAACTGGTTTTACTCGAGTGCAAGACGACTGATTTAAAGGGAACGACATCAAATTTGAGTATACTGTGTCTACCATCAGAATGATAGAGTTGTGCCGTGTTACGCTCAACGAGCGATTTGACACCAAATAATACAGCACCAGTAGTGCGAATCTCATGTTTCACGCTCGGCGCGTAATACTCTTGACCTCACAGGTACGAGGGGTATGCTTAAGAACTGTGAAATGGTGCAGCAAGTTCGAGTCATAAGCAGTACGTTGTACCGTGAAGGCATGGTGAACATCCGTCTAGCTCCGAGCCTAGCCCAAAAACACACTAATGACCCTGCGATTCAGATAACAGGGTCTGAGTTTGCCTATACTTTAAAGATCCACTTTGTGACTATGTCGAGACGTAAGGATCCATACACTCGACCAAGCACACCCCGCTTAACTTCAGGATTAGACGGCAGATCGAATCAAAGCCGCTGTAGCCGCTGATGCTGCACCATCGGAGTGTGGATTAGAAGCCCCGCAACCTTATGCTATATCATACACCGTATCTGATCCTTAAATCTCCCGTATGGAATCTGTTATGATGTGGCATGTAACTTTAGCACTCTCGACGTAATTCGTGTCCGCTCGAGAGTTAGATCGAGACGTCAGTCACACCGGTTCGCATTTGCTCTACCTTCCGGCTCGTTGAATCAGTTGTAGAATATATGCCGAGGTTGTAATAGTGGCAAATTCTTTGCCACAAACTATAATGAACAGAACATCCCGCCATCAAAGTCCCCAATATGCGTGTCTTCTTGGAACTGTCGCTTGTTCTCATTGTCAAAACCTATTCTCTAGCCAACACCCGCTTATACGCCTCCTGGGTCCTGTAAAACATTAGCAATGCGTTCACAAAGTCGTATCCTTCCGGATACAGGTCAGGTCGTGTCCAGAATTCTATCGACATTGACTGTCCAGAGCCGCCTACTTGCCTACGCAACCCCGATAAGGCCACGAGGCGCATCGTGGAGACCTAAAAAACGGACAGTTTCGGTGTGTACCATTCAATTAGATGTGCAGAGACTAATATTAATGCTAGCAGCTGATATTGTGACATCAGCTTCGGTGTGCCGGTCAGTTTAACACTCCCTTGGCGCGTGTAGCTTGGTTAGAACAGACGGTACAGGGGCAGTGTATGGTGTTTGAGCGCATGAAGGGCGCCGAATCCTTCATGACGAGTTGCAGAGGGATAAGTGATTCCAGAAAAGTTTCTAGAGAACACGTCCAGTGTGAGACACGTAATTGTAATAGACCACAAGAGTCAAGGCAATCAACTTACAGATGTGACCCGCGAGCTGTGCATTGTGCCAGAGTCGCAGCCCGCTAAAATTGGGGTGTCCCTCGACCTGGATGGCATCTTGGCGTAATGCTGTGCCACGACCTAGAATCTATCCAGTCGTACTGGAGGCCCACACATTACTAGTTCACACTTACGAATTCCACTATCTAAAGAGTCGCTAATGCGTACGCGTCACCGTAAGGCCCCACACTAGCCCGGGTGTCCGGAGTCCAATTGAGAAATACCTCTATTCCTGAACAATCGACCACCCGGGGGAAC
		</sequence>
    <sequence><taxon idref="Location_3_2_0|34.68482781584466"/>
			TCTCCGGGGCGCCGTATCGAAGGGCTAGGAATTACCAACTCTGCACCGCAGCGATGGGGGATTTTTGTCCTTTGTCTTCAGATTGCCGCCGGGGTGACCCTAAGAATTGGTTCCCTTTTAGAAAATTATATAGACGCGACAACAAGGACAAGAATGCGTCCTTTATAGGGTACAGTACGTAACCTCGTACGGGGCGCTTTCGCGTAAGATCAGCCGACATCCGTGTTTCCTCCACTGAAACACGGCTCCCCGGTGTTGAGAGAAGATAATCTAAATGCACATCGCTTCTTGACAAGTCGTAGAATAAATAAAAACAGGTCCTACGGTCGCGGGGTAAGCACTCCTATCTTTGTTATTCCCCAGCATTGCTGGTCCCCACCCCAGGACTGCTACTTTTGGCCATATCCTAGAAGTTTGTTAATAAGTGTAACAGGGAGTGAACTAGCGATAGATGAGGTTTATTCAGCAACGCTACCGGCCATGTAGAAGCTCACTTCTACGGGCGTGTAGGAAAGTGATCAGCGAGGATAAGAAATTGTGACCATACCAGACCCCACGCAATGCCAGGCGAGGAACTGTGAGTTCAAGCTAATCACTGGCAAATGATCGTAGAGGGCACCTGAAGGGGGAACTATCTAATCCACACCTACTTATATGCGAAAGTTACTTAGTGTACCTCTCTTGGGCGGCGGCGCGTGCATACGTTAACAAGGGCACACGTGTGGCTCGGCAACCATAAGAAGTAGACCTAACGAAATCCAAAGTTGACTGTTAGAATCCGCAGCATATGTGTCTACTGAACTTAGTGCGTCCCGGCTTAGCGCTGAGCCCCTCGCTGATAGTGGAACGCGTAATCCGGGAACGCGATTGTCGCACCGGTTATGTGATTACGGCACGTAGGAAGAGTTTCCTAATCGATAGGTGCTTAGCAGTCGTCTCTGCCACGTTATTATTCCTACCAACACGACTGTCGTATTAATCTAGCCTTCTTGTACTAAGCGACATGACAGGCCTTTCCACGCCACGTGGTGGACTCGAATGTTTACGCGGATGTCAGTTTCGTGCGGACTCCGTATAACCGACCACGACGGTCTCACCGGCAAGTTGAGGACCGCTCCTAATGCCTGTCGGCCATTTACAGGTTATAGCACAACGTCTATGTCTCGACCCGAGGCCTTAATGGGACGCGCTCCCATCTTTCGGTCTGAGTGCTCTGGTGACAACCAGAAGGCATAGAGTTCTTTTGGTCCTGGAACATCCACGATCCATTGACGGTCGCTACGCAAAGCAACAGAACGCGTCCCGCACTCGGCCTGCCTTATGCAACTAGTATCACTGGTTTACTTAGTATGTTAAGGTTCTTGCCACCAACTATCCATCCTCAATTGCATTAACGGCATGCACTATCATACGTGATTAAGCAGTAATCGTCCTTGTTGTGAGGCTTTAACTTTGACCACGGATGGCTGCAAACCACGTACCGAGAAGTCTGGAGCTCGCGACACCTGACTTAGGGAAATCAGTTCACAGTTAAATGTAATAGTTTATTCAAAGGAATCAGTCGATTTAGTCACCGGGTATCGGGCCGTGCTCTCCGAGAGACATAATACTCGCAAGAGAGGAAGACCCTGTATTGGAATAGTATTTCGATATGATATCGAATCTAGCGCTTAGTGACTCTCGCCCACTAATATGTTCTCGCCGCACACTTAGTTCAAGAGCCGATTTGTGAGAGCCGCTACTCGGCTAAGTTAATGACGGCGGGCGCAAATCTATTAGCCGACCCCCAGGCACTATGATTTCTCAGCTCACACTTTTTATTGCCCTAGGCATTAGGGGTCTGTCAATTGCCGCATGTGGTTTTAGTGTGTGAGCATAGTGAACGGAGTTAGAGCCAAATAAGAGTACGGGCCAGATACTTTAGCTCCCGCGCGGGCTCAACTTTTGATCCGATGTGCCCCTAGCAAGCACAAGTACCGTGCTAAGCTACTAGGGTAAATGCCCCGCTTCAGATCCGGTATACGTAGGACCGTAATTTCATAGATGACGTTAAGCACTAACCAATGTCCCCCTCAGGACTGACCTGACCGACAATTCAGCACTGCTACGAATGTGCCCAGCAACCCACACAATATTAACCCCCCGCTGGGTACCATTTCCAGCGCCCCCCTAGCGTACATCTTTGGCCCGGAGTCGTGTTCGGACATTGCAATTGACCTTGTCTCCCAGACTTCTTTGGCCGCATTGTAATACAGAGCGCGAACTACAAAAAGGCCATTTCGGAGTAAAGTGTCCCCGGGTAAGACTAGAGCAACGTAGTAACTACTAGGATAGAGGCAACCAAAGCATTAGTTGAAACAAGCTCCCAATGATCGCGGGTCGTGCCTTCTTCGGCGTAATCTTGAAGGAAAGTTCATGTCAACATGTACCCGCTCTATGGAGTGAACAAGAGATCTCAACGCGGTGCCTGCTTGTCCTACTAAAAACTCTCTATAATCTAGTTTGCCTTAGCTTATATCTTTAGCTTCATTTACGAGCTCCCGCGTCGTATGCGAATACAACTTGTCACAATACAGTTACTAGAAGTAGCGGGACCCATTTTCGAACGCTGGATAATGGGATTAATGAACCCAGAGGCACTAAAATTGTATGGATCTTCTGTGCGGGTCTTTACAACTAGGCACAAGCTCGTCGTACCGTGGTCCCTCCGCACTTACTCATAGCAACCCATTCTGCCCCAACAGAGCTCACTTGCTGACGGGACTCTGCATACACTCGTGTTAGGGCCTTGTATGTCGTCGCTTGTTCATGGTGGAATGCGCACAACGACACATAAGGCTGCCCTTTGTTGCTCTGTACAAATACCCCCCGTGATAGCGTCGTCTTTTGTTCGGGGCAGTAGTTTCCGTGCGGCATTTGCGTGAGGTGGACCTGTGTCGAAGTCGTCGCGTGCTGAGACCGTTAATGTCTCGAGTCGCTCGAGTAGTGAAATTTACAAGGGCTTAGCGGGCGGAGGATAGTACTCTTTATGCATCAGGTGCGGTGCATTCTGTTCCTCTCATTTTATTGCCCATCAGTAGGGAGAGATTTGCGGGTAATGGACACTCGGTACCCCAAAGCTTATGGGGCTTTGGACCTACAAGCACATGTGTTCGCGTTGTCCGATGTTGAACCTGGAGTGGGGTCATTTATATTTACTCTTCTAGGATGACAAAGTTGTCTTTCACATTTCCACGAAGCCCGCACTGTCGACGCAACTCTTACAGCGTTTGTCAAGTCGGAGAAGATCACTCTGTTCGAAGAATGCGCTCTAAAATCGCTTTGAGCTCGGAAGCGCTGTTGCGTCCTTGTAGGAAGGCTGTCAGAACTCTCGGGCATAAGCGTCTGACCCCTGCATTTCGGGCATGGTCTTACTTGTAACACATGGTTAGTTATACGGATACAGAGCCGTCATCGCTAAGGACGTCGTGCCGCACACGTGGGTAACTTGCGAGGTGCTAAACTGTAGAGTTCTTCATTGGGCACACACCTCGGTACCGTATCGGACTTACCAGTACTAAAGTCGGCTTGACTGTAGATACGCACACTTGAACATACGGCGTGTGGCTACGCTGCAAAGAAGTGCCAGGGCAAGCAGAATTCAGTGTGCTTAACGTATGGCATTTTTGATGGCGAGTTTACAACGGAGCAGTTGTATCTATTAATCCCTGGATAGAGGTATTTGGTTCAGACAGGTAAATGCATTTTGAAACGCATTAAGTGAGCCCGATTCAGACCAACGGTTCGGTTTGGAATAAAACTGGTTATTGCCTCCCACGGGTCTTTTCTCCTGCTCTAGTGGTACGCTAACATCTACTATGGTCACTCTTAGTGGCAAGGGGCCTACATAGCGGTCCATCCGAGCGAAGTGCAAGTTGTGGCGGGCGTTCTTGTGCCCTTGTAAGCCGCTCAATAGAGGTGACTTTAGATAAGGACGCTCTGATACGCCATTCAAAACCAGGGTGCTTATTTCTCCACAGGTATTTTCAACAACGGGCATTGCCCACGCACGGACAATTGGGAACATCCCACGCCGTTACGCATGTCTCTGCGTGACGCTATGTCCCATCTACCGATAGCGTAACCGGACGGAATGTGCGTATGCCTAAAGTGTCATCACTCAATATGTGAACGATAGCGTTTGCGCATAGAGCGAAAATATCTACTCCACAGTGGATGGCGAGATACAAGTCTTCGCGCGCTCGTTAGCAGCACATAGACGCTGCACTGCTGAGCCGTATGATGGACAGCCGTGTGTGATTAGGAAGTTGAACAAGGAATCTACGCACGCGCGTGTGGTGCCTTCGATGAGCCCACCCTGTAATTCGCAGTCGACGGGATTCTCCTAATGCAGAGAGGTAAACGATTTTCAAAGACCTGTCGGACCTGGGACATAACCGGGGAACAGAAAGTCATGCCTCGGCCCCTCGCCACAGGGATAACGGTTCGCGAGCGATTTGACGGAGTGGAGTTGCACCTAATGCACAGGCCGAATCCTGGATTAACGGTGGTCGCGGGCCGCCTTAGGCCGCAAAGCCATACTCACGGTCCAGCGGTCTGATCGGACCCTGCCGGGGACCTGGTTTACGCGCATAACCAGTGTATCGCAGTTAGCGCCGGTAAAAGGCGAAGATGTACCTAGGACGGTTATGGTACACTACGAGTCTGAAGGTATAGGGAGGCTATCCCAGGGATGGAACGGCCCCCAGAAACAGTGTATCCCGTCCAACAATGAGCTGGGTTGCTATCGAATCGAAAATGCCTCGGCTTCCCTAATTCGTCATGGATACACCAAACCAGATTCACATGCGTAGCTCTTTTGGTTTCCCATCTAGAACGGATATGGTGGTTCCCCTAACCACGTCGCAGATTGTACTATACCCCAGCTGACGTTCCAGGCGCGAGCTTACACCATATTATTTCCGTGCATAGAAACCGGTTCATGTTGCCCACAGTATATCTTCTATGAGCTGCTCTCACCGTATGGACATAACGCTACAACTCCCCCGGGCGTGCTCCACATCAATCTTTATCAATTAAGTCGCGAGTTGACTTTCGGCCCGCACCGTGGTGTGGTGCGTGAAAAAGGACCGGGCAAACTCGTGCAGATTGTAAAACCGCGGAATGGATTAGCCGACAGGGTTCCGGTGATTGTCCTGTTGCGGAAACGCGCTTTCATCTGCCCCGTCTACTGATCCTGAATGCTCAAGATCCGGGGATAATTTGACTTGCCTTCAAATTTTAAAATTTCCTGGCAAGTCGGTCGCTGTTTAACGCAACAGGTGCACATAATATTGCCGACGCATGCAGGAGGCGAAGGGGAGAGACAAATCGCAGGGCTGGTTCATCTCCCATAATCCACAGTCTAATTAAATTCGATCTTCATTCCTAAAATTAGGGTTCTCTTGGTATTCAAGCTGTGGCGGCAAACCAGTAACTGCGTCCTAGAATACGGATGAGGTAGATAGATAATGATCTCCCTGCCTTATGGCGGCTCGGCAACAGCAATAATTGGACGAATCATATCTTTGAAGCAAGGACTGTATACCGGGCAGAGGTACACATATAATGTCATGCGCGGCTCGCCAATTATTAACACAGCCACCAAGTACGTCGGTCCAAGCGGCTCCTTGCAGAGATCAACGGGAGCCACACGTAACATGGTGATCGGCCACTTAACGAGGCTGCGCTCCGGCAGCGGCTGCTAACGCCTTGCTTATATCCTGACGACACCGCAGGTGTCACCAGATGTACTATTCAGCATGCCTCGGACCATCGGAAATGTGTTACGAGACTTCGTACTGAGTCGTGGACATGAGGTTCCAATGCTTCTCGGGCTGGTGAAACTCAATGTCCGCATTTAGCAATTTCACCATGCAGACACCTTCCGTCAACAACCGGTAGGGTGCACCGTCCTCGTCTAAAAACGGCAAATATTTCTGTAGCTAAGGTTCGCCAACATTCATTTCGGCCGAAGCTTCAAGGGTACAGGGACTATCCGAATGTAATGGAATGGTGATCGCTCCTATCCGGGTGGAGGTCATGTGGCCAAACCCTCTCCAGTATAGGGACGGGTCTTTTGCGATTCCTAACCAAAGCACGACCTCAGCCTAAAGTTCATTTGTACAGTCTGGTGTATAGGCGGGCTTAGGTTAAAAAAAAGACACACCCGTTTGCTGGGGGGAAGCCTAGCTCCTGTGAGACATGGCGTCACCCCTATGACCATGCATGGGTCAAGGTACAGGTGCGTTGCGGTTATAGAGTAAGGTACCGACCTCTGCAGTCCCGCATGGTACTAGACAACGGCCATAGGCTTCCTTATCTCGCGCGTCCGACCCTGTTTCCGCTTAAAACCTTCAGTAGTTGCTAAGAAACATATTCCTAATCCTAACTAACGCAGGACTGCTGCTAACAATGCGTACTGATTTAGCTCAGACCGCGTATAGCAGGCGGACAGGATTCCGTAGGGATCCGACTTGTCTTTAAAAGGTGAAGCGTTGTTTTTTTAAACCCTGTGCTTCATCATAGCTGCCTTGAAAAGGTAGCGAGACCTGGCCCACTTGACTTGTACACCCACTCGTCTGATGGCCAGTCCCCTACCACATGAGTCGACCCATCACACTGTTAGTAGGCGTCAAAGCATTATCTGCGCCTGCTCCTCAATACTCCCTCAGTCCCGCAGTAGCTCTTCTGGGTGCGTTCAGAGCCCTCTCGAACGTTTCGTCTGCATCGGGTACCCCGTTAAAAGGGGATTCACTTTTGAGTCAGCACCGACGAAGGCGAGAATGTTATCCTTCTCTTGTCTAATCTATTCTCTCCACCCACGGCCCCTATACGAAATCAAGTGGTTTTTATCGCTCGCCCATATGACTAGGGTAGAGCTGCTGAATACTAGAAGAGTGGCTCGACCTTAGAGATTACCATCGGGTTCCCGAATCCTTGGCGCCACAAGCCTTCTTTGATAGTGTTCCCAATAAATCAAGGAGTAGGTCTGAGCTATTCGACACGCGATAGGATTAGTCCGCATCACTTGGTCAGGATTCCACGCCCCCACTGCCAATTGACCGCCTAAGGTTCTTGATTACATCTATCCTAAGAACTTCGCCTGGGTATTCTCCCTATGCGTCCCATTAGGCAAGGTCGTAGGATGATTAAGTTTATTCGCCAGAACTGCGCCTTACTTGCTGCATACGGTACGAATCGCCTGCGCGACGAATTTAGTCTTAAGTCCTTCTATGAAGGAACAATCTTTCATATGTTTGCTATCTTTAACTACAAAAAGTACGCTGGCTTCGCCGTATCCCAGGCCCACGCGAAATGGCAGGTTTATTGGGATAGTGCTTACACAAATCCCCTGGGGTTAATGAATATTGGTGGCGTATAACTAGCATAACTGTACGGTCCCAGATTCGCGGCGCAACCTTGTCTAACCTGTATAGAGCCAACATTTGCATCGGGGGATCGAGGAGACAGCATGAATGTCCGGTTGAAAAGGGGCACGGAGCCTAACACTGTTTCTCTGAGCTGATACCTTAGGCTGGTGTCGCGTTAGGGTTAGCATGGTTAGGCGCGACGCCATTTTTCGGAATGTCGATTGTAGGAACCAACGCAGCCCGCCATTCCTCAAGGAAGGTACTCTAGACTCGTGACTACACCGGCATATGTCTCTCAGCGGTCCGTAAATGCGAATATGACGTATGTGCCCGCCTGAAGATGATCTCGGATACCGCCCCATCGTTCTGAGCCTCATCTAAAGCAACCTCAATAATTAGACCGGCAATGTTACCGTGGTTAAGCTTTATAGGCGCTTGTTCCGAACCACCATTCAACCGTCAGAAAAAAGATATCACGGGGCCCATTTCATTAAACCCGAAGGGTGGAATTTAACGCAGAAGTTATTCGGTTTCACTGTCCTCGACCCACCAACCCAGATTAACGGGTCACTCGATCCGCGTCCGGGCTACGACCGGTTTTGGCGATGGAACTACCAAGCTTCTGCCCGCTTCATGGACTTGTCACCTTTGGTAATCGTAGAATTTAATATTCCGACGACGATGCACACCATGGCTGAGTGATGAAGATTTGGCAACCTACCTTACGGCACCCTCTTTCGTAATTGGTGTGTATAGCGCATAAAGGCCGTCCACAGAATTGCATCTGACATGATGGCGTGATACACCCTAAGGTGACATTAGATTAGTTGGAAGGTGTAGCCTGTGACAATTCCAAGTTTAAACGGCTGGTAGAGATGGCGGCTTTCTACTCGATGAAATGAGGACGACATATCTCGCGCCGCCTACGGTCAACAGGACATAGTCAATTTAGTACGTCTTAAGCCACCGCAATTCGTCCCTTTGCTATTTATACAAGTGGTCACGCCTACTAACAATTGCATGACCAGTTCGAAATCTACTGGGAAAAGACGGTGTGGTTACTCGAAGATAGGTCCCAGTCGAGATCAGAATAGGGTCAGTTACAAATACTAGTTGGCCTGAGAAGATACCGTCCGTTGAGCTAGATGTCGCTGGAGGGTGCAAGAGTCAGATGTGAGCTAGTCCAGTAGCCCTCGCAATTCGCGTAATCCAACACCAACTCTGCCCGAGGATTTGTGCCTCTTTGGGTACGGCAATCAGCGCTCCGGGGTAACGCCGTTGGTATTAGCCACATCATCCATAGTAAGTAGTAAGGATATACACGGAGAGTATCACTAAGAGGTCCAGCCAACAATGTCAGGCTCGTAAGGGTGCTTCTTCGGGAGAGATGACTACTCTCTTCCTAAAAACCGTAACGCACGTCAGAGGGCGATAAGTCTGGATTTTACTGAATTTTCCGGACTACCATAGCACAATCCTACTTGATAGTTGATGTTGTACCTGACCGTTCACGATCATGTCCTCTCCTTTCCGTTTGAGGCCAGCAATGGGCCAGTACCTTCAACAGTATCTTATGTGATGCTAATGAACCTCGAACCCGTCCAGTCCGGCCCAGAGGCCTACCTCAAGCCCACAGCTATTTTTCATGCTCGGGGAAAAATTAAAAACGAGTTCTGTTGATAGCAATGCCGAGTCAACATTACGGTTGCTGGACCCCGATCATTAATTTACGAGTAGCAATCGCGCTCCAAACCAAAAAACCACTCTGTGGAGTCTATTAGTGGAACGGGAACTTTAGAATCACCGGATATGCAGGTGCGAAACAGTGCAATCAACAGGCAATGGCCGGCGCGTTGATCTAAGATGAAAAGTTCCAGCGGGCCTCTTGCGGCGCAACCTTATGTCTGTCCGACATCGAGTATGTCTCAGGTTAACAAGACGCCTACTTTTCCCGGGCATTAGCGTCGGATTGTATGTTGCTCCGCCTACGCCAACGCTTAACAAGTCTACACGAGATCAATATGCCTGACTTGCTTCAGGGATATCGCCTTGGAATGAACTCCTAAGAACCAGCCAACGCCCCTTTTCTCCGCACCCACTTCTCTCATATGGGAACAATATTAAAAAACCTCGTACGCTTTTTCTACAACTCACGCAAATTGAGCGCCGGTTCCTGAAGAACCGGAAGCGGTGGCTAACGTCCCTGAGCACCACGTCGTCCTGTCTTGGAGAGTTCGTTTGAGGTCTACACCGCCAATTAATTGGACATTCTGATCTCCCGAGCCTACACGCTAGTTACTGATCCCATTGATCTTGGACAGGAAAAGACGACGCCCAACAGGGATACCATGCGACGCCGGCGGCTTGAGGTAGGAGTCAACGTCTGCCGCCGTCGGGGTGGTTTACGCTTTTTCTAAGGGGTGAGATTCGAGCAAAGAGGGAGACATAACATTTCTGAAAAATACTCAGGAGCGCACCATACCTGTTGCAGGAGTAAAGGGTACTCCCAGCGATGATTTGACCTCAAGGTGACTCGGGACGGAAGAAATGAGGACCAAGTGAATTTCGCGCACTGTTCCAGAGGGTTTCCGCAGCCCACGGTTGTCGATCGTGGTTGCATTCCTTAGGTCTCAACGACCCTTCGTCTCGTAATCAATCTTTAGAATAATCTACTAGTAGGCCGTACGAGAATAGAGGGCATATCACAGAATTGATCACAGGAGCATGCTTACCGATCTCCTGCTGTGTATGAGTGGCCAAGGCCCCATGTATCGTTTCGCAACTTGTCTGCACGATTAGGAGTTACACTTGTGAGGCCTATTAGATGATTCTTTTGTGTGCAACAACAGCACCGTGAGGGCTGGCGACGGTTGGAGGCATCTTCTGTTCGCAGTCACGTCCCTAGGTTGGCAGCCCCCTGTAGGCACAGATACATTATTAGGGGTTGACGTTTGCTGGCCCGACTTCCAAGTAGCAGGCTACAAGCCAAGACGTGCCAGTCATACAACTGATCGCTGTTCGGAACAGGCTTAAGCTTTTCATATCAAAAAGGGGCCCCAGTCCGGCCACCTTGAAGCTCACGATGTTAAATTCCTCGCTGTATTTAAAATCGCGATGTTGGTTACTGTCCCGAGCGCCAAGGCCCTTCGTCCTTAGCTCAGCCCCAATTATCGGCTATACTATTACTATATTCTCGATACCCTTTAGGACGCGTATCAGGAATCCTCCCTCGAGAATACCCAACGATGCGACTCCTTACAGGCGTCCATGCGACCCCGCATCATGCTTGGTTCCTATCGAATGTAAGTTACGCAATGTATGCCCCACTGTGCACCCGAAAGCCCTAATAGAGGCTGGGGCAGACCGGTGACGGCATATCATAGTACTGGGGAGTCCGACAGGTCTTTTGGTGCCAGGTCAGCGGATTTTTCACCGATTTGCCTCGTATTGTCATACTGGAGTTCTGTTTTGCGCGTTAAGCACCTATGCTATCAAGAGAGCCCCATAACGCACGGTGCATCCTGATGCTCACTTGATTCCCACATCGCGATTGGTCTCCCCTAAGAACTAGTAGACACGGCTGCGGAGTCCCTAATCTCTCCCCTAATCCTACTAGTGAGGACGACCTGTTCGCGGGAGAGGGACACTCGCTGCTGAAATTCCCGACATTCTTGTCCACAACCTATCGCGAGCGGATCAACTGGAGCACAACGATACAGCGCGGGTAGGTCCATCTATTTGTGGTACTTATCTCACCGACCAGAATGCAGAGTGGGTAAGCTTGCGCTGGCCGACGGGCGGACCGCATGGATCTCTAAGGTCCAGCGGTTAATCCTGTGAACGTCGCGGCTAGCGACACATAAGCTACATGATCGACTCGCTCTCCCAACATTGAACCTTGTGAAGGGTCCTATCGACTGAGTAAAGAACGACCTTCCGAGATAGGAAACTCTCGTTATGCCGCACTTCTTCTCCTGGCCGGTAGTAGCTACCCAATTTATCTTGGGGACGGCTGTCCAGATAAGCCCGGTTCGGTTTAACCTTTAAATAAGTCGCGGCAAGTGCGCTCCGCAGCCACATAGGCACCAGCTGCAGAAGGCCGTCTAACGGCGAGATTGCGAATTTGCTGCGAACAATACCTCACTCATCATCGGGCTTCTGAGGCGGAAGCGTCTCGTTGAGTACGAATCTAGTAGCTTCGCTGGGACTCTTGATATATTACTTGAATAAACCACGACTTGTATTGAAAGTTACCTCCGTTTCGGGGCAGGATCGGTACTACTGTAGATATACCAGCGCGCAAGCCTCCCACACCAGGCAGCGACCGCAGCTCCCTATTGGCATCGTGTGTGTAGCGCTTTTGCTATACGCATTTGGTAATTCTATTCTTACGCGATGCAGAATCAACATTAAGAGCAAAGACACTAGATTCCCCGACCCACGTAAATCTAGTTGCAGTTTATTTCATTTAAGGCCGCATGCGACACAGACAGCCCCGGCAAGCGTGCCTTCTGGCCCGGTCCCATATGCGCTAATGCGAATTGCGGCGCATGTTCCCGAGGAGCGATCCTGGTAATGTTATTATCATTACATGTTCCGCTAACCCTCCATCTTCGAGCTGTACAATCTCATACGAACCCATCTCTATAGCCGTTCCATGGACAAGCCTGTAACGGGCGACCCAAGGGGGTAGCGGAAACCCTCTGGCGACTTTGCCCCAAACACAACGTCCTTTCGAAGCTAGTCAGTACTTGATAGATAAGATTTCTGTAGTCCCTGGGTTGACTTACGGGTCCTAAGTACACCAAGATTCCTTACGGTCGTTAGGCGCCGTGTAAAACAAATGCTACCCTGAGCCTGATGATTGGCTGTCCTAGTTCGCCCATCTTCCTATTGACGGCATCCATATGAGGTGGCCAGGGCGTGCTGTTTATGTAAAATAACCTGTCGTACCACGGTCAAAGAGCCTGACAAGAGTCGAATGACCAACCTCCACTAACTGGTTTTACTCGAGTGCAAGACGACTGATTTAAAGGGAACGACATCAAATTTGAGTATACTGTGTCTACCATCAGAATGATAGAGTTGTGCCGTGTTACGCTCAACGAGCGATTTGACACCAAATAATACAGCACCAGTAGTGCGAATCTCATGTTTCACGCTCGGCGCGTAATACTCTTGACCTCACAGGTACGAGGGGTATGCTTAAGAACTGTGAAATGGTGCAGCAAGTTCGAGTCATAAGCAGTACGTTGTACCGTGAAGGCATGGTGAACATCCGTCTAGCTCCGAGCCTAGCCCAAAAACACACTAATGACCCTGCGATTCAGATAACAGGGTCTGAGTTTGCCTATACTTTAAAGATCCACTTTGTGACTATGTCGAGACGTAAGGATCCATACACTCGACCAAGCACACCCCGCTTAACTTCAGGATTAGACGGCAGATCGAATCAAAGCCGCTGTAGCCGCTGATGCTGCACCATCGGAGTGTGGATTAGAAGCCCCGCAACCTTATGCTATATCATACACCGTATCTGATCCTTAAATCTCCCGTATGGAATCTGTTATGATGTGGCATGTAACTTTAGCACTCTCGACGTAATTCGTGTCCGCTCGAGAGTTAGATCGAGACGTCAGTCACACCGGTTCGCATTTGCTCTACCTTCCGGCTCGTTGAATCAGTTGTAGAATATATGCCGAGGTTGTAATAGTGGCAAATTCTTTGCCACAAACTATAATGAACAGAACATCCCGCCATCAAAGTCCCCAATATGCGTGTCTTCTTGGAACTGTCGCTTGTTCTCATTGTCAAAACCTATTCTCTAGCCAACACCCGCTTATACGCCTCCTGGGTCCTGTAAAACATTAGCAATGCGTTCACAAAGTCGTATCCTTCCGGATACAGGTCAGGTCGTGTCCAGAATTCTATCGACATTGACTGTCCAGAGCCGCCTACTTGCCTACGCAACCCCGATAAGGCCACGAGGCGCATCGTGGAGACCTAAAAAACGGACAGTTTCGGTGTGTACCATTCAATTAGATGTGCAGAGACTAATATTAATGCTAGCAGCTGATATTGTGACATCAGCTTCGGTGTGCCGGTCAGTTTAACACTCCCTTGGCGCGTGTAGCTTGGTTAGAACAGACGGTACAGGGGCAGTGTATGGTGTTTGAGCGCATGAAGGGCGCCGAATCCTTCATGACGAGTTGCAGAGGGATAAGTGATTCCAGAAAAGTTTCTAGAGAACACGTCCAGTGTGAGACACGTAATTGTAATAGACCACAAGAGTCAAGGCAATCAACTTACAGATGTGACCCGCGAGCTGTGCATTGTGCCAGAGTCGCAGCCCGCTAAAATTGGGGTGTCCCTCGACCTGGATGGCATCTTGGCGTAATGCTGTGCCACGACCTAGAATCTATCCAGTCGTACTGGAGGCCCACACAGTACTAGTTCACACTTACGAATTCCACTATCTAAAGAGTCGCTAATGCGTACGCGTCACCGTAAGGCCCCACACTAGCCCGGGTGTCCGGAGTCCAATTGAGAAATACCTCTATTCCTGAACAATCGACCACCCGGGGGAAC
		</sequence>
    <sequence><taxon idref="Location_0_1_1|24.76114456319214"/>
			TCTCCGGGGCGCCGTATCGAAGGGCTAGGAATTACCAACTCTGCACCGCAGCGATGGGGGATTTTTGTCCTTTGTCTTCAGATTGCCGCCGGGGTGACCCTAAGAATTGGTTCCCTTTTAGAAAATTATATAGACGCGACAACAAGGACAAGAATGCGTCCTTTATAGGGTACAGTACGTAACCTCGTACGGGGCGCTTTCGCGTAAGATCAGCCGACATCCGTGTTTCCTCCACTGAAACACGGCTCCCCGGTGTTGAGAGAAGATAATCTAAATGCACATCGCTTCTTGACAAGTCGTAGAATAAATAAAAACAGGTCCTACGGTCGCGGGGTAAGCACTCCTATCTTTGTTATTCCCCAGCATTGCTGGTCCCCACCCCAGGACTGCTACTTTTGGCCATATCCTAGAAGTTTGTTAATAAGTGTAACAGGGAGTGAACTAGCGATAGATGAGGTTTATTCAGCAACGCTACCGGCCATGTAGAAGCTCACTTCTACGGGCGTGTAGGAAAGTGATCAGCGAGGATAAGAAATTGTGACCATACCAGACCCCACGCAATGCCAGGCGAGGAACTGTGAGTTCAAGCTAATCACTGGCAAATGATCGTAGAGGGCACCTGAAGGGGGAACTATCTAATCCACACCTACTTATATGCGAAAGTTACTTAGTGTACCTCTCTTGGGCGGCGGCGCGTGCATACGTTAACAAGGGCACACGTGTGGCTCGGCAACCATAAGAAGTAGACCTAACGAAATCCAAAGTTGACTGTTAGAATCCGCAGCATATGTGTCTACTGAACTTAGTGCGTCCCGGCTTAGCGCTGAGCCCCTCGCTGATAGTGGAACGCGTAATCCGGGAACGCGATTGTCGCACCGGTTATGTGATTACGGCACGTAGGAAGAGTTTCCTAATCGATAGGTGCTTAGCAGTCGTCTCTGCCACGTTATTATTCCTACCAACACGACTGTCGTATTAATCTAGCCTTCTTGTACTAAGCGACATGACAGGCCTTTCCACGCCACGTGGTGGACTCGAATGTTTACGCGGATGTCAGTTTCGTGCGGACTCCGTATAACCGACCACGACGGTCTCACCGGCAAGTTGAGGACCGCTCCTAATGCCTGTCGGCCATTTACAGGTTATAGCACAACGTCTATGTCTCGACCCGAGGCCTTAATGGGACGCGCTCCCATCTTTCGGTCTGAGTGCTCTGGTGACAACCAGAAGGCATAGAGTTCTTTTGGTCCTGGAACATCCACGATCCATTGACGGTCGCTACGCAAAGCAACAGAACGCGTCCCGCACTCGGCCTGCCTTATGCAACTAGTATCACTGGTTTACTTAGTATGTTAAGGTTCTTGCCACCAACTATCCATCCTCAATTGCATTAACGGCATGCACTATCATACGTGATTAAGCAGTAATCGTCCTTGTTGTGAGGCTTTAACTTTGACCACGGATGGCTGCAAACCACGTACCGAGAAGTCTGGAGCTCGCGACACCTGACTTAGGGAAATCAGTTCACAGTTAAATGTAATAGTTTATTCAAAGGAATCAGTCGATTTAGTCACCGGGTATCGGGCCGTGCTCTCCGAGAGACATAATACTCGCAAGAGAGGAAGACCCTGTATTGGAATAGTATTTCGATATGATATCGAATCTAGCGCTTAGTGACTCTCGCCCACTAATATGTTCTCGCCGCACACTTAGTTCAAGAGCCGATTTGTGAGAGCCGCTACTCGGCTAAGTTAATGACGGCGGGCGCAAATCTATTAGCCGACCCCCAGGCACTATGATTTCTCAGCTCACACTTTTTATTGCCCTAGGCATTAGGGGTCTGTCAATTGCCGCATGTGGTTTTAGTGTGTGAGCATAGTGAACGGAGTTAGAGCCAAATAAGAGTACGGGCCAGATACTTTAGCTCCCGCGCGGGCTCAACTTTTGATCCGATGTGCCCCTAGCAAGCACAAGTACCGTGCTAAGCTACTAGGGTAAATGCCCCGCTTCAGATCCGGTATACGTAGGACCGTAATTTCATAGATGACGTTAAGCACTAACCAATGTCCCCCTCAGGACTGACCTGACCGACAATTCAGCACTGCTACGAATGTGCCCAGCAACCCACACAATATTAACCCCCCGCTGGGTACCATTTCCAGCGCCCCCCTAGCGTACATCTTTGGCCCGGAGTCGTGTTCGGACATTGCAATTGACCTTGTCTCCCAGACTTCTTTGGCCGCATTGTAATACAGAGCGCGAACTACAAAAAGGCCATTTCGGAGTAAAGTGTCCCCGGGTAAGACTAGAGCAACGTAGTAACTACTAGGATAGAGGCAACCAAAGCATTAGTTGAAACAAGCTCCCAATGATCGCGGGTCGTGCCTTCTTCGGCGTAATCTTGAAGGAAAGTTCATGTCAACATGTACCCGCTCTATGGAGTGAACAAGAGATCTCAACGCGGTGCCTGCTTGTCCTACTAAAAACTCTCTATAATCTAGTTTGCCTTAGCTTATATCTTTAGCTTCATTTACGAGCTCCCGCGTCGTATGCGAATACAACTTGTCACAATACAGTTACTAGAAGTAGCGGGACCCATTTTCGAACGCTGGATAATGGGATTAATGAACCCAGAGGCACTAAAATTGTATGGATCTTCTGTGCGGGTCTTTACAACTAGGCACAAGCTCGTCGTACCGTGGTCCCTCCGCACTTACTCATAGCAACCCATTCTGCCCCAACAGAGCTCACTTGCTGACGGGACTCTGCATACACTCGTGTTAGGGCCTTGTATGTCGTCGCTTGTTCATGGTGGAATGCGCACAACGACACATAAGGCTGCCCTTTGTTGCTCTGTACAAATACCCCCCGTGATAGCGTCGTCTTTTGTTCGGGGCAGTAGTTTCCGTGCGGCATTTGCGTGAGGTGGACCTGTGTCGAAGTCGTCGCGTGCTGAGACCGTTAATGTCTCGAGTCGCTCGAGTAGTGAAATTTACAAGGGCTTAGCGGGCGGAGGATAGTACTCTTTATGCATCAGGTGCGGTGCATTCTGTTCCTCTCATTTTATTGCCCATCAGTAGGGAGAGATTTGCGGGTAATGGACACTCGGTACCCCAAAGCTTATGGGGCTTTGGACCTACAAGCACATGTGTTCGCGTTGTCCGATGTTGAACCTGGAGTGGGGTCATTTATATTTACTCTTCTAGGATGACAAAGTTGTCTTTCACATTTCCACGAAGCCCGCACTGTCGACGCAACTCTTACAGCGTTTGTCAAGTCGGAGAAGATCACTCTGTTCGAAGAATGCGCTCTAAAATCGCTTTGAGCTCGGAAGCGCTGTTGCGTCCTTGTAGGAAGGCTGTCAGAACTCTCGGGCATAAGCGTCTGACCCCTGCATTTCGGGCATGGTCTTACTTGTAACACATGGTTAGTTATACGGATACAGAGCCGTCATCGCTAAGGACGTCGTGCCGCACACGTGGGTAACTTGCGAGGTGCTAAACTGTAGAGTTCTTCATTGGGCACACACCTCGGTACCGTATCGGACTTACCAGTACTAAAGTCGGCTTGACTGTAGATACGCACACTTGAACATACGGCGTGTGGCTACGCTGCAAAGAAGTGCCAGGGCAAGCAGAATTCAGTGTGCTTAACGTATGGCATTTTTGATGGCGAGTTTACAACGGAGCAGTTGTATCTATTAATCCCTGGATAGAGGTATTTGGTTCAGACAGGTAAATGCATTTTGAAACGCATTAAGTGAGCCCGATTCAGACCAACGGTTCGGTTTGGAATAAAACTGGTTATTGCCTCCCACGGGTCTTTTCTCCTGCTCTAGTGGTACGCTAACATCTACTATGGTCACTCTTAGTGGCAAGGGGCCTACATAGCGGTCCATCCGAGCGAAGTGCAAGTTGTGGCGGGCGTTCTTGTGCCCTTGTAAGCCGCTCAATAGAGGTGACTTTAGATAAGGACGCTCTGATACGCCATTCAAAACCAGGGTGCTTATTTCTCCACAGGTATTTTCAACAACGGGCATTGCCCACGCACGGACAATTGGGAACATCCCACGCCGTTACGCATGTCTCTGCGTGACGCTATGTCCCATCTACCGATAGCGTAACCGGACGGAATGTGCGTATGCCTAAAGTGTCATCACTCAATATGTGAACGATAGCGTTTGCGCATAGAGCGAAAATATCTACTCCACAGTGGATGGCGAGATACAAGTCTTCGCGCGCTCGTTAGCAGCACATAGACGCTGCACTGCTGAGCCGTATGATGGACAGCCGTGTGTGATTAGGAAGTTGAACAAGGAATCTACGCACGCGCGTGTGGTGCCTTCGATGAGCCCACCCTGTAATTCGCAGTCGACGGGATTCTCCTAATGCAGAGAGGTAAACGATTTTCAAAGACCTGTCGGACCTGGGACATAACCGGGGAACAGAAAGTCATGCCTCGGCCCCTCGCCACAGGGATAACGGTTCGCGAGCGATTTGACGGAGTGGAGTTGCACCTAATGCACAGGCCGAATCCTGGATTAACGGTGGTCGCGGGCCGCCTTAGGCCGCAAAGCCATACTCACGGTCCAGCGGTCTGATCGGACCCTGCCGGGGACCTGGTTTACGCGCATAACCAGTGTATCGCAGTTAGCGCCGGTAAAAGGCGAAGATGTACCTAGGACGGTTATGGTACACTACGAGTCTGAAGGTATAGGGAGGCTATCCCAGGGATGGAACGGCCCCCAGAAACAGTGTATCCCGTCCAACAATGAGCTGGGTTGCTATCGAATCGAAAATGCCTCGGCTTCCCTAATTCGTCATGGATACACCAAACCAGATTCACATGCGTAGCTCTTTTGGTTTCCCATCTAGAACGGATATGGTGGTTCCCCTAACCACGTCGCAGATTGTACTATACCCCAGCTGACGTTCCAGGCGCGAGCTTACACCATATTATTTCCGTGCATAGAAACCGGTTCATGTTGCCCACAGTATATCTTCTATGAGCTGCTCTCACCGTATGGACATAACGCTACAACTCCCCCGGGCGTGCTCCACATCAATCTTTATCAATTAAGTCGCGAGTTGACTTTCGGCCCGCACCGTGGTGTGGTGCGTGAAAAAGGACCGGGCAAACTCGTGCAGATTGTAAAACCGCGGAATGGATTAGCCGACAGGGTTCCGGTGATTGTCCTGTTGCGGAAACGCGCTTTCATCTGCCCCGTCTACTGATCCTGAATGCTCAAGATCCGGGGATAATTTGACTTGCCTTCAAATTTTAAAATTTCCTGGCAAGTCGGTCGCTGTTTAACGCAACAGGTGCACATAATATTGCCGACGCATGCAGGAGGCGAAGGGGAGAGACAAATCGCAGGGCTGGTTCATCTCCCATAATCCACAGTCTAATTAAATTCGATCTTCATTCCTAAAATTAGGGTTCTCTTGGTATTCAAGCTGTGGCGGCAAACCAGTAACTGCGTCCTAGAATACGGATGAGGTAGATAGATAATGATCTCCCTGCCTTATGGCGGCTCGGCAACAGCAATAATTGGACGAATCATATCTTTGAAGCAAGGACTGTATACCGGGCAGAGGTACACATATAATGTCATGCGCGGCTCGCCAATTATTAACACAGCCACCAAGTACGTCGGTCCAAGCGGCTCCTTGCAGAGATCAACGGGAGCCACACGTAACATGGTGATCGGCCACTTAACGAGGCTGCGCTCCGGCAGCGGCTGCTAACGCCTTGCTTATATCCTGACGACACCGCAGGTGTCACCAGATGTACTATTCAGCATGCCTCGGACCATCGGAAATGTGTTACGAGACTTCGTACTGAGTCGTGGACATGAGGTTCCAATGCTTCTCGGGCTGGTGAAACTCAATGTCCGCATTTAGCAATTTCACCATGCAGACACCTTCCGTCAACAACCGGTAGGGTGCACCGTCCTCGTCTAAAAACGGCAAATATTTCTGTAGCTAAGGTTCGCCAACATTCATTTCGGCCGAAGCTTCAAGGGTACAGGGACTATCCGAATGTAATGGAATGGTGATCGCTCCTATCCGGGTGGAGGTCATGTGGCCAAACCCTCTCCAGTATAGGGACGGGTCTTTTGCGATTCCTAACCAAAGCACGACCTCAGCCTAAAGTTCATTTGTACAGTCTGGTGTATAGGCGGGCTTAGGTTAAAAAAAAGACACACCCGTTTGCTGGGGGGAAGCCTAGCTCCTGTGAGACATGGCGTCACCCCTATGACCATGCATGGGTCAAGGTACAGGTGCGTTGCGGTTATAGAGTAAGGTACCGACCTCTGCAGTCCCGCATGGTACTAGACAACGGCCATAGGCTTCCTTATCTCGCGCGTCCGACCCTGTTTCCGCTTAAAACCTTCAGTAGTTGCTAAGAAACATATTCCTAATCCTAACTAACGCAGGACTGCTGCTAACAATGCGTACTGATTTAGCTCAGACCGCGTATAGCAGGCGGACAGGATTCCGTAGGGATCCGACTTGTCTTTAAAAGGTGAAGCGTTGTTTTTTTAAACCCTGTGCTTCATCATAGCTGCCTTGAAAAGGTAGCGAGACCTGGCCCACTTGACTTGTACACCCACTCGTCTGATGGCCAGTCCCCTACCACATGAGTCGACCCATCACACTGTTAGTAGGCGTCAAAGCATTATCTGCGCCTGCTCCTCAATACTCCCTCAGTCCCGCAGTAGCTCTTCTGGGTGCGTTCAGAGCCCTCTCGAACGTTTCGTCTGCATCGGGTACCCCGTTAAAAGGGGATTCACTTTTGAGTCAGCACCGACGAAGGCGAGAATGTTATCCTTCTCTTGTCTAATCTATTCTCTCCACCCACGGCCCCTATACGAAATCAAGTGGTTTTTATCGCTCGCCCATATGACTAGGGTAGAGCTGCTGAATACTAGAAGAGTGGCTCGACCTTAGAGATTACCATCGGGTTCCCGAATCCTTGGCGCCACAAGCCTTCTTTGATAGTGTTCCCAATAAATCAAGGAGTAGGTCTGAGCTATTCGACACGCGATAGGATTAGTCCGCATCACTTGGTCAGGATTCCACGCCCCCACTGCCAATTGACCGCCTAAGGTTCTTGATTACATCTATCCTAAGAACTTCGCCTGGGTATTCTCCCTATGCGTCCCATTAGGCAAGGTCGTAGGATGATTAAGTTTATTCGCCAGAACTGCGCCTTACTTGCTGCATACGGTACGAATCGCCTGCGCGACGAATTTAGTCTTAAGTCCTTCTATGAAGGAACAATCTTTCATATGTTTGCTATCTTTAACTACAAAAAGTACGCTGGCTTCGCCGTATCCCAGGCCCACGCGAAATGGCAGGTTTATTGGGATAGTGCTTACACAAATCCCCTGGGGTTAATGGATATTGGTGGCGTATAACTAGCATAACTGTACGGTCCCAGATTCGCGGCGCAACCTTGTCTAACCTGTATAGAGCCAACATTTGCATCGGGGGATCGAGGAGACAGCATGAATGTCCGGTTGAAAAGGGGCACGGAGCCTAACACTGTTTCTCTGAGCTGATACCTTAGGCTGGTGTCGCGTTAGGGTTAGCATGGTTAGGCGCGACGCCATTTTTCGGAATGTCGATTGTAGGAACCAACGCAGCCCGCCATTCCTCAAGGAAGGTACTCTAGACTCGTGACTACACCGGCATATGTCTCTCAGCGGTCCGTAAATGCGAATATGACGTATGTGCCCGCCTGAAGATGATCTCGGATACCGCCCCATCGTTCTGAGCCTCATCTAAAGCAACCTCAATAATTAGACCGGCAATGTTACCGTGGTTAAGCTTTATAGGCGCTTGTTCCGAACCACCATTCAACCGTCAGAAAAAAGATATCACGGGGCCCATTTCATTAAACCCGAAGGGTGGAATTTAACGCAGAAGTTATTCGGTTTCACTGTCCTCGACCCACCAACCCAGATTAACGGGTCACTCGATCCGCGTCCGGGCTACGACCGGTTTTGGCGATGGAACTACCAAGCTTCTGCCCGCTTCATGGACTTGTCACCTTTGGTAATCGTAGAATTTAATATTCCGACGACGATGCACACCATGGCTGAGTGATGAAGATTTGGCAACCTACCTTACGGCACCCTCTTTCGTAATTGGTGTGTATAGCGCATAAAGGCCGTCCACAGAATTGCATCTGACATGATGGCGTGATACACCCTAAGGTGACATTAGATTAGTTGGAAGGTGTAGCCTGTGACAATTCCAAGTTTAAACGGCTGGTAGAGATGGCGGCTTTCTACTCGATGAAATGAGGACGACATATCTCGCGCCGCCTACGGTCAACAGGACATAGTCAATTTAGTACGTCTTAAGCCACCGCAATTCGTCCCTTTGCTATTTATACAAGTGGTCACGCCTACTAACAATTGCATGACCAGTTCGAAATCTACTGGGAAAAGACGGTGTGGTTACTCGAAGATAGGTCCCAGTCGAGATCAGAATAGGGTCAGTTACAAATACTAGTTGGCCTGAGAAGATACCGTCCGTTGAGCTAGATGTCGCTGGAGGGTGCAAGAGTCAGATGTGAGCTAGTCCAGTAGCCCTCGCAATTCGCGTAATCCAACACCAACTCTGCCCGAGGATTTGTGCCTCTTTGGGTACGGCAATCAGCGCTCCGGGGTAACGCCGTTGGTATTAGCCACATCATCCATAGTAAGTAGTAAGGATATACACGGAGAGTATCACTAAGAGGTCCAGCCAACAATGTCAGGCTCGTAAGGGTGCTTCTTCGGGAGAGATGACTACTCTCTTCCTAAAAACCGTAACGCACGTCAGAGGGCGATAAGTCTGGATTTTACTGAATTTTCCGGACTACCATAGCACAATCCTACTTGATAGTTGATGTTGTACCTGACCGTTCACGATCATGTCCTCTCCTTTCCGTTTGAGGCCAGCAATGGGCCAGTACCTTCAACAGTATCTTATGTGATGCTAATGAACCTCGAACCCGTCCAGTCCGGCCCAGAGGCCTACCTCAAGCCCACAGCTATTTTTCATGCTCGGGGAAAAATTAAAAACGAGTTCTGTTGATAGCAATGCCGAGTCAACATTACGGTTGCTGGACCCCGATCATTAATTTACGAGTAGCAATCGCGCTCCAAACCAAAAAACCACTCTGTGGAGTCTATTAGTGGAACGGGAACTTTAGAATCACCGGATATGCAGGTGCGAAACAGTGCATTCAACAGGCAATGGCCGGCGCGTTGATCTAAGATGAAAAGTTCCAGCGGGCCTCTTGCGGCGCAACCTTATGTTTGTCCGACATCGAGTATGTCTCAGGTTAACAAGACGCCTACTTTTCCCGGGCATTAGCGTCGGATTGTATGTTGCTCCGCCTACGCCAACGCTTAACAAGTCTACACGAGATCAATATGCCTGACTTGCTTCAGGGATATCGCCTTGGAATGAACTCCTAAGAACCAGCCAACGCCCCTTTTCTCCGCACCCACTTCTCTCATATGGGAACAATATTAAAAAACCTCGTACGCTTTTTCTACAACTCACGCAAATTGAGCGCCGGTTCCTGATGAACCGGAAGCGGTGGCTAACGTCCCTGAGCACCACGTCGTCCTGTCTTGGAGAGTTCGTTTGAGGTCTACACCGCCAATTAATTGGACATTCTGATCTCCCGAGCCTACACGCTAGTTACTGATCCCATTGATCTTGGACAGGAAAAGACGACGCCCAACAGGGATACCATGCGACGCCGGCGGCTTGAGGTAGGAGTCAACGTCTGCCGCCGTCGGGGTGGTTTACGCTTTTTCTAAGGGGTGAGATTCGAGCAAAGAGGGAGACATAACATTTCTGAAAAATACTCAGGAGCGCACCATACCTGTTGCAGGAGTAAAGGGTACTCCCAGCGATGATTTGACCTCAAGGTGACTCGGGACGGAAGAAATGAGGACCAAGTGAATTTCGCGCACTGTTCCAGAGGGTTTCCGCAGCCCACGGTTGTCGATCGTGGTTGCATTCCTTAGGTCTCAACGACCCTTCGTCTCGTAATCAATCTTTAGAATAATCTACTAGTAGGCCGTACGAGAATAGAGGGCATATCACAGAATTGATCACAGGAGCATGCTTACCGATCTCCTGCTGTGTATGAGTGGCCAAGGCCCCATGTATCGTTTCGCAACTTGTCTGCACGATTAGGAGTTACACTTGTGAGGCCTATTAGATGATTCTTTTGTGTGCAACAACAGCACCGTGAGGGCTGGCGACGGTTGGAGGCATCTTCTGTTCGCAGTCACGTCCCTAGGTTGGCAGCCCCCTGTAGGCACAGATACATTATTAGGGGTTGACGTTTGCTGGCCCGACTTCCAAGTAGCAGGCTACAAGCCAAGACGTGCCAGTCATACAACTGATCGCTGTTCGGAACAGGCTTAAGCTTTTCATATCAAAAAGGGGCCCCAGTCCGGCCACCTTGAAGCTCACGATGTTAAATTCCTCGCTGTATTTAAAATCGCGATGTTGGTTACTGTCCCGAGCGCCAAGGCCCTTCGTCCTTAGCTCAGCCCCAATTATCGGCTATACTATTACTATATTCTCGATACCCTTTAGGACGCGTATCAGGAATCCTCCCTCGAGAATACCCAACGATGCGACTCCTTACAGGCGTCCATGCGACCCCGCATCATGCTTGGTTCCTATCGAATGTAAGTTACGCAATGTATGCCCCACTGTGCACCCGAAAGCCCTAATAGAGGCTGGGGCAGACCGGTGACGGCATATCATAGTACTGGGGAGTCCGACAGGTCTTTTGGTGCCAGGTCAGCGGATTTTTCACCGATTTGCCTCGTATTGTCATACTGGAGTTCTGTTTTGCGCGTTAAGCACCTATGCTATCAAGAGAGCCCCATAACGCACGGTGCATCCTGATGCTCACTTGATTCCCACATCGCGATTGGTCTCCCCTAAGAACTAGTAGACACGGCTGCGGAGTCCCTAATCTCTCCCCTAATCCTACTAGTGAGGACGACCTGTTCGCGGGAGAGGGACACTCGCTGCTGAAATTCCCGACATTCTTGTCCACAACCTATCGCGAGCGGATCAACTGGAGCACAACGATACAGCGCGGGTAGGTCCATCTATTTGTGGTACTTATCTCACCGACCAGAATGCAGAGTGGGTAAGCTTGCGCTGGCCGACGGGCGGACCGCATGGATCTCTAAGGTCCAGCGGTTAATCCTGTGAACGTCGCGGCTAGCGACACATAAGCTACATGATCGACTCGCTCTCCCAACATTGAACCTTGTGAAGGGTCCTATCGACTGAGTAAAGAACGACCTTCCGAGATAGGAAACTCTCGTTATGCCGCACTTCTTCTCCTGGCCGGTAGTAGCTACCCAATTTATCTTGGGGACGGCTGTCCAGATAAGCCCGGTTCGGTTTAACCTTTAAATAAGTCGCGGCAAGTGCGCTCCGCAGCCACATAGGCACCAGCTGCAGAAGGCCGTCTAACGGCGAGATTGCGAATTTGCTGCGAACAATACCTCACTCATCATCGGGCTTCTGAGGCGGAAGCGTCTCGTTGAGTACGAATCTAGTAGCTTCGCTGGGACTCTTGATATATTACTTGAATAAACCACGACTTGTATTGAAAGTTACCTCCGTTTCGGGGCAGGATCGGTACTACTGTAGATATACCAGCGCGCAAGCCTCCCACACCAGGCAGCGACCGCAGCTCCCTATTGGCATCGTGTGTGTAGCGCTTTTGCTATACGCATTTGGTAATTCTATTCTTACGCGATGCAGAATCAACATTAAGAGCAAAGACACTAGATTCCCCGACCCACGTAAATCTAGTTGCAGTTTATTTCATTTAAGGCCGCATGCGACACAGACAGCCCCGGCAAGCGTGCCTTCTGGCCCGGTCCCATATGCGCTAATGCGAATTGCGGCGCATGTTCCCGAGGAGCGATCCTGGTAATGTTATTATCATTACATGTTCCGCTAACCCTCCATCTTCGAGCTGTACAATCTCATACGAACCCATCTCTATAGCCGTTCCATGGACAAGCCTGTAACGGGCGACCCAAGGGGGTAGCGGAAACCCTCTGGCGACTTTGCCCCAAACACAACGTCCTTTCGAAGCTAGTCAGTACTTGATAGATAAGATTTCTGTAGTCCCTGGGTTGACTTACGGGTCCTAAGTACACCAAGATTCCTTACGGTCGTTAGGCGCCGTGTAAAACAAATGCTACCCTGAGCCTGATGATTGGCTGTCCTAGTTCGCCCATCTTCCTATTGACGGCATCCATATGAGGTGGCCAGGGCGTGCTGTTTATGTAAAATAACCTGTCGTACCACGGTCAAAGAGCCTGACAAGAGTCGAATGACCAACCTCCACTAACTGGTTTTACTCGAGTGTAAGACGACTGATTTAAAGGGAACGACATCAAATTTGAGTATACTGTGTCTACCATCAGAATGATAGAGTTGTGCCGTGTTACGCTCAACGAGCGATTTGACACCAAATAATACAGCACCAGTAGTGCGAATCTCATGTTTCACGCTCGGCGCGTAATACTCTTGACCTCACAGGTACGAGGGGTATGCTTAAGAACTGTGAAATGGTGCAGCAAGTTCGAGTCATAAGCAGTACGTTGTACCGTGAAGGCATGGTGAACATCCGTCTAGCTCCGAGCCTAGCCCAAAAACACACTAATGACCCTGCGATTCAGATAACAGGGTCTGAGTTTGCCTATACTTTAAAGATCCACTTTGTGACTATGTCGAGACGTAAGGATCCATACACTCGACCAAGCACACCCCGCTTAACTTCAGGATTAGACGGCAGATCGAATCAAAGCCGCTGTAGCCGCTGATGCTGCACCATCGGAGTGTGGATTAGAAGCCCCGCAACCTTATGCTATATCATACACCGTATCTGATCCTTAAATCTCCCGTATGGAATCTGTTATGATGTGGCATGTAACTTTAGCACTCTCGACGTAATTCGTGTCCGCTCGAGAGTTAGATCGAGACGTCAGTCACACCGGTTCGCATTTGCTCTACCTTCCGGCTCGTTGAATCAGTTGTAGAATATATGCCGAGGTTGTAATAGTGGCAAATTCTTTGCCACAAACTATAATGAACAGAACATCCCGCCATCAAAGTCCCCAATATGCGTGTCTTCTTGGAACTGTCGCTTGTTCTCATTGTCAAAACCTATTCTCTAGCCAACACCCGCTTATACGCCTCCTGGGTCCTGTAAAACATTAGCAATGCGTTCACAAAGTCGTATCCTTCCGGATACAGGTCAGGTCGTGTCCAGAATTCTATCGACATTGACTGTCCAGAGCCGCCTACTTGCCTACGCAACCCCGATAAGGCCACGAGGCGCATCGTGGAGACCTAAAAAACGGACAGTTTCGGTGTGTACCATTCAATTAGATGTGCAGAGACTAATATTAATGCTAGCAGCTGATATTGTGACATCAGCTTCGGTGTGCCGGTCAGTTTAACACTCCCTTGGCGCGTGTAGCTTGGTTAGAACAGACGGTACAGGGGCAGTGTATGGTGTTTGAGCGCATGAAGGGCGCCGAATCCTTCATGACGAGTTGCAGAGGGATAAGTGATTCCAGAAAAGTTTCTAGAGAACACGTCCAGTGTGAGACACGTAATTGTAATAGACCACAAGAGTCAAGGCAATCAACTTACAGATGTGACCCGCGAGCTGTGCATTGTGCCAGAGTCGCAGCCCGCTAAAATTGGGGTGTCCCTCGACCTGGATGGCATCTTGGCGTAATGCTGTGCCACGACCTAGAATCTATCCAGTCGTACTGGAGGCCCACACATTACTAGTTCACACTTACGAATTCCACTATCTAAAGAGTCGCTAATGCGTACGCGTCACCGTAAGGCCCCACACTAGCCCGGGTGTCCGGAGTCCAATTGAGAAATACCTCTATTCCTGAACAATCGACCACCCGGGGGAAC
		</sequence>
    <sequence><taxon idref="Location_0_0_0|28.317214383850555"/>
			TCTCCGGGGCGCCGTATCGAAGGGCTAGGAATTACCAACTCTGCACCGCAGCGATGGGGGATTTTTGTCCTTTGTCTTCAGATTGCCGCCGGGGTGACCCTAAGAATTGGTTCCCTTTTAGAAAATTATATAGACGCGACAACAAGGACAAGAATGCGTCCTTTATAGGGTACAGTACGTAACCTCGTACGGGGCGCTTTCGCGTAAGATCAGCCGACATCCGTGTTTCCTCCACTGAAACACGGCTCCCCGGTGTTGAGAGAAGATAATCTAAATGCACATCGCTTCTTGACAAGTCGTAGAATAAATAAAAACAGGTCCTACGGTCGCGGGGTAAGCACTCCTATCTTTGTTATTCCCCAGCATTGCTGGTCCCCACCCCAGGACTGCTACTTTTGGCCATATCCTAGAAGTTTGTTAATAAGTGTAACAGGGAGTGAACTAGCGATAGATGAGGTTTATTCAGCAACGCTACCGGCCATGTAGAAGCTCACTTCTACGGGCGTGTAGGAAAGTGATCAGCGAGGATAAGAAATTGTGACCATACCAGACCCCACGCAATGCCAGGCGAGGAACTGTGAGTTCAAGCTAATCACTGGCAAATGATCGTAGAGGGCACCTGAAGGGGGAACTATCTAATCCACACCTACTTATATGCGAAAGTTACTTAGTGTACCTCTCTTGGGCGGCGGCGCGTGCATACGTTAACAAGGGCACACGTGTGGCTCGGCAACCATAAGAAGTAGACCTAACGAAATCCAAAGTTGACTGTTAGAATCCGCAGCATATGTGTCTACTGAACTTAGTGCGTCCCGGCTTAGCGCTGAGCCCCTCGCTGATAGTGGAACGCGTAATCCGGGAACGCGATTGTCGCACCGGTTATGTGATTACGGCACGTAGGAAGAGTTTCCTAATCGATAGGTGCTTAGCAGTCGTCTCTGCCACGTTATTATTCCTACCAACACGACTGTCGTATTAATCTAGCCTTCTTGTACTAAGCGACATGACAGGCCTTTCCACGCCACGTGGTGGACTCGAATGTTTACGCGGATGTCAGTTTCGTGCGGACTCCGTATAACCGACCACGACGGTCTCACCGGCAAGTTGAGGACCGCTCCTAATGCCTGTCGGCCATTTACAGGTTATAGCACAACGTCTATGTCTCGACCCGAGGCCTTAATGGGACGCGCTCCCATCTTTCGGTCTGAGTGCTCTGGTGACAACCAGAAGGCATAGAGTTCTTTTGGTCCTGGAACATCCACGATCCATTGACGGTCGCTACGCAAAGCAACAGAACGCGTCCCGCACTCGGCCTGCCTTATGCAACTAGTATCACTGGTTTACTTAGTATGTTAAGGTTCTTGCCACCAACTATCCATCCTCAATTGCATTAACGGCATGCACTATCATACGTGATTAAGCAGTAATCGTCCTTGTTGTGAGGCTTTAACTTTGACCACGGATGGCTGCAAACCACGTACCGAGAAGTCTGGAGCTCGCGACACCTGACTTAGGGAAATCAGTTCACAGTTAAATGTAATAGTTTATTCAAAGGAATCAGTCGATTTAGTCACCGGGTATCGGGCCGTGCTCTCCGAGAGACATAATACTCGCAAGAGAGGAAGACCCTGTATTGGAATAGTATTTCGATATGATATCGAATCTAGCGCTTAGTGACTCTCGCCCACTAATATGTTCTCGCCGCACACTTAGTTCAAGAGCCGATTTGTGAGAGCCGCTACTCGGCTAAGTTAATGACGGCGGGCGCAAATCTATTAGCCGACCCCCAGGCACTATGATTTCTCAGCTCACACTTTTTATTGCCCTAGGCATTAGGGGTCTGTCAATTGCCGCATGTGGTTTTAGTGTGTGAGCATAGTGAACGGAGTTAGAGCCAAATAAGAGTACGGGCCAGATACTTTAGCTCCCGCGCGGGCTCAACTTTTGATCCGATGTGCCCCTAGCAAGCACAAGTACCGTGCTAAGCTACTAGGGTAAATGCCCCGCTTCAGATCCGGTATACGTAGGACCGTAATTTCATAGATGACGTTAAGCACTAACCAATGTCCCCCTCAGGACTGACCTGACCGACAATTCAGCACTGCTACGAATGTGCCCAGCAACCCACACAATATTAACCCCCCGCTGGGTACCATTTCCAGCGCCCCCCTAGCGTACATCTTTGGCCCGGAGTCGTGTTCGGACATTGCAATTGACCTTGTCTCCCAGACTTCTTTGGCCGCATTGTGATACAGAGCGCGAACTACAAAAAGGCCATTTCGGAGTAAAGTGTCCCCGGGTAAGACTAGAGCAACGTAGTAACTACTAGGATAGAGGCAACCAAAGCATTAGTTGAAACAAGCTCCCAATGATCGCGGGTCGTGCCTTCTTCGGCGTAATCTTGAAGGAAAGTTCATGTCAACATGTACCCGCTCTATGGAGTGAACAAGAGATCTCAACGCGGTGCCTGCTTGTCCTACTAAAAACTCTCTATAATCTAGTTTGCCTTAGCTTATATCTTTAGCTTCATTTACGAGCTCCCGCGTCGTATGCGAATACAACTTGTCACAATACAGTTACTAGAAGTAGCGGGACCCATTTTCGAACGCTGGATAATGGGATTAATGAACCCAGAGGCACTAAAATTGTATGGATCTTCTGTGCGGGTCTTTACAACTAGGCACAAGCTCGTCGTACCGTGGTCCCTCCGCACTTACTCATAGCAACCCATTCTGCCCCAACAGAGCTCACTTGCTGACGGGACTCTGCATACACTCGTGTTAGGGCCTTGTATGTCGTCGCTTGTTCATGGTGGAATGCGCACAACGACACATAAGGCTGCCCTTTGTTGCTCTGTACAAATACCCCCCGTGATAGCGTCGTCTTTTGTTCGGGGCAGTAGTTTCCGTGCGGCATTTGCGTGAGGTGGACCTGTGTCGAAGTCGTCGCGTGCTGAGACCGTTAATGTCTCGAGTCGCTCGAGTAGTGAAATTTACAAGGGCTTAGCGGGCGGAGGATAGTACTCTTTATGCATCAGGTGCGGTGCATTCTGTTCCTCTCATTTTATTGCCCATCAGTAGGGAGAGATTTGCGGGTAATGGACACTCGGTACCCCAAAGCTTATGGGGCTTTGGACCTACAAGCACATGTGTTCGCGTTGTCCGATGTTGAACCTGGAGTGGGGTCATTTATATTTACTCTTCTAGGATGACAAAGTTGTCTTTCACATTTCCACGAAGCCCGCACTGTCGACGCAACTCTTACAGCGTTTGTCAAGTCGGAGAAGATCACTCTGTTCGAAGAATGCGCTCTAAAATCGCTTTGAGCTCGGAAGCGCTGTTGCGTCCTTGTAGGAAGGCTGTCAGAACTCTCGGGCATAAGCGTCTGACCCCTGCATTTCGGGCATGGTCTTACTTGTAACACATGGTTAGTTATACGGATACAGAGCCGTCATCGCTAAGGACGTCGTGCCGCACACGTGGGTAACTTGCGAGGTGCTAAACTGTAGAGTTCTTCATTGGGCACACACCTCGGTACCGTATCGGACTTACCAGTACTAAAGTCGGCTTGACTGTAGATACGCACACTTGAACATACGGCGTGTGGCTACGCTGCAAAGAAGTGCCAGGGCAAGCAGAATTCAGTGTGCTTAACGTATGGCATTTTTGATGGCGAGTTTACAACGGAGCAGTTGTATCTATTAATCCCTGGATAGAGGTATTTGGTTCAGACAGGTAAATGCATTTTGAAACGCATTAAGTGAGCCCGATTCAGACCAACGGTTCGGTTTGGAATAAAACTGGTTATTGCCTCCCACGGGTCTTTTCTCCTGCTCTAGTGGTACGCTAACATCTACTATGGTCACTCTTAGTGGCAAGGGGCCTACATAGCGGTCCATCCGAGCGAAGTGCAAGTTGTGGCGGGCGTTCTTGTGCCCTTGTAAGCCGCTCAATAGAGGTGACTTTAGATAAGGACGCTCTGATACGCCATTCAAAACCAGGGTGCTTATTTCTCCACAGGTATTTTCAACAACGGGCATTGCCCACGCACGGACAATTGGGAACATCCCACGCCGTTACGCATGTCTCTGCGTGACGCTATGTCCCATCTACCGATAGCGTAACCGGACGGAATGTGCGTATGCCTAAAGTGTCATCACTCAATATGTGAACGATAGCGTTTGCGCATAGAGCGAAAATATCTACTCCACAGTGGATGGCGAGATACAAGTCTTCGCGCGCTCGTTAGCAGCACATAGACGCTGCACTGCTGAGCCGTATGATGGACAGCCGTGTGTGATTAGGAAGTTGAACAAGGAATCTACGCACGCGCGTGTGGTGCCTTCGATGAGCCCACCCTGTAATTCGCAGTCGACGGGATTCTCCTAATGCAGAGAGGTAAACGATTTTCAAAGACCTGTCGGACCTGGGACATAACCGGGGAACAGAAAGTCATGCCTCGGCCCCTCGCCACAGGGATAACGGTTCGCGAGCGATTTGACGGAGTGGAGTTGCACCTAATGCACAGGCCGAATCCTGGATTAACGGTGGTCGCGGGCCGCCTTAGGCCGCAAAGCCATACTCACGGTCCAGCGGTCTGATCGGACCCTGCCGGGGACCTGGTTTACGCGCATAACCAGTGTATCGCAGTTAGCGCCGGTAAAAGGCGAAGATGTACCTAGGACGGTTATGGTACACTACGAGTCTGAAGGTATAGGGAGGCTATCCCAGGGATGGAACGGCCCCCAGAAACAGTGTATCCCGTCCAACAATGAGCTGGGTTGCTATCGAATCGAAAATGCCTCGGCTTCCCTAATTCGTCATGGATACACCAAACCAGATTCACATGCGTAGCTCTTTTGGTTTCCCATCTAGAACGGATATGGTGGTTCCCCTAACCACGTCGCAGATTGTACTATACCCCAGCTGACGTTCCAGGCGCGAGCTTACACCATATTATTTCCGTGCATAGAAACCGGTTCATGTTGCCCACAGTATATCTTCTATGAGCTGCTCTCACCGTATGGACATAACGCTACAACTCCCCCGGGCGTGCTCCACATCAATCTTTATCAATTAAGTCGCGAGTTGACTTTCGGCCCGCACCGTGGTGTGGTGCGTGAAAAAGGACCGGGCAAACTCGTGCAGATTGTAAAACCGCGGAATGGATTAGCCGACAGGGTTCCGGTGATTGTCCTGTTGCGGAAACGCGCTTTCATCTGCCCCGTCTACTGATCCTGAATGCTCAAGATCCGGGGATAATTTGACTTGCCTTCAAATTTTAAAATTTCCTGGCAAGTCGGTCGCTGTTTAACGCAACAGGTGCACATAATATTGCCGACGCATGCAGGAGGCGAAGGGGAGAGACAAATCGCAGGGCTGGTTCATCTCCCATAATCCACAGTCTAATTAAATTCGATCTTCATTCCTAAAATTAGGGTTCTCTTGGTATTCAAGCTGTGGCGGCAAACCAGTAACTGCGTCCTAGAATACGGATGAGGTAGATAGATAATGATCTCCCTGCCTTATGGCGGCTCGGCAACAGCAATAATTGGACGAATCATATCTTTGAAGCAAGGACTGTATACCGGGCAGAGGTACACATATAATGTCATGCGCGGCTCGCCAATTATTAACACAGCCACCAAGTACGTCGGTCCAAGCGGCTCCTTGCAGAGATCAACGGGAGCCACACGTAACATGGTGATCGGCCACTTAACGAGGCTGCGCTCCGGCAGCGGCTGCTAACGCCTTGCTTATATCCTGACGACACCGCAGGTGTCACCAGATGTACTATTCAGCATGCCTCGGACCATCGGAAATGTGTTACGAGACTTCGTACTGAGTCGTGGACATGAGGTTCCAATGCTTCTCGGGCTGGTGAAACTCAATGTCCGCATTTAGCAATTTCACCATGCAGACACCTTCCGTCAACAACCGGTAGGGTGCACCGTCCTCGTCTAAAAACGGCAAATATTTCTGTAGCTAAGGTTCGCCAACATTCATTTCGGCCGAAGCTTCAAGGGTACAGGGACTATCCGAATGTAATGGAATGGTGATCGCTCCTATCCGGGTGGAGGTCATGTGGCCAAACCCTCTCCAGTATAGGGACGGGTCTTTTGCGATTCCTAACCAAAGCACGACCTCAGCCTAAAGTTCATTTGTACAGTCTGGTGTATAGGCGGGCTTAGGTTAAAAAAAAGACACACCCGTTTGCTGGGGGGAAGCCTAGCTCCTGTGAGACATGGCGTCACCCCTATGACCATGCATGGGTCAAGGTACAGGTGCGTTGCGGTTATAGAGTAAGGTACCGACCTCTGCAGTCCCGCATGGTACTAGACAACGGCCATAGGCTTCCTTATCTCGCGCGTCCGACCCTGTTTCCGCTTAAAACCTTCAGTAGTTGCTAAGAAACATATTCCTAATCCTAACTAACGCAGGACTGCTGCTAACAATGCGTACTGATTTAGCTCAGACCGCGTATAGCAGGCGGACAGGATTCCGTAGGGATCCGACTTGTCTTTAAAAGGTGAAGCGTTGTTTTTTTAAACCCTGTGCTTCATCATAGCTGCCTTGAAAAGGTAGCGAGACCTGGCCCACTTGACTTGTACACCCACTCGTCTGATGGCCAGTCCCCTACCACATGAGTCGACCCATCACACTGTTAGTAGGCGTCAAAGCATTATCTGCGCCTGCTCCTCAATACTCCCTCAGTCCCGCAGTAGCTCTTCTGGGTGCGTTCAGAGCCCTCTCGAACGTTTCGTCTGCATCGGGTACCCCGTTAAAAGGGGATTCACTTTTGAGTCAGCACCGACGAAGGCGAGAATGTTATCCTTCTCTTGTCTAATCTATTCTCTCCACCCACGGCCCCTATACGAAATCAAGTGGTTTTTATCGCTCGCCCATATGATTAGGGTAGAGCTGCTGAATACTAGAAGAGTGGCTCGACCTTAGAGATTACCATCGGGTTCCCGAATCCTTGGCGCCACAAGCCTTCTTTGATAGTGTTCCCAATAAATCAAGGAGTAGGTCTGAGCTATTCGACACGCGATAGGATTAGTCCGCATCACTTGGTCAGGATTCCACGCCCCCACTGCCAATTGACCGCCTAAGGTTCTTGATTACATCTATCCTAAGAACTTCGCCTGGGTATTCTCCCTATGCGTCCCATTAGGCAAGGTCGTAGGATGATTAAGTTTATTCGCCAGAACTGCGCCTTACTTGCTGCATACGGTACGAATCGCCTGCGCGACGAATTTAGTCTTAAGTCCTTCTATGAAGGAACAATCTTTCATATGTTTGCTATCTTTAACTACAAAAAGTACGCTGGCTTCGCCGTATCCCAGGCCCACGCGAAATGGCAGGTTTATTGGGATAGTGCTTACACAAATCCCCTGGGGTTAATGGATATTGGTGGCGTATAACTAGCATAACTGTACGGTCCCAGATTCGCGGCGCAACCTTGTCTAACCTGTATAGAGCCAACATTTGCATCGGGGGATCGAGGAGACAGCATGAATGTCCGGTTGAAAAGGGGCACGGAGCCTAACACTGTTTCTCTGAGCTGATACCTTAGGCTGGTGTCGCGTTAGGGTTAGCATGGTTAGGCGCGACGCCATTTTTCGGAATGTCGATTGTAGGAACCAACGCAGCCCGCCATTCCTCAAGGAAGGTACTCTAGACTCGTGACTACACCGGCATATGTCTCTCAGCGGTCCGTAAATGCGAATATGACGTATGTGCCCGCCTGAAGATGATCTCGGATACCGCCCCATCGTTCTGAGCCTCATCTAAAGCAACCTCAATAATTAGACCGGCAATGTTACCGTGGTTAAGCTTTATAGGCGCTTGTTCCGAACCACCATTCAACCGTCAGAAAAAAGATATCACGGGGCCCATTTCATTAAACCCGAAGGGTGGAATTTAACGCAGAAGTTATTCGGTTTCACTGTCCTCGACCCACCAACCCAGATTAACGGGTCACTCGATCCGCGTCCGGGCTACGACCGGTTTTGGCGATGGAACTACCAAGCTTCTGCCCGCTTCATGGACTTGTCACCTTTGGTAATCGTAGAATTTAATATTCCGACGACGATGCACACCATGGCTGAGTGATGAAGATTTGGCAACCTACCTTACGGCACCCTCTTTCGTAATTGGTGTGTATAGCGCATAAAGGCCGTCCACAGAATTGCATCTGACATGATGGCGTGATACACCCTAAGGTGACATTAGATTAGTTGGAAGGTGTAGCCTGTGACAATTCCAAGTTTAAACGGCTGGTAGAGATGGCGGCTTTCTACTCGATGAAATGAGGACGACATATCTCGCGCCGCCTACGGTCAACAGGACATAGTCAATTTAGTACGTCTTAAGCCACCGCAATTCGTCCCTTTGCTATTTATACAAGTGGTCACGCCTACTAACAATTGCATGACCAGTTCGAAATCTACTGGGAAAAGACGGTGTGGTTACTCGAAGATAGGTCCCAGTCGAGATCAGAATAGGGTCAGTTACAAATACTAGTTGGCCTGAGAAGATACCGTCCGTTGAGCTAGATGTCGCTGGAGGGTGCAAGAGTCAGATGTGAGCTAGTCCAGTAGCCCTCGCAATTCGCGTAATCCAACACCAACTCTGCCCGAGGATTTGTGCCTCTTTGGGTACGGCAATCAGCGCTCCGGGGTAACGCCGTTGGTATTAGCCACATCATCCATAGTAAGTAGTAAGGATATACACGGAGAGTATCACTAAGAGGTCCAGCCAACAATGTCAGGCTCGTAAGGGTGCTTCTTCGGGAGAGATGACTACTCTCTTCCTAAAAACCGTAACGCACGTCAGAGGGCGATAAGTCTGGATTTTACTGAATTTTCCGGACTACCATAGCACAATCCTACTTGATAGTTGATGTTGTACCTGACCGTTCACGATCATGTCCTCTCCTTTCCGTTTGAGGCCAGCAATGGGCCAGTACCTTCAACAGTATCTTATGTGATGCTAATGAACCTCGAACCCGTCCAGTCCGGCCCAGAGGCCTACCTCAAGCCCACAGCTATTTTTCATGCTCGGGGAAAAATTAAAAACGAGTTCTGTTGATAGCAATGCCGAGTCAACATTACGGTTGCTGGACCCCGATCATTAATTTACGAGTAGCAATCGCGCTCCAAACCAAAAAACCACTCTGTGGAGTCTATTAGTGGAACGGGAACTTTAGAATCACCGGATATGCAGGTGCGAAACAGTGCAATCAACAGGCAATGGCCGGCGCGTTGATCTAAGATGAAAAGTTCCAGCGGGCCTCTTGCGGCGCAACCTTATGTTTGTCCGACATCGAGTATGTCTCAGGTTAACAAGACGCCTACTTTTCCCGGGCATTAGCGTCGGATTGTATGTTGCTCCGCCTACGCCAACGCTTAACAAGTCTACACGAGATCAATATGCCTGACTTGCTTCAGGGATATCGCCTTGGAATGAACTCCTAAGAACCAGCCAACGCCCCTTTTCTCCGCACCCACTTCTCTCATATGGGAACAATATTAAAAAACCTCGTACGCTTTTTCTACAACTCACGCAAATTGAGCGCCGGTTCCTGAAGAACCGGAAGCGGTGGCTAACGTCCCTGAGCACCACGTCGTCCTGTCTTGGAGAGTTCGTTTGAGGTCTACACCGCCAATTAATTGGACATTCTGATCTCCCGAGCCTACACGCTAGTTACTGATCCCATTGATCTTGGACAGGAAAAGACGACGCCCAACAGGGATACCATGCGACGCCGGCGGCTTGAGGTAGGAGTCAACGTCTGCCGCCGTCGGGGTGGTTTACGCTTTTTCTAAGGGGTGAGATTCGAGCAAAGAGGGAGACATAACATTTCTGAAAAATACTCAGGAGCGCACCATACCTGTTGCAGGAGTAAAGGGTACTCCCAGCGATGATTTGACCTCAAGGTGACTCGGGACGGAAGAAATGAGGACCAAGTGAATTTCGCGCACTGTTCCAGAGGGTTTCCGCAGCCCACGGTTGTCGATCGTGGTTGCATTCCTTAGGTCTCAACGACCCTTCGTCTCGTAATCAATCTTTAGAATAATCTACTAGTAGGCCGTACGAGAATAGAGGGCATATCACAGAATTGATCACAGGAGCATGCTTACCGATCTCCTGCTGTGTATGAGTGGCCAAGGCCCCATGTATCGTTTCGCAACTTGTCTGCACGATTAGGAGTTACACTTGTGAGGCCTATTAGATGATTCTTTTGTGTGCAACAACAGCACCGTGAGGGCTGGCGACGGTTGGAGGCATCTTCTGTTCGCAGTCACGTCCCTAGGTTGGCAGCCCCCTGTAGGCACAGATACATTATTAGGGGTTGACGTTTGCTGGCCCGACTTCCAAGTAGCAGGCTACAAGCCAAGACGTGCCAGTCATACAACTGATCGCTGTTCGGAACAGGCTTAAGCTTTTCATATCAAAAAGGGGCCCCAGTCCGGCCACCTTGAAGCTCACGATGTTAAATTCCTCGCTGTATTTAAAATCGCGATGTTGGTTACTGTCCCGAGCGCCAAGGCCCTTCGTCCTTAGCTCAGCCCCAATTATCGGCTATACTATTACTATATTCTCGATACCCTTTAGGACGCGTATCAGGAATCCTCCCTCGAGAATACCCAACGATGCGACTCCTTACAGGCGTCCATGCGACCCCGCATCATGCTTGGTTCCTATCGAATGTAAGTTACGCAATGTATGCCCCACTGTGCACCCGAAAGCCCTAATAGAGGCTGGGGCAGACCGGTGACGGCATATCATAGTACTGGGGAGTCCGACAGGTCTTTTGGTGCCAGGTCAGCGGATTTTTCACCGATTTGCCTCGTATTGTCATACTGGAGTTCTGTTTTGCGCGTTAAGCACCTATGCTATCAAGAGAGCCCCATAACGCACGGTGCATCCTGATGCTCACTTGATTCCCACATCGCGATTGGTCTCCCCTAAGAACTAGTAGACACGGCTGCGGAGTCCCTAATCTCTCCCCTAATCCTACTAGTGAGGACGACCTGTTCGCGGGAGAGGGACACTCGCTGCTGAAATTCCCGACATTCTTGTCCACAACCTATCGCGAGCGGATCAACTGGAGCACAACGATACAGCGCGGGTAGGTCCATCTATTTGTGGTACTTATCTCACCGACCAGAATGCAGAGTGGGTAAGCTTGCGCTGGCCGACGGGCGGACCGCATGGATCTCTAAGGTCCAGCGGTTAATCCTGTGAACGTCGCGGCTAGCGACACATAAGCTACATGATCGACTCGCTCTCCCAACATTGAACCTTGTGAAGGGTCCTATCGACTGAGTAAAGAACGACCTTCCGAGATAGGAAACTCTCGTTATGCCGCACTTCTTCTCCTGGCCGGTAGTAGCTACCCAATTTATCTTGGGGACGGCTGTCCAGATAAGCCCGGTTCGGTTTAACCTTTAAATAAGTCGCGGCAAGTGCGCTCCGCAGCCACATAGGCACCAGCTGCAGAAGGCCGTCTAACGGCGAGATTGCGAATTTGCTGCGAACAATACCTCACTCATCATCGGGCTTCTGAGGCGGAAGCGTCTCGTTGAGTACGAATCTAGTAGCTTCGCTGGGACTCTTGATCTATTACTTGAATAAACCACGACTTGTATTGAAAGTTACCTCCGTTTCGGGGCAGGATCGGTACTACTGTAGATATACCAGCGCGCAAGCCTCCCACACCAGGCAGCGACCGCAGCTCCCTATTGGCATCGTGTGTGTAGCGCTTTTGCTATACGCATTTGGTAATTCTATTCTTACGCGATGCAGAATCAACATTAAGAGCAAAGACACTAGATTCCCCGACCCACGTAAATCTAGTTGCAGTTTATTTCATTTAAGGCCGCATGCGACACAGACAGCCCCGGCAAGCGTGCCTTCTGGCCCGGTCCCATATGCGCTAATGCGAATTGCGGCGCATGTTCCCGAGGAGCGATCCTGGTAATGTTATTATCATTACATGTTCCGCTAACCCTCCATCTTCGAGCTGTACAATCTCATACGAACCCATCTCTATAGCCGTTCCATGGACAAGCCTGTAACGGGCGACCCAAGGGGGTAGCGGAAACCCTCTGGCGACTTTGCCCCAAACACAACGTCCTTTCGAAGCTAGTCAGTACTTGATAGATAAGATTTCTGTAGTCCCTGGGTTGACTTACGGGTCCTAAGTACACCAAGATTCCTTACGGTCGTTAGGCGCCGTGTAAAACAAATGCTACCCTGAGCCTGATGATTGGCTGTCCTAGTTCGCCCATCTTCCTATTGACGGCATCCATATGAGGTGGCCAGGGCGTGCTGTTTATGTAAAATAACCTGTCGTACCACGGTCAAAGAGCCTGACAAGAGTCGAATGACCAACCTCCACTAACTGGTTTTACTCGAGTGCAAGACGACTGATTTAAAGGGAACGACATCAAATTTGAGTATACTGTGTCTACCATCAGAATGATAGAGTTGTGCCGTGTTACGCTCAACGAGCGATTTGACACCAAATAATACAGCACCAGTAGTGCGAATCTCATGTTTCACGCTCGGCGCGTAATACTCTTGACCTCACAGGTACGAGGGGTATGCTTAAGAACTGTGAAATGGTGCAGCAAGTTCGAGTCATAAGCAGTACGTTGTACCGTGAAGGCATGGTGAACATCCGTCTAGCTCCGAGCCTAGCCCAAAAACACACTAATGACCCTGCGATTCAGATAACAGGGTCTGAGTTTGCCTATACTTTAAAGATCCACTTTGTGACTATGTCGAGACGTAAGGATCCATACACTCGACCAAGCACACCCCGCTTAACTTCAGGATTAGACGGCAGATCGAATCAAAGCCGCTGTAGCCGCTGATGCTGCACCATCGGAGTGTGGATTAGAAGCCCCGCAACCTTATGCTATATCATACACCGTATCTGATCCTTAAATCTCCCGTATGGAATCTGTTATGATGTGGCATGTAACTTTAGCACTCTCGACGTAATTCGTGTCCGCTCGAGAGTTAGATCGAGACGTCAGTCACACCGGTTCGCATTTGCTCTACCTTCCGGCTCGTTGAATCAGTTGTAGAATATATGCCGAGGTTGTAATAGTGGCAAATTCTTTGCCACAAACTATAATGAACAGAACATCCCGCCATCAAAGTCCCCAATATGCGTGTCTTCTTGGAACTGTCGCTTGTTCTCATTGTCAAAACCTATTCTCTAGCCAACACCCGCTTATACGCCTCCTGGGTCCTGTAAAACATTAGCAATGCGTTCACAAAGTCGTATCCTTCCGGATACAGGTCAGGTCGTGTCCAGAATTCTATCGACATTGACTGTCCAGAGCCGCCTACTTGCCTACGCAACCCCGATAAGGCCACGAGGCGCATCGTGGAGACCTAAAAAACGGACAGTTTCGGTGTGTACCATTCAATTAGATGTGCAGAGACTAATATTAATGCTAGCAGCTGATATTGTGACATCAGCTTCGGTGTGCCGGTCAGTTTAACACTCCCTTGGCGCGTGTAGCTTGGTTAGAACAGACGGTACAGGGGCAGTGTATGGTGTTTGAGCGCATGAAGGGCGCCGAATCCTTCATGACGAGTTGCAGAGGGATAAGTGATTCCAGAAAAGTTTCTAGAGAACACGTCCAGTGTGAGACACGTAATTGTAATAGACCACAAGAGTCAAGGCAATCAACTTACAGATGTGACCCGCGAGCTGTGCATTGTGCCAGAGTCGCAGCCCGCTAAAATTGGGGTGTCCCTCGACCTGGATGGCATCTTGGCGTAATGCTGTGCCACGACCTAGAATCTATCCAGTCGTACTGGAGGCCCACACATTACTAGTTCACACTTACGAATTCCACTATCTAAAGAGTCGCTAATGCGTACGCGTCACCGTAAGGCCCCACACTAGCCCGGGTGTCCGGAGTCCAATTGAGAAATACCTCTATTCCTGAACAATCGACCACCCGGGGGAAC
		</sequence>
    <sequence><taxon idref="Location_2_0_1|39.92158171647907"/>
			TCTCCGGGGCGCCGTATCGAAGGGCTAGGAATTACCAACTCTGCACCGCAGCGATGGGGGATTTTTGTCCTTTGTCTTCAGATTGCCGCCGGGGTGACCCTAAGAATTGGTTCCCTTTTAGAAAATTATATAGACGCGACAACAAGGACAAGAATGCGTCCTTTATAGGGTACAGTACGTAACCTCGTACGGGGCGCTTTCGCGTAAGATCAGCCGACATCCGTGTTTCCTCCACTGAAACACGGCTCCCCGGTGTTGAGAGAAGATAATCTAAATGCACATCGCTTCTTGACAAGTCGTAGAATAAATAAAAACAGGTCCTACGGTCGCGGGGTAAGCACTCCTATCTTTGTTATTCCCCAGCATTGCTGGTCCCCACCCCAGGACTGCTACTTTTGGCCATATCCTAGAAGTTTGTTAATAAGTGTAACAGGGAGTGAACTAGCGATAGATGAGGTTTATTCAGCAACGCTACCGGCCATGTAGAAGCTCACTTCTACGGGCGTGTAGGAAAGTGATCAGCGAGGATAAGAAATTGTGACCATACCAGACCCCACGCAATGCCAGGCGAGGAACTGTGAGTTCAAGCTAATCACTGGCAAATGATCGTAGAGGGCACCTGAAGGGGGAACTATCTAATCCACACCTACTTATATGCGAAAGTTACTTAGTGTACCTCTCTTGGGCGGCGGCGCGTGCATACGTTAACAAGGGCACACGTGTGGCTCGGCAACCATAAGAAGTAGACCTAACGAAATCCAAAGTTGACTGTTAGAATCCGCAGCATATGTGTCTACTGAACTTAGTGCGTCCCGGCTTAGCGCTGAGCCCCTCGCTGATAGTGGAACGCGTAATCCGGGAACGCGATTGTCGCACCGGTTATGTGATTACGGCACGTAGGAAGAGTTTCCTAATCGATAGGTGCTTAGCAGTCGTCTCTGCCACGTTATTATTCCTACCAACACGACTGTCGTATTAATCTAGCCTTCTTGTACTAAGCGACATGACAGGCCTTTCCACGCCACGTGGTGGACTCGAATGTTTACGCGGATGTCAGTTTCGTGCGGACTCCGTATAACCGACCACGACGGTCTCACCGGCAAGTTGAGGACCGCTCCTAATGCCTGTCGGCCATTTACAGGTTATAGCACAACGTCTATGTCTCGACCCGAGGCCTTAATGGGACGCGCTCCCATCTTTCGGTCTGAGTGCTCTGGTGACAACCAGAAGGCATAGAGTTCTTTTGGTCCTGGAACATCCACGATCCATTGACGGTCGCTACGCAAAGCAACAGAACGCGTCCCGCACTCGGCCTGCCTTATGCAACTAGTATCACTGGTTTACTTAGTATGTTAAGGTTCTTGCCACCAACTATCCATCCTCAATTGCATTAACGGCATGCACTATCATACGTGATTAAGCAGTAATCGTCCTTGTTGTGAGGCTTTAACTTTGACCACGGATGGCTGCAAACCACGTACCGAGAAGTCTGGAGCTCGCGACACCTGACTTAGGGAAATCAGTTCACAGTTAAATGTAATAGTTTATTCAAAGGAATCAGTCGATTTAGTCACCGGGTATCGGGCCGTGCTCTCCGAGAGACATAATACTCGCAAGAGAGGAAGACCCTGTATTGGAATAGTATTTCGATATGATATCGAATCTAGCGCTTAGTGACTCTCGCCCACTAATATGTTCTCGCCGCACACTTAGTTCAAGAGCCGATTTGTGAGAGCCGCTACTCGGCTAAGTTAATGACGGCGGGCGCAAATCTATTAGCCGACCCCCAGGCACTATGATTTCTCAGCTCACACTTTTTATTGCCCTAGGCATTAGGGGTCTGTCAATTGCCGCATGTGGTTTTAGTGTGTGAGCATAGTGAACGGAGTTAGAGCCAAATAAGAGTACGGGCCAGATACTTTAGCTCCCGCGCGGGCTCAACTTTTGATCCGATGTGCCCCTAGCAAGCACAAGTACCGTGCTAAGCTACTAGGGTAAATGCCCCGCTTCAGATCCGGTATACGTAGGACCGTAATTTCATAGATGACGTTAAGCACTAACCAATGTCCCCCTCAGGACTGACCTGACCGACAATTCAGCACTGCTACGAATGTGCCCAGCAACCCACACAATATTAACCCCCCGCTGGGTACCATTTCCAGCGCCCCCCTAGCGTACATCTTTGGCCCGGAGTCGTGTTCGGACATTGCAATTGACCTTGTCTCCCAGACTTCTTTGGCCGCATTGTGATACAGAGCGCGAACTACAAAAAGGCCATTTCGGAGTAAAGTGTCCCCGGGTAAGACTAGAGCAACGTAGTAACTACTAGGATAGAGGCAACCAAAGCATTAGTTGAAACAAGCTCCCAATGATCGCGGGTCGTGCCTTCTTCGGCGTAATCTTGAAGGAAAGTTCATGTCAACATGTACCCGCTCTATGGAGTGAACAAGAGATCTCAACGCGGTGCCTGCTTGTCCTACTAAAAACTCTCTATAATCTAGTTTGCCTTAGCTTATATCTTTAGCTTCATTTACGAGCTCCCGCGTCGTATGCGAATACAACTTGTCACAATACAGTTACTAGAAGTAGCGGGACCCATTTTCGAACGCTGGATAATGGGATTAATGAACCCAGAGGCACTAAAATTGTATGGATCTTCTGTGCGGGTCTTTACAACTAGGCACAAGCTCGTCGTACCGTGGTCCCTCCGCACTTACTCATAGCAACCCATTCTGCCCCAACAGAGCTCACTTGCTGACGGGACTCTGCATACACTCGTGTTAGGGCCTTGTATGTCGTCGCTTGTTCATGGTGGAATGCGCACAACGACACATAAGGCTGCCCTTTGTTGCTCTGTACAAATACCCCCCGTGATAGCGTCGTCTTTTGTTCGGGGCAGTAGTTTCCGTGCGGCATTTGCGTGAGGTGGACCTGTGTCGAAGTCGTCGCGTGCTGAGACCGTTAATGTCTCGAGTCGCTCGAGTAGTGAAATTTACAAGGGCTTAGCGGGCGGAGGATAGTACTCTTTATGCATCAGGTGCGGTGCATTCTGTTCCTCTCATTTTATTGCCCATCAGTAGGGAGAGATTTGCGGGTAATGGACACTCGGTACCCCAAAGCTTATGGGGCTTTGGACCTACAAGCACATGTGTTCGCGTTGTCCGATGTTGAACCTGGAGTGGGGTCATTTATATTTACTCTTCTAGGATGACAAAGTTGTCTTTCACATTTCCACGAAGCCCGCACTGTCGACGCAACTCTTACAGCGTTTGTCAAGTCGGAGAAGATCACTCTGTTCGAAGAATGCGCTCTAAAATCGCTTTGAGCTCGGAAGCGCTGTTGCGTCCTTGTAGGAAGGCTGTCAGAACTCTCGGGCATAAGCGTCTGACCCCTGCATTTCGGGCATGGTCTTACTTGTAACACATGGTTAGTTATACGGATACAGAGCCGTCATCGCTAAGGACGTCGTGCCGCACACGTGGGTAACTTGCGAGGTGCTAAACTGTAGAGTTCTTCATTGGGCACACACCTCGGTACCGTATCGGACTTACCAGTACTAAAGTCGGCTTGACTATAGATACGCACACTTGAACATACGGCGTGTGGCTACGCTGCAAAGAAGTGCCAGGGCAAGCAGAATTCAGTGTGCTTAACGTATGGCATTTTTGATGGCGAGTTTACAACGGAGCAGTTGTATCTATTAATCCCTGGATAGAGGTATTTGGTTCAGACAGGTAAATGCATTTTGAAACGCATTAAGTGAGCCCGATTCAGACCAACGGTTCGGTTTGGAATAAAACTGGTTATTGCCTCCCACGGGTCTTTTCTCCTGCTCTAGTGGTACGCTAACATCTACTATGGTCACTCTTAGTGGCAAGGGGCCTACATAGCGGTCCATCCGAGCGAAGTGCAAGTTGTGGCGGGCGTTCTTGTGCCCTTGTAAGCCGCTCAATAGAGGTGACTTTAGATAAGGACGCTCTGATACGCCATTCAAAACCAGGGTGCTTATTTCTCCACAGGTATTTTCAACAACGGGCATTGCCCACGCACGGACAATTGGGAACATCCCACGCCGTTACGCATGTCTCTGCGTGACGCTATGTCCCATCTACCGATAGCGTAACCGGACGGAATGTGCGTATGCCTAAAGTGTCATCACTCAATATGTGAACGATAGCGTTTGCGCATAGAGCGAAAATATCTACTCCACAGTGGATGGCGAGATACAAGTCTTCGCGCGCTCGTTAGCAGCACATAGACGCTGCACTGCTGAGCCGTATGATGGACAGCCGTGTGTGATTAGGAAGTTGAACAAGGAATCTACGCACGCGCGTGTGGTGCCTTCGATGAGCCCACCCTGTAATTCGCAGTCGACGGGATTCTCCTAATGCAGAGAGGTAAACGATTTTCAAAGACCTGTCGGACCTGGGACATAACCGGGGAACAGAAAGTCATGCCTCGGCCCCTCGCCACAGGGATAACGGTTCGCGAGCGATTTGACGGAGTGGAGTTGCACCTAATGCACAGGCCGAATCCTGGATTAACGGTGGTCGCGGGCCGCCTTAGGCCGCAAAGCCATACTCACGGTCCAGCGGTCTGATCGGACCCTGCCGGGGACCTGGTTTACGCGCATAACCAGTGTATCGCAGTTAGCGCCGGTAAAAGGCGAAGATGTACCTAGGACGGTTATGGTACACTACGAGTCTGAAGGTATAGGGAGGCTATCCCAGGGATGGAACGGCCCCCAGAAACAGTGTATCCCGTCCAACAATGAGCTGGGTTGCTATCGAATCGAAAATGCCTCGGCTTCCCTAATTCGTCATGGATACACCAAACCAGATTCACATGCGTAGCTCTTTTGGTTTCCCATCTAGAACGGATATGGTGGTTCCCCTAACCACGTCGCAGATTGTACTATACCCCAGCTGACGTTCCAGGCGCGAGCTTACACCATATTATTTCCGTGCATAGAAACCGGTTCATGTTGCCCACAGTATATCTTCTATGAGCTGCTCTCACCGTATGGACATAACGCTACAACTCCCCCGGGCGTGCTCCACATCAATCTTTATCAATTAAGTCGCGAGTTGACTTTCGGCCCGCACCGTGGTGTGGTGCGTGAAAAAGGACCGGGCAAACTCGTGCAGATTGTAAAACCGCGGAATGGATTAGCCGACAGGGTTCCGGTGATTGTCCTGTTGCGGAAACGCGCTTTCATCTGCCCCGTCTACTGATCCTGAATGCTCAAGATCCGGGGATAATTTGACTTGCCTTCAAATTTTAAAATTTCCTGGCAAGTCGGTCGCTGTTTAACGCAACAGGTGCACATAATATTGCCGACGCATGCAGGAGGCGAAGGGGAGAGACAAATCGCAGGGCTGGTTCATCTCCCATAATCCACAGTCTAATTAAATTCGATCTTCATTCCTAAAATTAGGGTTCTCTTGGTATTCAAGCTGTGGCGGCAAACCAGTAACTGCGTCCTAGAATACGGATGAGGTAGATAGATAATGATCTCCCTGCCTTATGGCGGCTCGGCAACAGCAATAATTGGACGAATCATATCTTTGAAGCAAGGACTGTATACCGGGCAGAGGTACACATATAATGTCATGCGCGGCTCGCCAATTATTAACACAGCCACCAAGTACGTCGGTCCAAGCGGCTCCTTGCAGAGATCAACGGGAGCCACACGTAACATGGTGATCGGCCACTTAACGAGGCTGCGCTCCGGCAGCGGCTGCTAACGCCTTGCTTATATCCTGACGACACCGCAGGTGTCACCAGATGTACTATTCAGCATGCCTCGGACCATCGGAAATGTGTTACGAGACTTCGTACTGAGTCGTGGACATGAGGTTCCAATGCTTCTCGGGCTGGTGAAACTCAATGTCCGCATTTAGCAATTTCACCATGCAGACACCTTCCGTCAACAACCGGTAGGGTGCACCGTCCTCGTCTAAAAACGGCAAATATTTCTGTAGCTAAGGTTCGCCAACATTCATTTCGGCCGAAGCTTCAAGGGTACAGGGACTATCCGAATGTAATGGAATGGTGATCGCTCCTATCCGGGTGGAGGTCATGTGGCCAAACCCTCTCCAGTATAGGGACGGGTCTTTTGCGATTCCTAACCAAAGCACGACCTCAGCCTAAAGTTCATTTGTACAGTCTGGTGTATAGGCGGGCTTAGGTTAAAAAAAAGACACACCCGTTTGCTGGGGGGAAGCCTAGCTCCTGTGAGACATGGCGTCACCCCTATGACCATGCATGGGTCAAGGTACAGGTGCGTTGCGGTTATAGAGTAAGGTACCGACCTCTGCAGTCCCGCATGGTACTAGACAACGGCCATAGGCTTCCTTATCTCGCGCGTCCGACCCTGTTTCCGCTTAAAACCTTCAGTAGTTGCTAAGAAACATATTCCTAATCCTAACTAACGCAGGACTGCTGCTAACAATGCGTACTGATTTAGCTCAGACCGCGTATAGCAGGCGGACAGGATTCCGTAGGGATCCGACTTGTCTTTAAAAGGTGAAGCGTTGTTTTTTTAAACCCTGTGCTTCATCATAGCTGCCTTGAAAAGGTAGCGAGACCTGGCCCACTTGACTTGTACACCCACTCGTCTGATGGCCAGTCCCCTACCACATGAGTCGACCCATCACACTGTTAGTAGGCGTCAAAGCATTATCTGCGCCTGCTCCTCAATACTCCCTCAGTCCCGCAGTAGCTCTTCTGGGTGCGTTCAGAGCCCTCTCGAACGTTTCGTCTGCATCGGGTACCCCGTTAAAAGGGGATTCACTTTTGAGTCAGCACCGACGAAGGCGAGAATGTTATCCTTCTCTTGTCTAATCTATTCTCTCCACCCACGGCCCCTATACGAAATCAAGTGGTTTTTATCGCTCGCCCATATGACTAGGGTAGAGCTGCTGAATACTAGAAGAGTGGCTCGACCTTAGAGATTACCATCGGGTTCCCGAATCCTTGGCGCCACAAGCCTTCTTTGATAGTGTTCCCAATAAATCAAGGAGTAGGTCTGAGCTATTCGACACGCGATAGGATTAGTCCGCATCACTTGGTCAGGATTCCACGCCCCCACTGCCAATTGACCGCCTAAGGTTCTTGATTACATCTATCCTAAGAACTTCGCCTGGGTATTCTCCCTATGCGTCCCATTAGGCAAGGTCGTAGGATGATTAAGTTTATTCGCCAGAACTGCGCCTTACTTGCTGCATACGGTACGAATCGCCTGCGCGACGAATTTAGTCTTAAGTCCTTCTATGAAGGAACAATCTTTCATATGTTTGCTATCTTTAACTACAAAAAGTACGCTGGCTTCGCCGTATCCCAGGCCCACGCGAAATGGCAGGTTTATTGGGATAGTGCTTACACAAATCCCCTGGGGTTAATGGATATTGGTGGCGTATAACAAGCATAACTGTACGGTCCCAGATTCGCGGCGCAACCTTGTCTAACCTGTATAGAGCCAACATTTGCATCGGGGGATCGAGGAGACAGCATGAATGTCCGGTTGAAAAGGGGCACGGAGCCTAACACTGTTTCTCTGAGCTGATACCTTAGGCTGGTGTCGCGTTAGGGTTAGCATGGTTAGGCGCGACGCCATTTTTCGGAATGTCGATTGTAGGAACCAACGCAGCCCGCCATTCCTCAAGGAAGGTACTCTAGACTCGTGACTACACCGGCATATGTCTCTCAGCGGTCCGTAAATGCGAATATGACGTATGTGCCCGCCTGAAGATGATCTCGGATACCGCCCCATCGTTCTGAGCCTCATCTAAAGCAACCTCAATAATTAGACCGGCAATGTTACCGTGGTTAAGCTTTATAGGCGCTTGTTCCGAACCACCATTCAACCGTCAGAAAAAAGATATCACGGGGCCCATTTCATTAAACCCGAAGGGTGGAATTTAACGCAGAAGTTATTCGGTTTCACTGTCCTCGACCCACCAACCCAGATTAACGGGTCACTCGATCCGCGTCCGGGCTACGACCGGTTTTGGCGATGGAACTACCAAGCTTCTGCCCGCTTCATGGACTTGTCACCTTTGGTAATCGTAGAATTTAATATTCCGACGACGATGCACACCATGGCTGAGTGATGAAGATTTGGCAACCTACCTTACGGCACCCTCTTTCGTAATTGGTGTGTATAGCGCATAAAGGCCGTCCACAGAATTGCATCTGACATGATGGCGTGATACACCCTAAGGTGACATTAGATTAGTTGGAAGGTGTAGCCTGTGACAATTCCAAGTTTAAACGGCTGGTAGAGATGGCGGCTTTCTACTCGATGAAATGAGGACGACATATCTCGCGCCGCCTACGGTCAACAGGACATAGTCAATTTAGTACGTCTTAAGCCACCGCAATTCGTCCCTTTGCTATTTATACAAGTGGTCACGCCTACTAACAATTGCATGACCAGTTCGAAATCTACTGGGAAAAGACGGTGTGGTTACTCGAAGATAGGTCCCAGTCGAGATCAGAATAGGGTCAGTTACAAATACTAGTTGGCCTGAGAAGATACCGTCCGTTGAGCTAGATGTCGCTGGAGGGTGCAAGAGTCAGATGTGAGCTAGTCCAGTAGCCCTCGCAATTCGCGTAATCCAACACCAACTCTGCCCGAGGATTTGTGCCTCTTTGGGTACGGCAATCAGCGCTCCGGGGTAACGCCGTTGGTATTAGCCACATCATCCATAGTAAGTAGTAAGGATATACACGGAGAGTATCACTAAGAGGTCCAGCCAACAATGTCAGGCTCGTAAGGGTGCTTCTTCGGGAGAGATGACTACTCTCTTCCTAAAAACCGTAACGCACGTCAGAGGGCGATAAGTCTGGATTTTACTGAATTTTCCGGACTACCATAGCACAATCCTACTTGATAGTTGATGTTGTACCTGACCGTTCACGATCATGTCCTCTCCTTTCCGTTTGAGGCCAGCAATGGGCCAGTACCTTCAACAGTATCTTATGTGATGCTAATGAACCTCGAACCCGTCCAGTCCGGCCCAGAGGCCTACCTCAAGCCCACAGCTATTTTTCATGCTCGGGGAAAAATTAAAAACGAGTTCTGTTGATAGCAATGCCGAGTCAACATTACGGTTGCTGGACCCCGATCATTAATTTACGAGTAGCAATCGCGCTCCAAACCAAAAAACCACTCTGTGGAGTCTATTAGTGGAACGGGAACTTTAGAATCACCGGATATGCAGGTGCGAAACAGTGCAATCAACAGGCAATGGCCGGCGCGTTGATCTAAGATGAAAAGTTCCAGCGGGCCTCTTGCGGCGCAACCTTATGTTTGTCCGACATCGAGTATGTCTCAGGTTAACAAGACGCCTACTTTTCCCGGGCATTAGCGTCGGATTGTATGTTGCTCCGCCTACGCCAACGCTTAACAAGTCTACACGAGATCAATATGCCTGACTTGCTTCAGGGATATCGCCTTGGAATGAACTCCTAAGAACCAGCCAACGCCCCTTTTCTCCGCACCCACTTCTCTCATATGGGAACAATATTAAAAAACCTCGTACGCTTTTTCTACAACTCACGCAAATTGAGCGCCGGTTCCTGAAGAACCGGAAGCGGTGGCTAACGTCCCTGAGCACCACGTCGTCCTGTCTTGGAGAGTTCGTTTGAGGTCTACACCGCCAATTAATTGGACATTCTGATCTCCCGAGCCTACACGCTAGTTACTGATCCCATTGATCTTGGACAGGAAAAGACGACGCCCAACAGGGATACCATGCGACGCCGGCGGCTTGAGGTAGGAGTCAACGTCTGCCGCCGTCGGGGTGGTTTACGCTTTTTCTAAGGGGTGAGATTCGAGCAAAGAGGGAGACATAACATTTCTGAAAAATACTCAGGAGCGCACCATACCTGTTGCAGGAGTAAAGGGTACTCCCAGCGATGATTTGACCTCAAGGTGACTCGGGACGGAAGAAATGAGGACCAAGTGAATTTCGCGCACTGTTCCAGAGGGTTTCCGCAGCCCACGGTTGTCGATCGTGGTTGCATTCCTTAGGTCTCAACGACCCTTCGTCTCGTAATCAATCTTTAGAATAATCTACTAGTAGGCCGTACGAGAATAGAGGGCATATCACAGAATTGATCACAGGAGCATGCTTACCGATCTCCTGCTGTGTATGAGTGGCCAAGGCCCCATGTATCGTTTCGCAACTTGTCTGCACGATTAGGAGTTACACTTGTGAGGCCTATTAGATGATTCTTTTGTGTGCAACAACAGCACCGTGAGGGCTGGCGACGGTTGGAGGCATCTTCTGTTCGCAGTCACGTCCCTAGGTTGGCAGCCCCCTGTAGGCACAGATACATTATTAGGGGTTGACGTTTGCTGGCCCGACTTCCAAGTAGCAGGCTACAAGCCAAGACGTGCCAGTCATACAACTGATCGCTGTTCGGAACAGGCTTAAGCTTTTCATATCAAAAAGGGGCCCCAGTCCGGCCACCTTGAAGCTCACGATGTTAAATTCCTCGCTGTATTTAAAATCGCGATGTTGGTTACTGTCCCGAGCGCCAAGGCCCTTCGTCCTTAGCTCAGCCCCAATTATCGGCTATACTATTACTATATTCTCGATACCCTTTAGGACGCGTATCAGGAATCCTCCCTCGAGAATACCCAACGATGCGACTCCTTACAGGCGTCCATGCGACCCCGCATCATGCTTGGTTCCTATCGAATGTAAGTTACGCAATGTATGCCCCACTGTGCACCCGAAAGCCCTAATAGAGGCTGGGGCAGACCGGTGACGGCATATCATAGTACTGGGGAGTCCGACAGGTCTTTTGGTGCCAGGTCAGCGGATTTTTCACCGATTTGCCTCGTATTGTCATACTGGAGTTCTGTTTTGCGCGTTAAGCACCTATGCTATCAAGAGAGCCCCATAACGCACGGTGCATCCTGATGCTCACTTGATTCCCACATCGCGATTGGTCTCCCCTAAGAACTAGTAGACACGGCTGCGGAGTCCCTAATCTCTCCCCTAATCCTACTAGTGAGGACGACCTGTTCGCGGGAGAGGGACACTCGCTGCTGAAATTCCCGACATTCTTGTCCACAACCTATCGCGAGCGGATCAACTGGAGCACAACGATACAGCGCGGGTAGGTCCATCTATTTGTGGTACTTATCTCACCGACCAGAATGCAGAGTGGGTAAGCTTGCGCTGGCCGACGGGCGGACCGCATGGATCTCTAAGGTCCAGCGGTTAATCCTGTGAACGTCGCGGCTAGCGACACATAAGCTACATGATCGACTCGCTCTCCCAACATTGAACCTTGTGAAGGGTCCTATCGACTGAGTAAAGAACGACCTTCCGAGATAGGAAACTCTCGTTATGCCGCACTTCTTCTCCTGGCCGGTAGTAGCTACCCAATTTATCTTGGGGACGGCTGTCCAGATAAGCCCGGTTCGGTTTAACCTTTAAATAAGTCGCGGCAAGTGCGCTCCGCAGCCACATAGGCACCAGCTGCAGAAGGCCGTCTAACGGCGAGATTGCGAATTTGCTGCGAACAATACCTCACTCATCATCGGGCTTCTGAGGCGGAAGCGTCTCGTTGAGTACGAATCTAGTAGCTTCGCTGGGACTCTTGATATATTACTTGAATAAACCACGACTTGTATTGAAAGTTACCTCCGTTTCGGGGCAGGATCGGTACTACTGTAGATATACCAGCGCGCAAGCCTCCCACACCAGGCAGCGACCGCAGCTCCCTATTGGCATCGTGTGTGTAGCGCTTTTGCTATACGCATTTGGTAATTCTATTCTTACGCGATGCAGAATCAACATTAAGAGCAAAGACACTAGATTCCCCGACCCACGTAAATCTAGTTGCAGTTTATTTCATTTAAGGCCGCATGCGACACAGACAGCCCCGGCAAGCGTGCCTTCTGGCCCGGTCCCATATGCGCTAATGCGAATTGCGGCGCATGTTCCCGAGGAGCGATCCTGGTAATGTTATTATCATTACATGTTCCGCTAACCCTCCATCTTCGAGCTGTACAATCTCATACGAACCCATCTCTATAGCCGTTCCATGGACAAGCCTGTAACGGGCGACCCAAGGGGGTAGCGGAAACCCTCTGGCGACTTTGCCCCAAACACAACGTCCTTTCGAAGCTAGTCAGTACTTGATAGATAAGATTTCTGTAGTCCCTGGGTTGACTTACGGGTCCTAAGTACACCAAGATTCCTTACGGTCGTTAGGCGCCGTGTAAAACAAATGCTACCCTGAGCCTGATGATTGGCTGTCCTAGTTCGCCCATCTTCCTATTGACGGCATCCATATGAGGTGGCCAGGGCGTGCTGTTTATGTAAAATAACCTGTCGTACCACGGTCAAAGAGCCTGACAAGAGTCGAATGACCAACCTCCACTAACTGGTTTTACTCGAGTGCAAGACGACTGATTTAAAGGGAACGACATCAAATTTGAGTATACTGTGTCTACCATCAGAATGATAGAGTTGTGCCGTGTTACGCTCAACGAGCGATTTGACACCAAATAATACAGCACCAGTAGTGCGAATCTCATGTTTCACGCTCGGCGCGTAATACTCTTGACCTCACAGGTACGAGGGGTATGCTTAAGAACTGTGAAATGGTGCAGCAAGTTCGAGTCATAAGCAGTACGTTGTACCGTGAAGGCATGGTGAACATCCGTCTAGCTCCGAGCCTAGCCCAAAAACACACTAATGACCCTGCGATTCAGATAACAGGGTCTGAGTTTGCCTATACTTTAAAGATCCACTTTGTGACTATGTCGAGACGTAAGGATCCATACACTCGACCAAGCACACCCCGCTTAACTTCAGGATTAGACGGCAGATCGAATCAAAGCCGCTGTAGCCGCTGATGCTGCACCATCGGAGTGTGGATTAGAAGCCCCGCAACCTTATGCTATATCATACACCGTATCTGATCCTTAAATCTCCCGTATGGAATCTGTTATGATGTGGCATGTAACTTTAGCACTCTCGACGTAATTCGTGTCCGCTCGAGAGTTAGATCGAGACGTCAGTCACACCGGTTCGCATTTGCTCTACCTTCCGGCTCGTTGAATCAGTTGTAGAATATATGCCGAGGTTGTAATAGTGGCAAATTCTTTGCCACAAACTATAATGAACAGAACATCCCGCCATCAAAGTCCCCAATATGCGTGTCTTCTTGGAACTGTCGCTTGTTCTCATTGTCAAAACCTATTCTCTAGCCAACACCCGCTTATACGCCTCCTGGGTCCTGTAAAACATTAGCAATGCGTTCACAAAGTCGTATCCTTCCGGATACAGGTCAGGTCGTGTCCAGAATTCTATCGACATTGACTGTCCAGAGCCGCCTACTTGCCTACGCAACCCCGATAAGGCCACGAGGCGCATCGTGGAGACCTAAAAAACGGACAGTTTCGGTGTGTACCATTCAATTAGATGTGCAGAGACTAATATTAATGCTAGCAGCTGATATTGTGACATCAGCTTCGGTGTGCCGGTCAGTTTAACACTCCCTTGGCGCGTGTAGCTTGGTTAGAACAGACGGTACAGGGGCAGTGTATGGTGTTTGAGCGCATGAAGGGCGCCGAATCCTTCATGACGAGTTGCAGAGGGATAAGTGATTCCAGAAAAGTTTCTAGAGAACACGTCCAGTGTGAGACACGTAATTGTAATAGACCACAAGAGTCAAGGCAATCAACTTACAGATGTGACCCGCGAGCTGTGCATTGTGCCAGAGTCGCAGCCCGCTAAAATTGGGGTGTCCCTCGACCTGGATGGCATCTTGGCGTAATGCTGTGCCACGACCTAGAATCTATCCAGTCGTACTGGAGGCCCACACATTACTAGTTCACACTTACGAATTCCACTATCTAAAGAGTCGCTAATGCGTACGCGTCACCGTAAGGCCCCACACTAGCCCGGGTGTCCGGAGTCCAATTGAGAAATACCTCTATTCCTGAACAATCGACCACCCGGGGGAAC
		</sequence>
    <sequence><taxon idref="Location_3_0_0|37.99248427858387"/>
			TCTCCGGGGCGCCGTATCGAAGGGCTAGGAATTACCAACTCTGCACCGCAGCGATGGGGGATTTTTGTCCTTTGTCTTCAGATTGCCGCCGGGGTGACCCTAAGAATTGGTTCCCTTTTAGAAAATTATATAGACGCGACAACAAGGACAAGAATGCGTCCTTTATAGGGTACAGTACGTAACCTCGTACGGGGCGCTTTCGCGTAAGATCAGCCGACATCCGTGTTTCCTCCACTGAAACACGGCTCCCCGGTGTTGAGAGAAGATAATCTAAATGCACATCGCTTCTTGACAAGTCGTAGAATAAATAAAAACAGGTCCTACGGTCGCGGGGTAAGCACTCCTATCTTTGTTATTCCCCAGCATTGCTGGTCCCCACCCCAGGACTGCTACTTTTGGCCATATCCTAGAAGTTTGTTAATAAGTGTAACAGGGAGTGAACTAGCGATAGATGAGGTTTATTCAGCAACGCTACCGGCCATGTAGAAGCTCACTTCTACGGGCGTGTAGGAAAGTGATCAGCGAGGATAAGAAATTGTGACCATACCAGACCCCACGCAATGCCAGGCGAGGAACTGTGAGTTCAAGCTAATCACTGGCAAATGATCGTAGAGGGCACCTGAAGGGGGAACTATCTAATCCACACCTACTTATATGCGAAAGTTACTTAGTGTACCTCTCTTGGGCGGCGGCGCGTGCATACGTTAACAAGGGCACACGTGTGGCTCGGCAACCATAAGAAGTAGACCTAACGAAATCCAAAGTTGACTGTTAGAATCCGCAGCATATGTGTCTACTGAACTTAGTGCGTCCCGGCTTAGCGCTGAGCCCCTCGCTGATAGTGGAACGCGTAATCCGGGAACGCGATTGTCGCACCGGTTATGTGATTACGGCACGTAGGAAGAGTTTCCTAATCGATAGGTGCTTAGCAGTCGTCTCTGCCACGTTATTATTCCTACCAACACGACTGTCGTATTAATCTAGCCTTCTTGTACTAAGCGACATGACAGGCCTTTCCACGCCACGTGGTGGACTCGAATGTTTACGCGGATGTCAGTTTCGTGCGGACTCCGTATAACCGACCACGACGGTCTCACCGGCAAGTTGAGGACCGCTCCTAATGCCTGTCGGCCATTTACAGGTTATAGCACAACGTCTATGTCTCGACCCGAGGCCTTAATGGGACGCGCTCCCATCTTTCGGTCTGAGTGCTCTGGTGACAACCAGAAGGCATAGAGTTCTTTTGGTCCTGGAACATCCACGATCCATTGACGGTCGCTACGCAAAGCAACAGAACGCGTCCCGCACTCGGCCTGCCTTATGCAACTAGTATCACTGGTTTACTTAGTATGTTAAGGTTCTTGCCACCAACTATCCATCCTCAATTGCATTAACGGCATGCACTATCATACGTGATTAAGCAGTAATCGTCCTTGTTGTGAGGCTTTAACTTTGACCACGGATGGCTGCAAACCACGTACCGAGAAGTCTGGAGCTCGCGACACCTGACTTAGGGAAATCAGTTCACAGTTAAATGTAATAGTTTATTCAAAGGAATCAGTCGATTTAGTCACCGGGTATCGGGCCGTGCTCTCCGAGAGACATAATACTCGCAAGAGAGGAAGACCCTGTATTGGAATAGTATTTCGATATGATATCGAATCTAGCGCTTAGTGACTCTCGCCCACTAATATGTTCTCGCCGCACACTTAGTTCAAGAGCCGATTTGTGAGAGCCGCTACTCGGCTAAGTTAATGACGGCGGGCGCAAATCTATTAGCCGACCCCCAGGCACTATGATTTCTCAGCTCACACTTTTTATTGCCCTAGGCATTAGGGGTCTGTCAATTGCCGCATGTGGTTTTAGTGTGTGAGCATAGTGAACGGAGTTAGAGCCAAATAAGAGTACGGGCCAGATACTTTAGCTCCCGCGCGGGCTCAACTTTTGATCCGATGTGCCCCTAGCAAGCACAAGTACCGTGCTAAGCTACTAGGGTAAATGCCCCGCTTCAGATCCGGTATACGTAGGACCGTAATTTCATAGATGACGTTAAGCACTAACCAATGTCCCCCTCAGGACTGACCTGACCGACAATTCAGCACTGCTACGAATGTGCCCAGCAACCCACACAATATTAACCCCCCGCTGGGTACCATTTCCAGCGCCCCCCTAGCGTACATCTTTGGCCCGGAGTCGTGTTCGGACATTGCAATTGACCTTGTCTCCCAGACTTCTTTGGCCGCATTGTGATACAGAGCGCGAACTACAAAAAGGCCATTTCGGAGTAAAGTGTCCCCGGGTAAGACTAGAGCAACGTAGTAACTACTAGGATAGAGGCAACCAAAGCATTAGTTGAAACAAGCTCCCAATGATCGCGGGTCGTGCCTTCTTCGGCGTAATCTTGAAGGAAAGTTCATGTCAACATGTACCCGCTCTATGGAGTGAACAAGAGATCTCAACGCGGTGCCTGCTTGTCCTACTAAAAACTCTCTATAATCTAGTTTGCCTTAGCTTATATCTTTAGCTTCATTTACGAGCTCCCGCGTCGTATGCGAATACAACTTGTCACAATACAGTTACTAGAAGTAGCGGGACCCATTTTCGAACGCTGGATAATGGGATTGATGAACCCAGAGGCACTAAAATTGTATGGATCTTCTGTGCGGGTCTTTACAACTAGGCACAAGCTCGTCGTACCGTGGTCCCTCCGCACTTACTCATAGCAACCCATTCTGCCCCAACAGAGCTCACTTGCTGACGGGACTCTGCATACACTCGTGTTAGGGCCTTGTATGTCGTCGCTTGTTCATGGTGGAATGCGCACAACGACACATAAGGCTGCCCTTTGTTGCTCTGTACAAATACCCCCCGTGATAGCGTCGTCTTTTGTTCGGGGCAGTAGTTTCCGTGCGGCATTTGCGTGAGGTGGACCTGTGTCGAAGTCGTCGCGTGCTGAGACCGTTAATGTCTCGAGTCGCTCGAGTAGTGAAATTTACAAGGGCTTAGCGGGCGGAGGATAGTACTCTTTATGCATCAGGTGCGGTGCATTCTGTTCCTCTCATTTTATTGCCCATCAGTAGGGAGAGATTTGCGGGTAATGGACACTCGGTACCCCAAAGCTTATGGGGCTTTGGACCTACAAGCACATGTGTTCGCGTTGTCCGATGTTGAACCTGGAGTGGGGTCATTTATATTTACTCTTCTAGGATGACAAAGTTGTCTTTCACATTTCCACGAAGCCCGCACTGTCGACGCAACTCTTACAGCGTTTGTCAAGTCGGAGAAGATCACTCTGTTCGAAGAATGCGCTCTAAAATCGCTTTGAGCTCGGAAGCGCTGTTGCGTCCTTGTAGGAAGGCTGTCAGAACTCTCGGGCATAAGCGTCTGACCCCTGCATTTCGGGCATGGTCTTACTTGTAACACATGGTTAGTTATACGGATACAGAGCCGTCATCGCTAAGGACGTCGTGCCGCACACGTGGGTAACTTGCGAGGTGCTAAACTGTAGAGTTCTTCATTGGGCACACACCTCGGTACCGTATCGGACTTACCAGTACTAAAGTCGGCTTGACTGTAGATACGCACACTTGAACATACGGCGTGTGGCTACGCTGCAAAGAAGTGCCAGGGCAAGCAGAATTCAGTGTGCTTAACGTATGGCATTTTTGATGGCGAGTTTACAACGGAGCAGTTGTATCTATTAATCCCTGGATAGAGGTATTTGGTTCAGACAGGTAAATGCATTTTGAAACGCATTAAGTGAGCCCGATTCAGACCAACGGTTCGGTTTGGAATAAAACTGGTTATTGCCTCCCACGGGTCTTTTCTCCTGCTCTAGTGGTACGCTAACATCTACTATGGTCACTCTTAGTGGCAAGGGGCCTACATAGCGGTCCATCCGAGCGAAGTGCAAGTTGTGGCGGGCGTTCTTGTGCCCTTGTAAGCCGCTCAATAGAGGTGACTTTAGATAAGGACGCTCTGATACGCCATTCAAAACCAGGGTGCTTATTTCTCCACAGGTATTTTCAACAACGGGCATTGCCCACGCACGGACAATTGGGAACATCCCACGCCGTTACGCATGTCTCTGCGTGACGCTATGTCCCATCTACCGATAGCGTAACCGGACGGAATGTGCGTATGCCTAAAGTGTCATCACTCAATATGTGAACGATAGCGTTTGCGCATAGAGCGAAAATATCTACTCCACAGTGGATGGCGAGATACAAGTCTTCGCGCGCTCGTTAGCAGCACATAGACGCTGCACTGCTGAGCCGTATGATGGACAGCCGTGTGTGATTAGGAAGTTGAACAAGGAATCTACGCACGCGCGTGTGGTGCCTTCGATGAGCCCACCCTGTAATTCGCAGTCGACGGGATTCTCCTAATGCAGAGAGGTAAACGATTTTCAAAGACCTGTCGGACCTGGGACATAACCGGGGAACAGAAAGTCATGCCTCGGCCCCTCGCCACAGGGATAACGGTTCGCGAGCGATTTGACGGAGTGGAGTTGCACCTAATGCACAGGCCGAATCCTGGATTAACGGTGGTCGCGGGCCGCCTTAGGCCGCAAAGCCATACTCACGGTCCAGCGGTCTGATCGGACCCTGCCGGGGACCTGGTTTACGCGCATAACCAGTGTATCGCAGTTAGCGCCGGTAAAAGGCGAAGATGTACCTAGGACGGTTATGGTACACTACGAGTCTGAAGGTATAGGGAGGCTATCCCAGGGATGGAACGGCCCCCAGAAACAGTGTATCCCGTCCAACAATGAGCTGGGTTGCTATCGAATCGAAAATGCCTCGGCTTCCCTAATTCGTCATGGATACACCAAACCAGATTCACATGCGTAGCTCTTTTGGTTTCCCATCTAGAACGGATATGGTGGTTCCCCTAACCACGTCGCAGATTGTACTATACCCCAGCTGACGTTCCAGGCGCGAGCTTACACCATATTATTTCCGTGCATAGAAACCGGTTCATGTTGCCCACAGTATATCTTCTATGAGCTGCTCTCACCGTATGGACATAACGCTACAACTCCCCCGGGCGTGCTCCACATCAATCTTTATCAATTAAGTCGCGAGTTGACTTTCGGCCCGCACCGTGGTGTGGTGCGTGAAAAAGGACCGGGCAAACTCGTGCAGATTGTAAAACCGCGGAATGGATTAGCCGACAGGGTTCCGGTGATTGTCCTGTTGCGGAAACGCGCTTTCATCTGCCCCGTCTACTGATCCTGAATGCTCAAGATCCGGGGATAATTTGACTTGCCTTCAAATTTTAAAATTTCCTGGCAAGTCGGTCGCTGTTTAACGCAACAGGTGCACATAATATTGCCGACGCATGCAGGAGGCGAAGGGGAGAGACAAATCGCAGGGCTGGTTCATCTCCCATAATCCACAGTCTAATTAAATTCGATCTTCATTCCTAAAATTAGGGTTCTCTTGGTATTCAAGCTGTGGCGGCAAACCAGTAACTGCGTCCTAGAATACGAATGAGGTAGATAGATAATGATCTCCCTGCCTTATGGCGGCTCGGCAACAGCAATAATTGGACGAATCATATCTTTGAAGCAAGGACTGTATACCGGGCAGAGGTACACATATAATGTCATGCGCGGCTCGCCAATTATTAACACAGCCACCAAGTACGTCGGTCCAAGCGGCTCCTTGCAGAGATCAACGGGAGCCACACGTAACATGGTGATCGGCCACTTAACGAGGCTGCGCTCCGGCAGCGGCTGCTAACGCCTTGCTTATATCCTGACGACACCGCAGGTGTCACCAGATGTACTATTCAGCATGCCTCGGACCATCGGAAATGTGTTACGAGACTTCGTACTGAGTCGTGGACATGAGGTTCCAATGCTTCTCGGGCTGGTGAAACTCAATGTCCGCATTTAGCAATTTCACCATGCAGACACCTTCCGTCAACAACCGGTAGGGTGCACCGTCCTCGTCTAAAAACGGCAAATATTTCTGTAGCTAAGGTTCGCCAACATTCATTTCGGCCGAAGCTTCAAGGGTACAGGGACTATCCGAATGTAATGGAATGGTGATCGCTCCTATCCGGGTGGAGGTCATGTGGCCAAACCCTCTCCAGTATAGGGACGGGTCTTTTGCGATTCCTAACCAAAGCACGACCTCAGCCTAAAGTTCATTTGTACAGTCTGGTGTATAGGCGGGCTTAGGTTAAAAAAAAGACACACCCGTTTGCTGGGGGGAAGCCTAGCTCCTGTGAGACATGGCGTCACCCCTATGACCATGCATGGGTCAAGGTACAGGTGCGTTGCGGTTATAGAGTAAGGTACCGACCTCTGCAGTCCCGCATGGTACTAGACAACGGCCATAGGCTTCCTTATCTCGCGCGTCCGACCCTGTTTCCGCTTAAAACCTTCAGTAGTTGCTAAGAAACATATTCCTAATCCTAACTAACGCAGGACTGCTGCTAACAATGCGTACTGATTTAGCTCAGACCGCGTATAGCAGGCGGACAGGATTCCGTAGGGATCCGACTTGTCTTTAAAAGGTGAAGCGTTGTTTTTTTAAACCCTGTGCTTCATCATAGCTGCCTTGAAAAGGTAGCGAGACCTGGCCCACTTGACTTGTACACCCACTCGTCTGATGGCCAGTCCCCTACCACATGAGTCGACCCATCACACTGTTAGTAGGCGTCAAAGCATTATCTGCGCCTGCTCCTCAATACTCCCTCAGTCCCGCAGTAGCTCTTCTGGGTGCGTTCAGAGCCCTCTCGAACGTTTCGTCTGCATCGGGTACCCCGTTAAAAGGGGATTCACTTTTGAGTCAGCACCGACGAAGGCGAGAATGTTATCCTTCTCTTGTCTAATCTATTCTCTCCACCCACGGCCCCTATACGAAATCAAGTGGTTTTTATCGCTCGCCCATATGACTAGGGTAGAGCTGCTGAATACTAGAAGAGTGGCTCGACCTTAGAGATTACCATCGGGTTCCCGAATCCTTGGCGCCACAAGCCTTCTTTGATAGTGTTCCCAATAAATCAAGGAGTAGGTCTGAGCTATTCGACACGCGATAGGATTAGTCCGCATCACTTGGTCAGGATTCCACGCCCCCACTGCCAATTGACCGCCTAAGGTTCTTGATTACATCTATCCTAAGAACTTCGCCTGGGTATTCTCCCTATGCGTCCCATTAGGCAAGGTCGTAGGATGATTAAGTTTATTCGCCAGAACTGCGCCTTACTTGCTGCATACGGTACGAATCGCCTGCGCGACGAATTTAGTCTTAAGTCCTTCTATGAAGGAACAATCTTTCATATGTTTGCTATCTTTAACTACAAAAAGTACGCTGGCTTCGCCGTATCCCAGGCCCACGCGAAATGGCAGGTTTATTGGGATAGTGCTTACACAAATCCCCTGGGGTTAATGGATATTGGTGGCGTATAACTAGCATAACTGTACGGTCCCAGATTCGCGGCGCAACCTTGTCTAACCTGTATAGAGCCAACATTTGCATCGGGGGATCGAGGAGACAGCATGAATGTCCGGTTGAAAAGGGGCACGGAGCCTAACACTGTTTCTCTGAGCTGATACCTTAGGCTGGTGTCGCGTTAGGGTTAGCATGGTTAGGCGCGACGCCATTTTTCGGAATGTCGATTGTAGGAACCAACGCAGCCCGCCATTCCTCAAGGAAGGTACTCTAGACTCGTGACTACACCGGCATATGTCTCTCAGCGGTCCGTAAATGCGAATATGACGTATGTGCCCGCCTGAAGATGATCTCGGATACCGCCCCATCGTTCTGAGCCTCATCTAAAGCAACCTCAATAATTAGACCGGCAATGTTACCGTGGTTAAGCTTTATAGGCGCTTGTTCCGAACCACCATTCAACCGTCAGAAAAAAGATATCACGGGGCCCATTTCATTAAACCCGAAGGGTGGAATTTAACGCAGAAGTTATTCGGTTTCACTGTCCTCGACCCACCAACCCAGATTAACGGGTCACTCGATCCGCGTCCGGGCTACGACCGGTTTTGGCGATGGAACTACCAAGCTTCTGCCCGCTTCATGGACTTGTCACCTTTGGTAATCGTAGAATTTAATATTCCGACGACGATGCACACCATGGCTGAGTGATGAAGATTTGGCAACCTACCTTACGGCACCCTCTTTCGTAATTGGTGTGTATAGCGCATAAAGGCCGTCCACAGAATTGCATCTGACATGATGGCGTGATACACCCTAAGGTGACATTAGATTAGTTAGAAGGTGTAGCCTGTGACAATTCCAAGTTTAAACGGCTGGTAGAGATGGCGGCTTTCTACTCGATGAAATGAGGACGACATATCTCGCGCCGCCTACGGTCAACAGGACATAGTCAATTTAGTACGTCTTAAGCCACCGCAATTCGTCCCTTTGCTATTTATACAAGTGGTCACGCCTACTAACAATTGCATGACCAGTTCGAAATCTACTGGGAAAAGACGGTGTGGTTACTCGAAGATAGGTCCCAGTCGAGATCAGAATAGGGTCAGTTACAAATACTAGTTGGCCTGAGAAGATACCGTCCGTTGAGCTAGATGTCGCTGGAGGGTGCAAGAGTCAGATGTGAGCTAGTCCAGTAGCCCTCGCAATTCGCGTAATCCAACACCAACTCTGCCCGAGGATTTGTGCCTCTTTGGGTACGGCAATCAGCGCTCCGGGGTAACGCCGTTGGTATTAGCCACATCATCCATAGTAAGTAGTAAGGATATACACGGAGAGTATCACTAAGAGGTCCAGCCAACAATGTCAGGCTCGTAAGGGTGCTTCTTCGGGAGAGATGACTACTCTCTTCCTAAAAACCGTAACGCACGTCAGAGGGCGATAAGTCTGGATTTTACTGAATTTTCCGGACTACCATAGCACAATCCTACTTGATAGTTGATGTTGTACCTGACCGTTCACGATCATGTCCTCTCCTTTCCGTTTGAGGCCAGCAATGGGCCAGTACCTTCAACAGTATCTTATGTGATGCTAATGAACCTCGAACCCGTCCAGTCCGGCCCAGAGGCCTACCTCAAGCCCACAGCTATTTTTCATGCTCGGGGAAAAATTAAAAACGAGTTCTGTTGATAGCAATGCCGAGTCAACATTACGGTTGCTGGACCCCGATCATTAATTTACGAGTAGCAATCGCGCTCCAAACCAAAAAACCACTCTGTGGAGTCTATTAGTGGAACGGGAACTTTAGAATCACCGGATATGCAGGTGCGAAACAGTGCAATCAACAGGCAATGGCCGGCGCGTTGATCTAAGATGAAAAGTTCCAGCGGGCCTCTTGCGGCGCAACCTTATGTTTGTCCGACATCGAGTATGTCTCAGGTTAACAAGACGCCTACTTTTCCCGGGCATTAGCGTCGGATTGTATGTTGCTCCGCCTACGCCAACGCTTAACAAGTCTACACGAGATCAATATGCCTGACTTGCTTCAGGGATATCGCCTTGGAATGAACTCCTAAGAACCAGCCAACGCCCCTTTTCTCCGCACCCACTTCTCTCATATGGGAACAATATTAAAAAACCTCGTACGCTTTTTCTACAACTCACGCAAATTGAGCGCCGGTTCCTGAAGAACCGGAAGCGGTGGCTAACGTCCCTGAGCACCACGTCGTCCTGTCTTGGAGAGTTCGTTTGAGGTCTACACCGCCAATTAATTGGACATTCTGATCTCCCGAGCCTACACGCTAGTTACTGATCCCATTGATCATGGACAGGAAAAGACGACGCCCAACAGGGATACCATGCGACGCCGGCGGCTTGAGGTAGGAGTCAACGTCTGCCGCCGTCGGGGTGGTTTACGCTTTTTCTAAGGGGTGAGATTCGAGCAAAGAGGGAGACATAACATTTCTGAAAAATACTCAGGAGCGCACCATACCTGTTGCAGGAGTAAAGGGTACTCCCAGCGATGATTTGACCTCAAGGTGACTCGGGACGGAAGAAATGAGGACCAAGTGAATTTCGCGCACTGTTCCAGAGGGTTTCCGCAGCCCACGGTTGTCGATCGTGGTTGCATTCCTTAGGTCTCAACGACCCTTCGTCTCGTAATCAATCTTTAGAATAATCTACTAGTAGGCCGTACGAGAATAGAGGGCATATCACAGAATTGATCACAGGAGCATGCTTACCGATCTCCTGCTGTGTATGAGTGGCCAAGGCCCCATGTATCGTTTCGCAACTTGTCTGCACGATTAGGAGTTACACTTGTGAGGCCTATTAGATGATTCTTTTGTGTGCAACAACAGCACCGTGAGGGCTGGCGACGGTTGGAGGCATCTTCTGTTCGCAGTCACGTCCCTAGGTTGGCAGCCCCCTGTAGGCACAGATACATTATTAGGGGTTGACGTTTGCTGGCCCGACTTCCAAGTAGCAGGCTACAAGCCAAGACGTGCCAGTCATACAACTGATCGCTGTTCGGAACAGGCTTAAGCTTTTCATATCAAAAAGGGGCCCCAGTCCGGCCACCTTGAAGCTCACGATGTTAAATTCCTCGCTGTATTTAAAATCGCGATGTTGGTTACTGTCCCGAGCGCCAAGGCCCTTCGTCCTTAGCTCAGCCCCAATTATCGGCTATACTATTACTATATTCTCGATACCCTTTAGGACGCGTATCAGGAATCCTCCCTCGAGAATACCCAACGATGCGACTCCTTACAGGCGTCCATGCGACCCCGCATCATGCTTGGTTCCTATCGAATGTAAGTTACGCAATGTATGCCCCACTGTGCACCCGAAAGCCCTAATAGAGGCTGGGGCAGACCGGTGACGGCATATCATAGTACTGGGGAGTCCGACAGGTCTTTTGGTGCCAGGTCAGCGGATTTTTCACCGATTTGCCTCGTATTGTCATACTGGAGTTCTGTTTTGCGCGTTAAGCACCTATGCTATCAAGAGAGCCCCATAACGCACGGTGCATCCTGATGCTCACTTGATTCCCACATCGCGATTGGTCTCCCCTAAGAACTAGTAGACACGGCTGCGGAGTCCCTAATCTCTCCCCTAATCCTACTAGTGAGGACGACCTGTTCGCGGGAGAGGGACACTCGCTGCTGAAATTCCCGACATTCTTGTCCACAACCTATCGCGAGCGGATCAACTGGAGCACAACGATACAGCGCGGGTAGGTCCATCTATTTGTGGTACTTATCTCACCGACCAGAATGCAGAGTGGGTAAGCTTGCGCTGGCCGACGGGCGGACCGCATGGATCTCTAAGGTCCAGCGGTTAATCCTGTGAACGTCGCGGCTAGCGACACATAAGCTACATGATCGACTCGCTCTCCCAACATTGAACCTTGTGAAGGGTCCTATCGACTGAGTAAAGAACGACCTTCCGAGATAGGAAACTCTCGTTATGCCGCACTTCTTCTCCTGGCCGGTAGTAGCTACCCAATTTATCTTGGGGACGGCTGTCCAGATAAGCCCGGTTCGGTTTAACCTTTAAATAAGTCGCGGCAAGTGCGCTCCGCAGCCACATAGGCACCAGCTGCAGAAGGCCGTCTAACGGCGAGATTGCGAATTTGCTGCGAACAATACCTCACTCATCATCGGGCTTCTGAGGCGGAAGCGTCTCGTTGAGTACGAATCTAGTAGCTTCGCTGGGACTCTTGATATATTACTTGAATAAACCACGACTTGTATTGAAAGTTACCTCCGTTTCGGGGCAGGATCGGTACTACTGTAGATATACCAGCGCGCAAGCCTCCCACACCAGGCAGCGACCGCAGCTCCCTATTGGCATCGTGTGTGTAGCGCTTTTGCTATACGCATTTGGTAATTCTATTCTTACGCGATGCAGAATCAACATTAAGAGCAAAGACACTAGATTCCCCGACCCACGTAAATCTAGTTGCAGTTTATTTCATTTAAGGCCGCATGCGACACAGACAGCCCCGGCAAGCGTGCCTTCTGGCCCGGTCCCATATGCGCTAATGCGAATTGCGGCGCATGTTCCCGAGGAGCGATCCTGGTAATGTTATTATCATTACATGTTCCGCTAACCCTCCATCTTCGAGCTGTACAATCTCATACGAACCCATCTCTATAGCCGTTCCATGGACAAGCCTGTAACGGGCGACCCAAGGGGGTAGCGGAAACCCTCTGGCGACTTTGCCCCAAACACAACGTCCTTTCGAAGCTAGTCAGTACTTGATAGATAAGATTTCTGTAGTCCCTGGGTTGACTTACGGGTCCTAAGTACACCAAGATTCCTTACGGTCGTTAGGCGCCGTGTAAAACAAATGCTACCCTGAGCCTGATGATTGGCTGTCCTAGTTCGCCCATCTTCCTATTGACGGCATCCATATGAGGTGGCCAGGGCGTGCTGTTTATGTAAAATAACCTGTCGTACCACGGTCAAAGAGCCTGACAAGAGTCGAATGACCAACCTCCACTAACTGGTTTTACTCGAGTGCAAGACGACTGATTTAAAGGGAACGACATCAAATTTGAGTATACTGTGTCTACCATCAGAATGATAGAGTTGTGCCGTGTTACGCTCAACGAGCGATTTGACACCAAATAATACAGCACCAGTAGTGCGAATCTCATGTTTCACGCTCGGCGCGTAATACTCTTGACCTCACAGGTACGAGGGGTATGCTTAAGAACTGTGAAATGGTGCAGCAAGTTCGAGTCATAAGCAGTACGTTGTACCGTGAAGGCATGGTGAACATCCGTCTAGCTCCGAGCCTAGCCCAAAAACACACTAATGACCCTGCGATTCAGATAACAGGGTCTGAGTTTGCCTATACTTTAAAGATCCACTTTGTGACTATGTCGAGACGTAAGGATCCATACACTCGACCAAGCACACCCCGCTTAACTTCAGGATTAGACGGCAGATCGAATCAAAGCCGCTGTAGCCGCTGATGCTGCACCATCGGAGTGTGGATTAGAAGCCCCGCAACCTTATGCTATATCATACACCGTATCTGATCCTTAAATCTCCCGTATGGAATCTGTTATGATGTGGCATGTAACTTTAGCACTCTCGACGTAATTCGTGTCCGCTCGAGAGTTAGATCGAGACGTCAGTCACACCGGTTCGCATTTGCTCTACCTTCCGGCTCGTTGAATCAGTTGTAGAATATATGCCGAGGTTGTAATAGTGGCAAATTCTTTGCCACAAACTATAATGAACAGAACATCCCGCCATCAAAGTCCCCAATATGCGTGTCTTCTTGGAACTGTCGCTTGTTCTCATTGTCAAAACCTATTCTCTAGCCAACACCCGCTTATACGCCTCCTGGGTCCTGTAAAACATTAGCAATGCGTTCACAAAGTCGTATCCTTCCGGATACAGGTCAGGTCGTGTCCAGAATTCTATCGACATTGACTGTCCAGAGCCGCCTACTTGCCTACGCAACCCCGATAAGGCCACGAGGCGCATCGTGGAGACCTAAAAAACGGACAGTTTCGGTGTGTACCATTCAATTAGATGTGCAGAGACTAATATTAATGCTAGCAGCTGATATTGTGACATCAGCTTCGGTGTGCCGGTCAGTTTAACACTCCCTTGGCGCGTGTAGCTTGGTTAGAACAGACGGTACAGGGGCAGTGTATGGTGTTTGAGCGCATGAAGGGCGCCGAATCCTTCATGACGAGTTGCAGAGGGATAAGTGATTCCAGAAAAGTTTCTAGAGAACACGTCCAGTGTGAGACACGTAATTGTAATAGACCACAAGAGTCAAGGCAATCAACTTACAGATGTGACCCGCGAGCTGTGCATTGTGCCAGAGTCGCAGCCCGCTAAAATTGGGGTGTCCCTCGACCTGGATGGCATCTTGGCGTAATGCTGTGCCACGACCTAGAATCTATCCAGTCGTACTGGAGGCCCACACATTACTAGTTCACACTTACGAATTCCACTATCTAAAGAGTCGCTAATGCGTACGCGTCACCGTAAGGCCCCACACTAGCCCGGGTGTCCGGAGTCCAATTGAGAAATACCTCTATTCCTGAACAATCGACCACCCGGGGGAAC
		</sequence>
    <sequence><taxon idref="Location_2_0_0|34.83843570630332"/>
			TCTCCGGGGCGCCGTATCGAAGGGCTAGGAATTACCAACTCTGCACCGCAGCGATGGGGGATTTTTGTCCTTTGTCTTCAGATTGCCGCCGGGGTGACCCTAAGAATTGGTTCCCTTTTAGAAAATTATATAGACGCGACAACAAGGACAAGAATGCGTCCTTTATAGGGTACAGTACGTAACCTCGTACGGGGCGCTTTCGCGTAAGATCAGCCGACATCCGTGTTTCCTCCACTGAAACACGGCTCCCCGGTGTTGAGAGAAGATAATCTAAATGCACATCGCTTCTTGACAAGTCGTAGAATAAATAAAAACAGGTCCTACGGTCGCGGGGTAAGCACTCCTATCTTTGTTATTCCCCAGCATTGCTGGTCCCCACCCCAGGACTGCTACTTTTGGCCATATCCTAGAAGTTTGTTAATAAGTGTAACAGGGAGTGAACTAGCGATAGATGAGGTTTATTCAGCAACGCTACCGGCCATGTAGAAGCTCACTTCTACGGGCGTGTAGGAAAGTGATCAGCGAGGATAAGAAATTGTGACCATACCAGACCCCACGCAATGCCAGGCGAGGAACTGTGAGTTCAAGCTAATCACTGGCAAATGATCGTAGAGGGCACCTGAAGGGGGAACTATCTAATCCACACCTACTTATATGCGAAAGTTACTTAGTGTACCTCTCTTGGGCGGCGGCGCGTGCATACGTTAACAAGGGCACACGTGTGGCTCGGCAACCATAAGAAGTAGACCTAACGAAATCCAAAGTTGACTGTTAGAATCCGCAGCATATGTGTCTACTGAACTTAGTGCGTCCCGGCTTAGCGCTGAGCCCCTCGCTGATAGTGGAACGCGTAATCCGGGAACGCGATTGTCGCACCGGTTATGTGATTACGGCACGTAGGAAGAGTTTCCTAATCGATAGGTGCTTAGCAGTCGTCTCTGCCACGTTATTATTCCTACCAACACGACTGTCGTATTAATCTAGCCTTCTTGTACTAAGCGACATGACAGGCCTTTCCACGCCACGTGGTGGACTCGAATGTTTACGCGGATGTCAGTTTCGTGCGGACTCCGTATAACCGACCACGACGGTCTCACCGGCAAGTTGAGGACCGCTCCTAATGCCTGTCGGCCATTTACAGGTTATAGCACAACGTCTATGTCTCGACCCGAGGCCTTAATGGGACGCGCTCCCATCTTTCGGTCTGAGTGCTCTGGTGACAACCAGAAGGCATAGAGTTCTTTTGGTCCTGGAACATCCACGATCCATTGACGGTCGCTACGCAAAGCAACAGAACGCGTCCCGCACTCGGCCTGCCTTATGCAACTAGTATCACTGGTTTACTTAGTATGTTAAGGTTCTTGCCACCAACTATCCATCCTCAATTGCATTAACGGCATGCACTATCATACGTGATTAAGCAGTAATCGTCCTTGTTGTGAGGCTTTAACTTTGACCACGGATGGCTGCAAACCACGTACCGAGAAGTCTGGAGCTCGCGACACCTGACTTAGGGAAATCAGTTCACAGTTAAATGTAATAGTTTATTCAAAGGAATCAGTCGATTTAGTCACCGGGTATCGGGCCGTGCTCTCCGAGAGACATAATACTCGCAAGAGAGGAAGACCCTGTATTGGAATAGTATTTCGATATGATATCGAATCTAGCGCTTAGTGACTCTCGCCCACTAATATGTTCTCGCCGCACACTTAGTTCAAGAGCCGATTTGTGAGAGCCGCTACTCGGCTAAGTTAATGACGGCGGGCGCAAATCTATTAGCCGACCCCCAGGCACTATGATTTCTCAGCTCACACTTTTTATTGCCCTAGGCATTAGGGGTCTGTCAATTGCCGCATGTGGTTTTAGTGTGTGAGCATAGTGAACGGAGTTAGAGCCAAATAAGAGTACGGGCCAGATACTTTAGCTCCCGCGCGGGCTCAACTTTTGATCCGATGTGCCCCTAGCAAGCACAAGTACCGTGCTAAGCTACTAGGGTAAATGCCCCGCTTCAGATCCGGTATACGTAGGACCGTAATTTCATAGATGACGTTAAGCACTAACCAATGTCCCCCTCAGGACTGACCTGACCGACAATTCAGCACTGCTACGAATGTGCCCAGCAACCCACACAATATTAACCCCCCGCTGGGTACCATTTCCAGCGCCCCCCTAGCGTACATCTTTGGCCCGGAGTCGTGTTCGGACATTGCAATTGACCTTGTCTCCCAGACTTCTTTGGCCGCATTGTGATACAGAGCGCGAACTACAAAAAGGCCATTTCGGAGTAAAGTGTCCCCGGGTAAGACTAGAGCAACGTAGTAACTACTAGGATAGAGGCAACCAAAGCATTAGTTGAAACAAGCTCCCAATGATCGCGGGTCGTGCCTTCTTCGGCGTAATCTTGAAGGAAAGTTCATGTCAACATGTACCCGCTCTATGGAGTGAACAAGAGATCTCAACGCGGTGCCTGCTTGTCCTACTAAAAACTCTCTATAATCTAGTTTGCCTTAGCTTATATCTTTAGCTTCATTTACGAGCTCCCGCGTCGTATGCGAATACAACTTGTCACAATACAGTTACTAGAAGTAGCGGGACCCATTTTCGAACGCTGGATAATGGGATTAATGAACCCAGAGGCACTAAAATTGTATGGATCTTCTGTGCGGGTCTTTACAACTAGGCACAAGCTCGTCGTACCGTGGTCCCTCCGCACTTACTCATAGCAACCCATTCTGCCCCAACAGAGCTCACTTGCTGACGGGACTCTGCATACACTCGTGTTAGGGCCTTGTATGTCGTCGCTTGTTCATGGTGGAATGCGCACAACGACACATAAGGCTGCCCTTTGTTGCTCTGTACAAATACCCCCCGTGATAGCGTCGTCTTTTGTTCGGGGCAGTAGTTTCCGTGCGGCATTTGCGTGAGGTGGACCTGTGTCGAAGTCGTCGCGTGCTGAGACCGTTAATGTCTCGAGTCGCTCGAGTAGTGAAATTTACAAGGGCTTAGCGGGCGGAGGATAGTACTCTTTATGCATCAGGTGCGGTGCATTCTGTTCCTCTCATTTTATTGCCCATCAGTAGGGAGAGATTTGCGGGTAATGGACACTCGGTACCCCAAAGCTTATGGGGCTTTGGACCTACAAGCACATGTGTTCGCGTTGTCCGATGTTGAACCTGGAGTGGGGTCATTTATATTTACTCTTCTAGGATGACAAAGTTGTCTTTCACATTTCCACGAAGCCCGCACTGTCGACGCAACTCTTACAGCGTTTGTCAAGTCGGAGAAGATCACTCTGTTCGAAGAATGCGCTCTAAAATCGCTTTGAGCTCGGAAGCGCTGTTGCGTCCTTGTAGGAAGGCTGTCAGAACTCTCGGGCATAAGCGTCTGACCCCTGCATTTCGGGCATGGTCTTACTTGTAACACATGGTTAGTTATACGGATACAGAGCCGTCATCGCTAAGGACGTCGTGCCGCACACGTGGGTAACTTGCGAGGTGCTAAACTGTAGAGTTCTTCATTGGGCACACACCTCGGTACCGTATCGGACTTACCAGTACTAAAGTCGGCTTGACTGTAGATACGCACACTTGAACATACGGCGTGTGGCTACGCTGCAAAGAAGTGCCAGGGCAAGCAGAATTCAGTGTGCTTAACGTATGGCATTTTTGATGGCGAGTTTACAACGGAGCAGTTGTATCTATTAATCCCTGGATAGAGGTATTTGGTTCAGACAGGTAAATGCATTTTGAAACGCATTAAGTGAGCCCGATTCAGACCAACGGTTCGGTTTGGAATAAAACTGGTTATTGCCTCCCACGGGTCTTTTCTCCTGCTCTAGTGGTACGCTAACATCTACTATGGTCACTCTTAGTGGCAAGGGGCCTACATAGCGGTCCATCCGAGCGAAGTGCAAGTTGTGGCGGGCGTTCTTGTGCCCTTGTAAGCCGCTCAATAGAGGTGACTTTAGATAAGGACGCTCTGATACGCCATTCAAAACCAGGGTGCTTATTTCTCCACAGGTATTTTCAACAACGGGCATTGCCCACGCACGGACAATTGGGAACATCCCACGCCGTTACGCATGTCTCTGCGTGACGCTATGTCCCATCTACCGATAGCGTAACCGGACGGAATGTGCGTATGCCTAAAGTGTCATCACTCAATATGTGAACGATAGCGTTTGCGCATAGAGCGAAAATATCTACTCCACAGTGGATGGCGAGATACAAGTCTTCGCGCGCTCGTTAGCAGCACATAGACGCTGCACTGCTGAGCCGTATGATGGACAGCCGTGTGTGATTAGGAAGTTGAACAAGGAATCTACGCACGCGCGTGTGGTGCCTTCGATGAGCCCACCCTGTAATTCGCAGTCGACGGGATTCTCCTAATGCAGAGAGGTAAACGATTTTCAAAGACCTGTCGGACCTGGGACATAACCGGGGAACAGAAAGTCATGCCTCGGCCCCTCGCCACAGGGATAACGGTTCGCGAGCGATTTGACGGAGTGGAGTTGCACCTAATGCACAGGCCGAATCCTGGATTAACGGTGGTCGCGGGCCGCCTTAGGCCGCAAAGCCATACTCACGGTCCAGCGGTCTGATCGGACCCTGCCGGGGACCTGGTTTACGCGCATAACCAGTGTATCGCAGTTAGCGCCGGTAAAAGGCGAAGATGTACCTAGGACGGTTATGGTACACTACGAGTCTGAAGGTATAGGGAGGCTATCCCAGGGATGGAACGGCCCCCAGAAACAGTGTATCCCGTCCAACAATGAGCTGGGTTGCTATCGAATCGAAAATGCCTCGGCTTCCCTAATTCGTCATGGATACACCAAACCAGATTCACATGCGTAGCTCTTTTGGTTTCCCATCTAGAACGGATATGGTGGTTCCCCTAACCACGTCGCAGATTGTACTATACCCCAGCTGACGTTCCAGGCGCGAGCTTACACCATATTATTTCCGTGCATAGAAACCGGTTCATGTTGCCCACAGTATATCTTCTATGAGCTGCTCTCACCGTATGGACATAACGCTACAACTCCCCCGGGCGTGCTCCACATCAATCTTTATCAATTAAGTCGCGAGTTGACTTTCGGCCCGCACCGTGGTGTGGTGCGTGAAAAAGGACCGGGCAAACTCGTGCAGATTGTAAAACCGCGGAATGGATTAGCCGACAGGGTTCCGGTGATTGTCCTGTTGCGGAAACGCGCTTTCATCTGCCCCGTCTACTGATCCTGAATGCTCAAGATCCGGGGATAATTTGACTTGCCTTCAAATTTTAAAATTTCCTGGCAAGTCGGTCGCTGTTTAACGCAACAGGTGCACATAATATTGCCGACGCATGCAGGAGGCGAAGGGGAGAGACAAATCGCAGGGCTGGTTCATCTCCCATAATCCACAGTCTAATTAAATTCGATCTTCATTCCTAAAATTAGGGTTCTCTTGGTATTCAAGCTGTGGCGGCAAACCAGTAACTGCGTCCTAGAATACGGATGAGGTAGATAGATAATGATCTCCCTGCCTTATGGCGGCTCGGCAACAGCAATAATTGGACGAATCATATCTTTGAAGCAAGGACTGTATACCGGGCAGAGGTACACATATAATGTCATGCGCGGCTCGCCAATTATTAACACAGCCACCAAGTACGTCGGTCCAAGCGGCTCCTTGCAGAGATCAACGGGAGCCACACGTAACATGGTGATCGGCCACTTAACGAGGCTGCGCTCCGGCAGCGGCTGCTAACGCCTTGCTTATATCCTGACGACACCGCAGGTGTCACCAGATGTACTATTCAGCATGCCTCGGACCATCGGAAATGTGTTACGAGACTTCGTACTGAGTCGTGGACATGAGGTTCCAATGCTTCTCGGGCTGGTGAAACTCAATGTCCGCATTTAGCAATTTCACCATGCAGACACCTTCCGTCAACAACCGGTAGGGTGCACCGTCCTCGTCTAAAAACGGCAAATATTTCTGTAGCTAAGGTTCGCCAACATTCATTTCGGCCGAAGCTTCAAGGGTACAGGGACTATCCGAATGTAATGGAATGGTGATCGCTCCTATCCGGGTGGAGGTCATGTGGCCAAACCCTCTCCAGTATAGGGACGGGTCTTTTGCGATTCCTAACCAAAGCACGACCTCAGCCTAAAGTTCATTTGTACAGTCTGGTGTATAGGCGGGCTTAGGTTAAAAAAAAGACACACCCGTTTGCTGGGGGGAAGCCTAGCTCCTGTGAGACATGGCGTCACCCCTATGACCATGCATGGGTCAAGGTACAGGTGCGTTGCGGTTATAGAGTAAGGTACCGACCTCTGCAGTCCCGCATGGTACTAGACAACGGCCATAGGCTTCCTTATCTCGCGCGTCCGACCCTGTTTCCGCTTAAAACCTTCAGTAGTTGCTAAGAAACATATTCCTAATCCTAACTAACGCAGGACTGCTGCTAACAATGCGTACTGATTTAGCTCAGACCGCGTATAGCAGGCGGACAGGATTCCGTAGGGATCCGACTTGTCTTTAAAAGGTGAAGCGTTGTTTTTTTAAACCCTGTGCTTCATCATAGCTGCCTTGAAAAGGTAGCGAGACCTGGCCCACTTGACTTGTACACCCACTCGTCTGATGGCCAGTCCCCTACCACATGAGTCGACCCATCACACTGTTAGTAGGCGTCAAAGCATTATCTGCGCCTGCTCCTCAATACTCCCTCAGTCCCGCAGTAGCTCTTCTGGGTGCGTTCAGAGCCCTCTCGAACGTTTCGTCTGCATCGGGTACCCCGTTAAAAGGGGATTCACTTTTGAGTCAGCACCGACGAAGGCGAGAATGTTATCCTTCTCTTGTCTAATCTATTCTCTCCACCCACGGCCCCTATACGAAATCAAGTGGTTTTTATCGCTCGCCCATATGACTAGGGTAGAGCTGCTGAATACTAGAAGAGTGGCTCGACCTTAGAGATTACCATCGGGTTCCCGAATCCTTGGCGCCACAAGCCTTCTTTGATAGTGTTCCCAATAAATCAAGGAGTAGGTCTGAGCTATTCGACACGCGATAGGATTAGTCCGCATCACTTGGTCAGGATTCCACGCCCCCACTGCCAATTGACCGCCTAAGGTTCTTGATTACATCTATCCTAAGAACTTCGCCTGGGTATTCTCCCTATGCGTCCCATTAGGCAAGGTCGTAGGATGATTAAGTTTATTCGCCAGAACTGCGCCTTACTTGCTGCATACGGTACGAATCGCCTGCGCGACGAATTTAGTCTTAAGTCCTTCTATGAAGGAACAATCTTTCATATGTTTGCTATCTTTAACTACAAAAAGTACGCTGGCTTCGCCGTATCCCAGGCCCACGCGAAATGGCAGGTTTATTGGGATAGTGCTTACACAAATCCCCTGGGGTTAATGGATATTGGTGGCGTATAACTAGCATAACTGTACGGTCCCAGATTCGCGGCGCAACCTTGTCTAACCTGTATAGAGCCAACATTTGCATCGGGGGATCGAGGAGACAGCATGAATGTCCGGTTGAAAAGGGGCACGGAGCCTAACACTGTTTCTCTGAGCTGATACCTTAGGCTGGTGTCGCGTTAGGGTTAGCATGGTTAGGCGCGACGCCATTTTTCGGAATGTCGATTGTAGGAACCAACGCAGCCCGCCATTCCTCAAGGAAGGTACTCTAGACTCGTGACTACACCGGCATATGTCTCTCAGCGGTCCGTAAATGCGAATATGACGTATGTGCCCGCCTGAAGATGATCTCGGATACCGCCCCATCGTTCTGAGCCTCATCTAAAGCAACCTCAATAATTAGACCGGCAATGTTACCGTGGTTAAGCTTTATAGGCGCTTGTTCCGAACCACCATTCAACCGTCAGAAAAAAGATATCACGGGGCCCATTTCATTAAGCCCGAAGGGTGGAATTTAACGCAGAAGTTATTCGGTTTCACTGTCCTCGACCCACCAACCCAGATTAACGGGTCACTCGATCCGCGTCCGGGCTACGACCGGTTTTGGCGATGGAACTACCAAGCTTCTGCCCGCTTCATGGACTTGTCACCTTTGGTAATCGTAGAATTTAATATTCCGACGACGATGCACACCATGGCTGAGTGATGAAGATTTGGCAACCTACCTTACGGCACCCTCTTTCGTAATTGGTGTGTATAGCGCATAAAGGCCGTCCACAGAATTGCATCTGACATGATGGCGTGATACACCCTAAGGTGACATTAGATTAGTTGGAAGGTGTAGCCTGTGACAATTCCAAGTTTAAACGGCTGGTAGAGATGGCGGCTTTCTACTCGATGAAATGAGGACGACATATCTCGCGCCGCCTACGGTCAACAGGACATAGTCAATTTAGTACGTCTTAAGCCACCGCAATTCGTCCCTTTGCTATTTATACAAGTGGTCACGCCTACTAACAATTGCATGACCAGTTCGAAATCTACTGGGAAAAGACGGTGTGGTTACTCGAAGATAGGTCCCAGTCGAGATCAGAATAGGGTCAGTTACAAATACTAGTTGGCCTGAGAAGATACCGTCCGTTGAGCTAGATGTCGCTGGAGGGTGCAAGAGTCAGATGTGAGCTAGTCCAGTAGCCCTCGCAATTCGCGTAATCCAACACCAACTCTGCCCGAGGATTTGTGCCTCTTTGGGTACGGCAATCAGCGCTCCGGGGTAACGCCGTTGGTATTAGCCACATCATCCATAGTAAGTAGTAAGGATATACACGGAGAGTATCACTAAGAGGTCCAGCCAACAATGTCAGGCTCGTAAGGGTGCTTCTTCGGGAGAGATGACTACTCTCTTCCTAAAAACCGTAACGCACGTCAGAGGGCGATAAGTCTGGATTTTACTGAATTTTCCGGACTACCATAGCACAATCCTACTTGATAGTTGATGTTGTACCTGACCGTTCACGATCATGTCCTCTCCTTTCCGTTTGAGGCCAGCAATGGGCCAGTACCTTCAACAGTATCTTATGTGATGCTAATGAACCTCGAACCCGTCCAGTCCGGCCCAGAGGCCTACCTCAAGCCCACAGCTATTTTTCATGCTCGGGGAAAAATTAAAAACGAGTTCTGTTGATAGCAATGCCGAGTCAACATTACGGTTGCTGGACCCCGATCATTAATTTACGAGTAGCAATCGCGCTCCAAACCAAAAAACCACTCTGTGGAGTCTATTAGTGGAACGGGAACTTTAGAATCACCGGATATGCAGGTGCGAAACAGTGCAATCAACAGGCAATGGCCGGCGCGTTGATCTAAGATGAAAAGTTCCAGCGGGCCTCTTGCGGCGCAACCTTATGTTTGTCCGACATCGAGTATGTCTCAGGTTAACAAGACGCCTACTTTTCCCGGGCATTAGCGTCGGATTGTATGTTGCTCCGCCTACGCCAACGCTTAACAAGTCTACACGAGATCAATATGCCTGACTTGCTTCAGGGATATCGCCTTGGAATGAACTCCTAAGAACCAGCCAACGCCCCTTTTCTCCGCACCCACTTCTCTCATATGGGAACAATATTAAAAAACCTCGTACGCTTTTTCTACAACTCACGCAAATTGAGCGCCGGTTCCTGAAGAACCGGAAGCGGTGGCTAACGTCCCTGAGCACCACGTCGTCCTGTCTTGGAGAGTTCGTTTGAGGTCTACACCGCCAATTAATTGGACATTCTGATCTCCCGAGCCTACACGCTAGTTACTGATCCCATTGATCTTGGACAGGAAAAGACGACGCCCAACAGGGATACCATGCGACGCCGGCGGCTTGAGGTAGGAGTCAACGTCTGCCGCCGTCGGGGTGGTTTACGCTTTTTCTAAGGGGTGAGATTCGAGCAAAGAGGGAGACATAACATTTCTGAAAAATACTCAGGAGCGCACCATACCTGTTGCAGGAGTAAAGGGTACTCCCAGCGATGATTTGACCTCAAGGTGACTCGGGACGGAAGAAATGAGGACCAAGTGAATTTCGCGCACTGTTCCAGAGGGTTTCCGCAGCCCACGGTTGTCGATCGTGGTTGCATTCCTTAGGTCTCAACGACCCTTCGTCTCGTAATCAATCTTTAGAATAATCTACTAGTAGGCCGTACGAGAATAGAGGGCATATCACAGAATTGATCACAGGAGCATGCTTACCGATCTCCTGCTGTGTATGAGTGGCCAAGGCCCCATGTATCGTTTCGCAACTTGTCTGCACGATTAGGAGTTACACTTGTGAGGCCTATTAGATGATTCTTTTGTGTGCAACAACAGCACCGTGAGGGCTGGCGACGGTTGGAGGCATCTTCTGTTCGCAGTCACGTCCCTAGGTTGGCAGCCCCCTGTAGGCACAGATACATTATTAGGGGTTGACGTTTGCTGGCCCGACTTCCAAGTAGCAGGCTACAAGCCAAGACGTGCCAGTCATACAACTGATCGCTGTTCGGAACAGGCTTAAGCTTTTCATATCAAAAAGGGGCCCCAGTCCGGCCACCTTGAAGCTCACGATGTTAAATTCCTCGCTGTATTTAAAATCGCGATGTTGGTTACTGTCCCGAGCGCCAAGGCCCTTCGTCCTTAGCTCAGCCCCAATTATCGGCTATACTATTACTATATTCTCGATACCCTTTAGGACGCGTATCAGGAATCCTCCCTCGAGAATACCCAACGATGCGACTCCTTACAGGCGTCCATGCGACCCCGCATCATGCTTGGTTCCTATCGAATGTAAGTTACGCAATGTATGCCCCACTGTGCACCCGAAAGCCCTAATAGAGGCTGGGGCAGACCGGTGACGGCATATCATAGTACTGGGGAGTCCGACAGGTCTTTTGGTGCCAGGTCAGCGGATTTTTCACCGATTTGCCTCGTATTGTCATACTGGAGTTCTGTTTTGCGCGTTAAGCACCTATGCTATCAAGAGAGCCCCATAACGCACGGTGCATCCTGATGCTCACTTGATTCCCACATCGCGATTGGTCTCCCCTAAGAACTAGTAGACACGGCTGCGGAGTCCCTAATCTCTCCCCTAATCCTACTAGTGAGGACGACCTGTTCGCGGGAGAGGGACACTCGCTGCTGAAATTCCCGACATTCTTGTCCACAACCTATCGCGAGCGGATCAACTGGAGCACAACGATACAGCGCGGGTAGGTCCATCTATTTGTGGTACTTATCTCACCGACCAGAATGCAGAGTGGGTAAGCTTGCGCTGGCCGACGGGCGGACCGCATGGATCTCTAAGGTCCAGCGGTTAATCCTGTGAACGTCGCGGCTAGCGACACATAAGCTACATGATCGACTCGCTCTCCCAACATTGAACCTTGTGAAGGGTCCTATCGACTGAGTAAAGAACGACCTTCCGAGATAGGAAACTCTCGTTATGCCGCACTTCTTCTCCTGGCCGGTAGTAGCTACCCAATTTATCTTGGGGACGGCTGTCCAGATAAGCCCGGTTCGGTTTAACCTTTAAATAAGTCGCGGCAAGTGCGCTCCGCAGCCACATAGGCACCAGCTGCAGAAGGCCGTCTAACGGCGAGATTGCGAATTTGCTGCGAACAATACCTCACTCATCATCGGGCTTCTGAGGCGGAAGCGTCTCGTTGAGTACGAATCTAGTAGCTTCGCTGGGACTCTTGATATATTACTTGAATAAACCACGACTTGTATTGAAAGTTACCTCCGTTTCGGGGCAGGATCGGTACTACTGTAGATATACCAGCGCGCAAGCCTCCCACACCAGGCAGCGACCGCAGCTCCCTATTGGCATCGTGTGTGTAGCGCTTTTGCTATACGCATTTGGTAATTCTATTCTTACGCGATGCAGAATCAACATTAAGAGCAAAGACACTAGATTCCCCGACCCACGTAAATCTAGTTGCAGTTTATTTCATTTAAGGCCGCATGCGACACAGACAGCCCCGGCAAGCGTGCCTTCTGGCCCGGTCCCATATGCGCTAATGCGAATTGCGGCGCATGTTCCCGAGGAGCGATCCTGGTAATGTTATTATCATTACATGTTCCGCTAACCCTCCATCTTCGAGCTGTACAATCTCATACGAACCCATCTCTATAGCCGTTCCATGGACAAGCCTGTAACGGGCGACCCAAGGGGGTAGCGGAAACCCTCTGGCGACTTTGCCCCAAACACAACGTCCTTTCGAAGCTAGTCAGTACTTGATAGATAAGATTTCTGTAGTCCCTGGGTTGACTTACGGGTCCTAAGTACACCAAGATTCCTTACGGTCGTTAGGCGCCGTGTAAAACAAATGCTACCCTGAGCCTGATGATTGGCTGTCCTAGTTCGCCCATCTTCCTATTGACGGCATCCATATGAGGTGGCCAGGGCGTGCTGTTTATGTAAAATAACCTGTCGTACCACGGTCAAAGAGCCTGACAAGAGTCGAATGACCAACCTCCACTAACTGGTTTTACTCGAGTGCAAGACGACTGATTTAAAGGGAACGACATCAAATTTGAGTATACTGTGTCTACCATCAGAATGATAGAGTTGTGCCGTGTTACGCTCAACGAGCGATTTGACACCAAATAATACAGCACCAGTAGTGCGAATCTCATGTTTCACGCTCGGCGCGTAATACTCTTGACCTCACAGGTACGAGGGGTATGCTTAAGAACTGTGAAATGGTGCAGCAAGTTCGAGTCATAAGCAGTACGTTGTACCGTGAAGGCATGGTGAACATCCGTCTAGCTCCGAGCCTAGCCCAAAAACACACTAATGACCCTGCGATTCAGATAACAGGGTCTGAGTTTGCCTATACTTTAAAGATCCACTTTGTGACTATGTCGAGACGTAAGGATCCATACACTCGACCAAGCACACCCCGCTTAACTTCAGGATTAGACGGCAGATCGAATCAAAGCCGCTGTAGCCGCTGATGCTGCACCATCGGAGTGTGGATTAGAAGCCCCGCAACCTTATGCTATATCATACACCGTATCTGATCCTTAAATCTCCCGTATGGAATCTGTTATGATGTGGCATGTAACTTTAGCACTCTCGACGTAATTCGTGTCCGCTCGAGAGTTAGATCGAGACGTCAGTCACACCGGTTCGCATTTGCTCTACCTTCCGGCTCGTTGAATCAGTTGTAGAATATATGCCGAGGTTGTAATAGTGGCAAATTCTTTGCCACAAACTATAATGAACAGAACATCCCGCCATCAAAGTCCCCAATATGCGTGTCTTCTTGGAACTGTCGCTTGTTCTCATTGTCAAAACCTATTCTCTAGCCAACACCCGCTTATACGCCTCCTGGGTCCTGTAAAACATTAGCAATGCGTTCACAAAGTCGTATCCTTCCGGATACAGGTCAGGTCGTGTCCAGAATTCTATCGACATTGACTGTCCAGAGCCGCCTACTTGCCTACGCAACCCCGATAAGGCCACGAGGCGCATCGTGGAGACCTAAAAAACGGACAGTTTCGGTGTGTACCATTCAATTAGATGTGCAGAGACTAATATTAATGCTAGCAGCTGATATTGTGACATCAGCTTCGGTGTGCCGGTCAGTTTAACACTCCCTTGGCGCGTGTAGCTTGGTTAGAACAGACGGTACAGGGGCAGTGTATGGTGTTTGAGCGCATGAAGGGCGCCGAATCCTTCATGACGAGTTGCAGAGGGATAAGTGATTCCAGAAAAGTTTCTAGAGAACACGTCCAGTGTGAGACACGTAATTGTAATAGACCACAAGAGTCAAGGCAATCAACTTACAGATGTGACCCGCGAGCTGTGCATTGTGCCAGAGTCGCAGCCCGCTAAAATTGGGGTGTCCCTCGACCTGGATGGCATCTTGGCGTAATGCTGTGCCACGACCTAGAATCTATCCAGTCGTACTGGAGGCCCACACATTACTAGTTCACACTTACGAATTCCACTATCTAAAGAGTCGCTAATGCGTACGCGTCACCGTAAGGCCCCACACTAGCCCGGGTGTCCGGAGTCCAATTGAGAAATACCTCTATTCCTGAACAATCGACCACCCGGGGGAAC
		</sequence>
    <sequence><taxon idref="Location_1_1_1|27.74139000268046"/>
			TCTCCGGGGCGCCGTATCGAAGGGCTAGGAATTACCAACTCTGCACCGCAGCGATGGGGGATTTTTGTCCTTTGTCTTCAGATTGCCGCCGGGGTGACCCTAAGAATTGGTTCCCTTTTAGAAAATTATATAGACGCGACAACAAGGACAAGAATGCGTCCTTTATAGGGTACAGTACGTAACCTCGTACGGGGCGCTTTCGCGTAAGATCAGCCGACATCCGTGTTTCCTCCACTGAAACACGGCTCCCCGGTGTTGAGAGAAGATAATCTAAATGCACATCGCTTCTTGACAAGTCGTAGAATAAATAAAAACAGGTCCTACGGTCGCGGGGTAAGCACTCCTATCTTTGTTATTCCCCAGCATTGCTGGTCCCCACCCCAGGACTGCTACTTTTGGCCATATCCTAGAAGTTTGTTAATAAGTGTAACAGGGAGTGAACTAGCGATAGATGAGGTTTATTCAGCAACGCTACCGGCCATGTAGAAGCTCACTTCTACGGGCGTGTAGGAAAGTGATCAGCGAGGATAAGAAATTGTGACCATACCAGACCCCACGCAATGCCAGGCGAGGAACTGTGAGTTCAAGCTAATCACTGGCAAATGATCGTAGAGGGCACCTGAAGGGGGAACTATCTAATCCACACCTACTTATATGCGAAAGTTACTTAGTGTACCTCTCTTGGGCGGCGGCGCGTGCATACGTTAACAAGGGCACACGTGTGGCTCGGCAACCATAAGAAGTAGACCTAACGAAATCCAAAGTTGACTGTTAGAATCCGCAGCATATGTGTCTACTGAACTTAGTGCGTCCCGGCTTAGCGCTGAGCCCCTCGCTGATAGTGGAACGCGTAATCCGGGAACGCGATTGTCGCACCGGTTATGTGATTACGGCACGTAGGAAGAGTTTCCTAATCGATAGGTGCTTAGCAGTCGTCTCTGCCACGTTATTATTCCTACCAACACGACTGTCGTATTAATCTAGCCTTCTTGTACTAAGCGACATGACAGGCCTTTCCACGCCACGTGGTGGACTCGAATGTTTACGCGGATGTCAGTTTCGTGCGGACTCCGTATAACCGACCACGACGGTCTCACCGGCAAGTTGAGGACCGCTCCTAATGCCTGTCGGCCATTTACAGGTTATAGCACAACGTCTATGTCTCGACCCGAGGCCTTAATGGGACGCGCTCCCATCTTTCGGTCTGAGTGCTCTGGTGACAACCAGAAGGCATAGAGTTCTTTTGGTCCTGGAACATCCACGATCCATTGACGGTCGCTACGCAAAGCAACAGAACGCGTCCCGCACTCGGCCTGCCTTATGCAACTAGTATCACTGGTTTACTTAGTATGTTAAGGTTCTTGCCACCAACTATCCATCCTCAATTGCATTAACGGCATGCACTATCATACGTGATTAAGCAGTAATCGTCCTTGTTGTGAGGCTTTAACTTTGACCACGGATGGCTGCAAACCACGTACCGAGAAGTCTGGAGCTCGCGACACCTGACTTAGGGAAATCAGTTCACAGTTAAATGTAATAGTTTATTCAAAGGAATCAGTCGATTTAGTCACCGGGTATCGGGCCGTGCTCTCCGAGAGACATAATACTCGCAAGAGAGGAAGACCCTGTATTGGAATAGTATTTCGATATGATATCGAATCTAGCGCTTAGTGACTCTCGCCCACTAATATGTTCTCGCCGCACACTTAGTTCAAGAGCCGATTTGTGAGAGCCGCTACTCGGCTAAGTTAATGACGGCGGGCGCAAATCTATTAGCCGACCCCCAGGCACTATGATTTCTCAGCTCACACTTTTTATTGCCCTAGGCATTAGGGGTCTGTCAATTGCCGCATGTGGTTTTAGTGTGTGAGCATAGTGAACGGAGCTAGAGCCAAATAAGAGTACGGGCCAGATACTTTAGCTCCCGCGCGGGCTCAACTTTTGATCCGATGTGCCCCTAGCAAGCACAAGTACCGTGCTAAGCTACTAGGGTAAATGCCCCGCTTCAGATCCGGTATACGTAGGACCGTAATTTCATAGATGACGTTAAGCACTAACCAATGTCCCCCTCAGGACTGACCTGACCGACAATTCAGCACTGCTACGAATGTGCCCAGCAACCCACACAATATTAACCCCCCGCTGGGTACCATTTCCAGCGCCCCCCTAGCGTACATCTTTGGCCCGGAGTCGTGTTCGGACATTGCAATTGACCTTGTCTCCCAGACTTCTTTGGCCGCATTGTAATACAGAGCGCGAACTACAAAAAGGCCATTTCGGAGTAAAGTGTCCCCGGGTAAGACTAGAGCAACGTAGTAACTACTAGGATAGAGGCAACCAAAGCATTAGTTGAAACAAGCTCCCAATGATCGCGGGTCGTGCCTTCTTCGGCGTAATCTTGAAGGAAAGTTCATGTCAACATGTACCCGCTCTATGGAGTGAACAAGAGATCTCAACGCGGTGCCTGCTTGTCCTACTAAAAACTCTCTATAATCTAGTTTGCCTTAGCTTATATCTTTAGCTTCATTTACGAGCTCCCGCGTCGTATGCGAATACAACTTGTCACAATACAGTTACTAGAAGTAGCGGGACCCATTTTCGAACGCTGGATAATGGGATTAATGAACCCAGAGGCACTAAAATTGTATGGATCTTCTGTGCGGGTCTTTACAACTAGGCACAAGCTCGTCGTACCGTGGTCCCTCCGCACTTACTCATAGCAACCCATTCTGCCCCAACAGAGCTCACTTGCTGACGGGACTCTGCATACACTCGTGTTAGGGCCTTGTATGTCGTCGCTTGTTCATGGTGGAATGCGCACAACGACACATAAGGCTGCCCTTTGTTGCTCTGTACAAATACCCCCCGTGATAGCGTCGTCTTTTGTTCGGGGCAGTAGTTTCCGTGCGGCATTTGCGTGAGGTGGACCTGTGTCGAAGTCGTCGCGTGCTGAGACCGTTAATGTCTCGAGTCGCTCGAGTAGTGAAATTTACAAGGGCTTAGCGGGCGGAGGATAGTACTCTTTATGCATCAGGTGCGGTGCATTCTGTTCCTCTCATTTTATTGCCCATCAGTAGGGAGAGATTTGCGGGTAATGGACACTCGGTACCCCAAAGCTTATGGGGCTTTGGACCTACAAGCACATGTGTTCGCGTTGTCCGATGTTGAACCTGGAGTGGGGTCATTTATATTTACTCTTCTAGGATGACAAAGTTGTCTTTCACATTTCCACGAAGCCCGCACTGTCGACGCAACTCTTACAGCGTTTGTCAAGTCGGAGAAGATCACTCTGTTCGAAGAATGCGCTCTAAAATCGCTTTGAGCTCGGAAGCGCTGTTGCGTCCTTGTAGGAAGGCTGTCAGAACTCTCGGGCATAAGCGTCTGACCCCTGCATTTCGGGCATGGTCTTACTTGTAACACATGGTTAGTTATACGGCTACAGAGCCGTCATCGCTAAGGACGTCGTGCCGCACACGTGGGTAACTTGCGAGGTGCTAAACTGTAGAGTTCTTCATTGGGCACACACCTCGGTACCGTATCGGACTTACCAGTACTAAAGTCGGCTTGACTGTAGATACGCACACTTGAACATACGGCGTGTGGCTACGCTGCAAAGAAGTGCCAGGGCAAGCAGAATTCAGTGTGCTTAACGTATGGCATTTTTGATGGCGAGTTTACAACGGAGCAGTTGTATCTATTAATCCCTGGATAGAGGTATTTGGTTCAGACAGGTAAATGCATTTTGAAACGCATTAAGTGAGCCCGATTCAGACCAACGGTTCGGTTTGGAATAAAACTGGTTATTGCCTCCCACGGGTCTTTTCTCCTGCTCTAGTGGTACGCTAACATCTACTATGGTCACTCTTAGTGGCAAGGGGCCTACATAGCGGTCCATCCGAGCGAAGTGCAAGTTGTGGCGGGCGTTCTTGTGCCCTTGTAAGCCGCTCAATAGAGGTGACTTTAGATAAGGACGCTCTGATACGCCATTCAAAACCAGGGTGCTTATTTCTCCACAGGTATTTTCAACAACGGGCATTGCCCACGCACGGACAATTGGGAACATCCCACGCCGTTACGCATGTCTCTGCGTGACGCTATGTCCCATCTACCGATAGCGTAACCGGACGGAATGTGCGTATGCCTAAAGTGTCATCACTCAATATGTGAACGATAGCGTTTGCGCATAGAGCGAAAATATCTACTCCACAGTGGATGGCGAGATACAAGTCTTCGCGCGCTCGTTAGCAGCACATAGACGCTGCACTGCTGAGCCGTATGATGGACAGCCGTGTGTGATTAGGAAGTTGAACAAGGAATCTACGCACGCGCGTGTGGTGCCTTCGATGAGCCCACCCTGTAATTCGCAGTCGACGGGATTCTCCTAATGCAGAGAGGTAAACGATTTTCAAAGACCTGTCGGACCTGGGACATAACCGGGGAACAGAAAGTCATGCCTCGGCCCCTCGCCACAGGGATAACGGTTCGCGAGCGATTTGACGGAGTGGAGTTGCACCTAATGCACAGGCCGAATCCTGGATTAACGGTGGTCGCGGGCCGCCTTAGGCCGCAAAGCCATACTCACGGTCCAGCGGTCTGATCGGACCCTGCCGGGGACCTGGTTTACGCGCATAACCAGTGTATCGCAGTTAGCGCCGGTAAAAGGCGAAGATGTACCTAGGACGGTTATGGTACACTACGAGTCTGAAGGTATAGGGAGGCTATCCCAGGGATGGAACGGCCCCCAGAAACAGTGTATCCCGTCCAACAATGAGCTGGGTTGCTATCGAATCGAAAATGCCTCGGCTTCCCTAATTCGTCATGGATACACCAAACCAGATTCACATGCGTAGCTCTTTTGGTTTCCCATCTAGAACGGATATGGTGGTTCCCCTAACCACGTCGCAGATTGTACTATACCCCAGCTGACGTTCCAGGCGCGAGCTTACACCATATTATTTCCGTGCATAGAAACCGGTTCATGTTGCCCACAGTATATCTTCTATGAGCTGCTCTCACCGTATGGACATAACGCTACAACTCCCCCGGGCGTGCTCCACATCAATCTTTATCAATTAAGTCGCGAGTTGACTTTCGGCCCGCACCGTGGTGTGGTGCGTGAAAAAGGACCGGGCAAACTCGTGCAGATTGTAAAACCGCGGAATGGATTAGCCGACAGGGTTCCGGTGATTGTCCTGTTGCGGAAACGCGCTTTCATCTGCCCCGTCTACTGATCCTGAATGCTCAAGATCCGGGGATAATTTGACTTGCCTTCAAATTTTAAAATTTCCTGGCAAGTCGGTCGCTGTTTAACGCAACAGGTGCACATAATATTGCCGACGCATGCAGGAGGCGAAGGGGAGAGACAAATCGCAGGGCTGGTTCATCTCCCATAATCCACAGTCTAATTAAATTCGATCTTCATTCCTAAAATTAGGGTTCTCTTGGTATTCAAGCTGTGGCGGCAAACCAGTAACTGCGTCCTAGAATACGGATGAGGTAGATAGATAATGATCTCCCTGCCTTATGGCGGCTCGGCAACAGCAATAATTGGACGAATCATATCTTTGAAGCAAGGACTGTATACCGGGCAGAGGTACACATATAATGTCATGCGCGGCTCGCCAATTATTAACACAGCCACCAAGTACGTCGGTCCAAGCGGCTCCTTGCAGAGATCAACGGGAGCCACACGTAACATGGTGATCGGCCACTTAACGAGGCTGCGCTCCGGCAGCGGCTGCTAACGCCTTGCTTATATCCTGACGACACCGCAGGTGTCACCAGATGTACTATTCAGCATGCCTCGGACCATCGGAAATGTGTTACGAGACTTCGTACTGAGTCGTGGACATGAGGTTCCAATGCTTCTCGGGCTGGTGAAACTCAATGTCCGCATTTAGCAATTTCACCATGCAGACACCTTCCGTCAACAACCGGTAGGGTGCACCGTCCTCGTCTAAAAACGGCAAATATTTCTGTAGCTAAGGTTCGCCAACATTCATTTCGGCCGAAGCTTCAAGGGTACAGGGACTATCCGAATGTAATGGAATGGTGATCGCTCCTATCCGGGTGGAGGTCATGTGGCCAAACCCTCTCCAGTATAGGGACGGGTCTTTTGCGATTCCTAACCAAAGCACGACCTCAGCCTAAAGTTCATTTGTACAGTCTGGTGTATAGGCGGGCTTAGGTTAAAAAAAAGACACACCCGTTTGCTGGGGGGAAGCCTAGCTCCTGTGAGACATGGCGTCACCCCTATGACCATGCATGGGTCAAGGTACAGGTGCGTTGCGGTTATAGAGTAAGGTACCGACCTCTGCAGTCCCGCATGGTACTAGACAACGGCCATAGGCTTCCTTATCTCGCGCGTCCGACCCTGTTTCCGCTTAAAACCTTCAGTAGTTGCTAAGAAACATATTCCTAATCCTAACTAACGCAGGACTGCTGCTAACAATGCGTACTGATTTAGCTCAGACCGCGTATAGCAGGCGGACAGGATTCCGTAGGGATCCGACTTGTCTTTAAAAGGTGAAGCGTTGTTTTTTTAAACCCTGTGCTTCATCATAGCTGCCTTGAAAAGGTAGCGAGACCTGGCCCACTTGACTTGTACACCCACTCGTCTGATGGCCAGTCCCCTACCACATGAGTCGACCCATCACACTGTTAGTAGGCGTCAAAGCATTATCTGCGCCTGCTCCTCAATACTCCCTCAGTCCCGCAGTAGCTCTTCTGGGTGCGTTCAGAGCCCTCTCGAACGTTTCGTCTGCATCGGGTACCCCGTTAAAAGGGGATTCACTTTTGAGTCAGCACCGACGAAGGCGAGAATGTTATCCTTCTCTTGTCTAATCTATTCTCTCCACCCACGGCCCCTATACGAAATCAAGTGGTTTTTATCGCTCGCCCATATGACTAGGGTAGAGCTGCTGAATACTAGAAGAGTGGCTCGACCTTAGAGATTACCATCGGGTTCCCGAATCCTTGGCGCCACAAGCCTTCTTTGATAGTGTTCCCAATAAATCAAGGAGTAGGTCTGAGCTATTCGACACGCGATAGGATTAGTCCGCATCACTTGGTCAGGATTCCACGCCCCCACTGCCAATTGACCGCCTAAGGTTCTTGATTACATCTATCCTAAGAACTTCGCCTGGGTATTCTCCCTATGCGTCCCATTAGGCAAGGTCGTAGGATGATTAAGTTTATTCGCCAGAACTGCGCCTTACTTGCTGCATACGGTACGAATCGCCTGCGCGACGAATTTAGTCTTAAGTCCTTCTATGAAGGAACAATCTTTCATATGTTTGCTATCTTTAACTACAAAAAGTACGCTGGCTTCGCCGTATCCCAGGCCCACGCGAAATGGCAGGTTTATTGGGATAGTGCTTACACAAATCCCCTGGGGTTAATGGATATTGGTGGCGTATAACTAGCATAACTGTACGGTCCCAGATTCGCGGCGCAACCTTGTCTAACCTGTATAGAGCCAACATTTGCATCGGGGGATCGAGGAGACAGCATGAATGTCCGGTTGAAAAGGGGCACGGAGCCTAACACTGTTTCTCTGAGCTGATACCTTAGGCTGGTGTCGCGTTAGGGTTAGCATGGTTAGGCGCGACGCCATTTTTCGGAATGTCGATTGTAGGAACCAACGCAGCCCGCCATTCCTCAAGGAAGGTACTCTAGACTCGTGACTACACCGGCATATGTCTCTCAGCGGTCCGTAAATGCGAATATGACGTATGTGCCCGCCTGAAGATGATCTCGGATACCGCCCCATCGTTCTGAGCCTCATCTAAAGCAACCTCAATAATTAGACCGGCAATGTTACCGTGGTTAAGCTTTATAGGCGCTTGTTCCGAACCACCATTCAACCGTCAGAAAAAAGATATCACGGGGCCCATTTCATTAAACCCGAAGGGTGGAATTTAACGCAGAAGTTATTCGGTTTCACTGTCCTCGACCCACCAACCCAGATTAACGGGTCACTCGATCCGCGTCCGGGCTACGACCGGTTTTGGCGATGGAACTACCAAGCTTCTGCCCGCTTCATGGACTTGTCACCTTTGGTAATCGTAGAATTTAATATTCCGACGACGATGCACACCATGGCTGAGTGATGAAGATTTGGCAACCTACCTTACGGCACCCTCTTTCGTAATTGGTGTGTATAGCGCATAAAGGCCGTCCACAGAATTGCATCTGACATGATGGCGTGATACACCCTAAGGTGACATTAGATTAGTTGGAAGGTGTAGCCTGTGACAATTCCAAGTTTAAACGGCTGGTAGAGATGGCGGCTTTCTACTCGATGAAATGAGGACGACATATCTCGCGCCGCCTACGGTCAACAGGACATAGTCAATTTAGTACGTCTTAAGCCACCGCAATTCGTCCCTTTGCTATTTATACAAGTGGTCACGCCTACTAACAATTGCATGACCAGTTCGAAATCTACTGGGAAAAGACGGTGTGGTTACTCGAAGATAGGTCCCAGTCGAGATCAGAATAGGGTCAGTTACAAATACTAGTTGGCCTGAGAAGATACCGTCCGTTGAGCTAGATGTCGCTGGAGGGTGCAAGAGTCAGATGTGAGCTAGTCCAGTAGCCCTCGCAATTCGCGTAATCCAACACCAACTCTGCCCGAGGATTTGTGCCTCTTTGGGTACGGCAATCAGCGCTCCGGGGTAACGCCGTTGGTATTAGCCACATCATCCATAGTAAGTAGTAAGGATATACACGGAGAGTATCACTAAGAGGTCCAGCCAACAATGTCAGGCTCGTAAGGGTGCTTCTTCGGGAGAGATGACTACTCTCTTCCTAAAAACCGTAACGCACGTCAGAGGGCGATAAGTCTGGATTTTACTGAATTTTCCGGACTACCATAGCACAATCCTACTTGATAGTTGATGTTGTACCTGACCGTTCACGATCATGTCCTCTCCTTTCCGTTTGAGGCCAGCAATGGGCCAGTACCTTCAACAGTATCTTATGTGATGCTAATGAACCTCGAACCCGTCCAGTCCGGCCCAGAGGCCTACCTCAAGCCCACAGCTATTTTTCATGCTCGGGGAAAAATTAAAAACGAGTTCTGTTGATAGCAATGCCGAGTCAACATTACGGTTGCTGGACCCCGATCATTAATTTACGAGTAGCAATCGCGCTCCAAACCAAAAAACCACTCTGTGGAGTCTATTAGTGGAACGGGAACTTTAGAATCACCGGATATGCAGGTGCGAAACAGTGCAATCAACAGGCAATGGCCGGCGCGTTGATCTAAGATGAAAAGTTCCAGCGGGCCTCTTGCGGCGCAACCTTATGTTTGTCCGACATCGAGTATGTCTCAGGTTAACAAGACGCCTACTTTTCCCGGGCATTAGCGTCGGATTGTATGTTGCTCCGCCTACGCCAACGCTTAACAAGTCTACACGAGATCAATATGCCTGACTTGCTTCAGGGATATCGCCTTGGAATGAACTCCTAAGAACCAGCCAACGCCCCTTTTCTCCGCACCCACTTCTCTCATATGGGAACAATATTAAAAAACCTCGTACGCTTTTTCTACAACTCACGCAAATTGAGCGCCGGTTCCTGAAGAACCGGAAGCGGTGGCTAACGTCCCTGAGCACCACGTCGTCCTGTCTTGGAGAGTTCGTTTGAGGTCTACACCGCCAATTAATTGGACATTCTGATCTCCCGAGCCTACACGCTAGTTACTGATCCCATTGATCTTGGACAGGAAAAGACGACGCCCAACAGGGATACCATGCGACGCCGGCGGCTTGAGGTAGGAGTCAACGTCTGCCGCCGTCGGGGTGGTTTACGCTTTTTCTAAGGGGTGAGATTCGAGCAAAGAGGGAGACATAACATTTCTGAAAAATACTCAGGAGCGCACCATACCTGTTGCAGGAGTAAAGGGTACTCCCAGCGATGATTTGACCTCAAGGTGACTCGGGACGGAAGAAATGAGGACCAAGTGAATTTCGCGCACTGTTCCAGAGGGTTTCCGCAGCCCACGGTTGTCGATCGTGGTTGCATTCCTTAGGTCTCAACGACCCTTCGTCTCGTAATCAATCTTTAGAATAATCTACTAGTAGGCCGTACGAGAATAGAGGGCATATCACAGAATTGATCACAGGAGCATGCTTACCGATCTCCTGCTGTGTATGAGTGGCCAAGGCCCCATGTATCGTTTCGCAACTTGTCTGCACGATTAGGAGTTACACTTGTGAGGCCTATTAGATGATTCTTTTGTGTGCAACAACAGCACCGTGAGGGCTGGCGACGGTTGGAGGCATCTTCTGTTCGCAGTCACGTCCCTAGGTTGGCAGCCCCCTGTAGGCACAGATACATTATTAGGGGTTGACGTTTGCTGGCCCGACTTCCAAGTAGCAGGCTACAAGCCAAGACGTGCCAGTCATACAACTGATCGCTGTTCGGAACAGGCTTAAGCTTTTCATATCAAAAAGGGGCCCCAGTCCGGCCACCTTGAAGCTCACGATGTTAAATTCCTCGCTGTATTTAAAATCGCGATGTTGGTTACTGTCCCGAGCGCCAAGGCCCTTCGTCCTTAGCTCAGCCCCAATTATCGGCTATACTATTACTATATTCTCGATACCCTTTAGGACGCGTATCAGGAATCCTCCCTCGAGAATACCCAACGATGCGACTCCTTACAGGCGTCCATGCGACCCCGCATCATGCTTGGTTCCTATCGAATGTAAGTTACGCAATGTATGCCCCACTGTGCACCCGAAAGCCCTAATAGAGGCTGGGGCAGACCGGTGACGGCATATCATAGTACTGGGGAGTCCGACAGGTCTTTTGGTGCCAGGTCAGCGGATTTTTCACCGATTTGCCTCGTATTGTCATACTGGAGTTCTGTTTTGCGCGTTAAGCACCTATGCTATCAAGAGAGCCCCATAACGCACGGTGCATCCTGATGCTCACTTGATTCCCACATCGCGATTGGTCTCCCCTAAGAACTAGTAGACACGGCTGCGGAGTCCCTAATCTCTCCCCTAATCCTACTAGTGAGGACGACCTGTTCGCGGGAGAGGGACACTCGCTGCTGAAATTCCCGACATTCTTGTCCACAACCTATCGCGAGCGGATCAACTGGAGCACAACGATACAGCGCGGGTAGGTCCATCTATTTGTGGTACTTATCTCACCGACCAGAATGCAGAGTGGGTAAGCTTGCGCTGGCCGACGGGCGGACCGCATGGATCTCTAAGGTCCAGCGGTTAATCCTGTGAACGTCGCGGCTAGCGACACATAAGCTACATGATCGACTCGCTCTCCCAACATTGAACCTTGTGAAGGGTCCTATCGACTGAGTAAAGAACGACCTTCCGAGATAGGAAACTCTCGTTATGCCGCACTTCTTCTCCTGGCCGGTAGTAGCTACCCAATTTATCTTGGGGACGGCTGTCCAGATAAGCCCGGTTCGGTTTAACCTTTAAATAAGTCGCGGCAAGTGCGCTCCGCAGCCACATAGGCACCAGCTGCAGAAGGCCGTCTAACGGCGAGATTGCGAATTTGCTGCGAACAATACCTCACTCATCATCGGGCTTCTGAGGCGGAAGCGTCTCGTTGAGTACGAATCTAGTAGCTTCGCTGGGACTCTTGATATATTACTTGAATAAACCACGACTTGTATTGAAAGTTACCTCCGTTTCGGGGCAGGATCGGTACTACTGTAGATATACCAGCGCGCAAGCCTCCCACACCAGGCAGCGACCGCAGCTCCCTATTGGCATCGTGTGTGTAGCGCTTTTGCTATACGCATTTGGTAATTCTATTCTTACGCGATGCAGAATCAACATTAAGAGCAAAGACACTAGATTCCCCGACCCACGTAAATCTAGTTGCAGTTTATTTCATTTAAGGCCGCATGCGACACAGACAGCCCCGGCAAGCGTGCCTTCTGGCCCGGTCCCATATGCGCTAATGCGAATTGCGGCGCATGTTCCCGAGGAGCGATCCTGGTAATGTTATTATCATTACATGTTCCGCTAACCCTCCATCTTCGAGCTGTACAATCTCATACGAACCCATCTCTATAGCCGTTCCATGGACAAGCCTGTAACGGGCGACCCAAGGGGGTAGCGGAAACCCTCTGGCGACTTTGCCCCAAACACAACGTCCTTTCGAAGCTAGTCAGTACTTGATAGATAAGATTTCTGTAGTCCCTGGGTTGACTTACGGGTCCTAAGTACACCAAGATTCCTTACGGTCGTTAGGCGCCGTGTAAAACAAATGCTACCCTGAGCCTGATGATTGGCTGTCCTAGTTCGCCCATCTTCCTATTGACGGCATCCATATGAGGTGGCCAGGGCGTGCTGTTTATGTAAAATAACCTGTCGTACCACGGTCAAAGAGCCTGACAAGAGTCGAATGACCAACCTCCACTAACTGGTTTTACTCGAGTGCAAGACGACTGATTTAAAGGGAACGACATCAAATTTGAGTATACTGTGTCTACCATCAGAATGATAGAGTTGTGCCGTGTTACGCTCAACGAGCGATTTGACACCAAATAATACAGCACCAGTAGTGCGAATCTCATGTTTCACGCTCGGCGCGTAATACTCTTGACCTCACAGGTACGAGGGGTATGCTTAAGAACTGTGAAATGGTGCAGCAAGTTCGAGTCATAAGCAGTACGTTGTACCGTGAAGGCATGGTGAACATCCGTCTAGCTCCGAGCCTAGCCCAAAAACACACTAATGACCCTGCGATTCAGATAACAGGGTCTGAGTTTGCCTATACTTTAAAGATCCACTTTGTGACTATGTCGAGACGTAAGGATCCATACACTCGACCAAGCACACCCCGCTTAACTTCAGGATTAGACGGCAGATCGAATCAAAGCCGCTGTAGCCGCTGATGCTGCACCATCGGAGTGTGGATTAGAAGCCCCGCAACCTTATGCTATATCATACACCGTATCTGATCCTTAAATCTCCCGTATGGAATCTGTTATGATGTGGCATGTAACTTTAGCACTCTCGACGTAATTCGTGTCCGCTCGAGAGTTAGATCGAGACGTCAGTCACACCGGTTCGCATTTGCTCTACCTTCCGGCTCGTTGAATCAGTTGTAGAATATATGCCGAGGTTGTAATAGTGGCAAATTCTTTGCCACAAACTATAATGAACAGAACATCCCGCCATCAAAGTCCCCAATATGCGTGTCTTCTTGGAACTGTCGCTTGTTCTCATTGTCAAAACCTATTCTCTAGCCAACACCCGCTTATACGCCTCCTGGGTCCTGTAAAACATTAGCAATGCGTTCACAAAGTCGTATCCTTCCGGATACAGGTCAGGTCGTGTCCAGAATTCTATCGACATTGACTGTCCAGAGCCGCCTACTTGCCTACGCAACCCCGATAAGGCCACGAGGCGCATCGTGGAGACCTAAAAAACGGACAGTTTCGGTGTGTACCATTCAATTAGATGTGCAGAGACTAATATTAATGCTAGCAGCTGATATTGTGACATCAGCTTCGGTGTGCCGGTCAGTTTAACACTCCCTTGGCGCGTGTAGCTTGGTTAGAACAGACGGTACAGGGGCAGTGTATGGTGTTTGAGCGCATGAAGGGCGCCGAATCCTTCATGACGAGTTGCAGAGGGATAAGTGATTCCAGAAAAGTTTCTAGAGAACACGTCCAGTGTGAGACACGTAATTGTAATAGACCACAAGAGTCAAGGCAATCAACTTACAGATGTGACCCGCGAGCTGTGCATTGTGCCAGAGTCGCAGCCCGCTAAAATTGGGGTGTCCCTCGACCTGGATGGCATCTTGGCGTAATGCTGTGCCACGACCTAGAATCTATCCAGTCGTACTGGAGGCCCACACATTACTAGTTCACACTTACGAATTCCACTATCTAAAGAGTCGCTAATGCGTACGCGTCACCGTAAGGCCCCACACTAGCCCGGGTGTCCGGAGTCCAATTGAGAAATACCTCTATTCCTGAACAATCGACCACCCGGGGGAAC
		</sequence>
    <sequence><taxon idref="Location_0_2_1|23.262426247755297"/>
[truncated: 365,908 more chars]
