# Supplementary material for: Epidemic Reconstruction in a Phylogenetics Framework: Transmission Trees as Partitions of the Node Set
Source: PLoS Comput Biol. 2015 Dec 30;11(12):e1004613. doi: 10.1371/journal.pcbi.1004613 (PMC4701012; doi:10.1371/journal.pcbi.1004613)
Supplement: S1 Data — BEAST input file for all WHC analyses of all simulated datasets. (ZIP) [file pcbi.1004613.s006.zip › S1_Data/wcc_X_21_vfast_10.xml]

<!-- Generated by BEAUTi v1.8.0 Prerelease r5934                             -->
<!--       by Alexei J. Drummond, Andrew Rambaut and Marc A. Suchard         -->
<!--       Department of Computer Science, University of Auckland and        -->
<!--       Institute of Evolutionary Biology, University of Edinburgh        -->
<!--       David Geffen School of Medicine, University of California, Los Angeles-->
<!--       http://beast.bio.ed.ac.uk/                                        -->
<!-- BEAUTi output modified for transmission tree reconstruction by OldMacDonald 4-->
<!--        by Matthew Hall, University of Edinburgh-->
<beast>
  <!-- The list of taxa to be analysed (can also include dates/ages).          -->
  <!-- ntax=49                                                                 -->
  <taxa id="taxa">
    <taxon id="Location_0_0_0|42.17560802034039">
      <date value="42.17560802" direction="forwards" units="days"/>
      <attr name="caseID">Location_0_0_0</attr>
    </taxon>
    <taxon id="Location_0_0_1|46.475008267828635">
      <date value="46.47500827" direction="forwards" units="days"/>
      <attr name="caseID">Location_0_0_1</attr>
    </taxon>
    <taxon id="Location_0_1_0|44.973833789027246">
      <date value="44.97383379" direction="forwards" units="days"/>
      <attr name="caseID">Location_0_1_0</attr>
    </taxon>
    <taxon id="Location_0_1_1|49.342980966797">
      <date value="49.34298097" direction="forwards" units="days"/>
      <attr name="caseID">Location_0_1_1</attr>
    </taxon>
    <taxon id="Location_0_2_0|46.38410135636048">
      <date value="46.38410136" direction="forwards" units="days"/>
      <attr name="caseID">Location_0_2_0</attr>
    </taxon>
    <taxon id="Location_0_2_1|36.991148723993575">
      <date value="36.99114872" direction="forwards" units="days"/>
      <attr name="caseID">Location_0_2_1</attr>
    </taxon>
    <taxon id="Location_0_3_1|36.452585982444646">
      <date value="36.45258598" direction="forwards" units="days"/>
      <attr name="caseID">Location_0_3_1</attr>
    </taxon>
    <taxon id="Location_0_4_0|44.94525367054207">
      <date value="44.94525367" direction="forwards" units="days"/>
      <attr name="caseID">Location_0_4_0</attr>
    </taxon>
    <taxon id="Location_0_4_1|49.80697744695302">
      <date value="49.80697745" direction="forwards" units="days"/>
      <attr name="caseID">Location_0_4_1</attr>
    </taxon>
    <taxon id="Location_1_0_0|43.59747551969136">
      <date value="43.59747552" direction="forwards" units="days"/>
      <attr name="caseID">Location_1_0_0</attr>
    </taxon>
    <taxon id="Location_1_0_1|37.15438937366086">
      <date value="37.15438937" direction="forwards" units="days"/>
      <attr name="caseID">Location_1_0_1</attr>
    </taxon>
    <taxon id="Location_1_1_0|32.57789182454897">
      <date value="32.57789182" direction="forwards" units="days"/>
      <attr name="caseID">Location_1_1_0</attr>
    </taxon>
    <taxon id="Location_1_1_1|36.36012397957597">
      <date value="36.36012398" direction="forwards" units="days"/>
      <attr name="caseID">Location_1_1_1</attr>
    </taxon>
    <taxon id="Location_1_2_0|45.35588437358267">
      <date value="45.35588437" direction="forwards" units="days"/>
      <attr name="caseID">Location_1_2_0</attr>
    </taxon>
    <taxon id="Location_1_2_1|45.90133236362327">
      <date value="45.90133236" direction="forwards" units="days"/>
      <attr name="caseID">Location_1_2_1</attr>
    </taxon>
    <taxon id="Location_1_3_0|28.88154955471973">
      <date value="28.88154955" direction="forwards" units="days"/>
      <attr name="caseID">Location_1_3_0</attr>
    </taxon>
    <taxon id="Location_1_3_1|37.61513326473798">
      <date value="37.61513326" direction="forwards" units="days"/>
      <attr name="caseID">Location_1_3_1</attr>
    </taxon>
    <taxon id="Location_1_4_0|35.696621150897855">
      <date value="35.69662115" direction="forwards" units="days"/>
      <attr name="caseID">Location_1_4_0</attr>
    </taxon>
    <taxon id="Location_1_4_1|40.000616059619375">
      <date value="40.00061606" direction="forwards" units="days"/>
      <attr name="caseID">Location_1_4_1</attr>
    </taxon>
    <taxon id="Location_2_0_0|42.328943952510144">
      <date value="42.32894395" direction="forwards" units="days"/>
      <attr name="caseID">Location_2_0_0</attr>
    </taxon>
    <taxon id="Location_2_0_1|40.22515254549178">
      <date value="40.22515255" direction="forwards" units="days"/>
      <attr name="caseID">Location_2_0_1</attr>
    </taxon>
    <taxon id="Location_2_1_0|42.537123473038996">
      <date value="42.53712347" direction="forwards" units="days"/>
      <attr name="caseID">Location_2_1_0</attr>
    </taxon>
    <taxon id="Location_2_1_1|38.93927948600681">
      <date value="38.93927949" direction="forwards" units="days"/>
      <attr name="caseID">Location_2_1_1</attr>
    </taxon>
    <taxon id="Location_2_2_0|28.256870985835196">
      <date value="28.25687099" direction="forwards" units="days"/>
      <attr name="caseID">Location_2_2_0</attr>
    </taxon>
    <taxon id="Location_2_2_1|29.02981325949007">
      <date value="29.02981326" direction="forwards" units="days"/>
      <attr name="caseID">Location_2_2_1</attr>
    </taxon>
    <taxon id="Location_2_3_0|35.19482695334049">
      <date value="35.19482695" direction="forwards" units="days"/>
      <attr name="caseID">Location_2_3_0</attr>
    </taxon>
    <taxon id="Location_2_3_1|27.261195826028924">
      <date value="27.26119583" direction="forwards" units="days"/>
      <attr name="caseID">Location_2_3_1</attr>
    </taxon>
    <taxon id="Location_2_4_0|36.02761957518385">
      <date value="36.02761958" direction="forwards" units="days"/>
      <attr name="caseID">Location_2_4_0</attr>
    </taxon>
    <taxon id="Location_2_4_1|34.99071060870402">
      <date value="34.99071061" direction="forwards" units="days"/>
      <attr name="caseID">Location_2_4_1</attr>
    </taxon>
    <taxon id="Location_3_0_0|25.60784848798455">
      <date value="25.60784849" direction="forwards" units="days"/>
      <attr name="caseID">Location_3_0_0</attr>
    </taxon>
    <taxon id="Location_3_0_1|34.835717276255636">
      <date value="34.83571728" direction="forwards" units="days"/>
      <attr name="caseID">Location_3_0_1</attr>
    </taxon>
    <taxon id="Location_3_1_0|30.512761773543374">
      <date value="30.51276177" direction="forwards" units="days"/>
      <attr name="caseID">Location_3_1_0</attr>
    </taxon>
    <taxon id="Location_3_1_1|31.20258238567765">
      <date value="31.20258239" direction="forwards" units="days"/>
      <attr name="caseID">Location_3_1_1</attr>
    </taxon>
    <taxon id="Location_3_2_0|21.847499360112437">
      <date value="21.84749936" direction="forwards" units="days"/>
      <attr name="caseID">Location_3_2_0</attr>
    </taxon>
    <taxon id="Location_3_2_1|28.770131008985334">
      <date value="28.77013101" direction="forwards" units="days"/>
      <attr name="caseID">Location_3_2_1</attr>
    </taxon>
    <taxon id="Location_3_3_0|32.348909556533094">
      <date value="32.34890956" direction="forwards" units="days"/>
      <attr name="caseID">Location_3_3_0</attr>
    </taxon>
    <taxon id="Location_3_3_1|31.323058795686975">
      <date value="31.3230588" direction="forwards" units="days"/>
      <attr name="caseID">Location_3_3_1</attr>
    </taxon>
    <taxon id="Location_3_4_0|33.845783287299774">
      <date value="33.84578329" direction="forwards" units="days"/>
      <attr name="caseID">Location_3_4_0</attr>
    </taxon>
    <taxon id="Location_3_4_1|29.49426188454134">
      <date value="29.49426188" direction="forwards" units="days"/>
      <attr name="caseID">Location_3_4_1</attr>
    </taxon>
    <taxon id="Location_4_0_0|26.007479781111698">
      <date value="26.00747978" direction="forwards" units="days"/>
      <attr name="caseID">Location_4_0_0</attr>
    </taxon>
    <taxon id="Location_4_0_1|30.232286385093847">
      <date value="30.23228639" direction="forwards" units="days"/>
      <attr name="caseID">Location_4_0_1</attr>
    </taxon>
    <taxon id="Location_4_1_0|13.436062242409026">
      <date value="13.43606224" direction="forwards" units="days"/>
      <attr name="caseID">Location_4_1_0</attr>
    </taxon>
    <taxon id="Location_4_1_1|33.06899468591211">
      <date value="33.06899469" direction="forwards" units="days"/>
      <attr name="caseID">Location_4_1_1</attr>
    </taxon>
    <taxon id="Location_4_2_0|29.41917732295428">
      <date value="29.41917732" direction="forwards" units="days"/>
      <attr name="caseID">Location_4_2_0</attr>
    </taxon>
    <taxon id="Location_4_2_1|25.707748218268577">
      <date value="25.70774822" direction="forwards" units="days"/>
      <attr name="caseID">Location_4_2_1</attr>
    </taxon>
    <taxon id="Location_4_3_0|22.96170205862877">
      <date value="22.96170206" direction="forwards" units="days"/>
      <attr name="caseID">Location_4_3_0</attr>
    </taxon>
    <taxon id="Location_4_3_1|18.52034775272124">
      <date value="18.52034775" direction="forwards" units="days"/>
      <attr name="caseID">Location_4_3_1</attr>
    </taxon>
    <taxon id="Location_4_4_0|38.08917704550722">
      <date value="38.08917705" direction="forwards" units="days"/>
      <attr name="caseID">Location_4_4_0</attr>
    </taxon>
    <taxon id="Location_4_4_1|34.77531642587211">
      <date value="34.77531643" direction="forwards" units="days"/>
      <attr name="caseID">Location_4_4_1</attr>
    </taxon>
  </taxa>
  <!-- The sequence alignment (each sequence refers to a taxon above).         -->
  <!-- ntax=49 nchar=14000                                                      -->
  <alignment id="alignment" dataType="nucleotide">
    <sequence><taxon idref="Location_4_1_0|13.436062242409026"/>
			ATACATCCAGGGTGATCAGTCTTCTAACTAAAAAGTGCATTTTATGGGCAGCACAGAAGAAGAGTTTAAGTCACTTAAATACCGGTACACTGGCTTACAGCCCTCCCCCATCCCGTTATAGGTGAAAGAAGATGGGCGGACCCCTAGTCCATGCTATATGAGCGAGAGTTCTTGCTTATCAAAAGACTGCGGCTCCTATGCCAGACTAGGAATTCTGGCAGGGAACGACATCCGGGGTCGCATTTAATACTGTTGGTAACCCTGATCCGGCTGGAAAAGCAGCCTCTCGAGTAGGCCACATCGGAGCATCGGTCCAACACAGAGAGCATATCCGGTATTGCACGTGAATTGGACATCACGGTGCCCTTGCGTGGCGAGCAACTTTGGTATTGGCTTGCGTCGTCGATGTGACGCACGGTCATTATTCGATGCGCCACGGTAAAGCATCTCGAACTTGGGAAAGGTTGAACGTTCAAGGCTCATCAAATGCAATCAAAATAGCTATTAGGCGTGGAAAATGTTACGCGTTACTGTGTAGCAGTGGTACTGCTAGAATAAGATCACGAAGGTGTTGACTATAGCGGGCCGGACGTTGCACTCGTCGTTTATCGTAGGCTTTTAACATGGGATAGTCAACTACCGGCCTGCCGAGTTAGGATCCTCAACCCCTCCTTAGACTAATTCTGGGCTATAGTGGTGGTTAATGGAACATTAGGCACTCATAAAACTGTAACATATCATCCGTCTCGCACACAACACTCACCACATAGTGGGCCTCCCCGCGCTCTAAGTGCGGCTTCGATACGCGAGGATTGGCGTTAGCACAACAACCAAGGTGGTGACTTAGGCAAAGAAACCGGACATGGACGATTGGTGAGAAAGGTGATGGCACCCTGATTCGTGACATCAAAGCTAACAACGGCGTCCCATCCCAACCCGCGCTGTTCGGCGGTGTGTGGTCTGCCTCCGAGTTGTCTAAGAGGACTGACTAGGACATTCTTAGAGCAGATCGGTGTATGACCTTACAATCACATTTTCTATGCGGAGCCCGCCTGCGGCCACGCTAGTAGTACCATATGTCTGATTAGGCTAAAAATCGCGAAGCGCGCCGGTAACTCGCCTTTATACCCAAGAATTTGGACCCGATACTGATTTACTCAGTTCGTGATCGGAGGAAAGTCTTAATCATGGTAATACCTCGGGATTGAGTCATATTTGGAAAGCAGCCACGTATGCTTTAAGGGTTCGTGTCTACATCTGTCCTCTTAGACCACAGTTCTAGGATTGTTAAGCCAGTGAAATAGATAGTCGTTCGAGTGAAGTGCCCATCGTGTCGCCACAATCAGATATACCCCTGTCGAATGTCACGTAGCCAACCGCGGGACTAAAGGACATGTTCGACCCGAAGAGACACCGTGAATCGTATTCTGTCCGGATCTTCAGGATCGTCCGACAACCTCCGTTGGTGTCCATTTGATCTGCATAGTCAAAGATAATAATTGGTGAGTGAGGACCATTCCCCAATGGTAACTGCGTACGTCTATTCACTTCAGTGGTAAGAAAAGCAAGCGCTGAGATACTAATAACTCGCATAACGCTGTAACTTTCCCTCCTGGGTTGGCGGCTAACGATGAGGCTTAAACTAGTGAGTGAAGGGTGTATCCTGCGGGCCCGTACCGACATGACCTGATCGACGAACGGGTTCCCGCCACGCCTCGGCATTAGGCAACCGGATACTGCTGCATCGCTGTGTAGACAGGAGAGTGTGAGAGAACCAACTCGCGTTCTTCGACTGTATATCCCCTCCGAAGCCGTGGATCACCTACCAGTCCCCTGGGCGCCCCACGCGCAAGCAACCCCAAATCCGTAGAGAACGCGCGTGATTGTACAGGGATAGGAATGGCTCGCACCCCGATGTATTAATCTCCCCTATGGGAGAGGGGCTCTGCCGTGAATCGGGGCGATTGGTTTGTATCGTTGTCTTGTAATTGGGCTAAGTTTGGTCAGTCAAGAGCGTCCTGGGTGTGGGGGGTTACTTGGTAGTGCGAGTTTTTTGCAGCGGGAGGCTCCCAATGTAAGATCCCATCCCGACGTGGCGGTCTTCTTTGCATTACCGTAACCGATTATCGACTTGGACGGGGGTTGTACTTCTAGGCCTAGGTCTCCAGTTCATACCGTTAGCTGATCGCATACTTTCAGTCCTAGCTGCCGTCTAGTAATTTTATCGTTTGTTACAGTCTCGGTGTTCAGCGTGCGCCTCTTAGACATGATACTACATAGTCCGACTGGGTTGTAGTTGCCGACGAATTCCCGACCAATAGTTGGCCACATGTGGCTAGGCGCGTAAAGTGAAGGCTTCGCCCGCGCCCTTTACGGGCACATTGGGCGCTTTGTCCTCACACAATGGTGCTAGCGCGGTCTCTTAATTATGATAGGCACTATAACGTGGGAGGACTATTGGCCACACCTTACTGCCTACTCGTATATGCCGCGTACCTAGAGTCTGATAGTATTTTCAGCCACTACATAGTTTCGCGACATTTTGTGAGCCAGATGTTGGATTTGGTCTTAGATTGATCCTTTGAGGACTGTTCTGAGCTGAACTGGTGCCTTACCTGTTGCGTAGGCGGCTGAGGTCCGCCATGACATATCGTTTTGCGCATATGTGGCCATCAGTCTTAAGTTAAATCTTGGTTATTAATGTACAGTGGCGACCAGGATACACGAATATAATGAATGAGCACCCTCCATACCGATTAGCCTCCGTGCACAGACCTGGGTATACCAACAGAAAACCTGAGTTGAGAGTCATAGTATGCTCAAAGAACCATTTAATCAGATATTTAGACGGTTGTGGGTGTTAAGAGGCGGACAATCAACTGCTTTATTCAACGTATTGGGTCCAACGGAGATGGTCAGCCAGTACATGTACATAGTTCTATGACCGTCTCAGGTATGTGTGGCGAATCTCTAAGTTACGATGACGTACTAGCACTAGTGTGGGTATGATTATCCACGGTCCCCTTAAAGTACGCCCAAATAGTAGCATTCCTGCTTGAACATACCGATCGCAGATCCTTGAGGGCTACTCCTGCCATGTTTGGGATGATGTGAACAACGGTAAGAACCGCCTGCAGCAATTTCGCCCCTCAGCTGCCGTGATGTCTAGTCCAGGGTTTAGGTAATCAGGCCGCTCCATACTGATTCAGTCGCGACTATTTAGGTCATTCTGTTGCCCTGGAGCGGGCCAAGTCCCCGGTTCTGAACCTGTCCTGTTGTAGTTTGCAGTGACTAGATACCCCGTAAGCCGGGTCGGGTCGATAATAAACGGACAAGAACCATTTAAAATGCACGGGGGGTTAGGGGCCTTCCCCGGGGATTCTTCCCTACCGGACCTCGGACGCCCTCCTGGTAATGGGCTGCCACTGGGCGAGACGCGATTATATCTGGCCGGCCTGTTGGTTTCTGTCCTGACGTGCCGTCTTATTTTCGGTTAGTAAGCGATACGAATTGGGTACTAGCGGCCTTGAAACACGCAATCACTAGGATGTTACATTAGCTTTCCTCTCGGCCAACTGAGCGCAAATTTGTGTCACCGGACGTGGGTCTTGTCTGGAGGATTGAAGTTTCCATTTGGTGCAGACCAATCACTAGGCGGTAAATTAATCTGCAAATCCATAACCTCTATGCGTAACTTTTAGACTAATTTAGATGGGCTCAGCACAAACCTAGTTTTCTCGTAAGAAGAACTCTCGACAAGACCCGGTGTCTCACGGCGACTTACGGAAACGGTTACGCGCAATTGGTTGTATCTAGGGTCCGCGAGGCATGGGAATACCACACAAAGGATGTCCTTTCGGGTAGGTGTGTTGAGGTGGGCAGGTATCGGCTGTATCGATGTTAAAACTGAAACAGAAGTATTAGGCGGGGAAGACAAGAACTTAAAGATTATCAATATTGTCTCGGTTTAGCTAAAGCTTTGTTCAGGGACCAATAGAAGCTCGCCATCCCGGTATTACGTCTCAAGAGTTGACCTTACTGGGTACCGAACCGAGACCTCACGGATTCGTCCTGCTATAATGGAAATAGAACGCAGGATCGGACACACCCCCGGTGACTACCTAAGAGATTTCACCGCGGGGCGTGACTATGGAATTTGCGGTTCAAGCAGTTGTGAACAAGTCTACTCAGATAACGGTGTGTGCAGAAGCTCTTTCCGAGACGTTCACCTAGGGGCGTCGCTGATAAATGTCGGGGCGATTGGGCCGAGTCAGTCATTAGACATAGGGTTACCCACGGCGCTTACCCCCTGCGGGAGTCAGTCGTTAGACCAATCCAGCGTTCACATGCCAATGCTGAACGCTTCCTTAATGGACTTCTATTCTCGTGTTGACGCGCCCTCGATCGGATAAGCTAAAGGTGAGATCCGCTATATACCATACATCTTTAGACGGTTATAATCCGCTCTATGCTTCAAGGCCTAGGTATGTACTCTGTGGACTCCGTACTCTGATCTTCCCAGACCAGGACGGCCGCCTAGTCGGGTTCGGCTCACTAAGACTAGTTGTCCGTATCGTACGGTTGCGTCCATGGGAGTCAACGGTCTACCCCGTCTGGCGAACATATCGCAATCATCTGGATTTGTGTGGTCGGCCATCGTTCATGTCTTCTAAGATGGCGACACGTCTCTCATATGTAAAAAAGGGCTTAAGTGCCGGCGTGGCTTTTTTGTAGCATGGTACTGGCGCATGAACGACTTCAAAAACGATCGCCCCCCCCGGCTAAAACATCATCTGCTAGATGCGCTAGCACAGACGCTATTGCTAAATCGGTCTCTCTAGCTCGCAATCCAGTTGCCGATTCAGCTCTTGAGACCCGCCAGTGTCGGTCTTAGAGAGCCTGGATTATCGAAAGAATTCTCACCTACTAATACTTCCGTCTATATATGCCCAACCAGCCACCTTCTATGATTTCCTGATAGGTCCATGTAACTAACCATGCGTGCGCGTATGCACTCCATGTACTACAGTTTAGTAATGTAGGTTCATTCTAAGGCATTGGGACTAAATAGGCGCCGTCCAAAGTCGCAGTGAGTCTGGCACTTAATTCGTCGGTATGTCCTCACGTTGAGGCCTGGCTAAAGATATTGAAGGTGGGCCAAGTCTGGTTGTGAAAATTCGAGTGGCATCGTATAAACTGTGAAGACACAATGATGATGTGCCTAACTCATTCCCTCCTAGATTTCGTGCCCAGGGTGGACAGGACAGAGCGCACGTCGATTCCTGCTGTCTAAGTATAAGAGCTCTATTGCATAATGCGACAGCCATATAAACCGATGCGCAACACGCACACAGCGTACTATTTTGTAACCGACAAACATAACCCGCTACTGGGCAGGACCGACTGTGGGATAATTTAAGGTCTCGTGCGCGTAGTCCAGATGTGACGCACGTGGAAATCATGTGCTCTTCAGTGCGAATGTATAATTGCTAGTAAACAGCTGATTTGCCATTTTGTGCCGTGTTGTACTGAATACGGGGCCTTGTGTGCACTAATTCGCTTGTACTATGTTAGACTCCTTAGTGGACAATGGCTGGCCGACCGGAGGAAACTAAGTCGGGGCCGTCCAATCGGCTATCTCCCAGCACTGAGAGGCTTCGATACCTACCAAATCGAGTCGGTGGTCCATCAACCTATGGGTTATATCAAGCAGTGGGTATCAACTCGACATCCGCACAGAGTCTTACCCATTTGTCTATCCCGGCGGATAGACGTGCTAATGGAGTTGGATGCTATGCCAGGCCGTGGGCCGGATTATCACGTAGTAGGTACAGACTTTATTACGTATCCGGCATAAGCCAGGGACGCCTTCATAAGCGGATGTGAATCACAGGTTATACCTCGGTGTACAGCACCCTTTATTTGAACATCAAAGAGCGGGTTTCTGGCCAGACTGTACTACTAGGGCGCTCGACTCGTTTCGGCGGCATGGGACTAAAGCGTCCAGTCGCGCGAAGTTGGGATGCGCCCGCTATAGATAGATTCTGCCTATAGTATCGACTGGGGCTAATCGTGCATTCTAAATAACGGATCGTCCGTGGTATCGGAGCTGCACCGTACCATCGGTCGTGTGCCGCGTCTCCTGTACGCCTCTAGACGTCACCTCCATAAGCGTGAGGTCTAGCGCTTCACTTCCCTAAGCTCTGAGGGGCCCCAATTGAAGTGCCGCCATCATCATGAGCGGTACCTCTCCTCTGGACCCTTCCACTGGAAACTTTAGCTACGTGAATGTCAAACGAATCGGAATGCACCGTAGACATCAATTGCCATTGTATGATGCTGTGAGCGCGACATGGCTCTGTCGGCCTGTTTGGTGCGGGTTTTGCAAGCGGGAAAATAATTGCACTCGTATAGCGCCACTTCGTCCTCCGAAGGTGATCTTAGAAGCCCGATCCTACTTGGTGGAGTCGGGGTTCTACATCGAAGTCGGTGTCAACAGAGGATCGACCGCTGATAGCGTGCCCTCGACTTACGAAATCACCTAGGTGTTAGCGCCTCCCGACCCAATACCATATAAGCTCGTTTACTGCTTTGTATCCCCTTTTGGTTCCTCTCCCAAGCGGTGCAAAGGGCTAATGCGAGGGGGAAGCCAGTGTCCGTACCAGACGACGTTTTAGACCCCAATTTTGTGAGATTTCTCGAATTAAGAATGGACGGAAATGAGCCACGCTATGTTGGCAGCCGGACTCCATCCCAGCTAAACCAAACACCACCTCGAATGGTTGAAATACAGCTCACCTATCTGAGCTAGAGCTTTACCCGCTATGGGTATTATCCTAGGGACATGGCACCGTAATGCGTGGCCCTCACCGTGACCTAAGCCAAATCGTGTAAGGTTCTAGGGCTGCCGCGAAAGAGCGAGGTAACTCTCCTCAATATCGGGTTTACATAATCGCGACGCTGGACCTTCATGGTGATACGCCTTACCTAGGGTAGCTTTCCTCCTGTGTTAACCGCCAACTACCCTCCAGCGTCGCATCCTCCTGGGACGCGGAAGCTTCAGATCCAGACGGGAGTCCCATCATTTATCTGTCGACTTGACTTTATCGTACCACAAAGGATACCCGATAGTATATGTCGCACGTATGCTGACAGCGCTCAACCTATAGACGAGTCATGGACTACGAAAAAAGCGGTGCGATTATCGGAGTGCGTCTGCTGAGGCGAGGTTGGAGGTAGATTCTCGCTAGCCAACTGAGCGCTTTACCTGTCCTCTAATATCGAGCCTCGATGCCCAGCTTGATGGCTGCGAACGTTAGCAAAACCCGACACCGTGAGATCTGTTATTATAGAGCGTACCGTGTGCCAGCTACGAGCCCGGTCGCATTTCAAGAGTTATGGACAAAGTCCCGTCGTTCGAGGGGTCGTACGAAATTCAAAGAAGGCTGGGACCCTATGCGAGCTGCATGGGTCTGTCGAGCCCATCGAAAGCCACAACTGCCAAATTTTGCATCCTGCACATAGTCCCATAAATCTCATCATCGGATTCAAACCCGGGTCCTTATGGTGTTTACTGGCCGGGACAAAAGAGTCGAGCTTAGATGAGATGAACCTGTCAGTGTATCTCCATTCAGACGTGATGGTTCATCTAGTGATCCAGAATTCACACTTACTAATTCATCCTGATCAGCTGTCCCCCGGAAGCCCGGCTCCGGTATCTTGGCGACGTTGACATCCGAGCCCTCTTTGACCAGAGATTTCGGGAACTCGGTAACCTCGTTACACAAGAAAACCGCCATACAATCTCCGGGCAGATCGGACGGTCGAGAAATTATCAGTATCGGCAATAACCTACTAATCATCCAAGGAGGAGATCACCCAAAGCCTCATCCGATGAGTCCGGATCAACTAGAGGAAGTGCCCGCATCAGGCGGCCTGGCACTCTTTCCGAAGAGGCTCAGCCTGCGGAGACATGCTCCGGACCCCGTTGGCTCTATCAGTCTAATGTACGGATGTTATGAAAGCTGTAACTTGCTGTCACACTAAACTGCGGCTTCGACCGCTAAGAGACCAAGACGTTACCACAGCTTTGTCCTTCCGGAATGGTCAATCGCGGGCTACGTTCATGAGTCCAGCGTTCGGCGTCTGACACATTCGTTCCACATGGTTCGGAGGCAAAATACAGCTAGTTTCTCCGTCTAACTAGGTTAATAGTTGTGCATATTCGTAACGTCAATTGCGAGCTCAACATCTATCCCACTTTCTCTGCGAGATCTTTACGCAAGACGCCCGTCGGTCTGAATCCCCGAATCCTACATCTACAGTTGCACCTCGCAGATGGGTACGGCATTATCAGACTAAGAGTCGTAGGTCTACCGACACTTGTGTCTGACATCAGCACAAGTCTCTATTGAATCTTTGATAACGTGTCGGAAAACTTTGCAGTTGTGTGATATGATAACAATGTCAAAAGGTCGAGAAATCGAAAAAGTTACCGCCTGCACATGCATACAGAAGTCTCAGTGAGGCCTCATTCCTAACCCAAGGAGAACTTGGGCCGCGTAGCTGAACGTACCCGCCAGTGAATCGCTGTAAATGTAATGAAATCTTGATATAACATCTCCAATCTCATAGGGTACAGCAAGTAGGTTCTGATCCACTCTCTCCGGAATAACCGGTAGGGCTTACATCAAATGCGTAACCTGCAGGTGGGGTGTGACGGAGCCACTCGGACTTTGACGGTATTGGTATACAAGACGCAGAAGGTCTAGCCTATACTTGACGAACAGCATTTACCAAGGTGGCCAAATAGGGAAACTCCGGACACATGACCCTAGGACGTTCCATTGGAGTAGGGCCAAGCAGGTAAGACCGGCTAACGTGTATTACGATTTTTGTGGGTCTTGCGATCGAGGAGGGTTCCCAGTACTTGAACACTCGACGGGTACTTAACATCTAAGCTTTTGGTTCAATAATATTCGCCGTATCCCGGTTGAGCGCGACGACGCTCTTGCCGAAGGCGCCTTGAATCAACCTTGCCGTTACGAACTGGCTGCAAAAATTAGCAGTAGATGTTTCAATATAACAGCCAAAGCCGGAGGGCTCTCATTCAATGCACACAAATCATTGCACGTCAGGAGGGAATGCGGGTCAGACGATTCACAATACGGCCGGTGGGGGTAATGGCAAACCACCTGTTGCCCCCTGATATATCTCTTGGGTAACGAAAGGAGAACCATATGCACGCACCGGTGCGTAAAAACATTTGCGCCAACGCAATTCCAGCGGGATCGTAGCCCAGACCGGGACCGACAGGCTCCACCGTGGTTACCAGATAGGCTAGGTTAGCTCACAGGAGACCCACCACGCACACCCCAAGATACGTCCAATGCTTACAAGAATCTTCGACAAAATCTTCAGTAAATACCTTTCCATTTCAGAAATTTAGTAGGGGAAGATGTCCCCTCAAGATACGAGCAAAGCCTACTTAAACAGTAATCGATAGTCTATACGAACCACACGATACTGCCTTAGCAGTTAACATCGGCGTGCACCGGATCCTCCGGGAACGGAAAATCCTATAGACGTCAGTCCCGAGGATTACAACGAGTACAATTCGTTTAAAGGAAACGCCTGGTATCGCAGGTATTTTTCGACTACTACCAGAAGGCTCATCTAAGGCCTGTTCGCGAACCTTGGCTAATACCGCAGTTCCAAGCAACACGAGAATACAAATATACACCCAGGCGATGGAATCTCCTCTCGCACGCCACAAGTAGTTCCAATACGGGGACTTTCCACACCAAAGGCGAATGCCAAGTGTTCCTACGTGGTCAGTACAAGAGGGACTGTGGTATAAGCTTTCGATGTGTGGTAGCTGGAGTACAGGAATGCACGGTAGTCACGTCCTGATTCTGGGCGATAGGGGACGTTACATTCTATAACGATGTAAGACGACCTTTCCAAGCTGACGAAACGGCATCTAAGTCACCTGCTCTACTGTAAAGAGTCCAGATCTCTCTGGGTGCAACGTCAAGGCCCGGCTCCCCTGCTGGTAGACCTAAGCGTAGTGCGGATTCACGCAGGCCTCGCATGCTTCTCTCTCATGAACAGTCCAGATTGTAGGAGAGTCACAGTCCTGCGACTGGGCTGTCCATCAACTTCCGCAATTCAACCCGAAAATCGGTCTAATAGGTGCACAGAGCCTTACTGGAAAGGACACAGAGGAAGTACCTTTAGTCGTAAAACTTTTCGAGCATCCAAGCCCAATACTGTGAGTCCAGGCCCCTCGGGCGGTGTTATAGGGACGAAACAATACGCTGAAGGAGTCACAGGCTTCTGATAAATGCTTGACTCTGACTCTGCTGTCAATTTAAACCCCTTTTTTGATTGTCATGAGTGAAATCATCCCGGTCGATCAGGGCAGCTGCTTGAGCAATCCCAGCAGACTCGGCGAAGAAATTTGCCACCAGGGTCAGGTCGCTGCCGGCATACCCTAAGTACTCAAAAATTAAGTATTACATACGTTACGAAGATTGAACTTGTCTTTCTTAAACGTGCTCTGAGCCGAGTATGAATCTGAGATTTTACTCAACCCATTACCTAATCTCTGAATGTATGTCAGAAATGTCGCCGTCGGCTAATAGTTAAGTACAAGTCAGCCTGTGCGAGCCTGCGGTACACGCTCAAACTAAGTCAGGCGAAGGCTTGCTTTGCCAGGGGGTATACGACATATTAGGGCCGCTGATCTCCCGAATGATATCCCGGGGTCGATGCAGACAATTAACCCGGCAACGTGGTTACGGCCCTACGACTTGGTCGCCTGTGCTGAAACTTGGGGCCCAGAGCGGCATCCCTCCGGGAGGAAATCCCGAGCTCTATTACGTTCTACCCGGTCGCTTGCTCTGTGTTACCTTCGAAGGCGAGAGGAGTCAAGCAGTGTTGTCGCGAGTTTCCCTATGCCGAAGAAAGATATATCGTACACTTTGTCATTCGATGTCCGGGTAAGTCAGTTCGGTTGCACTTAGATCTACCACGTACAGTTAGACAGCAACGACTAAATTAAAAAGCTGCCGCTTGCTTGATGCTCAAGAAGGACAAAAACTAGCTGCCTCGAAGTCGTCACGGGTTAAGAGGTCCGATTAATCTATATGGGAGAAACCGGCGTAACTTTGGAGACAAGGGGCCAGTCGGTCCACGGTGCTTTTGATGTGTTACGCTGCATAATTACATCCAGATCTGACACACAATCAATTATGTCCCGGGATAAGCCCCCGATAAGTACGTAGGTATTACGGTTAAACACTAACAACCTGGACCCCTTGGCTCGGATTAGCAAGGGTCGCTGGCACTCCTCACTCTAGCCTCCTGACAGCGAGGAGTCCCACTCGGCCTCAGATAGTTCTTGACCCATGGCAGTTCGTACTTACGCAGTCGCCATGAATACAGTGTAACCATAGACGTAACGTAACCACCCTGTATTGGTGCGCGATACCGCACACAATAACTCTCTTATTATCCGCAACATGTATGCTATCCTGCTCACCAAGTCAGTATTAGGTCACCGAAGCCGTATTTACAATACTTCTTCAGTCCAGCCTTCTCGGACCTGGGGCCCCTAGGTCACCTCTTTTGAACCGCACGACTTTCAGCATACGAGGAGAAAGGGCGCGGGCGCACGTACGCCAGAGAGCCATGGTGTTTACGAACAACCACACTAATGCGGCAAACAGGTTCTCTAACGAAGAGAACCAAGAATAAGAGTTGGCGCGGACGCTATGAGCCGTCGTCAAGGTCCTCTCAGGCATTTTAAGCACCTCGATATACAAGCACATGCGTTTCCGTGTTTACACCCGGGACTATAGGCCGCACTCGCCGCGCGTTTACGTCTATGTTCGGTGCATCTTAACCTGGTTACCATGTTTAACTGTATTCACCCGGGCAGGTCTGAACGACCGGGAAGAAGATGTCAGCTGGAGTTCCCGGAGAATATCGTCACTAAAGAAAGCAAAGTGTCAGAGTCTTGTATTCAAGTTCTGAATTATACGCTGGGTTCTGTACTAATCCGGATTTCTAACACGGAAGTTGGAGAAAGCGCTAAATACACCCGACACATTCAACTGACAAGAACCCTTACAGCCTATAGGACGCTGCGCAAGCTTACTAGAAAGAAGTTTTACGCCCTTAACCCCTAATTGAAGCATGCTCAGACGGCCGGGGTCTTGTCCTTCCAATTGCCAAGCCAGCTTGTGACGTGCCGAGCACGAGGAGCTCTTAGAACCCCAGCATTCAATGTCAACCATTGAGCACAAAGAACGTTACAGGTATATATGGGACACGTTACTTAACTTATTTTGCCGAGAGGAACCCCTGTCCACTCAGCTTTAATTTCGCGAAGGCACGAGTTTTTGGCCCCCGAGTTCCCAAGTTCAGACTAAAATTGACCTCAATAGGACAGTCGGATACTATCCATAGCATCTCCTACATCATTAGGGTTTCGACATAAAACGACGGACGCATCGAGTGCCAAGCACACGCTCGTTCTATACCGCGGTATTGCTGTCTTATGCGTTGTACGACCACACTTATAAATTCACTCTCACATATATCAAGACGTTATCTTGTAGAAAACTTCTCGGTTATCCTGCGCTCAGCGCACCCAGCTTCAGATGCGGACGTTTCGGACTACAGTCTAGAGCCAACCTGCTCCCCACCGCACCCCGATAAAGTGACCTTAATTGACGCTTGAAGGATCTCTGCGATGACCTCGAATATGGCTCACGGATAACTCTACAATAGCTGCAGCGCGCGCAATCAGTGAACTCGAGCAAAACGTTGCTTGCTATTACCTGGTGCTACTGAGATTGTCGAGAGCGAGTTGTTTCCCCATTATTGCGCGTAATGACTAATTCAGCTCCACGCCTTATGTACGATTACCTAGTCGTTGTTTCGGGGAGTCGGCCAATTGGCATAATAGTTTTAAGACGAGGCGGCTGATTCTTACGGAAGGCGCTTAAAGGAAATTCTATAAGAAAAAGATGTTCTTAATTGCGACCTTCCCTCCAAGGCGCGGACTGATTAACCGAGGCTAGGATGTTGCTATAGCACTGTTGTTTAACAATGGAGCCTACCCCTTCGGCACATATCACCCTGCATCGAAAGAGGTCTAACATCCGATACGTACTGACATACTTCTTCAGTTATCTGGGACTATTTAGGATCTTGTAGCTGCTCCTTGAACGCTACACTTACGTGTCAGCCGGTTGGCTCTGCAGCCTGTGAGTCAGCCTTCGGTGTCTGGCCTCGTAAACCCAGCAGACCCCATGCAAGACCATCCGCTTGCGACTGCGGTCCTAATCCGTCCAGATTGACCCTCGGTTCAGTAGCGTCCTAGTTGGTACGGCGCTCCGTCGCGGCCCCTAGAGTTCCCCTGAACATGGGGCGTGGAGAGCTTATTATAATAACATGCCGAGTTATATGTGTAGGGCGGCTATACCTACACCAGTCATCCCAAGCCTCACTTTGTGAACCCCACGCCCCACTGCCGAGTGGAGCCCTTCAAAGAGTAGGAAGCGGAATACGTTCTTTCGTGCTATAGAATTGCCCATCGTCGCGCACCCAACCCCTAACTGATCTATACCGTAGAAAGACCCTAAATAGTGGTTAAGGTCATTCGCACCCCGGGCCCACTCGTCCTGTCGTCTTAAAGTGTAGAATAAAACGCCTGAGACTCCATTGAGGCACTTTAATTTGTTCCAGTCATAAAGGAGCACAAAGCGTATACCTTTTATCCGCGCTTGGGTAATTGCAAACGCCACCGCTCGCCCCTTCTCGCCTGCGGTACCAGCCCAGACCCTTCATATGCGAAGTTGCCATGTTGTATGGGAAACGTGACCATGCCACAGCTCCGCCACCCGCGCTCGGTGTGCTTATCCGAAGAGGCTCCCCGGACTAACCGCAGCGTGCGAAGGAGCATATCTGTCCCGGACCAACGAACACTT
		</sequence>
    <sequence><taxon idref="Location_4_3_1|18.52034775272124"/>
			ATACATCCAGGGTGATCAGTCTTCTAACTAAAAAGTGCATTTTATGGGCAGCACAGAAGAAGAGTTTAAGTCACTTAAATACCGGTATACTGGCTTACAGCCCTCCCCCAGCCCGTTATAGGTGAAAGAAGATGGGCGGACCCCTAGTCCATGCTATATGAGCGAGAGTTCTTGCTTATCAAAAGACTGCGGCTCCTATGCCAGACTAGGAATTCTGGCATGGAACGACATCCGGGGTCGCATTTAATACTGTTGGTAACCCTGATCCGGCTGGAAAAGCAGCCTCTCGAGTAGGCCACATCGGAGCATCGGTCCAACACAGAGAGCATATCCGGTATTGCACGTGAATTGGACATCACTGTGCCCTTGCGTGGCGAGCAACTTTGGTATTGACTTGCGTCGTCGATGTGACGCACGGTCATTATTCGATGCGCCCCGGTAAAGCATCTCGAACTCGGGAAAGGTTGAACGTTCAAGGCTCATCAAATGCAATCAAAATAGCTATTAGGCGTGGAAGATGTTACGCGTTACTGTGTAGCAGTGGTACTGCTAGAATAAGATCACGAAGGTGTTGACCATAGCGGGCCGGACGTTGCACTCGTCGTTTATCGTAGGCTTTTAACACGGGATAGTCAACTACCGGCCTGCCGAGTTAGGATCCTCAACCCCTCCTTAGACTAATACTGGGCTATAGTGGTGGTTAATGGAACATTAGGCACTCATAAAACTGTAACATATCATCCGTCTCGCACACAACACTCACCACATAGCGGGCCTCCCCGCGCTCTAAGTGCGGCTTCGATACGCGAGGATTGGCGTTAGCACAACAACCAAGGTGGTGACTTAGGCAAAGAAACCGGACATGGACGATTGGTGAGAAAGGTGATGGCACCCTGATTCGTGACATCAAAGCTAACAACGGCGTCCCATCGCAACCCGCGCTGTTCGGCGGTGTGTGGTCTGCCTCCGAGTTGTCTAAGAGGACTGACTAGGACATTCTTAGAGCAGATCGGTGTATGACCTTACAATCACATTTTCTATGCGGAGCCCGCCTGCGGCCACGCTGGTAGTACCATATGTCTGATTAGGCTAAAAATCGCGAAGCGCGCCGGTAACGCGCCTTTATACCCAAGAATTTGGACCCGATACTGATTTACTCAATTCGTGACCGGAGGAAAGTCTTAATCATGGTAATACCTCGGGATTGAGTCATATTTGGAAAGCAGCCACGTATGCTTTAAGGGTTCGTGTCTACATCTGTCCTCTTAGACCACAGTTCTAGGATTGTTAAGCCAGTGAAATAGATAGTCGTTCGAGTGAAGTGCCCATCGTGTCGCCACAATCAGATATACCCCTGTCGAATGTCACGTAGCCAACCGCGGGACTAAAGGACATGTTCGAGCCGAAGAGACACCGTGAATCGTATTCTATCCGGATCTTCAGGATCGTCCGACAACCTCCGCTGGTGTCCCTTTGATCTGCATAGTCAAAGATAATAATTGATGAGTGAGGACCATTCCCCAATGGTAACTGCGTACGTCTATTCACTTCAGTGGTAAGAAACGCAAGCGCTGAGATACTAATAACTCGCATAACGCTGTAACTTTCCCTCCTGGGTTGGCGGCTAACGATGAGGCTTAAACTAGTGAGTGAAGGGTGTATCCTGCGGGCCCGTACCGACATGTCCTGATCGACGAACGGGTTCCCGCCACGCCTCGGCATTAGGCAACCGGATACTGCTGCATCGCTGTGTAGACAGGAGAGTGTGAGAGAACCAACTCGCGTTCTTCGACTGTATATCCCCTCCGAAGCTGTGGATCACCTACCAGTCCCCTGGGCGCCCCACGCGCAAGCAACCCCAAATCCGTAGAGAACACGCGTGATTGTACAGGGATAGGAATGGCTCGCACCCCGATGTATTAATCTCCCCTATGGGAGGGGGGCTCTGCCGTGAATCGGGGCGATTGGGTCGTATCGTTGTCTTGTAATTGGGCTAAGTTTGGTCAGTCAAGAGCGTCCTGGGTGTGGGGGGTTACTTGGTAGTGCGAGTTTTTTGCAGCGGGAGGCTCCCAATGTAAGATCCCAACCCGACGTGGCGGTCTTCTTAGCATTACCGTAACCGATTATCGACTTGGACGGGGGTTGTACTTCTAGCCCTAGGTCTCCAGTTCATACCGTTAGCTGATCGCATACTTTCAGTCCTAGCTGCCGTCTAGTAATTTTATCGTTTGTTACAGTCTCGGTGTTCAGCGTGCGCCTCTTAGACATGATACTACATAGTCCGACTGGGTTGTAGTTGCCGACGAATTCCCGACCAATAGTTGGCCATATGTGGCTAGGCGCGTAAAGTGAAGACTTCGCCCGCGCCCTTTACGGGCACATTGGGCGCCTTGTCCTCACACAATGGTGCTAGCGCGGTCTCTTAATTATGCTAGGCACTATAACGTGGGAGGACTATTGGCCACACCTTACTGCCTACTCGTATATGCCGCGTACCTAGAGTCTGATAGTATTTTTAGTCACTACATAGTTTCGCGACATTTTGTGAGCCAGATGTTGGATTTGGTCTTAGATTGATCCTTTGAGGACTGTTCTGAGCTGAACCGGTGCCTTACCTGTTGCGTTGGCGGCTGAGGTCCGCCATGACATATCGTTTTGCGTATATGTGGCCATCAGTCTTAAGTTAAATCTTGGTTATTAATATACAGTGGCGACCAGGATACACGAATATAATGAATGAGCACCCTCCATACCGATTAGCCTCCGTGCACAGACCTGGGTATACCGACAGAAAACCTGAGTTGAGAGTCATAGTATGCTCAAAGAACCATTTAATCAGATATTTAGACGGTTGTGGGTGTTAAGAGGCGGACAATCCACTGCTTTATTCAACGTATTGGGTCCAACGGAGATGGTCAGCCAGTACATGTACATAGTTCTATGACCGTCTCAGGTATGTGTGGCGAATCTCTAAGTTACGATGACGTACTAGCACTAGTGTGGGTATGATTATCCACGGTCCCCTTAAAGTACGCCCAAATAGTAGCATTCCTGCTTGAACATACCGATCGCAGATCCTTGAGGGCTACTCCTGCCATGTTTGGGATGATGTGAACAACGGTAAGAACCGCCTGCAGCAATTTCGCCCCTCAGCTGCCGTGATGTCTAGTCCAGGGTTTAGGTAATCAGGCCGCTCCATACTGATTCAGTCGCGACTATTTAGGTCATTCTGTTGCCCTGGAACGGGCCAAGTCCCCGGTTCTGAACCTGTCCTGTTGTAGTTTGCAGTGACTAGATACCCCGTAAGCCGGGTCGGGTCGATAATAAACGGACAAGAACCATTTAAAATGCACGGGGGGTTAGGGGCCTTCCCCGGGGATCCTTCCCTACCGGACCTCGGACGCCCTCCTGGTAATGGGCTGCCACTGGGCGAGACGCGATTATATCTGGCCGGCCTGTTGGTTGCTGTCCTGACGTGCCGTCTTATTTTCGGTTAGTAAGCGATACGAATTGGGTACTAGCGGCCTTAAAACACGCAATCACTAGGATGTTACATTAGCTTTCCTCTCGGCCAACTGAGCGCAAATTTGTGTCACCGGACGTGGGTCTTGTCTGGAGGATTGAAGTTTCCATTTGGTGCAGACCAATCACTAGGCGGGAAATTAATCTGCAAATCCATAACCTCTATGCGTAACTATTAGACTAATTTAGATGGGCTCAGCACAAACCTAGTTTTCTCGTAAGAAGAACTCGCGACAAGACCCGGTGTCTCACGGCGACTTACGGAAACGGTTACGCGCAATTGGTTGTATCTAGGGTCCGCGAGGCATGGGAATACCACACAAAGGATGTCGTTTCGGGTAGGTGTGTTGAGGTGGGCAAGTATCGGCTGTATCGATGTTACAACTGAAACAGAAGTATTAGTCGGGGAAGACAAGAACTTAAAGATTATCAATATTGTCTCGGTTTAGCTAAAGCTTTGTTCAGGGACCAATAGAAGCTCGCCATCCCGGTATTACGTCTCAAGAGTTGACCTTACTGGGTACTGATCCGAGACCTCACGGATTCGTCCTGCTATAATGGAAATAGAACGCAGGATCGGACACACCCCCGGTGACTACCTAAGAGATTTCACCGCGGGGCGTGACTATGTAATTTGCGGTCCAAGCAGTTGTGAACAAGTCTACTCAGATAACGGTGTGTGCAGAAGCTCTTTCCGAGAGGTTCACCTAGGGGCGTCGCTGATAAATGTCGGGGCGATTGGGCCGAGTCAGTCATTAGACATAGGGTTACCCACGGCGCTTACCCCCTGCGGGAGTCAGTCGTTAGACCAATCCAGCGTTCACATGCCAATGCTGAACGCTTCCTTAATGGACTTCTATTCTCGTGTTGACGCGCCCTCGATCGGAGAAGCTAAAGGTGAGATCCGCTATATACCATACATCTTTAGACGGTTATAATCCGCTCTATGCCTCAAGGCCTAGGTATGTACTCTGTGGACTCCGTACTCTGATCTTCCCAGACCAGGACGGCCGCCTAGTCGAGTTTGGCTCACTAAGACTAGTTGTCCGGATCGTACTGTTGCGTCCATGGGAGTCAACGGTCTACCCCGTCTGGCGAACATATCGCAATCATCTGGATTTGTGTGGTCGGCCATCGTTCATGTCTTCTAAGATGGCGACACGTCTCTCATATGTGAAAAAGTGCTTAAGTGCCGGCGTGGCTTTTCTGTAGCATGGTACTGGCGCATGAACGACTTCAAAAACGATCGCCCCCCCCGGCTAAAACATCATCTGCTAGATGCGCTAGCACAGACGCGATTGCTAAATCGGTCTCTCTAGCTCGCAATCCAGTTGCCGATTCAGCTCTTGAGACCCGCCAGTGTCGGTCTTAGAGAGCCTGGATTATCGAAAGAATTCTCACCTACTAATACTTCCGTCTATATATGCCCAACCAGCTACCTTCTATGATTTCCTGATAGGACCATGTAACTAACCATGCGTGCGCGTATGCACTCCATGTACTACAGTTTAGTAATGTAGGTTCATTCTAAGGCATTGGGACTAAATAGGCGCCGTCCAAAGTCGCAGTGAGTCTGGCACTTAATTCGTCGGTATGTCCTCACGTTGAGGCCTGGCTAAAGATATTGAAGGTGGGCTAAGTCTGGTTGTGAAAATTCGAGTGGCATCGTATAAACTGTGAAGACACAATGATGACGTGCCTAACTCATTCCCTCCTAGATTTCGTGCCCAGGGTGGACAGGACAGAGCGCACGTCAATTCCTGCTGTCTAAGTATAAGAGCTCTATTGCATAATGCGACAGCCATATAAACCGATGCGCAACACGCACACAGCGTACTATTTTGTAACCGACAAGCATAACCCGCTACTGGGCAGGACCGACTGTGGGATAATTTAAGGTCTCGTGCGCGTAGTCCAGATGTGACGCACGTGGAAATCATGTGCCCTTCAGTGCGAATGTATAATTGCTAGTAAACAGCTGATTTGCCATTTTGTGCCGTGTTGTACTGAATACGGGGCCTTGTGTGCACTAATTCGCTTGTACTATGTTAGACTCCTTAGTGGACAATGGCTGGCCGACCGGAGGAAACTAAGTCGGGGCCGTCCAATCGGCTATCTCCCAGCACTGAGAGGCTTCGATACCTACCAAATCGAGTCGGTGGTCCATCAACCTATGGGTTATATCAAGCAGTGGGTATCAACTCGACATCCGCACAGAGTCTTACCCATTTGTCTATCCCGGCGGATAGACGTGCTAATGGAGTTTGATGCTATGCCAGGCCGTGGGCCGGATTATCACGTAGTAGGTACAGACTTTATTACGTATCCGACATAAGCCAGGGACGCCTTCATAAGCGGATGTGAATTACAGGTTATACCTCGGTGTACAGCACCCTTTATTTGAACATTAAAGAGCGGGTTTCTGGATAGACTGTACTACTCGGGCGCTCGACTCGTTTCGGCGGCATGGGACTAAAGCGTCCAGTCACGCGAAGTTGGGATGCGGCCGCTATAGATAGATTCTGCCTATAGTATCGGCTGGGGCTAATCGTGCATTCTAAATAACGGATCGTCCGTGGTAACGGAGCTGCACCGTACCATCGGTCGTGTGCCGCGTCTCCTGTACGCCTCTAGACGTCACCTCCATAAGCGTGAGGTCTAGCGCTTCACTTCCCTAAGCTCTGAGGGGCCCCAATTGAAGTGCCGCCATCATCATGAGCGGTACCTCTCCTCTGGACCCTTCCACTGGAAACTTTAGCTACGTGAATGTTAAACGAATCGGAATGCACCGTAGACATCAATTGCCATTGTATGATGCTGTGAGCGCGACATGGCTCTGTCGGCCTGTTTGGTGCGGGTTTTGCAAGCGGGAAAATAATTGCACTCGTATAGCGCCACATCGTCCTCCGAAGGTGATCTTAGAAGCCCGATCCTACTTGGTGGAGTCGGGGTTCTACATCGAAGTCGGTGTCAACAGAGGATCGACCGCTGATAGCGTGCCCTCGACTTACGAAATCACCTAGGTGTTAGCGCCTCCCGACCCAATACCATATAAGCTCGTTTACTGCTTTGTATCCCCTTTTGGTTCCTCTCCCAAGCGGTGCAAAGGGCTAATGCGAGGGGGAAGCCAGTGTCCGTACCAGACGACGTTTTAGACCCCATTTTTGTGAGATTTCTCGAATTAAGAATGGACGGAAATGAGCCACGCTATGTTGGCAGCCGGACTCCATCCCAGCTAAACCAAACATCACCTCGAATGGTTGAAATACAGCTCACCTATCTGAGCTAGAGCTTTACCCGCTATGGGTATTATCCTAGGGACATGGCACCGTAATGCGTGGCCCTCACCGTGACCTAAGCCAAATCGTGTAAGGTTCTAGGGCTGCCGCAAAAGAGCGAGGTAACTCTCCTCAATATCGGGTTTACATAATCGCGACGCTGGACCTTCATGGTGATACGCCCTACCTAGGGTAGCTTTCCTCCTGTGTTAACCGCCAACTACCCTCCAGCGTCGCATCCTCCTGGGAAGCGGAAGCTTCAGATCCAGACGGGAATCCCATCGTTTATCTGTCGACTTGACTTTCTCGTACCACAAAGAATACCCGATAGTATATGTCGCACGTATGCTGACAGCGCTCAACCTATAGACGAGTCATGGACTACGAAAAAAGCGGTGCGATTATCGGAGTGCGTCTGCTGAGGCGAGGTTGGAGGTAGATTCTCGCTAGCCAACTGAGCGCTTTACCTGTCCTCTAATATCGAGCCTCGATGCCCAGCTTGATGGCTGCGAACGTTAGCAAAACCCGACACCGTGAGATCTGTTATTATAGAGCGTACCGTGTGCCAGCTACGAGCCCGGTCGCATTTCAAGAGTTATGGGCAAAGTCCCGTCGTTCGAGGGGTCGTACGAAATTCAAAGAAGGCTGGGACCCTATGCGAGCTGCATGGGTCTGTCGAGCCCATCGAAAGCCACAACTGCCAAATTTTGCATCCTGCACATAGTCCCATAAATCTCATCATCGGATTCAAACCCGGGTCCTTATGGTGTTTACTGGCCGGGACAAAAGAGTCGAGCTTAGATGAGATGAACCTGTCAGTGTATCTCCATTCAGACGTGATGGTTCATCTAGTGATCCAGAATTCACACTTACTAATTCATCCTGATCCGCTGTCCCCCGGAAGCCTGGCTCCGGTATCTTGGCGACGTTGACATCCGAGCCCTCTTTGACCAGGGATTTCGGAAACTCGGTAACCTCGTTACACTAGAAAACCGCCATACAATCTCCGGGCAGATCGGACGGTCGAGAAATTATCAGTATCGGCAATAACCGACTAATCATCCAAGGAGGAGATCACCCAAAGCCTCATCCGATGAGTCCGGATCAACTAGAGGAAGTGCCCGCATCAGGCGGCCTGGCACTCTTTCCGAGGAGGCTCAGCCTGCGGAGACATGCTCCGGACCCCGTTGGCTCTATCAGTCTGATGTACGGATGTTATGAAAGCTGTAACTTGCTGTCACACTAAACTGCGGCTTCGACCGCTAAGAGGCCAAGACGTTACCACAGCTTTGTCCTTCCGGAATGGTCAATCGCGGGCTACGTTCATGAGTCCAGCGTTCGGCGTCTGACACATTCGTTCCACATGGTTCGGAGCCAAAATACAGCTAGTTTCTCCGTCTAACTAGGTTAATAGTTGTGCATATTCGTAACGTCAATTGCGAGCTCAACATCTATCCCACTTTCTCTGCGAGATCTTTACGCAAGACGCCCGTCGGTCTGAATCCCCGAATCCTACATCTACAGTGGCACCTCGCAGATGGATACGGCATTATCAGACTAAGAGTCGTAGGTCTACCGACACTTGTGTCTGACATCAGCACGAGTCTCTATTGAATCTTTGATAACGTGTCGGAAAACTTTGCAGTTGTGTGATATGATAACAATGTCAAAAGGTCGAGAGATCGAAAAAGTTACCGCCTGCACATGCATACAGAAGTCTCAGTGAGGCCTCATTCCTAACCCAAGGAGAACTTGGGCTGCGTAGCTGAACGTACCCGCCAGTGAATCGCTGTAAATGTAATGAAATCTTGATATAACATCTCCAATCTCATAGGGTACAGCAAGTAGGTTCTGGTCCACTCTCTCCGGAATAACCGGTAGGGCTTACATCAAATGCGTTACCTGCAGGTGGGGTGTGACGGAGCCACTCGGACTTTGACGGTATTAGTATACAAGACGCAGAAGGCCTAGCCTATACTTGACGAACAGCATTTACCAAGGTGCCCAAATAGGAAAACTCCGGACACATGACCCTAGGACGTTCCATTGGAGTAGGGCGAAGCAGGTAAGACCGGCTAACGTGTATTACGCTTTTTGTGGCTCTTGCGATCGAGGAGGGTTCCCAGTACTTGAACACTCGACGGGTACTAAACATCTAGGCTTTTGGTTCAATAATATTCGCCGTATCCCGGTTGAGCGCGACGACGCTCTTGCCGAAGGCGCCTTGAATCAACCCTGCCGTTACGAACTGGCTGCAAAAATTAGCAGTAGATGTTTCAATATAACAGCCAAAGCCGGAGCGCTCTCATTCAATGGACACAAATCATTGCACGTCAGGAGGGAATGCGGGTCAGACGATTCACAATACGGCCGGTGGGGGTAACGTCAAACCACCTGTTGCCCCCTGATATATCTCTTGGGTAACGAAAGGAGAACCATATGCACGCACCGGTGCGTAAAAATATTTGCGCCAACGCAATTCCAGCGGGATCGTAGCCCAGACCGGGACCGACAGGCTCCATCGTCGTTACCAGATAGGCTAGGTTAGCTCACAGGAGACCCACCACGCACACCCCAAGATACGTCCATTGCTTACAAGAATCTTCGACAAAATCTTCAGTAAATATCTTTCCATTTCAGAAATTTAGTAGGGGAAGATGTCCCCTCAAGATACGAGCAAAGCCTACTTAAACAGTAATCGATAGTCTAGACGAACCACACGATACTGCCTTAGCAGTTAACATCGGCGTGCACCGGATCCTCCGGGAACGGAAAATCCTATAGACGTCAGTCCCGAGGATTACTACGAGTACAATTCGTTTAAAGGAAACGCCTGGTATCGCAGGTATTTTTCGACTACTACCAGAAGGCTCATCTAAGGCCTGTTCGCGAACCTTGGCTAATACCGCAGTTCCAAGCAACACGAGAATACAAATATACACCCAGGCGATGGAATCTCCTCTCGCACGCCACAAGTAGTTCCAATACGGGGACTTTTCACACCAAAGGCGAATGCCAAGTGTTCCTACGTGGTCAGTACAAGAGGGACTGTGGTATAAGCTTTCGATGTGTGGTAGCTGGAGTACAGGAATGCACGGTAGTCACGTCCTGATTCTGGGCGATAGGGGACGTTACATTCTATAACGATGTAAGACGACCTTTCCAAGCTGACGAAACGGCATCTAAGTCACCTGTTCTACTGTAAAGAGTCCAGATCTCTCTGGGTGCAACGTCAAGGCCCGGCTCCCCAGCTGGTAGACCTAAGCGTAGTGCGGATTCACGCAGGCCTCGCATGCTTCTCTCTCATGAACAGTCCAGATTGTAGGAGAGTCACAGTCCTGCGACTGGGCTGTCCATCAACTTCCGCAATTCAACCCGAAAATCGGTCCAATAGGTGCACAGAGCCTTACTGGAAAGGACACAGAGGAAGTACCTTTAGTCGTAAAACTTTTCGAGCATCCAAGCCCAATACTGTGAGTCCAGGCCCCTCGGGCGGTGTTATAGGGACGAAACAATACGCTGAAGGAGTCACAGGCTTCTGATAAATGCTTGACTCTGACTCTGCTGTCAATTTAAACCCCTTTTTTCATTGTCATGAGTGAAATCATCCCGGTCGATCAGGGCAGCTGCTTGAGCGATCCCAGCAGACTCGGCGAAGAAATTTGCCACCAGGGTCAGGTCGCTGCCGGCATACCCTAAGTACTCAAAAATTAAGTATTACATACGTTCCGAAGATTGAACTTGTCTTTCTTAAACGTGCTCTGAGCCGAGTATGAATCTGAGATTTTACTCAACCCATTACCTAATCTCTGAATGTATGTCAGAAATGTCGCCGTCGGCTAATAGTTAAGTACAAGTCAGCCTGTGCGAGCCTGCGGTACACGCTCAAACTAAGTCAGGCGAAGGCTTGCTTTGCCAGGGGATATACGACATATTAGGGCCGCTGATCTCCCGAATGATATCCCGGGGTCGATGCAGACAATTAACCCGGCAACGTGGTCGCGGCCCTACGACTTGGTCGCCTGTGCCGAAACTTGGGGCCCAGAGCGGCATCCCTCCGGGAGGGAATCCCGAGCTCTATTACGTTCTACCCGGTCGCTTGCTCTGTGTTACCTTCGAAGGCGAGAGGAGTCAAGCAGTGTTGTCGCGAGTTTCCCTATGCCGAAGAAAGATATATCGTACACTTTGTCCTTCGATGTCCGGGTAAGTCAGTTCGGTTGCACTTAGATCTACCACGTACAGTTAGACAGCAACGACTAAATTAAAAAGCTGCCGCTTGCTTGATGCTCAAGAAGGACAAAAACTAGCTGCCTCGAAGGCGTCACGGGTTAAGAGGTCCGATTAATCTATATGGGAGAAACCGGCGTAACTTTGGAGACAAGGGGCCGGTCGGCCCATGGTGCTTTTGATGTGTTATGCTGCATAATTACATCCAGATCTGACACACAATCAATTATGTCAGGGGATAAGCCCCCGATAAGTACGTAGGTATTACGGTTAAACACTAACAACCTGGACCCCTTGGCTCGGATTAGCAAGGGTCGCTGGCACTCCTCACTCTAACCTCCTGACAGCGAGGAGTCCCACTCGGCCTCAGATAGTTCTTGACCCATGGCAGTTCGTACTTACGCAGTCGCCATGAATACAGTGTAACCATAGACGTAACGTAACCACCCTGTATTGGTGCGCGATACCGCACACAATAACTCTCTTATTATCCGCAACATGTATGCTATCCTGCTCACCAAGTCAGTATTAGTTCACCGAAGCCGTATTTACAATACTTCTTCAGTCCAGCCTTCTCGGACCTGGGGCCCCTAGGTCACCTCTTTTGAACCGCACGACTTTCAGCATACGAGGAGAAAGGGCGCGGGCGCACGTACGCCAGAGAGCCATGGTGTTTACGAACAACCACACCAATGCGGCAAACAGGTTCTCTAACGAAGAGAACCAAGAATAAGAGTTGGCGCGGACGCTATGAGCCGTCGTCAAGGTCCCCTCAGGCATTTTAAGCACCTCGATATACAAGCACATGCGTTTCCGTGTTTACATCCGGGACTATAGGCCTCACTCGCCGCGCGTTTACGTCTATGTTCGGTGCATCTTAACCTGGTTACCATGTTTAACTGTATTCATCCGGGCAGGTCTGAACGACCGGGAAGAAGATGTCAGCTGGAGTTCCCGGAGAATATCGTCACTAAAGAAAGCAAAGTGTCAGAGTCTTGTATTCAAGTTCTGAATTATACGCTGGGTTCTGTACTAATCCGGATTTCTAACACGGAAGTTGGAGAAAGCGCTAAATACACCCGACACATTCAACTGACAAGAACCCTTACAGCCTATAGGACGCTGCGCAAGCTTACTAGAAAGAAGTCTTACGCCCTTAACCCCTAATTGAAGCATGCTCAGACGGCCGGGGTCTTATCCTTCCAATTGCCAAGCTAGCTTGTGGCGTGCCGAGCACGAGGAGCTCTTAGAACCCCAGTATTCAATGTCAACCTTTGAGCACAAAGAACGTTACAGGTATATATGGGACACGTTACTTAACTTATTTTGCCGAGAGGAACCCCTGTCCACTCAGCTTTAATTTCGCGAAGGCACGAGTTTTTGGCCCCCGAGTTCCCAAGTTCAGACTAAAATTGACCTCAATAGGACAGTCGGATACTATCCATAGCATCTCCTACATCATTAGGGTTTCAACATAAAACGACGGACGCGTCGAGTGCCAAGCACACGCTCGTTCTATACCGCGGTATTGCTGTCTTATGCGTTGTACGACCACACTTATAAATTCACTCTCACATATATCAAGACGTTATCTTGTAGAAAACTTCTCGGTTATCCTGCGCTCAGAGCACCCAGCTTCAGATGCGGACGTTTCGGACTACAGTCTAGAGCCAACCTGCTCCCCACGGCACCCCGATAAAGTGACCTTAATTGACGCTTGAAGGATCTCTGCGATGACCTCGAATATGGCTCACGGATAACTCTACAATAGCTGCAGCGCGCGCAATCAGTGAACTCGAGCAAAACGTTCCTTGCTATTACCTGGTGCTACTGAGATTGTCGAGAGCGAGTTGTTTCCCCATTATTGCGCGTAATGACTAATTCAGCTCCACGCCTTATGTACGATTACCTAGTCGTTGATTCGGGGAATCGGCCAATTGGCATAATAGTTTTAAGACGAGGCGGCTGATTCTTACGGAAGGCGCTTAAAGGAAATTCTATAAGAAAAAGATGTTCTTAATTGCGACCTTCCCTCCAAGGCGCGGACTGATTAACCGAGGCTGGGATGTTGCTATAGCACTGTTGTTCAACAATGGAGCCTACCCCTTCGGCACATATCACCCTGCATCGAAAGAGGTCTAACATCCGATACGTACTGACATACTTCTTCAGTTATCTGGGACTATTTAGGATCTTGTAACTGCTCCTTGAACGCTACACTTACGTGTCAGCCGGTTGGCTCTGCAGCCTGTGAGTCAGCCTTCGGTGTCTGGCCTCGTAAACCCAGCAGACCCCATGCAAGACCATCCGCTTGCGACTGCGGTCCTAATCCGTCCAGATTGACCCTCGGTTCAGTAGCGTCCTAGTTGGTACGGCGCTCCGTCGCGGCCCCTAGAGTTCCCCTGAACATGGGGCGTGGAGACCTTATTATAATAACATGCCGAGTTATATGTGTAGGGCGGCTATACCTACACCAGTCATCCCAAGCCTCACTTTGTGAACCCCACGCCCCACTGCCGAGTGGAGCCCTTCAAAGAGTAGGAAGCGGAATACGTTCTTTCGTGCTATAGAATTGCCCATCGTCGCGCACCCAACCCCTAACTGATCTATACCGTAGAAAGACCCTAAATAGTGGTTAAGGTCATTCGCACCCCGGGCCCACTCGTCCTGTCGTCTTAAAGTGTAGAATAAAACGCCTGAGACTCCATTGAGGCACTTTAATTTGTTCCAGTCATAAAGGAGCACAAAGCGTATACCTTTTATCCGCGCTTGGGTAATTGCAAACGCCACCGCTCGCCCCTTCTCGCCTGCGGTACCAGCCCAGACCCTTCATATGCAAAGTTGCCATGTTGTATGGGAAACGTGACCATGCCACGGCTCCTCCACCCGCGCTCGGTGTGCTTATCCGAAGAGGCTCCCCGGACTAGCCGCAGCGTGCGAAGGAGCATATCTGTCCCGGACCAACGAACACTT
		</sequence>
    <sequence><taxon idref="Location_4_3_0|22.96170205862877"/>
			ATACATCCAGGGTGATCAGTCTTCTAACTAAAAAGTGCATTTTATGGGCAGCACAGAAGAAGAGTTTAAGTCACTTAAATACCGGTATACTGGCTTACAGCCCTCCCCCAGCCCGTTATAGGTGAAAGAAGATGGGCGGACCCCTAGTCCATGCTATATGAGCGAGAGTTCTTGCTTCTCAAAAGACTGCGGCTCCTATGCCAGACTAGGAATTCTGGCAGGGAACGACATCCGGGGTCGCATTTAATACTGTTGGTAACCCTGATCCGGCTGGAAAAGCAGCCTCTCGAGTAGGCCACATCGGAGCATCGGTCCAACAGAGAGAGCATATCCGGTATTGCACGTGAATTGGACATCACTGTGCCCTTGCGTGGCGAGCAACTTTGGTATTGACTTGCGTCGTCGATGTGACGCACGGTCATTATTCGATGCGCCCCGGTAAAGCATCTCGAACTCGGGAAAGATTGAACGTTCAAGGCTCATCAAATGCAATCAAAATAGCTATTAGGCGTGGAAAATGTTACGCGTTACTGTGTAGCAGTGGTACTGCTAGAATAAGATCATGAAGGTGTTGACTATAGCGGGCCGGACGTTGCACTCGTCGTTTATCGTAGGCTTTTAACATGGGATAGTCAACTACCGGCCTGCCGAGTTAGGATCCTCAACCCCTCCTTAGACTAATACTGGGCTATAGTGGTGGTTAATGGAACATTAGGCACTCATAAAACTGTAACATATCATCCGTCTCGCACACAACACTCACCACATAGCGGGCCTCCCCGCGCTCTAAGTGCGGCTTCGATACGCGAGGATTGGCGTTAGCACAACAACCAAGGTGGTGACTTAGGCAAAGAAACCGGACATGGACGATTGGTGAGAAAGGTGATGGCACCCTGATTCGTGACATCAAAGCTAACAACGGCGTCCCATCGCAACCCGCGCTGTTCGGCGGTGTGTGGTCTGCCTCCGAGTTGTCTAAGAGGACTGACTAGGACATTCTTAGAGCAGATCGGTGTATGACCTTACAATCACATTTTCTATGCGGAGCCCGCCTGCGGCCACGCTGGTAGTACCATATGTCTGATTAGGCTAAAAATCGCGAAGCGCGCCGGTAACTCGCCTTTATACCCAAGAATTTGGACCCGATACTGATTTACTCAGTTCGTGACCGGAGGAAAGTCTTAATCATGGTAATACCTCGGGATTGAGTCATATTTGGAAAGCAGCCACGTATGCTTTAAGGGTTCGTGTCTACATCTGTCCTCTTAGACCACAGTTCTAGAATTGTTCAGCCAGTGAAATAGATAGTCGTTCGAGTGAAGTGCCCATCGTGTCGCCACAATCAGATATACCCCTGTCGAATGTCACGTAGCCAACCGCGGGACTAAAGGACATGTTCGACCCGAAGAGACACCGTGAATCGTATTCTATCCGGATCTTCAGGATCGTCCGACAACCTCCGCTGGTGTCCCTTTGATCTGCATAGTCAAAGATAATAATTGATGAGTGGGGACCATTCCCCAATGGTAACTGCGTACGTCTATTCACTTCAGTAGTAAGAAAAGCAAGCGCTGAGATACTAATAACTCGCATAACGCTGTAACTTTCCCTCCTAGGTTGGCGGCTAACGATGAGGCTTAAACTAGTGAGTGAAGGGTGTATCCTGCGGGCCCGTACCGACATGTCCTGATCGACGAACGGGTTCCCGCCACGCCTCGGCATTAGGCAACCGGATACTGCTGCATCGCTGTGTAGACAGGAGAGTGTGAGAGAACCAACTCGCGTTCTTCAACTGTATATCCCCTCCGAAGCTGTGGATCACCTACCAGTCCCCTGGGCGCCCCACGCGCAAGCAACCCCAAATCCGTAGAGAACACGCGTGATTGTAGAGGGATAGGAATGGCTCGCACCCCGATGTATTAATCTCCCCTATGGGAGGAGGGCTCTGCCGTGAATCGGGGCGATTGGTTCGTATCGTTGTCTTGTAATTGGGCTAAGTTTAGTCAGTCAAGAGCGTCCTGGGTGTGGGGGGTTACTTGGTAGTGCGAGTTTTTTGCAGCGGGAGGCTCCCAATGTAAGATCCCAACCCGACGTGGCGGTCTTCTTAGCATTACCGTAACCGATTATCGACTTGTACGGGGGTTGTACTTCTAGGCCTAGGTCTCCAGTTCATACCGTTAGCTGATCGCATACTTTCAGTCCTAGCTGCCGTCTAGTAATTTTATCGTTTGTTACAGTCTCGGTGTTCAGCGTGCGCCTCTTAGACATGATACTACATAGTCCGACTGGGTTGTAGTTGCCGACGAATTCCCGACCAATAGTTGGCCACATGTGGCTAGGCGCGTAAAGTGAAGACTTGGCCCGCGCTCTTTACGGGCACATTGGGCGCTTTGTCCTCACACAATGGTGCTAGCGCGGTCTCTTAATTATGATAGGCACTATAACGTGGGAGGACTATTGGCCACACCTTACTGCCTACTCGTATATGCCGCGTACCTAGAGACTGATAGTATTTTTAGTCACTACGTAGTTTCGCGACATTTTGTGAGCCAGATGTTGGATTTGGACTTAGATTGATCTTTTGAGGACTGTTCTGAGCTAAACCGGTGCCTTACCTGTTGCGTAGGCGGCTGAGGTCCGCCATGACATATCGTTTTGCGTATATGTGGCCATCAGTCTTAAGTTAAATCTTGGTTATTAACGTACAGTGGCGACCAGGATACACGAATATAATGAATGAGCACCCTCCATACCGATTAGCCTCCGTGCACAGACCTGGGTATACCGACAGAAAACCTGAGTTGAGAGTCATAGTATGCTCAAAGAACCATTTAAACAGATATTTAGACGGTTGTGGGTGTTAAGAGGCGGACAATCAACTGCTTTATACAACGTATTGGGTCCAACGGAGATGGTCAGCCAGTACATGTATATAGTTCTATGACCGTCTCAGGTATGTGTGGCGAATCTCTAAGTTACGATGACGTACTAGCACTAGTGTGGGTATGATTATCCACGGTCCCCTTAAAGTACGCCCAAATAGTAGCATTCCTGCTTGAACATACCGATCGCAGATCCTTGAGGGCTACTCCTGCCATGTTTGGGATGATGTGAACAACGGTAAGAACCGCCTGCAGCAATTTCGCCCCTCAGCTGCCGTGATGTCCAGTCCAGGGTTTAGGTAATCAGGCCGCTCCATACTGATTCAGTCGCGACTATTTAGGTCATTCTGTTGCCCTGGAACGGGCCAAGTCCCCGGTTCTGAACCTGACCTATTGTAGTTTGCAGTGACTAGATACCCCGTAAGCCGGGTCGGGTCGATAATAAACGGACAAGAACCATTTAAAATGCACGGGGGGTTAGGGGCCTTCCCCCGGGATCCTGCCCTACCGGACCTCGGACGCCCTCCTGGTAATGGGCTGCCACTGGGCGAGACGCGATTATATCTGGCCGGCCTGTTGGTTGCTGTCCTGACGTGCCGTCTTATTTTCGGTTAGTAAGCGATACGAATTGGGTACTAGCGGCCTTAAAACACGCAATCACTAGGATGTTACATTAGCTTTCCTCTCGGCCAACTGAGCGCAAATTTGTGTCACCGGACGTGGGTCTTGTCTGGAGGATTGAAGTTTCCATTCGGTGCAGACCAATCACAAGGCGGGAAATTAATCTGCAAATCCATAACCTCTATGCGTAACTATTAGACTAATTTAGATGGGCTCAGCACAAACCTAGTTTTCTCGTAAGAAGAACTCGCGACAAGACCCGGTGTCTCACGGCGACTTACGGAGACGGTTACGCGCAATTGGTTGTATCTAGGGTCCGCGAGGCATGGGAATACCACACAAAGGATGTCGTTTCGGGTAGGTGTGTTGAGGTGGGCAAGTATCGGCTGTAACGATGTTAAAACTGAAACAGAAGTATTAGGCGGGGAAGACAAGAACTTAAAGATTATCAATATTGTCTCGGTTTAGCTAAAGCTTTGTTCAGGGACCAATAGAAGCTCGCCATCCCGGTATTACGTCTCAAGAGTTGACCTTACTGGGTACTGATCCGAGACCTCACGGATTCGTCCTGCTATAATGGAAATAGAACGCAGGATCGGACACACCCCCGGTGACTACCTAAGAGATTTCACCGCGGGGCGTGACTATGGAATTTGCGGTCCAAGCAGTTGTGAACAAGTCTGCTCAGATAACGGTGTGTGCAGAAGCTCTTTCCGAGAGGTTCACCTAGGGGCGTCGCTGATAAATGTCGGGGCGATTGGGCCGAGTCAGTCATTAGACATAGGGTTACCCACGACGCTTACCCCCTGCGGGAGTCAGTCGTTAGACCAATCCAGCGTTCACATGCCAATGCTGAACACTTCCTTAATGGACTTCTATTCTCGTGTTGACGCGCCCTCGATCGGATAAGCTAAAGGTGAGATCCGCTATATACCATACATCTTTAGACGGTTATAATCCGCTCTATGCCTCAAGACCTAGGTATGTACTCTGTGGACTCCGTACTCTGATCTTCCCAGACCAGGACGGCCGCCTAGTCGAGTTCGGCTCACTAAGACTAGTTGTCCGGATCGTACTGTTGCGTCCATGGGAGTCAACGGTCTACCCCGTCTGGCGAACATATCGCAATCATCTGGATTTGTGTGGTCGGCCATCGTTCATGTCTTCTAAGATGGCGACACGTCTCTCATATGTGAAAAAGGGCTTAAGTGCCGGCGTGGCTTTTCTGTAGCATGGTACTGGCGCATGAACGACTTCAAAAACGATCGCCCCCCCCGGCTAAAACATCATCTGCTAGATGCGCTAGCACAGACGCGATTGCTAAATCGGTCTCTCTAGCTCGCAATCCAGTTGCCGATTCAGCGCTTGAGACCCGCCAGTGTCGGTCTTAGAGAGCCTGGATTATCGAAAGAATTCTCACCTACTAATACTTCCGTCTATATATGCCCAACCAGCTACCTTCTATGATTTCCTGATAGGTCCATGTAACTAACCATGCGTGCGCGTATGCACTCCATGTACTACAGTTTAGTAATGTAGGTTCATTCTAAGGCATTGGGACTAAATAGGCGCCGTCCAAAGTCGCAGTGAGTCTGGCACTTAATTCGTCGGTATGTCCTCACGTTGAGGCCTGGCTAAAGATATTGAAGGTGGGCTAAGTCTGGTTGTGAAAATTCGAGTGGCATCGTATAAACTGTGAAGACACAATGATGATGTGCCTAACTCATTCCCTCCTAGATTTCGTGCCCAGGGTGGACAGGACAGAGCGCACGTCGATTCCTGCTGTCTAAGTATAAGAGCTCTATTGCATAATGCGACAGCCATATAAACCGATGCGCAACACGCACACAGCGTATTATTTTGTAACCGACAAACATAACCCGCTACTGGGCAGGACCGACTGTGGGATAATTTAAGGTCTCGTGCGCGTAGTCCAGATGTGACGCACGTGGAAATTATGTGCCCTTCAGTGCGAATGTATAATTGCTAGTAAACAGCTGATTTGCCATTTTGTGCCGTGTTGTACTGAATACGGGGCCTTGTGTGCACTAATTCGCTTGTACTATGTTAGACTCCTTAGTGGACAATGGCTGGCCGACCGGAGGAAACTAAGTCGGGGCCGTCCAATCGGCTATCTCCCAGCACTGAGAGGCTTCGATACCTACCAAATCGAGTCGGTGGTCCATCAACCTATGGGTTATATCAAGCAGTGGGTATCAACTCGACATCCGCACAGAGTCTTACCCATTTGTCTATCCCGGCGGATAGACGTGCTAATGGAGTTGGACGGTATGCCAGGCCGTGGGCCGGATTATCGCGTAGTAGGTACAGACTTTATTACGTATCCGACATAAGCCAGGGACGCCTTCATAAGCGGATGTGAATTACAGGTTATACCTCGGTGTACAGCAACCTTTATTTGGACATCAAAGAGCGGGTTTCTGGCTAGACTGTACTACTCGGGCGCTCGACTCGCTTCGGCGGCATGGGACTAAAGCGTCCAGTCACGCGAAGTTGGGATGCGGCCGCTATAGATAGATTCTGCCTATAGTATCGGCTGGGGCTAATCGTGCATTCTAAATAACGGATCGTCCGTGGTATCGGAGCTGCACCGTACCATCGGTCGTGTGCCGCGTCTCCTATACGCCTCTAGACGTCACCTCCATAAGCGTGAGGTCTAGCGCTTCACTTCCCTAAGCTCTGAGGGGCCCCAATTGAAGTGCCGCCATCATCATGAGCGGTACCTCTCCTCTGGACCCTTCCACTGGAAACTTTAGCTACGTGAATGTCAAACGAATCGGAATGCACCGTAGACATCAATTGCCATTGTATGATGCTGTGAGCGCGACATGGCTCTGTCGGTCTGTTTGGTGCGGGTTTGGCAAGCGGGAAAATAATTGCACTTGTATAGCGCCACATCGTCCTCCGAAGGTGATCTTAGAAGCCCGATCCTACTTGGTGGAGTCGGGGTTCTACATCGAAGTCGGTGTCAACAGAGGATCGACCGCTGATAGCGTGCCCTCGACTTACGAAATCACCTAGGTGTTAGCGCCTCCCGACCCAATACCATATAAGCTCGTTTACTGCTTTGTATCCCCTTTTGGTTCCTCTCCCAAGCGGTGCAAAGGGCTAATGCGAGGGGGAAGCCAGTGTCCGTACCAGACGACGTTTTAGACCCCAATTTTGTGACATTTCTCGAATTAAGAATGGACAGAAATGAGCCACGCTATGTTGGCAGCCGGACTCCATCCCAGCTAAACCAAACATCACCTCGAATGGTTGAAATACAGCTCACCTATCGGAGCTAGAGCTTTACCCGCTATGGGCATTATCCTAGGGACATGGCACCGTAATGCGTGGCCCTCACCGTGACCTAAGCCAAATCGTGTAAGGTTCTAGGGCTGCCGCAAAAGAGCGAGGTAACTCTCCTCAATATCGGGTTTACATAATCGCGACGCTGGACCTTCATGGTGATACGCCCTACCTAGGGTAGCTTTCCTCCTGTGTTAACCGCCAACTACCCTCCAGCGTCGCATCCTCCTGGGAAGCGGAAGCTTCAGATCCAGACGGGAATCCCATCGTTTATCTGTCGACTTGACTTTATCGTACCACAAAGGATACCCGATAGTATATGTCGCACGTATGCTGACAGCGCTCAACCTATAGACGAGTCATGGACTACGACAAAAGCGGTGCGATTATCGGAGTGCGTCTGCTGAGGCGAGGTTGGAGGTAGATTCTCGCTAGCCAACTGAGCGCTTTACCTGTCCTCTAATATCGAGCCTCGATGCCCAGCTTGATGGCTGCGAACGTTAGCAAAACCCGACACCGTGAGATCTGTTATTATAGAGCGTACCGTGTGCCAGCTATGAGCCCGGTCGCATTTCAAGAGTCATGGACAAAGTCCCGTCGTTCGAGGGGTCGTACGAAATTCAAAGAAGGCTGGGACCCTATGCGAGCTGCATGGGTCTGTCGAGCCCATCGAAAGCCACAACTGCCAAATTTTGCATCCTGCACATAGTCCCATAAATCTCGTCATCGGATTCAAACCCGGGTCCTTATGGTGTTTACTGGCCGGGACAAAAGAGTCGAGCTTAGATGAGATGAACCTGTCAGTGTATCTCCATTCAGACGTGATGGTTCATCTAGTGATCCAGAATTCACACTTACTAATTCATCCTGATCCGCTGTCCCCCGGAAGCCTGGCTCCGGTATCTTGGCGACGTTGACATCCGAGCCCTCTTTGACCAGAGATTTCGGGAACTCGGTAACCTCGTTACACTAGAAAACCGCCATACAATCTCCGGGCAGATCGGACGGTCGAGAAATTATCAGTATCGGCAATAACCGACTAATCATCCAAGGAGGAGATCACCCAAAGCCTCATCCGATGAGTCCGGATCAACTAGAGGAAGTGCCCGCATCAGACGGCCTGGCACTCTTTCCGAAGAGGCTCAGCCTGCGGAGACATGCTCCGGACCCCGTTGGCTCTATCAGTCTGATGTACGGATGTTATGAAAGCTGTAACTTGCTGTCACACTAAATTGCGGCTTCGACCGCTAAGAGGCGAAGACGTTACCACAGCTTTGTCCTTCCGGAATGGTCAATCGCGGGCTACGTTCATGAGTCCAGCGTTCGGCGTCTGACACATTCGTTCCACATGGTTCGGAGCCAAAATACAGCTAGTTTCTCCGTCTAACTAGGTTAATAGTTGTGCATATTCGTAACGTCAATTGCGAGCTCAACATCTATCCCACTTTCTCTGCGAGATCTTTACGCAAGACGCCCGTCGGTCTGAATCCCCGAATCCTACATCTACAGTTGCACCTCGCAGATGGATACGGCATTATCAGACTAAGAGTCGTAGGTCTACCGACACTTGTGTCTGACATCAGCACAAGTCTCTATTGGATCTTTGATAACGTGTCGGAAAACTTTGCAGTTGTGTGATATGATAACAATGTCAAAAGGTCGAGAAATCGAAAAAGCTACCGCCTGCACATGCATACAGAAGTCTCAGTGAGGCCTCATTCCTAACCCAAGGAGAACTTGGGCTGCGTAGCTGAACGTACCCGCCAGTGAATCGCTGTAAATGTAATGAAATCTTGATATACCATCTCCAATCTCATAGGGTACAGCAAGTAGGTTCTGGTCCACTCTCTCCGGAATAACCGGTAGGGCTTACACCAAATGCGTTACCTGCAGGTGGGGTGTGACGGAGCCACTCGGACTTTGACGGTATTAGTATACAAGACGCAGAAGGCCTAGCCTATACTTGCCGAACAGCATTTACCAAGGTGGCCAAATAGGGAAACTCCGGACACATGACCCTAGGACGTTCCATTGGAGTAGGGCGAAGCAGGTAAGACCGGCTAACGTGTATTACGCTTTTTGTGGGTCTTGCTATCGAGGAGGGTTCCCAGTACTTGAACACTCGACGGGTACTAAACATCTTGGCTTTTGGTTCAATAATATTCGCCGTATCCCGGTTGAGCGCGACGACGCTCTTGCCGAAGGCGCCTTGAATCAACCCTGCCGTTACGAACTGGCTGCAAAAATTAGCAGTTGATGTTTCAATATAACAGCCAAAGCCGGAGCGCTCTCATTCAATGGACACAAATCATTGCACGTCAGGAGGGAATGCGGGTCAGACGATTCACAATACGGCCGGTGGGGGTAATGTCAAACCACCTGTTGCCCCCTGATATATCTCTTGGGTAACGAAAGGAGAACCATATGCACGCACCGGTGCGTAAAAATATTTGCGCCAACGCAATTCCAGCGGGATCGTAGCCCAGACCGGGACCGACAGGCTCCATCGTGGTTACCAGATAGGCTAGGTTAGCTCACAGGAGACCCACCACGCACACCCCAAGATTCGTCCATTGCTTACAAGAATCTTCGACAAAATCTTCAGTAAATACCTTTCCATTTCAGAAATTTAGTAGGGGAAGATGTCCCCTCAAGATACGAGCAAAGCCTACTTAAACAGTAATCGATAGTCTATACGAACCACACGATACTGCCTTAGCAGTTAACATCGGCGTGCACCGGATCCTCCGGGAACGGAAAATCCTATGGACGTCAGTCCCGAGGATTACTACGAGTACAATTCGTTTAAAGGAAACGCCTGGTATCGCAGGTATTTTTCGACTACTACCAGAAGGCTCATCTAAGGCCTGTTCGCGAACCTTGGCTAATACCGCAGTTCCAAGCAACACGAGAATACAAATATACACCCAGGCGATGGAATCTCCTCTCGCACGCCATAAGTAGTTCCAATACGGGGACTTTTCACACCAAAGGCGAATGCCAAGTGTTCCTACGTGGTCAGTACAAGAGGGACTGTGGTATAAGCTTTCGATGTGTGGTAGCTGGAGTACAGGAATGCACGGTAGTCACGTCCTGATTCTGGGCGATAGGGGACGTTACATTCTATAACGATGTAAGACGACCTTTCCACGCTGACGAAACGGCATCTAAGTCACCTGCCCTACTGTAAAGAGTCCAGATCTCTCTGGGTGCAACGTCAAGGCCCGGCTCCCCAGCTGGTAGACCTAAGCGTAGTGCGGATTCACGCAGGCCTCGCATGCTTCTCTCTCATGAACAGTCCAGATTGTAGGAGAGTCACAGTCCTGCGACTGGGCTGTCCATCAACTTCCGCAATTCAACCCGAAAATCGGTCCAATAGGTGCACAGAGCCTTACTGGAAAGGACACAGAGGAAGTACCTTTAGTCGTAAAACTTTTCGAGCATCCAATCCCAATACTGTGAGTCCAGGCCCCTCGGGCGGTGTTATAGGGACGAAACAATACGCTGAAGGAGTCACAGGCTTCTGATATATGCTTGACTCTGACGCTGCTGTCAATTTCAACCCCTTTTTTCATTGTCATGAGTGAAATCATCCCGGTCGATCAGGGCAACTGCTTGAGCGATCCCAGCAGACTCGGCGAAGAAATTTGCCACCAGGGTCAGGTCGCTGCCGGCATACCCTAAGTACTCAAAAATTAAGTATTACCTACGTTCCGAAGATTGAACTTGTCTTTCTTAAACGTGCTCTGAGCCGAGTATGAATCTGAGATTTTACTCAACCCATTACCTAATCTCTGAATGTATGTCAGAAATGTCGCCGTCGGCTAATAGTTAAGTACAAGTCAGCCTGTGCGAGCCTGCGGTACACGCTCAAACTAAGTCAGGCGAAGGCTTGCTTTGCCAGGGGATATACGACATATTAGGGCCGCTGATCTCCCGAATGATATCCCGGGGTCGATGCAGACAATTAACCCGGCAACGTGGTTGCGGCCCTACGACTTGGTCGCCTGTGCTGAAACTTGGGGCCCAGAGCGGCATCCCTCCGGGAGGGAATCCCGAGCTCTATTACGTTCTACCCGGTCGCTTGCTCTGTGTTACCTTCGAAGGCGAGAGGAGTCAAGCAGTGTTGTCGCGAGTTTCCCTATGCCGAAGAAAGATATATCGTACACTTTGTCCTTCGATGTCCGGGTAAGTCAGTTCGGTTGCCCTTAGATCTACCACGTACAGTTAGACAGCAACGACTAAATTAAAAAGCTGCCGCTTGCTTGATGCTCAAGAAGGACAAAAACTAGCTGCCTCGAAGTCGTCACGGGTTAAAAGGTCCGATTAATCTATATGGGAGAAACCGGCGTAACTTTGGAGACAAGGGGCCGGACGGCCCACGGTGCTTTTGATGTGTTACGCTGCATAATTACATCCAGATCTGACACACAATCAATTATGTCCGGGGATAAGCCCCCGATAAGTACGTAGGTATTACGGTTAAACACTAACAACCTGGACCCCTTGGCTCGGATTAGCAAGGGTCGCTGGCACTCCTCACTCTAACCTCCTGACAGCGAGGAGTCCCACTCGGCCTCAGATAGTTCTTGACCCATGGCAGTTCGTACTTACGCAGTCGCCATGAATACAGTGTAACCATAGACATAACGTAACCACCCTGTATTGGTGCGCGTTACCGCACACAATAACTCTCTTATTATCCGCAACATGTATGCTATCCTGCTCACCAAGTCAGTATTAGTTCACCGAAGCCGTATTTACAATACTTCTTCAGTCCAGCCTTCTCGGACCTGGGGCCCCTAGGTCACCTCTTTTGAACCGCACGACTTTCAGCATACGAGGAGAAAAGGCGCGGGCGCACGCACGCCAGAGAGCCATGGTGTTTACGAACAACCACACCAATGCGGCAAACAGGTTCTCTAACGAAGAGAACCAAGAATAAGAGTTGGCGCGGACGCTATGAGCCGTCTTCAAGGTCCTCTCAGGCATTTTAAGCACCTCGATATACAAGCACATGCGTTTCCGTGTTTACATCCGGGACTATAGGCCTCACTCGACGCGCGTTTACGTCTATGTTCGGTGCATCTTAACCTGGTTACCATGTTTAACTGTATTCATCCGGGCAGGTCTGAACGACCGGGAAGAAGATGTCAGCTGGAGTTCCCGGAGAATATCGTCACTAAAGAAAGCAAAGTGTCAGAGTCTTGTATTCAAGTTCTGAATTATACGCTGGGTTCTGTACTAATCCGGATTTCTAACACGGAAGTTGGAGAAAGCGCTAAATACACCCGACACATTCAACTGACAAGAACCCTTGCAGCCTATAGGACGCTGCGCAAGCTTACTAGAAAGAAGTCTTACGCCCTTAACCCCTAATTGAAGCATGCTCAGACGGCCGGGGTCTTATCCTTCCAATTGCCAAGCTAGCTTGTGGCGTGCCGAGCACGAGGAGCTCTTAGAACCCCAGTATTCAATGTCAACCATTGAGCACAAAGAACGTTACAGGTATATATGGGACACGTTACTTAACTTATTTTGCCGAGAGGAACCCCTGTCCACTCAGCTTTAATTTCGCGAAGGCACGAGTTTTTGGCCCCCGAGTTCCCAACTTCAGACTAAAATTGACCTCAATAGGACAGTCGGATACTATCCATAGCATCTCCTACATCATTAGGGTTTCAACATAAAACGACAGACGCGTCGAGTGCCAAGCACACGCTCGTTCTATACCGCGGTATTGCTGTCTTATGCGTTGTACGACCACACTTATAAATTCACTCTCACATATATCAAGACGTTATCTTGTAGAAAACTTCTCGGTTATCCTGCGCTCAGAGCACCCAGCTTCAGATGCGGACGTTTCGGACTACAGTCTAGAGCCAACCTGCTCCCCACGGCACCCCGATAAAGTGACCTTAATTGACGCTTGAAGGATCTCTGCGATGACCTCGAATATGGCTCACGGATAACTCTACAATAGCTGCAGCGCGCGCAATCAGTGAACTCGAGCAAAACGTTCCTTGCTATTACCTGGTGCTACTGAGATTGTCGAGAGCGAGTTGTTTCCCCATTATTGCGCGTAATGACTAATTCAGCTCCACGCCTTATGTACGATTACCTAGTCGATGATTCGGGGAATCGGCCAATTGGCATAATAGTTTTAAGACGAGGCGGCTGATTCTTACGGAAGGCGCTTAAAGGAAATTCTATAAGAAAAAGATGTTCTTAATTGCGACCTTCCCTCCAAGGCGCGGACTGATTAACCGAGGCTAGGATGTTGCTATAGCACTGTTGTTCAACAATGGAGCCTACCCCTTCGGCACATATCACCCTGCATCGAAAGAGGTCTAACATCCGATACGTACTGACATACTTCTTCAGTTATCTGGGACTATTTAGGATCTTGTAACTGCTCCTTGAACGCTACACTTACGTGTCAGCCGGTTGGCTCTGCAGCCTGTGAGTCAGCCTTCGGTGTCTGGCCTCGTAAACCCAGCAGACCCCATGCAAGACCATCCGCTTGCGACTGCGGTCCTAATCCGTCCAGATTGACCCTCGGTTCAGTAGCGTCCTAGTTGGTACGGCGCTCCGTCGCGGCCCCTAGAGTTCCCCTGAACATGGGGCGTGGAGACCTTATTATAATAACATGCCGAGTTATATGTGTAGGGCGGCTATACGTACACCAGTCATCCCAAGCCTCACTTTGTGAACTCCACGCCCCACTGCCGAGTGGAGCCCTTCAAAGAGTAGGAAGCGGAATACGTTCTTTCGTGCTATAGAATTGCCCATCGTCGCGCACCCCACCCCTAACTGATCTATACCGTAGAAAGACCCTAAATAGTGGTTAAGGTCATTCGCACCCCGGGCCCACTCGTCCTGTCGTCTTAAAGTGTAGAATAAAACGCCTGAGACTCCATTGAGGCACTTTAATTTGTTCCAGTCATAAAGGAGCACAAAGCGTATTCCTTTTATCCGCGCTTGGGTAATTGCAAACGCCACCGCTCGCCCCTTCTCGCCTGCGGTACCAGCCCAGACCCTTCATATGCAAAGTTGCCATGTTGTATGGGAAACGTGACCATGCCACGGCTCCTCCACCCACGCTCGGTGTGCTTATCCGAAGAGGCTCCCCGGACTAACAGCAGCGTGCGAAGGAGCATATCTGTCCCGGACCAACGAACACTT
		</sequence>
    <sequence><taxon idref="Location_3_4_1|29.49426188454134"/>
			ATACATCCAGGGTGATCAGTCTTCTAACTAAAAAGTGCATTTTATGGGCAGCACAGAAGAAGAGTTTAAGTCACTTAAATGCCGGTATACTGGCTTACAGCCCTCCCCCAGCCCGTTATGGGTGAAAGAAGATGGGCGGACCCCTAGTCCATGATATATGAGCGAGAGTTCTTGCTTATCAAAAGACTGCGGCTCCTATGCCAGACTAGGAATTCTGGCAGGGAACGGCATCCGGGGTCGCATTTAATACTGTTGGTAATCCTGATCCGGCTGGAAAAGCAGCCTCTCGAGTAGGCCACATCGGAGCATCGGTCCAACAGAGAGAGCATATCCGGTAATGCACGTGAATTGGACATCACTGTGCCCTTGCGTGGCGAGCAACTTTGGTACTGACTTGCGTCGTCGATGTGACGCACGGTCATTATTCGATGCGCCCCGGTAAAGCATCTCGAACTCGGGAAAGATTGAACGTTCAAGGCTCATCAAATGCAATCAAAATAGCTATTAGGCGTGGAAAATGTTACGCGTTACTGTGTAGCAGTGGTACTGCTAGAATAAGATCATGAAGGTGTTGACTATAGCGGGCCGGACGTTGCACTCGTCGTTTATCGTAGGCTTTTAACATGGGATAGTCAACTACCGGCCTGCCGAGTTAGGATCCTCAACCCCTCCTTAGACTAATACTGGGCTATAGTGGTGGTTAATGGAACATTAGGCACTCATAAAACTGTAACATATCATCCGTCTCGCACACAACACTCACCACATAGCGGGCCTCCCCGCGCTCTAAGTGCGGCTTCGATACGCGAGGATTGGCGTTAGCACAACAAGCAAGGTGGTGACTTAGGCAAAGAAACCGGACATGGACGATTGGTGAGAAAGGTGATGGCACCCTGATTCGTGACATCAAAGCTAACAACGGCGTCCCATCGCAACCCGCGCTGTTCGGCGGTGTGTGGTCTGCCTCCGAGTTGTCTAAGAGGACTGACTAGGACATTCTTAGAGCAGATCGGTGTATGACCTTACAATCACATTTTCTATGCGGAGCCCGCCTGCGGCCACGCTGGTAGTACCATATGTCTGATTAGGCTAAAAATCGCGAAGCGCGCCGGTAACTCGCCTTTATACCCAAGAATTTGGACCCGATACTGATTTACTCAGTTCGTGACCGGAGGAAAGTCTTAATCATGGTAATACCTCGGGATTGAGTCATATTTCGAAAGCAGCCACGTATGCTTTAAGGGTTCGTGTCTACATCTGTCCTCTTAGACCACAGCTCTAGGATTGTTAAGCCAGTGAAATAGATAGTCGTTCGAGTGAAGTGCCCATCGTGTCGCCACAATCAGATATACCCCTGTCGAATGTCACGTAGCCAACCGCGGGACTAAAGGACATGTTCGACCCGAAGAGACACCGTGAATCGTATTCTATCCGGATCTTCAGGATCGTCCGACAACCTCCGCTGGTGTCCCTTTGATCTGCATAGTCAAAGATAATAATTGATGAGTGAGGACCATTCCCCAATGGTAACTGCGTACGTCTATTCACTTCAGTGGTAAGAAAAGCAAGCGCTGAGATACTAATAACTCGCATAACGCTGTAACTTTCCCTCCTAGGTTGGCGGCTAACGACGAGGCTTAAACTAGTGAGTGAAGGGTGTATCCTGCGGGCTCGTACCGACATGTCCTGATCGACGAACGGGTTCCCGCCACGCCTCGGCATTAGGCAACCGGGTACTGCTGCATCGCTGTGTAGACAGGAGAGTGTGAGAGAACCAACTCGCGTTCTTCAACTGTATATCCCCTCCGAATCTGTGGATCACCTACCAGTCCCCTGGGCGCCCCACGCGCAAGCAACCCCAAATCCGTAGAGAACACGCGTGATTGTACAGGGATAGGAATGGCTCGCACCCCGATGTATTAATCTCCCCTATGGGAGGGGGGCTCTGCCGTGAATCGGGGCGATTGGTTCGTATCGTTGTCGTGTAATTGGGCTAAGTTTAGTCAGTCAAGAGCGTCCTGAGTGTGGGGGGTTACTTGGTAGTGCGAGTTTTTTGCAGCGGGAGGCTCCCAATGTAAGATCCCAACCCGACGTGGCGGTCTTCTTAGCATTACCGTAACCGATTATCGACTTGTACGGGGGTTGCACTTCTAGGCCTAGGTCTCCAGTTCATACCGTTAGCTGATCGCATACTTTCAGTCCTAGCTGCCGTCTAGTAATTTTATCGTTTGTTACAGTCTCGGTGTTCAGCGTGCGCCTCTTAGACATGATACTACATAGTCCGACTGGGTTGTAGTTGCCGACGAATTCCCGACCAATAGTTGGCCACATGTGGCTAGGCGCGTAAAGTGAAGACTTGGCCCGCGCTCTTTACGGGCACATTGGACGCTTTGTCCTCACACAATGGTGCTAGCGCGGTCTCTTAATTATGATAGGCACTATAACGTGGGAGGACTATTGGCCACACCCTACTGCCTACTCGTATATGCCGCGTACCTAGAGTCTGATAGTATTTTTAGTCACTACATAGTTTCGCGACATTTTGTGAGCCAGATGTTGGATTTGGACTTAGATTGATCCTTTGAGGACTGTTCTGAGCTAAACCGGTGCCTTACCTGTTGCGTAGGCGGCTGAGGCACGCCATGACATATCGTTTTGCGTATATGTGGCCATCAGTCTTAAGTTAAATCTTGGTTATTAACGTACAGTGGCGACCAGGATACACGAATATAATGAATGAGCACCCTCCATACCGATTAGCCTCCGTGCACAGACCTGGGTATACCGACAGAAAACCTGAGTTGAGAGTCATAGTATGCTCAAAGAACCATTTAAACAGATACTTAGACGGTTGTGGGTGTTAAGAGGCGGACAATCAACTGCTTTATTCAACGTATTGGGTCCAACGGAGATGGTCAGCCAGTACATGTACATAGTTCTATGACCGTCTCAGGTATGTGTGGCGAATCTCTAAGTTACGATGACGTACTAGCACTAGCGTGGGTATGATTATCCACGGTCCCCTTAAAGTACGCCCAAATAGTAGCATTCCTGCTTGAACATACCGATCGCAGATCCTTGAGGGCTACTCCTGCCATGTTTGGGATGATGTGAACAACGGTAAGAACCGCCAGCAGCAATTTCGCCCCTCAGCTGCCGTAATGTCCAGTCCAGGGTTTAGGTAATCAGGCCGCTCCATACTGATTCAGTCGCGACTATTTAGGTCATTCTGTTGCCCTGGAACGGGCCAAGTCCCCGGTTCTGAACCTGACCTATTGTAGTTATCAGTGACTAGATACCCCGTAAGCCGGGTCGGGTCGATAATAAACGGACAAGAACCATTTAAAATACACGGGGGGTTAGGGGCCTTCCCCCGGGATCCTTCCCTACCGGACCTCGGACGCCCTCCTGGTAATGGGCTGCCACTGGGCGAGACGCGATTATATCTGGCCGGCCTGTTGGTTGCTGTCCTGACGTGCCGTCTTATTTTCGGTTAGTAAGCGATACGAATTGGGTACTAGCGGCCTTAAAACACGCAATCACTAGGATGTTACACTAGCTTTCCTCTCGGCCAACTGAGCGCAAATTTGTGTCACCGGACGTGGGTCTTGTCTGGAGGATTGAAGTTTCCATTCGGTGCAGACCAATCACAAGGCGGGAAATTAATCTGCAAATCCATAACCTCTATGCGTAACTATTAGACTAATTTAGATGGGCTCAGCACAAACCTAGTTTTCTCGTAAGAAGAACTCGCGACAAGACCCGGTGTCTCACGGCGACTTACGGAAACGGTTACGCGCAATTGGTTGTATCTAGGGTCCGCGAGGCATGGGAATACTACACAAAGGATGTCGTTTCGGGTAGGTGTGTTGAGGTGGGCAAGTATCGGCTGTATCGATGTTAAAACAGAAACAGAAGTATTAGGCGGGGAAGACAAGAACTTAAAGATTATCAATATTGTCTCGGTTTAGCTAAAGCTTTGTTCAGGGACCAATAGAAGCTCGCCATCCCGGTATTACGTCTCAAGAGTTGACCTTACTGGGTACTGATCCCAGACCTCACGAATTCGTCCTGCTATAATGGAAATAGAACGCAGGATCGGACACACCCCCGGTGACTACCTAAGAGATTTCACCGCGGGGCGTGACTATGGAATTTGCGGTCCAAGCAGTTGTGAACAAGTCTGCTCAGATAACGGTGTGTGCAGAAGCTCTTTCCGAGAGGTTCACCTAGGGGCGTCGCTGATAAATGTCGGGGCGATTGGGCCGAGTCAGTCATTAGACATAGGGTTACCCACGGCGCTTACCCCCTGCGGGAGTCAGTCGTTAGACCAATCCAGCGTTCACATGCCAATGCTGAACACTTCCTTAATGGACTTCTATTCTCGTGTTGACGCGCCCTCGATCGGATAAGCTAAAGGTGAGATCCGCTATATACCATACATCTTTAGACGGTTATAATCCGCTCTATGCCTCAGGACCTAGGTATGTACTCTGTGGACTCCGTACTCTGATCTTCCCAGACCAGGACGGCCGCCTAGTCGAGTTCGGCTCACTAAGACTAGTTGTCCGGATCGTACTGTTGCGTCCATGGGAGTCAACGGTCTACCCCGTCTGGCGAACATATCGCAATCATCTGGATTTGTGTGGTCGGCCATCGTTCATGTCTTCTAAGCTGGCGACACGTCTCTCATATGTGAAAAAGGGCTTAAGTGCCGGCGTGGCTTTTCTGTAGCATGGTACTGGCGCCTGAACGACTTCAAAAACGATCGCCCCCCCCGGCTAAAACATCATCTGCTAGATGCGCTAGCACAGACGCGATTGCTAAATCGGTCTCTCTAGCTCGCAATCCAGTTGCCGATTCAGCTCTTGAGACCCGCCAGTGTCGGTCTTAGAGAGCCTGGATTATCGAAAGAATTCTCACCTACTAATACTTCCGTCTATATATGCCCAACCAGCTACCTTCTATGATTTCCTGATAGGTCCATGTAACTAACCATGCGTGGGCGTATGCACTCCATGTACTACAGTTTAGTAATGTAGGTTCATTCTAAGGCATTGGGACTAAATAGGCGCCGTCCAAAGTCGCAGTGAGTCTGGCACTTAATTCGTCGGTATGTCCTCACGTTGAGGCCTGGCTAAAGATATTGAAGGTGGGCTAAGTCTGGTTGTGAAAATTCGAGTGGCATCGTATAAACTGTGAAGACACAATGATGATGTGCCTAACTCATTCCCTCCTAGATTTCGTGCCCAGGGTGGACAGGACAGAGCGCACGTCAATTCCTGCTGTCTAAGTATAAGAGCTCTATTGCATAATGCGACAGCCATATAAACCGATGCGCAACCCGCACACAGCGTACTATTTTGTAACCGACAAACATAACCCGCTACTGGGCAGGACCGACTGTGGGATAATTTAAGGTCTCGTGCGCGTAGTCCAGATGTGACGCACGTGGAAATCATGTGCCTTTCGGTGCGAATGTATAATTGCTAGTAAACAGCTGATTTGCCATTTTGTGCCGTGTTGTACTGAATACGGGGCCTTGTGTGCACTAATTCGCTTGTACTATGTTAGACTCCTTAGTGGACAATGGCTGGCCGACCGGAGGAAACTAAGTCGGGGCCGTCCAATCGGCTATCTCCCAGCACTGAGAGGCTTCGATACCTACCAAATCGAGTCGGTGGTCCATCAACCTATGGGTTATATCAAGTAGTGGGTATCAACTCGACATCCGCACAGAGTCTTACCCATTTGTCTATCCCGGCGGATAAACGTGCTAATGGAGTTGGATGCTATGCCAGGCCGTGGGCCGGATTATCGCGTAGTAGGTACAGACTTTATTACGTATCCGACATAAGCCAGGGACGCCTTCATAAGCGGATGTGAATTACAGGTTATACCTCGGTGTACAGCACCCTTTATTTGAACATCAAAGAGCGGGTTTCTGGCTAGACTGTACTACTCGGGCGCTCGACTCGCTTCGGCGGCATGGGACTAAAGCGTCCAGTCACGCGAAGTTGGGATGCGGCCGCTATAGATAGATTCTGCCTATAGTATCGGCTGGGGCTAATCGTGCATTCTAAATAACGGATCGTCCGTGGTATCGGAGCTGCACCGTACCATCGGTCGTGTGCCGCGTCTCCTATACGCCTCTAGACGTCACCTCCATAAGCGTGAGGTCTAGCGCTTCACTTCCCTAAGCTCTGAGGGGCCCCAATTGAAGTGCCGCCATCATCATGAGCGGTACCTCTCCTCTGGACCCTTCCACTGGAAACTTTAGCTACGTGAATGTCAAACGAATCGGAATGCACCGTAGACATCAATTGCCATTGTATGATGCGGTGAGCGCGACATGGCTCTGTCGGCCTGTTTGATGCGGGTTTTGCAAGCGGGAAAATAATTGCACTTGTATAGCGCCACATCGTCCTCCGAAGGTGATCTTAGAAGCCCGATCCTACTTGGTGGAGTCGGGGTTCTACATCGAAGTCTGTGTCAACAGAGGATCGACCGCTGATAGCGTGCCCTCGACTTACGAAATCACCTAGGTGTTAGCGCCTCCCGACCCAATACCATATAAGCTCGTTTACTGCTTTGTATCCCCTTTTGGTTCCTCTCCCAAGCGGTGCAAAGGGCTAATGCGAGGGGGAAGCCAGTGTCCGTACCAGACGACGTTTTAGACCCCAATTTTATGACATTTCTCGAATTAAGAATGGACGGAAATGAGCCACGCTATGTTGGCAGCCGGACTCCATCCCAGCTAAACCAAACTTCACCTCGAATGGTTGAAATACAGCTCACCTATCGGAGCTAGAGCTTTACCCGCTATGGGCATTATCCTAGGGACATGGCACCGTAATGCGTGGCCCTCACCGTGACCTAAGCCAAATCGTGTAAGGTTCTAGGGCTGCCGCAAAAGAGCGAGGTAACTCTCCTCAATATCGGGTTTACATAATCGCGACGCTGGACCTTCATGGTGATACGCCCTACCTAGGGTAGCTTTCCTCCTGTGTTAACCGCCAACTACCCTCCAGCGTCGCATCCTCCTGGGAAGCGGAAGCTTCAGATCCAGACGGGAATCCCATCGTTTATCTGTCGACTTGACTTTATCGTACCACAAAGGATACCCGATAGTATATGTCGCACGTATGCTGACAGCGCTCAACCTATAGACGAGTCATGGACTACGAAAAAAGCGGTGCGATTATCGGAGTACGTCTGCTGAGGCGAGGTTGGAGGTAGATTCTCGCTAGCCAACTGAGCGCTTTACCTGTCCTCTAATATCCAGCCTCGATGCCCAGCTTGATGGCTGCGAACGTTAGCAAAACCCGACACCGTGAGATCTGTTATCATAGAGCGTACCGTGTGCCAGCTACGAGCCCGGTCGCATTTCAAGAGTCATGGACAAAGTCCCGTCGTTCGAGGGGTCGTACGAAATTCAAAGAAGGCTGGGACCCTATGCGAGCTGCATGGGTCTGTCGAGCCCATCGAAAGCCACAACTGCCAAATTTTGCATCCTGCACATAGTCCCATAAATCTCATCATCGGATTCAAACCCGGGTCCTTATGGTGTTTACTGGCCGGGACAAAAGAGTCGAGCTTAGATGAGATGAACCTGTCAGTGAATCTCCATTCAGACGTGATGGTTCATCTAGTGATCCAGAATTCACACTTACTAATTCATCCTGATCCGCTGTCCCCCGGAAGCCTGGCTCCGGTATCTTGGCGACGTTGACATCCGAGCCCTCTTTGACCAGGGATTTCGGGAACTCGGTAACCTCGTTACACTAGAAAACCGCCATACAATCTCCGGGCAGATCGGACGGTCGAGAAATTATCAGTATCGGCAATAACCGACTAATCATCCAAGGAGGAGATCACCCAAAGCCTCATCCGATGAGTCCGGATCAACTAGAGGAAGTGCCCGCATCAGACGGCCTGGCACTCTTTCCGAAGAGGCTCAGCCTGCGGAGACATGCTCCGGACCCCGTCGGCTCTATCAGTCTGATGTACGAATGTTATGAAAGCTGTAACTTGCTGTCACACTAAACTGCGGCTTCGACCGCTAAGAGGCGAAGACTTCACCACAGCTTTGTCCTTCCGGAATGGTCAATCGCGGGCTACGTTCATGAGTCCAGCGTTCGGCGTCTGACACATTCGTTCCACATGGTTCGGAGCCAAAATACAGCTAGTTTCTCCGTCTAACTAGGCTAATAGTTGTGCATGTTCGTAACGTCAATTGCGAGCTCAACATCTATCCCACTTTCTCTGCGAGATCTTTACGCAAGACGCCCGTCGGTCTGAATCCCCGAATCCTACATCTACAGTTGCACCTCGCAGATGGATACGGCATTATCAGACTAAGAGTCGTAGGTCTACCGACACTTGTGTCTGACATCAGCACAAGTCTCTATTGAATCTTTGATAACGTGTCGGAAAACTTTGCAGTTGTGTGATATGATAACAATGTCAAAAGGTCGAGAAATCGAAAAAGTTACCGCCTGCACATGCATACAGAAGTTTCAGTGAGGCCTCATTCCTAACCCAAGGAGAACTTGGGCTGCGTAGCTGAACGTACCCGCCAGTGAATCGCTGTAAATGTAATGAAATCTTAATATACCATCTCAAATCTCATAGGGTACAGCAAGTAGGTTCTGGTCCACTCTCTCCGGAATAACCGGTAGGGCTTACATCAAATGCGTTACCTGCAGGTGGGGTGTGACGGAGCCACTCGGACTTTGACGGTATTAGTATACAAGACGCAGAAGGCCTAGCCTATACTTGCCGAACAGCATTTACCAAGGTGGCCAAATAGGGAAACTCCGGACACATGACCCTAGGACGTTCCATTGGAGTAGGGCGAAGCAGGTAAGACCGGCTAACGTGTATTACGCTTTTTGTGGGTCTTGCTATTGAGGAGGGTTCCCAGTACTTGAACACTCGACGGGTACTAAACATCTTGGCTTTTGGTTCAATAATATTCGCCGTATCCCGGTTGAGCGCGACGACGCTCTTGCCGAAGGCGCCTTGTATCAACCCTGCCGTTACGAACTGGCTGCAAAAATTAGCAGTTGATGTTTCAATATAACAGCCAAAGCCGGAGCGCTCTCATTCAATGGACACAAATCATTGCACGTCAGGAGGGAATGCGGGTCAGACGATTCACAATACGGCCAGTGGGGGTAATGTCAAACCACCTGTTGCCCCCTGATATATCTCTTGGGTAACGAAAGGAGAACCATATGCACGCACCGGTGCGTAAAAACATTTGCGCCAACGCAATTCCAGCGGGATCGTAGCCCAGACCGGGACCGACAGGCTCCATCGTGGTTACCAGATAGGCTAGGTTAGCTCACAGGAGACCCACCACGCACACCCCAAGATACGTCCATTGCTTACAAGAATCTTCGACAAAATCTTCAGTAAATACCTTTCCATTTCAGAAATTTAGTAGGGGAAGATGTCCCCACAAGATACGAGCAAAGCCTACTTAAACAGTAATCGATAGTCTATACGAACCACACGATACTGCCTTAGCAGTTAACATCGGCGTGCACCGGATCCTCCGGGAACGGAAAATCCTATGGACGTCAGTCCCGAGGATTACTACGAGTACAATTCGTTTAAAGGAAACGCATGGTATCGCAGGTATTTTTCGACTACTACCAGAAGGCTCATCTAAGGCCTGTTCGCGAACCTTGGCTAATACCGCAGTTCCAAGCAACACGAGAATACAAATGTACACCCAGGCGATGGAATCTCCTCTCGCACGCCATAAGTAGTTCCAATACGGGGACTTTTCACACCAAAGGCGAATGCCAAGTGTTCCTACGTGGTCAGTACAAGAGGGACTGTGGTATAAGCTTTCGATGTGTGGTAGCTGGAGTACAGGAATGCACGGTAGTCACGTCCTGATTCTGGGCGATAGGGGACGTTACATTCTATAACCATGTAAGACGACCTTTCCACGCTGACGAAACGGCATCTAAGTCACCTGCTCTACTGTAAAGAGTCCAGATCTCTCTGGGTGCAACGTCAAGGCCCGGCTCCCCAGCTGGTAGACCTAAGCGTAGTGCGGATTCACGCAGGCCTCGCATGCTTCTCTCTCATGAACAGTCCAGATTGTAGGACAGTCACAGTCCTGCGACTGGGCTGTCCATCAACTTCCGCAATTCAACCCGAAAATCGGTCCAATAGGTGCACAGAGCCTTACTGGAAAGGACACAGAGGAAGTACCTTTAGTCGTAAAACTTTTCGAGCATCCAATCCCAATACTGTGAGTCCAGGCCCCTCGGGCGGTGTTATAGGGACGAAACAATACGCTGAAGGAGTCACAGGCTTCTCATATATGCTTGACTCTGACGCTGCTGTCAATTTCAACCCCTTTTTTCATTGTCATGAGTGAAATCATCCCGGTCGATCAGGGCAGCTGCTTGAGCGATCCCAGCAGACTCGGCAAAGAAATTTGCCACCAGGGTCGGGTCGCTGCCGGCATACCCTAAGTACTCAAAAATTAAGTATTACATACGTTCCGAAGATTGAACTTGTCTTTCTTAAACGTGCTCTGAGCCGAGTATGAATCTGAGATTTTACTCAACCCATTACCTAATCTCTGAATGTATGTCAGAAATGTCGCCGTCGGCTAATAGTTAAGTACAAGTCAGCCTGTGCGAGCCTGCGGTACACGCTCAAACTAAATCAGGCGAAGGCTTGCTTTGCCAGGGGATATACGACATATTAGGGCCGCTGATCTCCAGAATGATATCCCGGGGTCGATGCAGACAATTAACCCGGCAACGTGGTTGCGGCCCTACGACTTGGCCGCCTGTGCTGAAATTTGGGGCCCAGAGCGGGATCCCTCCGGGAGGGAATCCCGAGCTCTATTACGTTCTACCCGGTCGCTTGCTCTGTGTTACCTTCGAAGGCGAGAGGAGTCAAGCAGTGTTGTCGCGAGTTTCCCTATGCCGAAGAAAGATATATCGTACACTTTGTCCTTCGATGTCCGGGTAAGTCAGTTCGGTTGCCCTTAGATCTACCACGTACAGTTAGACAGCAATGACTAAATTAAAAAGCTGCCGCTTGCTTGATGCTCAAGAAGGACAAAAACTAGCTGCCTCGAAGTCGTCACGGGTTAAGAGGTCCGATTAATCTATATGGGAGAAACCGGCGTAACTTTGGAGACAAGCGGCCGGACGGCCCACGGTGCTTTTGATGTGTTACGCTGCATAATTACATTCAGATCTGACACACAATGAATTATGTCCGGGGATAAGCCCCCGATAAGTACGTAGGTATTACGGTTAAACACTAACAACCTGGACCCCTTGGCTCGGATTAGCAAGGGTCGCTGGCACTCCTCACTCTAACCTCCTGACAGCGAGGAGTCCCACTCGGCCTCAGATAGTTCTTGACCCATGGCAGTTCGTACTTACGCAGTCGCCATAAATACAGTGTAACCATAGACATAACGTAACCACCCTGTATTCGTGCGCGTTACCGCACACAATAACTCTCTTATTATCCGCAACATGTATGCTATCCTGCTCACCAAGTCAGTATTAGTTCACCGAAGCCGTATTTACAATACTTCTTCAGTCCAACCTTCTCGGACCTGGGGCCCCTAGGTCACCTCTTTTGAAGCGCACGACTTTCAGCATACGAGGAGAAAGGGCGCGGGCGCACGTACGCCAGAGAGCCATGGTGTTTACGAACAACCACACCAATGCGGCAAACAGGTTCTCTAACGAAGAAAACCAACAATAAGAGTTGGCGCGGACGCTATGAGCCGTCTTCAAGGTCCCCTCAGGCATTTTAAGCACCTCGATATACAAGCACATGCGTTTCCGTGATTACATCCGGGACTATAGGCCTCACTCGCCGCGCGTTTACGTCTATGTTCGGTGCATCTTAACCTGGTTACCATGTTTAACTGTATTCATCCGGGCAGGTCTGAACGACCGGGAAGAAGATGTCAGCTGGAGTTCCCGGAGAATATCGTCACTAACGAAAGCAAAGTGTCAGAGTCTTGTATTCAAGTTCTGAATTATACGCTGGGTTCTGTACTAATCCGGATTTCTAACACGGAAGTTGGAGAAAGCGCTAAATACACCCGACACATTCAACTGACAAGAACCCTTGCAGCCTATAGGACGCTGCGCAAGCTTACTAGAAAGAAGCCTTACGCCCTTAACCCCTAATTGAAGCATGCTCAGACGGCCGGGGTCTTATCCTTCCAATTGCCAAGCTAGCTTGTGGCGTGCCGAGCACGAGGAGCTCTTAGAACCCCAGTATTCAATGTCAACCATTGAGCACAAAGAACGTTACAGGTATATATGGGACACGTTACTTAACTTATTTTGCCGAGAGGAACCCCTGTCCACTCAGCTTTAATTTCGCGAAGGCACGAGTTTTTGGCCCCCGAGTTCCCAAGTTCAGACTAAAATTGACCTCAATAGGACAGTCGGATACTATCCATAGCATCTCCTACATCATTAGGGTTTCAACATAAAACGACAGACGCGTCGAGTGCCAAGCACACGCTCGTTCTATACCGCGGTATTGCTGTCTTATGCGTTGTACGACCACACTTATAAATTCACTCTCACACATATCAAGACGTTATCTTGTAGAAAACTTCTCGGTTATCCTGCGCTCAGAGCACCCAGCTTCAGATGCGGACGTTTCGGACTACAGTCTAGAGCCAACCTGCTCCCCACGGCACCCCGATAAAGTGACCTTAATTGACGCTTGAAGGATCTCTGCGATGACCTCGAATATGGCTCACGGATAACTCTACAATAGCTGCAGCGCGCGCAATCAGTGAACTCGGGCAAAACGTTCCTTGCTACTACCTGGTGCTACTGAGATTGTCGAGAGCGAGTTGTTTCCCCATTATTGCGCGTAATGACTAATTCAGCTCCACGCCTTATGTACGATTACCTAGTCGATGATTCGGGGAATCGGCCAATTGGCATAATAGTTTTAAGACGAGGCGGCTGATTCTTACGGAAGGCGCTTAAAGGAAATTCTATAAGAAAAAGATGTTCTTAATTGCGACCTTCCCTCCAGGGCGCGGACTGATTAACCGAGGCTAGGATGTTGCTATAGCACTGTTGTTCAACAATGGAGCCTACCCCTTCGGCACATATCACCCTGCATCGAAAGAGGTCTAACATCCGATACGTACTGACATACTTCTTCAGTTATCTGGGACTATTTAGGATCTTGTAACTGCTCCTTGAACGCTACACTTACGTGTCAGCCGGTTGGCTCAGCAGCCTGTGAGTCAGCCTTCGGTGTCTGGCCTCGTAAACCCAGCAGACCCCATGCAAGACCATCCGCTTGCGACTGCGGTCCTAATCCGTCCAGATTGACCCTCGGTTCAGTAGCGTCCTAGTTGGTACGGCGCTCCGTCGCGGCCCCTAGAGTTCCCCTGAACATGGGGCGTGGAGACCTTATTATAATAACATGCCGAGTTATATGTGTAGGGCGGCTATACGTACACCAGTCATCCCAAGCCTCACTTTGTGAACCCCACGCCCCACTGCCGAGTGGAGCCCTTCAAAGAGTAGGAAGCGGAATACGTTCTTTCGTGCTATAGAATTGCCCATCGTCGCGCACCCCACCCCTAACTGATCTATACCGTAGAAAGACCCGAAATAGTGGTTAAGGTCATTCGCACCCCGGGCCCACTCGTCCTGTCGTCTTAAAGTGTAGAATAAAACGCCTGAGACTCCATTGAGGCACTTTAATTTGTTCCCGTCATAAAGGAGCACAAAGCGTATTCCTTTTATCCGCGCTTGGGTAATTGCAAACGCCACCGCTCGCCCCTTCTCGCCTGCGGTACCAGCCCAGACCCTTCATATGCAAAGTTGCCATGTTGTATGGGAAACGTGACCATGCCACGGCTTCTCCACCCACGCTCGGTGTGCTTATCCGAAGAGGCTCCCCGGACTAAGCGCAGCGTGCGAAGGAGCATATCTGTCCCGGACCAACGAACGCTT
		</sequence>
    <sequence><taxon idref="Location_3_2_1|28.770131008985334"/>
			ATACATCCAGGGTGATCAGTCTGCTAACTAAAAAGTGCATTTTATGGGCAGCACAGAAGAAGAGTTTAAGTCACTTAAATGCCGGTATACTGGCTTACAGCCCTCCCCCAGCCCGTTATAGGTGAAAGAAGATGGGCGGACCCCTAGTCCATGCTATATGAGCGAGAGTTCTTGCTTATCAAAAGACTGCGGCTCCTATGCCAGACTAGGAATTCTGGCAGGGAACGACATCCGGGGTCGCATTTAATTCTGTTGGTAATCCCGATCCGGCTGGAAAAGCAGCCTCTCGAGTAGGCCACATCGGAGCATCGGTCCAACAGAGAGAGCATATCCGGTATTGCACGTGAATTGGACATCACTGTGCCCTTGCGTGGCGAGCAACTTTGGTACTGACTTGCGTCGTCGATGTGACGCACGGTCATTATTCGATGCGCCCCGGTAAAGCATCTCGAACTCGGGAAAGATTGAACGTTCAAGGCTCATCAAATGCAATCAAAATAGCTATTAGGCGTGGAAAATGTTACGCGTTACTGTGTAGCAGTGGTACTGCTAGAATAAGATCATGAAGGTGTTGACTATAGCGGGCCGGACGTTGCACTCGTCGTATATCGTAGGCTTTTAACATGGGATAGTCAACTACCAGCCTGCCGAGTTAGGATCCTCAACCCCTCCTTAGACTAATACTGGGCTATAGTGGTGGTTAATAGAACATTAGGCACTTATAAAACTGTAACATATCATCCGTCTCGCACACAACACTCACCACATAGCGGGCCTCCCCGCGCTCTAAGTGCGGCTTCGATACGCGAGGATTGGCGTAAGCACAACAACCAAGGTGGTGACTTAGGCAAAGAAACCGGACATGGACGATTGGTGAGAAAGCTGATGGCACCCTGATTCGTGACATCAAAGCTAACAACGGCGTCCCATCACAACCCGCGCTGTTCGGCGGTGTGTGGTCTGCCTCCGAGTTGTCTAAGAGGACTGACTAGGACATTCTTAGAGCAGATCGGTGTATGACCTTACAATCACATTTTCTATGCGGAGCCCGCCTGCGGCCACGCTGGTAGTACCATATGTCTGATTAGGCTAAAAATCGCGAAGCGCGCCGGTAACTCGCCTTTATACCCAAGAATTTGGACCCGATACTGATTTACTCAGTTCGTGACCGGAGGAAAGTCTTAATCATGGTAATACCTCGGGATTGAGTCATATTTGGAAAGCAGCCACGTATGCTTTAAGGGTTCGTATCTACATCTGTCCTCTTAGACCACAGTTCTAGGATTGTTAAGCCAGTGAAATAGATAGTCGTTCGAGTGAAGTGCCCATCGTGTCGCCACAATCAGATATACCCCTGTCGAATGTCACGGAGCCAACCGCGGGACTAAAGGACATGTTCGACCCGAAGAGACACCGTGAATCGTATTCTATCCGGATCTTCAGGATCGTCCGACAACCTCCGCTGGTGTCCCTTTGATCTGCATAGTCAAAGATAATAATTGATGAGTGAGGACCATTCCCCAATGGTAACTGCGTACGTCTATTCACTTCAGTGGTAAGAAAAGCAAGCGCTGAGATACTAATAACTCGCATAACGCTGTAACTTTCCCTCCTAGGTTGGAGGCTAACGACGAGGCTTAAACTAGTGAGTGAAGGGTGTATCCTGCGGGCCCGTACCGACATGTCTTGATCGACGAACGGGTTCCCGCCACGCCTCGGCATTAGGCAACCGGATACTGCTGCATCGCTGTGTAGACAGGAGAGTGTGAGAGAACCAACTCGCGTTCTTCAACTGTATATCCCCTCCGAAGCTGTGGATCACCTACCAGTCCCCTGGGTGCCCCAGGCGCAAGCAACCCCAAATCCGTAGAGAACACGCGTGATTGTACAGGGATAGGAATGGCTCGCACCCCGATGTATTAATCTCCCCTATGGGAGGGGGGCTCTGCCGTGAATCGGGGCGATTGGTTCGTATCGTTGTCTTGTAATTGGGCTAAGTTTAGTCAGTCAAGAGCTTCCTGGGTGTGGGGGGTTACTTGGTAGTGCGAGTTTTTTGCAGCGGGAGGCTCCCAATGTAAGATCCCAACCCGACGTGGCGGTCTTCTTAGCATTACCGTAACCGATTATCGACTTGTACGGGGGTTGTACTTCTAGGCCTAGGTCTCCAGTTCATACCGTTAGCTGATCGCATACTTTCAGTCCTAGCTGCCGTCTAGTAATTTTATTGTTTGTTACAGTCTCGGTGTTCAGCGTGCGCCTGTTAGACATGATACCACATAGTCCGACTGGGTTGTAGTTGCCGACGAATTCCCGACCAATAGTTGGCCACATGTGGCTAGGCGCGTAAAGTGAAGACTTGGCCCGCGCACTTTACGGGCACGTTGGGCGCTTTGTCCTCACACAATGGTGCTAGCGCGGTCTCTTAATTATGATAGGCACTATAACGTGGGAGGACTATTGGCCACACCCTACTGCCTACTCGTATATGCCGCGTACCTAGAGTCTGATAGTATTTTTAGTCACTACATAGTTTCGCGACATTTTGTGAGCCAGATGTTGGATTTGGACTTAGATTGATCCTTTGAGGACTGTTCTGAGCTAAACCGGTGCCTTACCTGTCGCGTAGGCGGCTGAGGTCCGCCATGACATATCGTTTTGCGTATATGTGGCCATCAGTCTTAAGTTAAATCTTGGTTATTAACGTACAGTGGCGACCAGGATACACGAATATAATGAATGAGCACCCTCCATACCGATTAGCCTCCGTGCACAGACCTGGGTATACCGACAGAAAACCTGAGTTGAGAGTCATAGTATGCTCAAAGAACCATTTAAACAGATATTTAGACGGTTGTGGGTGTTAAGAGGCGGACAATCAACTGCTTTATTCAACATATTGGGTCCAACGGAGATGGTCAGCCAGTACATGTACATAGTTCTATGACCGTCTCAGGTATGTGTGGCGAATCTCTAAGTTACGATGACGTACTAGCACTAGCGTGGTTATGATTATCCACGGTCCCCTTAAAGTACGCCCAAATAGTAGCATTCCTGCTTGAACATACCGATCGCAGATCCTTGAGGGCTACTCCTGCCATGTTTGGGATGATGTGAACAACGGTAAGAAACGCCTGCAGCAATTTCGCCCCTCAGCTGCCGTGATGTCCAGTCCAGGGTTTAGGTAATCAGGCCGCTCCATACTGACTCAGTCGCGACTATTTAGGTCATTCTGTTGCCCTGGAACGGGCCAAGTCCCCGGTTCTGAACCTGACCTATTGTAGTTTGCAGTGACTAGATACCCCGTAAGCCGGGTCGGGTCGATAATAAACGGACAAGAACCATTTAAAATGCACGGGGGGTTAGGGGCCTTCCCCCGGGATCCTTCCCTACCGGACCTCGGACGCCCTCCTGGTAATGGGCTGCCACTGGGCGAGACGCGATTATATCTGGCCGGCCTGTTGGTTGCTGTCCTGACGTGCCGTCTTATTTTCGGTTAGTAAGCGATACGAATTGGGTACTAGCGGCCTTAAAACACGCAATCACTAGGATGTTACACTAGCTTTCCTCTCAGCCAACTGAGCGCAAATTTGTGTCACCGGACGTGGGTCTTGTCTGGAGGATTGAAGTTTCCATTCGGTGCAGACCAATCACAAGGCGGGAAATTAATCTGCAAATCCATAACCTCTATGCCTAACTATTAGACTAATTTAGATGGGCTCAGCACAAACCTAGTTTTCTCGTAAGAAGAACTCGCGACAAGACCCGGTGTCTCACGGCAACTTACGGAAACGGTTACGCGCAATTGGTTGTATCTAGGGTCCGCGAGGCATGGGAATACCACACAAAGGATGTCGTTTCGGGTAGGTGTGTTGAGGTGGGCAAGTATCGGCTGTACCGATGTTAAAACTGAAACAGAAGTATTAGGCGGGGAAGACAAGAACTTAAAGATTATCAATATTGTCTCGGTTTAGCTAAAGCTTTGTTCAGGGACCAATAGAAGCTCGCCATCCCGGTATTACGTCTCAAGAGTTGACCTTACTGGGTACTGATCCGAGACTTCACGGATTCGTCCTGCTATAATGGAAATAGAACGCAGGATCGGACACACCCCCGGTGACTACCTAAGAGATTTCACCGCGGGGCGTGACTATGGAATTTGCGGTCCAAGCAGTTGTGAACAAGTCTGCTCAGATAACGGTGTGTGCAGAAGCTCTTTCCGAGAGGTTCACCTAGGGGCGTCGCTGATAAATGTCGGGGCGATTGGGCCGAGTCAGTCATTAGACATAGGGTTACCCACGGCGCTTACCCCCTGCGGGAGTCAGTCGTTAGACCAATCCAGCGTTCACATGCCAACGCTGAACACTTCCTTAATGGATTTCTATTCTCGTGTTGACGCGCCCTCGATCGGATAAGCTAAAGCTGAGATCCGCTATATACCATACATCTTTAGACGGTTATAATCCGCTCTATGCCTCAAGACCTAGGTATGTACTCTGTGGACTCCGTACTCTGATCTTCCCAGACCAGGACGGCCGCCTAGTCGAGTTCGGCTCACTAAGACTAGTTGTCCGGATCGTACTGTTGCGTCCATGGGAGTCAACGGTCTACCCCGTCTGGCGAACATATCGCAATCATCTGGATTTGTGTGGTCGGCCATCGTTCATGTCTTCTAAGCTGGCGACACGTCTCTCATATGTGAAAAAGGGCTTAAGTGCCGGCGTGGCTTTTCTGTAGCATGGTACTGGCGCCTGAACGACTTCAAAAACGATCGCCCCCCCCGGCTAAAACATCATCTGCTAGATGCGCTAGCACAGACGCGATTGCTAAATCGGTCTCTCTAGCTCGCAATCCAGTTGCCGATTCAGCTCTTGAGACCCGCCAGTGTCGGTCTTAGAGAGCCTGGATTATCGAAAGAATTCTCACCTACTAATACTTCCGTCTATATATGCCCAACCAGCTACCTTCTATGATTTCCTGATAGCTCCATGTAACTAACCATGCGTGCGCGTATGCACTCCATGTACTACAGTTTAGTAATGTAGGTTCATTCTAAGGCATTGGGACTAAATAGGCGCCGTCCAAAGTTGCAGTGAGTCTGGCACTTAATTCGTCGGTATGTCCTCACGTTGAGGCCTGGCTAAAGATATTGAAGGTGGGCTAACTCTGGTTGTGAAAATTCGAGTGGCATCGTATAAACTGTGAAGACATAATGATGATGTGCCTAACTCATTCCCTCCTAGATTTCGTGCCCGGGGTGGACAGGACAGAGCGCACGTCAATTCCTGCTGTCTAAGTATAAGAGCTCTATTGCATAATGCGACAGCCATATAAACCGATGCGCAACACGCACACAGCGTACTATTTTGTAACCGACAAACATAACCCGCTACTGGGCAGGACCGACTGTGGGATAATTTAAGGTCTCGTGCGCGTAGTCCAGATGTGACGCACGTGGAAATCATGTGCCTTTCAGTGCGAATGTATAATTGTTAGTAAACAGCTGATTTGCCATTTTGTGCCGGGTTGTACTGAATACGGGGCCTTGTGTGCACTAATTCGCTTGTACTATGTTAGACTCCTTAGTGGACAGTGGCTGGCCGACCGGAGGAAACTAAGTCGGGGCCGTCCAATCGGCTATCTCCCAGCACTGAGAGGCTTCGATACCTACCAAATCGAGTCGGTGGTCCATCAACCTATGGGTTATATCAAGCAGTGGGTATCAACTCGCCATCCGCACAGAGTCTTACCCATTTGTCTATCCCGGCGGATAGACGTGCTAATGGAGTTGGATGCTATGCCAGGCCGTGGGCCGGATTATCGCGTAGTCGGTACAGACTTTATTACGTATCCGACATAAGCCAGGGACGCCTTCATAAGCGGATGTGAATTACAGGTTATACCTCGGTGTACAGCACCCTTTATTTGAACATCAAAGAGCGGGTTTCTGGCTAGACTGTACTACTCGGGCGCTCGACTCGCTTCGGCGGCATGGGACTAAAGCGTCCAGTCACGCGAAGTTGGAATGCGGCCGCTATAGATAGATTCTGCCTATAGTATCGGCTGGGGCTAATCGTGCATTCTAAATAACGGATCGTCCGTGGTATCGGAGCTGCACCGTACCATCGGTCGTGTGCCGCGTCTCCTATACGCCTCTAGACGTCACCTCCATAAGCGTGAGGTCTAGCGCTTCACTTCCCTAAGCTCTGAGGGGCCCCAATTGAAGTGCCGCCATCATCATGAGCGGTACCTCTCCTCTGGACCCTTCCACTGGAAACTTTAGCTACGTGAATGTCAAACGAATCGGAATGCACCGTAGACATCAATTGCCATTATATGATGCTGTGAGCGCGACATGGCTCTGTCGGCCTGTTTGGTCCGGGTTTTGCAAGCGGGAAAATAATTGCACTTGTATAGCGCCACATCGTCCTCCGAAGGTGATCTTAGAAGCCCGATCCTACTTGGTGTAGTCGGGGTTCTACATCGAAGTCGGTGTCAACAGAGGATCGACCGCTGATAGCGTGCCCTCGACTTACGAAATCACCTAGGTGTTAGCGCCTCCCGACCCAATACCATATAAGCTCGTTTACTGCTTTGTATCCCCTTTTGGTTCCTCTCCCAAGCGGTGCAAAGGGCTAATGCGAGGGGGAAGCCAGTGTCCGTACCAGACGACGTTTTAGACCCCAATTTTGTGACATTTCTCGAATTAAGAATGGACGGAAATGAGCCACGCTATGTTGGCAGCCGGACTCCATCCCAGCTAAACCAAACATCACCTCGAATCGTTGAAATACAGCTCACCTATCGGAGCTAGAGCTTTACCCGCTATGGGCATTATCCTAGGGACATGGCACCGTAATGCGTGGCCCTCACCGTGACCTCAGCCAAATCGTGTAAGGTTCTGGGGCTGCCGCAAAAGAGCGAGGTAACTCTCCTCAATATCGGGTTTACATAATCGCGACGCTGGACCTTCATGGTGATACGCCCTACCTAGGGTAGCTTTCCTCCTGTGTTAACCGCCAACTACCCTCCAGCGTCGCATCCTCCTGGGAAGCGGAAGCTTCAGATCCAGACGGGAATCCCATCGTTTATCTGTCGACTTGACTTAATCGTACCACAAAGGATACCCGATAGTATATGTCGCACGTATGCTGACAGCGCTCAACCTATAGACGAGTCATGGACTACGAAAAAAGCGGTGCGATTATCGGAGTGCGTCTGCTGAGGCGAGGTTGGAGGTAGATTCTCGCTAGCCAACTGAGCGCTTTACCTGTCCTCTAATATCGAGCCTCGATGCCCAGCTTGATGGCTGCGAACGTTAGCAAAACCCGACACCGTGAGATCTGTTATTATAGAGCGTACCGTGTGCCAGCTACGAGCCCGGTCGCATTTCAAGAGTCACGGACAAAGTCCCGTCGTTCGAGGGGTCGTACGAAATTCAAAGAAGGCTGGGACCCTATGCGAGCTGCATGGGTCTGTCGCGCCCATCGAAAGCCACAACTGCCAAATTTTGCATCCTGCACATAGTCCCATAAATCCCATCATCGGATTCAAACCCGGGTCCTTATGGTGTTTACTGGCCGGGACAAAAGAGTCGAGCTGAGATGAGATGAACCTGTCAGTGTATCTCCATTCAGACGTGATGGTTCATCTAGTGATCCAGAATTCACGCTTACTAATTCATCCTGATCCGCTGTCCCCCGGAAGCCTGGCTCCGGTATCTTGGCGACGTTGACATCCGAGCCCTCTTTGACCAGGGATTTCGGGAACTCGGTAACCTCGTTACACTAGAAAACCGCCATCCAATCTCCGGGCAGATCGGACGGTCGAGAAATTATCAGTATCGGCAATAACCGACTAATCATCCAAGGAGGAGATCACCCAAAGCCTCATCCGATGAGTCCGGATCAACTAGAGGAAGTGCCCGCATCAGACGGCCTGGCACTCTTTCCGAAGAGGCTCAGCCTGCGGAGACATGCTCCGGACCCCGTCGGCTCTATCAGTCTGATGTACGGATGTTATGAAAGCTGTAACTTGCTGTCACACTAAACTGCGGCTTCGACCGCTAAGAGGCGAAGACGTTACCACAGCTTTGTCCTTCCGGAATGGTCAATCGCGGGCTACGTTCATGAGTCCAGCGTTCGGCGTCTGACACATTCGTTCCACATGGTCCGGAGCCAAAATACAGCTAGTTTCTCCGTCTAACTAGGTTAATAGTTGTGCATATTCGTAACGTCAATTGCGAGCTCAACATCTATCCCACTTTCTCTGCGAGATCTTTACGCAAGACGCCCGTCGGTCTGAATCCCCGAATCCTACATCTACAGTTGCACCTCGCAGATGGATACGGCATTATCAGACTAAGAGTCGTAGGTCTACCGACACTTGTGTCTGACATCAGCACAAGTCTCTATTGAATCTTTGATAACGTGTCGGAAAACTTTGCAGTTGTGTGATATGATAACAATGTCAAAAAGTCGAGAAATCGAAAAAGTTACCGCCCGCACATGCATACAGAAGTCTCAGTGAGGCCTTATTCCTAACCCAAGGAGAACTTGGGCTGCATAGCTGAACGTACCCGCCAGTGAATCGCTGTAAATGTAATGAAATCTTGATATACCATCTCCAATCTCATAGGGTACAGCAAGTAGGTTCTGGTCCACTCTCTCCGGGATAACCGGTAGGGTTTACATCAAATGCGTTACCTGCAGGTGGGGTGTGACGGAGCCACTCGGACTTTGACGGTATTAGTATACAAGACGCAGAAGGCCTAGCCTATACTTGCCGAACAGCATTTACCAAGGTGGCCAAATAGGGAAACTCCGGACACATGACCCTAGAACGTTCCATTGGAGTAGGGCGAAGCAGGTAAGACCGGCTAACGTGTATTACGCTTTTTGTGGGTCTTGCTATCGAGGAGGGTTCCCAGTACTTGAACACTCGACGGGTACTAAACATCTTGGCTTTTGGTTCAATAATATTCGCCGTATTCCGGTTGAGCGCGACGACGCTCTTGCCGAAGGCGCCTTGAATCAACCCTGCCGTTACGAACTGGCTGCAAAAATTAGCAGTTGATGTTTCAATATAACAGCCAAAGCCGGAGCGCTCTCATTCAATGGACACAAATCATTGCACGTCAGGAGGGAATGCGGGTCATACGATTCACAATACGGCCAGTGGGGGTAATGTCAAACCACCTGTTGCCCCCTGATATATCTCTTGGGTAACGTAAGGAGAACCATATGCACGCACCGGTGCGTAAAAACATTTGCGCCAACGCAATTCCAGCGGGATCGTAGCCCAGACCGGGACCGACAGGCTCCATCGTGGTTACCAGATAGGCTAGGTTAGCTCACAGGAGACCCACCACGCACACCCCAAGATACGTCCATTGCTTACAAGAATCTTCGACAAAATCTTCAGTAAATACCTTTCCATTTCAGAAATTTAGTAGGGGAAGATGTCCCCTCAAGATACGAGCAAAGCCTACTTAAACAGTAATCGATAGTCTATACGAACCACACGATACTGCCTTAGCAGTTAACATCGGCGTGCACCGGATCCTCCGGGAACGGAAAATCCTATGGACGTCAGTCCCGAGGATTACTACGAGTACAATTCGTTTAAAGGAAACGCCTGGTATCGCAGGTATTTTTCGACTACTACCAGAAGGCTCATCTAAGGCCTGTTCGCGAACCTTGGCTAATACCGCAGTTCCAAGCAACACGAGAATACAAATACACACCCAGGCGATGGAATCTCCTCTCGCACGCCATAAGTAGTTCCAATACGGGGACTTTTCACACCAAAGGCGAATGCCAAGTGTTCCTACGTCGTCAGTACAAGAGGGACTGTGGTATAAGCTTTCGATGTGTGGTAGCTGGAGTACAGGAATGCACGGTAGTCACGTCCTGATTCTGGGCGATAGGGGACGTTACATTCTATAACGATGTAAGACGACGTTTCCACGCTGACGAAACGGCATCTAAGTCACCTGCTCTACTGTAAAGAGTCCAGATCTCTCTGGGTGCAACGTCAAGGCCCGGCTCCCCAGCTGGTAGACCTAAGCGTAGTGCGGATTCACGCAGGCCTCGCATGCTTCTCTCTCATGAACAGTCCAGATTGTAGGAGAGTCACAGTCCTGCGACTGGGCTGTCCATCAACTTCCGCAATTCAACCCGAAAATCGGTCCAATAGGTGCACAGAGCCTTACTGGAAAGGACACAGAGGAAGTACCTTTAGTCGTAAAACTTTTCGAGCATCCAATCCCAATACTGTGAGTCCAGGCCCCTCGGGCGGTGTTATAGGGACGAAACAATACGCTGAAGGAGTCACAGGCTTCTGATATATGCTTGACTCTGACACTGCTGTCAATTTCAACCCCTTTTTTCATTGTCATGAGTGAAATCATCCCGGTCGATCACGGCAGCTGCTTGAGCGATCCCAGCAGACTCGGCGAAGAAATTTGCCACCAGGGTCAGATCGCTGCCGGCATACCCTAAGTACTCAAAAATTAAGTATTACATACGTTCCGAAGATTGAACTTGTCTTTCTTAAACGTGCTCTGAGCCGAGTATGAATCTGAAATTTTACTCAACCCATTACCTAATCTCTGAATGTATGTCAGAAATGTCGCCGTCGGCTAATAGTTAAGTACAAGTCAGCCTGTGCGAGCCTGCGGTACACGCTCAAACTAAGTCAGGCGAAGGCTTGCTTTGCCAGGGGATATACGACATATTAGGGCCGCTGATCTCCCGAATGATATCCCGGGGTCGATGCAGACAATTAACCCGGCAACGTGGTTGCGGCCCTACGACTTGGTCGCCTGTGCTGAAACTTGGGGCCCAGAGCGGCATCCCTCCGGGAGAGAATCCCGGGCTCTATTACGTTCTACCCGGTCGCTTGCTCTGTGTTACCTTCGAAGGCGAGAGGAGTCAAGCAGTGTTGTCGCGAGTATCCCTATGCCGAAGAAAGATATATCGTACACTTTGTCCTTCGATGTCCGGGTAAGTCAGTTCGGTTGCCCTTAGATCTACCACGTAGAGTTAGACAGCAACGACTAAATTAAAAAGCTGCCGCTTGCTTGATGCTCAAGAAGGACAAAAACTAGCTGCCTCGAAGTCGTCACGGGTAAAGAGATCCGATTAATCTATATGGGAGAAACCGGCGTAACTTTGGAGACAAGGGGCCGGACGGCCCACGGTGCTTTTGATGTGTTACGCTGCATAATTACATCCAGATCTGACACACAATGAATTATGTCCGGGGATAAGCCCCCGATTAGTACGTAGGTATTACGGTTAAACACTAACAACCTGGACCCCTTGGCTCGGATTAGCAAGGGTCGCTGGCACTCCTCACTCTAACCTCCTGACAGCGAGGAGTCCCACTCGGCCTCAGATAGTTCTTGACCCATGGCAGTTCGTACTTACGCAGTCGCCATGAATACAGTGTAACCATAGACATAACGTAACCACCCTGTATTGGTGCGCGTTACCGCACACAATAACTCTCTTATTATCCGCAACATGTATGCTATCCTGCTCACCAAGTCAGTATTAGTTCACCGAAGCCGTATTTACAATACTTCTTCAGTCCAGCCTTCTCGGACCTGGGGCCCCTAGGTCACCTCTTTGGAAGCGCACGACTTTCAGCATACGAGGAGAAAGGGCGCGGGCGCACGTACGCCAGAGAGCCATGGTGTTTACGAACAACCACACCAATGCGGCAAACAGGTTCTCTAACGAAGAAAACCAAGAATAAGAGTTGGCGCGGACGCTATGAGCCGTCTTCAAGGTCCTCTCAGGCATTTTAAGCACCTCGATATACAAGCACATGCGTTTCCGTGTTTACATCCGGGACTATAGGCCTCACTCGCCGCGCGTTTACGTCTATGTTCGGTGCATCTTAACCTGGTTACCATGTTTAACTGTATTCATCCGGGCAGGTCTGAACGACCGGGAAGAAGATGTCAGCTGGAGTTCCCGGAGAATATCGTCACTAAAGAAAGCAAAGTGTCAGAGTCTTGTATTCAAGTTCTGAATTATACGCTGGGTTCTGTACTAATCCGGATTTCTAACACGGAAGTTGGAGAAAGCGCTAAATACACCCGACACATTCAACTGACAAGAACCCTTGCAGCCTATAGGACGCAGCGCAAGCTTACTAGAAAGAAGTCTTACGCCCTTAACCCCTAATTGAAGCATGCTCAGACGGCCGGGGTCTTATCCTTCCAATTGCCAAGCTAGCTTGTGGCGTGCCGAGCACGAGGAGCTCTTAGAACCCCAGTATTCAATGTCAACCATTGAGCACAAAGAACGTTACAGGTATATATGGGACACGTTACTTAACTTATTTTGCCGAGAGGAACCCCTGTCCACTCAGCTTTAATTTCGCGAAGGCACGAGTTTTTGGCCCCCGAGTTCCCAAGTTCAGACTAAAATTGACCTCAATAGGACAGTCGGATACTATCCATAGCATCTCCTACATCATTAGGGTTTCAACATAAAACGACAGACGCGTCGAGTGCCAAGCACACGCTCGTTCTATACCGCGGTATTGCTGTCTTATGCGTTGTACGACCACACTTATAAATTCACTCTCACACATATCAAGACGTTATCTTGTAGAAAACTTCTCGGTTATCCTGCGCTCAGAGCACCCAGCTTCAGATGCGGACGTTTCGGACTACAGTCTAGAGCCAACCTGCTCCCCACGGCACCCCGATAAAGTGACCTTAATTGACGCTTGAAGGATCTCTGCGATGACCTCGAATATGGCTCACGGATAACTCTACAATAGCTGCAGCGCGCGCAATCAGTGAACTCGAGCAAAACGTTCCTTGCTATTACCTGGTGCTACTGAGATTGTCGAGAGCGAGTTGTTTCCCCATTATTGCGCGTAATGACTAATTCAGCTCCACGCCTTATGTACGATGACCTAGTCGATGATTCGGGGAATCGGCCAATTGGCATAATAGTTTTAAGACGAGGCGGCTGATTCTTACGGAAGGCGCTTAAAGGAAATTCTATAAGAATAAGATGTTCTTAATTGCGACCTTCCCTCCAAGGCGCTGACTGATTAACCGAGGCTAGGATGTTGCTATAGCACTGTTGTTCAACAATGGAGCCTACCCCTTCGGCACATATCACCCTGCATCGAAAGAGGTCTAACATCCGATACGTACTGACATACTTCTTCAGTTATCTGGGACTATTTAGGATCTTGTAACTGCTCCTTGAACGCTACACTTACGTGTCAGCCGGTTGGCTCTGCAGCCTGTGAGTCAGCCTTCGGTGTCTGGCCTCGTAAACCCAGCAGACCCCATGCAAGACCATCCGCTTGCGACTGCGGTCCTAATCCGTCCAGATTGACCCTCGGTTCAGTAGCGTCCTAGTTGGTACGGCGCTCCGTCGCGGCCCCTAGAGTTCCCCTGAGCATGGGGCGTGGAGACCTTATTATAATAACATGCCGAGTTATATGTGTAGGGCGGCTATACGTACACCAGTCATCCCAAGCCTCACTTTGTGAACCCCACGCCCCACTGCCGAGTGGAGCCATTCAAAGAGTAGGAAGCGGAATACGTTCTTTCGTGCTATAGAATTGCCCATCGTCGCGCACCCCACCCCTAACTGATCTATACCGTAGAAAGACCCTAAATAGTGGTTAAGGTCATTCGCACCCCGGGCCCACTCGTCCTGTCGTCTTAAAGTGTAGAATAAAACGCCTGAGACTCCATTGAGGCACTTTAATTTGTTCCAGTCATAAAGGAGCACAAAGCGTATTCCTTTTATCCGCGCTTGGGTAATTGCAAACGCCACCGCTCGCCCCTTCTCGCCTACGGTACCAGCCCGGACCCTTCATATGCAAAGTTGCCATGTTGTATGGGAAACGTGACCATGCCACGGCTCCTCCACCCACGCTCGGTGTGCTTATCCGAAGAGGCTCCCCGGACTAACCGCAGCGTGCGAAGGAGCATATCTGTCCCGGACCAACGAACACTT
		</sequence>
    <sequence><taxon idref="Location_2_3_0|35.19482695334049"/>
			ATACATCCAGGGTGATCAGTCTTCTAACTAAAAAGTGCATTTTATGGGCAGCACAGAAGAAGAGTTTAAGTCACTTAAATGCCGGTATACTGGCTTACAGCCCTCCCCCAGCCCGTTATAGGTGAAAGAAGATGGGCGGACCCCTAGTCCATGCTATATGAGCGAGAGTTCTTGCTTATCAAAAGACTGCGGCTCCTATGCCAGACTAGGAATTCTGGCAGGGAACGACATCCGGGGTCGCATTTAATACTGTTGGTAATCCTGATCCGGCTGGAAAAGCAGCCTCTCGAGTAGGCCACATCGGAGCATCGGTCCAACAGAGAGAGCATATCCGGTATTGCACGTGAATTGGATATCACTGTGCCCTTGCGTGGCGAGCAACTTTGGTACTGACTTGCGTCGTCGATGTGACGCACGGTCATTATTCGATGCGCCCCGGTAAAGCATCTCGAACTCGGGAAAGATTGAACGTTCAAGGCTCATCAAATGCAATCAAAATAGCTATTAGGCGTGGAAAATGTTACGCGTTACTGTGTAGCAGTGGTACTGCTAGAATAAGATCATGAAGGTGTTGACTATAGCGGGCCGGACGTTGCACTCGTCGTATATCGTAGGCTTTTAACATGGGATAGTCAACTACCAGCCTGCCGAGTTAGGATCCTCAACCCCTCCTTAGACTAATACTTGGCTATAGTGGTGGTTAATGGAACATTAGGCACTTATAAAACTGTAACATATCATCCGTCTCGCACACAACACTCACCACATAGCGGGCCTCCCCGCGCTCTAAGTGCGGCTTCGATACGCGAGGATTGGCGTTAGCACAACAACCAAGGTGGTGACTTAGGCAAAGAAACCGGACATGGGCGATTAGTGAGAAAGCTGATGGCACCCTGACTCGTGACATCAAAGCTAACAACGGCGTCCCATCACAACCCGCGCTGTTCGGCGGTGTGTGGTCTGCCTCCGAGTTGTCTAAGAGGACTGACTAGGACATTCTTAGAGCAGATCGGTGTATGACCTTACAATCACATTTTCTATGCGGAGCCCGCCTGCGGCCACGCTGGTAGTACCATATGTCTGATTAGGCTAAAAATCGCGAAGCGCGCCGGTAACTCGCCTTTATACCCAAGAATTTGGACCCGATACTGATTTACTCAGTTCGTGACCGGAGGAAAGTCTTAATCATGGTAATACCTCGGGATTGAGTCATATTTGGAAAGCAGCCACGTATGCTTTAAGGGTTCGTGTCTACATCTGTCCTCTTAGACCACAGTTCTAGGATTGTTAAGCCAGTGAAATAGATAGTCGTTCGAGTGAAGTGCCCATCGTGTCGCCACAATCAGATATACCACTGCCGAATGTCACGGAGCCAACCGCGGGACTAAAGGACATGTTCGACCCGAAGATACACCGTGAATCGTATTCTATCCGGATCTTCAGGATCGTCCGACAACCTCCGCTGGTGTCCCTTTGATCTGCATAGTCAAAGATAATAATTGATGAGTGAGGACCATTCCCCAATGGTAACTGCGTACGTCTATTCACTTCAGTGATAAGAAAAGCAAGCGCTGAGATACTAATAACTCGCATAACGCTGTAACTTTCCCTCCTAGGTTGGAGGCTAACGACGAGGCTTAAACTAGTGAGTGAAGGGTGTATCCTGCGGGCCCGTACCGACATGTCCTGATCGACGAACGGGTTCCCGCCACGCCTCGGCATTAGGCAACCGGATACTGCTGCATCGCTGTGTAGACAGGAGAGTGTGAGAGAACCAACTCGCGTTCTTCAACTGTATATCCCCTCCGAAGCTGTGGATCACCTACCAGTCCCCTGGGCGCCCCAGGCGCAAGCAACCCCAAATCCGTAGAGAACACGCGTGATTGTACAGGGATAGGAATGGCTCGCACCCCGATGTATTAATCTCCCCTATGGGAGGGGGGCTCTGCCGTGAATCGGGGCGATTGGTTCGTATCGTTGTCTTGTAATTGGGCTAAGTTTCGTGAGTCAAGAGCGTCCTGGGTGCGGGGGGTTACTTGGTAGTGCGTGTTTTTTGCAGCGGGAGGCTCCCAATGTAAGATCCCAACCCGACGTGGCGGTCTTCTTAGCATTACCGTAACCGATTATCGACTTGTACGGGGGTTGTACTTCTAGGCCTAGGTCTCCAGTTCATACCGTTAGCTGATCGCATACTTTCAGTCCTAGCTGCCGTCTAGTAATTTTATTGTTTGTTACAGTCTCGGTGTTCAGCGTGCGCCTGTTAGAAATGATACCACATAGTCCGACTGGGTTGTAGTTGCCGACGAATTCCCGACCAATAGTTGGCCACATGTGGCTAGGCGCGTAAAGTAAAGACTTAGCCCGCGCACTTTACGGGCACGTTGGGCGCTTTGTCCTCACACAATGGTGCTAGCGCGGTCTCTTAATTATGATAGGCACTATAACGTGGGAGGACTATTGGCCACACCCTACTGCCTACTCGTATATGCCGCGTACCTAGAGTCTGATTGTATTTTTAGTCACTACATAGTTTCGCGACATTTTGTGAGCCAGATGTTGGATTTGGACTTAGATTGATCCTTTGAGGACTGTTCTGAGCTAAACCGGTGCCTTACCTGTCGCGTAGGCGGCTGAGGTCCGCCATGACATATCGTTTTGCGTATATGTGGCCATCAGTCTTAAGTTAAATCTTGGTTATTAACGTACAGTGGCGACCAGGATACACGAATATAATGAATGAGCACCCTCCATACCGATTAGCCTCCGTGCACAGACCTGGGTATACCGACAGAAAACCTGAGTTGAGAGTCATAGTATGCTCAAAGAACCATCTAAACAGATATTTAGACGGTTGTGGGTGTTAAGAGGCGGACAATCAACTGCTTTATTCAACATATTGGGTCCAACGGAGATGGTCAGCCAGTACATGTACATAGTTCTATGACCGTCTCAGGTATGTGTGGCGAATCTCTAAGTTACGATGACGTACTAGCACTAGCGTGGTTATGATTATCCACGGTTCCCTTAAAGTACGCCCAAATAGTAGCATTCCTGCTTGAACATACCGATCGCAGATCCTTGAGGGCTACTCCTGCCATGTTTGGGATGATGTGAACAACGGTAAGAAACGCCTGCAGCAATTTCGCCCCTCAGCTGCCGTGATGTCCAGTCCAGGGTTTAGGTAATCAGGCCGCTCCATACTGATTCAGTCGCGACTATTTAGGTCATTCTGTTGCCCTGGAACGGGTCAAGTCCCCGGTTCTGAACCTGACCTATTGTAGTTTGCAGTGACTAGATACCCCGTAAGCCGGGTCGGGTCGATAATAAACGGACAAGAACCATTTAAAATGCACGGGGGGTTAGGGGCCTTCCCCCGGGATCCTTCCCTACCGGACCTCGGACGCCCTCCTGGTAATGGGCTGCCACTGGGCGAGACGCGATTATATCTGGCCGGCCTGTTGGTTGCTGTCCTGACGTGCCGTCTTATTTTCGGTTAGTAAGCGATACGAATTGGGTACTAGCGGCCTTAAAACACGCAATCACTAGGATGTTACACTAGCTTTCCTCTCAGCCAACTGAGCGCAAATTTGTGTCACCGGACGTGGGTCTTGTCTGGAGGATTGAAGTTTCCATTCGGTGCAGACCAATCACAAGGCGGGAAATTAATCTGCAAATCCATAACCTCTATGCGTAACTATTAGACTAATTTAGATGGGCTCAGCACAAACCTAGTTTCCTCGTAAGAAGAACTCGTGACAAGACCCGGTGTCTCACGGCAACTTACGGAAACGGTCACGCGCAATTGGTTGTATCTAGGGTCCGCGAGGCATGGGAATACCACACAATGGATGTCGTTTCGGGTAGGTGTGTTGAGGTGGGCAAGTATCGGCTGTACCGATGTTAAAACTGAAACAGAAGTATTAGGCGGGGAAGACAAGGACTTAAAGATTATCAATATTGTCTCGGTTTAGCTAAAGCTCTGTTCAGGGACCAATAGAAGCTCGCCATCCCGGTATTACGTCTCAAGAGTTGACCTTACTGGGTACTGATCCGAGACTTCACGGATTCGTCCTGCTATAATGGAAATAGAACGCAGGATCGGACACACCCCCGGTGACTACCTAAGAGATTTCACCGCGGGGCGTGACTATGGAATTTGCGGTCCAAGCAGTTGTGAACAAGTCTGCTCAGATAACGGTGTGTGCAGAAGCTCTTTCCGAGAGGTTCACCTAGGGGCGTCGCTGATAAATGTCGGGGCGATTGGGCCGAGTCAGTCATTAGACATAGGGTTACCCACGGCGCTTACCCCCTGCGGGAGTCAGTCGTTAGACCAATCCAGCGTTCACATGCCAACGCTGAACACTTCCTTAATGGATTTCTATTCTCGTGTTGACGCGCCCTCGATCGGATAAGCTAAAGGTGAGATCCGCTATATACCATACATCTTTAGACGGTTATAATCCGCTCTATGCCTCAAGACCTAGATATGTACTCTGTGGACTCCGTACTCTGATCTTCCCAGACCAGGACGGCCGCCTAGTCGAGTTCGGCTCACTAAGACTAGTTGTCCGGATCGTACTGTAGCGTCCATGGGAGTCAACGGTCTACCCCGTCTGGCGAACATATCGCAATCATCTGGATTTGTGTGGTCAGCCATCGTTCATGTCTTCTAAGCTGGCGACACGTCTCTCATATGTGAAAAAGGGCTTAAGTGCCGGCGTGGCTTTTCTGTAGCATGGTACTGGCGCCTGAACGACTTCAAAAACGATCGCCCCCCCCGGCTAAAACATCATCTGCTAGATGCGCTAGCACAGACGCGATTGCTAAATCGGTCTCTCTAGCTCGCAATCCAGTTGCCGATTCAGCTCTTGAGACCCGCCAGTGTCGGTCTTAGAAAGCCTGGATTATCGAAAGAATTCTCACCTACCAATACTTCCGTCTATATATGCCCAACCAGCTACCTTCTATGATTTCCTGATAGGTCCATGTAACTAACCATGCGTGCGCGTATGCACTCCATGTACTACAGTTTAGTAATGTAGGTTCATTCTAAGGCATTGGGACTAAATAGGCGCCGTCCAAAGTCGCAGTGAGTCTGGCACTTAATTCGTCGGTATGTCCTCACGTTGAGGCCTGGCTAAAGATATTGAAGGTGGGCTAAGTCTGGTTGTGAAAATTCGAGTGGCATCGTATAAACTGTGAAGACACAATGATGATGTGCCTGACTCATTCCCTCCTAGATTTCGTGCCCGGGGTGGACAGGACAGAGCGCACGTCAATTCCTGCTGTCTAAGTATAAGAGCTCTATTGCATAATGCGACAGCCATATAAACCGATGCGCAACACGCACACAGCGTACTATTTTGTAACCGACAAACATAACCCGCTACTGGGCAGGACCGACTGTGGGATAATTTAAGGTCTCGTGCGCGTAGTCCAGATGTGACGCACGTGGAAATCATGTGCCTTTCAGTGCGAATGTATAATTGCTAGTAAACAGCTGATTTGCCATTTTGTGGCGGGTTGTACTGAATACGGGGCCTTGTGTGCACTAATTCGCTTGTACTATGTTAGACTCCTTAGTGGACAGTGGCTGGCCGACCGGAGGAAACTAAGTCGGGGCCGTCCAATCGGCTATCTCCCAGCACTGAGAGGCTTCGATACCTACCAAATCGAGTCGGTGGTCCATCAACCTATGGGTTATATCAAGCAGTGGGTATCAACTCGACATCCGCACAGAGTCTTACCCATTTGTCTATCCCGGCGGATAGACGTGCTAATGGAGTTGGATGCTATGCCAGGCCGTGGGCCGGATTATCGCGCAGTCGGTACAGACTTTATTACGGATCCGACATAAGCCAGGGACGCCTTCATAAGCGGATGTGAATTACAGGTTATACCTCGGTGTACAGCACCCTTTATTTGAACATCAAAGAGCGGGTTTCTGGCTAGACTGTACTACTCGGGCGCTCGACTCGCTTCGGCGGCATGGGACTAAAGCGTCCAGTCACGCGAAGTTGGGATGCGGCCGCTATAGATAGATTCTGCCTATAGTATCGGCTGGGGCTAATCGTGCATTCTAAATAACGGATCGTCCGTGGTATCGGAGCTGCACCGTACCATCGGTCGTGTGCCGCGTCTCCTATACGCCTCTAGACGTCACCTCCATAAGCGTGAGGTCTAGCGCTTCACTTCCCTAAGCTCTGAGGGGCCCCAATTGAAGTGCCGCCATCATCATGAGCGGTACCTCTCCTCTGGACCCTTCCACTGGAAACTTTAGCTATGTGAATGTCAAACGAATCGGAATGCACCGTAGACATCAATTGCCATTATATGATGCTGTGAGCGCGACATGGCTCTGTCGGCCTGTTTGGTGCGGGTTTTGCAAGCGGGAAAATAATTGCACTTGTATAGCGCCACATCGTCCTCCGAAGGTGATCTTAGAAGCCCGATCCTACTTGGTGTAGTCGGGGTTCTACATCGAAGTCGGTGTCAACAGAGGATCGACCGCTGATAGCGTGCCCTCGACTTACGAAATCACCTAGGTGTTAGCGCCTCCCGACCCAATACCATATAAGCTCGTTTACTGCTTTGTATCCCCTTTTGGTTCCTCTCCCAAGCGGTGCAAAGGGCTAATGCGAGGGGGAAGCCAGTGTCCGTACCAGACGACGTTTTAGACCCCAATTTTGTGACATTTCTCGAATTAAGAATGGACGGAAACGAGCCACGCTATGTTGGCAGCCGGATTCCATCCCAGCTAAACCAAACATCACCTCGAATGGTTGAAATACAGCTCACCTATCGGAGCTAGAGCTTTACCCGCTATGGGCATTATCCTAGGGACATGGCACCGTAATGCGTGGCCCTCACCGTGACCTAAGCCAAATCGTGTAAGGTTCTAGGGCTGCCGCAAAAGAGCGAGGTAACTCTCCTCAATATCGGGTTTACATAATCGCGACGCTGGACCTTCATGGTGATACGCCCTACCTAGGGTAGCTTTCCTCCTGTGTTAACCGCCAACTACCCTCCAGCGTCGCATCCTCCTGGGAAGCGGAAGCTTCAGATCCAGACGGGAATCCCATCGTTTATCTGTCGACTTGACTTAATCGTACCACAAAGGATACCCGATAGTATATGTCGCACGTATACTGACAGCGCTCAACCTATAGACGAGTCATGGACTACGAAAAAAGCGGTGCGATTATCGGAGTGCGTCTGCTGAGGCGAGGTTGGAGGTAGATTCTCGCTAGCCAACTGAGCGCTTTACCTGTCCTCTAATATCGAGCCTCGATGCCCAGCTTGATGGCTGCGAACGTTAGCAAAACCCGACACCGTGAGATCTGTTATTATAGAGCGTACCGTGTGCCAGCTACGAGCCCGGTCGCATTTCAAGAGTCACGGACAAAGTCCCGTCGTTCGAGGGGTCGTACGAAATTCAAAGAAGGCTGGGACCCTATGCGAGCTGCATGGGTCTGTCGCGCCCATCGAAAGCCACAACTGCCAAATTTTGCATCCTGCACATAGTCCCATAAATCCCATCATCGGATTCAAACCCGGGTCCTTATGGTGTTTACTGGCCGGGACAAAAAAGTCGAGCTTAGATGAGATGAACCTGTCAGTGTATCTCCATTCAGACGTGATGGTTCATCTAGTGATCCAGAATTCATGCTTACTAATTCATCCTGATCCGCTGTCCCCCGGAAGCCTGGCTCCGGTATCTTGGCGACGTTGACATCCGAGCCCTCTTTGACCAGGGATTTCGGGATCTCGGTAACCTCGTTACACTAGAAAACCGCCATACAATCTCCGGGCAGATCGGACGGTCGAGAAATTATCAGTATCGGCAATAACCGACTAATCATCCAAGGAGGAGATCACCCAAAGCCTCATCCGATGAGTCCGGATCAACTAGAGGAAGTGCCCGCATCAGACGGCCTGGCACTCGTTCCGAAGAGGCTCAGCCTGCGGAGACATGCTCCGGACCCCGTCGGCTCTATCAGTCTGATGTACGGATGTTATGAAAGCTGTAACTTGCTGTCACACTAAACTGCGGCTTCGACCGCTAAGAGGCGAAGACGTTACCACAGCTTTGTCCTTCCGGAATGGTCAATCGCGGGCTACGTTCATAAGTCCAGCGTTCGGCGTCTGACACATTCGTTCCACATGGTTCGGAGCCAAAATACAGCTAGTTTCTCCGTCTAACTAGGTTAATAGTTGTGCATATTCGTAACGTCAATTGCGAGCTCAACATCTATCCCACTTTCTCTGCGAGATCTTTACGCAAGACGCCCGTCGGTCTGAATCCCCGAATCCTACATCTACAGTTGCACCTCGCAGATGGATACGGCATTATCAGACTAAGAGTCGTAGGTCTACCGACACTTGTGTCTGACATCAGCACAAGTCTCTATTGAATCTTTGATAACGTGTCGGAAAACTTTGCAGTTGTGTGATATGATAACAATGTCAAAAAGTCGAGAAATCGAAAAAGTTACCGCCCGCACATGCATACAGAAGTCTCAGTGAGGCCTTATTCCTAACCCAAGGAGAACTTGGACTGCATAGCTGAACGTACCCGCCAGTGAATCGCTGTAAATGTAATGAAATCTTGATATACCATCTCCAATCTCATAGGGTACAGCAAGTAGGTTCTGGTCCACTCTCTCCGGAATAACCGGTAGGGTTTACATCAAATGCGTTACCTGCAGGTGGGGTGTGACGGAGCCACTCGGACTTTGACGGTATTAGTATACAAGACGCAGAAGGCCTAGCCTATACTTGCCGAACAGCATTTACCAAGGTGGCCAAATAGGGAAACTCCGGACACATGACCCTAGAACGTTCCATTGGAGTAGGGCGAAGCAGGTAAGACCGGCTAACGTGTATTACGCTTTTTGTGGGTCTTGCTATCGAGGAGGGTTCCCAGTACTTGAACACTCGACGGGTACTAAACAACTTGGCTTTTGGTTCAATAATATTCGCCGTATCCCGGTTGAGCGCGACGACGCTCTTGCTGAAGGCGCCTTGAATCAACCCTGCCGTTACGAACTGGCTGCAAAAATTAGCAGTTGATGTTTCAATATAACAGCCAAAGCCGGAGCGCTCTCATTCAATGGACACAAATCATTGCACGTCAGGAGGGAATGCGGGTCAGACGATTCACAATACGGCCAGTGGGGGTAATGTCAAACCACCTGTTGCCCCCTGATATATCTCTTGGGTAACGTAAGGAGAACCATATGCACGCACCGGTGCGTAAAAACATTTGCGCCAACGCAATTCCAGCGGGATCGTAGCCCAGACCGGGACCGACAGGCTCCATCGTGGTTACCAGATAGGCTAGGTTAGCTCACAGGAGACCCACCACGCACACCCCAAGATACGTCCATTGCTTACAAGAATCTTCGACAAAATCTTCAGTAAATACCTTTCCATTTCAGAAATTTAGTAGGGGAAGATGTCCCCTCAAGATACGAGCAAAGCCTACTTAAACAGTAATCGATAGTCTATACGAACCACACGATACTGCCTTAGCAGTTAACATCGGCGTGCACCGGATCCTCCGGGAACGGAAAATCCTATGGACGTCAGTCCCGAGGATTACTACGAGTACAATTCGTTTAAAGGAAACGCCTGGTATCGCAGGTATTTTTCGACTACTACCAGAAGGCTCATCTAAGGCCTGTTCGCGAACCTTGGCTAATACCGCAGTTCCAAGCAACACGAGAATACAAATATACACCCAGGCGATGGAATCTCCTCTCGCACGCCATAAGTAGTTCCAATACGGGGACTTTTCACACCAAAGGCGAATGCCAAGTGTTCCTACGTCGTCAGTACAAGAGGGACTGTGGTATAAGCTTTCGATGTGTGGTAGCTGGAGTACAGGAATGCACGGTAGTCACGTCCTGATTCTGGGCGATAGGGGACGTTACATTCTATAACGATGTAAGACGACGTTTCCACGCTGACGAAACGGCATCTAAGTCACCTGCTCTACTGTAAAGAGTCCAGATCTCTCTGGGTGCAACGTCAAGGCCCGGCTCCCCAGCTGGTAGACCTAAGCGTAGTGCGGATTCACGCAGGCCTCGCATGCTTCTCTCTCATGAACAGTCCAGATTGTAGGAGAGTCACAGTCCTGCGACTGGGCTGTCCATCAACTTCCGCAATTCAACCCGAAAATCGGTCCAATAGGTGCACAGAGCCTTACTGGAAAGGACACAGAGGAAGTACCTTTAGTCGTAAAACTTTTCGAGCATCCAATCCCAATACTGTGAGTCCAGGCCCCTCGGGCGGTGTTATAGGGACGAAACAATACGCTGAAGGAGTCGCAGGCTTCTGATATATGCTTGACTCTGACGCTGCTGTCAATTTCAACCCCTTTTTTCATTGTCATGAGTGAAATCATCCCGGCCGATCAGGGCAGCTGCTTGAGCGATCCCAGCAGACTCGGCGAAGAAATTTGCCACCAGGGTCAGATCGCTGCCGGCATACCCTAAGTACTCAAAAATTAAGTATTACATACGTTCCGAAGATTGAACTTGTCTTTCTTAAACGTGCTCTGAGCCGAGTATGAATCTGAGATTTTACTCAACCCATTACCTAATCTCTGAATGTATGTCAGAAATGTCGCCGTCGGCTAATAGTTAAGTACAAGTCAGCCTGTGCGAGCCTGCGGTACACGCTCAAACTAAGTCAGGCGAAGGCTTGCTTTGCCAAGGGATATACGACATATTAGGGCCGCTGATCTCCCGAATGATATCCCGGGGTCGATGCAGACAATTAACCCGGCAACGTGGTTGCGGCCCTACGACTTGGTCGCCTGTGCTGAAACTTGGGGCCCAGAGCGGCATCCCTCCGGGAGGGAATCCCGGGCTCTATTACGTTCTACCCGGTCGCTTGCTCTGTGTTACCTTCGAAGGCGAGAGGAGTCAAGCAGTGTTGTCGCGAGTTTCCCTATGCCGAAGAAAGATATATCGTACACTTTGTCCTTCGATGTCCGGGTAAGTCAGTTCGGTTGCCCTTAGATCTACCACGTAGAGTTAGACAGCAACGACTAAATTAAAAAGCTGCCGCTTGTTTGATGCTCAAGAAGGACAAAAACTAGCTGCCTCGAAGTCGTCACGGGTAAAGAGGTCCGATTAATCTATATGGGAGAAACCGGCGTAACTTTGGAGACAAGGGGCCGGACGACCCACGGTGCTTTTGATGTGTTACGCTGCATAATTACATCCAGATCTGACACACAATGAATTATGTCCGGGGATAAGCCCCCGATTAGTACGTAGGCATTACGGTTAAACACTAACAACCTGGACCCCTTGGCTCGGATTAGCAAGGGTCGCTGGCACTCCTCACTCTAACCTCCTGACAGCGAGGAGTCCCACTCGGCCTCAGATAGTTCTTGACCCATGGCAGTTCGTACTTACGCAGTCGCCATGAATACAGTGTAACCATAGACATAACGTAACCACCCTGTATTGGTGCGCGTTACCGCACACAATAACTCTCTTATTATCCGCAACATGTATGCTATCCTGCTCACCAAGTCAGTATTAGTTCACCGAAGCCGTATTTACAATACTTCTTCAGTCCAGCCTTCTCGGACCTGGGGCCCCTAGGTCACCTCTTTTGAAGCGCACGACTTTCAGCATACGAGGAGAAAGGGCGCGGGCGCACGTACGCCAGAGAGCCATGGTGTTTACGAACAACCACACCAATGCGGCAAACAGGTTCTCTTACGAAGAAAACCAAGAATAAGAGGTGGCGCGGACGCTATGAGCCGTCTTCAAGGTCCTCTCAGGCATTTTAAGCACCTCGATATACAAGCACATGCGTTTTCGTGTTTACATCCGGGACTATAGGCCTCACTCGCCGCGCGTTTACGTCTATGTTCGGTGCATCTTAACCTGGTTACCATGTTTAACTGTATTCATCCGGGCAGGTCTGAACGACCGGGAAGAAGATGTCAGCTGGAGTTCCCGGAGAATATCGTCACTAAAGAAAGCAAAGTGTCAGAGTCTTGTATTCAAGTTCTGAATTATACGCTGGGTTCTGTACTAATCCAGATTTCTAACACGGAAGTTGGAGAAAGCGCTATATACACCCGACACATTCAACTGACAAGAACCCTTGCAGCCTATAGGACGCAGCGCAAGCTTACTAGAAAGAAGTCTTACGCCCTTAACCCCTAATTGAAACATGCTCAGACGGCCGGGGTCTTATCCTTCCAATTGCCAAGCTAGCTTGTGGCGTGCCGAGCACGAGGAGCTCTTAGAACCCCAGTATTCAATGTCAACCATTGAGCACAAAGAACGTTACAGGTATATATGGGACACGTTACTTAACTTATTTTGCCGAGAGGAACCCCTGTCCACTCAGCTTTAATTTCGCGAAGGCACGAGTTTTTGGCCCCCGAGTTCCCAAGTTCAGACTAAAATTGACCTCAATAGGACAGTCGGATACTATCCATAGCATCTCCTACATCATTAGGGTTTCAACATAAAACGACAGACGCGTCGAGTGCCAAGCACACGCTCGTTCTATACCGCGGTATTGCTGTCTTATGCGTTGTACGACTACACTTATAAATTCACTCTCACACATATCAAGACGTTATCTTGTAGAAAACTTCTCGGTTATCCTGCGCTCAGAGCACCCAGCTTCAGATGCGGACGTTTCGGACTAAAGTCTAGAGCCAACCTGCTCCCCACGGCACCCCGATAAAGTGACCTTAATTGACGCTTGAAGGATCTCTGCGATGACCTCGAATATGGCTCACGGATAACTCTACAATAGCTGCAGCGCGCGCAATCAGTGAACTCGAGCAAAACGTTCCTTGCTATTACCTGGTGCTACTGAGATTGTCGAGAGCGAGTTGTTTCCCCATTATTGCGCGTAATGACTAATTTAGCTCCACGCCTTATGTACGATTACCTAGTCGATGATTCGGGGAATCGGCCAATTGGCATAATAGTTTTAAGACGAGGCGGCTGATTCTTACGGAAGGCGCTTAAAGGAAATTCTATAAGAAAAAGATGTTCATAATTGCGACCTTCCCTCCAAGGCGCGGACTGATTAACCGAGGCTAGGATGTTGCTATAGCACTGTTGTTCAACAATGGAGCCTACCCCTTCGGCACATATCACCCTGCATCGAAAGAGGTCTAACATCCGATACGTACTGACATACTTCTTCAGTTATCTGGGACTATTTAGGATCTTGTAACTGCTCCTTGAACGCTACACTTACGTGTCAGCCGGTTGGCTCTGCAGCCTGTGAGTCAGCCTTCGGTGTCTGGCCTCGTAAACCCAGCAGACCCCATGCAAGACCATCCGCTTGCGACTGCGGTCCTAATCCGTCCAGATTGACCCTCGGTTCAGTAGCGTCCTAGTTGGTACGGCGCTCCGTCGCGGCCCCTAGAGTTCCCCTGAGCATGGGGCGTGGAGACCTTATTATAATAACATGCCGAGTTATATGTGTAGGGCGGCTATACGTACACCAGTCATCCCAAGCCTCACTTTGTGAACCCCACGCCCCACTGCCGAGTGGAGCCCTTCAAAGAGTAGGAAGCGGAATACGTTCTTTCGTGCTATAGAATTGCCCATCGTCGCGCACCCCACCCCTAACTGATCTATACCGTAGAAAGACCCTAAATAGTGGTTAAGGTCATTCGCACCCCGGGCCCACTCGTCCTGTCGTCTTAAAGTGTAGAATAAAACGCCTGAGACTCCATTGAGGCACTTTAATTTGTTCCAGTCATAAAGGAGCACAAAGCGTATTCCTTTTATCCGCGCTTGGGTAATTGCAAACGCCACCGCTCGCCCCTTCTCGCCTACGGTACCAGCCCGGACCGTTCATATGCAAAGTTGCCATGTTGTATGGGAAACGTGACCATGCCACGGCTCCTCCACCCACGCTCGGTGTGCTTATCCGAAGAGGCCCCCCGGACTAACCGCAGCGTGCGAAGGAGCATATCTGTCCCGGACCAACGAACACTT
		</sequence>
    <sequence><taxon idref="Location_4_4_1|34.77531642587211"/>
			ATACATCCAGGGTGATCAGTCTTCTAACTAAAAAGTGCATTTTATGGGCAGCACAGAAGAAGAGTTTAAGTCACTTAAATGCCGGTATACTGGCTTACAGCCCTCCCCCAACCCGTTATAGGTGAAAGAAGATGGGCGGACCCCTAGTCCATGCTATATGAGCGAGAGTTCTTGCTTATCAAAAGACTGCGGCTCCTATGCCAGACTAGGAATTCTGGCAGGGAACGACATCCGGGGTCGCATTTAATACTGTTGGTAATCCTGATCCGGCTGGAAAAGCAGCCTCTCGAGTAGGCCACATCGGCGCATCGGTCCAACAGAGAGAGCATATCCGGTATTGCACGTGAATTGGACATCACTGTGCCCTTGCGTGGCGAGCAACTTTGGTACTGACTTGCGTCGTCGATGTGACGCACGGTCATTATTCGATGCGCCCCGGTAAAGCATCTCGAACTCGGGAAAGATTGAACGTTCAAGGCTCATCAAATGCAATCAAAATAGCTATTAGGCGTGGAAAATGTTACGCGTTACTGTGTAGCAGTGGTACTGCTAGAATAAGATCATGAAGGTGTTGACTATAGCGGGCCGGACGTTGCACTCGTCGTTTATCGTAGGCTTGTAACATGGGATAGTCAACTACCAGCCTGCCGAGTTAGGATCCTCAACCCCTCCTTAGACTAATACTGGGCTATAGTGGTGGTTAATGGAACATTAGGCACTCATAAAACTGTAACATATCATCCGTCTCGCACACAACACTCACCACATAGCGGGCCTCCCCGCGCTCTAAGTGCGGCTTCAATACGCGAGGATTGGCGTTAGCACAACAATCAAGGTGGTGACTTAGGCAAAGAAACCGGACATGGACGATTGGTGAGAAAGCTGATGGCACCCTGATTCGTGACATCAAAGCTAACAACGGCGTCCCATCGCAACCCGCGCTGTTCGGCGGTGTGTGGTCTGCCTCCGAGTTGTCTAAGAGGACTGACTAGGACATTCTAAGAGGAGATCGGTGTATGACCTTACAATCACATTTTCTATGCGGAGCCCGCCTGCGGCCACGCTGGTAGTACCATATGTCTGATTAGGCTAAAAATCGCGAAGCGCGCCGGTAACTCGCCTTTATACCCAAGAATTTGGACCCGATACTGATTTACTCAGTTCGTGACCGGAGGAAAGTCTTAATCATGGTAATACCTCGGGATTGAGTCATATTTGGAAAGCAGCCACGTATGCTTTAAGGGTTCGTGTCTACATCTGTCCTCTTAGACCACAGTTCTAGGATTGTTAAGCCAGTGAAATAGATAGTCGTTCGAGTGAAGTGCCCATCGTGTCGCCACAATCAGATATACCCCTGTCGAATGTCACGGAGCCAACCGCGGGACTAAAGGACATGTTCGACCCGAAGAGACACCGTGAATCGTATTCTATCCGGATCTTCAGGATCGTCCGACAACCTCCGCTGGTGTCCCTTTGATCTGCATAGTCAAAGATAATAATTGATGAGTGAGGACCATTCCCCAATGGTAACTGCGTACGTCTATTCACTCCAGTGGTAAGAAAAGCAAGCGCTGAGATACTAATAACTCGCATAACGCTGTAACTTTCCCTCCTAGGTTGGAGGCTAACGACGAGGCTTAAACTAGTGAGTGAAGGGTGTATCCTGCGGGCCCGTACCGACATGTCCTGATCGACGAACGGGTTCCCGCCACGCCTCGGCATTAGGCAACCGGATACTGCTGCATCGCTGTGTAGACAGGAGAGTGTGAGAGAACCAACTCGCGTTCTTCAACTGTATATCCCCTCCGAAGCTGTGGATCACCTACCAGTCCCCTGGGCGCCCCACGCGCAAGCAACCCCAAATCCGTAGAGAACACGCGTGATTGTACAGGGATAGGAATGGCTCGCACCCCGATGTATTAATCTCCCCTATGGGAGGGGGGCTCTGCCGTGAATCGGGGCGATTGGTTCGTATCGTTGTCTTGTAATTGGGCTAAGTTTAGTCAGTCAAGAGCGTCCTGGGTGTGGGGGGTTACTTGGTAGTGCGAGTTTTTTGCAGCGGGAGGCTCCCAATGTAAGATCCCAACCCGACGTGGCGGTCTTCTTAGCATTACCGTAACCGATTATCGACTTGTACGGGGGTTGTACGTCTAAGCCTAGGTCTCCAGTTCATACCGTTAGCTGATCGCATACTTTCAGTCCTAGCTGCCGTCTAGTAATTTTATTGTTTATTACAGTCTCGGTGTTCAGCGTGCGCCTCTTAGACATGATACTACATAGTCCGACTGGGTTGTAGTTGCCGACGAATTCCCAACCAATAGTTGGCCACATGTGGCTAGGCGCGTAAAGTGAAGACTTGGCCCGCGCTCTTTACGGGCACGTTGGGCGCTTTGTCCTCACACAATGGTGCTAGCGCGGTCTCTTAATTATGATAGGCACTATAACGTGGGAGGACTATTAGCCACACCCTACTGCCTACTCGTATATGCCGCGTACCTAGAGTCTGATAGTATTTTTAGTCACTACATAGTTTCGCGACATTTTGTGAGCCAGATGTTGGATTTGGACTTAGATTGATCCTTTGAGGACTGTTCTGAGCTAAACCGGTGCCTTACCTGTTGCGTAGGCGGCTGAGGTCCGCCATGACATATCGTTTTGCGTATATGTGGCCATCAGTCTTAAGTTAAATCTTGGTTATTAACGTACAGTGGCGACCAGGATACACGAATATAATGAATGAGCACCCTCCATACCGATTAGCCTACGTGCACAGACCTGGGTATACCGACAGAAAACCTGAGTTGAGAGTTATAGTATGCTCAAAGAACCATTTAAACAGATATTTAGACGGTTGTGGGTGTTAAGAGGCGGACAATCAACTGCTTTATTCAACGTATTGGGTCCAACGGAGATAGTCAGCCAGTACATGTACATAGTTCTATGAGCGTCTCAGGTATGTGTGGCGAATCTCTAAGTTACGATGACGTACTAGCACTAGCGTGGGTATGATTATCCACGGTCCCCTTAAAGTACGCCCAAATAGTAGCATTCCTGCTTGAACATACCGATCGCAGATCCTTGAGGGCTACTCCTGCCATGTTTGGGATGATGTGAACAACGGTAAGAACCGCCTGCAGCAATTTCGCCCCTCAGCTGCCGTGATGTCCAGTCCAGGGTTTAGGTAATCAGGCCGCTCCATACTGATTCAGTCGCGACTATTTAGGTCATTCTGTTGCCCTGGAACGGGCCAAGTCCCCGGTTCTGAACCTGACCTATTGTAGTTTGCAGTGACTAGATACCCCGTAAGCCGGGTCGGGTCGATAATAAACGGACAAGAACCATTTAAAATGCACGGGGGGTTAGGGGCCTTCCCCCGGGATCCTTCCCTACCGGACCTCGGACGCCCTCCTGGTAATGGGCTGCCACTGGGCGAGACGCGATTATATCTGGCCGGCCTGTTGGTTGCTGTCCTGACGTGCCGTCTTATTTTCGGTTAGTAAGCGATACGAATTGGGTACTAGCGGCCTTAAAACACGCAATCACTAGGATGTTACACTAGCTTTCCTCTTAGCCAACTGAGCGCAAATTTGTGTCACCGGACGTGGGTCTTGTCTGGAGGATTGAAGTTTCCATTCGGTGCAGACCAATCACAAGGCGGGAAATTAATCTGCAAATCCATAACCTCTATGCGTAACTATTAGACTAATTTAGATGGGCTCAGCACAAACCTAGTTTTCTCGTAAGAAGAACTCGCGACAAGACCCGGTGTCTCACGGCAACTTACGGAAACGGTTACGCGCGATTGGTTGTATCTAGGGTCCGCGAGGCATGGGAATACCACACAAAGGATGTCGTTTCGGGTAGGTGTGTTGAGGTGGGCAAGTATCGGCTGTACCGATGTTAAAACTGAAACAGAAGTATTAGGCGGGGAAGACAAGAACTTAAAGATTATCAATATTGTCTCGGTTTAGCTAAAGCTTTGTTCAGGGACCAATAGAAGCTCGCCATCCCGGTATTACGTCTCAAGAGTTGACCTTACTGGGTACTGATCCGAGACTTCACGGATTCGTCCTGCTATAATGGAAATAGAACGCAGGATCGGACACACCCCCGGTGACTACCTAAGAGATTTCACCGCGGGGCGTGACTATGGAATTTGCGGTCCAAGCAGTTGTGAACAAGTCTGCTCAGATAACGGTGTGTGCAGAAGCTCTATCCGAGAGGTTCACCTAGGGGCGTCGCTGATAAATGTCGGGGCGATTGGGCCGAGTCAGTCATTAGACATAGGGTTACCCACGGCGCTTACCCCCTGCGGGAGTCAGTCGTTAGACCAATCCAGCGTTCACATGCCAATGCTGAACACTTCCTTAATGGATTCCTATTCTCGTGTTGACGCGCCCTCGATCGGATAAGCTAAAGGTGAGATCCGCTATATACCATACATCTTTAGACGGTTATAATCCGCTCTATGCCTCAAGACGTAGGTATGTACTCTGTGGACTCCGTACTCTGATCTTCCCAGACCAGGACGGCCGCCTAGTCGAGTTCGGCTCACTAAGACTAGTTGTCCGGATCGTACTGTTGCGTCCATGGGAGTCAACGGTCTACCCCGTCTGGCGAACATATCGCAATCATCTGGATTTGTGTGGTCGGCCATCGTTCATGTCTTCTAAGCTGGTGACACGTCTCTCATATGTGAAAAAGGGCTTAAGTGCCGGCGTGGCTTTTCTGTAGCATGGTACTGGCGCCTGAACGACTTCAAAAACGATCGCCCCCCCCGGCTAAAACATCATCTGCTAGATGCGCTAGCACAGACGCGATTGCTAAATCGGTCTCTCTAGCTCGCAATCCAGTTGCCGATTCAGCTCTTGAGACCCGCCAGTGTCGGTCTTAGAGAGCCTGGATTATCGAAAGAATTCTCACCTACTAATACTTCCGTCTATATATGCCCAACCAGCTACCTTCTATGATTTCCTGATAGGTCCATGTAACTAACCATGCGTGCGCGTATGCACTCCATGTACTACAGTTTAGTAATGTAGGTTCATTCTAAGGCATTGGGACTAAATAGGCGCCGTCCAAAGTCGCAGTGAGTCTGGCACTTAATTCGTCGGTATGTCCTCACGTTGAGGCCTGGCTAAAGATATTGAAGGTGGGCTAAGTCTGGTTGTGAAAATTCGAGTGGCATCGTATAAACTGTGATGACACAATGATGATGTGCCTAACTCATTCCCTCCTAGATTTCGTGCCCGGGGTGGACAGGACAGAGCGCACGTCAATTCCTGCTGTCTAAGTATAAGAGCTCTATTGCATGATGCGACAGCCATATAAACCGATGCTCAACACGCGCACAGCGTACTATTTTGTAACCGACAAAGATAACCCGCTACTGGGCAGGACCGACTGTGGGATAATTTAAGGTCTCGTGCGCGTAGTCCAGATGTGACGCACGTGGAAATCATGTGCCTTTCAGTGCGAATGTATAATTGCTAGTAAACAGCTGATTTGCCATTTTGTGCCGTGTTGTACTGAATACGGGGCCTTGTGTGCACTAATTCGCTTGTACTATGTTAGACTCCTTACTGGACAATGGCTGGCCGACCGGAGGAAACTAAGTCGGGGCCGTCCAATCGGCTATCTCCCAGCACTGAGAGGCTTCGATACCTACCAAATCGAGTCGGTGGTCCATCAACCTATGGGTTATATCAAGCAGTGGGTATCAACTCGACATCCGCACAGAGTCTTACCCATTTGTCTATCCCGGCGGATAGACGTGCTAATGGAGTTGGATGCTATGCCAGGCCGTGGGCTGGATTATCGCGTAGTCGGTACAGACTTTATTACGTATCCGACATAAGCCAGGGACGCCTTCATAAGCGGATGTGAATTACAGGTTATACCTCGGTGTACAGCACCCTTTATTTGAACATCAAAGAGCGGGTTTCTGGCTAGACTGTACTACTCGGGCGCTCGACTCGCTTCGGCGGCATGGGACTAATGCGTCCAGTCACGCGAAGTTGGGATGCGGCCACTATAGATAGATTCTGCCTATAGTATCGGCTGGGGCTAATCGTGCATTCTAAATAACGGATCGTCCGTGGTATCGGAGCTGCACCGTACCATCGGTCGTGTGCCGCGTCTCCTATACGCCTCTAGACGTCACCTCCATAAGCGTGAGGCTTAGCGCTTCACTTCCCTAAGCTCTGAGGGGCCCCAAATGAAGTGCCGCCATCATCATGAGCGGTACCTCTCCTCTGGACCCTTCCACTGGAAACTTTAGCTACGTGAATGTCAAACGAATCGGAATGCACCGTAGACATCAATTGCCATTATATGATGCTGTGAGCGCGACATGGCTCTGTCGGCCTGTTTGGTGCGCGTTTTGCAAGCGGGAAAATAATTGCACTTGTATAGCGCCACATCGTCCTCCGAAGGTGATCTTAGAAGCCCGATCCTACTTGGTGTGGTCGGGGTTCTACATCGAAGTCGGTGTCAACAGAGGATCGACCGCTGATAGCGTGCCCTCGACTTACGAAATCACCTAGGTGTTAGCGCCTCCCCACCCAATACCATATAAGCTCGTTTACTGCTTTGTATCCCCTTTTGGTTCCTCTCCCAAGCGGTGCAAAGGGCTAATGCGAGGGGGAAGCCAGTGTCCGTACCAGACGACGTTTTAGACCCCAATTTTGTGACATTTCTCGAATTAAGAATGGACGGAAATGAGTCACGCTATGGTGCCAGCCGAACTCCATCCCAGCTAAACCAAACATCACCTCGAATGGTTGAAATACAGCTCACCTATCGGAGCTAGAGCTTTACCCGCTATGGGCATTATCCTAGGGACATGGCACCGTAATGCGTGGCCCTCACCGTGACCTAAGCCAAATCGTGTAAGGTTCTAGGGCTGCCGCAAAAGAGCGAGGTAACTCTCCTCAATATCGGGTTTACATAATCGCGACGCTGGACCTTCATGGTGATACGCCCTACCTAGGGTAGCTTTCCTCCTGTGTTAACCGCCAACTACCCTCCAGCGTCGCATCCTCCTGGGAAGCGGAAGCTTCAGATCCAGACGGGAATCCCATCGTTTATCTGTCGACTTGACTTTATCGTACCACAAAGAATACCCGATAGTATATGTCGCACGTATGCTGACAGCTCTCGACCTATAGACGAGTCATGGACTACGAAAAAAGCGGTGCGATTATCGGAGTGCGTCTGCTGAGGCGAGGTTGGAGGTAGATTCTCGCTAGCCAACTGAGCGCTTTACCTGTCCTCTAATATCGAGCCTCGATGCCCAGCTTGATGGCTGCGAACGTTAGCAAAACCCGACACCGTGAGATCTGTTATTATAGAGCGTACCGTGTGCCAGCTACGAGCCCCGTCGCATTTCAAGAGTCATGGACAAAGTCCCGTCGTTCGAGGGGTCGTACGAAATTCAAAGAAGGCTGGGACCCTATGCGAGCTGCATGGGTCTGTCGAGCCCATTGAAAGCCACAACTGCCAAATTTTGCATCCTGCACATAGTCCCATAAATCCCATCATCGGATTCAAACCCGGGTCCTTATGGTGTTTACTGGCCGGGACAAAAGAGTCGAGCTTAGATGAGATGAACCTGTCAGTGTATCTCCATTCAGACGTGATGCTTCATCTAGTGATCCAGAATTCACACTTACTAATTCATCCTGATCCGCTGTCCCCCGGAAGCCTGGCTCCGGTATCTTGGCGACGTTGGCATCCGAGCCCTCTTTGACCAGGGATTTCGGGAACTCGGTAACCTCGTTACACTAGAAAACCGCCATACAATCTCCGGGCAGATCGGACGGTCGAGAAATTATCAGTATCGGCAATAACCGACTAATCATCCAAGGAGGAGATCACCCAAAGCCTCATCCGATGAGTCCGGATCAACTAGAGGAAGTGCCCGCATCAGACGGCCTGGCACTCTTTCCGAAGAGGCTCAGCCTGCGGAGACATGCTCCGGACCCCGTCGGCTCTATCAGTCTGATGTACGGATGTTATGAAAGCTGTAACTTGCTGTCACACTAAACTGCGGCTTCGACCGCTAAGAGGCGAAGACGTTACCACAGCTTTGTCCTTCCGGAATGGTCAATCGCGGGCTACGTTCATGAGTCCAGCGTTCGGCGTCTGACACATTCGTTCCACATGGTTCGGAGCCAAAATACAGCTAGTTTCTCCATCTAACTAGGTTAATAGTTGTGCATATTCGTAACGTCAATTGCGAGCTCATCATCTATCCCACTTTCTCTGCGAGATCTTTACGCAAGACGCCCGTCGGTCTGAATCCCCGAATCCTACATCTACAGTTGCACCTCGCAGATGGATACGGCATTATCAGACTAAGAGTCGTAGGTCTACCGACACTTGTGTCTGACATCAGCACAAGTCTCTATTGAATCTTTGATAACGTGTCGGAAAACTTTGCAGTTGTGTGATATGATAACAATGTCAAAAAGTCGAGAAATCGAAAAAGTTACCGCCCGCACATGCATACAGAAGTCTCAGTGAGGCCTCATTCCTAACCCAAGGAGAACTTGGGCTGCGTAGCTGAACGTACCCGCCAGTGAATCGCTGTAAATGTAATGAAATCTTGATATACCATCTCCAATCTCATAGGGTACAGCAAGTAGGTTCTGGTCCACTCTCTCCGGAATAACCGGTAGGGTTTACATCAAATGCGTTACCTGCAGGTGCGGTGTGACGGAGCCACTCGGACTTTGACGGTATTAGTATACAAGACGCAGAAGGCCTAGCCTATACTTGCGGAACAGCATTTACCAAGGTGGCCAAATAGGGAAACTCCGGACACATGACCCTAGAACGTTCCATTGGAGTAGGGCGAAGCAGGTAAGACCGGCTAACGTGTATTACGCTTTTTGTGGGTCTTGCTATCGAGGAGGGTTCCCAGTACTTGAACACTCGACGGGTACTAAACATCTTGGCTTTTGGTTCAATAATATTCGCCGTATCCCGGATGAGTGCGACGACGCTCTTGCCGAAGACGCCTTGAATCAACCCTGCCGTTACGAACTGGCTGCAAAAATTAGCAGTTGATGTTTCAATATAACAGCCAAAGCCGGAGCGCTCTCATTCAATGGACACAAATCATTGCACGTCAGGAGGGAATGCGGGTCAGACGATTCACAATACGGCCAGTGGGGGTAATGTCAAACCACCTGTTGCCCCCTGATATATCTCTTGGGTAACGAAAGGAGAACCATATGCACGCACCGGTGCGTAAAAACATTTGCGCTAACGCAATTCCAGCGGGATCGTAGCCCAGACCGGGACCGACAGGCTCCATCGTGGTTACCAGATAGGCTAGGTTAGCTCACAGGAGACCCACCACGCACACCCCAAGATACGTCCATTGCTTACAAGAATCTTCGACAAAATCTTCAGTAAATACCTTTCCATTTCAGAAATTTAGTAGGGGAAGATGTCCCCTCAGGATACGAGCAAAGCCTACTTAAACAGTAATCGATAGTCTATACGAACCACACGATACTGCCTTAGCAGTTAACATCGGCGTGCACCGGATCCTCCGGGAACGGAAAATCCTATGGACGTCAGTCCCGAGGATTACTACGAGTACAATTCGTTTAAAGGAAACGCCTGGTATCGCAGGTATTTTTCGACTACTACCAGAAGGCTCATCTAAGGCCTGTTCGCGAACCTTGGCTAATACCGCAGTTCCAAGCAACACGAGAATACAAATATACACCCAGGCGATGGAATCTCCTCTCGCACGCCATAAGTAGTTCCAATACGGGGACTTTTCACACCAAAGGCGAATGCCAAGTGTTCCTACGTCGTCAGTACAAGAGGGACTGTGGTATAAGCTTTCGATGTGTGGTAGCTGGAGTACAAGAATGCACGGTAGGCACGTCCTGATTCTGGGCGATAGGGGACGTTACATTCTATAACGATGTAAGACGACGTTTCCACGCTGACGAAACGGCATCTAAGTCACCTGCTCTACTGTAAAGAGTCCAGATCTCTCTGGGTGCAACGTCAAGGCCCGGCTCCCCAGCTGGTAGACCTAAGCGTAGTGCGGATTCACGCAGGCCTCGCATGCTTCTCTCTCATGAACAGTCCAGATTGTAGGAGAGTCACAGTCCTGCGACTGGGCTGTCCATCAACTTCCGCAATTCAACCCGAAAATCGGTCCAATAGGTGCACAGAGCCTTACTGGAAAGGACACAGAGGAAGTACCTTTAGTCGTAAAACTTTTCGAGCATCCAATCCCAATACTGTGAGTCCAGGCCCCTCGGGCAGTGTTATAGGGACGAAACAATACGCTGAAGGAGTCACAGGCTTCTGATATATGCTTGACTCTGATGCTGCTGTCAATTTCAACCCCTTTTTTCATTGTCATGAGTGAAATCATCCCGGTCGATCAGGGCAGCTGCTTGAGCGATCCCAGCAGACTCGGCGAAGAAATTTGCCACCAGGGTCAGATCGCTGCCGGCATACCCTAAGTACTCAAAAATTAAGTATTACATACGTTCCGAAGATTGAACTTGTCTTTCTTAAACGTGCTCTGAGCCGAGTATGAATCTGAGATTTTACTCAACCCATTACCTAATCTCGGAATGTATGTCAGAAATGTCGCCGTCGGCTAATAGTTAAGTACAAGTCAGCCTGTGCGAGCCTGCGGTACACGCTCAAACTAAGTCAGGCGAAGGCTTGCTTTGCCAGGGGATATACGACATATTAGGGCCGCTGATCTCCCGAATGATATCCCGGGGTCGATGCAGACAATTAACCCGGCAACGTGGTTGCGGCCCTACGACTTGGTCGCCTGTGCTGAAACTTGGGGCCCAGAGCGGCATCCCTCCGGGAGGGAATCCCGAGCTCTATTACGTTCTACCCGGTCGCTTGCTCTGTGTTACCTTCGAAGGCGAGAGGAGTCAAGCAGTGTTGTCGCGAGTTTCCCTATGCCGAAGAAAGATATATCGTACACTTTGTCCTTCGATGTCCGGGTAAGTCAGTTCGGTTGCCCTTAGATCTACCACGTACAGTTAGACAGCAACGACTAAATTAAAAAGCTGCCGCTTGCTTGATGCTCAAGAAGGACAAAAACTAGCTGCCTCGAAGTCGTCACGGGTAAAGTGGTCCGATTAATCTATATGGGAGAAACCGGCGTAACTTTGGAGACAAGGGGCCGGACGGCCCACGGTGCTTTTGATGTGTTACGCTGCATAATTACATCCAGATCTGACACACAATGAATTATGTCCGGGGATAAGCCCCCGATTAGTACGTAGGTATTACGGTTAAACACTAACAACCTGGACCCCTTGGCTCGGATTAGCAAGGGTCGCTGGCACTCCTCACTCTAACCTCCTGACAGCGAGGAGTCCCACTCGGCCTCAGATAGTTCTTGACCCATGGCAGTTCGTACTTACGCAGTCGCCATGAATACAGTGTAACCATAGACATAACGTAACCACCCTGTATTGGTGCGCGTTACCGCACACAATAACTCTCTTATTATCCGCAACATGTATGCTATCCTGCTCACCAAGTCAGTATTAGTTCACCCAAGCCGTATTTACAATACTTCTTCAGTCCAGCCTTCTCGGACCTGGGGCCCCTAGGTCACCTCTTTTGAAGCGCACGACTTTCAGCATACGAGGAGAAAGGGCGCGGGCGCACGTACGCCAGAGAGCCATGGTGTTTACGAACAACCACACCAATGCGGCAAACAGGTTCTCTAACGAAGAAAACCAAGAATAAGAGTTGGCGCGGACGCTATGAGCCGTCTTCAAGGTCCTCTCAGGCATTTTAAGCACCTCGATATACAAGCACATGCGTTTCCGTGTTTACATCCGGGACTATAGGCCTCACTCGCCGCGCGTTTACGTCTATGTTCGGTGCATCTTAACCTGGTTACCATGTTTAACTGTATTCATCCGGGCAGGTCTGAACGACCGGGAAGAAGATGTCAGCTGGAGTTCCCGGAGAATATCGTCACTAAAGAAAGCAAAGTGTCAGAGTCTTGTATTCAAGTTCTGAATTATACGCTGGGTTCTGTACTAATCCGGATTCCTAACACGGAAGTTGGAGAAAGCGCTAAATACACCCGACACATTCAACTGACAAGAACCCTTGCAGCCTATAGGACGCTGCGCAAGCTTACTAGAAAGAAGTCTTAAGCCCTTAACCCCTAATTGAAGCATGCTCAGACGGCCGGGGTCTTATCCTTCCAATTGCCAAGCTAGCTTGTGGCGTGCCAAGCACGAGGAGCTCTTAGAACCCCAGTATTCAATGTCAACCATTGAGCACAAAGAACGTTACAGGTATATATGGGACACGTTACTTAACTTATTTTGCCGAGAGGAACCCCTGTCCACTCAGCTTTAATTTCGCGAAGGCACGAGTTTTTGGCCCCCGAGTTCCCAAGTTCAGACTAAAATTGACCTCAATAGGACAGTCGGATACTATCCATAGCATCTCCTACATCATTAGGGTTTCAATATAAAACGACAGACGCGTCGAGTGCCAAGCACACGCTCGTTCTATACCGCGGTATTGCTGTCTTATGCGTTGTACGACCACACTTATAAATTCACTCTCACACATATCAAGACGTAATCTTGTAGAAAACTTCTCGGTTATCCTGCGCTCAGAGCACCCAGCTTCAGATGCGGACGTTTCGGACTACAGTCTAGAGCCAACCTGCTCCCCACGGCACCCCGATAAAGTGACCTTAATTGACGCTTGAAGGATCTCTGCGATGACCTCGAATATGGCTCATGGATAACTCTACAATAGCTGCAGCGCGCGCAATCAGTGAACTCGAGCAAAACGTTCCTTGCTATTACCTGGTGCTACTGAGATTGTCGAGAGCGAGTTGTTTCCCTATTATTGCGCGTAATGTCTAATTCAGTTCCACGCCTTATGTACGATTACCTAGTCGATGATTCGTGGAATCGGCCAATTGACATAATAGTTTTAAGACGAGGCGGCTGATTCTTACGGAAGGCGCTTAAAAGAATTTCTATAAGAAAAAGATGTTCTTAATTGCGACCTTCCCCCCAAGGCGCGGACTGATTAACCGAGGCTAGGATGTTGCTATAGCACTGTCGTTCAACAATGGAGCCTACCCCTTCGGCACATATCACCCTGCATCGAAAGAGGTCTAACATCCGATACGTACTGACATACTTCTTCAGTTATCTGGGACTATCTAGGATCTTGTGACTGATCCTTGAACGCTACACTTACGTGTCAGCGGGTTGGCTCTGCAGCCTGTGAGTCAGCCTTCGGTGTCTGGCCTCGTAAACCCAGCAGACCCCATGCAAGACCATCCGCTTGCGACTGCGGTCCTAATCCGTCCAGATTGACCCTCGGTTCAGTAGCGTCCTAGTTGGTACGGCGCTCCGTCGCGGCCCCTAGAGTTCCCCTGAGCATGGGGCGTGGAGACCTTATTATAATAACATGCCGAGTTATATGTGTAGGGCGACTATACGTACACCAGTCATCCCAAGCCTCACTTTGTGAACCCCACGTCCCACTGCCGAGTGGAGCCCTTCAAAGAGTAGGAAGCGGAATACGTTCTTTCGTGCTATAGAATTGCCCATCGTCGCGCACCCCACCCCTAACTGATCTATACCGTAGAAAGACCCTAAATAGTGGTTAAGGTCATTCGCACCCCGGGCCCACTCGTCCTGTCGTCTTAAAGTGTAGAATAAAACGCCTGAGGCTCCATTGAGGCACTTAAATTTGTTCCAGTCATAAAGGAGCACAAAGCGTATTCCTTTTATCCGCGCTTGGGTAATTGCAAACGCCACCGCTCGCCCCTTCTCGCCTGCGGTACCAGCCCGGACCCTTCATATGCAAAGTTGCCATGTTGTATGGGAAACGTGACCATGCCACGGCTCCTCCACCCACGCTCGGTGTGCTTATCCGAAGAGGCTCCCCGGACTAACCGCAGCGTGCGAAGGAGCATATCTGTCCCGGACCAACGAACACTT
		</sequence>
    <sequence><taxon idref="Location_4_4_0|38.08917704550722"/>
			ATACATCCAGGGTGATCAGTCTTCTAACTAATAAGTGCATTTTATGGGCAGCACAGAAGAAGAGTTTAAGTCACTTAAATGCCGGTATACTGGCTTACAGCCCTCCCCCAGCCCGTTATAGGTGAAAGAAGATGGGCGGACCCCTAGTCCATGCTATATGAGCGAGAGTTCTTGCTTATCAAAAGACTGCGGCTCCTATGCCAGACTAGGAATTCTGGCAGGGAACGACATCCGGGGTCGCATTTAATACTGTTGGTAATCCTGATCCGGCTGGAAAAGCAGCCTCTCGAGTAGGCCACATCGGAGCATCGGTCCAACAGAGAGAGCATATCCGGTATTGCACGTGAATTGGACATCACTGTGCCCTTGCGTGGCGAGCAACTTTGGTACTGACTTGCGTCGTCGATGTGACGCACGGTCATTATTCGTTGCGCCCCGGTAAAGCAACTCGAACTCGGGAAAGATTGAACGTTCAAGGCTCATCAAATGCAATCAAAAAAGCTATTAGGCGTGGAAAATGTTACGCGTTACTGTGTAGCAGTGGTACTGCTAGAATAAGATCATGAAGGTGTTGACTATAGCGGGCCGGACGTTGCACTCGTCGTTTATCGTAGGCTTTTAACATGGGATAGTCAACTACCAGCCTGCCGAGTTAGGATCCTCAACCCCTCCTTAGACTAATACTGGGCTATAGTGGTGGTTAATGGAACATTAGGCACTCATAAAACTGTAACATATCATCCGTCTCGCACACAACACTCACCACATAGCGGGCCTCCCCGCGCTCTAAGTGCGGCTTCGATACGCGAGGATTGGCGTTAGCACAACAATCAAGGTGGTGACTTAGGCAAAGAAACCGGACATGGACGATTGGTGAGAAAGCTGATGGCACCCTGATTCGTGACATCAAAGCTAACAACGGCGTCCCATCGCAACCCGCGCTGTTCGGCGGTGTGTGGTCTGCCTCCGAGTTGTCTAAGAGGACTGACTAGGACATTCTTAGAGCAGATCGGTGTATGACCTTACAATCACATTTTCTATGCGGAGCCCGCCTGCGGCCACGCTTGTAGTACCATATGTCTGATTAGGCTACAAATCGCGAAGCGCGCCGGTAACTCGCCTTTATACCCAAGAATTTGGACCCGATACTGATTTACTCAGTTCGTGACCGGAGGAAAGTCTTAATCATGGTAATACCTCGGGATTGAGTCATATTTGGAAAGCAGCCACGTATGCTTTAAGGGTTCGTGTCTACATCTGTCCTCTTAGACCACAGTTCTAGGATTGTTAAGCCAGTGAAATAGATAGTCGTTCGAGTGAAGTGCCCATCGTGTCGCCACAATCAGATATACCCCTGTCGAATGTCACGGAGCCAACCGCGGGACTAAAGGACATGTGCGACCCGAAGAGACACCGTGAATCGTATTCTATCCGGATCTTCAGGATCGTCCGACAACCTCCGCTGGTGTCCCTTTGATCTGCATAGTCAAAGATAATAATTGATGAGTGAGGACCATTCCCCAATGGTAACTGCGTACGTCTATTCACTTCAGTGGTAAGAAAAGCAAGCGCTGAGATACTAATAACTCGCATAACGCTGTAACTTTCCCTCCTAGGTTGGAGGCTAACGACGAGGCTTAAACTAGTGAGTGAAGGGTGTATCCTGCGGGCCTGTACCGACATGTCCTGATCGACGAACGGGTTCCCGCCACGCCTCGGCATTAGGCAACCGGATACTGCTGCATCGCTGTGTAGACAGGAGAGTGTGACAGAACCAACTCGCGTTCTTCAACTGTATATCCCCTCCGAAGCTGTGGATCACCTACCAGTCCCCTGGGCGCCCCACGCGCAAGCAACCCCAAATCCGTAGAGAACACGCGTGATTGTACAGGGATAGGAATGGCTCGCACCCCGATGTATTAATCTCCCCTATGGGAGGGGGTCTCTGCCGTGAATCGGGGCGATTGGTTCGTATCGTTGTCTTGTGATTGGGCTAAGTTTAGTCAGTCAAGAGCGTCCTGGGTGTGGGGGGTTACTTGGTAGTGCGAGTTTTTTGCAGCGGGAGGCTCCCAATGTAAGATCCCAACCCGACGTGGCGGTCTTCTTAGCATTACCGTAACCGATTATCGACTTGTACGGGGGTTGTACTTCTAGGCCTAGGTCTCCAGTTCATACCGTTAGCTGATCGCATACTTTCAGTCCTAGCTGCCGTCTAGTAATTTTATTGTTTGTTACAGTCTCGGTGTTCAGCGTGCGCCTCTTAGACATGATACTACATAGTCCGACTGGGTTGTAGTTACCGACGAATTCCCGACCAATAGTTGGCCACATGTGGCTAGGCGCGTAAAGTGAAGACTTGGCCCGCGCTCTTTACGGGCACGTTGGGCGCTTTGTCCTCACACAATGGTGCTAGCGCGGTCTCTTAATTATGATAGGCACTATAACGTGGGAGGACTATTGGCCACACCCTACCGCCTACTCGTATATGCCGCGTACCTAGAGTCTGATAGTATTTTTAGTCACTACATAGTTTCGCGACATTTTGTGAGCCAGATGTTGGATTTGGGCTTAGATTGATCCTTTGAGGACTGTTCTGAGCTAAACCGGTGCCTTACCTGTTGCGTAGGCGGCTGAGGTCCGCCATGACATATCGTTTTGCGTATATGTGGCCATCAGTCTTAAGTTAAATCTTGCTTATTAACGTACAGTGGCGACCAGGATACACGAATATAATGAATGAGCACTCTCCATACCGATTAGCCTACGTGCACAGACCTGGGTATACCGACAGAAAACCTGAGTTGAGAGTCATAGTATGCTCAAAGAACCATTTAAACAGATATTTAGACGGTTGTGGGTGTTAAGAGGCGGACAATCAACTGCTTTATTCAACGTATTGGGTCCAACGGAGATGGTCAGCCAGTACATGTACATAGTTCTATGACCGTCTCAGGTATGTGTGGCGAATCTCTAAGTTATGATGACGTACTAGCACTAGCGTGGGTATGATTATCCACGGTCCCCTTAAAGTACGCCCAAATAGTAGCATTCCTGGTTGAACATACCGATCGCAGATCCTTGAAGGCTACTCCTGCCATGTTTGGGATGATGTGAACAACGGTAAGAACCGCCTGCAGCAATTTCGCCCCTCAGCTGCCGTGATGTCCAGTCCAGGGTTTAGGTAATCAGGCCGCTCCATACTGATTCAGTCGCGACTATTTAGGTCATTCTGTTGCCCTGGAACGGGCCAAGTCCCCGGTTCTGAACCTGACCTATTGTAGTTTGCAGTGACTAGATACCCCGTAAGCCGGGTCGGGTCGATAATGAACGGACAAGAACCATTTAAAATGCACGGGGGGTTAGGGGCCTTCCCCCGGGATCCTTCCCTACCGGACCTCGGACGCCCTCCTGGTAATGGGCTGCCACTGGGCGAGACGCGATTTTATCTGGCCGGCCTGTTGGTTGCTGTCCTGACGTGCCGTCTTATTTTCGGTTAGTAAGCGATACGAATTGGGTACTAGCGGCCATAAAACACGCAATCACTAGGATGTTACACTAGCTTTCCTCTCAGCCAACTGAGCGCAAATTTGTGTCACCGGACGTGGGTCTTGTCTGGAGGATTGAAGTTTCCATTCGGTGCAGACCAATCACAAGGCGGGAAATTAATCTGCAAATCCATAACCTCTATGCGTAACTATTAGACTAATTTAGATGGGCTCAGCACAAACCTAGTTTTCTCGTAAGAAGAACTCGCGACAAGACCCGGTGTCTCACGGCAACTTACGGAAACGGTTACGCGCAATTGGTTGTATCTAGGGTCCGCGAGGCATGGGAATACCACACAAAGGATGTCGTTTCGGGTAGGTGTGTTGAGGTGGGCAAGTATCGGCTGTACCGATGTTAAAACTGAAACAGTAGTATTAGGCGGGGAAGACAAGAACTTAAAGTTTACCAATATTGTCTCGGTTTAGCTAAAGCTTTGTTCAGGGACCAATAGAAGCTCGCCATCCCGGTATTACGTCTCAAGAGTTGACCTTACTGGGTACTGATCCGAGACTTCACGGATTCGTCCTGCTATAATGGAAATAGAACGCAGGATCGGACACAGCTCCGGTGACTACCTAAGAGATTTCACCGCGGGGCGTGACTATGGAATTTGCGGTCCAAGCAGTTGTGAACAAGTCTGCTCAGATAACGGTGTGTGCAGAAGCTCTTTCCGAGAAGTTCACCTAGGGGCGTCGCTGATAAATGTCGGGGCGATTGGGCCGAGTCAGTCATTAGACATAGGGTTACCCACGGCGCTTACCCCCTGCGGGAGTCAGTCGTTAGACCAATCCAGCGTTCAGATGCCAATGCTGAAGACTTCCTTAATGGATTTCTATTCTCGTGTTGACGCACCCTCGATCGGATAAGCTAAAGGTGAGATCCGCTATATACCATACATCTTTAGACGGTTATAATCCGCTCTATGCCTCAAGACCTAGGTATGTACTCTGTGGACTCCGTACTCTGATCTTCCCAGACCAGGACGGCCGCCTAGTCGAGTTCGGCTCACTAAGACTAGTTGTCCGGATCGTACTGTTGCGTCCATGGGAGTCAACGGTCTACCCCGTCTGGCGAACATATCGCAATCATCTGGATTTGTGTGGTCGGCCATCGTTCATGTCTTCTAAGCTGGCGACACGTCTCTCATATGTGAAAAAGGGCTTAAGTGCCGGCGTGGCTTTTCTGTAGCATGGTACTGGCGCCTGAACGACTTCAAAAACGATCGCCCCCCCCGGCTAAAACATCATCTGCTAGATGTGCTAGCACAGACGCGATTGCTAAATCGGTGTCTCTAGCTCGCAATCCAGTTGCCGATTCAGCTCTTGAGACCCGCCAGTGTCGGTCTTAGAGAGCCTGGATTGTCGAAAGAATTCTCACCTACTAATACTTCCGTCTATATATGCCCAACCAGCTACCTTCTATGATTTCCTGATAGGTCCATGTAACTAACCATGCGTGCGCGTATGCACTCCATGTACTACAGTTTAGTAATGTAGGTTCATTCTAAGGCATTGGGACTAAATAGGCGCCGTCCAAAGTCGCAGTGAGTCTGGCGCTTAATTCGTCGGTATGTCCTCACGTTGAGGCCTGGCTAAAGATATTGAAGGTGGGCTAAGTCTGGTTGTGAAAATTCGAGTGGCATCGTATAAACTGTGTAGACACAATGATGATGTGCCTAACTCATTCCCTCCTAGATTTTGTGCCCGGGGTGGACAGGACAGAGCGCACGTCAATTCCTGCTGTCTAAGTATAAGAGCTCTATTGCATAATGCGACAGCCATATAAACCGATGCGCAACACGCACACAGCGTACTATTTTGTAACCGACAAACATAACCCGCTACTGGGCAGGACCGACTGTGGGATAATTTAAGGTCTCGTGCGCGTAGTCCAAATGTGACGCACGTGGAAATCATGTGCCTTTCAGTGCGAATGTATAATTGCTAGTAAACAGCTGATTTGCCATTTTGTGCCGTGTTGTACTGAATACGGGGCCTTGTGTGCACTAATTCGCTTGTACTATGTTAGACTCCTTAGTGGACAATGGCTGGCCGACCGGAGGAAACTAAGTCGGGGCCGTCCAATCGGCTATCTCCCAGCACTGAGAGGCTTCGATACCTACCAAATCGAGTCGGTGGTCCATCAACCTATGGGTTATATCAAGCAGTGGGTATCAACTCGACATCCGCACAGAGTCTTACCCATTTGTCTATCCCGGCGGATAGACGTGCTAATGGAGTTGGATGCTATGCCAGACCGTGGGCCGGATTATCGCGTAGTCGGTACAGACTTTATTACGTATCCGACATAAGCCAGGGACGCCTTCATAAGCGGATGTGAATTACAGGTTATACCTCGGTGTACAGCACCCTTTATTTGAACATCAAAGAGCGGGTTTCTGGCTAGACTGTACTACTTGGGCGCTCGACTCGCTTCGGCGGCATGGGACTAAAGCGTCCAGTCACGCGAAGTTGGGATGCGGCCGCTATAGATAGATTCTGCCTATAGTATCGGCTGGGGCTAATCGTGCATTCTAAATAACGGATCGTCCGTGGTATCGGAGCTGCACCGTACCATCGGTCGTGTGCCGCGTCTCCTATACGCCTCTAGACGTCACCTCCATAAGCGTGAGGTCTAGCGCTTCACTTCCCTAAGCTCTGAGGGGCCCCAATTGAAGTCCCGCCATCATCATGAGCGGTACCTCTCCTCTGGACCCTTCCACTGGAAACTTTAGCTACGTGAATGTCAAACGAATCGGAATGCACCGTAGACATCAATTGCCATTATATGATGCTGTGAGCGCGACATGGCTCTGTCGGCCTGTTTGGTGCGGGTTTTGCAAGCGGGAAAATAATTACACTTGTATAGCGCCACATCGTCCTCCGAAGGTGATCTTAGAAGCCCGATCCTACTTGGTGTAGTCGGGGTTCTACATCGAAGTCGGTGTCAACAGAGGATCGACCGCTGATAGCGTGCCCTCGACTTACGAAATCACCTAGGTGTTAGCGCCTCCCGACCCAATACCATATAAGCTCGTTTACTGCTTTGTATCGCCTTTTGGTTCCACTCCCAAGCGGTGCAAAGGGCTAATGCGAGGGGGAAGCCAGTGTCCGTACCAGACGACGTTTTAGACCCCAATTTTGTGACATTTCTCGAATTAAGTATGGACGGAAATGAGCCACGCTATGTTGGCAGCCGAACTCCATCCCAGCTAAACCAAACATCACCTCGAATGGTTGAAATACAGCTCACCTATCGGAGCTAGAGCTTTACCCGCTATGGGCATTATCCTAGGGACATGGCACCGTAATGCGTGGCCCTCACCGTGACCTAAGCCAAATCGTGTAAGGTTCTAGGGCTGCCGCAAAAGAGCGAGGTAACTCTCCTCAATATCGGGTTTACATAATCGCGACGCTGGACCTTCATGGTGATACGCCCTACCTAGGGTAGCTTTCCTCCTGGGTTAACCGCCAACTACCCTCCAGCGTCGCATCCTCCTGGGAAGCGGAAGCTTCAGATCCAGACGGGAATCCCATCGTTTATTTGTCGACTTGACTTTATCGTACCACAAAGGATACCCGATAGTATATGTCGCACGTATGCTGACAGCTCTCAACCTATAGACGAGTCATGGACTACGAAAAAAGCGGTGCGATTATCGGAGTGCGTCTGCTGAGGCGAGGTTGGAGGTAGATTCTCGCTAGCCAACTGAGCGCTTTACCTGTCCTCTAATATCGAGCCTCGATGCCCAGCTTGATGGCTGCGAACGTTAGCAAAACCCGACACCGTGAGATCTGTTATTATAGAGCGTACCGTGTGCCAGCTACGAGCCCCGTCGCATTTCAAGAGTCATGGACAAAGTCCCGTCGTTCGAGGGGTCGTACGAAATTCAAAGAAGGCTGGGACCCTATGCGAGCTGCATGGGTCTGTCGAGCCCATCGAAAGCCATAACTGCCAAATTTTGCATCCTGCACATAGTCCCATAAATCCCATCATCGGATTCAAACCCGGGTCCTTATGGTGTTTACTGGCCGGGACAAAAGAGTCGAGCTTAGATGAGATGAACCTGTCAGTGTATCTCCATTCAGACGTGATGGTTCATCTAGTGATCCAGAATTCACACTTACTAATTCATCTTGATCCGCTGTCCCCCGGAAGCCTGGCCCCGGTATCTTGGCGACGTTGACATCCGAGCCCTCTTTGACCAGGGATTTCGGGAACTCGGAAACCTCGTTACACTAGAAAACCGCCATACAATCTCCGGGCAGATCGGACGGTCGAGAAATTATCAGTATCGGCAATAACCGACTAATCATCCAAGGAGGAGATCACCCAAAGCCTCATCCGATGAGTCCGGATCAACTAGAGGAAGTGCCCGCATCAGACGGCCTGTCACTCTTTCCGAAGAGACTCAGCCTGCGGAGACATGCTCCGGACCCCGTCGGCTCTATCAGTCTGATGTACGGATGTTATGAAAGCTGTAACTTGCTGTCACACTAAACTGCGGCTTCGACCGCTAAGAGGCGAAGACGTTACCACAGCTTTGTCCTTCCGGAATGGTCAATCGCGGGCTACGTTCATGAGTCCAGCGTTCGGCGTCTGACACATTCGTTCCACATGGTTCGGAGCCAAAATACAGCTAGTTTCTCCGTCTAACTAGGTTAATAGTTGTGCATATTCGTAACGTCAATTGCGAGCTCATCATCTATCCCACTTTCTCTGCGAGATCTTTACGCAAGACGCCCGTCGGTCTGAATCCCCGAATCCTACATCTACAGTTGCACCTCGCAGATGGATACGGCATTATCAGACTAAGAGTCGTAGGTCTACCGACACTTGTGTCTGACATCAGCACAAGTCTCTATTGAATCTTTGATAACGTGTCGGAAAACTTCGCAGTTGTGTGATGTGGTAACAATGTCAAAAAGTCGAGAAATCGAAAAAGTTACCGACCGCACATGCATACAGAAGTCTCAGTGAGGCCTCATTCCTAACCCAAGGAGAACTTGGGCTGCGTAGCTGAACGTACCCGCCAGTGAATCGCTGTAAATGTAATGAAATCTTGATATACCATCTCCAATCTCATAGGGTACAGCAAGTAGGTTCTGGTCCACTCTCTCCGGAATAACCGGTAGGGTTTACATCAAATGCGTTACCTGCAGGTGGGGTGTGACGGAGCCACTCGGACTTTGACGGTATTAGTATACAAGACGCAGAAGGCCTAGCCTATCCTTGCCGAACAGCATGTACCAAGGTGGCCAAATAGGGAAACTCCGGACACATGACCCTGGAACGTGCCATTGGAGTAGGGCGAAGCAGGTAATACCGGCTAACGTGTATTACGCTTTTTGTGGGTCTTGCTATCGAGGAGGGTTCCCAGTACTTGAACTCTCGACGGGTACTATACATCTTGGCTTTTGGTTCAATAATATTCGCCGTATCCCGGTTGAGTGCGACGACGCTCTTGCCGAAGGCGCCTTGAATCAACCCTGCCGTTACGAACTGGCTGCAAAAATTAGCAGTTGATGTTTCAATATAAAAGCCAAAGCCGGAGCGCTCTCATTCAATGGACACAAATCATTGCACGTCAGGAGGGAATGCGTGCCAGACGATTCACAATACGGCCAGTGGGGGCAATGTCAAACCACCTGTTGCCCCCTGATATATCTCTTGGGCAACGAAAGGAGAACCATATGCACGCACCGGTGCGTAAAAACATTTGCGCCAACGCAATTCCAGCGGGATCGTAGCCCAGACCGGGACCGACAGGCTCCATCGTGGTTACCAGATAGGCTAGGTTAGCTCACAGGAGACCCACCACGCACACCCCAAGATACGTCCATTGCTTACAAGAATCTTCGACAAAATCTTCAGTAAATACCTTTCCATTTCAGAAATTTAGTAGGGGAAGATGTCCCCTCAAGATACGAGCAAAGCCTACTTAAACAGTAATCGATAGTCTATACGAACCACACGATACTGCCTTAGCAGTTAACATCGGCGTGCACCGGATCCTCCGGGAACGGAAAATCCTATGGACGTCAGTCCCGAGGATTACTACGAGTACAATTCGTTTAAAGGAAACGCCTGGTATCGCAGGTATTTTTCGACTACTACCAGAAGGCTCATCTAAGGCCTGTTCGCGAACCTTGACTCATACCGCTGTTCCGAGCAACACGAGAATACAAATATACACCCAGGCGATGGAATCTCCTCACGCACGCCATAAGTAGTTCCAATACGGGGACTTTTCACACCAAAGGCGAATGCCAAGTGTTCCTACGTCGTCAGTACAAGAGGGACTGTGGTATAAGCTTTCGATGTGTGGTAGCTGGAGTACAGGAATGCACGGTAGTCACGTCCTGATTCTGGGCGATAGGGGACGTTACATTCTATAACGGTGTAAGACGACGTTTCCACGCTGACGAAACGGCATCTAAGTCACCTGCTCTACTGTAAATAGTCCAGATCTCTCTGGGTGCAACGTCAAGGCCCGGCTCCCCAGCTGGTAGACCTAAGCATAGTGCGGATTCACGCAGGCCTCGCATGCTTCTCTCTCATGAACAGTCCAGATTGTAGGAGAGTCACAGTCCTGCGACTGGGCTGTCCATCAACTTCCGCAATTCAACCCGAAAATCGGTCCAATAGGTGCACAGAGCCTTACTGGAAAGGACACAGAGGAAGTACCTTTAGTCGTAAAACTTTTCGAGCATCCAATCCCAATACTGTGAGTCCAGGCCCCTCGGGCAGTGTTATAGGGACGAAACAATACGCTGAAGGAGTCACAGGCTTCTGATATATGCTTGACTCTGATGCTGCTGTCAATTTCAACCCCTTTTTTCATTGTCATGAGTGAAATCATCCCGGTCGATCAGGGCAGCTGCTTGAGCGATCCCGGCAGACTCGGCGAAGAAATTTGCCACCAGGGTCAGATCGCTGCCGGCATACCCTACGTACTCAAAAATTAAGTATTACATACGTTCCGAAGATTGAACTCGTCTTTCTTAAACGTGCTCTGAGCCGAGTATGAATCTGAGATTTTACTCAACCCATTACCTAATCTCTGGATGTATGTCAGAAATGTCGCCGTCGGCTAATAGTTAAGTACAAGTCAGCCTGTGCGAGCCTGCGGTACACGCTCAAACTAAGTCAGGCGAAGGCTTGCTTTGCCAGGGGATATACGACATATTAGGGCCGCTGATCTCCCGAATGATATCCCGGGGTCGATGCAGACAATTAACCCGGCAACGTGGTTGCGGCCCTACGACTTGGTCGCCTGTGCTGAAACTTGGGGCCCAGAGCGGCATCCGTCCGGGAGGGAATCCCGAGCTCTATTACGTTCTACCCGGTCGCTTGCTCTGTGTTACCTTCGAAGGCGAGAGGAGTCAAGCAGTGTTGTCGCGAGTTTCCCTATGCCGAAGAAATATATATCGTACACTTTGTCCTGCGATATCCGGGTAAGTCAGTTCGGTTGCCCTTAGATCTACCACGTACAGCTAGACAGCAACGACTAAATTAAAAAGCTGCCGCTTGCTTGATGCTCAAGAAGGACAAAAACTAGCTGCCTCGAAGTCGTCACGGGTAAAGAGGTCCGATTAATCTATATGGGAGAAACCGGCGTAACTTTGGAGACAAGGGGCCGGACGGCCCACGGTGCTTTTGATGTGTTACGCTGCATAATTACATCCAGATCTGACACACAATGAATTATGTCCGGGGATAAGCCCCCGATTAGTACGTAGGTATTACGGTTAAACACTAACAACCTGGACCCCTTGGCTCGGATTAGCAAGGGTCGCTGGCACTCCTCACTCTAACCTCCTGACAGCGAGGGGTCCCACCCGGCCTCAGATAGTTCTTGACCCATGGCAGTTCGTACTTACGCAGTCGCCATGAATACAGTGTAACCATAGACATAACGTAACCACCCTGTATTGGTGCCCGTTACCGCACACAATAACTCTCTTATTATCCGCAACATGTATGCTATCCTGCTCACCAAGTCAGTATTAGTTCACCCAAGCCGTATTTACAATACTTCTTCAGTCCAGCCTTCTCGGACCTGGGGCCCCTAGGTCACCTCTTTTGAAGCGCACGACTTTCAGCATACGAGGAGAAAGGGCGCGGGCGCACGTACGCCAGAGAGCCATGGTGTTTACGAACAACCACACCAATGCGGCAAACAGGTTCTCTAACGAAGTACACCAACAATAAGAGTTGGCGCGGACGCTATGAGCCGTCTTCAAGGTCCTCTCAGGCATTTTAAGCACCTCGATATACAAGCACATGCGTTTCCGTGTTTACATCCGGGACTATAGGCCTCACTCGCCGCGCGTTTACGTCTATGTTCGGTGCATCTTAACCTGGTTACCATGTTTAACTGTATTCATCCGGGCAGGTCTGAACGACCGGGAAGAACATGTCAGCTGGAGTTCCCGGAGAATATCGTCACTAAAGAAAGCAAAGTGTCAGAGTCTTGTATTCAAGTTCTGAATTATACGCTGGGTTCTGTACTAATCCGGATTTCTAACACGGAAGTTGGAGAAAGCGCTAAATACACCCGACACATTCAACTGACAAGAACCCTTGCAGCCTATAGGACGCTGCGCAAGCTTGCTAGAAAGAAGTCTTACGCCCTTAACCCCTAATTGAAGCATGCTCAGACGGCCGGGGTCTTATCCTTCCAATTGCCAAGCTAGCTTGTGGCGTGCCGAGCGCGAGGAGCTCTTAGAACCCCAGTATTCAATGTCAACCATTGAGCACAAAGAACGTTACAGGTATATATGGGACACGTTACTTAACTTATTTTGCCGAGAGGAACCCCTGTCCACTCAGCTTTAATTTCGCGAAGGCACGAGTTTTTGGCCCCCGAGTTCCCAAGTTCAGACTAAAATTGACCTCAATAGGACAGTCGGATACTATCCATAGCATCTCCTACATCATTAGGGTTTCAACATAAAACGACAGACGCGTCGAGTGCCAGGCACACGCTCGTTCTATACCGCGGTATTGCTGTCTTATGCGTTGTACGACCACACTTATAAATTCACTCTCACACATATCAAGACGTAATCTTGTAGAAAACTTCTCGGTTATCCTGCGCTCAGAGCACCCAGCTTCAGATGCGGACGTTTCGGACTACAGTCTAGAGCCAACCTGCTCCCCACGGCACCCCGATAAAGTGACCCTAATTGACGCTTGAAGGATCTCTGCGATGACCTCGAATATGGCTCACGGATAACTCTACAATAGCTGCAGCGCGCGCAATCAGTGAACTCGAGCAAAACGTTCCTTGCTATTACCTGGTGCTACTGAGATTGTCGAGGGCGAGTTGTTTCCCCATTATTGCGCGTAATGACTAATTCAGCTCCACGCCTTATGTACGATTACCTAGTCGATGATTCGGGGAATCGGCCAATTGGCATAATAGTTTTAAGACGAGGCGGCTGATTCTTACGGAAGGCGCTTAAAGGAAATTCTATAAGAAAAAGATGTTCTTAATTGCGACCTTCCCTCCAAGGCGCGGACTGATTAACCGAGGCTAGGATGTTGCTATAGCACTGTTGTTCAACGATGGAGCCTACCCCTTCGGCACATTTCACCCTGCATCGAAAGAGGTCTAACATCCGATACGTACTGACATACTTCTTCAGTTATCTGGGACTATTTAGGATCTTGTAACTGCTCCTTGAACGCTACACTTACGTGTCAGCCGGTTGGCTCTGCAGCCTGTGAGTCAGCCTTCGGTGTCTGGCCTCGTAAACCCAGCAGACCCCATGCAAGACCATCCGCTTGCGACTGCGGTCCTAATCCGTCCAGATTGACCCTCGGTTCAGTAGCGTCCTAGTTGGTACGGCGCTCCGTCGCGGCCCCTAGAGTTCCCCTGAGCATGGGGCTTGGAGACCTTATTATAATAACATGCCGAGTTATATGTGTAGGGCGGCTATACGTACACCAGTCATCCCAAGCCTCACTTTGTGAACCCCACGCCCCACTGCCGAGTGGAGCCCTTCAAAGAGTAGGAAGCGGAATACGTTCTTTCGTGCTATAGAATTGCCCATCGTCGCGCACCCCACCCCTAACTGATCTATACCGTAGAAAGACCCTAAATAGTGGTTAAGGTCATTCGCACCCCGGGCCCACTCGTCCTGTCGTCTTAAAGTGTAGAATAAAACGCCTGAGACTCCATTGAGGCACTTTAATTTGTTCCAGTCATAAAGGAGCACAAAGCGTATTCCTTTTATCCGCGCTTGGGTAATTGCAAACGCCACCGCTCGCCCCTTCTCGCCTGCGGTACCAGCCCGGACCCTTCATATGCAAAGTTGCCATGTTGTATGGGAAACGTGACCATGCCACGGCTCCTCCACCCACGCTCGGTGTGCTTATCCGAAGAGGCTCCCCGGACTAACCGCACCGTGCGAAGGAGCATATCTGTCCCGGACCAACGAACACTT
		</sequence>
    <sequence><taxon idref="Location_0_3_1|36.452585982444646"/>
			ATACATCCAGGGTGATCAGTCTTCTAACTAAAAAGTGCATTTCATGGGCAGCACAGAAGAAGAGTTTAAGTCACTTAAATACCGGTATACTGGCTTACAGCCCTCCCCCAGCCCGTTATAGGTGAAAGAAGATGGGCGGACCCCTAGTCCATGCTATATGAGCGAGAGTTCTTGCTTATCAAAAGACTACGGCTCCTATGCCAGACTAGGAATTCTGGCAGGGAACGACATCCGGGGTCGCATTTAATACTGTTGGTAACCCTGATCCGGCTGGAAATGCAGCCTCTCGAGTAGGCCACATCGGAGCATCGGTCCAACAGAGAGAGCATATCCGGTATTGCACGTGAATTGGACATCACTGTGCCCTTGCGTGGGGAGCAACTTTGGTATTGACTTGCGTCGTCGATGTGACGCACGGTCATTATTCGATGCGCCCCGGTAAAGCATCTCGAACTCGGGAAAGGTTGAACGTTCAAGGCTCATCAAATGCAATCAAAATAGCTATTAGGCGGGGAAAATGTTACGCGGTACTGTGTAGCAGTGGTACTGCTAGAATAAGATCACGAAGGTGTTGACTATAGCGGGCCGGACGTTGCACTCGTCGTTTATCGTAGGCCTTTAACATGGGATAGTCAACTACCGGCCTGCCGAGTTAGGATCCTCAACCCCTCCTTAGACTAATACTGGGCTATAGTGGTGGTTAATGGAACATTAGGCACTCATAAAACTGTAACATAACATCCGTCTCGCACACAACACTCACCACATAGCGGGCCTCCCCGCGCTCTAAGTGCGGCGTCGATACGCGAGGCTTGGCGTTAGCACAACAACCAAGGTGGTGACTTAGGCAAAGACACCGGACATGGACGATTGGTGAGAAAGGTGATGGCACCCTGATTTGTGACATCAAAGCTAACAACGGCGTCCCATCGCAACCCGCGCTGTTCGGCTGTGTGCGGTCTGACTCCGAGTTGTCTAAGAGGACTGACTAGGACATTCTTAGAGCAGATCGGTGTATGACCTTACAATCACATTTTCTATGCGGAGCCCGCCTGCGGCCACGCTGGTAGTACCATATGTCTGATTAGGCTAAAAATCGCGAAGCGCGCCGGTAACTCGCCTTTACACCCAAGAATTTGGACCCGATACTGATTTACTCAGTTCGCGACCGGAGGAAAGTCTTAATCATGGTAATACCTCGGGATTGAGTCATATGTGGAAAGCAGCCACGTATGCTTCAAGGGTTCATGTCTACATCTGTCCTCTTAGACCACAGTTCTAGGATTGTTAAGCCAGTGAAATAGATAGTCGTTCGAGTGAAGTGCCCATCGTGTCGCCACAATCAGATATACCCCTGTCGAATGTCACGTAGCCAACCGCGGGACTAAAGGACATGTTCGACCCGAAGAGACACCGTGAATCGTATTCTATCCGGATCTTCAGGATCGTCCGACAACCTCCGCTGGTGTCCCTTTGATCTGCATAGTCAAGGATAATAATTGATGAGTGAGGACCATTCCCCAATGGTAACTACGTACGTCTATTCACTTCAGTGGTAAGAAAAGCAAGCGCTGAGATACTAATAACTCGCATAACCCTGTAACTTTCCCTCCTGGGTTGGCGGCTAACGATGAGGCTTAAACTAGTGAGTGAAGGGTGTATCCTCTGGGCCAGTACCGACATGTCCTGATCGACGAACGGGTTCCCGCCACGCCTCGGCATTAGGCAACCGGATACTACTGCATCGCTGTGTAGACAGGAGAGTGTGAAAGAACCAACTCGCGTTCTTCAACTGTATATCCCCTCCGAAGCTGTGGATCACCTACCAGTCCCCTGGGCGCCCCACGCGCAAGCAACCCCAAATCCGTAGAGAACACGCGTGATTGTACAGGGATAGGAATGGCTCGCACCCCGATGTATTAATCTCCCCTATGGGAGGGGGGCTCTGCCGTGAATCGGGGCGATTGGCTCGTATCGTTGTCTTGTAATTGAGCTAAGTTTGGTCAGTCAAGAGCGTCATGGGTGTGGGGGGTTACTTGGTAGTGCGAGTTTTTTGCAGCGGGAGGCTCCCAATGTAAGATCCCAACCCGACGTGGCGGTCTTCTTAGCATTACCGTAACCGATTATCGACTTGGACGGGGATTGTACTTCTAGGCCTAGGTCTCCAGTTCATACCGTAAGCTGATCGCATACTTTCAGTCCTAGCCGCCGTCTAGTAATTTTATCGTTTGTTACAGTCTCGGTGTTCAGCGTGCGCCTCTTAGACATGATACTACATAGTCCGACTGGGTTGTAGTTGCCGACGAATTGCCGACCAATAGTTGGCCACATGTGGCTAGGCGCGTAAAGTGAAGACTTCGCCCGCGCCCTTTACGGGCACATTGGGCGCTTTGTCCTCACACAATGGTGCTAGCGCGGTCTCTTAATTATGATAGGCACTATAACGTGGGAGGACTATTGGCCACACCTTACTGCCTACTCGTATATGCCGCGTACCTAGAGTCTGATAGTATTTTTAGTCACTACATAGTTTCGCGACATTTTGTGAGCCAGATGTTGGATTTGGACTTAGATTGATCCTTTGAGGACTGTTCTGAGCTGAACCGGTGCCTTACCTGTTGCGTAGGCGGCTGAGGTCCGCCATGACATATCGTTTTGCGTATATGTGGCCATCAGTCTTAAGTTAAATCTTGGTTATTCATGGACAGTGGCGACCAGGATACACGAATATAATGAATGAGCACCCTCCATACCGATTAGCCTCCGTGCACAGACCTGGGTATACCGACAGAAAACCTGAGTTGAGAGTCATAGTATGCTCAGAGAACCATTTAATCAGATATTTAGACGGTTGTGGGTGTTAAGAGGCGGACAATCAACTGCTTTATTCAACGTATTGGGTCCAACGGAGATGGTCAGCCAGTACATGTACATAGTTCTATGACCGTCTCAGGTATGTGTGGCGAATCTCTAAGTTACGATGACGTACTAGCACTAGTGTGGGTATGATTATCCACGGTCCCCTTAAAGTACGCCCAAATAGTAGCATTCCTGCTTGAACATATCGATCGCAGATCCTTGAGGGCTACTCCTGCCATGTTTGGGATGATGTGAACAACGGTAAGAACCGCCTGCAGCAATTTCGCCCCTCAGCTGCCGTGATGTCTAGTCCAGGGTTTAGGTAATCAGGCCGCTCCATACTGATTCAGTCGCGACTATTTAGTTCATTCTGTTGCCCTGGAACGGGCCAAGTCCCCGGTTCTGAACCTGTCCTATTGTAGTTTGCAGTGACTACATACCCCGTAAGCCGGGTCGGGTCGAGAATAGACGGACAAGAACCATTTAAAATGCACGGGGGGTTAGGGGCCTTCCCCGGGGATCCTTCGCTACCGGACCTCGGACGCCCTCCTGGTAATGGGCTGCCACTGGGCGAGACGCGATTATATCTGGCCGGCCTGTTGGTTGCTGTCCTGACGTGCCGTCTTATTTCCGGTTAGTAAGCGATACGAATTGGGTACTAGCGGCCTTAAAACACGCAATCACTAGGATGTTACATTAGCTTTCCTCTCGGCCAACTGAGCGTAAATATGTGTCACCGGACGTGGGTCTTGTCTGGAGGATTGAAGTTTCCATTTGGTGCAGACCAATCACTAGGCGGGAAATTAATCTGCAAATCCATAACCTCTATGCGTAACTATTAGACTAATTTAGATGGGCTCAGCACAAACCTAGTTTTCTCGTAAGAAGAACTCGCGACAAGACCCGGTCTCTCACGGCGACTTACGGAAACGGTTACGCGCAATTGGTTGTATCTAGGGTCCGCGAGGCATGGGAATACCACACAAAGGATGTCGTTTCGGGTAGGTGTGTTGAGGTGGGCAAGTATCGGCTGTATCGATGTTAAAACTGAAACAGAAGTATTAGGCGTGGAAGACAAGAACTTAAAGATTATCAATATTGTCTCGGTTTAGCTAAAGCTTTGTTCAGGGACCAATAGAAGCTCGCCATCCCGGTATTACGTCTCAAGAGTTGACCTTACTGGGTACTGATCCGAGACCTCACGGATTCGTCCTGCTATAATGGAAATGGAACGCAGGAACGGACACACCCCCGGTGACTATCTATGAGATTTCACCGCGGGGCGTGACTATGGAATTTGCGGTCCAATCAGTTGTGAACAAGTCCACTCGGATAACGGTGTGTGCAGAACCTCTTTCCGAGAGGTTCACCTAGGGGCGTCGCTGATAAATGTCGGGGCGATTGGGCCGAGTCAGCCATTAGACATAGGGTTACCCACGGCGGTTACCCCCTGCGGGAGTCAGTCGTTAGACCAATCCAGCGTTCACATGCCAATGCTGAACGCTTCCTTAATGGACTTCTATTCTCGTGTTGACGCGCCCTCGATCGGATAAGCTAAAGGTGAGATCCGCTATATACCATACATCTTTAGACGGTTATAATCCGCTCTATGCCTCAAGGCCTAGGTATGTACTCTGTGGACTCCGTACTCTGATCTTCCCAGACCAGGACGGCCGCCTAGTCGAGTTCGGCTCACTAAGACTAGTTGTCCGGATCGTACTGTTGCGTCCATGGGAGTCAACGGTCTACCCCGTCTGGCGAACATATCGCAATCATCTGGATTTGTGTGGTCGGCCATCGTTCATGTCTTCTAAGATGGCGACACGTCTCTCAGATGTGAAAAAGGGCTTAAGTGCGGGCGTGGCTTTTCTGTAGCATGGTACTGGCGCATGAACGACTTCAAAAACGATCGCCCCCCCCGGCTAAAACATCATCTTCTAGATGCGCTAGCACAGACGCGATTGCTAAATCGGCCTCTCTAGCTCGCAATCCAGTTGCCGATTCAGCTCTTGAGACCCGCCAGTGTCGGTCTTAGAGAGCCTGGATTATCGAAAGAATTCTCACCTACTAATACTTCCGTCTATATATGCCCAACCAGCTACGTTCTATGATTTCCTGATAGGTCCATGTAACTAACCATGCGTGCGCGTATGCACTCCATGTACTACAGTTTAGTCATGTAGGTTCATTCTAAGGCATTGGGACTAAATAGACGCCGTCCAAAGTCGCAGTGAGTCTGGCACTTAATTCGTCGGTATGTCCTCACGTTGAGGCCTGGCTAAAGATATTGAAGGTGGGCTAAGTCTGGTTATGAAAATTCGAGTGGCATCGTATAAACTATGAAGACACAATGGTGATGTGCCTAACTCATTCCTTCCTAGATTTCGTGCCCAGGGTGGACAGGACAGAGCGCACGTCGATTCCTGCTGTCTAAGTATAAGAGCTCTATTGCATAATGCGACAGCCATATAAACCGATGCGCAACACGCACACAGCGTACTATTTTGTAACCGACAAACATAACCCGCTACTGGGCAGGACCGACTGTAGGATAATTTAAGGTCTCGTGCGCGTAGTCCAGATGTGACGCACGTGGAAATCATGTGCCCTTCAGTGCGAATATATAATTGCTAGTAAACAGCTGATTTGCCATTTTGTGCCGTGTTGTACTGAATACAGGGCCTTGTGTGCACTAATTCGCTTGTACTATGTTAGACTCCTTAGTGGACAATGGCTGGCCGACCGGAGGAAACTAAGTCGGGGCCGTCCAAGCGGCTATCTCTCAGCACTGAGAGGCTTCGATACCTACCAAATCGAGTTGGTGGTCCATCAACCTATGGGTTATATCAAGCAGTGAGTATCAACTCGACATCCGCACAGAGTCTTACCCATTTGTCTATCTCGGCGGATAGACGTGCTAATGGAGTTGGATGCTATGCCAGGCCGTGGGCCGGATTATCACGTAGTAGGTACAGACTTTATTACGTATCCGACATAAGCCAGGGACGCCTTCATAAGCGGATGTGTATTACAGGTTATACCTCGGTGTACAGCACCCTTTATTTGAACATCAAAGAGCGGGTTTCTGGCTAGACTGTACTACTCGGGCGCTCGACTCGCTTCGGCGGCATGGGACTAAAGCGTCCAGTCACGCGAAGTTGGGATGCGGCCGCTATAGATAGATTCTGCCTATAGTATCGGCTGGGGCTAATCGTGCATTCTAAATAACGGATCGTCCGTGGTATCGGAGCTGCACCGTACCATCGGTCGTGTGCCGCGTCTCCTGTACGCCTCTAGACGTCACCTCCATAAGCGTGAGGTCTAGCGCTTCACTTCCCTAAGCTCTGAGGGGCCCCAATTGGAGTGCCGCCATCATCATGAGCGGTACCTCTCCTCTGGACCCTTCCGCTGGAAACTTTAGCTACGTGAATGTCAAACGAATCGGAATGCACCGTAGACATCAATTGCCATTGTATGATGCTGTGAACGCGACATGGCTCTGTCGGCCTGTTTGGTGCGGGTTTTGCAAGCGGGAAAATAATTGCACTCGTATAGCGCCACATCGTCCTCCGAAGGTGATCTTAGAAGCCCGATCCTACTTGGTGGAGTCGGGATTCTACATCGAAGTCGGTGTCAACAGAGGATCGACCGCTGATAGCGTGCCCTCGTCTTACGAAATTACCTAGGTGTTAGCGCCTCCCGACCCAATACCATATAAGCTCGTTTACTGCTTTGTATCCCCTTTTGGTTCCTCTCCCAAGCGGTGCAAAGGGCTAATGCGAGGGGGAAGCCAGTGTCCGTACCAGACGACGTTTTAGACCCCAATTTTGTGAGATTTCTCGAATTAAGAATGGACGGAAATGAGCCACGCTATGTTGGCAGCCGGACTCCATCCCAGCTAAACCAAACATCACCTCGAATGGTTAGAGTACAGCTCACCTATCTGAGCTAGAGCTTTACCCGCTATGGGCATTATCCTAGGGACATGGCACCATAATGCGTGGCCCTCACCGTGACCTAAGCCAAATCGTGTAAGGTTCTAGGGCTGCCGCAAAAGAGCGAGGTAACTCTCCTCAATATCGGGTTTACATAATCGCGACGCTGGCCCTTCATAGTGATACGCCCTACCTAGGGTGGCTTTCCTCCTGTGTTAACCGCCAACTACCTTCCAGCGTCGCATCCTCCTGGGAAGCGGAAGCTTCAGATCCAGACGGGAATTCCATCGTTTATCTGTCGACTTGACTTTATCGTACCACAAAGGATACCCGATAGTATATGTCGCACGTATGCTGACAGCGCTCAACCTATAGACGAGTCATGGACTACGAAAAAAGCGGTGCGATTATCGGAGTGCGTCTGCTGAGGCAAGGTTGGAGGTAGATTCTCGCTAGCCAACTGAGCGCTTTACCTGTCCTCTAATATCGAGCCCCGATGCCCAGCTTGATGGCTCCGAACGTTAGCAAAACCCGACACCGTGAGATCTGTTATTATAGAGCGTGCCGTGTGCCAGCTACGAGCCCGGTCGCATTTCAAGAGTTATGGACAAAGTCCCGTCGTTCGAGGGGTCGTACGAAATTCACAGAAGGCTGGGACCCTATGCGAGCTGCATTGGTCTGTCGAGCCCATCGAAAGCCACAACTGCCAAATTTTGCATCCTTCACATAGTCCCATAAATCTAATCATCGGATTCAAACCCGGGTCCTTATGGTGTTTACTGGCCGGGACAAAAGAGTCGAGCTTAGATGAGATGAACCTGTCAGTGCATCTCCATTCAGACGTGATGGTTCACCTAGTGATCCAGAATTCACACTTACTAATTCATCCTGATCTGCTGTCCCCCGGAAGCCTGGCTCCGGTATCTTGGCGACGTTAACATCCGAGCCCTCTTTGACCAGAGATTTCGGGAACTCGGTAACCTCGTTACACTAGACAACCGCCATACAATCTCCGGGCAGATCGGACGGTCGAGAAATTATCAGTGTCGGCAATAACCGACTAATCATCCAAGGAGGAGATCACCCAGAGCCTCATCCGATGAGTCCGGATCAACTAGAGGAAGTGCCCGCATCAGGCGGCCTGGCACTCTTTCCGAAGAGGCTCAGCCTGCGGAGACATGCTCCGGACCCCGTTGGCTCTATCAGTCTGATGTACGGATATTATGAAAGCTGTAACTTGCTGTCACACTAAACTGCGGCCTCGACCGCTAAGAGGCCAAGACGTTACCACAGCTTTGTCCTTCCGGAATGGTCAATCGCGGGCTACGTTCATGAGTCCAGCGTTCGGCGTCTGACACATTCGTTCCACATGGTTCGGAGCCAAAATACAGCTAGTTTCTCCGTCTAAATAGGTTAATAGTTGTGCATATTCGTAACGTCAATTGCGAGCTCAACATCTATCCCACTTTGTCTGCGAGATCTTTACGCAAGACGCCCGTCGGTCTGAATCCCCGAATCCTACATCTACAGTTGCACATCGCAGATGGATACGGCATTATCAGACTAAGAGTTGTAGGTCTACCGACACTTGTGTCTGACATCAGCACAAGTCTCTATTGAATCTTTGATAACGTGTCGGAAAACTTTGCAGTTGTGTGATATGATAACAATGTCAAAAGGTCGAGAAATCGAAAAAGTTACCGCCTGCACATGCATACAGAAGTCTCAGTGAGGCCTCATTCCTAACCCAAGGAGAACTTGGGCTGCGTAGCTGAACGTACCCGCCAGTGAATCGCTGTAAATGTAATGAAATCTTGATATAACATCTCCAATCTCATAGGGTACAGCAAGTAGGTTCTGGTCCACTCTCTCCGGAATAACCGGCAGGGCTTACATCAAATCCGTTACCTGCAGGTGGGGTGTGACGGAGCCACTCGGACTTTGACGGCATTAGTATACAAGACGCAGGAGGCCTAGCCTATACTTGACGAACAGCATTTACCAAGGTGGCCAAATAGGGAAACTCCGGACACATGACCCTAGGACGTTCCATTGGAGTAGGGCGAAGCAGGTAAGACCGGCTAACGTGTATTACGCTTTTTGTGGGTCTTGCCATCGAGGAGGGTTTCCAGTACTTGAACACTCGACGGGTACTAAACATCTAGGCTTTTGGTTCAATAATATTCGCCGTATCCCGGTTGAGGGCGACGACGCTCTTGCCGAAGGCGCCTTGAATCAACCCTGCCGTTACGAACTGGCTGCAAAAATTAGCAGTAGATGTTTCAATATAACAGCCAAAGCCGGAGCGGTCTCGTTCAATGGACACAAATCATTGCACGTCAGGAGGGAATGCGGGTCAGACGATTCACAATACGGCCGGTGGGGGTAATGTCGAACCACCTGTTGCCCCCTGATATATCTCTTGGGTAACGAAAGGAGAACCATATGCACGCACCGGTGCGTAAAAACATTTGCGCCAAGGCAATTCCAGCGGGATCGTAGCCCAGACCGGGACCGACAGGCTCCATCGTGGTTACCTGATAGGCTAGGTTAGCTCACAGGAGACCCACCACGCACACCCCAAGATAAGTCCATTGCTTACAAGAATCTTCGACAAAATCTTCAGTAAATACCTTTCCATTTCAGAAATTTAGTGGGGGAAGATGTCCCCTCAAGATACGAGCAAAGCCTACTTAAACAGTAATCGATAGTCTATACGAACCACACGATACTGCCTTAGCAGTTAACATCGGCGTGCACCGGATCCTCCGGGAACGGAAAATCCTATGGACGTCAGTCCCGAGGATTTCTACGAGTACAATTCGTTTAAAGGAAACGCCTGGTATCGCAGGTTTTTTTCGACTACTACCAGAAGGCTCATCTAAGGCCTGTTCCCGAACCTTGGCTAATACCGCAGTTCCAAGCATCACGAGAATACAAATATACACCCAGGCGATGGAATCTCCTCTCGCACGCCACAAGTAGTTCCAATACGGGGACTTTTCACACCAAAGGCGAATGCCAAGTGTTCCTACGTGGTCAGTACAAGAGGGACTGTGGTATACGCTTTCGATGTGTGGTAGCTGGAGTACAGGAATGCACGGTAGTCACGTCCTGATTCTGGGCGATAGGGGACGTTACATTCTATAACAATGAAAGACGACCTTTCCAAGCTGACGAAACGGCATCTAAGTCACCTGCTCTACTGTAGAGAGTCCAGATCTCTCTGGGTGCAACGTCAAGGCCCGGCTCCCCAGCTGGTAGACCTAAGCGTAGTGCGGATTCACGCAGGCCTCGCATGCTTCTCTCTCATGAACAGTCCAGATTGTAGGAGAGTCACAGTCCTGCGACTGGGCTGTCCATCAACTTCCGCAATTCAACCCGAAAATCGGTCCAATAGGTGCACAGAGCCTTACTGGAAAGGACCCAGAGGAAGTACCTTTAGTCGTAAAACTTTTCGAGCATCCAAGCCCAATATTGTGAGTCCAGGCCCCTCGGGCGGTGTTATAGGGACGAAACAATGCGCTGAAGGAGTCACAGGCTTCTGATAAATGCTTGACTCTGACGCTGCTGTCAATTTAAACCCCTTTTTTCATTGTCATGAGTGAAATCATCCCGGTCGATCAGGGCAGCTGCTTGAGCGATCCCAGCAGACTCGGCGAAGAAATTTGCCACCAGGGTCAGGTCGCTGCCGGCATACCCTAAGTACTCAAAAATTAAGTATTACATACGTTCCGAAGATTGAGCTTGTCTTTCTTGAACGTGCTCTGAGCCGAGTATGAATCTGAGATTTTACTCAACCCATTACCTAAACTCTGAATGTATGTCAGAAATGTCGCCGTCGGCTAATAGTTAAGTACAAGTCAGCCTGTGCGAGCCTGCGGTACACGCTCAAACTAAGTCAGGCGAAGGCTTGCTTTGCCAGGGGATATACGACATATTAGGGCCGCTGATCTCCCGAATGATATCCCGGGGTCGATGCAGACAATTAACCCGGCAACGTGGTTGCAGCCCTACGACTTGGTCGCCTGTGCTGAAACTTGGGGCCCAGAGCGGCATCCCTCCGGGAGGGAATCCCCAGCTCTATTACGTTCTACCCGGTCGCTTGCTCTGTGTTACCTTCGAAGGCGAGAGGAGTCAAGCAGTGTTGTCGCGAGTTTCCCTATGCCGAAGAAAGATATATCGTACACTTTGTCCTTCGATGTCCGGGTAAGTCAGTTCGGTTGCACTTAGATCTACCATGTACAGTTAGACAGCAACGACTAAATTAAAAAGCTGCCGCTTGCTTGATGCTCAAGAAGGACAAAAACTAGCTGCCTCGAAGTCGTCACGGGTTAAGAAGTCCGATTAATCTATATGGGAGAAACCGGCGTGACTTCGGAGCCAAGGGGCCGGTCGGCCCACCGTCCTTTTGATGTGTTACGCTGCCTAATTACATCCAGATCTGACACACAATCAATTATGTCCGGGGATCAGCCCCCGATAAGTACGTAGGTATTACGGTTAAACACTAACAACCTGGACCCCTTGGCTCGGATTAGCAAGGGTCGCTGGCACTCCTCACTCTAACCTCCTGACAGCGAGGAGTCCCACTCGGCCTCAGAAAGTTCTTGACCCATGGCAGTTCGTACTTACGCAGTCGCCATGAATACAGTGTAACCATAGACGCAACGTAACCACCCTGTATTGGTGCGCGATACCGCACACAATAACTCTCTTATTATCCCCAACATGTATGCTATCCTGCTCACCAAGTCAGTATTAGTTCACCGAAGCCGTATTTACAATACTTCTTCAGTCCAGCCTTCTCGGACCTGGGGCCCCTAGGTCACCTCTTTTGAACCGCACGACTTTCAGCATACGAGGAGAAAGGGCGCGGGCGCACGTACGCCAGAGAGCCATGGTGTTTACGAACAACCACACCAATGCGGCAAACAGGTTCTCTAACGAAGAGAACCAAGAATAAGAGTTGGCGCGGACGCTATGAGCCGTCTTCAAGGTCCTCTCAGGCATTTTAAGCACCTCGATATACAAGCACATGCGTTTCCGTGTTTACATCCGGGACTATAGGCCTCACTCGCCGCGCATTTACGTCTATGTTCGGTGCATCTTAGCCTGGTTACCATGTTTAACTGTATTCATCCGGGCAGGTCTGAACGACCGGGAAGAAGATGTCAGCTGGAGTTCCCGGAGAATATGGTCACTAAAGAAAGCAACGTGTCAGAGTCTTGTACTCAAGTTCTGAATTATACGCTGGGTTCTGTACTAATCCGGATTTCTAACACGGAAGTTGGAGAAAGCGCTAAATACACCCGACACATTCAACTGACAAGAACCCTTACGGCCTATAGGACGCTGCGCAAGCTTACTAGAAAGAAGTCTTACGCCCTTAACCCCTAATTGAAGCATGCTCAGACGGCCGGGGTCTTAACCTTCCAAGTGCCAAGCTAGCTTGTGGCGTGCCGAGCAAGAGGAGCTCTTAGAACCCCAGTATTCAATGTCAACCATTGAGCACAAAGAACGTTACAGGTATGTATGGGACACGTTACTTAACTTATTTTGCCGAGAGGAACCCCTGTCCACTCAGCTGTAATTTCGCGAAGGCACGAGTTTTTGGCCCCCGAGTTCCCAAGTTCAGACTAAAATTGACCTCAATAGGACAGTCGGGTACTATTCATAGCATCTCCTACATCATTAGGGTTTCAACATAAAACGACGGACGCGTCGAGTGCCAAGCACACGCTCGTTCTATACCGCGGTATTGCTGTCTTATGCGTTGTACGACCACACTTATAAATTCACTCTCACATATATCAAGACGTTATCTTGTAGAAAACTTCCCGGTTATCCTGCGCTCAGAGCACCCAGCTTCAGATGCGGACGTTTCGGACTACAGTCTAGAGCCAACCTGCTCCCCACGGCACCCCGATAAAATGACCTTAATTGACGCTTGAAGGATCTCTGCGATGACCTCGAATATGGCTCACGGATAACTTTACAATAGCTGCAGCGCGCGCAATCAGTGAATTCGAGCAAAACGTTCCTTGCTATTACCTGGTGCTACTGAGATTGTCGAGAGCGAGTTGTTTCCCCATTATTGCGCGTAATGACTAATTCAGCTCCACGCCTTATGTACGATTACCTAGTCGTTGATTCGGGGAGTCGGCCAATTGGCATAGTAGTTTTAAGACGAGGCGGCTGATTTTTACGGAAGGCGCTTAAAGGAAATTCTATAAGAAAAAGATGTTCTTAATTGCGACCTTCCCTCCAAGGCGCGGACTGATTAACCGAGGCTAGGATGTTGCTATAGCACTGTTGTTCAACAATGGAGCCTACCCCTTCGGCACATTTCGCCCTGCATCGAAAGAGGTCTAACATCCGATACGTACTGACATACTTCTTCAGTTATCTGGGACTATTTAGGATCGTGTAGCTGCTCCTTGAACGCTACACTTACGTGTCAGCCGGTTGGCTCTGCAGCCTGTGAGTCAGCCTTCGGTGTCTGGCCTCGTAAACCCAGCAGACCCCATGCAAGACCATCCGCTTGCGACTGCGGTCCTAATCCGTCCGGATTGACCCTCGGTTCAGTAGCGTCCTAGTTGGTACGGCGCTCCGTCGCGGCCCCTAGAGTTCCCCTGAACATGGGGCGCGGAGACCTTATTATAATAACATGCCGAGTTATACGTGTAGGGCGGCTATACCTACACCAGTCATGCCAAGCCTCACTTTGTGAACCCCACGCCCCACTGCCGAGTGGAGCCCTTCAAAGAGTAGGAAGCGGAATACGTTCTTTCGTGCTATAGAATTGCCCATCGTCGCGCACCCAACCCCTAACTAATCTATACCGTAGAAAGACCCTAAATAGTGGTTAAGGTCATTCGCACCCAGGGCCCACTCGTCCTGTCGTCTTAAAGTGTAGAATAAAACGACTGAGACTCCAGTGAGGCACTTTAATTTGTTCCAGTCATAAAGGAGCACAAAGCGTATACCTTTTATCCGCGCTTGGGTAATTGCAAACGCCACCGCTCGCCCCTTCTCGCCTGCGGTACCAGCCCAGACCCTTCATATGCAAAGTTGCCATGTTGTATGGGAAACGTGACCATGCCACGGCTCCTCCAACCGCGCTCGGTGTGCTTATCCGAAGAGGCTCCCCGGACTAACCGCAGCGTGCGAAGGAGCATATTTGTCCCGGACCAACGAACACTT
		</sequence>
    <sequence><taxon idref="Location_0_2_0|46.38410135636048"/>
			ATACATCCAGGGTGATCAGTCTTCTAACTAAAAAGTGCATTTTATGGGCAGCACAGAAGCAGAGTTTAAGTCACTTAAATACCGGTATACTGGCTTACAGCCCTCCCCCAGCCCGTTATAGGTGAAAGAAGATGGGCGGACCCCTAGTCCATGCTATATGAGCGAGAGTTCTTGCTTATCAAAAGACTACGGCTCCTATGCCAGACTAGGAATTCTGGCAGGGAACGACATCCGGGGTCGCATTTAATACTGTTGGTAACCCTGATCCGGCTGGAAATGCAGCCTCTCGAGTAGGCCACATCGGAGCATCGGTCCAACAGAGAGAGCATATCCGGTATTGCACGTGAATTGGACATCACTGTGCCCTTGCGTGTGGAGCAACTTTGGTATTGACTTGCGTCGTCGATGTGAGGCACGGTCATTATTCGATGCGCCCCGGTAAAGCATCTCGAACTCGGGAAAGGTTGAACGTTCAAGGCTCATCAAATGCAATCAAAATAGCTATTAGGCGGGGAAAATGTTACGCGGTACTGTGTAGCAGTGGTACTGCTAGAATAAGATCACGAAGGTGCTGACTATAGCGGGCCGGACGTTGCACTCGTCGTTTATCGTAGGCCTTTAACATGGGATAGTCAACTACCGGCCTGCCGAGTTAGGATCCTCAACCCCTCCTTAGACTAATACTGGGCTATAGTGGTGGTTAATGGAACATTAGGCACTCATAAAACTGTAACATAACATCCGTCTCGCACACAACACTCACCACATAGCGGGCCTCCCCGCGCTCTAAGTGCGGCGTCGATACGCGAGGCTTGGCGTTAGCACAACAACCAAGGTGGTGACTTAGGCAAAGACACCGGACATGGACGATTGGTGAGAAAGGTGATGGCACCCTGATTCGTGACATTAAAGCTAACAACGGCGTCCCATCACAACCCGCGCTGTTCGGCTGTGTGTGGTCTGCCTCCGAGTTGTCTAAGAGGACTGACTAGGACATTCTTAGAGCAGATCGGTGTATGACCTTACAATCACATTTTCTATGCGGAGCCCGCCTGCGGCCACGCTGGTAGTACCATATGTCTGATTAGGCTAAAAATCGCGAAGCGCGCCGGTAACTCGCCTTTACACCCAAGAATTTGGACCCGATACTGATTTACTCAGTTCGCGACCGGAGGAAAGTCTTAATCATGGTAATACCTCGGGATTGAGTCATATGTGGAAAGCAGCCACGTATGCTTCAAGGGTTCATGTCTATATCTGTCCTCTTAGACCACAGTTCTAGGATTGTTAAGCCAGTGAAATAGATAGTCGTTCGAGTGAAGTGCCCATCGTGTCGCCACAATCAGATATACCCCTGTCGAATGTCACGTAGCCAACCGCGGGACTAAAGGACATGTTCGACCCGAAGAGACACCGTGAATCGTATTCTATCCGGATCTTCAGGATCGTCCGACAACCTCCGCTGGTGTCCCTTTGATCTGCATAGTCAAGGATAGTACTTGATGAGTGAGGACCATTCCCCAATGGTAACTACGTACGTCTATTCACTTCAGTGGTAAGAAAAGCAAGCGCTGAGATACTAATAACTCGCATAACCCCGTAACTTTCCCTCCTGGGTTGGCGGCTAACGATGAGGCTTAAACTAGTGAGTGAAGGGTGTATCCTCTGGGCCAGTACCGACGTGTCCTGATCGACGAACGGGTTCCCGCCACGCCCCGGCATTAGGCAACCGGATACTACTGCATCGCTGTGTAGACAGGAGAGTGTGAAAGAACCAACTCGCGTTCTTCAACTGTATATCCCCTCCGAAGCTGTGGATCACCTACCAGTCCCCTGGGCGCCCCACGCGCAAGCAACCCCAAATCCGTAGAGAACACGCGTGATTGTACAGGGATAGGTATGGCTCGCACCCCGATGTATTAATCTCCCCTATGGGAGGGGGGCTCTGCCGTGAATCGGGGCGATTGGTTCGTATCGTTGTCTTGTAATTGAGCTAAGTTTGGTCAGTCAAGAGCGTCCTGGGTGTGGGGGGTTACTTGGTAGCGCGAGTTTTTTGCAGCGGGAGGCTCCCAATGTAAGATCCCAACCCGACGTGGCGGTCTTCTTAGCATTACCGTAACCGATTATCGACTTGGACGGGGGTTGTACTTCTAGGCCTAGGTCTCCAGTTCATACCGTAAGCTGATCGCATACTTTCAGTCCTAGCTGCCGTCTAGTAATTTTATCGATTGTTACAGTCTCGGTGTTCAGCGTGCGCCTCTTACACATGATACTACATGGTCCGACTGGGTTGTAGTTGCCGACGAATTGCCGACCAATAGTTGGCGACATGTGGCTAGGCGCGTAAAGTGAAGACTTCGCCCGCGCCCTTTATGGGCACATTGGGCGCTTTGTCCTCACACAATGGTGCTAGCGCGGTCTCTTAATTATGATAGGCACTATAACGTGGGAGGACTATTGGCCACACCTTACTGCCTACTCGTATATGCCGCGTACCTAGAGTCTGATAGTATTTTTAGTCACTACATAGTTTCGCGACATTTTGTGAGCCAGATGTTGGATTTGGACTTAGATTGATCCTTTGAGGACTGTTCTGAGCTGAACCGGTGCCTTACCTGTTGCGTAGGCGGCTGAGGTCCGCCATGACATATCGTTTTGCGTATATGTGGGCATCAGTCTTAAGTTAAATCTTGGTTATTCATGGACAGTGGCGACCAGGATACACGAATATAATGAATGAGCACCCTCCATACCGATTAGCCTCCGTGCACAGACCTGGGTATACCGACAGAAAACCTGAGTTGAGAGTCATAGTATGCTCAAAGAACCATTTAATCAGATATTTAGACGGTTGTGGGTGTTAAGAGGCGGACAATCAACTGCTTTATTCAACGTATTGGGTCCAACGGAGATGGTCAGCCAGTACATGTACATAGTTCTATGACCGTCTCAGGTATGTGTGGGGAATCTCTAAGTTACGATGACGTACTAGCACTAGTGTGGGTATGATTATCCACGGTCCCCTTAAAGTACGCCCAAATAGTAGCATTCCTGCTTGAACATATCGATCGCAGATCCTTGAGGGCTACTCCTGCCATGTTTGGGATGATGTGAACAACGGTAAGAACTGCCTGCCGCAATTTCGCCCCTCAGCTGCCGTGATGTCTAGTCCAGGGTTTAGGTAATCAGGCCGCTCCATACTGATTCAGTCGCGACTATTTAGTTCATTCTGTTGCCCTGGAACGGGCCAAGTCCCCGGTTCTGAACCTGTCCTATTGTAGTTTGCAGTGACTACATACCCCGTAAGCCGGGTCGGGTCGAGAATAAACGGACAAGAACCATTTAAAATGCACGGGGGGTTAGGGGCCTTCCCCGGGGATCCTTCGCTACCGGACCTCGGACGCCCTCCTGGTAATGGGCTGCCACTGGGCGAGACGCGATTATATCTGGCCGGCCTGTTGGTTGCTGTCCTGACGTGCCGTCTTATTTCCGGTTAGTAAGCGATACGAATTGGGTACTAGCGGCCTTAAGACACGCGATCACTAGGATGTTACATTAGCTTTCCTCTCGGCCAACTGAGCGTAAATATGTGTCACCGGACGTGGGTCTTGTCTGGAGGATTGAAGTTTCCATTTGGTGCAGACCAATCACTAGGCGGGAAATTAATCTGCAAATCCATAACCTCTATGCGTAACTATTAGACTAATTTAGATGGGCTCAGCACAAACCTAGTTTTCTCGTAAGAAGAACTCGCGACAAGACCCGGTCTCTCACGGCGACTTACGGAAACGGTTACGCGCAATTGGTTGTATCTAGGGTCCGCGAGGCATGGGAATACCACACAAAGGATGTCGTTTCGGGTAGGTGTGTTGAGGTGGGCAAGTATCGGCTGTATCGATGTTAAAACTGAAACAGAAGTATTAGGCGTGGAAGACAAGAACTTAAAGATTATCAATATTGTCTCGGTTTAGCTAAAGCTTTTTTCAGGGACCAATAGAAGCTCGCCATCCCGGTATTACGTCTCAAGAGTTGACCTTACTGGGTACTGATCCGAGACCTCACGGATTCGTCCTGCTATAATGGAAATGGAACGCAGGAACGGACACACCCCCGGTGACTATCTATGAGATTTCACCGCGGGGCGTGACTATGGAATTTGCGGTCCAATCAGTTGTGAACAAGTCCACTCAGATAACGGTGTGTGCAGAACCTCTTTCCGAGAGGTTCACCTAGGGGCGTCGCTGATAAATGTCGGGGCGATTGGGCCGAGTCAGCCATTAGACATAGGGTTACCCACGGCGGTTACCCCCTGCGGGAGTCAGTCGTTAGACCAATCCAGCGTTCACATGCCAATGCTGAACGCTTCCTTAATGGACTTCTATTCTCGTGTTGACGCGCCCTCGATCGGATAAGCTAAAGGTGAGATCCGCTATATACCATACATCTTTAGACGGTTATAATCCGCTCTATGCCTCAAGGCCTAGGTATGTACTCTGAGGACTCCGTACTTTGATCTTCCCAGACCAGGACGGCCGCCTAGTCGAGTTCGGCTCACTAAGACTAGTTGTCCGGATCGTACTGTTGCGTCCATGGGAGTCAACGGTCTACCCCGTCTGACGAACATATCGCAATCATCTGGATTTGTGTGGTCGGCCATCGTTCATGTCTTCTAAGATGGCGACACGTCTCTCAGATGTGAAAAAGGGCTTAAGTGCGGACGTGGCTTTTCTGTAGCATGGTACTGGCGCATGAACGACTTCAAAAACGATCGCCCCCCCCGGCTAAAACATCATCTGCTAGATGCGCTAGCACAGACGCGATTGCTAAATCGGCCTCTCTAGCTCGCAATCCAGTTGCCGATTCAGCTCTTGAGACCCGCCAGTGTCGGTCTTAGAGAGCCTGGATTATCGAAAGAATTCTCACCTACTAATACTTCCGTCTATATATGCCCAACCAGCTACGTTCTATGATTTCCTGATAGGTCCATGTAACTAACCATGCGTGCGCGTATGCACTCCATGCACTACAGTTTAGTCATGTAGGTTCATTCTAAGGCATTGGGACTAAATAGACGCCGTCCAAAGTCGCAGTGAGCCTGGCACTTAATTCGTCGGTATGTCCTCACGTTGAGGCCTGGCTAAAGATATTGAAGGTGGGCTAAGTCTGGTTATGAAAATTCGAGTGGCATCGTATAAACTATGAAGACACAATGATGATGTGCCTAACTCATTCCTTCCTAGATTTCGTGTACAGGGTGGACAGGACAGAGCGCACGTCGATTCCTGCTGTCTAAGTATAAGAGCTCTATTGCATAATGCGACAGCTATATAAACCGGTGCGCAACACGCACACAGCGTACTATTTTGTAACCGACAAACATAACCCGCTACTGGGCAGGACCGACTGTGGGATAATTTAAGGTCTCGTGCGCGTAGTCCAGATGTGACGCACGTGGAAATCATGTGCCCTTCAGTGCGAATATATAATTGCTAGTAAACAGCTGATTTGCCATTTTGTGCCGTGTTGTACTGAATACAGGGCCTTGTGTGCACTAATTCGCTTGTACTATGTTAGACTCCTTAGTGGACAATGGCTGGCCGACCGGAGGAAACTAAGTCGGGGCCGTCCAAGCGGCTATCTCTCAGCACTGAGAGGCTTCGATACCTACCAAATCGAGTTGGTGGTCCATCAACCTATGGGTTATATCAAGCAGTGAGTATCAACTCGACATCCGCACAGAGTCTTACCCATTTGTCTATCTCCGCGGATAGACGTGCTAATGGAGTTGGATGCTATGCCAGGCCGTGGGCCGGATTATCACGTAGTAGGTACAGACTTTATTACGTATTCGACATAAGCCAGGGACGCCTTCATAAGCGGATGTGAATTACAGGTTATACCTCGGTGTACAGCACCCTTTATTTGAACATCAAAGAGCGGGTTTCTGGCTAGACTGTACTACTCGGGCGCTCGACTCGCTTCGGCGGCATGGGACTAAAGCGTCCAGTCACGCGAAGTTGGGCTGCGGCCGCTATAGATAGATTCTGCCTATAGTATCGGCTGGGGCTAATCGTGCATTCTAAAGAAAGGATCGTCCGTGGTATCGGAGCTGCACCGTACCATCGGTCGTGTGCCGCGTCTCCTGTACGCCTCTAGACGTCACCCCCATAAGCGTGAGGTCTAGCGCTTCACTTCCCTAAGCTCTGAGGGGCCCCAATTGGAGTGCCGCCATCATCATGAGCGGTACCTCTCCTCTGGACCCTTCCGCTGGAAACTTTAGCTACGTGAATGTCAAACGAATCGGAATGCACCGTAGACATCAATTGCCATTGTATGATGCTGTGAGCGCGACATGGCTCTGTCGGCCTGTTTGGTGCGGGCTTTGCAAGCGGGAAAATAATTGCACTCGTATAGCGCCACATCGTCCTCCGAAGGTGATCTTAGAAGCCCGATCCTACTTGGTGGAGTCGGGATTCTACATCGAAGTCGGTGTCAACAGAGGATCGACCGCTGATAGCGTGCCCTCGACTTACGAAATTACCTAGGTGTTAGCGGCTCCCGACCCAATACCATATAAGCTCGTTTACTGCTTTGTATCCCCTTTTGGTTCCTCTCCCAAGCGGTGCAAAGGGCTAATGCGAGGGGGAAGCCAGTGTCCGTACCAGACGACGTTTTAGACCCCAATTTTGTGAGATTTCTCGAATTAAGAATGGACGGAAATGAGCCACGCTATGTTGGCAGCCGGACTCCATCCCAGCTAAACCAAACATCACCTCGAATGGTTAGAGTACAGCTCACCTATCTGAGCTAGAGCTTTACCCGCTATGGGCATTATCCTAGGGACATGGCACCATAATGCGTGGCCCTCACCGTGACCTAAGCCAAATCGTGTAAGGTTCTAGGGCTGCCGCAAAAGAGCGAGGTAACTCTCCTCAATATCGGGTTTACATAATCGCGACGCTGGCCCTTCATAGTGATACGCCCTACCTAGGGTGGCTTTCCTCCTGTGTTAACCGCCAACTACCTTCCAGCGTCGCATCCTCCTGGGAAGCGGAAGCTTCAGATCCAGACCGGAATTCCATCGTTTATCTGTCGACTTGACTTTATCGTACCACAAAGGATACCCGGTAGTATATGTCGCACGTATGCTGACAGCGCTCAACCTATAGACGAGTCATGGACTACGAAAAAAGCGGTGCGATTATCGGAGTGCGTCTGCTGAGGCAAGGTTGGAGGCAGATTCTCGCTAGCCAACTGAGCGCTTTACCTGTCCTCTAATATCGAGCCCCGATGCCCAGCTTGATGGCTCCGAACGTTAGCAAAACCCGACACCGTGAGATCTGTTATTATAGAGCGTGCCGTGTGCCAGCTACGAGCCCGGTCGCATTTCAAGAGTTATGGACAAAGTCCCGTCGTTCGAGGGGTCGTACGGAATTCACAGAAGGCTGGGACCCTATGCGAGCTGCATTGGTCTGTCGAGCCCATCGAAAGCCACAACTGTCAAATTTTGCATCCTTCACATAGTCCCATAAATCTAATCATCGGATTCAAACCCGGGTCCTTATGGTGTTTACTGACCGGGACAAAAGAGTCGAGCTTAGATGAGATGAACCTGTCAGTGCATCTCCATTCAGACGTGATGGTTCACCTAGTGATCCAGAATTCACACTTACTAATTCATCCTGATCTGCTATCCCCCGGAAGCCTGGCTCCGGTATCTTGGCGACGTTAACATCCGAGCCCTCTTTGACCAGAGATGTCGGGAACTCGGTAACCTCGTTACACTAGACAACCGCCATACAATCTCCGGGCAGATCGGACGGTCGAGAAGTTATCAGTATCGGCAATAACCGACTAATCATCCAAGGAGGAGATCACCCAGAGCCTCATCCGATGAGTCCGGATCAACTAGAGGAAGTGCCCGCATCAGGCGGCCTGGCACTCTTTCCGAAGAGGCTCAGCCTGCGGAGACATGCTCCGGACCCCGTTGGCTCTATCAGTCTGATGTACGGATATTATGAAAGCTGTAACTTGCTGTCACACTAAACTGCGGCCTCGACCGCTAAGAGGCCAAGACGTTACCACAGCTTTGTCCTTCCGGAATGGTCAATCGCGGGCTACGTTCATGAGTCCAGCGTTCGGCGTCTGACACATTCGTTCCACATGGTTCGGAGCCAAAATACAGCTAGTTTCTCCGTCTAAATAGGTTAATAGTTGTGCATGTTCGTAACGTCAATTGCGAGCTCAACATCTATCCCACTTTGTCTGCGAGATCTTTACGCAAGACTATCGTCGGTCTGAATCCCCGAATCCTACATCTACAGTTGCACATCGCAGATGGATACGGCATTATCAGACTAAGAGTTGTAGGTCTACCGACACTTGTGTCTGACATCAGCATAAGTCTCTATTGGATCTTTGATAACGTGTCGGAAAACTTTGCAGTTGTGTGATATGATAACAATGTCAAAAGGTCGAGAAATCGAAAAAGTTACCGCCTGCACATGCATACAGAAGTCTCAGTGAGGCCTCATTCCTAACCCAAGGAGAACTTGGGCTGCGTAGCTGAACGTACCCGCCAGTGAATCGCTGTAAATGTAATGAAATCTTGATATAACATCTCCAATCTCATAGGGTACAGCAAGTAGGTTCTGGTCCACTCTCTCCGGAATAACCGGTAGGGCTTACATCAAATCCTTTACCTGCAGGTGGGGTGTGACGGAGCCACACGGACTATGACGGCATTAGTATACAAGACGCAGGAGGCCTAGCCTATACTTGACGAACAGCATTTATCAAGGTGGCCAAATAGGGAAACTCCGGACACATGACCCTAGGACGTTCCATTGGAGTAGGGCGAAGCAGGTAAGACCGGCTAACGTGTATTACGCTTTTTGTGGGTCTTGCCATCGAGGAGGGTTTCCAGTATTTGAACACTCGACGGGTACTAAACATCTAGGCTTTTGGTTCAATAATATTCGCCGTATCCCGGTTGAGGGCGACGACGCTCTTGCCGAAGGCGCCTTGAATCAACCCTGCCGTTACGAACTGGCTGCAAAAATTAGCAGTAGATGTTTCAATATAACAGCCAAAGCCGGAGCGGTCTCGTTCAATGGACACAAATCATTGCACGTCAGGAGGGAATGCGGGTCAGACGATTCACAATACGGCCGGTGGGGGTAATGTCGAACCACCTGTTGCCCCCTGATATATCTCTTGGGTAACGAAAGGAGAACCATATGCACGCACCGGTGCGTAAAAACATTTGCGCCAAGGCAATTCCAGCGGGATCGTAGCCCAGACCGGGACCGACAGGCTCCATCGTGGTTACCTGATAGGCTAGGTTAGCTCACAGGAGACCCACCACGCACACCCCAAGATACGTCCATTGCTTACAAGAATCCTCGACAAAATCTTCAGTAAATACCTTTCCATTTCAGAAATTTAGTGGGGGAAGATGTCCCCTCAAGATACGAGCAAAGCCTACTTAAACAGTAATCGATAGTCTATACGAACCACACGATACTGCCTTAGCAGTTAACATCGGCGTGCACCGGATCCTCCGGGAACCGAAAAACCTATGGACGTCAGTCCCGAGGATTTCAACGAGTACAATTCGTTTAAAGGAAACGCCTGGTATCGCAGGTTTTTTTTGACTACTACCAGAAGGCTCATCTAAGGCCTGTTCCCGAACCTTGGCTAATACCGCAGTTCCAAGCATCACGAGAATACAAATATACACCCAGGCGATGGAATCTCCTCACGCACGCCACAAGTAGTTCCAATACGGGGACTTTTCACACCAAAGGCGAATGCCAAGTGTTCCTACGTGGTCAGTACAAGAGGGACTGTGGTATACGCTTTCGATGTGTGGTAGCTGGAGTACAGGAATGCACGGTAGTCACGTCCTGATTCTGGGCGATAGGGGACGTTACATTCTATAACGATGAAAGACGACCTTTCCAAGCTGACGAAACGGCATCTAAGTCACCTGCTCTAATGTAGAGAGTCCAGATCTCTCTGGGTGCAACGTCAAGGCCCGGCTCCCCACCTGGTAGAGCTAAGCGTAGTGCGGATTCACGCAGGCCTCGCATGCTTCTCTCTCATGAACAGTCCAGATTGTAGGAGAGTCACAGTCCTGCGACTGGGCTGTCCATCAACTTCCGCAATTCAACCCGAAAATCGGTCCAATAGGTGCACAGAGCCTTACTGGAAAGGACTCAGAAGAAGTACCTTTAGTCGTAAAACTTTTCGAGCATCCAAGCCCAATATTGTGAGTCCAGGCCCCTCGGGCGGTGTTATAGGGACGAAACAATGCGCTGAAGGAGTCACAGGCTTCTGATAAATGCTTGACTCTGACGCTGCTGTCAATTTAAACCCCTTTTTTCATTGTCATGAGTGAAATCATCCCGGTCGATCAGGGCAGCTACTTGAGCGATCCCAGCAGACTCGGCGAAGAAATTTGCCACCAGGGTCAGGTCGCTGCCGGCATAGCCTAAGTACTCAAAAATTAAGTATTACATACGTTCCGAAGATTGAGCTTGTCTTTCTTGAACGTGCTCTGAGCCGAGTATGAATCTGAGATTTTACTCAACCCATTACCTAAACTCTGAATGTATGTCAGAAATGTCGCCGTCGGCTAATAGTTAAGTACAAGTCAGCCTGTGCGAGCCTGCGGTACACGCTCAAACTAAGTCAGGCGAAGGCTTGCTTTGCCAGGGGATATACGACATATTAGGGCCGCTGATCTCCCGAATGATATCCCGGGGTCGATGCAGACAATTAACCCGGCAACGTGGTTGCAGCCCTACGACTTGGTCGCCTGTGCTGAAACTTGGGGCCCAGAGCGGCATCCCTCCGGGAGGGAATCCCCAGCTCTATTACGTTCTACCCGGTCGCTTGCTCTGTGTTATCTTCGAAGGCGAGAGGAGTCAAGCAGTGTTGTCGCGAGTTTCCCTACGCCGAAGAAAGATATATCATACACTTTGTCCTTCGATGTCCGGGTAAGTCAGTTCGGTTGCACTTAGATCTACCATGTACAGTTAGACAGCAACGACTAAATTAAAAAGCTGCCGCTTGCTTGATGCTCAAGAAGGACAAAAACTAGCTGCCTCGAAGTCGTCACGGGTTAAGGAGTCCGATTAATCTATATGGGAGAAACCGGCGTAACTTCGGAGACAAGGGGCCGGTCGGCCCACCGTGCTTTTGATGTGTTACGCTGCCTAATTACATCCAGATCTGACACACAATCAATTATGTCCGGGGATCAGCCCCCGATAAGTACGTAGGTATTACGGTTAAACACTAACAACCTGGACCCCTTGGCTCGGATTAGCAAGGGTCGCTGGCACTCCTCACTCTAACCTCCTGACAGCGAGGAGTCCCACTCGGCCTCAGAAAGTTCTTGACCCATGGCAGTTCGTACTTACGCAGTCGCCATGAATACAGTGTAACCATAGACGCGACGTAACCACCCTGTATTGGTGCGCGATACCGCACACAATAACTCTCTTATTATCCCCAACATGTATGCTATCCTGCTCACCAAGTCAGTATAAGTTCACCGAAGCCGTATTTACAATACTTCTTCAGTCCAGCCTTCTCGGACCTGGGGCCCCTAGGTCACCTCTTTTGAACCGCACGACTTTCAGCATACGAGGAGAAAGGGCGCGGGCGCACGTACGCCAGAGAGCCATGGTGTTTACGAACAACCACACCAATGCGGCAAACAGGTTCTCTAACGAAGAGAACCAAGAATAAGAGTTGGCGCGGACGCTATGAGCCGTCTTCAAGGTCCTCTCAGGCATTTTAAGCACCTCGATATACAAGCACATGCGTTTCCGTGTTTACATCCGGGACTATATGCCTCACTCGCCGCGCGTTTACGTCTATGTTCGGTGCATCTTAACCTGGTTACCATGTTTAACTGTATTCATCCGGGCAGGTCTGAACGACCGGGAAGAAGTTGTCAGCTGGAGTTCCCGGAGAATATGGTCACTAAAGAAAGCAACGTGTCAGAGTCTTGTACTCAAGTTCTGAATTATACGCTGGGTTCTGTACTAATCCGGATTTCTAACACGGAAGTTGGAGAAAGCGCTAAACACACACGACACATTCAACTGACAAGAACCCTTACGGCCTATAGGACGCTGCGCAAGCTTACTAGAAAGAAGTCTTACGCCCTTAACCCCTAATTGAAGCATGCTCAGACGGCCGGGGTCTTAACCTTCCAAGTGCCAAGCTAGCTTGTGGCGTGCCGAGCAAGAGGAGCTCTTAGAACCCCAGTTTTCAATGTCAACCATTGAGCACAAAGAACGTTACAGGTATGTATGGGACACGTTACTTAACTTATTTTGCCGAGAGGAACCCCTGTCCACTCAGCTGTAATTTCGCGAAGGCACGAGTTTTTGGCCCCCGAGTTCCCAAGTTCAGACTAAAATTGACCTCAATAGGACAGTCGGGTACTATTCATAGCACCTCCTACATCATTAGGGTTTCAACATAAAACGACGGACGCGTCGAGTGCCAAGCACACGCTCGTTCTATACCGCGGTATTGCTGTCCTATGCGTTGTACGACCACACTTATAAATTCACTCTCACATATATCAAGACGTTATCTTGTAGAAAACTTCCCGGTTATCCTGCGCTCAGAGCACCCAGCTTCAGATGCGGACGTTTCGGACTACAGTCTAGAGCCAACCTGCTCCCCACGGCACCCCGATAAAATGACCTTAATTGATGCTTGAAGGATCTCTGCGATGACCTCGAATATGGCTCACGGATAACTCTACAATAGCTGCAGCGCGCGCAATCAGTGAATTCGAGCAAAACGTTCCTTGCTATTACCTAGTGCTACTGAGATTGTCGAGAGCGAGTTGTTTCCCCATTATTGCGCGTAATGACTAATTCAGCTCCACGCCTTATGTACGATTACCTAGTCGTTGATTCGGGGAGTCGGCCAATTGGCATAGTAGTTTTAAGACGAGGCGGCTGATTTTTACGGAAGGCGCTTAAAGGAAATTCTATAAGAAAAAGATGTTCTTAATTGCGACCTTCCCTCCAAGGCGCGGACTGATTAACCGAGGCTAGGATGTTGCTATAGCACTGTTGTTCAACAATGGAGCCTACCCCTTCGGCACATTTCGCCCTGCATCGAAAGAGGTCTAACATCCGATACGTACTGACATACTTCTTCAGTTATCTGGGACTATTTAGGATCGTGTAGCTGCTCCTTGAACGCTACACTTACGTGTCAGCCGGTTGGCTCTGCAGCCTGTGAGTCAGCCTTCGGTGTCTGGCCTCGTAAACCCAGCAGACCCCATGCCAGACCATCCGCTTGCGACTGCGGTCCTAATCCGTCCGGATTGACCCTCGGTTCAGTAGCGTCCTAGTTGGTACGGCGCTCCGTCGCGGCCCCTAGAGTTCCCCTGAACATGGGGCGCGGAGACCTTATTATAATAACATGCCGAGTTATACGTGTAGGGCGGCTATACCTACACCAGTCATCCCAAGCCTCACTTTGTGAACCCCACGCCCCACTGCCGAGTGGAGCCCTTCAAAGAGTAGGAAGCGGAATACGTTCTTTCGTGCTATAGGATTGCCCATCGTCGCGCACCCAACCCCTAACTAATCTATACCGTAGAAAGACCCTAAATAGTGGTTAAGGTCATTCGCACCCAGGGCCCACTCGTCCTGTCGTCTTAAAGTGTAGAATAAAACGACTGAGACTCCAGTGAGGCACTTTAATTTGTTCCAGTGATAAAGGAGCACAAAGCGTATACCTTTTATCCGCGCTTGGGTAATTGCAAACGCCACCGCTCGCCCCTTCTCGCCTGCGGTACCAGCCTAGACCCTTCATATGCAAAGTTGCCATGTTGTATGGGAAACGTGACCATGCCACGGCTCCTCCAACCGCGCTCGGTGTGCTTATCCGAAGAGGCTCCCCGGACTAACCGCAGCGTGCGAAGGAGCATATTTGTCCCGGACCAACGAACACTT
		</sequence>
    <sequence><taxon idref="Location_0_4_1|49.80697744695302"/>
			ATACATCTAGGGTGATCAGTCTTCTAACTAAAAAGTGCATTTCATGGGCAGCACAGAAGAAGAGTTTAAGTCACTTAAATACCGGTATACTGGCTTACAGCCCTCCCCCAGCCCGTTATAGGTGAAAGAAGATGGGCGGACCCCTAGTCCATGCTATATGAGCGAGAGTTCTTGCTTATCAAAAGACTACGGCTCCTATGCCAGACTAGGAATTCTGGCAGGGAACGACATCCGGGGTCGCATTTAATACTGTTGGTAACCCTGATCCGGTTGGAAATGCAGCCTCTCGAGTAGGCCACATCGGAGCATCGGTCCAACAGAGAGAGCATATCCGGTATTGCACGTGAATTGGACATCACTGTGCCCTTGCGTGGGGAGCAACTTTGGTATTGACTTGCGTCGTCGATGTGACGCACGGTCATTATTCGATGCGCCCCGGTAAAGCATCTCGAACTCGGGAAAGGTTGAACGTTCAAGGCTCATCAAATGCAATCAAAATAGCTATTAGGCGGGGAAAATGTTACGCGGTACTGTGTAGCAGTGGTACTGCTAGAATAAGATCACGAAGGTGCTGACTATAGCGGGCCGGATGTTGCACTCGTCATTTATCGTAGGCCTTTAACATGGGATAGTCAACTACCGGCCTGCCGAGTTAGGATCCTCAATCCCTCCTTAGACTAATACTGGGCTATAGTGGTGGTTAATGGAACATTAGGCACTCATAAAACTGTAACATAACATCCGTCTCGCACACAACACTCACCACATAGCGGGCCTCCCCGCGCTCTAAGTGCGGCGTCGATACGCGAGGCTTGGCGTTAGCATAACAACCAAGGTGGTGACTTAGGCAAAGACACCGGACATGGACGATTGGTGAGAAAGGTGATGGCACCCTGATTCGTGACATCAAAGCTAACAACGGCGTACCATCGCAACCCGCGCTGTTCGGCTGTGTGTGGTCTGCCTCCGAGTTGTCTAAGAGGACTGACTAGGACATTCTTAGAGCAGATCGGTGTATGACCTTACAATCACATTTTTTATGCGGAGCCCGCCTGCGGCCACGCTGGTAGTACCATATGTCTGATTAGGCTAAAAATCGCGAAGCGCGCCGGTAACTCGCCTTTACACCCAAGAATTTGGACCCGATACTGATTTACTCAGTTCGCGACCGGAGGAAAGTCTTAATCATGGTAATACCTCGGGATTGAGTCATATGTGGAAAGCAGCCACGTACGCTTCAAGGGTTCAAGTCTACATCTGTCCTCTTAGGCCACAGTTCTAGGATTGTTAAGCCAGTGAAATAGATAGTCGTTCGAGTGAAGTGCCCATCGTGTCGCCACAATCAGATATACCCCTGTCGAATGTCACGTAGCCAACCGCGGGACTAAAGGACATGTGCGACCCGAAGAGACACCGTGAATCGTATTCTATCCGGATCTTCAGGATCGTCCGACAACCTCCGCTGGTGTCCCTTTGATCTGCATAGTCAAGGATAATAATTGATGAGTGAGGACCATTCCCCAATGGTAACTACGTACGTCTATTCACTTCAGTGGTAAGAAAAGCAAGCGCTGAGATACTAATAACTCGCATAACCCTGTAACTTTCCCTCCTGGGTTGGCGGCTAACGATGAGGCTTAAACTAGTGAGTGAAGGGTGTATCCTCTGGGCCAGTACCGACATGTCCTGATCGACGAACGGGTTCCCGCCACGCCTCGGCATTAGGCAACCGGATACTACTGCATCGCTGTGTAGACAGGAGAGTGTGAAAGAACCAACTCGCGTTCTTCAACTGTATATCCCCTCCGAAGCTGTGGATCACCTACCAGTCCCCTGGGCGCCCCACGCGCAAGCAACCCCAAATCCGTAGAGAACACGCGTGATTGTACAGGGATAGGTATGGCTCGCACCCCGATGTATTAATCTCCCCTATGGGAGGGGGGCTCTGCCGTGAATCGGGGCGATTGGTTCGTATCGTTGTCTTGTAATTGAGCTAAGTTTGGTCAGTCAAGAGCGTCCTGGGTGTGGGGGGTTACTTGGTAGTGCGAGTTTTTTGCAGCGGGAGGCTCCCAATGTAAGATCCCAACCCGACGTGGCGGTCTTCTTAGCATTACCGTAACCGATTATCGACTTGGACGGGGGTTGTACTTCTAGGCCTAGGTCTCCAGTTCATACCGTAAGCTGATCGCATACTTTCAGTCCTAGCTGCCGTCTAGTAATTTTATCGTTTGTTACAGTCTCGGTGTTCAGCGTGCGCATCTTAGACATGATACTACATAGTCCGACTGGGTTGTAGTTGCCGACGAATTGCCGACCAATAGTTGGCGACATGTGTCTAGGCGTGTAAAGTGGAGACTTCGCCCGCGCCCTTTACGGGCACATTGGGCGCTTTGTCCTCACACAATGGTGCTAGCGCGGTCTCTTAATTATGATAGGCACTATAACGTGGGAGGACTAATGGCCACACCTTACTGCCTACTCGTATATGCCGCGTACCTAGAGTCTGAGAGTATTTTTAGTCACTACATAGTTTCGCGACATTTTGTGAGCCAGATGTTGGATTTGGACTTAGATTGATCCTTTGAGGACTGTTCTGAGCTGAACCGGTGCCTTACCTGTTGCGTAGGCGGCTGAGGTCCGCCATGACATATCGTTTTGCGTATATGTGGCCATCAGTCTTAAGTTAAATCTTGGTTATTCATGGACAGTGGCGACCAGGATACACGAATATAATGAATGAGCACCCTCCATACCGATTAGCCTCCGTGCACAGACCTGGGTATACCGACAGAAAACCTGAGTTGAGAGTCATAGTATGCTCAAAGAACCATTTAATCAGATATTTAGACGTTTGTGGGTGTTAAGAGGCGGGCAATCAACTGCTTTATTCAACGTATTGGGTCCAACGGAGATGGTCAGCCAGTACATGTACATAGTTCTATGACCGTCTCAGGTATGTGTGGGGAATCTCTAAGTTACGATGACGTACTAGCACTAGTGTGGGTATGATTATCCACGGTCCCCTTAAAGTACGCCCAAATAGTAGCATTCCTGCTTGAACATATCGATCGCAGATCCTTGAGGGCTACTCCTGCCATGTTTGGGATGATGTGAACAACGGTAAGAACCGCCTGCAGCAATTTCGCCCCTCAGCTGCCGTGATGTCTAGTCCAGGGTTTAGGTAATCAGGCCGCTCCATACTGATTCAGTCGCGACTATTTAGTTCATTCTGTTGCCCTGGAACGGGCCGAGTCCCCGGTTCTGAACCTGTCCTATTGTAGTTTGCAGTGACTACATACCCCGTAAGCCGGGTCGGGTCGAGAATAAACGGACAAGAACCATTTAAAATGCACGGGGGGTTAGGGGCCTTCCCCGGGGATCCTTCGCTACCGGACCTCGGACGCCCTCCTGGTAATGGGCTGACACTGGGCGAGACGCGATTATATCTGGCCGGCCTGTAGGTTGCTGTCCTGACGTGCCGTCTTATTTCCGGTTAGTAAGCGACACGAATTGGGTACTAGCGGCCTTAAAACACGCTATCACTAGGATGTTACATTAGCTTTCCTCTCGGCCAACTGAGCGTAAATATGTGTCACCGGACGTGGGTCTTGTCTGGAGGATTGAAGTTTCCATTTGGTGCAGACCAATCACTAGGCGGGAAATTAATCTGCAAATCCATAACCTCTATGCGTAACTATTAGACTAATTTAGATGGGCTCAGCACGAACCTAGTTTGCTCGTAAGAAGAACTCGCGACGAGACCCGGTCTCTCACGGCGACTTACGGAAACGGTTACGCGCAATTGGTTGTATCTAGGGTCCGCGAGGCGTGGGAATACCACACAAAGGATGTCGTTTCGGGTAGGTGTGTTGAGGTGGGCAAGTATCGGCTGTATCGATGTTAAAACTGAAACAGAAGTATTAGGCGTAGAAGACAAGAACTTAAAGATTATCAATATTGTCTCGGTTTAGCTAAAGCTTTTTTCAGGGACCAATAGAAGCTCGCCATCCCGGTATTACGTCTCAAGAGTTGACCTTACTGGGTACTGATCCGAGACCTCACGGATTCGTCCTGCTATAATGGAAATGGAACGCAGGAACGGACACACCCCCGGTGACTATCTATGAGATTTCACCGCGGGGCGTGACTATGGAATTTGCGGTCCAATCAGTTGTGAACAAGTCCACTCAGATAACAGTGTGTGCAGAACCTCTTTCCGAGAGGTTCACCTAGGGGCGTCGCTGATAAATGTCGGGGCGATTGGGCCGAGTCAGCCATTAGACATAGGGTTACCCACGGCGGTTACCCCCTGCGGGAGTCAGTCGTTAGACCAATCCAGCGTTCACATGCCAATGCTGAACGCTTTCTTAATGGACTTCTATTCTCGTGTTGACGCGCCCTCGATCGGATAAGCTAAAGGTGAGATCCGCTATATACCATACATCTTTAGACGGTTATAATCCGCTCTATGCCTCAAGGCCTAGGTATGGACTCTGTGGACTCCGTACTCTGATCTTCCCAGACCAGGACGGCCGCCCAGTCGAGTTCGGCTCACTAAGACTAGTTGTCCGGATCGTACTGTTGCGTCCATGGGAGTCAACGGTCTACCCCGTCTGGCGAACATATCGCAATCATCTGGATTTGTGTGGTCGGCCATCGTTCATGTCTTCTAAGATGGCGACACGTCTCTCAGATGTGAAAAAGGGCTTAAGTGCGGGCGTGGCTTTTCTGTAGCATGGTACTGGCGCATGAACGACTTCAAAAACGATCGCCCCCCCCGGCTAAAACATCATCTGCTAGATGCGCTAGCACAGACGCGATTGCTAAATCGGCCTCTCTAGCTCGCAATCCAGTTGCCGATTCAGCTCTTGAGACCCGCCAATGTCGGTCTTAGAGAGCCTGGATTATCGAAAGAATTCTCACCTACTAATACTTCCGTCTATATATGCCCGACCAGCTACGTTCTATGATTTCCTGATAGGTCCATGTAACTAACCATGCGTGCGCGTATGCACCCCATGTACTACAGTTTAGTCATGTAGGTTAATTCTAAGGCATTGGGACTAAATAGACGCCGTCCAAAGTCGCAGTGAGTCTGGCACTTAATTCGTCGGTATGTCCTCACGTTGAGGCCTGGCTAAAGATATTGAAGGTGGGCTAAGTCTGGTTATGAAAATTCGAGTGGCATCGTATAAACTATGAAGACACAATGATGATGTGCCTTACTCATTCCTTCCTAGATTTCGTGCCCAGGGTGGACAGGACAGAGCGCACGTCGATTCCTGCTGTCTAAGTATAAGAGCTCTATTGCATAATGCGACAGCTATATAGACCGATGCGCAACACGCACACAGCGTACTATTTTGTAACCGACAAGCATAACCCGCTACTGGGCAGGACCGACTGTGGGATATTTTAAGGTCTCGTGCGCGTAGTCCAGATGTGACGCACGTGGGAATCATGTGCCCTTCAGTGCGAATATATAATTGCTAGTAAACAGCTGATTTGCCATTTTGTGCCGTGTTGTACTGAATACTGGGCCTTGTGTGCACTAATTCGCTTGTACTATGTTAGACTCCTTAGTGGACACTGGCTGGCCGACCGGAGGAAACTAAGTCGGGGCCGTCCAAGCGGCTATCTCTCAGCACTGAGAGGCTTCGATACCTACCAAATCGAGTTGGTAGTCCATCAACCTATGGGTTATATCAAGCAGTGAGTATCAACTCGACATCCGCACAGAGTCTTACCCATTTGTCCATCTCGGCGGATAGACGTGCTAATGGAGTTGGATGCTATGCCAGGCCGTGGGCCGGATTATCACGTAGTAGGTACAGACTTTATTACGTATCCGACATAAGCCAGGGACGCCTTCATAAGCGGATGTGAATTACAGGTTATACCTCGGTGTACAGCACCCTTTATTTGAACATCAAAGAGCGGGTTTCTGGCTAGACTGTACTACTCGGGCGCTCGACTCGCTTCGGCGGCATGGGACTAAAGCGTCCAGTCACGCGAAGTTGGGATGCGGCCGCTATAGATAGATTCTGCCTATAGTATCGGCTGGGGCTAATCGTGCATTCTAAATAACGGATCGTCCGTGGTATCGGAGCTGCACCGTACCATAGGTCGTGTGCCGCGTCTCCTGTACGCCTCTAGACGTCACCTCCATAAGCGTGAGGTCTAGCGCTTCACTTCCCTAAGCTCTGAGGGGCCCCAATTGGAGTGCCGCCATCATCATGAGCGGTACCTCTCCTCTGGACCCTTCCGCTGGAAACTTTAGCTACGTGAATGTCAAACGAATCGGAATGCACCGTAGACATCAATTGCCATTGTATGATGCTGTGAGCGCGACATGGCTCTGTCGGCCTGTTTGGTGCGGGTTTTGCAAGCGAGAAAATAATTGCACTCGTATAGCGCCACATCGTCCTCCGAAGGGGATCTTAGAAGCCCGATCCTACTTGGTGCAGTCGGGATTCTACATCGAAGTCGGTGTCAACAGAGGATCGACCGCTGATAGCGTGCCCTCGACTTACGAAATTACCTAGGTGTTAGCGCCTCCCGACCCAATACCATATAAGCTCGTTTACTGCTTTGTATCCCCTTTTGGTTCCTCTCCCAAGCGGTGCAAAGTGCTAATGCGAGGGGGAAGCCAGTGTCCGTACCAGACGACGTTTTAGACCCCAATTTTGTGAGATTTCTCGAATTAAGAATGGACGGAAATGAGCCACGCTATGTTGGCAGCCGGACTCCATCCCAGCTAAACCAAACATCACCTCGAATGGTTAGAGTACAGCTCACCTATCTGAGCTAGAGCTCTACCCGCTATGGGCATTATCCTAGGGACATGGCACCATAATGCGTGGCCCTCACCGTGACCTAAGCCAAATCGTGTAAGGTTCTAGGGCTGCCGCAAAAGAGCGAGGTAACTCTCCTCAATATCGGGTTTACATAATCGCGACGCTGGCCCTTCATAGTGATACGCCCTACCTAGGGTGGCTTTCCTCCTGTGTTAACCGCCAGCTACCTTCCAGCGTCGCATCCTCCTGGGAAGCGGAAGCTTCAGATCCAGACGGGAATTCCATCGTTTATCTGTCGACTTGACTTTATCGTACCACAAAGGATACCCGATAGTATATGTCGCACGTATGCTGACAGCGCTCAACCTATAGACGAGTCATGGACTACGAAAAAAGCGGTGCGATTATCGGGGTGCGTCTGCTGAGGCAAGGTTGGAGGCAGATTCTCGCTAGCCAACTGAGCGCTTCACCTGTCCTCTAATATCGAGCCCCGATGCCCAGCTTGATGGCTCCGAACGTTAGCAAAACCCGACACCGTGAGATCTGTTATTATAGAGCGTGCCGTGTGCCAGCTACGAGCCCGGTCGCATTTCAAGAGTTATGGACAAAGTCCCGTCGTTCGAGGGGTCGTACGAAATTCACAGTAGGCTGGGACCCTATGCGAGCTGCATTGGTCTGTCGAGCCCATCGAAAGCCACAACTGCCAAATTTTGCATCCTTCACATAGTCCCCTAAATCTAATCATCGGATTCAAACCTGGGTCCTTATGGTGTTTACTGGCCGGGACAAAAGAGTCGAGCTTAGATGAGATGAACCTGTCAGTGCATCTCCATTCAGACGTGATGGTTCACCTAGTGATCCAGAATTCACACTTACTAATTCATCCTGATCTGCTGTCCCCCGGAAGCCTGGCTCCGGTATCTTGGCGACGTTAACATCCGAGCCCTCTTTGACCAGAGATTTCGGGAACTCGGTAACCTGGTTACACTAGACAACCGCCATACAATCTCCGGGCAGATCGGACGGTCGAGAAATTATCAGTATCGGCAATAACCGACTAATCATCCAAGGAGGAGATCACCCAGAGCCTCATCCGATGAGTCCGGATCAACTAGAGGAAGTGCCCGCATCAGGCGGCCTGGCACTCTTTCCGGAGAGGCTCAGCCTGCGGAGACATGCTCCGGACCCCGTTGGCTCTATCAGTCTGATGTACGGATATTATGAAAGCTGTAACTTGCTGTCACACTAAACTGCGGCCTCGACCGCTAAGAGGCCAAGACGTTACCACAGCTTTGTCCTTCCGGAATGGTCAATCGCGGGCTACGTTCATGAGTCCAGCGTTCGGCGTCTGACACATTCGTTCCACATGGTTCGGAGCCAAAATACAGCTAGTTTCTCCGTCTAAATAAGTTAATAGTTGTGCATATTCGTAACGTCAATTGCGAGCTCAACATCTATCCCACTTTGTCTGCGAGATCTTTACGCAAGACTCCCGTCGGTCTGAATCCCCGAATCCTACATCTACAGTTGCACATCGCAGATGGATACGGCATTATCAGACTAAGAGTTGTAGGTCTACCGACACTTGTGTCTGACATCAGCATAAGTCTCTATTGAATATTTGATAACGTGTCGGAAAACTTCGCAGTTGTGTGATATGATAACAATGTCAAAAGGTCGAGAAATCGAAAAAGTTACCGCCTGCACATGCATACAGAAGTCTCAGTGAGGCCTCATTCCTAACCCAAGGAGAACTTGGGCTGCGTAGCTGAACGTACCCGCCAGTGAATCGCTGTAAATGTAATGAAATCTTGATATAACATCTCCAATCTCATAGGGTACAGCAAGTAGGTTCTGGTCCACTCTCTCCGGAATAACCTGCAGGGCTTGCATCAAATCCGTTACCTGCAGGTGGGGCGTGACGGAGCCACTCGGACTTTGACGGCATTAGTATACAAGACGCAGGAGGCCTAGCCTATACTTGACGAACAGCATTTACCAAGGTGGCCAAATAGGGAAACTCCGGACACATGACCCTAGGACGTTCCATTGGAGTAGGGCGAAGAAGGTAAGACCGGCTAACGTGTATTACGCTTTATGTGGGTCTTGCCATAGAGGAGGGTTTCCAGTACTTGAACACTCGACGGGTACTAAACATCTAGGCTTTTGGTTCAATAATATTCGCCGTATCCCGGTTGAGGGCGACGACGCTCTTGCCGAAGGCGCCTTGAATCAACCCTGCCGTTACGAACTGGCTGCAAAAATTAGCAGTAGATGTTTCAATATGACAGCCAAAGCCGGAGCGGTCTCGTTCAATGGACACAAATCATTGCTCGTCAGGAGGGAATGCGGGTCAGACGATTCACAATACGGCCGGTGGGGGTAATGTCGAACCACCTGTTGCCCCCTGATATATCTCTTGGGTAACGAAAGGAGAACCATATGCAGGCACCGGTGCGTAAAAACATTTGCGCCAAGGCAATTCCAGCGGGATCGTAGCCCAGACCGGGACCGACAGGCTCCATCGTGGTTACCTGATAGGCTAGGTTAGCTCACAGGAGACCCACCACGCACACCCCAAGATAAGTCCATTGCTTACAAGAATCTTCGACAAAATCTTCAGTAAATACCTTTCCATTTCAGAAATTTAGTGGGGGAAGATGTTCCCTCAAGATACGAGCAAAGCCTACTTAAACAGTAATCGATAGTCTATACGAACCACACGATACTGCCTTAGCAGTTAACATCGGCGTGCACCGGATCCTCCGGGAACCGAAAATCCTATGGACGTCAGTCCCGAGGATTTCAACGAGTACAATTCGTTTAAAGGAAACGCCTGGTATCGCAGGTTTTTTTTGACTACTACCAGAAGGCTCATCTAAGGCCTGTTCCCGAACCTTGGCTAATACCGGAGTTCCAAGCATCACGAGAATACAAATATACACCCAGGCGATGGAATCTCCTCACGCACGCCACAAGTAGTTCCAATACGGGGACTTTTCACACCAAAGGCGAATGCCAAGTGTTCCTACGTGGTCAGTACAAGAGGGACTGTGGTATACGCTTTCGATGTGTGGTAGCTGGAGTACAGGAATGCACGGTAGTCACGTCCTGATTCTGGGCGATAGGGGACGTTACATTCTATAACGATGAAAGACGACCTTTCCAAGCTGACGAAACGGCATCGAAGTCACCTGCTCTACTATAGAGAGTCCAGATCTCTCTGGGTGCAACGTCAAGGCCCGGCTCCCCACCTGGTAGAGCTAAGCGTAGTGCGGATTCACGCAGGCCTCGCATGCTTCTCTCTCATGAACAGTCCAGATTGTAGGAGAGTCACAGTCCTGCGACTGGGCTGTCCATCAACTTCCGCAATTCAACCCGAAAATCGGTCCAATAGGTGCACAGAGCCTTACTGGAAAGGACTCAGAGGAAGTACCTTTAGTCGTAAAACTTTTCGAGCATCCAAGCCCAATATTGTGAGTCCAGGCCCCTCGGGCGGTGTTATAGGGACGAAACAATGCGCTGAAGGAGTCACAGGCTTCTGATAAATGCTTGACTCTGACGCTGCTGTCAATTTAAATCCCTTTTTTCATTGTCATGAATGAAATCATCCCGGTCGATCAGGGCAGCTGCTTGAGCGATCCCAGCAGACTCGGCGAAGAAATTTGCCACCAGGGTCAGGTCGCTGCCGGCATACCCTAAGTACTCAAAAATTAAGTATTACATACGTTCCGAAGATTGAGCTTGTCTTTCTTGAACGTGCTCTGAGCCGAGTATGAATCTGAGATTTTACTCAACCCATTACCTAAACTCTGAATGTATGTCAGAAATGTCGCCGTCGGCTAATAGTTAAGTATAAGTCAGCCTGTGCGAGCCTGCGGTACACGCTCAAACTAAGTCAGGCGAAGGCTTGCTTTGCCAGGGGATATACGACATATTAGGGCCGCTGATCTCCCGAATGATATCCGGGGGTCGATGCAGACAATTAACCCGGCAACGTGGTTGCGGCCCTACGACTTGGTCACCTGTGCTGAAACTTGCGGCCCAGAGCGGCATCCCTCCGGGAGGGAATCCCCAGCTCTACTACGTTCTACCCGGTCGCTTGCTCTGTGTTACCTTCGAAGGCGAGAGGAGTCAAGCAGTGTTGTCGCGAGTTTCCCTACGCCGAAGAAGGATATATCATACACTTTGTCCTTCGATGTCCGGGTAAGTCAGTTCGGTTGCACTTAGATCTACCATGTACAGTTAGACAGCAACGACTAAATTAAAAAGCTGCCGCTTGCTTGATGCTCAATAAGGACAAAAACTAGCTGCCTCGTAGTCGTCACGGGTTAAGTAGTCCGATTAATCTATATGGGAGAAACCGGCGTAACTTCGGAGACAAGGGGCCGGTCGGCCGACCGTGCTTTTGATGTGTTACGCTGCCTAATCACATCCAGATCTGACACACAATCAATTATGTCCGGGGATCAGCCCCCGATAAGTACGTAGGTATTACGGTTAAACACTAACAACCTGGACCCCTTGGCTCGGATTAGCAAGGGTCGCTGGCACTCCTCACTCTAACCTCCTGACAGCGAGGAGTCCCACTCGGCCTCAGAAAGTTCTTGACCCATGGCAGTTCGTACTTACGCAGTCGCCATGAATACAGTGTAACCATAGACGCAACGTAACCCCCCTGTATTGGTGCGCGATACCGCACACAATAACTCTCTTATTATCCCCAACATGTATGCTATCCTGCTCACCAAGTCAGTATTAGTTCACCGAAGCCGTATTTACAATACTTCTTCAGTCCAGCCTTCTCGGACCTGGGGCCCCTAGGTCACCTCTTTTGGGCCGCACGACTTTCAGCATACGAGGAGAAAGGGCGCGGGCGCACGTATGCCAGAGAGCCATGGTGTTTACGAACAACCACACCAATGCGGCAAACAGGTTCTCTAACGAAGAGAACCAAGAATAAGAGTTGGCGCGGACGCTATGAGCCGTCTTCAAGGTCCTCTCAGGCATTTTAAGCACCTCGATATACAAGCACATGCGTTTCCGTGTTTACATCCGGGACTATAGGCCTCACTCGCCGCGCGTTTACGTCTATGTTCGGTGCATCTTAACCTGGTTACCATGTTTAACTGTATTCATCCGGGCAGGTCTGAACGACCGGGAAGAAGATGTCAGCTGGAGTTCCCGGAGAATATGGTCACTAAAGAGAGCAACGTGTCAGAGTCTTGTACTCAAGTTCTGAATTATACGCTGGGTTCTGTACTAATCCGGATTTCTAACACGGAAGTTGGGGAAAGCGCTAAATACACACGACACATTCAACTGACAAGAACCCTTACGGCCTATAGGACGCTGCGCAAGCTTACTAGAAAGAAGTCTTACGCCCTTAACCCCTAATTGAAGCATGCTCAGACGGCCGGGGTCTTAACCTTCCAAGTGCCAAGCTAGCTTGTGGCGTGCCGAGCAAGAGGAGCTCTTAGAACCCCAGTATTCAATGTCAACTATTGAGCACAAAGAACGTTACAGGTATGTATGGGACACGTTACTTAACTTATTTTGCCGAGAGGAACCCCTGTCCACTCAGCTGTAATTTCGCGAAGGCACGAGTTTTTGGCCCCCGAGTTCCCAAGTTCAGACTAAAATTGACCTCAATAGGACAGTCGGGTACTATTCATAGCATCTCCTACATCATTAGGGTTTCAACATAAAACGACGGACGCGTCGAGTGCCAAGCACACGCTCGTTCTATACCGCGGTATTGCTGTCCTATGCGTTGTACGACCACACTTATAAATTCACTCTCACATATATCAAGACGTTATCTTGTAGAAAACTTCCCGGTTATCCTGCGCTCAGAGCACCCAGCTTCAGATGCGGACGTTTCGGACTACAGTCTAGAGCCAACCTGCTCCCCACGGCACCCCGATAAAATGACCGTAATTGACGCTTGAAGGATCTCTGCGATGACCTCGAATATGGCTCACGGATAACTCTACAATAGCTGCAGCGCGCGCAATCAGTGAATTCGAGCAAAACCTTCCTTGCTATTACCTGGTGCTACTGAGATTGTCGAGAGCGAGTTGTTTCCCCATTACTGCGCGTAATGACTAATTCAGCTCCACGCCTTATGTACGATTACCTAGTCGTTGATTCGGGGAGTCGGCCAATTGGCATAGTAGTTTTAAGACGAGGCGGCTGATTTTTACGGAAGGCGCTTAAAGGAAATTCTATAAGAAAAAGATGTTCTTAATTGCGACCTTCCCTCCAAGGCGCGGACTGATTAACCGAGGCTAGGATGTTGCTATAGCACTGTTGTTCAACAATGGAGCCTACCCCTTCGGCACATTTCGCCCTGCATCGAAAGAGGTCTAACATCCGATACGTACTGACATACTTCTTCAGTTATCTGGGACTATTTAGGATCGTGTAGCTGCTCCTTGAACGCTACACTTACGTGTCAGCCGGTTGGCTCTGCAGCCTGTGAGTCAGCCTTCGGTGTCTGGCCTCGTAAACTCAGCAGACCCCATGCAAGACCATCCGCTTGCGACTGCGGTCCTAATCCGTCCGGATTGACCCTCGGTTCAGTAGCGTCCTAGTTGGTACGGCGCTCCGTCGCGGCCCCTAGAGTTCCCCTGAACATGGGGCGCGGAGACCTTATTATAATAACATGCCGAGTTATACGTGTAGGGCGGCTATACCTACACCAGTCATCCCAAGCCTCACTTTGTGAACCCCACGCCCCACTGCCCAGTGGAGCCCTTCAAAGAGTAGGAAGCGGAATACGTTCTTTCGTGCTATAGAATTGCCCATCGTCGCGCACCCAACCCCTAAGTAATCTATACCGTAGAAAGACCCTAAATAGTGGTTAAGGTCATTCGCACCCAGGGCCCACTCGTCCTGTCGTCTTAAAGTGTAGAATAAAACGACTGAGACTCCAGTGAGGCACTTTAATTTGTTCCAGTCATGAAGGAGCACAAAGCGTATACCTTTTATCCGTGCTTGGGTAATTGCAAACGCCACCGCTCGCCCCTTCTCGCCTGCGGTACCAGCCCAGACCCTTCATATGCAAAGTTGCCATGTTGTATGGGAAACGTGAGCATGCCACGGCTCCTCCAACCGCGCTCGGTGTGCTTATCCGAAGAGGCTCCCCGGACTAACCGCAGCGTGCGAAGGAGCATATTTGTCCCGGACCAACGAACACTT
		</sequence>
    <sequence><taxon idref="Location_0_2_1|36.991148723993575"/>
			ATACATCCAGGGTGATCGGTCTTCTAACTAAAAAGTGCATTTCATGGGCAGCACAGAAGAAGAGTTTAAGTCACTTAAATACCGGTATACTGGCTTACAGCCTTCCCCCAGCCCGTTATAGATGAAAGAAGATGGGCGGACCCCTAGTCCATGCTATATGAGCCAGAGTTCTTGCTTATCAAAAGACTGCGGCTCCTATGCCAGACTAGGAATTCTGGCAGGGAACGACATCCGGGGTCGCATTTAATACTGTTGGTAACCCTGATCCGGCTGGAAATGCAGCCTCTCGAGTAGGCCACATCGGAGCATCGGTCCAACAGAGGGAGCATATCCGGTATTGCACGTGAATTGGACATCACTGTGCCCTTGCGTGGCGAGCAACTTTGGTATTGACTTGCGTCGTCGATGTGACGCACGGTCATTATTCGATGCGCCCCGGTAAAGCATCTCGAACTCGGGAAAGGTTGAACGTTCAAGGCTCATCAAATGCAATCAAAATAGCTATTAGGCGGGGAAAATGTTACGCGTTACTGTGTAGCAGTGGTACTGCTAGAATAAGATCACGAAGGTGTTGACTATAGCGGGCCGGACGTTGCACTCGTCGTTTATCGTAGGCCTTTAACATGGGATAGTCAACTACCGGCCTGCCGAGTTAGGATCCTCAACCCCTCCTTAGACTAATACTGGGCTATAGTGGTGGTTAATGGAACATTAGGCACTCATAAAACTGTAACATAACATCCGTCTCGCACACAACACTCACCACATAGCGGGCCTCCCCGCGCTCTAAGTGCGGCGTCGACACGCGAGGCTTGGCGTTAGCACAACAACCAAGGTGGTGACTTAGGCAAAGACACCGGACATGGACGATTGGTGAGAAAGGTGATGGCACCCTGATTCGTGACATCAAAGCTAACAACGGCGTCCCATCGCAACCCGCGCTGTTCGGCGGTGTGTGGTATGCCTCCGAGTTGTCTAAGAGGACTGACTAGGACATTCTTAGAGCAGATCGATGTATGACCTTACAATCACATTTTCTATGCGGAGCCCGCCTGCGGCCACGCTGGTAGTACCATATGTCTGATTAGGCTAAAAATCGCGATGCGCGCCGGTAACTCGCCTTTATACCCAAGAATTTGGACCCGATACCGATTTACTCAGTTCGCGACCGGAGAAAAGTCTTAATCATGGTAATACCTCGGGATTGAGTCATATGTGGAAAGGAGCCACGTATGCTTCAAGGGTTCATGTCTACATCTGTCCTCTTAGACCACAGTTCTAGGATTGTTAAGCCAGTGAAATAGATAGTCGTTCGAGTGAAGTGCCCATCGTGTCGCCACAATCAGATATACCCCTGTCGAATGTCACGTAGCCAACCGCGGGACTAAAGGACATGTTCGACCCGAAGAGACACCGTGAATCGTATTCTATCCGGATCTTCAGGATCGTCCGACAACCTCCGCTGGTGTCCCTTTGATCTGCATAGTCAAAGATAATAATTGATGAGTGAGGACCATTCCCCAATGGTAACTGCGTACGTCTATTCACTTCGGTGGTAAGAAAAGCAAGCGCTGAGATACTAATAACTCGCATAACGCTGTAACTTTCCCTCCTGGGTTGGCGGCTAACGATGAGGCTTAAACTAGTGGGTGAAGGGTGTATCCTGTGGGCCAGTACCGACATGTCCTGATCGACGAACGGGTTCCCGCCACGCCTCGGCATTAGGCAACCGGATACTGCTGCATCGCCGTGTAGACAGGAGAGTGTGAAAGAACCAACTCGCGTTCTTCAACTGTATATCCCCTCCGAAGCTGTGGATCACCTACCAGTCCCCTGGGCGCCCTAGGCGCAAGCAACCCCAAATCCGTAGAGAACACGCGTGATTGTACAGGGATAGGAATGGCTCGCACCCCGATGTATTAATCTCCCCTATGGGAGGGGGGCTCTGCCGTGAATCGGGGCGATTGGTTCGTATCGTTGTCTTGTAATTGAGCTAAGTTTGGTCAGTCAAGAGCGTCCTGGGTGTGGGGGGTTACTTGGTAGTGCGAGTTTTTTGCAGCGGGAGGCTCCGAATGTAAGATCCCAACCCGACGTGGCGGTCTTCTTAGCATTACCGTAACCGATTATCGACTTGGACGGGGGTTGTACTTCTAGGCCTAGGTCTCCAGTTCATACCGTAAGCTGATCGCATACTGTCAGTCCTAGCTGCCGTCTAGTAATGTTATCGTTTGTTACAGTCTCGGTGTTCAGTGTGCGCCTCTTAGACATGATACTACATAGCCCGACTGGGTTGTAGTTGCCGACGAATTCCCGACCAATAGTTGGCCACATGTGCCTAGGCGCGTAAAGTGAAGACTTCGCCCGCGCCCTTTACGGGCACATTGGGCGCTTTGTCCTCACACAATGGTGCTAGCGCGGTCTCTTAATTATGATAGGCACTATAACGTGGGAGGACTATTGGCCACACCTTACTGCCTACTCGTATATGCCGCGTACCTAGAGTCTGATAGTATTTTTAGTCACTACATAGTTTCGCGACATTTTGTGAGCCAGATGTTGGATTTAGACTTAGATTGATCCTTTGAGGACTGTTCTGAGCTGAACCGGTGCCTTACCTGTTGCGTAGGCGGCTGAGGTCCGCCATGACATATCGTTTTGCGTATATGTGGCCATCAGTCTTAAGTTAAATCTTGGTTATTCATGTACAGTGGCGACCAGGATACACGAATATAATGAATGAGCACCCTCCATACCGATTAGCCTCCGTGCACAGACCTGGGTATACCGACAGAAAACCTGAGTTGAGAGTCATAGTATGCTCAAAGAACCATTTAATCAGATATTTAGACGGTTGTGGGTGTTAAGAGGCGGACAATCAACTGCTTTATTCAACGTATTGGGTCCGACGGAGATGGTCAGCCAGTACATGTACATAGTTCTATGACCGTCTCAGGTATGTGTGGCGAATCTCTAAGTTACGATGACGTACTAGCACTAGTGTGGGTATGATTATCCACGGTCCCCTTAAAGTACGCCCAAATAGTAGCATTCCTGCTTGAACATATCGATCGCAGATCCTTGAGGGCTACTCCTGCCATGTTTGGGATGATGTGAACAACGGTAAGAACCGCCTGCAGCAATTTCGCCCCTCAGCTGCCGTGATGTCTAGTCCAGGGTTTAGGTAATCAGGCCGCTCCATACTGATTCAGTCGCGACTATTTAGTTCATTCTGTTGCCCTGGAACGGGCCAAGTCCCCGGTTCTGAACCTGTCCTATTGTAGTTTGCAGTGACTACATACCCCGTAAGCCGGGTCGGGTCGAGAATAAACGGACAAGAACCATTTAAAATGCACGGGGGGTTAGGGGCCTTCCCCGGGGATCCTTCGCTACCGGACCTCGGACGCCCTCCTGGTAATGGGCTGCCAGTGGGCGAGACGAGATTATATCTGGCCGGCCTGTTGGTTGCTGTCCTGACGTGCCGTCTTATTTTCGGTTAGTAAGCGATACGAATTGGGTACTAGCGGCCTTAAAACACGCAATCACTAGGATGTTACATTAGCTTTCCTCTCGGCCAACTGAGCGCAAATATGTGTCTCCGGACGTGGGTCTTGTCTGGAGGATTGAAGTTTCCATTTGGTGCAGACCAATCACTAGGCGGGAAATTAATCTGCAAATCCATAACCTCTATGCGTAACTATTAGACTAATTTAGATGGGCTCAGCACAAACCTACTTTTCTCGTAAGAAGAACTCGCGACAAGACCCGGTCTCTCACGGCGACTTACGGAAACGGTTACGGGCAATTGGTTGTATCTAGGGTCCGCGAGGCATGGGAATACCACACAAAGGATGTCGTTTCGGGTAGGTGTGTTGAGGTGGGCAAGTATCGGCTGTATCGATGTTAAAACTGAAACAGAAGTATTAGGCGTGGAAGACAAGAACTTAAAGATTATCAATATTGTCTCGGTTTAGCTAAAGCTTTGTTCAGGGACCAATAGAAGCTCGCCATCCCGGTATTACGTCTCAAGAGTGGACCTTACTGGGTACTGATCCGAGACCTCACGGATTCGTCCTGCTATAATGGAAATGAAACGCAGGATCGGACACACCCCCGGTGACTATCTATGAGATTTCACCGCGGGGCGTGACTATGGAATTTGCGGTCCAATCAGTTGTGAACAAGTCCACTCAGATAACGGTGTGTGCAGAACCTCTTTCCGAGAGGTTCACCTAGGGGCGTCGCTGATAAATGTCGGGGCGATTGGGCCGAGTCAGTCATTAGACATAGGGTTACCCACGGCGGTTACCCCCTGCGGGAGTCAGTCGTTAGACCAATCCAGCGTTCACATGCCAATGCTGAACGCTTCCTTAATGGACTTCTATTCTCGTGTTGACGCGCCCTCGATCGGATAAGCTAAAGGTGAGATCCGCTATATACCATACATCTTTAGACGGTTATGATCCGCTCTATGCCTCAAGGCCTAGGTATGTACTCTGTGGACTCCGTACTCTGATCGTCCCAGACCAGGACGGCCGCCTAGTCGAGTTCGGCTCACTAAGACTAGTTGTCCGGATCGTACTGTTGCGTCCATGGGAGTCAACGGTCTACCCCGTCTGGCGAACATATCGCAATCATCTGGATTTGTGTGGTCGGCCATCGTTCATGTCTTCTAAGATGGCGACACGTCTCTCAGATGTGAAAAAGGGCTTAAGTGCGGGCGTGGCTTTTCTGTAGCATGGTACTGGCGCATGAACGACTTCAAAAACGATCGCCCCCCCCGGCTAAAACATCATCTGCTAGATGCGCTAGCACAGACGCGATTGCTAAATCGGTCTCTCTAGCTCGCAATCCAGTTGCCGATTCAGCTCTTGAGACCCGCCAGTGTCGGTCTTAGAGAGCCTGGATTATCGAAAGAATTCTCACCTACTAATACTTCCGTCTATATATGCCCAACCAGCTACGTTCTATGATTTCCTGATAGGTCCATGTAACTAACCATGCGTGCGCGTATGCACTCCATGTACTACAGTTTAGTCATGTAGGTTCATTCTAAGGCATTGGGACTAAATAGACGCCGTCCAAAGTCGCAGTGAGTCTGGCACTTAATTCGTCGGTATGTCCTCACGTTGAGGCCTGGCTAAAGATATTGAAGGTGGGCTAAGTCTGGTTGTGAAAATTCGAGTGGCATCGTATAAACTATGAAGACACAATGATGATGTGCCTAACTCATTCCTTCCTAGATTTCGTGCCCAGGGTGGACAGGACAGAACGCACGTCGATTCCTGCTGTCTAAGTATAAGAGCTCTATTGCATAATGCGACAGCCATATAAACCGATGCGCAACACGCACACAGCGTACTATTTTGTAACCGACAAACATAACCCGCTACTGGGCAGGACCGACTGTGGGATAATTTAAGGTCTCGTGCGCGTAGTCCAGATGTGACGCACGTGGAAATCATGTGCCCTTCAGTGCGAATATATAATTGCTAGTAAACAGCTGATTTGCCATTTTGTGCCGTGTTGTACTGAATACAGGGCCTTGTGTGCACTAATTCGCTTGTACTATGTTAGACTCCTTAGTGGACAATGGCTGGCCGACCGGAGGAAACTAAGTCGGGGCCGTCCAATCGGCTATCTCCCAGCACTGAGAGGCTTCGATACCTACCAAATCGAGTTGGTGGTCCATCAACCTATGGGTTATATCAAGCAGTGAGTATCAACTCGACATCCGCACAGAGTCTTACCCATTTGTCTATCTCGGCGGATAGACGTGCTAATGGAGTTGGATGCTATGCCAGGCCGTGGGCCGGATTATCACGTAGTAGGTACAGACTTTATTACGTCTCCGACATAAGCCAGGGACGCCTTCATAAGCGGATGTGAATTACAGGTTATACCTCGGTGTACAGCACCCTTTATTTGAACATCAAAGAGCGGGTTTCTGGCTAGACTGTACTACTCGGGCGCTCGACTCGCTTCGGCGGCATGGGACTAAAGCGTCCAGTCACGCGAAGTTGGGATGCGGCCGCTATAGATAGATTCTGCCTATAGTATCGGCTGGGGCTAATCGTGCATTCTAAATAACGGATCGTCCGTGGTATCGGAGCTGCACCGTACCATCGGTCGTGTGCCGCGTCTCCTGTACGCCTCTAGACCTCACCTCCATAAGCGTGAGGTCTAGCGCTTCACTTCCCTAAGCTCTGAGGGGCCCCAATTGGAGTGCCGCCATCATCATGAGCGGTACCTCTCCTCTGGACCCTTCCACTGGAAACTTTAGCTACGTGAATGTCAAACGAATCGGAATGCACCGTAGAAATCAATTGCCATTGTATGATGCTGTGAGTGCGACATGGCTCTGTCGGCCTGTTTGGTGCGGGTTTTGCAAGCGGGAGAATAATTGCACTCGTATAGCGCCACATCGTCCTCCGAAGGTGATCTTAGAAGCCCGATCCTACTTGGTGGAGTCGGGATTCTACATCGAAGTCGGTGTCAACAGAGGATCGACCGCCGATAGCGTGCCCTCGACTTACGAAATCACCTAGGTGTTAGCGCCTCCCGACCCAATACCATATAAGCTCGTTTACTGCTTTGTATCCCCTTTTGGTTCCTCTCCCAAGCGGTGCAAAGGGCTAATGCGAGGGGGAAGCCAGTGTCCGTACCAGACGACGTTTTAGACCCCAATTTTGTGAGATTTCTCGAATTAAGAATGGACGGAAATGAGCCACGCTATGTTGGCAGCCGGACTCCATCCCAGCTAAACCAAACATCACCTCGAATGGTTGGAGTACAGCTCATCTATCTGAGCTAGAGCTTTGCCCGCTATGGGCATTATCCTAGGGACATGGCACCATAATGCGTGGCCCTCACCGTGACCTAAGCCACATCGTGTAAGGTTCTAGGGCTGCCGCAAAAGAGCGAGGTAACTCTCCTCAATATCGGGTTTACATAATCGCGACGCTGGCCCTTCATAGTGATACGCCCTACCTAGGGTGGCTTTCCTCCTGTGTTAACCGCCAACTACCTTCCAGCGTCGCATCCTCCTGGGAAGCGGAAGCTTCAGATCCAGACGGGAATTCCATCGTTTATCTGTCGACTTGACTTTATCGTACCACAAAGGATACCCGATAGTATATGTCGCACGTATGCTGACAGCGCTCAACCTATAGACGAGTCATGGACTACGAAAAAAGCGGTGCGAGTATCGGAGTGCGTCTGCTGAGGCAAGGTTGGAGGTAGATTCTCGCTAGCCAACTGAGCGCTTTACCTGTCCTCTAATATCGAGCCCCGATGCCCAGCTTGATGGCTCCGAACGTTAGCAAAACCCGACACCGTGAGATCTGTTATTATAGAGCGTGCCGTGTGCCAGCTACGAGCCCGGTCGCATTTCAAGAGTTATGGACAAAGTCCCGTCGTTCGAGGGGTCGTACGAAATTCAAAGAAGGCTGGGACCCTATGCGAACTGCATTGGTCTGTCGAGCCCATCGAAGGCCACAACTGCCAAATTTTGCATCCTGCACATAGTCCCATAAATCTAATCATCGGATTCAAACCCGGGTCCTTATGGTGTTTACTGGCCGGGACAAAAGAGTCGAGCTTCGATGAGATGAACCTGTCAGTGTATCTCCATTCAGACGTGATGGTTCACCTAGTGATCCAGAATTCACACTTACTAATTCATCCTGATCCGCTGTCCCCCGGAAGCCTGGCTCCGGTATCTTGGCGACGTTGACATCCGAGCCCTCTTTGACCAGGGATTTCGGGAACTCGGTAACCTCGTTACACTAGACAACCGCCATAAAATCTCCGGGCAGATCGGACGGTCGAGAAATTATCAGTATCGGCAATAACCGACTAATCATCCAAGGAGGAGATCACCCAGAGCCTCATCCGATGAGTCCGGATCAACTAGAGGAAGTGCCCGCATCAGGCGGCCTGGCACTCTTTCCGAAGAGGCTCAGCCTGCGGAGACATGCTCCGGACCCCGTTGGCTCTATCAGTCTGATGTACGGATATTATGAAAGCTGTAACTTGCTGTCACACTAAGCTGCGGCTTCGACCGCTAAGAGGCCAAGACGTTACCACAGCTTTGTCCTTCCGGAATGGTCAATCGCGGGCTACGTTCATGAGTCCAGCGTTCGGCGTCTAACACATTCGTTCCACATGGTTCGGAGCCAAAATACAGCTAGTTTCTCCGTCTAAATAGGTTAATAGTTGTGCATATTCGTAACGTCAATTGCGAGCTCAACATCTATCCCACTTTCTCTGCGAGATCTTTACGCAAGACGCCCGTCGGTCTGAATCCCCGAATCCTACATCTACAGTTGCACCTCGCAGATGGATACGGCATTATCAGACTAAGAGTCGTAGGTCTACCGACACTTGTGTCTGACATCAGCACAAGTCTCTATTGAATCTTTGATAACGTGTCGGAAAACTATGCAGTTGTGTGATATGATAACAATGTCAAAAGGTCGAGAAATCGAAAAAGTTACCGTCTGCACATGCATACAGAAGTCTCAGTGAGGCCTCATTCCTAACCCAAGGAGAACTTGGGCTGCGTAGCTGTACGTACCCGCCAGTGAATCGCTGTAAATGTAATGAAATCTTGATATAACATCTCCAATCTCATAGGGTACAGCAAGTAGGTTCTGGTCCACTCTCTCCGGAATAACCGGTAGGGCTTACATCAAATCCGTTACCTGCAGGTGGGGTGTGACGGAGCCACTCGGACTTTGACGGCATTAGTATACAAGACGCAGAAGGCCTAGCCTATACTTGACGAACAGCATTTACCAAGGTGGCCAAATAGGGAAACTCCGGACACATGACCCTAGGACGTTCCATTGGAGTAGGGCGAAGCAGGTAAGACCGGCTAACGTGTATTACGCTTTTTGTGGGTCTTGCCATCGAGGAGGGTTCCCAGTACTTGAACACTCGACGGGTACTAAACATCTAGGCTTTTGGTTCAATAATATTCGCCGTATCCCGGTTGAGGGCGACGACGCTCTTGCCGAAGGCGCCTTGAATCAACCCTGCCGTTACGAACTGGCTGCAAAAATTAGCAGTAGATGTTTCAATATAACAGCCAAAGCCGGAGCGGTCTCGTTCAATGGACACAAATCATTGCACGTCAGGAGGGAATGCGGGTCAGACGATTCACAATACGGCCGGTGGGGGAAATGTCGAACCACCTGTTGCCCGCTGATATATCTCTTGGGTAACGAAAGGAGAACCATATGCACGCACCGGTGCGTAAAAACATTTGCGCCAAGGCAATTCCAGCGGGATCGTAGCCCAGACCGGGACCGACAGGCTCCATCGTGGTTACCTGATAGGCTAGGTTAGCTCACAGGAGACCCACCACGCACACCCCAAGATAAGTCCATTGCTTACAAGAATCTTCGACAAAATCTTCAGTAAATACCTTTCCATTTCAGAAATTTAGTAGGGGAAGATGTCCCCTCAAGATACGAGCAAAGCCTACTTAAACAGTAATCGATAGTCTATACGAACCACACGATACTGCCTTAGCAGTTAACATCGGCGTGCACCGGATCCTCCGGGAACGGAAAATCCTATGGACGTCAGTCCCGAGGATTACTACGAGTACAATTCGTTTAAAGGAAACGCCTGGTATCGCAGGTATTTTTCGACTACTACCAGAAGGCTCATCTAAGGCCTGTTCCCGAACCTTGGCTAATACCGCAGTTCCAAGCATCACGAGAATACAAATATACACCCAGGCGATGGAATCTCCTCTCGCACGCCACAAGTAGTTCCAATACGGGGACTTTTCACACCAAAGGCGAATGCCAAGTGTTCCTACGTGGTCAGTACAAGAGGGACTGTGGTATACGCTTTCGATGTGTGGTAGCTGGAGTACAGGAATGCACGGTAGTCACGTCCTGATTCTGGGCGATAGGGGACGTTACATTCTATAACGATGAAAGACGACCTTTCCAAGCTGACGAAACGGCATCTAAGTCACCTGCTCTACTGTAAAGAGTCCAGATCTCTCTGGGTGCAACGTCAAGGCCCGGCTCCCCACCTGGTAGACCTAAGCGTAGTGCGGATTCACGCAGGCCTCGCATGCTTCTCTCTCATGAACAGTCCAGATTGTAGGAGAGTCACAGTCCTACGACTGGGCTGTCCATCAACTTCCGCAATTCAACCCGAAAATCGGTCCAATAGGTGCACAGAGCCTTACTGGAAAGGACACACAGGAAGTACCTTTAGTCGTAAAACTTTTCGAGCATCCAAGCCCAATATTGTGAGTCCAGGCCCCTCGGGCGGTGTTATAGGGACGAAACAATGCGCTGAAGGAGTCACAGGCTTCTGATAAATGCTTGACTCTGACGCTGCTGTCAATTTAAACCCCTTTTTTCATTGTCATGAGTGAAATCATCCCGGTCGATCAGGGCAGCTGCTTGAGCGATCCCAGCAGACTCGGCGAAGAAATCTGCCACCAGGGTCAGGTCGCTGCCGGCATACCCTAAGTACTCAAAAATTAAGTATTACATACGTTCCGAAGATTGAGCTTGTCTTTCTTGAACGTGCTCTGAGCCGAGTATGAATCTGAGATTTTACTCAACCCATTACCTAAACTCTGAATGTATGTCAGAAATGTCGCCGTCGGCTAATAGTTAAGTACAAGTCAGCCTGTGCGAGCCTGCGGTACACGCTCAAACTAAGTCAGGCGAAGGCTTGCTTTGCCAGGGGATATACGACATATTAGGGCCGCTGATCTCCCGAATGATATCCCGGGGTCGATGCAGACAATTAACCCGGCAACGTGGTTGCAGCCCTACGACTTGGTCGCCTGTGCTGAAACTTGGGGCCCAGAGCGGCATCCCTCCGGGAGGGAATCCCGAGCTCTATTACGTTCTACCCGGTCGCTTGCTCTGTGTTACCTTCGAAGGCGAGAGGAGTCAAGCAGTGTTATCGCGAGTTTCCCTATGCCGAAGAAAGATATATCGTACACTTTGTCCTTCGATGTCCGGGTAAGTCAGTTCGGTTGCACTTAGATCTACCACGTACAGTTAGACAGCAACGACTAAATTAAAAAGCTGCCGCTTGCTTGATGCTCAAGAAGGACAAAAACTAGCTGCCTCGAAGTCGTCACGGGTTAAGAAGTCCGATTAATCTACATGGGAGAAACCGGCGTAACTTTGGAGACAAGGGGCCGGTCGGCCCACGGTGCTTTTGATGTGTTACGCTGCATAATTACATCCAGATCTGACACACAATCAATTATGTCCGGGGATCAGCCCCCGATAAGTACGTAGGTATTACGGTAAAACACTAACAACCTGGACCCCTTGGCTCGGATTAGCAAGGGTCGCTGGCACTCCTCACTCTAACCTCCTGACAGCGAGGAGTCCCACTCGGCCTCAGAAAGTTCTTGACCCATGGCAGTTCGTATTTACGCAGTCGCCATGAATACAGTGTAACCATAGACGCAACGTAACCACCCTGTATTGGTGCGCGATACCGCACACAATAACTCTCTTATTATCCCCAACATGTATGCTATCCTGCTCACCAAGTCAGTATTAGTTCACCGAAGCCGTATTTACAATACTTCTTCAGTCCAGCCTTCTCGGACCTGGGGCCCCTAGGTCACCTCTTTTGAACCGCACGACTTTCAGCATACGAGGAGAAAGGGGGCGGGCGCACGTACGCCAGAGAGCCATGGTGTTTACGAACAACCACACCAATGCGGCAAACAGGTTCTCTAACGAAGAGAACTAAGAATAAGAGTTGGCGCGGACGCTATGAGCCGTCTTCAAGGTCCTCTCAGGCATTTTAAGCACCTCGATATACAAGCACATGCGTTTCCGTGTTTACATCCGGGACTATAGGCCTCACTCGCCGCGCGTTTACGTCTATGTTCGGTGCATCTTAACCTGGTTACCATGTTTAACTGTATTCATCCGGGCAGGTCTGAACGACCGGGAAGAAGATGTCAGCTGGAGTTCCCGGAGAATATGGTCACTAAAGAAAGCAAAGTGTCAGAGTCTTGTACTCAAGTTCTGAATTATACGCTGGGTTCTGTACTAATCCGGATTTCTAACACGGAAGTTGGAGAAAGCGCTAAATACACCCGACACATTCAACTGACAAGAACCCTTACGGCCTATAGGACGCTGCGCAAGCTTACTAGAAAGAAGCCTTACGCCCTTAACCACTAATTGAAGCATGCTCAGACGGCCGGGGTCTTAACCTTCCAAGTGCCAAGCTAGCTTGTGGCGTGCCGAGCAAGAGGAGCTCTTAGAACCCCAGTATTCAAGGTCAACCATTGAGCACAAAGAACGTTACAGGTATATATGGGACACGTTACTTGACTTATTTTGCCGAGAGGAACCCCTGTCCACTCAGCTTTAATTTCGCGAAGGCACGAGTTTTTGGCCCCCGAGTTCCCAAGTTCAGTCTAAAATTGACCTCAATAGGACAGTCGGGTACTATTCATAGCATCTCCTACATCATTAGGGTTTCAACATAAAACGACGGACGCGTCGAGTGCCAAGCACACGCTCGTTCTATACCGCGGTATTGCTGTCTTATGCGTTGTACGACCACACTTATAAATTCACTCTCACATATATCAAGACGTTATCTTGTAGAAAACTTCCCGGTTATCCTGCGCTCAGAGCACCCAGCTTCAGATGCGGACGTTTCGGACTACAGTCTAGAGCCAACCTGCTCCCCACGGCACCCCGATAAAATGACCTTAATTGACACTTGAAGGATCTCTGCGATGACCTCGAATATGGCTCACGGATAACTCTACAATAGCTGCAGCGCGCGCAATCAGTGAACTCGAGCAAAACGTTCCTTGCTATTACCTGGTGCTACTGAGATTGTCGAGAGCGAGTTGTTTCCCCATTATTGCGCGTAATGACTAATTCAGCTCCACGCCTTATGTACGATTACCTAGTCGTTGATTCGGGGAGTCGGCCAATTGGCATAGTAGTTTTAAGACGAGGCGGCTGATTTTTACGGAAGGCGCTTAAAGGAAATTCCATAAGAAAAAGATGTTCTTAATTGCGACCTTCCCTCCAAGGCGCGGACTGATTAACCGAGGCTAGGATGTTGCTATAGCACTGTTGTTCAACAATGGAGCCTACCCCTTCGGCACATTTCACCCTGCATCGAAAGAGGTCTAACATCCGATACGTACTGACATACTTCTTCAGTTATCTGGGACTATTTAGGATCTTGTAACTGCTCCTTGAACGCTACACTTACGTGTCAGCCGGTTGGCTCTGCAGCCTGTGAGTCAGCCTTCGGTGTCTGGCCTCGTAAACCCAGCAGACCCCATGCAAGACCATCCGCTTGCGACTGCGGTCCTAATCCGTCCAGATTGACCCTCGGTTCAGTAGCGTCCTAGTTGGTACGGCGCTCCGTCGCGGCCCCTAGAGTTCCCCTGAACATGGGGCGCGGAGACCTTATTATAATAACATGCCGAGTTATACGTGTAGGGCGGCTATACCTACACCAGTCATCCCAAGCCTCACTTTGTGAACCCCACGCCCCACTGCCGAGTAGAGCCCTTCAAAGAGTAGGAAGCGGAATACGTTCTTTCGTGCTATAGAATTGCCCATCGTCGCGCACCCAACCCCTAACTGATCTATACCGTAGAAAGACCCTAAATAGTGGTTAAGGTCATTCGCACCCAGGGCCCACTCGTCCTGTCGTCTTAAAGTGTAGAATAAAACGCCTGAGACTCCATTGAGGCACTTTAATTTGTTCCAGTCATAAAGGAGCACAAAGCGTATACCTTTTATCCGCGCTTGGGTAATTGCAAACGCCACCGCTCGCCCCTTCTCGCCTGCGGTACCAGCCCAGACCCTTCATATGCAATGTTGCCATGTTGTATGGGAAACGTGACCATGCCACGGCTCCTCCAACCGCGCTCGGTGTGCTTATCCGAAGAGGCTCCCCGGACTAACCGCAGCGTGCGAAGGAGCATATCTGTCCCGGACCAACGAACACTT
		</sequence>
    <sequence><taxon idref="Location_0_4_0|44.94525367054207"/>
			ATACATCCAGGGTGATCAGTCTTCTAACTAAAAAGTGCATTTCATGGGCAGCACAGAAGAAGAGTTTAAGTCACTTAAATACCGGTATACTGGCTTACAGCCCTCCCCCAGCCCGTTATAGGTGAAAGAAGATGGGCGGACCCCTAGTCCATGCTACATGAGCGAGAGTTCTTGCTTATCAAAAGACTGCGGCTCCTATGCCAGACTAGGAATTCTGGCAGGGAACGACATCCGGGGTCGCATTTAATACTGTTGGTAACCCTGATCCGGTTGGAAATGCAGCCTCTCGAGTAGGCCACATCGGAGCATCGGTCCAACAGAGGGAGCATATCCGGTATTGCACGTGAATTGGACATCACTGTGCCCTTGCGTGGCGAGCAACTTTGGTATTGACTTGCGTCGTCGATGTGACGCACGGTCATTATTCGATGCGCCCCGGTAAAGCATCTCGAACTCGGGAAAGGTTGAACGTTCAAGGCTCATCAAATGCAGTCAAAATAGCTATTAGGCGGGGAAAATGCTACGCGTTACTGTGTAGCAGTGGTACTGCTAGAATAAGATCACGAAGGTGTTGACTATAGCGGGCCGGACGTTGCACTCGTCGTTTATCGTAGGCCTTTAACATGGGAAAGTCAACTACCGGCCTGCCGAGTTAGGATCCTCAACCCCTCCCTAGACTAATACTGGGCTATAGTGGTGGTTAATGGAACATTAGGCACTCATAAAACTGTAACATAACATCCGTCTCACACACAACACTCACCACATAGCGGGCCTCCCCGCGCTCTAAGTGCGGCGTTGATACGCGAGGCTTGGCGTTAGCACAACAACCAAGGTGGTGACTTAGGCAAAGACACCGGACATGGACGATTGGTGAGAAAGGTGATGGCACCCTGATTCGTGACATCAAAGCTAACAACGGCGTCCCATCGCAACCCGCGCTGTTCGGCGGTGTGTGGTATGCCTCCGAGTTGTCTAAGAGGACTGACTAGGACATTCTTCGAGCAGATCGGTGTATGACCTTACAATCACATTTTCTATGCGGAGCCCGCCTGCGGCCACGCTGGTAGTACCATATGTCTGATTAGGCTAAAAGTCGCGAAGCGCGCCGGTAACTCGCCTTTATACCCAAGAATTTGGACCCGATACTGATTTACTCAGTTCGCGACCGGAAGAAAGTCTTAATCATGGTAATACCTCGGGATTGAGTCATATGTGGAAAGCAGCCACGTATGCTTCAAGGGTTCATGCCTACATCTGTCCTCTTAGACCACAGTTCTAGGATTGTTAAGCCAGTGAAATAGATAGTCGTTCGAGTGAAGTGCCCATCGTGTCGCCACAATCAGATATACCCCTGTCGAATGTCACGTAGCCAACCGCGGGACTAAAGGACATGTACGACCCGAAGAGACACCGTGAATCGTATTCTATCCGGATCTTCAGGATCGTCCGACAACCTCCGCTGGTGTCCCTTTGATCTGCATAGTCAAAGATAATAATTGATGAGTGAAGACCATTCCCCAATGGTAACTGCGTACGTCTATTCACTTCAGTGGTAAGAAAAGCAAGCGCTGAGATACTAATAACTCGCATAACGCTGTAACTTTCCCTCCTGGGTTGGCGGCTAGCGATGAGGCTTAAACTAGTGAGTGAAGGGTGTATCCTGTGGGCCAGTACCGACATGTCCTGATCGACGAACGGGTTCCCGCCACGCCTCGGCATTAGGCAACCGGATACTGCTGCATCGCTGTGTAGACAGGAGAGTGTGAAAGAAACAACTCGCGTTCTTCAACTGTATATCCCCTCCAAAGCTGTGGATCACCTACCAGTCCCCTGGGCGCCCCACGCGCAAGCAACCCCAAATCCGTAGAGAACACGCGTGATTGTACAGGGATAGGAATGGCTCGCACCCCGATGTATTAATCTCCCCTATGGGAGGGGGGCTCTGCCGTGAATCGGGGCGATTGGTTCGTATCGTTGTCTTGTAATTGAGCTAAGTTTGGTCAGTCAAGAGCGTCCTGGGTGTGGGGGGTTACTTGGTAGTGCGAGTTTTTTGCAGAGGGAGGCTCCCAATGTAAGATCCCAACCCGACGTGGCGGTCTTCTTAGCATTACCGTAACCGATTATCGACTTGGACGGGGGTTGTACTTCTAGGCCTAGGTCTCCAGTTCATACCGTAAACTGATCGCATACTTTCAGTCCTAGCTGCCGTCTAGTAATGTTATCGTTTGTTACAGTCTCGGTGTTCAGCGTGCGCCTCTTAGACATGATACTACATAGCCCGACTGGGTTGTAGTTGCCGACGAATTCCCGACCAATAGTTGGCCACATGTGGCTAGGCGCGTAAAGTGAAGACTTCGCCCGCGCCCTTTACGGGCACACTGGGCGCTTTGTCCTCACACAATGGTGCTAGCGCGGTCTCTTAATTATGATAGGCACTATAACGTGGGAGGACTATTGGCCACACCTTACTGCCTACTCGTATATGCCGCGTACCTAGAGTCTGATAGTATTTTTAGTCACTACATAGTTTCGCGACATTTTGTGAGCCAGATGTTGGATTTGGACTTAGATTGATCCTTTGAGGACTGTTCTGAGCTGAACCGGTGCCTTACCTGTTGCGTAGGCGGCTGAGGTCCGCCATGACATATCGTTTTGCGTATATGTGGCCATCAGTCTTAAGTTAAATCTTAGTTATTCATGTACAGTGGCGACCAGGATATACGAATATAATGAATGAGCACCCTCCATACCGATTAGCCTCCGTGCACAGACCTGGGTATACCGACAGAAAACCTGAGTTGAGAGTCATAGTATGCTCAAAGAACCATTTAATCAGATATTTAGACGGTTGTGGGTGTTAAGAGGCGGACAATCAACTGCTTTATTCAACGTATTGGGTCCAACGGAGATGGTCAGCCAGTACATGTACATAGTTCTATGACCGTCTCAGGTATGTGTGGCGAATCTCTAAGTTACGATGACGTACTAGCACTAGTGTGGGTATGATTATCCACGGTCCCCTTAAAGTACGCCCAAATAGTAGCATTTCTGCTTGAACATATCGATCGCAGATCCTTGAGGGCTACTCCTGCCATGTTTGGGATGATGTGAACAACGGTAAGAACCGCCTGCAGCAATTTCGCCCCTCAGCCGCCGTGATGTCTAGTCCAGGGTTTAGGTAATCAGGCCGCTCCATACTGATTCAGTCGCGACTATTTAGTTCATTCTGTTGCCCTGGAACGGGCCAAGTCCCCGGTTCTGAACCTGTCCTATTGCAGTTTGCAGTGACTACATACCCCGTAAGCCGGGTCGGGTCGAGAATAAACGGACAAGAACAATTTAAAATGCACGGGGGGTTAGGGGCCTTCCCCGGGGATCCTTCGCTACCGGACCTCGGACGCCCTCCTGGTAATGGGCTGCCAGTGGGCGAGACGCGATTATATCTGGCCGGCCTGGTGGTTGCTGTCCTCACGTGCCGTCTTATTTACGGTTAGTAAGCGATACGAATTGGGTACTAGCGGCCTTAAAACACGCAATCACTAGGATGTTACACTAGCTCTCCTCTCGGCCAACTGAGCGCAAATATGTGTCACCGGACGTGGGTCTTGTCTGGAGGATTGAAGTTTCCATTTGGTGCAGACCAATCACTAGGCGGGAAATTAATCTGCAAATGCATAACATCTATGCGTAACTATTAGACTAATTTAGATGGGCTCAGCACAAACCTAGTTTTCTAGTAAGAAGAACTCGCGACAAGACCCGGTCTCTCACGGCGACTTACGGAAACGGTTACGGGCAATTGGTTGTATCTAGGGTCCGCGAGGCATGGGAATACCACACAAAGGATGTCGTTTCGGGTAGGTGTGTTGAGGTGGGCAAGTATCGGCTGTATCGATGTGAAAACTGAAACAGAAGTATTAGGCGTGGAAGACAAGAACTTAAAGATTATCAATATTGTCTCGGTTTAGCTAAAGCTTTGTTCAGGGACCGATAGAAGGTCGCCATCCCGGTATTACGTCTCAAGTGTGGACCTTACTGGGTACTGATCCGAGACCTCACGGATTCGTCCTGCTATAATGGAAATTAAACGCAGGATCGGACACACCCCCGGTGACTATCTATGAGACTTCACCGCGGGGCGTGACTATGGAATTTGCGGTCCAATCAGTTGAGAACAAGTCCACTCAGATAACGGTGTGTGCAGAACCTCTTTCCGAGAGGTTCACCTAGGGGCGTCGCTGATAAATGTCGGGGCGATTGGGCCGAGTCAGTCATTAGACATAGGGTTACCCACGGCGGTTACCCCCCGCGGGAGTCAGTCGTTAGACCAATCCAGCGTTCACATGCCAATGCTGAACGCTTCCTTAATGGACTTCTATTCTCGTGTTGACGCGTCCTCGATCGGATAAGCTAAAGGTGAGATCCGCTATATACCATACATCTTTAGACGGTTATGATCCGCTCTATGCCTCAAGGCCTAGGTATGTACTCTGTGGACTCCGTACTCCGATCTTCCCAGACCAGGACGGCCGCCTAGACGAGTTCGGCTCACTAAGACTAGTTGTCCGGATCGTACTGTTGCGTCCATAGGAGTCAACGGTCTACCCCGTCTGGCGAACATATCGCAATCATCTGGATTTGTGTGGTCGGCCATCGTTCATGTCTTCTAAGATGGCGACACGTCTCTCAGATGTGAAAAAGGGCTTAAGTGCGGGCGTGGCTTTTCTGTAGCATGGTACTGGCGCATGAACGACTTCAAAAACGATCGCCCCCCCCGGCTAAAACATCATCTGCTAGATGCGCTAGCACAGAGGCGACTGCTAAATCGGTCTCTCTAGCTCGCAATCCAGTTGCCGATTCAGCTCTTGAGACCCGCCAGTGTCGGTCTTAGAGAGCCTGGATTATCGAAAGAATTCTCACCTACTAATACTTCCGTCTATATATGCCCAACCAGCTACGTTCTATGATTTCCTGATAGGTCCATGTAACTAACCATGCGTGCGCGTATGCACTCCATGTACTACAGTTTAGTCATGTAGGTTCATTCTAAGGCATTGGGACTAAATAGACGCCGTCCAAAGTCGCAGTGAGTCTGGCACTTAATTCGTCGGTATGTCCTCACGTTGAGGCCTGGCTAAAGATATTGAAAGTGGGCTAGGTCTGGTTGTGAAAATTCGAGTGGCATCGTATAAACTATGAAGACACAATGATGATGCGCCTAACTCATTCCTTCCTAGATTTCGTGCCCAGGGTGGACAGGACAGAGCGCACGTCGATTCCTGCTGTCTAAGTATAAGAGCTCTATTGCATAATGCGACAGCCATATAAACCGATGCGCAACACGCACACAGCGTACTATTTTGTAACCGACAAACATAACCCGCTACTGGGCAGGACCGACTGTGGGATAATTTAAGGTCTCGTGCGCGTAGTCCAGATGTGACGCACGTGGAAATCATGTGCCCTTCAGTGCGAATATATAATTGCTAGTAAACAGCTGATTTGCCCTTTTGTGCCGTGTTGTACTAAATACAGGGCCTTGTGTGCACTAATTCGCTTGTACTATGTTATACTCCTTAGTGGACAACGGCTGGCCGACCGGAGGAAACTAAGTCGGGGCCGTCCAATCGGATATCTCCCAGCACTGAGAGGCTTCGATACCTACCATATCGAGTTGGTGGTCCATCAACCTATGGGTTATATCAAGCAGTGAGTATCAACTCGACATCCGCACAGAGTCTTACCCATTTGTCTATCTCGGCGGATAGACGTGCTAATGGAGTTGGATGCTATGCCAGGCCGTGGGCCGGATTATCACGTAGTAGGTACAGACTTTATTACGTATCCGACATAAGCCAGGGACGCCTTCATAAGCGGATGTGAATTACAGGTTATACCTCGGTGTACAGCACCCTTTATTTGAACATCAAAGAGCGGGTTTCTGGCTAGACTGTACTACTCGGGCGCTCGACTCGCTTCGGCGGCATGGGACTAAAGCGTCCAGTCACGCGAAGTTGGGATGCGGCCGCTATAGATAGATTCTGCCTATAGTATCGGCTGGGGCTAATCGTGCATTCTAAATAACGGATCGTCCGTGGTATAGGAGCTGCACCGTACTATCGGTCGTGTGCCGCGTCTCCTGTACGCCTCTAGACGTCACCTCCATAAGCGTGAGGTCTAGTGCTTCACTTCCCTAAGCTCTGAGGGGCCCCAATTGGAGTGCCGCCATCATCATGAGCGGTACCTCTCCTCTGGACCCTTCCACTGGAAACTTTAGCTACGTGAATGTCAAACGAATCGGAATGCACCGTAGACATCAATTGCCATTGTATGATGCTGTGCGCTCCACATGGCTCTGTCGGCCTGTTTGGTGCGGGTTTTGCAAGCGGGAAAACAATTGCACTCGTATAGCGCCACATCGTCCTCCGAAGGTGATCTTAGAAGCCCGATCCTACTGGGTGGAGTCGGGATTCTACATCGAAGTCGGTGGCAACAGAGGATCGACCGCCGATAGCGTGCCCTCGATTTACGAAATCACCTAGGTGTTAGCGCCTCCCGACCCAATACCATATAAGCTCGTTTACTGCTTTGTATCCCCTTTTGGTTCCTCTCCCAAGCGGTGCAAAGGGCTAATGCGAGGGGGAAGCCAGTGTCCGTACCAGACGACGTTTTAGACCCCAATTTTGTGAGATTTCTCGAATTAAGAATGGACGGAAATGAGCCACGCTATGTTGGCAGCCGGACTCCATCCCAGCTAAACTAAACATCACCTCGAATGGTTGGAGTACAGCTCACCTATCTGAGCTAGAGCTTCACCCGCTATGGGCATTATCCTAGGGACATGGCACCATAATGCGTGGCCCTCACCGTGACCTAAGCCACATCGTGTAAGGTTCTAGGGCTGCCGCAAAAGAGCGAGGTAACTCTCCTCAATATCGGGTTTACATAATCGCGACGCTGGCCCTTCATAGTGATACGCCCTACCTAGGGTGGCTTTCCTCCTGTGTTAACCGCCAACTACCTTCCAGCGTCGCATCCTCCTGGGAAGCGGAAGCTTCAGATCCAGACTGGAATTCCATCGTTTATCTGTCGACTTGACTTTATCGTACCACAAAGGATACCCGATAGTATATGTCACACGTATGCTGACAGCGCTCAACCTATGGACGAGTCATGGACTACGTAAAAAGCGGTGCGAGTATCGGAGTGCGCCTGCTGAGGCAAGGTCGGAGGTAGATTCTCGCTAGCCAACTGAGCGCTTTACGTGTCCTCTAATATCGAGCCCCGATGCCCAGCTTGATGGCTCCGAACGTTAGCAAAACCCGACACCGTGAGATCTGTTATTATAGAGCGTGCCGTGTGCCAGCTACGAGCCCGGTCGCATTTCAAGAGTTATGGACAAAGTCCCGTCGTTCGAGGGGTCGTACGAAATTCAAAGAAGGCTGGGATCCTATGCGAGCTGCATTGGTCTGTCGAGCCCATCGAAAGCCACAACTGCCAAAGTTTGCATCCTGCACATAGTCCCATAAATCTAATCATCGGATTCAAACCCGGGTCCTTATGGTGTTTACTGGCCGGGACAAAAGAGTCGAGCTTAGATGAGATGAACCTGTCAGTGTATCTCCATTCAGACGTGATGGTTCACCTAGTGATCCAGAATTCACACTTACTAATTCATCCTGATCCGCTGTCCCCCGGAAGCCTGGCTCCGGTGTCTTGGCGACGTTGACATCCGAGCCCTCTTTGACCAGGGATTTCGGGAACTCGGTAACCTCGTTACACTAGACAACCGCCATAAAATCTCCGGGCAGATCGGACGGTCGAGAAATTATCAGTATCGGCAATAACCGACTAATCATCCAAGGAGGAGATCACCCAGAGCCTCATCCGATGAGTCCGGATCAACTAGACGAAGTGCCCGCATCAGGCGGCCTGGCACTCTTTCCGAAGAGGCTCAGCCTGCGGAGACATGCTCCGGACCCCGTTGGCTCTATCAGTCTGATGTACGGATATTATGAAAGCTGTAACTTGCTGTCACACTAAACTGCGGCTTCGACCGCTAAGAGGCCAAGACGTTACCACAGCTTTGTCCTTCCGGAATGGTCAATCGCGGGCTACGTTCATGAGTCCAGCGTTCGGCGTCTGACACATTCGTTCCACATGGTTCGGAGCCAAAATACAGCTAGTTTCTCCGTCTAAATAGGTTAATAGTTGTGCATATTCGTAACGTTAATTGCGAGCTCAACATCTATCCCACTTTCTCTGCGAGATCTTTACGCAAGACGCCCGTCGGTCTGAATCCCCGAATCCTACATCTACAGTTGCACCTCGCAGATGGATACGGCATTATCAGACTAAGAGTCGTAGGTCTACCGACACTTGTGTCTGACATCAGCACAAGTCTCTATTGAATCTTTGATAACGTGTCGGAAAACTATGCAGTTGTGTGATATGATAACAATGTCAAAAGGTCGAGAAATCGAAAAAGTTACCGCCTGCACATGCATACAGAAGTCTCAGTGAGGCCTCATTCCTAACCCAAGGAGAACTTGGGCTGCGTAGCTTAACGTACCCGCCAGTGAATCGCTGTAAATGTAAGGAAATCTTGATATAACATCTCCAATCTCATAGGGTACAGCAAGTAGGTTCTGGTCCACTCTCTCCGGAATAACCGGTAGGGCTTACATCAAATCCGTTACCTGCAGGTGGGGTGTGACGGAGCCACTCGGACTTTGACGGCATTAGTATACAAGATGCAGAAGGCCTAGCCTATACTTGACGAACAGCATTTACCAAGGTGGCCAAATAGGGAAGCTCCGGACACATGACCCTAGGACGTTCCATTGGAGTAGGGCGAAGCAGGTAAGACCGGCTAACGTGTATTACGCTTTTTGTGGGTCTTGCCACCGAGGAGGGTTCCCTGTACTTGAGCACTCGACGGGTACTAAACATCTAGACTTTTGGTTCAATAATATTCGCCGTATCCCGGTTGAGGACGACGACGCTCTTGCCGAAGGCGCCTTGAATCAACCCTGCCGTTACGAACTGGCTGCAAAAATTAGCAGTAGATGTTTCAATATAACAGCCAAAGCCGGAGCGGTCTCGTTCAACGGACACAAATCATTGCACGTCAGGAGGGAATGCGGGTCAGACGATTCACAATACGGCCGGTGGGGGTAATGTCGAACCACCTGTTGCCCCCTGATATATCTCTTGGGTAACGAAAGGAGAACCATATGCACGCACCGGTGCGTAAAAACATTTGCGCCAAGGCAATTCCAGCGGGATCGTAGCCCAGACCGGGACCGACAGGCTCCATCGTGGTTACCTGATAGGCTAGGTTAGCTCACAGGAGACCCACCACGCACACCCCAAGATAAGTCCATTGCTTACAAGAATCTTCGACAAGATCTTCAGTAAATACCTTTCCATTTCAGAAATTTAGTAGGGGAAGATGTCCCCTCAAGATACGAGCAAAGCCTACTTAAACAGTAATCGATAGTCTATACGAACCACACGATACTGCCTTAGCAGTTAACATCAGCGTGCACCGGATCCTCCGGGAACGGAAAATCCTATGGACGTCAGTCCCGAGGATTACTACGAGTACAATTCGTTTAAAGGAAACGCCTGGTATCGCAGGTATTTTTCGACTACTACCAGAAGGCTCATCTAAGGCCTGTTCCCGAACCTTGGCTAATACCGCAGTTCCAAGCATCACGAGAATACAAATATACACCCAGGCGATGGAATCTCCTCTCGCACGCCACAAGTAGTTCCAATACGGGGACTTTTCACACCAAAGGCGAATGCCAAGTGTTCCTACGTGGTCAGTACAAGAGGGACTGTGGTATACGCTTTCGATGTGTGGTAGCTGGAGTACAGGAATGCACGGTAGTCACGTCCTGATTCTGGGCGATAGGGGACGTTACATTCTATAACGATGAAAGACGACCTTTCCAAGCTGACGAAACGGCATCTAAGTCACCTGCTCTACTGTAAAGAGTCCAGATCTCTCTGGGTGCAACGTCAAGGCCCGGCTCCCCACCTGGTAGACCTAAACGTAGTGCGGATTCACGCAGGCCTCGCATGCTTCTCTCTCATGAACAGTCCAGATTGTAGGAGAGTCACAGTCCTGCCACTGGGCTGTCCATCAACTTCCGCAATTCAGCCCGAAAATCGGTCCAATAGGTGCACAGAGCCTTACTGGAAAGGACACATAGGAAGTACCTTTAGTCGTAAAACTTTTCGAGCATCCAAGCCCAATATTGTGAGTCCAGGCCCCTCGGGCGGTGTTATAGGGACGAAACAATGCGCTGAAGGAGTCACAGGCTTCTGATAAATGCTTGACTCTGACGCTGCTGTCAATTTAAACCCCTTTTTTTATTGTCATGGGTGAAATCATCCCGTTCGATCAGGGCAGCTGCTTGAGCGATCCCAGCAGACTCGGCGAAGAAATTTGCCACCAGGGTCAGGTCGCTGCCGGCATACCCTAAGTACTCAAAAATTAAGTATTACATACGTTCCGAAGATTGAGCTTGTCTTTCTTGAACGTGCTCTGAGCCGAGTATGAATCTGAGATTTTACTCAACCCATTACCTAAACTCTGAATGTATGTCAGAAATGTCGCCGTCGGCTAATAGTTAAGTACAAGTCAGGCTGTGCGAGCCTGCGGTACACGCTCAAACTAAGTCAGGCGAAGGCTTGCTTTGCCAGGGGATATACGACATATTAGGGCCGCCGATCTCCCGAATGATATCCCGGGGTCGATGCAGACAATTAACCCGGCAACGTGGTTGCAGCCCTACGACTTGGTCGCCTGTGCTGAAACTTGGGGCCCAGAGCGGCATCCCTCCGGGAGGGAATCCCGAGCTCTATTACGTTCTACCCGGTCGCTTGCTCTGTGTTACCTTCGAAGGCGAGAGGGGTCAAGCAGTGTTATCGCGAGTTTCCCTATGCCGAAGAAAGATATATCGTACACTTTGTCCTTCGATGTCCGGGTAAGTCAGTTCGGTTGCACTTAGATCTACCACGTACAGTTAGACAGCAACGACTAAATTAAAAAGCTGCCGCTTGCTTGATGCTCAAGAAGGACAAAAACTAGCTGCCTCGAAGTCGTCACGGGTTAAGAAGTCCGACTAATCTATATGGGAGAAACCGGCGTAACTTTGGAGACAAGGGGCCGGTCGGCCCACGGTGCTTTTGATGTGTTACGCTGCATAATTACATCCAGATCTGACACACAATCAATTATGTCCGGGGATCAGCCCCCGATAAGTACGTAGGTATTACGGTTAAACACTAGCAACCCGGACCCCTTGGCTCAGATTAGCAAGGGTCACTGGCACTCCTCACTCTAACCTCCTGACAGCGAGGAGTCCCACTCGGCCTCAGTAAGTTCTTGACCCATGGCAGTTCGTACTTACGCAGTCGCCATGAATACAGTGTAACCATAGACGCAACGTAACCTCCCTGTATTGGTGCGCGATACCGCACACAATAACTCTCTTATTATCCCCAACATGTATGCTATCCTGCTCACCAAGTCAGTATTAGTTCACCGAAGCCGTATTTACAATACTTCTTCAGTCCAGCCTTCTCGGACCTGGGGCCCCTAGGTCACCTCTTTTGAACCGCACGACTTTTAGCATACGAGGAGAAAGGGCGCGGCCGCACGTACGCCAGAGAGCCATGGTGTTTACGAACAACCACACCAATGCGGCAAACAGGTTCTCTAACGAAGAGAACCAAGAATAAGAGTTGGCGCGGACGCTATGAGCCGTCTTCAAGGTCCTCTCAGGCATTTTAAGCGCCTCGATATACAAGCAGATGCGTTTCCGTGTTTACATCCGGGACTATAGGCCTCACTCGCCGCGCGTTTACGTCTATGTTCGGTGCATCTTAACCTGGTTACCATGTTTAACTGTATTCATCCGGGCAGGTCTGAACGACCGGGAAGAAGATGTCAGCTGGAGTTCCCGGAGAATATGGTCACTAAAGAAAGCAAAGTGTCAGAGTCTTGTACTCAAGTGCTGAATTATACGCTGGGTTCTGTACTGATCCGGATTTCTAACACGGAAGTTGGAGAAAGCGATAAATACACCCGACACATTCAACTGACAAGAACCCTTACGGCCTATAGGACGCTGCGCAAGCTTACTAGAAAGAAGCCTTACGCCCTTAACCCCTGATTGAAGCATGCTCAGACGGCCGGGGTCTTAACCTTCCAAGTGCCAAGCTAGCTTGTGGCGTGCCGAGCAAGAGGAGCTCTTAGAACCCCAGTATTCAATGTCAACCATTGAGCGCAAAGAACGTTACAGGGATATATGGGACGCGTTACTTAACTTATTTTGCCGAGAGGAACCCCTGTCCACTCAGCTTTAATTTCGCGAAGGCACGAGTTTTTGGCCCCCGAGTTCCCAAGTTCAGACTAAAATTGACCTCAATAGGACAGTCGGGTACTATTCATAGCATCTCCTACATCATTAGGGTTTCAACATAAAACGACGGACGCGTCGAGTGCCAAGCACACGCTCGTTCTATACCGCGGTATTGCTGTCTTATGCGTTGTACGACCACACTTATAAATTCACTCTCACATATATCAAGACGTTATCTTGTAGAAAACTTCCCGGTTATCCTGCGCTCAGAGCACCCAGCTTCAGATGCGGACGTTTCGGACTACAGTCTAGAGCCAACCTGCTCCCCACGGCACCCCGATAAAATGACCTTAATTGACGCTTGAAGGATCTCTGCGATGACCTCAAATATGGCTCACGGATAACTCTACAATAGCTGCAGCGCGCGCAATCAGTGAACTCGAGCATAACGTTCCCTGCTATTACCTGGTGCTACTGAGATTGTCGAGAGCGAGTTGTTTCCCCATTATAGCGCGTAATGACTAATTCAGCTCCACGCCTTATGTACGATTACCTAGTCGTTGATTGGGGGAGTCGGCCAATTGGCATAGTAGTTTTAAGACGAGGCGGCTGATTTTTACGGAAGGCGCTTAAAGGAAATTCCATAAGAAAAGGATGTTCTTAATTGAGACCTTCCCTCCAAGGCGCGGACTGATTAGCCGAGGCTAGGATGTTGCTATAGCACTGTTGTTCAACAATGGAGCCTACCCCTTCGGCACATTTCACCCTGCATCGAAGGAGGTCTAACATCCGATACGTACTGACATACTTCTTCAGTTATCTGGGACTATTTAGGATCTTGTAACTGCTCCTTGAACGCTACACTTACGTGTCAGCCGGTTGGCTCTGCAGCCTGTGAGTCAGCCTTCGGTGTCTGGCCTCGTAAACCCAGCAGACCCCATGCAAGACCATCCGCTTGCGACTGCGGTCCTAATCCGTCCAGATTGACCCTCGGTTCAGTAGCGTCCTAGTTGGTACGGCGCTCCGTCGCGGCCCCTAGAGTTCCCCTGAACATGGGGCGCGGAGACCTTATTATAATAACATGCCGAGTTATACGTGTAGGGCGGCTATACCTACACCAGTCATCCCAAGCCTCACTTTGTGAACCCCACGCCCCACTGCCGAGTGGAGCCCTTCAAAGAGTAGGAAGCGGAATACGTTCTTTCGTGCTATAGAATTGCCCATCGTCGCGCACCCAACCCCTAACTGATCTATACCGTAGAAAGACCCTAAGTAGTGGTTAAGGTCATTCGCACCCAGGGCCCACTCGTCCTGTCGTCCTAAAGTGTAGAATAAAACGCCTGAGACTCCATTGAGGCACTTTAATTTGTTCCAGTCATAAAGGAGCACAAAGCGTATACCTTTTATCCGCGCTTGGGTAATTGCAAACGCCACCGCTCGCCCCTTCTCGCCTGCGGTACCAGCCCAGACCCTTCATATGCAAAGTTGCCATGTTGTATGGGAAACGTGACCATGCCACGGCTCCTCCAACCGCGCTTGGTGTGCTTATCCGAAGAGGCTCCCCGGACTAACCGCAGCGTGCGAGCGAGCATATCTGTCCCGGACCAACGAACACTT
		</sequence>
    <sequence><taxon idref="Location_1_3_0|28.88154955471973"/>
			ATACATCCAGGGTGACCAGTCTTCTAACTAAAAAGTGCATTTCATGGGCAGCACAGAAGAAGAGTTTAAGTCACTTAAATACCGGTATACTGGCTTACAGCCCTCCCCCAGCCCGTTATAGGTGAAAGAAGATGGGCGGACCCCTAGTCCATGCTATATGAGCGAGAGTTCTTGCTTATCAAAAGACTGCGGCTCCTATGCCAGACTAGGAATTCTGGCAGGGAACGACATCCGGGGTCGCATTTAATACTGTTGGTAACCCTGATCCGGCTGGAAAAGCAGCCTCTCGAGTAGGCCACATCGGAGCATCGGTCCAACAGAGAGAGCATATCCGGTATTGCACGTGAATTGGACATCACTGTGCCCTTGCGTGGCGAGCAACTTTGGTATTGACTTGCGTCGTCGATGTGACGCACGGTCATTATTCGATGCGCCCCGGTAAAGCATCTCGAACTCGGGAAAGGTTGAACGTTCAAGGCTCATCAAATGCAATCAAAATAGCTATTAGGCGGGGAAAATGTTACGCGTTACTGTGTAGCAGTGGTACTGCTAGAATAAGATCACGAAGGTGTTGACTATAGCGGGCCGGACGTTGCACTCGTCGTTTATCGTAGGCCTTTAACATGGGATAGTCAACTACCGGCCTGCCGAGTTAGGATCCTCAACCCCTCCTTAGACTAATACTGGGCTATAGTGGTGGTTAATGGAACATTAGGCACTCATAAAACTGTAACATAACATCCGTCCCGCACACAACACTCACCACATAGCGGGCCTCCCCGCGCTCTAAGTGCGGCGTCGATACGCGAGGCTTGGCGTTAGCACAACAACCAAGGTGGTGACTTAGGCAAAGACACCGGACATGGACGATTGGTGAGAAAGGTGATGGCACCCTGATTCGTGACATCAAAGCTAACAACGGCGTCCCATCGCAACCCGCGCTGTTCGGCGGTGTGTGGTCTGCCTCCGAGTTGTCTAAGAGGACTGACTAGGACATTCTTAGAGCAGATCGGTGTATGACCTTACAATCACATTTTCTATGCGGAGCCCGCCTGCGGCCACGCTGGTAGTACCATATGTCTGATTAGGCTAAAAATCGCGAAGCGCGCCGGTAACTCGCCTTTATACCCAAGAATTTGGACCCGATACTGATTTACTCAGTTCGCGACCGGAGGAAAGTCTTAATCATGGTAATACCTCGGGATTGAGTCATATGTGGAAAGCAGCCACGTATGCTTCAAGGGTTCATGTCTACATCTGTCCTCTTAGACCACAGTTCTAGGATTGTTAAGCCAGTGAAATAGATAGTCGTTCGAGTGAAGTGCCCATCGTGTCGCCACAATCAGATATACCCCTGTCGAATGTCACGTAGCCAAGCGCGGGACTAAAGGACATGTTCGACCCGAAGAGACACCGTGAATCGTATTCTATCCGGATCTTCAGGATCGTCCGACAACCTCCGCTGGTGTCCCTTTGATCTGCATAGTCAAAGATAATAATTGATGAGTGAGGACCATTCCCCAATGGTAACTGCGTACGTCTATTCACTTCAGTGGTAAGAAAAGCAAGCGCTGAGATACTAATAACTCGCATAACGCTGTAACTTTCCCTCCTGGGTTGGCGGCTAACGATGAGGCTTAAACTAGTGAGTGAAGGGAGTATCCTGTGGGCCAGTACCGACATGTCCTGATCGACGAACGGGTTCCCGCCACGCCTCGGCATTAGGCAACCGGATACTGCTGCATCGCTGTGTAGACAGGAGAGTCTGAGAGAACCAACTCGCGTTCTTCAACTGTATATCCCCTCCGAAGCTGTGGATCACCTACCAGTCCCCTGGGCGCCCCACGCGCAAGCAACCCCAAATCCGTAGAGAACACGCGTGATTGTACAGGGATAGGAATGGCTCGCACCCCGATGTATTAATCTCCCCTATGGGAGGGGGGCTCTGCCGTGAATCGGAGCGATTGGTTCGTATCGTTGTCTTGTAATTGGGCTAAGTTTGGTCAGTCAAGAGCGTCCTGGGTGTGGGGGGTTACTTGGTAGTGCGAGTTTTTTGCAGCGGGAGGCTCCCAATGTAAGATCCCAACCCGACGTGGCGGTCTTCTTAGCATTACCGTAACCGATTATCGACTTGGACGGGGGTTGTACTTCTAGGCCTAGGTCTCCAGTTCATACCGTAAGCTGATCGCATACTTTCAGTCCTAGCTGCCGTCTAGTAATTTTATCGTTTGTTACAGTCTCGGTGTTCAGCGTGCGCCTCTTAGACATGATACTACATAGTCCGACTGGGTTGTAGTTGCCGACGAATTCCCGACCAATAGTTGGCCACATGTGGCTAGGCGCGTAAAGTGAAGACTTCGCCCGCGCCCTTTACGGGCACATTGGGCGCTTTGTCCTCACACAATGGTGCTAGCGCGGTCTCTTCATTATGATAGGCACTATAACGTGGGAGAACTATTGGCCACACCTTACTGCCTACTCGTATATGCCGCGTACCTAGAGTCTGATAGTATTTTTAGTCACTACATAGTTTCGCGACATTTTGTGAGCCAGATGTTGGATTTGGACTTAGATTGATCCTTTGAGGACTGTTCTGAGCTGAACCGGTGCCTTACCTGTTGCGTAGGCGGCTGAGGTCCGCCATGACATATCGTTTTGCGTATATGTGGCCATCAGTCTTAAGTTAAATCTTGGTTATTCATGTACAGTGGCGACCAGGATACACGAATATAATGAATGAGCACCCTCCATACCGATTAGCCTCCGTGCACAGACCTGGGTATACCGACAGAAAACCTGAGTTGAGAGTCATAGTATGCTCAAAGAACCATTTAATCAGATATTTAGACGGTTGTGGGTGTTAAGAGGCGGACAATCAACTGCTTTATTCAACGTATTGGGTCCCACGGAGATGGTCAGCCAGTACATGTACATAGTTCTATGACCGTCTCAGGTATGTGTGGCGAATCTCTAAGTTACGATGACGTACTAGCACTAGTGTGGGTATGATTATCCACGGTCCCCTTAAAGTACGCCCAAATAGTAGCATTCCTGCTTGAACATATCGATCGCAGATCCTTGAGGGCTACTCCTGCCATGTTTGGGATGATGTGAACAACGGTAAGAACCGCCTGCAGCAATTTCGCCCCTCAGCTGCCGTGATGTCTAGTCCAGGGTTTAGGTAATCAGGCCGCTCCATACTGATTCAGTCGCGACTATTTAGTTCATTCTGTTGCCCTGGAACGGGCCAAGTCCCCGGTTCTGAACCTGTCCTATTGTAGTTTGCAGTGACTAGATACCCCGTAAGCCGGGTCGGGTCGAGAATAAACGGACAAGAACCATTTAAAATGCACGGGGGGTTAGGGGCCTTCCCCGGGGATCCTTCGCTACCGGACCTCGGACGCCCTCCTGGTAATGGGCTGCCACTGGGCGAGACGCGATTATATCTGGCCGGCCTGTTGGTTGCTGTCCTGACGTGCCGTCTTATTTTCGGTTAGTAAGCGATACGAATTGGGTACTAGCGGCCTTAAAACACGCAATCACTAGGATGTTACATTAGCTTTCCTCTCGGCCAACTGAGCGCAAATATGTGTCACCGGATGTGGGTCTTGTCTGGAGGATTGAAGTTTCCATTTGGTGCAGACCAATCACTAGGCGGGAAATTAATCTGCAAATCCATAACCTCTATGCGTAACTATTAGACTAATTTAGATGGGCTCAGCACAAACCTAGTTTTCTCGTAAGAAGAACTCGCGACAAGACCCGGTCTCTCACGGCGACTTACGGAAACGGTTACGCGCAATTGGTTGTATCTAGGGTCCGCGAGGCATGGGAATACCACACAAAGGATGTCGTTTCGGGTAGGTGTGTTGAGGTGGGCAAGTATCGGCTGTATCGATGTTAAAACTGAAACAGAAGTATTAGGCGTGGAAGACAAGAACTTAAAGATTATCGATATTGTCTCGGTTTAGCTAAAGCTTTGTTCAGGGACCAATAGAAGCTCGCCATCCCGGTATTACGTCTCAAGAGTTGACCTTACTGGGTACTGATCCGAGACCTCACGGATTCGTCCTGCTATAATGGAAATGGAACGCAGGATCGGACACACCCCCGGTGACTACCTATGAGATTTCACCGCGGGGCGTGACTATGGAATTTGCGGTCCAATCAGTTGTGAACAAGTCCACTCAGATAACGGTGTGTGCAGAACCTCTTTCCGAGAGGTTCACCTAGGGGCGTCGCTGATAAATGTCGGGGCGATTGGGCCGAGTCAGTCATTAGACATAAGGTTACCCACGGCGGTTACCCCCTGCGGGAGTCAGTCGTTAGACCAATCCAGCGTTCACATGCCAATGCTGAACGCTTCCTTAATGGACTTCTATTCTCGTGTTGACGCGCCCTCGATCGGATAAGCTAAAGGTGAGATCCGCTATATACCATACATCTTTAGACGGTTATAATCCGCTCTATGCCTCAAGGCCTAGGTATGTACTCTGTGGACTCCGTACTCTGATCTTCCCAGACCAGGACGGCCGCCTAGTCGAGTTCGGCTCACCAAGACTAGTTGTCCGGATCGTACTGTTGCGTCCATGGGAGTCAACGGTCTACCCCGTCTGGCGAACATATCGCAATCATCTGGATTTGTGTGGTCGGCCATCGTTCATGTCTTCTAAGATGGCGACACGTCTCTCAGATGTGAAAAAGGGCTTAAGTGCGGGCGTGGCTTTTCTGTAGCATGGTACTGGCGCATGAACGACTTCAAAAACGATCGCCCCCCCCGGCTAAAACATCATCTGCTAGATGCGCTAGCACAGACGCGATTGCTAAATCGGTCTCTCTAGCTCGCAATCCAGTTGCCGATTCAGCTCTTGAGACCCGCCAGTGTCGGTCTTAGAGAGCCTGGATTATCGAAAGAATTCTCACCTACTAATACTTCCGTCTATATATGCCCAACCAGCTACGTTCTATGATTTCCTGATAGGTCCATGTAACTAACCATGCGTGCGCGTATGCACTCCATGTACTACAGTTTAGTCATGTAGGTTCATTCTAAGGCATTGGGACTAAATAGACGCCGTCCAAAGTCGCAGTGAGTCTGGCACTTAATTCGTCGGTATGTCCTCACGTTGAGGCCTGGCTAAAGATATTGAAGGTGAGCTAAGTCTGGTTGTGAAAATACGAGTGGCATCGTATAAACTGTGAAGACACAATGATGATGTGCCTAACTCATTCCTTCCTAGATTTCGTGCCCAGGGTGGACAGGACAGAGCGCACGTCGATTCCTGCTGTCTAAGTATAAGAGCTCTATTGCATAATGCGACAGCCATATAAACCGATGCGCAACACGCACACAGCGTACTATTTTGTAACCGACAAACATAACCCGCTACTGGGCAGGACCGACTGTGGGATAATTTAAGGTCTCGTGCGCGTAGTCCAGATGTGACGCACGTGGAAATCATGTGCCCTTCAGTGCGAATGTATAATTGCTAGTAAACAGCTGATTTGCCATTTTGTGCCGTGTTGTACTGAATACAGGGCCTTGTGTGCACTAATTCGCTTGTACTATGTTAGACTCCTTAGTTGACAATGGCTGGCCGACCGGAGGAAACTAAGTCGGGGCCGTCCAATCGGCTATCTCCCAGCACTGAGAGGCTTCGATACCTACCAAATCGAGTTGGTGGTCCATCAACCTATGGGTTATATCAAGCAGTGAGTATCAACTCGACATCCGCACAGAGTCTTACCCATTTGTCTATCTCGACGGATAGACGTGCTAATGGAGTTGGATGCTATGCCAGGCCGTGGGCCGGTTTATCACGTAGTAGGTACAGACTTTATTATATATCCGACATAAGCCAGGGACGCCTTCATAAGCGGATGTGAATTACAGGTTATACCTCGGTGTACAGCACCCTTTATTTGAACATCAAAGAGCGGGTTTCTGGCTAGACTGTACTACTCGGGCGCTCGACTCGCTTCGGCGGCATGGGACTAAAGCGTCCAGTCACGCGAAGTTGGGATGCGGCCGCTATAGATAGATTCTGCCTATAGTATCGGCTGGGGCTAATCGTGCATTCTAAATAACGGATCGTCCGTGGTATCGGAGCTGCACCGTACCATCGGTCGTGTGTCGCGTCTCCTGTACGCCTCTAGACGTCACCTCCATAAGCGTGAGGTCTAGCGCTTCACTTCCCTAAGCTCTGAGGGGCCCCAATTGAAGTGCCGCCATCATCATGAGCGGTACCTCTCCTCTGGACCCTTCCACTGGAAACTTTAGCTACGTGAATGTCAAACGAATCGGAATGCACCGTAGACATCAATTGCCATTGTATGATGCTGTGAGCGCGACATGGCTCTGTCGGCCTGTTTGGTGCGGGTTTTGCAAGCGGGAAAATAATTGCACTCGTATAGCGCCACATCGTCCTCCGAAGGTGATCTTAGAAGCCCGATCCTACTTGGTGGAGTCGGGATTCTACATCGAAGTCGGTGTCAACAGAGGATCGACCGCTGATAGCGTGCCCTCGACTTACGAAATCACCTAGGTGTTAGCGCCTCCCGACCCAATACCATATAAGCTCGTTTACTGCTTTGTATCCCCTTTTGGTTCCTCTCCCAAGCGGTGCAAAGGGCTAATGCGAGGGGGAAGCCAGTGTCCGTACCAGACGACGTTTTAGACCCCAATTTTGTGAGATTTCTCGAATTAAGAATGGACGGAAATGAGCCACGCTATGTTGGCAGCCGGACTCCATCCCAGCTAAACCAAACATCACCTCGAATGGTTGGAGTACAGCTCACCTATCTGAGCTAGAGCTTTACCCGCTATGGGCATTATCCTAGGGACATGGCACCATAATGCGTGGCCCTCACCGTGACCTAAGCCAAATCGTGTAAGGTTCTAGGGCTGCCGCAAAAGAGCGAGGTAACTCTCCTCAATATCGGGTTTACATAATCGCGACGCTGGCCCTTCATAGTGATACGCCCTACCTAGGGTGGCTTTCCTCCTGTGTTAACCGCCAACTACCTTCCAGCGTCGCATCCTCCTGGGAAGCGGAAGCTTCAGATCCAGACGGGAATTCCATCGTTTATCTGTCGACTTGACTTTATCGTACCACAAAGGATACCCGATAGTATATGTCGCACGTATGCTGACAGCGCTCAACCTATAGACGAGTCATGGACTACGAAAAAAGCGGTGCGATTATCGGAGTGCGTCTGCTGAGGCAAGGTTGGAGGTAGATTCTCGCTAGCCAACTGAGCGCTTTACCTGTCCTCTAATATCGAGCCCCGATGCCCAGCTTGATGGCTCCGAACGTTAGCAAAACCCGACACCGTGAGATCTGTTATTATAGAGCGTGCCGTGTGCCAGCTACGAGCCCGGTCGCATTTCAAGAGTTATGGACAAAGTCCCGTCGTTCGAGGGGTCGTACGAAATTCAAAGAAGGCTGGGACCCTATGCGAGCTGCATTGGTCTGTCGAGCCCATCGAAAGCCACAACTGCCAAATTTTGCATCCTGCACATAGTCCCATAAATCTAATCATCGGATTCAAACCCGGGTCCTTATGGTGTTTACTGGCCGGGACAAAAGAGTCGAGCTTAGATGAGATGAACCTGTCAGTGTATCTCCATTCAGACGTGATGGTTCATCTAGTGATCCAGAATTCACACTTACTAATTCATCCTGATCCGCTGTCCCCCGGAAGCCTGGCTCCGGTATCTTGGCGACGTTGACATCCGAGCCCTCTTTGACCAGGGATTTCGGGAACTCGGTAACCTCGTTACACTAGACAACCGCCATACAATCTCCGGGCAGATCGGACGGTCGAGAAATTATCAGTATCGGCAATAACCGACTAATCATCCAAGGAGGAGATCACCCAAAGCCTCATCCGATGAGTCCGGATCAACTAGAGGAAGTGCCCGCATCAGGCGGCCTGGCCCTCTTTCCGAAGAGGCTCAGCCTGCGGAAACATGCTCCGGACCCCGTTGGCTCTATCATTCTGATGTACGGATATTATGAAAGCTGTAACTTGCTGTCACACTAAACTGCGGCTTCGACCGCTAAGAGGCCAAGACGTTACCACAGCTTTGTCCTTCCGGAATGGTCAATCGCGGGCTACGTTCATGAGTCCAGCGTTCGGCGTCTGACACATTCGTTCCACATGGTTCGGAGCCAAAATACAGCTAGTTTCTCCGTCTAACTAGGTTAATAGTTGTGCATATTTGTAACGTCAATTGCGAGCTCAACATCTATCCCACTTTCTCTGCGAGATCTTTACGCAAGACGCCCGTCGGTCTGAATCCCCGAATCCTACATCTACAGTTGCACCTCGCAGATGGATACGGCATTATCAGACTAAGAGTCGTAGGTCTACCGACACTTGTGTCTGACATCAGCACAAGTCTCTATTGAATCTTTGATAACGTGTCGGAAAACTTTGCAGTTGTGTGATATGATAACAATGTCAAAAGGTCGAGAAATCGAAAAAGTTACCGCCTGCACATGCATACAGAAGTCTCAGTGAGGCCTCATTCCTAACCCAAGGAGAACTTGGGCTGCGTAGCTGAACGTACCCGCCAGTGAATCGCTGTAAATGTAATGAAATCTTGATATAACATCTCCAATCTCATAGGGTACAGCAAGTAGGTTCTGGTCCACTCTCTCCGGAATAACCGGTAGGGCTTACCTCAAATCCGTTACCTGCAGGTGGGGTGTGACGGAGCCACTCGGACTTTGACGGCATTAGTATACAAGACGCAGAAGGCCTAGCCTATACTTGACGAACAGCATTTACCAAGGTGGCCAAATAGGGAAACTCCGAACACATGACCCTAGGACGTTCCATTGAAGTAGGGCGAAGCAGGTAAGACCGGCTAACGTGTATTACGCTTTTTGTGGGTCTTGCCATCGAGGAGGGTTCCCAGTACTTGAACACTCGACGGGTACTAAACATCTAGGCTTTTGGTTCAATAATATTCGCCGTATCCCGGTTGAGGGCGACGACGCTCTTGCCGAAGGCGCCTTGAATCAACCCTGCCGTTACGAACTGGCTGCAAAAATTAGCAGTAGATGTTTCAATATAACAGCCAAAGCCGGAGCGGTCTCATTCAATGGACACAAATCATTGCACGTCAGGAGGGAATGCGGGTCAGACGATTCACAATACGGCCGGTGGGGGTAATGTCAAACCACCTGTTGCCCCCTGATATATCTCTTGGGTAACGAAAGGAGAACCATATGCACGCACCGGTGCGTAAAAACATTTGCGCCAAAGCAATTCCAGCGGGATCGTAGCCCAGACCGGGACCGACAGGCTCCATCGTGGTTACCTGATAGGCTAGGTTAGCTCACAGGAGACCCACCACGCACACCCCAAGATACGTCCATTGCTTACAAGAATCTTCGACAAAATCTTCAGTAAATACCTTTCCATTTCAGAAATTTAGTAGGGGAAGATGTCCCCTCAAGATACGAGCAAAGCCTACTTAAACAGTAATCGATAGTCTATACGAACCACACGATACTGCCTTAGCAGTTAACATCGGCGTGCACCGGATCCTCCGGGAACGGAAAATCCTTTGGACGTCAGTCCCGAGGATTACTACGAGTACAATTCGTTTAAAGGAAACGCCTGGTATCGCAGGTATTTTTCGACTACTACCAGAAGGCTCATCTAAGGCCTGTTCGCGGACCTTGGCTAATACCGCAGTTCCAAGCAACACGAGAATACAAATATACACCCAGGCGATGGAATCTCCTCTCGCACGCCACAAGTAGTTCCAATACGGGGACTTTTCACACCAAAGGCGAATGCCAAGTGTTCCTACGTGGTCAGTACAAGAGGGACTGTGGTATACGCTTTCGATGTGTGGTAGCTGGAGTACAGGAATGCACGGTAGTCACGTCCTGATTCTGGGCGATAGGGGACGTTACATTCTATAACGATGTAAGACGACCTTTCCAAGCTGACGAAACGGCATCTAAGTCACCTGCTCTACTGTAAAGAGTCCAGATCTCTCTGGGTGCAACGTCAAGGCCCGGCTCCCCACCTGGTAGACCTAAGCGTAGTGCGGATTCACGCAGGCCTCGCATGCTTCTCTCTCATGAACAGTCCAGATTGTAGGAGAGTCACAGTCCTGCGACTGGGCTGTCCATCAACTTCCGCAATTCAACCCGAAAATCGGTCCAATAGGTGCACAGAGCCTTACTGGAAAGGACACAGAGGAAGTACCTTTAGTCGTAAAACTTTTCGAGCATCCAAGCCCAATATTGTGAGTCCAGTCCCCTCGGGCGGTGTTATAGGGACGAAACAATGCGCTGAAGGAGTCACAGGCTTCTGATAAATGCTTGACTCTGACGCTGCTGTCAATTTAAACCCCTTTTTTCATTGTCATGAGTGAAATCATCCCGGTCGATCAGGGCAGCTGCTTGAGCGATCCCAGCAGACTCGGCGAAGAAATTTGCCACCAGGGTCAGGTCGCTGCCGGCATACCCTAAGTATTCAAAAATTAAGTATTACATACGTTCCGAAGATTGAGCTTGTCTTTCTTGAACGTGCTCTGAGCCGAGTATGAATCTGAGATTTTACTCAACCCATTACCTAAACTCTGAATGTATGTCAGAAATGTCGCCGTCGGCTAATAGTTAAGTACAAGTCAGCCTGTGCGAGCCTGCGGTACACGCTCAAACTAAGTCAGGCGAAGGCTTGCTTTGCCAGGGGATATACGACATATTAGGGCCGCTGATCTCCCGAATGATATCCCGGGGTCGATGCAGACAATTAACCCGGCAACGTGGTTGCAGCCCTACGACTTGGTCGCCTGTGCTGAAACTTGGGGCCCAGAACGGCATCCCTCCGGGAGGGAATCCCGAGCTCTATTACGTTCTACCCGGTCGCTTGCTCTGTGTTACCTTCGAAGGCGAGAGGAGTCAAGCAGTGTTGTCGCGAGTTTCCCTATGCCGAAGAAAGATATATCGTACACTTTGTCCTTCGATGTCCGGGTAAGTCAGTTCGGTTGCACTTAGATCTACCACGTACAGTTAGACAGCAACGACTAAATTAAAAAGCTGCCGCTTGCTTGATGCTCAAGAAGGACAAAAACTAGCTGCCTCGAAGTCGTCACGGGTTAAGAAGTCCGATTAATCTATATGGGAGAAACCGGCGTAACTTTGGAGACAAGGGGCCGGTCGGCCCACGGTGCTTTTGATGTGTTACGCTGCATAATTACATCCAGATCTGACACACAATCAATTATGTCCGGGGATCAGCCCCCGATAAGTACGTAGGTATTACGGTTAAACACTAACAACCTGGACCCCTTGGCTCGGATTAGCAAGGGTCGCTGGCACTCCTCACTCTAACCTCCTGACAGCGAGGAGTCCCACTCGGCCTCAGAAAGTTCTTGACCCATGGCAGTTCGTACTTACGCAGTCGCCATGAATACAGTGTAACCACAGACGCAACGTAACCACCCTGTATTGGTGCGCGATACCGCACACAATAACTCTCTTATTATCCCCAACATGTATGCTATCCTGCTCACCAAGTCAGTATTAGTTCACCGAAGCCGTATTTACAATACTTCTTCAGTCCAGCCTTCTCGGACCTGGGGCCCCTAGGTCACCTCTTTTGAACCGCACGACTTTCAGCATACGAGGAGAAAGGGCGCGGGCGCACGTACGCCAGAGAGCCATGGTGTTTACGAACAACCACACCAATGCGGCAAACAGGTTCTCTAACGAAGAGAACCAAGAATAAGAGTTGGCGCGGACGCTATGAGCCGTCTTCAAGGTCCTCTCAGGCATTTTAAGCACCTCGATATACAAGCACATGCGTTTCCGTGTTTACATCCGGGACTATAGGCCTCACTCGCCGCGCGTTTACGTCTATGTTCGGTGCATCTTAACCTGGTTACCATGTTTAACTGTATTCATCCGGGCAGGTCTGAACGACCGGGAAGAAGATGTCAGCTGGAGTTCCCGGAGAATATGGTCACTAAAGAAAGCAAAGTGTCAGAGTCTTGTACTCAAGTTCTGAATTATACGCTGGGTTCTGTACTAATCCGGATTTCTAACACGGAAGTTGGAGAAAGCGCTAAATACACCCGACACATTCAACTGACAAGAACCCTTACGGCCTATAGGACGCTGCGCAAGCTTACTAGAAAGAAGTCTTACGCCCTTAACCCCTAATTGAAGCATGCTCAGACGGCCGGGGTCTTAACCTTCCAAGTGCCAAGCTAGCTTGTGGCGTGCCGAGCACGAGGAGCTCTTAGAACCCCAGTATTCAATGTCAACCATTGAGCACAAAGAACGTTACAGGTATATATGGGACACGTTACTTAACTTATTTTGCCGAGAGGAACCCCTGTCCACTCAGCTTTAATTTCGCGAAGGCACGAGTTTTTGGCCCCCGAGTTCTCAAGTTCAGACTAAAATTGACCTCAATAGGACAGTCGGGTACTATTCATAGCATCTCCTCCATCATTAGGGTTTCAACATAAAACGACGGACGCGTCGAGTGCCAAGCACACGCTCGTTCTATACCGCGGTATTGCTGTCTTATGCGTTGTACGACCACACTTATAAATTCACTCTCACATATATCAAGACGTTATCTTGTAGAAAACTTCCCGGTTATCCTGCGCTCAGAGCACCCAGCTTCAGATGCGGACGTTTCGGACTACAGTCTAGAGCCAACCTGCTCCCCACGGCACCCCGATAAAATGACCTTAATTGACGCTTGAAGGATCTCTGCGATGACCTCGAATATGGCTCACGGATAACTCTACAATAGCTGCAGCGCGCGCAATCAGTGAACTCGAGCAAAACGTTCCTTGCTATTACCTGGTGCTACTGAGATTGTCGAGAGCGAGTTGTTTCCCCATTATTGCGCGTAATGACTAATTCAGCTCCACGCCTTATGTACGATTACCTAGTCGTTGATTCGGGGAGTCGGCCAATTGGCATAGTAGTTTTAAGACGAGGCGGCTGATTTTTACGGAAGGCGCTTAAAGGAAATTCTATAAGAAAAAGATGTTCTTAATTGCGACCTTCCCTCCAAGGCGCGGACTGATTAACCGAGGCTAGGATGTTGCTATAGCACTGTTGTTCAACAATGGAGCCTACCCCTTCGGCACATTTCACCCTGCATCGAAAGAGGTCTAACATCCGATACGTACTGACATACTTCTTCAGTTATCTGGGACTATTTAGGATCTTGTAACTGCTCCTTGAACGCTACACTTACGTGTCAGCCGGTTGGCTCTGCAGCCTGTGAGTCAGCCTTCGGTGTCTGGCCTCGTAAACCCAGCAGACCCCATGCAAGACCATCCGCTTGCGACTGCGGTCCTAATCCGTCCAGATTGACCCTCGGTTCAGTAGCGTCCTAGTTGGTACGGCGCTCCGTCGCGGCCCCTAGAGTTCCCCTGAACATGGGGCGCGGAGACCTTATTATAATAACATGCCGAGTTATACGTGTAGGGCGGCTATACCTACACCAGTCATCCCAAGCCTCACTTTGTGAACCCCACGCCCCACTGCCGAGTGGAGCCCTTCAAAGAGTAGGAAGCGGAATACGTTCTTTCGTGCTATAGAATTGCCCATCGTCGCGCACCCAACCCCTAACTGATCTATACCGTAGAAAGACCCTAAATAGTGGTTAAGGTCATTCGCACCCAGGGCCCACTCGTCCTGTCGTCTTAAAGTGTAGAATAAAACGCCTGAGACTCCATTGAGGCACTTTAATTTGTTCCAGTCATAAAGGAGCACAAAGCGTATACCTTTTATCCGCGCTTGGGTAATTGCAAACGCCACCGCTCGCCCCTTCTCGCCTGCGGTACCAGCCCAGACCCTTCATATGCAAAGTTGCCATGTTGTATGGGAAACGTGACCATGCCACGGCTCCTCCAACCGCGCTCGGTGTGCTTATCCGAAGAGGCTCCCCGGACTAACCGCAGCGTGCGAAGGAGCATATCTGTCCCGGACCAACGAACACTT
		</sequence>
    <sequence><taxon idref="Location_1_4_0|35.696621150897855"/>
			ATACATCCAGGGTGACCAGTCTTCTAACTAAAAAGTGCATTTCATGGGCAGCACAGAAGAAGAGTTTAAGTCACTTAAATACCGGTATACTGGCTTACAGCCCTCCCCCAGCCCGTTATAGGTGAAAGAAGATGGCCGGACCCCTAGTCCATGCTATATGAGCGAGAGTTCTTGCTTATCAAAAGACTGCGGCTCCTATGCCAGACTAGGAATTCTGGCAGGGAACGACATCCGGGGTCGCATTTAATACTGTTGGTAACCCTGATCCGGCTGGAAAAACAGCCTCTCGAGTAGGCCACATTGGAGCATCGGTCCAACAGAGACAGCATATCCGGTATTGCACGTGAATTGGACATCACTGTGCCCTTGCGTGGCGAGCAACTTTGGTATTGACTTGCGTCGTCGATGTGACGCACGGTCATTATTCGATGCGCCCCGGTAAAGCATCTCGAACTCGGGAAAGGTTGAACGTTCAAGGCTTATCAAATGCAATCAAAATAGCTATTAGGCGGGGAAAATGTTACGCGTTACTGTGTAGCAGTGGTACTGCTAGAATAAGATCACGAAGGTGTTGACTATAGCGGGCCGGACGTTGCACTCGTCGTTTATCGTAGGCCTTTAACATGGGATAGTCAACTACCGGCCTGCCGAGTTAGGATCCTCAACCCCTCCTTAGACTAATACTGGGATATAGTGGTGGTTAATGGAACATTAGGCACTCATAAAACTGTAACATAACATCCGTCTCGCACACAACACTCACCACATAGCGGGCCTCCCCGCGCTCTAAGTGCGGCGTCGATACGCGAGGCTTGGCGTTAGCACAACAACCAAGGTGGTGACTTAGGCAAAGACACCGGACATGGACGACTGGTGAGAAAGGTGATGGCACCCTGATTCGTGACATCAAAGCTAACAACGGCGTCCCATCGCAACCCGCGCTGTTCGGCGGTGTGTTGTCTGCCTCCGAGTTGTCTAAGAGGACTGACTAGGACATTCTTAGAGCAGATCGGTGTATGACCTTATAATCACATTTTCTATGCGGAGCCCGCCTGCGGCCACGCTGGTAGTACCATATGTCTGATTAGGCTAAAAATCGCGAAGCGCGCCGGTAACTCGCCTTTATACCCAAGAATTTGGACCCGATACTGATTTACTCAGTTCGCGACCGGAGGAAAGTCTTACTCATGGTAATACCTCGGGATTGAGTCATATGTGGAAAGCAGCCACGTATGCTTCAAGGGTTCATGTCTACATCTGTCCTCTTAGACCACAGTTCTAGGATTGTTAAGCCAGTGAAATAGATAGTCGTTCGAGTGAAGTGCCCATCGTGTCGCCACAATCAGATATACCCCTGTCGAATGTCACGTAGCCAACCGCGGGACTAAAGGACATGTTGGACCCGAAGAGACACCGTGAATCGTATTCTATCCGGATCTTCAGGATCGTCCGACACCCTCCGCTGGTGTCCCTTTGATCTGCATAGTCAAAGATAATAATTGATGAGTGAGGACCATTCCCCAATGGTAACTGCGTACGTCTATTCACTTCAGTGGTAAGAAAAGCAAGCGCTGAGATACTAATAACTCGCATAACGCTGTAACTTTCCCTCCTGGGTTGGCGGCTAACGATGAGGCTTAAACTAGTGAGTGAAGGGTGTATCCTGTGGGCCAGCACCGACATGTCCTGATCGACGAACGGGTTCCCGCCAGGCCTCGGCATTAGGCAACCGGATACTGCTGCATCGCTGTGTAGACAGGAGAGTCTGAGAGCACCAACTCGCGTTCTTCAACTGTATATCCCCTCCGAAGTTGTGGATCACCTGCCAGTCCCCTGGGCGCCCCACGCGCAAGCAACCCCAAATCCGTAGAGAACACGCGTGATTGTACAGGGATAGGAATGGCTCGCACCCCGATGTATTAATCTCCCCTATGGGAGGGGGGCTCTGCCGTGAATCGGGGCGATTGGTTCGTATCGTTGTCTTGTAATTGGGCTAAGTTTGGTCAGTCAAGAGCGTCCTAGGTGTGGGGGGTTACTTGGTAGTGCGAGTTTTTTGCAGCGGGAGGCTCCCAATGTAAGATCCCAACCCGACGTGGCGGTCTTCTTAGCATTACCGTAACCGATTATCGACTTGGACGGGGGTTGTACTTCTAGGCTTAGGTCTCCAGTTCATACCGTAAGCTGATCGCATACTTTCAGTCCTAGCTGCCGTCAAGTAATTTTAGCGTTTGTTACAGTCTCGGTGTTCAGCGTGCGCCTCTTAGACATGATACTACATAGTCCGACTGGGTTGTAGTTGCCGACGAATTCCCGACCAATAGTTGGCCACATGTGGCTAGGCGCGTAAAGTGAAGACTTCGCCCGCGCCCTTTACGGGCACATTGGGCGCTTTGTCCGCACACAATGGTGCTAGCGCGGTCTCTTAATTATGATAGGCACTATAACGTGGGAGAACTATTGGCCACACCTTACTGCCTACTCGTATATGCCGCGTACCCAGAGTCTGATAGTATTTTTAGTCACTACATAGCTTCGCGACATTTTGTGAGCCAGATGTTGGATTTGGACTTAGATTGATCCTTTGAGGACTGTTCTGAGCTGAACCGGTGCCTTACCTGTTGCGTAGGCGGCTGAGGTCCGCCATGACATATCGTTTTGCGTATATGTGGCCATCAGTCTTAAGTTAAATCTTGGTTATTCATGTACAGTGGCGACCAGGATACACGAATATAATGAATGAGCACCCTCCATACCGATTAGCCTCCGTGCACAGACCTGGGTATACCGACAGAAAACCTGAGTTGAGAGTCATAGTATGCTCAAAGAACCATTTAATCAGATATTTAGACGGTTGTGGGTGTTAAGAGGCGGACAATCAACTGCTTTATTCAACGTATTGGGTCCAACGGAGATGGTCAGCCAGTACATGTACATAGTTCTATGACCGTCTCAGGTATGTGTGGCGAATCTCTAAGTTACGATGACGTACTAGCACTAGTGTGGGTATGATTATCCACGGTCCCCTTAAAGTACGCCCAAATAGTAGCATTCCTGCTTGAACATATCGATCGCAGATCCTTGAGGGCTACTCCTGCCATGTTTGGGATGATGTGAACAACGGTAAGAACCGCCTGCAGCAATTTCGCCCCTCAGTTGCCGTGATGTCTAGTCCAGGGTTTAGGTAATCAGGCCGCTCCATACTGATTCAGTCGCGACTATTTAGTTCATTCTGTTGCCCTGGAACGGGCCAAGTCCCCGGTTCTGAACCTGTCCTATTGTAGTTTGCAGTGACTAGATACCCCGTAAGCCGGGTCGGGTCGAGAATAAACGGACAAGAACCATTTAAAATGCACGGGGGGTTAGGGGCCTTCCCCGGGGATCCTTCGCTACCGGACCTCGGACGCCCTCCTGGTAAGGGGCTGCCACTGGGCGAGACGCGATTATATCTGGCCGGCCTGTTGGTTGCTGTCCTGACGTGCAGTCTTATTTTCGGTTAGTAAGCGATACGAATTGGGTACTAGCGGCCTTAAAACACGCAATCACTAGGATGTTACATTAGCTTTCCTCTCGGCCAACTGAGCGCAAATATGTGTCACCGGACGTGGGTCTTGTCTGGAGGATTGAAGTTACCATTTGGTGCAGACCAATCACTAGGCGGGAAATTTATCTGCAAATCCATAACCTCTATGCGTAACTATTAGACTAATTTAGATGGGCTCGGCACAAACCTAGTTTTCTCGTAAGAAGAACTCGCGACAAGACCCGGTCTCTCACGGCGACTTACGGAAACGGTTACGCGCAATTGGTTGTATCTAGGGTCCGCGAGGCATGGGAATACCACACAAAGGATGTCGTTTCGGGTAGGTGTGTTGAGGTGGGCAAGTATCGGCTGTATCGATGTTAAAACTGAAACAGAAGTATTAGGCGTGGAAGACAAGAACTTAAAGATTATCAATATTGTCTCGGTTTAGCTAAAGCTTTGTTCAGGGACCAATAGAAGCTCGCCATCCCGGTATTACGTCTCAAGAGTTGACCTTACTGGGTACTGATCCGAGACCTCACGGATTCGTCCTGCTATAATGGAAATGGAACGCAGGATCGGACACACCCCCGCTGACTACCTATGAGATTTCACCGCGGGGCGTGACTATGGACTTTGCGGTCCAATCAGTTGTGAACAAGTCCACTTAGATAACGGTGTGTGCAGAACCTCTTTCCGAGAGGTTCACCTAGGGGCGTCGCTGATAAATGTCGGGGCGATTGGGCCGAGTCAGTCATTAGACATAGGGTTACCCACGGCGGTTACCCCCTGCGGGAGTCAGTCGTTAGACCAATCCAGCGTTCACATGCCAATGCTGAACGCTTCCTTAATGGACTTCTATTCTCGTGTTGACGCGCCCTCTATCGGATAAGCTAAAGGTGAGATCCGCTATATACCATACATCTTTAGACGGTTATAATCCGCTCTATGCCTCAAGGCCTAGGTATGTACTCTGTGGACTCCGTACTCTGATCTTCCCAGACCAGGACGGCCGCCTAGTCGAGTTCGGCTCACTAAGACTAGTTGTCCGGATCGTACTGTTGCGTCCATGGGAGTCAACGGTCCACCCCGTCTGGCGAACATATCGCAATCATCTGGATTTGTGTGGTCGGCCATCGTTCATGTCTTCTAAGATGGCGACACGTCTCTCAGATGTGAAAAAGGGCTTCAGTGCGGGCGTGGCTTTTCTGTAGCATGGTACTGGCGCATGAACGACTTCAAAAACGATCGCCCCCCCCGGCTAAAACATCATCTGCTAGATGCGCTAGCACAGACGCGATAGCTAAATCGGTCTCTCTAGCTCGCAATCCAGTTGCCGATTCAGCTCTTGAGACCCGCCAGTGTCGGTCTTAGAGAGCCTGGATTATCGAAAGAATTCTCACCTACTAATACTTCCGTCTATATATGCCCAACCAGCTATGTTCTATGATTTCCTGATAGGTCCATGTAACTAACCATGCGTGCGCGTATGCACTCCTTGTACTACAGTTTAGTCATGTAGGTTCATTCTAAGGCATTGGGACTAAATAGACGCCGTCCAAAGTCGCAGTGAGTCTGGCACTTAATTCGTCGGTATGTCCTCACGTTGAGGCCTGGCTAAAGATATTGAAGGTGGGCTAAGTCTGGTTGTGAAAATACGAGTGGCATCGTATAAACTGTGAAGACACAATGATGATGTGCCTAACTCATTCCTTCCTAGATTTCGTGCCCAGGGTGGACAGGACAGAGCGCACGTCGATTCCTGCCGTCTAAGTATAAGAGCTATATTGCATAATGCGACAGCCATATAAACCGATGCGCAACACGCACACAGCGTACTATTTTGTAACCGACAAACATAACCCGCTACTGGGCAGGACCGACTGTGGGATAATTTAAGGTCTCGTGCGCGTAGTCCAGATGTGACGCACGTGGAAATCATGTGCCCTTCAGTGCGAATGTATAATTGCTAGTAAACAGCTGATTTGCCATTTTGTGCCGTGTTGTACTGAATACAGGGCCTTGTGTGCACTAATTCGCTTGTACTATGTTAGACTCCTTACTTGACAATGGCTGGTCGACCGGAGGAAACTAAGTCGGGGCCGTCCAATCGGCTATCTCCCAGCACTGAGAGGCTTCGATATCAACCAAATCGAGTTCGTGGTCCATCAACCTATGGGTTATATCAAGCAGTGAGTATCAACTCGACATCCGCACAGAGTCTTACCCATTTGTCTATCTCGGCGGATAGACGTGCTAATGGAGTTGGATGCTATGTCAGGCCGTGGGCCGGATTATCACGTAGTAGGTACAGACTTTATTATGTATCCGACATAAGCCAGGGACGCCTTCATAAGCGGATGTGAATTACAGGTTATACCTCGGTGTACAGCACCCTTTATTTGAACATCAAAGAGCGGGTTTCTGGCTAGACTGTACTACTCGGGCGCTCGACTCGCTTCGGCGGCATGGGACTAAAGCGTCCAGTCACGCGAAGTTGGGATGCGGCCGCTATAGATAGATTCTGCCTATAGTATCGGCTGGGGCTAATCGTGCATTCTAAATAACGGATCGTCCGTGGTATCGGAGCTGCACCGTACCATCGGTCGTGTGTTGCGTCTCCTGTACGCCTCTAGACGTCACCTCCATAAGCGTGAGGTCTAGCGCTTCACTTCCCTAAGCTCTGAGGGGCCCCAATTGAAGTGCCGCCATCATCATGAGCGGTACCTCTCCTCTGGACCCTTCCACTGGAAACTTTAGCTACGTGAATGTCAAACGAATCGGAATGCACCGTAGACATCAATTGCCATTGTATGATGCTGTGAGCGCGACATGGCTCTGTCGGCCTGTTTGGTGCGGGTTTTGCAAGCGGGAAAATAATTGCACTCGTATAGCGCCACATCGTCCTCCGAAGGTGATCTTAGAAGCCCGATCCTACTTGGTGGAGTCGGGATTCTACATCGAAGTCGGTGTCAACAGAGGATCGACCGCTGATAGCGTGCCCTTGACTTACGAAATCACCTAGGTGTTAGCGCCTCCCGACCCAATACCATATAAGCTCGTTTACTGCTTTGTATCCCCTTTTGGTTCCTCTCCCAAGCGGTGCAAAGGGCTAATGCGAGGGGGAAGCCAATGTCCGTACCAGACGACGTTTTAGACCCCAATCTTGTGAGATTTCTCGAATTAAGAATGGACGGAAATGAGCCACGCTATGTTGGCAGCCGGACTCCATCCCAGCTAAACCAAACATCACCTCGAATGGTTGGAGTACAGCTCACCTATCTGAGCTAGAGCTTTACCCGCTATGGGCATTATCCTAGGGACATGGCACCATAATGCGTGGCCCTCACCGTGACCTAAGCCAAATCGTGTAAGGTTCTAGGGCTGCCGCAAAAGAGCGAGGTAACTCTCCTCAATATCGGGTTTACATAATCGCGACGCTGGCCCTTCATAGTGATACGCCCTACCTAGGGTGGCTTTCCTCCTGTGTTAACCGCCAACTACCTTCCAGCGTCGCATCCTCCTGGGAAGCGGAAGCTTCAGATCCAGACGGGAATTCCATCGTTTATCTGTCGACTTGACTTTATCGTACCACAAAGGATACCCGATAGTATATGTCGCACGTATGCTGACAGCGCTCAACCTATAGATGAGTCATGGACTACGAAAAAAGCGGTGCGATTATCGGAGTGCGTCTGCTGAGGCAAGGTTGGAGGTAGATTCTCGCTAGCCAACTGAGCGCTTTACCTGTCCTCTAATATCGAGCCCCGATGCCCAGCTTGATGGCTCCGAACGTTAGCAAAACCCGACACTGTGAGATTTGTTATTATAGAGCGTGCCGTGTGCCAGCTACGAGCCCGGTCGCATTTCAAGAGTTATGGACAAAGTCCCGTCGTTCGAGGGGTCGAACGAAATTCAAAGAAGGCTGGGACCCTATGCGAGCTGCATTGGTCTGTCGAGCCCATCGAAAGCCACAACTGCCAAATTTTGCATCCTGCACATAGTCCCATAAATCTAATCATCGGATTCAAACCCGGGTCCTTATGGTGTTTACTGGCCGGCACAAAAGAGTCGAGCTTAGATGAGATGAACCTGTCAGTGTATCTCCATTCAGACGTGATGGTTCATCTAGTGATCCAGAATTCACACTTACTAATTCATCCTGATCCGCTGTCCCCCGGAAGCCTGGCTCCGGTATGTTGGCGACGTTGACATCCGAGCCCTCTTTGACCAGGGATTTCGGGAACTCGGTAACCTCGTTACACTAGACAACCGCCATACAATCTCCGGGCAGATCGGACGGTCGAGAAATTATCAGTATCGGCAATAACCGACTAATCATCCAAGGAGGAGATCACCCAAAGCCCCATCCGATGAGTCCGGATCAACTAGAGGAAGTGCCCGCATCAGGCGGCCTGGCACTCTTTCCGAAGAGGCTCAGCCTGCGGAGAAATGCTCCGGACCCCGTTGGCTCTAACAGTCTGATGTACGGATATTATGAAAGCTGTAACTTGCTGTCACACTAAACTGCGGCTTCGACCGCTAAGAGGCCAAGACGTTACCACAGCTTTGTCCTTCCGGAATGGTCAATCGCGGGCTACGTTCATGAGTCCCGCGTTCGGCGTCTGACACTTTCGTTCCACATGGTTCGGAGCCAAAATACAGCTAGTTTCTCCGTCTAACTAGGTTAATAGTTGTGCATATTCGTAACGTCAATTGCGAGCTCAACATCTATCCCACTTTCTCTGCGAGATCTTTACGCAAGACGCCCGTCGGTCTGAATCCCCGAATCCTACATCTACAGTTGCACCTCGCAGATGGATACGGCATTATCAGACTAAGAGTCGTAGGTGTACCGACACTTGTGTCTGACATCAGCACAAGTCTCTATTGCATCTTTGATAACGTGTCGGAAAACTTTGCAGTTGTGTGATATGATAACAATGTCAAAAGGTCGAGAAATCGCAAAAGTTACCGCCTGCACATGCATACAGAAGTCTCAGTGAGGCCTCATTCCTAACCCAAGGAGAACTTGGGCTGCGTAGCTGAACGTACCCGCCAGTGAATCGCTGTACATGTAATGAAATCTTGATATAACATCTCCAATCTCATAGGGTACAGCAAGTAGGTTCTGGTCCACTCTCCCCGGAATAACCGGTAGGGCTTACATCAAATCCGTTACCTGCAGGTGGGGTGTGACGGAGCCACTCGGACTTTGACGGCATTAGTATACAAGACGCAGAAGGCCTAGCCTATACTTGACGAACAGCATTTACCAAGGTGGCCAAATAGGGGAACTCCGGACACTTGACCCTAGGACGTTCCATTGGAGTAGGGCGAAGCAGGTAAGACCGGCTAACGTGTATTACGCTTTTTGTGGGTCTTGCCATCGAGGAGGGTTCCCAGTACTTGAACACTCGACGGGTACTAAGCATCTAGGCTTTTGGTTCAATAATATTCGCCGTATCCCAGTTGAGGGCGACGACGCTCTTGCCGAAGGCGCCTTGAATCAACCCTGCCGTTACGAACTGGCTGCAAAAATTAGCAGTAGATGTTTCAATATAACAGCCAAAGCCGGAGCGGTCTCATTCAATGGACACAAATCATTGCACGTCAGGAGGGAATGCGGGTCAGACGATTCACAATACGGCCGGTGGGGGTAATGTCAAGCCACCTGTTGCCCCCTGATATATCTCTTGGGTAACGAAAGGAGAACCATATGCACGCACCGGTGCGTAAAAACATTTGCGCCAAAGCAATTCCAGCGGGATCGTAGCCCAGACCGGGACCGACAGGCTCCATCGTGGTTACCTGATAGGCTAGGTTAGCTCACAGGAGAACCACCACGCACACCCCAAGATACGTCCATTGCTTACAAGAATCTTCGACAAAATCTTCAGTAAATACCTTTCCATTTCAGAAATTTAGTAGGGGAAGATGTCCCCTCAAGATACGAGCAAAGCCTACTTAAACAGTAATCGATAGTCTATACGAACCACACGATACTGCCTTAGCAGTTAACATCGGCGTGCACCGGATCCTCCGGGAACGGAAAATCCTATGGACGTCAGTCCCGAGGATTACCACGAGTACGATTCGTTTAAAGGAAACGCCTGGTATCGCAGGTATTTTTCGACTACTACCAGAAGGCTCATCTAAGGCCTGTTCGCGAACCTTGGCTAATACCGCAGTTCCAAGCAACACGAGAATACAAATATACACCCAGGCGATGGAATCTCCTCTCGCACGCCACAAGTAGTTCCAATACGGGGACTTTTCACACCAAAGGCGAATGCCAAGTGTTCCTACGTGGTCAGTACAAGAGGGACTGTGGTATACGCTTTCGATGTGTGGTAGCTGGAGTACAGGAATGCACGGTAGTCACGTCCTGATTCTGGGCGATAGGGGACGTTACATTCTATAACGATGTAAGACGACCTTTCCAAGCTGACGAAACGGCATCTAAGTCACCTGCTCTACTGTAAAGAGTCCAGATCTCTCTGGGTGCAACGTCAAGGCCCGGCTCCCCACCTGGTAGACCTAAGCGAAGTGCGGATTCGCGCAGGTCTCGCATGCTTCTCTCTCATGAACAGTCCAGATTGTAGGAGAGTCACAGTCCTGCGACTGGGCTGTCCATCAACTTCCGCAATTCAACCCGAAAATCGGTCCAGTAGGTGCACAGAGCCTTACTGGAAAGGACACAGAGGAAGTAACTTTAGTTGTAAAACTTTTCGAGCATCCAAGCCCAATATTGTGAGTCCAGGCCCCTCGGGCGGTGTTATAGGGACGAAACAATGCGCTGAAGGAGTCACAGGCTTCTGATAAATGCTTGACTCTGACGCTGCTGTCAATTTAAACCCCTTTTTTCATTGTCATGAGTGAAATCATCCCGGTCGATCAGGGCAGCTGCTTGAGCGATCCCAGCAGACTCGGCGAGGAAATTTGCCACCAGGGTCAGGTCGCTGCCGGCATACCCTAAGTACTCAAAAATTAAGTATTACATACGTTCCGAACATTGAGCTTGTCTTTCTTGAACGTGCTCTGAGCCGAGTATGAATCTGAGATTTTACTCAACCCATTACCTAAACTCTGAATGTATGTCAGAAATGTCGCCGTCGGCTAATAGTTAAGTACAAGTCAGCCAGTGCGAGCCTGCGGTACACGCTCAAACTAAGTCAGGCGAAGGCTTGCTTTGCCAGGGGATATACGACATATTAGGGCCGCTGATCTCCCGAATGATATCCCGGGGTCGATGCAGACAATTAACCCGGCAACGTGGTTGCAGCCCTACGACTTGGTCGCCTGTGCTGAAACTTGGGGCCCAGAGCGGCATCCCTCCGGGAGGGAATCCCGAGCTCTATTACGTTCTACCCGGTCGCTTGCTCTGTGTTACCTTCGAAGGCGAGAGGAGTCAAGCAGTGTTGTCGCGAGTTTGCCTATGCCGAAGAAAGATATATCGTACACTTTGTCCTTCGATGTCCGGGTAAGTCAGTTCGGTTGCACTTAGATCTACCACGTACAGTTAGACAGCAACGACTAAATTAAAAAGCTGCCGCTTGCTTGATGCTCAAGAAGGACAAAAACTAGCTGCCTCGAAGTCGTCACGGGTTAAGAAGTCCGATTAATCTATATGGGAGAAACCGGCGTAACTTTGGAGACAAGGGGCCGGTCGGCCCACGGTGCTTTTGATGTGTTACGCTGCATAATTACATCCAGATCTGACACACAATCAATTATGTCCGGGGATCAGCCCCCGATAAGTACGTAGGTATTACGGTTAAACACTAACAACCTGGACCCCTTGGCTCGGATTAGCAAGGGTCGCTGGCACTCCTCACTCTAACCTCCTGACAGCGAGGAGTCCCACTCGGCCTCAGAAAGTTCTTGACCCATGGCAGTTCGTACTTACGCAGTCGCCATGAATACAGTGTAACCATAGACGCAACGTAACCACCCTGTATTGGTGCGCGATACCGCACACAATAACTCTCTTATTATCCCCAACATGTATGCTATCCTGCTCACCAAGTCAGTATTAGTTCACCGAAGCCGTATTTACAATACTTCTTCAGTCCAGCCTTCTCGGACCTGGGGCCCCTAGGTCACCTCTTTTGAACCGCACGACTTTCAGCATACGAGGAGAAAGGGCGCGGGCGCACGTACGCCAGAGAGCCATGGTGTTTACGAACAACCACACCAATGCGGCAAACAGGTTCTCTAACGAAGAGAACCAAGAATAAGAGTTGGCGCGGACGCTATGAGCCGTCTTCAAGGTCCTCTCAGGCATTTTAAGCACCTCGATATACAAGCACATGCGTTTCCGTGTTTACATCCGGGACTATAGGCCTCACTCGCCGCGCGTTTACGTCTATGTTCGGTGCATCTTAACCTGGTTACCATGTTTAACTGTATTCATCCGGGCAGGTCTGAACGACCGGGAAGAAGATGTCAGCTGGAGTTCCCGGAGAATATGGTCACTAAAGAAAGCAAAGTGTCAGAGTCTTGTACTCAAGTTCTGAATTATACGCTGGGTTCTGTACTAATCCGGATTTCTAACACGGAAGTTGGAGAAAGCGCTAAATACACCCGACACATTCAACTGATAAGAACCCTTACGGCCTATAGGACGCTGCGCAAGCTTTCTAGAAAGAAGTCTTACGCCCATAACCCCTAATTGAAGCATGCTCAGACGGCCGGGGTCTTAACCTTCCAAGTGCCAAGCTAGCTTGTGGCGTGCCGAGCACGAGGAGCTCTTAGAACCCCAGTATTCAATGTCAACCATTGAGTACAAAGAACGTTACAGGTATATATGGGACACGTTACTTAACTTATTTTGCCGAGAGGAACCCCTGTCCACTCAGCTTTAATTTCGCGAAGGCACGAGTTTTTGGCCCCCGAGTTCCCAAGTTCAGACTAAAATTGGCCTCAATAGGACAGTCGGGTACTATTCATAGCATCTCCTCCATCATTAGGGTTTCAACATAAAACGACGGACGCGTCGAGTGCCAAGCACACGCTCGTTCTATACCGCGGTATTGCTGTCTTATGCGTTGTACGACCACACTTATAAATTCACTCTCACATATATCAAGACGTTATCTTGTAGAAAACTTCCCGGTTATCCTGCGCTCAGAGCACCCAGCTTCAGATGCGGACGTTTCGGACTACAGTCTAGAGCCAACCTGCTCCCCACGGCACCCCGATAAAATGACCTTAATTGACGCTTGAAGGATCTCTGCGATGACCTCGAATATGGCTCACGGATAACTCTACAATAGCTGCAGCGCGCGCAATCAGTGAACTCGAGCAAAACGTTCCTTGCTATTACCTGGTGCTACTGAGATTGTCGAGAGCGAGTTGCTTCCCCATTATTGCGCGTAATGACTAATTCAGCTCCACGCCTTATGTACGATTACCTAGTCGTCGATTTGGGGAGTCGGCCAATTGGCATAGTAGTTTTAAGACGAGGCGGCTGATTTTTACGGAAGGCGCTTAAAGGAAATTCTATAAGAAAAAGATGTTCTTAATTGCGACCTTCCCTCCAAGGCGCGGACTGATTAACCGAGGCTAGGATGTTGCTATAGCACTGTTGTTCAACAATGGAGCCTACCCCTTCGGCACATTTCACCCTGCATCGAAAGAGGTCTAACATCCGATACGTACTGACATACTTCTTCAGTTATCTGGGACTATTTAGGATCTTGTAACTGCTCCTTGAACGCTACACTTACGTGTCAGCCGGTTGGCTCTGCAGCCTGTGAGTCAGCCTTCGGTGTCTGGCCTCGTAAACCCAGCAGACCCCATGCAATACCATCCGCTTGCGACTGCGGTCTTAATCCGTCCAGATTGACCCTCGGTTCAGTAGCGTCCTAGTTGGTACGGCGCTCCGTCGCGGCCCCTAGAGTTCCCCTGAACATGGGGCGAGGAGACCTTATTATAATAACATGCCGAGTTATACGTGTAGGGCGGCTATACCTACACCAGTCATCCCAGGCCTCACTTTGTGAACCCCACGCCCCACTGCCGAGTGGAGCCCTTCAAAGAGTAGGAAGCGGAATACGTTCTTTCGTGCTATAGAATTGCCCATCGTCGCGCACCCAACCCCTAACTGATCTATACCGTAGAAAGACCCTAAATAGTGGTTAAGGTCATTCGCACCCAGGGCCCACTCGTCCTGTCGTCTTAAAGTGTAGAATAAAACGCCTGAGACTCCATTGAGGCACTTTAATTTGTTCCAGTCATAAAGGAGCACAAAGCGTATACCTTTTATCCGCGCTTGGGTAAATGCAAACGCCACCGCTCGCCCCTTCTCGCCTGCGGTACCAGCCCAGACCCTTCATATGCAAAGTTGCCATGTTGTATGGGAAACGTGACCATGCCACGGCTCCTCCAACCGCGCTCGGTGTGCTTATCCGAAGAGGCTCCCCGGACTAACCGCAGCGTGCGAAGGAGCATATCTGTCCCGGACCAACGAACACTT
		</sequence>
    <sequence><taxon idref="Location_1_4_1|40.000616059619375"/>
			ATACATCCAGGGTGACCAGTCTTCTAACTAAAAAGTGCATTTCATGGGCAGCACAGAAGAAGAGTTTAAGTCACTTAAATACCGGTATACTGGCTTACAGCCCTCCCCCAGCCCGTTATAGGTGAAAGAAGATGGGCGGACCCCTAGTCCATGCTATATGAGCGAGAGTTCTTGCTTATCAAAAGACTGCGGCTCCTATGCCAGACTAGGAATTCTGGCAGGGAACGACATCCGGGGTCGTATTTAATACTGTTGGTAACCCTGATCCGGCTGGAAAAGCAGCCTCTCGAGTAGGCCACATCGGAGCATCGGTCCAACAGAGAGAGCATATCCGGTATTGCACGTGAATTGGACATCACTGTGCCCTTGCGTGGCGAGCAACTTTGGTATTGACTTGCGTCGTCGATGTGACGCACGGTCATTATTCGATGCGCCCCGGTAAAGCATCTCGAACTCGGGAAAGGTTGAACGTTCAAGGCTCATCAAATGCAATCAAAATAGCTATTAGGCGGGGAAAATGTTACGCGTTACTGTGTAGCAGTGGTACTGCTAGAATAAGATCACGAAGGTGTTGACTATAGCGGGCCGGACGTTGCACTCGTCGTTTATCGTAGGCCTTTAACATGGGATAGTCAATTACCGGCCTGCCGAGTTTGGATCCTCAACCCCTCCTTAGACTAATACTGGGCTATAGTGGTGGTTAGTGGAACACTAGGCACTCATAAAACTGTAACATAACATCCGTCTCGCACACAACACTCACCACATAGCGGGCCTCCCCGCGCTCTAAGTGCGGCGTCGATACGCGAGGCTTGGCGTTAGCACAACAACCAAGGTGGTGACTTAGGCAAAGACACCGGACATGGACGATTGGTGAGAAAGGTGATGGGACCCTGATTCGTGACATCAAAGCTAACAACGGCGTCCCATCGCAACCCGCGCTGTTCGGCGGTGTGTGGTCTGCCTCCGAGTTGTCTAAGAGGACTGACTAGGACATTCTTAGAGCAGATCGGTGTATGACCTTACAATCACATTTTCTATGCGGAGCCCGCCTGCGGCCACGCTGGTAGTACCATATGTCTGATTAGGCTAAAAATCGCGAAGCGCGCCGGTAACTCGCCTTTATACCCAAGAATTTGGACCCGATACTGATCTACTCAGTTCGCGACCGGAGGAAAGTCTTAATCATGGTAATACCTCGGGATTGAGTCATATGTGGAAAGCAGCCACGTATGCTTCAAGGGTTCATGTCTACATCTGTCCTCTTAGACCACAGTTCTAGGATTGTTAAGCCAGTGAAATAGATAGTCGTTCGAGTGAAGTGCCCATCGTGTCGCCACAATCAGATATACCCCTGTCGAATGTCACGTAGCCAACCGCGGGACTAAAGGACATGTTCGACCCGAAGAGACACCGTGAATCGTATTCTATCCGGATCTTCAGGATCGTCCGACAACCTCCGCTGGTGCCCCTTTGATCTGCATTGTCAAAGATAATAACTGATGAGTGAGGACCATTCCCCAATGGTAACTGCGTACGTCTATTCACTTCAGTGGTAACAAAAGCAAGCGCTGAGATACTAATAACTCGCATAACGCTGTAACTTTCCCTCCTGGGTTGGAGGCTAACGATGAGGCTTAAACTAGTGAGTGAAGGGTGTATCCTGTGGGCCAGCACCGACATGTCCTGATCGACGAACGGGTTCCCGCCAGGCCTCGGCATTAGGCAACCGGATACTGCTGCATCGCTGTGTAGACAGGAGAGTCTGAGAGAACCAACTTGTGTTCTTCAACTGTATATCCCCTCCGAAGCTGTGGATCACCTACCAGTCCCCTGGGCGCCCCACGCGCAAGCAACCCCAAATCCGTAGAGAACACGCGTGATTGTTCAGGGATAGGAATGGCTCGCACCCCGATGTATTAATCTCCCCTATGGGAGGGGGGCTCTGCCGTGAATCGGGGCGATTGGTTCGTATCGTTGTCTTGTAATTGGGCTAAGTTTGGTCAGTCAAGAGCGTCCTGGGTGTGGGGGGTTACTTGGTAGTGCGAGTTTTTTGCAGCGGGAGGCTCCCAATGTAAGATCCCAACCCGACGTGGCGGTCTTCTTAGCATTACCGTAACCGATTATCGACTTGGACGGGGGTTGTACTTCTAGGCCTAGGTCTCCAGTTCATACCGTAAGCTGATCGCATACTTTCAGTCCTAGCTGCCGTCTAGTAATTTTAGCGTTTGTTACAGTCTCGGTGTTCAGCGTGCGCCTCTTAGACATGATACTACATAGTCCGACTGGGTTGTAGTTGCCGACGAATTCCTGACCAATAGTTGGCCACATGTGGCTAGGCGCGTAAAGCGAAGACTTCGCCCGCGCCCTTTACGGGCACATTGGGCGCTTTGTCCTCACACAATGGTGCTAGCGCGGTCTCTTAATTATGATAGGCACTATAACGTGGGAGAACTATTGGCCACACTTTACTGCCTACTCGTATATGCCGCGTACCCATAGTCTGATAGTATTTTTAGTCACTACATAGTTTCGCGACATTTTGTGAGCCAGATGTTGGATTTGGACTTAGATTGATCCTTTGAGGACTGTTCTGAGCTGAACCGGTGCCTTACCTGTTGCGTAGGCGGCTGAGGTCCGCCATGACATATCGTTTTGCGTATATGTGGCCATCAGTCTTAAGTTAAATCTTGGTTATTCATGTACAGTGGCGACCAGGATACACGAATATAATGAATGAGCACCCTCCATACCGATTAGCCTCCGTGCACAGACCTGGGTATACCGACAGAAAACCTGAGTTGAGAGTCATAGTATGCTCAAAGAACCATTTAATCAGATATTTAGACGGTTGTGGGTGTTAAGAGGCGGACAATCAACTGCTTTATTCAACGTATTGGGTCCAACGGAGATGGTCAGCCAGTACATGTACATAGTTCTATAACCGTCTCAGGTATGTGTGGCGAATCTCTAAGTTCCGATGACGTACAAGCACTAATGTGGGTATGATTATCCACGGTCCCCTTAAAGTACGCCCAAATAGTAGCATTCCTGCTTGAACATATCGATCGCAGATCCTTGGGGGCTACTCCTGCCATGTTTAGGATGATGTGAACAACGGTAAGAACCGCCTGCAGCAATTTCGCCCCTCAGCTGCCGTGATGTCTAGTCCAGGGTTTAGGTAATCAGGCCGCTCCATACTGATTCAGTCGCGACTATTTAGTTCATTCTGTTGCCCTGGAACGGGCCAAGTCCCCGGTTCTGAACCTGTCCTATTGTAGTTTGCAGTGACTAGATACCCCGTAAGCCGGGTCGGGTCGAGAATAAACGGACAAGAACCATTTAAAATGCACGGGGGGTTAGGGGCCTTCCCCGGGGATCCTTCGCTACCGGACCTCGGACGCCCTCCTGGTAATGGGCTGCCACTGGGCGAGACGCGATTATATCTGGCCGGCCTGTTGGTTGCTGTCCTGACGTGCCGTCTTATTTTCGGTTAGTAAGCGATACGAATTGGGTACTAGCGGCCTTAAAACACGCAATCACTAGGATGTTACATCAGCTTTCCTCTCGGCCAACTGAGCGCAAATATGTGTCACCGGACGTGGGTCTTGTCTGGAGGATTGAAGTTTCCATTTGGTGCAGACCAATCACTAGGCGGGAAATTAATCTGCAAATCCATAACCTCTATGCGTAACTATTAGACTAATTCAGATGGGCTCGGCACAAACCTAGTTTTCTCGTAAGAAGAACTCGCGACAAGACCCGGTCTCTCACGGCGACTTACGGAAACGGTTACGCGCAATTGGTTGTATCTAGGGTCCGCGAGGCATGGGAATACCACACAAAGGATGTCGTTTCGGGTAGGTGTGTTGAGGTGGGCAAGTATCGGCTGTATCGATGTTAAAACTGAAACAGAAGTATTAGGCGTGGAAGACAAGAACTTAAAGATTATCAATATTGTCTCGGTTTAGCTAAAGCTTTGTTCAGGGACCAATAGAAGCTCGCCATCCCGGTATTACGTCTCAAGAGTTGACCTTACTGGGTACTGATCCGAGACCTCACGGATTCGTCCTGCTATAATGGAAATGGAACGCAGGATCGGACACACCCCCGGTGACTACCTATGAGACTTCACCGCGGGGCGTGACTATGGAATTTGCGGTCCAATCAGTTGTGAACAAGTCCACTTAGATAACGGTGTGTGCAGAACCTCTTTCCTAGAGGTTCACCTAGGGGCGTCGCTGATAAATGTCGGGGCGATTGGGCCGAGTCAGTCATTAGACATAGGGTTACCCACGGCGGTTACCCCCTGCGGGAGTCAGTCGTTAGACCAATCCAGCGTTCACATGCCAATGCTGAACGCTTCCTTAATGGACTTCTATTCTCGTGTTGACGCGCCCTCGATCGGACAAGCTAAAGGTGAGATCCGCTATATACCATACATCTTTAGACGGTTATAATCCGCTCTATGCCTCAAGGCCTAGGTATGTACTCTGTGGACTCCGTACTCTGATCTTCCCAGACCAGGACGGCCGCCTAGTCGAGTTCGGCTCACTAAGACTAGTTGTCCGGATCGTACTGTTGCGTCCATGGGAGTCAACGGTCCACCCCGTCTGGCGAACATATCGCAATCATCTGGATTTGTGTGGTCGGCCATCGTTCATGTCTTCTAAGATGGCGACACGTCTCTCAGATGTGAAAAAGGGCTTCAGTGCGGGCGTGGCTTTTCTGTAGCATGGTACTGGCGCATGAACGACTTCAAAAACGATCGCCCCCCCCGGCTAAAACATCATCTGCTAGATGCGCTAGCACAGACGCGATAGCTAAATCGGTCTCTCTAGCTCGCAATCCAGTTGCCGATTCAGCTCTTGAGACCCGCCAGTGTCGGTCTTAGAGAGCCTGGATTATCGAAAGAATTCTCACCTACTAATACTTCCGTCTATATATGCCCAACCAGCTATGTTCTATGATTTCCTGATAGGTCCATGTAACTAACCATGCGTGCGCGTATGCACTCCATGCACTACAGTTTAGTCATGTAGGTTCATTCTAAGGCATTGGGACTAAATAGACGCCGTCCAAAGTCGCAGTGAGTCTGGCACTTAATTCGTCGGTATGTCCTCACGTTGAGGCCTGGCTAAAGATATTGAAGGTGGGCTAAGTCTGGTTGTGAAAATACGAGTGGCATCGTATAAACTGTGAAGACACAATGATGATGTGCCTAACTCATTCCTTCCTGGATTTCGTGCCCAGGGTGGACAGGACAGAGCGCACGTCGATTCCTGCTGTCTAAGTCTAAGAGCTATATTGCATAATGCGACAGCCATATAAACCGATGCGCAACACGCACACAGCGTACTATTTTGTAACCGACAAACATAACTCGCTACTGGGCAGGACCGACTGTGGGATAATTTAAGGTCTCGTGCGCGTAGTCCAGATGTGACGCACGTGGAAATCATGTGCCCTTCAGTGCGAATGTATAATTGCTAGTAAACAGCTGATATGCCATTTTGTGCCGTGTTGTACTGAATACAGGGCCTTGTGTGCACTAATTCGCTTGTACTATGTTAGACTCCTTAGTTGACAATGGCTGGCCGACCGGAGGAAACTAAGTCGGGGCCGTCCAATCGGCTATCTCCCAGCACTGAGAGGCTTCGATATCTATCAAATCGAGTTCGTGGTCCATCAACCTATGGGTTATATCAAGCAGTGAGTATCAACTCGACATCCGCACAGAGTCTTACCCATTTGTCTATCTCGGCGGATAGACGTGCTAATGGAGTTGGATGCTATGTCAGGCCGTGGGCCGGATTATCACGTTGTAGGTACAGACTTTATTATGTATCCGACATAAGCCAGGGACGCCTTCATAAGCGGATGTGAATTACAGGTTATACCTCGGTGTACAGCACCCTTTATTTGAACATCAAAGAGCGGGTTTCTGGCTAGACTGTACTACTCGGGCGCTCGACTAGCTTCGGCGGCATGGGACTAAAGCGTCCAGTCACGCGAAGTTGGGATGCGGCCGCTATAGATAGATTCTGCCTATAGTATCGGCTGGGGCTAATCGTGCATTCTAAATAAGGGATCGTCCGTGGTATCGGAGCTGCACCGTACCATCGCTCGTGTGTCGCGTCTCCTGTACGCCTCTAGACGTCACCTCCATAAGCGTGAGGTCTAGCGCTTCACTTCCCTAAGCTCTGAGGGGCCCCAATTAAAGTGCTGCCATCATCATGAGCGGTACCTCTCCTCTGGACCCTCCCACTGGAAACTTTAGCTGCGTGAATGTCAAACGAATCGGAATGCACCGTAGACATCAATTGCCATTGTATGATGCTGTGAGCGCGACATGGCTCTGTCGGTCTGTTTGGTGCGGGTTTTGCAAGCGGGAAAATAATTGCACTCGTATAGCGCCACATCGTCCTCCGAAGGTGATCTTAGAAGCCCGATCCTACTTGGTGGAGTCGGGATTCTACATCGAAGTCGGGGTCAACAGAGGATCGACCGCTGATAGCGTGCCCTCGACTTACGAAATCACCTAGGTGTTAGCGCCTCCCGACCCAATACCATATAAGCTCGTTTACTGCTTTGTATCCCCTTTTGGTTCCTCTCCCAAGCGGTGCATAGGGCTAATGCGAGGGGGAAGCCAGTGTCCGTACTAGACGACGTTTTAGACCCCAATTTTGTGAGATTTCTCGAATTAAGAATGGACGGAAATGAGCCACGCTATGTTGGCAGCCGGACTCCATCCCAGCTAAACCAAACATCACCTCGAATGGTTGGAGTACAGCTCACCTATCTGAGCTAGAGCTTTACCCGCTATGGGCATTATCCTAGGGACATGGCACCATAATGCGTGGCCCGCACCGTGACCTAAGCCAAATCGTGTAAGGTTCTAGGGCTGCCGCAAGAGAGCGAGGTAACTCTCCTCAATATCGGGTTTACATAATCGCGACGCTGGCCCTTCATAGTGATACGTCCTACCTAGGGTGGCTTTCCTCCTGTGTTAACCGCCAACTACCTTCCAGCGTCGCATCCTCCTGGGAAGCGTAAGCTTCAGATCCAGACGGGAATTCCATCGTTTATCTGTCGACTTGACTTTATCGTACCACAAAGGATACCCGATAGTATATGTCGCACGTATGCTGACAGCGCTCAACCTATAGATGAGTCATGGACTACGAAAAAAGCGGTGCGATTATCGGAGTGCGTCTGCTGAGGCAAGGTTGGAGGTAGATTCTCGCTAGCCAACTGAGCGCTTTACCTGTCCTCTAATATCGAGCCCCGATGCCCAGCTTGATGGCTCCGAACGTTAGCAAAACCCGACACTGTGAGATCTGTTATTATAGAGCGTGCCGTGTGCCAGCTACGAGCCCGGTCGCATTTCAAGAGTTATGGACAAAGTCCCGTCGTTCGAGGGGTCGTACGAAATTCAAAGAGGGCTGGGACCCTATGCGAGCTGCATTGGTCTGTCGAGCCCATCGAAAGCCACAACTGCCAAATTTTGCATCCTGCACATAGTCCCATAAATCTAATCATCGGATTCAAACCCGGGTCCTTATGGTGTTTACTGGCCGGGACAAAAGAGTCGAGCTTAGATGAGATGAACCTGTCAGTGTATCTCCATTCAGACGTGATGGTTCATCTAGTGATCCAGAATTCACACTTACTAATTCATCCTGATCCGCTGTCCCCCGGAAGCCTGGCTCCGATATCTTGGCGACGTTGACATCCGAGCCCTCTTTGACCAGGGATTTCGGGAACTCGGTAACCTCGTTACACTAGACAACCGCCATACAATCTCCGGGCAGATCGGACGGTCGAGAAATTATCAGTATCGGCAATAACCGACTAATCATCAAAGGAGGAGATCAACCAAAGCCCCATCCGATGAGTCCGGATCAATTAGAGGAAGTGCCCGCATCAGGCGGCCTGGCACTCTTTCGGAAGAGGCTCAGCCTGCGGAGACATGCTCCGGACCCCGTTGGCTCTAACAGTCTGATGTACGGATATTATGAAAGCTGTAACTTGCTGTCACACTAAACTGCGGCTTCGACCGCTAAGAGGCCAAGACGTTACCACAGCTTTGTCCTTCCGGAATGGTCAATCGCGGGCTACGTTCATGAGACCAGCGTTCGGCGTCTGACACATTCGTTCCACATGGTTCGGAGCCAAAATACAGCTAGTTTCTCCGTCTAACTAGGTTAATAGTTGTGCATATTCGTAACGTCAATTGCAAGCTCAACATCTATCCCACTTTCTCTGCGAGATCTTTACGCAAGACGCCCGTCGGTCTGAATCCCCGAATCCTACATCTACAGTTGCACCTCGCAGATGGATACGGCATTATCAGACTAAGAGTCGTAGGTGTACCGACACTTGTGTCTGACATCAGCACAAGTCTCTATTGAATCTTTGATAACGTGTCGGAAAACTTTGCAGTTGTGTGATATGATAACAATGTCAAAAGGTCGAGAAATCGAAAAAGTTACCGCCTGCACATGCATACAGAAGTCTCAGTGAGGCCTCATTCCTAACCCAAGGAGAACTTGGGCTGCGTAGCTGAACGTACCCGCCAGTGAATCGCTGTAAATGTAATGAAATCTTGATATAACATCTCCAATCTCATAGGGTACAGCAAGTAGGTTCTGGTCCACTCTCTCCGGAATAACCGGTAGGGCTTACATCAAATCCGTTACCTGCAGGTGGAGTGTGACGGAGCCACTCGGACTTTGACGGCATTAGTATACAAGACGCAGAAGGTCTAGCCTATACTTGACGAACAGCATTTACCAAGGTGGCCAAATAGGGAAACTCCCGACACATGACCCTAGGACGTTCCATTGGAGTAGGGCGAAGCAGGTAAGACCGGCTAACGTGTATTACGCTTTTTGTGGGTCTTGCCATCGAGGAGGGTTCCCAGTACTTGACCACTCGACGGGTACTAAACATCTAGGCTTTTGGTTCAATAATATTCGCCGTATCCCGGTTGAGGGCGACGACGCTCTTGCCGAAGGCGCCTTGAATCAACCCTGCCGTTACGAACTGGCTGCAAAAATTAGCAGTAGATGTTTCAATATAACAGCCAAAGCCGGAGCGGTCTCATTCAATGGACACAAATCATTGCACGTCAGGAGGGAATGCGGGTCAGACGATTCACAATACGGCCGGTGGGGGTAATGTCAAACCACCTGTTGCCCCCTGATAGATCTCTTGGGTAACGAAAGGAGAACCATATGCACGCACCGGTGCGTAAAAACATTTGCGCCAAAGCAATTCCAGCGGGATCGTAGCCCAGACCGGGACCGACAGGCTCCATCGTGGTTACCTGATAGGCTAGGTTAGCTCACAGGAGAACCACCACGCACACCCCAAGATACGTCCATTGCTTACAAGAATCTTCGACAAAATCTTCAGTAAATACCTTTCCATTTCAGAAATTTAGTAGGGGAAGATGTCCCCTCAAGATACGAGCAAAGCCTACTTAAACAGTAATCGATAGTCTATACGAACCACACGATACTGCCTTAGCAGTTAACATCGGCGTGCACCGGATCCTCCGGGAACGGAAAATCCTATGGACGTCAGTCCCGAGGATTACCACGAGTACGATTCGTTTAAAGGAAACGCCTGGTATCGCAGGTATTTTTCGACTACTACCAGAAGGCTCATCTAAGGCCTGTTCGCGAACCTTGGCTAATACCGCAGTTCCAAGCAACACGAGAATACAAATATACACCCAGGCGATGGAATCTCCTCTCGCACGCCACAAGTAGTTCCAATACGGGGACTTTTCACACCAAAGGCGAATGCCAAGTGTTCCTACGTGGTCAGTACAAGAGGGACTGTGGTATACGCTTTCGATGTGTGGTAGCTGGAGTACAGGAATGCACGGTAGTCACGTCCTGATTCTGGGCGATAGGGGACGTTACATTCTATAACGATGTAAGACGACCTTTCCAAGCTGACGAAACGGCATCTAAGTCACCTGCTCTACTGTAAAGAGTCCAGATGTCTCTGGGTGCAACGTCAAGGCCCGGCTCCCCACCTGGTAGACCTAAGCGTAGTGCGGATTCGCGCAGGTCTCGCATGCTTCTCTCTCATGAACAGTCCAGATTGTAGGAGAGTCACAGTCCTGCGACTGGGCTGTCCATCAACTTCCGCAATTCAACCCGAAAATCGGTCCAGTAGGTGCACAGAGCCTTACTGGACAGGACACAGAGGAAGTAACTTTAGTCGTAAAACTTTTCGAGCATCCAAGCCCAATATTGTGAGTCCAGGCCCCTCGGGCGGTGTTATAGGGACGAAACAATGCGCTGAAGGAGTCACAGGCTTCTGATAAATGCTTGACTCTGACGCTGCTGTCAATTTAAACCCCTTTTTTCATTGTCATGAGTGAAATCATCCCGGTCGATCAGGGCAGCTGCTTGAGCGATCCCAGCAGACTCGGCGAAGAAATTTGCCACCAGGGTCAGGTCGCTGCCGGCATACCCTAAGTACTCAAAAATTAAGTATTACATACGTTCCGAAGATTGAGCTTGTCTTTCTTGAACGTGCTCTGAGCCGAGTATGAATCTGAGATTTTACTCAACCCATTACCTAAACTCTGAATGTATGTCAGAAATGTAGCCGTCGGCTAATAGTTAAGTACAAGTCAGCCTGTGCGAGCCTGCGGTACACGCTCAAACTAAGTCAGGCGAAGGCTTGCTTTGCCAGGGGATATACGACATATTAGGGCCGCTGATCTCCCGAATGATATCCCGGGGTCGATGCAGACAATTAACCCGGCAACGTGGTTGCAGCCCTACGACTTGGTCGCCTGTGCTGAAACTTGGGGCCCAGAGCGGCATCCCTCCGGGAGGGAATCCCGAGCTCTATTACGTTCTACCCGGTCGCTTGCCCTGTGTTACCTTCGAAGGCGAGAGGAGTCAAGCAGTGTTGTCGCGAGTTTCCCTATGCCGAAGAAAGATATATCGTACACTTTGTCCTTCGATGTCCGGGTAAGTCAGTTCGGTTGCACTTAGATCTACCACGTACAGTTAGACAGCAACGACTAAATTAAAAAGCTGCCGCTTGCTTGATGCTCAAGAAGGACAAAAACTAGCTGCCTCGAAGTCGTCACGGGTTAAGAAGTCCGATTAATCTATATGGGAGAAACCGGCGTAACTTTGGAGACAAGGGGCCGGTCGGCCCACGGTGCTTTTGATGTGTTACGCTGCATAATTACATCCAGATCTGACACACAATCAATTATATCCGGGGATCAGCCCCCGATAAGTACGTAGGTATTACGGTTAAACACTAACAACCTGGACCCCTTGGCTCGGATTAGCAAGGGTCGCTGGCACTCCTCACTCTAACCTCCTGACAGCGAGGAGTCCCACTCGGCCTCAGAAAGTTCTTGACCCATGGCAGTTCGTACTTACGCAGTCGCCATGAATACAGTGTAACCATAGACGCAACGTAACCACCCTGTATTGGTGCGCGATACCGCACACAATAACTCTCTCATTATCCCCAACATGTATGCTATCCTGCTCACCAAGTCAGTATTAGTTCACCGCAGCCGTATTTACAATACTTCTTCAGTCCAGCCTTCTCGGACCTGGGGCCCCTAGGTCACCTCTTTTGAACCGCACGACTTTCAGCATACGAGGAGAAAGGGCGCGGGCGCACGTACGCCAGAGAGCCATGGTGTTTACGAACAACCACACCAATGCGGCAAACAGGTTCTCTAACGAAGAGAACCAAGAATAAGAGTTGGCGCGGACGCTATGAGCCGTCTTCAAGGTCCTCTCAGGCATTTTAAGCACCTCGATATACAAGCACATGCGTTTCCGTGTTTACATCCGGGACTATAGGCCTCACTCGCCGCGCGTTTACGTCTATGTTCGGTGCATCTTAACCTGGTTACCATGTTTAACTGTATTCATCCGGGCAGGTCTGAACGACCGGGAAGAAGATGTCAGCTGGAGTTCCCGGAGAATATGGTCACTAAGGAAAGCAAAGTGTCAGAGTCTTGTACTCAAGTTCTGAATTATACGCTGGGTTCTGTACTAATCCGGATTTCTAACACGGAAGTTGGAGAAAGCGCTAAATACACCCGACACATTCAACTGATAAGAACCCTTACGGCCTATAGGACGCTGCGCAAGCTTACTAGAAAGAAGTCTTACGCCCTTAACCCCTAATTGAAGCATGCTCAGACGGCCGGGGTCTTAACCTTCCAAGTGCCAAGCTAGCTTGTGGCGTGCCGAGCACGAGGAGCTCTTAGAACCCTAGTATTCAATGTCAACCATTGAGTACAAAGAACGTTACAGGTATATATGGGAAACGTTACTTAACTTATTTTGCCGAGAGGAACCCCTGTCCACTCAGCTTTAATTTCGCGAAGGCACGAGTTTTTGGCCCCCGAGTTCCCAAGTTCAGACTAAAATTGACCTCAATAGGACAGTCGGGTACTATTCATAGCATCTCCTCCATCATTAGGGTTTCAACATAAAACGACGGACGCGTCGAGTGCCAAGCACACGCTCGTTCTATACCGCGGTATTGCTGTCTTATGCGTTGTACGACCACACTTATAAATTCACTCTCACATATATCAAGACGTTATCTTGTAGAAAACTTCCCGGTTATCCTGCGCTCAGAGCACCCAGCTTCAGATGCGGTCGTTTCGGACTACAGTCTAGAGCCAACCTGCTCCCCACGGCACCCCGATAAAATGACCTTAATTGACGCTTGAAGGATCTCTGCGATGACCTCGAATATGGCTCACGGATAACTCTACAATAGCTGCAGCGCGCGCAATCAGTGAACTCGAGCAAAACGTTCCTTGCTATTACCTGGTGCTACTGAGATTGTCGAGAGCGAGTTGTTTCCCCATTATTGCGCGTAATGACTAATTCAGCTCCACGCCTTATGTACTATTACCTAGTCGTTCATTCGGGGAGTCGGCCAATTGGCATAGTAGTTTTAAGACGAGGCGGCTGATTTTTACGGAAGGCGCTTAAAGGAAATTCTATAAGAAAAAGATGTTCTTAATTGCGACCTTCCCTCCAAGGCGCGGACTGATTAACCGAGGCTAGGATGTTGCTATAGCACTGTTGTTCAACAATGGAGCCTACCCCTTCGGCACATTTCACCCTGCATCGAAAGAGGTCTAACATCCGATACGTACTGACATACTTCTTCAGTTATCTGGGACTATTTAGGATCTTGTAACTGCTCCTTGAACGCTAAACTTACGTGTCAGCCGGTTGGCTCTGCAGCCTGTGAGTCAGCCTTCGGTGTCTGGTCTCGTAAACCCAGCAGACCCCATGCAAGACCATCCGCTTGCGACTGCGGTCTTAATCCGTCCAGATTGACCCTCGGTACAGTAGCGTCCTAGTTGGTACGGCGCTCCGTCGCGGCCCCTAGAGTTCCCCTGAACATGGGGCGCGGAGACCTTATTATAATAACATGCCGAGTTATACGTGTAGGGCGGCTATACCTACACCAGTCATCCCAAGCCTCACTTTGTGAACCCCACGCCCCACTGCCGAGTGGAGCCCTTCAAAGAGTAGGAAGCGGAATACGTTCTTTCGTGCTATAGAATTGCCCATCGTCGCGCACCCAACCCCTAACTGATCTATACCGTAGAAAGACCCTAAATAGTGGTTAAGGTCATTCGCACCCAGGGCCCACTCGTCCTGTCGTCTTAAAGTGTAGAATAAAACGCCTGAGACTCCATTGAGGCACTTTAATTTGTTCCAGTCATAAAGGAGCACAAAGCGTATACCTTTTATCCGCGCTTGGGTAAATGCAAACGCCACCGCTCGCCCCTTCTCGCCTGCGGTACCAGCCCAGACCCTTCATATGCAAAGTTGCCATGTTGTATGGGAGACGTGACCATGCCACGGCTCCTCCAACCGCGCTCGGTGTGCTTATCCGAAGAGGCTCCCCGGACTAACCGCAGCGTGCGAAGGAGCATATTTGTCCCGGACCAACGAACACTT
		</sequence>
    <sequence><taxon idref="Location_2_2_0|28.256870985835196"/>
			ATACATCCAGGGTGATCAGTCTTCTAACTAAAAAGTGCATTTTATGGGCAGCACAGAAGAAGAGTTTAAGTCACTTAAATACCGGTATACTGGCTTCCAGCCCTCCCCCAGCCCGTTATAGGTGAAAGAAGATGGGCGGATCCCTAGTCCATGCTATATGAGCGAGAGTTCTTGCTTATCAAAAGACTGCGGCTCCTATGCCAGACTAGGAATTCTGGCAGGGAACGACGTCCGGGGTCGCATTTAATACTGTTGGTAACCCTGATCCGGCTGGAAAAGCAGCCTCTCGAGTAGGCCACATCGGAGCATCGGTCCAACACAGAAAGCATATCCGGTATTACACGTGAATTGGACATCACTGTGCCCTTGCGTGGCGAGCAACTTTGGTATTGGCTTGCGTCGTCGATGCGACGCACGGTCATTATTCGATGCGCCCCGGTAAAGCATCTCGAACTCGGGAAAGGTTGAACGTTCAAGGCTCATCAAATGCAATCAAAATAGCTATTAGGCGTGGAAAATGTTACGCGTTACTGTGTAGCAGTGGCACTGCTAGAATAAGATCACGAAGGTGTTGACTATAGCGGGCCGGACGTTGCACTCGTCGTTTATCGTAGGCTTTTAACATGGGATAGTCAACTACCGGCCTGCCGAGTTAGGATCCTCAACCCCTCCTTAGACTAATATTGGGCTATAGTGGTGGTTAATGGAACATTAGGCACTCATAAAACTGTAACATATCATCCGTCTCGCACACAACACTCACCACATAGCGGGCCTCCCCGCGCTCTAAGTGCGGCTTCGATACGCGAGGATAGGCGTTAGCACAACAACCAAGGTGGTGACTTAGGCAAAGAAACCGGACATGGACGATTGGTGAGAAAGGTGATGGCATCCTGATTCGTGACATCAAAGCTAACAACGGCGTCCCATCGCAACCCGCGCTGTTCGGCGGTGTGTGGTCTGCCTCCGAGTTGTCTAAGAGGACTGACTAGGACATTCTTAGAGCAGATCGGTGTATGTCCTTACAATCACATTTTCTATGCAGAGCCCGCCTGCGGCCACGCTGGTAGTACCATATGTCTAATTAGGCTAAAAATCGCGAAGCGCGCCGGTAACTCGCCTTTATGCCCAAGAATTTGGACCCGATACCGATTTACTCAGTTCGTGATCGGAGGAAAGTCTTAATGATGGTAATACCTCGGGATTGAGTCATATTTGGAAAGCAGCCACGTATGCTTTAAGGGTTCGTGTCTACATCTGTCCTCTTAGACCACAGTTCTAGGATTGTTAAGCCAGTGAAATAGATAGTCGTTCGAGTGAAGTGCCCATCGTGTCGCCACAATCAGATATACCCCTGTCGAATGTCACCTAGCCAACCGCGGGACTAAAGGACATGTTCGACCCGAAGAGACACCGTGAATCGTATTCTATCCGGATCTTCAGGATCGTCCGACAACCTCCGTTGGTGTCCCTTTGATCTGCATAGTCAAAGATAATATTTGATGAGTGAGGACCATTCCCCAATGGTAACTGCGTACGTCTATTCACTTCAGTGGTAAGAAAAGCAAGCGCTGAGATACTAATAACTCGCATAACGCTGTAACTTTCCCTCCTGGGTTGGCGGCTAACGATGAGGCTTAAACTAGTGAGTGAAGGGTGTATCCTGCAGGCCCGTGCCGACATGCCCTGATCGACGAACGGGTTCCCGCCACGCCTCGCCATTAGGCAACCGGATACTGCTGCATCGCTGAGTAGAAAGGAGAGTGTGAGAGAACCAACTCGCGTTCTTCGACTGTATATCCCCTCCGAAGCTGTGGATCACCTACCAGTCCCCTGGGCGCCCCACGCGCAAGCAACCCCAAATCCGTAGAGAACACGCGTGATTGTACAGGGATAGGAATGGCTCGCACCCCGATGTATTAATCTCCCCTATGGGAGGGGGACTCTGCCCTGAATCGGGGCGATTGGTTCGTATCGTTGTCTTGTAATTGGGCTAAGTTTGGTCAGTCAAGAGCGTCCTGGGTGTGGGGGGTTACTTGGTAGTGCGAGTTTTTTGCAGCGGGAGGCTCCCAATGTAAGATCCCAACCCGACGTGGCGGTCTTCTTAGCATTATCGTAACCGATTATCGACTTGGACGGGGGTTGTACTTCTAGGCCTAGGTCTCCAGTTCATACCGTTAGCTGATCGCATACTTTCAGTCCTAGCTGCCGTCTAGTAATTTTATCGTATGTTACAGTCTCGGTGTTCAGCGTGCGCCTCTTAGACATGATACTACATAGTCCGACTGGGTTGTAGTTGCCGACGAATTCCCGACCAATAGTTGGCCACATGTGGCTAGGCGCGTAAAGTGAAGACTTCGCCCGCGCCCTTTACGGGCACATTGGGCGCTTTGTCCTCACACAATGGTCCTAGCGCGGTCTCTTAATTATGATAGACACTATAACGCGGGAGGACTATTGGCCACACCTTACTGCCTACTCGTATATGCCGCGTACCTAGAGTCTGATAGTATTTTTAGTCACTACATAGTTTCGCGACATTTTGTGAGCCAGATGTTGGATTTGGTCTTAAATTGATCCTTTGAGGACTGTTCTGAGCTGAACCGGTGCCTTACCTGTTGCGTAGGCGGCTGAGGTCCGCCATGACATATCGTTTTGCGTATATGTGGCCATCAGTCTTAAGTTAAATCTTGGTTATTAATGTACAGTGGCGGCCATGATACACGAATATAATGAATGAGCACCCTCCATACCGATTAGCCTCCGTGCACAGACCTGGGTATACCGACAGAAAACCTGAGTTGAGAGTCATAGTATGCTCAAAGAACCATTTAATCAGATATTTAGACGGTTGTGGGTGTTAAGAGGCGGACAATCAACTGCTTTATTCAACGTATTGGGTCCAACGGAGATGGTCAGCCAGTACATGTACATAGTTCTATGACCGTCTCAGGTATGTGTGGCGAATCTCTAGGTTACGACGACGTACTAGCACTAGTGTGGGTATGATTATCCACGGTCCCCTTAAAGTACGCCCAAATAGTGGCATTCCTGCTTGAACATACCGATCGCAGATCCTTGAGGGCTACTCCTGCCATGTTTGGGATGATGTGAAGAACGGTAAGAACCGCCTGCAGCAATTTCGCCCCTCAGCTGCCGTGATGTCTAGTCCAGGGTTTAGGTAATCAGGCCGCTCCATACTGATTCAGTCGCGACTATTTAGGTCATTCTGTTGCCCTGGAACGGGCCAAGTCCCCGGTTCTAAACCTGTACTGTTGTAGTTTGCAGTGACTAGATACCCCGTAAGCCGGGTCGGGTCGATAATAAACGGACAAGAACCATTTAAAATGCACGGGGGGTTAGGGGCCTTCCCCGGGGATCCTTCCCTACCGGACCTCGGACGCCCTCCTGGTAATGGGCTGCCACTGGGCGAGACGCGATTATATCTGGCCGGCCTGTTGGTTGCTGTCCTGACGTGCCGTCTTATTTTCGGTTAGTAAGCGATACGAATTGGGTACTAGCGGCCTTAAAACACGCAATCACTAGGATGTTACATTAGCTTTCCTCTCGGCCAACTGAGCGCAAATTTGTGTCACCGGACGCGGGTCTTGTCTGGAGGATTGAAGTTTCCATTTGGTGCAGACCAATCACTAGGCGGGAAATTAATCTACAAATCCATAACCTCTATGCGTAACTATTAGACTAATTTAGATGGGCTCAGCACAAACCTAGTTTTCTCGTAAGAAGAACTCGCGACAAGACCCGGTGTCTCACGGCGACTTACGGAAACGGGTACGCGCAATTGGTTGTATCTAGGGTCCGCGAGGCATGGGAATACCACACAAAGGGTGTCCTTTCGGGTAGGTGTGTTGAGGTGGGCAAGTATCGGCTGTATCGATGTTAAAACTGAAACAGAAGTATTAGGCGGGGAAGACAAGAACCTAAAGATTATCAATATTGTCTCGGTTTAGCTAAAGCTTTGTTCAGGGACAAATAGAAGCTCGCCATCCCGGTATTACGTCTCAAGAGTTGACCTTACTAGGTACTGATCCGAGACCTCACGGATTCGTCCTGCTATAATGGAAATAGAACGCAGGATCGGACACACCCCCGGTGACTACCTAAGAGATTTCACCGCGGGGCGTGACTATGGAATTTGCGGTCCAAGCAGTTGTGAACAAGTCTACTCAGATAACGGTGTGTGCAGAAGCTCTTTCTGAGAGGTTCACCTAGGGGCGTCGCTGATAAATGTCGGGGCGATTGGGCCGAGTCAGACATTAGACATAGGGTTACCCACGGCGCTTACCCCCTGCGGGAGTCAGTCGTTAGACCAATCCAGCGTTCACATGCCAATGCTGAACGCTTCCTTAATGGACTTCTATTCTCGTGTTGACGCGCCCTCGATCGGATAAGCTAAAGGTGAGATCCGCTATATACCATACATCTTTAGACGGTTAAAATCCGCTCTATGCCTCAAGGCCTAGGTATGTACTCTGTGGACTCCGTACTCTGATCTTCCCAGACCAGGACGGCCGCCTAGTCGAGTTCGGCTCACTAAGACTAGTTGTCCGTATCGTACTGTTGCGACCATGGGAGTCAACGGTCTACCCCGTCTGGCGAACATATCGCAATCATCTGGATTTGTGTGGTCGGCCATCGTTCATGTCTTCTAAGATGGCGACACGTCTCTCATATGTGAAGAAGGACTTAAGTGCCGGCGTGGCTTTTCTGTAGCATGGTACTGGCGCATGAACGACTTCAAAAACGATCGCCCCCCCCGGCTAAAACATCATCTGCTAGATGCGCTAGCACAGACGCGATTGCTAAATCGGACTCTCTAGCTCGCAATCCAGTTGCCGATTCAGCTCTTGAGACCCGCCAGTGTCGGTCTTAGAGAGCCTGGGTTATCGAAAGAATTCTCACCTACTAATACTTCCATCTATATATGCCCAACCAGCTACCTTCTATGATTTCCTGATAGGTCCATGTAACTAACCATGCGTGCGCGTATGCACTCCATGTAATACAGTTTAGTAATGTAGGTTCATTCTAAGGCATTGGGACTAAATAGGCGCCGTCCAAAGTCGCAGTGAGTCTGGCACTTAATTCGTCGGTATGCCCTCACGTTGAGGCCTGGCTAAAGATATTGAAGGTGGGCCAAGTCTGGTTGTGAAAATTCGAGTGGCATCGTATAAACTGTGAAGACACAATGATGACGTGCCTAACTCATTCCCTCCTAGATTTCGTGCCCAGGGTGGGCAGGACAGAGCGCACGTCGATTCCTGCTGTCTAAGGATAAGAGCTCTATTGCATGATGCGACAGCCATATAAACCGATGCGCAACACGCACACAGCGTACTATTTTGTAACCGACAAACATAACCCGCTACTGGGCAGGACCGACTGTGGGATAATTTAAGGTCTCGTGCGCGTAGTCCAGATGTGACGCACGTGGAAATCATGTGCTCTTCAGTGCGAATGTATAATTGCTAGTAAACAGCTGATTTGCCATTTTGTGCCGTGTTGTACTGAATACGGGGCCTTGTGTGCACTAATTCGCTTGTACTATGTTAGACTCCTTAGTGGACAATGGCTGGCCGACCGGAGGAAACTAAGTCGGGGCCGTCCAATCGGCTATCTCTCAGCACTGAGAGGCTTCGATACCTACCAAATCGAGTCGGTGGTCCATCAACCTATGGGTTATATCAAGCAGTGGGTATCAACTCGACATCCGCACAGAATCTTACCCATTTGTCTATCCCGGCGGATAGACGTGCTAATGGAGTTAGATGCTATGCCAGGCCGTGGGCCGGATTATCACGTAGTAGGTACAGACTTTATTACGTATCCGACATAAGCCAGGGACGCCTTCGTAAGCGGATGTGAATTACAGGTTATACCTCGGTGTACAGCACCCTTTATTTGAACATCAAAGAGCGGGTTTCTGGCTAGACTGTACTACTAGGACGCTCGACTCGTTTCGGCGGCATGGGACTAAAGCGTCCAGTCACGCGAAGTTGGGATGCGGCCGCTATAGATAGATTCTGCCTATAGTATCGACTGGGGCTAATCGTGCATTCTAAATAACGGATCGTCCGTGGTATCGGAGCTGCACCGTACCATCGGTCGAGTGCCGCGTCTCCTGTACGCCTCTAGACGTCACCTCCATGAGCGTGAGGTCTAGCGCTTCACTTCCCTAAGCTCTGAGGGGCCCCAATTGAAGTGCCGCCATCATCATGAGCGGTACCTCTCCTCTGGACCCTTCCACTGGAAACTTTAGCTACGTGAATGTCAAACGAATCGGAATGCACCGTAGACATCAATTGCCATTGTACGATGCTGTGAGCGCGACATGGCTCTGTCGGCCTGTTTGGTGCGGGTTTTGCAAGCGGGAAAATAATTGCACTCGTATAGCGCCACATCGTCCTCCGAAGGTGATCTTAGAAGCCCGATCCTACTTGGTGGAGTCGGGGTTCTACATCGAAGTCGGTGTCAACAGAGGATCGACCGCTGATAGCGTGCCCTCGACTTACGAAATCACCTAGGCGTTAGCGCCTCCCGACCCAATACCATATAAGCTCGTTTACTGCTTTGTATCTCCTTTTGGTTCCTCTACCAAGCGGTGCAAAGGGCTAATGCGAGGGGGAAGCCAGTGTCCGTACCAGACGACGTTTTAGACCCCAATTTTGTGAGATTTCTCGAATTAAGAATGGACGAAAATGAGCCACGCTATGTTGGCAGCCGGACTCCATCCCAGCTAAACCAAACATCACCTCGAATGGTTGAAATACAGCTCACCTATCTGAGCTAGAGCTTAACCCGCTATGGGTATTATCCTAGGGACATGGCACCGTAATGCGTGGCCCTCACCGTGACCTAAGTCAAATCGTGTAAGGTTCTAGGGCTGCCGCAAAAGAGCGAGGTAACTCTCCTCAATATCGGGTTTACATAATCGCGACGCTGGACCTTCATGGTGATACGCCCTACCTAGGGTAGCTTTCCTCCAGTGTTAACCGCCAACTACCCTCCAGCGTCGCATCCTCCTGGGAAGCGGAAGCTTCAGATCCAGACGGGAATCCCATCATTTATCTGTCGACTTGACTTTATCGTACCACAAAGGATACCCGATAGTATATGTCGCACGTATGATGACAGCGCTCAACCTATAGACGAGTCATGGACTACGAAAAAAGCGGTGCGATTATCGGAGTGCGTCTGCTGAGGCGAGGTTGGAGGTAGGTTCTCGCTAGCCAACTGAGCGCTTTACCTGTCCTCTAATATCGAGCCTCGATGCCCAGCTTGATGGCTGCGAACGTTAGCAAAACCCGACACCGTGAGATCTGTTATTATAGAACGTACCGTGTGCCAGCTACGAGCCCGGTCGCATTTCAAGAGTTATGGACAAAGTCCCGTCGTTCGAGGGGTCGTACGAAATTCAAAGAAGGCTGGGACCCTATGCGAGCTGCATGGGTCTGTCGAGCCCATCGAAAGCCACAACTGCCAAATTTTGCATCCTGCACATAGTCCCATAAATCTCATCATCGGATTCAAACCCGGGTCCTTATGGTGTTTACTGGCCGGGACAAAAGAGTCGAGCTTAGATGAGATGAACCTGTCAGTGTATCTCCATTCAGACGTGATGGTTCATCTAGTGATCCAGAATTCACACTTACTAATTCATCCTGATCCGCTGTCCCCTGGAAGCCTGGCTCCGGTATCTTGGCGACGTTGACATCCGAGCCCTCTTTGACCAGGGATTTCGGGAACTCGGTAACCTCGTTACACTAGAAAACCGCCATACAATCTCCGGGCAGATCGGACGGTCGAGAAGTTATCAGTATCGGCAATAACCGACTAATCATCCAAGGAGGAGATCACCCAAAGCCTCATCCGATGAGTCCGGATCAACTAGAGGAAGTGCCCGCATCAGGCGGCCTGGCACTCTTTCCGAAGAGGCTCAGCCTGCGGAGACATGCTCCGGACCCCGTTGGCTCTATCAGTCTGATGTACGGATGTTATGAAAGCTGTAACTTGCTGTCACACTAAACTGCGGCTTCGACCGCTAAGAGGCCAAGACGTTACCAAAGCTTTGTCCTTCCGGAATGGTCAATCGCGGGCTACGTTCATGAGTCCAGCGTTCGGCGTCTGACACATTCGTTCCACATGGTTCGGAGCCAAAATACAGCTAGTTTCTCCGTCTAACTAGGTTAATAGTTGTGCATATTCGTAACGTCAATTGCGAGCTCAACATCTATCCCACTTTCTCTGCGAGATCCTTACGCAAGACGCCCGTCGGTCTGAATCCCCGAATCCTACATCTACAGTTGCACCTCGCAGATGGATACGGCAATATGAGACTAAGAGTCGTAGGTCTACCGACACTTGTGTCTGACATCAGCACAAGTCTCTATTGAATCTTTGATAACGTGTCGGAAAACTTTGCAGTTGTGTGATATGATAACAATGTCAAAAGGTCGAGAAATCGAAAAAGTTACCGCCTGCACATGCATACAGAAGTCTCAGTGAGGCCTCATTCCTAACCCAGGGAGAACTTGGGCTGCGTAGCTGAACGTACCCGCCAGTGAATCGCTGTAAATGTAATGAAATCTTGATATAACATCTCCAATCTCATAGGGTACGGCAAGTAGGTTCTGGTCCACTCTCTCCGGAATAACCGGTAGGGCTTACATCAAATGCGTTACCTGCAGGTGGGGTGTGACGGAGCCACTCGGATTTTGACGGTATTAGTATACAAGACGCAGAAGGCCTAGCCTATACTTGACGAACAGCATTTACCAAGGTGGCCAAATAGGGAAACTCCGGACACATGACCCTAGGACGTTCCATTGGAGTAGGGCGAAGCAGGTAAGACCGCCTAACGTGTATTACGCTTTTTGTGGGTCTTGCGATCGAGGACGGTTCCCAGTACTTGAACACTCGACGGGTACTAAACATCTAGGCTTTTGGTTCAATATTATTCGCCGTATCCCGGTTGAGCGCGACGACGCTCTTGCCGAAGGCGCCTTGAATCAACCCTGCCGTTACGAACTGGCTGCAAAAATTAGCAGTAGATGTTTCAATATAACAGCCAAAGCCGGAGCGCTCTCATTCAATGGACACAAATCATCGGACGTCAGGAGGGAATGCGGGTCAGACGATTCACAATACGGCCGGTGGGGGTAATGTCAAACCACCTGCTGCCCCCTGATATATCTGTTGGGTAACGAAAGGAGAACCATATGCACGCACCGGTGCGTAAAAACATTTGCGCCAACGCAATTCCAGCGGGATCGTAGCCCAGACCGGGACCGACAGGCTCCATCGTGGTTACCAGATAGGCTAGGTTTGCTCACAGGAGACCCACCACGCACACCCCAAGATACGTCCATTGCTTACAAGAATCTTCGACAAAATCTTCAGTAAATACCTTTCCATTTCAGAAATTTAGTAGGGGAAGATATCCCCTCAAGATGCGAGCAAAGCCTACTTAAACAGTAATCGATAGTCTATACGAACCACACGATACTGCCTTAGCAGTTAACATCGGCGTGCACCGGATCCTCCGGGAACGGAAAATCCTATGGACGTCAGTTCCGAGGATTACTACGAGTACAATTCGTTTAAAGGAAACGCCTGGTATCGCAGATTTTTTTCGACTACTACCAGAAGGCTCATCTAAGGCCTGTTTGCGAACCTTGGCTAATATCGCAGTTCCAAGCAACACGAGAATACAAATATACACCCAGGCGATGGAATCTCCTCTCGCTCGCCACAAGTAGTTCCAACACGGGGACTTTTCACACCAAAGGCGAATGCCAAGTGTTCCTACGTGGTCAGTACAAGAGGGACTGTGGTATAAGCTTTCGATGTGTGGTAGCTGGAGTACAGGAATGCACGGTAGTCACGCCCTGATTCTGGGCGATAGGGGACGTTACATTCTATAACGATGTAAGACGACCTTTCCAAGCTGACGAAACGGCATCTAAGTCACCTGCTCTACTGTAAGGAGTCCAGATCTCTCTGGGTGCAACGTCAAGGCCCAGCTCCCCAGCTGGTAGACCTAAGTGTAGTGCGGATTCACGCAGGCCTCGCATGCTTCTCTCTCATGAACAGTCCAGATTGTAGGAGAGTCACAGTCCTGCGACTGGGCTGTCCATCAACTTCCGCAATTCAACCCGAAAATCGGTCCAATAGGTGCACAGAGCCTTACTGGAAAGGACACAGAGGAAGTACCTTTAGTCGTAAAACTTTTCGAGCATCCAAGCCCAATACTGTGAGTCCAGGCTCCTCGGGCGGTGTTATAGGGACGAAACAATACGCTGAAGGAGTCACAGGCTTCTGATAAATGCTTGACTCTGACTCTGCTGTCAATTTAAACCCCTTTTTTCATGGTCATGAGTGAAATCATCCCGGTCGATCAGGGCAGCTGCTTGAGCGATCCCAGCAGACTCGGCGAAGAAATTTGCCACCAGGGTCAGGTCGCTGCCGGCATACCCTAAGTACTCAAAAATTAAGTATTACATACGTTCCGAAGATTGAACTTGCCTTTCTTAAACGTGCTCTGAGCCGAGTATGAATCTGAGATTTTACTCAACCCATTACCTAATCTCTGAATGTATGTCAGAAATGTCGCCGTCGGCTAATAGTTAAGTACAAGTCAGCCTGTGCGAGCCTGCGGTACACGCTCAAACTAAGTCAGGCGAAGGCTTGTTTTGCCAGGGGATATACGACATATTAGGGCCGCTGATCTCCCGAATGATATCCCGGGGTCGATGCAGACCATTAACCCGGCAACGTGGTTGCGGCCCTACGACTTGGTCGCCTGTGCTGAAACTTGGGGCCCAGAGAGGCATCCCTCCGGGAGGGAATCCCGAGCTCTATTACGTTCTACCCGGTCGCTTGCTCTGTGTTACCTTCGAAGGCGAGAGGAGTCAAGCAGTGTTGTCGCGAGTTTCCCTATGCCGAAGAAAGATATATCGTACACTTTGTCCTTCGATGTCCGGGTAAGTCAGTTCGGTTGCACTTAGATCTACCACGTACAGTTAGACAGCAACCACTAAATTAAAAAGCTGCCGCTTGCTTGATGCTCAAGAAGGACAAAAACTAGCTGCCTCGAAGTCGTCACGGGTTAAGAGGTCCGATTAATCTATATGGGAGAAACCGGCGTAACTTTGGAGACAAGGGACCGGTCGGTCCACGGTGCTTTTGATGTGTTACGCTGCATAATTACATCCAGATCTGACACACAATCAATTATGTCCGGGGATAAGCCCCCGATAAGTACGTAGGTTTTACGGTTAAACACTAACAACCTGGACCCCTTGGCTCGGATTAGCAAGGGTCGCTGGCACTCCTCACTCTAACCTACTGACAGCGAGAAGTACCACTCGGCCTCAGATAGTTCTTGACCCATGGCAGTTCGTACTTACGCAGTCGCCATGAATACAGTGTAACCATAGACGTAACGTAACCACCCTGTATTGGTGCGCGATACCGCACACAATAACTCTCTTATTATCCACAACATGTATGCTATCCGGCTCACCAAGTCAGTATTAGTTCACCGAAGCCGTATTTACAATACTTCTTCAGTCCAGCCTTCTCGGACCTGGGGCCCCTAGGTCACCTCTTTTGAACCGCACGACTTTCAGCATACGAGTAGAAAGGGCGCGGGCGCACGTACGCCAGAGAGCCATGGTGTTTACGAACAACCACACCAGTGCGGCAAACAGGTTCTCTAACGAAGAGAACCAAGAATAAGAGTTGGCGCGGACGCTATGAGCCGTCGTCAAGGTCCTCTCAGGCATTTTAAGCACCTCGATATACAAGCACATGCGTTTCCGTGTTTACATCCGGGACTATAGGCCTCACTCGCCGCGCGTTTACGTCTATGTTCGGTGCATCGTAACCTGGTTACCATGTTTAACTGTATTCACCCGGGCAGGTCTGAACGACCGGGAAGAAGATGTCAGCTGGAGTTCCCGGAGAATATCGTCACTAAAGAAAGCAAAGTGTCAGAGTCTTGTATTCAAGTTCTGAATTATACGCTGGGTTCTGTACTAATCCGGATTTCTAACACGGAAGTTCGAGAAAGCGCTAAATACACCCGACACATTCAACTGACAAGAACCCTTACAGCCTATAGGACGCTGCGCAAGCTTACTAGAAAGAAGTCTTACGCTCTTAACCCCTAATTGAAGCATGCTCAGACGGCCGGGGTCTTAGCCTTCCAATTGCCAAGCTAGCTTGTGACGTGCCGAGCACGAGGAGCTCTTAGAACCCCAGTATGCAATGTCAACCATCGAGCACAAAGAACGTTACAGGTATATATGGGACACGTTACTTAACTTATTTTGCCGAGAGGAACCCCTGTCCACTCAGCTTTAATTTCGCGAAGGCACGAGTTTTTGGCCCCCGAGTTCTCAAGTTCAGACTAAAATTGACCTCAATAGGACAGTCGGATACTATCCATAGCATCTCCTACATCATTAGGGTTTCAACATAAAACGACGGACGCGTCGAGTGCCAAGCACACGCTCGTTATATACCGCGGTATTGCTGTCTTATGCGTTGTACGACCACACTTATAAATTCACTCTCACATATATCAAGACGTTATCTTGTAGAAAACTTCTCGGTTATCCTGCGCTCAGAGCACCCAGCTTCAGATGCGGACGTTTCGGACTACAGTCTAGAGCCAACCTGCTCCCCACGGCACCCCGATAAAGTGACCTTAATTGACGCTTGAAGGATCTCTGCGATGACCTCGAATATGGCTCACGGATAACTCTACAATAGCTGCAGCGCGCGCAATCAGTGAACTCGAGCAAAACGTTGCTTGCTATTACCTGGTGCTACTGAGATTGTCGAGAGCGAGTTGTTTCCCCATTATTCCGCGTAATGACTATTTCAGCTCCACGCCTTATGTACGATTACTTAGTCGTTGATTCGGGGAATCGGCCAATTGGCATAATAGTTTTAAGACGAGGCGGCTGATTCTTACGGAAGGCGCTTAAAGGAAATTCTATAAGAAAAAGATGTTTTTAATTGCGACCTCCCCTCCAAGGCGCGGAATGATTAACCGAGGCTAGGATGTTGCTATAGCACTGTTGTTCAACAATGGAGCCTACCCCTTCGGCACATATCACCCTGTATCGAAAGAGGTCTAACATCCGATAGGTACTGACATACTTCTACAGTTATCTGCGACTATTTAGGATCTTGTAACTGCTCCTTGAACGCTACACTTACGTGTCAGCCGGTTGGCTCTGCAGCCTGTGAGTCAGCCTTCGGTGTCTGGCCTCGTAAACCCAGCAGACCCCATGCAAGACCATCCGCTTGCGACTGCGGTCCTAATCCATCCAGATTGACTCTCGGTTCAGTAGCGTCCTAGTTGGTACGGCGCTCCGTCGCGGCCCCTAGAGTTCCCCTGAACATGGGGCGTGGAGACCTTATTATAATAACATGCCGAGTTATATGTGTAGGGCGGCTATACCTACACCAGTCATCCCAAGCCTCACTTTGTGAACCCCACGCCCCACTGCCGAGTGGAGCCCTTCAAAGAGTAGGAAGCGGAATACGTTCTTTCGTGCTATAGAATTGCCCATCGTCGCGCACCCAACCCCTAACTGATCTATACCATAGAAAGACCCTAAATAGTGGTTAAGGTCATTCGCACCCCGGGCCCACTCGTCCTGTCGTCTTAAAGTGTAGAATAAAACGCCTGAGACTCCATTGAGGCACTTTAATTTGTTCCAGTCATAAAGGAGCACAAAGCGTATACCTTTTATCCGCGCTTGGGTAATTGCAAACGCCACCGCTCGCCCCTTCTCGCCTGCGGTACCAGCCCAGACCCTTCATATGCAAAGTTGCCATGTTGTATGGGAAACGTGACCATGCCACGGCTCCTCCACCCGCGCTCGGTGTGCTTATCCGAAGAGGCTCCCCGGACTAACCGCAGCGTGCGAAGGAGCATATCTGTCCCGGACCAACGAACACTT
		</sequence>
    <sequence><taxon idref="Location_1_1_1|36.36012397957597"/>
			ATACATCCAGGGTGATCAGTCTTCTAACTAAAAAGTGCATTTTATGGGCAGCACAGAAGAAGAGTTTAAGTCACTTAAATACCGGTAGACTGGCTTACAGCCCTCCCCCAGCCCGTTATAGGTTAAAGAAGATGGGCGGATCCCTAGTCCATGCTATATGAGCGAGAGTTCTTGCTTATCAAAAGACTGCGGCTCCTATGCCAGACTAGGAATTCTGGCAGGGAACGACATCCGGGGTCTCATTTAATACTGTTGGTAACCCTGATCCGGCTGGAAAAGCAGCCTCTCGAGTAGGCCACATCGGAGCATCGGTCCAACACAGAGAGCATATCCGGTATTACACGTGAATTGGACATCACTGCGCCCTTGCGTGGCGAGCAACTTTGGTATTGGCTTGCGTCGTCGATGCGACGCACGGTCATTATTCGATGCGCCCCGGTAAAGCATCTCGAACTCGGGAATGGTTGAACGTTCAAGGCTCATAAAATGCAATCAAAATAGCTATTAGGCGTGGAAAATGTTACGCGTTACTGTGTAGCAGTGGCACTGCTAGAATAAGATCACGAAGGTGTTGACTATAGCGGGCCGGACGTTGCACTCGTCGTTTATCGTAGGCTTTTAACATGGGATAGTCAACTACCGGCCTGCCGAGTTAGGATCCTCAACCCCTCCTTAGACTAATACTGGGCTATAGTGGTGGTTAATGGAACATTAGGCACTCATAAAACTGTAACATATCATCCGTCTCGCACACAACACTCACCACATAGCGGGCCTCCCCGCGCTCTAAGTGCGGCTTCGATACGCGAGGATTGGCGTTAGCACAACAACCAAGGTGGTGACTTTGGCAAAGAAACCCGACATGGACGATTGGTGAGAAAGGTGATGGCATCCTGATTCGTGACATCAAAGCTAACAACGGCGTCCCATCGCAACCCGCGCTGTTCGGCGGTGTGTGGTCTGCCTCCGAGTTGTCTAAGAGGACTGACTAGGACATTCTTAGAGCACATCGGTGTATGTCCTTACAATCACATTTTCTATGCGGAGCCCGCCTGCGGCCACGCTGGTAGTACCATATGTCTAATTAGGCTAAAAATCGCGAAGCGCGCCGGTAACTCGCCTTTATAGCCAAGAATTTGGACCCGATACTGATTTACTCAGTTCGTGATCGGAGGAAAGTCTTAATGATGGTAATACCTCGGGATTGAGTCATATTTGGAAAGCAGCCACGTATGCTTTAAGGGTTCGTGTCTACATCTGTCCTCTTAGACCACAGTTCTAGGATTGTTAAGCCAGTGAAATAGATAGTCGTTCGAGTGAAGTGCCCATCGTGTCGCCACAATCAGATATACCCCTGTCGAATGTCACCTAGCCAACCGCGGGACTAAAGGACATCTTCGACCCGAAGAGACACCGTGAATCGTATTCTATCCGGATCTTCAGGATGGTCCGACAACCTCCGCTGGTGTCCCTTTGATCTGCATAGTCAAAGATAATATTTGATAAGTGAGGACCATTCCCCAATGGTAACTGCGTACGTCTATTCACTTCAGTGGTAAGAAAAGCAAGCGCTGAGATACTAATAACTCGCATAACGCTGTAACTTTCCCTCCTGGGTTGGCGGCTAACGATTAGGCTTAAACTAGTGAGTGAAGGGTGTATCCTGCGGGCCCGTACCGACATGTCCTGATCGACGAACGGGTTCCCGCCACGCCTCGCCATTAGGCAACCGGATACTGCTGCATCGCTGAGTAGAAAGGAGAGTGTGAGAGAACCAACTCGCGTTCTTCGACTGTATATCCCCTCCGAAGCTGTGGATCACCTACCAGTCCCCTGGGCGTCCCACGCGCAAGCAACCCCAAATCCGTAGAGAACACGCGTGATTGTACAGGGATAGGAATGGCTCGCACCCCGATGTATTAATCTCCCCTATGGGAGGGGGACTCTGCCCTGAATCGGGGCGATTGGTTCGTATCGTTGTCTTGTAATTGGGCTAAGTTTGGTCAGTCAAGTGCGTCCTGGGTGTGGGGGGTTACTTGGCAGTGCGAGTTTTTTGCAGCGGGAGGCTCCCAATGTGAGATCCCAACCCGACGTGGCGGTCGTCTTAGCATTATCGTAACCGATTATCGACTTGGACGGGGGTTGTACTTCTAGGCCTAGGTCTCCAGTTCATACCGTTAGCTGATCGCATACTTTCAGTTCTAGCTGCCGTCTAGTAATTTTATCGTATGTTACAGTCTCGGTGTTCAGCGTGCGCCTCTTAGAAATGATACTACATAGTCCGACTGGGTTGTAGTTGCCGACGAATTCCCGACCAATAGTTGGCCACATGTGGCTAGGCGCGTAAAGTGAAGACTTCGCCCGCGCCCTTTACGGGCACATTGGGCGCTTTGTCCTCACACAATGGTGCTAGCGCGGTCTCTTAATTATGATAGACACTATAACGCGGGAGGACTATTGGCCACACCTTACTGCCTACTCGTATATGCCGCGTACCTAGAGTCTGATAGTATTTTTAGTCACTACATAGTTTCGCGACATTTTGTGACCCAGATGTTGGATTTGGTCTTAAATTGATCCTTTAAGGACTGTTCTGAGCTGAACCGGTGCCTTACCTGTTGAGTAGGCGGCTGAGGTCCGCCATGACATATCGTTTTGCGTATATGTGGCCATCAGTCTTAAGTTAAATCTTGGTTCTTAATGTACAGTGGCGACCATGATACACGAATATAATGAATGAGCACCCTCCATACCGATTAGCCTCCGTGCACAGACCTGGGTATACCGACAGAAAACCTGAGTTGAGAGTCATAGTATGCTCAAAGAACCATTTAATCAGATATTTAGACGGTTGTGGGTGTTAAGAGGCGGACAATCAACTGCTTTATTCAACGTATTGGGTCCAACGGAGATGGTCAGCCAGTACATGTACATAGTTCTATGACCGTCTCAGGTATGTGTGGCGAATCTCTAGGTTACGACGACGTACTAGCACTAGTGTGGGTATGATTATCCACGGTCCCCTTAAAGTACGCCCAAATAGTGGCATTACTGCTTGAACATACCGATCGCAGATCCTTGAGGGCTACTCCTGCCATGTTTGGGATGATGTGAAGAACGGTAAGAACCGCCTGCAGCAATTTCGCCCCTCAGCTGCCGTGATGTCTAGTCCAGGGTTTAGGTAATCAGGCCGCTCCATACTGATTCAGTCGCGACTATTTAGGTCATTCTGTTGCCCTGGAACGGGCCAAGTCCCCAGTTCTGAACCTGTACTGTTGTAGTATGCAGTGACTAGATACCCCGTAAGCCGAGTCGGGTCGATAATAAACGGACAAGAACCATTTAAAATGCACGGGGGGTTAGGGGCCTTCCCCGGGGATCCTTCCCTACCGGACCTCGGACGCCCTCCTGGTAATGGGCTGCCACTGGGCGAGACGCGATAATATCTGGCCGGCCTGTTGGTTGCTGTCCTGACGTGCCGTCTTATTTTCGGTTAGTAAGCGATACGAATTGGGTACTAGCGGACTTAAAACACGCAATCACTAGGATGTTACATTAGCTTTTCTCTCGGCCAACTGAGCGCAAATTTGTGTCACCGGACGCGGGTCTTGTCTGGAGGATTGAAGTTTCCATTTGGTGCAGACCAATCACTAGGCGGGAAATTAATCTACAAATCCATAACCTCTATGCGTAACTATTAGACTAATTTAGATGGGCTCAGCACAAACCTAGTTTTCTCGCAAGAAGAACTCGCGACAAGACCCGGTGTCTCACGGCGACTTACGGAAACGGTTACGCGCAATTGGTTGTATCTAGGGTCCGCGAGGCATGGGAATACCACACAAAGGGTGTCCTTTCGCGTAGGTGTGTTGAGGTGGGCAAGTATCGGCTGTACCGATGTTAAAACTGAAACAGAAGTATTAGGCGGGGAAGACAAGAACCTAAAGATTATCAATATTGTCTCGGTTTAGCTAAAGCTTTGTTCAGGGACAAATAGAAGCTCGCCATCCCGGTATTACGTTTCAAGAGTTGACCTTACTAGGTACTGATCCGAGACCTCACGGATTCGTCCTGCTATAATGGAAATAGAACGCAGGATCGGACACACCCCCGGTGACTACCTAAGAGATTTCACCGCGGGGCGTGACTATGGAATTTGCGGTCCAAGCAGTTGTGAACAAGTCTACTCAGATAACGGTGTGTGCAGAAGCTCTTTCTGAGAGGTTCACCTAGGGGCGTCGCTGATAAATGTCGGGGCGATTGGGCCGAGTCAGACGTTAGACATAGGGTTACCCACGGCGCTTACCCCCTGCGGGAGTCAGTCGTTAGACCAATCCAGCGTTCACATGCCAATGCTGAACGCTTCCTTAATGGACTTCTATTCTCGTGTTGACGCGCCCTCGATCGGATAAGCTAAAGGTGAGATCCGCTATATACCATACATCTTTAGACGGTTAAAATCCGCTCTATGCCTCAAGGCCTAGGTATGTACTCTGTGGACTCCGTACTCTGATCTTCCCAGACCAGGACGGCCGCCTAGTCGAGTTCGGCTCACTAAGACTAGTTGTCCGTATCGTACTGTTGCGACCATGGGAGTCAACGGTCTACCCCGTCTGGCGAACATATCGCAATCATCTGGATTTGTGTGGTCGGCCATCGTTCATGTCTTCTAGGATGGCTACAAGTCTCTCATATGTGAAGAAGGGCTTAAGTGCCGGCGTGGCTTTTCTGTAGCATGGTACTGGCGCATGAACGATTTCGAAAACGATCGCCCCCCCCGGCTAAAACATCATCTGCTAGATGCGCTAGCACAGACGCGATTGCTAAATCGGACTCTCTAGCTCGCAATCCAGTTGCCGATTCAGCTCTTGAGACCCGCCAGTGTCGGTCTTAGAGAGCCTGGATTATCGAAAGAATTCTCACCTACTAATACTTCCATCTATATATGCCCAACCAGCTACCTTCTATGATTTCCTGATAGGTCCATGTAACTAACCATGCGTGCGCGTATGCACTCCATGTAATACAGTTTAGTAATGTAGGTTCATTCTAAGGCATTGGGACTAAATAGGCGCCGTCCAAAGTCGCAGTGAGTCTGGCACTTAATTCGTCGGTATGCCCTCACGTTGAGGCCTGGCTAAAGATATTGAAGGTGGGCCAAGTCTGGTTGTGAAAATTCGAGTGGCATCATATAAACTGTGAAGATACAATGATGACGTGCCTAACTCATTCCCTCCTAGATTTCGTGCCCAGGGTGGGCAGGACAGGGCGCACGTCGATTCCTGCTGTCTAAGTATAAGAGCTCTATTGCATGATGCGACAGCCATATAAACCGATGCGCAACACGCACACAGCGTACTATTTTGTAACCGACAAACATAACCCGCTACTGGGCAGGACCGACTGTGGGATAATTTAAGGTCTCGTGCGCGTAGTCCAGATGTGACGCACGTGGAAATCATGTGCTCTTCAGTGCGAATGTATAATTGCTAGTAAACAGCTGATTTGCCGTTTTGTGCCGTGTTGTACTGAATACGGGGCCTTGTGTGCACTAATTCGCTTGTTCTATGTTAGACTCCTTAGTGGTAAATGGCTGGCCGACCGGAGGAAACTAAGTCGGGGCCGTCCAATCGGCTATCTCTCAGGACTGAGAGGCTTCGATACCTACCAAATCGAGTCGGTGGTCCATCAAACTATGGGTTATATCAAGCAGTGGGTATCAACTCGACATCCGCACAGAGTCTTACCCATTTGTCTATCCCGGCGGATAGACGTGCTAATGGAGTTAGATGCTATGCCAGGCCGTGGGCCGGATTATCACGTAGTAGGTACAGACTTTATTACGTATCCGACATAAGCCAGGGACGCCTTCGTAAGCGGATGTGAATTACAGGTTATACCTCGGTGTACAGCACCCTTTATTTGAACATCAAAGAGCGGGTTTCTGGCTAGACTGTACTACTAGGGCGCTCGACTCGTTTCGGCGGCATGGGACTAAAGCGTCCAGTCACGCGAAGTTGGGATGCGGCCGCTATAGATAGATTCTGCCTATAGTATCGACTGGGGCTAATCGTGCATTCTAAATAACGGATCGTCCGTGGTATCGGAGCTGCACCGTACCATCGGTCGTGTGCCGCGTCTCCTGTACGCCTCTAGACGTCACCTCCATGAGCGTGAGGTCTAGCGCTTCACTTCCCTAAGCTCTGAGGGGCCCCAATTGAAGTGCCGCCATCATCATGAGCGGCACCTCTCCTCTGGACCCTTCCACTGGAAACTTTAGCTACGTGAATATCAAACGAATCGGAATGCACCGTAGACATCAATTGCCATTGTACGATGCTGTGAGTGCGACATGGCTCTGTCGGCCTGTTTGGTGCGGGTTTTGCAAGCGGGAAAATAATTGCACTCGTATAGCGCCACATCGTCCTCCGAAGGTGATCTTAGAAGCCCGATCCTACTTGGTGGAGTCGGGGTTCTACATCGAAGTCGGTGTCAACAGAGGATCGACCGCTGATAGCGTGCCCTCGACTTACGAAATCACCGAGGCGTTAGCGCCTCCCGACCCAACACCATATAAGCTCGTTTACTGCTTTGTATCCCCTTTTGGTTCCTTTCCCAAGCGGTGCAAAGGGCTAATGCGAGGGGGAAGCCAGTGTCCGTACCAGACGACGTTTTAGACCCCAATTTTGTGAGATTTCTCGAATTAAGAATGGACGGAAATGAGTCACGCTATGTTGGCAGCCGGACTCCATCCCAGCTAAACCAAACATCACCTCGAATGGTTGAAATACAGCTCACCTATCTGAGCTAGAGCTTTACCCGCTATGGGTATTATCCTAGGGACATGGCACCGTAATGCGTGGCCCTCACCGTGACCTAAGTCAAATCGTGTAAGGTTCTAGGGCTGCCGCAAAAGAGCGAGGTAATTCTCCTCAACATCGGGTTTACATAATCGCGACGCTGGACCTTCATGGTGATACGCCCTACCTAGGGTAGCTTTCCTCCAGTGTTAACCGCGAACTACCCTCCAGCGTCGCATCCTCCTGGGAAGCGGAAGCTTCAGATCCAGACGGGAATCCCATCATTTATCTGTCGACTTGACTTTATCGTACCACAAAGGATACCCGATAGTATATGTCGCACGTATGCTGACAGCGCTCAACCTATAGACGAGTCATGGACTACGGAAAAAGCGGTGCGATTATCGGAGTGCGTCTGCTGAGGCGAGGTTGGAGGTAGATTCTCGCTAGCTAACTGAGCGCTTTACCTGTCCTCTAATATCGAGCCTCGATGCCCAGCTTGATGGCTGCGAACGTTAGCAAAACCCGACACCGTGAGATCTGTTATTATAGAGCGTACCGTGTGCCAGCTACGAGCCCGGTCGCATTTCAAGAGTTATGGACAAAGTCCCGTCGTTCGAGGGGTCGTACGAAATTCAAAGAAGGCTGGGACCCTATGCGAGCTGCATGGGTCTGTCGAGCCCATCGAAAGCCACAACTGCCAAATTTTGCATCCAGCACATAGTCCCATAAATCTCATCATCGGATTCAAACCCGGGTCCTTATGGTGTTTACTGGCCGGGACAAAAGAGTCGAGCTTAGATGAGATGAACCTGTCAGTGTATCTCCATTCAGACGTGATGGTTCATCTAGTGATCCAGAATTCACACTTACTAATTCATCCTGATCCGCTGTCCCCTGGAAGCCTGGCTCCGGTATCTTGGCGACGTTGACATCCGAGCCCTCTTTGACCGGGGATTTCGGGAACTCGGTAACCTCGTTACACTAGAAAACCGCCATACAATCTTCGGGCAGATCGGACGGTCGAGAAGTTATCAGTATCGGCAATAACCGACTAATCATCCAAGGAGGAGATCACCCAAAGCCTCATCCGATGAGTCCGGATCAACTAGAGGAAGTGCCCGCATCAGGCGGCCTGGCACTCTTTCCGAAGAGGCTCAGCCTGCGGAGACATGCTCCGGACCCTGTTGGCTCTATCAGTCTGATGTACGGATGTTATGAAAGCTGTAACTTGCTGTCACACTAAACTGCGGCTTCGACCGCTAAGAGGCCAAGACGTTACCAAAGCTTTGTCCTTCCGGAATGGTCAATCGCGGGCTACGTTCATGAGTCCAGCGTTCGGCGTCTGACACATTCGTTCCACATGGTTCGGAGCCAAAATACAGCTAGTTTCTCCGTCTAACTAGGTTAATAGTTGTGCATATTCGTAACGTCAATTGCGAGCTCAACATCTATCCCACTTTCTCTGCGAGATCCTTACGCAAGACGCCCGTCGGTCTGAATCCCCGAATCCTACATCTACAGTGGCACCTCGCAGATGGATACGGCATTATCAGACTAAGAGTCGTAGGTCTACCGACACTTGTGTCTGACATCAGCACAAGTCTCTATTGAATCTTTGATAACGTGTCGGAAAACTTTGCAGTTGTGTGATATGATAACAATGTCAAAAGGTCGAGAAATCGAAAAAGTTACCGCCTGCACATGCATACAGAAGTCTCAGTGAGGCCTCATTCCTAACCCAGGGAGAACCTGGGCTGCGTAGCTGAACGTACCCGCCAGTGAATCGCTGTAAATGTAATGAAATCCTGATATAACATCTCCAATCTCATAGGGTACAGCAAGTAGGTTCTGGTCCACTCTCTCCGGAATAACCGGTAGGGCTTACATCAAATGCGTTACCTGCAGGTGGGGTGTGACGAAGCCACTCGGAATTTGACGGTATTAGTATACAAGACGCAGAAGGCCTGGCCTATACTTGACGGACAGCATTTACCAAGGTGGCCAAATAGGGAGACTCCGGACACATGACCCTAGGACGTTCCATTGGAGTAGGGCGAAGCAGGTAAGACCGCCTAACGTGTATTACGCTTTTTGTGGGTCTTGCGATCGAGGAGGGTTCCCAGTACTTGAACACTCGACGGGTACTAAACATCTAGGCTTTTGGTTCAATAATATTCGCCGTATCCCGGTTGAGCGCGACGACGCTCTTGCCGGAGGCGCCTTGAATCAACCCTGCCGTTACGAACTGGCTGCAAAAATTAGCAGTAGATGTTTCAATATAACAGCCAAAGCCGGAGCGCTCTCATTCAATGGACACAAATCATTGGACGTCAGGAGGGAATGCGGGTCAGACGATTCACAATACGTCCGGTGGGGGTAATGTCAAACCACCTGTTGCCCCCTGATATATCTCTTGGGTAACGAAAGGAGAACCATATGCACGCACCGGTGCGTAAAAACATTTGCGCCAACGCAATTCCAGCGGGATCGTGGCCCAGACCGGGACCGACAGTCTCCATCGTGGTTACCAGATAGGCTAGGTTTGCTCACAGGAGACCCACCACGCACACCCCAAGATACGTCCATTGCTTACAAGAATCTTCGACAAAATCTTCAGTAAATACCTTTCCATTTCAGAAATTTAGTAGGGGACGATATCCCCTCAAGGTACGAGCAAAGCCTACTTAAACAGTAATCGACAGTCTATACGAACCACACGAAACTGCCTTAGCAGTTAACATCGGCGTGCACCGGATCCTCCGGGAACGGAAAATCCTATGGACGTCAGTCCCGAGGATTACTACGAGTACAATTCGTTTAAAGGAAACGCCTGGTATCGCAGATTTTTTTCGACTACTACCAGAAGGCTCATCTAAGGCCTGTTCGCGAACCTTGGCTAATATCGCAGTTCCAAGCAACACGAGAATACAAATATGCACCCAGGCGATGGAATCTCCTCTCGCTCGCCACAAGTAGTTCCAATACGGGGACTTTTCTCACCAAAGGCGAATGCCAAGTGTTCCTACGTGGTCAGTACAAGAGGGACTGTGGTATAAGCTTTCGATGTGTGGTAGCTGGAGTACAGGAATGCACGGTAGTCACGTCCTGATTCTGGGCGATAGGGGACGTTACATTCTATAACGATGTAAGACGACCTTTCCAAGCTGACGAAACGGCGTCTAAGTCACCTGCTCTACTGTAAAGAGTCCAGATCTCTCTGGGTGCAACGTCAAGGCCCAGCTCCCCAGCTGGTAGACCTAAGTGTAGTGCGGATTCACGCAGGCCTCGCATGCTTCTCTCTCATGAACAGTCCAGATTGTAGGAGAGTCACAGTCCTGCGACTGGGCTGTCCATCAACTTCCCCAATTCAACCCGAAAATCGGTCCAATAGGTGCACAGAGCCTTACTGGAAAGGACACAGAGGAAGTACCTTTAATCGTAAAACTTTTCGAGCATCCAAGCCCAATACTGTGAGTCCAGGCTCCTCGGGCGGTGTTATAGGGACGAAACAATACGCTGAAGGAGTCACAGGCTTCTGATAAATGCTTGACTCTGACTCTGCCGTCAATTTAAACCCCTTTTTTCATTGTCATGAGTGAAATCATCCCGGTCGATCAGGGCAGCTGCTTGAGCGATCCCAGCAGACTCGGAGAAGAAATTTGCCACCAGGGTCAGGTCGCTGCCGGCATACCCTAAGTACTCAAAAATTAAGTATTTTATACGTTCCGAAGATTGAACTTGTCTTTCTTAAACGTGCTCTGAGCCGAATATGAATCTGAGATTTTACTCAACCCATTACCTAATCTCTGAATGTATGTCAGAAATGTCGCCGTCGGCTAATAGTTAAGTACAAGTCAGCCTGTGCGAGCCTGCGGTACACGCTCAAACTAAGTCAGGCGAAGGCTTGTTTTGCCAGGGGATATACGACATATTAGGGCCGCTGATCTCCCGAATGATATCCCGGGGTCGATGCAGACCATTAACCCGGCAACGTGGTTGCGGCCCTACGACTTGGTCGCCTGTGCTGAAACTTGGGGCCCAGAGAGGCATCCCTCCGGGAGGGAATCCCGAGCTCTATTACGTTCTACCCGGTCGCTTGCTCTGTGTTACCTTCGAAGGCGAGAGGAGTCAAGCAGTGTTGTCGCGAGTTTCCCTATGCCGAAGAAAGTTATATCGTACACTTTGTCCTTCGATGTCCGGGTAAGTCAGTTGGGTTGCACTTAGATCTACCACGTACAGTTAGACAGCAACGACTAAATTAAAAAGCTGCCGCTTGCTTGATGCTCAAGAAGGACAAAAACTAGCTGCCTCGAAGTCGTCACGGGTTAAGAGGTCCGATTAATCTATATGGGAGAAACCGTCGTAACTTTGGAGACAGGGGGCCGGTCGGTCCACGGTGCTTTTGATGTGTTACGCTGCATAATTACATCCAGATCTGACACACAATCAATTATGTCCGGGGATAAGCCCCCGATAAGTACGTAGGTTTTATGGTTAAACACTAACAACCTGGACCCCTTGGCTCGGATTAGCAAGGGTCGCTGGCACTCCTCACTCTTACCTACTGACAGCGAGGAGTACCACTCGGCCTCAGATAGTTCTTGACCCATGGCAGTTCGTACTTACGCAGTCGCCATGAATACAGTGTAACCATAGACGTAACGTAACCACCCTGTATTGGTGCGCGATACCGCACACAATAACTCTCTTATTACCCACAACATGTATGCTATCCGGCTCACCAAGTCAGTATTAGTTCACCGAAGCCGTATTTACAATACTTCTTCAGTCCAGCCTTCTCGGATCTGGGGCCCCTAGGTCACCTCTTTTGAACCGCACGACTTTCAGCATACGAGGAGAAAGGGCGCGGGCGCACGTACGCCAGAGAGCCATGGTGTTTACGAACAACCACAACAATGCGGCAAACAGGTTCTCTAACGAAGAGAACCAAGAATAAGAGTTGGCGCGGACACTATGAGCCGTCGTCAAGGTCCTCTCAGGCATTTTAAGCACCTCGATATACAAGCACATGCGTTTCCGTGTTTACATCCGGGACTATAGGCCTCACTCGCCGCGCGTTTACGTCTATGTTCGGTGCATCTTAACCTGGTTACCATGTTTAACTGTACTCACCCGGGCAGGTCTGAACGACCGGGAAGAAGATGTCAGCTGGAGTTCCCGGAGAATATCGTCACTAAAGAAAGCAAAGTGTCAGAGTCTTGTATTCAAGTTCTGAATTATACGCTGGGTTCTGTACTAATCCGGATTTCTAACACGGAAGTTGGAGAAAGCGCCAAATACACCCGACACATTCAACTGACAAGAACCCTTACAGCCTAAAGGACGCTGCGCAAGCTTGCTAGAAAGAAGTCTTACGCCCTTAACCCCTAATTGAAGCATGCTCAGACGGCCGGGGTCTTATCCTTCCAATTGCCAAGCTAGCTTGTGACGTGCCGAGCACGAGGAGCTCTTAGAACCCCAGTATGCAATGTCAACCATTGAGCACAAAGAACGTTACAGGTATATATGGGACACGTTACTTAACTTATTTTGCCGAGAGGAACCCCTGTCCACTCAGCTTTAATTTCGCGAAGGCACGAGTTTTTGGCCCCCGAGTTCCCAAGTTCAGACTAAAATTGACCTTAATAGGACAGTCGGATACTATCCATAGCATCTCCTACATTATTAGGGTTTCAACATAAAACGACGGACGCGTCGTGTGCCAAGCACACGCTCGTTCTATACCGCGGTATTGCTGTCTTATGCGTTGTACGACCACACTTATAAATTCACTCTCACATATATCAAGACGTTATCTTGTAGAAAACTGCTCGGTTATCCTGCGCTCAGAGCACCCAGCTTCAGATGCGGACGTTTCGGACTACAGTCTAGAGCCAACCTGCTCCCCACGGCACCCCGATAAAGTGACCTTAATTGACGCTTGAAGGATCTCTGCGATGACCTCGAATATGGCTCACGGATAACTCTACAATAGCTGCAGCGCGCGCAATCAGTGAACTCGAGCAAAACGTTGCTTGCTATTACCTGGTGCTACTGAGATTGTCGAGAGCGAGTTGTTTCCCCATTATTCCGCGTAATGACTAATTCAGCTCCACGCCTTATGTACGATTACTTAGTCGTTGATTCGGGGAATCGGCCAATTGGCATAATAGTTTTAAGACGAGGCGGCTGATTCTTACGGAAGGCGCTTAAAGGAAATTCTATAAGAAAAAGATGTTTTTAATCGCGACGTTCCCTCCAAGGCGCGGAATGATTAACCGAGGCTAGGATGTTGCTATAGCACTGTTGGTCAACAATGGAGCCTACCCCATCGGCACATATCACCCTGTATCGAAAGAGGTCTAACATCCGATAGGTACTGACGTACTTCTTCAGTTATCTGCGACTATTTAGGATCTTGTAACTGCTCCTTGAACGCTACACTTACGTGTCAGCCGGTTGGCTCTGCAGCCTGTGAGTCAGCCTTCGGTGTCTGGCCTCGTAAACCCAGCAGACCCCATGCAAGACCATCCGCTTGCGACTGCGGTCCTAATCCATCCAGATTGACCCTCGGTTCAGTAGCGTCCTAGTAGGTACGGCGCTCCGTCGCGGCCCCTAGAGTTCCCCTGAACGTGGGGCGTGGAGACCTTATTATAATAACATGCCGAGTTATATGTGTAGGGCGGCTATACCTACACCAGTCATCCCAAGCCTCAGTTTGTGAACCCCACGCCCCACTGCCGAGTGGAGCCCTTCAAAGAGTAGGAAGCGGAATACGTTCTTTCGTGCTATAGAATTGCCCATCGTCGCGCACCCAACCCCTAACTGATCTTTACCATAGAAAGACCCTAAATAGTGGTTAAGGTCATTCGCACCCCGGGCCCACTCGTCCTGTCGTCTTAAAGTGTAGAATAAAACGCCTGAGACTCCATTGAGGCACTTTAATTTGTTCCAGTCATAAACGAGCACAAAGCGTATACCTTTTATTCGCGCTTGGGTAATTGCAAACGCCACCGCCCGCCCCTTCTCGCCTGCGGTACCAGCCCAGACCCTTCATATGCTAAGTTGCCATGTTGTATGGGAAACGTGACCATGTCACGGCTCCTCCACCCGCGCTCGGTGTGCTTATCCGAAGAGGCTCCCCGGACTAACCGCAGCGTGCGAAGGAGCATATCTGTCCCGGACCAACGAACACTT
		</sequence>
    <sequence><taxon idref="Location_1_0_0|43.59747551969136"/>
			ATACATCCAGGGTGATCAGTCTTCTAACTAAAAAGTGCATTTTATGGGCAGCACAGAAGAAGAGTTTAAGTCACTTAAATACCGGTATACTGGCTTACAGCCCTCCCCCAGCCCGTTATAGGTGAAAGAAGATGGGCGGATCCCTAGTCCATGCTATATGAGCGAGAGTTCTTGCTTATCAAAAGACTGCGGCTCCTATGCCAGACTAGGAATTCTGGCAGGGAACGACATCCGGGGTCTCATTTAATACTCTTGGTAACCCTGATCCGGCTGGAAAAGCAGCCTCTCGAGTAGGCCACATCGGAGCATCGGTCCAACACAGAGAGCATATCCGGTATTACACGTGAATTGGACATCACTGTGCCCTTGCGTGGCGAGCAACTTTGGTATTGGCTTGCGTCGTCGATGCGACGCACTGTCATTATTCGATGCGCCCCGGTAAAGCATCTCGAACTCGGGAATGGTTGAACGTTCAAGGCTCACCAAATGCAATCAAAATAGCTATTAAGCGTGGAAAATGTTACGCGTTACTGTGTAGCAGTGGCACTGCTAGAATAAGATCACGAAGGTGTTGACTATAGCGGGCCGGACGTTGCACTCGTCGTTTATCGTAGGCTTTTAACATGGGATACTCAACTACTGGCCTGCCGAGTTAGGATCCTCAACCCCTCCTTAGACTAATACTGGGCTATAGTGGTGGTTAATGGAACATTAGGCACTCATAAAACTGTAACATATCATCCGTCTCGCACACATCACTCACCACATAGCGGGCCTCCCCGCGCTCTAAGTGCGGCTTCGATACGCGAGGATTGGCGTTAGCACAACAACCAAGGTGGTGACTTTGGCAAAGAAACCCGACATGGACGATTGGTGAGGAAGGTGATGGCATCCTGATTCGTGACATCAAAGCTAACAACGGCGTCCCATCGCAACCCGCGCGGTTCGGCGGTGTGTGGTCTGCCTCCGAGTTGTCTAAGAGGACTGACTAGGACATTCTTAGAGCACATCGGTGTATGTCCTTACAATCACATTTTCTATGCGGAGCCCGCCTGCGGCCACGCTGGTAGTACCATATGTCTAATTAGGCTAAAAATCGCGAAGCGCGCCGGTAACTCGCCTTTATAGCCAAGAATTTGGACCCGATACTGATTTACTCAGTTCGTGATCGGAGGAAAGTCTTAATGATGGTAATACCTCGGGATTGAGTCATATTTGGAAAGCAGCCACGTATGCTTTAAGGGTTCATGTCTACATCTGTCCTCTTAGACCACAGTTCTAGGATTGTTAAGCCAGTGAAATAGATAGTCGTTCGAGTGAAGTGCCCATCGTGTCGCCACAATCAGATATACCCCTGTCGAATGTCACCTAGCCAACCGCGGGCCTAAAGGACATGTTCGACCCGAAGAGACACCGTGAATCGTATTCTATCCGGATCTTCAGGATCGTCCGACAACCTCCGCTGGTGTCCCTTTGATCTGCATAGTCAAAGATAATATTTGATAAGTGAGGACCATTCCCCAATGGTAACTGCGTACGTCTATTCACTTCAGTGGTAAGAAAAGCAAGCGCTGAGATACTAATAACTCGCATAACGCTGTAACTTTCCCTCCTGGGTTGGCGGCTAACGATGAGGCTTAAACTAGTGAGTGAAGGGTGTATCCTGCGGGCCCGTACCGACATGTCCTCATCGACGAACGGGTTCCCGCCACGCCTCGCCATTAGGCAACCGGATACTGCTGCATCGCTGAGCAGAAAGGAGAGTGTGAGAGAACCAACTCGCGTTCTTCGACTGTATATCCCCTCCGAAGCTGTGGATCACCTACCGGTCCCCTGGGCGCCCCACGCGCAAGTAACCCCAAATCCGTAGAGAACACGCGTGATTGTACAGGGATAGGAATGGCTCGCACCCCGATGTATTAATCTCCCCTATGGGAGGGGGACTCTGCCCTGAATCCGGGCGATTGGTTCGTATCGTTGTCTTGTAATTGGGCTAAGTTTGGTCAGTCAAGTGCGTCCTGGGTGTGGGGGGTTACTTGGTAGTGCGAGTTTTTTGCAGCGGGAGGCTCCCAATGTGAGATCCCAACCCGACGTGGCAGTCTTCTTAGCATTATCGTAACCGATTATCGACTTGGACGGGGGTTGTACTTCTAGGCCTAGGTCTCCAGTTCATACCGTTAGCTGATCGCATACTTTCAGTTCTAGCTGCCGTCTAGTAATTTTATCGTATGTTACAGTCTCGGTGTTCAGCGTACGCCTCTTGGACATGATACTACATAGTCCGACTGGGTTGTAGTTGCCGACGAATTCCCGACCAATAGTTGGCCACATGTGGCTAGGCGCGTAAAGTGAAGACTTCGCCCGCGCCCTTTACGGGCACATTGGGCGCTTTGTCCTCACACAATGGTGCTAGCGCGGTCTCTTAATTATGATAGACACTATAACGCGGGAGGACTATTGGCCACACCTTACTGCCTACTCGTATATGCCGCGTACCTAGAGTCTGATAGTATTTTTAGTCACTACATAGTTTCGCGACATTTTGTGACCCAGATGTTGGATTTGGTCTTAAATTGATCCTTTAAGGACTGTTCTGAGCTGAACCGGTGTCTTACCTGTTGAGTGGGCGGCTGAGGTCCGACATGACATATCGTTTTGCGTATATGTGGCCATCAGTCTTAAGTTAAATCTTGGTTCTTAATGTACAGTGGCGACCATGATACACGAATATAATGAATGAGCACCCTCCATACCGATTAGCCTCCGTGCACCGACCTGGGTACACCGACAGAAAACCTGAGTTGAGAGTCATAGTATGCTCAAAGAACCATTTAATCAGATATTTAGACGGTTGTGGGTGTTAAGAGGCGGCCAATCAACTACTTTATTCAACGTATTGGGTCCAACGGAGATGGTCAGCCAGTACATGTACATAGTTCTATGACCGTCTCAGGTATGTGTGGCGAATCTCTAGGTTACGACGACGTACTAGCACTAGTGTGGGTATGATTATCCACGGTCCCCTTAAAGTACGCCCAAATAGTGGCATTCCTGCTTGAACATACCGATCGCAGATCCTTGATGGCTACTCCTGCCATGTTTGGGATGATGTGAAGAACGGTAAGAACCGCCTGCAGCAATTTCGCCCCTCAGCTGCCGTGATGTCTAGTCCAGGGTTTAGGTAATCAGGCCGCTCCATACTGATTCAGTCGCGACTATTTAGGTCATTCTGTTGCCCTGGAACGGGCGAAGTCCCCAGTTCTGAACCTGTACTGTTGTAGTATGCAGTGACTAGATACCCCGTAAGCCGGGTCGGGTCGATAATAAACGGACAAGAACCATTTAAAATGCACGGGGGGTTAGGGGCCTTCCCCGGGGATCCTTCCCTACCGGACCTCGGACGCCCTCCTGGTAATGGGCTGCCACTGGGCGAGACGCGATAATATCTGGCCGGCCTGTTGGTTGCTGTCCTGACGTGCCGTCTTATTTTCGGTTAGTAAGCGATACGAATTGGGTACTAGCGGACTTAAAACACGCAATCACTAGGATGTTACATTAGCTTTTCTCTCGGCCAACTGAGCGCAAATTTGTGTCACCGGACGCGGGTCTTGTCTGGAGGATTGAAGTTTCCATTTGGTGCAGACCAATCACTAGGCGGGAAATTAATCGACAAATCCATAACCTCTATGCGTAACTATTAGACTAATTTAGATGGGCTCAACACAAACCTAGTTTTCTCGTAAGAAGAACTCGCGACAAGACCCGGTGTCTCACGGCGACTTACGGATACGGTTACGCGCAATTGGTTGTATCTAGGCTCCGCGAGGCATGGGAATACCACACAAAGGGTGTCCTTTCGCGTAGGTGTGTTGAGGTGGGCAAGTATCGGCTGTACCGATGTTAGAACTGAAACAGAAGTATTAGGCGGGGAAGACAAGAACCTAAAGATTATCAATATTGTCTCGGTTTAGCTAAAGCTTTGTTCAGGGACAAATAGAAGCTCGCCATCCCGGTATTACGTTTCAAGAGTTGACCTTACTAGGTACTGATCCGAGACCTCACGGATTCGTCCTGCTATAATGGAAATAGAACGCAGGATCGGACACACCCCCGGTGACTACCTAAGAGATTTCACCGCGGGGCGTGACTATGGAATTTGCGGTCCAAGCAGTTGTGAACAAGTCTACTCAGATAACGGTGTGTGCAGAAGCTCTTTCTGAGAGGTTCACCTAGGGGCGTCGCTGATAAATGTCGGGGCGATTGGGCCGAGTCAGACGTTAGACATAGGGTTACCCACGGCGCTTACCCCCTGCGGGAGTCAGTCGTTAGACCAATCCAGCGTTCACATGCCAATGCTGAACGCTTCCTTAATGGACTTCTATTCTCGTGTTGACGCGCCCTCGATCGGATAAGCTAAAGGTGAGATCCGCTATATACCATACATCTTTAAACGGTTAAAATCCGCTCTATGCCTCAAGGCCTAGGTATGTACTCTGTGGACTCCGTACTCTGATCTTCCCAGACCAGGACGGCCGCCTAGTCGAGTTCGGCTCACTAAGACTAGTTGTCCGTATCGTACTGTTGCGACCATGGGAGTCAACGGTCTACCCCGTCTGGCGAACATATCGCAATCATCTGGATTTGTGTGGTCGGCCATCGTTCATGTCTTCTAGGATGGCGACAAGTCTCTCATATGCGAAGAAGGGCTTAAGTGCCGGCGTGGCTTTTCTGTAGCATGGTACTGGCGCATGAACGACTTCGAAAACGATCGCCCCCCCCGGCTAAAACATCATCTGCTAGATGCGCTAGGACAGACGCGATTGCTAAATCGGACTCTCTAGCTCGCAATCCAGTTGCCGATTCAGCTCTTGAGACCCGCCAGTGTCGGTCTTAGAGAGCCTGGATTATCGAAAGAATTCTCACCTACTAATACTTCCATCTATATATGCCCAACCAGCTACCTTCTATGATTTCCTGATAGGTCCATGTAACTAACCATGCGTGCGCGTATGCACTCCATGTAATACAGTTTAGTAATGTAGGTTCATTCTAAGGCATTGGGACTAAATAGGCGCCGTCCAAAGTCGCAGTGAGTCTGGCACTTAATTCGTCGGTATGCCCTCACGTTGAGGCCTGGCTAAAGATATTGAAGGTGGGCCAAGTCTGGTTGTGAAAATTCGAGTGGCATCATATAAACTGTGAAGACACAATGATGACGTGCCTAACTCATTCCCTCCTAGATTTCGTGCCCAGGGTGGGCAGGACAGGGTGTACGTCGATTCCTGCTGTCTAAGTATAAGAGCTCTATTGCATGATGCGACAGCCATATAAACCGATGCGCAACACGCACACAGCGTACTATTTTGTAACCGACAAACATAACCCGCTACTGGGCAGGACCGACTGTGGGATAATTTAAGGTCTCGTGCGCGTAGTCCAGATGTGACGCACGTGGAAATCATGTGCTCTTCAGTGCGAATGTATAATTGCTAGTAAACAGCTGATTTGCCATTTTGTGCCGTGTTGTACTGAATACGGGGCCTTGTGTGCACTAATTCGCTTGTTCTATGTTAGACTCCTTAGTGGTAAATGGCTGGCCGACCGGAGGAAACTAAGTCGGGGCCGTCCAATCGGCTATCTCTCAGCACTGAGAGGCTTCGATACCTACCAAATCGAGTCGGTGGTCCATCAAACTATGGGTTATATCAAGCAGTGGGTATCAACTCGACATCCGCACAGAGTCTTACCCATTTGTCTATCCCGGCGGATAGACGTGCTAATGGAGTTAGATGCTATGCCAGGCCGTGGGCCGGATTATCACGTAGTAGGTACAGACTTTATTACGTATCAGACATAAGCCAGGGACGCCTTCGTAAGCGGATGTGAATTACAGGTTATACCTCGGTGTACAGCACCCTTTATTTGAACATCAAAGAGCGGATTTCTGGCTAGTCTGTACTACTAGGGCGCTCGACTCGTTTCGGCGGCATGGGACTAAAGCGTCCAGTCACGCGAAGTTGGGATGCGGCCGCTATAGATAGATTCTGCCTATAGTATCGACTGGGGCTAATCGTGCATTCTAAATAACGGATCGTCCGTGGTATCGGAGCTGCACCGTACCATCGGTCGTGTGCCGCGTCTCCTGTACGCCTCTAGACGTCACCTCCATGAGCGTGAGGTCTAGCGCTTCACTTCCCTAAGCTCTGAGGGGCCCCAATTGAAGTGCCGCCATCATCATGAGCGGCACCTCTCCTCTGGACCCTTCCACTGGAAACTTTAGCTACGTGAATGTCAAACGAATCGGAATGCACCGTAGACATCAATTGCCGTTGTACGATGCTGTGAGTGCGACATGGCTCTGTCGGCCTGTTTGGTGCGGGTTTTGCAAGCGGGAAAATAATTGCACTCGTATAGCGCCACATCGTCCTCCGAAGGTGATCTTAGAAGCCCGATCCTACTTGGTGGAGTCGGGGTTCTACATCGAAGTCGGTGTCAACAGAGGATCGACCGCTGATAGCGTGCCCTCGACTTACGAAATCACCTAGGCGTTAGCGCCTCCCGACCCAACACCATATAAGCTCGTTTACTGCTTTGTATCCCCTTTTGGTTCCTCTCCCAAGCGGTGCAAAGGGCTAATGCGAGGGGGAAGCCAGTGTCCGTACCAGACGACGTTTTAGACCCCAATTTTGTGAGATTTCTCGAATTAAGAATGGACGGAAATGAGCCACGCTATGTTGGCAGCCGGACTCCATCCCAGCTAAACCAAACATCACCTCGAATGGTTGAAATACAGCTCACCTATCTGAGCTAGAGCTTTACCCGCTATGGGTATTATCCTAGGGACATGGCACCGTAATGCGTGGCCCTCACCGTGACCTAAGTCAAATCGTGTAAGGTTCTAGGGCTGCCGCAAAAGAGCGAGGTAACTCTCCTCAACATCGGGTTTACATAATCGCGACGCTGGACCTTCATGGTGATACGCCCTACCTAGGGTAGCTTTCCTCCAGTGTTAACCGCCAACTACCCTCCAGCGTCGCATCCTCCTGAGAAGCGGAAGCTTCTGATCCAGACGGGAATCCCATCATTTATCTGTCGACTTGACTTTATCGTACCACAAAGGATACCCGATAGTATATGTCGCACGTATGCTGACAGCGCTCAACCTATAGACGAGTCATGGACTACGGAAAAAGCGGTACGATTATCGGAGTGCGTCTGCTGAGGCGAGGTTGGAGGTAGATTCTCGCTAGCTAACTGAGCGCTTTACCTGTCATCTAATATCGAGCCTCGATGCCCAGCTTGGTGGCTGCGAACGTTAGCAAAACCCGACACCGTGAGATCTGTTATTATAGAGCGTACCGTGTGCCAGCTACGAGCCCGGTCGCATTTCAAGAGTTATGGACAAAGTCCCGTCGATCGAGGGGTCGTACGAAATTCAAAGAAGGCTGGGACCCTATGCGAGCTGCATGGGTCTGTCGAGCCCATCGAAAGCCACAACTACCAAATTTTGCATCCTGCACATAGTCCCATAAATCTCATCATCGGATTCAAACTCGGGTCCTTATGGTGTTTACTGGCCGGGACAAAAGAGTCGAGCTTAGATGAGATGAACCTGTCAGTGTATCTCCATTCAGACGTGATGGTTCATCTAGTGATCCAGAATTCACACTTACTAATTCACCCTGATCCGCTGTCCCCTGGAAGCCTGGCTCCGGTATCTTGGCGACGTTGACATCCGAGCCCTCTTTGACCAGGGATTTCGGGAACTCGGTAACCTCGTTACACTAGAAAACCGCCATACAATCTCCGGGCAGATCGGACGGTCGAGAAGTTATCAGTATCGGCAATAACCGACTAATCATCCAAGGAGGAGATCACCCAAAGGCCCATCCGATGAGTCCGGATCAACTAGAGGAAGTGCCCGCATCAGGCGGCCTGGCACTCTTCCCGAAGAGGCTCAGCCTGCGAAGACATGCTCCGGACCCTGTTGGCTCTATCAGTCTGATGTACGGATGTTATGAAAGCTGTAACTTGCTGTCACACTAAACTGCGGCTTCGACCGCTAAGAGGCCAAGACGTTACCAAAGCTTTGTCCTTCCGGAATGGTCAATCGCGGGCTACGTTCATGAGTCCAGCGTTCGGCTTCTGACACATTCGTTCCACATAGTTCGGAGCCAAAATACAGCTAGTTTCTCCGTCTAACTAGGTTAATAGTTGTGCATATTCGTAACGTCAATTGCGAGCTCAACATCTGTCCCACTTTCTCTGCGAGATCCTTACGCAAGACGCCCGTCGGTCTGAATCCCCGAATCCTACATCTACAGTGGCACCTCGCAGATGGATACGGCATTATCAGACTAAGAGTCGTAGGTCTACCGACACTTGTGTCTGACATCAGCACAAGTCTCTATTGAATCTTTGATAACGTGTCGGAAAACTTTGCAGTTGTGTGATATGATAACAATGTCAAAAGGTCGAGAAATCGAAAAAGTTACCGCCTGCACATGCATACAGAAGTCTCAGTGAGGCCTCATTCCTAACCCAGGGAGAACCTGGGCTGCGTAGCTGAACGTACCCGCCAGTGAATCGCTGTAAATGTAATGAAATCCTGATATAACATCTCCAATCTCATAGGGTACAGCAAGTAGGTTCTGGTCCACTCTCTCCGGAATAACCGGTAGGGCTTACATCAAATGCGTTACCTGCAGGTGGGGTGTGACGAAGCCACTCGGAATTTGACGGTATTAGTATACAAGACGCAGAAGGCCTAGCCTATACTTGACGGACAGCATTTACCAAGGTGGCCAAATAGGGAGACTCCGGACACATGACCCTAGGACGTTCCATTGGAGTAGGGCGAAGCAGGTAAGACCGCCTAACGTGTATTACGCTTTTTGTGGGTCTTGCGATCGAGGAGGGTTCCCAGTACTTGAACACTCGACGGGTACTAAACATCTAGGCTTTTGGTTCAATAATATTCGCCGTATCCCGGTTGAGCGCGACGACGCTCTTGCCGGAGGCGCCTTGAATCAACCCTGCCGTTACGAACTGGCTGCAAAAATTAGCAGTAGATGTTTCAATATAACAGCCAAAGCCGGAGCGCTCTCATTCACTGGACACAAATCATTGGACGTCAGGAGGGGATGCGGGTCAGACGATTCACAATACGGCCGGTGGGGGTAATGTCAAACCACCTGTTGCCCCCTGATATATCTCTTGGGTAACGAAAGGAGAACCATATGCACGCACCGGTGCGTAAAAACATTTGCGCCAACGCAATTCCAGCGGGATCGTGGCCCAGACCGGGACCGACAGTCTCCATCGTGGTTACCAGATAGGCTAGGTTTGCTCACAGGAGACCCACCACGCACACCCCAAGATACGTCCATTGCTTACAAGAATCTTCGACAAAATCTTCAGTAAATACCTTTCCATTTCAGAAATTTAGTAGGGGACGATATCCCCTCAAGGTACGAGCAAAGCCTACTTAAACCGTAAGCGATAGTCTATACGAACCACACGATACTGCCTTAGCAGTTACCATCGGCGTCCACCGGATCCTCCGGGAACGGAAAATCCTATGGACGTCAGTCCCGAGGATTACTACGAGTACAATTCGTTTACAGGAAACGCCTGGTCTCGCAGATTTTTTTCGACTACTACCAGAAGGCTCATCTAAGGCCTGTTCGCGAACCTTGGCTAATATCGCAGTTCCAAGCAACACGAGAATACAAATATGCACCCAGGCGATGGAATCTCCTCTCGCTCGCCACAAGTAGTTCCAATACGGGGACTTTTCTCACCAAAGGCGAATGCCAAGTGTTCCTACGTGGTCAGTACAAGAGGGACTGTGGTATAAGCTTTCGATGTGTGGTAGCTGGAGTACAGGAATGCACGGTAGTCACGTCCTGATTCTGGGCGATAGGGGACGTTACATTCTATAACGATGTAAGACGACCTTTCCAAGCTGACGAAACGGCGTCTAAGTCACCTGCTCTACTGTAAAGAGTCCAGATCTCTCTGGGTGCAACGTCAAGGCCCAGCTCCCCCGCTGGTAGACCTAAGTGTAGTGCGGATTCACGCAGGCCTCGCATGCTTCTCTCTCATGAACAGTCCAGATTGTAGGAGAGTCACAGTCCTGCGACTGGGCTGTCCATCAACTTCCGCAATTCAACCCGAAAATCGGTCCAATAGGTGCACAGAGCCTTACTGGAAAGGACACAGAGGAAGTACCTTTAGTCGTAAAACTTTTCGAGCATCCAAGCCCAATACGGTGAGTCCAGGCTCCTCGGGCAGTGTTATAGGGACGAAACAATACGCTGAAGGAGTCACAAGCTTCTGATAAATGCTTGACTCTGACTCTGCTGTCAATTTAAACCCCTTTTTTCATTGTCATGAGTGAAATCATCCCGGTCGATCAGGGCAGCTGCTTGAGCGATCCCAGCAGACTCGGAGAAGAAATTTGCCACCAGGGTCAGGTCGCTGCCGGCATACCCTAAGTACTCAAAAATTAAGTATTACATACGTTCCGAAGATTGAACTTGTCTTTCTTAAACGTGCTCTGAGCCGAGTATGAATCTGAGATTTTACTCAACCCATTACCTAATCTCTGAATGTATGTCAGAAATGTCGCCGTCGGCTAATAGTTAAGTACAAGTCAGCCTGTGCGAGCCTGCGGTACACGCTCAAACTAAGTCAGGCGAAGGCTTGTTTTGCCAGGGGATATACGACATATTAGGGCCGCTGATCTCCCGAATGATATCCCGGGGTCGATGCAGACCATTAACCCGGCAACGTGGTTGCGGCCCTACGACTTGGTCGCCTGTGCTGAAACTTGGGGCCCAGAGAGGCATCCCTCCGGAAGGGAATCCCGAGCTCTATTACGTTCTACCCGGTCGCTTGCTCTGTGTTACCTTCGAAGGCGAGAGGGGTCAAGCAGTGTTGTCGCGAGTTTCCCTATGCCGAAGAAAGTTATATCGTACACTTTGTCCTTCGATGTCCGGGTAAGTCAGTTCGGTTGCACTTAGATCTACCACGTACAGTTAGACAGCAACGACTAAATTAAAAAGCTGCCGCTTGCTTGATGCTCAAGAAGGACAAAAACTAGCTGCCTGGAAGTCGTCACGGGTTAAGAGGTCCGATTAATCTATATGGGAGAAACCGGCGTAACTTTGGAGACAAGGGGCCGGTCGGTCCACGGTGCTTTTGATGTGTTACGCTGCATAATTACATCCAGATCTGACACACAATCAATTATGTCCGGGGATAAGCCCCCGACAAGTACGTAGGTTTTATGGTTAAACACTAACAACCTGGACCCCTTGGCTCGGATTAGCATGGGTCGCTGGCACTCCTCACTCTTACCTACTGACAGCGAGGAGTACCACTCGGCCTCAGATAGTTCTTGACCCATGGCAGTTCGTACTTACGCAGTCGCCATGAATACAGTGTAACCATAGACGTAACGTAACCACCCTGTATTGGTGCGCGATACCGCACACAATAACTCTCTTATTATCCACAACATGTATGCTATCCGGCTCACCAAGTCAGTATTAGTTCACCGAAGCCGTATTTACAATACTTCTTCAGTCCAGCCTTCTCGGATCTGGGGCCCCTAGGTCACCTCTTTTGAACCGCACGACTTTCAGCATACGAGGAGAAAGGGCGCGGGCGCACGTACGCCAGAGAGCCATGGTGTTTACGAACAACCACACCAATGCGGCAAACAGGTTCTCTAACGAAGAGAACCAAGAATAAGAGTTGGCGCGGACACTATGAGCCGTCGTCAAGGTCTTCTCAGGCATTTTAAGCACCTCGATATACAAGCACATGCGTTTCCGTGTTTACATCCGGGACTATAGGCCTCACTCGCCGCGCGTTTACGTCTATGTCCGGTGCATCTTAACCTGGTTACCATGTTTTACTGTACTCACCCGGGCAGGTCTGAACGACCGGGAAGAAGATGTCAGCTGGAGTTCCCGGAGAATATCGTCACTAAAGAAAGCAAAGTGTCAGAGTCTTGTATTCAAGTTCTGAATTATACGCTGGGTTCTGTACTAATCCGGATTTCTAACACGGAAGTTGGAGAAAGCGCCAAATACACCCGACACATTCAACTGGCAAGAACCCTTACAGCCTATAGGACGCTGCGCAAGCTTACTAGAAAGAAGTCTTACGCCCTTAACCCCTAATTGAAGCATGCTCAGACGGCCGGGGTCTTATCCTTCCAATTGCCAAGCTAGCTTGTGACGTGCCGAGCACGAGGAGCTCTTAGAACCCCAGTATGCAATGTCAACCATTGAGCACAAAGAACGTTACAGGTATATATGGGACACGTTACTTAACTTATTTTGCCGAGAGGAACCCCTGTCCACTCAGCTTTAATTTCGCGAAGGCACGAGTTTTTGGCCCCCGAGTTCCCAAGTTCAGACTACAATTGACCTTAATAGGACAGTCGGATACTATCCATAGCATCTCCTACATTATTAGGGTTTCAACATAAAACGACGGACGCGTCGAGTGCCAAGCACACGCTCGTTCTATAGCGCGGTATTGCTGTCTTATGCGTTGTACGACCACACTTATAAATTCACTCTCACATATATTAAGACGTTACCTTGTAGAAAACTTCTCGGTTATCCTGCTCTCAGAGCACCCAGCTTCAGATGCGGACGTTTCGGACTACAGTCTAGAGCCAACCTGCTCCCCACGGCACCCCGATAAAGTGACCTTAATTGACGCTTGAAGGATCTATGCGATGACCTCGAATATGGCTCACGGATAACTCTACAATAGGTGCAGCGCGCGCAATCAGTGAACTCGAGCAAAACGTTGCTTGCTATTACCTGGTGCTACTGAGATTGTCGAGAGCGAGTTGTTTCCCCATTATTCCGCGTAATGACTAATTCAGCTCCACGCCTTATGTACGATTACTTAGTCGTTGATTCGGGGAATCGGCCAATTGGCATAATAGTTTTAAGACGAGGCGGCTGATTCTTACGGAAGGCGCTTAAAGGAAATTCTATAAGAAAAAGATGTTTTTAATCGCGACCTTCCCTCCAAGGCGCGGAATGATTAACCGAGGCTAGGATGTTGCTATAGCACTGTTGGTCAACAATGGAGCCTACCCCATCGGCACATATCACCCCGTATCGAAAGAGGTCTAACATTCGATAGGTACTGACATACTTCTTCAGTTATCTGCGACTATTTAGGATCTTGTAACTGCTCCTTGAACGCTACACTTACGTGTCAGCCGGTTGGCTCTGCAGCCTGTGAGTCAGCCTTCGGTGTCTGGCCTCGTAAACCCAGCAGACCCCATGCAAGACCATCCGCTTGCGACTGCGGTCCTAATCCATCCAGATTGACCTTCGGTTCAGTAGCGTCCTAGTAGGTACGGCGCTCCGTCGCGGCCCCTAGAGTTCCCCTGAACGTGGGGCGTGGAGACCTTATTATAATAACATGCCGAGTTATATGTGTAGGGCGGCTATACCTACACCAGTCATCCCAAGCCTCAGTTTGTGAACCCCACGCCCCACTGCCGAGTGGAGCCCTTCAAAGAGTAGGAAGCGGAATACGTTCTTTCGTGCTATAGAATTGCCCATCGTCGCGCACCCAACCCCTAACTGATCTTTACCATAGAAAGACCCTAAATAGTGGTTAAGGTCATTCGCACCCCGGGCCCACTCGTCCTGTCGTCTTAAAGTGTAGAATAAAACGCCTGAGACTCCATTGAGGCACTTTAATTTGTTCCAGTCATAAAGGAGCACAAAGCGTATACCTTTTATCCGCGCTTGGGTAATTGCAAACGCCACCGCCCGCCCCTTCACGCCTGCGGTACCAGCCCAGACCCGTCATATGCAAAGTTGCCATGTTGTATGGGAAACGTGACCATGTCACGGCTCCTCCACCCGCGCTCGGTGTGCTTATCCGAAGAGGCTCCCCGGACTAACCGCAGCGTGCGAAGGAGCATATCTGTCCCGGACCAACGAACACTT
		</sequence>
    <sequence><taxon idref="Location_1_2_1|45.90133236362327"/>
			ATACATCCAGGGTGATCAGTCTTCTAACTAAAAAGTGCATTTTATGGGCAGCACAGAAGAAGAGTTTAAGTCACTTAAATACCGGTATACTGGCTTACAGCCCTCCCCCAGCCCGTTATAGGTGAAAGAAGATGGGCGGATCCCTAGTCCATGCTATATGAGCGAGAGTTCTTGCTTATCAAAAGACTGCGGCTCCTATGCCAGACTAGGAATTCTGGCAGGGAACGACATCCGGGGTCTCATTTAATACTGTCGGTAACCCTGATCCGGCTGGAAAAGCAGCCTCTGGAGTAGGCCACATCGGAGCATCGGTCCAACACAGAGAGCATATCCGGTATTACACGTGAATTGGACATCACTGTGCCCTTGCGTGGCGAGCAACTTGGGTATTGGCTTGCGTCGTCGATGCGACGCACGGTCATTATTCGATGCGCCCCGGTAAAGCATCTCGAAATCGGGAAAGGTTGAACGTTCAAGGCTCATCAAATGCAATCAAAATAGCTATTAGGCGTGGAAAATGTTACGCGTTACTGTGTAGCAGTGGCACTGCTAGAATAAGATCAGGAAGGTGTTGACTATAGCGGGCCGGACGTTGCACTCGTCGTTTATCGTAGGCTTTTAACATGGGATAGTCAACTACCGGCCTGCCGAGTTAGGATCCTCAACCCCTCCTTAGACTAATACTGGACTATAGTGGTGGTTAATGGAACATTAGGCACTCATAAAACTGTAACATAGCCTCCGTCTCGCACACAACACTCACCACATAGCGGGCCTCCCCGCGCTCTAAGTGCGGCTTCGATACGCGAGGATTGGCGTTAGCATAACAACCAAGGTGGTGACTTTGGCAAAGAAACCGGACATGGACGATTGGTGAGAAAGGTGATGGCAGCCTGATTCGTGACATCAAAGCTAACAACGGCGTCCCATCGCAACCCGCGCTGTTCGGCGGTGTGTGGTCTGCCTCCGAGTTGTCTAAGAGGACTGACTAGCACATTCTTAGAGCACATCGGTGTATGTCCTTACAATCACATTTTCTATGCGGAGCCCGCCTGCGGCCACGCTAGTAGTACCATATGCCTAATTAGGCTAAAAATCGCGAAGCGCGCCGGTAACTCGCCTTTATAGCCAAAAATTTGGACCCGATACTGATTTACTCAGTTCGTGATCGGAGGAAAGTCTTAATGATGGTAATACCTCGAGATTGAGTCATATTTGGAAAGCAGGCACGTATGCTTTAAGGGTTCGTGTCTACATCTGTCCTCTTAGACCACAGTTCTAGGATTGTTAAGCCAGTGAAATAGATAGTCGTTCGAGTGAAGTGCCCATCGTGTCGCCACAATCAGATATACCCCTGTCGAATGTCACCTAGCCAACCGCGGGACTAAAGGACATGTTCGACCCGAAGAGACACCGTGAATCGTATTCGATCCGGATCTTCAGGATCGTCCGACAACCTCCGCTGGTGTCCCTTTGATCTGCATAGTCAAAGATAATATTTGATGAGTGAGGACCATTCCCCAATGGTAACTGCGTACGTCTATTCACTTCAGTGGTAAGAAAAGCAAGCGCTGAGATACTAATAACTCGCATAACGCTGTAACTTTCCCTCCTGGGTTGGCGGCTAACGATGAGGCTTAAACTAGTGAGTGAAGGGTGTATCCTGCGGGCCCGTACCGACATGTCCTGATCGACGGACGGGTTCCCGCCACGCCTCGCCATTAGGCAACCGGATACTGCTGCATCGCTGAGTAGAAAGGAGAGTGTGAGAGAACCAACTCGCGTCCTTCGACTGTATATCCCCTCCGAAGCTGTGGATCACCTACCAGTCCCCTGGGCGCCCCACGCGCAAGCAACCCCAAATCCGTAGAGAACACGCGTGATTGTACAGGGATAGGAATGGCTCGCACCCCGATGTATTAATCTCCCCTATGGGAGGGGGACTCTGCCCTGAATCGGGGCGATTGGTTCGTATGGTTGTCTTGTAATTGGGCTAAGTTTGGTCAGTCAAGTGCGTCCTGGGTGTGGGGGGTTACTTGGTAGTGCGAGTTTTTTGCAGCGGGAGGCTCCCAATGTGAGATCCCAACCCGACGTGGCGGTCTTCTTAGCATGATCGTAACCGATTATCGACTTGGACGGGGGTTGTACTCCTAGGCCTAGGTCTCCAGTTCATACCGTTAGCTGATCGCATACTTTCAGTTCTAGCTGCCGTCCAGTAATTTTATCGTATGCTACAGTTTCGGTGTTCAGCGTGCGCCTCTTAGACATGATACTACATAGTCCGACTGGGTTGTAGTTGCCGACGAATTCCCGACCAATAGTTGGCCACATGTGGCTAGGCGCGTAAAGTGAAGACTTCGCCCGCGCCCTTTACGGGCACATTGGGCGCTTTGTCCTCACAGAATGGTGCTAGCGCGGTCTCTTAATTATGATAGACACTATAACGCGGGAGGACTATTGGCCACACCTTACTGCCTACTCGTATATGCCGCGTACCTAGAGTCTGATAGTATTTTTAGTCACTACATAGTTTCGCGACATTTTGTGACCCAGATGTTGGATTTGGTCTTAAATTGATCCTTTAAGGACTGTTCTGAGCTGAACCGGTGCCTTACCTGTTGAGTAGGCGGCTGAGGTCCGCCATGACATATCGTTTTGCGTATATGTGGCCATCAGTCTTAAGTTAAATCTTGGTTCTTAATGTACAGTGGCGACCATGATACACGAATATAATGAATGAGCACCCTCCATACCGATTAGCCTCCGTGCACAGACCTGGGTATACCGACAGAAAACCTGAGTTGAGAGTCATAGTATGCTCAAAGAACCATTTAATCAGATATTTAGACGGTCGTGGGTGTTAAGAGGCGGACAATCAACTGCTTTATTCAACGTATTGGGTCCAACGGAGATGGTCAGCCAGTACATGTACATAGTTCTATGACCGTCTCAGGTATGTGTGGCGAATCTCTAGGTTACGACGACGTACTAGCACTAGTGTGGGTATGATTAACCACGGTCCCCTTAAAGTACGCCCAAATAGTGGCATTCCTGCTTGAACATACCGATCGCAGATCCTTGAGGGCTACTCCTGCCATGTTTGGGATGATGTGAAGAACGGTAAGAACCGCCTGCAGCAATTTCGCCCCTCAGCTGCCGTGATGTCTAGTCCAGGGTTTAGGTAATCAGGCCGCTCCATACTGATTCAGTCGCGACTATTTAGGTCATTCTGTTGCCCTGGAACGGGCCAAGTCCCCAGTTCTGAACCTGTACTGTTGTAGTATGCAGTGACTAGATACCCCGTAAGCCGGGTCGGGTCGATAATAAACGGACAAGAACCATTTAAAATGCACGGGGGGTTAGGGGCCTTCCCCGGGGATCCCTCCCTACCGGACCTCGGACGCCCTCCTGGTAATGGGCTGCCACTGGGCGAGACGCGATAATATCTGGCCGGCCTGTTGGTTGCTGTCCTGACGTGCCGTCTTATTTTCGGTTAGTAAGCGATACGAATTGGGTACTAGCGGCCTTAAAACACGCAATCACTAGGATGTTACATTAGCTTTTCTCTCGGCCAACTGAGCGCAAATTTGTGTCACCGGACGCGGGTCTTGTCTGGAGGATTGAAGTTTCCATTTGGTGCAGACCAATCACTAGGCGGGAAATTAATCTACAAATCCATAACCTCTATGCGTAACTATTAGACTAATTTAGATGGGCTCAGCACAAACCTAGTTTTCTCGTAAGAAGAACTCGCGACAAGACCCGGTGTCTCACGGCGACTTACGGAAACGGTTACGCGCAATTGGTTGTATCTAGGGTCCGCGAGGCATGGGAATACCACACAAAGGGTGTCCTTTCGCGTAGGTGTGTTGAGGTGGGCAAGTATCGGCTGTACCGATGTTAAAATTGAAACAGAAGTATTAGGCGGGGAAGACAAGAACCTAAGGATTATCAATATTGTCTCGGTTTAGCTAAAGCTTTGTTCAGGGACAAATAGAAGCTCGCCATCCCGGTATTACGTTTCAAGAGTTGACCTTACTAGGTACTGATCCGAGACCTCACGGATTCGTCCTGCTATAATGGAAATAGAACGCAGGATCGGACACACCCCCGGTGACTACCTAAGAGATTTCACCGCGGGGCGTGACTATGGAATTTGCGGTCCAAGCAGTTGTGAACAAGTCTACTCAGATAACGGTGTGTGCAGAAGCTCTTTCTGAGAGGTTCACCTAGGGGCGTCGCTGATAAATGTCGGGGCGATTGGGCCGAGTCAGACGTTAGACATAGGGTTACCCACGGCGCTTACCCCCTGCGGGAGTCAGTCGTTAGACCAATCCAGCGTTCACATGCCAATGCTGAACGCTTCCTTAATGGACTTCTATTCTCGTGTTGACGCGCCCTCGATCGGATAAGCTAAAGGTGAGATCCGCTATATACCATACATCTTTAGACGGTTAAAATCCGCTCTATGCCTCAAGGCCTAGGTATGTACTCTGTGGACTCCGTACTCTGATCTTCCCAGACCAGGACGGCCGCCTAGTCGAGTTCGGCTCACTAAGACTAGTTGTCCGTATCGTACTGTTGCGACCATGGGAGTCAACGGTCTACCCCGTCTGGCGAACATATCGCAATCATCTGGATTTGTGTGGTCGGCCATCGTTCATGTCTTCTAGGATGGCGACACGTCTCTCATATGTGAAGAAGGGCTTAAGTGCCGGCGTGGCTTTTCTGTAGCATGGTACTGGCGCATGAACGACTTCGAAAACGATCGCCCCCCCCGGCTAAAACATCATCTGCTAGATGCGCTAGCACAGACGCGATTGCTAAATCGGACTCTCTAGCTCGCAATCCAGTTGCCGATTCAGCTCTTGAAACCCGCCAGTATCGGTCTTAGAGAGCCTGGATTATCGAAAGAATTCTCACCTACTAATACTTCCATCTATATATGCCCAACCAGCTACCTTCTATGTCTTCCTGATAGGTCCATGTAACTAACCATGCATGCGCGTATGCACTCCATGTAATACAGTTTAGTAATGTAGGTTCATTCTAAGGCATTGGGACTAAATAGGCGCCGTCCAAAGTCGCAGTGAGTCTGGCACTTAATTCGTCGGTATGCCCTCACGTTGAGGCCTGGCTAAAGATATTGAAGGTGGGCCAAGTCTGGTTGTGAAAATTCGAGTGGCATCATATAAACTGTGAAGACACAATGATGACGTGCCTAACTCATTCCCTCCTAGATTTCGTGCCCAGGGTGGGCAGGACAGGGCGCACGTCGATTCCTGCTGTCTAAGTATAAGAGCTCTCTTGCATGATGCGACAGCCATATAAACCGATGCGCAACACGCACACAGCGTACTATTTTGTAACCGACAAACATAACCCGCTACTGGGCAGGACCGACTGTGGGATAATTTAAGGTCTCGTGCGCGTAGTCCAGATGTGACGCACGTCGAAATCATGTGCTCTTCAGTGCGAATGTATAATTGCTAGTAAACAGCTGATTTGCCATTTTGTGCCGTGTTGTACTGAATACGGGGCCTTGTGTGCACTAATTCGCTTGTTCTATGTTAGACTCCTTAGTGGTCAATGGCTGGCCGACCGGAGGAAACTAAGTCGGGGCCGTCCAATCGGCTATCTCTCGGCACTGAGAAGCTGCGATACCTACCAAATCGAGTCGGTGGTCCATCAACCTATGGGTTATATCAAGCAGTGGGTACCAACTCGACATCCGCACAGAGTCTTACCCATTTGTCTATCCCAGCGGATAGACGTGCTAATGGAGTTAGATGCTGTGTCAGGCCGTGGGCCGGGTTATCACGTAGTAGGTACAGACTTTATTGCGTATCCGACATAAGCCAGGGACGCCTTCGTAAACGGATGTGAATTACAGGTTATACCTCGGTGTACAGCACCCTTTATGTGAACATCAAAGAGCGGGTTTCTGGCTAGACTGTACTACTAAGGCGCTCGACTCGTTTCGGCGGCATGGGACTAAAGCGTCCAGTCACGCGAAGTTGGGATGCGGCCGCTATAGATAGATTCTGCCTATAGTATCGACTGGGGCTAATCGTGCATTCTAAATAACAGTTCGTCCGTGGTATCGGAGCTGCACCGTACCATCGGTCGTGTGCCGCGTCTCCTGTACGCCTCTAGACGTCACCTCCATGAGCGTGAGGTCTAGCGCTTCACTTCCCTAAGCTCTGAGGGGCCCCAATTGAAGTGCCGCCATCATCATGAGCGGCACCTCTCCTCTGGACCCTTCCACTGGAAACTTTAGCTACGTGAATGTCAAACGAATCGGAGTGCACCGTAGACATCAATTGCCATTGTACGATGCTGTGGGTGCGACATGGCTCTGTCGGCCTGTTTGGTGCGGGCTTTGCAAGCGGGAAAATAATTGCACTCGTATAGCGCCACATCGTCCTCCGAAGGTAATCTTAGAAGCCCGATCCTACTTGGTGGAGTCGGGGTTCTACATCGAAGACGGTGTCAACAGAGGATCGACCGCTGATAGCGTGCCCTCGACTTACGAAATCACCTAGGCGTTAGCGCCTCCCGACCCAATACCATATATGCTCGTTTACTGCTTTGTATCCCCTTTTGGTTCCTCTCCCAAGCGGTGCAAAGGACTAATGCGAGGGGGAAGCCAGTGTCCGTACCAGACGACGTTTTAGACCCCAATTTTGTGAGATTTCTCGAATTAAGAATGGACGGAAATGAGCCACGCTATGTTGGCAGCCGGACTCCATCCCAGCTAAACCAAACATCACCTCGAATGGTTGAAATACAGCTCACCTATCTGAGCTAGAGCCTTACCCGCTATGGGTATTATCCTAGGGACATGGCACCGTAATGCGTGGCCCTCACCGTGACCTAAGTCAAATCGTGTAAGGTTCTAGGGCTGCTGCAAAAGAGCGAGGTAACTCTCCTCAATATCGGGTTTACATAATCGCGACGCTGGACCTTCATGGTGATACGCCCTACCTAGGGTAGCTTTCCTCCAGTGTTAACCGCCAACTACCCTCCAGCGTCGCAACCTCCTGGGAAGCGGAAGCTTCAGATCCAGACGGGAATCCCATCATTTATCTGTCGACTTGACTTTATCGTACCACAAAGGATACCCGATAGTATATGTCGCACGTATGCTGACAGCGCTCAACCTATAGACGAGTCATGGACTACGGAAAAAGCGGTGCGATTATCGGAGTGCGTCTGCTGAGGCGAGGTTGGAGGTAGATTCTCGCTAGCTAACTGAGCGCCTTACCTGTCCTCTAGTATCGAGCCTCGATGCCCAGCTTGATGGCTGCGAACGTTAGCAAAACCCGACACCGTGAGAGCTGTTATTATAGAGCGTACCGTGTGCCAGCTACGAGCCCGGTCGCATTTCAAGAGGTATGGACAAAGTCCCGTCGTTCGAGGGGTCGTACGAAATTCAAAGAAGGCTGGGACCCTATGCGAGCTGCATGGGTCTGTCGAGCCCATCGAAAGCCACAACTGCCAAATTTTGCATCCTGCACATTGTCCCATAAATCCCATCATCGGATTCAAACCCGGGTCCTTATGGTGTTTACTGGCCGGGACAAAAGAGTCGAGCTTAGATGAGATGAACCTGTCAGTGTATCTCCATTCAGACGTGACGGTTCATCTAGTGATCCAGAATTCACACATACTAATTCATCCTGATCCGCTGTCCCCTGGAAGCCTGGCTCCGGTATCTTGGCGACGTTGACATCCGAGCCCTCTTTGACCAGGGATTTCGGGAACTCGGTAACCTCGTTACACTAGAAAGCCGCCATACAATCTCCGGGCAGATCGGACGGTCGAGAAGTTATCAGTATCGGCAATAACCGACTAATCATCCAAGGAGGAGATCACCCAAAGCCTCATCCGATGAGTCCGGATCAACTAGAGGAAGTGCCCGCATCAGGCGGCCTGGCACTCTTTCCGGAGAGGCTCAGCCTGCGGAGACATGCTCCGGACCCTGTTGGCTCTATCAGTCTGATGTACGGATGTTATGAAAGCTGTAACTTGCTGTCACACTAAACTGCGGCTTCGACCGCTAAGAGGCCAAGACGTTACCAAAGCTTTGTCCTTCCGGAATGGTCAATCGCGGGCTACGTTCATGAGTCCAGCGTTCGGCGTCTGACACATTCGTTCCACATGGTTCGGAGCCAAAATACAGCTAGTTTCTCCGTCTAACTAGGTTAATAGTTGTGCATATTCGTAACGTCAATTGCGAGCTCAACATCTATCCCACTTTCTCTGCGAGATCCTTACGCAAGACGCCCGTCGGTCTGAATCCCCGAATCCTACATCTACAGTGGCACGTCGCAGATGGATACGGCATTATCAGACTAAGAGTCGTAGGTCTACCGACACTTGTGTCTGACATCAGCACAAGTCTCTATTGAATCTTTGATAACGTGTCAGAAAACTTTGCAGTTGTGTGATATGATAACAATGTCAAAAGGTCGAGAAATCGAAAAAGTTACCGCCTGCACATGCATACAGAAGTCTCAGTGAGGCCTCATTCCTAACCCAGGGAGAACTTGGGCTGCGTAGCTGAACGTACCCGCCAGTGAATCGCTGTAAATGTAATGAAATCTTGATATAACATCTCCAATCTAATAGGGTACAGCAAGTAGGTTCTGGTCCACTCTCTCCGGAATAACCGGTAGGGCTTACATCAAATGCGTTACCTGCAGGTGGGGTGTGACGAAGCCACTCGGAATTTGACGGTATTAGTATACAAGACGCAGAAGGCCTAGCCTGTACTTGACGGACAGCATTTACCAAGGTGGCCAAATAGGGAAACTCCGGACACATGACCCTAGGACGTTCCATTGGAGTAGGGCGAAGCAGGTAAGACCGCCTAACGTGTATTACGCTTTTTGTGGGTCTTGCGATCGAGGAGGGTTCCCAGTACTTGAACACTCGACGGGAACTAAACATCTAGGCTTTTGGTTCAATAATATTCGCCGTATCCCGGTTGAGCGCGACGACGCTCTTGCCGGAGGCGCCTTGAATCAACCCTGCCGTTACGAACTGGCTGCAAAAATTAGCAGTAGATGTTTCAATATAACAGCCAAAGCCGGAGCGCTCTCATTCAATGGACACAAATCATTGGACGTCAGGAGGGAATGCGGGTCAGACGATTCACAATACGGCCGGTGGGGGTAATGTCAAACCACCTGTTGCCCCCTGATATATCTCTTGGGTAACGAAAGGAGAACCATATGCACGCTCCGGTGCGTAAAAACATTTGCGCCAACGCAATTCCAGTGGGATCGTGGCCCAGACCGGGACCGACAGGCTCCATCGTGGTTACCAGACAGGCTAGGTTTGCTCACAGGAGACCCACCACGCACACCCCAAGATACGTCCATTGCTTACAAGAATCTTCGACAAAACCTTCAGTAAATACCTTTCCATTTCAGAAATTTAGTAGGGGACGATATCCCCTCAAGGTACGAGCAAAGCCTACTTAAACAGTAATCGATAGTCTATACGAACCACGCGATACTGCCTTAGCAGTTAACATCGGCGTGCACCGGATCCTCCGGGAACGGAAAATCCTATGGACGTCAGTCCCGAGGATTACTACAAGTACAATTCGTTTAAAGGAAACGCCTGGTATCGCAGATTTTTTTCGACTACTACCAGAAGGCTCATCTAAGGCCTGTTCGCGAACCCTGGCTAATATCGCAGTTCCAAGCAACACGAGAATACAAATATGCACCCAGACGATGGAATCTCCTCTCGCTCGCCACAAGTAGTTCCAATACGGGGACTTTTCTCACCAAAGGCGAATGCCAAGTGTTCCTACGTGGTCAGTACAAGAGGGACTGTGGTACAAGCTTTCGATGTGTGGTAGCTGGAGTACAGGAATGCACGGTAGTCACGTCCTGATTCTGGGCGATAAGGGACGTTACATTCTATAACGATGTAAGACGACCTTTCCAAGCTGACGAAACGGCGTCTAAGTCACCTGCTCTACTGTAAAGAGTCCAGATCTCTCTGGATGCAACGTCAAGGCCCAGCTCCCCAGCTGGTAGACCTAAGTGTAGTGCGGATTCACGCAGGCCTCGCATGCTTCTCTCTCATGAACAGTCCAGATTGTAGGAGAGTCACAGTCCTGCGATTCGGCTGTCCATCAACTTCCGCAATTCAACCCGAAAATCGGTCCAATAGGTGCACAGAGCCTTACTTGAAAGGACACAGAGGAAGTACCTTTAGTCGTAAAACTTTTCGAGCATCCAAGCCCAATACTGTGAGTCCAGGCTCCTCGGGCGGTGTTATAGGGACGAAACAATACGCTGAAGGAGTCACAGGCTTCTGATAAATGCTTGACTCTGACTCTGCTGACAATTTAAACCCCTTTTTTCATTGTCATGAGTGAAATCATCCCGGTCGATCAGGGCAGCTGCTTGAGCGATCCCAGCAGACTCGGAGAAGAAATTTGCCACCAGGGTCAGGTCGCTGCCGGCATACCCTAAGTACTCAAAAATTAAGTATTACATACGTTCCGAAGATTGAACTTGTCTATCTTAAACGTGCTCTGAGCCGAGTATGAATCTGAGATTTTACTCAACCCATTACCTAATCTCTGAATGTATGTCAGAAATGTCGCCGCCGGCTAATAGTTAAGTACAAGTCAGCCTGTGCGAGCCTGCGGTACACGCTCAAACTAAGTCAGGCGAAGGCTTGTTTTGCCAGGGGATATACGACATATTAGGGCCGCTGATCTCCCGAATGATATCCCGGGGTCGATGCAGACCATTAACCCGGCAACGTGGTTGCGGCCCTACGACTTGGTCGCCTGTGCTGAAACTTGGGGCCCAGAGAGGCATCACTCCGGGAGGGAATCCCGAGCTCTATCACGTTCTACCCGGTCGCTTGCTCTGTGTTACCTTCGAAGGCGAGAGGAGTCAAGCAGTGTTGTCGCGAGTTTCCCTATGCCGAAGAAAGTTATATCGTACACTTTGTCCTTCGAGGTCCGGGTAAGTCAGTTCGGTTGCACTTAGATCTACCACGTACAGTTAGACAGCAACGACTACATTAAAAAGCTGCCGCTTGCTTGATGCTCAAGAAGGACAAAAACTAGCTGCCTCGAAGTCGTCACGGGTTAAGAGGTCCGATTAATCTATATGGGAGAAACCGGCGTAACTTTGGAGACAAGGGGCCGGTCGGTCCACGGTGCTTTTGATGTGTTACGCTGTATAATTACATCCAGATCTGACACACAATCAATTATGTCCGGGGATAAGCCCCCGATAAGTACGTAGGTTTTATGGTTAAACACTAACAACCTGGACCCCTTGGCTCGGATTAGCAAGGGTCGCTGGCACTCCTCACTCTTACCTACTGACAGCGAGGAGTACCACTCGGCCTCAGATAGTTCTTGACCCATGGCAGTTCGTACTTACGCAGTCGCCATGAATACAGTGTAACCATAGACGTAACGTAACCACCCTGTATTGGTGCGCGATACCGCACACAATAACTCTCTTATTATCCACAACATGTATGCTATCCGGCTCACCAAGTCAGTATTAGTTCACCGAAGCCGTATTTACAATACTTCTTCAGTCCAGCCTTCTCGGATCTGGGGCCCCTAGGTCACGTCTTTTGAACCGCACGACTTTCAGCATACGAGGAGAAAGGGCGTGGGCGCACGTACGCCAGAGAGCCATGGTGTTTACGAACAACCACCCCAATGCGGCAAACAGGTTCTCTAATGAAGAGAACCAAGAATAAGAGTTGGCGCGGACGCTATGAGCCGTCGTCAAGGTCCTCTCAGGCATTTTAAGCACCTCGATATACAAGCACATGCGTTCCCGTGTTTACATCCGGGACTATAGGCCTCACTCGCCGCACGTTTACGTCTATGTTCGGTGCATCTTAACCTGGTTACCATGTCTAACTGTACTCACCCGGGCAGGTCTGAACGACCGGGAAGAAGATGTCAGCTGGAGTTCCCGGAGAATATCGTCACTAAAGAAAGCAAAGTGTCAGAGTCTTGTATTCAAGTTCTGAATTATACGCTGGGTTCTGTACTAATCCGGATTTCTAACACGGAAGTTAGAGAAAGCGCCAAATACACCCGACACATTCAACTGACAAGAACCCTTACAGCCTATAGGACGCTGCGCAAGCTTACTAGAAAGAAGTCTTACGCCCTTAACCCCTAATTGAAGCATGCTCAGACGGCCGGGGTCTTATCCTTCCAATTGCCAAGCTAGCTTGTGACGTGCCGAGCACGAGGAGCTCTTAGAACCCCAGTATGCAATGTCAACCATTGAGCACAAAGAACGTTACAGGTATATATGGGACACGTTACTTAACTTATTTTGCCGAGAGGAACCCCTGTCCACTCAGCTTTAATTTCGCGAAGGCACGAGCTTTTGGCCCCCGAGTTCCCAAGTTCAGACTAAAATTGACCTTAATAGGACAGTCGGATACTATCCATAGCATCTCCTACATTGTTAGGGTTTTAACATAAAACGACAGACGCGTCGAGTGCCAAGCACACGCTCGTTCTATACCGCGGTATTGCTGTCTTATGCGTTGTACGACCACACTTATAAATTCACTCTCACATATATCAAGACGTTATCTTGTAGAAAACTTCTCGGTTATCCTGCGCTCAGAGCACCCAGCTTCAGATGCGGACATTTCGGACTACAGTCTAGAGCCAACCTGCTCCCCACGGCACCCCGATAAAGTGACCTTAATTGACGCTTGAAGGATCTCTGCGATGACCTCGAATATGGCTCACGGATAACTCTACAATAGCTGCAGCGCGCTCAATCAGTGAACTCGAGCAAAACGTTGCTTGCTATTACCTGGTGCTACTGAGATTGTCGAGAGCGAGTTGTTTCCCCATTATTCCGCGTAATGACTAATTCAGCTCCACGCCTTATGTACGATTACTTAGTCGTTGATTCGGGGAATCGGCCAATTGGCATAATAGTTTTAAGACGAGGCGGCTGATTCTTACGGAAGGCGCTTAAAGGAAATTCTATAAGAAAAAGATGTTTTTAATCGCGACCTTCCCTCCAAGGCGCGGAATGATTAACCGAGGCTAGGATGTTGCTATAGCACTGTTGTTCAACAATGGAGCCTACCCCTTCGGCACATATCACCCTGTATCGAAAGAGGTCTAACATCCGATAGGTACTGACATACTTCTTCAGTTATCTGCGACTGTTTAGGATCTTGTAACTGCTCCTTGAACGCTACACTTACGTGTCAGCCGGTTGGCTCTGCAGCCTGTGAGTCAGCCTTCGGTGTCTGGCCTCGTAAACCCAGCAGACCCCATGCAAGACCATCCGCTTGCGACTACGGTCCTAATCCATCCAGATTGACCCTCGGTTCAGTAGCGTCCTAGTAGGTACGACGCTCCGTCGCGGCCCCTAGAGTTCCCCTGAACGTGGGGCGTGGAGACCTTATTATAATAACATGCCGAGTTATATGTGTAGGACGGCTATACCTACACCAGTCATCCCAAGCCTCAGCTTGTGAACCCCACGCCCCACTGCCGAGTGGAGCCCTTCAAAGAGTAGGAAGCGGAATACGTTCTTTCGTGCTATAGAATTGCCCATCGTCGCGCACCCAACCCCTAACTGATCTATACCATAGAAAGACCCTAAATAGTGGTTAAGGTCATTCGCACCCCGGGCCCACTCGTCCTGTCGTCTTAAAGTGTAGGATAAAACGCCTGAGACTCCATTGAGGCACTTTAATTTGTTCCAGTCGTAAAGGAGCACAAAGCGTATACCTTTTATCCGCGCTTGGGTAATTGCAAACGCCACCGCCCGCCCCTTCTCGCCTGCGGTACCAGCCCAGACCCTTCATATGCAAAGTTGCCATGTTGTATGGGAAACGTGACCATGTCACGGCTCCTCCACCCGCGCTCGGTGTGCTTATCCGAAGAGGCTCCCCAGACTAACCGCAGCGTGCGAAGGAGCATATCTGTCACGGACCAACGAACACTT
		</sequence>
    <sequence><taxon idref="Location_0_1_1|49.342980966797"/>
			ATACATCCAGGGTGATCAGTCTTCTAACTAAAAAGTGCATTTTATGGGCAGCACAGAAGAAGAGTTTAAGTCACTTAAATACCGGTATATTGGCTTACAGCCCTCCCCCAGCCCGTTATAGGTGAAAGAAGATGGGCGGATCCCTAGTCCATGCTATATGAGCGAGAGTTCTTGCTTATCAAAAGACTGCGGCTCCTATGCCAGACTAGGAATTCTGGCAGGGAACGACATCCGGGGTCTCATTTAATACTGTCGGTAACCCTGATCCGGCTGGTAAAGCAGCCTCTCGAGTAGGCCACATCGGAGCATCCGTCCAACATAGAGAGCATATCCGGTATTACACGTGAATTGGAAATCACTGTGCCATTGCGTGGCGAGCAACTTTGGTATTGGCTTGCGTCGTCGATGCGACGCACGGTCATTATTCGATGCGCCCCGGTAAAGCATCTCGAAATCGGTAAAGGTTGAACGTTCAAGGCTCATCAAATGCAATCAAAATAGCTATTAGGCGTGGAAAATGTTACGCGTTACTGTGTAGCAGTGGCACTGCTAGAATAAGATCAGGAAGGTGTTGACTATAGCGGGCCGGACGATGCACTCGTCGTTTATCGCAGGCTTTTAACATGGGATAGTTAACTACCGGCCTGCCGAGTTAGGATCCTCAACCCCTCCTTAGACTAATACTGGACTATAGTGGTGGTTAATGGAACATTAGGCACTCATAAAACTGTAACATATCATCCGTCTCGCACACAACACTCACCACATAGCGGGCCTCCCCGCGCTCTTAGTGCGGCTTCGATACGCGAGGATTGGCGTTAGCATAACAACCAAGGTGGTGACTTTGGCAAAGAAACCGGACATGGACGATTGGTGAGAAAGGTGATGGCATCCTGATTCGTGACATCAAAGCTAACATCGGCGTCCCATCGCAACCCGCGCTGTTCGGCGGTGTGTGGTCTGCCTCCGAGTTGTCTAAGAGAACTGACTAGGACATTCTTAGAGCACATCGGTGTATGTCCTTACAATCACATTTTCTATGCGGAGCCCGCCTGCGGCCACGCTAGTAGTACCATATGCCTAATTAGTCTAAAAATCGCGAAGCGCGCCGGTAACTCGCCTTTATAGCCAAGAATTTGGACCCGATACTGATTTACTCAGTTGGTGATCGGAGGAAAGTCTTACTGATGGTAATACCACGGGATTGAGTCATATTTGGAAAGCAGGCACGTATGCTTTAAGGGTTCGTGTCTACATCTGTCCTCTTAGACCACAGTTCAAGGATTGTTAAGCCAGTGAAATAGATAGTCGTTCGAGTGAAGTGCCCATCGTGTCGCCACAATCAGATATACCACTGTCAAATGTCACCTAACCAACCGCGGGACTAAAGGACATGTTCGACCCGAAGAGACACCGTGAATCGTATTCTATCCGGATCTTCAGGATCGTCCGACAACCTCCGCTGGTGTCCCTTTGATCTGCATAGTCAAAGATAATATTTGATGAGTGAGGACCATTCCCCAATGGTAACTGCGTACGTCTATTCACTTCAGTGGTAAGAAAAGCAAGCGCTGAGATACTAATAACTCGTATAACGCTGTAACTTTCCCTCCTGGGTTGGCGGTTAACGATGAGGCTTAAACTAGTGAGTGAAGGGTGTATCCTGCGGGCCCGTACCGACATGTCCTAATCGACGGACGGGTTCCCGCCACGCCTCGCCATTAGGCAACCGGATACTGCTGCATCGCTGAGTAGAAAGGAGAGTGTGAGAGAACCAACTCGCGTCCTTCGACTGTATATCCCCTCCGAAGCTGTGGATCACCTACCAGTCCTCTGGGCGCCCCACGCGCAAGCAACCCCAAATCCGTAGAGAACACGCGTGATTGCACAGGGATAGGAATGGCTCGCACCCCGATGTATTAATCTCCCCTATGGGAGGGGGACTCTGCCCTGAATCGGGGCGATTGGTTCGTATCGTTGTCTTGTAATTGGGCTAAGTTTGGTCAGTCAAGTGCGTCCTGGGTGTGGGGGGTTACTCGGTTGTGCGAGTTTTTTGCAGCGGAAGGCTCCCAATGTGAGATCCCAACCCGACGTGGCGGTCTTCTTAGCATTATCGTAACCGATTATGGACTTGGACGGGGGTTGTACTTCTAGGCCTATGTCTCCAGTTCATACCGTTAGCTGATCGCATACTTTCAGTTCTAGCTGCCGTCTAGTAATTTTATCGTATGTTACAGTTTCGGTGTTCAGCGTGCGCCTCTTAGACATGATACTACATAGTCCGACTGGGTTGTAGTTGCCGACGAATTCCCGACCAATAGTTGGCCACATGTGGCTAGGCGCGTAAAGTGAAGACTTCGCCCGCGCCCTTTACGGGCACATTGGGCGCTTTGTCCTCACACAATGGTGCTAGCGCGGTCTCTTAATTATGATAGACACTATAACGCGGGAGGACTATTGGCCACACCTTACTGCCTACTCGTATATGCCGCGTACCTAGAGTCTGATAGTATTTTTTGTCACTACATAGTTTCGCGACATTTTGTGACCCAGATGTTGGATTTGATCTTAAATTGATCCTTTAAGGACTGTTCTGAGCTGAACCGGTGCCTTACCTGTCGAGTAGGCGGCTGAGATCCGCCATGACATATCGTTTTGCGTATATGTGGCCATCAGTCTTAAGTTAAATCTTGGTTCTTAATGTACAGTGGCGACCACGATACACGAATATAATGAATGAGCACCCTCCATACCGATTAGCCTCCGTGCACAGACCTGGGTATACCGACAGAAAACCTGAGTTGAGAGTCATAGTATGCTCAAAGAACCATTTAATCAGATATTTAGACGGTTGTGGGTGTTAAGAGGCGGACAATCAACTGCTTTATTCAACGTATTGGGTCCAACGGAGATGGTCAGCCAGTACATGTACATAGTTCTATGACCGTCTCAGGTATGTGTGGCGAATCTCTAGGTTACGACGACGTACTAGCACTAGTGTGGGTATGATTAACCACGGTCCCCTTAAAGTACGCCCAAATAGTGGCATTCCTGCTTGAACATACCGATCGCAGATCCTTGAGGGCTACTCCTGCCGTGTTTGGGATGATGTGAAGAACGGTAAGAACCGCCTGCAGCAATTTCGCCCCTCAGCTGCCGTGATGTCTAGTCCAGGGTTTAGGTAATCAGGCCGCTCCATACTGATTCAGTCGCGACTATTTAGGTCATTCTGTTGCCCTGGAACGGGCCAAGTCCCCAGTTCTGAACCTGTACTGTTGTAGTATGCAGTGACTAGATACCCCGTAAGCCGGGTCGGGTCGATAATAAACGGACAAGAACCATTTAAAATGCACGGGGGGGTAGGGGCCTTCCCCGGGGATCCCTCCCTACCGGACCTCGGACGCCCTCCTGGTAATGGGCTGCCACTGGGCGAGACGCGATAATATCTGGCCGGCCTGTTGGTTGCTGTCCTGACGTGCCGTCTTATTTCCGGTTAGTAAGCGATACGAATTGGGTACTAGCGGCCTTAAAACACGCAATCACTAGGATGTTACATTAGCTTTTCTCTCGGCCAACTGAGCGCAAATTTGTGTCACCGGACGCGGGTCTTGTCTGGAGGATTGAAGTTTCCATTTGGTGCAGACCAATCACTAGGCGGGAAATTAATCTACAAATCCATAACCTCTATGCGTAACTATTAGACTAATTTAGATGGGCTCAGCACAAACCTAGTTTTCTCGTAAGAAGAACTCGCGACAAGACCCGGTGTCTCACGGCGGCTTACGGAAACGGTTACGCGCAATTGGTTGTATCTAGGGTCCGCGAGGCATGGGAATACCACACAAAGGGTGTCCTTTCGCGTAGGTGTGTTGAGGTGGGCAAGTATCGGCTGTACCGATGTTAAAATTGAAACAGAAGTATTAGGCGGGGAAGACAAGAACCTAAAGATTATCAATATTGTCTCGGTTTAGCTAAAGCTTTGTTCAGGGACAAATAGAAGCTCGCCATCCCGGTATTACGTTTCAAGAGTTGACCTTACTAGGTACTGATCCGAGACCTCACGGATTCGTCCTGCTATAATGGAAATAGAATGCAGGATCGGACACACCCCCGGTGACTACCTAAGAGATTTCACCGCGGGGCGTGACTATGGAATTTGCGGTCCAAGCAGTTGTGAACAAGTCTACTCAGATAACGGTGTGTGCAGAAGCTCTTTCTGAGAGGTTCACCTAGGGGCGTCGCTGATAAATGTCGGGGCGATTGGGCCGAGTCAGACGTTAGACATAGGGTTACCCACGGCGCTTACCCCCTGCGGGAGTCAGTCGTTAGACCAATCCAGCGTTCACATGCCAATGCTGAACGCTTCCTTAATGGACTTCTATTCTCGTGTTGACGCGCCCTCGATCGGATAAGCTAAAGGTGAGATCCGCTATATACCATACATCTTTAGACGGTTAAAATCCGCTCTATGCCTCAAGGCCTAGGTATGTACTCTGTGGACTCCGTACTCTGATCTTCCCAGACCAGGACAGCCGCCTAGTCGAGTTCGGCTCACTAAGACTAGTTGTCCGTATCGTACTGTTGCGACCATGGGAGTCAACGGTCTACCCCGTCTGGCGAACATATCGCAACCATCTGGATTTGTGTGGTCGGCCATCGTTCATGTCTTCTAGGATGGCGACACGTCTCTCATATGTGAAGAAGGGCTTAAGTGCCGGCGTGGCTTTTCTGTAGCATGGTACTGGCGCATGAACGACTCCGAAAACGATCGCCCCCCCCGGCTAAAACATCATCTGCTAGATGCGCTAGCACAGACGCGATTGCTAAATCGGACTCTCTAGCTCGCAATCCAGTTGCCGATTCAGCTCTTGAAACCTGCCAGTGTCGGTCTTAGAGAGCCTGGATTATCGAAAGAATTCTCACCTACTAATACTTCCATCTATATATGCCCAACCAGCTACCTTCTATGATTTCCTGATAGGTCCATGTAACTAACCATGCGTGCGCGTATGCACTCCACGTAATACAGTTTAGTAATGTAGGTTCATTCTAAGGCATTGGGACTAAATAGGCGCCGTCCAAAGTCGCAGTGAGTCTGGCACTTAATTCGTCGGTATGCCCTCACGTTGAGGCCTGGCTAAAGATATTGAAGGTGGGCCAAGTCTGGTTGTGAAAATTCGAGTGGCATCATATAAACTGAGAAGACACAAAGATGACGTGCCTAACTCATTCCCTCCTAGATTTCGTGCCCAGGGTGGGCAGGACAGGGCGCACGTCGATTCCTGCTGTCTAAGTATAAGAGCTCTATTGCATGATGCGACAGCCATATAAACCGATGCGCAACACGCACACAGCGTACTATTTTGTAACCGACAAACATAACCCGCTACTGGGCAGGACCGACTGTGGGATAATTTAAGGTCTCGTGCGCGTAGTCCAGATGTGACGCACGTCGAAATCATGTGCTCTTCAGTGCGAATGTATAATTGCTAGTAAACAGCTGATTTGCCATTTTGTGCCGTGTTGTACTGAATACGGGGCCTTGTGTGCACTAATTCGCTTGTTCTATGTTAGACTCCTTAGTGGTCAATGGCTGGCCGACCGGAGGAAACTAAGTCGGGGCCGTCCAATCGGCTATCTCTCAGTACTGAGAAGCTGCGATACCTACCAAATCGAGTCGGTGGTCCATCAACCTATGGGTTATATCAAGCAGTGGGTACCAACTCGACATTCGCACAGAGTCTTACCCATTTGTCTATCCCGGCGGATAGAGGTGCTAATGGAGTTAGATGCTGTGTCAGGCCGTGGGCCGGATTATCACGTAGTCGGTACAGACTTTATTGCGTATCCGACATAAGCCAGGGACGCCTTCGTAAACGGATGTGAATTACAGGTTATACCTCGGTGTACAGCACCCTTTATGTGAACATCAGAGAGCGGGTTTCTGGCTAGACTGTACTACTAAGGCGCTCGACTCGTTTCGGCGGCATGGGACTAAAGCGTCCAGTCACGCGAAGTTGGGATGCGGCCGCTATAGATAGATTCTGCCTATAGTATCGACTGGGGCTAATCGTGCATTCTAAATAACAGATCGTCCGTGGTATCGGAGCTGCACCGTACCATCGGTCTTGTGCCGCGTCTCCTGTACGCCTCTAGACGTCACCTCCATGGGCGTGAGGTCTAGCGCTTCACTTCCCTAAGCTCTGAGGGGCCCCAATTGAAGTGCCGCCATCATCATGAGCGGCACCTCTCCTCTGGACCCTTCCACTGGAAACTTTAGCTACGTGAATGTCAAACGAATCGGAGTGCACCGTAGACATCAATTGCCATTGTACGATGCCGTGGGTGCGACATGGCTCTGTCGGCCTGTTTGGTGCGGGCTTTGCAAGCGGGAAAATAATTGCACTCGTATAGCGCCACATCGTCCTCCGAAGGTGATCTTAGAAGCCCGATCCTACTTGGTGGAGTCGGGGTTCTACATCGAAGTCGGTGTCAACAGAGGATCGACCGCTGATAGCGTGCCCTCGACTTACGAAATCACCTAGGCGTTAGCGCCTCCCGACCCAATACCATATATGCTCGTTTACTGCTTTGTATCCCCTTTTGGTTCCTCTCCCAAGCGGTGCAAAGGACTAATGCGAGGGGGAAGCCAGTGTCCGTACCAGACGACGTTTTAGACCCCAATTTTGTGAGATTTCTCGAATTAAGAATGGACGGAAATGAGCCACGCTATGTTGGCAGCCGGACTCCATCCCAGCTAAACCAAACATCACCTCGAATGGTTGAAATACAGCTCACCTATCTGAGCTAGAGGTTTACCCGCTATGGGTATTATCCTAGGGACATGGCACCGTAATGCGTGGCCCTCACCGTGACCTAAGTCAAATCGTGTAAGGTTCTAGGGCTGCTGCAAAAGAGCGAGGTAACTCTCCTCAATATCGGGTTTACATAATCGCGACGCTGGACCTTCATGGTGATACGCCCTACCTAGGGTAGCTTTCCTCCAGTGTTAACCGCCAACTACCCTCCAGCGTCGCATCCTCCTGGGAAGCGGAAGCTTCAGATCCAGACGGGAATCCCATCATTTATCTGTCGACTTGACTTTATCGTACCACAAAGGATACCCGATAGTATATGTCGCACGTATGCTGACAGCGCTCAACCTATAGACGATTCATGGACTATGGAAAAAGCGGTGCGATTATCGGAGTGCGTCTGCTGAGGCGAGGTTGGAGGTAGATTCTCGCTAGCTAACTGAGCGCTTTACCTGTCCTCTAATATCGAGCCGCGATGCCCAGCTTGATGGCTGCGAACGTTAGCAAAACCCGACACCGTGAGATCTGTTATTATAGAGCGTACCGTGTGCCAGCTACGAGCCCGGTCGCATTTCAAGAGTTATGGACAAAGTCCCGTCGTTCGAGGGGTCGTACGAAATTCAAAGAAGGCTGGGACCCTATGCGAGCTGCATGGGTCTGTCGAGCCCATCGAAAGCCACAACTGCCAAATTTCGCATCCTGCACATAGTCCCATAAATCTCATCGTCGGATTCAAACCCGGGTCCTTATGGTGTTTACTGGCCGGGACAAAGGAGTCGAGCTTAGATGAGATGAACCTGTCAGTGTATCTCCATTCAGACGTGACGGTTCATCTAGTGATCCAGAGTTCACACTTACTAATTCATCCTGATCCGCTGTCCCCTGGAAGCCTGGCTCCGGTATCTTGGCGACGTTGACATCCGAGCCCTCTTTGACCAGGGATTTCGGGAACTCGGTAACCTCGTTACACTAGAAAGCCGCCATACAATCTCCGGGCAGATCGGACGGTCGAGAAGTTATCAGTATCGGCAATAACCGACTAATCATCCAAGGAGGAGATCACCCAAAGCCTCATCCGATGAGTCCGGATCAACTAGAGGAAGTGCCCGCATCGGGCGGCCTGGCACTCTTTCCGGAGAGGCTCAGCCTGCGGAGACATGCTCCGGACCCTGTTGGCTCTATCAGTCTGATGTACGGATGTTATGAAAGCTGTAACTTGCTGTCACACTAAACTGCGGCTTCGACCGCTAAGAGGCCAAGACGTTACCAAAGCTTTGTCCTTCCGGAATGGTCAATCGCGGGCTACGTTCATGAGTCCAGCGTTCGGCTTCTGACACATTCGTTCCACATGGTTCGGAGCCAAAATACAGCTAGTTTCTCCGTCTAACTAGGTTAATAGTTGTGCATATTCGTAACGTCAATTGCGAGCTCAACATCTATCCCACTTTCCCTGCGAGATCCTTACGCAAGACGCCCGTCGGTCTGAATCCCCGAATCCTACATCTACAGTGGCGCGTCGCAGATGGATACGGCATTATCAGACTAAGAGTCGTAGGTCTACCGACACTTGTGTCTGACATCAGCACAAGTCTCTATTGAATCTTTGATAACGTGTCAGAAAACTTTGCAGTTGTGTGATATGATAACAATGTCAAAAGGTCGATAAATCGAAAAAGTTACCGCCTGCACATGCATACAGAAGTCTCAGTGAGGCCTCATTCCTAACCCAGGGAGAACTTGGACTGCGTAGCTGAACGTACCCGCCAGTGAATCGCTGTAAATGTAATGAAATCTTGATATAACATCTCCAATCTCATAGGGTACAGCAAGTAGGTTCTGGTCCACTCTCTCCGGAATACCTGGTAGGGCTTACATCAAATGCGTTACCTGCAGGTGGGGTGTGACGAAGCCACTCGGAATTTGACGGTATTAGTATACAAGACGCAGAAGGCCTAGCCTGTACTTGACGGACAGCATTTACCAAGGTGGCCAAATAGGGAAACTCCGGACACATGACCCTAGGACGTTCCATTGGAGTAGGGCGAAGCAGGTAAGACCGCCTAACGTGTATTACGCTTTTTGTGGGTCTTGCGATCGAGGAGGGTTCCCAGTACTTGAACACTCGACGGGAACTAAACATCTAGGCTTTTGGTTCAATAATATTCGCCGTATCCCGGTTGAGCGCGACGACGCTCTTGCCGGAGGCGCCTTGAATCAACCCTGCCGTTACGAACTGGCTGCAAAAATTAGCAATAGATGTTTCAATATAACAGCCAAAGCCGGAGCGCTCTCATTCAATGGACACAAATCATTGGACGTCAGGAGGGTATGCGGGTCAGACGATTCACAATACGGCCGGTGGGGGTAATGTCAAACCACCTGTTGCCCCCTGATATATCTCTTGGGTAACGAAAGGAGAACCATATGCACGCTCCGGTGCGTAAAAACATTTGCGCCAACGCAATTCCAGTGGGATCGTGGCCCAGACCGGGACCGACAGGCTCCATCGTGGTTACCAGACAGGCTAGGTCTGCTCACAGGAGACCCACCACGCACACCCCAAGATACGTCCATTGCTTACAAGAATCTTCGACAAAATCTTCAGTAAATACCTTTCCATTTCAGAAATTTAGTAGGGGACGATATCCCCTCAAGGTACGAGCAAAGCCTACTTAAACAGTAATCGATAGTCTATACGAACCACGCGATACTGCCTTAGCAGTTAACATCGGCGTGCACCGGATCCTCCGGGAACGGAAAATCCTATGGACGTCAATCCCGAGGATTACTACGAGTACAATTCGTTTAAAGGAAACGCCTGGTATCGCAGATTTTTTTCGACTACTACCGGAAGGCTCATCTAAGGCCTGTTCGCGAACCTTGGCTAATATCGCAGTTCCAAGCAACACGAGAATACAAATATGCACCCAGGCGATGGAATCTCCTCTCGCTCGCCACAAGTAGTTCCAATACGGGGACTTTTCTCACCAAAGGCGAATGCCAAGTGTTCCTACGTGGTCAGTACAAGAGGGACTGTGGTACAAGCTTTCTATGTGTGGTAGCTGGAGTACAGGAATGCACGGTAGTCACGTCCTGATTCTGGGCGATAAGGGACGTTACATTCTATAACGATGTAAGACGACCTTTCCAAGCTGACGAAACGGTGTCTAAGTCACCTGCTCTACTGTAAAGAGTCCAGATCTCTCTGGATGCAACGTCAAGGCCCAGCTCCCCAGCTGGTAGACCTAAGTGTAGTGCGGATTCACGCAGGCCTCGCATGCTTCTCTCTCATGAACAGTCCAGATTGTAGGAGAGTCACAGTCCTGCGACTTGGCTGTCCATCAACTTCCGCAATTCAACCCGAAAATCGGTCCAATAGGTGCACAGAGCCTTACTTGAAAGGACACAGAGGAATTACCTTTAGTCGTAAAACTTTTCGAGCATCCAAGCCCAATACTGTGAGTCCAGGCCCCTCGGGCGGTGTTATAGGGACGAAACAATACGCTGAAGGAGTCAGAGGCTTCTGATAAATGCTTGACTCTGACTCTGCTGACAATTTAAACCCCTTTTTTCATTGTCATGAGTGAAATCTTCCCGGTCGATCAGGGCAGCTGCTTGAGTGATCCCAGCAGACTCGGAGAAGAAATTTGCCACCAGGGTCAGGTCGCTGCCGGCATACCCTAAGTACTCAAAAATTAAGTATTACATACGTTCCGAAGATTGAACTTGTCCATCTTAAACGTGCTCTGAGCCGAGTATGAATCTGAGATTTTACTCAACCCATTACCTAATCTCTGAATGTATGTCAGAAATGTCGCCGCCGGCTAATAGTTAAGTACAAGTCAGCCTGTGCGAGCCTGCGGTACACGCTCACACTAAGTCAGGCGAAGGCTTGTTTTGCCAGGGGATATACGACATATTAGGGCCGCTGATCTCCCGAATGATATCCCGGGGTCGATGCAGACCATTAACCCGACAACGTGGTTGCGGCCCTACGACTTGGTCGCCTGTGCTGAAACTTGGGGCCCAGAGAGGCATCCCTCCGGGAGGGAATCCCGAGCTCTATCACGTTCTACCCGGTCGCTTGCTCTGTGTTACCTTCGAAGGCGAGAGGAGTCAAGCAGTGTTGTCGCGAGTTTCCCTATGCCGAAGAAAGTTATATCGTACACTTTGTCCTTCGAGGTCCGGGTAGGTCAGTTCGGTTGCACTTAGATCTACCACGTACAGTTAGACAGCAACGACTACATTAAAAAGCTGCCGCTTGCTTGATGCTCAAGAAGGACTAAAACTAGCTGCCTCGAAGTCGTCACGGGTTAAGAGGTCCGATTAATCTATATGGGAGAAACCGGCGTAACTTTGGAGACAAGGGGCCAGTCGGTCCACGGTGCTTTTGATGTGTTACGCTGCATAATTACGTCCAGATCTGACACACAATCAATTATGTCCGGGGATAAGCCCCCGATAAGTACGTAGGTTTTATGGTTAAACACTAACAACCTGGACCCCTTGGCTCGGATTAGCAAGGGTCGCTGGCACTCCTCACTCTTACCTACTGACAGCGAGGAGTACCACTCGGCCTCAGATAGTTCTTGACCCATGGCAGTTCGTACTTACGCAGTCGCCATGAATACAGTGTAACCATAGACGTAACGTAACCACCCTGTATTGGTGCGCGATACCGCACACAATAACTCTCTTATTATCCACAACATGTATGCTATCCGGCTCACCAAGTCAGTATTAGTTCACCGAAGCCGTATTTACAATACTTCTTCAGTCCAGCCTTCTCGGAACTGGGGCCCCTAGGTCACGTCTTTTGAACCGCACGACTTTCAGCATACGAGGAGAAAGGGCGTGGGCGCACGTACGCCAGAGTGCCATGGTGTTTACGAACAACCACACCAATGCGGCAAACAGGTTCTCTAATGAAGAGAACCAAGAATAAGAGTTGGCGCGGACGCTATGAGCCGTCGTCAAGGTCCTCTCAGGCATTTTAAGCACCTCGATATACAAGCACATGCGTTCCCGTGTTTACATCCGGGACTATAGGCCTCACTCGCCGCACGTTTACGTCTATGTTCGGTGCATCTTAACCTGGTTACCATGTTTAACTGTACTCGCCCGGGCAGGTCTGAACGACCGGGAAGAAGATGTCAGCTGGAGTTCCCGGAGAATATCGTCACTAAAGAAAGCAAAGTCTCAGAGTCTTGTATTCAAGTTCTGAATTATACGCTGGGTTCTGTACTAATCCGGATTTCCAACACGGAAGTTAGAGAAAGCGCCAAATACACCCGATACATTCAACTGACAAGAACCCTTACAGCCTATAGGACGCTGCGGAAGCTTACTAGAAAGAAGTCTTACGCCCTTAACCCCTAATTGAAGCATGCTCAGACGGCCGGGGTCTTATCCTTCCAATTGCCAAGCTAGCTTGTGACGTGCCGAGCACGAGGAGCTCTTAGAACCCCAGTATGTAATGTCAACCATTGAGCACAAAGAACGTTACAGGTATATATGGGACACGTTACTTAACTTATTTTGCCGAGAGGAACCCCTGTCCACTCAGCTTTAATTTCGCGAAGGCACGAGCTTTTGGCCCCCGAGTTCCCAAGTTCAGACTAAAATTGACCTTAATAGGAAAGTCGGATACTATCCATAGCATCTCCTACATTATTAGGGTTTCAACATAAAACGACGGACGCGTCGAGTGCCAAGCACACGCTCGTTCTATACCGCGGTATTGCTGTCTTATGCGTTGTACGACCACACTTATAAATTCGCTCTCACATATATCAAGACGTTATCTTGTAGAAAACTTCTCGGTTATCCTGCGCTCAGAGCACCCAGCTTCAGATGCGGACATTTCGGACTACAGTCTAGAGCCAACCTGCTCCCCACGGCACCCCGATAAAGTGACCTTAATTGACGCTTGAAGGATCTCTGCGATGACCTCGAATATGGCTCACGGATAACTCTACAATAGCTGCAGCGCGCTCAATCAGTGAACTCGAGCAAAACGTTGCTTGCTATTACCTGGTGCTACTGAGATTGTCGAGAGCGAGTTGTTTCCCCATTATTCCGCGTAATGACTAATTCAGCTCCACGCCTTATGTACGATTACTTAGTCGTTGATTCGGGGAATCGGCCAATTGGCATAATAGTTTTAAGACGAGGCGGCTGATTCTTACGGAAGGCGCTTAAAGGAAATTCTATAAGAAAAAGATGTTTTTAATCGCGACCTTCCCTCCAAGGCGCGGAATGATTAACCGAGGCTAGGATGTTGCTATAGCACTGTTGTTCAACAATGGAGCCTACCCCTTCGGCACATATCACCCTGTATCGAAAGAGGTCTAACATCCGATAGGTACTGACATACTTCTTCAGTTATCTGCTACTATTTAGGATCTTGTAACTGCTCCTTGAACACTACACTTACGTGTCAGCCGGTTGGCTCTGCAGCCTGTGAGTCAGCCTTCGGTGTCTGGCCTCGTAAACCCAGCTGACCCCATGCAAGACCATCCGCTTGCGACTGCGGTCCTAATCCATCCAGATTGACTCTCGGTTCAGTAGCGTCCTAGTAGGTAGGACGCTCCGTCGCGGCCCCTAGAGTTCCCCTGAACGTGGGGCATGGAGACCTTATTATAATAACATGCCGAGTTATATGTGTAGGGCGGCTATACCTACACCAGTCATCCCAAGCCTCAGCTTGTGAACCCCACGCCCCACTGCCGAGTGGAGCCCTTCAAAGAGTAGGAAGCGGAATACGTTCTTTCGTGCTATAGAATTGCCCATCGTCGCGCACCCCACCCCTAACTGATCTATACCATAGAAAGACCCTAAATAGTGGTTAAGGTCATTCGCACCCCGGGCCCCCTCGTCCTGTCGTCTTAAAGTGTAGGATAAAACGCCTGAGACTCCATTGAGGCACTTTAATTTGTTCCAGTCATAAAGAAGCACAAAGCGTATATCTTTTATCCGCGCTTGGGTAATTGCAAACGCCACCGCCCGCCCCTTCTCGCCTGCGGTACCAGCCCAGACCCTTCATATGCAAAGTTGCCATGTTGTATGGGAAACGTCACCATGTCACGGCTCCTCCACCCGCGCTCGGTGTGCTTATCCGAAGAGGCTCCCCGGACTAACCGCAGGGTGCGAAGGAGCATATCTGTCCCGGACCAACGAACACTT
		</sequence>
    <sequence><taxon idref="Location_2_3_1|27.261195826028924"/>
			ATACATCCAGGGTGATCAGTCTTCTAACTAAAAAGTGCATTTTATGGGCAGCACAGAAGAAGAGTTTAAGTCACTTAAATACCGGTATACTGGCTTACAGCCCTCCCCCAGCCCGTTATAGGTGAAAGAAGATGGGCGGACCCCTAGTCCATGCTATATGAGCGAGAGTTCTTGCTTATCAAAAGACTGCGGCTCCTATGCCAGACTAGGAATTCTGGCAGGGAACGACATCCGGGGTCGCATTTAATACTGTTGGTAACCCTGATCCGGCTGGAAAAGCAGCCTCTCGAGTAGGCCACATCGGAGCATCGGTCCAACACAGAGAGCATATCCGGTATTGCACGTGAATTGGACATCACTGTGCCCTTGCGTGGCGAGCAACTTTGGTATTGGCTTGCGTCGTCGATGTGACGCACGGTCATTATTCGATGCGCCCCGGTAAAGCATCTCGAACTCGGGAAAGGTTGAACGTTCAAGGCTCATCAAATGCAATCAAAATAGCTATTAGGCGTGGAAAATGTTACGCGTTACTGTGTAGCAGTGGCACTGCTAGAATAAGATCACGAAGGTGTTGACTATAGCGGGCCGGACGTTGCACTCGTCGTTTATCGTAGGCTTTTAACATGGGATAGTCAACTACCGGCCTGCCGAGTTAGGATCCTCAACCCCTCCTTAGACTAATACTGGGCTATAGTGGTGGTTAATGGAACGTTAGGCACTCATAAAACTGTAACATATCATCCGTCTCGCACACAACACTCACCACATAGCGGGCCTCCCCGCGCTCTAAGTGCGGCTTCGATACGCGAGGATTGGCGTTAGCACAACAACCAAGGTGGTGACTTAGGCAAAGAAATCGGACATGGACGATTGGTGAGAAAGGTGATGGCATCCTGATTCGTGACATCAAAGCTAACAACGGCGTCCCATCGCAACCCGCGCTGTTCGGCGGTGTGTGGTCTGGCTCCGAGTTGTCTAAGAGGACTGACTAGGACATTCTTAGAGCAAATCGGTGTATGTCCTTACAATCACATTTTCTATGCGGAGCCCGCCTGCGGCCACGCTGGTAGTACCATATGTCTAATTAGGCTAAAAATCGCGAAGCGCGCCGGTAACTCGCCTTTATACCCAAGAATTTGGACCCGATACTGCTTTACTCAGCTCGTGATCGGAGGAAAGTCTTAATCATGGTAATACCTCGGGATTGAGTCATATTTGGAAAGCAGCCACGTATGCTTTAAGGGTTCGTGTCTACATCTGTCCTCTTAGACCACAGTTCTAGGATTGTTAAGCCAGTGAAATAGATAGTCGTTCGAGTGAAGTGCCCATCGTGTCGCCACAATCAGATATACCCCTGTCGAATGTCACGTAGCCAACCGCGGGACTAAAGGACATGTTCGACCCGAAGAGACACCGTGAATCGTATTCTATCCGGATCTTCAGGATCGTCCGACAACCTCCGCTGGTGTCCCTTTGATCTGCATAGTCAAAGATAATAATTGATGAGTGAGGACCATTCCCCAATGGTAACTGCGTACGTCTATTCACTTCAGTGGTAAGAAAAGCAAGCGCTGAGATACTAATAACTCGCATAACGCTGTAACTTTCCCTCCTGGGTTGGCGGCTAACGATGAGGCTTAAACTAGTGAGTGAAGGGTGTATCCTGCGGGCCGGTACCGACATGTCCTGATCGACGAACGGGTTCCCGCCACGCCTCGCCATTAGGCAACCGGATACTGCTGCATCGCTGTGTAGAAAGGAGAGTGTGAGAGAACCAACTCGCGTTCTTCGACTGTATATCCCCTCCGAAGCTGTGGATCACCTACCAGTCCCCTGGGCGCCCCACGCGCAAGCAACCCCAAATCCGTAGAGAACACGCGTGATTGTACAGGGATAGGAATGGCTCGCACCCCGATGTATTAATCTCCCCTATGGGAGGGGGACTCTGCCGTGAATCGGGGCGATTGGTTCGTATCGTTGTCTTGTTATTGGGCTAAGTTTGGTCAGTCAAGAGCGTCCTGGGTGTGGGGGGTTACTTGGTAGTGCGAGTTTTTTGCAGCGGGAGGCTCCCAATGTAAGATCCCAACCCGACGTGGCGGTGTTCTTAGCATTATCGTAACCGATTATCGACTTGGACGGGGCTTGTACTTCTAGGCCTAGGTCTCCAGTTCATACCGTTAGCTGATCGCATACTTTCAGTCCTAGCTGCCGTCTAGTAATTTTATCGTATGTTACAGTCTCGGTGTTCAGCGTGCGCCTCTTAGACATGATACGACATAGTCCGACTGGGTTGTAGTTGCCGACGAATTCCCGACCAATAGTTGGCCACATGTGGCTAGGCGCGTAAAGTGAAGACTTCGCCCGCGCCCTTTACGGGCACATTGGGCGCTTTGTCCTCACACAATGGTGCTAGCGCGGTCTCTTAATTATGATAGGCGCTATAACGCGGGAGGACTATTGGCCACACCTTACTGCCTACTCGTATATGCCGCGTACCTAGAGTCTGATAGTATTTTTAGTCACTACATAGTTTCGCGACATTTTGTGAGCCAGATGTTGGATTTGGTCTTAGATTGATCCTTTGAGGACTGTTCTGAGCTGAACCGGTGCCTTACCTGTTGCGTAGGCGGCTGAGGTCCGCCATGACATATCGTTTTGCGTATATGTGGCCATCAGTCTTAAGTTAAATCTTGGTTATTAATGTACAGTGGCGACCATGATACACGAATATAATGAATGAGCACCCTCCATACCGATTAGCCTCCGTGCACAGACCTGGGTATACCGACAGAAAACCTGAGTTGAGAGTCATAGTATGCTCAAAGAACCATTTAATCAGATATTTAGACGGTTGTGGGTGTTAAGAGGCGGACAATCAACTGCTTTATTCAACGTATTGGGTCCAAGGGAGATGGTCAGCCAGTACATGTACATAGTTCTATGACCGTCTCAGGTATGTGTGGCGAATCTCTCAGTTACGACGACGTACTAGCACTAGTGTGGGTATGATTATCCACGGTCCCCTTAAAGTACGCCCAAATAGTGGCATTTCTGCTTGAACATACCGATCGCAGATCCTTGAGGGCTACTCCTGCCATGTTTGGGATGATGTGAACAACGGTAAGAACCGCCTGCAGCAATTTCGCCCCTCAGCTGCCGTGATGTCTAGTCCAGGGTTTAGGTAATCAGGCCGCTCCATACTGATTCAGTCGCGACTATTTAGGTCATTCTGTTGCCCTGGAACGGGCCAAGTCCCCGGTTCTGAACCTGTACTGTTGTAGTTTGCAGTGACTAGATACCCCGTAAGCCGGGTCGGGTCGATAATAAACGGACAAGAACCATTTAAAATGCACGGGGGGTTAGGGGCCTTCCCCGGGGATCCTTCCCTACCGGACCTCGGACGCCCTCCTGGTAATGGGCTGCCACTGGGCGAGACGCGATTATATCTGGCCGGCCTGTTGGTTGCTGTCCTGACGTGCCGTCTTATTTTCGGTTAGTAAGCGATACGAATTGGGTACTAGCGGCCTTAAAACACGCAATCACTAGGATGTTACATTAGCTTTCCTCTCGGCCAACTGAGCGCAAATTTGTGTCACCGGACGCGGGTGTTGTCTGGAGGATTGAAGTTTCCATTTGGTGCAGACCAATCACTAGGCGGGAAATTAATCTGCAAATCCATAACCTCTATGCGTAACTATTAGACTAATTTAGATGGGCTCAGCACAAACCTAGTTTTCTCGTAAGAAGAACTCGCGACAAGACCCGGTGTCTCACGGCGACTTACGGAAACGGTTACGCGCAATTGGTTGTATCTAGGGTCCGCGAGGCATGGGAATACCACACAAAGGGTGTCCTTTCGGGTAGGTGTGTTGAGGTGGGCAAGTATCGGCTGTATCGATGTTAAAACTGAAACAGAAGTATTAGGCGGGGAAGACAAGAACCTAAAGATTATCAATATTGTCTCGGTTTAGCTAAAGCTTTGTTCAGGGACAAATAGAAGCTCGCCATCCCGGTATTACGTCTCAAGAGTTGACCTTACTAGGTACTGATCCGAGACCTCACGGATTCGTCCTGCTATAATGGAAATAGAACGCAGGATCGGACACACCCCCGGTGACTACCTAAGAGATTTCACCGCGGGGCGTGACTATGGAATTTGCGGTCCAAGCAGTTGTGAACAAGTCTACTCAGATAACGGTGTGTGCAGAAGCTCTTTCTGAGAGGTTCACCTAGGAGCGTCGCTGATGAATGTCGGGGCGATTGGGCCGAGTCAGACATTAAACATAGGGTTACCCACGGCGCTTACCCCCTGCGGGAGTCAGTCGTTAGACCAATCCAGCGTTCACATGCCAATGCTGAACGCTTCCTTAATGGACTTCTATTCTCGTGTTGACGCGCCCTCGATCGGATAAGCTAAAGGTGAGATCCGCTATATACCACACATCTTTAGACGGTTATAATCCGCTCTATGCCTCAAGGCCTAGGTATGTACTCTGTGGACTCCGTACTCTGATCTTCCCAGACCAGGACGGCCGCCTAGTCGAGTTCGGCTCACTAAGACTAGTTGTCCGTATCGTACTGTTGCGACCATGGGAGTCAACGGTCTACCCCGTCTGGCGAACATATCGCAATCATCTGGATTTGTGTGGTCGGCCATCGTTCATGTCTTCTAAGATGGCGACACGTCTCCCATATGTGAAGAAGGGCTTAAGTGCCGGCGTGGCTTTTCTGTAGCATGGTACTGGCGCATGAATGACTTCAAAAACGGTCGCCCCCCCCGGCTAAAACATCATCTGCTAGATGCGCTAGCACAGACGCGATTGCTAAATCGGTCTCTCTAGCTCGCAATCCAGTTGCCGATTCAGCTCTTGAGACCCGCCAGTGTCGGTCTTAGAGAGCCTGGATTATCGAAAGAATTCTCACCTACTAATACTTCCGTCTATATATGCCCAACCAGCTACCTTCTATGATTTCCTGATAGGTCCATGTAACTAACCATGCGTGCGCGTATGCACTCCATGTAATACAGTTTAGTAATGTAGGTTCATTCTAAGGCATTGGGACTAAATAGGCGCCGTCCAAAGTCGCAGTGAGTCTGGCACTTAGTTCGTCGGTATGTCCTCACGTTAAGGCCTGGCTAAAGATATTGAAGGTGGGCCAAGTCTGGTTGTGAAAATTCGAGTGGCATCGTGTAAACTGTGAAGACACAATGATGATGTCCCTAACTCATTCCCTCCTAGATTTCGTGCCCAGGGTGGGCAGGACAGAGCGCACGTCGATTCCTGCTGTCTAAGTATAAGAGCTCTATTGCATGATGCGACAGCCATATAAACCGATGCGCAACACGCACACAGCGTACTATTTTGTAACCGACAAACATAACCCGCTACTGGGCAGGACCGACTGTGGGATAATTTAAGGTCTCGTGCGCGTAGTCCAGATGTGACGCACGTGGAAATCATGTGCTCTTCAGTGCGAATGTATAATTGCTAGTAAACAGCTGATTTGCCATTTTGTGCCGTGTTGTACTGAATACGGGGCCTTGTGTGCACTAATTCGCTTGTACTATGTTAGACTCCTTAGTGGACAATGGCTGGCCGACCGGAGGAAACTAAGTCGGGGCCGTCCAATCGGCTATCTCCCAGCACTGGGAGGCTTCGATACCTACCAAATCGAGTCGGTGGTCCATCAACCTATGGGTTATATCAAGCAGTGGATATCAACTCGACATCCGCACAGAGTCTTACCCATTTGTCTATCCCGGCGGATAGACGTGCTAATGGAGTTGGATGCTATGCAAGGCCGTGGGCCGGATTATCACGTAGTAGGTACAGACTTTATTACGTATCCGACATAAGCCAGGGACGCCTTCATAAGCGGATGTGAATTACAGGTTATACCTCGGTGTACAGCACCCTTTATTTGAACATCAAAGAGCGGGTTTCTGGCTAGACTGTACTACTAGGGCGCTCGACTCGTTTCGGCGGCATGGGACTAAAGCGTCCAGTCACGCGAAGTTGGGATGCGGCCGCTATAGATAGATCCTGCCTATAGTATCGACTGGGGCTAATCGTGCATTCTAAATAACGGATCGTCCGTGGTATCGGAGCTGCACCGTACCATCGGTCGTGTGCCGCGTCTCCTGTACGCCTCTGGACGTCACCTCCATAAGCGTGAGGTCTAGCGCTTCACTTCCCTAAGCTCTGAGGGGCCCCAATTGAAGTGCCGCCATCATCATGAGCGGTACCTCTCCTCTGGACCCTTCCACCGGAAACTTTAGCTACGTGAATGTCAAACGAATCGGAATGCACCGTAGACATCAATTGCCATTGTATGATGCTGTGAGCGCGACATGGCTCTGTCGGCCTGTTTGGTGCGGGTTTTGCAAGCGGGAAAATAATTGCACTCGTATAGCGCCACATCGTTCTCCGAAGGTGATCTTAGAAGCCCGATCCTACTTGGTGGAGTCGGGGTTCTACATCGAAGTCGGTGTCAACAGAGGATCGACCGCTGATAGCGTGCCCTCGACTTACGAAATCACCTAGGTGTTAGCGCCTCCCGACCCAATACCATATAAGCTCGTTTACTGCTTTGTATCCCCTTTTGGTTCCTCTCCCAAGCGGTGCAAAGGGCTAATGCGAGGGGGAAGCCAGTGTCCGTACCAGACGACGTTTTAGACCCCAATTTTGTGAGATTTCTCGAATTAAGAATGGACGGAAATGATCCACGCTATGTTGGTAGCCGGACTCCATCCCAGCTAAACCAAACATCACCTCGAATGGTTGAAATACAGCTCACCTATCTGAGCTAGAGCTTTACCTGCTATGGGTATTATCCTAGGGACATGGCACCGTAATGCGTGGCCCTCACCGTGACCTAAGCCAAATCGTGTAAGGTTCTAGGGCTGCCGCAAAAGAGCGAGGTAACTCTCCTCAATATCGGGTTTACATAATCGCGACGCTGGACCTTCATGGTGATACGCCCTACCTAGGGTAGCTTTCCTCCAGTGTTAACCGCCAACTACCCTCCAGCGTCGCATCCTCCTGGGAAGCGGAAGCTTCAGATCCAGACGGGAACCCCATCATTTATCTGTCGACTTGACTTTATCGTACCACAAAGGATACCCGATAGTATATGTCGCACGTATGCTGACAGCGCTCAACCTATAGACGAGTCATGGACTACGAAAAAAGCGGTGCGATTATCGGAGTGCGTCTGCTGAGGCGAGGTTGGAGGTAGAGTCTCGCTAGCCAACTGAGCGCTTTACCTGTCCTCTAATATCGAGCCTCGATGCCCAGCTTGATGGCTGCGAACGTTAGCAAAACCCGACACCGTGAGATCTGTTATTATCGAGCGTACCGTGTGCCAGCTACGAGCCCGGTCGCATTTCAAGAGTTATGGACAAAGTCCCGTCGTTCGAGGGGTCGTACGAAATTCAAAGAAGGCTGGGACCCTATGCGAGCTGCATGGGTCTGTCGAGCCCATCGAAAGCCACAACTGCCAAATTTTGCATCCTGCACATAGTCCCATAAATCTCATCATCGGATTCAAACCCGGGTCCTTATGGTGTTTACTGGCCGGGGCAAAAGAGTCGAGCTTAGATGAGATGAACCTGTCAGTGTATCTCCATTCAGACGTGATGGTTCATCTAGTGATCCAGAATTCGCACTTACTAATTCATCCTGATCCGCTGTCCCCCGGAAGCCTGGCTCCAGTATCTTGGCGACGTTGACATCCGAGCCCTCCTTGACCAGGGATTTCGGGAACTCGGTAACCTCGTTACACTAGAAAACCGCCATACAATCTCCGGGCAGATCGGACGGTCGAGAGGTTATCAGTATCGGCAATAACCGACTAATCATCCAAGGAGGAGATCACCCAAGGCCTCATCCGATGAGTCCGGATCAACTAGAGGAAGTGCCCGCATCAGGCGGCCTGGCACTCTTTCCGAAGAGGCTCAGCCTGCGGAGACATGCTCCGGACCCCGTTGGCTCTATCAGTGTGATGTACGGATGTTATGAAAGCTGTAACTTGCTGTCACACTAAACTGCGGCTTCGACCGCTAAGAGGCCGAGACGTTACCACAGCTTTGTCCTTCCGGAATGGTCAATCGCGGGCTACGTTCATGAGTCCAGCGTTCGGCGTGTGACACATTCGTTCCGCATGGTTCGGAGCCAAAATACAGCTAGTTTCTCCGTCTAACTAGGTTAATAGTTGTGCATATTCGTAACGTCAATTGCGAGCTCAACATCTATCCCACTTTCTCTGCGAGATCTTTACGCAAGACGCCCGTCGGTCTGAATCCCCGAATCCTACATCTACAGTTGCACCTCGCAGATGGATACGGCATTATCAGACTAAGAGTCGTAGGTCTACCGACACTTGTGTCTGACATCAGCACAAGTCTCTATTGAATCTTTGATAACGTGTCGGAAAACTTTGCAGTTGTGTGATATGATAACAATGTCAAAAGGTCGAGAAATCGAAAAAGTTACCGCCTGCACATGCATACAGAAGTCTCAGTGAGGCCTCATTCCTAACCCAGGGAGAACTTGGGCTGCGTAGTTGAACGTACCCGCCAGTGAATCGCTGTAAATGTAATGAAATCTTGATATAACATCTCCAATCTCATAGGGTACAGCAAGTAGGTTCTGGTCCACTCTCTCCGGAATAACCGGTAGGGCTTACATCAAATGCGTTACCTGCAGGTGGGGTGTGACGGAGCCACTCGGATTTTGACGGTATTATTATACAAGACGCAGAAGGCCTAGCCTATACTTGACGAACAGCATTTACCAAGGTGGCCAAATAGGGAAACTCCGGACACATGACCCTAGGACGTTCCATTGGAGTAGGGCGAAGCAGGTAAGACCGCCTAACGTGTATTACGCTTTTTGTGGGTCTTGCGATCGAGGAGGGTTCCCAGTACTTGAACACTCGACGGGTACTAAACATCTAGGCTTTTGGTTCAATAATATTCGCCGTATCCCGGTTGAGCGCGACGACGCTCTTGCCGAAGGCGCCTTGAATCAACCCTGCCGTTACGAACTGGCTGCAAAAATTAGCAGTAGATGTTTCAATATAACAGCCAAAGCTGGAGCGCTCTCATTCAATGGACACAAATCATTGCACGTCAGGAGGGAATGCGGGTCAGACGATTCACAATACGGCCGGTGGGGGTAATGTCAAACCACCTGTTGCCCCCTGATATATCTCTTGGGTAACGAAAGGAGAACCATATGCACGCACCGGTGCGTAAAAACATTTGCGCCAACGCAATTCCAGCGGGATCGTAGCCCAGACCGGGACCGACAGGCTCCATCGTGGTTACCAGATAGGCTAGGTTTGCTCACAGGAGACCCACCACGCACACCCCAAGATACGTCCATTGCTTACAAGAATCTTCGACAAAATCTTTAGTAAATACCTTTCCATTTCAGAAATTTAGTAGGGGAAGATGTCCCCTCAAGATTCGAGCAAAGCCTACTTAAAGAGTAATCGATAGTCTATACGAACCACACGATACTGCCTTAGCAGTTAACATCGGCGTGCACCGGATCCTCCGGGAACGGAAAATCCTATGGACGTCAGTCCCGAGGATTACTACGAGTACAATTCGTTTAAAGGAAACGCCTGGTATCGCAGATTTTTTTCGACTACTACCAGAAGGCTCATCTAAAGCCTGTTCGCGAACCTTGGCTAATATCGCAGTTCCAAGCAACACGAGAGTACAAATATACACCCAGGCGATGGAATCTCCTCTCGCTTGCCACAAGTAGTTCCAATACGGGGACTTTTCACACCAAAGGCGAATGCCAAGTGTTCCTACGTGATCAGTACAAGAGGGACTGTGGTATAAGCTTTCGATGTGTGGTAACTGGAGTACAGGAATGCACGGTAGTCACGTCCTGATTCTGGGCGATAGGGGACGTTACATTCTATAACGATGTAAGACGACCTTTCCAAGCTGACGAAACGGCATCTAAGTCACCTGCTCTACTGTAAAGAGTCCAGATCTCTCTGGGTGCAACGTCAAGGCCCGGCTCCCCAGCTGGTAGACCTAAGTGTAGTGCGGATTCACGCAGGCCTCGCATGCTTCTCTCTCATGAACAGTCCAGATTGTAGGAGAGTCACAGTCCTGCGACTGGGCTGTCCATCAACTTCCGCAATTCAACCCGAAAATCGGTCCAATAGGTGCCCAGAGCCTTACTGGAAAGGACACAGAGGAAGTACCTTTAGTTGTAAAACTTTTCGAGCATCCAAGCCCAATACTGTGAGTCCAGGCTCCTCGGGCGGTGTTATAGGGACGAAACAATACGCTGAAGGAGTCACAGGCTTCTGATAAATGCTTGACTCTGACTCTGCTGTCAATTTAAACCCCTTTTTTCATTGTCATGAGTGAAATCATCCCGGTCGATCAGGGCAGCTGCTTGAGCGATCCCAGCAGACTCGGCGAAGAAATTTGCCACCAGGGTCAGGTCGCTGCCGGCATACCCTAAGTACTCAAAAATTAAATATTACTTACGTTCCGAAGATTGAACTTGTCTTTCTTAAACGTGCTCTGAGCCGAGTATGAATCTGAGATTTTACTCAACCCATTACCTAATCTCTGAATGTATGTCAGAAATGTCGCCGTCGGCTAATAGTTAAGTACAAGTCAGCCTGTGCGAGCCTGCGGTACACGCTTAAACTAAGTCAGGCGAAGGCTTGTTTTGCCAGGGGATATACGACATATTAGGACCGCTGATCTCCCGAATGATATCCCGGGGTCGTTGCAGACCATTAACCCGGCAACGTGGTTGCGGCCCTACGACTTGGTCGCCTGTGCTGAAACTTGGGGCCCAGAGCGGCATCCCTCCGGGAGGGAATCCCGAGCTCTATTACGTTCTACCCGGTCGCTTGCTCTGTGTTACCTTCGAAGGCGAGAGGAGTCAAGCAGTGTTGTCGCGAGTTTCCCTATACCGAAGAAAGATATATCGTACACTTTGTCCTTCGATGTCCGGGTAAGTCAGCTCGGTTGCACTTAGATCTACCACGTACAGTTAGACAGCAACGACTAAATTAAAAAGCTGCCACTTGCTTGATGCTCAAGAAGGACAAAAACTAGCTGCCTCGAAGTCGTCACGAGTTAAGAGGTCCGATTAATCTATATGGGAGAAACCGGCGTAACTTTGGAGACAAGGGGCCGGTCGGTCCACGGTGCTTTTGATGTGTTACGCTGCATAATTACATCCAGATCTGACACACAATCAATTATGTCCGGGGATAAGCCCCCGATAAGTACGTAGGTTTTACGGTTAAACACTAACAACCTGGACCCCTTGGCTCGGATTAGCAAGGGTCGCTGGCACTCCTCACTCTAACCTACTGACAGCGAGGAGTCCCACTCGGCCTCAGATAGTTCTTGACCCGTGGCAGTTCGTACTTACGCAGTCGCCATGAATACAGTGTAACCATAGACGTAACGTAACCACCCTGTATTGGTGCGCGATACCGCACACAATAACTCTCTTATTATCCGCAACATGTATGCTACCCGGCTCACCAAGTCAGTAGTAGTTCACCGAAGCCGTATTTACAATACTTCTTCAGTCCAGCCTTCTCGGACCTGGGGCCCCTAGGTCACCTCTTTTGAACCGCACGACCTTCAGCATACGAGGAGAAAGGGCGCGGGCGCACGTACGCCAGAGAGCCATGGTGTTTACGAACAACCACACCAATGCGGCAAACAGGTTCTCTAACGAAGAGAACCAAGAATAAGAGTTGGCGCGGACGCTATGAGCCGTCGTCAAGGTGCTCTCAGGCATTTTAAGCACCTCGATATACAAGCACATGCGTTTCCGTGTTTACATCCAGGACTATAGGCCTCACTCGCCGCGCGTTTACGTCTATGTTCGGTGCATCTTAACCTGGTTACCATGTTTAACTGTATTCACCCGGGCAGGTCTGAACGACCGGGAAGAAGATGTCAGCTGGAGTTCCCGGAGAATATCGTCACTAAAGAAAGCAAAGTGTCAGAGTCTTGTATTCAAGTTCTGAATTATACGCTGGGTTCTGTACTAATCCGGATTTCTAACACGGAAGTTGGTGAAAGCGCTAAATACACCCGACACATTCAACTGAGAAGAACCCTTACAGCCTATAGGACGCTGCGCAAGCTTACTAGAAAGAAGTCTTACGCCCTTAACCCCTAATTGAAGCATGCTCAGACGGCCGGGGTCTTATCCTTCCAATTGCCAAGCTAGCTTGTGACGTGCCGAGCACGAGGAGCTCTTAGAACCCCAGTATGCAATGTCAACCATTGAGCACAAAGAACGTTACAGGTATATATGGGACACGTTACTTAACTTATTTTGCCGAGAGGAACCCCTGTCCACTCAGCTTTAATTTCGCGAAGGCACGAGTTTTTGGCCCCCGAGTTCCCAAGTTCAGACTAAAATTGACCTCAATAGGACAGTCGGATACTATCCATAGCATCTCCTACATCATTAGGCTTTCAACATAAAACGACGGACGCGTCGACTGCCGAGCACACGCTCGTTCTATACCGCGGTATTGCTGTCTTATGCGTTGTACGACCACACTTATAAATTCACTCTCACATATATCAAGACGTTATCTTGTAGAAAACTTCTCGGTTATCCCGCGCTCAGAGCACCTAGCTTCAGATGCGGACGTTTCGGACTACAGTCTAGAGCCAACCTGCTCCCCACGGCACCCCGATAAAGTGACCTTAATTGACGCTTGAAGGATCTCTGCGATGACCTCGAATATGGCTCACGGATAACTCTACAATAGCTGCAGCGCGCGCAATCAGTGAACTCGAGCAAAACGTTGCTTGCTATTACCTGGTGCTACTGAGATTGTCGAGAGCGAGTTGTTTCCCCATTATTCCGCGTAATGACTATTTCAGCTCCACGCCTTATGTACGATTACTTAGTCGTTGATTCGGGGAATCGGCCAATTGGCATAATAGTTTTAAGACGAGGCGGCTGATTCTTACGGAAGGCGCTTAAAGGAAATTCTATAAGAAAAAGATGTTTTTAATTGCGACCTTCCCTCCAAGGCGCGGACTGATTAACCGAGGCTAGGATGTTGCTATAGCACTGTTGTTCAACAATGGAGCTTACCCCTTCGGCACATATCACCCTGCATCGAAAGAGGTCTAACATCCGATAGGTACTGACATACTTCTTCAGTTATCTGCGACTATTTAGGATCTTGTAACTGCTCCTTGAACGCTACACTTACGTGTCAGCCGGTTGGCTCTGCAGCCTGTGAGTCAGCCTTCGGTGTCTGGCCTCGTAAACCCAGCGGACCCCATGCAAGACCATCCGCTTGCGACTGCGGTCCTAATCCGTCCAGATTGACCCTCGGTTCAGTAGCGTCCTAGTTGGTACGGCGCTCCGTCGCGGCCCCTAGAGTTCCCCTGAACATGGGGCGTGGAGACCTTATTATAATAACATGCCGAGTTATATGTGTAGGGCGGCTATACCTACACCAGTCATCCCAAGCCTCACTTTGTGAACCCCACGCCCCACTGCCGAGTGGAGCCCTTCAAAGAGTAGGAAGCGGAATACGTTCTTTCGTGCTATAGAATTGCCCATCGTCGCGCACCCAACCCCTAACTGATCTATACCATAGAAAGACCCTAAATAGTGGTTAAGGTCATTCGCACCCCGGGCCCACTCGTCCTGTCGTCTTAAAGTGTAGAATAAAACGCCTGAGACTCCATTGAGGCACTTTAATTTGTTCCAGTCATAAAGGAGCACAAAGCGTATACCTTTTATCCGCGCTTGGGTAATTGCAAACGCCACCGCTCGCCCCTTCTCGCCTGCGGTACCAGCCCAGACCCTTCATATGCAAAGTTGCCATGTTGTATGGGAAACGTGACCATGCCACGGCTCCTCCACCCGCGCTCGGTGTGCTTATCCGAAGAGGCTCCCCGGACTAACCGCAGCGTGCGAAGGAGCATATCTGTCCCGGACCAACGAACACTT
		</sequence>
    <sequence><taxon idref="Location_3_3_1|31.323058795686975"/>
			ATACATCCAGGGTGGTCAGTCTTCTAACTAAAAAGTGCATTTTATGGGCAGCACAGAAGAAGAGTTTAAGTCACTTAAATACCGGTATACTGGCTTACAGCCCTCCCCCAGCCCGTTATAGGTGAAAGAAGATGGGCGGACCCCTAGTCCATGCTATATGAGCGAGAGTTCTTGCTTATCAAAAGACTGCGGCTCCTATGCCAGACTAGGAATTCTGGCAGGGAACGACATCCGGGGTCGCATTTAATACTGTTGGTAACCCTGATCCGGCTGGAAAAGCAGCCTCTCGAGTAGGCCACATCGGAGCATCGGTCCAACACAGAGAGCATATCCGGTATTGCACGTGAATTGGACATCACTGTGCCCTTGCGTGGCGAGCAACTTTGGTATTGGCTTGCGTCGTCGATGTGACGCACGGTCAGTATTCGATGCGCCCCGGTAAAGCATCTCGAACTCGGGAAAGGTTGAACGTTCAAGGCTCATCAAATGCAATCAAAATAGCTATTAGGCGTGGAAAATGTTACGCGTTACTGTGTAGCAGTGGCACTGCTAGAATAAGATCACGAAGATGTTGACTATAGCGGGCCGGACGTTGCACTCGTCGTTTATCGTAGGCTTTTAACATGGGATAGTCAACTACCGGCCTGCCGAGTTAGGATCCTCAACCCCTCCTTAGACTAATACTGGGCTATAGTGGTGGTTAATGGAACGTTAGGCACTCATAAAACTGTAACATATCATCCGTCTCGCACACAACACTCACCACATAGCGGGCCTCCCCGCGCTCTAAGTGCGGCTTCGATACGCGAGGATTGGCGTTAGCACAACAACCAAGGTGGTGACTTAGGCAAAGAAACCGGACATGGACGATTGGTGAGAAAGGTGATGGCATCCTGATTCGTGACATCAAAGCTAACAACGGCGTCCCATCGCAACCCGCGCTGTTCGGCGGTGTGTGGTCTGGCTCCGAGTTGTCTAAGAGGACTGACTAGGACATTCTTAGAGCAGATCGGTGTATGTCCTTACAATCACATTTTCTATGCGGAGCCCGCCTGCGGCCACGCTGGTAGTACCATATGTCTAATTAGGCTAAAAATCGCGAAGCGCGCCGGTAACTCGCCTTTATACCCAAGAATTTGGACCCGATACTGATTTACTCAGCTCGTGATCGGAGGAAAGTCTTAATCATGGTAATACCTCGGGATTGAGTCATATTTGGAAAGCAGCCACGTATGCTTTAAGGGTTCGTGTCTACATCTGTCCTCTTAGACCACAGTTCTAGGATTGTTAAGCCAGTGAAATAGATAGTCGTTCGAGTGAAGTGCCCATCGTGTCGCCACAATCAGATATACCCCTGTCGAATGTCACGTAGCCAACCGCGGGACTAAAGGACATGTTCGACCCGAAGAGACACCGTGAATCGTATTCTATCCGGATCTTCAGGATCGTCCGACAACCTCCGCTGGTGTCCCTTTGATCTGCATAGTCAAAGATAATAATTGATGAGTGAGTACCATTCCCCAATTGTAACTGCGTACCTCTATTCACTTCAGTGGTAAGAAAAGCAAGCGCTGAGATACTAATAACTCGCATAACGCTGTAACTTTCCCTCCTGGGTTGGCGGCTAACGATGAGGCTTAAACTAGTGAGTGAAGGGTGTATCCTGCGGGCCCGTACCGACATGTCCTGATCGACGAACGGGTTCCCGCCACGCCTCGCCATTAGGCAACCCGATACTGCTGCATCGCTGTGTAGAAAGGAGAGTGTGAGAGAGCCAACTCGCGTTCTTCGACTGTATATCCCCTCCGAAGCTGTGGATCACCTACCAGTCCCCTGGGCGCCCCACGCGCAAGCAACCCCAAATCCGTAGAGAACACGCGTGATTGTACAGGGATAGGAATGGCTCGCACCCCGATGTATTAATCTCCCCTATGGGAGGGGGACTCTGCCGTGAATCGGGGCGATTGGTTCGTATCGTTGTCTTGTAATTGGGCTAAGTTTGGTCAGTCAAGAGCGTCCCGGGTGTGGGGGGTTACTTGGTAGTGCGAGTTTTCTGCAGCGGGAGGCTCCCAATGTAAGATCCCAACCCGACGTGGCGGTCTTCTTAGCATTATCGTAACCGATTATCGACTTGGACGGGGCTTGTACTTCTAGGCCTAGGTCTCCAGTTCATACCGTTAGCTGATCGCATACTTTCAGTCCTAGCTGCCGTCTAGTAATTTTATCGTATGTTACAGTCTCGGTGTTCAGCGTGCGCCTCTTAGACATGATACTACATAGTCCGACTGGGTTGTAGTTGCCGACGAATTCCCGACCAATAGTTGGCCACATGTGGCTAGGCGCGTAAAGTGAAGACTTCGCCCGCGCCCTTTACGGGCACATTAGGCGCTTTGTCCTCACACAATGGTGCTAGCGCGGTCTCTTAATTATGATAGGCACTATAACGCGGGAGGACTATTGGCCACACCTTACTGCCTACTCGTATATGCCGCGTACCTAGAGTCTGATAGTATTTTTAGTCACTACATAGTTTCGCGACATTTTGTGAGCCAGATGTTGGATTTGGTCTTAGATTGATCCTTTGAGGACTGTTCTGAGCTGAACCGGTGCCTTACCTGTTGCGTAGGCGGCTGAGGTCCGCCATGACATATCGTTTTGCGTATATGTGGCCATCAGTCTTAAGTTAAATCTTGGTTATTAATGTACAGTGGCGACCATGATACACGAACATAATGAATGAGCACCCTCCATACCGATTAGCCTCCGTGCACAGACCTGGGTATACCGACAGAAAACCTGAGTTGAGAGTCATAGTATGCTCAAAGGACCATTTAATCAGATATTTAGACGGTAGTGGGTGTTAAGAGGCGGACAATCAACTGCTTTATTCAACGTATTGGGTCCAAGGGAGATGGTCAGCCAGTACATGTACATAGTTCTATGACCGTCTCAGGTATGTGTGGCGAATCTCTAAGTTTCGACGACGTACTAGCACTAGTGTGGGTATGATTATCCACGGTCCCCTTAAAGTACGCCCAAATAGTGGCATTTCTGCTTGAACATACCGATCGCAGATCCTTGAGGGCTACTCCTGCCATGTTTGGGATGATGTGAACAACGGTAAGAACCGCCTGCAGCAATTTCGCCCCTCAGCTGCCGTGATGTCTAGTCCAGGGTTTAGGTAATCAGGCCGTTCCATACTGATTCAGTCGCGACTATTTAGGTCATTCTGTTGCCCTGGAACGGGCCAAGTCCCCGGTTCTGAACCTGTACTGTTGTAGTTTGCAGTGACTAGATACCCCGTAAGCCGGGTCGGGTCGATAATAAACGGACAAGAACCATTTAAAATGCACGGGGGGTTAGGGGCCTTCCCCGGGGATCCTTCGCTACCGGACCTCGGACGCCCTCCTGGTAATGGGCTGCCACTGGGCGAGACGCGATTATATCTGGCCGGCCTGTTGGTTGCTGTCCTGACGTGCCGTCTTATTTTCGGTTAGTAAGCGATACGAATTGGGTACTAGCGGCCTTAAAACACGCAATCACTAGGATGTTACATTAGCTTTCCTCTCGGCCAACTGAGCGCAAATTTGTGTCACCGGACGCGGGTGTTGTCTGGAGGATTGAAGTTTCCATTTGGTGCAGACCAATCACTAGGCGGGAAATTAATCTGCAAATCCATAACCTCTATGCGTAACTATTAGATTAATTTAGATGGGCTCAGCACAAACCTAGTTTTCTCGTAAGAAGAACTCGCGACAAGACCCGGTGTCTCACGGCGACTTACGGAATCGGTTACGCGCAATTGGTTGTATCTAGGGTCCGCGAGGCATGGGAATACCACACAAATGGTGTCCTTTCGGGTAGGTGTGTTGAGGTGGGCAAGTATCGGCTGTATCGATGTTAAAACTGAAACAGAAGTATTAGGCGGGGAAGACAAGAACCTAAAGATTATCAATATTGTCTCGGTTTAGCTAAAGCTTTGTTCAGGGACAAATAGAAGCTCGCCATCCCGGTATTACGTCTCAAGAGTTAACCTTACTAGGTACTGATCCGAGACCTCACGGATTCGTCCTGCTATAATGGAAATAGAACGCAGGATCGGACACACCCCCGGTGACTACCTAAGAGATTTCACCGCGGGGCGTGACTATGGAATTTGCGGTCCAAGCAGTTGTGAACAAGTCTACTCAGATAACGGTGTGTGCAGAAGCTCTTTCTGAGAGGTTCACCTAGGGGCGTCGCTGATGAATGTCGGGGCGATTGGGCCGAGTCAGACATTAGACATAGGGTTACCCACGGCGCTTACCCCCTGCGGGAGTCAGTCGTTAGACCAATCCAGCGTTCACATGCCAATGCTGAACGCTTCCTTAATGGACTTCTATTCTCGTGTTGACGCGCCCTCGATCGGATGAGCTAAAGGTGAGATTCGCTATATACCATACATCTTTAGACGGTTATAATCCGCTCTATGCCTCAAGGCCTAGGTATGTACTCTGTGGACTCCGTACTCTGATCTTCCCAGACCAGGACGGCCGCCTAGTCGAGTTCGGCTCACTAAGACTAGTTGTCCGTATCGTACTGTTGCGACCATGGGAGTCAACGGTCTACCCCGTCTGGCGAACATATCGCAATCATCTGGATTTGTGTGGTCGGCCATCGTTCATGTCTTCTAAGATGGCGACACGTCTCTCATATGTGAAGAAGGGCTTAAGTGCCGGCGTGGCTTTTCTGTAGCATGGTACTGGCGCATGAACGACTTCAAAAACGATCGCCCCCCCCGGCTAAAACATCATCTGCTAGATGCGCTAGCACAGACGCGATTGCTAAATCGGTCTCTCTAGCTCGCAATCCAGTTGCCGATTCAGCTCTTGAGACCCGCCAGTGTCGGTCTTAGAGAGCCTGGATTATCGAAAGAATTCTCACCTACTAATACTTCCGTCTATATAAGCCCAACCAGCTACCTTCTATGATTTCCTGATAGGTCCATGTAACTAACCATGCGTGCGCGTATGCACTCCATGTAATACAGTTTAGTAATGTAGGTTCATTCTAAGGCATTGGGACTAAATAGGCGCCGTCCAAAGTCGCAGTGAGTCTGGCACTTAATTCGTCGGTATGTCCTCACGTTGAGGCCTGGCTAAAGATAGTGAAGGTGGGCCAAGTCTGGTTGTGAAAATTCGAGTGGCATCGTATAAACTGTGAAGACGCAATGATGATGTGCCTAACTCATTCCCTCCTAGATTTCGTGCCCAGGGTGGGCAGAACAGAGCGCACGTCGATTTCTGCTGTCTAAGTATAAGAGCTCTATTGCATGATGCGACAGCCATATAAACCGATGCGCAACACGCACACAGCGTACTATTTTGTAACCGACAAACATAACCCGCTACTGGGCAGGACCGACTGTGGGATAATTTAAGGTCTCGTGCGCGTAGTCCAGATGTGACGCACGTGGAAATCATGTGCTCTTCAGTGCGAATGTATAATTGCTAATAAACAGCTGATTTGCCATTTTGTGCCGTGTTGTACTGAATACGGGGCCTTGTGTGCACTAATTCGCTTGTACTATGTTAGACTCCTTAGTGGACAATGGCTGACCGACCGGAGGAAACTAAGTCGGGGCCGTCCAATCGGCTATCTCCCAGCACTGAGAGGCTTCGATACCTACCAAATCGAGTCGGTGGTCCATCAACCTATGGGTTATATCAAGCAGTGGGTATCAACTCGACATCCGCACAGAGTCTTACCCATTTGTCTATCCCGGCGGATAGACGTGCTAATGGAGTTGGATGCTATGCCAGGCCGTGGGCCGGATTATCACGTAGTAGGTACAGACTTTATTACGTATCCGACATAAGCCAGGGACGCCTTCATAAGCGGATGTGAATTACAGGTTATACCTCGGTGTACAGCACCCTTTATTTGAACATCAAAGAGCGGGTTTCTGGCTAGACTGCACTACTAGGGCGCTCGACTCGTTTCGGCGGCATGGGACTAAAGCGTCCAGTCACGCGAAGTTGGGATGCGGCCGCTATAGATAGATTCTGCCTATAGTATCGACTGGGGCTAATCGTGCATTCTAAATAACGGACCGTCCGTGGTATCGGAGCTGCACCGTACCATCGGTCGTGTGCCGCGTCTCCTGTACGCCTCTGGACGTCACCTCCATAAGCGTGAGGTCTAGCGCTTCACTTCCCTAAGCTCTGAGGGGCCCCAATTGAAGTGCCGCCATCATCATGAGCGGTACCTCTCCTCTGGACCCTTCCACCGGAAACTTTAGCTACGTGAATGTCAAACGAATCGGAATGCACCGTAGACATCAATTGCCATTGTATGATGCTGTGAGCGCGACATGGCTCTGTCGGCCTATTTGGTGCGGGTTTTGCAAGCGGGAAAATAATTGCACTCGTATAGCGCCACATCGTCCTCCGAAGGTGATCTTAGAAGCCCGATCCTACTTGGTGGAGTCGGGGTTCTACATCGAAGTCGGTGTCAACAGAGGATCGACCGCTGATAGCGTGCCCTCGACTTACGAAATCACCTAGGTGTTAGCGCTTCCCGACCCAATACCATATAAGCTCGTTTACTGCTTTGTATCCCCTTTTGGTTCCTCTCCCAAGCGGTGCAAAGGGCTAATGCGAAGGGGAAGCCAGTGTCCGTACCAGACGACGTTTTAGACCCCAATTTTGTGAGATTTCTCGAATTAAGAATGGACGGAAATGATCCACGCTATGTTGGCAGCCGGACTCCATCCCAGCTAAACCAAACATCACCTCGAATGGTTGAAATACAGCTCACCTATCTGAGCTAGAGCTTTACCCGCTATGGGTATTATCCTAGGGACATGGCACCGTAATGCGTGGCCCTCACCGTGATCTAAGCCAAATCGTGTAAGGTTCTAGGGCTGCCGCAAAAGAGCGAGGTAACTCTCCTCAATATCGGGTTTACATAATCGCGACGCTGGACCTTCATGGTGATACGCCCTACCTAGGGTAGCTTTCCTCCAGTGTTAACCGCCAACTACCCTCCAGCGTCGCATCCTCCTGGGAAGCGGAAGCTTCAGATCCAGACGGGAATCCCATCATTTATCTGTCGACTTGACTTTATCGTACCACAAAGGATACCCGATAGTATATGTCGCACGTATGCTGACAGCGCTCAACCTATAGACGAGTCATGGACTACGAAAAAACCGGTGCGATTATCGGAGTGCGTCTGCTGAGGCGAGGTTGGAGGTAGATTCTCGCTAGCCAACTGAGCGCTTTACCTGTCCTCTAATACCGAGCCTCGATGCCCAGCTTGATGGCTGCGAACGTTAGCAAAACCCGACACCGTGAGATCTGTTATTATAGAGCGTACCGTGTGCCAGCTACGAGCCCGGTCGCATTTCAAGAGTTATGGACAAAGTCCCGTCGTTCGAGGGGTCGTACGAAATTCAAAGAAGGCTGGGACCCTATGCGAGCTGCATGGGTCTGTCGAGCCCATCGAAAGCCACAACTGCCAAATTTTGCATCCTGCACATAGTCCCATAAATCTCATCATCGGATTCAAACCCGGGTACTTATGGTGTTTACTGGCCGGGACAAAAGAGTCGAGCTTAGATGAGATGAACCTGTCAGTGTATCTCCATTCAGACGTGATGGTTCATCTAGTGATCCAGAATTCACACTTACTAATTCATCCTGATCCGCTGTCCCCCGGAAGCCTGGCTCCAGTATCTTGGCGACGTTGACATCCGAGCCCTCTTTGACCAGGGATTTCGGGAACTCGGTAACCTCGTTACACTAGAAAACCGCCATACAATCTCCGGGCAGATCGGACGGTCGAGAAGTTATCAGTATCGGCAATAACCGACTAATCATCCAAGGAGGAGATCACCCAAGGCCTCATCCGATGAGTCCGGATCAACTAGAGGAAGTGCCCGCATCAGGCGGCCTGGCACTCTTTCCGAAGAGGCTCAGCCTGCTGAGACATGCTCCGGACCCCGTTGGCTCTATCAGTCTGATGTACGGATGTTATGAAAGCTGTAACTTGCTGTCACACTAAACTGCGGCTTCGACCGCTAAGAGGCCAAGACGTTACCACAGCTTTGTCCTTCCGGAATGGTCAATCGCGGGCTACGTTCATGAGTCCAGCGTTCGGCGTCTGACACATTCGTTCCACATGGTTCGGAGCCAAAATACAGCTAGTTTCTCCGTCTAACTAGGTTAATAGTTGTGCATATTCGTAACGTCAATTGCGAGCTCAACATCTATCCCACTTTCTCTGCGAGATCTTTACGCAAGACGCCCGTCGGTCTGAATCCCCGAATCTTACATCTACAGTTGCACCTCGCAGATGGATACGGCATTATCAGACTAAGAGTCGTAGGTCTACCGACACTTGTGTCTGACATCAGCACAAGTCTCTACTGAATCTTTGATAACGTGTCGGAAAACTTTGCAGTTGTGTGATATGATAACAATGTCAAAAGGTCGAGAAATCGAAAAAGTTACCGCCTGCACATGCATACAGAAGTCTCAGTGAGGCCTCATTCCTAACCCAGGGAGAACTTGAGCTGCGTAGCTGAACGTACCCGCCAGTGAATCGCTGTAAATGTAATGAAATCTTGATATAACATCTCCAATCTCATAGGGTACAGCAAGTAGGTTCTGGTCCACTCTCTCCGGAATAACCGGTAGGGCTTACATCAAATGCGTTACCTGCAGGTGGGGTGTGACGGAGCCACTCGGATTTTGACGGTATTAGTATACAAGACGCAGAAGGCCTAGCCTATACTTGACGAACAGCATTTACCAAAGTGGCCAAATAGGGAAACTCCGGACACATGACCCTAGGACGTTCCATTGGAGTAGGGCGAAGCAGGTAAGACCGCCTAACGTGTATTACGCTTTTTGTGGGTCTTGCGATCGAGGAGGGTTCCCAGTACTTGAACACTCGACGGGTACTAAACATCTAGGCTTTTGGTTCAATAATATTCGCCGTATCCCGGTTGAGCGCGACGACGCTCTTGCCGAAGGCGCCTTGAATCAACCCTGCCGTTACGAACTGGCTGCAAAAATTAGCAGTAGATGTTTCAATATAACACCCAAAGCCGGAGCGCTCTCATTCAATGGACACAAATCATTGCACGTCAGGAGGGAATGCGGGTCAGACGATTCACAATACGGCCGGTGAGGGTAATGTCAAACCACCTGCTGCCCCCTGATATATCTCTTGGGTAACGAAAGGAGAACCATATGCACGCACCGGTGCGTAAAAACATTTGCGCCAACGCAATTCCAGCGGGATCGTAGCCCAGACCGGGACCGACAGGCTCCATCGTGGTTACCAGATAGGCTAGGTTTGCTCACAGGAGACCCACCACGCACACCCCAAGATACGTCCATTGCTTACAAGAATCTTCGACAAAATCTTCAGTAAATACCTTTCCATTTCAGCAATTTAGTAGGGGAAGATGTCCCCTCAAGATACGAGCAAAGCCTACTTAAACAGTAATCGATAGTCTATACGAACCACACGATACTGCCTTAGCAGTTAACATCGGCGTGCACCGGATCCTCCGGGAACGGAAAATCCTATGGACGTCAGTCCCGAGGATTACTACGAGTACAATTCGTTTAAAGGAAACGCCTGGTATCGCAGATTCTTTTCGACTACTACCAGAAGGCTCATCTAAGGCCTGTTCGCGAACCTTGGCTAATATCGCAGTTCCAAGCAACACGAGAATACAAATATACACCCAGGCGATGGAATCTCCTCTCGCTTGCCACAAGTAGTTCCAATACGGGGACTTTTCACACCAAAGGCGAATGCCAAGTGTTCCTACGTGGTCAGTACAAGAGGGGCTGTGGTATAAGCTTGCGATGTGTGGTAGCTGGAGTACAGGAATGCACGGTAGTCACGTCCTGATTCTGGGCGATAGGGGACGTTACATTCTATAACGATGTAAGACGACCTTTCCAAGCTGACGAAACGGCATCTAAGTCACCTGCTCTACTGTAAAGAGTCCAGATCTCTCTGGGTGCAACGTCAAGGCCCGGCTCCCCAGCTGGTAGACCTAAGTGTAGTGCGGATTCACGCAGGCCTCGCATGCTTCTCTCTCATGAACAGTCCAGATTGTAGGAGAGTCACAGTCCTGCGACTGGGCTGTCCATCAACTTCCGCAATTCAACCCGAAAATCGGTCCAATAGGTGCACAGAGCCTTACTGGAAAGGACACAGAGGAAGTACCTTTAGTCGTAAAACTTTTCGAGCATCCAAGCCCAATACTGTGAGTCCAGGCTCCTCGGGCGGTGTTATAGGGACGAAACAATACGCTGAAGGAGTCACAGGCTTCTGATAAATGCTTGACTCTGACTCTGCTGTCAATTTAAACCCCTTTTTTCATTGTCATGAGTGAAATCATCCCGGTCGATCAGGGCAGCTGATTGAGCGATCCCAGCAGACTCGGCGAAGAAATTTGCCACCAGGGTCAGGTCGCTGCCGGCATACCCTAAGTACTCAAAAATTAAGTATTACATACGTTCCGAAGATTGAACTTGTCTTTCTTAAACGTGCTCTGAGCCGAGTATGAATCTGAGATTTTACTCAACCCATTACCTAATCTCTGAATGTATGTCAGAAATGTCGCCGTCGGCTAATAGTTAAGTACAAGTCAGCCTGTGCGAGCCTGCGGTACACGCTTAAACTAAGTCAGGCGAAGGCTTGTTTTGCCAGGGGATATACGACATATTAGGACCGCTGATCTCCCGACTGATATCCCGGGGTCGTTGCAGACCATTAACCCGGCAACGTGTTTGCGGCCCTACGACTTGGTCGCCTGTGTTGAAACTTGGGGCCCAGAGCGGCATCCCTCCGGGAGGGAATCCCGAGCTCTATTACGTTCTACCCGGTCGCTTGCTCTGTGTTACCTTCGAAGGCGAGAGGAGTCAAGCAGTGTTGTCGCGAGTTTCCCTATACCGAAGAAAGATATATCGTACACTTTGTCCTTCGATGTCCGGGTAAGTCAGTTCGGTTGCACTTAGATCTACCACGTACAGTTAGACAGCAACGACTAAATTAAAAAGCTGCGGCTTGCTTGATGCTCAAGAAGGACAAAAATTAGCTGCCTCGAAGTCGTCACGAGTTAAGAGGTCCGATTAATCTATATGGGAGAAACCGGCGTAACTTTGGAGACAAGGGGCCGGTCGGTCCACGGTGCTTTTGATGTGTTACGCTGCATAATTACATCCAGATCTGACACACAATCAATTATGTCCGGGGATAAGCCCCCGATAAGTACTTAGGTTTTACGGTTAAACACTAACAACCTGGACCCCTTGGCTCGGATTAGCAAGGGTCGCTGGCACTCCTCACTCTAACCTACTGACAGCGAGGAGTCCCACTCGGCCTCAGATAGTTCTTGACCCATGGCAGTTCGTACTTACGCAGTCGCCATGAATACAGTGTAACCATAGACGTAACGTAACCACCCTGTATTGGTGCGCGATACCGCACACAATAACTCTCTTATTATCCGCAACATGTATGCTATCCGGCTCACCAAGTCAGTATTAGTTCACCGAAGCCGTATTTACAATACTTCTTCAGTCCAGCCTTCCCGGACCTGGGGCCCCTAGGTCACCTCTTTTGAACCGCACGACCTTCAGCATACGAGGAGAAAGGGCGCGGGCGCACGTACGCCAGAGAGCCATGGTGTTTACGAACAACCACACCAATGCGGCAAACAGGTTCTCTAACGAAGAGAACCAAAAATAAGAGTTGGCGCGGACGCTATGAGCCGTCGTCAAGGTCCTCTCAGGCATTTTAAGCACCTCGATATACAAGCACATGCGTTTCCTTGTTTACATCCGGGACTATAGGCCTCACTCGCCGCGCGTTTACGTCTATGTTCGGTGCATCTTAACCTGGTTACCATGTTTAACTGTATTCACCCGGGCAGGTCTGAACGACCGGGAAGAAGATGTCAGCTGGAGTTCCCGGAGAATATCGTCACTAAAGAAAGCAAAGTGTCAGAGTCTTGTATTCAAGTTCTGAATTATACGCTGGGTTCTGTACTAATCCGGATTTCGAACACGGAAGTTGGAAAAAGCGCTAAATACACCCGACACATTCAACTGACAAGAACCCTTACAGCCTATAGGACGCTGCGCAAGCTTACTAGAAAGAAGTCTTACGCCCTTAACCCCTAATTGAAGCATGCTCAGACGGCCGGGGTCTTATCCTTCCAATTGCCAAGCTAGCTTGTGACGTGCCGAGCACGAGGAGCTCTTAGAACCCCAGTATGCAATGTCAACCATTGAGCACAAAGAACGTTACAGGTATATATGGGACACGTTACTTAACTTATTTTGCCGAGAGGAACCCCTGTCCACTCAGCTTTAATTTCGCGAAGGCACGAGTTTTTGGCCCCCGAGTTCCCAAGTTCAGACTAAAATTGACCTCAATAGGACAGTCGGATACTATCCATAGCATCTCCTACATCATTAGGGCTTCAACATAAAACGACGGACGCGTCGAGTGCCAAGCACACGCTCGTTCTATACCGCGGTATTGCTGTCTTATGCGTTGTACGACCACACTTATAAATTCACTCTCACATATATCAAGACGTTATCTTGTAGAAAACTTCTCGGTTATCCTGCGCTCAGAGCACCCAGCTTCAGATGCGGACGTTTCGGACTACAGTCTAGAGCCAACCTGCTCCCCACGGCACCCCGATAAAGTGACCTTAATTGACGCTTGAAGGATCTCTGCGATGACCTCGAATATGGCTCACGGATAACTCTACAATAGCTGCAGCGCGCGCAATCAGTGAACTCGAGCAAAACGTTGCTTGCTATTACCTGGTGCTACTGAGATTGTCGAGAGCGAGTTGTTTCCCCATTATTCCGCGTAATGACTATTTCAGCTCCACGCCTTATGTACGATTACTTAGTCGTTGATTCGGGGAATCGGCCAATTGGCATAATAGTTTTAAGACGAGGCGGCTGATTCTTACGGAAGGCGCTTAAAGGAAATTCTATAAGAAAAAGATGTTTTTAATTGCGACCTTCCCTCCAAGGCGCGGACTGATTAACCGAGGCTAGGATGTTGCTATAGCACTGTAGTTCAACAATGGAGCTTACCCCTTCGGCACATATCACCCTGCATCGAAAGAGGTCTAACATCCGATAGGTACTGACATACTTCTTCAGTTATCTGCGACTGTTTAGGATCTTGTAACTGCTCCTTGAACGCTACACTTACGTGTCAGCCGGTTGGCTCTGCAGCCTGTGAGTCAGCCTTCGGTGTCTGGCCTCGTAAACCCAGCAGACCACATGCAAGTCCATCCGCTTGCGACTGCGGTCCTAATCCGTCCAGATTGACCCTCGGTTCAGTAGCATCCTAGTTGGTACGGCGCTCCGTCGCGGCCCCTAGAGTTCCCCTGAACATGGGGCGTGGAGACCTTATTATAATAACATGCCGAGTTATATGTGTAGGGCGGCTATACCTACACCAGTCATCCCAAGCCTCACTTTGTGAACCCCACGCCCCACTGACGAGTGGAGCCCTTCAAAGAGTAGGAAGCGGAATACGTTCTTTCGTGCTATAGAATTGCCCATCGTCGCGCACCCAACCCCTAACTGATCTATACCATAGAAAGACCCTAAATAGTGGTTAAGGTCATTCGCACCCCGGGCCCACTCGTCCTGTCGTCTTAAAGTGTAGAATAAAACGCCTGAGACTCCATTGAGGCACTTTAATTTGTTCCAGTCATAAAGGAGCACAAAGCGTATACCTTTTATCCGCGCTTGGGTAATTGCAAACGCCACCGCTCGCCCCTTCTCGCCTGCGGTACCAGCCCAGACCCTTCATATGCAAAGTTGCCATGTTGTATGAGAAACGTGACCATGCCACGGCTCCTCCACCCGCGCTCGGTGTGCTTATCCGAAGAGGCTCCCCGGACTAACCGCAGCGTGCGAAGGAGCATATCAGTCCCGGACCAACGAACACTT
		</sequence>
    <sequence><taxon idref="Location_4_1_1|33.06899468591211"/>
			ATACATCCAGGGTGATCAGTCTTCTAACTAAAAAGTGCATTTTATGGGCAGCACAGAAGAAGAGTTTAAGTCACTTAAATACCGGTATACTGGCTTACAGCCCTCCCCCAGCCCGTTATAGGTGAAAGAAGATGGGCGGACCCCTAGTCCATGCTATATGAGCGAGAGTTCTTGCTTATCAAAAGACTGCGGCTCCTATGCCAGACTAGGAATTCTGGCAGGGAACGACATCCGGGGTCGCATTTAATACTGTTGGTAACCCTGATCCGGCTGGAAAAGCAGCCTCTCGAGTAGGCCACATCGGAGCATCGGTCCAACACAGAGAGCATATCCGGTATTGCACGTGAATTGGACATCACTGTGCCCTTGCGTGGCGAGCAACTTTGGTATTGGCTTGCGTCGTCGATGTGACGCACGGTCATTATTCGATGCGCCCCGGTAAAGCATCTCGAACTCGGGAAAGGTTGAACGTTCAAGGCTCATCAAATGCAATCAAAATAGCTATTAGGCGTGGAAAATGTTACGCGTTACTGAGTAGCAGTGGCACTGCTAGAATAAGATCACGAGGATGTTGACTATAGCGGGCCGGACGTTGCACTCGTCGTTTATCGTAGGCTTTTAACATGGGATAGTCAACTACCGGCCTGCCGAGTTAGGATCCTCAACCCCTCCTTAGACTAATACTGGGCTATAGTGGTGGTTAATGGAACGTTAGGCACTCATAAAACTGTAACATATCATCCGTCTCGCACACAACACTCACCACATAGCGGGCCTCCCCGCGCTCTAAGTGCGGCTTCGATACGCGAGGATTGGCGTTAGCACAACAACCAAGGTGGTGACTTAGGCAAAGAAACCGGACATGGACGATTGGTGAGAAAGGTGATGGCATCCTGATTCGTGACATCAAAGCTAACAACGGCGTCCCATCGCAACCCGCGCTGTTCGGCGGTGTGTGGTCTGGCTCCGAGTTGTCTAAGAGGACTGACTAGGACATTCTTAGAGCAGATCGGTGTATGTCCTTACAATCACATTTTCTATGCGGAGCCCGCCTGCGGCCACGCTGGTAGTACCATATGTCTAATTAGGCTAAAAATCGCGAAGCGCGCCGGTAACTCGCCTTTATACCCAAGAATTTGGACCCGATACTGATTTACTCAGCTCGTGATCGGAGGGAAGTCTTAATCATGGTAATACCTCGGGATTGAGTCATATTTGGAAAGCAGCCACGTATGCTTTAAGGGTTCGTGTCTACATCTGTCCTCTTAGACCACAGTTCTAGGATTGTTAAGCCAGTGAAATAGATAGTCGTTCGAGTGAAGTGCCCATCGTGTCGCCACAATCAGATATACCCCTGTCGAATGTCACGTAGCCAACCGCGGGACTAAAGGACATGTTCGACCCGAAGAGACACCGTGAATCGTATTCTATCCGGATCTTCAGGATCGTCCGACAACCTCCGCTGGTGTCCCTTTGATCTGCATAGTCAAAGATAATAATTGATGAGTGAGGACCATTCCGCAATGGTAACTGCGTACGTCTATTCACTTCAGTGGTAAGAAAAGCAAGCGCTGAGATACTAATAACTCGCATAACGCTGTAACCTTCCCTCCTGGGTTGGCGGCTAACGATGAGGCTTAAACTAGTGAGTGAAGGGTGTATCCTGCGGGCCCGTACCGACATGTCCTGATCGACGAACGGGTTCCCGCCACGCCTCGCCATTAGGCAACCGGATACTGCTGCATCGCTGTGTAGAAAGGAGAGTGTGAGAGAGCCAACTCGCGTTCTTCGACTGTATATCCCCTCCGAAGCTGTGGATCACCTACCAGTCCCCTGGGCGCCCCACGCGCAAGCAACCCCAAATCCGTAGAGAACACGAGTGATTGTACAGGGATAGGAATGGCTCGCACCCCGATGTATTAATCTCGCCTATGGGAGGGGGACTCTGCCGTGAATCGGGGCGATTGGTTCGTATCGTTGTCTTGTAATTGGGCTAAGTTTGGTCAGTCAAGAGCGTCCTGGGTGTGGGGGGTTACTTGGTAGTGCGAGTTTTTTGCAGCGGGAGGCTCCCAATGTAAGATCCCAACCCGACGTGGCGGTCTTCTTAGCATTATCGTAACCGATTATCGACTTGAACGGGGCTTGTACTTCTAGGCCTAGGTCTCCAGTTCATACCGTTAGCTGATCGCATACTTTCAGTCCTAGCTGCCGTCTAGTAATTTTATCGTATGTTACAGTCACGGTGTTCAGCGTGCGCCTCTTAGACATGATACTACATAGTCCGACTGGGTTGTAGTTGCCGACGAATTCCCGACCAATAGTTGGCCACATGTGGCCAGGCGCGTAAAGTGAAGACTTCGCCCGCGCCCTTTACGGGCACATTGGGCGCTTTGTCCTCACACAATGGTGCTAGCGCGGTCTCTTAATTATGATAGGCACTATAACGCGGGAGGACTATTGGCCACACCTTACTGCCTACTCGTATATGCCGCGTACCTAGAGTCTGATAGTATTTTTAGTCACTACATAGTTTCGCGACATTTTGTGAGCCAGATGTTGGATTTGGTCTTAGATTGATCCTTTGAGGACTGTTCTGAGCTGAACCGGTGCCTTACCTGTTGCGTAGGCGGCTGAGGTCCGCCATGACATATCGTTTTGCGTATATGTGGCCATCAGTCTTAAGTTAAATCTTGGTTATTAATGTACAGTGGCGACCATGATACACGAATATAATGAATGAGCACCCTCCATACCGATTAGCCTCCGTGCACAGACCTGGGTATACCGACAGAAAACCTGAGTTGAGAGTCATAGTATGCTCAAAGAACCATTTAATCAGATATTTAGACGGTTGTGGGTGTCAAGAGGCGGACAATCAACTGCTTTATTTAACGTATTGGGTCCAAGGGAGATGGTCAGCCAGTACATGTACATAGTTCTATGACCGTCTCAGGTATGTGTGGCGAATCTCTAAATTTCGACGACGTACTAGCACTAGTGTGGGTATGATTATCCACGGTCCCCTTAAAGTACGCCCAAATAGTGGCATTTCTGCTTGAACATACCGATCGCAGATCCTTGAGGGCTACTCCTGCCATGTTTGGGATGATGTGAACAACGGTAAGAACCGCCTGCAGCAATTTCGCCCCTCAGCTGCCGTGATGTCTAGTCCAGGGTTTAGGTAATCAGGCCGCTCCATACTGATTCAGTCGCGACTATTTAGGTCATTCTGTTGCCCTGGAACGGGCCAAGTCCCCGGTTCTGAACCTGTACTGTTGTAGTTTGCAGTGACTAGATACCCCGTAAGCCGGGTCGGGTCGATAATAAACGGACAAGAACCATTTAAAATGCACGGGGGGTTAGGGGCCTTCCCCGGGGATCCTTCCCTACCGGACCTCGGACGCCCTCCTGGTAATGGGCTGCCACTGGGCGAGACGCGATTATATCTGGCCGGCCTGTTGGTTGCTGTCCTGACGTGCTGTCTTATTTTCGGTTAGTAAGCGATACGAATTGGGTACTAGCGGCCTTAAAACACGCAATCACTAGGATGTTACATTAGCTTTCCTCTCGGCCAACTGAGCGCAAATTTGTGTCACCGGACGCGGGTGTTGTCTGGAGGATTGAAGTTTCCTTTTGGGGCAAACCAATCACTAGGCGGGAAATTAATCTGCAAATCCATAACCTCTATGCGTAACTATTAGACTAATTTAGATGGGCTCAGCATAAACCTAGTTTTCTCGTAAGAAGAACTCGCGACAAGACCCGGTGTCTCACGGCGACTTACGGAAACGGTTACGCGCAATTGGTTGTATCTAGGGTCCGCGAGGCATGGGAATACCACACAAAGGGTGTCCTTTCGGGTAGGTGTGTTGAGGTGGGCAAGTATCGGCTGTATCGATGTTAAAACTGAAACAGAAGTATTAGGCGGGGAAGACAAGAACCTAAAGATTATCAATATTGTCTCGGTTTAGCTAAAGCCTTGTTCAGGGACAAATAGAAGCTCGCCATCCCGGTATTACGTCTCAAGAGTTGACCTTACTAGGTACTGATCCGAGACCTCACGGATTCGTCCTGCTATAATGGAAATAGAACGCAGGATCGGACACACCCCCGGTGACTACCTAAGAGATTTCACCGCGGGGCGTGACTATGGAATTTGCGGTCCAAGCAGTTGTGAACAAGTCTACTCAGATAACGGTGTGTGCAGAAGCTCTTTCTGAGAGGTTCACCTAGGGGCGTCGCTGATGAATGTCGGGGCGATTGGGCCGAGTCAGACATTAGACATAGGGTTACCCACGGCGCTTACCCCCTGCGGGAGTCAGTCGTTAGACCAATCCAGCGTTCACATGCCAATGCTGAACGCTTCCTTAATGGACTTCTATTCTCGTGTTGACGCGCCCTCGATCGGATAAGCTAAAGGTGAGATCCGCTATATACCATACATCTTTAGACGGTTATAATTCGCTCTATGCCTCAAGGCCTAGGTATGTACTCTGTGGACTCCGTACTCTGATCTTCCCAGACCAGGTCGGCCGCCTAGTCGAGTTCGGCTCACTAAGACTAGTTGTCCGTATCGTACTGTTGCGACCATGGGAGTCAACGGTCTACCCCGTCTGGCGAACATATCGCAATCATCTGGATTTGTGTGGTCGGCCATCGTTCATGTCTTCTAAGATGGCGACACGTCTCTCATATGTGAAGAAGGGCTTAAGTGCCGGCGTGGCTTTTCTGTAGCATGGTACTGGCGCATGAACGACTTCAAAAACGATCGCCCCCCCCGGCTAAAACATCATCTGCTAGATGCGCTAGCACAGACGCGATTGCTAAATCGGTCTCTCTAGCTCGCAATCCAGTTGCCGATTCAGCTCTTGAGACCCGCCAGTGTCGGTCTTAGAAAGCCTGGATTATCGAAAGAATTCTCACCTACTAATACTTCCGTCTATATATGCCCAACCAGCTACCTTCTATGATTTCCTGATAGGTCCATGTAACTAACCATGCGTGCGCGTATGCACTCCATGTAATACAGTTTAGTAATGTAGGTTCATTCTAAGGCATTGGGACTAAATAGGCGCCGTCCAAAGTCGCAGTGAGTCTGGCACTTAATTCGTCGGTATGTCCTCACGTTGAGGCCTGGCTAAAGATATTGAAGGTGGGCCAAGTCTGGTTGTGAAAATTCGAGTGGCATCGTATAAACTGTGAAGACACAATGATGATGTGCCTAACTCATTCCCTCCTAGATTTCGTGCCCAGGGTGGGCAGGACAGAGCGCACGTCGATTCCTGCTGTCTAAGTATAAGAGCTCTATTGCATGATGCGACAGCCATATAAACCGATGCGCAACACGCACACAGCGTACTATTTTGTAACCGACAAACATAACCCGCTACTGGGCAGGACCGACTGTGGGATAATTTAAGGTCTCGTGCGCGTAGTCCAGATGTGACGCACGTGGAAATCATGTGCTCTTTAGTGCGAATGTATAATTGCTAATAAACAGCTGATTTGCCATTTTGTGCCGTGTTGTACTGAATACGGGGCCTTGTGTGCACTAATTCGCTTGTACTATGTTAGACTCCTTAGTGGACAATGGCTGGCCGACCGGAGGAAACTAAGTCGGGGCCGTCCAATCGGCTATCTCCCAGCACTGAGAGGCTTCGATCCCTACCAAATCGAGTCGGTGGTCCATCAACCTATGGGTTATATCAAGCAGTGGGTATCAACTCGACATCCGCACAGAGTCTTACCCATTTGTCTATCCCGGCGGATAGACGTGCTAATGGAGTTGGATGCTATGCCAGGCCGTGGGCCGGATTATCACGTAGTAGGTACAGACTTTATTACGTATCCGACATAAGCCAGGGACGCCTTCATAGGCGGATGTGAATTACAGGTTATACCTCGGTGTACAGCACCCTTTATTTGAACATCAGAGAGCGGGGTTCTGGTTAGACTGTACTACTAGGGCGCTCGACTCGTTTCGGCGGCATGGGACTAAAGCGTCCAGTCACGCGAAGTTGGGATGCGGCCGCTATAGATAGATTCTGCCTATAGTATCGACTGGGGCTAATCGTGCATTCTAAATAACGGATCGTCCGTGGTATCAGAGCTGCACCGTACCATCGGTCGTGTGCCGCGTCTCCTGTACGCCTCTGGACGTCACCTCCATAAGCGTGAGGTCTAGCGCTTCACTTCCCTAAGCTCTGAGGGGCCCCAATTGAAGTGCCGCCATCATCATGAGCGGTACCTCTCCTCTGGACCCTTCCACCGGAAACTTTAGCTACGTGAATGTCAAACGAATCGGAATGCACCGTAGACATCAATTGCCATTGTATGATGCTGTGAGTGCGACATGGCTCTGTCGGCCTATTTGGTGCGGGTTTTGCAAGCGGGAAAATAATTGCACTCGTATCGCGCCACATCGTCCTCCGAAGGTGATCTTAGAAGCCCGATCCTACTTGGTGGAGTCGGGGTTCTACATCGAAGTCGGTGTCAACAGAGGATCGACCGCTGATAGCGTGCCCTCGACTTACGGAATCACCTAGGTGTTAGCGCCTCCCGACCCAATACCATATAAGCTCGTTTACTGCTTTGTATCCTCTTTTGGTTCCTCTCCCAAGCGGTGCAAAGGGCTAATGCGAGGGGGAAGCCAGTGTCCGTACCAGACGACGTTTTAGACCCCAATTTTGTGAGATTTCTCGAATTAAGAATGGACGGAAATGATCCACGCTATGTTGGCAGCCGGACTCCATCCCAGCTAAACCAAACATCACCTCGAATGGTTGAAATACAGCTCACCTATCTGAGCTAGAGCTTTACCCGCTATGGGTATTATCCTAGGGACATGGCACCGTAATGCGTGGCCCTCACCGTGACCTAAGCCAAATCGTGTAAGGTTCTAGGGCTGCCGCAAAAGAGCGAGGTAACTCTCCTCAATATCGGGTTTACATAATCGCGACGCTAGACCTTCATGGTGATACGCCCTACCTAGGGTAGCTTTCCTCCAGTGTTAACCGCCAACTACCCTCCAGCGTCGCATCCTCCTGGGAAGCGGAAGCTTCAGATCCAGACGGGAATCCCATCATTTATCTGTCGGCTTGACTTTATCGTACCACAAAGGATACCCGATAGTATATGTCGCACGTATGCTGACAGCGCTCAACCTATAGACGAGTCATGGACTACGAAAAAAGCGGTGCGATCATCGGAGTGCGTCTGCTGAGGCGAGGTTGGAGGTAGATTCTCGCTAGCCAACTGAGCGCTTTACCTGTCCTCTAATATCGAGCCTCGATGCCCAGCTTGATGGCTGCGAACGTTAGCAAAACCCGACACCGTGAGATCTGTTATTATAGAGCGTACCGTGTGCCAGCTACGAGCCCGGTCGCATTTCAAGAGTTATGGACAAAGTCCCGTCGTTCGAGGGGTCGTACGAAATTCAAAGAAGGCTGGGACCCTATGCGAGCTGCATGGGTCTGTCGAGCCCATCGAAAGCCACAACTGCCAAATTTTGCATCCTGCACATAGTCCCATAAATCTCATCATCGGATTCAAACCCGGGTCCTTATGGTGTTTACTGGCCGGGACAAAAGAGTCGAGCTTAGATGAGATGAACCTGTCAGTGTATCTCCATTCAGACGTGATGGTTCATCTAGTGATCCAGAATTCACACTTACTAATTCATCCTGATCCGCTGTCCCCCGGAAGCCTGGCTCCAGTATCTTGGCGACGTTGACATCCGAGCCCTCTTTGACCAGGGATTTCGGGAACTCGGTAACCTCGTTACACTAGAAAACCGCCATACAATCTCCGGGCAGATCGGACGGTCGAGAAATTATCAGTATCGGCAATAACCGACTAATCATCCAAGGAGGAGATCACCCAAGGCCTCATCCGATGAGTCCGGATCAACTAGAGGAAGTGCCCGCATCAGGCGGCCTGGCACACTTTCCGAAGAGGCTCAGCCTGCGGAGACATGCTCCGGACCCCGTTGGCTCTATCAGTCTGATGTACGGATGTTATGAAAGCTGTAACTTGCTGTCACACTAAACTGCGGCTTCGACCGCTAAGAGGCCAAGACGTTACCACAGCTTTGTCCTTCCGGAATGGTCAATCGCGGGCTACGTTCATGAGTCCAGCGTTCGGCGTCTGACACATTCGTTCCACATGGTTCGGAGCCAAAATACAGCTAGTTTCTCCGTCTAACTAGGTTAATAGTTGTGCATATTCGTAACGTCAATTACGAGCTCAACATCTATCTCACTTTCTCTGCGAGATCTTTACGCAAGACGCCCGTCGGTCTGAATCCCCGAATCCTACATCTACAGTTGCACCTCGCAGATGGATACGGCATTATCAGACTAAGAGTCGTAGGTCTACCGACACTTGTGTCTGACATCAGCACAAGTCTCTATTGAATCTTTGATAACGTGTCGGAGAACTTTGCAGTTGTGTGATATGATAACAATGTCAAAAGGTCGAGAAATCGAAAAAGTTATCGCCTGCACATGCATACAGAAGTCTCAGTGAGGCCTCATTCCTAACCCAGGGAGAACTTGGGCTGCGTGGCTGAACGTACCCGCCAGTGAATCGCTGTAAATGTAATGAAATCTTGATATAACATCTCCAATCTCATAGGGTACAGCAAGTAGGTTCTGGTCCACTCTCTCCGGAATAACCGGTAGGGCTTACATCAAATGCGTTACCTGCAGGTGGGGTGTGACGGAGCCACTCGGATTTTGACGGTATTAGTATACAAGACGCAGAAGGCCTAGCCTATACTTGACGAACAGCATTTACCAAGGTGGCCAAATAGGGAAACTCCGGACACATGACCCTAGGACGTTCCATTGGAGTAGGGCGAAGCAGGTAAGACCGCCTAACGTGTATTACGCTTTTTGTGGGTCTTGCGATCGAGGAGGGTTCCCAGTACTTGAACACTCGACGGGTACTAAACATCCAGGCTTTTGGTTCAATAATATTCGCCGTATCCCGCTTGAGCGCGACGACGCTCTTGCCGAAGGCGCCTTGAATCAACCCTGCCGTTACGAACTGGCTGCAAAAATTAGCAGCAGATGTTTCAATATAACAGCCAAAGCCGGAGCGCTCTCATTCAATGGACATAAATCATTGCACGTCAGGAGGGAATGCGGGTCAGACGATTCACAATACGGCCGGTGAGGGTAATGTCAAACCACCTGTTGCCCCCTGATATATCTCTTGGGTAACGAAAGTAGAACCATATGCACGCACCGGTGCGTAAAAACATTTGCGCCAACGCAATTCCAGCGGGATCGTAGCCCAGACCGGGACCGACAGGCTCCATCGTGGTTACCAGATAGGCTAGGTTTGCTCACAGGAGACCCACCACGCACACCCCAAGATACGTCCATTGCTTACAAGAATCTTCGACAAAATCTTCAGTAAATACCTTCCCATTTCAGAAATTTAATAGGGGAAGATGTCCGCTCAAGATACGAGCAAAGCCTACTTAAATAGTAATCGATAGTCTATACGAACCACACGATACTGCCTTAGCAGTTAACATCGGCGTGCACCGGATCCTCCGGGAACGGAAAATCCTATGGACGTCAGTCCAGAGGATTACTACGAGTACAATTCGTTTAAAGGAAACGCCTGGTATCGCAGATTCTTTTCGACTACTACCAGAAGGCTCATCTAAGGCCTGTTCGCGAACCTTGGCTAATATCGCAGTTCCAAGCAACACGAGAATACAAATATACACCCAGGCGATGGAATCTCCTCTCGCTTGCCACAAGTAGTTCCAATACGGGGACTTTTCACACCAAAGGCGAATGCCAAGTGTTCCTACGTGGTCAGTACAAGAGGGACTGTGGTATAAGCTTTCGATGTGTGGTAGCAGGAGTACAGGAATGCACGGTAGTCACGTCCTGATTCTGGGCGATAGGGGACGTTACATTCTATAAAGATGTAAGACGACCTTTCCAAGCTGACGAAACGGCATCTAAGTCACCTGCTCTACTGTAAAGAGTCCAGATGTCTCTCGGTGCAACGTCAAGGCCCGGCTCCCCAGCTGGTAGACCTAAGTGGAGTGCGGATTCACGCAGGCCTCGCATGCTTCTCTCTCATGAACAGTCCAGATTGTAGGAGAGTCACAGTCCTGCGACTGGGCTGTCCATCAACTTCCGCAATTCAACCCGAAAATCGGTCCAATAGGTGCACTGAGCCTTACTGGAAAGGACACAGAGGAAGTACCTTTAGTCGTAAAACTTTTCGAGCATCCAAGCCCAATACTGTGAGTCCAGGCTCCTCGGGCGGTGTTATAGGGACGAAACAATACGCTGAAGGAGTCACAGGCTTCTGATAAATGCTTGACTCTGACTCTGCTGTCAATTTAAACCCCTTTTTTCATTGTCATGAGTGAAATCGTCCCGGTCGATCAGGGCAGCCGCTTGAGCGATCCCAGCAGACTCGGCGAAGAAATTTGCCACCAGGGTCAGGTCGCTGCCGGCATACCCTAAGTACTCAAAAATTAAGTATTACATACGTTCCGAAGATTGAACTTGTCTTTCTTAAACGTGCTCTGAGCCGAGTATGAATCTGAGATTTTACTCAACCCATTACCTAATCTCTGAATGTATGTCAGAAATGTCGCCGTCGGCTAATAGTTAAGTACAAGTCAGCCTGTGCGAGCCTGCGGTAGACGCTTAAACTAAGTCAGGCGAAGGCTTGTTTTGCCAGGGGATATACGACATATTAGGACCGCTGATCTCCCGAATGATATCCCGGGGTCGTTGCAGACCATTAACCCGGCAACGTGGTTGCGGCCCTACGACTTGGTCGCCTGTGCTGAAACTTGGGGCCCAGAGCGGCATCCCTCCGGGAGGGAATCCCGAGCTCTATTACGTTCTACCCGGTCGCTTGCTCTGTGCTACCTTCGAAGGCGAGAGGAGTCAAGCAGTGTTGTCGCGAGTTTCCCTATACCGAAGAAAGATATATCGTACACTTTGTCCTTCGATGTCCGGGTAAGTCAGTTCGGTTGCACTTAGATCTACCACGTACAGTTAGACAGCAACGACTAAATTAAAAAGCTGCGGCTTGCTTGATGCTCAAGAAGGACAAAAACTAGCTGCCTCGAAGTCGTCACGAGTTAAGAGGTCCGATTAATCTATATGGGAGAAACCGGCGTAACTTTGGAGACAAGGGGCCGGTCGGTCCACGGTGCTTTTGATGTGTTACGCTGCATAATTACATCCAGATCTGACACACAATCAATTATGTCCGGGGATAAGCCCCCGATAAGTACGTAGGTTCTACGGTTAAACACTAACAACCTGGACCCCTTGGCTCGGATTAGCAAGGGTCGCTGCCATTCCTCACTCTAACTTACTGACAGCGAGGAGTCCCACTCGGCCTCAGATAGTTCTTGACCCATGGCAGTTCGTACTTACGCAGTCGCCATGAATACAGTGTAACCATAGACGTGACGTAACCACCCTGTATTGGTGCGCGATACCGCACACAATAACTCTCTTATTATCCGCAACATGTATGCTATCCGGCTCACCAAGTCAGTATTAGTTCACCGAAGCCGTATTTACAATACTTCTTCAGTCCAGCCTTCTCGGACCTAGGGCCCCTAGGTCACCTCTTTTGAACCGCACGACCTTCAGCATACGAGGAGAAAGGGCGCGGGCGCACGTACGCCAGAGAGCCATGGTGTTTACGAACAACCACACCAATGCGGCAAACAGGTTCTCTAACGAAGAGAACCAAGAATAAGAGTTGGCGCGGACGCTATGAGCCGTCGTCAAGGTCCTCTCAGGCATTTTAAGCACCTCGATATACAAGCACATGCGTTTCCGTGTTTACATCCGGGACTATAGGCCTCACTCGCCGCGCGTTTACGTCTAGGTTCGATGCATCTTAACCTGGTTACCATGTTTAGCTGTATTCACCCGGGCAGGTCTGAACGACCGGGAAGAACACGTCAGCTGGAGTTCCCGGAGAATATCGTCACTAAAGAAAGCAAAGTGTCAGAGTCTTGTATTCAAGTTCTGAATTATACGCTGGGTTCTGTACTAATCCGGATTTCGAACACGGAAGTTGGAGAAAGCGCTAAATACACCCGACACATTCAACTGACAAGAACCCTTACAGCCTATAGGACGCTGCGCAAGCTTACTTGAAAGAAGTCTTACGCCCTTAACCCCTAATTGAAGCATGCTCAGACGGCCGGGGTCTTATCCTTCCAATTGCCAAGCTAGCTTGTGACGTGCCGAGCACGAGGAGCTCTTAGAACCCCAGTATGCAATGTCAACCATTGAGCACAAAGAACGTTACAGGTATATATGGGACACGTTACTTAACTTATTTTGCCGAGAGGAACCCCTGTCCACTCAGCTTTAATTTCGCGAAGGCACGAGTTTTTGGCCCCCGAGTTCCCAAGTTCAGACTAAAATTGACCTCAATAGGACAGTCGGATACTATCCATAGCATCTCCTACATCATTAGGGTTTCAACATAAAACGTCGGACGCGTCGAGTGCCAAGCACACGCTCGTTCTATACCGCGGTATTGCTGTCTTATGCGTTGTACGACCACACTTATAAATTCACTCTCACATATATCAAGACGTTATCTTGTAGAAAACTTCTCGGTTATCCTGCGCTCAGAGCACCCAGCTTCAGATGCGGACGTTTCGGACTACAGTCTAGAGCCAACCTGCTCCCCACGGCACCCCGATAAAGTGACCTTAATTGACGCTTGAAGGATCTCTGCGATGACCTCGAATATGGCTCATGGATAACTCTACAATAGCTGCAGCGCGCGCAATCAGTGTACTCGAACAAAACGTTGCTTGCTATTACCTGGTGCTACTGAGATTGTCGAGAGCGAGTTGTTTCCCCATTATTCCGCGTAATGACTATTTCAGCTCCACGCCTTATGTACGATTACTTAGTCGTTGATTCGGGGAATCGGCCAATTGGCATAATAGTTTTAAGACGAGGCGGCTGATTCTTACGGAAGGCGCTTAAAGGAAATTCTATAAGAAAAAGATGTTTTTAATTACGACCTTCCCTCAAAGGCGCGGACTGATTAACCGAGGCTAGGATGTTGCTATAGCACTATAGTTCAACAATGGAGCTTACCCCTTCGGCACATATCACCCTGCATCGAAAGAGGTCTAACATCCGATAGGTACTGACATACTTCTTCAGTTATCTGCGACTATTTAGGATCTTGTAACTGCTCCTTGAACGCTACACTTACGTGTCAGCCGGTTGGCTCTGCAGCCTGTGAGTCAGCCTTCGGTGTCTGGCCTCGTAAACCCAGCAGACCCCATGCAAGACCATCCGCTTGCGACTGCGGTCCTAATCCGTCCAGATTGACCCTCAGTTCAGTAGCGTCCTAGTTGGTACGGCGCTCCGTCGCGGCCCCTAGAGTTCCCCTGAACATGGGGCGTGGAGACCTTATTATAATAACATGCCGAGTTATATGTGTAGGGCGGCTATACCTACACCAGTCATCCCAAGCCTCACTTTGTGAACCCCACGCCCCACTGCCGAGTGGAGCCCTTCAAAGAGTAGGAAGCGGAATACGTTCTTTCGTGCTATAGAATTGCCCATCGTCGCGCACCCAACCCCTAACTGATCTATACCATAGAAAGGCCCTAAATAGTGGTTAAGGTCATTCGCACCCCGGGCCCACTCGTCCTGTCGTCTTAAAGTGTAGAATAAAACGCCTGAGACTCCATTGAGGCACTTTAATCTGTTCCAGTCATAAAGGAGCACAAAGCGTATACCTTTTATCCGCGCTTGGGTAATTGCAAACGCCACCGCTCGCCCCTTCTCGCCTGCGGTACCAGCCCAGACCCTTCATATGCAAAGTTGCCATGTTGTATGGGAAACGTGACCATGCCACGGCTCCTCCACCCGCGCTCGGTGTGCTTATCCGAAGAGGCTCCCCGGACTAACCGCAGCGTGCGAAGGAGCATATCAGTCCCGGACCAACGAACACTT
		</sequence>
    <sequence><taxon idref="Location_2_1_1|38.93927948600681"/>
			ATACATCCAGGGTGATCAGTCTTCTAACTAAAAAGTGCACTTTATGGGCAGCACAGAAGAAGAGTTTAAGTCACTTAAATACCGGTATACTGGCTTACAGCCCTCCCCCAGCCCGTTATAGGTGAAAGAAGATGGGCGGACCCCTAGTCCATGCTATATGAGCGAGAGTTCTTGCTTATCAAAAGACTGCGGCTCCTATACCAGACTAGGAATTCTGGCAGGGAACGACATCCGGGGTCGCATTTAATACTGTTGGTAACCCTGATCCGGCTGGAAAAGCAGCCTCTCGAGTAGGCCACATCGGAGCATCGGTCCAACACAGTGAGCATATCCGGTATTGCACGTGAATTGGACATCACTGTGCCCTTGCGTGGCGAGCAACTTTGGTATTGGCTTGCGTCGTCGATGTGACGCACGGTCATTATTCGATGCGCCCCGGTAAAGCATCTCGAACTCGGGAAAGGTTGAACGTTCAAGGCTCATCAAATGCAATCAAAATAGCTATTAGGCGTGGTAAATGTTACCCGTTACTGTGTAGCAGTGGCACTGCTAGAATAAGATCACGAAGATGTTGACTATAGCGGGCCGGACGTTGCACTCGTCGTTTATCGTAGGCTTTTAACATGGGATAGTCAACTACCGGCCTGCCGAGTTAGGATCCTCAACCCCTCCTTAGACTAATACTGGGCTATACTGGTGGTTAATGGAACGTTAGGCACTCATAAAACTGTAACATATCATCCGTCTCGCACACAACACTCACCACATAGCGGGCCTCCCCGCGCTCTAAGTGCGGCTTCGATACGCGAGGATAGGCGTTAGCACAACAACCAAGGTGGTGACATAGGCAAAGAAACCGGACATGGACGATTGGTGAGAAAGGTGATGGCATCCTGATTCGTGACATCAAAGCTAACAACGGCGTCCCATCGCAACCCGCGCTGTTCGGCGGTGTGTGGTCTGGCTCCGAGTTGTCTAAGAGGACTGACTAGGACATTCTTAGAGCAGATCGGTGTATGTCCTTACAATCACATTTTCTATGCGGAGCCCGCCTGCGGCCACGCTGGTAGTACCATATGTCTAATTAGGCTAAAAATCGCGAAGCGCGCCGGTAACTCGCCTTTATACCCAAGAATTTGGACCCGATACTGATTTACTCAGCTCGTGATCGGAGGGAAGTCTTAATCATGGTAATACCTCGGGATTGAATCATATTTGGAAAGCAGCCACGTATGCTTTGAGGGTTCGTGTCTACATCTGTCCTCTTAGACCACAGTTCTAGGATTGTTAAGCCAGTGAAATAGATAGTCGTTCGAGTGAAGTGCCCATCGTGTCGCCACAATCAGATATACCCCTGTCGAATGTCACGTAGCCAACCGCGGGACTAAAGGACATGTTCGACCCGAAGAGACACCGTGAATCGTATCCTATCCGGATCTTCAGGATCGTCCGACAACCTCCGCTGGTGTCCCTTTGATCTGCATAGTCAAAGATAATAATTGATGAGTGGGGACCATTCCCCAATGGTAACTGCGTACGTCTATTCACGTCAGTGGTAAGAAAAGCAAGCGCTGAGATACTAATAACTCGCATAACGCTGTAACTTTCCCTCCTGGGTTGGCGGTTAACGATGAGGCTTAAACTAGTGAGTGAAGGGTGTATCCTGCGGGCCCGTACCGACATGTCCTGATCGACGAACGGGTTCCCGCCACGCCTCGCCATTAGGCAACCGGATACTGCTGCATCGCTGTGTAGAAAGGAGAGTGTGAGAGAGCCAACTCGCGTTCCTCGACTGTATATCCCCTCCGAAGCTGTGGATCACCTACCAGTCCCCTGGGCGCCCCACGCGCAAGCAACCCCAAATCCGTAGAGAACACGCGTGATTGTACAGGGATAGGAATGGCTCGCACCCCGATGTATTAATCTTCCCTATGGGAGGGGGACTCTGCCGTGAATCGGGGCGATTGGTTCGTATCGTTGTCTTGTAATTGGGCTAAGTTTGGTCAGTCAAGAGCGTCCTGGGTGTGGGGGGTTACTTGGTAGTGCGAGTTTTTTGCAGCGGGAGGCTCCCAATGTAAGATCCCAACCCGACGTGGCGGTCTTCTTAGCATTATCGTAACCGATTATCGACTTGAACGGGGCTTGTACTTCTAGGCCTAGGTCTCCAGTTCATACCGTTAGCTGATCGCATACTTTCAGTCCTAGCTGCCGTCTAGTAATTTTATCGTATGTTACAGTCACGGTGTTCAGCGTGCGCCTCTTAGACATGATACTACATAGTCCGACTGGGTTGTAGTTGCCGACGAATTCCCGACCAATAGTTGGCCACATGTGGCTAGGCGCGTAAAGTGAAGACTTCGCCCGCGCCCTTTACGGGCACATTGGGCGGTTTGTCCTCACACAATGGTGCTAGCGCGGTCTCTTAATTATGATAGGCACTATAACGCGGGAGGACTATTGGCCACACCTTACTGCCTACTCGTATATGCCGCGTACCTAGAGTCTGATAGTATTTTCAGTCACTACATAGTTTCGCGACATTTTGTGAGCCAGATGTTGGATTTGGTCGTAGATTGATCCTTTGAGGACTGTTCTGAGCTGAACCGGTGCCTTACCTGTTGCGTAGGCGGCTGAGGTCCGCCATGACATATCGTTTTGCGTATATGTGGCCATCAGTCTTAAGTTAAATCTTGGTTATTAATGTACAGTGGCGACCATGATACACGAATATAATGAATGAGCACCCTCCATACCGATTAGCGTCCGTGCACAGACCTGGGTATACCGACAGAAAACCTGAGTTGAGAGTCATAGTATGCTCAAAGAACCATTTAATCAGATATTTAGACGGTTGTGTGTGTTAAGAGGCGGACAATCAACTGCTTTATTTAACGTATTGGGTCCAAGGGATATGGTCAGCCAGTACATGTACATAGTTCTATGACCGTCTCAGGTATGTGTGGCGAATCTCTAAGTTTCGACGACGTACTAGCACTAGTGTGGGTATGATTATCCACGGTCCCCTTAAAGTACGCCCAAATAGTGGCATTTCTGCCTGAACATACCGATCGCAGATCCTTGAGGGCTACTCCTGCCATGTTTGGGATGATGTGAACAACGGTAAGAACAGCCTGCAGCAATTTCGCCCCTCAGCTGCCGTGATGTCTAGTCCAGGGTTTAGGTAATCAGGCCGCTCCATACTGATTCAGTCGCGACTATTTAGGTCATTCTGTTGCCCTGGAACGGGCCAAGTCCCCGGTTCTGAACCTGTACTGTTGTAGTTTGCAGTGACTAGATACCCCGTAAGCCGGGTCGGGTCGATAATAAACGGACAAGAACCATTTAAAATGCACGGGGGGTTAGGGGCCTTCCCCGGGGATCCTTCCCTACCGGACCTCGGACGCCCTCCTGGTAATGGGCTGCCACTGGGCGAGACGCGATTATATCTGGCCGGCCTGTTGGCTGCTGTCCTGACGTGCCGTCTTATTTTCGGTTAGTAAGCGATACGAATTGGGTACTAGCGGCCTTAAAACACGCAATCACTAGGATGTTACATTAGCTTTCCTCTCGGCCAACTGATCGCAAATTTGTGTCACCGGACGCGGGTGTTGTCTGGAGGATTGAAGTTTCCATTTGGGGCAGACCAATCACTAGGCGGGAAATTAATCTGCAAATCCATAACCTCTATGCGTAACTATTAGACTAATTTAGATGGGCTCAGCATAAACCTAGTTTTCTCGTAAGAAGAACTCGCGACAAGACCCGGTGTCTCACGGCGACTTACGGAAACGGTTACGCGCAATTGGTTGTATCTAGGGTCCGCGAGGCATGGGAATACCACACAAAGGGTGTCCTTTCGGGTAGGTGTGTTGAGGTGGGCAAGTATCGGCTGTATCGATGTTAAAACTGAAACAGAAGTATTAGGCGGGGAAGCCAAGAACCTAAAGATTATCAATATTGCCTCGGTTTAGCTAAAGCTTTGTTCAGGGACAAATAGAAGCTCGCCATCCCGGTATTACGTCTCAAGAGTTGACCTTACTAGGTACTGATCCGAGACCTCACGGATTCGTCCTGCTATAATGGAAATAGAACGCAGGATCGGACACACCCCCGGTGACTACCTAAGAGATTTCACCGCGGGGCGTGACTATGGAATTTGCGGTCCAAGCAGTTGTGAACAAGTCTACTCAGATAACGGTGTGTGCAGAAGCTCTTTCTGAGAGGTTCACCTAGGGGCGTCGCTGATGAATGTCGGGACGATTGGGCCGAGTCAGACATTAGACATAGGGTTACCCACGGCGCTTACCCCCTGCGGGAGTCAGTCGTTAGACCAATCCAGCGTTCACATGCCAATGCTGAACGCGTCCTTAATGGACATCTATTCTCGTGTTGACGCGCCCTCGATCGGATAAGCTAAAGGTGAGATCCGCTATATACCATACATCTTTAGACGGTTATAATTCGCTCTATGCCTCAAGGCCTAGGTATGTACTCTGTGGACTCCGTACTCTGATCTTCCCAGACCAGGTCGGCCGCCTAGTCGAGTTCGGCTCACTAAGACTAGTTGTCCGTATCGTACTGTTGCGACCATGGGAGTCAACGGTCTACACCGTCTGGCGAACATATCGCAATCATCTGGATTTGTGTGGTCGGCCATCGTTCATGTCTTCTAAGATGGCGACGCGTCTCTCATATGTGAAGAAGGGCTTAAGTGCCGGTGTGGCTTTTCTGTAGCATGGTACTGGCGCATGAACGACTTCAAAAACGATCGCCCCCCCCGGCTAAAACATCATCTGCTAGATGCGCTAGCACAGACGCGATTGCTAAATCGGTCTCTCTAGCTCGCAATCCAGTTGCCGATTCAGCTCTTGAGACCCGCCAGTGTCGGTCTTAGAGAGCCTGGATTATCGAAAGAATTCTCACCTACTAATACTTCCGTCTATATATGCCCAACCAGCTACCTTCTATGATTTCCTGATAGGTCCATGTAACTAACCATGCGTGCGCGTATGCACTCCATGTAATACAGTTTAGTAATGTAGGTTCATTCTAAGGCATTGGGACTAAATAGGCGCCGTCCAAAGTCGCAGTGAGTCTGGCACTTAATTCGTCGGTATGTCCTCACGTTGAGGCCTGGCTAAAGATATTGAAGGTGGGCCAAGTCTGGTTGTGAAAATTCGAGTGGCATCGTATAAACTGTGAAGACACAATGATGATGTGCCTAACTCATTCCCTCCTAGATTTCGTGCCCAGGGTGGGCAGGACAGAGCGCACGTCGATTCCTGCTGTCTAAGTATAAGAGCTCTATTGCATGATGCGACAGCCATATAAACCGATGCGCAACACGCACACAGCGTACTATTTTGTAACCGACAAACATAACCCGCTACTGGGCAGGACCGACTGTGGGATAATTTAAGGTCTCGTGCGCGTAGTCCAGATGTGACGCACGTGGAAATCATGTGCTCTTTAGTGCGAATGTATAATTGCTAATAAACAGCTGATTTGCCATTTTGTGCCGTGTTGTACTGAATACGGGGCCTTGTGTGCACTAATTCGCTTGTACTATGTTAGACTCCTTTGTGGACAATGGCTGGCCGACCGGAGGAAACTAAGTCGGGGCCGTCCAATCGGCTATCTCCCAGCACTGAGAGGCTTCGATACCTACCAAATCGAGTCGGTGGTCCATCAACCTATGGGTTATATCAAGCAGTGGGTATCAACTCGACATCCGCACAGAGTCTTACCCATTTGTCTATCCCGGCGGATAGACGTGCTAATGGAGTTGGATGCTATGCCAGGCCGTGGGCCGGATTATCACGTAGTAGGTACAGACTTTATTACGTATCCGACATAAGCCAGGGACGCCTTCATAGGCGGATGTGAATTACAGGTTATACCTCGGTGTACAGCACCCTTTATTTGAACATCAAAGAGCGGGTTTCTGGTTAGACTGTACTACTAGGGCGCTCAACTCGTTTCGGCGGCATGGGACTAAAGCGTCCAGTCACGCGAAGTTGGGATGCGGCGGCTATAGATCGATTCTGCCTATAGTATCGACTGGGGCTAATCGTGCATTCTAAATAACGGATCGTCCGTGGTATCGGAGCTGCACCGTACCAACGGTCGTGTGCCGCGTCTCCTGTACGCCTCTGGACGTCACCTCCATAAGCGTGAGGTCTAGCGCTTCACTTCCCTAAGCTCTGAGGGGCCCCAATTGAAGTGCCGCCATCATCATGAGCGGTACCTCTCCTCTGGACCCTTCCACCGGAAACTTTAGCTGCGTGAATGTCAAACGAATCGGAATGCACCGGAGACATCAATTGCCATTGTATGATGCTGTGAGCGCGACATGGCTCTGTCGGCCTATTTGGTGCGGGTTTTGCAAGCGGGAAAATAATTGCACTCGTATCGCGCCACAGCGTCCTCCGAAGGTGATCTTAGAAGCCCGATCCTACTTGGTGGGGTCGGGGTTCTACATCGGAGTCGGTGTCAACAGAGGATCGACCGCTGATAGCGTGCCCTCGACTTACGGAATCACCTAGGTGTTAGCGCCTCCCGACCCAATACCATATAAGCTCGTTTACTGCTTTGTATCCTCTTTTGGTTCCTCTCCCAAGCGGTGCAAAGGGCTAATGCGAGGGGGAAGCCAGTGTCCGTACCAGACGACGTTTTTGACCCCAATTTTGTGAGATTTCTCGAATTAAGAATGGACGGAAATGATCCACGCTATGTTGGCAGCCGGACTCCATCCCAGCTAAACCAAACATCACCTCGAATGGTTGAAATACAGCTCACCTATCTGAGCTAGAGCTTTACCCGCTATGGGTATTATCCTAGGGACATGGCACCGTAATGCGTGGCCCTCACCGTGACCTAAGCCAAATCGTGTAAGGTTCTAGGGCTGCCGCAAAAGAGCGAGGTAACTCTCCTCAATATCGGGTTTACATAATCGCGACGCTAGACCTTCATGGTGATACGCCCTACCTAGGGTAGCTTTCCTCCAGTGTTAACCGCCTACTACCCTCCAGCGTCGCATCCTCCTGGGAAGCGGAAGCTTCAGATCCAGACGGGAATCCCTTCATTTATCTGTCGACTTGACGTTATCGTACCACAAAGGATACCAGATAGTATATGTCGCACGTATGCTGACAGCGCTGAACCTATAGACGAGTCATGGACTACGAAAAAAGCGGTGCGATTATCGGAGTGCGTCTGCTGAGGCGAGGTTGGAGGTAGATTCTCGCTAGCCAACTGAGCGCTTTACCTGTCCTCTAATATCGAGCCTCGATGCCCAGCTTGATGGCTGCGAACGTTAGCAAAACCCGACACCGTGAGATCTGTTATTATAGAGCGTACCGTGTGCCAGCTACGAGCCCGGTCGCATTTCAAGAGTTATGGACAAAGTCCCGTCGTTCGAGGGGTCGTACGAAATTCAAAGAAGGCTGGGACCCTATGCGAGCTGCATGGGTCTGTCGAGCCCATCGAAAGCCACAACTGCCAAATTTTGCATCCTGCACATAGTCCCATAAATCTCATCATCGGATTCAAACCCGGGTCCTTATGGTGTTTAATGGCCGGGACAAAAGAGTCGAGCTTAGATGAGATGAACCTGTCAGTGTATCTCCATTCAGACGTGATGGTTCATCTAGTGATCCAGAATTCACACTTACTAATTCATCCTGATCCGCTGTCCCCCGGAAGCCTGGCTCCAGTATCTTGGCGACGTTGACACCCGAGCCCTCTTTGACCAGGGATTTCGGGAACTCGGTAACCTCGTTACACTAGAAAACCGCCATACAATCTCCGGGCAGATCGGACGGTCGAGAAATTATCAGTATCGGCAATAACCGACTAATCATCCAAGGAGGAGATCACCCAGGGCCTCATCCGATGAGTCCGGATCAACTAGAGGAAGTGCCCGCATCAGGCGGCCTGGCACTCTTTCCGAAGAGGCTCAGCCTACGGAGACATGCTCCGGACCCCGTTGGCTCTATCAGTCTGATGTACGGATGTTATGAAAGCTGTAACTTGCTGTCACACTAAACTGCGGCTTCGACCGCTAAGATGCCAAGACGTTACCACAGCTTTGTCCTTCCGGAATGGTCAATCGCGGGCTAGGTTCATGAGTCCAGCGTTCGGCGTCTGACACATTCGTTCCACATGGTTCGGAGCCAAAATACAGCAAGTTTCTCCGTCTAACTAGGTTAATAGTTGTGCATATTCGTAACGTCAATTGCGAGCACAACATCTATCCCACTTTCTCTGCGAGATCTTTAAGCAAGACGCCCGTCGGTCTGAATCCCCGAATCCTACATCTACAGTTGCACCTCGCAGATGGATACGGCATTATCAGACTAAGAGTCGTAGGTCTACCGACACTTGTGTCTGACATCAGCACAAGTCTCTATTGAATCTTTGATAACGTGTCGGAGAACTTTGCAGTTGTGTGATATGATAACAATGTCAAAAGGTCGAGAAATCGAAAAAGTTACCGCCTGCACATGCATACAGAAGTCTCAGTGAAGCCTCATTCCTAACCCAGGGAGAACTTGGGCTGCGTGGCTGAACGTACCCGCCAGTGAATCGCTGTAAATGTAATGAAATCTTGATATAACATCTCCAATCTCAAAGGGTACAGCAAGTAGGTTCTGGTCCGCTCTCTCCGGAATAACCGGTAGGGCTTACATCAAATGCGTTACCTGCAGGTGGGGTGTGACGGAGCCACTCGGATTTTGACGGTATTAGTATACAAGACGCAGAAGGCATAGCCTATACTTGACGAACAGCATTTACTAAGGTGGCCAAATAGGGAAACTCCGGACACATGACCCTAGGACGTTCCATTGGAGTAGGGCGAAGCAGGTAAGACCGCCCAACGTGTATTACGCTTTTTGTGGGCCTTGCGATCGAGGAGGGTTCCCAGTACTTGAACACTCGACGGGTACTAAACATCTAGGCTTTTGGTTCAATAATATTCGCCGTATCCCGCTTGAGCGCGACGACGCTCTTGCCGAAGGCGCCTTGAATCAACCCTGCCGTTACGAACTGGCTGCAAAAATTAGCAGTAGATGTTTCAATATAACAGCCAAAACCGGAGCGCTCTCATTCAATGGACATAAATCATTGCACGTCAGGAGGGAATGCGGGTCAGACGATTCACAATACGGCCGGTTAGGGTAATGTCAAACCACCTGTTGCCCCCTGATATATCTCTTGGGTAACGAAAGTAGAACCATATGCACGCACCGGTGCGTAAAAACATTTGCGCCAACGCAATTCCAGCGGGATCGTAGCCCAGACCGGGACCGACAGGCTCCATCGTGGTTACCAGATAGGCTAGGTTTGCTCACAGGAGACCCACTACGCACACCCCAAGATACGTCCATTGCTTACAAGAATCTTCGACAAAATCTTCAGTAAATACCTTCCCATTTCAGAAATTTAATAGGGGAAGATGTCCCCTCAAGATACGAGCAAAGCCTACTTAAACAGTAATCGATAGTCTATACGAACCACACGATACTGCCTTAGCAGTTAACATCGGCGTGCACCGGATCCTCCGGGTACGGAAAATCCTATGGACGTCAGTCCCGAGGATTACTACGAGTACAATTCGTTTAAAGGAAACGCCTGGTATCGCAGATTCTTTTCGACTACTACCAGAAGGCTCATCTAAGGCCTGTTCGCGAACCTTGGCTAATATCGCAGTTCCAAGCAACACGAGAATACAAATATACACCCAGGCGATGGAATCTCCTCTCGCTTGCCACAAGTAGTTCGAATACGGGGACTTTTCACACCAAAGGCGAATGCCAAGTGTTCCTACGTGGTCAGTACAAGAGGGACTGTGGTATAAGCTTTCGAAGTGTGGTAGCAGGAGTACAGGAATGCACGGTAGTCACGTCCTGATTCTGGGCGATAGGGGACGTTACATTCTATAAAGATGTAAGACGACCTTTCCAAGCTGACGAAACGGCATCTAGGTCACCTGCTCTACTGTAAAGAGTCCAGATGTCTCTCGGTGCAACGTCAAGGCCCGGTTCCCCAGCTGGTAGACCTAAGTGTAGTGCGGATTCACGCAGGCCTCGCATGCTTCTCTCTCATGAACAGTCCAGATTGTATGAGAGTCACAGTCCTGCGACTGCGCTGTCCATCAACTTCCGCAATTCAACCCGAAAATCGGTCCAATAGGTGCACTGAGCCTTACTGGAAAGGACACAGAGGAAGTACCTTTAGTCGTAAAACTTTTCGAGCATCCAAGCCCAATACTGTGAGTCCAGGCTCCTCGGGCGGTGTTATAGGGACGAAACAATACGCTGAAGGAGTCACAGGCTTCTGATAAATGCTTGACTCTGACTCTGCTGTCAATTTAAACCCCTTTTTTCATTGTCATGAGTGAAATCGTCCCGGTCGATCAGGGCAGCCGCTTGAGCGATCCCAGCAGACTCGGCGAAGAAATTTGCCACCAGGGTCAGGTCGCTGCCGGCCTACCCTAAGTACTCAAAAATTAAGTATTACATACGTTCCGAAGATTGAACTTGTCTTTCTTAAACGTGCTCTGAGCCGAGTATGAATCTGAGATTTTACTCAACCCATTACCTAATCTCTGAATGTATGTCAGGAATGTCGCCGTCGGCTAATAGTTAAGTACAAGTCAGCCTGTGCGAGCCTGCGGTAGACGCTTAAACTAAGTCAGGCGAAGGCTTGTTTTGCCAGGGGATATACGACATATTAGGACCGCTGATCTCCCGAATGATATCCCGGGGTCGTTGCAGACCATTAACCCGGCAACGTGGTTGCGGCCCTACGACTTAGTCGCCTGTGCTGAAACTTGGGGCCCAGAGCGGCATCCCTCCGGGAGGGAATCCCGAGCTCTATTACGTTCTACCCGGTCGCTTGCTCTGTGTTACCTTCGAAGGCGAGAGGAGTCAAGCAGTGTTGTCGCGAGTTTCCCTATACCGAAGAAAGATATATCGTACACTTTGTCCTTCGATGTCCGGGTAAGTCAGTTCGGTTGCACTTAGATCTACCACGTACAGTTAGACAGCAACGACTAAATTAAAAAGCTGCGGCTTGCTTGATGCTCAAGAAGGACAAAAACTAGCTGCCTCGAAGTCGTCACGAGTTAAGAGGTCCGATTAATCTATATGGGAGAAACCGGCGTAACTTTGGAGACCAGGGGCCGGTCGGTCCACGGTGCTTTTGATGTGTTACGCTGCATAATTACATCCAGATCTGACACACAATCAATTATGTCCGGGGATAAGCCCCCGATAAGTACGTAGGTTCTACGGTTAAACACTAACAACCTGGACCCCTTGGCTCGGATTAGCAAGGGTCGCTGGCACTCCTCACTCTAACCTACTGACAGCGAGGAGTCCCACTCGGCCTCAGATAGTTCTTGACCCATAGCAGTTCGTACTTACGCAGTCGCCATGAATACAGTGTAACCATAGACGTAACGTAACCACCCTGTATTGGTGCGCGATACCGCACACAATAACTCTCTTATTATCCGCAACATGTATGCTATCCGGCTCACCAAGTCAGTATTAGTTCACCGAAGCCGTATTTACAATACTTCTTCAGTCCAGCCTTCTCGGACCTGGGGCCCCTAGGTCACCTCTTTTGAACCGCACGACCTTCAGCATACGAGGAGAAAGGGCGCGGGCGCACGTACGCCAGAGAGCCATGGTGTTTACGAACAACCACACCAATGCGGCAAACAGGTTCTCTAACGAAGAGAACCAAGAATAAGAGTTGGCGCGGACGCTATGAGCCGTCGTCAAGGTCCTCTCAGTCATTTTAAGCACCTCGATATACAAGCACATGCGTTTCCGTGTTTACATCCGGGACTATAGGCCTCACTCGCCGCGCGTTTACGTCTATGTTCGGTGCATCTTAACCTGGTTACCATGTTTAGCTGTATTCACCCGGGCAGGTCTGAACGACCGGGAAGAAGACGTCAGCTGGAGTTCCCGGAGAATATCGTCACTAAAGAAAGCAAAGTGTCAGAGTCTTGTATTCAAGTTCTGAATTATACGCTGGGTTCTGTACTAATCCGGATTTCGAACACGGAAGTTGGAGAAAGCGCTAAATACACCCGACACATTCAACTGACAAGAACCCTTACAGCCTATAGGACGCTGCGCAAGCTTACTTGAAAGAAGTCTTACGCCCTTAACCCCTAATTGAAGCATGCTCAGACGGCCGGGGTCTTATCCTTCCAATTGCCAAGCTAGCTTGTGACGTGCCGAGCACGAGGAGGTCTTAGAGCCCCAGTATGCAATGTCAACCATTGAGCACAAAGAACGTTACAGGTATATATGGGACACGTTACTTAACTTATTTTACCGAGAGGAACCCCTGTCCACTCAGCTTTAATTTCGCGAAGGCACGAGTTTTTGGCCCCCGAGTTCCCAAGTTCAGACTAAAATTGACCTCAATAGGACAGTCGGATACTATCCATAGCATCTCCTACATCATTAGGGTTTCAACATAAAACGTCGGACGCGTCGAGTGCCAAGCACACGCTCGTTCTATACCGCGGTATTGCTGTCTTATGCGTTGTACGACCACACTTATAAATTCACTCTCACATATATCAAGACGTTATCTTGTAGAAAACTTCTCGGTTATCCTGCGCTCAGAGCACCCAGCTTCAGATGCGGACGTTTCGGACTACAGTCTAGAGCCAACCTGCTCCCCACGGCACCCCGATAAAGTGACCTTAATTGACGCTTGAAGGATCTCTGCGATGACCTCGAATATGGCTCACGGATAACTCTACAATAGCTGCAGCGCGCGCAATCAGTGAACTCGAACAAAACGTTGCTTGCTATTACCTGGTGCTACTGAGATTGTCGAGAGCGAGTTGTTTCCCCATTATTCCGCGTAATGACTATTTCAGCTCCACGCCTTATGTACGATTACTTAGTCGTTGATTCGGGGCATCGGCCAATTGGCATAATAGTTTTAAGACGAGGCGACTGATTCTTACGGAAGGCGCTTAAAGGAAATTCTATAAGAAAAAGATGTTTTTAATTACGACCTTCCCTCCAAGGCGCGGACTGATTAACCGAGGCTAGGATGTTGCTATAGCACTATAGTTCAACAATGGAGCTTACCCCTTCGGCACATATCACCCTGCATCGAAAGAGGTCTAACATCCGATAGGTACTGACATACTTCTTCAGTTATCTGCGACTATTTAGGATCTTGTAACTGCTCCTTGAACGCTACACTTACGTGTCAGCCGGTTGGCTCTGCAGCCTGTGAGTCAGCCTTCGGTGTCTGGCCTCGTAAACCCAGCAGACCCCATGCAAGACCATCCGCTTGCGACTGCGGTCCTAATCCGTCCAAATTGACCCTCGGTTCAGTAGCGTCCTAGTTGGTACGGCGCTCCGTCGCGGCCCCTAGAGTTCCCCTGAACATGGGGCGTGGAGACCTTATTATAATAACATGCCGAGTTATATGTGTAGGGCGGCTATACCTACACCAGTCATCCCAAGCCTCACTTTGTGAACCCCACGCCCCACTGCCGAGTGGAGCCCTTCAAAGAGTAGGAAGCGGAATACGTTCTTCCGTGCTATAGAATTGCCCATCGTCGCGCACCCAACCCCTAACTGATCTATACCATAGAAAGACCCTAAATAGTGGTTAAGGTCATTCGCACCCCGGGCCCACTCGTCCTGTCGTCTTAAAGTGTAGAATAAAACGCCTGAGACTCCATTGAGGCTCTTTAATTTGTTCCAGTCATAAAGGAGCACAAAGCGTATACCTTTTAGCCGCGCTTGGGTAATTGCAAACGCCACCGCTCGCCCCTTCTCGCCTGCGGTACCAGCCCAGACCCTTCATATGCAAAGTTGCCATGTTGTATGGGAAACGTGACCATGCCACGGCTCCTCCACCCGCGCTCGGTGTGCTTATCCGAAGAGGCTCCCCGGACTAACCGCAGCGTGCGAAGGAGCATATCAGTCCCGGACCAACGAACACTT
		</sequence>
    <sequence><taxon idref="Location_2_1_0|42.537123473038996"/>
			ATACATCCAGGATGATCAGTCTTCTAACTAAAAAGTGCATTTTATGGGCAGCACAGAAGAAGAGTTTAAGTCACTTAAATACCGGTATACTGGCTTACAGCCCTCCCCCAGCCCGTTATAGGTGAAAGAAGATGGGCGGACCCCTAGTCCATGCTATATGAGCGAGAGTTCTTGCTTATCAAAAGACTGCGGCTCCTATACCAGACTAGGAATTCTGGCAGGGAACGACATCCGGGGTCGCATTTAATACTGTTGGTAACCCTGATCCGGCTGGAAAAGCAGCCTCTCGAGTAGGCCACATCGGAGCATCGGTCCAACACAGAGAGCATATCCGGTATTACACGTGAATTGGACATCACTGTGCCCTTGCGTGGCGAGCAACTTCGGTATTGGCTTGCGTCGTCGATGTGACGCACGGTCATTATTCGATGCGCCCCGGTAAAGCATCTCGAACTCGGGAAAGGTTGAACGTTCAAGGCTCATCAAATGCAATCAAAATAGCTATTAGGCGTGGAAAATGTTACGCGTTACTGTGTAGCAGTGGCACTGCTAGAATAAGATCACGAAGATGTTGACTATAGCGGGCCGGACGTTGCACTCGTCGTTTATCGTAGGCTTTTAACATGGGATAGGCAACTACCGGCCTGCCGAGTTAGGATCCTCAACCCCTCCTTAGACTAATACTAGGCTATAGTGGTGGTTAATGGAACGTTAGGCACTCATAAAACTGTAACATATCATCCGTCTCGCACACAACACTCACCACATAGCGGGCCTCCCCGCGCTCTAAGTGCGGCTTCCATACGCGAGGATTGGCGTTAGCACAACAACCAAGGTGGTGACTTAGGCAAAGAAACCGGACATGGACGATTGGTGAGAAAGGTGATGGCATCCTGATTCGTGACATCAAAGCTAACAACGGCGTCCCATCGCAACCCGCGCTGTTCGGCGGTGTGTGGTCTGGCTCCGAGTTGTCTAAGAGGACTGACTAGGACATTCTTAGAGCAGATCGGTGTATGTCCTTACAATCACATTTTCTATGCGGAGCCCGCCTGCGCCCACGCTGGTAGTACCATATGTCTAATGAGGCTAAAAATCGCGAAGCGCGCCGGTAACTCGCCTTTATACCCAAGAATTTGGACCCGATACTGATTTACTCAGCTCGTGATCGGAGGGAAGTCTTAATCATGGTAATACCTCGGGATTGAGTCATATTTGGAAAGCAGCCACGTATGCTTTCAGGGTTCGTGTCTACATCTGTCCTCTTAGACCACAGTTCTAGGATTGTTAAGCCAGTGAAATAGATAGTCGTTCGAGTGAAGTGCCCATCGTGTCGCCACAATCAGATATACCCCTGTAGAATGTCACGTAGCCAACCGCGGGACTGAAGGACATGTTCGACCCGAAGAGACACCGTGAATCGTATCCTATCCGGATCTTCAGGATCGTCCGACAACCTCCGCTGGTGTCCCTTTGATCTGCATAGTCAAAGATAATAATTGATGAGTGGGGACCATTCCCCAATGGTACCTGCATACGTCTATTCACTTCAGTGGTAAGAAAAGCAAGCGCTGAGATACTAATAACTCGCATAACGCTGTAAATTTCCCTCCTGGGTTGGCGGTTAACGATGAGGCTTAAACTAGTGAGTGAAGGGTGTATCCTGCGGGCCCGTACCGACATGTCCTGATCGACGAACGGGTTCTCGCCACGCCTCGCCATTAGGCAACCGGATACTGCTGCATCGCTGTGTAGAAAGGAGAGTGTGAGAGAGCCAACTCGCGTTCTTCGACTGTATATCCCCTCCGAAGCTGTGGATCACCTACCAGTCCCCTGGGCGCCCCACGCGCAAGCAACCCCAAATCCGTAGAGAACACGCGTGATTGTACAGGGATAGGAATGGCTCGCACCCCGATGTATTAATCTCCCCTATGGGAGGGGGACTCTGCCGTGAATCGGAGCGATTGGTTCGTATCGTTGTCTTGTAATTGGGCTAAGTTTGGTCAGTCAAGAGCGTCCTGGGTGTGGGGGGTTACTTGGTAGTGCGAGTTTTTTGCACCGGGAGGCTCCCAATGTAAGATCCCAACCCGACGTGGCGGTCTTCTTAGCATTATCGTAACCGATTATCGACTTGAACGGGGCTTGTACTTCTAGGCCTAGGTCTCCAGTTCATGCCGTTAGCTGATCGCATACTTTCAGTCCTAGCTGCCGTCTAGTAATTTCATCGTATGTTACAGTCACGGTGTTCAGCGTGCGCCTCTTAGACATGATACTACATAGTCCGACTGGGTTGTAGTTGCCGACGAATTCCCGACCAATAGTTGGCCACATGTGGCTAGGCGTGTAAAGTGAAGACTTCACCCGCGCCCTTTACGGGCACATTGGGCGATTTGTCCTCACACAATGGTGCTAGCGCGGTCTCTTAATTATGATAGGCACTATAACGCGGGAGGACTATTGGCCACACCTTACTGCCTACTCGTATATGCCGCGTACCTAGAGTCTGATAGTATTTTTAGTCACTACATAGTTTCGCGACATTTTGTGAGCCAGATGTTGGATTTGGTCGTAGATTGATCCTTTGAGGACTGTTCTGAGCTGAACCGGTGCCTTACCTGTTGCGTAGGCGGCTGAGGTCCGCCATGACATATCGTTTTGCGTATATGTGGCCATCAGTCTTAAGTTAAATCTTGGTTATTAATGTACAGTGGCGACCATGATACACGAATATAATGAATGAGCACCCTCCATACCGATTAGCCTCCGTGCACAGACCTGGGTATACCGACAGAAAACCTGAGTTGAGAGTCATAGTATGCTCAAAGAACCATTTAATCAGATATTTAGACGGTTGTGTGTGTTAAGAGGCGGACAATCAACTGCTTTATTTAACGTATTGGGTCCAAGGGAGATGGTGAGCCAGTACATGTACATAGTTCTATGACCGTCTCAGGTATGTGTGGCGAATCTCTAAGTTTCGACGACGTACTAGCACTAGTGTGGGTATGATTATCCACGGTCCCCTTAAAGTACGCCCAAATAGTGGCATTTCTGCCTGAACATACCGATCGCAGATCCTTGAGGGCTACTCCTGCCATGTTTGGGATGATGTGAACAACGGTAAGAACCGCCTGCAGCAATTTCGCCCCTCAGCTGCCGTAATGTCTAGTCCAGGGTTTAGGTAATCAGGCCGCTCCATACTGATTCAGTCGCGACTATTTAGGTCATTCTGTTGTCCTGGAACGGGCCAAGTCCCCGGTTCTGAACCTGTACTGTTGTAGTTTGCAGTGACTAGATACCCCGTAAGCCGGGTCGGGTCGATAATAAACGGACAAGAACCATTTAAAATGCACGGGGGGTTAGGGGCCTTGCCCGAGGATCCTTCCCTACCGGACCTCGGACGCCCTCCTGGTAATGGGCTGCCACTGAGCGAGACGCGATTATATCTGGCCGGCCTGTTGGTTGCTGTCCTGACGTGCCGTCTTATTTTCGGTTAGTAAGCGATACGAATTGGGTACTAGCGGCCTTAAAACACGCAATCACTAGGATGTTACATTAGCTTTCCTCTCGGCCAACTGATCGCAATTTTGTGTCACCGGACGCGGGTGTTGTCTGGAGGATTGAAGTTTCCATTTGGGGCAGACCAATCACTAGGCGGGAAATTAATCTGCAAATCCATAACCTCTATGCGTAACTATTAGACTAATTTAGATGGGCTCAGCATAAACCTAGTTTTCTCGTAAGAAGAACTCGCGACAAGACCCGGTGTCTCACGGCGACTTACGGAAACGGTTACGCGCAATTGGTTGTATCTAGGGTCCGCGAGGCATGGGAATACCACACAAAGGGTGTCCCTTCGGGTAGGTGTGTTGAGGTGGGCAAGTATCGGCTGTATCGATGTTAAAACTGAAACAGAAGTATTAGGCGGGGAAGCCAAGAACCTAAAGATTATCAATATTGTCTCGGTTTAGCTAAAGCTTTGTTCAGGGACAAATAGAAGCTCGCCATCCCGGTATTACGTCTCAAGAGTTGACCTTACTAGGTACTGATCCGAGACCTCACGGATTCGTCCTGCTATAATGGAAATAGAACGCAGGATCGGACACACCCCCGGTGACTACCTAAGAGATTTCACCGCGGGGCGTGACTATGGAATTTGCGGTCCAAGCAGTTGTGAACAAGTCTACTCAGATAACGGTGTGTGCAGAAGCTCTTTCTGAGAGGTTCTCCTAGGGGCGTCGCTGATGAATGTCGGGACGATTGGGCCGAGTCAGACATTAGACATAGGGTTACCCACGGCGCTTACCCCCTGCGGGAGTCAGTCGTTAGACCAATCCAGCGTTCACATGCCAATGCTGAACGCGTCCTTAATGGACTTCTATTCTCGTGTTGACGCGCCCTCGATCGGATAAGCTAAAGGTGAGATCCGCTATATACCATACATCTTTAGACGGTTATAATTCGCTCTATGCCTCAAGGCCTAGGTATTTACTCTGTGGACTCCGTACTCTGATCTTCCCAGACCAGGTCGGCCGCCTAGTCGAGTTCGGCTCACTAAGACTAGTTGTCCGTATCGTACTGTTGCGACCATGGGAGTCAACGGTCTACCCCGTCTGGCGAACATAACGCAATCATCTGGATTTGTGTGGTCGGCCATCGTTCATGTCTTCTAAGATGGCGACGCGTCTCTCATATGTGAAGAAGGGCTTAAGTGCCGGTGTGGCTTTTCTGTAGCATGGTACTGGCGCATGAACGACTTCAAAAACGATCGCCCCCCCCGGCTAAAATATCATCTGCTAGATGCGCTAGCACAGACGCGATTGCTAAATCGGTCTCTCTAGCTCGCAATCCAGTTGCCGATTCAGCTCTTGAGACCCGCCAGTGTCGGTCTTAGAGAGCCTGGATTATCGAAAGAATTCTCACCTACTAATACTTCCGTCTATATATGCCCAACCAGCTACCTTCTATGATTTCCTAATAGGTCCATGTAACTAACCATGCGTGCGCGTATGCACTCCATGTAATACAGTTTAGTAATGTAGGTTCATTCTAAGGCATTGGGACTAAATAGGCGCCGTCCAAAGTCGCAGTGAGTCTGGCACTTAATTCGTCGGTATGTCCTCACGTTGAGGCCTGGCTAAAGATATTGAAGGTGGGCCAAGTCTGGTTGTGAAAATTCGAGTGGCATCGTATAAACTGTGAAGACACAATGATGATGTGCCTAACTCATTCCCTCCTAGATTTCGTGCCCTGGGTGGGCAGGACAGAGCGCACGTCGATTCCTGCTGTCTAAGTATAAGAGCTCTATTGCATGATGCGACAGCCATATAAACCGATGCGCAACACGCACACAGCGTACTATTTTGTAACCGACAAACATAACCCGCTACTGGGCAGGACCGACTGTGGGATAATTTAAGGTCTCGTGCGCGTAGTCCAGATGTGACGCACGTGGAAATCATGTGCTCTTTAGTGCGAATGTATAATTGCTAATAAACGGCTGATTTGCCATTTTGTGCCGTGTTGTACTGAATACGGGGCCTTGTGTGCACTAATTCGCTTGTACTATGTTAGACTCCTTTGTGGACAATGGCTGGCCGACCGGAGGAAACTAAGTCGGGGCCGTCCAATCGGCTATCTCCCAGCACTGAGAGGCTTCGATACCTACCAAATCGAGTCGGTGGTCCATCAACCTATGGGTTATATCAAGCAGTGGGTATCAACTCGACATCCGCACAGAGTCTTACCCATTTGTCTATCCCGGCGGATAGACGTGCTAATGGAGTTGGATGCTATGCCAGGCCGTGGGCCGGATTATCACGTAGTAGGTACAGACTTTATTACGTATCCGACATAAGCCAGGGACGCCTTCATAGGCGGATGTGAATTACAGGTTATACCTCGGTGTACAGCACCCTTTATTTGAACATCAAAGAGCGGGTTTCTGGTTAGACTGTACTACTAGGGCGCTCAACTCGTTTCGGCGGCATGGGACTAAAGCGTCCAGTCACGCGAAGTTGGGATGCGGCCGCTATAGATAGATTCTGCCTATAGTATCGACTGGGGCTAATCGTGCATTCTCAATAACGGATCGTCCGTGGTATCGGAGCTGCACCGTACCATCGGTCGTGTGCCGCGTCTCCTGTACGCCTCTGGACGTCACCTCCATAAGCGTGAGGTCTAGCGCTTCACTTCCCTAAGCTCTGAGGGGCCCCAATTGAAGTGCCACCATCATCATGAGCGGTACCTCTCCTCTGGACCCTTCCACCGGAAACTTTAGCTACGTGAATGTCAAACGAATCGGAATGCACCGTAGACATCAATTGCCATTGTATGATGCTGTGAGCGCGATATGGCTCTGTCGGCCTATTTGGTGCGGGTTTTGCAAGCGGGAAAATAATTGCACTCGTATCGTGCCACAGCGTCCTCCGAAGGTGATCTTAGAAGCCCGATCCTACTTGGTGGAGTCGGGGTTCTACATCGAAGTCGGTGTCAACAGAGGATCGACCGCTGATAGCGTGCCCTCGACTTACGGAATCACCTAGGTGTTAGCGCCTCCCGACCCAATACCATATAAGCTCGTTTACTGCTTTGTATCCTCTTTTGGTTCCTCTCCCAAGCGGTGCAAAGGGCTAATGCGAGGGGGGACCCCGTGTCCGTACCAGACGACGTTTTAGACCCCAATTTTGTGAGATTTCTCGAATTAAGAATGGACGGAAATGATGCACGCTATGTTGGCAGCCGGACTCCATCCCAGCTAAACCAAACATCACCTCGAATGGTTGAAATACAGCTCACCTATCTGAGCTAGAGCTTTACCCGCTATGGGTATTATCCTAGGGACATGGCACCGTAATGCGTGGCCCTCACCGTGACCTAAGCCAAATCGTGTAAGGTTATAGGGCTGCCGCAAAAGAGCGAGGTAACTCTCCTCAATATCGGGTTTACATAATCGCGACGCTAGACCTTCATGGTGATACGCCCTACCTAGGGTAGCTTTCCTCCAGTGTTAACCGCCAACTACCCTCCAGCGTCGCATCCTCCTGGGAAGCGGAAGCTTCAGATCCAGACGGGAATCCCATCATTTATCTGTCGACTTGACGTTATCGTACCACAAAGGATACCCGATAGTATATGTCGCACGTATGCTGACAGCGCTCAACCTATAGACGAGTCATGGACTACGAAAAAAGCGGTGCGATTATCGGAGTGCGTCTGCTGAGGCGAGGTTGGAGGTAGATTCTCGCTAGCCAACTGAGCGCTTTACCTGTCCTCTAATATCGAGCCTCGATGCCCAGCTTGATGGCTGCGAACGTTAGCAAAACCCGACACCGTGAGATCTGTTATTATAGAGCGTACCGTGTGCCAGCTACGAGCCCGGTCGCATTTCAAGAGTTATGGACAAAGTCCCGTCGTTCGAGGGGTCGTACGAAATTCAAAGAAGGCTGGGACCCTATGCGAGCTGCATGGGTCTGTCGAGCCCATCGAAAGCCACAACTGCCAAATTTTGCATCCTGCACTTAGTCCCATAAATCTCATCATCGGATTCAAACCCGGGTCCTTATGGTGTTTACTGGCCGGGACAAAAGAGTCGAGCTTAGATGAGATGAACCTGTCAGTGTATCTCCATTCAGACGTGATGGTTCATCTAGTGATCCAGAATTCACACTTACTAATTCATCCTGATCCGCTGTCCCCCGGAAGCCTGGCTCCAGTATCTTGGCGACGTTGACATCCGAGCCCTCTTTGACCAGGGATTTCGGGAACTCGGTAACCTCGTTACACTAGAATACCGCCATACAATCTCCGGGCAGATCGGACGGTCGAGAAATTATCAGTATCGGCAATAACCGACTAATCATCCAAGGAGGAGATCACCCAGGGCCTCATCCGATGGGTCCGGATCAACTAGAGGAAGTGCCCGCATCAGGCGGCCTGGCACTCTTTCCGAAGAGGCTCAGCCTGCGGAGACATGCTCCGGACCCCGTTGGCTCTATCAGTCTGATGTACGGATGTTATGAAAGCTGTAACTTGCTGTCACACTAAACTGCGGCTTCGACCGCTAAGAGGCCATGACGTTACCACAGCTTTGTCCTTCCGGAATGGTCAATCGCGGGCTACGTTCATGAGTCCAGCGTTCGGCGTCTGACACATTCGTTCCACATGGTTCGGAGCCAAAATACAGCTAGTTTCTCCGTCTAACTAGGTTAATAGTTGTGCATATTCGTAACGTCAATTGCGAGCACAACATCTATCCCACTTTCTCTGCGAGATCTTTACGCAAGACGCCCGTCGGTCTGAATCCCCGAATCCTACATCTACAGTTGCACCTCGCAGATGGATACGGCATTATCAGACTAAGAGTCGTAGGTCTACCGACACTTGTGTCTGACATCAGCACAAGTCTCTATTGAATCTTTGATAACGTGTCGGAGAACTTTGCAGTTGTGTGATATGATAACAATGTCAAAAGGTCGAGAAATCGAAAAAGTTACCGCCTGCACATGCATACAGAAGTCTCAGTGAGGCCTCATTCCTAACCCAGGGAGAACTTGGGCTGCGAGGCTGAACGTACCCGCCAGTGAATCGCTGTAAATGTAATGAAATCTTGATATAACATCTCCAATCTCATAGGGTACAGCAAGTAGGTTCTGGTCCACTCTCTGCGGAATAACCGGTAGGGCTTACATCAAATGCGTTACCTGCAGGTGGGGTGTGACGGAGCCACTCGGATTTTGACGGTATTAGTATACAAGACGCAGAAGGCATAGCCTATACTTGACGAACAGCATTTACCAAGGTGGCCAAATAGGGAAACTCCGGACACATGACCCTAGGACGTTCCATTGGAGTAGGGCGAAGCAGGTAAGACCGCCTAACGTGTATTACGCTTTTTGTGGGTCTTGCGATCGAGGAGGGTTCCCAGTACTTGAACACTCGACGGGTACTAAACATCTAGGCTTTTGGTTCAATAATATTCGCCGTATCCCGCTTGAGCGCGACGACGCTCTTGCCGAAGGCGCCTTGAATCAACCCTGCCGTTACGAACTGGCTGCAAAAATTAGCAGTAGATGTTTCAATATAACAGCCAAAGCCGGAGCGCTCTCATTCAATGGACATAAATCATTGCACGTCAGGAGGGAATGCGGGTCAGACGATTCACAATACGGCCGGTTAGGGTAATGTCAAACCACCTGTTGCCCCCTGATATATCTCTTGGGTAACGAAAGTAGAACCATATGCACGCACCGGTGCGTAAAAACATTTGCGCCAACGCAATTCCAGCGGGATCGTAGCCCAGACCGGGACCGACAGGCTCCATCGTGGTTACCAGATTGGCTAGGTTTGCTCACAGGAGACCCACCACGCACACCCCAAGATACGTCCATTGCTTACAAGAATCTTCGACAAAATCTTCAGTAAATACCTTCCCATTTCAGAAATTTAATAGGGGAAGATGTCCCCTCAAGATACGAGCAAAGCCTATTTAAACAGTAATCGATAGTCTATACGAACCACACGATACTGCCTTAGCAGTTAACATCGGCGTGCACCGGATCCTCCGGGTACGGAAAATCCTATGGACGTCAGTCCCGAGGATTACTACGAGTACAATTCGTTTAAAGGAAACGCCTGGTATCGCAGATTCTTTTCGACTACTACCAGAAGGCTCATCTAAGGCCTGTTCGCGAACCTTGGCTAATATCGCAGTTCCAAGCAACACGAGAATACAAATATACATCCAGGCGATGGAATCTCCTCTCGCTTGCCACAAGTAGTTCCAATACGGGGACTTTTCACACCAAAGGCGAATGCCAAGTGTTCCTACGTGGTCAGTACAAGAGAGACTGTGGTATAAGCTTTCGAAGTGTGGTAGCAGGAGTACAGGAATGCACGGTAGTCACGTCCTGATACTGGGCGATAGGGGACGTTACATTCTGTAAAGATGTAAGACGACCTTTCCAAGCTGACGAAACGGCATCTAAGTCACCTGCTCTACTGTAAAGAGTCCAGATGTCTCTCGGTGCAACGTCAAGGCCCGGCTCCCCAGCTGGTAGACCTAAGTGTAGTGCGGATTCACGCAGGCCTCGCATGCTTCTCTCTCATGAACAGTCCAGATTGTAGGAGAGTCACAGTCCTGCGACTGCGCTGTCCATCAACTTCCGCAATTCAACCCGAAAATCGGTCCAATAGGTGCACTGAGCCTTACTGGAAAGGACACAGAGGAAGTACCTTTAGTCGTAAAACTTTTCGAGCATCCAAGCCCAATACTGTGAGTCCAGGCTCCTCGGGCGGTGTTATAGGGACGAAACAATACGCTGAAGGAGTCACAGGCTTCTGATAAATGCTTGACTCTGACTCTGCTGTCAATTTAAACCCCTTTTTTCATTGTCATGAGTGAAATCGTCCCGGTCGATCAGGGCAGCAGCTTGAGCGATCCCAGCAGACTCGGCGAAGAAATTTGCCACCAGGGTCAGGTCGCTGCCGGCATACCCTAAGTACTCAAAAATCAAGTATTACATACGTTCCGAAGATTGAACTTGTCTTTCTTAAACGTGCTCTGAGCCGAGTATGAATCTGAGATTTTACTCAACCCATTACCTAATCTCTGAATGTATGTCAGAAATGTCGCCGTCGGCTAATAGTTAAGTACAAGTCAGCCTGTGCGAGCCTGCGGTAGACGCTTAAACTAAGTCAGGCGAAGGCTTGTTTTGCCAGGGGATATACGACATATTAGGACCGCTGATCTCCCGAATGATATCCCGGGGTCGTTGCAGACCATTAACCCGGCAACGTGGTTGCGGCCCTACGACTTGGTCGCCTGTGCTGAAACTTGGGGCCCAGAGCGGCATCCCTCCGGGAGGGAATCCCGAGCTCTATTACGTTCTACCCGGTCGCTTGCTCTGTGTTACCTTCGAAGGCGAGAGGAGTCAAGCAGTGTTGTCGCGAGTTTCCCTATACCGAAGAAAGATATATCGTACACTTTGTCCTTCGATGTCCGGGTAAGTCAGTTCGGTTGCACTTAGATCTACCACGTACAGTTAGACAGCAACGACTAAATTAAAAAGCTGCGGCTTGCTTGATGCTCAAGAAGGACAAAAACTAGCTGCCTCGAAGTCGTCACGAGTTAAGAGGTCCGATTAATCTATATGGGAGAAACCGGCGTAACTTTGGAGACCAGGGGCCGGTCGGTCCACGGTGCTTTTGATGTGTTACGCTGCATAATTACATCCAGATCTGACACACAATCAATTATGTCCGGGGATAAGCCCCCGAGCAGTACGTAGGTTCTACGGTTAAACACTAACAACCTGGACCCCTTGGCTCGGATTAGCAAGGGTCGCTGGCACTCCTCACTCTAACCTACTGACAGCGAGGGGTCCCACTCGGGCTCAGATAGTTCTTGACCCATGGCAGTTCGTACTTACGCAGTCGCCATGAATACAGTGTAACCATAGACGTAACGTAACCACCCTGTATTGGTGCGCGATACCGCACACAATAACTCTCTTATTATCCGCAACATGTATGCTATCCGGCTCACCAAGTCAGCATTAGTTCACCGAAGCCGTATTTACAATACTTCTTCAGTCCAGCCTTCTCGGACCTGGGGCCCCTAGGTCACCTCTTTTGAACCGCACGACCTTCAGCATACGAGGAGAAAGGGCGCGGGCGCACGTACGCCAGCGAGCCATGGTGTTTACGAACAACCACACCAATGCGGCAAACAGGTTCTCTAACGAAGAGAACCAAGAATAAGAGTTGGCGCGGACGCTATGAGCCGTCGTCAAGGTCCTCTCAGGCATTTTAAGCACCTCGATACACAAGCACATGCGTTTCCGTGTTTACATCCGGGACTATAGGCCTCACTCGCCGCGCGTTTACGTCTATGTTCGGTGCATCTTAACCTGGTTACCATGTTTAGCTGTATTCACCCGGGCAGGTCTGAACGACCGGGAAGAAGACGTCAGCTGGAGTTCCCGGAGAATATCGTCACTAAAGAAAGCAAAGTGTCAGAGTCTTGTATTCAAGTTCTGAATTATACGCTGGGTTCTGTACTAATCCGGATTTCGAACACGGAAGTTGGAGAAAGCGCTAAATACACCCGACGCATTCGACTGACAAGAACCCTTACAGCCTATAGGACGCTGCGCAAGCTTACTTGAAAGAAGTCTTACGCCCTTAACCCCTAATTGAAGCATGCTCAGACGGCCGGGGTCTTATCCTTCCAATTGCCAAGCTAGCTTGTGACGTGCCGAGCACGAGGAGGTCTTAGAACCCCAGTATGCAATGTCAGCCATTGAGCACAAAGAACGTTACAGGTATATATGGGACACGTTACTTAACTTATTTTACCGAGAGGAACCCCTGTCCACTCAGCTTTAATTTCGCGAAGGCACGAGTTTCTGGCCCCCGAGTTCCCAAGTTCAGACTAAAATTGACCTCAATAGGACAGTCGGATACTATCCATAGCATCTCCTACATCATTAGGGTTTCAACATAAAACGTCGGACGCGTCGAGTGCCCAGCACACGCTCGTTCTATACCGCGGTATTGCTGTCTTATGCGTTGTACGACCACACTTATAAATTCACTCTCACATATATCAAGACGTTATCTTGTAGAAAACTTCTAGGTTATCCTGCGCTCAGAGCACCCAGCTTCAGATGCGGACGTTTCGGACTACAGTCTAGAGCCAACCTGCTCCCCACGGCACCCCGATAAAGTGACCTTAATTGACGCTTGAAGGATCTCTGCGATGACCTCGAATATGGCTCACGGATAGCTCTACAATAGCTGCAGCGCGCGCAATCAGTGAACTCGAACAAAACGTTGCTTGCTATTACCTGGTGCAACTGAGATTGTCGAGAGCGAGTTGTTTCCCCATTATTCCGCGTAATGACTATTTCAGCTCCACGCCTTATGTACGATTACTAAGTCGTTGATTCGGGGTATCGGCCAATTGGCACAATAGTTTTAAGACGAGGCGACTGATTCTTACGGAAGGCGCTTAGAGGAAATTCTATAAGAAAAAGATGTTTTTAATTACGACCTTCCCTCCAAGGCGCGGACTGATTAACCGAGGCTAGGATGTCGCTATAGCACTATAGTTCAACAATGGAGCTTACCCCTTCGGCACATATCACCCTGCATCGAAAGAGGTCTAACATCCGATAGGTACTGACATACTTCTTCAGTTATCTGCGACTATTTAGGATCTTGTAACTGCTCCTTAAACGCTACACTTACGTGTCAGCCGGTTGGCTCTGCAGCCTGTGAGTCAGCCTTCGGTGTCTGGCCTCGTAAACCCAGCAGACCCCATGCAAGACCATCCGCTTGCGACTGCGGTCCTAATCCGTCCAGATTGACCCTCGGTTCAGTAGCGTCCTAGTTGGTACGGCGCTCCGTCGCGGCCCCTAGAGTTCCCCTGAACATGGGGCGTGGAGACCTTATTATAATAACATGCCGAGTTATATGTGTAGGGCGGCTATACCTACACCAGTCATCCCAAGCCTCACTTTGTGAACCCCACGCCCCACTGCCGAGTGGAGCCCTTCAAAGAGTAGGAAGCGGAATACGTTCTTTCGTGCTATAGAATTGCCCATCGTCGCGCACCCAACCCCTAACTGATCTATACCATAGAAAGACCCTAAATAGTGGTTAAGGTCATTCGCACCCCGGGCCCACTCGTCCTGTCGTCTTAAAGTGTAGAATAAAGCGCCTGAGACTCCATTGAAGCTCTTTAATTTGTTCCAGTCATAAAGGAGCACAAAGCGTATACCTTTTATCCGCGCTTGGGTAATTGCAAACGCCACCGCTCGCCCCTTCTCGCCTGCGGTACCAGCCCAGACCCTTCATATGCAAAGTTGCCATGTTGTATGGGAAACGTGATCATGCCACGGCTCCTCCACCCGCGCTCGGTGTGCTTATCCGAAGAGGCTCCCCGGACTAAACGCAGCGTGCGAAGGAGCATATCAGTCCCGGACCACCGAACACTT
		</sequence>
    <sequence><taxon idref="Location_2_2_1|29.02981325949007"/>
			ATACATCCAGGGTGATCAGTCTTCTAACTAAAAAGTGCATTTTATGGGCAGCACAGAAGAAGAGTTTAAGTCACTTAAATACCGGTATACTGGCTTACAGCCCTCCCCCAGCCCGTTATAGGTGAAAGAAGATGGGCGGACCCCTAGTCCATGCTATATGAGCGAGAGTTCTTGCTTATCAAAGGACTGCGGCTCCTATGCCAGACTAGGAATTCTGGCAGGGAACGACATCCGGGGTCGCATTTAATACTGTTGGTAACCCTGATCCGGCTGGAAAAGCAGCCTCTCGAGTAGGCCACATCGGAGCATCGGTCCAACACAGAGAGCATATCCGGTATTGCACGTGAATTGGACATCACTGTGCCCTTGCGTGGCGAGCAACTTTGGCATTGGCTTGCGTCGTCGATGTGACGCACGGTCATTATTCGATGCGCCCCGGTAAAGCATCTCGAACTCGGGAAAGGTTGAACGTTCAAGGCTCATCAAATGCAATCAAAATAGCTATTAGGCGTGGAAAATGTTACGCGTTACTGTGTAGCAGTGGCACTGCTAGAATAAGATCACGAAGGTGTTGACTATAGAGGGCCGGACGTTGCACTCGTCGTTTATCGTAGGCTTTTAACATGGGATAGTCAACTACCGGCCTGCCGAGTTAGGATCCTCAACCCCTCCTTAGACTAATACTGGGCTATAGTGGTGGTTAATGGAACGTTAGGCACTCATAAAACTGTAACATATCATCCGTCTCGCACACAACACTCACCACATAGCGGGCCTCCCCGCGCTCTAAGTGCGGCTTCGATACGCGAGGATTGGCGTTAGCACAACAACCAAGGTGGTGACTTAGGCAAAGAAACCGGACATGGACGATTGGTGAGAAAGGTGATGGCATCCTGATTCGTGACATCAAAGCTAACAACGGCGTCCCATCGCAACCCGCGCTGTTCGGCGGTGTGTGGTCTGGCTCCGAGTTGTCTAAGAGGACTGACTAGGACATTCTTAGAGCAGATCGGTGTATGTCCTTACAATCACATTTTCTATGCGGAGCCCGCCTGCGGCCACGCTGGTAGTACCATATGTCTAATTAGGCTAAAAATCGCGAAGCGCCCCGGTAACTCGCCTTTATACCCAAGAATTTGGACCCGATACTGATTTACTCAGTTCGTGATCGGAGGAAAGTCTTAATCATGGTAATACCTCGGGATTGAGTCATATTTGGAAAGCAGCCACGTATGCTTTAAGGGTTCGTGTCTACATCTGTCCTCTTAGACCACAGTTCTAGGATTGTTAAGCCAGTGAAATAGATAGTCGTTCGAGTGAAGTGCCCATCGTGTCGCCACAATCAGATATACCCCTGTCGATTGTCACGTAGCCAACCGCGGGACTAAAGGACATGTTCGACCCGAAGAGACACCGTGAATCGTATTCTATCCGGATCTTCAGGATCGTCCGACAACCTCCGCTGGTGTCCCTTTGATCTGCATAGTCAAAGATAATAATTGATGAGTGAGGACCATTCCCCAATGGTAACTGCGTACGTCTATTCACTTCAGTGGTAAGAAAAGCAAGCGCTGAGATACTAATAACTCGCATAACGCTGTAACTTTCCCTCCTGGGTTGGCGGCTAACGATGAGGCTTAAACTAGTGAGTGAAGGGTGTATCCTGCGGGCCCGTACCGACATGTCCTGATCGACGAACGGGTTCCCGCCACGCCTCGCCATTAGGCAACCGGATACTGCTGCATCGCTGTGTAGAAAGGAGAGTGTGAGAGAACCAACTCGCGTTCTCCGACTGTATATCCCCTCCGAAGCTGTGGATCACCTACCAGTCCCCTGGGCGCCCGACGCGCAAGCAACCCCAAATCCGTAGAGAACACGCGTGATTGTACAGGGATAGGAATGGCTCGCACCCCGATGTATTAATCTCCCCTATGGGAGGGGGACTCTGCCGTGAATCGGGGCGATTGGTTCGTATCGTTGTCTTGTAATTGGGCTAAGTTTGGTCAGTCAAGAGCGTCCTGGGTGTGGGGGGTTACTTGGTAGTGCGAGTTTTTTGCAGCGGGAGGCTCCCAATGTAAGATCCCAACCCGACGTGGCGGTCTTCTTAGCATTATCGTAACCGATTATCGACTTGGACGGGGGTTGTACTTCTAGGCCTAGGTCTCCAGTTCATACCGTTAGCTGATCGCATACTCTCGGTCCTAGCTGCCGTCTAGTAATTTTATCGTATGTTACAGTCTCGGTGTTCAGCGTGCGCCTCTTAGACATGATACTACATAGTCCGACTGGGTTGTAGTTGCTGACGAATTCCCGACCAATAGTTGGCCACATGTGGCTAGGCGCGTAAAGTGAAGACTTCGCCCGCGCCCTTTACGGGCACATTGGGCGCTTTGTCCTCACACAGTGGTGCTAGCGCGGTCTCTTAATTATGATAGGCACTATAACGCGGGAGGACTATTGGCCACACCTTACTGCCTACTCGTATATGCCGCGTACCTAGAGTCTGATAGTATTTTTAGTCACTACATAGTTTCGCGACATTTTGTGAGCCAGATGTTGGATTTGGTCTTAGATTGATCCTTTGAGGACTGTTCTGAGCTGAACCGGTGCCTTACCTGTTGCGTAGGCGGCTGAGGTCCGCCATGACATATCGTTTTGCGTATATGTGGCCATCAGTCTTAAGTTAAATCTTGGTTATTAATGTACAGTAGCGACCATGATACACGAATATAATGAATGAGCACCCTCCATACCGATTAGCCTCCGTGCACAGACCTGGGTATACCGACAGAAAACCTGAGTTGAGAGTCATAGTATACTCAAAGAACCATTTAATCAGATATTTAGACGGTTGTGGGTGTTAAGAGGCGGACAATCAACTGCTTTATTCAACGTAGTGGGTCCAACGGAGATGGTCAGCCAGTACATGTACATAGTTCTATGACCGTCTCAGGTATGTGTGGCGAATCTCTAAGTTACGACGACGTACTAGCACTAGTGTGGGTATGATTATCCACGGTCCCCTTAAAGTACGCCCAAATAGTGGCATTCCTGCTTGAACATACCGATCGCAGATCCTTGAGGGCTACTCCTGCCATGTTTGGGATGATGTGAACAACGGTAAGAACCGCCTGCAGCAATTTCCCCCCTCAGCTGCCGTGATGTCTAGTCCAGAGTTTAGGTAATCAGGCCGCTCCATACTGATTCAGTCGCGACTATTTAGGTCATTCTGTTGCCCTGGAACGGGCCAAGTCCCCGGTTCTGAACCTGTACTGTTGTAGTTTGCAGTGACTAGATACCCCGTAAGCCGGGTCGGGTCGATAATCAACGGACAAGAACCATTTAAAATGCACGGGGGGTTAGGGGCCTTCCCCGGGGATCCTTCCCTACCGGACCTCGGACGCCCTCCTGGTAATGGGCTGCCACTGGGCGAGACGCGATTATATCTGGCCGTCCTGTTGGTTGCTGTCCTGACGTGCCGTCTTATTTTCGGTTAGTAAGCGATACGAATTGGGTACTAGCGGCCTTAAAACACGCAATCACTAGGATGTTACATTAGCTTTCCTCTCGGCCAACTGAGCGCAAATTTGTGTCACCGGACGCGGGTGTTGTCTGGAGGATTGAAGTTTCCATTTGGTGCAGACCAATCACTAGGCGGGAAATTAATCTGCAAATCCATAACCTCTATGCGTAACTATTAGACTAATTTAGATGGGCTCAGCACAAACCTAGTTTTCTCGTAAGAAGAACTCGCGACAAGACCCGGTGTCTCACGGCGACTTACGGAAACGGTTACGCGCAATTGGTTGTATCTAGGGTCCGCGAGGCATGGGAATACCACACAAAGGGTGTCCTTTCGGGTAGGTGTGTTGAGGTGGGCAAGTATCGGCTGTATCGATGTTAAAACTGAAACAGAAGTATTAGGCGGGGAAGACAAGAACCTAAAGATTATCAATATTGTCTCGGTTTAGCTAAAGCTTTGTTCAGGGACAAATAGAAGCTCGCCATCCCGGTATTACGTCTCAAGAGTTGACCTTACTAGGTACTGATCCGAGACCTCACGGATTCGTCCTGCTATAATGGAAATAGAACGCAGGATCGGACACACCCCCGGTGACTACCTAAGAGATTTCACCGCGGGGCGTGACTATGGAATTTGCGGTCCAAGCAGTTGTGAACAAGTCTACTCAGATAACGGTGTGTGCAGAAGCTCTTTCTGAGAGGTTCACCTAGGGGCGTCGCTGATAAATGTCGGGGCGATTGGGCCGAGTCAGACATTAGACATAGGGTTACCCACGGCGCTTACCCCCTGCGGGAGTCAGTCGTTAGACCAATCCAGCGTTCACATGCCAAAGCTGAACGCTTCCTTAATGGACTTCTATTCTCGTGTTGACGCGCCCTCGATCGGATAAGCTAAAGGTGAGATCTGCTATATACCATACATCTTTAGACGGTTATAATCCGCTCTATGCCTCAAGGCCTAGGTATGTACTCTGTGGACTCCGTACTCTGATCTTCCCAGACCAGGACGGCCACCTAGTCGAGTTCGGCTCACTAAGACTAGTTGTCCGTATCGTACTGTTGCGACCATGGGAGTCAACGGTCTACCCCGTCTGGCGAACATATCGCAATCATCTGGATTTGTGTGGTCGGCCATCGTCCATGTCTTCTTAGATGGCGACACGTCTCTCATATGTGAAGAAGGGCTTAAGTGCCGGCGTGGCTTTTCTGTAGCATGGTACTGGCGCATGAACGACTTCAAAAACGATCGCCCCCCCCGGCTAAAACATCATCTGCTAGATGCGCTAGCACAGACGCGATTGCTAAATCGGTCTCTCTAGCTCGCAATCCAGTTGCCGATTCAGCTCTTGAGACCCGCCAGTGTCGGTCTTAGAGAGCCTGGATTATCGAAAGAATTCTCACCTACTAATACTTCCGTCTATATATGCCGAACCAGCTACCTTCTATGATTTCCTGATAGGTCCATGTAACTAACCATGCGTGCGCGTATGCACCCCATGTAATACAGTTTAGTTATGTAGGTTCATTCTAAGGCATTGGGACTAAATAGGCGCCGTCCAAAGTCGCAGTGAGTCTGGCACTTAATTCGTCGGTATGTCCTCACGTTGAGGCCTGGCTAAAGATATTGAAGGTGGGCCAAGTCTGGTTGTGAAAATTCGAATGGCATCGTATAAACTGTAAAGACACAATGATGATGTGCCTAACTCATTCCCTCCTAGATTTCGTGCCCAGGGTGGGCAGGACAGAGCGCACGTCGATTCCTGCTGTCTAAGTATAAGAGCTCTATTGCATGATGCGACAGCCATATAAACCGATGCGCAACACGCACACAGCGTACTATTTTGTAACCGACAAACATAACCCGCTACTGGGCAGGACCGACTGTGGGATAATTTAAGGTCTCGTGCGCGTAGTCCAGATGTGACGCACGTGGAAATCATGTGCTCTTCAGTGCGAATGTATAATTGCTAGTAAACAGCTGATTTGCCATTTTGTGCCGTGTTGTGCTGAATACGGGGCCTTGTGTGCACTAATTCGCTTGTACTATGTTAGACTCCTTAGTGGACAATGGCTGGCCGACCGGGGGAAACTAAGTCGGGGCCGTCCAATCGGCTGTCTCCCAGCACTGAGAGGCTTCGATACCTACCAAATCGAGTCGGTGGTCCATCAACCTATGGGTTATATCAAGCAGTGAGTATCAACTCGACCTCCGCACAGAGTCTTACCCATTTGTCTATCCCGGCGGATAGACGTGCTAATGGAGTTGGATGCTATGCCAGGCCGTGGGCCGGATTATCACGTAGTAGGTACAGACTTTATTACGTATCCGACATAAGCCAGGGACGCCTTCATAAGCGGATGTGAATTACAGGTTATACCTCGGTGTACAGCACCCTTTATTTGAACATCAAAGAGCGGGTTTCTGGCTAGACTGTACTACTAGGGCGCTCGACTCGTTTCGGCGGCATGGAACTAAAGCGTCCAGTCACGCGAAGTTGGGATGCGGCCGCTATAGATAGATTTTGCCTATAGTACCGACTGGGGCTAATCGTGCATTCTAAATAACGGATCGTCCGTGGTATCGGAGCTGCACCGTACCATCGGTCGTGTGCAGCGTCTCCTGTACGCCTCTAGACGTCACCTCCATAAGCGTGAGTTCTAGCGCTTCACTTCCCTAAGCTCTGAGGGGCCCCAATTGAAGTGCCGCCATCATCATGAGCGGTACCTCTCCTCTGGGCCCTTCCACCGGAAACTTTAGCTACGTGAATGTCAAACGCATCGGAATGCACCGTAGACATCAATTGCCATTGTATGATGCTGTGAGCGCGACATGGCTCTGTCGGCCTGTCTGGTGCGGGTTTTGCAAGCGGGAAAATAATTGCACTCGTATAGCGCCACATCGTCCTCCGAAGGTGATCTTAGAAGCCCGATCCTACTTGGTGGAGTCGGGGTTCTACATCGAAGTCGGTGTCAACAGAGGATCGACCGCTGATAGCGTGCCCTCGACTTACGAAATCACCTAGGTGTTAGCGCCTCCCGACCCAATACCCTATAAGCTCGTTTACTGCTTTGTATCCCCTTTTGGTTCCTCTCCCAAGCGGTGCAAAGGGCTAATGCGAGGGGGAAGCCAGTGTTCGTACCAGACGACGTTTTAGACCCCAATTTTGTGAGATTTCTCGAATTAAGAATGGACGGAAATGATCCACGCTATGTTGGCAGCCGGACTCCATCCCAGCTAAACCAAACATCACCTCGAATGGTTGAAATACAGCTCACCTATCTGAGCTAGAGCTTTACCCGCTATAGGTATTATCCTAGGGACATGGCACCGTAATGCGTGGCCCTCACCGTGACCTAAGCCAAATCGTGTAAGGTTCTAGGGCTGCCGCAAAAGAGCGAGGTAACTCTCCTCAATATCGGGTTTTCATAATCGCGACGCTGGACCTTCATGGTGATACGCCCTACCTAGGGTAGCTTTCCTCCAGTGTTAACCGCCAACTACCCTCCAGCGTCGCATCCTCCTGGGAAGCGGAAGCTTCAGATCCAGACGGGAATCCCATCATTTATCTGTCGACTTGACTTTATCGTACCACAAAGGATACCCGATAGTATATGTCGCACGTTTGCTGACAGCGCTCAACCTATAGACGAGTCATGGACTACGAAAAAAGCGGTGCGATTATCGGAGTGCGTCTGCTGAGGCGAGGTTGGAGGTAGATTCTCGCTAGCCAACTGAGCGCTTTACCTGTCCTCTAATATCGAGCCTCGATGCCCAGCTTGATGGCTGCGAACGTTAGCAAAACCCGACACCGTGAGATCTGTTATTATAGAGCGTACCGTGTGCCAGCTACGAGCCCGGTCGCATTTCAAGAGTTATGGACAAAGTCCCGTCGTTCGAGGGGTCGTACGAAATTCACAGAAGGCTGGGACCCTATGCGAGCTGCATGGGTCTGTCGTGCCCATCGAAAGCCGCAACTGCCAAATTTTGCATCCTGCACATAGTCCCATAAATCTCATCATCGGATTCAAACCCGGGTCCTTATGGTGTTTACTGGCCGGGACAAAAGAGTCGAGCTTAGATGAGATGAACCTGTCAGTGTATCTCCATTCAGACGTGATGGTTCATCTAATGATCCAGAATTCACACTTACTAATTCATCCTGATCCGCTGTCCCCCGGAAGCCTGGCTCCGGTGTCTTGGCGACGTTGACATCCGAGCCCTCTTTGACCAGGGATTTCGGGAACTCGGTAACCTCGTTACACTAGAAAACCGCCATACAATCTCCGGGCAGATCGGACGGTCGAGAAGTTATCAGTATCGGCAATAACCGACTAATCATCCAAGGAGGAGAGCACCCAAAGCCTCATCCGATGAGTCCGAATCAACTAGAGGAAGTGCCCGCATCAGGCGGCCTGGCACTCTTTCCGAAGAGGCTCAGCCTGCCGAGACATGCTCCGGACCCCGTTGGCTCTATCAGTCTGATGTACGGATGTTATGAAAGCTGTAACTTGCTGTCACACTAAACTGCGGCTTCGACCGCTAAGAGGCCAAGACGTTACCACAGCTTTGTCCTTCCGGAATGGTCAATCGCGGGCTACGTTCATGAGTCCAGCGTTCGGCGTCTGACACATTCGTTCCACATGGTTCGGAGCCATAATACAGCTAGTTTCTCCGTCTAACTAGATTAATAGTTTTACATATTCGTAACGTCAATTGCGAGCTCAACATCTATCCCACTTTCTCTGCGAGATCTTTACGCAAGACGCCCGTCGGTCTGAATCCCCGAATCCTACATCTACAGTTGCACCTCGCAGATGGATACGGCATTATCAGACTAAGAGTCGTAGGTCTACCGACACTTGTGTCTGACATCAGCACAAGTCTCTATTGAATCTTTGATAACGTGTCGGAAAACTTTGCAGTTGTGTGATATGATAACAATATCAAAAGGTCGAGAAATCGAAAAAGCTACCGCCTGCACATGCATACAGAAGTCTCAGTGAGGCCTCATTCCTAACCCAGGGAGAACTTGGGCTGCGTAGCTGAACGTACCCGCCAGTGAATCGCTGTAAATGTAATGAAATCTTGATATACCATCTCCAATCTCATAGGGTACAGCAAGTAGGTTCTGGTCCACTCTCTCCGGAATAACCGGTAGGGCTTACATCAAATGCGTTACCTGCAGGTGGGGTGTGACGGAGCCACTCGGATTTTGACGGTATTAGTATACAAGACGCAGAAGGCCTAGCCTATACTTGACGAACAGCATTTACCAAGGTGGCCAAATAGGGAAACTCCGGACACATGACCCTAGGACGTTCCATTGGAGTAGGGCGAAGTAGGGAAGACCGCCTAACGTGGATTACGCTTTTTGTGGGTCTTGCGATCGAGGAGGGTTCCCAGTACTTGAACACTCGACGGGTACTAAACATCTAGGCTTTTGGTTCAATAATATTCGCCGTATCCCGGTTGAGCGCGACGACGCTCTTGCCGAAGGCGCCTTGAATCAACCCTGCCGTTACGAACTGGCTGCAAAAATTAGCAGTAGATGTTTCAATATAACAGCCAAAGCCGGAGCGCTCTCATTCAATGGACACAAATCATTGCACGTCAGGAGGGAATGCGGGTCAGACGATTCACAATACGGCCGGTGGGGGTAATGTCAAACCATCTGTTGCCCCCTGATATATCTCTTGGGTAACGAAAGGAGAACCATATGCACGCACCGGTGCGTAAAAACATTTGCGCCAACGCAATTCCAGCGGGATCGTAGCCCAGACCGGGACCGACAGGCTCCATCGTGGTTACCAGATAGGCTAGGTTTGCTCACAGGAGACCCACCACGCACACCCCAAGATACGTCCATTGCTTACAAGAATCTTCGACAAAATCTTCAGTAAATACCTTTCCATTTCAGAAATTTAGTAGGGGAAGATGTCCCCTCAAGATACGAGCAAAGCCTACTTAAACAGTAATCGATAGTCTATACGAACCACACGATACTGCCTTAGCAGTTAACATCGGCGTGCACCGGATCCTCCGGGAACGGAAAATCCTATGGACGTCAGTCCCGAGGATTACTACGAGTACAATTCGTTTAAAGGAAACGCCTGGTATCGCAGATTTTTTTCGACTACTACCAGAAAGCTCATCTAAGGCCTGTTCGCGAACCTTGGCTAATATCGCAGTTCCAAGCAACACGAGAATACAAATATACACCCAGGCGATGGAATCTCTTCTCGCTTGCCACAAGTAGTTCCAATACGGGGACTTTTCACACCAAAGGCGAATGCCAAGTGTTCCTACGTGGTCAGTACAAGAGGGACTGTGGTATAAGCTTTCGATGTGTGGTAGCTGGAGTACAGGAATGCACGGTAGTCACGTCCTGATTCTGGGCGATAAGGGACGTTACATTCTAAAACTATGTAAGACGACCTTTCCAAGCTGACGAAACGGCATCTAAGTCACCTGCTCTACTGTAAAGAGTCCAGATCTCTCTGGGTGCAACGTCAACGCCCGGCTCCCCAGCTGGTAGACCTAAGTGTAGTGCGGATTCACGCAGGCCTCGCATGCTTCTCTCTCATGAACAGTCCAGATTGTAGGAGAGTCACAGTCCTGCGACTGGGCTGTCCATAAACTTCCGCAATTCAACCCGAAAATCGGTCCAATAGGTGAACAGAGCCTTACTGGAAAGGACACAGAGGAAGTACCTTTAGTCGTAAAACTTTTCGAGCATCCAAACCCAATACTGTGAGTCCAGGCTCCTCGGGCGGCGTTATAGGGACGAAACAATACGCTGAAGGAGTCACAGGCTTCTGATAAATGCTTGACTCTGACTCTGCTGTCAATTTAAACCCCTTTTTTCATTGTCATGAGTGAAATCATCCCGGTCGATCAGGGCAGCTGCTTGAGCGATCCCAGCAGACTCGGCGAAGAAATTTGCCACCAGGGTCAGGTCGCTGCCGGCATACCCTAAGTACTCAAAAATTAAGTTTTACATACGTTCCGAAGATTGAACTTGTCTTTCTTAAACGTGCTCTGAGCCGAGTATGAATCTGAGATTTTACTCAACCCATTACCTAATCTCTGAATGTATGTCAGAAATGTCGCCGTCGGCTAATAGTTAAGTACAAGTCAGCCTGTGCGAGCCTGCGGTACACGCTCAAACTAAGTCAGGCGAAGGCTTGTTTTGCCAGGGGATATACGACATATTAGGACCGCTGATCTCCCGAATGATATCCCGGGGTCGATGCAGACCATTAACCCGGCAACGTGGTTGCGGCCCTACGACTTGGTCGCCTGTGCTGAAACTTGGGGCCCAGAACGGCATCCCTCCGGGAGGGAATCCCGAGCTCTATTACGTTCTACCCGGTCGCTTGCTCTGTGTTACCTTCGAAGGCGAGAGGAGTCAAGCAGTGTTGTCGCGAGTTTCCCTATGCCGAAGAAAGATATATCGTACACTTTGTCCTTCGATGTCCGGGTAAGTCAGTTCGGTTGCACTTAGATCTACCACGTACAGTTAGACAGCAACGACTAAATTAAAAAGCTGCCGCTTGCTTGATGCTCAAGAAGGACAAAAACTAGCTGCCTCGAAGTCGTCACGAGTTAAGAGGTCCGATTAATCTATATGGGAGAAACCGGCGTAACTTTGGAGACAAGGGGCCGGTCGGTCCACGGTGCTTTTGATGTGTTACGCTGCATAATTACATCCAGATCTGACACACAATCAATCATGTCCGGGGATAAGCCCCCGATAAGTACGTAGGTTTTACGGTTAAACACTAACAACCTGGACCCCTTGGCCCGGATTAGCAAGGGTCGCTGGCACTCCTCACTCTAACCTACTGACAGCGAGGAGTCCCACTCGGCCTCAGATAGTTCTTGACCCATGGCAGTTCGTACTTACGCAGTCGCCATGAATACAGTGTAACCATAGACGTAACGTAACCACCCTGTATTGGTGCGCGATACCGCACACAATAACTCTCTTATTATCCGCAACATGTATGCTATCCGGCTCACCAAGTCAGTATTAGTTCACCGAAGCCGTATTTACAATACTTCTTCAGTCCAGCCTTCTCGGACCTGGGGCCCCTAGGTCACCTCTTTTGAACCGCACGACTTGCAGCATACGAGGAGAAAGGGCGCGGGCGCACGTACGCCAGAGAGCCATGGTGTTTACGAACAACCACACCAATGCGGCAAACAGGTTCTCTAACGAAGAGAACCAAGAATAAGAGTTGGCGCGGACGCTATGGGCCGTCGTCAAGGTCCTCTCAGGCATTTTAAGCACCTCGATATACAAGCACATGCGTTTCCGTGTTTACATCCGGGACTATAGGCCTCACTCGCCGCGCGTTTACGTCTATGTTCGGTGCATCTTAACCTGGTTACCATGTTTAACTGTATTCACCCGGGCAGGTCTGAACGACCGGGAAGAAGATGTCAGCTGGAGTTCCCGGAGAATATCGTCACTAAAGAAAGCAAAGTGTCAGAGTCTTGTATTCAAGTTCTGAATTATACGCTGGGTTCTGTACTAATCCGGATTTCTAACACGGAAGTTGGAGAAAGCGCTAAATACACCAGACACATTCAACTGACAAGAACCCTTACAGCCTATAGGACGCTGCGCAAGCTTACTAGAAAGAAGTCTTACGCCCTTAACCCCTAATTGAAGCATGCTCAGACGGCCGGGGTCTTATCCTTCCAATTGCCAAGCTAGCTTGTGACGTGCCGAGCACGAGGAGCTCTTGGAACCCCAGTATGCAATGTCAACCATTGAGCACAAAGAACGTTACAGGTATATATGGGACACGTTACTTAACTTATTTTGCCGAGAGGAACCCCTGTCCACTCAGCTTTAATTTCGCGAAGGCACGAGTTTTTGGCCCCCGAGTTCCCAAGTTCAGACTAAAATTGACCTCAATAGGACAGTCGGATACTATCCATAGCATCTCCTACATCATTAGGGTTTCAACATAAAACGCCGGACGCGTCGAGTGCCAAGCACGCGCTCGTTCTATACCGCGGTATTGCTGTCTTATGCGTTGTACGACCACACTTATAAATTCACTCTCACATATATCAAGACGTTATCTTGTAGAAAACTTCTCGGTTATCCTGCGCTCAGAGCACCGAGCTTCAGATGCGGACGTTTCGGACTACAGTCTAGAGCCAACCTGCTCCCCACGGCACCCCGATAAAGTGACCTTAATTGACGCTTGAAGGATCTCTGCGATGACCTCGAATATGGCTCACGGATAACTCTACAATAGCTGCAGCGCGCGCAATCAGTGAACTCGAGCAAAACGTTGCTTGCTATTACCTGGTGCTACTGAGATTGTCGAGAGCGAGTTGTTTCCCCATTATTCCGCGTAATGACTAATTCAGCTCCACGCCTTATGTACGATTACTTAGTCGTTGATTCGGGGAATCGGCCAATTGGCCTAATAGTTTTAAGACGAGGCGGCTGATTCTTACGGAAGGCGCTTAAAGGAAATTCTATAAGAAAAAGATGTTTTTAATTGCGACCTTCCCTCCAAGGCGCGGACTGATTAACCGAGGCTAGGATGTTGCTATAGCACTGTTGTTCAACAATGGAGCCTACCCCTTCGGCACATATCACCCTGCATCGAAAGAGGTCTAACATCCGATAGGTACTGACATACTTCTTCAGTTATCTGCGACTATTTAGGATCTTGTAACTGCTCCTTGAACGCTACACTTACGTGTCAGCCGGTTGGCTCTGCAGCCTGTGAGTCAGCCTTCGGTGTCTGGCCTCGTAAACCCAGCAGACCCCATGCAAGACCATCCGCTTGCGACTGCGGTCCTAATCCGTCCAGATTGACCCTCGGTTCAGTAGCGTCCTAGTTGGTACGGCGCTCCGTCGCGGCCCCTAGAGTTCCCCTGAACATGGGGCGTGGAGACCTTATTATAATAACATGCCGAGTTATATGTGTAGGGCGGCTATACCTACACCAGTCATCCCAAGCCTCACTTTGTGAACCCCACGCCCCACTGCCGAGTGGAGCCCTTCAAAGAGTAGGAAGCGGAATACGTTCTTTCGTGCTATAGAATTGCCCATCGTCGCGCACCCAACCCCTAACTGATCTATACCATAGAAAGACCCTAAATAGTGGTTAAGGTCATTCGCACCCCGGGCCCACTCGTCCTGTCGTCTTAAAGTGTAGAATAAAGCGCCTGAGACTCCATTGAGGCACTTTAATTTGTTCCAGTCATAAAGGAGCACAAAGCGTATACCTTTTATCCGCGCTTGGGTAATTGCAAACGCCACCGCTCGCCCCTTCTCGCCTGCGGTACCAGCCCAGACCCTTCATATGCAAAGTTGCCATGTTGTATGGGAAACGTGACCATGCCACGGCTCCTCCACCCGCGCTCGGTGTGCTTATCCGAAGAGGCTCCCCGGACTAACCGCAGCGTGCGAAGGAGCATATCTGTCCCGGACCAACGAACACTT
		</sequence>
    <sequence><taxon idref="Location_1_3_1|37.61513326473798"/>
[truncated: 350,524 more chars]
