# Supplementary material for: Epidemic Reconstruction in a Phylogenetics Framework: Transmission Trees as Partitions of the Node Set
Source: PLoS Comput Biol. 2015 Dec 30;11(12):e1004613. doi: 10.1371/journal.pcbi.1004613 (PMC4701012; doi:10.1371/journal.pcbi.1004613)
Supplement: S1 Data — BEAST input file for all WHC analyses of all simulated datasets. (ZIP) [file pcbi.1004613.s006.zip › S1_Data/wcc_X_22_vfast_10.xml]

<!-- Generated by BEAUTi v1.8.0 Prerelease r5934                             -->
<!--       by Alexei J. Drummond, Andrew Rambaut and Marc A. Suchard         -->
<!--       Department of Computer Science, University of Auckland and        -->
<!--       Institute of Evolutionary Biology, University of Edinburgh        -->
<!--       David Geffen School of Medicine, University of California, Los Angeles-->
<!--       http://beast.bio.ed.ac.uk/                                        -->
<!-- BEAUTi output modified for transmission tree reconstruction by OldMacDonald 4-->
<!--        by Matthew Hall, University of Edinburgh-->
<beast>
  <!-- The list of taxa to be analysed (can also include dates/ages).          -->
  <!-- ntax=50                                                                 -->
  <taxa id="taxa">
    <taxon id="Location_0_3_0|53.26238465808734">
      <date value="53.26238465808734" direction="forwards" units="days"/>
      <attr name="caseID">Location_0_3_0</attr>
    </taxon>
    <taxon id="Location_4_4_0|22.33759776102275">
      <date value="22.33759776102275" direction="forwards" units="days"/>
      <attr name="caseID">Location_4_4_0</attr>
    </taxon>
    <taxon id="Location_4_2_0|32.560293878795285">
      <date value="32.560293878795285" direction="forwards" units="days"/>
      <attr name="caseID">Location_4_2_0</attr>
    </taxon>
    <taxon id="Location_0_2_0|53.98406244389141">
      <date value="53.98406244389141" direction="forwards" units="days"/>
      <attr name="caseID">Location_0_2_0</attr>
    </taxon>
    <taxon id="Location_3_2_1|48.547628289804905">
      <date value="48.547628289804905" direction="forwards" units="days"/>
      <attr name="caseID">Location_3_2_1</attr>
    </taxon>
    <taxon id="Location_2_4_0|35.59199528377063">
      <date value="35.59199528377063" direction="forwards" units="days"/>
      <attr name="caseID">Location_2_4_0</attr>
    </taxon>
    <taxon id="Location_1_2_1|34.98873440068429">
      <date value="34.98873440068429" direction="forwards" units="days"/>
      <attr name="caseID">Location_1_2_1</attr>
    </taxon>
    <taxon id="Location_4_2_1|43.83206321266982">
      <date value="43.83206321266982" direction="forwards" units="days"/>
      <attr name="caseID">Location_4_2_1</attr>
    </taxon>
    <taxon id="Location_4_0_0|42.962814093974096">
      <date value="42.962814093974096" direction="forwards" units="days"/>
      <attr name="caseID">Location_4_0_0</attr>
    </taxon>
    <taxon id="Location_1_1_0|38.51751986215332">
      <date value="38.51751986215332" direction="forwards" units="days"/>
      <attr name="caseID">Location_1_1_0</attr>
    </taxon>
    <taxon id="Location_3_2_0|39.99797880875472">
      <date value="39.99797880875472" direction="forwards" units="days"/>
      <attr name="caseID">Location_3_2_0</attr>
    </taxon>
    <taxon id="Location_0_4_1|49.27367798664395">
      <date value="49.27367798664395" direction="forwards" units="days"/>
      <attr name="caseID">Location_0_4_1</attr>
    </taxon>
    <taxon id="Location_3_1_0|46.28874587903215">
      <date value="46.28874587903215" direction="forwards" units="days"/>
      <attr name="caseID">Location_3_1_0</attr>
    </taxon>
    <taxon id="Location_1_0_1|59.53037606129578">
      <date value="59.53037606129578" direction="forwards" units="days"/>
      <attr name="caseID">Location_1_0_1</attr>
    </taxon>
    <taxon id="Location_1_4_0|40.81911645309977">
      <date value="40.81911645309977" direction="forwards" units="days"/>
      <attr name="caseID">Location_1_4_0</attr>
    </taxon>
    <taxon id="Location_4_0_1|49.60960200687342">
      <date value="49.60960200687342" direction="forwards" units="days"/>
      <attr name="caseID">Location_4_0_1</attr>
    </taxon>
    <taxon id="Location_4_1_1|55.337809275657044">
      <date value="55.337809275657044" direction="forwards" units="days"/>
      <attr name="caseID">Location_4_1_1</attr>
    </taxon>
    <taxon id="Location_1_0_0|55.437992692965494">
      <date value="55.437992692965494" direction="forwards" units="days"/>
      <attr name="caseID">Location_1_0_0</attr>
    </taxon>
    <taxon id="Location_3_4_1|30.54458952148446">
      <date value="30.54458952148446" direction="forwards" units="days"/>
      <attr name="caseID">Location_3_4_1</attr>
    </taxon>
    <taxon id="Location_2_0_0|48.456679284802135">
      <date value="48.456679284802135" direction="forwards" units="days"/>
      <attr name="caseID">Location_2_0_0</attr>
    </taxon>
    <taxon id="Location_2_3_0|56.50449865555853">
      <date value="56.50449865555853" direction="forwards" units="days"/>
      <attr name="caseID">Location_2_3_0</attr>
    </taxon>
    <taxon id="Location_2_4_1|47.72493414175498">
      <date value="47.72493414175498" direction="forwards" units="days"/>
      <attr name="caseID">Location_2_4_1</attr>
    </taxon>
    <taxon id="Location_2_1_0|39.979846787404384">
      <date value="39.979846787404384" direction="forwards" units="days"/>
      <attr name="caseID">Location_2_1_0</attr>
    </taxon>
    <taxon id="Location_0_1_1|56.957903703008924">
      <date value="56.957903703008924" direction="forwards" units="days"/>
      <attr name="caseID">Location_0_1_1</attr>
    </taxon>
    <taxon id="Location_4_3_1|47.751410892792286">
      <date value="47.751410892792286" direction="forwards" units="days"/>
      <attr name="caseID">Location_4_3_1</attr>
    </taxon>
    <taxon id="Location_3_3_1|12.141295886070981">
      <date value="12.141295886070981" direction="forwards" units="days"/>
      <attr name="caseID">Location_3_3_1</attr>
    </taxon>
    <taxon id="Location_0_2_1|57.37975653206393">
      <date value="57.37975653206393" direction="forwards" units="days"/>
      <attr name="caseID">Location_0_2_1</attr>
    </taxon>
    <taxon id="Location_4_1_0|50.710515683866724">
      <date value="50.710515683866724" direction="forwards" units="days"/>
      <attr name="caseID">Location_4_1_0</attr>
    </taxon>
    <taxon id="Location_2_1_1|44.67182744366134">
      <date value="44.67182744366134" direction="forwards" units="days"/>
      <attr name="caseID">Location_2_1_1</attr>
    </taxon>
    <taxon id="Location_2_0_1|39.509763157707354">
      <date value="39.509763157707354" direction="forwards" units="days"/>
      <attr name="caseID">Location_2_0_1</attr>
    </taxon>
    <taxon id="Location_1_3_0|27.144887282296317">
      <date value="27.144887282296317" direction="forwards" units="days"/>
      <attr name="caseID">Location_1_3_0</attr>
    </taxon>
    <taxon id="Location_1_3_1|35.638938826179064">
      <date value="35.638938826179064" direction="forwards" units="days"/>
      <attr name="caseID">Location_1_3_1</attr>
    </taxon>
    <taxon id="Location_2_2_0|52.354766942090585">
      <date value="52.354766942090585" direction="forwards" units="days"/>
      <attr name="caseID">Location_2_2_0</attr>
    </taxon>
    <taxon id="Location_0_3_1|57.935295810932004">
      <date value="57.935295810932004" direction="forwards" units="days"/>
      <attr name="caseID">Location_0_3_1</attr>
    </taxon>
    <taxon id="Location_1_1_1|40.307284219301444">
      <date value="40.307284219301444" direction="forwards" units="days"/>
      <attr name="caseID">Location_1_1_1</attr>
    </taxon>
    <taxon id="Location_3_4_0|22.906109368920525">
      <date value="22.906109368920525" direction="forwards" units="days"/>
      <attr name="caseID">Location_3_4_0</attr>
    </taxon>
    <taxon id="Location_1_4_1|43.93391718834583">
      <date value="43.93391718834583" direction="forwards" units="days"/>
      <attr name="caseID">Location_1_4_1</attr>
    </taxon>
    <taxon id="Location_3_3_0|46.01519844154836">
      <date value="46.01519844154836" direction="forwards" units="days"/>
      <attr name="caseID">Location_3_3_0</attr>
    </taxon>
    <taxon id="Location_4_3_0|47.31369075944677">
      <date value="47.31369075944677" direction="forwards" units="days"/>
      <attr name="caseID">Location_4_3_0</attr>
    </taxon>
    <taxon id="Location_0_0_1|60.37036234804651">
      <date value="60.37036234804651" direction="forwards" units="days"/>
      <attr name="caseID">Location_0_0_1</attr>
    </taxon>
    <taxon id="Location_3_1_1|36.63185423278846">
      <date value="36.63185423278846" direction="forwards" units="days"/>
      <attr name="caseID">Location_3_1_1</attr>
    </taxon>
    <taxon id="Location_4_4_1|27.61498171727054">
      <date value="27.61498171727054" direction="forwards" units="days"/>
      <attr name="caseID">Location_4_4_1</attr>
    </taxon>
    <taxon id="Location_2_2_1|44.48623604594394">
      <date value="44.48623604594394" direction="forwards" units="days"/>
      <attr name="caseID">Location_2_2_1</attr>
    </taxon>
    <taxon id="Location_0_4_0|49.85014041522004">
      <date value="49.85014041522004" direction="forwards" units="days"/>
      <attr name="caseID">Location_0_4_0</attr>
    </taxon>
    <taxon id="Location_0_1_0|50.99811525875682">
      <date value="50.99811525875682" direction="forwards" units="days"/>
      <attr name="caseID">Location_0_1_0</attr>
    </taxon>
    <taxon id="Location_1_2_0|36.87346945276312">
      <date value="36.87346945276312" direction="forwards" units="days"/>
      <attr name="caseID">Location_1_2_0</attr>
    </taxon>
    <taxon id="Location_0_0_0|53.79462295136302">
      <date value="53.79462295136302" direction="forwards" units="days"/>
      <attr name="caseID">Location_0_0_0</attr>
    </taxon>
    <taxon id="Location_3_0_1|45.90788756542654">
      <date value="45.90788756542654" direction="forwards" units="days"/>
      <attr name="caseID">Location_3_0_1</attr>
    </taxon>
    <taxon id="Location_3_0_0|52.03982896017611">
      <date value="52.03982896017611" direction="forwards" units="days"/>
      <attr name="caseID">Location_3_0_0</attr>
    </taxon>
    <taxon id="Location_2_3_1|40.72527399069209">
      <date value="40.72527399069209" direction="forwards" units="days"/>
      <attr name="caseID">Location_2_3_1</attr>
    </taxon>
  </taxa>
  <!-- The sequence alignment (each sequence refers to a taxon above).         -->
  <!-- ntax=50 nchar=14000                                                      -->
  <alignment id="alignment" dataType="nucleotide">
    <sequence><taxon idref="Location_3_3_1|12.141295886070981"/>
			TCACGGAGGCGTTTGGTGTTAGCACAGGCTGGAAAGGTCTCCCCGCATACCCAGTCCGGTAGTACTACATGCAATGGACCCTGGCGTTCTATTGGCGCAAGGCCAGTAGATACATGATCCTATCGGTATCACCGACTGTCTTTATATTCCTGAACCCTGAATCACAAGGGAAAGCTATACCGTGGCTTGTCTTGTGGATTGTCAATTGTACCCGTGTTAGCCCGGAAATGGTATATCCAGACTGATGAATCTTCTAACGATTCGCACGGATCAGCAGATCAGGACTCCACCACCAAGTGGGATTGCTATACAGTGCGACCATCGATTTTGCTCTAGTCAATGTTGGTCTTAGTCCACATATTACCGCAGTAGTCAAAATTGCCGCGATTCGCCATGACCTAATTCAACTCATCCGCTAAGATCTGCATTGTGGAAACGATGGTCCGCCGTCGTGGCCAATGAAGCAGTGCATTACGGATAACAGTAAGATAAGCGAGTCCCCTCATCACCATTCTTGGTAGCTCCATAAAAAGTGCGTCGCAGCGCGGATGCTGTGACTTGTCATGCCAGACATCGACGGTCCTGGGTCAAAATAGCCCCGCTTCCAAACCGATCGTTATTGGCTTTAGCTAATGGGGCATGCCTTCTTTCTTCGCGAAACGCCCATGTCGTTGCTACTGTAACCGCTTAGATTCCCACCTGGCTGGACAACCACCTGAAAAACCCATTTACCCTCCAACGTTGGGGACATAAGCAAGCTATCCCAATATCCCTTAAGTTCGCAAAATCCCTGTCGAGCATTAGATCATTTGCAGTTCGGAATTAATGAGGATAGATTGTCGGAGTAACGCAATTCCGCGGGCCGAGGGCGCCGGAATGCTTGCAGCCAAAATCTACTAGATAATAGTACGCGGTCGAGTACCTCTGGAGGCTGTGCCTCATCAACCCCGAGGAGGCCCGGTCCTCGGAAGCCCCCCCACGCGACGCATCTTGGCCTAAGCGAACTTCCGCACGAGATAACTTCATGTTCCCTCCGACATTGTGTCCCGGTATCCCCAGCATGTTGTCATTACTCTCTAGCTTAAAGTCCACCAGATGGTTATCCTTGGACGCACCTCTGCCCGCGCATACGATTTGCTCTACAGGTGAAGCTGCGCCCGGAGCTCGGTTTTTGTGCCTTCATGATGGTCACATCGTGCCATTAGCGCGAAGGAAGTACTTTAGTAATATGTGGATGCTTACGGGGATGCGGACCGCATACCGTCTCCATGATTAATTCCGAGCACACGATGCGGAGTTCATTCGGGAACCACGTTTGTAGCACGAATATGGATCCTGAAAGTGGCGGGGGCATTTGTTGGGTCCCGTTACAGCTCGCCCCAGTAGTTCAGCTGCTGTATATATGGAAGATCTTTTTGCGAGCGGCTATCACGTCCTGCTAACCGCGTCGTAAGGCGGTCGTCTAATTGGTGTCAGCCTTTTTGTCGATGCCAACAGTGGTGCACGGCCTCAAGCCAACCCAAAATTCTGGATTAAGTAACGTATGATTATTCTTTCAATGATATGCACCGCCGATTGGCCTTATTGAATTTCGTTCTGAAAAAAGAACTGACAGCTTTGGAACTGAGTAATACGTTAGTAGCTCATCTCGAGCGACAACAGTCCGGAACCGAAATGAACGGAGTGGATCAAGGTTATCATGCCATCTGTAAATTGCTCAGCTGCTAGAGGAATTTTGCTGTCAAAACACATTTAGCAACCAGTCGCTTGGTTTAACGGAAATGGTGCCTACAACGTCACGTTTAGTTTGTAAATAAGGCTTCAGAGGCTGTAGTTGCCGGGTCTCACATTGATTCCGCTCACACCCGATGAACGAATCACTTAACTGGGTATGACGCGGTAACGACTGTCGTTGCTATGGCTATATCCGTGACTAGCCCTCTTATTATGCCCACTAGCGACTTCTGCTAACACACTGCCCGATTAGGAAGCCGGGTAGTGAGCCTATATGACGGGTTTATCGGTTGTCTTCTCAGTTCCCCGACTCTAAGCTAACGTGGTTCGTCGAAGTCGGTGGTTTATATAGCTACGACTCTTTAATTGCAATAAAGGAGATTTGACTTCCCGCTCAGAGTACAAGCATGCGATAAATCCGGAAAATCAGGGGTCCTAGTTATCCTTGTAGTATTATGAGATCGGTATAAGGTCCATGAGGGTACACTACACTGTGCGGAGATCTGGACACCTCGAACAGTTACCATTAAAAAAGAGGAAGGAAACCGCGTTCAGAAATAGACAAATCCCCCAAGGAGCGTACTCATAGAGCGGGGGATGACGTAGATCCTTATTGGTCGTTCCTGATTGCATACTGCTGAAGGACACGCTTCGGGGCAGTTAAAATAGTCATAGACCCCGATTTCACGAGTCTGTTTTGCTACTAATCATACGGAGCTGTAGAAGCGCGCAAACCTAACTGATGACACATGTGCAACGCTCCGAAAATCTCGCGCGGCGCCACAAAATAGTCCAATTCCCATCGAAGCCTCGGAAGCAGAAGGCGGAGGGTAGGCCAGGTATATCAAGCTAGACGAGATACTATAGCAGATGGAGGGCCCTTCAGGTTTAAGTGCCCGCACCAAGGCAACTAGTCTAGTAGCTTTGAACACCCTGCACTCAGTCGGCTCCGTGCTCGGACGATTGTTAGAGTCAATGAGTGTAGGGGTGGGGTCATCACCTTGCCACTGCAGCCATAGTCGTGCGTCTTGGCTACGCCCCCCTTTTATATGCTATGTAATGAAAGTTAAAATCAGCTCAACGTGGTGGAAGGCTTCGACGCACTTATCGTCCTGGCTTCTCTGTCAGATGTCGCGTAAATTAGCCCCATGTTTATGGGGCAACGATGCAAGGGGCCCCCCTCGCCGAATACTCGGCGGTGAGCTCCCGTGGAACCCTTAGCCGCGATGGCTACCGTTCAGTTTGATTCCATGATACGACCATTAGAAAAGACACGTGATAGGGCCTTTTTGACCAACCGTCTAAACCTACCGGGGATATGACTCAATGTACGTAGAGGGGTACGACACTATGTGTACCGGGTCCAGTTGACTAAGCCCCAGCTTGGGACACTAACTGAACGTTTAATCTGAGATTCTCATCTGTAAACCTAGAGGCCGTTCACATGGAGGGTAAAGCTGGATGACACTACATGTTTTAGGCCTTCAATAGGGCCAGATTCGCAGTGGTAAGGCGACGCTCCACTCAGACCATTCGTCTACACTAGACTGGAAAGGTGGTGCGCCAGGCATCAATCGAGCTGCGACTGGCCCACGTGTGCCCGTCGGAAACCGTAGTTAGCCTCAACGTTTTGGCTGACCAGCGGTGTGCCGTTCGCTAACGGGTGTGGGTATGCGATGCGGGGTACTGTAGGATCCGCGCCCCACCAGGTAGCATTTAAAAAAGTACGTCATTTTCCAACTTATTAATAGAGCGTTGATTCGGGCCATTTGCATCACATGCAGTTCACTATCGATGATAAAGTACAGGCAAGCATACCTAGTTGGACCAAAAGATATAGTGACTCAACGGTTGGCTAATCCCATACCTGCGAGTTTGAAATAATAACGACACGGTGAGTGAATGTAGTGTAAGCATAACCTTGCGTCAAGAACATGACCTACAAATACTTCATTAGAGGAGAAAAATGAGGCGGGCCCCTTGGATTTCTGAGATGCGGTGGCTTCGTAACATGCCTGCTCTCTATGCCGGGCAACCTCCACAATGCAATGATCAATCACCCTTGTTGGACGGGGCCGCAGGTATCAACAAATGTGGGCTCCGCCGTCTGTTCCACGGAGCACAGTGCCTTAGCTCTCAGCAAAAGAGCTACGGCGCTGCTCCTTAAGACCCAAATGGGTAAGGACAACCCTTTGGGGCGGAACCCCATTTGAATGAAGGGACCCGTACAGGATAAGAAGTGGGCACGGTTGATGCGGCATGGTGCAATGGCTTGTAGTCGTTCGCGAGAGGCGGCCCCTTCCGCGCCAAAAAGACGAATAGGTCTGTCATGAACCCCACGATCCGAACAAGACCCCAAAGCAAAGAGTATCCATGTCTTCACACACAGGAACGCCGCGTTATAGTTGAGGTATCTACTGATCAGATATGCACATGGCGCGAGCGACAGTATTACGTGGAAGGCCAAGCGTAAATTGCATACGGGGCTCTAAGGCGGGCAACGACAACCTTCCTGTAAAAGCAATCCCCCCCGTGCATCTCCTAGGAAGTCAAGGCCTCTCAAAAGTTGCGCGCGCGGGTTGGCGGAAGCAACAAGACGCGAACGGCAGAAAATCGTTTTTTCCAACGGCATACCCTTAATCCATCTATCACACAGCGTGGGATGTACGTCCCTTTAGTACATGTATTGGACCACAAAATCTATGGCAACTGAGTTCACACTCAGGGGCTGGCAGCGAAATAGCTGTAATACCAAGACTAATCTATAGTCACCTTCAGAGTGACAAAAAATGGTGTGTACACGAGAACGTCGGAGGCCAGCAGCGGATGGGGTTAATCTAAATCACGTGGACTGCACTACACGGAGGGGAGCGAAGTAACTTCCGTGAGTCATATAAACATCATGCGTTTACCGCGTCTGAGAGAGGTAGCCGATGTAGCGACACCATACCATCCACGTAGTCAGAGGGCTATTCTATGGACGTAATTTTTGAAGAGGGGGTGTGACTGGAGCGTCCATAAAAAGGTAGGATTTATTTTAGGGTCAGAAGGTACACCAATCTTGCCAAAAAAGCGGTCGCCATTACCATGACAGGCGTTATCATACAGTGCTCACTTTGTGGCAACAGTCAATCTCGTTCAGCCCCTGAGCTGCCCGTGTACAGTCCGCGCGCAAACATCTTAAAGCACGACCGGTTTTTTAGATTTGGAGACCTTCGTACTCACGATGAACGTTCGGCCAGGAACACATGCTGCAGCGCAAAAAATCGTAACACGAATACGGCCCCCCGGTACGTAGCAGTTGTTGCTCAATGTTGCAAACATTTTTAAGGACTTACAGTTCTTCACCTAGCTAGGCTCCTTACATTGTTGCGCTGCCTGTCTGGCAATCGTGACATGAGTCACTATTATACAAAAGAAGGGCCTGTTCTCAAGTGCAAATCTAAATGGGTCCTCCCATCCGCGGCGTCGTTAAAACAGGCCTGTTACCTACCTGACTAGATTATCAGGCCCAGATCGAACATTATGGTCGACCCTACCCTGCGGTTGACTTGCGCAGATTTTTTCGTACTGACGTCTCGTATCTTTAAAAACAAACATATTGATTTGCCAGATGTGGCGTGGCTACACACCAATACGAGTATCTAGTATACCCTGGGATCCCGAACCGCCAGAGTGGCTCGTAGAGCTATCTAATAAACCGTGGAGTCATTCTTCCGGTTGGGACCTCCCTGGTCGTGAATCTGGGTACATATCTATGGCTTCGGCGAGTCCGATTTAGAAGCTGGTCACCGTAGCACAAGTAGTCAGTATGCTAAAGCGTCAAATCATCTTCTAACGCTATGGAGTAGTCCAGTTTATGGAATGATGGAACTGCATAGGTAAATATTGACTCTAGTACGAAACAGCGTGGAATTCTGACTAAGGAATACCCCTAAGCGCTTACTTCAAGCAATCTCGAAAGCAGTATTACAAGTTTCTCGCCGCAGGGCTAGAAGCTATTTGGATTTACGCCGATGCTCTGCGGAAGATTACTTGGCATGCGCCCTTATCAACGTGCCCTATTAACGCCCTATTTATGCCCGACAGTCGATCCCAGCATCTATGAGACTCGGTTAAAAGTTAAGATTATTTGCACCCCCTCGGTGTACCATAGCCAATCCTGTCCATCTAGAAGTGTCGACGCGCTTAAAGCCGAGCCTGACTTCCAGTGGTCCCTAATGGGGGTTATTGTCAAATTTCACCATGGCTCGACGACGCATTGCAGGGTGGGTCGAAGTGCCAACAGGTGATTATTTTAGCCTCCCTCTTTGTATATTCTCGGCAGGTGTGCTAGCTACGAGTATATTAGCGTCAACGGAGGTGTCAGACCTGGAGTTGGGTTGAATGGCCGCTCGCGCCGGGACAATTCCAGTTCGCGCAGCTTAGTGTCCGATCGAGAGATGAGCCTCTCCTGACCCCTCAGATGCTTAGTCTGAAATCTTATCTAGATCAGTTCTTCGTTATACCATCACACCACACTAGTCCCCGAGACGTAGGGAGGGTTACAATTGCGAAGGTCTGAATCTTCAGCCTAGAATGACCATTTGTAGGTGACACGGTTATACAGGCCAAAACCCTCCACGGTCCATACCAACACGGGAAATGTGCCCACTCCCTAGGGAGGATAGTTTGTCAAATGGGTAGGTGGTACCTCTATGGCTTCCAGGTGCTAGTGGCAGCCCCGCCTCCTTCTCGTACGTATCTACAACTAAGAATTAACCACTCCGTTAATCCCCCTAGCCCTATACAAGCAGCTTGGTTCCCGTTTTTACCTGCTATCTAACGACAGACTCACGGTTGGACGGGGTGAGGCTCATTTTGATTATTGGCTTTCATCCCTAAGCCGTGACATGGGTTTCGAGCAGATGAAGCGGCGCCGCATCCTTCCGCTCTATAAACGGTAAATGAGAGGCCGTAGCTTGGTCGGTTTGCTTAGTAAACAATGGGTAAGTACGGCATCTCGTCCCAGTTAAGCTGTATTTCGAATCAAACATTGGAGCACCCACTGGATCCCAGAGTCCGCGTGACTGCTCCATTCCGTGAGTTACTGACGGCTGGGCACTCTTACTCGCGCATCCGCGCCGTTCTGATCGTTGTTATACTGCGATCCTGTCGCTCGTGAGCCAAGAGGGCCGGGCTTCCGTATGGTTGGTTAGCTTAGGAATAATAGCGCAATACGGATCCCATTCGTGACCTGCACTGCCATAAATACGGTAGCGTCATGAGGGAATAAGAAGTGAGTTGGTCTCTCATGGTAGATAACTCTGTAGCCATCTGCAAGATCCAAAGGGCATGAAAAACCGCCTACAGAGCGTTACCCTCAGTTTAAGTAATCCAGGTGCTTGGCCCATACGCCTCATCTCACCGACCGCTCATAGCCTATGGCACTTTTATTCCTTACGGAAGAAGTGACAGGAGATCTTTTTTAGTGATGGTTCAGCACTAAAGCGGCTTGTTAGTCGGAACATTCTTAGAGTCCATGTGAGAGAGCTCCGAACACTCTTATCAAATATCTGAAGATCATGTTGCCAGCGACTGATCGCATTGTAGCCCCTCAGCTTTAAGACGCTCGTATGCGCAATTCCCCTACCAGAAGTTCTGGGCAGCGTTGATGCTAGGACCGTCAAGCTTAGCAAAATGAGCGGGTTAGGCTTAATAGCCAGTGCTCTGCAGAAGGGCGGCTAGGCATATAAATGGCGTAGAAGGAATTAGCGAGGCACACAGAAGCCTCCTGTGGCGGGCCTGCTGAGAAGCTATTCTAACTCTTCGAAATTCATCACACTGCCTCGGGTTGGCAGACGTACGAGCACATATTTTGACGCGGGGAGAGTTTACTCACGTTCACCATGACAGCAGTTATTCTCCCCCGGACGATAACATCCGATGCTGGACACTAGCGCAAATGCACTGTTAATTAAGGTTTCGATAAACAGATTAGCAAAGAAACGACTATTAGACGTCCCCGCATTGACAATTTGGTGGCGAGTTGGAGGCCTTTCTTACGACTGGTGTTAGAGTTTCTCTCACTTAGCTAGGAAGCGGTGAAGATTGGGGGGGCCCCCATAGACGAGTGTCCAGCTGATACAGCACGCTAAGATTGGTTCCTCTGACACTCCATTAGATTACACTGCACAAGTGTGCCGTCTAAGCCCGTCATATGTATTGCCAACTATATGCGCGTACAATTATACCCGGTTTGCTGCTTTCCAGTTTGAGGGGTGTGACTTCAATACAGACCTTTCGCTCCATTTCACTAATTTGAAGCCCAACATGATCCTGACGTGAATGAGATCTCGCAGCTGACGCAGGGCGGGCATGGTCCTCAAGTTGTACAATACCCCGGAAATTACATGCCGTAAACCGACTGTCCCAGAGTATCTACAGTGAAAGTTTTAAGCTCCATTCGTATTCGAGATTCCTATGTCGAGTAGGAGCGACTAATCCGGAACCAGACCACAAGGTCTTGGATTATATGCAGCAGGAGCACGCCGTACCGGCGTCCAATAACGCGCAGCATAGAGGTGGTGTCGTCATTCGTCGCATGGCTACCCATGCAAGCGTAGCACTCCGAAGTGTCGGATAAGACAGTCAAAATGGATGGTACTTTCGGGAGTGACTCTAATTTCGGGCCAAGCACATTTCACGACGCCACGTATTGTGCGACTATTCCTTGGGTAACGTTGTGCGATCTCTGATTCGCCACCCACTATGCGGAGGCAGGAACCTATGGATTAGTGACGGCGCTACTGCCGGATAAACGATTATCGTCAGACGGTAATAAGGTCTTTGAGACTGCTGGCGTTTATAGGATTCTCTCGGTACTCTACTCCGCGGTGGTGCTGGCATATGTGTCAGTGCGTACAAATTCCGACATACTTGGTTTCACTTTAGTATAGCCGCCGCTATTGATAGGCAAGCACCTGGAGAGTTACGCCGACATAAAGAAGCAAGGGTGACCCGTCCCGATGAGCTGTCGTTCGGAATTCGCGAGACCCGCACGCAAAATGGTTAAGGGTCCCATGTAATGACACTGCCTCGGTTACTGCTAATCCGCTCGTCAACCACAGTGTGGCCCTCTCCTTGACAGTAGCACTGACCAATATCTCCAAAGAAAATTGACGGGCGGGTGGGGCTCAACTCTTGGTACACGGCTCCAGCAGGCGCGGCCCGATGACCGTGGCCACATTTAAGCCTAGTGACGGCCTCCATCGGGAATGTTAGTGGTTAGCTTGTCTGGTTATTAAATCAGTTCAGTCGAAAGCGGAACAGGAACTCTCGTGACGTTGAATATCCTACCATGAGGGGTCCAGGTGAGTTGGTGACCATCTGGGGGAGACTTGAAGGGGGACATAGTGGCTTACAACGGAGTTATGTAGTTCGACTACGAGCTCGATAATTGTGTAGTGACATTTTGGGAATTGGACATGTTACACTCGTGTATTGCTTTATATCAGGTAGTGTCTTTAGAATTAGAGTCTTTAATATGTAATAGAGGCTCTCCAGCCTGCAAATGAAGGATCTGCGCACTTTCTCTGCCCTAGATAGAATGGCGCCGTTCCCTCACTGAGACAACAGACAGGAAGATCCAGTAGATACTGTTTTTAAGGGATGTCAATAGTCGTGCATACGGTTATTGCTACCTAGTAACTTGCCAGTCCCCGAATCACCGGAGGTACGTACGTGAAATCGGGTCTGATATCAGCTTATCCTCAGTTAGTATACTCTCCCACGCAAAGTCCTGGTATAATTCTCAGGAGCGGATGGGTGCGTTTATGACGTCTTGGTAAGCGAGTTAGGCAGATGTCTCGTAAGATAGCCTATCTCGCAGTGCAGCGGCGCACCAGTTGACTTGCTCATGCTCCTCCACCGATGGTCATTTTAGAATGGCGTAAGGCAATTCCGGACCGCAACTCGACAGCGGTCCCCACATGTCTAGGTAAGTCCCGATGGCCTAATGAGAGCTGACCGCTGGAGACGACCCGACTCGCAAGATCCGGACACCAATAGAAAGGCCTAACCGCGACATACTCAACTGCGGTACGTTCAAACGGTAGTAACTCATCGCACTGCCTCGCCACGGATATGAGGCCCGGGAGACTATCAGTGAGCCTATCGATGATCATTTGATGAAGATCGCCCCTTATATTGGGAGGAGTCAGGCAGATGATGGGGATAACCCCATCATAGTATGTCAACGGCATTCATGTAAATATTAACAAAACCCACCAGTGATGGAAGATTTTTAGACTGAATGGGAGGGGCACCACAGTAAAATCCACCACTAGACCCCCGTGCGCCTCGCGGCTTGATCCTTCACACTTCTCCCTGGTAGAGCTAATGAAGGCTCAGGTCTCGGACAGCGTCTATAACCCATTAATTATGACGGAGTTTGTCTCCCATGGGGCAGCAAGATGTTCTAAGGCTTTCACCGAGTAACATCTCCTCAATACTTAGGCACCGTCGAAGATATTGGTCGACGTCACCACCGCTTAGGATTCTGCAACAGCCGCTTCAAAGGCACGTAATTTCAGAAACAATCGGTATCCTCTTATCTGATGCAGTTTTCTACCTCTCTATAGTTTGCTTGGGCATATCCTTGGTAGTTACTTGCGCACATGTAATAGATATAGAAGTTGTGGGCGATCCAGCGCGAGCCGTGCTAGCAACTAAAGGAATCAGGGTCTTGCCTTCGGTCCCAGTATTAGAGTGATCGATTGCTGTAATCTGGATCTTTCCTGTAGCGAGTTGCACTAGCAACACAGTGCCGGAGACAGTTGTGGCCTAAGGAGGGTATAAAACGATCACCTCTATGCGGTGACATGCAAACATATGTGGGTATATGTGGTCCTCCGGAAAAATTAACGCGTGTTAGTGTCTCTAAGCTCTAGACGCATAGGACCACGGTCACGACGAACTTCAACACCAAATCGCTGGTTTAAATAGACTTCACCGCTCTACTCAAACGGCTATTGATTTTCTCACAACCAGGGAACTCGCTACATCGCTGATGGCAGAGGGCTGTCGAGCCCCTAAAGCATATTTTATTCTTCAATGTGCGCCCCAGGAGCGATGCCCCACTTTAGAACGGGTGCTACCGGTGGTCCTCCCTCTCCCGTCACTACCCAGGGCCAACGCGTGGGTTGAACTCAGCTGACCATGTCTTCCATCCCTATTTAACGACCCCGCAATTTGAACTGTCGCTGACTCGATACATCTATAATCCACGGTCTGTTTAAGCTATTGAAGCACGTCTAGGGTACTTCGACTTCCTGGCCAGATGGGCGAGATTATACCATGCACGGGCGCTACGGTCCCTCAGTTGACGTGTTTTGGGCGGTCAGTAGGGAACAGGATGGAAATCTTAACGGTTCGACTGTCCGTGCCGTTTTACCGCTAAAGACGGGCCGGGAAGTCAGCCGGAGACCCCACGAAAGAGAACATCATGACTACCAACTAGGGCCTTATCCCTCTCTGATACCGCGAAAAGAGAGCGTAAGTCGGAAAGTTTGATCCAATTCGCACTGATTCAGACCCCAGCGTAGACCGCATCTTGGGTACAGGAAATCCACTACGGTTAAATACGATCGAGCAGAACCTCGCGCAGGCCGTAGTATGCCCCCCCCTTAATAGGTCGGGAAGCCCGGTGAACAGAACGACTTCTGATAGCCTGCCGAAGCCATTGACTGCTAGTCCAAGCCGCTGCCATGTCTATAGTACATGTTAAGCAAACGGCGTCGAACATACGTGAGACCGTGAATAAACCACTAAGTGCAAAGCGTAAACGGTAAGGTTGTGTAATGTTGTGTCTACTCGTCCCTCAGTCACCCGACCGCAACCAAGTCATTGGCCAGCGCAGCGCTCGCGATATTGTTAACCCTCAAAATAGAGAAAAATCAGATGTGGCTCTAATACATCATTTCCCCTCAATGGCAGTAACGTCTAAGCGTTCGGGCGGTCTTTCGTCCACTGTAACGACGCAGCTAAAAGGACTTACCCAGCTGGAAGCGCGTTGGATTCCGACGCGGGTGATGCTGATTTGCAGGTACCCCTGATTCGGCCGGCCGCCTCGGGTTCGATGAGGATACCACTTAATAAACAACCGTGTTCCTTGCAAACTAACCCAGATGGTCGACTGTCATATTCGAGGTATGCCTCCCATGGGCGATAATAACATAAGTTTTCATCGCATGTATTCAATATGGGTAAACGTTCACCGTCCCCAGGGACTTCTTCGTGGCATCCTACGAGGTGGAAGGGATACTCAGCGGCGTTGGTCTTCTTCTATAACGCATCAGGTTACATTCTCCGATATGTACAACACGATCCTAAGAAGAACCACCACGAGCGATGTAGGCCCTCACGCGAGCTGTCAGGGGCCTCCATGTTGGGGTGACATCAATATGTGGGAAATACCTCACTGCTAAGTTGTGATGGAGGCTTCCGTAACTCCTCTGTTTTCCAACCTCCAGGACGGGCACCAGTCGGCCGTTACGCGTAATGCGCGCTGTTAATCATTCGCATCCCCAAGTGATATTGGCACGTGATAAACGTATATATCTTCCTACCGATAATCAAGTTACGAGGGCTGTAAGTCGATTGTTGGCACGAGCCCAGGAGTAAAATTGAGCCAATGCGCCCAAAGCCAACGTCGCGAAGCAAATCCTCTCACGATGAAGATAAACTCGGATCGAGTCCGGCCTCCCAGTCTTTTGGGACCCGGTCTCCCTAGCATATATGGGGTTAACGGTTCAGGTATAGCATGCGCGTCTTGACAACGCTATATCCTACGCGTGCGCATCGTTTCCATCCTGGATTACTAAGGTGCCCGTATTACTGTAATCCCGTAGGGATTTCTTGAGCTATGTGGTTCGCGTTCGCTCCCCTTATCCCGTCCGTGTCGACGGTTAATGAATACGACAGGGCGTGGGAGACTCGCCTTAATTCGTCATACACGCCACGGGACGCTCCTACCGTGCACGTAATTGGGGATGACACGTATCGATCAGAGTCAGCTATTTAGTACTGTTTACCGCTATATAAAGCGGATCGTTCATTTCGCCCATTGTGGCGCATAAAACCGGTCTCATATTGCAGGTCAGTAATCACCAGTACCCCACTACCGGCCCTGGCTCTGATAACAACACGGGTTGACCTTTTTAAACAACCCTTCAGCTCCCGGCACGCTGATGTCGGCCAGTTTGAAGAACTGGAACTACTCATCCATGCCGGCCTGTAGTGATCAGGAGAACAAATTTGAGAGTTCTGCACGGGGGATGGTGAAATCTAGTCACAGCACGCTCCCCTACTGAGTTCCATGTACGAGATGAGGCAGAAGGTGTCTACCCAAGATCGAACGCGAGGCTCTACCTCTAGGTCTACTATAAGGCGCAAACTAACTTTGGTGCCTCCTTGCTGTACACGTTAGGTTTACGGATTTCCCCGGAGGTGGGAAATAACTACGCGTTCGTAGTACTGCGGATAGCACGCAAAAAGGCAGCTTGCGAACCAATCCGACGCAAGCTTTTTTATGATTACTGTGCAGGGGAGGTAGATAGCATATGGGAGTGGCCTGAGATGTTGTAACAGAGTTAAGTACTCCACTTGTCTTGCGGGCTCGATTTCACGGATGAACAGGCCGCAGGTCCTTAACTCTCGGTACTAGCTCAAAATACCCTAGAGACTATGTGACCGGTGACCAGAGTTAGGTGAACCGCATCCCCTGACTTTAGTCAAATTTCACGAAGAACGTGGAAGAATGAAGCTTACTTCGAGGAGACATCATCAAGGGAGACCAAATAGGAAAAAAGCTAACGTGTCACCGAGGGCTTGAAGAAGGTAGATAATGTTTAGACACCCAGGGTATCGTAATACTTACATACTACTCCTCGACTCATTCCATAGAGTATGCCCGGAAAGAGTAATAGCCGTCAGCAAGTGGAGATGCACTTTGTTATCATTGGGGTGAACTCCACCCCCCCTCCAGTACCCGTCTAACCGGCGGGAGCACAAGAGATTTTCTCACTACGAAAATCAGGGAACCACATAGCAAAACCATTCCAGGGGAAGTCACTCAGAGTTATGGACACGCATTAGCACGGGCGAGTTTCTAACACAGACGTAACTCGGCGTCACGGCGCCAGAAGGCCGATAGTAGCAAAGGCAGCGGAATTCTTTCTCCAGGTGTACCCAATCTTGTTTTGGAGTCGTTACGCCAGTTATCGAAG
		</sequence>
    <sequence><taxon idref="Location_4_4_0|22.33759776102275"/>
			TCACGGAGGCGTTTGGTGTTAGCACAGGCTGGAAAGGTCTCCCCGCATACCCAGTCCGGTAGTACTACATGCAATGGACCCTGGCGTTCTATTGGCGCAAGGCCAGTAGATACATGATCCTATCGGTATCACCGACTGTCTTTATATTCCTGAACCCTGAATCACAAGGGAAAGCTATACCGTGGCTTGTCTTGTGGATTGTCAATTGTACCCGTGTTAGCCCGGAAATGGTATATCCAGACTGATGAATCTTCTAACGATTCGCACGGATCAGCAGATCAGGACTCCACCACCAAGTGGGATTGCTATACAGTGCGACCATCGATTTTGCTCTAGTCAATGTTGGTCTTAGTCCACATATTACCGCAGTAGTCAAAATTGCCGCGATTCGCCATGACCTAATTCAACTCATCCGCTAAGATCTGCATTGTGGAAACGATGGTCCGCCGTCGTGGCCAATGAAGCAGTGCATTACGGATAACAGTAAGATAAGCGAGTCCCCTCATCACCATTCTTGGTAGCTCCATAAAAAGTGCGTCGCAGCGCGGATGCTGTGACTTGTCATGCCAGACATCGACGGTCCTGGGTCAAAATAGCCCCGCTTCCAAACCGATCGTTATTGGCTTTAGCTAATGGGGCATGCCTTCTTTCTTCGCGAAACGCCCATGTCGTTGCTACTGTAACCGCTTAGATTCCCACCTGGCTGGACAACCACCTGAAAAACCCATTTACCCTCCAACGTTGGGGACATAAGCAAGCTATCCCAATATCCCTTAAATTCGCAAAATCCCTGTCGAGCATTAGATCATTTGCAGTTCGGAATTAATGAGGATAGATTGTCGGAGTAACGCAATTCCGCGGGCCGAGGGCGCCGGAATGCTTGCAGCCAAAATCTACTAGATAATAGTACGCGGTCGAGTACCTCTGGAGGCTGTGCCTCATCAACCCCGAGGAGGCCCGGTCCTCGGAAGCCCCCCCACGCGACGCATCTTGGCCTAAGCGAACTTCCGCACGAGATAACTTCATGTTCCCTCCGACATTGTGTCCCGGTATCCCCAGCATGTTGTCATTACTCTCTAGCTTAAAGTCCACCAGATGGTTATCCTTGGACGCACCTCTGCCCGCGCATACGATTTGCTCTACAGGTGAAGCTGCGCCCGGAGCTCGGTTTTTGTGCCTTCATGATGGTCACATCGTGCCATTAGCGCGAAGGAAGTACTTTAGTAATATGTGGATGCTTACGGGGATGCGGACCGCATACCGTCTCCATGATTAATTCCGAGCACACGATGCGGAGTTCATTCGGGAGCCACGTTTGTAGCACGAATATGGAGCCTGAAAGTGGCGGGGGCATTTGTTGGGTCCCGTTACAGCTCGCCCCAGTAGTTCAGCTGCTGTATATATGGAAGATCTTTTTGCGAGCGGCTATCACGTCCTGCTAACCGCGTCGTAAGGCGGTCGTCTAATTGGTGTCAGCCTTTTTGTCGATGCCAACAGTGGTGCACGGCCTCAAGCCAACCCAAAATTCTGGATTAAGTAACGTATGATTATTCTTTCAATGATATGCACCGCCGATTGGCCTTATTGAATTTCGTTCTGAAAAAAGAACTGACAGCTTTGGAACTGAGTAATACGTTAGTAGCCCATCTCGAGCGACAACAGTCCGGAACCGAAATGAACGGAGTGGATCAAGGTTATCATGCCATCTGTAAATTGCTCAGCTGCTAGAGGAATTTTGCTGTCAAAACACATTTAGCAACCAGTCGCTTGGTTTAACGGAAATGGTGCCTACAACGTCACGTTTAGTTTGTAAATAAGGCTTCAGAGGCTGTAGTTGCCGGGTCTCACATTGATTCCGCTCACACCGGATGAACGAATCACTTAACTGGGTATGACGCGGTAACGACTGTCGTTGCTATGGCTATATCCGTGACTAGCCCTCTTATTATGCCCACTAGCGACTTCTGCTAACACACTGTCCGATTAGGGAGCCGGGTAGTGAGCCTATATGACGGGTTTATCGGTTGTCTTCTCGGTTCCCCGACTCTAAGCTTACGTGGTTCGTCGAAGTCGGTGGTTTATATAGCTACGACTCTTTAATTGCAATAAAGGAGATTTGACTTCCCGCTCAGAGTACAAGCATGCGATAAATCCGGAAAATCAGGGGTCCTAGTTATCCTTGTAGTATTATGAGATCGGTATAAGGTCCATGAGGGTACACTACACTGTGCGGAGATCTGGACACCTCGAACAGTTACCATTAAAAAAGAGGAAGGAAACCGCGTTCAGAAATAGACAAATCCCCCAAGGAGCGTACTCATAGAGCGGGGGATGATGTAGATCCTTATTGGTCGTTCCTGATTGCATACTGCTGAAGGACACGCTTCGGGGCAGTTAAAATAGTCATAGACCCCGATTTCACGAGTCTGTTTTGCTACTAATCATACGGAGCTGTAGAAGCGCGCAAACCTAACTGATGACACATGTGCAACGCTCCGAAAATCTCGCGCGGCGCCACAAAATAGTCCAATTCCCATCGAAGCCTCGGAAGCAGAAGGCGGAGGGTAGGCCAGGTATATCAAGCTAGACGAGATACTATAGCAGATGGAGGTCCCTTCAGGTTTAAGTGCCCGCACCAAGGCAACTAGTCTAGTAGCTTTGAACACCCTGCACTCAGTCGGCTCCGTGCTCGGACGGTTGTTAGAGTCAATGAGTGTAGGGGTGGGGTCATCACCTTGCCACTGTAGCCATAGTCGTGCGTCTTGGCTACGCCCCCCTTCTATATGCTATGTAATGAAAGTTAAAATCAGCTCAACGTGGTGGAACGCTTCGACGCACTTATCGTCCTGGCTTCTCTGTCAGATGTCGCGTAAATTAGCCCCATGTTTATGGGGCAACGATGCAAGGGGCCCCCCTCGCCGAATACTCGGCGGTGAGCTCCCGTGGAACCCTTAGCCGCGATGCCTACCGTTCAGTTTGATTCCATGATACGACCATTAGAAAAGACACGTGATAGGGCCTTTTTGACCAACCGTCTAAACCTACCGGGGATATGACTCAATGTACGTAGAGGGGTACGACACTATGTGTACCGAGTCCAGTTGACTAAGCCCCAGCTTGGGACACTATCTGAACGTTTAATCTGAGATTCTCATCTGTAAACCTAGAGGCCGTTCACATGGAGGGTAAAGCTGGATGACACTACATGTTTTAGGCCTTCAATAGGGCCAGATTCGCAGTGGTAAGGCGACGCTCCACTCAGACCATTCGTCTACACTAGACTGGAAAGGTGGTGCGCCAGGCATCAATCGAGCTGCGACTGGCCCACGTGTGCCCGTCGGAAACCGTAGTTAGCCTCAACGTTTTGGCTGACCAGCGGTGTGCCGTTCGCTAACGGGTGTGGGTATGTGATGCGGGGTACTGTAGGATCCGCGCCCCACCAGGTAGCATTTAAAAAAGTACGTCATTTTCCAACTTATTAATAGAGCGTTGATTCGGGCCATTTGCATCACATGCAGTTCACTATCGATGATAAAGTACAGGCAAGCATACCTAGTTGGACCAAAAGATATAGTGACTCAACGGTTGGCTAATCCCATACCTGCGAGTTTGAAATAATAACGACACGGTGAGTGAATGTAGTGTAAGCATAACCTTGCGTCAAGAACATGACCTACAAATACTTCATTAGAGGAGAAAAATGAGGCGGGCCCCTTGGATTTCTGAGATGCGGTGGCTTCGTAACATGCCTGTTCTCTATGCCGGGCAACCTCCACAATGCAATGATCAATCACCCTTGTTGGACGGGGCCGCAGGTATCAACAAATGTGGGCTCCGCCGTCTGTCCCACGGAGCACAGTGCCTTAGCTCTCAGCAAAAGAGCTACGGCGCTGCTCCTTAAGACCCAAATGGGTAAGGACAACCCTTTGGGGCGGAACCCCATTTGAATGAAGGGACCCGTACAGGATAAGAAGTGGGCACGGTTGATGCGGCATGGTGCAATGGCTTGTAGTCGTTCGCGAGAGGCGGCCCCTTCCGCGCCAAAAAGACGAATAGGTCTGTCATGAGCCCCACGATCCGAACAAGACCCGAAAGCAAAGAGTATCCATGTGTTCACACACAGGAACGCCGCGTTATAGTTGAGGTATCTACTGATCAGATATGCACATGGCGCGAGCGACAGTATTACGTGGAAGGCCAAGCGTAAATTGCATACGGGGCTCTAAGGCGGGCAACGACAACCTTCCTGTAAAAGCAATCCCCCCCGTGCATCTCCTAGGAAGTCAAGGCCTCTTAAAAGTTGCGCGCGCGGGTTGGCGGAAGCAACAAGACGCGAACGGCAGAAAATCGTTTTTTCCAACGGCATACCCTTAATCCATCTATCACACAGCGTGGGATGTACGTCCCTTTAGTACATGTATTGGACCACAAAATCTATGGCAACTGAGTTCACACTCAGGGGCTGGCAGCGAAATAGCTGTAATACCAAGACTAATCTATAGTCACCTTCAGAGTGACAAAAAATGGTGTGTACACGAGAACGTCGGAGGCCAGCAGCGGATGGGGTTAATCTAAATCACGTGGACTGCACTACACGGAGGGGAGCGAAGTAACTTCCGTGAGTCATATAAACATCATGCGTTTACCGCGTCTGAGAGAGGTAGCCGATGTAGCGACACCATACCATCCACGTAGTCAGAGGGCTATTCTATGGACGTAATTTTTGAAGAGGGGGTGTGACTGGAGCGTCCATAAAAAGGTAGGATTTATTTTAGGGTCAGAAGGTACACCAATCTTGCCAAAAAAGCGGTCGCCATTACCATGACAGGCGTTATCATACAGTGCTCACTTTGTGGCAACAGTCAATCTCGTTCAGCCCCTGAGCTGCCCGTGTACAGTCCGCGCGCAAACATCTTAAAGCACGACCGGTTTTTTAGATTTGGAGACCTTCGTACTCACGATGAACGTTCGGCCAGGAACACATGCTGCAGCGCAAAAAATCGTAACACGAATACGGCCCCCCGGTACGTAGCAGTTGTTGCTCAATGTTGCAAACATTTTTAAGGGCTTACAGTTCTTCACCTAGCTAGGCTCCTTACATTGTTGCGCTGCCTGTCTGGCAGTCGTGACATGAGTCACTATTATACAAAAGAAGGGCCTGTTCTCAAGTACAAATCTAAATGGGTCCTCCCATCCGCGGCGTCGTTAAAACAGGCCTGTTACCTACCTGACTAGATTCTCAGGCCCAGATCGAACATTATGGTCGACCCTACCCTGCGGTTGACTTGCGCAGATTTTTTCGTACTGACGTCTCGTATCTTTAAAAACAAACATATTGATTTGCCAGATGTGGCGTGGATACACACCAATACGAGTATCTAGTATACCCTGGGATCCCGAACCGCCAGAGTGGCTCGTAGAGCTATCTAATAAACCGTGGAGTCATTCTTCCGGTTGGGACCTCCCTGGTCGTGAATCTGGGTACATATCTATGGCTTCGGCGAGTCCGATTTAGAAGCTGGTCACCGTAGCACAAGTAGTCAGTATGCTAAAGCGTCAAATCATCTTCTAACGCTATGGAGTAGTCCAGTTTATGGAATGATGGAACTGCATAGGTAAATATTGACTCTAGTACGAAACAGCGTGGAATTCTGACTAAGGAATACCCCTAAGCGCTTACTTCAACCAATCTCGAAAGCAGTATTACAAGTTTCTCGCGGCAGGGCTAGAAGCTATTTGGATTTACGCCGATGCTCTGCGGAAGATTACTTGGCATGCGCCTTTATCAACGTGCCCTATTAACGCCCTATTTATGCCCGACAGTCGATCCCAGCATCTATGAGACTCGGTTAAAAGTTAAGATTATTTGCACCCCCTCGGTGTACCATAGCCAATCCTGTCCATCTAGAAGTGTCGACGCGCTTAAAGCCGAGCCTGACTTCCAGTGGTCCCTAATGGGGGTTATTGTCAAATTTCACCATGGCTCGACGACGCATTGCAGGGTGGGTCGAAGTGCCAACAGGTGATTATTTTAGCCTCCCTCTTTGTATATTCTCGGCAGGTGTGCTAGCTACGAGTATATTAGTGTCAACGGAGGTGTCAGACCTGGAGTTGGGTTGAATGGCCGCTCGCGCCGGGACAATTCCAGTTCGCGCAACTTAGTGTCCGATCGAGAGATGAGCCTCTCCTGACCCCTCAGATGCTTAGTCTGAAATCTTATCTAGATCAGTTCTTCGTTATACCATCACACCACACTAGTTCCCGAGACGTAGGGAGGGTTACAATTGCGAAGGTCTGAATCTTCAGCCTAGAATGACCGTTTGTAGGTGACACGGTTATACAGGCCAAAACCCTCCACGGTCCATACCAACACGGGAAATGTGCCCACTCCCTAGGGAGGATAGTTTGTCAAATGGGTAGGTGGTACCTCTATGGCTTCCAGGTGCTAGTGGCAGCCTCGCCTCCTTCTCGTACGTATCTACAACTAAGAATTAGCCACTCCGTTAATCCCCCTAGCCCTATACAAGTAGCTTGGTCCCCGTTTTTACCTGCTATCTAACGACAGACTCACGGTTGGACGGGGTGAGGCTCATTTTGATTATTGGCTTTCATCCCTAAGCCGTGACATGGGTTTCGAGCAGATGAAGCGGCGCCGCATCCTTCCGCTCTATAAACGGTAAATGAGAGGCCGTAGCTTGGTCGGTTTGCTTAGTAAACAATGGGTAAGTACGGCATCTCGTCCCAGTTAAGCTGTATTTCGAATCAAACATTGGAGCACCCACTGGATCCCAGAGTCCGCGTGACTGCTCCATTCCGTGAGCTACTGACGGCTGGGCACTCTTACTCGCGCATCCGCGCCGTTCTGATCGTTGTTATACTGCGATCCTGTCGCTCGTGAGCCAAGAGGGCCGGGCTTCCGTATGGTTGGTTAGCTTAGGAATAATAGCGCAATACGGATCCCATTCGTGACCTGCACTGCCATAAATACGGTATCGTCATGAGGGAATAAGAAGTGAGTTGGTCTCTCATGGTAGATAACTCTGTAGCCATCTGCAAGATCCAAAGGGCATGAAAAACCGCCTACAGAGCGTTACCCTCAGTTTAAGTAATCCAGGTGCTTGGCCCATACGCCTCATCTCACCGACCGCTCATAGCCTATGGCACTTTTATTCCTTACGGAAGAAGTGACAGGAGATCTTTTTTAGTGATGGTTCAGCACTAAAGCGGCTTGTTAGTCGGAACATTCTTAGAGTCCATGTGAGAGAGCTCCGAACACTCTTATCAAATATCTGAAGATCATGTTGCCAGCGACTGATCGCATTGTAGCCCCTCAGCTTTAAGACGCTCGTATGCGCAATTCCCCTACCAGAAGTTCTGGGCAGCGTTGGTGCTAGGACCGTCAAGCTTAGCAAAATGAGCGGGTTAGGCTTAGTAGCCAGTGCTCTGCAGAAGGGCGGCTAGGCATATAAATGGCGTAGAAGGAATTAGCGAGGCACACAGAAGCCTCCTGTGGCGGGCCTGCTGAGAAGCTATTCTAACTCTTCGAAATTCATCACACTGCCCCGGGTTGGCAGACGTACGAGCACATATTTTGACGCGGGGAGAGTTTACTCACGTTCACCATGACAGCAGTTATTCTCCCCCGGACGATAACATCCGATGCTGGACACTAGCGCAAATGCACTGTTAATTAAGGTTTCGATAAACAGATTAGCAAAGAAACGACTATTAGACGTCCCCGCATTGACAATTTGGTGGCGAGTTGGAGGCCTTTCTTACGACTGGTGTTAGAGTTTCTCTCACTTAGCTAGGAAGCGGTGAAGATTGGGGGGGCCCCCATAGACGAGTGTCCAGCTGATACAGCACGCTAAGATTGGTTCCTCTGACACTCCATTAGATTACACTGCACAAGTGTGCCGTCTAAGCCCGTCATATGTATTGCCAACTATATGCGCGTACAATTATACCCGGTTTGCTGCTTTCCAGTTTGAGGGGTGTGACTTCAATACAGACCTTTCGCTCCATTTCACTAATTCGAAGCCCAACATGATCCTGACGTGAATGAGATCTCGCAGCTGACGCAGGGCGGGCATGGTCCTCAAGTTGTACAATACCCCGGAAATTACATGCCGTAAACCGACTGTCCCAGAGTATCTACAGTGAAAGTTTTAAGCTCCATTCGTATTCGAGATTCCTATGTCGAGTAGGAGCGACTAATCCGGAACCAGACCACAAGGTCTTGGATTATATGCAGCAGGAGCACGCCGTACCGGCGTCCAATAACGCGCAGCATAGAGGTGGTGTCGTCATTCGTCGCATGGCTACCCATGCAAGCGTAGCACTCCGAAGTGTCGGATAAGACAGTCAAAATGGATGGTACTTTCGGGAGTGACTCTAATTTCGGGCCAAGCACATTTCACGACGCCACGTATTGTGCGACTATTCCTTGGGTAACGTTGTGCGATCTCTGATTCGCCACCCACTATGCGGAGGCAGGAACCTATGGATTAGTGACGGCGCTACTGCCGGATAAACGATTATCGTCAGACGGTAATAAGGTCTTTGAGACTGCTGGCGTTTATAGGATTCTCTCGGTACTCTACTCCGCGGTGGTGCTGGCATATGTGTCAGTGCGTACAAATTCCGACATACTTAGTTTCACTTTAGTATAGCTGCCGCTATTGATAGGCAAGCACCTGGAGAGTTACGCCGACATAAAGAAGCAAGGGTGACCCGTGCCGATGAGCTGTCGTTCGGAATTCGCGAGACCCGCACGCAAAATGGTTAAGGGTCCCATGTAATGACACTGCCTCGGTTACTGCTAATCCGCTCGTCAACCACAGTGTGGCCCTCTCCTTGACAGTAGCACTGACCAATATCTCCAAAGAAAATTGACGGGCGGGTGGGGCTCAACTCTTGGTACACGGCTCCAGCAGGCGCGGCCCGATGACCGTGGCCACATTTAAGCCTAGTGACGGCCTCCATCGGGAATGTTAGTGGTTAGCTTGTCTGGTTATTAAATCAGTTCAGTCGAAAGCGGAACAGGAACTCTCGTGACGTTGAATATCCTACCATGAGGGGTCCAGGTGAGTTGGTGACCATCTGGGGGAGACTTGAAGGGGGACATAGTGGCTTACAACGGAGTTATGTAGTTCGACTACGAGCTCGATAATTGTGTAGTCACATTTTGGGAATTGGACATGTTACACTCGTGTATTGCTTTATATCAGGTAGTGTCTTTAGAATTGGAGTCTTTAATATGTAATAGAGGCTCTCCAGCCTGCAAATGAAGGATCTGCGCACTTTCTCTGCCCTAGATAGAATGGCGCCGTTCCCTCACTGAGACAACAGACAGGAAGATCCAGTAGATACTGTTTTTAAGGGACGTCAATAGTCGTGCATACGGTTATTGCTACCTAGTAACTTGCCAGTCCCCGACTCACCGGAGGTACGTACGTGAAATCGGGTCTGATATCAGCTTATCCTCAGTTAGTATACTCTCCCACGCAAAGTTCTGGTATAATTCTCAGGAGCGGATGGGTGCGTTTATGACGTCTTGGTAAGCGAGTTAGGCAGATGTCTCGTAAGATAGCCTATCTCGCAGTGCAGCGGCGCACCAGTTGACTTGCTCATGCCCCTCCACCGATGGTCATTTTAGAATGGCGTAAGGCAATTCCGGACCGCAACTCGACAGCGGTCCCCACATGTCTAGGTAAGTCCCGATGGCCTAATGAGAGCTGACCGCTGGAGACGACCCGACTCGCAAGATCCGGACACCAATAGAAAGGCCTAACCGCGACATACTCAACTGCGGTACGTTCAAACGGTAGTAACTCATCGCACTGCCTCGCCACGGATATGAGGCCCGGGAGACTATCAGTGAGCCTATCGATGATCATTTGATGAAGATCGCCCCTTATATTGGGAGGAGTCAGGCAGATGATGGGGATAACCCCATCATAGTATGTCAACGGCATTCATGTAAATATTAACACAACCCACCAGTGATGGAAGATTTTTAGACTGAATGGGAGGGGCACCACAGTAAAATCCACCACTAGACCCCCGTGCGCCTCGCGGCTTGATCCTTCACACTTCTCCCTGGTAGAGCTAATGAAGGCTCAGGTCTCGGACAGCGTCTATAACCCATTAATTATGACGGAGTTTGTCTCCCATGGGGCAGCAAGATGTTCTAAGGCTTTCACCGAGTAACATCTCCTCAATACTTAGGCACCGTCGATGATATTGGTCGACGTCACCACCGGTTAGGATTCTGCAACAGCCGCTTCAAAGGCACGTAATTTCAGAAACAATCGGTATCCTCTTATCTGATGCAGTTTTCTACCTCTCTATAGTTTGCTTGGGCATATCCTTGGTAGTTACTTGCGCACATGTAATAGATATAGAAGTTGTGGGCGATCCAGCGCGAGCCGTGCTAGCAACTAATGGAATCAGGGTCTTGCCTTCGGTCCCAGTATTAGAGTGATCGATTGCTGTAATCTGGATCCTTCCTGTAGCGAGTTGCACTAGCAACACAGTGACGGAGACAGTTGTGGCCTAAGGAGGGTATAAAACGATCACCTCTATGCGGTGACATGCAAACATATGTGGGTATATGTGGTCCTCCGGAAAAATTAACGCGTGTTAGTGTCTCTAACCTCTAGACGCATAGGACCACGGTCACGACGAACTTCAACACCAAATCGCTGGTTTAAATAGACTTCACCGCTCTACTCAAACGGCTATTGATTTTCTCATAACCAGGGAACTCGCTACATCGCTGATGGCAGAGGGCTGTCGAGCCCCTAAAGCATATTTTATTCTTCAATGTGCGCCCCAGGAGCGATGCCCCACATTAGAACGGGTGCTACCGGTGGTCCTCCCTCTCCCGCCACTACCCAGGGCCAACGCGTGGGTTGAACTCAGCTGACCATGTCTTCCATCCCTATTTAACGACCCCGCAATTTGAACTGTCGCTGACTCGATACATCTATAATCCACGGTCTGTTTAAGCTATTGAAGCATGTCTAGGGTACTTCGACTTCCTGGCCAGATGGGCGAGATTATACCATGCACGGGCGCTACGGTCCCTCAGTTGACGTGTTTTGGGCGGTCAGTAGGGAACAGGATGGAAATCTTAACGGTTCGACTGTCCGTGCCGTTTTACCGCTAAAGACGGGCCGGGAAGTCAGCCGGAGACCCCACGAAAGAGAACATCATGACTACCAACTAGGACCTTATCCCTCTCTGATACCGCGAAAAGAGAGCGTAAGCCGGAAAGTTTGATCCAATTCGCACTGATTCAGACCCCAGCGTAGACCGCATCTTGGGTACAGGAAATCCACTACGGTTAAATACGATCGAGCAGAACCTCGCGCAGGCCGTAGTATGCCCCCCCCTTAATAGGTCGGGAAGCCCGGTGAACAGAACGACTTCTGATAGCCTGCCGAAGCCATTGACTGCTAGTCCAAGCCGCTGCCATGTCTATAGTACATGTTAAGCAAACGGCGTCGAACATACGTGAGACCGTGAATAAACCACTAAGTGCAAAGCGTAAACGGTAAGGTTGTGTAATGTTGTGTCTACTCGTCCCTCAGTCACCCGACCGCAACCAAGTCATTGGCCAGCCCAGCGCTCGCGATATTGTTAACCCTCAAAATAGAGAAAAATCAGATGTGGCTCTAATACATCATTTCCCCTCAATGGCAGTAACGTCTAAGCGTTCGGGCGGACTTTCGTCCACTGTAACGACGCAGCTAAAAGGACTTACCCAGCTGGAAGCGCGTTGGATTCCGACGCGGGTGATGCTGATTGGCAGGTACCCCTGATTCGGCCGGCCGCCTCGGGTTCGATGAGGATACCACTTAATAAACAACCGTGTTCCTTGCAAACTAACCCAGATGGTCGACTGCCATATTCGAGGTATGCCTCCCATGGGCGATAATAACATAAGTTTTCATCGCATGTATTCAATATGGGTAAACGTTCACCGTCCCCAGGGACTTCTTCGTGGCATCCTACGAGGTGGAAGGGATACTCAGCGGCGTTGGTCTTCTTCTATAACGCATCAGGTTACATTCTCCGATATGTACAACACGATCCTAAGAAGAACCACCACGAGCGATGTAGGCCCTCACGCGAGCTGTCAGGGGCCTCCATGTTGGGATGACATCAATATGTGGGAAATACCTCACTGCTAAGTTGTGATGGAGGCTTCCATAACTCCTCTGTTTTCCAACCTTCAGGACGGGCACCAGTCGGCCGTTACGCGTAATGCGCGCTGTTAATCATTCGCATCCCCAAGTGATATTGGTGCGTGATAAACGTATATATCTTCCTACCGATAATCAAGTTACGAGGGCTGTAAGTCGATTGTTGGCACGAGCCCAGGAGTAAAATTGAGCCAATGCGCCCTAAGCCAACGTCGCGAAGCAAATCCTCTCACGATGAAGATAAACTCGGATCGAGTCCGGCCTCCCAGTCTTTTGGGACCCGGTCTCCCTAGCATATATGGGGTTAACGGTTCAGGTATAGCATGCGCGTCTTGACAACGCTATATCCTACGCGTGCGCATCGTTTCCATCCTGGATTACTAAGGTGCCCGTATTACTGTAATCCCGTAGGGATTTCTTGAGCTATGTGGTTCGCGTTCGCTCCCCTTATCCCGTCCGTGTCGACGGTTAATGAATACGACAGGGCGTGGGAGACTCGCCTTAATTCGTCATACACGCCACGGGACGCTCCTACCGTGCACGTAATTGGGGATGACACGTATCGATCAGAGTCAGCTATTTAGTACTGTTTACCGCTATATAAAGCGGATCGTTCATTTCGCCCATTGTGTCGCATAAAACCGGTCTCATATTGCAGGTCAGTAATCACCAGTACCCCACTACCGGCCCTGGCTCTGATAACAACACGGGTTGACCTTTTTAAACAACCCTTCAGCTCCCGGCACGCTGATGTCGGCCGGTTTGAAGAACTGGAACTACTCATCCATGCCGGCCTGTAGTGATCAGGAGAACAAATTTGAGAGTTCTGCACGGGGGATGGTGAAATCTAGTCACAGCACGCTCCCCTACTGAGTTCCAAGTACGAGATGAGGCAGAAGGTGTCTACCCGAGATCGAACGCGAGGCTCTACCTCTAGGTCTACTATAAGGCGCAAACTAACTTTGGTGCCTCCTTGCTGTACACGTTAGGTTTACGGATTTCCCCGGAGGTGGGAAATAACTACGCGTTCGTAGTACTGCGGATAGCACGCAAAAAGGCAGCTTGCGAACCAATCCGACGCAAGCTTTTTTATGATTACTGTGGAGGGGAGGTAGATAGCATATGGGAGTGGCCTGAGATGTTGTAACAGAGTTAAGTACTCCACTTGTCTTGCGGGCTCGATTTCACGGATGAACAGGCCGCAGGTCCTTAACTCTCGGTACTAGCTCAAAATACCCTAGAGACTATGTGACCGGTGACCAGAGTTAGGTGAACCGCATCCCCTGACTTTAGTCAAATTTCACGAAGAACGTGGAAGAATGAAGCTTACTTCGAGGAGACATCATCAAGGGAGACCAAATAGGAAAAAAGCTAACGTGTCACCGAGGGCTTGAAGAAGGTAGATAATGTTTAGACACCCAGGGTATCGTAATACTTACATACTACTCCTCGACTCATTCCATAGAGTATGCCCGGAAAGAGTAATAGCCGTCAGTAAGTGGAGATGCACTTTGTTATCATTGGGGTGAACTCCACCCCCCCTCCAGTACCCGTCTAACCGGCGGGAGCACAAGAGATTTTCTCACTACGAAAATCAGGGAACCACATAGCAAACCCATTCCAGGGGAAGTCACTCAGAGTTATGGACACGCATTAGCACGGGCGAGTTTCTAACACAGACGTAACTCGGCGTCACGGCGCCAGACGGCCGATAGTAGCAAAGGCAGCGGAATTCTCTCTCCAGGTGTACCCAATCTTGTTTTGGAGTCGTTACGCCAGTTATCGAAG
		</sequence>
    <sequence><taxon idref="Location_4_4_1|27.61498171727054"/>
			TCACGGAGGCGTTTGGTGTTAGCACAGGCTGGAAAGGTCTCCCCGCATACCCAGTCCGGTAGTACTACATGCAATGGACCCTGGCGTTCTATTGGCGCAAGGCCAGTAGATACATGATCCTATCGGTATCACCGACTGTCTTTATATTCCTGAACCCTGAATCACAAGGGAAAGCTATACCGTGGCTTGTCTTGTGGATTGTCAATTGTACCCGTGTTAGCCCGGAAATGGTATATCCAGACTGATGAATTTTCTAACGATTCGCACGGATCAGCAGATCAGGACTCCACCACCAAGTGGGATTGCTATACAGTGCGACCATCGATTTTGCTCTAGTCAATGTTGGTCTTAGTCTACATATTACCGCAGTAGTCAAAATTGCCGCGATTCGCCATGACCTAATTCAACTCATCCGCTAAGATCTGCATTGTGGAAACGATGGTCCGCCGCCGTGGCCAATGAAGCAGTGCATTACGGATAACAGTAAGATAAGCGAGTCCCCTAATCACCATTCTTGGTAGCTCCATAAAAAGTGCGTCGCAGCGCGGATGCTGTGACTTGTCATGCCAGACATCGACGGTCCTGGGTCAAAATAGCCCCGCTTCCGAACCGATCGTTATTGGCTTTAGCTAATGGGGCATGCCTTCTTTCTTCGCGAAACGCCCATGTCGTTGCTACTATAACCGCTTAGATTCCCACCTGGCTGGACAACCACCTGAAAAACCCATTTACCCTCCAACGTTGGGGACATAAGCAAGCTATCCCAATATCCCTTAAGTTCGCAAAATCCCTGTCGAGCATTAGATCATTTGCAGTTCGGAATTAATGAGGATAGAGTGTCGGAGTAACGCAATTCCGCGGGCCGAGGGCGCCGGAATGCTTGCAGCCAAAATCTACTAGATAATAGCACGCGGTCGAGTACCTCTGGAGGCTGTGCCTCATCAACCCCGAGGAGGCCCGGTCCTCGGAAGCCCCCCCACGCGACGCATCTTGGCCTAAGCGAACTTCCGCACGAGATAACTTCATGTTCCCTCCGACATTGTGTCCCGGTATCCCCAGCATGTTGTCATTACTCTCTAGCTTAAAGTCCACCAGATGGTTATCCTTGGACGCACCTCTGCCCGCGCATACGATTTGCTCTACAGGTGAAGCTGCGCCCGGAGCTCGGTTTTTGTGCCTTCATGATGGTCACATCGTGCCATTAGCGCGAAGGAAGTACTTTAGTAATATGTGGATGCTTACGGGGATGCGGACCGCATACCGTCTCCATGATTTATTCCGAGCACACGATGCGGAGTTCATTCGGGAACCACGTTTGTAGCACGAATATGGATCCTGAAAGTGGCGGGGGCATTTGTTGGGTCCCGTTACAGCTCGCCCCAGTAGTTCAGCTGCTGTATATATGGAAGATCTTTTTGCGAGCGGCTATCACGTCCTGCTAACCGCGTCGTAAGGCGGTCGTCTAATTGGTGTCAGCCTTTTTGTCGATGCCAACAGTGGTGCACGGCCTCAAGCCAACCCAAAATTCTGGATTAAGTAACGTATGATTATTCTTTCAATGATATGCACCGCCGATTGGCCTTATTGAATTTCGTTCTGAAAAAAGAACTGACAGCTTTGGAACTGAGTAATACGTTAGTAGCCCATCTCGAGCGACAACAGTCCGGAACCGAAATGGACGGAGTGGATTAAGGTTATCATGCCATCTGTAAATTGCTCAGCTGCTAGAGGAATTGTGCTGTCAAAACACATTTAGCAACCAGTCGCTTGGTTTAACGGAAATGGTGCCTACAACGTCACGTTTAGTTTGTAAATAAGGCTTCAGAGGCTGTAGTTGCCGGGTCGCACATTGATTCCGCTCACACCGGATGAACGAATCACTTAACTGGGTATGACGCGGTAACGACTGTCGTTGCTATGGCTATATCCGTGACTAGCCCTCTTATTATGCCCACTAGCGACTTCTGCTAACACACTGTCCGATTAGGAAGCCGGGTAGTGAGCCTATATGACGGGTTTATCGGTTGTCTTCTCAGTTCCCCGACTCTAAGCTAACGTTGTTCGTCGAAGTCGGTGGTTTATATAGCTACGACTCTTTAATTGCAATAAAGGAGATTTGACTTCCCGCTCAGAGTACAAGCATGCGATAAATCCGGAAAATCAGGGGTCCTAGTTATCCTTGTAGTATTATGAGATCGGTATAAGGTCCATGAGGGTACACTACACTGTGCGGAGATCTGGACACCTCGAACAGTTACCATTAAAAAAGAGGAAGGAAACCGCGTTCAGAAATAGACAAATCCCCCAATGAGCGTACTCATAAAGCGGGGGATGACGTAGATCCTTATTGGTCGTTCCTGATTGCATACTGCTGAAGGACACGCTTCGGGGCAGTTAAAATAGTCATAGACCCCGATTTCACGAGTCTGTTTTGCTACTAATCATACGGAGCTGTAGAAGCGCGCAAACCTAACTGACGACACATGTGCAACGCTCCGAAAATCTCGCGCAGCGCCACAAAATAGTCCAATTCCCATCGAAGCCTCGGAAGCAGAAGGCGGAGGGTAGGCCAGGTATATCAAGCTAGACGAGATACTATAGCAGATGGAGGGCCCTTCAGGTTTAAGTGCCCGCACCAAGGCAACTAGTCTAGTAGCTTTGAACACCCTGCACTCAGTCGGCTCCGTGCTCGGACGGTTGTTAGAGTCAATGAGTGTAGGGGTGGGGTCATCACCTTGCCACTGCAGCCATAGTCGTGCGTCTTGGCTACGCCCCCCTTTTATATGCTATGTAATGAAAGTTAAAATCAGCTCAACGTGGTGGAACGCTTCGACGCACTTATCGTCCTGGCTTCTCTGTCAGATGTCGCGTAAATTAGCCCCATGTTTATGGGGCAACGATGCAAGGGGCCCCCCTCGCCGAATACTCGGCGGTGAGCTCCCGTGGAACCCTTAGCCGCGATGGCTACCGTTCAGTTTGATTCCATGATACGACCATTAGAAAAGACACGTGATAGGGCCTTTTTGACCAACCGTCTAAACCTACCGGGGATATGACTCAATGTACGTAGAGGGGTACGACACTATGTGTACCGGGTCCAGTTGACTAAGCCCCAGCTTGGGACACTATCTGAACGTTTAATCTGAGATTCTCATCTGTAAACCTAGAGGCCGTTCACATGGAGGGTAAAGCTGGATGACACTACATGTTTTAGGCCTTCAATAGGGCCAGATCCGCAGTGGTAAGGCGACGCTCCACTCAGACCATTCGTCTACACTAGACTGGAAAGGTGGTGCGCCAGGCATCAATCGAGCTGCGACTGGCCCACGTGTGCCCGTCGGAGACCGTAGTTAGCCTCAACGTTTTGGCTGACCAGCGGTGTGCCGTTCGCTAACGGGTGTGGGTATGCGATGCGGGGTACTGTAGGATCCGCGCCCCACCAGGTAGCAATTAAAAAAGTACGTCATTTTCCAACTTATTAATAGAGCGTTGATTCGGGCCATTTGCATCACATGCAGTTCACTATCGATGATAAAGTACAGGCAAGCATACCTAGTTGGACCAAAAGATATATTGACTCAACGGTTGGCTAATCCCATACCTGCGAGTTTGAAATAATAACGACACGGTGAGTGAATGTAGTGTAAGCATAACCTTGCGTCAAGAACATGACCTACAAATACTTCATTAGAGGAGAAAAATGAGACGGGCCCCTTGGATTTCTGAGATGCGGTGGCTTCGTAGCATGCCTGTTCTCTATGCCGGGCAACCTCCACAATGCAGTGATCAATCACCCTTGTTGGACGGGGCCGCAGGTATCAACAAATGTGGGCTCCGCCGTCTGTTCCACGGAGCACAGTGCCTTAGCTCTCAGCAAAAGAGCTACGGCGCTGCTCCTTAAGACCCAAATGGGTAAGGACAACCCTTTGGGGCGGAACCCCATTTGAATGAAGGGACCCGTACAGGATAAGAAGTGGGCACGATTGATGCGGCATGGTGCAATGGCTTGTAGTCGTTCGCGAGAGGCGGCCCCTTCCGCGCCAAAAAGACGAATAGGTCTGTCATGAACCCCACGATCCGAACAAGACCCCAAAGCAAAGAGTATCCATGTTTTCACACACAGGAACGCCGCGTTATAGTTGAGGTATCTACTGATCAGATATGCACATGGCGCGAGCGACAGTATTACGTCGAAGGCCAAGCGTAAATTGCATACGGGGCCCTAAGGCGGGCAACGACAACCTTCCTGTAAAAACAATCCCCCCCGTGCATCTCCTAGGAAGTCAAGGCCTCTCAAAAGTTGCGCGCGCGGGTTGGCGGAAGCAACAAGACGCGAACGGCAGAAAATCGTTTTTTCCAACGGCATACCCTTAATCCATCTATCACACAGCGTGGGATGTACGTCCCTTTAGTACATGTATTGGACCACAAAATCTATGGCAACTGAGTTCACACTCAGGGGCTGGCAGCGAAATAGCTGTAATACCAAGACTAATCTATAGTCACCTTCAGAGTGACAAAAAATGGTGTGTACACGAGAACGTCGGAGGCCAGCAGCGGATGGGGTTAATCTAAATCACGTGGACTGCACTACACGGAGGGGAGCGAAGTAACTTCCGTGAGTCATATAAACATCATGCGTTTACCGCGTCTGAGAGAGGTAGCCGATGTAGCGACACCATACCAACCACGTAGTCAGAGGGCTATTCTATGGACGTAATTTTTGAAGAGGGGGTGTGACTGGAGCGTCCATAAAAAGGTAGGATTTATTTTAGGGTCAGAAGGTACACCAATCTTGCCAAAAAAGCGGTCGCCATTACCATGACAGGCGTTATCATACAGTGCTCACTTTGTGGCAACAGTCAATCTCGTTCAGCCCCTGAGCTGCCCGTGTACAGTCCGCGCGCAAACATCTTAAAGCACGACCGGTTTTTTAGATTTGGAGACCTTCGTACTCACGATGAACGTTCGGCCAGGAACACATGCTGCAGCGCAAAAAATCGTAACACGAATACGGCCCCCCGGTACGTAGCAGTTGTTGCTCAATGTTGCAAACATTTTTAAGGACTTACAGTTCTTCACCTAGCTAGGCTCCTTACATTGTTGCGCTGCCTGTCTGGCAGTCGTGACATGAGTCACTATTATACAAATGAAGGGCCTGTTCTCAAGTACAAATCTAAATGGGTCCTCCCATCCGCGGCGTCGTTAAAACAGGCCTGTTACCTACCTGACTAGATTCTCAGGCCCAGATCGAACATTATGGTCGACCCTACCCTGCGGTTGACTTGCGCAGATTTTTTCGTACTGACGTCTCGTATCTTTAAAAACAAACATATTGATTTGCCAGATGTGGCGTGGCTACACACCAATACGTGTATCTAGTATATCCTGGGATCCCGAACGGCCAGAGTGGCTCGTAGAGCTATCTAATAAACCGTGGAGTCATTCTTCCGGTTGGGACCTCCCTGGTCGTGAATCTGGGTACATCTCTATGGCTTCGGCGAGTCCGATTTAGAAGCTGGTCACCGTAGCACAAGTAGTCAGTATGCTAAAGCGTCAAATCATCTTCTAACGCTATGGAGTAGTCCAGTTTATGAAATGATGGAACTGCATAGGTAAATATTGACTCTAGTACGAAACAGCGTGGAATTCTGACTAAGGAATACCCCTAAGCGCTTACTTCAAGCAATCTCGAAAGCAGTATTACAAGTTTCTCGCGGCAGGGCTAGAAGCTATTTGGATTTACGCCGATGCTCTGCGGAAGATTACTTGGCATGCGCCTTTATCAACGTGCCCTATTAACGCTCTATTTATGCCCGACAGTCGATCCCAGCATCTATGAGACTCGGTTAAAAGTTAAGATTATTTCCACCCCCTCGGTGTACCATAGCCAATCCTGTCCATCTAGAAGTGTCGACGCGCTTAAAGCCGAGCCTGACTTCCAGTGGTCCCTAATGGGGGTTATTGTCAAATTTCACCATGGCTCGACGACGCATTGCAGGGTGGGTCGAAGTGCCAACAGGTGATTATTTTAGCCTCCCTCTTTGTATATTCTCGGCAGGTGTGCTAGCTACGAGTATATTAGCGTCAACGGAGGTGTCAGACCTGGAGTTGGGTTGAATGGCCGCTCGCGCCGGGACAATTCCAGTTCGCGCAGCTTAGTGTCCGATCGAGAGATGAGCGTCTCCTGACCCCTCAGATGCTTAGTCTGAAATCTTATCTAGATCAGTTCTTCGTTATACCATCACACCACACTAGTTCCCGAGACGTAGGGAGGGTTACAATTGCGAAGGTCTGAATCTTCAGCCTAGAATGACCATTTGTAGGTGACACGGTTATACAGGCCAAAACCCTCCACGGTCCATACCAACACGGGAAATGTGCCCACTCCCTCGGGAGGATAGTTTGTCATATGGGTAGGTGGTACCTCTATGGCTTCCAGGTGCTAGTGGCAGCCTCGCCTCCTTCTCGTACGTATCTACAACTAAGAATTAGCCACTCCGTTAATCTCCCTAGCCCTATACAAGCAGCTTGGTTCCCGTTTTTACCTGCTATCTAACGACAGACTCACGGTTGGACGGGGTGAGGCTCATTTTGATTATTGGCTTTCATCCCTAAGCCGTGACATGGGTTTCGAGCAGATGAAGCGGCGCCGCATCCTTCCGCTCTATAAACGGTAAATGAGAGGCCGTAGCTTGGTCGGTTTGCTTAGTAAACAATGGGTAAGTACGGCATCTCGTCCCAGTTAAGCTGTATTTCGAATCAAACATTGGAGCACCCACTGGATCCCAGAGTCCGCGTGACTGCTCCATTCCGTGAGTTACTGACGGCTGGGCACTCTTACTCGCGCATCCGCGCCGTTCTGATCGTTGTTATACTGCGATCCTGTCGCTCGTGAGCCAAGAGGGCCGGGCTTCCGTATGGTTGGTTAGCTTAGGAATAATAGCGCAATACGGATCCCATTCGTGACCTGCACTGCCATAAATACGGTAGCGTCATGAGGGAATAAGAAGTGAGTTGGTCTCACATGGTAGATAACTCTGTAGCCATCTGCAAGATCCAAAGGGCATGAAAAACCGCCTACAGAGCGATACCCTCAGTTTAAGTAATCCAGGTGCTTGGCCCATACGCCTCATCTCACCGACCGCTCATAGCCTATGGCACTTTTATTCTTTACGGAAGAAGTGACAGGAGACCTTTTTTAGTGATGGTTCAGCACTAAAGCGGCTTGTTAGTCGGAACATTCTTAGAGTCCATGTGAGAGAGCTCCGAACACTCTTATCAAATATCTGAAGATCATGTTGCCAGCGACTGATCGCATTGTAGCCCCTCAGCTTTAACACGCTCGTATGCGCAATTCCCCTACCAGAAGTTCTGGGCAGCGTTGATGCTAGGACCGTCAAGCTTAGCAAAATGAGCGGGTTAGGCTTAGTAGCCAGTGCTCTGCAGAAGGGCGGCTAGGCATATAAATGGCGTAGAAGGAATTAGCGAGACACACAGAAGCCTCCTGTGGCGAGCCTGCTGAGAAGCTATTCTAACTCTTCGAAATTCATCACACTGCCCCGGGTTGGCAGACGTACGAGCACATATTTTGACGCGGGGAGAGTTTACTCACGTTCACCATGACAGCAGTTATTCTCCCCCGGACGATAACATCCGATGCTGGACACTAGCGCAAATGCACTGTTAATTAAGGTTTCGATAAACAGATTAGCAAAGAAACGACTATTAGACGTCCCCGCATTGACAATTTGGTGGCGAGTTGGAGGCCTTTCTTACGACTGGTGTTAGAGTTTCTCTCACTTAGCTAGGAAGCGGTGAAGATTGGGGGGGCCCCCATAGACGAGTGTCCAGCTGATACAGCACGCTAAGATTGGTTCCTCTGACACTCCATTAGATTACACTGCACAAGTGTGCCGTCTAAGCCCGTCATATGTATTGCCAACTATATGCGCGTACAATTATACCCGGTTTGCTGCTTTCCAGTTTGAGGGGTGTGACTCCAATACAGACCTTTCGCTCCATGTCACTAATTTGAAGCCCAACATGATCCTGACGTGAATGAGATCTCGCTGCTGACGCAGGGCGGGCATGGTCCTCAAGTTGTACAATACCCCGGAAATTACATGCCGTAAACCGACTGTCCCAGAGTATCTACAGTGAAAGTTTTAAGCTCCATTCGTATTCGAGATTCCTGTGTCGAGTAGGAGCGACTAATCCGGAACCAGACCACAAGGTCTTGGATTATATGCCGCAGGAGCACGCCGTACCGGCGTCCAATAACGCGCAGCATAGAGGTGGTGTCGTCATTCGTCGCATGGCTACCCATGCAAGCGTAGCACTCCGAAGTGTCGGATAAGACAGTCAAAATGGATGGTACTTTCGGGAGTGACTCTAATTTCGGGCCAAGCACATTTCACGACGCCACATATTGTGCGACTATTCCTTGGGTAACGTTGTGCGATCTCTGATTCGCCACCCACTATGCGGAGGCAGGGACCTATGGATTAGTGACGGCGCTACTGCCGGATAAACGATTATCGTCAGACGGTAATAAGGTCTTGGAGACTGCTGGCGTTTATAGGATTCTCTCGGTACTCTACTCCGCGGTGGTGCTGGCATATGTGGCAGTGCGTACAAATTCCGACATACTTAGTTTCACCTTAGTATAGCCGCCGCTATTGATAGGCAAGCACCTGGAGAGTTACGCCGACATAAAGAAGCTAGGGTGACCCGTCCCGATGAGCTGTCGTTCGGAATTCACGAGACCCGCACGCAAAATGGTTAAGGGTCCCATGTAATGACACTGCCTCGGTTACTGCTAATCCGCTCGTCAACCACAGTGTGGCCCTCTCCTTGACAGTAGCACTGACCAATATCTCCAAAGAAAATTGACGGGCGGGTGGGGCTCAACTCTTGGTACACGGCTCCAGCAGGCGCGGCCCGATGACCGTGGCCACATTTAAGCCTAGTGACGTCCTCCATCGGGAATGTTAGTGGTTAGCTTGTCTGGTTATTAAATCAGTTCAGTCGAAAGCGGAACAGGAACTCTCGTGACGTTGAATATCCTACCATGGGGGGTCCAGGTGAGTTGGTGACCATCTGGGGGAGACTTGAAGGGGGACATAGTGGCTTACAACGGAGTTATGTAGTTCGACTACGAGCTCGATAATTGTGTAGTGACATCTTGGGAATTGGACATGTTACACTCGTGTATTGCTTTATATCAAGTAGTGTCTTTAGAATTGGAGTCTTTAATATGTAATAGAGGCTCTCCAGCCTGCAAATGAAGGATCTGCGCACTTTCTCTGCCCTAGATAGAATGGCGCCGTTCCCTCACTGAGACAACAGACAGGAAGATCCAGTAGATACTGTTTTTAAGGGATGTCAATAGTCGTGCATACGGTTATTGCTACCTAGTAACTTGCCAGTCCCCGAATCACCGGAGGTACGTACGTGAAATCGGGTCTGATATCAGCTTATCCTCAGTTAGTATACTCTCCCACGCAAAGTTCTGGTATAATTGTCAGGAGCGGATGGGTGCGTTTATGACGTCTTGGTAAGCGAGTTAGGCAGATGTCTCGTAAGATAGCCTATCTCGCAGTGCAGCGGCGCACCAGTTGACTTGCTCATGCTCCTCCACCGATGGTCATTTTAGAATGGCGTAAGGCAATTCCGGACCGCAACTCGACAGCGGTCCCCACATGTCTAGGTAAGTCCCGATGGCCTAATGAGAGCTGACCGCTGGAGACGACCCGACTCGCAAGATCCGGACACCAATAGAAAGGCCTAACCGCGACATACTCAACTGCGGTACGTTCAAACGGTAGTAACCCATCGCACTGCCTCGCCACGGATATGAGGCCCGAGAGACTATCAGTGAGCCTATCGATGATCATTTGATGAAGATGGCCCCTTATATTGGGAGGAGTCAGGCAGATGATGGGGATAACCCCATCATAGTATGTCAACGGCATTCATGTAAATATTAAGAAAACCCACCAGTGATGGAAGATTTTTAGACTGAATGGGAGGGGCACCACAGTAAAATCCACCACTAGACCCCCGTGCGCCTCGCGGCTTGATCCTTCACACTTCTCCCCGGTAGAGCTAATGAAGGCTCAGGTCTCGGACAGCGTCTATAACCCATTAATTATGACGGAGTTTGTCTCCCATGGGGCAGCAAGATGTTCTAAGGCTTTCACCGAGTAACATCTCCTCAATACTTAGGCACCGTCGAAGATATTGGTCAACGTCACCACCGGTTAGGATTCTGCAACAGCCGCTTCAAAGGCACGTAATTTCAGAAACAATCGGTATCCTCTTATCTGATGCAGTTTTCTACCTCTCTATAGTTTGCTTGGGCATATCCTTGGTAGTTACTTGCGCACATGTAATAGATATAGAAGTTGTGGGCGATCCAGCGCGAGCCGTGCTAGCAACTAAAGGAATCAGGGTCTTGCCTTCGGTCCCCGTATTAGAGTGATCGATTGCTGTAATCTGGATCCTTCCTGTAGCGAGTTGCACTAGCAACACAGTGACGGAGACAGTTGTGGCCTAAGGAGGGTATAAAACGATCACCTCTATGCGGTGACATGCAAACATATGTGGGTATATGTGGTCCTCCGGAAAGATTAACGCGTGTTAGTGTCTCTAAGCTCTAGACGCATAGGACCACGGTCACGACGAACTTCAACACCAAATCGCTGGTTTAAATAGACTTCACCGCTCTACTCAAACGGCTATTGATTTTCTCATAACCAGGGAACTCGCTACATCGCTGATGGCAGAGGGCTGTCGAGCCCCTAAAGCATATTTTATTCTTCAATGTGCGCCCCAGGAGCGATGCCCCACTTTAGAACGGGTGCTACCGGTGGTCCTCCCTCTCCCGTCACTACCCAGGGCCAACGCGTGGGTTGAACTCAGCTGACCATGTCTTCCATCCCTATTTATCGACCCCGCAATTTGAACTGTCGCTGACTCGATACATCTATAATCCACGGTCTGTTTAGGCTATTGAAGCACGTCTAGGGTACTTCGACTTCCTGGCCAGATGGGCGAGATTATACCATGCACGGGCGCTACGGTGCCTCAGTTGACGTGTTTTGGGCGGTCAGTAGGGAACAGGTTGGAAATCTTAACGGTTCGACTGTCCGTGCCGTTTTACCGCTAAAGACGGGCCAGGAAGTCAGCCGGAGACCCCACGAAAGAGAACATCATGACTACCAACCAGGACCTTATCCCTCTCTGATACCGCGAAAAGAGAGCGTAAGTCGGAAAGTTTGATCCAATTCGCACTGATTCAGACCCCAGCGTAGACCGCATCTTGGGTACAGGAAATCCACTACGGTTAAATACGATCGAGCAGAACCTCGCGCAGGCCGTAGTATGCCCCCCCCTTAATAGGTCGGGAAGCCCGGTGAACAGAACGACTTCTGATAGCCTGCCGAAGCCATTGACTGCTAGTCCAAGCCGCTGCCATGTCTATAGTACATGTTAAGCAAACGGCGTCGAACATACGTGAGACCGTGAATAAACCACTAAGTGCAAAGCGTAAACGGTAAGGTTGTGTAATGTTGTGTCTACTCGTCCCTCAGTCACTCGACCGCAACCAAGTCATTGGCCAGCCCAGCGCTCGCGATATTGTTAACCCTCAACATAGAGAAAAATCAGATGTGGCTCTAATATATCATTTCCCCTCAATGGCAGTAACGTCTAAGCGTTCGGGCGGTCTTTCGTCCACTGTAACGACGCAGCTAAAAGGACTTACCCAGCTGGAAGCGCGTTGGATTCCGACGCGGGTGATGCTGATTTGCAGGTACCCCTGATTCGGCCGGCCGCCTCGGGTTCGATGAGGATACCACTTAATAAACAACCGTGTTCCTTGCAAACTAACCCAGATGGTCGACTGTCATATTCGAGGTATGTCTCCCATGGGCGATAATAACATAAGTTTTCATCGCATGTATTCAATATGGGTAAACGTTCACCGTCCCCAGGGACTTCTTCGTGGCATCCTACGAGGTGGAAGGGATACTCAGCGGCGTTGGTCTTTTTCTATAACGCATCAGGTTACATTCTCCGATATGTACAACACGATCCTAAGAAGAACCACCACGAGCGATGTAGGCCCTCACGCGAGCTGTCAGGGGCCTCCATGTTGGGATGACATCAATATGTGGGAAATATCTCACTGCTAAGTTGTGATGGAGGCTTCCGTAACTCCTCTGTTTTCCAACCTCCAGGACGGGCACCAGTGGGCCGTTACGCGTAATGCGCGCTGTTAATCATTCGCATCCCCAAGTGATATTGGTACGTGATAAACGTATATATCTTCCTACCGATAATCAAGTTACGAGGGCTGTAAGTCGATTGTTGGCACGAGCCCAGGAGTAAAATTGAGCCAATGCGCCCTAAGCCAACGTCGCGAAGCAAATCCTCTCACGATGAAGATAAACTCGGATCGAGTCCGGCCTCCTAGTCTTTTGGGACCCGGTCTCCCTAGCATATATGGGGTTAACGGTTCAGGTATAGCATGCGCGTCTTGACAACGCTATATCCTACGCGTGCGCATCGTTTCCATCCTGGATTACTAAGGTGCCCGTATTACTGTAATCCCGTAGGGATTTCTTGAGCTATGTGGTTCGCGTTCGCTCCCCTTATCCCGTCCGTGTCGACGGTTAATGAATACGACAGGGCGTGGGAGACTCGCCTTAATTCGTCATACACGCCACGGGACGCTCCTACCGTGCACGTAATTGGGGATGACACGTATCGATCAGAGTCAGCTATTTAGTACTGTTTACCGCTATATAAAGCGGATCGTTCATTTCGCCCATTGTGTCGCATAAAGCCGGTCTCATATTGCAGGTCAGTAATCACCAGTACCCCACTACCGGCCCTGGCTCTGAAAACAACACGGGTTGACCTTTTTAAACAACCCTTCAGCTCCCGGCACGCTGATGTCGGCCAGTTTGAAGAACTGGAACTACTCATCCATGCCGGCCTGTAGTGATCAGGAGAACAAATTTGAGAGTTCTGCACGGGGGATGGTGAAATCTAGTCACAGCACGCTCCCCTACTGAGTTCCATGTACGAGATGAGGCAGAAGGTGTCTACCCAAGATCGAACGCGAGGCTCTACCTCTAGGTCTACTATAAGGCGCAAACTAACTTTGGTGCCTCCTTGCTGTACACGTTAGGTTTACGGATTTCCCCGGAGGTGGGAAATAACTACGCGTTCGTAGTACTGCGGATAGCACGCAAAAAGGCAGCTTGCGAACCAATCCGACGCAAGTTTTTTTATGATTACTGTGGAGGGGAGGTAGATAGCATATGGGAGTGGCCTGAGATGTTGTAACAGAGTTAAGTACTCCACTTGTCTTGCGGGCTCGATTTCACGGATGAACAGGCCGCAGGTCCTTAACTCTCGGTACTAGCTCAAAATACCCTAGAGACTATGTGACCGGTGACCAGAGTTAGGTGAACCGCATCCCCTGACTTTAGTCAAATTTCACGAAGAACGTGGAAGAATGAAGCTTACTTCGAGGAGACATCATCAAGGGAGACCAAATAGGAAAAAAGCTAACGTGTCACCGAGGGCTTGAAGAAGGTAGATAATGTTTAGACACCCAGGGTATCGTAATACTTACATACTACTCCTCGACTCATTCCATAGAGTATGCCCGGAAAGAGTAATGGCCGTCAGCAAGTGGAGATGCACTTTGTTATCATTGGGGTGAACTCCACCCCCCCTCCAGTACCCGTCTAACCGGCGGGAGCACAAGAGATTTTCTCACTACGAAAATCAGGGAACCACATAGCAACCCCATTCCAGGGGAAGTCACTCAGAGTTATGGACACGCATTGGCACGGGCGAGTTTCTAACACAGACGTAACTCGGCGTCACGGCGCCAGAAGGCCGATAGTAGCAAAGGCAGCGGAATTCTCTCTCTAGGTGTACCCAATCTTGTTTTGGGGTCGTTACGCCAGTTATCGAAG
		</sequence>
    <sequence><taxon idref="Location_4_2_0|32.560293878795285"/>
			TCACGGAGGCGTTTGGTGTTAGCACAGGCTGGAAAGGTCTCCCCGCATACCCAGTCCGGTAGTACTACATGCAATGGACCCTGGCGTTCTATTGGCGCAAGGCCAGTAGATACATGATCCTATCGGTATCACCGACTGTCTTTATATTCCTGAACCCTGAATCACAAGGGAAAGCTATACCGTGGCTTGTCTTGTGGATTGTCAATTGTACCCGTGTTAGCCCGGAAATGGTATATCCAGACTGATGAATCTTCTAACGATTCGCACGGATCAGCAGATCAGGACTCCACCACCAAGTGGGATTGCTATACAGTGCGACCATCGATTTTGCTCTAGTCAATGTTGGTCTTAGTCCACATATTACCGCAGTAGTCAAAATTGCCGCGATTCGCCATGACCTAATTCAACTCATCCGCTAAGATCTGCATTGTGGAAACGATGGTCCGCCGTCGTGGCCAATGAAGCAGTGCATTACGGATAACAGTAAGATAAGCGAGTCCCCTCATCACCATTCTTGGTAGCTCCATAAAAAGTGCGTCGCAGCGCGGATGCTGTGACCTGTCATGCCAGACATCGACGGTCCTGGGTCAAAATAGCCCCGCTTCCAAACCGATCGTTATTGGCTTTAGCTAATGGGGCATGCCATCTTTCTTCGCGAAACGCCCATGTCGTTGCTACTATAACCGCTTAGATTCCCACCTGGCTGGACAACCACCTGAAAAACCCATTTACCCTCCAACGTTGGGGACATAAGCAAGCTATCCCAATATCCCTTAAGTTCGCAAAATCCCTGTCGAGCATTAGATCATTTGCAGTTCGGAATTAATGAGGATAGAGTGTCGGAGTAACGCAATTCCGCGGGCCGAGGGCGCCGGAATGCTTGCAGCCAAAATCTACTAGATAATAGTACGCGGTCGAGTACCTCTGGAGGCTGTGCCTCATCAACCCCGAGGAGGCCCAGCCCTCGGAAGCCCCCCCACGCGACGCATCTTGGCCTAAGCGTACTTCCGCACGAAATAACTTCATGTTCCCTCCAACAGTGTGTCCCGGTATCCCCAGCATGTTGTCATTACTCTCTAGCTTAAAGTCCACCAGATGGTTATCCTTGGACGCACCTCTGCCCGCGCATACGATTTGCTCTACAGGTGAAGCTGCGCCCGGAGCTCGGTTTTTGTGCCTTCATGATGGTCACATCGTGCCATTAGCGCGAAGGAAGTACTTTAGTAATATGTGGATGCTTACGGGGATGCGGACCGCATACCGTCTCCATGATTAATTCCGAGCACACGATGCGGAGTTCATTGGGGAACCACGTTTGTAGCACGAATATGGATCCTGAAAGTGGCGGGGGCATTTGTTGGGTCCCGTTACAGCTCGCCCCAGTAGTTCAGCTGCTGTATATATGGAAGATCTTTTTGCGAGCGGCTATCACGTCCTGCTAACCGCGTCGTAAGGCGGTCGTCTAATTGGTGTCAGCCTTTTTGTCGATGCCAACAGTGGTGCACGGCCTCAAGCCAACCCAAAATTCTGGATTAAGTAACGTATGATTATTCTTTCAATGATATGCACCGTCGATTGGCCTTATTGAATTTCGTTCTGAAAAAAGAACTGACAGCTTTGGAACTGAGTAATACGTTAGTAGCCCATCTCGAGCGACAACAGTCCGGAACCGAAATGGACGGAGTGGATCAAGGTTATCATGCCATCTGTAAATTGCTCAGCTGCTAGAGGAATTTTGCTGTCAAAACACATTTAGCAACCAGTCGCTTGGTTTAGCGGAAATGGTGCCTACAACGTCACGTTTAGTTTGTAAATAAGGCTTCAGAGGCTGTAGTTGCCGGGTCTCACATTTATTCCGCTCACACCGGATGAACGAATCACTTAACTGGGCATGACGCGGTAACGACTGTCGTTGCTATGGCTATATCCGTGACTAGCCCTCTTATTATGCCCACTAGCGACTTCTGCTAACACACTGTCCGATTAGGAAGCCGGGTAGTGAGCCTATATGACGGGTTTATCGGTTGTCTTCTCAGTTCCCCGACTCTAAGCTAACCTGGTTCGTCGAAGTCGGTGGTTTATATAGCTACGACTCCTTAATTGCAATAAAGGAGATTTGACTTCCCGCTCAGAGTACAAGCATGCGATAAATCCGGAAAATCAGGGGTCCTAGTTATCCTTGTAGTATTATGAGATCGGTATAAGGTCCATGAGGGTACACTACACTGTGCGGAGATCTGGACACCTCGAACAGTTACCATTAAAAAAGAGGAAGGAAACCGCGTTCAGAAATAGACAAATCCCCCAATGAGCGTACTCATAGAGCGGGGGATGACGTAGATCCTTATTGGTCGTTCCTGATTGCATACCGCTGAAGGACACGCTTCGGGGCAGCTAAAATAGTCATAGACCCCGATTTCACGAGTCTGTTTTGCTACTAATCATACGGAGCTGTAGAAGCGCGCAAACCTAACTGATGACACATGTGCAACGCTCCGAAAATCTCGCGCAGCGCCACAAAATAGTCCAATTCCCATCGAAGCCTAGGAAGCAGAAGGCGGAGGGTAGGCCAGGTATATCAAGCTAGACGAGATACTATAGCAGATGGAGGGCCCTTCAGGTTTAAGTGCCCGCACCAAGGCAACTAGTCTAGTAGCTTTGAACACCCTGCACTCAGTCGGCTCCGTGCTCGGACGGTTGTTAGAGTCAATGAGTGTAGGGGTGGGGTCATCACCTTGCCACTGCAGCCATAGTCGTGCGTCTTGGCTACGCCCCCCTTTTATATGCTATGTAATGAAAGTTAAAATCAGCTCAACGTGGTGGAACGCTTCGACGCACTTATCGTCCTGGCTTCTCTGTCAGATGTCGCGTAAATTAGCCCCATTTTTATGGGGCAACGATGCAAGGGGCCCCCCTCGCCGAATACTCGGCGGTGAGCTCCCGTGGAACCCTTAGCCGCGATGGCTACCGTTCAGTTTGATTCCATGATACGACCATTAGAAAAGACACGTGATAGGGCCTTTTTGACCAACCGCCTAAACCTACCGGGGATATGACTCAATGTACGTAGAGGGGTACGACACTATGTGTACCGGGTCCAGTTGACTAAGCCCCAGCTTGGGACACTATCTGAACGTTTAGTCTGAGATTCTCATCTGTAAACCTAGAGGCCGTTCACATGGAGGGTAAAGCTGGATGACACTACATGTTTTAGGCCTTCAATAGGGCCAGATTCGCAGTGGTAAGGCGACGCTCCACTCAGACCATTCGTCTACACTAGACTGGAAAGGTGGTGCACCAGGCATCAATCGAGCTGCGACTGGCCCACGTGTGCCCGTCGGAAACCGTAGTTAGCCTCAACGTTTTGGCTGACCAGCGGTGTGCCGTTCGCTAACGGGTGTGGGTATGCGATGCGGGGTACTGTAGGATCCGCGCCCCACCAGGTAGCAATTAAAAAAGTACGTCATTTTCCAACTTACTAATAGAGCGTTGATTCGGGCCATTTGCATCACATGCAGTTCACTATCGATGATAAAGTACAGGCAAGCATACCTAGTTGGACCAAAAGATATATTGACTCAACGGTTGGCTAATCCCATACCTGCGAGTTTGAAATAATAACGACACGGTGAGTGAATGTAGTGTAAGCATAACCTTGCGTCAAGAACATGACCTGCAAATACTTCATTAGGGGAGAAAAATGAGGCGGGCCCCTTGGATTTCTGAGATGCGGTGGCTTCGTAGCATGCCTGTTCTCTATGCCGGGCAACCTCCACAATGCAGTGATCAATCACCCTTGTTGGACGGGGCCGCAGGTATCAACAAATGTGGGCTCCGCCGTCTGTTCCACGGAGCACAGTGCCTTAGCTCTCAGCAAAAGAGCTACGGCGCTGCTCCTTAAGACCCAAATGGGTAAGGACAACCCTTTGGGGCGGAACCCCATTTGAATGAAGGGACCCGTACAGGATAAGAAGTGGGCACGGTTGATGCGGCATGGTGCAATGGCTTGTAGTCGTTCGCGAGAGGCGGCCCCTTCCGCGCCAAAAAGACGAATAGGTCTGTCATGAACCCCACGATCCGAACAAGACCCCAAAGCAAAGAGTATCCATGTTTTCACACACAGGAACGCCGCGTTATAGTTGAGGTATCTACTGATCAGATATGCACATGGCGCGAGCGACAGTATTACGTGGAAGGCCAAGCGTAAATTGCATACGGGGCCCTAAGGCGGGCAACGACAACCTTCCTGTAAAAACAATCCCCCCCGTGCATCTCCTAGGAAGTCAAGGCCTCTCAAAAGTTGCGCGCGCGGGTTGGCGGAAGCAACAAGACGCGAACGGCAGAAAATCGTTTTTTCCAACGGCATACCCTTAATCCATTTATCACACAGCGTGGGATGTACGTCCCTTTAGTACATGTATTGGACCACAAAATCTATGGCAACTGAGTTCACACTCAGGGGCTGGCAGCGAAATAGCTGTAATACCAAGACTAATCTATAGTCACCTTCAGAGTGACAAAAAATGGTGTGTACACGAGAACGTCGGAGGCCAGCAGCGGATGGGGTTAATCTAAATCACGTGGACTGCACTACACGGAGGGGAGCGAAGTAACTTCCGTGAGTCATATAAACATCATGCGTTTACCGCGTCTGAGAGAGGTAGCCGATGTAGCGACACCATACCAACCACGTAGTCAGAGGGCTATTCTATGGACGTAATTTTTGAAGAGGGGGTGTGACTGGAGCGTCCATAAAAAGGTAGGATTTATTTTAGGGTCAGAAGGTATACCAATCCTGCCAAAAAAGCGGTCGCCATTACCATGACAGGCGTTATCATACAGTGCTCACTTTGTGGCAACAGTCAATCTCGTTCAGCCCCTGAGCTGCCCGTGTACAGTCCGCGCGCAAACATCTTAAAGCACGACCGGTTTTTTAGGTTTGGAGACCTTCGTACTCACGATGAACGTTCGGCCAGGAACACATGCTGCAGCGCAAAGAATCGTAACACGAATACGGCCCCCCGGTACGTAGCAGTTGTTGCTCAATGTTGCAAACATTTTTAAGGACTTACAGTTCTTCACCTAGCTAGGCTCCTTACATTGTTGCGCTGCCTGTCTGGCAGTCGTGACATGAGTCACTATTATACAAATGAAGGGCCTGTGCTCAAGTAGAAATCTAAATGGGTCCTCCCATCCGCGGCGTCGTTAAAACAGGCCTGTTACCTACCTGACTGGATTCTCAGGCCCAGATCGAACATTATGGTCGACCCTACCCTGCGGTTGACTTGCGCAGATTTTTTCGTACTGACGTCTCGTATCTTTAAAAACAAACATATTGATTTGCCAGATGTGGCGTGGCTACACACCAATACGAGTATCTAGTATATCCTGGGATCCCGAACCGCCAGAATGGCTCGTAGAGCTATCTAATAAACCGTGGAGTCATTCTTCCGGTTGGGACCTCCCTGGTCGTGAATCTGGGAACATCTCTATGGCTTCGGCGAGTCCGATTTAGAAGCTGGTCACCGTAGCACAAGTAGTCAGTATGCTAAAGCGTCAAATCATCTTCTAACGCTATGGAGTAGTCCAGTTTATGGAATGATGGAACTGCATAGGTAAATATTGACTCTAGTACGAAACAGCGTGGAATTCTGACTAAGGAATACCCCTAAGCGCTTACTTCAAGCAATCTCGAAAGCAGTATTACAAGTTTCTCGCGGCAGGGCTAGAAGCTATTTGGATTTACGCCAATGCTCTGCGGAAGATTACTTGGCATGCGCCTTTATCAACGTGCCCTATTAACGCCCTATTTATGCCCGACAGTCGATCCCAGCATCTATGAGACTCGGTTAAAAGTTAAGATTATTTCCACCCCCTCGGTGTACCATAGCCAATCCTGTCCATCTAGAAGTGTCGACGCGCTTAAAGCCGAGCCTGACTTCCAGTGGTCCCTAATGGGGGTTATTGTCAAATTTCACCATGGCTCGACGACGCATTGCAGGGTGGGTCGAAGTGCCAACAGGTGATTATTTTAGCCTCCCTCTTTGTATATTCTCGGCAGGCGTGCTAGCTACGAGTATATTAGCGTCAACGGAGGTGTCAGACCTGGAGTTGGATTGAATGGCCGCTCGCGACGGGACAATTCCAGTACGCGCAGCTTAGTGTCCGATCGAGAGATGAGCCTCTCCTGACCCCTCAGATGCTTAGTCTGAAATCTTATCTAGATCAGTTCTTCGTTATACCATCACACCACACTAGTTCCCGAGATGTAGGGAGGGTTACAATTGCGAAGGTCTGAATCTTCAGCCTAGAATGACCATTTGTAGGTGACACGGTTATACAGGCCAAAACCCTCCACGGTCCATACCAACACGGGAAATGTGCCCACTCCCTAGGGAGGATAGTTTGTCAAATGGGTAGGTGGTACCTCTATGGCTTTCAGGTGCTAGTGGCAGCCTCGCCTCCTTCTCGTACGTATCTACAACTAAGAATTAGCCACTCCGTTAATCCCCCTAGCCCTATCCAAGCAGCTTGGTTCCCGTTTTTACCTGCTAACTAACGACAGACTCACGGTTGGACGGGGTGAGGCTCATTTTGATTATTGGCTTTCATCCCTAAGCCGTGACATGGGTTTCGAGCAGATGAAGCGGCGCCGCATCCTTCCGCTCTATAAACGGTAAATGAGAGGCCGTAGCTTGGTCGGTTTGCTTAGTAAACAATGGGTAAGTAAGGCATCTCGTCCCAGTTAAGCTGTATTTCGAATCAAACATTGGAGCACCCACTGGATCCCTGAGTCCGCGTGACTGCTCCATTCCGTGAGTTACTGACGGCTGGGCACTCTTACTCGTGCATCCGCGCCGTTCTGATCGTTGTTATACTGCGATCCTGTCGCTCGTGAGCCAAGAGGGCCGGGCTTCCGTATGGTTGGTTAGCTTAGGAATAATAGCGCAATACGGATCCCATTCGTGACCTGCACTGCCACAAATACGGTAGCGTCATGAGGGAATAAGAAGTGAGTTGGTCTCTCATGGTAGATAACTCTGTAGCCATCTGCAAGATCCAAAGGGCATGAAAAACCGCCTACAGAGCGTTACCCTCAGTTTAAGTAATCCAGGTGCTTGGCCCATACGCCTCATCTCACCGACCGCTCATAGCCTATGGCACTTTTATTCCTTACGGAAGAAGTGACAGGAGACCTTTTTTAGTGATGGTTCAGCACTAAAGCGGCTTGTTAGTCGGAACATTCTTAGAGTCCATGTGAGAGAGCTCCGAACACTCTTATCAAATATCCGAAGATCATGTTGCCAGCGACTGATCGCATTGTAGCCCCTCAGCTTTAACACGCTCGTATGCGCAATTCCCCTACCAGAAGTTCTGGGCAGCGTTGATGCTAGGACCGTCAAGCTTAGCAAAATGAGCGGGTTAGGCTTAGTAGCCAGTGCTCTGCAGAAGGGCGGCTAGGCGTATAAATGGCGTAGAAGGAATTAGCGAGACACACAGAAGCCTCCTGAGGCGGGCCTGCTGAGAAGCTATTCTAACTCTTCGAAATTCATCACACTGCCCCGGGTTGGCAGACGTACGAGCACATATTTTGACGCGGGGAGAGTTTACTCACGTTCACCATGACAGCAGTTATTCTCCCCCGGACGATAACATCCGATGCTGGACACTAGCGCAAATGCACTGTTAATTAAGGTTTCGATAAACAGATTAGCAAAGAAACGACTATTAGACGTCCCCGCATTGAAAACTTGGTGGCGAGTTGGAGGCCTTTCTTACGACTGGTGTTAGAGTTTCTCTCACTTAGCTAGGAAGCGGTGAAGATTGGGGGGGCCCCCATAGACGAGTGTCCAGCTGATACAGCACGCTAAGATTGGTTCCTCTGACACTCCATTAGATTACACTGCACAAGTGTGCCGTCTAAGCCCGTCATATGTATTGCCAACTATATGCGCGTACAATTATAGCCGGTTTGCTGCTTTCCAGTTTGAGGGGTGTGACTTCAATACAGACCTTTCGCTCCATTTCACTAATTTGAAGCCCAACATGATCCTGACGTGAATGAGATCTCGCAGCTGACGCAGGGCGGGCATGGTCCTCAAGTTGTACAATACCCCGGAAATTACATGCCGTAAACCGACTGTCCCAGAGTATCTACAGTGAAAGTTTTAAGCTCCATTCGTATTCGAGATTCCTATGTCGAGTAGGAGCGACTAATCCGGAACCAGACCACAAGGTCTTGGATTATATGCAGCAGGAGCACGCCGTACCGGCGTCCAATAACGCGCAGCATAGAGGTGGTGTCGTCATTCGTCCCATGGCTACCCATGCAAGCGTAGCACTCCGAAGTGTCGGATAAGACAGTCAAAATGGATGGTACTTTCGGGAGTGACTCTAATTTCGGGCCAAGCACATTTCACGATGCCACATATTGTGCGACTATTCCTTGGGTAACGTTGTGCGATCTCTGATTCGCCACCCACTATGCGGAGGCAGGGACCTATGGATTAGTGACGGCGCTACTGCCGGATAAACGATTATCGTCAGACGGTAATAAGGTCTTGGAGACTGCTGGCGTTTATAGGATTCTCTCGGTAATCTACTCCGCGGTGGTGCTGGCATATGTGGCAGTGCGTACAAATTCCGACATACTTAGTTTCACCTTAGTATAGCCGCCGCTATTGATAGGCAAGCACCTGGAGAGTTACGCCGACATAAAGAAGCAAGGGTGACCCGTCCCGATGAGCTGTCGTTCGGAATTCGCGAGACCCGCACGCAAAATGGTTAAGGGTCCCATGTAATGACACTGCCTCGGTTACTGCTAATCCGCTCGTCAACCACAGTGTGGCCCTCTCCTTGACAGTAGCACTGACCAATATCTCCAAAGAAAATTGACGGGCGGGTGGGGCTCAACTCTTGGTACACGGCTCCAGCAGGCGCGGCCCGATGACCGTGGCCACATTTAAGCCTAGTGACGTCCTCCATCGGGAATGTTAGTGGTTAGCTTGTCTGGTTATTAAATCAGTTCAGTCGAAAGCGGAACAGGAACTCTCGTGACGTTGAATATCCTACCATGGGGGGTCCAGGTGAGTTGGTGACCATCTGGGGGAGACTTGAAGGGGGACATAGTGGCTTACAACGGAGTTATGTAGTTCGACTACGAGCTCGGTAATTGTGTAGTGACATTTTGGGAATTGGACATGTTACACTCGTGTATTGCTTTATATCAAGTAGTGTCTTTAGAATTGGAGTCTTTAATATGTAATAGAGGCTCTCCAGCCTGCAAATGAAGGATCTGCGCACTTTCTCTGCCCAAGATAGAATGGCGCCGTTCCCTCACTTAGACAACAGACAGGAAGATCCAGTAGATACTGTTTTTAAGGGATATCAATAGTCGTGCATACGGTTGCTGCTACCTAGTAAGTTGCCAGTCCCCGAATCACCGGAGGTACGTACGTGAAATCGGGTCTGATATCAGCTTATCCTCAGTTAGTATACTCTCCCACGCAAAGTTCTGGTATAATTCTCAGGAGCGGATGGGTGCGTTTATGACGTCTTGGTAAGCGAGTTAGGCAGATGTCTCGTAAGATAGCCTATCTCGCAGTGCAGCGGCGCACCAGTTGACTTGCTCATGCTCCTCCACCGATGGTCATTTTAGAATGGCGTAAGGCAATTCCGGACCGCAACTCGACAGCGGTCCCCACATGTCTAGGTAAGTCCCGATGGCCTAATGAGAGCTGACCGCTGGAGACGACCCGACTCGCAAGATCCGGACACCAATAGAAAGGCCTAACCGCGACATACTCAACTGCGGTACGTTCAAACGGTAGTAACTCATCGCACTGCCTCGCCACGGATATGAGGCCCGAGAGACTATCAGTGAGCCTATCGATGATCATTTGATGAAGATCGCCCCTTATATTGGGATGAGTCAGGCAGATGATGGGGATAACCCCATCATAGTATGTCAACGGCATTCATGTAAATATTAATAAAACCCACCAGTGATGGAAGATTTTTAGACTGAATGGGAGGGGCACCACAGTAAAATCCACCACTAGACCCCCGTGCGCCTCGCGGCCTGATCCTTCACACTTCTCCCTGGTAGAGCTAATGAAGGCTCAGGTCTCGGACAGCGTCTATAACCCATTAATTATGACGGAGTTTGTCTCCCATGGGGCAGCAAGATGTTCTAAGGCTTTCACCGAGTAACATCTCCTCAATACTTAGGCACCGTCGAAGATATTGGTCGACGTCACCACCGGTTAGGATTCTGCAACAGCCGCTTCAAAGGCACGTAATTTCAGAAACAATCGGTATCCTCTTATCTGATGCAGTTTTCTACCTCTCTATAGTTTGCTTGGGCATATCCTTGGTAGTTACTTGCGCACATGTAATAGATATAGAAGTTGTGGGCGATCCAGCGCGAGCCGTGCTACCAACTAAAGGAATCAGGGTCTTGTCTTCGGTCCCCGTATTAGAGTGATCGATTGCTGTAATCTGGATCCTTCCTGTAGCGAGTTGCACTAGCAACACAGTGACGGAGACAGTTGTGGCCTAAGGAGGGTATAAAACGATCACCTCTATGCGGTGACATGCAAACATATGTGGGTATATGTGGTCCTCCGGAAAAATTAACGCGTGTTGGTGTCTCTAAGCTCTAGACGCATAGGACCACGGTCACGACGAACTTCAACACCAAATCGCTGGTTTAAATAGACTTCACCGCTCTACTCAAACGGCTATTGATTTTCTCATAACCAGGGAACTCGCTACATCGCTGATGGCAGAGGGCTGTCGAGCCCCTAAAGCATATTTTATTCTTCAATGTGCGCGCCAGGAGCGATGCCCCACTTTAGAACGGGTGCTATCGGTGCTCCTCCCTCTCCCGTCACTACCCAGGGCCAACGCGTGGGTTGAACTCAGCTGACCATGTCTTCCATCCCTATTTATCGACCCCGCAATTTGAACTGTCGCTGACTCGATACATCTATAATCCACGGTCTGTTTAGGCTATTGAAGCACGTCTAGGGTACTTCGACTTCCTGGCCAGATGGGCGAGATTATACCATGCACGGGCGCTACGGTGCCTCAGTTGACGTGTTTTGGGCGGTCAGTAGGGAACAGGATGGAAATCTTAACGGTTCGACTGTCCGTGCCGTTTTACCGGTAAAGACGGGCCGGGAAGTCAGCCGGAGACCCCACGAAAGAGAACATCATGACTACCAACCAGGACCTTATCCCTCTCTGATACCGCGAAAAGAGAGCGTAAGTCGGAAAGTTTGATCCAATTCGCACTGATTCAGACCCCAGCGTAGACCGCATCTTGGGTACAGGAAATCCACTACGGTTAAATACGATCGAGCAGAACCTCGCGCAGGCCGTAGTATGCCCCCCCCTTAATAGGTCGGGAAGCCCGGTGAACAGAACGACTTCTAATAGCCTGCCGAAGCCATTGACTGCTAGTCCAAGCCGCTGCCATGTCTATAATACATGTTAAGCAAACGGCGTCGAACATACGTGAGACCGTGAATAAACCACTAAGTGCAAAGCGTAAACGGTAAGGTTGTGTAATGTTGTGTCTACTCGTCCCTCAGTCACCCGACCGCAACCAAGTCATTGGCCAGCCCAGCGCTCGCGATATTGTTAACCCTCAAAATAGAGAAAAATCAGATGTGGCTCTAATATATCATTTCCCCTCAATGGCAGTAACGTCTAAGCGTTCGAGCGGTCTTTCGTCCACTGTAACGACGCAGCTAAAAGGACTTACCCAGCTGGAAGCGCGTTGGATTCCGACGCGGGTGATGCTGATTTGCAGGTACCCCTGATTCGGCCGGCCGCCTCGGGTTCGATGAGGATACCACTTAATAAACAACCGTGTTCCTTGCAAACTAACCCAGATGGTCGACTGTCATATTCGAGGTATGTCTCCCATGGGCGATAATAACATAAGTTTTCATCGCATGTATTCAATATGGGTAAACGTACACCGTCCCCAGGGACTTCTTCGTGGCATCCTACGAGGTGGAAGGGATACTCAGCGGCGTTGGTCTTCTTCTAAAACGCATCAGGTTACATTCTCCGATATGTACAACACGATCCTAAGAAGAACCACCACGAGCGATGTAGGCCCTCACGCGAGCTGTCAGGGGCCTCCATGTTGGGATGACATCAATATGTGGGAAATACCTCACTGCTAAGTTGTGATGGAGGCTTCCGTAACTTCTCTGTTTTCCAACCACCAGGACGGGCACCAGTGGGCCGTTACGCGTAATGCGCGCTGTTAATCATTCGCATCCCCAAGTGATATTGGTACGTGATAAACGTATATATCTTCCTACCGATAATCAAGTTACGAGGGCTGTAAGTCGATTGTTGGCACGAGCCCAGGAGTAAAATTGAGCCAATGCGCCCTAAGCCAACGTCGCGAAGCAAATCCTCTCACGATGAAGATAAACTCGGATCGAGTCCGGCCTCCCAGTCTTTTGGGACCCGGTCTCCCTAGCATATATGGGGTTAACGGTTCAGGTATAGCATGCGCGTCTTGACAACGCTATATCCTACGCGTGCGCATCGTTTCCATCCTGTATTACTAAGGTGCCCGTATTACTGTAATCCCGTAGGGATTTCTTGAGCTATGTGGTTCGCGTTCGCTCCCCTTATCCCGTCCGTGTCGACGGTTAATGGATACGACAGGGCGTGGGAGACTCGCCTTAATTCGTCATACACGCCACGGGACGCTCCTACCGTGCACGTAATTGGGGATGACGCGTATCGATCAGAGTCAGCTATTTAGTACTGTTTACCGCTATATAAAGCGGATCGTTCATTTCGCCCATTGTGTCGCATAAAGCCGGTCTCATATTGCAGGTCAGTAATCACCAGTACCCCACTACCGGCCCTGGCTCTGATAACAACACGGGTTGACCTTTTTAAACAACCCTTCAGCTCCCGGCACGCTGATGTCGGCCAGTTTGAAGAACTGGAACTACTCATCCATGCCGGCCTGTAGTGATCAGGAGAACATATTTGAGAGTTCTGCACGGGGGATGGTGAAATCTAGTCACAGCACGCTCCCCTACTGAGTTCCATGTACGAGATGAGGCAGAAGGTGTCTACCCAAGATCGAACGCGAGGCTCTACCTCTAGGTCTACTATAAGGCGCAAACTAACTTTGGTGCCTCCTTGCTGTACACGTTAGGTTTACGGATTTCCCCGGAGGTGGGAAATAACTACGCGTTCGTAGTACTGCGGATAGCACGCAAAAAGGCAGCTTGCGAACCAATCCGACGCAAGTTTTTTTATGATTACTGTGGAGGGGAGGTAGATAGCATATGGGAGTGGCCTGAGATGTTGTAACAGAGTTAAGTACTCCACTTGTCTTGCGGGCTCGATTTCACGGATGAACAGGCCGCAGGTCCTTAACTCTCGGTACTAGCTCAAAATACCCTAGAGACTATGTGACCGGTGACCAGAGTTAGGTGAACCGCATCCCCTGACTTTAATCAAATTTCGCGAAGAACGTGGAAGAATGAAGCTTACTTCGAGGAGACATCATCAAGGGAGACCAAATAGGAAAAAAGCTAACATGTCACCGAGGGCTTGAAGAAGGTAGATAATGTTTAGACACCCAGGGTATCGTAATACTTACATACTACTCCTCGACTCATTCCATAGAGTATGCCCGGAAAGAGTAATAGCCGTCAGCAAGTGGAGATGCACTTTGCTATCATTGGGGTGAACTCCACCCCCCCTCCAGTACCCGTCTAACCGGCGGGAGCACAAGAGATTTTCTCACTACGAAAATCAGGGAACCACATAGCAAACCCATTCCGGGGGAAGTCACTCAGAGTTATGGACACGCATTGGCACGGGCGAGTTTCTAACACAGACGTAACTCGGCGTCATGGCGCCAGAAGGCCGATAGTAGCAAAGGCAGCGGAATTCTCTCTCCAGGTGTACCCAATCTTGTTTTGGGGTCGTTACGCCAGTTATCGAAG
		</sequence>
    <sequence><taxon idref="Location_4_2_1|43.83206321266982"/>
			TCACGGAGGCGTTTGGTGTTAGCACAGGCTGGAAAGGTCTCCCCGCATACCCAGTCCGCTAGTACTAGATGCAATAGACCCTGGCGTTCTATTGGCGCAAGGCCAGTAGATACATGATCCTATCGGTATCACCGACTGTCTTTATATTCCTGAACCCTGAATCACAAGGGAAAGCTATACCGTGGCTTGTCTTGTGGATTGTCAATTGTACCCGTGTTAGCCCGGAAATGGTATATCCAGACTGATGAATCTTCTAACGATTCGCACGGATCAGCAGATCAGGACTCCACCACCAAGTGGGCTTGCTATACAGTGCGACCATCGATTTTGCTCTAGTCAATGTTGGTCTTAGTCCACATATTACCGCAGTAGTCAAAATTGCCGCGATTCGCCATGACCTAATTCAACTCATCCGCTAAGATCTGCATTGTGGAAACGATGGTCCGCCGTCGTGGCCAATGAAGCAGTGCATTACGGATAACAGTAAGATAAGCGAGTCCCCTCATCACCATTCTTGGTAGCTCCATAAAAAGTGCGTCGCAGCGCGGATGCTGTGACTTGTCATGCCAGACATCGACGGTCCTGGGTCAAAATAGCCCCGCTTCCAAACCGATCGTTATTGGCTTTAGCTAATGGGGCATGCCTTCTTTCTTCGCGAAACGCCCATGTCGTTGCTACTATAACCGCTTAGATTCCCACCTGGCTGGACAACCACCTGAAAAACCCATTTACCCTCCAACGTTGGGGACATAATCAAGCTATCCCAATATCCCTTAAGTTCGCAAAATCCCTGTCGAGCATTAGATCATTTGCAGTTCGGAATTAATGAGGATAGAGTGTCGGAGTAACGCAATTCCGCTGGCCGAGGGCGCCGGAATGCTTGCAGCCAAAATCTACTAGATAATAGTACGCGGTCGAGTACCTCTGGAGGCTGTGCCTCATCAACCCCGAGGAGGCCCGGCCCTCGGAAGCCCCCCCACGCGACGCATCTTGGCCTAAGCGTACTTCCGCACGAGATAACTTCATGTTCCCTCCGACAGTCTGTCCCGGTATCCCCAGCATGTTGTCATTACTCTCTAGCTTAAAGTCCACCAGATGGTTATCCTTGGACGCACCTCTGCCCGCGCATACGATTTGCTCTACAGGTGAAGCTTCGCCCGGAGCTCGGTTTTTGTGCCTTCATGATGGTCACATCGTGCCATTAGCGCGAAGGAAGTACTTTAGTAATATGTGGATGCTTACGGGGATCCGGACCGCATACCGTCTCCATGATTAATTCCGAGCACACGATGCGGAGTTCATTCGGGAACCACGTTTGTAGCACGAATATGGATCCTGAAAGTGGCGGGGGCATTTGTTGGGTCCCGTTACAGCTCGCCCCAGTAGTTCAGCTGCTGTATATATGGAAGATCTTTTTGCGAGCGGCTATCACGTCCTGCTAACCGCGTCGTAAGGCGGTCGTCTAGTTGGTGTCAGCCTTTTTGTCGATGCCAACAGTGGTGCACGGCCTCAAGCCAACCCAAAATTCTGGATTAAGTAACGTATGATTATTCTTTCAATGATATGCACCGTCGATTGGCCTTATTGAATTTCGTTCTGAAAAAAGAACTGACCGCTTTAGAACTGATTAATACGTTAGTAGCCCATCTCGAGCGACAACAGTCCGGAACCGAAATGGACGGAGTGGATCAAGGTTATCATGCCATCTGTAAATTGCTCAGCTGCTAGAGGAATTTTGCTGTCAAAACACATTTAGCAACCAGTCGCTTGGTTTAGCGGAAATGGTGCCTACAACGTCACGTTTAGTTTGTAAACAAGGCTTCAGAGGCTGTAGTTGCCGGGTCTCACATTTATTCCGCTCACACCGGATGAACGAATCACTTAACTGGGCATGACGCGGTAACGACTGTCGTTGCTATGGCTATATCCGTGACTAGCCCTCTTATTATGCCCACTAGCGACTTCTGCTAACACACTGTCCGATTAGGAAGCCGGGTAGTGAGCCTATATGACGGGTTTATCGGTTGTCTTCTCAGTTCCCCGACTCTAAGCTAACGTGGTTCGCCGAAGTCGGTGGTTTATATAGCTACGACTCCTTAATTGCAATAAAGGAGATTTGACTTCCCGCTCAGAGTACAAGCATGCGATAAATCCGGAAAATCAGGGGTCCTAGTTATCCTTGTAGTATTATGAGATCGGTATAAGGTCCATGAGAGTACACTACACTGTGCGGAGATCTGGACACCTCGAACAGTTACCATTAAAAAAGAGGAAGGAAACCGCGTTCAGAAATAGACAAATCCCCCAATGAGCGTACTCATAGAGCGGGGGATGACGTAGATCCTTATTGGTCGTTCCTGATTGCATACCGCTGAAGGACACGCTTCGGGGCAGTTAAAATAGTCCTAGACCCCGATTTCACGAGTCTGTTTTGCTACTAATCATACGGAGCTGTAGAAGCGCGCAAACCTAACTGATGACACATGTGCAACGCTCCGAAAATCTCGCGCAGCGCCACAAAATAGTCCAATTCCCATCGAAGCCTCGGAAGCAGAAGGCGGAGGGTAGGCCAGGTATATCAAGCTAGACGAGATACTATAGCAGATGGAGGGCCCTTCAGGTTTAAGTGCTCGCACCAAGGCAACTAGTCTAGTAGCTTTGAACACCCTGCACTCAGTCGGCTCCGTGCTCGGACGGTTGTTAGAGTCAATGAGTGTAGGGGTGGGGTCATCACCTTGCCACTGCAGCCATAGTCGTGCGTCTTGGCTACGCCCCCCTTTTATATGCTATGTAATGAAAGTTAAAATCAGCTCAACGTGGTGGAACGCTTCGACGCACTTATCGTCCTGGCTTCTCTGTCAGATGTCGCGTAAATTAGCCCCATGTTTATGGGGCAACGAAGCAAGGGGCCCCCCTCGCCGAATACTCGGCGGTGAGCTCCCGTGGAACCCTTAGCCGCGATGGCTACCGTTCAGTTTGATTCCATGATACGACCATTAGATAAGACACGTGATAGGGCCTTTTTGACCAACCGCCTAAACCTACCGGGGATATGACTCAATGTACGTAGAGGGGTACGACACTATGTGTACCGGGTCCAGTTGACTAAGCCCCAGCTTGGGACACTATCTGAACGTTTAATCTGAGATTCTCATCTGTAAACCTAGAGGCCGTTCACATGGAGGGTAAAGCTGGATGACACTACATGTTTTAGGCCTTCAATAGGGCCAGATTCGCAGTGGTAAGGCGACGCTCCACTCAGACCATTCGTCTACACTAGACTGGAAAGGTGGTGCGCCAGGCATCAATCGAGCTGCGACTGGCCCACGTGTGCCCGTCGGAAACCGTAGTTAGCCTCAACGTTTTGGCTGACCAGCGGTGTGCCGTTCGCTAACGGGTGTGGGTATGCGATGCGGGGTACTGTAGGATCCGCGCCCCACCAGGTAGCAATTAAAAAAGTACGTCATTTTCCAACTTATTAATAGAGCGTTGATTCGGGCCATTTGCATCACATGCAGTTCACTATCGATGATAAAGTACAGGCAAGCATAACTAGTTGGACCAAAAGATATATTGACTCAACGGTTGGCTAATCCCATACCTGCGAGTTTGAAATAATAACGACACGGTGAGTGAATGTAGTGTAAGCATAACCTTGCGTCAAGAACATGACCTGCAAATACTTCATTAGGGGAGAAAAATGAGGCGGGCCCCTTGGATTTCTGAGATGCGGTGGCTTCGTAGCAGGCCTGTTCTCTATGCCGGGCAACCTCCGCAATGCAGTGATCAATTACCCTTGTTGGACGGGGCCGCAGGTATCAACAAATGTGGGCTCCGCCGTCTGTTCCACGGAGCACAGTGCCTTAGCTCTCAGCAAAAGAGCTACGGCGCTGCTCCTTAAGACCCAAATGGGTAAGGACAACCCTTTGGGGCGGAACCCCATTTGAATGAAGGGACCCGTACAGGATAAGAAGTGGGCACGGTTGATGCGGCATGGTGCAATGGCTTGTAGTCGTTCGCGAGAGGCGGCCCCTTCCGCGCCAAAAAGACGAATAGGTCTGTCATGAACCCCACGATCCGAACAAGACCCCAAAGCAAAGAGTATCCATGTTTTCACACACAGGAACGCCGCGTTATAGTTGAGGTATCTACTGATCAGATATGCACATGGCGCGAGCGACAGTATTACGTGGAAGGCCAAGCGTAAATTGCATACGGGGCCCTAAGGCGGGCAACGACAACCTTCCTGTAAAAACAATCCCCCCCGTGCATCTCCTAGGAAGACAAGGCCTCTCAAAAGTTGCGCGCGCGGGTTGGCGGAAGCGACAAGACGCGAACGGCAGAAAATCGTTTTTTCCAACGGCATACCCTTAATCCATCTATCACACAGCGTGGGATGTACGTCCCTTTAGTACATGTATTGGACCACAAAATCTATGGCAACTGAGTTCACACTCCGGGGCTGGCAGCGAAATAGCTGTAATACCAAGACTAATCTATAGTCACCTTCAGAGTGACAAAAAATGGTGTGTACACGAGAACGTCGGAGGCCAGCAGCGGATGGGGTTAATCTAAATCACGTGGACTGCACTACACGGAGGGGAGCGAAGTAACTTCCGTGAGTCATATAAACATCATGCGTTTACCGCGTCTGAGAGAGGTAGCCGATGTAGCAACACCATACCAACCACGTAGTCAGAGGGCTATTCTATGGACGTAATTTTTGAAGAGGGGGTGTGACTGGAGCGTCCATAAAAAGGTAGGATTTATTTTAGGGTCAGAAGGTACACCAATCCTGCCAAAAAAGCGGTCGCCATTACCATGACAGGCGTTATCATACAGTGCTCACTTTGTGGCAACAGTCAATCTCGTTCAGCCCCTGAGCTGCCCGTGTACAGTCCGCGCGCAAACATCTTAAAGCACGACCGGTTTTTTAGGTTTGGAGACCTTCGTACTCACGATGAACGTTCGGCCAGGAACACATGCTGCAGCGCAAAAAATCGTAACACGAATGCGGCCCCCCGGTACGTAGCAGTTGTTGCTCAATGTTGCAAACATTTTTAAGGACTTACAGTTCTTCACCTAGCTAGGCTCCTTATATTGTTGCGCTGCCTGTCTGGCAGTCGTGACATGAGTCACTATTATACAAATGAAGGGCCTGTTCTCAAGTACAAATCTAAATGGGTCCTCCCATCCGCGGCGTCGTTAAAACAGGCCTGTTACCTACCTGACTAGATTCTCAGGCCCAGATCGAACATTATGGTCGACCCTACCCTGCGGTTGACTTGCGCAGATTTTTTCGTACTGACGTCTCGTATCTTTAAAAACAAACATATTGATTTGCCAGATGTGGCGTGGCTACACACCAATACGAGTATCTAGTATATCCTGGGATCCCGAACCGCCAGAGTGGCTCGTAGAGCTATCTAATAAACCGTGGAGTCATTCTTCCGGTTGGGACCTCCCTGGTCGTGAATCTGGGTACATCTCTATGGCTTCGGCGAGTCCGATTTAGAAGCTGGTCACCGTAGCACAAGTAGTCATTATGCTAAAGCGTCAAATCATCTTCTAACGCTATGGAGTAGTCCAGTTTATGGAATGATGGAACTGCATAGGTAAATATTGACTCTAGTACGAAACAGCGTGGAATTCTGACTAAGGAATACCCCTAAGCGCTTACTTCAAGCAATCTCGAAAGCAGTATTACAAGTTTCTCGCGGCAGGGCTAGAAGCTATTTGGATTTACGCCAATGCTCTGCGGAAGATTACTTGGCATGCGCCTTTATCAACGTGCCCTATTAACGCCCTATTTATGCCCGACAGTCGATCCCAGCATCTATGAGACTCGGTTAAAAGTTAAGATTATTTCCACCCCCTCGGTGTACCATAGCCAATCCCGTCCATCTAGAAGTGTCGACGCGCTTAAAGCCGAGCCTGACTTCCAGTGGTCCCTAATGGGGGTTATTGTCAAATTTCACCACGGCTCGACGACGCATTGCAGGGTGGGTCGAAGTGCCAACAGGTGATTATTTTAGCCTCCCTCTTTGTATATTCTCGGCAGGTGTGCTAGCTACGAGTATATTAGCGTCAACGGAGGTGTCAGACCTGGAGTTGGGTTGAATGGCCGCTCGCGCCGGGACAATTCCAGTACGCGCAGCTTAGTGTCCAATCGAGAGATGAGCCTCTCCTGACCCCTCAGATGCTTAGTCTGAAATCTTATCTAGATCAGTTCTTCGTTATACCATCACACCACACTAGTTCCCGAGACGTAGGGAGGGTTACAATTGCGAAGGTCTGAATCTTCAGCCTAGAATGACCATTTGTAGGTGACACGGTTATACAGGCCAAAACCCTCCACGGTCCATACCAACACGGGAAATGTGCCCACTCCCTAGGGAGGATAGTTTGTCAAATGGGTAGGTGGTACCTCTATGGCTTTCAGGTGCTAGTGGCAGTCTCTCCTCCTTCTCGTACGTATCTACAACTAAGAATTAGCCACTCCGTTAATCCCCCTAGCCCTATCCAAGCAGCTTGGTTCCCGTTTTTACCTGCTAACTTACGACAGACTCACGGTTGGACGGAGTGAGGCTCATTTTGATTATTGGCTTTCATCCCTAAGCCGTGACATGGGTTTCGAGCAGATGAAGCGGCGCCGCATCCTTCCGCTCTATAAACGGTAAATGAGAGACCGTAGCTTGGTCGGTTTGCTCAGTAAACAATGGGTAAGTACGGCATCTCGTCCCAGTTAAGCTGTATTTCGAATCAAACATTGGAGCACCCACTGGATCCCACAGTCCGCGTGACTGCTCCATTCCGTGAGTTACTGACGGCTGGGCACTCTTACTCGCGCATCCGCGCCGTTCTGATCGTTGTTATACTGCGATCCTGTCGCTCGTGAGCCAAGAGGGCCGGGCTTCCGTATGGATGGTTAGCTTAGGAATAATAGCGCAATACGGATCCCATTCGTGACCTGCACTGCCACAAATACGGTAGCGTCATGAGGGAATAAGAAGTGAGTTGGTCACTCATGGTAGATAACTCTGTAGCCATCTGCAAGATCCAAAGGGCATGAAAAACCGCCTACAGAGCGTTACCCTCAGTTTAAGTAATCCAGGTGCTTGGCCCATACGCCTCATCTCACCGACCGCTCATAGCCTATGGCACTGTTATTCCTTACGGAAGAAGTGACAGGAGACCTTTTTTAGTGATGGTTCAGCACTAAAGCGGCTTGTTAGTCGGAACATTCTTAGAGTCCATGTGAGAGAGCTCCGAACACTCTTATCAAATATCTGAAGATCATGTTGCCAGCGACTGATCGCATTGTAGCCCCTCAGCTTTAACACGCTCGTATGCGCAATTCCCCTACCAGAAGTTCTGGGCAGCGTTGATGCTAGGACCGTCAAGCTTAGCAAAATGAGCGGGTTAGGCTTAGTAGCCAGTGCTCTGCAGAAGGGCGGCTAGGCGTATAAATGGCGTAGAAGGAATTAGCGAGACACACAGAAGCCTCCTGAGGCGGGCCTGCTGAGAAGCTATTCTAACTCTTCGAAATTCATCACACTGCCCCGGGTTGGCAGACGTACGAGCACATATTTTGACGCGGGGAGAGTTTACTCACGTTCACCATGACAGCAGTTATTCTCCCCCGGACGATAACATCCGATGCTGGACACTAGCGCAAATGCACTGTTAATTAAGGTTTCGATAAACAGATTAGCAAAGAAACGACTATTAGACGTCCCCGCATTGAAAACTTGGTGGCGAGTTGGAGGCCTTTCTTACGACTGGTGTTAGAGTTTCTCTCACTTAGCTAGGAAGCGGTGAAGATTGGGGGGGCCCCCATAGACGAGTGTCCAGCTGATACAGCACGCTAAGATTGGTTCCTCTGACACTCGATTAGATTACACTGCACAAGTGTGCCGTCTAAGCCTGTGATATGTATTGCCAACTATATGCGCGTACAATTATACCCGGTTTGCTGCTTTCCAGTTTGAGGGGTGTGACTTCAATACAGACCTTTCGCTCCATTTCACTAATTTGAAGCCCAACATGATCCTGACGTGAATGAGATCTCGCAGCTGACGCAGGGCGGGCATGGTCCTCAAGTTGTACAATACCCCGGAAATTACATGCCGTAAACCGACTGTCCCAGAGTATCTACAGTGAAAGTTTTAAGCTCCATTCGTATTCGAGATTCCTATGTCGAGTAGGAGCGACTAATCCGGAACCAGACCACAAGGTCTTGGATTATATGCAGCAGGAGCACGCCGTACCGGCATCCAATAACGCGCAGCATAGAGGTGGTGTCGTCATTCGTCCCATGGCTACCCATGCAAGCGTAGCACTCCGAAGTGTCGGATAAGACAGTCAAAATGGATGGTACTTTCGGGAGTGACTCTAATTTCGGGCCAAGCACATTTCACGACGCCACATATTGTGCGACTATTCCTTGGGTAACGTTGTGCGATCTCTGATTCGCCACCCACTATGCGGAGGCAGGGACCTATGGATTAGTGACGGCGCTACTGCCGGATAAACGATTATCGTCAGACGGTAATAAGGTCTTGGAGACTGCTGGCGTTTATAGGATTCTCTCGGTAATCTACTCCGCGGTGGTGCTGGCATATGTGGCAGTGCGTACAAATTCCGACATACTTAGTTTCACCTTAGTATAGCTGCCGCTATTGATAGGCAAGCACCCGGAGAGTTACGCCGACATAAAGAAGCAAGGGTGACCCGTCCCGATGAGCTGTCGTTCGGAATTCGCGAGACCCGCACGCAAAATGGTTAAGGGTCCCATGTAATGACACTGCCTCGGTTACTGCTAATCCGCTCGTCAACCACAGTGTGGCCCTCTCCTTGACAGTAGCACTGACCAATATCTCCAAAGAAAATTGACGGGCGGGTGGGGCTCAACTGTTGGTACACGGCTCCAGCAGGCGCGGCCCGATGACCGTTGCCACATTTAAGCCTAGTGACGTCCTCCATCGGGAATGTTAGTGGTTAGCTTGTCTGGTTATTAAATCAGTTCAGTCGAAAGCGGAACAGGAACTCTCGTGACGTTGAATATCCTACCATGGAGGGTCCAGGTGAGTGGGTGACCATCTGGGGGAGACTTGAAGGGGGACATAGTGGCTTACAACGGAGTTATGTAGTTCGACTACGAGCTCGGTAATTGTGTAGTGACATTTTGGGAATTGGACATGTTACACTCGTGTATTGCTTTATATCAAGTAGTGTCTTTAGAATTGGAGTCTTTAATATGTAATAAAGGCTCTCCAGCCTGCAAATGAAGGATCTGCGCACTTTCTCTGCCCTGGATAGAATGGCGCCGTTCCCTCACTGAGACAACAGACAGGAAGATCCAGTAGATACTGTTTTTAAGGGATATCAATAGTCGAGCATACGGTTACTGCTACCTAGTAAGTTGCCAGTCCCCGAATCACCGGAGGTACGTACGTGAAATCGGGTCTGATATCAGCTTATCCTCAGTTAGTATACTCTGCCACGCAAAGTTCTGGTATAATTCTCAGGAGCGGATGGGTGCGTTTATGACGTCTTGGTAAGCGAGTTAGGCAGATGTCTCGTAAGATAGCCTATCTCGCAGTGCAGCGGCGCACCGGTTGACTTGCTCATGCTCCTCCACCGATGGTCATTTTAGAATGGCGTAAGGCAATTCCGGACCGCAACTCGACAGCGGTCCCCACATGTCTAGGTAAGTCCCGATGGCCTAATGAGAGCTGACCGCTGGAGACGACCCGACTCGCAAGATCCGGACACCAATAGAAAGGCCTAACCGCGACATACTCAACTGCGGTACGTTCAAACGGTAGTAACTCATCGCACTGCCTCGCCACGTATATGAGGCCCGAGAGACTATCAGTGAGCCTATCGATGATCATTTGATGAAGATCGCCCCTTATATTGGGATGAGTCAGGCAGATGATGGGGATAACCCCATCATAGTATGTCAACGGCATTCATGTAAATATTAATAAAACCCACCAGTGATGGAAGATTTTTAGACTGAATGGGAGGGGCAGCACAGTAAAATCCGCCACTAGACCCCCGTGCGCCTCGCGGCCTGATCCTTCACACTTCTCCCTGGTAGAGCTAATGAAGGCACAGGTCTCGGACAGCGTCTATAACCCATTAATTATGACGGAGTTTGTCTCCCATGGGGCAGCAAGATGTGCTAAGGCTTTCACCGAGTAACATTTCCTCAATACTTAGGCACCGTCGAAGATATTGGTCGACTTCACCACCGGTTAGGATTCTGCAACAGCCGCTTCAAAGGCACGTAATTTCAGAAACAATCGGTATCCTCTTATCTGATGCAGTTTTCTACCTCTCTATAGTTTGCTTGGGCATATCCTTGGTAGTTACTTGCGCACATGTAATAGATATAGAAGTTGTGGGCGATCCAGCGCGAGCCGTGCTACCAACTAAAGGAATCAGGGTCTTGCCTTCGGTCCCCGTATTAGAGTGATCGATTGCTGTAATCTGGATCCTTCCTGTAGCGAGTTGCACTAGCAACACAGTGACGGAGACAGTTGTGGCCTAAGGAGGGTATAAAACGATCACCTCTATGCGGTGACATGCAAACATATGTGGGTATATGTGGTCCTCCGGAAAAATTAACGCGTGTTAGTGTCTCTAAGCTCTAGACGCATAGGACCACGGTCACGACGAACTTCAACACCAAATCGCTGGTTTAAATAGACTTCACCGCTCTACTCAAACGGCTATTGATTTTCTCATAACCAGGGAACTCGCTACATCGCTGATGGCAGAGGGCTGTCGAGCCCCTAAAGCATATTTTATTCTTCAATGTGCGCCCCAGGAGCGATGCCCCACTTTAGAACGGGTGCTACCGGTGCTCCTCCCTCTCCCGTCACTACCCAGGGCCAACGCGTGGGTTGAACTCAGCTGACCATGTCTTCCATCTCTATTTATCGACCCCGCAATTTGAACTGTCGCTGACTCGATACATCTATAATCCACGGTCTGTTTAGGCTATTGAAGCACGTCTAGGGTACTTCGACTTCCTGGCCAGATGGGCGAGATTATACCATGCACGGGCGCTACGGTGCCTCAGTTGACGTGTTTTGGGCGGTCAGTAGGGAACAGGATGGAAATCTTAACGGTTCGACTGTCCGTGCCGTTTTACCGCTCAAGACGGGCCGGGAAGTCAGCCGGAGACCCCACGAAAGAAAACATCATGACTACCAACCAGGACCTTATCCCTCTCTGATACCGCGAAAAGAGAGCGTAAGTCGGAAAGTTTGTTCCAATTCGCACTGATTCAGACCCCAGCGTAGACCGCATCTTGGGTACAGGAAATCCACTACGGTTAAATACGATAGAGCAGAACCACGCGCAGGCCGTAGTATGCCCCCCCCTTAATAGGTCGGGAAGCCCGGTGAACAGAACGACTTCTGATAGCCTGCCGAAGCCATTGACTGCTAGTCCAAGCCGCTGCCATGTCTATAATACATGTTAAGCAAACGGCGTCTAACATACGTGAGACCGTGAATAAACCACTAAGTGCAAAGCGTAAACGGTAAGGTTGTGTAATGTTGTGTCTACTTGTCCCTCAGTCACCCGACCGCAACCAAGTCATTGGCCAGCCCAGCGCTCGCGATATTGTTAACCCTCAAAATAAAGAAAAATCAGATGTGGCTCTAATATATCATTTCCCCTCAATGGCAGTAACGCCTAAGCGTTCGAGCGGTCTTTCGTCCACTGTAACGACGCAGCTAAAAGGACTTACCCAGCTGGAAGCGCGTTGGATTCCGACGCGGGTGATGCTGATTTGCAGGTACCCCTGATTCGGCCGGACGCCTCGGGTTCGATGAGGATACCACTTAATAATCAACCGTGTTCCTTGCAAACTAACCCAGATGGTCGACTGTCATATTCGAGGTATGTCTCCCATGGGCGATAATAACATAAGTTTTCATCGCATGTATTCAATATGGGTAAACGTACACCGTCCCCAGGGACTTCTTCGTGGCATCCTACGAGGTGGAGGGGATACTCAGCGGCGTTGGTCTTCGTCTATAACGCATCAGGTTACATTCTCCGATATGTACAACACGATCCTAAGAAGAACCACCACGAGCGATGTAGGCCCTCAGGCGAGCTGTCAGGGGCCTCCATGTTGGGATGACATCAGTATGTGGGAAATACCTCACTGCTAAGTTGTGATGGAGGCTTCCGTAACTTCTCTGTTTTCCAACCTCCAGGACGGGCACCAGTGGGCCGTTACGCGTAATGCGCGCTGTTAATCATTCGCATCCCCAAGTGATATTGGTACGTGATAAACGTATATATCTTCCTACCGATAATCAAGTTACGAGGGCTGTAAGTCGATTGTTGGCACGAGCCCAGGAGTAAAATTGAGCCAATGCGCCCTAAGCCAACGTTGCGAAGCAAATCCTCTCACGATGAAGATAAACTCGGATCGAGTCCGGCCTCCCAGTCTTTTGGGACCCGGTCTCCCTAGCATATATGGGGTTAACGGTTCAGGTATAGCATGCGCGTCTTGACAACGCTATATCCTACGCGTGCGCATCGTTTCCATCCTGTATTACTAAGGTGCCCGTATTACTGTAATCCCGTAGGGATTTCTTGAGCTATGTGGTTCGCGTTCGCCCCCCTTATCGCGTCCGTGTCGACGGTTAATGGATACGACAGGGCGTGGGAGACTCGCCTTAATTCGTCATACACGCCACGGAACGCTCCTATCGTGCACGTAATTGGGGATGACGCGTATCGATCAGAGTCAGCTATTTAGTACTGTTTACCGCTATATAAAGCGGATCGTTCATTTCGCCCATTGTGTCGCATAAAGCCGGTCTCATATTGCAGGTCAGTAATCACCAGTACCCCACTACCGGCCCTGGCTCTGATAACAACACGGGTTGACCTTTTTAAACAACCCTTCAGCTCCCGGCACGCTGATGTCGGCCAGTTTGAAGAACTGGAACTACTCATCCATGCCGGCCTGTAGTGATCAGGAGAACATATTTGAGAGTTCTGCACGGGGGATGGTGAAATCTAGTCACAGCACGCTCCCCTACTGAGTTCCATGTACGAGATGAGGCAGAAGGTGTCTACCCAAGATCGAACGCGAGGCTCTACCTCTAGGTCTACTATAAGGCGCAAACTAACTTTGGTGCCTCCTTGCTGTACACGTTAGGTTTACGGATTTCCCCGTAGGTGGGAAATAACTACGCGTTCGTAGTACTGCGGATAGCACGCAAAAAGGCAGCTTGCGAACCAATCCGACGCAAGTTTTTTTATGATTACTGTGGAGGGGAGGTAGATAGCATATGGAAGTGGCTTGAGATGTTGTAACAGAGTTAAGTACTCCACTTGTCTTGCGGGCTCGATTTCACGGATGAACAGGCCGCAGGTCCTTAACTCTCGGTACTAGCTCAAAATACCCTAGAGACTATGTAATCGGTGACCAGAGTTAGGTGAACCGCATCCCCTGACTTTAATCAAATTTCGCGAAGAACGTGGAAGAATGAAGCTTACTTCGAGGAGACATTATCAAGGGAGACCAAATAGGAAAAAAGCTAACATGTCACCGAGGGCTTGAAGAAGGTACATAATGTTTAGACACCCAGGGTATCGTAATACTTACATACTACTCCTCGACTCATTCCATAGAGTATGCCCGGAAAGAGTAATAGCCGTCAGCAAGTGGAGATGCACTTTGTTATCATTGGGGTGAACTCCACCCCCCCTCCAGTACCCGTCTAACCGGCGGGAGCACAAGAGATTTTCTCACTACGAAAATCAGGGAACCACATAGCAAACCCATTCCGGGGGAAGTCACTCAGAGTTATGGACACGCATTGGCACGGGCGAGTTTGTAACACAGACGTAACTCGGCGTCATGGCGCCAGAAGGCCGATAGTAGCAAAGGCAGCGGAATTCTCTCTCCATGTGTACCCAGTCTTGTTTTGGGGTCGTTACGCCAGTTATCGAAG
		</sequence>
    <sequence><taxon idref="Location_4_0_1|49.60960200687342"/>
			TCACGGAGGCGTTTGGTGTTAGCACAGGCTGGAAAGGTCTCCCCGCATACCCAGTCCGCTAGTACTACATGCAATAGACCCTGGCGTTCTATTGGCGCAAGGCCAGTAGATACATGATCCTATCGGTATCACCGACTGTCTTTATATTCCTGAACCCTGAATCACAAGGGAAAGCTATACCGTGGCTTGTCTTGTGGATTGTCAATTGTATCCGTGTTAGCCCGGAAATGGTATATCCAGACTGATGAATCTTCTAACGATTCGCACGGATCAGCAGATCAGGACTCCACCACCAAGTGGGATTGCTATACAGTGCGACCATCGATTTTGCTCTAGTCAATGTTGGTCTTAGTCCACATATTACCGCAGTAGTCAAAATTGCCGCGATTCGCCATGACCTAATTCAACTCATCCGCTAAGATCTGCATTGTGGAAACGATGGTCCGCCGTCGTGGCCAATGAAGCAGTGCATTACGGATAACAGTAAGATAAGCGAGTCCCCTCATCACCATTCTTGGTAGCTCCATAAAAAGTGCGCCGCAGCGCGGATGCTGTGACTTGTCATGCCAGACATCGACGGTCCTGGGTCAAAATAGCCCCGCTTCCAAACCGATCGTTATTGGCTTTAGCTAATGGGGCATGCCTTCTTTCTTCGCGAAACGCCCATGTCGTTGCTACTATAACCGCTTAGATTCCCACCTGGCTGGACAACCACCTGAAAAACCCATTTACCCTCCAACGTTGGGGACATAAGCAAGCTATCCCAATATCCCTTAAGTTCGCAAAATCCCTGTCGAGCATTAGATCATTTGCAGTTCGGAATTAATGAGGATAGAGTGTCGGAGTAACGCAATTCCGCGGGCCGAGGGCGCCGGAATGCTTGCAGCCAAAATCTACTAGATAATAGTACGCGGTCGAGTACCTCTGGAGGCTGTGCCTCTTCAACCCCGAGGAGGCCCGGCCCTCGGAAGCCCCCCCACGCGACGCATCTTGGCCTAAGCGTACTTCCGCACGAGATAACTTCATGTTCGCTCCGACAGTGTGTCCCGGTATCCCCAGCATGTTGTCATTACTCTCTAGCTTAAAGTCCACCAGATGGTTATCCTTGGACGCACCTCTGCCCGCGCATACGATTTGCTCTACAGGTGAAGCTTCGCCCGGAGCTCGGTTTTTGTGCCTTCATGATGGTCACATCATGCCATTAGCGCGAAGGAAGTACTTTAGTAATATGTGGATGCTTACGGGGATGCGGACCGCATACCGTCTCCATGATTAATTCCGAGCACACGATGCGGAGTTCATTCGGGAACCACGTTTGTAGCACGAATATGGATCCTGAAAGTGGCGGGGGCATTTGTTGGGTCCCGTTACAGCTCGCCCCAGTAGTTCAGCTGCTGTATATATGGAAGATCTTTTTGCGAGCGGCTATCACGTCCTGCTAACCGCGTCGTAAGGCGGTCGTCTAGTTGGTGTCAGCCTTTTTGTCGATGCCAACAGTGGTGCACGGCCTTAAGCCAACCCAAAATTCTGGATTAAGTAACGTATGATTATTCTTTCAATGATATGCACCGTCGATTGGCCTTATTGAATTTCGTTCTGAAAAAAGAACTGACCGCTTTGGAACTGAGTAATACGTTAGTAGCCCATCTCGAGCGACAACAGTCCGGAACCGAAATGGACGGAGTGGATCAAGGTTATCATGCCATCTGTAAATTGCTCAGCTGCTATAGGAATTTTGCTGTCAAAACACATTTAGCAACCAGTCGCTTGGTTTAGCGGAAATGGTGCCTACAACGTCACGTTTAGTTTGTAAACAAGGCTTCAGAGGCTGTAGTTGCCGGGTCTCACATTTATTCCGCTCACACCGGATGAACGAATCATTTAACTGGGCATGACGCGGTAACGACTGTCGTTGCTATGGCTATATCCGTGACTAGCCCTCTTATTATGCCCACTAGCGACTTCTGCTAACACACTATCCGATTAGGAAGCCGGGTAGTGAGCCTATATGACGGGTTTATCGGTTGTCTTCTCAGTTTCCCGACTCTAAGCTAACGTGGTTCGCCGAAGTCGGTGGTTTATATAGCTACGACTCCTTAATTGCAATAAAGGAGATTTGACTTCCCGCTCAGAGTACAAGCATGCGATAAATCCGGAAAATCAGGGGTCCTAGTTATCCTTGTAGTATTATGAAATCGGTATAAGGTCTATGAGAGTACACTACACTGTGCGGAGATCTGGACACCTCGAACAGTTACCATTAAAAAAGAGGAAGGAAACCGCGTTCAGAAATAGACAAATCCCCCAATGAGCGTACTCATAGAGCGGGGGATGACGTAGATCCTTATTGGTCGTCCCTGATTGCATACCGCTGAAGGACACGCTTCGGGGCAGTTAAAATAGTCCTAGACCCCGATTTCACGAGTCTGTTTTGCTACTAATCATACGGAGCTGTAGAAGCGCGCAAACCTAATTGATGACACATGTGCAACGCTCCGAAAATCTCGCGCAGCGCCACAAAATAGTCCAATTCCCATCGAAGCCTCGGAAGCAGAAGGCGGAGGGTAGGCCAGGTATATCAAGCTGGACGAGATACTATAGCAGATGGAGGGCCCTTCAGGTTTAAGTGCCCGCACCAAGGCAACTAGTCTAGTAGCTTTGAACACCCTGCACTCAGTCGGCTCCGTGCTCGGACGGTTGTTAGAGTCAATGAGTGTAGGGGTGGGGTCATCACCTTGCCACTGCAGCCATAGTCGTGCGTCTTGGCTACGCCCCACTTTTATATGCTATGTAATGAAAGTTAAAATCAGCTCAACGTGGTGGAACGCTTCGACGCACTTATCGTCCTGGCTTCTCTGTCAGATGTCGCGTAAATTAGCCCCATGTTTATGGGGCAACGATGCAAGGGGCCCCCCTCGCCGAATACTCGGCGGTGAGCTCCCGTGGAACCCTTAGCCGCGATGGCTACCGTTCAGTTTGATTCCATGATACGACCATTAGATAAGACACGTGATAGGGCCTTTTTGACCAACCGCCTAAACCTACCGGGGATATGACTCAATGTACGTAGAGGGGTACGACACTATGTGTACCGGGTCCAGTTGACTAAGCCCCAGCTTGGGACACTATCTGAACGCTTAATCTGAGATTCTCATCTGTAAACCTAGAGGCCGTTCACATGGAGGGTAAAGCTGGATGACACTACATGTTTTAGGCCTTCAATAGGGCCAGATTCGCAGTGGTAAGGCGACGCTCCACTCAGACCATTCGTCTACACTAGACTGGAAAGATGGTGCGCCAGGCATCAATCGAGCTGCGACTGGCCCACGTGTGCCCGTCGGAAACCGTAGTTAGCCTCAACGTTTTGGCTGACCAGCGGTGTGCCGTTCGCTAACGGGTGTGGGTGTGCGATGCGGGGTACTGTAGGATCCGCGCCCCACCAGGTAGCAATTAAAAAAGTACGTCATTTTCCAACTTATTAATAGAGCGTTGATTCGGGCCATTTGCATCACATACAGTTCACTATCGATGATAAAGTACAGGCAAGCATAACTAGTTGGACCAAAAGATATATTGACTCAACGGTTGGCTAATCCCATAACTGCGAGTTTGAAATAATAACGACACGGTGAGTGAATGTAGTGTAAACATAACCTTGCGTCAAGAACATGACCTGCAAATACTTCATTAGGGGAGAAAAATGAGGCGGGCCCCTTGGATTTCTGAGATGCGGTGGCTTCGTAGCATGCCTGTTCTCTATGCCGGCCAACTTCCACAATGCAGTGATCAATCACCCTTGTTGGACGGGGCCGCAGGTATCAACAAATGTGGGCTCCGCCGTCTGTTCCACGGAGCACAGTGCCTTAGCTCTCAGCAAAAGAGCTACGGCGCTGCTCCTTAAGACCCAAATGGGTAAGGACAACCCTTTGGGGCGGAACCCCATTTGAATGAAGGGACCCGTACAGGATAAGAAGTGGGCACGGTTGATGCGGCATGGTGCAATGGCTTGTAGTCGTTCGCGAGAGGCGGCCCCTTCCGCGCCAAAAAGACGAATAGGTCTGTCATGAACCCCACGATCCGAACAAGACCCCAAAGCAAAGAGCATCCATGTTTTCACACACAGGAACGCCGCGTTATAGTTGAGGTATCTACTGATCAGATATGCACATGGCGCGAGCGACAGTACTACGTGGAAGGCCAAGCGTAAATTGCATACGGGGCCCTAAGGCGGGCAACGACAACCTTCCTGTAAAAACAATCCCCCCCGTGCATCTCCTAGGAAGTCAAGGCCTCTCAAAAGTTGCGCGCGCGGGTTGGCGGAAGCAACAAGACGCGAACGGCAGAAAATCGTTTTTTCCAACGGCATACCCTTAATCCATCTATCACACAGCGTGGGATGTACGTCCCTTTAGTACATGTATTGGACCACAGAATCTATGGCAACTGAGTTCACACTCACGGGCTGGCAGCGAAATAGCTGTAATACCAAGACTAATCTATAGTCACCTTCAGAGTGACAAAAAATGGTGTGTACACGAGAACGTCGGAGGCCAGCAGCGGATGGGGTTAATCTAAATCACGTGGACTGCACTACACGGAGGGGAGCGAAGTAACTTCCGTGAGTCATATAAACATCATGCGTTTACCGCGTCTGAGAGAGGTAGCCGATGCAGCGACACCATACCAACCACGTAGTCAGAGGGCTATTCTATGGACGTAATTTTTGAAGAGGGGGTGTGACTGGAGCGTCCATAAAGAGGTAGGATTTATTTTAGGGTCAGAAGGTACACCAATCCTGCCAAAAAAGCGGTCGCCATTGCCATGACAGGCGTTATCATACAGTGCTCACTTTGTGGCAACAGTCAATCTCGTTCAGCCCCTGAGCTGCCCGTGTACAGTCCGCGCGAAAACATCTTAAAGCACGACCGGTTTTTTAGGCTTGGAGACCTTCGTACTCACGATGAACGTTCGGCCAGGAACACATGCTGCAGCGCAAAAAATCGTAACACGAGTGCGGCCCCCCGGTACGTAGCAGTTGTTGCTCAATGTTGCAAACATTTTTAAGGACTTACAGCTCTTCACCTAGCTAGGCTCCTTACATTGTTGCGCTGCATTTCTGGCAGTCGTGACATGAGTCACTATTATACAAATGAAGGGCCTGTTCTCAAGTACAAATCTAAATGGGTCCTCCCATCCGCGGCGTCGTTAAAACAGGCCTGTTACCTACCTGACTAGATTCTCAGGCCCAGATCGAACATTATGGTCGACCCTACCCTGCGGTTGACTTGCGCAGATTTTTTCGTACTGACGTCTCGTATCCTTAAAGACAAACATATTGATTTGCCAGATGTGGCGTGGCTACACACCAATACGAGTATCTAGTATATCCTGGGATCCCGAACCGCCAGAGTGGCTCGTAGAGCTATCTAATAAACCGTGGAGTCATTCTTCCGGTTGGGACCTCCCTGGTCGTGAATCTGGGTACATCTCTATGGCTTCGGCGAGTCCGATCTAGAAGCTGGTCACCGTAGCACAAGTAGTCAGTATGCTAAAGCGTCAAATCATCTTCTAACGCTATGGAGTAGTCCAGTTTATGGAATGATGGAACTGCATAGGTAAATATTGACTCTAGTACGAAACAGCGTGGAATTCTGACTAAGGAATACCCCTAAGCGCTTACTTCAAGCAATCTCGAAAGCAGTATTACAAGTTTCTCGCGGCAGGGCTAGAAGCTATTTGGATTTACGCCAATGCTTTGCGGAAGATTACTTGGCATGCGCCTTTATCAACGTGCCCTATTAACGCCCTATTTATGCCCGACAGTCGATCCCAGCATCTGTGAGACTCGGTTAAAAGTTAAGATTATTTCCACCCCCTCGGTGTACCATAGCCAATCCTGTCCATCTAGAAGTGTCGACGCGCTTAAAGCCGAGCCTGACTTCCAGTGGTCCCTAATGGGGGTTATTGTCAAATTTCACCATGGCTCGACGACGCATTGCAGGGTGGGTCGAAGTGCCAACAGGTGATTATATTAGCCTCCCTCTTTGTATATTCTCGGCAGGTGTGCTAGCTACGAGTATATTAGCGTCAACGGAGGTGTCAGACCTGGAGTTGGGTTGAATGGCCGCTCGCGCCGGGACAATTCCAGTACGCGCAGCTTAGTGTCCAATCGAGAGATGAGCCTCTCCTGACCCCTCAGATGCTTAGTCTGAAATCTTATCTAGATCAGTTCTTCGTTATACCATCACACCACACTAGTCCCCGAGACGTAGGGAGGGTTACACTTGCGAAGGTCTGAATCTTCAGCCTAGAATGACCATTTGTAGGTGACACGGTTATACAGGCCAAAACCCTCCACGGTCCATACCAACACGGGAAATGTGCCCACTCCCTAGGGAGGATAGTTTGTCAAATGGGTAGGTGGTACCTCTATGGCTTTCAGGTGCTAGTGGCAGTCTCGCCTCCTTCTCGTACGTATCTACAACTAAGAATTAGCCACTCCGTTAATCCCCCTAGCCCTATCCAAGCAGCTTGGTTCCCGTTTTTACCTGCTAACTAACGACAGACTCACGGTTGGACGGAGTGAGGCTCATTTTGATTATTGGCTTTCATCCCTAAGCCGTGACATGGGTTTCGAGCAGATGAAGCAGCGCCGCATCCTTCCGCTCTATAAACGGTAAATGAGAGACCGTAGCTTGGTCGGTTTGCTTAGTAAACAATGGGTAAGTACGGCATCTCGTCCCAGTTAAGCTGTATTTCGAATCAAACATTGGAGCACCCACTGGATCCCAGAGTCCGCGTGACTGCTCCATTCCGTGAGTTACTGACGGCTGGGCACTCTTACTCGCGCATCCGCGCCGTTCTGATCGTTGTTATACTGCGATCCTGTCGCTCGTGAGCCAAGAGGGCCGGGCTTCCGTATGGATGGTTAGCTTAGGAATAATAGCGCAATACGGATCCCATTCGTAACCTGCACTGCCACAAATACGGTAGCGTCATGAGGGAATAAGAAGTGAGTTGGTCACTCATGGTAGATAACTCTGTAGCCATCTGCAAGATCCAAAGGGCATGAAAAACCGCCTACAGAGCGTTACCCTCAGTTTAAGTAATCCAGGTGCTTGGCCCATACGCCTCATCTCACCGACCGCTCATAGCCTATGGCACTTTTATTCCTTACGGAAGAAGTGACAGGAGACCTTTTTTAGTGATGGTTCAGCACTAAAGCGGCTTGTTAGTCGGAACATTCTTAGAGTCCATGTGAGAGAGCTCCGAACACTCTTATCAAATATCTGAAGATCATGTTGCCAGCGACTGATCGCATTGTAGCCCCTCAGCTTTAACACGCTCGTATGCGCAATTCCCCTACCAGAAGTTCTGGGCAGCGTTGATGCTAGGACCGTCAAGCTTAGCAAAATGAGCGGGTTAGGCTTAGTAGCCAGTGCTCTGCAGAAGGGCGGCTAGGCGTATAAATGGCGTAGAAGGAATTAGCGAGACGCACAGAAGCCTCCTGAGGCGGGCCTGCTGATAAGCTATTCTAACTCTTCGAAATTCATCACACTGCCCCGGGTTGGCAGACGTACAAGCACATATTTTGACGCGGGGAGAGTTTACTCACGTTCACCATGACAGCAGTTATTCTCCCCCGGACGATAACATCCGATGGTGGACACTAGCGCAAATGCACTGTTAATTAAGGTTTCGATAAACAGATTAGCAAAGAAACGACTATTAGACGTCCCCGCATTGAAAACTTGGTGGCGAGTTGGAGGCCTTTCTTACGACTGGTGTTAGAGTTTCTCTCACTTAGCTAGGAAGCGGTGAAGATTGGGGGGGCCCCCATAGCCGAGTGTCCAGCTGATACAGCACGCTAAGATTGGTTCCTCTGACACTCCATTAGATTACACTGCACAAGTGTGCCGTCTAGGCCCGTCATATGTATTGCCAACTATATGCGCGTACAATTATACCCGGTTTGCTGCTTTCCAGTTTGAGGGGTGTGACTTCAATACAGACCTTTCGCTCCATTTCACTAATTTGAAGCCCAACATGATCCTGACGTGAATGAGATCTCGCAGCTGACGCAGGGCGGGCATGGTCCTCAAGTTGTACAATACCCCGGAAATTACATGCCGTAAACCGACTGTCCCAGAGTATCTACAGTGAAAGTTTTAAGCTCCATTCGTATTCGAGATTCCTATGTCGAGTAGGAGCGACTAATCCGGAACCAGACTACAAGGTCTTGGATTATATGCAGAAGGAGCACGCCGTACCGGCGTCCAATAACGCGCAGCATAGAGGTGGTGTCGTCATTCGTCCCATGGCTACCCATGCAAGCGTAGCACTCCGAAGTGTCGGATAAGACAGTCAAAATGGATGGTACTTTCGGGAGTGACTCTAATTTCGGGCCAAGCACATTTCACGACGCCACATATTGTGCGACTATTCCTTGGGTAACGTTGTGCGATCTCTGATTCGCCACCCACTATGCGGAGGCAGGGATCTATGGATTAGTGACGGCGCTACTGCCGGATAAACGATTATCGTCAGACGGTAATAAGGTCTTGGAGACTGCTGGCGTTTATAGGATACTCTCGGTAATCTACTCCGCGGTGGTGCTGGCATATGTGGCAGTGCGTACAAATTCCGACATACTTAGTTTCACCTTAGTATAGCTGCCGCTATTGATAGGCACGCACCTGGAGAGTTACGCCGACATAAAGAAGCAAGGGTGACCCGTCCCGATGAGCTGTCGTTCGGAATTCGCGAGACCCGCACGCAAAATGGTTAAGGGTCCCATGTAATGACACTGCCTCGGTTACTGCTAATCCGCTCGTCAACCACAGTGTGGCCCTCTCCTTGACAGTAGCACTGACCAATATCTTCAAAGAAAATTGACGGGCGGGTGGGGCTCAACTCTTGGTACACGGCTCCAGCAGGCGCGGCCCGATGACCGTGGCCACATTTAAGCCTAGTGACGTCCTCCGTCGGGAATGTTAGTGGTTAGCTTGTCTGGTTATTAAATCAGTTCAGTCGAAAGCGGAACAGGAACTCTCGTGACGTTGAATATCCTACCATGGGGGGGCCAGGTGAGTGGGTGACCATCTGGGGGAGACTTGAAGGGGGACATAGTGGCTTACAACGGAGTAATGTAGTTCGACTACGAGCTCGGTAATTGTGTAGTGACATTTTGGGAATTGGACATGTTACACTCGTGTATTGCTTTGTATCAAGTAGTGTCTCTAGAATTGGAGTCTTTAATATGTAATAGAGGCTCTCCAGCCTGCAAATGAAGGATCTGCGCACTTTCTCTGCCCTGGATAGAATGGCGCCGTTCCCTCACTGAGACAACAGACAGGAAGATCCAGTAGATACTGTTTTTAAGGGATATCAATAGTCGTGCATACGGTTACTGCTACCTAGTAGGTTGCCAGTCCCCGAATCACCGGAGGTACGTACGTGAAATCGGGTCTGATATCAGCTTATCCTCAGTTAGTATACTCTCCCACGCAAAGTTCTGGTATAATTCTCAGGAGCGGATGGGTGCGTTTATGACGTCTTGGTAAGCGAGTTAGGCAGATGTCTCGTAAGATAGCCTATCTCGCAGTGCAGCAGCGCACCAGTTGACTTGCTCATGCTCCTCCACCGATGGTCATTTTAGAATGGCGTAAGGCAATTCCGGACCGCAACTCGACAACGGTCCCCACATGTCTAGGTAAGTCCCGATGGCCTAATGAGAGCTGACCGCTGGAGACGACCCGACTCGCAAGATCCGGACACCAATAGAAAGGCCTAACCGCGACATACTCAACTGCGGTACGTTCAAACGGTAGTAACTCATCGCACTGCCTCGCCACGTATATGAGGCCCGAGAGACTATCAGTGAGCCTATCGATGATCATTTGATGAAGATCGCCCCTTATATTGGGATGAGTCAGGCAGATGATGGGGATAACCCCATCATAGTATGTCAACGGCATTCATGTAAATATTAATAAAACCCACCAGTGATGGAAGATTTTTAGACTGAATGGGAGGGGCAGCACAGTAAAATCCACCACTAGACCCCCGTGCGCCTCGCGGCCTGATCCTTCACACTTCTCCCTGGTGGAGCTAATGAAGGCTCAGGTCTCGGACAGCGTCTATAACCCGTTAATTATGACGGAGTATGTCTCCCATGGGGCAGCAAGATGTTCTAAGGCTTTCACCGAGTAACATTTCCTCAATACTTAGGCACCGTCGAAGATATTGGTCGACGTCACCACCGGTTAGGATTCTGCAACAGCCGCTTCAAAGGCACGTAATTTCAGAAACAATCGGTATCCTCTTATCTGATGCAGTTTTCTACCTCTCTATAGTTTGCTTGGGCATATCCTTGGTAGTTACTTGCGCACATGTAATAGATATAGAAGTTGTGGGCGATCCAGCGCGAGCCGTGCTACCAACTAAAGGAATCAGGGTCTTGCCTTCGGTCCCCGTATTAGAGTGATCGATTGCTGTAATCTGGATCCTTCCTGTAGCGAGTTGCACTAGCAACACAGTGACGGAGACAGTTGTGGCCTAAGGAGGGTGTAAAACGATCACCTCTATGCGGTGACATGCAAACATATGTGGGTATATGTGGTCCTCCGGAAAAAATAACGCGTGTTAGTGTCGCTAAGCTCTAGACGCATAGGACCACGGTCACGACGAACTTCAACACCAAATCGCTGGTTTAAATAGACTTCACCGCGCTACTCAAACGGCTATTGATTTTCTCATAACCAGGGAACTCGCTACATCGCTGATGGCAGAGGGCTGTCGAGCCCCTAAAGCATATTTTATTCTTCAATGTGCGCCCCAGGAGCGATGCCCCACTTTAGAACGCGTGTTACCGGTGCTCCTCCCTCTCCCGTCACTACCCAGGGCCACCGCGTGGGTCGAACTCAGCTGACCATGTCTTCCATCTCTATTTATCGACCCCGCAATTTGAACTGTCGCTGACTCGATACATCTATAATCCACGGTCTGTTTAGGCTATTGAAGCACGTCTAGGTTACTTCGACTTCTTGGCCAGCTGGGCGAGATTATACCATGCACGGGCGCTACGGTGCCTCAGTTAGCGTGTTTTGGGCGGTTAGTAGGGAACAGGATGGAAATCTTAACGGTTCGACTGTCCGTGCCGTTTTACCGCTAAAGACGGGCCGGGAAGTCAGCCGGAGACCCCACGAAAGAGAACATCATGACTACCAACCAGGACCTTATCCCTCTCTGATACCGCGAAAACAGAGCGTAAGTCGGAAAGTTTGTTCCAATTCGCACTGATTCAGACCCCAGCGTAGACCGCATCTTGGGTACAGGAAATCCACTACGGTTAAATACGATAGAGCAGAACCACGCGCAGGCCGTAGTATGCCCCCCCCTTAATAGGTCGGGAAGCCCGGTGAACAGAACGACTTCTGATAGCCTGCCGAAGCCATTGACTGCTAGTCCAAGCCGCTGCCATGTCTATAATACATGTTAAGCAAACGGCGTCTAACATACGTGAGACCGTGAATAAACCACTAAGCGCAAAGCGTAAACGGTAAGGTTGTGTAATGTTGTGTCTACTCGTCCCTCAGTCACCCGACCGCAACCAAGTCATTGGCCAGCCCAGCGCTCGCGATATTGTTAACCCTCAAAATAGAGAAAAATCAGATGTGGCTCTAATATATCATTTCCCCTCAATGGCAGTAACGCCTCAGCGTTCGAGCGGTCCTTCGTCCACTGTAACGACGCAGCTAAAAGGACTTACCCAGCTGGAAGCGCGTTGGATTCCGACGCGGGTGATGCTGATTTGCAGGTACCCCTGATTCGGCCGGCCGCCTCGGGCTCGATGAGGATACCACTTAATAAACAACCGTGGTCCTTGCAAACTAACCCAGATGGTCGACTGTCATATTCGAGGTATGTCTCCCATGGGCGATAATAACATAAGTTTTCATCGCATGTATTCAATATGGGTAAACGTACACCGTCCCCAGGGACTTCTTCGTGGCATCCTACGAGGTGGAGGGGATACTCAGCGGCGTTGGTCTTCTTCTATAACGCATCAGGTTACATTCTCCGATATGTACAACACGATCCTCAGAACAACCACCACGAGCGATGTAGGCCCTCAGGCGAGCTGTCAGGGGCCTCCATGTTGGGATGACATCAATATGTGGGAAATACCTCACTGCTAAGTTGTGATGGAGGCTTCCGTAACTTCTCTGTTTTCCAACCTCCAGGACGGGCACCAGTGGGCCGTTACGCGTAATGCGCGCTGTTAATCATTCGCGTCCCCAAGTGATATTGGTACGTGATAAACGTATATATCTTCCTACCGATAATCAAGTTACGAGGGCTGTAAGTCGATTGTTGGCACGAGCCCAGGAGTAAAATTGAGCCAATGCGCCCTAAGCCAACGTCGCGAAGCAAATCCTCTCACGATGAAGATCAACTCGGATCGAGTCCGGCCTCCCAGTCTTTTGGGACCCGGTCTCCCTAGCATATATGGGGTTAACGGTTCAGGTATAGCATGCGCGTCTTGACAACGCTATATCCTACGCGTGCGCATCGTTTCCATCCTGTATTACTAAGGTGCCCGTATTACTGTAATCCCGTATGGATTTCTTGAGCTATGTGGTTCGCGTTCGCCCCCCTTATCCCGTCCGTGTCGACGGTTAATGGATACGACAGGGCGTGGGAGACTCGCCTTAATTCGTCATACACGCCACGGGACGCTCCTACCGTGCACGTAATTGGGGATGACGCGTATCGATCAGAGTCAGCTATTTAGTACTGTTTACCGCTATATAAAGCGGATCGTTCATTTCGCCCATTGTGTCGCATAAAGCCGGTCTCATATTGCAGGTCAGTAATCACCAGTACCCCACTACCGGCCCTGGCTCTGATAACAACATGGGTTGACCTTTTTAAACAACCCTTCAGCTCCCGGCACGCTGATGTCGGCCAGTTTGAAGAACTGGAACTACTCATCCATGCCGGCCTGTAGTGATCAGGAGAACATATTTGAGAGTTCTGCACGGGGGATGGTGAAATCTAGTCACAGCACGCTCCCCTACTGAGTTCCATGTACGAGATGAGGCAGAAGGTGTCTACCCAAGATCGACCGCGAGGCTCTACCTCTAGGTCTACTATAAGGCGCAAACTAACTTTGGTGCCTCCTTGCTGTACACGTTAGGTTTACGGATTTCCCCGTAGGTGGGAAATAACTACGCGTTCGTAGTACTGCGGATAGCACGCAAAAAGGCCGCTTGCGAATCAATCCGACGCAAGTTTTTTTATGATTACTGTGGAGAGGAGGTAGATAGCATATGGGAGTGGCCTGAGATGTTGTAACAGAGTTAAGTACTCCACTTGTCTTGCGGGCTCGATTTCACGGATGAACAGGCCGCAGGTCCTTAACTCTCGGTACTAGCTCAAAATACCCTAGAGGCTATGTAACCGGTGACCAGAGTTAGGTGAACCGCATCCCCTGACTTTAATCAAATTTCGCGAAGAACGTGGAAGAATGAAGCTTACTTCGAGGAGACATTATCAAGGGAGACCAAATAGGAAAAAAGCTAACATGTCACCGAGGGCTTGAAGAAGGTAGATAATGTTTAGACACCCAGGGTATCGTAATACGTACATACTACTCCTCGACTCATTCCATAGAGTATGCCCGGAAAGAGTAATAGCCGTCAGCAAGTGGAGATGCACTTTGTTATCATTGGGGTGAACTCCACCCCCCCTCCAGTACCCGTCTAACCGGCGGGAGCACAAGAGATTTTCTCACTACGAAAATCAGGGAACCACATAGCAAACCCACTCCGGGGGAAGTCACTCAGAGTTATGGACACGCATTGGCACGGGCGAGTTTGTAACACAGACGTAACTCGGCGTCATGGCGCCAGAAGGCCGATAGTAGCAAAGGCAGCGGAATTCTCTCTCCAGGTGTACCCAATCTTGTTTTGGGGTCGTTACGCCAGTTATCGAAG
		</sequence>
    <sequence><taxon idref="Location_3_1_1|36.63185423278846"/>
			TCACGGAGGCGTTTGGTGTTAGCACAGGCTGGAAAGGTCTCCCCGCATACCCAGTCCGGTAGTACTACATGCAATGGACCCTGGCGTTCTATTGGCGCAAGGCTAGTAGATACATGATCCTATCGGTATCACCGACTGTCTTTATATTCCTGAACCCTGAATCACAAGGGAAAGCTATACCGTGGCTTGTCTTGTGGATTGTCAATTGTACCCGTGTTAGCCCGGAAATGGTATATCCAGACTGATGAATCTTCTAACGATTCGCACGGATCAGCAGATCAGGACTCCACCACCAAGCGGGATTGCTATACAGTGCGGCCATCGATTTTGCTCTAGTCAATGTTGGTCTTAGTCCACATATTACCGCAGTAGTCAAAATTGCCGCGATTCGCGATGACCTAATTCAACTCATCCGCTAAGATCTGCATTGTGGAAACGATGGTCCGCCGTCGTGGCCAATGAAGCAGTGCATTACGGATAACAGTAAGATAAGCGAGTCCCCTCATCACCATTCTTGGTAGCTCCATAAAAAGTGCGTCGCAGCGCGGATGCTGTGACTTGTCATGCCAGACATCGACGGTCCTGGGTCAAAATAGCCCCGCTTCCAAACCGATCGTTATTGGCTTTAGCTAATGGGGCATGCCTTCTTTCTTCGCGAAACGCCCATGTCGTTGCTGCTATAACCGCTTAGATTCCCACCTGGCTGGGCAACCACCTGAAAAACCCATTTACCCTCCAACGTTGGGGACATAAGCAAGCTATCCCAATATCCCTTGAGTTCGCAAAATCCCTGTCGAGCATTAGATCATTTGCAGTTCGGAATTAATGAGGATAGAGTGTCGGAGTAACGCAATTCCGCGGGCCGAGGGCGCCGGAATGCTTGCAGCCAAAATCTACTAGATAATAGTACGCGGTCGAGTACCTCTGGAGGCTGTGCCTCATCAACCCCGAGGAGGCCCGGCCCTCGGAAGCCCCCCCACGCGACGCATCTTTGCCTAAGCGTACTTCCGCACGAGATAACTTCATGTTCCCTCCGACAGTGTGTCCCGGTATCCCCAGCATGTTGTCATTACTCTCTAGCTTAAAGTCCACCAGATGGTTATCCTTGGACGCACCTCTGCCCGCGCATACGATTTGCTTTACAGGTGAAGCTGCGCCCGGAGCTCGGTTTTTGTGCCTTCATGATGGTCACATCGTGCCATTAGCGCGAAGGAAGTACTTTAGTAATATGTGGATGCTTACGGGGATGCGGACCGCATACCGTCTCCATGATTAATTCCGAGCACACGATGCGGAGTTCATTCGGGAACCACGTTTGTAGCACGAATATGGATCCTGAAAGTGGCGGGGGCATTTGTTGGGTCCCGTTACAGCTCGCTCCAGTAGTTCAGCTGCTGTATATATGGAAGATCTTTTTGCGAGCGGCTATCACGTCCTGCTAACCGCGTCGTAAGGCGGTCGTCTAATTGGTGTCAGCCTTTTTGTCGATGCCAGCAGTGGTGCACGGCCTCAAGCCAACCCAAAATTCTGGATTAAGTAACGTATGATTATTCTTTCAATGATATGCACCGTCGATTGGCCTTATTGAATTTCGTTCTGAAAAAAGAACTGACAGCTTTGGAACTGAGTAATACGTTAGTAGCCCATCTCGAGCGACAACAGTCCGGAACCGAAATGGACGGAGTGGATCAAGGTTATCATGCCATCTGTAAATTGCTCAGCTGCTAGAGGAATTTTGCTGTCAAAACACATTTAGCAACCAGTCGCTTGGTTTAACGGAAATGGTGCCTACAACGTCACGTTTAGTTTGTAAATAAGGCTTCAGAGGCTGTAGTTGCCGGGTCTCACATTTATTCCGCTCACACCGGATGAACGAATCACTTAACTGGGTATGACGCGGTAACGACTGTCGTTGCTATGGCTATATCCGTGACTAGCCCTCTTATTATGCCCACTAGCGACTTCTGCTAACACACTGTCCGATTAGGAAGCCGGGTAGTGAGCCCATATGACGGGTTTATCGGTTGTCTTCTCAGTTCCCCGACTCTAAGTTAACGTGGTTCGTCGAAGTCAGTGGTTTATATAGCTACGACTCCTTAATTGCAATAAAGGAGATTTGACTTCCCGCTCAGAGTACAAGCATGCGATAAATCCGGAAAATCAGGGGTCCTAGTTATCCTTGTAGTATTATGAGATCGGTATAAGGTCCATGAGGGTACACTACACTGTGCGGAGATCTGGACACCTCGAACAGTTACCATTAAAAAAGAGGAAGGAAACCGAGTTCAGAAATAGACAAATCCCCCAATGAGCGTACTCATAGAGCGGGGGATGACGTAGATCCTTATTGGTCGTTCCTGATTGCATACCGCTGAAGGACACGCTTCGGGGCAGTTAAAATAGTCATAGACCCCGATTTCACGAGTCTGTTTTGCTACTAATCATACGGAGCTGTAGAAGCGCGCAAACCTAACTAATGACACATGTGCAACGCTCCGAAAATCTCGCGCAGCGCCACAAAATAGTCCAATTCCCATCGAAGCCTCGGAAGCAGAAGGCGGAGGGTAGGCCAGGTATATCAAGCTAGACGAGATACTATAGCAGATGGAGGGCCCTTCAGGTTTAAGTGCCCGCACCAAGGCAACTAGTCTAGTAGCTTTGAACACCCTGCACTCAGTCGGCTCTGTGCTCGGACGGTTGTTAGAGTCAATGAGTGTAGGGGTGGGGTCATCACCTTGCCACTGCAGCCATAGTCGTGCGTCTTGGCTACGCCCCCCTTTTATATGCTATGTAATGAAAGTTAAAATCAGCTCAACGTGGTGGAACGCTTCGACGCACTTATCGTCCTGGCTTCTCTGTCAGATGTCGCGTAAATTAGCCCCATGTTTATGGGGCAACGATGCAAGGGGCCCCCCTCGCCGAATACTCGGCGGTGAGCTCCCGTGGAACCCTTAGCCGCGATGGCTACCGTTCAATTTGATTCCATGATACGACCATTAGAAAAGACACGTGATAGGGCCTTTTTGACCAACCGACTAAACCTACCGGGGATATGACTCAATGTACGTAGAGGGGTACGACACTATGTGTACCGGGTCCAGTTGACTAAGCCCCAGCTTGGGACACTATCTGAACGTTTAATCTGAGATTCTCATCTGTAAACCTAGAGGCCGTTCACATGGAGGGTAAAGCTGGATGACACTACATGTTTTAGGCCTTTAATAGGGCCAGATTCGCAGTGGTAAGGCGACGCTCCACTCAGACCATTCGTCTACACTAGACTGGAAAGGTGGTGCGCCAGGCATCAATCGAGCTGCGACTGGCCCACGTGTGCCCGTCGGAAACCGTAGTTAGCCTCAACGTTTTGGCTGACCAGCGGTGTGCCGTTCGCTAACGGGTGTGGGTATGCGATGCGGGGTACTGTAGGATCCGCGCCCCACCAGGTAGCAATTAAAAAAGTACGTCATTTTCCAACTTATTAATAGAGCGTTGATTCGGGCCATTTGCATCACATGCAGTTCACTATCGATGATAAAGTACAGGCAAGCATACCTAGTTGGACCAAAAGATACATTGACTCAACGGTTGGCTAATCCCATACCTGCGAGTTTGAAATAATAACGACACGGTGAGTGAATGTAGTGTAAGCACAACCTTGCGTCAAGAATATGACCTACAAATACTTCATTAGGGGAGAAAAATGAGGCGGGCCCCTTGGATTTCTGAGATGCGGTGGCTTCGTAGCATGCCTGTTCTCTATGCCGGGCAACCTCCACAATGCAGTGATCAATCACCCTTGTTGGACGGGGCCGCAGGTATCAACAAATGTGGGCTCCGCCGTCTGTTCCACGGAGCACAGTGCCTTAGCTCTCAGCAAAAGAGCTACGGCGCTGCTCCTTAAGACCCAAATGGGTAAGGACAACCCTTTGGGGCGGAACCCCATTTGAATGAAGGGACCCGTACAGGATAAGAAGTGGACACGGTTGATGCGGCATGGTGCAATGGCTTGTAGTCGTTCGCGAGAGGCGGCCCCTTCCGCGCCAAAAAGACGAATAGGTCTGTCATGAACCCCACGATCCGAACAAGACCCCAAAGCAAAGAGTATCCATGTTTTCACACACAGGAACGCCGCGTTATAGTTGAGGTATCTACTGATCAGATATGCACATGGCGCGAGCGACAGTATTACGTGGTAGGCCAAGCGTAAATTGCATACGGGGCCCTAAGGCGGGCAACGACAACCTTCCTGTAAAAACAATCCCCCCCGTGCATCTCCTAGGAAGTCAAGGCTTCTCAAAAGTTGCGCGCGCAGGTTGGCGGAAGCAACAAGACGCGAACGGCAGAAAATCGTTTTTTCCAACGGCATACCCTTAATCCATCTATCACACAGCGTGGGATGTACGTCCCTTTAGTACATGTATTGGACCACAAAATCTATGGCAACTGAGTTCACACTCAGGGGCTGGCAGCGAAATAGCTGTAATACCAAGACTAATCTATAGCCACCTTCAGAGTGACAAAAAATGGTGTGTACACGAGAACGTCGGAGGCCAGCAGCGGATGGGGTTAATCTAAATCACGTGGAGTGCACTACACGGAGGGGAGCGAAGTAACTTCCGTGAGTCATATAAACATCATGCGTTTACCGCGTCTGAGAGAGGTAGCCGATGTAGCGACACCATACCAACCACGTAGTCGGAGGGCTATTCTATGGACGTAATTTTTGAAGAGGGGGTGTGACTGGAGCATCCATAAAAAGGTAGGATTTATTTTAGGGTCAGAAGGTACACCAATCCTGCCAAAAAAGCGGTCGCCATTACCATGACAGGCGTTATCATACAGTGCTCACTTTGTGGCAACAGTCAATCTCGTTCAGCCCCTGAGCTGCCCGTGTACAGTCCGTGCGCAAACATCTTAAAGCACGACCGGTTTTTTAGGTTTGGAGACCTTCGTACTCACGATGAACGTTCGGCCAGGAACACATGCTGCAGCGCAAAAAATCGTAACACGAATACGGCCCCCCGGTACGTAGCAGTTGTTGCCCAATGTTGCAAACATTTTTAAGGACTTACAGTTCTTCACCTAGCTAGGCTCCTTACATTGTTGCGCTGCCTGTCTGGCAGTCGTGACATGAGTCACTATTATACAAATGAAGGGCCTGTTCTCAAGTACAAATCTAAATGGGTCCTCCCATCCGCGGCGTCGTTAACACAGGCCTGTTACCTACCTGACTAGATTCTCAGGCCCAGACGGAACATTATGGTCGACCCTACCCTGCGGTTGACTTGCGCAGATTTTTTCGTACTGACGTCTCGTATCTTTAAAAACAAACATATTGATTTGCCAGATGTGGCGTGGCTACACACCAATACGAGTATCTAGTATATCCTGGGATCCCGAACCGCCAGAGTGGCTCGTAGAGCTACCTAATAAACCGTGGAGTCATTCTTCCGGTTGGGACCTCCCTGGTCGTGAATCTGGGTACATCTCTATGGCTTCGGCGAGTCCGATTTAGAAGCTGGTCACCGTACCACAAGTAGTCAGTATGCTAAAGCGTCAAACCATCTTCTAACGCTATAGAGTAGTCCAGTTTATGGAATGATGGAACTGCATAGGCAAATATAGACTCTAGTACGAAACAGCGTGGAATTCTGACTAAGGAATACCCCTAAGCGCTTACTTCAAGCAATCTCGAACCCAGTATTACAAGTCTCTCGCGGCAGGGCTAGAAGCTATTTGGATTTACGCCAATGCTCTGCGGAGGATTACTTGGCATGCGCCTTTATCAACGTGCCCTATTAACGCCCTATTTATGCCCGACAGTCGATCCCAGCATCTGTGAGACTCGGTTAAAAGTTAAGATTATTTCCACCCCCTCGGTGTACCATAGCCAATCCTGTCCATCTAGAAGTGTCGACGCGCTTAAAGCCGAGCCTGATTTCCAGTGGTCCCTAATGGGGGTTATTGTCAAATTTCACCATGGCTCGACGACGCATTGCAGGGTGGGTCGAAGTGCCAACAGGTGATTATTTTAGCCTCCCTCTTTGTATATTCTCGGCAGGTGTGCTAGCTACGAGTACATTAGCGTCAACGGAGGTGTCAGACCTGGAGTTGGGTTGAATGGCCGCTCGCGCCGGGACAATTCCAGTGCGCGCAGCTTAGTGTCCGATCGAGAGATGAGCCTCTCCTGACCCCTCAGATGCTTAGTCTGAAATCTTATCTAGATCAGTTCTTCGTTATACCATCACACCACACTAGTTCCCGAGACGTAGGGAGGGTCACAATTGCGAAGGTCTGAATCTTCAGCCTAGAATGACCATTTGTAGGTGACACGGTTATACAGGCCAAAACCCTCCACGGTCCATACCAACACGGGAAATGTGCCCACTCCCTAGGGAGGATAGTTTGTCAAATGGGTAGGTGGTACCTCTATGGCTTCCAGGTGCTAGTGGCAGCCTCGCCTCCTTCTCGTACGTATCTACAACTAAGAATTAGCCACTCCGTTAATCCCCCTAGCCCTATCCAAGCAGCTTGGTTCCCGTTTTTACCTGCTAACTAACGACAGACTCACGGTTGGACGGGGTGAGGCTCATTTTGATTATTGGCTTTCATCCCTAAGCCGTGACATGGGTTTCGAGCAGATGAAGCGGCGCCGCATCCTTCCGCTCTATAAACGGTAAATGAGAGGCCGTAGCTTGGTCGGTTTGATTGGTAAACAATGGGTAAGTACGGCATCTCGTCCCAGTTAAGCTGTATTTCGAATCAAACATTGGAGCACCCACTGGATCCCAGAGTCCGCGTGACTGCTCCATTCCGTGAGTTACTGACGGCTGGGCACTCTTACTCGCGCATCCGCGCCGTTCTGATCGTTGTTATACTGCGATCCTGTCGCTCGTGAGCCAAGAGGGCCGGGCTTCCGTATGGTTGGTTAGCTTAGGAATAATAGCACAATACGGATCCCATTCGTGACCTGCACTGCCACAAATACGGTAGCGTCATGAGGGAATAAGAAGTGAGTTGGTCTCTCATGGTAGATAACTCTGTAGCCATCTGCAAGATCCAAAGGGCATGAAAAACCGCCTACAGAGCGTTACCCTCAGTTTAAGTAATCCAGGTGCTTGGCCCATACGCCTCATCTCACCGACCGCTCATAGCCTATGGCACTTTTATTCCTTACGGAAGAAGTGACAGGAGACCTTTTTTAGTGATGGTTCAGCACTAAAGCGGCTTGTTAGTCGGAACATTCTTAGAGTCCATGTGAGAGAGCTCCGAACACTCTTATCAAATATCTGAAGATCATGTTGCCGGCGACTGATCGCATTGTAGCCCCTCTGCTTTAACACGCTCGTATGCGCAATTCCCCTACCAGAAGTTCTGGGCAGCGTTGATGTTAGGACCGTCAAGCTTAGCAAAATGAGCGGGTTAGGCTTAGTAGCCAGTGCTCTGCAGAAGGGCGGCTAGGCGTATAAATGGCGTAGAAGGAATTAGCGAGACACACAGAAGCCTCCTGAGGCGGGCCTGCTGAGAAGCTATTCTAACTCTTCGAAATTCATCACACTGCCCCGGGTAGGCAGACGTACGAGCACATATTTTGACGCGGGGAGAGTTTACTCACGTTCACCATGACAGCAGTTATTCTCCCCCGGACCATAACATCCGATGCTGGACACTAGCGCAAATGCACTGTTAATCAAGGTTTCGATAAACAGATTAGCAAAGAAACAACAATTAGACGTCCCCGCATTGAAAATTTGGTGGCGAGTTGGAGGCCTTTCTTACGACTGGTGTTAGAGTTTTTCTCACTTAGCTAGGAAGCGGTGAAGATTGGGGGGGCCCCCATAGACGAGTGTCCAGCTGATACAGCACGCCAAGATTGGTTCCTCTGACACTCCATTAGATTACACTGCACGAGTGTGCCGTCTAAGCCCGTCATATGTATTGCCAACTATATGCGCGTACAATTATACCCGGTTTGCTGCTTTCCAGTTTGAGGCGTGTGACTTCAATACAGACCTTTCGCTGCATTTCACTAATTTGAAGCCCACCATGATCCTGACGTGAATGAGATCTCGCAGCTGACGCAGGGCGGGCATGGTCCTCAAGTTGTACAATACCCCGGAAATTACATGCCGTAAACCGACTGTCCCAGAGTATCTACAGTGAAAGTTTTAAGCTCCATTCGTATTCGAGATTCCTATGTCGAGTAGGAGCGACTAATCCGGAACCAGACCACAAGGTCTTGGATTATATGCAGCAGGAGCACGCCGTACCGGCGTCCAATAACGCGCAGCATAGAGGTGGTGTCGTCATTCGTCGCATGGCTACCCATGCAAGCGTAGCACTCCGAAGTGTCGGATAAGACAGTCAAAATGGATGGTACTTTCGGGAGTGACTCTAATTTCGGGCCAAGCACATTTCACGACGCCACATATTGTGCGACTATTCCTTGGGTAACGTTGCGCGATCTCTGATTCGCCACCCACTATGCGGAGGCAGGGACCTATGAATTAGTGACGGCGCTACTGCCGGATAAACGATTATCGTCAGACGGTAATAAGGTCTTGGAGACTGCTGGCGTTTATAGGATTCTCTCGGTAATCTACTCCGCGGTGGTGCTGGCATATGTGGCAGTGCGTACAAATTCCGACATACTTTGTTTCACCTTAGTATAGCCGCCGCTATTGATAGGCAAGCACCTGGAGAGTTACGCCGACATAAAGAAGCAAGGGTGACCCATCCCGATGAGCAGTCGTTCGGAATTCGCGAGACCCGCACGCAAAATGGTTAAGGGTCCCATGTAATGACACTGCCTCGGTTACTGCTAATCCGCTCGTCAACCACAGTGTGGCCCTCTCCTTGACAGTAGCACTGACCAATATCTCCAAAGAAAATTGACGGGCGGGTGGGGCTCAACTCTTGGTACACGGCTCCAGCAGGCGCGGCCCGATGACCGTGGCCACATTTAAGCCTAGTGACGTCCTCCATCAGGAATGTTAGTGGTTAGCTTGTCTGGTTATTAAATCAGTTCAGTCGAAAGCGGAACAGGAACTCTCGTGACGTTGAATATCCTACCATGGGGGGTCCAGGTGAGTTGGTGACCATCTGGGGGAGACTTGAAGGGGGACATAGTGGCTTACAACGGAGTTATGTAGTTCGACTACGAGCTCGATAATTGTGTAGTGACATTTTGGGAATTGGACATGTTACACTCGTGTATTGCTTTATATCAAGTAGTGTCTTTAGAATTGGAGTCTTTAATATGTAATAGAGGCTCTCCAGCCTGCAAATGAAGGATCTGCGCACTTTCTCTGCCCTAGATAGAATGGCGCCGTTCCCTCACTGAGACAACAGACAGGAAGATCCAGTAGATACTGTTTTTAAGGGATATCAATAGTCGTGCATACGGTTACTGCTACCTAGTAAGTTGCCAGTCCCCGAATCACCGGAGGTACGTACGTGCAATCGGGTCTGATATCAGCTTATCCTCAGTTAGTATACTCTCCCACGCAAAGTTCTGGTATAATTCTCAGGAGCGGATGGGTGCGTTTATGACGTCTTGGTAAGCGAGTTAGGCAGATGTCTCGTAAGATAGCCTATCTCGCAGTGCAGCGGCGCACCAGTTGACTTGCACATGCTCCTCCACCGATGGTCATTTTAGAATGGCGTAAGGCAATTCCGGACCGCAACTCGACAGCGGTCCCCACATGTCTAGGTAAGTCCCGATGGCCTAATGAGAGCTGACCGCTGGAGACGACCCGACTCGCAAGATCCGGACACCAATAGAAAGGCCTAACCGCGACATACTCAACTGCGGTACGTTCAAACGGTAGTAACTCATCGCACTGCCTCGCCACGGATATGAGGCCCGAGAGACTATCAGTGAGCCTATCGATGATCATTTGATGAAGATCGCCCCTAATATTGGGATGAGTCAGGCAGATGATGGGGATAACCCCATCATAGTATGTCAACGGCATTCATGTAAATATTAATAAAACCCACCAGTGATGGAAGATTTTTAGACTGAATGGGAGGGGCACCACAGTAAAATCCACCACTAGACCCCCGTGTGCCTCGCGGCCTGATCCTTCACACTTCTCTCTGGTAGAGCTAATGAAGGCTCAGGTGTCGGACAGCGTCTATAACCCATTAATTATGACGGAGTTTGTCTCCCATGGGGCAGCAAGATGTTCTAAGGCTTTCACCGAGTAACATCTCCTCGATACTTAGGCACCGTCGAAGATATTGGTCGACGTCACCACCGGTTAGGATTCTGCAACAGCCGCTTCAAAGGCACGTAATTTCAGAAACAATCGGTATCCTCTTATCTGATGCAGTTTTCTACCTCTCTATAGTTTGCTTGGGCATATCCTTGGTAGTTACTTGCGCACATGTAATAGATATAGAAGTTGTGGGCGATCCAGCGCGAGCCGTGCTACCAACTGAAGGAATCAGGGTCTTGCCTTCGGTCCCCGTATTAGAGTGATCGATTGCTGTAATCTGGATCCTTCCTGTAGCGATTTGCACTAGCAACACAGTGACGGAGACAGTTGTGGCCTAAGGAGGGTATAAAACGATCACCTCTATGCGGTGACATGCAAACATATGTGGGTATATGTGGTCCTCCGGAAAAATTAACGCGTGTTAGTGTCTCTAAGCTCTAGACGCATAGGACCACGGTCACGACGAACTTCAACACCAAATCGCTGGTTTAAATAGACTTCACCGCTCTACTCAAACGGCTATTGATTTTCTCATAACCAGGGAACTCGCTACATCGCTAATAGCAGAGGGCTGTCGAGCCCCTAAAGCATATTTTATTCTTCAATGTGCGCCCCAGGAGCGATGCCCCACTTTAGAACGGGTGCTACCGGTGCTCCTCCCTCTCCCGTCACTACCCAGGGCCAACGCGTGGGTTGCACTCAGCTGACCATGTCTTCCATCCCTAATTATCGACCCCGCAATTTGAACTGTCGCTGACTCGAGACATCTATAATCCACGGTCTGTTTAGGCTATTGAAGCACGTCTAGGGTACTTCGAATTCCTGGCCAGATGGGCGAGATTATACCATGCACGGGCGCTACGGTGCCTCAGTTGACGTGTTTTGGGCGGTCAGTAGGGAACAGGATGGAAATCTTAACGGTTCGACTGTCCGTGCCGTTTTACCGCTAAAGACGGGCCGGGAAGTCAGCCGGAGACCCCACGAAAGAGAACATCATGACTACCAACCAGGACCTTATCCCTCTCTGATACCGCGAAAAGAGAGCGTAAGTCGGAAAGTTTGATCCAATTCGCACTGATTCAGACCCCAGCGTAGACCGCATCTTGGGTACAGGAAATCCACTACGGTTAAATACGATCGAGCAGAACCTCGCGCAGGCCGTAGTATGCCCCCCCCTTAATAGGTCGGGAAGCCCGGTGAACAGAACGACTTCTGATAGCCTGCCGAAGCCATTGCCTGCTAGTCCAAGCCGCTGCCATGTCTATAATACATGTTAAGCAAACGGCGTCGAACATACGTGAGACCGTGAATAAACCACTAAGTGCAAAGCGTAAACGGTAAGGTTGTGTAACGTTGTGTCTACTCGTCCCTCAGTCACCCGACCGCAACCAAGTCATTGGCCAGCCTAGCGCTCGCGATATTGTTAACCCTCAAAATAGAGAAAAATCAGATGTGGCTCTAATATATCATTTCCCCTCAATGGCAGTAACGTCTAAGCGTTCGGGCGGTCTTTCGTCCACTGTAACGACGCAGCTAAAAGGACTTACCCAGCTGGAAGCGCGTTGGATTCCGACGCGGGTGATGCTGATTTGCAGGTACCCCTAATTCGGCCGGCCGCCTCGGGTTCGATGAGGATACCACTTAATAAACAACCGTGTTCCTTGCAAACTAACCCAGATGGTCGACTGTCATATTCGAGGTATGTCTCCCATGGGCGATAATAACATAAGTTTTCATCGCATGTATTCAATATGGGTAAACGTACACCGTCCCCAGGGACTTCTTCGTGGCATCCTACGAGGTGGAAGGGATACTCAGCGGCGTTGGTCTTCTTCTATAACGCATCAGGTTACATTCTCCGATATGTACAACACGATCCTAAGAAGGACCACCACGAGCGATGTAGGCCCTCACGCGAGCTGTCAGGGGCCTCCATGTTGGGATGACATCAATATGTGGGAAATACCTCACTGCTAAGTTGTGATGGAGGCTTCCGTAACTTCTCTGTTTTCCAACCTCCAGGACGCGCACCAGTGGGCCGTTACGCGTAATGCGCGCTGTTAATCATTCGCATCCCCAAGTGATATTCGTACGTGTTAAACGTATATATCTTCCTACCGATAATCAAGTTACGAGGGCTGTAAGTCGATTGTTGGCACGAGCCCAGGAGTAAAATTGAGCCAATGCGCCCTAAGCCAACGTCGCGAAGCAAATCTTCTCGCGATGAAGATAAACTCGGATCGAGTCCGGCCTCCCAGTCTTTTGGGACCCGGTCTCCCTAGCATATATGGGGTTAACGGTTCAGGTATAGCATGCGCGTCTTGACAACGCTATATCCTACGCGTGCGCATCGTTTCCATCCTGGATTACTAAGGTGCCCGTATTACTGTAATCCCGTAGGGATTTCTTGAGCTATGTGGTTCATGTTCGCTCCCCTTATCCCGTCCGTGTCGACGGTTAATGAATACGACAGGGCGTGGGAGACTCGCCTTAATTCGTCATACACGCCACGGGACGCTCCTACCGTGCACGTAATTGGGGATGACACGTATCGATCAGAGTCAGCTATTTAGTACTGTTTACCGCTATATAAAGCGGATCGTTCATTTCGCCCATTGTGTCGCATAAAGCCGGTCTCATATTGCAGGTCAGTAATCACCAGTACCCCACTACCGGCCCTGGCTCTGATAACAACACGGGTTGACCTTTTTAAACAACCCTTCAGCTCCCGGCACGCTGATGTCGGCCAGTTTGAAGAACTGGAACTACTCATCCATGCCGGCCTGTAGTGATCAGGAGAACATATTTGAGAGTTCTGCACGGGGGATGGTGAAATCTAGTCACAGCACGCTCCCCTACTGAGTTCCATGTTCGAGATGAGGCAGAAGGTGTCTACCCAAGATCGAACGCGAGGCTCTACCTCTAGGTCTACTATAAGGCGCAAACTAACTTTGGTGCCTCCTTGCTGTACACGTTAGGTTTACGGATTTCCCCGGAGGTGGGAAATAACTACGCGTTCGTAGTACTGCGGATAGCACGCAAAAAGGCAGCTTGCGAACCAATTCGACGCAAGTTTTTTTATGATTACTGTGGAGGGGAGGTAGATAGCATATGGGAGTGGCCTGAGATGTTGTAACAGAGTTAAGTACTCCACTTGTCTTGCGGGCTCGATTTCACGGATGAACAGGCCGCAGGTCCTTAACTCTCGGTACTAGCTCAAAATACCCTAGAGACTATGTGACCGGTGACCAGAGTTAGGTGAACCGCATCCCCTGACTTTAATCAAATTTCACGAAGAACGTGGAAGAATGAAGCTTACTTCGAGGAGACATCATCAAGGGAGACCAAATAGGAAAAAAGCTAACATGTCACCGAGGGCTTGAAGAAGGTAGATAATGTTTAGACACCCAGGGTATCGTAATACTTACATACTACTCCTCGACTCATTCCATAGAGTATGCCCGGAAAGAGTAATAGCCGTCAGCAAGTGGAGATGCACTTTGTTATCATTGGGGTGAACTCCACCCCCCCTCCAGTACCCGTCTAACCGGCGGGAGCACAAGAGATTTTCTCACTACGAAAATCAGGGAACCACATAGCAAACCCATTCCGGGGGAAGTCACTCAGAGTTATGGACACGCATTGGCACGGGCGAGTTTCTAACACAGACGTAACTCGGCGTCATGGCGCCAGAGGGCCGATAGTAGCAAAGGCAGCGGAATTCTCTCTCCAGGTGTACCCAATCTTGTTATGGGGTCGTTACGCCAGTTATCGAAG
		</sequence>
    <sequence><taxon idref="Location_3_1_0|46.28874587903215"/>
			TCACGGAGGCGTTTGGTGTTAGCACAGGCTGGAAAGGTCCCCCCGCATACCCAGTCTGGTAGTACTACATGCAATGGACCCTGGCGTTCTATTGGCGCAAGGCCAGTAGATACGTGATCCTATCGGTATCACCGACTGTCTTTATATTCCTGAACCCTGAATCACAAGGGAAAGCTATACCGTGGCTTGTCTTGTGGATTGTCAATTGTACCCGTGTTAGCCCGGAAATGGTATATCCAGACTGATGAATCTTCTAACGATTCGCACGGATCAGCAGATCAGGTCTCCACCACCAAGTGGGATTGCTATACAGTGCGACCATCGATTTTGCTCTAGTCAATGTTGGTCTTAGTCCACATATTACCGCAGTAGTCAAAATTGCCGCGATTCGCCATGACCTAATTCAACTCATCCGCTAAGATCTGCATTGTGGAAACGATGGTCCGCCGTCGTGGCCAATGAAGCAGTGCATTACGGATAACAGTAAGATAAGCGAGTCCCCTCATCACCATTCTTGGTAGCCCCATAAAAAGTGCGTCGCAGCGCGGATGCTGTGACTTGTCATGCCAGACATCGACGGTCCTGGGTCAAAATAGCCCCGCTTCCAAACCGATCGTTATTGGCTTTAGCTAATGGGGCATGCCTTCTTTCTTCGCGAAACGCCCATGTCGTTGCTGCTATAACCGCTTAAATTCCCACCTGGCTGGGCAACCACATGAAAAACCCATTTACCCTCCAACGTTGGGGACATAAGCAAGCTATCCCAATATCCCTTAAGTTCGCAAAATCCCTGTCGAGCATTAGATCATTTGCAGTTCGGAATTAATGAGGATAGAGTGTCGGAGTAACGCAATTCCGCGGGCCGAGGGCGCCGGAATGCTTGCAGCCAAAATCTACTAGATAATAGTACGCGGTCGAGTACCTCTGGAGGCTGTGCCTCATCAACCCCGAGGAGGCCCGGCCCTCGGAAGCCCCCCCACGCGACGCATCTTGGCCTAAGCGTACTTCCGCACGAGATAACTTCATGTTCCCTCCGACAGTGTGTCCCGGTATCCCCAGCATGTTGTCATTACTCTCTAGCTTAAAGTCCACCAGATGGTTATCCTTGGATGCACCTCTGCCCGCGCATACGATTTGCTCTACAGGTGAAGCCGCGCCCGGAGCTCGGTTTTTGTGCCTTCATGATGGTCACATCGTGCCATTAGCGCGAAGGAAGTACTTTAGTAATATGTGGATGCTTACGGGGATGCGGACCGCATACCGTCTCCATGATTAATTCCGAGCACACGATGCGGAGTTCATTCGGGAACCACGTTTGTAGCACGAATATGGATGCTGAAAGTGGCGGGGGCATTTGTTGGGTCCCGTTACAGCTCGCTCCAGTAGTTCAGCTGCTGTATATATGGAAGATCTTTTTGCGAGCGGCTATCACGTCCTGCTAACCGCGTCGTAAGGCGGTCGTCTAATTGGTGTCAGCCTTTTTGTCGATGCCAACAGCGGTGCACGGCCTCAAGCCAACCCAAAATTCTGGATTAAGTAACGTATGATTATTCTTTCAATGATATACACCGTCGATTGGCCTTATTGAATTTCGTTCTGAATAAAGAACTGACAGCTTTGGAACTGAGTAATACGTTAGTAGCCCATCTCGAGCGAGAACAGTCCGGAACCGAAATGGACGGAGTGGATCAAGGTTATCATGCCATCTGTAAATTGCTCAGCTGCTAGAGGAATTTTGCTGTCAAAACACATTTAGCAACCAGTCGCTTGGTTTAACGGAAATGGTGCCTACAACGTCACGTTTAGTTTGTAAATAAGGCTTCAGAGGCTGTAGTTGCCGGGTCTCACATTCATTCTGCTCACACCGGATGAACGAATCACTTAACTGGGTATGACGCGGTAACGACTGTCGTTGCTATGGCTATATCCGTGACTAGCCCTCTTATTATGCCCACTAGCGACTTCTGCTAACACACTGTCCGATTAGGAAGCCGGGTAGTGAGCCCATATGACGGGTTTATCGGTTGTCTTCTCAGTTCCCCGACTCTAAGCTAACGTGGTTCGTCGAAGTCAGTGGTTTATATAGCTACGACTCCTTAATTGCAATAAAGGAGATTTGACTTCCCGCTCAGAGTACAAGCATGCGATAAATCCGGAAAATCAGGGGTCCTAGTTATCCTTGTAGTATTACGAGATCGGTATAAGGTACATGAGGGTACACTACACTGTGCGGAGATCTGGACACCTCGAACAGTTATCATTAAAAAAGAGGAAGGAAACCGAGTTCAGAAATAGACAAATCCCCCAATGAGCGTACTCATAGAGCGGGGGATGACGTAGATCCTTATTGGTCCTTCCTGATTGCATACCGCTGAAGGACACGCTTCGGGGCAGTTAAAATAGTCATAGACCCCGATTTCACGAGTCTGTTTTGCTACTAATCATACGGAGCTGTAGAAGCGCGCAAACCTAACTAATGACACATGTGCAACGCTCCAAAAATCTCGCGCAGCGCCACAAAATAGTCCAATTCCCATCGAAGCCTCGGAAGCAGAAGGCGGAGGGTAGGCCAGGTATATCAAGCTAAACGAGATACTATAGCAGATGGAGGGCCCTTCAGGTTTAAGTGCCCGCACCAAGGCAACTAGTCTAGTAGCTTTGAACACCCTGCACTCAGTCGGCTCTGTGCTCGGACGGTTGTTAGAGTCAATGAGTGTAGGGGTGGGGTCATCACCTTGCCACTGCAGACATAGTCGTGCGTCTTGGCTACGCCCCCCTTTTGTATGCTATGTAATGAAAGTTAAAATCAGCTCAACGTGGTGGAACGCTTCGACGCACTTATCGTCCTGGCTTCTCTGTCAGATGTCGCGTAAATTAGCCCCATGTTTATGGGGCAACGATGCAAGGGGCCCCCCTCGCCGAATACTCGGCGGTGAGCTCCCGTGGAACCCTTAGCCGCGATGGCTACCGTTCAGTTTGATTCCATGATACGACCATTAGAAAAGACACGTGATAGGGCCTTTTTGACCAACCGCCTAAACCTACCGGGGATATGACTCAATGTACGTAGAGGGGTACGACACTATGTGTACCGGGTCCAGTTCACTAAGCCCCAGCTTGGGACACTATCTGAACGTTTAATCTGAGATTCTCATCTGTAAACCTAGAGGCCGTTCACATGGAGGGTAAAGCTGGATGACACTACATGTTTTAGGCCTTTAGTAGGGCCAGATTCGCAGTGGTAAGGCGACGCTCCACTCAGACCATTCGTCTACACTAGACTGGAAAGGTGGTGCGCCAGGCATCAATCGAGCTGCGACTGGCCCACGTGTGCCCGTCGGAAACCGTAGTTAGCCTCAACGTTTTGGCTGACCAGCGGTGTGCCGTTCGCTAACGGGTGTGGGTATGCGATGCGCGGTACTGTAGGATCCGCGCCCCACCAGGTAGCAATTAAAAAAGTACGTCATTTTCCAACTTATTAATAGAGCGTTGATTCGGGCCATTTGCATCACATGCAGTTCACTATCGATGATAAAGTACAGGCAAGCATACCTAGTTGGACCAAAAGATACATTGACTCAACGGTTGGCTAATCCCATACCTGCGAGTTTGAAATAATAACGATACGGTGAGTGAATGTAGTGTAAGCACAACCTTGCGTCAAGAACATGACCTACAAATACTTCATTAGGGGAGAAAAATGAGGCGGGCCCCTTGGATTTCTGAGATGCGGTGGCTTCGTAGCATGCCTGTTCTCTATGCCGGGCAACCTCCACAATGCAGTGATCAATCACCCTTGTTGGACGGGGCCGCAGGTATCAACAAATGCGGGCTCCGCCGTCTGTTCCACGGAGCACAGTGCCTTAGCTCTCAGCAAAAGAGCTACGGCGCTGCTCCTTAAGACCCAAATGGGTAAGGACAACCCGTTGGGGCGGAACCCCTTTTGAATGAAGGGACCCGTACAGGATAAGAACTGGACACGGTTGATGCGGCATGGTGCAATGGCTTGCAGTCGTTCGCGAGAGGCGGCCCCTTCCGCGCCAAAAAGACGAATAGGTCAGTCATGAACCCCACGATCCGAACAAGACCCCAAAGCAAAGAGTATCCATGTTTTCACACACAGGAACGCCGCGTTATAATTGAGGTATCTACTGATCAGATATGCACATGGCGCGAGCGACAGTATAACGTGGAAGGCCAAGCGTAGATTACATACGGGGCCCTAAGGCGGGCAACGACAACCTTCCTGTAAAAACAATCCCCCCCGTGCATCTCGTAGGAAGTCAAGGCTTCTCAAAAGTTGCGCGCGCAGGTTGGCGGAAGCAACAAGACGCGAACGGCAGAAAATCGTTTTTTCCAACGGCATACCCTTAATCCATCTATCACACAGCGTGGGATGTACGTCCCTTTAGTACATGTATTGGACCACAAAATCTATGGCAACTGAGTTCACACTCAGGGGCTGGCAGCGAAATAGCTGTAATACCAAGACTAATCTACAGTCACCTTCAGAGTGACAAAAAATGGTGTGTACACGAGGACGTCGGAGGCCAGCAGCGGATGGGGTTAATCTAAATCGCGTGGAGTGCACTACACGGAGGGGAGCGAAGTAACTTCTGTGAGTCATATAAACATCATGCGTTTACCGCGTCTGAGAGAAGTAGCCGATGTAGCGACACCATACCAACCACGTAGTCGGAGGGCTATTCTATGGACGTAATTTTTGAAGAGGGGGTGTGACTGGAGCGTCCATAAAAAGGTAGGATTTATTTTAGGGTCAGAAGGTACACCAATCCTGCCAAAAAAGCGGTCGCCATTACCATGACAGGCGTTATCATACAGTGCTCACTTTGTGGCAACAGTCAATCTCGTTCAGCCCCTGAGCTGCCCGTGTACAGTCCGCGCGCAAACATCTTAAAGCACGACCGGTTTTTTAGGTTTGGAGACCTTCGTACTCACGATGAACGTTCGGCCAGGAACACATGCTGCAGCGCAAAAAATCGTAACACGAATACGGCCCCCCGGTACGTAGCAGTTGTTGCTCAATGTTGCAAACATTTTTAAGGACTTACAGTTCTTCACCTAGCTAGGCTCCTTACATTGATGCGCTGCCTGTCTGGCAGTCGTGACATGAGTCACTATTATACAAATGAAGGGCCTGTTCTCAAGTACAAATCTAAATGGGTCCTCCCATCCGCGGCGTCGTTAATACAGGCCTGTTACCTACCTGACTAGATTCTCAGGCCCAGACCGAACATTATGGTCGACCCTACCCTGCGGTTGACTTGCGCAGATTTTTTCGTACTGACGTCTCGTATCTTTAAAAACAAACATATTGATTTGCCAGATGTGGCGTGGCTACACACCAATACGAGTATCTAGTATATCCTGGGATCCCGGACCGCCAGAGTGGCTCGTAGAGCTACCTAATAAACCGTGGAGTCATTCTTCCGGTTGGGACCTCCCTGGTCGTGAATCTGGGTACATCTCCATGGCTTCGGCGAGTCCGATTTAGAAGCTGGTCACCGTACCACAAGTAGTCAGTATGCTAAAGCGTCAAACCATCTTCTAACGCTATAGAGTAGTCCAGTTTATGGAATGATGGAACTGCATAGGTAAATATAGACTCTAGTACGAAACAGCGTGGAATTCTGACTAAGGAATACCCCTAAGCGCTTACTTCAAGCAATCTCGAAACCAGTATTACAAGTTTCTCGCGGCAGGGCTAGAAGCTATTTGGATTTACGCCAATGCTCTGCGGAGGATTACTTGGCATGCGCCTTTATCAACGTGCCCTATTAACGCCCTATTTATGCCCGACAGTCGATCCCAGCATCTATGAGACTCGGTTAAAAGTTAAGATTATTTCCACCCCCTCGGTGTACCATAGCCAATCCTGTCCATCTAGAAGTGTCGACGCGCTTAAAGCCGAGCCTGATTTCCAGTGGTCCCTAATGGGGGTTATTGTCAAATTTCACCATGGCTCGACGACGCATTGCAGGGTGGGTCGAAGTGCCAACAGGTGATTATTTTAGCCTCCCTCTTTGTATATTCTCGGCAGGTGTGCTAGCTACGAGTATATTAGCGTCAACGGAGGTGTCAGACCCGGAGTTGGGTTGAATGGCCGCTCGCGCCGGGACAATTCCAGTGCGCGCAGCTTAGTGTCCGATCGAGAGATGAGCCTCTCCTGACCCCTCAGATGCTCAGTCTGAAATCTTATCTAGATCAGTTCTTCGTTATACCATCACACCACACTAGTTCCCGAGACGTAGGGAGGGTTACAATTGCGAAGGTCTGAATCTTCAGCCTAGAATGACCATTTGTAGGTGACACGGTTATACAGGCCAAAACCCTCCACGGTCCATACCAACACGGGAAATGTGCCCACTCCCTAGGGAGGATAGTTTGTCAAATGGGTAGGTGGTACCTCTATGGCTTCCAGGTGCTAGTGGCAGCCTCGCCTCCTTCTCGTACGTATCTACAACTAAGAATTAGCCACTCCGTTAATCCCCCTAGCCCTATCCAAGCAGCTTGGTTCCCGTTTTTACCTGCTAACTAACGACAGACTCACGGTTGGACGGGGTGAGGCTCATTTTGATTATTGGCTTTCATCCCTAAGCCGTGACATGGGTTTCGAGCAGATGAAGCGGCGCCGCATCCTTCCGCTCTATAAACGGTAAATGAGTGGCCGTAGCTTGGTCGGTTTGATTAGTAAACAATGGGTAAGTACGGCATCTCGTCCCAGTTAAGCTGTATTTCGAATCAAACATTGGAGCACCCACTGGATCCCAGAGTCCGCGTGACTGCTCCATTCCGTGAGTTACTGACGGCTGGGCACTCTTACTCGCGCATCCGCGCCGTTCTGATCGTTGTTATACTGCGATCCTGTCGCTCGTGAGCCAAGAGGGCCGGACTTCCGTATGGTTGGTTAGCTTAGGAATAATAGCGCAATACGGATCCCATTCGTGACCTGCACTGCCACAAATACGGTAGAGTCATGAGGGAATAAGAAGTGAGTTGGTCTCTCATGGTAGATAACTCTGTAGCCATCTGCAAGATCCAAAGGGCATGAAAAACCGCCTACAGAGCGTTACCCTCAGTTTAAGTAATCCAGGTGCTTGGCCCATACGCCTCATCTCACCGACCGCTCATAGCCTATGGCACTTTTATTCCTTACGGAAGAAGTGACAGGAGACCTTTTTTAGTGATGGTTCAGCACTAAAGCGGCTTGTTAGTCGGAACATTCTTAGAGTCCATGTGAGAGAGCTCCGAACACTCTTATCAAATATCTGAAGATCATGTTGCCAGCGACTGATCGCATTGTAGCCCCTCAGCTTTAACACGCTCGTATGCGCAATTCCCCTACCAGGAGTTCTGGGCAGCGTTGATGCTAGGACCGTCAAGCTTAGCAAAATGAGCGGGTTAGGCTTAGTAGCCAGTGCTCTGCAGAAGGGCGGCTAGGCGTATAAATGGCGTAGAAGGAATTAGCGAGACACACAGAAGCCTCCTGAGGCGGGCCTGCTGAGAAGCTATTCTAACTCTTCGAAATTCATCACACTGCCCCGGGTTGGCAGACGTACGAGCACATATTTTGACGCGGGGAGAGTTTACTCACGTTCACCATGACAGCAGTTATTCTCCCCCGGACCATAACATCCGATGCTGGACACTAGCGCAAATGCACTGTTAATTAAGGTTTCGATAAACAGATTAGCAAAGAAACGACAATTAGACGTCCCCGCATTGAAAATTTGGTGGCGAGTTGGAGGCCTTTCTTACGACTGGTGTTAGAGTTTCTCTCACTTAGCTAGGAAGCGGTGAAGATTGGAGGGGCCCCCATAGACGAGTGTCCAGCTGATACAGCACGCTAAGATTGGTGCCTCTGACACTCCATTAGATTACACTGCACAAGTGTGCCGTCTAAGCCCGTCATATGTATTGTCAACTATATGCGCGTACAATTATACCCGGTTTGCTGCTTTCCAGTTTGAGGGGTGTGACTTCAATACAGACCTTTCGCTGCATTTCACTAGTTTGAAGCCCAACATGATCCTGACGTGAATGAGATCTCGCAGCTGACGCAGGGCGGGCATGGTCCTCAAGTTGTACAATACCCCGGAAATTACATGCCGTAAACCGACTGTCCCAGAGTATCTACAGTGAAAGTTTTAAGCTCCATTCGTATTCGAGATTCCTATGTCGAGTAGAAGCGACTAATCCGGAACCAGACCACAAGGTCTTGGATTATATGCAGCAGGAGCACGCCGTACCGGCGTCCAATAACGCGCAGCATAGAGGTGGTGTCGTCATTCGTCGCATGGCTACCCATGCAAGCGTAGCACTCCGAAGTGTCGGATAAGACAGTCAAAATGGATGGTACTTTCGGGAGTGGCTCTAATTTCGGGCCAAGCACATTTCACGACGCCACATATTGTGCGACTATTCTTTGGGTAACGTTGCGCGATCTCTGATTCGCCACCCACTATGCGGAGGCAGGGACCTATGGATTAGAAACGGCGCTACTGCCGGATAAACGATTATCGTCAGACGGTAATAAGGTCTGGGAGACTGCTGGCGTTTATAGGATTCTCTCGGTAATCTACTCCGCGGTGGTGCTGGCATATGTGGCAGTGCGTACAAATTCCGACATACTTAGTTTCACCTTAGTATAGCCGCCGCTATTGATAGGCAAGCGCCTGGAGAGTTACGCCGACATAAAGAAGCAAGGGTGACCCGTCCCGATGAGCAGTCGTTCGGAATTCGCGAGACCCGCACGCAAAATGGTTAAGGGTCCCATGTAATGACACTGCCTCGATTACTGCTAATCCGCTCGTCAACCACAGTGTGGCCCTCTCCTTGACAGTAGCACTGACCAATATCTCGAAAGAAAATTGACGGGCGGGTGGGGCTCAACTCTTGGTACACGGCACCAGCAGGCGCGGCCCGATGACCGTGGCCACATTTAAGCCTAGTAACGTCCTCCATCGGGAATGTTAGTGGTTAGCTTGTCTGGTTATTAAATCAGTTCAGTCGAAAGCGGAACAGGAACTCCCGTGACGTTGAATATCCTACCATGGGGGGTCCAGGTGAGTTGGTGACCATCTGGGGGAGACTTGAAGGGGGACATAGTGGCTTACAACGGAGTTATGTAGTTCGACTACGAGCTCGATAATTGTGTAGTGACATTTTGGGAATTGGACATGTTACACTCGTGTATTGCTTTATATCAAGTAGTGTCTTTAGAATTGGAGTCTTTAATATGTAATAGAGGCTCTCCAGCCTGCAAATGAAGGATCTGCGCACTTTCTCTGCCCTAGATAGAATGGCGCCGTTCCCTCACTGAGACAACAGACAGGAAGATCCAGTAGATACTGTTTTTAAGGGATATCAATAGTCGTGCATACGGTTACTGCTACCTAGTAAGTTGCCAGTCCCCGAATCACCGGAGGTACGTACGTGCAATCGGGTCTGATATCAGCTTATCCTCAGTTAGTATACTCTCTCACGCAAAGTTCTGGTGTAATTCTCAGGAGCGGATGGGTGCGTTTATGACGTCTTGGTAAGCGAGTTAGGCAGATGTCTCGTAAGATAGCCTATCTCGTAGTGCAGCGGCGCACCAGTTGACTTGCACATGCTCCTCCACCGATGGTCATTTTAGAACGGCGTAAGGCAATGCCGGACCGCAACTCGACAGCGGTCCCCACATGTCTAGGTAAGTCCCGATGGCCTAATGAGAGCTGACCGCTGGAGACGACCCGACTCGCAAGATCCGGACACCAATAGAAAGGCCTAACCGCGACATACTCAACTGCGGTACGTTCAAACGGTAGTAACTCATCGCACTGCCTCGCCACGGATATGAGGCCCGAGAGACTATCAGTGAGCCTATCGATGATCATTTGATGAAGATCGCCCCTTATATTGGGATGAGTCAGGCAGATGATGGGGATAACCCCATCATAGTATGTCAACGGCATTCATGTAAATATTAATAAAACCCACCAGTGATGGAAGATTTTTAGACTGAATGGGGGGGGCACCACAGTAAAATCCACCACTAGACCCCCGTGTGCCTCGCGGCCTGATCCTTCACACTTCTCCCTGGTAGAGCTAATGAAGGCTCAGGTGTCGGACAGCGTCTGTAACCCATTAATTATGACGGAGTTTGTCTCCCATGGGGCAGCAAGATGTTCTAAGGCTTTCACCGAGTAACATCTCCTCAATACTTAGGCACCGTCGAAGATATTGGTCGACGTCACCACCGGTTAGGATTCTGCAACAGCCGCTTCAAAGGCACGTAATTTCAGAAACAATCGGTATCCTCTTATCTGATGCAGTTTTCTACCTCTCTATAGTTTGCTTGGGCATATCCTTGGTAGTTACTTGCGCAGATGTAATAGATATAGAAGTTGTGGGCGATCCAGCGCGAGCCGTGCTACCAACTAAAGGAATCAGGGTCTAGCCTTCGGTCCCCGTATTAGAGTGATCGATTGCTGTAATCTGGATCCTTCCTGTAGCGAGTTGCACTAGCAACACAGTGACGGAGACAGTTGTGGCCTAAGGAGGGTATAAAACGATCACCTCTATGCGGTGACATGCAAACATATGTGGGTATATGTGGTCCTCCGGAAAAATTAACGCGTGTTAGTGTCTCTAAGCTCTAGACGCATAGGACCACGGTCACGACGAACTTCAACACCAAATCGCTGGTTTAAATAGACTTCACCGCTCTACTCAAACGGCTATTGATTTTCTCATAACCAGGGAACTCGCTACATCGCTAATAGCAGAGGGCTGTCGAGCCCCTAAAGCATATTTTATTCTTCAATGTGCGCCCCAGGAGCGATGCCCCACTTTAGAACGGGTGCTACCGGTGCTCCTCCCTCTCCCGTCACTACCCAGGGCCAACGCGTGGGTTGCACTCAGCTGACCATGTCTTCCATCCCTAATTATCGACCCCGCAATTTGAACTGTCGCTGACTCGAGACATCTATAATCCACGGTCTGTTTAGGCTATTGAAGCACGTCTAGGGTACTTCGAATTCCTGGCCAGATGGGCGAGATTATACCATGCACGGGCGCTACGGTGCCTCAGTTGACGTGTTTTGGGCGGTCAGTAGGGAACAGGATGGAAATCTTAACGGTCCGACTGTCCGTGCCGTTTTACCGCTAAAGACGGGCCGGGAAGTCAGCCGGAGACCCCACGAAAGAGAACATCATCACTACCACCCAGGACCTTATCCCTCTCTGATACCGCGAAAAGAGAGCGTAAGTCGGAAAGTTTGATCCAATTCGCACTGATTCAGACCCTAGCGTAGACCGCATCTTGGGTACAGGAAATCCACTACGGTTAAAGACGATCGAGCAGAACCTCGCGCAGGCCGTAGTATGCCCCCCCCTTAATAGGTCGGGAAGCCCGGTGAACAGAACGACTTCTGATAGCCTGCCGAAGCCATTGCCTGCTAGTCCAAGCCGCTGCCATGTCTATAATACATGTTAAGCAAACGGCGTCGAACATACGTGAGACCGTGAATAAACCACTAAGTGCAAAGCGTAAACGGTAAGGTTGCGTAATGTTGTGTCTACTCGTCCCTCAGTCACCCGACCGCAACCAAGTCATTGGTCAGCCCAGCGCTCGCGATATTGTTAACCCGCAAAATAGAGAAAAATCAGATGTGGCTCTAATATATCATTTCCCCTCAATGGCAGTAACGTCTAAGCGTTCGGGCGGTCTTTCGTCCACTGTAACGACGCAGCTAAAAGGACTTACCCAGCTGGAAGCGCGTTGGATTCCGACGCGGGTGATGCTGATGTGCAGGTACCCCTGATTCGGCCGGCCGCCTCGGGTTCGATGAGGATACCACTTAATAAACAACCGTGTTCCTTGCAAACTAACCCAGATGGTCGACTGTCATATTCGAGGTATGTCTCCCATGGGCGATAATAACATAAGTTTTCATCGCATGTATTCAATATGGGTAAACGTACACCGTCCCCAGGGACTTCTTCGTGGCATCCTACGAGGTGGAAGGGATACTCAGCGGCGTTGGTCTTCTTCTATAACGCATCAGGTTACATTCTCCGATATGTACAACACGATCCTAAGAAGGACCACCACGAGCGATGTAGGCCCTCACGCGAGCTGTCAGGGGCCTCCATGTTGGGATGACATCAATATGTGGGAAATACCTCACTGCTAAGTTGTGACGGAGGCTTCCGTAACTTCTCCGTTTTCCAACCTCCAGGACGCGCACCAGTGGGCCGTTACGCGTAATGCGCGCTGTTAATCATTCGCATCCCCAAGTGATATTGGTACGTGATAAACGTATATGTCTTCCTACCGATAATCAAGTTACGAGGGCTGTAAGTCGATTGTTGTCACGAGCCCAGGAGTAAAATTGAGCCAATGCGCCCTAAGCCAACGTCGCGAAGCAAATCCTCTCACGATGAAGATAAACTCGGATCGAGTCCGGCCTCCCAGTCTTTTGGGACCCGGTCTCCCTAGCATATATGGGGTTAACGGTTCAGGTATAGCATGCGCGTCTTGACAACGCTATATCCTACGCGTGCGCATCGTTTCGATCCTGGATTACTAAGGTGCCCGTATTACTGTAATCCCGTAGGGATTTCTTGAGCTATGTGGTTCGTGTTCGCTCCCCTTATCCCGTCCGTGTCGACGGTTAATGAATACGACAGGGCGTGGGAGACTCGCCTTAATTCGTCATACACGCCACGGGACGCTCCTACCGTGCACGTAATTGGGGATGACACGTATCGATCGGAGTCAGCTATTTAGTACTGTTTACCGCTATATAAAGCGGATCGTTAATTTCGCCCATTGTGTCGCATAAAGCCGGTCTCATATTGCAGGTCAGTAATCACCAGTACCCCACTACCGGCCCTGGCTCTGATAACAACACGGGTTGACCTTTTTAAACAACCCTTCAGCTCCCGGCACGCTGATGTCGGCCAGTTTGAAGAACTGGAACTACTCGTCCATGCCGGCCTGTAGTGATCAGGAGAACATATTTGAGAGTTCTGCACGGGGGATGGTGAAATCTAGTCACAGCACGCTCCCCTACTGAGTTCCATGTACGAGATGAGGCAGAAGGTGTCTACCCAAGATCGAACGCGAGGCTCTACCTCTAGGTCTACTGTAAGGCGCAAACTAACTTTGGTGCCTCCTTGCTGTACACGTTAGGTTTACGGATTTCCCCGGAGGTGGGAAATAACTACGCGTTCGTAGTACTGCGGATAGCACGCAAAAAGGCAGCTTGCGAACCAATTCGACGCAAGTTTTTTTATGATTACTGTGGAGGGGAGGTAGATAGCATATGGGAGTGGCCTGAGATGTTGTAACAGAGTTAAGTACTCCACTTGTCTTGCGGGCTCGATTTCACGGATGAACAGGCCGCAGGTCCTTAACTCTCGGTACTAGCTCAAAATACCCTAGAGACTATGTGACCGGTGACCAGAGTTAGGTGAACCGCATCCCCTGACTTTAATCAAATTTCACGAAGAACGTGGAAGAATGAAGCTTACTTCGAGGAGACATCATCAAGGGAGACCAAATAGGAAAAAAGCTAACATGTCACCGAGGGCTTGAAGAAAGTAGATAATGTTTAGACACCCAGGGTATCGTAATACTTACATACTACTCCTCGACTCATTCCATAGAGTATGCCCGGAAAGAGTAATAGCCGTCAGCAAGTGGAGATGCACTTTGTTATCATTGGGGTGAACTCCACCCCCCCTCCAGTACCCGTCTAACCGGCGGGAGCACAAGAGATTTTCTCACTACGAAAATCAGGGAACCACATAGCAAACCCATTCCGGGGGAAGTCACTCAGAGTTATGGACACGCATTGGTACGGGCGAGTTTCTAACACAGACGTAACTCGGCGTCATGGCGCCAGAGGGCCGATAGTATCAAAGGCAGCGGAATTCTCTCTCCAGGTGTACCCAATCTTGTTTTAGGGTCGTTACGCCAGTTATCGAAG
		</sequence>
    <sequence><taxon idref="Location_4_1_0|50.710515683866724"/>
			TCACGGAGGCGTTTGGTGTTAGCACAGGCTGGAAAGGTCCCCCCGCATACCCAGTCCGGTAGTACTACATGCAATGGACCCTGGCGTTCTATTGGCGCAAGGCCAGTAGATACATGATCCTATCGGTATCACCGACTGTCTTTATATTCCTGAACCCTGAATCACAAGGGAAAGCTATACCGTGGCTTGTCTTGTGGATTGTCAATTGTACCCGTGTTAGCCCGGAAATGGTATATCCAGACTGATGAATCTTCTAACGATTCGCACGGATCAGCAGATCAGGACTCCACCACCAAGTGGGATTGCTATACAGTGCGACCATCGATTTTGCTCTAGTCAATGTTGGTCTTAGTCCACATAATACCGCAGTAGTCAAAATTGCCGCGATTCGCCATGACCTAATTCAACTCATCCGCTAAGATCTGCATTGTGGAAACGATGGTCCGCCGTCGTGGCCAATGAAGCAGTGCATTACGAATAACAGTAAGATAAGCGAGTCCCCTCATCACCATTCTTGGTAGCTCCATAAAAAGTGCGTCGCAGCGCGGATGCTGTGACTTGTCATGCCAGACATCGACGGTCCTGGGTCAAAATAGCCCCGCTTCCAAACCGATCGTTATTGGCTTTAGCTAATGGGGCATGCCTTCTTTCTTCGCGAAACGCCCATGTCGTTGCTGCTATAACCGCTTAAATTCCCACCTGGCTGGGCAACCACATGAAAAACCCATTTACCCTCCAACGTTGGGGACATAAGCAAGCTATCCCAATATCCCTTAAGTTCGCAAAATCCCTGTCGAGCATTAGATCATTTGTAGTTCGGAATTAATGAGGATAGAGTGTCGGAGTAACGCAATTCCGCGGGCCGAGGGCGCCGGAATGCTTGCAGCCAAAATTTACTAGATAATAGTACGCGGTCGAGTACCTCTGGAGGCTGTGCCTCATCAACCCCGAGGAGGCCCGGCCCTCGGAAGCCCCCCCACGCGACGCATCTTGGCCTAAGCGTACTTCCGCACGAGATAACTTCATGTTCCCTCCGACAGTGTGTCCCGGTATCCCCAGCATGTTGGCATTACTCTCTAGCTTAAAGTCCACCAGATGGTTATCCTTGGACGCACCTCTGCCCGCGCATACGATTTGCTCTACAGGTGAAGCTGCGCCCGGAGCTCGGTTTTTGTGCCTTCATGATGGTCACATCGTGCCATTAGCGCGAAGGAAGTACTTTAGTAATATGTGGATGCTTACGGGGAGGCGGACCGCATACCGTCTCCATGATTAATTCCGAGCACACGATCCGGAGTTCATTCGGGAACCACGTTTGTAGCACGAATATGGATCCTGAAAGTGGCGGGGGCATTTGTTGGGTCCCGTTACAGCTCGCTCCAGTAGTTCAGCTGCTGTATATATGGAAGATCTTTTTGCGAGCGGCTATCACGTCCTACTAACCGCGTCGTAAGGCGGTCGTCTAATTGGTGTCAGCCTTTTTGTCGATGCCAACAGTGGTGCACGGCCTCAAGCCAACCCAAAATTCTGGATTAAGTAACGTATGATTATTCTTGCAATGATATGCACCGTCGATTGGCCTTATTGAATTTCGTTCTGAATAAAGAACTAACAGCTTTGGAACTGAGTAATACGTTAGTAGCCCATCTCGAGCGACAACAGTCCGGAACCGAAATGGACGGAGTGGATCAAGGTTATCATGCCATCTGTAAATTGCTCAGCTGCTAGAGGAATTTTGCTGTCAAAACACATTTAGCAACCAGTCGCTTGGTTTAACGGAAATGGTGCCTACAACGTCACGTTTAGTTTGTAAATAAGGCTTCAGAGGCTGTAGTTGCCGGGTCTCACATTTATTCCGCTCACACCGGATGAACGAATCAATTAACTGGGTATGACGCGGTAACGACTGTCGTTGCTATGGCTATATCCGTGACTAGCCCTCTTATTATGCCCACTAGCGACTTCTGCTAACACACTGTCCGATTAGGAAGCCGGGTAGTGAGCCCATATGACGGGTTTATCGGTTGTCTTCTCAGTTCCCCGACTCTAAGCTAACGTGGTTCGTCGAAGTCAGTGGTTTATATAGCTACGACTCCTTAATTGCAATAAAGGAGATTTGACTACCCGCTCAGAGTACAAGCATGGGATAAATCCGGAAAATCAGGGGTCCTAGTTATCCTTGTAGTATTACGAGATCGGTATAAGGTCCATGAGGGTACACTACACTGTGCGGAGATCTGGACACCTCGAACAGTTATCATTAAAAAAGAGGAAGGAAACCGAGTTCAGAAATAGACAAATCCCCCAATGAGCGTACTCATAGAGCGGGGGATGACGTAGATCCTTATTGGTCCTTCCTGATTGCATACCGCTGAAGGACACGCTTCGGGGCAGTTAAAATAGTCATAGACCCCGATTTCACGAGTCTGTTTTGCTACTAATCATACGGAGCTGTAGAAGCGCGCAAACCTAACTAATGACACATGTGCAACGCTCCGAAAATCTCGCGCAGCGCCACAAAATAGTCCAATTCCCATCGAAGCCTCGGAAGCAGAAGGCGGAGGGTAGGCCAGGTATATCAAGCTAGACGAGATACTATAGCAGATGGAGGGCCCTTCAGGTTTAAGTGCCCGCACCAAGGCAACTAGTCTAGTAGCTTTGAACACCCTGCACTCAGTCGGCTCTGTGCTCGGACGGTTGTTAGAGTCAATGAGCGTAGGGGTGGGGTCATCACCTTGCCACTGCAGACATAGTCGTGCGTCTTGGCTACGCCCCCCTTTTATATGCTATGTAATGAAAGTTAAAATCAGCTCAACGTGGTGGAACGCTTCGACGCACTTATCGTCCTGGCTTCTCTGTCAGATGTCGCGTAAATTAGCCCCATGTTTATGGGGCAACGATGCAAGGGGCCCCCCTCGCCGAATACTCGGCGGTGAGCTCCCGTGGAACCCTTAGCCGCGATGGCTACCGTTCAGTTTGATTCCATGATACGACCATTAGAAAAGACACGTGATAGGGCCTTTTTGACCAACCGCCTAAACCTACCGGGGATATGACTCAATGTACGTAGAGGGTTACGACACTATGTGTACCGGGTCCAGTTGACTAAGCCCCAGCTTGGGACACTATCTGAACGTTTAATCTGAGATTCTCATCTGTAAACCTAGAGGCCGTTCACATGGAGGGTAAAGCTGGATGACACTACATGTTTTAGGCCTTTAGTAGGGCCAGATTCGCAGTGGTAAGGCGACGCTCCACTCATACCATTCGTCTACACTAGACTGGAAAGGTGGTGCGCCAGGCATCAATCGAGCTGCGACTGGCCCACGTGTGCCCGTCGGAAACCGTAGTTAGCCTCAACGTTTTGGCTGACCAGCGGTGTGCCGTTCGCTGACGGGTGTGGGTATGCGATGCGGGGTACTGTAGGATCCGCGCCCCACCAGGTAGCAATTAAAAAAGTACGTCATTTTCCAACTTATTAATAGAGCGTTGATTCGGGCCATTTGCATCACATGCAGTTCACTATCGATGATAAAATACAGGCAAGCATACCTAGTTGGACCAAAAGATACATTGACTCAACGGTTGGCTAATCCCAGACCTGCGAGTTTGAAATAATAACGATACGGTGAGTGAATGTAGTGTGAGCACAACCTTGCGTCAAGAACATGACCTACAAATACTTCATTAGGGGAGAAAAATGAGGCGGGCCCCTTGGATTTCTGAGATGCGGTGGCTTCGTAGCATGCCTGTTCTCTATGCCGGGCAACCTCCACAATGCAGTGATCAATCACCCTTGTTGGACGGGGCCGCAGGTATCAACAAATGCGGGCTCCGCCGTCTGTTCCACGGAGCACAGTGCCTTAGCTCTCAGCAAAAGAGCTACGGCGCTGCTCCTTAAGACCCAAATGGGTAAGGACAACCCGTTGGGGCGGAACCCCATTTGAATGAAGGGACCCGTACAGGATAGGAAGTGGACACGGTTGATGCGGCATGGTGCAATGGCTTGCAGTCGTTCGCGAGAGGCGGCCCCTTCCGCGCCAAAAAGACGAATAGGTCTGTCATGAACCCCACGATCCGAACAAGACCCCAAAGCAAAGAGTATGCATGTTTTCACACACAGGAACGCCGCGTTATAATTGAGGTATCTACTAATCAGATATGCACATGGCGCGAGCGACAGTATTACGTGGAAGGCCAAGCGTAAATTGCATACGGGGCCCTAAGGCGGGCAACGACAACCTTCCTGTAAAAACAATCCCCCCCGTGCATCTCGTAGGAAGTCAAGGCTTCTCAGAAGTTGCGCGCGCAGGTTGGCGGAAGCAACAAGACGCGAACGGCAGAAAATCGTTTTTTCCAACGGCATATCCTTAATCCATCTATCACACAGCGTAGGATGTACGTCCCTTTAGTACATGTATTGGACCACAAAATTTATGGCAACTGAGTTCACACTCAGGGGCTGGCAGCGAAATAGCTGTAATACCAAGACTAATCTATAGTCACCTTCAGAGTGACAAAAAATGGTGTGTACACGAGGACGTCGGAGGCCAGCAGCGGATGGGGTTAATCTAAATCGCGTGGAGTGCACTACACGGAGGGGAGCGAAGTAACTTCCGTGAGTCATATAAACATCATGCGTTTACCGTGTCTGAGAGAGGTAGCCGATGTAGCGACACCATACCAACCACGTAGTCGGAGGGCTATTCTATGGACGTAATTTTTGAAGAGGGGGTGTGACTGGAGCGTCCATAAAAAGGCAGGATTTATTTTAGGGTCAGAAGGTACACCAATCCTGCCAAAAAAGCGGTCGCCATTACCATGACAGGCGTTATCATACAGTGCTCACTTTGTGGCAACAGTCAATCTCGTTCAGCCCCTGAGCTGCCCGTGTACAGTCCGCGCGCAAACATCTTAAAGCACGACCGGTTTTTTAGGTTTGGAGACCTTCGTACTAACGATGAACGTTCGGCCAGGAACACATGCTGCAGCGCAAAAAATCGTAACACGAATACGGCCCCCCGGTACGTAGCAGTTGTTGCTCAATGTTGCAAACATTTTTAAGGACTTACAATTCTTCACCTAGCTAGGCTCCTTACATTGATGCGCTGCCTGTCTGGCAATCGTGACATGAGTCACTATTATACAAATGAAGGGCCTGTTCTCAAGTACAAATCTAAATGGGTCCTCCCATCCGCGGCGTCGTTAATACAGGCCTGTTACCTACCTGACTAGATTCTCAGGCCCAGACCGAACATTATGGTCGACCCTACCCTGCGGTTGACTTGCGCAGATTTTTTCGTACTGACGTCTCGTATCTTTAAAAACAAACATATTGATTTGCCAGATGTGGCGTGGCTACACACCAATACGAGTATCTAGTATATCCTGGGATCCCGAACCGCCAGAGTGGCTCGTAGAGCTACCTAATAAACCGTGGAGTCATTCTTCCGGTTGGGACCTCCCTGGTCGTGAATCTGGGTACATCTCTATGGCTTCGGCGAGTCCGATTTAGAAGCTGGTCACCGTACCACAAGTAGTCAGCATGCTAAAGCGTCAAACCATCTTCTAACGCTATAGAGTAGTCCAGTTTATGGAATGATGGAACTGCATAGGTAAATATAGACTCTAGTACGAAACAGCGTGGAATTCTGACTAAGGAATACCCCTAAGCGCTTACTTCAAGCAATCTCGAAACCAGTATTACAAGTTTCTCGCGGCAGGGCTAGAAGCTACTTGGATTTACGCCAATACTCTGCGGAGGATTACTTGGCATGCGCCTTTATCAACGTGCCCTATTAACGCCCTATTTATGCCCGACAGTCGATCCCAGCATCTATAAGACTCGGTTAAAAGTTAAGATTATTTCCACCCCCTCGGTGTACCATAGCCAATCCTGTCCATCTAGAAGTGTCGACGCGCTTAAAGCCGAGCCTGATTTCCAGTGGTCCCTAATGGGGGTTATTGTCAAATTTCACCATGGCTCGACGACGCATTGCAGGGTGGGTCGAAGTGCCAACAGGAGATTATTTTAGCCTCCCTCTTTGTATATTCTCGGCAGGTGTGCTAGCTACGAGTATATTAGCGTCAACGGAGGTGTCAGACCTGGAGTTGGGTTGAATGGCCGCTCGCGCCGGGACAATTCCAGTGCGCGCAGCTTAGTGTCCGATCGAGAGACGAGCCTCTCCTGACCCCTCAGATGCTCAGTCTGAAATCTTATCTAGATCAGTTCTTCGTTATACCATCACACCACACTAGTTCCCGAGACGTAGGGAGGGTTACAATTGCGAAGGTCTGAATCTTCAGCCTAGAATGACCATTTGTAGGTGACACGGTTATACGGGCCAAAACCCTCCACGGTCCATACCAACACGGGAAATGTGCCCACTCCCTAGGGAGGATAGTTTGTCAAATGGGTAGGTGGTACCTCTATGGCTTCCAGGTGCTAGTGGCAGCCTCGCCTCCTTCTCGTACGTATCTACAACTAAGAATTAGCCACTCCGTTAATCCCCCTAGCCCTATCCAAGCAGCTTGGTTCCCGTTTTTACCTGCTAACTAACGACAGACTCACGGTTGGACGGGGTGAGGCTCATTTTGATTATTGGCTTTCATCCCTAAGCCGTGACATGGGTTTCGAGCAGATGAAGCGGCGCCGCATCCTTCCCCTCTATAAACGGTAAATGAGTGGCCGTAGCTTGGTCGGTTTGATTAGTAAACAATGGGTAAGTACGGCATCTCGTCCCAGTTAAGCTGTATTTCGAATCAAACATTGGAGCACCCACTGGATCCCAGAGTCCGCGTGACTGCTCCATTCCGTGAGTTACTGACGGCTGGGCACTCTTACTCGCGCATCCGCGCCGTTCTGATCGTTGTTATACTGCGATCCTGTCGCTCGTGAGCCAAGAGGGCCGGGCTTCCGTATGGTTGGTTAGCTTAGGAATAATAGCGCAATACGGATCCCATTCGTGACCTGCACTGCCACAAATACGGTAGCGTCATGAGGGAATAAGAAGTGAGTTGGTCTCTCATGGTAGATAACTCTGTAGCCATCTGCAAGATCCAAAGGGCATAAAAAACCGCCTACAGAGCGTTACCCTCAGTTTAAGTAATCCAGGTGCTTGGCCCATACGCCTCATCTCACCGACCGCTCATAGCCTATGGCACTTTTATTCCTTACGGAAGAAGTGACAGGAGACCTTTTTTAGTGATGGTTCAGCACTAAAGCGGCTTGTTAGTCGGAACATTCTTAGAGTCCATGTGAGAGAGCTCCGAACACTCTTATCAAATATCTGAAGATCATGTTGCCAGCGACTGATCGCATTGTAGCCCCTCAGCTTTAACACGCTCGTATGCGCAATTCCCCTACCAGGAGTTCTGGGCAGCGTTGATGCTAGGACCGTCAAGCTTAGCAAAATGGGCGGGTTAGGCTTAGTAGCCAGTGCTCTGCAGAAGGGCGGCTAGGCGTATAAATGGCGTAGAAGGAATTAGCGAGACACACAGAAGCCTTCTGAGGCGGGCCTGCTGAGAAGCTATTCTAACTCTTCGAAATTCATCACACTGCCCCGGGTTGGCAGACGTGCGAGCACATATTTTGACGCGGGGAGAGTTTACTCACGTTCACCATGACAGCAGTTATTCTCCCCCGGACCATAACATCCGATGCCGGACACTAGCGCAAATGCACTGTTAATTAAGGTTTCGATAAACAGATTAGCAAAGAAACGACAATTAGACGTCCCCGCATTGAAAATTTGGTGGCGAGTTGGAGGCCTTTCTTACGACTGGAGTTAGAGTTTCTCTCACTTAGCTAGGAAGCGGTGAACATTGGGGGGGCCCCCATAGACGAGTGTCCAGCTGATACAGCACGCTAAGATTGGTGCCTCTGACACTCCATTAGATTACACTGCACGAGTGTGCCGTCTAAGCCCGTAATATGTATTGTCAACTATATGCGCGTACAATTATACCCGGTTTGCTGCTTTCCAGTTTGAGGGGTGTGACTTCAATACAGACCTTTCGCTGCATTTCACTAGTTTGAAGCCCAACATGATCCTGACGTGAATGAGATCTCGCAGCTGACGCAGGGCGGGCATGGTCCTCAAGTTGTACAATACCCCGGAAATTACATGCCGTAAACCGACTGTCCCAGAGTATCTACAGTGAAAGTTTTAAGCTCCATTCGTATTCGAGATTCCTATGTCGAGTAGGAGCGACTAATCCGGAACCAGACCACAAAGTCTTGGATTATATGCAGCAGGAGCACGCCGTACCGGCGTCCAATAACGCGCAGCATAGAGGTGGTGTCGTCATTCGTCGCATGGCTACCCATGCAAGCGTAGCACTCCGAAGTGTCGGATAAGACAGTCAAAATGGATGGTACTTTCGGGAGTTGCTCTAATTTCGGGCCAAGCACATTTCACGACGCCACATATTGTGCGACTATTCTTTGGGTAACGTTGCGCGATCTCTGATTCGCCACCCACTATGCGGAGGCAGGGACCTATGGATTAGTAACGGCGCTACTGCCCGATAAACGATTATCGTCAGGCGGTAATAAGGTCTTGGAGACTGCTGGCGTTTATAGGATTCTCTCGGTAATCTACTCCGCGGTGGTGCTGGCATATGTGGCAGTGCGTACAAATTCCGACATACTTAGTTTCACCTTAGTATAGCCGCCGCTATTGATAAGCAAGCACCTGGAGAGTTACGCCGACATAAAGAAGCAAGGGTGACCCGTCCCGATGAGCAGTCGTTCGGAATTCGCGAGACCCGCGCGCAAAATGGTTAAGGGTCCCATGTAATGACACTGCCTCGGTTACTGCGAATCCGCTCGTCAACCACAGTGTGGCCCTCTCCTTGACAGTAGCACTGACCAATATCTCGAAAGAAAATTGACGGGCGGGTGGGGCTCAACTCTTGGTACACGGCTCCAGCAGGCGCGGCCCGATGACCGTGGCCACATTTAAGCCTAGTGACGTCCTCCATCGGGAATGTTACTGGTTAGCTTGTCTGGTTATTAAATCAGTTCAGTCGAAAGCGGAACAGGAACTCCCGTGACGTTGAATATCCTACCATGGGGGGTCCAGGTGAGTTGGTGACCATCTGGGGGAGACTTGAAGGGGGACATAGTGGCTTACAACGGAGTTATGTAGTTCGACTACGAGCTCGATAATTGTGTAGTGACATTTTGGGAATTGGACATGTTACACTCGTGTATTGCTTTATATCAAGTAGTGTCTTTAGAATTGGAGTCTTTAATATGTAATAGAGGCTCTCCAGCCTGCAAATGAAGGATCTGCGCACTTTCTCTGCCCTAGATAGAATGGCGCCGTTCCCTCACTGAGACAACAGACAGGAAGATCCAGTAGATACTGTTTTTAAGGGATATCAATAATCGTGCATACGGTTACTGCTACCTAGTAAGTTGCCAGTCCCCGAATCACCGGAGGTACGTACGTGCAATCGGGTCTGATATCAGCTTATCCTCAGTTAGTATACTCTCCCACGCAAAGTTCTGGTATAGTTCTCAGGAGCGGATGGGTGCGTTTATGACGTCTTGGTAAGCGAGTTAGGCAGATGTCTCGTAAGATAGCCTATCTCGCAGTGCAGCGACGCACCAGTTGACTTGCACATGCTCCTCCACCGATGGTCATTTTAGAATGGCGTAAGGCAATGCCGGACCGCAACTCGACAGCGGTCCCCACATGTCTAGGTAAGTCCCGATGGCCTAATGAGAGCTGACCGCTGGAGACGACCCGACTCGCAAGATCCGGACACCAATAGAAAGGCCTAACCGCGACATACTCAACTGCGGTACGTTCAAACGGTAGTAACTCATCGCACTGCCTCGCCACGGATATGAGGCCCGAGAGACTATCAGTGAGCCTATCGATGATCATTTGATGAAGATCGCCCCTTATATTGGGATGAGTCAGGCAGATGATGGGGATAACCCCATCATAGTATGTAAACGGCATTCATGCAAATATTAATAAAACCCACCAGTGATGGAAGATTTTTAGACTGAATGGGAGGGGCACCACAGTAAAATCCACCACTAGACCCCCGTGTGCCTCGCGGCCTGATCCTTCACACTTCTCCCTGGTAGAGCTAATGAAGGCTCAGGTGTCGGACAGCGTCTATAACCCATTAATTATGACGGAGTTTGTCTCCCATGGGGCAGCAAGATGTTCTAAGGCTTTCACCGAGTAACATCTCCTCAATACTTAGGCACCGTCGAAGATATTGGTCGACGTCACCACCGGTTAGGATTCTGCAACAGCCGCTTCAAAGGCACGTAATTTCAGAAACAATCGGTATCCTCTTATCTGATGCAGTTTTCTACCTCTCTATAGTTTGCTTGGGCATATCCTTGGTAGTTACTTGCGCACATGTAATAGATATAGAAGTTGGGGGCGATCCAGCGCGAGCCGTGCTACCAACTAAAGGAATCAGGGTCTTGCCTTCGGTCCCCGTATTAGAGTGATCGATTGCTGTAATCTGGATCCTTCCTGTAGCGAGTTGCACTAGCAACACAGTGACGGAGACAGTTGTGGCCTAAGGAGGGTATAAAACGATCACCTCTATGCGGTGACATGCAAACATATGTGGGTATATGTGGTCCTCCGGAAAAATTAACGCGTGTTAGTGTCTCTAAGCTCTAGACGCATAGGACCACGGTCACGACGAACTTCAACACCAAATCGCTGGTTTAAATAGACTTCACTGCTCTACTCAAACGGCTATTGATTTTCTCATAACCAGGGAACTCGCTACATCGCTAATAGCAGAGGGCTGTCGAGCCCCTAGAGCATATTTTATTCTTCAATGTGCGCCCCAGGAGCGATGCCCCACTTTAGAACGGGTGCTACCGGTGCTCCTACCTCTCCCGTCACTACCCAGGGCCAACGCGTGGGTTGCACTCAGCTGACCATGTCTTCCATCCCTAATTATCGACCCCGCAATTTGAACTGTCGCTGACTCGAGACATCTATAATCCACGGTCTGTTTAGGCTATTGAAGCACGTCTAGGGTACTTCGAATTCCTGGCCAGATGGGCGAGATTATACCATGCACGGACGCTACGATGCCTCAGTTGACGTGTTTTGGGCGGTCAGTAGGGAACAGGATGGAAATCTTAACGGTTCGACTGTCCGTGCCGTTTTACCGCTAAAGACGGGCCGGGAAGTCAACCGGAGACCCCACGAAAGAGAACATCATGACTACCAACCAGGACCTTATCCCTCTCTGATACCGCGAAAAGAGGGCGTAAGTCGGAAAGTTTGATCCAATTCGCACTGATTCAGACCCTAGCGTAGACCGCATCTTGGGTACAGGAAATCCACTACGGTTAAATACGATCGAGCAGAACCTCGCGCAGGCCGTAGTATGCCCCCCCCTTAATAGGTCGGGAAGCCCGGTGAACAGAACGACTTCTGATAGCCTGCCGAAGCCATTGCCTGCTAGTCCAAGCCGCTGCCATGTCTATAATACATGTTAAGCAAACGGCGTCGACCATACGTGAGACCGTGAATAAACCACTAAGTGCAAAGCGTAAACGGTAAGGTTGCGTAATGTTGTGTCTACTCGTCCCTCAGTCACCCGACCGCAACCAAGCCATTGGCCAGCCCAGCGCTCGCGATATTGTTAACCCGCAAAATAGAGAAAAATTAGATGTGGCTCTAATATATCATTTCCCCTCAATGGCAGTAACGTCTAAGCGTTCGGGCGGTCTTTCGTCCACTGTAACGACGCAGCTAAAAGGACTTACCCAGCTGGAAGCGCGTTGGATTCCGACGCGGGTGATGCTGATGTGCAGGTACCCCTGATTCGGCCGGCCGCCTCGGGTTCGATGAGGATACCACTTAATAAACAACCGTGTTCCTTGCAAACTAACCCAGATGGTCGACTGTCATATTCGAGGTATGTCTCCCATGGGCGATAATAACATAAGTTTTCATCGCATGTATTCAATATGGGTAAACGTACACCGTCCCCAGGGACTTCTTCGTGGCATCCTACGAGGTGGAAGGGATACTCAGCGGCGTTGGTCTTCTTCTATAACGCATCAGGTTACACTCTCCGATATGTACAAAACGATCCTAAGAAGGACCACCACGAGCGATGTAGGCCCTCACGCGAGCTGTCAGGGGCCTCCATGTTGGGATGACATCAATATGTGGGAGATACCTTACTGCTAAGTTGTGATGGAGGCTTCCGTAACTTCTCTGTTTTCCAACCTCCAGGACGCGCACCAGTGGGCCGTTACGCGTAATGCGCGCTGTTAATCATTCGCATCCCCAAGTGATATTGGTACGTGATAAACGTATATATCTTCCTACCGATAATCAGGTTACGAGGGCTGTAAGTCGATTGTTGGCACGAGCCCAGGAGTAAAACTGAGCCAGTGCGCCCTAAGCCAACGTCGCGAAGCAAATCCTCTCACGATGAAGATAAACTCGGATCGAGTCCGGCCTCCCAGTCTTTTGGGACCCGGTCTCCCTAGCATATATGGGGTTAACGGTTCAGGTATAGCATGCGCGTCCTGACAACGCTATATCCTACGCGTGCGCATCGTTTCGATCCTGGATTACTAAGGTGCCCGTATTACTGTAATCCCGTAGGGATTTCTTGAGCTATGTGGTTCGTGTTCGCTCCCCTTATCCCGTCCGTGTCGACGGTTAATGAATACGACAGGGCGTGGGAGACTCGCCTTAATTCGCCATACACGCCACGGGACGCTCCTACCGTGCACGTAATTGGGGATGACACGTATCGATCAGAGTCAGCTATTTAGTACTGTTTACCGCTATATAAAGCGGATCGTTCATTTCGCCCATTGTGTCGCATAAAGCCGGTCTCATATTGCAGGTCAGTAATCACCAGTACCCCACTACCGGCCCTGGCTCTGATAACAACACGGGTTGACCTTTTTAAACAACCCTTCAGCTCCCGGCACGCTGATGTCGGCCAGTTTGAAGAACTGGAACTACTCATCCATGCCGGCCTGTAGTGATCAGGAGAACATATTTGAGAATTCTGCACGGGGGATGGTGAAATCTAGTCACAGCACGCTCCCCTACTGAGTTCCATGTACGAGATGAGGCAGAAGGTGTCTACCCAAGATCGAACGCGAGGCTCTACCTCTAGGTCTACTGTAAGGCGCAAACTAACTTTGGTGTCTCCTTGCTGTACACGTTAGGTTTACGGATTTCCCCGGAGGTGGGAAATAACTACGCGTTCGTAGTACTGCGGATAGCACGCAAAAAGGCAGCTTGCGAACCAATTCGACGCAAGTTTTTTTATGATTACTGTGGAGGGGAGGTAGATAGCATATGGGAGTGGCCTGAGATGTTGTAACAGAGTTAAGTACTCCACTCGTCTTGCGGGCTCGATTTCACGGATGAACAGGCCGCAGGTCCTTAACTCTCGGTACTAGCTCAAACTACCCTAGAGACTATGTGACCGGTGACCAGAGTTAGGTGAACCGCATCCCCTGACTTTAATCAAATTTCACGAAGAACGTGGAAGAATGAAGCTTACTTCGAGGAGACATCATCAAGGGAGACCAAATAGGAAAAAAGCCAACATGTCACCGAGGGCTTGAAGAAGGTAGATAATGTTTAGACACCCAGGGTATCGTAATACTTACATACTACTCCTCGACTCATTCCATAGAGTATGCCCGGAAAGAGTAATAGCCGTCAGCAAGTGGAGATGCACTTTGTTATCATTGGGGTGAACTCCACCCCCCCTCCAGTACCCGTCTAACCGGCGGGAGCACAAGAGATTTTCTCACTACGAAAATCAGGGAACCACATAGCAAACCCATTCCGGGGGAAGTCACTCAGAGTTATGGACACGCATTGGTACGGGCGAGTTTCTAACACAGACGTAACTCGGCGTCATGGCGCCAGAGGGCCGATAGTAGCAAAGGCAGCGGAATTCTCTCTCCAGGTGTACCCAATCTTGTTTTGGGGTCGTTACGCCAGTTATCGAGG
		</sequence>
    <sequence><taxon idref="Location_4_1_1|55.337809275657044"/>
			TCACGGAGGCGTTTGGTGTTAGCACAGGCTGGAAAGGTCCCCCCGCATACCCAGTCCGGTAGTACTACATGCAATGGACCCTGGCGTTCTATTGGCGCAAGGCCAGTAGATACATGATCCTATCGGTATCACGGACTGTCTTTATATTCCTGAACCCTGAATCACAAGGGAAAGCTATACCGTGGCTTGTCTTGTGGATTGTCAATTGTACCCGTGTTAGCCCGGAAATGGTATATCCAGACTGACGAATCTTCTAACGATTCGCACGGATCAGCAGATCAGGACTCCACCACCAAGTGGGATTGCTATACAGTGCGACCATCGATTTTGCTCTAGTCAATGTTGGTCTTAGTCCACATAATACCGCAGTAGTCAAAATTGCCGCGATTCGCCATGACCTAATTCAACTCATCCGCTAAGATCTGCATTGTGGAAACGATGGTCCGCCGTCGTGGCCAATGAAGCAGTGCATTACGGATAACAGTAAGATAAGCGAGTCCCCTCCTCACCATTCTTGGTAGCTCCATAAAAAGTGCGTCGCAGCGCGGATGCTGTGACTTGTCATGCCAGACATCGACGGTCCTGGGTCAAAATAGCCCCGCTTCCAAACCGATCGTTATTGGCTTTAGCTAATGGGGCATGCCTTCTTTCTTCGCGAAACGCCCATGTCGTTGCTGGTATAACCGCTTAAATTCCCACCTGGCTGGGCAACCACCTGAAAAACCCATTTACCCTCCAACGTTGGGGACATAAGCAAGCTATCCCAATATCCCTTAAGTTCGCAAAATCCCTGTCGAGCATTAGATCATTTGCAGTTCGGAATTAATGAGGATAGAGTGTCGGAGTAACGCAATTCCGCGGGCCGAGGGCGCCGGAATGCTTGCAGCCAAAATTTACTAGATAATAGTACGCGGTCGAGTACCTCTGGAGGCTGTGCCTCATCAACCCCGAGGAGGCCCGGCCCTCGGAAGCCCCCCCACGCGACGCATCTTGGCCTAAGCGTACTTCCGCACGAGATACCTTCATGTTCCCTCCGACAGTGTGTCCCGGTATCCCCAGCATGTTGGCATTACTCTCTAGCTTAAAGTCCACCAGATGGTTATCCTTGGACGCACCTCCGCCCGCGCATACGATTTGCTCTACAAGTGAAGCTGCGCCCGGAGCTCGGTTTTTGTGCCTTCATGATGGTCACATCGTGCCATTAGCGCGAAGGAAGTACTTTAGTAATATGTGGATGCTTACGGGGATGCGGACCGCATACCGTCTCCATGATTAATTCCGAGCACACGATGCGGAGTTCATTCGGGAACCACGTTTGTAGCACGAATATGGATCCTGAAAGTGGCGGGGGCATTTGTTGGGTCCCGTTACAGCTCGCTCCAGTAGTTCAGCTGCTGTATATATGGAAGATCTTTTTGCGAGCGGCTATCACGTCCTGCTAACCGCGTCGTAAGGCGGTCGTCTAATTGGTGTCAGCCTTTTTGTCGATGCCAACAGTGGTGCACGGCCTCAAGCCAACCCAAAATTCTGGATTAAGTAACGTATGATTATTCTTTCAATGATATGCACCGTCGATTGGCCTTATTGAATTTCGTTCTGAATAAAGAACTGACAGCTTTGGAACTGAGTAATACGTTAGTAGCCCATCTCGAGCGACAACAGTCCGGAACCGAAATGGACGGAGTGGATCAAGGTTATCATGCCATCTGTAAATTGCTCAGCTGCTAGAGGAATTTTGCTGTCAAAACACATTTAGCAACCAGTCGCTTGGTTTAACGGAAATGGTGCCTACAACGTCACGTTTAGGTTGTGAATAAGGCTTCAGAGGCTGTAGTTGCCGGGTCTCACATTTATTCCGCTCACACCGGATGAACGAATCACTTAACTGGGTATGACGCGGTAACGACTGTCGTTGCTATGGCTATATCCGTGACTAGCCCTCTTATTATGCCCACTAGCGACTTCTGCTAACACACTGTCCGATTAGGAAGCCGGGTAGTGAGCCCATATGACGGGTTTATCGGTTGTCTTCTCAGTTCCCCGACTCTAAGCTAACGTGGTTCGTCGAAGTCAGTGGTTTATATAGCTACGACTCCTTAATTGCAATAAAGGAGATTTGACTACCCGCTCAGAGTACAAGCATGCGATAAATCCGGAAAATCAGGGGTCCTAGTTATCCTTGTAGTATTACGAGATCGGTATAAGGTCCATGAGGGTACACTACACTGTGCGGAGATCTGGACACCTCGAACCATTATCATTAAAAAAGAGGAAGGAAACCGAGTTCAGAAATAGACAAATCCCCCAATGAGCGTACTCATAGAGCGGGGGATGACGTAGATCCTTATTGGTCCTTCCTGATTGCATACCGCTGAAGGACACGCTTCGGGGCAGTTAAAATAGTCATAGACCCCGATTTCACGAGTCTGTTTTGCTACTAATCATACGGAGCTGTAGAAGCGCGCAAACCTGACTAATGACACATGTGCAACGCTCCGAAAATCTCGCGCAGCGCCACAAAATAGTCCAATTCCCATCGAAGCCTCGGAAGCAGAAGACGGAGGGTAGGCCAGGTATATCAAGCTAGACGAGATACTATAGCAGATGGAGGGCCCTTCAGATTTAAGTGCCCGCACCAAGGCGACTAGTCTAGTAGCTTTGAACACCCTGCACTCAGTCGGCTCTGTGCTCGGACGGTTGTTAGAGTCAATGAGTGTAGGGGTGGGGTCATCACCTTGCCACTGCAGACATAGTCGTGCGTCTTGGCTCCGCCCCCCTTTTATATGCTATGTAATGAAAGTTAAAATCAGCTCAACGTGGTGGAACGCTTCGACGCACTTATCGTCCTGGCTTCTCTGTCAGATGTCGCGTAAATTAGCCCCATGTTTATGGGGCAACGATGCTAGGGGCCCCCCTCGCCGAATACTCGGCGGTGAGCTCACGTGGAACCCTTAGCCGCGATGGCTACCGTTCAGTTTGATTCCATGATACGACCATTAGAAAAGACACGTGATAGGGCCTTTTTGACCAACCGTCTAGACCTACCGGGGATATGACTCAATGTACGTAGAGGGTTACGACACTATGTGTACCGGGTCCAGTTGACTAAGCCCCAGCTTGGGACACTATCTGAACGTTTAATCTGAGATTCTCATCTGTAAACCTAGAGGCCGTTCACATGGAGGGTAAAGCTGGATGACACTACATGTTTTAGGCCTTTAGTAGGGCCAGATTCGCAGTGGTAAGGCGACGCTCCACTCAGACCATTCGTCTACACTAGACTGGAAAGGTGGTGCGCCAGGCATCAATCGAGCTGCGACTGGCCCACGTGTGCCCGTCGGAAACCGTAGTTAGCCTCAACGTTTTGGCTGACCAGCGGTGTGCCGTTCGCTGACGGGTGTGGGTATGCGATGCGGGGTACTGTAGGATCCGCGCCCCACCAGGTAGCAATTAAAAAAGTACGTCATTTTCCAACTTATTAATAGAGCGTTGATTCGGGCCATTTGCATCACATGCAGTTCACTATCGATGATAAAGTACAGGCAAGCATACCTAGTTGGACCAAAAGATACATTGACTCAACGGTTGGCTAATCCCATACCTGCGAGTTTGAAATAATAACGATACGGTGAGTGAATGTAGTGTGAGCACAACCTTGCGTCAAGAACATGACCTACAAATACTTCATTAGGGGAGAAAAATGAGGCGGGCCCCTTGGATTTCTGAGATGCGGTGGCTTCGTAGCATGCCTGTTCTCTATGCCGGACAACCTCCACAATGCAGTGATCAATCACCCTTGTTGGACGGGGCCGCAGGTATCAACACATGCGGGCTCCGCCGTCTGTTCCACGGAGCACAGTGCCTTAGCTCTCAGCAAAAGAGCTACGGCGCTGCTCCTTAAGACCCAAATGGGTAAGGACAACCCGTTGGGGCGGAACCCCATTTGAATGAAGGGACCCGTACAGGATAAGAAGTGGACACGGTTGATGCGGCATGGTGCAATGGCTTGCAGTCGTTCGCGAGAGGCGGCCCCTTCCGCGCCAAAAAGACGAATAGGTCTGTCATGAACCCCACGATCCGAACAAGACCCCAAAGCAAAGAGTATCCATGTTTTCACACACAGGAACGCCGCGTTATAATTGAGGTATCTACTGATCAGATATGCACATGGCGCGAGCGACAGTATTACGTGGAAGGCCAAGCGTAAATTGCATACGGGGCCCTAAGGCGGGCAACGACAACCTTCCTGTAAAAACAATCCCCCCCGTGCATCTCGTAGGAAGTCAAGGCTTCTCAAAAGTTGCGCGCGCAGGTTGGCGGAAGCAACAAGACGCGAACGGCAGAAAATCGTTTTTTCCAACGGCATACCCTTAATCCATCTATCACACAGTGTGGGATGTACGTCCCTTTAGTACATGTATTGGACCACAAAATTTATGGCAACTGAGTTCACACTCAGGGGCTGGCAGCGAAATAGCTGTAATACCAAGACTAATCTATAGTCACCTTCAGAGTGACAAAAAATGGTGTGTACACGAGGACGTCGGAGGCCAGCAGCGGATGGGGTTAATCTAAATCGCGTGGAGTGCACTACACGGAGGGGAGCGAAGTAACTTCCGTGAGTCGTATAAACATCATGCGTTTACCGCGTCTGAGAGAGGTAGCCGATGTAGCGACACCATACCAACCACGTAGTCGGAGGGCTATTCTATGGACGTAATTTTTGAAGAGGGGGCGTGACTGGAGCGTCCATAAAAAGGTAGGATTTATTTTAGGGTCAGAAGGTACACTAATCCTGCCAAAAAAGCGGTCGCCATTACCATGACAGGCGTTATCATACAGTGCTCACTTTGTGGCAACAGTCAATCTCGTTCAGCCCCTGAGCTGCCCGTGTACAGTCCGCGCGCAAACATCTTAAAGCACGACCGGTTTTTTAGGTTTGGAGACCTTCGTACTAACGATGAACGTTCGGCCAGGAACACATGCTGCAGCGCAAAAAATCGTAACACGAATACGGCCCCCCGGTACGTAGCAGTTGTTGGTCAATGTTGCAAACATTTTTGAGGACTTACAGTTCTTCACCTAGCTAGGCTCCTTACATTGATGAGCTGCCTGTCTGGCAGTCGTGACATGAGTCACTATTATACAAATGAAGGGCCTGTTCTCAAGTACAAATCTAAATGGGTCCTCCCATCCGCGGCGTCGTTAATACAGGCCTGTTACCTACCTGACTAGATTCTCAGGCCCAGACCGAACATTATGGTCGACCCTACCCTGCGGTTGACTTGCGCAGATTTTTTCGTACTGACGTCTCGTATCTTTAAAAACAAACATATTGATTTGCCAGATGTGGCGTGGCTACACACCAATACGAGTATCTAGTATATCCTGGGATCCCGAACCGCCAGAGTGGCTCGTAGAGCTACCTAATAAACCGTGGAGTCATTCTTCCGGTTGGAACCTCCCTGGTCGTGAATCTGGGTACATCTCTATGGCTTCGGCGAGTCCGATTTAGAAGCTGGTCACCGTACCACAAGTAGTCAGTATGCTAAAGCGTCAAACCATCTTCTAACGCTATAGAGTAGTCCAGTTTATGGAATGATGGAACTGCATAGGTAAATATAGACTCTAGTACGAAACAGCGTGGAATTCTGACTAAGGAATACCCCTAAGCGCTTACTTCAAGCAATCTCGAAACCAGTATTACAAGTTTCTCGCGGCAGGGCTAGAAGCTACTTGGATTTACGCCAATGCTCTGCGGAGGATTATTTGGCATGCGCCTTTATCAACGTGCCCTATTAACGCCCTATTTATGCCCGACAGTCGATCCCAGCATCGATGAGACTCGGTTAAAAGTTAAGATTATTTCCACCCCCTCGGTGTACCATAGCCAATCCTGTCCATCTAGAAGTGTCGACGCGCTTAAAGCCGAGCCTGATTTCCAGTGGTCCCTAATGGGGGTTATTGTCAAATTTCACCATGGCTCGACGACGCATTGCAGGGTGGGTCGAAGTGCCAACAGGTGATTATTTTAGCCTCCCTCTTTGTATATTCTCGGCAGGTGTGCTAGCTACGAGTATATTAGCGTCAACGGAGGTGTCAGACCTGGAGTTGGGTTGAATGGCCGCTCGCGCCGGGACAATTCCAGTGCGCGCAGCTTAGTGTCCGATCGAGAGATGAGCCTCTCCTGACCCCTCAGATGCTCAGTCTGAAATCTTATCTAGATCAGTTCTTCGTTATACCATCACACCACACTAGTTCCCGAGACGTAGGGAGGGTTACAATTGCGAAGGTCTGAATCTTCAGCCTAGAATGACCATTTGTAGGTGACACGGTTATACGGGCCAAAACCCTCCACGGTCCATACCAACACGGGAAATGTGCCCACTCCCTAGGGAGGATAGTTTGTCAAATGGGTAGGTGGTACCTCTATGGCTTCCAGGTGCTAGTGGCAGCCTCGCCTCCTTCTCGTACGTATCTACAACTAAGAATTAGCCACTCCGTTAATCCCCCTAGCCCTATCCAAGCAGCTTGGTTCCCGTTTTTACCTGCTAACTAACGACAGACTCACGGTTGGACAGGGTGAGGCTCATTTTGATTATTGGCTTTCATCCCTAAGCCGTGACATGGGTTTCGAGCAGATGAAGCGGCGCCGCATCCTTCCGCTCTATAAACGGTAAATGAGTGGCCGTAGCTTGGTCGGTTTGATTAGTAAACAATGGGTAAGTACGGCATCTCGTCCCAGTTAAGCTGTATTTCGAATCAAACATTGGAGCACCCACTGGATCCCAGAGTCCGCGTGATTGCTCCATTCCGTGAGTTACTGACGGCTGGGCACTCTTACTCGCGCATCCGCGCCGTTCTGATCGTTATTATAATGCGATCCTGTCGCTCGTGAGCCAAGAGGGCCGGGCTTCCGTATGGTTGGTTAGCTTAGGAATAATAGCGCAATACGGATCCCATTCGTGACCTGCACTGCCACAAATACGGTAGCGTCATGAGGGAATAAGAAGTGAGTTGGTCTCTCATGGTAGATAACTCTGTAGCCATCTGCAAGATCCAAAGGGCATGAAAAACCGCCTACAGAGCGTTATCCTCAGTTTAAGTAATCCAGATGCTTGGCCCATACGCCTCATCTCACCGACCGCTCATAGCCTATGGCACTTTTATTCCTTACGGAAGAAGTGACAGGAGACCTTTTTTAGTGATGGTTCAGCACTAAAGCGGCTTGTTAGTCGGAACATTCTTAGAGTCCATGTGAGAGAGCTCCGAACACTCTTACCAAATATCTGAAGATCATGTTGCCAGCGACTGATCGCATTGTAGCCCCTCAGCTTTAACACGCTCGTATGCGCAATTCCCCTACCAGGAGTTCTGGGCAGCGTTGATGCTAGGACCGTCAAGCTTAGCAAAATGAGCGGGTTAGGCTTAGTAGCCAGTGCTCTGCAGAAGGGCGGCTAGGCGTATAAATGGCGTAGAAGGAATTAGCGAGACACACAGAAGCCTTCTGAGGCGGGCCTGCTGAGAAGCTATTCTAACTCTTCGAAATTCATCACACTGCCCCGGGTTGGCAGACGTACGAGCACATATTTTGACGCGGGGAGAGTTTACTCACGTTCACCATGACAGCAGTTATTCTCCCCCGGACCATAACATCCGATGCCGGACACTAGCGCAAATGCACTGTTAATTAAGGTTTCGATAAACAGATTAGCAAAGAAACGACAATTAGCCGTCCCCGCATTGAAAATTTGGTGGCGAGTTGGAGGCCTTTCTTACGACTGGAGTTAGAGTTTCTCTCATTTAGCTAGGAAGCGGTGAAGATTGGGGGGGCCCCCATAGACGAGTGTCCAGCTGATACAGCACGCTAAGATTGGTGCCTCTGACACTCCATTAGATTACACTGCACAAGTGTGCCGTCTAAGCCCGTCATATGTATTGTCAACTATATGCGCGTACAATTATACCCGGTGTGCTGCTTTCCAGTTTGAGGGGCGTGACTTCAATACAGACCTTTCGCTGCATTTCACTAGTTTGAAGCCCAACATGATCCTGACGTGAATGGGATCTCGCAGCTGACGCAGGGCGGGCATGGTCCTCAAGTTGTACAATACCCCGGAAATTACATGCCGTAAACCGACTGTCCCAGAGTATCTACAGTGAAAGTTTTAAGCTCCATTCGTATTCGAGATTCCTATGTCGAGTAGGAGCGACTAATCCGGAACCAGACCACAAGGTCTTGGATTATATGCAGCAGGAGCACGCCGTACCGGCGTCCAATAACGCGCAGCATAGAGGTGGTGTCGTCATTCGTCGCATGGCTACCCATGCAAGCGTAGCACTCCGAAGTGTCGGATAAGACAGTCAAAATGGATGGTACTTTCGGGAGTTGCTCTAATTTCGGGCCAAGCACATTTCACGACGCCACATATTGTGCGACTATTCTTTGGGTAACGTTGCGCGATCTCTGATTCGCCACCCACTATGCGGAGGCAGGGACCTATGGATTAGTAACGGCGCTACTGCCGGATAAACGATTATCGTCAGGCGGTAATAAGGTCTTGGAGACTGCTGGCGTTTATAGGATTCTCTCGGTAATCTACTCCGCGGTGGTGCTGGCATATGTGGCAGTGCGTACAAATTCCGACATACTTAGTTTCACCTTAGTATAGCCGCCGCTATTGATAAGCAAGCACCTGGAGAGTTACGCCGACATAAAGAAGCAAGGGTGACCCGTCCCGATGAGCAGTCGTTCGGAATTCGCGAGACCCGCACGCAAAATGGTTAGGGGTCCCATGTAATGACACTGCCTCGGTTACTGCGAATCCGCTCGTCAACCACAGTGTGGCCCTCTCCTTGACAGTAGCACTGACCAATATCTCGAAAGAAAATTGACGGGCGGGTGGGGCTCAACTCTTGGTACACGGCTCCAGCAGGCGCGGCCCGATGCCCGTGGCCACATTTAAGCCTAGTGACGTCCTCCATCGGGAATGTTAGTGGTTAGCTTGTCTGGTTATTAAATCAGTTCAGTCGAAAGCGGAACAGGAACTCCCGTGACGTTGAATATCCTACCATGGGGGGTCCAGGTGAGTTGGTGACCATCTGGGGGAGACTTGAAGGGGGACATAGTGGCTTACAACGGAGTTATGTAGTTCGACTACGAGCTCGATAATTGTGTAGTGACATTTTGGGAATTGGACATGTTACACTCGTGTATTGCTTTATATCAAGTAGTGTCTTTAGAATTGGTGTCTTTAATATGTAATAGAGGCTCTCCAGCCTGCAAATGAAGGATCTGCGCACTTTCTCTGCCCTAGATAGAATGGCGCCGTTCCCTCACTGAGACAACAGACCGGAAGATCCAGTAGATACTGTTTTTAAGGGATATCAATAGTCGTGCATACGGTTACTGCTACCTAGTAAGTTGCCAGTCCCCGAATCACCGGAGGTACGTACGTGCAATCGGGTCTGATATCAGCTTATCCTCAGTTAGTATACTCTCCCACGCAAAGTTCCCGTATAATTCTCAGGAGCGGATAGGTGCGTTTATGACGTCTTGGTAAGCGAGTTAGGCAGATGTCTCGTAAGATAGCCTATCTCGCAGTGCAGCGGCGCACCAGTTGACTTGCACATGCTCCTCCACCGATGGTCATTTTAGAATGGCGTAAGGCAATGCCGGACCGCAACTCGACAGCGGTCCCCACATGTTTAGGTAAGTCCCGATGGCCTAATGAGAGCTGACCGCTGGAGACGACCCGACTCGCAAGATCCGGACACCAATAGAAAGGCCTAACCGCGACATACTCAACTGCGGTACGTTCAAACGGTAGTAACTCATCGCACTGCCTCGCCACGGATATGAGGCCCGAGAGACTATCAGTGAGCCTATCGATGATCATTTGATGAAGATCGCCCCTTATATTGGGATGAGTCAGGCAGATGATGGGGATAACCCCATCATAGTATGTCAACGGCATTCATGTAAATATTAATAAAACCCACCAGTGATGGAAGATTTTTAGACTGAATGGGAGGGGCACTACAGTAAAATCCACCACTAGACCCCCGTGTGCCTCGCGGCCTGATCCTTCACACTTCTCCCTGGTAGAGCTAATGAAGGCTCAGGTGTCGGACAGCGTCTATAACCCATTAATTATGACGGAGTTTGTCTCCCATGGGGCAGCAAGATGTTCTGAGGCTTTCACCGAGTAACATCTCCTCAATACTTAGGCACCGTCGAAGATATTGGTCGACGTCACCACCGGTTAGGATTCTGCAACAGCCGCTTCAAAGGCACGTAATTTCAGAAACAATCGGTATCCTCTTATCTGATGCAGTTTTCTACCTCTCTATAGTTTGCTTGGGCATATCATTGGTACTTACTTGCGCACATGTAATAGATATAGAAGTTGTGGGCGATCCAGCGCGAGCCGTGCGACCAACTAAAGGAATCAGGGTCTTGCCTTCGGTCCCCGTATTAGAGTGATCGATTGCTGTAATCTGGATCCTTCCTGTAGCGAGTTGCACTAGCAACACAGTGACGGAGACAGTTGTGGCCTAAGGAGGGTATAAAACGATCACCTCTATGCGGTGACATGCAAACATGTGTGGGTATATGTGGTCCTCCGGAAAAATTAACGCGTGTTAGTGTCTCTAAGCTCTAGACGCATAGGACCACGGTCACGACGAACTTCAACACCAAATCGCTGGTTTAAATAGACTTCACTGCTCTACTCAAACGGCTATTGATTTTCTCATAACCTGGGAACTCGCTACATCGCTAATAGCAGAGGGCTGTCGAGCCCCTAAAGCATATTTTATTCTTCAACGTGCGCCCCAGGAGCGATGCCCCACTTTAGAACGGGTGCTACCGGTGCTCCTCCCTCTCCCGTCACTACCCAGGGCTAACGCGTGGGTTGCACTCAGCTGACCGTGTCTTCCATCCCTAATTATCGCCCCCGCAATTTGAACTGTCGCTGACTCGAGACATCTATAATCCACGGTCTGTTTAGGCTATTGAAGCACGTCTAGGGTACTTCGAATTCCTGGCCAGACGGGCGAGATTATACCATGCACGGGCGCTACGGTGCCTCAGTTGACGTGTTTTGGGCGGTCAGTAGGGAACAGGATGGATATCTTAACGGTTCGACTGTCCGTGCCGTTTTACCGCTAAAGACGGGCCGGGAAGTCAACCGGAGACCCCACGAAAGAGAACATCATGACTACCAACCAGGACCTTATCCCTCTCTGATACCGCGAAAAGAGAGCGCAAGTCGGAAAGTTTGATCCAATTCGCACTGATTCAGACCCTAGCGTAGACCGCATCTTGGGTACAGGAAATCCACTACGGTTAAATACGATCGAGCAGAACCTCGCGCAGGCCGTAGTATGCCCCCCCCTTAATAGGTCGGGAAGCCCGGTGAACAGAACGACTTCTGATAGCCTGCCGAAGCCATTGCCTGCTAGTCCAAGCCGCTGCCATGTCTATAATACATGTTAAGCAAACGGCGTCGACCATACGTGAAACCGTGTATAAACCACTAAGTGCAAAGCGTAAACGGTAAGGTTGCGTAATGTTGTGTCTACTCGTCCCTCAGTCACCCGACCGCAACCAAGCCATTGGCCAGCCCAGCGCTCTCGATATTGTTAACCCGCAAAATAGAGAAAAATTAGATGTGGCTCTAATATATCATTTCCCCTCAATGGCAGTAACGTCTAAGCGTTCGGGCGGTCTTTCGTCCACTGTAACGACGCAGCTAAAAGGACTTACCCAGCTGGAAGCGCGTTGGATTCCGACGCGGGTGATGCTGATGTGCAGGTACCCCTGATTCGGCCGGCCGCCTCGGGTTCGATGAGGATACCACTTAATAAACAACCGTGTTCCTTGCAAACTAACCCAGATGGTCGACTGTCATATTCGAGGTATGTCTCCCATGGGCGATAATAACATAAGTTTTCATCGCATGTATTCAATATGGGTAAACGTACACCGTCCCCAGGGACTTCTTCGTGGCATCCTACGAGGTGGAAGGGACACTCAGCGGCGTTGGTCTTCTTCTATAACGCATCAGGTTACATTCTCCGATATGTACAAAACGATCCTAAGAAGGACCACCAAGAGCGATGTAGGCCCTCACGCGAGCTGTCAGGGGCCTCCATGTTGGGATGACATCAATATGTGGGAGATACCTCACTGCTAAGTTGTGATGGAGGCTTCCGTAACTTCTCTGTTTTCCAACCTCCAGGATGCGCACCAGTGGGCCGTTACGCGTAATGCGCGCTGTTAATCATTCGCATCCCCAGGTGATATTGGTACGTGATAAACGTATATATCTTCCTACCGATAATCAAGTTACGAGGGCTGTAAGTCGATTGTTGGCACGAGCCCAGGAGTAAAACTGAGCCAATGCGCCCTAAGCCAACGTCGCGAAGCAAATCCTCTCACGATGAAGATAAACTCGGATCGAGTCCGGCCTCCCAGTCTTTTGGGACCCGGTCTCCCTAGCATATATGGGGTTAACGGTTCAGGTATAGCATGCGCGTCTTGACAACGCTATATCCTACGCGTGCGCATCGTTTCGATCCTGGATTACTAAGGTGCCCGTATTACTGTAATCCCGTAGAGATTTCTTGAGCTATGTGGTTCGTGTTCGCTCCCCTTATCCCGTCCGTGTCGACGGTTAATGAATACGACAGGGCGTGGGAGACTCGCCTTAATTCGCCATACACGCCACGGGACGCTCCTACCGTGCACGTAATTGGGGATGACACGTATCGATCAGAGTCAGCTATTTAGTACTGTTTACCGCTATATAAATTGGATCGTTCATTTCGCCCATTGTGTCGCATAAAGCCGGTCTCATATTGCAGGTCAGTAATCACCAGTACCCCACTACCGGCCCTGGCTCTGATAACAACACGGGTTGACCTTTTTAAACAACCCTTCAGCTCCCGGCACGCTGATGTCGGCCAGTTTGAAGAACTGGAACTACTCATCCATGCCGGCCTGTAGTGATCAGGAGAACATATTTGAGAGTTCTGCACGGGGGATGGTGAAATCTAGTCACAGCACGCTCCCCTACTGAGTTCCATGTACGAGCTGAGGCAGAAGGTGTCTACTCAAGATCGAACGCGAGGCTCTACCTCTAGGTCTACTGTAAGGCGCAAACTAACTTTGGTACCTCCTTGCTGTACACGTTAGGTTTACGGATTTCCCCGGAGGTGGGAAATAACTACGCGTTCGTAGTACTGCGGACAGCACGCAAAAAGACAGCTTGCGAACCAATTCGACGCAAGTTTTTTTATGATTACTGTGGAGGGGAGGTAGATAGCATATGGGAGTGGCCTGAGATGTTGTAACAGAGTTAAGTACTCCACTTGTCTTGCGGGCTCGATTTCACGGATGAACAGGCCGCAGGTCCTTAACTCTCGGTACTAGCTCAAAATACCCTAGAGACTATGTCACCGGTGACCAGAGTTAGGTGAACCGCATCCCCTGACTTTAATCAAATTTCACGAAGAACGTGGAAGAATGAAGCTTACTTCGAGGAGACATCATCAAGGGAGACCAAATAGGGAAAAAGCCAACATGTCACCGAGGGCCTGAAGAAGGTAGATAATGTTTAGACACCCAGGGTATCGTAATACTTACATACTACTCCTCGACTCATTCCATAGGGTATGCCCGGAAAGAGGAATAGCCGTCAGCAAGTGGAGATGCACTTTGTTATCATTGGGGTGAACTCCACCCCCCCTCCAGTACCCGTCTAACCGGCGGGAGCACAAGAGATTTTCTCACTACGAAGATCAGGGAACCACATAGCAAACCCATTCCGGGGGAGGTCACTCAGAGTTTTGGACACGCATTGGTACGGGCGAGTTTCTAACACAGACGTAACTCGGCGTCATGGCGCCAGAGGGCCGATAGTAGCAAAGGCAGCGGAATTCTCTCTCCAGGTGTACCCAATCTTGTTTTGGGGTCGTTACGCCGGTTATCGAAG
		</sequence>
    <sequence><taxon idref="Location_0_0_0|53.79462295136302"/>
			TCACGGAGGCGTTTGGTGTTAGCACAGGCTGGAAAGGTCTCCCCGCATACCCAGTCCGGTAGTACTACATGCAATGGACCCTGGCGTCCTATTGGCGCATGGCCAGTAGATACATGATCCTATCGGTATCACCGACTTTCTTTATATTCCTGAACCCTGAATCACAAGGGAAAGCTACACCGTGGCTTATCTTGTGGATTGTCAATTGTACCCGTGTTAGCCCGGAAATGGTATATCCAGACTGATGAATCTTCTAACGATTCGCACGGATCAGCAGATCAGGACTCCACCACCAAGTGGGATTGCTATACAGTGGGACCATCGATTTTGCTCTAGTCAATGTTGGTCTTAGTCCACATATTACCGCAGTAGTCAAAATTGCCGCGATTCGCCATGACCTAATTCAACTCATCCGCTAAGATCTGTATTGTGGAAACGATGGTCCGCCGTCGTGGCCAATGAAGCAGTGCATTACGGATAACAGTAAGATAAGCGAGGCCCCTCATCACCATTCTTGGTAGCTCCATAAAAAGTGCGTCGCAGCGCGGATGCTGTGACTTGTCATGCCAGACATCGACGGTCCTGGGTCAAAATTGCCCCGCTTCCAAACCGATCGTTATTGGCTTTAGCTAATGGGGCATGCCTTCTTTCTTCGCGAAACGCCCATGTCGTTGCTGCTATAACCGCTTAAATTCCCACCTGGCTGGGCAACCACATGAAAAACCCATTTACCCTCCAACGTTGGGGACATAAGCAAGCTATCCCAATATCCCTTAAGTTCACAAAATCCCTGTCGAGCATTAGATCATTTGCAGTTCGGAATTAATGAGGATAGAGTGTCGGAGTAACGCAATTCCGCGGGCCGAGGGCGCCGGAATGCTTGCAGCCAAAATCTACTAGATAATAGTACGCGGTCGAGTACCTCTGGAGGCTGTGCCTCATCAACCCCGCGGAGGCCCGGCCCTCGGAAGCCCCCCCACGCGACGCATCTTGGCCTAAGCGTACTTCCGCACGAGATAACTTCATGTTCCCTCTGACAGTGTGTCCCGGTATCCCCAGCATGTTGTCATTACTCTCTAGCTTAAAGTCCACCAGATGGTTATCCTTGGACGCACCTCTGCCCGCGCATACGATTTGCTCTACAGGTGAAGCTGCGCCCGGAGCTCGGTTTTTGTGCCTTCATGATGGTCACATCGTGCCATTAGCGCGAAGGAAGTACTTTAGTAATATGTGGATGCTTACGGGGATGCGGACCGCATACCGTCTCCATGATTAATTCCGAGCACACGATGCGGAGTTCATTCGGGAACCACGTTTGTAGCACGAATATGGATCCTGAAAGTGGCGGGGGCATTTGTTGGGTCCCGTTACAGCTCGCTCCAGTAGTTCAGCTGCTGTATATATGGAAGATCTTTTTGCGAGCGGCTATCACGTCCTGCTAACCGCGTCGTAAGGCGGTCGTCTAATTGGTGTCAGCCTTTTTGTCGATGCCAACAGTGGTGCACGGCCTCAAGCCAACCCAAAATTCTGGATTAAGTAACGTATGATTATTCTTTCAATGGTATGCACCGTCGATTGGCCTTATTGAATTTCGTTCTGAATAAAGAACTGACAGCTTTGGAACTGAGTAATACGTTAGTAGCCCATCTCGAGCGACAACAGTCCGGAACCGAAATGTACGGAGTGGATCAAGGTTATCATGCCATCTGTAAATTGCTCAGCTGCTAGAGGAATTTTGCTGTCAAAACACATTTAGCAACCAGTCGCTTGGTTTAACGGAAATGGTGCCTACAACGTCACGTTTAGTTTGTAAATAAGGCTTCAGAGGCTGTAGTTGCCGGGTCTCACATTTATTCCGCTCACACCGGATGAACGAATCACTTAACTGGGTATGACGCGGTAACGACTGTCGTTGCTATGGCTATATCCGTGACTAGCCCTCTTATTATGCCCACTAGCGACTTCTGCTAACACACTGTCCGATTAGGAAGCCGGGTAGTGAGCCCATATGACGGGTTTATCGGTTGTCTTCTCAGTTCCCCGACTCTAAGCTAACGTGGTTCGTCGAAGTCAGTGGTTTATATAGTTACGACTCCTTAATTGCAATAAGGGAGATTTGACTTCCCGCTCAGAGTACAAGCATGCGATAAATCCGTAAAATCAGGGGTCCTAGTTATCCTTGTAGTATTACGAGATCGGTATAAGGTCCATGAGGGTACACTACACTGTGCGGAGATCTGGACACCTCGAACAGTTATCATTAAAAAAGAGGAAGGAAACCGAGTTCAGAAATAGACAAATCCCCCAATGAGCGTACTCATAGAGCGGGGGATGACGTAGATCCTTATTGGTCCTTCCTGATTGCATACCGCTGAAGGACACGCTTCGGGGCAGTTAAAATAGTCATAGACCCCGATTTCACGAGTCTGTTTTGCTACTAATCATACGGAGCTGTAGAAGCGCGCAAACCTAACTAATGACACATGTGTAACGCTCCGAAAATCTCGCGCAGCGCCACAAAATAATCCAATTCCCATCGAAGCCTCGGAAGCAGAAGGCGGAGGGTAGGCCAGGTATATCAAGCTAGACGAGATACTATAGCAGATGGAGGGCCCTTCAGGTTTAAGTGCCCGCACCAAGGCAACTAGTCTAGTAGCTTTGAACACCCTGCACTCAGTCGGCTCTGTGCTCGGACGGTTGTTAGAGTCAATGAGTGTAGGGGTGGGGTCATCACCTTGCCACTGCAGACATAGTCGTGCGTCTTGGCTACGCCCCCCTTTTATATGCTATGTAATGAAAGTTAAAATCAGCTCAACGTGGTGGAACGCTTCGACGCACTTATCGTCCTGGCTTCTCTGTCAGATGTCGCGTAAATTAGCCCCATGTTTATGAGGCAACGATGCAAGGGGCCCCCATCGCCGAATACTCGGCGGTGAGCTCCCGTGGAACCCTTAGCCGCGATGGCGACCGTTCAGTTTGATTCCATGATACGACCATTAGAAAAGACACGTGATAGGGCCTTTTTGACCAACCGCCTAAACCTACCGGGGATATGACTCAATGTACGTAGAGGGGTACGACACTATGTGTACCGGGTCCAGTTGACTAAGCCCCAGCTTGGGACACTATCTGAACGTTTAATCTGAGATTCTCATCTGTAAACCTAGAGGCCGTTCACATGGAGGGTAAAGCTGGATGACACTACATGTTTTAGGCCTTTAGTAGGGCCAGATTCGCAGTGGTAAGGCGACGCTCCACTCAGACCATTCGTCTACACTAGACTGGAAAGGTGGTGCGCCAGGCATCAATCGAGCTGCGACTGGCCCACGTGTGCCCGTCGGAAAGCGTAGTTAGCCTCAACGTTTTGGCTGACCAGCGGTGTGCCGTTCGCTAACGGGTGTGGGTATGCGATGCGGGGTACTGTAGGATCCGCGCCCCGCCAGGTAGCAATTAAAAAAGTACGTCATTTTCCAACTTATTAATAGTGCGTTGATTCGGGCCATTTGCATCACATGCAGTTCACTATCGATGATAAAGTACAGGCAAGCATACCTAGTTGGACCAAAAGATACATTGACTCAACGGTTGGCTAGTCCCATACCTGCGCGTTTGAAATAACAACGATACGGTGAGTGAATGTAGTGTAAGCACAACCTTGCGTCAAGAACATGACGTACAAATACTTCATTAGGGGAGAAAAATGAGGCGGGCCCGTTGCATTTCTGAGATGCGGTGGCTTCGTAGCATGCCTGTTCTCTATGCCGGGCAACCTCCACAATGCAGTGATCAATCACCCTTGTTGGACGGGGCCGCAGGTATCAACAAATGCGGGCTCCGCCGTCTGTTCCACGGAGCACAGTGCCTTAGCTCTCAGCAAAAGAGCTACGGCGCTGCTCCTTAAGACCCAAATGGGTAAGGACAACCCGTTGGGGCGGAACCCCATTTGAATGAAGGGACCCGTACAGGATAAGAAGTGGACACGGTTGCTGCGGCATGGTGCAATGGCTTGCAGTCGTTCGCGAGAGGCGGCCCCTTCCGCGACAAAAAGACGAATAGGTCTGTCATGAACCCCACGATCCGAACAAGACCCCAAAGCAAAGAGTATCCATGTTTTCACACACAGGAACGCCGCGTTATAATTGAGGTATCTACTGATCAGATATGCACATGGCGCGAGCGACAGTATTACGTGGAAGGCCAAGCGTAAATTGCATACGGGGCCCTAAAGCGGGCAACGACAACCTTCCTGTAAAAACAATCCCCCCCGTGCATCTCGTAGGAAGTCAAGGCTTCTCAAAAGTTGCGCGCGCAGGTTGGCGGAAGCAACAAGACGCGAACGGCAGAAAATCGTTTTTTCCAACGGCATACCCTTAATCTATCTATCACACAGCGTGGGATGTACGTCCCTTTAGTGCATGTATTGGACCACAAAATCTATGGCAACTGAGTTCACACTCAGGGGCTGGTAGCGAAATAGCTGTAATACCAAGACTAATCTATAGTCACCTTCAGAGTGACAAAAAATGGTGTGTACACGAGGACGTCGGAGGCCAGCAGCGGATGGGGTTAATCTAAATCGCGTGGAGTGCACTACACGGAGGGGAGCGAAGTAACTTCCGTGAGTCATATAAACATCATGCGTTTACCGCGTCTGAGAGAGGTAGCCGATGTAGCGTCACCATACCAACCACGTAGTCGGAGGGCTATTCTATGGACGTAATTTTTGAAGAGGGGGTGTGACTGGAGCGTCCATAAAAAGGTAGGATTTATTTTAGGGTCAGAAGGTACACCAATCCTGCCAAAAAAGCGGTCGCCATTACCATGACAGGCGTTACCATACAGTGCTCACTTTGTGGCAACAGTCAATCTCGTTCAGCCCCTGAGCTGCCCGTGTACAGTCCGCGCGCAAACATCTTAAAGCACGACCGGTTTTTTAGGTTTGGAGACCTTCGTACTCACGATGAACGTTCGGCCAGGAACACATGCTGCAGCGCAAAAAATTGTAACACGAATACGGCCCCCCGGTACGTAGCAGTTGTTGCTCAATGTTGCAAACATTTTTAAGGACTTACAGTTCTTCACTTAGCTAGGCTCCTTACATTGATGCGCTGCCTGTCTGGCAGTCGTGACATGAGTCACTATTATACAAATGAAGGGCCTGTTCTCAAGTACAAATCTAAATGGGTCCTCCCATCCGCGGCGTCGTTAATACAGGCCTGTTACCTACCTGACTAGATTCTCAGGCCCAGACCGAACATTATGGTCGACCCTACCCTGCGGTTGACTTGCGCAGATTTTTTCGTACTGACGTCTCGTATCTTTAAAAACAAACATATTGATTTGCCAGATGTGGCGTGGCTACACACCAATACGAGTATCTAGTATATCCTGGGATCCCGAACCGCCAGAGTGGCTCGTAGAGCTACCTAAAAAACCGTGGAGTCATTCTTCCGGTTAGGACCTCCCTGGTCGTGAATCTGGGTACATCTCTATGGCTTCGGCGAGTCCGATTTAGAAGCTGGTCACCGTACCACAAGTAGTCAGTATGCTAAAGCGTCAAACCATCTTCTAACGCTATAGAGTAGTCCAGTTTATGGAATGATGGAACTGCATAGGTAAATATAGACTCTAGTACGAAACAGCGGGGAATTCTGACTAAGGAATACCCCTAAGCGCTTACTTCAAGCAATCTCGAAACCAGTATTACAAGTTTCTCGCGGCAGGGCTAGAAGCTATTTGGATTTACGCCAATGCTCTGCGGAGGATTACTTGGCATGCGCCTTTATCAACGTGCCCTATTAACGCCCTATTTATGCCCGACAGTCGATCCCAGCATCTATGAGACTCGGTTAAAAGTTAAGATTATTTCCACCCCCTCGGTGTACCATAGCCAATCCTGTCCATCTAGAAGTGTCGACGCGCTTAAAGCCGAGCCTGATTTCCAGTGGTCCCTAATGGGGGTTATTGTCAAATTTCACCATGGCTCGACGACGCATTGCAGGGTGGGTCGAAGTGCCAACAGGTGATTATTTTAGCCTCCCTCTTTGTATATTCTCGGCAGGTGTGCTAGCTACGAGTATATTAGCGTCAACGGAGGTGTCAGACCTGGAGTTGGGTTGAATGGCCGCTCGCGCCGGGACAATTCCAGTGCGCGCAGCTTAGTGTCCGATCGAGAGATGAGCCTCTCCTGACCCCTCAGATGCTCAGTCTGAAATCTTATCTAGATCAGTTCTTCGTTATACCATCACACCACACTAGTTCCCGAGACGTAGGGAGGGTTACAATTGCGAAGGTCTGAATCTTCAGCCTAGAATGACCATTTGTAGGTGACACGGTTATACAGGCCAAAACCCTCCACGGTCCATACCAACACGGGAAATGTGCCCACTCCCTAGGGAGGATAGTTTGTCAAATGGGTAGGTGGTACCTCTATGGCTTCCAGGTGCTAGTGGCAGCCTCGCCTCCTTCTCGTACGTATCTACAACTAAGAATTAGCCACTCCGTTAATCCCCCTAGCCCTATCCAAGCAGCTTGGTTCCCGTTTTTACCTGCCAACTAACGACAGACTCACGGTTGGACGGGGTGAGGCTCATTTTGATTACTGGCTTTCATCCCTAAGCCGTGACATGGGTTTCGAGCAGATGAAGCGGCGCCGCATCCTTCCGCTCTATAAACGGTAAATGAGTGGCCGTAGCTTGGTCGGTTTGATTAGTAAACAATGGGTAAGTACGGCGTCTCGTCCCAGTTAATGTGTATTTCGAATCAAACATTGGAGCGCCCACTGGATCCCAGAGTCCGCGTGACTGCTCCATTCCGTGAGTTACTGACGGCTGGGCACTCTTACTCGCGCATCCGCGCCGTTCTGATCGTTATTATACTGCGATCCTGTCGCTCGTGAGCCAAGAGGGCCGGGCTTCCGTATGGTTGGTTAGCTTAGGAATAATAGCGCAATACGGATCCCATTCGTGACCTGCACTGCCACAAATACGGTAGCGTCATGAGGGAATAAGAAGTGAGTTGGTCTCTCATGGTAGATAACTCTGTAGCCATCTGCGAGATCCAAAGGGCATGAAAAACCGCCTACAGAGCGTTACCCTCAGTTTAAGTAATCCAGGTGCTTGGCCCATACGCCTCATCTCACCGACCGCTCATAGCCTATGGCACTTTTATTCCTTACGGAAGAAGTGACAGGAGACCTTTTTTAGTGATGGTTCAGCACTAAAGCGGCTTGTTAATCGGAACATTCTTAGAGTCCATGTGAGAGAGCTCCGAACACTCTTATCAAATATCTGACGCTCATGTTGCCAGCGACTGATCGCATTGTAGCCCCTCAGCTTTAACACGCTCGTATGCGCAATTCCCCTACCAGGAGTTCTGGGCAGCGTTGATGCTAGGACCGTCAAGCTTAGCAAAATGAGCGGGTTAGGCTTAGTAGCCAGTGCTCTGCAGAAGGGCGGCTAGGCGTATAAATGGCGTAGAAGGAATTAGCGAGACACACAGAAGCCTCCTGAGGCGGGCCTGCTGAGAAGCTATTCTAACTCTTCGAAATTCATCACACTGCCCCGGGTTGGCAGACGTACGAGCACATATTTTGACGCGGGGAGAGTTTACTCACGTTCACCATGACAGCAGTTATTCTCCCCCGGACCATAACATCCGATGCTGGACACTAGCGCAAATGCACTGTTAATTAAGGTTTCGATAAACAGATTAGCAAAGAAACGACAATTAGACGTCCCCGCATTGAAAATTTGGTGGCGAGTTGGAGGCCTTTCTTACGACTGGTGTTAGAGTTTCTCTCACTTAGCTAGGAAGCGGTGAAGATTGGGGGGGCCCCCATAGACGAGTGTCCAGCTGATACAGCACGCTAAGATTGGTGCCTCTGACACTCCATTAGATTACACTGCACAAGTGTGCCGTCTAAGCCCGTCATATGTATTGTCAACTATAGGCGCGTACAATTATACCCGGTTTGCTGCTTTCCAGTTTGAGGGGTGTGACTTCAATACAGACCTTTTGCTGCATTTCACTAGTTTGAAGCCCAACATGATCCTGATGTGAATGAGATCTCGCAGCTGACGCAGGGCGGGCATGGTCCTCAAGTTGTACAATACCCCGGAAATTACATGCCGTAAACCGACTGTCCCAGAGTATCTACAGTGAAAGTTTTAAGCTCCATTCGTGTTCGAGATTCCTATGTCGAGTAGGAGCGACTAATCCGGAACCAGACCACAAGGTCTTGGATTATATGCAGCAGGAGCACGCCGTACCGGCGTCCAATAACGCGCAGCATAGAGGTGGTGTCGTGATTCGTCGCATGGCTACCCATGCAAGCGTAGCACTCCGAAGTGTCGGATAAGACAGTCAAAATGGATGGTACTTTCGGGAGTGGCTCTAATTTCGGGCCAAGCACATTTCACGACGCCACATATTGTGCGACTATTATTTGGGTAACGTTGCGCAATCTCTGATTCGCCACCCACTATGCGGAGGCAGGGACCTATGGATTAGTAACGGCGCTACTGCCGGATAAACGATTATCGTCAGACGGTAATAAGGTCTTGGAGACTGCTGGCGTTTATAGGATTCTCTCGGTAATCTACTCCGCGGTGGTGCTGGCATATGTGGCAGTGCGTACAAATTCCGACATACTTAGTTTCACCTTAGTATAGCCGCCGATATTGATAGGCAAGCACCTGGAGAGTTACGCCGACATAAAGAAGCAAGGGTGACCCGTCCCGATGAGTAGTCGTTCGGAATTCGCGAGACCCGCACGCAAAATGGTTAAGGGTCCCATGTAATGACACTGCCTCGGTTACTGCTAATCCGCTCGTCAACCACAGTGTGGCCCTCTCCTTGACAGTAGCACTGACCAATATCTCGAAAGAAAATTGACGGGCGGGTGGGGCTCAACTCTTGGTACACGGCTCCAGCAGGCGCGGCCCGATGACCGTGGCCACATTTAAGCCTAGTGACGTCCTCCATCGGGAATGTTAGTGGTTAGCTTGTCTGGTTATTAAATCAGCTCAGTCGAAAGCGGAACAGGAACTCCCGTGACGTTGAATATCCTACCATGGGGGGTCCAGGTGAGTTGGTGACCATCTGGGGGAGACTTGAAGGGGGACATAGTGGCTTACAACGGAGTTATGTAGTACGACTACGAGCTCGATAATTGTGTAGTGACATTTTGGGAATTGGACATGTTACACTCGTGTATTGCTTTATATCAAGTAGTGTCTTTAGAATTGGAGTCTTTAATATGTAATAGAGGCTCTCCAGCCTGCAAATGAAGGATCTGCGCACTTTCTCTGCCCTAGATAGAATGGCGCCGTTCCCTCACTGAGACAACAGACAGGAAGATCCAGTAGATACTGTTTTTAAGGGATATCAATAGTCGTGCATACGGTTACTGCTACCTAGTAAGTTGCCAGTCCCCGAATCACCGGAGGTACGTACGTGCAATCGGGTCTGATATCAGCTTATCCTCAGTTAGTATACTCTCCCACGCAAAGTTCTGGTATAATTCTCAGGAGCGGATGGGTGTGTTTATGACGTCTTTGTAAGCGAGTTAGGCAGATGTCTCGCAAGATAGCCTATCTCGCAGTGCACCGGCGCACCAGTGGACTTGCACATGCTCCTCCACCGATGGTCATTTTAGAATGGCGTAAGGCAATGCCGGACCGCAACTCGACAGCGGTCCCCACATGTCTAGGTAAGTCCCGATGGCCTAATGAGAGCTAACCGCTGGAGACGACCCGACTCGCAAGATCCAGACACCAATAGAAAGGCCTAACCGCGACATACTCAACTGCGGTACGTTCAAACGGTAGTAACTCATCGCACTGCCTCGCCACGGATATGAGGCCCGAGAGACTATCAGTGAGCCTATCGATGATCATTTGATGAAGATCGCCCCTTATATTGGGATGAGTCAGGCAGATGATGGGGATAACCCCATCATAGTATGTCAACGGCATTCATGTAAATATTAATAAAACCCACCAGTGATGGAAGATTTTTAGACTGAATGGGCGGGGCACCACAGTAAAATCCACCACTAGACCCCCGTGTGCCTCGCGGCCTGATCCTTCACACTTCTCCCTGGTAGAGCTAATGAAGGCTCAGGTGTCGGACAGCGTCTATAACCCATTAATTATGACGGAGTTTGTCTCCCATGGGGCAGCAAGATGTTCTAAGGCTTTCACCGAGTAACATCTCCTCAATACTTAGGCACCGTCGAAGATATTGGTCGACGTCGCCACCGGCTAGGATTCTGCAACAGCCGCTTCAAAGGCACGTAATTTCAGAAACAATCGGTATCCTCTTATCTGATGCAGTTTTTTACCTCTCTATAGTTTGCTTGGGCATATCCTTGGTAGTTACTTGCGCACATGTAATAGATATAGAAGTTGTGGGCGATCCAGCGCGAGCCGTGCTACCAACTAAAGGAATCAGGGTCTTGCCTTCGGTCCCCGTATTAGAGTGATCGATTGCTGTAATCTGGATCCTTCCTGTAGCGAGTTGCACTAGCAACACAGTGACGGAGACAGTTGTGGCCTAGGGAGGGTATAAAACGATCACCTCTATGCGGTGACATGCAAACATATGTGGGTATATGTGGTCCTCCGGAAAAATTAACGCGTGTTAGTGTCTCTAAGCTCTAGACGCATAGGACCACGGTCACGACGAACTTCAACACCAAATCGCTGGTTTAAATAGACTTCACCGCTCTACTCAAACGGCTATTGATTTTCTCATAACCAGGGAACTCGCTACATCGCTAATAGCAGAGGGCTGTCGAGCCCCTAAAGCATATTTTATTCTTCAATGTGCGCCCCAGGAGCGATGCCCCACTTTAGAACGGGTGCTACCGGTGCTCCTCCCTCTCCCGTCACTACCCAGGGCCAACGCGTGGGTTGCACTCAGCTGACCATGTCTTCCATCCCTAATTATCGACCCCGCAATTTGAACTGTCGCTGACTCGAGACATCTATAATCCACGGTCTGTTTAGGCTATTGAAGCACGTTTAGGGTACTTCGAATTCCTGGCCAGATGGGCGAGATTATACCATGCACGGGCGCTACGGTGCCTCAGTTGACGTGTTTTGGGCGGTCAGCAGGGAACAGGATGGAAATCTTAACGGTTCGACTGTCCGTGCCGTTTTACCGCTAAAGACGGGCCGGGAAGTCAGCCGGAGACCCCACGAAAGAGAACATCATGACTACCAACCAGGACCTTATCCCTCTCTGATACCGCGAAAAGAGAGCGTAAGTCGGAAAGTTTGATCCAATTCGCACTGATTCAGACCCTAGCGTAGACCGCATCTCGGGTACAGGAAATCCACTACGGTTAAATACGATCGAGCAGAACCTCGCGCAGGCCGTAGTATGCCCCCCCCTTAATAGGTCGGGAAGCCCGGTGAACAGAACGACTTCTGATAGCCTGCCGAAGCCATTGCCTGCTAGTCCAAGCCGCTGCCATGTCTATAATACATGTTAAGCAAACGGCGTCGAACATACGTGAGACCGTGAATAAACCACCAAGTGCATAGCGTAAACGGTAAGGTTGCGTAATGTTGTGTCTACTCGTCCCTCAGTCACCCGACCGCAACCAAGTCATTGGCCAGCCCAGCGCTCGCGATATTGTTAACCCGCAAAATAGAGAAAAATCAGATGTGGCTCTAATATATCATTTCCCCTCAATGGCAGTAACGTCTAAGCGTTCGGGCGGTCTTTCGTCCACTGTAACGACGCAGCTAAAAGGACTTACCCAGCTGGAAGCGAGTTGGATTCCGACGCGGGTGATGCTGATGTGCAGGTACCCCTGATTCGGCCGGCCGCCTCGGGTTCGATGAGGATACCACTTAATAAACAACCGTGTTCCTTGCAAACTAACCCAGATGGTCGACTGTCATATTCGAGGTATGTCTCTCATGGGCGATAATAACATAAGTTTTCATCGCATGTATTCAATATGGGTAAACGTACACCGTCCCCAGGGACTTCTTCGTGGCATCCTACGAGGTGGAAGGGATACTCAGCGGCCTTGGTCTTCTTCTATAACGCAAGAGGTTACATTCTCCGATATGTACAACACGATCCTAAGAAGGGCCACCACGAGCGATGTAGGCCCTCACGCGAGCTGTCCGGGGCCTCCATGTTGGGATGACATCAATATGTGGGAAATACCTCACTGCTAAGTTGTGATGGAGGCTTCCGTAACTTCTCTGTTTTCCAACCTCCAGGACGCGCACCAGTGGGCCGTTACGCGTAATGCGCGCTGTTAATCATTCGCATCCCCAAGTGATATTGGTACGTGATAAACGTATATATCTTCCTACCGATAATCAAGTTACGAGGGCTGCAAGTCGATTGTTGGCACGAGCCCAGGAGTAAAATTGAGCCAATGCGCCCTAAGCCAACGTCGCGAAGCAAATCCTCTCACGATGAAGATAAACTCGGATCGAGTCCGGCCTCCCAGTCTTTTGGGACCCGGTCTCCCTAGTATATATGGGGTTAACGGTTCAGGTATAGCATGCGCGTCTTGACAACGCTATATCCTACGCGTGCGCATCGTTTCGATCCTGGATTACTAAGGTGCCCGTATTACTGTAATCCCGTAGGGATTTCTTGAGCTATGTGGTTCGTGTTCGCTCCCCTTGTCCCGTCCGTGTCGACGGTTAATGAATACGACAGGGCGTGGGAGACTCGCCTTAATTCGTCATACACGCCACGGGACGCTCCTACCGTGCACGTAATTGGGGATGACACGTATCGATCAGAGTCAGCTATTTAGTACTGTTTACCGCTATATAAAGCGGATCGTTCATTTCGCCCATTGTGTCGCATAAAGCCGGTCTCATATTGCAGGTCAGTAATCACCAGTACCCCACTACCGGCCCTGGCTCTGATAACAACACGGGTTGACCTTTTTAAACAACCCTTCAGCTCCCGGCACGCTGATGTCGGCCAGTTTGAAGAACTGGAACTACTCATCCATGCCGGCCTGTAGTGATCAGGAGAACATATTTGAGAGTTCTGCACGGGGGATGGTGAAATCTAGTCACAGCACGCTCCTCTACTGAGTTCCATGTACGGGATGAGGCAGAAGGTGTCTACCCAAGGTCGAACGCGAGGCTCTACCTCTAGGTCTACTGTAAGGCGCAAACTAACTTTGGTGCCTCCTTGCTGTACACGTTAGGTTTACGGATTTCCCCGGAGGTGGGAAATAGCTACGCGTTCGTAGTACTGCGGATAGCACGCAAAAAGGCAGCTTGCGAACCAATTCGACGCAAGTTTTTTTATGATTACTGTGGAGGGGAGGTAGATAGCATATGGGAGTGGCCCGAGATGTTGTAACAGAGTTAAGTACTCCAATTGTCTTGCGGGCTCGATTTCACGGATGAACAGGCCGCAGGTCCTTAACTCTCGGTACTAGCTCAAAATACCCTAGAGACTATGTGACCGGTGACCAGAGTCAGGTGAACCGCATCCCCTGACTTTAATCAAATTTCACGAAGAACGTGGAAGAATGAAGCTTACTTCGAGGAGACATCATCAAGGGAGACCAAATAGGAAAAAAGCTAACATGTCACCGAGGGCTTGAAGTAGGTAGATAATGTTTAGACACCCAGGGTACCGTAATACTTACATACTACTCCTCGGCTCATTCCATAGAGTATGCCCGGAAAGAGTAATAGCCGTCAGCAAGTGGAGATGCACTTTGTTATCATTGGGGTGAACTCCACCCCCCCTCCAGTACCCGTCTAACCGGCGGGAGCACAAGAGATTTTCTCACTACGAAAATCAGGGAACCACATAGCAAACCCATTCCGGGGGAAGTCACTCAAAGTTATGGACACACATTGGTACGGGCGAGTTTCTAACACAGACGTAACTCGGCGTCATGGCGCCAGAGGGCCGATAGTAGCAAAGGCAGCGGAATTCTCTCTCCAGGTGTACCCAATCTTGTTTTGGGGTCGTTACGCCAGTTATCGAAG
		</sequence>
    <sequence><taxon idref="Location_0_0_1|60.37036234804651"/>
			TCACGGAGGCGTTTGGTGCTAGCACAGGCTGGAAAGGTCTCCCCGCATACCCAGTCCGGTAGTACTACATGCAATGGACCCTGGCGTTCTATTGGCGCATGGCCAGTAGATACATGATCCTATCGGTATCACCGACTTTCTTTATATTCCTGAACCCTGAATCACAAGGGAAAGCTATACCGTGGCTTGTCTTGTGGATTGTCAATTGTACCCGTGTTAGCCCGGAAATGGTATATCCAGACTGATGAATCTTCTAACGATTCGCACGGATCAGCAGATCAGCACTCCACCACCAAGTGGGATTGCTATACAGTGGGACCATCGATTTTGCTCTAGTCAATGTTGGTCTTAGTCCACATATTACCGTAGTAGTCAAAATTGCCGCGATTCGCCATGACCTAATTCAACTCATCCGTTAAGATCTGTATTGTGGAAACGATGGTCCGCCGTCGTGGCCAATGAAGCAGTGCATTACGGATAACAGTAAGATAAGCGAGGCCCCTCATCACCATTCTTGGTAGCTCCATAAAAAGTGCGTCGCAGCGCGGATGCTGTGACTTGTCATGCCAGACATCGACGGTCCTGGGTCAAAATTGCCCCGCTTCCAAACCGATCGTTATTGGCTTTAGCTAATGGGGCATGCCTTCTTTCTTCGCGAAACGCCCATGTCGTTGCTGCTATAACCGCTTAAATTCCCACATGGCTGGGCAACCACATGAAAAACCCATTTACCCTCCAACGTTGGGGACATAAGCAAGCTATCCCAATATCCCTTAAGTTCGCAAAATCCCTGTCGAGCATTAGATCATTTGCAGTTCGGAATTAATGAGGATAGAGTGTCGGAGTAACGCAATTCCGCGGGCCGAGGGCGCCGGAATGCTTGCAGCCAAAATCTACTAGATAATAGTACGCGGTCGAGTACCTCTGGAGGCTGTGCCTCATCAACCCCGAGGAGGCCCGGCCCTCGGAAGCCCCCCCACGCGACGCATCTTGGCCTAAGCGTACTTCCGCACGAGATAACTTCATGTTCCCTCCGACAGTGTGTCCCGGTATCCCCAGCATGTTGTCATTACTCTCTAGCTTAAAGTCCACCAGATGGTTACCCTTGGACGCACTTCTGCCCGCGCATACGATTTGCTCTACAGGTGAAGCTGCGCCCGGAGCTCGGTTTTTGTGCCTTCATGATGGTCACATCGTGCCATTAGCGCGAAGGAAGTACTTTAGTAATATGTGGATGCTTACGGGGATGCGGACCGCATACCGTCTCCATGATTAATTCCGAGCACACGATGCGGAGTTCATTCGGGAACCACGTTTGTAGCACGAATATGGATCCTGAAAGTGGCGGGGGCATTTGTTGGGTCCCGTTACAGCTCGCTCCAGTAGTTCAGCTGCTGTATATATGGAAGATCTTTTTGCGAGCGGCTATCACGTCCTGCTAACCGCGTCGTAAGGCGGTCGTCTAATTGGTGTCAGCCTTCTTGTCGATGCCAACAGTGGTGCATGGCCTCAAGCCAACCCAAAATTCTGGATTAAGTAACGTATGATTATTCTTTCAATGATATGCACCGTCGATTGGCCTTATTGAATTTCGTTCTGAATAAAGAACTGACAGCTTTGGAACTGAGTAATACGTTAGTAGCCCATCTCGAGCGACAACAGTCCGGAACCGGAATGTACGGAGTGGATCAAGGTTATCATGCCATCTGTAAATTGCTCAGCTGCTAGAGGAATTTTGCTGTCAAAACACATTTAGCAACCAGTCGCTTGGTTTAACGGAAATGGTGCCTACAACGTCACGTTTAGTTTGTAAATAAGGCTTCAGAGGCTGTAGTTGACGGGTCTCACATTTATTCCGCTCACACCGGATGAACGAATCACTTAACTGGGTATGACGCGGTAACGACTGTCGTTGCTATGGCTATATCCGTGACTAGCCCTCTTATTATGCCCACTAGCGACTTCTGCTAACACACTGTCCGATTAGGAAGCCGGGTAGTGAGCCCATATGACGGGTTTATCGGTTGTCTTCTCGGTTCCCCGACTCTAAGCTAACGTGGTTCGTCGAAGTTAGTGGTTTATATAGCTACGACTCCTTAATTGCAATAAGGGAGATTTGACTTCCCGCTCAGAGTCCAAGCATGCGATAAATCCGTAAAATCAGGGGTCCTAGTTATCCTTGTAGTATTACGAGATCGGTATAAGGTCCATGAGGGTACACTACACTGTGCGGAGATCTGGACACCTCGAACAGTTATCATTAAAAAAGAGGAAGGAAACCGAGTTCAGAAATAGACAAATCCCCCAATGAGCGTACTCATAGAGCGGGGGATGACGTAGATCCTTATTGGTCCTTCCTGATTGCATACCGCTGAAGGACACGCTTTGGGGCAGTTAACATAGTCATAGACCCCGATTTCACGAGTCTGTTTTGCTACTAATCATACGGAGCTGTAGAAGCGCGCAAACCTAACTAATGACACATGTGTAACGCTCCGAAAATCTCGCGCAGCGCCACAAAATAGTCCAATTCCCATCGAAGCCTCGGAAGCAGAAGGCGGAGGGTAGGCCAGGTATATCAAGCTAGACGGGATACTATAGCAGATGGAGGGCCCTTCAGGTTTAAGTGCCCGCACCAAGGCGACTAGTCTAGTAGCTTTGAACACCCTGCACTCAGTCGGCTCTGTGCTCGGACGGTTGTTAGAGTCAATGAGTGTAGGGGTGGGGTCATCACCTTGCCACTGCAGACATAGTCGTGCGTCTTGGCTACGCCCCCCTTTTATATGCTATGTAATGAAAGTTAAAATCAGCTCAACGTGGTGGAACGCTTCGACGCACTTATCGTCCTGGCTTCTCTGACAAATGTCGCGTAAATTAGCCCCATGTTTATGGGGCAACGATGCAAGGGGCCCCCATCGCCGAATACTCGGCGGTGAGCTCCCGTGGAACCCTTAGCCGCGATGGCTACCGTTCAGTTTGATTTCATGATACGACCATTAGAAAAGACACGTGATAGGGCCTTTTTGACCAACCGCCTAAACCTACCGGGGATATGACTCAATGTACGTAGGGGGGTACGACACTATGTGTACCGGGTCCAGTTGACTAAGCCCCAGCTTGGGACACTATCTGAACGTTTAATCTGAGATTCTCATCTGTAAACCTAGAGGCCGTTCACATGGAGGGTAAAGCTGGATGACACTACATGTTTTAGGCCTTTAGTAGGGCCAGATTCGCAGTGGTAAGGCGACGCTCCACTCAGACCATTCGTCTACACTAGACTGGAAAGGTGGTGCGCCAGGCATCAATCGAGCTGCGACTGGCCCACGTGTGCCCGTCGGAAACCGTAGTTAGCCTCAACGTTTTGGCTGACCAGCGGTGTGCCGTTCGCTAACGGGTGTGGGTATGCGATGCGGGGTACTGTAGGATCCGCGCCCCGCCAGGTAGCAATTAAAAAAGTACGTCATTTTCCAACTTATTAATAGAGCGTTGATTCGGGCCATTTGCATCACATGCAGTTCACTATCGATGATAAAGTACAGGCAAGCATACCTAGTTGGACCAAAAGATACATTGACTCAACGGTTGGCTAGTCCCATACCTGCGAGTTTGAAATAATAACGATACGGTGAGTGAATGTAGTGTAAGCACAACCTTGCGTCAAGAACATGACGTACAAATACTTCATTAGGGGAGAAAAATGAGGCGGGCCCGTTGCATTTCTGTGATGCGGTGGCTTCGTAGCATGCCTGTTCTCTATGCCGGGCAACCTCCACAATGCAGTGATCAATCACCCTTGTTGGACGGGGCCGCAGGTATCAACAAATGCGGGCTCCGCCGTCTGTTCCACGGAGCACAGTGCCTTAGCTCTCAGCAAAAGAGCTACGGCGCTGCTCCTTAAGACCCAAATGGGTAAGGACAACCCGTTGGGGCGGAACCCCATTTGAATGAAGGGACCCGTACAGGATAAGAAGTGGACACGGTTGATGCGGCATGGTGCAATGGCTTGCAGTCGTTCGCGAGAGGCGGCCCCTTCCGCGCCAAAAAGACGAATAGGTCTGTCATGAACCCCACGATCCGAACAAGACCCCAAAGCAAAGAGTATCCATGTTTTCACACACAGGAACGCCGCGTTATAATTGAGGTATCTACTGATCAGATATGCACATGGCGCGAGCGACAGTATTACGTGGAAGGCGAAGCGTAAATTGCATACGGGGCCCTAAGGCGGGCAACGACAACCTTCCTGTAAAAACAATCCCCCCCGTGCATCTCGTAGGAAGTCAAGGCTTCTCAAAAGTTGCGCGCGCAGGTTGCCGGAAGCAACAAGACGCGAACGGCAGAAAATCGTTTTTTCCAACGGCATACCCTTAATCTATCTATCACACAGCGTGGGATGTACGTCCCTTTAGTGCATGTATTGGACCACAAAATCTATGGCAACTGAGTTCACACTTAGGGGCTGGTAGCGAAATAGCTGTAATACCAAGACTAATCTATAGTCACCTTCAGAGTGACAAAAAATGGTGTGTACACGAGGACGTCGGAGGCCAGCAGCGGATGGGGTTAATCTAAATCGCGTGGAGTGCACTACACGGAGGGGAGCGAAGTAACTTCCGTGAGTCATATAAACATCATGCGTTTACCGCGTCTGAGAGAGGTAGCCGATGCAGCGTCCCCATACCAACCACGTAGTCGGAGGGCTATTCTATGGACGTAATTTTTGAAGAGGGGGTGTGACTGGAACGTCCATAAAAAAGTAGGATTTATTTTAGGGTCAGAAGGTACACCAATCCTGCCGAAAAAGCGGTCGCCATTACCATGACAGGCGTTACCATACAGTGCTCACTTTGTGGCAACAGTCAAACTCGTTCAGCCCCTGAGCTGCCCGTGTACAGTCCGCGCGCAAACATCTTAAAGCACGACCGGTTTTTTATGTTTGGAGACCTTCGTACTCACGATGAACGTTCGGCCAGGAACACATGCTGCAGCGCAAAAAATTGTAACACGAATACGGCCCCCCGGTACGTAGCAGTTGTTGCTCAATGTTGCAAACATTTTTAAGGACTTACAGTTCTTCACCTAGCTAGGCTCCTTACATTGATGCGCTGCCTGTCTGGCAGTCGTGACATGAGTCACTATTATACAAATGAAGGGCCTGTTCTCAAGTACAAATCTAAATGGGTCCTCCCATCCGCGGCGTCGGTAATACAGGCCTGTTACCTACCTGACTAGATTCTCAGGCCCAGACCGAACATTATGGTCGACCCTACCCTGCGGTTGACTTGCGCAGATTTTCTCGTACTGACGTCTCGTATCTTTAAAAACAAACATATTGATTTGCCAGATGTGGCGTGGCTACACACCAATACGAGTATCTAGTATATCCTGGGATCCCGAACGGCCAGAGTGGCTCGTAGAGCTACCTAAAAAACCGTGGAGTCATTCTTCCGGTTGGGACCTCCCTGGTCGTGAATCTGGGTACATCTCTATGGCTTCGGCGAGTCCGATTTAGAAGCTGGTCACCGTACCACAAGTAGTCAGTATGCTAAAGCGTCAAACCATCTTCTAACGCTATAGAGTAGTCCAGTTTATGGAATGATGGAACTGCATAGGTAAATATGGACTCTAGTACGAAACAGCGGGGAATTCTGACTAAGGAATACCCCTAAGCGCTTACTTCAAGCAATCTCGAAACCAGTATTACAAGTTGCTCGCGGCAGGGCTAGAAGCTATTTGGATTTACGCCAATGCTCTGCGGAGGACTACTTGGCATGCGCCTTTATCAACGTGCCCTATTAACGCCCTATTTATGCCCGACAGTCGATCCCAGCATCTATGAGACTCGGTTAAAAGTTAAGATTATTTCCACCCCCGCGGTGTACCATAGCCAATCCTGTCCATCTGGAAGTGTCGACGCGCTTAAAGCCGAGCCTGATTTCCAGTGGTCCCTAATGGGGGTTATTGTCAAATTTCACCATGGCTCGACGACGCATTGCAGGGTGGGTCGAAGTGCCAACAGGTGATTATTTTAGCCTCCCTCTTTGTATATTCTCGGCAGGTGTGCTAGCTACTAGTATATTAGCGTCAACGGAGGTGTCAGACCTGGAGTTGGGTTGAATGGCCGCTCGCGCCGGGACAGTTCCAGTGCGCGCAGCTTAGTGTCCGATCGAGAGATGAGCCTCTCCTGACCCCTCAGATGCTCAGTCTGAAATCTTATCTAGATCAGTTCTTCGTTATACCATCACACCACACTAGTTCCCGAGACGTAGGGAGGGTTACAATTGTGAAGGTCTGAATCTTCAGCCTAGAATGACCATTTGTAGGTGACACGGTTATACAGGCCAAAACCCTCCACGGTCCATACCAACACGGGAAATGTGCCCACTCCCTAGGGAGGATAGTTTGTCAAATGGGTAGGTGGTACCTCTATGGCTTCCAGGTGCTAGTGGCAGCCTCGCCTCCTTCTCGTACGTATCTACAACTAAGAATTAGCCACTCCGTTAATCCCCCTAGCCCTATCCAAGCAGCTTGGTTCCCGTTTTTACCTGCTAACTAACGACAGACTCACGGTTGGACGGGGTGAGGCTCATTTTGATTATTGGCTTTCATCCCTAAGCCGTGACATGGGTTTCGAGCAGATGAAGCGGCGCCGCATCCTTCCGCTCTATAAACGGTAAATGAGTGGCCGTAGCTTGGTCGGTTTGATTAGTAAACAATGGGTAAGTATGGCGTCTCGTCCCAGTTAATGTGTATTTCGAATCAAACATTGGAGCGCCCACTGGATCCCAGAGTCCGCGTGACTGCTCCATTCCGTGAGTTACTGACGGCTGGGCACTCTTACTCGCGCATCCGCGCCGTTCTGATCGTTGTTATACTGCGATCCTGTCGCTCGTGAGCCAAGAGGGCCGGGCTTCCGTATGGGTGGTTAGCTTAGGAATAATAGCGCAATACGGATCCCATTCGTGACCTGCACTGCCACGAATACGGTAGCGTCATGAGGGAATAAGAAGTGAGTTGGTCTCTCATGGTAGATAACTCTGTAGCCATCTGCAAGATCCAAAGGGCATGAAAAGCCGCCTACAGAGCGTTACCCTCAGTTTAAGTAATCCAGGTGCTTGGCCCATACGCCTCATCTCACCGACCGCTCATAGCCTATGGCACTTTTATTCCTTACGGAAGAAGTGACAGGAGACCTTTTTTAGTGATGGTTCAGCACTAAAGCGGCTTGTTAGTCGGAACATTCTTAGAGTCCATGTGACAGAGCTCCGAGCACTCTTATCAAATATCTGAAGCTCATGTTGCCAGCGACCGATCGCATTGTAGCCCCTCAGCTTTAACACGCTCGTATGCGCAATTCCCCTACCAGGAGTTCTGGGCAGCGTTGATGCTAGGACCGTCAAGCTTAGCAAAATGAGCGGGTTAGGCGTAGTAGCCAGTGCTCTGCAGAAGGGCGGCTAGGCGTATAAATGGCGTAGAAGGAATTAGCGAGACACACAGAAGCCTCCTGAGGCGGGCCTGCTGAGAAGTTATTCTAACTCTTCGAAATTCATCACACTGCCCCGGGTTGGCAGACGTACGAGCACATATTTTGACGCGGGGAGAGTTTACTCACGTTCACCATGACAGCAGTTATTCTCCCCCGGACCATAACATCCGATGCTGGACACTAGCGCAAATGCACTGTTAATTAAGGTTTCGATAAACAGATTAGCAAAGAAACGACAATTAGACGTCCCCGCATTTAAAATTTGGTGGAGAGTTGTAGGCCTTTCTTACGACTGGTGTTAGAGTTTCTCTCACTTAGCTAGGAAGCGGTGAAGATTGGGGGGGCCCCCATAGACGAGTGTCCAGCTGATACAGCACGCTAAGATTGGTGCCTCTGACACTCCATTAGATTACACTGCACAAGTGTGCCGTCTAAGCCCGTCATATGTATTGTCAACTATAGGCGCGTACAATTATACCCGGTTTGCTGCTTTCCAGTTTGAGGGGTGTGACTTCAATACAGACCTTTTGCTGCATTTCACTAGTTTGAAGCCCAACATGATCCTGATGTGAATGAGATCTCGCAGCTGACGCAGGGCGGGCATGGTCCTCAAGTTGTACAATACCCCGGAAATTACATGCCGTAAACCGACTGTCCCAGAGTATCTACAGTGAAAGTTTTAAGCTCCATTCGTGTTCGAGATTCCTATGTCGAGTAGGAGCGACTAATCCGGAACCAGACCACAAGGTCTTGGATTATATGCAGCAGGAGCACGCCGTACCGGCGTCCAATAACGCGCAGCATAGAGGTGGGGTCGTCATTCGTCGCATGGCTACCCATGCAAGCGTAGCACTCCGAAGTGCCGGATAAGACAGTCAAAATGGATGGTACTTTCGGGAGTGGCTCTAATTTCGGGCCAAGCACATTTCACGACGCCACATATTGTGCGACTATTCTTTGGGTAACGTTGCGCAATCTCTGATTCGCCACCCACTATGCGGAGGCAGGGACCTACGGATTAGTAACGGCGCTACTGCCGGATAAACGATTATCGTCAGACGGTAATAAGGTCTTGGAGACTGCTGGCGTTTATAGGATTCTCTCGGTAATATACTCCGCGGTGGTGCTGGCATATGTGGCAGTGCGCACAAATTCCGACATACTTAGTTTCACCTTAGTATAGCCGCCGATATTGATAGGCAAGCACCTGGAGAGCTACGCCGACATAAAGAAGCAAGGGTGACCCGTCCCGATGAGTAGTCGTTCGGAATTCGCGAGACCCGCACGCAAAATGGTTAAGGGTCCCATGTAATGACACTGCCTCGGTTACTGCTAATCCGCTCGTCAACCACAGTGTGGCCCTCTCCTTGACAGTAGCACTGACCAATATCTCGAAAGAAAATTGACGGGCGGGCGGGGCTCAACTCTTGGTACACAGCTCCAGCAGGCGCGGCCCGATGACCGTGGCCACATTTAAGCCTAGTGACGTCCTCCATCGGGAATGTTAGTGGTTAGCTTGTCTGGTTATTAAATCAGCTCAGTCGAAAGCGGAACAGGAACTCCCGTGACGTTGATTATCCTACCATGGGGGGTCCAGGTGAGTTGGTGACCATCTGGGGGAGACTTGAAGGGGGACATAGTGGCTTACGACGGAGTTATGTAGTACGACTACGAGCTCGATAATTGTGTAGTGACATTTTGGGAATTGGACATGTTACACTCGTGTATTGCTTTATATCAAGTAGTGTCTTTAGAATTGGAGTCTTTAATATGTAATAGAGGCTCTCCAGCCTGCAAATGAAGGATCTGCGCACTTTCTCTGCCCTAGATAGAATGGCGCCGTTCCCTCACTGAGACAACAGATAGGAAGATCCAGTAGATACTGTTTTTAAGGGATATCAATAGTCGTGCATACGGTTACTGCTACCTAGTAAGTTGCCAGTCCCCGAATCACCGGAGGTACGTATGTGCAATCGGGTCTGATATCAGCTTATCCTCAGTTAGTATACTCTCCCACGCAAAGTTCTGGTATAATTCTCAGGAGCGGATGGGTGTGTTTATGACGTCTTTGTAAGCGAGTCAGGCAGATGTCTCGCAAGATAGCCTATCTCGCAGTGCACCGGCGCACCAGTAGACTTGCACATGCTCCTCCACCGATGGTCATTTTAGAATGGCGTAAGGCAATTCTGGACCGCAACTCGACAGCGGTCCCCACATGTCTAGGTAAGTCCCAATGGCCTAATGAGAGCTAACCGCTGGAGACGACCCGACTCGCAAGATCCAGACACCAATAGAAAGGCCTAACCGCGACATACTCAACTGCGGTACGTTCAAACGGTAGTAACTCATCGCACTGCCTCGCCACGGATATGAGGCCCGAGAGACTATCAGTGAGCCTATCGATGATCATTTGATGAAGATCGCCCCTTATATTGGGATGAGTCAGGCAGATGATGGGGATAACCCCATCATAGTATGTCAACGGCATTCATGTAAATATTAATAAAACCCACCAGTGATGGAAGATTTTTAGACTGAATGGGAGGGGCACCACAGTAAAATCCACCACTAGACCCCCGTGTGCCTCGCGGCCTGATCCTTCACACTTCTCCCTGGTAGAGCTAATGAACGCTCAGGTGTCGGACAGCGTCTATAACCCATTAATTATGACGGAGTTTGTCTCCCATAGGGCAGCAAGATGTTCTAAGGCTTTCACCGAGTAACATCTCCTCAATACTTAGGCACCGTCGAAGATATTGGTCGACGTCGCCACCGGTTAGGATTCTGCAACAGCCGCTTCGAAGGCACGTAATTTCAGAAACAATCGGTATCCTCTTATCTGATGCAGTTTTCTACCTCTCTATAGTTTGCTTGGGCATATCCTTGGTAGTTACTTGCGCACATGTAATAGATATAGAAGTTGTGGGCGATCCAGCGCGAGCCGTGCTACCAACTAAAGGAATCAGGGTCTTGCCTTCGGTCCCCGTATTAGAGTGATCGATTGCTGTAATCTGGATCCTTCCTGTAGCGAGTTGCACTAGCAACACAGTGACGGAGACAGTTGTGGCCTAAGCAGGGTATAAAACGATCACCTCTATGCGGTGACATGCAAACATATGTGGGTATATGTGGTCCTCCGGAAAAATTAACGCGTGTTAGTGTCTCTAAGCTCTAGACGCATAGGACCACGGTCACGACGAACTTCAACACCAAATCGCTGGTTTAAATAGACTTCACCGCTCTACTCAAACGGCTATTGATTTTCTCATAACCAGGGAACTCGCTACATCGCTAATAGCAGAGGGCTGTCGAGCCCCTAAAGCATATTTTATTCTTCAATGTGCGCCCCAGGAGCGATGCCGCACTTTAGAACGGGTGCTACCGGTGCTCCTCCATCTCCCGTCACTATCCAGGGCCAACGCGTGGGTTGCACTCAGCAGACCATGTCTTCCATCCCTAATTATCGATCCCGCAGTTTGAACTGTCGCTGACTCGAGACATCTATAATCCACGGTCTGTTTAGGCTATTGAAGCATGTTTAGGGTACTTCGAATTCCTGGCCAGATGGGCGAGATTATACCATGCACGGGCGCTACGGTGCCTCAGTTGACGTGTTTTGGGCGGTCAGCAGGGAACAGGATGGAAATCTTAACGGTTCGACTGTCCGTGCCGTTTTACCGCTAGAGACGGGCCGGGAAGTCAGCCGGAGACCCCACGAAAGAGAACATCATGACTACCAACCAGGACCTTATCCCTCTCTGATACCGCGAAAAGAGAGCGTAAGTCGGAAAGTTTGATCCAATTCGCACTGATCCAGACCCTAGCGTAGACCGCATCTCGGGTACAGGAAATCCACTACGGTTAAATACGATCGAGCAGAACCTCGCGCAGGCCGTAGTATGCCCCCCCCTTAATAGGTCGGGAAGCCCGGTGAACAGAACGACTTCTGATAGCCTGCCGAAGCCATTGCCTGCTAGTCCAAGCCGCTGCCATGTCTATAATACATGTTAAGCAAACGGCGTCGAACATACGTGAGACCGTGAATAAACCACCAAGTGCAAAGCGTAAACGGTAAGGTTGCGTAATGTTGTGTCTACTCGTCCCTCAGTCACCCGACCGCAACCAAGTCATTGGCCAGCCCAGCGCTCGCGATATTGTTAACCCGCAAAATAGAGAAAAATCAGATGTGGCTCTAATATATCATCTCCCCTCAATGGCAGTAACGTCTAAGCGTTCGGGCGGTCTTTCGCCCACTGTAACGACGCGGCTAAAAGGACTTACCCAGCTGGAAGCCAGTTGGATTCCGACGCGGGTGATGCTGATGTGCAGGTACCCCTGATTCGGCCGGCCGCCTCGGGTTCGATGAGGATGCCACTTAATAAACAACCGTGTTCCTTGCAAACTAACCCAGATGGTCGACTGTCATATTCGAGGTATGTCTCTCATGGGCGATAATAACATAAGTTTTCATCGCATGTATTCAATATGGGTAAACGTACACCGTCCCTAGGGACTTCTTCGTGGCATCCTACGAGGTGGAAGGGATACTCAGCGGCCTTGGTCTTCTTCTATAACGCAACAGGTTACATTCTCCGATATGTACAACACGATCCTAAGAAGGGCCACCACGAGCGATGTAGGCCCTCACGCGAGCTGTCAGGGGCCTCCATGTTGGGATGACATCAATATGTGGGAAATACCTCACTGCTAAGTTGTGATGGAGGCTTCCGTAACTTCTCTGTTTTCCAACCTCCAGGACGCGCACCAGTGGGCCGTTACGCGTAATGCGCGCTGTTAATCATTCGCATCCCCAAGTGATATTGGTACGTGATAAACGTATATATCTTCCTACCGATAATCAAGTTACGAGGGCTGTAAGTCGATTGTTGGCACGAGCCCAGGAGTAAAATTGAGCCAATGCGCCCTAAGCCAACGTCGCGAAGCAAATCCTCTCACGATGAAGATAAACTCGGATCGAGTCCGGCCTCCCAGTCTTTTGGGACCCGGTCTCCCTAGCATATATGGGGTTAACGGTTCAGGTATAGCATGCGCGTCTTGACAACGCTATATCCTACGCGTGCGCATCGTTTCGATCCTGGATTACTAAGGTGCCCGTATTACTGTAATCCTGTAGGGATTTCTTGAGCTATGTGGTTCGTGTTCGCTCCCCTTGTCCCGTCCGTGTCGACGGTTAATGAATACGACAGGGCGTGGGAGACTCGCCTTAATTCGTCATACACGCCACGGGACGCTCCTACCGTGCACGTAATTGGGGATGACACGTATCGATCAGAGTCAGCTATTTAGTACTGTTTACCGCTATATAAAGCGGATCGTTCATTTCGTCCATTGTGTCGCATAAAGCCGGTCTCATATTGCAGGTCAGTAATCACCAGTACCCCACTACCGGCCCTGGCTCTGATAACAACACGGGTTGACCTTTTTAAACAACCCTTCAGCTCCCGGCACGCTGATGTCGGCCAGTTTGAAGAACTGGAACTACTCATCCATGCCGGCCTGTAGTGATCAGGAGAACATATTTAAGGGTTCTGCACGGGGGATTGTGAAATCTAGTCACAGCACGCTCCTCTACTGAGTTCCATGTACGGGATGAGGCAGAAGGTGTCTACCCAAGGTCGAACGCGAGGCTCTACCTCTAGGTCTACTGTAAGGCGCAAACTAACTTTGGTGCCTCCTTGCTGTACACGTTAGGTTTACGGATTTCCCCGGAGGTGGGAAATAACTACGCGTTCGTAGTACTGCGGATAGCACGCAAAAAGGCAGCTTGCGAACCAATTCGACGCAAGTTTTTTTATGATTACTGTGGAGGGGAGCTAGAGAGCATATGGGAGTGGCCCGAGATGTTGTAACAGAGTTAAGTACTCCAATTGTCTTGCGGGCTCGATTTCACGGACGAACAGGCCGCAGGTCCTTAACTCTCGGTACTAGCTCAAAATACCCTAGAGACTATGTGACCGGTGACCAGACTCAGGTGAACCGCATCCCCTGACTTTAATCAAATTTCACGAAGAACGTGGAAGAATGAAGCTTACTTCGAGGAGACATCATCAAGGGAGACCAAATAGGAAAAAAGCTAACATGTCACCGAGGGCTTGAAGAAGGTAGATAATGTTTAGACACCCAGGGTACCGTAATACTTACATACTACTCCTCGACTCATTCCATAGAGTATGCCCGGAAAGAGTAATAGCCGTCAGCAAGTGGAGATGCACTTTGTTATCATTGGGGTGAACTCCACCCCCCCTCCAGTACCCGTCTAACCGGCGGGAGCACAAGAGATTTTCCCACTACGAAAATCAGGGAACCACATAGCAAACCCATTCCGGGGGAAGTCACTCAGAGTTATGGACACACATTGGTACGGGCGAGTTTCTAACACAGACGTAACTCGGCGTCATGGCGCCAGAGGGCCGATAGTAGCAAAGGCAGCGGAATTCTCTCTCCAGGTGTACCCAATCTTGTTTTGGGGTCGTTACGCCAGTTATCGAAG
		</sequence>
    <sequence><taxon idref="Location_2_0_0|48.456679284802135"/>
			TCACGGAGGCGTTTGGTGTTAGCACAGGCTGGAAAGGTCTCCCCGCATACCCAGTCCGGTAGTACTACATGCAATGGACCCTGGCGTTCTATTGGCGCAAGGCCAGTAGATACATGATCCTATCGGTATCACCGACTGTCTTTATATTCCTGAACCCTGAATCACAAGGGAAAGCTATACCGTGGCTTGTTTTGTGGATTGTCAATTGTACCCGTGTTAGCCCGGAAATGGTATATCCAGACTGATGAATCTTCTAACGATTCGCACGGATCAGCAGATCAGGACTCCACCACCAAGTGGGATTGCTATACAGTGCGACCATCGATTTTGCTCTAGTCAATGTTGGTCTTAGTCCACATATTACCGCAGTACTCAAAATTGCCGCGATTCGCCATGACCTAATTCAACTCATCCGCTAAGATCTGCATTGTGGAAACGATGGTCCGCCGTCGTGGCCAACGAAGCAGTGCATTACGGATAACAGTAAGATAAGCGAGTCCCCTCATCACCATTCTTGGTAGCTCCATAAAAAGTGCGTCGCAGCGCGGATGCTGTGACTTGTCATGCCAGACATCGACGGTCCTGGGTCAAAATAGCCCCGCTTCCAAACCGATCGTTATTGGCTTTAGCTAATGGGGCATGCCTTCTTTCTTCGCGAAACGCCCATGTCGTTGCTGCTATAACCGCTTCAATTCCCACCTGGCTGGGCAACCACATGAAAAACCCATTTACCCTCCAACGTTGGGGACATAAGCAAGCTATCCCAATATCCCTTAAGTTCGCAAAATCCCTGTCGAGCATTAGATCATTTGCAGTTCGGAATTAATGAGGATCGAGTGTCGGAGTAACGCAATTCCACGGGCCGAGGGCGCCGGAATGCTTGCAGCCAAAATCTACTAGATAATAGTACGCGGTCGAGTACCTCTGGAGGCAGTGCCTCATCAACCCCGAGGAGGCCCGGCCCTCGGAAGCCCCCCCACGCGACGCATCTTGGCCTAAGCGTACTTCCGCACGAGATAACTTCATGTTCCCTCCGACAGTGTGTCCCGGTATCCCCAGCATGTTGTCATTACTCTCTAGCTTAAAGTCCACCAGATGGTTATCCTTGGACGCACCTCTGCCCGCGCATACGATTTGCTCTACAGGTGAAGCTGCGCCCGGAGCTCGGTTTTTGTGCCTTCATGATGGTCACATCGTGCCATTAGCGCGAAGGAAGTACTTTAGTAATATGTGGATGCTTACGGGGATGCGGACCGCATACCGTCTTCATGATTAATTCCGAGCACACGATGCGGAGTTCATTCGGGAACCACGTTTGTAGCACGAATATGGATCCTGAAAGTGGCGGGGGCATTTGTTGGGTCCCGTTACAGCTCGCTCCAGTAGTTCAGCTGCTGTATATATGGAAGATCCTTTTGCGAGCAGCTATCACGTCCTGCTAACCGCGTCGTAAGGCGGTCGTCTAATTGGTGTCAGCCTTTTTGTCGATGCCAACAGTGGTGCACGGCCTCAAGCCAACCCAAAATTCTGGATTAAGTAACGTATGATTATTCTTTCGATGATATGCACCGTCGATTGGCCTTATTGAATTTCGTTCTAAAAAAAGAACTGACAGCTTAGGAACTGAGTAATACGTTAGTAGCCCATCTCAAGCGACAACAGTCCGGAACCGAAATGGACGGAGTGGATCAAGGTTATCATGCCATCTGTAAATTGCTCAGCTGCTAGAGGAATTTTGCTGTCAAAACACATTTAGCAACCAGTCGCTTGGTTTAACGGAAACGGTGCATACAACGTCACGTTTAGTTTGTAAATAAGGCTTCAGAGGCTGTAGTTGCCGGGTCTCACATTTATTCCGCTCACACCGGATGAACGAATCACTTAACTGGGTATGACGCGGTAACGACTGTCGTTGCTATGGCTATATCCGTGACTAGCCCTCATATTATGCCCACTAGCGACTTCTGCTAACACACTGTCCGATTAGGAAGCCGGGTAGTGAGCCCATATGACGGGTTTATCGGTTGTCTTCTCAGTTCCCCGACTCTAAGCTAACGTGGTTCGTCGAAGTCAGTGGTTTATATAGCTACGACTCCTTAATTGCAATAAAGGAGATTTGACTTCCCGCTCAGAGTACAAGCATGCGATAAATCCGGAAAATCAGGGGTCCTAGTTATCCTTGTAGTATTACGAGATCGGTATAAGGTCCATGAGGGTACACTACACTGTGCGGAGATCTGGACACCTCGAACAGTTATCATTAAAAAAGAGGAAGGAAACCGAGTTCAGAAATAGACAAATCCCCCAATGAGCGTACTCATAGAGCGGGGGATGACGTAGATCCTGATTGGTCCTTCCTGATTGCATACCGCTGAAGGACACGCTTCGGGGCAGTTAAAATAGTCATAGACCCCGATTTCACGAGTCTGTTTTGCGACTAATCATACGGAGCTGTAGAAGCGCACAAACCTAACTAATGCCACATGTGCAACGCTCCGAAAATCTCGCGCAGCGCCACAAAATAATCCAATTCCCATCGAAGCCTCGGAAGCAGAAGGCGGAGGGTAGGCCAGGTATATCAAGCTAGACGAGATACTATAGCAGATGGAGGGCCCTTCAGGTTTAAGTGCCCGCACCAAGGCAACTAGTCTAGTAGCTTTGAACACCCTGCACTCAGTCGGCTCTGTGCTCGGACGGTTGTTAGAGTCAATGAGTGTAGGGGTGGGGTCATCACCTTGCCACTGCAGACATAGTCGTGCGTCTTGGCTACGCCCCCCTTTTATATGCTATGTAATGAAAGTTAAAATCAGCTCAACGTGGTGGAACGCTTCGACGCACTTATCGTCCTGGCTTCTCTGTCAGATGTCGCGTAAATTAGCCCCATGTTTATGGGGCAACGATGCAAGGGGCCCCCCTCGCCGAATACTCGGCGGTGAGCTCCCGTGGAACCCTTAACCGCGATGGCTACCGTTCAGTTTGATTCCATGATACGACCATTAGAAAAGACACGTGATAGGGCCTTGTTGACCAACCGCCTTAACCTACCGGGGATATGACTCACTGTACGTAGAGGGGTACGACACTATGTGTACTGGGTCCAGTTGACTAAGCCCCAGATTGGGACACTATCTGAACGTTTAATCTGAGATTCTCATCTGTAAACCTAGAGGCCGTTCACATGGAGGGTAAAGCTGGATGACACTACATGTTTTAGGCCTTTAGTAGGGCCAGATTCGCAGTGGTAAGGCGACGCTCCACTCAGACCATTCGTCTACACTAGACTGGAAAGGTGGTGCGCCAGGCATCAATCGAGCTGCGACTGGCCCACATGTGCCCGTCGGAAACCGTAGTTAGCCTCAACGTTTTGGCTGACCAGCGGTGTGCCGTTCGCTAACGGGTGTGGGTATGCGATGCGGGGTACTGTAGGATCCGCGCCCCACCAGGTAGCAATTAAAAAAGTACGTCATTTTCCAACTTATTAATAGAGCGTTGATTCGGGCCATTTGCATCACATGCAGTTCACTATCGATGATAAAGTACAGGCAAGCATACCTAGTTGGACCAAAAGATACATTGACTCAACGGTTGGCTAATCCCATACCTGCGAGTTTGATATAATAACGATACGGTGAGTGAATGTAGTGTAAGCACAACCTTGCGTCAAGAACATGACCTACAAATACTTCATTAGGGGAGAAAAATGAGGCGGGCCCCTTGGATTTCTGAGATGCGGTGGCTTCGTAGCATGCCTGTTCTCTATGCCGGGCAACCTCCACAATGCAGTGATCAATCACCCTTGTTGGACGGGGCCGCAGGTATCAATAAATGCGGGCTCCGCCGTCTGTTCCACGGAGCACAGTGCCTTAGCTCTCAGCAAAAGAGCTACGGCGCTGCTCCTTAAGACCCAAATGGGTAAGGACAACCCGTTGGGGCGGAACCCCATTTGAATGAAGGGACCCGTACAGGATAAGAAGTGGACACGGTTGATGCGGCATGGTGCAATGGCTTGCAGTCGTTCGCGAGAGGCGGCCCCTTCCGCGCCAAAAAGACGAATAGGTTTGTCATGAACCCCACGATCCGAACAAGACCCCAAAGCAAAGAGTATCCATGTTTTCACACACAGGAACGCCGCGTTATAATTGAGGTATCTACTGATCAGATATGCACATAGCGCGAGCGACAGTATTACGTGAAAGGCCAAGCGTAAATTGCATACGGGGCCCTAAGGCGGGCAACGACAACCTTCCTGTAAAAACAATCCCCCCCGTGCATCTCGTAGGAAGTCAAGGCTTCTCAAAAGTTGCGCGCGCAGGTTGGCGGAAGCAACAAGACGCGAACGGCTGAAAATCGTTTTTTCCAACGGCATACCCTTACTCCATCTATCACACAGCGTGGGATGTACGTCCCTTTAGTACATGTATTGGACCACAAAATCTATGGCAACTGAGTTCACACTCAGGGGCTGGCAGCGAAATAGCTGTAATACCAAGACTAATCTATAGTCACCTTCAGAGTGACAAAAAATGGTGTGTACACGAGGACGTCGGAGGCCAGCAGCGGATGGGGTTAATCTAAATCGCGTGGAGTGCACTACACGGAGGGGAGCGAAGTAACTTCCGTGAGTCATATAAACATCATGCGTTTACCGCGTCTGAGAGAGGTAGCCGATGTAGCGACACCATACCAACCACGTAGTCGGAGGGCTATTCTATGGACGTAATTTTTGAAGAGGGGGTGTGACTGGAGCGTCCATAAAAAGGTAGGATTTATTTTAGGGTCAGAAGGTACACCAATCCTGCCAAAAAAGCGGTCGCCATTACCATGACAGGCGTTATCATACAGTGCTCACTTTGTGGCAACAGTCAATCTCGTTCAGCCCCTGAGCTGCCCGTGTACAGTCCGCGCGCAAACATCTTAAAGCACGACCGGTTTTTTAGGTTTGCAGACCTTCGTACTCACCATGAACGTTCGGCCAGGAACAAATGCTGCAGCGCAAAAAATCGTAACACGAATACGGCCCCCCGGTACGTAGCAGTTGTTGCTCAATGTTGCAAACATTTTTAAGGACTTACAGTTCTTCACCTAGCTAGGCTCCTTACATTGATGCGCTGCCTGTCTGGCAGTCGTGACATGAGTCACTATTATACAAATGAAGGGCCTGTTCTCAAGTACAAATCTAAATGGGTCCTCACATCCGCGGCGTCGTTAATACAGGCCTGTTACCTACCTAACTAGATTCTCAGGCCCAGACCGAACATTATGGTCGACCCTACCCTGCGCTTGACTTGCGCAGATTTTTTCGTACTGACGTCTCGTATCTTTAAAAACAAACATATTGATTTGCCAGATGTGGCGTGGCTACACACCAATACGAGTATCTAGTATATCCTGGGATCCCGAACCGCCAGAGTGGCTCGTAGAGCTACCTAATAAACCGTGGAGTCATTCTTCCGGTTGGGACCTCCCTGGTCGTGAATCTGGGTACATTTCTATGGCTTCGGCGAGTCCGATTTAGAAGCTGGTCACCGTACCACAAGTAGTCAGTATGCTAAAGCGTCAAACGATCTTCCAACGCTATAGAGTAGTCCAGTTTATGGGATGATGGAACTGCATAGGTAAATATAGACTCTAGTACGAAACAGCGTGGAATTCTGACTAAGGAATACCCCTAAGCGCTTACTTCAAGCAATCTCGAAACCAGTATTACAAGTTTCTCGCGGCAGGGCTAGAAGCTATTTGGATTTACGCCAATGCTCTGCGGAGGATTACTTGGCATGCGCCTTTATCAACGTGCCCTATTAACGCCCTATTTATGCCCGACAGTCGATCCCAGCATCTATGAGACTCGGTTAAAAGTTAAGATTATTTCCACCCCCTCGGTGTACCATAGCCAATCCTGTCCATCTAGAAGTGTCGACGCGCCTAAAGCCGAGCCTGATTTCCAGTGGTCCCTCATGGGTGTTATTGTCAAATTTCACCATGGCTCGACGACGCATTGCAGGGTGGGTCGAAGTGCCAACAGGTGATTATTTTAGCCTCCCTCTTTGTATATTCTCGGCAGGTGTGCTAGCTACGAGTATATTAGCGTCAACGGAGGTGTCAGACCTGGAGTTGGGTTGAATGGCCGCTCGCGCCGGGACAATTCCAGTGCGCGCAGCTTAGTGTCCGATCGAGAGATGAGCCTCTCCTGACCCCTCAGTTGCTCAGTCTGAAATCTTATCTAGATCAGTTCTTCGTTATACCATCACACCACACTAGTTCCCGAGACGTAGGGAGGGTTACAATTGCGAAGGTCTGAATCTTCAGCCTAGAATGACCATTTGTAGGTGACACGGTTATACAAGCCAAAACCCTCCACGGTCCATACCAACACGGGAAATGTGCCCACTCCCTAGGGAGGATAGTTTGTCAAATGGGTAGGTGGTACCTCTATGGCTTCCAGGTGCTAGTGGCAGCCTCGCCTCCTTCTCGTACGTATCTACAACTAAGAATTAGCCACTCCGTTAATCCCCCTAGCCCTATCCAAGCAGCTTGGTTCCCGTTTTTACCTGCTAACTAACGACAGACTCACGGTTGGACGGGGTGAGGCTCATTTTGATTATTGGCTTTCATCCCTAAGCCGTGACATGGGTTTCGAGCAGATGAAGCGGCGCCGCATCCTTCCGCTCTATAAACGGTAAATGAGTGGCCGTAGCTTGGTCGGTTTGATTAGTAAACAATGGGTAAGTACGGCATCTCGTCCCAGTTAAGCTGTATTTCGAATCAAACATCGGAGCACCCACTGGATCCCAGAGTCCGCGTGACTGCTCCATTCCGTGAGTTACTGACGGCTGGGCACTCTTACTCGCGCATCCGCGCCGTTCTGATCGTTGTTATACTGCGATCCTGTCGCTCGTGAGCCAAGAGGGCCGGGCTTCCGTATGGTTGGTTAGCTTAGGAATAATAGCGCAATACGGATCCCATTCGTGACCTGCACTGCCACAAATACGGTAGCGTCATGAGGAAATAAGAAGTGAGTTGGTCTCTCATGGTAGATAACTCTGTAGCCATCTGCATGATCCAAAGGGCATGAAAAACCGCCTACAGAGCGTTACCCTCAGTTTAAGTAATCCAGGTGCTTGGCCCATACGCCTCATCTCACCGACCGCTCATAGCCTATGGCACTTTTATTCCTTACGGAAGAAGTGACAGGAGACCTTTTTTAGTGATGGTTCAGCACTAAAGCGGCTTGTTAGTCGGAACATTCTTAGAGTCCATGTGAGAGGGCTCCGAACACTCTTATCAAATATCTGAAGATCATGTTGCCAGCGACTGATCGCATTGTAGCCCCTCAGCTTTAACACGCTCGTATGCGCAATTCCCCTACCAGGAGTTCTGGGCAGCGTTGATGCTAGGACCGTCAAGCTTAGCAAAATGAGCGGGTTAGGCTTAGTAGCCAGTGCTCTGCAGAAGGGCGGCTAGGCGTATAAATGGCGTAGAAGGAATTAGCGAGACACACAGAAGCCTCCTGAGGCGGGCCTGCTGAGAAGCTATTCTAACTCTTCGAAATTCATCACACTGCCCCGGGTTGGCAGACGTACGAGCACATATTTTGACGCGGGGAGAGTTTACTCACGTTCACCATGACAGCAGTTATTCTCCCCCGGACCATAACATCCGATGCTGGACACTAGCGCAAATGCACTGTTAATTAAGGTTTCGATAAACAGATTAGCAAAGAAACGACAATTAGACGTCCCCGCATCGAAAATTTGGTGGCGAGTTGGAGGCCTTTCTTGCGACTGGTGTTAGAGTTTCTCTCACTTAGCTAGGAAGCGGTGAAGATTGGGGGGGCCCCCATAGACGAGTGTCCAGCTGATACAGCACGCTAAGATTGGTGCCTCTGACACTCCATTGGATTACACTGCACAAGTGTGCCGTCTAAGCCCGCCATATGTATTGTCAACTATATGCGCGTACAATTATACCCGGTTTGCTGCTTTCCAGTTTGAGGGGTGTGACTTCAATACAGACCTTTCGCTGCATTTCACTAGTTTGAAGCCCAACATGATCCTGACGTGAATGAGATCTCGCAGCTGACGCAGGGCGGGCATGGTCCTCAAGTTGTACAATACCCCGGAAATTACATACCGTAAACCGACTGTCCCAGAGTATCTACAGTGAAAGTTTTAAGCTCCATTCGTATTCGAGATTCCTATGTCGATTAGGAGCGACTAATCCGGAACCAGACCACAAGGTCTTGGATTATATGCAGCAGGAGCACGCCGTACCGGCGTCCAATAACGCGCAGCATAGAGGTGGTGCCGTCATTCGTCGCATGGCTACCCATGCAAGCGTAGCACTCCGAAGTGTCGGATAAGACAGTCAAAATGGATGGTACTTTCGGGAGTGGCTCTAATTTCGGGCCAAGCACATTTCACGACGCCACATATTGTGCGACTATTCTTTGGGTAACGTTGCGCGATCTCTGATTCGCCACCCACTATGCGGAGGCAGGGACCTATGGATTAGTAACGGCGCTACTGCCGGAGAAACGATTATCGTCAGACGGTAATAAGGTCTTGGAGACTGCTGGCGTTTATAGGATTCTCTCGGTAATCTACTCCGCGGTGGTGCTGGCATATGTGGCAGTGCGTACAAATTCCGACATACTTAGTTTCACCTTAGTATAGCCACCGCTATTGATAGGCAAGCACCTGGAGAGTTACGCCGACATAAAGAAGCAAGGGCGACCCGTCCCGATGAGCAGTCGTTCGGAATTCGCGATACCCGCACGCAAAATGGTTAAGGGTCCCATGTAATGACACTGCCTCGGTTACTGCTAATCCGCCCGTCAACCACAGTGTGGCCCTCTCCTTGACAGTAGTACTGACCAATATCTCGAAAGAAAATTGACGGGCGGGTGGGGCTCAACTCTTGGTACACGGCTCCAGCAGGCGCGGCCCGATGACCGTGGCCACATTTAAGCCTAGTGACGTCCTCCATCAGGAATGTTAGTGGTTAGCTTGTCTGGTTATTAAATCAGGTCAGTCGAAAGCGGAACAGGAACTCCCGTGACGTTGAATATCCTACCATGGGGGGTCCAGGTGAGTTGGTGACCATCTGGGGGAGACTTGAAGGGGGACATAGTGGCTTTCAACGGAGTTATGTAGTTCGACTACGAGCTCGATAATTGTGTAGTGACATCTTGGGAATTGGACATGTTACACTCGTGTATTGCTTTATATCAAGTAGTGTCTTTAGAATTGGAGTCTTTAATATGTAATAGAGGCTCTCCAGCCTGCAAATGAAGCATCTGCGCACTTTCTCTGCCCTAGATAGAATGGCGCCGTTCCCTCACTGAGACAACAGACAGGAAGATCCAGTAGATACTGTTTTTAAGGGATATCAATAGTCGTGCATACGGTTACTGCTACCTAGTAAGTTGCCAGTCCCCGAATCACCGGAGGTACGTACGTGCAATCGGGTCTGATATCAGCTTATCCTCAGTTAGTATACTCTCCCACGCAAAGTTCTGGTATAATTCTCAGGAGCGGATGGGTGCGTTTATGACGTCTTGGTAAGCGAGTTAGGCAGATGTCTCGTAAGATAGCCTATCTCGCAGTGCAGCGGCGCACCAGTTGACTTGCACATGCTCCTCCACCGATGGTCATTTTAGAATGGCGTAAGGCAATGCCGGACCGCAACTCGACAGCGGTCCCCACATGTCTAGGTATGTCCCGATGGCCTAATGAGAGCTGACCGCTGGAGACGACCCGACTCGCAAGATCCGGACACCTATAGAAAGGCCTAACCGCGACATACTCAACTGCGGTACGTTCAAACGGTAGTAACTCATCGCACTGCCTCGCCACGGATATGAGGCCCGAGAGACTATCAGTGAGCCTATCGATGATCATTTGATGAAGATCGCCCCTTATATTGGGATGAGTCAGGCAGATGATGGGGATAACCCCATCATAGTATGTCAACGGCATTCATGTAAATATTAATAAAACCCACCAGTGATGGAAGATTTTTAGACTGAATGGGAGGGGCACCACAGTAAAATCCACCACTAGACCCCCGTGTGCCTCGCGGCCTGATCCTTCACACTTCTCCCTGGTAGAGCTAATGAAGGCTCAGGTGTCGGACAGCGTCTATAACCCATTAATTATGACGGAGTTTGTCTCCCATGGGGCAACAAGATGTTCTAAGGCTTTCACCGAGTAACATCTCCTCAATACTTAGGCACCGTCGAAGATATTGGTCGACGTCACCACCGGTTAGGATTCTGCAACAGCCGCTTCAAAGGCACGTAATTTCAGAAACAATCGGTATCCTCTTATCTGATGCAGATTTCTACCTCTCTATAGTTTGCTTGGGCATATCCTTGGTAGTTACTTGCGCACATGTAATAGATTTAGAAGTTGTGGGCGATCCAGCGCGAGCCGTGCTACCAACTAAAGGAATCAGGGTCTTGCCTTCGGTCCCCGTATTAGAGTGATCGATTGCTGTAATCTGGATCCTTCCTGTAGCGAGTTGCACTAGCAACACAGTGACGGAGACAGTTGTGGCCTAAGGAGGGTATAAAACGATCACCTCTATGCGGTGACATGCAAACATATGTGGGTATATGTGGTCCTCCGGAAAAATTAACGCGTGTTAGTGTCTCTAAGCTCTAGACGCAGAGGACCACGGTCACGACGAACTTCAACACCAAATCGCTGGTTTAAATAGACTTCACCGCTCTACTCAAACGGCTATTGATTTTCTCATAGCCAGGGAACTCGCTACATCGCTAATAGCAGAGGGCTGTCGAGCCCCTAAAGCATATTTTATTCTTCAATGTGCGCCCCAGGAGCGATGCCCCACTTTAGAACGGGTGCTACCGGTGCTCCTCCCTCTCCCGTCACTACCCAGGGCCAACGCGTGGGTTGCACTCAGCTGACCATGTCTTCCATCCCTAATTATCGACCCCGCAATTTGAACTGTCGCTGACTCGAGACATCTATAATCCATGGTCTGTTTAGGCTATTGAAGCACGTCTAGGGTACTTCGAATTCCTGGCCAGATGGGCGAGATTATACCATGCACGGGCGCTACGGTGCCTCAGTTGACGTGTTTTGGGCGGTCAGTAGGGAACAGGATGGAAATCTTAACGGTTCGACTGTCCGTGCCGTTTTACCGCTAAAGACGGGCCGGGAAGTCAGCCGGAGACCCCACGAAAGAGAACATCATGACTACCAACCAGGACCTTATCCCTCTCTGATACCGCGAAAAGAGAGCGTAAGTCGGAAAGTTTGATCCAATTCGCACTGATTCAGACCCTAGCGTAGACCGCATCTTGGGTACAGGAAATCCACTACGGTTAAATACGATCGAGCAGAACCTCGCGCAGGCCGTAGTATGCCCCCCCCTTAATAGGTCGGGAAGCCCGGTGAACAGAACGACTTCTGATAGCCTTCCGAAGCCATTGCCTGCTAGTCCAAGCCGCTGCCATGTCTATAATACATGTTAAGCAAACGGCGTCGAACATACGTGAGACCGTGAATAAACCACTAAGTGCTAAGCGTAAACGGTAAGGTTGCGTAATGTTGTGTCTACTCGTCTCCCAGTCACCCGACCGCAACCAAGTCATTGGCCAGCCCAGCGCTCGCGATATTGTTAACCCGCAAAATAGAGAAAAATCAGATGTGGCTCTAATATATCATTTCCCCTCAATGGCAGTAACGTCTAAGGGTTCGGGCGGTCTTTCGTCCACTGTAACGACGCAGCTAAAAGGACTTACCCAGCTGGAAGCGCGTTGGATTCCGACGCGGGTGATGCTGATGTGCAGGTACCCCTGATTCGGCCGGCCGCCTCGGGTTCGATGAGGATACCACTTAATAAACAACCGTGTTCCTTGTAAACTAACCCAGATGGTCGACTGTCATATTTGGGGTATGTCTCCCATGGGCGATAATAACATAAGTTTTCATTGCATGTATTCAATATGGGTAAACGTACACCGTCCCCAGGGACTTCTTCGTGGCATCCTACGAGGTGGAAGGGATACTCAGCGGCGTTGGTCTTCTTCTATAACGCATCAGGTTACATTCTCCGATATGTACAACACGATCCTAAGAAGGACCACCACGTGCGATGTAGGCCCTCACGCGAGCTGTCAGGGGCCTCCATGTTGGGATGACATCAATATGCGGGAAATACCTCACTGCTAAGTTGTGATGGAGGCTTCCGTAACTTCTCTGTTTTCCAACCTCCAGGACGCGCACCAGTGGGCCGTTACGCGTAATGCGCGCTGTTAATCATTGGCATCCCCAAGTGATATTGGTACGTGATAAACGTATATATCTTCCTACCGATAATCACGTTACGAGGGCTGTAAGTCGATTGTTGGCACGAGCCCAGGAGTAAAATTGAGCCAATGCGCCCTAAGCCAACGTCGCGAAGCAAATCCTCTCACGATGAAGATAAACTCGGATCGAGTCCGGCCTCCCAGTCTTTTGGGACCCGGTCTCCCTAGCATATATGGGGTTAACGGTTCAGGTATAGCATGCGCGTCTTGACAACGCTATATCCTACGCGTGCGCATCGTTTCGATCCTGGATTACTAAGGTGCCCGTATTACTGTAATCCCGTAGGGATTTCTTGAGCTATGTGGTTCGTGTTCGCTCCCCTTATCCCGTCCGTGTCGACGGTTAATGAATACGACAGGGGGTGGGAGACTCGCCTTAATTCGTCATACACGCCACGGGACGCTCCTACCGTGCACGTAATTGGGGATGACACGTATCGATCAGAGTCAGCTATTTAGTACTGTTTACCGCTATATAAAGCGGATCGTTCATTTCGCCCATTGTGTCGCATAAAGCCGGTCTCATATTGCAGGTCAGTAATCACCAGTACCCCACTACCGGCCCTGGCTCTGATAACAACACGGGTTGACCTTTTTAAACAACCCTTCAGCTCCCGGCACGCTGATGTCGGCCAGTTAGAAGAACTGGAACTACTCATCCATGCCGGCCTGTAGTGATCAGGAGAACATATTTGAGAGTTCTGCACGGGGGATGGTGAAATCTAGTCACAGCACGCTCCCCTACTGAGTTCCATGTACGAGATGAGGCAGAAGGTGTCTACCCAAGAGCGAACGCGAGGCTCTACCTCTAGGTCTACTGTAAGGCGCAAACTAACTTTGGTGCCTCCTTGCTGTACACGTTAGGTTTACGGATTTCCCCGGAGGTGGGAAATAACTACGCGTTCGTAGTACTGCGGATAGCACGCAAAAAGGCAGCTTGCGAACCAATTCGACGCAAGTTTTTTTATGATTACTGTGGAGGGGAGGTAGATAGCATATGGGAGTGGCCTGAGATGTTGTAACAGAGTTAAGTACTCCACTTGTCTTGCGGGCTCGATTTCACGGATGAACAGGCCGCAGGTCCTTAACTCTCGGTACTAGCTCAAAATACCCTAGAGACTATGTGACCGGTGACCAGAGTTAGGTGAACCGTATCCCCTGACTTTAATCAAATTTCACGAAGAACGTGGAAGAATGAAGCTTACTTCGAGGAGACATCATCAAGGGAGACCAAATAGGAAAAAAGCTAACATGTCACCGAGGGCTTGAAGAAGGTAGATAATGTTTAGACACCCAGGGTATCGTAATACTTACATACTACTCCTCGACTCATTCCATAGAGTATGCCCGGAAAGAGTAATAGCCGTCAGCAAGTGGAGATTCACTTTGTTATCATTGGGGTGAACTCCACCCCCCCTCCGGTACCCGTCTAACCGGCGGGAGCACAAGAGATTTTCTCACTACGAAAATCAGGGAACCACATAGCAAACCCATTCCGGGGGAAGTCACTCAGAGTTATGGACACGCATTGGTACGGGCGAGTTTCTAACACAGACGTAACTCGGCGTCATGGCGCCAGAGGGCCGGTAGTAGCAAAGGCAGCGGAATTCTCTCTCCAGGTGTACCCAACCTTGTTTTGGGGTCGTTACGCCAGTTATCGAAG
		</sequence>
    <sequence><taxon idref="Location_1_0_0|55.437992692965494"/>
			TCACGGAGGCGTTTGGTGTTAGCACAGGCTGGAAAGGTCTCCCCGCATACCCAGTCCGGTAGTACTACATGCAATGGACCCTGGCGTTCTATTGGCGCAAGGCCAGTAGATACATGATCCTATCGGTATCACCGACTGTCTTTATATTCCTGAACCCTGAATCACAAGGGAAAGCTATACCGTGGCTTGTCTTGTGGATTGTCAATTGTACCCGTGTTAGCCCGGAAATGGTATATCCAGACTGATGAATCTTCTAACGATTCGCACGGATCAGCAGATCAGGACTCCACCACCAAGTGGGATTGCTATACAGTGCGACCATCGATTTTGCTCTAGTCAATGTGGGTCTTAGTCCACATGTTACCGCAGTACTCAAAATTGCCGCGATTCGCCATGACCTAATTCAACTCATCCGCTAAGATCTGCATTGTGGAAACGATGGTCCGCCGTCGTGGCCAATGAAGCAGTGCATTACGGATAACAGTAAGATAAGCGAGTCCCCTCATCACCATTCTTGGTAGCTCCATGAAAAGTGCGTCGCAGCGCGGATGCTGTGACTTGTCATGCCAGATATCGACGGTCCTGGGTCAAAATAGCCCCGCTTCCAAACCGATCGTTATTGGCTTTAGCTAATGGGGCATGCCTTCTTTCTTCGCGAAACGCCCATGTCGTTGCTGCTATAACCGCTTAAATTCCCACCTGGCTGGGCAACCACATGAAAAACCCATTTACCCTCCAACGTTGGGAACATAAGCAAGCTATCCCAATATCCCTTAAGTTCGCAAAATCCCTGTCGAGCATTAGATCATTTGCAGTTCGGAATTAATGAGGATAGAGTGTCGGAGTAACGCAATTCCGCGGGCCGAGGGCGCCGGAATGCTTGCAGCCAAAATCTACTAGATAATAGTACGCGGTCGAGTACCTCTGGAGGCTGTGCCTCATCAACCCCGAGGAGGCCCGGCCCTCGGAAGCCCCCCCACGCGACGCATCTTGGCCTAAGCGTACTTCCGCACGAGATAACTTCATGTTCCCTCCGACAGTGTGTCCCGGTATCCCCAGCATGTTGTCATTACTCTCTAGCTTAAAGTCCACCAGATGGTTATCCTTGGACGCACCTCTGCCCGCGCATACGATTTGCTCTACAGGTGAAGCTGCGCCCGGAGCTCGGTTTTTGTGCCTTCATGATGGTCACATCGTGCCATTAGCGCGAAGGAAGTTCTTTAGTAATATGTGGATGCTTACGGGGATGCGGACCGCATACCGTCTCCATGATTAATTCCGAGCACACGATGCGGAGTTCATTCGGGAACCACGTTTGTAGCACGAATATGGATCCTGAAAGTGGCGGGGGCATTTGTTGGGTCCCGTTACAGCTCGCTCCAGTAGTTCAGCTGCTGTATATATGAAAGATCTTTTTGCGAGCGGCTATCACGTCCTGCTAACCGCGTCGTAAGGCGGTCGTCTAATTGGTGTCAGCCTTTTTGTCGATGCCAACAGTGGTGCACGGCCTCAAGCCAACCCAAAATTCTGGATTAAGTAACGTATGATTATTCTTTCAATGATATGCACCGTCGATTGGCCTTATTGAATTTCGTTCTAAAAAAAGAACTGACAGCTTTGGAACTGAGTAATACGTTAGTAGCCCATCTCGAGCGACAACAGTCTGGAACCGAATTGGACGGAGTGGATCAAGGTTATCATGCCATCTGTAAATTGCTCAGCTGCTAGAGGAATTTTGCTGTCAAAACACATTTAGCAACCAGTCGCTTGGTTTAACGGAAATGGTGCATACAACGTCACGTTTAGTTTGTAAATAAGGCTTCAGAGGCTGTAGTTGCCGGGTCTCACATTTATTCCGCTCACACCGGATGAACGAATCACTTAACTGGGTATGACGCGGTAACGACTGTCGTTGCTATGGCTATATCCGTGACTAGCCCTCTTATTATGCCCACTAGCGACTTCTGCTAACACACTGTCCGATTAGGAAGCCGGGTAGTGAGCCCATATGACGGGTTTACCGGTTGTCTTCTCAGTTCCCCGACTCTAAGCTAACGTGGTTCGTCGAAGTCAGTGGTTTATATAGCTACGACTCCTTAATTGCAATAAAGGAGATTTGACTTCCCGCTCAGAGTACAAGCATGCGATAAATCCGGAAAATCAGGGGTCCTAGTTATCCTTGTAGTATCACGAGATCGGTATAAGGTCCATGAGGGTACACTACACTGTGCGGAGATCTGGACACCTCGAACAGTTATCATTAAAAAAGAGAAAGGAAACCGAGTTCAGAAATAGACAAATCCCCTAATGAGCGTACTCATAGAGCGGGGGATGACGTAGATCCTGATTGGTCCTTCCTGATTGCATACCGCTGAAGGACACGCTTCGGGGCAGTTAAAATAGTCATAGACCCCGATTTCACGAGTCTGTTTTGCTACTAATCATACGGAGCTGTAGAAGGGCGCAAACCTAACTAATGACACATGTGCAACGCTCCGGAAATCTCGCGCAGCGCCACAAAATAGTCCAATTCCCATCGAAGCCTCGGAAGCAGAAGGCGGAGGGTAGGCCAGGTATATCAAGCTAGACGAGATACTATAGCAGATGGAGGGCCCTTCAGGTTTAAGTGCCCGCACCAAGGCAACTAGCCTAGTAGCTTTAAACACCCTGCACTCAGTCGGCTCTGTGCTCGGACGGTTGTTAGAGTCAATGAGTGTAGGGGTGGGGTCATCACCTTGCCACTGCAGACATAGTCGTGCGTCTTGGCTACGCCCCCCTTTTATATGCTATGTAATGAAAGTTAAAATCAGCTCAACGTGGTGGAACGCTTCGACGCACTTATCGTCCTGGCTTCTCTGTCAGATGTCGCGTAAATTAGCCCCATGTTTATGGGGCAACGATGCAAGGGGCCCCCCTCGCCGAATACTCGGCGGTGAGCTCCCGTGGAACCCTTAACCGCGATGGCTACCGTTCAGTTTGATTCCATGATACGACCATTAGAAAAGACACGTGATAGGGCCTTTTTGACCAACCGCCTTAACCTACCGGGGATATGACTCACTGTACGTAGAGGGGTACGACATTATGTGTACCGAGTCCAGTTGACTAAGCCCCAGCTTGGGACACTATCTGAACGGTTAATCTGAGATTCTCATCTGTAACCCTAGAGGCCGTTCACATGGAGGGTAAAGCTGGATGACACTACATGTTTTAGGCCTTTAGTAGGGCCAGATTCGCAGTGGTAAGGCGACGCTCCACTCAGACCATTCGTCTACACTAGACTGGAAAGGTGGTGCGCCAGGCATCAATCGAGCTGCGACTGGCCCACGTGTGCCCGTCGGAAACCGTAGTTAGCCTCAACGTTTTGGCTGACGAGCGGTGTGCCGTTCGCTAACGGGTGTGGGTATGCGATGCGGGGTACTGTAGGATCCGCGCCCCACCAGGTAGCAATTAAAAAAGTACGTCATTTTCCAACTTATTAATAGAGCGTTGATTCGGGCCATTTGCATCACATGCAGTTCACTATCGATGATAAAGTACAGGCAAGCATACCTAGTTGGACCAAAAGATACATTGACTCAACGGTTGGCTAATCCCATACCTGCGAGTTTGAAATAATAACGATACGGTGAGTGAATGTAGTGTAAGCACAACCTTGCGTCAAGAACATGACCTACAAATACTTCATTAGGGGAGAAAAATGAGGCGGGCCCCTTGGATTTCTGAGATGCGGTGGCTTCGTAGCATGCCTGTTCTCTATGCCGGGCAACCTCCGCAGTGCAGTGATCAATCACCCTTGTTGGACGGGGCCGCAGGTATCAATAAATGCGGGCTCCGCCGTCTGTTCCACGGAGCACAGTGCCTTAGCTCTCAGCAAAAGAGCTACGGCGCTGCTCCTTAAGACCCAAATGGGTAAGGACAACCCGTTGGGGCGGAACCCCATTTGAATGAAGGGACCCGTACAGGATAAGAAGTGGACACGGTTGATGCGGCATGGTGCAATGGCTTGCAGTCGTCCGCGAGAGGCGGCCCCTTCCGCGCCAAGAAGACGAATAGGTCTGTCATGAACCCCACGATCCGAACAAGACCCCATAGCAAAGAGTATCCATGTTTTCACACACAGGAACGCCGCGTTATAATTGAGGTATCTACTGACCAGATATGCACATAGCGCGAGCGACAGTATTACGTGGAAGGCCAAGCGTAAATTCCATACGGGGCCCTAAGGCGGGCAACGACAACCTTCCTGTAAAAACAATCCCCCCCGTGCATCTCGTAGGAAGTCAAGGCTTCTCAAAAGTTGCGCGCGCAGGTTGGCGGAAGCAACAAGACGCGAACGGCAGAAAATCGTTTTTTCCAACGGCATACCCTTAATCCATCTATCACACAGCGTGGGATGTACGTCCCTTTAGTACATGTATTGGACCACAAAATCTATGGCATCTGAGTTCACACTCAGGGGCTGGCAGCGAAATAGCTGTAATACCAAGACTAATCTATAGTCACCTTCAGAGTGACAAAAAATGGTGTGTACACGAGGACGTCGGAGGCCAGCAGCGGATGGGGTTAATCTAAATCGCGTGGAGTGCACTACATGGAGGGGAGCGAAGTAACTTCCGTGAGTCATATAAACATCATGCGTTTACCGCGTCTGAGAGAGGTAGCCGATGTAGCGACACCATACCAACCACGTAGTCGGAGGGCTATTCTATGGACGTAATTTTTGAAGAGGGGGTGTGACTGGAGCGTCCAGAAAAAGGTAGGATTTATTTTAGGGTCAGAAGGTACACCAATCCTGCCAAAAAAGTGGTCGCCATTACCATGACAGGCGTTATCATACAGTGCTCGCTTTGTGGCAACAGTCAATCTCGTTCAGCCCCTGAGCTGCCCGTGTACAGTCCGCGCGCAAACATCTTAAAGCACGACCGGTTTTTTAGGTTTGGAGACCTTCGTACTCACGATGAACGTTCGGCCAGGAACACATGCTGCAGCGCAAAAAATCGTAACACGAATACGGCCCCCCGGTACGTAGCAGTTGTTGCTCAATGTTGCAAACATTTTTAAGGACTTACAGTTCTTCACCTAGCTAGGCTCCTTACATTGATGCGCTGCCTGTCTGGCAGTCGTGACATGAGTCACTATTATACAAATGAAGGGCCTGTTCTCAAGTACAAATCTAAATGGGTCCTCCCATCCGCGGCGTCGTTAATACAGGCCTGTTACCTACCTGACTAGATTCTCAGGCCCAGACCGAACATTATGGTCGGCCTTACCCTGCGGTTGACTTGCGCAGATTTTTTCGTACTGACGTCTCGTATCTTTAAAAACAAACATCTTGATTTGCCAGATGTGGCGTGGCTACACACCAATACGAGTATCTAGTATATCCTGGGATCCCGAACCGCCAGAGTGGCTCGTAGAGCTACCTAATAAACCGTGGAGTCATTCTTCCGGTTGGGACCTCCCTGGTCGTGAATCTGGGTACATCTCAATGGCTTCGGCGAGTCCGATTTAGAAGCTGGTCACCGTACCACAAGTAGTCAGTATGCTATAGCGTCAAACGATCTTCCAACGCTATAGAGTAGTCCAGTTTATGGAATGATGGAACTGCATAGGTAAATATAGACTCTAGTACGAAACAGCGTGGAATTCTGACTAAGGAATACCCCTAAGCGCTTACTTCAAGCAATCTCGAAACCAGTATTACAAGTTTCTCGCGGCAGGGCTAGAAGCTATTTGGATTTACGCCAATGCTCTGCGGAGGATTACTTGGCATGCGCCTTTATCAACGTGCCCTATTAACGCCCTATTTATGCCCGACAGTCGATCCCAGCATCTATGAGACTCGGTTAAAAGTTAAGATTATTTCCACCTCCTCGGTGTACCATAGCCATTCCTGTCCATCTAGAAGTGTCGACGCGCTTAAAGCCGAGCCTGATTTCCAGTGGTCCCTAATGGCTGTTATTGTCAAATTTCACCATGGCTCGACGACGCATTGCAGGGTGGGTCGAAGTGCCAACAGGTGATTATTTTAGCCTCCCTCTTTGTATATTCTCGGCAGGTGTGCTAGCTACGAGTATATTAGCGTCAACGGAGGTGTCATACCTGGAGTTGGGTTGAATGGCCGCTCGCGCCGGGACAATTCCAGTGCGCGCAGCTTAGTGTCCGATCGAGAGATGAGCCTCTCCTGACCCCTCAGTTGCTCAGTCTGAAATCTTATCTAGATCAGTTCTTCGTTATACCATCACACCACACTAGTTCCCGAGACGTAGGGAGGGTTACAATTGCGAAGGTCTGAATCTTCAGCCTAGAATGACCATTTGTAGGTGACACGGTTATACAAGCCAAAACCCTCCACGGTCCATACCAACACGGGAAATGTGCCCACTCCCTAGGGAGGATAGTTTGTCAAATGGGTAGGTGGTACCTCTATGGCTTCCAGGTGCTAGTGGCAGCCTCGCCTCCTTCTCGTACGTATCTACAACTAAGAATTAGCCACTCCGTTAATCCCCCTAGCCCTATCCAAGCAGCTTGGTTCCCGTTTTTACCTGCTAACTAACGACAGACTCACGGTTGGACGGGGTGAGGCTCATTTTGATTATTGGCTTTCATCCCTAAGCCGTGACATGGGTTTCGAGCAGATGAAGCGGCGCCGCATCCTTCCGCTCTATAAACGGTAAATGAGTGGCCGTAGCTTGGTCGGTTTGATTAGTAAACAATGGGTAAGTACGGCATCTTGTCCCAGTTAAGCTGTATTTCGAATCAAACATCGGAGCACCCACTGGATCCCAGAGTCCGCGTGACTGCTCCATTCGGTGAGTTACTGACGGCTGGGCACTCTTACTCGCGCATCCGCGCCGTTCTGATCGTTGTTATACTGCGATCCTGTCGCTCGTGAGCCAAGAGGGCCGGGCTTCCGTATGGTTGGTTAGCGTAGGAATAATAGCGCAATACGGATCCCATTCGTGACCTGCACTGCCACAAATACGGTAGCGTCATGAGGGAATAAGAAGTGAGTTGGTCTCTAATAGTAGATAACTCTGTAGCCATCTGCAAGATCCAAAGGGCATGAAAAACCGCCTACAGAGCGTTACCCTCAGTTTAAGTAATCCAGGTGCTTGGCCCATACGCCTCATCTCACCGACCGCTCATAGCCTATGGCACTTTTATTCCTTACGGAAGAAGTGACAGGAGACCTTTTTTAGTGACGGTTCAGCACTAAAGCGGCTTGTTAGTCGGAACATTCTTAGAGTCCATGTGAGAGAGCTCCGAACACTCTTATCAAATATCTGAAGATCATGTTGCCAGCGACTGATCGCATTGTAGCCCCTCAGCTTTAACACGCTCGTATGCGCAATTCCCCTACCAGGAGTTCTGGGCAGCGTTGATGCTAGGACCGTCAAGCTTAGCAAAATGAGCGGGTTAGGCTTAGTAGCCAGTGCTCTGCAGAAGGGCGGCTAGGCGTATAAATGGCGTAGAAGGAATTAGCGAGACACACAGAAGCCTCCTGAGGCGGGCCTGCTGAGCAGCTATTCTACCTCTTCGAAGTTCATCACACTGCCCCGGGTTGGCAGACGTACGAGCACATATTTTGACGCGGGGAGAGTTTACTCACGTTCACCATGACAGCAGTTATTCTCCCCCGGACCATAACATCCGATGCTGGACACTAGCGCAAATGCACTGTTAATTAAGGTTTCGATAAACAGATTAGCAAAGAAACGACAATTAGACGTCCCCGCATTGAAAATTTGGTGGCGAGTTGGAGGCCTTTCTTGCGACTGGTGTTAGAGTTTCTCTCACTTAGCTAGCAAGCGGTGAAGATTGGGGGGGCCCCCATAGACGAGTGTCCAGCTGATACAGCACGCTAAGATTGGTGCCTCTGACACTCCATTGGATTACACTGCACAAGTGTGCCGTCTAAGCCCGCCATATGTATTGTCAACTATATGCGCGTACAATTATACCCGGTTTGCTGCTTTCCAGTTTGAGGGGTGTGACTTCAATACAGACCTTTCGCTGCATTTCACTAGTTTGAAGCCCAACATGATCCTGACGTGAATGAGATCTCGCAGCTGACGCAGGGCGGGTATGGTCCTCAAGTTGTACAATACCCCGGAAATTACATACCGTAAACCGACTGTCCCATAGTATCTACAGTGAAAGTGTTAAGCTCCATTCGTATTCGAGATTCCTATGTCGATTAGGAGCGACTAATCCGGAACCAGACCACAAGGTCTTGGATTATATGCAGCAGGAGCACGCCGTACCGGCGTCCAATAACGCGCAGCATAGAGGTGGTGTCGTCATTCGTCGCATGGCTACCCGTGCAAGCGTAGCACTCCGAAGTGTCGGCTAAGACAGACAAAATGGATGGTACTTTCGGGAGTGGCTCTAATTTCGGGCCAACCACATTTCACGACGCCACATATTGTGCGACTATTCTTTGGGTAACGTTGCGCGATCTCTGATTCGCCACCCACTATGCGGAGGCAGGGACCTATGGATTAGTAACGGCGCTACTGCCGGAGAAACGATTATCGTCAGACGGTAATAAGGTCTTGGAGACTGCTGGCGTTTATAGGATTCTCTCGGTAATCTACTCCGCGGTGGTGCTGGCATATGTGGCAGTGTGTACAAATTCCGACATACTTAGTTTCACCTTAGTATAGCCACCGCTATTGATAGGCAAGCACCTGGCGAGTTACGCCGACATAAAGAAGCAAGGGTGACCCGTCCCGATGAGCAGTCGTTCGGAATTCGCGAGACCCGCACGCAAAATGGTTAAGGGTCCCATGTAATGACACTGCCTCGGTTACTGCTAATCCGTTCGTCAACCACAGTGTGGCCCTCTCCTTGACAGTAGCACTGACCAATATCTCGAAAGAAAATTGACGGGCGGGTGGGGCTCAACTCTTGGTACACGGCTCCAGCAGGCGCGGCCCGATGACCGTGGCCACATTTAAGCCTAGTGACGTCCTCCATCGGGAATGTTAGTGGTTAGCTTGTCTGGTTATTAAATCAGTTCAGTCGAAAGCGGAACAGGAACTCCCGTGACGTTGAATATCCTACCATGGGGGGTCCAGGTGAGTTGGTGACCATCTGGGGGAGACTTGAAGGGGGACATAGTGGCTTTCAACGGAGTTATGTAGTTCGACCACGAGCTCGATAATTGTGTAGTGACATCTTGGGAATTGGACATGTTACACTCGTGTATTGCTTTATATCAAGTAGTGTCTTTAGAACTGGAGTCTTTAATATGTAATAGAGGCTCTCCAGCCTGCAAATGAAGGATCTGCGCACTTTCTCTGCCCTAGATAGAATGGCGCCGTTCCCTCACTGAGACAACAGACAGGAAGATCCAGTAGATACTGTTTTTAAGGGATATCAATAGTCGTGCATACGGTTACTGCTACCTAGTAAGTTGCCAGTCCCCGAATCACCGGAGGTACGTACGTGCAATCGGGTCTGATATCAGCTTATCCTCAGTTAGTATACTCTCCCACGCAAAGTTCTGGTATAATTCTCAGGAGCGGATGGGTGCGTTTATGACGTCTTGGTAAGCGAGTTAGGCAGATGTCTCGTAAGATAGCCTATCTCGCAGTGCAGCGGCGCACCGGTTGACTTGCACATGCTCCTCCACCGATGGTCATTTTAGAATGGCGTAAGGCAATGCCGGACCGCAACTCCACAGCGGTCCCCACATGTCTAGGTAAGTCCTGATGGCCTAATGAGAGATAACCGCTGGAGACGACCCGACTCGCAAGATCCGGACACCAATAGAAAGGCCTAACCGCGACGTACTCAACTGCGGCACGTTCAAACGGTAGTAACTCATCGCACTGCCTCGCCACGGATATGAGGCCCGGGAGACTATCAGTGAGCCTATCGATGATCATTTGATGGAGATCGCGTCTTATATTGGGATGAGTCAGGCAGATGATGGGGATAACCCCATCATAGTATGTCAACGGCATTCATGTAAATATTAGTAAAACCCACCAGTGATGGAAGATTTTTAGACTGAATGGGAGGGGCACCACAGTAAAATCCACCACTAGACCCCCGTGTGCCTCGCGGCCTGATCCTTCACACTTCTCCCTGGTAGAGCTAATGAAGGCTCAGGTGTCGGACAGCGTCTATAACCCATTAATTATGACGGAGTTTGTCTTCCATGGGGCAGCAAGATGTTCTAAGGCTTTCACCGAGTAACATCTCCTCAATACTTAGGCACCGTCGAAGATATTGGTCGACGTCACCACCGGTTAGGATTCTGCAACAGCCGCTTCAAAGGCACGTAATTTCAGAAACAATCGGTATCCTCTTATCTGATGCAGATTTCTACCTCTCTATAGTCTGCTTGGGCATATCCTTGGTAGTTACTTGCGCACATGTAATAGATTTACAAGTTGTGGGCGATCCAGCGCGAGCCGTGCTACCAACTAAAGTAATCAGGGACTTGCCTTCGGTCCCCGTATTAGAGTGATCGATTGCTGTAATCTGGATCCTTCCTGTAGCGAGTTGCACTAGCAACACAGTGACGGAGACAGTTTTGGCCTAAGGAGGGTATAAAACGATCACCTCTATGCGGTGACATGCAAACATATGTGGGTATATGTGGTCCTCCGGAAAAATTAACGCGTGTTAGTGTCTCTAAGCTCTAGACGCATAGGACCACGGTCACGACGAACCTCAACACCAAATCGCTGGTTTAAATAGACTTCACCGCTCTACTCAAACGGCTATTGATTTTCTCATAACCAGGGAACTTGCTACATCGCTAATAGCAGAGGGCTGTCAAGCCCCAAAAGCATATTTTATTCTTTAATGTGCTCCCCAGGAGCGATGCCCCACTTTAGAACGGGTGCTACCGGTGCTCCTCCCTCTCCCGTCACTACCCAGGGCCAACGCGTGGGTTGCACTCAGCTGACCATGTCTTCCATCCCTAATTATCGTCCCCGCAATTTGAACTGTCGCTGACTCGAGACATCTATAATCCACGGTCTGTTTAGGCTATTGAAGCACGTCTAGGGTACTTCGAATTCCTGGCCAGATGGGCGAGATTATACCATGCACGGGCGCTACGGTGCCTCAGTTGACGTGTTTTGGGCGGTCAGTAGGGAACAGGATGGAAATCTTAACGGTTCGACTGTCCGTTCCGCTTTACCGCTAAAGACGGGCCGGGAAGTCAGCCGGAGACCCCACGAAAGAGAACATCATGACTACCAACCAGGACCTTATCCCTCTCTGATACCGCGAAAAGAGAGCGTAAGTCGAAAAGTTTGATCCAATTCGCACTTATTCAGACCCTAGCGTAGACCGCATCTTGGGTACAGGAAATCCACTACGGTTAAATCCGATCGAGCAGAACCTCGCGCAGGCCGTAGTATGCCCCCCCCTTAATAGGTCGGGAAGCCCGGTGAACAGAACGACTTCTGATAGCCTGCCGAAGCCATTGCCTGCTAGTCCAAGCCGCTGCCATGTCTATAATACATGTTAAGCAAACGGCGTCGAACATACGTGAGACCGTGAATAAACCATTAAGTGCAAAGCGTAAACCGTAAGGTTGCGTAATGTTGTGTCTACTCGTCTCTCAGTCAGCCGACCGCAACCAAGTCATTGGCCAGCCCAGCGCTCGCGATATTGTTAACCCGCAAAATAGAGAAAAATCAGATGTGGCTCTAATATATCATTTCCCCTCAATGGCAGTAACGCCTAAGCGTTCGGGCGGTCTTTCGTCCACTGTAACGACGCAGCTAAAAGGACTTACCCAGCTGGAAGCGCGTTGGATTCCGACGCGGGTGATGCTGATGTGCAGGTACCCCTGATTCGGCCGGCCGCCTCGGGTTCGATGAGGATACCACTTAATAAACAACCGTGTTCCTTGCAAACTAACCCAGATGGTCGACTGTCATATTTGGGGTATGTCTCCCATGGGCGACAATAACATAAGTTTTCAGCGCATGTATTCAATATGGGTAAACGTACAGCGTCCCCAGGGACTTCTTCGTGGCATCCTACGAGGTGGAAGGGATACTCAGCGGCGTTGGTCTTCTTCTATAACGCATCAGGTTACATTCTCCGATATGTACAACACGATCCTAAGAAGGACCACCACGAGCGATGTAGGCCCTCACGCGAGCTGTCAGGGGCCTCCATGTTGGGATGACATCAATATGCGGGAAATACCTCACTGCTAAGTTGTGATGGAGGCTTCCGTAACTTCTCTGTTTTCCAACCTCCAGGACGCGCACCAGTGGGCCGTTACGCGTAATGCGCGCTGTTAATCATTCGCATCCCCAAGTGATATTGGTACGTGATAAACGTATATATCTTCCTACCGATAATCAAGTTACGAGGGCTGTAAGTCGATTGTTGGCACGAGCCCAGGAGTAAAATTGAGCCAATGCGCCCTAAGCCAACGTCGCGAAGCAAATCCTCCCACGATGAAGATAAACTCGGATCGAGTCCGGCCTCCCAGTCTTTTGGGACCCGGTCTCCCTAGCATCTATGGGGTTAACGGTTCAGGTATAGCATGCGCGTCTTGACAACGCTATATCCTACGCGTGCGCATCGTTTCGATCCTGGATTACTAAGGTGCCCGTATTACTGTAATCCCGTAGGGATTTCTTGAGCTATGTGGTTCGTGTTCGCTCCCCTTATCCCGTCCGTGTCGACGGTTAATGAATACGACAGGGGGTGGGAGACTCGCCTTAATTCGTCATACACGCCACGGGACGCTCCTACCGTGCACGTAATTGGGGATGACACGTATCGATCAGAGTCAGCTATTTAGTACTGTTTACCGCTATATAAAGCGGATCGTTCATTTCGCCCATTGTGTCGCATAAAGCCGGTCTCATATTGCAGGTCAGTAATCACCAGTACCCCACTACCGGCCCTGGCTCTGATAACAACACGGGTTGACCTTTTTAAACAACCCTTCAGCTCCCGGCACGCTGATGTCGGCCAGTTAGAAGAACTGGAACTACTCATCCATGCCGGCCTGTAGTGATCAGGAGAACATATTTGAGAGTTCTGCACGGGGGATGGTGAAATCTAGTCACAGCACGCTCCCCTACTGAGTTCCATGTACGAGATGAGGCAGAATGTGTCTACCCAAGATCGAACGCGAGGCTCTACCTCTAGGTCTACTGTAAGGCGCAAACTAACTTTGGTGCCTCCTTGCTGTACACGTTAGGTCTACGGATTTCCCCGGAGGTGGGAAATAACTACGCGTTCGTAGTACTGCGGATAGCACGCAAAAAGGCAGCTTGCGAACCAATTCGACGCAAGTTTTTTTATGATTACTGTGGAGGGGAGGTAGATAGCATATGGGAGTGGCCTGAGATGTTGTAACAGAGTTAAGTACTCCACTTGTCTTGCGGGCTCGATTTCACGGATGAACAGGCCGCAGGTCCTTAACTCTCGGTACTAGCTCAAAATACCCTAGAGACTATGTGACCGGTGACCAGAGTTAGGTGAACCGCATCCCCTGACTTTAATCAAATTTCACGAAGAACGTGGAAGAATGAAGCTTACTTCGAGGAGACATCATCAAGGGAGACCAAATAGGAAAAAAGCTAACATGTCACCGAGGGCTTGAAGAAGGTAGATAATGTTTAGACACGCAGCGTATCGTAATACTTACATACTACTCCTCGACTCATTCCATAGAGTATGCCCGGAAAGAGTAATAGCCGTCAGCAAGTGGAGATGCACTTTGATATCATTGGGGTGAACTCCACCCCCCCTCCGGTATCCGTCTAACCGGCGGGAGCACAAGAGATTTTCTCACTACGAAAATCAGGGAACCACTTAGCAAACCCATTCCGGGGGAAGTCACTCAGAGTTATGGACACGCATTGGTACGGGCGAGTTTCTAACACAGACGTAACTCGGCGTCATGGCGCCAGAGGGCCGATAGTAGCAAAGGCAGCGGAATTCTCTCTCCAGGTGTACCCAATCTTGTTTTGGGGTCGTTACGCCAGTTATCGAAG
		</sequence>
    <sequence><taxon idref="Location_1_0_1|59.53037606129578"/>
			TCACGGAGGCGTTTGGTGTTAGCACAGGCTGGAAAGGTCTCCCCGCATACCCAGTCCGGTAGTACTACATGCAATGGACCCTGGCGTTCTATTGGCGCAAGGCCAGTAGATACATGATCCTATCGGTATCACCGACTGTCTTTATATCCCTGAACCCTGAATCACAAGGGAAAGCTATACCGTGGCTTGTCTTGTGGATTGTCAATTGTACCCGTGTTAGCCCGGAAATGGTATATCCAGACTGATGAATCTTCTAACGATTCGCACGGATCAGCAGATCAGGACTCCACCACCAAGTGGGATTGCTATACAGTGCGACCATCGGTTTTGCTCTAGTCAATGTTGGTCTTAGTCCACATGTTACCGCAGTACTCAAAATTGCCGCGATTCGCCATGACCTAATTCAACTCATCCGCTAAGATCTGCATTGTGGAAACGATGGTCCGCCGTCGTGGCCAACGAAGCAGTGCATTACGGATAACAGTAAGATAAGCTAGTCCCCTCATCACCATTCTTGGTAGCTCCATGAAAAGTGCGTCGCAGCGCGGATGCTGTGACTTGTCATGCCAGATATCGACGGTCCTGGGTCAAAATAGCCCCGCTTCCAAACCGATCGCTATTGGCTTTAGCTAATGGGGCATGCCTTCTTTCTTCGCGAAACGCCCATGTCGTTGCTGCTATAACCGCTTAAATTCCCACCTGGCTGGGCAACCACATGAAAAACCCATTTACCCTCCAACGTTGGGGACATAAGCAAGCTATCCCAATATCCCTTAAGTTCGCAAAATCCCTGTCGAGCATTAGATCATTTGCAGTTCGGAATTAATGAGGATAGAGTGTCGGAGTAACGCAATTCCGCGGGCCGAGGGCGCCGGAATGCTTGCAGCCAAAATCTACTAGATAATAGTACGCGGTCGAGTACCTCTGGAGGCTGTGCCTCGTCAACCCCGAGGAGGCCCGGCCCTCGGAAGCCCCCCCACGCGACGCATCTTGGCCTAAGCGTACTTCCGCACGAGATAACTTCATGTTCCCTCCGACAGTGTGTCCCGGTATCCCCAGCATGTTGTCATTACTCTCTAGCTTAAAGTCCACCAGATGGTTATCCTTGGACGCACCTCTGCCCGCGCATACGATTTGCTCTACAGGTGAAGCTGCGCCCGGAGCTCGGTTTTTGTGCCTTCATGATGGTCACATCGTGCCATTAGCGCGAAGGAAGTACTTTAGTAATATGTGGATGCTTACGGGGATGCGGACCGCATACCGTCTCCATGATTAATTCGGAGCACACGATGCGGAGTTCATTCGGAAACCACGTTTGTAGCACGAATATGGATCCTGAAAGTGGCGGGGGCATTTGTTGGGTCCCGCTACAGCTCGCTCCAGTAGTTCAGCTGCTGTATATATGGAAGATCTTTTTGCGAGCGGCTATCACGTCCTGCTGACCGCGTCGTAAGGCGGTAGTCTAATTGGTGTCAGCCTTTTTGTCGATGCCAACAGTGGTGCACGGCCTCAAGCCAACCCAAAATTCTGGATTAAGTAACGTATGATTATTCTTTCAATGATATGCACCGTCGATTGGCCTTATTGAATTTCGTTCTAAAAAAAGAACTGACAGCTTTGGAACTGAGTAATACGTTAGTAGCCCATCTCGAGCGACAACAGTCTGGAACCGAAATGGACGGAGTGGATCAAGGTTATCATGCCATCTGTAAATTGCTCAGCTGCTAGAGGAATTTTGCTGTCAAAACACATTTAGCAACCAGTCGCTTGGTTTAACGGAAATGGTGCATACAACGTCACGTTTAGTTTGTAAATAAGGCTTCAGAGGCTGTAGTTGCCGGGTCTCACATTTATTCCGCTCACACCGGATGAACGAATCACTTAACTGGGTATGACGCGGTAACGACTGTCGTTGCTATGGCTATATCCGTGACTAGCCCTCTTATTATGCCCACGAGCGACTTCTGCTAACACACTGCCCGATTAGGAAGCCGGGTAGTGAGCCCATATGACGGGTTTACCGGTTGTCTTCTCAGTTCCCCGACTCTAAGCTAACGTGGTTCGTCGAAGTCAGTGGTTTATATAGCTACGACTCCTTAATTGCAATAAAGGAGATTTGACTTCCCGCTCAGAGTACAAGCATGCGATAAATCCGGAAAATCAGGGGTCCTAGTTATCCTTGTAGTCTTACGAGATCGGTATAAGGTCCATGAGGGTACACTACACTGTGCGGAGATCTGGACACCTCGAACAGTTATCATTAAAAAAGAGGAAGGAAACCGAGTTCAGAAATAGACAAATCCCCTAATGAGCGTACTCATAGAGCGGGGGATGACGTAGATCCTGATTGGTCCTTCCTGATTGCATACCGCTGAAGGACACGCTTCGGGGCAGTTAAAATAGTCATAGACCCCGATTTCACGAGTCTGTTTTGCTACTAATCATACGGAGCTGTAGAAGGGCGCAAACCTAACTAATGACACATGTGCAACGCTCCGGAAATCTCGCGCAGAGCCACAAAATAGTCCAATTCCCATCGAAGCCTCGGAAGCAGAAGGCGGAGGGTAGGCCAGGTATATCAAGCTAGACGAGATTCTATAGCAGATGGAGGGCCCTTCAGGTTTAAGTGCCCGCACCAAGGCAACTAGTCTAGTAGCTTTAAACACCCTGCACTCAGTCGGCTCTGTGCTCGGACGGTTGTTAGAGTCAATGAGTGTAGGGGTGGGGTCATCACCTTGCCACTGCAGACGTTGTCGTGCGTCTTGGCTACGCCCCCCTTTTATATGCTATGTAATGAAAGTTAAAATCAGCTCAACGTGGTGGAACGCTTCGACGCACTTATCGTCCTGGCTTCTCTGTCAGATGTCGCGTAAATTAGCCCCATGTTTATGGGGCAACGATGCAAGGGGCCCCCCTCGCCGAATACTCGGCGGTGAGCTCCCGTGGAACCCTTAACCGCGATGGCTACCGTTCAGTTTGATTCCATGATACGACCATTAGAAAAGACACGTGATAGGGCCTTTTTGACCAACCGCCTTAACCTACCGGGGATATGACTTACTGTACGTAGAGGGGTACGACACTATGTGTACCGGGTCCAGTTGACTAAGCCCCAGCTTGGGACACTATCTGAACGTTTAATCTGAGATTCTCATCTGTAACTCTAGAGGCCGTTCACATGGAGGGTAAAGCTGGATGACACTACATGTTTTAGGCCTTTAGTAGGGCCAGATTCGCAGTGGTAAGGCGACGCTCCACTCAGACCATTCGTCTACACTAGACTGGAAAGGTGGTGCGCCAGGCATCAATCGAGCTGCGACTGGCCCACGTGTGCCCGTCGGAAACCGTAGTTAGCCTCAACGTTTTGGCTGACCAGCGGTGTGCCGTTCGCTAACGGGTGTGGGTATGCGATGCGGGGTACTGTAGGATCCGCGCCCCACCAGGTAGCAATTAAAAAAGTACGTCATTTTCCAACTTATTAATAGAGCGTTGATTCGGGCCATTTGCATCACATGCAGTTCACTATCGATGATAAAGTACAGGCAAGCATACCTAGTTGGTCCAAAAGATACATTGACTCAACGGTTGGCTAATCCCATACCTGCGAGTTTGAAATAATAACGATACGGTGAGTGAATGTAGTGTAAGCACAACCTTGCGTCAAGAACATGACCTACAAATACCTCATTAGGGGAGAAAAATGAGGCGGGCCCCTTGGATTTCTGAGATGCGGTGGCTTCGTAGCATGCCTGTTCTCTATGCCGGGCAACCTCCGCAATGCAGTGATCAATCACCCTTGTTGGACGGGGCCGCAGGTATCAATAAATGCGGGCTCCGCCGTCTGTTCCACGGAGCACAGTGCCTTAGCTCTCAGCAAAAGAGCTACGGCGCTGCTCCTTAAGACCCAAATGGGTAAGGACAACCCGTTGGGGCGGAACCTCATTTGAATGAAGGGACCCGTACAGGATAAGAAGTGGACACGGTTGATGCGGCATGGTGCAATGGCTTGCAGTCGTCCGCGAGAGGCGGCCCCTTCCGCGCCAAAAAGACGAATAGGTCTGTCATGAACCCCACGGTCCGAACAAGACCCCAAAGCAAAGAGTATCCATGTTTTCACACACAGGAACGCCGCGTTATAATTGAGGTATCTACTGATCAGATATGCACATAGCGCGAGCGACAGTATTACGTGGAAGGGCAAGCGTAAATTGCATACGGGGCCCTAAGGCGGGCAACGACAACCTTCCTGTAAAAACAATCCCCCCCGTGCATCTCGTAGGAAGTCAAGGCTTCTCAAAAGTTGCGCGCGCAGCTTGGCGGAAGCAACAAGACGCGAACGGCAGAAAATCGTTTTTTCCAACGGCATACCCTTATTCCATCTATCACACAGCGTGGGATGTACGTCCCTTTAGTACATGTATTGGACCACAAAATCTATGGCATCTGAGTTCACGCTCAGGGGCTGGCAGCGAAATAGCTGTAATACCAAGACTAATCTATAGTCACCTTCAGAGTGACAAAAAATGGTGTGTACACGAGGACGTCGGAGGCCAGCAGCGGATGGGGTTAATCTAAATCGCGTGGAGTGCACTACACGGAGGGGAGCGAAGTAACTTCCGTGAGTCATATAAACATCATGCGTTTACCGCGTCTGAGAGAGGTAGCCGATGTAGCGACACCATACCAACCACGTAGTCGGAGGGCTATTCTATGGACGTAATTTTTGAAGAGGGGGTGTGACTGGAGCGTCCAGAAAAAGGTAGGATTTATTTTAGGGTCAGAAGGTACACCAATCCTGCCAAAAAAGCGGTCGCCATTATCATGACAGGCGTTATCATACAGTGCTCGCTTTGTGGCAACAGTCAATCTCGTTCAGCCCCTGAGCTGCCCGTGTACAGTCCGCGCGCAAACATCTTAAAGCACGACCGGTTTTTTAGGTTTGGAGACCTTCCTACTCACGATGAACGTTCGGCCAGGAACACATGCTGAAGCGCAAAAAATCGTAACACGAATACGGCCCCCCGGTACGTAGCAGTTGTTGCTCAATGTTGCAAACATTTTTAAGGACTTACAGTTCTTCACCTAGCTAGGCTCCTTACATTGATGCGCTGCCTGTCTGGCAGTCGTGACATGAGTCACTATTATACAAATGAAGGGCCTGTTCTCAAGTACAAATCTAAATGGGTCCTCCCATCCGCGGCGTCGTTAATACAGGCCTGTTACCTACCTGACTAGATTCTCAGGCCCAGACCGAACATTATGGTCGGCCCTACCCTGCGGTTGACTTGCGCAGATTTTTTCGTACTGACGTCTCGTATCTTTAAAAACAAACATATTGATTTGCCAGATGTGGCGTGGCTACACACCAATACGAGTATCTAGTATATCCTGGGATCCCCAACCGCCAGAGTGGCTCGTAGAGCTACCTGATAAACCGTGGAGTCATTCTTCCGGTTGGGACCTCCCTGGTCGTGAATCTGGGTACATCTCTATGGCTTCGGCGAGTCCGATTTAGAAGCTGGTCACCGTACCACAAGTAGTCAGTATGCTATAGCGTCAAACGATCTTCCAACGCTATAGAGTAGTCCAGTTTATGGAATGATGGAACTGCATAGGTAAATATAGACTCTAGTACGAAACAGCGTGGAATTCTGACTAAGGAATACCCCTAAGCGCTTACTTCAAGCAATCTCGAATCCAGTATTACAAGTTTCTCGCGGCAGGGCTAGAAGCTATTTGGATATACGCCAATGCTCTGCGGAGGATTACTTGGCATGCGCCTTTATCAACGTGCCCTATTAACGCCCTATTTATGCCCGACAGTCGATCCCAGCATCTATGGGACTCGGTTAAAAGTTAAGATTATTTCCACCTCCTCGGTGTACCATAGCCAATCCTGTCCATCTAGAAGTGTCGACGCGCTTAAAGCCGAGCCTGATTTCCAGTGGTCCCTAATGGCTGTTATTGTCAAATTTCACCATGGCTCGACGACGCATTGTAGGGTGGGTCGAAGTGCCAACAGGTGATTATTTTAGCCTCCCTCTTTGTATATTCTCGGCAGGTGTGCTAGCTACGAGCATATTAGCGTCAACGGAGGTGTCATACCTGGAGTTGGGTTGAATGGCCGCTCGCGCCGGGACAATTCCAGTGCGCGCAGCTTAGTGTCCGATCGAGAGATGAGCCTCTCCTGACCCCTCAGTTGCTCAGTCTGAAATCTTATCTAGATCAGTTCTTCGTTATACCATCACACCACACTAGTTCCCGAGACGTAGGGAGGGTTACAATTGCGAAGGTCTGAATCTTCAGCCTAGAATGACCATTTGTAGGTGACACGGTTATACAAGCCAACACCCTCCACGGTCCATACCAACACGGGAAATGTGCCTACTCCCTAGGGAGGATAGTTTGTCAAATGGGTAGGTGGTACCTCTATGGCTTCCAGGTGCTAGTGGCAGCCTCGCCTCCTTCTCGTACGTATCTACAACTAAGAATTAGCCACTCCGTTAATCCCCCTAGCCCTATCCAAGCAGCTTGGTTCCCGTTTTTACCTGCTAACTAACGACAGACTCACGGTTGGACGGGGTGAGGCTCATTTTGATTATTGGCTTTCATCCCTAAGCCGTGACATGGGTTTCGAGCAGATGAAGCGGCGCCGCATCCTTCCGCTCTATAAACGGTAAATGAGTGGCCGTAGCTTGGTCGGTTTGATTAGTAAACAATGGGTAAGTACGGCATCTTGTCCCAGTTAAGCTGTATTTCGAATCAAACATCGGAGCACCCACTGGATCCCAGAGTCCGCGTGACTGCTCCATTCGGTGAGTTACTGACGGCTGGGCACTCTTACTCGCGCATCCGCGCCGTTCTGATCGTTGTTATACTGCGATCCTGTCGCTCGTGAGCCAAGAGGGCCGGGCTACCGTATGGTTGGTTAGCGTAGGAATAATAGCGCAATACGGATCCCATTCGTGACCTGCACTGCCACAAATACGGTAGCGTCATGAGGGAATAAGAAGTGAGTTGGTCTCTCATAGTAGATAACTCTGTAGCCATCTGCAAGATACGAAGGGCTTGAAAAACCGCCTACAGAGCGTTACCCTCAGTTTAAGTAATCCAGGTGCTTGGCCCATACGCCTCATCTCACCGACCGCTCATAGCCTTCGGCACTTTTATTCCTTACGGAAGAAGTGACAGGAGACCTTTTTTAGTGATGGTTCAGCACTAAAGCGGCTTGTCAGTCGGAACATTCTTAGAGTCCATGTGAGAGAGCTCCGAACACTCTTATCAAATATCTGAAGATCATGTTGCCAGCGACTGATCGCATTGTAGCCCCTCAGCTTTAACACGCTCGTATGCGCAATTCCCCTACCAGGAGTTCTGGGCAGCGTTGATGCTAGGACCGTCAAGCTTAGCAAAATGAGCGGGTTAGGCTTAGTAGCCAGTGCTCTGCAGAAGGGCGGCTAGGCGTATAAATGGCGTAGAAGGAATTAGCGAGACACACAGAAGCCTCCTGAGGCGGGCCTGCTGAGAAGCTATTCTAACTCTTCGAAATTCATCACACTGCCCCGGGTTGGCAGACGTACGAGCACATATTTTGACGCGGGGAGAGTTTACTCACGTTCACCATGACAGCAGTTATTCTCCCCCGGACCATAACGTCCGATGCTGGACACTAGCGCAAATGCACTGTTAATTAAGGTTTCGATAAACAGATTAGCAAAGAAACGACAATTAGACGTCCCCGCATTGAAAATTTGGTGGCGAGTTGGGGGCCTTTCTCGCGACTGGTGTTAGAGGTTCTCTCACTTAGCTAGGAAGCGGTGAAGATTGGGGGGGCCCCCATAGACGAGTGTCCAGCTGATACAGCACGCTAAGATTGGTGCCTCTGACACTCCATTGGATTACACTGCACAAGTGTGCCGTCTAAGCCCGCCATATGTATTGTCAACTATATGCGCGTACAATTATACCCGGTTTGCTGCTTTCCAGTTTGAGGGGTGTGACTTCAATACAGACCTTTCGCTGCATTTCACTAGTTTGAAGCCCAACATGATCCTGACGTGAATGAGATCTCGCAGCTGACGCAGGGCGGGCATGGTCCTCAAGTTGTACAATACCCCGAAAATTACATACCGTAAACCGACTGTCCCAGAGTATCTACAGTGAAAGTTTTAAGCTCCATTCGTATTCGAGATTCCTATGTCGATTAGGAGCGACTAATCCGGAACCAGACCACAAGGTCTTGGATTATATGCAGCAGGAGCACGCCGTACCGGCGTCCAATAACGCGCAGCATAGAGGTGGTGTCGTCATTCGTCGCATGGCTACCCATGCAAGCGTAGCACTCCGAAGTGTCGGATAAGACAGACAAAATGGATGGTACTTTCGGGAGTGGCTCTAATTTCGGGCCAAGCACATTTCACGACGCCACATATTGTGCGGCTATTCTTTGGGTAACGTTGCGCGATCTCTGATTCGCCACCCACTATGCGGAGGCAGGGACCTATGGATTAGTAACGGCGCTACTGCCGGAGAGACGATTATCGTCAGACGGTAATAAGGTCTTGGAGACTGCTGGCGTTTATAGGATTCTCTCGGTAATCTACTCCGCGGTGGTGCTGGCATATGTGGCAGTGCGTACAAATTCCGACATACTTAGTTTCTCCTTAGTATAGCCACCGCTATTGATAGGCAAGCACCTGGCGAGTTACGCCGACATAAAGAAGCAAGGGTGACCCGTCCCGCTGAGCAGTCGTTCGGAATTCGCGAGACCCGCACGCAAAATGGTTAAGGGTCCCATGTAATGACACTGCCTCGGTTACTGCTAATCCGCTCGTCAACCACAGTGTGGCCCTCTCCTTGACAGTAGCACTGACCAATATCTCGAAAGAAAATTGACGGGCGGGTGGGGCTCAACTCTTGGTACACGGCTCCAGCAGGCGCGGCCCGATGATCGTGGCCACATTTAAGCCTAGTGACGTCCTCCATCGGGAATGTTAGTGGTTAGCTTGTCTGGTTATTAAATCAGTTCAGTCGAAAGCGGAACAGGAACTCCCGTGACGTTGAATATCCTACCATGGGGGGTTCAGGTGAGTTGGTGACCATCTGGGGGAGACTTGAAGGGGGACATAGTGGCTTTCAACGGAGTTATGTAGTTCGACTACGAGCTCGATAATTGTGTAGTGACATCTTGGGAATTGGACATGTTACACTCGTGTATTGCTTTATGTCAAGTAGTGTCTTTAGAATTGGAGTCTTAAATATGTAATAGAGGCTCTCCAGCCTGCAAATGAAGGATCTGCGCACTTTCTCTGCCCTAGATAGAATGGCGCCGTTCCCTCACTGAGACAACAAACAGGAAGATCCAGTAGATACTGTTTTTAAGGGATATCAATAGTCGTGCATACGGTTACTGCTACCTAGTAAGTTGCCAGTCCCCGAATCACCGTAGGTACGTACGTGCAATCGGGTCTGATATCAGCTTATCCTCAGTTAGTATACTCTCCCACGCAAAGTTCTGGTATAATTCTCAGGAGCGGATGGGTGCGTTTATGACGTCTTGGTAAGCGAGTTAGGCAGATGTCTCGTAAGATGGCCTATCTCGCAGTGCAGCGGCGCACCAGTTGACATGCACATGCTCCTCCACCGATGGTCATTTTAGAATGGCGTAAGGCAATGCCGGACCGCAACTCCACAGCGGTCCCCACATGTCTAGGTAAGTCCCGATGGCCTAATGAGAGCTAACCGCTGGAGACGACCCGACTCGCAAGATCCGGACACCAATAGAAAGGCCTAACCGCGACATACTAAACTGCGGCACGTTCAAACGGTAGTAACTCATCGCACTGCCTCGCCACGGATATGAGGCCCGAGAGACTATCAGTGAGCCTATCGATGATCATTTGATGGAGATCGCCCCTTATATTGGGATGAGTCAGGCAGATGATGGGGATAACCCCATCATAGTATGTCAACGGGATTCATGTAAATATTAGTGGAACCCACCAGTGATGGAAGATTTTTAGACTGAATGGGAGGGGCACCACAGTAAAATCCACCACTAGACCCCCGTGTGCCTCGCGGCCTGATCCTTCACACTTCTCCCTGGTAGAGCTAATGAAGGCTCAGGTGTCGGACAGCGTCTATAACCCATTAATTATGACGGAGTTTGTCTCTCATGGGGCAGCAAGATGTTCTAAGGCTTTCACCGGGTAACATCTCCTCAATACTTAGGCACCGTCGAAGATATTGGTCGACGTCACCACCGGTTAGGATTCTGCAACAGCCGCTTCAAAGGCACGTAATTTCAGAAACAATCGGTATCCTCTTATCTGATGCAGATTTCTATCTCTCTATAGTCTGCTTGGGCATATCCTTGGTAGTTACTTGCGCACATGTAATAGATTCAGAAGTTGTGGGCGATCCAGCGCGAGCCGTGCTACCCACTAAAGGAATCAGGGACTTGCCTTCGGTCCCCGTATTAGAGTGATCGATTGCTGTAATCTGGATCCTTCCTGTAGCGAGTTGCACTAGCAACACGGTGATGGAGACAGTTGTGGCCTAAGGAGGGTATAAAGCGATCACCTCTATGCGGTGACATGCAAACATATGTGGGTATATGTGGTCCTCCGGAAAAATTAACGCGTGTTAGTGCCTCTAAGCTCTAGACGCATAGGACCACGGTCACGACGAACTTCAACACCAAATCGCTGTTTTAAGTAGACTTCACCGCTCTACTCGAACGGCTATTGATTTTCTCATAACCAGGGAACTCGCTACATCGCTAATAGCAGAGGGCTGTCAAGCCCCTAAAGCATATTTTATTCTTTAATGTGCGCCCCAGGAGCGATGCCCCACTTTAGAACGGGTGCTACCGGTGCTCCTCCCTCTCCCGTCACTACCCAGGGCCAACGCGTGGGTTGCACTCAGCTGACCATGTCTTCCATCCCTAATTATCGTCCCCGCAATTTGAACTGTCGCTGACTCGAGACATCTATAATCCACGGTCTGTTTAGGCTATTGAAGCACGTCTAGGGTACTTCGAATTCCTGGCCAGATGGGCGAGATTATACCATGCACGGGCGCTACGGTGCCTCAGTTGACGTGTTTTGGGCGGTCAGTAGGGAACAGGATGGAAATCTTAACGGTTCGACTATCCGTGCCGCTTTACCGCTAAAGACGGGTCGGGAAGTCAGCCGGAGACCCCACAAAAGAGAACATCATGACTACCAACCAGGACCTTATCCCTCTCTGATACCGCGAAAAGAGAGCGTAAGTCGAAAAGTTTGATCCAATTCGCACTGATTCAGACCCTAGCGTAGACCGCATCTTGGGTACAGGAAATCCACTACGGTTAAATCGGATCGAGCAGAACCTCGCGCAGGCCGTAGTATGCCCCCCCCTTAATAGGTCGGGAAGCCCGGTGAACAGAACGACTTCTGATAGCCTGCCGAAGCCATTGCCTGCTAGTCCAAGCCGCTGCCATGTCTATAATACATGTTAAGCAAACGGCGTCGAACATACGTGAGACCGTGAATAAACCATTAAGTGCAAAGCGTAAACCGTAAGGTTGTGTAATGTTGTGTCTACTCGTCTCTCAGTCACCCGACCGCAACCAAGTCATTGGCCAGCCCAGCCCTCGCGATATTGTTAACCCGCAAAATAGAGAAAAATCAGATGTGGCTCTAATATATCATTTCCCCTCAATGGCAGTAACGTCTAAGCGTTCGGGCGGTCTTTCGTCCACTGTAACGACGCAGCTAAATGGACTTACCCAGCTGGAAGCGCGTTGGATTCCGACGCGGGCGATGCTGATGTGCAGGTACCCCTGATTCGGCCGGCCGCCTCGGGTTCGCTGAGGATACCACTTAATAAACAACCGTGTTCCTTGCAAACTAACCCAGATGGTCGACTGTCATATTTGGGGTATGTCTCCCATGGGCGATAATAACATAAGTTTTCATCGCATGTATTCAATATGGGTAAACGTACACCGTCCCCAGGGACTTCTTCGTGGCATCCTACGAGGTGGAAGGGATACTCAGCGGCGTTGGTCTTCTTCTATAACGCATCAGGTTACATTCTCCGATATGTACAACACGATCCTAAGAAGGACCACCACGAGCGATGTAGGCCCTCACGCGAGCTGTCAGGGGCCTCCATGTTGGGATGACATCAATATGCGGGAAATACCTCACTGCTAAGTTGTGATGGAGGCTTCCGTAACTTCTCTGTTTTCCAACCTCCAGGACGCGCACCAGTGGGCCGTTACGCGTAATGCGCGCTGTTAATCATTCGCATCACCAAGTGATATTGGTACGTGATAAACGTATATATCTTCCTACCGATAATCAAGTTACGAGGGCTGTAAGTCGATTGTTGGCACAAGCCCAGGAGTAAAATTGAGCCAATGCGCCCTAAGCCAACGTCGCGAAGCAAATCCTCTCACGATGAAGATAAACTCGGATCGAGTCCGGCCTCCCAGTCTTTTGGGACCCGGTCTCCCTAGCATATATGGGGTTAACGGTTCAGGTATAGCATGCGCGTCTTGACAACGCTATATCCTACGCGTGCGCATCGTTTCGATCCTGGATTACTAAGATGCCCGTATTACTGTAATCCCGTAGGGATTTCTTGAGCTATGTGGTTCGTGTTCGCTCCCCTTATCCCGTCCGTGTCGACGGTTAATGAATACGACAGGGGGTGGGAGACTCGCCTTAATTCGTCATACACGCCACGGGACGCTCCTACCGTGCACGTAATTGGGGATGACACGTATCGAACAGAGTCAGCTATTTAGTACTGTTTACCGCTATATAAAGCGGATCGTTCATTTCGCCCATTGTGTCGCATAAAGCCGGTCTCATATTGCAGATCAGTAATTACCAGTACCCCACTACCGGCCCTGGCTCTGATAACAACACGGGTTGACCTTTTTAAACAACCCTTCAGCTCCCGGCACTCTGATGTCGGCCAGTTAGAAGAACTGGAACTACTCATCCATGCCGGCCTGTAGTGATCAGGAGAACATATTTGAGAGTTCTGCACGGGGGATGGTGAAATCTAGTCACAGCACGCTCCCCTACTGAGTTCCATGTACGAGATGAGGCAGAATGTGTCTACCCAAGATCGAACGCGAGGCTCTACCTCTAGGTCTACTGTAAGGCGCAAACTAACTTTGGTGCCTCCTTGCTGTACACGTTAGGTTCACGGATTTCCCCGGAGGTGGGAAATAACTACGCGTTCGTAGTACTGCGGATAGCACGCGAAAAGGCAGCTTGCGAACCAATTCGACGCAAGTTTTTTTATGATTACTGTGGAGGGGAGGTAGATAGCATATGGGAGTGGCCTGAGATGTTGTAACAGAGTTAAGTACTCCACTTGTCTTGCGGGCTCGATTTCACGGATGAACAGGCCGCAGGCCCTTAACTCTCGGTACTAGCTCAAAATACCCTAGAGACTATGTGACCGGTGACCAGAGTTAGGTGAACCGCATCCCCTGACTTTAATCAAATTTCACGAAGAACGTGGAAGAATGAAGCTTACTTCGAGGAGACATCATCAAGGGAGACCAAATAGGAAAAAAGCTAACATGTCACCGAGGGCTTGAAGAAGGTAGATAATGTTTAGACACGCAGCGTATCGTAATACTTACATACTACTCCTCGACTCATTCCATAGAGTATGCCCGGAAAGAGTAATAGCCGTCAGCAAGTGGAGATGCACTTTGATATCATTGGGGTGAACTCCACCCCCCCTCCGGTATCCGTCTAACCGGCGGGAGCACAAAAGATTTTCTCACTACGAAAATCAGGGAACCACATAGCAAACCCATTCCGGGGGAGGTCACTCAGAGTTATGGACACGCATTGGTACGGGCGAGTTTCTAACACAGACGTAACTCGGCGTCATGGCGCCAGAGGGCCGATAGTAGCAAAGGCAGCGGAATTCTCTCTCCAGGTGTACCCAATCTTGTTTTGGGGTCGTTACGCCAGTTATCGAAG
		</sequence>
    <sequence><taxon idref="Location_2_2_1|44.48623604594394"/>
			TCACGGAGGCGTTTGGTGTTAGCACAGGCTGGAAAGGTCTCCCCGCATACCCAGTCCGGTAGTACTACATGCAATGGACCCTGGCGTTCTATTGGCGCAAGGCCAGTAGATACATGATCCTATCGGTATCACCGACTGTCTTTATATTCCTGAACCCTGAATCACAAGGGAAAGCTATACCGTGGGTTGTCTTGTGGATTGTCAATTGTACCCGTGTTAGCCCGGAAATGGTATATCCAGACTGATGAATCTTCTAACGATTCGCACGGATCAGCAGATCAGGACTCCACCACCAAGTGGGATTGCTATACAGTGCGACCATCGATTTTGCTCTAGTCAATGTTGGTCTTAGTCCACATATTACCGCAGTAGTCAAAATTGCCGCGATTCGCCATGACCTAATTCAACTCATCCGCTAAGATCTGCATTGTGGAAACGATGGTCCGCCGTCGTGGCCAATGAAGCAGTGCATTACGGATAACAGTAAGATAAGCAAGTCCCCTCATCACCATTCTTGGTAGCTCCATAAAAAGTGCGTCGCAGCGCGGATGCTGTGACTTGTCATACCAGACATCGACGGTCCTGGGTCAAAATAGCCCCGCTTCCAAACCGATCGTTATTGGTTTTAGCTAATGGGGCATGCCTTCTTTCTTCGCGAAACGCCCATGTCGTTGCTGCTATAACCGCTTAGATTCCCACCTGGCTGGGCAACCACCTGAAAAACCCATTTACCCTCCAACGTTGGGGACATAAGCAAGCTATCCCAATATCCCTTAAGTTCGCAAAATCCCTGTCGAGCATTAGATCATTTGCAGTTCGGAATTAATGAGGATGGAGTGTCGGAGTAACGCAATTCCGCGGGCCGAGGGCGCCGGAATGCTTGCAGCCAAAATCTACTAGATAATAGTACGCGGTCGAGTACCTCTGGAGGCTGTGCCTCATCAACCCCGGGAAGGCCCGGCCCTCGGAAGCCCCCCCACGCGACGCATCTTGGCCTAAGCGTACTTCCGCACGAGATAACTTCATGTTCCCTTCGACAGTGTGTCCCGGTATCCCCAGCATGTTGTCATTACTCTCTAGCTTAAAGTCCACCAGATGGTTATCCTTGGACGCACCTCTGCCCGCGCATACGATTTGCTCTACAGGTGAAGCTGCGCCCGGAGCTCGGTTTTTGTGCCTTCATGATGGTCACATCGTGCCATTAGCGCGAAGGAAGTACTTTAGTAATATGTGGATGCTTACGGGGATGCGGACCGCATACCGTCTCCATGATTAATTCCGAGCACACGATGCGGAGTTCATTCGGGAACCACGTTTGTAGCACGAATATGGATCCTGAAAGTGGCGGGGGCATTTGTTGGGTCCCGTTACAGCTCGCTCCAGTAGTTCAGCTGATGTATATCTGGAAGATCTTTTTGCGAGCGGCTATCACGTCCTGCTAACCGCGTCGTAAGGCGGTCGTCTAATTGGTGTAAGCCTTTTTGTCGATGCCAACAGTGGTGCACGGCCTCAAGCCAACCCAAAATTCTGGATTAAGTAACGTATGATTATTCTTTCAATGATATGCACCGTCGATTGGCCTTATTGAATTTCGTTCTGAAAAAAGAACTGACAGCTTTGGAACTGAGTAATACGTTAGTAGCCCATCTCGAGCGACAACAGTCCGGAACCGAAATGGACGGAGTGGATCAAGGTTATCATGCCATCTGTAAATTGCTCAGCTGCTAGAGGAATTTTGCTGTCAAAACACATTTAGCAACCAGTCGCTTGGTTTAACGGAAATGGTGCCTACAACGTCACGTTTAGTTTGTAAATAAGGCTTCAGAGGCTGTAGTTGCCGGGTCTCACATTTATTCCGCTCACACCGGATGAACGAATCACTTAACTGGGTATGACGCGGTAACGACTGTCGTTGCCATGGCTATATCCGTGACTAGCCCTCTTATTATGCCCACTAGCGACTTCTGCTAACACACTGTCCGATTAGGAAGCCGGGTAGTGAGCCCATATGACGGGTTTATCGGTTGTCTTCTCAGTTCCCCGACTCTAAGCTAACGTGGTTCGTCGACGTCAGTGGTTTATATAGCTACGACTCCTTAATTGCAATAAAGGAGACTTGACTTCCCGCTCAGAGTACAAGCATGCGATAAATCCGGAAAATCAGGGATCCTAGTTATCCTTGTAGTATTATGAGATCGGTATAAGGTCCATGAGGGTACACTACACTGTGCGGAGATCTGGACACCTCGAATAGTTACCATTAAAAAAGAGGAAGGAAACCGAGTTCAGAAATAGACAAATCCCCCAATGAGCGTACTCATAGAGCGGGGGATGACGTAGATCCTTATTGGTCGTTCCTGATTGCATACCGCTGAAGGACACGCTTCGGGGCAGTTAAAATAGTCATAGACCCCGATTTCACGAGTCTGTTTTGCTACTAATCATACGGAGCTGTAGAAGCGCGCAAACCTAACTGATGACACATGTGCAACGCTCCGAAAATCTCACGCAGCGCCACAAAATAGTCCAATTCCCATCGAAGCCTCGGAAGCAGAAGGCGGAGGGTAGGCCAGGTATATCAAGCTAGACGAGATACTATAGCAGATGGAGGGCCCTTCAGGTTTAAGTGCCCGCACCAAGGCAACTAGTCTAGTAGCTTTGAACACCCTGCACTCAGTCGGCTCTGTGCTCGGACGGTTGTTAGAGTCAATGAGTGTAGGGGTGGGGTCATCACCTTGCCACTGCAGCCATAGTCGTGCGTCTTGGCCACGCCCCCCTTTTATATGCTATGTAATGAAAGTTAAAATCAGCTCAACGTGGTGGAACGCTTCGACGCATTTATCGTCCTGGCTTCTCTGTCAGATGTCGCGTAAATTAGCCCCATGTTTATGGGGCAACGATGCAAGGGGCCCCCCTCGCCGAATACTCGGCGGTGAGCTCCCGTGGAACCCTTAGCCGCGATGGCTACCGTTCAGTTTGATTCCATGATACGACCATTAGAAAAGACACGTGATAGGGCCTTTTTGACCAACCGCCTAAACCTACCGGGGATATGACTCAATGTACGTAGAGGGGTACGACACTATGTGTACCGGGTCCAGTTGACTAAGCCCCAGCTTGGGACACTATCTGAACGTTTAATCTGAGATTCTCATCTGTAAACCTAGAGGCCGTTCACATGGAGGGTAAAGCTGGATGACACTACATGTTTTAGGCCTTCAATAGGGCCAGATTCGCAGTGGTAAGGCGACGCTCCACTCAGACCATTCGTCTACACTAGACTGGAAAGGTGGTGCGCCAGGCATCAATCGAGCTGCGACTGGCCCACGTGTGCCCGTCGGAAACCGTAGTTAGCCTCAACGTTTTGGCTGACCAGCGGTGTGCCGTTCGCTAACGGGTGTGGGTATGCGATGCGGGGTACTGTAGGATCCGCGCCCCACCATGTAGCAATTAAAAAAGTACGTCATTTTCCAACTTATTAATAGAGCGCTGATTCGGGCCATTTGCATCACATGCAGTTCACTATCGATGATAAAGTACAGGCAAGCATACCTAGTTGGACCAAAAGATACATTGACTCAACGGTTGGCTAATCCCATACCTGCGAGTTTGAAATAATAACGACTCGGTGAGTGAGTGTAGTGTAAGCACAACCTTGCGTAAAGAACGTGACCTACAAATACTTCATTAGGGGAGAAAAATGAGGCGGGCCCCTTGGATTTCTGAGATGCGGTGGCTTCGTAGCATGCCTGTTCTCTATGCCGGGCAACCTCCACAATGCAGTGATCAATCACCCTTGTTGGACGGGGCCGCAGGTATCATCAAATGTGGGCTCCGCCGTCTGTTCCACGGAGCACAGTGCCTAAGCTCTCAGCAAAAGAGCTACGGCGCTGCTCCTTAAGACCCCAATGGGTAAGGACAACCCTTTGGGGCGGAACCCCATTTGAATGAAGGGACCCGTACAGGATAAGAAGTGGACACGGTTGATGCGGCATGGTGCAATGGCTTGTAGTCGTTCGCGAGAGGCGGCCCCTTCCGCGCCAAAAAGACGAATAGGTCTGTCATGAACCCCACGATCCGAACAAGACCCCAAAGCAAAGAGTATCCATGTTTTCACACACAGGAACGCCGCGTTATAGTTGAGGTATCTACTGATCAGATATGCACATGGCGCGAGCGACAGTATTACGTGGAAGGCCAAGCGTAAATTGCATACGGGGCCCTAAGGCGGGCAACGACAACCTTCCTGTAAAAACAATCCCCCCCGTGCATCTCCTAGGAAGTCAAGGCTTCTCAAAAGTTGCGCGCGCAAGTTGGCGGAAGCAACAAGACGCGAACGGCAGAAAATCGTTTTTTCCAACGGCATACCCTTAATCCATCTATCACACAGCGTGGGATGTACGTCCCTTTAGTACATGTATTGGACCACAAAATCTATGGCAACTGAGTTCACACTCAGGGGCTGGCAGCTAAATAGCTGTAATACCAAGACTAATCTATAGTCACCTTCAGAGTGACAAAAAATGGTGTGTACACGAGAACGTCGGAGGCCAGCAGCGGATGGGGTTAATCTAAATCACGTGGAGTGCACTACACGGAGGGGAGCGAAGTAACTTCCGTGAGTCATATAAACATCATGCGTTTACCGCGTCTGAGAGAGGTAGCCGATGTAGCGACACCATACCAACCACGTAGTCGGAGGGCTATTCTATGGACGTAATTTTTGAAGAGGGGGTGTGACTGGAGCGTCCATAAAAAGGTAGGATTTGTTTTAGGGTTAGAAGGTACACCAATCCTGCCAAAAAAGCGGTCGCCATTACCATGACAGGCGTTATCATACAGTGCTCACTTTGTGGCAACAGTCAATCTCGTTCAGCCCCTGAGCTGCCCGTGTACAGTCCGCGCGCAAACATCTTAAAGCACGACCGGTTTTTTAGGTTAGGAGACCTTCGTACTCACGATGAACGTTCGGCCAGGAACACATGCTGCAGCGCAAAAAATCGTAACACGAATACGGCCCCCCGGTACGTAGCAGTTGTTGCTCAATGTTGCAAACATTTTTAAGGAGTTACAGTTCTTCACCTAGCTAGGCTCCTTACATTGTTGCGCTGCCTGTCTGGCAGTCGTGACATGAGTCACTATTATACAAATGAAGGGCCTGTTCTCAAGTACAAATCTAAATGGGTCCTCCCATCCGCGGCGTCGTTAATACAGGCCTGTTACCTACCTGACTAGATTCTCAGGCCCAGACCGAACATTATGGTCGACCCTACCCTGCGGTTGACTTGCGTAGATTTTTTCGTACTGACGTCTCGTATCTTTAAAAACAAACATATTGATTTGCCAGATGTGGCGTGGCTACACACCAATACGAGTATCTAGTATATCCTGGGATCCCGAACCGCCAGAGTGGCTCGTAGAGCTACCTAATAAACCGTGGAGTCATTCTTCCGGTTGGGACCTCCCTGGTCGTGAATCTGGGTACATCTCTATGGCTTCGGCGAGTCCGATTTAGAAGCTGGTCACCGTACCACAAGTAGTCAGTATGCTAAAGCGTCAAACCATCTTCTAACGCTATAGAGTAGTCCAGTTTATGGAATGATGGAACTGCATAGGTAAATATAAACTTTAGTACGAAACAGCGTGGAATTCTGACTAATGAATACCCCTAAGCGCTTACTTCAAGCAATCTCGAAACCAGTATTACAAGTTTCTCGCGGCAGGGCTAGAAGCTATTTGGATTTACGCCAATGCTCTGCGGAGGATTACTTGGCATGCGCCTTTATCAACGTGCCCTATTAACGCCCTATTTATGCCCGACAGTCGATCCCAGCATCTATGAGACTCGGTTAAAAGTTCAGGTTATTTCCACCCCCTCGGTGTACCATAGCCAATCCTGTCCATCTAGAAGTGTCGACGCGATTAAAGCCGAGCCTGATTTCCAGTGGTCCCTAATGGGGGTTATTGTCAAATTTCACCATGGCTCGACGACGCATTGCAGGGTGGGTCGAAGTGCCAACAGGTGATTATTTTAGCCTCCCTCTTTGTATATTCTCGGCAGGTGTGCTAGCTACGAGTATATTAGCGTCAACGGAGGTGTCAGACCTGGAGTTGGGTTGAATGGCCGCTCGCGCCGGGACAATTCCAGTGCGCGCAGCTTAGTGTCCGATCGAGAGATGAGCCTCTCCTGACCCCTCAGATGCTTAGTCTGAAATCTTATCTAGATCAGTTCTTCGTTATACCATCACACCACACTAGTTCCCGAGACGTAGGGAGGGTTACAATTGCGAAGGTCTGAATCTTCAGCCTAGAATGACCATTTGTAGGTGACACGGTTATACAGGCCAAAACCCTCCACGGTCCGTACCAACACGGGAAATGTGCCCACTTCCTAGGGAGGATAGTTTGTCAAATGGGTAGGTGGTACCTCTATGGCTTCCAGGTGCTAGTGGCAGCCTCGCCTCCTTCTCGTAGGTATCTACAACTAAGAATTAGCCACTCCGTTAATCCCCCTAGCCCTATCCAAGCAGCTTGGTTCCCGTTTTTACCTGCTAACTAACGACAGACTCACGGTTGGACGGGGTGAGGCTCATTTTGATTATTGGCTTTCATCCCTAAGCCGTGACATGGGTTTCGAGCAGATGAAGCGGCGCCGCATCCTTCCGCTCTATAAACGGTAAATGAGAGGCCGTAGCTCGGTCGGTTTGATTAGTAAACAATGGGTAAGTACGGCATCTCGTCCCAGTTAAGCTGTATTTCGAATCAAACATTGGAGCACCCACTAGATCCCAGAGTCCACGTGACCGCACCATTCCGTGAGTCACTGACGGCTGGGCACCCTTACTCGCGCATCCGCGCCGTTCTGATCGTTGTTATACTGCGATCCTGTCGCTCGTGAGCCAAGAGGGCCGGGCTTCCGTATGGTTGGTTAGCTTAGGAATAATAGCGCAATACGGATCCCATTCGTGACCTGCACTGCCACAAATACGGTAACGTCATGAGGGAATAAGAAGTGAGTTGGTCTCTCATGGTAGATAACTCTGTAGCCATCTGCAAGATCCAAAGGGCATGAAAAACCGCCTACAGAGCGTTACCCTCAGTTTAAGTAATCCAGGTGCTTGGCCCATACGCCTCATCTCACCGACCGCTCATAGCCTATGGCACTTTTATTCCTTACGGAAGAAGTGACAGGAGACCTTTTTTAGTGATGGTTCAGCACTAAAGCGGCTTGTTAGTCGGAACATTCTTAGAGTCCATGTGAGAGAGCTCCGAACACTCTTATCAAATATCTGAAGATCATGTTGCCAGCGACTGATCGCATTGTAGCCCCTCAGCTTTAACACGCTCGTATGCGCAATTCCCCTACCAGAAGTTCTGGGCAGCGTTGATGCTAGGACCGTCAAGCTTAGCAAAATGAGCGGGTTAGGCTTAGTAGCCAGTGCTCTGCAGAAGGGCGGCTAGGCGTATAAATGGCGTAGAAGGAATTAGCGAGACACACAGAAGCCTCCTGAGGCGGGCCTGCTGAGAAGCTATTCTAACTCTTCGAAATTCATCACACTGCCCCGGGTTGGCAGACGTACGAGCACATATTTTGACGCGGGGAGAGTTTACTCACGTTCACCATGACAGCAGTCATTCTCCCCCGGACCATAACATCCGATGCTGGACACTAGCGCAAATGCACTGCTAATTGAGGTTTCGATAAACAGATTAGCAAAGAAACGACAATTAGACGTCCCCGCATTGAAAATTTGGTGGCGAGTTGGAGGCCTTTCTTACGACTGGTGTTAGAGTTTCTCTCACTTAGCTAGGAAGCGGTGAAGATTGGGGGGGCCCCCATAGACGAGTGTCCAGCTGATACAGCACGCTAAGATTGGTTCCTCTGACACTCCATTAGATTACACTGCACAAGTGTGCCGTCTAAGCCCGTCATATGTATTGCCAACTATATGCGCGTACAATTATACCCGGTATGCTGCTTTCCAGTTTGAGGGGTGTGACTTCAATACAGACCTTTCGCGGCATTTCACTAATTTGAAGCCCAACATGATCCTGACGTGAATGAGATCTCGCAGCTGACGCAGGGCGGGCATGGTCCTCAAGTTGTACAATACCCCGGAAATTACATGCCGTAAACCGACTGTCCCAGAGTATCTACAGTGAAAGTTTTAAGCTCCATTCGTATTCGAGATTCCTATGTCGAGTAGGAGCGACTAATCCGGAACCAGACCACAAGGTCTTGGATTATATGCAGCAGGAGCACGCCGTACCGGTGTCCAATAACGCGCAGCATAGAGGTGGTGTCGTCATTCGTCGCATGGCTACCCATGCAAGCGTAGCACTCCGAAGTGTCGGATAAGACAGTCAAAATGGATGATACTTTCGGGGGTGACTCTAATTTCGGGCCAAGCACATTTCACGACGCCACATATTGTGCGACTATTCCTTGGGTAACGTTGCGCGATCTCTGATTCGCCACCCACTATGCGGAGGCAGGGACCTATGGATTAGTGACGGCGCTACTGCCGGATAAACGATTATCGTCAGACGGTAATAAGGTCTTGGAGACTGCTGGCGTTTATAGGATTCTCTCGGTAATCTACTCCGCGGTGGTGCTGGCATATGTGGCAGTGCGTACAAATTCCGACATACTTAGTTTCACCTTAGTATAGCCGCCGCTATTGATAGGCAAGCACCTGGAGAGTTACGCCGACATAAAGAAGCAAGGGTGACCCGTCCCGATGAGCAGTCGTTCAGAATTCGCGAGACCCGCACGCAAAATGGTTAAGGGTCCCATGTAATGACACTGCCTCGGTTACTGCTAATCCGCCCGTCAACCACAGTGTGGCCCTCTCCTTGACAGTAGCACTGACCAATACCTCCAAAGAAAATTGACGGGCGGGTGGGGCTCAACTCTTGGTACACGGCTCCAGCAGGCGCGGCCCGATGACCGTGGCCACATTTAAGCCTAGTGACGTCCTCCATCGGGAATGTTAGTGGTTAGCTTGTCCGGTTATTAAATCAGTTCAGTCGAAAGCGGAACAGGAACTCTCGTGACGTTGAATATCCTACCATGGGGGGTCCAGGTGAGTTGGTGACCATCTGGGGGAGACTTGAAGGGGGACATAGTGGCTTACAACGGAGTTATGTAGTTCGACTACGAGCTCGATAATTGAGTAGTGACATTTTGGGAATTGGACATGTTACACTCGTGTATTGCTTTATATCAAGTAGTGTCTTTAGAATTGGAGTCTTTAATATGTAATAGAGGCTCTCCAGCCTGCAATTGAAGGATCTGCGCACTTTCTCTGCCCTAGATAGAATGGCGCCGTTCCCTCACTGAGACAACAGACAGGAAGATCCAGTAGATACTGTTTTTAAGGGATATCAATAGTCGTGCATACGGTTACTGCTACCTAGTAAGTTGCCAGTCCCCGAATCACCGGAGGTACGTACGTGCAATCGGGTCTGATATCAGCTTATCCTCAGTTAGTATACTCTCCCACGCAAAGTTCTGGTATAATTCTCAGGAGCGGATGGGTGCGTTTATGACGTCTTGGTAAGCGAGTTAGGCAGATGTCTCGTAAGATAGCCTATCTCGCAGTGCAGCGGCGCACCAGTTGACTTGCACATGCTCCTCCACCGATGGTCATTTTAGAATGGCGTAAGGCAATTCCGGACCGCAACTCGACAGCGGTCCCCACATGTCTAGGTCAGTCCCGATGGCCTAATGAGAGCTGACCGCTGGAGACGACCCGACTCGCAAGATCCGGACACCAATAGAAAGGCCTAACCGCGACATACTCAACTGCGGTACGTTCAAACGGTAGTAACTCATCGCACTGCCTCGCCACGGATATGAGGCCCGAGAGACTATCAGTGAGCCTATCGATGATCATTTGATGAAGATCGCCCCTTATATTGGGATGAGTCAGGCAGACGATGGGGATAACCCCATAATAGTATGTCAACGGCATTCATGTAAATATTAATAAAACCCACCAGTGATGGAAGATTTTTAGACTGAATGGGAGGGGCACCACAGTAAAATCCACCACTAGACCCCCGTGTGCCTCCCGGCCTGATCCTTCACACTTCTCCCTGGTAGAGCTAATGAAGGCTCAGGTGTCGGACAGCGTCTATAACCCATTAATTATGACGGAGTTTGTCTCCCATGGGGCAGCAAGATGTTCTAAGGCTTTCACCGAGTAACATCTCCTCAGTACTTAGGCACCGTCGAAGATATTGGTCGACGTCACCACCGGTTAGGATTCTGCAACAGCCGCTTCAAAGGCACGTAATTTCAGAAACAATCGGTATCCTCTTATCTGATGCAGTTTTCTACCTCTCTATAGTTTGCTTGGGCGTATCCTTGGTAGTTACTTGCGCACATGTAATAGATATAGAAGTTGTGGGCGATCCAGCGCGAGCCGTGCTACCAACTAAAGGAATCAGGGTCTTGCCTTCGGTCCCCGTATTAGAGTGATCGATTGCTGTAATCTGGATCCTTCCTGTAGCGAGTTGCACTAGCAACACAGTGACGGAGACAGTTGTGGCCTAAGGAGGGTATAAAACGATCACCTCTATGCGGTGACATGCAAACATATGTGGGTATATGTGGTCCTCCGGAAAAATTAACGCGTGTTAGTGTCTCTAAGCTCTAGACGCATAGGACCACGGTCACGACGAACTTCAACACCAAATCGCTGGTTTAAATAGACTTCACCGCTCTACTCAAACGGCTATTGATTTTCTCATAACCAGGGAACTCGCTACATCGCTAATAGCAGAGGGCTGTCGAGCCCCTAAAGCATATTTTATTCTTCAATGTGCGCCCCAGGAGCGATGCCCCACTTTAGAACGGGTGCTACCGGTGCTCCTCCCTCTCCCGTCACTATCCAGGGCCAACGCGTGGGTTGCACTCAGCTGACCATGTCTTCCATCCCTAATTATCGACCCCGCAATTTGAACTGTCGCTGACTCGAGACATCTATAATCCACGGTCTGTTTAGGCTACTGAAGCACGTCTAGGGTACTTCGAATTCCTGGCCAGATGGGCGAGATTATGCCATGCACGGGCGCTACGGTGCCTCAGTTGACGTGTTTTGAGCGGCCAGTAGGGAACAGGATGGAAATCTTAACGGTTCGACTGTCCGTGCCGTTTTACCGCTAAAGACGGGCCGGGAAGTCAGCCGGAGACCCCACGAAAGAGAACATCATGACTACCAACCAGGACCTTATCCCTCTCTGATACCGCGAAAAGAGAGCGTAAGTCGGAAAGTTTGATCCAATTCGCACTGATTCAGACCCCAGCGTTGACCGCATCTTGGGTACAGGAAATCCACTACGGTTAAATACGATCGAGCAGAACCTCGCGCAGGCCGTAGTATGCCCCCCCCTTAATGGGTCGGGAAGCCCGGTGAACAGAACGACTTCTGATAGCCTGCCGAAGCCATTGCCTGCTAGTCCAAGCCGCTACCATGTCTATAATACATGTTAAGCAAACGGCGTCGAACATACGTGAGACCGTGAATAAACCACTAAGTGCAAGGCGTAAACGGTAAGGTTGTGTAATGTTGTGTCTACTCGTCCCTCAGTCACCCGACCGCAACCAAGTCATTGGCCAGCCCAGCGCTCGCGATATTGTTAACCCTCAAAATAGAGAAAAATCAGATGTGGCTCTAATATATCATTTCCCCTCAATGGCAGTAATGTCTAAGCGTTCGGGCGGTCTTTCGTCCACTGTAACGACGCAGCTAAAAGGACTTACCCAGCTGGAAGCGCGTTGGATTCCGACGCGGGTGATGCTGATTTGCAGGTACCCCTGATTCGGCCGGCCGCCTCGGGTTCGATGAGGATACCACTTAATAAACAACCGTGTTCCTTGCAAACTAACCCAGATGGTCGACTGTCATATTCGAGGTATGTATCCCATGGGCGATAATAACATAAGTTTTCATCGCATGTATTCAATATGGGTAAACGTACACCGTCCCCAGGGACTTCTTCGTGGCATCCTACGAGGTGGAAGGGATACTCAGCGGCGTTGGTCTTCTTCTATAACGCATCAGGTTACATTCTCCGATATGTACAACACGATCCTAAGAAGGACCACCACGAGCGATGTAGGCCCTCACGCGAGCTGTCAGGGGCCTCCATGTTGGGATGACATCAATATGTGGGAAATACCTCACTGCTAAGTTGTGATGGAGGCTTCCGTAACTTCTCTGTTTTCCAACCTCCGGGACGCACACCACTGGGCCGTTACGCGTAATGCGCGCTGTTAATCATTCGCATCCCCAAGTGATATTGGTACGTGATAAACGTATATATCTCCCCACCGATAATCAAGTTACGAGGGCTGTAAGTCGATTGTTGGCACGAGCCCAGGAGTAAAATTGAGCCAATGCGCCCTAAGCCAACGTCGCGAAGCAAATCCTCTCACGATGAAGATAAACTCGGATCGAGTCCGGCCTCCCAGTCTTTTGGGACCCGGTCTCCCTAGCATATATGGGGTTAACGGTTCAGGTATAGCATGCGCGTCTTGACAACGCTATATCCTACGCGTGCGCATCGTTTCCATCCTGGATTACTAAGGTGCCCGTATTACTGTAATCCCGTAGGGATTTCTTGAGCTATGTGGTTCGTGTTCGCTCCCCTTATCCCGTCCGTGTCGACGGTTAATGAATACGACAGGGCGTGGGAGACTCGCCTTAATTCGTCATACACGCCACGGGACGCTCCTACCGTGCACGTAATTGGGGATGACACGTATCGATCGGAGTCAGCTATTTAGCACTGTTTACCGCTATATAAAGCGGATCGTTCATTTCGCCCCTTGTGTCGCATAAAGCCGGTCTCATATTGCAGGTCAGTAATCACCAGTACCCCACTACCGGCCCTGGCTCTGATAACAACACGGGTTGACCTTTTTAAACAACCCTTCAGCTCCCGGCACGCTGATGTCGGCCGGATTGAAGAACTGGAACTACTCATCCATGCCGGCCTATAGTGATCAGGAGAACATATTTGAGAGTTCTGCACGGGGGATGGTGAAATCTAGTCACAGCACCCTCCCCTACTGAGTTCCATGTACGAGATGAGGCAGAAGGTGTCTACCCAAGATCGAACGCGAGGCTCTACCTCTAGGTCTACTATAAGGCGCAAACTAATTTTGGTGCCTCCTTGCTGTACACGTTAGGTTTACGGATTTCCCCGGAGGTGGGAAATAACTACGCGTTCGTAGTACTGCGGATAGCACGCAAAAAGGCAGCTTGCGAACCAATTCGACGCAAGTTTTTTTATGATTACTGTGGAGGGGAGGTAGATAGCATATGGGAGTGGCCTGAGATGTTGTAACAGAGTTAAGTACTCCACTTGTCTTGCGGGCTCGATTTCACGGATGAACAGGCCGCAGGTCCTTAACTCTCGGTACTAGCTCAAAATACCCTAGAGACTATGTGACCGGTGACCAGAGTTAGGTGAACCGCATCCCCTGACTTTAATCAAATTTCACGAAGAACGTGGAAGAATGAAGCTTACTTCGAGGAGACATCATCAAGGGAGACCAAATAGGAAAAAAGCTAACATGTCACCGAGGGCTTGAAGAAGGTAGATAATGTTTAGACGCCCAGGGTATCGTAATACTTACATACTACTCCTCGACTCATTCCATAGAGTATGCCCGGAAAGAGTAATAGCCGTCAGCAAGTGGAGATGCACTTTGTTATCATTGGGGTGAACTCCACCCCCCCTCCAGTACCCGTCTAACCGGCGGGAGCACAAGAGATTTTCTCACTACGAAAATCAGGGAACCACATAGCAAACCCATTCCGGGGGAAGTCACTCAGAGTTATGGACACGCATTGGCACGGGCGAGTTTCTAACACAGACGTAACTCGGCGTCATGGCGCCAGAGGGCCGATAGTAGCAAAGGAAGCGGAATTCTCTCTCCAGGTGTACCCAATCTTGTTTTGGGGTCGTTACGCCAGTTATCGAAG
		</sequence>
    <sequence><taxon idref="Location_1_1_0|38.51751986215332"/>
			TCACGGAGGCGTTTGGTGTTAGCACAGGCTGGAAAGGTCTCCCCGCATACCCAGTCCGGTAGTACTACATGCAATGGACCCTGGCGTTCTATTGGCGCAAGGCCAGTAGATACATGATCCTATCGGTATCACCGACTGTCTTTATATTCCTGAACCCTGAATCACAAGGGAAAGCTATACCGTGGCTTGTCTTGTGGATTGTCAATTGTACCCGTGTTAGCCCGGAAATGGTATATCCAGACTGATGAATCTTCTAACGATTCGCACGGATCAGCAGATCAGGACTCCACCACCAAGTGGGATTGCTATACAGTGCGACCATCGATTTTGCTCTAGTCAATGTTGGTCTTAGTCCACATATTACCGCAGTAGTCAAAATTGCCGCGATTCGCCATGACCTAATTCAACTCATCCGCTAAGATCTGCATTGTGGAAACGATGGTCCGCCGTCGTGGCCAATGAAGCAGTGCATTATGGATAACAGTAAGATAAGCGAGTCCCCTCATCACCATTCTTGGTAGCTCCATAAAAAGTGCGTCGCAGCGCGGATGCTGTGACTTGTCATGCCAGACATCGACGGTCCTGGGTCAAAATAGCCCCGCTTCCAAACCGCTCGTTATTGGCTTTAGCTAATGCGGCATGCCTTCTTTCTTCGCGAAACGCCCATGTCGTTGCTGCTATAACCGCTTAGAGTCCCACCTGGCTGGACAACCACCTGAAAAACCCATTTACCCTCCAACGTTGGGGACATAAGCAAGCTATCCCAATATGCCTTAAGTTCGCAAAATCCCTGTCGAGCATTAGATCATTTGCAGTTCTGAATTAATGAGGATAGAGTGTCGGAGTAACGCAATTCCGCGGGCCGAGGGCGCCGGAATGCTTGCAGCCAAAATCTACTAGATAATAGTACGCGGTCGAGTACCTCTGGAGGCTGTGCCTCATCAACCCCGAGGAGGCCCGGCCCTCGGAAGCCCCCCCACGCGACGCATCTTGGCCTAAGCGTACTTCCGCACGAGATAACTTCATGTTCCCTCCGACAGTGTGTCCCGGTATCCCCAGCATGTTGTCATTACTCTCTAGCTTAAAGTCCACCAGATGGTTATCCTTGGACGCACCTCTGCCCGCGCATACGATTTGCTCTACAGGTGAAGCTGCGCCCGGAGCTCGGTTTTTGTGCCATCATGATGGTCACATCGTGCCATTAGCGCGAAGGAAGTACTTTAGTAATATGTGGATGCTTACGGGGATGCGGACCGCATACCGTCTCCATGATTAATTCCGAGCACACGATGCGGAGTTCATTCGGGAACCACGTTTGTAGCACGATTATGGATCCTGAAAGTGGCGGGGGCATTTGTTGGGTCCCGTTACAGCTCGCCCCAGTAGTTCAGCTGCTGTATATATGGAAGATCTTTTTGCGAGCGGCTATCACGTCCTGCTAACCGCGTCGTAAGGCGGTCGTCTAATTGGTGTCAGCCTTTTTGTCGATGCCAACAGTGGTGTACGGCCTCAAGCCAACCCAAAATTCTGGATTAAGTAACGTATGATTATTCTTTCAATGATATGCACCGTCGATTGGCCTTATTGAATTTCGTTCTGAAAAAAGAACTGACAGCTTTGGAACTGAGTAATACGTTAGTAGCCCATCTCGAGCGACAACAGTCCGGAACCGAAATGGACGGAGTGGATCAAGGTTATCATGCCATCTGTAAATTGCTCAGCTGCTAGAGGAATTTTGCTGTCAAAACACATTTAGCAACCAGTCGCTTGGTTTAACGGAAATGGTGCCTACAACGTCACGTTTAGTTTGTAAATAAGGCTTCATAGGCTGTAGTTGCCGGGTCTCACATTTATTCCGCTCACACCGGATGAACGAATCACTTAACTGGGTATGACGCGGTAACGACTGTCGTTGCTATGGCTATATCCGTGACTAGCCCTCTTATTATGCCCACTAGCGACTTCTGCTAACACACTGTCCGATTAGGAAGCCGGGTAGTGAGCCTATATGACGGGTTTATCGGTTGTCTTCTCAGTTCCCCGACTATAAGCTAACGTGGTTCGTCGAAGTCGGTGGTTTATATAGCTACGACTCCTGAATTGCAATAAAGGAGATTTGACTTCCCGCTCAGAGTACAAGCATGCGATAAATCCGGAAAATCAGGGGTCCTAGTTATCCTTGTAGTATTTTGAGATCGGTATAAGGTCCATGAGGGTACACTACACTGTGCGGAGATCTGGACACCTCGAACAGTTACCATTAAAAAAGAGGAAGGAAACCGCGTTCAGAAATAGACAAATCCCCCAATGAGCGTACTCATAGAGCGGGGGATGACGTAGATCCTTATTGGTCGTTCCTGGTTGCATACCGCTGAAGGACACGCTTCGGGGCAGTTAAAATAGTCATAGACCCCGATTTCACGAGTCTGTTTTGCTACTAATCATACGGAGCTGTAGAAGCGCGCAAACCTTACTGATGACACATGTGCAACGCTCCGAAAATCTCGCGCAGCGCCACAAAATAGTCCAATTCCCATCGAAGCCTCGGAAGCAGAAGGCGGAGGGTAGGCCAGGTATATCAAGCTAGACGAGATACTATAGCAGATGGAGGGCCCTTCAGGTTTAAGTGCCCGCACCAAGGCAACTAGTCTAGTAGCTTTGAACACCCTGCACTCAGTCGGCTCCGTGCTCGGACGGTTGTTAGAGTCAATGAGTGTAGGGGTGGGGTCATCACCTTGCCACTGCAGCCATAGTCGTGCGTCTTGGCTACGCCCCCCTTTTATATGCTATGTAATGAAAGTTAAAATCAGCTCAACGTGGTGGAACGCTTCGACGCACTTATCGTCCTGGCTTCTCTGTCAGATGTCGCGTAAATTAGCCCCATGCTTATGGGGCAACGATGCAAGGGGCCCCCCTCGCCGAATACTCGGCGGTGAGCTCCCGTGGAACCCTTAGCCGCGATGGCTACCGTTCAGTTTGATTCCATGATACGACCATTAGAAAAGACACGTGATAGGGCCTTTTTGACCAACCGCCTAAACCTACCGGGGATGTGACTCAATGTACGTAGAGGGGTACGACACTATGTGTACCGGGTCCAGTTGACTAAGCCCCAGCTTGGGACACTATCTGAACTTTTAATCTGAGATTCTCATCTGTAAACCTAGAGGCCGTTCACATGGAGGGTAAAGCTGGATGACACTACATGTTTTAGGCCTTCAATAGGGCCAGATTCGCAGTGGTAAGGCGACGCTCCACTCAGACCATTCGTCTACACGAGACTGGAAAGGTGGTGCGCCAGGCATCAATCGAGCTGCGACTGGCCCACGTGTGCCCGTCGGAAACCGTAGTTAGCCTCAACGTTTTGGCTGATCAGCGGTGTGCCGTTCGCTAACGGGTGTGGGTATGCGATGCGGGGTACTGTAGGATCCGCGCCCCACCAGGTAGCAATTAAAAAAGTACGTCATTTTCCAACTTATTAATAGAGCGTTGATTCGGGCCATTTGCATCACATGCAGTTCACCATCGATGATAAAGTACAGGCAAGCATACCTAGTTGGACCAAAAGATATATTGACTCAACGGTTGGCTAATCCCATACCTGCGAGTTTGAAATAATAACGACACGGTGAGTGAATGTAGTGTAAGCACAACCTTGCGTCAAGAACATGACCTACAAATACTTCATTAGGGGAGAAAAATGAGGCGGGCCCCTTGGATTTCTGAGATGCGGTGGCTTCGTAGCATGCCTGTTCTCTATGCCGGGCAACCTCCACAATGCAGTGATCAATCACCCTTGTTGGACGGGGCCGCAGGTATCAACAAATGTGGGCTCCGCCGTCTGTTCCACGGAGCACAGTGCCTTAGCTCTCAGCAAAAGAGCTACGGCGCTGCTCCTTAAGACCCAAATGGGTAAGGACAACCCTTTGGGGCGGAACCCCATTTGAATGAAGGGACCCGTACAGGATAAGAAGTGGGCACGGTTGACGCGGCATGGTGCAATGGCTTGTAGTCGTTCGCGAGAGGCGGCCCCTTCCGCGCCAAAAAGACGAATAGGTCTGTCATGAACCCCACGATCCGAACAAGACCCCAAAGCAAAGAGTATCCATGTTTTCACACACAGGAACGCCGCGTTATAGTTGAGATATCTACTGATCAGATATGCACATGGCGCGAGCGACAGTATTACGTGGAAGGCCAAGCGTAAATTGCATACGGGGCCCTAAGGCGGGCAACGACAACCTTCCTGTAAAAACAATCCCCCCCGTGCATCTCCTAGGAAGTCAAGGCCTCTCAAAAGTTGCGCGCGCGGGTTGGCGGAAGCAACAAGACGCGAACGGCAGAAAATCGTTTTTTCCAACGGCATACCCTTAATCCATCTATCACACAGCGTGGGATGTACGTCCCTTTAGTACATGTATTGGACCACAAAATCTATGGCAACTGAGTTCACACTCAGGGGCTGGCAGCGAAATAGCTGTAATACCAAGACTAATCTATAGTCACCTTCAGAGTGACAAAAAATGGTGTGTACACGAGAACGTCGGAGGCCAGCAGCGGATGGGGTTAATCTAAATCACGTGGAGTGCACTACACGGAGGGGAGCGAAGTAACTTCCGTGAGTCATATAAACATCATGCGTTTACCGCGTCTGAGACAGGTAGCCGATGTAGCGACACCATACCAACCACGTAGTCGGAGGACTATTCTATGGACGTAATTTTTGAAGAGGGGGTGTGACTGGAGCGTCCATAAAAAGGTAGGATTTATTTTAGGGTCAGAAGGTACACCAATCCTGCCAAAAAAGCGGTCGCCATTACCATGACAGGCGTTATCATACAGTGCTCACTTTGTGGCAACAGTCAATCTCGTTCAGCCCCTGAGCTGCCCGTGTACAGTCCGCGCGCAAACATCTTAAAGCACGACCGGTTTTTTAGGTTTGGAGACCTTCGTACTCACGATGAACGTTCGGCCAGGAACACATGCTGCAGCGCAAAAAATCGTAACACGAATACGGCCCCCCGGTACGTAGCAGTTGTTGCTCAATGTTGCAAACATTTTTAAGGACTTACAGTTCTTCACCTAGCTAGGCTCCTTACATTGTTGCGCTGCCTGTCTGGCAGTCGTGACATGAGTCACTATTATACAAATGAAAGGCCTGTTCTCAAGTACAAATCTAAATGGGTCCTCCCATCCGCGGCGTCGTTAATACAGGCCTGTTACCTACCTGACTAGATTCTCAGGCCCAGATCGAATATTATGGTCGACCCTACCCTGCGGTTGACTTGCGCAGATTTTTTCGTACTGACGTCTCGTATCTTTAGAAACAAGCATATGGATTTGCCAGATGTGGCGTGGCTACACACCAATACGAGTATCTAGTATATCCTGGGATCCCGAACCGCCAGAGTGGCTCGTAGAGCTACCTAATAAACCGTGGAGTCATTCTTCCGGTTGGGACCTCCCTGGTCGTGAATCTGGGTACATCTCTATGGCTTCGGCGAGTCCGATTTAGAAGCTGGTCACCGTAGCACAAGTAGTCAGTATGCTAAAGCGTCAAACCATCTTCTAACGCTATAGAGTAGTCCAGTTTATGGAATGATGGAACTGCCTAGGTAAATATTGACTCTAGTACGAAACAGCGTGGAATTCTGACTAAGGAATACCCCTAAGCGCTTACTTCAAGCAATCTCGAAAGCAGTATTACAAGTTTCTCGCGGCAGGGCTAGAAGCTATTTGGATTTACGCCAATGCTCTGCGGAGGATTACTTGGCATGCGCCTTTATCAACGTGCCCTATTAACGCCCTATTTATGCCCGACAGTCGATCCCAGCATCTATGAGACTCGGTTAAAAGTTAAGATTATTTCCACCCCCTCGGTGTACCATAGCCAATCCTGTCCATCTAGAAGTGTCGACGCGCTTAGAGCCGAGCCTGATTTCCAGTCGTCCCTAATGGGGGTTATTGTCAAATTTCACCATGGCTCGATGACGCATTGCAGGGTGGGTCGAAGTGCCAACAGGTGATTATTTTAGCCTCCCTCTTTGTATATTCTCGGCAGGTGTGCTAGCTACGAGTATATTAGCGTCAACGGAGGTGTCAGACCTGGAGTTGGGTTGAATGGCCGCCCGCGCCGGGACAATTCCAGTGCGCGCAGCTTAGTGTCCGATCGAGAGATGAGCCTCTCCTGACCCCTCAGATGCTTAGTCTGAAATCTTATCTAGATCAGTTCTTCGTTATACCATCACACCACACTAGTTCCCGAGATGTAGGGAGGGTTACAATTGCGAAGGTCTGAATCTTCAGCCTAGAATGACCATTTGTAGGTGACACGGTTATACAGGCCAAAACCCTCCACGGTCCATACCAACACGGGAAATGTGCCCACTCCCTAGGGAGGATAGTTTGTCAAATGGGTAGGTGGTACCTCTATGTTTTCCAGGTGCTAGTGGCAGCCTCGCCTCCTTCTCGTACGTATCTACAACTAAGAATTAGCCACTCCGTTAAGCCCCCTAGCCCTATCCAAGCAGCTTGGTTCCCGTTTTTACCTGCTAACTAACGACAGACTCACGGTTGGACGGGGTGAGGCTCATTTTGATTATTGGCTTTCATCCCTAAGCCGTGACATGGGTTTCGAGCAGATGAAGCGGCGCCGCATCCTTCCGCTCTATAAACGGTAAATGAGAGGCCGTAGCTTGGTCGGTTTGCTTAGTAAACAATGGGTAAGTACGGCATCTCGTCCCAGTTAAGCTGTATTTCGAATCAAACATTGGAGCACCCACTGGATCCCAGAGTCCTCGTGACTGCTCCATTCCGTGAGTTACTGACGGCTGGGCACTCTTACTCGCGCATCCGCGCCGTTCTGATCGTTGTTATACTGCGATCCTGTCGCTCGTGAGCCAAGAGGGCCGGGCTTCCGTATGGTTGGTTAGCTTAGGAATAATAGCGCAATACGGATCCCATTCGTGACCTGCACTGCCACAAATACGGTAGCGTCATGAGGGAATAAGAAGTGAGTTGGTCTCTCATGGTAGATAACTCTGTAGCCATCTGCAAGATCCAAAGGGCATGAAAAACCGCCTACAGAGCGTTACCCTCAGTTTAAGTAATCCAGGTGCTTAGCCCATACGCCTCATCTCACCGACCGCTCATAGCCTATGGCACTTTTATTCCTTACGGAAGAAGTGACAGGAGACCTTTTTTAGTGATGGTTCAGCACTAAAGCGGCTTGTTAGTCGGAACATTCTTAGAGTCCATGTGAGAGAGCTCCGAACACTCTTATCAAATATCTGAAGATCATGTTGCCAGCGACTGATCGCATTGTAGCCCCTCAGCTTTAACACGCTCGTATGCGCAATTCCCCTACCAGAAGTTCTGGGCAGCGTTGATGCTAGGACCGTCAAGCTTAGCAAAATGAGCGGGTTAGGCTTAGTAGCCAGTGCTCTGCAGAAGGGCGGCTAGGCGTATAAATGGCGTAGAAGGAATTAGCGAGACACACAGAAGCCTCCTGAGGCGGGCCTGCTGAGAAGCTATTCTAACTCTTCGAAATTCATCACACTGCCCCGGGTTGGCAGACGTACGAGCACATATTTTGACGCGGGGAGAGTTTACTCACGTTCACCATGACAGCAGTTATTCTCCCCCGGACCATAACATCCGATGCTGGACACTAGCGCAAATGCACTGTTAATTAAGGTTTCGATAAACAGATTAGCAAAGAAACGACAATTAGACGTCCCCGCATTGAAAATTTGGTGGCGAGTTGGAGGCCTTTCTTACGACTGGTGTTAGAGTTTCTCTCACTTAGCTAGGAAGTGGTGAAGATTGGGGGGGCCCCCATAGACGAGTGTCCAGCTGATACAGCACGCTAAGATTGGTTCCTCTGACACTCCATTAGATTACACTGCACAAGTGTGCCGTCTAAGCCCGTCATATGTATTGCCAACTATATGCGCGTACAATTATACCCGGTTTGCTGCTTTCCAGTTTGAAGGGTGTGACTTCAATACAGACCTTTCGCTGCGTTTCACTAATTTGAAGCCCAACATGATCCTGACGTGAATGAGATCTCGCAGCTGACGCAGGGCGGGCATGGTCCTCAAGTTGTACAATACCCCGGAAATTACATGCCGTAAACCGACTGTCCCAGAGTATCTACAGTGAAAGTTTTAAGCTCCATTCGTATTCGAGATTCCTATGTCGAGTAGGAGCGACTAATCCGGAACCAGACCACAAGGTCTTGGATTATATGCAGCAGGAGCACGCCGTACCGGCGTCCAATAACGCGCAGCACAGAGGTGGTGTCGTCATTCGTCGCATGGCTACCCATGCAAGCGTAGCACTCCGAAGTGTCGGATAAGACAGTCAAAATGGATGGTACTTTCGGGAGTGACTCTAATTTCGGGCCAAGCACATTTCACGACGCCACATATTGTGCGACTATTCCTTGGGTAACGTTGCGCGATCTCTGATTCGCCACCCACTATGCGGAGGCAGGGACCTATGGATTAGTGACGGCGCTACTGCCGGATAAACGATTATCGTCAGACGGTAATAAGGTCTTGGAGACTGCTGGCGTTTATAGGATTCTCTCGGTAATCTACTCCGCGGTGGTGCTGGCATATGTGGCAGTGCGTACAAATTCCGACATACTTAGTTTCACCTTAGTATAGCCGCCGCTATTGATAGGCAAGCACCTGGAGAGTTACGCCGACATAAAGAAGCAAGGGTGACCCGTCCCGATGAGCTGTCGTTCGGAATTCGCGAGACCCGCACGCAAAATGGTTAAGGGTCCCATGTAATGACACTGGCTCGGTTACTGCTAATCCGCTCGTCAACCACAGTGCGGCCCTCTCCTTGACAGTAGCACTGACCAATATCTCCAAAGAAAATTGACGGGCGGGTGGGGCTCAACTCTTGGTACACGGCTCCAGCAGGCGCGGCCCGATGACCGTGGCCACATTTAAGCCTAGTGACGTCCTCCATCGGGAATGTTAGTGGTTAGCTTGTCTGGTTATTAAATCAGTTCAGTCGAAAACGGAACAGGAACTCTCGTGACGTTGAATATCCTACCATGGGGGGTCCAGGTGAGTTGGTGACCATCTGGGGGAGACTTGAAGGGGGACATAGTGGCTTACAACGGAGTTATGTAGTTCGACTACGAGCTCGATAATTGTGTAGTGACATTTTGGGAATTGGACATGTTACACTCGCGTACTGCTTTATATCAAGTAGTGTCTTTAGAATTGGAGTCTTTAATATGTAATAGAGGCTCTCCAGCCTGCAAATGAAGGATCTGCGCACTTTCTCTGCCCTAGATAGAATGGCGCCGTTCCCTCACTGAGACAACAGACAGGAAGATCCAGTAGATACTGTTTTTAAGGGATATCAATAGTCGTGCATACGGTTACTGCTACCTAGTAAGTTGCCAGTCCCCGAATCACCGGAGGTACGTACGTGCAATCGGGTCTGATATCAGCTTATCCTCAGTTAGTATACTCTCCCACGCAAAGTTCTGGTATAATTCTCAGGAGCGGATGGGTGCGTTTATGACGTCTTGGTAAGCGAGTTAGGCAGATGTCTCGTAAGATAGCCTATCTCGCAGTGCAGCGGCGCACCAGTTGACTTGCTCATGCTCCTCCACCGATGGTCATTTTAGAATGGCGTAAGGCAATTCCGGACCGCAACTCGACAGCGGTCCCCACATGTCTAGGTAAGTCCCGATGGCCTAATGAGAGCTGACCGCTGGAGACGACCCGACTCGCAAGATCCGGACACCAATAGAAAGGCCTAACCGCGACATACTCAGCTGCGGTACGTTCAAACGGTACTAACTCATCGCACTGCCTCGCCACGGATATGAGGCCCGAGAGACTATCAGTGAGCCTATCGATGATCATTTGATGAAGATCGCCCCTTATATTGGGATGAGTCAGGCAGATGATGGGGATAACCCCATCATAGTATGTCAACGGCATTCATATAAATATTAATAAAACCCACCAGTGATGGAAGATTTTTAGACTGAATGGGAGGGGCACCACAGTAAAATCCACCACTAGACCCCCGTGCGCCTCGCGGCCTGATCCTTCACACTTCTCCCTGGTAGAGCTAATGAAGGCTCAGGTCTCGGACAGCGTCTATAACCCATTAATTATGACGGAGTTTGTCTCCCATGGGGCAGCAAGATGTTCTAAGGCTTTCACCGAGTAACATCTCCTCAATACTTAGGCACCGTAGAAGATATTGGTCGACGTCACCACCGGTTAGGATTCTGCAACAGCCGCTTCAAAGGCACGTAATTTCAGAAACAATCGGTATCCTCTTATCTGATGCAGTTTTCTACCTCTCTATAGTTTGCTTGGGCATATCCTTGGTAGTTACTTGCGCACATGTAATAGATATAGAAGTTGTGGGCGATCCAGCGCGAGCCGTACTACCAACTAAAGGAATCAGGGTCTTGCCTTCGGTCCCCGTATTAGAGTGATCGATTGCTGTAATCTGGATCCTTCCTGTAGCGAGTTGCACTAGCAACACAGTGACGGAGACAGTTGTGGCCTAAGGAGGGTATAAAACGATCACCTCTATGCGGTGACATGCAAACATATGTGGGTATATGTGGTCCTCCGGAAAAATTAACGCGTGTTAGTGTCTCTAAGCTCTAGACGCATAGGACCACGGTCACGACGAACTTCAACACCAAATCGCTGGTTTAAATAGACTTCACCGCTCTACTCAAACGGCTATTGATTTTCTCATAACCAGGGAACTCGCTACATCGCTGATAGCAGAGGGCTGTCGAGCCCCTAAAGCATATTTTATTCTTCAATGTGCGCCCCAGGAGCGATGCCCCACTTTAGAACGGGTGCTACCGGTGCTCCTCCCTCTCCCGTCACTACCCAGGGCCAACGCGTGGGTTGAACTCAGCTGACCATGTCTTCCATCCCTATTTATCGACCCCGCAATTTGAACTGTCGCTGACTCGATACATCTATAATCCACGGTCTGTTTAGGCTATTGAAGCACGTCTAGGGTACTTCGAATTCCTGGCCAGATGGGCGAGATTATACCATGCACGGGCGCTACGGTGCCTCAGTTGACGTGTTTTGGGCGGTCGGTAGGGAACAGGATGGAAACCTTAACGGTTCGACTGTCCGTGCCGTTTTACCGCTAAAGACGGGCCGGGAAGTCAGCCGGAGACCCCACGAAAGAGAACATCATGACTACCAACCAGGACCTTATCCCTCTCTGATACCGCGAAAAGAGAGCGTAAGTCGGAAAGTTTGATCCAATTCGCACTGATTCAGACCCCAGCGTAGACCGCATCTTGGGTACAGGAAATCCACTACGGTTAAATACGATCGAGCAGAACCTCGCGCAGGCCGTAGTATGCCCCCCCCTTAATAGGTCGGGAAGCCCGGTGAACAGAACGACTTCTGATAGCCTGCCGAAGCCATTGCCTGCTAGTCCAAGCCGCTGCCATGTCTATAATACATGTTAAGCAAACGGCGTCGAACATACGTGAGACCGTGAATAAACCACTAAGTGCAAAGCGTAAACGGTAAGGTTGTGTAATGTTGTGTCTACTCGTCCCTCAGTCACCCGACCGCAACCAAGTCATTGGCCAGCCCAGCGCTCGCGATATTGTTAACCCTCAAAATAGAGAAAAATCAGATGTGGCTCTAATATATCATTTCCCCTCAATGGCAGTAACGTCTAAGCGTTCGGGCGGTCTTTCGTCCACTGTAACGACGCAGCTAAAAGGACTTACCCAGCTGGAAGCGCGTTGGATTCCGACGCGGGTGATGCTGGTTTGCAGGTATCCCTGATTCGGCCGGCCGCCTCGGGTTCGATGAGGATACCACTTAATAAACAACCGTGTTCCTTGCAAACTAACCCAGATGGTCGACTGTCATATTCGAGGTATGTCTCCCATGGGCGATAATAACATAAGTTTTCATCGCATGTATTCAATATGGGTAAACCTACACCGTCCCCAGGGACTTCTTCGTGGCATCCTACGAGGTGGAAGGGATACTCAGCGGCGTTGGTCTTCTTCTATAACGCATCAGGTTACATTCTCCGATATGTACAACACGATCCTAAGAAGGACCACCACGAGCGATGTAGGCCCTCACGCGAGCTGTCAGGGGCCTCCATGTTGGGATGACATCAATATGTGGGAAATACCTCACTGCTAAGTTGTGATGGAGGCTTCCGTAACTTCTCTGTTTTCCAACCTCCAGGACGCGCACCAGTGGGCCGTTACGCGTAATGCGCGCTGTTAATCATTCGCATCCCCAAGTGATATTGGTACGTGATAAACGTATATATCTTCCTACCGATAATCAAGTTACGAGGGCTGTAAGTCGATTGTTGGTACGAGCCCAGGAGTAAAATTGAGCCAATGCGCCCTAAGCCAACGTCGCGAAGCAAATCCTCTCACGATGAAGATAAACTCGGATCGAGTCCGGCCTCCCAGTCTTTTGGGACCCGGTCTCCCTAGCATATATGGGGTTAACGGTTCAGGTATAGCATGCGCGTCTTGACAACGCTATATCCTACGCGTGCGCATCGTTTCCATCCTGGATTACTAAGGTGCCCGTATTACTGTAATCCCGTAGGGATTTCTTGAGCTATGTGGTTCGTGTTCGCTCCCCTTATCCCGTCCGTGTCGACGGTTAATGAATACGACAGGGCGTGGGAGACTCGCCTTAATTCGTCATACACGCCACGGGACGCTCCTACCGTGCACGTAATTGGGGATAACACGTATCGATCAGAGTCAGCTATTTAGTACTGTTTACCGCTATATAAAGCGGATCGTTCATTTCGCCCATTGTGTCGCATAAAGCCGGTCTCATATTGCAGGTCAGTAATCACCAGTACCCCACTACCGGCCCTGGCTCTGTTAACAACACGGGTTGACCTTTTTAAACAACCCTTCAGCTCCCGGCACGCTGATGTCGGCCAGTTTGAAGAACTGGAACTACTCATCCATGCCGGCCTGTAGTGATCAGGAGAACATATTTGAGAGTTCTGCACGGGGGATGGTGAAATCTAGTCACAACACGCTCCCCTACTGAGTTCCATGTACGAGATGAGGCAGAAGGTGTCTACCCAAGATCGAACGTGAGGCTCTACCTCTAGGTCTACTATAAGGCGCAAACTAACTTTGGTGCCTCCTTGCTGTACACGTTAGGTTTACGGGTTTCCCCGGAGGTGGGAAATAACTACGCGTTCGTAGTACTGCGGATAGCACGCAAAAAGGCAGCTTGCGAACCAATCCGACGCAAGTTTTTTTATGATTACTGTGGAGGGGAGGTAGATAGCATATGGGAGTGGCCTGAGATGTTGTAACAGAGTTAAGTACTCCACTTGTCTTGCGGGCTCGATTTCACGGATGAACAGGCCGCAGGTCCTTAACTCTCGGTACTAGCTCAAAATACCCTAGAGACTATGTGACCGGTGACCAGAGTTAGGTGAACCGCATCCCCTGACTTTAATCAAACTTCACGAAGAACGTGGAAGAATGAAGCTTTCTTCGAGGAGACATCATCAAGGGAGACCAAATAGGAAAAAAGCTAACATGTCACCGAGGGCTTGAAGAAGGTAGATAATGTTTAGACACCCAGGGTATCGTAATACTTACATACTACTCCTCGACTCATTCCATAGAGTATGCCCGGAAAGAGTAATAGCCGTCAGCAAGTGGAGATGCACTTTGTTATCATTGGGGTGAACTCCACCCCCCCTCCAGTACCCGTCTAACCGGCGGGAGCACAAGAGATTTTCTCACTACGAAAATCAGGGAACCACATAGCAAACCCATTCCGGGGGAAGTCACTCAGAGTTATGGACACGCATTGGCACGGGCGAGTTTCTAACACAGACGTAACTCGGCGTCATGGCGCCAGAGGGCCGATAGTAGCAAAGGCAGCGGAATTCTCTCTCCAGGTGTACCCAATCTTGTTTTGGGGTCGTTACGCCAGTTATCCAAG
		</sequence>
    <sequence><taxon idref="Location_3_2_0|39.99797880875472"/>
			TCACGGAGGCGTTTGGTGTTAGCACAGGCTGGAAAGGTCTCCCCGCATACCCAGTCCGGTAGTACTACATGCAATGGACCCTGGCGTTCTATTGGCGCAAGGCCAGTAGATACCTGATCCTATCGGTATCACCGACTGTCTTTATATTCCTGAACCCTGAATCACAAGGGAGAGCTATACCGTGGCTTGTCTTGTGGATTGTCAATTGTACCCGTGTTAGCCCGGAAATGGTATATCCAGACTGATGAATCTTCTAACGATTCGCACGGATCAGCAGATCAGGACTCCACCACCAAGTGGGATTGCTATACAGTGCGACCATCGATTTTGCTCTAGTCAATGTTGGTCTTAGTCCACATATTACCGCAGTAGTCAAAATTGCCGCGATTCGCCATGACCTAATTCAACACATCCGCTAAGATCTGTATTGTGGAAACGAAGGTCCGCCGTCGTGGCCAATGAAGCAGTGCATTACGGATAACAGTAAGATAAGCGAGTCCCCTCATCACCATTCTTGGTAGTTCCATAAAAAGTGCGTCGCAGCGCGGATGCTGTGACTTGTCATGCCAGACATCGACGGTCCTGGGTCAAAATAGCCCCGCTTCCAAACCGATCGTTATTGGCTTTAGCTAATGGGGCATGCCTTCTTTCTTCACGAAACGCCCATGTCGTTGCTACTATAACCGCTTAGATTCCCACCTGGCTGGACAACCACCTGAAAAACCCATTTACCCTCCAACGTTGGGGACATAAGCAAGCTATCCCAATATCCCTTAAGTTAGCAAAATCCCTGTCGAGCATTAGATCATTTGCAGTTCGGAATTAATGAGGATAGAGTGTCGGAGTAACGCAATTCCGCGGGCCGAGGGCGCCGGAATGCTTGCAGCCAAAATCTACTAGATAATAGTACGCGGTCGAGTACCTCTGGAGGCTGTGCCTCATCAACCCCGAGGAGGCCCGGTCCTCGGAAGCCCCCCCACGCGACGCATCTTGGCCTAAGCGTACTTCCGCACGAGATAACTTCATGTTCCCTCCGACAGTGTGTCCCGGTATCCCCAGCATGTTGTCATTACTCTCTAGCTTAAAGTCCACCAGATGGTTATCCTTGGACGCACCTCTGCCCGCGCATACGATTTGCTCTACAGGTGAAGCTGCGCCCGGAGCTCGGTTTTTGTGCCTTCATGATGGTCACATCGTGCCATTAGCGCGAAGGAAGTACTTTAGTAATATGTGGATGCTTACGGGGATGCGGACCGCATACCGTCTCCATGATTAATTCCGAGCACACGATGCGGAGTTCATTCGGGAACCACGTTTGTAGCACGAATATGGATCCTGAAAGTGGCGGGGGCATTTGTTGGGTCCCGTTACAGCCCGCCCCAGTAGTTCAGCTGCTGTATATATGGAAGATCTTTTTGCGAGCGGCTATCACGTCCTGCTAACCGCGTCGTAAGGCGGTCGTCTAATTGGTGTCAGCCTTTTTGTCGATGCCAACAGTGGTGCACGGCCTCAAGCCAACCCAAAATTCTGGATTAAGTAACGTATGATTATTCTTTCAATGATATGCACCGCCGATTGGCCTTATTGAATTTCGTTCTGAAAAAAGAACTGACAGCTTTGGAACTGAGTAATACGTTAGTAGCCCATCTCGGGCGACAACAGTCCGGAACCGAAATGGACGGAGTGGATCAAGGTTATCATGCCATCTGTAAATTGCTCAGCTGCTAGAGGAATTTTGCTGTCAAAACACATTTAGCAACCAGTCGCTTGGTTTAACGGAAATGGTGCCTACAACGTCACGTTTAGTTTGTAAATAAGGCTTCAGAGGCTGTAGTTGCCGGGTCTCACATTGATTCCGCTCACACCGGATGAACGAATCACTTAACTGGGTATGACGCGGTAACGACTGTCGTTGCTATGGCTATATCCGTGACTAGCCCTCTTATTATGCCCACTAGCGACTTCTGCTAACACACTGTCCGATTAGGAAGCCGGGTAGTGAGCCTATATGACGGGTTTGTCGGTTGTCTTCTCAGTTCCCCGACTCTAAGCTAACGTGGTTCGTCGAAGTCGGTGGTTTATATAGCTACGACTCCTTAATTGCAATAAAGGAGATTTGACTTCCCGCTCAGAGTACAAGCATGCGATAAATCCGGAAAATCAGGGGTCCTAGTTATCCTTGTAGTATTATGAGATCGGTATAAGGTCCATGAGGGTACACTACACTGTGCGGAGATCTGGACACCTCGAACAGTTACCATTAAAAAAGAGGAAGGAAACCGCGTTCAGAAATAGACAAATCCCCCAATGAGCGTACTCATAGAGCGGGGGATGACGTAGATCCTTATTGGTCGTTCCTGATTGCATACTGCGGAAGGACACGCTTCGGGGCAGTTAAAATAGTCATAGACCCCGATTTCACGAGTCTGTTTTGCTACTAATCATACGGAGTTGTAGAAGCGCGCAAACCTAACTGATGACACATGTGCAACGCTCCGAAAATCTCGCGCCGCGCCACAAAATTGTCCAATTCCCATCGAAGCCTCGGAAGCAGAAGGCGGAGGGTAGGCCAGGTATATCAAGCTAGACGAGATACTATAGCAGATGGAGGGCCCTTCGGGTTTAAGTGCCCGCACCAAGGCAACTAGTCTAGTAGCTTTGAACACCCTGCATTCAGTCGGCTCCGTGCTCGGACGGTTGTTAGAGTCAATGAGTGTAGGGGTGGGGTCATCACCTTGCCACTGCAGCCATAGTCGTGCGTCTTGGCTACGCCCCCCTTTTATATGCTATGTAATGAAAGTTAAAATCAGCTCAACGTGGTGGAACGCTTCGACGCACCTATCGTCCTGGCTTCTCTGTCAGATGTCGCGTAAATTAGCCCCATGTTTATGGGGCAACGATGCAAGAGGCCCCCCTGGCCGAATACTCGGCGGTGAGCTCCCGTGGAATCCTTAGCCGCGATGGCTACCGTTCAGTTTGATTCCATGATACGACCATTAGAAAAGACACGTGATAGGGCCTTTTTGACCAACCGTCTAAACCTACCGGGGATATGTCTCAATGTACGTAGAGGGGTACGACACTATGTGTACCGGGTCCAGTTGACTAAGCCCCAGCTTGGGACACTATCTGAACGTTTAATCTGAGATTCTCATCTGTAAACCTAGAGGCCGTTCACATGGAGGGTAAAGCTGGATGACACTACATGTTTTAGGCCTTCAATAGGGCCAGATTCGCAGTGGTAAGGCGACGCTCCACTCAGACCATTCGTCTACACTGGACTGGAAAGGTGGTGCGCCAGGCATCAATCGAGCTGCGACTGGCCCACGTGTGCCCGTCGGAAACCGTAGTTAGCCTCAACGTTTTGGCTGACCAGCGGTGTGCCGTTCGCTAACGGGTGTGGGTATGCGATGCGGGGTACTGTAGGATCCGCGCCCCACCAGGTAGCAATTAAAAAAGTACGTCATTTTCCAACTTATTAATAGAGCGTTGATTCGGGCCATTTGCATCACATGCAGTTCACTATCGATGATAAAGTACAGGCAAGCATACCTAGTTGGACCAAAAGATATATTGACTCAACGGTTGGCTAATCCCATACCTGCGAGTTTGAAATAATAACGACACGGTGAGTGAATGTAGTGTAAGCATAACCTTGCGTCAAGAACATGACCTACAAATACTTCATTAGAGGAGAAAAATGAGGCGGGCCCCTTGGATTTCTGAGATGCGGTGGCTTCGTAGCATGCCTGTTCTCTATGCCGGGCAACCTCCACAATACAGTGATCAATCACCCTTGTTGGACGGGGCCGCAGGTATCAACAAATGTGGGCTCCGCCGTCTGTTCCACGGAGCACAGTGCCTTAGCTCTCAGCAAAAGAGCTACGGCGCTGCTCCTTAAGACCCAAATGGGTAAGGACAACCCTTTGGGGCGGAACCCCATTTGAATGAAGGGACCCGTACAGGATAAGAAGTGGGCACGGTTGATGCCGCATGGTGCAATGGCTTGTAGTCGTTCGCGAGAGGCGGCCCCTTCCGCGCCAAAAAGACGAATAGCTCTGTCATGAACCCCACGATCCGAACAAGACCCCAAAGCAAAGAGTATCCATGTTTTCACACACAGGAACGCCGCGTTATAGTTGAGGTATCTACTGATCAGATATGCACATGGCGCGAGCGACAGTATTACGTGGAAGGCCAAGCGTAAATTGCATACGGGGCCCTAAGGCGGGCAACGACAACCTTCCTGTAAAAACAATCCCCCCCGTGCATCTCCTAGGAAGTCAAGGCCTCTCAAAAGTTGCGCGCGCGGGTTGGCGGAAGCAACAAGACGCGAACGGCAGAAAATCGTTTTTTCCAACGGCATACCCTTAATCCATCTATCACACAGCGTGGGATGTACGTCCCTTTAGTACATGTATTGGACCACAAAATCTATGGCAACTGAGTTCACACTCAGGGGCTGGCAGCGAAATAGCTGTAATACCAAGACTAATCTATAGTCACCTTCAGAGTGACAAAAAATGGTGTGTACACGAGAACGTCGGAGGCCAGCAGCGGATGGGGTTAATCTAAATTACGTGGACTGCACTACACGGAGGGGAGCGAAGTAACTTCCGTGAGTCATATAAACATCATGCGTTTACCGCGTCTGAGAGAGGTAGCCGATGTAGCGACACCATACCAACCACGTAGTCAGAGGGCTATTCTATGGACGTAATTTTTGAAGAGGGGGTGTGACTGGAGCGTCCATAAAAAGGTAGGATTTATTTTAGGGTCAGAAGGTACACCAATCCTGCCAAAAAAGCGGTCGCCATTACCATGACAGGCGTTATCATACAGTGCTCACTTTGTGGCAACAGTCAATCTCGTTCAGCCCCTGAGCTGCGCGTGTACAGTCCGCGCGCAAACATCTTAAAGCACGACCGGTTTTTTAGGTTTGGAGACCTTCGTACTCACGATGAACGTTCGGCCAGGAACACTTGCTGCAGCGCAAAAAATCGCAACACGAATACGGCCCCCCGGTACGTAGCAGTTGTTGCTCAATGTTGCAAACATTTTTAAGGACTTACAGTTCTTCACCTAGCTAGGCTCCTTACATTGTTGCGCTGCCTGTCTGGCAGTCGTGACATGAGTCACTATTATACAAATGAAGGGCCTTTTCTCAAGTACAAATCTAAATGGGTTCTCCCATCCGCGGCGTCGTTCAAACAGGCCTGTTACCTACCTGACTAGATTCTCAGGCCCAGATCGAACATTATGGCCGACCCTACCCTGCGGTTGACTTGCGCAGATTTTTTCGTACTGACGTCTCGTATCTTTAAAAACAAACATATTGATTTGCCAGATGTGGCGTGGCTACACACCAATACGAGTATCTAGTATATCCTGGGATCCCGAACCGCCAGAGTGGCTCGTAGAGCTATCTAATAAACCGTGGAGTCATTCTTCCGGTTGGGACCTCCCTGGTCGTGAATCTGGGTACATCTCTATGGCTTCGGCGAGTCCGATTTACAAGCTGGTCACCGTAGCACAAGTAGTCAGTATGCTAAAGCGTCAAATCATCTTCTAACGCTATGGAGTAGTCCAGTTTATGGAATGATGGAACTGCATAGGTAAATATTGACTCTAGTACGAAACAGCGTGGAATTCTGACTAAGGAATACCCCTAAGCGCTTACTTCAAGCAATCTCGAAAGCAGTATTACAAGTTTCTCGCGGCAGGCCTAGAAGCTATTTGGATTTACGCCAATGCTCTGCGGAAGATTACTTGGCATGCGCCTTTATCAACGTGCCCTATTAACGCCCTATTTATGCCCGACAGTCGATCCCAGCATCTATGAGACTCGGTTAAAAGTTAAGATTATTTCCACCCCCTCGGTGTACCATAGCCAATCCTGTCCATCTAGAAGTGTCGACGCGCTTAAAGCCGAGCCTGACTTCCAGTGGTCCTTAATGGGGGTTATTGTCAAATTTCAACATGGCTCGACGACGCATTGCAGGGTGGGTCGAAGTGCCAACAGGTGATCATTTTAGCCTCCCTCTTTGTATATTCTCGGCAGGTGTGCTAGCTACGAGTATATTAGCGTCAACGGAGGTGTCAGACCGGGAGTTGGGTTGAATGGCCGCTCGCGCCGGGACAATTCCAGTTCGCACAGCTTAGTGTCCGATCGAGAGATGAGCCTCTCCTGACCCCTCAGATGCTTAGTCTGAAATCTTATCCAGATCAGTTCTTCGTTATACCAGCACACCACACTAGTTCCCGAGACGTAGGGAGGGTTACAATTGCGAAGGTCTGAATCTTCAGCCTAGAATGACCATTTGTAGGTGACGCGGTTATACAGGTCAAAACCCTCCACGGTCCATACCAACACGGGAAATGTGCCCACTCCCTAGGGAGGATAGTTTGTCAAATGGGTAGGTGGTACCTCTATGGCTTCCAGGTGCTAGTGGCAGCCTCGCCTCCTTCTCGTACGTATCTACAACTAAGAATTAGCCATTCCGTTAATCCCCCTAGCCCTATCCAAGCAGCTTGGTTCCCGTTTTTACCTGCTAACTAACGACAGACTCACGGTTGGACGGGGTGAGGCTCATTTTGAATATTGGCTTTCATCCCTAAGCCGTGACATGGGTTTCGAGCAGATGAAGCGGCGCCGCATTCTTCCGCTCTATAAACGGTAAATGAGAGGCCGTAGCTTGGTCGGTTTGCTTAGTAAACAATGGGTAAGTACGGCATCTCGTCCCAGTTAAGCTGTATTTCGAATCAAACATTGGAGCACCCACTGGATCCCAGAGTCCGCGTGACTGCTCCATTCCGTGAGTTACTGACGGCTGGGCACTCTTACTCGCGCATCCGCACCGTTCTGATCGTTGTTATACTGCGATCCTGTCGCTCGTGAGCCAAGAGGGCCGGGCTTCCGTATGGTTGGTTAGCTTAGGAATAATAGCGCAATACGGATCCCATTCGTGACCTGCACTGCCATAAATACGGTAGCGTCATGAGGGAATAAGAAGTGAGTTGGTCTCTCATGGTAGATAACTCTGTAGCCATCTGCAATATCCAAAGGGCATGAAAAACCGCCTTCAGAGCGTTACCCTCAGTTTAAGTAATCCAGGTGCTTGGCCCATACGCCTCATCTCACCGACCGTTCATAGCCTATGGCACTTTTATTCCTTACGGAAGAAGTGACAGGAGACCTTTTTTAGTGATGGTTCAGCACTAAAGCGGCTTGTTAGTCGGAACATTCTTAGAGTCCATGTGAGAGAGCTCCGAACACTCTTATCAAATATCTGAAGATCATGTTGCCAGCGACTGATCGCATTGTAGCCCCTCAGCTTTAACACGCTCGTATGCGCAATTCCCCTACCAGAAGTTCTGTGCAGCGTTGATGCTAGGACCGTCAAGCTTAGCAAAATGAGCGGGTTAGGCTTAGTAGCCAGTGCTCTGCACAAGGGCGGCTAGGCGTATAATTGGCGTAGAAGGAATTAGCGAGACACACAGAAGCCTCCTGAGGCGGGCCTGCTGAGAGGCTATTCTCACTCTTCGAAATTCATCACACTGCCCCGGGTTGGCAGACGTACGAGCACATATTTTGACGCGGGGAGAGTTTACTCACATTCACCATGACAGCAGTTATTCTCCCCCGGACGATAACATCCGATGCTGGACACTAGCGCAAATGCACTGTTAATTAAGGTGTCGATAAACAGATTAGCAAAGAAACGACTATTAGACGTCCCCGCATTGAAAATTTGGTGGCGAGTTGGAGGCCTTTCTTACGACTGGTGTTAGAGTTTCTCTCACTTAGCTAGGAAGCGGTGAAGATTGGGGGGGCCCCCATAGACGAGTGTCCAGCTGATACAGCACTCTAAGATTGGTTCCTCTGACACTCCATTAGATTACACTGCACAAGTGTGCCGTCTAAGCCCGTCATATGTATTGCCATCTATATGCGTGTACAATTATACCCGGTTTGCTGCTTTCCAGTTTGAAGGGTGAGACTTCAATACAGACCTTTCGCTCCATTTCACTAATTTGAAGCCCAACATGATCCTGACGTGAATGAGATCTCGCAGCTGACGCAGGGCGTGCATGGTCCTCAAGTTGTACAATACCCCGGAAATTACATGCCGTAAACCGACTGTCCCAGAGTATCTACAGTGAAAGTTTTAAGCTCCATTCGTATACGAGATTCCTATGTCGAGTAGGAGCGACTAATCCGGAACCAGACCACAAGGTCTTGGATTATATGCAGCAGGAGCACGCCGTACCGGCGTCCAATAACGCGCAGCATAGAGGTGGTGTCGTCATTCGTCGCATGGCTACCCATGCAAGCGTAGCACTCCGAAGTGTCGGATAAGACAGTCAAAGTGGATGGTACTTTCGGGAGTGACTCTAATTTCGGGCCAAGCACATTTCACGACGCCACATATTGTGCGACTATTCCTTGGGTAACGTTGTGCGATCTCTGATTCGCCACCCACTATGCGGAGGCAGGGACCTATGGATTAGTGACGGCGCTACTGCCGGATAAACGATTATCGTCAGACGGTAATAAGGTCTTGGAGACTGCTGGCGTTTATAGGATTCTCTCGGTACTCTACTCCGCGGTGGTGCTGGCATATGAGGCAGTGCGTACAAATTCCGACATACTTAGTTTCACCTTAGTATAGCCGCCGCTATTGATAGGCAAGCACCTGAAGAGTTACGCCGACATAAAGAAGCAAGGGTGACCCGTCCCGATGAGCTGTCGTTCGGAATTCGCGAGACCCGCACGCAAAATGGTCAAGGGTCCCATGTAATGACACTGCCTCGGTTACTGCTAATCCGCTCGTCAACCACAGTGTGGCCCTCTCCTTGACAGTAGCACTGACCAATATCTCCAAAGAAAATTGACGGGCGGGTGGGGCTCAACTCTTGGTACACGGCTCCAGCAGGCGCGGCCCGATGACCGTGGCCACATTTAAGCCTAGTGACGTCCTCCATCGGGAATGTTAGTGGTTAGCTTGTCTGGTTATTAAATCAGTTCAGTCGAAAGCGGAACAGGAACTCTCGTGACGTTGAATATCCTACCATGGGGGGTCCAGGTGAGTTGGTGACCATCTGGGGGAGACTTGAAAGGGGACATAGTGGCTTACAACGGAGTTATGTAGTTCGACTACGAGCTCGATAATTGTGTAGTGACATTTTGGGAATTGGACATGTTACACTCGTGTATTGCTTTATATCAAGTAGTGTCTTTAGAATTGGAGTCTTTAATATGTAATAGAGGCTCTCCAGCCTGCAAATGAAGGATCTGCGCACTTTCTCTGCCCTAGATAGAATGGCGCCGTTCCTTCACTGAGACCACAGACAGGAAGATCCAGTAGATACTGTTTTTAAGGGATATCAAAAGTCGTGCATACGGTTACTGCTACCTAGTAAGTTGCCAGTCCTCGAATCACCGTAGGTACGTACGTGAAATCGGGTCTGATATCAGCTTATCCTCAGTTAGTATACTCTCCCACGCAAAGTTCTGGTATAATTCTCAGGAGCGGATGGGTGCGTTTATGACGTCTTGGTAAGCGAGTTAGGCAGATGTCTCGTAAGATAGCCTATCTCGCAGTGCAGCGGCGCACCAGTTGACTTGCTCATGCTCCTCCACCGATGGTCATTTTAGAATGGCGTAAGGCAATTCCGGACCGCAACTCGACAGCGGTCCCCACATGTCTAGGTAAGTCCCGATGGCCTAATGAGAGCTGACCGCTGGAGACGACCCGACTCGCAAGATCCGGACACCAATAGAAAGGCCTAGCCGCGACATACTCAACTTCGGTACGTTCAAACGGTAGTAACTCATCGCACTGCCTCGCCGCGGATATGAGGCCCGAGAGACTATCAGTGAGCCTATCGATGATCATCTGATGAAGATCGCGCCTTATATTGGGATGAGTCAGGCAGATGATGGGGATAACCCCATCATAGTATGTCAACGGCATTCATATAAATATTAATAAAACCCACCAGTGATGGAAGATTTTTAGACTGAATGGGAGGGGCACCACAGTCAAATCCACCACTAGACCCCCGTGCGCCTCGCGGCCTGATCCTTCACACTTCTCCCTGGTAGAGCTAATGAAGGCTCAGGTCTCGGACAGCGTCTATAACCCATTAATTATGACGGAGTTTGTCTCCCATGGGGCAGCAAGATGTTCTAAGGCTTTCACCGAGTAACATCTCCTCAATACTTAGGCACCGTCGAAGATATTGGTCGACGTCACCCCCGGTTAGGATTCTGCAACAGCCGCTTCAAAGGCACGTAATTTCAGAAACAATCGGTATCCTCTTATCTGATGCAGTTTTCTACCTCTCTATAGTTTGCTTGGGCATATCCTTGGTAGTTACTTGCGCACATGTAATAGATATAGAAGTTGTGGGCGATCCAGCGCGAGCCGTGCTAGCAACTAAAGGAATCAGGGTCTTGCCTTCGGTCCCCGTATTAGAGTGATCGATTGCTGTAATCTGGACCCTTCCTGTAGCGAGTTGCACTAGCAACACAGTGACGGAGACAGTTGTGGCCTAAGGAGGGTATAAAACGATCACCTCTATGCGGTGACATGCAAACATAGGTGGGTATATGTGGTCCTCCGGAAAAATTAACGCGTGTTAGTGTCTCTAAGCTCTAGACGCATAGGACCACGGTCACGACGAACTTCAACACCAAATCGCTGGTTTAAATAGACTTCACCGCTCTACTCAAACGGCTATTGATTTTCTCATAACCAGGGAACGCGCTACATCGCTGATGGCAGAGGGCTGTCGAACCCCTAAAGCATATTTTATTCTTCAATGTGCGCCCCAGGAGCGATGCCCCACTTTAGAACGGGTGCTACCGGTGCTCCTCCCTCTCCCGTCACTACCCAGGACCAACGCGTGGGTTGAACTCAGCTGACCATGTCTTCCATCCCTATTTATCGACCCCGCAATTTGAACTGTCGCTGACTCGATACATCTGTAATCCACGGTCTGTTTAGGCTATTGAAGCACGTCTAGGGTACTTCGACTTCCTGGCCAGATGGGCGAGATTATACCATGCACGGGCGCTACGGTGCCTCAGTTGACGTGTTTTGGGCGGTCAGTAGGGAACAGGATGGAAATCTTAACGGTCCGACTGTCCGTGCCGTTTTACCGCTAAAGACGGGCCGGGAAGTCAGCCGGAGACCCCACGAAAGAGAACATCATGACTACCAACCAGGACCTTATCCCTCTCTAATACCGCGGAAAGAGAGCGTAAGTCGGAAAGTTTGATCCAATTCGCACTGATTCAGACCCCAGCGTAGACCGCATCTTGGGTACAGGGAATCCACTACGGTTAAATACGATCGAGCGGAACCTCGCGCAGGCCGTAGTATGCCCCCCCCTTAATAGGTCGGGAAGCCCGGTGAACAGAACGACTTCTGATAGCCTGCCGAAGCCATTGACTGCTAGTCCAAGCCGCTGCCATGTCTATAATACATATTAAGCAAACGGCGTCGAACAGACGTGAGACCGTGAATAAACCACTAAGTGCAAAGCGTAAACGGTAAGGTTGTGTAATGTTGTGTCTACTCGTCCCTCAGTCACCCGACCGCAACCAAGTCATTGGCCAGCCCAGCGCTCGCGATATTGTTAACCCTCAAAATAGAGAAAAATCAGATGTGGCTCTAATATATCATTTCCCCTCAATGGCAGTAACGTCTAAGCGTTCGGGCGGTCTTTCGTCCACTGTAACGACGCAGCTAAAAGGACTTACCCAGCTGGAAGCGCGTTGGATTCCGACGCGGGTGATGCTGATTTGCAGGTACCCCTGATTCAGCCGGCCGCCTCGGATTCGATGAGGATACCACTTAATAAACAACCGTGTTCCTTGCAAACTAACCCAGATGGTCGACTGTCATATTCGAGGTATGTCTCCCATGGGCGATAATAACATAAGTTTTCATCGCATGTATTCAATATGGGTAAACGTACACCGTCCCCAGGGACTTCTTCGTGGCATTCTACGAGGTGGAAGGGATACTCAGCGGCGTTGGTCTTCTACTATAACGCCTCAGGTTACATTCTCCGATATGTACAACACGATCCTAAGAAGAACCACCACGAGCGATGTAGGCCCTCACGCGAGCTGTCAGGGGCCTCCATGTTGGGACGACATCAATATGTGGGAAATACCTCACTGCTAAGTTGTGATGGAGGCTTCCGTAACTTCTCTGTTTTCCAACCTCCAGGACGGGCACCAGTGGGCCGTTACGCGTAATGCGCGCTGTTAATCATTCGCATCCCCAAGTGATATTGGTACGTGATAAACGTATATATCTTCCTACCGATAATCAAGTTACGAGGGCTGTAAGTCGATTGTTGGCACGAGCCCAGGAGTAAAATTGAGCCAATGCGCCCTAAGCTAACGTCGCGAAGCAAATCCTCTCACGATGAAGATAAACTCGGATCGAGTCCGGCCTCCCAGTCTTTTGGGACCCGGTCTCCCTAGCATATATGGGCTTAACGGTTCAGGTATAGCATGCGCGTCTTGACAACGCTATATCCTACGCGTGCGCATCGTTTCCATCCTGGATTACTAAGGTACCCGTATTACTGTGATCCCGTAGGGATTTCTTGAGCTATGTGGTTCGCGTTCGCTCCCCTTATCCCGTCCGTGTCGACGGTTAATGAATACGACAGGGCGTGGGAGACTCGCCTTAAATCGTCATACACGCCACGGGACGCTCCTACCGTGCACGTAATTGGGGATGACACGTATCGATCAGAGTCAGCTATTTGGTACTGTTTACCGCTATATAAAGCGGATCGTTCATTTCGCCCATTGTGTCGCATAAAGCCGGTCTCATATTGCAGGTCAGTAATCACCAGTACCCCACTACCGGCCCTGGCTCTGATAACAACACGGGTTGACCTTTTTAAACAACCCTTCAGCTCCCGGCACGCTGATGTCGGCCAGTTTGAAGAACTGGAACTACTCATCCATGCCGGCCTGTAGTCATCAGGAGAACATATTTGAGAGTTCTGCACGGGGGATGGTGAAATCTAGTCACAGCACGCTCCCCTACTGAGTTCCATGTACGAGATGAGGCAGAAGGTGTCTATCCAAGATCGAACGCGAGGCTCTACCTCTAGGTCTACTATAAGGCGCAAACTAACTTTGGTGCCTCCTTGCTGTACACGTTAGGTTTACGGATTTCCCCGGAGGTGGGAAATAACTACGCGTTCGTAGTACTGCGGATAGCACGCAAAAAGGCAGCTTGCGAACCAATCCGACGCAAGTTTTTTTATGATTTCTGTGGAGGGGAGGTAGATAGCATATGGGAGTGGCCTGAGATGTTGTAACAGAGTTAAGTACTCCACTTGTCTTGCGGGCTCGATTTCACGGATGAACAGGCCGCAGGTCCTTAACTCTCGGTACTAGCTCAAAATACCCTAGAGACTATGTGACCGGTGACCAGAGTTAGGTGAACCGCATCCCCTGACTTTAATCAAATTTCACGAAGAACGTGGACGAATGAAGCTTACTTCGAGGAGACATCATCAAGGGAGACCAAATAGGAAAAAAGCTAACATGCCACCGAGGGCTTGAAGAAGGTAGATAATGTTTAGACACCCAGGGTACCGTAATACTTACATACTACTCCTCGACTCATTCCATAGAGTATGCCCGGAAAGAGTAATAGCCGTCAGCAAGTGGAGATGCACTTTGTTATCATTGGGGTGAACTCCACCCCCCCTCCAGTACCCGTCTAACCGGCGGGAGCACAAGAGATTTTCTCACTACGAAAATCAGGGAACCACATAGCAAACCCATTCCGGGGGAAGTCACTTAGAGTTATGGACACGCATTGGCACGGGCGAGTTTCTGACGCAGACGTAACTCGGCGTCATGGCGCCAGAAGGCCGATAGTAGCAAAGGCAGCGGAATTCTCTCTCCAGGTGTACCCAATCTTGTTTTGGGGTCGTTACGCCAGTTATCGAAG
		</sequence>
    <sequence><taxon idref="Location_3_2_1|48.547628289804905"/>
			TCACGGAGGCGTTTGGTGTTAGCACAGGCTGGAAAGGTCTCCCCGCATACCCAGTCCGGTAGTACTACATGCAATGGACCCTGGCGTTCTATTGGCGCAAGGCCAGTAGATACATGATCCTATCGGTATCACCGACTGTCTTTATATTCTTGAACCCTGAATCACAAGGGAGAGCTATACCGTGGCTTGTCTTGTGGATTGTCAATTGTACCCGTGTTAGCCCGGAAATGGTATATCCAGACTGATGAATCTTCTAACGATTCGCACGGATCAGCAGATCAGGACTCCACCACCAAGTGGGATTGCTATACAGTGCGACCATCGATTTTGCTCTAGTCGATGTTGGTCTTAGTCCACATATTACCGCAGTAGTCAAAATTGCCGCGATTCGCCATGACCTAATTCAACACATCCGCTAAGATCTGTATTGTGGAAACGAAGGTCCGCCGTCGTGGCCAATGAAGCAGTGCATTACGGATAACAGTAAGATAAGCGAGTCCCCTCATCACCATTCTTGGTAGCCCCATAAAAAGTGCGTCGCAGCGCGGATGCTGTGACTTGTCATGCCAGACATCGACGGTCCTGGGTCAAAATAGCCCCGCTTCCAAACCGATCGTTATTGGCTTTAGCTAATGGGGCATGCCTTCTTTCTTCGCGAAACGCCCATGTCGTTGCTACTATAACCGCTTAGATTCCCACCTGGCCGGACAACCACCTGAAAACCCCATTTACCCTCCAACGTTGGGGACATAAGCAAGCTATCCCAATATCCCTTAAGTTAGCAAAATCCCTGTCGAGCATTAGATCATTTGCAGTTCGGAATTAATGAGGATAGAGTGTCGGAGTAACGCAATTCCGCGGGCCGAGGGCGCCGGAATGCTTGCAGCCAAAATCTACTAGATAATAGTACGCGGTCGAGTACCTCTGGAGGCTGTGCCTCATCAACCCCGAGGAGGCCCGGTCCTCGGAAGCCCCCCCACGCGACGCATCTTGGCCTAAGCGTACTTCCGCACGAGATAACTTCATGTTCCCTCCGACAGTGTGTCCCGGTATCCCCAGCATGTTGTCATTACTCTCTAGCTTAAAGTCTACCAGATGGTTATCCTTGGACGCACCTCTGCCCGCGCATACGATTTGCTCTACAGGTGAAGCTGCGCCCGGAGCTCGGTTTTTGTGCCTTCATGATGGTCACATCGTGCCATTAGCGCGAAGGAAGTACTTTAGGAATATGTGGATGCTTACGGGGATGCGGACCGCATACCGTCTCCATGATTAATTCCGAGCACACGATGCGGAGTTCATTCGGGAACCACGTTTGTAGCACGAATATGGATCCTGAAAGTGGCGGGGGCATTTGTTGGATCCCGTTACAGCCCGCCCCAGTAGTTCAGCTGCTGTATATATGGAAGATCTTTTTGCGAGCAGCTATCACGTCCTGCTAACCGCGTCGTAAGGCGGTCGTCTAATTGGTGTCAGCCTTTTTGTCGATGCCAACAGTAGTGCACGGCCTCAAGCCAACCCAAAATTCTGGATTAAGTAACGTATGATTATTCTTTCAATGATATGCACCGCCGATTGGCCTTATTGAATTTCGTTCTGAAAAAAGAACTGACAGCTTTGGAACTAAGTAATACGTTAGTAGCCCATCTCGGGCGACAACAGTCCGGAACCGAAATGGACGGAGTGGATCAAGGTTATCATGCCATCTGTGAATTGCTCAGCTGCTAGAGGAATTTTGCTGTCAAAACACATTTAGCAACCAGTCGCTTGGTTTAACGGAAATGGTGCCTACAACGTCACGTTTAGTTTGTAAATAAGGCTTCAGAGGCTGTAGTTGCCGGGTCTCACATTGATTCCGCTCACACCGGATGAACGAATCACTTAACTGGGTATGACGCGGTAACGACTGTCGTTGCTATGGCTATATCCGTGACTAGCCCTCTTATTATGCCCACTAGCGACTTCTGCTAACACACTGTCCGATTAGGAAGCCGGGTAGTGAGCCTATATGACGGGTTTGTCGGTTGTCTTCTCAGTTCCCCGACTCTAAGCTAACGTGGTTCGTCGAAGTCGGTGGTTTATATAGCTACGACTCCTTAATTGCAATAAAGGAGATTTGACTTCCCGCTCAGAGTATAAGCATGCGATAAATCCGGAAAATCAGGGGCCCTAGTTATCCATGTAGTATTATGAGATCGGTATAAGGTCCATGAGGGTACACTACACTGTGCGGAGAACTGGACACCTCGAACAGTTACCATTAAAAAAGAGGAAGGAAACCGCGTTCAGAAATAGACAAATCCCCCAATGAGCGTACTCATAGAGCGGGGGATGACGTAGATCCTTATTGGTCGTTCCTGATTGCATACTGCGGAAGGACACGCTTCGGGGCAGTTAAAATAGTCATAGACCCCGATTTCACGAGTCTGTTTTGCTACTAATCATACGGAGTTGTAGAAGCGCGCAAACCTAACTGATGACACATGTGCAACGCTCCGAAAATCTCGCGCCGCGCCACAAAATAGTCCAATTCCCATCGAAGCCTCGGAAGCAGAAGGCGGAGGGTAGGCCAGGTATATCAAGCTGGACGAGATACTATAGCAGATGCAGGGCCCTTCGGGTTTAAGTGCCCGCACCAAGGCAACTAGTCAAGTAGCTTTGAACACCCTGCATTCAGTCGGCTCCGTGCTCGGACGGTTGTTAGAGTCAATGAGTGTAGGGGTGGGGTCATCACCTTGCCACTGCAGCCATAGTCGTGCGTCTTGGCTACGCCCCCCTTTTATATGCTATGTAATGAAAGTTAAAATCAGCTCAACGTGGTGGAACGCTTCGACGCACCTATCGTCCTGGCTTCTCTGTCAGATGTCGCGTAAATTAGCCCCATGTTTATGGGGCAACGATGCAAGGGGCCCCCCTGGCCGAATACTCGGCGGTGAGCTCCCGTGGAATCCTTAGCCGCGATGGCTACCGTTCAGTTTGATTCCATGATACGACCATTAGAGAAGACACGTGATAGGGCCTTTTTGACCAACCGTCTAAACCTACCGGGGATATGTCTCAATGTACGTAGAGGGGTACGACACTATGTGTACCGGGTCCAGTTGACTAAGCCCCAGCTTGGGACACTATCTGAACGTTTAATCTGAGATTTTCATCTGTAAACCTAGAGGCCGTTCACATGGAGGGTAAAGCTGGATGACACTACATGTTTTAGGCCTTCAATAGGGCCAGATGCGCAGTGGTAAGGCGACGCTCCACTCAGACCATTCGTCTACACTGGACTGGAAAGGTGGTGCGCCAGGCATCAATCGAGCAGCGACTGGCCCACGTGTGCCAGTCGGGAACCGTAGTTAGCCTCAACGTTTTGGCTGACCAGCGGTGTGCCGTTCGCTAACGGGTGTGGGTATGCGATGCGGGGTACTGTAGGATCCGCGCCCCACCAGGTAGCAATTAAAAAAGTACGTCATTTTCCAACTTATTAATAGAGCGTTGATTCGGCCCATTTGCATCACATGCAGTTCACTATCGATGGTAAAGTACAGGCAAGCATACCTAGTTGGACCAAAAGATATATTGACTCAACGGTTTGCTAATCCCATACCTGCGAGTTTGAAATAATAACGACACGGTGAGTGAATGTAGTGTAAGCATAACCTTGCGTCAAGAACATGACCTACAAATACTTCATTAGAGGAGAAAAATGAGGCGGGCCCCTTGGATTTCTGAGATGCGGTGGCTTCGTAGCATGCCTGTTCTCTATGCCGGGCAACCTCCACAATACAGTGATCAATCACCCTTGTTGGACGGGGCCGCAGGTATCAACAAATGTGGGCGCCGCCGTCTGTTCCACGGAGCACAGTGCCTTAGCTCTCAGCAAAAGAGCTACGGCGCTGCTCCTTAAGACCCAAATGGGTAAGGACAACCCTTTGGGGCGGAACCCCATTTGAATGAAGGGACCCGTACAGGATAAGAAGTGGGCACGGTTGATGCCGCATGGTGCAATGGCTTGTAGTCGTTCGCGAGAGGCGGCCCCTTCCGCGCCAAAAAGACGAATAGCTCTGTCATGAACCCCACGATCCGAACAAGACCCCAAAGCAAAGAGTATCCATGTTTTCACACACAGGAACGCCGCGCTATAGTTGAAGTATCTACTGATCAGATATGCACATGGCGCGAGCGACAGTATTACGGGGAAGGCCAAGCGTAAATTGCATACGGGGCCCTAAGGCGGGCAACGACAACCTTCCTGTAAAAACAATCCCCCCCGTGCATCTCCTAGGAAGTCAAGGCCTCTCAAAAGTTGCGCGCGCGGGTTGGCGGAAGCAACAAGACGCGAACGGCAGAAAATCGTTTTTTCCAGCGGCATACCCTTAATCCATCTATCACACAGCGTGGGATGTACGTCCCTTTAGTACATGTATTGGACCGCAAAATCTATGGCAACTGAGTTCACACTCAGGGGCTGGCAGCGAAATAGCTGTAATACCAAGACTAATCTATAGTCACCTTCAGAGTGACAAAAAATGGTGTGTACACGAGAACGTCGGAGGTCAGCAGCGGATGGGGTTAATCTAAATTACGTGGACTCCACTACACGGAGGGGAGCGAAGTAACTTCCGTGAGTCATATAAACATCATGCGTGTACCGCGTCTGAGAGAGGTAGCCGATGTAGCGACACCATACCAACCACGTAGTCAGAGGGCTATTCTATGGACGTAATTTTTGAAGAGGGGGTGTGACTGGAGCGTCCATAAAAAGGTAGGATTTATTTTAGGGTCAGAAGGTACACCAATCCTGCCAAAAAAGCGGTCGCCATTACCATGACAGGCGTTATCATACAGTGCTCACTTTGTGGCAACAGTCAATCTCGTTCAGCCCCTGAGCTGCCCGTGTACAGTCCGCGCGCAAACATCTTAAAGCACGACCGGTTTTTTAGGTTTGGAGACCTTCGTACTCACGATGAACGTTCGGCCAGGAACACATGCTGCAGCGCAAAAAATCGCAACACGAATACGGCCCCCCGGTACGTAGCAGGTGTTGCTCAATGTTGCAAACATTTTTAAGGACTTACAGTTCTTCACCTAGCTAGGCTCCTTACATTGTTGCGCTGCCTGTCTGGCAGTCGTGACATGAGTCACTATTATACAAATGAAGGGCCTGTTCTCAAGTACAAATCTAAATGGGTTCTCCCATCCGCGGCGTCGTTCAAACAGGCCTGTTACCTACCTGACTAGATTCTCAGGCCCAGATCGAACATTATGGCCGACCCTACCCTGCGGTTGACTTGCGCAGATTTTTTCGTACTGACGTCTCGTATCTTTAAAAACAAACATATTGATTTGCCAGATGTGGCGTGACTACACACCAATACGAGTATCTAGTATATCCTGGGATCCCGAACCGCCAGAGTGGCTCGTAGAGCTATCTAATAAACCGTGGAGTCATTCTTCCGGTTGGGACCTCCCTGGTCGTGAATCTGGGTACATCTCTATGGCTTCGGCGAGTCCGATTTACAAGCTGGTCACCGTAGCACAAGTAGTCAGTATGCTAAAGCGTCAAATCATCTTCTAACGCTATGGAGTAGTCCAGTTTATGGAATGATGGAACTGCATAGGTAAATATTGACTCTAGTACGAAACAGCGTGGAATTCTGACTAAGGAATACCCCTAAGCGCTTACTTCAAGCAATCTCGAAAGCAGTATTACAAGTTTCTCGCGGCAGGCCTAGAAGCTATTTGGATTTACGCCAATGCTCTGCGGAAGATTACTTGGCATGCGCCTTTATCAACGTGCCCTCTTAACGCCCTATTTATGTCCGACAGTCGATCCCAGCATCTATGAGTCTCGGTTAAAAGTTAAGATTATTTCCACCCCCTCGGTGTACCATAGCCAATCCTGTCCATCTAGAAGTGTCGACGCGCTTAAAGCCGAGCCTGACTTCCAGTGGTCCTTAATGGGGGTTATTGTCAAATTTCAACATGGCTCGACGACGCATTGCAGGGTGGGTGGAAGTGCCAACAGGTGATCATTTTAGCCTCCCTCTTGGTATATTCTCGGCAGGTGTGCTAGCTACGAGTAGATTAGCGTCGACGGAGGTGTCAGACCGGGAGTTGGGTTGAATGGCCGCTCGCGCCGGGACAATTCCAGTTCGCACAGCTTAGTGTCCGATCGAGAGATGAGCCTCTCCTGACCCCTCAGATGCTTAGTCTGAAATCTTATCCAGATCAGTTCTTCGTTATACCAGCACACCACACTAGTTCCCGAGACGTAGGGAGGGTTACAATTGCGAAGGTCTGAATCTTCAGCCTAGAATGACCATTTGTAGGTGACGCGGTTATACAGGCCAAAACCCTCCACGGTCCATACCAACACGGGAAATGTGCCCACTCCCTAGGGAGGATAGTTTGTCAAATGGGTAGGTGGTACCCCTATGGCTTCCAGGTGCTAGTGGCAGCCTCGCCTCCTTCTCGTACGTATCTACAACTAAGAATTAGCCATTCCGTTAATCCCCCTAGCCCTATCCAAGCAGCTTGGTTCCCGTTTTTACCTGCTAACTAACGACAGACTCACGGTTGGACGGGGTGAGGCTCATTTTGAATATTGGCTTTCATCCCTAAGCCGTGACATGGGTTTCGAGCAGATGAAGCGGCGCCGCATCCTTCCGCTCTATAAACGGTAAATGAGAGGCCGTAGCTTGGTCGGTTTGCTTAGTAAACAATGGGTAAGTACGGCATCTCGTCCCAGTTAAGCTGTATTTCGAATCAAACATTGGAGCACCCACTGGATCCCAGAGTCCGCGTGACTGCTCCATTCCGTGAGCTACTGACGGCTGGGCACTCTTACTCGCGCATCCGCACCGTTCTGATCGTTGTTATACTGCGATCCTGTCGCTCGTGAGCCAAGAGGGCCGGGCTTCCGTATGGTTGGTTAGCTTAGGAATAATAGCGCAATACGGATCCCATTAGTGACCTGCACTGCCATAAATACGGTAGCGTCATGAGGGAATAAGAAGTGAGTTGGTCTCTCATGGTAGATAACTCTGTACCCATCTGCAATATCCAAAGGGCATGAAAAACCGCCTTCAGGGCGTTACCCTCAGTTTAAGTAATCCAGGTGCTTGGCCCGTACGCCTCATCTCACCGACCGTTCATAGCCTATGGCACTTTTATTCCTTACGGAAGAAGTGGCAGGAGACCTTTTTTAGTGATGGTTCAGCACTAAAGCGGCTTGTTAGTCGGAACATTCTTAGAGTCCATGTGAGAGAGCTCCGAACACTCTTATCAAATATCTGAAGATCATGTTGCCAGCGACTGATCGCATTGTAGCCCCTCAGCTTTAACACGCTCGTATGCGCAATTCCCCTACCAGAAGTTCTGTGCAGCGTTGATGCTAGGACCGTCAAGCTTAGCAAAATGAGCGGGTTAGGCTTAGTAGCCAGTGCTCTGCACAAGGGCGGCTAGGCGTATAATTGGCGTAGAAGGAATTAGCGAGACACACAGAAGCCTCCTGAGGCGGGCCTGCTGAGAGGCTATTCTCACTCTTCGAAATTCATCACACTGCCCCGGGTTGGCAGACGTACGAGCACATATTTTGACGCGGGGAGAGTTTACTCACATTCACCATGACAGCAGTTATTCTCCCCCGGACTATAACATCCGATGCTGGACACTAGCGCAAATGCACTGTTAATTAAGGTGTCGATAAACAGATTAGCAAAGAAACGACTATTAGACGTCCCCGCATTGAAAATTTGGTGGCGAGTTGGAGGCCTTTCTTACGACTGGTGTTAGAGTTTCTCTCACTTAGCTAGGAAGCGGTGAAGATTGGGGGGGCCCCCATAGACGAGTGTCCAGCTGATACAGCACGCTAAGATTGGTTCCTCTGACACTCCATTAGATTACACTGCACAAGTGTGCCGTCTAAGCCCGTCATATGTATTGCCATCTATATGCGTGCACAATTATACCCGGTTTGCTGCTTTCCAGTTTGAGGGATGAGACTTCAATACAGACCTTTCGCTCCATTTCACTAATTTGAAGCCCAACATGATCCTGACGTGAATGAGATCTCGCAGCTGACGCAGGGCGTGCATGGTCCTCAAGTTGTACAATACCCCGGAAATTACATGCCGTAAACCGACTGTCCCAGAGTATCTACAGTGAAAGTTTTAAGCTCCATTCGTATTCGAGATTCCTATGTCGAGTAGGAGCGACTAATCCGGAACCAGACCACAAGGTCTTGGATTATATGCAGCAGGAGCACGCCGTACCGGCGTCCAATAACGCGCAGCATAGAGGTGGTGTCGTCATTCGTCGCATGGCTACCCATGCAAGCGTAGCACTCCGAAGTGTCGGATAAGACAGTCAAAGTGGATGGTACTTTCGGGAGTGACTCTAATTTCGGGCCAAGCACATTTCACGACGCCACATATTGTGCGACTATTCCTTGGGTAACGTTGTGCGATCTCTGATTCGCCACCCACTATGCGGAGGCAGGGACCTATGGATTAGTGACGGCGCTACTGCCGGATAAACGATTATCGTCAGACGGTAATAAGGTCTTGGAGACTGCTGGCGTTTATAGGATTCTCTCGGTACTCTACTCCGCGGTGGTGCTGGCATATGAGGCAGTGCGTACAAATTCCGACATACTTAGTTTCACCTTAGTATAGCCCCCGCTATTGATAGGCAAGCACCTGGAGAGTTACGCCGACATAAAGAAGCAAGGGTGACCCGTCCCGATGCGCTGTCGTTCGGAATTCGCGAGACCCGCACGCAAAATGGTCAAGGGTCCCATGTAATGACACTGCCTCGGTTACTGCTAATCCGCTCGTCAACCACAGTGTGGCCCTCTCATTGACAGTAGCACTGACCAATATCTCCAAAGAAAATTGACGGGTGGGTGGGGCTCAACTCTTGGTACACGGCTCCAGCAGGCGCGGCCCGATGACCGTGGCCACATTTAAGCCTAGTGACGTCCTCCATCGGGAATGTTAGTGGTTAGCTTGTCTGGTTATTAAATCAGTTCAGTCGAAAGCGGAACAGGAACTCTCGTGACGTTGAATATCCTACCATGGGGGGTCCAGGTGAGTTGGTGACCATCTGGGGGAGACTTGAAAGGGGACATAGTGGCTTACAACGGAGTTATGTAGTTCGACTACGAGCTCGATAATTGTGTAGTGACATTTTGTGAATTGGACATGTTACACTCGTGTATTGCTTTATATCAAGTAGTGTCTTTAGAATTGGAGTCTTTAATATGTAATAGAGGCTCTCCAGCCTGCAAATGAAGGATCTGCGCACTTTCTCTGCCCTAGATAGAATGGCGCTGTTCCTTCACTGAGACCACAGACAGGAAGATCCAGTAGATACTGTTTTTAAGGGATATAAAAAGTCGTGCATACGGTTACTGCTACCTAGTAAGTTGCCAGTCCTCGAATCACCGTAGGTACGTACGTGAAATCGGGTCTGATATCAGCTTATCCTCAGTTAGTATACTCTCCCACGCAAAGTTCTGGTATAATTCTCAGGAGCGGATGGGTGCGTTTATGACGTCTTGGTAAGCGAGTTAGGCAGATGTCTCGTAAGATAGCCTATCTCGCAGTGCAGCGGCGCACCAGTTGACTTGCTCATGCTCCTCCACCGATGGTCATTTTAGAATGGCGTAAGGCAATTCCGGACCGCAACTCGACAGCGGTCCCCACATGTCTAGGTAAGTCCCAATGGCCTAATGAGAGCTGACCGCTGGAGACGACCCGACTCGCAAGATCCGGACACCAATAGAAAGGCCTAGCCGCGACATACTCAACTTCGGTACGTTCAAACGGTAGTAACTCATCGCACTGCCTCGCCACGGATATGAGGCCCGAGAGACTATCAGTGAGCCTATCGATGATCATCTGATGAAGATCGCGCCTTATATTGGGATGAGTCAGGCAGATGATGGGGATAACCCCATCATAGTATGTCAACGGCATTCATGTAAATATTAATAAAACCCACCAGTGATGGAAGATTTTTAGACTGAATGGGAGGGGCACCACAGTAAAATCCACCACTAGACCCCCGTGCGCCTCGCGGCCTGATCCTTCACACTTCTCCCTGGTAGAGCTAATGAAGGCTCAGGTCTCGGACAGCGTCTATAACCCATTAATTATGACGGAGTTTGTCTCCCATGGGGCAGCAAGATGTTCTAAGGCTTTCACCGAGTAACATCTCCTCAATACTTAGGCACCGTCGAAGATATTGGTCGACGTCACCCCCGGTTAGGATTCTGCAACAGCCGCTTCAAAGGCACGTAATTTCAGAAACAATCGGTATCCTCTTATCTGATGCAGTTTTCTACCTCTCTGTAGTTTGCTTGGGCATATCCTTGGTAGTTACTTGCGCACATGTAATAAATATAGAAGTTGTGGGCGATCCAGCGCGAGCCGTGCTAGCAACTAAAGGAATCAGGGTCTTGCCTTCGGTCCCCGTATTAGAGTGATCGATTGCTGTAATCTGGACCCTTCCTGTAGCGAGTTGCACTAGCAACACAGTGACGGAGACAGTTGTGGCCTAAGGAGGGTATAAAACGATCACCTCTATGCGGTGACATGCAAACATATGTGGGTATATGTGGTCCGCCGGAAAAATTAACGCGTGTTAGTGTCTCTAAGCTCTAGACGCATAGGACCACGGTCACGACGAACTTCAACACCAAATCGCTGGTTTAAATAGACTTCACCGCTCTACTCAAACGGCTATTGATTTTCTCATAACCAGGGAACTCGCTACATCGCTGATGGCAGAGGGCTGTCGAACCCCTAAAGCATATTTTATTCTTCAATGTGCGCCCCAGGAGCGATGCCCCACTTTAGAACGGGTGCTACCGGTGCTCCTCCCTCTCCCGTCACTACCCAGGGCCAACGCGTGGGTTGAACTCAGCTGACCATGTCTTCCATCCCTATTTATCGATCCCGCAATTTGAACTGTTGCTGACCCGATACATCTGTAATCCACGGTCTGTTTAAGCTATTGAAGCACGTCTAGGGTACTTCGACTTCTTGGCCAGATGGGCGAGATTATACCATGCACGGGCGCTACGGTGCCTCAGTTGACGTGTTTTGGGCGGTCAGTAGGGAACAGTATGGAAATCTTAACGGTCCGACTGTCCGTGCCGTTTTACCGCTAAAGACGGGCCGGGAAGTCAGCCGGAGACCCCACAAAAGAGAACATCATGACTACCAACCAGGACCTTATCCCTCTCTGATACCGCGGAAAGAGAGCGTAAGTCGGAAAGTTTGATCCAATTCGCACTGATTCAGACCCCAGCGTAGACCGCATCTTGGGTACAGGGAATCCACTACGGTTAAATACGATCGAGCGGAACCTCGCGCAGGCCGTAGTATGCCCCCCCCTTAATAGGTCGGGAAGCCCGGTGAACAGAACGACTTCTGATAGCCTGCCGAAGCCATTGACTGCTAGACCAAGTCGCTGCCATGTCTATAGTACATATTAAGCAAACGGCGTCGAACATACGTGAGACCGTGAATAAACCACTAAGTGCAAAGCGTAAACGGTAAGGTTGTGTAATGTTGCGTCTACTCGTCCCTCAGTCACCCGACCGCAACCAAGTCATTGGCCAGCCCAGCGCTCGCGATATTGTTAACCCTCAAAATAGAGAAAAATCAGATGTGGCTCTAATATATCATTTCCCCTCAATGGCAGTAACGTCTAAGCGTTCGGGCGGTCTTTCGTCCACTGTAACGACGCAGCTAAAAGGACTTACCCAGCTGGAAGCGCGTTGGATTCCGACGCGGGTGATGCTGATTTGCAGGTACCCCTGATTCAGCCGGCCGCCTCGGGTTCGATGAGGATACCACTTAATAAACAACCGTGTTCCTTGCAAACTAACGCAGATGGTCGACTGTCATATTCGAGGTATGTCTCCCATGGGCGATAATAACATAAGTTTTCATCGCATGTATTCAATATGGGTAAACGTACACCGTCCCCAGGGACTTCTTAGTGGCATCCTACGAGGTGGAAGGGATACTCAGCGGCGTTGGTCTTCTACTATAACGCATCTGGTTACATTCTCCGATATGTACTGCACGATCCTAAGAAGAACCACCACGAGCGATGTAGGCCCTCACGCGAGCTGTCAGGGGCCTCCATGTTGGGAAGACATCAATATGTGGGAAATACCTCACTGCTAAGTTGTGATGGAGGCTTCCGTAACTTCTCTGTTTTCCAACCTCCAGGACGGGCACCAGTGGGCCGTTACGCGTAATGCGCGCTGTTAATCATTCGCATCCTCAAGTGATATTGGTACGTGATAAACGTATATATCTTCCTACCGAAAATCAAGTTACGAGGGCTGTAAGTCGATTGTTGGCACGAGCCCAGGAGTAAAATTGAGCCAATGCGCCCTAAGCTAACGTCGCGAAGCAAATCCTCTCACGATGAAGATAGACTCGGATCGAGTCCGGCCTCCCAGTCTTTTGGGACCCGGTCTCCCTAGCATATATGGGCTTAACGGTTCAGGTATAGCACGCGCGTCTTGACAACGCTATATCCTACGCGTGCGCATCGTTTCCATCCTGGATTACTAAGGTACCCGTATTACTGTGATCCCGTAGGGATTTCTTGAGCTATGTGGTTCGCGTTCGCTCCCCTTATCCCGTCCGTGTCGACGGTTAATGAATACGACAGGGCGTGGGAGACTCGCCTTAATTCGTCATACACGCCACGGGACGCTCCTACCGTGCACGTAATTGGGGATGACACGTATCGATCAGAGTCAGCTATTTGGTACTGTTTACCGCTTTATAAAGCGGATCGTTCATTTCGCCCATTGTGTCGCATAAAGCCGGTCTCATATTGCAGGTCAGTAATCACCAGTACCCCAGTACCGGCCCTGGCTCTGATAACAACACGGGTTGACCTTTTTCAACAACCCTTCAGCTCCCGGCACGCTGATGTCGGCCAGTTTGAAGAACTGGAACTACTCATCCATGCCGGCCTGTAGTCATCAGGAGAACATATTTGAGAGTTCTGCACGGGGGATGGTGAAATCTAGTCACAGCACGCTCCCCAACTGAGTTCCATGTACGAGATGAGGCAGAAGGTGTCTATCCAAGATCGAACGCGAGGCTCTACCTCTAGGTCTACTATAAGGCGCAAACTAACTTTGGTGCGTCCTTGCTGTACACGTTAGGTTTACGGATTTCCCCGGAGGTGGGAAATAACTACGCGTTCGTAGTACTGCGGATAGCACGCAAAAAGGCAGCTTGCGAACCAATCCGACGCAAGTTTTTTTGTGATTTCTGTGGAGGGGAGGTAGATAGCATATGGGAGTGGCCTGAGATGTTGTAACAGAGTTAAGTACTCCACTTGTCTTGCGGGCTCGATTTCACGGATGAACAGGCCGCAGGTCCTTAACTCTCGGTACTAGCTCAAAATACCCTAGAGACTATGTGACCGGTGACCAGAGTTAGGTGAACCGCATCCCCTGACTTTAATCAAATTTCACGAAGAACGTGGACGAATGAAGCTTACTTCGAGGAGACATCATCAAGGGAGACCAAATAGGAAAAAAGCTAACATGCCACCGAGGGCTTGAAGAAGGTAGATAATGTTTAGACACCCAGGGTACCGTAATACTTACATACTACTCCTCGACTCATTCCATAGAGTATGCCCAGAAAGAGTAATAGCCGTCAGCAAGTGGAGATGCACTTTGTTATCATTGGGGTGGACTCCACCCCCCTTCCAGTACCCGTCTAACCGGCGGGAGCACAAGAGATTTTCTCACTACGAAAATCAGGGAACCACATAGCAAACCCATTCCGGGGGAAGTCACTTAGAGTTATGGACACGCATTGGCACGGGCGAGTTTCTGACGCAGACGTAACTCGGCGTCATGGCGCCAGAAGGCCGATAGTAGCAAAGGCAGCGGAATTCTCTCTCCAGGTGTACCCAATCTTGTTTTGGGGACGTTACGCCAGTTATCGAAG
		</sequence>
    <sequence><taxon idref="Location_3_4_1|30.54458952148446"/>
			TCACGGAGGCGTTTGGTGTTAGCACAGGCTCGAAAGGTCTCCCCGCATACCCAGTCCGGTGATACTACATGCAATGGACCCTGGCGTTCTATTGGCGCAAGGCCAGTAGATACATGATCCTATGGGTATCACCGACTGTCTTTATATTCCTGAACTCTGAATCACAAGGGAAAGCTATACCGTGGCTTGTCTTGTGGATTGTCAATTGTACCCGTGTTAGCCCGGGAATGGTATATCCAGACTGATGAAGCTTCTAACGATTCGCACGGATCAGCAGATCAGGACTCCGCCACCAAGTGGGATTGCTATACAGTGCGACCATCGGTTTTGCTCTAGTCAATGTTGGACTTAGTCCACATATTACCGCAGTAGTCAAAATTGCCGCGATTCGCCATGACCTAATTCAACTCATCCGCTAAGATCTGCATTATGGAAACGATGGTCCGCCGTCGTGACCAATGAAGCAGTGCATTACGGATAACAGTAAGATAAGCGAGTCCCCTCATCACCATTCTTGGTAGCTCCATAAAAAGTGCGTCGCAGCGCGGATGCTGTGACTTGTCATGCCAGACATCGACGGTCCTGGGTCAAAATAGCCCCGCTTCCAAACCGAACGTTATTGGCTTTAGCTAATGGGGCATGCCTTCTTTCTTTGCGAAACGCCCATGTCGTTGCTACTGTAACCGCTTAGATTCCCACCTGGCTGGACAACCACCTGAAAAACCCATTTACCCTCCAACGTTGGGGACATAAGCAAGCTATCCCAATATCCCTTAAGTTCGCAAAATCCCTGTCGAGCATTAGATCATTTGCAGTTCGGAATTAATGAGGATAGATTGTCGGAGTAACGCAATTCCGCGGGCCGAGGGCGCCGGAATGCTTGCAGCCAAAATCTACTAGATAATAGTACGCGGTCGAGTACCTCTGGAGGCTGTGCCTCATCAACCCCGAGGAGGCCCGGGCCTCGGAAGCCCCCCCACGCGACGCATCTTGGCCTAAGCGAACTTCCGCACGAGATAACTTCATGTTCCCTCCGACATTGTGTCCCGGTATCCCCAGCATGTTGTCATTACTCTCTAGCTTAAAGTCCACCAGATGGTTATCCTTGGACGCACCTCTGCCCGCGCATACGATTTGCCCTACAGGTGAAGCTGCGCCCGGAGCACGGTTTTTGTGCCTTCATGATGGTCACATCGTGCCATTGGCGCGAAGGAAGTACTTTAGTAATATGTGGATGCTTACGGGGATGCGGACCGCATACCGTCTCCATGATTAATTCCGAGCACACGATGCGGAGTTCATTCGGGAACCACGTTTGTAGCACAAATATGGATCCTGAAAGAGGCGGGGGCATTTGTTAGGTCCCGTTACAGCTCGCCCAAGTAGTTCAGCTGCTGTATATATGGAAGATCTTTTTGCGAGCGGCTATCACGTCCTGCTAACCGCGTCGTAAGGCGGTCGTCTAATTGGTGTCAGCCTTTTTGTCGATGCCAACAGTGGTGCACGGCCTCAAGCCAATCCAAAATTCTGGATTAAGTAACGTATGATTATTCTTTCAATGATATGCACCGCCGATTGGCCTTATTGAATTTCGTTCTGAAAAAAGAACTGACAGCTTTGGAACTGAGTAATACGTTAGTAGCTCATCTCGAGCGACAACAGTCCGGAACCGAAATGAACGGAGTGGATCAAGGTTATCACGCCATCGGTAAATTGCTCAGCTGCTAGAGGAATTTTGCTGTCAAAACACATTTAGCAACCAGTCGCTTGGTTTAACGGAAATGGTGCCTACAACGTCACGTTTAGTTTGTAAATAAGGCTTCAGAGGCTGTAGTTGCCGGGTCTCACATTGATTCCGCTCACACCCGATGAACGAATCACTTAACTGGGTATGACGCGGTAACGACTGTCGTTGCTACGGCTATATCCGTGACTAGCCCTCTTATTATGCCCACTAGCGACTTCTGCTAACACACTGCCCGATTAGGAAGCCGGGTAGTGAGGCTATATGACGGGTTTATCGGTTGTCTTCTCAGTTCCCCGACTCTAAGCTAACGTGGTTCGTCGAGGTCGGTGGTTTATATAGCTACGACTCTTTAATTGCAATAAAGGAGATTTGACTTCCCGCTCAGAGTACAAGCATGCCATAAATCCGGAAAATCAGGGGTCCTAGTTGTCCTTGTAGTATTATGAGATCGGTAAAAGGTCCATGAGGGTACACTACACTGTGCGGAGATCTGGACACCTCGAACAGTTACCATTAAAAAAGAGGAAGGAAACCGCGTTCAGAAATAGACAAATCTCCCAAGGAGCGTACTCATAGAGCGAGGGATGACATAGATCCTTATTGGTCGTTCCTGATTGCATACTGCTGAAGGACACGCTTCGGGGCAGTTAAAATAGTCATAGACCCCGATTTCACGAGTCTGTTTTGCTACTAGTCATACGGAGCTGTAGAAGCGCGCAAACCTAACTGATGAAACATGTGCAACGCTCCGAAAATCTCGCGCGGCGCCACAAAATAGTCCAATTCCCATCGAAGCCTCGGAAGCGGAAGGCGGAGGGTAGGCCAGGTATATCAAGCTAGACGAGATACTATAGCAGATGGAGGGCCCTTCAGGTTTAAGTGCCCGCACCAAGGCAACTAGTTTAGTAGCTTTGAACACCCTGCACTCAGTCGGCTCCGTGCTCGGGCGACTGTTAGAGTCAATGAGTGTAGGGGTGGGGTCATCACCTTGCCACTGCAGCCATAGTCGTGCGTCTTGGCTACACCCCCCTTTTATATGCTATGTAATGAAAGTTAAAATCAGCTCAACGTGATGGAAGGCTTCGACGCACTTATCGTCCTGGCTTCTCTGTCAGATGTCGCGTAAATTAGCCCCATGTTTATGGGGCAACGATGCAAGGGGCCCCCCTCGCCGAATACCCGGCGGTGAGCTCCCGTGGAACCCTCAGCCGCGATGGCTACCGTTCAGTTTGATTCCATGATACGACTATTAGAAAAGACACGTGATAGGGCCTTTTTGACCAACCGTCTAAACCTACCGGGGATATGACTCAATGTACGTGGAGGGGTACGACACTATGTGTACCGTGTCCAGTTGACTAAGCCCAAGCTTGGGACACTAACTGAACGTTTAATCTGAGATTCTCGTCTGTAAACCTAGAGGCCGTTCACATGGAGGGTAAAGCTGGATGACACTACCTGTTTTAGGCCTTCAATAGGGCCAGATTCGCAGTGGTTAGGCGACGCTCCGCTCAAACCATTCGTCTATACTAGACTGGAAAGGTGGTGCGCCAGGCATCAATCGAGCTGCGACTGGCCCACGTGTGCCCGTCGGAAACCGTAGTTAGCCTCAACGTTTTGGCTGACCAGCGGTGTGCCGTTCGCTAACGGGTGTGGGTATGCGATGCGGGGTACTGTAGGGTCCGCGCCCCACCAGGTAGCATTTAAAAAAGTATGTCATTTTCCAACTTACTAATAGAGCGTTGATTCGGGCCGTTTGCATCACATGCAGTTCACTATCGATGATAAAGTACAGGCAAGCATACCTAGTTGGACCAAAAGATATAGTGACTCAACGGTTGGCTAATCGCATACCTGTGAGTTTGAAATAATAACGACACGGTGAGAGAATGTAGTGTAAGCATAACCTTGCGTCAAGAACATGACCGACAAATACTTCATTAGAGGAGAAAAATGAGGCGGGCCCCTTGGACTTCCGAGATGCGGTGGCTTCGTAACATGTCTGCTCTCTATGCCGGGCAACCTCCACAATGCAATGATCAATCACCCTTGTTGGACGGGGCTGCAGGTATCAACAAATGTGGGCTCCGCCGTCTGTTCCACGGAGCACAGTGCCTTAGCTCTCAGCAAAAGAGCTACGGCGCAGCTCCTTAAGACCCAAATGGGTAAGGACAACCCTTTGGGGCGGAACCCCATTTAAATGAAGGGACCCGTACAGGATAAGAAGTGGGCACGGTTGATGCGGCATGGTGCAATGGCTTGTAGTCGTTCGCGAGAGGCGGCCCCTTCCGCGCCAAAAAGACGAATAGGTCTGTCATGAACCCCACGATCCGAACAAGACCCCAAAGCAAAGAGTATCCACGTCTTCACACACAGGAAGGCCGCGTTATAGTTAAGGTATCTACTGATCAGATATGCACATGGCGCGAGCGAGAGTATTACGTGGAAGACAAAGCGTAAATTGCATACGGGGCTCTAAGGCGGGCAACGACAACCTTCCTGTAAAAGCAATCCCCCCCGTGCATCTCCTAGGAAGTCAAGGCCTCTCAAAAGTTGCGCGCGCGGGTTGGCGGAAGCAACAAGACGCGAACGGCAGAATATCGTTTTTTCCAACGGCATACCCTTAATCCATCTATCACACAGCGTGGGATGTACGTCCCTTTAGTACATGTATTGGACCACAAAATCTATGGCAATTGGGTTCACACTCAGGGGCTGGCAGCGAAATAGCTGTAATACCAAGACTAATCTATAGTCACCTTCAGAGTGACAAAAAATGGTGTGTACACGAGAACGTCGGAGGTCAGCAGCGGATGGGGTTAATCTAAATCACGTGGACTGCACTACACGGAGGGGAGCGAAGTAACTTCCGTGAGTCATATAAACATCATGCGTTTACCGCGTTTGAGAGAGGTAGCCGATGTAGCGACACCATACCATCCACGTAGTCAGAGGGCTATTCTATGAACGTAATTTTTGAAGAGGGGGTGTGACTGGAGCGTCCATAAAAAGGTAGGATTTATTTTAGGGTCAGAAGGTACACCAATCTTGCCAAAAAAGCGGTCGCCATTACCATGACAAGCGTCATCATACAGTGCTCACTTTGTGGCAACAGTCAATCTCGTTCAGCCCCTGAGCTGCCCGTGTACAGTCCGCGCGCAAACATCTTAAAGCACGTCCGGTTTTTTAGATTTGGAGACCTTCGTACTCACGATGAGCGTTCGGCCAGGGACACATGCTGCAGCGCAAAAAATCGTAACACGAATACGGCCCCCCGGTACGTAGCAGTTGTTGCTCAATGTTGCAAACATTTTTAAGGACTTACAGTTCTTCACCTAGCTAGGCTCCTTACATTGTTGCGCTGCCTGTCTGGCAGTCGTGACATGAGTCACTATTATACAAAACAAGGGCCTGTTCTCAAGTGCAAATCTAAATGGGTCCTCCCATCCGCGGCGTCGTTAAAACAGGCCTGTTACCTACCTGACTAGATTATCAGGCCCAGATCGAACATTATGGTCGACCCTACCCTGCGGGTGACTTGCGCAGATTTTTTCGTACTGACGTCTCGTATCTTTAAAAACAAACATATTGATTTGCCAGATGTGGCGTGGCTACACACCAATACGAGTATCTAGTATACCCTGGGATCCCGAACCGCCAGAGTGGCTCGTAGAGCTATCTAATAAACCGTGGAGTCATTCTTCCGGTTGGGACCTCCCTGATCGTGAATCTGGGTACATATCTATGGCTTCGGCGAGTCCGATTTAGAAGCTGGTCACCGTAGCACAAGTAGTCAGGATGCTAAAGCGTCAAATCATCTTCTAGCGCTATGGAGTAGTCCAGTTTATGGAATGATGGAACTGCATAGGTAAATATTGATTCTAGTACGAAACAGCGTGGAATTCTGACTAAGGAATACCCCTAAGCGCTTACTTCAAGCAATCTCGAAAGCGGTATTACAAGTTTCTCGCCGCAGGGCTAGAAGCTATTTGGATTTACGCCGATGCTCTGCGGAAGATTACTTGGCACGCGCCCTTATCAACGTACCCTATTAACGCCCTATTTATGCCCGACAGTCGATCCCAGCATCTTTGAGACTCGGTTAAAAGTTAAGATTATTTGCACCCCCTCGGTGTACCATAGCCAATCCTGTCCATCTAGAAGTGTCGACGTGCTTAAAGCCGAGCCTGACTTCCAGTGGTCCCTAATGGGGGTTATTGTCAAATTTCACCATGGCTCGACGACGCATTGCAGGGTGGGTCGAAGTGCCGACAGGTGATTATTTTAGCCTCCCTCTTTGTATACTCTCGGCAGGTGTGCTAGCTACGAGTATATTAGCGTCAACGGAGGTGTCAGACCTGGAGTTGGGTTGAATGGCCGCTCGCGCCGGGACAATTCCAGTTCGCGCAGCTTAGTGTCCGATCGAGAGATGAGCCTCTCCTGACCCCTCAGATGCTTAGTCTGATATCTTAACTAGATCAGTTCTTCGTTATACCATCACACCACACTAGTTCCCGAGACGTAGGGAGGGTTACAATTGCGAAGGTCTGAATCTTCAGCCTAGAATGACCATTTGTAGGTGACGCGGTTATACAGGCCAAAACCCTCCACGGTCCATACCAACACGGGAAATGTGCCCAGTCCCTAGGGAGGGTAGTTTGTCAAATGGGCAGGTGGTACCTCTATGGCTTCCAGGTGCTAGTGGCAGCCCCGCCTCCTTCTCGTACGTAACTACAACTAAGAATTAACCACTCCGTTAATCCCCCTAGCCCTCTTCAAGCAGCTTGGTTCCCGTTTTTACCTGCTATCTAACGACAGACTCACGGTTGGACGGGGTGAGGCTCATTTTGATTATTGGCTTTCATCCCTAAGCCGTGATATGGGTTTCGAACAGATCAAGCGGCGCCGCATCCTTCCGCTCTATAAACGGTAAATGAGAGGCCGTAGCTTGGTCGGTTTGCTTAGTAAACAATGGGTAAGTACGGCATCTCGTCGCAGTTAAGCTATATTTCGAATCAAACATTGGAGCACCCACTGGATCCCAGAGTCCGCGTGACTGCTCCATTCCGTGAGTTACTGACGGCTGGGCACTCTTACTCGCGCATCTGCGCCGTTCTGATCGTTGTTATACTGCGATCCTGTCGCTCGTGAGCCAAGAGGGCCGGGCTTCCGTATGGTTGGTTAGCTTAGGAATAATAGCGCAATACGGATCCCATTCGTGACCTGTACTGCCATAAACACGGTAGCGTCATGAGGGAATAAGAAGTGAGTTGGTCTCTCATGTTAGATAACTCTGTAGTCATTTGCATGATCCAAAGGGCATGAAAAACCGCCTACAGAGCGCTACCCTCAGTTTAAGTAATCCAGGTGCTTGGCCCATACGCCTCATCTCACCGACCGCTCATAGCCTATGGCACTTTTATTCCTTACGGAAGAAGTGACAGGAGATCTTTTTTAGTGATGGTTCTACACTAAAGCGGCTTGTTAGTCTGAACATTCTTAGAGTCCATGTGAGAGAGCTCCGAACACTCTTATCAAATATCTGAAGATCATGTTGCCAGCGACTGATCGCATTGTAGCCCCTCAGCTTTAAGACGCTCGTATGCGCAATTCCCCTACCAGAAGTTCTGGGCAGCGTTGATGCTAGGACCGTCAAGCTTAGCAAAATGAGCGGGTTAGGCTTAGTAGCCAGTGCTCCGCAGAAGGGCGGCTAGGCATATAAATCGCGTAGAAGGAATTAGCGAGGCACATAGAAGCCTCCTGTAGCGGGCCTGCTGAGAAGCTATTCTAACTCTTCGAAATTCATCACACTGCCTCGGGTTGGCAGACGTACGAGCACATATTTTAACGCGGGGAGAGTTTACTCACGTTCACCATGACAGCAGTTATTCTCCCCCGGACGATAACATCCGATGCTGGACACTAGCGCAAATGCACTGTTAATTAAGGTTTCGACAAACAGATTAGCAAAGAAACGACTATTAGACGTCCCCGCATTGACAATTTGGTGGCGAGTTGGAGGTCTTTCTTACGACTGGTGTTAGAGTTTCTCTCACTTAGATAGGAAGCGGTGAAGATTGGGGGAGCCCCCATAGACGAGTGTCCAGCTGATACAGCACGCTAAGATTGGTTCCTCTGACACTCCATTAGATTACACTGCACAAGTGTGCCGCCTAAGTCCGTTATATGTATTGCCAACTATATGCGCGTACAATTATACCCGGTTTGCTGCTTTCCGGTTTGAGGGGTGTGACTTCAATACAGACCTTTCGCCCCATTTCACTAATTTGAAGCCCAACATGTTCCTGACGTGAATGAGATCTCGCAGCTGACGCAGGGCGGGCATGGTCCTCAAGTTGTACAATACCCCGGAAATTACATGCCGTAAACCGACTGTCCCAGAGTATCTACAGTGAAAGTTTTAAGCTCCATTTGTATTCGAGATTCCTATGTCGAGTAGGAGCGACTAATCCGGAACCAGACCGCAAGGTCTTGGATTTTATGCAGCAGGAGCACGCCGTACCGGCGTCCAATAACGCGCAGCATAGAGGTGGTGTCGTCCTTCGTCGCCTGGCTACCCATGCAAGCGTAGCACTCCGAAGTGTCGGATAAGACAGTTAAAATGGATGGTACTTTCGGGAGTGACTCTAATTTCGTGCCAAGCACATTTCACGACGCCACCTATTGTGCGACTATTCCCTGGGTAACGTTGTGCGATCTCTGATTCGCCACCCACTATGCGGAGGCAGGAACCTATGGATTAGTGACGGCGCTACTGCCGGATAAACGATTATCGTCAGACGGTAATAAGGTCTTTGAGGCTGCTGGCGTTTATAGGATTCTCTCGGTACTCTACTCCGCGGTGGTGCTGGCATATGTGTCAGTGCGTACAAAGTCCGACATACTTGGTTTCACTTTAGTATAGCCGCCGCTATTGATAGGCAAGCACCTGGAGAGTTAAGCCGACATAAAGAAGCAAGGGTGACCCGTCCCAACGAGCTGTCGTTCGGAATTCGCGAGACCCGCACGCAAAATGGTTAAGGGTCCTATGTAATGACACTGCGTCGGTTACTGCTAGTCCGTTCGTCAACCACAGTGTGGCCCTCTGCTTGACAGTAGCACTGACCAATATCTCCAAAGAAAATTGACGGGCGGGTGAGGCTCAACTCTTGGTACACGGCTCCAGCAGGCGCGGCCCGATGACCGTGGCCACATTTAAGGCTGGTGACGGCCTCCATCGGGAATGTTAGTGGTTAGCTTGTCTGGTTATTAAATCAGTTCAGTCGAAAGCGGAACAGGAACTCTCGTGACGTTGAATATCCTACCATGAGGGGTCCAGGTGAGTTGGTGACCATCTGGGGGAGACTTGAAGGGGGACATAGTGGCTTACAACGGAGTTATGTAGTCCGATTACGAGCTCGATAATTGTGTAGTGACATTTTGGGAATTGGACATGTTACACTCGTGTATTGCTTTTTATCAGGTAGTGTCTTTAGAATTAGAGTCTTTAATATGTAATAGAGGCTCTCCAGCCTGCAAATGAAGGATCTGCGCACTTTCTCTGCCCTAGATAGAATGGCGCCGTTCCCTCACTGAGACAACAGACAGGAAGATCCAGTAGATACTGTTTTTAGGGGATGTCAATAGTCGTGCATACGGTTATTGCTACCTAGTAACTTGCCAGTCCCCGAATCACCGGAGGTACGTACGTGAAATCGGGTCTGATATCAGCTTATCCTCAGTTAGTATACTCTCCCACGCAAAGTTCTGGTATAATTCTCAGAGGCGGATGGGTGCGTTTATGACGTCTTGGTAAGCGAGTTAGGCAGATGTCTCGTAAGATAGCCTATCTCGCAGTGCAGCGGCGCACCAGTTGACTTGCTCATGCTCCTCCACCGATGGTCATTTTAGAATGGCTTAAGGCAATTCCGGATCGCAACTCGACAGCGGTCCCCACATGTCTAGGTAAGTCCCGATGGCCTAATGAGAGCTGACCGCTGGTGACGACACGCCTCGCAAGATCCGGACACCAATAGAAAGGCCTAACCGCGACATACTCAACTGCGGTACGTTCAAACGGTAGTAACTAATCGCACTGCCTCGCCACGGAAATGAGGCCCGGGAGACTGTCAGTGAGCCTATCGCTGATCATTTGATGAAGATCGCCCCTTATATTGGGAGGAGTCAGGCAGATGATGGGGATAACCCCACCATAGTATGTCAACGGCATTCATGTAAATATTAACAAAACCCACCAGTGAGGGAAGATTTTTATACTGAATGGGAGGGGCATCACAGTAAAATCCACCACTAGACTCCCGTGCGCCTCGCGGCTTGATCCTTCACACTTCTCCCTGGTAGAGCTAATGAAGGCTCAGGTCTCGGACAGCGTCTGTAACCCATTAATAATGACGGAGTTTGTCTCCCATGGGGCAGCAAGATGTTCTAAGGCTTTCACCGAGTAACATCTCCTCAATACTTAGGCACCGTCAAAGATATTGGTCGACGACACCACCGCTTAGGATTCTGCAACAGCCGCTTCAAAGGCACGTAATTTCAGAAACAACCGGTATCCTCTTATCTGATGCAGTTTTCTACCTCTCTATAGTTTGCTTGGGCATATCCTTGGTAGTTACTTGCGCACATGTAATAGATATAGAAGTTGTGGGCGATCCAGCGCGAGCCGTGCTACCAACTAAAGGAATCAGGGTCTTGCCTTCGGTCCCAGTATTAGAGTGATCGATTGCTGTAATCTGGATCTTTCCTGTAGCGAGTTGCACTAGCAACACAGTGCCGGAGACAGCTGTGGCCTAAGGAGGATATAAAACGATCACCTCTATGCGGTGAGATGCAAACATATGTGGGTATACGTGGTCCTCCGGAAAAATTAACGCGTGTTGGTGTCTCTAAGCTCTAGACGGATAGGACCACGGTCACGAAGAACTTCAACACCAAATCGCTGGTTTAAATAGACTTCACCGCTCTACTCAAACGGCTATTGATTTTCTCACAACCAGGGAACTCGCTACATCGCTGATGGCAGAGGGCTGTCGAGCCCCTAATGCATATTTTATTCTTCATTGTGCGCCCCAGGAGCGATGCCCCACTTTAGAACGGGTGCTACCGGTGGTCCTCCCTGTCCCGTCACTACCCAGGGCCAACGCGTGGGTTGAACTCAGCTGACCATGTCTTCCATCCCTATTTAACGACCCCGCAATTTGAACTGTCGCTGACTCGATACATCTATAATCCACGGTCTGTTTAAGCTATTGAAGCACGTCTAGGGTACTTCGACTTCCTGGCCAGATGGGCGAGATTATACCATGCACGGGCGCTACGGTCCCTCAGTTGACGTGTTTTGGGCGGTCAGTAGGGAACAGGATGGAAATCTTAACGGTTCGACTGTCCGTGCCGTTTTACCGCTAAAGACGGGCCGGGAAGTCAGCCGGAGACCCTACGAAAGAGAACATCATGACCACCAACTAGGGCCTTATCCCTCTCTGATACCGCGAAAAGAGAGCGTAAGTCGGAAAGTTTGATCCAATTCGCACTGATTCAGACCCCAGCGTAGACCGCATCTTGGGTACAGGAAATCCACTACGGTTAAATACGATCGAGCAGAACCACACGCAGGCCGTAGTATGCCCCCCCCTTAATAGGTCGGGAAGCCCGGTGAACAGAACGACTTCTGATAGCCTGCCGAAGCCATTGACTGCTAGTCCAAGCCGCTGCCATGTCTATAGTACATGTCAAGCAAACGGCGTCGAACATACGTGAGACCGTGAATAAACCACTAAGTGCAAAGCGTAAACGGTAAGGTTGTGTAATGTTGTGTCTACTCGTCCCTCAGTCACCCGACCGCAACCAAGTCATTGGCCATAGCAGCGCTCGCGATATTGTTAACCCTCAAAATAGAGAAAAATCAGATGTGGCTCTAATACATCATTTCCCCTCAATGGCTGTAACGTCTAAGCGTTCGGACGGTCTTTTGTCCACTGTAACGACGCAGCTAAAAGGACTTACCCAGCTGGAAGCGCGTTGGATTCCGACGCGGGTGATGCTGATTTGCAGGTACCCCTGATTCGGCCGGCCGCCTCGGGTTCGATGAGGATACCACTTAATAAACAACCGTGTTCCTTGCAAACTAACCCAGATGGTCGACTGTCATATTCGAGGTATGCCTCCCATGGGCGATAATAACATAAGTTTTCATCGCATGTATTCAATATGGGTAAACGTTCACCGTCCCCTGGGACTTCTTCGTGGCATCCTACGAGGTGGAAGGGATACTCAGCGGCGTTGGTCTTCTTCTATAACGCATCAGGTTACATTTTTCGATATGTACAACACGATCCTAAGAAGAACCACCACGAGCGATGTAGGCCCTCACGTGAGCTGTCAGGGGCCTCCATGTTGGGGTGACATCAATATATGGGAGATACCTCACTACTAAGTTGTGATGGAGGCTTCCGTAACTCCTCTCTTTTCCAATCTCCAGGACGGGCACCAGTCGGCCGTTACGCGTAATGCACGCTGTTAATCATTCGCATCCCCAAGTGATATTGGCACGTGATAAACGTATATATCTTCCTACCGATAATCAAGTTACGAGGGCTGTAAGTCGATTGTTGCCACGAGCCCAGGAGTATAATTGAGCCAATGCGCCCAAAGCCAACGTCGCGAAGCAAATCCTCTCACGATGAAGATAAACTCGGATCGAGTCCGGCCTCCCAGTCTTTTGGGACCCGGTATTCCTAGCATATATGGGGTTAACGGTGCAGGTATAGCATGCGCGTCTTGACAACGCTATACCCTACACGTGCGCATCGTTTCCATCCTGGATTACTAGGGTGCCCGTATTACTGTAATCCCGTAGGGATTTCTTGAGCTATGTGGTTCGCGTTCGCTCCCCTTATCCCGTCCGTGTCGACGGTTAATGAATACGACAGGGCGTGGGAGACTCGCCTTAATTCGTCATACACGCCACGGGACGCTCCTACCGTGCACGTAATTGGGGATGACACGTATCGATCAGAGTCAGCTATTTAGTACTGTTTACCGCTATATAAAGCGGATCGTTCATTTCGCCCATTGTGGCGCATAAAACCGGTCTCAGATTGCAGGTCAGTAATCACCAGTACCCCACTACCGGCCCTGGCTCTGATAACAACACGGGTTGACCTTTTTTAACAACCCTTCAGCTCCCGGCACGCTGATGTCGGCCAGTTTCAAGAACTGGAACTACTCATCCATGCCGGCCTGTAGTGATCAGGAGAACAAATTTGAGAGTTCTGCACGGGGGATGGTGAAATCTAGTCACAGCACGCTCCCCTACTGAGTTCCATGTACGAGATGAGGCAGAAGGTGTCTACCCAAGATTGAACGCGAGGCTCTACCTCTAGGTCTACTATAAGGCGCAAACTAACTTTGGTGCCTCCTCGCTGTACACGTTAGGTTTACGGATTTCCCCGGAGGTGGGAAATAACTACGCGTTCGTAGTACTGCGGATAGCACGCAAAAAGGCAGCTTACGAACCAATCCGACGCAAGCTTATTTATGATTACTGTGCAGGGGAGGTAGATAGCATATGGGAGTGGCCTGAGATGTTGTAACAGAGTTAAGTACTCCACTTGTCTTGCGGGCTCGATTTCACGGATGAACAGGCCGCAGGTCCTTAACTCTCGGTACTAACTCAAAATACCCCAAAGACTATGTGACCGGTGACCAGAGTTAGGTGAACCGCATCCCCTGACTTTAGTCAAATTTCACGAAGAACGTGGAAGAATGAAGCTTACTTCGAGGAGACATCCTCAAGAGAGACCAAATAGGAAAAAAACTAACGTGTCACCGAGGGCTTGAAGAAGGTAGATAATGTTTAGACACCCAGGGTATCGTAATACTTACATACTACTCCTCGACTCATTCCACAGAGTATGCCCGGAAAGAGTAATAGCCGTCAGCAAGTGGAGATGCACCTTGTTATCATTGGGGTGAACTCCACCCCCCCTCCAGTACCCGTCTAACAGGCGGGAGCACAAGAGATTTTCTCACTACGAAAATCAGGGAACCACATAGCAAAACCATTCCAGGGGAAGTCACTCAGAGTTATGGACACGCATTAGTACGGGCGAGTTTCTAACACAGACGTAACTCGGCGTCACGGCGCCAGAAGGCCGATAGTAGCAAAGGCAGCGGAATTCTCTCTCCAGGTTTACCCAATCTTGTTTTGGAGTCGTTACGCCAGTTATCGAAG
		</sequence>
    <sequence><taxon idref="Location_2_4_0|35.59199528377063"/>
			TCACTGAGGCGTATGGTGTAAGCACAGGCTCGAAAGGTCTCCCCGCATACCCAGTCCGGTGATACTACATGCAATGGACCCTGGCGTTCTATTGGCGCAAGGCCAGTAGATACATGATCCTATGGGTATCACCGACTGTCTTTATATTCCTGAACTCTGAATCACAAGGGAAAGCTATACCGTGGCTTGTCTTGTGGATTGTCAATTGTACCCGTGTTAGCCCGGAAATGGTATATCCAGACTGATGAAGCTTCTAACGATTCGCACGGATCAGCAGATCAGGACTCCGCCACCAAGTGGGATTGCTATACAGTGCGACCATCGGTTTTGCTCTAGTCAATTTTGGTCTTAGTCCACATATTACCGCAGTAGTCAAAATTGCCGCGATTCGCTATGACCTAATTCAACTCATCCGCTAAGATCTGCATTATGGAAACGATGGTCCGCCGTCGTGACCAATGAAGCAGTGCATTACGGATAACAGTAAGATAAGCGAGTCCCCTCATCACCATTCTTGGTAGCTCCATAAAAAGTGCGTCGCAGCGCGGATGCTGTGACTTGTCATGCCAGACATCGACGGTCCTGGGTCAAAATAGCCCCGCTTCCAAACCGAACGTTATTGGCTTTAGCTAATGGGGCATGCCTTCTTTCTTTGCGAAACGCCCATGTCGTTGCTACTGTAACCGCTTAGATTCCCACCTGGCTGGACAACCACCTGAAAAACCCATTTACCCTCCAACGTTGGGGACATAAGCAAGCTATCCCAATATCCCTTAAGTTCGCAAAATCCCTGTCGAGCATTTGATCATTTGCAGTTCGGAATTAATGAGGATAGATTGTCGGAGTAACGCAATTCCGCGGGCCGAGGGCGCCGGAATGCTTGCAGCCAAAATCTACTAGATAACAGTACGCGGTCGAGTACCTCTGGAGGCTGTGCCTCATCAACCCCGAGGAGGCCCGGGCCTCGGAAGCCCCCCCACGCGACGCATCTTGGCCTAAGCGAACTTCCGCACGAGATAACTTCATGTTCCCTCCGACATTGTGTCCCGGTATCCCCAGCATGTTGTCATTACTCTCTAGCTTAAAGTCCACCAGATGGTTATCCTTGGACGCACCTCTGCCCGCGCATACGATTTGCCCTACAGGTGAAGCTGCGCCCGGAGCACGGTTTTTGTGCCTTCATGATGGTCACATCGTGCCATTGGCGCGAAGGAAGTACTTTAGTAATATGTGGATGCTTACGGGGATGCGGACCGCATACCGTCTCCATGATTAATTCCGAGCACACGATGCGGAGTTCATTCGGGAACCACGTTTGTAGCACGAATATGGATGCTGAAAGAGGCGGGGGCATTTGTTAGGTCCCGTTACAGCTCGCCCCAGTAGTTCAGCTGCTGTATATATGGAAGATCTTTTTGCGAGCGGCTATCACGTCCTGCTAACCGCGTCGTAAGGCGGTCGTCTAATTGGTGTCAGCCGTTTTGTCGATGCCAACAGTGGTGCACGGCCTCAAGCCAATCCAAAATTCTGGATTAAGTAACGTATGATTATTCTTTCAATGATATGCACCGCCGATTGGCCTTATTGAATTTCGTTCTGAAAAAAGAACTGACAGCTTTGGAACTGAGTAATACGTTAGTAGCTCATCTCGAGCGACAACAGTCCGGGACCGAAATGAACGGAGTGGATCAAGGTTATCACGCCATCGATAAATTGCTCAGCTGCTAGAGGAATTTTGCTGTCAAAACACATTTAGCAACCAGTCGCTTGGTTTAACGGAAATGGTGCCTACAACGTCACGTTTAGTTTGTAAATAAGGCTTCAGAGGCTGTAGTTGCCGGGTCTCACATTGATTCCGCTCACACCCGATGAACGAATCACTTAACTGGGTATGACGCGGTAACGACTGTCGTTGCTACGGCTATATCCGTGACTAGCCCTCTTATTATGCCCACTAGCGACTTCTGCTAACACACTGCCCGATTAGGAAGCCGGGTAGTGAGGCTATATGACGGGTTTATCGGTTGTCTTCTCAGTTCCCCGACTCTAAGCTAACGTGGTTCGTCGAGGTCGTTGGTTTATATAGCTACGACTCTTTAATTGCAATAAAGGAGATTTGACTTCCCGCTCAGAGTAGAAGCATGCCATAAATCCGGAAAATCAGGGGTCCTAGTTGTCCTTGTAGTATTATGAGATCGGTAAAAGGTCCATGAGGGTACACTACACTGTGCGGAGATCTGGACACCTCGAACAGTTACCATTAAAAAAGAGGAAGGAAACCGCGTTCAGAAATAGACAAATCTCCCAAGGAGCGTACTCATAGACCGGGGGATGACATAGATCCTTATTGGTCGTTCCTGATTGCATACTGCTGAAGGACACGCTTCGGGGCAGTTAAAATAGTCATAGACCCCGATTTCACGAGTCTGTTTTGCTACTAGTCATACGGAGCTGTAGAAGCGCGCAAACCTAACTGATGAAACATGTGCAACGCTCCGAAAATCTCGCGCGGCGCCACAAAATAGTCCAATTCCCATCGAAGCCTCGGAAGCGGAAGGCGGAGGGTAGGCCAGGTATATCAAGCTAGACGAGATACTATAGCAGATGGAGGGCCCTTCAGGTTTAAGTGCCCGCACCAAGGCAACTAGTTTAGTAGCTTTGAACACCCTGCACTCAGTCGGCTCCGTGCTCGGACGACTGTTAGAGTCAATGAGTGTAGGGGTGGGGTCATCACCTTGCCACTGCAGCCATAGTCGTGCGTCTTGGCTCCACCCCCCTTTTATATGCTATGTAATGAAAGTTAAAATCAGCTCAACATGATGGAAGGCTTCGACGCATTTATCGTCCTGGCTTCTCTGTCAGATGTCGCGTAAATTAGCCCCATGTTTATGGGGCAACGATGCAAGGGGCCCCCCTCGCCGAATACCCGGCGGTGAGCTCCCGTGGAACCCTCAGGCGCGATGGCTACCGTTCAGTTTGATTCCATGATACGACTATTAGAAAAGACACGTGATAGGGCCTTTTTGACCAACCGTCTAAACCTACCGGGGATATGACTCAATGTACGTGGAGGGGTACGATACTATGTGTACCGTGTCCAGTTGACTAAGCCCCAGCTTGGGACACTAACTGAACGTTTAATCTGAGATTCTCGTCTGTAAACCTAGAGGCCGTTCACATGGAGGGTAAAGCTGGATGACACTACTTGTTTTAGGCCTTCAATAGGGCCAGATTCGCAGTGGTAAGGCGACGCTCCGCTCAAACCATTCGTCTATACTAGACTGGAAAGGTGGTGCGCCAGGCATCAATCGAGCTGCGACTGGCCCACGTGTGCCCGTCGGAAACCGTAGTTAGCCTCAACGTTTTGGCTGACCAGCGGTGTGCCGTTCGCTAACGGGTGTGGGTATGCGATGCGGGGTACTGTAGGATCCGCGCCCCACCAGGTAGCATTTAAAAAAGTACGTCATTTTCCAACTTACTAATAGAGCGTTGATTCGGGCCGTTTGCATCACATGCAGTTCACTATCGATGATAAAGTACAGGCAAGCATACCTAGTTGGACCAAAAGATATAGTGACTCAACGGTTGGCTAATCCCATACCTGTGAGTTTGAAATAATAACGACACGGTGAGAGAATGTAGTGTAAGCATAACCTTGCGTCAAGAACATGACCGACAAATACTTCATTAGAGGAGAAAAATGAGGCGGGCCCCTTGGACTTCCGAAATGCGGTGGCTTCGTAACATGTCTGCTCTCTATGCCGGGCAACCTCCACAATGCAATGATCAATCACCCTTGTTGGACGGGGCTGCAGGTATCAACAAATGTGGGCTCCGCCGTCTGTTCCACGGACCACAGTGCCTTAGCTCTCAGCAAAAGAGCTACGGCGCAGCTCCTTAAGACCCAAATGGGTAAGGACAACCCTTTGGGGCGGAACCCCATTTAAATGAAGGGACCCGTACAGGATAAGAAGTGGGCACGGTTGATGCGGCATGGTGCAATGGCTTGTAGTCGTTCGCGAGAGGCGGCCCCTTCCGCGCCAAAAAGACGAATAGGTCTGTCATGAACCCCACGATCCGAACAAGACCTCAAAGCAAAAAGTATCCACGTCTTCACACACAGGAAGGCCGCGTTATAGTTGAGGTATCTACTGATCAGATATGCACATGGCGCGAGCCACAGTATTACGTGGAAGGCAAAGCGTAAATTGCATACGGGGCTCTAAGGCGGGCAACGACAACCTTCCTGTAAAAGCAATCCCCCCCGTGCATCTCCTAGGAAGTCAAGGCCTCTCAAAAGTCGCGCGCGCGGGTTGGCGGAAGCAACAAGACGCGAACGGCAGAATATCGTTTTTTCCAACGGCATACCCTTAATCCATCTATCACACAGCGTGGGATGTGCGTCCCTTTAGTACATGTATTGGACCACAAAACCTATGGCAATTGGGTTCACACTCAGGGGCTGGCAGCGAAATAGCTGTAATACCAAGACTAATCTATAGTCACCTTCAGAGTGACAAAAAATGGTGTGTACACGAGAACGTCGGAGGTCAGCAGCGGATGGGGTTAATCTAAATCACGTGGACTGCACTACACGGAGGGGAGCGAAGTAACTTCCGTGAGTCCTATAAACATCATGCGTTTACCGCGTTTTAGAGAGGTAGCCGATGTAGCGACACCATACCATCCACGTAGTCAGAGGGCTATTCTATGAACGTAATTTTTGAAGAGGGGGTGTGACTGGAGCGTCCATAAAAAGGTAGGATTTATTTTAGGGTCAGAAGGTACACCAATCTTGCCAAAAAAGCGGTCGCCATTACCATGACAAGCGTCATCATCCAGTGCTCACTTTGTGGCAACAGTCAATCTCGTTCAGCCCCTGAGCTGCCCGTGTACAGTCCGCGCGCAAACATCTTAAAGCACGTCCGGTTTTTTAGATTTGGAGACCTCCGTACTCACGATGAGCGTTCGGCCAGGGACACATGCTGCAGCGCAAAAAATCGCAACACGAATACGGCCCCCCGGTACGTAGCAGTTGTTGCTCAATGTTGCAAACATTTTTAAGGACTTACAGTTCTTCACCTAGCTAGGCTCCTTACATTGTTGCGCTGCCTGTCTGGCAGTCGTGACATGAGTCACTATTATACTAAACAAGGGCCTGTTCTCAAGTGCAAATCTAAATGGGTCCTCCCATCCGCGGCGTCGTTAAAACAGGCCTGTTACCTACCTGACTAGATTATCAGGCCCAGATCGAACATTATGGTCGACCCTACCCTGCGGGTGACTTGCGCAGATTTTTTCGTACTGACGTCTCGTATTTTTAGAAACAAACATATTGATTTGCCAGATGTGGCGTGGCTACACACCAATACGAGTATCTAGTATACCCTGGGATCCCGAACCGCCAGAGTGGCTCGTAGAGCTATCTAATAAACCGTGGAGTCATTCTTCCGGTTGGGACCTCCCTGATCGTGAATCTGGGTACATATCTATGGCTTCGGCGAGTCCGATTTAGAAGCTGGTCACCGTAGCACAAGTAGTCAGGATGCTAAAGCGTCAAATCATCTTCTAGCGCTATGGAGCAGTCCAGTTTGTGGAATGATGGAACTGCATAGGTAAATATTGACTCTAGTACGAAACAGCGTGGAATTCTGACTAAGGAATACCCCTAAGCGCTTACTTCAAGCAATCTCGAAAGCGGTATTACAAGTTTCTCGCCGCAGGGCTAGAAGCTATTTGGATTTACGCCGATGCTCTGCGGAAGATTACTTGGCATGCGCCCTTATCAACGTACCCTATTAACGCCCTATTTATGCCCGACAGTCGATCCCAGCATCTTTGAGACTCGGTTAAAAGTTAAGATTATTTGCACCCCCTCGGTGTACCATAGCCAATCCTGTCCATCTAGAAGTGTCGACGTGCTTAAAGCCGAGCCTGACTTCCAGTGGTCCCTAATGGGGGTTATTGTCAAATTTCACCATGGCTCAACGACGCATTGCAGGGTGGGTCGAAGTGCCGACAGGTGATTATTTTAGCCTCCCTCTTTGTATACTCTCGACAGGTGTGCTAGCTACGAGTATATTAGCGTCAACGGAGGTGTCAGACCTGGAGTTGGGTTGAATGGCCGCTCGCGCCGGGACAATTCCAGTTCGCGCAGCTTAGTGTCCGATCGAGAGATGAGCCTCTCCTGACCCCTCAGATGCTTAGTCTGATATCTTAACTAGATCAGTTCTTCGTTATACCATCACACCACACTAGTTCCCGAGACGTAGGGAGGGTTACAATTGCGAAGGTCTGAATCTTCAGCCTAGATTGACCATTTGTAGGTGACGCGGTTATACATGCCAAAACCCTCCACGGTCCATACCAACACGGGAAATGTGCCCAGTCCCTAGGGAGGGTAGTTTGTCAAATGGGCAGGTGGTACCTCTATGGCTTCCAGGTGCTAGTGGCAGCCCCGCCTCCTTCTCGTACGTATCTACAACTAAGAATTAACCACTCCGTTAATCCCCCTAGCCCTCTACAAGCAGCTTGGTTCCCGTTTTTACCTGCTATCTAACGACAGACTCACGGTTGGACGGGGTGAGGCTCATTTTGATTATTGGCTTTCATCCCTAAGCCGTGACATGGGTTTCGAACAGATCAAGCGGCGCCGCATCCTCCCGCTCTATAAACGGTAAATGAGAGGCCGTAGCTTGGTCGGTTTGCTTAGTAAACAATGGGTAAGTACGGCATCTCGTCGCAGTTAAGCTATATTTCGAATCAAACATTGGAGCACCCACTGGATCCCAGAGTCCGCGTGACTGCTCCATTCCGTGAGTTACTGACGGCTGGGCACTCTTACTCGCGCATCCGCGCCGTTCTGATCGTTGTTATACTGCGATCCTGTCGCTCGTGAGCCAAGAGGGCCGGGCTTCCGTATGGTTGGTTAGCTTAGGAATAATAGCGCAATACGGATCCCATTCGTGACCTGTACTGCCATAAACACGGTAGCGTCATGAGGGAATAAGAAGTGAGTTGGTCTCTCATGTTAGATAATTCTGTAGTCATTTGCATGATCCAAAGGGCATGAAAAACCGCCTACAGAGCGTTACCCTCAGTTTAAGTAATCCAGGTGCTTGGCCCATACGCCTCATCTCACCGACCGCTCATAGCCTATGGCACTTTTATTCCTTACGGAAGAAGTGACAGGAGATCTTTTTTAGTGATGGTTCTGCACTAAAGCGGCTTGTTAGTCGGAACATTCTTAGAGTCCATGTGAGAGAGCTCCGAACACTCTTATCAAATATCTGAAGATCATGTTGCCAGCGACTGATCGCATTGTAGCCCCTCAGCTTTAAGACGCTCGTATGCGCAATTCCCCTACCAGAAGTTCTGGGCAGCGTTGATGCTAGGACCGTCAAGCTTAGCAAAATGAGCGGGTTAGGCTTAGTAGCCAGTGCTCCGCAGAAGGGCGGCTAGGCATATAAATCGCGTAGAAGGAATTAGCGAGGCACATAGAAGCCTCCTGTAGCGGGCCTGCTGAGAAGCTATTCTAACTCTTCGAAATTCATCACACTGCCTCGGGTTGGCAGACGTACGAGCACATATTTTAACGCGGGGAGAGTTTACTCACGTTCACCATGACAGCAGTTATTCTCCCCCGGACGATAACATCCGATGCTGGACACTAGCGCAAATGCACTGTTAATTAAGGTTTCGACAAACAGATTAGCAAAGAAACGACTATTAGACGTTCCCGCATTGACAATTTGGTGGCGAGTTGGAGGTCTTTCTTACGACTGGTGTTAGAGTTTCTCTCACTTAGATAGGAAGCGGTGAAGATTGGGGGAGCCCCCATAGACGAGTGTCCAGCTGATACAGCACGCAAAGATTGGTTCCTCTGACACTCCTTTAGATTACACTGCACAAGTGTGCCGCCTAAGTCCGTTATATGTATTGCCAACTATATGCGCGTACAATTATACCCGGTTTGCTGCTTTCCGGTTTGAGGGGTGTGACTTCAATACAGACCTTTCGCCCCATTTCACTAATTTGAAGCCCAACATGTTCCTGACGTGAATGAGATCTCGCAGCTGACGCAGGGCGGGCATGGTCCTCAAGTTGTACGATACCCCGGAAATTACATACCGTAAACCGACTGTCCCAGAGTATCTACAGTGAAAGTTTTAAGCTCCATTTGTATTCGAGATTCCTATGTCGAGTAGGAGCGACTAATCCGGAACCAGACCGCAAGGTCTTGGATTTTATGCAGCAGGAGCACGCCGTACCGGCGTCCAATAACGCGCAGCATAGAGGTGGTGTCGTCCTTCGTCGCCTGGCTACCCATGCAAGCGTAGCACTCCGAAGTGTCGGATAAGACAGTTAAAATGGATGGTACTTTCGGGAGTGACTCTAATTTCGTGCCAAGCATATTTCACGACGCCACCTATTGTGCGACTATTCCCTGGGTAACGTTGTGCGATCTCTGATTCGCCACCCACTATGCGGAGGCAGGAACCTATGGATTAGTGACGGCGCTGCTGCCGGATAAACGATTATCGTCAGACGGTAATAAGGTCTTTGAGGCTGCTGGCGTTTATAGGATTCTCTCGGTGCTCTACTCCGCGGTGGTGCTGGCATATGTGTCAGTGCGTACAAAGTCCGACATACTTGGTTTCACTTTAGTATAGCCGCCGCTATTGATAGGCAAGCACCTGGAGAGTTAAGCTGACATAAAGAAGCAAGGGTGACCCGTCCCAACGAGCTGTCGTTCGGAATTCGCGAGACCCGCACGCAAAATGGTTAAGGGTCCTATGTAATGACACTGCGTCGGTTACTGCTAGTCCGTTCGTCAACCACAGTGTGGCCCTCTGCTTGACAGTAGCACTGACCAATATCTCCAAAGAAAATTGACGGGCGGGTGGGGCTCAACTCTTGGTACACGGCTCCAGCAGGCGCGGCCCGATGACCGTGGCCACATTTAAGCCTAGTGACGGCCTCCATCGGGAATGTTAGTGGTTAGCTTGTCTGGTTATTAAATCAGTTCAGTCGAAAGCGGAACAGGAACTCTCGTGACGTTGAATATTCTACCATGAGGGGTCCAGGTGAGTTGGTGACCATCTGGGGGAGACTTGAAGGGGGACATAGTGGCTTACAACGGAGTTATGTAGTCCGATTACGAGCTCGATAATTGTGTAGTGACATTTTGGGAATTGGACATGTTACACTCGTGTATTGCTTTTTATCAGGTAGTGTCTTTAGAATTAGAGTCTTTAATATGTAATAGAGGCTCTCCAGCCTGCAAATGAAGGATCTGCGCACTTTCTCTGCCCTAGATAGAATGGCGCCCTTCCCTCACTGAGACAACAGACAGGAAGATCCAGTAGATACTGTTTTTAGGGGATGTCAATAGTCGTGCATACGGTTATTGCTACCTAGTAACTTGCCAGTCCCCGAATCACCGGAGGTACGTACGTGAGATCGGGTCTGATATCAGCTTATCCTCAGTTAGTATACTCTCCCACGCAAAGTTCTGGTATAATTCTCAGAAGCGGATGGGTGCGTTTATGACGTCTTGGTAAGCGAGTTAGGCAGATGTCTCGTAAGATAGCCTATCTCGCAGTGCAGCGGCGCACCAGTTGACTTGCTCATGCTCCTCCACCGATGGTCATTTTAGAATGGCTTAAGGCAATTCCGGATCGCAACTCGACAGCGGTCCCCACATGTCTAGGTAAGTCCCGATGGCCTAATGAGAGCTGACCGCTGGTGACGACACGACTCGCAAGATCCGGACACCAATAGAAAGGCCTAACCGCGACATACTCAACTGCGGTACGTTCAAACGGTAGTAACTCATCGCACTGCCTCGCCACGGATATGAGGCTCGGGAGACTATCAGTGAGCCTATCGCTGATCATTTGATGAAGATCGCCCCTTATATTGGGAGGAGTCAGGCAGATGATGGGGATAACCCCACCATAGTATGTCAACGGCATTCATGTAAATATTAACAAAACCCACCAGTGATGGAGGATTTTTAGACTGAATGGGAGGGGCATCACAGTAAAATCCATCACTAGACTCCCGTGCGCCTCGCGGCTTGATCCTTCACACTTCTCCCTGGTAGAGCTAATGAAGGCTCAGGTCTCGGACAGCGTCTGTAACCCATTAATAATGACGGAGTTTGTCTCCCATGGGGCAGCAAGGTGTTCTAAGCCTTTCACCGAGTAACATCTCCTCAATACTTAGGCACCGTCAAAGATATTGGTCGACGTCACCACCGCTTAGGATTCTGCAACAGCCGCTTCAAAGGCACGTAATTTCAGAAACAACCGGTATCCTCTTATCTGATCCAGTTTTCTACCTCTCTATAGTTTGCTTGGGCATATCCTTGGTAGTTACTTGCGCACATGCAATAGATATAGAAGTTGTGGGCGATCCAGCGCGAGCCGTGCTACCAACTAAAGGAATCAGGGTCTTGCCTTCGGTCCCAGTATTAGAGTGATCGATTGCTGTAATCTGGATCTTTCCTGTAGCGAGTTGCACTAGCAACACAGTGCCGGAGACAGCTGTGGCCTAAGGAGGATATAAAACGATCACCTCTATGCGGTGAGATGCAAACATATGTGGGTATACGTGGTCCTCCGGAAAAATTAACGCGTGTTAGTGTCTCTAAGCTCTAGACGGATAGGACCATGGTCACGAAGAACTTCAACACCAACTCGCTGGTTTAAATAGACTTCACCGCTCTACTCAAACGGCTATTGATTTTCTCACAACCAGGGAACTCGCTACATCGCTGATGGCAGAGGGCTGTCGAGCCCCTAAAGCATATTTTATTCTTCAATGTGCGCCCCAGGACCGATGCCCCACTTTAGAACGGGTGCTACCGGTGGTCCTCCCTCTCCCGTCACTACCCAGGGCCAACGCGTGGGTTGAACTCAGCTGACCATGTCTTCCAGCCCTATTTAACGACCCCGCAATTTGAACTGTCGCTGACTCGATACATCTATAATCCATGGTCTGTTTAAGCTATTGAAGCACGTCTAGGGTACTTCGAGTTCCTGGCCAGATGGGCGAGATTATACCATGCACGGGCGCTACGGTCCCTCAGTTGACGTGTTTTGGGCGGTCAGTAGGGAACAGGATGGAAATCTTAACGGTTCGACTGTCCGTGCCGTTTTACCGCTAAAGACGGGCCGGGAAGTCAGCCGGAGACCCTACGAAAGAGAACATCATGACCACCAACTAGGGCCTTATCCCTCTCTGATACCGCGAAAAGAGAGCGTAAGTCGGAAAGTTTGATCCAATTCGCACTGATTCAGACCCCAGCGTAGACCGCATCTTGGGTACAGGAAATCCACTACGGTTAAATACGATCGAGCAGAACCACACGCAGGCCGTAGTATGCCCCCCCCTTAATAGGTCGGGAAGCCCGGTGAACAGAACGACTTCTGATAGCCTGCCGAAGCCATTGACTGCTAGTCCAAGCCGCTGCCATGTCTATAGTACATGTCAAGCAAACGGCGTCGAACATACGTGAGACCGTGAATAAACCACTAAGTGCAAAGCGTAAACGGTAAGGTTGTGTAATGTTGTGTCTACTCGTCCCTCAGTCACCCGACCGTAACCAAGTCATTGGCCATGGCAGCGCTCGCGATATTGTTAACCCTCAAAATAGAGAAAAATCAGATGTGGCTCTAATACATCATTTCCCCTCAATGGCAGTAACGTCTAAGCGTTCGGACGGTCTTTTGTCCACTGTAACAACGCAGCTAAAAGGACTTACCCAGCTGGAAGCGCGTTGGATTCCGACGCGGGTGATGCTGAGTTGCAGGTACCCCTGATTCGGCCGGCCGCCTCGGGTTCGATGAGGATACCACTTAATAAACAACCGTGTTCCTTGCAAACTAACCCAGATGGTCGACTGTCATGTTCGAGGTATGCCTCCCATGGGCGATAATAACATAAGTTTTCATCGCATGTATTCAATATGGGTAAACGTTCACCGTCTCCTGGGACTTCTTCGTGGCATCCTACGAGGTGGAAGGGATACTCAGCTGCGTTGGTCTTCTTCTATAACGCATCAGGTTACATTTTTCGATATGTACAACACGATCCTAAGAAGAACCATCACGAGCGATGTAGGCCCTCACGCGAGCTGTCAGGGGCCTCCATGTTGGGGTGACATCAATATATGGGAGATACCTCACTACTAAGTTGTGATGGAGGCTTCCGTAACTCCTCTCTTTTCCAACTTCCAGGACGGGCACCAGCCGGCCGTTTCGCGTAATGCGCGCTGTTAATCATTCGCATCCCCAAGTGATATTGGCACGTGATAAACGTATATATCTTCCTACCGATAATCAAGTTACGAGGGCTGTAAGTCGATTGTTGCCACGAGCCCAGGAGTAAAATTGAGCCAATGCGCCCAAAGCCAACGTCGCGAAGCAAATCCTCTCACGATGAAGATAAACTCGGATCGAGTCCGGCCTCCCAGTCTTTTGGGACCCGGTATTCCTAGCATATATGGGGTTAACGGTGCAGGTATAGCATGCGCGTCTTGACAACGCTATATCCTACGCGTGCGCATCGTTTCCATCCTGGATTACTAGGGTGCCCGTATTACTGTAATCCCGTAGGGATTTCTTGAGCTATGTGGTTCGCGTTCGCTCCCCTTATCCCGTCCGTGTCGACGGTTAATGAATACGACAGGGCGTGGGAGACTCGCCTTAATTCGTCATACACGCCACGGGACGCTCCTACCGTGCACGTTATTGGGGATGACACGTATCGATCAGAGTCAGCTATTTAGTGCTGTTTACCGCTATATAAAGCGGATCGTTCATTTCGCCCATTGTGGCGCATAAAACCGGTCTCAGATTGCAGGTCAGTAATCACCAGTACCCCACTACCGGCCCTGGCTCTGATAACAACACGGGTTGACCTTTTTTAACAACCCTTCAGCTCCCGGCACGCTGATGTCGGCCAGTTTCAAGAACTGGAACTACTCATCCATGCCGGCCTGTAGTGATCAGGAGAACAAATTTGAGAGTTCTGCACGGGGGATGGTGAAATCTAGTCACAGCACGCTCCCCTACTGAGTTCCATGTACGAGAAGAGGCAGAAGGTGTCTACCCAAGATTGAACGCGAGGCTCTACCTCTAGGTCTACTATAAGGCGCAAACTAACTTTGGTGCCTCCTCGCTGTACACGTTAGGTTTACGGATTTCCCCGGAGGTGGGAAATAACTACGGGTTCGTAGTACTGCGGATAGCACGCAAAAAGGCAGCTTACGAACCAATCCGACGCAAGCTTATTTATGATTACTGTGCAGGGGAGGTAGATAGCATATGGGAGTGGCCTGAGATGTTGTAACAGAGTTAAGTACTCCACTTGTCTTGCGGGCTCGATTTCACGGATGAACAGGCCGCAGGTTCTTAACTCTCGGTACTAGCTCAAAATACCCCAAAGACTATGTGACCGGTGACCAGAGTTAGGTGAACCGCATCCCCTGACTTTAGTCAAATTTCATGAAGAACGTGGAAGAATGAAGCTTACTTCGAGGAGACATCCTCAAGAGAGACCAAATAGGAAAAAAACTAACGTGTCACCGAGGGCTTGAAGAAGGTAGATAATGTTTAGACACCCAGGGTATCGTAATACTTACATACTACTCCTCGACTCATTCCACAGAGTATGCCCGGAAAGAGTAATAGCCGTCAGCAAGTGGAGATGCACCTTGTTATCATTGGGGTGAACTCCACCCCCCCTCCAGTACCCGTCTAACCGGCGGGAGCACAAGAGATTTTCTCACTACGAAAATCAGGGAACCACATAGCAAAACCATTCCAGGGGAAGTCACTCAGAGTTATGGACACGCATTAGTACGGGCGAGTTTCTAACACAGACGTAACTCGGCGTCACGGCGCCAGAAGGCCGATAGTAGCAAAGGCAGCGGAATTCTCTCTCCAGGTTTACCCAATCTTGTTTTGGAGTCGTTACGCCAGTTATCGAAG
		</sequence>
    <sequence><taxon idref="Location_1_4_0|40.81911645309977"/>
			TCACGGAGGCGTATGGTGTAAGCATAGGCTAGAAAGGTCTCCCCGCATACCCAGTCCGGTGATACTACATGCAATGGACCCTGGCGTTCTATTGGCGCAAGGCCAGTAGATACATGATCCTATGGGTATCACCGACTGTCTTTATATTCCTGAACTCTGAATCACAAGGGAAAGCTATACCGTGGCTTGTCTTGTGGATTGTCAATTGTACCCGTGTTAGCCCGGAAATGGTATATCCAGACTGATGAAGCTTCTAACGATTCGCACGGATCAGCAGATCAGGACTCCGGCACCAAGTGGGATTGCTATACAGTGCGACCATCGGTTTTGCTCTAGTCAATGTTGGTCTTAGTCCACATATTACCGCAGTAGTCAAAATTGCCGCGAATCGCCATGACCTAATTCAACTCATCCGCTAAGATCTGCATTATGGAAACGATGGTCCGCCGTCGTGACCAATGAAGCAGTGCATTACGGATAACAGTAAGATAAGCGAGTCCCCTCATCACCATTCTTGGTAGCTCCATAAAAAGTGCGTCGCAGCGCGGATGCTGTGACTTGTCATGCCAGACATCGACGGTCCTGGGTCAAAATAGCCCCGCTTCCAAACCGAACGTTATTGGCTTTAGCTAATGGGGCATGCCTTCTTTCTTTGCGAAACGCCCATGTCGTTGCTACTGTAACCGCTTAGATTCCCACCTGGCTGGACAACCACCTGAAAAACCCATTTACCCTCCTACGTTGGGGACATAAGCAAGCTATCCCAATATCGCTTAAGATCGCAAAATCCCTGTCGAGCATTTGATCTTTTGCAGTTCGGAATTAATGTGGATCGATTGTCGGAGTAACGCAATTCCGCGGGCCGAGGGCGCCGGAATGCTTGCAGCCAAAATCTACTAGATAATAGTACGCGGTCGAGTACCTCTGGAGGCTGTGCCTCATCAACCCCGAGGAGGCCCGGGCCTCGGAAGCCCCCCCACGCGACGCATCTTGGCCTAAGCGAACTTCCGCACGAGCTAACTTCATGTTCCCTCCGACATTGTGTCCCGGTATCCCCAGCATGTTGTCATTACTCTCTAGCTTAAAGTCCACCAGATGGTTATCCTTGGACGCACCTCTGACCGCGCATACGATTTGCCCTACAGGTGAAGCTGCGCCCGGAGCACGGTTTTTGTGCCTTCATGATGGTCACATCGTGCCATAGGCGCGAAGGAAGTACTTTAGTAATATGTGGATGCTTACGGGGATGCGGACCGCATACCGTCTCCATGACTAATTCCGAGCACACGATGCGGAGTTCATTCGGGAACCACGTTTGTAGCACGAATATGGATCCTGAAAGAGGCGGGGGCATTTGTTAGGTCCCGTTACAGCTCGCCCCAGTAGTTCAGCTGCTGTATATATGGAAGATCTTTTTGCGAGCGGCTATCACGTCCTGCTAACCGCGTCGTAAGGCGGTCGTCTAATTGGTGTCAGCCTTTTTGTCGATGCCAACAGTGGTGCACGGCCTCAAGCCCATCCAAAATTCTGGATTAAGTAACGTATGATTATTCTTTCAATGATATGCACCGCCGATTGGCCTTATTGAATTTCGTTCTGAAAAAAGAACTGACAGGTTTGGAACTGAGTAATACGTTAGTAGCTCATCTCGAGCGACAACAGTCCGGAACCGAAATAAACGGAGTGGATCAAGGTTATCACGCCATCGGTAAATTGCTCAGCTGCTAGAGGAATTTTGCTGTCAAAACACATTTAGCAACCAGTCGCTTGGTTTAACGGAAATGGTGCCTACAACGTCACGTTTAGTTTGTAAATAAGGCTTCAGAGGCTGTAGTTGCCGGGTCTCACATTGATTCCGCTCACACCCGATGAACGAATCACTTAACTGGGTATGACGCGGTAACGACTGTCGTTGCTACGGCTATATCCGTGACTAGCCCTCTTATTATGCCCACTAGCAACTTCTGCTAACACACTGCCCGATCAGGAAGCCGGGTAGTGAGGCTATATGACGGGTTTATCGGTTGTCTTCTCAGTTCCCCGACTCTAAGCTAACGTGGTTCGTCGAGGTCGGTGGTTTATATAGCTACGACTCTTTAATTGCAATAAAGGAGATTTGACTTCCCGCTCAGAGTACAAGCATGCCATAAATCCGGAAAATCAGGGGTCCTAGTTGTCCTTGTAGTATTATGAGATCGGTAAAAGGTCCATGAGGGTACACTACACTGTGCGGAGATCTGGACACCTCGAACAGTTACCATTAAAAAAGAGGAAGGGAACCGCGTTCAGAAATAGACAAATGTCCCAAGGAGCGTACTCATAGACCGGGGGATGACATAGATCTTTATTGGTCGTTCCTGATTGCATACTTCTGAAGGACACGCTTCGGGGCAGTTAAAATAGCCATAGACCCCGATTTCACGAGTCTGTTTTGCTACTAGTCATACGGAGCTGTAGAAGCGCGCAAACCTAACTGATGAAACATGTGCAACGCTCCGAAAATCTCGCGCGGCGCCACAAAATAGTCCAATTCCCATCGAAGCCTCGGAAGCGGAAGGCGGAGGGTAGGCCAGGTATATCAAGCTAGACGAGATACTATAGCAGATGGAGGGCCCTTCAGGTTTAAGTGCCCGCACCAAGGCAACTAGTTTAGTAGCTTTGAACACCCTGCACTCAGTCGGCTCCGTGCTCGGACGACTGTTAGAGTCAATGAGTGTAGGGGTGGGGTCATCACCTTGCCACTGCAGCCATAGTCGTGCGTCTTGGCTCCACCCCCCTTTTATATGCTATGTAATGAAAGTTAAAATGAGCTCAACGTGATGGAAGGCTTCGACGCACTTATCGTCCTGGCTTCTCTGTCAGATGTCGCGTAAATTAGCCCCATGTTTATGGGGCAACGATGCAAGGGGCCCCCCTCGCCGAATACCCGGCGGTGAGCTCCCGTGGAACCCTCAGCCGCGATGGCTACCGTTCAGTTTGATTCCATGATACGACTATTAGAAAAGACACGTGATAGGGCCTTTTTGACCAACCGTCTAAACCTACCGGGGATATGACTCAATGTACGTGGAGGGGTACGACACTATGTGTACCGTGTCCAGTTGACTAAGCCCCAGCTTGGGACACTAACTGAACGTTTAATCTGAGATTCTCGTCTGTAAACCTAGAGGCCGTTCACATGGAGGGTAAAGCTGGATGACACTACATGTTTTAGGCCTTCAATAGGGCCAGATTCGCAGTGGTAAGGCGACGCTCCGCTCAAACCATTCGTCTATACTAGACTGGAAAGGTGGTGCGCCAGGCATCAATCGAGCTGCGACTGGCCCACGTGTGCCCGTCGGAAACCGTAGTTAGCCTCAACGTTTTGGCTGACCAGCGGTGTGCCGTTCGCTAACGGGTGTGGGTATGCGATGCGGGGTACTGTGGGATCCGCGCCCCACCAGGTAGCATTTAAAAAAGTACGTCATTTTCCAACTTACTAATAGAGCGTTGATTCGGGCCGTTTGCATCACATGCAGTTCACTATCGATGATAAAGTACAGGCAAGCATACCTAGTTGGACCAAAAGATATAGTGACTCAACGGTTGGCTAATCCCATACCTGTGAGTTTGAAATATTAACGACACGGTGAGAGAGTGTAGTGTAAGCATAACCTTGCGTCAAGAACATGACCGACAAATACTTCATTAGAGGAGAAAACTGAGGCGGGCCCCTTGGACTTCCGAGATGCGGTGGCTTCGTAACATGTCTGCTCTCTATGCCGGGCAACCTCCACAATGCAATGATCAATCACCCTTGTTGGACGGGGCTGCAGGTATCAACAAATGTGGGCTCCGCCGTCTGTTCCACGGACCACAGTGCCTTAGCTCTCAGCAAGAGAGCTACGGCGCAGCTCCTTAAGACCCAAATGGGTAAGGACAACCCTTTGGGGCGGAACCCCATTTAAATGAAGGGACCCGTACAGGATAAGAAGTGGGCACGGTTGATGCGGCATGGTACAATGGCTTGTAGTCGTTCGCGAGAGGCGGCCCCTTCCGCGCCAAAAAGACGAATAGGTCTGTCATGAACCCCACGATCCGAACAAGACCTCAAAGCAAAAAGTATCCACGTCTTCACACACAGGAAGGCCGCGTTATAGTTGAAGTATCTACTGATCAGATATGCACATGGCGCGAGCGACAGTATTACGTGGAAGGCAAGGTGTAAATTGCATACGGGGCTCTAAGGCGGGCAACGACAACCTTCCTGTAAAAGCAATCCCCCCCGTGCATCTCCTAGGAAGTCAAGGCCTCTCAAAAGTTGCGCACGCGGGTTGACGGAAGCAACAAGACGCGAACGGCAGAATATCGTTTTTTCCAACGGCATACCCTTAATCCATCTATCACACAGCGTGGGACGTACGTCCCTTTAGTACATGTATTGGACCACAAAATCTATGGCAATTGGGTTCACACTCAGGGGCTGGCAGCGAAATAGCTGTAATACCAAGACTAATCTATAGTCACCTTCAGAGTGACAAAAGATGGTGTGTACACGAGAACGTCGGAGGTCAGCAGCGGATGGGGTTAATCTAAATCACGTGTACTGCACTACACGGAGGGGAGCGAAGTAACTTCCGTGAGTCATATAAACATCATGCGTTTACCGCGTTTGAGAGAGGTAGCCGATGTAGCGACACCATACCATCCATGTACTCAGAGGGCTATTCTATGAACGTAATTTTTGAAGAGGGGGTGTGACTGGAGCGTCCATAAAAAGGTAGGATTTATATTAGGGTCAGAAGGTACACCAATCTTGCCAAAAAAGCGGTCGCCATTACCATGACAAGCGTCATCATCCAGTGCTCACTTTGTGGCAACAGTCAATCTCGTTCAGCCCCTGAGCTGCCCGTGTACCGTCCGCGCGCAAACATCTTAAAGCACGTCCGGTTTTTTAGATTTGGAGACCTCCGTACTCACGATGAGCGTTCGGCCAGGGACACATGCTACAGCGCAAAAAATCGTAACACGAATACGGCCCCCCGGTACGTAGCAGTTGTTGCTCAATGTTGCAAACATTTTTAAGGACTTACAGTTCTTCACCTAGCTAGGCTCCTTACATTGTTGCGCTGCCTGTCTGGCAGTCGTGACATGAGTCACTATTATACTAAACAAGGGCCTGTTCTCAAGTGCAGATCTAAATGGGTGCTCCCATCCGCGGCGTCGTTAAAACAGGACTGTTACCTACCTGACTAGATTATCAGGCCCAGATCGAACATTATGGTCGACCCTACCCTGCGGGTGACTTGCGCAGATTTTTTCGTACTGACGTCTCGTATCTTTAAAAACAAACATATTGATTTGCCAGATGTGGCGTGGCTACACACCAATACGAGTATCTAGTATACCCTGGGATCCCGAACCGCCAGAGTGGCTCGTAGAGCTACCTAATAAACCGTGGAGTCATTCTTCCGGTTGGGACCTCCCTGATCGTGAATCTGGGTACATATCTATGGCTTCGGCGAGTCCGATTTAGAAACTGGTCACCGTAGCACAAGTAGTCAGGATGCTAAAGCGTCAAATCATCTTCTAGCGCTATGGAGTAGTCCAGTTTGTGGAATGATGGAACTGCATAGGTAAATATTGACTCTAGTACGAAACAGCGTGGAATTCTGACTAAGGAATACCCCTAAGCGGTTACTTCAAGCAATCTCGAAAGCGGTATTACAAGTTTCTCGCCGCAGGGCTAGAAGCTATTTGGATTTACGCCGATGCTCTGCGGAAGATTTCTTGGCATGCGCCCCTATCAACGTACCCTATCAACGCCCTATTTATGCCCGACAGTCGATCCCAGCATCTTTGAGACTCGGTTAAAAGTTAAGAGTATTTGCACCCCCTCGGTGTACCATAGCCAATCCTGTCCATCTAGGAGTGTCGACGTGCTTAAAGCCGAGCCTGACTTCCAGTGGTCCCTAATGGGGGTTATTGTCAAATTTCACCATGGCTCGACGACGCATTGCAGGGTGGGTCGAAGTGCCGACAGGTGATTATTTTAGCCTCCCTCTTTGTATACTCTCGACAGGTGTGCTAGCTACGAGTATATTAGCGTCAACGGAGGTGTCAGACCTGGAGTTGGGTTGAATGGCCGCTCGCGCCGGGACAATTCCAGTTCGCGCAGCTTAGTGTCCGATCGAGAGATGAGCCTCTCCTGACCCCTCAGATGCTTAGTCTGATATCTTAACTTGATCAGTTCTTCGTTATACCATCACACCACACTAGTTCCCGAGACGTAGGGAGGGTTACAATTGCGAAGGTCTGAATCTTCAGCCTAGAATGACCATTTGTAGGTGACGCGGTTATACATGCCAAAACCCTCCACGGTCCACACCAACACGGGAAATGTGCCCAGTCCCTAGGGAGGGTAGTTTGTCAAATGGGCAGGTGGTACCTCTATGGCTTCCAGGTGCTAGTGGCAGCCTCGCCTCCTTCTCGTACGTATCTACAACTAAGAATTAACCACTCCGTTAATCCCCCTAGCCTTCTACAAGCAGCTTGGTTCCCGTTTTTACCTGCTATCTAACGACAGACTCACGGTTGGACGGGGTGAGGCTCATTTTGATTATTGGCTTTCATCCCTAAGCCGTGACCTGGGTTTCGAACAGATCAAGCGGCGCCGCATCCTTCCGCTCTATAAACGGTAAATGAGAGGCCGTAGCTTGGTCGGTTTGCTTAGTAAACAATGGGTAAGTACGGCATCTCGTCGCAGTTAAGCTATATTTCGAATCAAACATTGGAGCACCCACTGGATCCCAGAGTCCGCGTGACTGCTCCATTCCGTGAGTTACTGACGGCTGGGCACTCTTACTCGCGCATCCGCGCCGTTCTGATCGTTGTTATACTGCGATCCTGTCGCTCGTGAGCCAAGAGGGCCGGGCTTCCGTATGGTTGGTTAGCTTAGGAATAATAGCGCAATACGGATCCCATTCGTGACCTGTACTGCCATAAACACGGTAGCGTCATGAGGGAATAAGAAGTGAATTGGTCTCTCATGTTAGATAACTCTGTAGTCATTTGCATGAGCCAAAGGGCATGAAAAACCGCCTACAGAGCGTTACCCTCATTTTAAGTAATCCAGGTGCTTGGCCCATACGCCTCATCTCACCGACCGCTCATAGCCTATGGCACTTTTATTCCTTACGGAAGAAGTGACAGGAGATCTTTTTTAGTGATGGTTCTGCACTAAAGCGGCTTGTTAGTCGGAACATTCTTAGAGTCCATGTGAGAGAGCTCCGAACACTCTTATCAAATATCTGAAGATCATGTTGCCAGCGACTGATCGCATTGTAGCCCCTCAGCTTTAAGACGCTCGTATGCGCAATTCCCCTACCAGAAGTTCTGGGCAGCGTTGATGCTAGGACCGTCAAGCTTAGCAAAATGAGCGGGTTAGGCTTAGTAGCCAGTGCTCCGCAGAAGGGCGGCTAGGCATATAAATCGCGTAGAAGGAATTAGCGAGGCACATAGAAGCCTCCTGTAGCGGGCCTGCTGAGAAGCTATTCTAACTCTTCGAAATTCATCACACTGCCTCGGGTTGGCAGACGTACGAGCACATATTTTAACGCGGGGAGAGTTTACTCACGTTCACCATGACAGCAGTTATTCTCCCCCGGACGATAACATCCGATGCCGGACACTAGCGCAAATGCACTGTTAATTAAGGTATCGACAAACAGATTAGCAAAGAAACGACTATTAGACGTTCCCGTATTGACAATTTGGTGGCGAGTTGGAGGTCTTTCTTACGACTGGTGTTAGAGTTTCTCTCACTTAGATAGGAAGCGGTGAAGATTGGGGGAGCCCCCATAGCCGAGTGTCCAGCTGATACAGCACGCTAAGATTGGTTCCTCTGACACTCCATTAGATTACACTGCACAAGTGTGCCGCCTAAGTCCGTTATATGCATTGCTAACTATATGCGCGTACAATTATACCCGGTTTGCTGCTTTCCGGTTTGAGGGGTGTGACTTCAATACAGACCTTTCGCCCCATTTCACTAATTTGAAGCCCAACATGTTCCTGACGTGAATGAGATCTCGCAGCTGACGCAGGGCGGGCATGGTCCTCAAGTTGTACAATACCCCGGAAATTACATCCCGTAAACCGACTGTCCCAGGGTATCTACAGTGAAAGTTTTAAGCTCCATTTGTATTCGAGATCCCTATGTCGAGTAGGAGCGACTAATCCGGAACCAGACCGCAAGGTCTTGGATTTTATGCAGCAGGAGCACGCCGTACCGGCGTCCAATAACGCGCAGCATAGAGGTGGTGTCGTCCTTCGTCGCCTGGCTCCCCATGCAAGCGTAGCACTCCGAAGTGTCGGATAAGACAGTTAAAATGGATGGTACTTTCGGGAGTGACTCTAATTTCGTGCCAAGCACATTTCACGACGCCACCTATTGTGCGACTATTCCCTGGGTAACGTTGTGCGATCTCTGATTCGCCACCCACTATGTGGAGGCAGGATCCTATGGATTAGTGACGGCGCTACTGCCGGATAAACGATTATCGTCAGACGGTAATAAGGTCTTTGAGGCTGCTGGCGTTTATAGGATTCTCTCGGTACTCTACCCTGCGGTGGTGCTGGCATATGTGTCAGTGCGTACAAAGTCCGACATACTTGGTTTCACTTTAGTATAGCCGCTGCTATTGATAGGCAAGCACCTGGAGAGTTAAGCCGACATAAAGAAGCAAGGGTGACCCGTCCCAACGAGCTGTCGTTCGGAATTCGCGAGACCCGCACGCAAAATGGTTAAGGGTCCTATGTAATGACACTGCGTCGGTTACTGCTAGTCCGTTCGTCAACCACAGTGTGGCCCTCTGCTTGACAGTAGCACTGACCAAAATCTCCAAAGAAAATTGACGGGCGGGTGGGGCTCAACTCTTGGTACACGGCTCCAGCCGGCGCGGCCCGATGACCGTGGCCACATTTAAGCCTAGTGACGGCCTCCATCGGGAATGTTAGTGGTTAGCTTGTCTGGTTATTAAATCAGTTCAGTCGAAAGCGGAACAGGAACTCTCGTGACGCTGAATATTCTACCATGAGGGGTCCAGGTGAGTTGGTGACCATCTGGGGGAGACTTGAAGGGGGACATAGTGGCTTACAACGGAGTTATGTAGTCCGATTACGAGCTCGATAATTGTGTAGTGACATTTTGGGAATTGGACATGTTACACTCGTGTATTGCTTTTTATCAGGTAGTGTCTTTAGAATTAGAGTCTTTAATATGTAATAGAGGCTCTCCAGCCTGCAAATGAAGGATCTGCGCACTTTCTCTGCCCTAGATAGAATGGCGCCGTTCCCTCACTGAGACAACAGACAGGAAGATCCAGTGGATACTGTTTTTAGGGGATGTCAATAGTCGTACATACGGTTATTGCTACCTAGTAACTTGCCAGTCCCCGAATCACCGGAGGTACGTACGTGAAATCGGGTCTGATATCAGCTTATCCTCAGTTAGTATACTCTCCCACGCAAAGTTCTGGTATAATTCTCAGAAGCGGATGGGTGCGTTTATGACGTGTTGGTAAGCGAGTTAGGCAGATGTCTCGTAAGATAGCCTATCTCGCTGTGCAGCGGCGCACCAGTTGACTTGCTCATGCTCCTCCACCGATGGTCATTTTAGAATGGCTTAAGGCAATTCCGGATCGCAACTCGACAGCGGTCCCCACATGTCTAGGTAAGTCCCGATGGCCTAATGAGAGCTGACCGCTGGTGACGACACGACTCGCAAGATCCGGACACCAATAGAAAGGCCTAACCGCGTCATACTCAACTGCGGTACGTTCAAACGGTAGTAACTCATCGCACTGCCTCGCCACGGATATGAGGCCCGGGAGACTATCAGTGAGCCTATCGCTGAGCATTTGATGAAGATCGCCCCTTATATTGGGAGGAGTCAGGCAGCTGATGGGGATAACCCCACCATAGTATGTCAACGGCATTCATGTAAATATTAACAAAACCCACCAGTGATGGAAGATTTTTAGACTGAATGGGAGGGGCATCACAGTAAAATCCACCACTAGACTCCCGTGCGCCTCGCGGCTTGATCCTTCACACTTCTCCCTGGTAGAGCTAATGAAGGCTCAGGTCTCGGACAGCTTCTGTAACCCATTAATAATGACGGAGTTTGTCTCCCATGGGGCAGCAAGATGTTCTAAGCCTTTCACCGAGTAACATCTCCTCAATACTTAGGCACCGTCAAAGATATTGGTCGACGTCACCACCGCTTAGGATTCTGCAACAGCCGCTTCAAAGGCACGTAATTTCAGGAACAACCGGTATCCTCTTATCTGATGCAGTTTTCTACCTCTCTATAGTTTGCTTGGGCATATCCTTGGTAGTTACTTGCGCACATGCAATAGATATAGAAGTTGTGGGCGATCCAGCGCGAGCCGTGCTACCAACTAAAGGAATCAGGGTCTTGCCTTCGGTCCCAGTATTAGAGTGATCGATTGCTGTAATCTGGATCTTTCCTGTAGCGAGTTGCACTAGCAACACAGTGCCGGAGACAGCTGTGGCCTAAGGAGGATATAAAACGATCACCTCTATGCGGTGAGATGCAAACATATGCGGGTATACGTGGTCCTCCGGAAAAATTAACGCGTGTTAGTGTCTCTAAGCTCTAGACGGATAGGACCACGGTCACGAAGTACTTCAACACCAAATCGCTGGTTTAAATAGACTTCACCGCTCTACTCAAACGGCTATTGATTTTCTCACAACCAGGGAACTCGCTACATCGCTGATGGCAGAGGGCTGTCGAGCCCCTAAAGCATATTTTATTCTTCAATGTGCGCCCCAGGAGCGATGCCCCACTTTAGAACGGGTGCTACCGGTGGTCCTCCCTCTCCCGTCACTACCCAGGGCCAACGCGTGGGGTGAACTCAGCTGACCATGTCTTCCATCCCTATTTAACGACCCCGCAATTTGAACTGTCGCTGACTCGATACATCTATAATCCACGGTCTGTTTAAGCTATTGAAGCATGTCTAGGGTACTTCGAGTTCCTGGCCAGATGGGCGAGATTATACAATGCACGGGCGCTACGGTCCCTCAGTTGACGTGTTTTGGGCGGTCAGTAGGGAACAGGATGGAAATCTTAACGGTTCGACTGTCCGTGCCGTTTTACCGCTAAAGACGGGCCGGGAAGTCAGCCGGAGACCCTACGAAAGAGAACATCATGACCACCAACTAGGGCCTTATCCCTCTATGATACCGCGAAAAGAGAGCGTAAGTCGGAAAGTTTGATCCAATTCGCACTGATTCAGACCCCAGCGTAGACCGCATCTTGGGTATAGGAAATCCGCTACGGTTAAATACGATTGAGCAGAACCACACGCAGGCCGTAGTATGCCCCCCCCTTAATAGGTCGGGAAGCCCGGTGAACAGAACGACTTCTGATAGCCTGCCGAAGCCATTGACTGCTAGTCCAAGCCGCTGCCATGTCTATAGTACATGTCAAGCAAACGGCGTCGAACATACGTGAGACCGTGAATAAACCACCAAGTGCAAAGCGTAAACGGTAAGGTTGTGTAATGTTGTGTTTACTCGTCCCTCAGTCACCCGACCGTAACCAAGTCATTGGCCATAGCAGCGCTCGCGATATTGTTAACCCTCAAAATAGAGAAAAATCAGATGTGGCTCTAATACATCATTTCCCCTCAATGGCAGTAACGTCTAAGCGTTCGGACGGTCTTTTGTCCACTGCAACGACGCAGCTAAAAGGACTTACCCAGCTGGAAGCGCGTTGGATTCCGACGCGGGTGATGCTGATTTGCAGGTACCCCTGATTCGGCCGGCCGCCTCGGGTTCGATGAGGATACCACTTAATAAATAACCGTGTTCCTTGCAAACTAACCCAGATGGTCGACTGTCATATTCGAGGTATGCCTCCCATGGGCGATAATAACATAAGTTTTCATCGCATGTATTCAATATGGGTAAACGTTCACCGTCCCCTGGGACTTCTTCGTGGCATCCTACGAGGTGGAAGGGATACTCAGCGGCGTTGGTCTTCTTCTATAACGCATCAGGTTACATTTTTCGATATGTACAACACGATCCTAAGAAGAACCACCACGAGCGATGTAGGCCCTCACGCGAGCTGTCAGGGGCCTCCATGTTGGGGTGACATCAATATATGGGAGATACCTCACTACTAAGTTGTGATGGAGGCTTCCGTAACTCCTCTCTTTTCCAACCTCCAGGACGGGCACCAGCCGGCCGTTACGCGTAATGCGCGCTGTTAATCATTCGCAACCCCAAGTGATATTGGCACGTGATAAACGTATATATCTTCCTACCGATAATCAAGTTACGAGCGCTGTAAGTCGATTGTTGCCACGAGCCCAGGAGTAAAATTGAGCCAATGCGCCCAAAGCCAACGTCGCGAAGCAAATCCTCTCACGATAAAGATGAACTCGGATCGAGTCCGGCCTCCCAGTCTTTTGGGACCCGGTATTCCTAGCATATATGGGGTTAACGGTGCAGGTATAGCATGCGCGTCTTGAAAACGCTATATCCTACGCGTGCGCATCGTTTCCATCCTGGATTACTAGGGTGCCCGTATTACTGTAATCCCGTAGGGATTTGTTGAGCTAGGTGGTTCGCGTTCGCTCCCCTTATCCCGTCCGTGTCGACGGTTAATGAATACGACAGGGCGTGGGAGACTCGCCTTAATTCGTCATACACGCCACGGGACGCTCCTACCGTGCACGTCATTGGGGATGACACGTATCGATCAGAGTCAGCTATTTAGTGCTGTTTACCGCTATATAAAGCGGATCGTTCATTTCGCCCATTGTGGCGCATAAAACCGGTCTCAGATTGCAGGTCAGTAATCACCAGTACCCCACTACCGGCCCTGGCTCTGATAACAACACGGGTTGACCTTTTTTAACAACCCTTCAGCTCCCGGCACGCTGATGTCGGCCAGTTTCAAGAACTGGAACTACTCATCCATGCCGGCCTGTAGTGATCAGGAGAACAAATTTGAGAGTTCTGCACGGGGGATGGTGAACTCTAGTCACAGCACGCTCCCCTACTGAGTTCCATGTACGAGATGAGGCAGAAGGTGTCTACCCAAGATTGAACGCGAGGCTCTACCTCTAGGTCTACTATAAGGCGCAAACTAACTTTGGTGCCTCCTCGCTGTACACGTTAGGTTTACGGATTTCCCCGGAGGTGGGAAATAACTAAGCGTTCGTAGTACTGCGGATAGCACGCAAAAAGGCAGCTTACGAACCAATCCGACGCAAGCTTATTTATGATTACTGTGCAGGGGAGGTAGATAGCATATGGGAGTGGCCTGAGATGTTGTAACAGAGTTAAGTACTCCACTTGTCTTGCGGGCTCGATTTCACGGGTGAACAGGCCGCAGGTCCTTAACTCTCGGTACTAGCTCAAAATACCCCAAAGACTATGTGACCGGTGACCAGAGTTAGGTGAACCGCATCCCCTGACTTTAGTCAAATTTCACGAAGAACGTGGAAGAACGAAGCTTACTTCGAGGAGACATCCTCAAGAGAGATCAAATAGGAAAAAAACTAACGTGTCACCGAGGGCTTGAAGAAGGTAGATAATGTTTAGACACCCAGGGTATCGTAATACTTACATACTACTCCTCGACTCATTCCACAGAGTATACCCGGAAAGAGTAATAGCCGTCAGCAAGTGGAGACGCACCTTGTTATCATTGGGGTGAACTCCACCCCCCCTCCAGTACCCGTCTAACCGGCGGGAGCACAAGAGATTTTCTCACTACGAAAATCAGGGAACCACATAGCAAAACCATTCCAGGGGAAGTCACTCAGAGTTATGGACACGCATTAGTACGGGCGAGTTTCTAACACAGACGTAACTCGGCGTCACGGCGCCAGAAGGCCGATAGTAGCAAAGGCAGCGGAATTCTCTCTCCAGGTTTACCCAATCTTGTTTTGGAGTCGTTACGCCAGTTATCGAAG
		</sequence>
    <sequence><taxon idref="Location_2_2_0|52.354766942090585"/>
			TCACGGAGGCGTATGGTGTAAGCATAGGCTAGAAAGGTCTCCCCGCATACCCAGTCCGGTGATACTATATGCAATGGACCCTGGCGTTCTATTGGCGCAAGGCCAGTAGATACATGATCCTATGGGTATCACCGACTGTCTTTATATTCCTGAACTCTGAATCACAAGGGAATGCTATACCGTGGCTTGTCTTGTGGATTGTCGATTGTACCCGTGTTAGCCCGGAAATGGTATATCCAGACTGATGAAGCTTCTCACGATTCGCACGGACCAGCAGATCAGGACTCCGGCACCAAGTGGGATTGCTATACAGTGCGACCATCGGTTTTGCTCTAGTCAATGTTGGTCTTAGTCCACATATTACCGCAGTAGTCAAAATTGCCGCGATTCGCCATGACCTAATTCAACTCATCCGCTAAGATCTGCATTATGGAAACGATGGTCCGCCGTCGTGACCAATGAAGCAGTGCATTACGGATAACAGTAAGATAAGCGAGTCCCCTCATCACCATTCTTGGTAGCTCCATAAAAAGTGCGTCGCAGCGCGGATGCTGTGACTTGTCATGCCAGACATCGACGGTCCTGGGTCAAAATAGCCCCGCTTCCAAAACGAACGTTATTGGCTTTAGCTAATGGGGCATGCCTTCTTTCTTTGCGAAACGCCCATGTCGCTGCTACTGTAACCGCTTAGATTCCCACCTGGCTGGACAACCACCTGAAAAACCCATTTACCCTCCTACATTGGGGACATAAGCAAGCTATCCCAATATCGCTTAAGATCGCAAAATCCCTGTCGAGCATTTGATCTTTTGCAGTTCGGAATTAATGTGGATCGATTGTCGGAGTAACGCAATTCCGCGGGCCGAGGGCGCCGGAATGCTTGCAGCCAAAATCTACTAGATAATAGTACGCGGTCGAGTACCTCTGGAGGCTGTGCCTCATCAACCCCGAGGAGGCCCGGGCCTCGGAAGCCCCCCCACGCGACGCATCTTGGCCTAAGCGAACTTCCGCACGAGATAACTTCATGTTCCCTCCGACATTGTGTCCCGGTATCCCCAGCATGTTGTCATTACTCTCTAGCTTAAAGTCTACCAGATGGTTATCCTTGGACGCACCTCTGACCGCGCATACGATTTGCCCTACATGTGAAGCTGCGCCCGGAGCACGGTTTTTGTGCCTTCATGATGGTTACATCGTGCCATAGGCGCGAAGGAAGTACTTTAGTAATATGTGGATGCTTACGGGGATGCGGACCGCATACCGTCTCCATGATTAATTCCGAGCACACGATGCGGAGTTCATTCGGGAACCACGTTTGTAGCACGAATATGGATCCTGAAAGAGGCGGGGGCATTTGTTAGGTCCCGTTACAGCTCGCCCCAGTAGTTCAGCTGCTGTATATATGGAAGATCTTTTTGCGAGCGGCTATCACGTCCTGCTAACCGCGTCGTAAGGCGGTCGTCTAATTGGTGTCATCCTTTTTGTCGATGCCAACAGTGGTGCACGGCCTCAAGCCAATCCAATATTCTGGATTAAGTAACGTATGATTATTCTTTCAATGATATGCACCGCCGATTGGCCTTATTGAATTTCGTTCAGAAAAAAGAACTGACAGGTTTGGAACTGAGTAATACGTTAGTAGCTCATCTCGAGCGACAACAGTCCGGAGCCGAAATAAACGGAGCGGATCAATGTTATCACGCCATCGGTAAATTGCTCAGCTGCTAGAGGAATTTTGCTGTCAAAACACATTTAGCAACCAGTCGCTTGGTTTAATGGAAATGGTGCCTACAACGTTACGTTTAGTTTGTAAATAAGGCTTCAGAAGCTGTAGTTGCCGGGTCTCACATTGATTCCGCTCACACCCGATGAACGAATCACTTAACTGGGTATGACGCGGTAACGACTGTCGTTGCTACGGCTATGTCCGTCACTAGCCCTCTTATTATGCCCACTAGCAACTTCTGCTAACACACTGCCCGATCAGGAAGCCGGGTAGTGAGGCTATATGACGGGTTTATCGGTTGTCTTCTCAGTTCCCCGACTCTAAGCTAACGTGGTTCGTCGAGGTCGGTGGTTTATATAGCTACGACTCTTTAATTGCAATAAAGGAGATTTGACTTCCCGCTCAGAGTACAAGCATGCCATAAATCCGGAAAATCAGGGGTCCTAGTTGTCCTTGTAGTATTATGAGATCGGTAAAAGGTCCATGAGGGTACACTACACTGTGCGGAGATCTGGACACCTCGAACAGTCACCATTAAAAAAGAGGAAGGGAACCGCGTTCAGAAATAGACAAATGTCCCAAGGAGCGTACTCATATACCGGGGGATGACATAGATCTTTATTGGTCGTTCCTGATTGCATACTTCTGAAGGACACGCTTCGGGGCAGTTAAAATAGCCATAGACCCCGATTTCACGAGTCTGTTTTGCTACTAGTCATACGGAGCTGTCGAAGCGCGCAAACCTAACTGATGAAACATGTGCAACGCTCCGAAAATCTCGCGTGGCGCCACAAAATGGTCCAATTCCCATCGAAGCCTCGGAAGCGGAAGGCGGAGGGTAGACCCGGTATATCAAGCTAGACGAGATACTATAGCAGATGGAGGCCCCTTCAGGTTTAAGTGCCCGCACCAAGGCAACTAGTTTAGTAGCTTTGAACACCCTGCACTCGGTCGGCTCCGTGCTCGGACGAGTGTTAGAGTCAATCAGTGTAGGGGTGGGGTCATCACCTTGCCACTGCAGCCATAGTCGTGCGTCTTGGCTCCACCCCCCTTTTATATGCTATGTAATGAAAGTTAAAATGAGCTCAACGTGATGGAAGGCTTCGACGCACTTATCGTCCTGGCTTCTCTGTCAGATGTCGCGTAAATTAGCCCCATGTTTATGGGGCAACGATGCAAGGGGCCCCCCTCGCCGAATACCCGGCGGTGAGCTCCCGTGGAACCCTCAGCCGCGATGGCTACCGTTCAGTTTGATTCCATGATACGACTATTAGAAAAGACACGTGATAGGGCCTTTTTGACCAACCGTCTAAACCTACCGGGGATATGACTCAATGTACGTGGAGGGGTACGACACTATGTGTACCGTGTCCAGTTGACTAAGCCCCAGCTTGGGACACTAACTGAACGTTTAATCTGAGATTCTCGTCTGTAAACCTAGAGGCCGTTTACATGGAGGGTAAAACTGGATGACACTACATGTTTTAGGCCTTCAATAGGGCCAGATTCGCAGTGGTAAGGCGACGCTCCGCTCAAACCAATCGTCTATACTAGACTGGAAAGGTGGTGCGCCAGGCATCAATCGAGCTGCGACTGGCCCACGTGTGCCCGTCGGAAACCGTAGTTAGCCTCAACGTTTTGGCTGACCAGCGGTGTGCCGTTCGCTAACGGGTGTGGGTATGCGATGCGGGGTACTGTGGGATCCGCGCCCCACCAGGTAGCATTTAAAAAAGTACGTCATTTTCCAACTTACTAATAGAGCGTTGATTCGGGCCGTTTGCATCACATGCAGTTCACTATCGACGATAAAGTACAGGCAAGCATACCTAGTTGGACCAAAAGATATAGTGACTCATCGGTTGGCTAATCCCATACCTGTGAGTTTGAAATAATAACGATACGGTGAGAGAGTGTAGTGTAAGCATAACCATGCGTCAAGAACATGACCGACAAATACTTCATTAGAGGAGAAAAATGAGGCGGGCCCCTTGGACTTCCGAGATGCGGTGGCTTCGTAACATGTCTGCTCTCTATGCCGGGCAACCTCCACAATGCAATGATCAATCACCCTTGTTGGACGGGGCTGCAGGTATCAACAAATGTGGGCTCCGCCGTCTGTTCCACGGACCACAGTGCCTTAGCTCTCAGCAAGAGAGCTACGGCGCAGCTCCTTAAGACCCAAATGGGTAAGGACAACCCTTTGGGGCGGAACCCCATTTAAATGAAGGGACCCGTACAGGATAAGGAGTGGGCACGGTTGATGCGGCATGGTACAATGGCTTGTAGTCGTTCGCGAGAGGCGGCCCCTTCCGCGCCAAAAAGACGAATAGGTCTGTCATGAACCCCACGATCCAAACAAGACCTCAAAGCAAAAAGTATCCACGTCTTCACACACAGGAAGGCCGCGTTATAGTTGAAGTATCTACTGATCAGATATGCACATGGCGCGAGCGACAGTATTACGTGGTAAGCAAGGTGTAAATTGCCTACGGGGCTCTAAGGCGGGCAACGACAACCTTCCTGTAAAAGCAATCCCCCCCGTGCATCTCCTAGGAAGTCAAGGCCTCTCAAAAGTTGCGCGCGCGGGTTGGCGGAAGCAACAAGACGCGAACGGCAGAATATCGTTTTTTCCAACGGCATACCCTTAATCCATCTATCACACAGCGTGGGACGTACGTCCCTTTAGTACATGTATTGGACCACAAAATCTATGGCAATTGGGTTCACACTCAGGGGCTGGCAGCGAAATAGCTGTAATACCAAGAATAATCTATAGTCACCTTCAGAGTGACAAAAAATGGTGTGTACACGAGAACGTCGGAGGTCAGCAGCGGATGGGGTTAATCTAAATCACGTGTACTGCACTACACGGAGGGGAGCGAAGTAACTTCCGTGAGTCATATAAACATCATGCGTTTACCGCGTTTGAGAGAGGTAGCCGATGTAGCGACACCATACCATCCATGTAGTCAGAGGGCTATTCTATGAACGTAATTTTTGAAGAGGGGCTGTGACTGGAGCGTCCATAAAAAGGTAGGATTTATATTAGGGTCAGAAGGTACACCAATCTTGCCAAAAAAGCGGTCGCCATTACCATGACAAGCGTCATCATCCAGTGCTCACTTTGTGGCAACAGTCAATCTCGTTCAGCCCCTGACCTGCCCGTGTACCGTTCGCGCGCAAACATCTTAAAGCACGTCCGGTTTTTTAGATTTGAAGACCTCCGTACTCACGATGAGCGTTCGGCCAGGGACACATGCTACAGCGCAAAAAATCGTAACACGAATACGGCCCCCCGGTACGTAGCAGTTGTTGCTCAATGTTGCAAACATTTTTAAGGACTTACAGTTCTTCACCTAGCTAGGCTCCTTACATTGTTGCGCTGCCTGTCTGGCAGTCGTGACATGAGTCACTATTATACTAAACAAGGGCCTGTTCTCAAGTGCAGATCTAAATGGGTGCTCCCATCCGCGGCGTCGTTAAAACAGGACTGTTACCTACCTGACTAGATTATCAGGCCCAGATCGAACATTATGGTCGACCCTACCCTGCGGGTGACTTGCGCAGATTTTTTCGTGCTGACGTCTCGTATCTTTAAAAACAAACATATTGATTTGCCAGATGTGGCGTGGCTACACACCAATACGAGTATCTAGTATACCCTGGGATCCCGAACCGCCAGAGTGGCTCGTAGAGCTACCTAATAAACCGTGGAGTCATTCTTCCGGTTGGGACCTCCCTGATCGTGAATCTGGGTACATATCTATGGCTTCGGCGAGTCCGATTTAGAAACTGGTCACCGTAGCACAAGTAGTCAAGATGCTAAAGCGTCAAATCATCTTCTAGCGCTATGGAGTAGTCCAGTTTGTGGAACGATGGAACTGCATAGGTAAATATTGACTCTAGTACGAAACAGCGTGGAATTCTGACTAAGGAATACCCCTAAGCGCTTACTTCAAGCAATCTCGAAAGCGGTATTACAAGTTTCTCGCCGCAGGGCTAGAAGCTATTTGGATTTACGCCGATGCTCTGCGGAAGATTTCTTGGCATGCGCCCCTATCAACGTACCCTATCAACGCCCTATTTGTGCCCGACAGTCGATCCCAGCATCTTTGAGACTCGGTTAAAAGTTAAGAGTATTTGCACCCCCTCGGTGTACCATAGCCAATCCTGTCCATCTAGGAGTGTCGACGTGCTTAAAGCCGAGCCTGACTTCCAGTGGTCCCTAATGGGGGTTATTGTCAAATTTCACCATGGCTCGACGACGCATTGCAGGGTGGGTCGAAGTGCCGACAGGTGATTATTTTAGCCTCCCTCTTTGTATACTCTCGACAGGTGTGCTAGCTACGAGTATATTAGCGTCAACGGAGGTGTGAGACCTGGAGTTGGGTTGAATGGCCGCTCGCGCCGGGACAATTCCAGTTCGCGCAGCTTAGTGTCCGATCGAGAGATGAGCCTCTCCTGACCCCTCAGATGCTTAGTCTGATATCTTAACTAGATCAGTTCTTCGTTATACCATCACACCACACTAGTTCCCGAGACGTAGGGAAGGTTACAATTGCGAAGGTCTGAATCTTCAGCCTAGAATGACCATTTGTAGGTGACGCGGTTATACATGCCAAAACCCTCCACGGTCCACACCAACACGGGAAATGTGCCCAGTCCCTAGGGAGGGTAGTTTGTCAAATGGGCAGGTGGTACCTCTATGGCTTCCAGGTGCTAGTGGCAGCCTCGCCTTCTTCTCGTACGTATCTACAACTAAGAATTAACCACTCCGTTAATCCCCCTAGCCTTCTACAAGCAGCTTGGTTCCCGTTTTTACCTGCTATCTAACGACAGACTCACGGTTGGACGGGGTGAGGCTCATTTTGATTATTGGCTTTCATCCCTAAGCCGTGACCTGGGTTTCGAACAGATCAAGCGGCGCCGCATCCTTCCGCTCTATAAACGGTAAATGAGAGGCCGTAGCTTGGTCGGTTTGCTTAGTAAACAATGGGTAAGTACGGCATCTCGTCGCAGTTAAGCTATATTTCGAATCAAACATTGGAGCACCCACTGGATCCCAGAGTCCGCGTGACTGCTCCATTCCGTGAGTTACTGACGGCTGGGCACTCTTACTCGCGCATCCGCGCCCTTCTGATCGTTGTTATACTGCGATCCTGTCGCTCGTGAGTCAAGAGGGCCGGGCTTCCGTATGGTTGGTTAGCTTAGGAATAATAGCGCAATACGGATCCCATTCGTGACCTGTACTGCGATAAACACGGTAGCGTCATGAGGGAGTAAGAAGTGAATTGGTCTCCCATGTTAGATAACTCTGTAGTCATTTGCATGAGCCAAAGGGCATGAAAAACCGCCTACAGAGCGTTACCCTCATTTTAAGTAATCCAGGTGCTTGGCCCATACGCCTCATCTCACCGACCGCTCATAGCCTATGGCACTTTTATTCCTTACGGAAGAAGTGACAGGAGATCTTTTTTAGTGATGGTTCTGCACTAAAGCGGCTTGTTAGTCGGAACATTCTTAGAGGCCATGTGAGAGAGCTCCGAACACTCTTATCAAATATCTGAAGATCATGTTGCCAGCGACTGATCGCATTGTAGCCCCTCAGCTTTAAGACGCTCGTATGCGCAATTCTCCTACCAGAAGTTCTGGGCAGCGTTGATGCTAGGACCGTCAAGCTTAGCAAAATGAGCGGGTTAGGCTTAGTAGCCAGTGGTCCGCAGAAGGGCGGCTAGGCATATAAATCGCGTAGAAGGAATTAGCGAGGCACATAGAAGCCTCCTGTAGCGGGCCTGCTGAGAAGCTATTCTAACTCTTCGAAATTCATCACACTGCCTCGGGTTGGCAGACGTACGAGCACATATTTTAACGCGGGGAGAGTTTACTCACGTTCACCATGACAGCAGTTATTCTCCCCCGGACGATAACATCCGATGCCGGACACTAGCGCAAATGCACTGTTAATTAAGGTATCGACAAACAGATTAGCAAAGAAACGACTATTAGACGTTCCCGTATTGACAATTTGGTGGCGAGTTGGAGGTCTTTCTTACGACTGGTGTTAGAGTTTCTCTCACGTAGATAGGAAGCGGTGAAGATTGGGGGAGCCCCCATAGCCGAGTGTCCAGCTGATACAGCACGCTAAGATTGGTTCCTCTGACACTCCATTAGATTACACTGCACAAGTGTGCCGCCTAAGTCCGTTATATGCATTGCTAACTATATGCGCGTACAATTATACCCGGTTTGCTGCTTTCCGGTTTGAGGGGTGTGACTTCAATACAGACCTTTCGCCCCATTTCACTAATTTGAAGCCCAACATGTCCCTGACGTGAATGAGATCTCGCAGCTGACGCAGGGCGGGCATGGTCCTCGAGTTGTACAATACCCCGGAAATTACATCCCGTAAACAGACTGTCCCAGGGTATCTACAGTGAAAGTTTTAAGCTCCATTTGTATTCGAGATCCCTATGTCGAGTAGGAGCGACTAATCCGGAACCAGACCGCAAGGTCTTGGATTTTATGCAGCAGGAGCACGCCGTACCGGCGTCCAATAACGCGCAGCATAGAGGTGGTGTCGTCCTTCGTCGCCTGGCTCCCCATGCAAGCGTAGCACTCCGAAGTGTCGGATAAGACAGTTAAAATGGATGGTACTTTCGGGAGTGACTCTAATTTCGTGCCAAGCACATTTCACGACGCCACCTATTGTGCGACTATTCCCTGGGTAACGTTGTGCGATCTCTGATTCGCCACCCACTATGTGGAGGCAGGAACCTATGGATTAGTGACGGCGCTACTGCCGGATAAACGATCATCGTCAGACGGTAATAAGGTCTTTGAGGCTGCTGGCGTTTATAGGATTCTCTCGGTACTCTACCCTGCGGTGGTGCTGGCATATGTGTCATTGCGTACAAAGTCCGACATACTTGGTTTCACTTTAGTATAGCCGCTGCTATTGATAGGCAAGCACCTGGAGAGTTAAGCCGACATAAAGAAGCAAGGGTGACCCGTCCCAACGAGCTGTCGTCCGGAATTCGCGAGACCCGCACGCAAAATGGTTAAGGGTCCTATGTAATGACACTGCGTCGGTTACTGCTAGTCCGTTCGTCAACCACAGTGTGGCCCTCTGCTTGACAGTAGCATTGACCAAAATCTCCAAAGAAAATTGACGGGCGGGTGGGGCTCAACTCTTGGTACACGGCTCCAGCCGGCGCGGCCCGATGACCGTGGCCACATTTAAGCCTAGTGACGGCCTCCATCGGGAATGCTAGTGGTTAGCTTGTCTGGTTAGTAAATCAGTTCAGTCGAAAGCGGAACAGGATCTCTCGTGACGTTGAATATTCTACCATGAGGGGTCCAGGTGAGTTGGTGACCATCTGGGGGAGACTTGAAGGGGGACATAGTGGCTTACAACGGAGTTATGTAGTCCGATTACGAGCTCGATAATTGTGTAGTGACATTTTGGGAATTGGACATATTACACTCGTGTATTGCTTTTTATCAGGTAGTGTCTTTAGAATTAGAGTCTTTAATATGTAATAGAGGCTCTCCAGCCTGCAAATGAAGGATCTGCGCACTTTCTCTGCCCTAGATAGAATGGCGCCGTTCCCTCACTGAGACAACAGACAGGAAGATCCAGTGGATACTGTTTTTAGGGGATGTCAATAGTCATACATACAGTTATTGCTACCTAGTAACTTGCCAGTCCCCGAATCACCGGAGGTACGTACGTGAAATCGGGTCTGATATCAGCTTATCCTCAGTTAGTATACTCTCCCACGCAAAGTTCTGGTATAATTCTCAGAAGCGGATGGGTGCGTTTATGACGTGTTGGTAAGCGAGTTAGGCAGATGTATCGTAAGATAGCCTATCTCGCAGTGCAGCGGCGCACCAGTTGACTTGCTCATGCTCCTCCACCGATGGTCATTTTAGAATGGCTTAAGGCAATTCCGGATCGCAACTCGACAGCGGTCCCCACATGTCTAGGTAAGTCCCGATGGCCTAATGAGAGCTGACCGCTGGTGACGACACGACTCGCAAGATCCGGACACCAATAGAAAGGCCTAACCGCGTCATACTCAACTGCGGTACGTTCAAACGGTAGTAACTCATCGCACTGCCTCGCCACGGATATGAGGCCCGGGAGACTATCAGTGAGCCTATCGCTGAGCATTTGATGAAGATCGCCCCTTATATTGGGAGGAGTAAGGCAGCTGATGGGGATAACCCCACCATAGTATGTCAACGGCATTCATGTAAATATTAACAAATCCCACCAGTGATGGAAGATTTTTAGACTGAATGGGAGGGGCATCACAGTAAAATCCACCACTAGACTCCCGTGCGCCTCGCGGCTTGATCCTTCACACTGCTCCCTGGTAGAGCTAATGAAGGCTCAGGTCTCGGACAGCTTCTGTAACCCATTAATAATGACGGAGTTTGTCTCCCATGGGGCAGCAAGATGTTCTAAGCCTTTCACCGAGTAACATCTCCTCAATACTTAGGCACCGTCAAAGATATTGGTCGACGTCACCACCGCTTAGGATTCTGCAACAGCCGCTTCAAAGGCACGTAATTTCAGGAACAACCGGTATCCTCTTATCTGATGCAGTTTTCTACCTCTCTATAGTTTGCTTGGGCATATCCTTGGTAGTTACTTGCGCACATGCAATAGATATAGAAGTTGTGGGCGATCCAGCGCGAGCCGTGCTACCAACTAAAGGAATCAGGGTCTTGCCTTCGGTCCCAGTATTAGAGTGATCGATTGCTGTAATCTGGATCTTTCCTGTAGCGAGTTGCACTAGCAACACAGTGCCGAAGACAGCTGTGGCCTAAGGAGGATATAAAACGATCACCTCTATGCGGTGAGATGCAAACATATGCGGGTATACGTGGTCCTCCGGAAAAATTAACGCGTGTTAGTGTCTCTAAGCTCTAGACGAATAGGACCACGGTCACGAAGTACTTCAACACCAAATCGCTGGTTTAAATAGACTTTACCGCTCTACTCAAACGGCTATTGATTTTCTCACAACCAGGGAACTCGCTACATCGCTGATGGCAGAGGGCTGTCGAGCCCCTAAAGCATATTTTATTCTTCAATGTGCGCCCCAGGAGCGATGCCCCACTTTAGAACGGGTGCTACCGGTGGTCCTCCCTCTCCCGTCACTACCCAGGGCCAACGCGTCGGTTGAACTCAGCTGACCATGTCTTCCATCCCTATTTAACGACCCCGCAATTTGAACTGTCGCTGACTCGATACATCTATAATCCACGGTCTGTTTAAGCTATTGAAGCACGTCTAGGGTACTTCGAGTTCCTGGCCAGATGGGCGAGATTATACAATGCACGGGCGCTACGGTCCCTCAGTTGACGTGTTTTGGGCGGTCAGTAGGGAACAGGATGGAAATCTTAACGGTTCGACTGTCTGTGCCGTTTTACCGCTAAAGACGGGCCGGGAAGTCAGCCGGAGACCCTACGAAAGAGAACATCATGACCACCAACTAGGGCCTTATCCCTCTATGATACCGCGAAAAGAGAGCGTAAGTCGGAAAGTTTGATCCAATTCGCACTGATTCAGACCCCAGCGTAGACCGCATTTTGGGTATAGTAAATCCGCTACGGTTAAATACGATTGAGCAGAACCACACGCAGGCCGTAGTATGCCCCCCCCTTAATAGGTCGGGAAGCCCGGTGAACAGAACGACTTCTGATAGCCTGCCGAAGCCATTGACTGCTAGTCCAAGCCGCTGCCATGTCTATAGTACATGTCAAGCAAACGGCGTCGAACATACGTGAGACCGTGAATAAACCACCAAGTGCAAAGCGTAAACGGTAAGGTTGTGTAATGTTGTGTCTAATCATCCCTCAGTCACCCGCCCGTGACCAAGTCATTGGCCATAGCAGCGCTCGCGATATTGTTAACCCTCAAAATAGAGAAAAATCAGATGTGGCTCTAATACATCATTTCCCCTCAATGGCAGTAACGTCTAAGCGTTCGGACGGTCTTTTGTCCACTGCAACGACGCAGCTAAAAGGACTTACCCAGCTGGAAGCGCGTTGGATTCCGACGCGGGTGATGCTGATTTGCAGGTACCCCTGATTCGGCCGGCCGCCTCGGGTTCGATGAGGATACCACTTAATAAATAACCGTGTTCCTTGCAAACTAACCCAGATGGTCGACTGTCATATTCGAGGTATGCCTCCCATGGGCGATAATAACATAAGTTTTCATCGCATATATTCAATATGGGTAAACGTTCACCGTCCCCTGGGACTTCCTCGTGGCATCCTACGAGGTGGAAGGGATACTCAGCGGCGTTGGTCTTCTTCTATAACGCATCAGGTTACATTTTTCGATATGTACAACACGATCCTAAGAAGAACCACCACGAGCGATGTAGGCCCTCACGCGAGCTGTCAGGGGCCTCCATGTTGGGGTGACATCAATATATGGGAGATACCTCACTACTAAGTTGTGATGGAGGCTTCCGTAACTCCTCTCTTTTCCAACCTCCAGGACGGGCACCAGCCGGCCGTTACGCGTAATGCGCGCTGTTAATCATTCGCAACCCCAAGTGATATTGGCACGTGATAAACGTATATATCTTCCTACCGATAATCAAGTTACGAGCGCTGTAAGTCGATTGTTGCCACGAGCCCAGGAGTAATATTGAGCCAATGCGCCCAAAGCCAACGTCGCGAAGCAAACCCTCTCACGATGAAGATGAACTCGGATCGAGTCCGGCCTCCCAGTCTTTTGGGACCCGGTATTCCTAGCATATATGGGGTTAACGGTGCAGGTATAGCATGCGCGTCTTGACAACGCTATATCCTACGCGTGCGCATCGTTTCCATCCTGGATTACTAGGGTGCCCGTATTACTGTAATCCCGTAGGGATTTGTTGAGCTAGGTGGTTCGCGTTCGCTCCCCTTATCCCGTCCGTGTCGACGGTTAATGAATACGACAGGGCGTGGGAGACTCGCCTTAATTCGTCATACACGCCACGGGACGCTCCTACCGTGCACGTCATTGGGGATGACACGTATCGATCAGAGTCAGCTATTTAGTGCTGTTTACCGCTATATAAAGCGGATCGTTCATTTCGCCCATTGTGGCGCATAAAACCGGTCTCAGATTGCAGGTCAGTAATCACCAGTACCCCACTACCGGCCCTGGCTCTGATAACAACACGGGTTGACCTTTTTTAACAACCCTTCAGCTCCCGGCACGCTGATGTCGGCCAGTTTCAAGAACTGGAACTACTCATCCATGCCGGCCTGTAGTGATCAGGAGAACAAATTTGAGAGTTCTGTACGGGGGATGGTGAAATCTAGTCACAGCACGCTCCCCTACTGAGTTCCATGTACGAGATGAGGCAGAAGGTGTCTACCCAAGATTGAACGCGAGGCTCTACCTCTAGGTCTACTATAAGGCGCAAACTAACTTTGGTGCCTCCTCGCTGTACACGTTAGGTTTACGGATTTCCCCGGAGGTGGGAAATAACTAAGCGTTCGTAGTACTGCGGATAGCACGCAAAAAGGCAGCTTACGAACCAATCCGACGCAAGCTTATTTATGATTACTGTGCAGGGGAGGTAGATAGCATATGGGAGTGGCCTGAGATGTTGTAACAGAGTTAAGTACTCCACTTGTCTTGCGGGCTCGATTTCACGGGTGAACAGGCCGCAGGTCCTTAACTCTCGGTACTAGCTCAAAATACCCCAAAGACTATGTGACCGGTGACCAGAGTTAGGTGAACCGCATCCCCTGACTTTAGTCAAATTTCACGAAGAACGTGGAAGAACGAAGCTTACTTCGAGGAGACATCCTCAAGAGAGATCAAATAGGAAAAAAACTAACGTGTCACCGAGGGCTTGAAGAAGGTAGATAATGTTTAGACACCCAGGGTATCGTAATACTTACATACTACTCCTCGACTCATTCCACAGAGTATACCCGGAAAGAGTAATAGCCGTCAGCAAGTGGAGACGCACCTTGTTATCATTGGGGTGAACTCCACCCCCCCTCCAGTACCCGTCTAACCGGCGGGAGCACAAGAGATTTTCTCACTACGAAAATCAGGGAACCACATAGCAAAACCATTCCAGGGGAAGTCACTCAGAGTTATGGACACGCATTAGTACGGGCGAGTTTCTAACACAGACGTAACTCGGCGTCACGGCGCCAGAAGGCCGATAGTAGCAAAGGCAGCGGAATTCTCTCTCCAGGTTTACCCAATCTTGTTTTGGAGTCGTTACGCCAGTTATCGAAG
		</sequence>
    <sequence><taxon idref="Location_2_3_0|56.50449865555853"/>
			TCACGGAGGCGTATGGTGTAAGCATAGGCTAGAAAGGTCTCCCCGCATACCCAGTCCGGTGATACTATATGCAATGGACCCTGGCGTTCTATTGGCGCAAGGCCAGTAGATACATGATCCTATGGGTATCACCGACTGTCTTTATATTCCTGAACTCGGAATCACAAGGGAATGCTATACCGTGGCTTGTCTTGTGAATTGTCAATTGTACCCGTGTTAGCCCGGAAATGGTATATCCAGACTGATGAAGCTTCTAACGATTCGCACGGATCAGCAGATCAGGACTCCGGCACCAAGTGGGATTGCTATACAGTGCGACCATCGGTTTTGCTCTAGTCAATGTTGGTCTTAGTCCACAAATTACCGCAGTCGTCAAAATTGCCGCGATTCGCCATGACCTAATTCAACTCATCCGCTAAGATCTGCATTATGGAAACGATGGTCCGCCGTCGTGACCAATGAAGCAGTGCATTACGGATAACAGTAAGATAAGCGAGTCCCCTCATCACCATTCTTGGTAGCTCCATAAAAAGTGCGTCGCAGCGCGGATGCTGTGGCTTGTCATGCCAGACATCGACGGTCCTGGGTCAAAATAGCCCCGCTTCCAAAACGAACGTTATTGGCTTTAGCTAATGGGGCATGCCTTCTTTCTTTGCGAAACGCCCATGTCGCTGCTACTGTAACCGCTTAGATTCCCACCTGGCTGGACAACCACCTGAAAAACCCATTTACCCTCCTACGTTGGGGACATAAGCAAGCTATCCCAATATCGTTTAAGATCGCAAAATCCCTGTCGAGCATTTGATCTTTTGCAGTTCGGAATTAATGTGGATCGATTGTCGGAGTAACGCAATTCCGCGGGCCGAGGGCGCCGGAATGCTTGCAGCCAAAATCTACTAGATAATAGTACGCGGTCGAGTACCTCTGGAGGCTGTGCCTCATCAACCCCGAGGAGGCCCGGGCCTCGGAAGCCCCCCCACGCGACGCATCTTGGCCTAAGCGAACTTCCGCACGAGAAAACTTCATGTTCCCTCCGACATTGTGTCCCGGTATCCCCAGCATGTTGTCATTACTCTCTAGCTTAAAGTCTACCAGATGGTTATCCTTGGACGCACCTCTGACTGCGCATACGATTTGCCCTACAGGTGAAGCTGCGCCCGGAACACGGTTTTTGTGCCTTCATGATGGCCACATCGCGCCATAGGCGCGAAGGAAGTACTTTAGTAATATGTGGATGCTTACGGGGATGCGGACCGCATACCGTCTCCATGATTAATTCCGAGCACACGATGCGGAGTTCATTCGGGAACCACGTTTGTAGCACGAATATGGATCCTGAAAGAGGCGGGGGCATTTGTTAGTTCCCGTTACAGCTCGCCCCAGTAGTTCAGCTGCTGTATATATGGAAGATCTTTTTGCGAGCGGCTATCACGTCCTGCTAACCGCGTCGTAAGGCGGTCGTCTAATTGGTGTCAGCCTTTTTGTCGATGCCAACAGTGGTGCACGGCCTCAAGCCAATCCAAAATCCTGGATTAAGTAACGTATGATTATTCTTTCAATGATATGCACCGCCGATTGGCCTTATTGAATTTCGTTCTGAAAAAAGAACTGACAGGTTTGGAACTGAGCAATACGTTAGTAGCTCATCTCGAGCGACAACAGTCCGGAGCCGAAATAAACGGAGCGGATAAAGGTTATCACGCCATCGGTAAATTGCTCAGCTGCTAGAGGAATTTTGCTGTCAAAACACATTTAGCAACCAGTCGCTTGGTTTAATGGAAATGGTGCCTACAACGTCACGTTTAGTTTGTAAATAAGGCTTCAGAGGCTGTAGTTGCCGGGTCTCACATTGATTCCGCTCACACCCGATGAACGAATCACTTAACTGGGTATGACGCGGTAACGACTGTCGTTGCTACGGCTATATCCGTCACTAGCCCTCTTATTATGCCCACTAGCAACTTCTGCTAACACTCTGCCCGATCAGGAAGCCGGGTAGTGAGGCTATATGACGGGTCTATTGGTTGTCTTCTCAGTTCCCCGACTCTAAGCTAACGTGGTTCGTCGAGGTCGGTGGTTTATATAGCTACGACTCTTTAATTGCAATAAAGGAGATTTGACCTCCCGTTCAGAGTACAAGCATGCCATAAATCCGGAAAATCAGGGGTCCTAGTTGTCCTTGTAGTATTATGAGATCGGTAAAAGGTCCATGAGGGTACACTACACTGTGCGGAGATCTGGACACCTCGAACAGTTACCATTAAAAGAGAGGAAGGGAACCGCGTTCAGAAATAGACAAATGTCCCAAGGAGCGTACTCATAGACCGGGGGATGACATAGATCTTTATAGGTCGTTCCTGATTGCATACTTCTGAAGGACACGCTTCGGGGCAGTTAAAATAGCCATAGACCCCGATTTCACGAGTCTGTTTTGCCACTAGTCATACGGAGCTGTAGAAGCGCGCAAACATAACTGATGAAATGTGTGCAACGCTCCGAAAATCTCGCGTGGCGCCACAAAATAGTCCAATTCCCATCGAAGCCTCGGAAGCGGAAGGCGGAGGGTAGACCCGGTATATCAAGCTAGACGAGATACTATAGCAGATGGAGGGCCCTTCAGGTTTAAGTGCCCGCACCAAGGCAACTAGTTTAGTAGCTTTGAACACCCTGCACTCGGTCGGCTCCGTGCTCGGACGAGTGTTAGAGTCAATCAGTGTAGGGGTGGGGTCATCACCTTGCCACTGCAGCCATAGTCGTGCGTCTTGGCTCCACCCCCCTTTTATATGCTATGTAATGAAATTTAAAATGAGCTCAACGTGATGGAAGGCTTCGACGCACTTATCGTCCTGGCTTCTCTGTCAGATGTCGCGTAAATTAGCCCCATGTTTATGGGGCAACGATGCAAGGGGCCGCCCTCGCCGAATACCCGGCGGTGAGCTCCCGTGGAACCCTCAGCCGCGATGGCTACCGTTCAGTTTGATTCCATGATACGACTATTAGAAAAGACACGTGATAGGGCCTTTTTGACCAACCGTCTAAACCTACCGGGGATATGACTCAATGTACGTGGAGGGGTACGTCACTATGTGTACCGTGTCCAGTTGACTAAGCCCCAGCTTGGGACACTAACTGAACGTTTAATCTGAGATTCTCGTCTGTAAACCTAGAGGCCGTTTACATGGAGGGTAAAGCTGGATGACACTACATGTTTTAGGCCTTCAATAGGGCCAGATTCGCAGTGGTAAGGCGACGCTCCGCTCAAACCAATCGTCTATACTAGACTGGAAAGGTGGTGCGCCAGGCATCAATCGAGCTGCGACTGGCCCACGTGTGCCCGTCGGAAACCGTAGTTAGCCTCAACGTTTTGGCTGACCAGCGGTGTGCCGTTCGCTAACGGGTGTGGGTATGCGATGCGGGGTACTGTGGGATCCGCGCCCCACCAGGTAGCATTTAAAAAAGTACGTCATTTTCCAACTTACTAATAGAGCGTTGATTCGGGCCGTTTGCATCACATGCAGTTCACTATCGACGATAAAGTACAGGCAAGCATACCTAGTTGGACCAAAAGATATAGTGACTCAACGGTTGGCTAATCCCATACCTGTGAGTTTGAAATAATAACGATATGGTGAGAGAGTGTAGTGTAAGCATAACCATGCGTCAAGAACATGACCGACAAATACTTCATTAGAGGAGAAAAATGAGGCGGGCCCCTTGGACTTCCGAGATGCGGTGGCTTCGTAACATGTCTGCTCTCTATGCCGGGCAACCTCCACAATGCAATGATCAATCACCCTTGTTGGACGGGGCTGCAGGTATCAACAAATGTGGGCTCCGCCGTCTGTTCCACGGACCACAGTGCCTTAGCTCTCAGCAAGAGAGCTACGGCGCAGCTCCATAAGACCCAAATGGGTAAGGACAACCCTTTGGGGCGGAACCCCATTTAAATGAAGGGACCCGTACAGGATAAGAAGTGGGCACGGTTGATGCGGCATGGTACAATGGCTTGTAGTCGTTCGCGAGAGGTGGCCCCTTCCGCGCCAAAAAGACGAATAGGTCTGTCATGAACCCCACGATCCAAACAAGACCTCAAAGCAAAAAGTATCCACGTCTTCACACACAGGAAGGCCGCGTTATAGTTGAAGTATCTACTGATCAGATATGCACATGGCGCGAGCGACAGTATTACGTGGTAGGCAAGGTGTAAATTGCCTACGGGGCTCTAAGGCGGGCAACGACAACCTTCCTGTAAAAGCAATCCCCCCCGTGCATCTCCTAGGAAGTCAAGGCCTCTCAAAAGTTGCGCGCGCGGGTTGGCGGAAGCAACATGACGCGAACGGCAGATTATCGATTTTTCCAAGGGCATACCCTTAATCCATCTATCACACAGCGTGGGACGTACGTCCCTTTAGTACATGTATTGGACCACAAAATCTATGGCAATTGGGTTCACACTCAGGGGCTGGCAGCGAAATAGCTGTAATACCAAGAATAATCTATAGTCACCTTCAGAGTGACAAAAAATGCTGTGTACACGAGAACGTCGGAGGTCAGCAGCGGATGGGGTTAATCTAAATCACGTGTACTGCACTACACGGTGGGGAGCGAAGTAACTTCCGTGAGTCATATAAACATCATGCGTTTACCGCGTTTGAGAGAGGTAGCCGATGTAGCGACACCATACCATCCATGTAGTCAGAGGGCTATTCTATGAACGTAATTTTTGAAGAGGGGCTGTGACTGGAGCGTCCATAAATAGGTAGGATTTATATTAGGGTCAGAAGGTACACCAATCTTGCCAGAAAAGCGGTCGCCATTACCATGACAAGCGTCATCATCCAGTGCTCACTTTGTGGCAACAGTCAATCTCGTTCAGCCCCTGACCTGCCCGTCTACCGTCCGCGCGCAAACATCTTAAAGCACGTCCGGTTTTTTAGATTTGGAGACCTCCGTACTCACGATGAGCGTTCGGCCAGGGACACATGCTACAGCGCAAAAAATCGTAACACGAATACGGCCCCCCGGTACGTAGCAGTTGTTGCTCAATGTTGCAAACATTTTTAAGGACTTACAGTTCTTCACCTAGCTAGGCTCCTTACATTGTTGCGCTGCCTGTCTGGCAGTCGTGACATGAGTCACTATTATACTAAACAAGGGCCTGTTCTCAAGTGCCGATCTAAATGGGTGCTCCCATCCGCGGCGTCGCTAAAACAGGACTGTTACCTACCTGACTAGATTATCAGGCCCAGATCGAACATTATGGTCGACCCTACCCTGCGGGTGACTTGCGCAGATTTTTTCGTACTGACGTCTCGTATCTTTAAAAACAAACGGATTGATTTGCCAGATGTGGCGTGGCTACACACCAATACGAGTATCTAGTATACCCTGGGATCCCGAACCGCCAGAGTGGCTCGTAGAGCTACCTAATAAACCGTGGAGTCATTCTTCCGGTTGGGACCTCCCTGATCGTGAATCTGGGTACATATCTATGGCTTCGGCGAGTCCGATTTAGAAACTGGTCACCGTAGCACAAGTAGTCAGGATGCTAAAGCGTCAAATCATCTTCTAGCGCTATGGAGTAGTCCAGTTTGTGGAACGATGGAACTGCATAGGTAAATATTGACTCTAGTACGAAACAGCGTGGAATTCTGACTAAGGAATACCCCTAAGCGCTTACTTCAAGCAATCTCGAAAGCGGTATTACAAGTTTCTCGCCGCAGGGCTAGAAGCTATTTGGATTTACGCCGATGCTCTGCGGAAGATTTCTTGGCATGCGCCCCTATCAACGTACCCTATCAACGCCCTATTTGTGCCCAACAGTCGATCCCAGCATCTTTGAGACTCGGTTAAAAGTTAAGAGTATTTGCACCCCCTCGGTGTACCATAGCCAATCCTGTCCATCTAGGAGTGTCGACGTGCTTAAAGCCGAGCCTGACTTCCAGTGGTCCCTAATGGGGGTTATTGTCAAATTCCACCATGGCTCGACGACGCATTGCAGAGTGGGTCGAAGTGCCGACAGGTGATTATTTTAGCCTCCCTCTTTGTATACTCTCGACAGGTGTGCTAGCTACGAGTATATTAGCGTCAACGGAGGTGTCAGACCTGGAGTTGGGTTGAATGGCCGCTCGCGCCGGGACAATTCCAGTTCGTGCAGCTTAGTGTCCGATCGAGAGATGAGCCTCTCCTGACCCCTCAGATGCTTAGTCTGATATCTTAACTAGATCAGTTCTTCGTTATACCATCACACCACACTAGTTCCCGAGACGTAGGGAGGGTTACAATTGCGAAGGTCTGAATCTTCAGCCTAGAATGACCATTTGTAGGTGACGCGGTTATACATGCCAAAACCCTCCACGGTCTACACCAACACGGGAAATGTGCCCAGTCCCTAGGGAGGGTAGTTTGTCAAATGGGCAGGTGGTACCTCTATGGCTTCCAGGTGCTAGTGGCAGCCTCGCCTCCTTCTCGTACGTATCTACAACTAAGAATTAACCACTCCATTAATCCCCCTAGCCTTCTACAAGCAGCTTGGTTCCCGTTTTTACCTGCTATCTAACGACAGACTCACGGTTGGACGGGGTGAGGCTCATTTTGATTATTGGCTTTCATCCCTAAGCCGTGACCTGGGTTTCGAACAGATCAAGCGGCGCCGCATCCTTCCGCTCTATAAACGGTAAATGAGAGGCCGTAGCTTGGTCGGTTTGCTTAGTAAACAATGGGTAAGTACGGCATCTCGTCGCAGTTAAGCTATATTTCGAGTCAAACATTGGAGCACCCACTGGATCCCAGAGTCCGCGTGACTGCTCCATTCCGTGAGTTACTGACGGCTGGGCACTCTTACTCGCGCATCCGCGCCGTTCTGATCGTTGTTATACTGCGATCCTGTCGCTCGTGAGCCAAGAGGGCCGGGCTTCCGTATGGTTGGTTAGCTTAGGAATAATAGCGCAATACGGATCCCATTCGTGACCTGTACTGCCATAAACACGGTAGCGTCATGAGGGAATAAGAAGTGAATTGGTCTCCCATGTTAGATAACTCTGTAGTCATTTGCATGAGCCAAAGGGCATGAAAAACCGCCTACAGAGCGTTACCCTCATTTTAAGTAATCCTGGTGCTTGGCCCATACGCCTCATCTCACCGACCGCTCATAGACTATGGCACTTTTATTCCTTACGGAAGAAGTGACAGGAGATCTTTTTTAGTGATGGTTCTGCACTAAAGCGGCTTGTTAGTCGGAACATTCTTAGAGTCCATGTGAGAGAGCTCCGAACACTCTTATCAAATATCTGAAGATCATGTTGCCAGCGACTGATCGCATTGTAGCCCCTCAGCTTTAAGACGCTCGTATGCGCAATTCTCCTACCAGAAGTTCTGGGCAGCGTTGATGCTAGGACCGTCAAGCTTAGCAAAATGAGCGGGTTAGGCTTAGTAGCCAGTGGTCCGCAGAAGGGCGGCTAGACATATAAATCGCGTAGAAGGAATTAGCGAGGCACATAGAAGCCTCCTGTAGCGGGCCTGCTGAGAAGCTATTCTAACTCATCGAAATTCATCACACTGCCTCGGGTTGGCAGACGTACGAGCACATATTTTAACGCGGGGAGGGTTTACTCACGTTCACCATGACAGCAGTTATTCTCCCCCGGACGATAACATCCGATGCCGGACACTAGCGCAAATGCACTGTTAATTAAGGTATCGACAAACAGATTAGCAAAGAAACGACTATTAGACGTTCCCGTATTGACAATTTGGTGGCGAGTTGGAGGTCTTTCTTACGACTGGTGTTAGAGTTTCTCTCACGTAGATAGGAAGCGGTGAAGATTGGGGGAGCCCCCATAGCCGAGTGTCCAGCTGATACAGCACGCTAAGATTGGTTCCTCCGACACTCCATTAGATTACACTGCACAAGTGTGCCGCCTAAGTCCGTTATATGTATTGCTAACTATATGCGCGTACAATTATACCCGGTTTGCTGCTTTCCGGTTTGAGGGGTGTGACTTCAATACAGACCTTTCGCCCCATTTCACTAATTTGAAGCCCAACATGTCCCTGACGTGAATGAGATCTCGCAGCTGACGCAGGGCGGGCATGGTCCTCAAGTTGTACAATACCCCGGAAATTACATCCCGTAAACCGACTGTCCCAGGGTATCTACAGTGAAAGTTTTAAGCTCCATTTGTATTCGAGATCCCTATGTCGAGTAGGAGCGACTAATCCGGAACCAGACCGCAAGGTCTTGGATTTTATGCAGCAGGAGCACGCCGTACCGGCGTCCAATAACGCGCCGCATAGAGGTGGTGTCGTCCTTCGTCGCCTGGCTCCCCATGCAAGCGTAACACTCCGAAGTGTCGGATAAGACAGTTAAAATGGATGGTACTTTCGGGAGTGACTCTAATTTCGTGCCAAGCACATTTCACGACGCCACCTATTGTGCGACTATTCCCTGGGTAACGTTGTGCGATCTCTGATTCGCCACCCACTATGTGGAGGCAGGAACCTATGGATTAGTGACGGCGCTACTGCCGGATAAACGATTATCGTCAGACGGTTATAAGGTCTTTGAGGCTGCTGGCGTTTATAGGATTCTCTCGGTACTCTACCCTGCGATGGTGCTGGCATATGTGTCAGTGCGTACAAAGTCCGACATACTTGGTTTCACTTTAGTATAGCCGCTGCTATTGATAGGCAAGCACCTGGAGAGTTAAGCCGACATAAAGAAGCAAGGGTGACCCGTCCCATCGAGCTGTCGTCCGGAATTCGCGAGACCCGCACGCAAAATGGTTAAGGGTCCTATGTAATGACACTGCGTCGGTTACTGCTAGTCCGTTCGTCAACCACAGTGTGGCCCTCTGCTTGACAGTAGCATTGACCAAAATCTCCAAAGAAAATTGACGGGCGGGTGGGGCTCAACTCTTGGTACACGGCTCCAGACGGCGCGGCCCGATGACCGTGGCCACATTTAAGCCTAGTGACGGCCTCCATCGGGAATGTTAGTGGTTAGCTTGTCTGGTTAGTAAATCAGTTCAGTCGAAAGCGGAACAGGAACTCTCGTGACGTTGAATATTCTACCATGAGGGGTCCAGGTGAGTTGGTGACCATCTGGGGGAGACTTGAAGGGGGACATAGTGGCTTACAACGGAGTTATGTAGTCCGATTACGAGCTCGATAATTGTGTAGTGACATTTTGGGAATTGGACATGTTACACTCGTGTATTGCTTTTTATCAGGTAGTGTCTTTAGAATTAGAGTCTTTAATATGTAATAGAGGCTCTCCAGCCTGCAAATGAAGGATCTGCGCACTTTCTCTGCCCTAGATAGAATGGCGCCGTTCCCTCACTGAGACAACAGACAGGAAGATCCAGTGGATACTGTTTTTAGGGGATGTCAATAGTCGTACATACAGTTATTGCTACCTAGTAACTTGCCAGTCCCCGAATAACCGGAGGAACGTACGTGAAATCGGGTCTGATATCAGCTTATCCTCAGTTAGTATACTCTCCCACGCAAAGTTCTGGCATAATTCTCAGAAGCGGATGGGTGCGTTTATGACGTGTTGGTAAGCGAGTTAGGCAGATGTCTCGTAAGATAGCCTATCTCGCAGTGCAGCGGCGCACCAGTTGACTTGCTCATGCTCCTCCACCGATGGTCATTTTAGAATGGCTTAAGGCAATTCCGGATCGCAACTCGACAGCGGTCCCCACATGTCTAGGTAAGTCCCGATGGCCTAAGGAGAGCTGACCGCTGGTGACGACACGACTCGCAAGATCCGGACACCAATAGAAAGGCCTAACCGCGTCATACTCAACTGCGGTACGTTCAAACGGTAGTAACTCATCGCACTGCCTCGCCACGGATATGAGGCCCGGGAGACTATCAGTGAGCCTATCGCTGAGCATTTGATGAAGATCGCCCCTTATATTGGGAGGAGTCAGGCAGCTGATGGGGATAACCCCACGATAGTATGTCAACGGCATTCATGTAAATATTAACAAAACCCACCAGTGATGGAAGATTTTTAGACTGAATGGGAGGGGCATCACAGTAAAATCCACCACTAGACTCCCGTGCGCCTCGCGGCTTGATCCTTCACACTTCTCCCTGGTAGAGCTAATGAAGGCTCAGGTCTCGGACGGCTTCTGTAACCCATTAATAATGACGGAGTTTGTCTCCCATGGGGCAGCAAGATGTTCTAAGCCTTTCATCGAGTAACATCTCCTCAATACTTAGGCACCGTCAAAGATATTGGTCGACGTCACCACCGCTTAGGATTCTGCAACAGCCGCTTCAAAGGCACGTAATTTCAGGAACAACCGGTATCCTCTTATCTGATGCAGTTTTCTACCTCTCTATAGTTTGCTTGGGCATATCCTTGGTAGTTACTTGCGCACATGCAATAGATATAGAAGTTGTGGGCGATCCAGCGCGAGCCGTGCTACCAACTAAAGGAATCAGGGTCTTGCCTTCGGTCCCAGTATTAGAGTGATCGATTGCTGTAATCTGGATCTTTCCTGTAGCGAGTTGCACTAGCAACACAGTGCCGGAGACAGCTGTGGCCTAAGGTGGATATAAAACGATCACCTCTATGCGGTGAGATGCAAACATATGCGGGTATACGTGGTCCTCCGGGAAAATTAACGCGTGTTAGTGTCTCTAAGCTCTAGACGGATAGGACCACGGTCACGAAGTACTTCAACACCAAATCGCTGGTTTAAATAGACTTCACCGCTCTACTCAAACGGCTATTGATTTTCTCACAACCAGGGAACTCGCTACATCGCTGATGGCAGAGGGCTGTCGAGCCCCTAAAGCATATTTTATTCTTCAATGTGCGCCCCAGGAGCGATGCCCCACTTTAGAACGGGTGCTACCGGTGGTCCTCCCTCTCTCGTCACTACCCAGGGCCAACGCGTCGGTTGAACTCAGCTGACCATGTCTTCCATCCCTATTTAACGACCCCGCAATTTGAACTGTCGCTGACTCGATACATCTATAATCCACGGTCTGTTTAAGCCATTGAAGCACGTCTAGGGTACTTCGAGTTCCTGGCCAGATGGGCGAGATTATACAATGCACGGGCGCTACGGTCCCTCAGTTGACGTGTTTTGGGCGGTCAGTAGGGAACAGGATGGAAATCTTAACGGTTCGACTGTCTGGGCCGTTTTACCGCTAAAGACGGGCCGGGAAGTCAGCCGGAGACCCTACGAAAGAGAACAGCATGACCACCAACTAGGGCCTTATCCCTCTATGATACCGCGAAAAGAGAGCGTAAGTCGGAAAGTTTGATCCAATTCGCACTGATTCAGACCCCAGCGTAGACCGCATCTTGGGTATAGTAAATCCGCTACGGTTAAATACGATTGAGCAGAACCACACGCAGGCCGTAGTATGCCCCCCCCTTAATAGGTCGGGAAGCCCGGTGAACAGAACGACTTCTGATAGCCTGCCGAAGCCATTGACTGCTAGTCCAAGCCGCTGCCATGTCTATAGTACATGTCAAGCAAACGGCGTCGAACATACGTGAGACCGTGAATAAACCACCAAGTGCTAAGCGTAAACGGTAAGGTTGTGTAATGTTGTGTCTACTCGTCCCTCAGTCACCCGCCCGTAACCAAGTCATTGGCCATAGCAGCGCTCGCGATATTGTTAACCCTCAAAATAGAGAAAAATCAGATGTGGCTCTAATACATCATTTCCCCTCAATGGCAGTAACGTCTAAGCGTTCGGACGGTCTTTTGTCCACTGCAACGACGCAGCTAAAAGGACTTACCCAGCTGGAAGCGCGTTGGATTCCGACGCGGGTGATGCTGATTTGCAGGTACCCCTGATTCGGCCGGCCGCCTCGGGTTCGATGAGGATACCACTTAATAAATAACCGTGTTCCTTGCAAACTAACCCAGATGGTCGACTGTCATATTCGAGGTATGCCTCCCATGGGCGATAATAACATAAGTTTTCATCGCATATATTCAATATGGGTAAACGTTCACCGTCCCCTGGGACTTCCTCGTGGCATCCTACGAGGTGGAAGGGATACTCAGCGGCGTTGGTCTTCTTCTATAACGCATCAGGTTACATTTTTCGATATGTACAACACGATCCTAAGAAGAACCACCACGAGCGATGTAGGCCCTCACGCGAGCTGTCAGGGGCCTCCATGTTGGGGTGACATCAATATATGGGAGATACCTCACTACTAAGTTGTGATGGAGGCTTCCGTAACTCCTCTCTTTTCCAACCTCCAGGACGGGCACCAGCCGGCCGTTACGCGTAATGCGCGCTGTTAATCATTCGCAACCCCAAGTGATATTGGCACGTGATAAACGTATATATCTTCCTACCGATAATCAAGTTACGAGCGCTGTAAGTCGATTGTTGCCACGAGCCCAGGAGTAATATTGAGCGAATGCGCCCAAAGCCAACGTCGCGAAGCAAACCATCTCACGATGAAGATGAACTCGGATCGAGTCCGGCCTCCCAGTCTTTTGGGACCCGGTATTCCTAGCATATATGGGGTTAACGGTGCAGGTATAGCATGCGCGTCTTGACAACGCTATATCCTACGCGTGCGCATCGTTTCCATCCTGGATTACTAGGGTGCCCGTATTACTGTAATCCCGTAGGGATTTGTTGAGCTAGGTGGTTCGCGTTCGCTCTCCTTATCCCGTCCGTGTCGACGGTTAATGAATACGACAGGGCGTGGGAGACTCGCCTTAATTCGTCATACACGCCACGGGACGCTCCTACCGTGCACGTCATTGGGGATGACACGTATCGATCAGAGTCAGCTATTTAGTGCTGTTTACCGCTATATAAAGCGGATCGTTCATTTCGCCCATTGTGGCGCATAAAACCGGTCTCAGATTGCAGGTCAGTAATCACCAGTACCCCACTACCGGCCCTGGCTCTGATAACAACACGGGTTGACCTTTTTTAACAACCCTTCAGCTCCCGGCACGCTGATGTCGGCCAGTTTCAAGAACTGGAACTACTCATCCATGCCGGCCTGTAGTGATCAGGAGAACAAATTTGAGAGTTCTGTACGGGGGATGGTGAAATCTAGTCACAGCACGCTCCCCTACTGAGTTCCATGTACGAGATGAGGCAGAAGGTGTCTACCCAAGATTGAACGCGAGGCTCTACCTCTAGGTCTACTATAAGGCGCAAACTAACTTTGGTGCCTCCTCGCTGTACACGTTAGGTTTACGGATTTCCCCGGAGGTGGGAAATAACTAAGCGTTCGTAGTACTGCGGATAGCACGCAAAAAGGCAGCTTACGAACCAATCCGACGCAAGCTTATTTATGATTACTGTGCAGGGGAGGTAGATAGCATATGGGAGTGGCCCGAGATGTTGTAACAGAGTTAAGTACTCCACTTGTCTTGCGGGCTCGATTTCACGGGTGAACAGGCCGCAGGTCCTTAACTCTCGGTACTAGCTCAAAATACGCCAAAGACTATGTGACCGGTGACCAGAGTTAGGTGAACCGCATCCCCTGACTTTAGTCAAATTTCACGAAGAACGTGGAAGAACGAAGCTTACTTCGAGGAGACATCCTCAAGAGAGATCAAATAGGAAAAAAACTAACGTGTCACCGAGGGCTCGAAGAAGGTAGATAATGTTTAGACACCCAGGGTATCGTAATACTTACATACTACTCCTCGACTCATTCCACAGAGTATACCCGGAAAGAGTAATAGCCGTCAGCAAGTGGAGACGCACCTTGTTATCATTGGGGTGAACTCCACCCCCCCTCCAGTACCCGTCTAACCGGCGGGAGCACAAGAGATTTTCTCACTACGAAAATCAGGGAACCACATAGCAAAACCATTCCAGGGGAAGTCACTCAGAGTTATGGTCACGCATTAGTACGGGCGAGTTTCTAACACACACGTAACTCGGCGTCACGGCGCCAGAAGGCCGATAGTAGCAAAGGCAGCGGAATTCTCTCTCCAGGTTTACCCAATCTTGTTTTGGAGTCGTTACGCCAGTTATCGAAG
		</sequence>
    <sequence><taxon idref="Location_3_3_0|46.01519844154836"/>
			TCACGGAGGCGTATAGTGTAAGCATAGGCTAGAAAGGTCTCCCCGCATACCCAGTCCGGTGATACTACATGCAATGGACCCTGGCGTTCTATTGGCGCAAGGCCAGTAGATACATGATCCTATGGGTATCACCGACTGTCTTTATATTCCTGAACTCTGAATCACAAGGGAAAGCTATACCGTGGCTTGTCTTGTGGATTGTCAATTGTACCCGTGTTAGCCCGGAAATGGTATATCCAGACTGATGAAGCTTCTAACGATTCGCACGGATCAGCAGATCAGGACTCCGGCACCAAGTGGGATTGCTATACAGTGCGACCATCGGTTTTGCTCTAGTCAATGTTGGTCTTAGTCCACATATTACCGCAGTAGTCAAAATTGCCGCGATTCGCCATGACCTAATTCAACTCATCCGCTAAGATCTGCATTATGGAAACGATGGTCCGCCGTCGTGACCAATGAAGCAGTGCATTACGGATAACAGTAAGATAAGCGAGTCCCCTCATCACCATTCTTGGTAGCTCCATAAAAAGTGCGTCGCAGCGCGGATGCTGTGACTTGTCATGCCAGACATCGACGGTCCTGGGTCAAAATAGCCCCGCTTCCAAACCGAACGTTATTGGCTTTAGCTAATGGGGCATGCCTTCTTTCTTTGCGAAACGCCCATGTCGTTGCTACTGTAACCGCTTAGATTCCCACCTGGCTGGACAACCACCTGAAAAACCCATTTACCCTCCTACGTTGGGGACATAAGCAAGCTATCCCAATATCGCTTAAGATCGCAAAATCCCTGTCGAGCATTTGATCATTTGCAGTTCGGAATTAATGTGGATCGATTGTCGGAGTAACGCAATTCCGCGGGCCGAGGGCGCCGGAATGCTTGCAGCCAAAATCTACTAGATAATAGTACGCGGTCGAGTACCTCTGGAGGCTGTGCCTCATCAACCCCGAGGAGGCCCGGGCCTCGGAAGCCCCCCCACGCGACGCATCTTGGCCTAAGCGAACTTCCGCACGAGATAACTTCATGTTCCCTCCGACATTGTGTCCCGGTATCCCCAGCATGTTGTCATTACTCTCTAGCTTAAAGTCCACCAGATGGTTATCCTTGGACGCACCTCTGTCCGCGCATACGATTTGCCCTACAGGTGAAGCTGCGCCCGGAGCACGGTTTTTGTGCCTTCATGATGGTCACATCGTGCCATAGGCGCGAAGGAAGTACTTTAGTAATATGTGGATGCTTACGGGGATGCGGACCGCATACCGTCTCCATGATTAATTCCGAGCACACGATGCGGAGTTCATTCGGGAACCACGTTTGTAGCACGAATATGGATCCTGAAAGAGGCGGGGGCATTTGTTAGGTCCCGTTACAGCTCGCCCCAGTAGTTCAGCTGCTGTATATATGGAAGATCTTTTTGCGAGCGGCTATCACGTCCTGCTAACCGCGTCGTAAGGCGGTCGTCTAATTGGTGTCAGCCTTTTTGTCGATGCCAACAGTGGTGCACGGCCTCAAGCCAATCCAAAATTCTGGATTAAGTAACGTATGATTATTCTTTCAATGATATGCACCGCCGATTGGCCTTATTGAATTTCGTTCTGAAAAAAGAACTGACAGGTCTGGAACTGAGTAATACGTTAGTAGCTCATCTCGAGCGACAACAGTCCGGAACCGAAATAAACGGAGTGGATCAAGGTTATCACGCCATCGGTAAATTGCTCAGCTGCTAGAGGAATTTTGCTGTCAAAACACATTTAGCAACCAGTCGCGTGGTTTAACGGAAATGGTGCCTACAACGTCACGTTTAGTTTGTAAATAAGGCTTCAGAGGCTGTAGTTGCCGGGCCTCACATTGATTCCGCTCACACCCGATGAACGAATCGCTTAACTGGGTATGACGCGGTAACGACTGTCGTTGCTACGGCTATATCCGTGACTAGCCCTCTTATTATGCCCACTAGCGACTTCTGCTAACACACTGCCCGATTAGGAAGCCGGGTAGTGAGGCTATATGACGGGTTTATCGGTTGTCTTCTCAGTTCCCCGACTCTAAGCTAACGTGGTTCGTCGAGGTCGGTGGTTTATATAGCTACGACTCTTTAATTGCAATAAAGGAGATTTGACTTCCCGCTCAGAGTACAAGCATGCCATAAATCCGGAGAATCAGGGGTCCTAGTTGTCCTTGTAGTATTATGAGATCGGTAAAAGGTCCATGAGGGTACACTACACTGTGCGGAGATCTGGACACCTCGAACAGTTACCATTAAAAAAGAGGAAGGAAACCGCGTTCAGAAATAGACAAATCTCCCAAGGAGCGTACTCATAGACCGGGGGATGACATAGATCCTTATTGGTCGTTCCTGATTGCATACTTCTGAAGGACACGCTTCGGGGCAGTTAAAATAGCCATAGACCCCGATTTCACGAGCCTGTTTTGCTACTAGTCATACGGAGCTGTAGAAGCGCGCAAACCTAACTCATGAAACATGTGCAACGCTCCGAAAATCTCGCGCGGCGCCCCAAAATAGTCCAATTCCCATCGAAGCCTCGGAAGCGGAAGGCGGAGGGTAGGCCAGGTATATCAAGCTAGACGAGATACTATAGCAGATGGAGGGCCCTTCAGGTTTAAGTGCCCGCACCAAGGCAACTAGTTTAGTAGCTTTGAACACCCTGCACTCAGTCGGCTCCGTGCTCGGACGACTGTTAGAGTCAATGAGTGTAGGGGTGGGGTCATCACCTTGCCACTGCAGCCATAGTCGTGCGTCTTGGCTCCACCCCCCTTTTATATGCTATGTAATGAAAGTTAAAATCAGCTCAACGTGATGGAAGGCTTCGACGCACTTATCGTCCTGGCTTCTCTGTCAGATGTCGCGTAAATTAGCCCCATGTTTATGGGGCAACGATGCAAGGGGCCCCCCTCGCCGAATACCCGGCGGTGAGCTCCCGTGGAACCCTCAGCCGCGATGGCTACCGTTCAGTTTGATTCCATGATACGACTATTAGAAAAGACACGTGATAGGGCCTTTTTGACCAACCGTCTAAACCTACCGGGGATATGACTCAATGTACGTGGAGGGGTACGACACTATGTGTACCGTGTCCAGTTGACTAAGCCCCAGCTTGGGACACTAACTGAACGTTTAATCTGAGATTCTCGTCTGTAAACCTAGAGGCCGTTCACATGGAGGGTAAAGCTGGATGACACTACATGTTTTAGGCCTTCAATAGGGCCAGATTCGCAGTGGTAAGGCGACGCTCCGCTCAAACCATTCGTCTATACTAGACTGGAAAGGTGGTGCGCCAGGCATCAATCGAGCTGCGACTTGCCCACGTGTGCCCGTCGGAAACCGTAGTTAGCCTCAACGTTTTGGTTGACCAGCGGTGTGCCGTTCGCTAACGGGTGTGGGTATGCGATGCGGGGTACTGTAGGATCCGCGCCCCACCAGGTAGCATTTAAAAAAGTACGTCATTTTCCAACTTACTAATAGAGCGTTGATTCGGGCCGCTTGCATCACATGCAGTTCACTATCGATGATAAAGTACAGGCAAGCATACCTAGTTGGACCAAAAGATGTAGTGACTCAACGGTTGGCTAATCCCATACCTGTGAGTTTGAAATAATAACGACACGGTGAGAGAGTGTAGTGTAAGCATAACCTTGCGTCAAGAACATGACCGACAAATACTTCATTAGAGGAGAAAAATGAGGCGGGCCCCTTGGACTTCCGAGATGCGGTGGCTTCGTAACATGTCTGCTCTCTATGCCGGGCAACCTCCACAATGCAATGATCAATCACCCTTGTTGGACGGGGCTGCAGGTATCAACAAATGTGGGCTCCGCCGTCTGTTCCACGGACCACAGTGCCTTAGCTCTCAGCAAGAGGGCTACGGCGCAGCTCCTTAAGACCCAAATGGGTAAGGACAACCCTTTGGGGCGGAACCCCATTTAAATGAAGGGACCCGTACAGGATAAGAAGTGGGCACGGTTGATGCGGCATGGTACAATGGCTTGTAGTCGTTCGCGAGAGGCGGCCCCTTCCGCGCCAAAAAGACGAATAGGTCTGTCATGAACCCCACGATCCGAACAAGACCTCAAAGCAAAAAGTATCCACGTCTTCACACACAGGAAGGCCGCGTTATAGTTGAGGTATCTACTGATCAGATATACACATGGCGCGAGCGACAGTATTACGTGGAAGGCAAGGCGTAAATTGCATACGGGGCTCTAAGGCGGGCAACGACAACCTTCCTGTAAAAGCAATCCCCCCCGTGCATCTCCTAGGAAGTCAAGGCCTCTCAAAAGTTGCGCGCGCGGGTTGGCGGAAGCAACAAGACGCGAACGGCAGAATATCGTTTTTTCCAACGGCATACCCTTAATCCATCTATCACACAGCGTGGGACGTACGTCCCTTTAGTACATGTATTGGACCACAAAATCTATGGCAATTGGGTTCACACTCAGGGGCTGGCAGCGAAATAGCTGTAATACCAAGACTAATCTATAGTCACCTTCAGAGTGACAAAAAATGGTGTGTACACGAGAACGTCGGAGGTCAGCAGCGGATGGGGTTAATCTAAATCACGTGTACTGCACTACACGGAGGGGAGCGAAGTAACTTCCGTGAGTCATATAAACATCATGCGTTTACCGCGTTTGAGAGAGGTAGCCGATGTAGCGACACCATACCATCCATGTAGTCAGAGGGCTATTCTATGAACGTAATTTTTGAAGAGGGGGTGTGACTGGAGCGTCCATAAAAAGGTAGGATTTATATTAGGGTCAGAAGGTACACCAATCTTGCCAAAAAAGCGGTAGCCATTACCATGACAAGCGTCATCATCCAGTGCTCACTTTGTGGCAACAGTCAATCTCGTTCAGCCCCTGAGCTGCCCGTGTACCGTCCGCGCGCAAACATCTTAAAGCACGTCCGGTTTTTTAGATTTGGAGACCTCCGTACTCACGATGTGCGTTCGGCCAGGGACACATGCTACAGCGCAAAAAATCGTAACACGAATACGGCCCCCCGGTACGTAGCAGTTGTTGCTCAATGTTGCAAACATTTTTAAGGACTTACAGTTCTTCACCTAGCTAGGCTCCTTACATTGTTGCGCTGCCTGTCTGGCAGTCGTGACATGAGTCACTATTATACTAAACAAGGGCCTGTTCTCAAGTGCAGATCTAAATGGGTCCTCCCATCCGCGGCGTCGTTAAAACAGGACTGTTACCTACCTGACTAGATTATCAGGCCCAGATCGAACATTATGGTCGACCCTACCCTGCGGGTGACTTGCGCAAATTTTTTCGTACTGACGTCTCGTATCTTTAAAAACAAACATATTGATTTGCCAGATGTGGCGTGGCTACACACCAATACGAGTATCTAGTATACCCTGGGATCCCGAACCGCCAGAGTGGCTCGTAGAGCTACCTAATAAACCGTGGAGTCATTCTTCCGGTTGGGACCTCCCTGATCGTGAATCTGGGCACATATCTATGGCTTCGGCGAGTCCGATTTAGAAACTGGTCACCGTAGCACAAGTAGTCAGGATGCTAAAGCGTCAAATCATCTTCTAGCGCTATGGAGTAGTCCAGTTTGTGGAATGATGGAACTGCATAGGTAAATATTGACTCTAGTACGAAACAGCGTGGAATTCTGACTAAGGAATACCCCTAAGCGCTTACTTCAAGCAATCTCGAAAGCGGTATTACAAGTTTCTCGCCGCAGGGCTAGAAGCTATTTGGATTTACGCCGATGCTCTGCGGAAGATTTCTTGGCATGCGCCCCTATCAACGTACCCTATTAACGCCCTATTTATGCCCGACAGTCGATCCCAGCATCTTTGAGACTCGGTTAAAAGTTAAGAGTATTTGCACCCCCTCGGTGTACCATAGCCTATCCTGTCCATCTAGGAGTGTCGACGTGCTTAAAGCCGAGCCTGACTACCAGTGGTCCCTAATGGGGGTTATTGTCAAATTTCACCATGGCTCGACGACGCATTGCAGGGTGGGCCGAAGTGCCGACAGGTGATTATTTTAACCTCCCTCTTTGTATACTCTCGACAGGTGTGCTAGCTACGAGTATATTAGCGTCAACGGAGGTGTCAGACCTGGAGTTGGGTTGAATGGCCGCTCGCGCCGGGACAATTCCAGTTCGCGCAGCTTAGTGTCCGATCGAGAGATGAGCCTCTCCTGACCCCTCAGATGCTTAGTCTGATATCTTAACTAGATCAGTTCTTCGTTATACCATCACACCACACTAGTTCCCGAGACGTAGGGAGGGTTACAATTGCGAAGGGCTGAATCTTCAGCCTAGAATGACCATTTGTAGGTGACGCGGTTATACATGCCAAAACCCTCCACGGTCCACGCCAACACGGGAAATGTGCCCAGTCCCTAGGGAGGGTAGTTTGTCAAATGGGCAGGTGGTACCTCTATGGCTTCCAGGTGCTAGTGGCAGCCCCGCCTCCTTCTCGTACGTATCTACAACTAAGAATTAACCACTCCGTTAATCCCCCTAGCCTTCTACAAGCAGCTTGGTTCCCGTTTTTACCTGCTATCTAACGACAGACTCACGGTTGGACGGGGTGAGGCTCATTTTGATTATTGGCTTTCATCCCTAAGCCGTGACCTGGGTTTCGAACAGATCAAGCGGCGCCGCATCCTTCCGCTCTATAAACGGTAAATGAGAGGCCGTAGCTTGGTCGGTTTGCTTAGTAAACAATGGGTAAGTACGGCATCTCGTCGCAGTTAAGCTATATTTCGGATCAAACATTGGAGCACCCACTGGATCCCAGAGTCCGCGTGACTGCTCCATTTCGTGAGTTACTGACGGCTGGGCACTCTTACTCGCGCATCCGCGCCGTTCTGATCGTTGTTATACTGCGATCCTGTCGCTCGTGAGCCAAGAGGGCCGGGCTTCCGTATGGTTGGTTAGCTTAGGAATAATAGCGCAATACTGATCCCATTCGTGACCTGTAGTGCCATAAACACGGTAGCGTCATGAGGGAATAAGAAGTGAATTGGTCTCTCATGTTAGATAACTCTGTAGTCATTTGCATGAGCCAAAGGGCATGAAAAACCGCCTACAGAGCGTTACCCTCATTTTAAGTAATCCAGGTGCTTGGCCCATACGCCTCATCTCACCGACCGCTCATAGCCTATGGCACTTTTATTCCTTACGGAAGAAGTGACAGGAGATCTTTTTTAGTGATGGTTCTGCACTAACGCGGCTTGTTAGTCGGAACATTCTTAGAGTCCATGTGAGAGAGCTCCGAACACTCTTATCAAATATCTGAAGATCATGTTGCCAGCGACTGATCGCATTGTAGCCCCTCAGCTTTAAGACGCTCGTATGCGCAATTCCCCTACCAGAAGTTCTGGGCAGCGTTGATGCTAGGACCGTCAAGCTTAGCAAAATGCGCGGGTTAGGCTTAGTAGCCAGTGCTCCGCAGAAGGGCGGCTAGGCATATAAATCGCGTAGAAGGAATTAGCGAGGCACATAGAAGCCTCCTGTAGCGGGCCTGCTGAGAAGCTATTCTAACTCTTCGAAATTCATCACACTGCCTCGGGTTGGCAGACGTACGAGCACATATTTTAACGCGGGGAGAGTTTACTCACGTTAACCATGACAGCAGTTATTATCCCCCGGACGATAACATCCGATGCTGGACACTAGCGCAAATGCACTGTTAATTAAGGTATCGACAAACAGATTAGCAAAGAAACGACTATTAGACGTTCCCGTATTGACAATTTGGTGGCGAGTTGGAGGTCTTTCTTACGACTGGTGTTAGAGTTTCTCTCACTTAGATAGGAAGCGGTGAAGATTGGGGGAGCCCCCATAGACGAGTGTCCAGCTGATACAGCACGCTAAGATTAGTTCCTCTGACACTCCATTAGATTACACTGCACAAGTGTGCCGCCTAAGTCCGTTATATGCATTGCTAACTATATGCGCGTACAATTATACCCGGTTTGCTGCTTTCCGGTTTGAGGGGTGTGACTTCAATACAGACCTTTTGCCCCATTTCACTAATTTGAAGCCCAACATGTTCCTGACGTGAATGAGATCTCGCAGCTGACGCAGGGCGGGCATGGTCCTCAAGTTGTACAATACCCCGGAAATTACATCCCGTAAACCGACTGTCCCAGAGTATCTACAGTGAAAGTTTTAAGCTCCATTTGTATTCGAGATCCCTATGTCGAGTAGGAGCCACTAATCCGGAACCAGACCGCAAGGTCTTGGATTTTATGCAGCAGGAGCACGCCGTACCGGCGTCCAATAACGCGCAGCATAGAGGTGGTGTCGTCCTTCGTCGCCTGGCTCCCCATGCAAGCGCAGCACTCCGGAGTGTCGGATAAGACAGTTAAAATGGATGGTACTTTCGGGAGTGACTCTAATTTCGTGCCAAGCACATTTCACGACGCCACCTATTGTGCGACTATTCCCTGGGTAACGTTGTGCGATCTCTGATTCGCCACCCACTATGCGGAGGCAGGAACCTATGGCTTAGTGACGGCGCTACTGCCGGATAAACGATTATCGTCAGACGGTAATAAGGTCTTTGAGGCTGCTGGCGTTTATAGGATTCTCTCGGTACTCTACCCTGCGGTGGTGCTGGCATATGTGTCAGTGCGTACAAAGTCCGACATACTTGGTTCCACTTTAGTATAGCCGCCGCCATTGATAGGCAAGCACCTGGAGAGTTAAGCCGACATAAAGAAGCAAGGGTGACCCGTCCCAACGAGCTGTCGTTCGGAATTCGCGAGACCCGCACGCAAAATGGTTAAGGGTCCTATGTAATGACACTGCGTCGGTTACTGCTAGTCCGTTCGTCAACCACAGTGTGGCCCTCTGCTTGACAGTAGCACTGACCAAAATCTTCAAAGAAAATTGACGGGCGGGTGGGGCTCAACTCTTGGTACACGGCTCCAGCCGGCGCGGCCCGATGACCGTGGCCACATTTAAGCCTAGTGACGGACTCCATCGGGAATATTAGTGGTTAGCTTGTCTGGTTATTAAATCAGTTCAGTCGAAAGCGGAACAGGAACTCTCGTGACGTTGAATATTCTACCATGAGGGGTCCAGGTGAGTTGGTGACCATCTGGGGGAGACTTGAAGGGGGACATAGTGGCTTACAACGGAGTTATGTAGTCCGATTACGAGCTCGATAATTGTGTAGTGACATTTTGCGAATTGGACATGTTACACTCGTGTATTGCTTTTTATCAGGTAGTGTCTTTAGAATTAGAGTCTTTAATATGTAATAGAGGCTCTCCAGCCTGCAAATGAAGGATCTGCGCACTTTCTCTGCCCTAGATAGAATGGCGCCGTTCCCTCACTGAGACAACAGACAGGAAGATCCAGTGGATACTGTTTTTAGGGGATGTCATTAGTCGTGCATACGGTTATTGCTACCTAGTAACTTGCCAGTCCCCGAATCACCGGAGGTACGTACGTGAAATCGGGTCTGATATCTGCTTATCCTCAGTTAGTATACTCTCCCACGCAAAGTTCTGGTATAATTCTCAGAAGCGGATGGGTGCGTTTATGACGTGTTGGTAAGCGAGTTAGGCAGATGTCTCGTAAGATAGCCTATCTCGCAGTGCAGCGGCGCACCAGTTGACTTGCTCATGCTCCTCCACCGATGGTCATTTTAGAATGGCTTAAGGCAATTCCGGATCGCAACTCGACAGCGGTCCCCACATGTCTAGGTAAGTCCCGATGGCCTAATGAGAGCTGACCGCTGGTGACGACACGACTCGCAAGATCCGGACACCAATAGAAAGGCCTAACCGCGTCATACTCAACTGCGGTACGTTCAAACGGTAGTAACTCATCGCACTGCCTCGCCACGGATATGAGGCCCGGGAGACTATCAGTGAGCCTATCGCTGATCATTTGATGAAGATCGCCCCTTATATTGGGAGGAGTCAGGCAGCTTATGGGGATAACCCCACCATAGTATGTCAACGGCATTCATGTAAATATTAACAAAACCCACCAGTGATGGAAGATTTTTAGACTGAATGGGAGGGGCATCACAGTAAAATCCACCACTAGACTCCCGTGCGCCTCGCGGCTTGATCCTTCACACTTCTCCCTCGTAGAGCTAATGAAGGCTCAGGTCTCGGACAGCTTCTGTAACCCATTAATAATGACGGAGTTTGTCTCCCATGGGGCAGCAAGATGTTCTAAGCCTTTCACCGAGTAACATCTCCTCAATACTTAGGCACCGTCAAAGATATTGGTCGACGTCACCACCGCTTAGGATTCTGCAACAGCCGCTTCAAAGGCACGTAATTTCAGGAACAACCGGTATCCTCTTATCTGATGCAGTTTTCTACCTCTCTATAGTTTGCTTGAGCATATCCTTGGTAGTTACTTGCGCACATGCAATAGATATAGAAGTTGTGGGCGATCCAGCGCGAGCCGTGCTACCAATTAAAGGAATCAGGGTCTTGCCTTCGGTCCCAGTATTAGAGTGATCGATTGCTGTAATCTGGATCTTTCCTGTAGCGAGTTGCACTAGCAACACAGTGCCGGAGACAGCTGTGGCCTAAGGAGGATATAAAACGATCACCTCTATGCGGTGAGATGCAAACATATGCGGGTATACGTGGTCCTCCGGAAAAATTAACGCGTGTTAGTGTCTCTAAGCTCTAGACGGATAGGACCACGGTCACGAAGAACTTCAACACCAAATCGCTGGTTTAAATAGACTTCACCGCTCTACTCAAACGGCTATTGATTTTCTCACAACCAGGGAACTCGCTACATCGCTGATGGCAGAGGGCTGTCGAGCCCCTAAAGCATATTTTATTCTTCAATGTGCGCCCCAGGAGCGATGCCCCACTTTAGAACGGGTGCTACCGGTGGGCCTCCCTCTCCCGTCACTACCCAGGGCCAACGCGTGGGTTGAACTCAGCTGACCAGGTCTTCCATCCCTATTTAACGACCCCGCAATTTGAACTGTCGCTGACTCGATACATCTATAATCCACGGTCTGTTTAAGCTATTGAAGCACGTCTAGGGTACTTCGAGTTCCTGGCCAGATGGGCGAGATTATACCATGCACGGGCGCTACGGTCCCTCAGTTGACGTGTTTTGGGCGGTCAGTAGGGAACAGGATGGAAATCTTAACGGTTCGACTGTCCGTGCCGTTTTACCGCTAAAGACGGGCCGGGAAGTCAGCCGGAGACCCTACGAAAGAGAGCATCATGACCACCAACTAGGGCCTTACCCCTCTATGATACCGCGAAAAGAGAGCGTAAGTCGGAAAGTTTGATCCAATTCGCACTGATTCAGACCCCAGCGTAGACCGCATCTTGGGTATAGGAAATCCGCTACGGTTAAATACGATCGAGCAGAACCACACGCAGGCCGTAGTATGCCCCCCCCTTAATAGGTCGGGAAGCCCGGTGAACAGAACGACTTCTGATAGCCTGCCGAAGCCATTGACTGCTAGTCCAAGCCGCTGCCATGTCTATAGTACATGTCGAGCAAACGGCGTCGAACATACGTGAGACCGTGAATAAACCACTAAGTACAAAGCGCAAACGGTAAGGTTGTGTAATGTTGTGTCTACTCGTCCCTCAGTCACCCGACCGTAACCAAGTCATTGGCCATAGCAGCGCTCGCGATATTGTTAACCCTCAAAATAGAGAAAAATCAGATGTGGCTCTATTACATCATTTCCCCTCAATGGCAGTAACGTCTAAGCGTTCGGACGGTCTTTTGTCCACTGCAACGACGCAGCTAAAAGGACTTACCCAGCTGGAAGCGCGTTGGATTCCGACGCGGGTGATGCTGATTTGCAGGTACCCCTGATTCGGCCGGCCGCCTCGGGTTCGGTGAGGATACCACTTAATAAACAACCGTGTTCCTTGGAAACTAACCCAGATGGTCGACTGTCATATTCGAGGTATGCCTCCCATGGGCGATAATAACATAAGTTTTCATCGCATGTATTCAATATGGGTAAACGTTCACCGTCCCCTGGGACTTCTTCGTGGCATCCTACGAGGTGGAAGGGATACTCAGCGGCGTTGGTCTTCTTCTATAACGCATCAGGTTACATTTTTCGATATGTACAACACGATCCTAAGAAGAACCACCACGAGCGATGTAGGCCCTCACGCGAGCTGTCAGGGGCCTCCATGTTGGGGAGACATCAATATGTGGGAGATACCTCACTACTAAGTTGTGATGGAGGCTTCCGTAACTCCTCTCTTTTCCAACCTCCAGGAAGGGCACCAGCCAGCCGTTACGCGTAATGCGCGCTGTTAATCATTCGCAACCCCAAGTGATATTGGCACGTGATAAACGTATATATCTTCCTACCGATAATCAAGTTACGAGCGCTGTAAGTCGATTGTTGCCACGAGCCCAGGAGTAAAATTGAGCCAATGCGCCCAAAGCCAACGTCGCGAAGCAAATCCTCTCACGATGAAGATGAACTCGGATCGAGTCCGGCCTCCCAGTCTTTTGGGACCCGGTATTCCTAGCATATATGGGGTTAACGGTGCAGGTATAGCATGCGCGTCTTGACAACGCTATATCCTACGCGTGCGCATCGTTTCCATCCTGGATTACTAGGGTGCCCGTATTACTGTAATCCCGTAGGGATTTGTTGAGCTATGTGGTTCGCGTTCGCTCCCCTTATCCCGTCCGTGTCGACGGTTAATGAATACGACAGGGCGTGGGAGACTCGCCATAATTCGTCGTACACGCCACGGGACGCTCCTACCGTGCACGTCATTGGGGATGACACGTATCGATCAGAGTCAGCTATTTAGTGCTGTTTACCGCTATATAAAGCGGATCGTTCATTTCGCCCATTGTGGCGCATAAAACCGGTCTCAGATTGCAGGTCAGTAATCACCAGTACCCCACTACCGGCCCTGGCTCTGATAACAACACGGGTTGACCTTTTTTAACAACCCTTCAGCTCCCGGCACGCTGATGTCGGCCAGTTTCAAGAACTGGAACTACTCATCCATGCCGGCCTGTAGTGATCAGGAGAACAAATTTGAGAGTTCTGCACGGGGGATGGTGAAATCTAGTCACAGCACGCTCCCCTACTGAGTTCCATGTACGAGATGAGGCAGAAGGTGTCTACCCAAGATTGAACGCGAGGCTCTACCTCTAGGTCTACTATAAGGCGCAAACTAACTTTGGTGCCTCCTCGCTGTACACGTTAGGTTTACGGATTTCCCCGGAGGTGGGAAATAACTACGCGTTCGTAGTACTGCGGATAGCACGCAAAAAGGCAGCTTACGAACCAATCCGACGCAAGCTTATTTATGATTACTGTGCAGGGAAGGTAGATAGCATATGGGAGTGGCCTGAGATGTTGTAACAGAGTTAAGTACTCCACTTGTCTTGCGGGCTCGATTTCACGGATGAACAGGCCGCAGCTCCTTAACTCTCGGTACTAGCTCAAAATACCCCAAAGACTATGTGACCGGTGACCAGAGTTAGGTGAACCGCACCCCCTGACTTTAGTCAAATTTCACGAAAAACGTGGAAGAACGAAGCTTACTTCGAGGAGACATCCTCAAGAGAGATCAAATAGGAAAAAAACTAACGTGTCACCGAGGGCTTGAAGAAGGTAGATAATGTTTAGACACCCAGGGTATCGTAATACTTACATACTACTCCTCGACTCATTCCACAGAGTATACCCGGAAAGAGTTATAGCCGTCAGCAAGTGGAGATGCACCTTGTTATCATTGGGGTGAACTCCACCCCCCCTCCAGTACCCGTCTAACCGGCGGGAGCACAAGAGATTTTCTCACTACGAAAATCAGGGAACCACATAGCAAAACCATTCCAGGGGAAGTCACTCAGAGTTATGGACACGCATTAGTACGGGCGAGTTTCTAACACAGACGTAACTCGGCGTCACGGCGCCAGAAGGCCGATAGTAGCAAAGGCAGCGGAATTCTCTCTCCAGGTTTACCCAATCTTGTTTTGGAGTCGTTACGCCAGTTATCGAAG
		</sequence>
    <sequence><taxon idref="Location_1_4_1|43.93391718834583"/>
			TCACGGAGGCGTATGGTGTAAGCACAGGCTCGAAAGGTCTCCCCGCATACCCAGTCCGGTGATACTACATGCAATGGACCCTGGCGTTCTATTGGCGCAAGGCCAGTAGATACATGATCCTATGGGTATCACCGACTGTCTTTATATTCCTGAACTCTGAATCACAAGGGAAAGCTATACCGTGGCTTGTCTTGTGGATTGTCAATTGTACCCGTGTTAGCCCGGAAATGGTATATCCAGACTGATGAAGCTTCTAACGATTCGCACGGATCAGCAGATCAGGACTCCGCCACCAAGTGGGATTGCTATACAGTGCGACCATCGGTTTTGCTCTAGTCAATGTTGGTCTTAGTCCACATATTACCGCAGTAGTCAAAATTGCCGCGATTCGCCATGACCTAATTCAACTCATCCGCTAAGATCTGCATTATGGAAACGATGGTCCGCCGTCGTGACCAATGAAGCAGTGCATTACGGATAACAGTAAGATAAGCGAGTCCCCTCATCACCATTCTTGGTAGCTCCATAAAAAGTGCGTCGCAGCGCGGATGCTGTGACTTGTCATGCCAGACATCGACGGTCCTGGGTCAAAATAGCCCCGCTTCCAAACCGAACGTTATTGGCTTTAGCTAATGGGGCATGCCTTCTTTCTTTGCGAAACGTCCATGTCGTTGCTACTGTAACCGCTTAGATTCCCACCTGGCTGGACAACCACCTGAAAAACCCATTTACCCTCCTACGTTGGGGACATAAGCAAGCTATCCCAATATCGCTTAAGTTAGCAAAATCCCTGTCGAGCATTTGATCATTTGCAGTTCGGAATTAATGTGGATAGATTGTCGGAGTAACGCAATTCCGCGGGCCGAGGGCGCCGGAATGCTTGCAGCCAAAATCTACTAGATAATAGTACGCGGTCGAGTACCTCTGGAGGCTGTGCCTCATCAACCCCGAGGAGGCCCGGGCCTCGGAAGCCCCCCCACGCGACGCATCTTGGCCTAAGCGAACTTCCGCACGAGATAACTTCATGTTCCCTCCGACATTGTGTCCCGGTATCCCCAGCATGTTGTCATTACTCTCTAGCTTAAAGTCCACCAGATGGTTATCCTTGGACGCACCTCTGCCCGCGCATACGATTTGCCCTACAGGTGAAGCTGCGCCCGGAGCACGGTTTTTGTGCCTTCATGATGGTCACATCGTGCCATTGGCGCGAAGGAAGTACTTTAGTAATATGTGGATACTTACGGGGATGCGGACCGCATACCGTCTCCATGATTAATTCCGAGCACACGATGCGGAGTTCATTCGGGAACCACGTTTGTAGCACGAATATGGATCCTGAAAGAGGCGGGGGCATTTGTTAGGTCCCGTTACAGTTCGCCCCAGTAGTTCAGCTGCTGTATATATGGAAGATCTTTTTGCGAGCGGCTATCACGTCCTGCTAACCGCGTCGTAAGGCGGTCGTCTAATTGGTGTCAGCCTTTTTGTCGATGCCAACAGTGGTACACGGCCTCAAGCCAATCCAAAATTCTGGATTAAGTAACGTATGATTATTCTTTCAATGATATGCACCGCCGATTGGCCTTATTGAATTTCGTTCTGAAAAAAGAACTGACAGCTTTGGAACTGAGTAATACGTTAGTAGCTCATCTCGAGCAACAACAGTCCGGAAGCGAAATGAACGGAGTGGATCAAGGTTATCACGCCATCGGTAAGTTGCTCAGATGCTAGAGGAATTTTGCTGTCAAAACACATTTAGCAACCAGTCGCTTGGTTTAACGGAAATGGTGCCTACAACGTCACGTTTAGTTTGTAAATAAGGCTTCAGAGGCTGTAGTTGCCGGGTCTCACATTGATTCCGCTCACACCCGATGAACGAATCACTTAACTGGGTATGACGCGGTAACGACTGTCGTTGCTACGGCTATATCCGTGACTAGCCCTCTTATTATGCCCACTAGCGACTTCTGCTAACACACTGCCCGATTAGGAAGCCGGGTAGTGAGGCTATATGACGGGTTTATCGGTTGTCTTCTCAGTTCCCCGACTCTAAGCTAACGTGGTTCGTCGAGGTCGGTGGTTTATATAGCTACGACTCTTTAATTGCAATAAAGGAGATTTGACTTCCCGCTCAGAGTACAAGCATGCCATAAATCCGGAAAATCAGGGGTCCTAGTTGTCCTTGTAGTATTATGAGATCGGTAAAAGGTCCATGAGGGTACACTACACTGTGCGGAGATCTGGACACCTCGAACAGTTACCATTAAAAAAGAGGACGGAAACCGCGTTCAGAAATAGACAAATCTCCCAAGGAGCGTACTCATAGACCGGGGGATGACATAGATCCTTATTGGTCGTTCCTGATTGCATATTGCTGGAGGACACGCTTCGGGGCAGTTAAAATAGCCATAGACCCCGATTTTACGAGTCTGTTTTGCTACCAGTCATACGGAGCTGTAGAAGCGCGCAAACCTAACTGATGAAACATGTGCAACGCTCCGAAAATCTCGCGCGGCGCCACAAAGTAGTCCAATTCCCATCGAAGCCTCGGAAGCGGAAGGCGGAGGGTAGGCCAGGTATATCAAGCTAGACGAGATACTATAGCAGATGGAGGGCCCTTCAGGTTTAAGTGCCCGCACCAAGGCAACTAGTTTAGTAGCTTTGAACACCCTGCACTCAGTCGGCTCCGTGCTCGGACGACTGTTAGAGTCAATGAGTGTAGGGGTGGGGTCATCACCTTGCCACTGCAGCCATAGTCGTGTGTCTTGGCTCCACCCCCCTTTTATATGCTATGTAATGAAAGTTAAAATCAGCTCGACGTGATGGAAGGCTTCGACGCACTTATCGTCCTGGCTTCTCTGTCAGATGTCGCGTAAATTAGCCCCATGTTTATGGGGCAACGATGCAAGGGGCCCCCCTGGCCGAATACCCGGCGGTGAGCTCCCGTGGAACCCTCAGCCGCGATGGCTACCGTTCAGTTTGATTCCATGATACGACTATTAGAAAAGACACGTGATAGGGCCTTTTTGTCCATCCGTCTAAACCTACCGGCGATATGACTCAATGTACGTGGAGGGGTACGACACTATGTGTACCGTGTCCAGTTGACTAAGCCCCAGCTTGGGACACTAACTGAACGTTTAATCTGAGATTCTCGTCTGTAAACCTAGAGGCCGTTCACATGGAGGGTGAAGCTGGATGACACTACATGTTATAGGCCTTCAATAGGGCCAGATTCGCAGTGGTAAGGCGACGCTCCGCTCAAACCATTCGTCTATACTAGACTGGAAAGGTGGTGCGCCAGGCATCAATCGAGCTGCGACTGGCCCACGTGTGCCCGTCGGAAACCGTAGTTAGCCTCAACGTTTTGGCTGACCAGCGGTGTGCCGTTCGCTAACGGGTGTGGGTATGCGATGCGGGGTACTGTAGGATCCGCGCCCCACCAGGTAGCATTTAAAAAAGTACGTCATTTTCCAACTTACTAATAGAGCGTTGATTCGGGCCGTTTGCATCACATGCAGTTCACTATCGATGATAAAGTACAGGCAAGCATACTTAGTTGGACCAAAAGATATAGTGACTCAACGGTTGGCTAATCCCATACCTGTGAGTTTGAAATAATAACGACACGGTGAGAGAGTGTAGTATAAGCATAACCTTGCGTCAAGAACATGACCGACAAATACTTCATTAGAGGAGAAAAATGAGGCGGGCCCCTTGGACTTCCGAGATGCGGTGGCTTCGTAACATGTCTGCTCTCTATGCCGGGCAACCTCCACAATGCAATGATCAATCACCCTTGTTGGACGGGGCTGCAGGTATCAACAAATGTGGGCCCCGCCGTCTGTTCCACGGACCACAGTGCCTTAGCTCTCAGCAAAAGAGCTACGGCGCAGCTCCTTAAGACCCAAATGGGCAAGGACAACCCTTTGGGGCGGAACCCCATTTAAATGAAGGGACCCGTACAGGATAAGAAGTGGGCACGGTTGATGCGGCATGGTGCAATGGCTTGTAGTCGTTCGCGAGAGGCGGCCCCTTCCGCGCCAAAAAGACGAATAGATCTGTCATGAACCCCACGATCCGAACAAGACCTCAAAGCAAAAAGTATCCACGTCTTCACACACAGGAAGGCCGCGTTATAGTTGAGGTATCTACTGATCAGATATGCACATGGCGCGAGCGACAGTATTACGTGGAAGGCAAGGCGTAAATTGCATACGGGGCTCTAAGGCGGGCAACGTCAACCTTCCTGTAAAAGCAGTCCCCCCCGTGCATCTCCTAGGAAGTCAAGGCCTGTCAAAAGTTGCGCGCGCGGGTTGGCGGAAGCAACAAGACGCGAACGGCAGAATATCGTTTTTTCCAACGGCATACCCTGAATCCGTCTATCACACAGCGTGGGATGTACGTCCCTTTAGTACATGTATTGGACCCCAAAACCTATGGCAATTGGGTTCACACTCAGGGGCTGGCAGCGAAATAGCTGTAATACCAAGACTAATCTATAGTCACCTTCAGAGTGACAAAAAACGGTGTGTACACGAGAACGTCGGATGTCAGCAGCGGATGGGGTTAATCTAAATCACGTGTACTGCACTACACGGAGGGGAGCGAAGTAACTTCCGTGAGTCATATAAACATCATGCGTTTACCGCGTTTGAGAGAGGTAGCCGATGTAGCGACACCATACCATCCATGTAGTCAGAGGGCTATTCTATGAACGTAATTTTTGAAGAGGGGGTGTGACTGGAGCGTCCATAAAAAGGTAGGATTTATATTAGGGTCAGAAGGTACACCAATCTTGCCAAAAAAGCGGTCGCCATTACCATGACAAGCGTCATCATCCAGTGCTCACTTTGTGGCAACAGTCAATCTCGTTCAGCCCCTGAGCTGCCCGTGTACAGTCCGCGCGCAAACATCTTAAAGCACGTCCGGTTTTTTAGATTTGGAGACCTCCGTACTCACGATGAGCGTCCGGCCAGGGACACATGCTACAGCGCAAAAAATCGTAACACGAATACGGCCCCCCGGTACGTAGCAGTTGTTGCTCAATGTTGCAAACATTTTTAAGGACTTACAGTTCTTCACCTAGCTAGGCTCCTTACATTGTTGCGCTGCCTGTCTGGGAGTCGTGACATGAGTCACTATTATACTAAACAAGGGCCTGTTCTCAAGTGCAAATCTAAATGGGTCCTCCCATCCGCGGCGTCGTTAAAACAGGACTGTTACCTACCTGACTAGATTATCAGGCCCAGATCGAACATTATGGTCGACCCTACCCTGCGGGTGACTTGCGCAGATTTTTTCGTACTGACGTCTCGTATCTTCAAAAACAAACATATTGATTTGCCAGATGTGGCGTGGCTACACACCAATACGAGTATCTAGTATACCCTGGGATCCCGAACCGCCAGAGTGGCTCGTAGAGCTATCTAATAAACCGTGGAGTCATTCTTCCGGTTGGGACCTCCCTGATCGTGAATCTGGGTACATATCTATGGCTTCGGCGAGTCCGATTTAGAAGCTGGTCACCGTAGCACAAGTAGTCAGGATGCTTAAGCGTCAAATCATCTTCTAGCGCTATGGAGTAGTCCGGTTTGTGGAATGATGGAACTGCATAGGTAAATATTGACTCTAGTACGAAACAGCGTGGAATTCTGACTAAGGAATACCCCTAAGCGCTTACTTCAAGCAATCTCGAAAGCGGTATTACAAGTTTCTCGCCGCAGGGCTAGAAGCTATTTGGATTTACGCCGATGCTCTGCGGAAGATTTCTTGGCATGCGCCCCTATCAACGTACACTATTTACGCCCTATTTATGCCCGACAGTCGATCCCAGCATCTTTGAGACTCGGTTAAAAGTTAAGATTATTTGAACCCCCTCGGTGTACCATAGCCAATCCTGTCCATCTAGAAGTGTCGACGTGCTTAAAGCCGAGCCTGACTTCCAGTGGTCCCTAATGGGGGTTATTGTCAAATTTCACCATGGCTCGACGACGCATTGCAGGGTGGGTCGAAGTGCCGACAGGTGATTATTTTAGCCTCCCTCTTTGTATACTCTCGACGGGTGTGCTAGCTACGAGTATATTAGCGTCAACGGAGGTGTCAGACCTGGAGTTGGGTTGAATGGCCGCTCGCGCCGGGACAATTCCAGTTCGCGCAGCTTAGTGTCCGATCGAGAGATGAGCCTCTCCTGACCCCTCAGATGCTTAGTCTGATATCTTAACTAGATCAGTTCTTCGTTATACCATCACACCACACTAGTTCCCGAGACGTAGGGAGGGTTACAATTGCGAAGGTCTGAATCTTCAGCCTAGAATGACCATTTGTAGGTGACGCGGTTATACATGCCAAAACCCTCCACGGTCCATACCAACACGGGAAGTGTGCCCAGTCCCTAGGGAGGGTAGTTTGTCAAATGGGCAGGTGGTACCTCTATGGCTTCCAGGTGCTAGTGGCAGCCCCGCCTCCTTCTCGTACGTATCTACAACTAAGAATTAACCACTCCGTTAATCCCCCTAGCCTTCTACAAGCAGCTTGGTTCCCGTTTTTACCTGCTATCTAACGACAGACTCACGGTTGGACGGGGTGAGGCTCATTTTGATTATTGGCTTTCATCCCTAAGCCGTGACATGGGTTTCGAACAGATCAAGCGGCGCCGCATCCTTCCGCTCTGTAAACGGTGAATGAGAGGCCGTAGCTTGGTCGGTTTGCTTAGTAAACAATGGGTAAGTACGGCATCTCGTCGCAGTTAAGCTATATTTCGAATCAAACATTGGAGCACCCACTGGATCCCAGAGTCCGCGTGACTGCTCCATTCCGTGAGTTACTGACGGCTGGGCACTCTTACTCGCGCATCCGCGCCGTTCTGATCGTTGTTATACTGCGATCCTGTCGCTCGTGAGCCAAGAGGGCCGGGCTTCCGTATGGTTGGTTAGCTTAGGAATAATAGCGCAATACGGATCCCATTCGTGACCTGTACTGCCATAAACACGGTAGCGTCATGAGGGAATAAGAAGTGAATTGGTCTCTCATGTTAGATAACTCTGTAGTCATTTGCATGAGCCAAAGGGCATGAAAAACCGCCTACAGAGCGTTACCCTCAGTTTAAGTAATCCAGGTGCTTGGCCCATACGCCTCATCTCACCGACCGCTCATAGCCTATGGCACTTTTATTCCTTACGGAAGAAGTGACAGGAGATCTTTTTTAGTGATGGTTCTGCACTAAAGCGGCTTGTTAGTCGGAACATTCTTAGAGTCCATGTGAGAGAGCTCCGAACACTCTTATCAAATATCTGAAGATCATGTTGCCAGCGACTGATCGCATTGTAGCCCCTCAGCTTTAAGACGCTCGTATGCGCAATTCCCCTACCGGAAGTTCTGGGCAGCGTTGATGCTAGGACCGTCAAGCTTAGCAAAATGAGCGGGTTAGGCTTAGTAGCCAGTGCTCCTCAGAAGGGCGGCTAGGCATATAAATCGCGTAGAAGGAATTAGCGAGGCACATAGAAGCCTCCTGTAGCGGGCCTGCTGAGAAGCTATTCTAACTCTTCGAAATTCATCACACTGCCTCGGGTTGGCAGACGTACGAGCACATATTTTAACGCGGGGAGAGTTTACTCACGTTCACCATGACAGCAGTTATTCTCCCCCGGACGATAACATCCGATGCTGGACACTAGCGCAAATGCACTGTTAATTAAGGTTTCGACAAACAGATTAGCAAAGAAACGACTATTAGACGTTCCCGCATTGACAATTTGGTGGCGAGTTGGAGGTCTTTCTTACGACTGGTGTTAGAGTTTCTCTCACTTAGATAGGAAGCGGTGAAGATTGGGGGAGCCCCCATAGACGAGTGTCCAGCTGATACAGCACGCTAAAATTGGTTCCTCTGACACTCCATTAGATTACACTGCACAAGTGTGCCGCCTAAGTCCGTTATATGCATTGCCAACTATATGCGCGTACAATTATACCCGGTTTGCTGCTTTCCGGTTTGAGGGGTGTGACTTCAATACAGACCTTTCGCCCCAGTTCACTAATTTGAAGCCCAACATGTTCCTGACGTGAATGAGATCTCGCAGCTAACGCAGGGCGGGCATGGTCCTCAAGTTGTACAATACCCCGGAAACTACATGCCGTAAACCGACTGTCCCAGAGTATCTACAGTGAAAGTTCTAAGCTCCATTTGTATTCGAGACTCCTATGTCGAGTAGGAGCGACTAATCCGGAACCAGACCGCAAGGTCTTGGATTTTATGCAGCAGGAGCGCGCCGTACCGGCGTCCAATAACGCGCAGCATAGAGGTGGTGTCGTCCTTCGTCGCCTGGCTCCCCATGCAAGCGTAGCACTCCGAAGTGTCGGATAAGACAGTTAAAATGGATGGTACTTTCGGGAGTGACTCTAATTTCGTGCCAAGCACATTTCACGACGCCACCTATTGTGCGACTATTCCCTGGGTAACGTTGTGCGATCTCTGATTCGCCACCCACTATGCGGAGGCAGGAACCTATGGATTAGTGACGGCGCTACTGCCGGATAAACGATTATCGTCAGACGGTAATAAGGTCTTTGCGGCTGCTGGCGTTTATAGGATTCTCTCGGTACTCTACTCCGCGGTGGTGCTGGCATACGTGTCAGTGCGTACAAAGTCCGACATACTTGGTTTCACTTTAGTATAGCCGCCGCTATTGATAGGCAAGCACCTGGAGAGTTAAGCCGACATAAAGAAGCAAGGGTGACCCGTCCCAACGAGCTGTCGTTCGGAATCCGCGAGACCCGCACGCAAAATGGTTAAGGGTCCTATGTAATGACACTGCGTCGGTTACTGCTAGTCCGTTCGTCAACCACAGTGTGGCCCTGTGCTTGACAGTAGCACTGACCAATATCTCCAAAGAAAATTGACGGGCGGGTGGGGCTCAACACTTGGTACACGGCTCCAGCCGGCGCGGCCCGATGACCGTGGCCACATTTAAGCGTAGTGACGGCCTCCATCGGGAATGTTAGTGGTTAGCTTGTCTGGTTATTAAATCAGTTCAGTCGAAAGCGGAACAGGAACTCTCGTGACGTTGAATATTCTACCATGAGGGGTCCAGGTGAGTTGGTGACCATCTGGGGGAGACTTGGAGGGGGACATAGTGGCTTACAACGGAGTTATGTAGTCCGATTACGAGCTCGATAATTGTGTAGTGACATTTTGGGAATTGGACATGTTACACTCGTGTATTACTTTTTATCAGGTAGTGTCTTTAGAATTAGAGTCTTTAATATCTAATAGAGGCTCTCCAGCCTGCAAATGAAGGACCTGCGCACTTTCTCTGCCCTAGATAGAATGGCGCCGTTCCCTCACTGAGACAACAGACAGGAAGATCCAGTAGATACTGTTTTTAGGGGATGTCAATAGTCGTGCATACGGTTATTGCTACCTAGTAACTTGCCAGTCCCCGAATCACCGGAGGTACGTACATGAAATCGGGTCTGATATCAGCTTATCCTCAGTTAGTATACTCTCCCACGCAAAGTCCTGGTATAATTCTAAGAAGCGGATGGGTGCGTTTATGACGTCTTGGTAAGCGAGTTAGGCAGATGTCTCGTAAGATAGCCTATCTCGCAGTGCAGCGGCGCACCAGTTGACTTGCTCATGCTCCTCCACCGATGGTCATTTTAGAATGGCTTAAGGCAATTCCGGATCGCAACTCGACAGCGGTCCCCACATGTCTAGGTAAGTCCCGATGGCCTAATGAGAGCTGACCGCTGGTGACGACACGACTCGCAAGATCCGGACACCAATAGAAAGGCCTAACCGCGACATACTCAACTGCGGTACGCTCAAACGGTAGTAACTCATCGCACTGCCTCGCCACGGATATGAGGCCCGGGAGACTATCAGTGAGCCTATCGCTGATCATTTGATGAAGATCGCCCCTTATATTGGGAGGAGTCAGGCAGATGATGGGGATAACCCCACCATAGTATGTCAACGGCATTCATGTAAATATTAACAAAACCCACCAGTGATGGAAGATTTTTAGACTGAATGGGAGGGGCATCACAGTAAAATCCACCACTAGACTCCCGTGCGCCTCGCGGCTTGATCCTTCACACTTCTCCCTGGTAGAGCTAATGAAGGCTCACGTCTCGGACAGCTTCTGTAACCCATTAATAATGACGGAGTTTGTCTCCCATGGGGCAGCAAGATGTTCTAAGCCTTTCACCGAGTAACATCTCCTCAATACTTAGGCACCGTCAAAGATATTGGTCGACGTCACCACCGCTTAGGATTCAGCAACAGCCGCTTCAAAGGCACGTAATTTCAGGAACAACCGGTATCCTCTTATCTGATGCAGTTTTCTACCTCTCTATAGTTTGCTTGGGCATATCCTTGGTAGTTACTTGCGCACATGCAATAGATATAGAAGTTGTGGGCGATCCAGCGCGAGCCGTGCTACCAACTAAAGGAATCAGGGTCTTGCCTTCGGTCCCAGTATTAGAGTGATCGATTGCTGTAATCTGGATCTTTCCTGTAGCGAGTTGCACTAGCAACACAGTGCCGGAGACAGCTGTGGCCTAAGGAGGATATAAAACGATCACCTCTATGCGGTGAGATGCAAACATATGTGGGTATACGTGGTCCTCCGGAAAAATTAACGCGTGTTAGTGTCTCTAAGCTCTAGACGGATAGGACCACGGTCACGAAGAACTTCAACACCAAATCGCTGGTTTAAATAGACTTCACCGCTCTACTCAAACGGCTATTGATTTTCTCACAACCAGGGAACTCGCTACATCGCTGATGGCAGAGGGCTGTCGAGCCCCTAAAGCATATTTTATTCTTCAATGTGCGCCCCAGGAGCGATGCCCCACTTTAGAACGGGTGCTACCGGTGGTCCTCCCTCTCCCGTCACTACCCAGGGCCAACGCGTGGGTTGAACTCAGCTGACCATGTCTTCCATCCCTATTTAACGACCCCGCAGTTTGAATTGTCGCTGACTCGATACATCTATAATCCACGGTCTGTTTAAGCTATTGAAGCACGTCTAGGGTACTTCGAGTTCCTGGCCAGATGGGCGAGATTATACCATGCACGGGCGCTACGGTCCCTCAGTTGACGTGTTTTGGGCGGTCAGTAGGGAACAGGATGGAAATCTTAACGGTTCGACTGTCCGTGCCGTTTTACCGCTAAAGACGGGCCGGGAAGTCAGCCGGAGACCCTACGAAAGAGAACATCATGACCACCAACTAGGGCCTTATCCCTCTATGATACCGCGAAAAGAGAGCGTAAGTCGGAAAGTTTGATCCAATTCGCACTGATTCAGACCTCAGCGTAGACCGCATCTTGGGTACAGGAAATCCGCTACGGTTAAATACGATCGAGCAGAACCACACGCAGGCCGTAGTATGCCCCCCCCGTAATAGGTCGGGAAGCCCGGTGAACAGAACGACTTCTGATAGCCTGCCGTAGCCATTGACTGCTAGTCCAAGCCGCTGCCATGTCTATAGTACATGTCAAGCAAACGGCGTCGAACATACGTGAGACCGTGAATAAACCACTAAGTGCAAAGCGTAAACGGTAAGGTTGTGTAATGTTGTGTCTACTCGTCCCTCAGTCACCCGACCGTAACCAAGTCATTGGCCATAGCAGCGCTCGCGATATTGTTGACCCTCAAAATAGAGAAAAATCAGATGTGGCTCTAATACATCATTTCCCCTCAATGGCAGTAACGTCTAAGCGTTCGGACGGTCTTTTGTCCACTGTAACGACGCAGCTAAAAGGACTTACCCAGTTGGAAGCGCGTTGGATTCCGACGCGGGTGATGCTGATTTGCAGGTACCCCTGATTCGGCCGGCCGCCTCGGGTTCGATGAGGATACCACTTAATAAACAACCGTGTTCCTTGCAAACTAACCCAGATGGTCGACTGTCATATTCGAGGTATGCCTCCCATGGGCGATAATAACATAAGTTTCCATCGCATGTATTCAATATGGGTAAACGTTCACCGTCCCCTGGGACTTCTTCGTGGCATCCTACGAGGTGGAAGGGATACTCAGTGGCGTTGGTCTTCTTCTATAACGCATCAGGTTACATTTTTCGATATGTACAACACGATCTTAAGCAGAACCACCACGAGCGATGTAGGCCCTCACGCGAGCTGTCAGGGGCCTCCGTGTTGGGGTGACACCAATATATGGGAGATACCTCACTACTAAGTTGTGATGGAGGCTTCTGTAACTCCTCTCTTTTCCAACCTCCAGGACGGGCACCAGCCGGCCGTTACGCGTAATGCGCGCTGTTAATCATTCGCATCCCCAAGTGATATTGGCACGTGATAAACGTATATATCTTCCTACCGATAATCAAGTTACGAGCGCTGTAAGTCGATTGTTGCCACGAGCCCAGGAGTAAAATTGAGCCAATGCGCCCAAAGCCAACGTCGCGAAGCAAATCCTCTCACGATGAAGATGAACTCGGATCGAGTCCGGCCTCCCAGTCTTTTGGGACCCGGTATTCCTAGCATATATGGGGTTAACGGTGCAGGTATAGCATGCGCGTCTTGACAACGCTATATCCTACGCGTGCGCATCGTTTCCATCCTGGATTACTAGGGTGCCCGTATTACTGTAATCCCGTAGAGATTTGTTGAGCTATGTGGTTCGCGTTCGCTCCCCTTATCCCGTCCGTGTCGACGGTTAATGAATACGACAGGGCGTGGGAGACTCGCCTTAATTCGTCATACACGCCACGGGACGCTCCTACCGTGCACGTAATTGGGGATGACACGTATCGATCAGAGTCAGCTATTTGGTGCTGTTTACCGCTATATAAAGCAGATCGTTCATTTCGCCCATTGAGGCGCATAAAACCGGTCTCAGACTGCAGGTCAGTAATCACCAGTACCCCACGACCGGCCCTGGCTCTGATAACAACACGGGTTGACCTTTTTTAACGACCCTTCAGCTCCCGGCACGCTGATGTCGGCCAGTTTCAAGAACTGGAACTACTCATCCATGCCGGCCTGTAGTGATCAGGAGAACAAATTTGAGAGTTCTGCACGGGGGATGGTGAAATCTAGTCACAGCACGCTCCCCTACTGAGTTCCATGTACGAGATGAGGCAGAAGGTGTCTACCCAGGGTTGAACGCGAGGCTCTACCTCTAGGTCTACTATAAGGCGCAAACTAACTTTGGTGCCTCCTCGCTGTACACGTTAGGTTTACGGATTTCCCCGGAGGTGGGAAATAACTACGCGTTCGTAGTACTGCGGACAGCACGCAAAAAGGCAGCTTACGAACCAATCCGACGCAAGCTTATTTATGATTACTGTGCAGGGGAGGTAGATAGCATATGGGAGTGGCCTGAGATGTTGTAACAGAGTTAAGTACTCCACTTGTCTTGCGGGCTCGATTTCACGGATGAACAGGCCGCAGGTCCTTAACTCTCGGTACTAGCTCAAAATACCCCAAAGACTATGTGACCGGTGACCAGAGTTAGGTGAACCGCATCCCCTGACTTTAGTCAAATTTCACGAAGAACGTGGAAGAACGACGCTTACTTCGAGGAGACATCCTCAAGAGAGATCAAATAGGAAAAAAACTAACGTGTCACCGAGGGCTTGAAGAAGGTAGATAATGTTTAGACACCCAGGGTATCGTAATACTTACATACTACTCCTCGACTCATTCCACAGAGTATGCCCGGAAAGAGTAATAGCCGTCAGCAAGTGGAGATGCACCTTGTTATCATTGGGGTGAACTCCACCCCCCCTCCAGTACCCGTCTAACCGGCGGGAGCACAAGAGATTTTCTCACTACGAAAATCAGGGAACCACATAGCAAAACCATTCCAGGGGAAGTCACTCAGAGTTATGGACACGCATTAGTACGGGCGGGTTTCTAACACAGACGTAACTCGGCGTCGCGGCGCCAGAAGGCCGATAGTAGCAAAGGCAGCGGAATTCTCTCTCCAGGTTTACCCAATCTTGTTTTGGAGTCGTTACGCCAGTTATCGAAG
		</sequence>
    <sequence><taxon idref="Location_0_4_0|49.85014041522004"/>
			TCACGGAGGCGTATAGTGTAAGCACAGGCTCGAAAGGTCTCCCCGCATACCCAGTCCGGTGATACTACATGCAATGGACCCTGGCGTTCTATTGGCGCGAGGCCAGTAGATACATGATCCTATGGGTATCACCGACTGTCTTTATATTCCTGAATTCTGAATCACGAGGGAAAGCTATACCGTGGCTTGTCTTGTGGATTGTCAATTGTACCCGTGTTAGCCCGGAAATGGTATATCCAGACTGATGAAGCTTCTAACGATTCGCACGGATCAGCAGATCAGGACTCCGCCACCAAGTGGGATTGCTATACAGTGCGACCATCGGTTTTGCTCTAGTCAATGTTGGTCTTAGTCCACATATTACCGCAGTAGTCAAAATTGCCGCGATTCGCCATGACCTAATTCAACTCATCCGCTAAGATCTGCATTATGGAAACGATGGTCCGCCGTCGTGACCAATGAAGCAGTGCATTACGGATAACAGTAAGATAAGCGAGTCCCCTCATCACCATTCTTGGTAGCTCCATAAAAAGTGCGTCGCAGCGCGGATGCTGTGACTTGTCATGCCAGACATCGACGGTCCTGGGTCAAAATAGCCCCGCTTCCAAACCGAACGTTATTGGCTTTAGCTAATGGGGCATGCCTTCTTTCTTTGCGAAACGTCCATGTCGTTGCTACTGTAACCGCTTAGATTCCCACCTGGCTGGACAACCACCTGAAAAACCCATTTACCCTCCTACGTTGGGGACATAAGCAAGCTATCCCAATATCGCTTAAGTTAGCAAAATCCCTGTCGAGCATTTGATCATTTGCAGTTCGGAATTAATGTGGATAGATTGTCGGAGTAACGCAATTCCGCGGGCCGAGGGCGCCGGAATGCTTGCAGCCAAAATCTACTAGATAATAGTACGCGGTCGAGTACCTCTGTAGGCTGTGCCTCATCAACCCCGAGGAGGCCCGGGCCTCGGAAGCCCCCCCACGCGACGCATCTTGGCCTAAGCGAACTTCCGCACGAGATAACTTCATGTTCCCTCCGACATTGTGTCCCGGTATCCCCAGCATGTTGTCATTACTCTCTAGCTTAAAGTCCACCAGATGGTTATCCTTGGACGCACCTCTGCCCGCGCATACGATTTGCCCTACAGGTGAAGCTGCGCCCGGAGCACGGTTTTTGTGCCTTCATGATGGTCACATCGTGCCATTGGCGCGAAGGAAGTACTTTAGTAATATGTGGATGCTTACGGGGATGCGGACCGCATACCGTCTCCATGATTAATTCCGAGCACACGATGCGGAGTTCATTCGGGAACCACGTTTGTAGCACGAATATGGATCCTGAAAGAGGCGGGGGCATTTGTTAGGTCCCGTTACAGTTCGCCCCAGTAGTTCAGCTGCTGTATATATGGAAGATCTTTTTGCGAGCAGCTATCACGTCCTGCTAACCGCGTCGTAAGGCGGTCGTCTAATTGGTGTCAGCCTTTTTGTCGATGCCAACAGTGGTGCATGGCCTCAAGCCAATCCAAAATTCTGGATTAAGTAACGTATGATTATTCTTTCAATGATATGCACCGCCGATTGGCCTTATTGAATTTCGTTCTGAAAAAAGAACTGACAGCTTTGGAACTGAGTAATACGTTAGTAGCTCATCTCGAGCGACAACAGTCCGGAAGCGAAATGAACGGAGTGGATCAAGGTTATCACGCCATCGGTAAATTGCTCAGATGCTAGAGGAATTTTGCTGTCAAAACACATTTAGCAACCAGTCGCTTGGTTTAACGGAAATGGTGCCTACAACGTCACGTTTAGTTTGTAAATAAGGCTTCAGAGGCTGTAGTTGCCGGGTCTCACATTGATTCCGCTCACACCCGATGAACGAATCACTTAACTGGGTATGACGCGGTAACGACTGTCGTTGCTACGGCTATATCCGTGACTAGCCCTCTTATTATGCCCACTAGCGACTTCTGCTAACACACTGCCCGATTAGGAAGCCGGGTAGTGAGGCTATATGACGGGTTTATCGGTTGTCTTCTCAGTTCCCCGACTCTAAGCTAACGTGGTTCGTCGAGGTCGGTGGTTTATATAGCTACGACTCTTTAATTGCAATAAAGGAGATTTGACTTCCCGCTCAGAGTACAAGCATGCCATAAATCCGGAAAATCAGGGGTCCTAGTTGTCCTTGTAGTATTATGAGATCGGTAAAAGGTCCATGAGGGTACACTACACTGTGCGGAGATCTGGACACCTCGAACAGTTACCATTAAAAAAGGGGAAGGAAACCGCGTTCAGAAATAGACAAATCTCCCAAGGAGCGTACTCATAGACCGGGGGATGACATAGATCCTTATTGGTCGTTCCTGATTGCATATTGCTGGAGGACACGCTTCGGGGCAGTTAAAATAGCCATAGACCCCGATTTCACGAGTCTGTTTTGCTACCAGTCATACGGAGCTGTAGAAGCGCGCAAACCTAACTGATGAAACATGTGCAACGCTCCGAGAATCTCGCGCGGCGCCACAAAGTAGTCCAATTCCCATCGAAGCCTCGGAAGCGGAAGGCGGAGGGTAGGCCAGGTATATCAAGCTAGACGAGATACTATAGCAGATCGAGGGCCCTTCAGGTTTAAGTGCCCGCACCAAGGCAACTAGTTTAGTAGCTTTGAACACCCTGCACTCAGTCGGCTCCGTGCTCGGACGACTGTTAGAGTCAATGAGTGTAGGGGTGGGGTCATCACCTTGCCACTGCAGCCATAGTCGTGTGTCTTGGCTCCACCCCCCTTTTATGTGCTATGTAATGACAGTTAAAATCAGCTCGACGTGATGGAAGGCTTCGACGCACTTATCGTCCTGGCTTCTCTGTCAGATGTCGCGTAAATTAGCCCCATGTTTATGGGGCAACGATGCAAGGGGCCCCCCTCGCCGAATACCCGGCGGTGAGCTCCCGTGGAACCCTCAGCCGCGATGGCTACCGTTCAGTTTGATTCCATGATACGACTATTAGAAAAGACACGTGATAGGGCCTTTTTGTCCAACCGTCTAAACCTACCGGGGATATGACTCAATGTACGTGGAGGGGTACGACACTATGTGTACGGTGTCCAGTTGACTAAGCCCCAGCTTGGGACACTAACTGAACGTTTAATCTGAGATTCTCGTCTGTAAACCTAGAGGGCGTTCACATGGCGGGTGAAGCTGGATGACACTACATGTTATAGGCCTTCAATAGGGCCAGATTCGCAGTGGTAAGGCGACGCTCCGCTCAAACCATTCGTCTATACTAGACTGGAAAGGTGGTGCGCCAGGCATCAATCGAGCTGCGACTGGCCCACGTGTGCCCGTCGGAAACCGTAGTTAGCCTCAACGTTTTGGCTGACTAGCGGTGTGCCGTTCGCTAACGGGTGTGGGTATGCGATGCGGGGTACTGTAGGATCGGCGCCCCACCAGGTAGCATTTAAAAAAGTACGTCATTTTCCAACTTACTAATAGAGCGTTGATTCGGGCCGTTTGCATCACATGCAGTTCACAATCCATGATAAAGTACAGGCAAGCATACTTAGTTGGACCAAAAGATATAGTGACTCAACGGTTGGCTAATCCCATACCTGTGAGTTTGAAATAATAACGACACGGTGAGAGAGTGTAGTATAAGCATAACCTTGCGTCAAGAACATGACCGACAAATACTTCATTAGAGGAGAAAAATGAGGCGGGCCCCTTGGACTTCCGAGATGCGGTGGTTTCGTAACATGTCTGCTCTCTATGCCGGGCAACCTCCACAGTGCAATGAACAATCACCCTTGTTGGACGGGGCTGCAGGTATCAACAAATGTGGGCCCCGCCGTCTGTTCCACGGACCACAGTGCCTTAGCTCTCAGCAAAAGAGCTACGGCGCAGCTCCTTAAGACCCAAATGGGTAAGGACAACCCTTTGGGGCGGAACCCCATTTAAATGAAGGGACCCGTACAGGATAAGAAGTGGGCACGGTTGATGCGGCATGGTGCAATCGCTTGTAGTCGTTCGCGAGAGGTGGCCCCTTCCGCGCCAAAAAGACGAATAGGTCTGTCATGAACCCCACGATCCGAACAAGACCTCAAAGCAAAAAGTATCCACGTCTTCACACACAGGAAGGCCGCGTTATAGTTGAGGTATCTACTGATCAGATATGCACATGGCGCGAGCGACAGTATTACGTGGAAGGCAAGGCGTAAATTGCATACGGGGCTCTAAGGCGGGCAACGACAACCTTCCTGTAAAAGCAGTCCCCCCCGTGTATCTCCTAGGAAGTCAAGGCCTCTCAAAAGTTGCGCGCGCGGGTTGGCGGAAGCAACAAGACGCGAACGGCAGAATATCGTTTTTTCCAACGGCATACCCTTAATCCATCTATCACACAGCGTGGGATGTACGTCCCTTTAGTACATGTATTGGACCCCAAAATCTATGGCAATTGGGTTCACACTCAGGGACTGGCAGCGAAATAGCTGTAATACCAAGACTAATCTATAGTCACCTTCAGAGTGCCAAAAAACGGTGTGTACACGAGAACGTCGGAGGTCAGCAGCGGATGGGGTTAATCTAAATCACGTGTACTGCACTACACGGAGGGGAGCGAAGTAACTTCCGTGAGTCATATAAACATCATGCGTTTACCGCGTTTGAGAGAGGTAGCCGATGTAGCGACACCATACCATCCATGTAGTCAGAGGGCTATTCTATGAACGTAATTTTTGAAGAGGGGGTGTGACTGGAGCGTCCATAAAAAGGTAGGATTTATATTAGGGCCAGAAGGTACACCAATCTTGCCAAAAAAGCGGTCGCCATTACCATGACAAGCGTCATCAACCAGTGCTCACTTTGTGGCAACAGTCAATCTCGTTCAGCCCCTGAGCTGCCCGTGTACAGTCCGCGCGCAAACATCTTAAAGCACGTCCGGTTTTTTAGATTTGGAGACCTCCGTACTCACGATGAGCGTTCGGCCAGGGACACATGCTACAGCGCAAAAAATCGTAACACGAATACGGCCCCCCGGTACGTAGCAGTTGTTGCTCAATGTTGCAAACATTTTTAAGGACTTACAGTTCTTCACCTAGCTAGGCTCCTTACATTGTTGCGCTGCCTGTCTGGCAGTCGTGACATGAGTCACTATTATACTAAACAAGGGCCTGTTCTCAAGTGCAAATCTAAATGGGTCCTCCCATCCGCGGCGTCGTTAAAACAGGACTGTTACCTACCTGACTAGATTATCAGGCCCAGATCGAACATTATGGTCGACCCTACCCTGCGGGTGACTTGCGCAGATTTTATCGTACTGACGTCTCGTATCTTTAAAAACAAACATATTGATTTGCCAGATGTGGCGTGGCTACACACCAATACGAGTATCTAGTATACCCTGGGATCCCGAACCGCCAGAGTGGCTCGTAGAGCTATCTAATAAGCCGTGGAGTCATTCTTCCGGTTGGGACCTCCCTGATCGTGAATCTGGGTACATATCTATGGCTTCGGCGAGTCCGATTTAGAAGCTGGTCACCGTAGCACAAGTAGTCAGGATGCTTAAGCGTCAAATCATCTTCTAGCGCTATGGAGTAGTCCAGTTTGTGGAATGATGGAACTGCATAGGTAAATATTGACTCTAGTACGAAACAGCGTGGAATTCTGACTAAGGAATACCCCTAAGCGCTTACTTCAAGCAATCTCGAAAGCGGTATTACAAGTTTCTCGCCGCAGGGCTAGAAGCTATTTGGATTTACGCCGATGCTCTGCGGAAGATTTCTTGGCATGCGCCCCTATCAACGTACCCTATTAACGCCCTATTTATGCCCGACAGTCGATCCCAGCATCTTTGAGACTCGGTTAAAAGTTAAGATTATTTGCACCCCCTCGGTGTACCATAGCCAATCCTGTCCATCTAGAAGTGTCGACGTGCTTAAAGCCGAGCCTGACTTCCAGTGGTCCCTAATGGGAGTTATTGTCAAATTTCACCATGGCTCGACGACGCATTGCAGGGTGGGTCGAAGTGCCGACAGGTGATTATTTTAGCCTCCCTCTTTGTATACTCTCGACAGGTGTGCTAGCTACGAGTATACTAGCGTCAACGGAGGTGTCAGCCCTGGAGTTGGGTTGAATGGCCGCTCGCGCCGGGACAATTCCAGTTCGCGCAGCTTAGTGTCCGATCGAGAGATGAGCCTCTCCTGACCCCTCAGATGCTTAGTCTGATATCTTAACTAGATCAGTTCTTCGTTATACCATCACACCACACTAGTTCCTGAGACGTAGGGAGGGTTACAATTGCGAAGGTCTGATTCTTCAGCCTAGAATGACCATTTGTAGGTGGCGCGGTTATACATGCCAAAACCCTCCACGGTCCATACCAACACGGGAAATGTGCCCAGTCCCTGGGGAGGGTAGTTTGTCAAATGGGCAGGTGGTACCTCTATGGCTTCCAGGTGCTAGTGGCAGCCCCGCCTCCTTCTCGTACGTATCTACAGCTAAGAATTAACCACTCCGTTAATCCCCCTAGCCTTCTACAAGCAGCTTGGTTCCCGTTTTTACCTGCTATCTAACGACAGACTCACGGTTGGACGGGGTGAGGCTCATTTTGATCATTGGCTTTCATCCCTAAGCCGTGACATGGGTTTCGAACAGATCAAGCGGCGCCGCATCCTTCCGCTCTATAAACGGTAAATGAGAGGCCGTAGCTTAGTCGGTTTGCTTAGTAAACAATGGGTAAGTACGGCATCTCGTCGCAGTTAAGCTATATTTCGAATCAAACATTGGAGCACCCACTGGATCCCAGAGTCCGCGTGACTGCTCCATTCCGTGAGTTACTGACGGCTGGGCACTCTTACTCGCGCATCCGCGCCGTTCTGATCGTTGTTATACTGGGATCCTGTCGCTCGTGAGCCAAGAGGGCCGGGCTTCCGTACGGTTGGTTAGCTTAGGAATAATAGCGCAATACGGATCCCATTCGTGACCTGTACTGCCATAAACACGGTAGCGTCATGAGGGAATAAGAAGTGAATTGGTCTCTCATGTTAGATAACTCTGTAGTCATTTGCATGAGCCAAAGGGCATGAAAAACCGCCTACAGAGCGTTACCCTCAGTTTAAGTAATCCAGGTGCTTGGCCCATACGCCTCATCTCACCGACCGCTCATAGCCTATGGCACTTTTATTCCTTACGGAAGAAGTGACAGGAGATCTTTTTTAGTGATGGTTCTGCACTAAAGCGGCTTGTTAGTCGGAACATTCTTAGAATCCATGTGAGAGAGCTCCGAACACTTTTATCAAATATCTGAAGATCATGTCACCAGCGACTGATCGCATTGTAGCCCCTCAGCTTTAAGACGCTCGTATGCGCAATTCCCCTACCGGAAGTTCTGGGCAGCGTTGATGCTAGGACCGTCAAGCTTAGCAAAATGAGCGGGTTAGGCTTAGTAGCCAGTGCTCCTCAGAAGGGCGGCTAGGCATATAAATCGCGTAGAAGGAATTAGCGAGGCACATAGAAGCCTCCTGTAGCGGGCCTGTTGAGAAGCTATTCTAACTCTTCGAAATTCATCACACTGCCTCGGGTTGGCAGACGTACGAGCACATATTTTAACGCGGGGAGAGTTTACTCACGTTCACCATGACAGCAGTTATTCTCCCCCGGACGATAACATCCGATGCTGGACACTAGCGCAAATGCACTGTTAATTAAGGTTTCGACAAACAGATTAGTAAAGAAACGACTTTTAGACGTTCCCGCATTGACAATTTGGTGGCGAGTTGGAGGTCTTTCTTACGACTGGTGTTAGAGTTTCTCTCACTTAGATAGGATGCGGTGAAGATTGGGGGAGCCCCCATAGACGAGTGTCCAGCTGATACAGCACGCTAAAATTGGTTCCTCTGACACTCCATTAGATTACACTGCACAAGTGTGCCGCCTAAGTCCGTTATATGCATTGCCAACTATATGCGCGTACAATTATACCCGGTTTGCTGCTTTCCGGTTTGAGGGGTGTGACTTCAATACAGACCTTTCGCCCCAGTTCACTAATTTGAAGCCCAACATGTTCCTGACGTGAATGAGATCTCGCAGCTGACGCAGGGCGGGCATGGTCCTCAAGTTGTACAATACCCCGGAAACTACATGCCGTAAACCGACTGTCCCAGAGTATCTACAGTGAAAGTTTTAAGCTCCATTTGTATTCGAGATTCCTATGTCGAGTAGGAGCGACTAATCCGGAACCAGACCGCAAGGTCTTGGATTTTATGCAGCAGGAGCACGCCGTACCGGCGTCCAATAACGCGCAGCATAGAGGTGGTGTCGTCCTTCGTCGCCTGGCTCCCCATGCAAGCGTAGCACTCCGAAGTGTCGGATAAGACAGTTAAAATGGATGGTACTTTCGGGAGTGACTCTAATTTCGTGCCAAGCACATTTCACGACGCCACCTATTGTGCGACTATTCCCTGGGTAACGTTGTGCGATCTCTGATTCGCCACCCACTATGCGGAGGCAGGAACCTATGGATTAGTGACGGCGCTACTGCCGGATAAACGATTATCGTCAGACGGTAATAAGGTCTTTGCGGCTGCTGGCGTTTATAGGATTCTCACGGTACTCTACTCCGCGGTGGTGCTGGCATATGTGTCAGTGCGTACAAAGTCCGACATACTTGGTTTCACTTTAGTATAGCCGCCGCTATTGATAGGCAAGCACCTGGAGAGTTAAGCCGACATAAAGAAGCAAGGGTGACCCGTCCCAACGAGCTGTCGTTCGGAATCCGCGAGACCCGCACGCAAAATGGTTAAGGGTCCTATGTAATGACACTGCGTCGGTAACTGCTAGTCCGTTCGTCAACCACAGTGTGGCCCTGTGCTTGACAGTAGCACTGACCAATATCTCCAAAGAAAATTGACGGGCGGGTGGGGCTCAACACTTGGTACACGGCTCCAGCCGGCGCGGCCCAATGACCGTGGCCACATTTAAGCCTAGTGACGGCCTCCATCGGGAATGTTTGTGGTTAGCTTGTCTGGTTATTAAATCAGTTCAGTCGAAAGCGGAACAGGAACTCTCGTGACGTTGAATATTCTACCATGAGGGGTCCAGGTGAGTTGGTGACCATCTGGGGGAGACTTGGAGGGGGACATAGTGGCTTACAACGGAGTTATGTAGTCCGATTACGAGCTCGATAATTGTGTAGTGACATTTTGGGAATTGGACATGTTACACTCGTGTATTGCTTTTTATCAGGTAGTGTCTTTAGAATTAGAGTCTTTAATATGTAATAGAGGCTCTCCAGCCTGCAAATGAAGGACCTGCGCACTTTCTCTGCCCTAGATAGAATGGCGCCGTTCCCTCACTGAGACAACAGACAGGAAGATTCAGTAGATACTGTTTTGAGGGGATGTCAATTGTCGTGCATACGGTTATTGCTACCTAGTACCTTGCCAGTCCCCGAATCACCGGAGCTACGTACATGAAATCGGGTCTGATATCAGCTTATCCTCAGTTAGTATACTCTCCCACGCAAAGTTCGGGTATAATTCTAAGAAGCGGATGGGTGCGTTTATGACGTCTTGGTAAGCGAGTTAGGCAGATGTCTCGTAAGATAGCCTATCTCGCAGTGCAGCGGCGCACCAGTTGACTTGCTCATGCTCCTCCACCGATGGTCATTTTAGAATGGCTTAAGGCAATTCCGGATCGCAACTCGACAGCGGTCCCCACATGTCTAGGTAAGTCCCGATGGCCTAATGAGAGCTGACCGCTGGTGACGACACGACTCGCAAGATCCGGACACCAATAGAAAGGCCAAACCGCGACATACTCAACTGCGGTACGTTCAAACGGTAGTAACTTATCGCACTGCCTCGCCACGGATATGAGGCCCGGGAGACTATCAGTGAGGCTATCGCTGATCATTTGATGAAGATCGCCCCTTATATTGGGAGGGGTCAGGCAGATGATGGGGATAACCCCACCATAGTATGTCAACGGCATTCATGTAAATATTAACAAAACCCACCAGTGATGGAAGATTTTTAGACTGAATGGGAGGGGCATCACAGTAAAATCCACCACTAGACTCCCGTGCGCCTCGCGGCTTGATCCTTCACACTTCTCCCTGGTAGAGCTAATGAAGGCTCAGGTCTCGGACAGCTTCTGTAACCCATTAATAATGACGGAGTTTGTCTCCCATGGGGCAGCAAGATGTTCTAAGCCTTTCACCGAGTAACATCTCCTCAATACTTAGGCACCGTCAAAGATATTGGTCGACGTCACCACCGCTTAGGATTCTGCAACAGCCGCTTCAAAGGCACGTAATTTCAGGAACAACCGGTATCCTCTTATCTGATGCAGTTTTCTACCTCTCTATAGTTTGCTTGGGCATATCCTTGGTAGTTATTTGCGCACATGCAATAGATATAGAAGTTGTGGGCGATCCAGCGCGAGCCGTGCTACCAACTAAAGGAATCAGGGTCTTGCCTTCGGTCCCAGTATTAGAGTGATCGATTGCTGTAATCTGGATCTTTCCTGTAGCGAGTTGCACTAGCAACACAGTGCCGGAGACAGCTGTGGCCTAAGGAGGATATAAAACGATCACCTCTATGCGGTGAGATGCAAACATATGTGGGTATACGTGGTCCTCCGGAAAAATTAACGCGTGTTAGTGTCTCTAAGCTCTAGACGGATAGGACCACGGTCACGAAGAACTTCAACACCAAATCGCTGGTTTAAATAGACTCCACCGCTCTACTCAAACGGCTATTGATTTTCACACAACCAGGGAACTCGCTACATCGCTGATGGCAGAGGGCTGTCGAGCCCCTAAAGCATATTTTATTCTTCAATGTGCGCCCCAGGAGCGATGCCCCACTTTAGAACGGGTGCTACCGGTGGTCCTCCCTCTCCCGTCACTACCCAGGGCCAACGCGTGGGTTGAACTCAGCTGACCATGTCTTCTATCCCTATTTAACGACCCCGCAGTTTGAATTGTCGCTGACTCGATACATCTATAATCCACGGTCTGTTTAAGCTATTGAAGCACGTCTAGGGTACTTCGAGTCCCTGGTCAGATGGGCGAGATTATACCATGCACGGGCGCTACGGTCCCTCAGTTGACGTGTTTTGGGCGGTCAGTAGGGAACATGATGGAAATCTTAACGGTTCGACTGTCCGTGCCGTTTTACCGCTAAAGACGGGCCGGGAAGTCAGCCGGAGACCCTGCGAAAGAGAACATCATGACCACCAACTAGGGCCTTATCCCTCTATGATACCGCGAAAAGAGAGCGTAAGTCGGAAACCTTGATCCAATTCGCACTGATTCAGACCTCAGCGTAGACCGCATCTTGGGTACAGGAAATCCGCTACGGTTAAATACGATCGAGCAGAACCACACGCAGGCTGTAGTATGCCCCCCCCGTTATAGGTCGGGAAGCCCGGTGAACAGAACGACTTCTGATAGCCTGCCGTAGCCATTGACTGCTAGTCCAAGCCGCTGCCATGTCTATAGTACATGTCAAGCAAACGGCGTCGAACATACGTGAGACCGTGAATAAACCACTAAGTGCAAAGCGTAAACGGTAAGGTTGTGTAATGTTGTGTCTACTCGTCCCTCAGTCACCCGACCGTAACCAAGTCATTGGCCATAGCAGCGCTCGCGATATTGTTGACCCTCAAAATAGAGAAAAATCAGATGTGGCTCTAATACATCATTTCCCCTCAATGGCAGTAACGTCTAAGCGTTCGGACGGTCTTTTGTCCACTGTAACGACGCAGCTAAAAGGACTTACCCAGCTGGAAGCGCGTTGGATTCCGACGCGGGTGATGCTGATTTGCAGGTACCCCTGATTCGGCCGGCCGCCTCGGGTTCGATGAGGATACCACTTAATAAACATCCGTGTTCCTTGCAAACTAACCCAGATGGTCGACTGTCATATTCGAGGTATGCCTCCCATGGGCGATAATAACATAAGTTTCCATCGCATGTATTCAATATGGGTAAACGTTCACCGTCCCCTGGGACTTCTCCGTGGCATCCTACGAGGTGGAAGGGATACTCAGTGGCGTTGGTCTTCTTCTATAACGCATCAGGTTACATTTTTCGATATGTACAACACGATCTTAAGAAGAACCACCACGAGCGATGTAGGCCCTCACGCGAGCTGTCAGGGGCCTCCGTGTTGGGGTGACATCAATATATGGGGGTTACCTCACTACTAAGTTGTGATGGAGGCTTCTGTAACTCCTCTCTTTTCCAACCTCCAGGACGGGCACCAGCCGGCCGTTACGCGTAATGCGCGCTGTTAATCATTCGCATCCCCAAGTGATATTGGCCCGTGATAAACGTATATATCTTCCTACCGATGATCAAGTTACGAGCGCTGTAAGTCGATTGTTGCCACGAGCCCAGGAGTAAAATTGAGCCAATGCGCCCAAAGCCAACGTCTCGAAGCAAATCCTCTCACGATGAAGATGAACTCGGATCGAGTCCGGCCTCTCAGTCTTTTGGGACCCGGTATTCCTAGCATATATGGGGTTAACGGTGCAGGTATAGCATGCGCGTCTTGACAACGCTATATCCTACGCGTGCGCATCGTTTCCATCCTGGATTACTAGGGTGCCCGTATTACTGTAATCCCGTAGGGATTTGTTGAGCTATGTGGTTCGCGTTCGCTCCCCTTATCCCGTCCGTGTCGACGGTTAATGAATACGACAGGGCGTGGGAGACTCGCCTTAATTCGTTATACACGCCACGGGACGCTCCTACCGTGCACGTAATTGGGGATGACACGTATCGATCAGAGTCAGCTATTTGGTGCTGTTTACCGCTATATAAAGCGGATCGTTCATTTCGCCCATTGAGGCGCATAAAACCGGTCTCAGACTGCAGGTCAGTAATCACCAGTACCCCACGACCGGCCCTGGCTCTGATAACAACACGGGTTGACCTTTTTTAACGACCCTTCAGCTCCCGGCACGCTGATGTCGGCCAGTTTCAAGAACTGGAACTACTCATCCATGCCGGCCTGTAGTGATCAGGAGAACAAATTTGAGAGTTCTGCACGGGGGATGGTGAAATCTAGTCACAGCACGCCCCCCTACTGAGTTCCATGTACGAGATGAGGCAGAAGGTGTCTACCCAGGGTTGAACGCGAGGCTCTACCTCTAGGTCTACCATAAGGCGCAAACTAACTTTGGTGCCTCCTCGCTGTACACGTTAGGTTTACGGATTTCCCCGGAGGTGGGAGATAACTACGCGTTCGTAGTACTGCGGACAGCACGCAAAAAGGCAGCTTACGAACCAATCCGACGCAAGCTTGTTTATGATTACTGTGCAGGGGAGGTAGATAGCATATGGGAGTGGCCTGAGATATTGTAACAGAGTTAAGTACTCCACTTGTCTTGCGGGCTCGATTTCACGGATGAACAGGCCGCAGATCCTTAACTCTCGGTACTAGCTCAAAATACCCCAAAGGCTATGTGACCGGTGACCAGAGTTAGGTGAACCGCATCCCCTGACTTTAGTCAAATTTCACGAAGAACGTGGAAGAACGATGCTTACTTCGGGGAGACATCCTCAAGAGAGATCAAATAGGAAAAAAACTAACGTGTCAGCGAGGGCTTGAAGAAGGTAGATAATGTTTAGACACCCAGGGTATCGTAATACTTACATACTACTCCTCGACTCATTCCACAGAGTATGCCCGGAAAGAGTAATAGCCGTCAGCAAGTGGAGATGCACCTTGTTATCATTGGGGTGAACTCCACCCCCCCTCCAGTACCCGTCTAACCGGCGGGAGCACAAGAGATTTTCTCACTACGAAAATCAGGGAACCACATAGCAAAACCATTCCAGGGGAAGTCACTCAGAGTTATGGACACGCATTAGTACGGGCGAGTTTCTAACACAGACGTAACTCGGCGTCACGGCGCCAGAAGGCCGATAGTAGCAAAGGCAGCGGAATTCTCTCTCCAGGTTTACCCAATCTTGTTTTGGAGTCGTTACGCCAGTTATCGAAG
		</sequence>
    <sequence><taxon idref="Location_0_4_1|49.27367798664395"/>
[truncated: 366,225 more chars]
