# Supplementary material for: Epidemic Reconstruction in a Phylogenetics Framework: Transmission Trees as Partitions of the Node Set
Source: PLoS Comput Biol. 2015 Dec 30;11(12):e1004613. doi: 10.1371/journal.pcbi.1004613 (PMC4701012; doi:10.1371/journal.pcbi.1004613)
Supplement: S1 Data — BEAST input file for all WHC analyses of all simulated datasets. (ZIP) [file pcbi.1004613.s006.zip › S1_Data/wcc_X_23_vfast_10.xml]

<!-- Generated by BEAUTi v1.8.0 Prerelease r5934                             -->
<!--       by Alexei J. Drummond, Andrew Rambaut and Marc A. Suchard         -->
<!--       Department of Computer Science, University of Auckland and        -->
<!--       Institute of Evolutionary Biology, University of Edinburgh        -->
<!--       David Geffen School of Medicine, University of California, Los Angeles-->
<!--       http://beast.bio.ed.ac.uk/                                        -->
<!-- BEAUTi output modified for transmission tree reconstruction by OldMacDonald 4-->
<!--        by Matthew Hall, University of Edinburgh-->
<beast>
  <!-- The list of taxa to be analysed (can also include dates/ages).          -->
  <!-- ntax=49                                                                 -->
  <taxa id="taxa">
    <taxon id="Location_0_0_0|24.918899393702755">
      <date value="24.91889939" direction="forwards" units="days"/>
      <attr name="caseID">Location_0_0_0</attr>
    </taxon>
    <taxon id="Location_0_0_1|19.012813507838448">
      <date value="19.01281351" direction="forwards" units="days"/>
      <attr name="caseID">Location_0_0_1</attr>
    </taxon>
    <taxon id="Location_0_1_0|25.59151033818958">
      <date value="25.59151034" direction="forwards" units="days"/>
      <attr name="caseID">Location_0_1_0</attr>
    </taxon>
    <taxon id="Location_0_1_1|19.86082844641778">
      <date value="19.86082845" direction="forwards" units="days"/>
      <attr name="caseID">Location_0_1_1</attr>
    </taxon>
    <taxon id="Location_0_2_0|26.701411138118488">
      <date value="26.70141114" direction="forwards" units="days"/>
      <attr name="caseID">Location_0_2_0</attr>
    </taxon>
    <taxon id="Location_0_2_1|23.975745534899914">
      <date value="23.97574553" direction="forwards" units="days"/>
      <attr name="caseID">Location_0_2_1</attr>
    </taxon>
    <taxon id="Location_0_3_0|10.82598453383297">
      <date value="10.82598453" direction="forwards" units="days"/>
      <attr name="caseID">Location_0_3_0</attr>
    </taxon>
    <taxon id="Location_0_3_1|36.745858349171186">
      <date value="36.74585835" direction="forwards" units="days"/>
      <attr name="caseID">Location_0_3_1</attr>
    </taxon>
    <taxon id="Location_0_4_0|22.274261512800393">
      <date value="22.27426151" direction="forwards" units="days"/>
      <attr name="caseID">Location_0_4_0</attr>
    </taxon>
    <taxon id="Location_0_4_1|19.052768119287194">
      <date value="19.05276812" direction="forwards" units="days"/>
      <attr name="caseID">Location_0_4_1</attr>
    </taxon>
    <taxon id="Location_1_0_0|19.68799111081877">
      <date value="19.68799111" direction="forwards" units="days"/>
      <attr name="caseID">Location_1_0_0</attr>
    </taxon>
    <taxon id="Location_1_0_1|24.862743688377748">
      <date value="24.86274369" direction="forwards" units="days"/>
      <attr name="caseID">Location_1_0_1</attr>
    </taxon>
    <taxon id="Location_1_1_0|29.71664847515938">
      <date value="29.71664848" direction="forwards" units="days"/>
      <attr name="caseID">Location_1_1_0</attr>
    </taxon>
    <taxon id="Location_1_1_1|15.191816116938362">
      <date value="15.19181612" direction="forwards" units="days"/>
      <attr name="caseID">Location_1_1_1</attr>
    </taxon>
    <taxon id="Location_1_2_0|24.996726611408256">
      <date value="24.99672661" direction="forwards" units="days"/>
      <attr name="caseID">Location_1_2_0</attr>
    </taxon>
    <taxon id="Location_1_2_1|22.40154758778646">
      <date value="22.40154759" direction="forwards" units="days"/>
      <attr name="caseID">Location_1_2_1</attr>
    </taxon>
    <taxon id="Location_1_3_0|20.48779022657238">
      <date value="20.48779023" direction="forwards" units="days"/>
      <attr name="caseID">Location_1_3_0</attr>
    </taxon>
    <taxon id="Location_1_3_1|20.99295692261557">
      <date value="20.99295692" direction="forwards" units="days"/>
      <attr name="caseID">Location_1_3_1</attr>
    </taxon>
    <taxon id="Location_1_4_0|16.617266200534438">
      <date value="16.6172662" direction="forwards" units="days"/>
      <attr name="caseID">Location_1_4_0</attr>
    </taxon>
    <taxon id="Location_1_4_1|14.84704319218241">
      <date value="14.84704319" direction="forwards" units="days"/>
      <attr name="caseID">Location_1_4_1</attr>
    </taxon>
    <taxon id="Location_2_0_0|23.30339060032002">
      <date value="23.3033906" direction="forwards" units="days"/>
      <attr name="caseID">Location_2_0_0</attr>
    </taxon>
    <taxon id="Location_2_0_1|23.099918015761403">
      <date value="23.09991802" direction="forwards" units="days"/>
      <attr name="caseID">Location_2_0_1</attr>
    </taxon>
    <taxon id="Location_2_1_0|20.920461093056424">
      <date value="20.92046109" direction="forwards" units="days"/>
      <attr name="caseID">Location_2_1_0</attr>
    </taxon>
    <taxon id="Location_2_1_1|17.07718625999325">
      <date value="17.07718626" direction="forwards" units="days"/>
      <attr name="caseID">Location_2_1_1</attr>
    </taxon>
    <taxon id="Location_2_2_0|28.291407180247173">
      <date value="28.29140718" direction="forwards" units="days"/>
      <attr name="caseID">Location_2_2_0</attr>
    </taxon>
    <taxon id="Location_2_2_1|26.68872326305073">
      <date value="26.68872326" direction="forwards" units="days"/>
      <attr name="caseID">Location_2_2_1</attr>
    </taxon>
    <taxon id="Location_2_3_0|18.653960568835593">
      <date value="18.65396057" direction="forwards" units="days"/>
      <attr name="caseID">Location_2_3_0</attr>
    </taxon>
    <taxon id="Location_2_3_1|19.231514191496096">
      <date value="19.23151419" direction="forwards" units="days"/>
      <attr name="caseID">Location_2_3_1</attr>
    </taxon>
    <taxon id="Location_2_4_0|30.77098542751106">
      <date value="30.77098543" direction="forwards" units="days"/>
      <attr name="caseID">Location_2_4_0</attr>
    </taxon>
    <taxon id="Location_2_4_1|21.948140915359595">
      <date value="21.94814092" direction="forwards" units="days"/>
      <attr name="caseID">Location_2_4_1</attr>
    </taxon>
    <taxon id="Location_3_0_0|36.257071726789874">
      <date value="36.25707173" direction="forwards" units="days"/>
      <attr name="caseID">Location_3_0_0</attr>
    </taxon>
    <taxon id="Location_3_0_1|29.42322953101376">
      <date value="29.42322953" direction="forwards" units="days"/>
      <attr name="caseID">Location_3_0_1</attr>
    </taxon>
    <taxon id="Location_3_1_0|28.090119028307065">
      <date value="28.09011903" direction="forwards" units="days"/>
      <attr name="caseID">Location_3_1_0</attr>
    </taxon>
    <taxon id="Location_3_1_1|25.836737597006014">
      <date value="25.8367376" direction="forwards" units="days"/>
      <attr name="caseID">Location_3_1_1</attr>
    </taxon>
    <taxon id="Location_3_2_0|25.610739901304783">
      <date value="25.6107399" direction="forwards" units="days"/>
      <attr name="caseID">Location_3_2_0</attr>
    </taxon>
    <taxon id="Location_3_2_1|33.21291151991336">
      <date value="33.21291152" direction="forwards" units="days"/>
      <attr name="caseID">Location_3_2_1</attr>
    </taxon>
    <taxon id="Location_3_3_0|37.68764612431711">
      <date value="37.68764612" direction="forwards" units="days"/>
      <attr name="caseID">Location_3_3_0</attr>
    </taxon>
    <taxon id="Location_3_3_1|31.681376165688587">
      <date value="31.68137617" direction="forwards" units="days"/>
      <attr name="caseID">Location_3_3_1</attr>
    </taxon>
    <taxon id="Location_3_4_0|25.236480049440644">
      <date value="25.23648005" direction="forwards" units="days"/>
      <attr name="caseID">Location_3_4_0</attr>
    </taxon>
    <taxon id="Location_3_4_1|28.714362881677737">
      <date value="28.71436288" direction="forwards" units="days"/>
      <attr name="caseID">Location_3_4_1</attr>
    </taxon>
    <taxon id="Location_4_0_1|38.25722885778988">
      <date value="38.25722886" direction="forwards" units="days"/>
      <attr name="caseID">Location_4_0_1</attr>
    </taxon>
    <taxon id="Location_4_1_0|35.74883735953089">
      <date value="35.74883736" direction="forwards" units="days"/>
      <attr name="caseID">Location_4_1_0</attr>
    </taxon>
    <taxon id="Location_4_1_1|29.325107415097285">
      <date value="29.32510742" direction="forwards" units="days"/>
      <attr name="caseID">Location_4_1_1</attr>
    </taxon>
    <taxon id="Location_4_2_0|28.025589264992213">
      <date value="28.02558926" direction="forwards" units="days"/>
      <attr name="caseID">Location_4_2_0</attr>
    </taxon>
    <taxon id="Location_4_2_1|40.760118937132134">
      <date value="40.76011894" direction="forwards" units="days"/>
      <attr name="caseID">Location_4_2_1</attr>
    </taxon>
    <taxon id="Location_4_3_0|26.2657898893423">
      <date value="26.26578989" direction="forwards" units="days"/>
      <attr name="caseID">Location_4_3_0</attr>
    </taxon>
    <taxon id="Location_4_3_1|30.00996726550241">
      <date value="30.00996727" direction="forwards" units="days"/>
      <attr name="caseID">Location_4_3_1</attr>
    </taxon>
    <taxon id="Location_4_4_0|29.797403177423245">
      <date value="29.79740318" direction="forwards" units="days"/>
      <attr name="caseID">Location_4_4_0</attr>
    </taxon>
    <taxon id="Location_4_4_1|27.74050711958067">
      <date value="27.74050712" direction="forwards" units="days"/>
      <attr name="caseID">Location_4_4_1</attr>
    </taxon>
  </taxa>
  <!-- The sequence alignment (each sequence refers to a taxon above).         -->
  <!-- ntax=49 nchar=14000                                                      -->
  <alignment id="alignment" dataType="nucleotide">
    <sequence><taxon idref="Location_0_3_0|10.82598453383297"/>
			CACGGTCTTAATCACTCTCTTTGAGGATTCATAGCTCATCGGATATGAGACCCCCGTGATACACCAAAATAAGAGTGTGTTCCGGTTGAAACACCTAAAATCCGGACGTGCCAGCTTGGTTTATGATAATCCCCAGATCGTTCATCATCGGCCTGCGCTTGAGTTGCGGCGACTCGTGAGCAAGTTATACCCATTTACGGTTGTCATGTTGCTTTCTTGGTTTTTTCGGTAGGCCTGCTACCTTACGTATTCCGTCCCCTTGTCAATTCGGGTCCAAGGGTACGTCTGCGGGCACACTTAGATACGGCAGGTTTGGTTCAGGGATCACTCTACACTGTGCCGTCTACCACATTGAGACGCCTGGCACGTTTCGGCGCCCTCGCTCTCCGTTGGCGTCTCACCGGTAAACAGGAATCCTTGTTTCGGACGAATGGAAATCGCAGCTGATCATAGAGACCACATAATAGGCTGGTACCTCCCGTACATTGACTACAATGAGATAAGAAGGCATCCGAGGCAGATGGGCAGCTGGATCTAGACTTGATGTTAGAACCAGTCTCCAGTAGAGAACGACTGTTGATTTTCAAATACCTTAAGTACACTACGGATGTACCTGCGCTATGGTTTAAGCAACTCCAGCAATGCAAATGGAGTATCGACTTTGAGCGCTACTTAGCCGACGGACTCGCTGTGCGCCTCCGGGATAAGTTGACCCTCTGGACTGCGGAATAAGGTCACCATAGCGGTCGTCAGAGACAAAAGTTACGCGACGCTGTCTGAAAACCATCCAAGACGTCAAGTATCTTCTTATCCGGAAAAAGCCGAACTGCTAGGCCAGCCGTTGGCGAATCCGTATCGCATGAGGCCAACCGGTTTCGCATTCGTTAAAGACCTAACCTTCACACGGCGTCGCTCGGGAGTGTTTCACGACATAATTCCCTATTATGGACTCATGATAAGCCACCTCAAAATTTCCTCAATTCCCACGCAACTAAATCTAGTTTGTCTAATTGCCTTATAGGACGCCGTTCAGGTCAAGCGATCTGAAGTCATAGGAATAGTCAGCAGAACAAAAATGGGAGAGCGCTCGTAAACAGCGGGGAAGTTGATCTGTATACAGCTTACGCCTAATACCGTAGGGCCTCGCACCACTGGGAAGTTTAACCTAGCCGGGTACAAATGAGAATAATACGTCGATGGACGGCCCGCCATGTGGATGTTGCGCCATGAGTTTAGCCCTTGGCCGCCAGGCAGCCACAATAGCACGGAGCACACGGATAGCACATAAGGATGGTGCGGCATTACCGACCTTCCTCGCTACCAGAACTGGTTTCGGCCCCTAAAAAGCACGCAAGAGGAAGTCATACCTGTATGCTTCATGGTACGCTTGCGACAATTACCATGACAACCTCTGCGAGCCGAAGACCCGTACTAGCTTTGCGAGCTCCCTACCGCATCTCGGAGGGACAACTATATCTGTCTACGCAGGATATCTCAGCAGCAGGTTATTTCTCACAATAGGCACGGGGGCAGCTGATTGCTTCCAAATGCCCTTTTACGCGGGATGAGCGTCAGGGTGGCTACGTGTTGGCACGAGCGCAACGCTGTGGCGTATATAAGGAAGTCTAGGTCGCAAAGGTGTCCTACCGGCGCTTCTGTAAGCTAGTACCAAAGTACTTTACGTACTAGGTGTCTCTGAGTCGGATGTGAAGGAGTCAATTGGTCCATCAGAATAGACAATGTTCTATGTGTTCCACGATTAACTCCGCTTCGGACCCAGATTCAACGAGCACTGTTTAGGCGGTCTTGCTTCCGCAGTCTCTAGCAAACATGCCGTGGCCAATTAGCCTAGTAAGCTTGGGACCAGTAGTCCTAGCTATAGGTTTTAAACAGCGAATGGAGCGTCGATAGACGGTTAGGTTGGCGTAGTCTCCTTTATGTAATTGCGAGTTCGGGTTTCCCAGTTTACGGGAGAGATCGACGAGCTATCTTCTAGTAATTTCATGCCTAACCTAAAGTGCAAAATTTTACAAAGTACCGTATTAAGTTTAGGTAACGAACCCGTGTAATTTGAATTAGCAGTTGACGTATAATGTAACGCTGTCAGGGCGCCTTCGCGTTAACCTGTTTTAAGCGGGGAACGGAGAGGCTCATTGATATTATGATTTGACATCCACATCAACCCGCCACAGAAGGGAACAGGACTCTAGGCTATTCCTTATTAGTAAGACAAGCCCATCACTTACTCGGTTCTACCCCAGGACCTTTAGACGGCCGTCCGAATTCGTCTCATAGGTCGACGTGAAAAGCACAAACCTCAGCAGAAGTTGCCGTCGTCTCTATTTTTCAGACAATTTGGCCTATGCGGCGTCCGCCATCATCACCGGATTTAAGGGGGCGGCTGCACATGTTCAACTTGACTAGCGTGCTATGAAATTGCAATTTGCCTGGCGGTGATTACCAAGTAAGTATCCCATGATTGCTCTACAATTACCGGTTAGCAACTCACCTTCACGTTACTTAGAATGGAGGAAGAGATCGTCCATCTTCATACCTTAGGTTTTTAGAAATCGCGTAGCGCCTGCGACTGATTTCAAGCAGGTCGGCTCCCAAGTGCAGGGGACTCACAAAATAGCATTTTACTGTCGTTGCATAGGTGAGAACCCGGCCCCCAGTACTTATCCATTTGCCATGGCAGCCGGAAGAATCAGCCTTAGGGCCGTATTGCACGACGTTCAAGCGCCCAAGAAGTTAAGCGCCCCTCGCCAGCAGCGTGCGCATCCACTTCCGATTTAATCTCGTTCTCTGGCATCCCGACCTTACTCAGTCGACGCACTGCACACGGCAGTGTGGTTTCTATTGCCCAAGCATATAGGTGAGGTACACAACAGCTGAGCTCAGGTTTCACGCCGGCTTCACATGCTGCCAGGTCATAAATTACGAAGGCCTGAGAGGTAGGTTAATCTCAATCCGGTCATGCTTGCTAACATGAAAGGGGCCAAGTGTCTGTAAGTTGAGGATGCAACAAAGAAATCTTTTGATACCGTCGTCAATTTTTAAGGCCGTCTTCTGAGTTTGGCTAAGTCGGCAGAATTTAGTCTGAGAGTATTCGTGAATCGTTCGACACTGCTTCTTGGAATTAAATCGGTCCTCATAGCTCACATATACACCACTAGCACATAAACAATCTCCCCGCTCATGTAGCTCCTCCTCGCAACGATCCGAAAGCCAGGAGCCGCCCACTAGGTGTTAGCCTCAGGCGTTCCCCACCAGGTAGCCTTCCGATTGCGAGGTACGCCCCGGTACCGAATCCTTTCTGTGGTCTCCTCCTGCTTACAGCTTGATCGTGCACTAACTCATTCACTCTGTCGGATCCACATGGTGCTGAAGGTTTATATGTGAGGGAGAAATGTTACAATTTAGTTGCGGCCGGTACTAGCTCTGACAAAAGCGGACTTGACGCTGGGCGATTGATATGCTAGGTTATACTCTTTCTTATCTATAGAAACCTGCTACGAAACTCGACGCATCACTTCCTCCATTCTGGCTCGTTAGAGGCGCGATTCCATTTAACGCTAGACCGCCATATGCCGTCATCGCCCTACAAGAGGCAAATAGCGTCAAGCCCATCGCTAGCTTCTAGAAAAGTCTGGAGTGCAAGTGATCCGATGTATGTTCATCCATTGGGAGGTACACCGTTCCCAATGGAGATTCACAACCAAGTGTCGGGGAAGTCCTCACTCTGCCGACAACTAATCCCTAAGCAGAGTTCCCAGAGGCTCCAAGGTGGTGCGGAAAGAATTAGCTGCGTCCTAACAATAAAAATGTTCTAAAGCAGTTATTCCAAACCTAGACGGTGTGGAGCTGCTCCCGGGAATCCCATTAGGATATAGATTTGTCAAGGCTGGTGACCCCCTCAGGTGAGGTGTTTTGCTGGTTAGACCTCTGATTGTTTCGAGACGCTTTGATTTACGCCATAATCATGGGCTGATTTTGTAACGGTCGTGGCAGCGCGGTATGTATAGTATAAACATTCTGAACCGACAATAATAGAGACGAGGACTCGTTCAAATCGACCCGCGTGCCGTGCTCCTCCGACGTATTGCGGCATCAAACTGGGTCTAGACGACCAAACAGCGCCCCAGAGTATATTCCAAGGGAGAAGGTGCGAAAGAGATTCTCTAACCGTTAAAGCTTGGTCCTGTAAGTCCAAAGGTAGGTTGTCGAACGGGATGTTTGAGTTTTGCTGTTACCTCGCTACTCGAGAATTTGGGTACGTGCAAGTAGGGGTCCTCGGCTGCACACGCACCTTTGACACGTATGGGAAATGTCCTTCACTCCATCACGTGCCACTTAGGCCGGGCCGATCGAATAGCCTTTGGGGTAAGAAGAGCGTAGATATGGAGGCGCCTGCTAACGAGCGCGAGTCTGCTCTGTGGATCTCATGCCTACAGTCCGCCAAATAGAACAAAATTTCATAACAGCTAACATCATGGCCTCGGGTTATAACGGCGCGTCCGATCGGTAGTCAGTCCAGCGAAAGCTGGTGGTGTCTGGTGTGGGTTGTTCGCTAGAGGCTCTGAAAGTCGGGGTCCCGAGGATTAACTGGCAAAATCCTAGACGAGAGCCAGACCTGGAGTTTAGATAAGTCATGCTGGTCCACTGTTGAACTTTAGGGCGCGCGGTACAAGCTGTATTTGGTTAGAGTAGGCCTTGGCTTCCACCTCTAATCTATTACAAGAGCAATAAGTGACTGGTAGTTTGCCCCGGTTTCTCTGGATAAATCGAGCAAGTGCAATGATAGTAGGTTGGCACGGCGAACTTTGAAGGGGGGATTACTGCCTATTTGCCTAGATGTATGCTTCATCCGGCATCGGATCCGAATTCTACATAGTCGACGGAGACGTTCCATTCGGTGATATGTCGTGCCACGATGTAACAAATGCTGTATCAAAAACGTCCCTCATTCTGCGCGTGCTTTAACCGATCGACGATATAGAGAGCTTCAGTGGAAGGTTAAACGGTATCGCCATCCGTGGCAGAAGGTACGCGGCTTCCCGAGCTAATCTTAAACGACCCCTCTCATGTCCTCTTACGTGTTGACCTATGCGTATATTAATGATTAGGTTATACAGGTAACTCCGCATGGCACCTATAGCACCCTACTCCAGAACAATATGTTTTCGTCCTGGCATCTAAAACGTCTGGGGTTGCTGACCAGGGGTTCTGTCGTTTTATCTCGGGATCGGATGCTCTCGTTTGTGCCACTCCACGGGATACTGCCCATAAACACAGCCGCGTAAACTCGGTAATATTGCTTTTTTGGGGTTACTATACTCCCACGTTGTACAGGCTTAGCTAATCCGTCTCTACATCACCATTGTTGGTCGATCGAATTGTGAGCATGCACCCGGGGCGACGGCGCTATATGGGGAAGGATAATTGAACAACTGTTCCCGACACCTCGAGCTATCTGCGACCCAACCTCTTCACGGGATTAGTAGTTCTGGAATCAAAGTATGGGATCGCCCACCAACACTTGCCCTAAAGCTCGACTCTGGTTCATTCAAGTCAGGTTGACCAATCTTAACTGGAGCCCCCCGTCTCGACGTTGCGCCTGCCTGCTCGTGGTGTTCCCGGGTTTTGACGATCGTCTGAATCCGTAAATGGCGCTACGAACCACCGCTGGCTATTATATGCCAGCAAGTGAGACATGGCATTACTTGCATATTCATTTCAGTTTCTTCATTAGTCTCGGTAGATGCGTATACCTTCCAAGTGAGAAACTTTAGGCGCCAGTGTCCAGCGGCAACACACCACCGAGATGAGATTCATTTGGCCTACCTCGGGATCCGGATTCGTCCGTCGGCCGTGTAGAATTTAGTGCTTTTTCCTATCTGACAAGGTACGTGCCGTGGAGCCAGAACCGTATCTTGGCGACTGGCCGAGAGAGAAATGATGGCCGCGTAAAGCGTGCTTCAAGCCCTGCAAAAAGACCGCCTAGGAATCTCTATTTGTTCCGCTGTTCAATGTTTGCGCCTACCTCAAACAAATTCCGCAAGCCTGGGATTGCCGTACTGGGACCACCAATAACACATTCGAAATGAGTTTCTGCTGAAAGGCATTACGAAGTAGCCACGAAGTAAGTATGCCTTTCGATAACTGCGTCTCCAAGTCGTCACTCTATTCGCGTTGGTACACCTAACCTGTTTTTCACAGTCGCAGCCAAGTGTGCTGAGTTTGACCATCAATAATTCGAGTGATGCTTGTCCTTTATTCAAGGCAACTGACAGTATTCAGCGGCCGGCATCGATAACACTCAAAGCGTGGAGGGGTGGCCTGTAGGTTTCGTTATGTGCTCTAATCATTAACCTATTGCCGACTGGCGAGGGCGAGGACTAGCAGGATGGATTTTGTAGGATGATGATGGTTAGGGCACCGCTAGAACAATTTTTGGCTAGAATTGACCCATGCTAATATTAAATTTAGCGGGAGCTATTCAACGCAGGCCCTCCTTCCAATATGTTGCTTGAGTCTACGCTCAGAACACCACTCCGCTAACAGTTGACAAGTGCTTGTCAGACACCAGCCAGAGTAATGAGCTTACGGTAGGTACACACGAACGTCAGTCTTTGGCCTTAATGGGAACGAAGACTGTTACGGGGTCACGAGGTGTTCCTGGCGGTCGCTCTGGCGTTTATTAAAGACAGTCGGTTGGGTATTTTCAAAAATTTACAGCCTAAACGCCTTATACATTCAATCTTGGTACTATCGTTGACATAAGCAGTCCACTTTGACACGATATCGCCGCTCCATATAGAAGAACAAGCAGGGTATCGCGGGACCTTTCCTCGGGCCTAGGCCTTTTTATCCATCGCGGGACGCCGCCCCAGGTTAGGACGGAGGGCATCCGTACTTGAGGTCTTATGGCAGGTGCCGATCCTTCGAGCTAGTTGGAGTGGCATAGTACTCATCTGATCAGTGGTGTACGACTAAGGGGTAGTTATCCCATATAAATCGTCCCAGCGGCGTGTAGATTACCCCAGTTTGTTCCTTTTATTTTCATACCCCTTTGTCCTCTTCAACATTGTGCATAAACGTTGTATGGAAACTTTGTCTGGCCATAAGCAATTATAGACGGGGTTATATTCAAGAATGGTCGGTGAGGCGCCGTTAATTTCACCCTATGTAAAAGAAAATCTTGTTCTTGACAGTCTAATCCAATTATAGGTATAGCCACGATGGGGATGCAAACCCAGTACCTACAGTTATATAAGTGTCTCACGATTTCTGTTCGTGACAAGTCCTATACAACACATATCCTCCGTTTGCTAATTATAAGCCGTCAAATCCCGAATACATTGCAGCCTATTGACCGCGCTACATGAAATAGACGATGCGGACACAGTATTCTTGATCATGAGAACAAAGCGTCTCTAAGCGACGGTCACAAAGCTAAGTACAACCAACGGAAGGTATGCCCCAGGAATTCCCAAAATCACTGAGTGTACGGATGTTCGTGGCTCCATAAACTGATAGACGATCCCTTATGTTCATGTATATCGGGCTTCAGGCTGATTGGCGCCCGGCACTCATGCTCGCCACACGTCAACGCGGTAGGTACAAAGGGATCACGTGGGCGATCGGTAGCCCGAAGGGGCGAAGTTGCCGACGTCACTAACGAAAGCCCCCACTTGTCCGTGACGATTTTCGCTGAGTCGAGGGGAGTGCAAGGTATTAGTTGCAAGCGATATTCAAAATCATATACTCGGTAGTTCTTGGCGGGTGACTACAGAACACCTACACTCTACGATGGAGCATATCCAGCGTGATAGTACGGGACCCTGATGGTTAGGTGTTGCTCTGGCGCTGGAGGCCCGTGGAGAAAAAGTCAAATAGGACACCAATGTTTGAAAGGAGGGTGGAGTTATCCCCGCAACTCGTCCACTAACTGTAGTTGGACCTAGTGCAGAACCTTAGTTGGGGTAGCTCGATGCTTCTTATGGCTAAGTGCACGGTCGCGGCCTGCTTGGGGCAATACCCACGTGCTAGAAACGTGTTCCCGCGCCGGCAGCGCGTACTTATATATCGACCGACGAACTAGGACGACCGTGTATTTAAGCTCTTGAGCTTACACGCCCGCGCTCTTCTTAGATGGCGGGCGGTGTGTAACTGCGTATATGACTACTGCCACCTAGATCGACATAACCTTCCCCTCGACGTATTAGATACCGATGCGGCTTCGTGGGACTTGATATGATTATCCGCGGAAAAAACCACGTTTCTGCGGGAGAGTGGCGTAGCGCCACTAAATACGGCTGTATCGCTACTCGTGCCGCGGGCACGGTTTTAAAGACGGAATAGGCCTTAGTAGCACTAGACATCCGAGGTAATATGTTGGGTTCTCGCGGAGATGCGGGCTCCAATAGGAATACGCGAAGAACATGACCGATTATAAGTGATTCACCACGGCCACCCTAGCGCACTGTAGACTTCCGGCGTAGCGCAAAACTGTTGCTCGTAGATTACACCAGATTTGTATCCACGTATGAATACGACCTACATCATTTACTTAATGGAGGCGCAGAATCAAAAATACTTGTAAGCCGGCTCTTGGACTCGCGACAGGTAATGGCAGTAGGATAAGTCGCAGCGGGTCGAGTCATGACCATGTAAGCAACAATGCAAAGGTAAATCACCCTTACCTTATCGGCGTTGGCCTTTGTAACATTCGTTCGTTAATGGTACTACTAAGGCGATTGTTATGGCTCTAACGAGGGTGTTTTGGAAGGTCCAAAGGCCAGTAGACGTCCATCCTCCCCGGTTAGTGATCATGGTATTGAGCATAAAGTGCTTTCTGTATCCGGCAGAATTCAGTAGTGTAGTGTCTATTTTCGCAATCGGTATTTCGTCTGTGGCGTATGAGTTTGATGGAACACGGGCGATTATCCGCGGCTGAAGGTACAGCTGATTCCCCCAGTGTGATTAAGCAAGCGAATATATGCATTGGTTTATTTGGGACTCTCCGTTAGATGCATCGCTCCGCCGGGAGCGAACGCCCACGCGTAAGCACTAAGCAGTCTTTGTAACACGGATCCGTATTCGTCTTCCGTTGCGAGTGATCCAACTCTAGCGGGTGAACTTATTGTCATACTGACTGCCGGTAAGAGGCAGACACAGCATATGGTAGGAACTCTATTCCTTTTAGCGTAGATCTCGAATAAGGTACATTACTCGAATCCGCTATGACTTGCGGTTTATCACGGTGTTACATTAAATGATGTCAGCTAATACACGATAGTCCCGACTTTGTCGAGGCGAACATCTATAGCCCATCTGATATAGTTCGCGCATTTGGAAACCGCTATCTGAGTACTTGTCGATGATACTCGAGAATGATCGTACACCACATGCCACGCTCGGAAAGATCCAGCGACACGGCCAACGGCTGCAGACGATTGGCAAATAACCAAGTCGGGACCGTGAACATTCTTTTAGAACGCATTGAGTGATCAATACAAAAACGCAGCCGTAGTCAGAAAAGCGTTTGTGTTTCTCATGGGTGGCAGAGTATAAACAATCTGCGGCTCGCTTAGCGAAGGGGAATTTCTCAAAGAAGTTCGACCATGCTCCTGGCTGTCTATCTGCCCATGTAGGATCGCCTAGCTCTGCGCGCTCAAAACGCTAAAGGAGTCGTTACCGCGCCTCCCAAGGGATGACTGGGTGCCCGAAAGGCTTATCAGCCTGTTACACCTCAAAGTGATGGTTTCCTCAGTCAGGGGCCAAGCGAGGCCTGGCCGAGGTCCTTTCCGGGGCCTCGATCCCCAGGCAGCGAAACCGGGATTCTTCTGTTAGGTAACAAAAGGCCCGTGGTAAAGGAAAACCCTTTCTTCTGAGTGAAGTGTCAAACTTACGGAAGCCGTTCAGCGAAGACTACGGGACTACGGCGAAGGATGTACGGTGTACTGAGTATTTGTGCGTAAAGCGCGACCACACAATATCCCCGCGATCCCACACGAAGCGAAGCCAGTGCTGGGTAAGTAACGGCCATGAAACTGGACCGTTAGCATAGATGCCTGTCAACAGCGACGAACTGCGGGTTACTTCCACTCAACAGTCAATTGAAAGACTGTGGCGACGCGATCGAAAACAAATCCCTATTGTTTAGAACCAGAAACTCGTCCTTGGGGAATTAGAAGAGGGACCATGGTCAGGGTTAACAGAATGCTTGGATGCAATGACCTAATAACACGGTTAACCATGTCCCACAAATGGGCCTCTAATCGGCTCTTGGCGACATGGCATCGAGGATGACAGCATATGAAATGCTAATAGGCGCACAGAGCACGTTCATAGTGGCTAAAGCTGGTGCATATAACCCATCTCTATCGGGCGTTCCCAACTACGGGATTTATCGAACAGCGAATTCTGGAATGCACGGGAGAGTCTGAGGCATTAGAATCCCCGTCTTCTGTCGAACTGCCACCGCCTGACTGTATGTTGGGTGGCAAGGGGCACACTCCTGACTACCTCATACACGCATTCCCGTCCGCGAGCGGCTACTGTTCACATAGTGCGAACGCCCTGTTCGAGTGGGATGTTGCGGACACCGTCGTCTACCTACCAACGCGATGAATAGCGTCCTAAATGTCTGGTAAACAAGATGGTCGTAGGAATTATTATCACGTGCCCAGGATGCCATAACCCCCAAGCCTATGTAGCGAGTCAAGCCCATCCGTCAGATGGTGAACCGTTGAGATCTCGCACACACTAGAACGAAGGCATGCGAGGAGTACCAATAGATCTTGTCGAAGTAGCACTGTGCATTATTCAATGCTTCACTGTGGCAATCGTCCTACTCTGGTAGATATAATAGCAGGACACGGCACAGGCTTAGTTATGTAGTACCAATTGTCATGACCTCGTGCGGCACGAGGAATTGTTAGTGTAACTAGAAAATGGCGCGACGCTACGGGATCTCGGATCCTTCACTTCGGGCGTATGGGGGGTACAGGGACGATCTAACGTATAGAAATCACCGTCGTATGGGGATATATTCTGATTTAGCACGTAATAAGCTCCAGCAGATACAGCCCTATCAACGGAAGGTTATACGATCTTTTAAGTGTCTTAGATCGCGGCCGGGCGAAGCGGTGATGGATTACGCAATATCCTGTGCCATAACAACGAGTACTCGACGATTTAGTGCCATTATCTTAGGACCACTCACCATGGGCGTCGTCGAAGAGGATGTGTATACGGTAGAACAAAAGTAATGAATTGATTTAGCATATAGCAGTGATTGGATAGCTATGAGTTGAACTCAGTTGCCGTACGACTTTGGGCTCAATTGGTAGCCCCAGTTGCCCGAGCTTGCCAATGAAGTACGATTTTAGCGTTGTGGTTCAAGTTCGCCAGTATGCTTTTGCTAAACAGATTCGCTAAAGCGTCCCCTCTATTCACCACCATTTGGATTACCCGCTAACTTTAGGATAGCGCTGGCGGTTACATATGGACAGTCCTGCTAGAGCTTTTCCGGCCATCGTGAATGGAGCTTCCCCAGGGCCAGCTAGTCGTCCGAAGTCGCAAAATGACACTTGGGAAGGAGTTCTTACGTAATCCACCGTGCCACAGCGATATGCCACCCGGGGGTCACAGCCATTGTCGCTCTTATAGAAGTGTGTCAACACACGCTATATCTTCTAGTTCAGCTATTCTATGAAACGTCTTACGCGATCAATCTTGGTAATGCACGGAATGATTCTGTCGAAGACCCTACGGAAGTTGGTCTGTGTTTCATCCGTGCGCACCTTAGTTACACATTCCCTTGGTGTCAGTGTCGACAACGTGCCTTTGCATCAACTTGAGATCCCCGCGTTAAGCACCCCGGGCCCATACTGTGCAGTGAGCCCTCAACCGTTAAGTGCGCCAGTCATCCGAATCAGTCCGTGAAAGTATGGCGCCCGAGCTGAGGTTCACCTCTTTTACTTTCAGGGTTCGCTATGGTTGGTTCCAGTTTAACGGCTGGTGAACTTGGCTTTCTAAGTGCGCGGCAGGGAACACAATCATACCCGCCCTGCGAGCGGATCTATTCCGGGTAGAGTTAATTCGGGTTTAACGATGGATTATAGCCTGTCCCGCAGTCGGGGACCATGATCAACAGTACACAACGATACCTGAGAATTGGTCGGCACCGTACAGAAGCGAGATTACTACGGTAGCCACGTAACTATAACTTGATTTATGGAGGTCCTACACTACGGCGCGTAGTCTGCGCTGCTCACGGCAACCGCTTATACTCGAGGACGCACATTAAGCGCTGACTCTTGTGAGTCTAGTTGTCCTACTCATGAAGAGTGGACAGACCGATGATACTCTGTATGAGGCGGATAGCTATCATTGGTCAACTTACGAATTTTCCTTGGGCGCTGTATCCCAATAGAAATATAAGCTCTACATCACCAGCCCTAGTGGAGACCGAGCGTGGAGAAATGGTACCTAATCATGGTATCCGCACTATTCTGACGCGCAGATATCACTGAAAATCAATAAAACCACATGCTGGGCCAAGTCGAACATGGACCCTAGTATCCATTTCAAGCAAGAGGTACGTTTTCGTTATCGTCAATGGCTCTATGCTCGATCCCATTGTTAACTCCTTGGTTACATCGACATTCGGCACCTTCGCCGAGTCGAGACCAGCAATTTCGTCGGGCAGATCAATACTATCCTGATGCACGAACTCCAGGGTTGAACCCGGTAGGGTGAGCGCCGCTAAACTGTTCAGGTAACAGAAGCCAACATGCCCTGGTTTCGACCTATATCACGGGCTTGCCCATCTTCGCCGAATATAAGGGGGTCTCCTGAAGCGTCCGAATCCCGTAAGACATATTAACCGGAGCTGCATCATTTTAAACATAGACATGGACAACAGCACGTGACTAGACAGACTGCAAATTTTCAGCAGTGGGGAATAATTGACACGGATTTACCGAATAGCCATCCCCGTGTGTGCATCCACATGTAACAGGTCACGCGGAACGTTCCCCGCTTAACTATTTCCACGGTTGGACTCGGCGACACCTAGAGCCAATAATAGCGTTTAATGAGTGCTTCAAAAGTGTTTACCGTAGGCCCTGTTGCCCTCGTCTGAACCGACCTGAGAAGGCACAGTTTTTCGCCTTTCACCGTTCGTCCACTCGTTACTATTCTCTCTTGGAATTGACTGTTCTGGTAGGTGGAAGCGAGAGTCTAGAAGACAAAGACCTATTGTCGAAAGAACCCAGAGTGGACATGTGCCTTTTGTTACCTGAAAGGTAAATGCAATATACCCTGAGCGGACTATGCACTGACCACGCCGACAAATCGTGCCTAAATCAAGTTCGACAGGGTCGAGTCCCCTTGCCCCTTCGCTTGATTGCTAAGTAGTTTGGATGCACAACACGAAATCACTCCGGCTCTTACGGAATACGCCGGTTTCTTGAAGGTCGAAGGCGACGATGGCGACATTTAGAATTTAACTCTACGTGAAAGGTCTTACGCGGGGAGGGGCGTCACCCTGCCCAGATGCGTCCCCTAGTTTGCCAGCTCCGCAGTGGTTAGTCCATCGTCACTACTTACAAAGGCAAAAAGGGGGTTGCATTGCAATATTAAGGCGGATTGTCGTTTGTAATACCAGTATCACCGTATGCCTTAAACAAAATCGAAATGCCGGCGCGTCCTTTAAGGCCATTGCAAGCCCCCAGTCGACCAGCGGCCGAGCAAATTCAGGGCAAAATTGTGCCTTCATGTCAGGAACATACGGCCAGTGATACCCAGGGAAGGTGTTAGCGGTCTTCAACTAGGTCTTTACTCTTGGGGGTACGATCCTCGAGCTAGAATCTCAGTAAGGAGTTGGTCTGATGCTAAAAGCACAAGCATTAGGACCAATCGAAGATGATACTCAAGGAAGGGATCCTTCGCCGGGTACCCGTAAGGTAAATACATAATCTGACAAGCTC
		</sequence>
    <sequence><taxon idref="Location_1_3_0|20.48779022657238"/>
			CACGGTCTTAATCACTCTCTTTGAGGATTCATAGCTCATCGGATATGAGACCCCCGTGATACACCAAAATAAGAGTGTGTTCCGGTTGAAACACCTAAAATCCGGACGTGCCAGCTTGGTTTATGATAATCCCCAGATCGTTCATCATCGGCCTGCGCTTGAGTTGCAGCGACTCGTGAGCAAGTTATACCCATTTACGGTTGTCATGTTGCTTTCTTGGTTTCTTCGGTAGGCCTGCTACCTTACGTATTCCGTCCCCTTGTCAATTCGGGTCCAAGGGTACGTCTGCGGGCACACTTGGATACGGCAGGTCTGGTTCAGGGATCACTCTACACTGTGCCGTCTACCACATTGAGACGCCTGGCACGTTTCGGCGCCCTCGCTCTGCGTTGGCGTCTCACCGGTAAACAGGAATCCTTGTTTCGGACGAATGGAAATCGCAGCTGATCATAGAGACCACATAATAGGCTGGTACCTCCCGTACATTGACTACAATGAGATAAGAAGGCATCCGAGGCAGATGGGCAGCTGGATCTAGACTTGATGTTAGAACCAGTCTCCAGTAGAGAACGACTGTTGATTTTCAAATACCTTAAGTGCACTACGGATGTACCTGCGCTATGGTTTAAGCAACTTCAGCAATGCAAATGGAGTATCGACTTTGAGCGCTACTTAGCCGACGGACTCGCTGTGCGCCTCCGGGATAAGTTGACCCTCTGGACTGCGGAATAAGGTCACCATAGCGGTCGTCAGAGACAAAAGTTACGCGACGCTGTCTGAAAACCATCCAAGACGTCAAGTATCTTCTTATCCGGAAAAAGCCGAACTGCTAGGCCAGCCGTTGGCGAATCCGTATCGCATGAGGCCAACCGGTGTCGCATTCGTTAAAGACCTAACCTTCACACGGCGTCGCTCGGGAGTGTTTCACGACATAATTCCCTATTATGGACTCATGATAAGCCACCTCAAAATTTCCTCAATTCCCACGCAACTAAATCTAGTTTGTCTAATTGCCTTATAGGACGCCGTTCAGGTCAAGCGATCTGAAGTCATAGGAATAGTCAGCAGAACAAAAATGGGAGAGCGCTCGTAAACAGCGGGGAAGTTGATCTGTATACAGCTTACGCCTAATACCGTAGGGCCTCGCACCACTGGGAAGTTTAATCTAGCCGGGTACAAATGAGAATAATACGTCGATGGACGGCCCGCCATGTGGATGTTGCGCCATGAGTTTAGCCCTTGGCCGCCAGGCAGCCTCAATAGCACGGAGCACACGGATAGCACATAAGGATGGTGCGGCATTACCGACCTTCCTCGCTACCAGAACTGGTTTCGGCCCCTAAAAAGTACGCAAGAGGAAGTCATACCTGTATGCTTCATGGTACGCTTGCGACAATTACCTTGACAACCTCTGCGAGCCGAAGACCCGTACTAGCTTTGCGAGCTCCCTACCGCATCTCGGAGGGACAACTATATCTGTCTACGCAGGATATCTCAGCAGCAGGTTATTTCTCACAATAGGCACGGGGGCAGCTGATTGCTTCCAAATGCCCTTTTACGCGGGATGAGCGTCAGGGTGGCTGCGTGTTGGCACGAGCGCAACGCTGTGGCGTATATAAGGAAGTCTAGGTCGCAAAGGTGTCCTACCGGCGCTTCTGTAAGCTAGTACCAAAGTACTTTACGTACGAGGTGTCTCTGAGTCGGATGTGAAGGAGTCAATTGGTCCATCAGAATAGACAATGTTCTATGTGTCCCACGATTAACTCCGCTTCGGACCCTGATTCAACGAGCACTGTTTAGGCGGTCTTGCTTCCGCAGTCTCTAGCAAACATGCCGTGTCCAATTAGCCCAGTAAGCTTGGGACCAGTAGTCCTAGCTATAGGTTTTGAACAGCGAATGGAGCGTCGATAGACGGTTAGGTTGGCGTAGTCTCCTTTATGTAATTGCGAGTTCGGGTTTCCCAGTTTACGGGAGAGATCGACGAGCTATCTTCCAGTAATTTCATGCCTACCCTAAAGTGCAAAATTTTACAAAGTACCGTATTAAGTTTAGGTAACGAACCCGTGTAATTTGAATTAGCAGTTGACGTATAATGTAACGCTGTCAGGGCGCCTTCGCGTCAACCTGTTTTAAGCGGGGAACGGAGAGGCTCATTGATATTATGATTTGACATCCACATCAACCCGCCACAGAAGGGAACAGGACTCTAGGCTATTCCTTATTAGTAAGACAAGCCCATCACTTACTCGGTTCTACCCCAGGACCTTTAGACGGCCGTCCGAATTCGTCTCATAGGTCGACGTGAAAAGCACAAACCTCAGCAGAAGTTGCCGTCGTCTCTATTTTTCAGACAATTTGGCCTATGCGGCGTCCGCCATCATCACCGGATTTAAGGGGGCGGCTGCACATGTTCAACTTGACTAGCGTGCTATGAAATTGCAATTCGCCTGGCGGTGATTACCAAGTAAGTATCCCATGATTGCTCTACAATTACCGGTTAGCAACTCACCTTCACGTTACTTAGAATGGAGGAAGAGATCGTCCATCTTCATACCTTAGGTTTTTAGAAATCGCGTAGCGCCTGCGACTGATTTCAAGCAGGTCGGCTCCCAAGTGCAGGGGACTCACAAAATAGCATTTTACTGTCGTTGCATAGGTGAGAACCCGGCCCCCAGTACTTATCCATTTGCCATGGCAGCCGGAAGAATCAGCCTTAGGGCCGTATTGCACGACGTTCAAGCGCCCAAGAAGTTAAGCGCCCCTCGCCCGCAGCGTGCGCATCCACTTCCGATTTAATCTCGTTCTCTGGCATCCCGACCTTACTCAGTCGACGCACTGCACACGGCAGTGTGGTTTCTATTGCCCAAGCATATAGGTGAGGTACACAACAGCTGAGCTCAGGTTTCACGCCGGCTTCACATGCTGCCAGGTCATAAATTACGAAGGCCTGAGAGGTAGGTTAATCTCAATCCGGTCATGCTTGCTAACATGAAAGGGGCCAAGTGTCTGTAAGTTGAGGATGCAACAAAGAAATCTTTTGATACCGTCGTCAATTTTTAAGGCCGTCTTCTGAGTTTGGCTAAGTCGGCAGAATTTAGTCTGAGGGTATTCGTGAATCGTTCGACACTGCTTCTTGGAATTAAATCGGTCCTCATAGCTCACATATACACCACTAGCACATAAACAATCTCCCCGCTCATGTAGCTCCTCCTCGCAACGAGCCGAAAGCCAGGAGCCGCCCACTAGGTGTTAGCCTCAGGCGGTCCCCACCAGGTAGCCTTCCGATTGCGAGGTACGCCCCGGTACCGAATCCTTTCTGTGGTCTCCTCCTGCTTACAGCTTGATCGTGCACTAACTCATTCACTCTGTCGGATCCACATGGTGCTGAAGGTTTATATGTGAGGGAGAAATGTTACAATTTAGTTGCGGCCGGTACTAGCTCTGACAAAAGCGGACTTGACGCTGGGCGATTGATATGCTAGGTTATACTCTTTCTTATCTATAGAAACCTGCTACGAAACTCGACGCATCACTTCCTCCATTCTGGCTCGTTAGAGGCGCGATTCCATTTAACGCTAGACCGCCATATGCCGTCATCGCCCTACAAGAGGCAAATAGCGTCAAGCCCATCGCTAGCTTCTAGAAAAGTCTGGAGTGCAAGTGATCCGATGTATGTTCATCCATTGGGAGGTACACCGTTCCCAATGGAGATTCACAACCAAGTGTCGGGGAAGTCCTCACTCTGCCGACAACTAATCCCTAAGCAGAGTTCCCAGAGGCTCCAAGGTGGTGCGGAAAGAATTAGCTGCGTCCTAACAATCAAAATGTTCTAAATCAGTTATTCCAAACCTAGACGGTGTGGAGCTGCTCCCGGGAATCCCATTAGGATATAGATTTGTCAAGGCTGGTGACCCCCTCAGGTGAGGTGTTTTGCTGGTTAGACCTCTGATTGTTTCGAGACGCTTTGATTTACGCCATAATCATGGGCTAATTTTGTAACGGTCGTGGCAGCGCGGTATGTATAGTATAAACATTCTGAACCGACAATAATAGAGACGAGGACTCGTTCAAATCGACCCGTGAGCCGTGCTCCTCCGACGTATTGCGGCATCAAATTGGGTCTAGACGACCAAACAGCGCCCCAAAGTATATTCCAAGGGAGAAGGTGCGAAAGAGATTCTCTAACCGTTAAAGCTTGGTCCTGTAAGTCCAAAGGTAGGTTGTCGAACGGGATGTTTGAGTTTTGCTGTTACCTCGCTACTCGAGAATTTGGGTACGTGCAAGTAGGGGTCCTCGGCTGCACACGCACCTTTGACACGTATGGGCAATGTCCTTCACTCCATCACGTGCCACTTAGGCCGGGCCTATCGAATAGCCTTTGGGGTAAGAAGAGCGTAGATACGGAGGCGCCTGCTAACGAGCGCGAGTCTGCCCTGTGGATCTCATGCCTACAGTCCGCCAAATAGAACAAAATTTCATAACAGCTAACATCATGGCCTCGGGTTATAACGGCGCGTCCGATCGGTAGTCAGTCCAGCGAAAGCTGGTGGTGTCTGGTGTAGGTTGTTCGCTAGAGGCCCTGAAAGTCGGGTTCCCGAGGATTAACTAGCAAAATCCTAGACGAGAGCCAGACCTGGAGCTTAGATAAGTCATGCTGGTCCACTGTTGAACTTTAGGGCGCGCGGTACAAGCTGTATTTGGTTAGAGTAGGCCTTGGCTTCCACCTCTAATCTATTACAAGAGCAATAAGTGACTGGTAGTTTGCCCCGGTTTCTCTGGATAAATAGAGCAAGTGCAATGATAGTAGGTTGGCACGGCGAACTTTGAAGGGGGGATTACTGCCTATTTGCCTAGATGTATGCTTCATCCGGCATCGGATCCGAATTCTACATAGTCGACGGAGACGTTCCATTCGGTGATATGTCGTGCCACGATGTAACAAATGCTGTATCAAAAACGTCCCTCATTCTGCGCGTGCTTTAACCGATCGACGATATAGAGAGCTTCAGTGGAAGGTTAAACGGTATCGCCATCCGTGGCAGAAGGTACGCGGCTTCCCGAGCTAATCTTAAACGACCCCTCTCATGTCCTCCTACGTGTTGACCTATGCGTATATTAATGATTAGGTTATACAGGTAACTCCGCATGGCACCTATAGCACCCTACTCCAGAACAATATGTTTTCTTCCTGGCATCTAAAACGTCTGGGGTTGCTGACCAGGGGTTCTGTCGTTTTATCTCGGGATCGGATGCTCTAGTTTGTGCCACTCCACGGGATACTGCCCATAAACACAGCCGCGTAAACTCGGTAATATTGCTTTTTTGGGGTTACTATACTCCCACGTTGTACAGGCTTAGCTGATCCGTCTCTACATCACCATTGTTGGTCGATCGAATTGTGAGCATGCACCCGGGACGACGGCGCTATATGGGGAAGGATAATTGAACAACTGTTCCCGACAGCTCGAGCTATCTGCGACCCAACCTCTTCACGGGATTAGTAGTTCTGGAATCAAAGTATGGGATCGCCCACCAACACTTACCCTAAAGCTCGACTCTGGTTCACTCAAGTCAGGTTGACCAATCGTAACTGGAGCCCCCCGTCTCGACGTTGCGCCTGCCTGCTCGTGGTGTTCCCGGGTTTTGACGATCGTCTGAATCCGTAAATGGCGCTACGAACCACCGCTGGCTATTATATGCCAGCAAGTGAGACATGGCATTACTTGCATATTCATTTCAGTTTCTTCATTGGTCTCGGTAGATGCGTATACCTTCCAAGTGAGAAACTTTAGGCGCCAGTGTCCAGCGGCAACACCCCACCGAGATGAGATTCATTTGGCCTACCTCGGGATCCGGATTCGTCCGTCGGCCGTGTGGAGTTTAGTGCTTTTTCCTATCTGACAAGGTACGTGCCGTGGAGCCAGAACCGTATCTTGGCGACTGGCCGAGAGAGAAATGATGGCCGCGTAAAGCGTGCTTCAAGCCCTGCAAAAAGACCGCCTAGGAATCTCTATTTGTTCCGCTGTTCAATGTTTGCGCCTACCTCAAACAAATTCCGCAAGCCTGGAATTGCCGTACTGGGACCACCAATAACACATTCGGAATGAGTTTCTGCTGAAAGGCATTACGAAGTAGCCACGAAGTAAGTATGCCTTTCGATAACTGCGTCTCCAAGTCGTCACTCTACTCGCGTTGGTACACCTAACCTGTTTTTCACAGTCGCAGCCAAGTGTGCTGAGTTTGACCATCAATAATTCGAGTGATGCTTGTCCTTTATTCAAGGCAACTGACAGTATCCAGCGGCCGGCATCGATAACACTCAAAGCGTGGAGGGGTGGCCTGTAGGTTTCGTTATGTGCTCTAATCATTAACCTATTGCCGACTGGCAAGGGCGAGGACTAGCAGGATGGATTTTGTAGGATGATGATGGTTAGGGCACCGCTAGAACAATTTTTGGCTAGAATTGACCCATGCTAATATTAAATTTAGCGGGAGCTATTCAACGCAGGCCCTCCTTCCAATATGTTGCTTGAGTCTACGCTCACAACACCACTCCGCTAACAGTTGACAAGTGCTTGTCAGACACCAGCCAGAGTAATGAGCTTACGGTAGGTACACACGAACGTCAGTCTTTGGCCTTAATGGGAACGAAGACTGTTACGGGGTCACGGGGTGTTCCTTGCGGTCGCTCTGGCGTTTATTAAAGACAGTCGGTTGGGTATTTTCAAAAATTTACAGCCTAAACGCCTTATACATTCAATCTTGGTACTATCGTTGACATAAGCAGTCCACTTTGACACGATATCGCCGCTCCATATAGAAGAACAAGCAGGGTATCGCGGGACCTTTCCTCGGGCCTAGGCCTTTTTATCCATCGCGGGACGCCGCCCCAGGTTAGGACGGAGGGCATCCGTACTTGAGGTCTTATGGCAGGTGCCGATCCTTCGAGCTAGTTGGAGTGGCATAGTACTCATCTGATCAGTGGCGTACGACTAAGGGGTAGTTATCCCATATAAATCGTCCCAGCGGCGTGTAGATTACCCCAGTTTGTTCCTTTTATTTTCATACCCCTTTGTCCTCTTCAACATTGCGCATAAACGTTGTATGGAAACTTTGTCTGGCCATAAGCAATTATAGACGGGGTTATATTCAAGAGTGGTCGGTGAGGCGCCGTTAATTTCACCCAATGTAAAAGAAAATCTTGTTCTTGACAGTCTAATCCAATTATAGGTATAGCCACGATGGGGATGCAAACCCAGTACCTACAGTTATATAAGTGTCTCACGATTTCTGTTCGTGACAAGTCCTATACAACACATATCCTCCGTTTGCTAATTATAGGCCGTCAAATCCCGAATACATTGCAGCCTATTGACCGCGCTACATGAAATAGACGATGCGGACACAGTATTCTTGATCATGAGAACAAAGCGTCTCTAAGCGACGGTCACAAAGCTAAGTACAACCAACGGAAGGTATGCCCCAGGAATTCCCAAAATCACTGAGTGTACGGATGTTCGTGGCTCCATAAACTGATAGACGATCCCTTATGTTCATGTATATCGGGCTTCAGGCTGATTGGCGCCCGGCACTCATGCTCGCCACACGTCAACGCGGTAGGTACAAAGGGATCACGTGGGCGATCGGTAGCCCGAAGGGGCGAAGTTGCCGACGTCACTAACGAAAGCCCCCACTTGTCCGTGACGATTTTCGCTGAGTCGAGGGGAGTGCTAGGTATTAGTTGCAAGCGATATTCAAAATCATATACTCGGTAGTTCTTGGCGGGTGACTACAGAACACCTACACTCTACGATGGAGCATATCCAGCGTGATAGTACGGGACCCTGATGGTTAGGTGTTGCTCTGGCGCTGGAGGCCCGTGGAGAAAAAGTCAAATAGGACACCAATGTTTGAAAGGAGGTTGGAGTTATCCCCGCAACTCGTCCACTAACTGTAGTTGGACCTAGTGCAGAACCTTAGTTGGGGTAGCTCGATGCTTCTTATGACTGAGTGCACGGTCGCGGCCTGCTTGGGGCAATACCCACGTGCTAGAAACGTGTTCCCGCGCCGGCAGCGCGTACTTATATATCGACCGACGAACTAGGACGACCGTGTATTTAAGCTCTTGAGCTTACACGCCCGCGCTCTTCTTAGATGGCGGGCGGTGTGTAACTGCGTATATGACTACTGCCACCTAGATCGACATAACCTTCCCCTCGACGTATTAGATACCGATGCGGCTTCGTGGGACTTGATATGATTATCCGCGGAAAAAACCACGTTTCTGCGTGAGAGTGGCGTAGCGCCACTAAATACGGCTGTGTCGCTACTCGTGCCGCGGGCACGGTTTTAAAGACGGAATAGGCCTTAGTAGGACTAGACATCCGAGGTAATATGTTGGGTTCTCGCGGAGATGCGGGCTCCAATAGGAATACGCGAAGAACATGACCGATTATAAGTGATTCACCACGGCCACCCTAGCGCACTGTAGACTTCCGGCGTAGCGCAAAACTGTTGCTCGTAGATTACACCAGATTTGTATCCACGTATGAATACGACCTACATCATTTACTTAATGGAGGCGCAGAATCAAAAATACTTGTAAGCCGGCTCTTGGACTCGCGACAGGTAATGGCAGTAGGATAAGTCGCAGCGGGTCGAGTCATGACCATGTAAGCAACAATGCAAAGGTAAATCACCCTTACCTTATCGGCGTTGGCCTTTGTAACATTCGTTCGTTAATGGTACTACTAAGGCGATTGTTATGGCTCTAACGAGGGTGTTTTGGAAGGTCCAAAGGCCAGTAGACGTCCATCCTCCCCGGTTAGTGATCATGGTATTGAGCATAAAGTGCTTTCTGTATCCGGTAGAATTCAGTAGTGTAGTGTCTATTTTCGCAATCGGTATTTCGTCTGTGGCGTATGAGTTTGATGGAACACGGGCGATTATCCGCGGCTGAAGGTACAGCTGATTCCCCCAGTGTGATTAAGCAAGCGAATATATGCATTGGTTTATTTGGGACTCTCCGTTAGATGCATCGCTCCGCCGGGAGCGAACGCCCAAGCGTAAGCACTAAGCAGTCTTTGTAACACGGATCCGTATTCGTCTTCCGTTGCGAGTGATCCAACTCTAGCGGGTGAACTTATTGTCATACTGACTGCCGGTAAGAGGCAGACACAGCATATGGTAGGAACTCTATTCCTTTTAGCGTAGATCTCGAGTAAGGTACATTACTCGAATCCGCTATGACTTGCGGTTTACCACGGTGTTACATTAAATGATGTCAGCTAATACACGATAGTCCCGACTTTGTCTAGGCGAACATCTATAGCCCATCTGGTATAGTTCGCGCATTTGGAAACCGCTATCTGAGTACTAGTCGATGATACTCGAGAATGATCGTACACCACATGCCACGCTCGGAAAGATCCAGCGACACGGCCAACGGCTGCAGGCGATTGGCAAATAACCAAGTCGGGACCGTGAACATTCTTTTAGAACGCATTGAGTGATCAATACAAAAACGCAGCCGTAGTCAGAAAAGCGTTTGTGTTTCTCATGGGTGGCAGAGTATAAATAATCTGCGGCTCGCTTAGCGAAGGGGAATTTCTCAAAGAAGTTCGACCATGCTCCTGGCTGTCTATCTGCCCATGTAGGATCGCCTAGCTCTGCGCGCTCAAAACGCTAAAGGAGTCGTTACCGCGCCTCCCAAGGGATGACTGGGTGCCCGAAAGGCTTATCAGCCTGTTACACCTCAAAGTGATGGTTTCCTCAGTCAGGGGCCAAGCGAGGCCTGGCCGAGGTCCTTTCCGGGGCCTCGATCCCCAGGCAGCGAAACCGGGATTCTTCTGTTAGGTAACAAAAGGCCCGTGGTAAAGGAAAACCCTTTCTTCTGAGTGAAGTGTCAAACTTACGGAAGCCGTTCAGCGAAAACTACGGGACTACGGCGAAGGATGTACGGTGTACTGAGTATTTGTGCGTAAAGCGCGACCACACAATATCCCCGCGATCCCACACGAAGCGAAGCCAGTGCTGGGTAAGTAACGGCCATGAAACTGGACCGTTAGCATAGATGCCTGTCAACAGCGACGAACTGCGGGTTACTTCCACTCAACAGTCAATTGAAAGACTGTGGCGACGCGATCGAAAACAAATCCCTATTGTTTAGAACCAGAAACTCGTCCTTGGGGAATTAGAAGAGGGACCATGGTCAGGGTTAACAGAATGCTTGGATGCAATGACCTAATAACACGGTTACCCATGTCCCACAAATGGGCCTCTAATCGGCTCTTGGCGACATGACATCGAGGATGACAGCATATGAAATGCTAATAGGCGCACAGAGCACGTTCATAGTGGCTAAAGCTGGTGCATATAACCCATCTCTATCGGGCGTTCCCAACTACGGGATTTATCGAACAGCGAATTCTGGAATGCACGGGAGAGTCTGAGGTATTAGAATCCCCGTCTTGTGTCGAACTGCCACCGCCTGACTGTATGTTGGGTGGCAAGGGGCACACTCCTGACTACCTCATACACGCATTCCCGTCCGCGAGCGGCTACTGTTCACATAGTGCGAACGCCCTGTTCGAGTGGGATGTTGCGGACACCGTCGTCTACCTACCAACGCGATGAATAGCGTCCTAAATGTCTGCTAAACAAGATGGTCGTAGGAATTATTATCGCGTGCCCAGGATGCCATAACCCCCAAGCCTATGTAGCGAGTCAAGCCCATCCGTCAGATGGTGAACCGTTGAGATCTCGCACACACTAGAACGAAGGCATGCGAGGAGTACCAATAGATCTTGTCGAAGTAGCACTGTGCATTATTCAATGCTTCACTGTGGCAATCGTCCTACTCTGGTAGATATAATAACAGGACACGGCACAGGCTTAGTTATGTAGTACCAATTGTCATGACCTCGTGCGGCACGAGGAATTGTTAGTGTAACTAGAAAATGGCGCGACGCTACGGGATCTCGGATCCTTCACTTCGGGCGTATGGGGGGTACAGGGACGATCTAACGTATAGAAATCACCGTCGTATGGGGATATATTCTGATTTAGCACGTAATAAGCTCCACCAGATACAGCCCTATCAACGGAAGGTTATACGATCTTTTAAGTGTCTTAGATCGCGGCCGGGCGAAGCGGTGATGGATTACGCAATATCCTGTGCCATAACAACGAGTACTCGACGATTTAGTGCTATTATCTTGGGACCACTCACCATGGGCGTCGTCGAAGAGGATGTGTATACGGTAGGACAAAAGTAATGAATTGATTTAGCATATAGCAGTGATTGGATAGCTATGAGTTGAACTCAGTTGCCGTACGACTTTGGGCTCAATTGGTAGCCCCAGTTGCCCGAGCTTGCCAATGAAGTACGATTTTAGCGTTGTGGTTCAAGTTCGCCAGTATGCTTTTGCTAAACAGATCCGCTAAAGCGTCCCCTCTATTCACCACCATTTGGCTTACCCGCTAACTTTAGGATAGCGCTGGCGGTTACATATGGACAGTCCTGCTAGAGCTTTTCCGGCCATCGTGAATGGAGCTTCCCCAGGGCCAGCTAGTCGTCCGAAGTCGCAAAATGACACTTGGGAAGGAGTCCTTACGTAATCCACCGTGCCACAGCGATATGCCACCCGGGGGTCACAGCCATTGTCCCTCTTATAGAAGTGTGTCAGCACACGCTATATCTTCTAATTCAGCTATTCTATGAAACGTCTTACGCGATCAATCTTGGTAATGCACGGAATGATTCTGTCGAAGACCCTACGGAAGTTGGTCTGTGTTTCATCCGTGCGCACCTTAGTTACACATTCCCTTGGTGTCAGTGTCGACAACGTGCCTTTGCATCAACTTGAGATCCCCGCGTTAAGCACCCCGGGCCCATACTGTGCAGTGAGCCCTCAACCGTTAAGTGCGCCAGTCATCCGAATCAGTCCGTGAAAGTATGGCGCCCGAGCTGAGGTTCACCTCTTTTACTTTCAGGGTTCGCTATGGTTGGTTCCAGTTTAACGGCTGGTGAACTTGGCTTTCTAAGTGCGCGGCAGGGAACACAATCATACCCGCCCTGCGAGCGGATCGATTCCGGGTAGAGTTAATTCGGGTTTAACGATGGATTATAGCCTGTCCCGCAGTCGGGGACCATGATCAACAGTACACAACGATACCTGAGAATTGGTCGGCACCGTACAGAAGCGAGATTACTACGGTAGCCACGTAACTATAACTTGATTTATGGAGGTCCTACACTACGGCGCGTAGTCTGCGCTGCTCACGGCAACCGCTTATACTCGAGGACGCACATTAAGCGCTGACTCTTGTGAGTCTAGTTGTCCTACTCATGAAGAGTGGACAGACCGATGATACTCTGTATGAGGCGGATAGCTATCATTGGTCAACTTACGAATTTTCCTTGGGCGCTGTATCCCAATAGAAGTATAAGCTCTCCATCACCAGCCCTAGTGGAGACCGAGCGTGGAGAAATGGTACCTAATCATGGTATCCGCACTATTCTGACGCGCAGATATCACTGAAAATCAATAAAACCACATGCTGGGCCAAGTCGAACATGGACCCTAGTATCCATTTCAAGCAAGAGGTACGTTTTCGTTATCGTCAATGGCTCTATGCTCGATCCCATTGTTAACTCCTTGGTTACATCCACATTCGGCACCTTCGCCGAGTCGAGACCAGCAATTTCGTCGGGCAGATCAATACTATCCTGATGCACGAACTCCAGGGTTGAACCCGGAAGGGTGAGCGCCGCTAAACTGTTCAGGTAACAGAAGCCAACATGCCCTGGTTTCGACCTATATCACGGGCTTGCCCATCTTCGCCGAATATAAGGGGGTCTCCTGAAGCGTCCGAATCCCGTAAGACATATTAACCGGAGCTGCATCATTTTAAACATAGACATGGACAACAGCACGTGACTAGACATACTGCAAATTTTCAGCAGTGGGGAATAATTGACATGGATTTACCGAATAGCCATCCCCGTGTGTGCATCCACATGTAACAGGTCACGCGGAACGTTCCCCGCTTAACTATTTCCACGGTTGGACTCGGCGACACCTAGAGCCAATAATAGCGTTTAATGAGTGCTTCAAAAGTGTTTACCGTAGGCCCTGTTGCCCTCGTCTGAACCGACCTGAGAAGGCACAGTTTTTCGCCTTTCACCGTTCGTCCACTCGTTACTATCCTCTCTTGGAATCGACTGTTCTGGTAGGTGGAAGCGAGAGTCTAGAAGACAAAGACCTATTGTCGAAAGAACCCAGAGTGGACATGTGCCTTTTGTTACCTGAAAGGCAAATGCAATATACCCTGAGCGGACTATGCACTGACCACGCCGACAAGTCGTGCCTAAATCAAGTTCGACAGGGTCGAGTCCCCTTGCCCCTTCGCTTGATTGCTAAGTAGTTTGGAGGCACAACACGAAATCACTCCGGCTCTTACGGAATACGCCGGTTTCTTGAAGGTCGAAGGCGACGATGGCGACATTTAGAATTTAACTCTACGTGAAAGGTCTTACGCGGGGAGGGGCGTCACCCTGCCCAGATGCGTCCCCCAGTTTGCCAGCTCCGCAGTGGTTAGTCCGTCGTCACTACTTACAAAGGCAAAAAGGGGGTTGCATTGCAATATTAAGGCGGGTTGTCGTTTGTAATACCAGTATCACCGTATGCCTTAAACAAAATCGAAATGCCGGCGCGTCCGTTAAGGCCATTGCAAGCCCCCAGTCGACCAGCGGCCGAGCAAATTCAGGGCAAAATTGTGCCTTCATGTCAGGAACATACGGCCAGTGATACCCAGGGAAGGTGTTAGCGGTCTTCAACTAGGTCTTTACTCTTGGGGGTACGATCCTCGAGCTAGAATCTTAGTAAGGAGTTGGTCTGATGCTAAAAGCACAAGCATTAGGACCAATCGAAGATGATACTCAAGGAAGGGATCCTTCGCCGGGTACCCGTAAGGTAAATACATAATCTGACAAGCTC
		</sequence>
    <sequence><taxon idref="Location_2_0_0|23.30339060032002"/>
			CACGGTCTTAATCACTCTCTTTAAGGATTCATAGCTCATCGGATATGAGACCCCCGTGATACACCAAAATAAGAGTGTGTTCCCGTTGAAACACCTAAAATCCGGACGTGCCAGCTTGGTTTATGATAATCCCCAGATCGTTCATCATCGGCCTGCGCTCGAGTTGCGGCGACTCGTGAGCAAGTTATACCCATTTACGGTTGTCATGTTGCTTTCTTGGTTTTTTCGGTAGGCTTGCTACCTTACGTATTCCGTCCCCTTGTCAATTCGGGTCCAAGGGTACGTCTGCGGGCACACTTAGATACGGCAGGTTTGGTTCAGGGATCACTCTACACTGTGCCGTCTACCACATTGAGACGCCTGGCACGTTTCGGCGCCCTCGCTCTCCGTTGGCGTCTCACCGGTAAACAGGAATCCTTGTTTCGGACGAATGGAAATCGCAGCTGATCATAGAGACCACATAATAGGCTGGTACCTCCCGTACATTGACTACAATGAGATAAGAAGGCATCCGAGGCAGATGGGCAGCTGGGTTTAGACTTGATGTTAGAACCAGTCTCCAGTAGAGAACGACTGTTGATTTTCAAATACCTTAAGTACACTACGGATGTACCTGCGCTATGGTTTAAGCAACTTCAGCAATGCAAATGGAGTATCGACTTCGAGCGCTACTTAGCCGACGGACTCGCTGTGCGCCTCCGGGGTAAGTTGACCCTCTGGACTGCGGACTGAGGTCACCATAACGGTCGTCAGAGACAAAAGTTACGCAACGCTGTCTGAAAACCATCCAAGACGTCAAGTATCTTCCTATCCGGAAAAAGCCAAACTGCTAGGCCAGCCGTTGGCGAATCCGTATCGCATGAGGCCAACCGGTTTCGCATTCGTTAAAGACCTAACCTTCACACGGCGTCGCTCGGGAGTGTTTCACGACATAATTCCCTATTATGGACTCATGATAAGCCACCTCAAAATTTCCTCAATTCCCACGCAACTAAATCTAGTTTGTCTAATTGCCTTATAGGACGCCGTTCAGGTCAAGCGATCTGAAGTCATAGGAATAGTCAGCAGAACAAAAATGGGAGAGCGCTCGTAAACAGCGGGGATGTTGATCTGTATACGGCTTACGGCTAATACCGTAGGGCCTCGCACCACTGGGAAGTTTAACCTAGCCGGGTACAAATGAGAATAATACGTCGATGGACGGCCCGCCATGTGGATGTTGCGCCATGAGTTTAGCCCTTGGCCGCCAGGCAGCCACAATAGCACGGAGCACACGGATAGCACATAAGGATGGTGCGGCATTACCGACCTTCCTCGCTACCAGAACTGGTTTCGGCCCCTAAAAAGCACGCAAGAGGAAGTCATACCTGTATGCTTCATGGTACGCTTGCGACAATTACGATGACAACCTCTGCGAGCCGAAGACCCGTACTAGCTTTGCGAGCTCCCTACCGCATCTCTGAGGGACAACTATATCTGTCTACGCAGGATATCTCAGCAGCAGGTTATTTCTCACAATAGGCACGGGGGCTGCTGATTGCTTCCAAATGCCCTTTTACGCGGGATGGGCGTCAGGGTGGCTGCGTGTTGGCACGAGCGCAACGCTGTGGCGTATATAAGGAAGTCTAGGTCGCAAAGGTGTCATACCGGCGCTTCTGTAAGCTAGTACCAAAGTACTTTACGTACTAGGTGTCTCTGAGTCGGATGTGAAGGAGTCAATTGGTCCATCAGAATAGACAATGTTCTATGTGTCCCACGATTAACTCCGCTTCGGACCCAGATTCACCGAGCACTGTTTAGGCGGTCTTGCTTCCGCAGTCTCTAGCAAACATGCCGTGGCCAATTAGCCTAGTAAGCTTGGGACCAGTAGTCCTAGCTATAGGTTTTAAACAGCGAATGGAGCGTCGATAGACGGTTAGGTTGGCGTAGTCTCCCTTATGTAATTGCGTGTTCAGCTTTCCCAGTTTACGGGAGAGATCGACGGGCTATGTTCTAGTAATTTCATGCCTAACCTAAAGTGCAAAATTTTACAAAGTACCGTATTAAGTTTAGGTAACGACCCCGTGTAATTTGAATTAGCAGTTGACGTATAATGTAACGCTATCAGGGCGCCTTCGCGTCAACCTGTTTTAAGCGGGGAACGGAGAGGCTCATTGATATTATGATTTGACATCCACATCAACCCGCCACAGAAGGGAACCGGACTCTAGGCTATTCCTTATTAGTAAGACAAGCCCATCACTTACTCGGTTCTACCCCAGGACCTTTAGACGGCCGTCCGAATTCGTCTCATAGGTCGACGTGAAAAGCACAAACCTCAGCAGAAGTTGCCGTCGTCTCTATTTTTCAGACAATTTGTCCTACGCGGCGTCCGCCATCGTCACCGGATTTAAGGGGGCGGCTGCACAAGTTCAACTTGACTAGCGTGCTATGAAATTGCAATTTGCCTGGCGGTGATTACCAGGTAAGTATCCCATGATTGCTCTACAATTACCGGTTAGCAACTCACCTTCACGTTACTTAGAATGGAGGAAGAGATCGTCCATCTTCATACCTTAGGTTTTTAGAAATCGCGTAGCGCCTGCGACTGATTTCAAGCAGGTCGACTCCCAAGTGCAGGGGACTCACAAAATAGCATTTTACTGTCGTTGCATAGGTGAGAAACCGGCCCCCAGTACTTATCCATTTGCCATGGCAGCCGGAAGAATCAGCCTTAGGGCCGTATTGCACGACGTTCAAGCGCCCAAGAAGTTAAGCGCCCCTCGCCAGCAGCGTGCGCATCCACTTCCGATTTAATCTCGTTCTCTGGCATCCCGACCTTACTCAGTCGACGCACTGCACACGGCAGTGTGGTTTCTATTGCCCAAGCATATAGGTGAGGTACACAACAGCTGAGCTCAGGTTTCACGCCGGCTTCACATGCTGCCAGGTCATAAATTACGAAGGCCTGAGAGGTAGGTTAATCTCAATCCGGTCATGCTTGCTAACATGAAAGGGGCCTAGTGTATGTAAGTTGAGCAAGCAACAAAGAAATCTTTTGATATCGTCGTCAATTTTTAAGGCCGTCTTCTGAGTTTGGCTAAGTCGGCAGAATTTAGTCTGAGAGTATGCGTGAATCGTTCGACGCTGCTTCTTGGAATTAAATCAGTCCTCATAGCTCACATATACACCACTAGCACATAAACAATCTCCCCGCTCATGTAGCTCCTCCTCGCAACGATCCGAAAGCCAGGAGCCGCCCACTAGGTGTTAGCCTCAGGCGTTCCCCACCAGGTTGCCTTCCGATTGCGAGTTACGCCCCGGTACCGAATCCTTTCTGTGGTCTCCTCCTGCTTACAGCTTGATCGTGCACTAACTCATTCACTCTGTCGGATCCACATGGTGCTGAAGGTTTATATGTGAGGGAGAAATGTTACAATTTAGTTGCGGCCGGTACTAGCTCTGACAAAACCGGACTTGACGCTGGGCGATTGATATGCTAGGTTATACTCTTTCTTATCTATAGAAGCCTACTACGAAACTCGACGCATCACTTCCTCCATTCTGGCTCGTTAGAGGCGCGATTCCATTTAACGCTAGACCGCCATATGCCGTCATCGCCCTACAAGAGGCAAATAGCGTCAAGCCCATCGCTAGCTTCTAGAAAAGTCTGGAGTGCAAGTGATCCGATGTATGTTCATCCATTGAGAGGTACACCGTTCCCAATGGAGATTCACAACCAAGTGTCTGGGAAGTCCTCACTCTGCCGACAACTAATCCTTAAGCAGAGTTCCCAGAGGCTCCAAGGTGGTGCGGAAAGAATTAGCTGCGTCCTAACAATAAAAATGTTCTAAAGCAGTTATTCCAAACCTAGACGGTGTGGAGCTGCTCCCGGGAATCCCATTAGGCTATAGATTTGTCAAGGCTGGTGACCCCCTCAGGTGAGGTGTTTTGCTAGTTAGACCTCTGATTGTTTCGAGACGCTTTGATTTACGCCATAATCATGGGCTAATTTTGTAACGGCCGTGGCAGCGCGGTATGTATAGTATAAACATTCTGAACCGACAATAATAGAGACGAGGACTCGTTCAAATCGACCCGCGTGCCGTGCTCCTCCGACGTATTGCGGCATCAAACTGGGTCTAGACGACCAAACAGCGCCCCAGAGTATATTCCAAGGGAGAAGGTGCGAAAGAGATTCTCTAACCGTTAAAGCTTGGTCCTGTAAGTCCAAAGGTAGGTTGCCGAACGGGATGTTTAAGTTTTGCTGTTACCTCGCTACTCGAGAATTTGGGTACGTGCAAGTAGGGGTCCTCGGCTGCACACGCACCTTTGACACGTATGGGAAATGTCCTTCACTCCATCACGTGCCACTTAGGCCGGGCCGATCGAATAGCCTTTGGGGTAAGAAGAGCGTAGATATGGAGGCGCCTGCTAACGAGCGCGAGTCTGCTCTGTGGATCTCATGCCTACAGTCCGCCAAATAGAACAAAATTTCATAACAGCTAACATCATGGCCTCGGGTTATAACGGCGCGTCCGATCGGTAGTCAGTCCAGCGTAAGCTGGTGGTGTCTGGTGTGGGTTGTTCGCTAGAGGCTCTGAAAGTCGGGGTCCCGAGGTTCAACTAGCAAAATCCTAGACGAGAGCCAGACCTGGAATTTAGGTAAGTCATGCTGGTCCACTGTTGAACTTTAGGGCGCGCGGTACAAGCTGTATTTGGTTAGAGTAGGCCTTGGCCTCCACCTCTAATCTATTACAAGAGCAATAAGTGACTGGTAGTTTGCCCCGGTTTCTCTGGATAAATCGAGCAAGTGCAATGATAGTAGGTTGGTACGGCGAACTTTGAAGGGGGGATTACTGCCTATTTGCCTAGATGTATGCTTCATCCGGCATCGGATCCGAATTCTACATAGTCGACAGAGACGTTCCATTCGGTGATATGTCGTGCCACGATGTAACAAATGCTGTATCAAAAACGTCTCTCATTCTGCGCGTGCTTTAACCGATCGACGATATAGAGAGCTTCAGTGGAAGGTTAAACGGTCTCGCCATTCGTGGCAGAAGGTACGCGGCTTCCCGAGCTAATCTTAAACGACCCCTCTCATGTTCTCTTACGTGTTGACCTATGCGTATATTAATGATTAGCTTATACAAGTAACTCCGCATGGCACCTATAGCACCCTACTCCAGAACAATATGTTTTCTTCCTGGCATCTAAAACGTCTGGGGTTGCTGACCAGGGGTTCTGTCGTCTTATCTCGGGATCGGATGCTCTCGTTTGTGCCACTCCACGGGATACTGCCCGTAAACACAGCCGCGTAAACTCGGTAATATTGCTTTTTTGGGGTTACTATACTCCCACGTTGTACCGGCTTAGCTAATCCGTCTCTACATCACCATTGTTGGTCGATCGAATTGTGAGCATGCACCCGGGGCGACGGCGCGATATGGGGAAGGATAAGTGAACAACTGTTCCCGACACCTCGAGCTATCTGCGACCCAACCTCTTCACGGGATTAGTAGTTCTGGAATCAAAGTATGGGATCGCCCCCCAACACTTGCCCTAAAGCTCGACTCTGGTTCATTCAAGTCAGGTTGACCAATCTTAACTGGAGCCCCCCGTCTCGACGTTGCGCCTGCCTGCTCGTGGTGTTCCCGGGTTTTGACGATCGTCTGAATCCGTAAATGGCGCTATGAACCACCGCTGGCTATTATATGCCAGCAAGTGAGACATGGCATTACTTGCATATTCATTTCAGTTTCTTTATTAGTCTCGGTAGATGCGTATACCTTCCAAGTGACAAACTTTAGGCGCCAGTGTCCAGCGGCAACACACCACCGAGATGAGATTCATTTGGCCTACCGCGGGATCCGGATTGGTCCGTCGGCCGTGTAGAATTTAGTGCTTTTTCCTATCTGACAAGGTACGTGCCGTGGAGCCAGAACCGTATCTTGGCGACTGGCCGAGAGAGAGATGATGGCCGCGTAAAGCGTGCTTCAAGCCCTGCAAAAAGACCGCCTAGGAATCTCTATTTGTTCCGCTGTTCAATGTTTGCGCCTACCTCAAACAAATTCCGCAAGCCTGGGATTGCCGTACTGGGACCACCAATAACACATTCGAAATGAGGTTCTGCTGAAAGGCATTTCGAAGTAGCCACGAAGTAAGTATGCCCTTCGATAACTGCGTCTCCAAGTCGTCACTCTATTCGCGTTGGTACACCTAACCTGTTTTTCACAGTCGCAGCCAAGTGTGCTGAGTTTGTCCATCAATAATTCGAGTGATGCTTGTCCTTTATTCAAGGCAACTGACAGTATTCAGCGGCCGGCATGGATAACACTCAAAGCGTGGAGGGGTGGCCTGTAGGTTTCGTTATGTGCTCTAATAATTAACCTATTGCCGACTGGCGAGGGCGAGGACTAGCAGAATGGATTTTGTAGGATGATGACGGTTACGGCACCGCTAGAACAATTTTTGGCTAGAATTGACCCACGCTAATATTAAATTTAGCGGGAGCTATTCAACGCAGGCCCTCCTTCCAATATGTTGCTTGAGTCTACGCTCAGAACACCACTCCGCTAACAGTTGACAAGTGCTTGTCGGACACCAGCCAGAGTAATGAGCTTACGGTAGGTACACACGAACGTCAGTCTTTGGCCTTAATGGGAACGAAGACTGTTACGGGGTCACGAAGTGTTCCTGGCGGTCGCTCTGGCATTTATTAAAGACAGTCGGTTGGGTATTTTCAAAAATTTACAGCCTAAACGCCTTATACATTCAATCTTGGTACAATCGTTGACATAAGCAGTCCACTTTGACACGATATCGCCGCTCCATATAGAAGAACAAGCAGGGTATCGCGAGACCTTTCCTCGGGCCTAGGCCTTTTTATCCATCGCGGGACGCCGCCCCAGGTTAGGACGGAGGGCATCCGTACTTGCGGTCTTATGGCAGGTGCCGATCCTTCGAGCTAGTTGGAGTGGCATAGTACTCATCTGATCAGTGGTGTACGACTAAGGGGTAGTTATCCCTTATAAATCGCCCCAGCGGCGTGTAGATTACCCCAGTTTGTTCCTTTTATTTTCATACCCCTTTGTCCTCTTCAACATTGTGCATAAACGTTGTATGGAAACTTAGTCTGGCCATAAGCAATTATAGACGGGGTTATATTCAAGAATGGTCGGTGAGGCGCCGTTAATTTCACCCTATGTAAAAGAAAATCTTGTTCTTGACAGTCTAATCCAATTATAGGTATAGCCACGATGGGGATGCAAACCCAGTACCTACAGTTATATAAGTGTCTCACGATTTCTGTTCGTGACAAGTCCTATACAACACGTATCCTCCGTTTGCTAATTATAAGCCGTCAAGTCCCGAATACATTGCAGCCTATTGACCGCGCTACATGAAATAGACGATGCGGACACAGTAGTCTTGATCATGAGAACAAAGCGTCTCTAAGCGACGGTCACAAAGCTAAGTACAACCAACGGAAGGTATGCCCCAGGAATTCCCAAAATCACTGAGTGTACGGATGTTCGTGGCTCCATAAACTGATAGTCGATCCCTTATGTTCATGTATATCGGGCTTCAGGCTGATTGGCGCCCGGCACTCATGCTCGCCACACGTCAACGCGGTAGGTACAAAGGGATCACGTGGGCGATCGGTAGCCCGAAGGGGCGAAGTTGCCGACGTCACCAACGAAAGCCCCCACTTGTCGGTGACGATTTTCGCTGAGTCGAGGGGAGTGCTAGGTATTAGTTGCAAGCGATATTCAAAATCATATACTCGGTAGTTCTTGGCGGGTGACTACAGAACACCTACACTCTACGATGGAGCATATCCAGCGTGATAGCACGGGACCCTGATGGTTAGGTGTTGCTCTGGCGCTGGAGGCCCGTGGAGAAAGAGTCAAATAGGACACCAATGTTTGAAAGGAAGGTGGAGTTATCCCCGCAACTCGTCCACTAACTGTAGTTGGACCTAGTGCAGAACCTTAGTTGGGGTAGCTCGATGCTTCTTATGGCTGAGTGCACGGTCGCGGCCTGCTTGGGGCAATACCCACGTGCTAGAAACGTGTTCCCGCGCCGGCAGCGCGTACTTATATATCGACCGACGAACTAGGACGACCGTGTATTTAAGCTCTTGAGCTTACACGCCCGCGCTCTTCTTAGATGGCGGGCGGTGTGTAACTGCGTATATGACTACTGCCACCTAGACCGACATAACCTTCCCCTCGACTTATTAGATACCGATGCGGCTTCGTGGGACTTGATATGATTATCCGCGGAAAAAACCACGTTTCTGCGTGAGAGTGGCGTAGCGCCACTAAATACGGCTGTATCGGTACTCGTGCCGCGGGCACGGTTTTAAAGACGGAATAGGCCTTAGTAGCACTAGACATCCGAGGTAATATGTTGGGTTCTCGCGGAGATGCGGGCTCCAATAGGAATACGCGAAGAACATGACCGATTATAAGTGATTCACCACGGCCACCCTAGCGCACTGTAGACTTCCGGCGTAGCGCAAAACTGTTGCTCGTCGATTACACCAGATTTGTATCCACGTATGAATACGACCTACATCATTTACTTAATGGAGGCGCAGAATCAAAAATAGTTGTAAGCCGGCTCTTGGACTCGCGACTGGTAATGGCAGTAGGATAAGTCGCAGCGGGTCGAGTCATGACCATGTAAGCAACAATGCAAAGGTCAATCACCCTTACCTTATCGGCGTTGGCCTTTGTAACATTCGTTCGTTAATGGTACTACTAAGGCGATTGTTATGGCTCTAACGAGGGTGTTTTGGAAGGTCCAAAGGCCAGTAGACGTCCATCCTCCCCGGTCAGTGATCATGGTATTGAGCATAAAGTGCTTTCTGTATCCGGTAGAATTCAGTAGTGTAGCGTCTATTTTCGCAATCGGTATTTCTTCTGTGGCGTATGAGTTTGATGGAACACGGGCGATTATCCGCGGCTGAAGGTACAGCTGATTCCCCCAGTGAGATTAAGCAAGCGAATATATGCATTGGTTTATTTGGGACGCTCCGTTAGATGCATCGCTCCGCCGGGAGCGAACGCCCACGCGTAAGCACTAAGCAGTCTTTGTAACACGGATCCGTATTCGTCTTCCGTTGCGAGTGATCCAGCTCTGGCGGGTGAACTTATTGTCATACTGACTGCCGGTAAGAGGCAGACACAGCATATGGTAGGAACTCTATTCCTTTTAGCGTAGATCTCGAATAAGGTACATTACTCGAATCCGCTATGACTTGCGGTTTATCACTGTGTTACATTAAATGATGTCAGCTAATACACGATAGTCCCGACTTTGTCGAGGCGAACATCTATAGCCCATCTGGTATAGTTCGCGCATTTGGAAACCGCTATCTGAGTACTTGTCGATGATACTCGAGAATGATCGTACACCACATGCCACGCTCGGAAAGATCCAGCGACACGGCCAACGGCTGCAGACGATTGGCAAATAACGAAGTCGGGACCGTGAACATTCTTTTAGAACGCATTGAGTGATTAATACAAAAACGCAGCCGTAGTCAGAAAAGCGTTTGTGTTTCTCATGGGTGGCCGAGTATAAACAATCTGCGGCTCGCTTAGCGAAGGGGAATTTCTCAAAGAAGTTCGAGCATGCTCCTGGCTTTCTATCTGCCCATGGAGGATCGCCTAGCTCTGCGCGCTCAAAACGCTAAAGGAGTCGTTACCGCGCCTCCCAAGGGATGACTGGGTGCCCGAAAGGCTTATCAGCCTGTTACACCTCAAAGTGATGGTTTCCTCAGTCAGGGGCCAAGCGAGGCCTGGCCGAGGTCCTTTCCGGGGCCTCGATCCCCAGGCAGCGAAACCGGGATTCTTCTGTTAGGTAACAAAAGGCCCGTGGTAAAGGAAAACCCTTTCTTCTGAGTGAAGTGTCAAACTTACGGAAGCCGTTCAGCGAAAACTACGGGACTACGGCGAAGGATGTACGGTGTACTGAGTATTTGTGCGTAAAGCGCGACCACACAATATCCCCGCGATTCCACACGAAGGGAAGCCAGTGCTGGGTAAGTAACGGCCATGAAACTGGACCGTTAGCATAGATGCCTGTCAACAGCGACGAACTGCGGGTTACTTCCACTCAACAGTCAATTGAAAGACTGTGGCGACGCGATCGAAAACAAATCCCTATTGTTTAGAACCAGAAACTCGTCCTTGGGGAATTAAAAGAGGGACCATGGTCAGGGTTAACAGAATGCTTGGATACAATGACCTAATAACACGGTTACTCATGTCCCACAAATGGGCCTCTAATCGGCTCTTGGCGACATGGCATCGAGGATGACAGCATATGAAATGCTAATAGGCGCACAGAGCACGTTCATAGTGGCTAAAGCTGGTACATATAACCCATCTTTATCGGGCGTTCCCAACTACGGGATTTATCGAACAGCGAATTCTGGAATGCACGGGAGAGTATGAGGCATTAGAATCCCCGTCTTCTGTCGAACTGCCACCGCCTGACTGTATGTTGGGTGGCAAGGGGCACACTCCTGACTACCCCATACATGCATTCCCGTCCGCGAGCGGCTACTGTTCACATAGTGCGAACGCCCTGTTCGAGTGGGATGTTGCGGACACCGTCGTCTACTTACCAACGCGATGAATAGCGTCCTAAATGTCTGCTAAACAAGATGGTCGTAGGAATTATTATCACGTGCCCAGGATGCCATAACCCCCAAGCCTATGTAGCGAGTCAAGCCCATCCGTCAGATGGTGAACCGTTGAGATCTCGCACACACTAAAACGAAGGCATGCGAGGAGTACCAAAAGATCTTGTCGAAGTAGCACTGTGCATTATTCAATGCCTCACTGTGGCAATCGTCCTACTATGGTAGATGTAATAGCAGGACACGGCACAGGCTTAGTTATGTAATACCAATTGTCATGACCTCGTGCGGCACGAGGAATTGTTAGTGTAACTAGAAAATGGCGCGACGCTACGGGATCTCGGATCCTTCACTTCGGGCGTATGGCGGGTACAGGGACGATCTAACGTATGGAAATCACCGTCGTATGGGGATATATTCTGATTTAGCACGTAATAAGCTCCACCAGATACAGCCCTATCAACGGAAGGTTATACGATCTTTTAAGTGTCTTAGATCGCGGCCGGGCGAAGCGGTGATGGATTACGCAATATCCTGTGCCATAACAACGAGTACTCGACGATTTAGTGCCATTATCTTAGGACCACTCACCATGGGCGTCGTCGAAGAGGATGTGTATACGGTAGAACAAAAGCAATGAATTGATTTAGCATATAGCAGTGATTGGATAGCTATGAGTTGAACTCAGTTGCCGTACGACTTTGGGCTCAATTGGTAGCCCCAGTTGCCCGAGCTTGCTAATGAAGTACGATTTTAGCGTTGTGGTTCAAGTTCGCCGGTATGCTTTTGCTAAACAGATTCGCTAAAGCGTCCCCTCTATTCACCACCATTTGGCTTACCCGCTAACTTTAGGATAGCGCTGGCGGTTACATATGGACAGTCCTGCTAGAGCTTTTCCGGCCATCGTGAATGGAGCTTCCCCAGGGCCAGCAAGTCGTCCGAAGTCGCAAAATGCCACTTGGGAAGGAGTTCTTACGTAATCCACCGTGCCACAGCGATATGCCACCCGGGGGTCACAACCATTGTCGCTCTTATAGAAGTGTGTCAACACACGCTATATCTTCTAGTTCAGCTATTCTATGAAACGTCTTACGCGATCAATCTTGGTAATGCACGGAATGATTCTGTCGAAGACCCTACGGAAGTTGGTCTGTGTTTCATCCGTGCGCACCTTAGTTACACATTCCCTTGGTGTCAGTGTCGACAACGTGCCTTTGCATCAACTTGAGATCCCCGCGTTAAGCACCCCGGGCCCATACTGTGCAATGAGCCCTCAACCATTAAGTGCGCCAGTCATCCGAATCAGTCCGTGAAAGTATGGCGCCCGAGCTGAGGTTCACCTCTTTTACTTTCAGGGTTCGCTATGGTTGGTTCCAGTTTAACGGCTGGTGAACTTGGCTTTCTAAGTGCGCGGCAGGGAACACAATCATACCCGCCCTGCGAGCGGATCGATTCCGGGTAGAGTTAATTCGGGTTTAACGATGGATTATAGCCTGTCCCGCAGCCGGGGACCATGATCAACAGTGCACAACGATACCTGAGAATTGGTCGGCACCGTACAGAAGCGAGATTACTACGGTAGCCACGTAACTATAAGTTGATTTATGGAGGTCCTACACTATGGCGCGTAGTCTGCGCTGCTCACGGCAACCGCCTATACTCGAGGACGCACATTAAGCGCTGACTCTTGTGAGTCTAGTTGTCCTACTCATGAAGAGTGGACAGACCGATGATACTCTGTATGAGGCGGATAGCTATCATTGGTCAACTTACGAATTTTCCTTGGGCGCTGTATCCCATTAGAAATATAAGCTCTCCATCACCAGCCCTAGTGGAGACCGAGCGTGGAGAAATGGTACCTGATCATGGTATCCGCACTATTCTGACGCGCAGATAACACTGAAAATCATTAAAACCGCATGCTGGGCCAAGTCGAACATGGACCCTAGTATCCATTTCAAGCAAGAGGTACGTTTTCGTTATCGTCAATGGCTCTATGCTCGATCCCATTGTTAACTCCTTGGTTACATCGACATTCGGCACCTTCGCCGAGTCGAGACCAGCAATTTCGTCGGGCAGATCAATACTATCCTGATGCACGAACTCCAGGGTTAAACCCGGTAGGGTGAGCGCCGCTAAACTGTTCAGGTAACGGAAGCCAACATGCCCTGGTTTCGACCTATATCACGGGCTTGCCCATCTTCGCCGAATATAAGGGGGTCTCCTGAAGCGTCCGAATCCCGTAAGACATATTAACCGGAGCTGCATCATTTTAAACATAGACATGGACAACAGCACGTGACTAGACAGACTGCAAATTTTCAGCAGGGGGGAATAATTGACACGGATTTACCGAATAGCCATCCTCGTGTGTGCATCCACATGTAACAGGTCACGAGGAACGTTCCCCGCTTAACTATTTCCACGGTTGGACTCGGCGACACCTAGAGCCAATAATAGCGTTTAATGAGTGCTTCAAAAGTGTTTACCGTAGGCCCTATTGCCCTTGTCTGAACCGACCTGAGAAGGCACAGTTTTTCGCCTTTCACCGTTCGTCCACTCGTTACTATTCTCTCTTGGAATTGACTGTTCTGGTAGGTGGAAGCGAGAGTCTAGAAGACAAAGACCTATTGTCGAAAGAACCCAGAGTGGACTTGTGCCTTTTGTTACCTGAAAGTTAAATGCAATATACCCTGAGCGGACTATGCACTGACCACGCCGACAAATCGTGCCTAAATCAAGCTCGACAGGGTCCCGTCCCCTTGCCCCTTCGCTTGATTGCTAAGTAGTTTGGATGCACAACACGAAATCACTCCGGCTCTTACGGAATACGCCGGTTTCTTGAAGGTCGAAGGCGACGATGGCGACATTTAGAATTTAACTCTGCGTGAAAGGTCTTACGCGGGGAGGGGCGTCACCCTGCCCAGATGCGTCCCCTAGTTTGCCAGCTCCGCAGTGGTTAGTCCATCGTCACTACTTACAAAGGCAAAATGGGGGTTGCATTGCAATATTAAGGCGGATTGTCGTTTGTAATACCAGTATCACCGTATGCCTTAAACAAAATCGAAATGCCGGCGCGTCCTTTAGGGCCATTGCAACCCCCCAGTCGACCAGCGGCCGAGCAAATTCAGGGCAAAATTGTGCCTTCATGTCAGGAACATACGGCCAGTGATACCCAGGGAAGGTGTTAGCGGTCTTCAACTAGGTCGTTACTCTTGGGGGTACGATCTTCGAGCTAGAATCTTAGTAAGGAGTTGGTCTGATGCTAAAAGCACAAGCATTAGGACCAATCGAAGATGATACTCAAGGAAGGGATCCTTCGCCGGGTACCCGTAAGGTAAATACATAATCTGACAAGCTC
		</sequence>
    <sequence><taxon idref="Location_3_0_1|29.42322953101376"/>
			CACGGTCTTAATCACTCTCTTTGAGGATTCATAGCTCATCGGATATGAGACCCCCGTGATACACAAAAATAAGAGTGTGTTCCGGTTGAAACACCTAAAATCCGGACGTGCCAGCTTGGTTTATGATAATCCCCAGATCGTTCATCATCGGCCTGCGCTCGAGTTGCGGCGACTCGTGAGCAAGTTATACCCATTTACGGTTGTCATGTTGCTTCCTTGGTTTTTTCGGTAGGCCTGCTACCTTACGTATTCCGTCCCCTTGTCAATTCGGGTCCAAGGGTACGTCTGCGGGCACACTTAGATACGGCAGGTTTGGTTCAGGGATCACTCTACACTGTGCCGTCTACCACATTGAGACGCCTGGCACGTTTCGGCGCCCTCGCTCTCCGTTGGCGTCTCACCGGTAAACAGGAATCCTTGTTTCGGACGAATGGAAATCGCAGCTGATCATAGAGACCACATAATAGGCTGGTACCTCCCGTTCATTGACTACAATGAGATAAGAAGGCATCCGAGGCAGATGGGCAGCTGGGTTTAGACTTGATGTTAGAACCAGTCTCCAGTAGAGAACGACTGCTGATTTTCAAATACCTTAAGTACACTACGGACGTACCTGCGCTATGGTTTAAGCAACTTCAGCAATGCAAATGGAGTATCGACTTCGAGCGCTACTTAGCCGACGGACTCGCTGTGCGCGTCCGGGGTAAGTTGACCCTCTGGACTGCGGAAAGAGGTCACCATAACGGTCGTCAGAGACAAAAGTTACGCAACGCTGTCTGAAAACCATCCAAGACGTCAAGTATCTTCCTATCCGGAAAGAGCCAAACTGCTAGGCCAGCCGTTGGCGAATCCGTATCGCATGAGGCCAACCGGTTTCGCATTCGTTAAAGACCTAACCTTCACACGGCGTCGCTCGGGAGTGTTTCACGACATAATTCCCTATTATGGACTCATGATAAGCCACCTCAAAATTTCCTCAATTCCCACGCAACTAAATCTAGTTTGTCTAATTGCCTTATAGGACGCCGTTCAGGTCAAGCGATCTGAAGTCATAGGAATAGTCAGCAGAACAAAAATGGGAGAGCGCTCGTAAACAGCGGGGATGTTGATCTGTATACGGCTTACGCCTAATACCGTAGGGCCTCGCACCACTGGGAAGTTTAACCTAGCCGGGTACAAATGAGAATAATACGTCGATGGACGGCCCGCCATGTGGATGTTGCGCCATGAGTTTAGCCCTTGGCCGCCAGGCAGCCACAATAGCACGGAGCACACGGATAGCACATAAGGATGGTGCGGCATTACCGACCTTCCTCGCTACCAGAACTGGTTACGGCCCCTAAAAAGCACGCAAGAGGAAGTCATACCTGTATGCTTCATGGTACGCTTGCGACAATTACGATGACAACCTCTGCGAGCCGAAGACCCGTACTAGCTTTGCGAGCTCCCTACCGCATCTCGGAGGGACAACTATATCTGTCTACGCAGGATATCTCAGCAGCAGGTTATTTCTCACAATAGGCACGGGGGCTGCTGATTGCTTCCAAATGCCCTTTTACGCGGGATGGGCGTCAGGGTGGCTGCGTGTTGGCACGAGCGCAACGCTGTGGCGTATATAAGGAAGTCTAGGTCGCAAAGGTGTCATACCGGCGCTTCTGTAAGCTAGTACCAAAGTACTTTACGTACTAGGTGTCTCTGAGTCGGATGTGAAGGAGTTAATTGGTCCATCAGAATAGACAATGTTCTATGTGTCCCACGATTAACTCCGCTTCGGACCCAGATTCAACGAGCACTGTTTAGGCGGTCTTGCTTCCGCAGTCTCTAGCAAACATGCCGTGGTCAATTATCCTAGTAAGCTTGGGACCAGTAGTCCTAGCTATAGGTTTTAAACAGCGAATGGAGCGTCGATAGACGGTTAGGTTGGCGTAGTCTCCCTTATGTAATTGCGAGTTCAGCTTTCCCAGTTTACGGGAGAGATCGACGGGCTATGTTCTAGTAATTTCATGCCTAACCTAAAGTGCAAAATTTTACAAAGTACCGTATTAAGTTTAGGTAACGACCCCGTGTAATTTGAATTAGCAGTTGACGTATAATGTAACGCTATCAGGGCGCCTTCGCGTCAACCTGTTTTAAGCGGGGAACGGAGAGGCTCATTGATATTATGATTTGACAACCACATCAACCCGCCACAGAAGGGAACCGGACTCTAGGCTATTCCTTATTAGTAAGACAAGCCCATCACTTACTCGGTTCTACCCCAGGACCTTTAGACGGCCGTCCGAATTCGTCTCATAGGTCGACGTGAAAAGCACAAACCTCAGCAGAAGTTGCCGTCGTCTCTATTTTTCAGACAATTTGTCCTACGCGGCTTCCGCCATCATCACCGGATTTAAGGGGGCGGCTGCACAAGTTCAACTTGACTAGCGTGCTATGAAATTGCAATTTGCCTGGCGGTGATTACCAAGTAAGTATCCCATGATTGCTCTACAATTACCGGTTAGCAACTCACCTTCACGTTACTTAGACTGGAGGAAGAGATCGTCCATCTTCATACCTTAGGTTTTTAGAAATCGCGTAGCGCCTGCGACTGATTTCAAGCAGGTCGGCTCCCAAGTGCAGGGGACTCACAAAATAGCATTTTACTGTCGTTGCATAGGTGAGAACCCGGCCCCCAGTACTTATCCATTTGCCATGGCAGCCGGAAGAATCAGCCTTAGGGCCGTATTGCACGACGTTCAAGCGCCCCAGAAGTTAAGCGCCCCACGCCAGCAGCGTGCGCATCCACTTCCGATTGAATCGCGTTCTCTGGCATCCCGACCTTACTCAGTCGACGCACTGCACACGGCAGTGTGGTTTCTATTGCCCAAGCATATAGGTGAGGTACACAACAGCTGAGCTCAGGTTTCACGCCGGCTTCACATGCTGCCAGGTCATAAATTACGAAGGCCTGAGAGGTAGGTTAATCTCAATCCGGTCATGCTTGCTAACATGAAAGGGGCCTAGTGTCTGTAAGTTGAGCAAGCAACAAAGAAATCTTTTGATATCGTCGTCAATTTTTAAGGCCGTCTTCTGAGTTTGGCTAAGTCGGCAGAATTTAGTCTGAGAGTATTCGTGAATCGTTCGACGCTGCTTCTTGGAATTAAATCAGTCCTCATAGCTCACATATACACCACTAGCACATAAACAATCTCCCCGCTCATGTAGCTCCTCCTCGCAACGATCCGAAAGCCAGGAGCCGCCCACTAGGTGTTAGCCTCAGGCGTTCCCCACCAGGTAGCCGTCCGATTGCGAGTTACGCCCCGGTACCGAATCCTTTCTGTGGTCTCCTCCTGCTTACAGCTTGATCGTGCACTAACTCATTCACACTGTCGGATCCACATGGTGCTGAAGGTTTATATGTGAGGGAGAAATGTTACAATTTAGTTGCGGCCGGTACTAGCTCTGACAAAACCGGACTTGACGCTGGGCGATTGATATGCTAGGTTATACTCTTTCTTATCTATAGAAGCCTGCTACGAAACTCGACGCATCACTTCCTCCATTCTGGCTCGTTAGAGGCGCGATTCCATTTAACGCTAGACCGCCATATGCCGTCATCGCCCTACAAGAGGCAAACAGCGTCAAGCCCATCGCTAGCTTCTAGAAAAGTCTGGAGTGCAAGTGATCCGATGTATGTTCATCCATTGGGAGGTACACCGTTCCCAATGGAGATTCACAACCAAGTGTCGGGGAAGTCCTCACTCTGCCGACAACTAATCCTTAAGCAGAGTTCCCAGAGGCTCCAAGGTGGTGCGGAAAGAATTAGCTGCGTCCTAACAATAAAAATGTTCTAAAGCAGTTATTCCAAACCTAGACGGTGTGGAGCTGCTCCCGGGAATCCCATTAGGCTATAGATGTGTCAAGGCTGGTGACCCCCTCAGGTGAGGTGTTTTGCTAGTTAGACCTCTGATTGTTTCGAGACGCTTTGATTTACGCCATAATCATGGGCTAATTTTGTAACGGCCGTGGCAGCGCGGTATGTATAGTATAAACATTCTGAACCGACAATAATAGAGACGAGGACTCGTTCAAATCGACCCGCGTGCCGTGCTCCTCCGACGTATTGCGGCATCAAACTGGGTCTAGACGACTAAACAGCGCCCCAGAGTATATTCCAAGGGAGAAGGTGCGAAAGAGATTCTCTAACCGTTAAAGCTTGGTTCTGTAAGTCCAAAGGTAGGTTGCCGAACGGGATGTTTAAGTTTTGCTGTTACCTCGCTACTCGAGAATTTGGGTACGTGCAAGTAGGGGTCCTCGGCTGCACACGCACCTTTGGCACGTATGGGAAATGTCCTTCACTCCATCACGTGCCACTTAGGCCGGGCCGATCGAATAGCCTTTGGGGTAAGAAGAGCGTAGATATGGAGGCGCCTGCTAACGAGCGCGAGTCTGCTCTGTGGATCTCATGCCTACAGTCCGCCAAATAGAACAAAATTTCATAACAGCTAACATCATGGCCTCGGGTTATAACGGCGCGTCCGATCGGTAGTCAGTCCAGCGAAAACTGGTGGTGTCTGGTGTGGGTTGTTCGCTAGAGGCTCTGAAAGTCGGGGTCCCGAGGATCAACTAGCAAAATCCTAGACGAGAGCCAGACCTGGAATTTAGGTAAGTCATGCTGGTCCACTGTTGAACTTTAGGGCGCGCGGTACAAGCTGTATTTGGTTAGAGTAGGCCTTGGCTTCCACCTCTAATCTATTACAAGAGCAATAAGTGACTGGTAGTTTGCCCCGGTTTCTCTGGATAAATCGAGCAAGTGCAATGATAGTAGGTTGGTACGGCGAACTTTGAAGGGGGGATTACTGCCTATTTGCCTAGATGTATGCTTCATCCGGCATCGGATCCGAATTCTACATAGTCGACAGAGACGTTCCATTCGGTGATATGTCGTGCCACGATGTAACAAATGCTGTATCAAAAACGTCTCTCATTCTGCGCGTGCTTTAACCGATCGACGATATAGAGAGCTTCAGTGGAAGGTTAAACGGTCTCGCCATCCGTGGCAGAAGGTACGCGGCTTCCCGAGCTAATCTTAAACGACCCCTCTCGTGTTCTCTTACGTGTTGACCTATGCGTATATTAATGATTAGCTTATACAGGTAACTCCGCATGGCACCTATAGCACCCTACTCCAGAACAATATGTTTTCTTCCTGGCATCTAAAACGTCTGGGGTTGCTGACCAGGGGTTCTGTCGTTTTATCTCGGGATCGGATGCTCTCGTTTGTGCCACTCCACGGGATACTGCCCGTAAACACAGCCGCGTAAACTCGGTAATATTGCTTTTTTGGGGTTACTATACTGCCACGTTGTACAGGCTTAGCTAATCCGTCTCTACATCACCATTGTTGGTCGATCGAATTGTGAGCATGCACCCGGGGCGACGGCGCGATATGGGGAAGGATAATTGAACAACTGTTCCCGACACCTCGAGCTATCTGCGACCCAACCTCTTCACGGGATTAGTAGTTCTGGAATCAAAGTATGGGATCGCCCCCCAACACTTGCCCTAAAGCTCGACTCTGGTTCATTCAAGTCAGGTTGACCAATCTTAACTGGAGCCCCCCGTCTCGACGTTGCGCCTGCCTGCTCGTGGTGTTCCCGGGTTTTGACGATCGTCTGAATCCGTAAATGGCGCTATGAACCACCGCTGGCTATTATATGCCAGCAAGTGAGACATGGCATTACTTGCATATTCATTTCATTTTCTTTATTAGTCTCGGTAGATGCGTATACCTTCCAAGTGAGAAACTTTAGGCGCCAGCGTCCAGCGGCAACACACCACCGAGATGAGATTCATTTGGCCTACCTCGGGATCCGGATTCGTCCGTCGGCCGTGTACAATTTAGTGCTTTTTCCTATCTGACAAGTTACGTGCCGTGGAGCCAGAACCGTATCTTGGCGACTGGCCGAGAGAGAGATGATGGCCGCGTAAAGCGTGCTTCAAGCCCTGCAAAAAGACCGCCTAGGAATCTCTATTTGTTCCGCTGTTCAATGTTTGCGCCTACCTCAAACAAATTCCGCAAGCCTGGGATTGCCGTACTGGGACCACCAATAACACATTCGAAATGAGGTTCTGCTGAAAGGCATTACGAAGTAGCCACGAAGTAACTATGCCCTTCGATAACTGTGTCTCCAAGTCGTCACTCTATTCGCGTTGGTACACCTAACCTGTTTTTCACAGTCGCAGCCAAGTGTGCTGAGTTTGACCATCAATAATTCGAGTGATGCTTGTCCTTTATTCAAGGCAACTGACAGTATTCAGCGGCCGGCATCGATAACACTCAAAGCGTGGAGGGGTGGCCTGTAGGTTTCGTTATGTGCTCTAATAATTAATCTATTGCCGACTGGCGAGGGCGAGGACTAGCAGAATGGATTTTGGAGGATGATGACGGTTACGGCACCGCTAGAACAATTTTTGGCTAGAATTGACCCATGCTAATATTAAATTTAGCGGGAGCTATTCAACGCAGGCCCTCCTTCCAATATGTTGCTTGAGCCTACGCTCAGAACACCACTCCGCTAACAGTTGACAAGTGCTTGTCGGACACCAGCCAGAGTAATGAGCTTACGGTAGGTACACACGAACGTCGGTCTTTGGCCTTAATGGGAACGAAGACTGTTACGGGGTCACGAAGTGTTCCTGGCGGTCGCTCCGGCGTTTATTAAAGACAGTCGGTTGGGTATTTTCAAAAATTTACAGCCTAAACGCCTTATACATTCAATCTTGGTACTATCGTTGACATAAGCAGTCCACTTTGACACGATATCGCCGCTCCATATAGAAGATCAAGCAGGGTATCGCGAGACCTTTCCTCGGGCCTAGGCCTTTTTATCCATCGCGGGACGCCGCCCCAGGTTAGGACGGAGGGCATCCGTACTCGCGGTCTTATGGCAGGTGCCGATCCTTCGAGCTAGTTGGAGTGGCATAGTACTCATCTGATCAGTGGTGTACGACTAAGGGGTAGTTATCCCTTATAAATCGTCCCAGCGGCGTGTAGATTACCCCAGTTTGTTCCTTTTATTTTCATACCCCTTTGTCCTCTTCAACATTGTGCATAAACGTTGTATGGAAACTTAGTCTGGCCATAAGCAATTATAGACGGGGTTATATTCAAGAATGGTCGGTGAGGCGCCGTTAATTTCACCCTATGTAAAAGAAAATCTTGTTCTTGACAGTCTAATCCAATTATAGGTATAGCCACGATGGGGATGCAAACCCAGTACCTACAGTTATATAAGTGTCTCACGATTTCTGTTCGTGACAAGTCCTATATAACACGTATCCTCCGTTTGCTAATTATAAGCCGTCAAGTCCCGAATACATTGCAGTCTATTGACCGCGCTACATGAAATAGACGATGCGGACACAGTAGTCTTGATCATGAGAACAAAGCGTCTCTAAGCGACGGTCACAAAGCTAAGCACAACCAACGGAAGGTATGCCCCAGGAATTCCCAAAACCACTGAGTGTACGGATGTTCGTGGCTCCATAAACTGATAGTCGATCCCTTATGTTCATGTATATCGGGCTTCAGGCTGATTGGCGCCCGGCACTCATGCTCGCCACACGTCAACGCGGTAGGTACAAAGGGATCACGTGGGCGATCGGTAGCCCGAAGGGGCGAAGTTGCCGACGTCATCAACGAAAGCCCCCACTTGTCGGTCACGATTTTCGCTGAGTCGAGGGGAGTGCTAGGTATTAGTTGCCAGCGATATTCAAAATCATATACTCGGTAGTTCTTGGCGGGTGACTACAGAACACCTACACTCTACGATGGAGCATATCCAGCGTGATAGTACGGGACCCTGATGGTTAGGTGTTGCTCTGGCGCTGGAGGCCCGTGGAGAAAGAGTCAAATAGGACACCAATGTTTGAAAGGAGGGTGGAGTTATCCCCGCAACTCGTCCACTAACTGTAGTTGGACCTATTGCAGAACCTTAGTTGGGGTAGCTCGATGCTTCTTATGGCTGAGTGCACGGTCGCGGCCTGCTTGGGGCAATACCCACGTGCTAGAAACGTGTTTCCGCGCCGGCAGCGCGTACTTATATATCGACCGACGAACTAGGACGACCGTGTATTTAAGCTCTTGAGCTTACACGCCCGCGCGCTTCCTAGATGGCGGGCGGCGTGTAACTGCGTATATGACTACTGCCACCTAGATCGACATAACCTTCCCCTCGACTTATTAGATACCGATGCGGCTTCGTGGGACTTGATATGATTATCCGCGGAAAAAACCACGTTTCTGCGTGAGAGTGGCGTAGCGCCACTAAATACGGCTGTATCGGTACTCGTGCCGCGGGCACGGTTTTAAAGACGGAATAGGCCTTAGTAGCACTAGACATCCGAGGTAATATGTTGGGTTCTCGCGGAGATGCGGGCTCCAATAGGAATACGCGAAGAACATGACCGATTATAAGTGATTCACCACGGCCACCCTAGCGTACTGTAGACTTCCGGCGTAGCGCAAAACTGTTGCTCGTCGATTACACCAGATTTGTATCCACGTATGAATACGACCTACATCATTTACTTAATGGAGGCGCAGAATCAAGAATACTTGTAAGCCGGCTCTTGGACTCGCGACTGGTAATGGCAGTAGGATAAGTCGCAGCGGGTCGAGTCATGACCATGTAAGCAACAATGCAAAGGTCAATCACCCTTACCTTATCGGCGTTGGCCTTTGTAACATTCGTTCGTTAATGGTACTACTAAGGCGATTGTTATGGCTCTAACGAGGGTGTTTTGGAAGGTCCAAAGGCCAGTAGACGTCCATCCTCCCCGGTTAGTGATCATGGTATTGAGCATAAAGTGCTTTCTGTATCCGGTAGAATTCAGTAGTGTAGCGTCTATTTTCGCAATCGGTATTTCTTCTGTGGCGTATGAGTTTGATGGAACACGGGCGATTATCCGCGGCTGAAGGTACAGCTGATTCCCCCAGTGAGATTAAGCAAGCGAATATATGCATTGGTTTATTTGGGACTCTCCGTTAGATGCATCGCTCCGCCGGGAGCGAACGCCCACGCGTAAGCACTAAGCAGTCTTTGTAACACGGATCCGTATTCGTCTTCCGTTGCGAGTGATCCAGCTCTGGGGGGTGAACTTATTGTCATACTGACTGCCGGTAAGAGGCAGACACAGCATATGGTAGGAACTCTATTCCTTTTAACGTAGATCTCGAATAAGGTACATTACTCGAATCCGCTATGACTTGCGGTTTATCACGGTGTTACATTAAATGATGTCAGCTAATACACGATAGTCCCGACTTTGTCGAGGCGAACATCTATAGCCCATCTGGTATAGTTCGCGCATTTTGAAACCGCTATCTGAGTACTTGTCGATGATACTCGAGAATGATCGTACACCACATGCCACGCTCGGAAAGATCCAGCGACACGGCCAACGGCTGCAGACGATTGGCAAATAACGGAGTCGGGACCGTGAACATTCTTTTAGAACGCATTGAGTGATTAATACAAAAACGCAGCCGTAGTCAGAAAAGCGTTTGTGTTTCTCATGGGTGGCCGAGTATAAACAATCTGCGGCTCGCTTAGCGAAGGGGAATTTCTCAAAGAAGTTCGAGCATGCTCCTGGCTGTCTATCTGCCCATGGAGGATCGCCTAGCTCTGCGCGCTCAAAACGCTAAAGGAGTCGTTACCGCGCCTCCCAAGGGATGACTGGGTGCCCGAAAGGCTTATCAGCCTGTTACACCTCAAAGTGATGGTTTCCTCAGTCAGGGGCCAAGCGAGGCCTGGCCGAGGTCCTTTCCGGGGCCTCGATCCCCCGGCAGCGAAACCGGGATTCTTCTATTAGGTAACAAAAGGCCCGTGGTAAAGGAAAACCCTTTCTTCTGAGTGAAGTGTCAAACTTACGGAAGCCGTTCAGCGAAAACTACGGGACTACGGCGAAGGATGTACGGTGTACTGAGTATTTGTGCGTAAAGCGCGACCACACAATATCCCCGCGATTCCACACGAAGCGAAGCCAGTGCTGGGTAAGTAATGGCCATGAAACTGGACCGTTAGCATAGATGCCTGTCAACAGCGACGAACTGCGGGTTACTTCCACTCAACAGTCAATTGAAAGACTGTGGCGACGCGATCGAAAACAAATCCCTATTGTTTAGAACCAGAAACTCGTCCTTGGGGAATTAAAAGAGGGACCATGGTCAGGGTTAACAGAATGCTTGGATACAATGACCTAATAACACGGTTACTCATGTCCCACAAATGGGCCTCTAATCGGCTCTTGACGACATGGCATCGAGGATGACAGCATATGAAATGCTAATAGGCGCACAGAGCACGTTCATAGTGGCTAAAGCTGGTACATATAACCCATCTTTATCGGGCGTTCCCAACTACGGGATTTATCGAACAGCGAATTCTGGAATGCACGGGAGAGTATGAGGCATTAGAATCCCCGTCTTCTGTCGAGCTGCCACCGCCTGACTGTATGTTGGGTGGCAAGGGGCACACTCCTGACTACCCCATACATGCATTCCCGTCCGCGAGCGGCTACTGTTCACATAGTGCGAACGCCCTGTTCGAGTGGGATGTTGCGGACACCGTCGTCTACTTACCAACGCGATGAATAGCGTCCTAAATGTCTGCTAAACAAGATGGTCGTAGGAATTATTATCACGTGCCCAGGATGCCATAACCCCCAAGCCTATGTAGCGAGTCAAGCCCATCCGTCAGATGGTGAACCGTCGAGATCTCGCACACACTAGAACGCAGGCATGCGAGGAGTACCAAAAGATCTTGTCGAAGTAGCACTGTGCATTATTCAATGCCTCACTGTGGCAATCGTCCTACTATGGTAGATATAATAGCAGGACACGGCACAGGCTTAGTTATGTAATACCAATTGTCATGACCTCGTGCGGCACGAGGAATTGTTAGTGTAACTAGAAAATGGCGCGACGCTACGGGATCTCGGATCCTTCACTTCGGGCGTATGGCGGGTACAGAGACGATCTAACGTATGGAAATCACCGTCGTATGGGGATATATTCTGATTTAGCACGTAATAAGCTCCACCAGATACAGCCCTATCAACGGAAGGTTATACGATCTTTTAAGTGTCTTAGATTGCGGCCGGGCGAAGCGGTGATGGATTACGCAATATCCTGTGCCGTAACAACGAGTACTCTACGATTTAGTGCCATTATCTTAGGACCACTCACCATGGGCGTCGTCGAAGAGGATGTGTATACGGTAGAACAAAAGCAATGAATTGATTTAGCATATAGCAGTGATTGGATAGCTATGAGTTGAACTCAGTTGCCGTACGACTTTGAGCTCAATTGGTAGCCCCAGTTGCCCGAGCTTGCCAATGAAGTACGATTTTAGCGTTGTGGTTCAAGTTCGCCAGTATGCTTTTGCTAAACAGATTCGCAAAAGCGTCCCCTCTATTCACCACCATTTGGCTTACCCGCTAACTTTAGGATAGCGCTGGCGGTTACATATGGACATTCCTGCTAGAGCTTTTCCGGCCATCGTGAATGGAGCTTCCCCAGGGCCAGCAAGTCGTCCGAAGTCGCAAAATGCCACTTGGGAAGGAGTTCTTACGTAATCCACCGTGCCACAGCGATATGCCACCCGGGGGTCACAACCACTGTCGCTCTTATAGAAGTGTGTCAACTCACGCTATATCTTCTAGTTCAGCTATTCTATGAAACGTCTTACGCGATCAATCTTGGTAATGCACGGAATGATTCTGTCGAAGACCCTACGGAAGTTGGTCTGTGTTTCATCCGTGCGCACCTTAGTTACACATTCCCTTGGTGTCAGTGTCGACAACGTGCCTTTGCATCAACTTGAGATCCCCGCGTTAAGCACCCCGGGCCCATACTGTGCAATGAGCCCTCAACCGTTAAGTGCGCCAGTCATCCGAATCAGTCCGTGAAAGTATGGCGCCCGAGCTGAGGTTCACCTCTTTTACTTTCAGGGTTCGCTATGGTTGGTTCCAGTTTAACGGCTGGTGAACTTGGCTTTCTAAGTGCGCGGCAGGGAACACAATCATACCCGCCCTGCGAGCGGATCGATTCCGGGTAGAGTTAATTCGGGTTTAACGATGGATTATAGCCTGTCCCGCAGCCGGGGACCATGATCAACAGTGCACAACGATACCTGAGAATTGGTCGGCACCGTACAGAAGCGAGATTACTACGGTAGCCACGTAACTATAAGTTGATTTATGGAGGTCCTACACTACGGCGCGTAGTCTGCGCTGCTCACGGCAACCGCCTATACTCGAGGACGCACATTAAGCGCTGACTCTTGTGAGTCTAGTTGTCCTACTCATGAAGAGTGGACAGACCGATGATACTCTGTATGAGGCAGATAGCTATCATTGGTCAACTTACGAATTTTCCTTGGGCGCTGTATCCCATTAGAAATATAAGCTCTCCATCACCAGCCCTAGTGGAGACCGAGCGTGGAGAAATGGTACCTAATCATGGTATCCGCACTATTCTGACGCGCAGATATCACTGAAAATCATTAAAACCACATGCTGGGCCAAGTCGAACATGGACCTTAGTATCCATTTCAAGCAAGAGGTACGTTTTCGTTATCGTCAATGCCTCTATGGTCGATCCCATTGTTAACTCCTTGGTTACATCGACATTCGGCACCTTCGCCGAGTCGAGACCAGCAATTTCGTCGGGCAGATCAATTCTATCCTGATGCACGAACTCCAGGGTTAAACCCGGTAGGGTGAGCGCCGCTAAACTGTTCAGGTAACAGAAGCCAACATGCCCTGGTTTCGACCTATATCACGGGCTTGCCCATCTTCGCCGAATATAAGGGGGTCTCCTGAAGCGTCCGAATCCCGTAAGACATATTAACCGGAGCTGCATCATTTTAAACATAGACATGGACAACAGCACGTGACTAGACAGACTGCAAATTTTCAGCAGGGGGGAATAATTGACACGGATTTACCGAATAGCCATCCCCGTGTGTGCATCCACATGTAACAGGTCACGCGGAACGTTCCCCGCTTAACTATTTCCACGGTTGGACTCGGCGACACCTAGAGCCAATAATAGCGTTTAATGAGTGCTTCAAAAGTGTTTACCGTAGGCCCTATTGCCCTCGTCTGAACCGACCTGAGAAGGCACAGTTTTTCGCCTTTCACCGTTCGTCCACTCGTTACTATTCTCTCTTGGAATTGACTGTTCTGGTAGGTGGAAGCGAGAGTCTAGAAGACAAAGACCTATTGTCGAAAGAACCCAGAGTGGACTTGTGCCTTTTGTTACCTGAAAGTTAAATGCAATATACCCTGAGCGGACTATGCACTGACCACGCCGACAAATCGTGCCTAAATCAAGCTCGACAGGGTCGAGTCCCCTTGCCCCTTCGCTTGATTGCTAAGTAGTTTGGACGCACAACACGAAATCACTCCGGCTCTTACGGAATACGCCGGTTTCTTGAAGGTCGAAAGCGACGATGGCGACATTTAGAATTTAACTCTACGTGAAAGGTCTTACGCGGGGAGGGGCGTCACCCCGCCCAGATGCGTCCCCTAGTTTGCCAGCTCCCCAGTGGTTAGTCCATCGTCACTACTTACAAAGGCAAAATGGGGGTTGCATTGCAATATTAAGGCGGATTGTCGTTTGTAATACCAGTATCACCGTATGCCTTAAACAAAATCGAAATGCCGGCGCGTCCTTTAGGGCCATTGCAACCCCCCAGTCGACCAGCGGCCGAGCAAATTCAGGGCAAAATTGTGCCTTCATGTCAGGAACATACGGCCAGTGATACCCAGGGAAGGTGTTAGCGGTCTTCAACTAGGTCTTTACTCTTGGGGGTACGATCTTCGAGCTAGAATCTTAGTAAGGAGTTGGTCTGATGCTAAAAGCACAAGCATTAGGACCAATCGAAGATGATACTCAAGGAAGGGATCCTTCGCCGGGTACCCGTAAGGTAAATACATAATCTGACAAGCTC
		</sequence>
    <sequence><taxon idref="Location_4_0_1|38.25722885778988"/>
			CACGGTCTTAATCACTCTCTTTGAGGATTCATAGCTCATCGGATATGAGACCCCCGTGATACACAAAAATAAGAGTGTGTTCCGGTTGAAACACCTAAAATCCGGACGTGCCAGCTTGGTTTATGATAATCCCCAGATCGTTCATCATCGGCCTGCGCTCGATATGCGGCGACTCGTGAGCAAGATATACCCATTTACGGTTGTCATGTTGCTTTCTTGGTTTTTTCGGTAGGCCTGCTACCTTACGTACTCCGTCCCCTTGTCAATTCGGGTCCAAGGGTACGTCTGCGGGCACACTTAGATACGGCAGGTTTGGTTCAGGGATCACTCTACACTGTGCCGTCTACCACATTGAGACGCCTGGCACGTTTCGGCGCCCTCGCTCTCCGTTGGCGTCTCACCGGTAAACAGGAATCCTTGTTTCGGACGAATGGAAATCGCAGCTGATCATAGAGACCACACAATAGGCTGGTACCTCCCGTTCATTGACTACAATGAGATAAGAAGGCATCCGAGGCAGATGGGCAGCTGGGTTTAGACTTGATGTTAGAACCAGTCTCCAGTAGAGAACGACTGCTGATTTTCAAATACCTTAAGTACACTACGGATGTACCTGCGCTATGGTTTAAGCAACTTCAGCAATGCAAATGGAGTATCGACTTCGAGGGCTACTTAGCCGACGGACTCGCTGTGCGCGTCCGGGGTAAGTTGACCCTCTGGACTGCGGAAAGAGGTCACCATAACGGCCGTCAGAGACAAAAGTTACGCAACGCTGTCTGAAAACCATCCAAGACGTCAAGTATCTTCCTATCCGGAAAAAGCCAAACTGCTAGGCCAGCCGTTGGCGAATCCGTATCGCATGAGGCCAACCGGTTTCGCATTCGTTAAAGACCTAACCTTCACACGGCGACGCTCGGGAGTGTTTCACGACATAATTCCCTATTATGGTCTCATGATAAGTCACCTCTAAATTTCCTCAATTCCCACGCAACTAAATCTAGTTTGTCTAATTGCCTTATAGGACGCCGTTCAGGTCAAGCGATCTGAAGTCATAGGAATAGTCAGCAGAACAAAAATGGGAGAGCGCTCGTAAACAGCGGGGATGTTGATCTGTATACGGCTTACGCCTAATACCGTAGGGCCTCGCACCACTGGGAAGTTTAACCTAGCCGGGTACAAATGAGAATAATACGTCGGTGGACGGCCCGCCATGTGGATGTTGCGCCATGAGTTTAGCCCTTGGCCGCCAGGCAGCCACAATAGCACGGAGCACACGGATAGCACATAAGGATGGTGCGGCATTACCGACCTTCCTCGCTACCAGAACTGGTTTCGGCCCCTAAAAAGCACGCTAGAGGAAGTCATACCTGTATGCTTCATGGTACGCTTGCGACAATTACGATGACAACCTCTGCGAGCCGAAGACCCGTACTGGCTTTGCGAGCTCCCTACCGCATCTCGGAGGGACAACTATATCTGTCTACGCAGGATATCTCAGCAGCAGGTTATTTCTCCCAATAGGCACGGGGGCTGCTGATTGCTTCCAAATGCCCTTTTACGCGGGATGGGCGTCAGGGTGGCTGCGTGTTGGCACGAGCGCAGCGCTGTGGCGTATATAAGGAAGTCTAGGTCGCAAAGGTGTCATACCGGCGCTTCTGTAAGCTAGTACCAAAGTACTTTACGTACTAGGTGTCTCTGAGTCGGATGTGAAGGAGTCAATTGGTCCATCAGAATAGACAATGTTCTATGTGTCCCACGATTAACTCCGCTTCGGACCCAGATTCAACGAGCACTGTTTAGGCGGTCTTGCTTCCGCAGTCTCTAGCAAACATGCCGTGGCCAATTAGCCTAGTAAGCTTGGGACCAGTAGTCCTAGCTATAGGTTTTAAACAGCGAATGGAGCGTCGATAGACGGTTAGGTTGGCGTAGTCTCCCTTATGTAATTGCGAGTTCAGCTTTCCCAGTTTACGGGAGAGATCGACGGGCTATGTTCTAGTAATTTCATGCCTAACCTAAAGTGCAAAATTTTACAAAGTACCGTATTAAGTTTAGGTAACGACCCCGTGTAATTTGAATTAGCAGTTGACGTATAATGTAACGCTATCAGGGCGCCTTCGCGTCAACCTGTTTTAAGCGGGGAACGGAGTGGCTCATTGATATTATGATTTGACATCCACATCAACCCGCCACAGAAGGGAACCGGACTCTAGGCTATTCCTTATTAGTAAGACAAGCCCATCACTTACTCGGTTCTACCTCAGGACCTTTAGACGGCCGTCCGGATTCGTCTCATAGGTCGACGTGAAAAGCACAAACCTCAGCAGAAGTTGCCGTCGTCTCTATTTTTCAGACAATTTGTCCTACGCGGCTTCCGCCATCATCACCGGATTTAAGGGGGCGGCTGCACAAGTTCAACTTGACTAGCGTGCTATGAAATTGCAATTTGCCTGGCGGTGACTACCAAGTAAGTATCCCATGATTGCTCTACAATTACCGGTTAGCAACTCACCTTCACGTTACTTAGAATGGAGGAAGAGATCGTCCATCTTCATACCTTAGGTTTTTAGAAATCGCGTAGCGCCTGCGACTGATTTCAAGCAGGTCGGCTCCCAAGTGCAGGGGACTCACAAAATAGCATTTTACTGTCGTTGCATAGGTGAGACCCCGGCCCCCAGTACTTATCCATTTGCCATGGCAGCCGGAAGAATCAGCCTTAGGGCCGTATTGCACGACGTTCAAGCGCCCCAGAAGTTAAGCGCCCCTCGCCAGCAGCGTGCGCATCCACTTCCGATTTAATCGCGTTCTCTGGCATCCCGACCTTACTCAGTCGACGCACTGCACACGGCAGTGTGGTTTCTATTGCCCAAGCATATAGGTGAGGTACACAACAGCTGAGCTCAGGTTTCACGCCGGCTTCACATGCTGCCAGGTCATAAATTACGAATGCCTGAGAGGTAGGTTAATCTCAATCCGGTCATGCTTGCTAACATGAAAGGGGCCTAGTTTCTGTAAGTTGAGTAAGCAACAAAGAAATCTTTTGATATCGTCGTCAATTTTTAAGGCCGTCTTCTGAGTTTGGCTAAGTCGGCAGAATTTAGTCTGAGAGTATTCGTGAATCGTTCGACGCTGCTTCTTGGAATTAAATCAGTCCTCATAGCTCACATATACACCACTAGCACATAAACAATCTCCCCGCTCATGTAGCTCCTCCTCGCAACGATCCGAAAGCCAGGAGCCGCCCACTAGGTGTTAGCCTCAGGCGTTCCCCACCAGGTAGCCTTGCGATTGCGAGTTACGCCCCGGTACCGAATCCTTTCTGTGGTCTCTTCCTGCTTACAGCTTGATCGTGCACTAACTCATTCACACTGTCGGATCCACATGGTGCTGAAGGTTTATATGTGAGGGAGAAATGTTACAATTTAGTTGCGGCCGGTACTAGCTCTGACAAAACCGGACTTGACGCTGGGCGATTGATATGCTAGGTTATACTCCTTCTAATCTATAGAAGCCTGCTACGAAACTCGACGCATCACTTCCTCCATTCTGGCTCGTTAGAGGCGGGATTCCATTTAACGCTAGACCGCCATATGCCGTCATCGCCCTACAAGAGGCAAACAGCGTCAATCCCATCGCTAGCTTCTAGAAAAGTCTGGAGTGCAAGTGATCCGATGTATGTTCATCCATTGGGAGGTACACCGTTCCCAATTGAGATTCACAACCAAGTGTCGGGGAAGTCCTCACTCCGCCGACAACTAATCCTTAAGCAGAGTTCCCAGAGGCTCCAAGGTGGTGCGGAAAGAATTAGCTGCGTCCTAACAATAAAAATGTTCTAAAGCAGTTATTCCAAACCTAGACGGTGTGGAGCTGCTCCCGGGAATCCCATTAGGCTATAGATTTGTCAAGGCTGGTGACCCCCTCAGGTGAGGTGTTTTGCTAGTTAGACCTCTGATTGTTTCGAGACGCTTTGATTTACGCCATAATCATGGGCTAATTTTGTAACGGCCGTGGCAGCGCGGTATGTATAGTATAAACATTCTGAACCGACAATAATAGAGACGAGGACTCGTTCAAATCGACCCGCGTGCCGTGCACCTCCGACGTATTGCGGCATCAAACTGGGTCTAGACGACTAAACAGCGCCCCAGAGTATATTCCAAGGGAGAAGGTGCGTAAGAGATTCTCTAACCGTTAAAGCTTGGTCCTGTAAGTCCAAAGGTAGGTTGCCGAACGGGATGTTTAAGTTTTGCTGTTACCTCGCTACTCGAGAATTTGGGTACGTGCAAGTAGGGGTCCTCGGCTGCACACGCACCTTTGGCACGTATGGGAAATGTCCTTCACTCCATCACGTGCCACTTAGGCCGGGCCGATCGAATAGCCTTTGGGGTAAGAAGAGCGTAGATATGGAGGGGCCGGCTAACGAGCGCGAGTCTGCTCTGTGGATCTCATGCCTACAGTCCGCCAAATAGAACATAATTTCATAACAGCTAACATCATGGCCTCGGGTTATAACGGCGCGTCCGATCGGTAGTCAGTCCAGCGAAAGCTGGTGGTGTCTGGTGTGGGTTGATCGCTAGAGGCTCTGAAAGTCGGGGTCCCGAGTATCAACTAGCAAAATCCTAGACGAGAGCCAGACCTGGAATTTAGGTAAGTCATGCTGGTCCACTGTTGAACTTTAGGGCGCGCGGTACAAGCTGTATTTGGTTAGAGTAGGCCTTGGCTTCCACCTCTAATCTATTACAAGAGCAATAAGTGACTGGTAGTTTGCCCCGGTTTCTCTGGATAAATCGAGCAAGTGCAATGATAGTAGGTTGGTAAGGCGAACTTTGAAGGGGGGATTACTGCCTATTTGCCTAGATGTATGCTTCATCCGGCATCGGATCCGAATTCTACATAGTCGACAGAGACGTTCCATTCGGTGATATGTCGTGCCACGATGTAACAAATGCTGTATCAAAAACGTCTCTCATTCTGCGCGTGCTTTAACCGATGGACGATTTAGAGAGCTTCAGTGGAAGGTTAAACGGTCTCGCCATCCGTGGCAGAAGGTACGCGGCTTCCCGAGCTAATCTTAAACGACCCCTCTCATGTTCTCTTACGTGTTGACCTATGCGTATATTAATGATTAGCTTATACAGGTAACTCCGCATGGCACCTATAGCACCCTACTCCAGAACAATATGTGTTCTTCCTGGCATCTAAAACGTCTGGGGTTCCTGACCAGGGGTTCTGTCGTTTTATCTCGGGATCGGATGCTCTCGTTTGTGCCACTCCACGGGATACTGCCCGTAAACACAGCCGCGTAAACTCGGTAATATTGCTTTTTTGGGGTTACTATACTGCCACGTTGTACAGGCTTAGCTAATCCGTCTCTACATCACCATTGTTGGTCGATCGAATTGTGAGCATGCACCCGGGGCGACGGCGCGATATGGGGAAGGATAATTGAACAACTGTTCCCGACACCTCGAGCTATCTGCGACCCAACCTCTTCACGGGATTAGTAGTTCTGGAATCAAAGTATGGGATCGCTCCCCAACACTTGCCCTAAAGCTCGACTCTGGTTCATTCAAGTCAGGTTGACCAATCTTAACTGGAGCCCCCCGTCTCGACGTTGCGCCTGCCTGCTCGTGGTGTTCCCGGGTTTTGACGATCGTCTGAATCCGTAAATGGCGCTATGAACCACCGCTGGCTATTATATGCCAGCAAGTGAGACATGGCATTACTTGCATATTCATTTCATTTTCTTTATTAGTCTCGGTAGATGCGTATACCTTCCAAGTGAGAAACTTTAGGCGCCAGTGTCCAGCGGCAACACACCACCGAGATGAGATTCATTTGGCCTACCTCGGGATCCGGATTCGTCCGTCGGCCGTGTAGAATTTAGTGCTTTTTCCTATCTGACAAGGTACGTGCCGTGGAGCCAGAACCGTATCTTGGCGACTGGCCGAGAGAGAGATGATGGCCGCGTAAAGCGTGCTTCAAGCCCTGCAAAAAGACCGCCTAGGAATCTCTATTTGTTCCGCTGTTCAATGTTTGCGCCTACCTCAGACAAATTCCGCAAGCCTGGGATTGCCGTACTGGGACCACCAATAACACATTCGAAATGAGGTTCTGCTGAAAGGCATTACGAAGTAGCCACGAAGTAAGTATGCCCTTCGATAACTGCGTCTCCAAGTCGTCACTCTATTCGCGTTGGTACACCTAACCTGTTTTTCACAGTCGCAGCCAAGTGTGCTGAGTTTGACCATCAATAATTCGAGTGATGCTTGTCCTTTATTCAAGGCAACTCACAGTATTCAGCAGCCGGCATCGATAACACTCAAAGCGTGGAGGGGTGGCCTGTAGGCTTCGTTATGTGCTCTAATAATTAACCTATTGCTGACTGGCGAGGGCGAGGACTAGCAGAATGGATTTTGTAGGATGATGACGGTTACGGCACCGCTAGAACAATTTTTGGCTAGAATTGACCCATGCTAATATTAAATTTAGCGTGAGCTATTCAACGCAGGCCCTCCTTCCAATATGTTGCTTGAGTCTACGCTCAGAACACCACTCCGCTAACAGTTGACAAGTGCTTCTCGGACACCAGCCAGAGTAAAGAGCTTACGGTAGGTACACACGAACGTCGGTCTTTGGACTTAATGGGAACGAAGACTGTTACGGGGTCACGAAGTGTTCCTGGCGGTCGCTCCGGCGTTTATTAAAGACAGTCGGTTGGGTATTTTCAAAAATTTACAGCCTAAACGCCTTATACATTCAATCTTGGTACTATCGTGGACATAAGCAGTCCACTTTGACACGATATCGCCGCTCCATATAGAAGAACAAGCAGGGTATCGCGAGACCTTTCCTCGGGCCTAGGCCTTTTTATCCATCGCGGGACGCCGCCCCAGGTTAGGACGGAGGGCATCCGTACTTGCGGTCTTATGGCAGGTGCCGATCCTTCGAACTAGTTGGAGTGGCATAGTACTCATCTGATCAGTGGTGTACGACTAAGGGGTAGTTATCCCTTATAAATCGTCCCAGCGGCGTGTAGATTACCCCAGTTTGTTCCTTTTATTTTCATACCCCTTTGTCCTCTTCAACATTGTGCATAAACGTTGTATGGAAACTTAGTCTGGCCATAAGCAATTATAGACGGGGTTATATTCAAGAATGGCCGGTGAGGCGCCGTTAATTTCACCCTATGTAAAAGAAAATCTTGTTCTTGACAGTCTAATCCAATTATAGGTATAGCCACGATGGGGATGCAAACCCAGTACCTACAGTTATATAAGTGTCTCACGATTTCTGTTCGTGACAAGTCCTATACAACACGTATCCTCCGTTTGCTAATTATAAGCCGTCAAGTCCCGAATACATTGCAGCCTATTGACCGCGCTACATGAAATAGACGATGCGGACACAGTAGTCTTGATCATGAGAACAAAGCGTCTCTAAGCGACGGTCACAAAGCTAAGCACAACCAACGGAAGGTATGCGCCAGGAATTCCCAAAACCACTGAGTGTACGGATGTTCGCGGCTCCATAAACTGATAGTCGATCCCTTAGGTTCATGTATATCGGGCTTCAGGCTGATTGGCGCCCGGCACTCATGCTCGCCACACGTCAGCGCGGTAGGTACAAAGGGATCACGTGGGCGATCGGTAGCCCGAAGGGGCGAAGTTGCCGACGTCATCAACGAAAGCCCCCACTTGTCGGTGACGATTTTCGCTGAGTCGAGGGGAGTGCTAGGTATTAGTTGCCAGCGATATTCAAAATCATATACTCGGTAGTTCTTGGCGGGTGACTACAGAACACCTACACTCTACGATGGAGCATATCCAGCGTGATAGTACGGGACCCTGATGGTTAGGTGTTGCTCTGGCGCTGGAGGCCCGTGGAGAAAGAGTCAAATAGGACACCAATGTTTGAAAGGAGGGTGGAGTTATCCCCGCAACTCGTCCACTAACTGTAGTTGGACCTAGTGCAGAACCTTAGTTGGAGTAGCTCGATGCTTCTTACGGCTGAGTGCACGGTCGCGGCCTGCTTGGGGCAATACCCACGTGCTAGAAACGTGTTTCCGCGCCGGCAGCGCGTACTTATATATCGACCGACGAACTAGGACGACCGTGTATTTAAGCTCTTGAGCTTACACGCCCGCGCTTTTCTTAGATGGCGGGCGGTGTGTAACTGCGTATATGACTACTGCCACCTAGATCGACATAACCTTCCCCTCGACTTATTAGATACCGATGCGGCTTCGTGGGACTTGATATGATTATCCGCGGAAAAAACCACGTTTCTGCGTGAGAGTGGCGTAGCGCCACTAAATACGGCTGTATCGGTACTCGTGCCGCGGGCACGGTTTTAAAGACGGAATAGGCCTTAGTAGCACTAGACATCCGAGGTAATATGTTGGGTTCTCGCGGAGATGCGGGCTCCAATAGGAATACGCGAAGAACATGACCGATTATAAGTGATTCACCACTGCCACCCTAGCGCACTGTAGATTTCCGGCGTAGCGCAAAACTGTTGCTCGTCGATTACACCAGATTTGTATCCACGTATGAATACGACCTACATCATTTACTTAATGGAGGCGCAGAATCAAAAATACTTGTAAGCCGGCTCTTCGACTCGCGACTGGTAATGGCAGTAGGATAAGTCGCAGCGGGTCGAGTCATGACCATGTAAGCAACAATGCAAAGGTCAATCACCCTTACCTTATCGGCGTTGGCCTTTGTAACATTCGTTCGTTAATGGTACTACTAAGGCGATTGTTATGGCTCTAACGAGGGTGTTTTGGAAGGTCCAAAGGCCAGTAGACGTCCATCCTCCCCGGTTAGTGATCATGGTATTGAGCATAAAGTGCTTTCTGTATCCGGTAGAATTCAGTAGTGTAGCGTCTATTTTCGCAATCAGTATTTCTTCTGTGGCGTATGAGTTTGATGGAACACGGACGATTATCCGCGGCTGAAGGTACAGCTGATTCCCCCAGTGAGATTAAGCAAGCGAATATATGCATTGGTTTATCTGGGACTCTCCGTTAGATGCATCGCTCCGCCGGGAGCGAACGCCCACGCGTAAGCACTAAGCAGTCTTTGTAACACGGATCCGTATTCGTCTTCCGTTGCGAGTGATCCAGCTCTGGGGGGTGAACTTATTGTCATACTGACTGCCGGTAAGAGGCAGACACAGCATATGGTAGGAACTCTATTCCTTTTAGCGTAGATCTCGAATAAGGTGCATTACTCGAATCCGCTATGACTTGCGGTTTATCACGGTGTTACATTAAATGATGTCAGCTAATACACGATAGTCCCGACTTTGGCGAGGCGAACATCTATAGCCCATCTGGTATAGTTCGCGCATTTGGAAACCGCTATCTGAGTACTTGTCGATGATACTCGAGAATGATCGTACACCACATGCCACGCTCGGAAAGATCCAGCGACACGGCCAACGGCTGCAGACGATTGGCAAATAACGAAGTCGGGACCGTGAACATTCTTTTAGAACGCATTGAGTGAATAATACAAAAACGCAGCTGTAGTCAGAAAAGCGTTTGTGTTTCTCATGGGTGGCCGAGTATAAACAATCTGCGGCTCGCTTAGCGAAGGGGAATTTCTCAAGGAAGTTCGAGCATGCTCCTGGCTGTCTATCTGCCCATGGAGGACCGCCTAGCTGTGCGCGCTCAAAACGCTAAAGGAGTCGTTACCGCGCCTCCCAAGGGATGACTGGGTGCCCGAAAGGCTTATCAGCCTGTTACACCTCAAAGTGATGGTTTCCTCAGTCAGGGGCCAAGCGAGGCCTGGCCGTGGTCCTTTCCGGGGCCTCGATCCCCAGGCAGCGAAACCGGGATTCTTCAGTTAGGTAACAGAAGGCCCGTGGTAAAGGAAAACCCTTTCTTCTGAGTGAAGTGTCAAACTTACGGAAGCCGTTCAGCGAAAACTACGGGACTACGGCGAAGGCTGTACGGTGTACTGAGTATTTGTGTGTAAAGCGCGACCACACAATATCCCCGCGATTCCACACGAAGCGAAGCCAGTGCTGGGTAAGTAATGGCCATGAAACTGGACCGTTAGCATAGATGCCTGTCAACAGCGACGAACTGCGGGTTACTTCCACTCAACAGTCAATTGAAAGACTGTGGCGACGCGATCGAAAACAAATCCCTATTGTTTAGAACCAGAAACTCGTCCTTGGGGAATTAAAAGAGGGACCATGGTCAGGGTTAACAGAATGCTTGGATACAGTGACCTAATAACACGGTTACTCATGTCCCACAAATGGACCTCTAATCGGCTCTTGACGACATGGCATCGAGGATGACAGCATATGAAATGCTAATAGGCGCACAGAGCACGTTCATAGTGGCTAAAGCTGGTACATATAACCCATCTTTATCGGGCGTTCCCAACTACGAGATTTATCGAACAGCGAATTCTGGAATGCACGGGAGAGTATGAGGCATTAGAATCCCCGTCTTCTGTCGAGCTGCCACCGCCTGACTGTATGTTGGGTGGCAAGGGGCACACTCCTGACTACCCCATACATGCATTCCCGTTCGCGAGCGGCTACTGTTCACATAGTGCGAACGCCCTGTTCGAGTGGGATGTTGGGGACACGGTCGTCTACTTACCAACGCGATGGATAGCGTCCTAAATGTCTGCTAAACAAGATGGTCGTAGGAATTATTATCACGTGCCCAGGATGCCATAACCCCCAAGCCTATGTAGCGAGTCAAGCCCATCCGTCAGATGGTGAACCGTCGAGATCTCGCACACACTAGAACGAAGGCATGCGAGGAGTACCAAAAGATCTTGTCGAAGTAGCACTGTGCATTATTCAATGCCTCACTGTGGCAATCGTCCTACTATGGTAGATATAATAGCAGGACACGGCACAGGCTTGGTTATGTAATACCAATTGTCATGACCTCGTGCGGCACGAGGAATTGTTAGTGTAACTAGAAAATGGCGCGACGCTAAGGGATCTCGGATCCTTCACTTCGGGCGTATGGCGGGTACAGGGACGATCTAACGTATGGAAATCACCGTAGTATGGGGATATATTCTGATTTAGCACGTAATAAGCTCCACCAGATACAGCCCTATCAACGGAAGGTTATACGATCTTTTAAGTGTCTTAGATCGCGGCCGGGCGGAGCGGTGATGGATTACGCAATATCCTGTGCCATAACAACGAGTACTCTACGATTTAGTGCCATTATCTTAGGACCACTCACCATGGGCGTCGTCGAAGAGGATGTGTATACGGTAGAACAAAAGCAATGAATTGATTTAGCATATAGCAGTAATTGGATAGCTATGAGTTGAACTCAGTTGCCGTACGACTTTGGGCTCAATTGGTAGCCCCAGTTGCCCGAGCTTGCCAATGAAGTACGATTTTAGCGTTGTGGTTCAAGTTCGTCAGTATGCTTTAGCTAAACAGATTCGCTAAAGCGTCCCCTCTATTCACCACCATTTGGCTTACCCGCTAACTTTAGGATAGCGCTGGCGGTTACATATGGACATTCCTGCTAGAGCTTTTCCGGCCATCGTGAATGGAGCTTCCCCAGGGCCAGCAAGTCGTCCGAAGTCGCAAAATGCCACTTGGGAAGGAGTTCTTACGTAATCCACCGTGCCACAGCGATATGCCACCCGGGGGTCACAACCATTGTCGCTCTTATTGAAGTGTGTCAACACACGCTATATCTTCTAGTTCAGCTATTCTGTGAAACGTCTTACGCGATCAATCTTGGTAATGCACGGAATGATTCTGTCGAAGACCCTACGGAAGTTGGTCTGTGTTTCATCCGTGCGCACCTTAGTTACACATTCCCTTGGTGTCAGTGTCGACAACGTGCCTTTGCATCAACTTGAGATCCCCGCGTTAAGCACCCCGGGCCCATACTGTGCAATGAGCCCTAAACCGTTAAGTGCGCCAGTCATCCGAATCAGTCCGTGAAAGTATGGCGCCCGAGCTGAGGTTCACCTCTTTTACTTTCAGGGTTCGCTATGGTTGGTTCCAGTTTAACGGCTGGTGAACTTGGCTTTCTAAGTGCGCGGCAGGGACCACAATCATACCCGCCCTGCGAGCGGATCGATTCCGGGTAGGGTTAATTCGGGTTTAACGATGGATTATAGCCTGTCCCGCAGCCGGGGACCATGATCAACAGTGCACAACGATACCTGAGAATTGGTCGGCACCGTACAGAAGCGAGATTACTACGGTAGCCACGTAACTATAAGTTGATTTATGGAGGTCCTACACTACGGCGCGTAGTCTGTGCTGCTCACGGCTACCGCCTATACTCGAGGACGCACATTAAGCACTGACTCTTGTGAGTCTAGTTGTCCTACTCATGAAGAGTGGACAGACCGATGATACTCTGTATGAGGCGGATAGCTATCGTTGGTCAGCTTACGAATTTTCCTTGGGCGCTGTATCTCATTAGAAATATAAGCTCTCCATCACCAGCCCTAGTGGAGACCGAGCGTGGAGAAATGGTACCTAATCATGGTATCCGCACTATTCTGACGCGCAGATATCACTGAAAATCATTAAAACCACATGCTGGGCTAAGTCGAACATGGACCCTAGTATCCATTTCAAGCAAGAGGTACGTTTTCGTTATCGTCAATGGCTCTATGGTCGATCCCATTGTTAACTCCTTGGTTACATCGACATTCGGCACCTTCGCCGAGTCGAGACCAGCAATTTCGTCGGGCAGATCAATACTATCCTGATGCACGAACTCCAGGGTTAAACCCGGTAGGGTGAGCGCCGCTAAACTGTTCAGGTAACAGAAGCCAACATGCCCTGGTTTCGACCTATATCACGGGCTTGCCCATCTTCGCCGAATATAAGGGGGTCTCCTGAAGCGTCCGAATCCCGTAAGACACATTAACCGGAGCTGCATCATTTTAAACATAGACATGGACAACAGCACGTGACTAGACAGACTGCAAATTTTCAGCAGGAGGGAATAATTGACACGGATTTACCGAATAGCCATCCCCGTGTGTGCATCCACATGTAACAGGTCACGCGGAACGTTCCCCGCTTAACTATTTCCACGGTTGGACTCGGCGACACCTAGAGCCAATAATGCCGTTTAATGAGTGCTTCAAAAGTGTTTACCGTAGGCCCTATTGCCCTCGTCTGAACCGACCTGAGAAGGCACAGTTTTTCGCGTTTCACCGTTCGTCCACTCGTTGCTATTCTCTCTTGGAATTGACTGTTCTGGTAGGTGGAAGCGAGAGTCTAGAAGACAAAGACCTATTGTCGAAAGAACCCAGAGTTGACTTGTGCCTTTTGTTACCTGAAAGTTAAATGCAATATACCCTGAGCGGACTATGCACTGACCACGCCGACAAATCGTGCCTAAATCAAGCTCGACAGGGTCGAGTCCCCTTGCCCCTTCGCTTGATTGCTAAGTAGTTTGGACGCACAACACGAAATCACTCCGGCTCTTACGGAATACGCCGGTTTCTTGAAGGTCGAAGGCGACGATGGCGACATTTAGAATTTAACTCTACGTGAAAGGTCTTACGCGGGGAGGGGCGTCACCCTGCCCAGATGCGTCCCCTAGTTTGCCAGCTCCGCAGTGGTTAGTCCATCGTCACTACTTACAAGGGCAAAATGGGGGTTGCATTGCAATATTAAGGCGGATTGTCGTTTGTAATACCAGTATCACCGTATGCCTTAAACAAAATCGAAATGCCGGCGCGTCCTTTAGGGCCATTGCAACCCCCCAGTCGACCAGCGGCCGAGCAAATTCAGGGCAAAATTGTGCCTTCATGCCAGGAACATACGGCCAGTGATACCCAGGGAAGGTGTTAGCGGTCTTCAACTAGGTCTTTACTCTTGGGGGTACGATCTTCGAGCTAGAATCTTAGTAAGGAGTTGGTCTGATGCTAAAAGCACAAGCATTAGGACCAATCGAAGATGATACTCAAGGAAGGGATCCTTCGCCGGGTACCCGTAAGGTAAATACATAATCTGACAAGCTC
		</sequence>
    <sequence><taxon idref="Location_3_1_1|25.836737597006014"/>
			CACGGTCTTAATCACTCTCTTTGAGGATTCATAGCTCATCGGATATGAGACCCCCGTGATACACCAAAACAAGAGTGTGTTCCGGTTGAAACACCTAAAATCCGGACGTGCCAGCTTGGTTTATGGTAATCCCCAGATCGTTCATCATCGGCCTGCGCTAGAGTTGCGGCGACTCGTTAGCAAGTTGTACCCATTTACGGTTGTCATGTTGCTTTCTTGGTTTTTTCGGTAGGCCTGCTACCTTACGTATTCCGTCCCCTTGTCAATTCGGGTCCAAGGGTACGTCTGCGGGCACATTTAGATACGGCAGGTTTGGTTCAGGTATCACTCTACACTGTGCCGTCTACCACATTGAGACGCCTGGCACGTTTCGGCGCCCTCGCTCTCCGTTGGCGTCTCACCGGTAAACAGGAATCCTTGTTTCGGACGAATGGAAATCGCAGCTGATCATAGAGACCACATAATAGGCTGGTACCTCCCGTACATTGACTACAATGAGATAAGAAGGCATCCGAGGCAGATGGGCAGCTGGGTTTAGACTTGATGTTAGAACCAGTCTCCAGTAGATAACGACTGTTGATTTTCAAATACCTTAAGTACACTACGGATGTACCTGCGCTAAGGTTTAAGCAACTTCAGCAATGCAAATGGAGTATCGACTTCGAGCGCTACTTAGCCGACGGACTCGCTGTGCGCCTCCGGGGTAAGTTGACCCTCTGGACTGCGGAATGAGGTCACCATAGCGGTCGTCAGAGACAAAAGTTACGCAACGCTGTCTTAAAACCATCCAAGACGTCAAGTATCTTCCTATCCGGAAAAAGCCAAACTGCTAGGCCAGCCGTTGGCGAATCCGTATCGCATGAGGCCAACCGGTTTCGCATTCGTTAAAGACCTAACCTTCACACGGCGTCGCTCGGGAGTGTTTCACGACATAATTCCCTATTATGGACTCATGATAAGCCACCTCAAAATTTCCTCAATTCCCACGCAACTAAATCTAGTTTGTCTAATTGCCTTATAGGACGCCGTTCAGGTCAAGCGATCTGAAGTCATAGGAATAGTCAGCAGAACAAAAATGGGAGAGCGCTCGTAAACAGCGGGGATTTTGATCTGTATACGGCTTACGCCTAATACCGTAGGGCCTCGCACCACTGGGAAGTTTAACCTAGCCGGGTACAAATGAGAATAATACGTCGATGGACGGCCCGCCATGTGGATGTTGCGCCATGAGTTTAGCCCTTGGCCGCCAGGCAGCCACAATAGCACGGAGCACACGGATAGCACATAAGGATGGTGCGGCATTACCGACCTTCCTCGCTACCAGAACTGGTTTCGGCCCCTAAAATGCACGCAAGAGGAAGTCATACCTGTAGGCTTCATGGTACGCTTGCGACAATTACGATGACAACCTCTGCGAGCCGAAGACCCGTACTAGCTTTGCGAGCTCCCTACCGCATCTCGGAGGGACAACTATATCTGTCTACGCAGGATATCTCAGCAGCAGGTTATTTCTCACAATAGGCACGGGGGCAGCTGATTGCTTCCAAATGCCCTTTTACGCGGGATGGGCGTCAGGGTGGCTGCGTTTTGGCACGAGCGCAATGCTGTGGCGTATATAAGGAAGTCTAGGTCGCAAAGGTGTCATACCGGCGCTTCTGTAAGCTAGTACCAAAGTACTTTACGTACTAGGTGTCTCTGAGTCGGATGTGAAGGAGTCAATTGGTCCATCAGAATAGACAATGTTCTATGTGTCCCACGATTAACTCCGCTTCGGACCCAGATTCAACGAGCACTGTTTAGGCGGTCTTGCTTCCGCAGTCTCTAGCAAACATGCCGTGGCCAATTAGCCTAGTAAGCTTGGGACCAGTAGTCCTAGCTATAGGTTTTAAACAGCGAATGGAGCGTCGATAGACGGTTAGGTTGGCGTAGCCTCCCTTATGTAATTGCGAGTTCGGCTTTCCCAGTTTACGGGAGAGATCGACGGGCTATGTTCTAGTAATTTCATGCCTAACCTAAAGTGCAAAATTTTACAAAGTACCGTATTAAGTTTAGGTAACGACCCCGTGTAATTTGAATTAGCAGTTGACGTATAATGTAACGCTATCAGGGCGCCTTCGCGTCAACCTGTTTTAAGCGGGGAACGGAGAGGCTCATTGATATTATGATTTGACATCCACATCAACCCGCCACAGAAGGGAACCGGACTCTAGGCTATTCCTTATTAGTAAGACAAGCCCATCACTTACTCGGTTCTACCCCAGGACCTTTAGACGGCCGTCCGAATTCGTCTCATAGGTCGACGTGAAAAGCACAAACCTCAGCAGAAGTTGCCGTCGTCTCTATTTTTCAGACAATTTGTCCTACGCGGCGTCCGCCATCATCACCGGACTTAAGGGGGCGGCTGCACAAGTTCAACTTGACTAGCGTGTTATGAAATTGCAATTTGCCTGGCGGTGATTACCAAGTAAGTATCCCATGATTGCTCTACAATTACCGGTTAGCAACTCACCTTCACGTTACTTAGAATGGAGGAAGAGATCGTCCATCTTCATACCTTAGGTTTTTAGAAATCGCGTAGCGCCTGCGACTGATTTCAAGCAGGTCGGCTCCCAAGTGCAGGGGACTCACAAAATAGCATTTTACTGTCGTTGCATAGGTGAGAACCCGGCCCCCAGTACTTATCCATTTGCCATGGCAGCCGGAAGAATCAGCCTTAGGGCCGTATTGCACGACGTTCAAGCGCCCAAGAAGTTAAGCGCCCCTCGCCAGCAGCGTGCGCATCCACTTCCGATTTAATCTCGTTCTCTGGCATCCCGACCTTACTCAGTCGACGCACTGCACACGGCAGTGTGGTTTCTATTGCCCAAGCATATAGGTGATGTACACAACAGCTGAGCTCAGGTTTCACGCCGGCTTCACATGCTGCCAGGTCATAAATTACGAAGGCCTGAGAGGTAGGTTAATCTCAATCCGGTCATGCTTGCTAACATGAAAGGGGCCTAGTGTCTGTAAGTTGAGCAAGCAACAAAGAAATCTTTTGATATCGTCGTCAATTTTTAAGGCCGTCTTCTGAGTTTGGCTAAGTCGGCAGAATTTAGTCTGGGAGTATTCGTGAATCGTTCGACGCTGCTTCTTGGAATGAAATCAGTCCTCATAGCTCACATATACACCACTAGCACATAAACAATCTCCCCGCTCATGTAGCTCCTCCTCGCAACGATCCGAAAGCCAGGAGCCGCCCACTAGGTGTTAGCCTCAGGCGTTCCCCACCAGGTAGCCTTCCGATTGCGAGTTACGCCCCGGTACCGAATCCTTTCTGTGGTCTCCTCCTGCTTACAGCTTGATCGTGCACTAGCTCATTCACTCTGTCGGATCCACATGGTGCTGAAGGTTTATATGTGAGGGAGAAATGTTACAATTTAGTTGCGGCCGGTACTAGCTCTGACAAAACCGGACTTGACGCTGGGCGATTGATATGCTAGGTTATACTCTTTCTTATCTATAGAAGCCTGCTACGAAACTCGACGCATCACTTCCTCCATTCTGGCTCGTTAGAGGCGCGATTCCATTTAACGCTAGACCGCCATATGCCGTCATCGCCCTACAAGAGGCAAATAGCGTCAAGCCCATCGCTAGCTTCTAGAAAAGTCTGGAGTGCAAGTGATCCGATGTATGTTCATCCATTGGGAGGTACACCGTTCCCAATGGAGATTCACAACCAAGTGTCGGGGAAGTCCTCACTCTGCCGACAACTAATCCTTAAGCAGAGTTCCCAGAGGCTCCAAGGTGGTGCGGAAAGAATTAGCTGCGTCCTAACAATAAAAATGTTCTAAAGCAGTTATTCCAAACCTAGACGGTGTGGAGCTGCTCCCGGGAATCCCATTAGGCTATAGATTTGTCAAGGCTGGTGACCCCCTCAGGTGAGGTGTTTTGCTAGTTAGACCTCTGATTGTTTCGAGACGCTTTGATTTACGCCATAATCATGGGCTAATTTTGTAACGGCCGTGGCAGCGCGGTATGTATAGTATAAACATTCTGAACCGACAATAATAGAGACGAGGACTCGTTCCAATCGACCCGCGTGCCGTGCTCCTCCGACGTATTGCGGCATCAAACTGGGTCTAGACGACCAAACAGCGCCCCAGAGTATATTCCAAGGGAGAAGGTGCGAAAGAGATTCTCTAACCGTTAAAGCTTGGTCCTGTAAGTCCAAAGGTAGGTTGCCGAACGGGATGTTTAAGTTTTGCTGTTACCTCGCTACTCGAGAATTTGGGTACGTGCAAGTAGGGGTCCTCGACTACACACGCACCTTTGACACGTATGGGAAATGTCCTTCACTCCATCACGTGCCACTTAGGCCGGGCCGATCGAATAGCCTTTGGGGTAAGAAGAGCGTAGATATGGAGGCGCCTGCTAACGAGCGCGAGTCTGCTCTGTGGATCTCATGCCTACAGTCCGCCAAATAGAACAAAATTTCATAACAGCTAACATCATGGCCTCGGGTTATAACGGCGCGTCCTATCGGTAGTCAGTCCAGCGAAAGCTGGTGGTGTCTGGTGTGGGTTGTTCGCTAGAGGCTCTGAAAGTCGGGGTCCCGAGGATCAACTAGCAAAATCCTAGACGAGAGCCAGACCTGGAATTTAGATAAGTCATGCTGGTCCACTGTTGAACTTTAGGGCGCGCGGTACAAGCTGTATTTGGTTAGAGGAGGCCTTGGCTTCCACCTCTAATCTATTACAAGAGCAATAAGTAACTGGTAGTTTGCCCCGGTTTCTCTGGATAAATCGAGCAAGTGCAATGATAGTAGGTTGGTACGGCGAACTTTGAAGGGGGGATTACTGCCTATTTGCCTAGATGTATGCTTCATCCGGCATCGGATCCGAATTCTACATAGTCGACGGAGACGTTCCATTCGGTGATATGTCGTGCCACGATGTAACAAATGCTGTATAAAAAACGTCTCTCATTCTGCGCGTGCCTTAACCGATCGACGATATAAAGAGCTTCAGTGGAAGGCTAAACGGTCTCGCCATCCGTGGCAGAAGGTACGCGGCTTCCCGAGCTAATCTTAAACGACCCCTCTCATGTTCTCTTACGTGTTGACCTATGCGTATATTAATGATTAGCTTATACAGGTAACTCCGCATGGCACCTATAGCACCCTGCTCCAGAACAATATGTTTTCTTCCTGGCATCTAAAACGTCTGGGGTTGCTGACCAGGGGTTCTGTCGTTTTATCTTGGGATCGGATGCTCTCGTTTGTGCCACTCCACGGGATACTGCCCGTAAACACAGCCGCGTAAACTCGGTAATATTGCTTTTTTGGGGTCACTATACTCCCACGTTGTACAGGCTTAGCTAATCCGTCTCTACATCACCATTGTTGGTCGATCGAATTGTGAGCATGCACCCGGGGCGACGGCGCGATGTGGGGAAGGATAATTGAACAACTGTTCCCGACACCTCGAGCTATCTGCGACCCAACCTCTTCACGGGATTAGTAGTTCTGGAATCAAAGTATGGGATCGCCCCCCAACACTTGCCCTAAAGCTCGACTCTGGTTCATTCAAGTCAGGTTGACCAATCTTAACTAGAGCCCCCCGTCTCGACGTTGCGCCTGCCTGCTCGTGGTGTTCCCGGGTTTTGACGATCGTCTGAATCCGTAAATGGCGCTATGAACCACCGCTGGCTATTATATGCCAGCAAGTGAGACATGGCATTACTTGCATATTCATTTCAGTTTCTTTATTAGTCTCGGTAGATGCGTATACCTTCCAAGAGAGAAACTTTAGGCGCCAGTGTCCAGCGGCAACACACCGCCGAGATGAGATTCATTTGGCCTACCTCGGGATCCGGATTCGTCCGTCGGCCGTGTAGAATTTAGTGCTTTTTCCTATCTGACAAGGTACGTGCCGTGGAGCCAGAACCGTATCTTGACGACTGGCCGAGAGAGAGATGATGGCCGCGTAAAGCGTGCTTCAAGCCCTGCAAAAAGACCGCCTAGGAATCTCTATTTGTTCCGCTGTTCAATGTTTGCGCCTACCTCAAACAAATTCCGCAAGCCCGGGATTGCCGTACTGGGACCACCAATAACACATTCGAAATGAGGTTCTGCTGAAAGGCATTACGAAGTAGCCACGAAGTAAGTATGCCCTTCGATAACTGCGTCTCCAAGTCGTCACTCTATTCGCGTTGGTCCACCTAACCTGTTTTTCACAGTCGCAGCCAAGTGTGCTGAGTTTGACCATCAATAATTCGAGTGATGCTTGTCCTTTATTGAAGGCAACTGACAGTATTCAGCGGCCGGCATCGATAACACTCAAAGCGTGGAGGGGTGGCCTGTAGGTTTCGTTATGTGCTCCAATCATTAACCTATTGCCGACTGGCGAGGGCGAGGACTAGCAGAATGGATTTTGTAGGATGATGATGGTTACGGCACCGCTAGAACAATTTTTGGCTAGAATTGACCCATGCTAATATTAAATTTAGCGGGAGCTATTCAACGCAGGCCCTCCTTCCAATATGTTGCTTGAGTCTACGCTCAGAACACCACTCCGCTAACAGTTGACAAGTGCTTGTCGGACACCAGCCAGAGTAATGAGCTTACGGTAGGTACACACGAAAGTCAGTCTTTGGCCTTAATGGGAACGAAGACTGTTACGGGGTCACGAAGTGTTCCTGGCGGTCGCTCTGGCGTTTATTAAAGACAGTCGGTTGGGTATTTTCAAAAATTTACAGCCTAAACGCCTTATACATTCAATCTTGGTACTATCGTTGACATAAGCAGTCCACTTTGACACGATATCGCCGCTCCATATAGAAGAACAAGCAGGGTATCGCGAGACCTTTCCTCGGGCCTAGGCCTTTTTATCCATCGCGGGACGCCGCCCCAGGTTAGGACGGAGGGCATCCGTACTTGCGGTCTTATGGCAGGTGCCGATCCTTCGAGCTAGTTGGAGTGGCATAGTACTCATCTGATCAGTGGTGTACGACTAAGGGGTAGTTATCCCTTCTAAATCGTCCCAGCGGCGTGTAGATTACCCCAGTTTGTTCCTTTTATTTTCATACCCCTTTGTCCTCTTCAACATTGTGCATAAACGTTGTATGGAAACTTAGTCTGCCCATAAGCAATTATAGACGGGGTTATATTCAAGAATGGTCGGTGAGGCGCCGTTAATTTCACCCTATGTAAAAGAAAATCTTGTTCTTGACAGTCTAATCCAATTATAGGTATAGCCACGATGGGGATGCAAACCCAGTACCTACAGTTATATAAGTGTCTCACGATTTCTGTTCGTGACAAGTCCTATACAACACGTATCCTCCGTTTGCTAATTATAAGCCGTCAAGTCCCGAATACATTGCAGCCTATTGACCGCGCTACATGAAATAGACGATGCGGACACAGTAGTCTTCATCATGAGAACAAAGCGTCTCTAAGCGACGGTCACAAAGCTAAGTACAACCAACGGAAGGTATGCCCCAGGAATTCCCAAAATCACTGAGTGTACGGATGTTCGTGGCTCCATAAACTGATAGTCGATCCCTTCTGTTCATGTATATCGGGCTTCAGGCTGATTGGCGCCCGGCACTCATGCTCGCCACACGTCAACGCGGTAGGTACAAAGGGATCACGTGGGCGATCGGTAGCCCGAAGGGGCGAAGTTGCCGACGTCACCAACGAAAGCCCCCACTTGTCGGTGACGATTTTCGCTGAGTCGAGGGGAGTGCTAGGTATTAGTTGCAAGCGATATTCAAAATCATATACTCGGTAGTTCTTGGCGGGTAACTACAGAACACCTACACTCTACGATGGAGCATATCCAGCGTGATAGTACGGGACCCTGATGGTTAGGTGTTGCTCTGGCGCTGGAGGCCCGTGGAGAAAGAGTCAAATACGACACCAATGTTTGAAAGGAGGGTGGAGTTATCCCCGCAACTCGTCCACTAACTGAAGTTGGACCTAGTGCAGAACCTTAGTTGGGGTAGCTCGATGCTTCTTATGGCTGAGTGCACGGTCGCGGCCTGCTTGGGGCAATACCCACGTGCTAGAAACGTGTTCCCGCGCCGGCAGCGCGTACTTATATATCGACCGACGAACTAGGACGACCGTGTATTTAAGCTCTTGAGCTTACACGCCCGCGCTCTTCTTAGATGGCGGGCGGTGTGTAACTGCGTATATGACTACTGCCACCTAGATCGACATAACCTTCCCCTCGACTTATCAGATACCGATGCGGCTTCGTGGGACTTGATATGATTATCCGCGGAAAAAACCACGTTTCTGCGTGAGAGTGGCGTAGCGCCACTAAATACGGCTGTATCGGTACTCGTGCCGCGGGCACGGTTTTAAAGACGGAATAGGCCTTAGTAGCACTAGACATCCGAGGTAATATGTTGGGTTCTCGCGGAGATGCGGGCTCCAATAGGAATTCGCGAAGAACATGACCGATTATAAGTGATTCACTACGGCCACCCTAGCGCACTGTAGACTTCCGGCGTAGCGCAAAACTGTTGCTCGTCGATTACACCAGATTTGTATCCACGTATGAATACGACCTACATCATTTACTTAATGGAGGCGCAGAATCAAAAATACTTGTAAGCTGGCTCTTGGACTCGCGACTGGTAGTGGCAGTAGGATAAGTCGCAGCGGGTCGAGTCATGACCATGTAAGCAACAATGCAAAGGTCAATCACCCTTACCTTATCGGCCTTGGCCTTTGTAACATTCGTTCGTTAATGGTACTACTAAGGCGATTGTTATGGCTCTAACGAGGGTGTTTTGGAAGGTCCAAAGGCCAGTAGACGTCCATCCTCCCCGGTTAGTGATCATGGTATTGAGCATAAAGTGCTTTCTGTATCCGGTAGAATTCAGTAGTGTAGCGTCTATTTTCGCAATCGGTATTTCTTCTGTGGCGTATGAGTTTGATGGAACACGGGCGATTATCCGCGGCTGAAGGTACAGCTGATTCCCCCAGTGAGATTAAGCAAGCGAATATATGCATTGGTTTATTTGGGACTCTCCGTTAGATGCATCGCTCCGCCGGGAGCGAACGCCCACGCGTAAGCACTAAGCAGTCTTTGTAACACGGATCCGTATTCGTCTTCCGTTGCGAGTGATCCAACTCTGGCGGGTGAACTTATTGTCATACTGACTGCCGGTAAGAGGCAGACACAGCATATGGTAGGAACTCTATTCCTTTTAGCGTAGATCTCGAATAAGGTACATTACTCGAATCCGCTATGACTTGCGGTTTATCACGGTGCTATATTGAATGATGTCAGCTAATACACGATAGTCCCGACTTTGTCGAGGCGAACATCTATAGCCCATCTGGTATAGTTCGCGCATTTGGAAACCGCTATCTGAGTACTTGTCGATGATACTCGAGAATGATCGTACACCACATGCCACGCTCGGAAAGATCCAGCGACACGGCCAACGGCTGCAGACGATTGGCAAATAACGAAGTCGGGACCGTGAACATTCTTTTAGAACGCATTGAGTGATTAATACAAAAACGCAGCCGTAGTCAGAAAAGCGTTTGTGTTTCTCATGGGTGGCCGAGTATAAACAATCTGCGGCTCGCTTAGCGAAGGGGAATTTCTCAAAGAAGTTCGAGCATGCTCCTGGCTGTCTATCTGCCCATGGAAGATCGCCTAGCTCTGCGCGCTCAAAACGCTAAAGGAGTCGTTACCGCGCCTCCCAAGGGATGACTGGGTGCCCGAAAGGCTTATCAGCCTGTTACACCTCAAAGTGATGGTTTCCTCAGTCAGGGGCCAAGCGAGGCCTGGCCGAGGTCCTTTCCGGGGCCTCGATCCCCAGGCAGCGAAACCGGGATTCTTCTGTTAGGTAACAAAAGGCCCGTGGTAAAGGAAAACCCTTTCTTCTGAGTGAAGTGTCAAACTTACGGAAGCTGTTCAGCGAAAACTACGGGACTACGGCGAAGGATGTACGGTGTACTGAGTATTTGTGCGTAAAGCGCGACCACACAATATCCCCGCGATTCCACACGAAGCGAAGCCAGTGCTGGGTAAGTAACGGCCATGAAACTGGACCGTTAGCATAGATGCCTGTCAACAGCGACGAACTGCGGGTTACTTTCACTCAACAGTCAATTGAAAGACTGTGGCGACGCGATCAAGAACAAATCCCTATTGTTTAGAACCAGAAACTCGTCCTTGGGGAATTAAAAGAGGGACCATGGTCAGGGTTAACAGAACGCTTGGATACAATGACCTAATAACACGGTTACTCATGTCCCACAAATGGGCCTCTAACCGGCTCTTGGCGACATGGCATCGAGGATGACAGCATATGAAATGCTAATAGGCGCACAGAGCACGTTCATAGTGGCTAAAGCTGGTACATATAACCCATCTTTATCGGGCGTTCCCAACTACGGGATTTATCGAACAGCGAATTCTGGAATGCACGGGAGAGTATGAGGCATTAGAATCCCCGTCTTCTGTCGAACTGCCACCGCCTGACTGTATGTTGGGTGGCAAGGGGCACACTCCTGACTACCCCATACATGCATTCCCGTCCGCGAGCGGCTCCTGTTCACATAGTGCGAACGCCCTGTTCGAGTGGGATGTTGCGAACACCGTCGTCTACTTACCAACGCGATGAATAGCGTCCTAAATGTCTGCTAAACAAGATGGTCGTAGGAATTATTATCACGTGCCCAGGATGCCATAACCCCCAAGCCTATGTAGCGAGTCAAGCCCATCCGTCAGATGGTGAACCGTTGAGATCTCGCACACACTAGAACGAAGGCATGCGAGGAGTACCAAAAGATCTTGTCGAAGTAGCACTGTGCATTATTCAATGCCTCACTGTGGCAATCGTCCTACTATGGTAGATATAATAGCAGGACACGGCACAGGCTTAGTTATGTAATACCAATTGTCATGACCTCGTGCGGCACGAGGAATTGTTAGTGTAACTAGAAAATGGCGCGACGCTACGGGATCTCGGATCCTTCACTTCGGGCGTATGGCGGGTACAGGGACGATCTAACGTATGGAAATCACCGTCGTATGGGGATATATTCTGATTTAGCACGTAATAAGCTCCACCAGATACAGCCCTATCAACGGAAGGTTATACGATCTTTTAAGTGTCTTAGATCGCGGCCGGGCGAAGCGGTGATGGATTACGCAATATCCTGTGCCATAACAACGAGTACTTGACGATTTAGTGCCATTATCTTAGGACCACTCACCATGGGCGTCGTCGAAGAGGATGTGTATACGGTAGAACAGAAGCAATGAATTGATTTAGCATATAGCAGTGATTGGATAGCTATGAGTTGAACTCAGTTGCCGTACGACTTTGGGCTCAATTGGTAGCCCCAGTTGCCCGAGCTTGCCAATGAAGTACGATTTTAGCGTCGTGGTTCAAGTTCGCCAGTATGCTTTTGCTAAACAGATTCGCTAAAGCGTCCCCTCTATTCACCACCATTTGGCTTACCCGCTAACTTTAGGATAGCACTGGCGGTTACATATGGACAGTCCTGCTAGAGCTTTTGCGGCCATCGTGAATGGAGCTTCCCCAGGGCCAGCAAGTCGTCCGAAGTCGCAAAATGCCACTTGGGAAGGAGTTCTTACGTAATCCACCGTGCCACAGCGATATGCCACCCGGGGGTCACAACCATTGTCGCTCTTATAGAAGTGTGTCAACACACGCTATATCTTCTAGTTCAGCTATTCTATGAAACGTCTTACGCGATCAATCTTGGTAATGCACGGAATGATTCTGTCGAAGACCCTACGGAAGTTGGTCTGTGTTCCATCCGTGCGCACCTTAGTTACACATTCCCTTGGTGTCAGTGTCGACAACGTGCCTTTGCATCAACTTGAGATCCCCGCGTTCAGCACCCCGGGCCCATACTGTGCAATGAGCCCTCAACCGTTAAGTGCGCCAGTCATCCGAATCAGTCCGAGAAAGTATGGCGCCCGAGCTGAGGTTCACCTCTTTTACTTTCAGGGTTCGCTATGGTTGGTTCCAGTTTAACGGCTGGTGAACTTGGCTTTCTAAGTGCGCGGCAGGGAACACAATCATACCCGCCCTGCGAGCGGATCGATTCCGGGTAGAGTTAATTCGGGTTTAACGATGGATTATAGCCTGTCCCGCAGTCGGGGACCATGATCAACAGTGCACAACGATACCTGAGAATTGGTCGGCACCGTACAGAAGCGAGATTACTACGGTAGCCACGTAACTATAACTTGATTTATGGAGGTCCTACACTACGGCGCGTAGTCTGCGCTGCTCACGGCAACCGCCTATACTCGAGGACGCACATTAAGCGCTGACTCTTGTGAGTCTAGTTGTCCTACTCATGAAGAGTGGACGGACCGATGATACTCTGTATGAGGCGGATAGCTATTATTGGTCAACTTACGAATTTTCCTTGGGCGCTGTATCCCATTAGAAATATAAGCTCTCCATCACCAGCCCTAGTGGAGACCGAGCGTGGAGAAATGGTACCTAATCATGGTATCCGCACTATTCTGACGCGCAGATATCACTGAAAATCATTAAAACCACATGCTGGGCCAAGTCGAACATGGACCCTAGTATCCATTTCAAGCAAGAGGTACGTTTTCGTTATCGTCAATGGCTCTATGCTCGATCCCATTGTTAACTCCTTGGTTACATCGACATTCGGCACGTTCGCCGAGTCGAGACCAGCAATTTCGTCGGGCAGATGAATACTATCCTGATGCACGAACTCCAGGGTTAAACCCGGTAGGGTGAGCGCCGCTAAACTGTTCAGGTAACAGAAGCCAACATGCCCTGGTTTCGACCTATATCACGGGCTTGCCCATCTTCGCCGAATATAAGGGGGTCTCCTGAAGCGTCCGAATCCCGTAAGACATATTAAGCGGAGCTGCATCATTTTAAACATAGACATGGACAACGGCACGTGACTAGACAGACTGCAAATTTTCAGCAGGGGGGAATAATTGACACGGATTTACCGAATAGCCATCCCCGTGTGTGCATCCACATGTAACAGGTCACACGGAACGTTCCCCGCTTAACTATTTCCACGGTTGGACTCGGCGACACCTAGAGCCAATAATAGCGTTCAATGAGTGCTTCAAAAGTGTTTACCGTAGGCCCTATTGCCCTCGTCTGAACCGACCTGAGAAGGCACAGTTTTTCGCCTTTCACCGTTCGTCCACTCGTTACTATTCTCTCTTGGAATTGACTGTTCTGGTAGGTGGAAGCGAGAGTCTAGAAGACAAAGACCTATTGTCGAAAGAACCCAGAGTGGACATGTGCCTTTTGTTACCTGAAAGTTAAATGCAATATACCCTGAGCGGACTATGCACTGACCACGCCGACAAATCGTGCCTAAATCAAGCTCGACAGGGTCGAGTCCCCTTGCCCCTTCGCTTGATTGCTAAGTAGTTTGGATGCACAACGCGAAATCACTCCGGCTCTTACGGAATACGCCGGTTTCTTGAAGGTCGAAGGCGACGATGGCGACATTTAGAATTTAACTCTACGTGAAAGGTCTTACGCGGGGAGGGGCGTCACCCTGCCCAGATGCGTCCCCTAGTTTGCCAGCTCCACAGTGGTTAGTCCATCGTCACTACTTACAAAGGCAAAATGGGGGTTGCATTGCAATATTAAGGCGGATTGTCGTTTGTAATACCAGTATTACCGTATGCCTAAAACAAAATCGAAATGCCGGCGCGTCCTTTAGGGCCATTGCAACCCCCCAGTCGACCAGCGGCCGAGCAAATTCAGGGCAAAATTGTGCCTTCATGTCAGGAACATACGGCCAGTGATACCCAGGGAAGGTGTTAGCGGTTTTCAACTAGGTCTTTACTCTTGGGGGTACGATCCTCGAGCTAGAATCTTAGTAAGGAGTTGGTCTGATGCTAAAAGCACAAGCATTAGGACCAATCGAAGATGATACTCAAGGAAGGGATCCTTCGCCGGGTACCCGTAAGGTAAATACATAATCTGACAAGCTC
		</sequence>
    <sequence><taxon idref="Location_3_2_1|33.21291151991336"/>
			CACGGTCTTAATCACTCTCTTTGAGGATTCATAGCTCATCGGATATGAGACCCCCGTGATACACCAAAATAAGAGTGTGTTCCGGTTGAAACACCTAAAATCCGGACGTGCCAGCTTGGTTTATGATAATCCCCAGATCGTTCATCATCGGCCTGCGCTCGAGTTGCGGCGACTCGTGAGCAAGTTGTACCCATTTACGGTTGTCATGTTGCTTTCTTGGTTTTTTCGGTAGGCCTGCTACCTTACGTATTCCGTCCCCTTGTCAATTCGGGTCCAAGGGTACGTCTGCGGGCACACTTAGATACGGCAGGTTTGGTTCATGGATCACTCTACACTGTGCCGTCTACCACATTGAGACGCCTGGCACGTTTCGGCGCCCTCGCTCTCCGTTGGCGTCTCACCGGTAAACAGGGATCCTTGTTTCGGACGAATGGAAATCGCAGCTGATCATAGGGACCACATAATAGGCTGGTACCTCCCGTACATTGACTACAATGAGATAAGAAGGCATCCGAGGCAGATGGGCAGCTGGGTTTAGACTTGATGTTAGAACCAGTCTCCAGTAGATAACGACTGTTGATTTTCAAATACCTTACGTACACTACGGATGTACCTGCGCTATCGTTTAAGCAACTTCAGCAATGCACATGGAGTATCGACTTCGAGCGCTACTTAGCCGACGGACTCGCTGTGCGCCTCTGGGGTAAGTTGACCCTCTTGACTGCGGAATGAGGTCACCATAGCCGTCGTCAGAGACAAAAGTTACGCAACGCTGTCTGAAAACCATCCAAGACGTCAAGTATCTTCCAATCCGGAAAAAGCCAAACTGCTAAGCCGGCCGTTGGCGAATCCGTATCGCATGAGGCCAACCGGTTTCGCATTCGTTAAAGACCTAACCTTCACACGGCGTCGCTCGGGAGTGTTTCACGACATAATTCCCTATTATGGACTCATGATAAGCCACCTCAAAATTTCCTCAATTCCCACGCAACTAAATCTAGTTTGTCTAATTGCCTTATAGGACGCCGTTCAGGTCAAGCGATCTGAAGTCATAGGAATAGTCAGCAGAACAAAAATGAGAGAGCGCTCGTAAACAGCGGGGATGTTGATCTGTATACGGCTTACGCCTAATACCGTAGGGCCTCGCACCACTGGGAAGTCTAACCTAGCCGGGTACAAATGAGAATAATACGTCGATGGACGGCCCGCCATGTGGATGTTGCGCCATGAGTTTAGCCCTTGGCCGCCAGGCAGCCACAATAGCACGGAGCACACGGATAGCACATAAGGATGGTGCGGCATTACCGACCTTCCTCGCTACCAGAACTGGTTTCGGCCCCTAAAATGCACGCAAGAGGAAGTCATACCTGTATGCTTCATGGTACGCTTGCGACAATTACGATGACACCCTCTGCGAGCCGAAGACCCGTACTAGCTTTGCGAGCTCCCTACCGCATCTCGGAGGGACAACTATATCTGTCTACGCAGGATATCTCAGCAGCAGGTTATTTCTCACAATAGGCACGGGGGCAGCTGATTGCTTCCAAATGCCCTTTTACGCGGGATGGGCGTCAGGGTGGCTGCGTGTTGGCACGAGCGCAACGCTGTGGCGTATATAAGGAAGTCTAGGTCGCAAAGGTGTCATACCGGCGCTTCTGTAAGCTAGTACCAAAGTACTTTACGTACTAGGTGTCTCTGAGTCGGATGTGAAGGAGTCAATTGGTCCATCAGAATAGACAATGTTCTATGTGTCCCACGATTAACTCCGCATCGGACCCAGATTCCACGAGCACTGTTTAGGCGGTCTTGCTTCCGCAGTCTCTAGCAAACATGCCGTGGCCAATTAGCCTAGTAAGCTTGGGATCAGTAGTCCTAGCTATAGGTTTTAAACAGCGAATGGAGCGTCGATAGACGGTTAGGTTGGCGTAGTCTCCCTTATGTAATTGCGAGTTCGGCTTTCCCAGTTTCCGGGAGAGATCGACGGGCTATGTTCTAGTAATTTCATGCCTAACCTAAAGTGCAAAATTTTACAAAGTACCGTATTAAGTTTAGGTAACGACCCCGTGTAATTTGAATTAGCAGTTGACGTATAATGTAACGCTATCAGGGGGCCTTCGCGTCAACCTGTTTTAAGCGGGGAACGGAGAGGCTCATTGATATTATGATTTGACATCCACATCAACCCGCCACAGAAGGGAACCGGACTCTAGGCTTTTCCTTATTAGTAAGACAAGCCCATCACTTACTCGGTTCTACCCCAGGACCTTTAGACGGCCGTCCGAATTCGTCTCATAGGTCGACGTGAAAAGCACAAACCTCAGCAGAAGTTGCCGTCGTCTCTATTTTTCAGACAATTTGTCCTACGCGGCGTCCGCCATCATCACCGGATTTAAGGGGGCGGCTGCACAAGTTCAACTTGACTAGCGTGCTATGAAATTGCAATTTGCCTGGCGGTGTTTACCAAGTAAGTATCCCATGATTGCTCTACAATTACCGGTTAGCAACTCACCTTCACGTTACTTAGAATGGAGGAAGAGATAGTCCATCTTCATACCTTAGGTTTTTAGAAATCGCGTAGCGCCTGCGACTGATTTCAAGCAGGTCGGCTCCCAAGTGCAGGGGACTCACAAAATAGCATTTTACTGTCGTTGCATAGGTGAGAACCCGGCCCCCAGTACTTATCCATTTGCCATGGGAGCCGGAAGAATCAGCCTTAGGGCCGTATTGCACGACGTTCAAGCGCCCAAGAAGTAAAGCGCCCCTCGCCAGCAGCGTGCGCATCCACTTCCGATTTAATCTCGTTCTCTGGCATCCCGACCTTACTCAGTCGACGCACTGCACACGGCAGTGTGGTTTCTATTGCCCAAGCATATAGGTGATGTACACAACAGCTGAGCTCAGGTTTCACGCCGGCTTCACATGCTGCCAGGTCATAAATTACGAAGGCCTGAGAGGTAGGTTAATCTCAATCCGGTCATGCTTGCTAACATGAAAGGGGCCTAGTGTCTGTAAGTTGAGCAAGCAACAAAGAAATCTTTTGATATCGTCGTCAATTTTTAAGACCGTCTTCTGAGTTTGGCTAAGTCGGCAGAATTTAGTCTGGGAGTATTCGTGAATCGTTCGACGCTGCTTCTTGGAATGAAATCAGTCCTCATGGCTCACATATACACCACTAGCACATAAACAATCTCCCCGCTCATGTAGCTCCTCCTCGCAACGATCCGAAAGCCAGGAGCCGCCCACTAGGTGTTAGCCTCAGGCGTTCCCCACCAGGTAGCCTTCCGATTGCGGGTTACGCCCCGGTACCGAATCCTTTCTGTGGTCTCCTCCTGCTTACAGCTTGATCGTGCACTAACTCATTCACTCTGTCGGATCCACATGGTGCTGAAGGTTTATATGTGAGGGAGAAATGTTACAATTTAGTTGCCGCCGGTACTAGCTCTGACAAAACCGGACTTGACGCTGGGCGATTGATATGCTAGGTTATACTCTTTCTTATCTATAGAAGCCTGCTACGAAACTCGACGCATCACTTCCTCCATTCTGGCTCATTAGAGGCGCGATTCCATTTAACGCTAGACCGCCATATGCCGTCATCGCCCTACAAGAGGCAAATAGCGTCAAGCCCATCGCTAGCTTCTAGAAAAGTCTGGAGTGCAAGTGATCCGATGTATGTTCATCCATTGGGAGGTACACCGTTCCCAATGGAGATTCACAACCAAGTGTCGGGGAAGTCCTCACTCTGCCGACAACTAATCCTTAAGCAGAGTTCCCAGAAGCTCCAAGGTGGTGCGGAAAGAATTAGCTGCGTCCTAACAATAAAAATGTTCTAAAGCAGTTATTCCAAACCTAGACGGTGTGGAGCTGCTCCCGGGAATCCCATTAGGCTATAGATTTGTCAAGGCTGGTGACCCCCTCAGGTGAGGTGTTTTGCTAGTTAGACCTCTGATTGTTTCGAGACGCTTTGATTTACGCCATAATCATGGGGTAATTTTGTAACGGCCGTGGCAGCGCGGTATGTATAGTATAAACATTCTGAACCGACAATAATGGAGACTAGGACTCGTTCAAATCGACCCGCGTGCCGTGCTCCTCCGACGTATTGCGGCATCAAACTGGGTCTAGACGACCAAACAGCGCCCCAGAGTATATTCCAAGGGAGAAGGTGCGAAAGAGATTCTCTAACCGTTAAAGCTTGGTCCTGTAAGTCCAAAGGTAGGTTGCCGAACGGGATGTTTAAGTTTTGCTGTTACCTCGCTACTCGAGAATTTGGGTACGTGCAAGTAGGGGTCCTCGGCTGCACACGCACCTTTGACACGCATGGGAAATGTCCTTCACTCCATCACGTGCCACTTAGGCCGGGCCGATCGAATAGGCTTTGGGGTAAGAAGAGCGTAGATATGGAGGCGCCTTCTAACGAGCGCGAGTCTGCTCTGTGGATCTCATGCCTACAGTCCGCCAAATAGAACAAAATTTCATAACAGCTAACATCATGGCCTCGGGTTATAACGGCGCGTCCGATCGGTAGTCAGTCCAGCGAAAGCTGGTGGTGTCTGGTGTGGGTTGTTCGCTAGAGGCTCTGAAAGTCGGGGTCCCGAGGATCAACTAGCAAAATCCTAGACGAGAGCCAGACCTGGAATTTAGATAAGTCATGCTGGTCCACTGTTGAACTTTAGGGCGCGCGATACAAGCTGTATTTGGTTAGAGTAGGCCTTGGCTTCCACCTCTAATCTATTACAAGAGCAATAAGTAACTGGTAGTTTGCCCCGGTTTCTCTGGATAAATCGAGCAAGTGCAATGATAGTAGGTTGGTACGGCGAACTTTGAAGGGGGGATTACTGCCTATTTGCCTAGATGTATGCTTCATCCGGCGTCGGATCCGAATTCTACATAGTCGACGGAGACGTTCCATTCGGTGATATGTCGTGCCACGATGTAACCAATGCTGTATCAAAAACGTCTCTCATTCTGCGCGTGCTTTAACCGATCGACGATATAGAGAGCTTCAGTGGAAGGCTAAACGGTCTCGCCCTCCGTGGCAGAAGGTACGCGGCTTCCCGAGCTAATCTTAAACGACCCCTCTCATGTTCTCTTACGTGTTGACCTATGCGAATATCAATGATTAGCTTATACAGGTGACTCCGCATGGCACCTATAGCACCCTGCTCCAGAACAATATGTTTTCTTCCTGGCATCTAAAACGTCTGGGGTTGCTGACCAGGGGTTCTGTCGTTTTATCTTGGGATCGGATGCTCTCGTTTGTGCCACTCCACGGGATACTGCCCGTAAACACACCCGCGTAAACTCAGTAATATTGCTTTTTTGGGGTCACTATACTCCCACGTTGTACAGGCTTAGCTAATCCGTCTCTACATCACCATTGTTGCTCGATCGAATTGTGAGCATGCACCCGGGGCGACGGCGCGATATGGGGAAGGATAATTGAACAACTGTTCCCGACACCTCGAGCTATTTGCGACCCAACCTCTTCACGGGATTAGTAGTTCTGGAATCAAAGTATGGGATCGCCCCCCAACACTTGCCCTAAAGCTCGACTCTGGTTCATTCAAGTCAGGTTGACTAATCTTAACTGGAGCCCCCCGTCTCGACGTTGCGCCTGCCTGCTCGTGGTGTTCCCGGGTTTTGACGATCGTCTGAATCCGTAAATGGCGCTATGAACCACCGCTGGCTATTATATGCCAGCAAGTGAGACATGGCATTACTTGCATATTCATTTCAGTTTCTTTATTAGTCTCGGTAGATGCGTATACCTTCCAAGTGAGAAACTTTAGGCGCCAGTGTCCAGCGGCAACACACCACCGAGATGAGATTCATTTGGCCTACCTCGGGATCCGGATTCGTCCGTCGGCCGTGTAGAATTTAGTGCTTTTTCCTATCTGACAAGGTACGTGCCGTGGAGCCAGAACCGTATCTTGCCGACTGGCCGAGAGAGAGATGATGGCCGCGTAAAGCGTGCTTCAAGCCCTGCAAAAAGACCGCCTAGGAATCTCTATTTGTTCCGCTGTTCAATGTTTGCGCCTACCTGAAACAAATTCCGCAAGCCCGGGATTGCCGTACTGGGACCACCAATAACACATTCGAAATGAGGTTCTGCTGAAAGGCATTACGAAGTAGCCACGAAGTAAGTATGCCCTTCGATAACTGCGTCTCCCAGTCGTCACTCTATTCGCGTTGGTACACCTAACCTGTTTTTCACAGTCGCAGCCAAGTGTGCTGAGTTTGACCATCAATAATTCGAGTGATGCTTGTCCTTTATTCAAGGCAACTGACAGTATTCAGCGGCCGGCATCGATAACACTCAAAGCGTGGAGGGGTGGCCTGTAGGTTTCGCTATGTGCTCCAATCATTAACCTATTGCCGACTGGCGAGGGCGAGGACTAGCAGAATGGATTTTGTAGGATGATGACGGTTACGGCACCGCTAGAACAATTTTTGGCTAGAATTGACCCATGCTAATATTAAATTTAGCGGGAGCTATTCAACGCAGGCCCTCCTTCCAATATGTTGCTTGAGTCTACGCTCAGAACACCACTCCGCTAACAGTTGACAAGTGCTTGTCGGACACCAGCCAGAGTAATGAGCTTACGGTAGGTACACACGAACGTCAGTCTTTGGCCTTAATGGGAACGAAGACTGTTACGGGGTCACGAAGTGTTCCTGGCGGTCGCTCTGGCGTTTATTAAAGACAGTCGGTTGGGTATTTTCAAAAATTTACAGCCTAAACGCCTTATACATTCAATCTTGGTACTATCGTTGACATAAGCAGTCCACTTTGACACGATATCGCCGCTCCATATAGAAGATCAAGCAGGGTATCGCGAGACCTTTCCTCGGGCCTAGGCCTTTTTATCCATCGCGGGACGCCGCCCCAGGTTAGGACGGAGGGCATCCGTACTTGCGGCCTTATGGCAGGTGCCGATCCTTCGAGCTAGTTGGAGTGGCATAGTACTCATCTGATCAGTGGTGTACGACTAAGGGGTAGTTATCCCTTATAAATCGTCCCAGCGGCGTGTAGATTACCCCAGTTTGTTCCTTTTATTTTCATACCCCTTTGTCCTCTTTAACATTGTGCATAAACGTTGTATGGAAACTTAGTCTGCCCATAAGCAATTATAGACGGGGTTATATTCAAGAATGGTCGGTGAGGCGCCGTTAATTTCACCCTATGTAAAAGAAAATCTTGTTCTTGATAGTCTAATCCAATTATAGGTATAGCCACGATGGGGATGCAAACCCAGTACCTACAGTTATATAAGTGTCTCACGATTTCTGTTCGTGACAAGTCCTATACAACACGTATCCTCCGTTTGCTAATTATAAGCCGTCAAGTCCCGAATACATTGCAGCCTATTGACCGCGCTACATGAAATAGACGATGCGGACACAGTAGTCTTGATCATGAGAACAAAGCGTCTCTAAGCGACGGTCACAAAGCTAAGTACAACCAACGGAAGGTATGCCCCAGGAATTCCCACAATCACTGAGTGTACGGATGTTCGTGGCTCCATAAACTGATAGACGACCCCTTATGTTCATGTATATCGGGCTTCAGGCTGATTGGCGCCCGGCACTCATGCTCGCCACACGTCAACGCGGTAGGTATAAAGGGATCACGTGGGCGATCGGTAGCCCGAAGGGGCGAAGTTGCCGACGTCACCAACGAAAGCCCCCACTTGTCGGTGACGATTTTCGCTGATTCGAGGGGAGTGCTAGGTATTAGTTGCAAGCGATATTCAAAATCATATACTCGGTAGTTCTTGGCGGGTAACTACAGAACACCTACACTCTACGATGGAGCATATCCAGCGTGATAGTACGGGACCCTGATGGTTAGGTGTTGCTCTGGCGCTGGAGGCCCGTGGAGAAAAAGTCGAATGGGACACCAATGTTTGAAAGGAGGGTGGAGTTATCCCCGCAACTCGTCCACTAACTGTAGTTGGACCTAGTGCAGAACCTTAGTTGGGGTAGCTCGATGCTTCTTATGGCTGAGTGCACGGTCGCGGCCTGCTTGGGGTAATACCCACGTACTAGAAACGTGTTCCCGCGCCGGCAGCGCGTACTTATATATCGACCGACGAACTAGGACGACCGTGTATTTAAGCTGTTGAGCTTACACGCCCGCGCTCTTCTTAGATGGCGGGCGGTGTGTAACTGCGTATATGACTACTGCCACCTAGATCGACACAACCTTCCCCTCGACTTATTAGATACCGATGCGGCTTCGTGGGACTTGATATGATTATCCGCGGAAAAAACCACGTTTCTGCGTGAGAGTGGCGTAGCGCCACTAAATACGGCTGTATCGGTACTCGTGCCGCGGGCACGGTTTTAAAGACGGAATAGGCCTTAGTAGCACTAGACATCCGAGGTAATATGTTGGGTTCTCGCGGAGATGCGGGCTCGAATAGGAATACGCGAAGAACATGACCGATTATAAGTGATTCACCACGGCCACCCTAGCGCACTGTAGACTTCCGGCGTAGCGCAAAACTGTTGCTCGTCGATTACACCACATTTGTATCCACGTATGAATACGACCTACATCATTTACTTAATGGAGGCGCAGAATCAAAAATACTTGTAAGCTGGCTCTTGGACTCGCGACTGGTAATGGCAGTAGGATAAGTCGCAGCGGGTCGAGTCATGACCATGTAAGCAACAATGTAAAGGTCAATCACCCTTACCTTATCGGCGTTGGTCTTTGTAACATTCGTTCGTTAATGGTACTACTAAGGCGATTGTTATGGCTCTAACGAGGGTGTTTTGGAAGGTCCAAAGGCCAGTAGACGTCCATCCTCCCCGGTTAGTGATCATGGTATTGAGCATAAAGTGCTTTCTGTATCCGGTAGAATTCAGTAGTGTAGCGTCTATTTCCGCAATCGGTATTTCTTCTGTGGCGTATGAGTTTGATGGAACACGGGCGATTATCCGCGGCTGAAGGTACAGCTGATTCCCCCAGTGAGATTAAGCAAGCGAATATATGCATTGGTTTATTTGGGACTCTCCGTTAGATGCATCGCTCCGCCGGGAGCGAACGCCCACGCGTAAGCACTAAGCATTCTTTGTAACACGGATCCGTATTCGTCTTCCGTTGCGAGTGATCCAACTCTGGCGGGTGAACTTATTGTCATACTGACTGCCGGTAACAGGCAGACACAGCATATGGTAGGAACTCTATTCCTTTTAGCGTAGATCTCGAATAAGGTACATTACTCGAATCCGCTATGACTCGCGGTTTATCACGGTGTTATATTAAATGATGTCAGCTAATACACGATAGTCCCGACTTTGTCGAGGCGAACATCTATAGCCCATCTGGTATAGTTCGCGCATTTGGAAAGCGCTATCTGAGTACTTGTCGATGATACTCGAGAATGATCGTTCACCACATGCCACGCTCGGAAAGATCCAACGACACGGCCAACGGCTGCAGACGATTGGCAAATAACGAAGTCGGGACCGTGAACATTCTTTTAGAACGCATTGAGTGATTAATACAAAAACGCAGCCGTAGTCAGAAAAGCGTTTGTGTTTCTCATGGGTGGCCGAGTATAAACAAACTGCGGCTCGCTTAGCGAAGGGGAATTTCTCAAAGAAGTTCGAGCATGCTCCTGGCTGTCTATCTGTCCATGGAGGATCGCCCAGCTCTGCGCGCTCAAAACGCTAAAGGAGTCGTTACCGCGCCTCCCAAGGGATGACTGGGTGCCCGAAAGGCTTATCAGCCTGTTACACCTCAAAGTGATGGTTTCCTCAGTCAGGGGCCAAGCGAGGCCTGGCCGAGGTCCTTTCCGGGGCCTCGATCCCCAGGCAGCGAAACCGGGATTTTTCTGTTAGGTAACAAAAGGCCCGTGGTAAAGGAAAACCCTTTCTTCTGAGTGAAGTGTCAAACTTACGGAAGCCGTTCAGCGAAAACTACGGGACTACGGCGAAGGATGTACGGTGTACTGAGTATTTGTGCGTAAAGCGCGACCACACAATATCCCCGCGATTCCACACGAAGCGAAGCCAGTGCTGGGTAAGTAACGGCCATGAAACTGGACCGTTAGCATAGATGCCTGTCAACCGCGACGAACTGCGGGTTACTTTCACTCAACAGTCAATTGAAAGACTGTGGCGACGCGATCGAAAACAAATCCCTATTGTTTAGAACCAGAAACTCGTCCTTGGGGAATTAAAAGAGGGACCATGGTCAGGGTTAACAGAATGCTTGGATACAATGACTTAATAACACGGTTACTCATGTCCCACAAATGGGCCTCTAATCGGCTCTTGGCGACATGGCATCGAGGATGACAGCATATGAAATGCTAATAGGCGCACAGAGCACGTTCATAGTGGCTAAAGCTGGTACATATAACCCATCTTCATCGGGCGTTCCCAACTACGGGATTTATAGAACAGCGAATTCTGGAATGCACGGGAGAGTATGAGGCATTAGAATCCCCGTCTTCTGTCGGACTGCCACCGCCTGACTGTATGTTGGGTGGCAAGGGGCACACTCCTGACTACCCCATACATGCATTCCCGTCCGCGAGCGGCTACTGTTCACCTAGTGCGAACGCCCTGTTCGAGTGGGATGTTGCGGACACCGTCGTCTACTTACCAACGCGATGAATAGCGTCCTAAATGTCTGCTAAACAAGATGGTCGTAGGAATTATTATCACGTGCCCAGGATGCCATAACCCCCAGGCCTATGTAGCGAGTCAAGCCCATCCGTCAGATGGTGAACCGTTGAGATCTCGCACACACTAGAACGAAGGCATGCGAGGAGTACCAAAAGATCTTGTCGAAGTAGCACTGTGCATTATTCAATGCCTCACTGTGGCAATCGTCCTACTATGGTAGATATAATAGCAGGACACGGCACAGGCTTAGTTATGTAATATCAATTGTCATGACCTCGTGCGGCACGAGGAATTGTTAGTGTAACTAGAAAATGGCGCGACGCTACGGGATCTCGGATCCTTCACTTCGGGCGTATGGCGGGTACAGGGACGATCTAACGTATGGAAATCACCGTCGTATGGGGATATATTCTGATTTAGCACGTAATAAGCTCCACCAGATACAGCCCTATCAACGGAAGGTTATACGATCTTTTAAGTGTCTTAGATCGCGGCCGGGCGAAGCGCTGATGGATTACGCAATATCCTGTGCCATAACAACGAGTACTTGACGATTTAGTGCCATTATCTTAGGACCACTCACCATGGGCGTCGTCGAAGAGGATGTGTATACGGTAGAACAGAAGCAATGAATCGATTTAGCATATAGCAGTGATTGGATAGCTATGAGTTGAACTCAGTTGCCGTACGACTTTGGGCTCAATTGGTAGCCCCAGTTGCCCGAGCTTGCCAATGAAGTACGATTTTAGCGTTGTGGTTCAAGTTCGCCAGTATGCTTTTGCTAAACAGATTCGCTAAAGCGTCCCCTCTATTCATCACCATTTGGCTTACCCGCTCACTTTAGGATAGCGCTGGCGGTTACATATGGGCAGTCCTGCTAGAGCTTTTCCGGCCATCGTGAATGGAGCTTCCCCAGGGCCAGCAAGTCGTCCGAAGTCGCAAAATGCCACTTGGGAAGGAGTTCTTACGTAATCCACCGTGCCCCAGCGATATGCCACCCGGGGGTCACAACCATTGTCGCTCTTATAGAAGTGTGTCAACACACGCTATATCTTCTAGTTCAGCTATTCTATGAAACGTCTTACGCGATCAATCTTGGTAATGCACGGAATGATTCTGTCGAAGACCCTACGGAAGTTGGTCTGTGTTTCATCCGTGCGCACCTTAGTTACACATTCCCTTGGTGTCAGTGTCGACAACGTGCCTTTGCATCAACTTGAGATCCCCGCGTTAAGCACCCCGGGCCCATACTGTGCAATGAGCCCTCAACCGTTAAGTGCGCCAGTCATCCGAATCAGTCCGTGAAAGTATGGCGCCCGAGCTGAGGTTCACCTCTTTTACTTTCAGGGTTCGCTATGGTTGGTTCCAGTTTAACGGCTGGTGAACTTGGCTTTCTAAGTGCGCGGCAGGGAACACAATCATACCCGCCCTGCGAGCGGATCGATTCCGGGTAGAGTAAATTCGGGTTTACCGATGGATTATAGCCTGTCCCGCAGTCGGGGACCATGATCAACAGTGCACAACGATACCTGAGAATTGGTCGGCACCGTACAGAAACGAGATTACTACGGTAGCCACGTAACTATAACTTGATTTATGGAGGTCCTACACTACGGCGCGTAGTCTGCGCTGCTCACGGCAACCGCCTATACTCGAGGACGCACATTAAGCGCTGACTCTTGTGAGTCTAGTTGTCCTACTCATGAAGAGTGGACGGACCGATGAGACTCTGTATGAGGCGGATAGCTATTATTGGTCAACTTACGAATTTTCCTTGGGGGCTGTATCGCATTAGAAATATAAGCTCTCCATCACCAGCCCTAGTGGAGACCGAGCGTGGAGAAATGGTACCTAATCATGGTATCCGCACTATTCTGACGCGCAGATATCACTGAAAATCATTAAAACCACATGCTGGGCCAAGTCGAACATGGACCCTAGTATCCATTTCAAGCAAGAGGTACGTTTTCGTTATCGTCAATGGCTCTATGCTCGATCCCATTGTTAACTCCTTGGTTACATCGACATTCGGCACCTTCGCCGAGTCGAGACCAGCAATTTCGTCGGGCAGATCAATACTATCCTGATGCACGAACTCCAGGGTTAAACCCGGTAGGGTGAGCGCCGCTAAACTGTTCAGGTAACAGAAGCCAACATGCCCTGGTTTCGACCTATATCACGGGCTTGCCCATCTTCGCCGAATATAAGGGGGTCTCCTGAACCGTCCGAATCCCGTAAGACATATTAACCGGAGCTGCATCATTTTAAACATAGACATGGACAACAGCACGTGACTAGACAGACTGCAAATTTTCAGCAGGGGGGAATAATTGACACGGATTTACCGAATAGCCATCCCCGTGTGTGCATCCACATGTAACAGGTCACGCGGAACGTTCCCCGCTTAACTATTTCCACGGTTGGACTCGGCGACACCTAGAGCCAATAATAGCGTTCAATGAGTGCTTCAAAAGTGTTTACCGTAGGCCCTATTGCCCTCGTCTGAACCGACCTGAGAAGGCACAGTTTTTCGCCTTCCACCGTTCGTCCACTCGTTACTATTCTCTCTTGGAATTGACTGTTCTGGTAGGTGGAAGCGAGAGTCTAGAAGACAAAGACCTATTGTCGAAAGAACCCAGAGTGGACATGTGCCTTTTGTTACCTGAAAGTTAAATGCAATATACCCTGAGCGGACTATGCACTGACCACGCCGACAAATCGTGCCTAAATCAAGCTCGACAGGGTCGAGTCCCCTTGCCCCTTCGCTTGATTGCTAAGTAGTTTGGATGCACAACGCGAAATCACTCCGGCTCTTACAGAATACGCCGGTTTCTTGAAGGTCGAAGGCGACGATGGCGACATTTAGAATTTAACTCTACGTGAAAGGTCTTACGCGGGGAGGGGCGTCACCCTGCCCAGATGCGTCCCCTAGTTTGCCAGCTCCACAGGGGTTAGTCCATCGTCACTACTTACAAAGGCAAAATGGGGGTTGCGTTGCAATATTAAGGCGGATTGTCGTTTGTAATACCAGTATCACCGTATGCCTTAAGCAAAATCGAAATGCCGGCGCGTCCTTTAGGACCATTGCAACCCCCCAGTCGACCAGCGGCCGAGCAAATTCAGGGCAAAATTGTGCCTTCATGTCAGGAACATACGGCCAGTGATACCCAGGGAAGGTGTTAGCGGTTTTCAACTAGGTCTTTACTCTTGGGGGTACGATCCTCGAGCTAGAATCTTAGTAAGGAGTTGGTCTGATGCTAAAAGCACAAGCATTAGGACCAATCGAAGATGATACTCAAGGAAGGGATCCTTCGCCGGGTACCCGTTAGGTAAATACATAATCTGACAAGCTC
		</sequence>
    <sequence><taxon idref="Location_1_0_0|19.68799111081877"/>
			CACGGTCTTAATCACTCTCTTTGAGGATTCATAGCTCATCGGATATGAGACCCCCGTGATACACCAAAATAAGAGTGTGTTCCGGTTGAAACACCTAAAATCCGGACGTGCCAGCTTGGTTTGTGATAATCCCCAGATCGTTCATCATCGGCCTGCGCTCGAGTTGCGGCGACCCGTGAGCAAGTTATACCCATTTACGGTTGTCATGTTGCTTTCTTGGTTTTTTCGGTAGGCCTGCTACCTTACGTATTCCGTCCCCTTGTCAATTCGGGTCCAAGGGTACGTCTGCGGGCACACTTAGATACGGCAGGTTTGGTTCAGGGATCACTCTACACTGTGCCGTCTACCACATTGAGACGCCTGGCACGTTTCGGCGCCCTCGCTCTCCGTTGGCGTCTCACCGGTAAACAGGAATCCTTGTTTCGGACGAATGGAAATCGCAGCTGATCATAGAGACCACATAATAGGCTGGTACCTCCCGTACATTGACTACAATGAGATAAGAAGGCATCCGAGGCAGATGGGCAGCTGGGTCTAGACTTGATGTTAGAACCAGTCTCCAGTAGAGAACGACTGTTGATTTTCAAATACCTTAAGTACACTACGGATCTACCTGCGCTATGGTTTAAGCAACTTCAGCAATGCAAATGGAGTATCGACTTTGAGCGCTACTTAGCCGACGGACTCGCTGTGCGCCTCCGGGATAAGTTGACCCTCTGGACTGCGGAATGAGGTCACCATAGCGGTCGTCAGAGACAAAAGTTACGCAACGCTGTCTGAAAACCATCCAAGACGTCAAGTATCTTCCTATCCGGAAAAAGCCGAACTGCTAGGCCAGCCGTTGGCGAATCCGTATCGCATGAGGCCAACCGGTTTCGCATTCGTTAAAGACCTAACCTGCACACGGCGTCGCTCGGGAGTGTTTCACGACATAATTCCCTATTATGGACTCATGATAAGCCACCTCAAAATTTCCTCAATTCCCACGCAACTAAATCTAGTTTGTCTAATTGCCTTATAGGACGCCGTTCAGGTCAAGCGATCTGAAGTCATAGGAATAGTCAGCAGAACAAAAATGGGAGAGCGCTCGTAAACAGCGGGGAAGCTGATCTGTATACGGCTTACGCCTAATACCGTAGGGCCTCGCACCACTGGGAAGTTTAACCTAGCCGGGTACAAATGAGAATAATACGTCGATGGACGGCCCGGCATGTGGATGTTGCGCCATGAGTTTAGCCCTTGGCCGCCAGGCAGCCACAATAGCACGGAGCACACGGATAGCACATAAGGATGGTGCGGCATTACCGACCTTCCTCGCTACCAGAACTGGTTTCGGCCCCTAAAAAGCACGCAAGAGGAAGTCATACCTGTATGCTTCATGGTACGCTTGCGACAATTACCATGACAACCTCTGCGAGCCGAAGACCCGTACTAGCTTTGCGAGCTCCCTACCGCATCTCGGAGGGACAACTATATCTGTCTACGCAGGATATCTCAGCAGCAGGTTATTTCTCACAATAGGCACGGGGGCAGCTGATTGCTTCCAAATGCCCTTTTACGCGGGATGGGCGTCAGGGTGGCTGCGTGTTGGCACGAGCGCAACGCTGTGGCGTATATAAGGAAGTCTAGGTCGCAAAGGTGTCATACCGGCGCTTCTGTAAGCTAGTACCAAAGTACTTTACGTACTATGTGTCTCTGAGTCGGATGTGAAGGAGTCAACTGGTCCATCAGAATAGACAATGTTCTATGTGTCCCACGATTAACTCCGCTTCGGACCCAGTTTCAACGAGCACTGTTTAGGCGGTCTTGCTTCCGCAGTCTCTAGCAAACATGCCGTGGCCAATTAGCCTAGTAAGCTTGGGACCAGTAGTCCTAGCTATAGGTTTTAAACAGCGAATGGAGCGTCGATAGACGGTTGGGTTGGCGTAGTCTCCCTTATGTAATTGCGAGTTCGGCTTTCCCAGTTTACGGGAGAGATCGACGGGCTATCTTCTAGTAATTTCATGCCTAACCTAAAGTGCAAAATTTTACAAAGTACCGTATTAAGTTTAGGTAACGAACCCGTGTAATTTGAATTAGCAGTTGACGTATAATGTAACGCTATCAGGGCGCCTTCGCGTCAACCTGTTTTAAGCGGGGAACGGAGAGGCTCATTGATATTATGATTTGACATCCACATCAACCCGCCACAGAAGGGAACCGGACTCTAGGCTATTCCTTATTAGTAAGACAAGCCCATCACTTACTCGGTTCTACCCCAGGACCTTTCGACGGCCGTCCGAATTCGTCTCATAGGTCGACGTGAAAAGCACAAATCTCAGCAGAAGTTGCCGTCGTCTCTATTTTTCAGACAATTTGGCCTACGCGGCGTCCGCCATCATCACCGGATTTAAGGGGGCGGCTGCACAAGATCAACTTGACTAGCGTGCTATGAAATTGCAATTTGCCTGGCGGTGATTACCAAGTAAGTATCCCATGATTGCTCTACAATTACCGGTTAGCAACTCACCTTCACGTTACTTAGAATGGAGGAAGAGATCGTCCATCTTCATACCTTAGGTTTTTAGAAATCGCGTAGCGCCTGCGACTGATTTCAAGCAGGTCGGCTCCCAAGTGCAGGGGACTCACAAAATAGCATTTTACTGTCGTTGCATAGGTGAGAACCCGGCCCCCAGTACTTATCCATTTGCCATGGCAGCCGGAAGAATCAGCCTTAGGGCCGTATTGCACGACGTTCAAGCGCCCAAGAAGTTAAGCGCCCCTCGCCAGCTGCGTGCGCATCCACTTCCGATTTAATCTCGTTCTCTGGCATCCCGACCTTACTCAGTCGACGCACTGCACACGGCAGTGTGGTTTCTATTGCCCAAGCATATAGGTGAGGTACACAACAGCTGAGCTCAGGTTTCACGCCGGCTTCACATGCTGCCAGGTCATAAATTACGAAGGCCTGAGAGGTAGGTTAATCTCAATCCGGTCATGCTTGCTAACATGAAAGGGGCCAAGTGTCTGTAAGTTGAGCAAGCAACAAAGAAATCTTTTGATATCGTCGTCAATTTTTAAGGCCGTCTTCTGAGTTTGGCTAAGTCGGCAGAATTTAGTCTGAGAGTATTCGTGAATCGTTCGACGCTGCTTCTTGGAAGTAAATCAGTCCTCATAGCTCACATAAACACCACTAGCACATAAACAATCTCCCCGCTCATGTAGCTCCTCCTCGCAACGATCCGAAAGCCAGGAGCCGCCCACTAGGTGTTAGCCTCAGGCGTTCCCCACCAGGTAGCCTTCCGATTGCGAGTTACGCCCCGGTACCGAATCCTTTCTGTGGTCTCCTCCTGCTTACAGCTTGATCGTGCACTAACTCATTCACTCTGTCGGATCCACATGGTGCTGAAGGTTTATATGTGAGGGAGAAATGTTACAATTTAGTTGCGGCCGGTACTAGCTCTGACAAAAGCGGACTTGACGCTGGGCGATTGATATGCTAGGTTATACTCTTTCTTACCTATAGAAGCCTGCTACGAAACTCGACGCATCACTTCCTCCATTCTGGCTCGTTAGAGGCGCGATTCCATTTAACGCTAGACCGCCATATGCCGTCATCGCCCTACAAGAGGCAAATAGCGTCAAGCCCATCGCTAGCTTCTAGAAAAGTCTGGAGTGCAAGTGATCCGATGTATGTTCATCCATTGGGAGGTACACCGTTCCCAATGGAGATTCACAACCAAGTGTCGGGGAAGTCCTCACCCTGCCGACAACTAATCCCTAAGCAGAGTTCCCAGAGGCTCCAAGGCGGTGCGGAAAGAATTAGCTGCGTCCTAACAATAAAAATGTTCTAAAGCAGTTATTCCAAACCTAGACGGTGTGGAGCTGCTCCCGGGAATCCCATTAGGCTATAGATTTGTCAAGGCTGGTGACCCCCTCAGGTGAGGCGTTTTGCTAGTTAGACCTCTGATTGTTTCGAGACGCTTTGATTTACGCCATAATCATGGGCTAATTTTGTAACGGTCGTGGCAGCGCGGTATGTATAGTATAAACATTCTGAACCGACAATAATAGAGACGAGGACTCGTTCAAATCGACCCGCGTGCCGTGCTCCTCCGACGTATTGCGGCATCAAACTGGGTCTAGACGACCAAACAGCGCCCCAGAGTATATTCCAAGGGAGAAGGTGCGAAAGAGATTCTCTAACCGTTAAAGCTTGGTCCTGTAAGTCCAAAGGTAGGTTGCCGAACGGGATGTTTAAGTTTTGCTGTTACCTCGCTACTCGAGAATTTGGGTACGTGCAAGTAGGGGTCCTCGGCTGCACACGCACCTTTGACACGTATGGGAAATGTCCTTCACTCCATCACGTGCCACTTAGGCCGGGCCGATCGAATAGCCTTTGGGGTAAGAAGAGCGTAGATATGGAGGCGCCTGCTAACGAGCGCGAGTCTGCCCTGTGGATCTCATGCCTACAGTCCGCCAAATAGAACAAAATTTCATAACAGCTAACATCATGGCCTCGGGTTATAACGGCGCGTCCGATCGGTAGTCAGTCCAGCGAAAGCTGGTGGTGTCTGGTGTGGTTTGTTCGCTAGAGGCTCTAAAAGTCGGGGTCCCGAGGATCAACTAGCAAAATCCTAGACGAGAGCCAGACCTGGAATTTAGATAAGTCATGCTGGTCCACTGTTGAACTTTAGGGCGCGCGGTACAAGCTGTATTTGGTTAGAGTAGGCCTTGGATTCCGCCTCTAATCTATTACAAGAGCAATAAGTGACTGGTAGTCTGCCCCGGTTTCTCTGGATAAATCGAGCAAGTGCAATGATAGTAGGTTGGTACGGCGAACTTCGAAGGGGGGATTACTGCCTATTTGCCTAGATGTATGCTTCATCCGGCATCGGATCCGAATTCTACATAGTCGACGGAGACGTTCCATTCGGTGATATGTCGTGCCACGATGTAACAAATGCTGTATCAAAAACGTCTCTCATTCTGCGCGTGCTTTAACCGATCGACGATATAGAGAGCTTCAGTGGAAGGTTAAACGGTCTCGCCATCCGTGGCAGAAGGTACGCGGCTTCCCGAGCTAATCTTAAACGACCCCTCTCATGTTCTCTTACGTGTTGACCTATGCGTATATTAATGATTAGCTTATACAGGTAACTCCGCATGGCACCTATAGCACCCTACTCCAGAACAATATGTTTTCTTCCTGGCATCTAAAACGTCTGGGGTTGCTGACCAGGGGTTCTGTCGTTTTATCTCGGGATCGGATGCTCTCGTTTGTGCCACTCCACGGGATACTGCCCGTAAACACAGCCGCGTAAACTCGGTAATATTGCTTTTTTGGGGTTACTATACTCCCACGTTGTACAGGCTTAGCTAATCCGTCTCTACATCACCATTGTTGGTCGATCGAATTGTGAGCATGCACCCGGGGCGACGGCGCGATATGGGGAAGGATAATTGAACAACTGTTCCCGACACCTCGAGCTATCTGCGACCCAACCTCTTCACGGGATTAGTAGTTCTGGAATCAAAGTATGGGATCGCCCACCAACACTTGCCCTAAAGCTCGACTCTGGTTCATTCAAGTCAGGTTGACCAATCTTAACTGGAGCCCCCCGTCTCGACGTTGCGCCTGCCTGCTCGTGGTGTTCCCGGGTTTTGACGATCGTCTGAATCCGTAAATGGCGCTATGAACCACCGTTGGCTATTATATGCCAGCAAGTGAGACATGGCATTACTTGCATATTCATTTCAGTTTCTTTATTAGTCTCGGTAGATGCGTATACCTTCCAAGTGAGAAACTTTAGGCGCCATTGTCCAGCGGCAACACACCACCGAGATGAGATTCATTTGGCCTACCTCGGGATCCGGATTCGTCCGTCGGCCGTGTAGAATTTAGTGCTTTTTCCTATCTGACAAGGTACGTGCCGTGGAGCCAGAACCGTATCTTGGCGACTGGCCGAGAGAGAGATGATGGCCGCGTAAAGCGTGCTTCAAGCCCTGCAAAAAGACCGCCTAGGAATCTCTATTTGTTCCGCTGTTCAATGTTTGCGCCTACCTCAAACAAATTCCGCAAGCCTGGGATTGCCGTACTGGGACCACCAATAACACATTCGAAATGAGGTTCTGCTGAAAGGCATTACGAAGTAGCCACGAAGTAAGTATGCCCTTCGATAACTGCGTCTCCAAGTCGTCACTCTATTCGCGTTGGTACACCTAACCTGTTTTTCACAGTCGCAGCCAAGTGTGCTGAGTTTGACCATCAATAATTCGAGTGATGCTTGTCCTTTATTCAAGGCAACTGACAGTATTCAGCGGCCGGCATTGATAACACTCAAAGCGTGGAGGGGTGGCCTGTAGGTTTCGTTATGTGCTCTAATCATTAACCTATTGCCGACTGGCGAGGGCGAGGACTAGCAGAATGGATTTTGTAGGATGATGACGGTTACGGCACCGCTAGAACAATTTTTGGCTAGAATTGACCCATGCTAATATTAAATTTAGCGGGAGCTATTCAACGCAGGCCCTCCTTCCAATATGTTGCTTGAGTCTATGCTCAGAACACCACTCCGCTAACAGTTGACAAGTGCTTGTCGGACACCAGCCAGAGTAATGAGCTTACGGTAGGTACACACGAACGTCAGTCTTTGGCCTTAATGGGAACGAAGACTGTTACGGGGTCACGAAGTGTTCCTGGCGGTCGCTCTGGCGTTTATTAAAGACAGTCGGTTGGGTATTTTCAAAAATTTACAGCCTAAACGCCTTATACATTCAATCTTGGTACTATCGTTGACATAAGCAGTCCACTTTGACACGATATCGCCGCTCCATATAGAAGAACAAGCAGGGTATCGCGGGACCTTTCCTCGGGCCTAGGCCTTTTTATCCATCGCGGGACGCCGCCCCAGGTTAGGACGGAGGGCATCCGTACTTGCGGTCTTATGGCAGGTGCCGATCCTTCGAGCTAGTTGGAGTGGCATAGTACTCATCTGATCAGTGGTGTACGACTAAGGGGTAGTTATCCCTTATAAATCGTCCCAGCGGCGTGTAGATTACCCCAGTTTGTTCCTTTTATTTTCATACCCCTTTGTCCTCTTCAACATTGTGCATAAACGTTGTATGGAAACTTTGTCTGGCCATAAGCAATTATAGACGGGGTTATATTCAAGAATGGTCGGTGAGGCGCCGTTAATTTCACCCTATGTAAAAGACAATCTTGTTCTTGACAGTCTAATCCAATTATAGGTATAGCCACGATGGGGATGCAAACCCAGTACCTACAGTTATATAAGTGTCTCACGATTTCTGTTCGTGACAAGTCCTATACAACACGTATCCTCCGTTTGCTAATTATAAGCCGTCAAGTCCCGAATACATTGCAGCCTATTGACCGCGCTACATGAAATAGACGATGCGGACACAGTAGTCTTGATCATGAGAACAAAGCGTCTCTAAGCGACGGTCACAAAGCTAAGTACAACCAACGGAAGGTATGCCCCAGGAATTCCCAAAATCACTGAGTGTACGGATGTTCGTGGCTCCATAAACTGATAGACGATCCCTTATATTCATGTATATCGGGCTTCAGGCTGATTGGCGCCCGGCACTCATGCTCGCCACACGTCAACGCGGTAGGTACAAAGGGATCACGTGGGCGATCGGTAGCCCGAAGGGGCGAAGTTGCCGACGTCACCAACGACAGCCCCCACTTGTCCGTGACGATTTTCGCTGAGTGGAGGGGAGTGCTAGGTATTAGTTGCAAGCGATATTCAAAATCATATACTCGGTAGTTCTTGGCGGGTGACTACAGAACACCTACACTCTACGATGGAGCATATCCAGCGTGATAGTACGGGACCCTGATGGTTAGGTGTTGCTCTGGCGCTGGAGGCCCGTGGAGAAAAAGTCAAATAGGACACCAATGTTTGAAAGGAGGGTGGAGTTATCCCCGCAACTCGTCCACTAACTGTAGTTGGACCTAGTGCAGAACCTTAGTTGGGGTAGCTCGATGCTTCTTATGGCTGAGTGCACGGTCGCGGCCTGCTTGGGGCAATACCCACGTGCTAGAAACGTGTTCCCGCGCCGGCAGCGCGTACTTATATATCGACCGACGAACTAGGACGACCGTGTATTTAAGCTCTTGAGCTTACACGCCCGCGCTCTTCTTAGATGGCGGGCGGTGTGTAACTGCGTATATGACTACTGCCACCTAGATCGACATAACCTTCCCCTCGACTTATTAGATACCGATGCGGCTTCGTGGGACTTGATATGATTATCCGCGGAAAAAACCACGTTTCTGCGTGAGAGTGGCGTAGCGCCACTAAAGACGGCTGTATCGGTACTCGTGCCGCGGGCATGGTTTTAAAGACGGAATAGGCCTTAGTAGCACTAGACATCCGAGGTAATATGTTGGGTTCTCGCGGAGATGCGGGCTCCAATAGGAATACGCGAAGAACATGACCGATTATAAGTGATTCACCACGGCCACCCTAGCGCACTGTAGACTTCCGGCGTAGCGCAAAACTGTTGCTCGTCGATTACACCAGATTTGTATCCACGTATGAATACGACCTACATCATTTACTTAATGGAGGCGCAGAATCAAAAATACTTGTAAGCCGGCTCTTGGACTCGCGACAGGTAATGGCAGTAGGATAAGTCGCAGCGGGTCGAGTCATGACCATGTAAGCAACAATGCAAAGGTCAATCACCCTTACCTTATAGGCGTTGGCCTTTGTAACATTCGTTCGTTAAGGGTACTACTAAGGCGATTGTCATGGCTCTAACGAGGGTGTTTTGGAAGGTCCAAAGGCCAGTAGACGTCCATTCTCCCCGGTTAGTGATCATGCTATTGAGCATAAAGTGCTTTCTGTATCCGGTAGAATTCAGTAGTGTAGCGTCTATTTTCGCAATCGGTATTTCTTCTGTGGCGTATGAGTTTGATGGAACACGGGCGATTATCCGCGGCTGAAGGTACAGCTGATTCCCCCAGTGAGATTAAGCAAGCGAATATATGCATTGGTTTATTTGGGACTCTCCGTTAGATGCATCGCTCCGCCGGGAGCGAACGCCCACGCGTAAGCACTAAGCAGTCTTTGTAACACGGATCCGTATTCGTCTTCCGTTGCGAGTGATCCAACTCTAGCGGGTGAACTTATTGTCATACTGACTGCCGGTAAGAGGCAGACACAGCATATGGTAGGAACTCTATTCCTTTTAGCGTAGATCTCGAATAAGGTGCATTACTCGAATCCGCTATGACTTGCGGTTTATCACGGTGTTACATTAAATGATGTCAGCTAATACACGATAGTCCCGACTTTGTCGAGGCGAACCTCTATAGCCCATCTGGTATAGTTCGCGCATTTGGAGACCGCTATCTGAGTACTTGTCGATGATACTCGAGAATGATCGTACACCACATGCCACGCTCGGAAAGATCCAGCGACACGGCCAACGGCTGCAGACGATTGGCAAATAACGAAGTCGGGACCGTGAACATTCTTTTAGAACGCATTGAGTGATCAATACAAAAACGCAGCCGTAGTCAGAAAAGCGTTTGTGTTTCTCATGGGTGGCCGAGTATAAACAATCTGCGGCTCGCTTAGCGAAGGGGAATTTCTCAAAGAAGTTCGAGCATGCTCCTGGCTGTCTATCTGCCCATGGAGGATCGCCTAGCTCTGCGCGCTCAAAACGCTAAAGGAGTCGTTACCGCGCCTCCCAAGGGATGACTGGGTGCCCGAAAGGCTTATCAGCCTTTTACACCTCAAAGTGATGGTTTCCTCAGTCAGGGGCCAAGCGAGGCCTGGCCGAGGTCCTTTCCGGGGCCTCGATCCCCAGGCAGCGAAACCGGGATTCTTCTGTTAGGTAACAAAAGGCCCGTGGTAAAGGAAAACCTTTTCTTCTGAGTGAAGTGTCAAACTTACGGAAGCCGTTCAGCGAAAACTACGGGACTACGGCGAAGGATGTACGGTGTACTGAGTATTTGTGCGTAAAGCGCGACCACACAATATCCCCGCGATCCCACACGAAGCGAAGCCAGCGCTGGGTAAGTAACGGCCATGAAACTGGACCGTTAGCATAGATGCCTGTCAACAGCGACGAACTGCGGGTTACTTCCACTCAACAGTCAATTGAAAGACTGTGGCGACGCGATCGAAAACAAATCCCTATTGTTTAGAACCAGAAACTCGTCCTTGGGGAATTAGAAGAGGGACCATGGTCAGGGTTAACAGAATGCTTGGATACAATGACCTAATAACACGGTTACTCATGTCTCACAAATGGGCCTCTAATCGGCTCTTGGCGACATGGCATCGAGGATGACAGCATATGAAATGCTAATAGGCGCACAGAGCACGTTCATAGTGGCTAAAGCTGGTACATATAACCCATCTTTATCGGGCGTTCCCAACTACAGGATTTATCGAACAGCGAATTCTGGAATGCACGGGAGAGTATGAGGCATCAGAATCCCCGTCTTCTGTCGAACTGCCACCGCCTGACTGTATGTTGGGTGGCAAGGGGCACACTCCTTACTACCCCATACATGCATTCCCGTCCGCGAGCGGCTACTGTTCACATAGTGCGAACGCCCTGTTCGAGTGGGATGTTGCGGACACCGTCGTCTACCTACCAACGCGATGAATAGCGTCCTAAATGTCTGCTAAACAAGATGGTCGTAGGAATTATTATCACGTGCCCAGGTTGCCATAACCCCCAAGCCTATGTAGCGAGTCAAGCCCATCCGTCAGATGGTGAACCGTTGAGATCTCGAACACACTAGAACGAAGGCATGCGAGGAGTACCAAAAGATCTTGTCGAAGTAGCACTGTGCATTATTCAATGCCTCACTGTGGCAATCGTCCTACTCTGGTAGATATAATAGCAGGACACGGCACAGGCTTAGTTATGTAATACCAATTGTCATGACCTCGTGCGGCACGAGGAATTGTTAGTGTAACTAGAAAATGGCGCGACGCTACGGGATCTCGGATCCTTCACTTCGGGCGTTTGGCGGGTACAGGGACGATCTAACGTATGGAAATCACCGTCGTATGGGGATATATTCTGATTTAGCACGTAATAAGCTCCACCAGATACAGCCCTATCAACGGAAGGTTATACGATCTTTTAAGTGTCTTAGATCGCGGCCGGGCGAAGCTGTGATGGATTACGCAATATCCTGTGCCATAACAACGAGTACTCGACGATTTAGTGCCATTATCTTAGGACCACTCACCATGGGCGTCGTCGAAGAGGATGTGTATACGGTAGAACAAAAGCAATGAATTGATATAGCATATAGCAGTGATTGGATAGCTATGAGTTGAACTCAGTTGCCGTACGACTTTGGGCTCAATTGGTAGCCCCAGTTGCCCGAGCTTGCCAATGAAGTACGATTTTAGCGTTGTGGTTCAAGTTCGCCAGTATGCTTTTGCTAAACAGATTCGCTAAAGCGTCCCCTCTATTCACCACCATTTGGCTTACCCGCTAACTTTAGGATAGCGCTGGCGGTTACATATGGACAGTCCTGCTAGAGCTTTTCCGGCCATCGTGAATGGAGCTTCCCCAGGGCCAGCAAGTCGTCCGAAGTCGCAAAATGACACTTGGGAAGGAGTTCTTACGTAATCCACCGTGCCACAGCGATATGCCACCCGGGGGTCACAGCCATTGTCGCTCTTATAGAAGTGTGTCAACACACGCTATATCTTCTAGTTCAGCTATTCTATGAAACGTCTTACGCGATCAATCTTGGTAATGCACGGAATGATTCTGTCGAAGACCCTACGGAAGTTGGTCTGTGTTTTATCCGTGCGCACCTTAGTTACACATTCCCTTGGTGTCAGTGTCGACAACGTGCCTTTGCATCAACTTGAGATCCCCGCGTTAAGCACCCCGGGCCCATACTGTGCAGTGAGCCCTCAACCGTCAAGTGCGCCAGTCATCCGCATCAGTCCGTGAAAGTATGGCGCCCGAGCTGAGGTTCACCTCTTTTACTTTCAGGGTTCGCTATGGTTGGTTCCAGTTTAACGGCTGGTGAACTTGGCTTTCTAAGTGCGCGGCAGGGAACACAATCATACCCGCCCTGCGAGCGGATCGATTCCGGGTAGAGTTAATTCGGGTTTAACGATGGATTATAGCCTGTCCCGCAGTCGGGGACCATGATCAACAGTGCACAACGATACCTGAGAATTGGTCGGCACCGTACAGAAGCGAGATTACTACGGTAGCCACGTAACTATAACTTGATTTATGGAGGTCCTACACTACGGCGCGTAGTCTGCGCTGCTCACGGCAACCGCCTAAACTCGAGGACGCACATTAAGCGCTGACTCTTGTGAGTCTAGTTGTCCTACTCATGAAGAGTGGACAGACCGATGATACTCTGTATGAGGCGGATAGCTATCATTGGTCAACTTACGAATTTTCCTTGGGCGCTGTATCCCATTAGAAATATAAGCTCTCCATCACCAGCCCTAGTGGAGACCGAGCGTGGAGAAATGGTACCTAATCATGGTATCCGCACTATTCTGACGCGCAGATATCACTGAAAATCAATAAAACCACATGCTGGGCCAAGTCGAACATGGACCCTAGTATCCATTTCAAGCAAGAGGTACGTTTTCGTTATCGTCAATGGCTCTATGCTCGATCCCATTGTTAACTCCTTGGTTACATCGACATTCGGCACCTTCGCCGAGTCGAGACCAGCAATTTCGTCGGGCAGATCAATACTATCCTGATGCACGAACTCCAGGGTTAAACCCGGTAGGGTGAGCGCCGCTAAACTGTTCAGGTAACAGAAGCCAACATGCCCTGGTTTCGACCTATATCACGGGCTTGCCCATCTTCGCCGAATATAAGGGGGTCTCCTGAAGCGTCCGAATCCCGTAAGACATATTAACCGGAGCTGCATCATTTTAAACATAGACATGGACAACAGCACGTGACTAGACAGACTGCAAATTTTCAGCAGGGGGGAATAATTGACACGGATTCACCGAATAGCCATCCCCGTGTGTGCATCCACATGTAACAGGTCACGCGGAACGTTCCCCGCTTAACTATTTCCACGGTTGGACTCGGCGACACCTAGAGCCAATAATAGCGTTTAATGAGTGCTTCAAAAGTGTTTACCGTAGGCCCTATTGCCCTCGTCTGAACCGACCTGAGAAGGCACAGTTTTTCGCCTTTCACCGTTCGTCCACTCGTTACTATTCTCTCTTGGAATTGACTGTTCTGGTAGGTGGAAGCGAGAGTCTAGAAGACAAAGACCTATTGTCGAAAGAACCCAGAGTGGACATGTGCCTTTTGTTACCTGAAAGGTAAATGCAATATACCCTGGGCGGACTATGCACTGACCACGCCGACAAATCGTGCCTAAATCAAGCTCGACAGGGTCGAGTCCCCTTGCCCCTTCGCTTGATTGCTAAGTAGTTTGGATGCACAACACGAAAACACTCCGGCTCTTACGGAATACGCCGGTTTCCTGAAGGTCGAAGGCGACGATGGCGACATTTAGAATTTAACTCTACGTGAAAGGTCTTACGCGGGGAGGGGCGTCACCCTGCCCAGATGCGTCCCCTAGTTTGCCAGCTCCGCAGTGGTTAGTCCATCGTCACTACTTACAAAGGCAAAAAGGGGGTTGCATTGCAATATTAAGGCGGATTGTCGTTTGTAATACCAGTATCACCGTATGCTTTAAACAAAATCGAAATGCCGGCGCGTCCTTTAGGGCCATTGCAAGCCCCCAGTCGACCAGCGGCCGAGCAAATTCAGGGCAAAATTGTGCCTTCATGTCAGGAACATACGGCCAGTGATACCCAGGGAAGGTGTTAGCGGTCTTCAACTAGGTCTTTACTCTTGGGGGTACGATCCTCGAGCTAGAATCTTAGTAAGGAGTTGGTCTGATGCTAAAAGCACAAGCATTAGGACCAATCGAAAATGATACTCAAGGAAGGGATCCTTCGCCGGGTACCCGTAAGGTAAATACATAATCTGACAAGCTC
		</sequence>
    <sequence><taxon idref="Location_1_1_1|15.191816116938362"/>
			CACGGTCTTAATCACTCTCTTTGAGGATTCATAGCTCATCGGATATGAGACCCCCGTGATACACCAAAATAAGAGTGGGTTCCGGTTGAAACACCTAAAATCCGGACGTGCCAGCTTGGTTTATGATAATCCCCAGATCGTTCATCATCGGCCTGCGCTCGAGTTGCGGCGACTCGTGAGCAAGTTATACCCATTTACGGTTGTCATGTTGCTTTCTTGGTTTTTTCGGTAGGCCTGCTACCTTACGTATTCCGTCCCCTTGTCAATTCGGGTCCAAGGGTACGTCTGCGGGCACACTTAGATACGGCAGGTTTGGTTCAGGGATCACTCTACACTGTGCCGTCTACCACATTGAGACGCCTGGCACGTTTCGGCGCCCTCGCTCTCCGTTGGCGTCTCACCGGTAAACAGGAGTCCTTGTTTCGGACGAATGGAAATCGCAGCTGATCATAGAGACCACATAATAGGCTGGTACCTCCCGTACATTGACTACAATGAGATAAGAAGGCATCCGAGGCAGATGGGCAGCTGGGTCTAGACTTGATGTTAGAACCAGTCTCCAGTAGAGAACGACTGTTGATTTTCAAATACCTTAAGTACACTACGGATGTACCTGCGCAATGGTTTAAGCAACTTCAGCAATGCAAATGGAGTATCGACTTTGAGCGCTACTTAGCCGACGGACTCGCTGTGCGCCTCCGGGATAAGTTGAGCCTCTGGACTGCGGAATAAGGTCACTATAGCGGTCGTCAGAGACAAAAGTTACGCAACGCTGTCTGAAAACCATCCAAGACGTCAAGTATCTTCCTATCCGGAAAAAGCCGAACTGCTAGGCCAGCCGTTGGCGAATCCGTATCGCATGAGGCCAACCGGTTTCGCATTCGTTAAAGACCTAACCTTCACACGGCGTCGCTCGGGAGTGTTTCACGACATAATTCCCTATTATGGACTCATGATAAGCCACCTCAAAATTTCCTCAATTCCCACGCAACTAAATCTAGTTTGTCTAATTGCCTTATAGGACGCCGTTCAGGTCAAGCGATCTGAAGTCATAGGAATAGTCAGCAGAACAAAAATGGGAGAGCGCTCGTAAACAGCGGGGAAGTTGATCTGTATACGGCTTACGCCTAATACCGTAGGGCCTCGCACCACTGGGAAGTTTAACCTAGCCGGGTACATATGAGAATAATACGTCGATGGACGGCCCGCCATGTGGATGTTGCGCCATGAGTTTAGCCCTTGGCCGCCAGGCAGCCACAATAGCACGGAGCACACGGATAGCACATAAGGATGGTGCGGCATTACCGACCTTCCTCGCTACCAGAACTGGTTTCGGCCCCTAAGAAGCACGCAAGAGGAAGTCATACCTGTATGCTTCATGGTACGCTTGCGACAATTACCATGACAACCTCTGCGAGCCGAAGACCCGTACTAGCTTTGCGAGCTCCCTACCGCATCTCGGAGGGACAACTATATCTGTCTACGCAGGATATCTCAGCAGCAGGTTATTTCTCACAATAGGCACGGGGGCAGCTGATTGCTTCCAAATGCCCTTTTACGCGGGATGGGCGTCAGGGTGGCTGCGTGTTGGCACGAGCGCAACGCTATGGCGTATATAAGGAAGTCTAGGTCGCAAAGGTGTCATACCGGCGCTTCTGTAAGCTAGTACCAAAGTACTTTACGTACTAGGTGTCTCTGAGTCGGATGTGAAGGAGTCAATTGGTCCATCAGAATAGACAATGTTCTATGTGTCCCACGATTAACTCCGCTTCGGACCCAGATTCAACGAGCACTGTTTAGGCGGTCTTGCTTCCGCAGTCTCTAGCAAACATGCCGTGGCCAATTAGCCTAGTAAGCTTGGGACCAGTAGTCCTAGCTATAGGTTTTAAACAGCGAATGGAGCGTCGATAGACGGTTAGGTTGGCGTAGTCTCCCTTATGTAATTGCGAGTTCGGCTTTCCCAGTTTACGGGAGAGATCGACGGGCTATCTTCTAGTAATTTCATGCCTAACCTAAAGTGCAAAATTTTACAAAGTACCGTATTAAGTTTAGGTAACGAACCCGTGTAATTTGAATTAGCAGTTGACGTATAATGTAACGCTATCAGGGCGCCTTCGCGTCAACCTGTTTTAAGCGGGGAACGGAGAGGCTCATTGATATTATGATTTGACATCCACATCAACCCGCCACAGAAGGGAAACGGACTCTAGGCTATTCCTTATTAGTAAGACAAGCCCATCACTTACCCGGTTCTACCCCAGGACCTTTAGACGGCCGTCCGAATTCGTCTCATAGGTCGACGTGAAAAGCACAAACCTCAGCAGAAGTTGCCGTCGTCTCTATTTTTCAGACAATTTGGCCTACGCGGCGTCCGCCATCATCACCGGATTTAAGGGGGCGGCTGCACAAGTTCAACTTGACTAGCGTGCTATGAAATTGCAATTTGCCTGGCGGTGATTACCAAGTAAGTATCCCATGATTGCTCTACAATTACCGGTTAGCAACTCACCTTCACGTTACTTAGAATGGAGGAAGAGATCGTCCATCTTCATACCTTAGGTTTTTAGAAATCGCGTAGCGCCTGCGACTGATTTCAAGCAGGTCGGCTCCCAAGTGCAGGGGACTCACAAAATAGCATTTTACTGTCGTTGCATAGGTGAGAACCCGGCCCCCAGTACTTATCCATTTGCCATGGCAGCCGGAAGAGTCAGCCTTAGGGCCGTATTGCACGACGTTCAAGCGCCCAAGAAGTTAAGCGCCCCTCGCCAGCAGCGTGCGCATCCACTTCTGATTTAATCTCGTTCTCTGGCATCCCGACCTTACTCAGTCGACGCACTGCACACGGCAGTGTGGTTTCTATTGCCCAAGCATATAGGTGAGGTACACAACAGCTGAGCTCAGGTTTCACGCCGGCTTCACATGCTGCCAGGTCATAAACTACGAAGGCCTGAGAGGTAGGTTAATCTCAATCTGGTCATGCTTGCTAACATGCAAGGGGCCAAGTGTCTGTAAGTTGAGCAAGCAACAAAGAAATCTTTTGATATCGTCGTCAATTTTTAAGGCCGTCTTCTGAGTTTGGCTAAGTCGGCAGAATTTAGTCTGAGAGTATTCGTGAATCGTTCGACACTGCTTCTTGGAATTAAATCAGTCCTCATAGCTCACATATACACCACTAGCACATAAACAATCTCCCCGCTCATGTAGCTCCTCCTCGCAACGATCCGAAAGCCAGGAGCCGCCCACTAGGTGTTAGCCTCAGGCGTTCCCCACCAGGTAGCCTTCCGATTGCGAGTTACGCCCCGGTACCGAATCCTTTCTGTGGTCTCCTCCTGCTTACAGCTTGATCGTGCACTAACTCATTCACTCTGTCGGATCCACATGGTGCTGAAGGTTTATATGTGAGGGAGAAATGTTACAATTTAGTTGCGGCCGGTACTAGCTCTGACAAAAGCGGACTTGACGCTGGGCGATTGATATGCTAGGTTATACTCTTTCTTATCTATAGAAGCCTGCTACGAAACTCGACGCATCACTTCCTCCATTCTGGCTCGTTAGAGGCGCGATTCCATTTAACGCTAGACCGCCATATGCCGTCATCGCCCTACAAGAGGCAAATAGCGTCAAGCCCATCGCTAGCTTCTAGAAAAGTCTGGAGTGCAAGTGATCCGATGTATGTTCATCCATTGGGAGGTACACCGTTCCCAATGGAGATTCACAACCAAGTGTCGGGGAAGTCCTCACTCTGCCGACAACTAATCCCTAAGCAGAGTTCCCAGAGGCTCCAAGGTGGTGCGGAAAGAATTAGCTGCGTCCTAACAATAAAAATGTTCTAAAGCAGTTATTCCAAACCTAGACGGTGTGGAGCTGCTCCCGGGAATCCCATTAGGCTATAGATTTGTCAAGGCTGGTGACCCCCTTAGGTGAGGTGTTTTGCTAGTTAGACCTCTGATTGTTTCGAGACGCTTTGATTTACGCCATAATCATGGGCTAATTTTGTAACGGTCGTGGCAGCGCGGTATGTATAGTATAAACATTCTGAACCGACAATAATAGAGACGAGGACTCGTTCAAATCGACCCGCGTGCCGTGCTCCTCCGACGTATTACGGCATCAAACTGGGTCTAGACGACCAAACAGCGCCCCAGAGTATATTCCAAGGGAGAAGGTGCGAAAGAGATTCTCTAACCGTTAAAGCTTGGTCCTGTAAGTCCAAAGGTAGGTTGCCGAACGGGATGTTTAAGTTTTGCTGTTACCTCGCTACTCGAGAATTTGGGTACGTGCAAGTAGGGGTCCTCGGCTGCACACGCACCTTTGACACGTATGGGAAATGTCCTTCACTCCATCACGTGCCGCTTAGGCCGGGCCGATCGAATAGCCTTTGGGGTAAGAAGAGCGTAGATATGGAGGCGCCTGCTAACGAGCGCGAGTCTGCTCTGTGGATCTCATGCCTACAGTCCGCCAAATAGAACAAAATTTCATAACAGCTAACATCATGGCCTCGGGTTATAACGGCGCGTCCGATCGGTAGTCAGTCCAGCGAAAGCTGGTGGTGTCTGGTGTGGGTTGTTCGCTAGAGGCTCTGAAAGTCGGGGTCCCGAGGATCAACTAGCAAAATCCTAGACGAGAGCCAGACCTGGAATTTAGATAAGTCATGCTGGTCCACTGTTGAACTTTAGGGCGCGCGGTACAAGCTGTATTTGGTTAGAGTAGGCCTTGGCTTCCACCTCTAATCTATTACAAGAGCAATAAGTGACCGGTAGTTTGCCCCGGTTTCTCTGGATAAATCGAGCAAGTGCAATGATAGTAGGTTGGTACGGCGAACTTTGAAGGGGAGATTACTGCCTATTTGCCTAGATGTATGCTTCATCCGGCATCGGATCCGAATTCTACATAGTCGACGGAGACGTTCCATTCGGTGATATGTCGTGCCACGATGTAACAAATGCTGTATCAAAAACGTCCCTCATTCTGCGCGTGCTTTAACCGATCGACGATATAGAAAGCTTTAGTGGAAGGTTAAACGGTCTCGCCATCCGTGGCAGAAGGTACGCGGCTTCCCGAGCTAATCTTAAACGACCCCTCTCATGTTCTCTTACGTGTTGACCTATGCGTATATTAATGATTAGCTTATACAGGTAACTCCGCATGGCACCTATAGCACCCTACTCCAGAACAATATGTTTTCTTCCTGGCATCTAAAACGTCTGGGGTTGCTGACCAGGGGTTCTGTCGTTTTATCTCGGGATCGGATGCTCTCGTTTGTGCCACTCCACGGGATACTGCCCGTAAACACAGCCGCGTAAACTCGGTAATATTGCTTTTTTGGGGTTACTATACTCCCACGTTGTACAGGCTTAGCTAATCCGTCTCTACATCACCATTGTTGGTCGATCGAATTGTGAGCATGCACCCAGGGCGACGGCGCGATATGGGGAAGGATAATTGAACAACTGTTCCCGACACCTCGAGCTATCTGCGACCCAACCTCTTCACGGGATGAGTAGTTCTGGAATCAAAGTATGGGTTCGCCCACCAACACTTGCCCTAAAGCTCGACTCTGGTTCATTCAAGTCAGGCTGACCAATCTTAACTGGAGCCCCCCGTCTCGACGTTGCGCCTGCCTGCTCGTGGTGTTCCCGGGTTTTGACGATCGTCTGAATCCGTAAATGGCGCTATGAACCACCGCTGGCTATTATATGCCAGCAAGTGAGACATGGCATTACTTGCATATTCATTTCAGTTTCTTTATTAGTCTCGGTAGATGCGTATACCTTCCAAGTGAGAAACTTTAGGCGCCAGTGTCCAGCGGCAACACACCACCGAGATGAGATTCATTTGGCCTACCTCGGGATCCGGATTCGTCCGTCGGCCGTGTAGAATTTAGTGCTTTTTCCTATCTGACAAGGTACGTGCCGTGGAGCCAGAACCGTATCTTGGCGACTGGCCGAGAGAGAGATGATGGCCGCGTAAAGCGTGCTTCAAGCCCTGCAAAAAGACCGCCTAGGAATCTCTATTTGTTCCGCTGTTCAATGTTTGCGCCTACCTCAAACAAATTCCGCAAGCCTGGGATTGCCGTACTGGGACCACCAATAACACATTCGAAATGAGGTTCTGCTGAAAGGCATTACGAAGTAGCCACGAAGTAAGTATGCCCTTCGATAACTGCGTCTCCAAGTCGTCACTCTATTCGCGTTGGTACACCTAACCTGTTTTTCACAGTTGCAGCCAAGTGTGCTGAGTTTGACCATCAATAATTCGAGTGATGCTTGTCCTTTATTCAAGGCAACTGACAGTATTCAGCAGCCGGCATCGATAACACTCAAAGCGTGGAGGGGTGGCCTGTAGGTTTCGTTATGTGCTCTAATCATTAACCTATTGCCGACTGGCGAGGGCGAGGACTAGCAGAATGGATCTTGTAGGATGATGACGGTTACGGCACCGCTAGAACAATTTTTGGCTAGAATTGACCCATGCTAATATTAAATTTAGCGGGAGCTATTCAACGCAGGCCCTCCTTCCAATATGTTGCTTGAGTCTACGCTCAGAACACCACTCCGCTAACAGTTGACAAGTGCTTGTCGGACACCAGCCAGAGTAATGAGCTTACGGTAGGTACACACGAACGTCAGTCTTTGGCCTTAATGGGAACGAAGACTGTTACGGGGTCACGAAGTGTTCCTGGCGGTCGCTCTGGCGTTTATTAAAGACAGTCGGTTGGGTATTTTCAAAAATTTACAGCCTAAACGCCTTATACATTCAATCGTGGTACTATCGTTGACATAAGCAGTCCACTTTGACACGATATCGCCGCTCCATATAGAAGAACAAGCAGGGTATCGCGGGACCTTTCCTCGGGCCTAGGCCTTTTTATCCATCGCGGGACGCCGCCCCAGGTTAGGACGGAGGGCATCCGTACTTGCGGTCTTATGGCAGGTGCCGATCCTTCGAGCTAGTTGGAGTGGCATAGTACTCATCTGATCAGTGGTGTACGACTAAGGGGTAGTTATCCCTTATAAATCGTCCCAGCGGCGTGTAGATTACCCCAGTTTGTTCCTTTTATTTTCATACCCCTTTGTCCTCTTCAACATTGTGCATAAACGTTGTATGGAAACTTTGTCTGGCCATAAGCAATTATAGACGGGGTTATATTCAAGAATGGTCGGTTAGGCGCCGTTAATTTCACCCTATGTAAAAGAAAATCTTGTTCTCGACAGTCTGATCCAATTATAGGTATAGCCACGATGGGGATGCAAACCCAGTACCTACAGTTATATAAGTGTCTCACGATTTCTGTTCGTGACAAGTCCTATACAACACGTATCCTCCGTTTGCTAATTATAAGCCGTCAAGTCCCGAATACATTGCAGCCTATTGACCGCGCTACATGAAATAGACGATGCGGACACAGTGTTCTTGATCATGAGAACAAAGCGTCTCTAAGCGACGGTCACAAAGCTAAGTACAACCAACGGAAGGTATGCCCCAGGAATTCCCAAAATCACTGAGTGTACGGATGTTCGTGGCTCCATAAACTGATAGACGATCCCTTATGTTCATGTATATCGGGCTTCAGGCTGATTGGCGCCCGGCACTCATGCTCGCCACACGTCAACGCGGTAGGTACAAAGGGATCACGTAGGCGATCGGTAGCCCGAAGGGGCGAAGTTGCCGACGTCACCAACGAAAGCCCCCACTTGTCCGTGACGATTTTCGCTGAGTCGAGGGGAGTGCTAGGTATTAGTTGCAAGCGATATTCAAAATCATATACTCGGTAGTTCTTGGCGGGTGACTACAGAACACCTACACTCTACGATGGAGCATATCCAGCGTGATAGTACGGGACCCTGATGGTTAGGTGTTGCTCTGGCGCTGGAGGCCCGTGGAGGAAAAGTCAAATAGGACACCAATGTTTGAAAGGAGGGTGGAGTTATCCCCGCAACTCGTCCACTAACTGTAGTTGGACCTAGTGCAGAACCTTAGTTGGGGTAGCTCGATGCTTCTTATGGCTGAGTGCACGGTCGCGGCCTGCTTGGGGCAATACCCACGTGCTAGAAACGTGTTCCCGCGCCGGCAGCGCGTACTTATATATCGACCGACGAACTAGGACGACCGTGTATTTAAGCTCTTGAGCTTACATGCCCGCGCTCTTCTTAGACGGCGGGCGGTGTGTAACTGCGTTTATGACTACTGCCACCTAGATCGACATAACCTTCCCCTCGACTTATTAGATACCGATGAGGCTTCGTGGGACTTGATATGATTATCCGCGGAAAAAACCACGTTTCTGCGTGAGAGTGGCGTAGCGCCACTAAATACGGCTGTATCGGTACTCGTGCCGCGGGCACGGTTTTAAAGACGGAATAGGCCTTAGTAGCACTAGACATCCGAGGTAATATGTTGGGTTCTCGCGGAGATGCGGGCTCCAATAGGAATACGCGAAGAACATGACCGATTATAAGTGATTCACCACGGCCACCCTAGCGCACTGTAGACTTCCGGCGTAGCGCAAAACTGTTGCTCGTCGATTACACCAGATTTGTATCCACGTATGAATACGACCTACATCATTTACTTAATGGAGGCGCAGAATCAAAAATACTTGTAAGCCGGCTCTTGGACTCGCGACAGGTAATGGCAGTAGGATAAGTCGCAGCGGGTCGAGTCATGACCATGTAAGCAACAATGCAAAGGTCAATCACCCTTACCTTATCGGCGTTGACCTTTGTAACATTCGTTCGTTAATGGTACTACTAAGGCGATAGTGATGGCTCTAACGAGGGTGTTTTGGAAGGTCCAAAGGCCAGTAGACGTCCATCCTCCCCGGTTAGTGATCATGGTATTGAGCATAAAGTGCTTTCTGTATCCGGTAGAATTCAGTAGTGTAGCGTCTATTTTCGCAATCGGTATTTCTTCTGTGGCGTATGAGTTTGATGGAACACGGGCGATTATCCGCGGCTGAAGGTACAGCTGATTCCCCCAGTGTGATTAAGCAAGCGGATATATGCATTGGTTTATTTGGGACTCTCCGTTAGATGCATCGCTCCGCCGGGAGCGAACGCCCACGCGTAAGCACTAAGCAGTCTTTGTAACACGGATCCGTATTCGTCTTCCGTTGCGAGTGATCCAACTCTAGCGGGTGAACTTATTGTCATACTGACTGCCGGTAAGAGGCAGACACAGCATATGGTAGGAACTCTATTCCTTTTAGCGTAGATCTCGAATAAGGTACATTACTCGAATCCGCTATGACTTGCGGTTTATCACGGTGTTACATTAAATGATGTCAGCTAATACACGATAGTCCCGACTTTGTCGAGGCGAACATCTATAGCCCATCTGGTATAGTTCGCGCATTTGGAAACCGCTATCTGAGTACTTGTCGATGATACTCGAGAATGATCGTACACCACATGCCACGCTCGGAAAGATCCAGCGACACGGCCAACGGCTGCAGACGATTGGCAAATAACCAAGTCGGGACCGTGAACATTCTTTTAGAACGCATTGAGTGATCAATACAAAAACGCAGCCGTAGTCAGAAAAGCGTTTGTGTTTCTCATGGGTGGCCGAGTATAAACAATCTGCGGCTCGCTTAGCGAAGGGGAATTTCTCAAAGAAGTTCGAGCATGCTCCTGGCTGTCTATCTGCCCATGGAGGATCGCCTAGCTCTGCGCGCTCAAAACGCTAAAGGAGTCGTTACCGCGCCTCCCAAGGGATGACTGGGTGCCCGAAAGGCTTATCAGCCTGTTACACCTCAAAGTGATGGTTTCCTCAGTCAGGGGCCAAGCGAGGCCTGGCCGAGGTCCTTTCCGGGGCCTCGATCCCCAGGCAGCGAAACCGGGATTCTTCTGTTAGGTAACAAAAGGCCCGTGGTAAAGGAAAACCCTTTCTTCTGAGTGAAGTGTCAAACTTACGGAAGCCGTTCAGCGAAAACTACGGGACTACGGCGAAGGATGTACGGTGTACTGAGTATTTGTGCGTAAAGCGCGACCACACAATATCCCCGCGATCCCACACGAAGCGAAGCCAGTGCTGGGTAAGTAACGGCCATGAAACTGGACCGTTAGCATAGACGCCTGTCAACAGCGACGAAATGCGGGTTACTTCCACTCAACAGTCAATTGAAAGACTGTGGCGACGCGATCGAAAACAAATCCCTATTGTTTAGAACCAGAAACTCGTCCTTGGGGAATTAGAAGAGGGACCATGGTCAGGGTTAACAGAATGCTTGGATACAATGACCTAATAACACGGTTACTCATGTCCCACAAATGGGCCTCTAATCGGCTCTTGGCGACATGGCATCGAGGATGACAGCATATGAAATGCTAATAGGCGCACAGAGCACGTTCATAGTGGCTAAAGCTGGTACATATAACCCATCTTTATCGGGCGTTCCCAACTACGGGATTTATCGAACAGCGAATTCTGGAATGCACGGGAGAGTATGAGGCATTAGAATCCCCGTCTTCTGTCGAACTGCCACCGCCTGACTGCATGTTGGGTGGCAAGGGGCACACTCCTGACTACCCCATACATGCATTCCCGTCCGCGAGCGGCTACTGTTCACATAGTGCGAACGCCCTGTTCGAGTGGGATGTTGCGGACACCGTCGTCTACCTACCAACGCGATGAATAGCGTCCTAAATGTCTGCTAAACAAGATGGTCGTAGGAATTATTATCACGTGCCCAGGATGCCATAACCCCCAAGCCTATGTAGCGAGTCAAGCCCATCCGTCAGATGGTGAACCGTTGAGATCTCGCACACACTAGAACGAAGGCATGCGAGGAGTACCAAAAGATCTTGTCGAAGTAGCACTGTGCATTATTCAATGCCTCACTGTGGCAATCGTCCTACTCTGGTAGATATAATAGCAGGACACGGCACAGGCTTAGTTATGTAATACCAATTGTCATGACCTCGTGCGGCACGAGGAATTGTTAGTGTAACTAGAAAATGGCGCGACGCTACGGGATCTCGGATCCTTCACTTCGGGCGTATGGCGGGTACAGGGACGATCTAACGTATGGAAATCACCGTCGTATGGGGATATATTCTGATTTAGCACGTAATAAGCTCCACCAGATACAGCCCTATCAACGGAAGGTTATACGATCTTTTAAGTGTCTTAGATCGCGGCCGGGCGAAGCGGTGAGGGATTACGCAATATCCTGTGCCATAACAACGAGTACTCGACGATTTAGTGCCATTATCTTAGGACCACTCACCATGGGCGTCGTCGAAGAGCATGTGTATACGGTAGAACAAAAGCAATGAATTGATTTAGCATATAGCAGTGATTGGATAGCTATGAGTTGAACTCAGTTGCCGTACGACTTTGGGCTCAATTGGTAGCCCCAGTTGCCCGAGCTTGCCAATGAAGTACGATTTTAGCGTTGTGGTTCAAGTTCGCCAGTATGCTTTTGCTAAACAGATTCGCTAAAGCGTCCCCTCTATTCACCACCATTTGGCTTACCCGCTAACTTTAGGATAGCGCTGGCGGCTACATATGGACAGTCCTGCTAGAGCTTTTCCGGCCATCGTGAATGGAGCTTCCCCAGGGCCAGCAAGTCGTCCGAAGTCGCAAAATGACACTTGGGAAGGAGTTCTTACGTAATCCACCGTGCCACAGCGATATGCCACCCGGGGGTCACAGCCATTGTCGCTCTTATAGAAGTCTGTCAACACACACTATATCTTCTAGTTCAGCTATTCTATGAAACGTCTTACGCGATCAATCTTGGTAATGCACGGAATGATTCTGTCGAAGACCCTACGGAAGTTGGTCTGTGTTTCATCCGTGCGCACCTTAGTTACACATTCCCTTGGTGTCAGTGTCGACAACGTGCCTTTGCATCAACTTGAGATCCCCGCGTTAAGCACCCCGGGCCCATACTGTGCAGTGAGCCCTCAACCGTTAAGTGCGCCAGTCATCCGAATCAGTCCGTGAAAGTATGGCGCCCGAGCTGAGGTTCACCTCTTTTACTTTCAGGGTTCGCTATGGTTGGTTCCAGTTTAACGGCTGGTGAACTTGGCTTTCTAAGTGCGCGGCAGCGAACACAATCATACCCGCCCTGCGAGCGGATCGATTCCGGGTAGAGTTAATTCGGGTTTAACGATGGATTATAGCCTGTCCCGCAGTCGGGGACCATGATCAACAGTACACAACGATACCTGAGAATTGGTCGGCACCGTACAGAAGCGAGATTACTACGGTAGCCACGTAACTATAACTTGATTTATGGAGGTCCTACACTACGGCGCGTAGTCTGCGCTGCTCACGGCAACCGCCTATACTCGAGGACGCACATTAAGCGCTGACTCTTGTGAGTCTAGTTGTCCTACTCATGAAGAGTGGACAGACCGGTGATACTCTGTATGAGGCGGATAGCTATCATTGGTCAACTTACGAATTTTCCTTGGGCGCTGTATCCCATTAGAAATATAAGCTCTCCATCACCAGCCCTAGTGGAGACCGAGCGTGGAGAAATGGTACCTAATCATGGTATCCGCACTATTCTGACGCGCAGATATCACTGAAAATCAATAAAACCACATGCTGGGCCAAGTCGAACATGGACCCTAGTATCCATTTCAAGCAAGAGGTACGTTTTCGTTATCGTCAATGGCTCTATGCTCGATCCCATTGTTAACTCCTTGGTTACATCGACATTCGGCACCTTCGCCGAGTCGAGACCAGCAATTTCGTCGGGCAGATCAATACTATCCTGATGCACGAACTCCAGGGTTAAACCCGGTAGGGTGAGCGCCGCTAAACTGTTCAGGTAACAGAAGCCAACATGCCCTGGTTTCGACCTATATCACGGGCTTGCCCATCTTCGCCGAATATAAGGGGGTCTCCTGAAGCGTCCGAATCCCGTAAGACATATTAACCGGAGCTGCATCATTTTAAACATAAACATGGACAACAGCACGTGACTAGACAGACTGCAAATTTTCAGCAGGGGGGAATAATTGACACGGATTTACCGAATAGCCATCCCCGTGTGTGCATCCACATGTAACAGGTCACGCGGAACGTTCCCCGCTTAACTATTTCCACGGTTGGACTCGGCGACACCTAGAGCCAATAATAGCGTTTAATGAGTGCTTCAAAAGTGTTTACCGTAGGCCCTATTGCCCTCGTCTGAACCGACCTGAGAAGGCACAGTTTTTCGCCTTTCACCGTTCGTCCACTCGTTACTATTCTCTCTTGGAATTGACTGTTCTGGTAGGTGGAAGCGAGAGTCTAGAAGACAAAGACCTATTGTCGAAAGAACCCAGAGTGGACATGTGCCTTTTGTTACCTGAAAGGTAAATGCAATATACCCTGAGCGGACTATGCACTGACCACGCCGACAAATCGTGCCTAAATCAAGCTCGACAGGGTCGAGTCCCCTTGCCCCTTCGCTTGATTGCTAAGTAGTTTGGATGCACAACACGAAATCACTCCGGCTCTTACGGAATACGCCGGTTTCTTGAAGGTCGAAGGCGACGATGGCGACATTTAGAATTCAACTCTACGTGAAAGGTCTTACGCGGGGAGGGGCGTCACCCTGCCCAGATGCGTCCCCTAGTTTGCCAGCTCCGCCGTGGTTAGTCCAGCGTCACTACTTACACAGGCAAAAAGGGGGTTGCATTGCAATATTAAGGCGGATTGTCGTTTGTAACACCAGTATCACCGTATGCCTTAAACAAAATCGAAATGCCGGCGCGTCCTTTAGGGCCATTGCAAGCCCCCAGTCGACCAGCGGCCGAGCAAATTCAGGGCAAAATTGTGCCTTCATGTCAGGAACATACGGCCAGTGATACCCAGGGAAGGTGTTAGCGGTCTTCGACTAGGTCTTTACTCTTGGGGGTACGATCCTCGAGCTAGAATCTTAGTAAGGAGTTGGTCTGATGCTAAAAGCACAAGCATTAGGACCAATCGAAGATGATACTCAAGGAAGGGATCCTTCACCGGGTACCCGTAAGGTAAATACATAATCTGACAAGCTC
		</sequence>
    <sequence><taxon idref="Location_2_1_0|20.920461093056424"/>
			CACGGTCTTAATCACTCTCTTTGAGGATTCATAGCTCATCGGATATGAGACCCCCGTGATACACCAAAATAAGAGTGTGTTCCGGTTGAAACACCTAAAATCCGGAAGTGCCAGCTTGGTTTATGATAATCCCCAGATCGTTCATCATCGGCCTGCGCTCGAGTTGCGGCGACTCGTGAGCAAGTTATACCCATTTACGGTTGTCATGTTGCTTTCTTGGTTTTTTCGGTAGGCCTGCTACCTTACGTATTCCGTCCCCCTGTCAATTCGGGTCCAAGGGTACGTCTGCGGGCACACTTAGATACGGCAGGTTTGGTTCAGGGATCACTCTACACTGTGCCGTCTACCACATTGAGACGCCTGGCACGTTTCGGCGCCCTCGCTCTCCGTTGGCGTCTCACCGGTAAACAGGAATCCTTGTTTCGGAGGAATGGAAATCGCAGCTGATCATAGAGACCACATAATAGGCTGGTACCTCCCGTACATTGACTACAATGAGATAAGAAGGCATCCGAGGCAGATGGGCAGCTGGGTCTAGACTTGATGTTAGAACAAGTCTCCAGTAGAGAACGACTGTTGATTTTCAAATACCTTAAGTACACTACGGATGTACCTGCGCTATGGTTTAAGCAACTTCAGCAATGCAAATGGAGTATCTACTTTGAGCGCTACTTAGCCGACGGACTCGCTGTGCGCCTCCGGGATAAGTTGACCCTCTGGACTGCGGAATAAGGTCACCATAGCGGTCGTCAGAGACAAAAGTTACGCAACGCTGTCTGAAAACCATCCAAGACGTCAAGTATCTTCCTATCCGGAAAAAGCCGAACTGCTAGGCCAGCCGTTGGCGAATCCGTATCGCATGAGGCCAACCGGTTTCGCATTCGTTAAAGACCTAACCTTTACACGGCGTCCCTCGGGAGTGTTTCACGACATAATTCCCTATTATGGACTCATGATAAGCCACCTCAAAATTTCCTCAATTCCCACGCAACTAAATCTAGTTTGTCTAATTGCCTTATAGGACGCCGTACAGGTCAAGCGATCTGAAGTCATAGGAATAGTCAGCAGAACAAAAATGGGAGAGCGCTCGTAAACAGCGGGGAAGTTGATCTGTATACGGCTTACGCCTAATACCGTAGGGCCTCGCACCACTGGGAAGTTTAACCTAGCCGGGTACAAATGAGAATAATACGTCGATGGACAGCCAGCCATATGGATGTTGCGCCATGAGTTTAGCCCTTGGCCGCCAGGCAGCCACAATAGCACGGAGCACACGGACAGCACATAAGGATGGTGCGGCATTACCGACCTTCCTCGCTACCAGAACTGGTTTCGGCCCCTAAAAAGCACGCAAGAGGAAGTCATACCTGTATGCTTCATGGTACGCTTGCGACAATTACCATGACAACCTCTGCGAGCCGAAGACCCGTACTAGCTTTGCGAGCTCCCTACCGCATCTCGGAGGGACAACTATATTTGTCTACGCAGGATATCTCAGCAGCAGGTTATTTCTCACAATAGGCACGGGGGCAGCTGATTGCTTCCAAATGCCCTTTTACGCGGGATGGGCGTCAGGGTGGCTGCGTGTTGGCACGAGCGCAACGCTGTGGCGTATATAAGGAAGTCTAGGTCGCAAAGGTGTCATACCGGCGCTTCTGTAAGCTAGTACCAAAGTACTTTACGTACTAGGTGTCTCTGAGTCGGATCTGAAGGAGTCAATTGGTCCATCAGAATAGACAATGTTCTATGTGTCCCACGATTAACTCCGCTTCGGACCCAGATTCAACGAGCACTGTTTAGGCGGTCTTGCTTCCGCAGTCTCTAGCAAACATGCCGTGGCCAATTAGCCTAGTAAGCTTGGGACCAGTAGTCCTAGCTATAGGTTTTAAACAGCGAATGGCGCGTCGATAGACGGTTAGGTTGGCGTAGTCTCCCTTATGTAATTGCGAGTTCGGCTTTCCCAGTTTACGGGAGAGATCGACGGGCTATCTTCTAGTAATTTCATGCCTAACCTAAAGTGCAAAATTTTACAAAGTACCGTATTAAGTTTAGGTAACGAACCCGTGTAATTTGAATTAGCAGTTGACGTATAATGTAACGCTAGCAGGGCGCCTTCGCGTCAACCTGTTTTAAGCGGGGAACGGAGAGGCTCATTGATATTATGATTTGACATCCACATCAACCCGCCACAGAAGGGAACCGGACTCTAGGCTATTCCTTATTAGTAAGACAAGCCCATCACTTACTCGGTTCTACCCCAGGACCTTTAGATGGCCGTCCGAATTCGTCTCATAGGTCGACGTGAAAAGCACAAACCTCAGCAGAAGTTGCCGTCGTCTCTATTTTTCAGACAATTTGGCCTACGCGGCGTCCGCCATCATCACCGGATTTAAGGGGGCGGCTGCACAACTTCAACTCGACTAGCGTGCTATGAAATTGCAATTTGCCTGGCGGTGATTACCAAGTAAGTATCCCATGATTGCTCTACAATTACCGGTTAGCAACTCACCTTCACGTTACTTAGAATGGAGGAAGAGATCGTCCATCTTCATACCTTAGGTTTTTAGAAATCGCGTAGCGCCTGCGACTCATTTCAAGCAGGTCGGCTCCCAAGTGCAGGGAACTCACAAAATAGCATTTTACTGTCGTTGCATAGGTGAGAACCCGGCCCCCAGTACTTATCCATTTGCCATGGCAGCCGGAAGAATCAGCCTTAGGGCCGTATTGCACGACGTTCAAGCGCCCAAGAAGTTAAGCGCCCCTCGCCAGCAGCGTGCGCATCCACTTCCGATTTAATCTCGTTCTCTGGCATCCCGACCTTACTCAGTCGACGCACTGCACACGGCAGTGTGGTTTCTATTGCCCAAGCATATAGGTGAGGTACACAACAGCTGAGCTCAGGTTTCACGACGGCTTCACATGCTGCCAGGTCATAAATTACGAAGGCCTGAGAGGTAGGTTAATCTCAATCCGGTCATGCTTGCTAACATGAAAGGGGCCAAGTGTCTGTAAGTTGAGGAAGCAACAAAGAAATCTTTTGATACCGTCGTGAATTTTTAAGGCCGTCTTCTGAGTTTGGCTAAGTCGGCAGAATTTAGTCTGAGAGTATTCGTGAATCGTTCGACACTGCTTCTTGGAATTAAATCAGTCCTCATAGCTCACATATAGACCACTAGCACATAAACAATCTCCCCGCTCATGTAGCTCCTCCTCGCAACGATCCGAAAGCCAGGAGCCGCCCACTAGGTGTTAGCCTCAGGCGTTCCCCACCAGGTAGCCTTCCGATTGCGAGTTACGCCCCGGTACCGAATCCTTTCTGTGGTCTCCTCCTGCTTAGAGCTTGATCGTGCACTAACTCATTCAGTCTGTCGGATCCACATGGTGCTGAAGGTTTATATGTGAGGGAGAAATGTTACAATTTAGTTGCGGCCGGTACTAGCTCTGACAAAAGCGGACTTGACGCTGGGCGATTGATATGCTAGGTTATACTCTTTCTTATCTATAGAAGCCTGCTACGAAACTCGACGCATCACTTCCTCCATTCTGGCTCGTTAGAGGCGCGATTCCATTTAACGCTAGACCGCCATATGCCGTCATCGCCCTACAAGAGGCAAATAGCGTCAAGCCCATCGCTAGCTTCTAGAAAAGTCTGGAGTGCAAGTGATCCGATGTATGTTCATCCATTGGGAGGTACACCGTTCCCAATGGAGATTCACAACCAAGTGTCGGGGAAGTCCTCACTCTGCCGACAACTAATCCCTAAGCAGAGTTCCCAGAGGCTCCAAGGTGGTGCGGAAAGAATTAGCTGCGTCCTAACAATAAAAATGTTCCAAAGCAGTTATTCCAAACCTAGACGGTGTGGAGCTGCTCCCGGGAACCCCATTAGGCTATAGATTTGTCAAGGCTGGTGACCCCCTCAGGTGAGGTGTTTTGCTAGTTAGACCTCTGATTGTTTCGAGACGCTTTGATTTACGCCATAATCATGGGCTAATTTTGTAACGGTCGTGGCAGCGCGGTATGTATAGTATAAACATTCTGAACCTACAATAATAGAGACGAGGACTCGTTCAAATCGACCCGCGTGCCGTGCTCCTCCGACGTATTGCGGCATCAAACTGGGTCTAGACGACCAAACAGCGCCCCAGAGTATATTCCAAGGGAGAAGGTGCGAAAGAGATTCTCTAACCGTTAAAGCTTGGTCCTGTAAGTCCAAAGGTAGGTTGCCGAACGGGATGTTTAAGTTTTGCTGTTACCTTGCTACTCGAGAATTTGGGTACGTGCAAGTAGGGGTCCTCGGCTGCACACGCACCTTTGACACGTATGGGAAATGTCCTTCGCTCCATCACGTGGCACTTAGGCCGGGCCGATCGAATAGCCTTTGGGGTAAGAAGAGCGTAGATATGGAGGCGCCTGCTAACGAGCGTGAGTCTGCTCTGTGGATCTCATGCCTACAGTCCGCCAAATAGAACAAAATTTCATAACAGCTAACATCATGGCCTCGGGTTATAACGGCGCGTCCGATCGGTAGTCAGTCCAGCGAAAGCTGGTAGTGTCTAGTGTGGGTTGTTCGCTAGAGGCTCTGAAAGTCGGGGTCCCGAGGATCAACTAGCAAAATCCTAGACGAGAGCCAGACCTGGAATTTAGATAAGTCATGCTGGTCCACTGTTGAACTTTAGGGCGCGCGGTACAAGCTGTATTTGGTTAGAGTAGGTCTTGGCTTCCACCTCTAATCTATTACAAGAGCAATAAGTGACTGGTAGTTTGCCCCGGTTTCTCTGGATAAATCGAGCAAGTGCAATGATAGTAGGTTGGTACGGCGAACTTTGAAGGGGGGATTACTGCCTATTTGCCTAGATGTATGCTTCATCCGGCATCGGATCCGAATTCTACATAGTCGACGGAGACGTTCCATTCGGTGATATGTCGTGCCACGATGTAACAAATGCTGTATCAAAAACGTCCCTCATTCTGCGCGTGCTTTAACCGATCGACGATATAGAGAGCTTCAGTGGAAGGTTAAACGGTCTCGCCATCCGTGGCAGAAGGTACGCGGCTTCCCGAGCTAATCTTAAACGACCCCTCTCATGTTCTCTTACGTGTTGACCTATGCGTATATTAATGATTAGCTTATACAGGTAACTCCGCATGGCACCTATAGCACCCTACTCCAGAACAATATGTTTTCTTCCTGGCATCTAAAACGTCTGGGGTTGCTGACCAGGGGTTCTATCGTTTTATCTCGGGATCGGATGCCCTCGTTTGTGCCACTCCACGGGATACTGCCCGTAAACACAGCCGCGTAAACTCGGTAATATTGCTTTCTTGGGGTTACTATACTCCCACGTTGTACAGGCTTAGCTAATCCGTCTCTACATCACCATTGTTGATCGATCGAATTGTGAGCATGCACCCGGGGCGACGGCGCGATATGGGGAAGGATAATTGAACAACTGTTCCCGACACCTCGAGCTATCTGCGACCCAACCTCTTCACGGGATTAGTAGTTCTGGAATCAAAGTATGGGATCGCCCACCAACACTTGCCTTAAAGCTCGACTCTGGTTCATTCAAGTCAGGTTGACCAATCTTAACTGGAGCCCCCCGTCTCGACGTTGCGCCTGCCTGCTCGTGGTGTTCCCGGGTTTTGACGATCGTCTGAATCCGTAAATGGCGCTATGAACCACCGCTGGCTATTATGTGCCAGCAAGTAAGACATGGCATTAGTTGCATATTCATTTCAGTTTCTTTATTAGTCTCGGTAGATGCGTATACCTTCCAAGTGAGAAACTTTAGGCGCCAGTGTCCAGCGGCAACACACCACCGAGATGAGATTCATTTGGCCTACCTCGGGATCCGGATTCGTCCGTCGGCCGTGTAGAATTTAGTGCTTTTTCCTATCTGACAAGGTACGTGCCGTGGAGCCAGAACCGTATCTTGGCGAATGGCCGAGAGAGAGATGATGGCCGCGTAAAGCGTGCTTCAAGCCCTGCAAAAAGACCGCCTAGGAATCTCTATTTGTTCCGCTGTTCAATGTTTGCGCCTACCTCAAACAAATTCCGCAAGCCTGGGATTGCCGTACTGGGACCACCAATAACACATTCGAAATGAGGTTCTGCTGAAAGGCATTACGAAGTAGCCACGAAGTAAGTATGCCCTTCGATAACTGCGTCTCCAAGTCGTCACTCTATTCGCGTTGGTACACCTAACCTGTTTTTCACAGTCGCAGCCAAGTGTGCTGAGTTTGACCATCAATAATTCGAGTTGTGCTTGTCCTTTATTCAAGGCAACTGACAGTATTCAGCGGCCGGCATCGATAACACTCAAAGCGTGGAGGGGTGGCCTGTAGGTTTCGTTATGTGCTCTAATCATTAACCTATTGCCGACTGGCGAGGGCGAGGACTAGCAGAATGGATTTTGTAGGATGATGACGGTTACGGCACCGCTACAACAATTTTTGGCTAGAATTGACCCATGCTAATATTAAATTTAGCGGGAGCTATTCAACGCAGGCCCTCCTTCCAATATGTTGCTTGAATCTACGCTCAGAACACCACTCCGCTAACAGTTGACAAGTGCTTGTCGGACACCAGCCAGAGTAATGAGCTTACGGTAGGTACACACGAACGTCAGTCTTTGGCCTTAATGGGAACGAAGACTGTTACGGGGTCACGAAGTGTTCCTGGCGGTCGCTCTGGCGTTGATTAAAGACAGTCGGTTGGGTGTTTTCAAAAATTTACAGCCTAAACACCTTATACATTCAATCTTGGTACTATCGTTGATATAAGCAGTCCACTTTGACACGATATCGCCGCTCCAAATAGAAGAACAAGCAGGGTATCGCGGGACCTTTCCTCGGGCCTAGGCCTTTTTATCCATCGCGGGACGCCGCCCCAGGTTAGGACGGAGGGCATCCGTACTTGCGGTCTTATGGCAGGTGCCGATCCTTCGAGCTAGTTGGAGTTGCATAGTACTCATCTGATCAGTGGTGTACGACTAAGGGGTAGTTATCCCTTATAAATCGTCCCAGCGGCGTGTAGATTACCCCAGTTTGTTCCTTTTATTTTCATACCCCTTTGTCCTCTTCAACATTGTGCATAAACGTTGTATGGAAACTTTGTCTGGCCATAAGCAATTTTAGACGGGGTTATATTCAAGAATGGTCGGTGAGGCGCCGTTAATTTCACCCTATGTAAAAGAAAATCTTGTTCTTGACAGTCTAATCCAATTATAGGTATAGCCACGATGGGGATTCAAACCCAGTACCTACAGTTATATAAGTGTCTCACGATTTCTGTTCGTGACAAGTCCTATACAACACGTATCCTCCGTTTGCTAATTATAAGCCGTCAAGTCCCGAATACATTGCAGCCTATTGACCGCGCTACATGAAATAGACGATGCGGACACAGTATTCTTGATCATGAGAACAAAGCGTCTCTAAGCGACGGTCACAAAGCTAAGTACAACCAACGGAAGGTATGCCCCAGGAATTCCCAAAATCACTGAGTGTACGGATGTTCGTGGCTCCATAAACTGATAGACGATCCCTTATGTTCATGTATATCGGGCTTCAGGCTGATTGGCGCCCGGCACTCATGCTCGGCACACGTCAACGCGGTAGGTACAAAGGGATCACGTGGGCGATCGGTAGCCCGAAGGGGCGAAGTTGCCGACGTCACCAACGAAAGCCCCCACTTGTCCGTGACGATTTTCGCTGAGTCGAGGGGAGTGCTAGGTATTAGTTGCAAGCGATATTCAAAATCATATACTCGGTAGTTCTTGGCGGGTGACTACAGAACACCTACACTCTACGATGGAGCATAACCAGCGTGATAGTACGGGACCCTGATGGTTAGGTGTTGCTCTGGCGCTGGAGGCCCGTGGAGAAAAAGTCAAATAGGACACCAATGTTTGAAAGGAGGGTGGAGTTATCCCCGCAACTCGTCCACTAACTGTAGTTGGACCTAGTGCAGAACCTTAGTTGGGGTAGCTCGATGCTTCTTATGGCTGCGTGCACGGTCGCGGCCTGCTTGGGGCAATACCCACGTGCTAGAAACGTGTTCCCGCGCCGGCAGCGCGTACTTATATATCGACCGACGAACTAGGACGACCGTGTATTTAAGCTCTTGAGCTTACACGCCCCCGCTCTTCTTAGATGGCGGGCGGTGTGTAACTGCGTATATGACTACTGCCACCTAGATCGACATAACCTTCCCCTCGATGTATTAGATACCGATGCGGCTTCGTGGGACTTGATATGATTATCCGCGGAAAAAACCACGTTTCTGCGTGAGAGTGGCGTAGCGCCACTAAATATGGCTGTATCGGTACTCGTGCCGCGGGCACGGTTTTAAAGACGGAATAGGCCTTAGTAGCACTAGACATCCGAGGTAATATGTTGGGTTCTCGCGGAGATGCGGGCTCCAATAGGAATACGCGAAGAACATGACCGATTATAAGTGATTCACCACGGCCACCCTAGCGCACTGTAGACTTCCGGCGTAGCGCAAAACTGTTGCTCGTCGATTACACCAGATTTGTATCCACGTATGAATACGACCTACATCATTTACTTAACGGAGGCGCAGAATCAAAAATACTTGTAAGCCGGCTCTTGGACTCGCGACAGGTCAGGGCAGTAGGATAAGTCGCAGCGGGTCGAGTCATGACCATGTAAGCAACAATGCAAAGGTCAATCACCCCTACCTTATCGGCGTTGGCCTTTGTAACATTCGTTCGTTAATGGTACTACTAAGGCGATTGTTATGGCTCTAACGAGGGTGTTTTGGAAGGTCCAAAGGCCAGTAGACGTCCACCCTCCCCGGTTAGTGATCATGGTATTGAGCATAAAGTGCTTTCTGTATCCAGTAGAATTCAGTAGTGTAGCGTCTATTTTCGCAATCGGTATTTCTTCTGTGGCGTATGAGTTTGATGGAACACGGGCGATTATCCGCGGCTGAAGGTATAGCTGATTCCCCCAGTGTGATTAAGCAAGCGAATATATGCATTGGTTTATTTGGGACTCTCCGTTAGATGCATCGCTCCGCCGGGAGCGGACGCCCACGCGTAAGCACTAAGCAGTCTTTGTAACACGGATCCGTATTCGTCTTCCGTTGCGAGTGATCCAACTCTAGCGGGTGAACTTATTGTCATACTGACTGCCGGTAAGAGGCAGACACAGCATATGGTAGGACCTCTATTCCTTTTAGCGTAGATCTCGAATAAGGTACATTACTCGAATCCGCTATGACTTGCGGTTTATCACGGTGTTACATTAAATGATGTCAGCTAATACACGATAGTCCCGACTTTGTCGAGGCGAACATCTATAGCCCATCTGGTATAGTTCGCGCATTTGGAAACCGCTATCTGAGTACTTGTCGATGATACTCGAGAATGATCGTACACCACATGCCACGCTCGGAAAGATCCAGCGACACGGCCAACGGCTGCAGACGATTGGCAAATAACCAAGTCGGGACCGTGAACATTCTTTTAGAACGCATTGAGTGATCAATACAAAAACGCAGCCGTAGTCAAAAAAGCGTTTGTGTTTCTCATGGGTGGCCGAGTATAAACAATCTGCGGCTCGCTTAGCGAAGGGGAATTTCTCAAAGAAGTTCGAGCATGCTCCTGGCTGTCTATCTGCCCATGGAGGATCGCCTAGCTCTGCGCGCTCAAAACGCTAAAGGAGTCGTTACCGCGCCTCCCAAGGGATGACTGGGTGCCCGAAAGGCTTATCAGCCTGTTACACCTCAAAGTGATGGTTTCCTCAGTCATGGGCCAAGCGAGGCCTGGCCGAGGTCCTTTCCGGGGCCTCGATCCCCAGGCAGCGAAACCGGGATTCTTCTGTTAGGTAACAAAAGGCCCGTGGTAAAGGAAAACCCTTTCTTCTGAGTGAAGTGTCAAACTTACGGAAGCCGTTCAGCGAAAACTACGGGACTACGGCGAAGGATGTACGGTGTACTGAGTATTTGTGCGTAAAGCGCGACCACACAATATCCCCGCGATCCCACACGAAGCGAAGCCAGTGCTGGGTAAGTAACGGCCATGAAACTGGACCGTTAGCATAGATGCCTGTCAACAGCGACGAACTGCGGGTTACTTCCACTCGACAGTCAATTGAAAGACTGTGGCGACGCGATCGAAAACAAATCCCTATTGTTTAGAACCAGAAACCCGTCCTTGGGGAATTAGAAGAGGGACCATGGTCAGGGTTAACAGAATGCTTGGATACAATGACCTAATAACACGGTTACTCATGTCCCACAAATGGGCCTCTAATCGGCTCTTGGCGACATGGCATCGAGGATGACAGCATATGAAATGCTAATAGGCGCACAGAGCACGTTCATAGTGGCTAAAGCTGGTACATATAACCCATCTTTATCGGGCGTTCCCAACTACGAGATTTATCGAACAGCGAATTCTGGAATGCACGGGAGAGTATGAGGCATTAGAATCCCCGTCTTCTGTCGAACTGCCACCGCCTGACTGTATGTTGGGTGGCAAGGGGCACACTCCTGACTACCCCATACATGCATTCCCGTCCGCGAGCGGCTACTGTTCACATAGTGCGAACGCCCTGTTCGAGTGGGATGTTGCGGACACCGTCGTCTACCTACCAACGCGATGAATAGCGCCCTAAATGTCTGCTAAACAAGATGGTCGTAGGAATTATTATCACGTGCCCAGGATGCCATAACCCCCAAGCCTATGTAGCGAGTCAAGCCCATCCGTCAGATGGTGAACCGTTGAGATCTCGCACACACTAGAACGAAGGCATGCGAGGAGTACCAAAAGATCTTGTCGAAGTAGCACTGTGCATTATTCAATGCCTCACTGTGGCAATCGTCCTACTCTGGTAGATATAATAGCAGGACACGGCACAGGCTTAGTTATGTAATACCAATTGTCATGACCTCGTGCGGCACGAGGAATTGTTAGTGTAACTAGAAAATGGCGCGACGCTACGGGATCTCGGATCCTTCACTTCGGGCGTATGGCGGGTACAGGGACGATCTAACGTATGGAAATCACCGTCGTATGGGGATATATTCCGATTTAGCACGTAATAAGCTCCACCAGATACAGCCCTATCAACGGAAGGTTATACGATCTTTTAAGTGTCTTAGATCGCGGCCGGGCGAAGCGGTGATGGATTACGCAATATCCTGTGCCATAACAACGAGTACTCGACGATTTAGTGCCATTATCTTAGGACCACTCCCTATGGGCGTCGTCGAAGAGGATGTGTATACGGTAGAACAAAAGCAATGAATTGATTTAGCATATAGCAGTGATTGGATAGCTATGAGTTGAACTCAGTTGCCGTACGTCTTTGGGCTCAATTGGTAGCCCCAGTTGCCCGAGCTTGCCAATGAAGTACGATTTTAGCGTTGTGGTTCAAGTTCGCCAGTATGCTTTTGCTAAACAGATTCGCTAAAGCGTCCCCTCTATTCACCACCATTTGGCTTACCCGCTAACTTTAGGATAGCGCTGGCGGTTACATATGGATAGTCCTGCTAGAGCTTTTCCGGCCATCGTGAATGGAGCTTCCCCAGGGCCAGTAAGTCGTCCGAAGTCGCAAAATGACACTTGGGAAGGAGTTCTTACGTAATCCACCGTGCCACAGCAATATGCCACCCGGGGGTCACAGCCATTGTCGCTCTTATAGAAGTGTGTCAACACACGCTATATCTTCTAGTTCAGCTATTCTATGAAACGTCTTACGCGATCAGTCTTGGTAATGCACGGAATGATTCTGTCGAAGACCCTACGGAAGTTGGTCTGTGTTCCATCCGTGCGCACCTTAGTTACACATTCCCTTGGTGTCAGTGTCGACAACGTGCCTTTGCATCAACTTGAGATCCCCGCGTTAAGCACCCCGGGCCCATACTGTACAGTGAGTCCTCAACCGTTAAGTGCGCCAGTCATCCGAATCAGTCCGTGAAAGTATGGCGCCCGAGCTGAGGTTCACCTCTTCTACTTTCAGGGTTCGCTATGGTTGGTTCCAGTTTAACGGCTGGTGAACTTGGCTTTCTAAGTGCGCGGCAGGGAACACAATCATACCCGCCCTGCGAGCGGATCGATTCCGGGTAGAGTTAATTCGGGTTTAACGATGGATTATAGCCTGTCCCGCAGTCGGGGACCATGATCAACAGTACACAACGGTACCTGAGAATTGGTCGGCACCGTACAGAAGCGAGATTACTACGGTAGCCACGTAACTATAACTTGATTTATGGAGGTCCTACACTACGGCGCGTAGTCTGCGCTGCTCACGGCAACCGCCTATACTCGAGGACGCACATTAAGCGCTGACTCTTGTGAGTCTAGTTGTCCTACTCATGAAGAGTGGACAGACCGATGATACTCTGTATGAGGCGGATAGCTATCATTGGTCAACTTACGAATTTTCCTTGGGCGCTGTATCCCATTAGAAATGTAAGCTCTCCATCACCAGCCCTAGTGGAGACCGAGCGTGGAGAAATGGTACCTAATCATGGTATCCGCACTATTCTGACGCGCAGATATCACTGAAAATCAATAAAACCACATGCTGGGCCAAGTCGAACATGGACCCTAGTATCCATTTCAAGCAAGAGGTACGTTTTCGTTATCGTCAATGGCTCTATGCTCGATCCCATTGTTAACTCCTTGGTTACATCGACATTCGGCACCTTCGCCGAGTCGAGACCAGCAATTTCGTCGGGCAGATCAATACTATCCTGATGCACGAAGTCCAGGGTTAAACCCGGTAGGGTGAGCGCCGCTAAACTGTTCAGGTAACAGAAGCCAACATGCCCTGGTTTCGACCTATATCACGGGCTTGCCCATCTTCGCCGAATATAAGGGGGTCTCCTGAAGCGTCCGAATCCCGTAAGACATATTAACCGGAGCTGCATCATTTTAAACATAGACATGGACAACAGCACGTGACTAGACAGACTGCAAATTTTCAGCAGGGGGGAATAATTGACACGGATTTACCGAATAGCCATCCCCGTGTGTGCATCCACATGTAACAGGTCACGCGGAACGTTCCCCGCTTAACTATTTCCACGGTTGGACTCGGCGACACCTAGAGCCAATAATAGCGTTTAATGAGTGCTTCAAAAGTGTTTACCGTAGGCCCTATTGCCCTCGTCTGAACCGACCTGAGAAGGCACAGTTTTTCACCTTTCACCGTTCGTCCACTCGTTACTATTCTCTCTTGGTGTTGACTGTTCTGGTAGGTGGAAGCGAGAGTCTAGAAGACAAAGACCTATTGTCGAAAGAACCCAGAGTGGACATGTGCCTTTTGTTACCTGAAAGGTAAATGCAATATACCCTGAGCGGACTATGCACTGACCACGCCGACAAATCGTGCCTCAATCAAGCTCGACAGGGTCGAGTCCCCTTGCCCCTTCGCTTGATTGCTAAGTAGTTTGGATGCACAACACGAAATCACTCCGGCTCTTACGGAATACGCCGGTTTCTTGAAGGTCGAAGGCGACGATGGCGACATTTAGAATTTAACTCTACGTGAAAGGTCTTACGCGGGGAGGGGCGTCACCCTGCCCAGATGCGTCCCCTAGTTTGCCAGCTCCGCAGTGGTTAGTCCATCGTCACTACTTACAAAGGCAAAAAGGGGGTTGCATTGCAATATTAAGGCGGATTGTCGTTTGTAATACCAGTATCACCGTATGCCTTAAACAAAATCGAAATGCCGGCGCGTCCTTTAGGGCCATTGCAAGCCCCCAGTCGACCAGCGGCCGAGCAAATTCAGGGCAAAATTGTGCCTTCATGTCAGGAACATACGGCCAGTGATACCCAGGGAAGGTGTTAGCGGTCTTCAACTAGGTCTTTACTCTTGGGGGTACGATCCTCGAGCTAGAATATTAGTAAGGAGTTGGTCTGATGCTAAAAGCACAAGCATTAGGACCAATCGAAGATGATACTCAAGGAAGGGATCCTTCGCCGGGTACCCGTAAGGTAAATACATAATCTGACAAGCTC
		</sequence>
    <sequence><taxon idref="Location_3_2_0|25.610739901304783"/>
			CACGGTCTTAATCACTCTCTTTGAGGATTCACAGCTCATCGGATATGAGACCCCCGTGATACACCAAAATAAGAGTGTGTTCCGGTTGAAACACCTAAAATCCGGAAGTGCCAGCTTGGTTTATGATAATCCCCAGATCTTTCATCATCGGCCTGCGCTCGAGTTGCGGCGACTCGTGAGCAAGTTATACCCATTTACGGTTGTCATGTTGCTTTCTTGGTTTTTTCGGTAGGCCTGCTACCTTACGTATTCCGTCCCCTTGTCAATTCGGGTCCAAGGGTACGTCTGCGGGCACACTTAGATACGGCAGGTTTGGTTCAGGGATCACTCTACACTGTGCCGTCTACCACATTGAGACGCCTGGCACGTTTCGGCGCCCTCGCTCTCCGTTGGCGTCTCACCGGTAAACAGGAATCCTTGTTTCGGACGAATGGAAATCGCAGCTGATCATAGAGACCACATAATAGGCTGGTACCTCCCGTACATTGACTACAATGAGATGAGAAGGCATCCGAGGCAGATGGGCAGCTGGGTTTAGACTTGATGTTAGAACCAGTCTCCAGTAGAGAACGACTGTTGATTTTCAAATACCTTAAGTACACTACGGATGTGCCTGCGCTATGGTTTAAGCAACTTCAGCAATGCAAATGGAGTATCGACTTTGAGCGCTACTTAGCCGACGGACTCGCTGTGCGCCTCCGGGATAAGTTGACCCTCTGGACTGCGGAATAAGGTCACCATAGCGGTCGTCAGAGACAAAAGTTACGCAACGCTGTCTGAAAACCATCCAAGACGTCAAGTATCTTCCTATCCGGAAAAAGCCGAACTGCTAGGCCAGCCGTTGGCGAATCCGTATCGCATGAGGCCAACCGGTTTCGCATTCGTTAAAGACCTAACCTTCACACGGCGTCGCTCGGGAGTGTTTCACGACATAATTCCCTATTATGGACTCATGATAAGCCACCTCAAAATTTCCTCAATCCCCACGCAACTAAATCTAGTTTGTCTAATTGCCTTATAGGACGCCGTTCACGTCAAGCGATCTGAAGTCATAGGAATAGTCAGCAGAACAAAAATGGGAGAGCGCTCGTAAACGGCGGGGAAGTTGATCTGTATACGGCTTACGCCTAATACCGTACGGCCTCGCACCACTGGGAAGTTTAACCTAGCCGGGTACAAATGAGAATAATACGTCGATGGGCAGCCCGCTATGTGGATGTTGCGCCATGAGTTTAGCCCCTGGCCGCCAGGCAACCACAATAGCACGGAGCACACAGACAGCACATAAGGATGGTGCGGCATTACCGACCTTCCTCGCTACCAGAACTGGTTTCGGCCCCTAAAAAGCACGCAAGAGGAAGTCATACCTGTATGCTTCATGGTACGCTTGCGACAATTACCATGACAACCTCTGCGAGCCGAAGACCCGTACTAGCTTTGCGAGCTCCCTACCGCATCTCGGAGGGACAACTATATTTGTCTACGCAGGATATCTCAGCAGCAGGTTATTTCTCACAATAGGCACGGGGGCAGCTGATTGCTTCCAAATGCCCTTTTACGCGGGATGGGCGTCAGGGTGGCTGCGTGTTGGCACGAGCGCAACGCTGTGGCGTATATAAGGAAGTCTAGGTCGCAAAGGTGTCATACCGGCGCTTCTGTAAGCTAGTACCAAAGTACTTTACGTACTAGGTGTCTCTGAGTCGGATGTGAAGGAGTCAATTGGTCCATCAGAATAGACAATGTTCTATGTGTCCCACGATTAACTCCGCTTCGGACCCAGATTCAACGAGCACTATTTAGGCGGTCTTGCTTCCGCAGTCTCTAGCAAACATGCCGTGGCCAATTAGCCTAGTAAGCTTGGGACCAGTAGTCCTAGCTATAGGTTTTAAACAGCGAATGGAGCGTCGATAGACGGTTAGGTTGGCGTAGTCTCCCTTATGTAATTGCGAGTTCGGCTTTCCCAGTTTACGGGAGAGATCGACGGGCTATCTTCTAGTAATTTCATGCCTAACCTAAAGTGCAAAATTTTACAAAGTACCGTATTAAGTTTAGGTAACGAACCCGTGTAATTTGAATTAGCAGTTGACGTATAATGTAACGCTATCAGGGCGCCTTCGCGTCAACCTGTTTTAAGCGGGGAACGGAGAGGCTCATTGATATTATGATTTGACATCCACATCAACCCGCCACAGAAGGGAACCGGACTCTAGGCTATTCCTTATTAGTAAGACAAGCCCATCACTTACTCGGTTCTACCCCAGGACCTTTAGACGGCCGTCCGAATTCGCCTCATAGGTCGACGTGAAAAGCACAAACCTCAGCAGAAGTTGCCGTCGTCTCTATTTTTCAGACAATTTGGCCTACGCGGCGTCCGCCATCATCACCGGATTTAAGGGGGCGGCTGCACAAGTTCAACTTGACTAGCGTGCTATGAAATTGCAATTTGCCTGGCGGTGATTACCAAGTAAGTATCCCATGATTGCTCTACAATTACCGGTTAGCAACTCACCTTCACGTTACTTAGAATGGAGGAAGAGATCGTCCATCTTCATACCTTAGGTTTTTAGAAATCGCGTAGCGCCTGCGACTCATGTCAAGCAGGTCGGCTCCCAAGTGCAGGGAACTCACAAAATAGCATTTTACTGTCGTTGCATAGGTGAGAACCCGGCCCCCAGTACTTATCCATTTGCCATGGCAGCCGGAAGAATCAGCCTTAGGGCCGTATTGCACGACGTTCAAGCGCCCAAGAAGTTAAGCGCCCCTCGCCATCAGCGTGCGCATCCACTTCCGATTTAATCTCGTTCTCTGGCATCCCGACCTTACTCAGTCGACGCACTGCACACGGCAGTGTGGTTTCTATTGCCCAAGCATATAGGTGAGGTACACAACAGCTGAGCTCAGGTTTCACGCCGGCTTCACATGCTGCCAGGTCATAAATTACGAAGGCCTGAGAGGTAGGTTAATCTCAATCCGGTCATGCTTGCTAACATGAAAGGGGCCAAGTGTCTGTAAGTTGAGGAAGCAACAAAGAAATCTTTTGATACCGTCGTCAATTTTTAAGGCCGTCTTCTGAGTTTGGCTAAGTCGGCAGAATTTAGTCTGAGAGTATTCGTGAATCGTTCGACACTGCTTCTTGGAATTAAATCAGTCCTCATAGCTCACATATAGACCACTAGCACATAAACAATCTCCCCGCTCATGTAGCTCCTCCTCGCAACGATCCGAAGGCCAGGAGCCGCCCACTAGGTGTTAGCCTCAGGCGTTCCCCACCAGGTAGCCTTCCGATTGCGAGTTACGCCCCGGTACCGAATCCTTTCTGTGGTCTCCTCCTGCTTAGAGCTTGATCGTGCACTAACTCATTCAGTCTGTCGGATCCACATGGTGCTGAAGGTTTATATGTGAGGGAGAAATGTTACAATTTAGTTGCGGCCGGTACTAGCTCTGACAAAAGCGGACTTGACGCTGGGCGATTGATATGCTAGGTTATACTCTTTCTTATCTATAGAAGCCTGCTACGAAACTCGACGCATCACTTCCTCCATTCTGGCTCGTTAGAGGCGCGATTCCATTTAACGCTAGACCGCCATATGCCGTCATCGCCCTACAAGAGGCAAATAGCGTCAAGCCCATCGCCGGCTTCTAGAAAAGTCTGGAGTGCACGTGATCCGATGTATGTTCATCCATTGGGAGGTACACCGTTCCCAATGGAGATTCACAACCAAGTGTCGGGGAAGTCCTCACTCTGCCGACAACTAATCCCTAAGCAGAGTTCCCAGAGGCTCCAAGGTGGTGCGGAAAGAATTAGCTGCGTCCTAACAATAAAAATGTTCTAAAGCAGTTATTCCAGACCTAGACGGTGTGGAGCTGCTCCCGGGAATCCCATTAGGCTATAGATTTGTCAAGGCTGGTGACCCCCTCAGGTGAGGTGTTTTGCTAGTTAGACCTCTGATTGTTTCGAGACGCTTTGATTTACGCCATAATCATGGGCTAATTTTGTAACGGTCGTGGCAGCGCGGTATGTATAGTATAAACATTCTGAACCTACAATAATAGAGACGAGGACTCGTTCAAATCGACCCGCGTGCCGTGCTCCTCCGACGTATTGCGGCATCAAACTGGGCCTAGACGACCAAACAGCGCCCCAGAGTATATTCCAAGGGAGAAGGTGCGAAAGAGATGCTCTAACCGTTAAAGCTTGGTCCTGTAAGTCCAAAGGTAGGTTCCCGAACGGGATGTTTAAGTTTTGCTGTTACCTCGCTACTCGAGAATTTGGGTACGTGCAAGTAGGGGTCCTCGGCTGCACACGCACCTTTGACACGTATGGGAAATGTCCTTCGCTCCATCACGTGGCACTTAGGCCGGGCCGATCGAACAGCCTTTGGGGTAAGAAGAGCGTAGATATGGAGGCGCCTGCGAACGAGCGTGAGTCTGCTCTGTGGATCTCATGCCTACAGTCCGCCAAATAGAACAAAATTTCATAACAGCTAACATCATGGCCTCGGGTTATAGCGGCGCGTCCGATCGGTAGTCAGTCCAGCGAAAGCTGGTAGTGTCTGGTGTGGGTTGTTCACTAGAGGCTCTGAAAGTCGGGGTCCCGAGGATCAACTAGCAAAATCCTAGACGAGAGCCAGACCTGGAATTTAGATAAGTCATGCTGGTCCACTGTTGAACTTTAGGGCGCGCGGTACAAGCTGTATTTGGTTAGAGTAGGCCTTGGCTTCCACCTCTAATCTATTACAAGAGCAATAAGTGACTGGTAGTTTGCCCCGGTTTCTCTGGATAAATCGAGCAAGTGCAATGATAGTAGGTTGGTACGGCGAACTTTGAAGGGGGGATTACTGCCTATTTGCCTAGATGTATGCTTCATCCGGCATCGGATCCGAATTCTACATAGTCGACGGAGACGTTCCATTCGGTGATATGTCGTGCCACGATGTAACAAATGCTGTATCAAAAACGTCCCTCATTCTGCGCGTGCTTTAACCGATCGACGATATAGAGAGCTTCAGTGGAAGGTTAAACGGTCTCGCCATCCGTGGCAGAAGGTACGCGGCTTCCCGAGCTAATCTTAAACGACCCCTCTCATGTTCTCTTACGTGTTGACCTATGCGTATATTAATGATTAGCTTATACAGGTAACTCCGCATGGCACCTATAGCACCCTACTCCAGAACAATATGTTTTCTTCCTGGCATCTAAAACGTCTGGGGTTGCTGACCAGGGGTTCTGTCGTTTTATCTCGGGATCGGATGCTCTCGTTTGTGCCACTCCACGGGATACTGCCCGTAAACACAGCCGCGTAAACTCGGTAATATTGCTTTCTTGGGGTTACTATACTCCCACGTTGTACAGGCTTAGCTAATCCGTCTCTACATCACCATTGTTGATCGATCGAATTGTGAGCATGCACCCGGGGCGACGGCGCGATATGGGGAAGGATAATTGAACAACTGTTCCCGACACCTCGAGCTATCTGCGACCGAACCTCTTCACGGGATTAGCAGTTCTGGAATCAAAGTATGGGATCGCCCACCAACACTTGCCCTAAAGCTCGACTCTGGTTCATTCAAGTCACGTTGACCAATCTTAACTGGAGCCCCCCGTCTCGACGTTGCGCCTGCCTGCTCGTGGTGTTCCCGGGTTTTGACGATCGTCTGAATCCGTAAATGGCGCTATGAACCACCGCTGGCTATTATATGCCAGCAAGTGAGACATGGCATTACTTGCATATTCATTTCAGTTTCTTTATTAGTCTCGGTAGATGCGTATACCTTCCAAGTGAGAAACTTTAGGCGCCAGTGCCCAGCGGCAACACACCACCGAGATGAGATTCATTTGGCCTACCTCGGGATCCGGATTCGTCCGTCGGCCGTGTAGAATTTAGTGCTTTTTCCTATCTGATAAGGTATGTGCCGTGGAGCCAGAACCGTATCTTGGCGAATGGCCGAGAGAGAGATGATGGCCGCGTAAAGCGTGCTTCAAGCCCTGCAAAAAGACCGCCTAGGAATCTCTATTTGTTCCGCTGTTCAATGTTTGCGCCTACCTCAAACAAATTCCGCAAGCCTGGGATTGCCGTACCGGGACCACCAATAACACATTCGAAATGAGGTTCTGCTGAAAGGCATTACGAAGTAGCCACGAAGTAAGTATGCCCTTCGATAACTGCGTCTCCAAGTCGTCACTCTATTCGCGTTGGTACACCTAACCTGTTTTTCACAGTCTCAGCCAAGTGTGCTGAGTTTGACCATCAATAATTCGAGTTATGCTTGTCCTTTATTCAAGGCAACTGACAGTATTCAGCGGCCGGCATCGATAACACTCAAAGCGTGGAGGGGTGGCCTGTACGTTTCGTTATGTGCTCTAATCATTAACCTATTGCCGACTGGCGAGGGCGAGGACTAGCAGAATGGATTTTGTAGGATGATGACGGTTCCGGCACCGCTAGAACAATTTTTGGCTAGAATTGACCCATGCTAATATTAAATTTAGCGGGAGCTATTCAACGCAGGCCCTCCTTCCAATATGTTGCTTGAGTCTACGCTCAGAACACCACTCCGCTAACAGTTGACAAGTGCTTGTCGGTCACCAGCCAGAGTAATGAGCTTACGGTAGGTATACACGAACGTCAGTCTTTGGCCTTAATGGGAACGAAGACTGTTACGGGGTCACGAAGTGTTCCTGGCGGTCGCTCTGGCGTTGATTAAAGACATTCGGTTGGGTATTTTCAAGAATTTACAGCCTAAACGCCTTATACATTCAATCTTGGTACTATCGTTGACATAAGCAGTCCACTTTGACACGATATCGCCGCTCCATATAGAAGAACAAGCAGGGTATCGCGGGACCTTTCCTCGGGCCTAGGCCTTTTTATCCATCGCGGGACGCCGCCCCAGGTTAGGACGGAGGGCATCCGTACTTGCGGTCTTATGGCAGGTGCCGATCCTTCGAGCTAGTTGGAGTGGCATAGTACTCATCTGATCAGTGGTGTACGACTAAGGGGTAGTTATCCCTTATAAATCGTCCCAGCGGCGTGTAGATTACCCCAGTTTGTTCCTTTTATTTTCATACCCCTTTGTCCTCTTCAACATTGTGCATAAACGTTGTATGGAAACTTTGTCTGCCCATAAGCAATTATAGACGGGGTTATATTCAAGAATGGTCGGTGAGGCGCCGTTAATTTCACCCTATGTAAAAGAAAATCTTGTTCTTGACAGTCTAATCCAGTTATAGGTATAGCCACGATGGGGATGCAAACCCAGTACCTACAGTTATATAAGTGTCTCACGATTTCTGTTCGTGACAAGTCCTATACAACACGTATCCTCCGTTTGCTAATTATAAGCCGTCAAGTCCCGAATACATTGCAGCCTATTGATCGCGCTACATGAAATAGACGATGCGGACAAAGTATTCTTGATCATGAGAACAAAGCGTCTCTAAGCGACGGTCACAAAGCTAAGTACAACCAACGGAAGGTATGCCCCAGGAATTCCCAAAATCACTGAGTGTACGGATGTTCGTGGCTCCATAAACTGATAGACGATCCCTTATGTTCATGTATATCGGGCTTCAGGCTGATTGACGCCCGGCACTCATGCTCGCCTCACGTCAACGCGGTAGGTATAAAGGGATCACGTGGGCGATCGGTAGCCCGAAGGGGCGAAGTTGCCGACGTCACCAACGAAAGCCCCCACTTGTCCGTGACGATTTTCGCTGAGTCGAGGGGAGTGCTAGGTATTAGTTGCAAGCGATATTCAAAATCATATACTCGGTAGCTCTTGGCGGGTGACTACAGAACACCTACACTTTACGATGGAGCATATTCAGCGTGATAGTACGGGACCCTGATGGTTAGGTGTTGCTCTGACGCTGGAGGCCCGTGGAGAAAAAGTCAAATAGGACACCAATGTTTGAAAGGAGGGTGGAGTTATCCCCGCAACTCGTCCACTAACTGTAGTTGGACCTAGTGCAGAGCCTTAGTTGGGGTAGCTCGATGCTTCTTATGGCTGCGTGCACGGTCGCGGCCTGCTTGGGGCAATACCCACGTACTAGAAACGTGTTCCCGCGCCGGCAGCGCGTACTTATATATCGACCGACGAACTAGGACGACCGTGTATTTAAGCTCTTGAGCTTACACGCCCGCGCTCTTCTTAGATGGCGGGCGGTGTGTAACTGCGTATATGACTACTGCCACCTAGATCGACATAACCTTCCCCTCGATGTATTAGATACCGATGCGGCTTCGTGGGACTTGGTATGATTATCCGCGGAAAAAACCACGTTTCTGCGTGAGAGTGGCGTAGCGCCACTAAATACGGCTGTATCGGTACTCGTGCCGCGGGCACGGTATTAAAGACGGAATAGGCCTTAGTAGCACTAGACATCCGAGGTAATATGTTGGGTTCTCGCGGAGATGCGGGCTCCAATAGGAATACGCGAAGAACATGACCGATTATAAGTGATTCACCACGGCCACCCTAGCGCACTGTAGACTTCCGGCGTAGCGCAAAACTGTTGCTCGTCGATTACACCAGATTTGTATCCACGTATGAATACGACCTACATCATTTACTTAACGGAGGCGCAGAATCAAAAATACTTGTAAACCGGCTCTTGGACTCGCGACAGGTAATGGCAGTAGGATAAGTCGCAGCGGGTCGAGTCATGACCATGTAAACAACAATGCAAAGGTCAATCACCCTTACCTTATCGGCGTTGGCCTTTGTAACATTCGTTCGTTAATGGTACTACTAAGGCGATTGTTATGGCTCTAACGAGGGTGTTTTGGAAGGTCCAAAGGCCAGTAGACGTCCATCCTCCCCGGTTAGTGATCATGGTATTGAGCATAAAGTGCTTTCTGTATCCGGTAGAATTCAGTAGTGTAGCGTCTATTTTCGCAATCGGTATTTCTTCTGTGGCGTATGAGTTTGATGGAACACGGGCGATTATCCGCGGCTGAAGGTATAGCTGATTCCCCCAGCGTGATTACGCAAGCGAATATATGCATTGGTTTCTTTGGGACTCTCCGTTAGATGCATCGCTCCGCCGGGAGCGGACGCCCACGCGTAAGCACTAAGCAGTCTTTGTAACACGGATCCGTATTCGTCTTCCGTTGCGAGTGATCCAACTCTAGCGGGTGAACTTATTGTCATACTGACTGCCGGTAAGAGGCAGACACAGCATATGGTAGGAACTCTATTCCTTTTAGCGTAGATCTCGAATAAGGTACATTACTCGAATCCACTATGACTTGCGGTTTATCACGGTGTTACATTAAATGATGTCAGCTAATACACGATAGTCCCGACTTTGTCGAGGCGAACATCTATAGCCCATCTGGTATAGTTCGCGCATTTGGAAACCGCTATCTGAGCACTTGTCGATGATACTCGAGAATGATCGTACACCACATGCCACGCTCGGAAAGATCCAGCGACACGGCCAACGGCTGCAGACGATTGGCAAATAACCAAGTCGGGACCGTGAACATTCTTTTAGAACGCATTGAGTGATCAATACAAAAACGCAGCCGTAGTCAGAAGAGCGTTTGTATTTCTCATGGGTGGCCGAGTATAAACAATCTGCGGCTCGCTTAGCGAAGGGGAATTTCTCAAAGAAGTTCGAGCATGCTCCTGGCTGTCTATCTGCCCATGGAGGATCGCCTAGCTCTGCGCGCTCAAAACGCTAAAGGAGTCGTTACCGCGCCTCCCAAGGGATGACTGGGTGCCCGAAAGGCTTATCAGCCTGTTACACCTCAAAGTGATGGTTTCCTCAGTCATGGGCCAAGCGAGGCCTGGCCGAGGTCCTTTCCGGGACCTCGATCCCCAGGCAGCGAAACCGGGATTCTTCTGTTAGGTAACAAAAGGCCCGTGGTAAAGGAAAACCCTTTCTTCTGAGTGAAGTGTCAAACTTACGGAAGCCGTTCAGCGAAAACTACGGGACTACGGCGAAGGATGTACGGTGTACTAAGTATTTGTGCGTAAAGCGCGACCACACAATATCCCCGCGATCCCACACGAAGGGAAGCCAGTGCTGGGTAAGTAACGGCCATGAAACTGGACCGTTAGCATAGATGCCTGTCAACAGCGACGAACTGCGGGTTACTTCCATTCAACAGTCAATTGAAAGACTGTGGCGACGCGATCGAAAACAAATCCCTATTGTTTAGAACCAGAAACTCGTCCTTGGGGAATTAGAAGAGGGACCATGGTCAGGGTTAACAGAATGCTTGGATACAATGACCTAATAACACGGTTACTCATGTCCCACAAATGGGCCTCTAATCGGCTCTTGGCGACATGGCATCGAGGATGACAGCATATGAAATGCTAATAGGCGCACAGAGCACGTTCATAGTGGCTAAAGCTGCTACATATAACCCATCTTTATCGGGCGTTCCCAACTCCGGGATTTATCGAACAGCGAATTCTGGAATGTACGGGAGAGTATGAGGCATTAGAATCCCCGTCTTCTGTCGAACTGCCACCGCCTGACTGTATGTTGGGTGGCAAGGGGCACACTCCTCACTACCCCATACATGCATTCCCGTCCGGGAGCGGCTACTGTTCACATAGTGCGAACGCCCTGTTCGAGTGGGATGTTGCGGACACCGTCGTCTACCTACCAACGCGATGAATAGCGTCCTAAATGTCTGCTAAACAAGATGGTCGTAGGAATTATTATCACGTGCCCAGGATGCCATAACCCCCAAGCCTATGTAGCGAGTCAAGCCCATCCGTCAGATGGTGAACCGTTGAGATCTCGCACACAGTAGAACGAAGGCATGCGAGGAGTACCAAAAGATGTTGTCGAAGTAGCACTGTGCATTATTCAATGCCTCACTGTGGCAATCGTCCTACTCTGGTAGATATAATAGCAGGACACGGCACAGGCTTAGTTATGTAATACCAATTATCATGACCTCGTGCGGCACGAGGAATTGTTAGTGTAACTAGAAAATGGCGCGACGCTACGCGATCTCGGATCCTTCACTTCGGGCGTATGGCGGGTACAGGGACGATCTAACGTATGGAAATCACCGTCGTATGGGGATATATTCTGATTTAGCACCTAATAAGCTCCACCAGATACAGCCCTATCAACGGAAGGTTATACGATCTTTTAAGTGTCTTAGATCGCGGCCGGACGACGCGGTGATGGATTACGCAATATCCTGTGCCATAACAACGAGTACTCGACGATTTAGTGCCATTATCTTAGGACCACTCACTATGGGCGTCGTCGAAGAGGATGTGTATACGGTAGAACAAAAGCAATGAATTGATTTAGCATATAGCAGTGATTGGATAGCTATGAGTTGAACTCAGCTGCCGTACGACTTTGGGCTCAATTGGTAGCCCCAGTTGCCCGAGCTTGCCAATGAAGTACGATTTTAGCGTTGTGGTTCAAGTTCGCCAGTATGCTTTTGCTAAACAGATTCGCTAAAGCGTCCCCTCTATTCACCACCATTTGGCTTACCCGCTAACTTTAGGATAGCGCTGGCGGTTACATATGGACAGTCCTGCTAGAGCTTTTCCGGCCATCGTAAACGGAGCTTCCCCAGGGCCAGTAAGTCGTCCGAAGTCGCAAAATGACACTTGGGAAGGAGTTCTTACGTAATCCACCGTGCCACAGCGATATGCCACCCGGGGGTCACAGCCATTGTCGCTCTTATAGAAGTGTGTCAACACACGCTATATCTTCTAGTTCAGCTATTCTATGAAACGTCTTACGCGATCAGTCTTGGTAATGCACGGAATGATTCTGTCGAACACCCTATGGAAGTTGGTCTGTGTTTCATCCGTGCGCACCTTAGTTACACATTCCCTTGGTGTCAGTGTCGACAACGTGCCTTTGCATCAACTTGAGATCCCCGCGTTAAGCACGCCGGGCCCATACCGTGCAGTGAGCCCTCAACCGTTAAGTGCGCCAGTCATCCGAATCAGTCCGTGAAAGTATGGCGCCCGAGCTGAGGTTCACCTCTTCTACTTTCAGGGTTCGCTATGGTTGGTTCCAGTTTAACGGCTGGTGAACTTGGCTTTCTAAGTGCGCGGCAGGGAACACAATCATACCCGCCCTGCGAGCGGATCGATTCCGGGTAGAGTTAATTCGGGTTTAACGATGGATTATAGCCTGTCCCGCAGTCGGGGACCATGATCAACAGTACACAACGGTACCTGAGAATTGGTCGGCACCGTACAGAAGCGAGATTACTACGGTAGCCACGTAACTATAACTTGATTTATTGAGGTCCTACACTACGGCGCGTAGTCTGCGCTGCTCACGGCAACCGCCTATACTCGAGGACGCACATTAAGCGCTGACTCTTGTGAGTCTAGTTGTCCTACTCATGAAGAGTGGACAGACCGATGATACTCTGTATGAGGCGGATAGCGATCATTGGTCAACTTACGAATTTTCCTTGGGCGCTGTATCCCATTAGAAATATAAGCTCTCCATCACCAGCCCTAGTGGAGACCGAGCGTGGAGAAATGGTACCTAATCATGGTATCCGCACTATTCTGACGCGCAGATATCACTGAAAATCAATAAAACCACATGCTGGGCCAAGTCGAACATGGACCCTAGTATCCATTTCAAGCAAGAGGTACGTTTTCGTTATCGTCAATGGCTCTATGCTCGATCCCATTGTTAACTCCTTGGTTACATCGACATTCGGCACCTTCGCCGAGTCGAGACCAGCAATTTCGTCGGGCAGATCAATACTATCCTGATGCACGAACTCCAGGGTTAAACCCGGTAGGGTGAGCGCCGCTAAACTGTTCAGGTAACAGAAGCCAACATGCCCTGGTTTCGACCTATATCACGGGCTTGCCCATCTTCGCCGAATATAAGGGGGTCTCCTGAAGCGTCCGAATCCCGTAAGACATATTAACCGGAGCTGCATCATTTTAAACATAGACATGGACAACAGCACGTGACTAGACAGACTGCAAATTTTCAGCAGGGGGGAATAATTGACACGGATTTACCGAATAGCCATCCCCGTGTGTGCATCCACATGTAACAGGTCACGCGGAACGTTCCCCGCTTAACTATTTCCACGGTTGGACTCGGCGACACCTAGAGCCAATAATAGCGTTTAATGAGTCCTTCAAAAGTGTTTACCGTAGGCCCTATTGCCCTCGTCTGAACCGACCTGAGAAGGCACAATTTTTCGCCTTTCACCGTTCGTCCACTCGTTACTATTCTCTCTTGGAATTGACTGTTCTGGTAGGTGGAAGCGAGAGTCTAGAAGACAAAGACCTATTGTCGAAAGAACCCAGAGTGGACATGTGCCTTTTGTTACCTGAAAGGTAAATGCAATATACCCTGAGCGGACTATGCACTGACCACGCCGACAAATCGTGCCTAAATCAAGCTCGACAGGGTCGAGTCCCCTTGCCCCTTCGCTTGATTGCTAAGTAGTTTGGATGCACAACACGAAATCACTCCGGCTCTTACGGAATACGACGGTTACTTGAAGCTCGAAGGCGACGATGGCGACATTTAGAATTTAACTCTACGTGAAAGGTCTTACGCGGGGAGGGGCGTCACCCTGCCCAGATGCGTCCCCTAGTTTGCCAGCTCCGCAGTGGTTAGTCCATCGTCACTACTTACAAAGGCAAAAAGGGGGTTGCATTGCAATATTAAGGCGGATTGTCGTTTGTAATACCAGTATCACCGTATGCCTTAAACAAAATCGAAATGCCGGCGCGTCCTTTAGGGCCATTGCAAGCCCCCAGTCGACCAGCGGCCGAGCAAATTCAGGACAAAATTGTGCCTTCATGTCAGGAACATACGGCCAGTGATACCCAGGGAAGGTGTTAGCGGTCTTCAACTAGGTCTTTACTCTTGGGGGTACGATCCTCGAGCTAGAATCTTAGTAAGGAGTTGGTCTGATGCTAAAAGCACAAGCATTAGGACCAATCGAAGATGATACTCAAGGAAGGGATCCTTCGCCGGGTACCCGTAAGGTAAATACATAATCTGACAAGCTC
		</sequence>
    <sequence><taxon idref="Location_4_3_1|30.00996726550241"/>
			CACGGTCTTAATCACTCTCTTTGAGGATTCACAGCTCATCGGATATGAGACCCCCGTGATACACCAAAATAAGAGTGTGTTCCGGTTGAAACACCTAAAATCCGGAAGTGCCAGCTTGGTTTATGATAATCCCCAGATCTTTCATTATCGGCCTGCGCTCGAGTTGCGGCGACTCGTGAGCAAGTTATACCCATTTACGGTTGTCATGTTGCTTTCTTGGTTTTTTCGGTAGGCCTGCTACCTTACGTATTCCGTCTCCTTGTCAATTCGGGTCCAAGGGTACGTCTGCGGGCACACTTAGATACGGCAGGTTTGGTTCGGGGATCACTCTACACTGTGCCGTCTACCACATTGAGACGCCTGGCACGTTTCGGCGCCCTCGCTCTCCGTTGGCGTCTCACCGGTAAACAGGAATCCTTGTTTCGGACGAATGGAAATCGCATCTGATCATAGAGACCACATAATAGGCTGGTACCTCCCGTACATTGACTACAATGAGATAAGAAGGCATCCGAGGCAGATGGGCAGCTGGGTCTAGACTTGATGTTAGAACCAGTCTCCAGTAGAGAACGACTGTTGATTTACAAATACCTTAAGTACACTACGGATGTACCTGCGCTATGGTTTAAGCAACTTCAGCAATGCAAATGGAGTATCGACTTTGAGCGCTACTTAGCCGACGGACTCGCTGTGCGCCTCCGGGATAAGTTGACCCTCTGGACTGCGGAATAAGGTCACCATAGCGGTCGTCAGAGACAAAAGTTACGCAACGCTGTCTGAAAACCATCCAAGACGTCAAGTATCTTCCTATCCGGAAAAAGCCGAACTGCTAGGCCAGCCGTTGGCGAATCCGTATCGCATGAGGCCAACCGGTTTCGCTTTCGTTAAAGACCTAACCTTCACACGGCGTCGCTCGGGAGTGTTTCACGACATAATTCCCTATTATGGACTCATGATAAGCCCCCTCAAAATTTCCTCAATTCCCACGCAATTCAATCTAGTTTGTCTAATTGCCTTATAGGACGCCGTTCAGGTCAAGCGATCTGAACTCATAGGAATAGTCAGCAGAACAAAAATGGGAGAGCGCTCGTAAACGGCGGGGAAGTTGATCTGTATACGGCTTACGCCTAATACCGTTCGGCCTCGCACCACTGGGAAGTTTAACCTAGCCGGGTACAAATGAGAATAATACGTCGATGGACAGCCCGCCATGTGGATGTTGCGCCATGAGTTTAGACCCTGGCCGCCAGGCAACCACAATAGCACGGAGCACACAGACAGCACATAAGGATGGTGCGGCATTACCGACCTTCCTCGCTACCAGAACTGGTTTCGGCCCCTAAAAAGCACGCAAGAGGAAGTCATACCTGTATGCTTCATGGTACGCTTGCGACAATTACCATGACAACCTCTGCGAGCCGAAGACCCGTACTAGCTTTGCGAGCTCCCTACCGCATCTCGGAGGGACAACTATATTTGTCTACGCAGGATATCTCAGCAGCAGGTTATTTCTCACAATAGGCACGGGGGCAGCTGATTGCTTCCAAATGCCCTTTTACGCGGGATGGGCGTCAGGGTGGCTGCGTGTTGGCACGAGCGCAACGCTGTGGCGTATATAAGGAAGTCTAGGTCGCAAAGGTGTCATACCGGCGCTTCTGTAAGCTAGTACCAAAGTACTTTACGTACTAGGTGTCTCTGAGTCGGATGTGAAGGAGTCAAATAGTCCATCAGAATAGACAATGTTCTATGTGTCCCACGATTAACTCCGCTTCGGACCCAGATTCAACGAGCACTGTTTAGGCGGTCTTGCTTCCGCAGTCTCTAGCAAACATGCCGTGGCCAATTAGCCTAGTAAGCTTGGGACCAGTAGTCCTAGCTATAGGTTTTAAACAGCGAATGGAGCGTCGATAGACGGTTAGGTTGGCGTAGTCTCCCTTATGTAATTGCGAGTTCGGCTTTCCCAGTTTACGGGAGAGATCGACGGGCTATCTTCTAGTAATTACATGCCTAACCTAAAGTGCAAAATTTTACAAAGTACCGTATTAAGTTTAGGTAACGAACCCGTGTAATTTGAATTAGCGGTTGACGTATAATGTAACGCTATCAGGGCGCCTTCGCGTCAACCTGTTTTAAGCGGGGAACGGAGAGGCTCATTGATATTATGATTTGACATCCACATCAACCCGCCACAGAAGGGAACCGGACTCTAGGCTATTCCTTATTAGTAAGACAAGCCCATCACTTACTCGGTTCTACCCCAGGACCTTTAGACGGCCGTCCGAATTCGTCTCATGGGTCGACGTGAAAAGCACAAACCTCAGCAGAAGTTGCCGTCGTCTCTATTTTTCAGACAATTTGGCCTACGCGGCGTCCGCCATCATCACCGGATTTGAGGGGGCGGCTGCACAAGTGCAACTTGACTAGCGTGCTATGAAATTGCAATTTGCCTGGCGGTGATTACCAAGTAAGTATCCCATGATTGCTCTACAATTACCGGTTAGCAACTCACCTTCACGTCACTTAGAATGGAGGAAGAGATCGTCCATCTTCATACCTTAGGTTTTTAGAAATCGCGTAGCGCCTGCGACTCATGTCAAGCAGGTCGGCTCCCAAGTGCAGGGAACTCACAAAATAGCATTTTACTGTCGTTGCATAGGTGAGAACCCGGCCCCCAGTACTTATCCATTTGCCATGGCAGCCGGAAGAATCAGCCTTAGGGCCGTATTGCACGACGTTCAAGCGCCCAAGAAGTTAAGCGCCCCTCGCCAACAGCGTGCGCATCCACTTCCGATTTAATCTCGTTCTCTGGCATCCCGACCTTACTCAGTCGACGCACTGCACACGGCAGTGTGGTTTCTATTGCCCAAGCATATAGGTGAGGTACACAACAGCTGAGCTCAGGTTTCACGCCGGCTTCACATCCTGCCAGGTCATAAATTACGAAGGCCTGAGAGGTAGGTTAATCTCAATCCGGTCATGCTTGCTAACATGAAAGGGGCCAAGTGTCTGTAAGTTGAGGAAGCAACAAAGAAATCTTTTGATACCGTCGTCAATTTTTAAGGCCGTCTTCTGAGTTTGGCTAAGTCGGCAGAATTTAGTCTGAGAGTATTCGTGAATCGTTCGACACTGCTTCTTGGAATTAAATCAGTCCTCATAGCTCACATATAGACCATTAGCACATAAACAATCTCCCCGCTCATGTAGCTCCTCCTCGCAACGATCCGAAAGCCAGGAGCCGCCCACTAGGTGTTAGCCTCAGGCGTTCCCCACCAGGTAGCCTTCCGATTGCGAGTTACGCCCCGGTACCGAATCCTTTCTGTGGTCTCCTCCTGCTTAGAGCTTGATCGTGCACTAACTCATTCAGTCTGTCGGATCCATATGGTGCTGAAGGTTTATATGTGAGGGAGAAATGTTACAATTTAGTTGCGGCCGGTACTAGCTCTGACAAAAGCGGACTTGACGCTGGGCGATTGATATGCTAGGTTATACTCTTTCTTATCTATAGAAGCCTGCTACGAAACTCGACGCATCACTTCCTCCATTCTGGCTCGTTAGAGGCGCGATTCCATTTAACGCTAGACCGCCATATGCCGTCATCGCCCTACAAGAGGCAAATAGCGTCAAGCCCATCGCCAGCTTCTAGAAAAGTCTGGAGTGCAAGTGATCCGATGTATGTTCATCCATTGGGAGGTACACCGTTCCCAATGGAGATTCACAACCAAGTGTCGGGGAAGTCCTCACTCTGCCGACAACTAATCCCTAAGCAGAGTTCCCAGAGGCTCCAAGGTGGTGCGGAAAGAATTAGCTGCGTCCTAACAATAAAAAAGTTCTAAAGCAGTTATTCCAGACCTAGACGGTGTGGAGCTGCTCCCGGGAATCCCATTAGGCTATAGATTTGTCAAGGCTGGTGACCCCCTCAGGTGAGGTGTTTTGCTAGTTAGACCTCTGATTGTTTCGAGACGCTTTGATTTACGCCATAATCATGGGCTAATTTTGTAACGGTCGTGGCAGCGCGGTATGTATAGTATAAACATTCTGAACCTACAATAATAGAGACGAGGACTCGTTCAAATCGACCCGCGTGCCGTGCTCCTCCGACGTATTGCGGCATCAAACTGGGTCTAGACGACCAAACAGCGCCCCAGAGTATATTCCAAGGGAGAAGGTGCGAAAGAGATTCTCTAACCGTTAAAGCTTGGTCCTGTAAGTCCAAAGGTAGGTTGCCGAACGGGATGTTTAAGTTTTGCTGTTACCTCGCTACTCGAGAATTTGGGTACGTGCAAGTAGGGGTCCTCGGCTGCACACGCACCTTTGACACGTATGGGAAATGTCCTTCGCTCCATCACGTGGCACTTAGGCCGGGCCGATCGAACAGCCTTTGGGGTAAGAAGAGCGTAGATATGGAGGCGCCTGCGAACGAGCGTGAGTCTGCTCTGTGGATCTCATGCCTACAGTCCGCCAAATAGAACAAAATTTCATAACAGCTAACATCATGGCCTCGGGTTATAACGGCGAGTCCGATCGGTAGTCAGTCCAGCGACAGCTGGTAGTGTCTGGTGTGGGTTGTTCACTAGAGGCTCTGAAAGTCGGGGTCCCGAGGATCAACTAGCAAAATCCTAGACGAGAGCCAGACCTGGAATTTAGATAAGTCATGCTGGTCCACTGTTGAACTTTAGGGCGCGCGGTACAAGCTGTATTTGGTTAGAGTAGGCCTTGGCTTCCACCTCTAATCTATTGCAAGAGCAATAAGTGACTGGTAGTTTGCCCCGGTTTCTCTGGATAAATCGAGCAAGTGCAATGATAGTAGGTTGGTACGGCGAACTTTGAAGGGGGGATTACTGCCTATTTGCCTAGATGTATGCTTCATCCGGCATCGGATCCGAATTCTACATAGTCGACGGAGACGTTCCATTCGGTGATATGTCGTGCCACGATGTAACAAAGGCTGTATCAAAAACGTCCCTCATTCTGCGCGTGCTTTAACCGATCGACGATATAGAGAGCTTCAGTGGAAGGTTAAACGGTCTCGCCATCCGTGGCAGAAGGTACGCGGATTCCCGAGCTAATCTTAAACGACCCCTCTCATGTTCTCATACGTGTTGACCTATGCGTATATTAATGATTAGCTTATACAGGTAACTCCGAATGGCACCTATAGCACCCTACTCCAGAACAATATGTTTTCTTCCTGGCATCTAAAACGTCTGGGGTTACTGACCAGGGGTTCTGTCGTTTTATCTCGGGATCGGATGCTCTCGTTTGTGCCACTCCACGGGATACTGCCCGTAAACACAGCCGCGTAAACTCGGTAATAGTGCTTTCTTGGGGTTACTATACTCCCACGTTGTACAGGCTTAGCTAATCCGTCTCTACATCACCATTGTTGATCGATCGAATTGTGAGCATGCACCCGGGGCGACGGCGCGATATGGGGAAGGATAATTGAACAACTGTTCCCGACACCTCGAGCTATCTGCGACCGAACCTATTCACGGGATTAGTAGTTCTGGAATCAAAGTATGGGATCTTCCACCAACACTTGCCCTAAAGCTCGACTCTGGTTCATTCAAGTCACGTTGACCAATCTTAACTGGAGCCCCCCGTCTCGACGTTGCGCCTGCCTGCTCGTGGTGTTCCCGGGTTTTGACGATCGTCTGAATCCGTAAAAGGCGCTATGAACCACCGCTGGCTATTATATGCCAGCAAGTGAGACATGGCATTACTTGCATATTCATTTCAGTTTCTTTATTAGTCTCGATAGATGCGTATACCTTCCAAGTGAGAAACTTTAGGCGCCAGTGCCCAGCGGCAACACACGACCGAGATGAGATTCATTTGGCCTACCTCGGGATCCGGATTCGTCCGTCGGCCGTGTAGAATTTAGTGCTTTTTCCTATCTGATAAGGTATGTGCCGTGGAGCCAGAACCGTATCTTGGCGAATGGCCGAGAGAGAGATGATGGCCGCGTAAAGCGTGCTTCAAGCCCTGCAAAAAGACCGCCTAGGAATCTCTATTTGTTCCGCTGTCCAATGTTTGCGCCTACCTCAAACAAATTCCGCAAGCCTGGGATTGCCGTACCGGGACCACCAATAACACATTCGAAATGAGGTTCTGCTGAAAGGCATTACGAAGTAGCCACGAAGTAAGTGTGCCCTTCGATAACTGCGTCTCCAAGTCGTCACTCTATTCGCGTTCGTACACCTAACCTGTTTTTCACAGTCTCAGCCAAGTGTGCTGAGTTTGACCATCAATAATTCGAGTTATGCTTGTCCTTTATTCAAGGCAACTGACAGTATTCAGCGGCCGGCATCGATAACACTCAAAGCGTGGAGGGGTGGCCTGTAGGTTTCGTTATGTGCTCTAATCATTAACCTATTGCCGACTGGCGAGGGCGAGGACTAGCAGAATGGATTTTGTAGGATGATGACGGTTCCGGCACCGCTAGAACAATTTTTGGCTAGAATTGACCCATGCTAATATTAAATTTAGCGGGAGCTATTCAACGCAGGCCCTCCTTCCAATATGTTGCTTGAGTCTACGCTCAGAACACCACTCCGCTAACAGTTGACAAGTGCTTGTCGGTCACCAGCCAGAGTAATGAGCTTACGGTAGGTACACACGAACGTCAGTCTTTGGCCTTAATGGGAACGAAGACTGTTACGGGGTCACGAAGTGTTCCTGGCGGTCGCTCTGGCGTTGATTAAAGACATTCGGTTGGGTATTTTCAAGAATTTACAGCCTAAACGCCTTATATATTCAATCTTGGTACTATCGTTGACATGAGCAGTCCACTTTGACACGATATCGCCGCTCCATATAGAAGAACAAGCAGGGTATCGCGGGACCTTTCCTCGGGCCTAGGCCTTTTTATCCATCGCGGGACGCCGCCCCAGGTTAGGACGGAGGGCATCCGTACTTGCGGTCTTATGGCAGGTGCCGATCCTTCGAGCTAGTTGGAGTGGCATAGTACTCATCTGACCAGTGGTGTACGACTAAGGGGTAGTTATCCCTTATAAATCGTCCCAGCGGCGTGTAGATTACCCCAGTTTGTTCCTTTTATTTTCATACCCCTTTGTCCTCTTCAACATTGTGCATAGACGTTGTATGGAAACTTTGTCTGGCCATAAGCAATTATAGACAGGGTTATATTCAAGAATGGTCGGTGAGGCGCCGTTAATTTCACCCTATGTAAAAGAAAATCTTGTTCTTGACAGTCTAATCCAATTATAGGTATAGCCACGATGGGGATGCAAACCCAGTACCTACAGTTATATAAGTGTCTCACGATTTCTGTTCGTGACAAGTCCTATACAACACGTATCCTCCGTTTGCTAATTATAAGCCGTCAAGTCCCGAATACATTGCAGCCTATTGACCGCGCTACATGAAATAGACGATGCGGACACAGTATTCTTGATCATGAGAACAAAGCGTCTCTAAGCGACGGTTACAAAGCTAAGTACAACCAACGGAAGGTATGCCCCAGGAATTCCCAAAATCACTGAGTGTACGGATGTTCGTGGCTCCATAAACTGATAGACGATCCCTTATGTTCATGTATATCGGACTTCAGGCTGATTGGCGCCCGGCACTCATGCTCGCCACACGTCAACGCGGTAGGTACAAAGGGATCACGTGGGCGATCGGTAGCCCGAAGGGGCGAAGTTGCCGACGTCACCAACGAAAGCCCCCACTTGTCCGTGACGATTTTCGCTGAGTCGAGGGGAGTGCTAGGTATTAGTTGCAAGCGATATTCAAAATCATATACTCGGTAGCTCTTGGCGGGTGACTACAGAACACCTACACTCTACGATGGAGCATATCCAGCGTGATAGTACGGGACCCTGATGGTTAGGTGTTGCTCTGGCGCTGGAGGCCCGTGGAGAAAAAGTCAAGTAGGACACCAATGTTTGAAAGGAGGGTGGAGTTATCCCCGCAACTCGTCCACTAACTGTAGTTGGACCTAGTGCAGAGCCTTAGTTGGGGTAGCTCGATGCTTCTTATGGCTGCGTGCACGGTCGCGGCCTGCTTGGGGCAATACCCACGTGCTAGAAACGTGTTCCCGCGCCGGCAGCCCGTACTTATATATCGACCGACGAACTAGGACGACCGTGTATTTAAGCTCTTGAGCTTACACGCCCGCGCTCTTCTTAGATGGCGGGCGGTGTGTAACTGCGTATATGACTACTGCCACCTAGATCGACATAACCTTCCCCTCGATGTATTAGATACCGATGCGGCTTCGTGGGACTTGATATGATTATCCGCGGAAAAAACCACGTTTCTGCGTGAGAGTGGCGTAGCGGCACTAAATACGGCTGTATCGGTACTCGTGCCGCGGGCACGGTTTTAAGGACGGAATAGGCCTTAGTAGCACTAGACATCCGAGGTAATATGTTGGGTTCTCGCGGAGATGCGGGCTCCAAAAGGAATACGCGAAGAACATGACCGATTATAAGTGATTCACCACGGCCACCCTAGCGCACTGTAGACTTCCGGCGTAGCGCAAAACTGTTGCTCGTCGATTACACCAGATTTGTATCCACGTATGAATACGACCTACATCATTTACTTAACGGAGGCGCAGAATCAAAAATACTGGTAAACCGGCTCTTGGACTCGCGACAGGTAATGGCAGTAGGATAAGTCGCAGCGGGTCGAGTCATGACCATGTAAACAACAATGCAAAGGTCAATCACCCTTACCTTATCGGCGTTGGCCTTTGTAACATTCGTTCGTTAATGGTACTACTAAGGCGATTGTTATGGCTCTAACGAGGGTGTTTTGGAAGGTCCAAAGGCCCGTAGACGTCCATCCTCCCCCGTTAGTGATCATGGTATTGAGCATAAAGTGCTTTCTGTATCCGGTAGAATTCAGTAGTGTAGCGTCTATTTTCGCAATCGGTATTTCTTCTGTGCCGTCTGAGTTTGATGGAACACGGGCGATTATCCGCGGCTGAAGGTATAGCTGATTCCCCCAGCGTGATTACGCAAGCGAATATATGCATTGGTTTATTTGGGACTCTCCGTTAGATGCATCGCTCCGCCGGGAGCGGACGCCCACGCGTAAGCACTAAGCAGTCTTTGTAATACGGATCCGTATTCGTCTTCCGTTGCGAGTGATCCAACTCTAGCGGGTGAACTCATTGTCATACTGACTGCCGGTAAGAGGCAGACACAGCATATGGTAGGAACTCTATTCCTTTTAGCGTAGATCTCGAATAAGGTACATTACTCGAATCCGCTATGACTTGCGGTTTATCACGGTGTTACATTAAATGATGTCAGCTAATACACGATAGTCCCGACTTTGTCGAGGCGAACATCTATAGCTCATCTGGTATAGTTCGCGCTTTTGGAAACCGCTATCTGAGCACTTGTCGATGATACTCGAGAATGATCGTACACCACATGCCACGCTCGGAAAGATCCAGCGACACGGCCAACGGCTGCAGACGATTGGCAAATAACCAAGTCGGGACCGTGAACATTCTTTTAGAACGCATTGAGTGATCAATACAAAAACGCAGCCGTATTCAGAAGAGCGTTTGTGTTTCTCATGGGTGGCCGAGTATAAACAATCTGCGGCTCGCTTAGCGAAGGCGAATTTCTCAAAGAAGTCCGAACATGCTCCTGGCTGTCTATCTGCCCATGGAGGATCGCCTAGCTCTGCGCGCTCAAAACGCTAAAGGAGTCGTTACCGCGCCTCCCAAGGGATGACTGGGTGCCCGAAAGGCTTATCAGCCTGTTACACCTCAAAGTGATGGTTTCCTCAGTCATGGGTCAAGCGAGGCCTGGCCGAGGTCCTTTCCGGGACCTCGATCCCCAGGCAGCGAAACCGGGATTCTTCTGTTAGGTAACAAAAGGCCCGTGGTAAAGGAAAACCCTTTCTTCTGAGTGAAGTGTCAAACTTACGGAAGCCGTTCAGCGAAAACTACGGGACTACGGCGAAGGATGTACGGTGTACTGAGTATTTGTGCGTAAAGCGCGACCACACAATATCCCCGCGATCCCACACGAAGCGAAGCCAGTGCTGGGTAAGTAACGGCCATGAAACTGGACCGTTAGCATAGATGCCTGTCAACAGCGACGAACTGCGGGTTACTTCCACTCAACAGTCAATTGAAAGACTGTGGCGACGCGATCGAAAACAAATCCCTATTGTTTAGAACCAGAAACTCGTCCTTGGGGAATTAGAAGAGGGACCATGGTCAGGGTTAACAGAATGCTTGGATACAATGACCTAATAAGACGGTTACTCATGTCCCACAAATGGGCCTCTAATCGGCTCTTGGCGACATGGCATCGAGGATGACAGCATATGAAATGCTAATAGGCGCACAGAGCACGTTCATAGTGGCTAAAGCTGCTACATACAACCCATCTTTATCGGGCGTTCCCAACTCCGGGATTTATCGAACAGCGAATTCTGCAATGTACGGGAGAGTATGAGGCATTAGAATCCCCGTCTTCTGTCGAACTGCCACCGCCTGACTGTATGTTGGGTGGCAAGGGGCACACTCCTCACTACCCCATACATGCATTCCCGTCCGGGAGCGGCTACTGTTCACATAGTGCGAACGCCCTGTTCGAGTGGGATGTTGCGGACACCGTCGTCTACCTACCAACGCGATGAATAGCGTCCTAAATGTCTGCTAAACAAGATGGCCGTAGGAATTATTATCACGTGCCCAGGATGCCATAACCCCCAAGCCTATGTAGCGAGTCAAGTCCATCCGTCAGATGGTGAACCGTTGAGATCTCGCACACACTAGAACGAAGACATGCGAGGAGTACCAAAAGATGTTGTCGAAGTAGCACTGTGCATTATTCAATGCCTCACTGTGGCAATCGTCCTACTCGGGTAGATATAATAGCAGGACACGGCACAGGCTTAGTTATGTAATACCAATTGTCATGACCTCGTGCGGCACGAGGAATTGTTAGTGTAACTAGAAAATGGCGCGACGCTACGCGATCTCGGATCCTTCACTTCGGGCGTATGGCGGGTACAGGGACGATCTAACGTATGGAAATCACCGTCGTATGGGGATATATTCTGATTTAGCACCTAGTAAGCTCCACCAGATACATCCCCATCAACGGAAGGTTATACGCTCTTTTAAGTGTCTTAGATCGCGGCCGGACGAAGCGGTGATGGATTACGCAATATCCTGTGCCATAACAACGAGTACTCGACGATTTAGTGCCATTATCTTAGGACCACTCACTATGGGCGTCGTCGAAGAGGATGTGTATACGGTAGAACAAAAGCAATGAATTGATTTAGCATATAGCAGTGATTGGATAGCTATGAGTCGAACTCAGCTGCCGTACGACTTTGGGCTCAATTGGTAGCCCCAGTTGCCCGAGCTTGCCAATGAAGTACGATTTTAGCGTTGTGGTTCAAGTTCGCCAGTATGCTTTTGCTAAGCAGATTCGCTAAAGCGTCCCCTCTATTCACTACCATTTGGCTTACCCGCTAACTTTAGGATAGCGCTGGCGGTTACATATGGACAGTCCTGCTAGAGCTTTTCCGGCCATCGTAAACGGAGCTTCCCCAGGGCCAGTAAGTCGTCCGAAGTCGCAAAATGACACTTGGGAAGGAGTTCTTACGTAATCCACCGTGCCACAGCGATATGCCACCCGGGGGTCACAGCCATTGTCGCTCTTATAGAAGTGTGTCAACACACGCTATATCTTCTAGTTCAGCTATTCTATGAAACGTCTTACGCGATCAGTCTTGGTAATGCACGGAATGATTCTGTCGAACACCCTATGGAAGTTGGTCTGTGTTTCATCCGTGCGCACCTTAGTTACACATTCCCTTGGTGTCAGTGTCGACAACGTGCCTTTGCATCAACTTGAGATCCCCGCGTTAAGCACGCCGGGCCCATACCGTGCAGTGAGCCCTCAACCGTTAAGTGCGCCAGTCATCTGAATCAGTACGTGAAAGTATGGCGCCCGAGCTGAGGTTCACCTCTTCTACTTTCAGGGTTCGCTATGGTTGGTTCCAGTTTAACGGCTGGTGAACTTGGCTTTCTAAGTGCGCGGCAGGGAACACAATCACACCCGCCCTGCGAGCGGATCGATTCCGGGTAGAGTTAATTCGGGTTTAACGATGGATTATAGCCTGTCCCGCAGTCGGGGACCATGATCAACAGTACACAACGGTACCTGAGAATTGGTCGGCACCGTACAGAAGCGAGATTACTACGGTAGCCACGTAACTATAACTTGATTTATTGAGGTCCTACACTACGGCGCGTAGTCTGCGCTGCTCACGGCAACCGCCTATACTCGAGGACGCACATTAAGCGCTGACTCTTGTGAGTCTAGTTGTCCTACTCATGAAGAGTGGACAGACCGATGATACTCTGTATGAGGCGGATAGCTATCATTGGTCAACTTACGAATTTTCCTTGGGCGCTGTATCCCATTAGAAATATAAGCTCTCCATCACCAGCCCTAGTGGAGACCGAGCGTGGAGAAATGGTACCTAATCATGGTATCCGCACTATTCTGACGCGCAGATATCACTGAAAATCAATAAAACCACATGCTGGGCCAAGTCGAACATGGACCCTAGTATCCATTTCAAGCAAGAGGTACGTTTTCGTTATCGTCAATGGCTCTATGCTCGATCCCATTGTTAACTCCTTGGTTACATCGACATTCGGCACCTTCGCCGAGTCGAGACCAGCAATTTCGTCGGGCAGATCAATACTATCCTGATGCACGAACTCCAGTGCTAAACCCGGTAGGGTGAGCGCCGCTGAACTGTTCAGGTAACAGAAGCCAACATGCCCTGGTTTCGACCTATATCACGGGCTTGCCCATCTTCGCCGAATATAAGGGGGTCTCCTGAAGCGTCCGAATCCAGTAAGACATATTAACCGGAGCTGCATCATTTTAAACATAGACATGGACAACAGCACGTGACTAGACAGACTGCAAATTTTCAGCAGGGGGGAATAATTGACACGGATTTCCCGAATAGCCATCCCCGTGTGTGCATCCACATGTAACAGGTCACGCGGAACGTTCCCCGCTTAACTATTTCCACGGTTGGACTCGGCGACACCTAGAGTCAATAATAGCGTTTAATGAGTCCTTCAAAAGTGTTTACCGTAGGCCCTATTGCCTTCGTCTGAACCGACCTGAGAAGGCACAGTTTTTCGCCTTTCACCGTTCGTCCACTCGTTACTATTCTCTCTTGGAATTGACTGTTCTGGTAGGTGGAAGCGAGAGTCTAGAAGACAAAGACCTGTTGTCGAAAGAACCCAGAGTGGACATGTGCCTTTTGTTACCTGAAAGGTAAATGCAATATACCCTGAGCGGACTATGCACTGACCACGCCGACAGATCGTGCCTAAATCAAGCTCGACAGGGTCGAGTCCCCTTGCCCCTTCGCTTGATTGCTAAGTAGTTTGGATGCACAACACGAAATCACTCCGGCTCTTACGGAATACGACGGTTTCTCGAAGCTCGAAGGCGACGATGGCGACATTTAGAATTTAACTCTACGTGAAAGGTCTTACGCGGGGAGGGGCGTCACCCTGCCCAGATGCGTCCCCTAGTTTGCCAGCTCCGCAGTGGTTATTCGATCGTCACTACTTACAAAGGCAAAAAGGGGGTTGCATTGCAATATTAAGGCAGATTGTCGTTTGTAGTACCAGTATCACCGTATGCCTTAAACAAAATCGAAATGCCGGCGCGTCCTTTAGGGCCATTGCAAGCCCCCAGTCGACCAGCGGCCGAGCAAATTCAGGGCAAAATTGTGCCTTCATGTCAGGAACATACGGCCAGTGATACCCAGGGAAGGTGTTAGCGGTCTTCAACTAGGTCTTTACTCTTGGGGGTACGATCCTCGAGCTAGAATCTTAGTAAGGAGTTGGTCTGATGCTAAAAGCACAAGCATTAGGACCAATCGAAGATGATACTCAAGGAAGGGATCCTTCGCCGGGTACCCGTAAGGTAAATACATAATCTGACAAGCTT
		</sequence>
    <sequence><taxon idref="Location_2_1_1|17.07718625999325"/>
			CACGGTCTTAATCACTCTCTTTGAGGATTCATAGCTCATCGGATATGAGACCCCCGTGATACACCAAAATAAGAGTGTGTTCCGGTTGAAACACCTAAAATCCGGACGTGCCAGCTTGGTTTATGATAATCCCCAGATCGTTCATCATCGGCCTGCGCTCGAGTTGCGGCGACTCGTGAGCAAGTTATACCCATTTACGGTTGTCATGTTGCTTTCTTGGTTTTTTCGGTAGGCCTGCTACCTTACGTATTCCGTCCCCTTGTCAATTCGGGTCCAAGGGTACGTCTGCGGGCACACTTAGATACGGCAGGTTTGGTTCAGGGATCACTCTACACTGTGCCGTCTACCACATTGAGACGCCTGGCACGTTTCGGCGCCCTCGCTCTCCGTTGGCGTCTCACCGGTAAACAGGAATCCTTGTTTCGGACGAATGGAAATCGCAGCTGATCATAGAGACCACATAATAGGCTGGTACCTCCCGTACATTGACTACAATGAGATAAGAAGGCATCCGAGGCAGATGGGCAGCTGGGTCTAGACTTGATGTTAGAACCAGTCTCCAGTAGAGAACGACTGTTGATTTTCAAATACCTTAAGTACACTACGGATGTACCTGCGCTATGGTTTACGCAACTTCAGCAATGCAAATGGAGTATCGACTTTGAGCGCTACTTAGCCGACGGACTCGCTGTGCGCCTCCGGGATAAGTTGACCCTCTGGACTGCGGAATAAGGTCACCATAGCGGTCGTCAGAGACAAAAGTTACGCAACGCTGTCTGAAAACCATCCAAGACGTCAAGTATCTTCCTATCCGGAAAAAGCCGAACTGCTAGGCCAGCCGTTGGCGAATCCGTATCGCATGAGGCCAACCGGTTTCGCATTCGTTAAAGACCTAACCTTCACACGGCGTCGCTCGGGAGTGTTTCACGACATAATTCCCTATTATGGGCTCATGATAAGCCACCTCAAAATTTCCTCAATTCCCACGCAACTAAATCTAGTTTGTCTAATTGCCTTATAGGACGCCGTTCAGGTCAAGCGAGCTGAAGTCATAGGAATAGTCAGCAGAACAAAAATGGGAGAGCGCTCGTAAACAGCGGGGAAGTTGATCTGTATACGGCTTACGCCTAATACCGTAGGGCCTCGCACCACTGGGAAGTTTAACCTAGCCGGGTACAAATGAGAATAATACGTCGATGGACGGCCCGCCATGTGGATGTTGCGCCATGAGTTTAGCCCTTGGCCGCCAGGCAGCCACAATAGCACGGAGCACACGGATAGCACATAAGGACGGTGCGGCATTACCGACCTTCCTCGCTACCAGAACTGGTTTCGGCCCCTAAAAAGCACGCAAGAGGAAGTCATACCTGTATGCTTCATGGTACGCTTGCGACAATTACCATGACAACCTCTGCGAGCCGAAGACCCGTACTAGCTTTGCGAGCTCCCTACCGCATCTCGGAGGGACAACTATATCTGTCTACGCAGGATATCTCAGCAGCAGGTTATTTCTCACAATAGGCATGGGGGCAGCTGATTGCTTCCAAATGCCCTTTTACGCGGGATGGGCGTCAGGGTGGCTGCGTGTTGGCACGAGCGCAACGCTGTGGCGTATATAAGGAAGTCTAGGTCGCAAAGGTGTCCTACCGGCGCTTCTGTAAGCTAGTACCAAAGTACTTTACGTACTAGGTGTCTCTGAGTCGGATGTGAAGGAGTCAATTGGTCCATCAGAATAGACAATGTTGTATGTGTCCCACGATTAACTCCGCTTCGGACCCAGATTCAACGAGCACTGTTTAGGCGGTCTTGCTTCCGCAGTCTCTAGCAAACATGCCGTGGCCAATTAGCCTAGTAAGCTTGGGACCAGTAGTCCTAGCTATAGGTTTTAAACAGCGAATGGAGCGTCGATAGACGGTTAGGTTGGCGTAGTCTCCCTTATGTAATTGCGAGTTCGGCTTTCCCAGTTTACGGGAGAGATCGACGGGCTATCTTCTAGTAATTTCATGCCTAACCTAAAGTGCAAAATTTTACAAAGTACCGTATTAAGTTTAGGTAACGAACCCGTGTAATTTGAATTAGCAGTTGACGTATAATGTAACGCTATCAGGGCGCCTTCGCGTCAACCTGTTTTAAGCGGGGAACGGAGAGGCTCATTGATATTATGATTTGACATCCACATCAACCCGCCACAGAAGGGAACCGGACTCTAGGCTATTCCTTATTAGTAAGACAAGCCCATCACTTACTCGGTTCTACCCCAGGACCTTTAGACGGCCGTCCGAATTCGTCTCATAGGTCGACGTGAAAAGCACAAACCTCAGCAGAAGTTGCCGTCGTCTCTATTTTTCAGACAACTTGGCCTACGCGGCGTCCGCCATCATCACCGGATTTAAGGGGGCGGCTGCACATGTTCAACTTGACTAGCGTGCTATGAAATTGCAATTTGCCTGACGGTGATTACCAAGTAAGTATCCCATGATTGCTCTACAATTACCGGTTAGCAACTCACCTTCACGTTACTTAGAATGGAGGAAGAGATCGTTCATCTTCATACCTTAGGTTTTTAGAAATCGCGTAGCGCCTGCGACTGATTTCAAGCAGGTCGGCTCCCAAGTGCAGGGGACTCACAAAATAGCATTTTACTGTCGTTGCATAGGTGAGAACCCGGCCCCCAGTACTTATCCATTTGCCATGGCAGCCGGAAGAATCAGCCCTAGGGCCGTATTGCACGACGTTCAAGCGCCCAAGAAGTTAAGCGCCCCTCGCCAGCAGCGTGCGCATCCACTTCCGATTTAATCTCGTTCTCTGGCATCACGACCTTACTCAGTCGACGCACTGCACACGGCAGTGTGGTTTCTATTGCCCAAGCATATAGGTGAGGTACACAACAGCTGAGCTCAGGTTTCACGCCGGCTTCACATGCTGCCAGGTCATAAATTACGAAGGCCTGAGAGGTAGGTTAATCTCAATCCGGTCACGCTTGCTAACATGAAAGGGGCCAAGTGTCTGTAAGTTGAGGAAGCAACAAAGAAAACTTTTGATACCGTCGTCAATTTTTAAGGCCGTCTTCTGAGTTTGGCTAAGTCGGCAGAATTTAGTCTGAGAGTATACGTGAATCGTTCGACACTGCTTCTTGGAATTAAATCGGTCCTAATAGCTCACATATACACCACTAGCACATAAACAATCTCCCCGCTCATGTAGCTCCTCCTCGCAACGATCCGAAACCCAGGAGCCGCCCACTAGGTGTTAGCCTCAGGCGTTCCCCACCAGGTAGCCTTCCGATTGCGAGTTACGCCCCGGTACCGAATCCTTTCTGTGGTCTCCTCCTGCTTACAGCTTGATCGTGCACTAACTCATTCACTCTGTCGGATCCACATGGTGCTGAAGGTTTATATGTAAGGGAGAAATGTTACAATTTAGTTGCGGCCGGTACTAGCTCTGACAAAAGCGGACTTGACGCTGGGCGATTGATATGCTAGGTTATACTCTTTCTTATCTATAGAAGCCTGCTACGAAACTCGACGCATCACTTCCTCCATTCTGGCTCGTTAGAGGCGCGATTCCATTTAACGCTAGACCGCCATATGCCGTCATCGCCCTACAAGAGGCAAATAGCGTCAAGCCCATCGCTAGCTTCTAGAAAAGTCTGGAGTGCAAGTGATCCGATGTATGTTCATCCATTGGGAGGTACACCGTTCCCAATGGAGATTCACAACCAAGTGTCGGGGAAGTCCTCACTCTGCCGACAACTAATCCCTAAGCAGAGTTCCCAGTGGCTCCAAGGTGGTGCGGAAAGAATTAGCTGCGTCCTAACAATAAAAATGTTCTAAAGCAGTTATTCCAAACCTAGACGGTGTGGAGCTGCTCCCGGGAATCCCATTAGGCTATAGATTTGTCAAGGCTGGTGACCCCCTCAGGTGAGGTGTTTTGCTAGTTAGACCTCTGATTGTTTCGAGACGCTTTGATTTACGCCATAATCATGGGCTAATTTTGTAACGGTCGTGGCAGTGCGGTATGTATAGTATAAACATTCTGAACCGACAATAATAGAGACGAGGACTCGTTCAAATCGACCCGCGTGCCGTGCTCCTCCGACGTATTGCGGCATCAAACTGGGTCTAGACGACCAAGCAGCGCCCCAGAGTATATTCCAAGGGAGAAGGTGCGAAAGAGATTCTCTAACCGTTAAAGCTTGGTCCTGTAAGTCCAAAGGTAGGTTGCCGAACGGGATGTTTAAGTTTTGCTGTTACCTCGCTACTCGAGAATTTGGGTACGTGCAAGTAGGGGTCCTCGGCTGCACACGCACCTTTGACACGTATGGGAAATGTCCTTCACTCCATCACGTGCCACTTAGGCCGGGCCGATCGAATAGCCTTTGGGGTAAGAAGAGCGTAGATATGGAGGCGCCTGCTAACGAGCGCGAGTCTGCTCTGTGGATCTCATGCCTACAGTCCGCCAAATAGAACAAAATTTCATAACAGCTAACATCATGGTCTCGGGTTATAACGGCGCGTCCGATCGGTAGTCAGTCCAGCGAAAGCTGGTGGTGTCTGGTGTGGGTTGTTCGCTAAAGGCTCTGAAAGTCGGGGTCCCGAGGATCAACTAGCAAAATCCTAGACGAGAGCCAGACCTGGAATTTAGATAAGTCATGCTGGTCCACTGTTGAACTTTAGGGCGCGCGGTACAAGCTGTATTTGATTAGAGTAGGCCTTGGCTTCCACCTCTAATCTATTACAAGAGCAATAAGTGACTGGTAGTTTGCCCCGGTTTCTCTGGATAAATCGAGCAAGTGCAATGATAGTAGGTTGGTACGGCGAACTTTGAAGGGGGGATTACTGCCTATTTGCCTAGATGTATGCTTCATCCGGCATCGGATCCGAATTCTACATAGTCGACGGAGATGTTCCATTCGGTGATATGTCGTGCCACGATGTAAGAAATGCTGTATCAAAAACGTCCCTCATTCTGCGCGTGCTTTAACCGATTGACGATATAGAGAGCTTCAGTGGAAGGTTAAACGGTCTCGCCTTCCGTGGCAGAAGGTACGCGGCTTCCCGAGCTAATCTTAAACGACCCCTCTCATGTCCTCTTACGTGTTGACCTATGCGTATATTAATGATTAGCTTATACAGGTAACTCCGCATGGCACCTATAGCACCCTACTCCAGAACAATATGTTTTCTTCCTGTCATCTAAAACGTCTGGGGTTGCTGACCAGGGGTTCTGTCGTTTTATCTCGGGATCGGATGCTCTCGTTTGTGCCACTCCACGGGATACTGCCCGTAAACACAGCCGCGTAAACTCGGTAATATTGCTTTTTTGGGGTTACTATACTCCCACGTTGTACAGGCTTAGCTAATCCGTCTCTACATCACCATTGTTGGTCGATCGAATTGTGAGCATGCACCCGGGGCGACGGCGCGATATGGGGAAGGATAATTGAACAACTGTTCCCGACACCTCGAGCTATCTGCGACCCAACCTCTTCACGGGATTAGCAGTTCTGGAATCAAAGTATGGGATCGCCCACCAACACTTGCCCTAAAGCTCGACTCTGGTTCATTCAAGTCAGGTTGACCAATCTTAACTGGAGCCCCCCGTCTCGACGTTGCGCCTGCCTGCTCGTGGTGTTCCCGGGTTTTGACGATCGTCTGAATCCGTAAATGGCGCTATGAACCACCGCTGGCTATTATATGCCAGCAAGTGAGACAAGGCATTACTTGCATATTCATTTCAGTTTCTTTATTAGTCTCGGTAGATGCGTATACCTTCCAAGTGAGAAACTTTAGGCGCCAGTGTCCAGCGGCAACACACCACCGAGATGAGATTCATTTGGCCTACCTCGGGATCCGGATTCGTCCGTCGGCCGTGTAGAATTTAGTGCTTTTTCCTATCTGACAAGGTACGTGCCGTGGAGCCAGGACCGTATCTTGGCGACTGGCCGAGGGAGAGATGATGGCCGCGTAAAGCGTGCTTCAAGCCCTGCAAAAAGACCGCCTAGGAATCTCTATTTGTTCCGCTATTCAATGTTTGCGCCTACCTCAAACAAATTCCGCAAGCCTGGGATTGCCGTACTGGGACCACCAATAACACATTCGAAATGAGGTTCTGCTGAAAGGCATTACGAAGTAGCCACGAAGTAAGTATGCCCTTCGATAACTGCGTCTCCAAGTCGTCACTCTATTCGCGTTGGTACACCTAACCTGTTTTTCACAGTCGCAGCCAAGTGTGCTGAGTTTGACCATCAATAATTCGAGTGATGCTTGTCCTTTATTCAAGGCAACTGACAGTATTCAGCGGCCGGCATCGATAACACTCAAAGCGTGGAGGGGTGGCCGGTAGGTTTCGTTATGTGCTCTAATCATTAACCTATTGCCGACTGGCGAGGGCGAGGACTAGCAGAATGGATTTTGTAGGATGATGACGGTTACGGCACCGCTAGAACAATTTTTGGCTAGAATTGACCCATGCTAATATTAAATTTAGCGGGAGCTATTCAACGCAGGCCCTCCTTCCAATATGTTGCTTGAGTCTACGCTCAGAACACCACTCCGCTAACAGTTGACAAGTGCTTGTCGGACACCAGCCAGAGTAATGAGCTTACGGTAGGTACACACGAACGTCAGTCTTTGGCCTTAATGGGAACGAAGACTGTTACGGGGTCACGAAGTGTTCCTGGCGGTCGCTCTGGCGTTTATTAAAGACAGTCGGTTGGGTATTTTCAAAAATTTACAGCCTAAACGCCTTATACATTCAATCTTGGTACTATCGTTGACATAAGCAGTCCACTTTGACACGATATCGCCGCTCCATATAGAAGAACAAGCAGGGTATCGCGGGACCTTTCCTCGGGCCTAGGCCTTTTTATCCATCGCGGGTCGCCGCCCCAGGTTAGGACGGAGGGCATCCGTACTTGCGGTCTTATGGCAGGTGCCGATCCTTCGAGCTAGTTGGAGTGGCATAGTACTCATCTGATCAGTGGTGTACGACTAAGGGGTAGTTATCCCTTATAAATCGTCCCAGCGGCGTGTAGATTACCCCAGTTTGTTCCTTTTATTTTCATACCCCTTTGTCCTCTTCAACATTGTGCATAAACGTTGTATGGAAACTTTGTCTGGCCATAAGCAATTATAGACGGGGTTATATTCAAGAATGGTCGGTGAGGCGCCGTTAATTTCACCCTATGTAAAAGAAAATCTTGTTCTTGACAGTCTAATCCAATTATAGGTATAGCCACGATGGGGATGCAAACCCAGTACCTACAGTTATATAAGTGTCTCACGATTTCTGTTCGTGACAAGTCCTATACAACACATATCCTCCGTTTGCTAATTATAAGCCGTCAAGTCCCGAATACATTGCAGCCTATTGACCGCGCTACATGAAATAGACGATGCGGACACAGTATTCTTGATCATGAGAACAAAGCGTCTCTAAGCGACGGTCACAAAGCTAAGTACGACCAACGGAAGGTATGCCCCAGGAATTCCCAAAATCACTGAGTGTACGGATGTTCGTGGCTCCATAAACTGATAGACGATCCCTTATGTTCATGTATATCGGGCTTCAGGCTGATTGGCGCCCGGCACTCATGCTCGCCACACGTCAACGCGGTAGGTACAAAGGGATCACGTGGGCGATCGGTAGCCCGAAGGGGCGAAGTTGCCGACGTCACCAACGAAAGCCCCCACTTGTCCGTGACGATTTTCGCTGAGTCGAGGGGAGTGCTAGGTATTAGTTGCAAGCGATATTCAAAATCATATACTCGGTAGTTCTTGGCGGGTGACTACAGAACACCTACACTCTACGATGGAGCATATCCAGCGTGATAGTACGGGACCCTGATGGTTAGGTGTTGCTCTGGCGCTGGAGGCCCGTGGAGAAAAAGTCAAATAGGACACCAATGTTTAAAAGGAGGGTGGAGTTATCCCCGCAACTCGTCCACTAACTGTAGTTGGACCTAGTGCAGAACCTTAGTTGGGGTAGCTCGATGCTTCTTATGGCTGAGTGCACGGTCGCGGCCTGCTTGGGGCAATACCCACGTGCTAGAAACGTGTTCCCGCGCCGGCAGCGCGTACTTACATATCGACCGACGAACTAGGACAACCGTGTATTTAAGCTCTTGAGCTTACACGCCCGCGCTCTTCTTAGATGGCGGGCGGTGTGTAACTGCGTATATGACTACTGCCACCTAGATCGACATAGCCTTCCCCTCGACGTATTAGATACCGATGCGGCTTCGTGGGACTTGATATGATTATCCGCGGAAAAAACCACGTTTCTGCGTGAGAGTGGCGTAGCGCCACTAAATACGGCTGTATCGGTACTCGTGCCGCGGGCACGGTTTTAAAGACGGAATAGGCCTTAGTAGCACTAGACATCCGAGGTAATATGTTGGGTTCTCGCGGAGATGCGGGCTCCAATAGGAATACGCGAAGAACATGACCGATTATAAGTGATTCACCACGGCCACCCTAACGCACTGTAGACTTCCGGCGTAGCGCAAAACTGTTGCTCGTAGATTACACCAGATTTGTATCCACGTATGAATACGACCTACATCATTTACTTAATGGAGGCGCAGAATCAAAAATACTTGTAAGCCGGCTCTTGGACTCGCGACAGGTAATGGCAGTAGGATAAGTCGCAGCGGGTCGAGTCATGACCATGTAAGCAACAATGCAAAGGTCAATCACCCTTACCTTATCGGCGTTGGCCTTTGTAACATTCGTTCGTTAATGGTACTACTAAGGCGATTGTTATAGCTCTAACGAGGGTGTTTTGGAAGGTCCAAAGGCCAGTAGACGTCCATCCTCCCCGGTTAGTGATCATGGTATTGAGCATAAAGTGCTTTCTGTATCCGGTAGAATTCAGTAGTGTAGCGTCTATTTTCGCAATCGGTATTTCTTCTGTGGCGTATGAGTTTGATGGAACACGGGCGATTATCCGCGGCTGAAGGTACAGCTGATTCCCCCAGTGTGATTAAGCAAGCGAATATATGCATTGGTTTATTTGGGACTCTCCGTTAGATGCATCGCTCCGCCGGGAGCGAACGCCCACGCGTAAGCACTAAGCAGTCTTTGTAACACGGATCCGTATTCGTCTTCCGTTGCGAGTGATCGAACTCTAGCGGGTGAACTTATTGTCATACTGACTGCCGGTAAGAGGCAGACACAGCATATGGTAGGAACTCTGTTCCTTTTAGCGTAGATCTCGAATAAGGTACATTACTCGAATCCGCTATGACTTGCGGTTTATCACGGTGTTACATTAAATGATGTCAGCTAATACACGATAGTCCCGACTTTGTCGAGGCGAACATCTATAGCCCATCTGGTATAGTTCGCGCATTTGGAAACCGCTATCTGAGTACTTGTCGATGATACTCGAGAATAATCGTACACCACATGCCACGCTCGGAAAGATCCAGCGACACGGCCAACGGCTGCAGACGATTGGCAAATAACCAAGTCGGGACCGTGAACATTCTTTTAGAACGCATTGAGTGATCAATACAAAAACGCAGCCGTAGTCAGAAAAGCGTTTGTGTTTCTCATGGGTGGCCGAGTATAAACAATCTGCGGCTCGCTTAGCGAAGGGGAATTTCTCAAAGAAGTTCGAGCATGCTCCTGGCTGTCTAGCTGCCCATGGAGGATCGCCTAGCTCTGCGCGCTCAAAACGCTAAAGGAGTCGTTACCGCGCCTCCCAAGGGATGACTGGGTGCCCGAAAGGCTTATCAGCCTGTTACACCTCAAAGTGATGGTTTCCTCAGTCAGGGGCCAAGCGAGGCCTGGCCGAGGTCCTTTCCGGGGCCTCGATCCCCAGGCAGCGAAACCGGGATTCTTCTGTTAGGTAACAAAAGGCCCGTGGTAAAGGAAAACCCTTTCTTCTGAGTGAAGTGTCAAACTTACGGAAGCCGTTCAGCGAAAACTACGGGACTACGGCGAAGGATGTACGGTGTACTGAGTATTTGTGCGTAAAGCGCGACCACACAATATCCCCGCGATCCCACACGAAGCGAAGCCAGTGCTGGGTAAGTAACGGCCATGAAACTGGACCGTTAGCATAGATGCCTGTCAACAGCGACGAACTGCGGGTTACTTCCACTCAACAGTCAATTGAAAGACTGTGGCGACGCGATCGAAAACAAATCCCTATTGTTTAGAACCAGAAACTCGTCCTTGGGGAATTAGAAGAGGGACCATGGTCAGGGTTAACAGAATGCTTGGATACAATGACCTAATAACACGGTTACCCATGTCCCACAAATGGGCCTCTAATCGGCTCTTGGCGACATGGCATCGAGGATGACAGCATATGAAATGCTAATAGGCGCACAGAGCACGTTCATAGTGGCTAAAGCTGGTACATATAACCCATCTTTATCGGGCGTTCCCAACTACGGGATTTATCGAACAGCGAATTCTGGAATGCACGGGAGAGTATGAGGCATTAGAATCCCCGTCTTCTGTCGAACTGCCACCGCCTGACTGTATGTTGGGTGGCAAGGGGCACACTCCTGACTACCTCATACATGCATTCCCGTCCGCGAGCGGCTACTGTTCACATAGTGCGAACGCCCTGTTCGAGTGGGATGTTGCGGACACCGTCGTCTACCTACCAACGCGATGAATAGCGTCCTAAATGTTTGCTAAACAAGATGGTCGTAGGAATTATTATCACGTGCCCAGGATGCCATAACCCCCAAGCCTATGTAGCGAGTCAAGCCCATCCGTCAGATGGTGAACCGTTGAGATCTCGCACACACTAGAACGAAGGCATGCGAGGAGTACCAAAAGATCTTGTCGAAGTAGCACTGTGCATTATTCAATGCCTCACTGTGGCAATCGTCCTACTCTGGTAGATATAATAGCAGGACACGGCACAGGCTTAGTTATGTAATACCAATTGTCATGACCTCGTGCGGCACGAGGAATTGTTAGTGTAACTAGAAAATGGCGCGACGCTACGGGATCTCGGATCCTTCACTTCGGGCGTATGGCGGGTACAGGGACGATCTAACGTATGGAAATCACCGTCGTATGGGGATATATTCTGATTTAGCACGTAATAAGCTCCACCAGATACAGCCCTATCAACGGAAGGTTATACGATCTTTTAAGTGTCTTAGATCGCGGACGGGCGAAGCGGTGATGGATTACGCAATATCCTGTGCCATAACAACGAGTACTCGACGATTTAGTGCCATTATCTTAGGACCACTCACCATGGGCGTCGTCGAAGAGGATGCGTATACGGAAGAACAAAAGCAATGAATTGATTTAGCATATAGCAGTGATTGGATAGCTATGAGTTGAACTCAGTTGCCGTACGACTTTGGGCTCAATTGGTAGCCCCAGTTGCCCGAGCTTGCCAATGAAGTACGATTTTAGCGTTGTGGTTCAAGTTCGCCAGTATGCTTTTGCTACACAGATTCGCTAAAGCGTCCCCTCTATTCACCACCATTTGGCTTACCCGCTAACTTTAGGATAGCGCTGGCGGTTACATATGGACAGTCCTGCTAGAGCTTTTCCGGCCATCGTGAATGGAGCTTCCCCAGGGCCAGCAAGTCGTCCGAAGTCGCAAAATGACACTTGGGAAGGAGTTCTTACGTAATCCACCGTGCCACAGCGATATGCCCCCCGGGGGTCACAGCCATTGTCGCTCTTATAGAAGTGTGTCAACACACGCTATATCTTCTAGTTCAGCTATTCTATGAAACGTCTTACGCGATCAATCTTGGTAATGCACGGAATGATTCTGTCGAAGACCCTACGGAAGTTGGTCTGTGTTTCATCCGTGCGCACCTTAGTTACACATTCACTTGGTGTCAGTGTCGACAACGTGCCTTTGCATCAACTTGAGATCCCCGCGTTAAGCACCCCGGGCCCATACTGTGCAGTGAGCCCTCAACCGTTAAGTGCGCCAGTCGTCCGAATCAGTCCGTGAAAGTATGGCGCCCGAGCTGAGGTTCACCTCTTTTACTTTCAGGGTTCGCTATGGTTGGTTCCAGTTTAACGGCTGGTGAACTTGGCTTTCTAAGTGCGCGGCAGGGAACACAATCATACCCGCCCTGCGAGCGGATCGATTCCGGGTAGAGTTAATTCGGGTTTAACGATGGATTATAGCCTATCCCGCAGTCGGGGACCATGACCAACAGTACACAACGATACCTGAGAATTGGTCGGCACCGTACAGAAGCGAGATTACTACGGTAGCCACGTAACTATAACTTGATTTATGGAGGTCCTACACTACGGCGCGTAGTCTGCGCTGCTCACGGCAACCGCCTATACTCGAGGACGCACATTAAGCGCTGACTCTTGTGAGTCTAGTTGTCCTACTCATGAAGAGTGGACAGACCGATGATACTCTGTATGAGGCGGATAGCTATCATTGGTCAACTTACGAATTTTCCTTGGGCGCTGTATCCCATTAGAAATATAAGCTCTCCATCACCAGCCCTAGTGGAGACCGAGCGTGGAGAAATGGTACCTAATCATGGTATCCGCACTATTCTGACGCGCAGATATCACTGAAAATCAATAAAACCACATGCTGGGCCAAGTCGAACGTGGACCCTAGTATCCATTTCAAGCAAGAGGTACGTTTTCGTTATCGTCAATGGCTCTATGCTCGATCCCATTGTTAACTCCTTGGTTACATCGACATTCGGCACCTTCGCCGAGTCGAGACCAGCAATTTCGTCGGGCAGACCAATACTATCCTGATGCACGAACTCCAGGGTTAAACCCGGTAGGGTGAGCCCCGCTAAACTGTTCAGGTAACAGAAGCCAACATGCCCTGGTTTCGACCTATATCACGGGCTTGCCCATCTTCGCCGAATATAAGGGGGTCTCCTGAAGCGTCCGAATCCCGTAAGACATATTAACCGGAGCTGCATCATTTTAAACATAGACATGGACAACAGCACGTGACTAGACAGACCGCAAATTTTCAGCAGTGGGGAATAATTGACACGGATTTACCGAATAGCCATCCCCGTGTGTGCATCCACATGTAACAGGTCACGCGGAACGTTCCCCGCTTAACTATTTCCACGGTTGGACTCGGCGACACCTAGAGCCAATAATAGCGTTTAATGAGTGCTTCAAAAGTGTTCACCGTAGGCCCTATGGCCCTCGTCTGAACCGACCTGAGAAGGCACAGTTTTTCGCCTTTCACCGTTCGTCCACTCGTTACTATTCTCTCTTGGAATTGACTGTTCTGGTAGGTGGAAGCGAGAGTCTAGAAAACAAAGACCTATTGTCGAAAGAACCCAGAGTGGACATGTGCCTTTTGTTACCTGAAAGGTAAATGCAATATACCCTGAGCGGACTATGCACTGACCACGCCGACAAATCGTGCCTAAATCAAGCTCGACAGGGTCGAGTCCCCTTGCCCCTTCGCTTGATTGCTAAGTAGTTTGGATGCACAACACGAAATCACTCCGGCTCTTACGGAATACGCCGGTTTCTTGAAGGTCGAACGCGACGATGGCGACATTTAGAATTTAACTCTACGTGAAAGGTCTTACGCGGGGAGGGGCGTCACCCTGCCCAGATGCGTCCCCTAGTTTGCCAGCTCCGCAGTGGTTAGTCCATCGTCACTACTTACAAAGGCAAAAAGGGGGTTGCATTGCAATATTAAGGCGGATTGTCGTTTGTAATACCAGTATCACCGTATGCCTTAAACAAAATCGAAATGCCGGCGCGTCCTTTAGGGCCATTGCAAGCCCCCAGTCGACCAGCGGCCGAGCAAATTCAGGGCAAAAATGTGCCTTCATGTCAGGAACATACGGCCAGTGATACTCAGGGAAGGTGTTAGCGGTCTTCAACTAGGTCTTTACTCTTGGGGGTACGATCCTCGAGCTAGAATCTTAGTAAGGAGTTGGTCTGATGCTAAAAGCACAAGCATTAGGACCAATCGAAGATGATACTCAAGGAAGGGATCCTTCGCCGGGTACCCGTAAGGTAAATACATAATCTGACAAGCTC
		</sequence>
    <sequence><taxon idref="Location_4_2_0|28.025589264992213"/>
			CACGGTCTTAATCACTCTCTTTGAGGATTCATAGCTCGTCGGATATGAGACCCCCGTGATACACCAAAATAAGAGTGTGTTCCGGTTGAAACACCTAAAATCCGGACGTGCCAGCTTGGTTTATGATAATCCCCAGATCGTTCATCATCGGCCTGCGCTCGAGTTGCGGCGACTCGTGAGCAAGTTATACCCATTTACGGTTGTCATGTTGCTTTCTTGGTTTTCTCGGTAGGCCTGCTACCTTACGTATTCCGTCCCCTTGTCAATTCGGGTCCAAGGGTACGTCTGCGGGCACACTTAGATACGGCAGGTTTGGTTCAGGGATCACTCTACACTGTGCCGTCTACCACATTGAGACGCCTGGCACGTTTCGGCGCCCTCGCTCTCCGTTGGCGTCTCACCGGCAAACAGGAATCCTTGTTTCGGACGAATGGAAGTCGCAGCTGATCATAGAGACCACATAATAGGCTGGTACCTCCCGTACATTGACTACAATGAGATAAGAAGGCATCCGAGGCAGATGGGCAGCTGGGTCTAGACTTGATGTTAGAACCAGTCTCCAGTAGAGAACGACTGTTGATTTTCAAATACCTTAAGTACACTACGAATGTACCTGCGCTATGGTTTAAGCAACTTCAGCAATGCAAATGGAGTATCGACTTTGAGCGCTACTTAGCCGACGGACTCGCTGTGCGCCTCCGGGATAAGTTGACCCTCTGGACTGCGGAATAAGGTCACCATAGCGGTCGTCAGAGACAAAAGTTACGCAACGCTGTCTGAAAACCATCCAAGACGTCAAGTATCTTCCTATCCGGAAAAAGCCGAACTGCTAGGCCAGCCGTTGGCGAATCCGTATCGCATGAGACCAACCGGTTTCGCATTCGTTAAAGACCTAACCTTCACACGGCGTCGCTCGGGAGTGTTTCACGACATAATTCCCTATTATGGGCTCATGATAAGCCACCTCAAAATTTCCTCGATTCCCACGCAACTAAATCTAGTTTGTCTAATTGACTTATAGGACGCCGTTCAGGTCAAGCGAGCTGAAGTCATAGGAATAGTCAGCAGAACAAAAATGGGAGAGCGCTCGTAAACAGCGGGGAAGTTGATCTGTATACGGCTTACGCCTAATACCGTAGGGCCTCGCACCACTGGGAAGTTTAACCTAGCCGGGTACAAATGAGAATAATACGTCGATGGACGGCCCGTCATGTGGATGTTGCGCCATAAGTTTAGCCCTTGGCCGCCAGGCAGCCACAATAGCACGGAGCACACGGATAGCACATAAGGATGGTGCGGCATTACCGACCTTCCTCGCTACCAGAACTGGTTTCGGCCCCTAAAAAGCACGCAAGAGGAAGTCATACCTGTATGCTTCATGGTACGCTTGCGACAATTACCATGACAACCTCTGCGAGCCGGAGACCCGTACTAGCTTTGCGAGCTCCCTACCGCATCTCGGAGGGACAACTATATCTGTCTACGCAGGATATCTCAGCAGCAGGTTATTTCTCACAATAGGCATGGGGGCGGCTGATTGCTTCCTAATGCCCTTTTACGCGGGATGGGCGTCAGGGTGGCTGCGTGTTGGCACGAGCGCAACGCTGTGGCGTATATAAGGAAGTCTAGGTCGCAAAGGTGTCCTACCGGCGCTTCTGTAAGCTAGTACCAAAGTACTTTACGTACTAGGTGTCTCTGAGTCGGATGTGAAGGAGTCAATTGGTCCATCAGAATAGACAATGTTGTATGTGTCCCACGATTAACTCCGCTTCGGACCCAGATTCAACGACCACTGTTTAGGCGGTCTTGCTTCCGCAGTCTCTAGCAAACATGCCGTGGCCAATTAGCCTAGTAAGCTTGGGACCAGTAGTCCTAGCTATAGGTTTTAAACAGCGAATGGAGCGTCGATAGACGGTTAGGTTGGCGTAGTCTCCCTTATGTAATTGCGAGTTCGGCTTTCCCAGTTTACGGGAGAGATCGACGGGCTATCTTCTAGTAATTTCATGCCTAACCTAAAGTGCAAAATTTTACAAAGTACCGTATTAAGTTTAGGTAACGAACCCGTGTAATTTGAATTAGCAGTTGACGTATAATGTAACGCTATCAGGGCGCCTTCGCGTCAACCTGTTTTAAGCGGGGAACGGAGAGGCTCATTGATATTATGATTTGACATCCACATCAACCCGCCACAGAAGGGAACCGGACTCTAGGCTATTCCTTATTAGTAAGACAAGCCCATCACTTACTCGGTTCTACCCCAGGACCTTTAGACGGCCGTCCGAATTCGTCTCATAGGTCGACGTGAAAAGCACAAACCTCAGCAGAAGTTGCCGTCGTCTCTATTTTTCAGACAATTTGGCCTACGCGGCGTCCGCCATCATCACCGGATTTAAGGGGGCGGCTGCACATGTTCAACTTGACTAGCGTGGTATGAAATTGCAATTGGCCTGACGGTGATTACCAAGTAAGTATCCCATGATTGCTCTACAATTACCGGTTAGCAACTCACCTTCACGTTACTTAGAATGGAGGAAGAGATCGTCCATCTTCATACCTTAGGTTTTTAGAGATCGCGTAGCGCCTGCGACTGATTTCAAGCAGGTCGGCTCCCAAGTGCAGGGGACTCACAAAATAGCATTTTACTGTCGTTGCATAGGTGAGAGCCTGGCCCCCAGTACTTATCCATTTGCCATGGCAGCCGGAAGAATCAGCCTTAGTGCCATATTGCACGACGTTCAAGCGCCCAAGAAGTTAAGCGCGCCTCGCCAGCAGCGTGCGCATCCACTTCCGATTTAATCTCGTTCTCTGGCATCCCGACCTTACTCAGTCGACGCACTGCACACGGCAGTGTGGTCACTATTGCCCAAGCATATAGGTGAGGTACACAACAGCTGAGCTCAGGTTTCACGCCGGCTTCACATGCTGCCAGGTCATAAATTACGAAGGCCTGAGAGGTAGGTTAATCTCAATCCGGTCGCGCTTGCTAACATGAAAGGGGCCAAGTGTCTGTAAGTTGAGGAAGCAATAAAGAAATCTTTTGATACCGTCGTCAATTTTTAAGGCCGTCTTCTGAGTTTGGCTAAGTCGGCAGAATTTAGTCTGAGAGTATACGTGAATCGTTCGACACTGCTTCTTGGAATTAAATCGGTCCTCATAGCTCACATATACACCACTAGCACATAAACAATCTCCCCGCTCATGTAGCTCCTCCTCGCAACGATCCGAAAGCCAGGAGCCGTCCACTAGGTGTTAGCCTCAGGCGTTCCCCACCAGGTAGCCTTCCGATTGCGAGTTACGCCCCGGTACCGAATCCTTTCTGTCGTCTCCTCCTGCTTACAGCTTGATCGTGCACTAACTCATTCACTCTGTCGGATCCACATGGTGCTGAAGGTTTATATGTGAGGGAGAAATGTTACAATTTTGTTGCGGCCGGTACTAGCTCTGACAAAAGCGGACTTGACGCTGGGCGATTGATATGCTAGGTTATACTCTTTCTTATCTATAGAAGCCTGCTACGAAACTCGACGCATCACTTCCTCCATTTTGGCTCGTTAGAGGCGCGATTCCATTTAACGCTAGACCGCCATATGCCGTCATCGCCCTACAAGAGGCAAATAGCGTCAAGCCCATCGCTAGCTTCTAGAAAAGACTGGAGTGCGAGTGATCCGATGTGTGTTCATCCATTGGGAGGTACACCGTTCCCAATGGAGATTCACAACCAAGTGTCGGGGAAGTCCTCACTCTGCCGACAGCTAATCCCTAAGCAGAGTTCCCAGCGGCTCCAAGGTGGTGCGGAAAGAATTAGCTGCGTCCTAACAATAAAAATGTTCTAAAGCAATTATTCCAAACCTAGACGGTGTGGAGCTGCTCCCGGGAATCCCATTAGGCTATAGATTCGTCAAGGCTGGTGACCCCCTCAGGTGAGGTGTTTTACTAGTTAGACCTCTGATTGTTTCGAGACGCTTTAATTTACGCCATAATCATGGGCTAATTTTGTAACGGTCGTGGCAGCGCGGTATGTATAGTATAAACATTCTGAACCGACAATAATAGAGACGAGGCCTCGTTCAAATCGACCCGCGTGCCGTGCTCCTCCGACGTATTGCGGCATCAAACTGGGTCTAGACGACCAAACAGCGCCCCAGAGTATATTCCAAGGGAGAAGGTGCGAAAGAGATTCTCTAACCGTTAAAGCTTGGTCCTGTAAGTCCAAAGGTAGGTTGCCGAACTGGATGTTTAAGTTTTGCTGTTACCTCGCTACTCGAGAATTTGGGTACGTGCAAGTAGGGGTCCTCGGCTGCACACGCACCTTTGACACGTATGGGAAATGTCCTTCACTCCATCACGTGCCACTTAGCCCGGGCCGATCGAATAGCCTTTGGGGTAAGAAGAGCGTAGATATGGAGGCGCCTGCTAAGGAGCGCGAGTCTGCTCTGTGGATCTCATGCCTACAGTCCGCCAAATAGAACAAAATTTCATAACAGCTAACATCATGGTCTCGGGTTATAACGGCGCGTCCGATCGGAAGTCAGTACAGCGAAAGCTGGTGGTGTCTGGTGTGGGTTGTTCGCTAAAGGCTCTGAAAGTCGGGGTCCCGAGGATCAACTAGCAAAATCCTAGACGAGAGCCAGACCTGGAATTTAGATAAGTCATGCTGGTCCACTGTTGAACTTTAGGGCGCGCGGTACAAGCTGTATTTGATTAGAGTAGGCCTTGGCTTCCACCTCTAATCTATTACAAGAGCAATAAGTGACTGGTAGTTTGCCCCGGTTTCTCTGGATAAATCGAGCAAGTGCAATGATAGTAGGTTGGTACGGCGAACTTTGAAGGGGGGATTACTGCCTATTTGCCTAGATGTATGCTTCATCCGGCATCGGATCCGAATTCTACATAGTCGACGGAGATGTTCCATTCGGTGATATGTCATGCCACGATGTAACAAATGCTTTATCAAAAACGTCCCTCATTCTGCGCGTGCTTTAACCGATTGACGATATAGAGAGCTTCAGTGGAAGGTTAAACGGTCTCGCCTTCCGTGGCAGAAGGTACGCGGCCTCCCGAGCTAATCTTAAACGACCCCTCTCATGTCCTCTTACGTGTTGACCTATGCGTATATTGATGATTAGCTTATACAGGTAACTCCGCATGGCACCTATAGCACCCTACACCAGAACAATATGTTTTCTTCCTGTCATCTAAAACGTCTGGGGTTGCTGACCAGGGGTTCTGTCGTTTTATCTCGGGATCGGATGCTCTCGTTTGTGCCACTCCACGGGATACTGCCCGTAAACACAGCCGCGTAAACTCGGTAATATTGCTTTTTTGGGGTTACTATACTCCCACGTTGTACAGGCTTAGCTAATCCGTCTCTACATCACCATTGTAGGTCGATCGAATTGTGAGCATGCACCCGGGGCGACGGCGCGATATGGGGAAGGATAATTGAACAACTGTTCCCGACACCTCGAGCTATCTGCGACCCAACCTCTTCACGGGATTAGTAGTTCTGGAATCAAAGTATGGGATCGCCCACCAACACTTGCCCTAAAGCTCGACTCTGGTTCATTCAAGTCAGGTTGACCAATCTTAACTGGAGCCCCCCGTCTCGACGTTGCGCCTGCCTGCTCGTGGTGTTCCCGGGTTTTGACGATCGTCTGAATCCGTAAATGGCGCTATGAACCACCGCTGGCTATTATATGCCAGCAAGTGAGACATGGCATTACTTGCATATTCATTTCAGTTTCTTTATTAGTCTCGGTAGATGCGTATACCTTCCAAGTGAGAAACTTTAGGCGCCAGTGTCCAGCGGCAACACACCACCGAGATGAGATTCATTTGGCCTACCTCGGGATCCGGATTCGTCCGTCGGCCGTGTAGAATTTAGTGCTTTTTCCTATCTGACAAGGTACGTGCCGTGGAGCCAGAATCGTATCTTGGCGACTGGCCGAGGGAGAGATGATGGCCGCGTAAAGCGTGCTTCAAGCCCTGCAAAAAGACCGCCTAGGAATCTCTATTTGTTGCGCTATTCAATGTTTGCGCCTACCTCAAACAAATTCCGCAAGCCTGGGATTGCCGTACTGGGACCACCAATAACACATTCGAAATGAGGTTCTGCTGAAAGGCATTACGAAGTAGCCACGAAGTAAGTATGCCCTTCGATAACTGCGTCTCCAAGTCGTCACTCTATTCGCGTTGGTACACCTAACCTGTTCTTCACAGTCGCAGCCAAGTGTGCTGAGTTTGACCATCAATAATTCGAGTGATGCTTGTCCTTTATTCAAGGCAACTGACAGTATTCAGCGGCCGGCATCGATAACACTCAAAGCGTGGAGGGGTGGCCGGTAGGTTTCGTTATGTGCTCTAATCATTAACCTATTGCCGACTGGCGAGGGCGAGGACTAGCAGAATGGATTTTGTAGGATGATGACGGTTACGGCACCGCTAGAACAATTTTTGGCTAGAATTGACCCATGCTATTATTAAATTTAGCGGGAGCCATTCAACGCAGGCCCTCCTTCCAATATGTTGCTTGAGTCTACGCTCAGAACACCACTCCGCTAACAGTTGACAAGTGCTTGTCGGACACCAGCCAGAGTAATGAGCTTACGGTAGGTACACACGAACGTCAGTCTTTGGCCTTAATGGGAACGAAGACTGTTACGGGGTCACGAAGTGTTCCTGGCGGTCGCTCTGGCGTTTATTAAAGACAGTCGGTTGGGTATTTTCAAAAATTTACAGCCTAAACGCCTTATACATTCAATCTTGGTACTATCGTTGACATAAGCAGTCCACTTTGACACGATATCGCCGCTCCATATAGAAGAACAAGCAGGGTATCGCGGGACCTTTCCTCGGGCCTAGGCCTTTTTATCCATCGCGGGACGCCGCCCCAGGTTAGGACGGAGGGCATCCGTACTTGCGGTCTTATGGCAGGTGCCGATCCTTCGAGCTAGTTGGAGTGGCATAGTACTCATCTGATCAGTGGTGTACGACTAAGGGGTAGTTATCCCTTATAAATCGTCCCAGCGGCGTGTAGATTACCCCAGTTTGTTCCTTTTATTTTCATACCCCTTTGTCCTCTTCAACATTGTGCATAAACGTTGTATGGAAACTTTGTCTGGCCATAAGCAATTATAGACGGGGTTATATTCAAGAATGGTCGGTGAGGCGCCGTTAATTTCACCCTATGTAAAAGAAAATCTTGTTCTTGACAGTCTAATCCAATTATAGGTATAGCCACGATGGGGATGCAAACCCAGTACCTACAGTTATATAAGTGTCTCACGATTTCTGTTCGTGACAAGTCCTATACAACACATATCCTCCGTTTGCTAATTATAAGCCGTCAAGTCCCGAATACATTGCAGCCTATTGACCGCGCTACATGAAATAGACGATGCGGACACAGTATTCTTGATCATGAGAACAAAGCGTCTCTAAGCGACGGTCACAAAGCTAAGTACGACCAACGGAAGGTATGCCCCAGGAATTCCCAAAATCACTGAGTGTACGGATGTTCGTGGCTCCATAAACTGATAGACGATCCCTTATGTTCATGTATATCGGGCTTCAGGCTGATTGGCGCCCGGCACTCATGCTCGCCACACGTCAACGCGGTAGGTACAAAGGGATCACGTGGGCGATCGGTAGCCCGAAGGGGCGAAGTTGCCGACGTCACCAACGAAAGCCCCCACTTGTCCGTGACGATTTTCGCTGAGTCGAGGGGAGTGCTAGGTATTAGTTGCAAGCGATATTCAAAATCATATACTCGGTAGTTCTTGTCGGGTGACTACAGAACACCTACACTCTACGATGGAGCATATCCAGCGTGATAGTACGGGACCCTGATGGTTAGGTGTTGCTCTGGCGCTGGAGGCCCGTGGAGAAAGAGTCAAATAGGACACCAACGTTTGAAAGGAGGGTGGAGTTATCCCCGCAACTCGTCCACTAACTGTAGTTGGACCTAGTGCAGAACCTTAGTTGGGGTAGCTCGATGCTTCTTATGGCTGAGTGCATGGTCGCGGCCTGCTTGGGGCAATACCCACGTGCTAGAACCGTGTTCCCGCGCCGGCAGCGCGTACTTATATATCGACCGACGAACTAGGACGACCGTGTATTTAAGCTCTTGAGCTTACACGCCCGCGCTCTTCTTAGATGGCGGGCGGTGTGTAACTGCGTATATGACTACTGCCACCTAGATCGACATAACCTTCCCCTCGACGTATTAGATACCGATGCGGCTTCGTGGGACTTGATATGATAATCCGCGGAAAAAACCACGTTTCTGCGTGAGAGTGGCGTAGCGCCACTAAATACGGCTGTATCGGTACTCGTGCCGCGGGCACGGTTTTAAAGACGGAATAGGCCTTAGTAGCACTAGACATCCGAGGTAATATGTTGGGTTCACGCGGAGATGCGGGCTCCAATAGGAATACGCGAAGAACATGACCGATGATAAGTGATTCACCACGGCCACCCTAACGCACTGTAGACTTCCGGCGTAGCGCAAAACTGTTGCTCGTAGATTACACCAGATTTGTATCCACGTATGAATACGACCTACATCATTTACTTAATGGAGGCGCAGAATCAAAGATACTTGTAAGCCGGCTCTTGGACTCGCGACAGGTAATGGCAGTAGGATAAGTCGCAGCGGGTCGAGTCATGACCATGTAAGCAACAATGCAAAGGTCAATCACCCTTACCTTATCGGCGTTGGCCTTTGTAACATTCATTCGTTAATGGTACTACTAAGGCGATTGTTATGGCTCTAACGAGGGTGTTTTGGAAGGTCCAAAGGCCAGTAGACGTCCATCCTCCCCGGTTAGTGATCATGGTATTGAGCATAAAGTGCTTTCTGTGTCCGGTAGAATTCAGTAGTGTAGCGTCTATTTTCGCAATCGGTATTTCTTCTGTGGCGTATGAGTTTGATGGAACACGGGCGATTATCCGCGGCTGAAGGTACAGCTGATTCCCCCAGTGTGATTAAGCAAGCGAATATATGCATTGGTTTATTTGGGACTCTCCGTTAGATGCATCGCTCCACCGGGAGCGAACGCCCACGCGTAAGCACTAAGCAGTCTTTGTAACACGGATCCGTATTCGTCTTCCGTTGCGAGTGATCGAACTCTAGCGGGTGAACTTATTGTCATACTGACTGCCGGTAAGAGGCAGACACTGCATATGGTAGGAACTCTATTCCTTTTAGCGTAGATCTCGAATAAGGTACATTACTCGAATCCGCTATGACTTGCGGTTTATCACGGTGTTACATTAAATGATGTCAGCTAATACACGATAGTCCCGACTTTGTCGAGGCGGACATCTATAGCCCATCTGGTATAGTTCGCGCATTTGGAAACCGCTATCTGAGTACTTGTCGATGATACTCGAGAATAATCGTACACCACATGCCACGCTCGGAAAGATCCAGCGACACGGCCAACGACTGCAGACGATTGGCAAATAACCAAGTCGGGACCGTGAACATTCTTTTAGAACGCATTGAGTGATCAATACAAAAACGCAGCCGTAGTCAGAAAAGCGTTTGTGTTTCTCATGGGTGGCCGAGTATAAACAATCTGCGGCTCGCTTCGCGTAGGGGAATTTCTCAAAGAAGTTCGAGCATGCTCCTGGCTGTCTATCTGCCCATGGAGGATCGCCTAGCTCTGCGCGCTCAAAACGCTACAGGAGTCGTTACCGCGCCTCCCAAGGGATGACTGGGTGCCCGAAAGGCTTATCAGCCTGTTACACCTCAAAGTGATGGTTTCCTCAGTCAGGGGCCAAGCGAGACCTGGCCGAGGTCCTTTCCGGGGCCTCGATCCCCAGGCAGCGAAACCGGGATTCTTCTGTTAGGTAACAAAAGGCCCGTGGTAAAGGAAAACCCTTTCTTCTGAGTGAAGTGTCCAACTTACGGAAGCCGTTCAGCGAAAACTACGGGACTACGGCGAAGGATGTACGGTGAACTGAGTATTTGTGCGTAAAGCGCGACCACACAATATCCCCGCGATCCCACACGAAGCGAAGCCAGTGCTGGGTAAGTAACGGCCATGAAACTGGACCGTTAGCATAGATGCCTGTCAATGGCGACGAACTGCGGGTTACTTCCACTCAACAGTCAATTGAAAGACTGTGGCGACGCGATCGAAAACAAATCCCTATTCTTTAGAACCAGAAACTCGTCCTTGGGGAATTAGAACAGGGCCCATAGTCAGGGTTAACAGAATGCTTGGATACAATGACCTAATAACACGGTTACCCATGTCCCACAAATGGGCCTCTAATCGGCTCTTGGCGACATGGCACCGAGGATGACAGCATATGAAATGCTAATAGGCGCACAAAGCACGTTCATAGTGGCTAAAGCTGGTACATATAACCCATCTTTATCAGGCGTTCCCAACTACGGGATTTATCGAACAGCGAATTCTGGAATGCACGGGAGAGTATGAGGCATTAGAATCCCCGTCTTCTGTCGAACTGCCACCGCCTGACTGTATGTAGGGTGGCAAGGGGCACACTCCTGACTACCTCATACATGCATTCCCGTCCGCGAGCGGCTACTGTTCACATAGTGCGAACGCCCTGTTCGAGTGGGATGTTGCGGACACCGTCGTCTACCTACCAACGCGATGAATAGCGTCCTAAATGTCTGCTAAACAAGATGGTCGTAGGAATTATTATCACGTGCCCAGGATGCCATAACCCCCAAGCCTAAGTAGCGAGTCAAGCCCATCCGTCAGATGGTGAACCGTTGAGATCTCGCACACACTAGAACGAAGGCATGCGAGGAGTACCAAAAGATCTTGTCGAAGTAGCACTGTGCATTATTCAATGCCTCACTGTGGCTATCGTCCTACTCTGGTAGATATAATAGCAGGACACGGCACAGGCTTAGTTATGTAATACCAATTGTCATGACCTCGTGCGGCACGAGGAATTGTTAGTGTAACTAGAAAATGGCGCGACGCTACGGGATCTCGGATCCTTCACTTCGGGCGTATGGCGGGTACAGGGACGATCTAACGTATGGAAATCACCGTCGTATGGGGATATATTCTGATTTAGCACGTAATAAGCTCCACCAGATACGGCCCTATCAACGGAAGGTTATACGATCTTTTAAGTGTCTTAGATCGCGGCCGGGCGAAGCGGTGATGGATTACGCAATATCCTGTGCCATAACAACGAGTACTCGACGATTTAGTGCCATTATCTTAGGACCACTCACCATGGGCGTCGTCGAAGAGGATGTGTATACGGTAGAACAAAAGCAATGAATTGATTTAGCATATAGCAGTGATTGGATAGCTATGAGTTGAACTCAGTTGCCGTACGATTTTGGGCTCAATTGGTAGCCCCAGTTGCCCGAGCTTGCCAATGAAGTACGATTTTAGCGTTGTGGTTCAAGTTCGCCAGTATGCTTTTGCTACACAGATTCGCTAAAGCGTCCCCTCTATTCACCACCATTTGGCTTACCCGCTAACTTTAGGATAGCGCTGGCGGTTACATATGGACAGTCCTGCTAGAGCTTTTCCGGCCATCGTGAATGGAGCTTCCCCAGGGCCAGCAAGTCGTCCGAAGTCGCAAAATGACACTTGGGAAGGAGTTCTTACGTAATCCACCGTGCCACAGCGATATGCCACCCGGGGGTCACAGCCATTGTCGCTCTTATAGAAGTGTGTCAATACACGCTATATCTTCTAGTTCAGCGATTCTATGAGACGTCTTACGCGATCAATCTTGGTAATGCACGGAATGATTCTGTCGAAGACCCTACGGAAGTTGGTCTGTGTTTCATCCGTGCGCACCTTAGTTACACATTCACTTGGTGTCAGTGTCGACAACGTGCCTTTGCATCAACTTGAGATCCCCGCGTTAAGCACCCCGGGCCCATACTGTGCAGTGAGCCCTCAACCGTTAAGTGAGCCAGTCATCCGAATCAGTCCGTGAAAGTATGGCGCCCGAGCTGAGGTTCACCTCTTTTACTTTCAGGGTTCGCTATGGTTGGTTCCAGTTTAACGGCTGGTGAACTTGTCTTTCTAAGTGCGCGGCAGGGAACACAATCTTACCCGCCCTGCGAGCGGATCGATTCCGGGTAGAGTTAATTCGGGTTTGACGATGGATTATAGCCTATCCCGCAGTCGGGGACCATGATCAACAGTACACAACGATACCTGAGAATTGGTCGGGACCGTACAGAAGCGAGATTACGACGGTAGCCACGTAACTATAACTTGATTTATGGAGGTCCTACACTACGACGCGTAGTCTGCGCTGCTCACGGCAACCGCCTATACTCGAGGACGCACATTAAGCGCTGACTCTTGTGAGTCTAGTTGTCCTACTCATGAAGAGTGGACAGACCGATGATACTCTGTATGAGGCGGATAGCTACCATTGGTCAACTTACGAATTTTCCTTGGGCGCTATATCCCATTAGAAATATAAGCTCTCCATTACCAGCCCTAGTGGAGACCGAGCGTGGAGAAATGGTACCTAATCATGGTATCCGCACTATTCTGACGCGCAGATATCACTGAAAATCAATAAAACCACAAGCTGGGCCAAGTCGAAAGTGGACCCTAGTATCCATTTCAAGCAAGAGGTACGTTTTCGTTATCGTCAATGGCTCTATGCTCGATCCCATTGTTAACTCCTTGGTTACATCGACATTCGGCACCTTCGCCGAGTCGAGACCAGCAATTTCGTCGGGCAGACCAATACTATCCTGATGCACGAACTCCAGGGTTAAACCCGGTAGGGTGAGCCCCGCTAAACTGTTCAGGTAACAGAAGCCAACATGCCCTGGTTTCGACCTATATCACGGGCTTGCCCATCTTCGCCGAATATAAGGGGGTCTCCTGAAGCGTCCGAATCCCGTAAGACATATTAACCGGAGCTGCATCATCTTAAACATAGACATGGACAACAGCACATGACTACACAGACTGCAAATTTTCAGGAGTGGGGAATAATTGACACGGATTTACCGAATAGCCATCCCCGCGTGTGCACCCACATGTAACAGGTCACGCGGAACGTTCCCCGCTTAACCATTTCCACGGTTGGACTCGGCGACACCTAGAGCCAATAATAGCGTTTAATGAGTGCTTCAAAAGTGTTTACCGTAGGCCTTATGGCCCTCGTCTGAACCGACCTGGGAAGGCACAGTTTTTCGCCTCTCACCGTTCGTCCACTCGTTACTATTCTCTCTTGGAATTGACTGTTCCGGTAGGTGGAAGCGAGAGTCTAGAAAACAAAGACCTATTGTCGAAAGAACCCAGAGTGGACATGTGCCTTTTGTTACCTGAAAGGTAAATGCAATATACCCTGAGCGGACTATGCACTGACCACGCCGACAAATCGTGCCTAAATCAAGCTCGACAGGGTCGAGTCCCCTTGCCCCTTCGCTTGATTGCTAAGTAGTTTGGATGCACAACACGAAATCACCCCGGCTCTTACGGAATACGCCGGTTTCTTGAAGGTCGAACGCGACGATGGCGACATTTAGAATTTAACTCTACGTGAAAGGTCTTACGCGGGGAGGGGCGTCACCCTGCCCAGATGCGTCCCCTAGTTTGCCAGCTCCGCAGTGGTTAGTCCATCGTCACTACTTACAAAGGCAAAAAGGGGGTTGCATTGCAATATTAAGGCGGATTGTCGTTTGTAATACCAGTATCACCGTATGCCTTACACAAAATCGAAATGCCGGCGCGTCCTTTAGGGCCATTGCAAGCCCCCAGTCGACCAGCGGCCGAGCAAATTCAGGGCAAAATTGTGCCTTCATGTCAGGAACATACGGCCAGTGATACTCAGGGAAGGTGTTAGCGGTCTTCAACTAGGTCTTTACTCTTGGGGGTAAGATCCTCGAGCTAGAATCTTAGTAAGGAGCTGGTCTGATGCTAAAAGCACAAGCATTAGGACCAATCGAAGATGATACTCAAGGAAGGGATCCTTCGCCGGGTACCCGTAAGGTAAATACATAATCTGACAAGCTC
		</sequence>
    <sequence><taxon idref="Location_4_1_1|29.325107415097285"/>
			CACGGTCTTAATCACTCTCTTTGAGGATTCATAACTCATCGGATATGAGACCCCCGTGATACACCAAAACAAGAGTGTGTTCCGGTTGAAACACCTAAAATCCGGACGTGCTAGCTTGGTTTGTGATAATCCCCAGATCGTTCATCATCGGCCTGCGCTCGAGTTGCGGCGACTCGTGAGCAAGTTATACCCATTTACGGTTGTCATGTTGCTTTCTTGGTTTTCTCGGTAGGCCTGCTACCTTACGTATTCCGTCCCCTTGTCAATTCGGGTCCAAGGGTGCGTCTGCGGGCACACTTAGATACGGCAGGTTTGGTTCAGGGATCACTCTACACTGTGCCGTCTACCACATTGAGACGCCTGGCACGTTTCGGCGCCCTCGCTCTCCGTTGGCGTCTCACCGGTAAACAGGAATCCTTGTTTCGGACGAATGGAAGTCGCAGCTGATGATAGAGACCACATAATAGGCTGGTACCTCCCGTACATTGACTACAATGAGATAAGAAGGCATCCGAGGCAGATGGGCAGCTGGGTCTAGACTTGATGTTAGAACCAGTCTCCAGTAGAGAACGACTGTTGATTTTCAAATACCTTAAGTACACTACGGATGTACCTGCGCTATGGTTTAAGCAACTTCAGCAATGCAAATGGAGTATCGACTTTGAGCGCTACTTAGCCGACGGACTCGCTGTGCGCCTCCGGGATAAGTTGACCCTCTGGACTGCGGAATAAGGTCACCATTGCGGTCGTCAGAGACAAAAGTTACGCAACGCTGTCTGAAAACCATCCAAGACGTCAAGTATCTTCCTATCCGGAAAAAGCCGAACTGCTAGGCCAGCCGTTGGCGAATCCGTATCGCATGAGACCAACCGGTTTCGCATTCGTTAAAGACCTAACCTTCACACGGCGTCGCTCGGGAGTGTTTCACGACATAATTCCCTATTATGGGCTCATGATAAGCCACCTCAAAATTTCCTCAATTCCCACGCAACTAAATCTAGTTTGTCTAATTGACTTATAGGACGCCGTTCAGGTCAAGCGAGCTGAAGTCATAGGAATAGTCAGCAGAACAAAAATGGGAGAGCGCTCGTAAACATCGGGGAAGTTGATCTGTATACGGCTTACGCCTAATACCGTAGGGCCTCGCACCACTGGGAAGTTTAACCTAGCCGGGTACGAACGAGAATAATACGTCGATGGACGGCCCGTCATGTGGATGTTGCGCCATAAGTTTAGCCCTTGGCCGCCAGGCAGCCACAATAGCACGGAGCACACGGAAAGCACATAAGGATGGTGCGGCATTACCGACCTTCCTCGCTACCAGAACTGGTTTCGGCCCCTAAAAAGCACGCAAGAGGAAGTCATACCTGTATGCTTCATGGTACGCTTGCGACAATTACCATGACAACCTCTGCGAGCCGAAGACCCGTACTAGCTTTGCGAGCTCCCTACCGCATCTCGGAGGGACAACTATATCTGTCTACGCAGGATATCTCAGCAGCAGGTTATTTCTCACAATAGGCATGGGGGCAGCTGATTGCTTCCTAATGCCCTTTTACGCGGGATGGGCGTCAGGGTGGCTGCGTGTTGGCACGAGCACAACGCTGTGGCGTATATAAGGAAGTCTAGGTCGCAAAGGTGTCCTACCGGCGCTTCTGTAAGCTAGTACCAAAGTACTTTACGTACTAGGTGTCTCTGAGTCGGATGTGAAGGAGTCAATTGGTCCATCAGAATAGACAATGTTGTATGTGTCCCACGATTAACTCCGCTTCGGACCCAGATTCAACGAGCACTGTTTAGGCGGTCTTGCTTCCGCAGTCTCTAGCAAACATGCCGTGGCCAATTAGCCTAGTAAGCTTGGGACCAGTAGTCCTAGCTATAGGTTTTAAACAGCGAATGGAGCGTCGATAGACGGTTAGGTTGGCGTAGTCTCCCTTATGTAATTGCGAGTTCGGCTTTCCCAGTTTACGGGAGAGATCGACGGGCTATCTTCTAGTAATTTCATGCCTAACCTAGAGTGCAAAATTTTACAAAGTACCGTATTAAGTTTAGGTAACGAACCCGTGTAATTTGAATTAGCAGTTGACGTATAATGTAACGCTATCAGGGCGCCTTCGCGTCAACCTGTTTTAAGCGGGGAACGGAGAGGCTCATTGATATTATGATTTGACATCCACATCAACCCGCCACAGAAGGGAACCGGACTCTAGGCTATTCCTTATTAGTAAGACAAGCCCATCACTTACTCGGTTCTACCCCAGGACCTTTAGACGGCCGTCCGAATTCGTCTCATAGTTCGACGTGAAAAGCACAAACCTCAGCAGAAGTTGCCGTCGTCTCTATTTTTCAGACAATTTGGCCTACGCGGCGTCCGCCATCATCACCGGATTTAAGGGGGCGGCTGCACATGTTCAACTTGACTAGCGTGCTATGAAATTGCAATTTGCCTGACGGTGATTACCAAGTAAGTATCCCATGATTGCTCTACAATTACCGGTTAGCAACTCACCTTCTCGTTACTTAGAATGGAGGAAGAGATCGTCCATCTTCATACCTTAGGTTTTTAGAGATCGCGTAGCGCCTGCGACTGATTTCAAGCAGGTCGGCTCCCAAGTGCAGGGGACTCACAAAATAGCATTTTACTGTCGTTGCATAGGTGAGAGCCCGGCCCCCAGTACTTATCCATTTGCCATGGCAGCCGGAAGAATCAGCCTTAGTGCCGTATTGCACGACGTTCAAGCGCCCAAGAAGTTAAGCGCGCCTCGCCAGCAGCGTGCGCATCCACTTCCGATTTAATCTCGTTCTCTGGCATCCCGACCTTACTCAGTCGACGCACTGCACACGGCAGTGTGGTTTCTATTGCCCAAGCATATAGGTGAGGTACACAACAGCTGAGCTCAGGTTTCACGCCGGCTTCACATGCTGCCAGGTCATAAATTACGAAGGCCTGAGAGGTAGGTTAATCTCAATCCGGTCACGCTTGCTAACATGAAAGGGGCCAAGTGTCTGTAAGTTGAGGAAGCAATAAAGAAATCTTTTGATACCGTCGTCAATTTTTAAGGCCGTCTTCTGAGTTTGGCTAAGTCGGCAGAATTTAGTCTGAGAGTATACGTGAATCGTTCGACACTGCTTCTTGGAATTAAATCGGTCCTCATAGCTCACATATACACCACTAGCACATAAACAATCTCCCCGCTCATGTAGCTCCTCCTCGCAACGATCCGAAAGCCAGGAGCCGCCCACTAGGTGTTAGCCTCAGGCGTTCCCCACCAGGTAGCCTTCCGATTGCGAGTTACGCCCCGGTACCGAATCCTTTCTGGGGTCTCCTCCTGCTTACAGCTTGATCGTGCACTAACTCATTCACTCTGTCGGATCCACATGGTCCTGAAGGTTTATATGTGAGGGAGAAATGTTACAATTTAGTTGCGGCCGGTACTAGCTCTGACAAAAGCGGACTTGACGCTGGGCGATTGATATGCTAGGTTATACTCTTTCTTATCTATAGAAGCCTGCTACGAAACTCGACGCATCACTTCCTCCATTCTGGCTCGCTAGAGGCGCTATTCCATTTAACGCTAGACCGCCATATCCCGTCATCGCCCTACAAGAGGCAAATAGCGTCAAGCCCATCGCTAGCTTCTAGAAAAGACTGGAGTGCAAGTGATCCGATGTGTGTTCATCGATTGGGAGGTACACCGCTCCCAATGGAGATTCACAACCAAGTGTCGGGGAAGTCCTCACTCTGCCGACAGCTAATCCCTAAGCAGAGTTCCCAGCGGCTCCAAGGTGGTGCGGAAAGAATTAGCTGCGTCCTAACAATAAAAATGTTCTAAAGCAGTTATTCCAAACCTAGACGGTGTGGAGCTGCTCCCGGGAATCCCATTAGGCTATAGATTTGTCAAGGCTGGTGACCCCCTCAGGTGAGGTGTTTTGCTAGTTAGACCTCTGATTGTTTCGAGACGCTTTAATTTACGCCATAATCATGGGCTAATTTTGTAACGGTCGTGGCAGCGCGGTATGTATAGTATAAACATTCTGAACCGACAATAATAGAGACGAGGACTCGTTCAAATCTACCCGCGTGCCGTGCTCCTCCGACGTATTGCGGCATCAAACCGGGTCTAGACGACCAAACAGCGCCCCAGAGTATATTCCAAGGGAGAAGGTGCGAAAGAGATTCTCTAACCGTTAAAGCTTGGTCCTGTAAGTCCAAAGGTAGGTTGCCGAACGGGAGGTTTAAGTTTTGCTGTTACCTCGCTACTCGAGAATTTGGGTACGTGCAAGTAGGGGTCCTCGGCTGCACACGCACCTTTGACACGTATGGGAAATGTCCTTCACTCCATTACGTGCCACTTAGCCCGGGCCGATCGAATAGCCTTTGGGGTAAGAAGAGCGTAGATATGGAGGCGCCTGCTAAGGAGCGCGAGTCTGCTCTGTGGATCTCATGCCTACAGTCCGCCAAATAGAACAAAATTTCATAACAGCTAACATCATGGTCTCGGGTTATAACGGCGCGTCCGATCGGTAGTCAGTACAGCGAAAGCTGGTGGTGTCTGGTGTGGGTTGTTCGCTAAAGGCTCTGAAAGTCGGGGTCCCGAGGATCAACTAGCAAAATCCTAGACGAGAGCCAGACCTGGAATTTAGATAAGTCATGCTGGTCCACTGTTGAACTTTAGGGCGCGCGGTACAAGCTGTATTTGATTAGAGTAGGCCTTGGCTTCCACCTCTAATCTATTACAAGAGCAATAAGTGACTGGTAGTTTGCCCCGGTTTCTCTGGATAAATCGAGCAAGTGCAATGATAGTAGGTTGGTACGGCGAACTTTGAAGGGGGGATTACTGCCTATTTGCCTAGATGTATGCTTCATCCGGCATCGGATCCGAATTCTACATAGTCGACGGAGATGTTCCATTCGGTGATATGTCGTGCCACGATGTAACAAATGCTGTATCAAAAACGTCCCTCATTCTGCGCGTGCTTTAACCGATTGACGATATAGAGAGCTTCAGTGGAAGGTTAAACGGTCTCGCCTTCCGTGGCAGAAGGTACGCGGCTTCCCGAGCTAATCTTAAACGACCCCTCTCATGTCCTCTTACGTGTTGACCTATGCGTATATTGATGATTAGCTTATACAGGTAACTCCGCATGGCACCTATAGCACCCTACACCAGAACAATATGTTTTCTTCCTGTCATCTAAAACGTCTGGGGTTGCTGACCAGGGGTTCTGTCGTTTTATCTCGGGATCGGATGCTCTCGTTTGTGCCACTCCACGGGATACTGCCCGTAAACACAGCCGCGTAAACTCGGTAATATTGCTTTTTTGGGGTTACTATACTCCCACGTTGTACAGGCTTAGCTAATCCGTCTCTACATCACCATTGTTGGTCGACCGAATTGTGAGCATGCACCCGGGGCGACGGCGCGATATGGGGAAGGATAACTGAACAACTGTTCCCGACACCTCGAGCTATCTGCGAACCAACCTCTTCACGGGATTAGTAGTTCTGGAATCAAAGTATGGGATCGCCCACCAACACTTGCCCTAAAGCTCGACTCTGGTTCATTCAAGTCAGGTTGACCAATCTTAACTGGAGCCCCCCGTCTCGACGTTGCGCCTGCCTGCTCGTGGTGTTCCCGGGTTTTGACGATCGTCTGAATCCGTAAATGGCGCTATGAACCACCGCTGGCTATTATATACCAGCAAGTGAGACATGGCATTACTTGCATATTCATTTCAGTTTCTTTATTAGTCTCGGTAGATGCGTATACCTTCCAAGTGAGAAACTTTAGGCGCCAGTGTCCAGCGACAACACACCACCGAGATGAGATTCATTTGGCCTACCTCGGGTTCCGGATTCGTCCGTCGGCCGTGTAGAATTTAGTGCTTTTTCCTATCTGACAAGGTACGTGCCGTGGAGCCAGAACCGTATCTTGGCGACTGGCCGAGGGAGAGATGATGGCCGCGTAAACCGTGCTTCAAGCCCTGCGAAAAGACCGCCTAGGAATCTCTATTTGTTCCGCTATTCAATGTTTGCGCCTACCTCAAACCAATTCCGCAAGCCTGGGATTGCCGTACTGGGACCACCAATAACACATTCGAAATGAGGTTCTGCTGAAAGCCATTACGAAGTAGCCACGAAGTAAGTATGCCCTTCGATAACTGCGTCTCCAAGTCGTCACTCTATTCGCGTTGGTACACCTAACCTGTTCTTCACAGTCGCAGCCAAGTGTGCTGAGTTTGACCATCAATAATTCGAGTGATGCTTGTCCTTTATTCAAGGCAACTGACAGTATTCAGCGGCCGGCATCGATAACACTCAAAGCGTGGAGGGGTGGCCGGTAGGTTTCGTTATGTGCTCTAATCATTAACCTATTGCCGACTGGCGAGGGCGAGGACTAGCAGAATGGATTTTGTAGGATGGTGACGGTTACGGCACCGCTAGAACAATTTTTGGCTAGAATTGACCCATGCTATTATTAAATTTAGCGGGAGTTATTCAACGCAGGCCCTCCTTCCAATATGTTGCTTGAGTCTACGCTCAGAACACCACTCCGCTAACAGTTGACAAGTGCTTGTCGGACACCAGCCAGAGTAATGAGCTTACGGTAGGTACACACGAACGTCAGTCTTTGGCCTTAATGGGAACGAAGACTGTTACGGGGTCACGAAGTGTTCCTGGCGGTCGCTCTGGCGTTTATTAAAGACAGTCGGTTGGGTATTTTCAAAAATTTACAGCCTAAACGCCTTATACATTCAATCTTGGTACTATCGTTGACATAAGCAGTCCACTTTGACACGATATCGCCGCTCCATATAGAAGAACAAGCAGGGTATCGCGGGACCTTTCCTCGGGCCTAGGCCTTTTTATCCATCGCGGGACGCCGCCCCAGGTTAGGACGGAGGGCATCCGTACTTGCGGTCTTATGGCAGGTGCCGATCCTTCGAGCTAGTTGGAGTGGCATAGTACTCATCTGATCAGTGGTGTACGACTAAGGGGTAGTTATCCCTTATAAATCGTCCCAGCGGCGTGTAGATTACCCCAGTTTGTTCCTTTTATTTTCATACCCCTTTGTCCTCTTCAACATTGTGCATAAACGTTGTATGGAAACTTTCTCTGGCCATAAGCAATTATAGACGGGGTTATATTCAAGAATGGTCGGTGAGGCGCCGTTAATTTCACCCTATGTAAAAGAAAATCTTGTTCTTGACAGTCTAATCCAATTATAGGTATAGCCACGATGGGGATGCAAACCCAGTACCTACAGTTATATAAGTGTCTCACGATTTCTGTTCGTGACAAGTCCTATACAACACATATCCTCCGTTTGCTAATTATAAGCCGTCAAGTCCCGAATACATTGCAGCCTATTGACCGCGCTACATGAAATAGACGATGCGGACACAGTATTCTTGATCATGAGAACAAAGCGTCTCTAAGCGACGGTCACAAAGCTAAGTACGACCAACGGAAGGTATGCCCCAGGAATTCCCAAAATCACTGAGTGTACGGATGTTCGTGGCTCCATAAACTGATAGACGATCCCTTATGTTCATGTATATCGGGCTTCAGGCTGATTGGCGCCCGGCACTCATGCTCGCCACACGTCAACGCGGTAGGTACAAAGGGATCACGTGGGCGATCGGTAGCCCGAAGGGGCGAAGTTGCCGACGTCACCAACGAAAGCCCCCACTTGTCCGTGACGATTTTCGCTGAGTCGAGGGGAGTGCTAGGTATTAGTTGCAAGCGATATTCAAAATCATATACTCGGTAGTTCTTGGCGGGTGACTACAGAACACCTACACTCTACGATGGAGCATATCCGGCGTGATAGTACGGGACCCTGATGGTTAGGTGTTTCTCTGGCGCTGGAAGCCCGTGGAGAAAAAGTCAAATAGGACACCAATGTTTGAAAGGAGGGTCGAGTTATTCCCGCAACTCGTCCACTAACTGTAGTTGAACCTAGTGCAGAACCTTAGTTGGGGTAGCTCGATGCTTCTTATGGCTGAGTGCATGGTCGCGGCCTGCTTGGGGCAATACCCACGTGCTAGAAACGTGTTCCCGCGCCGGCAGCGCGTACTTATATATCGACCGACGAACTAGGACCACCGTGTATTTAAGCTCTTAAGCTTACACGCCCGCGCTCTTCTTAGATGGCGGGCGGTGTGTAACTGCGTATATGACTACTTCCACCTAGGTCGACATAACCTTCCCCTCGACGTATTAGATACCGATGCGGATTCGTGGGACTTGATATGATAATCCGCGGAAAAAACCACGTTTCTGCGTGAGAGTGGCGTAGCGCCACTAAATACGGCTGTATCGGTACTCGTGCCGCGGGCACGGTTCTAAAGACGGAATAGGCCTTAGTAGCACTAGACATCCGAGGTAATATGTTGGGTTCTCGCGGAGATGCGGGCTCCAATAGGAATACGCGAAAAACATGACCGATGATAAGTGATTCACCCCGGCCACCCTAACGCACTGTAGACTTCCGGCGTAGCGCAAAACTGTTGCTCGTAGATTACACCAGATTTGTATCCACGTATGAATACGACCTACATCATTTACTTAATGGAGGCACAGAATCAAAAATACTTGTAAGCCGGCTCTTGGACTCGCGACAGGTAATGGCAGTAGGATAAGTCGCAGCGGGTCGAGTCATGACCATGTAAGCAACAATGCAAAGGTCAATCACCCTTACCTTATCGGCGTTGGCCTTTGTAACATTCATTCGTTAATGGTACTACTAAGGCGATTGTTATGGCTCTAACGAGGGTGTTTTGGAAGGTCCAAAGGCCAGTAGACGTCCATCCTCCCCGGTTAGTGATCATGGTATTGAGCATAAAGTGCTTTCTGTATCCGGTAGAATTCAGTAGTGTAGCGTATATTTTCGCAATCGGTATTTCTTCTGTGGCGTATGAGTTTGATGGAACACGGGCGATTATCCGCGGCTGAAGGTACAGCTGATTCCCCCAGTGTGATTAAGCAAGCGAATATATGCATTGGTTTATTTGGGACTCTCCGTTAGATGCATCGCTCCGCCGGGAGCGAACGCCCACGCGTAAGCACTAAGCAGTCTTTGTAACACGGATCCGTATTCGTCTTCCGTTGCGAGTGATCGAACTCTAGCGGGTGAACTTATTGTCATACTGACTGCTGGTAAGAGGCAGACCCAGCATATGGTAGGAACTCTATTCCTTTTAGCGTAGATCTCGAATAAGGTACATTACTCGAATCCGCCATGACTTGCGGTTTATCACGGTGTTACATTAAATGTTGTCAGCTAATACACGATAGTCCCGACTTTGTCGAGGCGGACATCTATAGCCCATCTGGTATAGTTCGCGCATTTGGAAACCGCTATCTGAGTACTTGTCGATGATACTCGAGAATAATCGTACACCACAGGCCACGCTCGGAAAGATCCAGCGACACGGCCAACGGCTGCAGACGATTGGCAAATAACCAAGTCGGGACCGTGAACATTCTTTTAGAACGCATTGAGTGATCAATACAAAAACGCAGCCGTAGTCAGAAAAGCGTTTGTGTTTCTCATGGGTGGCCGAGTATAAACAATCTGCGGCTCGCTTAGCGAAGGGGAATTTCTCAAAGAAGTTCGAGCATGCTCCTGACTGTCTATCTGCCCATGGAGGATCGCCTAGCTCTGCGCGATCAAAACGCTACAGGAGTCGTTACCGCGCCTCCCAAGGGATGACTGGGTGCCCGAAAGGCTTATCAGCCTGTTACACCTCAAAGTGATGGTTTCCTCAGTCGGGGGCCAAGCGAGGCCTGGCCGAGGTCCTTTCCGGGGCCTCGATCCCCAGGCAGCGAAACCGGGATTCTTCTGTTAGGTAACAAAAGGCCCGTGGTAAAGGAAAACCCTTTCTTCGGAGTGAAGTGTCAAACTTACGGAAGCCGTTCAGCGAAAACTACGGGGCTACGGCGAAGGATGTACGGTGTACTGAGTATTTGTGCGTAAAGCGCGACCACACAATATCCCCGCGATCCCACACGAAGCGAAGCCAGTGCTGGGTAAGTAACGGCCATGAAACTGGACCGTTAGCATAGATGCCTGTCAACGGCGACGAACTGCGGGTTACTTCCACTCAACAGACAATTGAAAGACTGTGGCGACGCGATCGAAAACAAATCCCTATTGTTTAGAACCAGAAACTCGTCCTTGGGGAATTAGAACAGGGCCCATGGTCAGGGTTAACAGAATGCTTGGATACAATGACCTAATAACACGGTTACCCATGTCCCACAAATGGGCCTCTAATCGGCTCTTGGCGACATGGCACCGAGGATGACAGCATATGAAATGCTAATAGGCGCACAAAGCACGTTCATAGTGGCTAAAGCTGGTACATATAACCCATCTTTATCAGGCGTTCCCAACTACGGGATTTATCGAACAGCGAATTCTGGAATGCACGGGAGAGTATGAGGCATTAGAATCCCCGTCTTCTGTCGAACTGCCACCGCCTGACTGTATGTTGGGTGGCAAGGGGCACACTCCTGACTACCTCATACATGCATTCCCGTCCGCGAGCGGCTACTGTTCACATAGTGCGAACGCCCTGTTCGAGTGGGATGTTGCGGACACCGTCGTCTACCTACCAACGCGATGAATAGCGTCCTAAATGTCTGCTAAACAAGATGGTCGTAGGAATTATTATCACGTGCCCAGGATGCCATAACCCCCAAGCCTATGTAGCGAGTCAAGCCCATCCGTCAGATGGTGAACCGTTGAGATCTCGCACACACTAGAACGGAGGCATGCGAGGAGTACCAAAAGATCTTGTCGAAGTAGCACTGTGCATTATTCAATGCCTCACTGTGGCTATCGTCCTACTCTGGTAGATATAATAGCAGGACACGGCACAGGCTTAGTTATGTAATACCAATTGTCATGACCTCGTGCGGCACGAGGAATTGTTAGTGTAACTAGAAAATGGCGCAACGCTACGGGATCTCGGATCCTTCACTTCGGGCGTATGGCGGGTACAGGGACGATCTAACGTATGGAAATCACCGTCGTATGGGGATATATTGTGATTTAGCACGTAATAAGCTCCACCAGATACAGCCCTATCAACGGAAGGTTATACGATCTTTTAAGTGTCTTAGATCGCGGCCGGGCGAAGCGGTGATGGATTACGCAATATCCTGCGCCATAACAACGAGTACTCGACGATTTAGTGCCATTATCTTAGGACCACTCACCATGGGCGTCGTCGAAGAGGATGTGTATACGGTAGAACAAAAGCAATGAATTGATTTAGCATATAGCAGTGATTGGATAGCTATGAGTTGAACTCAGTTGTCGTACGACTTTGGGCTCAATTGGTAGCCCCAGTTGCCCGAGCTTGCCAATGAAGTACGATTTTAGCGTTGTGGTTCAAGTTCGCCAGTATGCTTTTGCTACACAGATTCGCTAAAGCGTCCCCTCTATTCACCACCATGTGGTTTACCCGCTAACTTTAGGATAGCGCTGGCGGTAACATATGGACAGTCCTGCTAGAGCTTTTCCGGCCATCGTGAATGGAGCTTCCCCAGGGCCAGCAAGTCGTCCGAAGTCGCAAAATGACACTTGGGAAGGAGTTCTTACGTAATCCACCGTGCCACAGCGATATGCCACCCGGGGGTCACATCCATTGTCGCTCTTATAGAAGTGTGTCAACACACGCTATATCTTCTAGTTCAGCTATTCTATGAAACGTCTTACGCGATCAATCTTGGTAATGCACGGAATGATTCTGTCGAAGACCCTACGGAAGTTGGTCTGTGTTTCATCCGTGCGCACCTTAGTTACACATTCACTTGGTGTCAGTGTCGACAATGTGCCTTTGCATCAACTTGAGATCCCCGCGTTAAGCACCCCGGGCCCATACTGTGCAGTGAGCCCTCAACCGTTAAGTGCGCCAGTCATCCGAATCAGTCCGTGAAAGTATGGCGCCCGAGCTGAGGTTCACCTCTTTTACTTTCAGGGTTCGCTATGGTTGGTTCCAGTTTAACGGCTGGTGAACTTGTCTTTCTAAGTGCGCGGCAGGGAACACAATCATACCCGCCCTGCGAGCGGATCGATTCCGGGTAGAGTTAATTCGGGTTTGACGATGGATTATAGCCTATCCCGCAGTCGGGGACCATGATCAACAGTACACAACGATACCTGAGAATTGGTCGGCACCGTACAGAAGCGAGATTACTACGGTAGCCACGTAACTATAACTTGATTTATGGAGGTCCTACACTACGGCGCGTAGTCTGCGCTGCTCACGGCAACCGCCTATACTCGAGGACGCACATTAAGCGCTGACTCTTGTGAGTCTAGTTGACCTACTCATGAAGAGTGGACAGACCGATGATACTCTGTATGAGGCGGATAGCTACCATTGGTCAACTTACGAATTATCCTTGGGCGCTATATTCCATTAGAAATATAAGCTCTCCATTACCAGCCCTAGTGGAGACCGAGCGTGGAGAAATGGTACCTAATCATGGTATCCGCACTATTCTGACGCGCAGATATCACTGAAAATCAATAAAACCACATGCTGGGCCAAGTCGAACGTGGACCCTAGTATCCATTTCAAGCAAGAGGTACGTTTTCGTTATCGTCAATGGCTCTATGCTCGATCCCATTGTTAACTCCTTGGTTACATCGACATTCGGCACCTTCGCCGAGTCGAGACCAGCAATTTCGTCGGGCAGACCAATACTATCCTGATGCACGAACTCCAGGGTTAAACCCGGTAGGGTGAGCCCCGCTAAACTGTTCAGGTAACAGAAGCCAACATGCCCTGGTTTCGACCTATATCACGGGCTTGCCCATCTTCGCCGAATATAAGGGGGTCTCCTGAAGCGTCCGAATCCCGTAAGACATATTAACCGGAGCTGCATCATCTTAAACATAGACATGGACAACAGCACGTGACTACACAGACTGCAAATTTTCAGGAGTGGGGAATAATTGACACGGATTTACCGAATAGCCATCCCCGTGTGTGCACCCACATGTAACAGGTCACGCGTAACGTTCCCCGCTTAACTATTTCCACGGTTGGACTCGGCGACACCTAGAGCCAATAATAGCGTTTAATGAGTGCTTCAAAAGTGTTTACCGTAGGCCTTATGGCCCTCGTCTGAACCGACCTGAGAAGGCACAGTTTTTCGCCTCTCACCGTTCGTCCACTCGTTACTATTCTCTCTTGGAATTGACTGTTCTGGTAGGTGGAATCGAGAGTCTAGAAAACAAAGACCTATTGTCGAAAGAACCCAGAGTGGACATGTGCCTTTTGTTACCTGAAAGGTAAATGCGATATACCCTGAGCGGACTATGCACTGACCACGCCGACAAATCGTGCCTAAATCAAGCTCGACACGGTCGAGTCCCCTTGCCCCTTCGCTTGATTGCTAAGTAGTTTGGCTGCACAACACGAAATCACTACGGCTCTTACGGAATACGCCGGTTTCTTGAAGGTCGAACGCGACGATGGCGACATTTAGAATTTAACTCTACGTGAAAGGTCTTACGCGGGGAGGGGCGTCACCCTGCCCAGATGTGTCCCCTAGTTTGCCAGCTCCGCAGTGGTTAGTCCATCGTCACTACTTACAAAGGCAAAAAGGGGGTTGCATTGCAATATTAAGGCGGATTGTCGTTTGTAATACCAGTATCACCGTATGCCTTAAACAAAATCGAAATGCCGGCGCGTCCTTTAGGGCCATTGCAAGCCCCCAGTCGACCAGCGGCCGAGCAAATTCAGGGCAAAATTGTGCCTTCATGTCAGGAACATACGGCCAGTGATACTCAGGGAAGGTGTTAGCGGTCTTCAACTAGGTCTTTACTCTTGGGGGTACGATCCTCGAGCTAGAATCTTAGTAAGGAGCTGGTCTGATGCTAAAAGTACAAGCATTAGGACCAATCGAAGATGATACTCAAGGAAGGGATCCTTCGCCGGGTACCCGTAAGGTAAATACATAATCTGACAAGCTC
		</sequence>
    <sequence><taxon idref="Location_4_2_1|40.760118937132134"/>
			CACGGTCTTAATCACTCTCTTTGAGGATTCATAGCTTATCGGATATGAGACCCCCGTGATACACCAAAATAAGAGTGTGTTCCGGTTGAAACACCTAAAATCCGGACGTGCCAGCTTGGTTTGTGATAATCCCCAGATCGTTCATCATCGGCCTGCGCTCGAGTTGCGGCGACTCGTGAGCAAGTTATACCCCTTTACGGTTGTCATGTTGCTTTCTTGGTTTTCTCGGTAGGCCTGCTACCTTACGTATTCCGTCCCCTTGTCAATTCGGGTCCAAGGGTGCGTCTGCGGGCACACTTAGATACGGCAGGTTTGGTTCAGGGATCACTCTACACTGTGCCGTATACCACATTGAGACGCCTGGCACGTTTCGGCGCCCTCGCTCTCCGTTGGCGTCTCACCGGTAAACAGGAATCCTTGTTTCGGACGAATGGAAGTCGCAGCTGATGATAGAGACCACATAATAGGCTGGTACCTCCCGTACATTGACTACAATGAGATAAGAAGGCATCCGAGGCAGATGGGCAGCTGGGTCTAGACTTGATGTTAGAACCAGTCTCCAGTAGAGAACGACTGTTGATTTTCAAATACCTTAAGTACACTACGGATGTACCTGCGCTATGGTTTAAGCAACTTCAGCAATGCAAATGGAGTACCGACTTTGAGCGCTACGTAGCCGACGGATTCGCTGTGCGCCTCCGGGATAAGTTGACCCTCTGGGCTGCGGAATAAGGTCACCATTGCGGTCGTCAGAGACAAAAGTTACGCAACGCTGTCTGAAAACCATCCAAGACGTCAAGTATCTTCCTATCCGGAAAAAGCCGAACTGCTAGGCCAGCCGTTGGCGAATCCGTATCGCATGAGACCAACCGGTTTCGCATTCGTTAAAGACCTAACCTTCACACGGCGTCGCTCGGGAGTGTTTCACGACATAATTCCCTATTATGGGCTCATGATAAGCCACCTCAAAATCTCCTCAATTCCCACGCAACTAAGTCTAGTTTGTCTAATTGACCTATAGGACGCCGTTCAGGTCAAGCGAGCTGAAGTCATAGGAATAGTCAGCAGAACAAAAATGGGAGAGCGCTCGTAAACAGCGGGGAAGTTGATCTGTATACGGCTTACGCCTAATACCGTAGGGCCTCGCACCACTGGGAAGTTTAACCTAGCCGGGTACAAATGAGAATAATACGTCGATGGACGGCCCGTCATGTGGATGTTGCGCCATAAGTTTAGCTCTTGGCCGCCAGGCAGCCACAATAGCACGGAGCACACGGATAGCACATAAGGATGGTGCGGCATTACCGACCTTCCTCGCTACCAGAACTGGTTTAGGCCCCTAAAAAGCACGCAAGAGGAAGTCTTACCTGTATGCTTCATGGTACGCTTGCGACAATTACCATGACAACCTCTGCGAGCCGAAGACCCGTACTAGCTTTGCGAGCTCCCTACCGCATCTCGGAGGGACAACTATATCTGTCTACGCAGGGTATCTCAGCAGCAGGTTATTTCTCACAATAGGCATGGGGGCAGCTGATTGCTTCCTAATGCCCTTTTACGCGGGATGGGCGTCAGGGTGGCTGCGTGTTGGCACGAGCGCAACGCTGTGGCGTATATAAGGAAGTCTAGGTCGCAAAGGTGTCCTACCGGCGCTTCTGTAAGCTAGTACCAAAGTACTTTACGTACTAGGTGTCTCTGAGTCGGATGTGAAGGAGTCAACTGGTCCATCAGAATAGACAATGTTGTATGTGTCCCACGATTAACTCCGCTTCGGACCCAGATTCAACGAGCACTGTTTAGGCGGTCTTGCTCCCGCAGTCTCTAGCAAACATGCCGTGGCCAATTAGCCTAGTAAGCTTGGGACCAGTAGTCCTAGCTATAGGTTTTAAACAGCGAATGGAGCGTCGATAGACGGTTAGGTTGGCGTAGTCTCCCTTATGTAATTGCGAGTTCGGCTTTCCCAGTTTACGGGAGAGGTCGACGGGCTATCTTCTAGTAATTTCATGCCTAACCTAGAGTGCAAAATTTTACAAAGTACCGTATTAAGTTTAGGTAACGAACCCGTGTAATTTGAATTAGCAGTTGACGTATAATGTAACGCTATCAGGGCGCCCTCGCGTCAACCTGTTTTAAGCGGGGAACGGAGAGGCTCATTGATATTATGATTTGACATCCACATCAACCCGCCACAGAAGGGAACCGGACTCTAGGCTATTCCTTATTAGTAAGACCAGCCCATCACTTACTCGGTTCTACCCCAGGACCTTTAGACGGCCGTCCGAATTCGTCTCATAGGTCGACGTGAAAAGCACAAACCTCAGCAGAAGTTGCCGTCGTCTCTATTTTTCAGACAATTTGGCCTACGCGGCGTCCGCCATCATCACCGGATTTAAGGGGGCGGCTGCACATGTTCAACTTGACTAGCGTGCTATGAAATTGCAATTTGCCTGACGGTGATTACCAAGTAAGTATCCCATGATTGCTCTACAATTACTGATTAGCAACTCACCTTCTCGTTACTTAGAATGGAGGAAGAGATCGTCCATCTTCATACCTTAGGTTTTTAGAGATCGCGTAGCGCCTGCGACTGATTTCAAGCAGGTCGGCTCCCAAGTGCAGGGGACTCACAAAATAGCATTTTACTGTCGTTGCATAGGTGAGAGCCCGGCCCCCAGTACTTATCCATTTGCCATGGCAGCCGGAAGAATCAGCCTTAGTGCCGTATTGCACGACGTTCAAGCGCCCAAGAAGTTAAGCGCGCCTCGCCAGCAGCGTGCGCATCCACTTCCGATTTAATCTCGTTCTCTGGCATCCCGACCTTACTCAGTCGACGCACTGCACGCGGCAGTGTGGTTTCTATTGCCCAAGCATATAGGTGAGGTACACAACAGCTGAGCTCAGGTTTCACGCCGGCTTCACATGCTGCCAGGTCATAAATTACGAAGGCCTGAGAGGTAGGTTAATCTCAATCCGGTCACGCTTGCTAACATGAAAGGGGCCAAGTGTCTGTAAGTTGAGGAAGCAATAAAGAAATCTTTTGACACCGTCGTCAATTTTTAAGGCCGTCTTCTGAGTTTGGCTAAGTCGGCAGAATTTAGTCTGAGAGTATACGTGAATCGTTCGACACTGCTTCTTGGAATTAAATCGGTCCTCATAGCTCACATATACACCACTAGCACATAAACAATCTCCCCGCTCATGTAGCTCCTCCTCGCAACGATCCGAAAGCCAGGAGCCGCCCACTAGGTGTTAGCCTCAGGCGTTCTCCACCAGGTAGCCTTCCGATTGCGAGTTACGCCCCGGTACTGAATCCTTTCTGTGGTCTCCTCCTGCTTACAGCTTGACCGTGCACTAACTCATTCACTCTGTCGGATCCACATGGTGCTGAAGGTTTATATGTGAGGGAGAAATGTTACAATTTAGTTGCGGCCGGTACTAGCTCTGACAAAAGCGGACTTGACGCTGGGCGATTGATATGCTAGGTTATACTCTTTCTTATCTATAGAAGCCTGCTACGAAACTCGACGCATCACTTCCTCCATTCTGGCTCGTTAGAGGCGCGATTCCATTTAACGCTAGACCGCCATATCCCGTCATCGCCCTACAAGAGGCAAATAGCGTCAAGCCCATCGCTAGCTTCTAGAAAAGACTGGAGTGCAAGTGATCCGATGTGTGTTCATCCATTGGGAGGTACACCGCTCCCAATGAAGATTCACAACCAAGTGTCGGGGAAGTCCTCACTCTGTCGACAGCTAATCCCTAAGCAGAGTTCCCAGCGGCTCCAAGGTGGTGCGGAAAGAATTAGCTGCGTCCTAACAATAAAAATGTTCTAAAGCAGTTATTCCAAACCTAGACGGTGTGGAGCTGCTCCCGGGAATCCCATTAGGCTATAGATTTGTCAAGGCTGGTGACCCCCTTAGGTGAGGTGTTTTGCTAGTTAGACCTCTGATTGTTTCGAGACGCTTTAATTTACGCCATAATCATGGGCTAATTTTGTAACGGTCGTGGCAGCGCGGTATGTATAGTATAAACATTCTGAACCGACAATAATAGAGACGAGGACTCGTTTAAATCGACCCGCGTGCCGTGCTCCTCCGACGTATTGCGGCATCAAACTGGGTCTAGACGACCAAACAGCGCCCCAGAGTATATTCCAAGGGAGAAGGTGCGAAAGAGATTCTCTAACCGTTAAAGCTTGGTCCTGTAAGTCCAAAGGTAGGTTGCCGAACGGGATGTTTAAGTTTTGCTGTTACCTCGCTACTCGAGAATTTGGGTACGTGGAAGTAGGGGTCCTCGGCTGCACACGCACCTTTGACACGTATGGGAAATGTCCTCCACTCCATTACGTGCCACTTAGCCCGGGCCGATCGAATAGCCTTTGGGGTAAGAAGAGCGTAGATATGGAGGCGCCTGCTAAGGAGCGCGAGTCTGCTCTGTGTATCTCATGCCTACAGTCCGCAAAATAGAACAAAATTTCATAACAGCTAACATCATGGTCTCGGGTTATAACGGCGCGTCCGATCGGTAGTCAGTACAGCGAAAGCTGGTGGTGTCTGGTGTGGGTTGTTCGCTAAAGGCTCTGAAAGTCGGGGTCCCGAGGATCAACAAGCAAAATCCTAGACGAGAGCTAGACCTGGAATTTAGATAAGTCATGCTGGTCCACTGTTGAACTTTAGGGCGCGCGGTACAAGCTGTACTTGATTAGAGTAGGCCTTGGCTTCCACCTCTAATCTATTACAAGAGCAATAAGTGACTGGTAGTTTGCCCCGGTTTCTCTGGATAAATCGAGCAAGTGCAATGATAGTAGGTTGGTACGGCGAACTTTGAAGGGGGGATTACTGCCTATTTGCCTAGATGTATGCTTCATCCGGCATCGGATCCGGATTCTACGTAGTCGACGGAGATGTTCCATTCGGTGATATGTCGTGCCACGATGTAACAAATGCTGTATCAAAAACGTCCCTCATTCTGCGCGTGCTTTAACCGATTGACGATATAGAGAGCTTCAGTGGAAGGTTAAACGGTCTCGCCTTCCGTGGCAGAAGGTACGCGGCTTCCCGAGCTAATCTTAAACGACCCCTCTCATGTCCTCTTACGTGTTGACCTACGCGTATATTGATGATTAGCTTATACAGGTAACTCCGCATGGCACCTATAGCACCCTACACCAGAACAATATGTTTTCTTCCTGTCATCTAAAACGTCTGGGGTTGCTGACCAGGGGTTCTGTCGTTTTATCTCGGGATCGGATGCTCTCGTTTGTGCCACTCCACGGGATACTGCCCGTAAACACAGTCGCGTAAACTCGGTAATATTGCTTTTTTGGGGTTACTATACTCCCACGTTGTACAGGCTTAGCTAATCCGTCTCTGCATCACCATTGTTGGTCGATCGAATTGTGAGCATGCACCCGGGGCGACGGCGCGATATGGGGAAGGATAATTGAACAACTGTTCCCGACACCTCGAGCTATCTGCGAACCAACCTCTTCACGGGATTAGTAGTTCTGGAATCAAAGTATGGGATCGCCCACCAACACTTGCCCTAAAGCTCGACTCTGGTTCATTCAAGTCAGGTTAACCAATCTTAACTGGAGCCCCCCGTCTCGACGTTGCGCCTGCCTGCTCGTGGTGTTCCCGGGTTTTGACGATCGTCTGAATCCGTAAGTGGCGCTATGAACCACCGCTGGCTATTATATACCAGCAAGTGAGACATGGCATTACTTGCATATTCATTTCAGTTTCTTTATTAGTCTCGGTAGATGCGTATACCTTCCAAGTGAGAAACTTTAGGCGCCAGTGTCCAGCGGCAACACACCACCGAGATGAGATTCATTCGGCCTACCTCGGGTTCCGGATTCGTCCGTCGGCCGTGTAGAATTTAGTGCTTTTTCCTATCTGACAAGGTACGTGCCGTGGAGCCAGAACCGTATCTTGGCGACTGGCCGAGGGAGAGATGATGGCCGCGTAAACCGTGCTTCAAGCCCTGCAAAAAGACCGCCTAGGAATCTCTATTTGTTCCGCTATTCAATGTTTGCGCCTACCTCAAACAAATTCCGCAAGCCTGGGATTGCCGTACTGGGACCACCAATAACACATTCGAAATGAGGTTCTGCCGAAAGCCATTACGAAGTAGCCACGAAGTAAGTATGCCCTTCGATAACTGCGTCTCCAAGTCGTCACTCTATTCGCGTTGGTACACCTAACCTGTTCTTCACAGTCGCAGCCAAGTGTGCTGAGTTTGACCATCAATAATTCGAGTGATGCTTGTCCTTTATTCAAGGCAACTGACAGTATTCAGCGGCCGGCATCGATAACACTCAAAGCGTAGAGGGGTGGCCGGTAGGTTTCGTTATGTGCTCTAATCATTAACCTATTGCCGACTGGCGAGGGCGAGGACTAGCAGAATGGATTTTGTAGGATGATGACGGTTACGGCACCGCTAGAACAATTTTTGGCTAGAATTGACCCATGCTATTATTAAATTTAGCGGGAGTTATTCAACGCAGGCCCTCCTTCCAATATGTTGCTTGAGTCTACGCTCAGAACACCACTCCGCTAACAGTTGACAAGTGCTTGTCGGACACCAGCCAGAGTAATGAGCTTACGGTAGGTACACACGAACGTCAGTCTTTGGCCTTAATGGGAACAAAGACTGTTACGGGGTCACGAAGTGTTCCTGGCGGTCGCTCTGGCGTTTATTAAAGACAGTCGGTTGGGTATTTTCAAAAATTTACAGCCCAAACGCCTTATACATTCAATCTTGGTACTATCGTTGACATAAGCAGTCCACTTTGACACGATATCGCCGCTCCATATAGAAGAACAAGCAGGGTATCGCGGGACCTTTCCTCGGGCCTAGGCCTTTTTATCCATCGCGGGATGCCGCCCCACGTTAGTCCGGAGGGCATCCGTACTTGCGGTCTTATGGCAGGTGCCGATCCTACGAGCTAGTTGGAGTGGCATAGTACTCATCTGATCAGTGGTGTACGACTAAGGGGTAGTTATCCCTTATAAATCGTCCCAGCGGCGTGTAGATTACCCCAGTTTGTTCCTTTTATTTTCATACCCCTTTGTCCTCTTCAACATTGTGCATAAACGTTGTATGGAAACTTTCTCTGGCCATAAGCAATTATAGACGGAGTTATATTCAAGAATGGTCGGTGAGGCGCCGTTAATTTCACCCTATGTAAAAGAAAATCTTGTACTTGACAGTCTAATCCAATTATAGGTATAGCCACGATGGGGATGCAAACCCAGTACCTACAGTTATATAAGTGTCTCACGATTTCTGTTCGTGACAAGTCCTATACAACACATATCCTCCGTTTGCTAATTATAAGCCGTCAAGTCCCGAATACATTGCAGCCTATTGACCGCGCTACATGAAATAGACGATGCGGACACAGTATTCTTGATCATGAGAACAAAGCGACTCTAAGCGACGGTCACAAAGCTAAGTACGACCAACGGAAGGTATGCCCCAGGAATTCCCAAAATCACTGAGTGTACGGATGTTCGTGGCTCCATAAACTGATAGACGATCCCTTATGTTCATGTATATCGGGCTTCAGGCTGATTGGCGCCCGGCACTCATGCTCGCCACACGTCAACGCGGTAGGTACAAAGGGATCACGTGGGCGTTCGGTAGCCCGAAGGGGCGAAGTTGCCGACGTCACCAACGAAAGCCCCCACTTGTCCGTGACGATTTTCGCTGAGTCGAGGGGAGTGCTAGGTATTAGTTGCAAGCGATATTCAAAATCATATACTCGGTAGTTCTTGGCGGGTGACGACAGAACACCTATCCTCTACGATGGAGCATATCCAACGTGGTAGTACGGGACCCTGATGGTTAGGTGTTGCTCTGGCGCTGGAGGCCCGTGGAGAAAAAGTCAAATAGGACACCAATGTTTGGAAGGAGGGTGGAGTTATCCCCGCAACTCGTCCACTAACTGTAGTTGGACCTAGTGCAGAACCTTAGTTGGGGTAGCTCGATGCTTCTTGTGGCTGCGTGCATGGTCGCGGCCTGCTTGGGGCAATACCCACGTGCTAGAAACGTGTTCCCGCGCCGGCAGTGCGTACTTATATATCGACCGACGAACTAGGACGACCGTGTATTTAAGCTCTTAAGCTTACACGCCCGCGCTCTTCTTAGATGGCGGGCGGTGTGTAACTGCGTATATGACTACTGCCACCTAGGTCGACATAACCTTCCCCTCGACGTATTAGATACCGATGCGGATTCGTGGGACTTGATATGATAATCCGCGGAAAAAACCACGTTTCTACGTGAGAGTGGCGTAGCGCCACTAAATACGGCTGTATCGGTACTCGTGCCGCGGGCACGGTTTTAAAGACGGAAGAGGCCTTACTAGCACTAGACATCCGAGGTAATATGTTGGGTTCTCGCGGAGGTGCGGGCTCCAATAGGAATACGCGAAGAACATGACCGATGATAAGTGATTCACCCCGGCCACCCTAACGCACTGTAGACTTCCGGCGTAGCGCAAAACTGTTGCTCGTAGATTACACCAGATTTGTATCCACGTATGAATACGACCTACATCATTTACTTAATGGAGGCACAAAATCAAAAATACTTGTAAGCCGGCTCTTGGACTCGCGACAGGTAATGGCAGTAGGATAAGTCGCAGCGGGTCGAGTCATGACCATGTAAGCAACAATGCAAAGGTCAATCACCCTTACCTTATCGGCGTTGGCCTTTGTAACATTCATTCGTTAATGGTACTACTAAGGCGATTGTTATGGCTCTAACGAGGGTGTTTTGGAAGGTCCAAAGGCCAGTAGACGTCCATCCTCCCCGGTTGGTGATCGTGGTATTGAGCATAAAGTGCTTTCTGTATCCGGTAGAATTCAGTAGTGTAGCGTCTATTTTCGCAATCGGTATTTCTCCTGTGGCGTATGAGTTTGATGGAACACGGGCGATTATCCGCGGCTGAAGGTACAGCTGATTCCCCCAGTGTGATTAAGCAAGCGAATATATGCATTGGTTTGTTTGGGACTCTCCGTTAGATGCATCGCTCCGCCGGGAGCGAACGCCCACGCGTAAGCACTAAGCAGTCTTTGTAACACGGATCCGTATTCGTCTTCCGTTGCGAGTGATCGAACTCTAGCGGGTGAACTTATTGTCATACTGACTGCTGGTAAGAGGCAGACACAGCATATGGTAGGAGCTCTATTCCTTTTAGCGTAGATCTCGAATAAGGTACATTACTCGAATCCGCCATGACTTGCGGTTTATCACGGTGTTACATTAAATGATGTCAGCTAATACACGATAGTCCCCACTTTGCCGAGGCGGACATCTATAGCCCATCTGGTATAGTTCGCGCATTTGGAAACCGCTATCTGAGTACTTGTCGATGATACTCGAGAATAATCGTACACCACATGCCACGCTCGGAAAGATCCAGCGACACGGCCAACGGCTGCAGACGATTGGCAAATAACCAAGTCGGGACCGTGAACATTCTTTTAGAACGCATTGAGTGATCAATACAAAAACGCAGCCGTAGTCAGAAAAGCGTTTGTGTTTCTCATGGGTGGCCGAGTATAAACAATCTGCGGCTCGCTTAGCGAAGGGGAATTTCTCAAAGAAGTTCGAGCATGCTCCTGACTGTCTATCTGCCCATGGAGGATCGCCTAGCTCTGCGCGCTCAAAACGCTACAGGAGTCGTTACCGCGCCTCCCAAGGGATGACTGGGTGCCCGAAAGGTTTATCAGCCTGTTACACCTCAAAGTGATGGTTTCCTCAGTCGGGGGCCAAGCGAGGCCTGGCCGAGGTCCTTTCCGGGGCCTCGATCCCCAGGCAGCGAAACCGGGATTCTTCTGTTAGGTAACAAAAGGCCCGTGGTAAAGGAAAACCCTTTCTTCTGAGTGAAGTGTCAAACTTACGGAAGCCGTTCAGCGAAAACTACGGGGCTACGGCGAAGGATGTACGGTGTACTGAGTATTTGTGCGTTAAGCGCGACCACACAATATCCCCACGATCCCACACGAAGCGAAGCCAGTGTTGGGTAAGTAACGGCCATGAAACTGGACCGTTAGCATAGATGCCTGTCAACGGCGACGAACTGCGGGTTACTTCCACTCAACAGTCAATTGAAAGACTGTGGCGACGCGATCGAAAACAAATCCCTATTGTTTAGAACCAGAAACTCGTCCTTGGGGAATTAGAACAGGGCCCATGGTCAGGGTTAACAGAATGCTTGGATACAATGACCTAATAACACGGTTACCCATGTCCCACAAATGGGCCTCTAATCGGCTCTTGGCGACATGGCACCGAGGATGACAGCATATGAAATGCTAATAGGCGCGCAAAGCACGTTCATAGTGGCTAAAGCTGGTACATATAACCCATCTTTATCAGGCGTTCCCAACTACGGGATTTATCGAACAGCGAATTCTGGAATGCACGGGAGAGTATGAGGCATTAGAATCCCCGTCTTCTGTCGAACTTCCACCGCCTGACTGTATGTTGGGTGGCAAGGGGCACACTCTTGACTACCTCATACATGCATTCCAGTCCGCGAGCGGCTACTGTTCACATAGTGCGAACGCCCTGTTCGAGTGGGATGTTGCGGACACCGTCGTCTACCTACCAACGCGATGAATAGCGTCCTAAATGTCTGCTAAACAAGATGGTCGTAGGAATTATTATCACGTGCCCAGGATGCCATAACCCCCAAGCCCATGTAGCGAGTCAAGCCCATCCGTCAGATGGTGAACCGTTGAGCTCTCGCACACACTAGAACGAAGGCATGCGAGGAGTACCAAAAGATCTTGTCGAAGTAGCACTGTGCATTATTCAATGCCTCACTGTGGCTATCGTCCTACTCTGGTAGATATAATAGCAGGACACGGCACAGGCTTAGTTATGTAATACCAATTGTCATGACCTCGTGCGGCACGAGGACTTGTTAGTGTAACTAGAAAATGGCGCAACGTTACGGGATCTCGGATCCTTCACTTCGGGCGTATGGCGGGTACAGGGACGGTCTAACGTATGGAAATCACCGTCGTATGGGGATATATTGTGATTTAGCACGTAATAAGCTCCACCAGATACAGCCCTATCAACGGAAGGTTACACGATCTTTTAAGTGTCTTAGATCGCGGCCGGGCGAAGCGGTGATGGATTACGCAATATCCTGTGTCATAACAACGAGTACTCGACGATTTAGTGCCATTATCTTAGGACCACTCACCATGGGCGTCGTCGAAGAGGATGTGTATACGGTAGAACAAAAGCAATGAATTGATTTAGCATATAGCAGTGATTTGATAGCTATGAGTTGAACTCAGTTGTCGTACGACTTTGGGCTCAATTGGTAGCCCCAGTTGCCCGAGCTCGCCAATGAAGTACGATTTTAGCTTTGTGGTTCAAGTTCGCCAGTATGCTTTTGCTACACAGATTCGCTAAAGCGTCCCCTCTATTCACCACCATGTGGCTTACCCGCTAACTTTAGGATAGCGCTGGCGGTTACATATGGACAGTCCTGCTAGAGCTTTTCCGGCCATCGTGAATGGAGCTTCCCCAGGGCCAGCAAGTCGTCCGAAGTCGCAAAATGACACTTGGGAAGGAGCTCTTACGTAATCCACCGTGCCACAGCGATATGCCACCCGGGGGTCACATCCATTCTCGCTCTTATAGAAGTGTGTCAACACACGCTATATCTTCTAGTTCAGCTATTCTAGGAAACGTCTTACGCGATCAATCTTGGTAATGCACGGAATGATTCTGTCGAAGACCCTACGGAAGTTGGTCTGTGTTTCATCCGTGCGCACCTTAGTTACACATTCACTTGGTGTCAGTGTCGACAACGTGCCTTTGCATCAACTTGAGATCCCCGCGTTAAGCACCCCGGGCCCATACTGTGCAGTGAGCCCTCAACCGTTAAGTGCGCCAGTCATCCGAATCAGTCCGTGAAAGTATGGCGCCCGAGCTGAGGTTCACCTCTTTTACTTTCAGGGTTCGCTATGGTTGGTTCCAGTTTAACGGCTGATGAACTTGTCTTTCTAAGTGCGCGGCAGGGAACACAATCAAATCCGCCCTGCGAGCGGATCGATTCCGGGTAGAGTTAATTCGGGTTTGACGATGGATTATAGCCTATCCCGCAGTCGGGGACCATGATCAACAGTACACAACGATACCTGAGAATTGGTCGGCACCGTACAGAAGCGAGATTACTACGGTAGCCACGTAACTATAACTTGATTTATGGAGGTCCTACACTACGGCGCGTAGTCTGCGCTGCTCACGGCAACCGCCTATACTCGAGGACGCACATTAAGCGCTGACTCTTGTGAGTCTAGTTGTCCTACTCATGAAGAGTGGACAGACCGATGATACTCTGTATGAGGCGGATAGCTACCATTGGTCAACTCACGAATTATCCTTGGGCGCTATATTCCATTAGAAGTATAAGCTCTCCATTACCAGCCCTAGTGGAGACCGAGCGTGGAGAAATGGTACCTAATCATGGTATCCGCACTATTCTGACGCGCAGATATCACTGAAAATCAATAAAACCACAGGCTGGGCCAAGTCGAACGTGGACCCTAGTATCCATTTCAAGCAAGAGGTACGTTTTCGTTATCGTCAATGGCTCTATGCTCGATCCCACTGTTAACTCCTTGGTTACATCGACATTCGGCACCTTCGCCGAGTCGAGACCAGCAATTTCGTCGGGCAGACCAATACTATCCTGATGCACGAACTCCAGGGTTAAACCCGGTAGGGTGAGCCCCGCTAAACTGTTCAGGTAACAGAAGCCAACATGCCCTGGTTTCGACCTATATCACGGGCTTGCCCATCTTCGCCGAATATAAGGGGGTCTCCTGAAGCGTCCGAATCCTGTAAGAAATATTAACCGGAGCTTCATCATCTTAAACATAGACATGGACAACAGCACGTGACTACACAGACTGCAAATTTTCAGGAGTGGGGAATAACTGACACGGATTTACCGAATAGCCATCCCCGTGTGCTCACCCACATGTAACAGGTCACGCGGAACGTTCCCCGCTTAACTATTTCCACGGTTGGACTCGGCGACACCTAGAGCCAATAATAGCGTTTAATGAGTGCTTCAAAAGTGTTTACCGTAGGCCTTATGGCCCTCGTCTGAACCGACCTGAGAAGGCACAGTTTTTCGCCTCTCACCGTTCGTCCACTCGTTACTATTCTCTCTTGGAATTGACTGTTCTGGTAGGTGGAAGCGAGAGTCTAGAAAACAAAGACCTATTGTCGAAAGAACCCAGAGTGGACATGTGCCTTTTGTTACCTGAAAGGTAAATGCGATATACCCTGAGCGGACTATGCACTGACCACGCCGACAAATCGTGCCTAAATCAAGCTCGACAGGGTCGAGTCCCCTTGCCCCTTCGCTTGATTGCTAAGTAGTTTGGCTGCACAACACGAAATCACTCCGGCTCTTACGGAATACGCCGGTTTCTTGAAGGTCGAACGCGACGATGGCGACATTTAGAATTTAACTCTACGACAAAGGTCTTACGCGGGGAGGGGCGTCACCCTGCCCAGATGTGTCCCCTAATTTGCCAGCTCCGCAGTGGTTAGTCCATCGCCACTACTTACAAAGGCAAAAAGGGGGTTGCATTGCAATATTAAGGCGGATTGTCGTTTGTAATACCAGTATCACCGTATGCCTTAAACAAAATCGAAATGCCGGCGCGTCCTTTAGGGCCATTGCAAGCCCCCAGTCGACCAGCGGCCGAGCAAATTCAGGGCAAAATTGTGCCTTCATGTCAGGAACATACGGCCAGTGATACTCAGGGAAGGTGTTAGCGGTCTTCAACTAGGTCTTTACTCTTGGGGGTACGATCCTCGAGCTAGAATCTTAGTAAGGAGCTGGTCTGATGCTAAAAGTACAAGCATTAGGACCAATCGGAGATGATACTCAAGGAAGGGATCCTTCGCCGGGTACCCGTAAGGTAAATACATAATCTGACAAGCTC
		</sequence>
    <sequence><taxon idref="Location_3_0_0|36.257071726789874"/>
			CACGGTCTTAATCACTCTCTTTGAGGACTCATAGCTCATCGGATATGAGACCCCCGTGATACACCAAAATAAGAGTGTGTTCCGGTTGAAACACCTAAAATCCGGACGTGCCAGCTTGGTTTGTGATAATCCCCAGATCGTTCATCATCGGCCTGCGCTCGAGTTGCGGCGACTCGTGAGCAAGTTATACCCATTTACGGTTGTCATGTTGCTTTCTTGGTTTTCTCGGTAGGCTTGCTACCTTACGTATTCCGTCCCCTTGTCAATTCGGGTCCAATGGTGCGTCTGCGGGCACACTTAGATACGGCAGGTTTGGTTCAGGGATCACTCTACACTGTGCCGTCTTCCACATTGAGACGCCTGGCACGTTTCGGCGCCCTCGCTCTCCGTTGGCGTCTCACCGGGAAACAGGAATCCTTGTTTCGGACGAATGGAAGTCGCAGCTGATGATAGAGACCACATAATAGGCTGGTACCTCCCGTACATTGACTACAATGAGATAAGAAGGCATCCGACGCAGATGGGCAGCTGGGTCTAGACTTGATGTTAGAACCAGTCTCCAGTAGAGAACGACTGTTGATTTTCAAATACCTTAAGTACACTACGGATGTACCTGAGCTATGGTTTAAGCAACTTCAGCAATGCAAATGGAGTATCGACTTTGAGCGCTACTTAGCCGACGGACTCGCTGTGCGCCTCCGGGATAAGTTGACCCTCTGGACTGCGGAATAAGGTCACCATTGCGGTCGTCAGAGACAAAAGATACGCAACGCTGTCTGAAAACCATCCAAGACGTCAAGTATCTTCCTATCCGGAAAAAGCCGAACTGCTGGGCCAGCCGTTTGCGAATCCGTATCGCATGAGACCAACCGGTTTCGCATTCGTTAAAGACCTAACCTTCACACGGCGTCGCTCGGGAGTGTTTCACGACATAATTCCCTATTATGGGCTCATGATAAGCCACCTCAAAATTTCCTCAATTCCCACGCAACTAAATCTAGTTTGTCTAATTGACTTATAGGACGCCGTTCAGGTCAAGCGAGCTGAAGTCATAGGAATAGTCAGCAGAACAAAAATGGGAGAGCGCTCGTAAACAGCGGGGGAGTTGATCTGTATACGGCTTACGCCTAATACCGTAGGGCCTCGCACCACTGGGAAGTTTAACCTAGCCGGGTACAAATGAGAATAATACGTCGATGGACGGCCCGTCATGTGGATGTTGCGCCATAAGTTTAGCCCTTGGCCGCCAGGCAGCCACAATAGCACGGAGCACACGGATAGCACATAAGGATGGTGCGGCATTACCGACCTTCCTCGCTACCAGAACTGGTTTCGGCCCCTAAAAAGCACGCAAGAGGAAGTGATACCTGTATGCTTCATGGTACGCTTGCGACAATTACCATGACAACCTCTGCGAGCCGAAGACCCGTACTAGCTTTGCGAGCTCTCTACCGCATCTCGGAGGGACAACTATATCTGTCTACGCAGGATATCTCAGCAGCAGGTTATTTCTCACAATAGGCATGGGGGCAGCTGATTGCTTCCTAATGCCCTTTTACGCGGGATGGGCGTCAGGGTGGCTGCGTGTTGGCACGAGCGCAACGCTGTGGCGTATATAAGGAAGTCTAGGTCGCAAAGGTGTCCTACCGCCGCTTCTGTAAGCTAGTACCAAAGTACTTTACGTACTAGGTGTCTCTGAGTCGGATGTGAAGGAGTCAATTGGTCCATCAGAATAGACAATGTTGTATGTGTCCCACGATTAACTCCGCTTCGGACCCAGATTCAACGAGCACTGTTTAGGCGGTCTTGCTTCCGCAGTCTCTAGCAAACATGCCGTGGCCAATTAGCCTAGTAAGCTTGGGACCAGTAGTCCTAGCTATAGGTTTTAAACAGCGAATGGAGCGTCGATAGACGGTTAGGTTGGCGTAGTCTCCCTTATGTAATTGCGAGTTCGGCTTTCCCAGTTTACGGGAGAGATCGACGGGCTATCTTCTAGTAATTTCATGCCTAACCTAGAGTGCAAAATTTTACAAAGTACCGTATTAAGTTTAGGTAACGAACCCGTGTAATTTGAACTAGCAGTTGACGTATAATGTAACTCTATCAGGGCGCCTTCGCGTCAACCTGTTTTAAGCGGGGAACGGAGAGGCTCATTGATATTATGATTTGACATCCACATCAACCCGCCACAGAAGGGAACCGGACTCTAGGCTATTCCTTATTAGTAAGACAAGCCCATCACTTACTCGGTTCTACCCCAGGACCTTTAGACGGCCGTCCGAATTCGTCTCATAGGTCGACGTGAAAAGCACAAACCTCAGCAGAAGTTGCCGTCGTCTCTATTTTTCAGACAATTTGGCCTACGCGGCGTCCGCCATCATCACCGGATTTAAGGGGGCGGCTGCACATGTTCAACTTGACTAGCGTGCTATGAAATTGCAATTTGCCTGACGGTGATTACCAAGTAAGTATCCCATGATTGCTCTACAATTACCGGTTAGCAACTCACCTTCACGTTACTTAGAATGGAGGAAGAGATCGTCCATCTTCATACCTTAGGTTTTTAGAGATCGCGTAGCGCCTGCGACTGATTTCAAGCAGGTCGGCTCCCAAGTGCAGGGGACTCACAAAATAGCATTTTACTATCGTTGCATAGGTGAGAGCCCGGCCCCCAGTACTTATCCATTTGCCATGGCAGCCGGAAGAATCAGCCTTAGTGCCGTATTGCACGACGTTCAAGCGCCCAAGAAGTTAAGCGCGCCTCGCCAGCAGCGTGCGCATCCACTTCCGATTTAATCTCGTTCTCTGGCATCCCGATCTTACTCAGTCGACGCACTGCACACGGCAGTGTGGTTTCTATTGCCCAAGCATATAGGTGAGGTACACAACAGCTGAGCTCAGGTTTCACGCCGGCTTCACATGCTGCCAGGTCATAAATTACGAAGGCCTGAGAGGTAGGTTAATCTCAATCCGGTCACGCTTGCTAACATGAAAGGGGCCAAGTGTCTGTAAGTTGAGGAAGCAATAAAGAAATCTTTTGATACCGTCGTCAATTTTTAAGGCCGTCTTCTGAGTTTGGCTAAGTCGGCAGAATTTAGTCTGAGAGTATACGTGAATCGTTCGACACTGCTTCTTGGAATTAAATCGGTCCTCATAGCTCACATATACACCACTAGCACATAAACAATCTCCCCGCTCATGTAGCTCCTCCTCGCAACGATCCGAAAGCCAGGAGCCGCCCACTAGGTGTTAGCCTCAGGCGTTCCCCGCCAGGTAGCCTTCCGATTGCGAGTTACGCCCCGGTACCGAATCCTTTCTGTGGTCTCCTCCTGCTTACAGCTTGATCGTGCACTAACTCATTCACTCTGTCGGATCCACATGGTGCTGAAGGTTTATATGTGAGGGAGAAATGTTACAATTTAGTTGCGGCCGGTACTAGCTCTGACAAAAGCGGACTTGACGCTGGGCGATTGATATGCTAGGTTATACTCTTTCTTATCTATAGAAGCCTGCTACGAAACTCGACGCATCACTTCCTCCATTCTGGCTCGTTAGGGGCGCGATTCCATTTGACGCTAGACCGCCATATCCCGTCATCGCCCTACAGGAGGCAAATAGCGTCAAGCCCATCGCTAGCTTCTAGAAAAGACTGGAGTGCAAGTGATCCGATGTGTGTTCATCCATTGGGAGGTACACCGCTCACAATGGAGATTCACAACCAAGTGTCGGGGAAGTCCTCACTCTGCCGACAGCTCATCCCTAAGCAGAGTTCCCAGCGGCTCCAAGGTGGTGCGGAAAGAATTAGCTGCGTCCTAACAATAAAAATGTTCTAAAGCAGTTATTCCAAACCTAGACGGTGTGGAGCTGCTCCCGGGAATCCCATTAGGCTATAAATTTGTCAAGGCTGGTGACCCCCTCAGGTGAGGTGTTTTGCTAGTTAGACCTCTGATTGTTTCGAGACGCTTTAATTTACGCCATAATCATGGGCTAATTTTGTAACGGTCGTGGTAGCGCGGTATGTATAGTATAAACATTCTGAACCGACAATAATAGAGACGAGGACTCGTTCAAATCGACCCGCGTGCCGTGCTCCTCCGACTTATTGCGGCATCAAACTGGGTCTAGACGACCAAACAGCGCCCCAGAGTATATTCCAAGGGAGAAGGTGCGAAAGAGATTCTCTAACCGTTAAAGCTTGGTCCTGTAAGTCCAAAGGTAGGTTGCCGAACGGGATGTTTAAGTTTTGCTGTTACCTCGCTACTCGAGAATTTGGGTACGTGCAAGTAGGGGTCCTCGGCTGCACACGCACCTTTGACACGTATGGGAAATGGCCTTCACTCCATCACGTGCCACTTAGCCCGGGCCGATCGAATAGCCTTTGGGGTAAGAAGAGAGCAGATATGGAGGCGCCTGCTAAGGAGCGCGAGTCTGCTCTGTGGATCTCATGCCTACAGTCCGCCAAATAGAACAAAATTTCATAACAGCTAACAGCATGGTCTCGGGTTGTAACGGCGCGTCCGATCGGTAGTCAGTACAGCGAAAGCTGGTGGTGTCTGGTGTGGGTTGTTCGCTAAAGGCTCTGAAAGTCGGGGTCCCGAGGATCAACTAGCAAAATCCTAGACGAGAGCCAGACCTGGAATTTAGACAAGTCATGCTGGTCCACTGTTGAACTTTAGGGCGCGCGGTACAAGCTGTATTTGATTAGAGTAGGCCTTGGCTTCCACCTCTAATCTATTACAAGAGCAATAAGTGACTGGTAGTTTGCCCCGGTTTCTCTGGATAAATCGAGCAAGTGCAATGATAGCAGGTTGGTACGGCGAACTTAGAAGGGGGGATTACTGCCTATTTGCCTAGATGTATGCTTCATCCGGCATCGGATCCGAATTCTACATAGTCGACAGCGATGTTCCATCCGGTGATATGTCGTGCCACGGTGTAACAAATGCTGTATCAAAAACGTCCCTCATTCTGCGCGTGCTTTAACCGATTGACGATATAGAGAGCTTCAGTGGAAGGTTAAACGGTCTCGCCTTCCGTGGCAGAAGGTACGCGGCTTCCCGAGCTAATCTTAAACGACCCCTCTCATGTCCTCTTACGTGTTGACCTATGCGTATATTGATGATTAGCTTATACAGGTAACTCCGCATGGCACCTATAGCACCCTACACCAGAACAATATGTTTTCTTCCTGTCATCTAAAACGTCTGGGGTTGCTGACCAGGGGTTCTGTCGTTTTATCTCGGGATCGGATGCTCTCGTTTGTGCCACTCCACGGGATACTGCCCGTAAACACAGCCGCGTAAACTCGGTAATATTGCTTTTTTGGGGTTACTATACTCCCACGCTGTACAGGCTTAGCTAATCCGTCTCTACATCACTATTGTTGGTCGATCGAATTGTGAGCATGCACCCGGGGCGACGGCGCGATATGGGGAAGGATAATTGAACAACTGTTCCCGACACCTCGAGCTATCTGCGACCCAACCTCTTCACGGGATTAGTAGTTCTGGAATCAAAGTATGGGACCGCCCACCAACACTTGCCCTAAAGCTCGACTCTGGTTCATTCAAGTCAGGTTGACCAATCTTAACTGGAGCCCCCCGTCTCGACGTTGCGCCTGCCTGCTCGTGGTGTTCCCGGGTTTTGACGATCGTCTGAATCCGTAAATGGCGCTATGAACCACCGCTGGCTATTATATGCCAGCAAGTGAGACATGGCATTACTTGCATATTCATTTCAGTTTCTTTATTAGTCTCGGTAGATGCGTAAACCTTCCAAGTGAGAAACTTTAGGCGCCAGTGTCCAGCGGCAACACACCACCGAGATGAGATTCATTTGGCCTACCTCGGGATCCGGATTCGTCCGTCGGCCGTGTAGAATTTAGTGCTTTTTCCTATCTGACAAGGTACGTGCCGTGGAGCCAGAACCGTATCTTGGCGACTGGCCGAGGGAGAGATGATGGCCGCGTAAAGCGTGTTTCAAGCCCTGCAAAAAGACCGCCTAGGACTCTCGATTTGTTCCGCTATTCAATGTTTGCGCCTACCTCAAACAAACTCCGCAAGCCTGGGATTGCCGTACTGGGACCACCAATAACACATTCGAAATGAGGTTCTGCTGAAAGGCATTACGAAGTAGCCACGAAGTAAGTATGCCCTTCGATAACTGCGTCTCCAAGTCGTCACTCTATTCGCGTTGGTACACCTAACCTGTTCTTCACAGTCGCAGCCAAGTGTGCTGAGTTTGACCATCAATAATCCGAGTGATGCTTGTCCTTTATTCAAGGCAACTGACAGTATTCAGCGGCCGGCATCGATAACACTCAAAGCGTGGAGGGGTGGCCGGTAGGTTTCGTTATGTGCTCTAATCATTAACCTATTGCCGACTGGCGAGGGCGAGGACTAGCAGAATGGATTTTGTAGGATGATGACGGTTACGGCACCGCTAGAACAATTTTTGGCTAGAATTGACCCATGCTATTATTAAATTTAGCGGGAGCTATTCAACGCAGGCCCTCCTTCCAATATGTTGCTTGAGTCTACGCTCAGAACACCACTCCGCTAACAGTTGACAAGTGCTTGTCGGACACCAGCCAGAGTAATGAGCTTACGGTAGGTACACACGAACGTCAGTCTTTGGCCTTAATGGGAACGAAGACTGTTACGGGGTCACGAAGTGTTCCTGGCGGTCGCTCTGGCGTTTATTAAAGACAGTCGGTTGGGTATTTTCAAGAATTTACAGCCTAAACGCCTTATACATTCAATCTTGGTACTATCGTTGACATAAGCAGTCCACTTTGACACGAGATCGCCGCTCCATATAGAAGAACAAGCAGGGTATCGCGGGACCTTTCCTCGGGCCTAGGCCTTTTTATCCATCGCGGGACGCCGCCCCAGGTTAGGACGGAGGGCATCCGTACTTGCAGTCTTATGGCAGGTGCCGATCCTTCGAGCTAGTTGGAGTGGCATAGTACTCATCTGATCAGTGGTGTACGACTAAGGGGTAGTTATCCCTTATAAATCGTCCCAGCGGCGTGTAGATTACCCCAGTTTGTTCCTTTTATTTTCATACCCCTTTGTCCTCTTCAACATTGTGCATAAACGTTGTATGGAAACTTTGTCTGGCCATAAGCAATTATAGACGGGGTTATATTCAAGAATGGTCGGTGAGGCGCCGTTAATTTCACCCTATGTAAAAGAAAATCTTGTTCTTGACAGTCTAATCCAATTATAGGTATAGCCACGATGGGGATGCAAACCCAGTACCTACAGTTATATAAGTGTCTCACGATTTCTGTTCGTGACAAGTCCTATACAACACATATCCTCCGTTTGCTAATTATAAGCCGTCAAGTCCCTAATACATTGCAGCCTATGGACCGCGCTACATGAAATAGACGATGCGGACACAGTATTCTTGATCATGAGAACAAAGCGTCTCTAAGCGACGGTCACAAAGCTAAGTACGACCAACGGAAGGTATGCCCCAGGAATTCCCAAAATCACTGAGTGTACGGATGTTCGTGGCTCCATAAACTGATAGACGATCCCTTATGTTCATGTATATCGGGCTTCAGGCTGATTGGCGCCCGGCACTCATGCTCGCCACACGTCAACGCGGTAGGTACAAAGGGATCACGTGGGCGATCGGTAGCCCGAAGGGGCGAAGTTGCCGACGTCACCAACGAAAGCCCCCACTTGTCCGTGACGATTTTCGCTGAGTCGAGGGGAGTGCTATGTATTAGTTGCAAGCGATATTCAAAATCATATACTCGGTAGTTCTTGGCGGGTGACTACAGAAAACCTACACTCTACGATGGAGCATATCCAGCGTGATAGTACGGGACCCCGATGGTTAGGTGTTGCTCTGGCGCTGGAGGCCCGTGGAGAAAAAGTCAAATAGGACACCAATGTTTGAAAGGAGGGTGGAGTTATCCCCGCAACTCGTCCACTAACTGTAGTTGGACCTAGTGCAGAACCTTAGTTGGGGTAGCTCGATGCTTCTTATGGCTGAGTGCATGGTCGCGGCCTGCTTGGGGCAATACCCACCTGCTAGAAACGTGTTCCCGCGCCGGCAGCGCGTACTTATATATCGACCGACGAACTAGGACGACCGTGTATTTAAGCTCTTAAGCTTACACGCCCGCGCTCTTCTTAGATGGCGGGCGGTGTGTAACTGCGTATATGACTACTGCCACCTAGGTCGACATAACCTTCCCCTCGACGTATTAGATACCGATGCGGCTTCGTGGGACTTGATATGATAATCCGCGGAAAAAACCACGTTTCTGCGTGAGAGTGGCGTAGCGCCACTAAATACGGCTGTATCGGTACTCGTGCCGCGGGCACGGTTTTAAAGACGGAATAGGCCTTAGTAGCACTAGACATCCGAGGTAATATGTTGGGTTCTCGCGGAGATGCGGGCTCCAATAGGGATACGCGAAGAACATGACCGATGATAAGTGATTCACCCCGGCCACCCTAACGCACTGTAGACTTCCGGCGTAGCGCAAAACTGTTGCTCGTAGATTACACCAGATTTGTATCCACGTATGAATACGACCTACATCATTTACTTAATGGAGGCACAGAATCAAAAATACTTGTAAGCCGGCTCTTGGACTCGCGACAGGTAATGGCAGTAGGATAAGTCGCAGCGGGTCGAGTTATGACCATGTAAGCAACAATGCAAAGGTCAATCACCCTTACCTTATCGGCGTTGGCCTTTGTAACATCCATTCGTTAATGGTACTACTAAGGCGATTGTTATGGCTCTAACGAGGGTGTTTTGGAAGGTCCAAAGGCCAGTAGACGTCCATCCTCCCCGGTTAGTGATCATGGTATTGAGCATAAAGTGCTTTCTGTATCCGGTAGAATTCAGTAGTGTAGCGTCTATTTTCGCAATCGGTATTTCTTCTGTGGCGTATGAGTTTGATGGAACACGGGCGATTATCCGCGGCTGAAGGTACAGCTGATTCCCCCAGTGTGATTAAGCCAGCGAATATATGCATTGGTTTATTTGGGACTCTCCGTTAGATGCATCGCTCCGCCGGGAGCGAACGCCCACGCGTAAGCACTAAGCGGTTTTTGTAACACGGATCCGTATTCGTCTTCCGTTGCGAGTGATCGAACTCTAGCGGGTGAACTTATTGTCATACTTACTGCCGGTAAGAGGCAGACACAGCATATGGTAGGAACTCTATTCCTTTTAGCGTAGATCTCGAATAAGGTACATTACTCGAATCCGCTATGACTTGCGGTTTATCACGGTGTTACATTAAATGATGTCAGCTAATACACGATAGTCCCGACTTTGTCGAGGCGGACATCTATAGCCCATCTGGTATAGTTCGCGCATTTGGAAACCACTATCTGAGTACTTGTCGATGATACTCGAGAATAATCGTACAGCACATGCCACGCTCGGAAAGATCCAGCGACACGGCCAACGGCTGCAGACGATTGGCAAATAACCAAGTCGGGACCGTGAACATTCTTTTAGAACGCATTGAGTGATCAATACAAAAACGCAGCCGTAGTCAGAAAAGCGTTTGTGTGTCTCATGGGTGGCCGAGTATAAACAATCTGCGGCTCGCTTAGCGAAGGGGAATTTCTCAAAGAAGTTCGAGCATGCTCCTGGCTGTCTATCTGCCCATGGAGGATCGCCTAGCTCTGCGCGCTCAAAACGCTACAGGAGTAGTTACCGCGCCTCCCAAGGGATGACTGGGTGCCCGAAAGGCTTATCAGCCTGTTACACCTCAAAGTGATGGTTGCCTCAGTCGGGGGCCAAGCGAGGCCTGGCCGAGGTCCTCTCTGGGGCCTCGATCCCCAGGCAGCGAAACCGGGATTCTTCTGTTAGGTAACAAAAGGCCCGTGGTAAAGGAAAACCCTTTCTTCTGAGTGAAGTGTCAAACTTACGGAAGCCGTTCAGCGAAAACTACGGGGCTACGGCGAAGGATGTACGGTGTACTGAGTATTTGTGCGTAAAGCGCGACCACACAATATCCCCGCGATCCCACACGAAGCGAAGCCAGTGCTGGGTAAGTAACGGCCATGAAACTGGACCGTTAGCATAGATGCCTGTCAACGGCGACGAACTGCGGGTTACTTCCACTCAACAGTCAATTGAAAGACTGGGGCGACGCGATCGAAAACAAATCCCTATTGTTTAGAACCAGAAACTCGTCCTTGGGGAATTAGAACAGGGCCCATGGTCAGGGTTAACAGAATGCTTGGATACAATGACCTAATAACCCGGTTACCCATGTGCCACAAATGGGCCTCTAATCGGCTCTTGGCGACATGGCACCGAGGATGACAGCATATGAAATGCTAATAGGCGCACAAAGCACGTTCATAGTGGCTAAAGCTGGTACATATAACCCATCTTTATCAGGCGTTCCCAACTACGGGATTTATCGAACAGCGAATTCTGGAATGCACGGGAGAGTATGAGGCATTAGAATCCCCGTCTTCTGTCGAACTGCCACCGCCTGACTGTATGTTGGGTGGCAAGGGGCACACTCCTGACTACCTCATACATGCATTCCCGTCCGCGATCGGCTACTGTTCACATAGTGCGAACGCCCTGTTCGAGTGGGATGTTGCGGACACCGTCGTCTACCTACCAACGCGATGATTAGCGTCCTAAATGTCTGCTAAACAAGATGGTCGTAGGAATTATCATCACGTGCCCAGGATGCCATAACCCCCAAGCCTATGTAGCGAGTCAAGCCCATCCGTCAGATGGTGAACCGTTGAGATCTCGCACACACTAGAACGAAGGCATGCGAGGAGTACCAAAAGATCTTGTCGAAGTAGCACTGTGCATTATTCAATGCCTCACTGTGGCTATCGTCCTACTCTGGTAGATATAATAGCAGGACACGGCACAGGCTTAGTTATGTAATACCAATTGTCATGACCTCGTGCGGCACGAGGAATTGTTAGTGTAACTAGAAAATGGCGCGACGCTACGGGATCTTGGATCCTTCACTTCGGGCGTATGGCGGGTACAGGGACGATCTAGCGTATGGAAATCACCGTCGTATGGGGATATATTGTGATTTAGCACGTAATAAGCTCCACCAGATACAGCCCTATCAACGGAAGGTTATACGATCTTTTAAGTGTCTTAGATCGCGGCCGGGCGAAGCGGTGATGGATTACGCAATATCCTGTGCCATAACAACGAGTACTCGACGATTTAGTGCCATTATCTTAGGACCACTCACCATGGGCGTCGTCGAAGAGGATGTGTATACGGTAGAACAAAAGCAATGAATTGATTTAGCATATAGCAGTGATTGGATAGCTATGAGTTGAACTCAGTTGCCGTACGACTTTGGGCTCAATTGGTAGCCCCAGTTGCCCGAGCTTGCCAATGAAGTACGATTTTAGCGTTGTGGTTCAAGTTCGCCAGTATGCTTTTGCTACACAGATTCGCTAAAGCGTCCCCTCTATTCACCACCATGTGGCTTACCCGCTAACTTTAGGATAGCGCTGGCGGTTACATATGGACAGTCCTGCTAGAGCTTTTCCGGCCATCGTGAATGGAGCTTCCCCAGGGCCAGCAAGTCGTCCGAAGTCGCAAAATGACACTTGGGAAGGAGTTCTTACGTAATCCACCGTGCCACAGCGATATGCCACCCGGGGGTCACAGCCATTGTCGCTCTTATAGAAGTGTGTCAACACACGCTATATCTTCTAGTTCAGCTATTCTATGAAACGTCTTACGCGATCAATCTTGGTAATGCATGGAATGATTCTGTCGAAGACCCTACGGAAGTTGGTCTGTGTTTCATCCGTGCGCACCTTAGTTACACATTCACTTGGTGTCAGTGTCGACAACGTGCCTTTGCATCAACTTGAGATCCCCGCGTTAAGCACCCCGGCCCCATACTGTGCAGTGAGCCCTCAACCGTTAAGTGCGCCAGTCATCCGAATCAGTCCGTGAAAGTATGGCGCCCGAGCTGAGGTTCACCTCTTTTACTTTCAGGGTTCGCTATGGTTGGTTCCAGTTTAACGGCTGGTGAACTTGTCTTTCTAAGTGCGCGGCAGGGAACACAATCATACCCGCCCTGCGAGCGGATCGATTCCGGGTAGAGTTAATTCGGGTTTGACGATGGATTATAGCCTATCCCGCAGTCGGGGACCATGATCAACAGTTCACAACGATACCTGAGAATTGGTCGGCACCGTACAGAAGCGAGATTACTACGGTAGCCACGTAACTATAACTTGATTTATGGAGGTCCTACACTACGGCGCGTAGTCTGCGCTGCTCACGGCAACCGCTTATACTCGAGGACGCACATTAAGCGCTGACTCTTGTGAGTCTAGTTGTCCTACTCATGAAGAGTGGACAGACCGATGATACTCTGTATGAGGCGGATAGCTACCATTGGTCAACTTACGAATTATCCTTGGGCGCTATATTCCATTAGAAATATAAGTTCTCCATTACCAGCCCTAGTGGAGACCGAGCGTGGAGAAATGGTACCTAATCATGGTATCCGCACTATTCTGACGCGCAGATATCACTGAAAATCAATAAAACCACATGCTGGGCCAAGTCGAACGTGGACCCTAGTATCCATTTCAAGCAAGAGGTACGTTGTCGTTATCGTCAATGGCTCTATGCTCGATCCCATTGTTAACTCCTTGGTTACATCGACATTCGGCTCCTTCGCCGAGTCGAGACCAGCAATTTCGTCGGGCAGACCAATACTATCCGGATGCACGAACTCCAGGGTTAAACCCGGTAGGGTGAGCCCCGCTAAACTGTTCAGGTAACAGAAGCCAACATGCCCTGGTTTCGACCTATATCACGGGCTTGCCCATCTTCGCCGAATATAAGGGGGTCTCCTGAAGCGTCCGAATCCCGTAAGACATATTAACCGGAGCTGCATCATCTTAAACATAGACATGGACAACAGCACGTGACTACACAGACTGCAAATTTTCAGGAGTGGGGAATAATTGACACGGATTTACCAAATAGCCATCCCCGTGTGTGCACCCACATGTAACAGGTCACGCGGATCGTTCCCCGCTTAACTATTTCCACGGTTGGACTCGGCGACACCTAGAGCCAATAATAGCGTTTAATGAGTGCTTCAAAAGTGTTTACCGTAGGCCTTATGGCCCTCGTCTGAACCGACCTGAGAAGGCGCAGTTTTTCGCCTCTCACCGTTCGTCCACTCGTTACTATTCTCCCTTGGAATTGACTGTTCTGGTAGGTGGAAGCGAGAGTCTAGAAAACAAAGACCTATTGTCGAAAGAACCCAGAGTGCACATGTGCCTTTTGTTACCTGAAAGGTAAATGCGATATACCCTGAGCGGACTATGCACTGACCACGCCGACAAATCGTGCCTAAATCAAGCTCGACAGGGTCGAGTCCCCTTGCCCCTTCGCTTGATTGCTAAGTAGTTTGGCTGCACAACACGAAATCACTCCGGCTCTTACGGAATACGCCGGTTTCTTGAAGGTCGAACGCGACGATGGCGACATTTAGAATTTAACTCTACGTGAAAGGTCTTACGCGGGGAGGGGCGTCACCCTGCCCAGATGTGTCCCCTAGTTTGCAAGCTCCGCAGTGGTTAGTCCATCGTCACTACTTACAAAGGCAAAAAGGGGGTTGCATTGCAATATTAAGGCGGATTGTCGTTTGTAATACCAGTATCACCGTATGCCTTAAACAAAATCGAAATGCCGGCGCGTCCTTTAGGGCCATTGCAAGCCCCCAGTCGACCAGCGGCCGAGCAAATTCAGGGCAAAATTGTGCCTTCATGTCAGGAACATACGGCCAGTGATACTCAGGGAAGGTGTTAGCGGTCTTCAACTAGGTCTTTACTCTTGGGGGTACGATCCTCGAGCTAGAATCTTAGTAAGGAGCTGGTCTGATGCTGAAAGCACAAGCATTAGGACCAATCGAAGATGATACTCAAAGAAGGGATCCTTCGCCGGGTACCCGTAAGGTAAATACATAATCTGACAAGCTC
		</sequence>
    <sequence><taxon idref="Location_4_1_0|35.74883735953089"/>
			CACGGTCTTAATCACTCTCTTTGAGGATCCATAGCTCATCGGATATGAGACCCCCGTGATACACCAAAATAAGAGTGTGTTCCGGTTGAAACACCTAAAATCCGGACGTGCCAGCTTGGTTTGTGATAATCCCCAGATCGTTCATCATCGGCCTGCGCTCGAGTTGCGGCGACTCGTGAGCAAGTTATACCCATTTACGGTTGTCATGTTGCTTTCTTGGTTTTCTCGGTAGGCCTGCTACCTTACGTATTCCGTCCCCTTGTCAATTCGGGTCCAAGGGTGCGTCTGCGGGCACACTTAGATACGGCAGGTTTGGTTCAGGGATCACTCTACACTGTGCCGTCTACCACATTGAGACGCCTGGCACGTTTCGGCGCCCTCGCTCTCCGTTGGCGTCTCACCGGTAAACAGGAATCCTTGTTTCGGACGAATGGAAGTCGCAGCTGATGATAGAGACCACATAATAGGCTGGTACCGCCCGTACATTGACTACAATGAGATAAGAAGGCATCCGAGGCAGATGGGCAGCTGGGTCTGGACTTGATGTTAGAACCAGTCTCCAGTAGAGAACGACTGTTGATTTTCAAATACCTTAAGTACACTACGGATGTACCTGCGCTATGGTTTAAGCAACTTCAGCAATGCAAATGGAGTATCGACTTTGAGCGCTACTTAGCCGACGGACTCGCTGTGCGCCTCCGGGATAAGTTGACCCTCTGGACTGCGGAACAAGGTCACCATTGCGGTCGTCAGAGACAAAAGTTACGCAACGCTGTCTGAAAACCATCCAAGACGTCAAGTATCTTCCTATCCGGAAAAAGCCGAACTGCTAGGCCAGCCGTTGGCGAATCCGTATCGCATGAGACCAACCGGTTTCGCATTCGTTAAAGACCTAACCTTCACACGGCGTCGCTCGGGAGTGTTTCACGACATAATTCCCTATTAGGGGCTCATGATAAGCCACATCAAAATTTCCTCAATTCCCACGCAACTAAATCTAGTTTGTCTAATTGACTTATAGGACGCCGTTCAGGTCAAGCGAGCTGAAGTCATAGGAATAGTCAGCAGAACAAAAATGGGAGAGCGCTCGTAAACAGCGGGGGAGTTGATCTGTATACGGCTTACGCCTAATACCGTAGGGCCTCGCACCACTGGGAAGTTTAACCTAGCCGGGTACAAATGAGAATAATACGTCGATGGACGGCCCGTCATGTGGATGTTGCGCCATAAGTTTAGCCCTTGGCCGCCAGGCAGCCACAATAGCACGGAGCACACGGATAGCACATAAGGATGGTGCGGCATTACCGACCTTCCTCGCTACCAGAACTGGTTTCGGCCCCTAAAAAGCACGCAAGAGGAAGTCATACCTGTATGCTTCATGGTACGCTTGCGACAATTACCATGACAACCTCTGCGAGCCGAAGACCCGTACTAGCTTTGCGAGCTCCCTACCGCATCTCGGAGGGACAACTATATCTGTCTACGCAGGATATCTCAGCAGCAGGCTATTTCTCACAATAGACATGGGGGCAGCCGATTGCTTCCTAATGCCCTTTTACGCGGGATGGGCGTCAGGGTGGCTGCGTGTTGGCACGAGCGCAACGCTGTGGCGTATATAAGGAAGTCTAGGTCGCAAAGGTGTCCTACCGGCGCTTCTGTAAGCTAGTACCAAAGTACTTTACGTACTAGGTGTCTCTGAGTCGGATGTGAAGGAGTCAATTGGTCCATCAGAATAGACAATGTTGTATGTGTCCCACGATTAACTCCGCTTTGGACCCAGATTCAACGAGCACTGTTTAGGCGGTCTTGCTTCCGCAGTCTCTAGCAAACATGCCGTGGCCAATTAGCCTAGTAAGCTTAGGACCAGTAGTCCTAGCTATAGGTTTTAAACAGCGAATGGAGCGTCGATAGACGGTTAGGTTGGCGTAGTCTCCCTTATGTAATTGCGAGTTCGGCTTTCCCAGTTTACGGGAGAAATCGACGGGCTATCTTCTAGTAATTTCATGCCTAACCTAGAGTGCAAAATTTTACAAAGTACCGTATTAAGTTTAGGTAACGAACCCGTGTAATTTGAATTAGCAGTTGACGTATAATGTAACGCTATCAGGGCGCCTTCGCGTCAACCTGTTTTAAGCGGGGAACGGAGAGGCTCATTGATATTATGATTTGACATCCACATCAACCCGCCACAGAAGGGAACCGGACTCTAGGCTATTCCTTATTAGTAAGACAAGCCCATCACTTACTCGGTTCTACCCCAGGGCCTTTAGACGGCCGTCCGAATTCGTCTCATAGGTCGACGTGAAAAGCACAAACCTCAGCAGAAGTTGCCGTCGTCTCTATTTTTCAGACAATTTGGCCTACGCGGTGTCCGCCATCATCACCGGATTTAAGGGGGCGGCTGCACATGTTCAACTTGACTAGCGTGCTATGAAATTGCAATTTGCCTGACGGTTATTACCAAGTAAGTATCCCATGATTGCTCTACAATTACCGGTTAGCAACTCACCTTCACGTTACTTAGAATGGAGGAAGAGATCGTCCATCTTCATACCTTAGGTTTTTAGAGATCGCGTAGCGCCTGCGACTGATTTCAAGCAGGTCGGCTCCCAAGTGCAGGGGACTCACAAAATAGCATTTTACTGTCGTTGCATAGGTGAGAGCCTGGCCCCCAGTACTTATCCATTTGCCATGGCAGCCGGAAGAATCAGCCTTAGTGCCGTATTGCACGACGTTCAAGCGCCCAAGAAGTTAAGCGCGCCTCGCCAGCAGCATGCGCATCCACTTCCGATTTAATCTCGTTCTCTGGCATCCCGACCTTACTCAGTCGACGCACTGCACACGGCAGTGTGGTTTCTATTGCCCAAGCATATAGGTGAGGTACACAACAGCTGAGCTCAGGTTTCACGCCGGCTTCACATGCTGCCAGGTCATAAATTACGAAGGCCTGAGAGGTAGGTTAATCTCAATCCGGTCACGCTTGCTAACATGAAAGGGGCCAAGTGTCTGTAAGTTGAGAAAGCAATAAAGAAATCTTTTGATACCGTCGCCAATTTTTAAGGCCGTCTTCTGAGTTTGGCTAAGTCGGCAGAGTTTAGTCTGAGAGTATACGTGAATCGTTCGACACTGCTTCTTGGAATTAAATCGGTCCTCATAGCTCACATATACACCACTAGCACATAAACAATCTCCCGGCTCATGTAGCTCCTCCTCGCAACGATCCGAAAGCCAGGAGCCGCCCACTAGGTGTTAGCCTCAGGCGTTCCCCACCAGGTAGCCTTCCGATTGCGAGTTACGCCCCGGTACCGAATCCTTTCTGTGGTCTCCTCCTGCTTACAGCTTGATCGTGCACTAACTCATTCCCTCTGTCGGATCCACATGGTGCTGAAGGTTTATATGTGAGGGAGAAATGTTACAATTTAGTTGCGGCCGGTACTAGCTCTGACAAAAGCGGACTTGACGCTGGGCGATTGATATGCTAGGTTATACTCTTTCTTATCTATAGAAGCCTGCTACGAAACTCGACGCATCACTTCCTCCATTCTAGCTCGTTAGAGGCGCGATTCCATTTAACGCTAGACCGCCATATCCCGTCATCGCCCTACAAGAGGCAAATAGCGTCAAGCCCATCGCTAGCTTCTAGAAAAGACTGGAGTGCAAGTGATCCGATGTGTGTTCATCCATTGGGAGGTACACCGCTCACAATGGAGATTCACAACCAAGTGTCGGGGAAGTCCTCACTCTGCCGACAGCTAATCCCTAAGCAGAGTTCCCAGCGGCTTCAAGGTGGTGCGGAAAGAATTAGCTGCGTCCTAACAATAAAAATGTTCTAAAGCAGTTATTCCAAACCTAGACGGTGTGGAGCTGCTCCCGGGAATCCCATTAGGCTATAGATTTGTCAAGGCTGGTGACCCGCTCAGGTGAGGTGTTTTGCTAGTTAGACCTCTGATTGTTTCGAGACGCTTTAATTTACGCCATAATCATGGGCTAATTTTGTAACGGTCGTGGCAGCGCGGTATGTATAGTATAGACATTCTGAACCGACAATAATAGAGACGAGGACTCGTTCAAATCGACCCGCGTGCCGTGCTCCTCCGACGTATTGCGGCATCAAACTGGGTCTAGACGACCAAACAGCGCCCCAGAGTATATTCCAAGGGAGAAGGTGCGAAAGAGATTCCCTAACCGTTAAAGCTTGGTCCTGTAAGTCCAAAGGTAGGTTGCCGAACGGGATGTTTAAGTTTTGCTGTTACCTCGCTACTCGAGAATTTGGGTACGTGCAAGTAGGGGTCCTCGGCTGCACACGCACCTTTGACACGTATGGGAAATGTCCTTCACTCCATCACGTGCGACTTAGCCCGGGCCGATCGAATAGCCTTTGGGGTAAGAAGAGCGTAGATATGGAGGCGCCTGCTAAGGAGCGCGAGTCTGCTCTGTGGATCTCATGCCTACAGTCCGCCAAATAGAACAAAATTTCATAACAGCTAACATCATGGTCTCGGGTTATAACGGCGCGTCCGATCGGTAGTCAGTACAGCGAAAGCTGGTGGTGTCTGGTGTGGGTTGTTCGCTAAAGGCTCCGAAAGTCGGAGTCCCGAGGATCAGCTAGCAAAATCCTAGACGAGAGCCAGATCTGGAATTTAGACAAGTCATGCTGGTCCACTGTTGAACTTTAGGACGCGCGGTACAAGCTGTATTTGATTAGAGTAGGCCTTGGCTTCCACCTCTAATCTATTACAAGAGCAATAAGTGACTGGTAGTTCGCCCCGGTTTCTCTGGATAAATCGAGCAAGTGCAATGATAGTAGGTTGGTACGGCGAACTTTGAAGGGGGGATTACTGCCTATTTGCCTAGATGTATGCTTCATCCGGCATCGGATCCGAATTCTACATAGTCGACGGAGATGTTCCATTCGGTGATATGTCGTGCCGCGATGTAACAAATGCTGTATCAAAAACGTCCCTCATTCTGCGCGTGCTTTAACCGATTGACGATATAGAGAGCTTCAGTGGAAGGTTAAACGGTCTCGCCTTCCGTGGCAGAAGGTACGCGGCTTCCCGAGCTAATCTTAAACGACCCCTCTCATGTCCTCTTACGTGTTGACCTATGCGTATTTTGATGATTAGCTTATACAGGTAACTCCGCATGGCACCTATAGCACCCTACACCAGAACAATATGTTTTCTTCCTGTCATCTAAAACGTCTGGGGTTGCTGACCAGGGGTTCTGTCGTTTTATCTCGGGATCGGATGCTCTCGTTTGTGCCACTCCACGGGATACTGCCCGTAAACACAGCCGCGTAAACTCGGTAATATTGCTTTTTTGGGGTTACTATACTCCCACGTTGTACAGGCTTAGCTAATCCGTCTCTACATCACCCTTGTTGGTCGATCGAATTGTGAGCATGCACCCGGGGCGACGGCGCGATATGGGGAAGGATAATTGAACAACTGTTCCCGACACCTCGAGCTATCTGCGACCCAACCTCTTCACGGGATTAGTAGTTCTTGAATCAAAGTATGGGATCGCCCACCAACACTTGCCCTAAAGCTCGACTCTGGTTCATTCAAGTCAGGTTGACCAATCTTAACTGGAGCCCCCCGTCTCGACGTTGCGCCTGCCTGCTCGTGGTGTTCCCGGGTTTTGACGATCGTCTGAATCCGTAAATGGCGCTATGAACCACCGCTGGCTATTATATGCCAGCAAGTGAGACATGGCATTACTTGCATATTCATTTCAGTTTCTTTATTAGTCTCGGTAGATGCGTATACCTTCCAAGTGAGAAACTTTAGGCGCCAGTGTCCAGCGGCAACACATCACCGAGATGAGATTCATTTGGCCTACCTCGGGATCCGGATTCGTCCGTCGGCCGTGTAGAATTTAGTGCTTTTTCCTATCTGACAAGGTACGTGCCGTGGAGCCAGAACCGTATCTTGGCGACAGGCCGAGGGAGAGATGATGGCCGCGTAAAGCGTGCTTCAAGCCCTGCAAAAAGACCGCCTAGGAATCTCTATTTGTTCCGCTATTCAATGTTTGCGCCTACCTCAAACAAATTCCGCAAGCCTGGGATCGCCGTACTGGGACCACCAATAACACATTCGAAATGAGGTTCTGCCGAAAGGCATTACGAAGTAGCCACGAAGTAAGTATGCCCTTCGATAACTGCGTCTCCAAGTCGTCACTCTATTCGCGTTGGTACACCTAACCTGTTCTTCACAGTCGCAGCCAAGTGTGCTGAGTTTGACCATCAATAATTCGAGTGATGCTTGTCCTTTATTCAAGGCAACTGACAGTATTCAGCGGCCGGCATCGATAACACTCAAAGCGTGGAGGGGTGGCCGGTAGGTTTCGTTATGTGCTCTAATCATTAACCTATTGCCGACTGGCGAGGGCGAGGACTAGCAGAATGGATTTTGTAGGATGATGACGGTTACGGCACCGCTAGAACAATTTTTGGCTAGAATTGACCCATGCTATTATTAAATTTAGCGGGAGCTATTCAACGCAGGCCCTCCTTCCAATATGTTGCTTGAGTCTACGCTCAGAACACCACTCCGCTAACAGTTGACAAGTGCTTGTCGGACACCAGCCAGAGTAATGAGCTTACCGTAGGTACACACGAACGTCAGTCTTTGGCCTTAATGGGAACGAAGACTGTTACGGGGTCACGAAGTGTTCCTGGCGGTCGCTCTGGCGTTTATTAAAGACAGTCGGTTGGGTATTTTCAAAAATTTACAGCCTACACGCCTTATACATTCAATCTTGGTACTATCGTTGACATAAGCAGTCCACTTTGACACGATATCACCGCTCCATATAGAAGAACAAGCAGGGTATCGCGGGACCTTTCCTCGGGCCTAGGCCTTTTTATCCATCGCGGGACGCCGCCCCAGGTTAGGACGGAGGGCATCCGTACTTGCAGTCTTATGGCAGGTGCCGATCCTTCGAGCTAGTTGGAGTGGCATAGTACTCATCTGATCAGTGGTGTACGACTAAGGGGTAGTTATCCCTTATAAATCGTCCCAGCGGCGTGTAGATTACCCCAGTTTGTTCCTTTTATTTTCATACCCCTTTGTCCTCTTCAACATTGTGCATAAACGTTGTATGGAAACTTTGTCTGGCCATAAGCAATTATAGACGGGGTTATATTCAAGAATGGTCGGTGAGGCGCCGTTAATTTCACCCTATGTAAAAGAAAATCTTGTTCTTGACAGTCTAATCCAATTATAGGTATAGCCACGATGGGGATGCAAACCCAGTACCTACAGTTATATAAGTGTCTCACGATTTCTGTTCGTGACAAGTCCTATACAACACATATCCTCCGTTTGCTAATTATAAGCCGTCAAGTCCCGAATACATTGCAGCCTATGGACCGCGCTACATGAAATAGACGATGCGGACACAGTATTCTTGATCATGAGAACAAAGCGTCTCTAAGCGACGGTCACAAAGCTAAGTACGACCAACGGAAGGTATGCCCCAGGAATTCCCAAAATCACTGAGTGTACGGATGTTCGTGGCTCCATAAACTGATAGACGATCCCTTATGTTCATGTATATCGGGCTTCAGGCTGATTGGCGCCCGGCACTCATGCTCGCCACACGTCAACGCGGTAGGTTCAAAGGGATCACGTGGGCGATCGGTAGCCCGAAGGGGCGAAGTTGCCGACGTCACCAACGAAAGCCCCTACTTGTCCGTGACGATTTTCGCTGAGTCGAGGGGAGTGCTAGGCATTAGTTGCAAGCGATATTCAAACTCATATACTCGGTAGTTCTTGGCGGGTGACTACAAAACACCTACAGTCTACGATGGAGCATATCCAGCGTGATAGTACGGGACCCTGATGGTTAGGTGTTGCTCTGGCGCTGGAGGCCCGTGGAGAAAAAGTCAAATAGGACACCAATGTTTGAAAGGAGGGTGGAGTTATCCCCGCAACTCGTCCACTAACTGTAGTTGGACCTAGTGCAGAACCTTAGTTGGGGTAGCTCGATGCTTCTTATGGCTGAGTGCATGGTCGCGGCCTGCTTGGGGCAATACCCACGTGCTAGAAACGTGTTCCCGCGCCGGCAGCGCGTACTTATATATCGACCGACGAACTAGGACGACCGTGTATTTAAGCTCTTAAGCTTACACGCCCGCGCTCTTCTTAGATGGCGGGCGGTGTGTAACTGCGTATATGACTACTGCCACCTAGGTCGACATAACCTTCCCCTCGACGTATTAGATACCGATGCGGCTTCGTGGGACTTGATATGATAATCCGCGGAAAAAACCACGTTTCTGCGTGAGAGTGGCGTAGCGCCACTAAATACGGCTGTATCGGTACTCGTGCCGCGGGCACGGTTTTAAAGACGGAATAGGCCTTAGTAGCACTAGACATCCGAGGTAATATGTTGGGTTCTCGCGGAGATGCGGGCTCCAATAGGAATACGCGAAGAGCATGACCGATGATAAGTGATTCACCCGGGCCACCCTAACGCACTGTAGACTTCCGGCGTAGCGCAAAACTGTTGCTCGTAGATTACACCAGATTTGTATCCACGTATGAATACGACCTACATCATTTACTTAATGGAGGCACAGAATCAAAAATACTTGTAAGCCGGCTCTTGGACTCGCGACAGGTAATGGCAGTAGGATAAGTCGCAGCGGGTCGAGTCATGACCATGTAAGCAACAATGCAAAGGTCAATCACCCTTACCTTATCGGCGTTGGCCTTTGTAACATTCATTCGTTAATGGTACTACTAAGGCGATTGTTATGGCTCTAACGAGGGTGTTTTGGAAGGTCCAAAGGCCAGTAGACGTCCATCCTCCCCGGTTAGTGATCATGGTATTGAGCATAAAGTGCTTTCTGTATCCGGCAGAATTCAGTAGTGTAGCGTCTATTTTCGCAATCGGTATTTCTTCTGTGGCGTATGAGTTTGATGGAACACGGGCGATTATCCGCGGCTGAAGGTACAGCTGATTCCCCCAGTGTGATTAAGCAAGCGAATATATGCATTGGTTTAATTGGGACTCTCCGTTAGATGCATCGCTCCGCCGGGAGCGAACGCCCACGCGTAAGCACTAAGCGGTCTTTGTAACACGGATCCGTATTCGTCTTCCGTTGCGAGTGATCGAACTCTAGCGGGTGAACTTATTGTCATACTGACTGCCGGTAAGAGGCAGACACAGCATATGGTAGGAACTCTATTCCTTTTAGCGTAGATCTCGAATAAGGTACATTACTCGAATCCGCTATGACTTGCGGTTTATCACGGTGTTACATTAAATGATGTCAGCTAATACACGACAGTCCCGACTTTGTCGACGCTGACATCTATAGCCCATTTGGTATAGTTCGCGCATTTGGAAACCGCTATCTGAGTACTTGTCGATGATACTCGAGAATAATCGTACACCACATGCCACGCTCGGAATGATCCAGCGACACGGCCAACGGCTGCAGACGATTGGCAAATAACCAAGTCGGGACCGTGAACATTCTTTTAGAACGCATTGAGTGATCAATACAAAAACGCAGCCGTAGTCAGAAAAGCGTCTGTGTTTCTCATGGGTGGCCGAGTATAAACAATCTGCGGCTCGCTTAGCGAAGGGGAATTTCTCAAAGAAGTTCGAGCATGCTCCTGGCTGTCTATCTGCCCATGGAGGATCGCCTAGCTCTGCGCGCTCAAAACGCTACAGGAGTCGTTACCGCGCCTCCCAAGGGATGACTGGGTGCCCGAAAGGCTTATCAGCCTGTTACACCTCAAAGTGATGGTTTCCTCAGTCGGGGGCCAAGCGAGGCCTGGCCGAGGTCCTTTCCGGGGCCTCGATCCCCAGGCAGCGAAACCGGGATTCTTCTGTTAGGTAACAAAAGGCCCGTGGTAAAGGAAAACCCTTTCTTCTGAGTGAAGTGTCAAACTTACGGAAGCCGTTCAGCGAAAACTACGGGGCTACGGCGAAGGATGTACGGTGTACTGAGTATTTGTGCGTAAAGCGCGACCACACAATATCCCCGCGATCCCACACGAAGCGAAGCCAGTGCTGGGTAAGTAACGGCCATGAAACTGGACCGTTAGCATAGATGCGTGTCAACGGCGACGAACTGCGGGTTACTTCCACTCAACAGTCAATGGAAAGACTGTGGCGACGCGATCGAAAACAAATCCCTATTGTTTAGAACCAGAAACTCGTCCTTGGCGAAGTAGAACAGGGCCCATGGTCAGGGTTAACAGAATGCTTGGATACAATGACCTAATAACACGGTTACGCATGTCCCACAAATGGGCCTCTAATCGGCTCTTGGCGACATGGCACCGAGGCTGACAGCATATGAAATGCTAATAGGCGCACAAAGCACGTTCATAGTGGCTAAAGCTGGTACATATAACCCATCTTTATCAGGCGTTCCCAACTACGGGATTTATCGAACAGCGAATTCTGGAATGCACGGGAGAGTATGAAGCATTAGAATCCCCGTCTTCTGTCGATCTGCCACCGCCTGACTGTATGTTGGGTGGCAAGGGGCACACTCCTGACTACCTGATACATGCATTCCCGTCCGCGAGCGGCTATTGTTCACATAGTGCGAACGCCCTGTACGAGTGGGATGTTGCGGACACCGTCGTCTACCTACCAACGCGATGAATAGCGTCCTAAATGTCTGCTAAACAAGATGGTCGTAGGAATTATTATCACGTGCCCAGGATGCCATAACCCCCAAGCCTATGTAGCGAGTCAAGCCCATCCGTCAGATGGTGAACCGTTGAGATCTCGCACACACTAGAACGAAGGCATGCGAGGAGTACCAAAAGATCTTGTCGAGGTAGCACTGTGCATTATTCAATGCCTCACTGTGGCTATCGTCCTACTCTGGTAGATATAATAGCAGGACACGGCACAGGCTTAGTTATGTAATACCAATTGTCATGACCTCGTGCGGGACGAGGAATTGTTAGTGTAACTAGAAAATGGCGCGACGCTACGGGAACTCGGATCCTTCACTTCGGGCGTATGGCGGGTACAGGGACGATCTAACGTATGGAAATCACCGTCGTATGGGGATATATTGTGATTTAGCACGTAATAAGCTCCACCAGATACAGCCCTATCAACGGAAGGTTATACGATCTTTTAAGTGTCTTAGATCGCGGCCGGGCGAAGCGGTGATGGATTACGCAATATCCTGTGCCATAACAACGAGTACTCGACGATTTAGTGCCATTTTCTTAGGACCACTCACCATGGGCGTCGTCGAAGAGGATGTGTATACGGTAGAACAAAAGCAATGAATTGATTTAGCATATAGCAGTGATTGGATAGCTATGAGTTGAACTCAGTTGCCGTACGACTTTGGGCTCAATTGGTAGCCCCAGTTGCCCGAGCTTGCCAATGAAGTACGAGTTTAGCGTTGTGGTTCAAGTTCGCCAGTATGCTTTTGCTACACAGATTCGCTAAAGCGTCCCCTCTATTCACCACCATGTGGCTTACCCGCTAACTTTAGGATAGCGCTGGCGGTTACATATGGACAGTCCAGCTAGAGCTTTTCCGGCCATCGTGAATGGAGCTTCCCCAGGGCCAGCAAGTCGTCCGAAGTCGCAAAATGACACTTGGGAAGGAGTTCGTACGTAATCCACCGTGCCACAGCGATATGCCACCCGGGGGTCACAGCCATTGTCGCTCTTATAGAAGTGTGTCAACACACGCTATATCTTCTAGTTCAGCTATTCTATGAAACGTCTTACGCGATCAATCTTGGTAATGCACGGAATGATTCTGTCGAAGACCCTACGGAAGTTGGTCTGTGTTTCATCCGTGCGCACCTTAGTTACACATTCACTTGGTGTCAGTGTCGACAACGTGCCTTTGCATCAACTTGAGATCCCCGCGTTAAGCACCCCGGGCCCATACTGTGCAGTGAGCCCTCAACCGTTAAGTGCGCCAGTCATCCGAATCAGTCCGTGAAAGTATGGCGCCCGAGCTGAGGTTCACCTCTTTTACTTTCAGGGTTCGCTATGGTTGGTTCCAGTTTAACGGCTGGTGAACTTGTCTTTCTAAGTCCGCGGCAGGGAACACAATCATACCCGCCCTGCGAGCGGATCGATTCCGGGTAGAGTTAATTCGGGTTTGACGATGGATTATAGCCTATCCCGCAGTCGGGGACCATGATCAACAGTACACAACGATACCTGAGAATTGGTCGGCACCGTACAGAAGCGAGATTACTACGGTAGCCACGTAACTATAACTTGATTTATGGAGGTCCTACACTACGGCGCGTAGTCTGCGCTGCTCACGGCAACCGCCTATACTCGAGGACGCACATTAAGCGCTGACTCTTGTGAGCCTAGTTGTCCTACTCATGAAGAGTGGACAGACCGATGATACTCTGTATGAGGCGGATAGCTACAATTGGTCAACTTACGAATTATCCTTGGGCGCTATATTCCATTAGAAATCTAAGCTCTCGATTACCAGCCCTAGTGGAGACCGAGCGTGGAGAAATGGTACCCAATCATGGTATCCGCACTATTCTGACGCGCAGATATCACTGAAAATCAATAAAACCACATGCTGGGCCAAGTCGAACGTGGACCCTAGTATCCATTTCAAGCAAGAGGTACGTTTTCGTTATCGTCAATGGCTCTATGCTCGATCCCATTGTTAACTCCTTGGTTACATCGACATTCGGCACCTTCGCCGAGTCGATACCAGCAATTTCGTCGGGCAGACCAATACTATCCTGATGCACGAACTCCAGGGTTAAACCCGGTAGGGTGAGCCCCGCTAAACTGTTCAGGTAACAGAAGCCAACATGCCCTGGTTTCGACCCATATCACGGGCTTGCCCATCTTCGCCGAATATAAGGGGGTCTCCTGAAGCGTCCGAATCCCGTAAGACATATTAACCGGAGCTGCATCATCTTAAACATAGACATGGACAACAGCACGTGACTACACACACTGCAAATTTTCAGGAGTGGGAAATAATTGACACGGATTTACCGAATAGCCATCCCCGTGTGTGCACCCACACGTAACAGGTCACGCGGAACGTTCCCCGCTTAACTATTTCCACGGTTGGACTCGGCGACACCTAGAGCCAATAATAGCGTTTAATGAGTGCTTCAAAAGTGTTTACCGTAGGCCTTATGGCCCTCGTCTGAACCGACCTGAGAAGGCACAGTTTTTCGCCTCTCACCGTTCGTCCACTCGTTACTATTCTCTCTTGGAATTGACTGTTCTGGTAGGTGGAAGCGAGAGTCTAGAAAACAAAGACCTATTGTCGAAAGAACCCAGAGTGGACATGTGCCTTTTGTTACCTGAAAGGTAAATGCGATATACCCTGAGCGGACTATGCACTGACCACGCCGACAAATCGTGCCTAAATCAAGCTCGACAGGGTCGAGTCCCCTTGCCCCTTCGCTTGATTGCTAAGTAGTTTGGCTGCACAACACGAAATCACTCCGGCTTTTACGGAATACGCCGGTTTCTTGAAGGTCGAACGCGACGATGGCGACATTTAGAATTTAACTCTACGTGAAAGGTCTTACGCGGGGAGGGGCGTCACCCTGCCCAGATGTGTCCCCTAGTTTGCCAGCTCCGCAGTGGTTAGTCCATCGTCACTACTTACAAAGGCAAAAAGGGGGTTGCATTGCAATATTAAGGCGGATTGTCGTTTGTAATACCAGTATCACCGTATGCCTTAAACAAAATCGAAATGCCGGCGCGTCCTTTAGGGCCATTGCAAGCCCCCAGTCGACCAGCGGCCGAGCAAATTCAGGGCAAAATTGTGCCTTCATGTCAGGAACATACGGCCAGTGATACTCAGGGAAGGTGTTAGCGGTCTTCAACTAGGTCTTTACTCTTGGGGGTACGATCCTCGAGCTAGAATCTTAGTAAGGCGCTGGTCTGATGCAAAAGGCACAAGCATTAGGACCAATCGAAGATGATACTCAAGGAAGGGATCCTTCGCCGGGTACCCGTAAGGTAAATACATAATCTGACAAGCTC
		</sequence>
    <sequence><taxon idref="Location_3_1_0|28.090119028307065"/>
			CACGGTCTTAATCACTCTCTTTGAGGATTCATAGCTCATCGGGTATGAGACCCCCGTGATACACCAAAATAAGAGTGTGTTCCGGTTGAAACACCTAAAATCCGGACGTGCCAGCTTGGTTTATGATAATCCCCAGATCGTTCATCATCGGCCTGCGCTCGAGTTGCGGCGACTCGTGAGCAAGTTATACCCATTTACGGTTGTCATGTTGCTTTCTTGGTTTTCTCGGTAGGCCTGCTACCTTACGTATTCCGTCCCCTTGTCAATTCGGGTCCAAGGGTACGTCTGCGGGCACACTTAGATACGGCAGGTTTGGTTCAGGGATCACTCTACACTGTGCCGTTTACCACATTGAGACGCCTGGCACGTTTCGGCGCCCTCGCTCTTCGTTGGCGTCTCACCGGTAAACAGGAATCCTTGTTTCGGACGAATGGAAATCGCAGCTGATCATAGAGACCACATAATAGGCTGGTACCTCCCGTACATTGACTACAATGAGATAAGAAGGCATCCGAGGCAGATGGGCAGCTGGGTCTAGACTTGATGTTAGAGCCAGTCTCCAGTAGATAACGACTGTTGATTTTCAAATACCTTAAGTACACTACGGATGTACCTGCGCTATGGTTTAAGCAACTTCAGCAATGCAAATGGAGTATCGACTTTGAGCGCTACTTAGCCGACGGACTCGCTGTGCGCCTCCGGGATAAGTTGACCCTCTGGACTGCGGAATAAGGTCACCATAGCGGTCGTCAGAGACAAAAGTTACGCAACGCTGTCTGAAAACCATCCAAGACGTCAAGTATCTTCCTATACGGAAAAAGCCGAACTGCTAGGCCAGCCGTTGGCGAATCCGTATCGCATGAGACCAACCGGTTTCGCATTCGTTAAAGACCTAACCTTCACACGGCGTCGCTCGGGAGTGTTTTACGACATAATTCCCTATTTTGGGCTCATGATAAGCCACCTCAAAATTTCCTCAATTCCCACGCAACTAAATCTAGTTTGTCTAATTGACTTATAGGACGCCGTTCAGGTCAAGCGAGCTGAAGTCATAGGAATAGTCAGCAGAACAAAAATGGGAGAGCGCTCGTAAACAGCGGGGAAGTTGATCTGTATACGGCTTACGCCTAATACCGTAGGGCCTCGCACCACTGGGAAGTTTAACCTAGCCGGGTACAAATGAGAATAATACGTCGATGGACGGCCCGTCATGTGGATGTTGCGCCATAAGTTTAGCCCTTGGCCGCCAGGCAGCCACAATAGCACGGAGCACACGGATAGCACATAAGGATGGTGCGGGATTACCGACCTTCCTCGCTACCAGAACTGGTTTCGGCCCCTAAAAAGCACGCAAGAGGAAGTCATACCTGTATGCTTCATGGTACGCTTGCGACAATTACCATGACAACCTCTGCGAGCCGAAGACCCGTACTAGCTTTGCGAGCTCCCTACCGCATCTCGGAGGGACAACTATATCTGTCTACGCAGGATATCTCAGCAGCAGGTTATTTCTCACAATAGGCATGGGGGCAGCTGGTTGCTTCCTAATGCCCTTTTACGCGGGATGGGCGTCAGGGTGGCTGCGTGTTGGCACGAGCGCAACGCTGTGGCGTATATAAGGAGGTCTAGGTCGCAAAGGTGTCCTACCGGCGCTTCTGTAAGCTAGTACCAAAGTACTTTACGTACTAGGTGTCTCTGAGTCGGATGTGAAGGAGTCAATTGGTCCATCAGAATAGACAATGTTGTATGTGTCCCACGATTAACTTCGCTTCGGACCCAGATTCAACGAGCACTGTTTAGGCGGTCTTGCTTCCGCAATCTCTAGCAAACATGCCGTGGCCAATTAGCCTAGTAAGCTTGGGACCAGTAGTCCTAGCTATAGGTTTTAAACAGCGAATGGAGCGTCGATAGACGGTTAGGTTGGCGTAGTCTCCCTTATGTAATTGCGAGTTCGGCTTTCCCAGTTTACGGGAGAGATCGACGGGCTATCATCTAGTTATTTCATGCCTAACCTAAAGTGCAAAATTTTACAAAGTACCGTATTAAGTTTAGGTAACGAACCCGTGTAATTTGAGTTAGCAGTTGACGTATAATGTAACGCTATCAGGGCGCCTTCGCGTCAACCTGTTTTAAGCGGGGAACGGAGAGGCTCATTGATATTATGATTTGACATCCACATCAACCCGCCACAGAAGTGAACCGGACTCTAGGCTATTCCTTATTAGTAAGACAAGCCCATCACTTACTCGGTTCTACCCCAGGACCTTTAGACGGCCGTCCGAATTCGTCTCATAGGTCGACGTGAAAAGCACAAACCTCAGCAGAAGTTGCCGTCGTCTCTATTTTTCAGACAATTTGGCCTACGCGGCGTCCGCCATCATCACCGGATTTAAGGGGGCGGCTGCATATGTTCAACTTGACTAGCGTGCTATGAAATTGCAATTTGCCTGACGGTGATTACCAAGTAGGTATCCCATGATTGCTCTACAATTACCGGTTAGCAACTCACCTTCACGTTACTTAGAATGGAGGAAGAGATCGTCCATCTTCATACCTTAGGTTTTTAGAAATCGCGTAGCGCCTGCGACTGATTTCAAGCAGGTCGGCTCCCAAGTGCAGGGGACTCACAAAATAGCATTTTACTGTCGTTGCATAGGTGAGAGCCCGGCCCCCAGTACTTATCCATTTGCCATGGCAGCCGGAAGAATCAGCCTTAGGGCCGTATTGCACGACGTTCAAGCGCCCAAGAAGTTAAGCGGGCCTCGCCAGCAGCGTGCGCATCCACTTCCGATTTAATCTCGTTCTCTGGCATCCCGACCTTACTCAGTCGACGCACTGCACACGGCAGTGTGGTTTCTATTGCCCAAGCATATAGGTGAGGTACACAACAGCTGAGCTCAGGTTTCACGCCGGCTTCACATGCTGCCAGGTCATAAATTACGAAGGCTTGAGAGGTAGGTTAATCTCAATCCGGTCACGCTTGCTAACATGAAAGGGGCCAAGTGTCTGTAAGTTGAGGAAACAATAAAGAAATCTTTTGATGCCGTCGTCAATTTTTAAGGCCGTCTTCTGAGTTTGGCTAAGTCGGCAGAATTTAGTCTGAGAGTATACGTGAATCGTTCGACACTGCTTCTTGGAATTAAATCGGTCCTCATAGCTCACATATACACCACTAGCACATAAACAATCTCCCCGCTCATGTAGCTCCTCCTCGCAACGATCCGAAAGCCAGGAGCCGCCCACTAGGTGTTAGCCTCAGGCGTTCCCCACCAGGTAGCCTTCCGATTGCGAGTTACGCCCCGGTACCGAATCCTTTCTGTGGTCTCCTCCTGCTTACAGCTTGATCGTGCACTAACTCATTCACTCTGTCGGATCCACATGGTGCTGAAGGTTTATATGTGAGGGAGAAATGTTACAATTTAGTTGCGGCCGGTACTAGCTCTGACAAAAGCGGACTTGACGCTGGGCGATTGATATGCTAGGTTATACTCTTTCTTATCTATAGAAGCCTGCTACGAAACTCGACGCATCACTTCCTCCATTCTGGCTCGTTAGAGGCGCGATTCCATTTAACGCTAGACCGCCATATGCCGTCATCGCCCTACAAGAGGCAAATAGCGTCAAGCCCATCGCTAGCTTCTAGAAAAGACTGGAGTGCAAGTGATCCGATGTGTGTTCATCCATTGGGAGGTACACCGTTCCCAATGGAGATTCACAACCAAGTGTCGGGGAAGTCCTCACTCTGCCGACAGCTAATCCCTAAGCAGAGTTCCCAGTGGCTCCAAGGTGGTGCGGAAAGAATTAGCTGCGTCCTAACAATAAAAATGTTCTAAAGCCGTTATTCCAAACCTAGACGGTGTGGAGCTGCTCCCGGGAATCCCATTAGGCTATAGATTTGTCAAGGCTGGTGACCCCCTCAGGTGAGGTGTTTTGCTAGTTAGACCTCTGATTGTTTCGAGACGCTTTAATTTACGCCATAATCATGGGCTAATTTTGTAACGGTCGTGGGAGCGCGGTATGTATAGTATAAACATTCTGAACCGACAATAATAGAGACGAGGACTCGTTCAAATCGACCCGCGTGCCGTGCTCCTCCGACGTATTGCGGCATCAAACTGGGTCTAGACGACCAAACAGCGCCCCAGAGTATATTCCAAGGGAGAAGGTGCGAAAGAGATTCTCTAACCGTTAAAGCTTGGTCCTGTAAGTCCAAAGGTAGGTTGTCGAACGGGATGTTTAAGTTTTGCTGTTACCTCGCTACTCGAGAATTTGGGTACGTGCAAGTAGGGGTCCTCGGCTGCACACGCACCTTTGACACGTATGGGAAATGTCCTTCACTCCATCACGTGCCACTTAGGCCGGGCCGATCGAATAGCCTTTGGGGTAAGAAGAGCGTAGATATGGAGGCGCCTGCTAAGGAGCGCGAGTCTGCTCTGTGGATCTCATGCCTACAGTCCGCCAAATAGAACAAAATTTCATAACAGCTAACATCATGGTCTCGGGTTATAACGGCGCGTCCGATCGGTAGTCAGTACAGCGAAAGCTGGTGGTGTCTGGTGTGGGTTGTTCGCTAAAGGCTCTGAAAGTCGGGGTCCCGAGGATCAACTAGCAAAATCCTAGACGAGAGCCAGACCTGGAATTTAGATAAGTCATGCTGGTCCACTGTTGAACTTTAGGGCGCGCGGTACAAGCTGTATTTGATTAGAGTAGGCCTTGGCTTCCACCTCTAATCTATTACAAGAGCAATAAGTGACTGGTAGTTTGCCCCGGTTTCTCTGGATAAATCGAGCAAGTGCAATGATAGTAGGTTGGTACGGCGAACTTTGAAGGGGGGATTACTGCCTATTTGCCTAGATGTATGCTTCATCCGGCATCGGATCCGAATTCTACATAGTCGGCGGAGATGTTCCATTCGGTGATATGTCGTGCCACGATGTAACAAATGCTGTATCAAAAACGTCTCTCATTCTGCGCGTGCTTTAACCGATTGACGATATAGAGAGCTTCAGTGGAAGGTTAAACGGTCTCGCCTTCTGTGGCAGAAGGTACGCGGCTTCCCGAGCTAATCTTAAACGACCCCTCTCATGTCCTCTTACGTGTTGACCTATGCGTATATAGATGATTAGCTTATACAGGTAACTCCGCATGGCACCTATAGCACCCTACTCCAGAACAATATGTTTTCTTCCTGTCATCTAAAACGTCTGGGGTTGCTGACCAGGGGTTCTGTCGTTTTATCTCGGGATCGGAGGCTCTCGTTTGTGCCACTCCACGGGATACTGCCCGTAAACACAGCCGCGTAAACTCGGTAATATTGCTTTTTCGGGGTTACTATACTCCCACGTTGTACAGGCTTAGCCAATCCGTCTCTACATCACCATTGTTGGTCGATCGAATTGTGAGCATGCACCCGGGGCGACGGCGCGATATGGGGAAGGATAATTGAACAACTGTTCCCGACACCTCGAGCTATCTGCGACCCAACCTCTTCACGGGATTAGTAGTTCTGGAATCAAAGTATGGGATCGCCCACCAACACTTGCCCTAAAGCTCGACTCTGGTTCATTCAAGTCAGGTTGACCAATCTTAACTGGAGCCCCCCGTCTCGACGTTGCGCCTGCCTGCTCGTGGTGTTCCCGGGTTTTGGCGATCGTCTGAATCCGTAAATGGCGCTATGAACCACCGCTGGCTATTATATGCCAGCAAGTGAGACATGGCATTACTTGCATATTCATTTCAGTTTCTTTATTAGTCTCGGTAGATGCGTATACCTTCCAAGTGAGAAACTTTAGGCGCCAGTGTCCAGCGGCAACACACCACCGAGATGAGATTCATTTGGCCTACCTCGGGATCCGGATTCGTCCGTCGGCCGTGTAGAATTTAGTGCTTTTTCCTATCTGACAAGGTACGTGCCGTGGAGCCAGAACCGTATCTTGGCGACTGGCCGAGGGAGAGATGATGGCCGCGTAAAGCGTGCTTCAAGCCCTGCAAAAAGACCGCCTAGGAATCTCTATTTGTTCCGCTATTCAATGTTTGCGCCTACCTCAAACAAATTCCGCAAGCCTGGGATTGCCGTACTGGGACTACCAATAACACATTCGAAATGAGATTCTGCTGAAAGGCATTACGAAGTAGCCACGAAGTAAGTATGCCCTTCGATAACTGCGTCTCCAAGTCGTCACTCTATTCGCGTTGGTACACCTAACCTGTTCTTCACAGTCGCAGCCAAGTGTGCTGAGTTTGACCATCAATAATTCGAGTGATGCTTGTCCTTTATTCAAGGCAACTGACAGTATTCAGCGGCCGGCATCAATAACACTCAAAGCGTGGAGGGGTGGCCGGTAGGTTTCGTTATGTGCTCTAATCATTAACCTATTGCCGACTGGCGAGGGCGAGGACTAGCAGAATGGATTTTGTAGGATGATGACGGTTACGGCACCGCTAGAACAATTTTTGGCTAGAATTGACCCATGCTATTATTAAATTTAGCGGGAGCTATTCAACGCAGGCCCTCCTTCCAATATGTTGCTTGAGTCTACGCTCAGAACACCACTCCGCTAACAGTTGACAAGTGCTTGTCGGACACCAGCCAGAGTAATGAGCTTACGGTAGGTACACACGAACGTCAGTCTTTGGCCTTAATGGGAACGAAGACTGTTACGGGGTCACGAAGTGTTCCTGGCGGTCGCTCTGGCGTTTATTAAAGACAGCCGGTTGGGTATTTTCAAAAATTTACAGCCTAAACGCCTTATACATTCAATCTTGGTACTATCGTTGACATAAACAGTCCACTTTGACACGATATCGCCGCTCCATATAGAAGAACAAGCAGGGTATCGCGGGACCTTTCCTCGGGCCTAGGCCTTTTTATCCATCGCGGGACGCCGCCCCAGGTTAGGACGGAGGGCATCCGTACTTGCGGTCTTATGGCAGGTGCCGATCCTTCGAGCTAGTTGGAGTGGCATAGTACTCATCTGATCAGTGGTGTACGACTAAGGGGTAGTTATCCCTTATAAATCGTCCCAGCGGCGTGTAGATTACCCCAGTTTGTTCCTTTTATTTTCATACCCCTTTGTCCTCTTCAACATTGTGCATAAACGTTGTATGGAAACTTTGTCTGGCCATAAGCAATTATAGACGGGGTTATATTCAGGAATGGTCGGTGAGGCGCCGTTAATTTCACCCGATGTAAAAGAAAATTTTGTTCTTGACAGTCTAATCCAATTATAGGTATAGCCACGATGGGGATGCAAACCCAGTACCTACAGTTATATAAGTGTCTCACGATTTCTGTTCGTGACAAGTCCTATACAACACATATCCTCCGTTTGCTAATTATAAGCCGTCAAGTCCCGAATACATTGCAGCCTATTGTCCGCGCTACATGAAATAGACGATGCGGACACAGTATTCTTGATCATGAGAACAAAGCGTCTCTAAGCGACGGTCACAAAGCTAAGTACGACCAACGGAAGGTATGTCCCAGGAATTCCCAAAATCACTGAGTGTACGGATGTTCGTGGCTCCATAAACTGATAGACGATCCCTTATGTTCATGTATATCGGGCTTCAGGCTGATTGGCGCCCGGCACTCATACTCGCCACACGTCAACGCGGTAGGTACAAAGGGATCACGTGGGCGATCGGTAGCCCGAAGGGGCGAAGTTGCCGACGTCACCAACGAAAGCCCCCACTTGTCCGTGACGATTTTCGCTGAGTCGAGGGGAGTGCTAGGTATTAGTTGCAAGCGATATTCAAAATCATATACTCGGTAGTTCTTGGCGGGTGACTACAGAACACCTACACTCTACGATGGAGCATATCCAGCGTGATAGTACGGGACCCTGATGGTTAGGTGTTGCTCTGGCGCTGGAGGCCCGTGGAGAAAAAGTCAAATAGGACACCAATGTTTGAAAGGAGGGTGGAGTTATCCCCGCAACTCGTCCACTAACTGTAGTTGGACCTAGTGCAGAACCTTAGTTGGGATAGCTCGATGCTTCTTAAGGCTGAGTGCATGGTCGCGGCCTGCTTGGGGCAATACCCACGTGCTAGAAACGTGTTCCCGCGCCGGCAGCGCGTACTTATATATCGACCGACGAACTAGGACGACCGTGTATTTAAGCTCTTGAGCTTACACGCCCGCGCTCTTCTTAGATGGCGGGCGGTGTGTAACTGCGTATATGACTACTGCCACCTAGATCGACATAACCTTCCCCTCGACGTATTAGATACCGATGCGGCTTCGTGGGACTTGATATGATAATCCGCGGAAAAAACCACGTTTCTGCGTGAGAGTGGCGTAGCGCCACTAAATACGGCTGTATCGGTACTCGTGCCGCGGGCACGGTTTTAAAGACGCAATAGGCCTTAGTAGCACTAGACATCCGAGGTAATATGTTGGGTTCTCGCGGAGATGCGGGCTCCAATAGGAATACGCGAAGAACATGGCCGATGATAAGTGATTCACCACGGCCACCATAACGCACTGTAGACTTCCGGCGTAGCGCAAAACTGTTGCTCGTAGATTACACCAGATTTGTATCCACGTATGAATACGACCTACATCATTTACTTAATGGAGGCGCAGAATCAAAAATACTTGTAAGCCGGCTCTTGGACTCGCGACAGGTAATGGCAGTAGGATAAGTCGCAGCGGGTCGAGTCATGACCATGTAAGCAACAATGCAAAGGTCAATCACCCTTACCTTATCGGCGTTGGCCATTGTAACACTCATTCGTTAATTGTACTACTAAGGCGATTGTTATGGCTCTAACGAGGGTGTTTTGGAAGGTCCAAAGGCCAGTAGACGTCCATCCTCCCCGGTTAGTGATCATGGTATTGAGCATAAAGTGCTTTCTGTATCCGGTAGAATTCAGTAGTGTAGCGTCTATTTTCGCAATCGGTATTTCTTCTGTGGCGTATGAGTTTGATGGAACACGGGCGATTATCCGCGGCTGAAGGTACAGCTGATTCCCCCAGTGTGATTAAGCAAGCGAATATATGCATTGGTTTATTTGGGACTCTCCGTTAGATGCACCGCTTCGCCGGGAGCGAACGCCCACGCGTAAGCACTAAGCAGTCTTTGTAACACGGATCCGTATTCGTCTTCCGTTGCGAGTGATCGAACTCTAGCGGGTGAACTTATTGTCATACTGACTGCCGGTAAGAGGCAGACACAGCATATGGTAGGAACTCTATTCCTTTTAGCGTAGATCTCGAATAAGGTACATTACTCGAATCCGCTATGACTTGCGGTTTATCACGGTGTTACATTAAATGATGTCAGCTAATACACGATAGTCCCGACTTTGTCGAGGCGGACATCTATAGCCCATCTAGTATAGTTCGCGCATTTGGAAACCGCTATCTGAGTACTTGTCGATGATACTCGAGAATAATCGTACACCACATGCCACGCTCGGAAAGATCCAGCGACACGGCCAACGGCTGCAGACGATTGGCAAATAACCAAGTCGGGACCGTGAACATTCTTTTAGAACGCATTGAGTGATCAATACAAAAACGCAGCCGTAGTCAGAAAAGCGTTTGTGTTTCTCATGGGTGGCCGAGTATAAACAATCTGCGGCTCGCTTAGCGAAGGCGAATTTCTCAAAGAAGTTCGAGCATGCTCCTGGCTGTCTATCTGCCCATGGAGGATCGCCTAGCTCTGCGCGCTCAAAACGCTACAGGAGTCGTTACCGCGCCTCCCAAGGGATGACTGGGTGCCCGAAAGGCTTATCAGCCTGTTACACCTCAAAGTGATGGTTTCCTCAGTCAGGGGCCAAGCGAGGCCTGGCCGAGGTCCTTTCCGGGGCCTCGATCCCCAGGCAGCGAAACCGGGATTCTTCTGTTAGGTAACAAAAGGCCCGTGGTAAAGGAAAACCCTTTCTTCTGAGTGAAGTGTCAAACTTACGGAAGCCGTTCAGCGAAAACTGCGGGACTACGGCGAAGGATGTACGGTGTACTGAGTATTTGTGCGTAAAGCGCGACCACACAATATCCCCGCGATCCCACACGAAGCGAAGCCAGCGCTGGGTAAGTAACGGCCATGAAACTGGACCGTTAGCATAGATGCCTGTCAACAGCGACGAACTGCGGGTTACTTCCACTCAACAGTCAATTGAAAGACTGTGGCGACGCGATCGAAAACAAATCCCTATTGTTTAGAACCAGAAACTCGTCCTTGGGGAATTAGAAGAGGGCCCATGGTCAGGGTTAACAGAATGCTTGGATACAATGACCTAATAACACGGTTACCCATGTCCCACAAATGGGCCTCTAATCGGCTCTTGGCGACATGGCATCGAGGATGACAGCATATGAAATGCTAATAGGCGCACAAAGCACGTCCATAGTGGCTAAAGCTGGTACATATAACCCATCTTTATCGGGCGTTCCCAACTACGGGATATATCGAACAGCGAATTCTGGAATGCACGGGAGAGTATGAGGCATTAGAATCCCCGTCTTCTGTCGACCTGCCACCGCCTGACTGTATCTTGGGTGGCAAGGGGCACACTCCTGACTACCTCATACATGCATTCCCGTCCGCGAGCGGCTACTGTTCACATAGTGCGAACGCCCTGTTCGAGTGGGATGTTTCGGACACCGTCGTCTACCTACCAACGCGATGAATAGCGTCCTAAATGTCTGCTAAACAAGATGGTCGTAGGAATTATTATCACGTGCCCAGGATGCCATAACCCCCAAGCCTATGTAGCGAGTCAAGCCCATCCGTCAGATGGTGATCCGTTGAGATCTCGCACACACTAGAACGAAGGCATGCGAGGAGTACCAAAAGATCTTGTCGAAGTAGCACTGTGCATTATTCAATGCCTCACTGTGGCTATCGTCCTACTCTGGTAGATATAATAGCAGGACACGGCACAGGCTTAGTTATGTAATACCAATTGTCATGACCTCGTGCGGCACGAGGAATTGTTAGTGTAACTAGAAAATGGCGCGACGCTACGGGATCTCGGATCCTTCACTTCGGGCGTATGGCGGGTACAGGGACGATCTAACGTATGGAAATCACCGTCGTATGGGGATATATTCTGATTTAGCACGTAATAAGCTCCACCAGATACAGCCCTATCAACGGAAGGTTATACGATCTTTTAAGTGTCTTAGATCGCGGCCGGGTGAAGCGGTGATGGATTACGCAATATCCTGTGCCATAACAACGAGTACTCGACGATTTAGTGCCATTATCTTAGGACCACTCACCATGGGCGTCGTCGAAGAGGATGTGTATACGGTAGAACAAAAGCAATGAATTGATTTAGGATATAGCAGTGATTGGATAGCTATGAGTTGAACTCAGTTGCCGTACGACTTTGGGCTCAATTGGTAGCCCCAGTTGCCCGAGCTTGCCAATGAAGTACGATTTTAGCGTTGTGGTTCAAGTTCGCCAGTATGCTTTTGCTACACAGATTCGCTAAAGCGTCCCCTCTATTCACCACCATTTGGCTTACCCGCTAACTTTAGGATAGCGCTGGCGGTTACATATGGACAGTCCTGCTAGAGCTTTTCCGGCCATCGTGAATGGAGCTTCCCCAGGGCCAGCAAGTCGTCCGAAGCCGCAAAATGACACTTGGGAAGGAGTTCTTACGTAATCCACCGTGCCACAGCGATATGCCACCCGGGGGTCACAGCCATTGTCGCTCTTATAGAAGTGTGTCAACACACGCTATATCTTCTAGTTCAGCTATTCTATGAAACGTCTTACGCGATCAATCTTGGTAATGCACGGAATGGTTCGGTCGAAGACCCTACGGAAGTTGGTCTGTGTTTCATCCGTGCGCACCTTAGTTACACATTCACTTGGTGTCAGTGTCGACAACGTGCCTTTGCATCAACTTGAGATCCCCGCGTTAAGCACCCCGGGCCCATACTGTGCAGTGAGCCCTCAACCGTTAAGTGCGCCAGTCATCCGAATCAGTCCGTGAAAGTATGGCGCCCGAGCTGAGGTTCACCTCTTTTACTTTCAGGGTTCGCTATGGTTGGTTCCAGTTTAACGGCTGGTGAACTTGTCTTTCTAAGTGCGCGGCAGGGAACACAATCATACCCGCCCTGCGAGCGGATCGATTCCGGGTAGAGTTAATTCGGGTTTGACGATGGATTATAGCCTATCCCGCAGTCGGGGACCATGATCAACAGTACACAACGATACCTGAGAAGTGGTCGGCACCGTACAGAAGCGAGATTACTACGTTAGCCACGTAACTATAACTTGATTTATGGAGGTCCTACACTACGGCGCGTAGTCTGCGCTGCTCACGGCAACCGCCTATACTCGAGGACGCACATTAAGCGCTGACTCTTGTGAGTCTAGTTGTACTACTCATGAAGAGTGGAGAGACCGATGATACTCTGTATGAGGCGGATAGCTACCATTGGTCAACTTACGAATTTTCCTTGGGCGCTATATCCCATTAGAAATATAAGCTCTCCATTACCAGCCCTAGTGGAGACCGAGCGTGGAGAAATGGTACCTAATCATGGTATCCGCACTATTCTGACGCGCAGATATCACTGAAAATCAATAAAACCACATGCTGGGCCGAGTCGAACGTGGACCCTAGTATCCATTTCAAGCAAGAGGTACGTTTTCGTTATCGTCAATGGCTCTATGCTCGATCCCATTGTTAACTCCTTGGTTACATCGACATTCGGCACCTTCGCCGAGTCGAGACCAGCAATTTCGTCGGGCAGACCAATACTATCCTGATGCACGAACTCCAGGGTTAAACCCGGTAGGGTGAGCCCCGCTAAACTGTTCAGGTAACAGAAGCCAACATGCCCTGGTTTCGACCTATATCACGGGCTTGCCCATCTTCGCCGAATATAAGGGGGTCTCCTGAAGCGTCCGAATCCCGTAAGACATATTAACCGGAGCTGCATCATCTTAAACATAGACATGGACCACAGCACGTGACTAGACAGACTGCAAATTTTCAGGAGTGGGGAATAATTGACACGGATTTACCGAATAGCCATCCCCGTGTGTGCATCCACATGTAACAGGTCACGCGGAACGTTCCCCGCTTAACTATTTCCACGGTTGGACTCGGCGACACCTAGAGCCAATAATAGCGTTTAATGAGTGCTTCAAAAGTGTTTACCGTAGGCCTTATGGCCCTCGTCTGAACCGACCTGAGAAGGCACAGTTTTTCGCCTCTCACCGTTCGTCCACTCGTTACTATTCTCTCTTGGAATTGACTGTTCTGGTAGGTGGAAGCGAGAGTCTAGAAAACAAAGACCTATTGTCGAAAGAACCCGGAGTGGACATGTGCCTTTTGTTACCTGAAAGGTAAATGCAATATACCCTGAGCGGACTATGCACTGACCACGCCGACAAATCGTGCCTAAATCAAGCTCGACAGGGTCGAGTCCCCTTGCCCCTTCGCTTGATTGCTAAGTAGCTTGGATGCACAACACGAAATCACTCCGGCTCTTACGGAATACGCCGGTTTCTTGAAGGTCGAACGCGGCGATGGCGACATTTAGAATTTAACTCTACGTGAAAGGTCTTACGCGGGGAGGGGCGTCACCCTGCCCAGATGGGTCCTCTAGTTTGCCAGCTCCGCAGTGGTTAGTCCATCGTCACTACTTACAAAGGCAAAAAGGGGGTTGCATTGCAATAGTAAGGCGGATTGTCGTTTGTAATACCAGTATCACCGTATGCCTTAAACAAAATCGAAATGCCGGCGCGTCCTTTAGGGCCATTGCAAGCCCCCAGTCGACCAGCGGCCGAGCAAATTCAGGGCAAAATTGTGCCTTCATGTCAGGAACATACGGCCAGTGATACTCAGGGAAGGTGTTAGCGGTCTTCAACTAGGTCTTTACTCTTGGGGGTACGATCCTGGAGCTAGAATCTAAGTAAGGAGCTGGTCTGATGCTAAAAGCACAAGCATTAGGAACAATCGAAGATGATACTCAAGGAGGGGATCCTTCGCCGGGTACCCGTAAGGTAAATACATAATCTGACAAGCTC
		</sequence>
    <sequence><taxon idref="Location_2_0_1|23.099918015761403"/>
			CACGGTCTTAATCACTCTCTTTGAGGATTCATAGCTCATCGGATATGAGACCCCCGTGATACACCAAAATAAGAGTGTGTTCCGGTTGAAACACCTAAAATCCGGACGTGCCAGCTTGGTTTATGATAATCCCCAGATCGTTCATCATCGGCCTGCGCTCGAGTTGCGGCAACTCGTGAGCAAGTTATACCCATTTAAGGTTGTCGTGTTGCTTTCTTGGTTTTTTCGGTAGGCCTGCTACCTTACGTATTCCGTCCCCTTGTCAATTCGGGTCCAAGGGTACGTCTGCGGGCACACTTAGATACGGCAGGTTTGGTTCAGGGATCACCCTACACTGTGCCGTCTACCACATTGAGACGCCTGGCACGTTTCGGCGCCCTCGCTCTCCGTTGGCGTCTCACCGGTAAACAGGAATCCTTGTTTCGGACGAATGGAAATCGCAGCTGATCATAGAGACCACATAATAGGCTGGTACCTCCCGTACATTGACTACAATGAGATAAGAAGGCATCCGAGGCAGATGGGCAGCTGGGTCTAGACTTGATGTTAGAACCAGTCTCCAGTAGAGAACGACTGTTGATTTTCAAATACCCTAAGTACACTACGGATGTACCTGCGCTATGGTTTAAGCAACTTCAGCAATGCAAATGGAGTATCGACTTTGAGCGCTACTTAGCCGACGGACTCGCTGTGCGCCTCCGGGATAAGTTGACCCTCTGGACTGCGGAATAAGGTCACCATAGCGGTCGTCAGAGACAAAAGTTACGCAACGCTGTCTGAAAACCATCCAAGACGTCAAGTATCTTCCTATCCGGAAAAAGCCGAACCGCTAGGCCAGCCGTTGGCGAATCCGTATCGCATGAGGCCAACCGGTTTCGCATTCGTTAAAGACCTAACCTTCACACGGCGTTGCTCGGGAGTGTTTCACGACCCAATTCCCTATTATGGGCTCAAGATAAGCCACCTCAAAATTTCCTCAATTCCCACGCAACTAAATCTAGTTTGTCTAATTGCCTTATAGGACGCCGTTCAGGTCAAGCGAGCTGAAGTCATAGGAATAGTCAGCAGAACAAAAATGGGAGAGCGCTCGTAAACAGCGGGGAAGTTGATCTGTATACGGCTTACGCCTAATACCGTAGGGCCTCGCACCACTGGGAAGTTTAACCTAGCCGGGTACAAATGAGAATAATACGTCGATGGACGGCCCGCCATGTGGATGTTGTGCCATGAGTTTAGCCCTTGGCCGCCAGGCAGCCACAATAGCACGGAGCACACGGATAGCACATAAGGATGGTGCGGCATTACCGACCTTCCTCGCTACCAGAACTGGTTTCGGCCCCTAAAAAGCACGCATGAGGAAGTCATACCTGTATGCTTCATGGTACGCTTGCGACAATTACCATGACAACCTCTGCGAGCCGAAGACCCGTACTAGCTTTGCGAGCTCCCTACCGCATCTCGGAGGGACAACTATATCTGTCTACGCAGGATATCTCAGCAGCAGGTTATTTCTCACAATAGGCACGGGGGCAGCTGATTGCTTCCAAATGCCCTTTTACGCGGGATGGGCGTCAGGGTGGCTGCGTGTTGGCACGAGCGCAACGCTGTAGCGTATATAAGGAAGCCTAGGTCGCAAAGGTGTCCTACCGGCGCTTCTGTAAGCTAGTACTAAAGTACTTTACGTACTAGGTGTCTCTGAGTCGGATGTGAAGGAGTCAATTGGTCCATCAGAATAGACAATGTTGTATGTGTCCCACGATTAACTCCGCTTCGGACCCAGATTCAACGAGCACTGTATAGGCGGTCTTGCTTCCGCAGTCTCTAGCAAACATGCCGTGGCCAATTAGCCTAGTAAGCTTGGGACCAGTAGTCCTAGCTATAGGTTTTAAACAGCGAATGGAGCGTCGATAGACGGTTAGGTTGGCGTAGTCTCCCTTATGTAATTGCGAGTTCGGCTTTCCCAGTTTACGGGAGAGATCGACGGGCTATCTTCTAGTAATTTCATGCCTAACCTAAAGTGCAAAATTTTACAAAGTACCGTATTAAGTTTAGGTAACGAACCCGTGTAATTTGAATTAGCAGTTGACGTATAATGTAACGCTATCAGGGCGCCTTCGCGTCAACCTGTTTTAAGCGGGGAACGGAGAGGCTCATTGATATTATGATTTGACGTCCACATCAACCCGCCACAGAAGGGAACCGGACTCTAGGCTATTCCTTATTAGTAAGACAAGCCCATCACTTACTCGGTTCTACCCCAGGACCTTTAGACGGCCGTCCGAATTCGTCTCATAGGTCAACGTGAAAAGCACAAACCTCAGCAGAAGTTGCCGTCGTCTCTATTTTTCAGACAATTTGGCCTACGCGGCGTCCGCCATCATCACCGGATTTAAGGGGGCGGCTGCACATGTTCAACTTGACTAGCGTGCTATGAAATTGCAATTTGCCTGACGGTGATTACCAAGTAAGTATCCCATGATTGCTCTACAATTACCGGTTAGCAACTCACCTTCACGTTACTTAGAATGGAGGAAGAGTTCGTCCATCTTCATACCTTAGGTTTTTAGAAATCGCGTAGCGCCTGCGACTGATTTCAAGCAGGTCGGCTCCCAAGTGCAGGGGACTTACAAAATAGCATTTTACTGTCGTTGCATAGGTAAGAACCCGGCCCCCAGTACTTATCCATTTGCCATGGCAGCCGGAAGAATCAGCCTTAGGGCCGTATTGCACGACGTTCAAGCGCCCAAGAAGTTAAGCGCCCCTCGCCAGCAGCGTGCGCATCCACTTCCGATTTAATCTCGTTCTCTGGCATCCCGACCTTACTCAGTCGACGCACTGCACACGGCAGTGTGGTTTCTATTGCCCAAGCATATAGGTGAGGTACACAACAGCTGAGCTCAGGTTTCACGCCGGCTTCACATGCTGCCAGGTCATAAATTACGAAGGCCTGAGAGGTAGGTTAATCTCAATCCGGTCACGCTTGCTAACATGAAAGGGGCCAAGTGTCTGTAAGTTGAGGAAGCAACAAAGAAATCTTTTGATACCTTCGTCAATTTTTAAGGCCGTCTTCTGAGTTTGGCTAAGTCGGCAGAATTTAGTCTGAGAGTATACGTGAATCGTTCGACACTGTTTCTTGGAATTAAATCGGTCCTCATAGCTCACATATACACCACTAGCACATAAACAATCTCCCCGCTCATGTAGCTCCTCCTCGCAACGATCCGAAAGCCAGGAGCCGCCCACTAGGTGTTAGCCTCAGGCGTTCCCCACCAGGTAGCCTTCCGATTGCGAGTTACGCCCCGGTAACGAATCCTTTCTGTGGTCTCCTCCTGCTTACAGCTTGATCGTGCACTAACTCATTCACTCTGTCGGATCCACATGGTGCTGAAGGTTTATATGTGAGGGAGAAATGTTACAATTTAGTTGCGGCCGGTACTAGCTCTCACAAAAGCGGACTTGACGCTGGGCGATTGATATGCTAGGTTATACTCTTTCTTATCTACAGAAGCCTGCTACGAAACTCGACGCATCACTTCCTCCATTCTGGCTCGTTAGAGGCGCGATTCCATTTAACGCTAGACCGCCATATGCCGTCATCGCCCTACAAGAGGCAAATAGCGTCAAGCCCATCGCTAGCTTCTAGAAAATTCTGGAGTGCAAGTGATCCGATGTATGTTCATCCATTGGGAGGTACACCGTTCCCAATGGAGATTCACAACCAAGTGTCGGGGAAGTCCTCACTCTGCCGACAACTAATCCCTAAGCAGAGTTCCCAGAGGCTCCAAGGTGGTGCGGAAAGAATTAGCTGCGTCCTAACAATAAAAATGTTCTAAAGCAGTTATTCCAAACCTAGACGGTGTGGAGCTGCTCCCGGGAATCCCATTAGGCTATAGATTTGTCAAGGCTGGTGACCCCCTCAGGTGAGGTGTTTTGCTAGTTAGACCTCTGATTGTTTCGAGACGCTTTGATTTACGCCATAATCATGGGCTAATTTTGTAACGGTCGTGGCAGCGCGGTATGTATAGTATAAACATTCTGAACCGACAATAATAGAGACGAGGACTCGTTCAAATCGACCCGCGTGCCGTGCTCCTCCAACGTATTGCGGCATCAAACTGGGTCTAGACGACCAAACAGCGCCCCAGAGTATATTCCAAGGGAGAAGGTGCGAAAGAGATTCTCTAACCGTTAAAGCTTGGTCCTGTAAGTCCAAAGGTAGGTTGCCGAACGGGATGTTTAAGTTTTGCTGTTACCTCGCTACTCGAGAATTTGGGTACGTGCAAGTAGGGGTCCTCGGCTGCACACGCACCTTTGACACGTATGGGAAATGTCCTTCACTCCATCACGTGCCACTTAGGCCGGGCCGATCTAATAGCCTTTGGGGTAAGAAGAGCGTAGATATGGAGGCGCCTGCTAACGAGCGCGAGTCTGCTCTGTGGATCTCATGCCTACAGTCCGTCAAATAGAACAAAATTTCATAACAGCTAACATCATGGTCTCGGGTTATAACGGCGCGTCCGATCGGTAGTCAGTCCAGCGAAAGCTGGTAGTGTCTGGTGTGGGTTGTTCGCTAGAGGCTCTGAAAGTCGGGGTCCTGAGGATCAACTAGCAAAATTCTAGACGAGAGCCAGACCTGGAATTTAGATAAGTCATGCTGGTCCACTGTTGAACTTTAGGGCGCGCGGTACAAGCTGTATTTGATTAGAGTAGGCCTTGGCTTCCACCTCTAATCTATTACAAGAGCAATAAGTGACTGGTAGTTTGCCCCGGTTTCTCTGGATAAATCGAGCAAGTGCAATGATAGTAGGTTGGTACGGCGAACTTTGAAGGGGGGATTACTGCCTATTTGCCTAGATGTATGCTTCATCCGGCATCGGATCCGAATTCTACATAGTCGACGGAGATGTTCCATTCGGTGATATGTCGTGCCACGATGTAACAAATGCTGTATCAAAAACGTCCCTCATTCTGCGCGTGCTTTAACCGATCGACGATATAGAGAGCTTCAGTGGAAGGTTAAACGGTCTCGCCTTCCGTGGCAGAAGGTACGCGGCTTCCCGAGCTAATCTTAAACGACCCCTCTCATGTCCTCTTACGTGTTGACCTATGCGTATATTAATGATTAGCTTATACAGGTAACTCCGCATGGCACCTATAGCACCCTACTCCAGAACAATATGTTTTCTTCCTGTCATCTAAAACGTCTGGGGTTGCTGACCAGGGGTTCTGTCGTTTTATCTCGGGATCGGATGCTCTCGTTTGTGCCACTCCACGGGATACTGCCCGTAAACACAGCCGCGTAAACTCGGTAATATTGCTTTTTTGGGGTTACTATACTCCCACGTTGTACAGGCTTAGCTAATCCGTCTCTACATCACCATTGCTGGTCGATCGAATTGTGAGCATGCACCCGGGGCGACGGCGCGATATGGGGAAGGATAATTGAACAACTGTTCCCGACACCTCGAGCTATCTGCGACCCAACCTCTTCACGGGATTAGTAGTTCTGGAATCAAAGTATGGGATCGCCCACCAACACTTGCCCTAAAGCTCGACTCTGGTTCATTCAAGTCAGGTTGACCAATCTTAACTCGAGCCCCCCGTCTCGACGTTGCGCCTGCCTGCTCGTGGTGTTCCCGGGTTTTGACGATCGTCTGAATCCGTAAATGGCGCTATGAACCACCGCTGGCTATTATATGCCAGCAAGTGAGACATGGCATTACTTGCATATTCATTTCAGTTTCTTTATTAGTCTCGGTAGATGCGTATACCTTCCAAGTGAGAAACTTTAGGCGCCAGTGTCCAGCGGCAACACACCACCGAGATGAGATTCATTTGGCCTACCTCGGGATCCGGATTCGTCCGTCGGCCGAGTAGAATTTAGTGCTTTTTCCTATCTGACAAGGTACGTGCCGTGGAGCCAGAACCGTATCTTGGCGACTGGCCGAGGGAGAGATGATGGCCGCGTAAAGCGTGCTTCAAGCCCTGCAAAAAGACCGCCTAGGAATCTCTATTTGTTCCGCTGTTCAATGTTTGCGCCTACCTCAAACAAATTCCGCAAGCCTGGGATTGCCGTACTGGGACCACCAATAACACATTCGAAATGAGGTTCTGCTGAAAGGCATTACGAAGTAGCCACGAAGTAAGTGTGCCCTTCGATAACTGCGTCTCCAAGTCGTCACTCTATTCGCGTTGGTACACCTAACCTGTTTTTCACAGTCGCAGCCAAGTGTGCTGAGTTTGACCATCAATTATTCGAGTGATGCTTGTCCTTTATTCAAGGCAACTGACAGTATTCAGCGGCCGGCATCGATAACACTCAAAGCGTGGAGGGGTGGCCGGTAGGTTTCGTTATGTGCTCTAATCATTAACCTATTGCCGACTGGCGAGGGCGAGGACTAGCAGAATGGATTTTGTAGGATGATGACGGTTACGGCACCGCTAGAACAATTTTTGGCTAGAATTGACCCATGCTAATATTAAATTTAGCGGGAGCTTTTCAACGCAGGCCCACCTTCCAATATGTTACTTGAGTCTACGCTCAGAACACCACTCCGCTAACAGTTGACAAGTGCTTGTCGGACACCAGCCAGAGTGATGAGCTTACGGTAGGTACACACGAACGTCAGTCTTTGGCCTTAATGGGAACGAAGACTGTTACGGGGTCACGAAGTGTTCCTGGCGGTCGCTCCGGCGTTTATTAAAGACAGTCGGTTGGGTATTTTCAAAAATTTACAGCCTAAACGCCTTATACATTCAATCTTGGTACTATCGTTGACATAAGCAGTCCACTTTGACACGATATCGCCGCTCCATATAGAAGAACAAGCAGGGTATCGCGGGACCTTTCCTCGGGCCTAGGCCTTTTTATCCATCGCGGGACGCCGCCCCAGGTTAGGACGGAGGGCATCCGTACTTGCGGTCTTATGGCAGGTGCCGATCCTTCGAGCTAGTTGGAGTGGCATAGTACTCATCTGATCAGTGGTGTACGACTAAGGGGTAGTTATCCCTTATAAATCGTCCCAGCGGCGTGTAGATTACCCCAGTTTGTTCCTTTTATTTTCATACCCCTTTGTCCTCTTCAACATTGTGCGTAAACGTTGTATGGAAACTTTGTCTGGCCATAAGCAATTATAGACGGGGTTATATTCAAGAATGGTCGGTGAGGCGCCGTTAATTTCACCCTATGTAAAAGAAAATCTTGTTCTTGACAGTCTAATCCAATTATAGGTGTAGCCACGATGGGGATGCAAACCCAGTACCTACAGTTATATAAGTGTCTCACGATTTCTGTTCGTGACAAGTCCTATACAACACATATCCTCCGTTTGCTAATTATAAGCCGTCAAGTCCCGAATACATTGCAGCCTATTGACCGCGCTACATGAAATAGACGAAGCGGACACAGTATTCTTGATCATGAGAACAAAGCGTCTCTAAGCGACGGTCACAAAGCTAAGTACGACCAACGGAAGGTATGCCCCAGGAATTCCCAAAATCACTGAGTGTACGGATGTTCGTGGCTCCATAAACTGATAGACGATCCCTTATGTTCATGTATATCGGGCTTCAGGCTGATTGGCGCCCGGCACTCATGCTCGCCACACGTCAACGCGGTAGGTACAAAGGGATCACGTGGGCGATCGGTAGCCCGAAGGGGCGAAGTTGCCGACGTCACCAACGAAAGCCCCCACTTGTCCGTGACGATTTTCGCTGAGTCGAGGGGAGTGCTGGGTATTAGTTGCAAGCGATATTCAAAATCATATACTCGCTAGTTCTTGGCGGGTGACTACAGAACACCTACACTCTACGATGGAGCATATCCAGCGTGATAGTACGGGACCCTGATGGTTAGGTATTGCTCTGGCGCTGGAGGCCCGTGGAGAAAAAGTCAAATAGGACACCAATGTTTGAAGGGAGGGTGGAGTTATCCCCGCAACTCGTCCACTAACTGTAGTTGGACCTAGTGCAGAACCTTAGTTGGGGTAGCTCGATGCTTCTTATGGCTGAGTGCACGGTCGCGGCCTGCTTGGAGTAATACCCACGTGCTAGAAACGTGTTCCCGCGCCGGCAGCGCGTACTTATATATCGACCGACGAACTAGGACGACCGTGTATTTAAGCTCTTGAGCTTACACGCCCGCGCTCTTCTTAGATGGCGGGCGGTGTGTAACTGCGTATATGACTACTGCCACCTAGATCGACATAACCTTCCCCTCGACGTATTAGATACCGATGCGGCTTCGTGGGACTTGATATGATTATCCGCGGAAAAAACCACGTTTCTGCGTGAGAGTGGCGTAGCGCCACTAAATACGGCTGTATCGGTACTCGTGCCGCGGGCACGGTTTTAAAGACGGAATAGGCCTTAGTAGCACTAGACATCCGAGGTAATATGTTGGGTTCTCGCGGAGATGCGGGCTCCAATAGGAATACGCGAAGAACCTGACCGATTATAAGTGATTCACCACGGCCACCCTAGCGCACTGTAGACTTCCGGCGTAGCGCAAAACTGTTGCTCGTAGATTACACCAGATTTGTATCCACGTATGAATACGACCTACATCATTTACTTAATGGAGGCGCAGAATCAAAAATACTTGTAAGCCGGCTCTTGGAATCGCGACAGGTAATGGCAGTAGGATAAGTCGCAGCGGGTCGAGTCATGACCATGTAAGCAACAATGCAAAGGTCAATCACCCTTACCTTATCGGCGTTGGCCTTTGTAACATTCGTTCGTTAATGATACTACTAAGGCGATTGTTATGGCTCTAACGAGGGTGTTTTGGAAGGTCCAAAGGCCAGTAGACGTCCATCCTCCCCGGTTAGTGATCATGGTATTGAGCATAAAGTGCTTTCTGTATCCGGTAGAATTCAGTAGTGTAGCGTCTATTTTCGCAATCGGTATTTCTTCTGTGGCGTATGAGTTTGATGGAACACGGGCGATTATCCGCGGCTGAAGGTACAGCTGATTCCCCCAGCGTGATTAAGCAAGCGAATATATGCATTGGTTTATTTGGGACTCTCCGTTAGATGCATCGCTCCGCCGGGAGCGAACGCCCACGCGTAAGCACTAAGCAGTCTTTGTAACACGGATCCGTATTCGTCTTCCGTTGCGAGTGATCGAACTCTAGCGGGTGAACTTATTGTCATACTGACTGCCGGTAAGAGGCAGACACAGCATATGGTAGGAACTCTATTCCTTTTAGCGTAGATCTCGAATAAGGTACATTACTCGAATCCGCTATGACTTGCGGTTTATCACGGTGTTACATTAAATGATGTCAGCTAATACACGATAGTCCCGACTTTGTCGAGGCGAACATCTATAGCCCATCTAGTATAGTTCGCGCATTTGGAAACCGCTATCTGAGTACTTGTCGATGATACTCGAGAATAATCGTACACCACATGCCACGCTCGGAAAGATCCAGCGACACGGCCAACGGCTGCAGACGATTGGCAAATAACCAAGTCGGGACCGTGAACATTCTTTTAGAACGCATTGAGTGATCAATACAAAAACGCAGCCGTAGTCAGAAAAGCGTTTGTGTTTCTCATGGGTGGCCGAGTATAAACAATCTGCGGCTCGCTTAGCGAAGGGGAATTTCTCAAAGAAGTTCGAGCATGCTCCTGGCTGTCTATCTGCCCATGGAGGATCGCCTAGCTCTGCGCGCTCAAAACGCTAAAGGAGTCGTTACCGCGCCTCCCAAGGGATGACTGGGTGCCCGAAAGGCTTATCAGCCTGTTACACCTCAAAGTGATGGTTTCCTCAGTCAGGGGCCAAGCGAGGCCTGGCCGAGGTCCTTTCCGGGGCCTCGATCCCCAGGCAGCGAAACCGGGATTCTTCTGTTAGGTAACAAAAGGGCCGTGGTAAAGGAAAACCCTTTCTTCTGAGTGAAGTGTCAAACTTACGGAAGCCGTTCAGCGAAAACTACGGGACTACGGCGAAGGATGTACGGTGTACTGAGTATTTGTGCGTAAAGCGCGACCACACAATATCCCCGCGATCCCACACGAAGCGAAGCCAGTGCTGGGTAAGTAACGGCCATGAAACTGGACCGTTAGCATAGATGCCTGTCAACAGCGACGAACTGCGGGTTACTTCCACTCAACAGTCAATTGAAAGACTGTGGCGACGCGATCGAAAACAAATCCCTATTGTTTAGAACCAGAAACTCGACCTTGGGGAATTAGAAGAGGGACCATGGTCAGGGTTAACAGAATGCTTGGATACAATGACCTAATAACACGGTTACCCATGTCCCACAAATGGGCCTCTAATCGGCTCTTGGCGACATGGCATCGAGGATGACAGCATATGAAATGCTAATAGGCGCACAGAGCACGTTCATAGTGGCTAAAGCTGGTACATATAACCCATCTTTATCGGGCGTTCCCAACTACGGGATTTATCGAACAGCGAATTCTGGAATGCACGGGAGAGTATGAGGCATTAGAATCCCCGTCTTCTGTCGAACTGCCACCGCCTGACTGTATGTTGGGTGGCAAGGGGCACACTCCTGACTACCTCATACATGCATTCCCGTCCGCGAGCGGCTACTGTTCACATAGTGCGAACGCCCTGTTCGAGTGGGATGTTGCGGACACCGTCGTCTACCTACCAACGCGATGAATAGCGTCCTAAATGTCTGCTAAACAAGATGGTCGTAGGAATTATTATCACGTGCCCAGGATGCCATAACCCCCAAGCCTATGTAGCGAATCAAGCCCATCCGTCAGATGGTGAACCGTTGAGATCTCGCACACACTAGAACGAAGGCATGCGAGGAGTACCAAAAGATCTTGTCGAAGTAGCACTGTGCATTATTCGATGCCTCACTGTGGCAATCGTCCTACTCTGGTAGATATAATAGCAGGACACGGCACAGGCTTAGTTATGTAATACCAATTGTCATGACCTCGTGCGGCACGAGGAATTGTTAGTGTTACTAGAAAATGGCGCGACGCTACGGGATCTCGGATCCTTCACTTCGGGCGTATGGCGGGTACAGGGACGATCTAACGTATGGAAATCACCGTCGTATGGGGATATATTCTGATTTAGCACGTAATAAGCTCCACCAGATACAGCCCTATTAACGGAAGGTTATACGATCTTTTAAGTGTCTTAGATCGCGGCCGGGCGAAGCGGTGATGGATTACGCAATATCCTGTGCCATAACAACGAGTACTCGACGATTTAGTGCCATTATCTTAGGACCACTCACCATGGGCGTCGTCGAAGAGGATGTGTATACGGTAGAACAAAAGCAATGAATTGATTTAGCATATAGCAGTGATTGGATAGCTATGAGTTGAACTCAGTTGCCGTACGACTTTGGGCTCAATTGGTAGCCCCAGTTGCCCGAGCTTGCCAATGAAGTACGATTTTAGCGTTGTGGTTCAAGTTCGCCAGTATGCTTTTGCTACACAGATTCGCTAAAGCGTCCCCTCTATTCACCACCATTTGGCTTACCCGCTAACTTTAGGATAGCGCTGGCGGTTACATATGGACAGTCCTGCTAGAGCTTTTCCGGCCATCGTGAATGGAGCTTCCCCAGGGCCAGCAAGTCGTCCGAAGTCGCAAAATGACACTTGGGAAGGAGTTCTTACGTAATCCACCGTGCCACAGCGATATGCCACCCGGGGGTCACAGCCATTGTCGCTCTTATAGAAGTGTGTCAACACACGCTATATCTTCTAGTTCAGCTATTCTATGAAACGTCTTACGCGATCAATCTTGGTAATGCACGGAATGATTCTGTCGAAGACCCTACGGAAGTTGGTCTGTGTTTCATCCGTACGCTCCTTAGTTACACATTCACTTGGTGTCAGTGTCGACAACGTGCCTTTGCATCAACTTGAGATCCCCGCGTTAAGCACCCCGGGCCCATACTGTGCAGTGAGCCCTCAACCGTTAAGTGCGCCAGTCATCCGAATCAGTCCGTGAAAGTATGGCGCCCGAGCTGAGGTTCATCTCTTTTACTTTCAGGGTTCGCTATGGTTGGTTCCAGTTTAACGGCTGGTGAACTTGGCTTTCTAAGTGCGCGGCAGGGAACACAATCATACCCGCCCTGCGAGCGGATCGATTCCGGGTAGAGTTAATTCGGGTTTAACGATGGATTATAGCCTATCCCGCAGTCGGGGACCATGATCAACAGTACACAACGATACCTGAGAATTGGTCGGCACCGTACAGAAGCGAGATTACTACGGTAGCCACGTAACTATAACTTGATTTATGGAGGTCCTACACTACGGCGCGTAGTCTGCGCTGCTCACGGCAACCGCCTATACTCGAGGACGCACATTAAGCGCTGACTCTTGTGAGTCTAGTTGTCCTACTCATGAAGAGTGGACAGACCGATGATACTCTGTATGAGGCGGATAGCTATCATTGGTCAACTTACGAATTTTCCTTGGGCGCTGTATCCCATTAGAAATATAAGCTCTCCATCACCAGCCCTAGTGGAGACCGAGCGTGGAGAAATGGTACCTAATCATGGTATCCGCACTATTCTGACGCGCAGATATCACTGAAAATCAATAAAACCACATGCTGGGCCAAGTCGAACGTGGACCCTAGTATCCATTTCAAGCAAGAGGTACGTTTTCGTTATCGTCAATGGCTCTATGCTCGATCCCATTGTTAACTCCTTGGTTACATCGACATTCGGCACCTTCGCCGAGTCGAGACCAGCAATTTCGTCGGGCAGACCAATACTATCCTGATGCACGAACTCCAGGGTTAAACCCGGTAGGGTGAGCCCCGCTAAACTGTTCAGGTAACAGAAGCCAACATGCCCTGGTTTCGACCTATATCACGGGCTTGCCCATCTTCGCCGAATATAAGGGGGTCTCCTGAAGCGTCCGAATCCCGTAAGACATATTAACCGGAGCTGCATCATTTTAAACATAGACATGGACAACAGCACGTGACTAGACAGACTGCAAATTTTCAGCAGTGGGGAATAATTGACACGGATTTACCGAATAGCCATCCCCGTGTGTGCATCCACATGTAACAGGTCACGCGGAACGTTCCCTGCTTAACTATTTCCACGGTTGGACTCGGCGATACCTAGAGCCAATAATAGCGTTTAATGAGTGCTTCAAAAGTGTTTACCGTAGGCCCTATGGCCCTCGTCTGAACCGACCTGAGAAGGCACAGTTTTTCGCCTTTCACCGTTCGTCCACTCGTTACTATTCTGTCTTGGAATCGACTGTTCTGGTAGGTGGAAGCGAGAGTCTAGAAAACAAAGACCTATTGTCGAAAGAACCCAGAGTGGACATGTGCCTTTTGTTACCTGAAAGGTAAATGCAATATACCCTGAGCGGACTATGCACTGACCACGCCGACAAATCGTGCCTAAATCAAGCTCGACAGGGTCGAGTCACCTTGCCCCTTCGCTTGATTGCTAAGTAGTTTGGATGCACAACACGAAATCACTCCGGCTCTTACGGAATACGCCGGTTTCTTGAAGGTCGAACGCGACGATGTCGACATTTAGAATTTAACTCTACGTGAAAGGTCTTACGCGGGGAGGGGCGTCACCCTGCCCAGATGCGTCCCCTAGTTTGCCAGCTCCGCAGTGGTTAGTCCATCGTCACTACTTACAAAGGCAAAAAGGGGGTTGCATTGCAATATTAAGGCGGATTGTCGTTTGTAATACCAGTATCACCGTATGCCTTAAACAAAATCGAAATGCCGGCGCGTCCTTTAGGGCCAGTGCAAGCCCCCAGTCGACCAGCGGCCGAGCAAATTCAGGGCAAAATTGTGCCTTCATGTCAGGAACATACGGCCAGTGATACCCAGGGAAGGTGTTAGCGGTCTTCAACTAGGTCTTTACTCTTGGGGGTACGATCCTCGAGCTAGAATCTTAGTAAGGAGTTGGTCTGATGCTAAAAGCACAAGCATTAGGACCAATCGAAGATGATACTCAAGGAAGGGATCCTTCGCCGGGTACCCGTAAGGTAAATACATAATCTGACAAGCTC
		</sequence>
    <sequence><taxon idref="Location_0_1_0|25.59151033818958"/>
			CACGGTCTTAATCACTCTCTTTGAGGATTCATAGCTCATCGGATATGAGACCCCCGTGATACACCAAAATAAGAGTGTGTTCCGGTTGAAACACCTAAAACCCGGACGTGCCAGCTTGGTTTATGATAATCCCGAGATCGTTCATCATCGGCCGGCGCTCGAGTTGCGGCGACTCGTGAGCAAGTTATACCCATTTACGGTTGTCATGTTGCTTTCTTGGTTTTTTCGGTAGGCCTGCTACCTTACGTATTCCGTCCCCTTGTCAATTCGGGTCCAAGGGTACGACTGCGGGCACACTTAGATACGGCAGGTTTGGTTCAGGGATCACTCTACACTTTGCCGTCTACCACATTGAGACGCGTGGCACGTTTCGGCGCCCTCGCTCTCCGTTGGCGTCTCACCGGTAAACAGGAATCCTTGTTTCGGACGAATGGAAATCGCAGCTGATCATAGAGACCACATAATAGGCTGGTACCTCCCGTACATTGACTACAATGAGATAAGAAGGCATCCGAGGCAGATGGGCAGCTGGGTCTAGACTTGATGTTAGAACCAGTCTCCAGTAGAGAAGGACTGTTGATTTTCAAATACCTTGAGTACACTACGGATGTACCTGCGCTATCGTTTAAGCAACTTCAGCAATGCAAATGGAGTATCGACTTTGAGCGCTGCTTAGCCGACGGACTCGCTGTGCGCCTCCGGGATAAGTTGACCCTCTGGACTGCGGAATAAGGTCACCATAGCGGTCGTCAGAGACAAAAGTTACGCAACGCTGTCTGAAAACCATCCAAGACGTCAAGTATCTTCCTATCCGGAAAAAGCCGAAATGCTAGGCCAGCCGTTGGCGAATCCGTATCGCATGAGGCCAACCGGGTTCGCATTCGTTAAAGACCTAACCTTCACACGGCGTCGCTCGGGAGTGTTTCACGACATAATTCCCTATTATGGGCTCATGATAAGCCACCTCAAAATTTCCTCAATTCCCACGCAACTAAATCTAGTTTGTCTAATTGCCTTATAGGACGCCGTTCAGGTCAAGCGAGCTGAAGTCATAGGAATAGTCAGCAGAACAAAAATGGGAGAGCGCTCGTAAACAGCGGGGAAGTTGATCTGTATACGGCTTACGCTTAATACCGTAGGGCCTCGCACCACTGGGAAGTTTAACCTAGCCGGGTACAAACGAGAATAATACGTCGAAGGACGGCCCGCCATGTGGATGTTGCGCCATGAGTTTAGCCCTTGGCCGCCAGGCAGCCACAATAGCACGGCGCACACGGATAGCACATAAGGATGGTGCGGCATTACCGACCTTCCTCGCTACCAGAACTGGTTTCGGCCCCTAAAAAGCACGCAAGAGGAAGTCATACCTGTATGCTTCATGGTACGCTTGCGACAATTACCATGACAACCTCTGCGAGCCGAAGACCCGTACTAGCTTTGCGAGCTCCCTACCGCATCTCGGAGGGACAACTATATCTGTCTACGCAGGATATCTCAGCAGCAGGTTATTTCTCACAATAGGCACGGGGGCAGCTGATTGCTTCCAAATGCCCTTTTACGCGGGATGGGCGTCAGGGTGGCTGCGTGTTGGCACGAGCGCAACGCTGTGGCGCATATAAGGAAGTCTAGGTCGCAAAGGTGTCCTACCGGCGCTTCTGTAAGCTAGTACCAAAGTACTGTACGTACTAGGTGTCTCTGAGTCGGATGTGAAGGAGTCAATTGGTCCATCAGAATAGACAATGTTGTATGTGTCCCACGATTAACTCCGCTTCGGACCCAGATTCAACGAGCACTGTTTAGGCGGTCTTGCTTCCGCAGTCTCTAGCAAACCTGCCGTGGCGGATTAGCCTAGTAAGCTTGGGACCAGTAGTCCTAGCTATAGGTTTTAAACAGCGAATGGAGCGTCGATAGACGGTTAGGTTGGCGTAGTCTCCCTTATGTAATTGCGAGTTCGGCTTTCCCAGTTTACGGGAGAGATCGACGGGCTATCTTCTAGTAATTTCATGCCTAACCTAAAGTGCAAAATTTTACAAAGTACCGTATTAAGTTTAGGTAACGAACCCGTGTAATTTGGCTTAGCAGTTGACGTATAATGTAACGCTATCAGGGCGCCTTCGCGTCAACCTGTTTTAAGCTGGGAACGGAGAGGCTCATTGATATTATGATTTGACATCCACATCAACCCGCCACAGAAGGGAACCGGACTTTAGGCTATTCCTTATTAGTAAGACAAGCCCATCACTTACTCGGTTCTACCCTAGGACCTTTAGACGGCCGTCCGAATTCGTCTCATAGGTCGACGTGAGAAGCACAAACCTCAGCAGAAGTTGCCGTCGTCTCTATTTTTCAGCCAATTTGGCCTACGCGGCGTCCGCCATCATCACCGGATTTAAGGGGGCGGCTGCACATGTTCAACTTGACTAGCGTGCTATGAAATTGCAATTTGCCTGACGGTGATTACCAAGTAAGTATCCCATGATTGCTCTACAATTACCGGTTAGCAACTCACCTTCACGTTACTTAGAATGGAGGAAGAGATCGTCCATCTTCACACCTTAGGTTTTTAGAAATCGCGTAGCGCCTGCGACTGATTTCAAGCAGGTCTGCTCCCAAGTGCAGGGGACTCACAAAATAGCATTTTACTGTCGTTGCATAGGTGAGAACCCGGCCCCCAGTACTTATCCATTTTCCATGGCAGCCGGAAGAATCAGCCTTAGGGCCGTATTGCACGACGTTCAAGCGCCCAAGAAATTAAGCGCCCCTCGCCAGCAGCGTGCGCATCCACTTCCCATTTAATCTCGTTCTCTGGCATCCCGACCTTACTCAGTCGACGCACTGCACACGGCAGTGTGGTTTCTATTGCCCAAGCATATAGGTGAGGTACACAACAGCTGAGCTCAGGTTTCACGCCGGCTTCACATGCTGCCAGGTCATAAATTACGAAGGCCTGAGAGGTAGGTTAATCTCAATCCGGTCACGCTTGCTAACATGAAAGGGGCCAAGTGTCTGTAAGTTGAGGAAGCAACAAAGAAATCTTTTGATACCGTCGTCAATTTTTAAGGCCGTCTTCTGAGTCTGGCTAAGTCGGCAGAATTTAGTCTGAGAGTATTCGTGAATCGTTCGACACTGCTTCTTGGAATTAAATCGGTCCTCATAGCTCACATATACACCACTAGCACATAAACAATCTCCCCGCTCATGTAGCTCCTCCTCGCAACGATCCGAAAGCCAGGAGCCGCACACTAGGTGTTAGCCTCAGGCGTTCCCCACCAGGTAGCCTTCCGATTGCGAGTTACGCCCCGGTACCGAATCCTTTCTGTGGTCTCCTCCTGCTTACAGCTTGATCGTGCACTAATTCATTCACTCTGTCGGATCCACATGGTGCTGAAGGTTTATATGTGAGGGAGAAATGTTACAATTTAGTTGCGGCCGGTACTAGCTCTGACAAAAGCGGACTTGACGCTGGGCGATTGATATGCTAGGTTATACTCTTTCTTATCTATAGAAGCCTGCTACGAAACTCGACGCATCACTTCCTCCATTCTGGCTCGTTAGAGGCGCGATTCCATTTAACGCTAGACCGCCATATGCCGTCATCGCCCTACAAGAGGCAAATAGCGTCAAGCCCATCGCTAGCTTCTAGAAAAGTCTGGAGTGCAAGTGATCCGATGTATGTTCATCCATTGGGAGGTACACCGTTCCCAATGGAGATTCACGACGAAGTGTCGGGGAAGTCCTCACTCTGCCGACAACTAATCCCTAAGCAGAGTTCCCAGAGGCTCCAAGGTGGTGCGGAAAGAATTAGCTGCGTCCTAACAATAAAAATGTTCTAAAGCAGTTATTCCAAACCTAGACGGTGTGGAGCTGCTCCCGGGAATCCCATTAGGCTATAGATTTGTCAAGGCTGGTGACCCCCTCAGGTGAGGTGTTTTGCGAGTTAGACCTCTGATTGTTTCGAGACGCTTTGATTTACGCCATAATCATGGGCTAATTTTGTAACGGTCGTGGCAGCGCGGTATGTATAGTATAAACATTCTGAACCGACAATAATGGAGACGAGGACTCGTTCAAATCGACCCGCGTGCCGTGCTCCTCCGACGTATTGCGGCATCAAACTGGGTCTAGACGACCAAACAGCGCCCCAGAGTATATTCCAAGGGAGAAGGTGCGAAAGAGATTCTCTAGCCGTTAAAGCTTGGTCCTGTAAGTCCAAATGTAGGTTGCCGAACGGGATGTTTAAGTTTTGCTGTTACCTCGCTACTCGAGAATTTGGGTACGTGCAAGTAGGGGTCCTCGGCTGCACACGCACCTTTGACACGTATGGGAAATGTCCTTCACTCCAGCACGTGCCACTTAGGCCGGGCCGATCGAATAGCCTTTGGGGTAAGAAGAGCGTAGATATGGAGGCGCCTGCTAACGAGCGCGAGTCTGCTCTGTGGATCTCATGCCTACAGTCTGCCAAATAGAACAAAATTTCATAACAGCTAACATCATGGCCTCGGGTTATAACGGCGCGTCCGATCGGTAGTCAGTCCAGCGAAAGCTGGTGGTGTCTGGTGTGGGTTGTTCGCTAGAGGCTCTGAAAGTCGGGGTCCCGAGGATCAACTAGCAAAATCCTAGACGAGAGCCAGACCTGGAATTTAGATAAGTCATGCTGGTCCACTGTTGAACTTTAGGGCGCGCGGTACAAGCGGTATTTGGTTAGAGTAGGCCTTGGCTTCCACCTCTAATCTACTACAAGAGCAATAAGTGACTGGTAGTTTGCCCCGGTTTCTCTGGATAAATCGAGCAAGTGCAATGATAGTAGGTTGGTACGGCGAACTTTGAAGGGGGGATTACTGCCTATTTGCCTAGATGTATGCTTCATCCGGCATCGGATCCGAATTCTACATAGTCGACGGAGACGTTCCATTCGGTGATATGTCGCGCCACGATGTAACAAATGCTGTATCAAAAACGTCCCTCATTCTGCGCGTGCTTTAACCGATCGACGATATAGAGAGCTTCAGTGGAAGGTTAAACGGTCTCGCCATCCGTGGCAGAAGGTACGCGACTTCCCGAGCTAATCTTAAACGACCCCTCTCATGTCCTCCTACGTGTTGACCTATGCGTATATTAATGATTAGCTTATACAGGTAACTCCGCATGGCACCTATAGCACCCTACTCCAGAACAATATGTTTTCTTCCTGGCATCTAAAACGTCTGGGGTTGCTGACCAGGGGTTCTGTCGTTTTATCTCGGGATCGGATCCTCTCGTTTGTGCCACCCCACGGGATACTGCCCGTAAACACAGCCGCGTAAACTCGATAATATTGCTTTTTTGGGGTTACTATACTCCCACGTTGTACAGGCTTAGCTAATCCGTCTCTACATCACCATTGTTGGTCGATCGAATTGTGAGCATGCACCCGGGGAGACGGCGCGATATGGGGAAGGGTAATTGAATAACTGTTCCCGACACCTCGAGCTATCTGCGACCCAACCTCTTCACGGGATTAGTAGTTCTGGAATCAAAGTATGGGATCGCCCACCAATACTTGCCCTAAAGCTCGACTCTGGTTCATTCAAGTCAGGTTGACCAATCTTAACTGGAGCCCCCCGTCTCGACGTTGCGCGTGCCTGCTCGTGGTGTTCCCGGGTTTTGACGATCGTCTGAATCCGTAAATGGCGCTATGAACCACCGCTGGCTATTATATGCCAGCAAGTGAGACATGGCATTACTTGCATATTCATTTCAGTTTCTTTATTAGTCTCGGTAGATGCGTATACCTTCCAAGTGAGAAACTTTAGGCGCCAGTGTCCAGCGGCAACACACCACCGAGATGAGATTCATTTGGCCTACCTCGGGATCCGGATTCGTCCGTCGGCCGTGTAGAATTTAGTGCTTTTTCCTATCTGACAAGGTACGTGCCGTGGAGCCAGAACCGTATCTTGGCGACTGGCCGAGAGAGAGATGATGGCCGTGTAAAGCGTGCTTCAAGCCCTGCAAAAAGACCGCCTAGGAATCTCTATTTGTTCCGCTGTTCAATGTTTGCGCCTACCTCAAACAAATTCCGCAAGCCTGGGATTGCCGTACTGGGACCACCAATAACACATTCGAAATGAGGTTCTGCTGAAAGGCATTACGAAGTAGCCACGAAGTAAGTATGCCCTTCGATAACTGCGTCTCCAAGTCGTCACTCTATTCGCGTTGGTACACCTAACCTGTTTTTCACAGTCGCAGCCAAGTGTGCTGAGTTTGACCATCAATAATTCGAGTGATGCTTGGCCTTTATTCAAGGCAACTGACAGTATTCAGCGGCCGGCATCGATAACACTCAAAGCGTGGAGGGGTGGCCTGTAGGTTTCGTTATGTGCTCTAATCATTAACCTATTGCCGACTGGCGAGGGCGAGGACTAGCAGAATGGATTTTGTAGGATGATGACGGTTACGGCACCGCTAGAACAATTTTTGGCTAGAATTGACCCATGCTAATATTAAATTTAGCGGGAGCTATTCAACGCAGGCCCTCCTTCCAATATGTTGCTTGAGTCTACGCTCAGAACACCACTCCGCTAACAGTTGACAAGTGCTTGTCGGACACCAGCCAGAGTAATGAGCTTACGGTAGGTACACACGAACGTCAGTCTTTGGCCTTAATGGGAACGAAGACTGTTACGGGGTCACGAAGTGTTCCTGGCGGTCGCTCTGGCGTTTATTAAAGACAGTCGGTTGGGTATTTTCAAAAATTTACAGCCTAAACGCCTTATACATTCAATCTTGGTACTATCGTTGACATAAGCAGTCCACTTTGACACGATATCGCCGCTCCATATAGAAGAACAAGCAGGGTATCGCGGGACCTTTCCTCGGGCCTAGGCCTTTTTATCCATCGCGGGACGCCGCCCCAGGTTAGGACGGAGGGCATCCGTACTTGCGGTCTTATGGCAGGTGCCGATCCTTCGAGCTAGTTGGAGTGGCATAGTACTCATCTGATCAGTGGCGTACGACTAAGGGGTAGTTATCCCTTATAAATCGTCCCAGCGGCGTGTAGATTACCCCAGTTTGTTCCTTTTATTTTCATACCCCTTTGTCCTCTTCAACATTGTGCATAAATGTTGTATGGAAACTTTGTCTGGCCATAAGCAATTATAGACGGGGTTATATTCAAGAATGGTCGGTGAGGCGCCGTTAATTTCACCCTATGTAAAAGAAAATCCTGTTCTTGACAGTCTAATCCAATTATAGGTATAGCCACGATGGGGATGCAAACCCAGTACCTACACTTATATAAGTGTCTCACGATTTCTGTTCGTGACAAGTCCTATACAACACATATCCTCCGTTTGCTAACTATAAGCCGTCAAGTCCCGAATACATTGCAGCCTATTGACCGCGCTACATGAAATAGACGATGCGGACACAGTATTCTTGATCATGAGAACAAAGCGTCTCTAAGCGATGGTCACAAAGCTAAGTACAACCAACGGAAGGTATGCCCCAGGAATTCCCAAAATCACTGAGTGTACGGATGTTCGTGGCTCCATAAACTGATAGACGATCCCTTATGTTCATGTATATCGGGCTTCAGGCTGATTGGCTCCCGGCACTCATGCTCGCCACACGTCAACGCGGTAGGTACAAAGGGATCACGTGGGCGATCGGTAGCCCGAAGGGGCGAAGTTGCCGACGTCACCAACGAAAGCCTCCACTTGTCCGTGACGATTTTCGCTGAGTCGAGGGGAGTGCTAGGTATTAGTTGCAAGCGATATTCAAAATCATATACTCGGTAGTTCTTGGCGAGTGACTACAGAACACCTACACTCTACGATGGAGCATATCCAGCGTGATAGTACGGGACCCTAATGGTTAGGTGTTGCTCTGGCGCTGGAGGCCCGTGGAGAAAAAGTCAAATAGGACACCAATGTTTGAAAGGAGGGTGGAGTTATCCCCGCAACTCGCCCACTAACTGTAGTTGGACCTAGTGCAGAACCTTAGTTTGGGTAGCTCGATGCTTCTTATGGCTGAGTGCACGGTCGCGGCCTGCTTGGGGCAATACCCACGTGCTAGAAACGTGTTCCCGCGCCGGCAGCGCGTACTTATATATCGACCGACGAACTAGGACGACCGTGTATTTAAGCTCTTGAGCTTACACGCCCGCGCTCTTCTTAGATGGCGGGCGGTGTGTAACTGCGTATATGACTACTGCCACCTAGATCGACATAACCTTCCCCTCGACGTATTAGATACCGATGCGGCTTCGTGGGACTTGATATGATTATCCGCGGAAAAAACCACGTTTCTGCGTGAGAGTGGCGTAGCGCCACTAAATACGGCTGTATCGGTACTCGTGCCGCGGGCACGGTTTTAAAGACGGAATAGGCCTTAGTAGCACTAGACATCCGAGGTAATATGTTGGGTTCTCGCGGAGATGCGGGCTCCAATAGGAATACGCAAAGAACATGACCGATTATAAGTGATTCACCACGGCCACCCTAGCGCACTGTAGATTTCCGGCGTAGCGCAAAACTGTTGCTCGTAGATTACACCAGATTTGTATCCACGTATGAATACGACCTACAGCATCTACTTAATGGAGGCGCAGAATCAACAATACTTGTAAGCCGGCTCTTGGACTCGCGACAGGTAATGGCAGTAGGATAAGTCGCAGCGGGTCGAGTCATGACCATGTAAGCAACAATGCAAAGGTCAATCACCCTTACCTTATCGGCGTTGGCCTTTGTAACATTCGTTCGTTAATGGTACTACTAAGGCGATTGTTATGGCTCTAACGAGGGTGTTTTGGAAGGTCCAAAGGCCAGTAGACGTCCATCCTCCCCGGTTAGTGATCATGGTATTGAGCATAAAGTGCTTTCTGTATCCGGTAGAGTTCAGTAGTGTAGCGTCTATTTTCGCAATCGGTATTTCTTCTGTGGCGTATGAGTTTGATGTAACACGGGCGATTATCCGCGGCTGAAGGTACAGCTGATTCCCCCAGTGTGATTAAGCAAGCGAATATATGCATTGGTTTATTTGGGACTCTCCGTTAGATGCATCGCTCCGCCGGGAGCGAACGCCCACGCGTAAGCACTAAGCAGTCTTTGTAACACGGATCCGTATTCGTCTTCCGTTGCGAGTGATCCAACTCTAGCGGGTGAACTTATTGTCATACTGACTGCCGGTAAGAGGCAGACACAGCATATGGTAGGAACTCTATTCCTTTTAGCGTAGATCTCGAATAAGGTACATTACTCGAATCCGCTATGACTTGCGGTTTATCACGGTGTTACATTAAGTGATGTCAGCAAATACACGATAGTCCCGACTTTGTCGAGGCGAACATCTATAGCCCATCTGGTATAGTTCGCGCATTTGGAAACCGCTATCTGAGTACTTGTCGATGATACTCGAGAATGATCGTACACCACATGCCACGCTCGGAAAGATCCAGCGACACGGCCAATGGCTGCAGACGATTGGCAAATAACCAAGTCGGGACCGTGAACATTCTTTTAGAACGCATTGAGTGATCAATACAAAAACGCAGCCGTAGTCAGAAAAGCGTTTGTGTTTCTCATGGGTGGCCGAGTATAAACAATTTGCGGCTCGCTTAGCGAAGGGGAATTTCTCAAAGAAGTTCGAGCATGCTCCTGGCTGTCTATCTGCCCATGGAGGATCGCCTAGCTCTGCGCGCTCAAAACGCTAAAGGAGTCGTTACCGCGCCTCCCAAGGGATGACTGGGTGCCCGAAAGGCTTATCAGCCTGTTACACCTCAAAGTGATGGTTTCCTCAGTCAGGGGCCAAGCGAGGCCTGGCCGAGGTCCTTTCCGGGGCCTCGATCCCCAGGCAGCGAAACCGGGATTCTTCTGTTAGGTAACAAAAGGCCCGTGGTAAATGAAAGCCCTTTCTTCTGAGTGAAGTGTCAAACTTACGGAAGCCGTTCAGCGAAAACTACGGGACTACGGCGACGGATGTACGGTGTACTGAGTATTTGTGCGTAAAGCGCGACCACACAATATCCCCGCGATCCCACACGAAGCGAAGCCAGTGCTGGGTAAGTAACGGCCATGAAACTGGACCGTTAGCATAGATGCCTGTCAACAGCGACGAACTGCGGGTTACTTCCACTCAACAGTCAATTGAAAGACTGTGGCGACGCGATCGAAAACAAATCCCTATTGTTTAGAACCAGAAACTCGTCCTTGGGGAATTAGAAGAGGGACCATGGTCAGGGTTAACAGAATGCTTGGATACAATGACCTAATAACACGGTTACCCATGTCCCACAAATGGGCCTCTAAACGGCTCTTGGCGACATGGCATCGAGGATGACAGCATATGAAATGCTAATAGGCGCACAGAGCACGTTCATAGTGGCTAAATCTGGTACATATAACCCATCTTTATCGGGCGTTCCCAACTACGGGATTTATCAAACAGCGAATTCTGGAATGCACGGGAGAGTATGAGGCATTAGAATCCCCGTCTTCTGTCGAACTGCCACCGCCTGACTGTATGTTGACTGGCAAGGGGCACACTCCTGACTACCTCATACATGCATTCCCGTCCACGAGCGGCTACTGTTCACATAGTGCAAACGCCCTGTTCGAGTGGGATGTTGCGGACACCGTCGTCTACCTACCAACGCGATGAATAGCGTCCTAAATGTCTGCTAAACAAGATGGTCGTAGGAATTATTATCACGTGCCCAGGATGCCATAACCCCCAAGCCTATGTAGCGAGTCAAGCCCATCCGTCAGATGGTGAACCGTTGAGATCTCGCACACACTAGAACGAAGGCAGGCGAGGAGTACCAAAAGATCTTGTCGAAGTAGCACTGTGCATTATTCAATGCCTCACTGTGGCAATCGTCCTACTCTGGTAGATATAATAGCAGGACACGGCATAGGCTTAGTTATGTAATACCAATTGTCATGACTTCGTGCGGCACGAGGAATTGTTAGTGTAACTAGAAAATGGCGCGACGCTACGCGATCTCGGATCCTTCACTTCGGGCGTATGGCGGGTACAGGGACGGTCTAACGTATGGAAATCACCGTCGTATGGGGATATATTCTGATTTAGCACGTAATAAGCTCCACCAGATACAGCCCTATCAACGGAAGGTTATACGATCTTTTAAGTGTCTTAGATCGCGGCCGGGCGAAGCGGTGATGGATTACGCAATATCCTGTGCCATAACAACGAGTACTCGACGATTTAGTGCCATTATCTTAGGACCACTCACCATGGGCGTCGTCGAAGAGGATGTGTATACGGTAGAACAAAAGCAATGAATTGATTTAGCATATAGCAGTGATTGGATAGCTATGAGTTGAACTCAGTTGCCGTACGACTTTGGGCTCAATTGGTAGCCCCAGTTGCCCGAGCTTGCCAATGAAGTACGATTTTAGCGTTGTGGTTCAAGTTCGCTAGTATGCTTTTGCTAAACAGATTCGCTAAAGCGTCCCCTCTATTCACCACCATTTCGCTTACCCGCTAACTTTAGGATAGCGCTGGCGGTTACATATGGACAGTCCTGCTAGAGCTTTTCCGGCCATCGTGAATGGAGCTTCCCCAGGGCCAGCAAGTCGTCCGGAGTCGCAAAATGACACTTGGGAAGGAGTTCTTACGTAATCCACCGTGCCACAGCGATATGCCACCCGGGGGTCACAGCCATTGTCGCTCTTATAAAAGTGTGTCAACCCACGCTATATCTTCTAGTTCAGCTATTCTATGAAACGTCTTACGCGATCAATCTTGGTAATGCACGGAATGATTCTGTCGAAGACCCTACGGAAGTTGGTCTGTGTTTCATCCGTGCGCACCTTAGTTACACATTCCCTTGGTGTCAGTGTCGACAACGTGCCTTTGCATCAACTTGAGATCCCCGCGTCAAGCACCCCGGGCCCATACTGTGCAGTGAGCCCCCAACCGTTAAATGCGCCAGTCATCCGAATCAGTCCATGAAAGTATGGCGCCCGAGCTGAGATTCACCTCTTTTACTTTCAGGGTTCGCTATGGTTGGTTCCAGTTTAACGGCTGGTGAACTTGGCATTCTAAGTGCGCGGCAGGGAACACAATCATACACGCCCTGCGAGCGGATCGATTCCGGGTAGAGTTAATTCGGGTTTAACGATGGATTATAGCCTATCCCGCAGTCGGGGACCATGATCAACAGTACACAACGATACCTGAGAATTGGTCGGCACCGTACAGAAGCGAGATTACTACGGTAGCCACGTAACTATAACCTGATTTATGGAGGTCCTACACTACGGCGCGTAGTCTGCGCTGCTCACGGCAACCGCCTATACTCGAGGACGCACATTAAGCGCTGACTCTTGTGAGTCTAGTTGTCCTACTCATGAAGAGTGGACAGACCGATGATACTCTGTATGAGGCGGATAGCTATCATTGGTCAACTTACGAATTTTCCTTGGGCGCTGTATCCCATTAGAAATATAAGCTCTCCATCACCAGCCCTAGTGGAGACCGAGCGTGGAGAAATGGTACCTAATCATGGTATCCGCACTATTCTGACGCGCAGATATCACTGAAAATCAATAAAACCACATGCTGGGCCAAGTCGAACATGGACCCTAGTATCCATTTCAAGCAAGAGGTACGTTTTCGTTGTCGTCAATGGCTCTATGCTCGATCCCAGTGTTAACTCCTTGGTTACATCGACATTCGGCACCTTCGCCGAGTCGAGACCAGCAATTTCGTCGGGCAGACCAATACTATCCTGATGCACGAACTCCAGGGTTAAACCCGGTAGGGTGAGCGCCGTTAAACTGTTCAGGCAACAGAAGCCAACATGCCCTGGTTTCGACCTATATCGCGGGCTTGCCCATCTTCGCCGAATATAAGGGGGTCTCCTGAAGCGTCCGAATCCCGTAAGACATATTAACCGGAGCTGCATCATTTTAAACATAGACATGGACAACAGCACGTGACTAGACAGACTGCAAATTTTCAGCAGTGGGGAATAATTGACACGGATTTACCGAATAGCCATCCCCGTGTGTGCATCCACATGTAACAGGTCACGCGGAACGTTCCCCGCTTAACTATTTCCACGGTTGGACTCGGCGACACCTAGAGCCAATAATAGCGTTTAATGAGTTCTTCAAAAGTGTTTACCGTAGGCCCTATTGCCCTCGTCTGAACCGACCTGAGAAGGCACAGTTCTTCGCCTTTCACCGTTCGTCCACTCGTTACTATTCTCTCTTGGAATTGACTGTTCTGGTAGGTGGAAGCGAGAGTCTAGAAAACAAAGACCTATTGTCGAAAGAACCCAGAGTGGACATGTGCCTTTTGTTACCTGAAAGGTAAATGCAATATACCCTGAGCGGACTATGCACTGACCACGCCGACAAATCGTGCCTAAATCAGGCTCGACAGGGTCGAGTCCCCTAGCCCCTTCGCTTGATTGCTAAGTAGTTTGGATGCACAACACGAAATCACTCCGGCTCTTACGGAATACGCCGGTTTCTTGAAGGTCGAACGCGACGATGGCGACATTTAGAATTTAACTCTACGTGAAAGGTCTTACGCGGGGAGGGGCGTCACCCTGCCCAGATGCGTCCCCTAGTTTGCCAGCTCCGCAGTGGTTAGTCCATCGTCACTACTTACAAAGGCAAAAAGGGGGTTGCATTGCAATATTAAGGCGGATTGCCGTTTGTAATACCAGTATCACCGTATGCCTTAAACAAAATCGAAATGCCGGCGCGTCCTTTAGGGCCATTGCAAGCCCCCAGTCGACCAGCGGCCGAGCAAATTCAGGGCAAAATTGTGCCTTCATGTCAGGAACATACGGCCGGTGATACCCAGGGAAGGTGTTAGCGATCTTCAACTAGGTCTTTACTCTTGGGGGTACGATCCTCGAGCTAGAATCTTAGTAAGGAGTTGGTCTGATGCTAAAAGCACAAGCATTAGGACCAATCGAAGATGATACTCAAGGCAGGGATCCTCCGCCGGGTACCCGTAAGGTAAATACATAATCTGACAAGCTC
		</sequence>
    <sequence><taxon idref="Location_0_0_0|24.918899393702755"/>
			CACGGTCTTAATCACTCTCTTTGAGGATTCATAGCTCATCGGATATGAGACCCCCGTGATACACCAAAATAAGAGTGTGTTCCGGTTGAAACACCTAAAATCCGGACGTGTCAGCTTGGTTTATGATAATCCCCAGATCGTTCATCATCGGCCGGCGCTCGAGTTGCGGCGACTCGTGAGCAAGTTATACCCATCTACGGTTGTCATGTTGCTTTCTTGGTTTTTTCGGTAGGCCTGCTACCTTACGTATTCCGTCCCCTTGTCAATTCGGGTCCAAGGGTACGACTGCGGGCACACTTAGATACGGCAGGTTTGGTTCAGGGATCACTCTACACTGTGCCGTCTACCACATTGGGACGCCTGGCACGTTTCGGCGCCCTCGCTCTCCGTTGGCGTCTCACCGGTAAACAGGAATCCTTGTTTCGGACGAATGGAAATCGCAGCTGATCATAGAGACCACATAATAGGCTGGTACCTCCCGTACATTGACTACAATGAGATAAGAAGGCATCCGAGGCAGATGGGCAGCTGGGTCTAGACTTGATGTTAGAACCAGTCTCCAGTAGAGAACGACTGTTGATTTTCAAATACCTTAAGTACACTACGGATGTACCTGCGCTATCGTTTAGGCAACTTCAGCAATGCAAATGGAGTATCGACTTTGAGCGCTGCTTAGCCGACGGACTCGCTGTGCGCCTCCGGGATAAGTTGACCCTCTGGACTGCGGAATAAGGTCACCATAGCGGTCGTCAGAGACAAAAGTTACGCAACGCTGTCTGAAAACCATCCAAGACGTCAAGTATCTTCCTATCCGGAAAAAGCCGAACTGCTAGGCCAGCCGTTGGCGAATCCGTATCGCATGAGGCCAACCGGGTTCGCATTCGTTAAAGACCTAAACTTCACACGGCGTCGCTCGGGAGTGTTTCACGACATAATTCCCTATTATGGGCTCATGATAAGCCACCTCAAAATTTCCTCAATTCCCACGCAACTAAATCTAGTTTGTCTAATTGCCTTATAGGACGCCGTTCAGGTCAAGCGAGCTGAAGTCATAGGAATAGTCAGCAGAACAAAAATGGGAGAGCGCTCGTAAACAGCGGGGAAGTTGATCTGTATACGGCTTACGCCTAATACCGTAGGGCCTCGCACCACTGGGAAGTTTAACCTAGCCGGGTACAAATGAGAATAATACGTCGAAGGACGGCCCGACATGTGGATGTTGCGCCATGAGTTTAGCCCTTGGCCGCCAGGCAGCCACAATAGCACGGGGCACACGGATAGCACATAAGGATGGTGCGGCATTACCGACCTTCCTCGCTACCAGAACTGGTTTCGGCCCCTAAAAAGCACGCAAGAGGAAGTCATACCTGTATGCTTCATGGTACGCTTGCGACAATTACCATGACAACCTCTGCGAGCCGAAGACCCGTACTAGCTTTGCGAGCTCCCTACCGGATCTCGGAGGGACAACTATATCTGTCTACGCAGGATATCTCAGCAGCAGGTTATTTCTCACAATAGTCACGGGGGCAGCTGATTGCTTCCAAATGCCCTTTTACGCGGGATGGGCGTCAGGGTGGCTGCGTGTTGGCACGAGCGCAACGCTGTGGCGTATATAAGGAAGTCTAGGTCGCAAAGGTGTCCTACCGGCGTTTCTGTGAGCTAGTACCAAAGTACTTTACGTACTAGGTGTCTCTGAGTCGGATGCGAAGGAGTCAATTGGTCCATCAGAATAGACAATGTTGTATGTGTCCCACGATTAACTCCGCTTCGGACCCAGATTCAACGAGCACTGTTTAGGCGGTCTTGCTTCCGCAGTCTCTAGCAAACCTGCCGTGGCCAATTAGCCTAGTAAGCTTGGGACCAGTAGTCCTAGCTATAGGTTTTAAACAGCGAATGGAGCGTCGATAGACGGTTAGGTTGGCGTAGTCTCCCTTATGTAATTGCGAGTTCGGCTTTCCCAGTTTACGGGAGAGATCGACGGGCTATCTTCTAGTAATTTCATGCCTAGCCTAAAGTGCAAAATTTTACAAAGTACCGTATTAAGTTTAGGTAACGAACCCGTGTAATTTGGATTAGCAGTTGACGTATAATGTAACGCTATCAGGGCGCCTTCGCGTCAACCTGTTTTAAGCGGGGAACGGAGAGGCTCATTGATATTATGATTTAACATCCACATCAACCCGCCACAGAAGGGAACCGGACTCTAGGCTATTCCTTATTAGTAAGACAAGCCCATCACTTACTCGGTTCTACCCCAGGACCTTTCGACGGCCGTCCGAATTCGTCTCATAGGTCGACGTGAGAAGCACAAACCTCAGCAGAAGTTGCCGTCGTCTCTATTTTTCAGACAATTTGGCCTACGCGGCGTCCGCCATCATCACCGGATTTAAGGGGGCGGCTGCACATGTTCAACTTGACTAGCGTGCTATGAAATTGCAATTTGCCCGACGGTGATTACCAAGTAAGTATCCCATGATTGCTCTACAATTACCGGTTAGCAACTCACCTTCACGTTACTTAGAATGGAGGAAGAGATCGTCCATCTTCATACCTTAGGTTTTTAGAAATCGCGTAGCGCCTGCGACTGATTTCAAGCAGGTCGGCTCCCAAGTGCAGGGGACTCACAAAATAGCATTTTACTGTCGTTGCATAGGTGAGAACCCGGCCCCCAGTACTTATCCATTTTCCATGGCAGCCGGAAGAATCAGCCTTAGGGCCGTATTGCACGACGTTCAAGCGCCCAAGAAATTAAGCGCCCCTCGCCAGCAGCGTGCGCATCCACTTCCCATTTAATCTCGTTCTCTGGCATCCCGACCTTACTCAGTCGACGCACTGCACACGGCAGTGTGGTTTCTATTGCCCAAGCATATAGGTGAGGTACACAACAGCTGAGCTCAGGTTTCACGCCGGCTTCACATGCTGCCAGGTCATAAATTACGAAGGCCTGAGAGGTAGGTTAATCTCAATCCGGTCACGCTTGCTAACATGAAAGGGGCCAAGTGTCTGTAAGTTGAGGAAGCAACAAAGAAATCTTTTGATACCGTCGTCAATTTTTAAGGCCGTCTTCTGAGTTTGGCTAAGTCGGCAGAATTTAGTCTGAGAGTATTCGTGAATCGTTCGACACCGCTTCTTGAAATTAAATCGGTCCTCATAGCTCACATATACACCACTAGAACATAAACAATCTCCCCGCTCATGTAGCTCCTCCTCGCAACGATCCGAAAGCCAGGAGCCGCCCTCTAGGTGATAGCCTCAGGCGTTCCCCACCAGGTAGCCTTCCGATTGCGAGTTACGCCCCGGTACCGAATCCCTTCTGTGGTCTCCTCCTGCTTACAGCTTGATCGTACACTAACTCATTCACTCTGTCGGATCCACATGGTGCTGAAGGTTTATATGTGAGGGAGAAATGTTACAATTTAGTTGCGGCCGGTACTAGCTCTGACAAAAGCGGACTTGACGCTGGGCGATTGATATGCTAGGTTATACTCTTTCTTATCTATAGAAGCCTGCTACGAAACTCGACGCATCACTTCCTCCATTCTGGCTCGTTAGAGGCGCGATTCCATTTAACGCTAGACCGCCATATGCCGTCATCGCCCTACAAGAGGCAAATAGCGTCAAGCCCATAGCTAGCTTCTAGAAAAGCCTGGAGTGCAAGTGATCCGAGGTATGTTCATCCATTGGGAGGTACACCGTTCCCAATGGAGATTCACAACCAAGTGTCGGGGAAGTCCTCACTCTGCCGACAATTAATCCCTAAGCAGAGTTCCCAGAGGCTCCAAGGTGGTGCGGAAAGAATTAGCTGCGTCCTAACAATAAAAATGTTCTAAAGCAGTTATTCCAAACCTAGACGGTGTGGAGCTGCTCCCGGGAATCCCATTAGGCTATAGATTTGTCAATGCTGGTGACCCCCTCAGGTGAGGTGTTTTGCTAGTTAGACCTCTGATTGTTTCGAGACGCTTTGATTTACGCCATAATCATGGGCTAATTTTGTAACGGTCGTGGCAGCGCGGTATGTATAGTATAAACATTCTGAACCGACAATAATGGAGACGAGGACTCGTTCAAATCGACCCGCGTGCCGTGCTCCTCCGACGTATTACGGCATCAAACTGGGTCTAGACGACCAAACAGCGCCCCAGAGTATATTCCAAGGGAGAACGTGCGAAAGAGATTCTCTAACCGTTAAAGCTTGGTCCTGTAAGTCCAAAGGTAGGTTGCCGAACGGGATGTTTAAGTTTTGCTGTTACCTCGCTACTCGAGAATTTGGGTACGTGCAAGTAGGGGTCCTCGGCTGCACACGCACCTTTGACACGTATGGGAAATGTCCTTCACTCCATCACGTGCCACTTAGGCCGGGCCGATCGAATAGCCTTTGGGGTAAGAAGAGCGTAGATATGGAGGCGCCTGCTAACGAGCGCGAGTCTGCTCTGTGGATCTCATGCCTACAGTCCGCCAAAAAGAACAAAATTTCATAACAGCTAACAGCATGGCCTCGGGTTATAACGGCGCGTCCGATCGGTAGTCAGTCCAGCGAAAGCTGGTGGTGTCTGGTGTGGGTTGTTCGCTAGAGGCTCTGAAAGTCGGGGTCCCGAGGATCAACTAGCAAAATCCTAGACGAGAGCCAGACCTGGAATTTAGATAAGTCATGCTGGTCCACTGTTGAACTTTAGGGCGCGCGGTACAAGCTGTATTTGGTTAGAGTAGGCCTTGGCTTCCACCTCTAATCTATTACAAGAGCAATAAGTGACTGGTAGTTTGCCCCGGTTTCCCTGGATAAATCGAGCAAGTGCAATGATAGTAGGTTGGTACGGCGAACTTTGAAGGGGGGATTACTGCCTATTTGCCTAGATGTATGCTTCATCCGGCATCGGATCCGAATTCTACATAGTCGACGGAGACGTTCCATTCGGTGATATGTCGTGCCACGATGTAACAAATGCTGTATCAAAAACGTCCCTCATTCTGCGCGTGCTTTAACCGATCGACGATATAGAGAGCTTCAGTGGAAGGTTAAACGGTCCCGCCATCCGTGGCAGAAGGTACGCGGCTTGCCGAGCTAATCTTAAACGACCCCTCTCATGTCCTCTTACGTGTTGACCTATGCGTATATTAATGATTAGCTTATACAGGTAACTCCGCATGGCACCTATAGCACCCTACTCCAGAACAATATGTTTTCTTCCTGGCATCTAAAACGTCTGGGGTTGCTGACCAGGGGTTCTGTCGTTTTATCTCGGGATCGGATCCTCTCGTTTGTGCCACTCCACGGGATACTGCCCGTAAACACAGCCGCGTAAACTCGGTAATATTGCTTTTTTGGGGTTACTATACTCCCACGTTGTACAGGCTTAGCTAATCCGTCTCTACATCACCATTGTTGGTCGATCGAATTGTGAGCATGCACCCGGGGAGACGGCGCGATATGGGGAAGGATAATCGAACAACTGTTCCCGACACCTCGAGCTATCTGCGACCCAACCTCTTCACGGGATTAGTAATTCTGGAATCAAAGTATGGGATCGCCCACCAACACTTGCCCTAAAGCTCGACTCTGGTTCATTCAAGTCAGGTTGACCAATCTTAACTGGAGCCCCCCGTCTCGACGTTGCGCCTGCCTGCTCGTGGTGTTCCCGGGTTTTGACGATCGTCTGAATCCGTAAATGGCGCTATGAACCACCGCTGGCTATTATATGCCAGCAAGTGAGACATGGCATTACTTGCATATTCATTTCAGTTTCTTTATTAGTCTCGGTAGATGCGTATACCTTCCAAGTGAGAAACTTTAGGCGCCAGTGTCCAGCGGCAACACACCACCGAGATGAGATTCATTTGGCCTACCTCGGGATCCGGATTCGTCCGTCGGCCGTGTAGAATTTAGTGCTTTTTCCTATCTGACAAGGTACGTGCCGTGGAGCCAGAACCGTATCTTGGCGACTGGCCGAGAGAGAGATGATGGCCGCGTAAAGCGTGCTTCAAGCCCTGCAAAAAGACCACCTAGGAATCTCTATTTGTTCCGCTGTTCAATGTTTGCGCCTACCTCAAACAAATTCCGCAAGCCTGGGATTGCCGTACTGGGACCACCAATAACACATTCGAAATGAGGTTCTGCTGAAAGGCATTACGAAGTAGCCACGAAGTAAGTATGCCCTTCGATAACTGCGTCTCCAAGTCGTCACTCTATTCGCGTTGGTACACCTAACCTGTTTTTCACAGTCGCAGCCAAGTGTGCTGAGTTTGACCATCAATAATTCGAGTGATGCTTGGCCTTTATTCAAGGCAACTGACAGTATTCAGCGGCCGGCATCGATAACACTCAAAGCGTGGAGGGGTGGCCTGTAGGTTTCGTTATGTGCTCTAATCATTAACCTATTGCCGACTGGCGAGGGCGAGGACTAGCAGAATGGATTTTGTAGGATGATGACGGTTACGGCACCGCTAGAACAATTTTTGGCTAGAATTGACCCATGCTAATATTAAATTTAGCGGGAGCTATTCAACGCAGGCCCTCCTTCCAATATGTTGCTTGAGTCTACGCTCAAAACACCACTCCGCTAACAGTTGACAAGTGCTTGTCGGACACCAGCCAGAGTAATGAGCTTACGGTAGGTACACACGAACGTCAGTCTTTGGCCTTAATGGGAACGAAGACTGTTACGGGGTCACGAAGTGTTCCTGGCGGTCGCTCTGGCGTTTATTAAAGACAGTCGGTTGGGTATTTTCAAAAATTTACAGCCTAAACGCCTTATACATTCAATCTTGGTACTATCGTTGACATAAGCAGTCCACTTTGACACGATATCGCCGCTCCATATAGAAGAACAAGCAGGGTATCGCGGGACCTTTCCTCGGGCCTAGGCCTTTTTATCCATCGCGGGACGCCGCCCCAGGTTAGGACGGAGGGCATCCGTACTTGCGGTCTTATGGCAGGTGCCGATCCTTCGAGCTAGTTGGAGTGGCATAGTACTCATCTGATCAGTGGCGTACGACTAAGGGGTAGTTATCCCTTATAAATCGTCCCAGCGGCGTGTAGATTAGCCCAGTTTGTTCCTTTTATTTTCATACCCCTTTGTCCTCTTCAACATTGTGCATAAACGTTTTATGGAAACTTTGTCTGGCCATAAGCAATTATAGACGGGGTTATATTCAAGAATGGTCGGTGAGGCGCCGTTAATTTCACCCTATGTAAAAGAAAATTTTGTTCTTGACAGTCTAATCCAATTATAGGTATAGCCACGATGGGGATGCAAACCCAGTACCTACACTTATATAAGTGTCTCACGATTTCTGTTCGTGACAAGTCCTATACAACACATATCCTCCGTTTGCGAATTATAAGCCGTCAAGTCCCGAATACATTGCAGCCTATTGACCGCGCTACATGAAATAGACGATGCGGACACAGTATTCTTGATCATGAGAACAAAGCGTCTCTAAGCGACGGTCACAAAGCGAAGTACAACCAACGGAAGGTATGCCCCAGGAATTCCCAAAATCACTGAGTGTACGGATGTTCGTGGCTCCATAAACTGATAGACGATCCCTTATGTTCATGTATATCGGGCTTTAGGCTGATTGGCTCCCGGCACTCATGCTCGCCACACGTCAACGCGGTAGGTACAAAGGGATCACGTGGGCGATCGGTAGCCCGAAGGGGCGAAGTTGCCGACGTCACCAACGAAAGCCCCCACTTGTCCGTGACGATTTTCGCTGAGTCGAGGGGAGTGCTCGGTATTAGTTGCAAGCGATATTCAAAATCATATACTCGGTAGTTCTTGGCGGGTGACTACAGAACACCGACACTCTACGATGGAGCATATCCAGCGTGATAGTACGGGACCCTGATGGTTAGGTGTTGCTCTGGCGCTGGAGGCCCGTGGAGAAAAAGTCAAATAGGACACCAATGTTTGAAAGGAGGGTGGAGTTATCCCCGCAACTCGCCCACTAACTGTAGTTGGACCTAGTGCAGAACCTTAGTTTGGGTAGCTCGATGCTTCTTATGGCTCAGTGCACGGTCGCGGCCTGCTTGGGGCAATACCCACGTGCTAGAAACGTGTTCCCGCGCCGGCAGCGCGTACTTGTATATCGACCGACGAACTAGGACGACCGTGTATTTAAGCTCTTGAGCTTACACGCCCGCGCTCTTCTTAGATGGCGGGCGGTGTGTAACTGCGTATATGACTACTGCCACCTAGATCGACATAACCTTCCCCTCGACGTATTAGATACCGATGCGGCTTCGTGGGACTTGATATGATTATCCGCGGAAAAAACCACGTTTCTGCGTGAGAGTGGCGTAGCGCCGCTAAATACGGCTGTATCGGTACTCGTGCCGCGGGCACGGTTTTAAAGACGGAATAGGCCTTAGTAGCACTAGACATCCGAGGTAATATGTTGGGTTCTCGCAGAGATGCGGGCTCCAATAGGAATACGCGAAGAACATGACCGATTATAAGTGATTCACCACGGCCACCCTAGCGCACTGTAGACTTCCGGCGTAGCGCAAAACTGTTGCTCGTAGATTACACCAGATTTGTATCCACGTATGAATACGACCTACATCATTTACTTAATGGAGGCGCAGAATCAAAAATACTTGTAAGCCGGCTCTTGGACTCGCGACAGGTAATGGCAGTAGGATAAGTCGCAGCGGGTCGAGTCATGACCATGTAAGCAACAATGCAAAGGTCAATCACCCTTACCTTATCGGCGTTGGCCTTTGTAACATTCGTTCGTTAATGGTACTACTAAGGCGATTGTTATGGCTCTAACGAGGGTGTTTTGGAAGGTCCAAAGGCCAGTAGACGTCCATCCTCCCCGGTTAGTGATCATGGTATTGAGCATAAAGTGCTTTCTGTATCCGGTAGAGTTCAGTAGTGTAGCGTCTATTTTCGCAATCGGTATTTCTTCTGTGGCGTATGAGTTTGATGGAACACGGGCGATTATCTGCGGCTAAAGGTACAGCTGATTCCCCCAGTGTGATTAAGCAAGCGAATATATGCATTGGTTTATTTGGGACTCTCCGTTAGATGCATCGCTCCGCCGGGAGCGAACGCCCACGCGTAAGCACTAAGCAGTCTTTGTAACACGGATCCGTATTCGTCTTCCGTTGCGAGTGATCCAACTCTAGCGGGTGAACTTATTGTCATACTGACTGCCGGTAAGAGGCAGACACAGCATATGGTAGGAACTCTATTCCTTTTAGCGTAGATCTCGAATAAGGTAAATTACTCGAATCCGCTATGACTTGCGGTTTATCACGGTGTTACATTAAATGATGTCAGCTAATACACGATAGTCCCGACTTTGTCGAGGCGAACATCTATAGCCCATCTGGTATAGTTCGCGCATTTGGAAACCGCTATCTGAGTACTTGTCGATGATACTCGAGAATGATCGTACACCACATGCCACGCTCGGAAAGATCCAGCGACACGGCCAACGGCTGCAGACGATTGGCAAATAACCAAGTCGGGAGCGTGAACATTCTTTTAGAACGCATTGAGTGATCAATACAAAAACGCAGCCGTAGTCAGAAAAGCGTTTGTGTTTCTCATGGGTGGCCGAGTATAAACAATCTGCGGCTCGCTTAGCGAAGGGGAATTTCTCAAAGAAGTTCGAGCATGCTCCTGGCTGTCTATCTGCCCATGGAGGATCGCCTAGCTCTGCGCGCTCAAAACGCTAAAGGAGTCGTTACCGCGCCTCCCAAGGGATGACTGGGTGCCCGAAAGGCTTATCAGCCTGTTACACCTCAAAGTGATGGTTTCCTCAGTCAGGGGCCAAGCGAGGCCTGGCCGAGGTCCTTTCCGGGGCCTCGATCCCCAGGCAGCGAAACCGGGATTCTTCTGTTAGGTAACAAAAGGCCCGTGGTAAAGGAAAGCCCTTTCTTCTGAGTGAAGTGTCAAACTTACGGAAGCCGTTCAGCGAAAACTACGGGACTACGGCGAAGGATGTACGGTGTACTGAGTATTTGTGCGTAAAGCGCGACCACACAATATCCCCGCGATCCCACACGAAGCGAAGCCAGTGCTGGGTAAGTAACGGCCATGAAACTGGACCGTTAGCATAGATGCCTGTCAACAGCGACGAACTGCGGGTTACTTCCACTCAACAGTCAATTGAAAGACTGTGGCGACGCGATCGAAAACAAATCCCTATTGTTTAGAACCAGAAACTCGTCCTTGGGGAATTAGAAGAGGGACCATGGTCAGGGTTAACAGAATGCTTGGATACAATGACCTACTAACACGGTTACCCATGTCCCACAAATGGGCCTCTAATCGGCTCTTGGCGACATGGCATCGAGGATGACAGCATATGAAATGCTAATAGGCGAACAGAGCACGTTCATAGTGGCTAAAGCTGGTACATATAACCCATCTTTATCGGGCGTTCCCAACTACGGGATTTATCGAACAGCGAATTCTGGAATGCACGGGAGAGTATGAGTCATTAGAATCCCCGTCTTCTGTCGAACTGCCGCCGCCTGACTGTATGTTGGGTGGCAAGGGGCACACTCCTGACTACCTCATACATGCATTCCCGTCCGCGAGCGGCTACTGTTCACATAGTGCAAACGCCCTGTTCGAGTGGGATGTTGCGGACACCGTCGTCTACCTACCAACGCGATGAATAGCGTCCTAAATGCCTGCTAAACAAGATGGCCGTAGGAATTATTATCACGTGCCCAGGATGCCATAACCCCCAAGCCTATGTAGCGAGTCAAGCCCATCCGTCAGATGGTGAACCGTTGAGATCTCGCACACACTAGAACGAAGGCATGCGAGGAGTACCAAAAGATCTTGTCGAAGTAGCACTGTGCATTATTCAATGCCTCACTGTGGCAATCGTCCTACTCTGGTAGATATAATAGCAGGACACGGCATAGGCTTAGTTATGTAATACCAATTGTCATGACCTCGTGCGGCACGAGGAATTGTTAGTGTAACTAGAAAATGGCGCGACGCTACGGGATCTCGGATCCTTCACTTCGGGCGTATGGCGGGTACAGGGACGGTCTAACGTATGGAAATCACCGTCGTATGGGGATATATTCTGATTTAGCACGTAATAAGCTCCACCAGATACAGCCCTATCAACGGAAGGTTATACGATCTTTTAAGTGTCTTAGATCGCGGCCGGGCGAAGCGGTGATGGATTACGCAATATCCTGTGCCATAACAACGAGTACTCGACGATTTAGTGCCATTATCTTAGGACCACTCACCATGGGCGTCGTCGAAGAGGATGTGTATACGGTAGAACAAAAGCAATGAATTGATTTAGCATATAGCAGTGATTGGATAGCTATGAGTTGAACTCAGTTGCCGTACGACTTTGGGCTCAATTGGTAGCCCCAGTTGCCCGAGCTTGCCAATGAAGTACGATTTTAGCGTTGTGGTTCAAGTTCGCCATTATGCTTTTGCTAAACAGATTCGCTAAAGCGTCCCCTCTATTCACCACCATTTGGCTTACCCGCTAACTTTAGGATAGCGCTGGCGGTTACATATGGACAGTCCTGCTAGAGCTTTTCCGGCCATCGTGAATGGAGCTTCCCCAGGGCCAGCAAGTCGTCCGAAGTCGCAAAATGACACTTGGGAAGGAGTTCTTACGTAATCCACCGTGCCACAGCGATATGCCACCCGGGGGTCACAGCCATTGTCGCTCTTATGGAAGTGTGTCAACACACGCTATATCTTCTAGTTCAGCTATTCTATGAAACGTCTTACGCGATCAATCTTGGTAATGCACGGAATGATTCTGTCGAAGACCCTACGGAAGTTGGTCTGTGTTTCATCCGTGCGCACCTTAGTTACACATTCCCTTGGTGTCAGTGTCGACAACGTGCCTTTGCATCAACTTGAGATCCCCGCGTTAAGCACCCCGGGCCCATACTGCGCAGTGAGCCCTCAACCGTTAAGTGCGCCAGTCATCCGAATCAGTCCGTGAAAGTATGGCGCCCGAGCTGAGGTTCACCTCTTTTACTTTCAGGGTTCGCTATGGTTGGTTCCAGTTTAACGGCTGGTGAACTTGGCTTTCTAAGTGCGCGGCAGGGAACACAATCATACCCGCCCTGCGAGCGGATCGATTCCGGGTAGAGTTAATTCGGGTTTAACGATGGATTATAGCCTATCCCGCAGTCGGGGACCATGATCAACAGTACACAACGATACCTGAGAATTGGTCGGCACCGTACAGAAGCGAGATTACTACGGTAGCCACGTAACTATAACTTGATTTATGGAGGTCCTACACTACGGCGCGTAGTCTGCGCTGCTCACGGCAACCGCCTATACTCGAGGACGCACATTAAGCGCTGACTCTTGTGAGTCTAGTTGTCCTACTCATGAAGAGTGGACAGACCGATGATACTCTGTATGAGGCGGATAGCTATCATTGGTCAACTTACGAATTTTCCTTGGGCGCTGTATCCCATTAGAAATATAAGCTCTCCATCACCAGCCCTAGTGGAGACCGAGCGTGGAGAAATGGTACCTAATCATGGTGTCCGCACTATTCTGACGCGCAGATATCACTGAAAATCAATAAAACCACATGCTGGGCCAAGTCGAACATGGACCCTAGTATCCATTTCAAGCAAGAGGTACGTTTTCGTTATCGTCAATGGCTCTATGCTCGATCCCATTGTTAACTCCTTGGTTACATCGACATTCGGCACCTTCGCCGAGTCGAGACCAACAATTTCGTCGGGCAGACCAATACTATCCTGATGCACGAACTCCAGGGTTAAACCCGGTAGGGTGAGCGCCGCTAAACTGTTCAGGTAACAGAATCCAACATGCCCTGGTTTCGACCTATATCACGGGCTTGCCCATCTTCGCCGAATATAAGGGGGTCTCCTGAAGCGTCCGAATCCCGTAAGACATATTAACCGGAGCTGCATCATTTTAAACATAGACATGGACAACAGCACGTGACTAGACAGACTGCAAATTTTCAGCAGTGGGGAATAATTGACACGGATTTACCGAATAGCCATCCCCGTGTGTGCATCCACATGTAACAGGTCACGCGGAACGTTCCCCGCTTAACTATTTCCACGGTTGGACGCGGCGACACCTAGAGCCAATAATAGCGTTTAATGAGTTCTTCAAAAGTGTTTACCGTAGGCCCTATTGCCCTCGTCTGAACCGACCTGAAAAGGCACAGTTCTTCGCCTTTCACCGTTCGTCCACTCGTTACTATTCTCTCTTGGAATTGACTGTTCTGGTAGGTGGAAGCGAGAGTCTAGAAAACAAAGACCTATTGTCGAAAGAACCCAGAGTGGACATGTGCCTTTTGTTACCTGAAAGGTAAATGCAATATACCCTGAGCGGACTATGCACTGACCACGCCGACAAATCGTGCCTAAATCAAGCTCGACAGGGTCGAGTCTCCTTGCCCCTTCGCTTGATTGCTAAGTAGTTTGGATGCACAACACGAAATCACTCCGGCTCTTACGGAATACGCCGGTTTCTTGAAGGTCGAACGCGCCGATGGAGACATTTAGAATTTAACTCTACGTGAAAGGTCTTACGCGGGGAGGGGCGTCACCCTGCCCAGATGCGTCCCCTAGTTTGCCAGCTCCGCAGTGGTTAGTCCATCGTCACTACTTACAAAGGCAAAAAGGGGGTTGCATTGCAATATTAAGGCGGATTGCCGTTTGTAATACCAGTATCACCGTATGCCTTAAACAAAATCGAAATGCCGGCGCGTCCTTTAGGGCTATTGCAAGCCCCCAGTCGACCAGCGGCCGAGCAAATTCAGGGCAAAATTGTGCCTTCATGTCAGGAACATACGGCCAGTGATACCCAGGGAAGGTGTTAGCGGTCTTCAACTAGGTCTTTACTCTTGGGTGTACGATCCTCGAGCTAGAATCTTAGTAAGGAGTTGGTCTGATGCTAAAAGCACACGCATTAGGACCAATCGAAGATGATACTCAAGGAAGGGATCCTTCGCCGGGTACCCGTAAGGTAAATACATAATCTGACAAGCTC
		</sequence>
    <sequence><taxon idref="Location_0_0_1|19.012813507838448"/>
			CACGGCCTTAATCACTCTCTTTGAGGATTCATAGCTCATCGGATATGAGACCCCCGTGATACACCAAAATAAGAGTGTGTTCCGGTTGAAACACCTAAAATCCGGACGTGCCAGCTTGGTTTATGATAATCCCCAGATCGTTCATCATCGGCCTGCGCTCGAGTTGCGGCGACTCGTGAGCAAGTTATACCCATTTACGGTTGTCATGTTGCTTTCTTGGTTTTTTCGGTAGGCCTGCTACCTTACGTATTCCGTCCCCTTGTCAATTTGGGTCCAAGGGTACGACTGCGGGCACACTTAGATACGGCAGGTTTGGTTCAGGGAACACTCTACACTGTGCCGTCTACCACATTGAGACGCCTGGCACGTTTCGGCGCCCTCGCTCTCCGTTGGCGTCTCACCGGTAAACAGGAATCCTTGTTTCGGACGAATGGAAATCGCAGCTGATCATAGAGACCACATAATAGGCTGGTACCTCCCGTACATTGACTACAATGAGATAAGAAGGCATCCGAGGCAGATGGGCAGCTGGGTCTAGACTTGATGTTAGAACCAGTCTCCAGTAGAGAACGACTGTTGATTTTCAAATACCTTAAGTACACTACGGATGTACCTGCGCTATGGTTTAAGCAACTTCAGCAATGCAAATGGAGTATCGACTTTGAGCGCTGCTTAGCCGACGGACTCGCTGTGCGCCTCCGGGATAAGTTGACCCTCTGGACTGCGGAATAAGGTCACCATAGCGGTCGTCAGAGACAAAAGTTACGCAACGCTGTCTGAAAACCATCCAAGACGTCAAGTATCTTCCTATCCGGAAAAAGCCGAACTGCTAGGCCAGCCGTTGGCGAATCCGTATCGCATGAGGCCAACCGGTTTCGCATTCGTTAAAGACCTAACCTTCACACGGCGTCGCTCGGGAGTGTTTCACGACATAATTCCCTATTATGGGCTCATGATAAGCCACCTCAAAATTTCCTCAATTCCCACGCAACCAAATCTAGTTTGTCTAATTGCCTTATAGAACGCCGTTCAGGTCAAGCGAGCTGAAGTCATAGGAATAGTCAGCAGAACAAAAATGGGAGAGCGCTCGTAAACAGCGGGGAAGTTGATCTGTATACGGCTTACGCCTAATACCGTAGGGCCTCGCACCACTGGGAAGTTTAACCTAGCCGGGTACAAATGAGAATAATACGTCGATGGACGGCCCGCCATGTGGATGTTGCGCCATGAGTTTAGCCCTTGGCCGCCAGGCAGCCACAATAGCACGGAGCACACGGATAGCACATAAGGATGGTGCGGCATTACCGACCTTCCTCGCTACCAGAACTGGTTTCGGCCCCTAAAAAGTACGCAAGAGGAAGTCATACCTGTATGCTTCATGGTACGCTTGCGACAATTACCATGACAACCTCTGCGAGCCGAAGACCCGTGCTAGCTTTGCGAGCTCCCTACCGCATCTCGGAGGGACAACTATATCTGTCTACGCAGGATATCTCAGCAGCAGGTTATTTCTCACAATAGGCACGGGGGCAGCTGATTGCTTCCAAATGCCCTTTTACGCGGGATGGGCGTCAGGGTGGCTGCGTGTTGGCACGAGCGCAACGCTGTGGCGTATATAAGGAAGTCTAGGTCGCAAAGGTGTCCTACCGGCGCTTCTGTAAGCTAGTACCAAAGTACTTTACGTACTAGGTGTCTCTGAGTCGGATGTGAAGGAGTCAATTGGTCCATCAGAATAGACAATGTTGTATGTGTCCCACGATTAACTCCGCTTCGGACCCAGATTCAACGAGCACTGTTTAGGCGGTCTTGCTTCCGCAGTCTCTAGTAAACCTGCCGTGGCCAATTAGCCTAGTAAGCTTGGGACCAGTAGTCCTAGCTATAGGTTTTAAACAGCGAATGGAGCGTCGATAGACGGTTAGGTTGGCGTAGTCTCCCTTATGTAATTGCGAGTTCGGCTTTCCCAGTTTACGGGAGAGATCGACGGGCTATCTTCTAGTAATTTCATGCCTAACCTAAAGTGCAAAATTTTACAAAGTACCGTATTAAGTTTAGGTAACGAACCCGTGTAATTTGAATTAGCAGTTGACGTATAATGTAACGCTATCAGGGCACCTTCGCGTCAACCTGTTTTAAGCGGGGAACGGAGAGGCTCATTGATATTATGATTTGACATCCGCATCAACCCGCCACAGAAGGGAACCGGACTCTAGGCTATTCCTTATTAGTAAGACAAGCCCATCACTTACTCGGTTCTACCCCAGGACCTTTAGACGGCCGTCCGAATTCGTCTCATAGGTCGACGTGAAAAGCACAAACCTCAGCAGAAGTTGCCGTCGTCTCTATTTTTCAGACAATTTGGCCTACGCGGCGTCCGCCATCATCACCGGATTTAAGGGGGCGGCTGCACATGTTCAACTTGACTAGCGTGCTATGAAATTGCAATTTGCCTGACGGTGATTACCAAGTAAGTATCCCATGATTGCTCTACAATTACCGGTTAGCAACTCACCTTCACGTTACTTAGAATGGAGGAAGAGATCGTCCATCTTCATACCTTAGGTTTTTAGAAATCGCGTAGCGCCTGCGACTGATTTCAAGCAGGTCGGCTCCCAAGTGCAGGGGACTCACAAAATAGCATTTTACTGTCGTTGCATAGGTGAGAACCCGGCCCCCAGTACTTATCCATTTGCCATGGCAGCCGGAAGAATCAGCCTTAGGGCCGTATTGCACGACGTTCAAGCGCCCAAGAAGTTAAGCGCCCCTCGCCAGCAGCGTGCGCATCCACTTCCCATTTAATCTCGTTCTCTGGCATCCCGACCTTACTCAGTCGACGCACTGCACACGGCAGTGTGGTTTCTATTGCCCAAGCATATAGGTGAGGTACACAACAGCTGAGCTCAGGTTTCACGCCGGCTTCACATGCTGCCAGGTCATAAATTACGAAGGCCTGAGATGTAGGTTAATCTCAATCCGGTCATGCTTGCTAACATGAAAGGGGCCAAGTGTCTGTAAGTTGAGGAAGCAACAAAGAAATCTTTTGATACCGTCGTCAATTTTTAAGGCCGTCTTCTGAGTTTGGCTAAGTCGGCAGAATTTAGTCTGAGAGTATTCGTGAATCGTTCGACACTGCTTCTTGGAATTAAATCGGTCCTCATAGCTCACATATACACCACTAGCACATAAACAATCTCCCCGCTCATGTAGCTCCTCCTCGCAACGATCCGAAAGCCAGGAGCCGCCCACTAGGTGTTAGCCTCAGGCGTTCCCCACCAGGTAGCCTTCCGATTGCGAGTTACGCCCCGGTACCGAATCCTTTCTGTGGTCTCCTCCTGCTTACAGCTTGATCGTGCACTAACTCATTCACTCTGTCGGATCCACATGGTGCTGAAGGTTTATATGTGAGGGAGAAATGTTACAAGTTAGTTGCGGCCGGTACTAGCTCTGACAAAAGCGGACTTGACGCTGGGCGATTGATATGCTAGGTTATACTCTTTCTTATCTATAGAAGCCTGCTACGAAACTCGACGCATCACTTCCTCCATTCTGGCTCGTTAAAGGCGCGATTCCATTTAACGCTAGACCGCCATATGCCGTCATCGCCCTACAAGAGGCAAATAGCGTCAAGCCCATCGCTAGTTTCTAGAAAAGTCTGGAGTGCAAGTGATCCGATGTATGTTCATCCATTGGGAGGTACACCGTTCCCAATGGAGATTCACAACCAAGTGTCAGGGAAGTCCTCACTCTGCCGACAACTAATCCCTAAGCAGAGTTCCCAGAGGCTCCAAGGTGGTGCGGAAAGAATTAGCTGCGTCCTAACAATAAAAATGTTCTAAAGCAGTTATTCCAAACCTAGACGGTGTGGAGCTGCTCCCGGGAATTCCATTAGGCTATAGATTTGTCAAGGCTGGTGACCCCCTCAGGTGAGGTGTTTTGCTAGTTAGACCTCTGATTGTTTCGAGACGCTTTGATTTACGTCATAATCATGGGCTAATTTTGTAACGGTCGTGGCAGCGCGGTATGTATAGTATAAACATTCTGAACCGACAATAATGGAGACGAGGACTCGTTCAAATCGACCCGCGTACCGTGCTCCTCCGACGTATTGCGGCATCAAACTGGGTCTAGACGACCAAACAGCGTCCCAGAGTATATTCCAAGGGAGAAGGTGCGAAAGAGATTCTCTAACCGTTAAAGCTTGGTCCTGTAAGTCCAAAGGTAGGTTGCCGAACGGGATGTTTAAGTTTTGCTGTTACCTCGCTACTCGAGAATTTGGGTACGTGCAAGTAGGGGTCCTCGGCTGCACACGCACCTTTGACACGTATGGGAAATGTCCTTCACTCCATCACGTGCCACTTAGGCCGGGCCGATCGAATAGCCTTTGGGGTAAGAAGAGCGTAGATATGGAGGCGCCTGCTAACGAGCGCGAGTCTGCTCTGTGGATCTCATGCCTACAGTCCGCCAAATAGAACAAAATTTCATAACAGCTAACATCATGGCATCGGGTTATAACGGCGCGTCCGATCGGTAGTCAGTCCAGCGAAAGCTGGTGGTGTCTGGAGTGGGTTGTTCGCTAGAGGCTCTGAAAGTCGGGGTCCCGAGGATCAACTAGCAAAATCCTAGACGAGAGCCAGACCTGGAATTTAGATAAGTCATGCTGGTCCACTGTCGAACTTTAGGGCGCGCGGTACAAGCTGTATTTGGTTAGAGTACGCCTTGGCTTCCACCTCTAATCTATTACAAGAGCAATAAGTGACTGGTAGTTTGCCCCGGTTTCTCTGGATAAATCGAGCAAGTGCAATGATAGTAGGTTGGTACGGCGAACTTTGAAGGGGGGATTACTGCCTATTTGCCTAGATGTATGCTTCATCCGGCATCGGATCCGAATTCTACATAGTCGACGGAGACGTTCCATTCGGTGATATGTCGTGCCACGATGTAACAAATGCTGTATCAAAAACGTCCCTCATTCTGCGCGTGCTTTAACCGATCGACGATATAGAGAGCTTCAGTGGAAGGTTAAACGGTCTCGCCATCCGTGGCAGAAGGTACGCGGCTTCCCGAGCTAATCTTAAACGGCCCCTCTCATGTCCTCTTACGTGTTGACCTATGCGTATATTAATGATTAGCTTATAAAGGTAACTCCGCATGGCACCTATAGCACCCTACTCCAGAACAATATGTTTTCTTCCTGGCATCTAAAACGTCTGGGGTTGCTGACCAGGGGTTCTGTCGTTTTATCTCGGGATCGGATCCTCTCGTTTGTGCCACTCCACGGGATACTGCCCGTAAACACAGCCGCGTAAACTCGGTAATATTGCTTTTTTGGGGTTACTATACTCCCACGTTGTACAGGCTTAGTTAATCCGTCTCTACATCACCATTGTTGGTCGATCGAATTGTGAACATGCACCCGGGGCGACGGCGCGATATGGGGAAGGATAATTGAACAACTGTTCCCGACACCTCGAGCTATCTGCGACCCAACCTCTTCACGGGATTAGTAGTTCTGGAATCAAAGTATGGGATCGCCCACCAACACTTGCCCTAAAGCTCGACTCTGGTTCATTCAAGTCAGGTTCACCAATCTTAACTGGAGCCCCCCGTCTCGACGTTGCGCCTGCCTGCTCGTGGTGTTCCCGGGTTTTGACGATCGTCTGAATCCGTAAATGGCGCTATGAACCACCGCTGGCTATTATATGCCAGCAAGTGAGACATGGCATTACTTGCATATTCATTTCAGTTTCTTTATTAGTCTCGGTAGATGCGTATACCTTCCAAGTGAGAAACTTTAGGCGCCAGTGTCCAGCGGCAACACACCACCGAGATGAGATTCATTTGGCCTACCACGGGATCCGGATTCGTCCGTCGGCCGTGTAGAATTTAGTGCTTTTTCCTATCTGACAAGGTACGTGCCGTGGAGCCAGAACCGTATCTTGGCGACTGGCCGAGAGAGAGATGATGGCCGCGTAAAGCGTGCTTCAAGCCCTGCAAAAAGACCGCCTAGGAATCTCTATTTGTTCCGCTGTTCAATGTTTGCGCCTACCTCAAACAAATTCCGCAAGCCTGGGATTGCCGTACTGGGACCACCAATAACACATTCGAAATGAGGTTCTGCTGAAAGGCATTACGAAGTAGCCACGAAGTAAGTATGCCCTTCGATAACTGCGTCTCCAAGTCGTCACTCTATTCGCGTTGGTACACCTAACCTGTTTTTCACAGTCGCAGCCAAGTGTGCTGAGTTTGACCATCAATAATTCGAGTGATGCTTGGCCTTTATTCAAGGCAACTGACAGTATTCAGCGGCCGGCATCGATAACACTCAAAGCGTGGAGGGGTGGCCTGTAGGTTTCGTTATGTGCTCTAATCATTAACCTATTGCCGACTGGCGAGGGCGAGGACTAGCAGAATGGATTTTGTAGGATGATGACGGTTACGGCACCGCTAGAACAATTTTTGGCTAGAATTGACCCATGCTAATATTAAATTTAGCGGGAGCTATTCAACGCAGGCCCTCCTTCCAATATGTTGCTTGAGTCTACGCTCAGAACACCACTCCGCTAACAGTTGACAAGTGCTTGTCGGACACCAGCCAGAGTAATGAGCTTACGGTAGGTACACACGAACGTCAGTCTTTGGCCTTAATGGGAACGAAGACTGTTACGGGGTCACGAAGTGTTCCTGGCGGTCGCTCTGGCGTTTATTAAAGACAGTCGGTTGGGTATTTTCAAAAATTTACAGCCTAAACGCCTTATCCATTCAATCTTGGTACTATCGTTGACATAAGCAGTCCACTTTGACACGATATCGCCGCTCCATATAGAAGAACAAGCAGGGTATCGCGGGACCTTTCCTCGGACCTAGGCCTTTTTATCCATCGCGGGACGCCGCCCCAGGTTAGGACGGAGGGCATCCGTACTTGCGGTCTTATGGCAGGTGCCGATCCTTCGAGCTAGTTGGAGTGGCATAGTACTCATCTGATCAGTGGTGTACGACTAAGGGGTAGTTATCCCTTATAAATCGTCCCAGCGGCGTGTAGATTACCCCAGTTTGTTCCTTTTATTTTCATACCCCTTTGTCCTCTTCAACATTGTGCATAAACGTTGTATGGAAACTTTGTCTGGCCATAAGCAATTATAGACGGGGTTATATTCAAGAATGGTCGGTGAGGCGCCGTTAATTTCACCCTATGTAAAAGAAAATCTTGTTCTTGACAGTCTAATCCAATTATAGGTATAGCCACGATGGGGATGCAAACCCAGTACCTACACTTATATAAGTGTCTCACGATTTCTGTTCGTGACAAGTCCTATACAACACATATCCTCCGTTTGCTAATTATAAGCCGTCAAGTCCCGAATACATTGCAGCCTATTGACCGCGCTACATGAAATAGACGATGCGGACACAGTATTCTTGATCATGAGAACAAAGCGTCTCTAAGCGACGGTCACAAAGCTAAGTACAACCAACGGAAGGTATGCCCCAGGAATTCCCAAAATCACTGAGTGTACGGATGTTCGTGGCTCCATAAGCTGATAGACGATCCCTTATGTTCATGTATATCGGGCTTCAGGCTGATTGGCGCCCGGCACTCATGCTCGCCACACGTCAACGCGGTAGGTACAAAGGGATCACGTGGGCGATCGGTAGCCCGAGGGGGCGAAGTTGCCGACGTCACCAACGAAAGCCCCCACTTGTCCGTGACGATTTTCGCTGAGTCGAGGGGAGTGCTAGGTATTAGTTGCAAGCGATATTCAAAATCATATACTCGGTAGTTCTTGGCGAGTGACTACAGAACACCTACACTCTACGATGGAGCATATCCTGCGTGATAGTACGGGACCCTGATGGTTAGGTGTTGCTCTGGCGCTGGAGGCCCGTGGAGAAAAAGTCAAATAGGACACCAATGTTTGAAAGGAGGGTGGAGTTATCCCCGCAACTCGTCCACTAACTGTAGTTGGACCTAGTGCAGAACCTTAGTTTGGGTAGCTCGATGCTTCTTATGGCTGAGTGCACGGTCGCGGCCTGCTTGGGGCAATACCCACGTGCTAGAAACGTGTTCCCGCGCCGGCAGCGCGTACTTATATATCGACCGACGAACTAGGACGATCGTGTATTTAAGCTCTTGAGCTTACACGCCCGCGCTCTTCTTAGATGGCGGGCGGTGTGTAACTGCGTATATGACTACTGCCACCTAGATCGACATAACCTTCCCCTCGACGTATTAGATACCGATGCGGCTTCGTGGGACTTGATATGATTATCCGCGGAAAAAACCACGTTTCTGCGTGAGAGTGGCGTAGCGCCACTAAATACGGCTGTATCGGTACTCGTGCCGCGGGCACGGTTTTAAAGACGGAATAGGCCTTAGTAGCACTAGACATCCGAGGTAATATGTTGAGTTCTCGCGGAGATGCGGGCTCGAATAGGAATACGCGAAGAACATGACCGATTATAAGTGATTCACCACGGCCACCCTAGCGCACTGTAGACTTCCGGCGTAGCGCAAAACTGTTGCTCGTAGATTACACCAGATTTGTATCCACGTATGAATACGACCTACATCATTTACTTATTGGAGGCGCAGAATCAAAAATACTTGTAAGCCGGCTCTTGGACTCGCGACAGGTAATGGCAGTAGGATAAGTCGCAGCGGGTCGAGTCATGACCATGTAAGCAACAATGCAAAGGTCAATCACCCTTACCTTATCGGCGTTGGCCTTTGTAACATTCGTTCGTTAATGGTACTACTAAGGCGATTGTTATGGCTCTAACGAGGGTGTTTTGGAAGGTCCAAAGGCCAGTAGACGTCCATCCTCCCCGGTTAGTGATCATGGTAATGAGCATAAAGTGCTTTCTGTATCCGGTAGAATTCAGTAGTGTAGCGTCTATTTTCGCAATCGGTATTTCTTCTGTGGCGTATGAGTTTGATGGAACACGGGCGATTATCCGCGGCTGAAGGTACAGCTGATTCCCCCAGTGTGATTAAGCAAGCGAATATATGCATTGGTTTATTTGGAACTCTCCGTTAGATGCATCGCTCCGCCGGGAGCGAACGCCCACGCGTAAGCACTAAGCAGTCTTTGTAACACGGATCCGTATTCGTCTTCCGTTGCGAGTGATCCAACTCTAGCGGGTGAACTTATTGTCATACTGACTGCCGGTAAGAGGCAGACACAGCATATGGTAGGAACTCTATTCCTTTTAGCGTAGATCTCGAATAAGGTACATTACTCGAATCCGCTATGACTTGCGGTTTATCACGGTGTTACATTAAATGATGTCAGCTAATACACGATAGTCCCGACTTTGTCGAGGCGAACATCTATAGCCCATCTGGTATAGTTCGCGCATTTGGAAACCGCTATCTGAGTACTTGTCGATGATACTCGAGAATGATCGTACACCACATGCCACGCTCGGAAAGATCCAGCGACACGGCCAACGGCTGCAGACGATTGGCAAATAACCAAGTCGGGACCGTGAAGATTCTTTTAGAACGCATTGAGTGATCAATACAAAAACGCAGCCGTAGTCAGAAAAGCGTTTGTGTTTCTCATGGGTGGCCGAGTATAAACAATCTGCGGCTCGCTTAGCGAAGGGGAATTTCTCAAAGAAGTTCGAGCATGCTCCTGGCTGTCTATCTGCCCATGGAGGATCGCCTAGCTCTGCGCGCTCAAAACGCTAAAGGAGTCGTTACCGCGCCTCCCAAGGGATGACTGGGTGCCCGAAAGTCTTATCAGCCTGTTACACCTCAAAGTGATGGTTTCCTCAGTCAGGGGCCAAGCGAGGCCTGGCCGAGGTCCTTTCCGGGGCCTCGATCCCCAGGCAGCGAAACCGGGATTCTTCTGTTAGGTAGCAAAAGGCCCGTGGTAAAGGAAAGCCCTTTCTTCTGAGTGAAGTGTCAAACTTACGGAAGCCGTTCAGCGAAAACTACGGGACTACGGCGAAGGATGTACGGTGTACTGAGTATTTGTGCGTAAAGCGCGACCACACAATATCCCCGCGATCCCACACGAAGCGAAGCCAGTGCTGGGTAAGTAACGGCCATGAAACTGGACCGTTAGCATAGATGCCTGTCAACAGCGTCGAACTGCGGGTTACTTCCACTCAACAGTCAATTGAAAGACTGTGGCGACGCGATCGAAAACAAATCCCTATTGTTTAGAACCAGAAACTCGTCCTTGGGGAATTAGAAGAGGGACCATGGTCAGGGTTAAGAGAATGCTTGGATACAATGACCTAATAACACGGTTACCCATGTCCCACAAATGGGCCTCTAATCGGCTCTTGGCGACATGGCATCGAGGATGACAGCATATGAAATGCTAATAGGCGCACAGAGCACGTTCATAGTGGCTAAAGCTGGTACATATAACCCATCTTTATCGGGCGTTCCCAACTACGGGATTTATCGAACAGCGAATTCTGGAATGCACGGGGGAGTATGAGGCATTAGAATCCCCGTCTTCTGTCGAACTGCCACCGCCTGACTGTATGTTGGGTGGCAAGGGGCACACTCCTGACTACCTCATACATGCATTCCCGTCCGCGAGCGGCTACTGTTCACATAGTGCGAACGCCCTGTTCGAGTGGGATGTTGCGGACACCGTCGTCTACCTACCAACGCGATGAATAGCGTCCTAAATGTCTGCTAAACAAGATGGTCGTAGGAATTATTATCACGTGCCCAGGATGCCATAACCCCCAAGCCTATGTAGCGAGTCAAGCCCATCCGTCAGATGGTGAACCGTTGAGATCTCGCACACACTAGAACGAAGGCATGCGAGGAGTACCAAAAGATCTTGTCGAAGTAGCACTGTGCATTATTTAATGCCTCACTGTGGCAATCGTCCTACTCTGGTAGATATAATAGCAGGACACGGCATAGGCTTAGTTATGTAATACCAATTGTCATGACCTCGTGCGGCACGAGGAATTGTTAGTGTAACTAGAAAATGGCGCGACGCTACGGGATCTCGGATCCTTCACTTCGGGCGTATGGCGGGTACAGGGACGGTCTAACGTATGGAAATCACCGTCGTATGGGGATATATTCTGATTTAGCACGTAATAAGCTCCACCAGATACAGCCCTATCAACGGAAGGTTATACGACCTTTTAAGTGTCTTAGATCGCGGCCGGGCGAAGCGGTGATGGATTACGCAATATCCTGTGCCATAACAACGAGTACTCGACGATTTAGTGCCATTATCTTAGGACCACTCACCATGGGCGTCGTCGAAGAGGATGTGTATACGGTAGAACAAAAGCAATGAATTGATTTAGCATATAGCAGTGATTGGATAGCTATGAGTTGAACTCAGTTGCCGTACGACTTTGGGCTCAATTGGTAGCCCCAGTTGCCCGAGCTTGCCAATGAAGTACGATTTTAGCGTTGTGGTTCAAGTTCGCCAGTATGCTTTTGCTAAACAGATTCGCTAAAGCGTCCCCTCTATTCACCACCATTTGGCTTACCCGCTAACTTTAGGATAGCGCTGGCGGTTACATATGGACAGTCCTGCTAGAGCTTTTCCGGCCATCGTGAATGGAGCTTCCCCAGGGCCAGCAAATCGTCCGAAGTCGCAAAATGACACTTGGGAAGGAGTTCTTACGTAATCCACCGTGCCACAGCGATATGCCACCCGGGGGTCACAGCCATTGTCGCTCTTATAGAAGTGTGTCAACACACGCTATATCTTCTAGTTCAGCTATTCTATGAAACGTCTTACGCGATCAATCTTTGTAATGCACGGAATGATTCTGTCGAAGACCCTACGGAAGTTGGTCTGTGTTTCATCCGTGCGCACCTTAGTTACACATTCCCTTGGTGTCAGTGTCGACAACGTGCCTTTGCATCAACTTGAGATCCCCGCGTTAAGCACCCCGGGCCCATACCGTGCAGTGAGCCCTCAACCGTTAAGTGCGCCAGTCATCCGAATCAGTCCGTGAAAGTATGGCGCCCGAGCTGAGGTTCACCTCTTTTACTTTCAGGGTTCGCTATGGTTGGTTCCAGTTTAACGGCTGGTGAACTTGGCTTTCTAAGTGCGCGGCAGGGAACACAATCATACCCGCCCTGCGAGCGGATCGATTCCGGGTAGAGTTAATTCGGGTTTAACGATGGATTATAGCCTATCCCGCAGGCGGGGGCCATGATCAACAGTACACAACGATACCTGAGAATTGGTCGGCACCGTACAGAAGCGAGATTACTACGGCAGCCACGTAACTATAACTTGATTTATGGAGGTCCTACACTACGGCGCGTAGTCTGCGCCGCTCACGGCAACCGCCTATACTCGAGGACGCACATTAAGCGCTGACTCTTGTGAGTCTAGTTGTCCTACTCATGAAGAGTGGACAGACCGATGATACTCTGTATGAGGCGGATAGCTATCATTGGTCAACTTACGAATTTTCCTTGGGCGCTGTATCCCATTAGAAATATAAGCTCTCCATCACCAGCCCTAGTGGAGACCGAGCGTGGAGAAATGGTACCTAATCATGGTATCCGCACTATTCTGACGCGCAGATATCACTGAAAATCAATAAAACCACATGCTGGGCCAAGTCGAACATGGACCCTAGTATCCATTTCAAGCAAGAGGTACGTTTTCGTTATCGTCAATGGCTCTATGCTCGATCCCATTGTTAACTCCTTGGTTACATCGACATTCGGCACCTTCGCCGAGTCGAGACCAGCAATTTCCTCGGGCAGACCAATACTATCCTGATGCACGAACTCCAGGGTTAAACCCGGTAGGGTGAGCGCCGCTAAACTGTTCAGGTAACAGAAGCCAACATGCCCTGGTTTCGACCTATATCACGGGCTTGCCCATCTTCGCCGAGTATAAGGGGGTCTCCTGAAGCGTCCGAATCCCGTAAGACATATTAACCGGAGCTGCATCATTTTAAACATAGACATGGACAACAGCACGTGACTAGACAGACTGCAAATTTTCAGCAGTGGGGAATAATTGACACGGATTTACCGAATAGCCATCCCCGTGTGTGCATCCACATGTAACAGGTCACGCGGAACGTTCCCCGCTTAACTATTTCCACGGTTGGACTCGGCGACACCTAGAGCCAATAATAGCTTTTAATGAGTTCTTCAAAAGTGTTTACCGTAGGCCCTATTGCCCTCGTCTGAACCGACCTGAGAAGGCACAGTTTTTCGCCGTTCACCGTTCGTCCACTCGTTACTATTCTCTCTTGGAATTGACTGTTCTGGTAGGTGGAAGCGAGAGTCTAGAAAACAAAGACCTATTGTCGAAAGAACCCAGAGTGGACATGTGCCTTTTGTTACCTGAAAGGTAAATGCAATATACCCTGAGCGGACTATGCACTGACCACGCCGACAAATCGTGCCTAAATCAAGCTCGACAGGGTCGAGTCCCCTTGCCCCTTCGCTTGATTGCTAAGTAGTTTGGCTGCACAACACGAAATCACTCCGGCTCTTACGGAATACGCCGGTTTCTTGAAGGTCGAACGCGACGATGGCGACATTTAGAATTTAACTCTACGTGAAAGGTCTTACGCGGGGAGGGGCGTCACCCTGCCCAGATGCGTCCCCTAGTTTGCCAGCTCCGCAGTGGTTAGTCCATCGTCACTACTTACAAAGGCAAAAAGGGGGTTGCATTGCAATATTAAGGCGGATTGCCGTTTGTAATACCAGTATCACCGTATGCCTTAAACAAAATCGAAATGCCGGCGCGTCCTTTAGGGCCATTGCAAGCCCCCAGTCGACCAGCGGCCGAGCAAATTCAGGGCAAAATTGTGCCTTCATGTCAGGAACATACGGCCAGTGATACCCAGGGAAGGTGTTAGCGGTCTTCAACTAGGTCTTTACTCTTGGGGGTACGATCCTCGAGCTAGAATCTTAGTAAGGAGTTGGTCTGATGCTAAAAGCACAAGCATTAGGACCAATCGAAGATGATACTCAAGGAAGGGATCCTTCGCCGGGTACCCGTAAGGTAAATACATAATCTGACAAGCTC
		</sequence>
    <sequence><taxon idref="Location_0_1_1|19.86082844641778"/>
			CACGGTCTTAATCACTCTCTTTGAGGATTCATAGCTCATCGGATATGAGACCCCCGTGATACACCAAAATAAGAGTGTGTTCCGGTTGAAACACCTAAAATCCGGACGTGCAAGCTTGGTTTATGATAATCCCCAGATCGTTCATCATCGGCCTGCGCTCGAGTTGCGGCGACTCGTGAGCAAGTTATACCCATTTACGGTTGTCATGTTGCTTTCTTGGTTTTCTCGGTAGGCCTGCTACCTTACGTATTCCGTCCCCTTGTCAATTCGGGTCCAAGGGTACGTCTGCGGGCACACTTAGATACGGCAGGTTTGGTTCAGGGATCACTCTACACTGTGCCGTCTACCACATTGAGACGCCTGGCACGTTTCGGCGCCCTCGCTCTCCGTTAGCTTCTCACCGGTAAACAGGAATCCTTGTTTCGGACGAATGGAAATTGCAGCTGATCATAGAGACCACATAATAGGCTGGTACCTCCAGTACATTGACTACAATGAGATAAGAAGGCATCCGAGGCAGATGGGCAGCTGGGTCTAGACTTGATGTTAGAACCAGTCTCCAGTAGAGAACGACTGTTGATTTTCAAATACCTTAAGTACACTACGGATGTACCTGCGCTATGGTTTAAGCAACTTCAGCAATGCAAATGGAGTATCGACTTTGAGCGCTACTTAGCCGACTGACTCGCTGTGCGCCTCCGGGATAAGTTGACCCTCTGGACTGCGGAATAAGGTCACCATAGCGGTCGTCAGAGACAAAAATTACGCAACGCTGTCTGAAAACCATCCAAGACGTCAAGTATCTTCTTATCCGGAAAAAGCCGAACTGCTAGGCCAGCCGTTGGCGAATCCGTATCGCATGAGGCCAACCGGTTTCGCATTCGTTAAAGACCTAACCTTCACACGGCGTCGCTCGGGAGTGTTTCACGACATAATTCCCTATTATGGGCTCATGATAAGCCACCTCAAAATTTCCTCAATTCCCACGCAACTAAATCTAGTTTGTCTAATTGCCTTATAGGACGCCGTTCAGGTCAAGCGAGCTGAAGTCATAGGAATAGTCAGCAGAACAAAAATGGGAGAGCGCTCGCAAACAGCGGGGAAGTTGATCTGTATACGGCTTACGCCTAATACCGTAGGGGCGCGCACCACTGGGAAGTTTAACCTAGCCGCGTACAAATGAGAATAATACGTCGATGGACGGCCCGCCGTGTGGATGTTGCGCCATGAGTTTAGCCCTTGGCCGCCAGGCAGCCACAATAGCACGGAGCACACGGATAGCACATAAGGATGGTGCGGCATTACCGACCTTCCTCGCTACCAGAACTGGTTTCGGCCCCTAAAAAGCACGTAAGAGGAAGTCATACCTGTATGCTTCATGGTACGCTTGCGACAATTACCATGACAACCTCTGCGAGCCGAAGACCCGTACTAGCTTTGCGAGCTCCCTACCGCATCTCGGAGGGACAACTATATCTGCCTACGCAGGATATCTCAGCAGCAGGTTATTTCTCACAATAGGCACGGGGGCAGCTGATTGCTTCCAAATGCCCTTTTACGCGGGATGGGCGTCAGGGTGGCTGCGTGTTGGCACGAGCGCAACGCTGTGGCGTATATAAGGAAGTCTAGGTCGCAAAGGTGTCCTACCGGCGCTTCTGTAAGCTAGTACCAAAGTACTTTACGTACTAGGTGTCTCTGAGTCGGATGTGAAGGAGTCAATTGGTCCATCAGAATAGACAATGTTGTATGTGTCCCACGATTAACTCCGCTTCGGACCCAGATTCAACGAGCACTGTTTAGGCAGTCTTGCTTGCGCAGTCTCTAGCAAACATGCCGTGGCCAATTAGCCTAGTAAGCTTGGGACCAGTAGTCCTGGCTATAGGTTTTAAACAGCGAATGGAGCGTCGATAGACGGTTAGGTTGGCGTAGTCTCCCTTATGTAATTGCGAGTTCGGCTTTCCCAGTTTACGGGAGAGATCGACGGGCTATCTTCTAGTAATTTCATGCCTAACCTAAAGTGCAAAATTTTACAAAGTACCGTATTAAGTTTAGGTAACGAACCCGTGTAATTTGAATTAGCAGTTGACGTATAATGTAACGGTATCAGGGCGCCTTCGCGTCAACCTGTTTTAAGCGGGGAACGGAGAGGCTCATTGATATTATGATTTGACATCCACATCAACCCGCCACAGAAGGGAACCGGACTCTAGGCTATTCCTTATTAGTAAGACAAGCCCATCACTTACTCGGTTCTACCCCAGGACCTCTAGACGGCCGTCCGAATTCGTCTCATAGGTCGACGTGAAAAGCACAAACCTCAGCAGAAGTTGCCGTCGTCTCTATTTTTCAGACAATTTGGCCTACGCGGCGTCCGCCATCATCACCGGATTTAAGGGGGCGGCTGCACATGTTCAACTTGACTAGCGTGCTATGAAATTGCAATTTGCCTGACGGTGATTACCAAGTAAGTATCCCATGATTGCTCTACAATTACCGGTTAGCAACTCACCTTCACGTTACTTAGAATGGAGGAAGAGATCGTCCATCTTCATACCTTAGGTTTTTAGAAATCGCGTAGCGCCTGCGACTGATTTCAAGCAGGTCGGCTCCCAAGTGCAGGGGACTCACAAAATAGCATTTTACTGTCGTTGCATAGGTGAGAACCCGGCCCCCAGTACATATCCATTTGCCATGGCAGCCGGAAGAATCAGCCTTAGGGCCGTATTGCACGACGTTCAAGCGCCCAAGAAGTTAAGCGCCCCTCGCCAGCAGCGTGCGCATCCACTTCCGATTTAATCTCGTTCTCTGGCATCCCGACCTTACTCAGTCGACGCACTGCACACGGCAGTGTGGTTTCTATCGCCCAAGCATATAGGTGAGGTACACAACGGCTGAGCTCAGGTTTCACGCCGGCTTCACATGCTGCCAGGTCATAAATTACGAAGGCCTGAGAGGTAGGTTAATCTCAATCCGGTCACGCTTGCTAACATGAAAGGGGCCAAGTGTCTGTAAGTTGAGGAAGCAACAAAGAAATCTTTTGATACCGTCGTCAATTTTTAGGGCCGTCTTCTGAGTTTGGCTAAGTCGGCAGAATTTAGTCTGAGAGTATTCGTGAATCGTTCGACACTGCTTCTTGGAATTAAATCGGTCCTCATAGCTCACATATACACCACTAGCACATAAACAATCTCCCCGCTCATGTAGCTCCTCCTCGCAACGATCCGAAAGCCAGGAGCCGCCCACTAGGTGTTAGCCTCAGGCGTTCCCCACCAGGTAGCCTTCCGATTGCGAGTTACGCCCCGGTACCGAATCCTATCTGTGGTCTCCTCCTGCTTACAGCTTGATCGTGCACTAACTCATTCACTCTGTCGGATCCACATGGTGCTGAAGGTTTATATGTGAGGGAGAAATGTTACAATTTAGTTGCGGCCGGTACTAGCTCTGACAAAAGCGGACTTGACGCTGGGCGATTGATATGTTAGGTTATACTCTTTCTTATCTATAGAAGCCTGCTACGAAACTCGACGCATCACTTCCTCCATTCTGGCTCGTTAGAGGCGCGATTCCATTTAACGCTAGACCGCCATATGCCGTCATCGCCTTACAAGAGGCAAATAGCGTCAAGCCTATCGCTAGCTTCTAGAAAAGTCTGGAGTGCAAGTGATCCGATGTATGTTCATCCATTGGGAGGTACACCGTTCCCAATGGACATTCACAACCAAGTGTCGGGGAAGTCCTCACTCTGCCGACAACTAATCCCTAAGCAGAGTTCCCAGAGGCTCCACGGTGGTGCGGAAAGAATTAGCTGCGTCCTAACAATAAAAATGTTCTAAAGCAGTTATTCCAAACCTAGACGGTGTGGAGCTGCTCCCGGGAATCCCATTAGGCTATAGATTTGTCAAGGCTGGTGACCCCCTCAGGTGAGGTGTTTTGCTAGTTAGACCTCTGATTGTTTCGAGACGCTTTGATTTACGCTATAATCATGGGCTAATTTTGTAACGGTCGTGGCAGCGCGGTATGTATAGTATAAACATTCTGAACCGACAATAATAGAGACGAGGACTCGTTCAAATCGACCCGCGTGCCGTGCTCCTCCGACGTATTGCGGCATCAAACTGGGTCTAGACGACCAAACAGCGCCCCAGAGTATATTCCAAGGGAAAAGGTGCGAAAGAGATTCTCTAACCGTTAAAGCTTGGTCCTGTAAGTCCAAAGGTAGGTTGCCGAACGGGATGTTTAAGTTTTGCTGTTACCTCGCTACTCGAGAATTTGGGTACGTGCAAGTAGGGGTCCTCGGCTGCACACGCACCTTTGACACGTATGGGAAATGTCCTTCGCTCCATCACGTGCCACTTAGGCCGGGCCGATCGAATAGCCTTTGGGGTAAGAAGAGCGTAGATATGGAGGCGCCTGCTAACGAGCGCGAGTCTGCTCTGTGGATCTCATGCCTACAGTCCGCCAAATAGAACAAAATTTCATAACAGCCAACATCATGGCCTCGGGTTATAATGGCGCGTCCGATCGGTAGTCAGTCCAGCGAAAGCTGGTGGTGTCTGGTGTGGGTTGTTCGCTAGAGGCTCTGAAAGTCGGGGTCCCGAGGATCAACTAGCAAAATCCTAGACGAGAGCCAGACCTGGAATTTAGATAAGTCATGCTGGTCCACTGTTGAACTTTAGGGCGCGCGGTACAAGCTGTATTTGGTTAGAGTAGGCCTTGGCTTCCACCTCTAATCTATTACAAGAGCAATAAGTGACTGGTAGTTTGCCCCGGTTTCTCTGAATAAATCGAGCAAGTGCAATGATAGTAGGTTGGTACGGCGAACTTTGAAGGGGGGATTACTGCCTATTTGCCTAGATGTATGCTTCATCCGGCATCGGATCCGAATTCTACATGGTCGACGGAGACGTTCCATTCGGTGATATGTCGTGCCACGATGTAACAAATGCTGTATCAAAAACGTCCCTCATTCTGCGCGTGCTTTAACCGATCGACGATATAGAGAGCTTCAGTGGAAGGTTAAACGGTCTCGCCATCCGTGGCAGAAGGTACGCGGCTTCCCGAGCTAATCTTAAACGACCTCTCTCATGTCCTCTTACGTGTTGACCTATGCGTATATTAATGATTAGCTTATACAGGTAACTCCTCATGGCACCTATAGCACCCTACTCCAGAACAATATGTTTTCTTCCTGGCATCTAAAATGTCTGGGGTTGCTGACCAGGGGTTCCGTCGTTTTATCTCGGGATCGGATGCTCTCGTTTGTGCCACTCCACGGGATACTGCCCGTAAACACAGCCGCGTAAACTCGGTAATATTGCTTTTTTGGGGTTACTATACTCCCACGTTGTACAGGCTTAGCTAATCCGTCTCTACATCACCATTGCTGGTCGATCGAATTGTGAGCAGGCACCCGGGGCGACGGCGCGATATGGGGAAGGATAATTGAACAACTGTTCCCGACACCTCGAGCTATCTGCGACCCAACCTGTTCACGGGATTAGTAGTTCTGGAATCAAAGTATGGGATCGCCCACCAACACTTGCCCTAAAGCTCGACTCTGGTTCATTCAAGTCAGGTTGACCAATCTTAACTGGAGCCCCCCGTCTCGACGTTGCGCCTGCCTGCTCGTGGTGTTCCCGGGTTTTGACGATCGTCTGAATCCGTAAATGGCGCTATGAACCACCGCTGGCTATTATATGCCAGCAAGTGAGACATGGCATTACTTGCATATTCATTTCAGTTTCTTTATTAGTCTCGGTAGATGCGTATACCTTCCAAGTGAGAAACTTTAGGCGCCAGTGTCCAGCGGCAACACACCACCGAGATGAGATTCATTTGGCCTACCTCGAGATCCGGATTCGTCCGTCGGCCGTGTAGAATTTAGTGCTTTTTCCTATCTGACAAGGTACGTGCCGTGGAGCCAGAACCGTATCTTGGCGACTGGCCGAGAGAGAGATGATGGCCGCGTAAAGCGTGCTTCAAGCCCTGCAAAAAGACCGCCTAGGAATCTCTATTTGTTCCGCTGTTCAATGTTTGCGCCTACCTCAAACAAATTCCGCAAGCCTGGGATGGCCGTACTGGGACCACCAATAACACATTCGAAATGAGGTTCTGCTGAAAGGCATTACGAAGTAGCCACGAAGTAAGTATGCCCTTCGATAACTGCGTCTCCAAGTCGTCACTCTATTCGCGTTGGTACACCTCACCTGTTTTTCACAGTCGCAGCCAAGTGTGCTGAGTGTGACCATCAATAATTCGAGTGATGCTTGTCCTTTATGCAAGGCAACTGACAGTATTCAGCGGCCGGCATCGATAACACTCAAAGCGTGGAGGGGTGGCCTGTAGGTTTCGTTATGTGCTCTAATCATTAACCTGTTGCCGACTGGCGAGGGCGAGGACTAGCAGAATGGATTTTTTAGGATGATGACGGTTACGGCACCGCTAGAACAATTTTTGGCTAGAATGGACCCATGCTAATATTAAATTTAGCGGGAGCTATTCAACGCAGGCCCTCCTTCCAATATGTTGCTTGAGTCTACGCTCAGAACACCACTCCGCTAACAGTTGACAAGTGCTTGTCGGACACCAGCCAGAGTAATGAGCTTACGGTAGGTACACACGAACGTCAGTCTTTGGCCTTAATGGGAACGAAGACTGTTACGGGGTCACGAAGTGTTCCTGGCGGTCGCTCTGGCGTTTATTAAAGACAGTCGGTTGGGTATTTTCAAAAATTTACAGCCTAAACGCCTTATACATTCAATCTTGGTACTATCGTTGACATAAGCAGTCCACTTTGACACGATATCGCCGCTCCATATAGAAGAACAAGCAGGGTATCGCGGGACCTTTCCTCGGGCCTAGGCCTTTTTATCCATCGCGGGACGCCGCCCCAGGTTAAGACGGAGGGCATCCGTACTTGCGGTCTTAAGGCAGGTGCCGATCCTTCGAGCTAGTTGGAGTGGCATAGTACTCATCTGATCAGTGGTGTACGACTAAGGGGTAGTTATCCCTTATAAATCGTCCCAGCGGCGTGTAGGTTACCCCAGTTTGTTCCTTTTATTTTCATACCCCTTTCTCCTCTTCAACATTGTGCATAAACGTTGTATGGAAACTTTGTCTGGCCATAAGCAATTATAGACGGGGTTATATTCAAGAATGGTCGGTGAGGCGCCGTTAATTTCACCCTATGTAAAAGAAAATCTTGTTCTTGACAGTCTAATCCAATTATAGGTATAGCCACGATGGGGATGCAAACCCAGTACCTACAGTTATATAAGTGTCTCACGATTTCTGTTCGTGACAAGTCCTATACAACACATATCCTCCGTTTGCTAATTATAAGCCGTCAAGTCCCGAATACATTGCAGCCTATTGACCGCGCTACATGAAATAGACGATGCGGACACAGTATTCTTGATCATGAGAACAAAGCGTCTCTAAGCGACGGTCACAAAGCTAAGTACAACCAACGGAAGGTATGCCCCAGGAATTCCCAAAATCACTGAGTGTACGGATATTCGTGGCTCCATAAACTGATAGACGATCCCTTATGTTCATGTATATCGGGCTTCAGGCTGATTGGCGCTCGGCACTCATGCTCGCCACACGTCAACGCGGTAGGTACAAAGGGATCACGTGGGCGATCGGTAGCCCGAAGGGGCGAAGTTGCCGACGTCACCAACGAAAGCCCCCACTTGTCCGTGACGATTTTCGCTGAGTCGAGGGGAGTGCTAGGTATTAGTTGCAAGCGATATTCAAAATCATATACTCGGTAGTTCTTGGCGGGTGACTACAGAACACCTACACTCTACGATGGAGCATATCCAGCGTGATAGTACGGGACCCTGATGGTTAGGTGTTGCTCTGGCGCTGGAGGCCCGTGGAGAAAAAGTCAAATAGGACACCAATGTTTGAAAGGAGGGTGGAGTTATCCCCGCAACTCGTCCACTAACTGTAGTTGGACCTAGTGCAGAACCTTAGTTGGGGTAGCTCGATGCTTCTTATGGCTGAGTGCACGGTCGCGGCCTGCTTGGGGCAATACCCACGTGCTAGAAACGTGTTCCCGCGCCGGCAGCGCGTACTTATATATCGACCGACGAACTAGGACGACCGTGTATTTAAGCTCTTGAGCTTACACGCCCGCGCTCTTCTTAGATGGCGGGCGGTGTGTAACTGCGTATATGACTACTGCCACCTAGATCGACATAACCTTCCCCTCGACGTATTAGATACCGATGCGGCTTCGTGGGACTTGATATGATTATCCGCGGAAAAAACCACGTTTCTGCGTGAGAGTGGCGTAGCGCCACTAAATACGGCTGTATCGGTACTCGTGCCGCGGGCACGGTTTTAAAGACGGAATAGGCCTTAGTAGCACTAGACATCCGAGGTAATATGTTGGGTTCTCGCGGAGATGCGGGCTCCAATAGGAATACGCGAAGAACATGACCGAGTATAAGTGATTCACCACGGCCACCCTAGCGCACTGTAGACTTCCGGCGTAGCGCAAAACTGTTGCTCGTAGATTACACCAGATTTGTATCCACGTATGAATACGACCTACATCATTTACTTAATGGAGGCGCAGAATCAAAAATACTTGTAAGCCGGCTCTTGGACTCGCGACAGGTAATGGCAGTAGGATAAGTCGCAGCGGGTCGAGTCATGACCATGTAAGCAACAATGCAAAGGTCAATCACCCTTACCTTATCGGCGTTGGCCTTTGCAACATTCGTTCGTTAATGGTACTACTAAGGCGATTGTTATGGCTCTAACGAGGGTGTTTTGGAAGGTCCAAAGGCCAGTAGACGTCCATCCTCCCCGGTTAGTGATCATGGTATTGAGCATAAAGTGCTTTCTGTATCCGGTAGAATTCAGTAGTGTAGCGTCTATTTTCGCAATCGGTATTTCTTCTGTGGCGTATGAGTTTGATGGAACACGGGCGATTATCCGTGGCTGAAGGTACAGCTGATTCCCCCAGTGTGATTAAGCAAGCGAATATATGCATTGGTTTATTTGGGACTCTCCGTTAGATGCATCGCTCCGCCGGGAGCGAACGCCCACGCGTAAGCACTAAGCAGTCTTTGTAACACGGATCCGTATTCGTCTTCCGTTGCGAGTGATCCAACTCTAGCGGGTGAACTTATTGTCATACTGACTGCCGGTAAGAGGCAGACAAAGCATATGGTAGGAACTCTATTCCTTTTAGCGTAGATCTCGAATAAGGTACATTACTCGAATCCGCTATGACTTGCGGTTTATCACGGTGTTACATTAAATGATGTCAGCTAATACACGATAGTCCCGACTTTGTCGAGGCGAACATCTATAGCCCATCTGGTATAGTTCGCGCATTTGGAAACCTCTATCTGAGTACTTGTCGATGATACTCGAGAATGATCGTACACCACATGCCACGCTCGGAAAGATCCAGCGACACGGCCAACGGCTGCAGACGATTGGCAAATAACCAAGTCGGGACCGTGAACATTCTTTTAGAACGCATTGAGTGATCAATACAAAAACGCAGCCGTAGTCAGAAAAGCGTTTGTGTTTCTCATGGGTGGCCGAGTATAAACAATCTGCGGCTCGCTTAGCGAAGGGGAACTTCTCAAAGAAGTTCGAGCATGCTCCTGGCTGTCTATCTGCCCATGGAGGATCGCCTAGCTCTGCGCGCTCAAAACGCTAGAGGAGTCGTTACCGCGCCTCCCAAGGGATGACTGGGTGCCCGAAAGGCTTATCAGCCTGTTACACCTCAAAGTGATGGTTTCCTCAGTCAGGGGCCAAGCGAGGCCTGGCCGAGGTCCTTTCCGGGGCCTCGATCCCGAGGCAGCGAAACCGGGAGTCTTCTGTTAGGTAACAAAAGGCCCGTGATAAAGGAAAACCCTTTCTTCTGAGTGAAGTGTCAAACTTACGGAAGCCGTTCAGCGAAAACTACGGGACTACGGCGAAGGATGTACGGTGTACTGAGTATTTGTGCGTAAAGCGCGACCACACAATATCCCCGCGATCCCACACGAAGCGAAGCCAGTGCTGGGTAAGTAACGGCCATGAAACTGGACCGTTAGCATAGATGCCTGTCAACAGCGACGAACTGCGGGTTACTTCCACTCAACAGTCAATTGAAAGACTGTGGTGACGCGATCGAAAACAAATCCCTATTGTTTAGAACGAGAAACTCGTCCTTGGGGAATTAGAAGAGGGACCATGGTCAGGGTTAACAGAATGCTTGGATACAATGACCTAATAACACGGTTACCCATGTCCCACAAATAGGCCTCTAATCGGCTCTTGGCGACATGGCATCGAGGATGACAGCATATGAAATGCTAATAGGCGCACAGAGCACGTTCATAGTGGCTAAACCTGGTACATATAACCCATCTTTATCGGGCGTTCCCAACTACGGGATTTATCGAACAGCGAATTCTGGAATGCACGGGAGAGTATGAGGCATTAGAATCCCCGTCTTCTGTCGAACTGCCACCGCCTGACTGTATGTTGGGTGGCAAGGGGCACACTCCTGACTACCTCATACATGCATTCCCGTCCGCGAGCGGCTACTGTTCACATAGTGCGAACGCCCTGTTCGAGTGGGATGTTGCGGACACCGTCGTCTACCTACCAACGCGATGAATAGCGTCCTAAATGTCTGCTAAACAAGATGGTCGTAGGAATTATTATCACGTGCCCAGGATGCCATACCCCCCAAGCCTATGTAGCGAGTCAAGCCCATCCGTCAGATGGTGAACCGTTGAGATCTCGCACACACTAGAACGAAGGCATGCGAGGAGTACCAAAAGATCTTGTCGAAGTAGCACTGTGCATTATTCAATGCCTCACTGTGGCAATCGTCCTACTCTGGTAGATATAATAGCAGGACACGGCACAGGCTTAGTTATGTAATACGAATTGTCATGACCTCGTGCGGCAGGAGGAATTGTTAGTGTAACTAGAAAATGGCGCGACGCTACGGGATCTCGGATCCTTCACTTCGGGGGTATGGCGGGTACAGGGACGATCTAACGTATGGAAATCACCGTCGTATGGGGATATATTCTGATTTAGCACGTAATAAGCTCCACCAGATACAGCCCTATCAACGGAAGGTTATACGATCTTTTAAGTGTCTTAGATCGCGGCCGGGCGAAGCGGTGATGGATTACGCAATATCCTGTGCCATAACAACGAGTACTCGACGATTTAGTGCCATTATCTTAGGACCACTCACCATGGGCGTCGTCGAAGAGGATGTGTATACGGTAGAACAAAAGCAATGAATTGATTTAGCATATAGCAGTGATTGGATAGCTATGAGTTGAACTCAGTTGCCGTACGACTTTGGGTTCAATTGGTAGCCCCAGTTGCCCGAGCTTGCCAATGAAGTACGATTTTAGCGTTGTGGTTCAAGTTCGCCAGTATGCTTTTGCTAAACAGATTCGCTAAAGCGTCCCCTCTATTCACCACCATTTGGCTTACCCGCTAACTTTAGGATAGCGCTGGCGGTTACATATGGACAGTCCTGCTAGAGCTTTTCCGGCCATCGTGAATGGAGCTTCCCCAGGGCCAGCAAGTCGTCCGAAGTCGCAAAATGACACTTGGGAAGGAGTTCTTACGTAATCCACCGTGCCACAGCGATATGCCACCCGGGGGTCACAGCCATTGTCGCTCTTATAGAAGTGTGTCAACACACGCTATATCTTCTAGTTCAGCTATTCTATGAAACGTCTTACGCGATCAATCTTGGTAATGCACGGAATGATTCTGTCGAAGACCCTACGGAAGTTGGTCTGTGTTTCATCCGTGCGCACCTTAGTTACACATTCCCTTGGTGTCAGTGTCGACAACGTGCCTTTGCATCAACTTGAGATCCCCGCGTTAAGCACCCCGGGCCCATACTGTGCAGTGAGCACTCAACCGTTAAGTGCGCCAGTCATCCGAATCAGTCCGTGAAAGTATGGCGCCCGAGCTGAGGTTCACCTCTTTTACTTTCAGGGTTCGCTATGGTTGGTTCCAGTTTAACGGCTGGTGAACTTGGCTTTCTAAGTGCGCGGCAGGGAACACAATCATACCCGCCCTGCGAGCGGATCGATTCCGGGTAGAGTTAATTCGGGTTTAACGATGGATTATAGCCTATCCCGCAGTCGGGGACCATGATCAACAGTACATAACGATACCTGAGAATTGGTCGGCACCGTACAGAAGCGAGATTACTACGGTAGCCACGTAACTATAACTTGATTTATGGAGGTCCTACACTACGGCGCGTAGTCTGCGCTGCTCACGGCAACCGCCTATACTCGAGGACGCACATTAAGCGCTGACTCTTGTGAGTCTAGTTGTCCTACTCATGAAGAGTGGACAGACCGATGATACTCTGTATGAGGCGGATAGCTATCATTGGTCAAATTACGAATTTTCCTTGGGCGCTGTATCCCATTAGAAATATAAGCTCTCCATCACCAGCCCTAGTGGAGACCGAGCGTGGAGAAATGGTACCTAATCATGGTATCCGCACTATTCTGACGCGCAGATATCACTGAAAATCAATAAAACCACATGCTGGGCCAAGTCGAACATGGACCCTAGTATCCATTTCAAGCAAGAGGTACGTTTTCGTTATCGTCAATGGCTCTATGCTCGATCCCATTGTTAACTCCTTGGTTACATCGACATTCGGCACCTTCGCCGAGTCGAGACCAGCAAGTTCGTCGGGCAGACCAATACTATCCTGATGCACGAACTCCAGGGTTAAACCCGGTAGGGTGAGCGCCGCTAAACTGTTCAGGTAACAGAAGCCAACATGCCCTGGTTTCGACCTATATCACGGGCTTGCCCATCTTCGCCGAATATAAGGGGGTCTCCTGAAGCGTCCGAATCCCGTAAGACATATTAACCGGAGCTGCATCATTTTAAACATAGACATGGACAACAGCACGTGACTAGACAAACTGCAAATTTTCAGCAGTGGGGAATAATTGACACGGATTTTCCGAATTGCCATCCCCGTGTGTGCATCCACATGTAACAGGTCACGCGGAACGTTCCCCGCTTGACTATTTCCACGGTTGGACTCGGCGACACCTAGAGCCAATAATAGCGTTTAATGAGTGCTTCAAAAGTGTTTACCGTAGGCCCTATTGCCCTCGTCTGAACCGACCTGAGAAGGCACAGTTTTTCGCCTTTCACTGTTCGTCCACTCGTTACTATTCTCTCTTGGAATTGACTGTTCTGGTAGGTGGAAGCGAGAGTCTAGAAAACAAAGACCTATTGTCGAAAGAACCCAGAGTGGACATGTGCCTTTTGTTACCTGAAAGGTAAATGCAATATACCCTGAGCGGACTATGCACTGACCACGCCGACAAATCGTGCCTAAATCAAGCTCGACAGGGTCGAGTCCCCTTGCCCCTTCGCTTGATTGCTAAGTAGTTTGGATGCACAACACGAAATCACTCCGGCTCTTACGGAATACGCCGGTTTCTTGAAGGTCGAACGCGACGATGGCGACATTTAGAATTTAACTCTACGTGAAAGGTCTTACGCGGGGAGGGGCGTCACCCTGCCCAGATGCGTCCCCTAGTTTGCCAGCTCCGCAGTGGTTAGTCCATCGTCACTACTTACAAAGGCAAAAAGGGGGTTGCATTGCAATATTAAGGCGGATTGTCGTTTGTAATACCAGTATCACCGTATGCCTTAAACAAAATCCAAATGCCGGCGCGTCCTTTAGGCCCATTGCAAGCCCCCAGTCGACCAGCGGCCGAGCAAATTCAGGGCAAAATTGTGCCTTCATGTCAGGAACATACGGCCAGTGCTACCCAGGGAAGGTGTTAGCGGTCTTCAACTAGGTCTTTACTCTTGGGGGTACGATCCTCGAGCTAGAATCTTAGTAAGGAGTTGGTCTGATGCTAAAAGCACAAGCATTAGGACCAATCGAAGACGATACTCAAGGAAGGGATCCTTCGCCGGGTACCCGTAAGGTAAATACATAATCTGACAAGCTC
		</sequence>
    <sequence><taxon idref="Location_0_2_1|23.975745534899914"/>
			CACGGTCTTATTCACTCTCTTTGAGGATTCATAGCTCATCGGATATGAGACCCCCGTGATACACCAAAATAAGAGTGTGTTCCGGTTGAAACACCTAAAATCCGGACGTGCAAGCTTGGTTTATGATAATCCCCAGATCGTTCATCATCGGCCTGCGCTCGAGTTGCGGAGACTCGTGAGCAAGTTATACCCATTTACGGTTGTCATGTTGCTTTCTTGGTTTTCTCGGTAGGCCTGCTACCTTACGTATTCCGTCCCCTTGTCAATTCGGGTCCAAGGGTACGTCTGCGGGCACACTTAGATACGGCAGGTTTGGTTCAGGGATCACTCTACACTGTGCCGTCTACCACATTGAGACGCCTGGCACGTTTCGGTGCTCTCGCTCTCCGTTGGCGTCTCACCGGTAAACAGGAATCCTTGTTTCGGACGAATGGAAATTGCAGCTGATCATAGAGACCACATAATAGGGTGGTACCTCCCGTACATTGACTACAATGAGATAAGAAGGCATCCGAGGCAGATGGGCAGCTGGGTCTAGACTTGATGTTAGAACCAGTCTCCAGTAGAGAACGACTGTTGATTTTCAAATACCTTAAGTACACTACGGATGTACCTGCGCTATGGTTTAAGCAACTTCAGCAATGCAAATGGAGTATCGACTTTGAGCGCTACTTAGCCGACTGACTCGCTGTGCGCCTCCGGGATAAGTTGACCCTCTGGACTGCGGAATAAGGTCACCATAGCGGTCGTCAGAGACAAAAATTACGCAACGCTGTCTGAAAACCATCCAAGACGTCGAGTATCTTCTTATCCGGAAAAAGCCGAACTGCTAGGCCAGCCGTTGGCGAATCCGTATCGCATGAGGCCAACCGGTTTCGCATTCGTTGAAGACCTAACCTTCACACGGCGTCGCTCGGGAGTGTTTCACGACATAATTCCCTATTATGGGCTCATGATAAGCCACCTCAAAATTTCCTCAATTCCTACGCAACTAAATCTAGTTTGTCTAATTGCCTTATAGGACGCCGTTCAGGTCAAGCGAGCTGAAGTCATAGGAATAGTCAGCAGAACAAAAATGGGAGAGCGCTCGTAAACAGCGGGGAAGCTGATCTATATACGGCTTACGCCTAATACCGTAGGGCCGCGCACCACTGGGCAGTGTAACCTAGCCGGGTACAAATGAGAATAATACGTCGATGGACGGCCCGCCATGTGGATGTTGCGCCATGAGTTTAGCCCTTGGCCGCCAGGCAGCCACAATAGCACGGAGCACACGGATAGCACATAAGGATGGTGCGGCATTACCGACCTTCCTCGCTACCAGAACTGGTTTCGGCCCCTAAAAAGCACGCAAGAGGAAGTCATACCTGTATGCTTCATGGTACGCTTGCGACAATTACCATGACAACCTCTGCGAGCCGAAGACCCGTACTAGCTTTGCGAGCTCCCTACCGCATCTCGGAGGGACAACTATATCTGTCTACGCAGGATATCTCAGCAGCAGGTTATTTCTCACAATAGGCACGGGGGCAGCTGATTGCTTCCAAATGCCCTTTTACGCGGGATGGGCGTCAGGGTGGCTGCGTGTTGGCACGAGCGCAACGCTGTGGCGTATATAAGGAAGTCTAGGTCGCAAAGGTGTCCTACCGGCGCTTCTGTAAGCTAGTACCAAAGTACTTTACGTACTAGGTGTCTCTGAGTTGGATGTGAAGGAGTCAATTGGTCCATCAGAATAGACAATGTTGTATGTGTCCCACGATTAACTCCGCTTCGGACCCAGATTCAACGAGCACTGTTTAGGCGGTCTTGCTTCCGCAGTCTCTAGCAAACATGCCGTGGCCAATTAGCCTAGTAAGCTTGGGACCAGTAGTCCTAGCTATAGGTTTTAAACAGCGAATGGAGCGTCGATAGACGGTTAGGTTGGCGTAGTCTCCCTTATGTAATTGCGAGTTCGGCTTTCCCAGTTTACGGGAGAGATCGACGGGCTATCTCCTAGTAATTTCATGCCTAACCTAAAGTGCAAAATTTTACAAGGTACAGTATTAAGTTTAGGTAACGAACCCGTGTAATTTGAATTAGCAGTTGACGTATAATGTAACGCTATCAGGGCGCCTTCGCGTCAACCTGTTTTAAGCGGGGAACGGAGAGGCTCATTGATATTATGATTTGACATCCACATCAACCCGCCACAGAAGGGAACCGGACTCTAGGCTATTCCTTATTAGTAAGACAAGCCCATCACTTACTCGGTTCTACCCCAGGACCTTTAGACGGCCGTCCGAATTCGTCTCATAGGTCGACGTGAAAAGCACAAACCTCAGCAGAAGTTGCCGTCGTCTCTATTTTTCAGACAATTTGGCCTACGCGGCGTCCGCCATCATCACCGGATTTAAGGGGGAGGCTGCACATGTTCAACTTGACTAGCGTGCTATGAAATTGCAATTTGCCTGACGGTGATTACCAAGTAAGTATCCCATGATTGCTCTACAATTACCGGTTAGCAACTCACCTTCACGTTACCTAGAATGGAGAAAGAGATCGTCCATCTTCATACCTTAGGTTTTTAGAAATCGCGTAGCGCCTGCGACTGATTTCAAGCAGGTCGGCTCCCAAGTGCAGGGGACTCACAAAATAGCATTTTACTGTCGTTGCATAGGTGAGAACCCGGCCCCCAGTACTTATCCATTTGCCATGGCAGCCGGAAGAATCAGCCTTAGGGCCGTATTGCACGACGTTCAAGCGCCCAAGAAGTTAAGCGCCCCTCGCCAGCAGCGTGCGCATCCACTTCCGATTTAATCTCGTTCTCTGGCATCCCGACCTTACTCAGTCGACGCACTGCACACGGCAGTGTGGTTTCTATCGCCCAAGCATATAGGTGAGGTACACAACAGCTGAGCTCAGGTTTCACGCCGGCTTCACATGCTGCCAGGTCATAAATTACGAAGGCCTGAGAGGTAGGTTAATCTCAATCCGGTCGCGCTTGCTAACATGAAAGGGGCCAAGTGTCTGTAAGTTGAGGAAGCAACAAAGAAATCTTTTGATACCGTCGTCAATTTTTAAGGCCGTCTTCTGAGTTTGGCTAAGTCGGCAGAATTTAGTCTGAGAGTATTCGTGAATCGTTCGACACTGCTTCTTGGAATTAAATCGGTCCTCATAGCTCACATATACACCACTAGCACATAAACATTCTCCCCGTTCATGTAGCTCCTCCTCGCAACGATCCGAAAGCCAGGAGCCGCCCACTAGGTGTTAGCCTCAGGCGTTCCCCACCAGGTAGCCTTCCGATTGCGAGTTACGCCCCGGTACCGAATCCTATCTGTGGTCTCCTCCTGCTTACAGCTTGATCGTGCACTAACTCATTCACTCTGTCGGATCCACGTGGTGCTGAAGGTTTATATGTGAGGGAGAAATGTTACAATTTAGTTGCGGCCGGTACTAGCTCTGACAAAAGCGGACTTGACGCTGGGCGATTGATATGCTAGGTTATACTCTTTCTTATCTATAGAAGCCTGCTACGAAACTCGACGCATCACTTCGTCCATTCTGGCTCGTTAGAGGCGCGATTCCATTTAACGCTAGACCGCCATATGCCGTCATCGCCTTACAAGAGGCAAATAGCGTCAAGCCCATCGCTAGCTTCTAGAAAAGTCTGGAGTGGAAGTGATCCGATGTATGTTCATCCATTGGGAGGTACACCGTTCCCAATGGAGATTCACAACCAAGTGTCGGGGAAGTCCTCACTCTGCCGACAACTAATCCCTAAGCAGCGTTCCCAGAGGCTCCAAGGTGGTGCGGATAGAATTAGCTGCGTCCTAACAATAAAAACGTTCTAAAGCAGTTATTCCAAACCTAGACGGTGTGGAGCTGCTCCCGGGAATCCCATTAGGCTATAGATTTGTCAAGGCTGGTGACCCCCTCAGGTGAGGTGTTTTGCTAGTTAGACCTCTGATTGTTTCGAGACGCTTTGATTTACGCCATAATCATGGGCTAATTTTGTAACGGTCGTGGCAGCGCGGTATGTATAGTATAAACATTCTGAACCGACAATAATAGAGACGAGGACTCGTTCAAATCGACCCGCGTGCCGTGCTCCTCCGACGTATTGCGGCATCAAACTGGGTCTAGACGACCAAACAGCGCCCCAGAGTATATTCCAAGGGAGAAGGTGCGAAAGAGATTCTCTAACCGTTAAAGCTTGGTCCTGTAAGTCCAAAGGTAGGTTGCCGAACGGGATGTTTAAGTTTTGCTGTTACCTCGCTACTCGAGAATTTGGGTACGTGCAAGTAGGGGTCCTCGGCTGCACACGCACCTTTGACACGTATGGGAAATGTCCTTCGCTCCATCACGTGCCACTTAGGCCGGGCCGATCGAATAGCCTTTGGGGTAAGAAGAGCGTAGATATGGAGGCGCCTGCTAACGAGCGCGAGTCTGCTCTGTGGATCTCATGCCTACAGTCCGCCAAATAGAACAAAATCTCATAACAGCCAACATCATGGCCTCGGGTTATAATGGCGCGTCCGATCGGTAGTCAGTCCAGCGAAAGCTGGTGGTGTCTGGTGTGGGTTGTTCGCTAGAGGCTCTGAAAGTCGGGGTCCCGAGGATCAACTAGCAAAATCCTAGACGAGAGCCAGACCTGGAATTTAGATAAGTCATGCTGGTCCACTGTTGACCTTTAGGGCGCGCGGTACAAGCTGTATTTGGTTAGAGTAGGCCTTGGCTTCCACCTCTAATCTATTACAAGAGCAATAAGTGACTGGTAGTTTGCCCCGGTTTCTCTGGATAAATCGAGCAAGTGCAATGATAGTAGGTTGGTACGGCGAACTTTGAAGGGGGGATTACTGCCTATTTGCCTAGATGTATGCTTCATCCGGCATCGGATCCGAATTCTACATAGTCGACGGAGACGTTCCATTCGGTGATATGTCGTGCCACGATGTAACAAATGCTGTATCAAAAACGTCCCTCATTCTGCGCGTGCTTTAACCGATCGACGATATAGAGAGCTTCAGTGGAAGGTTGAACGGTCTCGCCATCCGTGGCAGAAGGTACGCGGCTTCCCGACCTAATCTTAAACGACCTCTCTCATGTCCTCTTACGTGTTGACCTATGCGTATATTAATGATTAGCTTATACAGGTAACTCCTCATGGCACCTATAGCACCCTACTCCAGAACAATATGTTTTCTTCCTGGCATCTAAAACGTCTGGGGTTGCTGATCAGGGGTTCTGTCGTTTTATCTCGGGATCGGATGCTCTCGCTTGTGCCACTCCACGGGATACTGCCCGTAAAAACAGCCGCGTAAACTCGGTAATATTGCTTTTTTTGGGTTACTATACTCCCACGTTGTACAGGCTTAGCTAATCCGTCTCTACATCACCATTGTTGGTCGATCGAATTGTGAGCAGGCACCCGGGGCGACGGCGCGATATGGGGAAGGATAATTGAACAACTGTTCCCGACACCTCGAGCTATCTGCGACCCAACCTCTTCACGGGATTAGTAGTTCTGGAATCAAAGTATGGGATCGCCCACCAACATTTGCCCTAAAGCTCGACTCTGGTTCATTCAAGTCAGGTTGACCAATCTTAACTGGAGCCCCCCGTCTCGACGTTGCGCCTGCCTGCTCGTGGTGTTCCCGGGTTTTGACGATCGTCTGAATCCGTAAAGGGCGCTATGAACCACCGCTGGCCATTATATGCCAGCAAGTGAGACATGGCATTACTTGCATATTCATTTCAGTTTCTTTATTAGTCTCGGTAGATGCGTATACCTTCCAAGTGAGAAACTTTAGGCGCCAGTGTCCAGCGGCAACACACCACCGAGATGTGATTCATTTGGCCTACCTCGGGATCCGGATTCGTGCGTCGGCCGTGTAGAATTTAGTGCTTTTTCCTATCTGACAAGGTACGTGCCGTGGAGCCAGAACCGTATCTTGGCGACTGGCCGAGAGAGAGATGATGGCCGCGTAAAGCGTGCTTCAAGCCCTGCAAAAAGACCGCCTAGGAATCTCTATTTGTTCCGCTGTTCAATGTTTGCGCCTACCTCAAACAAATTCCGCAAGCCTGGGATGGCCGTACTGGGACCACCAATAACACATTCGAAATGAGGTTCTGCTGAAAGGCATTACGAAGTAGCCACGAAGTAAGTATGCCCTTCGATAACTGCGTCTCCAAGTCGTCACTCTATTCGCGTTGGTACACCTCACCTGTTTTTCACGGTCGCAGCCAAGTGTGCTGAGTTTGACCATCAAAAATTCGAGTGATGCTTGTCCTTTATTCAAGGCAACTGACAGTATTCAGCGGCCGGCATCGATAACACTCAAAGCGTGGAGGGGTGGCCTGTAGGTTTCGTTATGTGCTCTAATCATTAACCTATTGCCGACTGGCGAGGGCGAGGACTAGCAGAATGGATTTTGTAGGATGATGACGGTTACGGCACCGCTAGAACAATTTTTGGCTAGAATTGACCCATGCTAATATTAAATTTAGCGGGAGCTATTCAACGCAGGCCCTCCTTCCAATATGTTGCTTGAGTCTACGCTCAGAACACCACTCCGCTAACAGTTGACAAGTGCTTGTCGGACACCCGCCAGAGTAATGAGCTTACGGTAGGTACACACGAACGTCAGTCTTTGGCCTTAATGGGAACGAAGACTGTTACGGGGTCACGAAGTGTTCCTGGCGGTCACTCTGGCGTTTATTAAAGACAGTCGGTTGGGTATTTTCAAAAATTTACAGCCTAAACGCCTTATACATTCAATCTTGGTACTATCGTTGACATAAGCAGTCCACTTTGACACGATATCGCCGCACCATATAGAAGAACAAGCAGGGTATCGCGGGACCTTTCCTCGGGCCTAGGCCTTTTTATCCATCGCGGGACGCCGCCCCAGGTTAGGACGGAGGGCATCCGTACTTGCGGTCTTATGGCAGGTGCCGATCCTTCGAGCTAGTTGGAGTGGCATAGTACTCATCTGATCAGTGGTGTACGACTAAGGGGTAGTTATCCCTTATAAATCGTCCCACCGGCGTGTAGATTACCCCAGTTTGTTCCTTTTATTTTCATACCCCTTTGTCCTCTTCAACATTGTGCATAAACGTTGTATGGAAACTTTGTCTGGCCATAAGCAATTATAGACGGGGTTATATTCAAGAATGGTCGGTGAGGCGCCGTTAATTTCACCCTATGTAAAAGAAAATCTTGTTCTTGACAGTCTAATCCAATTATAGGTATAGCCACGATTGGGATGCAAACCCAGTACCTACAGTTATATAAGTGTCTCACGATTTCTGTTCGTGACAAGTCCTATACAACACATATCCTCCGTTTGTTAATTATAAGCCGTCAAGTCCCGAATACATTGCAGCCTATTGACCGCGCTACATGAAATAGACGATGCGGACACAGTATTCTTGATCATGAGAACAAAGCGTCTCTAAGCGACGGTCACAAAGCTAAGTACAACCAACGGAAGGTATGCCCCAGGAATTCCCAAAATCACTGAGTGTACGGATGTTCGTGGCTCCATAAACTGATAGACGATCCCTTATGTTCATGTATATCGGGCTTCAGGCTGATTGGCGCTCGGCACTCATGCTCGCCACACGTCAACGCGGTAGGTACAAAGGGATCACGTGGGCGATCGGTAGCCCGAAGGGGCGAAGTTGCCGACGTCACCAACGAAAGCCCCCACTTGTCCGTGACGATTTTCGCTGAGTCGAGGGGAGTGCTAGGTATTAGTTGCAAGCGATATTCAAAATCATATACTCGGTAGTTCTTGGCGGGTGACTACAGAACACCTACACTCTACGATGGAGCATATCCAGCATGATAGTACGGGACCCTGATGGTTAGGTGTTGCTCTGGCGCTGGAGGCCCGTGGAGAAAAAGTCAAATAGGACACCAATGTTTGAAAGGAGGGTGGAGTTATTCCCGCAACTCGTCCACTAACTGTAGTTGGACCTAGTGCAGAACCTTAGTTGGGGTAGCTCGATGCTTCTTATGGCTGAGTGCACGGTCGCGGCCTGCTTGAGGCAATACCCACGTGCTAGAAACGTGTTCCCGCGCCGGCAGCGCGTACTTATATATCGACCGACGAACTAGGACGACCGTGTATTTAAGCTCTTGAGCTTACACGCCCGCGCTCTTCTTAGATGGCGGGCGGTGTGTAACTGCGTATATGACTACTGCCACCTAGATCGACATAACCTTCCCCTCGACGTATTAGATACCGATGCGGCTTCGTGGGACTTGATATGATTATCCCCGGAAAAAACCACGTTTCTGCGTGAGAGTGGCGTAGCGCCACTAAATACGGCTGTATCGGTACTCGTGCCGCGGGCACGGTTTTAAAGACGGAATAGGCCTTAGTAGCACTAGACATCCGAGGTAATATGTTGGGTTCTCGCGGAGATGCGGGCTCCAATAGGAATACGCGAAGAACATGACCGATTATAAGTGATTCACCACGGCCACCCTAGCGCACTGTAGACTTCCGGCGTAGCGCAAAACTGTTGCTCGTAGATTACACCAGATTTGTATCCACGTATGAATACGACCTACATCATTTACTTAATGGAGGCGCAGAATCAAAAATACTTATAAGCCGGCTCTTGGACTCGCGACAGGTAATGGCAGTAGGATAAGTCGCAGCGGGTCGAGTCATGACCATGTAAGCAACAATGCAAAGGTCAATCACCCTTACCTTATCGGCGTTGGCCTTTGTAACATTCGTTCGTTAATGGTACTACTAAGGCGATTGTCATGGCTCTAACGAGGGTGTTTTGGAAGGTCCAAAGGCCAGTAGACGTCCATCCTCCCCGGTTAGTGATCATGGTATTGAGCACAAAGTGCTTTCTGTATCCGGTAGAATTCAGTAGTGTAGCGTCTATTTTCGCACTCGGTATTTCTTCTGTGGCGTATGAGTTTGATGGAACAAGGGCGATTATCCGTGGCTGAAGGTACAGCTGATTCCCCCAGTGTGATTAAGCAAGCGAATATATGCATTGGTTTATTTGGGACTCTCCGTTAGATGCATCGCTCCGCCGGGAGCGAACGCCCACGCGTAAGCACTAAGCAGTCTTTGTAACACGGATCCGCATTCGTCTTCCGTTGCGAGTGATCCAACTCTAGCGGGTGAACTTATTGCCATACTGACTGCCGGTAAGAGGCAGACACAGCATATGGTAGGAACTCTATTCCTTTTAGCGTAGATCTCGAATAAGGTACATTACTCGAATCCGCTATGACTTACGGTTTATCACGGTGTTACATTAAATGATGTCAGCTAATACACGATAGTCCCGACTTTGTCGAGGCGAACATTTATAGCCCATCTGGTATAGTTCGCGCATTTGGAAACCTCTATCTGAGTACTTGTCGATGATACTCGAGAATGATCGTACACCACATGCCACGCTCGGAAAGATCCAGCGACACGGCCAACGGCTGCAGACGATTGGCAAATAACCAAGTCGGGACCGTGAACATTCTTTTAGAACGCATTGAGTGATCAATACAAAAACGCAGCCGTAGTCAGAAAAGCGTTTGTGTTTCTCATGGGTGGCCGAGTATAAACAATCTGCGGCTCGCTTAGCGAAGGGGAATTTCTCAAAGAAGTTCGAGCATGCTCCTGGCTGTCTATCTGCCCATGGAGGATCGCCTAGCTCTGCGCGCTCAAAACGCTAAAGGAGTCGGTACCGCGCCTCCCAAGGGATGACTGGGTGCCCAAAAGGCTTATCAGCCTGTTACACCTCAAAGTGATGGTTTTCTCAGTCAGGGGCCAAGCGAGGCCTGGACGAGGTCCCTTCCGGGGCCTCGATCCCCAGGCAGCGAAACCGGGATTCTTCTGTTAGGTAACAAAAGGCCCGTGATAAAGGAAAACCCTTTCTTCTGAGTGAAGTGTCAAACTTACGGAAGCCGTTCAGCGAAAACTACGGGACTACGGCGAAGGATGTACGGTGTACTGAGTATTTGTGCGTAAAGCGCGACCACACAATATCCCCGCGATCCCACACGAAGCGAAGCCAGTGCTGGGTAAGTAACGGCCATGAAACTGGACCGTTAGCATAGATGCCTGTCAACAGCGACGAACTGCGGGTTACTTCCACTCAACAGTCAATTGAAAGACTGTGGTGACGCGATCGAAAACAAATCCCTATTGTTTAGAACGAGAAACTCGTCATTGGGGAATTAGAAGAGGGACCATGGTCAGGGTTAACAGAATGCTTGGATACAATGACCTAATAACACGGTTACCCATGTCCCACAAATAGGCCTCTAATCGGCTCTTGGCGACATGGCATCGAGGATGACAGCATATGAAATGCTAATAGGCGCACAGAGCACGTTCATAGTGGCTAAAACTGGTACATATAACCCATCTTTATCGGGCGTTCCCAACTACGGGATTTATCGAACAGCGAATTCTGGAATGCACGGGTGAGTATGAGGCATTAGAATCCCCGTCTTCTGTCGAACTGCCACCGCCTGACTGTATGTTGGGTGGCAAGGGGCACACTCCTGACTACCTCATACATGCATTCCCGTCCGCGAGCGGCTACTGTTCACATAGTGCGAACGCCCTGTTCGAGTGGGATGTTGCGGACACCGTCGTCTACCTACCAACGCGATGAATAGCGTCCTAAATGTCTGCTAAACAAGATGGTCGTAGGAATTATTATCACGTGCCCAGGATGCCATAACCCCCAAGCCTATGTAGCGAGTCAAGCCCATCCGTCAGATGGTGAACCGTTGAGATCTCGCACACACTAGAACGAAGGCATGCGAGGAGTACCAAAAGATCTTGTCGAAGTAGCACTGTGCATTATTCAATGCCTCACTGTGGCAATCGTCCTACTCTGGTAAATATAATAGCAGGACACGGCACAGGCTTAGTTATGTAATACCAATTGTCATGACCTCGTGCGGCAGGAGGAATTGTTAGTGTAACTAGAAAATGGCGCGACGCTACGGGATCTGGGATCCTTCACTTCGGGCGTATGGCGGGTACAGGGACGATCTAACGTATGGAAATCACCGTCGTATGGGGGTATATTCTGATTTAGCACGTAATAAGCTCCACCAGATACAGCCCTATCAACGGAAGGTTATACGATCTTTTAAGTGTCTTAGATCGCGGCCGGGCGAAGCGGTGATGGATTACGCAATATCCTGTGCCATAACAACGAGTACTCGACGATTTAGTGCCATTATCTTAGGACCACTCACCATGGGCGTCGTCGAAGAGGATGTGTATACGGTAGAACAAAAGCAATGAATTGATTTAGCATATAGCAGTGATTGGAAAGCTATGAGTTGAACTCAGTTGCCGTACGACTTTGGGTTCAATTGGTAGCCCCAGTTGCCCGAGCTTGCCAATGAAGTACGATTTTAGCGTTGTGGTTCAAATTCGCCAGTATGCTTTTGCTAAACAGATTCGCTAAAGCGTCCCCTCTATTCACCACCATTTGGCTTACCCGCTAACTTTAGGATAGCGCTGGCGGTTACATATGGACAGTCCTGCTAGAGCTTTTCCGGCCATCGTGAATGGAGCTTCCCCAGGGCCAGCAAGTCGTCCGAAGTCGCAAAATGACACTTGGGAAGGAGTTCTTACGTAATCCACCGTGCCACAGCGATATGCCACCCGGGGGTCACAGCCATTGTCGCTCTTATAGAAGTGTATCAACACACGCTATATCTTCTAGTTCAGCTATTCTATGAAACGTCTTACGCGATCAATCTTGGTAATGCACGGAATGATTCTGTCGAAGACCCTACGGAAGTTGGTCTGTGTTTCATCCGTGCGCACCTTAGTTACACATTCCCTTGGTGTCAGTGTCGACAACGTGCCTTTGCATCAACTTGAGATCCCCGCGTTAAGCACCCCGGGCCCATACTGTGCAGTGAGCCCTCAACCGTTAAGTGCGCCAGTCATCCGAATCAGTCCGTGAAAGTATGGCGCCCGAGCTGAGGTTGACCTCTTTTACTTTCAGGGTTCGCTATGGTTGGTTCCAGTTTAACGGCTGGTGAACTTGGCTTTCTAAGTGCGCGGCAGGGAACACAATCATACCCGCCCTGCGAGCGGATCGATTCCGGGTAGAGTTAATTCGGGTTTAACGATGGATTATAGCCTATCCCGCAGTCGGGGACCATGATCAACAGTACATAACGATACCTGAGAATTGGTCGGCACCGTACAGAAGCGAGATTACTACGGTAGCCACGTAACTATAACTTGATTTATGGAGGTCCTACACTACGGCGCGTACTCTGCGCTGCTCACGGCAACCGCCTATACTCGAGGACGCACATTAAGCGCTGACTCTTGTGAGTCTAGTTGTCCTACTCATGAAGAGTGGACAGACCGATGAAACTCTGTATGAGGCGGATAGCTATCATTGGTCAAATTACGAATTTTCCTTGGGCGCGGTATCCCATTAGAAATATAAGCTCTCCATCACCAGCCCTAGTGGAGACCGAGCGTGGAGAAATGGTACCTAATCATGGTATCCGCACTATTCTGACGCGCAGATACCACTGAAAATCAATAAAACCACATGCTGGGCCAAGTCGAACATGGACCCTAGTATCCATTTCAAGCAAGAGGTACGTTGTCGTTATCGTCAATGGCTCTATGCTCGATCCCATTGTTAACTCCTTGGTTACATCGACATTCGGCACCTTCGCCGAGTCGAGACCAGCAATTTCGTCGGGCAGACCAATACTATCCTGATGCACGAACTCCAGGGTTAAACCCGGTAGGGTGAGCGCCGCTAAACTGTTCAGGTAACAGAAGCCAACATGCCCTGGTTTCGACCTATATCACGGGCTTGCCCATCTTCGCCGAATATAAGGGGGTCTCCTGAAGCGTCCGAATCCCGTAAGACATATTAACCGGAGCTGCATCATTTTAAACATAGACATGGACAACAGCACGTGACTAGACAAACTGCAAATTTTCAGCAGTGGGGAATAATTGACACGGATTTTCCGAATAGCCATCCCCGTGTGTGCATCCACATGTAACAGGTCACGCGGAACGTTCCCCGCTTAACTATTTCCACGGTTGGACTCGGCGACACCTAGAGCCAATAATAGCGTTTAATGAGTGCTTCAAAAGTGTTTACCGTAGGCCCTATTGCCCTCGTCTGAACCGACCTGAGAAGGCACAGTTTTTCGCCTTTCACCGTTCGTCCACTCGTTACTATTCTCTCTTGGAATTGACTGTTCTGGTAGGTGGAAGCGAGAGTCTAGAAAACAAAGACCTATTGTCGAAAGAACCCAGAGTGGACATGTGCCTTTTGTTACCTGAAAGGTAAATGCAATATACCCTGAGCGGACTATGCACTGACCACGCCGACAAATCGTGCCTAAATCAAGCTCGACAGGGTCGAGTCCCCTTGCCCCTTCGCTTGATTGCTAAGTAGTTTGGATGCACAACACGAAATCACTCCGGCTCTTACGGAATACGCCGGTTTCTTGAAGGTCGAACGCGACGATGGCGACATTTAGAATTTAACTCTACGTGAAAGGTCTGACGCGGGGAGGGGCGTCACCCTGCCCAGATGCGTCCCCTAGTTTGCCAGCTCCGCAGTGGTTAGTCCATCGTCACTACTTACAAAGGCAAAAAGGGGGTTGCATTGCAATATTAAGGCGGATTGTCGTTTGTAATACCAGTATCACCGTATGCCTTAAACAAAATCCAAATGCCGGCGCGTCCTTTAGGGCCATTGCAAGCCCCCAGTCGACCAGCCGCCGAGCAAATTCAGGGCAAAATTGTGCCTTCATGTCAGGAACATACGGCCAGTGCTACCCAGGGAAGGTGTTAGCGGTCTTCAACTAGGTCTTTACTCTTGGGGGTACGATCCTCGAGCTAGAATCTTAGTAAGGAGTTGGTCTGATGCTAAAAGCACAAGCATTAGGACCAATCGAAGACGATACTCAAGGAAGGGATCCTTCGCCGGGTACCCGTAAGGTAAATACATAATCTGACAAGCTC
		</sequence>
    <sequence><taxon idref="Location_1_1_0|29.71664847515938"/>
			CACGATCTTAATCACTCTCCTTGAGGATTCATAGCTCATCGGATATGAGACCCCCGTGATACACCAAAATGAGAGTGTGTTCCGGTTGAAACACCTAAAATCCGGACGTGCAAGCTTGGTTTATGATAATCCCCAGATCGTTCAACATCGGCCTGCGCTCGAGTTGGGGCGACTCGTGAGCAAGTTATACCCATTTACGGTTGTCATGTTGCTTTCTTGGTTGTCTCGGTAGGCCTGCTACCTTACGTATTCCGTCCCCTTGTCAATTCGGGTCCAAGGGTACGTCTGCGGGCACACTTAGATACGGCAGGTTTGGTTCAGGGATCACTCTACACTGTGCCGTCTACCACATTGAGACGCCTGGCACGTTTCGGTGCCCTCGCTCTCCGTTGGCGTCTCACCGGTAAACAGGAATCCTTGTTTCGGACGAATGGAAATTGCAGCTGATCATAGAGACCACATAATAGGGTGGTACCTCCCGTACATTGACTACAATGAGATAAGAAGGCATCCGAGGCAGATGGGCAGCTGGGTCTAGACTTGATGTTAGAACCAGTCTCCAGTAGAGAACGACTGTTGATTTTCAAATACCTTAAGTACACTACGGATGTACCTGCGCTATGGTTTAAGCAACTTCAGCAATGCAAATGGAGTATCGACTTTGAGCGCTACTTAGCCGACTGACTCGCTGTGCGCCTCCGGGATAAGTTGACCCTCTGGACTGCGGAATAAGGTCACCATAACGGTCGTCAGAGACAAAAATTACGCAACACTGTCTGAAAACCATGCAAGACGTCAAGTATCTTCTTATCCGGAAAAAGCCGAACTGCTAGGCCAGCCGTTGGCGAATCCGTATCGCATGAGGCCAACCGGTTTCGCATTCGTTAAAGACCTAACCTTCACACGGCGTCGCTCGGGAGTGTTTCACGACATAATTCCCTATTATGGGCTCATGATAAGCCACCTCAAAATTTCCTCAATTCCTACGCAACTAAATCTAGTTTGTCTAATTGCCTTATAGGACGCCGTTCAGGTCAAACGAGCTGAAGTCATAGGAATAGTCAGCAGAACAAAAATGGGAGAGCGCTCGTAAACAGCGGGGAAGTTGATCTGTATACGGCTTACGCCTAATACCGTAGGGCCGCGCACCACTGGGCAGTGTAACCTAGCCGGGTACAAATGAGAATAATACGTCGATGGACGGCCCGCCATGTGGATGTTGCGCCATGAGTTTAGCCCTTGGCCGCCAGGCAGCCACAATAGCACGGAGCACACGGATAGCACATAAGGATGGTGCGGCATTACCGACCTTCCACGCTACCAGAACTGGTTTCGGCCCCTAAAAAGCACGCAAGAGGAAGTCATACCTGTATGCTTCATGGTACGCTTGCGACAATTACCATGACAACCTCTGCGAGCCGAAGACCCGTACTAGCTTTGCGAGCTCCCTACCGCATCTCGGAGGGACAACTATATCTGTCTACGCAGGATATCTCAGCAGCAGGTTATTTCTCACAATAGGCACGGGAGCAGCTGATTGCTTCCAAATGCCCTTTTACGCGGGATGGGCGTCAGGGTGGCTGCGTGTTGGCACGAGCGCAACGCTGTGGCGTACATAAGGAAGTCTAGGTCGCAAAGGTGTCCTACCGGCGCTTCTGTAAGCTAGTACCAAAGTACTTTACGTACTAGGTGTCTCTGAGTTGGATGTGAAGGAGTCAATTGGTCCATCAGAATAGACAATGTTGTATGTGTCCCACGATTAACTCCGCTTCGGACCCAGATTCAACGAGCACTGTTTAGGCGGTCTTGCTTCCGCAGTCTCTAGCAAACATGCCGTGGCCAATTAGCCTAGTAAGTTTGGGACCAGTAGTCCTAGCTATAGGTTTTAAACAGCGAATGGAGCGTCGATAGACGGTTAGGTTGGCGTAGTCTCCCTTATGTAATTGCGGGTTCGGCTTTCCCAGTTTACGGGAGAGATCGACGGGCTATCTCCTAGTAATTTCATGCCTAACCTAAAGTGCAAAATTTTACAAAGTACCGTATTAAGTTTAGGTAACGAACCCGCGTAATTTGAATTAGCAGTTGACGTATAATGTAACGCTATCAGGGCGCCTTCGCGTCAACCTGTTTTAAGCGGGGAACGGAGAGGCTCATTGATATTATGATTTGACATCCACATCAACCCGCCACAGAAGGAAACCGGACTCTAGGCTATTCCTTATTAGTAAGACAAGCCCATCACTTACTCGGTTCTACCCCAGGACCTTTAGACGGCCGTCCGGAACCGTCTCATAGGTCGACGTGAAAAGCACAAACCTCAGCAGAAGTTGCCGTCGTCTCTATTTTTCAGACAATTTGGCCTACGCGGCGTCCGCCATCATCACCGGATTTAAGGGGGAGGCTGCACATGTTCAACTTGACTAGCGTGCTATGAAATTGCAATTTGCCTGACGGTGATTACCAAGTAAGTATCCCATGATTGCTCGACAATTACCGGTTAGCAACTCACCTTCACGTTACTTAGAATGGAGGAAGAGATCGTCCATCTTCATACCTTAGGTTTTTAGAAATCGCGTAGCGCCTGCGACGGATTTCAAGCAGGTCGGCTCCCAAGTGCAGGGGACTCACAAAATAGCATTTTACTGTCGTTGCATAGGTGAGAACCCGGCCCCCAGTACTTATCCATTTGCCATGGCAGCCGGAAGAATCAGCCTTAGGGTCGTATTGCACGACGTTCAAGCGCCCAAGAAGTTAAGCGCCCCTCGCCAGCAACGTGCGCATCCACTTCCGATTTAATCTCGTTCTCTGGCATCCCGACCTTACTCAGTCGACGCACTGCACACGGCAGTGTGGTTTCTATCGCCCAAGCATATAGGTGAGGTACACAACAGCTGAGCTCAGGTTTCACGCCGGCTTCACATGCTGCCAGGTCATAAATTACGAAGGCCTGAGAGGTAGGTTAATCTCAATCCGGTCACGCTTGCTAACATGAAAGGGGCCAAGTGTCTGTAAGTTGAGGAAGCAACAAAGAAATCTTTTGATACCGTCGTCAATTTTTAAGGCCGTCTCCTGAGTTTCGCTAAGTCGGCAGAATTTAGTCTGAGAGTATTCGTGAATCGCTCGACACTGCTTCTTGGAATTAAATCGGTCCTCCTAGCTCACATATACACCACTAGCACATAAACAATCTCCCCGCTCATGTAGCTCCTCCTCGCAACGATCCGAAAGCCAGGAGCCGCCCACTAGGTGTTAGCCTCAGGCGTTCCCCACCAGGTAGCCTTCCGATTGCGAGTTACGCCCCGGTACCGAATCCTATCTGTGGTCTCCTCCTGCTTACAGCTTGATCGTGCACTAACTCATTCACTCTGTCGGATCCACATGGTGCTGAAGGTTTATATGTGAGGGAGAAATGTTACAATTTAGTTGCGGCCGGTACTAGCTCTGACAAAAGCGGACTTGACGCTGGGCGATTGATATGTTAGGTTATACTCTTTCTTATCTATAGAAGCCTGCTACGAAACTCGACGCATCACTTCCTCCATTCTGGCTCGTTAGAGGCGCGATTCCATTTAACGCTAGACCGCCATATGCCGTCATCGCCTTACAAGAGGCAAATAGCGTCAAGCCCATCGCTAGCTTCTAGAAAAGTCTGGAGTGCAAGTGATCCGATGTATGTTCATCCATTGGGAGGTACACCGTTCCCAATGGAGATTCACAACCAAGTGTCGGGGAAGTCATCACTCTGCCGACAACTAATCCCTAAGCAGCGTTCCCAGAGGCTCCAAGGTGGTGCGGATAGAATTAGCTCCGTCCTAACAATAAAAATGTTCTAAAGCAGTTATTCCAAACCTAGACGGTGTGGAGCTGCTCCCGGGAATCCCATTAGGCTATAGATTTGTCAAGGCTGGTGACCCCCTCAGGTGAAGTGTTTTGCTAGTTAGACCTCTGATTGTTTCGAGACGCTTTGATTTACGCCATAATCATGGGCTAATTTTGCAACGGTCGTGGCAGCGCGGTATGAATAGTATAAACATTCCGAACCGACAATAATAGAGACGAGGACTCGTTCAAATCGACCCGCGTGCCGTGCTCCTCCGACGTATTGCGGCATCAAACTGGGTCTAGACGACCAAACAGCGCCCCAGAGTATATTCCAAGGGAGAAGGTGCGAAAGAAATTCTCTAACCGTTAAAGCTTGGTCCTGTAAGTCCAAAGGTAGGTTGCCGAACGGGATGTTTAAGTTTTGCTGTTACCTCGCTACTCGAGAATTTGGGTACGTGCAAGTAGGGGTCCTCGGCTGCACACGCACCTTTGACACGTATGGGAAATGTCCTTCGCTCCATCACGTGCCACTTAGGCCGGGCCGATCGAATAGCCTTTGGGGTAAGAAGAGCGTAGATATGGAGGCGCCTGCTAACGAGCGCGAGTCTGCTCTGTGGATCTCATGCCTACAGTCCGCCAAATAGAACAAAATTTCATAACAGCCAACATCATGGCCTCGGGTTATAATGGCGCGTCCGATCGGTAGTCAGTCCAGCGAAAGCTGGTGGTGTCTGGTGTGGGTTGTTCGCTAGAGGCTCTGAAAGTCGGGGTCCCGAGGATCAACTAGCAAAATCCTAGACGAGAGCCAGACCTGGAATTTAGATAAGTCATGCTGGTCCACTGTTGACCTTTAGGGCGCGCGGTACGAGCTGTATTTGGTTAGAGTAGGCCTTGGCTTCCACCTCTAATCTATTACAAGAGCAATAAGTGACTGGTAGTTTGCCCCGGTTTCTCTGGATAAATCGAGCAAGTGCAATGATAGTAGGTTGGTACGGCGAACTTTGAAGGGGGGATTACTGCCTATTTGCCTAGATGTATGCTTCATCCGGCATCGGATCCGAATTCTACATAGTCGACGGAGACGTTCCATTCGGTGATATGTCGTGCCACGATGTAACAAATGCTGTATCAAAAACGTCCCTCATTCTGCGCGTGCTTTAACCGATCGACGATATAGAGAGCTTCAGTGGAAGGTTGAACGGTCTCGCCATCCGTGGCAGTAGGTACGCGGCTTCCCGAGCTAATCTTAAACGACCTCTCTCATGTCCTCTTACGTGTTGACCTATGCGTGTATTAATGATTAGCTTATACAGGTAACTCCGCATGGCACCTATAGCACCCTACTCCAGAACAATATGTTTTCTTCCTGGCATCTAAAACGTCTGGGGTTGCTGACCAGGGGTTCTGTCGTTTTATCTCGGGATCGGACGCTCTCGCTTGTGCCACTCCACGGGATACTGCCCGTAAAAACAGCCGCGTAAACTCGGTAATATTGCTTTTTTGGGGTTACTATACTCCCACGTTGTACAGGCTTAGCTAATCCGTCTCTACATCACCATTGTTGGTCGATCGAATTGTGAGCAGGCACCCGGGGCGACGGCGCGATATGGGGAAGGATAATTGAACAACTGTTCCCGACACCTCGAGCTATCTGCGACCCAACCTCTTCACGGGATTAGTAGTTCTGGAACCAAAGTATGGGATCGCCCACCAACATTTGCCCTAAAGCTCGACTCTGGTTCATTCAAGTCAGGTTGACCAATCTTAACTGGAGCCCCCCGTCTCGACGTTGCGCCTGCCTGCTCGTGGTGTTCCCGGGTTTTGACGGTCGTCTGAATCCATAAAGGGCGCTATGAACCACCGCTGGCTATTATATGCCAGCAAGTGAGACATGGCATTACTTGCATATTCATTTCAGTTTCTTTATTAGTCTCGGTAGATGCGTATACCTTCCAAGTGAGAAACTTTAGGCGCCAGTGTCCAGCGGCAACACACCACCGAGATGAGATTCATTTGGCCTACCTCGGGATCCGGATTCGTGCGTCGGCCGTGTAGAATTTGGTGCTTTTTCCTATCTGACAAGGTACGTGCCGTGGAGCCAGAACCGTATCTTGGCGACTGGCCGAGAGAGAGATGATGGCCGCGTAAAGCGTGCTTCAAGCCCTGCAAAAAGACCGCCTAGGAATCTCTATTTGTTCCGCTGTTCAATGTTTGCGCCTACCTCAAACAAATACCGCAAGCCTGGGATGGCCGTACTGGGACCACCAATAACACATTCGAAATGAGGTTCTGCTGAAAGGCATTACGAAGTAGCCACGAAGTAAGTATGCCCTTCGATAACTGCGTCTCCAAGTCGCCACTCTATTCGCGTTGGTACACCTCACCTGTTTTTCACAGTCGCAGCCAAGTGTGCTGAGTTTGACCATCAATAATTCGAGTGATGCTTGTCCTTTATTCAAGGCAACTGACAGTATTCAGCGGCCGGCATCGATAACACTCAAAGAGTGGAGAGGTGGCCTGTAGGTTTCGTTATGTGCTCTAATCATTAACCTATTGCCGACTGGCGAGGGCGAGGACTAGCAGAATGGATTTTGTAGGATGATGACGGTTACGGCACCGCTAGAACAATTTTTGGCTAGAATTGACCCATGCTAATATTAAATTTAGCGGGAGCTATTCAACGCAGGCCCTCCTTCCAATATGTTGCTTGACTCTACGCTCAGAACACCACTCCGCTAACAGTTGACAAGTGCTTGTCGGACACCAGCCAGAGTAATGAGCTTACGGTAGGTACACACGAACGTCAGTCTTTGGCCTTAATGGGAACGAAGACTGTTACGGGGTCACGAAGTGTTCCTTGCGGTCGCTCTGGCGTTTATTAAAGACAGTCGGTTGGGTATTTTCAAAAATTTACAGCCTAAACGCCTTATACATTCAATCTTGGTACTATCGTTGACATAAGCAGTCCACTTTGACACGATATCGCCGCACCATATAGAAGAACAAGCACGGTATCGCGGGACCTTTCCTCGGACCTAGGCCTTTTTATCCATCGCGGGACGCCGCCCCAGGTTAGGACGGAGGGCATCCGTACTTGCGGTCTTATGGCAGGTGCCGATCCTTCGAGCTAGTTGGAGTGGCATAGTACTCATCTGATCAGTGGTGTACGACTAAGGGGTAGTTATCCCTTATAAATCGTCCCAGCGGCGTGTAGATTACCCCAGTTTGTTCCTTTTATTTTCATACCCCTTTGTCCTCTTCAACATTGTGCATAAACGTTGTATGGAAACTTTGTCTGGCCATAAGCAATTATAGACGGGGTTATATTCAAGAATGGTCGGTGAGGCGTCGTTAATTTCACCCTATGTAAAAGAAAATCTTGTTCTTGACAGTCTAACCCAATTATAGGTATAGCCACGATGGGGATGCAAACCCAGTACCTACAGTTATATAAGTGTCCCACGATTTCTGTTCGTGACAAGTCCTATACAACACATATCCTCCGTTTGTTAATTATAAGCCGTCAAGTCCCGAATACATTGCAGCCTATTGACCGCGCTACATGAAATAGACGATGCGGACACAGTATTCTTGATCATGAGAACAAAGCGTCTCTAAGCGACGGTCACAAAGCTAAGTACAACCAACGGAAGGTATGCCCCAGGAATTCCCAAAATCACTGAGTGTACGGATGTTCGTGGCTCCGTAAACTGATAGACGATCCCTTATGCTCATGTATATCGGGCTTCAGGCTGATTGGCGCTCGGCACTCATGCTCGCCACACGTCAACGCGGTAGGTACAAAGGGATCACGTGGGCGATCGGTAGCCCGAAGGGGCGAAGTTGCCGACGTCACCAACGAAAGCCCCCACTTGTCCGTGACGATTTTCGCTGAGTCGAGGGGAGTGCTAGGTATTAGTTGCAAGCGATATTCAAAATCATATACTCGGTAGTTCTTAGCGGGTGACTACAGAACACCTACACTCTACGATGCAGCATATCCAGCATGATAGTACGGGACCCTGATGGTTAGGTGTTGCTCTGGCGCTGGAGGCCCGTGGAGAAAAAGTCAAATAGGACACCAATGTTTGAAAGGAGGGTGGAGTTATCCCCGCAACTCGTCCACTAACTGTAGTTGGACCTAGTGCAGAACCTTAGTTGGGGTAGCTCGATGCTTCTTATGGCTGAGTGCACGGTCGCGGCCTGCTTGAGGCAATACCCACGTGCTAGAAACGTGTTCCCGGGCCGGCAGCGCGTACTTATATATCGACCGACGAACTAGGACGACCGTGTATTTAAGCTCTTGAGCTTACACGCCCGCGCTCTTCTTAGATGGCGGGCGGTGTGTAACTGCGTATATGACTACTGCCACCTAGATCGACATAACCTTCCCCTCGACGTATTAGATACCGATGCGGCTTCGTGGGACTTGATATGATTATCCGCGGAAAAAACCACGTTTCTGCGTGAGAGTGGCGTAGCGCCACTAAATACGGCTGGATCGGTACCCGTGCCGCGGGCACGGTTTTAAAGACGGAATAGGCCTTAGTAGCACTAGACATCCGAGGTAATATGTTGGGTTCTCGCGGAGATGCGGGCTCCAATAGGAATACGCGAAGAACATGACCGATTATAAGTGATTCACCACGGCCACCCTAGCGCACTGTAGACTTCCGGCGTAACGCAAAACTGTTGCTCGTAGCTTACAGCAGATTTGTATCCACGTATGAATACGACCTACATCATTTACTTAATGGAGGCGCAGAATCAAAAATACTTATAAGCCGGCTCTTGGACTCGCGACAGGTAATGGCAGTAGGATAAGTCGCAGCGGGTCGAGTCATGACCATGTAAGCAACAATGCAAAGGTCAATCACCCTTACCTTATCGGCGTTGGCCTTTGAAACATTCGTTCGTTAATGGTACTACTAAGGCGATTGTTATGGCTCTGACGAGGGTGTTTTGGAAGGTCCAAAGGCCAGTAGACGTCCATCCTCCCCGGTTAGTGATCATGGTATTGAGCACAAAATGCTTTCTGTATCCGGTAGAATTCAGTAGTGTAGCGTCTATTTTCGCACTCGGTATTTCTTCTGTGGCGTATGAGTTTGATGGAACACGGGCGATTATCCGTGGCTGAAGGTACAGCTGATTCCCCCAGTGTGATTAAGCAAGCGAATATATGTATTGGTTTATTTGGGACTCTCCGTTAGATGCATCGCTCCGCCGGGAGCGAACGCCCACGCGTAAGCACTAAGCAGTCTTTGTAACACGGATCCGTATTCGTCTTCCGTTGCGAGTGATCCAACTCTAGCAGGTGAACTTATTGCCATACTGACTGCCGGTAAGAGGCAGACACAGCATATGGTAGAAACTCTATTCCTTTTAGCGTAGATCTCGAATAAGGTGCATTACTCGAATCCGCTATGACTTGCGGTTTATCACGGTGTTACATTAAATGATGTCAGCTAATACACGATAGTCCCGACTTTGTCGAGGCGAACATCTATAGCCCATCTGGTATAGTTCGCGCATTTGGAAACCTCTATCTGAGTACTTGTCGATGATACTCGAGAATGATCGTACACCACATGCCACGCTCGGAAAGATCCAGCGACACGGCCAACGGCTGCAGACGATTGGCAAATAACCAAGTCGGGACCGTGAACATTCTTTTAGAACGCATTGAGTGATCAATACAAAAACGCAGCCGTAGTCAGAAAAGCGTTTGTGTTTCTCATGGGTGGCCGAGTATAAACAATCTGCGGCTCGCTTAGCGAAGGGGAATTTCTGAAAGAAGTTCGAGCATGCTCCTGGCTGTCTATCTGCCCATGGAGGATCGCCTAACTCTGCGCGCTCAAAACGCTAAAGGAGTCGTTACCGCGCCTCCCAAGGGATGACTGGGTGCCCGAAAGGCTTATCAGCCTGTTACACCTCAAAGTGATGGTTTTCTCAGTCAGGGGCCAAGCGAGGCCTGGCCGAGGTCCCTTCCGGGGCCTCGATCCCCAGGCAGCGAAACCGGGATTCTTCTGTTAGGTAACAAAAGGCCCGTGATAAAGGAAAACCCTTTCTTCTGAGTGAAGTGTCAAACTTACGGAAGCCGTTCAGCGAAAACTACGGGACTACGGCGAAGGATGTACGGTGTACTGAGTATTTGTGCGTAAAGCGCGACCACACAATATCCCCGCGATCCCACACGAAGCGAAGCCAGTGCTGGGTAAGTAACGGCCATGAAACTGGACTGTTAGCATAGATGCCTGTCAACAGCGACGAACTGCGGGTTACTTCCACTCAACAGTCAATTGAAAGACTGTGGTGACGCGATCGAAAACAAATCCCTATTGTTTAGAACGAGAAACTCGTCCTTGGGGAATTAGAAGAGGGACCATGGTCAGGGTTAACAGAATGCTTGGATACAATGGCCTAATAACACGGTTACCCATGTCCCACAAATAGGCCTCTAATCGGCTCTTGGCGACATGGCATCGAGGATGACAGCATATGAAATGCTAATAGGCGCACAGAGCACGTTCATAGTAGCTAAAGCTGGTACATATAACCCATCTTTATCGGGCGTTCCCAACTACGGGATTTATCGAACAGCGAATTCTGGAATGCACGGGAGAGTATGAGGCATTAGAATCCCCGTCTTCTGTCCAACTGCCACCGCCTGACTGTATGTTGGGTGGCAAGGGGCACACTCCTGACTACCTCATACATGCATTCCCGTCCGCGAGCGGTTACTGTTCACATAGTGCGAACGCCCTGTTCGAGTGGGATGTTGCGGACACCGTCGTCTACCTACCAACGCGATGAATAGCGTCCTAAATGTCTGCTAAACAAGATGGTCGTAGGAATTATTATCACGTGCCCAGGATGCCATAACCCCCAAGCCTATGTAGCGAGTCAAGCCCATCCGTCAGATGGTGAACCGTTGAGATCTCGCACACACTAGAACGAAGGCATGCGAGGAGTACCAAAAGATCTTATCGAAGTAGCACTGTGCATTATTCAATGCCTCACTGTGGCAATCGTCCTACTCTGGTAGATATAATAGCAGGACACGGCACAGGCTTAGTTATGTAATACCAATTGTCATGACCTCGTGCGGCAGGAGGAATTGTTAGTGTAACTAGAAAATGGCGCGACGCTACGGGATCTGGGATCCTTCACTGCGGGCGTATGGCGGGTACAGGGACGATCTAACGTATGGAAATCACCGTCGTATGGGGGTATATTCTGATTTAGCACGTAATAAGCTCCACCAGATACAGCCCTATCAACGGAAGGTTATACGATCTTTTAAGTGTCTTAGATCGCGGCCGGGCGAAGCGGTGATGGATTACGCAATATGCTGTGCCATAACAACGAGTACTCGACGATTTAGTGCCATTATCTTAGGACCACTCACCATGGGCGTCGTCGAAGAGGATGTGTATACGATAGAACAAAAGCAATGAATTGATTTAGCATATAGCAGTGATTGGAAAGCTATGAGTTGAACTCAGTTGCCGTACGACTTTGGGTTCAATCGGTAGCCCCAGTTGCCCGAGCTTGCCAATGAAGTACGATTTTAGCGTTGTGGTTCAAGTTCGCCAGTATGCTTTTGCTAAACAGATTCGCTAAAGCGTCCCCTCTATTCACCACCATTTGGCTTACCCGCTAACTTTAGGATAGCGCTGGCGGTTACATATGGACAGTCCTGCTAGAGCTTTTCTGGCCATCGTGAATGGAGCTTCCCCAGGGCCAGCAAGTCGTCCGAAGTAGCAAAATGACACTTGGGAAGGAGTTCTTACGTAATCCACCGTGCCACAGCGATATGCCACCCGGGGGTCACAGCCATTGTCGCTCTTATAGAAGTGTGTCAACACACGCTATATCTTCTAGTTCAGCTATTCTATGAAACGTCTTACGCGATCAATCTTGATAATGCACGGAATGATTCTGTCGAAGACCCTACGGAAGTTGGTCTGTGTTTCATCCGTGCGCACCTTAGTTACACATTCCCTTGGTGTCAGTGTCGACAACGTGCCTTTGCATCAACTTGAGATCCCCGCGTTAAGCACCCCGGGCCCATACTGTGCAGTGAGCCCTCAACCGTTAAGCGCGCCAGTCATCCGAATCAGTCCGTGAAAGTATGGCGCCCGAGCTGAGGTTCACCTCTTTTACTTTCAGGGTTCGCTATGGTTGGTTCCAGTTTAACGGCTGGTGAACTTGGCTTTCTAAGTGCGCGGCAGGGAACACAATCATACCCGCCCTGCGAGCGGATCGATTCCGGGTAGAGTTAATTCGGGTTTAACGATGGATTATAGCCTATCCCTCAGTCGGGGACCATGATCAACAGTACATAACGATACCTGATAATTGGTCGGCACCGTACAGAAGCGAGATTACTACGGTAGCCACGTAACTATAACTTGATTTATGGAGGTCCTACACTACGGCGCGTAGTCTGCGCTGCTCACGGCAACCGCCTATACTCGAGGACGCACATGAAGCGCTGACTCTTGTGAGTCTAGTTGTCCTACTCATGAAGAGTGGACAGACCGATGATACTCTGTATGAGGCGGATAGCTATCATTGGTCAAATTACGAATTTTCCTTGGGCGCGGTATCCCATTAGAAATATAAGCTCTCCATCACCAGCCCTAGTGGAGACCGAGCGTGGAGAAATGGTACCTAATCATGGTATCCGCACTATTCTGACGCGCAGATATCACTGAAAATCAATAAAACCACATGCTGGACCAAGTCGAACATGGACCCTAGTATCCATTTCAAGCAAGAGGTACGTTTTCGTTATCGTCAATGGCTCTATGCTCGATCCCATTGTTAACTCCTTGGTTACATCGACATTCGGCACCTTCGCCGAGTCGAGACCAGCAATTTCGTCGGGCAGACCAATACTATCCTGATGCACGAACTCCAGGGTTAAACCCGGTAGGGTGAGCGCCGCTAAACTGTTCAGATAACAGAAGCCAACATGCCCTGGTTTCGACCTATATCACGGGCTTGCCCATCTTCGCCGAATATAAGGGGGTCTCCTGAAGCGTCCGAATCCCGTAAGACATATTAACCGGAGCTGCATCATTTTAAACATAGACATGGACAACAGCACGTGACTAGACAAACTGCAAATTTTCAGCAGTGGGGAATAATTGACACGGATTTTCCGAATAGCCATCCCCGTGTGTGCATCCACATGTAACAGGTCACGCGGAACGTTCCCCGCTTAACTGTTTCCACGGTCGGACTCGGCGACACCTAGAGCCAATAATAGCGTTTAATGAGTGCTTCAAAAGTGTTTACCGTAGGCCCTATTGCCCTCGTCTGAACCGACCTGAGAAGGCACAGTTTTTCGCCTTTCACCGTTCGTCCACTCGTTACTATTCTCTCTTGGAATTGACTGTTCTGGTAGGTGGAAGCGAGAGTCTAGAGAACAAAGACCTATTGTCGAAAGAACCCAGAGTGGACATGTGCCTTTTGTTACCTGAAAGGTAAATGCAATATACCCTCAGCGGACTATGCACTGACCACGCCGACAAATCGTGCCTAAATCAAGCTCGACAGGGTCGAGTCCCCTTGCCCCTTCGCTTGATTGCTAAGCAGTTTGGATGCACAACACGAAATCACTCCGGCTCTTACGGAATACGCCGGTTTCTTGAAGGTCGAACGCGACGATGGCGACATTTAGAATTTAACTCTACGTGAAAGGTCTTACGTGGGGAGGGGCGTCACCCTGCCCAGATGCGTCCCCTAGTTTGCCAGCTCCGCAGTGGTTAGTCCATCGTCACTACTTACAAAGGCAAAAAGGGGGTTGCATTGCAATATTAAGGCGGATTGTCGTTTGTAATACCAGTATCACCGTATGCCTTAAACAAAATCCAAATGCCGGCGCGTCCTTTAGGGCCATTGCAAGCCCCCAGTCGACCAGCGGCCGAGCAAATTCAGGGCAAAATTGTGCCTTCATGTCAGGAACATACGGCCAGTGCTACCCAGGGAAGGTGTTAGCGGTCTTCAACTAGGTCTTTACTCTTGGGGGTACGATCCTCGAGCTAGAATCTTAGTAAGGAGTTGGTCTGATGCTAAAAGCACAAGCATTAGGGCCAATCGAAGACGATACTCAAGGAAGGGATCCTTCGCCGGGTACCCGTAAGGTAAATACATAATCTGACAAGCTC
		</sequence>
    <sequence><taxon idref="Location_0_2_0|26.701411138118488"/>
			CACGGTCTTAATCACTCTCTTTGAGGATTCATAGCTCATCGGATATGAGCCCCCCGTGATACACCAAAATAAGAGTGTGTTCCGGTTGAAACACCTAAAATCCGGACGTGCAAGCTTGGTTTATGATAATCCCCAGATCGTTCATCATCGGCCTGCGCTCGAGTTGCGGCGACTCGTGAGCAAGTTATACCCATTTACGGTTGTCATGTTGCTTTCTTGGTTTTCTCGGTAGGCCTGCTACCTTACGTATTCCGTCCCCTTGTCAATTCGGGTCCAAGGGTACGTCTGCGGGCACACTTAGATACGGCAGGTTTGGTTCAGGGATCACTCTACACTGTGCCGTCTACCACATTGAGACGCCTGGCACGTTTCGGCGCCCTCGCTCTCCGTTGGCGTCTCACCGGTAAACAGGAATCCTTGTTTCGGACGAATGGAAATTGCAGCTGATCATAGAGACCACATAATAGGGTGGTACCTCCCGTACATTGACTACAATGAGATAAGAAGGCATCCGAGGCAGATGGGCAGCTGGGTCTAGACTTGATGTTAGAACCAGTCTCCAGTAGAGAACGACTGTTGATTTTCAAATACCTTAAGTACACTACGGATGTACCTGCGATATGGTTGAAGCAACTTCAGCAATGCAAATGGAGTATCGACTTTGAGCGCTACTTAGCCGACTGACTCGCTGTGCGCCTCCGGGATAAGTTGACCCTCTGGACTGCGGAATAAGGTCACCATAGCGGTCGTCAGAGACAAAAATTACGCAACGCTGTCTGAAAACCATCCAAGACGTCAAGTATCTTCTTATCCGGAAAAAGCCGAACTGCTAGGCCAGCCGTTGGCGAATCCGTATCGCATGAGGCCAACCGGTTTCGCATTCGTTAAAGACCTAACCTTCACACGGCGTCGCTCGGGAGTGTTTCACGACATAATTCCCTATTATGGGCTCATGATAAGCCACCTCAAAATTTCCTCAATTCCCACGCAACTAAATCTAGTTTGTCTAATTGCCTTATAGGACGCCGTTCAGGTCACGCGAGCTGAAGTCATAGGAATAGTCAGCAGAACAAAAATGGGAGAGCGCTCGTAAACAGCGGGGAAGTTGATCTGTATACGGCTTACGCCTAATACCGTAGGGCCGCGCACCACTGGGCAGTTTAACTTAGCCGGGTACAAATGAGAATAATACGTCGATGGACGGCCCGACATGTGGATGTTGCGCCATGAGTTTAGCCCTTGGCCGCCAGGCAGCCACAATAGCACGGAGCATACGGATAGCACATAAGGATGGTGCGGCATTACCGACCTTCCTCGCTACCAGAACTGGTTTCGGCCCCTAAAAAGCACGCAAGAGGAAGTCATACCTGTATGCTTCATGGTACGCTTGCGACAATTACCATGACAACCTCTGCGAGCCGAAGACCCGTACTAGCTTTGCGAGCTCCCTACCGCATCTCGGAGGGACAACTATATCTGTCTACGCAGGATATCTCAGCAGCAGGTTATTTCTCACAATAGGCACGGGGGCAGCTGATTGCTTCCAAATGCTCTTTTACGCGGGATGGGCGTCAGGGTGGCTGCGTGTTGGCACGAGCGCAACGCTGTGGCGTATATAAGGAAGTCTAGGTCGCAAAGGTGTCCTACCGGCGCTTCTGTAAGCTAGTACCAAAGTACTTTACGTACTAGGTGTCTCTGAGTCGGAAGTGAAGGAGTCAATTGGTCCATCAGAATAGACAATGTTGTATGTGTCCCACGATTAACTCCGCTTCGGACCCAGGTTCAACGAGCACTGTTTAGGCGGTCTTGCTTCCGCAGTCTCTAGCAAACATGCCGTGGCCAATTAGCCTAGTAAGCTTGGGACCAGTAGTCCTAGCTATAGGTTTTAAAGAGCGAATGGAGCGTCGATAGACGGTTAGGTTGGCGTAGTCTCCCTTATGTAATTGCGAGTTCGGCTTTCCCAGTTTACGGGAGAGATCGACGGGCTATCTCCTAGTAGTTTCATGCCTAACCTAAAGTGCAAAATTTTACAAAGTACCGTATTAAGTTTAGGTAACGAACCCGTGTAATTTGAATTAGCAGTTGACGTATAATGTAACGCTATCAGGGCGCCTTCGCGTCAACCTGTTTTAAGCGGGGAACGGAGAGGCTCATTGATATTATGATTTGACATCCACATCAACCCGCCACAGAAGGGAACCGGACTCTAGGCTATTCCTTATTAGTAAGACAAGCCCATCACTTACTCGGTTCTACCCCAGGACCTTTAGACGGCCGTCCGAATTCGTCTCATAGGTCGACGTGAAAAGCACAAACCTCAGCAGAAGTTGCCGTCGTCTCTATTTTTCAGACAATTTGGCCTACGCGGCGTCCGCCATCATCACCGGATTTAAGGGGGCGGCTGCACATGTTCAACTTGACTAGCGTGCTATGAAATTGCAATTTGCCTGACGGTGATTACCAAGTAAGTATCCCATGATTGCTCTACAATTACCGGTTAGCAACTCACCTTCACGTTACTTAGAATGGAGGAAGAGATCGTCCATCTTCATACCTTAGGTTTTTAGAAATCGCGTAGCGCCTGCGACTGATTTCAAGCAGGTCGGCTCCCAAGTGCAGGGGACTCACAAAATAGCATTTTACTGTCGTTGCATAGGTGAGAACCCGGCCCCCAGTACTTATCCATTTGCCATGGCAGCCGGAAGAATCAGCCTTAGGGCCGTATTGCGCGACGTTCAAGCGCCCAAGAAGTTAAGCGCCCCTCGCCAGCAGCGTGCGCATCCACTTCCGATTTAATCTCGTTCTCTGGCATCCCGACCTTACTCAGTCGACGCACTGCACACGGCAGTGTGGTTTCTATTGCCCAAGCATATAGGTGAGGTACACAACAGCTGAGCTCAGGTTTCACGCCGGCTTCACATGCTGCCAGATCATAAATTACGAAGGCCTGAGAGGTAGGTCAATCTCAATCCGGTCACGCTTGCTAACATGAAAGGGGCCAAGTGTCTGTAAGTTGAGGAAGCAACAAAGAAATCTTTTGATACCGTCGTCAATTTTTAAGGCCGTCTTCTGAGCTTGGCTAAGTCGGCAGAATTTAGTCTGAGAGTATTCGTGAATCGTTCGACACTGCTTCTTGGAATTAAATCGGTCCTCATAGCTCACATATACACCACTAGCACATAAACAATCTCCCCGCTCATGTAGCTCCTCCTCGCAACGATCCGAAAGCCAGGAGCTGCCCCCTAGGTGTTAACCTCAGGCGTTCCCCACCAGGTAGCCTTCCGATTGCGAGTTACGCCCCGGTACCGAATCCTATCTGTGGTCTCCTCCTGCTTACAGCTTGATCGTGCACTAATTCATTCACTCTGTCGGATCCACATGGTGCTGAAGGTTTATATGTGAGGGAGAAATGTTACAATTTAGTTGCGGCCGGTACTAGCTCTGACAAAAGCGGACTTGACGCTGGGCGATTGATATGCTAGGTTATACTCTTTCTTATCTATAGAAGCCTGCTACGAAACTCGACGCATCACTTCCTCCATTCTGGCTCGTTAGAGGCGCGATTCCATTTAACGCTAGGCCGCCATATGCCGTCATCGCCTTACAAGAGGCAAATAGCGTCAAGCCCATCGCTAGCTTCTAGAAAAGTCTGGAGTGCAAGTGATCCGATGTATGTTCATCCATTGGGAGGTACACCGTCCCCAATGGAGATTCACAACCAAGTGTCGGGGAAGTCCTCACTCTGCCGACAACTAATCCCTAAGCAGCGTTCCCAGAGGCTCCAAGGTGGTGCGGAAAGAATTAGCTGCGTCATAACAATAAAAATGTTCTAAAGCAGTTATTCCAAACCTAGACGGTGTGGAGCTGCTCCCGGGAATCCCATTAGGCTATAGATTTGTAAAGGCTGGTGACCCCCTCAGGTGAGGTGTTTTGCTAGTTAGACCTCTGATTGTTTCGAGACGCTTTGATTTACGCCATAATCCTGGGCTAATTTTGTAACGGTCGTGGCAGCGCGGTATGTATAGTATAAACATTCTGAACCGACAATAATAGAGACGAGGACTCGTTCAAATCGACCCGCGTGCCATGCTCCTCCGACGTATTGCGGCATCAAACTGGGTCTAGACGACCAAACAGCGCCCCAGAGTATATTCCAAGGGAGAAGGTGCGAAAGAGATTCTCTAACCGTTAAAGCTTGGTCCTGTAAGTCCAAAGGTAGGTTGCCGAACGGGATGTTTAAGTTTTGCTGTTACCTCGCTACTCGAGAATTTGGGTACGTGCAAGTAGGGGTCCTCGGCTGCACACGCACCTTTGACACGTATGGGAAATGTCCTTCGCTCCATCACGTGCCACTTAGGCCGGGCCGATCGAATAGCCTTTGGGGTAAGAAGAGCGTAGATATGGAGGCGCCTGCTAACGAGCGCGAGTCTGCTCTGTGGATCTCATGCCTACGGTCCGCCAAATAGAACAAAATTGCATAACAGCCAACATCATGGCCTCGGGTTATCATGGCGCGTCCGATCGGTAGTCAGTCCAGCGAAAGCTGGTGGTGTCTGGCGTGGGTTGTTCGCTAGAGGCTCTGAAAGTCGGGGTCCCGAGGATCAACTAGCAAAATCCTAGACGAGAGCCAGACCTGGAATTTAGATAAGTCATGCTGGTCCACTGTTGACCTTTAGGGCGCGCGGTACAAGCTGTATTTGGTTAGAGTAGGCCTTGGCTTCCACCTCTAATCTATTACAAGAGCAATAAGTGACTGGTAGTTTGCCCCGGTTTCTCTGGATAAATCGAGCAAGTGCAATGATAGTAGGTTGGTACGGCGAACTTTGAAGGGGGGATTACTGCCTATTTGCCTAGATGTATGCTTCATCCGGCATCGGATCCGAATTCTACATAGTCGACGGAGACGTTCCATTCGGTGATATGTCGTGCCACGATGTAACAAATGCTGTATCAAAAACGTCCCTCATTCTGCGCGTGCTTTAACCGATCGACGATATAGAGAGCTTCAGTGGGAGGTTGAACGGTCTCGCCATCCGTGGCAGAAGGTACGCGGCTTCCCGAGCTAATCTTAAACGACCTCTCTCATGTCCTCTTACGTGTTGACCTATGCGTATATTAATGATTAGCTTATACAGGTAACTCCGCATGGCACCTATAGCACCCTACTCCAGAACAATATGTTTTCTTCCTGGCATCTAAAACGTCTGGGGTTGCTGACCAGGGGTTCTGTCGTTTTATCTCGGGATCGGATGCTCTCGCTTGTGCCACTCCACGGGATACTGCCCGTAAAAACAGCCGCGTAAACTTGGTAATATTGCTTTTTTGGGGTTACTATACTCCCACGTTGTACAGGCTTAGCTAATCCGTCTCTACATCACCATTGTTGGTCGATCGAATTGTGAGCAGGCACCCGGGGCGACGGCGCGATATGGGGAAGGATAATTGAACAACTGTTCCCGACACCTCGAGCTATCTGCGACCCAACCTCTTCACGGGATTAGTAGTTCTGGAATCAAAGTATGGAATCGCCCGCCAACATTTGCCCTAAAGCTCGACTCTGGTTCATTCAAGTCAGGTTGACCAATCTTAACTGGAGCCCCCCGTCTCGACGTTGCGCCTGCCTGCTCGTGGTGTTCCCGGGTTTTGACGATCGTCTGAATCCGTAAATGGCGCTATGAATCACCGCTGGCTATTATATGCCAGCAAGTGAGACATGGCATTACTTGCATATTCATTTCAGTTTCTTTATTAGTCTCGGTAGATGCGTATACCTTCCAAGTGAGAAACTTTAGGCGCCAGTGTCCAGCGGCAACACACCACCGAGATGAGATTCATTTGGCCTACCTCGGGATCCGGATTCGTCCGTCGGCCGTGTAGAATTTAGTGCCTTTTCCTATCTGACAAGGTACGTGCCGTGGAGCCAGAACCGTATCTTGGCGACTGGCCGAGAGAGAGATGATGGCCGCGTAAAGCGTGCTTCAAGCCCTGCAAAAAGACCGCCTAGGAATCTCTATTTGTTCCGCTGTTCAATGTTTGCGCCTACCTCAAACAAATTCCGCAAGCCTGGGATGGCCGTACTGGGACCACCAATAACACATTCGAAATGAGGTTCTGCTGAAAGGCATTACGAAGTAGCCACGAAGTAAGTATGCCCTTCGATAACTGCGTCTCCAAGTCGTCACTCTATTCGCGTTGGTACACCTCACCTGTTTTTCACAGTCGCAGCCAAGTGTGCTGAGTTTGACCATCAATAATTCGAGTGATGCTTGTCCTTTATTCAAGGCAACTGACAGTATTCAGCGGCCCGCATCGATAACACTCAAAGCGTGGAGGGGTGGCCTGTAGGTTTCGTTATGTGCTCTAATCATTAACCAATTGCCGACTGGCGAGGGCGAGGACTAGCAGAATGGATTTTGTAGGATGATGACGGTTACGGCACCGCTAGAACAATTTTTGGCTAGAATTGACCCATGCTAATATTAAATTTAGCGGGAGCTATTCCACGCAGGCCCTCCTTCCAATATGTTGCTTGAGTCTACGCTCAGAACACCACTCCGCTAACAGTTGACAAGTGCTTGTCGGACACCAGCCAGAGTAATGAGCTTACGGTAGGTACACACGAATCTCAGGCTTTGGCCTTAATGGGAACGAAGACTATTACGGGGTCACGAAGTGTTCCTGGCGGTCGCTCTGGCGTTTATTAAAGACAGTCGGTTGGGTATTTTCAAAAATTTACATCCTAAACGCCTTATACATTCAATCTTGGTACTAGCGTTGACATAAGCAGTCCACTTTGACACGATATCGCCGCACCATATAGAAGAACAAGCAGGGTATCGCGGGACCTTTCCTCGGGCCTAGGCCTTTTTATCCATCGCGGGACGCCGCCCCAGGTTAGGACGGAGGGCATCCGTACTTGCGGTCTTATGGCAGGTGCCGATCCTTCGAGCTAGTTGGAGTGGCATAGTACTCATCTGATCAATGGTGTACGACTAAGGGGTAGTTATCCCTTATAAATCGTCCCAGCGGCGTGTAGATTACCCCAGTTTGTTCCTTTTATTTTCATACCCCTTTGTCCTCTTCAACATGGTGCATAAACGTTGTATGGAAACTTTGTCTGGCCATAAGCAATTATAGACGGGGTTATATTCAAGAATGGTCGGTGAGGCCCCGTTAATTTCACCCTATGTAAAAGAAAATCTTGTTCTTGACAGTCTAATCCAATTATAGGTATAGCCACGATGGGGATGCAAACCCAGTACCTACAGTTATATAAGTGTCTCACGATTTCTATTCGTGACAAGTCCTATACAACACATATCCTCCGTTTGTTAATTATAAGCCGTCAAGTCCCGAATACATTGCAGCCTATTGACTGCGCTACATGAAATAGACGATGCGGACACAGTATTCTTGATCATGAGAACAAAGCGTCTCTAAGCGACGGTCACAAAGCTAAGTACAACCAACGGAAGGTATGCCCCAGGAATTCCCAAAATCATTGAGTGTACGGATGTTCGTGGCCCCATAAACTGATAGACGATCCCTTATGTTCATGTATATCGGGCTTCAGGCTGATTGGCGCTCGGCACTCATGCTCGCCACACGTCAACGCGGTAGGTACAAAGGGATCACGTGGGCGATCGGTAGCCCGAAGGGGCGAAGTTGCCGACGTCACCAACGAAAGCCCCCACTTGTCCGTGACGATTTTCGCTGAGTCGAGGGGAGTGCTAGGTATTAGTTGCAAGCGATATTCAAAATCATATACTCGGTAGTTCTTGGCGGGTGACTACAGAACACCTACACTCTACGATGGAGCATATCCAGCATGATAGTACGGGACCCTGATGGTTAGGTGTTGCTCTGGGGCTGGAGGCCCGTGGAGAAAAAGTCAAATAGGACACCAATGTTTGAAAGGAGGGTGGAGTTATCCCCGCAACTCGTCCACTAACTGTAGTTGGACCTAGTGCAGAACCTTAGTTGGGGTAGCTCGATGCTTCTTATGGCTGAGTGCACGGTCGCGGCCTGCTTGGGGCAATACCCACGTGCTAGAAACGTGTTCCCGCGCCGGCAGCGCGTACTTATATAACGACCGACGAACTAGGACGACCGTGTATTTAAGCTCTTGAGCTTACACGCCCGCGCTCTTCTTAGATGGCGGGCGGTGTGTAACTGCGTATATGACTACTGCCACCAAGATCGACATAACCTTCCCCTCGACGTATTAGATACCGATGCGGCTTCGTGGGACTTGATATGATTATCCGCGGAAAAAACCACGTTTCTGCGTGAGAGTGGCGTAGCGCCACTAAATACGGCTGTATCTGTACTCGTGCCGCGGGCACGGTTTTAAAGACGGAATAGCCCTTAGTAGCACTAGACATCCGAGGTAATATGTTGGGTTCTCGCGGAGATGCGGGCTCCAATAGGAATACGCGAAGAACATGACCGATTATAAGTGATTCACCACGGCCACCCTAGCGCACTGTAGACTTCCGGCGTAGCGCAAAACTGTTGCTCGTAGATTACACCAGATTTGTATCCACGTATGAATACGACCTACATCATTCACTTAATGGAGGCGCAGAATCAAAAATACTTGTAAGCCGGCTCTTGGACTCGCGACAGGTAATGGCAGTAGGATAAGTCGCAGCGGGTCGAGTCATGACCATGTAAGCAACAATGCAAAGGTCAATCACCCTTACCTTATCGGCGTTGGCCTTTGTAACATTCGTTCGTTAATGGTACTACCAAGGCGATTGTTGTGGCTCTAACGAGGGTGTTTTGGAAGGTCCAAAGGCCAGTAGACGTCCATCCTCCCCGGTTAGTGATCATGGTATTGAGCATAGAGTGCTTTCTGTATCCGGTAGAATTCAGTAGTGTAGCGTCTATTTTCGCACTCGGTATTTCTTCTGTGGCGTATGAGTTTGATGGAACACGGGCGATTATCCGTGGCTGAAGGTACAGCTGATTCCCCCAGTGTGATTAAGCAAGCGAATATATGCATTGGTTTATTTGGGTCTCTCCGTTAGATGCATCGCTCCGCCGGGAGCGAACGCCCACGCGTAAGCAATAAGCAGTCTTTGTAACACGGATCCGTATTCGTCTTCCGTTGCGAGTGATCCAACTCTAGCGGGTGAACTTATTGTCATACTGACTGCCGGTAAGAGGCAGACACAGCATATGGTAGGAACTCTATTCCTTTTAGCGTAGATCTCGAATAAGGTACATTACTCGAATCCGCTATGACTTGCGGTTTATCACGGTGTTACATTAAATGATGTCAGCTAATATACGATAGTCCCGACTTTGTCGAGGCGAACATCTATAGCCCATCTGGTATAGTTCGCGCATTTGGAAACCTCTATCTGAGTACTTGTCGATGATACTCGAGAATGATCGTACACCACATGCCACGCTCGGAAAGATCCAGCGACACGGCCAACGGCTGCAGACGATTGGCAAATAACCAAGTCGGGACCGTGAACATTCTTTTAGAACGCATTGAGTGATCAATACAAAAACGCAGCCGTAGTCAGAAAAGCGTTTGTGTTTCTCATGGGTGGCCGAGTATAAACAATCTGCGGCTCGCTTAGCGAAGGGGAATTTCTCAAAGAAGTTCGAGCATGCTCCTGGCTGTCTATCTGCCCATGGAGGATCGCCTAGCTCTGCGCGCTCAAAACGCTAAAGGAGTCGTTACCGCGCCTCCCAAGGGATGACTGGGTGCCCGAAAGGCTTATCAGCCTGTTACACCTCAAAGTGATGGTTTCCTCAGTCAGGGGCCAAGCGAGGCCTGGCCGAGGTCCCTTCCGGGGCCTCGATCCCCAGGCAGCGAAACCGGGATTCTTCTGTTAAGTAACAAAAGGCCCGTGATAAAGGAAAACCCTTTCTTCTGAGTGAAGTGTCAAACTTACGGAAGCCGTTCAGCGAAAACTACGGGACTACGGCGAAGTATGTACGGTGTACTGAGTATTTGTGCGTAAAGCGCGACCACACAATATCCCCGCGATCCCACACGAAGCGAAGCCAGTGCTGGGTAAGTAACGGCCATGAAACTGGACCGTTAGCATAGATGCCTGTCAACAGCGACGAACTGCGGGTTACTTCCACTCAACAGTCAATTGAGAGACTGTGGTGACGCGATCGAAAACAAGCCCCTATTGCTTAGAACGAGAAACTCGTCCTTGGGGAATTAGAAGAGGGACCATGGTCAGGGTTAGCAGAATGCTAGGATACAATGACCTAATAACACGGTTACCCATGTCCCACAAATAGGCCTCTAATCGGCTCTTGGCGACATGGCATCGAGGATGACAGCATATGAAATGCTAATAGGCGCACAGAGCACGTTCATAGTGGCTAAAGCTGGTACATATAACCCATCTTTATCGGGCGTTCCCAACTACGGGATTTATCGAACAGCGAATTCTGGAATGCACGGGAGAGTATGAGGCATTAGAATCCCCGTCTTCTGTCGAACTGCCACCGCCTGACTGTATGTTGGGTGGCAAGGGGCACACTCCTGACTACCTCATACATGCATTCCCGTCCGCGAGCGGCTACTGTTCACATAGTGCGAACGCCCTGTTCGAGTGGGATGTTGCGGACACCGTCGTCTACCTACCAACGCGATGAATAGCGTCCTAAATGTCTGCTAAACAAGATGGTCGTAGGAATTATTATCACGTGCCCAGGATGCCATAACCCCCAAGCCTATGTAGCGAGTCAAGCCCATCCGTCAGATGGTGAACCGTTGAGATCTCGCACACACTAGAACGAAGGCATGCGAGGAGTACCAAAAGATCTTGTCGAAGTAGCACTGTGCATTATTCAATGCCTCACTGTGGCAATCGTCCTACTCTGGTAGATATAATAGCAGGACACGGCACAGGCTTAGTTATGTAATACCAATTGTCATGACCTCGTGCGGCAGCAGGAATTGTTAGTGTAACTAGAAAATGGCGCGACGCTACGGGATCTCGGATCCTTCACTTCGGGCGTATGGCGGGTACAGGGACGATCTAACGTATGGAAATCACCGTCGTATGGGGATATATTCTGATTTAGCACGTAATAAGCTCCACCAGATACAGCCCTATCAACGGAAGGTTATACGATCTTTTAAGTGTCTTAGATCGCGGCCGGGCGAAGCGGTGATGGATTACGCAATATCCTGTGCCATAACAACGAGTACTCGACGATTTAGTGCCATTATCTTAGGACCACTCACCATGGGCGTCGTCGAAGAGGATGTGTATACGGTAGAACAAAAGCAATGAATTGATTTAGCATATAGCAGTGATTGGAAAGCTATGAGTTGAACTCAGTTGCCGTACGACTTTGGGTTCAATTGGTAGCCCCAGTTGCCCGAGCTTGCCAATGAAGTACGATTTTAGCGTTGTGGTTCATGTTCGCCAGTATGCTTTTGCTAAACAGATTCGCTAAAGCGTCCCCTCTATTCACCACCATTTGGCTTACCCGCTAACTTTAGGATAGCGCTGGCGGTTACATATGGACAGTCCTGCTAGAGCTTTTCCGGCCATCGTGAATGGAGCTTCACCAGGGCCAGCAAGTCGTCCGAAGTCGCAAAACGACACTTGGGAAGGAGTTCTTACGTAATCCACCGTGCCACAGCGATATGCCACCCGGGGGTCACAGCCGTTGTCGCTCTTATAGAAGTGTGTCAACACACGCTATATCTTCTAGTTCAGCTATTCTATGAAACGTCTTACGCGATCAATCTTGGTAATGCACGGAATGATTCTGTCGAAGACCCTACGGAAGTTGGTCTGTGTTTCATCCGTGCGCACCTTAGTTACACATTCCCTTGGTGTCAGTGTCGACAACGTGCCTTTGCATCAACTTGAGATCCCCGCGTTAGGCACCCCGGGCCCATACTGTGCAGTGAGCCCTCAACCGTTAAGTGCGCCAGTCATCCGAATCAGTCCGTGAAAGTATGGCGCCCGAGCTGAGGTTCACCTCTTTTACTTTCAGGGTTCGCTATGGTTGGTTCCAGTTTAACGGCTGGTGAACTTGGCTTTCTAAGTGCGCGGCAGGGAACACAATCATACCCGCCCTGCGAGCGGATCGATTCCGGGTAGAGTTAATTCGGGTTTAACGATGGATTATAGCCTATCCCGCAGTCGGGGACCATGATCAACAGTACATAACGATACCTGAGAATTGGTCGGCACCGTACAGAAGCGAGATTACTACGGTAGCCACGTAACTATAACTTGATTTATGGAGGTCCTACACTACGGCGCGTAGTCTGCGCTGCTCACGGCAACCGCCTATACTCGAGGACGCACATTAAGCGCTGACTCTTGTGAGTCTAGATGTCCTACTCATGAAGAGTGGACAGACCGATGATACTCTGTATGAGGCGGATAGCTATCATTGGTCAAATTACGAATTTTCCTTGGGCGCTGTATCCCATTAGAAATATAAGCTCTCCATCACCAGCCCTAGTGGAGACCGAGCGTGGAGAAATGGTACCTAATCATGGTATCCGCACTATTCTGACGCGCAGATATCACTGAAAATCAATAAAACCACATGCTGGGCCAAGTCGAACATGGACCCTAGTATCCATTTCAAGCAAGAGGTACGTTTTCGTTATCGTCAATGGCTCTATGCTCGATCCCATTGTTAACTCCTTGGTTACATCGACATTCGGCACGTTCGCCGAGTCGAGTCCAGCAATTTCGTCGGGCAGACCAATACTATCCTGATGCACGAACTCCAGGGTTAAACCCGGTAGGGTGAGCGCCGCTAAACTGTTCAGGTAACAGAAGCCAACATGCCCTGGTTTCGACCTATATCACGGGCTTGCCCATCTTCGCCGAATATAAGGGGGTCTCCTGAAGCGTCCGAATCCCGTAAGACATATTAACCGGAGCTGCATCATTTTAAACATAGACATGGACAACAGCACGTGACTAGACAAACTGCAAATTTTCAGCAGTGGGGAATAATTGACACGGATTTTCCGAATAGCCATCCCCGTGTGTGCATCCACATGTAACAGGTCACGCGGAACGTTCCCCGCTTAACTATTTCCACGGTTGGACTCGGCGACACCTAGAGCCAATAATAGCGTTTAATGAGTGCTTCAAAAGTGTTTACCGTAGGCCCTATTGCCCTCGTCTGAACCGACCTGAGAAGGCACAGTTTTTCGCCTTTCACCGTTCGTCCACTCGTTACTATTCTCTCTTGGAATTGACTGTTCTGGTAGGTGGAAGCGAGAGTCTAGAAAACAAAGACCTATTGTCGAAAGGACCCAGAGTGGACATGTGCCTTTTGTTACCTGAAAGGTAAATGCAATATACCCTGAGCGGACTATGCACTGACCACGCCGACAAATCGTGCCTAAATCAAGCTCGACAGGGTCGAGTCCCCTTGCCCCTCCGCTTGATTGCTAAGTAGTTTGGATGCACAACACGAAATCACTCCGGCTCTTACGGAATACGCCGGTTTCTTGAAGGTCGAACGCGACGATGGCGACATTTAGAATTTAACTCTACGTGAAAGGTCTTACGCGGGGAGGGGCGTCACCCTGCCCAGATGCGTCCCCTAGTTTGCCAGCTCCGCAGTGGTTAGTCCATCGTCACTACTTACAAAGGCAAAAAGGGGGTTGCATTGCAATATTAAGGCGGATTGTCGTTTGTAATACCAGTATCACCGTATGCCTTAAACAAAATCCAAATGCCGGCGCGTTCTTTAGGGCCATTGCAAGCCCCCAGTCGACCAGCGGCCGAGCAAATTCAGGGCAAAATTGTGCCTTCATGTCAGGAACATACGGCCAGTGCTACCCAGGGAAGGTGTTAGCGGTCTTCAACTAGATCTTTACTCTTGGGGGTACGATCCTCGAGCTAGAATCTTAGTAAGGAGTTGGTCTGATGCTAAAAGCACAAGCATTAGGACCAATCGAAGACGATACTCAAGGGAGGGATCCTTCGCCAGGTACCCGTAAGGTAAATACATAATCTGACAAGCTC
		</sequence>
    <sequence><taxon idref="Location_0_3_1|36.745858349171186"/>
[truncated: 350,527 more chars]
