# Supplementary material for: Epidemic Reconstruction in a Phylogenetics Framework: Transmission Trees as Partitions of the Node Set
Source: PLoS Comput Biol. 2015 Dec 30;11(12):e1004613. doi: 10.1371/journal.pcbi.1004613 (PMC4701012; doi:10.1371/journal.pcbi.1004613)
Supplement: S1 Data — BEAST input file for all WHC analyses of all simulated datasets. (ZIP) [file pcbi.1004613.s006.zip › S1_Data/wcc_X_24_vfast_10.xml]

<!-- Generated by BEAUTi v1.8.0 Prerelease r5934                             -->
<!--       by Alexei J. Drummond, Andrew Rambaut and Marc A. Suchard         -->
<!--       Department of Computer Science, University of Auckland and        -->
<!--       Institute of Evolutionary Biology, University of Edinburgh        -->
<!--       David Geffen School of Medicine, University of California, Los Angeles-->
<!--       http://beast.bio.ed.ac.uk/                                        -->
<!-- BEAUTi output modified for transmission tree reconstruction by OldMacDonald 4-->
<!--        by Matthew Hall, University of Edinburgh-->
<beast>
  <!-- The list of taxa to be analysed (can also include dates/ages).          -->
  <!-- ntax=49                                                                 -->
  <taxa id="taxa">
    <taxon id="Location_0_0_0|42.122612538873256">
      <date value="42.12261254" direction="forwards" units="days"/>
      <attr name="caseID">Location_0_0_0</attr>
    </taxon>
    <taxon id="Location_0_0_1|38.523203735783106">
      <date value="38.52320374" direction="forwards" units="days"/>
      <attr name="caseID">Location_0_0_1</attr>
    </taxon>
    <taxon id="Location_0_1_0|42.45304529475857">
      <date value="42.45304529" direction="forwards" units="days"/>
      <attr name="caseID">Location_0_1_0</attr>
    </taxon>
    <taxon id="Location_0_1_1|34.364242393599554">
      <date value="34.36424239" direction="forwards" units="days"/>
      <attr name="caseID">Location_0_1_1</attr>
    </taxon>
    <taxon id="Location_0_2_0|32.248612564493534">
      <date value="32.24861256" direction="forwards" units="days"/>
      <attr name="caseID">Location_0_2_0</attr>
    </taxon>
    <taxon id="Location_0_2_1|31.93961374229844">
      <date value="31.93961374" direction="forwards" units="days"/>
      <attr name="caseID">Location_0_2_1</attr>
    </taxon>
    <taxon id="Location_0_3_0|43.68143033630194">
      <date value="43.68143034" direction="forwards" units="days"/>
      <attr name="caseID">Location_0_3_0</attr>
    </taxon>
    <taxon id="Location_0_3_1|47.012219113770655">
      <date value="47.01221911" direction="forwards" units="days"/>
      <attr name="caseID">Location_0_3_1</attr>
    </taxon>
    <taxon id="Location_0_4_0|48.24521685970496">
      <date value="48.24521686" direction="forwards" units="days"/>
      <attr name="caseID">Location_0_4_0</attr>
    </taxon>
    <taxon id="Location_0_4_1|27.450006055225145">
      <date value="27.45000606" direction="forwards" units="days"/>
      <attr name="caseID">Location_0_4_1</attr>
    </taxon>
    <taxon id="Location_1_0_0|15.824840318767034">
      <date value="15.82484032" direction="forwards" units="days"/>
      <attr name="caseID">Location_1_0_0</attr>
    </taxon>
    <taxon id="Location_1_1_0|31.224700474369115">
      <date value="31.22470047" direction="forwards" units="days"/>
      <attr name="caseID">Location_1_1_0</attr>
    </taxon>
    <taxon id="Location_1_1_1|31.619833039996323">
      <date value="31.61983304" direction="forwards" units="days"/>
      <attr name="caseID">Location_1_1_1</attr>
    </taxon>
    <taxon id="Location_1_2_0|16.1821394029187">
      <date value="16.1821394" direction="forwards" units="days"/>
      <attr name="caseID">Location_1_2_0</attr>
    </taxon>
    <taxon id="Location_1_2_1|25.847301140817038">
      <date value="25.84730114" direction="forwards" units="days"/>
      <attr name="caseID">Location_1_2_1</attr>
    </taxon>
    <taxon id="Location_1_3_0|33.26954147095486">
      <date value="33.26954147" direction="forwards" units="days"/>
      <attr name="caseID">Location_1_3_0</attr>
    </taxon>
    <taxon id="Location_1_3_1|25.898246245686757">
      <date value="25.89824625" direction="forwards" units="days"/>
      <attr name="caseID">Location_1_3_1</attr>
    </taxon>
    <taxon id="Location_1_4_0|26.823433760613156">
      <date value="26.82343376" direction="forwards" units="days"/>
      <attr name="caseID">Location_1_4_0</attr>
    </taxon>
    <taxon id="Location_1_4_1|29.803237782498243">
      <date value="29.80323778" direction="forwards" units="days"/>
      <attr name="caseID">Location_1_4_1</attr>
    </taxon>
    <taxon id="Location_2_0_0|12.864782309160967">
      <date value="12.86478231" direction="forwards" units="days"/>
      <attr name="caseID">Location_2_0_0</attr>
    </taxon>
    <taxon id="Location_2_0_1|19.28077381919708">
      <date value="19.28077382" direction="forwards" units="days"/>
      <attr name="caseID">Location_2_0_1</attr>
    </taxon>
    <taxon id="Location_2_1_0|25.163170446059794">
      <date value="25.16317045" direction="forwards" units="days"/>
      <attr name="caseID">Location_2_1_0</attr>
    </taxon>
    <taxon id="Location_2_1_1|21.320034627612245">
      <date value="21.32003463" direction="forwards" units="days"/>
      <attr name="caseID">Location_2_1_1</attr>
    </taxon>
    <taxon id="Location_2_2_0|23.563153073220185">
      <date value="23.56315307" direction="forwards" units="days"/>
      <attr name="caseID">Location_2_2_0</attr>
    </taxon>
    <taxon id="Location_2_2_1|19.93413500433467">
      <date value="19.934135" direction="forwards" units="days"/>
      <attr name="caseID">Location_2_2_1</attr>
    </taxon>
    <taxon id="Location_2_3_0|23.367494692111798">
      <date value="23.36749469" direction="forwards" units="days"/>
      <attr name="caseID">Location_2_3_0</attr>
    </taxon>
    <taxon id="Location_2_3_1|22.74624168602751">
      <date value="22.74624169" direction="forwards" units="days"/>
      <attr name="caseID">Location_2_3_1</attr>
    </taxon>
    <taxon id="Location_2_4_0|30.50283268359768">
      <date value="30.50283268" direction="forwards" units="days"/>
      <attr name="caseID">Location_2_4_0</attr>
    </taxon>
    <taxon id="Location_2_4_1|37.29078840792838">
      <date value="37.29078841" direction="forwards" units="days"/>
      <attr name="caseID">Location_2_4_1</attr>
    </taxon>
    <taxon id="Location_3_0_0|15.15752229713583">
      <date value="15.1575223" direction="forwards" units="days"/>
      <attr name="caseID">Location_3_0_0</attr>
    </taxon>
    <taxon id="Location_3_0_1|29.273474909031947">
      <date value="29.27347491" direction="forwards" units="days"/>
      <attr name="caseID">Location_3_0_1</attr>
    </taxon>
    <taxon id="Location_3_1_0|30.609175303398175">
      <date value="30.6091753" direction="forwards" units="days"/>
      <attr name="caseID">Location_3_1_0</attr>
    </taxon>
    <taxon id="Location_3_1_1|24.24295350923346">
      <date value="24.24295351" direction="forwards" units="days"/>
      <attr name="caseID">Location_3_1_1</attr>
    </taxon>
    <taxon id="Location_3_2_0|23.20775280173248">
      <date value="23.2077528" direction="forwards" units="days"/>
      <attr name="caseID">Location_3_2_0</attr>
    </taxon>
    <taxon id="Location_3_2_1|29.086823522896005">
      <date value="29.08682352" direction="forwards" units="days"/>
      <attr name="caseID">Location_3_2_1</attr>
    </taxon>
    <taxon id="Location_3_3_0|35.26582175385401">
      <date value="35.26582175" direction="forwards" units="days"/>
      <attr name="caseID">Location_3_3_0</attr>
    </taxon>
    <taxon id="Location_3_3_1|31.457627740354248">
      <date value="31.45762774" direction="forwards" units="days"/>
      <attr name="caseID">Location_3_3_1</attr>
    </taxon>
    <taxon id="Location_3_4_0|31.689197241319015">
      <date value="31.68919724" direction="forwards" units="days"/>
      <attr name="caseID">Location_3_4_0</attr>
    </taxon>
    <taxon id="Location_3_4_1|30.382580432731555">
      <date value="30.38258043" direction="forwards" units="days"/>
      <attr name="caseID">Location_3_4_1</attr>
    </taxon>
    <taxon id="Location_4_0_0|28.106613018118782">
      <date value="28.10661302" direction="forwards" units="days"/>
      <attr name="caseID">Location_4_0_0</attr>
    </taxon>
    <taxon id="Location_4_0_1|24.620182965587468">
      <date value="24.62018297" direction="forwards" units="days"/>
      <attr name="caseID">Location_4_0_1</attr>
    </taxon>
    <taxon id="Location_4_1_0|28.928154761833877">
      <date value="28.92815476" direction="forwards" units="days"/>
      <attr name="caseID">Location_4_1_0</attr>
    </taxon>
    <taxon id="Location_4_1_1|23.188539399880877">
      <date value="23.1885394" direction="forwards" units="days"/>
      <attr name="caseID">Location_4_1_1</attr>
    </taxon>
    <taxon id="Location_4_2_0|26.59015323184597">
      <date value="26.59015323" direction="forwards" units="days"/>
      <attr name="caseID">Location_4_2_0</attr>
    </taxon>
    <taxon id="Location_4_2_1|33.300807816834954">
      <date value="33.30080782" direction="forwards" units="days"/>
      <attr name="caseID">Location_4_2_1</attr>
    </taxon>
    <taxon id="Location_4_3_0|23.486693348598088">
      <date value="23.48669335" direction="forwards" units="days"/>
      <attr name="caseID">Location_4_3_0</attr>
    </taxon>
    <taxon id="Location_4_3_1|28.39302167881774">
      <date value="28.39302168" direction="forwards" units="days"/>
      <attr name="caseID">Location_4_3_1</attr>
    </taxon>
    <taxon id="Location_4_4_0|34.00829054692459">
      <date value="34.00829055" direction="forwards" units="days"/>
      <attr name="caseID">Location_4_4_0</attr>
    </taxon>
    <taxon id="Location_4_4_1|31.193823267215652">
      <date value="31.19382327" direction="forwards" units="days"/>
      <attr name="caseID">Location_4_4_1</attr>
    </taxon>
  </taxa>
  <!-- The sequence alignment (each sequence refers to a taxon above).         -->
  <!-- ntax=49 nchar=14000                                                      -->
  <alignment id="alignment" dataType="nucleotide">
    <sequence><taxon idref="Location_1_2_0|16.1821394029187"/>
			GATACAAGTCTCTAAGAGGTCTGAAAGTCTTCCCACCTCGAGCACTTTAGACATACCTAGATTTTTGGCTGGCGTGAAGAGGACATGCCCTCGTCGTTCACAACGCCACATAGAGTATAGATCCCTAAGTTCCACCTAGGACGTTACACGTCTGGAACACCGTAAAGTTGGTAGATAGAACTCTCTGCCGGAGTCTGTGTTATGTCCCGCTGGTTTCTTTTCTTGGGGTATAGATACAGTTGCTACTACAACAGGTGAGCTATTCGCGGTTCGGACGGACGGCTTCTAGTCTCTGGTGCATGCTATATACGGATTGCGGCAGCTTGTCGGGGCCGGGCCGTTGCCTTATCAACAATTGGTACATACCCGGCCTCCCCTCTTTGCGAAGAGGCGCTCGTCCTGGGGGAATCCACGGGCGAAACCGGAGTAGTACCCGGATCCCGTAGATCCATAACTCCTTGCCCGGACAATGGCCCCATACTAAACCCTATCGAGAGTCGGACGCTCATACGAGTAGTCTGCCCGAAATGCCATTTGAACTGTTGGCGTTGAGAAACGTATAAGCCGGCAACCTTAGCTGTGTCAACCTACCTGCCAAACTACCAGGCACATTTATCAAAGTGTATGGAGCCTTCTAAGGAACCAACTATTTCGGTCTATCCGTGGCGTGCTGAAGGAAGTGTTATCCTATCTAACCCTCAAGGAAACCCTTAGGACGACCCTATCTGGGTTCAAACCCGTGGCGATCTCAGTCAAGGTCACAGGGGTTACATTCAACCGCATCACTGGGGGGTGAGGCCGTCCTAACCCGGACGGCCGCCCAGTCACGGTAAAGCAATAGAGTAGTAACGTTAATTGTAGATGTCTACTCAACCGTTTGCTATGAGGGTAGGCAATTGGCTGTGGATTGAAGTGATGTGTCGATCTATCGTCACCTCGCACCAATCCGAATGATAGATTGTATCTCTTACTTACGGGTTAGCGACCGAAGAAGACGGGGCATCCAGACTTTGTCAACACTTCCTGTAACAAATCCTGGTTAGAATCCAGTCATGTGTGCGACGTAAGAATACTGTGGAATTAGTTCTGTAGTTGAGTTAAACTTTTCTCAAGATTAATTGAATGAACTAGGCCGAGCAGACGGGTTGTACGTAAAAGGACGCTACTTATATTGTCGTGCTATTAAGATATACTTATTTATAACGCGGACATCCACTCCTGACGAAACTATGCGGTGCTATGTCTACGGGCCCACGACTTGTGGACGCTGGTGGCTAGCATGTTTGCAGCTTTCTGATATTTTATTCTCATGCAGGCCGAACGACTCTGCGAGCAGGTGTTTCAAGTAAACTACAGTTGAATCAGTTATTCCGTTGATGACTCTCGTGGGGAGCAAGCATATGCGGGATAGCCATCAGAACGTGGTGGCCATACCAGGGATAAAGTTACACTAATGATCGAAGATTTCCGAAAATCAGAGTCTCTACCTAGATGTAGCTGGCCATGATGAACGTATGCCTCCGCGAATAATTCACCGCTAGAACGGAGAGTCGCGCCCTGGCTCATCGCCCTCGAGTTTATAGATCATAGTCTAAATAATATGAAGCTCTTAGACCAAATGCCTCTGGCTGAAGCTTCTGCCCTAATTATGACATGCCAATCAGTTAGGTTGCTGGTCTCAAATTGATCCAAGTAAACGAAAATCGCACGATCCGTCCCATTCGCATAGGCGGGTCGAAGAAGTCACAGAGATATATCCCTCCAGTGGCTGAGAACGAACGTCACTTTCCATCACAAGGCGTATGGATCTTTTGTGTAGGTCTGAAACTTGTGCGATAGGCCGCGCTCTAATTTTGCAGGACCGGAGCGAGCACCCCGGACTGTGACTCTTTAAGTGCATGTCGGCGCCGCCTCTACTCGCGATCCAGGAGTTATAGACTACCGTAAAACATGCGTACGAGTCGTCAATTCAGGACAAACAGAAGAAGGGAATATAGCGGGACAGAATGCTAAAGTTCTGATGCTACAGCTTCAGGATCACTGATGAGAACCAACTTCTATCCTCCCCTCACGCAGTTGTATTCGTTCCGATACATTATACTCCTGTGTTAGCAAGCAACCTGATTTAGAATATGCATTCAATTAACACATAATTAACCCAAACTCCCAGTTTTAGTCAGAGCCCGCGTTATCTTAAGACTTCGTCGAAGCTGAAACATGGTATTTCACTACAGACACGACCATTCTCAGGTGCCGGGAGGCGTTGGGACGGTTACCATATACAAGAGCCCCGTCATCCGTGCTCTCTTATAGCTATGCCTATACACAGGCTTAGGCGCCATAGACTCTCTCAGGGCATTATTTTGAGTCCCGATTGTGAACATGCGGGTGCCCCGCGTTGAGGTGCAATGGATCCGCGGGACGAACCTACCCTAAGTAGTTAGCGCGCCGCTTATGCGCGATGAGGGATTCACCAGTTGAGTTTTCGAGCTGATTTTCCGGGTGACAACTGAAACCCCTATTGATGGTGTGCAATGATATCTCGTAACCTCTACCCCGAAAGACCGTGATACCCATTGGATTAGATAACGCTTTTACCTACCCAACCGCGGATTAGGGCGATCACGGGTCAGACGTCTGACCGCTTAATATTGATACGCATTCTCCTATGGTCCCAGGGATTTTGTCCTCCAAACTGTCCCCATAGAGGGGCAAAGCGATGCCCCTCTGGCTAAATCTCTCATGGCGGAGTGCGCGCCATTATACGACTGTAGAAAAAAATTCCCCTCGATCGTTCCCGCTGCCGACACTGGGATACAGTACACTCCTTACGGGACCTAGTTGCCACGTCCATCGCTCTACTGCACCAACAGGAAAACGCGTGATGGCCGCAACCGAACCTAAGTCGGAACCCCACTGGCTCTGAGGCGTAAGCTTCAGGTTGTGTGGAATTAGACTACGCGCAGTATCACGATTGGACCTAATGCGGTAACTGTGGCGATCATACCAATGTTTCACGAGGCGACACTGCAGGCTGAACCTGTGGCATGGGGGTACTCGGCGATGGCTTCAGACTTAGCAGTTCTTCAAAAGTTTGGGCAAAGACACAAATGCCCCCAGACCCGCATTACCAGCACTTTCATTAAGGACACGTGGATCGGTCAGCGCAGTTCTATCTATCTTGCTCAGATCCTACTTCCAACTTTAAACAAATATTGACAGATGTGTGCGATTACATAGGGCCAGACCTTGGGACCGCTTATCCACTATTAGGAATAACTGACGCTGATCGGCATGTGGTAAACAGACCCGACCTTTTAAGCGTAACGAATTGTCTCCGCGGTCCGCACTCGTCCGACATAAACCGCGAAGCACTCCGTTAGTTCGGTCGCCGGGTAGATGTCGTCAGAAACTTAATCGAGACCTCCCCAAGGACGCACGGTTGCTGTGAAGAGGCAGGATCGTCATTGCTCTATGGGCGCCATCGCTCGTAAGATGAAAAATCGTGAGTATGGTCGGCTACGAGTATGCCGTCGTCAGCAATACCTGCGCTGGGGTAAGGTGCGAGATCATTCTACCAACAACTCCAGATGGCACGTGGCGTCTTAAGTTAGACGGATGAACCTCTTGCAAACCTTGTTTTAAGGGACATCTCTGGGCCCTGGCACATCATGCCCGGCGACGAGTTGTACTCGTGGCCTCATGGGAAAGTCACGCTGCCCAAGAAATAGTTATAAGGGTGAATGCATACGGATGGTTGACTATGAGATCTACGACACACCGAAACTACGTGACCCGACATGGTAGGTCAGCTATCATCACGTTTTAGTGATCCGCCTTAAAACGCCAAAATAAATTTACGTGCGGTGGCTATCGTCCGGCCGGTGGGAGCTAAACCCTAAATTCCCCAGTAGAATCCGTTTACTGTTGAAGCCAGCGCTGGGCGTATCCTGACCGCACAGTGTCCAGATCTGAACGGAAAGTGCTCCGCACCAGAGCAGCTCGCAGTCGGTTCCCTACAACTCCGAAAATAACCGCGTTGGCAACCTCCGGCGTCTATAATTGAGTCCTTAGCCCTCTTCACTCTAGCTATCGCGCAATGACTAACGAGATCCTCCGTTAATGCGCGTTCAACTGATTCCTATCTCACCCCTATATTTTGACCTGTCAGGCGGGTGACCGCCTGCTTTCAGCTTGCAGTTATGGACGAAACGATTTCGTGCAACTCCCGGCGCAGGAAGCCGGGATCTGCAGAAAGAGTCGGCGAAAATTTGGATTGCGAATAAGGGGTTCCACCTATGTCATTCGCTTAGTGGAATGTGATGGCTACCCGTGTTTTCACTCAAGGACATGTCCATAGCGTTAGTGTTTCACGCCTGCGAGAGCTGTATGATCTCCAGAGTACTCCTGTCTCCAGGGCGGAATAAAAATGCGGTAGTCCGTAAATAGCAATAGTATTGATAGTTGTCAGCTCAAAAAGTACGGGTTTAGTTAACGCAAAAGCTGACCCAGAACGTCGCCGCAGTAGGTTCAACGAACATTCGCAGTCCTCGTGAAGCCAAACACTCGGTATCTCCACCCCACGATAAGTGTCCTTTGTTTGACTTTCGAGGTGTCTTTGCCTGGTTTCCAAAGCCGCATTCCTGCGCGCTGACATATCTAGGATGAACTGGCGCTTGAGCGGCGACTCAACCTGGTCCACCCTACTCACATGCAAATAACTTGCTAATATTCCCTCTGATTAGTGGAGAAGGAGGGCGCGACACGCCCTAGATCCCAGGTAAGTGCCCACCTCGGTAGTACACGGTTGGATGATCCCTTGTTATGTTGTCGTCTGGTCCAATGTATATGGTAAATATGTCAGACGATATTTGTTCGGAGCGAATAACTGAATTAACGGTACCAGCATGATTTCCACGGAATTAGTTTTGCTTCCCTGGTTTTGGTTATGCTAGTGACCATCTTTGTGGTGACAGATACCGGGTAGGTTCAAGCTCCAAAGAGCAACGAACGGACCAGCAAGATGGACGGAGAGGATGTGCACCCAGCGGATAGGGAGTATAACCGCTGCTGGTCCGCGGATTAGGGACGTTGTAAAACAGGCAAGGGGAAGCAGACAAGCCGCCTGCCGGCCGCGTATGAAATTGTAAGGGGAACAAAGCGTCATGATTACAACCGGCGGTTACCGAACCAACCCCGTTATTTACTAGTGCACAACAGGGTCACGAATTCCGACGACATACTCCCTTACTGTCGCAACTCCAAACACATGCGCGTGGTCGCAGGCGCATATGTACCCGGATAGCTAACGCCGTGGACCGCCAGGTGATTAGAATATCTTTATAGACTTGCTCCACAAGGCACTTTTACACGGAAGCATTGCCATTATTCACCGCATGGGGGAACATGGTAGGGAAACTTCTAGAGCTCTTATAGGGTTGACCAAGCAAGATACCGGCTTATTGCCAGTACACGTCTGGACTCGTCTCTGACGTGAACAAGGGTACGCGCATCGTCGTACGTCTGATGAAGAAGGTGGATCACCACCTAGCCCGCTTGCGAATCATGGTTGTAAGATCAAGCCCTGCTCCAGGCCCCATTAAGAATACCCTCCATGATGCGGAAAGACATATAGCGTGATTCACGCGTGCGAAAACTAGATTAGCACATTCTCTCTATGACGAGGGTATAGTCTACGGTGCAAAGAGCCTCAAAAAAACCCCTCCCAGGCGTCAAAAATAGCTCTCCCATAATCCAAAGATATGATTTGCTATCTAACTTGTGGATGCTGACTTGAGAGTTTCGTAGCTCTTCCGGCCCCATTAGCATTTTTTCGACTATTTAATCCGAATCCCTGGAGTACTGTTACTATCTGTGCAGTAGGGCAGAAACGAAAAGGTGACCCCCCCATACAGGACGGGACAGTCTGGGATTATAGTCGTAGAATGCGGGCGGAATTTCCATATCAATCGTTTCGCCAAAGAATTATCGCGAACTGCCGCCGCTGTTAGCAAGCTACGGGTGAACGCTACGGTCATCTCAGGCTAGAGATAGATGAAATTACACCTACAGGCCGTGTTGTAGGCTGATTATATTATGTCTCGAATGCGCTGAAATCAGGCGGCCCACGTTTCACTCGTGGCGGCGATTGACCACATCGGATGACCTACTCGAGAGTGCTTATCGTAGCAGTAGGTGCGTCTCCATTGCCAGTCTGAACACATGACAAACCCAGTCGTCATAAACGATAACAGCACCACATCAGTTCTGGGAGCACGTAGACGACAAACTGATATGATTCTCGTCGAGTTCGGCGGTTTCGTGAATAGATGCGGGCCGTCCGCACGCCCTGAGTGTTGCCGCCGGGTTCCCTGCCCGACAGCCGACCATAGGGCTCTTGCTGTTTCGGCTGGGCGAATATTGAGGTTCCAACATTAGAGGAAAATCGAGCTTATAGACGGATGGGCTACATGGTAGTACGAAACTTCACTGGCACGGGGTCGCGCTGCTGAAGTTCATGACGTGGACGGTCCCGCGTATTCCCTGGGTGCCCTAGTCCACCCGTAGATTCAACCTACCATTGTGCGGGAGGCGACGTTAAACGTGCACCTTGTTCGGCGGGCCGTGTACATTCTTATCTTAGCGCCCATCACGGATAGCAGAGTTAGGACCTTCGTTAGTAGTTTGTTCCGAAGGAGGGTATTTCCAGTAACCGTCTCTAACCAAAAAATTACTGAAAGCCTGATCACTTCTGTATAGGCTCTTAGGCTAAATTTGAAGAAATTAGGATCAGGTGGCTGAACTCCACGGCTTACGCCCTGAGAGTGCGGGTGGGATTATACCATAGCGCGGGTCTATCAGCAATTCTAGACGTTTTGGCTACACTTGTCCGATCACGAATGGCAACAAATATTTGTACGCAAGCATGTCCACGGTCTTTGCTGCTGGTGGGTCACCACCCGTTGCACGCAACTCGTCGGATACCGGCGGCCACATTGGTCGGAGAGAAGCAGTAGGCCGGGTGGAGGCGTGAGGAACCGTACTACCTCAGAAAAACTAATTAGCGCTACAGGTCCCGGTCAGGCTTGTATCGGACGTAAAGGGAATCTCCCCTACCATGTTCATGGCAGAGGTGCAATTGCGAGAATCCGATTTCAGGTATCGCGCTAGTGCAACACTGCTTCGGAATGTATACCTGCGAGGCGATCGCCGGCGAGCCAGATAACTACAAAAGCTGTGCTCCCGGACCCCCTCTTATTAAGAGCTTCTCCTTACTCGTTGCAGTGTTGAATCACAATCTACCAAGTACCCGTCTGGCATGAGGATGAAGTTTGGCTGCCTAAAGAGAAATCAATCAGTAGAAATTTTGTGTGAGTGACCGGGACCAGACACCGGCATAAGACCACGATGGCTTCGTTTATGGCGAGTAGCGGCACATGGCTGTCCCGGACCAGAACCGGCTGCTTCTTGGAAATGGGTAATCAACTGTCGGGTATATCACCTGAGATGCCCTCGGATTACTTAGTGTGGGTCTTGCGATCCCGAATGGGCGCAACGAAGTCTGTATTGCCTCGGGTCTGAAGCTGGCGCAGTATACAAACGCCACCGTGGATAACCACGTTAGGGCGTTCTCGCAGTCCGAACGTTTAAACACGCCCTGTAAGCGTTCCATGGGGGGCAGGGATGGACAAAGAAAGTCAGCTTTACGCGGGGCAATCGTGCAAGAGGCGCATGGCTATCAACTCTTTACGTTGTGAGGAGTTACAGCCGCGACCTACACCTTTCAACTCGATTCTTAGTCTGAGCGCTTTTCAAGACCGACTGGCAGAATAGAACGTTGATTGGCAGCGTTGATGCGGTCGGAGCCTACTGTCTTCAGAACTCATAGGGCGTTCTTGAGGACATGGGCTGACTCTTTTCTGATTACACCGTCTCATCCGGCGGGTGATCCGCCTGGCTGCGCTACCCTGCTATGTCCGCCTTGCAAAACGCTTGTGTGCATTCCATATTGATGATTGTGCACGAGAACGACCCTATTTCTTAATCTCTACCTTCCCTCAATAAAGCATTGCATCTCTTTCAGGCTCAAGGGCAGCGCTCTCCTCAAAGCGGATTGAGACGTGATATCTCCCGCTACGGTCTTCCGAGGCCAGGCACAGTTGGAGTGATGTAAGCATAGCCTCGAGGCTCCAGCGTACTCCCACTTTACATTGCTCTATGGGCTAGGGGTCAATCACTCTGGGGTGTCGGTCAGCTAATAGCACTCATAGCTATCGAGCGAAACGATACGGAAAACCTAGTTGTCAACCCTAAAATAACTGCTGCACCGACGATTTAATTCACTACTAGAAACGCAAAAACGCAAATGGAAACGGAAATGGTAATCGGATGACCTCCACGCCGCTTAGCCTCGGGCGCCCCTCGCTTTATGTCTACGTGCGCGATGGGTTCTACTTGATTTTATTTCGCGCGTCCGACTTACACTGACACATCAGCGCGAGAATAACCAAGCTCCTTGAGTCTTATCAGTTGCGTAACACGCGCGTCGAGCGGAATCGGTCCTCTGGTCCATCCTAACAGTGGGGATCTCGTCGCCTTGGACGGTTGCACACTAACCAGGTACTTCGACGATCTTCAATCTAGAACTTAAGGTCAGAAAAGCTTGACCGCGTAAAATCGCGCAGGGTGACATCTCTTGTATACGGACGGCGTTTGCACTATAGCCTGCCCTAGCACCCATGCCTTATGACTTCGATACTTCCAGATAGGTAGAGCTGGATTCCCCCTGGCCAATTACGTTTGTGCTAGCACTTCCTCCGTAGTGCGAGCGAGGTCAAAACCGGGCAGGTCAGCAAGCGGCCGCCGTATCCCGTCACGCTTCATCCGTGGTCAAATCTCTGTGTTCAACTATCTCCCACGCCGGGATCCCCTTACCAAGCGGGGAAAATGCGGTGGGTATACTTACCTGTATAGCGTGGTTTTCACTCGCCCTCGAAGGCGAGATGGGTATTCTCAGTCAGGACACCCGGCTCGGCCGACAGAAGAATGCGATTTGACTAGACCCGAGACCTCTTCATTGCCAGCGAGGTACGGACGATGGTAAAGCACATCTTGAGCTCGCCATAGTACAAGTCAATGCAGGCCCGCAACCAGTCCCTGTCAATAAGCTTTCTCTATGCGTGGTCTTGATCTGCTGGCCATACCAGCCGTTCATGTGCCAATGACCTCGTGGAGTCAGGGGCGTAAACCCAACCGCTAGCCTCCATGTTCGAAATATTACTCAGTAGGCTGTTAAGCCGACGACACCTGATGGAGGCATGAATTTTTTCCTTGTTCCCTTTCACAAAGCATGACGGTCGTAGGGAACGTTTCTTGTAGCATCACAGTTCAGGTCCCTAGACTTTCCGACGGACCTGCTGCGGATTCGCTAGCAAGGACACGCGAGGATGAAGGGCTGTAGAGGCCAGCGCCCTGTCTTGAATATACTGGAACAACGTTAATTAGATCGTAATAAGAACGGAATACTGTACTACGCAGAACACCAAGTGTGGCGACCGTGATGATAAGAAGTGGTAACCCACAAGATGAACAACTTATGTTACCTACCGTTGATAATCCGGCACTCCCGCCTGTCGGAAGTCCGGAAGGTGCGGAACGCAATCGTCGTAGTACTTTCAGTCCCAATCGGTGAGTATTGTAAATTAGCGTGAGAATCGTGCTTAATCGCTGTATGAGGGACAGGTCCGCAACTCGAAGTGCCGGCTGAGATTCTCTATGTTATGAAGTATTTCTCCCTATCGCTGCCTGCTTCGGGTCACGGTCTCTCAATTGGTCCCACGTGGACACAGCTAAATCAGGACTAACTATTGAATGGAGAATCCTCCTGCAACTGGAAAAACACTATGTGGTCTAGACAACAGAGAGTCGGCCAAGAATGGTGTCGGGACAGTCCAGCTTTGATGGGGGTTTGCTAAGGTCTTTCCCCGACCCAATCTCGGAGGTGTGCGTTTGCAAGCTCACAGGTAACTCTAGAATTTCTCTCCAAAGCACTCAACACGTGCGTAACGAACCGTGGGACGTAGCAGGTCGGCTAAACCGTATCTTCAGTTAGGGGTAAACCATAAGGATTAGCCTAGTGGGATACTTAACAATGTGTACTAGGCACTCGATTTTAAATTGCTAAGAAAACGGCTGGCGGGCATGGGTCAGTCAAAGCCACTAAATCTATTGTTAAGGCCACTGTACACCTGAGTAGAGGCGATGGTACGTCAGTTCTTGGAGTTGATGGGGTATAAGAGAGGGTTCACACCATTTTTGCAGATAGCTAGAAATCATCCAAATGGGATTCGACGTGCTACGTACTGGGAGCGTTGGTTACTAACGCCCACAATTATATTTGCCTGCGAATCTGGTTAACACAGTAGCGCATGCCCGTTACCTACTTAGAGTCACATAAGCACCCATCACATGGGTGTGGCACAATTGACTAGATCTACTATTCTCGGCTCTCAACCAGATCTAAATGAACCGCCTATACTTTCACTAATCTGCTGGTCGCTACAGTGTACATATCCTTATTAGAGAGCATTGAGGCCTATAGCGCTTAGGTAACGAGATAAAACTTACGGAATGCCAATGTCAGCCGCTATGGTTCGACTGCAAAATTAACCCGGTCGAAGACACCTTTACTGAGTTCCGGTTACGCTCTAATTGTTTACAGACCGGATGGGAGTTGGCCGCTCACAGAACGAGTGAGCAGGTTAGAAACAGGACTAGTAGCAACTTAGGATGGTCTATCGGGCTGATGTGCAGTGGATAAAGTCGCGACTGACAACTCACGATGGTAACAATCCGCCTGCTATCCTCGGGGACAAACCCTTCTCAAGTATGACCAGTTCCTCTAAGTCGCCTTCGCCGGATAGCAGGCCGGCATAGCCAAATTGAACGCTCTCTGAATGGGTAATGTAAGCGTTTTAGATGGTGATCCGACACTGCATGACATTAAGTTTGCGATGGGCCGCCGTAGCTGCGATATGTTATGTGTAAGGGCTAGAAAAGCGAGCGCTCACAAGCAGCCAGACCAGATGGATAAGCTTTCTTACGGTCTGTGGGATTCAGACCGGCCCCCTCAATCAGAGTCGTCCCATAGTGTTAATGGCCGGTGGCCAGGAAAATAGGAGAGCAGTTAATACGGCATTCCGGAGCTCGAGCGCGGAAATGCCATACGTGCAGTACGAACTCAGTCAAGCACGTGTATCAGCCTTTTACGTACGCACCCTTGTTTGGAATATAGTTAACGGGTGATTCGGTCTCGTAGACGATTTTTGACATAAATAATTTGCGCTCTCTCTTGTGCCTATGCCGCATGGGATCAATCTGCCTGATGAGGACACACATGCCTTGCATTCATTCCATCATATGATGGACCCCTGTCTAGTGGCGAGTGCCCCCCGTATAGCCAGATATAGAGCTGGAGTAGGCCCCTAGGTATGACCTAACTCATTGATGCGGGCGTCGTGCTTGTGCCTCTGGGAACCGCTGCGTTTTGGTACCCGCCTCTCTAACTGGCCCTCTCCCTCCAACTTTCATCTTCCCAGGGACATACTCAACGGGAAGTATCCTGCTTCTCTGGGTTGTTTCGAGAAGTGAACTCTCTTCTCCCCGCTCCCTAACCCGTAAGAGTCTAATCCCCGGTTCCGTAGCAAATTTAAACAGTCGGCGTGGGCAAAACGCAACTCGTACAGCCGGACTTTCTCGGATTAAGAGTGTGAGGTAGATCACGTGTTTGTCGCTCTAAAAAGCCTTAGAACACCATTGACGGAGCCCAATACGGGGACAACGACGCGTTCAAGGAGGCAATATTTGGACGACGACGCTGCTCCCTTGGAGACAACCTCTTTACCTCGCGTTTTTATTGTTCCACAATGACCGTAGAATCACTGGATTGAGGAGGTAAGGCCACACGATGAAGCCCCGTAAACCTCAATATCAGTTGCGCGAGTTTGGCTGAGAACTGGTCCGCTTGCCGCCTTTTCTGCTACTGGTTACTTTCTGAGCTACGTCGACACGATGGGAGCATTGTCCGTGCCGGGGTAAGCGTCACTGGCCGCTAGGTCTCGCTGGACTACAGTAGGATGCGTCACCGCGGTGGAGTATAATGCCCATTCACCTGGGGGAAACCGCTGATGCAGCTTTGACCGGAATATCACGGGCGTTTGGGCACTCCAAGCGGCGTAGAGACGTATACGTGGTTCCTACAATTGCCACTCCAAAAAAGTCGCTTGTTTATTGTAGTAAGTAACCCTGCCCGCCCTACTACAATGTCGCCAGAAATTCTATTACGATTGTCGGTTTGGAGCGTACATAAGGAAGGGTTAATTGTCAATGAATTCAGGGACACAGTTAGAGGCGCGTTCAGGAAACCTAACTCGACTCAGACGCGATCTGAGTAGGAATTTCACCCCAGCTAATACGTTGTCCTTTTGTCTCGTATGTATGGTCGGAACCCGAACAGATTAAGTACGGCCTATAGTACACTTGCTGACTTGTTGCCGGTGCGTACGGTCTTAGTCGCACGCGCCATAAATCCGGTCCGTTTTCTTGGCTAACGAGAGCAGGAGGACCCCTACTGATAGGCACCTTTACCAAAGAACAAGCGGGCATGTGGCCTTAGACGATCCTTGTCGCCCCTTACTTAACAGACTTTCGGTGTTTCTCATCAGGGGGCCTTGTAACTCCCTTCTAGTATCAAGCGCTATGCATACACCTAGACTCTAGTTGGCTATGCTGGTTGGACGTGAACTTATTGCACAGCTTATCTGTGTCGGGAGACAAATTATTTATGCCACCGAAGCTCGGATACTCACCAACGTGCCGAAGCGCCACAAATGTTATCACATTGGTCTTATTTTTGGGCTGGGGCCACCGCGCCATTTTGAGGCCGGGTCACTCTCGCACGCAGCCCATTGCAGCAGAAAAACAATATACTGTATAAAGCGGTGGTAGCTCTTGCACGCAAGCGCCGACCTTATAAGATTCTCACCCACAGGTAGCCTGCGGTAGAAACCAGCGTATGCCAGTACACTTTAGGGCCGGACAAGTCAGCTCTAGCTCTACGATACTGTCCGGCCAATCCTCCTTTCATACTCCAAGATTCTTTTGTGTCCCAAGAACTCGCTGGCGCCTTGTCCTGTTATTTAAGTGTGCCCTGCCAAGCAGCAAAACCCCCCTTCTGCATTTGTTCCTCTACCCTCTGAATCTGCTTACTGTCGTCGTCACGCCCGCGTTCGGTCCAATTCTTCGCAACCAGCAGAAAAGGGTACTCATTTCATTCGGGACGGGTTCTTTTTGAACCCACTACGTTACTTGTTGGAATACTAGGCATGGCAAGGCCGTTTTGGGCGTTCCGATTCACTCATAGAACTTCGCGTCAAGTCTACAGTAACCAAATTACTTGAAATGTTGCAAGTGGAGATGCTCAGATCAATAAGCTCCGAGGAGGAGCCGAGTCTTGCCCCCCCAATATGGCGGACGGTTTGTTTGCAGACCCGTCGTGGCTCCTGGATTGTAATTCCATATGATCTCTCTTCTGCGGTGCACCGCCCAGCGATAACCCTCGGGATCTGACGGAAAATACAATGGAAGGTCCAAATTACGCGTGGTCCGCTGGATACACGTATAAGAAGTTGCCGGAATGCTACAAATCGTTAAATAAGGCAGCCAACCTAAGCCGCGTCTACATAGGCTTCCAACAACATGAGCTAAGCAGGCTGGGTATCCTGGTACTCACGTCACATTATGCAGGGCATGGTGCGCGAAGACTACACGCACTCACTCGGAGTTGATGGGAAATGTGAATGTGGGGACCTTTGTGGAGTGCCAGCCTGCGACCGCACCACCCAAGGATTAGGGAAGGGGTTTCGCACCTCCCCGACGCTCCAACCCTTCGGTTGTTTGGGACACATATTCCTGTAAGAGAGCGTATATTTGGAGGTCAATGC
		</sequence>
    <sequence><taxon idref="Location_1_0_0|15.824840318767034"/>
			GATACAAGTCTCTAAGAGGTCTGAAAGTCTTCCCACCTCGAGTACTTTAGACATACCTAGATTTTTGGCTGGCGTGAAGAGGACATGCCCTCGTCGTTCACAACGCCACATAGAGTATAGATCCCTAAGTTCCACCTAGGACGTTACACGTCTGGAACACCGTAAGGTTGGTGGACAGAACTCTCTGCCGGAGTCTGTGTTATGTCCCGCTGGTTTCTTTTCTTGGGGTATAGATACAGTTGCTACTACAACAGGTGAGCTATTCGCGGTTCGGACGGACGGCTTCTAGTCTCTGGTGAATGCTATGTACGGATTGCGGCAGCTTGTCGGGGCCGGGCCGTTGCTTTATCAACAATTGGTACATACCCGGCTTCCCCTCTTTGCGAAGAGGCGCTCGTCCTGGGGGAATCCACGGGCGAAACCGGAGTAGTACCCGGATCCCGTAGATCCATAACTCCTTGCCCGGACAATGGCCCCATACTAAACCCTATCGAGAGTCGGACGCTCATACTAGTAGTCTGCCCGAAATGCCATTTGAACTGTTGGCGTTGAGAAACGTATAAGCCGGCAACCTTAGCTGTGTCAACCTACCTGCCAAACTACCAGACACATTTATCAAAGTGTATGGAGCCTTCTAAGGAACCAACTATTTCGGTCTATCCGTGGCGTGCTGAAGGAAGTGTTATCCTATCTAACCCTCAAGGAAACCCTTAGGACGACCCTATCTGGGTTCAAACCCGTGGCGATCTCAGTCAAGGTCACAGGGGTTACATTCAGCCGCATCACTGGGGGGTGAGGCCGTCCTAACCCGGACGGCCGCCCAGTCACGGTAAAGCAATAGAGTAGTAACGTTAATTGTAGATGTCTACTCAACCGTTTGCTATGAGGGTAGGCAATTGGCTGTGGATTGAAGTGATGTGGCGGTCTATCATCACCTCGCACCAATCCGAATGATAGATTGTATCTCTTACTTACGGGTTAGCGACCGAAGAAGACGGGGCATCCAGACTTTGTCAACACTTCCTGTAACAAATTCTGGTTAGAATCCAGTCATGTGTGCGACGTAAGAATACTGTGGAATTAGTTCTGTAGTTGAGTTAAACTTTTCTCAAGATTAATTGAATGAACTAGGCCGAGCAGACGGGTTGTACGTAAAAGGACGCTCCTTATATTGTCGTGCTATTAAGATATACTTATTTATAACGCGGACATCCACTCCTGACGAAACTATGCGGTGCTATGTCTACGGGCCCACGACTTGTGGACGCTGGTGGCTAGCATGTTTGCAGCTTTCTGATATTTTATTCTCATGCAGGCCGAACGACTCTGCGAGCAGGTGTTTCAAGTAAACTACAGTTGAATCAGTTATTCCGTTGATGACTCTCGTAGGGAACAAGCATATGCGGGATAGCCATCAGAACGTGGTGGCCATACCAGGGATAAAATTACACTAATGATCGGAGATTTCCGAAAATCGGAGTCTCTACCTAGATGTAGCTGGCCATGATGAACGTATGCCTCCGCGAATAATTCCCCGCTAGAACGGAGAGTCGCGCCCTGGCTCATCGCCCTCGAGTTTATAGATCATAGTCTAAATAATATGAAGCTCTTAGACCAGATGCCTCTGGCTGAATCTTCTGCCCTAATTATGACATGCCAATCAGTTAGGTTGCTGGTCTCAAATTGATCCAAGTAAACGAAAATCGCACGATCCGTCCCATTCGCATAGGCGGGTCGAAGAAGTCACAGAGATATATCCCTCCAGTGGCTCAGAACGAACGTCACTTTCCATCACAAGGCGTATGGATCTTTTGTGTAGGTCTGAAACTTGCGCGATAGGCCGCGCTCTAATTTTGCAGGACCGGAGCGAGCACCCCGGAATGTGACTCTTTAAGTGCATGTCGGCGCCGCCTCTACTCGCGATCCAGGAGTTATAGACTACCGTAAAACATGCGTACGAGTCGTCAATTCAGGACAAACAGAAGAAGGGAATATAGCGGGACAGAATGCAAAAGTTCTGATGCTACAGCTTCAGGATCACTGATGAGAACCAACTTCTATCCTCCCCTCACGCAGTTGTATTCGTTCCGATGCATCATACTCCTGTGTTAGCAAGCAACCTGATTTAGAATATGCATTCAAATAACACATAATTAACCCAAACTCCCAGTTTTAGTCAGAGCCCGCGTTATCTTAAGACTTCGGCGAAGCTGAAACATGGTATTTCACTACAGACACGACCATTCTCAGGTGCCGGGAGGCGTCGGGACGGTTACCATATACAAGAGCCCCGTCATCCGTGCTCTCTTATAGCTATGCCTATACACAGGCTTAGGCGCCATAGACTCTCTCAGGGCATTATTTTGAGTCCCGATTGTGAACATGCGGGTGCCCCGCGTTGAGGTGCAATGGATCCGCGGGACGAACCTACCGTAAGTAGTTAGCGCGCCGCTTATGTGCGATGAGGGATTCACCAGTTGAGTTTTCGAGCTGATTTTCCGAGTGACAACTGAAACCCCTATTGATGGTGTGCAATGATATCTCGTAACCTCTACCCCGAAAGACCGTGATACCCATTGGATTAGATAACGCTTTTACCTACCCAACCGCGGATTAGGGCGACCACGGGTCAGACGTCTGACCGCTAAATATTGATACGCATTCTCCTATGGTCCCAGGGATTTTGTCCTCCAAACTGTCCCCATAGAGGGGCAAAGCGAGGCCCCTCTGGCTAAATCTCTCATGGCGGAGTGCGCGCCATTATGCGACTGTAGAAAAAAATTCCCCTCGATCGTTCCCGCTGCCGACACTGGGATACAGTACACTCCTTACGGGAGCTAGTTGCCACGTCCATCGCTCTACTGCACCAACAGGAAAACGCGTGATGGCCGCAACCGAACCTAAGTCGGAACCCCACTGGCCCTGAGGCGTAAGCTTCAGGTTGTGTGGAATTAGACTCCGCGCAGTATCACGATTGGACCTAATGCGGTAACTGTGGCGATCATACCAATGTTTCACGAGGCGACACTGCAGGCTGAACCTGTGGCATGGGGGTACTCGGCGATGGCTTCAGACTTAGCAGTTCTTCAAAAGTTTGGGCAAAGACACAAATGCCCCCAGACCCGCATTACCAGCACTTTCATTAAGGACACGTGGATCGGTCAGCGCAGTTCTATCTATCTTGCTCAGATCCTACTTCCAACTTTAAACAAATATTGACAGATGTGTGCGATTACATAGGGCCAGACCTTGGGACCGCTTATCCACTACTAGGAATAACTGACGCTGATCGGCATGTGGTAAACAGACCCTACTTTTTAAGCGTAACGAATTGTCTCCGCGGTCCGCACTCGTCCGACATAAACCGCGAAGCACTCCGTTAGTTCGGTCGCCGGGTAGATGTCGTCAGAAACTTAATCGAGACCTCCCAAAGGACGCACGGTTGCTGTGAAGAGGCAGGATCGTCATTGCTCTATGGGCGCCATCGCTCGTAAGATGAAAAATCGTGAGTATGGTCGGCTACGAGTATGCCGTCGTCAGCAATACCTGCGCTGGGGTAAGGTGCGAGATCATTCTACCAACAACTCCAGATGGCACGTGGCGTCTTAAGTTAGACGGATGAACCTCTTGCAAACCTTGTTTTAAGGGACATCTCTGGGCCCTGGCACATCATGCCCGACGACGAGTTGTACTCGTGGCCTCATGGGAAAGTCATGCTGCCTAAGAAATAGTTATAAGGGTGAATGCATACGGATGGTTGACTATGAGATCTACGACACACCGAAACTACGTGACCCGACATGGTAGGTCAGCTATCATCACGTTTTAGTGATCCGCCTTAAAACGCCAAAATAAATTTACGTGCGGTGGCTATCGTCCGGCCGGTGGGAGCTAAACCCTAAATTCCCCAGTAGAATCCGTTTACTGTTGAAGCCAGCGCTGGGCGTATCCTGACCGCACAGTGTCCAGATCTGAACGTAAAGTGCTCCGCACCAGAGCAGCTCGCAGTCGGTTCCCTACAACTCCGAAAATAACCGCGTTGGCAACCTCCGGCGTCTATAGTTGAGTCCTTAGCCCTCATCACTCTAGCTATCGCGTAATGACTAATGAGATCCTCCGTTAATGCGCGTTCAACTGATTCCTATCTCACCCCTATATTTTGACCTGTCAGGCGGGTGACCGCCTGCTTTCAGCTTGCGGTTATGGACGAAACGATTTCGTGCAACTCCCGGCGCAGGAAGCCGGGATCTGCAGAAAGAGTCGGCGAAAATTTGGATTGCGAATAAGGGGTTCCACCTATGTCATTCGCTTAGTGGAATGTGATGGTTACCCGTGTTTTCACTCAAGGACATGTTCATAGCGTTAGTGTTTCACGCCTGCGAGAGCTGTATGATCTCCAGGGTACTCCTGTCTCCAGGGCGGAATAAAAACGCGGTAGTCCGTAAATAGCAATAGTATTGATAGTTGTCAGCTCAAAAAGTACGGGTTTAGTTAACGCAAAAGCTGACCCAGAACGTCGCCGCAGTAGGTTCAACGAACATTCGCAGTCTTCGTGAAGCCAAACACTCGGTATCTCCACCCCACGATAAGTGTCCTTTGTTTGACTTTCGAGGTGTCTTTGCCTGGTTTCCAAAGCTGCATTCCTGCGCGCTGACATATCTAGGATGGACTGGCGCTTGGGCGGCGACTCAACCTGGTCCACCCTACTCACATGCTAATAACTTACTAATATTCCCTCTGATTAGTGGAGAAGGAGGGCGCGACACGCCCTAGATCCCAGGTAAGTGCCCACCTCGGTAGTACACGGTTGGATGATCCCTTGTTATGTTGTCGTCTGGTCCAATGCATATGGTAAATATGTCAGACGATATTTGTTCGCAGCGAATCACTGAATTAACGGTACCAGCATGATTTCCACGGAATTAGTTTTGCTTCCCTGGTTTTGGTTATGCTAGTGACCATCTTTGTGGTGGCAGATACCGGGTAGGTTCAAGCTCCAAAGAGCAACGAACGGACCAGCAAGATGGACGGAGAGGATGTGCACCCAGCGGATAGGGAGTATAACCGCTGCTGGTCCGCGGATTGGGGACGTTGTAAAACAGGCAAGGGGAAGCAGTCAAGCCGCCTGCCGGCCGCGTATGAAATTGTAAGGGGAACAAAGCGTCATGATTACAACCGGCGGTTACCGAACCAACCCCGTTATTTACTAGTGCACAACAGGGTCACGAATTCCGACGACATACTCCCTTACTGTGGCAACTCCAAACACATGCGCGTGGTCGCAGGCGCATATGTACCCGGATAGCTAACGCCGTGGACCGCCAGGTGATTAGAATATCTTTATAGACTTGCTCCACAAGTCACTTTTACACGGAAGCATTGCCATTATTCACCGCATGGGGGAATATGGTAGGGAAACTTCTAGAGCTCTTATAGGGTTGACCAAGCAAGATACCGGCTTATTGCCAGTACACGTCTGGACTCATCTCTGACGTGAACAAGGGTACGCGCATCGTTGTACGTCTGATGAAGAAGGTGGACCACCACCTAGCCCGCTTGCGAATCGTGGTTGTAAGATCAAGCCCTGCTCCAGGCCCCATTAAGAATACTCTCCATGATGCGGAAAGACATATAGCGTGATTCACGCGTGCGCAAACTAGATTAGCACATTCTCTCTATGACGAGGGTATAGTCTACGGTGCAAAGAGCCTCAAAAAAACCCCTCCCAGGCGTCAAAAATAGCTCTCCCATAATCCAAAGATAGGATTTGCTATCTAACTTGTGGATGCTGACTTGAGAGTTTCGTAGCTCTTCCGGCCCCATTAGCATTTTTTCGACTATTTAATCCGAATCCCTGGAGTACTGTTACTATCTGTGCTGTAGGGCAGAAACGAAAAGGTGACCACCCCATACGGGACGGGACAGTCTGGGATTATAGTCGTAGAATGCGGGCGGAATTTCCATATCAATCGTTCCGCCAAAGAATTATCGCGAACTGCCGCCGCTGTTAGCAAGCTGCGGGTGAACGCTACGGTCATCTCAGGCTAGAGATAGATGAAATTACACCTACAGGCCGTGTTGTAGGCTGATCATATCATGTCTCGAATGCGCTGAAATCAGGCGGCTCACGTTTCACTCGTGGCGGCGATTGACCACATCGGATGACCTACTCGAGAGTGCTTATCGTAGCAGTAGGTGCGTCTCCATTGCCAGTCTGAACACATGACAAACCCAGTCGTCATAAACGATAACAGCACCACATCAGTTCTGGGAGCACGTAGACGACAAACTGATATGATTCTCGTCGAGTTCGGCGGTTGCGTGAATAGATGCAGGCCGTCCGCACGCCCTGAGTATTGCCGCCGGGTTCCCTGCCCGACAGCAGACCATAGGGCTCTTGCTGTTTCGGCTGGGCGAATATTGAGGTTCCAACATTAGAGGAAAATCGAGCTTATAGACGGATGGGCTACATGGTAGTACGAAACTTCACTGGCACGGGGTCGCGCTGCTGAAGTTCATGACGTGGACGGTCCCGCGTATGCCCTGGGTGCCCTAGTCCACCCGTAGATTCAACCTACCATTATGCGGGAGGCGACGTTAAACGTGCACCTTGTTCGGCGGGCCGTGTACATTCTTATCTTAGCGCCCATCACGGATAGCAGAGTTAGGACCTTCGTTAGTAGTTTGTTCCGAAGGAGGGTATTTCCAGTAACCGTCTCTAACCAAAAAATTACTGAAAGCCTGATCACTTCTGTATAGGCTCTTAGGCTAAATTTGAAGAAATTAGGATCAGGTGGCTGAACTCCACGGCTTGCGCCCTGAGAGTGCGGGTGGGATTATACCATAGCGCGGGTCTATCAGCAATTCTAGACGTTTTGGCTACACTTGTCCGATCACGAATGGCAACAAATATTTGTACGCAAGCATGTCCACGGTCTTTGCTGCTGGTGGGTCACCACCCGTTGCACGCAACTCGTCGGATACCGGCGGCCACATTGGTCGGAGAGAAGCAGTAGGGCGGATGGAGGCGTGCGGAACCGTACTACCTCAAAAAAACTAACTAGCGCTACAGGTCCCGGTTAGGCTTGTATCAGACGTAAAGGGAATCTCCCCTACCATGTTCATGGCAGAGGTGCAATTGCGAGAATCCGATTTCAGGTATCGCGCTAGTGCAACACTGCTTCGGAATGTATACCTGCGAGGCGATCGCCGGCGAGCCAGATAACTACAAAAGCTGTGCTCCCGGACCCCCTCTTATTAAGAGCTGCTCCTTACTCGTTGCAGTGTTGAATCACAATCTACCAAGTACCCGTCTGGCATGAGGATGAAGTTTGGCTGCCTAAAGAGAAATCAATCAGTAGAAATTTTGTGTGAGTGACCGGGACCAGACACCGGCATAAGACCACGATGGCTTCGTTTATGGCGAGTAGCGGCACATGGCTGTCCCGGACCAGAACCGGCTGCTTCTTGGAAATGGGTAATCAACTGTCGGGTATATCACCTGAGATGCCCTCGGATTACTTAGTGTGGGTCTCGCGATCCCGAATAGGCGCAACGAAGTCTGTATTGCCTCGGGTCTGAAGCTGGCGCAGTATGCAAACGCCACCGTGGATAACCACGTTAGGGCGTTCTCGCAGTCCGAACGTTTAAACACGCCCTGTAAGCGTTCCATGGGGGGCAGGGATGGACAAAGAAAGTCAGCTGTACGCGGGGTAATCGTGCAAGAGGCGCATGGCTATCAACTCTTTACGTTGTGAGGAGTTACAGCCGCGACCTACACCTTTCAACTCGATTCTTAGTCTGAGCGCTTTTCAAGACCGGCTGGCAGAATAGAACGTTGATTGGCAGCGTTGATGCGGTCGGAGCCTACTGCCTTCAGAACTCATAGGGCGTTCTTGAGGACATGGGCTGACTCTTTTCTGATTACACCGTCTCATCCGGCGGGTGATCCGCCTGGCTGCGCTACCCTGCTATGTCCGCCTTGCAAAACGCTTGTGTGCATTCCATATTGATGATTGTGCACGAGGACGACCCTATTTCTTAATCTCTACCTTCCCTCAATAAAGCATTGCATCTCTTTCAGGCTCAAGGGCAGCGCTCTCCTCAAAGCGGATTGAGACGTGATATCTCCCGCTACGGTCTTCCGAGGCCAGCCACAGTTGGAGTGATGTAAGCATAGCCTCGAGGCTCCAGCGTACTCCCACTTTACATTGCTCTATGGGCTAGGGGTCAATCACGCTGGGGTGTCTGTCAGCTAATAGCACTCATAGCTATCGAGCGAAACGATATGGAAAACCTAGTTGTCAATCCTAAAATAACTGCTGCACCGACGATTTAATTCACTATTAGAAACGCAAAAACGCAAATGGAAACGGAAATGGTAATCGGATGACCTCCACGCCGCTTAGCCTCGGGCGCCCCTCGCTTTATGTCTACGTGCGCGATGGGTTCTACTTGATTTTATTTCGCGCGTCCGACTTACACCGACACATCAGCGCGAGAATAACCAAGCTCCTTGAGTCTTATCAGTTGCGTAACACGCGCGTCGAGCGGAATCAGTCCTCTGGTCCATCCTAACAGTGGGGATCTCCTCGCCTTGGACGGTTGCAAACTAACCAGGTGCTTCGACGATCTTCAATTTAGAACTTAAGGTCAGAAAAGCTTGACCGCGTAAAATCGCGCAGGGTGACATCTCTTGTATACGGACGGCGTTTGCACTATAGCCTGCCCTAGCACCCATGCCTTATGACTTCGATACTTCCAGATAGGTAGAGCTGGATTCCCCCTGGCCAATTACGTTTGTGCTAGCACTTCCTCCGTAGTGCGAGCGAGGTCAAAACCGGGCAGGTCAGCAAGCGGCCGCCGTATCCCGTCACGCTTCATCCGTGATCAAATCTCTGTGTTCAACTATCTCCCACGCCGGGATCCCCTTACCAAGCGGGGAAAATGCGGTGGGTATACTTACCTGTATAGCGTGGTTTTCACTCGCCCTCGAAGGCGAGATGGGTATTCTCAGTCAGGCCACCCGGCTCGGCCGACAGTAGAATGCGATTTGACTAGGCCCGAGACCTCTTCATTGCCAGCGAGGCACGGACGATGGTAAGGCACATCTGGAGCTCGCCATAGTACAAGTCAATGCAGGCCCGCAACCAGTCCCTGTCAATAAGCTTTCTCTATGCGTGGTCTTGATCTGCTGTCCATACCAGCCGTTCATGTGCCAATGACCTCGTGGAGTCAGGGGCGTAAACCCAACCGCTAGTCTTGATGTTCGAAATATTACTCAGTAGGCTGTTAAGCCGACGACACCTGATGGAGGCATGAATTTTTTCCTTGTTCCCCTTCACAAAGCATGACGGTCGTAGGGAACGTTTCTTGTAGCATCACAGTTCAGGTCCCTAGACTTTCCGACGGACCTGCTGCGGATTCACTAGCAAGGACACGCGAGGACGAAGGGCTGTAGAGACCAGCGCCCTGTCTTGAATATACTGGAACGACGTTAATTAGATCGTAATAAGAACGGAATACTGTACTACGCAGAACACCAAGTGTGGCCACCGTGATGATAAGAAGTGGTAACCCACAAGATGAACAACTTATGTTACCTACCGTTGATAATCCGGCACTCCCGCCTGTCGGAAGTCCGGAAGGTGCGGAACGCAATCGTCGTTGTACTTTCAGTCCCAATTGGTGAGTATTGTAAATTAGCGGGAGAATCGTGCTTAATCGCTATATGAGGGACAGGTCCGCAACTCGAAGTGCCGGCTGAGATTCTCTATGTTATGAAGTATTTCTCCCTATCGCTGCCTGCTTCGGGTCACGGTCTCTCAATTAGTCCCACGTGGACACAGCTAAATCAGGACTAACTATTGAATGGAGAATCCTCCTGCAACTGGAAAAACACTATGTGGTCTAGACAACAGAGAGTCGGCCAAGAATGGTGTCGGGACAGTCCAGCTTTGATGGGGGTTTGCTAAGGTCTTTCCCCGACCCAATCTCGGAGGTGTGCGTTTGCAAGCTCACAGGTAACTCTAGAACTTTTCTCCAAAGCACTCAACACGTGCGTAACGAACCGTGGGACGTAGCAGGTCGGCTAAACCGTATCTTCAGTTAGGGGTAAACCATAAGGATTAGCCTAGTGGGATACTTAACAATGTGTACTAGGCACTCGATTTTAAATTGCTAAGAATACGGCTGGCGGACATGGGTCAGTCAAAGCCACTAAATCTATTGTTAAGGCAACTGTACACCTGAGTAGAGGCGATGGTACGTCAGGTCTTGGAGTTGATGGGGTTTAAGAGAGGGTTCACACCATTTTTGCAGATAGCTAGAAATCATCCAAATGGGATTCGACCTGCTACGTACTGGGAGCGTTGGTTACTAACGCCCACAATTATATTTGCCTGCGAATCTGGTTAACACAGTAGCGCATGCCCGCTACCTACTTAGAGTCACATAAGCACCCATCACACGGGTGTGGCACAATTGACTAGATCTACTATTCTCGGCTCTCAACCAGATCTAAATGAACCGCCTATACTTTCACTAATCTGCTGGTCGCTACAGTGTACATATCCTTATTAGAGAGCATTGAGGCCTATAGCGCTTGGGTAACGAGATAAAACTTACGGAATGCCAATGTCAGCCGCTATGGTTCGACTGCAAAATTAACCCGGTCGAAGACACCTTTACTGAGTTCCGGTTACGCTCTAATTGTTTACAGACCGGATGGGAGTTGGCCGCTCACAGAACGAGTGAGCAGGTTAGAAACAGGGCTAGTAGCAACTTAGGTTGGTCTATCGGGCTGATGTGCAGTGGATAAAGTCGCGACTGACAACTCACGATGGTAACAATCCGCCTGCTATCCTCGGGGACAAACCCTTCTCAAGTATGACCAGTTCCTCTAAGTCGCCTTCGCCGGATAGTAGGCCGGCATAGCCAAATTGAACGCTCTCTGAATGGGTAATGTAAGCGTTTTAGATGGTGATCCGACACTGCATGACATTAAGTTTGCGATGGGCCGCCGTAGCTGCGATATGTTATGTGTAAGGGCTAGAAGAGCGAGCGCTCACAAGCAGCCAGACTAGATGGATAAGCTTTCTTATGGTCTGTGGGATTCAGACCGGCCCCCTCAATCAGAGTCGTCCCATAGTGTTAATGGCCGGTGGCCAGGAAAATAGGAGAGCAGTTAATACGGCATTCCGGAGCTCGAGCGCGGAAATGCCATACGTGCAGTACGAACTCAGTCAAGCACGTGTATCAGCCTTTTACGTACGCACCCTTGTTTGGAATGTAGTTAACGGGTGATTCGGTCACGTAGACGATTTTTGACATAAATAATTTGCGCTCTCTCTTGTGCCTATGCCGCATGGGATCAATCTGCCTGAAGAGGACACACATGCCTTGCATTCATTCCATCACATGATGGACCCCTGTCTAGTGGCGAGTGCCCCCCGTATAGCCAGATATAGAGCTGGAGTAGGCCCCTAGGTATGACCTAACTCATTGATGCGGGCGTCGTGCTTGTGCCTCTGGGAACCGCTGCGTTTTGGTACCCGCCTCTCTAACTGGCCCTCTCCCTCCAACTTTCATCTTCCCAGGGACATACTCAACGGAAAGTATCCTGCTTCTCTGGGTTGTTTCGAGAAGTGAACTCTCTTCTCCCCGCTCCCTAACCCGTAAGAGTCTAATCCCCGGTTCCGTAGCAAATTTAAACAGTCGGCGTGGGCAAAACGCAACTCGTACAGCCGGACTTTCTCGGATTAAGAGTGTGAGGTAGATCACGTGCTTGTCGCTCTAAAAAGCCTTAGAACACCATTGACGGAGCCCAATACGGGGACAACGACGCGTTCAAGGAGGCAATATTTAGACGACGACGCTGCTCCCTTGGAGACTACCTCTTTACCTCGCGTTTTTATTGTTCCACAATGACCGTAGAATCACTGGATTGAGGAGGTAAGGCCACACGATGAAGCCCCGTGAACCTCAATATCAGTTGCGCGAGTTTGGCTGAGAACTGGTCCGCTTGCCGCCTTTTCTGCTACTGGTTACTTTCTGAGCTACGTCGACACGATGGGAGCATTGTCCGTGCCGGGGTAAGCGTCACTGGCCGGTAGGTCTCGCTGGACTACAGTAGGATGCGTCAACGCGGTGGAGTATAATGCCCATTCACCTGGGGGAACCCGCTGATGCAGCTTTGACCGGAATATCACGGGTGTTTGGGCACTCCAAGCGGCGTAGAGACGTATACGTGGTTCCTACAATTGCCACTCCAAAAAAGTCGCTTGTTTATTGTAGTAAGTAACCCTGCCCGCCCTACTACACTGTCGCCAGAAATTCTATTACGATTGTCGGTTTGGAGCGTACATAAGGAAGGGTTAATTGTCAATGAATTCAGGGACACAGTTAGAGGCGCGTTCAGGAAACCTAACTCGACTCAGACGCGATCTGAGTAGGAATTTCACCCCAGCTAATAAGTTGTCCTTTTGTCTCGTATGTATGGTCGGAACCCGAACAGATTAAGTACGGCCTATAGTACACTTGCTGACTTGTTGCCGGTGCGTACGGTCTTAGTCGCACGCGCCATAAATCCGGTCCGTTTTCTTGGCTAACGAGAGCAGGAGGACCCCTACTGATAGGCACCTTTACCAAAGAACAAGCGGGCATGTGGCCTTAGACGATCCTTGTCGCCCCTTACTTAACAGACTTTTGGTGTTTCTCATCAGGGGGCCTTGTAACTCCCTTCTAGTATCAAGCGCTATGCATACACCTAGACTCTAGTTGGCTATACTGGTTGGACGTGAACTTATTGCACAGCTTATCTGTGTCGGGAGACAAATTATTTATGCCACCGAAGCTCGGATACTCACCAACGTGCCAAAGCGCCACAAATGTTATCACATTGGTCTTATTTTTGGGCTGGGGCCACCGCGCCATTTTGAGGCCGGGTCACTCTCGCACGCAGCCCATTGCAGCAGAAAAACAATATAATGTATAAAGCGGTGGTAGCTCTTGCACGCAAGCGCCGACCTTATAAGATTCTCACCCACAGGTAGCCTGCTGTAGAAACCAGCGTATGCCAGTACACTTTAGGGCCGGACAAGTCAGCTCTAGCTCTACGATACTGTTCGGCCAATCCTCCTTTCACACTCCAAGATTCTTTTGTGTCCGAAGAACTCGCTGGCGCCTTGTCCTGTTATTTAAGTGTGCCCTGCCAAGCAGCAAAACCCCCCTTCTGCATTTGTTCCTCTACCCTCTGAATCTGCTTACTGTCGTCGTCACGCCCGCGTTCGGTGCAATTCTTCGCAACCAGCAGAAAAGGGTACTCATTTCATTCGGGACGGGTTCTTTTTGAACCCATTAAGTTACTTGTTGGAATACTAGGCATGGCAAGGCCGTTTTGGGCGTTCCGATTCACTCATAGAACTTCGCGTCAAGTCTACAGTAACCAAATTACTTGAAATGTTGCAAGTGGAGATGCTCAGATCAATAAGCTCCGAGGTGAAGCTGAGTCTTGCCCCCCCAATATGGCGGACGGTCTGTTTGCAGACCCGTCGTGGCTCCTGGATTGTAATTCCATATGATCTCTCTTCTGCGGTGCACCGCCCAGCGATAACCCTCGGGATCTGACGGAAAATACAATGGAAGGTCCAAATTACGCGTGGTCCGCTGGATACACGTATAAGAAGTTGCGGGAATGCTACAAATCGTTAAATAAGGCAGCCAACCTAAGCCGCGTCTACATAGGCTTCCAGCAACATGAGCTAAGCAGGCTGGGTATCCTGGTACTCACGTCACATTATGCAGGGCATGGTGCGCGAAGACTACACGCACTCACTCGGAGTTGATGGGAAATGTGAATGTGGGGACCTTTGTGGAGTGCCAGCCTGCGACCGCACCACCCAAGGATTAGGGAAGGGGTTTCGCACCTCCCCGACGCTCCAACCCTTCGGTTGTTTGGGACACATATTCCTGTAAGAGAGCGTAAATTTGGAGGTCAATGC
		</sequence>
    <sequence><taxon idref="Location_2_2_1|19.93413500433467"/>
			GATACAAGTCTCTAAGAGGTCTGAAAGTCTTCCCACCTCGAGTACTTTAGACATGCCTAGATTTTTGGCTGGCGTGTAGAGGACATGCCCTCGTCGTTTACAACGCCACATAGAGTATAGATCCCTAAGTTCCACCTAGGACGTTACACGTCTGGAACACCGTAAGGTTGGTGGATAGAACTCTCTGCCGGAGTCTGTGTTATGTCCCGCTGGTTTCTTTTCTTGGGGTATAGATACAGTTGCTACTACAACAGGTGAGCTATTCGCGGTTCGGACGGACGGCTTCTAGTCTCTGGTGCATGCTATATACGGATTGCGGCAGCTTGTCGGGGCCGGGCCGTTGCTTTATCAACAATTGGTACATACCCGGCTTCCCCTCTTTGCGAAGAGGCGCTCGTCCTGGGGGAATCCACGGGCGAAACCGGAGTAGTACCCGGATCCCGTAGATCCATAACTCCTTGCCCGAACAATGGCCCCATACTAAACCCTATCGAGAGTCGGACGCTCATACGAGTAGTCTGCCCGAAATGCCATTTGAACTGTTGGCGTTGAGAAACGTATAAGCCGGCAACCTTAGCTGTGTCAACCTACCTGCCAAACTACCAGAGACATTTCTCAAAGTGTATGGAGCCTTCTAAGGAACCAACTCTTTCGGTCTATCCGTGGCGTGCTGAAGGAAGTGTTATCCTATCTAACCCTCAAGGAAACCCTTAGGACGACCCTATCTGGGTTCAAACCCGTGGCGTTCTCAGTCAAGGTCACAGGGGTTACATTCAACCGCATCACTGGGGGGTGAGGCCGTCCTAACCCGGACGGCCGCCCAGTCACGGTAAAGCAATAGAGTAGTAACGTTAATTGTAGATGTCTACTCAACCGTTTGCTATGAGGGTAGGCAATTGGCTGTGGATTGAAGTGATGTGGCGGTCTATCGTCACCTCGCACCAATCCGAATGATAGATTGTATCTCTTACTTACGGGTTAGCGACCGAAGAAGACGGGGCATCCAGACTTTGTCAACACTTCCTGTAACAAATTCTGGTTAGAATCCAGTCATGTGTGCGACGTAAGAATACTGTGGAATTAGTTCTGTAGTTGAGTTAACCTTTTCTCAAGATTAATTGAATGAACTAGGCCGAGCAGACGGGTTGTACGTAAAAGGACGCTCCTTATATTGTCGTGCTATTAAGATATACTTATTTATAACGCGGACATCCACTCCTGACGAAACTATGCGGTGCTATGTCTACGGGCCCACGACTTGTGGACGCTTGTGGCTAGCATGTTTGCAGCTTTCTGATATTTTATTCTCATGTAGGCCGAACGACTCTGCGAGCAGGTGTTTCAAGTAAACTACAGTTGAATCAGTTATTCCGTTGATGACTCTCGTGGGGAGCAAGCATATGCGGGATAGCCATCAGAACGTGGTGGCCATACCAGGGATAAAATTACACTAATGATCGGAGATTTCCGAAAATCAGAGTCTCTACCTAGATGTAGCTGGCCATGATGAACGTATGCCTCCGCGAATAATTCCCCGCTAGAACGGAGAGTCGCGCCCTGGCTCATCGCCCTCGAGTTTATAGATCATAGTCTGAATAATATGAAGCTCTTAGACCAGATGCCTCTGGCTGAAGCTTCTGCCCTAATTATGACATGCCAATCAGTTAGGTTGCTGGTCTCAAATTGATCCAAGTAAACGAAAATCGCACGATCCGTCCCATTCGCATAGGCGGGTCGAAGAAGTCACAGAGATATATCCCTCCAGTGGCTCAGAACGAACGTCACTTTCCATCACAAGGCGTATGGATCTTTTGTGTAGGTCTGAAACTTGCGCGATAGGCCGCGCTCTAATTTTGCAGGACCGGAGCGAGCACCCCGGAATGTGACTCTTTAAGTGCATGTCGGCGCCGCCTCTACTCGCGATCCAGGAGTTATAGACTACCGTAAAACATGCGTACGAGTCGTCAATTCAGGACAAACAGAAGAAGGGAATATAGCGGGACAGAATGCAAAAGTTCTGATGCTACAGCTTCAGGATCACTGATGAGAACCAACTTCTATCCTCCCCTCACGCAGTTGTATTCGTTCCGATGCATTATACTCCTGTGTTAGCAAGCAACCTGATTTAGAATATGCATTCAAATAACACATAATTAACCCAAACTCCCAGTTTTAGTCAGAGCCCGCGTTATCTTAAGACTTCGTCGAAGCTGAAACATGGTATTTCACTACAGACACGACCATTCTCAGGTGCCGGGAGGCGTCGGGACGGTTACCATATACAAGAGCCCCGTCATCCGTGCTCTCTTATAGCTATGCCTATACACAGGCTTAGGCGCCATAGACTCTCTCAGGGCATTATTTTGAGTCCCGATTGTGAACATGCGGGTGCCCCGCGTTGAGGTGCAATGGATCCGCGGGACGAACCTACCGTAAGTAGTTAGCGCGCCGCTTATGTGCGATGAGGGATTCACCAGTTGAGTTTTCGAGCTGATTTTCCGGGTGACAACTGAAACCCCTGTTGATGGTGTGCAATGATATCTCGTAACCTCTACCCCGAAAGACCGTGATACCCATTGGATTAGATAACGCTTTTACCTACCCAACCGCGGATTAGGGCGACCACGGGTCAGACGTCTGACCGCTAAATATTGATACGCATTCTCCTATGGTCCCAGGGATTCTGTCCTCCAAACTGTCCCCATAGAGGGGCAAAGCGAGGCCCCTCTGGCTAAATCTCTCATGGCGGAGTGCGCGCCATTATGCGACTGTAGAAAAAAATTCCCCTCGATCGTTCCCGCTGCCGACACTGGGATACAGTACACTCCTTACGGGAACTAGCTGCCACGCCCATCGCTCTACTGCACCAACAGGAAAACGCGTGATGGCCGCAACCGAACCTAAGTCGGAACCCCACTGGCCTTGAGGCGTAAGCTTCAGGTTGTGTGGAATTAGACTCCGCGCAGTATCACGATTGGACCTAATGCGGTAACTGTGGCGATCATACCAATGTTTCACGAGGCGACACTGCAGGCTGAACCTGTGGCATGGGGGTACTCGGCGATGGCTTCAGACTTAGCAGTTCTTCAAAAGTGTGGGCAAAGACACAAATGCCCCCAGACCCGCATTACCAGCACTTTCATTAAGGACACGTGGATCGGTGAGCGCAGTTCTATCTATCTTGCTCAGATCCTACTTCCAACTTTAAACAAATATTGACAGATGTGTGCGATTACATAGGGCCAGACGTTGGGACCGCTTATCCACTACTAGGAATAACTGACGCTGATCGGCATGTGGTAAACAGACCCGACTTTTTAAGCGTAACGAATTGTTTCCGCGGTCCGCACTCGTCCGACATAAACCGCGAAGCACTCCGTTAGTTCGATCGCCGGGTAGATGTCGTCAGAAACTTAATCGAGATCTCCCCAAGGACGCACGGTTGCTGTGAAGAGGCAGGATCGTCATTGCTCTATGGGCGCCATCGCTCGTAAGATGAAAAATCGTGAGTATGGTCGGCTACGAGTATGCCGTCGCCAGCAATACCTGCGCTGGGGTAAGGTGCGAGATCATTCTACCAACAACTCCAGATGGCACGTGGCGTCTTAAGTTAGACGGATGAACCTCTTGCAAACCTTGTTTTAAGGGACATCTCTGGGCCCTGGCACATCATGCCCGACGACGAGTTGTACTCGTGGCCTCATGGGAAAGTCATGCTGCCCAAGAAATAGTTATAAGGGTGAATGCATACGGATGGTTGACTATGAGATCTACGACACACCGAAACTACGTGACCCGACATGGTAGGTCAGCTATCATCACGTTTTAGTGATCCGCCTTAAAACGCCAAAATAAATTTACGTGCGGTGGCTATCGTCCGGCCGGTGGGAGCTAAACCCTAAATTCCCCAGTAGAATCCGTTTACTGTTGAAGCCAGCGCTGGGCGTATCCTGATCGCACAGTGTCCAGATCTGAACGGAAAGTGCTCCGCACCAGAGCAGCTCGCAGTCGGTTCCCTACAACTCCGAAAATAACCGCGTTGGCAACCTCCGGCGTCTATAGTTGAGTCCTTAGCCCTCATCACTCTAGCTATCGCGTAATGACTAACGAGATCCTCCGTTAATGCGCGTTCAACTGATTCCTATCTCACCCCTATATTTTGACCTGTCAGGCGGGTGACCGCCTGCTTTCAGCTTGCGGTTATGGACGAAACGATTTCGTGCAACTCCCGGCGCAGGAAGCCGTGATCTGCAGAAAGAGTCGGCGAAAATTTGGATTGCGAATAAGGGGTTCCACCTATGTCATTCGCTTAGTGGAATGTGATGGTTACCCGTGTTGTCACTCAAGGACATGTTCATAGCGTTAGTGTTTCACGCCTGCGAGAGCTGTATGATCTCCAGAGTACTCCTGTCTCCAGGGCGGAATAAAAACGCGGTAGTCCGTAAATAGCAATAGTATTGATAGTTGTCAGCTCAAAAAGTACGGGTTTAGTTAACGCAAAAGCTGACCCAGAACGTCGCCGCAGTAGGTTCTACGAACATCCGCAGTCCTCGTGAAGCCAAACACTCGGTATCTCCACCCCACGATAAGTGTCCTTTGTTTGACTTTCGAGGTGTCTTTGCCTGGTTTCCAAAGCTGCATTCCTGCGCGCTGACATATCTAGGATGGACTGGCGCTTGGGCGGCGACTCAACCTGGTCCACCCTACTCACATGCAAATAACTTACTAATATTCCCTCTGATTAGTGGAGAAGGAGGGCGCGACACGCCCTAGATCCCAGGTAAGTGCCCACCTCGGTAGTACACGGTTGAATGATCCCTTGTTATGTTGTCGTCTGGTCCAATGTATATGGTAAATATGTCAGACGATATTTGTTCGGAGCGAATAACTGAATTAACGGTACCAGCATGATTTCCACGGAATTAGTTTTGCTTCCCTGGTTTTGGTTATGCTAGTGACCATCTTTGTGGTGACAGATACCGGGTAGGTTCAACCTCCAAAGAGCAACGAACGGACCAGCAAGATGGACGGAGAGGATGTGCACCCAGCGGATAGGGAGTATAACCGCTGCTGGTCCGCGGATTGGGGACGTTGTAAAACAGGCCAGGGGAAGCAGACAAGCCGCCTGCCGGCCGCGTATGCAATTGTAAGGGGAACAAAGCGTCATGATTACAACCGGCGGTTACCGAACCAACCCCGTTATTTACTAGTGCACAACAGGGTCACGAATTTCGACGACATACTCCCTTACTGTGGCAACTCCAAACACATGCGCGTGGTCGCAGGCGCATATGTACCCGGATAGCTAACGCCGTGGACCGCCAGGTGATTAGAATATCTTTATAGACTTGCTCCACAAGTCACTTTTACACGGAAGCATTGCCATTATTCACCGCATGGGGGAATATGGTAGGGAAACTTCTAGAGCTCTTATAGGGTTGACCAAGCAAGATACCGGCTTATTGCCAGTACACGTCTGGACTCGTCTCTGACGTGAACAAGGGTACGCGCATCGTCGTACGTCTGATGAAGAAGGTGGATCACCACCTAGCCCGCTTGCGAATCGTGGTTGTAAGATCAAGCCCTGCTCCAGGCCCCATTAAGAATACCCTCCATGATGCGGAAAGACATATAGCGTGATTCACGCGTGCGAAAACTAGATTAGCACATTCTCTCTATGGCGAGGGTATAGTCTACGGTGCAAAGAGCCTCAAAAAAACCCCTCCCAGGCGTCAAAAATAGCTCTCCCATAATCCAAAGATAGGATTTGCTATCTAACTTGTGGATGCTGACTTGAGAGTTTCGTAGCTCTTCCGGCCCCATTAGCATTTTTTCGACTATTTAATCCGAATCCCTGGAGTACTGTTACTATCTGTGCAGTAGGGCAGAAACGAAAAGGTGACCACCCCATACGGGACGGGACAGTCTGGGATTATAGTCGTAGAATGCGGGCGGAATTTCCATATCAATCGTTCCGCCAAAGAATTATCGCGAACTGCCGCCGCTGTTAGCAAGCTGCGGGTGAACGCTACGGTCATCTCAGGCTAGAGATAGATGAAATTACACCTACAGGCCGTGTTGAAGGCTGATTATATCATGTCTCGAATGCGCTGAAATCAGGCGGCTCACGTTTAACTCGTGGCGGCGATTGACCACATCGGATGACCTACTCGAGAGTGCTTATCGTAGCAGTAGGTGCGTCTCCATTGCCAGTCTGAACACATGACAAACCCAGTCGTCATATACGATAACAGCACCACATCAGTTCTGGGAGCACGTAGACGACAAACTGATATGATTCTCGTCGAGTTCGGCGGTTGCGTGAATAGATGCAGGCCGTCCGCACGCCCTGAGTATTGCCGCCGGGTTCCCTGCCCGACAGCCGACCATAGGGTTCTTGCTGTTTCGGCTGGGCGAATATTGAGGTTCCAACATTAGAGGAAAATCGAGCTTATAGACGGATGGGCTACATGGTAGTACGAAACTTCACTGGCACGGGGTCGTGCTGCTGAAGTTCATGACGTGGACGGTCCCGCGTATGCCCTGGGTGCCCTAGTCCACCCGTAGATTCAACCTACCATTGTGCGGGAGGCGACGTTAAACGTGCACCTTGCTCGGCGGGCCGTGTACATTCTTATCTTAGCGCCCATCACGGATAGCAGAGTTAGGACCTTCGTTAGTAGTTTGTTCCGAAGGAGGGTATTTCCAGTAACCGTCTCTAACCAAAAAATTACTGAAAGCCTGATCACTTCTGTATAGGCTCTTAGGCTAAATTTGAAGAAATTAGGATCAGGTGGCTGTACTCCACGGCTTACACCCTGAGAGTGCGGGTGGGATTATACCATAGCGCGGGTCTATCAGCAATTCTAGACGTTTTGGCTACACTTGTCCGATCACGAATGGCAACAAATATTTGTACGCAAGCATGTCCACGGTCTTTGCTGCTGGTGGGTCACCACCCGTTGCACGCAACTCGTCGGATACCGGCGGCCACATTGGTCGGAGAGAAGCAGTAGGGCGGATGGAGGCGTGCGGAACCGTACTACCTCAGAAAAACTAATTAGCGCTACAGGTCCCGGTTAGGCTTGTATCAGACGTAAAGGGAATCTCCCCTACCATGTTCATGGCAGAGGTGCAATTGCTAGAATCCGATTTCAGGTATCGCGCTAGTGCAACACTGCTTCGGAATGTATACCTGCGAGGCGATCGCCGGCGAGCCAGATAACTACAAAAGCTGTGCTCCCGGACCCCCTCTTATTAAGAGCTGCTCCTTACTCGTTGCAGTGTTGAATCACAATCTACCAAGTACCCGTCTGGCATGAGGATGAAGTTTGGCTGCCTAAAGAGAAATCAATCAGCAGAAATTTTGTGTGAGTGACCGGGACCAGACACCGGCATAAGACCACGATGGCTTCGTTTATGGCGAGTAGCGGCACATGGCTGTCCCGGACCAGAACCGGCTGCTTCTTGGAAATGGGTAATCAACTGTCGGGTATATCACCTGAGATGCCCTCGGATTACTTAGTGTGGGTCTCGCGATCCCGAATAGGCGCAACGAAGTCTGTATTGCCTCGGGTCTGAAGCTGGCGCAGTATGCAAACGCCACCGTGGATAACCACGTTAGGGCGTTCTCGCAGTCCGAACGTTTAAAAACGCCCTGTAAGCGTTCCATGGGGGGCAGGGATGGACAAAGGAAGTCAGCTGTACGCGGGGTAATCGTGCAAGAGGCGCATGGCTATCAACTCTTTACGTTGTGAGGAGTTACAGCCGCGACCTACACCTTTCAACTCGATTCTTAGTCTGAGCGCTTTTCAAGACCGACTGGCAGAATAGAACGTTGATTGGCAGCGTTGACGCGGTCGGAGCCTACTGCCTTCAGAACTCATAGGGCGTCCTTGAGGACATGGGCTGACTCTTTTCTGATTACACCGTCTCATCCGGCGGGTGATCCGCCTGGCTGCGCTACCCTGCTATGTCCGCCTTGCAAAACGCTTGTGTGCATTCCATATTGATGATTGTGCACGAGGACGACCCTATTTCTTAATCTCTACCTTCCCTCAATAAAGCATTGCATCTCTTTCAGGCTCAAGGGCAGCGCTCCCCTCAAAGCGGATTGAGACGTGATATCTCCCGCTACGGTCTTCCGAGGCCAGCCACAGTTGGAGTGATGTAAGCATACCCTCGAGGCTCCAGCGTACTCCCACTTTACATTGCTCTATGGGCTAGGGGTCAATCACGCTGGGGTGTCTGTCAGCTAATAGCACTCATAGCTATCGAGCGAAACGATACGGAAAACCTAGTTGTCAATCCTAAAATAACTGCTGCACCGACGATTTAATTCACTATTAGAAACGCAAAAACGCAAATGGAAACGGAAATGGTAATCGGATGACCTCCACGCCGCTTAGCCTCGGGCGCCCCTCGCTTTATGTCTACGCGCGCGATGGGTTCTACTTGATTTTATTTCGCGCGTCCGACTTACACTGACACATAAGTGCGAGAATAACCAAGCTCCTTGAGTCTTATCAGTTGCGTAACACGCGCGTCGAGCGGAATCGGTCCTCCGGTCCATCCTAACAGTGGGGATCTCGTCGCCTTGGACGGTTGCACACTAACCAGGTGCTTCGACGATCTTCAATTTAGAACTTAAGGTAAGAAAAGCTTGGCCGCGTAAAATCGCGCAGGGTGACATCTCTTGTATACGGACGGCGTTTGCACTATAGCCTGCCCTAGCACCCATGCCTTATGACTTCGATACTTCCAGATAGGTAGACCTGGATTCCCCTTGGCCAATTACGTTTGTGCTAGCACTTCCTCCGTAGTGCGAGCGAGGTCAAAACCGGGCAGGTCAGCAAGCGGCCGCCGTATCCCGTCACGCTTCATCCGTGATCAAAGCTCTGTGTTCAACTATCTCCCACGCCGGGATCCCCTTACCAAGCGGGGAAAATGCGGTGGGTATACTTACCTGTATAGCGAGGCTTTCACTCGCCCACGAAGGCGAGATGGGTATTCTCAGTCAGGCCACCCGACTCGGCCGACAGAAGAATGCGATTTGACTAGGCCCGAGACCTCTTCATTGCCAGCGAGGTACGGACGATGGTAAAGCACATCTTGAGCTCGCCATAGTACAAGTCAATGCAGGCCCGCAACCAGTCCCTGTCAATAAGCTTTCTCTATGCGTGGTCTTGATCTGCTGTCCATACCAGCCGTTCATGTGCCAATGACCTCGTGGAGTCAGGGGCGTAAACCCAACCGCTAGTCTTGATGTTCGAAATATTACTCAGTAGGCTGTTAAGCCGACGACGCCTGATGGAGGCATGAATTTTTTCCTTGTTCCCCTTCACAAAGCATGACGGTCGTAGGGAACGTTTCTTGTAGCATCACAGTTCAGGTCCCTAGACTTTCCGACGGACCTGCTGCGGATTCGCTAGCAAGGACACGCGAGGACGAAGGGCTGTAGAGACCAGCGCCCTGTTTTGAATATACTGGAACGACGTTAATTAGATCGTAATAAGAACGGAATACTGTACTACGCAGAACACCAAGTGTGGCCACCGTGATGATAAAAAGTGGTAACCCACAAGATGAACAACTTATGTTACCTACCGTTGATAATCCGGCACTCCCGCCTGTCGGAAGTCCGGAAGGTGCGGAACGAAATCGTCGTAGTACTTTCAGTCCCAATTGGTGAGTATTGTAAATTAGCGTGAGAATCGTGCTTAATCGCTATATGAGGGACAGGTCCGCAACTCGAAGTGCCGGCTGAGATTCTCTATGCTATGAAGTATTTCTCCCTATCGCTGCCTGCTTCGGGTGACGGTCTCTCAATTAGTCCCACGTGGACACAGCTAAATCAGGACTAACTATTGAATGGAGAATCCTCCTGCAACTGGGAAAACACTATGTGGTCCAGACAACAGAGAGTCGGCCAAGAATGGTGTCGGGACAGTCCAGCTTTGATGGGGGTTTGCTAAGGTCTTTCCCCGACCCAATCTCGGAGGTGTGCGTTTGCAAGCTCACAGGTAACTCTAGAACTTCTCTCCAAAGCACTCAACACGTGCGTAACGAACCGTGGGACGTAGCAGGTCGGCTAAACCGTATCTTCAGTTAGGGGTAAACCATAAGGATTAGCCTAGTGGGATACTTAACAATGTGTACTAGGCACTCGATTTTAAATTGCTAAGAAAACGGCTGGCGGACATGGGTCAGTCAAAGCCACTAAATCTATTGTTAAGGCAACTGTACACCTGAGTAGAGGCGATGGTACGTCAGTTCTTGGAGTTGATGGGGTTTAAGAGAGGGTTCACACCATTTTTGCAGATAGCAAGAAATCATCCAAATGGGATTCGACCTGCTACGTACTGGGAGCGTTGGTTACTAACGCCCACAATTATATTTGCCTGCGAATCTGGTTAACACAGTAGCGCATGCCCGCTACCTACTTAGAGTCACATAAGCACCCATCACACGGGTGTGGCACAATTGACTAGATCTACTATTCTCGGCTCTCAACCAGATCTAAATGAACCGCCTATACTTTCACTAATCTGCTGGTCGCTACAGTGTACATATCCTTATTAGAGAGCATTGAGGCCTATAGCGCTCAGGTAACGAGATAAAACTTACGGAATGCCAATGTCAGCCGCTATGGTCCGACTGCAAAATTAACCCGGTCGAAGACACCTTTACTGAGTTCCGGTTACGCTCTTATTGTTTACAGACCGGCTGGGAGTTGGCCGCTCACAGAACGAGTGAGCAGGTTAGAAACAGGACTAGTAGCAACTTAGGATGGTCTATCGGGCTGATGTGCAGTGGATAAAGTCGCGACTGACAACTCACGATGGTAACAATCCGCCTGCTATCCTCGGGGACAAACCCTTCTCAAGTATGACCAGTTCCTCTAAGTCGCCTTCGCCGGATAGCAGGCCGGCATAGCCAAATTGAACGCTCCCTGAATGGGTAATGTAAGCGTTTTAGATGGTGATCCGACACTGCATGACATTAAGTTTGCGATGGGCCGCCGTAGCTGCGATATGTTATGTGTGAGGGCTAGAAGAGCGGGCGCTCGCAAGCAGCCAGACTAGATGGATAAGCTTTCTTATGGTCTGTGGGATTCAGACCGGCCCCCTCAATCAGAGTCGTCCCATACTGTTATTGGCCGGTGGCCAGGAAAATAGGAGAGCAGTTAATACGGCATTCCGGAGCTCGAGCGCGGAAATGCCTTACGTGCAGTACGAACTCAGTCAAGCACGTGTATCAGCCTTTTACGTACGCACCCTTGTTTGGAATGTAGTTAACGGGTGATTCGGTCTCGTAGACGATTTTTGACATAAATAATTTGCGCTCTCTCTTGTGCTTATGCCGCATGGGATCAATCTGCCTGAAGAGGACACACATGCCTTGTATTCATTCCATCATATGATGGACCCCTGTCTAGTGGCGAGTGCCCCCCGTATAGCCAGATATAGAGCTGGAGTAGGCCCCTAGGTATGACCTAACTCATTGATGCGGGCGTCGTGCTTGTGCCTCTGGGAACCGCTGCGTTTTGGTACCCGCCTCTCTAACTGGCCCTCTCCCTCCAACTTTCATCTTCCCAAGGACATACTCAACGGAAAGTACCCTGCTTCTCTGGGTTGTTTCGAGAAGTGAACTCTCTTCTCCCCGCTCCCTAACCCGTAAGAGTCTAATCCCCGGTTCCGTAGCTAATTTAAACAGTCGGCGTGGGCAAAACGCAACTCGTACAGCCGGACTTTCTCGGATTAATAGTGTGAGGTAGATCACGTGCTTGTCGCTCTAAAAAGCCTTAGAACACCATTGACGGAGCCCAATACGGGGACAACGACGCGTTCAAGGAGGCAATATTTGGACGACGACGCTGCTCCCTTGGAGACAACCTCTTTACCTCGCGTTTTTATTGTTCCACAATGACCGTAGAATCACTGGATTGAGGAGGTAAGGCCACACGATGAAGCCCCGTAAACCTCAATATCAGTTGCGCGAGTTTGGCTGAGAACTGGTCCGCTTGCCGCCTTTTCTGCTACTGGTTACTTTCTGAGCTACGTCGACACGATGGGAGCATTGTCCGTGCCGGGGTAAGCGTCACTGGCCGGTAGGTCTCGCTGGACTACAGTAGGATGCGTCACCGCGGTGGAGTATAATGCCCATTCACCTGGGGGAACCCGCTGACGCAGCTTTGACCGGAATATCACGGGTGTTTTGGCGCTCCAAGCGGCGTAGAGACGTATACGTGGTTCCTACAATTGCCACTCCAAAAAAGTCGCTTGTTTATTGTAGTAAGTAACCCTGCCCGCGCTACTACACTGTCGCCAGAAATTCTATTACGATTGTCGGTTTGGAGCGTACATAAGGAAGGGTTAATTGTCAATGAATTCAGGGACACAGTTAGAGGCGCGTTCAGGAAACCTAACTCGACTCAGACGCGATCTGAGTAGGAATTTCACCCCAGCTAATACGTTGTCCTTTTGTCTCGTATGTATGGTCGGAACCCGAACAGATTAAGTACGGCCTATAGTACACTTGCTGACTTGTTGCCGGTGCGTACGGTCTTAGTCGCAGGCGCCATAAATCCGGTCCGTTTTCTTGGCTAACGAGAGCAGGAGGACCCCTACTGATAGGCACCTTTACCAAAGAACAAGTGGGCATGTGGCCTTAGACGATCCTTGTCGCCCCTTACTTAACAGACTTTCGGTGTTTCTCATCAGGGGGCCTTGTAACTCCCTTCTAGTATCAAGCGCTATGCATACACCTAGACTCTAGTTGGCTATGCTGGTTGGACGTGAACTTATTGCACAGCTTATCTGTGTCGGGAGACAAATTATTTATGCCACCGAAGCTCGGATACTCACCAACGTGCCGAAGCGCCACAAATGTTATCACATTGGTCTTATTTTTGGGCTGGGGCCACCGCGCCATTTTGAGGCCGGGTCACTCTCGCACGCAGCCCATTGCAGCAGAAAAACAATATACTGTATAAAGCGGTGGTAGCTCTTGCACGCAAGCGCCGACCTTATGAGATTCTCACCCACAGGTAGCCTGCTGTAGAAACCAGCGTATGCCAGTACACTTTAGGGCCGGACAAGTCAGCTCTAGCTCTACGATACTGTTCGGCCAATCCTCCTTTCACACTCCAAGATTCTTTTGTGTCCGAAGAACTCGCTGGCGCCTTGTCCTGTTATTTAAGTGTGCCCTGCCAAGCAGCAAAACCCCCCTTCTGCATTTGTTCCTCTACCCTCTGAATCTGCTTACTGTCGTCGTCACGCCCGCGTTCGGTGCAATTCTTCGCAACCAGCAGAAAAGGGTACTCATTTCATTCGGGACGGGTCCTTTTTGAACCCATTAAGTTACTTGTTGGAATACTAGGCTTGGCAAGGCCGTTTTGGGCGTTCCGATTCACTCATAGAACTTCGCGTCAAGTCTACAGTAACCAAATTACTTGAAATGTTGCAAGTGGAGATGCTCAGATCAATAAGCTCCGAGGTGGAGCTGAGTCTTGCCCCCCCAATATGGCGGACGGTCTGTTTGCAGACCCGTCGTGGCTCCTGGATTGTAATTCCATATGATCTCTCTTCTGCGGTGCACCGCCCAGCGATAACCCTCGGGATCTGACGGAAAATACAATGGAAGGTCCAAATTACGCGTGGTCCGCTGGATACACGTATAAGAAGTTGCGGGGATGCTACAAATCGTTAAGTAAGGCAGCCAACCTAAGCCGCGTCTACATAGGCTTCCAGCAACATGAGCTAAGCAGGCTGGGTATCCTGGTACTCACGTCACATTATGCAGGGCATGGTGCGCGAAGACTACACGCACTCACTCGGAGTTGATGGGAAATGTGAATGTGGGGACCTTTGTGGAGTGCCAGCCTGCGACCGCACCACCCAAGGATTAGGGAAGGGGTTTCGCACCTCCCCGACGCTCCAACCCTTCGGTTGTTTGGGACACATATTCCTGTAAGAGAGCGTAAATTTGGAGGTCAACGC
		</sequence>
    <sequence><taxon idref="Location_1_2_1|25.847301140817038"/>
			GATACAAGTCTCTAAGAGGTCTGAAAGTCTTCCCACCTCGAGTACTTTAGACATACCTAGATTTTTGGCTGGCGTGTAGAGGACATGCCCTCGTCGTTCACAACGCCACATAGAGTATAGATCCCTAAGTTCCACCTAGGACGTTACACGTCTGGAACACCGTAAGGTTGGTGGATAGAACTCTCTGCCGGAGTCTGTGTTATGTCCCGTTGGTTTCTTTTCTTGGGGTATAGATACAGTTGCTACTACAAGAGGTGAGCTATTCGCGGTTCGGACGGACGGCTTCTAGTCTCTGGTGCATGCTATATACGGATTGCGGCAGCTTGTCGGGGCCGGGCCGTTGCTTTATCAACAATTGGTACATACCCGGCTTCCCCTCTTTGCGAAGAGACGCTCGTCCTGGGGGAATCCACGGGCGAAACCGGAGTAGTACCCGGATCCCGTAGATCCATAACTCCTTGCCCGGACAATGGCCCCATACTAAACCCTATCGAGAGTCGGACGCTCATACGAGTAGTCTGCCCGAAATGCCATTTGAACTGTTGGCGTTGAGAAACGTATAAGCCGGCAACCTTAGCTGTGTCAACCTACCTGCCAAACTACCAGAGACATTTCTCAAAGTGTATGGAGCCTACTAAGGAACCAACTCTGTCGGTCTATCCGTGGCGTGCTGAAGGAAGTGTTATCCTATCTAACCCTCAAGGAAACCCTTAGGACGACCCTATCTGGGTTCAAACCCGTGGCGTTCTCAGTCAAGGTCACAGGGGTTACATTCAACCGCATCACTGGGGGGTGAGGCCGTCCTAACCCGGACGGCCGCCCAGTCACGGTAAAGCAATAGAGTAGTAACGTTAATTGTAGATGTCAACTCAACCGTTTGCTATGAGGGTAGGCAATTGGCTGTGGATTGAAGTGATGTGGCGGTCTATCGTCACCTCGCACCAATCCGAATGATAGATTGTATGTCTTACTTACGGGTTAGCGACCGAAGAAGACGGGGCATCCAGACTTTGTCAACACTTCCTGTAACAAATTCTGGTTAGAATCCAGTCATGTGTGCGACGTAAGAATACTGTGGAATTAGTTCTGTAGTTGAGTTAACCTTTTCACAAGATTAATTGAATGAACTAGGCCGAGCAGACGGGTTGTACGTAAAAGGACGCTCCTTATATTGTCGTGCTATTAAGATATACTTATTTATAACGCGGACATCCACTCCTGACGAAACTATGCGGTGCTATGTCTACGGGCCCACGACTTGTGGACGCTGGTGGCTAGCATGTTTGCAGCTTTCTGATATTTTATTCTCATGCAGGCCGAACGACTCTGCGAGCAGGTGTTTCAAGTAAACTACAGTTGAATCAGTTATTCCGTTGATGACTCTCGTGGGGAGCAAGCAAATGCGGGATAGCCATCAGAACGTGGTGGCCATACCAGGGATAAAATTACACTAATGATCGGAGATTTCCGAAAATCAGAGTCTCTACCTAGATGTAGCTGGCCATGATGAACGTATGCCTCCGCGAATAATTCCCCGCTAGAACGGAGAGTCGCGCCCTGGCTCATCGCCCTCGAGTTTATAGATCATAGTCTAAATAATATGAAGCTCTTAGACCAGATGCCTCTGGCTGAAGCTTCTGCCCTAATTATGACATGCCAATCAGTTAGGTTGCTGGTCTCAAATTGATCCAAGTAAACGAAAATCGCACGATCCGTCCCATTCGCATAGGCGGGTCGAAGAAGTCACAGAGATATATCCCTCCAGTGGCTCAGAACGAACGTCACTTTCCATCACAAGGCGTATGGATCTTTTGTGTAGGTCTGAAACTTGCGCGATAGGCCGCGCTCTAATTTTGCAGAACCGGAGCGAGCACCCCGGAATGTGACTCTTTAAGTGCATGTCGGCGCCGCCTCTACTCGCGATCCAGGAGTTATAGACTACCGTAAAACATGCGTACGAGTCGTCAATTCAGGACAAACAGAAGAAGGGAATATAGCGGGACAGAATGCAAAAGTTCTGATGCTACAGCTTCAGGATCACTGATGAGAACCAACTTCTATCCTCCCCTCACGCAGTTGTATTCGTTCCGATGCATTATACTCCTGTGTTAGCAAGCAACCTGATTTAGAATATGCATTCAAATAACACATAATTAACCCAAACTCCCAGTTTTAGTCAGAGACCGCGTTATCTTAAGACTTCGTCGAAGCTGAAACATGGTATTTCACTACAGACACGACCATTCTCAGGTGCCGGGAGGCGTCGGGACGGTTACCATATACAAGAGCCCCGTCATCCGTGCTCTCTTATAGCTATGCCTATACACAGGCTTAGGCGCCATAGACTCTCTCAGGGCATTATTTTGAGTCCCGATTGTGAACATGCGGGTGCCCCGCGTTGAGGTGCAATGGATCCGCGGGACGAACCTACCGTAAGTAGTTAGCGCGCCGCTTATGTGCGATGAGGGATTCACCAGTTGAGTTTTCGAGCTGATTTTCCGGGTGACAACTGAAACCCCTATTGATGGTGTGCAATGATATCTCGTAACCTCTACCCCGAAAGACCGTGATACCCATTGGATTAGATACCGCTTTTACCTACCCAACCGCGGATTAGGGCGACCACGGGTCAGACGTCTGACCGCTAAATATTGATACGCATTCTCCTATGGTGCCAGGGATTTTGTCCTCCAAACTGTCCCCATAGAGGGGCAGAGCGAGGCCCCTCTGGCTAAATCTCTCATGGCGGAGTGCGCGCCATTATGCGACTGTAGAAAAAAATTCCCCTCGATCGTTCCCGCTGCCGACACTGGGATACAGTACACTCCTTACGGGAGCTAGTTGCCACGTCCATCGCTCTACTGCACCAACAGGAAAACGCGTGATGGCCGCAACCGAACCTAAGTCGGAACCCCACTGGCCCTGAGGCGTAAGCTTCAGGTTGTGTGGAATTAGACTCCGCGCAGTATCACGATTGGACCTAATGCGGTAACTGTGGCGATCATACCAATGTTTCACGAGGCGACACTGCAGGCTGAACCTGTGGCATGGGGGTACTCGGCGATGGCTTCAGACTTAGCAGTTCTTCAAAAGTGTGGGCAAAGACACAAATGCCCCCAGACCCGCATTACCAGCACTTTCATTAAGGACGCGTGTATCGGTGAGCGCATTTCTATCTATCTTGCTCAGATCCTACTTCCAACTTTAAACAAATATTGACAGACGTGTGCGATTACATAGGGCCAGACCTTGGGACCGCTTATCCACTACTAGGAATAACTGACGCTGATCGGCATGTGGTAAACGGACCCGACTTTTTAAGCGTAACGAATTGTCTCCGCGGTCCGCACTCGTCCGACATAAACCGCGAAGCACTCCGTTAGTTCGATCGCCGGGTAGATGTCGTCAGAAACTTAATCGAGATCTCCCCAAGGACGCACGGTTGCTGTGAAGAGGCAGGATCGTCATTGCTCTATGGGCGCCATCGCTCGTAAGATGAAAAATCGTGAGTATGGTCGGCTACGAGTATGCCGTCGCCAGCAATACCTGCGCTGGGGTAAGGTGCGAGATCATTCTACCAACAACTCCAGATGGCACGGGGCGTCTTAAGTTAGACGGATGAACCTCTTGCAAACCTTGTTTTAAGGGACATCTCTGGGCCCTGGCACATCATGCCCGACGACGAGTTGTACTCGTGGCCTCATGGGAAAGTCATGCTGCCCAAGAAATAGTTATAAGGGTGAATGCATACGGATGGTTGACTATGAGATCTACGACACACCGAAACTACGTGACCCGACATGGTAGGTCAGCTATCATCACGTTTTAGTGATCCGCCTTAAAACGCCAAAATAAATTTACGTGCGGTGGCTATCGTCCGGCCGGTGGGAGCTAAACCCTAAATTCCCCAGTAGAACCCGTTTACTGTTGAAGCCAGCGCTGGGCGTATCCTGACCGCACAGTGTCCAGATCTGAACGGAAAGTGCTCCGCATCAGAGCAGCTCGCAGTCGGTTCCCTACAACTCCGAAAATAACCGCGTTGGCAACCTCCGGCGTCTATAGTTGAGTCCTTAGCCCTCATCACTCTAGCTATCGCGTAATGACTAATGAGATCCTCCGTTAATGCGCGTTCAACTGATTCCTATCTCACCCCTATATTTTGACCTGTCAGGCGGGTGACCGCCTGCTTTCTGCTTGCGGTTATGGACGAAACGATTTCGTGCAACTCCCGGCGCAGGAAGCCGGGATCTGCAGAAAGAGTCGGCGAAAATTTGGATTGCGAATAAGGGGTTCCACCTATGTCATTCGCTTAGTGGAATGTGATGGTTACCCGTGTTTTCACTCAAGGACATGTTCATAGCGTTCGTGTTTCACGCCTGCGAGAGCTGTATGATCTCCAGAGTACTCCTGTCTCCAGGGCGGAATAAAAACGCGGTAGTCCGTAAATAGCAATAGTATTGATAGTTGTCAGCTCAAAAAGTACGGGTTTAGTTAACGCAAAAGCTGACCCAGAACGTCGCCGCAGTAGGTTCAACGAACATTCGCAGTCCTCGTGAAGCCAAACACTCGGTATCTCCACCCCACGATAAGTGTCCCTTGTTTGACTTTCGAGGTGTCTTTGCCTGGTTTCCAAAGCTGCCTTCCTGCGCGCTGACATATCTAGGATGGACTGGCGCTTGGGCGGCGACTCAACCTGGTCCACCCTACTCACATGCAAATAACTTACTAATATTCCCTCTGATTAGTGGAGAAGGAGGGCGCGACACGCCCTAGATCTCAGGTAAGTGCCCACCTCGGTAGTACACGGTTGGATGATCCCTTGTTATGTTGTCGTCTGGTCCAATGTATATGGTAAATATGTCAGACGATATATGTTCGGAGCGAATAACTGAATTAACGGTACCAGCATGATTTCCACGGAATTAGTTTTGCTTCCCTGGTTTTGGTTATGCTAGTGACCATCTTTGTGGTGACAGATACCGGGTAGGTTCAACCTCCAAAGAGCAACGAACGGACCAGCAAGATGGACGGAGAGGATGTGCACCCAGCGGATAGGGAGCATAACCGCTGCTGGTCCGCGGATTGGGGACGTTGTAAAACAGGCCAGGGGAAGCAGACAAGCCGCCTGCCGGCCGCGTATGCAATTGTAAGGGGAACAAAGCGTCATGCTTACAACCGGCGGTTACCGAACCAACCCCGTTATTTACTAGTGCACAACAGGGTCACAAATTCCGACGACATACTCCCTTACTGTGGCAACTCCGAACACATGCGCGTGGTCGCAGGCGCATATGTACCCGGATAGCTAACGCCGTGGACCGCCAGGTGATTACAATATCTTTATAGACTTGCTCCACAAGTCACTTTTACACGGAAGCATTGCCATTATTCACCGTATGGGGGAATATGGTAGGGAAACTTCTAGAGCTCTTATAGGGTTGACCAAGCAAGATACCGGCTTATTGCCAGTACACGTCTGGACTCGTCTCTGACGTGAACAAGGGTACGCGCATCGTCGTACGTCTGATGAAGAAGGTGGATCACCACCTAGCCCGCTTGCGAATCGTGGTTGTAAGATCAAGCCCTGCTCCAGGCCCCATTAAGAATACCCTCCATGATGCGGAACGACATATCGCGTGATTCACGCGTGCGAAAACTAGATTAGCACATTCTCTCTATGGCGAGGGTATAGTCTACGGTGCAAAGAGCCTCAAAAAAACCCCTCCCAGGCGTCAAAAATAGCTCTCCCATAATCCAAAGATGGGATTTGCTATCTAACTTGTGGATGCTGACTTGAGAGTTTCGTAGCTCTTCCGGCCCCATTAGCATTTTTTCGACTATTTAATCCGAATCCCTGGAGTACTGTTACTATCTGTGCAGTAGGGCAGAAACGAAAAGGTGACCACTCCATACGGGACGGGACAGTCTGGGATTATAGTCGTAGAATGCGGGCGGAATTTCCATATCAATCGTTCCGCCAAAGAATTATCGCGAACTGCCGCCGCTGTTAGCAAGCTGCGGGTGAACGCTACGGTCATCTCAGGCTAGAGATAGATGAAATTACACCTACAGGCCGTGTTGAAGGCTGATTATATCATGTCTCGAATGCGCTGAAATCAGGCGGCTCACGTTTCACTCGTGGCGGCGATTGACCACATCGGATGACCTACTCGAGAGTGCTTATCGTAGCAGTAGGTGCGTCTCCATTGCCAGTCTGAACACATGACAAACCCAGTCGTCATAAACGATAACAGCACCACATCAGTTCTGGGAGCACGTAGACGACAAACTGATATGATTCTCGTCGAGTTCGGCGGTTGCGTGCATAGATGCAGGCCGTCCGCACGCCCTGAGTATTGCCGCCGGGTTCCCTGCCCGACAGCCGACCACAGGGCTCTTGCTGTTTCGGCTGGGCGAATATTGAGGTTCCAACATTAGAGGAAAATCGAGCTTATAGACGGATGGGCTACATGGTAGTACGAAACTTCACTGGCACGGGGTCGCGCTGCTGAAGTTCATGACGTGGACGGTCCCGCGTATGCCCTGGGTGCCCTAGTCCACCCGTAGATTCAACCTACCATTGTGCGGGAGGCGACGTTAAACGTGCACCTTGCTCGGCGAGCCGTGTACTTTCTTATCTTAGCGCCCATCACGGATAGCAGAGTTAGGACCTTCGTTAGGGGTTTGTTCCGAAGGAGGGTATTTCCAGTAACCGTCTCTAACCAAAAAATTACTGAAAGCCTGATCACTTCTGTATAGGCTCTTAGGCTAAATTTGAAGAAATTAGGATCAGGTGGCTGTACTCCACGGCTTACACCCTGAGAGTGCGGGTGGGATTATACCATAGCGCGGGTCTATCAGCAATTCTAGACGTTTTGGCTGCACTTGTCCGATCACGAATGGCAACAAATATTTGTACGCAAGCATGTCCACGGTCTTTGCTGCTGGTGGGTCACCACCCGTTGCACGCAACTCGTCGGATACCGGCGGCCACATTGGTCGGAGAGAAGCAGTAGGGCGGATGGAGGCGTGCGGAACCGTACTACCTCAGAAAAACTAATTAGCGCTACAGGTCCCGGTTAGGCTTGTATCAGACGTAAAGGGAATCTCCCCTACCATGTTCATGGTAGAGGTGCCATTGCTAGAATCCGATTTCAGGTATCGCGCTAGTGCAACACTGCTTCGGAATGTATACCTACGAGGCGATCGCCGGCGAGCCAGATAACTACAAAAGCTGTGCTCCCGGACCCCCTCTTATTAAGAGCTGCTCCTTACTCGTTGCAGTGTTGAATCACAATCTACCAAGTACCCGTCTGGCATGAGGATAAAGTTTGGCTGCCTAAAGAGAAATCAATCAGCAGAAATTTTGTGTGAGTGACCGGGACCAGACACCGGCATAAGACCACGATGGCTTCGTTTATGGCGAGTAGCGGCACATGGCTGTCCCGGACCAGAATCGGCTTCTTCTTGGAAATGGGTAGTCAACTGTCGGGTATATCACCTGAGATGCCCTCGGATTACTTAGTGTGGGTCTCGCGATCCCGAATAGGCGCAACGAAGTCTGTATTGCCTCGGGTCTGAAGCTGGCGCAGTATGCAAACGCCACCGCGGATAACCACGTTAGGGCGTTCTCGCAGTCCGAACGTTTAAAAACGCCCTGTAAGCGTTCCATGGGGGGCAGGGATGGACAAAGAAAGTCAGCTGTACGCGGGGTAATCGTGCAAGAGGCGCATGGCTATCAACTCTTTACGTTGTGAGGAGTTACAGCCGCGACCTACACCTTTCAACTCGATTCTTAGTCTGAGCGCTTTTCAAGACCGACTGGCAGAATAGAACGTTGATTGGCAGCGTTGATGCGGTCGGAGCCTACTGCCTTCAGAACTCATAGGGCGTTCTTGAGGACATGGGCTGACTCTTTTCTGATCACACCGTCTCATCCGGCGGGTGATCCGCCTGGCTGCGCTACCCTGCTATGTCCGCCTTGCAAAACGCTTGTGCGCATTCCATATTGATGATTGTGCACGAGGACGACCCTATTTCTTAATCTCTACCTTCCCTCAATAAAGCATTGCATCTCTTTCAGTCTCAAGGGCAGCGCTCTCCTCAAAGCGGATCGAGACGTGATATCTCCCGCTACGGTCTTCCGAGGCCAGCCACAGTTGGAGTGATGTAAGCATAGCCTCGAGGCTCCAGCGTACTCCCACTTTACATTGCTCTATGGGCTAGGGGTCAATCACGCTGGGGTGTCTGTCAGCTAATAGCACTCATAGCTATCGAGCGAAACGATACAGAAAACCTAGTTGTCAATCCTAAAATAACTGCTGCACCGACGATTTAATTCACTATTAGAAACGCAAAATCGCAAATGGAAACGGAAATGGTAATCGGATGACCTCCACGCCGCTTAGCCTCGGGCGCCCCTCGCTTTATGTCTACGTGCGCGATGGGTTCTACTTGATTTTATTTCGCGCGTCCGACTTACACTGACACATCAGCGCGAGAATAACCAAGCTCCTTGAGTCTTATCAGTTGCGTAACACGCGCGTCGAGCGGAATCGGTCCTCCGGTCCATCCTAACAGTGGGGATCTCGTCGCCTTGGACGGTTGCACACTAACCAGGTGCTTCGACGAGCTTCAATTTAGGACTTAAGGTAAGAAAAGCTTGACCGCGTAAAATCGCGCAGGGTGACATCTCTTGTATACGGACGGCGTTTGCACTATAGCCTGCCCTAGCACCCATGCCTTATGACTTCGATACTTCCAGATAGGTAGAGCTGGATTCCCCCTGGCCAATTACGTTTGTGCTAGCACTTCCTCCGTAGTGCGAGCGAGGTCAAAACCGGGCAGGTCAGCAAGCAGCCGCCGTATCCCGTCACGCTTCATCCGTGATCAAATCTCTGTGTTCAACTATCTCCCACGCCGGGATCCCCTTACCAAGCGGGGAAAATGCGGTGGGTATACTTACCTGTATAGCGTGGCTTTCACTCGCCCTCGAAGGCGAGATGGGTATTCTCAGTCAGGCCACCCGGCTCGGCCGACAGAAGAATGCGATTTGACTAGGCCCGAGACCTCTTCATTGCCAGCGAGGTACGGACGATGGTAAAGCACATCTTGAGCTCGCCGTAGTACAAGTCAATGCAGGCCCGTAACCAGTCCCTGTCAATAAGCTTTCTCTATGCGTGGTCTTGATCTGCTGTCCATACCAGCCGTTCATGTGCCAATGACCTCGTGGAGTCAGGGGCGTAAACCCAACCGCTAGTCTTGATGTTCGAAATATTACTCAGTAGGCTGTTAAGCCGACGACACCTGATGGAGGCATGAATTTTTTCCTTGTTCCCCTTCACAAAGCATGACGGTCGTAGGGAACGTTTCTTGTAGCATCACAGTTCAGGTCCCTAGACTTTCCGACGGACCTGCTGCGGATTCGCTAGCAAGGACACGCGAGGACGAAGGGCTGTAGAGACCAGCGCCCTGTTTTGAATATACTGGAACGACGTTAATTAGATCGTAATAAGAACGGAATACTGTACTACGCAGAACACCAAGTGTGGCCACCGTGATGATAAGAAGTGGTGACCCACAAGATGAACAACTTATGTTCCCTACCGTTGATAATCCGGCACTCCCGCCTGTCGGAAGTCCGGAAGGTGCGGAACGCAATCGTCGTAGTACTTTCAGTCCCAATTGGTGAGTATTGTAAATTAGCGTGAGAATCGTGCTTAATCGCTATATGAGGGACAGGTCCGCAATTCGAAGTGCCGGCTGAGATTCTCTATGTTATGAAGTATTTCTCCCTATCGCTGCCTGCTTCGGGTCACGGTCTCTCAATTAGTCCCACGTGGACACAGCTAAATCAGGACTAACTATTGAATGGAGAATCCTCCTGCAACTGGGAAAACACTATGTGGTCCAGACAACAGAGAGTCGGCCAAGAATGGTGTCGGGACAGTCCAGCTTTGATGGGGGTTTGCTAAGGTCTTTCCCCGACCCAATCTCGGAGGTGTGCGTTTGCAAGCTCACAGGTAACTCTAGAACTTCTCTCCAAAGCACTCAACACGTGCGTAACGAACCGTGGGACGTAGCAGGTCGGCTAAACCGTATCTTCAGTTAGAGGTAAACCATAAGGATTAGCCTAGTGGGATACTTAACAATGTGTACTAGGCACTCGATTTTAAATTGCTAAGAAAACGGCTGGCGGACATGGGTCAGTCAAAGCCACTAAATCTATTGTTAAGGCAACTGTACACCTGAGTAGAGGCGATGGTACGTCAGTTCTTGGAGTTGATGGGGTTTAAGAGAGGGTTCACACCATTTTTGCAGATAGCAAGAAATCATCCAAATGGGATTCGACCTGCTACGTACTGGGAGCGTTGGTTACTAACGCCCACAATTATATTTGCCTGCGAATCTGGTTAACACAGTAGCGCATGCCCGCTACCTACTTAGAGTCACATAAGCACCCATCACACGGGTGTGGCACAATTGACTAGATCTACTATTCTCGGCTCTCAACCAAATCTAAATGAACCGCCTATACTTTCACTAATCTGCTGGTCGCTACAGTGTACCTATCCTTATTAGAGAGCATTGAGGCCTATAGCGCTTAGGTAACGAGATAAAACTTACGGAATGCCAATGTCAGCCGCTATGGTTCGACTGCAAAATTAACCCGGTCGAAGACACCTTTACTGAGTTCCGGTTACGCTCTTATTGTCTACAGACCGGATGGGAGTTGGCCGCTCACAGAACGAGTGAGCAGGTTAGAAACAGGACTAGTAGCAACTTAGGATGGTCTATCGGGCTGATGTGCAGTGGATAAAGTCGCGACTGACAACTCACGATGGTAACAATCCGCCTGCTATCCTCGGGGACAAACCCTTCTCAAGTATGACCAGTTCCTCTAAGTCGCCTTCGCCGGATAGCAGGCCGGCATAGCCAAATTGAACGCTATCTGAATGGGTAATGTAAGCGTTTTAGATGGTGATCCGACACTGCATGACATTAAGTTTGCGATGGGCCGCCGTAGCTGCGATATGTTATGTGTGAGGGCTAGAAGAGCGAGCGCTCGCAAGCAGCCAGACTAGATGGATAAGCTTTCTTATGGTCTGTGGGATTCAGACCGGCCCCCTCAATCAGAGTCGTCCCATACTGTTATTGGCCGGTGGCCAGGAAAATAGGAGAGCAGTTAATACGGCATTCCGGAGCTCGAGCGCGGAAATGCCTTACGTGCAGTACGAACTCAGTCAAGCACGTGTATCAGCCTTTTACGTACGCACCCTTGTTTGGAATGTAGTTAACGGGTGATTCGATCTCGTAGACGATTTTTGACATAAATAATTTGCGCTCTCTCTTGTGCCTATGCCGCATGGCATCAATCTGCCTGAAGAGGACACACATGCCTTGTACTCATTCCATCATATAATGGACCCCTGTCTAGTGGCGAGTGCCCCCCGTATAGCCAGATATAGAGCTGGAGTAGGCCCCTAGGTATGACCTAACTCATTGATGCGGGCGTCGTGCTTGTGCCTCTGGGAACCGCTGCGTTTTGGGACCCGCCTCTCTAACTGGCCCTCTCCCTCCAACTTTCATCTTCCCAGGGACATACTCAACGGAAAGTATCCTGCTTCTCTGGGTTGTTTCGAGAAGTGAACTCTCTTCTCCCCGCTCCCTAACCCGTAAGAGTCTAATCCCCGGTTCCGTAGCAAATTTAAACAGCCGGCGTGGGCAAAACGCAACTCGTACAGCCGGACTTTCTCGGATTAAGAGTGTGAGGTAGATCACGTGCTTGTCGCACTAAAAAGCCTTAGAACACCATTGACGGAGCCCAATACGGGGACAACGACGCGTTCAAGGAGGCAATATTTGGACGACGACGCTGCTCCCTTGGAGACAACCTCTTTACCTCACGTTTTTATTGTTCCACAATGACCGTAGAATCACTGGATTGAGGAGGTAAGGCCACACGATGAAGCCCCGTAAACCTCAATATCAGTTGCGCGAGTTTGGCTGAGAACTGGTCCGCTTGCCGCCTTTTCTGCTACTGGTTACTTTCTGAGCTACGTCGACACGATGGGAGGATTGTCCGTGCCGGGGTAAGCGTCACTGGCCGGTAGGTCTCGCTGGACTACAGTAGGATGCGTCACCGCGGTGGAGTATAATGCCCATTCACCTGGGGGAACCCGCTGATGCAGCTTTGACCCGAATATCACGGGTGTTTGGGCGCTCCAAGCGGCGTAGAGACGTATACGTGGTTCCTACAATTGCCACTCCAAAAAAGTCGCTTGTTTATTGTAGTAAGTAACCCTGCCCGCCCTACTACACTGTCGCCAGAAATTCTATTACGATTGTCGGTTTGGAGCGTACATAAGGAAGGGTTAATTGTCAATGAATTCAGGGACACAGTTAGAGGCGCGTTCAGGAAACCTAACTCGACTCAGACGCGATCTGAGTAGGAATTTCACCCCAGCTAATACGTTGTCCTTTTGTCTCGTATGTATGGTCGGAACCCGAACAGATTAAGTACGGCCTATAGTACACTTGCTGACTTGTTGCCGGTGCGTACGGTCTTAGTCGCAGGCGCCATAAATCCGGTCCGTTTTCTTGGCTAACGAGAGCAGGAGGACCCCTACTGATAGGCACCTTTACCAAAGAACAAGCGGGCATGTGGCCTTAGACGATCCTTGTCGCCCCTTACTTAACAGACTTTCGGTGTTTCTCATCAGGGGGCCTTGTAACTCCCTTCTAGTATCAAGCGCTATGCATACACCTAGACTCTAGTTGGCTATGCTGGTTGGACGTGAACTTATTGCACAGCTTATCTGTGTCGGGAGACAAATTATTTATGCCACCGAAGCTCGGATACTCACCAACGTGCCGAAGCGCCACAAATGTTATCACATTGGTCTTATTTTTGGGCTGGGGCCACCGCGCCATTTTGAGGCCGGGTCACTCTCGCACGCAGCCCATTGCAGCAGAAAAACAATATACTGTATAAAGCGGTGGTAGCTCTTGCACGCAAGCGCCGACCTTATGAGATTCTCACCCCCAGGTAGCCTGCTGTAGAAACCAGCGTATGCCAGTACACTTTAGGGCCGGACAAGTCAGCTCTAGCTCTACGATACTGTTCGGCCAATCCTCCTTTCACACTCCAAGATTCTTTTGTGTCCGAAGAACTCGCTGGCGCCTTGTCCTGTTATTTATGTGTGCCCTGCCAAGCAGCAAAACCCCCCTTCTGCATTTGTTCCTCTACCCTCTGAATCTGCTTACTGTCGTCGTCACGCCCGCGTTCGGTGCAATTCTTCGCAACCAGCAGAAAAGGGTACTCATTTCATTCGGGACGGGTTGTTTTTGAACCCACTAAGTTACTTGTTGGAATACTAGGCATGGCAAGGCCGTTTTGGGCGTTCCGATTCACTCATAGAACTTCGCGTCAAGTCTACAGTAACCAAATTACTTGAAATGTTGCAAGTGGAGATGCTCAGATCAATAAGCTCCGAGGTGGAGCTGAGTCTTGCCCCCCCAATATGGCGGACGGTCTGTTTGCAGACCCGTCGTGGCTCCTGGATTGTAATTCCATATGATCTCTCTTCTGCGGTGCACCGCCCAGCGATAACCCTCGGGATCTGACGGAAAATACAATGGAAGGCCCAAATTACGCGTGGTCCGCTGGATACACGTATAAGAAGTTGCGGGGATGCTACAAATCGTTAAGTAAGGCAGCCAACCTAAGCCGCGTCTACATAGGCTTCCAACAACATGAGCTAAGCAGGCTGGGTATCCTGGTACTCACGTCACATTATGCAGGGCATGGTGCGCGAAGACTACACGCACTCACTCGGAGTTGATGGGAAATGTGAATGTGGGGACCTTTGTGGAGTGCCAGCCTGCGACCGCACCACCCAAGGATTAGGGAAGGGGTTTCGCACCTCCCCGACGCTCCAACCCTTCGGTTGTTTGGGACACATATTCCTGTAAGAGAGCGTAAATTTGGAGGTCAATGC
		</sequence>
    <sequence><taxon idref="Location_0_1_1|34.364242393599554"/>
			GATACAAGTCTCTAAGAGGTCTGAAAGTCTTCCCACCTCGAGTACTTTAGACATACCTAGATTTTTGGCTGGCGTGTAGAGGACATGCCCTCGTCGTTCACAACGCCACATAGAGTATAGATCCCTAAGTTCCACCTAGGACGTTACACGTCTGGAACACCGTAAGGTTGGTGGATAGAACTCTCTGCCGGAGTCTGTGTTATGTCCCGCTGGTTTCTTTTCTTGGGGTATAGATACAGTTGCTACTACAAGAGGTGAGCTATTCGCGGTTCGGACGGACGTCTTCTAGTCTCTGGTGCATGCTATATACGGATTGCGGCAGCTTGTCGGGGCCGGGCCGTTGCTTTATCAACAATTGGTACATACCCGGCTTCCCCTCTTTGCGAAGAGACGCTCGTCCTGGGGGAATCCACGGGCGAAACCGGAGTAGTACCCGGATCCCGTAGATCCATAACTCCTTGCCCGGACAATGGCCCCATACTAAACCCTATCGAGAGTCGGACGCTCATACGAGTAGTCTGCCCGAAATGCCATTTGAACTGTTGGCGTTGAGAAACGTATAAGCCGGCAACCTTAGCTGTGTCAACCTACCTGCCAAACTACCAGAGACATTTCTCAAAGTGTATGGAGCCTACTAAGGAACCAACTCTGTCGGTCTATCCGTGGCGTGCTGAAGGAAGTGTTATCCTATCTAACCCTCAAGGAAACCCTTAGGACGACCCTATCTGGGTTCAAACCTGTGGCGTTCTCAGTCAAGGTCACAGGGGTTACATTCAACCGCATCACTGGGGGGTGAGGCCGTCCTAACCCGGACGGCCGCCCAGTCACGGTAAAGCAATAGAGTAGTAACGTTAATTGTATATGTCTACTCAACCGTTTGCTATGAGGGTAGGCAATTGGCTGTGGATTGAAGTGATGTGGCGGTCTATCGTCACCTCGCACCAATCCGAATGATAGATTGTATGTCTTACTTACGGGTTAGCGACCGAAAAAGACGGGGCATCCAGACTTTGTCAACACTTCCTGTAACAAATTCTGGTTAGAATCCAGTCATGTGTGCGACGTTAGAATACTGTGGAATTAGTTCTGTAGTTGAGTTAACCTTTTCACAAGATTAATTGAATGAACTAGGCCGAGCAGGCGGGTTGTACGTAAAAGGACGCTCCTTATATTGACGTGCTATTAAGATATACTTATTTATAACGCGGACATCCACTCCTGACGAAACTATGCGGTGCTATGTCTACGGGCCCACGACTTGTGGACGCTGGTGGCTAGCATGTTTGCAGCTTTCTGATATTTTATTCTCATGCAGGCCGAACGACTCTGCGAGCAGGTGTTTCAAGTAAACTACAGTTGAATCAGTTATTCCGTTGATGACTCTCGTGGGGAGCAAGCAAATGCGGGATAGCCATCAGAACGTGGTGGCCATACCAGGGATAAAATTACACTAATGATCGGAGATTTCCGAAAATCAGAGTCTCTACCTAGATGTAGCTGGCCATGATGAACGTATGCCTCCGCGAATAATTCCCCGCTAGAACGGAGAGTCGCGCCCTGGCTCATCGCCCCCGAGTTTATAGATCATAGGCTAAATAATATGAAGCTCTAAGACCAGATGCCTCTGGCTGAAGCTTCTGCCCTAATTATGACATGCCAATCAGTTAGGTTGCTGGTCTCAAATTGATCCAAGTAAACGAAAATCGCACGATCCGTCCCATTCGCATAGGCGGGTCGAAGAAATCACAGAGATATATCCCTCCAGTGGCTCAGAACGAACGTCACTTTCCATCACAAGGCGTATGGATCTTTTGTGTAGGTCTGAAACTTGCGCGATAGGCCGCGCTCTAATTTTGCAGAACCGGAGCGAGCACCCCGGAATGTGACTCTTTAAGTGCATGTCGGCGCCGCCTCTACTCGCGACCCAGGAGTTATAGACTACCGTAAAACATGCGTACGAGTCGTCAATTCAGGACAAACAGAAGAAGGGAATATAGCGGGACAGAATGCAAAAGTTCTGATGCTACAGCTTCAGGATCACTGATGAGAACCAACTTCTATCCTCCCCTCACGCAGTTGTAGTCGTTCCGATGCATTATACTCCTGTGTTAGCAAGCAACCTGATTTAGAATATGCATTCAAATAACACATAATTAACCCAAACTCCCAGTTTTAGTCAGAGACCGCGTTATCTTAAGACTTCGTCGAAGCTGAAACATGGTATTTCACTACAGACACGGCCATTCTCAGGTGCCGGGAGGCGTCGGGACGGTTACCATATACAAGAGCCCCGTCATCCGTCCTCTCTCATAGCTATGCCTATACACAGGCTTAGGCGCCATAGACTCTCTCAGGGCATTATTTTGAGTCCCGATTGTGAACATGCGGGTGCCCCGCGTTGAGGTGCAATGGATCCGCGGGACGAACCTACCGTCAGAAGTTAGCGCGCCGCTTATGTGCGATGAGGGATTCACCAGTTGAGTTTTCGAGCTGATTTTCCGGGTGACAACTGAAACCCCTATTGATGGTGTGCAATGATATCTCGTAACCTCTACCCCGAAAGACCGTGATACCCATTGGATTAGATAACGCTTTTACCTACCCAACCGCGGATTAGGGCGACCACGGGTCAGACGTCTGACCGCTAAATATTGATACGCATTCTCCTATGGTCCCAGGGATTTTGTCCTCCAAACTGTCCCCATAGAGGGGCAAAGCGAGGCCCCTCTGGCTAAATCTCTCATGGCGGAGTGCGCGCCATTATGCGACTGTAGAAAAAAATTCCCCTCGATCGTTCCCGCTGCCGACACTGGGATACAGTACACTCCTTACGGGAGCTAGTTGCCACGTCCATCGCTCTACTGCACCAACAGGAAAACGCGTGATGGCCGCAAGCGAACCTAAGTCGGAACCCCACTGGCCCTGAGGCGTAAGCTTCAGGTTGTGTGGAATTAGACTCCGCGCAGTATCACGATTGGACCTAATGCGGTAACTGTAGCGATCATACCAATGTTTCACGAGGCGACACTGCAGGCTGAACCTGTGGCATGGGGGTACTCGGCGATGGCTTCAGAATTAGCAGTTCTTCAAAAGTGTGGGCAAAGACACAAATGCCCCCAGACCCGCATTACCAGCACTTTCATTAAGGACGCGTGTATCGGTGAGCGCATTTCTATCTATCTTGCTCAGATCCTACTTCCAACTTTAAACAAATATTGACAGACGTGTGCTATTACATAGGGCCAGACCTTGGGACCGCTTATCCACTACTAGGAATAACTGACGCTGATCGGCATGTGGTAAACAGACCCGACTTTTTAAGCGTAACGAATTGTCTCCGCGGTCCGCACTCGTCCGACATAAACCGCGAAGCGCTCCGTTAGTTCGATCGCCGGGTAGATGTCGTCAGAAACTTAATCGAGATCTCCCCAAGGACGCACGGTTGCTGTGAAGAGGCAGGATCGTCATTGCTCTATGGGCGCCATCGCTCGTAAGATGAAAAATCGTGAGTATGGTCGGCTACGAGTATGCCGTCGCCAGCAATACCTGCGCTGGGGTAAGGTGCGAGATCATTCTACCAACAACTCCAGATGGCACGGGGCGTCTTAAGTTAGACGGATGAACCTCTTGCAAACCTTGTTTTAAGGGACATCTCTGGGCCCTGGCACATCATGCCCGACTACGAGTTGTACTCGTGGCCTCATGGGAAAGTCATGCTGCCCAAGAAATAGTTATAAGGGTGAATGCATACGGATGGTTGACTATGAGATCTACGACACACCGAAACTACGTGACCTGACATGGTAGGTCAGCTATCATCACGTTTTAGTGATCCGCCTTAAAACGCCAAAATAAATTTACGTGCGGTGGCTATCGTCCGGCCGGTGGGAGCTAAACCCTAAATTCCCCAGTAGAACCCGTTTACTGTTGAAGCCAGCGCTGGGCGTATCCTGACCGCACAGTGTCCAGATCTGAACGGAAAGTGCTCCGCACCAGAGCAGCTCGCAGTCGGTTCCCTACAACTCCGAAAATAACCGCGTTGGCAACCTCCGGCGTCTATAGTTGAGTCCTTAGCCCTCATCACTCTACCTATCGCGTAATGACTAATGAGATCCTCCGTTAATGCGCGTTCAACTGATTCCCATCTCACCCCTATATTTTGACCTGTCAGGCGGGTGACCGCCTGCTTTCAGCTTGCGGTTATGGGCGAAACGATTTCGTGCAACTCCCGGCGCAGGAAGCCGGGATCTGCAGAAAGAGTCGGCGAAAATTTGGACTGCGAATAAGGGGTTCCACCTATGTCATTCGCTTAGTGGAATGTGATGGTTACCCGTGTTTTCACTCAAGGACATGTTCATAGCGTTCGTGTTTCACGCCTGCGAGAGCTGTATGATCTCCAGAGTACTCCTGTCTCCAGGGCGGAATAAAAACGCGGTAGTCCGTAAATAGCAATAGTATTGATAGTTGTCAGCTCAAAAAGTACGGGTTTAGTTAACGCAAAAGCTGACCCAGAACGTCGCCGCAGTAGGTTCAACGAACATTCGCAGTCCTCGTGAAGCCAAACACTCGGTATCTCCACCCCACGATAAGTGTCCTTTGTTTGACTTTCGAGGTGTCTTTGCTTGGTTTCCAAAGCTGCCTTCCTGCGCGCTGACATATCTAGGATGGACTGGCGCTTGGGCGGCGACTCAACCTGGTCCACCCTACTCACATGCAAATAACTTACTAATATTCCCTCTGATTAGTGGAGAAGGAGGGCGCGACACGCCCTAGATCTCAGGTAAGTGCCCACCTCGGTAGTACACGGTTGGATGATCCCTTGTTATGTTGTCGTCTGGTCCAATGTATATGGTAAATATGTCAGACGATATATGTTCGGAGCGAATAACTGAATTAACGGTACCAGCATGATTTCCACGGAATTAGTTTTGCTTCCCTGGTTTTGGTTATGCTAGTGACCATCTTTGTGGTGACAGATACCGGGTAGGTTCAACCTCCAAAGAGCAACGAACGGACCAGCAAGATGGACGGAGAGGATGTGCACCCAGCGGATAGGGAGCATAACCGCTGCTGGTCCGCGGATTGGGGACGTTGTAAAACAGGCCAGGGGAAGCAGACAAGCCGCCTGCCGGCCGCGTATGCAATTGTAAGGGGAACAAAGCGTCATGATTACAACCGGCGGTTACCGAACCAACCCCGTTATTTACTAGTGCACAACAGGGTCACGAATTCCGACGACATACTCCCTTACTGTGGCAACTCCGAACACATGCGCGTGGTCGCAGGCGCATATGTACCCGGATAGCTAACGCCGTGGACCGCCAGGTGATTACAATATCTTTATAGACTTGCTCCACAAGTCACTTTTACACGGAAGCATTGCCATTATTCACCGTATGGGGGAATATGGTAGGGAAACTTCTAGAGCTCTTATAGGGTTGACCAAGCAAGATACCGGCTTATTGCCAGTACACGTCTGGACTCGTCTCTGACGTGAACAAGGGTACGCGCATCGTCGTACGTCTGATGAAGAAGGTGGATCACCACCTAGCCCGCTTGCGAATCGTGGTTGTAAGATCAAGCCCTGCTCCAGGCCCCATTAAGAATACCCTCCATGATGCGGAACGACATATCGCGTGATTCACGCGTGCGAAAACTAGATCAGCACATTCTCTCTTTGGCGAGGGTATAGTCTACGGTGCAAAGAGCCTCAAAAAAACCCCTCCCAGGCGTCAAAAATAGCTCTCCCATAATCCAAAGATGGGATTTGCTATCTAACTTGTGGATGCTGACTTGAGAGTTTCGTAGCTCTTCCGGCCCCATTAGCATTTTTTCGACTACTTAATCCGAATCCCTGGAGTACTGTTACTATCTGTGCAGTAGGGCAGAAACGAAAAGGTGACCACTCCATACGGGACGGGACAGTCTGGGATTATAGTCGTAGAATGCGGGCGGAATTTCCATATCAATCGTTCCGCCAAAGAGTTACCGCGAACTGCCGCCGCTGTTAGCAAGCTGCGGGTGAACGCTACGGTCATCTCAGGCTAGAGATAGATGAAATTACACCTACAGGCCGTGTTGAAGGCTGATTATATCATGTCTCGAATGCGCTGAAATCAGGCGGCTCACGTTTCACTCGTGGCGGCGATTGACCACATCGGATGACCTACTCGAGAGTGCTTATCGTAGCAGTAGGTGCGTCTCCATTGCCAGTCTGAACACATGACAAACCCAGTCGTCATAAACGATAACAGCACCACATCAGTTCTGGGAGCACGTAGACGACAAACTGATATGATTCTCGTCGAGTTCGGCGGTTCCGTGCATAGATGCAGGCCGTCCGCACGCCCTGAGTATTGCCGCCGGGTTCCCTGCCCGACAGCCGACCACAGGGCTCTTGCTGTTTCGGCTGGGCGAATATTGAGGTTCCAACATTAGAGGAAAATCGAGCTTATAGACGGATGGGCTACATGGTAGTACGAAACTTCACTGGCACGGGGTCGCGCTGCTGAAGTTCATGACGTGGACGGTCCCGCGTATGCCCTGGGTGCCCTAGTCCACCCGTAGATTCAACCTACCATTGTGCGGGAGGCGACGTTAAACGTGCACCTTGCTCGGCGAGCCGTGTACTTTCTTATCTTAGCGCCCATCACGGATAGCAGAGTTAGGACCTTCGTTAGGGGTTTGTTCCGAAGGAGGGTATTTCCAGTAACCGTCTCTAACCAAAAAATTACTGAAAGCCTGATCACTTCTGTATAGGCTCTTAGGCTAAATTTGAAGAAATTAGGATCAGGTGGCTGTACTCCACGGCTTACACCCTGAGAGTGCGGGTGGGATTATACCATAGCGCGGGTCTATCAGCAATTCTAGACGTTTTGGCTACACTTGTCCGATCACGAATGGCAACAAATATTTGTACGCAAGCATGTCCACGGTCTTTGCTGCTGGTGGGTCACCACCCGTTGCACGCAACTCGTCGGATACCGGCGGCCACATTGGTCGGAGAGAAGCAGTAGGGCGAATGGAGGCGTGCGGAACCGTACTACCTCAGAAAAACTAATTAGCGCTACAGGTCCCGGTTAGGCTTGTATCAGACGTAAAGGGAATCTCCCCTACTATGTTCATGGTAGAGTTGCAATTGCTAGAATCCGATTTCAGGTATCGCGCTAGTGCAACACTGCTTCGGAATGTATACCTACGAGGCGATCGCCGGCGAGCCAGATAACTACAAAAGCTGTGCTCCCGGACCCCCTCTTATTAAGAGCTGCTCCTTACTCGTTGCAGTGTTGAATCACAATCTACCAAGTACCCGTCTGGCATGAGGATGAAGTTTGGCTGCCTAAAGAGAAATCAATCAGCAGAAATTTTGTGTGAGCGACCGGGACCAGACACCGGCATAAGACCACGATGGCTTCGTTTATGGCGAGTAGCGGCACATGGCTGTCCCGGACCAGAATCGGCTTCTTCTTGGAAATGAGTAATCAACTGTCGGGTATATCACCTGAGATGCCCTCGGATTACTTAGTGTGGGTCTCGCGATCCCGAATAGGCGCAACGAAGTCTGTATTGCCTCGGGTCTGAAGCTGGCGCAGTATGCAAACGCCACCGCGGATAACCACGTTAGGGCGTTCTCGCAGTCCGAACGTTTAAAAACGCCCTGTAAGCGTTCCATGGGGGGCAGGGATGGACAAAGAAAGTCAGCTGTACGCGGGGTAATCGTGCAAGAGGCGCATGGCTATCAACTCTTTACGTTGTGAGGAGTTACGGCCGCGACCTACACCTTTCAACTCGATTCTTAGTCTGAGCGCTTTTCAAGACCGACTGGCAGAATAGAACGTTGATTGGCAGCGTTGATGCGGTCGGAGCCTACTGCCTTCAGAACTCATAGGGCGTTCTTGAGGACATGGGCTGACTCTTTTCTGATCACACCGTCTCATCCGGCGGGTGATCCGCCTGGCTGCGCTACCCTGCTATGTCCGCCTTGCAAAACGCTTGTGCGCATTCCATATTGATGATTGTGCACGAGGACGACCCTATTTCTTAATCTCTACCTTCCCTCAATAAAGCATTGCATCTCTTTCAGTCTCAAGGGCAGCGCTCTCCTCAAAGCGGATCGAGACGTGATATCTCCCGCTACGGTCTTCCGAGGCCAGCCACAGTTGGAGTGATGTAAGCATAGCCTCGGGGCTCCAGCGTACTCCCACTTTACATTGCTCTATGGGCTAGGGGTCAATCACGCTGGGGTGTCTGTCAGCTAATAGCACTCATAGCTATCGAGCGAAACGATACGGAAAACCTAGTTGTCAATCCTAAAATAACTGCTGCACCGACGATTTAATTCACTATTAGAAACGCAAAATCGCAAATGGAAACGGAAATGGTAATCGGATGACCTCCACGCCGCTTAGCCTCGGGCGCCCCTCGCTTTATGTCTACGTGCGCGATGGGTTCTACTTGATTTTATTTCGCGCGTCCGACTTACACTGACACATCAGCGCGAGAATAACCAAGCTCCTTGAGTCTTATCAGTTGCGTAACACGCGCGTTGAGCGGAATCGGTCCTCCGGTCCATCCTAACAGTGGGGATCTCGTCGCCTTGGACGGTTGCACACTAACCAGGTGCTTCGACGATCTTCAATTTAGAACTTAAGGTAAGAAAAGCTTGACCGCGTAAAATCGCGCAGGGTGACATCTCTTGTATACGGACGGCGTTTGCACTATAGCCTGCCCTAGCACCCATGCCTTATGACTTCGATACTTCCAGATAGGTAGAGCTGGATTCCCCCTGGCCAATTACGTTTGTGCTAGCACTTCCTCCGTAGTGCGAGCGAGGTCAAAACCGGGCAGGTCAGCAAGCAGCCGGCGTATCCCGTCACGCTTCATCCGTGATCAAATCTCTGTGTTCAACTATCTCCCACGCCGGGATCCCCTTACCAAGCGGGGAAAATGCGGTGGGTATACTTACCTGTATAGCGTGGCTTTCACTCGCCCTCGAAGGCGAGATGGGTATTCTCAGTCAGGCCACCCGGCTCGGCCGACAGAAGAATGCGATTTGACTAGGCCCGAGACCTCTTCATTGCCAGCGAGGTACGGACGATGGTAAAGCACATCTTGAGCTCGCCGTAGTACAAGTCAATGCAGGCCCGTAACCAGTCCCTGTCAATAAGCTTTCTCTATGCGTGGTCTTGATCTGCTGTCCATACCAGCCGTTCATGTGCCAATGACCTCGTGGAGTCAGGGGCGTAAACCCAACCGCTAGTCTTGATGTTCGAAATATTACTCAGTAGGCTGTTAAGCCGACGACACCTGATGGAGGCATGAATTTTTTCCTTGTTCCCCTTCACAAAGCATGACGGTCGTAGGGAACGTTTCTTGTAGCATCACAGTTCAGGTCCCTAGACTTTCCGACGGACCTGCTGCGGATTCGCTAGCAAGGACACGCGAGGACGAAGGGCTGTAGAGACTAGAGCCCTGTTTTGAATATACTGGAACGACGTTAATTAGGTCGTAATAAGAACGGAATACTGTACTACGCAGAACACCAAGTGTGGCCACCGTGATGATAAGAAGTGGTGACCCACAAGATGAACAACTTATGTTACCTACCGTTGATAATCCGGCATTCCCGCCTGTCGGAAGTCCGGGAGGTGCGGAACGCAATCGTCGTAGTACTTTCAGTCCCAATTGGTGAGTATTGTAAATTAGCGTGAGAATCGTGCTTAATCGCTATATGAGGGACAGGTCCGCAATTCGAAGTGCCGGCTGAGATTCTCTATGTTATGAAGTATTTCTCCCTATCGCTGCCTGCTTCGGGTCACGGTCTCTCAATTAGTCCCACGTGGACACAGCTAAATCAGGACTAACTATTGAATGGAGAATCCTCCTGCAACTGGGAAAACACTATGTGGTCCAGACAACAGAGAGTCGGCCAAGAATGGTGTCGGGACAGTCCAGCTTCGATGGGGGTTTGCTAAGGTCTTTCCCCGACCCAATCTCGGAGGTGTGCGTTTGCAAGCTCACACGTAACTCTAGAACCTCTCTCCAAAGCACTCAACACGTGCGTAACGAACCGTGGGACGTAGCAGGTCGGCTAAACCGTATCTTCAGTTAGGGGTAAACCATATGGATTAGCCTAGTGGGATACTTAACAATGTGTACTAGGCACTCGATTTTAAATTGCTAAGAAAACGGCTGGCGGACATGGGTCAGTCAAAGCCACTAAATCTATTGTTAAGGCAACTGTACACCTGAGTAGAGGCGATGGTACGTCAGTTCTTGGAGTTGATGGGGTTTAAGAGAGGGTTCACACCATTTTTGCAGATAGCAAGAAATCATCCAAATGGGATTCGACCTGCTACGTACTGGGAGCGTTGGTTACTAACGCCCACAATTATATTTGCCTGCGAATCTGGTTAACACAGTAGCGCATGCCCGCTACCTACTTAGAGTCACATAAGCACCCATCACACGGGTGTGGCACAATTGACTAGATCTACTATTCTCGGCTCTCAACCAAATCTAAATGAACCGCCTATACTTTCACTAATCTGCTGGTCGCTACAGTGTACATATCCTTATTAGAGAGCATTGAGGCCTATAGCGCTTAGGTAACGAGACAAAACTTACGGAATGCCAATGTCAGCCGCTATGGTTCGACTGCAAAATTAACCCGGTCGAAGACACCTTTACTGAGTTCCGGTTACGCTCTTATTGTCTACAGACCGGATGGGAGTTGGCCGCTCACAGAACGAGTGAGCAGGTTAGAAACAGGACTAGTAGCAACTTAGGATGGTCTATCGGGCTGATGTGCAGTGGATAAAGTCGCGACTGACAACTCACGATGGTAACAATCCGCCTGCTATCCTCGGGGACAAACCCTTCTCAAGTATGACCAGTTCCTCTAAGTCGCCTTCGCCGGATAGCAGGCCGGCATAGCCAAATTGAACGCTATCTGAATGGGTAATGTAAGCGTTTTAGATGGTGATCCGACACTGCATGACATTAAGTTTGCGATGGGCCGCCGTAGCTGCGATATGTTATGTGTGAGGGCTAGAAGAGCGAGCGCTCGCAAGCAGCCAGACTAGATGGATAAGCTTTCTTATGGTCTGTGGGATTCAGACCGGCCCCCTCAATCAGAGTCGTCCCATACTGTTATTGGCCGGTGGCCAGGAAAATAGGAAAGCAGTTAATACGGCATTCCGGAGCTTGAACGCGGAAATGCCTTACGTGCAGTACGAACTCAGTCAAGCACGTGTATCAGCCTTTTACGTACGCACCCTTGTTTGGAATGTAGTTAACGGGTGATTCGATCTCGTAGACGATTTTTGACATAAATAATTTGCGCTCTCTCTTGTGCCTATGCCGCATGGGATCAATCTGCCTGAAGAGGACACACATGCCTTGTACTCATTCCATCATATGATGGACCCCTGTCTAGTGGCGAGTGCCCCCCGTATAGCCAGATATAGAGCTGGAGTAGGCCCCTAGTTATGACCTAACTCATTGATGCGGGCGTCGTGCTTGTGCCTCTGGGAACCGCTGCGTTTTGGGACCCGCCTCTCTAACTGGCCCTCTCCCTCCAACTTTCATCTTCCCAGGGACATACTCAACGGAAAGTATCCTGCTTCTCTGGGTTGTTTCGAGAAGTGAACTCTCTTCTCCCCGCTCCCTAACCCGTAAGAGTCTAATCCCCGGTTCCGTAGCAAATTTAAACAGCCGGCGTGGGCAAAACGCAACTCGTACAGCCGGACTTTCTCGGATTAAGAGTGTGAGGTAGATCACGTGCTTGTCGCACTAAAAAGCCTTAGAACACCATTGACGGAGCCCAATATGGGGACAACGACGCGTTCAAGGAGGCAATATTTGGACGACGACGCTGCTCCCTTGGAGACAACCTCTTTACCTCACGTTTTTATTGTTCCACAATGACCGTAGAATCACTGGATTGAGGAGGTAAGGCCACACGATGAAGCCCCGTAAACCTCAATATCAGTTGCGCGAGTTTGGCTGAGAACTGGTCCGCTTGCCGCCTTTTCTGCTACTGGTTACTTTCTGAGCTACGTCGACACGATGGGAGGATTGTCCGTGCCGGGGTAAGCGTCACTGGCCGGTAGGTCTCGCTGGACTACAGTAGGATGCGTCACCGCGGTGGAGTATAATGCCCATTCACCTGGGGGAACCCGCTGATGCAGCTTTGACCCGAATATCACGGGTGTTTGGGCGCTCCAAGCGGCGTAGAGACGTATACGTGGTTCCTACAATTGCCACTCCAAAAAAGTCGCTTGTTTATTGTAATAAGTAACCCTGCCCGCCCTACTACACTGTCGCCAGAAATTCTATTACGATTGTCGGTTTGGAGCGTACATAAGGAAGGGTTAATTGTCAATGAATTCAGGGACACAGTTAGAGGCGCGTTCAGGAAACCTAACTCGACTCAGACGCGATCTGAGTAGGAATTTCACCCCAGCTTATACGTTGTCCTTTTGTCTCGTATGTATGGTCGGAACCCGAACAGATTAAGTACGGCCTATAGTACACTTGCTGACTTGTTGCCGGTGCGTACGGTCTTAGTCGCAGGCGCCATAAATCCGGTCCGTTTTCTTGGCTAACGAGAGCAGGAGGACCCCTACTGATAGGCACCTTTACCAAAGAACAAGCGGGCATGTGGCCTTAGACGATCCTTGTCGCCCCTTACTTAGCACACTTTCGGTGTTTCTCATCAGGGGGCCTTGTAACTCCCTTCTAGTATCAAGCGCTATGCATACACCTAGACTCTAGTTGGCTATGCTGGTTGGACGTGAACTTATTGCACAGGTTATCTGTGTCGGGAGACAAATTATTTATGCCACCGAAGCTCGGATACTCACCAACGTGCCGAAGCGCCACAAATGTTATCACATTGGTCTTATTTTTGGGCTGGGGCCACCGCGGCATTTTGAGGCCGGGTCACTCTCGCACGCAGCCCATTGCAGCAGAAAAACAATATACTGTATAAAGCGGTGGTAGCTCTTGCACGCAAGCGCCGACCTTATGAGATTCTCACCCCCAGGTAGCCTGCTGTAGAAACCAGCGTATGCCAGTAAACTTTAGGGCCGGACAAGTCAGCTCTAGCTCTACGATACTGTTCGGCCAATCCTCCTTTCACACTCCAAGATTCTTTTGTGTCCGATGAACTCGCTGGCGCCTTGTCCTGTTATTTATGTGTGCCCTGCCAAACAGCAAAACCCCCCTTCTGCATTTGTTCCTCTACCCTCTGAATCTGCTTACTGTCGTCGTCACGCCCGCGTTCGGTGCAATTCTTCGCAACCAGCAGAAAAGGGTACTCATTTCATTCGGGACGGGTTGTTTTTGAACCCACTAAGTTACTTGTTGGAATACTAGGCATGGCAAGGCCGTTTTGGGCGTTCCGATTCACTCATAGAACTTCGCGTCAAGTCTACAGTAACCAAATTACTTGAAATGTTGCAAGTGGAGATGCTCAGATCAATAAGCTCCGAGGTGGAGCTGAGTCTTGCCCCCCCAATATGGCGGACGGTCTGTTTGCAGACCCGTCGTGGCTCCTGGATTGTAATTCCATATGATCTCTCTTCTGCGGTGCACCGCCCAGCTATAACCCTCGGGATCTGACGGAAAATACAATGGAAGGCCCAAATTACGCGTGGTCCGCTGGATACATGTATAAGAAGTTGCGGGGATGCTACAAATCGTTAAGTAAGGCAGCCAACCTAAGCCGCGTCTACATAGGCTTCCAACAACATGAGCTAAGCAGGCTGGGTATCCTGGTACTCACGTCACATTAAGCAGGGCATGGTGCGCGAAGACTACACGCACTCACTCGGAGTTGATGGGAAATGTGAATGTGGGGACCTTTGTGGAGTGCCAGCCTGCGACCGCACCACCCAAGGATTAGGGAAGGGGTTTCGCACTTCCCCGACGCTCCAACCCTTCGGTTGTTTGGGACACATATTCCTGTAAGAGAGCGTAAATTTGGAGGTCAATGC
		</sequence>
    <sequence><taxon idref="Location_0_0_0|42.122612538873256"/>
			GATACAAGTCTCTAAGAGGTCTGAAAGTCTTCCCACCTCGAGTACTTTAGACATACCTAGATTTTTGGCTGGCGTGTAGAGGACATGCCCTCGTCGTTCACAACGCCACATAGAGTATAGATCCCTAAGTTCCACCTAGGACGTTACACGTCTGGAACACCGTAAGGTTGGTGGATAGAACTCTCTGCCGGAGTCTGTGTTATGTCCCGCTGGTTTCTTTTCTTGGGGTATAGATACAGTTGCTACTACAAGAGGTGAGCTATTCGCGGTTCGGACGGACGTCTTCTAGTCTCTGGTGCATGCTATATACGGATTGCGGCAGCTTGTCGGGGCCGGGCCGTTGCTTTATCAACAATTGGTACATACCCGGCTTCCCCTCTTTGCGAAGAGACGCTCGTCCTGGGGGAACCCACGGGCGAAACCGGAGTAGTACCCGGATCCCGTAGATCCATAACTCCTTGCCCGGACAATGGCCCTATACTAAACCCTATCGAGAGTCGGACGCTCATACGAGTAGTCTGCCCGAAATGCCATTTGAACTGTTGGCGTTGAGAAACGTATAAGCCGGCAACCTGAGCTGTGTCAACCTACCTGCCAAACTACCAGAGACATTTCTCAAAGTGTATGGAGCCTACTAAGGAACCAACTCTGTCGGTCTATCCGTGGCGTGCTGAAGGAAGTGTTATCCTATCTAACCCTCAAGGAAACCCTTAGGACGACCCTATCTGGGTTCAAACCTGTGGCGTTCTCAGTCAAGGTCACAGGGGTTACATTCAACCGCATCACTGGGGGGTGAGGCCGTCCTAACCCGGACGGCCGCCCAGTCACGGTAAAGCAATAGAGTAGTAACGTTAATTGTATATGTCTACTCAACCGTTTGCTATGAGGGTAGGCAATTGGCTGTGGATTGAAGTGATGTGGCGGTCTATCGTCACCTCGCACCAATCCGAATGATAGATTGTATGTCTCACTTACGGGTTAGCGACCGAAGAAGACGGGGCATCCAGACTTTGTCAACACTTCCTGTAACAAATTCTGGTTAGAATCCAGTCATGTGTGCGACGTAAGAATACTGTGGAATTAGTTCTGTAGTTGAGTTAACCTTTTCACAAGATTAATTGAATGAACTAGGCCGAGCAGGCGGGTTGTACGTAAAAGGACGCTCCTTATATTGTCGTGCTATTAAGATATACTTATTTATAACGCGGACATCCACTCCTGACGAAACTATGCGGTGCCATGTCCACGGGCCCACGACTTGTGGCCGCTGGTGGCTAGCATGTTTGCAGCTTTCTGATATTTTATTCTCATGCAGGCCGAACGACTCTGCGAGCAGGTGTTTCAAGTAAACTACAGTTGAATCAGTTATTCCGTTGATGACTCTCGTGGGGAGCAAGCAAATGCGGGATAGCCATCAGAACGTGGTGGCCATACCAGGGATAAAATTACACTAATGATCGGAGATTTCCGAAAATCAGAGTCTCTACCTAGATGTAGCTGGCAATGATGAACGTATGCCTCCGCGAATAATTCCCCGCTAGAACGGAGAGTCGCGCCCTGGCTCATCGCCCCCGAGTTTATAGATCATAGGCTAAATAATATGAAGCTCTTAGACCAGATGCCTCTGGCTGAAGCTTCTGCCCTAATTATGACATGCCAATCAGTTAGGTTGCTGGTCTCAAATTGATCCAAGTAAACGAAAATCGCACGATCCGTCCTATTCGCATAGGCGGGTCGAAGAAATCACAGAGATATATCCCTCCAGTGGCTCAGAACGAACGTCACTTTCCATCACAAGGCGTATGGATCTTTTGTGTAGGTCTGAAACTTGCGCGATAGGCCGCGCTCTAATCTTGCAGAACCGGAGCGAGCACCCCGGAATGTGACTCTTTAAGTGCATGTCGGCGCCGCCTCTACTCGCGACCCAGGAGTTATAGACTACCGTAAAACATGCGTACGAGTCGTCAATTCAGGACAAACAGAAGAAGGGAATATAGCGGGACAGAATGCAAAAGTTCTGATCCTACAGCTTCAGGATCACTGATGAGAACCAACTTCTATCCTCCCCTCACGCAGTTGTATTCGTTCCGATGCATTATACTCCTGTGTTAGCAAGCAACCTGATTTAGAATATGCATTCAAATAACACATAATTAACCCAAACTCTCAGTTTTAGTCAGAGACCGCGTTATCTTAAGACTTCGTCGAAGCTGAAACATGGTATTTCACTACAGACACGACCATTCTCAGGTGCCGGGAGGCGTCGGGACGGTTACCATATACAAGAGCCCCGTCATCCGTCCTCTCTCATAGCTATGCCTATACACAGGCTTAGGCGCCATAGACTCTCTCAGGGCATTATTTTGAGTCCCGATTGTGAACATGCGGGTGCCCCGCGTTGAGGTGCAATGGATCCGCGGGACGAACCTACCGTAAGAAGTTAGCGCGCCGCTTATGTGCGATGAGGGATTCACCAGTTGAGTTTTCGAGCTGATTTTCCGGGTGACAACTGAAACCCCTATTGATAGTGTGCAATGATATCTCGTAACCTCTACCCCGAAAGACCGTGATACCCATTGGATTAGATAACGTTTTTACCTACCCAACCGCGGATTAGGGCGACCACGGGTCAGACGTCTGACCGCTAAATATTGATACGCATTCTCCTATGGTCCCAGGGATTTTGTCCTCCAAACTGTCCCCATACAGGGGCAAAGCGAGGCCCCTCTGGCTAAATCTCTCATGGCGGAGTGCGCGCCATTATGCGACTGTAGAAAAAAATTCCCCTCGATCGTTCCCGCTGCCGACACTGGGATACAGTACACTCCTTACGGGAGCTAGTTGCCATGTCCATCGCTCTACTGCACCAACAGGAAAACGCGTGATGGCCGCAAGCGAACCTAAGTCGGAACCCCACTGGCCCTGAGGCGTAAGCTTCAGGTTGTGTGGAATTAGACTCCGCGCAGTATCACGATTGGACCTAATGCGGTAACTGTAGCGATCATACCAATGTTTCACGAGGCGACACTGCAGGCTGAACCTGTGGCATGGGGGTACTCGGCGATGGCTTCAGACTTAGCAGTTCTTCAAAAGTGTGGGCAAAGACACAAATGCCCCCAGACCCGCATTACCAGCACTTTCATTAAGGACGCGTGTATCGGTGAGCGCATTTCTATCTATCTTGCTCAGATCCTACTTCCAACTTTAAACAAATATTGACAGACGTGTGCTATTACATAGGGCCAGACCTTGGGACCGCTTATCCACTACTAGGAATAACTGACGCTGATCGGCATGTGGTAAACAGACCCGACTTTTTAAGCGTAACGAATTGTCTCCGCGGTCCGCACTCGTCCGACATAAACCGCGAAGCGCTCCGTTAGTTCGATCGCCGGGTAGATGTCGTCAGAAACTTAATCGAGATCTCCCCAAGGACGCACGGTTGCTGTGAAGAGGCAGGATCGTCATTGCTCTATGGGCGCCATCGCTCGTAAGATGAAAAATCGTGAGTATGGTCGGCTACGAGTATGCCGTCGCCAGCAATACCTGCGCTGGGGTAAGGTGCGAGATCATTCTACCAACAACTCCAGATGGCACGGGGCGTCTTAAGTTAGACGGATGAACCTTTTGCAAACCTTGTTTTAAGGGACATCTCTGGGCCCTGGCACATCATGCCCGACTACGAGTTGTACTCGTGGCCTCATGGGAAAGTCATGCTGCCCAAGAAATAGTTATAAGGGTGAATGCATACGGATGGTTGACTATGAGATCTACGACACACCGAAACTACGTGACCCGACATGGTAGGTCAGCTATCATCACGTTTTAGTGATCCGCCTTAAAACGCCAAAATAAATTTACGTGCGGTGGCTATCGTCCGGCCGGTGGGAGCTAAACCCTAAATTCCCCAGTAGAACCCGTTTACTGTTGAAGCCAGCGCTGGGCGTATCCTGACCGCACAGTGTCCAGATCTGAACGGAAAGTGCTCCGCATCAGAGCAGCTCGCAGTCGGTTCCCTACAACTCCGAAAATAACCGCGTTGGCAACCTCCGGCGTCTATAGTTGAGTCCTTAGACCTCATCACTCTACCTATCGCGTAATGACTAATGAGATCCTCCGTTAATGCGCGTTCAACTGATTCCTATCTCACCCCTATATTTTGACCTGTCAGGCGGGTGACCGCCTGCTTTCAGCTTGCGGTTATGGGCGAAACGATTTCGTGCAACTCCCGGCGCAGGAAGCCGGGATCTGCAGAAAGAGTCGGCGAACATTTGGACTGCGAATAAGGGGTTCCACCTATGTCATTCGCTTAGTGGAATGTGATGGTTACCCGGGTTTTCACTCAAGGACATGTTCATAGCGTTCGTGTTTCACGCCTGCGAGAGCTGTATGATCTCCAGAGTACTCCTGTCTCCAGGGCGGAATAAAAACGCGGTAGTCCGTAAATAGCAATAGTATTGATAGTTGTCAGCTCAAAAAGTACGGGTTTAGTTAACGCAAAAGCTGACCCAGACCGTGGCCGCAGTAGGTTCAACGAACATTCGCAGTCCTCGTGAAGCCAAACACTCGGTATCTCCACCCCACGATAAGTGTCCTTTGTTTGACTTTCGAGGTGTCTTTGCGTGGTTTCCAAAGCTGCCTTCCTGCGCGCTGACGTATCTAGGATGGACTAGCGCTTGGGCGGCGACTCAACCTGGTCCACCCTACTCACATACAAATAACTTACTAATATTCCCTCTGATTAGTGGAGAAGGAGGGCGCGACACGCCCTAGATCTCAGGTAAGTGCCCACCTCGGTAGTACACGGTTGGATGATCCCTTGTTATGTTGTCGTCTGGTCCAATGTATATGGTAAATATGTCAGACGATATATGTTCGGAGCGAATAACCGAATTAACGGTACCAGCATGATTTCCACGGAATTAGTTTTGCTTCCCTGGTTTTGGTTATGCTAGTGACCATCTTTGTGGTGACAGATACCGGGTAGGTTCAACCTCCAAAGAGCAACGAACGGACCAGCAAGATGGACGGAGAGGATGTGCACCCAGCGGATAGGGAGCATAACCGCTGCTGGTCCGCGGATTGGGGACGTTGTAAAACAGGCCAGGGGAAGCAGATAAGCCGCCTGCCGGCCGCGTATGCAATTGTAAGGGGAACAAAGCGTCATGATTACAACCGGCGGTTACCGAACCAACCCCGTTATTTACTAGTGCACAACAGGGTCACGAATTCCGATGACATACTCCCTTACTGTGGCAACTCCGAACACATGCGCGTGGTCGCAGGCGCATATGTACCCGGATAGCTAACGCCGTGGACCGCCAGGTGATTACAATATCTTTATAGACTTGCTCCACAAGTCACTTTTACACGGAACCATTGCCATTATTCACCGTATGGGGGAATATGGTAGGGAAACTTCTAGAGCTCTTATAGGGTTGACCAAGCAAGATACCGGCTGATTGCCAGTACACGTCTGGACTCGTCTCTGACGTGAACAAGGGTACGCGCATCGTCGTACGTCTGATGAAGAAGGTGGATCACCACCTAGCCCGCTTGCGAATCGTGGTTGTAAGATCAAGCCCTGCTCCAGGCCCCATTAAGAATACCCTCCATGATGCGGAACGACATATCGCGTGATTCACGCGTGCGAAAACTAGATCAGCACATTCTCTCTTTGGCGAGGGTATAGTCTACGGTGCAAAGAGCCTCAAAAAAACCCCTCCCAGGCGTCAAAAATAGCTCTCCCATAATCCAAAGATGGGATTTGCTATCTAACTTGTGGATGCTGACTTGAGAGTTTCGTAGCTCTTCCGGCCCCATTAGCATTTTTTCGACTATTTGATCCGAATCCCTGGAGTACTGTTACTATCTGTGCAGTAGGGCAGAAACGAAAAGGTGACCACTCCATACGGGACGGGACAGTCTGGGATTATAGTCGTAGAATGCGGGCGGAATTTCCATATCAATCGTTCTGCCAAAGAATTACCGCGAACTGCCGCCGCTGTTAGCAAGCTGCGGGTGAACGCTACGGTCATCTCAGGCTAGAGATAGATGAAATTACACCTACAGGCCGTGTTGAAGGCTGATGATATTATGTCTCGAATGCGCTGAAATCAGGCGGCTCACGTTTCACTCGTGGCGGCGATTGACCACATCGGATGACCTACTCGAGAGTGCTTATCGTAGCAGTAGGTGCGTCTCCATTGCCAGTCTGAACACATGACAAACCCAGTCGTCATAAACGATAACAGCACCACATCAGTTCTGGGAGCACGTAGACGACAAACTGATATGATTCTCGTCGAGTTCGGCGGTTGCGTGCATAGATGCAGGCCGTCCGCACGCCCTGAGTATTGCCGCCGGGTTCCCTGCCCGACAGCCGACCACAGGGCTCTTGCTGTTTCGGCTGGGCGAATATTGAGGTTCCAACATTAGAGGAAAATCGAGCTTATAGACGGATGGGCTACATGGTAGTACGAAACTTCACTGGCACGGGGTCGCGCTGCTGAAGTTCATGACGTGGACGGTCCCGCGTATGCCCTGGGTGCCCTAGTCCACCCGTAGATTCAACCTACCATTGTGCGGGGGGCGACGTTAAACGTGCACCTTGCTCGGCGAGCCGTGTACTTTCTTATCTTAGCGCCCATCACGGATAGCAGAGTTAGGACCTTCGTTAGGGGTTTGTTCCGAAGGAGGGTATTTCCAGTAACCGTCTCTAACCAAAAAATTACTGAAAGCCTGATCACTTCTGTATAGGCTCTTAGGCTAAATTTGAAGAAATTAGGATCAGGTGGCTGTACTCCACGGCTTACACCCTGAGAGTGCGGGTGGGATTATACCATAGTGCGGGTCTATCAGCAATTCTAGACGTTTTGGCTACACTTGTCCGATCACGAATGGCAACAAATATTTGTACACAAGCATGTCCACGGTCTTTGCTGCTGGTGGGTCACCACCCGTTGCACGCAACTCGTCGGATACCGGCGGCCACATTGGTCGGAGAGAATCAGTAGGGCGAATGGAGGCGTGCGGAACCGTACTACCTCAGAAAAACTAATTAGCGCTACAGGTCCCGGTTAGGCTTGTATCAGACGTAAAGGGAATCTCCCCTACCATGTTCATGGTAGAGGTGCAATTACTAGAATCCGATTTCAGGTATCGCGCTAGTGCAACACTGTTTCGGAATGTATACCTACGAGGCGATCGCCGGCGAGCCAGATAACTACAAAAGCTGTGCTCCCGGACCCCCTCTTATTAAGAGCTGCTCCTTACTCGTTGCAGTGTTGAATCACAATCTACCAAGTACCCGTCTGGCATGAGGATGAAGTTTGGCTGCCTAAAGAGAAATCAATCAGCAGAAATTTTGTGTGAGCGACCGGGACCAGACACCGGCATAAGACCACGATGGCTTCGTTTATGGCGAGTAGCGGCACATGGCTGTCCCGGACCAGAATCGGCTTCTTCTTGGAAATGAGTAATCAACTGTCGGGTATATCACCTGAGATGCCCTCGGAATACTTAGTGTGGGTCTCGCGATCCCGAATAGGCGCAACGAAGTCTGTATTGCCTCGGGTCTGAAGCTGGCGCAGTATGCAAACGCCACCGCGGATAACCACGTTACGGCGTTCTCGCAGTCCGAACGTTTAAAAACGCCCTGTAAGCGTTCCATGGGGGGCAGGGATGGACAAAGAAAGTCAGCTGTACGCGGGGTAATCGTGCAAGAGGCGCATGGCTATCAACTCTTTACGTTGTGAGGAGTTACGGCCGCGACCTACACCTTTCAACTCGATTCTTAGTCTGAGCGCTTTTCAAGACCGACTGGCAGAATAGAACGTTGATTGGCAGCGTTGATGCGGTCGGAGCCTACTGCCTTCAGAGCTCATAGGGCGTTCTTGAGGACATGGGCTGACTCTTTTCTGATCACACCGTCTCATCCGGCGGGTGATCCGCCTGGCTGAGCTACCCTGCTATCTCCGCCTTGCAAAACGCTTGTGCGCATTCCATATTGATGATTGTGCACGAGGACGACCCTATTTCTTAATCTCTACCTTCCCTCAATAAAGCATTGCATCTCTTTCAGTCTCAAGGGCAGCGCTCTCCTCAAAGCGGATCGAGACGTGATATCTCCCGCTACGGTCTTCCGAGACCAGCCACAGTTAGAGTGATGTAAGCATAGCCTCGAGGCTCCAGCGTACTCCCACTTTACATTGCTCTATGGGCTAGGGGTCAATCACGCTGGGGTGTCTGTCAGCTAATAGCACTCATAGCTATCGAGCGAAACGATACGGAATACCTAGTTGTCAATCCTAAAATAACTGCTGCACCGACGATTTAATTCACTATTAGAAACGCAAAATCGCAAATGGAAACGGAAATGGTAATCGGATGACCTCCACGCCGCTTATCCTCGGGCGCCCCTCGCTTTATGTCTACGTGCGCGATGGGTTCTACTTGATTTTATTTCGCGCGTCCGACTTACACTGACACATCAGCGCGAGAATAACCAACCTCCTTGAGTCTTATCAGTTGCGTAACACGCGCGTTGAGCGGAATCGGTCCTCCGGTCCATCCTAACAGTGGGGATCTCGTCGCCTTGGACGGTTGCACACTAACCAGGTACTTCGACGATCTTCAATTTAGAACTTAAGGTAAGAAAAGCTTGACCGCGTAAAATCGCGCAGGGTGACATCTCTTGTATACGGACGGCGTTTGCACTATAGCCTGCCCTAGCACCCATGCCTTATGACTTCGATACTTCCAGATAGGTAGAGCTGGATTCCCCCTGGCCAATTACGTTTGTGCTAGCACTTCCTCCGTAGTGCGAGCGAGGTCAAAACCGGGCAGGTCAGCAAGCAGCCGCCGTATCCCGTCACGCTTCATCCGTGATCAAATCTCTGTGTTCAACTATCTCCCACGCCGGGATCCCCTTACCAAGCGGGGAAAATGCGGTGGGTATACTTACCTGTATAACGTGGCTTTCACTCGCCCTCGAAGGCGAGATGGGTATTCTCAGTCAGGCCACCCGGCTCGGCCGACAGAAGAATGCGATTTGACTAGGCCCGAGACCTCTTCATTGCCAGCGAGGTACGGACGATGGTAAAGCACATCTTGAGCTCGCCGTAGTACAAGGCAATGCAGGCCCGTAACTAGTCCCTGTCAATAAGCTTTCTCTATGCGTGGTCTTGATCTGCTGTCCATACCAGCCGTTCATGTGCCAATGACCTCGTGGAGTCAGGGGCGTAAACCCAACCGCTAGTCTTGATGTTCGAAATATTACTCAGTAGGCTGTTAAGCCGACGACACCTGATGGAGGCATGAATTTTTTCCTTGTTCCCCTTCACAAAGCATGACGGTCGTAGGGAACGTTTCTTGTAGCATCACAGTTCAGGTCCCTAGACTTTCCGACGGACCTGCTGCGGATTCGCTAGCAAGGACACGCGAGGACGAAGGGCTGTAGAGACTAGCGCCCTGTTTTGAATATACTGGAACGACGTTAATTAGGTCGTAATAAGAACGGAATACTGTACTACGCAGAACACCAAGTGTGGCCACCGTGATGATAAGAAGTGGTGACCCACAAGATGAAAAACTTATGTTACCTACCGTTGATAATCCGGCATTCCCGCCTGTCGGAAGTCCGGAAGGTGCGGAACGCAATCGTCGTACTACTTTCAGTCCCAATTGGTGAGTATTGTAAATTAGCGTGAGAATCGTGCTTAATCGCTATATGAGGGACAGGTCCGCAATTCGAAGTGCCGGCTGAGATTCTCTATGTTATGAAGTATTTCTCCCTATCGCTGCCTGCTTCGGGTCACGGTCTCTCAATTAGTCCCACGTGGACACAGCTAAATCAGGACTAACTATTGAATGGAGAATCCTCCTGCAACTGGGAAAACACTATGTGGTCCAGACAACAGAGAGTCGGCCAAGAATGGTGTCGGGACAGTCCAGCTTCGGTGGGGGTTTGCTAAGGTCTTTCCCCGACCCAATCTCGGAGGTGTGCGTTTGCAAGCTCACACGTAAATCTAGAACCTCTCTCCAAAGCACTCAACACGTGCGTAACGAACCGTGGGACGTAGCAGGTCGGCTAAACCGTATCTTCAGTTAGGGGTAAACCATATGGATTAGCCTAGTGGGATACTTAACAATGTGTACTAGGCACTCGATTTTAAATTGCTAAGAAAACGGCTGGCGGACATGGGTCAGTCAAAGCCACTAAATCTATTGTTAAGGCAACTGTACACCTGAGTAGAGGCGATGGTACGTCAGTTCTTGGAGTTGATGGGGTTTAAGAGAGGGTTCACACCATTTTTGCAGATAGCAAGAAATCATCCAAATGGGATTCGACCTGCTACGTACCGGGAGCGTTGGTTACTAACGCCCACAATTATATTTGCCTGCGAATCTGGTTAACACAGTAGCGCATGCCCGCCACCTACTTAGAGTCACATAAGCACCCATCACACGGGTGTGGCACAATTGACTAGATCTACTATTCTCGGCTCTCAACCAAATCTAAATGAACCGCCTATACTTTCACTAATCTGCTGGTCGCTACAGTGTACATATCCTTATTAGAGAGCATTGAGGCCTATAGCGCTTAGGTCACGAGATAGAACTTACGGTATGCCAATGTCAGCCGCTATGGTTCGACTGCAAAATTAACCCGGTCGAAGACACCTTTACTGAGTTCCGGTTACGCTCTTATTGTCTACAGACCGGATGGGAGTTGGCCGCTCACAGAACGAGTGAGCAGGTTAGAAACAGGACGAGTAGCAACTTAGGATGGTCTATCGGGCTGATGTGCAGTGGATAAAATCGCGACTGACAACTCACGATGGTAACAATCCGCCTGCTATCCTCGGGGCCAAACCCTTCTCAAGTATGACCAGTTCCTCTAAGTCGCCTTCGCCGGATAGCAGGCCGGCATAGCCAAATTGAACGCTATCTGAATGGGTAATGTAAGCGTTTTAGATGGTGATCCGACACTGCATGACATTAAGTTTGCGATGGGCCGCCGTAGCTGCGATATGTTATGTGTGAGGGCTAGAAGAGCGAGCGCTCGCAAGCAGCCAGACTAGATGGATAAGCTTTCTTATGGTCTGTGGGATTCAGACCGGCCCCCTCAATCAGAGTCGTCCCATACTGTTATTGGCCGGTGGCCAGGAAAATAGGAGAGCAGTTAATACGGCATTCCGGAGCTTGAACGCGGAAATGCCTTACGTGCAGTACGAACTCAGTCAAGCACGTGTATCAGCCTTTTACGTACGCACCCTTGTTTGGAATGTAGTTAACGGGTGATTCGATCTCGTAGACGATTTTTGACATAAATAATTTGCGCTCTCTCTTGTGCCTATGCCGCATGGGATCAATCTGCCTGAAGAGGACACACATGCCTTGTACTCATTCCATCATATGATGGACCCCTGTATAGTGGCGAGTGCCCCCCGTGTAGCCAGATATAGAGCTGGAGTAGGCCCCCAGGTATGACCTAACTCATTGATGCGGGCGTCGTGCTTGTGCCTCTGGGAACCGCTGCGTTTTGGGACCCGCCTCTCTAACTGGCCCTCTCCCTCCAACTTTCATCTTCCCAGGGACATACTCAACGGAAAGTATCCTGCTTCTCTGGGTTGTTTCGAGAAGTGAACTCTCTTCTCCCCGCTCCCTAACCCGTAAGAGTCTAATCCCCGGTTCCGTAGCAAATTTAAACAGCCGGCGTGGGCAAAACGCAACTCGTACAGCCGGACTTTCTCGGATTAAGAGTGTGAGGTAGATAACGTGCTTGTCGCACTAAAAAGCCTTAGAACACCATTGACGGAGCCCAATATGGGGACAACGACGCGTTCAGGGAGGCAATATTTGGACGACGACGCTGCTCCCTTGGAGACAACCTCTTTACCTCACGTTTTTATTGTTCCACAATGACCGTAGAATCACTGGATTGAGGAGGTAAGGCCACACGATGAAGCCCCGTAAACCTCAATATCAGTTGCGCGAGTTTGGCTGAGAACTGGTCCGCTTGCCGCCTTTTCTGCTACTGGTTACTTTCTGAGCTACGTCGACACGATGGGAGGATTGTCCGTGCCGGGGTAAGCGTCACTGGCCGGTAGGTCTCGCTGGACTACAGTTGGATGCGTCACCGCGGTGGAGTATAATGCCCATTCACCTGGGGGAACCCGCTGATGCAGCTTTGACCCGAATATCACGGGTGTTTGGGCGCTCCAAGCGGCGTAGAGACGTATACGTGGTTCCTACAATTGCCACTCCAAAAAAGTCGCCTGTTTATTGTAATAAGTAACCCTGCCCGCCCTACTACACTGTCGCCGGAAATTCTATTACGATTGTCGGTTTGGAGCGTACATAAGGAAGGGTTAATTGTCAATGAATTCAAGGACACAGTTAGAGGCGCGTTCAGGAAACCTAACTCGACTCAGACACGATCTGAGTAGGAATTTCACCCCAGCTAATACGTTGTCCTTTTGTCTCGTATGTATGGTCGGAACCCGAACAGATTAAGTACGGCCTATAGTACACTTGATGACTTGTTGCCGGTGCGTACGGTCTTAGTCGCAGGCGCCATAAATCCGGTCCGTTTTCTTGGCTAACGAGAGCAGGAGGACCCCTACTGATAGGCACCTTTTCCAAAGAACAAGCGGGCATGTGGCCTTAGACGATCCTTGTCGCCCCTTACTTAGCACACTTTCGGTGGTTCTCATCAGGGGGCCTTGTAACTCCCTTCTAGTATCAAGCGCTATGCATACACCTAGACTCTAGTTGGCTATGCTGGTTGGACGTGAACTTATTGCACAGGTTATCTGTGTCGGGAGACAAATTATTTATGCCACCGAAGCTCGGATACTCACCAACGTGCCGAAGCGCCACAAATGTTATCACACTGGTCTTATTTTTGGGCTGGGGCCACCGCGCCATTTTGAGGCCGGGTCACTCTCGCACGAAGCCCATTGCAGCAGAAAAACAATATACTGTATAAAGCGGTGGTAGCTCTTGCACGCAAGCGCCGACCTTATGGGATTCTCACCCCCAGGTAGCCTGCTGTAGAAACCAGCGTATGCCAGTAAACTTTAGGGCCGGACAAGTCAGCTCTAGCTCTACGATACTGTTCGGCCAATCCTCCTTTCACACTCCAAGATTCTTTTGTGTCCGATGAACTCGCTGGCGCCTTGTCCTGTTATTTATGTGTGCCCTGCCACACAGCAAAACCCCCCTTCTGCATTTGTTCCTCTACCCTCTGAATCTGCTTACTGTCGTCGTCACGCCCGCGTTCGGTGCAATTCTTCGCAACCAGCAGAAAAGGGTACTCATTTCATTCGGGACGGGTTGTTTTTGAACCCACTAAGTTACTTGTTGGAATACTAGGCATGGCAGGGCCGTTTTGGGCGTTCCGATTCACTCATAGAACTTCGCGTCAAGTCTACAGTAACCAAATTACTTGAAATGTTGCAAGTGGAGATGCTCAGATCAATAAGCTCCGAGGTGGAGCTGAGTCTTGCCCCCCCAATATGGCGGACGGTCTGTTTGCAGACCCGTCGTGGCTCCTGGATTGTAATTCCATATGATCTCTCTTCTGCGGTGCACCGCCCAGCTATAACCCTCGGGATCTGACGGAAAATACAATGGAAGGCCCAAATTACGCGTGGTCCGCTGGATACATGTATAAGAAGTTGCGGGGATGCTACAAATCGTTAAGTAAGGCAGCCAACCTAAGCCGCGTCTACATAGGCTTCCAACAACATGAGCTAAGCAGGCTGGGTATCCTGGTACTCACGTCACATTATGCAGGGCATGGTGCGCGAAGACTACACGCACTCACTCGGAGTTGATGGGAAATGTGAATGTGGGGACCTTTGTGGAGTGCCAGCCTGCGACCGCACCACCCAAGGATTAGGGAAGGGGTTTCGCACTTCCCCGACGCTCCAACCCTTCGGTTGTTTGGGACACATATTCCTGTAAGAGAGCGTAAATTTGGAGGTCAATGC
		</sequence>
    <sequence><taxon idref="Location_0_0_1|38.523203735783106"/>
			GATACAAGTCTCTAAGAGGTCTGAAAGTCTTCCCACCTCGAGTACTTTAGACATACCTAGATTTTTGGCTGGCGTGTAGAGGACATGCCCTCGTCGTTCACAACGCCACATAGAGTATAGATCCCTAAGTTCCACCTAGGACGTTAGACGTCTGGAACACCGCAAGGTTGGTGGAGAGAACTCTCTGCCGGAGTCTGTGTTATGTCCCGCTGGTTTCTTTTCTTGGGGTATAGATACAGTTGCTACTACAAGAGGTGAGCTATTCGCGGTTCGGACGGACGTCTTCTAGTCTCTGGTGCATGCTATATACGGATTGCGGCAGCTTGTCGGGGCCGGGCCGTTGCTTTATCAACAATTGGTACATACCCGGCTTCCCCTCTTTGCGAAGAGACGCTCGTCCTGGGGGAATCCACGGGCGAAACCGGAGTAGTACCCGGATCCCGTAGATCCATAACTCCTTGCCCGGACAATGGCCCCATACTAAACCCTATCGAGAGTCGGACGCTCATACGAGTAGTGTGCCCGAAATGCCATTTGAACTGTTGGCGTTGAGAAACGTATAAGCCGGCAACCTTAGCTGTGTCAACCTACCTGCCAAACTACCAGAGACATTTCTCAAAGTGTATGGAGCCTACTAAGGAACCAACTCTGTCGGTCTATCCGTGGCGTGCTGAAGGAAGTGTTATCCTATCTAACCCTCAAGGAAACCCTTAGGACGACCCTATCTGGGTTCAAACCCGTGGCGTTCTCAGTCAAGGTCACAGGGGTTACATTCAACCGCATCACTGGGGGGTGAGGCCGTCCTAACCCGGACGGCCGCCCAGTCACGGTAAAGCAATAGAGTAGTAACGTTAATTGTATATGTCTACTCAACCGTTTGCTATGAGGGTAGGCAATTGGCTGTGGATTGAAGTGATGTGGCGGTCTATCGTCGCCTCGCACCAATCCGAATGATAGATTGTATGTCTTACTTACGGGTTAGCGACCGAAGAAGACGGGGCATCCAGACTTTGTCAACACTTCCTGTAACAAATTCTGGTTAGAATCCAGTCATGTGTGCGACGTAAGAATACTGTGGAATTAGTTCTGTAGTTGAGTTAACCTTTTCACAAGATTAATTGAATGAACTAGGCCGAGCAGGCGGGTTGTACGTAAAAGGACGCTCCTTATATTGTCGTGCTATTAAGATATACTTATTTATAACGCGGACATCCACTCCTGACGAAACTATGCGGTGCTATGTCTACGGGCCCACGACTTGTGGACGCTGGTGGCTAGCATGTTTGCAGCTTTCTGATATTTTATTCTCATGCAGGCCGAACGACTCTGCGAGCAGGTGTTTCAAGTAAACTACAGTTGAATCAGTTATTCCGTTGATGACTCTCGTGGGGAGCAAGCAAATGCGGGATAGCCATCAGAACGTGGTGGCCATACCAGGGATAAAATTACACTAATGATCGGAGATTTCCGAAAATCAGAGTCTCTACCTAGATGTAGCTGGCCATGATGAACGTATGCCTCCGCGAATAATTCCCCGCTAGAACGGAGAGTCGCGCCCTGGCTCATCGCCCTCGAGTTTATAGATCATAGTCTAAATAATATGAAGCTCTTAGACCAGATGCCTCTGGCTGAAGCTTCTGCCCTAATTATGACATGCCAATCAGTTAGGTTGCTGGTCTCAAATTGATCCAAGTAAACGAAAATCGCACGATCCGTCCCATTCGCATAGGCGGGTCGAAGAAATCACAGAGATATATCCCTCCAGTGGCTCAGAACGAACGTCACTTTCCATCACAAGGCGTATGGATCTTTTGTGTAGGTCTGAAACTTGCGCGATAGGCCGCGCTCTAATTTTGCAGAACCGGAGCGAGCACCCCGGAATGTGACTCTTTAAGTGCATGTCGGCGCCGCCTCTACTCGCGATCCAGGAGTTATAGACTACCGTAAAACATGCGTACGAGTCGTCAATTCAGGACAAACAGAAGAAGGGAATATAGCGGGACAGAATGCAAAAGTTCTGATGCTACAGCTTCAGGATCACTGATGAGAACCAACTTCTATCCTCCCCTCACGCAGTTGTATTCGTTCCGATGCATTATACTCCTGTGTTAGCAAGCAACCTGATTTAGAATATGCATTCAAATAACACATAATTAACCCAAACTCCCAGTTTTAGTCAGAGACCGCGTTATCTTAAGACTTCGTCGAAGCTGAAACATGGTATTTCACTACAGACACGACCATTCTCAGGTGCCGGGAGGCGTCGGGACGGTTACCATATACAAGAGCCCCGTCATCCGTCCTCTCTCATAGCTATGCCTATACACAGGCTTAGGCGCCATAGACTCTCTCAGGGCATTATTTTGAGTCCCGATTGTGAACATGCGGGTGCCCCGCGTTGAGGTGCAATGGATCCGCGGGACGAACCTACCGTAAGAAGTTAGCGCGCCGCTTATGTGCGATGAGGGATTCACCAGTTGAGTTTTCGAGCTGATTTTCCGGGTGACAACTGAAACCCCTATTGATGGTGTGCAATGATATCTCGTAACCTCTACCCCGAAAGACCGTGATACCCATTGGATTAGATAACGCTTTTACCTACCCAACCGCGGATTAGGGCGACCACGGGTCAGACGTCTGACCGCTAAATATTGATACGCATTCTCCTATGGTCCCAGGGATTTTGTCCTCCAAACTGTCCCCATAGAGGGGCAAAGCGAGGCCCCTCTGGCTAAATCTCTCATGGCGGAGTGCGCGCAATTATGCGACTGTAGAAAAAAATTCCCCTCGATCGTTTCCGCTGCCGACACTGGGATACAGCACACTCCTTACGGGAGCTAGTTGCCACGTCCATCGCTCTACTGCACCAACAGGAAAACGCGTGATGGCCGCAAGCGAACTTAAGTCGGAACCCCACTGGCCCTGAGGCGTAAGCTTCAGGTTGTGTGGAATTAGACTCCGCGCAGTATCACGATTGGACCTAATGCGGTAACTGTAGCGATCATACCAATGTTTCACGAGGCGACACTGCAGGCTGAAACTGTGGCATGGGGGTACTCGGCGATGGCTTCAGACTTAGCAGTTCTTCAAAAGTGTGGGCAAAGACACAAATGCCCCCAGACCCGCATTACCAGCACTTTCATTAAGGACGCGTGTATCGGTGAGCGCATTTCTATCTATCTTGCTCAGATCCTACTTCCAACTTTAAACAAATATTGACAGACGTGTGCGATTACATAGGGCCAGACCTCGGGACCGCTTATCCACTACCAGGAATAACTGACGCTGATCGGCATGTGGTAAACAGACCCGACTTTTTAAGCGTAACGAATTGTCTCCGCGGTCCGCACTCGTCCGCCATAAACCGCGAAGCGCTCCGTTAGTTCGATCGCCGGGTAGATGTCGTCAGAAACTTAATCGAGATCTCCCCAAGGACGCACGGTTGCTGTGAAGAGGCAGGATCGTCATTGCTCTATGGGCGCCATCGCTCGTAAGATGAAAAATCGTGAGTATGGTCGGCTACGAGTATGCCGTCGCCAGCAATACCTGCGCTGGGGTAAGGTGCGAGATCATTCTACCAACAACTCCAGATGGCACGGGGCGTCTTAAGTTGGACGGATGAACCTCTTGCAAACCTTGTTTTAAGGGACATCTCTGGGCCCTGGCACATCATGCCCGACTTCGAGTTGTACTCGTGGCCTCATGGGAAAGTCATGCTGCCCAAGAAATAGTTATAAGGGTGAATGCATACGGATGGTTGACTATGAGATCTACGACACACCGAAACTACGTGACCCGACATGGTAGGTCAGCTATCATCACGTTTTAGTGATCCGCCTTAAAACGCCAAAATAAATTTACGTGCGGTGGCTATCGTCCGGCCGGTGGGAGCTAAACCCTAAATTCCCCAGTAGAACCCGTTTACTGTTGAAGCCAGCGCTGGGCGTATCCTGACCGCACAGTGTCCAGATCTGAACGGAAAGTGCTCCGCACCAGAGCAGCTCGCAGTCGGTTCCCTACAACTCCGAAAATATCCGCGTTGGCAACCTCCGGCGTCTATAGTTGAGTCCTTAGCCCTCATCACTCTACCTATCGCGTAATGACTAATGAGATCCTCCGTTAATGCGCGTTCAACTGATTCCTATCTCACCCCTATATTTTGACCTGTCAGGCGGGTGACCGCCTGCTTTCAGCTTGCGGTTATGGGCGAAACGATTTCGTGCAACTCCCGGCGCAGGAAGCCGGGATCTGCAGAAAGAGTCGGCGAAAATTTGGATTGCGAATAAGGGGTTCCACCTATGTCATTCGCTTAGTGGAATGTGATGGTTACCCGTGTTTTCACTCCAGGACATGTTCATAGCGTTCGTGTTTCACGCCTGCGAGAGCTGTATGATCTCCAGAGTACTCCTGTCTCCAGGGCGGAATAAAAACGCGGTAGTCCGTAAATAGCAATAGTATTGATAGTTGTCAGCTCAAAAAGTACGGGTTTAGTTAACGCAAAAGCTGACCCAGAACGTCGCCGCAGTAGGTTCAACGAACATTCGCAGTCCTCGTGAAGCCAAACACTCGGTATCTCCACCCCACGATAAGTGTCCTTTGTTTGACTTTCGAGGTGTCTTTGCTTGGTTTCCAAAGCTGCCTTCCTGCGCGCTGACATATCTAGGATGGACTGGCGCTTGGGCGGCGACTCAACCTGGTCCATCCTACTCACATGCAAATAACTTACTAATATTCCCTCTGATTAGTGGAGAAGGAGGGCGCGACACGCCCTAGATCTCAGGTAAGTGCCCACCTCGGCAGTACACGGTTGGATGATCCCTTGTTATGTTGTCGTCTGGTCCAATGTATATGGTAAATATGTCAGACGATATATGTTCGGAGCGAATAACTGAATTAACGGTACCAGCATGATTTCCACGGAATTAGTTTTGCTTCCCTGGTTTTGGTTATGCTAGTGACCATCTTTGTGGTGACAGATACCGGGTAGGTTCAACCTCCAAAGAGCAACGAACGGACCAGCAAGATGGACGGAGAGGATGTGCACCCAGCGGATAGGGAGCATAACCGCTGCTGGTCCGCGGATTGGGGACGTTGTAAAGCAGGCCAGGGGAAGCAGACAAGCCGGCTGCCGGCCGCGTATGCAATTGTAAGGGGAACAAAGCGTCATGATTACAACCGGCGGTTACCGAACCAACCCCGTTATTTACTAGTGCACAACAGGGTCACGAATTCCGACGACATACTCCCTTACTGTGGCAACTCCGAACACCTGCGCGTGGTCGCAGGCGCATATGTACCCGGATAGCTAACGCCGTGGACCGCCAGGTGATTACAATATCTTTATAGACTTGCTCCACAAGTCACTTTTACACGGAAGCATTGCCATTATTCACCGTATGGGGGAATATGGTAGGGAAACTTCTAGAGCTCTTATAGGGTTGACCAAGCAAGATACCGGCTTATTGCCAGTACACGTCTGGACTCGTCTCTGACGTGAACAAGGGTACGCGCATCGTCGTACGTCTGATGAAGAAGGTGGATCACCACCTAGCCCGCTTGCGAATCGTGGTTGTAAGATCAAGCCCTGCTCCAGGCCCCATTAAGAATACCCTCCATGATGCGGAACGACATATCGCGTGATTCACGCGTGCGAAAAATAGATTAGCACATTCTCTCTTTGGCGAGGGTATAGTCTACGGTGCAAAGAGCCTCAAAAAAACCCCTCCCAGGCGTCAAAAATAGCTCTCCCATAATCCAAAGATGGGATTTGCTATCTAACTTGTGGATGCTGACTTGAGAGTTTCGTAGCTCTTCCGGCCCCATTAGCATTTTTTCGACTATTTAATCCGAATCCCTGGAGTACTGTTACTATCTGTGCAGTAGGGCAGAAACGAAAAGGTGACTACTCCATACGGGACGGGACAGTCTGGGATTATAGTCGTAGAATGCGGGCGGAACTTCCATATCAATCTTTCCGCCAAAGAATTATCGCGAACTGCCGCCGCTGTTAGCAAGCTGCGGGTGAACGCTACGGTCATCTCAGGCTAGAGATAGATGAAATTACACCTACAGGCCGTGTTGAAGGCTGATTATATCATGTCTCGAATGCGCTGAAATCAGGCGGCTCACGTTTCACTCGTGGCGGCGATTGACCCCATCGGATGACCTACTCGAGAGTGCTTATCGTAGCAGTAGGTGCGTCTCCATTGCCAGTCTGAACACATGACAAACCCAGTCGTCATAAACGATAACAGCACCACATCAGTTCTGGGAGCACGTAGACGACAAACTGATATGATTCTCGTCGAGTTCGGCGGTTGCGTGCATAGATGCAGGCCGTCCGCACGCCCTGAGTATTGCCGCCGCGTTCCCTGCCCGACAGCCGACCACAGGGCTCTTGCTGTTTCGGCTGGGCGAATATTGAGGTTCCAACATTAGAGGAAAATCGAGCTTATAGACGGATGGGCTACATGGTAGTACGAAACTTCACTGGCACGGGGTCGCGCTGCTGAAGTTCATGACGTGGACGGTCCCGCGTATGCCCTGGGTGCCCTAGTCCACCCGTAGATTGAACCTACCATTGTGCGGAAGGCGACGTTAAACGTGCACCTTGCTCGGCGAGCCGTGTACTTTCTTATCTTAGCGCCCATCACGGATAGCAGAGTTAGGACCTTCGTTAGGGGTTTGTTCCGAAGGAGGGTATTTCCAGTAACCGTCTCTAACCAAAAAATTACTGAAAGCCTGATCACTTCTGTATAGGCTCTTAGGCTAAATTTGAAGAAATTAGGATCAGGTGGCTGTATTCCACGGCTTACACCCTGAGAGTGCGGGTGGGATTATACCATAGCGCGGGTCTATCAGCAATTCTAGACGTTTTGGCTACACTTGTCCGATCACGAATGGCAACAAATATTTGTACGCAAGCATGTCCACGGTCTTTGCTGCTGGTGGGTCACCTCCCGTTGCACGCAACTCGTCGGATACCGGCGGCCACATTGGTCGGAGAGAAGCAGTAGGGCGAATGGAGGCGTGCGGAACCGTACTACCTCAGAAAAACTAATTAGCGCTACAGGTCCCGGTTAGGCTTGTATCAGACGTAAAGGGAATCTCCCCTACCATGTTCATGGTAGAGGTGCAATTGCTAGAATCCGATTTTAGGTATCGCGCTAGTGCAACACTGCTTCGGAATGTATACCTACGAGGCGATCGCCGGCGAGCCAGATAACTACAAAAGCTGTGCTCCCGGACCCCCTCTTATTAAGAGCTGCTCCTTACTCGTTGCAGTCTTGAATCACAATCTACCAAGTACCCGTCGGGCATGAGGATGAAGTTCGGCTGCCTAAAGAGAAATCAATCAGCAGAAATTTTGTGTGAGCGACCGGGACCAGACGCCGGCATAAGACCACGATGGCTTCGTTTATGGCGAGTAGCGGCACATGGCTGTCCCGGACCAGAATCGGCTTCTTCTTGGAAATGAGTAATCAACTGTCGGGTATATCACCTGAGTTGCCCTCGGATTACTTAGTGTGGGTCTCGCGATCCCGAATAGGCGCAACGAAGTCTGTATTGCCTCGGGTCTGAAGCTGGCGCAGTATGCAAACGCCACCGCGGATAACCACGTTAGGGCGTTCTCGCAGTCCGAACGTTTAAAAACGCCCTGTAAGCGTTCCATGGGGGGCAGGGATGGACAAAGGAAGTCAGCTGTACGCGGGGTAATCGTGCAAGAGGCGCATGGCTATCAACTCTTTACGTTGTGAGGAGTTACGGCCGCGACCTACACCTTTCAACTCGATTCTTAGTCTGAGCGCTTATCAAGACCGACTGGCAGAATAGAACGTTGATTGGCAGCGTTGATGCGGTCGGAGCCTACTGCCTTCAGAACTCATAGGGCGTTCTTGAGGACATGGGCTGACTCTTTTCTGATCACACCGTCTCATCCGGCGGGTGATCCGCCTGGCTGCGCTACCCTGCTATGTCCGCCTTGCAAAACGCTTGTGCGCATTCCTTATTGATGATTGTGCACGAGGACGACCCTATTTCTTAATCTCTACCTTCCCTCAATAAAGCATTGCATCTCTTTCAGTCTCAAGGGCAGCGCTCTCCTCAAAGCGGATCGAGACGTGATATCTCCCGCTACGGTCTTCCGAGGCCAGCCACAGTTGGGGTGATGTAAGCATAGCCTCGAGGCTCCAGCGTACTCCCACTTTACATTGCTCTATGGGCTAGGGGTCAATCACGCTGGGGTGTCTGTCAGCTAATAGCACTCATAGCTATCGAGCGAAACGATACGGAAAACCTAGTTGTCAATCCTAAAATAACTGCTGCACCGACGATTTAATTCACTATTAGAAACGCAAAATCGCAAATGGAAACGGAAATGGTAATCGGATGACCTCCACGCCGCTTAGCCTCGGGCGCCCCTCGCTTTATGTCTACGTGCGCGATGGGTTCTACTTGATTTTATTTCGCGCGTCCGACTTACACTGACACATCAGCGCGAGAATAACCAAGCTCCTTGAGTCTTATCAGTTGCGTAACACGCGCGTTGAGCGGAATCGGTCCTCCGGTCCATCCTAACAGTGGGGATCTCGTCGCCTTGGACGGTTGCACACTAACCAGGTGCTTCGACGATCTTCAGTTTAGAACTTAAGGTAAGAAAAGCTTGACCGCGTAAAATCGCGCAGGGTGACATCTCTTGTATACGGACGGCGTTTGCACTATAGCCTGCCCTAGCACCCATGCCTTATGACTTCGATACTTCCAGATAGGTAGAGCTGGATTCCCCCTGGCCAATTACGTTTGTGCTAGCTCTTCCTCCGTAGTGCCAGCGAGGTCAAAACCGGGCAGGTCAGCAAGCAGCCGCCGTATCCCGTCACGCTTCATCCGTGATAAAATCTCTGTGTTCAACTATCTCCCACGCCGGGATCCCCTTACCAAGCGGGGAAAATGCGGTGGGTATACTTACCTGTATAGCGTGGCTTTCACTCGCCCTCGAAGGCGAGATGGGTATTCTCAGTCAGGCCACCCGGCTCGGCCGACAGAAGAATGCGATTTGACTAGGCCCGAGACCTCTTCATTGCCAGCGAGGTACGGACGATGGTAAAGCACATCTTGAGCTCGCCGTAGTACAAGTCAATGCAGGCCCGTAACCAGTCCCTGTCAATAAGCTTTCTCTATGCGTGGTCTTGATCTGCTGTCCATACCAGCCGTTCATGTGCCAATGACCTCGTGGAGTCAGGGGCGTAAACCCAACCGCTAGTCTTGATGTTCGAAATATTACTCAGTAGGCTGTTAAGCCGACGACACCTGATGGAGGCATGAATTTTTTCCTTGTTCCCCTTCACAAAGCATGACGGTCGTAGGGAACGTTTCTTGTAGCATCACAGTTCAGGTCCCTAGACTTTCCGACGGACCTGCTGCGGATTCACTAGCAAGGACACGCGAGGACGAAGGGCTGTAGAGACCAGCGCCCTGTTTTGAATATACTGGAACGACGTTAATTAGGTCGTAATAAGAACGGAATACTGTACTACGCAGAACACCAAGTGTGGCCACCGTGATGATAAGAAGTGGTGACCCACAAGATGAACAACTTATGTTACCTACCGTTGATAATCCGGCATTCCCGCCTGTCGGAAGTCCGGAAGGTGCGGAACGCAATCGTCGTAGTACTTTCAGTCCCAATTGGTGAGTATTGTAAATTAGCGTGAGAATCGTGCTTAATCGCTATATGAGGGACAGGTCCGCAATTCGAAGTGCCGGCTGAGATTCTCTATGTTATGAAGTATTTCTCCCTATCGCTGCCTGCTTCGGGTCACGGTCTCTCAATTAGTCCCACGTGGACACAGCTAAATCAGGACTAACTATTGAATGGAGAATCCTCCTGCAACTGGGAAAACACTATGTGGTCCAGACAACAGAGAGTCGGCCAAGAATGGTGTCGGGACAGTCCAGCTTCGATGGGGGTTTGCTAAGGTCTTTCCCCGACCCAATCTCGGAGGTGTGCGTTTGCAAGCTCACACGTAACTCTAGAACCTCTCTCCAAAGCACTCAACACGTGCGTAACGAACCGTGGGACGTAGCAGGTCGGCTAAACCGTATCTTCAGTTAGGGGTAAACCATAAGGATTAGCCTAGTGGGAAACTTAACAATGTGTACTAGGCACTCGATTTTAAATTGCTAAGAAAACGGCTGGCGGACATGGGTCAGTCAAAGCCACTAAATCGATTGTTAAGGCAACTGTACACCTGAGTAGAGGCGATGGTACGTCAGTTCTTGGAGTTGATGGGGTTTAAGAGAGGGTTCACACCATTCTTGCAGATAGCAAGAAATCATCCAAATGGGATTCGACCTGCTACGTACTGGGAGCGTTGGTTACTAACGCCAACAATTATATTTGTCTGCGAATCTGGTTAACACAGTAGCGCATGCCCGCTACGTACTTAGAGTCACATAAGCACCCATCACACGGGTGTGGCACAATTGACTAGATCTACTATTCTCGGCTCTCAACCAAATCTAAATGAACCGCCTATACTTTCACTAATCTGCTGGTCGCTACAGTGTACATATCCTTATTAGAGAGCATTGAGGCCTATAGCGCTTAAGTAACGAGATAAAACTTACGGAATGCCAATGTCAGCCGCTATGGTTCGACTGCAAAATTAACCCGGTCGAAGAGACCTTTACTTAGTTCCGGTTACGCTCTTATTGTCTACAGACCGGATGGGAGTTGGCCGCTCACAGAACGAGTGAGCAGGTTAGAAACAGGACTAGTAGCAACTTAGGATGGTCTATCGGGCTGATGTGCAGTGGATAAAGTCGCGACTGACAACTCACGATGGTAACAATCCGCCTGCTATCCTCGGGGACAAACCCTTCTCAAGTATGACCAGTTCCTCTAAGTCGCCTTCGCCGGATAGCAGGCCGGCATAGCCAAATTGAACGCTATCTGAATGGGTAATGTAAGCGTTTTAGATGGTGATCCGACACTGCATGACATTAAGTTTGCGATGGGCCGCCGTAGCTGCGATATGTTATGTGTGAGGGCTAGAAGAGCGAGCGCTCGCAAGCAGCCAGACTAGATGGATAAGCTTTCTTATGGTCTGTGGGATTCAGACCGGCCCCCTCAATCAGAGTCGTCCCATACTGTTATTGGCCGGTGGCCAGGAAAATAGGAGAGCAGCTAATACGGCATTCCGGAGCTTGAACGCGGAAATGCCTTACGTGCAGTACGAACTCAGTCAAGCACGTGTATCAGCCTTTTACGTACGCACCCTTGTTTGGAATGTAGTTAACGGGTGATTCGATCTCGTAGACGATTTTTGACATAAATAATTTGCGCTCTCTCTTGTGCCTATGCCGCATGGGATCAATCTGCCTGAAGAGGACACACATGCCTTGTACTCATTCCATCATATGATGGACCCCTGTCTAGTGGCGAGTGCCCCCCGTATAGCCAGATATAGAGCTGGAGTAGGCCCCTAAGTATGACCTAACTCATTGATGCGGGCGTCGTACTTGTGCCTCTGGGAACCGCTGCGTTTTGGGACCCGCCTCTCTAACTGGCCCTCTCCCTCCAACTTTCATCTTCCCAGGGACATACTCAACGGAAAGTATCCTGCTTCTCTGGGTTGTTTCCAGAAGTGAACTCTCTTCTCCCCGCTCCCTAACCCGTAAGAGTCTAATCCCCGGTTCCGTAGCAAATTTAAACAGCCGGCGTGGGCAAAACGCAACTCGTACAGCCGGACTTTCTCGGATTAAGAGTGTGAGGTAGATCACGTGCTTGTCGCACTAAAAAGCCTTAGAACACCATTGACGGAGCCCAATACGGGGACAACGACGCGTTCAAGGAGGCAATATTTGGACGACGACGCTGCTCCCTTGGAGACAACCTCTTTACCTCACGTTTTTATTGTTCCACAATGACCGTAGCATCACTGGATTGAGGAGGTAAGGCCACACGATGAAGCCCCGTAAATCTCAATATCAGTTGCGCGAGTTTGGCTGAGAACTGGTCCGCTTGCCGCCTTTTCTGCTACTGGTTACTTTCTGAGCTACGTCGACACGATGGGAGGATTGTCCGTGCCGGGGTAAGCGTCACTGGCCGGTAGGTCTCGCTGGACTACAGTAGGATGCGTCACCGCGGTGGAGTATAATGCCCATTCACCTGGGGGAACCCGTTGATGCAGCTTTGACCCGAATATCACGGGTGTTTGGGCGCTCCAAGCGGCGTAGAGACGTATACGTGGTTCCTACAATTGCCACTCCAAAAAAGTCGCTTGTTTATTGTAATAAGTAACCCTGCCCGCCCTACTACACTGTCGCCAGAAATTCTATTACGATTGTCGGTTTGGAGCGTACATAAGGAAGGGTTAATTGTCAAGGAATTCAGGGACACAGTTAGAGGCGCGTTCAGGAAACCTAACTCGACTCAGACGCGATCTGAGTCGGAATTTCACCCCAGCTAATACGTTGTCCTTTTGTCTCGTATGTATGGTCAGAACCCGAACAGATTAAGTACGGCCTATAGTACACTTGCTGACTTGTTGCCGGTGCGTACGGTCTTAGTCGCAGGCGCCATAAATCCGGTCCGTTTTCTTGGCTAACGAGAGCAGGAGGACCCCTACTGATAGGCACCTTTACCAAAGAACAAGCGGGCATGTGGCCTTAGACGATCCTTGTCGCCCCTTACTTAACACACTTTCGGTGTTTCTCATCAGGGGGCCTTGTAACTCCCTTCTAGTATCAAGCGCTATGCATACACCTAGACTCTAGTTGGCTATGCTGGTTGGACGTGAACTTATTGCACAGGTTATCTGTGTCGGGAGACAAATTATTTATGCCACCGAAGCTCGGACACTCACCAACGTGCCGAAGCGCCACAAATGTTATCACATTGGTCTTATTTTTGGGCTGGGGCCACCGCGCAATTTTGAGGCCGGGTCACTCTCGCACGCAGCCCATTGCAGCAGAAAAACAATATACTGTATAAAGCGGTGGTAGCTCTTGCACGCAAGCGCCGACCTTATGAGATTCTCACCCCCAGGTAGCCTGCTGTAGAAACCAGCGTATGCCAGTAAACTTTAGGGCCGGACAAGTCAGCTCTAGCTCTACGATACTGTTCGGCCAATCCTCCTTTCACACTCCAAGATTTTTTTGTGTCCGAAGAACTCGCTGGCGCCTTGTCCTGTTATTTATGTGTGCCCTGCCAAACAGCAAAACCCCCCTTCTGCATTTGTTCCTCTACCCTCTGAATCTGCTTACTGTCGTCGTCACGCCCGCGTTCGGTGCAATTCTTCGCAACCAGCAGAAAAGGGTACTCATTTCATTCGGGACGGGTTGTTTTTGAACCCACTAAGTTACTTGTTGGAATACTAGGCATGGCAAGGCCGTTTTGGGCGTTCCGATTCACTCATAGAACTTCGCGTCAAGTCTACAGTAACCAGATTACTTGAAATGTTGCAAGTGGAGATGCTCAGATCAATAAGCTCCGAGGTGGAGCTGAGTCTTGCCCCCCCAATATGGCGGACGGTCTGTTTGCAGACCCGTCGTGGCTCCTGGATTGTAATTCCATATGATCTCTCTTCTGCGGTGCACCGCCCAGCTATAACCCTCGGGATCTGACGGAAAATACAATGGAAGGCCCAAATTACGCGTGGTCCGCTGGATACACGTATAAGAAGTTGCGGGGATGCTACAAATCGTTAAGTAAGGCAGCCAACCTAAGCCGCGTCTACATAGGCTTCCAACAACATGAGCTAAGCAGGCTGGGTATCCTGGTACTCACGTCACATTATGCAGGGCATGGTGCGCTAAGACTACACGCACTCACTCGGAGTTGATGGGAAATGTGAATGTGGGGACCTTTGTGGAGTGCCAGCCTGCGACCGCACCACCCAAGGATTAGGGAAGGGGTTTCGCACTTCCCCGACGCTCCAACCCTTCGGTTGTTTGGGACACATATTCCTGTAAGGGAGCGTAAATTTGGAGGTCAATGC
		</sequence>
    <sequence><taxon idref="Location_0_1_0|42.45304529475857"/>
			GATACAAGTCTCTAAGAGGTCTGAAAGTCTTCCCACCTCGAGTACTTTAGACATACCTAGATTTTTGGCTGGCGTGTAGAGGACATGCCCTCGTCGTTCACAACGCCACATAGAGTATAGATCCCTAAGTTCCACCTAGGACGTTACACATCTGGAACACCGTAAGGTTGGTGGATAGAACTCTCTGCCGGAGTCTGTGTTATGTCCCGCTGGTTTCTTTTCTTGGGGTATAGATACAGTTGCTACTACAAGAGGTGAGCTATTCGCGGTTCGGACGGACGTCTTCTAGTCTCTGGTGCATGCTATATACGGATTGCGGCAGCTTGTCGGGGCCGGGCCGTTGCTTTATCAGCAATTGGTACATACCCGGCTTCCCCTCTTTGCGAAGAGACGCTCGTCCTGGGGGAATCCACGGGCGAAACCGGAGTAGTACCCGGATCCCGTAGATCCATAACTCCTTGCCCGGACAATGGCCCCATACTAAACCCTACCGAGAGTCGGACGCGCATACGAGTAGTCTGCCCGAAATGCCATTTGAACTGTTGGCGTTGAGAAACGTATAAGCCGGGAACCTTAGCTGTGTCAACCTACCTGCCAAACTACCAGAGACATTTCTCAAAGTGTATGGAGCCGACTAAGGAACCAATTCTGTCGGTCTATCCGTGGCCTGCTGAAGGAAGTGTTATCCTATCTAACCCTCAAGGAAACCCTTAGGACGACCCTATCTGGGTTCAAACCCGTGGCGTTCTCAGTCAAGGTTACAGGGGTTACATTCAACCGCATCACTGGGGGGTGAGGCCGTCCTAACCCGGACGGCCGCCCAGTCACGGTAAAGCAACAGAGTAGTAACGTTAATTGTATATGTCTACTCTACCGTTTGCTATGAGGGTAGGCAATTGGCTGTGGATTGAAGTGATGTGGCGGTCTATCGTCACCTCGCACCAATCCGAATGATAGATTGTATGTCTTACTTACGGGTTAGCGACCGAAGAAGACGGGGCATCTAGACTTTGTCAACACTTCCTGTAACAAATTCTGGTTAGAATCCAGTCATGTGTGCGACGTAAGAATACTGTGGAATTAGTTCTGTAGTTGAGTTAACCTTTTCACAAGATTAATTGAATGAAATAGGCCGAGCAGACGGGTTGTACGTAAAAGGACGCTCCTTATATTGTCGTGCTATTAAGATATACTTATTTATAACGCGGACATCCACTCCTGACGAAACTATGCGGTGCTATGTCTACGGGCCCACGACTTGTGGACGCTGGTGGCTAGCATGTTTGCAGCTTTCTGATATTTTATTCTCATGCAGGCCGAACGACTCTGCGAGCAGGTGTTTCAAGTAAACTACAGTTGAATCAGTTATTCCGTTGATGACTCTCGTGGGGAGCAAGCAAATGCGGGATAGCCATCAGAACGTGGTGGCCATACCAGGGATAAAATTACACTAATCATCGGAGATTTCCGAAAATCAGAGTCTCTACCTAGATGTAGCTGGCCATGATGAACGTATGCCTCCGCGAATAATTCCCCGCTAGAACGGAGAGTCGCGCCCTGGCTCATCGCCCTCGAGTTTATAGATCACAGTCTAAATAATATGAAGCCCTTAGACCAGATGCCTCTGGCTGAAGCTTCTGCCCTAATTATGACATGCCAATCAGTTAGGTTGCTGTTCTCAAATTGATCCAAGTAAACGAAAATCCCACGATCCGTCCCATTCGCATAGGCGGGTCGAAGAAATCACAGAGATATATCCCTCCAGTGGCTCAGAACGAACGTCACTTTCCATCACAAGGCGTATGGATCTTTTGTGTAGGTCTGAAACTTGCGCGATAGGCCGCGCTCTAATTTTGCAGAACCGGAGCGAGCACCCCGGAATGTGACTCTTTAAGTGCATGTCGGCGCCGCCTCTACTCGCGATCCAGGAGTTCTAGACTACCGTAAAACATGCGTACGAGTCGTCAATTCAGGACAAACAGAAGAAGGAAATATAGCGGGACAGAATGCAAAAGTTCTGATGCTACAGCTTCAGGATCACTGATGAGAACCAACTTCTATCCTCCCCTCACGCAGTTGTATTCGTTCCGATGCATTATACTCCTGTGTTAGCAAGCAACCTGATTTAGAATATGCATTCAAATAACACATAATTAACCCAAACTCCCAGTTTTAGTCAGAGACCGCGTTATCTTAAGACTTCGTCGAAGCTGAAACATGGTATTTCACTACAGACACGACCATTCTCAGGTGCCGGGAGGCGTCGGGACGGTTACCATATACAAGAGCCCCGTCATCCGTGCTCTCTCATAGCTATGCCTATACACAGGCTTAGGCGCCATAGACTCTCTCAGGGCATTATTTTGAGTCCCGATTGTGAACATGCGGGTGCCCCGCGTTGAGGTGCAATGGATCCGCGGGACGAACCTACCGTAAGTAGTTAGCGCGCCGCTTATGTGCGATGAGGGATTCACCAGTTGAGTTTTCGAGCTGATTTTCCGGGTGACAACTGAAACCCCTATTGATGGTGTGCAATGATATCTCGTAACCTCCACCCCGAAAGACCGTGATACCCATTGGATTAGATAACGCTTTTACCTACCCAACCGCGGATTAGGGCGACCACGGGTCAGACGTCTGACCGCTAAATATTGATACGCATTCTCCTATGGTCCCAGGGATTTTGTCCTCCAAACTGTCCCCATAGAGGGGCAAAGCGAGGCCCCTCTTGCTAAATCTCTCATGGCGGAGTGCGCGCCATTATGCGACTGTAGAAAAAATTTCCCCTCGATCGTTCCCGCTGCCGACACTGGGATACAGTACACTCCTTACGGGAGCTAGTTGCCACGTCCATCGCTCTACTGCACCAACAGGAAAACGCGTGATGGCCGCAACCGAACCTAAGTCGGAACCCCATTGGCCCTGAGGCGTAAGCTTCAGGTTGTGTGGAATTAGACTCCGCGCAGTATCACGATTGGACCTAATGCGGTAACTGTAGCGATCATACCAATGTTTCACGAGGCGACACTGCAGGCTGAACCTGTGGCATGGGGGGACTCGGCGATGGCTTCAGACTTAGCAGTTCTTCAAAAGTGTGGGCAAAGACACAAATGCCCCCAGACCCGCATTACCAGCACTTTCATTAAGGACGCATGTATCGGTGAGCGCATTTCTATCTATCTTGCTCAGATCCTACTTCCAACTTTAAACAAATATTGACAGACGTGTGCGATTACATAGGGCCAGACCTTGGGACCGCTTATCCACTACTAGGAATAACTGACGCTGATCGGCATGTGGTAAACAGACCCGACTTTTTAAGCGTAACGAATTATCTCCGCGGTCCGCAGTCGTCCGACATAAAACGCGAAGCGCTCCGTTAGTTCGATCGCCGGGTAGATGTCGTCAGAAACTTAATCGAGATCTCCCCAAGGACGCACGGTTGCTGTGAAGAGGCAGGATCGTCATTGCTCTATGGGCGCCATCGCTCGTAAGATGAAAAATCGTGAGTATGGTCGGCTACGAGTATGCCGTCGCCAGCAATACCTGCGCTGGGGTAAGGTGCGAGATCATTCTACCAACAACTCCAGATGGCACGGGGCGTCTTAAGTTAGACGGATGAACCTCTTGCAAACCTTGTTTTAAGGGACATCTCTGGGCCCTGGCACATCATGCCCGACTACGAGTTGTACTCGTGGCCTCATGGGAAAGTCATGCTGCCCAAGAAGTAGTTATAAGGGTGAATGCATACGGATGGTTGACTATGAGATCTACGACACACCGAAACTACGTGACCCGACATGGTAGGTCAGCTATCATCACGTCTTAGTGATCCGCCTTAAAACGCCAAAATAAATTTACGTGCGGTGGCTATCGTCCGGCCGGTGGGAGCTAAACCCTAAATTCCCCAGTAGAACCCGTTTACTGTTGAAGCCAGCGCTGGGCGTATCCTGACCGCACAGTGTCCAGATCTGAACGGAAAGTGCTCCGCACCAGAGCAGCTCGCAGTCGGTTCCCTACAACTCCGAAAATAACCGCGTTGGCAACCTCCGGCGTCTATAGTTGAGTCCTTAGCCCTCATCACTCTAGCTATCGCGTAATGACTAATGAGATCCTCCGTTAATGCGCGTTCAACTGATTCCTATCTCACCCCTATATTTTGACCTGTCAGGCGGGTGACCGCCTGCTTTCAGCTTGCGGTTATGGACGAAACGATTTCGTGCAACTCCCGGCGCAGGAAGCCGGGATCTGCAGAAAGAGTCGGCGAAAATTTGGATTGCGAATAAGGGGTTCCACCTATGTCATTCGCTTAGTGGAATGTGATGGTTACCCGTGTTTTCACTCAAGGACATGTTCATAGCGTTCGTGTTTCACCCCTGCGAGAGCTGTATGATCTCCAGAGTACTCCTGTCTCCAGGGCGGAATAAAAACGCGGTAGTCCGTAAATAGCAATAGTATTGATAGTTGTCAGCTCAAAAAGTACGGGTTTAGTTAATGCAAAAGCTGACCCAGAACGTCGCCGCAGTAGGTTCAACGAACATTCGCAGTCCTCGTGAAGCCAAACACTCGGTATCTCCACCCCACGATAAGTGTCCTTTGTTTGACTTTCGAGGTGTCTTTGCTTGGTTTCCAAAGCTGCCTTCCTGCGCGCTGACATATCTAGGATGGACTGGCGCTTGGGCGGCGACTCAACCTGGTCCACCCTACTCACATGCAAATAACTTACTAATATTCCCTCTGATTAGTGGAGAAGGAGGGCGCGACACGCCCTAGATCTCAGGTAAGTTCCCACCTCGGTAGTACACGGTTGGATGATCCCTTGTTATGTTGTCGTCTGGTCCAATGTATATGGTAAATATGTCAGACGATATATGTTCGGAGCGAATAACTGAATTAACGGTACCAGCATGATTTCCACGGGATTAGTTTTGCTTCCCTGGTTTTGGTTATGCTAGTGACCATCTTTGTGGTGACAGATACCGGGTAGGTTCAACTTCCAAAGAGCAATGAACGGACCAGCAAGATGGACGGAGAGTATGTGCACCCAGCGGATAGGGAGCATAACCGCTGCTGGTCCGCGGATTGGGGACGTTGTAAAACAGGCCAGGGGAAGCAGACAAGCCGCCTGCCGGCTGCGTATGCAATTGTAAGGGGAACAAAGCGTCATGATTACAACCGGCGGTTACCGAACCACCCCCGTTATTTACTAGTGCACAACAGGGTCACGAATTCCGACGACATACTCCCTTACTGTGGCAACTCCGAACACATGCGCGTGGTCGCAGGCGCATATGTACCCGGATAGCTAACGCCGTGGACCGCCAGGTGATTACAATATCTTTATAGACCTGCTCCACAAGTCACTTTTACACGGAAGCATTGCCATTATTCACCGTATGGGGGAATCTGGTAGGGAAACTTCTAGAGCTCTTATAGGGTTGACCAAGCAAGATACCGGCTTATTGCCAGTACACGTCTGGACTCGTCTCTGACGTGAATAAGGGTACGCGCATCGTCGTACGTCTGATGAAGAAGGTGGATCACCACCTAGCCCGCTTGCGAATCGTGGTTGTAAGATCAAGCCCTGCTCCAGGCCCCATTAAGAATACCCTCCATGATGCGGAACGACATATCGCGTGATTCACGCGTGCGAAAACTAGATTAGCACATTCTCTCTATGGCGAGGGTATAGTCTACGGTGCAAAGAGCCTCAAAAAAACCCCTCCCAGGCGTCAAAAATAGCTCTCCCATAATCCAAAGATGGGGTTTGCTATCTAACTTGTGGATGATGACTTGAGAGTTTCGTAGCTCTTCCGGCCCCATTAGCATTTTTTCGACTATTTAATCCGAATCCCTGGAGTACTGTTACTATCTGTGCAGTAGGGCAGAAACGAAAAGGTGACCACTCCATACGGGACAGGACAGTCTGGGATTATAGTCGTAGAATGCGGGCGGAATTTCCATATCAATCGTTCCGCCAAAGAATTATCGCGAAATGCCGCCGCTGTTAGCAAACTGCGGGTGAACGCTACGGTCTTCTCAGGCTAGAGATAGATGAAATTACACCTACAGGCCGTGTCGAAGGCTGATTATACCATGTCTCGAATGCGCTGAAATCAGGCGGCTCACGTTTCACTCGTGGCGGCGATTGACTACATCGGATGACCTACTCGAGAGTGCTTATCGTAGCAGTAGGTGCGTCTCCATTGCCAGTCTGAACACATGACAAACCCAGTCGTCATAAACGATAACAGCACCACATCAGTTCTGGGAGCACGTAGACGACAAACTAATATGATTCTCGTTGAGTTCGGCGGTTGCGTGCATAGATGCAGGCCGTCCGCACGCCCTGAGTATTGCCGCCGGGTTCCCTGCCCGACAGCCGACCACAGGGCTCTTGCTGTTTCGGCTGGGCGAATATTGAGGTTCCATCATTAGAGGAAAATCGAGCTTATAGACGGATGGGCTACATGGTAGTACGGAACTTCACTGGCACGGGGTCGCGCTGCTGAAGTTCATGACGTGGACGGTCCCGCGTATGCCCTGGGTGCCCTAGTCCACCCGTAGATCCAACCTACCATTGTGCGGGAGGCGACGTTAAACGTGCACCTTGCTCGGCGAGCCGTGTACTTTCTTATCTTAGCGCCCATCACGGATAGCAGAGTTAGGACCTTCGTTAGGGGTTTGTTCCGAAGGAGGGTATTTCCAGTAACCGTCTCTAACCAAAAAATTACTGAAAGCCTGATCACTTCTGTATAAGCTCTTAGGCTAAATTTGAAGAAATTAGGATCAGGGGGCTGTACTCCACGGCTTACACCCTGAGAGTGCGGGTGGGATTATACCATAGCGCGGGTCTATCAGCAACTCTAGACGTTTTGGCTACACTTGTCCGATCACGAATGGCAACAAATATTTGTACGCAAGCATGTCCACGGTCTTTGCTGCTGGTGGGTCACCACCCGTTGCACGCAACTCGTCGGATACCGGCGGCCACATTGGTCGGAGAGAAGCAGTAGGGCGAATGGAGGCGTACGGAACCGTACTACCTCAGAAAAACTAATTAGCGCTACAGGTCCCGGTTAGGCTTGTATCAGACGTAAAGGGAATCTCCCCTACCATGTTCATGGTAGAGGTGCAATTGCTAGAATCCGATTTCAGGTATCGCGCTCGTGCAACACTGCTTCGGAATGTATACCTACGAGGCGATCGCCGGCGAGCCAGATAACTACAAAAGCTGTGCTCCCGGACCCCCTCTTATTAAGAGCTGCTCCTTACTCGTTGCAGTGTTGAATCACAATCTACCAACTACCCGTCTGGCATGAGGATGAAGTTTGGCTGTCTAAAGAGAAATCAATCAGCAGAAATTTTGTGTGAGCGACCGGGACCAGACACCGGCATAAGACCACGATGGCTTCGTTTATGGCGAGTAGCGGCACATGGCTGTCCCGGACCAGAATCGGCTTCTTCTTGGAAATGAGTAATCAACTGTCGGGTATATCACCTGAGATGCCCTCGGATTACTTAGTGTGGGTCTCGCGATCCCGAATAAGCGCAACGAAGTCTGTATTGCCTCGGGTCTGAAGCTGACGCAGTATGCAAACGCCACCGCGGATAACCACGTTAGGGCGTTCTCGCAGTCCGAACGTTTAAAAACGCCCTGTAAGCGTTCCATGGGGGGCTGGGATGGACAAAGAAAGTCAGCTGTACGCGGGGTAATCGTGCAAGAGGCGCATGGCTATCAACTCTTTACGTTGTGAGGAGTTACGGCCGCAACCTACACCTTTCAACTCGAGTCATAGTCTGAGCGCTTTTCAAGACCGACTGGCAGAATAGAACGTTGATTGGCAGCGTTGATGCGGTCGGAGCCTACTGCCTTCAGAACTCATAGGGCGTTCTTGAGGACATGGGCTGACTCTTTTCTGATCACACCGTCTCATCCGGCGGGTGATCCGCCTGGCTGCGCTACCCTGCTATGTCCGCCTTGCAAAACGCTTGTGCGCATTCCATATTGATGATTGTGCACGAGGACGACCCTATTTCTTAATCTCTACCTTCCCTCAATAAAGCATTGCATCTCTTTCAGTCTCAAGGGCAGCGCTCTCCTCAAAGCGGATCGAGACGTGATATCTCCCGCTACGGTCTTCCGAGTCCAGCCACAGTTGGAGTGATGTAAGCATAGCCTCGAGGCTCCAGCGTACTCCCACTTTACATTGCTCTATGGGCTAGGGGTCAATCACGCTGGGGTGTCTGTCAGCTAATAGCACTCATAGCTATCGAGCGAAACGATACGGAAAACCTAGTTGTCAATCCTAAAATAACTGCTGCACCGACGATTTAATTCACTATTAGAAACGCAAAATCGCAAATGGAAACGGAAATGGTAATCGGATGACCTCCACGCCGCTTAGCCTCGGGCGCCCCTCGCTTTATGTCTACGTGCACGATGGGTTCTACTTGATTTTATTTCGCGCGTGCGACTTACACTGACACGTCAGCGCGAGAATAACCAAGCTCCTTGAGTCTTATCAGTTGCGTAACACGCGCGTTGAGCGGAATCGGTCCTCCGGTCCATCCTAACAGTGGGGATCTCGTCGCCTTGGACGGTTGCACACTAACCAGGTGCTTCGACGTTCTTCAATTTAGAACTTAAGGTAAGAAAAGCTTGACCGCGTAAAATCGCGCAGGGTGACATCTCTTGTATACGGACGGCGTTTGCACTATAGCCTGCCCTAGCACCCATGCCTTATGACTTCGATACTTCCAGATAGGTAGAGCTGGATTCCCCCTGGCCAATTACGTTTGTGCTAGCACTTCCTCCGTAGTGCGAGCGAGGTCAAAACCGGGCAGGTCAGCAAGCAGCCGCCGTATCCCGTCACGCTTCATCCGTGATTAAATCTCTGTGTTCAACTATCTCCCATGCCGGGATCCCCTTACCAAGCGGGGAAAATGCGGTGGGTATACTTACCTGTATAGCGTGGCTTTCACTCGCCCTCGAAGGCAAGATGGGTATTCTCAGTCAGGCCACCCGGCTCGGCCGACAGAAGAATGCGATTTGACTAGGCCCGAGACCTCTTCATTGCCAGCGAGGTACGGACGATGGTAAAGCACATCTTGAGCTCGCCGTAGTACAAGTCAATGCAGGCCCGTAACCAGTCCCTGTCAATAAGCTTTCTCTATGCGTGGTCTTGATCTGCTGTCCATACCAGCCGTTCATGTGCCAATGACCTCGTGGAGTCAGGGGCGTAAACCCAACCGCTAGTCTTGATGTTCGAACTATTACTCAGTAGGCTGTTAAGCCGACGACACCTGATGGAGGCATGAATTTTTTCCTTGTTCCCCTTCACAAAGCATGACGGTCGTAGGGAACGTTTCTTGTAGCATCACAGTTCAGGTCCCTAGACTTTCCGACGGACCTGCTGCGGATTCGCTAGCAAGGACACGCGAGGACGAAGGGCTGTAGAGACCAGCGCCCTGTTTTGAATATACTGGAACGACGTTAATTAGGTCATAATAAGAACGGAAGACTGTACTACGCAGAACACCAAGTGTGGCCACCATGATGATAAGAAGTGGTGACCCACAAGATGAACAACTTATGTTACCTACCGTTGATAATCCGGCATTCCCGCCTGTCGGAAGTCCGGAAGGTGCGGAACGCAATCGTTGTAGTACTTTCAGTCCCAATTGGTGAATATTGTAAATTAGCGTGAGAATCGTGCTTAATCGCTATATGAGGGACAGGTCCGCAATTCGAAGTGCCGGCTGAGATTCTCTATGTTATGAAGTATTTCTCCCTATCGCTGCCTGCTTCGGGTCACGGTCTCTCAATTAGTCCCACGTGGACACAGCTAAATCAGGACTAACTATTGAATGGAGAATCCGCCTGCAACTGGGAAAACACTATGTGGTCCAGACAACAGAGAGTCGGCCAAGAATGGTGTCGGGACAGTCCAGCTTTGATGGGGGTTTGCTAAGGTCTTTCCCCGACCCAATCTCGGAGGTGTCCGTTTGCAAGCTCACACGTAACTCTAGAACCTCTCTCCAAACCACTCAACACGTGCGTAACGAACCGTGGGACGTAGCAGGTCGGCTAAACCGTATCTTCAGTTAGGGGTAAACCATAAGGATTAGCCTCGTGGGATACTTAACAATGTGTACTAGGCACTCGATTTTAAATTGCTAAGAAAACGGCTGGCGGACATGGGTCAGTCAAAGCCACTAAATCTATTGTTAAGGCAACTGTACACCTGAGTAGAGGCGATCGTACGTCAGTTCTTGGAGTTGATGGGGTTTAAGAGAGGGTTCACACCATCTTTGCAGATAGCAAGAAATCATCCAAATGGGATTCGACCTGCTACGTACTGGGAGCGTTGGTTACTAACGCCCACAATTATATTTGCCTGCGAATCTGGTTAACACAGTAGCGCATGCCCGCTACCTACTTAGAGTCACATAAGCACCCATCACACGGGTGTGGCACAATTGACTAGATCTACTATTCTCGGCTCTCAACCTAATCTAAATGAACCGCCTATACTTTCACTAATCTGCTGGTCGCTACAGTGTACATATCCTTATTAGAGAGCATTGAGGCCTATAGCGCTTAGGTAACGAGATAAAACTTACGGAATGCCAATGTCAGCCGCTATGGTTCGACTGCAAAATTAACCCGGTCGAAGACACCTTTACTGAGTTCCGGTTACGCTCTTATTGTCTACAGACCGGATGGGAGTTGGCCGCTCACAGAACGAGTGAGCAGGTTAGAAACAGGTCTAGTAGCAACTTAGGATGGTCAATCGGGCTGATGTGCAGTGGATAAAGTCGCGACTGACAACTCACGATGGTAACAATCCGCCTGCTATCCTCGGGGACAAACCCTTCTCAAGTATGACCAGTTCCTCTAAGTCGCCTTCGCCGGATAGCAGGCCGGCATAGCCAAATTGAACGCTATCTGAATGGGTAATGTAAGCGTTTTAGGCGGTGATCCCACACTGCATGACATTAAGTTTGCGATGGGCCGCCGTAGCTGCGATATGTTATGTGTGAGGGCTAGAAGAGCGAGCGTTCGCAAGCAGCCAGACTAGATGGATAAGCTTTCTTATGGTCTGTGGGATTCAGACCGGCCCCCTCAATCAGAGTCGTCCCATACTGTTATTGGCCGGTGGCCAGGAAAATAGGAGAGCAGTTAATACGGCATTCCGGAGCTCGAACGCGGAAATGCCTTACGTGCAGTACGAACTCAGTCAAGCACGTGTATCAGCCTTTTACGTACGCACCCTTGTTTGGAATGTAGTTAACGGGTGATTCGATCTCGTAGACGATTTTTGACATAAATAATTTGCGCTCTCTCTTGTGCCTATGCCGCATGGGATCAATCTGCCTGAAGAGGACACATATGCCTTGTACTCATTCCATCATATGATGGACCCCTGTCTAGTGGCGGGTGCCCCCCGTATAGCCAGATATAGAGCTGGAGTAGGCCCCTAGGTATGACCTAACTCATTGATGCGGGCGTCGTGCTTGTGCCTCTGGGAACCGCTGCGTTTTAGGACCCGCCTCTCTAACTGGCCCTCTCCCTCCAACTTTCATCTTCCCAGGGACATAGTCAACGGAAAGTATCCTGCTTCTCTGGGTTGTTTCGAGAAGTGAACTCTCTTCTCCCCGTTCCCTAACCCGTAAGAGTCTAATCCCCGGTTCCGTAGCAAATTTAAACAGCCGGCGTGGGCAAAACGCAACTCGTACAGCCGGACTTTCTCGGATTAAGAGTGTGAGGTAGATCGCGTGCTTGTCGCACTAAAAAGCCTTAGAACACCATTGACGGAGCCCAATACGGGGACAACGACGCGTTCAAGGAGGCAATATTTGGACGACGACGCTGCTCCCTTGGAGACAACCTCTTTACCTCACGTTTTTATTGTTCCACAATGACCGTAGAATCACTGGATTGAGGAGGTAAGGCCACACGATGAAGCCCCGTAAACCTCAATATCAGGTGCGCGAGTTTGGCTGAGAACTGGTCCGCTTGCCGCCTTTTCTGCTACTGGTTACTTTCTGAGCTACGTCGACACGATGGGAGGATTGTCCGTGCCGGGGTAAGCGTCACTGGCCGGTAGGTCTCGCTGGACTACAGGAGGATGCGTCACCGCGGTGGAGTATAATGCCCATTCACCTGGGGGAACCCGCTGATGCAGCTTTGACCCGAATATCACGGGTGTTTGGGCGCTCCAAGCGGCGTAGAGACGTATACGTGGTTCCTACAATTGCCACTCCAAAAAAGTCGCTTGTTTATTGTAGTAAGTAACCCTGCCCGCCCTACTACACTGTCGCCAGAAATTCTATTACGATTGTCGGTTTGGAGCGTACATAAGGAAGGGTTAATTGTCAATGAATTCAGGGACACAGTTAGAGGCGCGTTCAGGAAACCTAACTCGACTCAGACGCGATCTGAGTAGGAATTTCACCCCAGCTAATACGTTGTCCTTTTGTCTCGTATGTATGGTCGGAACCCGAACAGATTAAGTACGGCCTATAGTACACTTGCTGACTTGTTGCCGGTGCGTACGGTCTTAGTCGCAGGCGCCATAAATCCGGTCCGTTTTCTTGGCTAACGAGAGCAGGAGGACCCCTACTGATAGGCACCTTTACCAAAGAACAAGCGGGCATGTGGCCTTAGACGATCCTTGTCGCCCCTTACTCAACACACTTTCGGTGTTTCTCATCAGGGGGCCTTGTAACTCCCTTCTAGTATCAAGCGCTATGCATACACCTAGACTCTAGTTGGCTATGCTGGTTGGACGTGAACTTATTGCACAGGTTATCTGTGTCGGGAGGCAAATTATTTATGCCACCGAAGCTCGGATACTCACCAACGTGCCGAAGCGCCACAAATGTTATCACATTGGTCTTATTTTTGGGCTGGGGCCACCGCGCCATTTTGAGGCCGGGTCACTCTCGCACGCAGCCCATTGCAGCAGAAAAACAATATACTGTATAAAGCGGTGGTAGCTCTTGCACGCAAGCGCCGACCTTATGAGATTCTCACCCCCAGGTAGCCTGCTGTAGAAACCAGCGTATGCCAGTAAACTTTAGGGCCGGACAAGTCAGCTCTAGCTCTATGATACTGTTCGGCCAATCCTCCTTTCACACTCCAAGATTCTTTTGTGTCCGAAGAACTCGCTGGCGCCTTGTCCTGTTATTTATGTGTGCCCTGCCAAACAGCAAAACCCCCCTTCTGCATTTGTTCCTCTACCCTCTGAATCTGCTTACTGTCGTCGTCACGCCCGCGTTCAGTGCAATTCTTCGCAACCAGCAGAAAAGGGTACTCATTTCATTCGGGACGGGTTGTTTTTGAACCCACTAAGTTACTTGTTGGAATACTAGGCATGGCAAGGCCGTTTTGGGCGTTCCGATTCACTCATAGAACTTCGCGTCAAGTCTACAGTAACCAAATTACTTGAAATGTTGCAAGTGGAGATGCTCAGATCAATAAGCTCCGAGGTGGAGCTGAGTCTTGCCCCCCCAATATGGCGGACGGTCTGTTTGCAGACCCGTCGTGGCTCCTGGATTGTAATTCCATATGATCTCTCTTCTGCGATGCACCGCCCAGCTATAACCCTCGGGATCTGACGGAAAATACAATGAAAGGCCCAAATTACGCGTGGTCCGCTGGATCCACGTATAAGAAGTTGCGGGGATGCTACAAATCGTTAAGTAAGGCAGCCAACCTAAGCCGCGTCTACATAGGCTTCCAACAACATGAGCTAAGCAGGCTGGGTATCCTGGTACTCACGTCACATTATGCAGGGCATGGTGCGCGAAGACTACACGCACTCACTCGGAGTTGATGGGAAATGTGAATGTGGGGACCTTTGTGGAGTGCCAGCCTGCGACCGCACCACCCAAGGATTAGGGAAGGGGTTTCGCACCTCCCCGACGCTCCAACCCTTCGGCTGTTTGGGACACATATTCCTGTAAGAGAGCGTAAATTTGGAGGTCAATGC
		</sequence>
    <sequence><taxon idref="Location_1_1_0|31.224700474369115"/>
			GATACAAGTCTCTAAGAGGTCTGAAAGTCTTCCCACCTCGAGTACTTTAGACATACCTAGATTTTTGGCTGGCGTGTAGAGGACATGCCCTCGTCGTTCACAACGCCACATAGAGTATAGATCCCTAAGTTCCACTTAGGACGTTACACGTCTGGAACACCGTAAGGTTGGTGGATAGAACTCTCTGCCGGAGTCTGCGTTATGTCCCGCTGGTTTCTTTTCTGGGGGTATAGATACAGTTGCTACTACAACAGGTGAGCTATTCGCGGTTCGGACGGACGGCTTCTAGTCTCTGGTGCATGCTATATACGGATTGCGGCAGCTTGTCGGGGCCGGGTCGTTGCTTTATCAACAATTGGTACATACCCGGCTTCCCCTCTTTGCGAAGAGGCGCTCGTCCTGAGGGAATCCACGGGCGAAACCGGAGTAGTACCCGGATCCCGTAGATCCATAACTCCTTGCCCGGACAATGGCCCCATACTAAACCCTATCGAGAGTCGGACGCTCATACGAGTAGTCTGCCCGAAATGCCATTTGAACTGTTGGCGTTGAGAAACGTATAAGCCGGCAACCTTAGCTGTGTCAACCTACCTGCCAAACTACCAGAGACATTTCTCAAAGTGTATGGAGCCTACTAAGGAACCAACTCTGTCGGTCTATCCGTGGCGTGCTGAAGGAAGTGTTATCCTATCTAACCCTCAAGGAAACCCTTAGGACGACCCTATCTGGGTTCAAACCCGTGGCGTTCTCAGTCAAGGTCACAGGGGTCACATTCAATCGCATCACTGGGGAGTGAGGCCGTCCTAACCCGGACGGCCGCCCAGTCACGGTAAAGCAATAGAGTAGTAACGTTAATTGTAGATGTCTACTCAACCGTTTGCTATGAGGGTAGGCAATTGGCTGTGGATTGAAGTGATGTGGCGGTCTATCGTCACCTCGCACCAATCCGAATGATAGATTGTATCTCTTACTTACGGGTTAGCGACCGAAGAAGACGGGGCATCCAGACTTTGTCAACACTTCCTGTAACAAATTCTGGTTAGAATCCAGTCATGTGTGCGACGTAAGAATACTGTGGAATTAGTTCTGTAGTTGAGTTAACCTTTTATCAAGATTAATTGAATGAACTGGGCCGAGCAGACGGGTTGTACGTAAAAGGACGCTCCTTATATTGTCGTGCTATTAAGATATACTTATTTATAACGCGGACATCCACTCCTGACGAAACTATGCGGTGCTATGTCTACGGGCCCACGACTTGTGGACGCTGGTGGCTAGCATGTTTGCAGCCTTCTGATATTTTATTCTCATGCAGGCCGAACGACTCTGCGAGCAGGTGTTTCAAGTAAACTACAGTTGAATCAGTTATTCCGTTGATGACTCTCGTGGGGAGCAAGCATATGCGGGATAGCCATCAGAACGTGGTGGCCATACCAGGGATAAAATTACACTAATGATCGGAGATTTCCGAAAATCAGAGTCTCTACCTAGATGTAGCTGGCCATGATGAACGAATGCCTCCGCGAATAAGTCCCCGCTAGAACGGAGAGTCGCGCCCTGGCTCATCGCCCTCGAGTTTATAGATCATAGTCTAAATAATATGAAGCTCTAAGACCAGATGCCTCTGGCTGAAGCTTCTGCCCTAATTATGACATGCCGATCAGTTAGGTTGCTGGTCTCAAATTGATCCAAGTAAACGAAAATCGCACGATCCGTCCCATTAGCATAGGCGGGTCGAAGAAGTCACGGAGATATATCCCTCCAGTGGCTCAGAACGAACGTCACTTTCCATCACAAGGCGTATGGATCTTTTGTGTAGGTCTGAAACTTGCGCGATAGGCCGCGCTCTAATTTTGCAGGACCGGAGCGAGCACCCCGGAATGTGACTCTTTAAGTGCATGTCGGCGCCGCCTCTACTCGCGATCCAGGAGTTATAGACTACCGTAAAACATGCGTACGAGTCGTCAATTCAGGACAAACAGAAGAAGGGAACATAGCGGGACAGAATGCAAAAGTTCTGATGCTACAGCTTCAGGATCACTGATGAGAACCAACTTCTATCCTCCCCTCACGCAGTTGTATTCGTTCCGATGCATTATACTCCTGTGTTAGCAAGCAACCTGATTTAGAATATGCACTCAAATAACACATAATTAACCCAAACTCCCAGTTTTAGTCAGAGCCCGCGTTATCTTAAGACTTCGTCGAAGCTGAAACATGGTATTTCACTACAGACACGACCATTCTCAGGTGCCGGGAGGCGTCGGGACGGTTACCATATACAAGAGCCCCGTCATCCGTGCTCTCTTATAGCTATGCCTATACACAGGCTTAGGCGCCATAGACTCTCTCAGGGCATTATTTTGAGTCCCGATTGTGAACATGCGGGTGCCCCGCGTTGAGGTGCAATGGATCCGCGGGACGAACCTACCGTAAGTAGTTAGCGCGCCGCTTATGTGCGATGAGGGATTCACCAGTTGAGTTTTCGAGCTGATTTTCCGGGTGACAACTGAAACCCCTATTGATGGTGTGCAATGATATCTCGTAACCTCTACCCCGAAAGACCGTGATACCCATTGGATTAGATAACGCTTTTACCTACCCAACCGCGGATTAGGGCGACCACGGGTCAGACGTCTGACCGCTAAATATTGATACGCATTCTCCTATGGTCCCAGGGATTTTGTCCTCCAAACTGTCCCCATAGAGGTGCAAAGCGAGGCCCCTCTGGCTAAATCTCTCATGGCGGAGTGCGCGCCATTATGCGACTGTAGAAAAAAATTCCCCTCGATCGTTCCCGCTGCCGACACTGGGATACAGTACACTCCTTACGGGAGCTAGTTGCCACGTCCATCGCTCTACTGCACCAACAGGAAAACGCGTGATGGCCGCAACCGAACCTAAGTCGGAACCCCACTGGCCCTGAGGCGTAAGCTTCAGGTTGTGCGGAATTAGAGTCCGCGCAGTATCACGATTGGACCTAATGCGGTAACTGTGGCGATCATACCAATGTTTCACGAGGCGACACTGCAGGCTGAACCTGTGGCATGGGGGTACTCGGCAATGGCTTCAGACTTAGCAGTTCTTCAAAAGTGTGGGCAAAGACACAAATGCCCCCAGACCCGCATTACCAGCACTTTCATTAAGGACACGTGGATCGGTGAGCGCAGTTCTATCTATCTTGCTCAGATCCTACTTCCAACTTTAAACGAATATTGACAGACGTGTGCGATTACATAGGGCCAGACCTTGGGACCGCTTATCCACTACTAGGAATAACTGACGCAGATCGGCATGTGGTAAACAGACCCGACTTTTTAAGCGTAACGAACTGTCTCCGCGGTCCGCACTCGTCCGACATAAACCGCGAAGCACTCCGTTAGTTCGATCGCCGGGTAGATGTCGTCAGAAACTTAATCGAGATCTCCCCAAGGACGCACGGTTGCTGTGAAGAGGCAGGATCGTCATTGCTCTATGGGCGCCATCGCTCGTAAGATGAAAAATCGTGAGTATGGTCGGCTACGAGTATGCCGTCGCCAGCAATACCTGCGCTGGGGTAAGGTGCGAGATCATTCTACCAACAACTCCAGATGGCACGGGGCGTCTTAAGTTAGACGGATGAACCTCTTGCAAACCTTGTTTTAAGGGACATCTCTGGGCCCTGGCACATCATGCCCGACGACGAGTTGTACTCTTGGCCTCATGGGAAAGTCATGCTGCCCAAGAAATAGTTATAAGGGTGAATGCATACGGATGGTTGACTATGAGATCTACGACACACCGAAACTACGTGACCCGACATGGTAGGTCAGCTATCATCACGTTTTAGTGATCCGCCTTAAAACGCCAAAATAAATTTACGTGCGGTGGCTATCGTCCGGCCGGTGGGAGCTAAACCCTAAATTCCCCAGTAGAATCCGTTTACTGTTGAAGCCAGCGCTGGGCGTATCCTGACCGCACAGTGTCCAGATCTGAACGGAAAGTGCTCCGCACCAGAGCAGCTCGCAGTCGGTTCCCTACAACTCCGAAAATAACCGCGTTGGCAACCTCCGGCGTCTATAGTTGAGTCCCTAGCCCTCATCACTCTAGCTATCGCGTAATGACTAATGAGATCCTCCGTTAATGCGCGTTCAACTGATTCCTATCTCACCCCTATATTTTGACCTGTCAGGCGGGTGACCGCCTGCTTTCAGCTTGCGGTTATGGACGAAAAGATTCCGTGCAACTCCCGGCGCAGGAAGCCGGGATCTGCGGAAAGAGTCGGCGAAAATTTGGATTGCGAATAAGGGGTTCCACCTATGTCATTCGCTTAGTGGAATGTGATGATTACCCGTGTTTTCACTCAAGGACATGTTCATAGCGTTCGTGTTTCACGCCTGCGAGAGCTGTATGATCTCCAGAGTACTCCTGTCTCCAGGGCGGAATAAAAACGCGGTAGTCCGTGAATAGCAATAGTATTGATAGTTGTCAGCTCAAAAAGTACGGGTTTAGTTAACGCAAAAGCTGACCCAGAACGTCGCCGCAGTAGGTTCAACGAACATTCGCAGTCCTCGTGAAGCCAAACACTCGGTATCTCCACCCCACGATAAGTGTCCTTTGTTTGACTTTCGAGGTGTCTTTGCCTGGTTTCCAAAGCTGCATTCCTGCGCGCTGACATATCTAGGATGGACTGGCGCTTGGGCGGCGACTCAACCTAGTCCACCCCACTCACATGCAAATAACTTACTAATATTCCCTCTGATTAGTGGAGAAGGAGGGCGCGACACGCCCTAGATCTCAGGTAAGTGCCCACCTCGGTAGTACACGGTTGGATGATCCCTTGTTATGTTGTCGTCTGGTCCAATGTATATGGTAAATATGTCAGATGATATATGTTCGGAGCGAATAACTGAATTAACGGTACCAGCATGATTTCCACGGAATTAGTTTTGCTTCCCTGGTTTTGGTTATGCTAGTGACCATTTTTGTGGTGACAGATACCGGGTAGGTTCAACCTCCACAGAGCAACGAACGGACCAGCAAGATGGACGGAGAGGATGTGCACCCAGCGGATAGGGAGTGCAACCGCTGCTGGTCCGCGGATTGGGGACGTTGTAAAACAGGCCAGGGGAAGCAGACAAGCCGTCTGCCGGCCGCGTATGCAATTGTAAGGGGAACAAAGCGTCATGATTACAACCGGCGGTTACCGAACCAACCCCGTTATTTACTAGTGCACAATAGGGTCACGAATTCCGACGACATACTCCCTTACTGTGGCAACTCCAAACACATGCGCGTGGTCGCAGGCGCATATGTACCCGGATAGCTAACGCCGTGGACCGCCGGGTGATTAGAATATCGTTATAGACTTGCTCCACAAGCCACTTTTACACGGAAGCATTGCCATTATTCACCGTATGGGGGAATATGGTAGGGAAACTTCTAGAGCTCTTATAGGGTTGACCAAGCAAGATACCGGCTTATTGCCAGTACACGTCCGGACTCGTCTCTGACGTGAACAAGGGTACGCGCATCGTCGTACGTCTGATGAAGAAGGTGGATCACCACCTAGCCCGCTTGCGAATCGTGGTTGTAAGATCAAGCCCTGCTCCAGGTCCCATTAAGAATACCCTCCATGATGCGGAACGACATATCGCGTGATTCACGCGTGCGAAAACTAGATTAGCACATTCTCTCTATGGCGAGGGTATAGTCTACGGTGCAAAGAGCCTCAAAAAAACCCCTCCCAGGCGTCAAAAATAGCTCTCCCATAATCCAAAGATGGGATTTGCTATCTAACTTGTGGATGCTGACTTGAGAGTTTCGTAGCTCTTCCGGCCCCATTAGCATTTTTTCGACTATTTAATCCGAATCCCTGGAGTACTGTTACTATCTGTGCAGTAGGGCAGAAACGAAAAGGTGACCACCCTATACGGGACGGGACAGTCTGGGATTATAGTCGTAGAATGCGGGCGGAATTTCCATATCAATCGTTCCGCCAAAGAATTATCGCGAACTGCCGCCGCTGTTAGCAAGCTGCGGGTGAACGCTACGGTCATCTCAGGCTAGAGATAGATGAAATTACACCTACAGGCCGTGTTGAAGGCTGATTATATCATGTCTCGAATGCGCTGAAATCAGGTGGCTCACGTTTCACTCGTGGCGGCGATTGACCACATCGGATGACCTACTCGAGAGTGCTTATCGTAGCAGTAGGTGCGTCTCCATTGCCAGTCTGAACACATGACAAACCCAGTCGTCATAAACGATAACAGCACCACATCAGTTCTGGGAGCACGTAGACGACAAACTGATATGATTCTCGTCAAGTTCGGCGGTTGCGTGCATAGATGCAGGCCGTCCGCACGCCCTGAGTATTGCCGCCGGGTTCCCTGCCCGACAGCCGACCATAGGGCTCTTGCTGTTTCGGCTGGGCGAATATTGGGGTTCCAACATTAGAGGAAAATCGAGCTTATAGACGGATGGGCTACATGGTAGTACGAAACTTCACTGGCACGGGGTCGCGCTGCTGAAGTTCATGACGTGGACGGTCCCGCGTATGCCCTGGGTGCCCTAGTCCACCCGTAGATTCAACCTACCATTGTGCGGGAGGCGACGTTAAACGTGCACCTTGCTCGGCGAGCCGTGTACATTCTTATCTTCGCGCCCATCACGGATAGCAGAGTTAGGACCTTCGTTAGGAGTTTGTTCCGAAGGAGGGTATTTCCAGTAACCGTCTCTAACCAAAAAATTACTGAAAGCCTGATCACTTCTGTATAGGCTATTAGGCTAAATTTGAAGAAATTAGGATCAGGTGGCTGTACTCCACGGCTTACACCCTGAGAGTGCGGGTGGGATTATACCATAGCGCGGGTCTATCAGCAATTCTAGACGTTTTGGCTACACTTGTCCGATCACGAATGGCAACAAATATTTGTACGCAAGCATGTCCACGGTCTTTGCTGCTGGTGGGTCACCACTCGTTGCACGCAACTCGTCGGATACCGGCGGCCACATTGGTCGGAGAGAAGCAGTAGGGCGGATGGAGGCGTGCGGAACCGTACTACCTCAGAAAAACTAATTAGCGCTACAGGTCCCGGTTAGGCTTGTATCAGACGTAAAGGGAATCTCCCCTACCATGTTCATGGCAGAGGTGCAATTGCTAGAATCCGATTTCAGGTATCGCGCTAGTGCAACACTGCTTCGGAATGTATACCTGCGAGGCGATCGCCGGCGAGCCAGATAACTACAAAAGCTGTGCTCCCGGACCCCCTCTTATTAAGAGCTGCTCCTTACTCGTTGCAGTGTTGAATCACAATCTACCAAGTACCCGTCTGGCAAGAGGATGAAGTTTGGCTGCCTAAAGAGAAATCAATCAGCAGAAATTTTGTGTGAGTGACCGGGACCAGACACCGGCATAAGACCACGATGGCTTCGTTTATGGCGAGTAGCGGCATATGGCCGTCCCGGACCAGAACCGGCTGCTTCTTGGAAATGGGTGATCAACTGTCGGGTATATCACCTGAGATGCCCTCGGATTACTTAGTGTGGGTCTCGCGATCCCGAATAGGCGCAACGAAGTCTGTATTACCTCGGGTCTGAAGCTGGCGCAGTATGCAAACGCCACCGTGGATAACCACGTTAGGGCGTTCTCGCAGTCCGAACGTTTAAAAACGCCCTGTAAGCGTTCCATGGGGGGCAGGGATGGACAAAGAAAGTCAGCTGTACGCGGGGTAATCGTGCAAGAGGCGCATGGCTATCAACTCTTTACGTTGTGAGGAGTTACAGCCGCGACCTACACCTTTCAACTCGATTCTTAGTCTGAGCGCTTTTCAAGACCGACTGGCAGAATAGAACGTTGATTGGCAGCGTTGATGCGGTCGGAGCCTACTGCCTTCAGAACTCATAGGGCGTTCTTGAGGACATGGGCTGACTCTTTTCTGATCACACCGTCTCATCCGGCGGGTGATCCGCCTGGCTGCGCTACCCTGCTATGTCCGCCTTGCAAAACGCTTGTGCGCATTCCATATTGATGATTGTGCACGAGGACGACCCTATTTCTTAATCTCTACCTTCCCTCAATAAAGCATTGCATCTCTTTCAGTCTCAAGGGCAGCGCTCTCCTCAAAGCGGATCGAGACGTGATATCTCCCGCTACGGTCTTCCGAGGCCAGCCACAGTTGGAGTGATGTAAGCATAGCCTCGACGCTCCAGCGTACTCCCACTTTACATTGCTCTATGGGCTAGGGGTCAATCACGCTGGGGTGTCTGTCAGCTAATAGCACTCATAGCTATCGAGCGAAACGATACGGAAAACCTAGTTGTCAATCCTAAAATAACTGCTGCACCGACGATTTAATTCACTATTAGAAACGCAAAAACGCAAATGGAAACGGAAATGGTAATCGGATGACCTCCAAGCCGCTTAGCCTCGGGCGCCCCTCGCTTTATGTCTACGTGCGCGATGGGTTCTACTTGATTTTATTTCGCGCGTCCGACTTACACTGACACATCAGCGCGAGAATAACCAAGCTCCTTGAGTCTTATCAGTTGCGTAACACGCGCGTCGAGCGGAATCGGTCCTCCGGTCCGTCCTAACAGTGGGGATCTTGTCGCCTTGGACGGTTGCACACTAACCAGGTGCTTCGACGATCTTCAATTTAGAACTTACGGTAAGAAAAGCTTGACCGCGTAAAATCGCGCAGGGTGACATCTCTTGTATACGGACGGCGTTTGCACTATAGCCTGCCCTAGCACCCATGCCTTATGACTTCGATACTTCCAGATAGGTAGAGCTGGATTCCCCCTGGCCAATTACGTTTGTGCTAGCACTTCCTCCGTAGTGCGAGCGAGGTCGAAACCGTGCAGGTCAGCAAGCGGCCGCCGTATCCCATCACGCTTCATCCGTGATCAAATCTCTGTGTTCAACTATCTCCCACGCCGGGATCCCCTTACCAAGCGGGGAAAATGCGGTGGGTATACTTACCTGTATAGCGTGGCTTTCACTCGCCCTCGAAGGCGAGATGGGTATTCTCAGTCAGGCCACCCGGCTCGGCCGACAGAAGAATGCGATTTGACTAGGCCCGAGACCTCTTCATTGCCAGCGAGGTACGGACGATGGTAAAGCACATCTTGAGCTCGCCATAGTACAAGTCAATGCAGGCCCGCAACCAGTCCCTGTCAATAAGCTTTCTCTATGCGTGGTCTTGATCTGCTGTCCATACCAGCCGTTCATGTCCCAATGACCTCGTGGAGTCAGGGGCGTAAACCCAACCGCTAGTCTTGATGTTCGAAATATTACTCAGTAGGCTGTTAAGCCGACGACACCTGATGGAGGCATGAATTTTTTCCTTGTTCCCCTTCACAAAGCATGACGGTCGTAGGGAACGTTTCTTGTAGCATCACAGTTCAGGTCGCTAGACTTTCCGACGGACCTGCTGCGGATTCGCTAGCAAGGACACGCGAGGACGAAGGGCTGTAGAGACCAGCGCCCTGTTTTGATTATACTGGAACGACGTTAATTAGATCGTAATAAGAACGGAATACTGTACTACGCAGAACACCAAGTGTGGCCACCGTGATGACAAGAAGTGGTAAACCACAAGATGAACAACTTATGTTACCTACAGTTGATAATCCGGCACTCCCGCCTGTCGGAAGTCCGGAAGGTGCGGAACGCAATCGTCGTAGTACTTTCAGTCCCAATTGGTGAGTATTGTAAATTAGCGTGAGAATCGTGCCTAATCGCTATATGAGGGACAGGTCCGCAATTCGAAGTGCCGGCTGAGATTCTCTATGTTATAAAGTATTTCTCCCTATCGCTGCCTGCTTTGGGTCACGGTCTCTCAATTAGTCCCACGTGGACACAGCTAAATCAGGACTAACTATTGAATGGAGAATCCTCCTGCAACTGGGAAAACACTATGTGGTCCAGACAACAGAGAGTCGGCCAAGAATGGTGTCGGGACAGTCCAGCTTTGATGGGGGTTTGCTAAGGTCTTTCCCCGACCCAATCTCGGAGGTGTGCGTTTGCAAGCTCACAGGTAACTCTAGAACTTCTCTCCAAAGCACTCAACACGTGCGTAACGAACCGTGGGACGTAGCAGGTCGGCTAAACCGTATCTTCAGTTAGGGGTAAACCATAAGGATTAGCCTAGTGGGATACTTAACAATGTGTACTAGGCACTCGATTTTAGATTGCTAAGAAAACGGCTGGCGGACATGGGTCAGTCAAAGCCACTAAATCTATTGTTAAGGCAACTGTACACCTGAGTAGAGGCGATGGTACGTCAGTTCTTGGAGTTGATGGGGTTTAAGAGAGGGTTCACACCATTTTTGCAGATAGCAAGAAATCATCCAAATGGGATTCGACCTGCTACGTACTGGGAGCGTTGGTTACTAACGCCCACAATTATATTTGCCTGCGAATCTGGTTAACACAGTAGCGCATGCCCGCTACCCACTTAGAGTCACATAAGCACCCATCACACGGGTGTGGCACAATTGACTAGATCTACTATTCTCGGCTCTCAACCAAATCTAAATGAACCGCCTATACTTTCACTAATATGCTGGTCGCTACAGTGTACATATGCTTATTAGAGAGCGTTGAGGCCTATAGCGCTTCGGTAACGAGATAAAACTTACGGAATGCCAATGTCAGCCGCTATGGTTCGACTGCAAAATTAACCCGGTCGAAGACACCTTTACTGAGTTCCGGTTACGCTCTTATTGTTTACAGACCGGATGGGAGTTGGCCGCTCACAGAACGAGTGAGCAGGTTAGAAACAGGACTAGTAGCAACTTAGGATGGTCTATCGGGCTGATGTGCAGTGGATAAACTCGCGACTGATAACTCACGATGGTAACAATCCGCCTGGTATCCTCGGGGACAAACCCTTCTCAAGTATGACCAGTTCCACTAAGTCGCCTTCGCCGGATAGCAGGCCGGCATAGCCAAATTGAACGCTCTCTGAATGGGTAATGTAAGCGTTTTAGATGGTGATCCGACACTGCATGACATTAAGTTTGCGATGGGCCGCCGTAGCTGCGATATGTTATGTGTGAGGACTAGAAGAGCGAGCGCTCGCAAGCAGCCAGACTAGATGGATAAGCTTTCTTATGGTCTGTGGGATTCAGACCGGCCCCCTCAATCAGAGTCGTCCCATACTGTTATTGGCCGGTGGCCAGGAAAATAGGAGAGCAGTTAATACGGCATTCCGGAGCTCGAGCGCGGAAGTGCCTTACGTGCAGTACGAACTCAGTCAAGCACGTGTATCAGCCTTTTACGTACGCACCCTTGTTTGGAATGTAGTTAACGGGTGATTCGGTATCGTAGACGATTTTTGACATAAATAATTTGCGCTCTCTCTTGTGCCTATGCCGCATGGGATCAATCTGCCTGAAGAGGACACACATGCCTTGTATTCATTCCATCATATGATGGACCCCTGTCTAGTGGCGAGTGCCCCCCGTATAGACAGATATAGAGCTGGAGTAGCCCCCTAGGTATGACCTAACTCATTGATGCGGGCGTCGTGCTTGTGCCTCTGGGAACCGCTGCGTTTTGGTACCCGCCTCTCTAACTGGCCCTCTCCCTCCAACTTTCATCTTCCCAGGGACATACTCAACGGAAAGTATCCTGCTTCTCTGGGTTGTTTCGAGAAGTGAACTCTCTTCTCCCCGCTCCCTAACCCGTAAGAGTCTAATCCCCGGTTCCGTAGCAAATTTAAACAGTCGGCGTGGGCAAAACGCAACTCGTACAGCCGGACTTTCTCGGATTAAGAGTGTGAGGTAGATCACGTGCTTGTCGCTCTAAAAAGCTTTAGAACACCATTGACGGAGCCCAATACGGGGACAACGACGCGTTCAAGGAGGCAATATTTGGACGACGACGCTGCTCCCTTGGAGACAACCTCTTTACCTCGCGTTTTTATTGTTCCACAATGACCGTAGAATCACTGGATTGAGGAGGTAAGGCCACACGATGAAGCCCCGTAAACCTCAATATCAGTTGCGCGAGTTTGGCTGAGAACTGGTCCGCTTGCCGCCTTTTCTGCTACTGGTTACTTTCTCAGCTACGTCGACACGATGGGAGCATTGTCCGTGCCGGGGTAAGCGTCACTGGCCGGTAGGTCTCGCTGGGCTACAGTAGGATGCGTCACCGCGGTGGAGTATAATGCCCATTCACCTGGGGGAACCCGCTGATGCAGCTTTGACCGGAATATCACGGGTGTTTGGGCGCTCCAAGCGGCGTAGAGACGTATACGTGGTTCCTACAATTGCCACTCCAAAAAAGTCGCTTGTTTATTGTAGTAAGTAACCCTGCCCGCCCTACTACACTGTCGCCAGAAGTTCTATTACGATTGTCGGTTTGGAGCGTACATAAGGAAGGGTTAATTGTCAATGAATTCAGGGACACAGTTAGAGGCGCGTTCAGGAAACCTAACTCGACTTAGACGCGATCTGAGTAGGAATTTCACCCCAGCTAATACGTTGTCCTTTTGTCTCGTATGTATGGTCGGAACCCGAACAGATTAAGTACGGCCTATAGTACACTTGCTGACTTGTTGCCGGTGCGTACGGTCTTAGTCGCAGGCGCCATAAATCCGGTCCGTTTTCTTGGCTAACGAGAGCAGGAGGACCCCTACTGATAGGCACCTTTACCAAAGAACAAGCGGGCATGTGGCCTTAGACGATCCTTGTCGCCCCTTACTTAGCAGACTTTCGGTGTTTCTCATCAGGGGGCCTTGTAACTCCCTTCTAGTATCAAGCGCTATGCATACACCTAGACTCTAGTTGGCTATGCTGGTTGGACGTGAACTTATTGCACAGCTTATCTGTGTCGGGAGATAAACTATTTATGCCACCGAAGCTCGGATACTCACCAACGTGCCGAAGCGCCACAAATGTTATCACATTGGTCTTATTTTTGGGCTGGGGCCACCGCGCCATTTTGAGGCCGGGTCACTCTCGCACGCAGCCCATTGCAGCAGAAAAACAATATACTGTATAAAGCGGTAGTAGCTCTTGCACGCTAGCGCCGACCTTATGAGATTCTCACCCACAGGTAGCCTGCTGTAGAAACCAGCGTATGCCAGTACACTTTAGGGCCGGACAAGTCAGCTCTAGCTCTACGATACTGTTCGGCCAATCCTCCTTTCACACTCCAAGATTCTTTTGTGTCCGAAGAACTCGCTGGCGCCTTGTCCTGTTATTTAAGTGTGCCCTGCCAAGCAGCAAAACCCCCCTTCTGCATTTGTTCCTCTACCCTCTGAATCTGCTTACTGTCGTCGTCACGCCCGCGTTCGGTGCAATTCTTCGCAACCAGCAGAAAAGGGTACTCATTTCATTAGGGACGGGTTCTTTTTGAACCCACTAAGTTACTTGTTGGAATACTAGGCATGGCAAGGCCGTTTTGGGCGTTCCGATTCACTCATAGAACTTCGCGTTAAGTCTACAGTAACCAAATTACTTGAAATGTTGCAAGTGGAGATGCTCAGATCAATAAGCTCCGAGGTGGAGCTGAGTCTTGCCCCCCCAATATGGCGGACGGTCTGTTTGCAGACCCGTCGTGGCTCCTGGATTGTAATTCCATATGATCTCTCTTCTGCGGTGCACCGCCCAGCGATGACCCTCGGGATCTGACGATAAATACAATGGAAGGCCCAAATTACGCGTGGTCCGCTGGATACACGCATAAGAAGTTGCGGGGATGCTACAAATCGTTAAGTAAGGCAGCCAACCTAAGCCGCGTCTACATAGGCTTCCAACAACATGAGCTAAGCAGGCTGGGTATCCTGGTACTCACGTCACATTATGCAGGGCATGGTGCGCGAAGACTACACGCACTCACTCGGAGTTGATGGGAAATGTGAATGTGGGGACCTTTGTGGAGTGCCAGCCTGCGACCGCACCACCCAAGGGTTAGGGAAGGGGTTTCGCACCTCCCCGACGCTCCAACCCTTCGGTTGTTTGGGACACATATTCCTGTAAGAGAGCGTAAATTTGGAGGTCAATGC
		</sequence>
    <sequence><taxon idref="Location_1_1_1|31.619833039996323"/>
			GATACAAGTCTCTAAGAGGTCTGAAAGTCTTCCCACCTCGAGTACTTTAGACATACCTAGATTTTTGGCTGGTGTGTAGAGGACATGCCCTCGTCGTTCACAACGCCACATAGAGTATAGATCCCTAAGTTCCATCTAGGACGTTACACGTCTGGAACACCGTAAGGTTGGAGGATAGAACTCTCTGCCGGAGTCTGTGTTATGTCCCGCTGGTTTCTTTTCTTGGGGTATAGATACAGTTGCTACTACAACAGGTGAGCTATTCGCGGTTCGGACGGACGGCTTCTAGTCTCTGGTGCATGCTATATACGGATTGCGGCAGCTTGTCGGGGCCGGGTCGTTGATTTATCAACAATTGGTTCATACCCGGCTTCCCCTCTTTGCGAAGAGGCGCTCGTCCTGGGGGAATCCACGGGCGAAACCGGAGTAGTACCCGGATCCCGTAGATCCATAACACCTTGCCCGGACAATGGCCCCATACTAAACCCTATCGAGAGTCGGACGCTCATACGAGTAGTCTGCCCGAAATGCCATTTGAACTGTTGGCGTTGAGAAACGTATAAGCCGGCAACCTTAGCTGTGTCAACCTACCTGCCAAACTACCAGAGACATTTCTCAAAGTGTATGGAGCCTACTAAGGAACCAACTCTGTCGGTCTATCCGTGGCGTGCTGAAGGAAGTGTTATCCTATCTAACCCTCAAGGAAACCCTTAGGACGACCCTATCTGGGTTCAAACCCGTGGCGTTCTCAGTCAAGGTCACAGGGGTTACATTCAACCGCATCACTGGGAAGTGAGGCCGTCCTAACCCGGACGGCCGCCCAGTCACGGTAAAGCAATAGAGTAGTAACGTTAATTGTAGATGTCTACTCAACCGTTTGCTATGAGGGTAGGCAATTGGCTGTGGATTGAAGTGATGTGGCGGTCTATCGTCACCTCGCACCAATCCGAATGATAGATTGTATCTCTTACTCACGGGTTAGCGACCGAAGAAGACGGGGCATCCAGACTTTGTCAACACTTCCTGTAACAAATTCTGGTTAGAATTCAGTCATGTGTGCGACGTAAGAATACTGTGGAATTAGTTCTGTAGTTGAGTTAAACTTTTCTCAAGATTAATTGAATGAACTAGGCCGAGCAGACGGGTTGTACGTAAAAGGACGCTCCTTATATTGTCGTGCTATTAAGATATACTTATTTATAACGCGGACATCCACTCCTGACGAAACTATGCGGTGCTATGTCTACGGGCCCACGACTTGTGGACGCTGGTGGCTAGCATGTTTGCAGCTTTCTGATATTTTATTCTCATGCAGGCCGAACGACTCTGCGAGCAGGTGTTTCAAGTAAACTACAGTTGAATCAGTTATTCCGTTGATGACTCTCGTGGGGAGCAAGCATATGCGGGATAGCCATCAGAACGTGGTTGCCATACCAGGGATAAAATTACACTAATGATCGGAGATTTCGGAAAATCAGAGTCTCTACCTAGATGTAGCTGGCCATGATGAACGTATGCCTCCGCGAATAATTTCCCGCTAGAACGGAGAGTCGCGCCCTGGCTCATCGCCCTGGAGTTTATAGATCATAGTCTAAATAATATGAAGCTCTAAGACCAGATGCCTCTGGCTGAAGCTTCTGCCCTAATTATGACATGCCGATCAGTTAGGTTGCTGGTCTCAAATTGATCCAAGTAAACGAAAATCGCACGATCCGTGCCATTAGCATAGGCGGGTCGAAGAAGTCACGGAGATATATCCCTCCAGTGGCTCAGAACGAACGTCACTTTCCATCACAAGGCGTATGGATCTTTTGTGTTGGTCTGAAACTTGCGCGATAGGCCGCGCTCTAATTTTGCAGGACCGGAGCGAGCACCCCGGAATGTGACTCTTTAAGTGCATGTCGGCGCCGCCTCTACTCGCGATCCAGGAGTTATAGACTACCGTAAAACATGCGTACGAGTCGTCAATTCAGGACAAACAGAAGAAGGGAACATAGCGGGACAGAATGCAAAAGTGCTGATGCTACAGCTTCAGGATCACTGATGAGAACCAACTTCTATCCTCCCCTCACGCAGTTGTATTCGTTCCGATGCATTATACTCCTGTGTTAGCAAGCAACCTGATTTAGAATATGCACTCAAATAACACATAATGAACCCAAACTCTCAGTTTTAGTCAGAGCCCGCGTTATCTTAAGACTTCGTCGAAGCTGAAACATGGTATTTCACTACAGACACGACCATTCTCAGGTGCCGAGAGGCGTCGGGACGGTTACCATATACAAGAGCCCCGTCATCCGTGCTCTCTTATAGCTATGCCTATACACAGGCTTAGGCGCCATAGACTCTCTCAGGGCATTATTTTGAGTACCGATTGTGAACATGCGGGTGCCCCGCGTTGAGGTGCAATGGATCCGCGGGACGAACCTACCGTAAGTAGTTAGCGCGCCGCTTATGTGCGATGAGGGATTCACCAGTTGAGTTTTCGAGCTGATTTTCCGGGTGACAACTGAAACCCCTATTGATGGTGTGCAATGATATCTCGTAACCTCTACCCCGAAAGACCGTGATACCCTTTGGATTAGATAACGCTTTTACCTACCCAACCGCGGATTAGGGCGACCACGGGTCAGACGTCTGACCGCTAAATATTGATACGCATTCTCCTATGGTCCCAGGGATTTTGTCCTCCAAACTGTCCCCATAGAGGGGCAAAGCGAGGCCCCTCTGGCTAAATCTCTCATGGCGGAGTGCGCGCCATTTTGCGACTGTAGAAAAAAATTCCCCTCGATCGTTCCCGCAGCCGACACTGGGATACAGTACACTCCTTACGGGAGCTAGTTGCCACGTCCATCGCTCTACTGCACCAACAGGAAAACGCGTGATGGCCGCAACCGAACCTAAGTCGGAACCCCACTGGCCCTGAGGCGTAAGCTTCAGGTTGTGTGGAATTAGACTCCGCGCAGTATCACGATTGGACCTAATGCGGTAACTGTGGCGATCATACCAATGTTTCACGAGGCGACACTGCAGGCTGAACCTGTGGCATGGGGGTACTCGGCAATGGCTTCAGACTTAGCAGTTCTTCAAAAGTGTGGGCAAAGACACAAATGCCCCCAGACCCGCATTACCAGCACTTTCATTAAGGACACGTGGATCGGTGAGCGCAGTTCTATCTATCTTGCTCAGATCCTACTTCCAACTTTAAACGAAAATTGACAGACGTGTGCGATTACATAGGGCCAGACCTTGGGACCGCTTATCCACTACTAGGAATAACTGACGCTGATCGGCATGTGGTAAACAGACCCGACTTTTTAAGCGTGACGAACTGTCTCCGCGGTCCGCACTCGTCCGACATAAACCGCGAAGCACTCCGTTAGTTCGATCGCCGGGTAGATGTCGTCAGAAACTTAATCGAGATCTCCCCAAGGACGCACGGTTGCTGTGAAGAGGCAGGATCGTCATTGCTCTATGGGCGCCATCGCTCGTAAGATGAAAAATCGTGAGTATGGTCGGCTACGAGTATGCCGTCGCCAGCAATACCTGCGCTGGGGTAAGGTGCGAGATCATTCTACCAACAACTCCAGATGGCACGGGGCGTCTTAAGTTAGACGGATGAACCTCTTGCAAACCTTGTTTTAAGGGACATCTCTGGGCCCTGGCACATCATGCCCGACGACGAGTTGTACTCGTGGCCTCATGGGAAAGTCATGCTGCCCAAGAAATAGTTATAAGGGTGAATGCCTACGGATGGCTGACTATGAGATCTACGACACACCGAAACTACGTGACCCGACATGGTAGGTCAGCTATCATCACGTTTTAGTGATCCGCCTTAAAACGCCAAAATAAATTTACGTGCGGTGGCTATCGTCCGGCCGGTGGGAGCTAAACCCTAAATTCCCCAGTAGAATCCGTTTACTGTTGAAGCCAGCGCTGGGCGTATCCTGACCGCACAGTGTCCAGATCTGAACGGAAAGTGCTCCGCACCAGAGCAGCTCGCAGTCGGGTCCCTACAACTCCGAAAATAACCGCGTTGGCAACCTCCGGCGTCTATAGTTGAGTCCTTAGCCCTCATCACTCTAGCTATCGCGTAATGACTAGTGAGATCCTCCGTTAATGCGCGTTCAACTGATTCCTATCTCACCCCTATATTTTGACCTGTCAGGCGGGTGACCGCCTGCTTTCAGCTTGCGGTTATGGACGAAACGATTCCGTGCAACTCCCGGCGCAGGAAGCCGGGATCTGCGGAAAGAGTCGGCGAAAATTTGGATTGCGAATAAGGGGTTCCACCTATGTCATTCGCTTAGTGGAATGTGATGGTTACCCGTGTTTTCACTCAAGGACATGTTCATAGCGTTCGTGTTTCACGCCTGCGAGAGCTGTAAGATCTCCACAGTACTCCTGTCTCCAGGGCGGAATAAAAACGCGGTAGTCCGTAAATAGCAATAGTATGGACAGTTGTCAGCTCAAAAAGTACGGGTTTAGTTAACGCAAAAGCTGACCCAGAACGTCGCCGCAGTAGGTTCAACGAACATTCGCAGTCCTCGTGAAGCCAAACACTCGGTATCTCCACCCCACGATAAGTGTCCTTTGTTTGACTTTCGAGGTGTTTTTGCCTGGTTTCCAAAGCTGCATTCCTGCGCGCTGACATATCTAGGATGGACTGGCGCTTGGGCGGCGACTCAACCTAGTCCACCCTACTCACATGCAACTAACTTACTAATATTCCCTCTGATTAGTGGAGAAGGAGGGCGCGACACGCCCTAGATCTCAGGTAAGTGCCCACCTCGGTAGTACACGGTGGGATGATCCCTTGTTATGTTGTCGTCTGGTCCAATGTATATGGTAAATATGTCAGACGATATATGTTCGGAGCGAATAACTGAATTAACGGTACCAGCATGATTTCCACGGAATTAGTTTTGCTTCCCTGGTTTTGGTTATGCTAGTGACCATCTTTGTGGTGACAGATACCGGGTAGGTTCAACCTCCAAAGAGCAACGAACGGACCAGCAAGATGGACGGAGAGGATGTGCACCCAGCGGATAGGGAGTACAACCGCTGCTGGTCCGCGGATTGGGGACGTTGTAAAACAGGCCAGGGGAAGCAGACAAGCCGCCTGCCGGCCGCGTATGCAATTGTAAGGGGAACAAAGCGTCATGATTACAACCGGCGGTTACCGAACCAACCCCGTTATTTACTAGTGCACAACAGGGTCACGAATTCCGACGACATACTCCCTTACTGTGGCAACTCCAAACACATGCGCGTGGTCGCAGGCGCATATGTACCCGGATAGCTAACGCCGTGGACCGCCAGGTGATTAGAATATCTTTATAGACTTGCTCCACAAGTCACTTTTACACGGAAGCATTGCCATTATTCACCGTATGGGGGAATATGGTAGAGAAACTTCTAGAGCTCTTATAGGGTTGACCAAGCAAGATACCGGCTTATTGCCAGTACACGTCTGGACTCGTCTCTGACGTGAACAAGGGTACGCGCATCGTCGTACGTCTGATGAAGAAGGTGGATCACCACCTAGCCCGCTTGCGAATCGTGGTTGTAAGATCAAGCCCTGCTCCAGGCCCCATTAAGAATACCCTCCATGATGCGGAACGACATATCGCGTGATTCACGCGTGCGAAAACTAGATTAGCACATTCTCTCTATGGCGAGGGTATAGTCTACGGTGCAAAGAGCCTCAAAAAGACCCCTCCCAGACGTCAAAAATAGCTCTCCCATAATCCAAAGATGGGATTTGCTATCTAACTTGTGGATGCCGACTTGAGAGTTTCGTAGCTCTTCCGGCCCCATTAGCATTTTTTCGACTATTTAATCCGAATCCCTGGAGTACTGTTACTATCTGTGCAGTAGGGCAGAAACGAAAAGGTGACCACCCCATACGGGACGGGACAGTCTGGGATTATAGTCGTAGAATGCGGGCGGAATTTCCATATCAATCATTCCGCCGAAGAATTATCGCGAACTGCCGCCGCTGTTGGCAAGCTGCGGGTGAACGCTACGGTCATCTCAGGCTAGAGATAGATGAAATTACACCTACAGGCCGTGTTGAAGGCTGATTATATCATGTCTCGAATGCGCTGAAATCAGGCGGCTCACGTTTCACTCGTGGCGGCGATTGACCACATCGGATGACCTACTCGAGAGTGCTTATCGTAGCAGTAGGTGCGTCTCCATTGCCAGTCTGAACACATGACAAACCCAGTCGTCATAAACGATAACAGCACCACATCAGTTCTGGGAGCTCGTAGACGACAAACTGATATGATTCTCGTCAAGTTCGGCGGTTGTGTGCATAGATGCAGGCCGTCCGCACGCCCTGAGTATTGCCGCCGGGTTCCCTGCCCGACAGCCGACCATAGGGCTCTTGCTGTTTCGGCTGGGCGAATATTGAGGTTCCAACATTAGAGGAAAATCGAGCTTATAGACGGGTGGGCTACATGGTAGTACGAAACTTCACTGGCACGGGGTCGCGCTGCTGAAGTTCATGACGTGGACGGTCCCGCGTATGCCCTGGGTGCCCTAGTCCACCCGTAGATTCAACCTACCATTGTGCGGGAGTCGACGTTAAACGTGCACCTTGCTCGGCGAGCCGTGTACATTCTTATCTTAGCGCCCATCACGGATAGCAGAGTTAGGACCTTCGTTAGGAGCTTGTTCCGAAGGAGGGTATTTCCAGTAACCGTCTCTAACCAAAAAATTACTGAAAGCCTGATCACTTCTGTATAGGCTATTAGGCTAAATTTGAAGAAATTAGGATCAGGTGGCTGTACTCCACGGCTTACACCCTGAGAGTGCGGGTGGGATTATACCATAGCGCGGGTCTATCAGCAATTCTAGACGTTTTGGCTACACTTGTCCGATCACGAATGGCAACAAATATTTGTACGCAAGCATGTCCACGGTCTTTGCTGCTGGTGGGTCACCACTCGTTGCACGCAACTCGTCGGATACCGGCGGCCACATTCGTCGGAGAGAAGCAGTAGGGCGGATGGAGGCGTGCGGAACCGTACTACCTCAGAACAACTAATTAGCGCTACAGGTCCCGGTTAGGCTTGTATCAGACGTAAGGGGAATCTCCCCTACCATGTTCATGGCAGAGGTGCAATTGCTAGAATCCGATTTCAGGTATCGCGCTAGTGCAACACTGCTTCGGAATGTATACCTGCGAGGCGATCGCCGGCGAGCCAGATAACTACAAAAGCTGTGCTCCCGGACCCCCTCTTATTAAGAGCTGCTCCTTACTCGTTGCAGTGTTGAATCACAATCTACCTAGTACCCGTCTGGCATGAGGATGAAGTTTGGCTGCCTAAAGAGAAATCAATCAGCAGAAATTTTGTGTGAGTGACCGGGACCAGACACCGGCATAAGACCACGATGGCTTCGTTTATGGCGAGTAGCGGCACATGGCTGTCCCGGACCAGAACCGGCTGCTTCTTGGAAATGGGTAATCAACTGTCGGGTATATCACCTGAGATGCCCTCGGATTACTTAGTGTGGGTCTCGCGATCCCGAATAGGCGCAACGAAGTCTGTATTGCCTCGGGTCTGAAGCTGGCGCAGTATGCAAACGCCACCGTGGATAACCACGTTAGGGCGTTCTCGCAGTCCGAACGTTTAAAAACGCCCTGTAAGCGTTCCATGGGGGGCAGGGATGGACAAAGAAAGTCAGCTGTACGCGGGGTAATCGTGCAAGAGGCGCATGGCTATCAACTCTTTACGTTGTGAGGAGTTACAGCCGCGACCTACACCTTTCAACTCGATTCTTAGTCTGAGCGCTTTTCAAGACCGACTGGCAGAATTGAACGTTGATTGGCAGCGTTGATGCGGTCGGAGCCTACTGCCTTCAGAACTCATAGGGCGTTCTTGAGGACATGGGCTGACTCTTTTCTGATCACACCGTCTCATCCAGCGGGTGATCCGCCTGGCTGCGCTACCCTGCTATGTCCGCCTTGCAAAACGCTTGTGCGCATTCCATATTGATGATTGTGCACGAGGACGACCCTATTTCTTAATCTCTACCTTCCCTCAATAAAGCATTGCATCTCTTTCAGTCTCAAGGGCAGCGCTCTCCTCAAAGCGGATCGAGACGTGATATCTCCCGCTACGGTCTTCCGAGGCCAGCCACAGTTGGAGTGATGTAAGCATAGCCTCGACGCTCCAGCGTACTCCCACTTTACATTGCTCTATGGGCTAGGGGTCAATCACGCTGGGGTGTCTGTCAGCTGATGGCACTCATAGCTATCGAGCGAAACGATACGGAAAACCTAGTTGTCAATCCTAAAATAACTGCTGCACCGACGATTTAATTCACTATTAGAAACGCAAGAACGCAAATGGACACGGAAATGGTAATCGGATGACCTCCAAGCCGCTTAGCCTCGGGCGCCCCTCGCTTTATGTCTACGTGCGCGATGGGTTCTACTTGATTTTATTTCGCGCGTCCGACTTACACTGACACATCAGCGCGAGAATAACCAAGCTCCTTGAGTCTTATCAGTTGCGTAACACGCGCGTCGAGCGGAATCGGTCCTCCGGTCCGTCCTAACAGTGGGGATCTCGTCGCCTTGGACGGTTGCACACTAACCAGGCGCTTCGACGATCTTCAATTTAGAACTTAAGGTAAGAAAAGCTTGACCGCGTAAAATCGCGCAGGGTGACATCTCTTGTATACGGACGGCGTTTGCACTATAGCCTGCCCTAGCACCCATGCCTTATGACTTCGATACTTCCAGATAGGTAGAGCTGGATTCCCCCTGGCCAATTACGTTTGTGCTGGCACTTCCTCCGTAGTGCGAGCGAGGTCAATACCGGGCAGGTCAGCAAGCGGCCGCCGTATCCCGTCACCCTTCATCCGTGATCAAATCTCTGTGTTCAACTATCTCCCACGCCGGGATCCCCTTACCAAGCGGGGAAAATGCGGTGGGTATACTTACCTGTATAGCGTGGCTTTCACTCGCCCTCGAAGGCGAGATGGGTATTCTCAGTCAGGCCACCCGGCTCGGCCGACAGAAGAATGCGATTTGACTAGGCCCGAGACCTCTTCATTGCCAGCGAGGTACGGACGATGGTAAAGCACATCTTGAGCTCGCCATAGTACAAGTCAATGCAGGCCCGCAACCAGTCCCTGTCAATAAGCTTTCTCTATGCGTGGACTTGATCTGCTGTCCATACCAGCCGTTCATGTGCCAATGACCTCGTGGAGTCAGGGGCGTAAACCCAACCGCTAGTCTTGATGTTCGAAATATTACTCAGTAGGCTGTTAAGCCGACGACACCTGATGGAGGCATGAATTTTTTTCTTGTTCCCCTTCACAAAGCATGACGGTTGTAGGGAACGTTTCTTGTAGCATCACAGTTCAGGTCACTAGACCTTCCGACGGACCTGCTGCGGATTCGCTAGCAAGGACACGCGAGGACGAAGGGCTGTAGAGACCAGCGCCCTGTTTTGAATATACTGGAACGACGTTAATTAGATCGTAATAAGAACGGAATACTGTACTACGCAGAACACCAAGTGTGGCCACCGTGATAATAAGAAGTGGTAACCCACAAGTTGAACAACTTATGTTACCTACAGTTGATAATCCGGCACTCCCGCCTGTCGGAAGTCCGGAAGGTGCGGAACGCAATCGTCGTAGTACTTTCAGTCCCAATTGGTGAGTATTGTAAATTAGCGTGAGAATCGTGCCTAATCGCTATATGAGGGACAGGTCCGCAATTCGAAGTGCCGGCTGAGATTCTCTATGTTATAAAGTATTTCTCCCTATCGCTGCCTGCTTCGGGTCACGGTCTCTCAATTAGTCCCACGTGGACACAGCTAAATCAGGACTAACTATTGAATGGAGAATCCTCCTGCAACTGGGAAAACACTATGTGGTCCAGACAACAGAGAGTCGACCAAGAATGGTGTCGGGACAGTCCAGCTTTGATGGGGGTTTGCTAAGGTCTTTCCCCGACCCAATCTCGGAGGTGTGCGTTTGCAAGCTCACAGGTAACTCTAGAACTTCTCTCCAAAGCACTCAACACGTGCGTAACGAACCGTGGGACGTAGCAGGTCGGCTAAACCGTATCTTCAGTTAGGGGTAAACCATAAGGATTAGCCTAGTGGGATACTTAACAATGTGTACTAGGCGCTCGATTTTAGATTGCTAAGAAAACGGCTGGCGGACATGGGTCAGTCAAAGCCACTAAATCTATTGTTAAAGCAACTGTACACCTGAGTAGAGGCAATGGTACGTCAGTTCTTGGAGTTGATGGGGTTTAAGAGAGGGTTCACACCATTTTTGCAGAGAGCAAGAAATCATCCAAATGGGATTCGACCTGCTACGTACTGGGAGCGTTGGTTACTAACGCCCACAATTATATTTGCCTGCGAATCTGGTTAACACAGTAGCGCATGCCCGCTACCTACTTAGAGTCACATAAGCACCCATCACACGGGTGTTGCACAATTGACTAGATCTACTATTCTCGGCTCTCAACCAAATCTAAATGAACCACCTATACTTTCACTAATATGCTGGTCGCTACAGTGTACATATGCTTATTAGAGAGCGTTGAGGCCTATAGCGCTTAGGGAACGAGATAAAACTTACGGAATGCCAATGTCAGCCGCTATGGTTCGACTGCAAAATTAACCCGGTCGAAGACACCTTTACTGAGTTCCGGTTACGCTCTTATTGTTTACAGACCGGATGGGAGTTGGCCGCTCACAGAACGAGTGAGCAGGTTAGAAACAGGACTAGTAGCAACTTAGGATGGTCTATCGGGCTGATGTGCAGTGGATAAAGTCGCGACTGACAACTCACGATGGTAACAATCCGCCTGCTATCCTCGGGGACAAAGCCTTCTCAAGTATGACCAGTTCCTCTAAGTCGCCTTCGCCGGATAGCAGGCCGGCATAGCCAAATTGAACGCTCTCTGAATGGGTAATGTAAGCGTTTTAGATGGTGATCCGACACTGCATGACATTAAGTTTGCGATGGGCCGCCGTAGCTGCGATATGTTATGTGTGAGGGCTAGAAGAGCGAGCGCTCGCAAGCAGCCAGACTAGATGGATAAGCTTTCTTATGGTCTGTGGGATTCAGACCGGCCCCCTCAATCAGAGTCGTCCCATACTGTTATTGGCCGGTGGCCAGGAAAATAGGAGAGCAGTTAATACGGCATTCCGGAGCTCGAGCGCGGAAATGCCTTACGTGCAGTACGAACTCAGTCAAGCACGTGTATCAGCCTTTTACGTACGCACCCTTATTTGGAATGTAGTTAACGGGTGACTTGGTCTCGTAGACGATTTTTGACATAAATAATTTGCGCTCTCTCTTGTGCCTATGCCGCATGGGGTCAATCTGCCTGAAGAGGACACACATGCCTTGTATTCATTCCATCATATGATGGACCCCTGTCTAGTGGCGAGTGCCCCCCGTATAGCCAGATATAGAGCTGGAGTAGCCCCCTAGGTATGACCTAACTCATTGATGCGGGCGTCGTGCTTGTGCCTCTGGGAACCGCTGCGTTTCGGTACCCGCCTCTCTAACTGGCCCTCTCCCTCCAACTTTCATCTTCCCAGGGACATACTCAACGGAAAGTATCCTGCTTCTCTGGGTTGTTTCGAGAAGTGAACTCTCTTCTCCCCGCTCCCTAACCCGTAAGAGTCTAATCCCCGGTTCCGTAGCAAATTTAAACAGTCGGCGTGGGCAAAACGCAACTCGTACAGCCGGACTTTCTCGGATTAAGAGTGTGAGGTAGATCACGTGCTTGTCGCTCTAAAAAGCCTTAGAACACCATTGACGGAGCCCAATACGGGGACAACGACGCGTTCAATGAGGCAATATGTGGACGACGACGCTGATCCCTTGGAGACAACCTCTTTACCTCGCGTTTTTATTGTTCCACAATGACCGTAGAATCACTGGATTGAGGAGGTAAGGCCACACGATGAAGCCCCGTAAACCTCAATATCAGTTGCGCGAGTTTGGCTGAGAACTGGTCCGCTTGCCGCCTTTTCTGCTACTGGTTACTTTCTGAGCTACGTCGACACGATGGGAGCATTGTCCGTGCCGGGGTAAGCGTCACTGGCCGGTAGGTCTCGCTGGACTACAGTAGGATGCGTCACCGCGGTGGAGTATAATGCCCATTCACCTGGGGGAACCCGCTGATGCAGCTTTGACCGGAATATCACGGGTGTTTGGGCGCTCCAAGCGGCGTAGAGACGTATACGTGGTTCCTACAATTGCCACTCCAAAAAAGTCGCTTGTTTATTGTAGTAAGTAACCCTGCCCGCCCTACTACACTGTCGCCAGAAATTCTATTACGATTGTCGGTTTGGAGCGTACATAAGGAAGGGTTAATTGTCAATGAATTCAGGGACACAGTTAGAGGCGCGTTCAGGAAACCTAACTCGACTCAGACGCGATCTGAGTAGGAATTTCACCCCAGCTAATACGTTGTCCTTTTGTCTCGTATGTATGGTCGGAACCCGAACAGATTAAGTACGGCCTATAGTACACTTGCTGACTTGTTGCCGGTGCGTACGGTCTTAGTCGCAGGCGCCATAAATCCGGTCCGTTTTCTTGGCTAACGAGAGCTGGAGGACCCCTACTGATAGGCACCTTTACCAAAGAACAAGTGGGCATGTGGCCTTAGACGATCCTTGTCGCCCCTTACTTAGCAGACTTTCGGTGTTTCTCATCAGGGGCCCTTGTAACTCCCTTCTAGTATCAAGCGCTATGCATACACCTAGACTCTAGTTGGCTATGCTGGTTGGACGTGAACTTATTGCACAGCTTATCTGTGTCGGGAGACAAACTATTTATGCCACCGAAGCTCGGATACTCACCAACGTGCCGAAGCGCCACAAATGTTATCACATTGGTCTTATTTTTGGGCTGGGGCTACCGCGCCATTTTGAGGCCGGGTCACTCTCGCACGCAGCCCATTGCAGCAGAAAAACAATATACTGTATAAAGCGGTGGTAGCTCTTGCACGCAAGCGCCAACCTTATGAGATTCTCACCCACAGGTAGCCAGCTGTAGAAACCAGCGTATGCCAGTACACTTTAGGGCCGGACAAGTCAGCCCTAGCTCTACGATACTGTTCGGCCAATCCTCCTTTCACACTCCAAGACTCTTTTGTGTCCGAAGAACTCGCTGGCGCCTTGTCCTGTTATTTAAGTGTGCCCTGCCAAGCAGCAAAACCCCCCTTCTGCATTTGTTCCTCTACCCTCTGAATCTGCTTACTGTCGTCGTCACGCCCGCGTTCGGTGCAATTCTTCGCAACCAGCAGAAAAGGGTACTCATTTCATTAGGGACGGGTTCTTTTTGAACCCACTAAGTTACTTGTTGGAATACTAGGCATGGCAAGGCCGTTTTGGGCGTTCCGATTCACTCATAGAACTTGGCGTCAAGCCTACAGTAACCAAATTACTTGAAATGTTGCAAGTGGAGATGCTCAGATCAATAAGCTCCGAGGTGGAGCTGAGTCTTGCCCCCCCAATATGGCGGACGGTCTGTTTGCAGACCCGTCGTGGCTCCTGGATGGTAATTCCATATGATCTCTCTTCTGCGGTGCACCGCCCAGCGATAACCCTCGGGATCTGACGAAAAATACAATGGAAGGCCCAAATTACGCGTGGTCCGCTGGATACACGTATAAGAAGTTGCGGGGATGCTACAAATCGTTAAGTAAGGCAGCCAACCTAAGCCGCGTCTACATAGGCTTCCAACAACATGAGCTAAGCAGGCTGGGTATCCTGGTACTCACGTCACATTATGCAGGGCATGGTGCGCGAAGACTACACGCACTCACTCGGAGTTGATGGGAAATGTGAATGTGGGGACCTTTGTGGAGTGCCAGCCTGCGACCGCACCACCCAAGGATTAGGGAAGGGGTTTCGCACCTCCCCGACGCTCCAACCCTTCGGTTGTTTGGGACACATATTCCTGTAAGAGAGCGTAAATTTGGAGGTCAATGC
		</sequence>
    <sequence><taxon idref="Location_2_2_0|23.563153073220185"/>
			GATACAAGTCTCTAAGAGGTCTGAAAGTCTTCCCACCTCGAGTACTTTAGACATACCTAGATTTTTGGCTGGCGTGTAGAGGACATGCCCTCGTCGTTCACAACGCCACATAGAGTATAGATCCCTAAGTTCCACCTAGGACGTTACACGTCTGGAACACCGTAAGGTTGGTGGATAGAACTCTCTGCCGGAGTCTGTGTTACGTCCCGCTGGTTTCTTTTCTTGGGGTATAGATACAGTTGCTACCACAACAGGTGAGCTATTCGCGGTTCGGACGGACGGCTTCTAGTCTCTGGTGCATGCTATATACGGATTGCGGCAGCTTGTCGGGGCCGGGCCGTTGCTTTATCAACAATTGGTACATACCCGGCTTCCCCTCTTTGCGAAGAGGCGCTCGTCCTGGGGGAATCCACGGGCGAAACCGGAGTAGTACCCGGATCCCGTAGATCCATAACTCCTTGCCCGGACAATGGCCCCATACTAAATCCTATCGAGAGTCGGACGCTCATACGAGTAGTCTGCCCGAAATGCCATTTGAACTGTTGGCGTTGAGAAACGTATAAGCCGGCAACCTTAGCTATGTCAACCTACCTGCCAAACTACCAGAGACATTTTTCAAAGTGTATGGAGCCTTCTAAGGAACCAACTCTTTCGGTCTATCCGTGGCGTGCTGAAGGAAGTGTTATCCTATCTAACCCTCAAAGAAACCCTTAGGACGACCCTATCTGGGTTCAAACCCGTGGCGTTCTCAGTCAAGGTCACAGGGGTTACATTCAACCGCATCACTGGGGGGTGAGGCCGTCCTAACCCGGACGGCCGCCCAGTCACGGTAAAGCAATAGAGTAGTAACGTTAATTGTAGATGTCTACTCAACCGTTTGCTATGAGGGTAGGCAATTGGCTGTGGATTGAAGTGATGTGGCGGTCTATCGTCACCTCGCACCAATCCGAATGATAGATTGTATCTCTTACTTACGGGTTAGCGACCGAAGAAGACGGGGCATCCAGACTTTGTCAACACTTCCTGTAACAAATTCTGGTTAGAATCCAGTCATGTGTGCGACGTAAGAATACTGTGGAATTAGTTCTGTAGTTGAGTTAACCTTTTCTCAAGATTAATTGAATGAACTAGGCCGAGCAGACGGGTTGTACGTAAAAGGACGCTCCTTATATTGTCGTGCTATTAAGATATACTTATTTATAACGCGGACATCCACTCCTGACGAAACTATGCGGTGCTATGTCTACGGGCCCACGACTTGTGGACGCTGGTGGCTAGCATGTTTGCAGCTTTCTGATATTTTATTCTCATGCAGGCCGAACGACTCTGCGAGCAGGTGTTTCAAGTAAACTACAGTTGAATCAGTTATTCCGTTGATGACTCTCGTGGGGAGCAAGCATATGCGGGATAGCCATCAGAACGTGGTGGCCATACCAGGGATAAAATTACACTAATGATCGGAGATTTCCGAAAATCAGAGTCTCTACCTAGATGTAGCTGGCCATGATGAACGTATGCCTCCGCGAATAATTCCCCGCTAGAACGGAGAGTCGCGCCCTGGCTCATCGCGCTCGAGTTTATAGATCATAGTCTAAATAATATGAAGCTCTTAGACCAGATGCCTCTGGCTGAAGCTTCTGCCCTAATTATGACATGCCAATCAGTTAGGTTGCTGGTCTCAAATTGATCCAAGTAAACGAAAATCGCACGATCCGTCCCATTCGCATAGGCGGGTCGAAGAAGTCACAGAGATATATCCCTCCAGTGGCTCAGAACGAACGTCACTTTCCATCACAAAACGTATGGATCTTTTGTGTAGGTCTGAAACTTGCGCGCTAGGCCGCGCTCTAATTTTGCAGGACCGGAGCGAGCACCCCGGAATGTGACTCTTTAAGTGCATGTCGGCGCCGCCTCTACTCGCGATCCAGGAGTTATAGACTACCGTAAAACATGCGTACGAGTCGTCAATTCAGGACAAACAGAAGAAGGGAATATAGCGGGACAGAATGCAAAAGTTCTGATGCTACAGCTTCAGGATCACTGATGAGAACCAACTTCTATCCTCCCCTCACGCAGTTGTATTCGTTCCGATGCATTATACTCCTGTGTTAGCAAGCAACCTGATTTAGAATATGCATTCAAATAACACATAATTAACTCAAACTCCCAGTTTTAGTCAGAGCCCGCGTTATCTTAAGACTTCGTCGAAGCTGAAACATGGTATTTCACTACAGACACGACCAATCTCAGGTGCCGGGAGGCGTCGGGACGGTTACCATATACAAGAGCCCCGTCATCCGTGCTCTCTTATAGCTATGCCTATACACAGGCTTAGGCGCCATAGACTCTCTCAGGGCATTATTTTGAGTCCCGATTGTGAACATGCGGGTGCCCCGCGTTGAGGTGCAATGGATCCGCGGGACGAACCTACCGTAAGTAGTTAGCGCGCCGCTTATGTGCGATGAGGGATTCACCAGTTGAGTTTTCGAGCTGATTTTCCGGGTGACAACTGAAACCCCTATTGATGGTGTGCAATGATATCTCGTAACCTCTACCCCGAAAGACCGTGATACCCATTGGATTAGATAACGCTTTTACCTACCCTACCGCGGATTAGGCCGACCACGGGTCAGACGTCTGACCGCTAAATATTGATACGCATTCTCCTATGGTCCCAGGGATTTTGTCCTCCAAACTGTCCCCATAGAGGGGCAAAGCGAGGCCCCTCTGGCTAAATCTCTCATGGCGGAGTGCGCGCCATTATGCGACTGTAGAAAAAAATTCCCCTCGATCGTTCCCGCTGCCGACACTGGGATACAGTACACTCCTTACGGGAGCTAGTTGCCACGTCCATCGCTCTACTGCACCAACAGGAAAACGCGTGATGGCCGCAACCGAACCTAAGTCGGAACCCCACTGGCCCTGAGGCGTAAGCTTCAGGTTGTGTGGAATTAGACTCCGCGCAGTATCACGATTGGACCTAATGCGGTAACTGTGGCGATCATACCAATGTTTCACGAGGCGACACTGCAGGCTGAACCTGTGGCATGGGGGTACTCGGCGATGGCTTCAGACTTAGCAGTTCTTCAAAAGTGTGGGCAAAGACACAAATGCCCCCAGACCCGCATTACCAGCACTTTCATTAAGGACACGTGGATCGGTGAGCGCAGTTCTATCTATCTTGCTCAGATCCTACTTCCAACTTTAAACAAATATTGACAGATGTGTGCGATTACACAGGGCCAGACCTTGGGGCCGCTTATCCACTACTAGGAATAACTGACGCTGATCGGCATGTGGTAAACAGACCCGACTTTTTGAGCGTAACGAATTGTCTCCGCGGTCCGCACTCGTCCGACATAAACCGCGAAGCACTCCGTTAGTTCGATCGCCGGGTAGATGTCGTCAGAAACTTAATCGAGATCTCCCCAAGGACGCACGGTTGCTGTGAAGAGGCAGGATCGTCATTGCTCTATGGGCGCCATCGCTCGTAAAATGAAAAATCGTGAGTATGGTCGGCTACGAGTATGCCGTCGCCAGCAATACCTGCGCTGGGGTAAGGTGCGAGATCATTCTACCAACAACTCCAGATGGCACGTGGCGTCTTAAGTTAGACGGATGAACCTCTTGCAAACCTTGTTTTAAGGGACATCTCTGGGCCCTGACACATCATGCCCGACGACGAGTTGTACTCGTGGCCTCATGGGAAAGTCATGCTGCCCAAGAAATAGTTATAAGGGTGAATGCATACGGACGGTTGACTATGAGATCTACGACACACCGAAACTACGTGACCCGACATGGTAGGTCAGCTATCATCACGTTATAGTGATCCGCCTTAAAACGCCAAAATAAATTTACGTGCGGTGGCTATCGTCCGGCCGGTGGGAGCTAAACCCTAAATTCCCCAGTAGAATCCGTTTACTGTTGAAGCCAGCGCTGGGCGTATCCTGACCGCACAGTGTCCAGATCTGAACGGAAAGTGCTCCGCACCAGAGCAGCTCGCAGTCGGTTCCCTACAACTCCGAAAATAACCGCGTTGGCAACCTCCGGCGTCTATAGTTGAGTCCTTAGCCCTCATCACTCTAGCTATCGCGTAATGACTAACGAGATCCTCCGTTAATGCGCGTTCAACTGATTCCTATCTCACCCCTATATTTTGACCTGTCAGGCGGGTGACCGTCTGCTTTCAGCTTGCGGTTATGGACGAAACGATTTCGTGCAACTCCCGGCGCAGGAAGCCGGGATCTGCAGAAAGAGTCGGCGAAAATTTGGATTGCGAATAAGGGGTTCCACCTATGTCATTCGCTTAGTGGAATGTGATGGTTGCCCGTGTTTTCACTCAAGGACATGTTCATAGCGTTAGTGTTTCGCGCCTGCGAGAGCTGTATGATCTCCAGAGTACTCCTGTCTCCAGGGCGGAATAAAAACGCGGTAGTCCGTAAATAGCAATAGTATTGATAGTTGTCAGCTCAAAAAGTACGGGTTTAGTTAACGCAAAAGCTGACCCAGAACGTCGCCGCAGTAGGTTCAACGAACATTCGTAGTCCTCGTGAAGCCAAACACCCGGTATCTCCACCCCACGATAAGTGTCCTTTGTTTGACTTTCGAGGTGTCTTTGCCTGGTTTCCAAAGCTGCATTCCTGCGCGCTGACATATCTAGGATGGACTGGCGCTTGGGCGGCGACTCAACCTGGTCCACCCTACTCACATGCAAATAACTTACTAATATTCCCTCTGATTAGTGGAGAAGGAGGGCGCGACACGCCCTAGATCCCAGGTAAGTGCCCACCTCGGTAGTACACGGTTGGATGATCCCTTGTTATGTTGTCGTCTGGTCCAATGTATATGGTAAATATGTCAGACGATATTTGTTCGGAGCGAATAACTGAATTAACGGTACCAGCATGATTTCCACGGAATTAGTTTTGCTTCCCTGGTTTTGGTTATGCTAGTGACCATCTTTGTGGTGACAGATACCGGGTAGGTTCAACCTCCAAAGAGCAACGAACGGACGAGCAAGATGGACAGAGAGGATGTGCACCCAGCGGATAGGGAGTATAACCGCTGCTGGTCCGCGGATTGGGGACGTTGTAAAACAGGCAAGGGGAAGCAGACAAGCCGCCTGCCGGCCGCGTATGCAATTGTAAGGGGAACAAAGCGTCATGATTACAGCCGGCGGTTACCGAACCAACCCCGTTATTTACTAGTGCACAACAGGGTCACGAATTCCGACGACATACTCCCTTACTGTGGCAACTCCAAACACATGCGCGTGGTCGCAGGCGCATATGTACCCGGATAGCTAACGCCGTGGACCGCCAGGTGATTAGAATATCTTTATAGACTTGCTCCACAAGTCACTTTTACACGGAAGCATTGCCATTATTCACTGCATGGGGGAATATGGTAGGGAAACTTCTAGAGCTCTTATAGGGTTGACCAAGCAAGATACCGGCTTATTGCCAGGACACGTCTGGACTCGCCTCTGACGTGAACAAGGGTACGCGCATCGTCGTACGTCTGATGAAGAAGGTGGATCACCACCTAGCCCGCTTGCGAATCGTGGATGTAAGATCAAGCCCTGCTCCAGGCCCCATTAAGAATACCCTCCATGATGCGGAAAGACATATAGCGTGATTCACGCGTGCGAAAACTAGATTAGCACATTCTCTCTATGGCGAGGGTATAGTCTACGGTGCAAAGAGCCTCAAAAAAACCCCTCCCAGGCGTCAAAAATAGCTCTCCCATAATCCAAAGATAGGATTTGCTATCCAACTTGTGGATGCTGACTTGAGAGTTTCGTAGCTCTTCCGGCCCCATTAGCATTTTTTCGACTATTTAATCCGAATCCCTGGAGTACTGTTACTATCTGTGCAGTAGGGCAGAAACGAAAAGGTGACCACCCCATACGGGACGGGACAGTCTGGGATTATAGTCGTAGAATGCGGGCGGAATTTCCATATCAATCGTTCCGCCAAAGAATTATCGCGAACTGCCGCCGCTGTTAGCAAGCTGCGGGTGAACGCTACGGTCATCTCAGGCTAGAGATAGATGAAATTACACCTACAGGCCGTGTTGAAGGCTGATTATATCATGTCTCGAATGCGCTGAAATCAGGCGGATCACGTTTCACTCGTGGCGGCGATTGACCACATCGGATGACCTACTCGAGAGTGCTTATCGTAGCAGTAGGTGCGTCTCCATTGCCAGTCTGAACACATGACAAACCCAGTCGTCATAAACGATAACAGCACCACATCAGTTCTGGGAGCACGTAGACGACAAACTGATATGATTCTCGTCGAGTTCGGCGGTTGCGTGAATACATGCAGGCCGTCCGCACGCCCTGAGTATTGCCACCGGGTTCCCTGCCCGACAGCCGACCATAGGGCTCTTGCTGTTTCGGCTGGGCGAATATTGAGGTTCCAACATTAGAGGAAAATCGAGCTTATAGACGGATGGGCTACATGGTAGTACGAAACTTCACTGGCACGGGGTCGCGCTGCTGAAGTTCATGACGTGGACGGTCCCGCGTATGCCCTGGGTGCCCTAGTCCACCCGTAGATTCAACCTACCATTGTGCGGGAGGCGACGTTAAACGTGCACCTTGCTCGGCGAGCCGTGTACATTCTTATCTTAGCGCCCATCACGGATAGCAGAGTTAGGACCTTCGTTAGTAGTTTGTTCCGAAGGAGGGTATTTCCAGTAACCGTCTCTAACCTAAAAATTACTGAAAGCCTGATCACTTCTGTATAGGCTCTTAGGCTAAATTTGAAGAAATTAGGATCAGGTGGCTGTACTCCACGGCTTACACCCTGAGAGTGCGGGTGGGATTATACCATAGCGCGGGTCTATCAGCAATTCTAGACGTTTTGGCTACACTTGTCCGATCACGAATGGCAACAAATATTTGTACGCAAGCATGTCCACGGTCTTTGCTGCTGGTGGGTCACCACCCGTTGCACGCAACTCGTCGGATACTGGCGGCCACATTGGTCGGAGAGAAGCAGTAGGGCGGATGGAGGCGTGCGGAACCGTACTACCTCAGAAAAACTAATTAGCGCGACAGGTCCCGGTTAGGCTTGTATCAGACGTAAAGGGAATCTCCCCTACCATGTTCATGGCAGAGGTTCAATTGCGAGAATCCGATTTCAGGTATCGCGCTCGTGCAACACTGCTTCGGAATGTATACCTGCGAGGCGATCGCCGGCGAGCCAGATAACTACAAAAGCTGTGCTCCCGGACCCCCTCTTATTAAGCGCTGCTCCTTACTCGTTGCAGTGTTGAATCACAATCTACCAAGTACCCGTCTGGCATGAGGATGAAGTTTGACTGCCTAAAGAGAAATCAATCAGCAGAAATTTTGTGTGAGTGACCGGGACCAGACACCGGCATAAGACCACGATGGCTTCGTTTATGGCGAGTAGCGGCACATGGCTGTCCCGGAACAGAACCGGCTGCTTCTTGGAAATGGGTAATCAACTGTCGGGTATATCACCTGAGATGCCCTCGGATTACTTAGTGTGGGTCTCGCGATCCCGAATAGGCGCAACGAAGTCTGTATTGCCTCGGGTCTGAAGCTGGCGCAGTATGCAAACGCCACCGTGGATAACCACGTTAGGGCGTTCTCGCAGTCCGAACGTTTAAAAACGCCCTGTAAGCGTTCCATGGGGGGCAGGGATGGACAAAGAAAGTCAGCTGTACGCGGGGTAATCGTGCAAGAGGCGCATGGCTATCAACTCTTTACGTTGTGAGGAGTTACAGCCGCGACCTACACCTTTCAACTCGATTCTTAGTCTGAGCGCTTTTCAAGACCGACTGGCAGAATAGAACGTTGATTGGCAGCGTTGATGCGGTCGGAGCCTACTGCCTTCAGAACTCATAGGGCGTTCTTGAGGACATGGGCTGACTTTTTTCTGATTACACCGTCTCATCCGGCGGGTGATCCGCCTGGCTGCGCTACCCTGCTATGTCCGCCTTGCAAATCGCTTGTGTGCATTCCATATTGATGATTGTGCACGAGGACGACCCTATTTCCTAATCTCTACCTTCCCTCAATAAAGCATTGCATCTCTTTCAGGCTCAAGGGCAGCGCTCTCCTCAGAGCAGATTGAGACGTGATATCTCCCGCTACGGTCTTCCGAGGCCAGCCACAGTTGGAGTGATGTAAGCATAGCCTCGAGGCTCCAGCGTACTCCCACTTTACATTGCTCTATGGGCTAGGGGTCAATCACGCTGGGGTGTCTGTCAGCTAATAGCACTCATAGCTATCGAGCGAAACGATACGGAAAACCTAGTTGTCAATCCTAAAATAACTGCTGCACCGACGATTTAATTCACTATTAGAAACGCAAAAACGCAAATGGAAACGGAAATGGTAATCGGATGACCTCCACGCCGCTTAGCCTCGGGCGCCCCTCGCTTTATGTCTACGTGCGCGATGGGTTCTACTTGATTTTATTCCGCGCGTCCGACTTACACTGACACATCAGCGCGAGAATAACCAAGCTCCTTGAGTCTTATCAGTTGCGTAAGACGCGCGTCGAGCGGAATCGGTCCTCCGGTCCATCCTAACAGTGGGGATCTTGTCGCCTTGGACGGTTGCACACTAACCAGGTGCTTCGACGATCTTCAATTTAGAACTTAAGGTTAGAAAAGCTTGACCGCGTAAAATCGCGCAGGGTGACATCTCTTGTATACGGACGGCGTTTGCACTATAGCCTGCCCTAGCACCCATGCCTTATGACTTCGATACTTCCAGATAGGTAGAGCTGGATTCCCCCTGGCCAATTACGTTTGTGCTAGCACTTCCTCCGTAGTGCGAGCGAGGTCAAAACCGGGCAGATCAGCAAGCGGCCGCCGTATCCCGTCACGCTTCATCCGTGATCAAATCTCTGTGTTCAACTATCTCCCACGCCGGGATCCCCTTACCAAGCGGGGAAAATGCGGTGGGTATGCTTACCTGTATAGCGTGGCTTTCACTCGCCCTCGAAGGCGAGATGGGTATTCTCAGTCAGGCCACCCGGCTCGGCCGACAGAAGAATGCGATTTGACTAGGCCCGAGACCTCTTCATTGCCAGCGAGGTACGGACGATGGTAAAGCACATCTTGAGCTCGCCATAGTACAAGTCAATGCAGGCCCGCAACCAGTCCCTGTCAATAAGCTTTCTCTATGCGTGGTCTTGATCTGCTGTCCATACCAGCCGTTCATGTGCCAATAACCTCGTGGAGTCAGGGGCGTAAACCCAACCGCTAGTCTTGATGTTCGAGATATTACTCAGTAGGTTGTTAAGCCGACGACACCTGATGGAGGCATGAATTTTTTCCTTGTTCCCCTTCACAAAGCATGACGGTCGTAGGGAACGTTTCTTGTAGCATCACAGTTCAGGTCCCTAGACTTTCCGACGGACCTGCTGCGGATTCGCTAGCAAGGACACGCGAGGACGAAGGGCTGTAGAGACCAGCGCCCTGTCTTGAATATACTGGAACGACGTTAATTAGATCGTAATAAGAACGGAATACTGTACTACGCAGAACACCAAGTGTGGCCACCGTGATGATAAGAAGTGGTAACCCACAAGATGAACAACTTATGTTACCTACCGTTGATAATCCGGCACTCCCGCCTGTCGGAAGTCCGGAAGGTGCGTAACGCAATCGTCGTAGTACTTTCAGTCCCAATTGGTGAGTATTGTAGATTAGCGTGAGAATCGTGCTTAATCGCTATATGAGGGACAGGTCCGCAACTCGAAGTGCCGGGTGAGATTCTCTATGTTATGAAGTATTTCTCCCTATCGCTGCCTGCTTCGGGTCACGGTCTCTCAATTAGTCCCACGTGGACACAGCTAAATCAGGACTAACTATTGAATGGAGAATCCTCCTGCAACTGGGAAAACACTATGTGGTCCAGACAACAGAGAGTCGGCCAAGAATGGTGTCGGGACAGTCCAGCTTTGATGGGGGTTTGCTAAGGTCTTTCCCCGACCCAATCTCGGAGGTGTGCGTTTGCAAGCTCACAGGTAACTCTAGAACTTCTCTCCAAAGCACTCAACACGTGCGTAACGAACCGTGGGACGTAGCAGGTCGGCTAAACCGTATCTTCAGTTAGGGGTAAACCATAAGGATTAGCCTAGTGGGATACTTAACAATGTGTACTAGGCACTCGATTTTAAATTGCTAAGAAAACGGCTGGCGGACATGGGTCAGTCAAAGCCACTAAATCTATTGTTAAGGCAACTGTACACCTGAGTAGAGGCGATGGTACGTCAGTTCTTGGAGTTGATGGGGTTTAAGAGAGGGTTCACACCATTTTTGCAGATAGCAAGAAATCATCCAAATGGGATTCGACCTGCTACGTACTGGGAGCGTTGGTTACTAACGCCCACAATTATATTTGCCTGCAAATCTGGTTAACACAGTAGCGCATGCCCGCTACCTACTTAGAGTCACATAAGCACCCATCACACGGGTGTGGCACAATTGACTAGATCTACTATTCTCGGCTCTCAACCAGATCTAAATGAACCGCCTATACTTTCACTAATCTGCTGGTCGCTACAGTGTACATATCCTTATTAGAGAGCATTGAGGCCTATAGCGCTTAGGTAACGAGATAAAACTTACGGAATGCCAATGTCAGCCGCTATGGTTCGACTGCAAAATTAACCCGGTCGAAGACACCTTTACTGAGTTCCGGTTACGCTCTTATTGTTTACAGACCGGATGGGAGTTGGCCGCTCACAGAACGAGTTAGCAGGTTAGAAACAGGACTAGTAGCAACTTAGGATGGTCTATCGGGCTGATGTGCAGTGGATAAAGTCGCGACTGACAACTCACGATGGTAACAATCCGCCTGCTATCCTCGGGGACAAACTCTTCTCAAGTATGACCAGTTCCTCTAAGTCGCCTTCGCCGGATAGCAGGCCGGCATAGCCAAATTGAACGCTCTCTGAATGGGTAATGTAAGCGTTTTAGATGGTGATCCGACACTGCATGACATTAAGTTTGCGATGGGCCGCCGTAGCTGCGATATTTTATGTGTGAGGGCTAGAAGAGCGAGCCCTCGCAAGCAGCCAGACTAGATGGATAAGCTTTCTTATGGTCTGTGGGATTCAGACCGGCCCCCTCAATCAGAGTCGTCCCATAGTGTTATTGGCCGGTGGCCAGGAAAATAGGAGAGCAGTTAATACGTCATTCCGGAGCTCGAGCGCGGAAATGCCTTACGTGCAGTACGAACTCAGTCAAGCACGTGTATCAGCCTTTTACGTACGCACCCTTGTTTGGAATGTAGTTAACGGGTGATTCGGTCTCGTAGACGATTTTTGACATAAATAATTTGCGCTCTCTCTTGTGCCTATGCCGCATGGGATCAATCTGCCTGAAGAGGACACACATGCCTTGTATTCATTCCATCATATGATGGACCCCTGTCTAGTGGCGAGTGCCCCCCCTATAGCCAGATATAGAGCTGGAGTAGGCCCCTAGGTATGACCTAACTCATTGATGCGGGCGTCGTGCTTGTGCCTTTGGGAACCGCTGCGTTTTGGTACCCGCCTCTCTAACTGGCCCTCTCCCTCCAACTTTCATCTTCCCAGGGACATACTCAACGGAAAGTATCCTGCTTCTATGGGTTGTTTCGAGAAGCGAACTCTCTTCTCCCCGCTCCCTAACCCGTAAGAGTCTAATCCCCGGTTCCGTAGCAAATTTAAACAGTCGGCGTGGGCAAAACGCAACTCGTACAGCCGGACTTTCTCGGATTAAGAGTGTGAGGTAGATCACGTGCTTGTCGCTCTAAAAAGCCTTAGAACACCATTGACGGAGCCCAATACGGGGACAACGACGCGTTCAAGGAGGCAATATTTGGACGACGACGCTGCTCCCTTGGAGACAACCTCTTTACCTCGCGTTTTTATTGTTCCACAATGACCGTAGAATCACTGGATAGAGGAGGTAAGGCCACACGATGAAGCCCCGTAAACCTCAATATCAGTTGCGCGAGTTTGGTTGAGAACTGGTCCGCTTGCCGCCTTTTCTGCTACTGGTTACTTTCTGAGCTACGTCGACACGATGGGAGCATTGTCCGTGCCGGGGTAAGCGTCACTGGCCGGTAGGTCTCGCTGGACTACAGTAGGATGCGTCACCGCGGTGGAGTATAATGCCCATTCACCTGGGGGAACCCACTGATGCAGCTTTGACCGGAATATCACGGGTGTTTGGGCACTCCAAGCGGCGTAGAGACGTATACGTGGTTCCTACAATTGCCACTCCAAAAAAGTCGCTTGTTTATTGTAGTAAGTAACCCTGCCCGCCCTACTACACTGTCGCCAGAAATTCTATTACGATTGTCGGTTTGGAGCGTACATAAGGAAGCGTTAATTGTCAATGAATTCAGGGACACAGTTAGAGGCGCGTTCAGGAAACCTAACTCGACTCAGACGCGATCTGAGTAGGAATTTCACCCCAGCTAATACGTTGTCCTTTTGTCTCGTATGTATGGTCGGAACCCGAACAGATTAAGTACGGCCTATAGTACACTTGCTGACTTGTTCCCGGTGCGTACGGTCTTAGTCGCAGGCGCCATAAATCCGGTCCGTTTTCTTGGCTAACGAGAGCAGGAGGACCCCTACTGATAGGCACCTTTACCAAAGAACAAGCGGGCATGTGGCCTTAGACGATCCTTGTCGCCCCTTACTTAACAGACTTTCGGTGTTTCTCATCAGGGGGCCTTGTAACTCCCTTCTAGTATCAAGCGCTATGCATACACCTAGACTCTAGTTGGCTATGCTGGTTGGACGTGAACTTATTGCACAGCTTATCTGTGTCGGGAGACAAATTATTTATGCCACCGAAGCTCGGATACTCACCAACGTGCCGAAGCGCCACAAATGTTATCACATTGGTCTTATTTTTGGGCTGGGGCCACCGCGCCATTTTGAGGCCGGGTCACTCTCGCACGCAGCCCATTGCAGCAGAAAAACAATATACTGTATAAAGCGGTGGTAGCTCTTGCACGCAAGCGCCGACCTTATGAGATTCTCACCCACAGGTAGCCTGCTGTAGAAACCAGCGTATGCCAGTACACTTTAGGGCCGGACAAGTCAGCTCTAGCTCTACGATACTGTTCGGCCAATCCTCCTTTCACACTCCAAGATTCTTTTGTGTCCGAAGAACTCGCTGGCGCCTTGTCCTGTTATTTAAGTGTGCCCTGCCAAGCAGCAAAACCCCCCTTCTGCATTTGTTCCTCTACCCTCTGAATCTGCTTACTGTCGTCGTCACGCCCGCGTTCGGTGCAATTCTTCGCAACCAGCAGAAAAGGGTACTCATTTCATTCGGGACGGGTTCTTTTTGAACCCATTAAGTTACTTGTTGGAATACTAGGCATGGCAAGGCCGTTTTGGGCGATCCGATTCACTCATAGAACTTCGCGTCAAGTCTACAGTAACCAAATTACTTGAAATGTTGCAAGTGGAGATGCTCAGATCAATGAGCTCCGAGGTGGAGCTGAGTCTTGCCCCCCCAATATGGCGGACGGTCTGTTTGCAGACCCGTCGTGGCTCCTGGATTGTAATTCCATATGATCTCTCTTCTGCGGTGCACCGCCCAGCGATAACCCTCGGGATCTGACGGAAAATACAATGGAAGGTCCAAATTACGCGTGGTCCGCTGGATACACGTATAAGAAGTTGCGGGGATGCTACAAATCGTTAAGTAAGGCAGCCAACCTAAGCCGCGTCTACATAGGCTTCCAGCAACATGAGCTAAGCAGGCTGGGTATCCTGGTACTCACGTCACATTATGCAGGGCATGGTGCGCGAAGACTACACGCACTCACTCGGAGTTGATGGGAAATGTGAATGTGGGGACCTTTGTGGAGTGCCAGCCTGCGACCGCACCACCCAAGGATTAGGGAAGGGGTTTCGCACCTCCCCGACGCTCCAACCCTTCGGTTGTTTGGGACACATATTCCTGTAAGAGAGCGTAGATTTGGAGGTCAATGC
		</sequence>
    <sequence><taxon idref="Location_1_4_1|29.803237782498243"/>
			GATACAAGTCTCTAAGAGGTCTGATAGTCTTCCCACCTCGAGTACTTTAGACATACCTAGATTTTTGGCTGGCGTGTAGAGGACATGCCCTCGTCGTTCACAACGCCACATAGAGTATAGATCCCTAAGTTCCACCTAGGACGTGACACGTCTGGAACACCGTAAGGTTGGTGGATAGAACTCTCTGCCGGAGTCTGTGTTATGTCCCGCTGGTTTCTTTTCTTGGGGTATAGATACAGTTGCTACCACAACAGGTGAGCTATTCGCGGTTCGGACGGACGGCGTCTAGTCTCTGGTGCATGCTATATATGGATTGCGGCAGCTTGTCGGGGCCGGGCCGTTGCTTTATCAACAATTAGTACATACCCGGCTTCCCCTCTTTGCGAAGAGGCGCCCGTCCTGGGGGAATCCACGGGCGAAACCGGAGTAGTACCCGGATCCCGTAGATCCATAACTCCTTGCCCGGACAATGGCCCCATACTAAACCCTATCGAGAGTCGGACGCTCATACGAGTAGTCTGCCCGAAATGCCATTTGAACTGTTGGCGTTGAGAAACGTATAAGCCGGCAACCTTAGCTATGTCAACCTACCTGCCAAACTACCAGAGACATTTCTCAAAGTGTATGGAGCCTTCTAAGGAACCAACTCTTTCGGTCTATCCGTGGCGTGCTGAAGGAAGTGTTATCCTATCTAACCCTCAAAGAAACCCTTAGGACGACCCTATCTGGGTTCAAACCCGTGGCGTTCTCAGTCAAGGTCACAGGGGTTACATTCAACCGCATCACTGGGGGGTGAGGCCGTCCTAACCCGGACGGCCGCCCAGTCACGGTAAAGCAATAGAGTAGTAACGTTAATTGTAGATGTCTACTCAACCGTTTGCTATGAGGGTAGGCAATTGGCTGTGGATTGAAGTGATGTGGCGGTCTATCGTCACCTCGCACCAATCCGAATGATAGATTGTATCTCTTACTTGCGGGTTAGCGACCGAAGAAGACGGGGCATCCAGACTTTGTCAACACTTCCTGTAACAAATTCTGGTTAGAATCCAGTCATGTGTGCGACGTAAGAATACTGTGGAATTAGTTCTGTAGTTGAGTTAACCTTTTCTCAAGATTAATTGAATGAACTAGGCCGAGCAGACGGGTTGTACGTAAAAGGACGCTCCTTATATTGTCGTGCTATTAAGATATACTTATTTATAACGCGGACATCCACTCCTGACGAAACTATGCGGTGCTATGTCTACGGGCCCACGACTTGTGGACGCTGGTGGCTAGCATGTTTGCAGCTTTCTGATATTTTATTCTCATGCAGGCCGAACGACTCTGCGAGCAGGTGTTTCAAGTAAACTACAGTTGAATCAGTTATTCCGTTGATGACTCTCGTGGGGAGCAAGCATATGCGGGATAGCCATCAGAACGTGGTGGCCATACCAGGGATAAAATTACACTAATGATCGGAGATTTCCGAAAATCAGAGTCTCTACCTAGGTGTAGCTGGCCATGATGAACGTATGCCTCCGCGAATAATTCCCCGCTAGAACGGAGAGTCGCGCCCTGGCTCATCGCGCTCGAGTTTATAGATCATAGTCTAAATAATATGAAGCTCTTAGACCAGATGCCTCTGGCTGAAGCTTCTGCCCTAATTATGACATGCCAATCAGTTAGGTTGCTGGTCTCAAATTGATCCAAGTAAACGAAAATCGCACGATCCGTCCCATTCGCATAGGCGGGTCGAAGAAGTCACAGAGATATATCCCTCCAGTGGCTCAGAACGAACGTCACTTTCCATCACAAAGCGTATGGATCTTTTGTGTAGGTCTGAAACTTGCGCTATAGGCCGCGCTCTAATTTTGCAGGACCGGAGCGAGAACCCCGGAATGTGACTCTTTAAGTGCATGTCGGCGCCGCCTCTACTCGCGATCCAGGAGTTATAGACTACCGTAAAACATGCGTACGAGTCGTCGATTCAGGACAAACAGAAGAAGGGAATATAGCGGGACAGAATGCAAAAGTTCTGATGCTACAGCTTCAGGATCACTGATGAGAACCAACTTCTATGCTCCCCTCACGCAGTTGTATTCGTTCCGATGCATTATACTCCTGTGTTAGCAAGCAACCTGATTTAGGATATGCATTCAAATAACACATAATTAACCCAAACTCCCAGCTTTAGTCAGAGCCCTCGTTATCTTAAGACTTCGTCGAAGCTGAAACATGGTATTTCACTACAGACACGACCAATCTCAGGTGCCGGGAGGCGTCGGGACGGTTACCATATACAAGAGCCCCGTCATCCGTGCTCTCTTATAACTAGGCCTATACACAGGCTTAGGCGCCATAGACTCTCTCAGGGCATTATTTTGAGTCCCGATTGAGAACATGCGGGTGCCCCGCGTTGAGGTGCAATGGATCCGCGGGACGAACCTACCGTAAGTAGTTAGCGCGCCGCTTATGTGCGATGAGGGATTCACCAGTTGAGTTTTCGAGCTGATTTTCCGGGTGACAACAGAAACCCCTATTGATGGTGTGCAATGATATCTCGTAACCTCTACCCCGAAAGACCGTGATACCCATTGGATTAGATAACGCTTTTACCTACCCATCCGCGGATTAGGGCGACCACGGGTCAGACGTCTGACCGCTAAATATTGATACGCATTCTCCTATGGTCCCAGGGATTTTGTCCTCCAAACTGTCCCCATAGAGGGGCAAAGCGAGGCCCCTCTGGCTAAATCTCTCATGGCGGAGTGCGCGCCATTATGCGACTGTAGAAAAAAATTCCCCTCGATCGTTCCCGCTGCCGACACTGGGATACAGTACACTCCTTACGGGAGCTAGTTGCCACGTCCATCGCTCTACTGCACCAACAGGAAAACGCGTGATGGCCGCAACCGAACCTAAGTCGGAACCCCACTGGCCCTGAGGCGTAAGCTTCAGGTTGTGTGGAATTAGACTCCGCGCAGTATCACGTTCGGACCTAATGCGGTAACTGTGGCGCTCATACCAATGTTTCACGAGGCGACACTGCAGGCTGAACCTGTGGCATGGGGGTACTCGGCGATGGCTTCAGACTTAGCAGTTCTTCAAAAGTGTGGGCAAAGACACAAATGCCCCCAGACCCGCATTACCAGCACTTTCATTAAGGACACGTGAATCGGTGAGCGCAGTTCTATCTATCTTGCTCAGATCCTACTTCCAACTTTAAACAAATATTGACAGATGTGTGCGATTACATAGGGCCAGACCTTGGGGCCGCTTATCCACTACTAGGAATAACTGACGCTGATCGGCATGTGGTAAACAGACCCGACTTTTTGAGCGTAACGAATTGTCTCCGCGGTCCGCACTCGTCCGACATAAACCGCGAAGCACTCCGTTAGTTTGATCGCCGGGTAGATGTCGTCAGAAACTTAATCGAGATCTCCCCAAGGACGCACGGTTGCTGTGAAGAGGCAGGATCGTCATTGCTCTATGGGCGCCATCGCTCGTAAGATGAAAAATCGTGAGTATGGTGGGCTACGAGTATGCCGTCGCCAGCAATACCTGCGCTGGGGTAAGGTGCGAGATCATTCTACCAACAACTCCAGATGGCACGTGGCGTCTTAAGTTAGACGGATGAACCTCTTGCAAACCTTGTTTTAAGGGACATCTCTGGGCCCTGACACATCATGCCCGACGACGAGTTGTACTCGTGGCCTCATGGGAAAGTCATGCTGCCCAACAAATAGTTATAAGGGTGAATGCATACGGATGGTTGACTATGAGATCTACGACACACCGAAACTACGTGACCCGACATGGTAGGTCAGCTATCATCACGTTATAGTGATCCGCCTTAAAACGCCAAAATAAATTTACGTGCGGTGGCTATCGTCCGGCCGGTGGGAGCTAAACCCTAAATTCCCCAGTAGAATCCGTTTACTGTTGAAGCCAGCACTGGGCATATCCTGACCGCACAGTGTCCAGATCTGAACGGAAAGTGCTCCGCACCAGAGCAGCTCGCAGTCGGTTCCCTACAACTCCGAAAATAACCGCGTTGGCAACCTCCGGCGTCTATAGTTGAGTCCTTAGCCCTCATCACTCTAGCTATCGCGTAATGACTAACGAGATCCTCCGTTAATGCGCGTTCAACTGATTCCTATCTCACCCCTATATTTTGACCTGTCAGGCGGGTGACCGCCTGCTTTCAGCTTGCGGTTATGGACGAAACGATTTCGTGCAACTCCCGGCGCAGGAAGCCGGGATCTGCAGAAAGAGTCTGCGAAAATTTGGATTGCGAATAAGGGGTTCCACCTATGTCATTCGCTTAGTGGAATGTGATGGTTACCCGTGTTTTCACTCAAGGACATGTTCATAGCGTTAGTGTTTCACGCCTGCGAGAGCTGTATGATCTCCGGAGTACTCCTGTCTCCAGGGCGGAACAAAGACGCGGTAGTCCGTAAATAGCACTAGTATTGATAGTTGTCAGCTCAAAAAGTACGGGTTTAGTTAACGCAAAAGCTGACCCAGAACGTCGCCGCAGTAGGTTCAACGAACATTCGTAGTCCTCGTGAAGCCAAACACCCGGTAACTCCACCCCACGATAAGTGTCCTTTGTTTGAATTTCGAGGTGTCTTTGCCTGGTTTCCAAAGCTGCATTCCTGCGCGCTGACATATCTAGGATGGACTGGCGCTTGGGCGGCGACTCAACCTGGTCCACCCTACTCACATGCAAATAACTTACTAATATTCCCTCTGATTAGTGGAGAAGGAGGGCGCGACACGCCCTAGATCCCAGGTAAGTGCCCACCTCTGTAGTACACGGTTGGATGATCCCTTGTTATGTTGTCGTCTGGTCCAATGTATATGGTAAATATGTCAGACGATATTTGTTCGGAGCGAATAACTGAATTAACGGTACCAGCATGATTTCCACGGAATTAGTTTTGCTTCCCTGGTTTTGGTTATGCTAGTGACCATCTTTGTGGTGACAGATACCGGGTAGGTTCAACCTCCAAAGAGCAACGAACGGACCAGCAAGATGGACAGAGAGGATGTGCACCCAGCGGATAGGGAGTATAACCGCTGCTGGTCCGCGGATTGGGGACGTTGTAAAACAGGTAAGGGGAAGCAGACAAGCCGCCTGCCGGCCGCGTATGCAATTGTAAGGGGAACAAAGCGTCATGATTACAACCGGCGGTTACCGAACCAACCCCGTTATTTACTAGTGCACAACAGGGTCACGAATTCCGACGACATACTCCCTCACTGTGGCAACTCCAAACACATGCGCGTGGTCGCAGGCGCATATGTACCCGGATAGCTAACGCCGTGGACCGCCAGGTGATTAGAATATCTTTATAGACTTGCTCCACAAGTCACTTTTACACGGAAGCATTGCCATTATTCACCGCATGGGGGGATATGGTAGGGAAACTTCTAGAGCTCTTATAGGGTTGACCAAGCAAGATACCGGCTTATTGCCAGGACACGTCTGGACTCGCCTCTGACGTGAACAAGGGTACGCTCATCGTCGTACGTCTGATGAAGAAGGTGGATCACCACCAAGCCCGCTTGCGAATCGTGGTTGTAAGATCAAGCCCTGCTCCAGGCCCCATTAAGAATACCCTCCATGATGCGGAAAGACATATAGCGTGATTCACGCGTGCGAAAACTAGATTAGCACATTCTCTCTATGGCGAGGGTATAGTCTACGGTGCAAAGAGCCTCAAAAAAACCCCTCCCAGGCGTCAAAAATAGCTCTCCCATAATCCAAAGATAGGATTTGCTATCCAACTTGTGGATGCTGGCTTGAGAGTTTCGTAGCTCTTCCGGCCCCATTAGCATTTTTTCGACTATTTAATCCGAATCCCTGGAGTACTGTTACTATCTGTGCAGTAGGGCAGAAACGAAAAGGTGACCACCCCATACGGGACGGGACAGTCTGGGATTATAGTCGTAGAATGCGGGCGGAATTTCCATATCAATCGTTCCGCCAAAGAATTATCGCGAACTGCCGCCGCTGTTAGCAAGCTGCGAGTGAACGCTACGGTCATCTCAGGCTAGAGATAGATGAAATTACACCTACAGGCCGTGTTGAAGGCTGATTATATCATGTCTCGAATGCGCTGAAATCAGGCGGCTCACGTTTCACTCGTGGCGGCGATTAACCACATCGGATGCCCTACTCGAGAGTGCTTATCGTAGCAGTAGGTGCGTCTCCATTGCCAGTCTGAACACATGACAAACCCAGTCGTCATAAACGATAACAGCACCACATCAGTTCTGGGAGCACGTAGACGACAAGCTGATATGATTCTCGTCGAGTTCGGCGGTTGCGTGAATAGATGCAGGCCGTCCGCACGCCCTGAGTATTGCCGCCGGGTTCCCTACCCGACAGCCGACCATAGGGCTCTTGCTGTTTCGGCTGGGCGAATATTGAGGTTCCAACATTAGAGGAAAATCGAGCTTATAGACGGATGGGCTACAGGGTAGTACGAAACTTCACTGGCACGGGGTCGCGCTGCTGAAGTTCATGACGTGGACGGTCCCGCGTATGCCCTGGGTGCCCTAGTCCACCCGTAGATTCAACCTACCATTGTGCGGGAGGCGACGTTAAACGTGCACCTTGCTCGGCGAGCCGTGAATATTCTTATCTTAGCGCCCATCACGGATAGCAGAGTTAGGACCTTCGTTAGTAGTTTGTTCCGAAGGAGGGTATTTCCAGTGACCGTCTCTAACCAAAAAATTACTGAAAGCCTGATCACTTCTGTATAGGCTCTTAGGCTAAATTTGAATAAATTAGGATCAGGTGGCTGTACTCCACGGCTTACACCCTGAGAGTGCGGGTGGGATTATACCATAGCGCGGGTCTATCAGCAATTCTAGACGTTTTGGCTACACTTGTCCGATCACGAATGGCAACAAATATTTGTACGCAAGCATGTCCACGGTCTTTGCTGCTGGTGGGTCACCGCCCGTTGCACGCAACTCGTCGGATACTGGCGGCCACATTGGTCGGAGAGAAGCAGTAGGGCGGATGGAGGCGTGCGGAACCGTACTACCTCAGAAAAACTAATTAGCGCGACAGGTCCCGGTTAGGCTTGTATCAGACGTAAAGGGAATCTCCCCTACCATGTTCATGGCAGAGGTGAAATTGCGAGAATCCGATTTCAGGTATCGCGCTCGTGCAACACTGCTTCGGAATGTATACCTGCGAGGCGATCGCCGGCGAGCCAGATAACTACAAAAGCTGTGCTCCCGGACCCCCTCTTATTAAGCGCTGCTCCTTACTCGTTGCAGTGTTGAATCACAATCTACCAAGTACCCGTCTGGCATGAGGATGAAGTTTGGCTGCCTAAAGAGAAATCAATCAGCAGAAATTTTGTGTGAGTGACCGGGACCAGACACCGGCATAAGACCACGATGGCTTCGTTTATGGCGAGTAGCGGCACATGGCTGTCCCGGACCAGAACCGGCTGCTTCTTGGAAATGGGTAATCAACTGTCGGGTATATCACCTGAGATGCCCTCGGATTACTTAGTGTGGTTCTCGCGATCCCGAATAGGCGCAACGAAGTCTGTATTGCCTCGGGTCTGAAGCTGGCGCAGTATGCAAACGCCACCGTGGATAACCACGTGAGGGCGTTCTCGCAGTCCGAACGTTTAAAAACGCCCTGTAAGCGTTCCATGGGGGGCAGGGATGGACAAAGAAAGTCAGCTGTACGCGGGGTAATCGTGCAAGAGGCGCATGGCTATCAACTCTTTACGTTGTGAGGAGTTACAGCCGCGACCTACACCTTTCAACTCGATTCTTAGTCTGAGCGCTTTTCAAGACCGACTGGCAGAATAGAACGTTGATTGGCAGCGTTGATGCGGTCGGAGCCTACTGCCTTCAGAACTCATAGGGCGATCTTGAGGACATGGGCTGACTTTTTTCTGATTACACCGTCTCATCCGGCGGGTGTTCCGCCTGGCTGCGCTACCCTGCTATGTCCGCCTTGCAAAACGCTTGTGTGCATTCCATATTGATGATTGTGCACGAGGACGACCCTATTTCTTAATCTCTACCTTCCCTCAATAAAGCATTGCATCTCTTTCAGGCTCAAGGGCAGCGCTCTCCTCAAAGCAGATTGAGACGTGATATCTCCCGCGACGGTCTTCCGAGGCCAGCCACAGTTGGAGTGATGTAAGCATAGCCTCGAGGCTCCAGCGTACTCCCACTTTACATTGCTCTATGGGCTAGGGGTCAATCACGCTGGGGTGTCTGTCAGCTAATAGCACTCATAGCTATCGAGCGGAACGATACGGAAAACCTAGTTGTCAATCCTAAAATAACTGCTGCACCGACGATTTAATTCACTATTAGAAACGCAAAAACGCAAATGGAAACGGAAATGGTAATCGGATGACCTCCACGCCGCTTAGCCTCGGGCGCCCCTCGCTTTATGTCTACGTGCGCGATGGGTTCTACTTGATTTTATTCCGCGCGTCCGACTTACACTGACACATCAGCGCGAGAATAACCAAGCTCCTTGAGTCTTATCAGTTGCGTAACACGCGCGTCGAGCGGAATTGGTCCTCCGGTCCATCCTAACAGTGGGGATCTCGTCGCCTTGGACGGTTGCACACTAACCAGGTGCTTCGACGATCTTCAATTTAGAACTTAAGGTAAGAAAAGCTTGACCGCGTAAAATCGCGCAGGGTGACATCTCTTGTATACGGACGGCGTTTGCACTATAGCCTGCCCTAGCACCCATGCCTTATGACTTCGATACTTCCAGATAGGTAGAGCTGGATTCCCCCTGGCCAATTACGTTTGTGATAGCACTTCCTCCGTAGTGCGAGCGAGGTCAAAACCGGGCGGGTCAGCAAGCGGCCGCCGTATCCCGTCACGCTTCATCCGTGATCAAATCTCTGTGTTCATCTATCTCCCACGCCGGGATCCCCTTGCCAAGCGGGGAAAATGCGGTGGGTATGCTTACCTGTATAGCGTGGCTTTCACTCGCCCTCGAAGGCGAGATGGGTATTCTCAGTGAGGCCACCCGGCTCGGCCGACAGAAGAATGCGATTTGACTAGGCCCGAGACCTCTTCATTGCCAGCGAGGTACGGACGATGGTAAAGCACATCTTGAGCTCGCCATAGTACAAGTCAATGCAGGCCCGCAACCAGTCCCTGTCAATAAGCTTTCTCTATGCGTGGTCTTGATCTGCTGTCCATACCAGCCGTTCATGTGCCAATAACCTCGTGGAGTCAGGGGCGTAAACCCAACCGCTAGTCTTGATGTTCGAAATATTACTCAGTAGGCTGTTAAGCCGACGACACCTGATGGAGGCATGAATTTTTTCCTTGTTCCCCTTCACAAAGCATGACGGTCGTAGGGAACGTTTCTTGTAGCATCACAGTTCAGGTCCCTAGACTTTCCGACGGACCTGCTGCGGATTCGCTGGCAAGGACACGCGAGGACGAAGGGCTGTAGAGACCAGTGCCCTGTCTTGAATATACTGGAACGACGTTAATTAGATCGTAATAAGAACGGAATACTGTACTACGCAGAACACCAAGTGTGGCCACCGTGATGATAAGAAGTGGTAACCCACAAGATGAACAACTTACGTTACCTACCGTTGATAATCCGGCACTCCCGCCTGTCGGAAGTTCGGAAGGTGCGTAACGCAATCGTCGTAGTACTTTAAGTCCCAATTGGTGAGTATTGTAAATTAGCGTGAGAATCGTGCTTAATCGCTATATGAGGGACAGGTCCGCAACTCGAAGTGCCGGCTGAGATTCTCTATGTTATAAAGTATTTCTCCCTATCGCTGCCTGCTTCGGGTCACGGTCTCTCAATTAGTCCCACGAAGACACAGCTAAATCAGGACTAACTATTGAATGGAGAATCCTCCTGCAACTGGGAAAACACTATGTGGTCCAGACAACAGAGAGTCGGCCAAGAATGGTGTCGGGACAGTCCAGCTTTGATGGGGGTTTGCTAAGGTCTTTCCCCGACCCAATCTCGGAGGTGTGCGTTTGCAAGCTCACAGGTAACTCTAGAACTTCTCTCCAAAGCACTCAACACGTGCGTAACGACCCGTGGGACGTAGCAGGTCGGCTAAACCGTATCTTCAGTTAGGGGTAAACCATAAGGATTAGCCTAGTGGGATACTTAACAATGTGTACTAGGCACTCGATTTTAAATTGCTAAGAAAACGGCTGGCGGACATGGGTCAGTCAAAGCCACTAAATCTATTGTTAAGGCAACTGTACACCTGAGTAGAGGCGATGGTACGTCAGTTCTTGGAGTTGATGGGGTTTAAGAGAGGGTTCACACCATTTTTGCAGATAGCAAGAAATCATCCAAATGGGATTCGTCCTGCTACGTACTGGGAGCGTTGGTTACTAACGCCCACAATTATATTTGCCTGCAAATCTGGTTAACACAGTAGCGCATGCCCGCTACCTACTTAGAGTCACATAAGCACCCATCACACGGGTGTGGCACAATTGACTAGATCTACTATTCTCGGCTCTCAACCAGATCTAAATGAACCGCCTATACTTTCACTAATCTGCTGGTCGCTACAGTGTACATATCCTTATTAGAGAGCATTGAGGCCTATAGCGCTTAGGTAACGAGATTAAACTTACGGAATGCCAATGTCAGCCGCTATGGTTCGACTGCAAAATTAACCCGGTCGAAGACACCTTTACTGAGTTCCGGTTACGCTCTTATTGTTTACAGACCGGATGGGAGTTGGCCGCTCACAGAACGAGTGAGCAGGTTAGAAACAGGACTAGTAGCAACTTAGGATGGTCTATCGGGGTGATGTGCAGTGGATAAAGTCGCGACTGACAACTCACGATGGTAACAATCCGCCTGCTATCCTCGGGGACAAACCCTTCTCAAGTATGACCAGTTCCTCTAAGTCGCCTTCGCCGGATAGCAGGCCGGCATAGCCAAATTGAACGCTCTCTGAATGGGTAATGTAAGCGTTTTAGATGGTGATCCGACACTGCATGACATTAACTTTGCGATGGGCCGCCGTAGCTGCGATATGTTATGTGTGAGGGCTAGAAGAGCGAGCGCTCGCAAGCAGCCAGACTAGATGGATAAGCTTTCTTATGGTCTGTGGGATTCAGACCGGCCCCCTCAATCAGAGTCGTCCCATAGTGTTATTGGCCAGTGGCCAGGAAAATAGGAGAGCAGTTAATACGGCATTCCGGAGCTCGAGCGCGGAAATGCCTTACGTGCAGTACGAACTCAGTCAAGCACGTGTATCAGCCTTTTACGTACGCACCCTTGTGTGGAATGTAGTTAACGGGTGATTCGGTCTCGTAGACGATTGTTGACATAAATAATTTGCGCTCTCTCTTGTGCCTATGCCGCATGGGATCAATCTGCCTGAAGAGGACACACATGCCTTGTATGCATTCCATCATATGATGGACCCCTGTCTAGTGGCGAGTGCCCCCCCTATAGCCAGATATAGAGCTGGAGTAGGCCCCTAGGTATGACCTAACTCATTGATGCGGGCGTCGTGCTTGTGCCTTTGAGAACCGCTGCGTTTTGGTACCCGCCTCTCTAACTGGCCCTCTCCCTCCAACTTTCATCTTCCCAGGGACATACTCAACGGAAAGTATCCTGCTTCTCTGGGTTGTTTCGAGAAGTGAACTCTCTTCTCCCCGCTCCCTAACCCGTAAGAGTCTAATCCCCGGTTCCGTAGCAAATTTAAACAGTCGGCGTGGGCAAAACGCAACTCGTACAGCCGGACTTTCTCGGATTAAGAGTGTGAGGTAGATCACGTGCTTGTCGCTCTAAAAAGCCTTAGAACACCATTGACGGAGCCCAATACGGGGACAACGACGCGTTCAAGGAGGCAATATTTGGACGACGACGCTGCTCCCTTGGAGACAACCTCTTTACCTCGCGTTTTTATTGTTCCACAATGACCGTAGAATCACTGGATTGAGGAGGTAAGGCCACACGATGAAGCCCCGTAAACCTCAATATCAGTTGCGCGAGTTTGGTTGAGAACTGGTCCGCTTGCCGCCTTTTCTGCTACTGGTTACTTTCTGAGCTACGTCGACACGATGGGCGTATTGTCCGTGCCGGGGTAAGCGTCACTGGCCGGTAGGTCTCGCTGGACTACAGTAGGATGCGTCACCGCGGTGGAGTATAATGCCCATTCACCTGGGGGAACCCACTGATGCAGCTTTGACCGGAATATCACGGGTGTTTGGGCACTCCAAGCGGCGTAGAGACGTATACGTGGTTCCTACAATTGCCACTCCAAAAAAGTCGCTTGTTTATTGTAGTAAGTAACCCTGCCCGCCCTACTACACTGTCGCCAGAAATTCTATTACGATTGTCGGTTTGGAGCGTACATAAGGAAGGGTCAATTGTCAATGAATTCAGGGACACAGTTAGAGGCGCGTTCAGGAAACCTAACTCGACTCAGACGCGATCTGATTAGGAATTTCACCCCAGCTAATACGTTGTCCTTTTGTCTCGTATGTATGGTCGGAACCCGAACAGATTAAGTACGGCCTATAGTACACTTGCTGACTTGTTCCCGGTGCGTACGGTCTTAGTCGCAGGCGCCATAAATCTGGTCCGTTTTCTTGGCTAACGAGAGCAGGAGGACCCCTACTGATAGGCACCTTTACCAAAGAACAAGCGGGCATGTGGCCTTAGACGATCCTTGTCGCCCCTTACTTAACAGACTTTCGGTGTTTCTCATCAGGGGGCCTTGTAACTCCCTTCTAGTATCAAGCGCTATGCATACATCTAGACTCTAGTTGGCTACGCTGGTTGGACGTGAACTTATTGCACAGCTTATCTGTGTCGGGAGACAAATTATTTATGCCACCGAAGCTCGGATACTCACCAACGTGCCGAAGCGCCACAAATGTTATCACATTGGTATTATTTTTGGGCTGGGGCCACCGCGCCATCTTGAGGCCGGGTCACTCTCGCACGCAGCCCATTGCAGCAGAAAAACAATATACTGTATAAAGCGGTGGTAGCTCTTGCACGCAAGCGCCGACCTTATGAGATTCTCACCCACGGGTAGCCTGCTGTAGAAACCAGCGTATGCCAGTACACTTTAGGGCCGGACAAGTCAGCTCTAGCTCTACGATACTGTTCGGCCAATCCTCCTTTCACACTCCAAGATTCTTTTGTGTCCGAAGAACTCGCTGGCGCCTTGTCCTGTTATTTAAGTGTGCCCTGCCAAGCAGCAAAACCTCCCTTCTGCATTTGTTGCTCTACCCTCTGAATCTGCTTACTGTCGTCGTCACGCCCGCGTTCGGTGCAATTCTTCGCAACCAGCAGAAAAGGGGACTCATTTCATTGGGGACGGGTTCTTTTTGAACCCATTAAGTTGCTTGTTGGAATACTAGGCATGGCAAGGCCGTTTTGGGCGTTCCGATTCACTCATAGAACTTCGCGTCAAGTCTACAGTAACCAAATTACTTGAAATGTTGCAAGTGGAGATGCTCAGATCAATGAGCTCCGAGGTGGAGCTGAGTCTTGCCCCCCCAATATGGCGGACGGTCTGTTTGCAGACCCGTCGTGGCTCCTGGAATGTAATTCCATATGATCTCTCTTCTGCGGTGCACCGCCCAGCGATAACCCTCGGGATCTGACGGAAAATACAATGGAAGGTCCAAATTACGCGTGGTCCGCTGGATAAACGTATAAGAAGTTGCGGGGATGCTACAAATCGTTAAGTAAGGCAGCCAACCTAAGCCGCGTCTACATAGGCTTCCAGCAACATGAGCTAAGCAGGCTGGGTATCCTGGTACTCACGCTACATTATGCAGGGCATGGTGCCCGAAGACTACACGCACTCACTCGGAGTTGATGGGAAATGTGAATGTGGGGACCTTTGTGGAGTGCCAGCCTGCGACCGCACCACCCAAGGATTAGGGAAGGGGTTTCGCACCTCCCCGACGCTCCAACCCTTCGGTTGTTTGGGACACATATTCCTGTAAGAGAGCGTAGATTTGGAGGTCAATGC
		</sequence>
    <sequence><taxon idref="Location_2_3_1|22.74624168602751"/>
			GATACAAGTCTCTAAGAGGTCTGAAAGTCTTCCCACCTCGAGTACTTTAGACATACCTAGATTTTTGGCTGGCGTGTAGAGGACATGCCCTCGTCGTTCACAACGCCACATAGAGTATAGATCCCTAAGTTCCACCTAGGGCGTTACACGTCTGGAACACCGTAAGGTTGGTGGATAGAACTCTCTGCCGGAGTCTGTGTTATGTCCCGCTGGTTTCTTTTCTTGGGGTATAGATACAGTTGCTACTACAACAGGTGAGCTATTCGCGGTTCGGACGGACGGCTTCTAGTCTCTGGTGCATGCTATATACGGATTGCGGCAGCTTGTCGGGGCCGGGCCGTTGCTTTATCAACAATTGGTACATACCCCGCTTCCCCTCTTTGCGAAGAGGCGCTCGCCCTGGGGGAATCCACGCGCGAAACCAGAGTAGTACCCGGATCCCGTAGATCCATAACTCCTTGCCCGGACAATGGCCCCATACTAAACCCTATCGAGAGTCGGACGCTCATACGAGTAGTCTGCCCGAAATGCCATTTGAACTGTTGGCGTTGAGAAACGTATAAGCCGGCAACCTTAGCTATGTCAACCTACCTGCCAAACTACCAGACACATTTCTCAAAGTGTAAGGAGCCTTCTAAGGAACCAACTATTTCGGTTTATCCGTGGCGTGCTGAAGGAAGTGTTATCCTATCTAACCCTCAAGGAAACCCTTAGGACGACCCTATCTGGGTTCAAACCCGTGGCGTTCTCAGTCAAGGTCACAGGGGTTACATTCAACCGCATCACTGGGGGGTGAGGCCGTCCTAACCCGGACGGCCGCCCAGTCACGGTAAAGCAATAGAGTAGTAACGTTAATTGTAGATGTCTACTCAACCGTTTGCTATGAGGGTAGGCAATTGGCTGTGGATTGAAGTGATGTGGCGGTCTATCGTCACCTCGCACCAATCCGAATGATAGATTGTATCTCTTACTTACGGGTTAGCGACCGAAGAAGACGGGGCATCCAGACTTTGTCAACACTTCCTGTAACAAATTCTGGTTAGAATCCAGTCATGTGTGCGACGTAAGAATACTGTGGAATTAGTTCTGTAGTTGAGTTAACCTTTTCTCAAGATTAATTGAATGAACTAGGCCGAGCAGACGGGTTGTACGTAAAAGGACGCTCCTTATATTGTCGTGCTATTAAGATATACTTATTTATAACGCGAACATCCACTCCTGACGAAACTATGCGGTGCTGTGTCTACGGGCCCACGACTTGTGGACGCTGGTGGCTAGCATGTTTGCAGCTTTCTGATATTTTATTCTCATGCAGGCCGAACGACTCTGCGAGCAGGTGTTTCAAGTAAACTACAGTTGAATCAGTTATTCCGTTGATGACTCTCGTGGGGAGCAAGCATATGCGGGATAGCCATCAGAACGTGGTGGCCATACCAGGGATAAAATTACACTAATGATCGGAGATTTCCGAAAATCAGAGTCTCTACCTAGATGTAGCTGGCCATGATGAACGTATGCCTCCGCGAATAATTCCCCGCTAGAACGGAGAGTCGCGCCCTGGCTCATCGCCCTCGAGTTTATAGATCATAGTCTGAATAATATGAAGCTCTTAGACCAGATGCCTCTGGCTGAAGCTTCTGCCCTAATTATGACATGCCAATCAGTTAGGTTGCTGGTCTCAAATTGATCCAAGTAAACGAAAATCGCACGATCCGTCCCATTCGCATAGGCGGGTCGAAGAAGTCACAGAGATATATCCCTCCAATGGCTCAGAACGAACGTCACTTTCCATCACAAGGCGTATGGATCTTTTGTGTAGGTCTGAAACTTGCGCGATAGGCCGCGCTCTAATTTTGCAGGACCGGAGCGAGCACCCCGGAATGTGACTCTTTAAGTGCATGTCGGCGCCGCCTCTACTTGCGATCCAGGAGTTATAGACTACCGTAAAACATGCGTACGAATCGTCAATTCAGGACAAACAGAAGAAGGGAATATAGCGGGACAGAATGCAAAAGTTCTGATGCTACAGCTTCAGGATCACTGATGAGAACCAACTTCTATTCTCCCCTCACGCAGTTGTATTCGTTCCGATGCATTATACTCCTGTGTTACCAAGCAACCTGATTTAGAATATGCATTCAAATAACACATAATTAACCCAAACTCCCAGTTTTAGTCAGAGCCCGCGTTATCTTAAGACTTCGTCGAAGCTGAAACATGGTATTTCACTACAGACACGACCATTCTCAGGTGCCGGGAGGCGTCGGGACGGTTACCATATACAAGAGCCCCGTCATCCGTGCTCTCTTATAGCTATGCCTATACACAGGCTTAGGCGCCATAGACTCTCTCAGGGCATTATTTTGAGTCCCGATTGTGAACATGCGGGTGCCCCGCGTTGAGGTGCAATGGATCCGCGGGACGAACCTACCGTAAGTAGTTAGCGCGCCGCTTATGTGCGATGAGGGATTCACCAGTTGAGTTTTCGAGCTGATTTTCCGGGTGACAACTGAAACCCCTATTGATGGTGTGCAATGATATCTCGTAACCTCTACCCCGAAAGACCGTGTTACCCATTGGATTAGATAACGCTTTTACCTACCCAACCGCGGATTAGGGCGACCACGGGTCAGACGTCTGACCGCTAAATATTGATACGCATTCTCCTATGGTCCCACGGATTTTGTCCTCCAAACTGTCCCCATAGAGGGGCAAAGCGAGGCCCCTCTGGCTAAATCTCTCATGGCGGAGTGCGCGCAATTATGCGACTGTAGAAAAAAATTCCCCTCGATCGTTCCCGCTGCCGACACTGGGATACAGTACACTCCTTACGGGAGCTAGTTGCCACGTCCATCGCTCTACTGCACCAACAGGAAAACGCGTGATGGCCGCAATCGAACCTAAGTCGGAACCCCACTGGCCCTGAGGCGTAAGCTTCAGGTTGTGTGGAATTAGACTCCGCGCAGTATCACGATTGGACCTAATGCGGTAACTGTGGCGATCATACCAATGTTTCACGAGGTGACACTACAGGCTGAACCTGTGGCATGGGGGTACTCGGCGATGGCTTCAGACTTAGCAGTTCTTCAAAAGTGTGGGCAAAGACACAGATGCCCCCAGACCCGCATTACCAGCACTTTCATTAAGGACACGTGGATCGGTCAGCGCAGTTCTATCTATCTTGCTCAGATCCTACTTCCAACTTTAAACAAATATTGACAGATGTGTGCGATTACATAGGGCCAGACCTTGGGACCGCTTATCCACTACTAGGAATAACTGACGCTGATCGGCATGTGGTAAACAGACCCGACTTTTTAAGCGTAACGAATTGTCTCCGCGGTCCGCACTCGTCCGACATAAACCGCGAAGCACTCCGTTAGTTCGGTCGCCGGGTAGATGTCGTCAGAAACTCAATCGAGACCTCCCCAAGGACGCACGGTTGCTGTGAAGAGGCAGGATCGTCATTGCTCTATGGGCGCCATCGCTCGTAAGATGAAAAATCGTGAGTATGGTCGGCTACGAGTATGCCGTCGTCAGCAATTCCTGCGCTGGGGTAAGGTGCGAGATCATTCTACCAACAACTCCAGATGGCACGTGGCGTCTTAAGTTAGACGGATGAACCTCTTGCAAACCTTGTTTTAAGGGACATCTCTGGGCCCTGGCACATCATACCCGACGACGAGTTGTACTCGTGGCCTCATGGGAAAGTCATGCTGCCCAAGAAATAGTTATAAGGGTGAATGCATACGGATGGTTGACTATGAGATCTACGACACACCGAAACTACGTGACCCGACATGGTAGGTCAGTTATCATCACGATTTAGTGATCCGCCTTAAAACGCCAAAATAAATTTACGTGCGGTGGCTATCGTCCGGCCGGTGGGAGCTAAACCCTAAATTCCCCAGTAGAATCCGTTTACTGTTGAAGCCAGCGCTGGGCGTATCCTGACCGCACAGTGTCCAGATCTGAACGGAAAGTGCTCCGCACCAGAGCAGCTCGCAGTCGGTTCCCTACAACTCGGAAAATAACCGCGTTGGCAACCTCCGGCGTCTATAGTTGAGTCCTTAGCCCTCATCACTCTAGCTATCGCGTAATGACTAACGAGATCCTCCGTTAATGCGCGTTCAACTGATCCCTATCTCACCCCTATATTTTGACCTGTCAGGCGGGTGACCGCCTGCTTTCAGCTTGCGGTTATGGACGAAACGATTTCGTGCAACTCCCGGCGCAGGAAGCCGGGATCGGCAGAAAGAGTCGGCGAAAATTTGGATTGCGAATATGGGGTTCCACCTATGTCATTCGCTTAGTGGAATGTGATGGTTACCCGTGTTTTGACTCAAGGACATGTTCATAGCGTTAGTGTTTCACGCCTGCGAGAGCTGTATGATCTCCAGAGTACTCCTGTCTCCAGGGCGGAATAAAAACGCGGTAGTCCGTAAATAGCAATAGTATTGATAGTTGTCAGCTCAAAAAGTACGGGTTTAGTTAACGCAAAAGCTGACCCAGAACGTCGCCGCAGTAGGTTCAACGAACATTCGCAGTCCTCGTGAAGCCAAACACTCGGTATCTCCACCCCACGATAAGTGTCCTTTGTTTGACTTTCGAGGTGTCTTTGCCTGGTTTCCAAAGCTGCATTCCTGCGCGCTGACATGTCTAGGATGGACTGGCGCTTGGGCGGCGACTCAACCTGGTCCACCCTACTCACATGCAAATAACTTACTAATATTCCCTCTGATTAGTGGAGAAGGAGGGCGCGACACGCCCTAGATCCCAGGTAAGTGCCCACCTCGGTAGTACACGGTTGGATGATCCCTTGTTATGTTGTCGTCTGGTCCAATGTATATGGTAAATATGTCAGACGATATTTGTTCGGAGCGAATAACTGAATTAACGGTACCAGCATGATTTCCACGGAATTAGTTTTGCTTCCCTGGTTTTGGTTATGCTAGTGACCATCTTTGTGGTGACAGATACCGGGTAGGTTCAACCTCCAAAGAGCAACGAACGGACCAGCAAGATGGACGAAGAGGATGTGCACCCAGCGGATAGGGAGTATAACCGCTGCTGGTCCGCGGATTGGGGACGTTGTAAAACAGGCAAGGGGAAGCAGACAAGCCGCCTGCCGGGCGCGTATGAAATTGTAAGGGGAACAAAGCGTCATGATTACAACCGGCGGTTACCGAACCAACCCCGTTATTTGCTAGTGCACAACAGGGTCACGAATTCCGACGACATACTCCCTTACTGTGGCAACTCCAAACACATGCGCGTGGTCGCAGGCGCATATGTACCCGGATAGCTAACGCCGTGGACCGCCAGGTGATTAGAATATCTTTATAGACTTGCTCCACAAATCACTTTTACACGGAAGCATTGCCATTATTCACCGCATGGGGGAATATGGTAGGGAAACTTCTAGAGCTCTTATAGGGTTGACCAAGCAAGATACCGGCTTATTGCCAGTACACGTCTGGACTCGTCTCTGACGTGAACAAGGGTACGCGCATCGTCGTACGTCTGATGAAGAAGGTGGATCACCACCTAGCCCGCTTGCGAATCGTGGTTGTAAGATCAAGCCCTGCTCCAGGCCCCATTAAGAATACCCTCCATGATGCGGAAAGACATATAGCGTGATTCACGCGTGCGAAAACTAGATTAGCACATTCTCTCTATGGCGAGGGTATAGTCTACGGTGCAAAGAGCCTCTAAAAAACCCCTCCCAGGCGTCAAAAATAGCTCTCCCATAATCCAAAGATAGGATTTGCTATCTAACTTGTGGATGCTGACTTGAGAGTTTCGTAGCTCTTCCGGCCCCATTAGCATTTTTTCGACTATTTAATCCGAATCCCTGGAGTACTGTTACTATCTGTGCAGTAGGGCAGAAACGAAAAGGTGACCACCCCATACGGGACGAGACAGTCTGGGATTATAGTCGTAGAATGCGGGCGGAATTTCCATATCAATCGTTCCGCCAAAGAATTATCGCGAACTGCCGCCGCTGTTAGCAAGCTGCGGGTGAACGCTACGGTCATCTCAGGCTAGAGATAGATGAACTTACACCTACAGGCCGTGTTGAAGGCTGATTATATCATGTCTCGAATGCGCTGAAATCAGGCGGCTCACGTTTCACTCGTGGCGGCGATTGACCACATCGGATGACCTACTCGAGAGTGCTTATCGTAGCAGTAGGTGCGTCTCCATTGCCAGTCTGAACACATGACAAACCCAGTCGTCATAAACGATAACAGCACCACATCAGTTCTGGGAGCACGTGGACGACAAACTGATATGGTTCTCGTCGAGTTCGGCGGTTGCGTGAATAGATGCAGGCCGTCCGCACGCCCTGAGTATTGCCGCCGGGTTCCCTGCCCGACAGCCGACCATAGGGCTCTTGCTGTTTCGGCTGGGCGAATATTGAGGTTCCAACATTAGAGGAAAATCGAGCTTATAGACGGATGGGCTACATGGTAGTACGAAACTTCACTGGCACGGGGTCGCGCTGCTGAAGTTCATGACGTGGACGGTCCCGCGTATGCCCTGGGTGCCGTAGTCCACCCGTAGATTCAACCTACCATTGTGCGGGAGGCGACGTTAAACGTGCACCTTGCTCGGCGGGCCGTGTACATTCTTATCTTAGCGCCCATCACGGATAGCAGAGTTAGGACCTTCGTTAGTAGTTTGTTCCGAAGGAGGGTATTTCCAGTAACCGTCTCTAACCAAAAAATTACTGAAAGCCTGATCACTTCTGTATAGGCTCTTAGGCTAAATTTGAAGAAATTAGGATCAGGTGGCTGTACTCCACGGCTTACACCCTGAGAGTGCGGGTGGGATTATACCATAGCGCGGGTCTATCAGCAATTCTAGACGTTTTGGCTACACTTGTCCGATCACGAATGGCAACAAATATTTGTACGCAAGCATGTCCACGGTCTTTGCTGCTGGTAGGTCACCACCCGTTGCACGCAACTCGTCGGATACCGGCGGCCACATTGGTCGGAGAGAAGCAGTAGGGCGGATGGAGGCGTGCGGGACCGTGCTACCTCAGAAAAACTAATTAGCGCTACAGGTCCCGGTTAGGCTTGTATCAGACGTAAAGGGAATCTCCCCTACCATGTTCATGGCAGAGGTGCAATCGCGAGAATCCGATTTCAGGTATCGCGCTAGTGCAACACTGCTTCGGAATGTATACCTGAGAGGCGATCGCCGGCGAGCCAGATAACTACAAAAGCTGTGCTCCCGGACCCCCTCTTATTAAGAGCTGCTCCTTACTCGTTGCAGTGTTGAATCACAATCTACCAAGTACCCGTCTGGCATGAGGATGAAGTTTGGCTGCCTAAAGAGAAATCAATCAGTAGAAATTTTGTGTGAGTGACCGGGACCAGACACCGGCATAAGACCACGATGGCTTCGTTTATGGCGAGTAGCGGCACATGGCTGTCCCGGACCAGAACCGGCTGCTTCTTGGAAATGGGTAATCAACTGTCGGGTATATCACCTGAGATGCCCTCGGATTACTTAGTGTGGGTCTCGCGATCCCGAATAGGCGCAACGAAGTCTGTATTGCCTCGGGTCTGAAGCTGGCGCAGTATGCAAACGCCACCGTGGATAACCACGTTAGGGCGTTCTCGCAGTCCGAACGTTTAAACACGCCCTGTAAGCGTTCCATGGGGGGCAGGGATGGACAAAGAAAGTCAGCTGTACGCGGGGTAATCGTGCAAGAGGCGCATGGCTATCAACTCTTTACGTTGTGAGGAGTTACAGCCGCGACCTAAACCTTTCAACTCGATTCTTAGTCTGAGCGCTTTTCAAGACCGACTGGCAGAATAGAACGTTGATTGGCAGCGTTGATGCGGTCGGAGCCTACTGCCTTCAGAACTCATAGGGCGTTCTTGAGGACATGGGCTGACTCTTTTCTGATTACACCGTCTCATCCGGCGGGTGATCCGCCTGGCTGCGCTACCCTGCTATGTCCGCCTTGCAAAACGCTTGTGTGCATTCCATATTCATGATTGTGCACGAGGACGACCCTATTTCTTAATCTCTACCTTCCCTCAATAAAGCATTGCATCTCTTTGAGGCTCAAGGGCAGCGCTCTCCTCAAAGCGGATTGAGACGTGATATCTCCCGCTACAGTCTTCCGAGGCCAGCCACAGTTGGAGTGATGTAAGCATAGCCTCGAGGCTCCAGCGTACTCCCACTTTACATTGCTCTGTGGGCTAGGGGTCAATCACGCTGGGGTGTCTGTCAGCTAATAGCACTCATAGCTATCGAGCGAAACGATACGGAAAACCTAGTTGTCAATCCTAAAATAACTGCTGCACCGACGATTTAATTCACTATTAGAAACGCAAAAACGCAAATGGAAACGGAAATGGTAATCGGATGACCTCCACGCCGCTTAGCCTCGGGCGCCCCTCGCTTTATGTCTACGTGCGCGATGGGTTCTACTTGATTTTATTTCGCGCGTCCGACTTACACTGACACATCAGCGCGAGAATAACCAAGCTCCTTGAGTCTTATCAGTTGCGTAACACGCGCGTCGAGCGGAATCGGTCCTCTGGTCCATCCTAACAGTGGGGATCTCGTCGCCTTGGACGGTTGCAAACTAACCAGGTGCTTCGACGATCTTCAATTTAGAACTTAAGGTAAGAAAAGCTTGACCGCGTAAAATCGCGCAGGGTGACATCTCTTGTATACGGACGGCGTTTGCACTATAGCCTGCCCTAGCACCCATGCCTTATGACTTCGATACTTCCAGATAGGTAGAGCTGGATTCCCCCTGGCCAATTACGTTTGTGCTAGCACTTCCTCCGTAGTGCGAGCGAGGTCAAAACCGGGCAGGTCAGCAAGCGGCCGCCGTATCCCGTCACGCTTCATCCGTGATCAAATCTCTGTGTTCAACTATCTCCCACGCCGGGATCCCGTTACCAAGCGGGGAAAATGCGGTGGGTATACTTACCTGTATAGCGTGGTTTTCACTCGCCCTCGAAGGCGAGATGGGTATTCTCAGTCAGGCCACCCGGCTCGGCCGACAGAAGAATGCGATTTGACTAGGCCCGAGACCTCTTCATTGCCAGCGAGGTACGGACGATGGTAAAGCACATCTTGAGCTCGCCATAGTACAAGTCAATGCAGGCCCGCAACCAGTCCCTGTCAATAAGCTTTCTCTATGCGTGGTCTTGATATGCTGTCCATACCAGCCGTTCATGTGCCAATGACCTCGTGGAGTCAGGGGCGTAAACCCAACCGCTAGTCTTGATGTTCGAAATATTACTCAGTGGGCTGTTAAGCCGACGACACCTGATGGAGGCATGAATTTTTTCCTTGTTCCCCTTCACAAAGCATGACGGTCGTAGGGAACGTTTCTTGTAGCATCACAGTTCAGGTCCCTAAACTTTCCGACGGACCTGCTGCGGATTCGCTAGCAAGGACACGCGAGGACGAAGGGCTGTAGAGACCATCGCCCTGTCTTGAATATACTGGAACGACGTTAATTAGATCGTAATAAGAACGGAATACTGTACTACGCAGAACACCAAGTGTGGCCACCGTGATGATAAGAAGTGGTAACCCACAAGATGAACAACTTATGTTACCTACCGTTGATAATCCGGCACTCCCGCCTGTCGGAAGTCCGGAAGGTGCGGAACGCAATCGTCGCAGTACTTTCAGTCCCAATTGGTGAGTATTGTAAATTAGCGTGAGAATCGTGCTTGATCGCTATATGAGGGACAGGTCCGCAACTCGAAGTGCCGGCTGAGATTCTCTATGTTATGAAGTATTTCTCCCTATCGCTGCCTGCTTCGGGTCACGGTCTCTCATTTAGTCCCACGTGGACACAGCTAAATCAGGACTAACTATTGAATGGAGAATCCTCCTGCAACTGGAAAAACACTATGTGGTCTAGACAACAGAGAGTCGGCCAAGAATGGTGTCGGGACAGTCCAGCTTTGATGGGGGTTTGCTAAGGTCTTTCCCCGACCCAATCTCGGAGGTGTGCGTTTGCAAGCTCACAGGTAACTCTAGAACTTCTCTTCAAAGCACTCAACACGTGCGTAACGAACCGTGGGACGTAGCAGGTCGGCTAAACCGTATCTTCAGTTAGGGGTAAACCATAAGGATTAGCCTAGTGGGATACTTAACAATGTGTACTAGGCACTCGATTTTAAATTGCTAAGAAAACGGCTGGCGGACATGGGTCAGTCAAAGCCACTAAATCTATTGTTAAGGCAACTGTACACCTGAGTAGAGGCGATGGTACGTCAGTTCTTGGACTTGATGGGGTTTAAGAAAGGGTTCACACCATTTTTGCAGATAGCAAGAAATCATCCAAATGGGATTCGACCTGCTACGTACTGGGAGCGTTGGTTACTAACGCCCACAATTATATTTGCCTGCGAATCTGATTAACACAGTAGCGCATGCCCGCTACCTACTTAGAGTCACATAAGCACCCATCACACGGGTGTGGCACAATTGACTAGATCTACTATTCTCGGCTCTCAACCAGATCTAAATGAACCGCCTATACTTTCACTAATCTGCTGGTCGCTACAGTGTACATATCCTTATTAGAGAGCATTGAGGCCTATAGCGCTTAGGTCACGAGATAAAACTTACGGAATGCCAATGTCAGCCGCTATGGTTCGACTACAAAATTAACCCGGTCGAAGACACCTTTACTGAGTTCCGGTTACGCTCTAATTGTTTACAGACCGGATGGGAGTTGGCCGCTCACAGAACGAGTGAGCAGGTTAGAAACAGGACTAGTAGCAACTTAGGATGGTCTATCGGGCTGATGTGCAGTGGATAAAGTCGCGACTGACAACTCATGATGGTAACAATCCGCCTGCTATCCTCGGGGACAAACCCTTCTCAAGTTTGACCAGTTCCTCTAAGTCGCCTTCGCCGGATAGCAGGCCGGCATAGCCAAATTGAACGCTCTCTGAATGGGTAATGTAAGCGTTTTAGATGGTGATCCGACACTGCATGACATTAAGTTTGCGATGGGCCGCCGTAGCTGCGATATGTTATGTGTGAGGGCTAGAAGAGCGAGCGCTCGCAAGCAGCCAGACTAGATGGATAAGCTTTCTTATGGTCTGTGGGATTCAGACCGGCCCCCTCAATCAGAGTCGTCCCATAGTGTTATTGGCCGGTGGCCAGGAAAATAGGAGAGCAGTTAATACGGCATTCCGGAGCTCGAGCGCGGAAATGCCTTACGTGCAATACGAACTCAGTCAAGCACGTGTATCAGCCTTCTACGTACGCACCCTTGTTTGGAATGTAGTTAACGGGTGATTCGGTCTCGTAGACGATTTTTGACATAAATAATTTGCGCTCTCTCTTGTGCCTATGCCGCATGGGATCAATCTGCCTGAAGAGGACACACATGCCTTGCATTCATTCCATCATATGATGGACCCCTGTATAGTGGCGAGTGCCCCCCGTATAGCGAAATATAGAGCTGGAGTAGGCCCCTAGGTATGACCTAACTCATTGATTCGGGCGTCGTGCTTGTGCCTCTGGGAACCGCTGCGTTTTGGTACCCGCCTCTCTAACTGGCCCTCTCCCTCCAACTTTCATCTTCCCAGGGACATACTCAACGGAAAGTATCCTGCTTCTCTGGGTTGTTTCGAGAAGTGAACTCTCTTCTCCCCGCTCCCTAACCCGTAAGAGTCTAATCGCCGGTTCCGTAGCAAATTTAAACAGTCGGCGTGGGCAAAACGCAACTCGTACAGCCGGACTTTCTCGGATTAAGAGTGTGAGGTAGATCACGTGCTTGTCGCTCTAAAAAGCCTTAGAACACCATTGACGGAGCCCAATACGGGGACAACGACGCGTTCAAGGAGGCAATATTTGGACGACGACGCTGCTCCCTTGGAGACAACCTCTTTACCTCGCGTTTTTATTGTTCCACAATGACCGTAGAATCACTGGATTGAGGAGGTAAGGCCACACGATGAAGCCCCGTAAACCTCAATATCAGTTGCGCGAGTTTGGCTGAGAACTGGTCCGCTTGCCGCCTTTTCTGCTACTGGTTACTTTCTGAGCTACGTCGACACGATGGGAGCATTGTCCGTGCCGGGGTAAGCGTCACTGGCCGGTAGGTCTCGCTGGACTACGGTAGGATGCGTCACCGCGATGGAGTATAATGCCCATTCACCTGGGGGAACCCGCTGATGCAGCTTTGACCGGAATATCACGGGTGTTTGGGCACTCCAAGCCGCGTAGAGACGTATACGTGGTTCCTACAATTGCCACTCCAAAAAAGTCGCTTGTTTTTTGTAGTAAGTAACCCTGCCCGCCCTACTACACTGTCGCCAGAAATTCTATTACGATTGTCGGTTTGGAGCGTACATAAGGAAGGGTTAATTGTCAATGAATTTAGGGACACAGTTAGAGGCGCGTTCAGGAAACCTAACTCGACTCAGACGCGATCTGAGTAGGAATTTCACCCCAGCTAATACGTTGTCCTTTTGTCTCGTATGTATGGTCGGAACCCGAACAGATTAAGTACGGCCTATAGTACACTTGCTGACTTGTTGCCGGTGCGTACGGTCTTAGTCGCACGCGCCATAAATCCGGTCCGTTTTCTTGGCTAACGAGAGCAGGAGGACCCCTACTGATAGGCACCTTTACCAAAGAACAAGCGGGCATGTGGCCTTAGACGATCCTTGTCGCCCCTTACTTAACAGACTTTCGGTGTTTCTCATCAGGGGGCCTTGTAACTCCCTTCTAGTATCAAGCGCTATGCATACACCTAGACTCTAGTTGGCTATGCTGGTTGGCCGTGAACTTATTGCACAGCTTATCTGTGTCGGGAGACAAATTATTTATGCCACCGAAGCTCGGATACTCACCAACGTGCCGAAGCGCCACAAATGTTCTCACATTGGTCTTATTTTTGGGCTGGGGCCACCGCGCCATTTTGAGGCCGGGTCACTCTCGCACGCAGCCCATTGCAGCAGAAAAACAATATACTGTATAAAGCGGTGGTAGCTCTTGCACGCAAGCGCCGACCTTATAAGATTCTCACCCACAGGTAGCCTGCTGTAGAAACCAGCGTATGCCAGTACACTTTAGGGCCGGACAAGTCAGCTCTAGCTCTACGATACTGTTCGGCCAATCCTCCTTTCACACTCCAAGATTCTTTAGTGTCCGAAGAACTCGCTGGCGCCTTGTCCTGTTATTTAAGTGTGCCCTGCCAAGCAGCAAAACCCCCCTTCTGCATTTGTTCCTCTACCCTCTGAATCTGCTTACTGTCGTCGTCACGCCCGCGTTCGGTGCAATTCTTCGCAACCAGCAGAAAAGGGTACTCATTTCATTCGGGACGGGTTCTTTTTGAACCCATTAAGTTACTTGTTGGAATACTAGGCATGGCAAGTCCGTTTTGGGCGTTCCGATTCACTCATAGAACTTCGCGTCAAGTCTACAGTAACCAAATTACTTGAAATGTTGCAAGTGGAGATGCTCAGATCAATAAGCTCTGAGGTGAAGCTAAGTCTTGCCCCCCCAATATGGCGGACGGTCTGTTTGCAGACCCGTCGTGGCTCCTGGATTGTAATTCCATATGATCTCTCTTCTGCGGTGCACCGCCCAGCGATAACCCTCGGGATCTGACGGAAAATATAATGGAAGGTCCAAATTACGCGTGGTCCGCTGGATACACGTATAAGAAGTTGCGGGAATGCTACAAATCGTTAAATAAGGCAGCCAACCTAAGCCGCGTCTACATAGGCTTCCAGCAACATGAGCTAAGCAGGCTGGGTATCCTGCTACTCACGTCACATTATGCAGGGCATGGTGCGCGAAGACTACACGCACTCACTCGGAGTTGATGGGAAATGTGAATGTGGGGACCTTTGTGGAGTGCCAGCCTGCGGCCGCACCACCCAAGGATTAGGGAAGGGGTTTCGCACCTCCCCGACGCTCCAACCCTTCGGTTGTTTGGGACACATATTCCTGTAAGAGAGCGTAAATTTGGAGGTCAATGC
		</sequence>
    <sequence><taxon idref="Location_0_4_1|27.450006055225145"/>
			GATACAAGTCTCTAAGAGGTCTGAAAGTCTTCCCACCTCGAGTACTTTAGACATACCTAGATTTTTGGCTGGCGTGTAGAGGACATGCCCTCGTCGTTCACAACGCCACATAGAGTATAGATCCCTAAGTTCCACCTAGGACGTTACACGTCTGGAACACCGTAAGGTTGGTGGATAGAACTCTCTGCCGGAGTCTGCGTTATGTCCCGCTGGTTTCTTTTCTTGGGGTATAGATACAGTTGCTACTACAACAGGTGAGCTATTCGCGGTTCGGACGGACGGCTTCTAGTCTCTGGTGCATGCTATATACGGATTGCGGCAGCTTGTCGGGGCCGGGCCGTTGCTTTATCAACAATTGGTACATACCCCGCTTCCCCTCTTTGCGAAGAGGCGCTCGTCCTGGGGGAATCCACGGGCGAAACCGGAGTAGTACCCGGATCCCGTAGATCCATAACTCCTTGCCCGGACAATGGCCCCATACTAAATCCTATCGAGAGTCGGACGCTCATACGAGTAGTTTGCCCGAAATGCCATTTGAACTGTTGGCGTTGAGAAACGTATAAGCCGGCAACCTTAGCTGTGTCAACCTACCTGCCAAACTACCAGACACATTTCTCAAAGTGTATGGAGCCTTCTAAGGAACCAACTATTTCGGTCTATCCGTGGCGTGCTGAAGGAAGTGTTATCCTATCTAACCCTCAAGGAAACCCTTAGGACGACCCTATCTGGGTTCAAACCCGTGGCGTTCTCAGTCAAGGTCCCAGGGGTTACATTCAACCGCATCACAGGGGGGTGAGGCCGTCCTAACCCGGACGGCCGCCCAGTCACGGTAAAGCAATAGAGTAGTAACGTTAATTGTAGATGTCTACTCAACCGTTTGCTATGAGGGTAGGCAATTGGCTGTGGATTGAAGTGATGTGGCGGTCTATCGTCACCTCGCACCAATCCGAATGATAGATTGTATCTCTTACTTACGGGTTAGCGAGCGAAGAAGACGGGGCATCCAGACTTTGTCAACACTTCCTGTAACAAATTCTGGTTAGAATCCAGTCATGTGTGCGACGTAAGAATGCTGTGGAATTAGTTCAGTAGTTGAGTTAACCTTTTCTCAAGATTAATTGAATGAACTAGGCCGAGCAGACGGGTTGTACGTAAAAGGACACTCCTTATATTGTCGTGCTATTAAGATATACTTATTTAGAACGCGGACATCCACTCCTGACGAAACCATGCGGTGCTATGTCTACGGGCCCACGACTTGTGGACGCTGGTGGCTAGCATGTTTGCAGCTTTCTGATATTTTATTCTCATGCAGGCCGAACGACTCTGCGAGCAGGTGTTTCAAGTAAACTACAGTTGAGTCAGTTATTCCCTTGATGACTCTCGTGGGGAGCAAGCATATGCGGGATAGCCATCAGAACGTGGTGGCCATACCAGGGATAAAATTACACTAATGATCGGAGATTTCCGAAAATCAGAGTCTCTACCTAGATGTAGCTGGCCATGATGAACGTATGCCTCCGCGAATAATTCTCCGCTAGAACGGAGAGTCGCGCCCTGGCTCATCGCCCTCGAGTTTATAGATCATAGTCTAAATAATATGAAGCTCTTAGACCAGATGCCTCCGGCTGAAGCTTCTGCCCTAATTATGACATGCCAATCAGTTAGGTTGCTGGTCTCAAATTGATCCAAGTAAACGAAAATCGCACGATCCGTCCCATTCGCATAGGCGGGTCGAAGAAGTCACAGAGATATATCCCTCCAATGACTCAGAACGAACGTCACTTTCCATCACAAGGCGTATGGATCTTTTGTGTAGGTCTGAAACTTGCGCGATAGGCCGCGCTCTAATTTTGCAGGACCGGAGCGAGCACCCCGGAATGTGACTCTTTAAGTGCATGTCGGCGCCGCCTCTACTCGCGATCCAGGAGTTATAGACTACCGTAAAACATGCGTACGAGTCGTCAATTCAGGACAAACAGAAGAAGGGAATATAGCGGGACAGAATGCAAAAGTTCTGATGCTACAGCTTCAGGATCACTGATGAGAACCAACTTCTATCCTCCCCTCACGCAGTTGTATTCGTTCCGATGCATTATACTCCTGTGTTAGCAAGCAACCTGATTTAGAATATGCATTCAAATAACACATAATTAACCCAAACTCCCAGTTTTAGTCAGAGCCAGCGTTATCTTAAGACTTCGTCGAAGCTGAAACATGGTATTTCACTACAGACACGACCATTCTCAGGTGCCGGGAGGCGTCGGGACGGTTACCATATACAAGAGCCCCGTCATCCGTGCTCTCTTATAGCGATGCCTATACACAGGCTTAGGCGCCATAGACTCTCTCAGGGCATTATTTTGAGTCCCGATTGTGAACATGCGGGTGCCCCGCGTTGAGGTGCAATGGATCCGCGGGACGAACCTACCGTAAGTAGTTAGCGCGCCGCTTATGTGCGATGAGGGATTCACCAGTTGAGTTTTCGAGCTGATTTTCCGGGTGACAACTGAAACCCCTATTGATGGTGTGCAATGATATCTCGTAACCTCTACCCCGAAAGACCGTGATACCCATTGGATTAGATAACGCTTTTACCTACCCAACCGCGGATTAGGGCGACCACGGGTCAGATGTCTGACCACTAAATATTGATACGCATTCTCCTATGGTCCCACGGATTTTGTCCTCCAAACTGTCCCCATAGAGGGGCAAAGCGAGGCCCCTCTGGCTAAATCTCTCATGGCGGATTGCGCGCCATTATGTGACTGTAGAAAAAAATTCCCCTCGATCGTTCCCGCTGCCGACACTGGGATACAGTACACTCCTTACGAGAGCTAGTTGCCACGTCCATCGCTCTACTGCACCAACAGGAAAACGCGTGATGGCCGCAACCGAACCTAAGTCGGAACCCGACTGGCCCTGAGGCGAAAGCTTCAGGTTGTGTTGAATTAGACTCCGAGCAGTATCACGATTGGACCTAATGCGGTAACTGTGGCGATCATACCAATGTTTCACGAGGCGACACTGCAGGCTGAACCTGTGGCATGGGGGTACTCAGCGATGGCTTCAGACTTAGCAGTTCTTCAAAAGTGTGGGCAAAGACACAAATGCCCCCAGACCCGCATTACCAGCACTTTCATTAAGGACACGTGGATCGGTCAGCGCAGTTCTATCTATCTTGCTCAGATCCTACTTCCAACTTTAAACAAATATTGACAGATGTGTGCGATTACATAGGGCCAAACCTTGGGACCGCTTATCCACTACTAGGAATAACTGACGCTGATCGGCATGTGGTAAACAGACCCGACTTTTTAAGCGTAACGAATTGTCTCCGCGGTCCGCACTCGTCCGACATAAACCGCGAAGCACTCCGTTAGTTCGGTCGCCGGGTAGATGTCGTCAGAAACTCAATCGAGACCTCCCCAAGGACGCACGGTTGCTGTGAAGAGGCAGGATCGTCATTGCTTTATGGGCGCCATCGCTCGTAAGATGAAAAATCGTGAGTATGGTCGGCTACGAGTATGCCGTCGTCAGCACTACCTGCGCTGGGGTAAGGTGCGAGATCATTCTACCAACAACTCCAGATGGCACGTGGCGTCTTAAGTTAGACGGATGAACCTCTTGCAAACCTTGTTTTAAGGGACATCTCTGGGCCCTGGCACATCATACCCGACGACGAGTTGTACTCGTGGCCTCGTGGGAAAGTCATGCTGCCCAAGAAATAGTTATAAGGGTGAATGCATACGGATGGTTGACTATGAGATCTACGACACACCGAAACTACGTGACCCGACATGGTAGGTCAGCTATCATCACGTTTTAGTGATCCGCCTTAAAACGCCAAAATAAATTTACGTGCGGTGGCTATCGTCCGGCCGGTGGGAGCTAAACCCTAAACTCCCCAGTAGAATCCGTTTACTGTTGAAGCCAGCGCTGGGCGTATCCTGACCGCACAGTGTCCAGATCTGAACGGAAAGTGCTCCGCACCAGAGCAGCTCGCAGTCGGTTCCCTACAACTCCGAAAATAACCGCGTTGGCAACCTCCGGCGTCCATAGTTGAGTCCTTAGCCCTCATCACTCTAGCTATCGCGTAATGACTAACGAGATCCTCCGTTAATGCGCGTTCAACTGATTCCTATCTCTCCCCTATATTTTGACCTGTCAGGCGGGTGACCGCCTGCTTTCAGCTTGCGGTTATGGACGAAACGATTTCGTGCAACTCCCGGCGCAGGAAGCCGGGATCGGCAGAAAGAGTCGGCGAAAATTTGGATTGCGAATAAGGGGTTCGCCCTATGTCATTCGCTTAGTGGAATGTGATGGTTACCCGTGTTTTCACTCAAGGACATGTTCATAGCGTTAGTGTTTCACGCCTGCGAGAGCTGTATGATCTCCAGAGTACTCCTGTCTCCAGGGCGGAATAAAAACGCGGTAGTCCGTAAATAGCAATAGTATTGATAGTTGTCAGCTCAAAAAGTACGGGTTTAGTTAACGCAAAAGCTGACCCAGAACGTCGCCGCAGTAGGTTCAACGAACATTCGCAGTCCTCGTGAAGCCAAACACTCGGTATCTCCACCCCACGATAAGTATCCTTTGTTTGACTTTCGAGGTGTCTTTGCCTGGTTTCCAAAGCTGCATTCCTGCCCGCTGACATGTCTAGGATGGACTGGCGCTTGGGCGGCGACTCAACCTGGTCCACCCTACTCACATGCAAATAACTCACTAATATTCCCCCAGATTAGTGGAGAAGGAGGGCGCGACACGCCCTAGATCCCAGGTAAGTGCCCACCTCGGTAGTACACGGTTGGATGATCCGTTGTTATGTTGTCGTCTGGTCCAATGTATATGGTAAATATGTCAGACGATATTTGTTCGGAGCGAATAACTGAATTAACGGTACCAGCATGATTTCCACGGAATTAGTTTTGCTCCCCTGGTTTTGGTTATGCTAGTGACCATCTTTGTGGTGACAGATACCGGGTAGGTTCAACCTCCAAAGAGCAACGAACGGACCAGCAAGATGGACGGAGAGGATGTGCACCCAGCGGATAGGGAATATAACCGCTGCTGGTCCGCGGATTGGGGACGTTGTAAAACAGGCAAGGGGAAGCAGACAAGCCGCCTGCCGGCCGCGTATGAAATTGTAAGGGGAACAAAGCGTCTTGATTACAACCGGCGGTTACCGAACCAACCCCGTTATTTACTAGTGCACAACAGGGTCACGAATTCCGACGACATACTCCCTTACTGTGGCAACTCCAAACACATGCGCGTGGTCGCAGGCGCATATGTACCCGGATAGCTAACGCCGTGGACCGCCAGGTGATTAGAATATCTTTATAGACTTGCTCCACAAATCACTTTTACACGGAAGCATTGCCATTATTCACCGCATGGGGGAATATGGTAGGGAAACTTCTAGAGCTCTTATAGGGTTGACCAAGCAAGATACCGGCTTATTGCCAGTACACGTCTGGACTCGTCTCTGACGTGAACAAGGGTACGCGCATCGTCGTACGTCTGATGAAGAAGGTGGATCACCACCTAGCCCGCTTGCGAATCGTGGTTGTAAGATCAAGCCCTGATCCAGGCCCCATTAAGAATACCCTCCATGATGCGGAAAGACATATAGCGTGATTCACGCGTGCGAAAACGAGATTAGCACATTCTCTCTATGGCGAGGGTATAGTCTACGGTGCAAAGAGCCTCAAAAAAACCCCTCCCAGGCGTCAAAAATAGCTCTCCCATAATCCAAAGATAGGATTTGCTATCTAACTTGTGGATGCTGACTTGAGAGTTTCGTAGCTCTTCCGGCCCCATTAGCATTTTTTCGACTATTTAATCCGAATCCCTGGAGTACTGTTACTATCTGTGCAGTAGGGCAGAAACGAAAAGGTGACCACCCCATACGGGACGGGACAGTCTGGGATTATAGTCGTAGAATGCGGGCGGAATTTCCATATCAATCGTTCCGCCAAAGAATTATCGCGAACTGCCGCCGCTGTTAGCAAGCTGCGGGTGAACGCTACGGTCATCTCAGGCTAGAGATAGATGAAATTACACCTACAGACCGTGTTGAAGGCTGATTATATCATGTCTCGAATGCGCTGAAATCAGGCGGCTCACGTTTCACTCGTGGCGGCGATTGACCACATCGGATGACCTACTCGAGAGTGCTTATCGTAGCAGTAGGTGCGTCTCCATTGCCAGTCTGAACACATGACAAACCCAGTCGTCATAAACGATAACAGCACCACACCAGTTCTGGGAGCACGTGGACGACAAACTGATATGGTTCTCGTCGAGTTCGGCGGTTGCGTGAATAGATGCAGGCCGTCCGCACGCCCTGAGTATTGCCGCCGGGTTCCCTGCCCGGCAGCCGACCATAGGGCTCTTGCTGTTTCGGCTGGGCGAATATTGAGGTTCCAACATTAGAGAAAAATCGAGCTTATAGACGGATGGGCTACATGGTAGTACGAAACTTCACTGGCACGGGGTCGCGCTGCTGAAGTTCATGACGTGGACGGTCCCGCGTATGCCCTGGGTGCCCTAGTCCACCCGTAGATTCAACCTACCATTGTGCGGGAGGCGACGTTAAACGTGCACCTTGCTCGGCGGGCCGTGTACATTCTTATCTTAGCGCCCATCAGGGATAGCAGAGTTAGGACCTTCGTTAGTAGTTTGTTCCGAAGGAGGGTATTTCCAGTAACCGTCTCTAACCAAAAAATTACTGAAAGCCTGATCACTTCTGTATAGGCTCTTAGGCTAAATTTGAAGAAATTAGGATCAGGTGGCTGTACTCCACGGCTTACACCCTGAGAGTGCGGGTGGGATTATACCATAGCGCGGGTCTATCAGCAATTCTAGACGTTTTGGCTACACTTGTCCGATCACGAATGGCAACAAATATTTGTACGCAAGCATGTCCACGGTCTTTGCTGCTGGTGGGTCACCACCCGTTGCACGCAACTCGTCGGATCCCGGCGGCCACATTGGTCGGAGAGAAGCAGTAGGGCGGATGGGGGCGTGTGGGACCGTACTACCTCAGAAAAACTAATTAGCGCTACAGGTCCCGGTTAGGCTTGTGTCAGACGTAAAGGGAATCTCCCCTACCATGTTCATGGCAGAGGTGCAATCGCGAGAATCCGATTTCAGGTATCGCGCTAGTGCAACACTGCTTCGGAATGTATACCTGCGAGGCGATCGCCGGCGAGCCAGATAACTACAAAAGCTGTGCTCCCGGACCCCCTCTTATTAAGAGCTGCTCCTTACTCGTTGCAGTGTTGAATCGCAATCTACCAAGTACCCGTCTGGCATGAGGATGAAGTTTCGCTGCCTAAAGAGAAATCAATCAGTAGAAATTTTGTGTGAGTGACCGGGACCAGACACCGGCATAAGACCACGATGGCTTCGTTTATGGCGAGTAGCGGCACATGGCTGTCCCGGACCAGAACCGGCTGCTTCTTGGAAATGGGTAATCAACTGTCGGGTATATCACCTGAGATGCCCTCGGATTACTTAGTGTGGGTCTCGCGATCCCGAATAGGCGCAACGAAGTCTGTATTGCCTCGGGTCTGAAGCTGGCGCAGTATGCAAACGCCACCGTGGATAACCACGTTAGGGCGTTCTCGCAGTCCGAACCTTTAAACACGCCCTGTAAGCGTTCCATGGGGGGCAGGGATGGACAAAGAAAGTCAACTGTGCGCGGGGTAATCGTGCAAGAGGCGCATGGCTATCAACTCTTTACGTTGTGAGGAGTTACAGCCGCGACCTACACTTTTCAACTCGATTCTTAGTCTGAGCGCTTTTCAAGACCGACTGGCAGAATAGAACGTTGATTGGCAGCGTTGATGCGGTCGGAGCCTACTGCCTTCAGAACTCATCGGGCGTTCTTGAGGACATGGGCTGACTCTTTTCTGATTACACCGTCTCATCCGGCGGGTGATCCGCCTGGCTGCGCTACCCTGCTATGTCCGCCTTGCAAAACGCTTGTGTGCATTCCATATTGATGATTGTGCACGAGGACGACCCTATTTCTTAATCTCTACCTTCCCTCAATAGAGCATTGCATCTCTTTCAGGCTCAAGGGCAGCGCTCTCCTCAAAGCGGATTGAGACGTGATATCGCCCGCTACAGTCTTCCGAGGCCAGACACAGTTCGAGTGATGTAAGCATAGCCTCGAGGCTCCAGCGTACTCCCACTTTACATTGCTCTGTGGGCTAGGGGTCAATCACGCTGGGGTGTCTGTCAGCTAATAGCACCCATAGCTATCGAGCGAAACGATACGGAAATCCTAGTTGTCAATCCTAAAATAACTGCTGCACCGACGATTTAATTCACTATTAGAAACGCAAAAACGCAAATGGAAACGGAAATGGTAATCGGATGACCTCCACGCCGCTTAGCCTCGGGCGCCCCTCGCTTTATGTCTACGTGCGCGATGGGTTCTACTTGATTTTATTTCGCGCGTCCGACTTACACTGACACATCAGCGCGAGAATAACCAAGCTCCTTGAGTCTTATCAGCTGCGTAACACGCGCGTCGAGCGGAATCGGTCCTCTGGTCCATCCTAACAGTGGGGATCTCGTCGCCTTGGACGGTTGCAAACTAACCAGGTGCTTCGACGATCTTCAATTTAGAACTTAAGGTAAGAAAAGCTTGACCGCGTAAAATCGCGCAGGGTGACATCTCTTGTATACGGACGGCGTTTGCACTATAGCCTGCCCTAGCACCCATGCCTTATGACTTTGATACTTCCAGATAGGTAGAGCTAGATTCCCCCTGGCCAATTACGTTTGTGCTAGCACTTCCTCCGTAGTGCGAGCGAGGTCAAAACCGGGCAGGTCAGCAAGCGGCCGCCGTATCCCGTCACGCTTCATCCGTGATCAAATCTCTGTGTTCAACTATCTCCCACGCCGGGATCCCCTTACCAAGCGGGGAAAATGCGGTGGGTATACTTACCTGTATGGCGTGGTTTTCACTCGCCCTCGAAGGCGAGATGGGTATTCTCAGTCAGGCCACCCGGCTCGGCCGACAGAAGAATGCGATTTGACTAGGCCCGAGACCTCTTCATTGCCAGCGAGGTACGGACGATGGTAAAGCACATCTTGAGCTCGCCATAGTACAAGTCAATGCAGGCCCGCAACCAGTCCCTGTCAATTAGCTTTCTCTATGCGTGGTCTTGATCTGCTGTCCATACCAGCCGTTCATGTGCCAATGACCTCGTGGAGTCAGGGGCGTAAACCCAACCGCTAGTCTTGATGTTCGAAATATTACTCAGTAGGCTGTTAAGCCGACGACACCTGATGGAGGCATGAATTTTTTCCTTGTTCCCCTTCACAAAGCATGACGGTCGTAGGGAACGTTTCTTATAGCATCACAGTTCAGGTCCCTAAACTTTCCGACGGACCTGCTGCGGATTCGCTAGCAAGGACACGCGAGGACGAAGGGCCGTAGAGACCAGCGCCCTGTCTTGAATATACTGGAACGACGTTAATTAGATCGTAATAAGAACGGAATACTGTACTACGCAGAACACCAAGTGTGGCCACCGTGATGATAAGAAGTGGTAACCCACAAGATGAACAACTTATGTTACCTACCGTTGATAATCCGGCACTCCCGCCTGTCGGAAGTCCGGAAGGTGCGGAACGCAATCGTCGTAGTACTTTCAGTCCCAATTGGTGAGTATTGTAAATTAGCGTGAGAATCGTGCTTGATCGCTATATGAGGGACAGGTCCGCAACTGGAAGTGCCGGCTGAGATTCTCTATGTTATGAAGTATTTCTCCCTATCGCTGCCTGCCTCGGGTCACGGTCTCTCAATTAGTCCCACGTGGACACAGCTAAATCAGGACTAACTATTGAATGGAGAATCCTCCTGCAACTGGAAAAACACTATGTGGTCTAGACAACAGAGAGTCGGCCAAGAATGGTGTCGGGACAGTCCAGCTCTGATGGGGGTTTGCTAAGGTCTTTCCCCGACCCAAACTCGGAGGTGTGCGTTTGCAAGCTCACAGGTAACTCTAGAACTTCTCTCCAAAGCACTCAAAACGTGCGTAACGAACCGTGGGACGTAGCAGGTCGGCTAAACCGTATCTTCAGTTAGGGGTAAACCATAAGGATTAGCCTAGTGGGATACTTAACAATCTGTACTAGGCACTCGATTTTAAATTGCTAAGAAAACGGCTGGCGGACATGGGTCAGTCAAAGCCACTAAATCTATTGTTAAGGCAACTGTACACCTGAGTAGAGGCGATGGTACGTCAGTTCTTGGACTTGATGGGGTTTAAGAGAGGGTTCACACCATTTTTGCAGATAGCAAGAAATCATCCAAATGGGATTCGACCTGCTACGTACTGGGAGCGTTGGTTACTAACGCCCACAATTATATTTGCCTGCGAATCTGGTTAACACAGTAGCGCATGCCCGCTACCTACTTAGAGTCACATAAGCACCCATCACACGGGTGTGGCACAATTGACTAGATCTACTATTCTCGGCTCTCAACCAGATCTAAGTGAACCGCCTATACTTTCACTAATCTGCTGGTCGCTACAGTGTACATATCCTTATTAGACAGCATTGAGGCCTATAGCGCTTAGGTCACGAGATAAAACTTACGGAATGCCAATGTCAGCCGCTATGGTTCGACTGCAAAATTAACCCGGTCGAAGACACCTTTACTGAGTTCCGGTTACGCTCTAATTGTTTACAGACCGGATGGGAGTTGGCCGCTCACAGAACGAGTGAGCAGGTTAGAAACTGGACTAGTAGCAACTTAGGACGGTCTATCGGGCTGATGTGCAGTGGATAAAGTCGCGACTGACAACTCACGATGGTAACAATCCGCCTGCTATCCTCGGGGACAAACCCTTCTCAAGTATGACCAGTTCCTCTAAGTCGCCTTCGCCGGATAGCAGGCCGGCATAGCCAAATTGAACGCTCTCTGAATGGGTAATGTAAGCGTTTTAGATGGTGATCCGACACTGCATGACATTAAGTTTGCGATGGGCCGCCGTAGCTGCGATATGTTATGTGTGAGGGCTAGAAGAGCGAGCGCTCGCAAGCAGCCAGACTAGATGGATAAGCTTTCTTATGGTCTGTGGGATTCAGACCGGCCCCCTCAATCAGAGTCGTCCCATAGTGTTATTGACCGGTGGCCAGGAAAATAGGAGAGCAGTTAATACGGCATTCCGGAGCTCGAGCGCGGAAATGCCTTACGTGCAGTACGAACTCAGTCAAGCACGTGTATCAGCCTTTTACGTACGCACCCTTGTTTGGAATGTAGTTAACGGGTGATTCGGTCTCGTAGACGATTTTTGACATAAATAATTTGCGCTCTCTCTTGTGCCTATGCCGCATGGGATCAATCTGGCTGAAGAGGACACACATGCCTTGCATTCATTCCATCATATGATGGACCCCTGTATAGTGGCGAGTGCCCCCCGTATAGCCAAATATAGAGCTGGAGTAGGCCCCTAGGTATGACCTAACTCATTGATTCGGGCGTCGTGCTTGTGCCTCTGGGAAACGCTGCGTTTTCGTACCCGCCTCTCTAACTGGCCCTCTCCCTCCAACTTTCATCTTCCCAGGGACATACTCAACGGAAAGTATCCTGCTTCTCTGGGTTGTTTCGTGAGGTGAACTCTCTTCTCCCCGCTCCCTAACCCGTAAGAGTCTAATCCCCGGTTCCGTAGCAAATTTAAACAGTCGGCGTGGGCAAAACGCAACTCGTACAGCCGGACTTTCTCGGATTAAGAGTGTGAGGTAGATCACGTGCTTGTCGCTCTAAAAAGCCTTAGAACACCATTGACGGAGCCCAATACGGGGACAACGACGCGTTCAAGGAGGCAATATTTGGACGACGACGCTGCTCCCTTGGAGACAACCTCTTTACCTCGCGTTTTTATTGTTCCACAATGACCGTAGAATCACTGGATTGAGGAGGTAAGGCCACACGATGAAGCCCCGTAAACCTCAATATCAGTTGCGCGAGTTTGGCTGAGAACTGGTCCGCTTGCCGCCTTTTCTGCTACTGGTTACTTTCTGAGCTACGTCGACACGATGGGAGCATTGTCCGTGCCGGGGTAAGCGTCACTGGCCGGTAGGTCTCGCTGGACTACAGTAGGATGCGTCACCGCGGTAGAGTATAATGCCCATTCACCTGGGGGAACCCGCTGATGCAGCTTTGACCGGAATATCACGGGTGTTTGGGCACTCCAAGCGGCGTAGAGACGTATACGTGGTTCCTACAATTGCCACTCCAAAAAAGTCGCTTGTTTATTGTAGTAAGTAACCCTACCCGCCCTACTACACTGTCGCCAGAAATTCTATTACGATTGTCGGTTTGGAGCGTACATAAGGAAGGGTTAATTGTCAATGAATTCAGGGACACAGTTAGAGGCGCGTTCAGGAAACCTAACTCGACCCAGACGCGATCTGAGTAGGAATTTCACCCCAGCTAATACGTTGTCCTTTTGTCTCGTATGTATGGTCGGAACCCGAACAGATTAAGTACGGCCTGTAGTACACTTGCTGACTTGTTGCCGGTGCGTACGGTCTTAGTCGCACGCGCCATAAATCCGGTCCGTTTTCTTGGCTAACGAGAGCAGGAGGACCCCTACTGATAGGCACCTTTACCAAAGGACAAGCGGGCATGTGGCCTTAGACGATCCTTGTCGCCCCTTACTTAACAGACTTTCGGTGTTTCTCATCAGGGGGCCTTGTAACTCCCTTCTAGTATCAAGCGCTATGCATACACCTAGACTCTAGTTGGCTATGCTGGTTGGACGTGAACTTATTGCACAGCTTATCTGTGTCGGGAGACAAATTATTCATGCCACCGAAGCTCGGATACTCACCAACGTGCCGAAGCGCCACAAATGTTATCAGATTGGTCTTATTTTTGGGCTGGGGCCACCGCGCCATTTTGAGGTCGGGTCACTCTCGCACGGAGCCCATTGCAGCAGAAAAACAATATACTGTATAAAGCGGTGGTAGCTCTTGCACGCAAGCGCCGACCTTATAAGATTCTCACCCACAGGTAGCCTGCTGTAGAAACCAGCGTATGCCAGTACACTTTAGGGCCGGACAAGTCAGCTCTAGCTCTACGATACTGTTCGGCCAATCCTCCTTTCACACTCCAAGATTCTTTAGTGTCCGAAGAACTCGCTGGCGCCTTGTCCTGTTATTTAAGTGTGCCCTGCCTAGCAGCAAAAACCCCCTTCTGCATTTGTTCCTCTACCCTCTGAATCTGCTTACTGTCATCGTCACGCCCGCGTTCGGTGCAATTCTTCGCAACCAGCAGAAAAGGGTACTCATTTCATTCGGGACAGGTTCTTTTTGAACCCATTAAGTTACTTGTTGGAATACTAGGCATGGCAAGGCCGTTTTGGGCGTTCCGATTCACTCATAGAACTTCGCGTCAAGTCTACAGTAACCAAATTACTTGAAATGTTGCAAGTGGAGATGCTCAGATCAATAAGCTCCGAGGTGGAGCTGAGTCTTGCCCCCCCAATATGGCGGACGGTCTGTTTGCAGACCCGTCGTGGCTCCTGGATTGTAATTCCATATGATCTCTCTTCTGCGGTGCACCGCCCAGCGATAACCCTCGGGATCTGACGGAAAATACAATGGAAGGTCCAAATTACGCGTGGTCCGCTGGATACACGTATAAGAAGTTGCGGGAATGCTACAAATCGTTAAATAAGGCAGCCAACCTAAGCCGCGTCTACATAGGCTTCCAGCAACATGAGCTAAGCAGGCTGGGTATCCTGGTACTCACGTCACATTATGCAGGGCATGGCGCGCGAAGACTACACGCACTCACTCGGAGTTGATGGGAAATGTGAATGTGGGGACCTTTGTGGAGTGCCAGCCTGCGGCCGCATCACCCAAGGATTAGGGAAGGGGTTTCGCACCTCCCCGACGCTCCAACCCTTCGGTTGTTTGGGACACATATTCCTGTAAGAGAGCGTAAATTTGGAGGTCAATGC
		</sequence>
    <sequence><taxon idref="Location_1_3_0|33.26954147095486"/>
			GATACCAGTCTCTAAGAGGTCTGAAAGTCTTCCCACCTCGAGTACTTTAGACATACCTAGATTTTTGGCTGGCGTGTAGAGGACATGCCCTCGTCGTTCACAACGCCACATAGAGTATAGATCCCTAAGTTCCACCTAGGACGTTACACGTCTGGAACACCGTAAGGTTGGTGGATAGAACTCTCTGCCGGAGTCTGTGTTATGTCCCGCTGGTTTCTTTTCTTGGGGTATAGATACAGTTGCTACTACAACAGGTGAGCTATTCGCGGTTCGGACGGACGGCTTCTAGTCTCTGGTGCATGCTATATACGGATTGCGGCAGCTTGTCGGGGCCGGGCCGTTGCTTTATCAACAATTGGTGCATACCCCGCTTCCCCTCTTTGCGAAGAGGCGCTCGTCCTGGGGGAATCCACGGGCGAAACCGGAGTAGTACCCGGATCCCGTAGATCCATAACTCCTTGCCCGGACAATGGCCCCATACTAAACCCTATCGAGAGTCGGACGCTCATACGAGTAGTCTGCCCGAAATGCCATTTGAACTGTTGGCGTTGAGAAACGTATAAGCCGGCAACCTTAGCTGTGTCAACCTACCTGCCAAACTACCAGACACATTTCTCAAAGTGTATGGAGCCTTCTAAGGAACCAACTATTTCGGTCTATCCGTGGCGTGCTGAAGGAAGTGTTATCCTAGCTAACCCTCAAGGAAACCCTTAGGACGACCCTATCTGGGTTCAAACCCGTGGCGTTCTCAGTCAAGGTCACAGGGGTTACATTCAACCGCATCACTGGGGGGTGAGGCCGTCCTAACCCGGACGGCCGCCCAGTCACGGTAAAGCAATAGAGTAGTAACGTTAATTGTAGATGTCTACTCAACCGTTTGCTATGAGGGTAGGCAATTGGCTGTGGATTGAAGGGATGTGGCGGTCTATCGTCACCTCGCACCAATCCGAATGATAGATTGTATCTCTTACTTACGGGTTAGCGAGCGAAGAAGACGGGGCATCCAGACTTTGTCAACACTTCCTGTAACAAATTCTGGTTAGAATCCAGTCATGTGTGCGACGTAAGAATGCTGTGGAATTAGTTCTGTAGTTGAGTTAACCTTTTCTCAAGATTAATTGAATGAACTAGGCCGAGCAGACGGGTTGTAGGTAAAAGGACACTCCTTATATTGTCGTGCTATTAAGATATACTTATTTATAACGCGGACATCCACTCCTGACGAAGCCATGCGGTGCTATGTCTACGGGCCCACGACTTGTGGACGCTGGTGGCTAGCATGTTTGCAGCTTTCTGATATTTTATTCTCATGCAGCCCGAACGACTCTGCGAGCAGGTGTTTCAAGTAAACTACAGTTGAATCAGTTATTCCGTTGATGACTCTCGTGGGGAGCAAGCATATGCGGGATAGCCATCAGAACGTGGTGGCCATACCAGGGATAAAATTACACTAATGATCGGAGATTTCCGAAAATCAGAGTCTCTACCTAGATGTAGCTGGCCATGATGAACGTATGCCTCCGCGAATAATTCCCTGCTAGAACGGAGAGTCGCGCCCTGGCTCATCGCCCTCGAGTTTATAGATCATAGTCTAAATAATATGAAGCTCTTAGACCAGATGCCTCCGGCTGAAGCTTCTGCCCTAATTATGACATGCCAATCAGTTAGGTTGCTGGTCTCAAATTGATCCAAGTAAACGAAAATCGCACGATCCGTCCCATTCGCATAGGCGGGTCGAAGAAGTCACAGAGATATATCCCTCCAATGGCTCAGAACGTACGTCACTTTCCATCACAAGGCGTATGGAACTTTTGTGTAGGTCTGAAACTTGCGCGATAGGCCGCGCTCTAATTTTGCAGGACCGGAGCGAGCACCCCGGAATGTGTCTCTTTAAGTGCATGTCGGCGCCGCCTCTACTCGCGATCCAGGAGTTATAGACTACCGTAAAACATGCGTACGAGTCGTCAATTCAGGACAAACAGAAGAAGGGAATATAGCGGGACAGAATGCAAAAGTTCTGATGCTACAGCTTCAGGATCACTGATGAGAACCAACTTCTATCCTCCCCTCACGCAGTTGTATTCGTTCCGATGCATTATACTCCTGTGTTAGCAAGCAACCTGATTTAGAATATGCATTCAAATAACACATAATTAACCCAAACTCCCAGTTTTAGTCAGAGCCCGCGTTATCTTAAGACTTCGTCGAAGCTGAAACATGGTATTTCACTACAGACACGACCATTCTCAGGTGCCGGGAGGCGTCGGGACGGTTACCATATACAAGAGCCCCGTCATCCGTGCTCTCTTATAGCTATGCCTATACACAGGCTTAGGCGCCATAGACTCTCTCAGGGCATTATTTTGAGTCCCGATTGTGAACATGCGGGTGCCCCGCGTTGTGGTGCAATGGATCCGCGGGACGAACCTACCGGAAGTAGTTAGCGCGCCGCTTATGTGCGATGAGGGATTCACCAGTTGAGTTTTCGAGCTGATTTTCCGGGTGACAACTGAAACCCCTATTGATGGTGTGCAATGATATCTCGTAACCTCTACCCCGAAAGACCGTGATACCCATTGGATTAGATAACGCTTTTACCTACCCAACCGCGGATTAGGGCGACCACGGGTCAGACGTCTGACCACTAAATATTGATACGCATTCTCCTATGGTCCCACGGATTTTGTCCTCCAAACTGTCCCCATAGAGGGGCAAAGCGAGGCCCCTCTGGCTAAATCTCTCATGGCGGAGTGCGCGCCATTATGCGACTGTAGAAAAAAATTCCCCTCGATCGTTCCCGCTGCCGACACTGGGATACAGTACACTCCTTACGGGAGCTAGTTGCCACGTCCATCGCTCTACTGCACCAACAGGAAAACGCGTGATGGCCGCAACCGAACCTAAGTCGGAACCCCACTGGCCCTGAGGCGTAAGCTTCAGGTTGTGTGGAATTAGACTCCGCGCAGTATCACGATTGGACCTAATGCGGTAACTGTGGCGATCATACCAATGTTTCACGAGGCGACACTGCAGGCTGAACCTGTGGCATGGGGGTACTCGGCGATGGCTTCAGACTTAGCAGTTCTTCAAAAGTGTGGGCAAAGACACAAATGCCCCCAGACCCGCATTACCAGCACTTTCATCAAGGACACGTGGATCGGTCAGCGCAGTTCTATCTATCTTGCTCAGATCCTACTTCCAACTTTAAACAAATATTGACAGATGTGTGCGATTACATAGGGCCAGACCTTGGGACCGCTTATCCACTACTAGGAATAACTGACGCTGATCGGCATGTGGTAAACAGACCCGACTTTTTAAGCGTAACGAATTGTCTCCGTGGTCCGCACTCGTCCGACATAAACCGCGAAGCACTCCGTTAGTTCGGTCGCCGGGTAGATGTCGTCAGAAACTCAATCGAGACCTCCCCAAGGACGCACGGTTGCTGTGAAGAGGCAGGATCGTCATTGCTCTATGGGCGCCATCGCTCGTAAGATGAAAAATCGTGAGTATGGTCGGCTACGAGTATGCCGTCGTAAGCAATACCTGCGCTGGGGTAAGGTGCGAGATCATTCTACCAACAACTCCAGATGGCACGTGGCGTCTTAAGTTAGACGGATGAACCTCTTGCAAACCTTGTTTTAAGGGACATCTCTGGGCCCTGGCACATCATACCCGACGACGAGTTGTACTCGTGGCCTCATGGGAAAGTCATGCTGCCCAAGAAATAGTTATAAGGGTGAATGCATACGGATGGTTGACTATGAGATCTACGACACACCGAAACTACGTGACCCGACATGGTAGGTCAGCTATCATCACGTTTTAGTGATCCGCCTTAAAACGCCAAAATAAATTTACGTGCGGTGGCTATCGTCCGGCCGGTGGGAGCTAAACCCTAAATTCCCCAGTAGAATCCGTTTACTGTTGAAGCCAGCGCTGGGCGTATCCTGACCGCACAGTGTCCAGATCTGAACGGAAAGTGCTCCCCACCAGAGCAGCTCGCAGTCGGTTCCCTACAATTCCGAAAATAACCGCGTTGGCAACCTCCGGCGTCTATAGTTGAGTCCTTAGCCCTCATCACTCTAGCTATCGCGTAATGACTAACGAGTTCCTCCGTTAATGCGCGTTCAACTGATTCCTGTCTCACCCCTATATTTTGACCTGTCAGGCGTGTGACCGCCTGCTTTCAGCTTGCGGTTATGGACGAAACGATTTCGTGCAACTCCCGGCGCAGGAAGCCGGGATCGGCAGAAAGAGTCGGCGAAAATTTGAATTGCGAATAAGGGGTTCCACCTATGTCATTCGCTTAGTGGAATGTGATGGTTACCCGTGTTTTCACTCAAGGACATGTTCATAGCGTTAGTGTTTCACGCCTGCGAGAGCTGTATGATCTCCAGAGTACTCCTGTCTCCAGGGCGGAATAAAAACGCGGTAGTCCGTAAATAGCAATAGTATAGATAGTTGTCAGCTCAAAAAGTACGGGTTTAGTTAACGCAAAAGCTGACCCAGAACGTCGCCGCAGTAGGTTCAACGAACATTCGCAGTCCTCGTGAAGCCAAACACTCGGTATCTCTACCCCACGATAAGTATCCTTTGTTTGACTTTCGAGGTGTCTTTGCCTGGTTTCCAAAGCTGCATTCCTGCGCGCTGACATGTCTAGGATGGACTGGCGCTTGGGCGGCGACTCAACCTGGTCCACCCTACTCACATGCAAATAACTTACTAATATTCCCTCAGATTAGTGGAGAAGGAGGGCGCGACACGCCCTAGGTCCCAGGTAAGTGCCCACCTCGGTAGTACACGGTTGGATGATCCCTTGTTATGTTGCCGTCTGGTCCAATGTATATGGTAAATATGTCAGACGATATTTGTTCGGAGCGAATAACTGAATTAACGGTACCAGCATGATTTCCACGGAATTAGTTTTGCTTCCCTGGTTTTGGTTATGCTAGTGACCATCTTTGTGGTGACAGATACCGGGTATGTTCAACCTCCAAAGAGCAACGAACGGACCAGCAAGATGGACGGAGAGGATGTGCACCCAGCGGATAGGGAGTATAACCGCTGCAGGTCCGCGAATTGGGGACGTTGTAAAACAGGCAAGGGGAAGCAGACAAGCCGCCTGCCGGCCGCGTATGAAATTGTAAGGGGAACAAAGCGTCTTGATTACAACCGGCGGTTACCGAACCAACCCCGTTATTTACTAGTGCACAACAGGGTCACGAATTCCGACGACATACTCCCTTACTGTGGCAACTCCAAACACATGCGCGTGGTCGCAGGCGCATATGTACCCGGATAGCTAACGCCGTGGACCGCCAGGTGATTAGAATATCTTTATAGACTTGCTCCACAAATCACTTTTACACGGAAGCATTGCCATCATTCACCGCATGGGGGAATATGGTAGGGAAACTTCTAGAGCTCTTATAGGGTTGACCAAGCAAGATACCGGCTTATTGCCAGTACACGTCTGGACTCGTCTCTGACGTGAACAAGGGTACGCGCATCGTCGTACGTCTGATAAAGAAGGTGGATCACCACCTAGCCCGCTTGCGAATCGTGGTTGTAAGATCAAGCCCTGATCCAGGCCCCATTAAGAATACCCTCCATGATGCGGAAAGACATATAGCGTGATTCACGCGTGCGAAAACTAGATTAGCACATTCTCTCTATGGCGAGGGTATAGTCTACGGTGCAAAGAGCCTCAAAAAAACCCCTCACAGGCGTCAAAAATAGCTCTCCCATAATCCAGAGATAGGATTTGCTATCTAACTTGTGGATGCTGACTTGAGAGTTTCGTAGCTCTTCCGGCCCCATTAGCATTTTTTCGACTATCTAATCCGAATCCCTGGAGTACTGTTACTATCTGTGCAGTAGGGCAGAAACGAAAAAGTGGCCACCCCATACGGGACGGGACAGTCTGGGATTATAGTCGTAGAATGCGGGCGGAATTTCCATATCCATCGTTCCGCCAAAGAATTATCGCGAACTGCCGCCGCTGTTAGCAAGCTGCGGGTGAACGCTACGGTCATTTCAGGCTAGAGATAGATGAAATTACACCTACAGACCGTGTTGAAGGCTGATTATATCATGTCTCGAATGCGCTGAAATCAGGCGGCTCACGTTTCACTCGTGGCGGCGATTGACCACATCGGATGACCTACTCGAGAGTGCTTATCGTAGCAGTAGGTGCGTCTCCATTGCCAGTCTGAACACATGACAAACCCAGTCGTCATAAACGATAACAGCACCACATCAGTTCTGGGAGCACGTGGACGACAAACTGATATGGTTCTCGTCGAGTTCGGCGGTTGCGTGAATAGATGCAGGCCGCCCGCACGCCCTGAGTATTGCCGCCGGGTTCCCTGCCCGGCAGCCGACCATAGGGCTCTTGCTGTTTCGGCTGGGCGAATATTGAGGTTCCAACATTAGAGAAAAATCGAGCTTATAGACGGATGGGCTACATGGTAGTACGGAACTTCACTGGCACGGGGTCGCGCTGCTGAAGTTCATGACGTGGACGGTCCCGCGTATGCCCTGGGTGCCCTAGTCCACCCGTAGATTCAACCTACCATTGTGCGGGAGGCGACGTTAAACGTGCACCTTGCTCGGCGGGCCGTGTACATTCTTATCTTAGCGCCCATCACGGATAGCAGAGTTAGGACCTTCGTTAGTAGTTTGTTCCGAAGGAGGGTATTTCCAGTAACCGTCTCTAACCAAAAAATTACTGAAAGCCTGATCACTTCTGTATAGGCTCTTAGGCTAAATTTGAAGAAATTAGGATCAGGTGGCTGTACTCCACGGCTTACACCCTGAGAGTGCGGGTGGGATTATACCATAGCGCGGGTCAATCAGCAATTCTAGACGTTTTGGCTACACTTGTCCGATCACGAATGGCAACAAATATTTGTACGCAAGCATGTCCACGGTCTTTGCTGCTGGTGGGTCATCACCCGTTGCACGCAACTCGTCGGATCCCGGCGGCCACATTGGTCGGAGAGAAGCAGTAGGGCGGATGAGGGCGCGCGGGACCGTACTACCTCAGAAAAACTAATTAGCGCTACAGGTCCCGGTTAGGCTTGTATTAGACGTAAAGGGAATCTCCCCTACCATGTTCATGGCAGAGGTGCAATCGCGAGAATCCGATTTCAGGTATCGCGCTAGTGCAACACTGCTTCGGAATGTATACCTGCGAGGCGATCGCCGGCGAGCGAGATAACTACAAAAGCTGTGCTCCCGGACCCCCTCTTATTAAGAGCTGCTCCTTACTCGTTGCAGTGTTGAATCACAATCTACCAAGTACCCGTCTGGCATGAGGCAGAAGTTTGGCTGCCTAAAGAGAAATCAATCAGTAGAAATTTTGTGTGAGTGACCGGGACCAGACACCGGCATAAGACCACGATGGCTTCGTTTATGGCGATTAGCGGCACATGGCTGTCCCGGACCAGAACCGGCTGCTTCTTGGAAATGGGTAATCAACTGTCGGGTATATCACCTGAGATGCCCTCGGATTACTTAGTGTGGGTCTCGCGATCCCGAATAGGCGCAACGAAGTCTGTATTGCCTCGGGTCTGAAGCTGGCGCAGAATGCAAACGCCACCGTGGATAACCACGTTAGGGCGTTCTCGCCGTCCGAACGTTTAAACAGGCCCTGTAAGCGTTCCATGGGGGGCAGGGATGGACCAAGAGAGTCAGCTGTACGCGGGGTAATCGTGCAAGAGGCGCATGGCTATCAACTCTTTACGTTGTGAGGAGTTACAGCCGCGACCTACACCTTTCAACTCGATTCTTAGTCTGAGCGCTTTTCAAGACCGACTGGCAGAATAGAACGTTGATTGGCAGCGTTGATGCGGTCGGAGCCTACTGCCTTCAGAACTCATCGGGCGTTCTTGAGGACATGGGCGGACTCTTTTCTGATCACACCGTCTCATCCGGCGGGTGATCCGCCTGGCTGCGCTACCCTGCTACGTCAGCCTTGCAAAACGCTTGTGTGCATTCCATATTGATGATTGTGCACGAGGACGACCCTATTTCTTAATCTCTACCTTCCCTCAATAGAGCATTGCATCTCTTTCAGGCTCAAGGGCAGCGCTCTCCTCAAAGCGGATTGAGACGTGATATCTCCCGCTACAGTCTTCCGAGGCCAGACACAGTAGGAGTGATGTAAGCATAGCCTCGAGGCTCCAGCGTACTCCCACTTTACATTGCTCTGTGGGCTAGGGGTCAATCACGCTGGGGTGTCTGTCAGCTAATAGCACTCATAGCTATCGAGCGAAACGATACGGAAAACCTAGTTGTCAATCCTAAAATAACTGCTGCACCGACGATTTAATTCACTATTAGAAACGCAAAAACGCAAATGGAAACGGAAATGGTAATCGGATGACCTCCACGCCGCTTAGCCTCGGGCGCCCCTCGCTTTATGTCTACGTGCGCGATGGGTTCTACTTGATTTTATTTCGCGCGTCCGACTTACACTGACACATCAGCGCGAGAATAACCAAGCTCCTTGAGTCTTATCAGTTGCGTAACACGCGCGTCGAGCGGAATCGGTCCTCTGGTCCATCCTAACAGTGGGGATCTCGTCGCCTTGGACAGTTGCAAACTAACCAGGTGCTTCGATGATCTTCGATTTAGAACTTAAGGTAAGAAAAGCTTGACCGCGTAAAATCGCGCAGGGTGACATCTCTTGTATACGGACGGCGTTTGCACTATAGCCTGCCCTAGCACCCATGCCTTATGACTTCGATACTTCCAGATAGGTAGAGCTGGATTCCCCCTGGCCAATTACGTTTGTGCTAGCACTTCCTCCGTAGTGCGAGCGAGGTCAAAACCGGGCAGGTCAGCAAGCGGCCGCCGGATCCCGTCACGCTTCATCCGTGATCAAATCTCTGTGTTCAACTATCTCCCACGCCGGGATCCCCTTACCAAGCGGGGAAAATGCGGTGGGTATACTTACCTGTATGGCGTGGTTTTCACTCGCCCTCGAAGGCGAGATGGGTATTCTCCGTCAGGCCACCCGGCTCGGCCGACAGAAGAATGCGATTTGACTAGGCCCGAGACCTCTTCATTGCCAGCGAGGTACGGACGATGGTAAAGCACATCTTGAGCTCGCCATAGTACAAGTCAATGCAGGCCCGCAACCAGTCCCTGTCAATTAGCTTTCTCTATGCGTGGTCTTGATCTGCTGTCCATACCAGCCGTTCATGTGCCAATGACCTCGTGGAGTCAGGGGCGTAAACCCAACCGCTAGTCTTGATGTTCCAAATATTACTCAGTAGGCTGTTAAGCCGACGACACCTGATGGAGGCATGAATTTTTTCCTTGTTCCCCTTCACAAAGCATGACGGTCGTAGGGAACGTTTCTTGTAGCATCACAGTTCAGGTCCCTAAACTTTCCGACGGACCTGCTGCGGATTCGCTAGCAAGGACACGCGAGAACGAAGGGCTGTAGAGACCAGCGCCCTGTCCTGAATATACTGGAACGACGTTAATTAGATCGTAATAAGAACGGAATACTGTACTACGCAGAACACCAAGTGTGGCCACCGTGATGATAAGAAGTGGTAACCCACAAGATGAACAACTTATGTTACCTACCGTTGATAATCCGGCACTCCCGCCTGTCGGAAGTCCGGAAGGTGCGGAACGCAATCGTCGTAGTACTTTCAGTCCCAATTGGTGAGTATTGTAAATTAGCGTGAGAATCGTGCTTGATCGCTATATGAGGGACAGGTCCGCAACTGGAAGTGCCGGCTGAGATTCTCTATGTTATGAAGTATTTCTCCCTATCGCTGCCTGCTTCGGGTCACGGTCTCTCAATTAGTCCCACGTGGACACAGCTAAATCAGGACTAACTATTGAATGGAGAATCCTCCTGCAACTGGAAAAACACTATGTGGTCTAGACAACAGAGAGTCGGCCAAGAATGGTGTCGGGACAGTCCAGCTTTGATGGGGGTTTGCTAAGGTCTTTCCCCGACCCAAACTCGGAGGTGTGCGTTTGCAAGCTCACAGGTAACTCTAGAACTTCTCTCGAAAGCACTCAACACGTGCGTAACGAACCGTGGGACGTAGCAGGTCTGCTAAACCGTATCTTCAGTTAGGGGTAAACCATAAGGATTAGCCTAGTGGGATACTTAACAATGTGTACTAGGCACTCGATTTTAAATTGCTAAGAAAACGGCTGGCGGACATGGGTCATTCAAAGCCACTAAATCTACTGTTAAGGCAACTGTACACCTGAGTAGAGGCGATGGTACGTCAGTTCTTGGACTTGATGGGGTTTAAGAGAGGGTTCACACCATTTTTGCAGATAGCAAGAAATCATCCAAATGGGATTCGACCTGCTACGTACTGGGAGCGTTGGTTACTAACGCCCACAATTATATTTGCCTGCGAATCTGGTTAACACAGTAGCGCATGCCCGCTACCTACTTAGAGTCACATAAGCACCAATCACACGGGTGTGGCACAATTGACTAGATCTACTATTCTCGGCTCTCAACCAGATCTAATTGAACCGCCTATACTTTCACTAATCTGCTGGTCGCTACGGTGTACATATCCTTATTAGAGAGCATTGAGGCCGATAGCGCTTAGGTCACGAGATAAAACTTACGGAATGCCAGTGTCAGCCGCTATGGTTCGACTGCAAAATTAACCCGGTCGAAGACACCTTTACTGAGTTCCGGTTACGCTCTAATTGTTTACAGACCGGATGGGAGTTGGCCGCTCACAGAACGAGTGAGCAGTTTAGAAACTGGACTAGTAGCAACTTAGGATGGTCTATCGGGCTGATGTGCAGTGGATAAAGTTGCGACTGACAACTCACGATGGTAACAATCCGCCTGCTATCCTCGGGGACAAACCCTTCTCAAGTATGACCAGCTCCTCAAAGTCGCCTTCGCCGGATAGCAGGCCGGCATAGCCAAATTGAACGCTCTCTGAATGGGTAATGTGAGCGTTTTAGATGGTGATCCGACACTGCATGACATTAAGTTTGCGATGGGCCGCCGTTGCTGCGATATGTTATGTGTGAGGGCTAGAAGAGCGAGCGCTCGCAAGCAGCCAGACTAGATGGATAAGCTTTCTTATGGTCTGTGGGATTCAGACCGGCCCCCTCAATCAGAGTCGTCCCATAGTGTTATTGACCGGTGGCCAGGAAAATAGGAGAGCAGTTAATACGGCATTCCGGAGCTCGAGCGCGAAAATGCCTTACGTGCAGTACGAACTCAGTCAAGCACGTGTATCAGCCTTTTACGTACGCACCCTTGTTTGGAATGTAGTTAACGGGTGATTCGGTCTCGTAGACGATTTTTGACATAAATAATTTGCGCTCTCTCTTGTGCCTATGCCGCATGGGATCAATCTGCCTGAAGAGGACACACATGCCTTGCATTCATTCCATCATATGATGGACCCCTGTATAGTGGCGAGTGCCCCCCGTATAGCCAAATATAGAGCTGGAGTAGGCCCCTAGGTATGACCTAACTCATTGATTCGGGCGTCGTGCTTGTGCCTCTGGGAACCGCTGCGTTTTGGTACCCGCCTCTCTAACTGGCCCTCTCCCTCCAACTTTCATCTTCCCAGGGACATACTCAACGGAAAGTATCCTGCTTCTCTGGGTTGTTTCGAGGGGTGAACTCTCTTCTCCCCGCTCCCTAACCCGTAAGAGTCTAATCCCCGGTTCCGTAGCAAATTTAAACAGTCGGCGTGGGCAAAACGCAACTCGTACAGCCGGACTTTCTCGGATTAAGAGTGTGAGGTAGATCACGTGCTTGTCGCTCTAAAAAGCCTTAGAACACCATTGACGGAGCCCAATACGGGGACAACGACGCGTTCAAGGAGGCAATATTTGGACGACGACGCTGCTCCCTTGGAGACAACCTCTTTACCTCGCGTTTTTATTGTTCCACAATGACCCTAGAATCACTGGATTGAGAAGGTAAGTCCACACGATGAAGCCCCGTAAACCTCAATATCAGCTGCGCGAGTTTGGCTGAGAACTGGTCCGCTTGCCGCCTTTTCTGCTACTGGTTACTTTCTGAGCTACGTCGACACGATGGGAGCATTGTCCGTGCCGGGGTAAGCGTCACTGGCCGGTAGGTCTCGCTGGACTACGGTAGGATGCGTCACCGCGGTGGAGTATAATGCCCATTCACCTGGGGGAACCCGCTGATGCAGCTTTGACCGGAATATCACGGGTGTTTGGGCACTCCAAGCGGCGTAGAGACGTATACGTGGTTCCTACAATTGCCACTCCAAAAAAGTCGCTTGTTTATTGTAGCAAGTAACCCTGCCCGCCCTACTACACTGTCGCCAGAAATTCTATTACGATTGTCGGTTTGGAGCGTACATAAGGAAAGGTTAATTGTCAATGAATTCAGGGACGCAGTTAGAGGCGCGTTCAGGAAACCTAACTCGACCCAGACGCGATCTGAGTAGGAATTTCACCCCAGCTAATACGTTGTCCTTTTGTCTCGTATGTATGGTCGGAACCCGAGCAGATTAAGTACGGCCTATAGTACACTTGCTGACTTGTTGCCGGTGCGTACAGTCTTAGTCGCACGCGCCATAAATCCGGTCCGTTTTCTTGGCTAACGAGAGCAGGAGGACCCCTACTGATAGGCACCTTTACCAAAGGACAAGCGGGCATGTGGCCCTAGACGATCCTTGTCGCCCCTTACCTAGCAGACTTTCGGTGTTTCTCATCAGGGGGCCTTGTTACTCCCTTCTAGTATCAAGCGCTATGCATACACCTAGACTCTAGGTGGCTATGCTGGTTGGACGTGAACTTATTGCACAGCTTATCTGTGTCGGGAGACAAATTATTTATGCCACCGAAGCTCGGATACTCACCAACGTGCCGAAGCGCCACAAATGTTATCAGATTGATCTTATTTTTGGGCTGGGGCCACCGCGCCATTTTGAGGTCGGGTCACTCTCGCACGCAGCCCATTGCAGCAGAAAAACAATATACTGTATAAAGCGGTGGTAGCTCTTGCACGCAAGCGCCGACCTTATAAGATTCTCACCCACAGGTAGCCTGCTGTAGAAACCAGCGTATGCCAGTACACTTTAGGGCCGGACAAGTCAGCTCTAGCTCTACGATACTGTTCGGCCAATCCTCCTTTCACACTCCAAGATTCTTTAGTGTCCGAAGAACTCGCTGGCCCCTTGTCCTGTTATTTAAGTGTGCCCTGCCAAGCAGCAAAAACCCCCTTCTGCATTTGTTCCTCTACCCTCTGAATCTGCTTACTGTCGTCGTCACGCCCGCGTACGGTGCAATTCTTCGCAACCAGCAGAAAAGGGTACTCATTTCATTCGGGACAGGTTTTTTTTGAACCCATTAAGTTACTTGTTGGAATACTAGGCATGGCAAGGCCGTTTTGGGCGTTCCGATTCACTCATAGAACATCGCGTCAAGTCTACAGTAACCAAATGACTTGAAATGTTGCAAGTGGAGATGCTCAGATCAATAAGCTCCGAGGTGGAGCTGAGTCTTGCCCCCCCAATATGGCGGACGGTCTGTTTGCAGACCCGTCGTGGATCCTGGATTGTAATTCCATATGATCTCTCTTCTGCGGTGCATCGCCCAGCGATAACCCTCGGGATCGGACGGAAAATACAATGGGAGGTCCAAATTACGCGTGGTCCGCTGGATACACGTATAAGAAGTTGCGGGAATGCTACAAATCGTTAAATAAGGCAGCCAACCTAAGCCGCGTCTACATAGGCTTCCAGCAACATGAGCTAAGCAGGCTGGGTATCCTGGTACTCACGTCACATTATGCAGGGCATGGCGCGCGAAGACTACACGCACTCACTCGGAGTTGATGGGAAATGTGAATGTGGGGACCTTTGTGGAGTGCCAGCCGGCGGCCCCACCACCCAAGGATTGGGGAAGGGGTTTCGCACCTCCCCGACGCTCCAACCCTTCGGTTGTTTGGGACACATATTCCTGTAAGAGAGCGTAAATTTGGAGGTCAATGC
		</sequence>
    <sequence><taxon idref="Location_0_3_0|43.68143033630194"/>
			GATACCAGTCTCTAAGAGGTCTGAAAGTCTTCCCACCACGAGTACTTTAGACATACCTAGATTTTTGGCTGGCGTGTAGAGGACATGCCCTCGTCGTTCACAACGCCACATAGAGTATAGATCCCTAAGTTCCACCTAGGACGTTACACGTCTGGAACACCGTGAGGTTGGTGGATAGAACTCTCTGCCGGAGTCTGTGTTATGTCCCGCTGTTTTCTTTTCTTGGGGTATAGATACAGTTGCTACTACAACAGGTGAGCTATTCGCGGTTCGGACGGACGGCTTCTAGTCTCTGGTGCATGCTATATACGGATTGCGGCAGCTTGTCGGGGCCGGGCCGTTGCTTTATCAACAATTGGTGCATACCCCGCTTCCCCTCTTTGCGAAGAGGCGCTCGTCCTGGGGGAATCCACGGGCGAAACCGGAGTAGTACCCGGATCCCGTAGATCCATAACTCCTTGCCCGGACAATGGCCCCATACTAAACCCTATCGAGAGTCGGACGCTCATACGAGTAGTCTGCCCGAAATGCCATTTGAACTGTTGGCGTTGAGAAACGTATAAGCCGGCAACCTTAGCTGTGTCAACCTACCTGCCAAACTACCAGACACATTTCTCAAAGTGTATGGAGCCTTCTAAGGAACCAACTATTTCGGTCTATCCGTGGCGTGCTGAAGGAAGTGTTATCCTAGCTAACCCTCAAGGAAACCCTTAGGACGACCCTATCTGGGTTCAAACCCGTGGCGTTCTCAGTCAAGGTCACAGGGGTTACATTCAACCGCATCACTGGGGGGTGAGGCCATCCTAACCCGGACGGCCGCCCAGTCACGGTAAAGCAATAGAGTAGTAACGTTAATTGTAGATGTCTACTCAACCGTTTGCTATGAGGGTAGGCAATTGGCTGTGGATTGAAGGGATGTGGCGGTCTATCGTCACCTCGCACCAATCCGAATGATAGATTGTATCTCTTACTTACGGGTTAGCGAGCGAAGAAGACGGGGCATCCAGACTTTGTCAACACTTCCTGTAACAAATTCTGGTTAGAATCCAGTCATGTGTGCGACGTAAGAATGCTGTGGAATTAGTTCTGTAGTTGAGTTAACCTTTTCTCAAGATTAGTTGAATGAACTAGGCCGAGCAGACCGGTTGTACGTAAAAGGACACTCCTTATATTGTCGTGCTATTAAGATATACTTATTTATAACGCGGACATCCACTCCTGACGAAGCCATGCGGTGCTATGTCTACGGGCCCACGACTTGTGGACGCTGGTGGCTAGCATGTTTGCAGCTTTCTGATATTTTATTCTCATGCAGGCCGAACGACCCTGCGAGCAGGTGTTTCAAGTAAACTACAGTTGAATTAGTTATTCCGTTGATGACTCTCGTGGGGAGCAAGCATATGCGGGATAGCCATCAGAACGTGGTGGCCATACCAGGGACAAAATTACACTAGTGATCGGAGATTTCCGAAAATCAGAGTCTCTACCTAGATGTAGCTGGCCATGATGAACGTATGCCTCTGCGAATAATTCCCCGCTAGAACGGAGAGTCGCGCCCTGGCTCATCGCCCTCGAGTTTATAGATCATAGTCTAAATAATATGAAGCTCTTAGACCAGATGCCTCCGGCTGAAGCTTCTGCCCTAATTATGACATGCCAATCAGTTAGGTTGCTGGTCTCAAAATGATCCAAGTAAACGAAAATCGCACGATCCGTCCCATTCGCATAGGCGGGTCGAAGAAGCCACAGAGATATATCCCTCCAATGGCTCAGAACGAACGTCACTTTCCATCACAAGGCGTATGGAACTTTTGTGTAGGTCTGAAACTTGCGCGATAGGCCGCGCTCTAATTTTGCAGGACCGGAGCGAGCACCCCGGAATGTGACTCTTTAAGTGCATGTCCGCGCCGCCTCTACTCGCGATCCAGGAGTTATAGACTACCGTAAAACATGCGTACGAGTCGTCAATTCAGGACAAACAGAAGAAGGGAATATAGCGGGACAGAATGCAAAAGTTCTGATGCTACAGCTTCAGGATCACTGATGAGAACCAACTTCTATCCTCCCCTCACGCAGTTGTATTCGTTCCGATGCATTATACTCCTGTGTTAGCAAGCAACCTGATTTAGAATATGCATTCAAATAACACATAATTAACCCAAACTCCCAGTTTTAGTCAGAGCCCGCGTTATCTTAAGACTTCGTCGAAGCTGAAACATGGTATTTCACTACAGACACGACCATTCTCAGGTGCCGGGAGGCGTCGGGACGGTTACCATATACAAGAGCCCCGTCATCCGTGCTCTCTTATAGCTATGCCTATACGCAGGCTTAGGCGCCATAGACTCTCTCGGGGCATTATTTTGAGTCCCGATTGTGAACATGCGGGTGCCCCGCGTTGTGGTGCAATGGATCCGCGCGACGAACCTACCGGAAGTAGTTAGCGCGCCGCTTATGTGCGATGAGGCATTCACCAGTTGAGTTTTCGAGCTGATTTTCCGGGTGACAACTGAAACCCCTATTGATGGTGTGCAATGATATCTCGTAACCTCTCCCCCGAAAGACCGTGATACCCATTGGATTAGATAACGCTTTTACCTGCCCAACCGCGGATTAGGGCGACCACGGGTCAGACGTCTGACCACTAAATATTGATACGCATTCTCCTATGGTCCCACGGATTTTGTCCTCCAAACTGTCCCCATAGAGGGGCAAAGCGAGGCCCCTCTGGCTAAATCTCTCATGGCGGAGTGCGCGCCATTATGCGACTGTAGAAAAAAATTCCCCTCGATCGTTCCCGCTGCCGACACTGGGATACAGTACACTCCTTACGGGAGCTAGTTGCCACGTCCATCGCTCTACTGCACCAACAGGAAAACGCATGATGGCCGCAACCGAACCTAAGTCGGAACCCCACTGGCCCTGAGGCGTAAGCTTCAGGTTGTGTGGAATTAGACTCCGCGCAGTATCACGATTGGACCTAATGCGGTAACTGTGGCGATCATACCAATGTTTCACGAGGCGACACTGCAGGCTGAACCTGTGGCATGGGGGTACTCGGCGATGGCTTCAGACTTAGCAGTTCTTCAAAAGTGTGGGCAAAGACATAAATGCCCCCAGACCCGCATTACCAGCACTTTCATCAAGGACACGTGGATCGGTCAGCGCAGTTCTATCTATCTTGCTCAGACCCTACTTCCAACTTTAAACAAATATTGACAGATGTGTGCGATTACGTAGGGCCAGACCTTGGGACCGCTTATCCACTACTAGGAATAACTGACGCTGATCGGCATGTGGTAAACAGACCCGACTTTTTAAGCGTAACGAATTGTCTCCGTGGTCCGCACTCGTCCGACATAAACCGCGAAGCACTCCGTTAGTTCGGTCGCCGGGTAGATGTCGTCAGAAACTCAATCGAGACCTCCCCAAGGACGCACGGTTGCTGTGAAGAGGCAGGATCGTCATTGCTCTATGGGCGCCATCGCTCGTAAGATGAAAAATCGTGAGGATGGTCGGCTACGAGTATGCCGTCGTAAGCAATACCTGCGCTGGGGTAAGGTGCGAGATCATTCTACCAACAACTCCAGATGGCACGTGGCGTCTTAAGTTAGACGGATGAACCTCTTGCAAACCTTGTTTTAAGGGACATCTCTGGGCCCTGGCACATCATACCCGACGACGAGATGCACTCGTGGCCTCATGGGAAAGTCATGCTGCCCAAGAAATAGTTATAAGGGTGAATGCATACGGATGGTTGACTATGAGATCTACGACACACCGAAACTACGTGACCCGACATGGTAGGTCAGCTATCATCACGTTTTAGTGATCCACCTTAAAACGCCAAAATAAATTCACGTGCGGTGGCTATCGTCCGGCCGGTGGGAGCTAAACCCTAACTTCCCCAGTAGAATCCGTTTACTGTTGAAGCCAGCGCTGGGCGTATCCTGACCGCACAGTGTCCAGATCTGAACGGAAAGTGCTCCCCACCAGAGCAGCTCGCAGTCAGTTCCCTACAATTCCGAAAATAACCGCGTTGGCAACCTCCGGCGTCTATAGTTGAGTCCTTAGCCCTCATCACTCTAGCTATCGCGTAATGACTAACGAGTTCCTCCGTTAATGCGCGTTCAACTGATTCCTGTCTCACCCCTATATTTTGACCTGTCAGGCGTGTGACCGCCTGCTTTCAGCTTGCGGTTATGGACGAAACGATTTCGTGCAACTCCCGGCGCAGGAAGCTGGGATCGGCAGAAAGAGTCGGCGAAAATTTGAATTGCGAATAAGGGGTTCCACCTATGTCATTCGCTTAGTGGAATGTGATGGTTACCCGTGTTTTCACTCAAGGACATGTTCATAGCGTTAGTGTTTCACGCCTGCGAGAGCTGTATGATCTCCAGAGTACTCCTGTCTCCAGGGCGGAATAAAAACGCGGTAGTCCGTAAATAGCAATAGTATAGATAGTTGTCAGCTCAAAAAGCACGGGTTTAGTTAACGCAAAAGCTGACCCAGAACGTCGCCGCAGTAGGTTCAACGAACATTCGCAGTCCTCGTGAAGCCAAACACTCGGTATCTCCACCCCACGATAAGTATCCTTTGTTTGACTTTCGAGGTGTCTTTGCCTGGTTTCCAAAGCTGCATTCCTGCGCGCTGACATGTCTAGGATGGACTGGCGCTTGGGCGGCGACTCAACCTGGTCCACCCTACTCACATGCAAATAACTTACTAATATTCCCTCAGATTAGTGGAGAAGGAGGGCGCGACACGCCCTAGGTCCCAGGTGAGTGCCCACCTCGGTAGTACACGGTTGGATGATCCCTTGTTATGTTGCCGTCTGGTCCAATGTATATGGTAAATATGTCAGACGATATTTGTTCGGAGCGAATAACTGAATTAACGGTACCAGCATGATTTCCACGGAATTAGTGTTGCTTCCCTGGTTTTGGTTATGCTAGTGACCATCTTTGTGGTGACAAATACCGGGTATGTTCAACCTCCAAAGAGCAGCGAACGGACCAGCAAGATGGACGGAGAGGATGTGCACCCAGCGGATAGGGAGTATAACCGCTGCTGGTCCGCGAATTGGGGACGTTGTAAAACAGGCAAGGGGAAGCAGACAAGCCGCCTGCCGGCCGCGTATGAAATTGTAAGGGGAACAAAGCGTCTTGATTACAACCGGCGGTTACCGAACCAACCCCGTTATTTACTAGTGCACAACAGGGTCACGAATTCCGACGACATACTCCCTTACTGTGGCAACTCCAAACACATGCGCGTGGTCGCAGGCGCATATGTACCCGGATAGCTAACGCCGTGGACCGCCAGGTGATTAGAATATCTTTATAGACTTGCTCCACAAATCACTTTTACACGGAAGCATTGCCATCATTCACCGCATGGGGGAAAATGGTAGGGAAACTTCTAGAGCTCTTATAGGGTTGACCAAGCAAGATACCGGCTTATTGCCGGTACACGTCTGGACTCGTCTCTGACGTGAACAAGGGTACGCGCATCGTCGTACGTCTGATGAAGAAGGTGGATCACCACCTAGCCCGCTTGCGAATCGTGGATGTAAGATCAAGCCCTGATCCAGGCCCCATTAAGAATACCCTCCATGATGCGGAAAGACATATAGCGTGATTCACGCGTGCGAAAACTAGATTACCACATTCTCTCTATGGCGAGGGTATAGTCTACGGTGCAAAGAGCCCCAAACAAACCCCTCACAGGCGTCAAAAATAGCTCTCCCATAATCCAAAGATAGGATTTGCTATCTAACTTGTGGATGCTGACCTGAGAGTTTCGCAGCTCTTCCGGCCCCATTAGCATTTTTTCGACTATCTAATCCAAATCCCTGGAGTACTGTTACTATCTGTGCAGTAGGGCGGAAACGAAAAAGTGACCACCCCATACGGGACGGGACAGTCTGGGATTATAGCCGTAGAATGCGGGCGGAATTTCCATATCCATCGTTCCGCCAAAGAATTATCGCGAACTGCCGCCGCTGTTAGCAAGCTGCGGGTGAACGCTACGGTCATTTCAGGCTAGGGATAGATGAAATTACACCTACAGACCGTGTTGAAGGCTGATTATATCATGTCTCGAATGCGCTGAAATCAGGCGGCTCACGTTTCACTCGTGGCGGCGATTGACCACATCGGATGACCTACTCGAGAGTGCTTATCGTAGCAGTAGGTGCGTCTCCATTGCCAGTCTGAACACATGACAAACCCAGTCGTCATAAACAATAACAGCACCACATCAGTTCTGGGAGCACGTGGACGACAAACTGATATGGTTCTCGTCGAGTTCGGCGGTTGCGTGAATAGATGCAGGCCGCCCGCACGCCCTGAGTATTGCCGCCGGGTTCCCTGCCAGGCAGCCGACCATAGGGCTCTTGCTGTTTCGGCTGGGCGAATATTGAGGTTCCAACATTAGAGAAAAATCGAGCTTATAGACGGATGGGCTAGATGGTAGTACGGAACTTCACTGGCACGGGGTCGCGCTGCTGAAGTTCATGACGTGGACGGTCCCGCGTATGCCCTGGGTGCCCTAGTCCACCCGTAGATTCAACCTACCATTGTGCGGGAGGCGACGTTAAACGTGCACCTTGCTCGGCGGGCTGTGTACATTCTTATCTTAGCGCCCATCACGGATAGCAGAGTTAGGACCTTCGTTAGTAGTTTGTTCCGAAGGAGGGTATTTCCAGTAACCGTCTCTAACTAAAAAATTACTGAAAGCCTGATCACTTCTGTATAGGCTCTTAGGCTAAATTTGAAGAAATTAGGATCAGGTGGCTGTACTCCACGGCTTACACCCTGAGAGTGCAGGTGGGATTATACCATAGCGCGGGCCAATCAGCAATTCTAGACGTTTTGGCTACACTTGTCCGATCACAAATGGCAACAAATATTTGTACGCAAGCATGTCCACGGTCTTTGCTGCTGGTGGGTCATCACCCGTTGCACGCAACTCGTCGGATCCCGGCGGCCACATTGGTCGGAGAGAAGCAGTAGGGCGGATGAGAGCGCGCGGGACCGTACTACCTCAGAAAAACTAATTAGCGCTACAGGTCCCGGTTAGGCTTGTATCAGACGTAAAGGGAATCTCCCCTACCATGTTCATGGCAGAGGTGCAATCGCGAGAATCCGATTTCAGGTATCGCGCTAGTGCAACACTGCTTCGGAATGTATACCTGCGAGGCGATCGCCGGCGAGCCAGATAACTAAAAAAGCTGTGCTCCCGGACCCCCTCTTATTAAGAGCTGCTCCTTACTCGTTGCAGTGTTGAATCACAATCTACCAAGTACCCGTCTGGCATGAGGAAGAAGTTTGGCTGCCTAAAGAGAAATCAATCAGTAGAAATTTTATGTGAGTGACCGGGACCAGACACCGGCATAAGACCACGATGGCTTCGTTTATGGCGATTAGCGGCACATGGCTGTCCCGGACCAGAACCGGCTGCTTCTTGGAAATGGGTAATCAACTGTCGGGTATATCACCTGAGGTGCCCTCGGATTACTTAGTGTGGGTCTCGCGATCCCGAATAGGCGCAACGAAGTCTGTATTGCCTCGGGTCTGAAGCTGGCGCAGAATGCAAACGCCACCGTGGATAACCACGTTAGGGCGTTCTCGCAGTCCGAACGTTTAAACAGGCCCTGTAAGCGTTCCATGGGGGGCAGGGATGGACAAAGAGAGTCAGCTGTACGCGGGGTAATCGTGCAAGAGGCGCATGGCTATCAACTCTTTACGTTGTGAGGAGTTACAGCCGCGACCTACACCTTTCAACTCGATTCTTAGTCTGAGCGCTTTTCAAGACCGACTGGCAGAATAGAACGTTGATTGGCAGCGTTGATGCGGTCGGAGCCTACTGCCCTCAGAACTCATCGGGCGTTCTTGAGGACATGGGCTGAGTCTTTTCTGATCACACCGTCTCATCCGGCGGGTGATCCGCCTGGCTGCGCTACCCTGCTATGTCAGCCTTGCAAAACGCTGGTGTGCATGCCATATTGATGATTGTGCACGAGGACGACCCTATTTCTTAATCTCTACCTTCCCTCAATAGAGCATTGCATCTCTTTCAGGCTCAAGGGCAGCGCTCTCCTCAAAGCGGATTGAGACGTGATATCTCCCGCTACAGTCTTCCGAGGCCAGACACAGTTGGAGTGATGTAAGCATAGCCTCGAGGCTCCAGCGTACTCCCACTTTACATTGCTCTGTGGGCTAGGGGTCAATCACGCTGGGGTGTCTGTCAGCTAATAGCACTCATAGCTATCGAGCGAAACGATACGGAAAACCTAGTTGTCAATCCTAAAATAACTGCTGCACCGACGATTTAATTCACTATCAGAAACGCAAAAACGCAAATGGAAACGGAAATGGTAATCGGATGACCTCCACGCCGCTTAGCCTCGGGCGCCCCTCGCTTTTTGTCTACGTTCGCGCTGGGTTCTACTTGATTTTATTTCGCGCGTCCGACTTACACTGACACATCAGCGCGAGAATAACCAAGCTCCTTGAGTCTTATCAGTTGCGTAACACGCGCGTCGAGCGGAATCGGTCCTCTGGTCCATCCTAACAGTGGGGATCTCGTCGCCTTGGACAGTTGCGAACTAACCAGGTGCTTCGATGATCTTCGATTTAGAACTTAAGGTAAGAAAAGCTTGACCGCGTAAAATCGCGCAGGGTGACATCTCTTGTACACGGACGGCGTTTGCACTATAGCCTGCCCTAGCACCCATGCCTTATGACTTCGATACTTCCAGATAGGTAGAGCTGGATTCCCCCTGGCCAATTACGTTTGTGCTAGCACTTCCTCCGTAGTGCGAGCGAGGTCAAAACCGGGCAGGTCAGCAAGCGGCCGCCGTATCCCGTCACGCTTCATCCGTGATCAAATCTCTGTGTTCAACTATCTCCCACGCCGGGATCCCCTTACCAAGCGGGGAAAATGCGGTGGGTATACTTACCTGTATGGCGTGGTTTTCACTCGCCCTCGAAGGCGAGATGGGTATTCTCCGTCAGGCCACCCGGCTCGGCCGACAGAAGAATGCGATTTGACGAGGCCCGAGACCTCTTCATTGCCAGCGAGGTACGGACGATGGGAAAGCACATCTTGAGCTCGCCATAGTACAAGTCAATGCAGGCCCGCAACCAGTCCCTGTCAATTAGCTTTCTCTATGCGTGGTCTTGATCTGCTGTCCATACCAGCCGTTCATGTGCCAATGACCTCGTGGAGTCAGGGGCGTAAACCCAACCGCTAGTCTTGATGTTCCAAATATTACTCAGTAGGCTGTTAAGCCGGCGACACCTGATGGAGGCATGAATTTTTTCCTTGTTCCCCTTCACAAAGCATGACGGTCGTAGGGAACGTTTCTTGTAGCATCACAGTTCAGGTCCCTAAACTTTCCGACGGACCTGCTGCGGATTCGCTAGCAAGGACACGCGAGAACGGAGGGCTGTAGAGACCAGCGCCCTGTCCTGAATATACTGGAACGACGTTAATTAGATCGTAATAAGAACGGAATACTGTACTACGCAGAACACCAAGTGTGGCCACCGTGATGATAAGAAGTGGTAACCTACAAGATGAACAACTTATGTTACCTACCGTTGATAATCCGGCACTCCCGCCTGTCGGAAGTCCGGAAGGTGCGGAACGCGATCGTCGTAGTACTTTCAGTCCCAATTGGTGAGTATTGTAAATTAGCGTGAGAATCGTGCTTGATCGCTAGATGAGGGACAGGTCCGCAACTGGAAGTGCCGGCTGAGATTCTCTATGTTATGGAGTATTTCTCCCTATCGCTGCCTGCTTCGGGTCACGGTCTCTCAATTAGTCCCACGTGGACACAGCTAAATCAGGACTAACTATTGAATGGAGAATCCTCCTGCAACTGGAAAAACACTATGTGGTCTAGACAACAGAGAGTCGGCCAAGAATGGTGTCGGGACAGTCCAGCTTTGATGGGGGTTTGCTAAGGTCTTTCCCCGACCCAAACTCGGAGGTGTGCGTTTGCAAGCTCACAGGTAACTCTAGAACTTCTCTCGAAAGCACTCAACACGTGCGTAACGAACCGTGGGACGTAGCAGGTGGGCTAAACCGTATCTTCAGTTAGGGGTAAACCATAAGGATTAGCCTAGTGGGATACTTAACAATGTGTACTAGGCACTCGATTTTAAATTGCTAAGAAAACGGCTGGCGGACATGGGTCATTCAAAGCCACTAAATCTACTGGTAAGACAACTGTACACCTGAGTAGAGGCGATGGTACGTCAGTTCTTGGACTTGATGGGGTTTAAGAGAGGGTTCACACCATTTTTGCAGATAGCAAGAAATCATCCAAATGGGATTCGACCTGCTACGTACTGGGAGCGTTGGTTACTAACGCCCACAATTATATTTGCCTGCGAATCTGGTTAACACAGTAGCGCATGCCCGCTACCTACTTAGAGTCACATAAGCACCAATCACACGGGTGTGGCACAGTTGACTAGATCTACTATTCTCGGCTCTCAACCAAATCTAATTGAACCGCCTATACTTTCACTAATCTGCTGGTCGCTACGGTGTACATATCCTTATTAGAGAGCAATGAGGCCGATAGCGCTTAGGTCACGAGATAAAACTTACGGAATGCCAATGTCAGCCGCTATGGTTCGACTGCAAAATTAACCCGGTCAAAGACACCTTTACTGAGTTCCGGTTACGCTCTAATTGTTTACAGACCGGATGGGAGTTGGCCGCTCACAGAACGAGTGAGCAGTTTAGAAACTGGACTAGTAGCAACTTAGGATGGTCTATCGGGCTGATGTGCAGTGGATAAAGTTGCGACTGACAACTCACGATGGTAACAATCCGCCTGCTATCCTCGGGGACAAACCCTTCTCAAGTATGACCAGCTCCTCAAAGTCGCCTTCGCCGCATAGCAGGCCGGCATAGCCAAATTGAACGCTCTCTGAATGGGTAATGTAAGCGTTTTAGATGGTGATCCGACACTGCATGACATTAAGTTTGTGATGGGCCGCCGTTGCTGCGATATGTTATGTGTGAGGGCTAGAAGAGCGAGCGCTCGCAAGCAGCCAGACTAGATGGATAAGCTTTCTTGTGGTCTGTGGGATTCAGACGGGCCCCCTCAATCAGAGTCGTCCCATAGTGTTATTGACCGGTGGCCAGGAAAATAGGAGAGCTGTTAATACGGCATTCCGGAGCTCGAGCGCGGAAATGCCTTACGTGCAGTACGAACTCAGTCAAGCACGTGTATCAGCCTTTTACGTACGCACCCTTGTTTGGAATGTAGTTAACGGGTGATTCGGTCTCGTAGACGATTTTTGACATAAATAATTTGCGCTCTGTCTTGTGCCTATGCCGCATGGGATCAATCTGCCTGAAGAGGACACACATGCCTTGCATTCATTCCATCATATGATGGCCCCCTGTATAGTGGCGAGTGCCCCCCGTATAGCCAAATATAGAGCTGGAGTAGGCCCCTAGGTATGACCTAACTCATTGATTCGGGCGTCGTGCTTGTGCCTCTGGGAACCGCTGCGTTTTGGTACCCGCCTCTCTAACTGGCCCTCTCCCTCCAACTTTCATCTTCCCAGGGACATACTCAACGGAAGGCATCCTGCTTCTCTGGGTTGTTTCGAGGGGTGAACTCTCTTCTCCCCGCTCCCTAACCCGTAAGAGTCTAATCCCCGGTTCCGTAGCAAATTTAAACAGTCGGCGTGGGCAAAACGCAACTCGTACAGCCGGACTTTCTCGGATTAAGAGTGTGAGGTAGATCACGTGCTTGTCGCTCTAAAAAGCCTTAGAACACCATTGACGGAGCCCAACACGGGGACAACGATGCGTTCAAGGAGGCAATATTTGGACGACGACGCTGCTCCCTTGGAGACAACCTCTTTACCTCGCGTTTTTATTGTTCCACAATGACCCTAGAATCACTGGATTGAGAAGGTAAGTCCACACGATGAAGCGCCGTAAACCTCAATATCAGCTGCACGAGTTTGGCAGAGAACTGGTCCGCTTGCCGCCTTTTCTGCTACTGGTTACTTTCTGAGCTACGTCGACACGATGGGAGCATTGTCCGTGCCGGGGTAAGCGTCACTGGCCGGTAGGTCTCGCTGGACTACGGTAGGATGCGTCACCGCGGTGGAGTATGATGCCCATTCACCTGGGGGAACCCGCTGATGCAGCTTTGACCGGAATATCACGGGTGTTTGGGCACTCCAAGCGGCGTAGAGACGTATACGTGGTTCCTACAATTGCCACTCCAAAAAAGTCGCTTGTTTATTGTAGCAAGTAACCCTGCCCGCCCTACTACACGGTCGCCAGAAATTCTATTACGATTGTCGGTTTGGAGCGTACATAAGGAAAGGTTAATTGTCAATGAATTCAGGGACGCAGTTAGAGGCGCGTTCAGGAAACCTAACTCGACCCAGACGCGATCTGAGTAGGAATTTCACCCCAGCTAATACGTTGTCCTTTTGTCTCGTATGTATGGTCGGAACCCGAGCAGATTAAGTACGGCCTATAGTACACTTGCTGACTTGTTGCCGGTGCGTACATTCTTAGTCGCACGCGCCATAAATCCGGTCCGTTTTCTTGGCTAACGAGAGCAGGAGGACCCCTACTGATAGGCACCTTTACCAAAGGACAAGCGGGCATGTGGCCTTAGACGATCCTTGTCGCCCCTTACCTAGCAGACTTTCGGTGTTTCTCATCAGGGGGCCTTGTTACTCCCGTCTAGTATCAAGCGCTATGCATACACCTAGATTCTAGGTGGCTATGCTGGTTGGACGTGAACTTATTGCACAGCTTATCTGTGTCGGGAGACAAATTATTTATGCCACCGAAGCTCGGATACTCACCAACGTGCCGAAGCGCCACAAATGCAATCAGATTGATCTTATTTTTGGGCTGGGGCCACCGCGCCATTTTGAGGTCGGGTCACTCTCGCACGCAGCCCATTGCAGCAGAAAAACAATATACTGTATAAAGCGGTGGTAGGTCTTGCACGCAAGCGCCGACCTTATAAGATTCTCACCCACAGGTAGCCTGCTGTAGAAACCAGCGTATGCCAGTACACTTTAGGGCCGGACAAGTCAGCTCTAGCTCTACGATACTGTTCGGCCAATCCTCCTTTCACACTCCAAGATTCTTTAGTGTCCGAAGAACTCGCTGGCCCCTTGTCCTGTTATTTAAGTGTGCCCTGCCAAGCAGCAAAAACCCCCTTCTGCATTTGTTCCTCTACCCTCTGAATCTGCTTACTGTCGTCGTCACGCCCGCGTACGGTGCAATTCTTCGCAACCAGCAGAAAAGGGTACTCATTTCATTCGGGACAGGTTTTTTTTGAACCCATTAAGTTACTTGTTGAAATACTAGGCATGGCAAGGCCGTTCTGGGCGTTCCGATTCACTCATAGAACATCGCGTCAAGTCTACAGTAACCAAATTACTTGAAATGTTGCAAGTGGAGATGCTCAGATCAATAAGCTCCGAGGTGGAGCTGAGTCTTGCCCCCCCAATATGGCGGACGGTCTGTTTGCAGACCCGTCGTGGATCCTGGATTGTAATTCCATATGATCTGTCTTCTGCGGTGCATCGCCCAGCGATAACCCTCGGGATCGGACGGAAAATACAATGGGAGGTCCAAATTACGCGTGGTCCGCTGGATACACGTATAAGAAGTTGCGGGAATGCTACAAATCGTTAAATAAGGCAGCCAACCTAAGCCGCGTCTACATAGGCTTCCAGCAACATTAGCTAAGCAGGCTGGGTATCCTGGTACTCCCGTCACATTATGCAGGGCATGGCGCGCGAAGACTACACGCACTCACTCGGAGTTGATGGGAAATGTGAATGTGGGGACCTTTGTGGAGTGCCAGCCGGCGGCCCCACCACCCAGGGATTAGGGAAGGGGTTTCGCACCTCCCCGACGCTCCAACCCTTCGGTTGTTTGGGACACATATTCCTGTAAGAGAGCGTAAATTTGGAGGTCAATGC
		</sequence>
    <sequence><taxon idref="Location_0_3_1|47.012219113770655"/>
			GATACCAGTCTCTAAGAGGTCTGAAAGTCTTCCCACCACGAGTACTTTAGACATACCTAGATTTTTGGCTGGCGTGTAGAGGACATGCCCTCGTCGTTCACAACGCCACATAGAGTATAGATCCCTAAGTTCCACCTAGGACGTTACACGTCTGGAACACCGTAAGGTTGGTGGATAGAACTCTCTGCCGGAGTCTGTGTTATGTCCCGCTGGTTTCTTTTCTTGGGGTCTAGATACAGTTGCTACTACAACAGGTGAGCTATTCGCGGTTCGGACGGACGGCTTCTAGTCTCTGGTGCATGCTATATACGGATTGCGGCAGCTTGTCGGGGCCGGGCCGTTGCTTTATCAACAATTGGTGCATACCCCGCTTCCCCTCTTTGCGAAGAGGCGCTCGTCCTGGGGGAATCCACGGGCGAAACCGGAGTAGTACCCGGATCCCGTAGATCCATAACTCCTTGCCCGGACAATGGCCCCATACTAAATCCTATCGAGAGTCGGACGCTCATACGAGTAGTCTGCCCGAAATGCCATTTGAACTGTTGGCGTTGAGAAACGTATAAGCCGGCAACCTTAGCTGTGTCAATCTACCTGCCAAACTACCAGACACATTTCTCAAAGTGTATGGAGCCTTCTAAGGAACCAACTATTTCGGTCTATCCGTGGCGTGCTGAAGGAAGTGTTATCCTAGCTAACCCTCAAGGAAACCCTTAGGACGACCCTATCTGGGTTCAAACCCGTGGCGTTCTCAGTCAAGGTCACAGGGGTTACATTCAACCGCATCACTGGGGGGTGAGGCCATCCTAACCCGGACGGCCGCCCAGTCACGGTAAAGCAATAGAGTAGTAACGTTAATTGTAGATGTCTACTCAACCGTTTGCTATGAGGGTAGGCAATTGGCTGTGGATTGAAGGGATGTGGCGGTCTATCGTCACCTCGCACCAATCCGAATGATAGATTGTATCTCTTACTTACGGGTTAGCGAGCGAAGAAGACGGGGCATCCAGACTTTGTCAACACTTCCTGTAACAAATTCTGGTTAGAATCCAGTCATGTGTGCGACGTAAGAATGCTGTGGAATTAGTTCTGTAGTTGAGTTAACCTTTTCTCAAGATTAGTTGAATGAACTAGGCCGAGCAGACCGGTTGTACGTAAAAGGACACTCCTTATATTGTCGTGCTATTAAGGTATACTTATTTATAACGCGGACATCCACTCCTGACGAAGCCATGCGGTGCTATGTCTACGGGCCCACGACTTGTGGACGCTGGTGGCTAGCATGTTTGCAGCTTTCTGATATTTTATTCTCATGCAGGCCGAACGACTCTGCGAGCAGGTGTTTCAAGTAAACTACAGTTGAATCAGTTATTCCGTTGATGACTCTCGTGGGGAGCAAGCATATGCGGGATAGCCATCAGAACGTGGTGGCCATACCAGGGATAAAATTACACTAATGGTCGGAGATTTCCGAAAATCAGAGTCTCTACCTAGATGTAGCTGGCCATGATGAACGTATGCCTCTGCGAATAATTCCCCGCTAGAACGGAGAGTCGCGCCCTGGCTCATCGCCCTCGAGTTTATAGATCATAGTCTAAATAATATGAAGCTCTTAGACCAGATGCCTCCGGCTGAAGCTTCTGCCCTAATTATGACATGCCAATCAGTTAGGTTGCTGGTCTCAAATTGATCCAAGTAAACGAAAATCGCACGATCCGTCCCATTCGCATAGGCGGGTCGAAGAAGTCACAGAGATATATCCCTCCAATGGCTCAGAACGAACGTCACTTTCCATCACAAGGCGTATGAAACTTTTGTGTAGGTCTGAAACTTGCGCGATAGGCCGCGCTCTAATTTTGCAGGACCGGAGCGAGCACCCCGGAATGTGACTCTTTAAGTGCATGTCCGCGCCGCCTCTACTCGCGATCCAGGAGTTATAGACTACCGTAAAACATGCGTACGAGTCGTCAATTCAGGACAAACAGAAGAAGGGAATATAGCGGGACAGAATGCAAAAGTACTGATGCTACAGCTTCAGGATCACTGATGAGAACCAACTTCTATCCTCCCCTCACGCAGTTGTATTCGTTCCGATGCATTATACTCCTGTGTTAGCAAGCAACCTGATTTAGAATATGCATTCAAATAACACATAATTAACCCAAACTCCCAGTTTTAGTCAGAGCCCGCGTTATCTTAAGACTTCGTCGAAGCTGACACATGGTATTTCACTACAGACACGACCATTCTCAGGTGCAGGGAGGCGTCGGGACGGTTACCATATACAAGAGCCCCGTCATCCGTGCTCTCTTGTAGCTATGCCTATACACAGGCTTAGGCGCCATAGACTCTCTCAGGGCATTATTTTGAGTCCCGATTGTGAACATGCGGGAGCCCCGCGTTGTGGTGCAATGGATCCGCGCGACGAACCTACCGGAAGTAGTTAGCGCGCTGCTTATGTGCGATGAGGCATTCACCAGTTGAGTTTTCGAGCTGATTTTCCGGGTGACAACTGAAACCCCTATTGATGGTGTGCAATGATATCTCGTAACCTCTCCCCCGAAAGACCGTGATACCCATTGGATTAGATAACGCTTTTACCTACCCAACCGCGGATTAGGGCGACCACGGGTCAGACGTCTGACCACTAAATATTGATACGCATTCTCCTATGGTCCCACGGATTTTGTCCTCCAAACTGTCCCCGTAGAGGGGCAAAGCGAGGCCCCTCTGGCTAAATCTCTCATGGCGGAGTGCGCGCCATTATGCGACTGTAGAAAAAAATTCCCCTCGGTCGTTCCCGCTGCCGACACTGGGATACAGTACACTCCTTACGGGAGCTAGTTGCCACGTCCATCGCTCTACTGCACCAACAGGAAAACGCATGATGGCCGCAACCGAACCTAAGTCGGAACCCCACTGGCCCTGAGGCGTAAGCTTCAGGTTGTGTGGAATTAGACTCCGCGCAGTATCACGATTGGACCTAATGCGGTAACTGTGGCGATCATACCAATGTTTCACGAGGCGACACTGCAGGCTGAACCTGTGGCATGGGGGTACTCGGCGATGGCTTCAGACTTAGCAGTTCTTCAAAAGTGTGGGCAAAGACATAAATGCCCCCAGACCCGCATTACCAGCACTTTCATCGAGGACACGTGGATCGGTCAGCGCAGTTCTATCTATCTTGCTCAGACCCTACTTCCAACTTTAAACAAATATTGACAGATGTGTGCGATTACGTAGGGCCAGACCTTGGGACCGCTTATCCACTACTAGGAATAACTGACGCTGATCGGCATGTGGTAAACAGACCCGACTTTTTAAGCGTAATGAATTGTCTCCGTGGTCCGCACTCGTCCGACATAAACCGCGAAGCACTCCGTTAGTTCGGTCGCCGGGTAGATGTCGTCAGAAACTCAATCGAGACCTCCCCAAGGACGCACGGTTGCTGTGAAGAGGCAGGATCGTCATTGCTCTATGGGCGCCATCGCTCGTAAGATGAAAAATCGTGAGGATGGTCGGCTACGAGTATGCCGTCGTAAGCAATACCTGCGCTGGGGTAAGGTGCGAGATCATTCTACCAACAACTCCAGATGGCACGTGGCGTCTTAAGTTAGACGGATGAACCTCTTGCAAACCTTGTTTTAAGGGACATCTCTGGGCCCTGGCACATCATACCCGACGACGAGATGTACTCGTGGCCTCATGGGAAAGTCATGCTGCCCAAGAAATAGTTATAAGGGTGAATGCATACGGATGGTTGACTATGAGATCTACGACACACCGAAACTACGTGACCCGACATGGTAGGTCAGCTATCATCACGTTTTAGTGATCCGCCTTAAAACGCCAAAATAAATTTACGTGCGGTGGCTATCGTCCGGCCGGTGGGAGCTAAACCCTAACTTCCCCAGTAGAATCCGTTTACTGTTGAAGCCAGCGCTGGGCGTATCCTGACGGCACAGTGTCCAGATCTGAACGGAAAGTGCTCCCCACCAGAGCAGCTCGCAGTCGGTTCCCTACAATTCCGAAAATAACCGCGTTGGCAACCTCCGGCGTCTATAGTTGAGTCCTTAGCCCTCATCACTCTAGCTATCGCGTAATGACTAACGAGTTCCTCCGTTAATGCGCGTTCAACTGATTCCTGTCTCACCCCTATATTTTGACCTGTCAGGCGTGTGACCGCCTGCTTTCAGCTTGGGGTTATGGACGAAACGATTTCGTGCAACTCCCGGCGCAGGAAGCCGGGATCGGCAGAAAGAGTCGGCGAAAATTTGAATTGCGAATAAGGGGTTCCACCTATGTCATTCGCTTAGTGGAATGTGATGGTTACCCGTGTTTTCACTCAAGGACATGTTCATAGCGTTAGTGTTTCACGCCTGCGAGAGCTGTATGATCTCCAGAGTACTCCTGTCTCCAGGGCGGAATAAAAACGCGGTAGTCCGTAAATAGCAATAGTATAGATAGTTGTCAGCTCAAAAAGTACGGGTTTAGTTAACGCAAAAGCTGAACCAGAACGTCGCCGCAGTAGGTTCAACGAACATTCGCAGTCCTCGTGAAGCCAAACACTCGGTATCTCCACCCCACGATAAGTATCCTTTGTTTGACTTTCGAGGTGTCTTTGCCTGGTTTCCTAAGCTGCATTCCTGCGCGCTGACATGTCTAGGATGGACTGGCGCTTGGGCGGCGACTCAACCTGGTCCACCCTACTCACATGCAAATAACTTACTAATATTCCCTCAGATTAGTGGAGAAGGAGGGCGCGACACGCCTTAGGTCCCAGGTAAGTGCCCACCTCGGTAGTACACGGTTGGATGATCCCTTGTTATGTTGCCGTCTGGTCCAACGTATATGGTAAATATGTCAGACGATATTTGTTCAGAGCGAATAACTGAATTAACGGTACCAGCATGATTTCCACGGAATTAGTTTTGCTTCCCTGGTTTTGGTTATGCTAGTGACCATCTTTGTGGTGACAGATACCGGGTATGTTCAACCTCCAAAGAGCAACGAAGGGACCAGCAAGATGGACGGAGAGGATGTGCACCCAGCGGATAGGGAGTATAACCGCTGCTGGTCCGCGAATTGGGGACGTTGTAAAACAGGCAAGGGGAAGCAGACAAGCCGCCTGCCGGCCGCGTATGAAATTGTAAGGGGAACAAAGCGTCTTGACTACAACCGGCGGTTACCGAACCAACCCCGTTATTTACTAGTGCACAACAGGGTCACGAATTCCGACGACATACTCCCTTACTGTGGCAACTCCAAACACATGCGCGTGGCCGCAGGCGCATATGTACCCGGATAGCTAACGCCGTGGACCGCCAGGTGATTAGAATATCTTTATAGAGTTGCCCCACAAATCACTTTTACACGGAAGCATTGCCATCATTCACCGCATGGGGGAATATGGTAGGGAAACTTCTAGAGCTCTTATAGGGTTGACCAAGCAAGATACCGGTTTATTGCCAGTACACGTCTGGACTCGTCTCTGACGTGAACAAGGGTACGCGCATCGTCGTACGTCTGATGAAGAAGGTGGATCACCACCTAGCCCGCTTGCGAATCGTGGATGTAAGATCAAGCCCTGATCCAGGCCCCATTAAGAATACCCTCCATGATGCGGAAAGACATATAGCGTGATTCACGCGTGCGAAAACTAGATTAGCACATTCTCTCTATGGCGAGGGTATAGTCTACGGTGCAAAGAGCCTCAAAAAAACCCCTCACAGGCGTCAAAAATAGCTCTCCCATAATCCAAAGATAGGATTTGCTATCTAACTTGTGGATGCTGACTTGAGAGTTTCGCAGCTCTTCCGGCCCCATTAGCATTTTTTCGACTATCTAATCCGAATCCCTGGAGTACTGTTACTATCTGTGCAGTAGGGCAGAAACGAAAAAGTGACCACCCCATACGGGACGGGACAGTCTGGGATTATAGTCGTAGAATGCGGGCGGAATTTCCATATCCATCGTTCCGCCAAAGAATTATCGCGAACTGCCGCCGCTGTTAGCAAGCTGCGGGTGAACGCTACGGTCATTTCAGGCTAGAGATAGATGAAATTACACCTACAGACCGAGTTGAAGGCTGATTATATCATGTCTCGAATGCGCTGAAATCAGGCGGCTCACGTTTCACTCGTGGCGGCGATTGACCACATCGGATGACCTACTCGAGAGTGCTTATCGTAGCAGTAGGTGCGTCTCCATTGCCAGTCTGAACACATGACAAACCCAGTCGTCATAAACAATAACAGCACCACATCAGTTCTGGGAGCACGTGGACGACAAACTGATATGGTTCTCGTCGAGTTCGGCGGTTGCGTGAATAGATGCAGGCCGCCCGCACGCCCTGAGTATTGCCGCCGGGTTCCCTGCCAGGCAGCCGACCATAGGGCTCTTGCTGTTTCGGCTGGGCGAATATTGAGGTTCCAACATTAGAGAAAAATCGAGCTTATAGACGGATGGGCTACATGGTAGTACGGAACTTCACTGGCACGGGGTCGCGCTGCTGAAGTTCATGACGTGGACGGTCCCGCGTATGCCCTGGGTGCCCTAGTCCACCCGTAGATTCAACCTACCATTGTGCGGGAGGCGACGTTAAACGTGCACCTTGCTCGGCGGGCCGTGTACATTCTTATCTTAGCGCCCATCACGGATAGCAGAGTTAGGACCTTCGCTAGTAGTTTGTTCCGAAGGAGGGTATTTCCAGTAACCGTCTCTAACCAAAAAATTACTGAAAGCCTGATCACTTCTGTATAGGCTCTTAGGCTAAGTTTGGAGAAATTAGGATCAGGTGGCTGTACTCCACGGCTTACACCCTGAGAGTGCAGGTGGGATTATACCATAGCGCGGGTCAATCAGCAATTCTAGACGTTTTGGCTACACTTGTCCGATCACAAATGGCAACAAATATTTGTACGCAAGCATGTCCACGGTCTTTGCTGCTGGTGGGTCATCACCCGTTGCACGCAACTCGTCGGATGCCGGCGGCCACATTGGTCGGAGAGAAGCAGTAGGGCGGATGAGAGCGCGCGGGACCGTACTACCTCAGAAAAAGTAATTAGCGCTACAGGTCCCGGTTAGGCTTGTATCAGACGTAAAGGGAATCTCCCCTACCATGTTCATGGCAGAGGTGCAATCGCGAGAATCCGATTTCAGGTATCGCGCTAGTGCAACACTGCTTCGGAATGTATACCTGCGAGGCGATCGCCGGCGAGCCAGATAACTACAAAAGCTGTGCTCCCGGACCCCCTCTTATTAAGAGCTGCTCCTTACTCGTTGCAGTGTTGAATCACAATCTACCAAGTACCCGTCTGGCATGAGGAAGAAGTTTGGCTGCCTAAAGAGAAATCAATCAGTAGAAATTTTGTGTGAGTGACCGGGACCAGACACCGGCATAAGACCACGATGGCTTCGTTTATGGCGATTAGCGGCACATGGCTGTCCCGGACCAGAACCGGCTGCTTCTTGGAAATGGGTAATCAACTGTCGTGTATATCACCTGAGATGCCCTCGGATTACTTAGTGTGGGTCTCGCGATCCCGAATAGGCGCAACGAAGTCTGTATTGCCTCGGGTCTGAAGCTGGCGCAGAATGCAAACGCCACCGTGGATAACCACGTTAGGGCGTTCTCGCGGTCCGAACGTTTAAACAGGCCCTGTAAGCGTTCCATGGGGGGCAGGGATGGACAAAGAGAGTCAGCTGTACGCGGGGTAATCGTGCAAGAGGCGCATGGCTATCAACTCTTTACGTTGTGAGGAGTTACAGCCGCGACCTACACCTTTCAACTCGATTCTTAGTCTGAGCGCTTTTCAAGACCGACTGGCAGAATAGAACGTTGATTGGCAGCGTTGATGCGGTCGGAGCCTACTGCCTTCAGAACTCATCGGGCGTTCTTGAGGACATGGGCTGACTCTTTTCTGATCACACCGTCTCATCCGGCGGGTAATCCGCCTGGCGGCGCTACCCTGCTATGTCAGCCTTGCAAAACGCTGGTGTGCATTCCATATTGATGATTGTGCACGAGGACGACCCTATTTCTTAATCTCTACCTTCCCTCAATAGAGCATTGCATCTCTTTCAGGCTCAAGGGCAGCGCTCTCCGCAAAGCGGATTGAGACGTGATATCTCCCGCTACAGTCTTCCGAGGCCAGACACAGTTGGAGTGATGTAAGCATAGCCTCGAGGCTCCAGCGTACTCCCACTTTACATTGCTCTGTGGGCTAGGGGTCAATCACGCTGGGGTGTCTGTCAGCTAATAGCACTCATAGCTATCGAGCGAAACGATACGGAAAACCTAGTTGTCAATCCTAAAATAACTGCTGCACCGACGATTTAATTCACTATCAGAAACGCAAAAACGCAAATGGAAACGGAAATGGTAATCGGATGACCTCCACGCCGCTTAGCCTCGGGCGCCCCTCGCTTTATGTCTACGTGCGCGATGGGTTCTACTTGATTTTATTTCGCGCGTCCGGCTTACACTGACACATCAGCGCGAGAATAACCAAGCTCCTTGAGTCTTATCAGTTGCGTAACACGCGCGTCGAGCGGAATCGGTCCTCTGGTCCATCCTAACAGTGGGGATCTCGTCGCCTTGGACAGTTGCAAACTAACCGGGTGCTTCGATGATCTTCGATTTAGAACTTAAGGTAAGAAAAGCTTGACCGCGTAAAATCGCGCAGGGTGACATCTCTTGTACACGGACGGCGTTTGCACTATAGCCTGCCCTAGCACCCATGCCTTATGACTTCGATACTTCCAGATAGGTAGAGCTGGATTCCCCCTGGCCAATTACGTTTGTGCTAGCACTTCCTCCGTAGTGCGAGCGAGGTCAAAACCGGGCAGGTCAGCAAGCGGCCGCCGTATCCCGTCACGCTTCATCCGTGATCAAACCTCTGTGTTCAACTATCTCCCACGCCGGGATCCCCTTACCAAGCGGGGAAAATGCGGTGGGTATACTTACCTGTATGGCGTGGTTTTCACTCGCCCTCGAAGGCGAGATGGGTATTCTCCGTCAGGCCACCCGGCTCGGCCGACAGAAGAATGCGATTTGACTAGGCCCGAGACTTCTTCATTGCCAGCGAGGTACGGACGATGGTAAAGCACATCTTGAGCTCGCCATAGTACAAGTCAATGCAGGCCCGCAACCAGTCCCTGTCAATTAGCTTTCTTTATGCGTGGTCTTGATCTGCTGTCCATACTAGCCGTTCATGTGCCAATGACCTCGTGGAGTCAGGGGCGTAAACCCAACCGCTAGTCTTGATGTTCCAAATATTACTCAGTAGGCTGTTAGGCCGACGACACCTGATGGAGGCATGAATTTTTTCCTTGTTCCCCTTCACAAAGCATGACGGTCGTAGGGAACGTTTCTTGTAGCATCACAGTTCAGGTCCCTAAACTTTCCGACGGACCTGCTGCGGATTCGCTAGCAAGGACACGCGAGAACGGAGGGCTGTAGAGACCAGCACCCTGTCCTGAATATACTGGAACGCCGTTAATTAGATCGTAATAAGAACGGAATACTGTACTACGCAGAACACCAAGTGTGGCCACCGTGATGATAAGAAGTGGTAACCCACAAGATGAACAACTTATGTTACCTACCGTTGATAATCCGGCACTCCCGCCTGTCGGAAGTCCGGAAGGTGCGGAACGCGATCGTCGTAGTACTTTCAGTCCCAATTGGTGAGTATTGTAAATTAGCGTGAGAATCGTGCTTGGTCGCTAGATGAGGGACAGGTCCGCAACTGGAAGTGCCGGCTGAGATTCTCTATGTTATGGAGTATTTCTCCCTATCGCTGCCTGCTTCGGGTCACGGTCTCTCAATTAGTCCCACGTGGACACAGCTAAATCAGGAGTAACTATTGAATGGAGAATCCTCCTGCAACTGGAAAAACACTATGTGGTCTAGACAACAGAGAGTCGGCCAAGAATGGTGTCGGGACAGCCCAGCTTTGATGGGGGTTTGCTAAGGTCTTTCCCCGACCCAAACTCGGAGGTGTGCGTTTGCAAGCTCACAGGTAACTCTAGAACTTCTCTCGAAAGCACTCAACACGTGCGTAACGAACCGTGGGACGTAGCAGGTCGGCTAAACCGTATCTTCAGTTAGGGGTAAACCATAAGGATTAGCCTAGTGGGATACTTAACAATGTGTACTAGGCACTCGATTTTAAATTGCTAAGAAAACGGCTGGCGGACATGGGTCATTCAAAGCCACTAAATCTACTGTTAAGGCAACTGTACACCTGAGTAGAGGCGATGGTACGTCAGTTCTTGGACTTGATGGGGTTTAAGAGAGGGTTCACACCATTTTTGCAGATAGCAAGAAATCATCCAAATGGGATTCGACCTGCTACGTACTGGAAGCGTTGGTTACTAACGCCCACAATTATATCTGCCTGCGAATCTGGTTAACACAGTAGCGCATGCCCGCTACCTACTTAGAGTCACATAAGCACCAATCACACGGGTGTGGCACAGTTGACTAGATCTACTATTCTCGCCTCTCAACCAGATCTAATTGAACCGCCTATACTTTCGCTAATCTGCTGGTCGCTACGGTGTACATATCCTTATTAGAGAGCATTGAGGCCGATAGCGCTTAGGTCACGAGATAAAACTTACGGAATGCCAATGTCAGCCGCTATGGTTCGACTGCAAAATTAACCCGGTCGAAGACACCTTTACTGAGTTCCGGTTACGCTCTAATTGTTTACAGACCGGATGGGAGTTGGCCGCTCACAGAACGAGTGAGCAGTCTAGAAACTGGACTAGTAGCAACTTAGGATGGTCTATCGGGCTGATGTGCAGTGGATAAAGTTGCGACTGACAACTCACGATGGTTACAATCCGCCTGCTATCCTCGGGGACAAACCCTTCTCAAGTATGACCAGCTCCTCAAAGTCGCCTTCGCCGGATAGCAGGCCGGCATAGCCAAATTGAACGCTCTCTGAATGGGTAATGTAAGCGTTTTAGATGGTGATCCGACACTGCATGACATTAAGTTTGTGATGGGCCGCCGTTGCTGCGATATGTTATGTGTGAGGGCTAGAAGAGCGAGCGCTCGCAAGCAGCCAGACTAGATGGATAAGCTTTCTTGTGGTCTGTGGGATTCAGACGGGCCCCCTCAATCAGAGTCGTCCCATAGTGTTATTGACCGGTGGCCAGGAAAATAGGAGAGCAGTTAATACGGCATTCCGGAGCTCGAGCGCGGAAATGCCTTACGTGCAGTACGAACTCAGTCAAGCACGTGTATCAGCCTTTTACGTACGCACCCTTGTTTGGAATGCAGTTAACGGGTGATTCGGTCTCGTAGACGATTTTTGACATAAATAATTTGCGCTCTCTCTTGTGCCTATGCCGCATGGGATCAATCTGCCTGAAGAGGACACACATGCCTGGCATTCATTCCATCATATGATGGACCCCTGTATAGTGGCGAGTGCCCCTCGTATAGCCAAATATAGAGCTGGAGTAGGCCCCTAGGTATGACCTAACTCATTGATTCGGGCGTCGTGCTTGTGCCTCTGGGAACCGCTGCGTTTTGGTACCCGCCTCTCTAACTGGCCCTCTCCCTCCAACTTTCATTTTCCCAGGGACATACTCAACGGAAGGTATCCTGCTTCTCTGGGTTGTTTCGAGGGGTGAACTCTCTTCTCCCCGCTCCCTAACCCGTAAGAGTCTAATCCCCGGTTCCGTAGCAAATTTAAACAGTCGGCGTGGGCAAAACGCAACTCGTTCAGCCGGACTTTCTCGGATTAAGAGTGTGAGGTAGATCACGTGCTTGTCGCTCTAAAAAGCCTTAGAACACCATTGACGGAGCCCAATACGGGGACAACGATGCGTTCAAGGAGGCAATATTTGGACGACGACGCTGCTCCCTTGGAGACAACCTCTTTACCTCGCGTTTTTATTGTTCCACAATGACCCTAGAATCACTGGATTGAGAAGGTAAGTCCACACGATGAAGCGCCGTAAACCTCAATATCAGCTGCGCGAGTTTGGCTGAGAACTGGTCCGCTTGCCGCCTTTTCTGCTACTGGTTACTTTCTGAGCTACGTCGACACGATGGGAGCATTGTCCGTGCCGGGGTAAGCGTCACTGGCCGGTAGGTCTCGCTGGACTACGGTAGGATGCGTCACCGCGGTGGAGTATAATGCCCATTCACCTGGGGGAACCCGCTGATGCAGCTTTGACCGGAATATCACGGGTGTTTGGGCACTCCAAGCGGCGTAGAGACGTATACGTGGTTCCTACAATTGCCACTCCAAAAAAGTCGCTTGTTTATTGTAGCAAGTAACCCTGCCCGCCCTACTACACTGTCGCCAGAAATTCTGTTACGATTGTAGGTTTGGAGCGTACATAAGGAAAGGTTAATTGTCAATGAATTCAGGGACGCAGTTACAGGCGCGCTCAGGAAACCTAACTCGACCCAGACGCGATCTGAGTAGGAATTTCACCCCAGCTAATACGTTGTCCTTTTGTCTCGTATGTATGGTCGGAACCCGAGCAGATTAAGTACGGCCTATAGTACACTTGCTGACTTGTTGCCGGTGCGTACAGTCTTAGTCGCACGCGCCATAAATCCGGTCCGTTTTCTTGGCTAACGAGAGCAGGAGGACCCCTACTGATAGGCACCTTTACCAAAGGACAAGCGGGCATGTGGCCTTAGATGATCCTTGTCGCCCCTTACCTAGCAGACTTTCGGTGTTTCTCATCAGGGGGCCTTGTTACTCCCTTCTAGTATCAAGCGCTATGCATACACCTAGACTCTAGGTGGCTATGCTGGTTGGACGTGAACTTATTGCACAGCTTATCTGTGTCGGGAGACAAATTATTTATGCCACCGAAGCTCGGATACTCACCAACGTGCCGAAGCGCCACAAATGCTATCAGATTGATCTTATTTTTGGGCTGGGGCCACCGCGCCATTTTGAGGTCGGGTCACTCTCGCACGCAGCCCATTGCAGCAGAAAAACAATATACTGTATAAAGCGGTGGTAGCTCTTGCACGCAAGCGCCGACCTTATAAGATTCTCACCCACAGGTAGCCTGCTGTAGAAACCAGCGTATGCCAGTACACTTTAGGGCCGGACAAGTCAGCTCTAGCTCTACGATACTCTTCGGCCAATCCTCCTTTCACACTCCAAGATTCTTTAGTGTCCGAAGAACTCGCTGGCCCCTTGTCCTGTTATTTAAGTGTGCCCTGCCAAGCAGCAAAAACCCCCTTCTGCATTTGTTCCTCTACCCTCTGAATCTGCTTACTGTCGTCGTCACGCCCGCGTACGGTGCAATTCTTCGCAACCAGCAGAAAAGGGTACTCATTTCATTCGGGACAGGTTTTTTTTGAACCCATTAAGTTACTTGTTGGAATACTAGGCATGGCAAGGCCGTTTTGGGCGTTCCGATTCACTCATAGAACATCGCGTCAAGTCTACAGTAACCAAATTACTTGAAATATTGCAAGTGGAGATGCTCAGATCAATAAGCTCCGAGGTGGAGCTGAGTCTTGCCCCCCCAATATGGCGGACGGTCTGTTTGCAGACCCGTCGTGGATCCTGGATTGTAATTCCATATGATCTCTCTTCTGCGGTGCATCGCCCAGCGATAACCCTCGGGATCGGACGGAAAATACAATGGGAGGTCCAAATTACGCGTGGTCCGCTGGATACACGTATAAAAAGTTGCGGGAATGCTACAAATCGTTAAATAAGGCAGCCAACCTAAGCCGCGTCTACATAGGCTTCCAGCAACATGAGCTAAGCAGGCTGGGTATCCTGGTACTCCCGTCACATTATGCAGGGCATGGCGCGCGAAGACTACACGCACTCACTCGGAGTTGATGGGAAATGTGAATGTGGGGACCTTTGTGGAGTGCCAGCCGGCGGCCCCACCACCCAGGGATTAGGGAAGGGGTTTCGCACCTCCCCGACGCTCCAACCCTTCGGTTGTTTGGGACACATATTCCTGTAAGAGAGCGTAAATTTGGAGGTCAATGC
		</sequence>
    <sequence><taxon idref="Location_1_4_0|26.823433760613156"/>
			GATACAAGTCTCTAAGAGGTCTGAAAGTCTTCCCACCTCGAGCACTTTAGACATACCTAGATTTTTGGCTGGCGTGTAGAGGACATGCCCTCGTCGTTCACAACGCCACATAGAGTATAGATCCCTAAGTTCCACCTAGGACGTTACACGTCTGGAACACCGTAAGGTTGGTGGATAGAACTCTCTGCCGGAGTCTGTGTTATGTCCCGCTGGTTTCTTTTCTTGGGGTATAGATACAGTTGCTACTACAACAGGTGAGCTATTCGCGGTTCGGACGGACGGCTTCTAGTCTCTCGTGCATGCTATATACGGATTGCGGCAGCTTGTCGGGGCCGGGCCGTTGCTTTATCAACAATTGGTACATACCCCGCTTCCCCTCTTTGCGAAGAGGCGCTCGTCCTGGGGGAATCCACGGGCGAAACCGGAGTAGTACCCGGATCCCGTAGATCCATAACTCCTTGCCCGGACAATGGCCCCATACTAAACCCTATCGAGAGTCGGACGCTCATACGGGTAGTCTGCCCGAAATGCCATTTGAACTGTTGGCGTTGAGAAACGTATAAGCCGGCAACCTTAGCTGTGTCAACCTACCTGCCAAACTACCAGACACATTTCTCAAAGTGTATGGAGCCTTCTAAGGAACCAACTATTTCGGTCTATCCGTGGCGTGCTGAAGGAAGTGTTATCCTACCTAACCCTCAAGGAAACCCTTAGTACGACCCTATCTGGGTTCAAACCCGTGGCGTTCTCAGTCAAGGTCACAGGGGTTACATTCAACCGCATCACTGGGGGGTGAGGCCGTCCTAACCCGGACGGCCGCCCAGTCACGGTAAAGCAATAGAGTAGTAACGTTAATTGTAGATGTCTACTCAACCGTTTGCTATGAGGGTAGGCAATTGGCTGTGGATTGAAGTGATGTGGCGGTCTATCGTCACCTCGCACCAATCCGAATGATAGATTGTATCTCTTACTTACGGGTTAGCGACCGAAGAAGACGGGGCATCCAGACTTTGTCAACACTTCCTGTAACAAATTCTGGTTAGAATCCAGTCATGTGTGCGACGTAAGAATGCTGTGGAATTAGTTCTGTAGTTGAGTTAACCTTTTCTCAAGATTAATTGAATGAACTAGGCCGAGCAGACGGGTTGTACGTAAAAGGACGCTCCTTATATTGTCGTGCTATTAAGATATACTTATTTATAACGCGGACGTCCACTCCTGACGAAACCATGCGGTGCTATGTCTACGGGCCCACGACTTGTGGACGCTGGTGGCTAGCATGTTTGCAGCTTTCTGATATTTTATTCTCATGCAGGCCGAACGACTCTGCAAGCAGGTGTTTCAAGTAAACTACAGTTGAATCAGTTGTTCCGTTGATGACTCTCGTGGGGAGCAAGCATATGCGGGATAGCCATCAGAACGTGGTGGCCATACCAGGGATAAAATTACACTAATGATCGGAGATTTCCGAAAATCAGAGTCTCTACCTAGATGTAGCTGGCCATGATGAACGTATGCCTCCGCGAATAATTCTCCGCCAGAACGGAGAGTCGCGCCCTGGCTCATCGCCCTCGAGTTTATAGATCATAGTCTAAATAATATGAAGCTCTTAGACCAGATGCCTCCGGCTGAAGCTTCTGCCCTAATTATGACATGCCAATCAGTTAGGTTGCTGGTCTCAAATTGATCCAAGTAAGCGAAAATCGCACAATCCGTCCCATTCGCATAGGCGGGTCGAAGAAGTCACAGAGATATATCCCTCCAATGGCTCAGAACGAACGTCACTTTCCATCACAAGGCGTATGGATCTTTTGTGTAGGTCTGAAACTTGCGCGATAGGACGCGCTCTAATTTTGCAGGACCGGAGCGAGCACCCCGGAATGTGACTCTTTAAGTGCATGTCGGCGCCGCCTCTACTCGCGATCCAGGAGTTATAGACTACCGTAAAACATGCGTACGAGTCGTCAATTCAGGACAAACAGAAGAAGGGAATATAGCGGGACAGAATGCAAAAGTTCTGATGCTACAGCTTCAGGATCACTGATGAGAACCAACTTCTATCCTCCCCTCACGCAGTTGTATTCGTTCCGATGCATTATACTCCTGTGTTAGCAAGCAACCTGATTTAGAATATGCATTCAAATAACACATAATTAACCCAAACTCCCAGTTTTAGTCAGAGCCCGCGTTATCTTAAGACTTCGTCGAAGCTGAAACATGGTATTTCACTACAGACACGACCATTCTCAGGTGCCGGGAGGCGTCGGGACGGTTACCATATACAAGAGCCCCGTCATCCGTGCTCTCTTATAGCTATGCCTATACACAGGCTTAGGCGCCATAGACTCTCTCAGGGCATTATTTTGAGTCCCGATTGTGAACATGCGGGTGCCCCGCGTTGAGATGCAATGGATCCGCGGGACGAACCTACCGTAAGTAGTTAGCGCGCCGCTTATGTGCGATGAGGGATTCACCAGTTGAGTTTTCGAGCTGATTTTCCGGGTGACAACTGAAAACGCTATTGATGGTGTGCAATGATATCTCGTAACCTCTACCCCGAAAGACCGTGATACCCATTGGATTAGATAACGCTTTTACCTACCCAACCGCGGATTAGGGCGACCACGGGTCAGACGTCTGACCGCTAAATATTGATACGCATTCTCCTATGGTCCCAGGGATTTTGTCCTCCAAACTGTCCCCATAGAGGGGCAAAGCGCGGCCCCTCTGGCTAAATCTCTCATGGCGGAGTGCGCGCCATTATGCGACTGTAGAAAAAAATTCCCCTCGATCGTTCCCGCTGCCGGCACTGGGATACAGTACACTCCTTACGGGAGCTAGTTGCCACGTCCATCGCTCTACTGCACCAACAGGAAAACGCGTGATGGCCGCAACCGAACCTAAGTCGGAACCCCACTGGCCCTGAGGCGTAAGCTTCAGGTTGTGTGGAATTAGACTCCGCGCAGTATCACGATTGGACCTAATGCGGTAACTGTGGTGATCATACCAATGTTTCACGAGGCGACACTGCAGGCTGAACCTGTGGCATGGGGGTACTCGGCGATGGCTTCAGACTTAGCAGTTCTTCAAAAGTGTGGGCAAAGACACAAATGCCCCCAGACCCGCATTACCAGCACTTTCATTAAGGACACGTGGATCGGTCAGCGCAGTTCTATCTATCTTGCTCAGATCCTACTTCCAACTTTAAACAAATATTGACAGATGTGTGCGATTACATAGGGCCAGACCTTGGGACCGCTTATCCACTACTAGGAATAACTGACGCTGATTGGCATGTGGTAAACAGACCCGACTTTTTAAGCGTAACGAATTGTCCCCGCGGTCCGCACTCGTCCGACATAAACCGCGAAGCACTCCGTTAGTTCGGTCGCCGGATAGATGTCGTCAGAAACTCAATCGAGACCTCCCCAAGGACGCACGGTTGCTGTGAAGAGGCAGGATCGTCATTGCTCTATGGGCGCCATCGCTCGTAAGATGAAAAATCGTGAGTATGGCCGGCTACGAGTATGCCGTCGTCAGCAATACCTGCGCTGGGGTAAGGTGCGAGATCATTCTACCAACAACTCCAGATGGCACGTGGCGTCTTAAGTTAGACGGATGAACCTCTTGCAAACCTTGTTTTAAGGGACATCTCTGGGCCCTGGCACATCATACCCGACGACGAGTTGTACTCGTGGCCTCATGGGAAAGTCATGCTGCCCAAGAAATAGTTATAAGGGTGAATGCATACGGATGGTTGACTATGAGATCTACGACACACCGAAACTACGTGACCCGACATGGTAGGTCAGCTATCATCACGTTTTAGTGATCCGCCTTAAAACGCCAAAATAAATTTACGTGCGGTGGCTATCGTCCGGCCGGTGGGAGCTAAACCCTAAAGTCCCCAGTAGAATCCGTTTACTGTTGGAGCCAGCGCTGGGCGTATCCTGACCGCACAGTGTCCAGATCTGAACGGAAAGTGCTCCGCACCAGAGCAGCTCGCAGTCGGTTCCCTACAACTCCGAAAATAACCGCGTTGGCAACCTCCGGCGTCTATAGTTGAGTCCTTAGCCCTCATCACTCTAGCTATCGCGTAATGACTAACGAGATCCTCCGTTAATGCGCGTTCAGCTGATTCCTATCTCACCCCTATATTTTGACCTGTCAGGCGGGTGACCGCCTGCTTTCAGCTTGCGGTTATGGACGAAACGATTTCGTGCAACTCCCGGCGCAGGAAGCCGGGATCGGCAGAAAGAGTCGGCGAAAATTTGGATTGCGAATAAGGGGTTCCACCTATGTCATTCGCTTAGTGGAATGTGATGGTTACCCGTGTTTTCACTCAAGGACATGTTCATAGCGTTAGTGTTTCACGCCTGCGAGAGCTGTATGATCTCCAGAGTACTCCTGTCTCCAGGGCGGAATAAAAACGCGGTAGTCCATAAATAGCAATAGTATTGATAGTTGTCAGCTCAAAAAGTACGGGTTTAGTTAACGCAAAAGCTGACCCAGAACGTCGCCGCAGTAGGTTCAACGAACATTCGCAGTCCTCGTGAAGCCAAACACTCGGTATCTCCACCCCACGATAAGTATCCTTTGTTTGACTTTCGAGGTGTCTTTGCCTGGTTTCCAAAGCTGCATTCCTGCGCGCTGACATGTCTAGGATGGACTGGCGCTTGGGCGGCGACTCAACCTGGTCCACCCTACTCACATGCAAATAACTTACTAATATTCCCTCAGATTAGTGGAGAAGGAGCGCGCGACACGCCCTAGATCCCAGGTAAGTGCCCACCTCGGTAATACACGGTTGGATGATCCCTTGTTATGTTGTCGTCTGGTCCAATGTATATGGTAAATATGTCAGACGATATTTGTTCGGAGCGAATAACTGAATTAACGGTACCAGCATGATTTCCACGGAATTAGTTTTGCTTCCCTGGTTTTGGTTATGCTAGTGACCATCTTTGTGGTGACAGATACCGGGTAGGTTCAACCTCCAAAGAGCAACGAACGGACCAGCAAGATGGACGGACAGGATGTGCACCCAGCGGATAGGGAGTATAACCGCTGCTGGTCCGCGGATTGGGGACGTTGTAAAACAGGCAAGGGGAAGCAGACAAGCCGCCTGCCGGCCGCGTATGAAATTGTAAGGGGAACAAAGCGTCATGATTACAACCGGCGGTTACCGAACCAACCCCGTTATTTACTAGTGCACAACAGGGTCACGAATTCCGACGACATACTCCCTTACTGTGGCAACTCCAAGCACATGCGCGTGGTCGCAGGCGCATATGTACCCGGATAGCTAACGCCGTGGACCGCCAGGTGATTAGAATGTCTTTGTAGACTTGCTCCACAAATCACTTTTACACGGAAGCATTGCCATTATTCACCGCATGGGGGAATATGGTAGGGCAACTTCTAGAGCTCTTATAGGGTTGACCAAGCAAGATACCGGCTTATTGCCAGTACACGTCTGGACTCGTCTCTGACGTGAACAAGGGTACGCGCATCGTCGTACGTCTGATGAAGAAGGTGGATCACCACCTAGTCCGCTTGCGAATCGTGGTTGTAAGATCAAGCCCTGCTCCAGGCCCCATTAAGAATACCGTCCATGATGCGGAAAGACATATAGCGTGATTCACGCGTGCGAAATCTAGATTAGCACATTCTCTCTATGGCGAGGGTATAGTCTACGGTGCAAAGAGCCTCAAAAAAACACCTCCCAGGCGTCAAAAATAGCTCTCCCATAATCCAAAGATAGGATTTGCTATCTAACTTGTGGATGCTGACTTGAGAGTTTCGTAGCTCTTCCGGCCCCATTAGCATTTTTTCGACTATTTAATCCGAATCCCTGGAGTACTGTTACTATCTGTGCAGTAGGGCAGAAACGCAAAGGTGACCACCCCATACGGGACGGGACAGTCTGGGATTATAGTCGTAGAATGCGGGCGGAATTTCCATATCAATCGTTCCGCCAAAGAATTATCGCGAACTGCCGCCGCTGTTAGCAAGCTGCGGGTGAACGCTACGGTCATCTCAGGCTAGAGATAGATGAAATTACACCTACAGGCCGTGTTGAAGGCTGATTATATCATGTCTCGAATGCGCTGAAATCAGGCGGCTCACGTTTCACTCGTGGCGGCGATTGACCACATCGGATGACCTACTCGAGAGTGCTTATCGTAGCAGTAGGTGCGTCTCCATTGCCAGTCTGAACACATGACAAACCCAGTCGTCATAAACGATAACAGCACCACATCAGTTCTGGGAGCACGTGGACGACAAACTGATATGGTTCTCGTCGAGTTCGGCGGTTGCGTGAATAGATGCAGGCCGTCCGCACGCCCTGAGTATTGCCGCCGGGTTCCCTGCCCGGCAGCCGACCATAGGGCTCTTGCTGTTTCGGCTGGGCGAATATTGAGGTTCTAACATTAGAGGAAAATCGAGCTTATAGACGGATGGGCTACATGGTAGTACGAAACTTCACTGGCACGGGGTCGCGCTGCTGAAGTTCACGACGTGGACGGTCCCGCGTATGCCCTGGGTGCCCTAGTCCACCCGTAGATTCAACCTACCATTGTGCGGGAGGAGACGTTAAACGTGCACCTTGCTCGGCGGGCCGTGTACATTCTTATCTTAGCGCCCATCACGGATAGCAGAGTTAGGACCTTCGTTAGTAGTTTGTTCCGAAGGAGGGTATTTCCAGTAACCGTCTCTAACCAAAAAATTACTGAAAGCCTGATCACTTCTGTATAGGCTCTTAGGCTAGATTTGAAGAAATTAGGATCAGGTGGCTGTACTCCACGGCTTACACCCTGAGAGTGCGGGTGGGATTATACCATAGCGCGGGTCTATCAGCAATTCTAGACGTTTTGGCTACACTTGTCCGATCACGAATGGCAACAAATATTTGTACGCAAGCATGTCCACGGTCTTTGCTGCTGGTGGGTCACCACCCGTTGCACGCAACTCGTCGGATACCGGCGGCCACATTGGTCGGAGAGAAGCAGTAGGGCGGATGGAGGCGTGCGGGACCGTACTACCTCAGAAAAACTAATTAGCGCTACAGGTCCCGGTTAGGCTTGTATCAGACGTAAAGGGAATCTCCCCTACCATGTTCATGGCAGAGGTGCAATCGCGAGAATCCGATTTCAGGTATCGCGCTAGTGCAACACTGCTTCGGAATGTATACCTGCGAGGCGATCGCCGGCGAGCCAGATAACTACAAAAGCTGTGCTCCCGGACCCCCTCTTATTAAGAGCTGCTCCTTACTCGTTGCAGTGTTGAATCACAATCTACCAAGTACCCGTCTGGCATGAGGATGAAGTTTGGCTGCCTAAAGAGAAATCAATCAGTAGAAATTTTGTGTGAGTGACCGGGACCAGACACCGGCATAAGACCACGATGGCTTCGTTTATGGCGAGTAGCGGCACATGGCTGTCCCGGACCAGAACCGGCTGCTTCTTGGAAATGAGTAATCAACTGTCGGGTATATCACCTGAGATGCCCTCGGATTACTTAGTGTGGGTCTCGCGATCCCGAATAGGCGCAACGAAGTCTGTATTGCCTCGGGTCTGAAGCTGGCGCAGTATGCAAACGCCACCGTGGATAACCACGTTAGGGCGTTCTCGCAGTCCGAACGTTTAATCACACCCTGTAAGCGTTCCATGGGGGGCAGGGATGGACAAAGAAAGTCAGCTGTACGCGGGGTAATCGTGCAAGAGGCGCATGGCTATCAACTCTTTACGTTGTGAGGAGTTACAGCCGCGACCTACACCTTTCAACTCGATTCTTAGTCTGAGCGCTTTTCAAGACCGACTGGCAGAATAGAACGTTGATTGGCAGCGTTGATGCGGTCGGAGCCTACTGCCTTCAGAACTCATCGGGCGTTCTTCAGGACATGGGCTGACTCTTTTCTGATTACACCGTCTCATCCGGCGGGTGATCCGCCTGGCTGCGCTACCCTGCAATGTCCGCCTTGCAAAACGCTTGTGTCCATTCCATATTGATGATTGTGCACGAGGACGACCCTATTTCTTAATCTCTACCTTCCCTCAATAGAGCATTGCATCTCTTTCAGGCTCAAGGGCAGCGCTCTCCTCAAAGCGGATTGAGACGTGATATCTCCCGCTACAGTCTTCCGAGGCCAGACACAGTTGGAGTGATGTAAGCATAGCCTCGAGGCTCCAGCGTACTCCCACTTTACATTGCTCTGTGGGCTAGGGGTCAATCACGCTGGGGTGTCTGTCAGCTAATAGCACTCATAGCTATCGAGCGAAACGATACGGAAAACCTAGTTGTCAATCCTAAAATAACTGCTGCACCGACGATTTAATTCACTATTAGAAACGCAAAAACGCAAATGGAGACGGAAATGGTAATCGGATGACCTCCACGCCGCTTAGCCTCGGGCGCGCCTCGCTTTATGTCTACGTGCGCGATGGGTTCTACTTGATTTTAATTCGCGCGTCCGACTTACACTGACACATCAGCGCGAGAATAACCAAGCTCCTTGAGTCTTATCAGTTGCGTAACACGCGCGTCGAGCGGAATCGGTCCTCTGGTCCATCCTAACAGTGGGGATCTCGTCGCCTTGGACGGTTGCAAACTAACCAGGTGCTTCGACGATCTTCAATTTAGAACTTAAGGTAAGAAAAGCTTGACCGCGTAAAATCGCGCAGGGTGACATCTCTTGTATACGGACGGCGTTTGCACTATAGCCTGCCCTAGCACCCATGCCTTATGACTTCGACACTTCCAGATAGGTAGAGCTGGATTCCCCCTGGCCAATTACGTTAGTGCTAGCACTTCCTCCGTAGTGCGAGCGAGGTCAAAACCGGGCAGGTCAGCAAGCGGCCGCCGTATCCCGTCACGCTTCATCCGTGATCAAATCTCTGTGTACAACTATCTCCCACGCCGGGACCCCCTTTCCAAGCGGGGAAAATGCGGTGGGTATACTTACCTGTATAGCGTGGTTTTCACTCGCCCTCGAAGGCGAGACGGGTATTCTCAGTCAGGCCACCCGGCTCGGCCGACAGAAGAATGCGATTTGACTAGGCCCGAGACCTCTTCATTGCCAGCGAGGTACGGACGATGGTAAAGCACATCTTGAGCTCGCCATAGTACAAGTCAATGCAGGCCCGCAACCAGTCCCTGTCAATAAGCTTTCTCTATGCGTGGTCTTGATCTGCTGTCCATACCAGCCGTTCATGTGCCAATGACCTCGTGGAGTCAGGGGCGTAAACCCAACCGCTAGTTTTGTTGTTCGAAATATTACTCAGTAGGCTGTTAAGCCGACGACACCCGATGGAGGCATGAATTTTTTCCTTGTTCCCCTTCACAAAGCATGACGGTCGTAGGGAACGTTTCTTGTAGCATCACAGTTCAGGTCCCTAAACTTTCCGACGGACCTGCTGCGGATTCGCTAGCAAGGACACGCGAGGACGAAGGGCTGTAGAGACCAGCGCCCTGTCTCGAATATACTGGGACGACGTTAATTAGATCGTAATAAGAACGGAATACTGTACTGCGCAGAACACCAAGTGTGGCCACCGTGATGATAAGAAGAGGTAACCCACAAGATGAACAACTTATGTTACCTACCGTTGATAATCCGGCACTCCCGCCTGTCGGAAGTCCGGAAGGTGCGGAACGCTATCGTCGTAGTACTTTCAGTCCCAATTGGTGAGTATTGTAAATTAGCGTGAGAATCGTGCTTGATCGCTATATGAGGGACAGGTCCGCAACTCGAAGTGCCGGCTGAGATTCTCTATGTTATGAAGTATTTCTCCCTATCGCTGCCTGCTTCGGGTCACGGTCTCTCAATTAGTCCCACGTGGACACAGCTAAATCAGGACTAACTATTGAATGGAGAATCCTCCTGCAACTGGAAAAACACTATGTGGTCTAGACAACAGAGAGTCGGCCAAGAATGGTGTCGGGACAGTCCAGCTTTGATGGGGGTTTGCTAAGGTCTTTCCCCGACCCAATCTCGGAGGTGTGCGTTTGCGAGCTCACAGGTAACTCTAGAACTTCTCTCCAAAGCACTCAACACGTGCGTAACGAACCGTGGGACGTAGCAGGTCGGCTAAACCGTATCTTCAGTTAGGGGTAAACCATAAGGATTAGCCTAGTGGGATACTTAACAATGTGTACTAGGCACTCGATTTTAAATTGCTAAGAAAACGGCTGGCGGACATGGGTCAGTCAAAGCCACTAAATCTATTGTTAAGGCAACTGTACACCTGAGTAGAGGCGATGGTACGTCAGTTCTTGGACTTGATGGGGTTTAAGAGAGGGTTCACACCATTTTTGCAGATAGCAAGAAATCATCCAAATGGGATTCGACCTGCTACGTACTGGGAGCGTTGGTTACTAACGCCCACAATTATATTTGCCTGCGAATCTGGTTAACACAGTAGCGCATGCCCGCTACCTACTTAGAGTCACATAAGCACCCATCACACGGGTGTGGCACAATTGACTAGATCTACTATTCTCGGCTCTCAACCAGATCTAAATGAACCGCCTATACTTTCACTAATCTGCTGGTCGCTACAGTGTACATATCCTTATTAGAGAGCATTGAGGCCTATAGCGCTTAGGTCACGAGATAAAACTTACGGAATGCCAATGTCAGCCGCTATGGTTCGACTGCAAAATTAACCCGGTCGAAGACACCTTTACTGAGTTCCGGTTACGCTCTAATTGTTTACAGACCGGATGGGAGTTGGCCGCTCACAGAACGAGTGAGCAGGTTAGAAACAGGACTAGTAGCAACTTAGGATGGTCTATCGGGCTGATGTGCAGTGGATAAAGTCGCGACTGACAACTCACGATGGTAACAATCCGCCTGCTATCCTCGGGGACAAACCCTTCTCAAGTATGACCAGTTCCTCTAAGTCGCCTTCGCCGGATAGCAGGCCGGCATAGCCAAATTGAACGCTCTCTGAATGGGTAATGTAAGCGTTTTAGATGGTGATCCGACACTGCATGACATTAAGTTTGCGATGGGCCGCCGTAGCTGCGATATGTTATGTGTGAAGGCTAGAAGAGCGAGCGCTCGCAAGCAGCCAGACTAGATGGATAAGCTTTCTTATGGTCTGTGGGATTCAGACCGGCCCCCTCAATCAGAGTCGTCCCATAGTGTTATTGGCCGGTGGCCAGGAAAATAGGAGAGCAGTTAATACGGCATTCCGGAGCTCGAGCGCGGAAATGCCTTACGTGCAGTACGAACTCAGTCAAGCACGTGTATCAGCCTTTTACGTACGCACCCTTGTTTGGAATGTAGTTAACGGGTGATTCGGTCTCGTAGACGATTTTTGACATAAATAATTTGCGCTCTCTCTTGTGCCTATGCCGCATGGGATCAATCTGCCTGAAGAGGACACACATGCCTTGCATTCATTCCATCATATGATGGACCCCTGTATAGTGGCGAGTGCCCCCCGTATAGCCAAATATAGAGCTGGAGTAGGCCCCTAGGTATGACCTAACTCATTGATTCGGGCGTCGTGCTTGTGTCTCTGGGAACCGCTGCGTTTTGGTACCCGCCTCTCTAACTGGCCCTCTCCCTCCAACTTTCATCTTCCCAGGGACATACTCAACGGAAAGTATCCTGCTTCACTGGGTTGTTTCGAGAGGTGTACTCTCTTCTCCCCGCTCCCTAACCCGTAAGAGTCTAATCCCCGGTTCCGTAGCAAATTTAAACAGTCGGCGTGGGCAAAACGAAACTCGTACAGCCGGACTTTCTCGGATTAAGAGTGTGAGGTAGATCACGTGCTTGTCGCTCTAAAAAGCCTTAGAACACCATTGACGGAGCCCAATACGGGGACAACGACGCGGTCAAGGAGGCAATATTTGGACGACGACGCTGCTCCCTTGGAGACAACCTCTTTACCTCGCGTTTTTATTGTTCCACAATGACCGTAGAATCACTGGATTGAGGAGGTAAGGCCACACGATGAAGCCCCGTAAACCTCAATATCAGTTGCGCGAGTTTGGCTGAGCACTGGTCCGCTTGCCGCCTTTTCTGCTACTGGTTACTTTCTGAGCTACGTCGACACGATGGGAGCTTTGTCCGTGCCGGGGTAAGCGTCACTGGCCGGTAGGTCTCGCTGGACTACGGTAGGATGCGTCACCGCGGTGGAGTATAATGCCCATTCACCTGGGGGAACCCGCTGATGCAGCTTTGACCGGAATATCACGGGTGTTTGGGCACTCCAAGCGGCGTAGAGACGTATACGTGGTTCCTACAATTGCCACTCCAAAAAAGTCGCTTGTTTATTGTAGTAAGTAACCCTGCCCGCCCTACTACACTGTCGCCAGAAATTCTATTACGATTGTCGGTTTGGTGCGTACATAAGGAAGGGTTAATTGTCAATGAATTCAGGGACACAGTTAGAGGCGCGTTCAGGAAACCTAACTCGACCCAGACGCGATCTGAGTAGGAATTTCACCCCAGCTAATACGTTGTCCTTTTGTCTCGTATGTATGGTCGGATCCCGAACAGATTAAGTACGGCCTATAGTACACTTGCTGACTTGTTGCCGGTGCGTACGGTCTTAGTCGCACGCGCCATAAATCCGGTCCGTTTTCTTGGCTAACGAGAGCAGGAGGACCCCTACTGATAGGCACCTTTACCAAAGGACAAGCGGGCATGTGGCCTTAGACGATCCTTGTCGCCCCTTACTTAACAGACTTTCGGTGTTTCTCATCAGGGGGCCTTGTAACTCCCTTCTAGTATCAAGCGCTATGCATACACCTAGACTCTAGTTGGCTATGCTGGTTGGACGTGAACTTATTGGACAGCTTATCTGTGTCGGGAGACAAATTATTTATGCCACCGAAGCTCGGATACTCACCAACGTGCCGAAGCGCCACAAATGTTATCAGATTGGTCTTATTTTTGGGCTGGGGCCACCGCGCCATTTTGAGGTCGGGTCACTCTCGCACGCAGCCCATTGCAGCAGAAAAACAATATACTGTATAAAGCGGTGGTAGCTCTTGCACGCAAGCGCCGACCTTATAAGATTCTCACCCACAGGTAGCTTGCTGTAGAAACCAGCGTATGCCAGTACACTTTAGGGCCGGACAAGTCAGCTCTAGCTCTACGATACTGTTCGGCCAATCCTCCTTTCACACTCCAAGATTCTTTAGTGTCCGAAGAACTCGCTGGCGCCTTGTCCTGTTATTTAAGTGTGCCCTGCCAAGCAGCAAAAACCCCCTTCGGCATTTGTTCCTCTACCCTCTGAATCTGCTTACTGTCGTCGTCACGCCCGCGTTCGGTGCAATTCTTCGCAACCAGCAGAAAAGGGTACTCATTTCATTCGGGACAGGTTCTTTTTAAACCCATTAAGTTACTTGTTGGAATACTAGGCATGGCAAGGCCGTTTTGGGCGTTCCGATTCACTCACAGAACTTCGCGTCAAGTCTACAGTAAACAAATTACTTGAAATGTTGCAAGCGGAGATGCTCAGATCAATAAGCTCCGAGGTGGAGCTGAGTCTTGCCCCCCCAATATGGCGGACGGTCCGTTTGCAGACCCGTCGTGGCTCCTGGATTGTAATTCCATATGATCTCTCTTCTGCGGTGCACCGCCCAGCGATAACCCTCGGGATCTGACGGAAAATACAATGGAAGGTCCAAATTACGCGTGGTCCGCTAGATACACGTATAAGAAGTTGCGGGAATGCTACAAATCGTTAAATAAGGCAGCCAACCTAAGCCGCGTCTACATAGGGTTCCAGCGACATGAGCTAAGCAGGCTGGGTATCCTGGTACTCACGTCACATTATGCAGGGCATGGTGCGCGAAGACTACACGCACTCACTCGGAGTTGATGGGAAATGTGAATGTGGGGACCTTTGTGGAGTGCCAGCCTGCGGCCGCACCACCCAAGGATTAGGGAAGGGGTTTCGCACCTCCCCGACGCTCCAACCCTTCGGTTGTTTGGGACACATATTCCTGTAAGAGAGCGTAAATTTGGAGGTCAATGC
		</sequence>
    <sequence><taxon idref="Location_0_2_0|32.248612564493534"/>
			GATACAAGTCTCTAAGAGGTCTGAAAGTCTTCCCACCTCGAGTACTTTAGACATACCTAGATTTTTGGCGGGCGTGTAGAGGACATGCCCTCGTCGTCCACAACGCCACATAGAGTATAGATCCCTAAGTTCCACCTAGGACGTTACACGTCTGGAACACCGTAAGGTTGGTGGATAGAACTCTCTGCCGGAGTCTGTGTTATGTCCCGCTGGTTTCTTTTCTTGGGGTATAGATACAGTTGCTACTACAACAGGTGAGCTATTCGCGGTTCGGACGGACGGCTTCTAGTCTCTGGTGCATGCTATATACGGATTGCGGCAGCTTGTCGGGGCCGGGCCGTTGCTTTATCAACAATTGGTACATACCCCGCTTCCCCTCTTTGCGAAGAGGCGCTCGTCCTGCGGGAATCCACGGGCGAAACCGGAGTAGTACACGGATCCCGTAGATCCATAACTCCTTGCCCGGACAATGGCCCCATACTAAACCCTATCGAGAGTCGGACGCTCATACGAGTAGTCTGCCCGAAATGCCATTTGAACTGTTGGCGTTGAGAAACGTATAAGCCGGCAACCTTAGCTGTGTCAACCTACCTGCCAAACTACCGGACACATTTCTCAAAGTGTGTGGAGCCTTCTAAGGAACCAACTATTTCGGTCTATCCGTGGCGTGCTGAAGGAAGTGTTATCCTACCTAACCCTCAAGGAAACCCTTAGTACGACCCTATCTGGGTTCAAACCCGTGGCGTTCTCAGTCAAGGTCACAGGGGTTACATTCAACCGCATCACTGGGGAGTGAGGCCGTCCTAACCCGGACGGCCGTCCAGTCACGGTAAAGCAATAGAGTAGTAACGTTGATTGTAGATGTCTACTCAACCGTTTGCTATGAGGGTAGGCAATTGGCTGTGGATTGAAGTGATGTGGCGGTCTATCGTCACCTCGCACCAATCCGAATGATAGATTGTATATCTTACTTACGGGTTAGCGACCGAAGAAGACGGGGCATCCAGACTTTGTCAACACTTCCTGTAACAAATTCTCGTTAGAATCCAGTCATGTGTGCGACGTAAGAATGCTGTGGAATTGGTTCTGTAGTTGAGTTAACCTTTTCTCAAGATTAATTGAATGAACTAGGCCGAGCAGACGGGTTGTACGTAAAAGGACGCTCCTTATATTGTCGTGCTATTAAGATATACTTATTTATAACGCGGACATCCACTCCTGACGAAACCATGCGGTGCTATGTCTACGGGCCCACGACTTGTGGACGCTGGTGGCTAGCATGTTTGCAGCTTTCTGATATTTTATTCTCATGCAGGCCGAACGACTCTGCGAGCAGGTGTTTCAAGTAAACTACAGTTGAATCAGTTGTTCCGTTGATGACTCTCGTGGGGAGCAAGCATATGCGGGATAGCCATCAGAACGTGGTGGCCATACCAGGGATAAAATTACACTAATGATCGGAGGTTTCCGAAAATCAGAGTCTCTACCTAGATGTAGCTGGCCATGATGAACGTATGCCTCCGCGAATAATTCCCCGCCAGAACGGAGAGTCGCGCCCTGGCTCATCGCCCTCGAGTTTATAGATCATAGTCTAAATAATATGAAGCTCTTAGACCAGATGCCTCCGGCTGAAGCTTCTGCCCTAATTATGACATGCCAATCAGTTAGGTTGCTGGTCTCAAATTGATCCAAGTAAACGAAAATCGCACAATCCGTCCCATTCGCATAGGCGGGTCGAAGAAGTCACAGAGATATATCCCTCCAATGGCTCAGAACGAATGTCACTTTCCATCACAAGGCGTATGGATCTTTTGTGTAGGTCTGAAACTTGCGCGATAGGACGCGCTCTAATTTTGCAGGACCGGAGCGAGCACCCCGGAATGTGACTCTTTAAGTGCATGTCGGCGCCGCCTCTACTCGCGATCCAGGAGTTATAGACTACCGTAAAACATGCGTACGAGTCGTCAATTCAGGACAAACAGAAGAAGGGAATATAGCGGGACAGAATGCAAAAGTTCTGATGCTACAGCTTCAGGATCACTGATGAGAACCAACTTCTATCCTCCCCTCACGCAGTGGTATTCGTTCCGATGCATTATACTCCTGTGTTAGCAAGCAACCTGATTTAGAATATGCATTCAAATAACACATAATTAACCCAAACTCCCAGTTTTAGTCAGAGCCCGCGTTATCTTAAGACTTCGTCGAAGCTGAAACATGGTATTTCACTACAGACACGACCATTCTCAGGTGCCGGGAGGCGTCGGGACGGTTACCATATACAAGAGCCCCGTCATCCGTGCTCTCTTATAGCTATGCTTATACACAGGCTTAGGCGCCATAGACTCTCTCAGGGCATTATTTTGAGTCCCGATTGTGAACATGCGGGTGCCCCGCGTTGAGGTGCAATGGATCCGCGGGACGAACCTACCGTAAGTAGTTAGCGCGCCGCTTATGTGCGATGAGGGATTCACCAGTTGAGTTTTCGAGCTGATTTTCCGGGTGACAACTGAAAACCCTATTGATGGTGTGCAATGATATCTCGTAACCTCTACCCCGAAAGACCGTGATTCCCATTGGATTAGATAACGCTTTTACCTACCCAACCGCCGATTAGGGCGACCACGGGTCAGACGTCTGACCGCTAAATATTGATACGCATTCTCCTATGGTCCCAGGGATTTTGTCCTCCAAACTGTCCCCATAGAGGGGCAAAGCGAGGCCCCTCTGGCTAAATCTCTCATGGCGGAGTGCGCGCCATTATGCGACTGTAGAAAAAAATTCCCCTCGATCGTTCCCGCTGCCGACATTGGGATACAGTACACTCCTTACGGGAGCTAGTTGCCACGTCCATCGCTCTACTGCACCAACAGGAAAACGCGTGATGGCCGCAACCGAACCTAAGTCGGAACCCAACTGGCCCTGAGGCGTAAGCTTCAGGTTGTGTGGAATTAGACTCCGCGCAGTATCACGATTGGACCTAATGCGGTAACTGTGGCGATCATACCAATGTTTCACGAGGCGACACTGCAGGCTGAACCTGTGGCATGGGGGTACTCGGCGATGGCTTCAGACTTAGCAGTTCTTCAGAAGTGTGGGCAAAGACACAAATGCCCCCAGACCCGCATTACCAGCACTTTCATTAAGGACACGTGGATCGGTCAGCGCAGCTCTATCTATCTTGCTCAGATCCTACTTCCAACTTTAAACAAATATTGACAGATGTGTGCGATTACATAGGGCCAGACCTTGGGACCGCTTATCCACTACTAGGAATAACTGACGCTGATCGGCATGTGGTAAACAGACCCGACTTTTTAAGCGTAACGAATTGTCCCCGCGGTCCGCACTCGTCCGACATAAACCGCGAAGCACTCCGTTAGTTCGGTCGCCGGGTAGATGTCGTCAGAAACTCAATCAAGACCTCCCCAAGGACGCACGGTTGCTGTGAAGAGGCAGGATCGTCATTGCTCTATGGGCGCCATCGCTCGTAAGATGAAAAATCGTGAGTATGGTCGGCTACGAGTATGCCGTCGTCAGCAATACCTGCGCTGGGGTAAGGTGCGAGATCATTCTACCAACAACTCCAGATGGCACGTGGCGTCTTAAGTTAGACGGATGAACCTCTTGCAAACCTTGTTTTAAGGGACATCTCCGGGCCCTGGCACATCATACCCGACGACGAGTTGTACTCGTGGCCTCATGGGAAAGTCATGCTGCCCAAGAAATAGTTATAAGGGTGAATGCATACGGATGGTTGACTATGAGATCTACGACACACCGAAACTACGTGACCCGACATGGTAGGTCAGCTATCATCACGTTTTAGTGATCCGCCTTAAAACGCCAAAATAAATTTACGTGCGGTGGCTATCGTCCGGCCGGTGGGAGCTAAACCCTAAAGTCCCCAGTAGAATCCGTTTACTGTTGAAGCCAGCGCTGGGCGTATCCTGACCGCACAGTGTCCAGATCTGAACGGAAAGTGCTCCGCACCAGAGTAGCTCGCAGTCGGTTCCCTACAACTCCGAAAATAACCGCGTTGGCAACCTCCGGCGTCTATAGTTGAGTCCTCAGCCCTCATCACTCTAGCTATCGCATAATGACTAACGAGATCCTCCGTTAATGCGCGTTCAGCTGATTCCTATCTCACCCCTATATTTTGACCTGTCAGGCGGGTGACCGCCTGCTTTCAGCTTGCGGTTATGGACGAAACGATTTCGTGCAACTCCCGGCGCAGGAAGCCGGGATCGGCAGAAAGAGTCGGCGAAAATTTGGATTGCGAATAAGGGGTTCCACCTTTGTCATCCGCTTAGTGGAACGTGATGGTTACCCGTGTTTTCACTCAAGGACATGTTCATAGCGTTAGTGTTTCGCGCCTGCGAGAGCTGTATGATCTCCAGAGTACTCCTGTCTCCAGGGCGGAATAAAAACGCGGTAGTCCGTAAATAGCAATAGTATTGATAGTTGTCAGCTCAAAAAGTACGGGTTTAGTTAACGCAAAAGCTGACCCAGAACGTCGCCGCAGTAGGTTCAACGAACATTCGCAGTCCTCGTGAAGCCAAACACTCGGTATCTCCACCCCACGATAAGTATCCTTTGTTTGACTTTCGAGGTGTCTTTGCCTGGTTTCCAAAGCTGCATTCCTGCGCGCTGACATGTCTAGGATGGACTGGCGCTTGAGCGGCGACTCAACCTGGTCCACCCTACTCACATGCAAATAACTTACTAATATTCCCTCAGATTAGTGGAGAAGGAGCGCGCGACACGCCCTAGATCCCAGGTAAGTGCCCACCTCGGTAGTACACGGTTGGATGATCCCTTGTTATGTTGTCGTCTGGTCCAATGTATATGGTAAATATGTCAGACGATATTTGTTCGGAGCGAATAACTGAATTAACGGTACCAGCATGATTTCCACGGAATTAGTTTTGCTTCCCTGGTTTTGGTTATGCTAGTGACCATCTTTGTGGTGACAGATACCGGGTAGGTTCAACCTCCAAAGAGCAACGAACGGACCAGCAAGATGGACGGACAGGATGTGCACCCAGCGGATAGGGAGTATAACCGCTGCTGGTCCGCGGATTGGGGACGTTGTAAAACAGGCAAGGGGAAGCAGACAAGCCGCCTGCCGGCCGCGTATGAAATTGTAAGGGGAACAAAGCGTCATGATTACAACCGGCGGTTACCGAACCAACCCCGTTATTTACTAGTGCACAACAGGGTCACGAATTCCGACGACATACTCCCTTACTGTGGCAACTCCAAGCACATGCGCGTGGTCGCAGGCGCATATGTACCCGGATAGCTAACGCCGTGGATCGCCGGGTGATTAGAATATCTTTATAGACTTGCTCCACAAATCACTTTTACACGGAAGCATTGCCATTATTCACCGCATGGGGGAATATGGTAGGGAAACTTCTAGAGCTCTTATAGGGTTGACCAAGCAAGATACCGGCTTATTGCCAGTACACGTCTGGACTCGTCTCTGACGTGAACAAGGGTACGCGCATCGTCGTACGTCTGATGAAGAAGGTGGATCACCACCTAGCCCGCTTGCGAATCGTGGTTGTAAGATCAAGCCCTGCTCCAGGCCCCAATAAGAATACCGTCCATGATGCGGAAAGACATATAGCGTGATTCACGCGTGCGAAATCTAGATTAGCACATTCTCTCTATGGCGAGGGTATAGTCTACGGCGCAAAGAGCCTCAAAAAAACCCCTCCCAGGCGTCAAAAATAGCTCTCCCATAATCCAAAGATAGGATTTGCTATCTAACTTGTGGATGCTGACTTGAGAGTTTCGTAGCTCTTCCGGCCCCATTAGCATTTTTTCGACTATTTAATCCGAATCCCTGGAGTACTGTTACTATCTGTGCAGTAGGGCAGAAACGAAAAGGTGACCACCCCATACGGGACGGGACAGTCTGGGATTATAGTCGTAGAATGCGGGCGGAATTTCCATATCAATCGTTCCGCCAAAGAATTATCGCGAACTGCCGCCGCTGTTAGCAAGCTGCGGGTGAACGCTACGGTCATCTCAGGCTAGAGATAGATGAAATTACACCTACAGGCCGTGTTGAAGGCTGATTATATCATGTCTCGAATGCGCTGAAATCAGGCGGCTCACGTTTCACTCGTGGCGGCGATTGACCACATCGGATGACCTACTCGAGAGTGCTTATCGTAGCAGTAGGTGCGTCTCCATTGCCAGTCTGAACACATGACAAACCCAGTCGTCATAAACGATAACAGCACCACATCAGTTCTGGGAGCACGTGGACGACAAACTGATATGGTTCTCGTCGAGTTCGGCGGTTGCGTGAATAGATGCAGGCCGTCCGCACGCCCTGAGTATTGCCGCCGGGTTCCCTGCCCGGCAGCCGACCATAGGGCTCTTGCTGTTTCGGCTGGGCGAATATTGAGGTTCTAACATTAGAGGATAATCGAGCTTATAGACGGATGGGCTACATGGTAGTACGAAACTTCACTGGCACGGGGTCGCGCTGCTGAAGTTCACGACGTGGACGGTCCCGCGTATGCCCTGGGTGCCCTAGTCCACCCGTAGATTCAACCTACCATTGTGCGGGAGGCGACGTTAAACGTGCACCTTGATCGGCGGGCCGTGTACATTCTTATCTTAGCGCCCATCACGGATAGCAGAGTTAGGACCTTCGTTAGTAGTTTGTTCCGAAGGAGGGTATTTCCTGTAACCGTCTCTAACCAAAAAATTACTGAAAGCCGGATCTCTTCTGTATAGGCTCTTAGGCTAAATTTGAAGAAATTAGGATCAGGTGGCTGTACTCCACGGCTTACACCCTGAGAGTGCGGGTGGGATTATACCATAGCGCGGGTCTATCAACAATTCTAGACGTTTTGGCTACACTTGTCCGATCACGAATGGCAACAAATATTTGTACGCAAGCATGTCCGCGGTCTTTGCTGCTGGTGGGTCACCACCCGTTGCACGCAATTCGTCGGATACCGGCGGCCACATTGGTCGGAGAGAAGCAGTAGGGCGAATGGAGGCGTGCGGGACCGTACTACCTCAGAAAAACTAATTAGCGCTACAGGTCCCGGTTAGGCTTGTATCAGACGTAAAGGGAATCTCCCCTACCATGTTCATGGCAGAGGTGCAATCGCGAGAATCCGATTTCAGGTATCGCGCTAGTGCAACACTGCTTCGGAATGTATACCTGCGAGGCGATCGCCGGCGAGCCAGATAACTACAAAAGCTGTGCTCCCGGACCCCCTCTTATTAAGAGCTGCTCCTTACTCGTTGCAGTGTTGAATCACAATCTACCAAGTACCCGTCTGGCATGAGGATGAAGTTTGGCTGCCTAAAGAGAAATCAATCAGTAGAAATTTTGGGTGAGTGACCGGGACCAGACACCGGCATAAGACCACGATGGCTTCGTTTATGGCGAGTAGCGGCACATGGCTGTCCCGGACCAGAAGCGGCCGCTTCTTGGAAATGGGTAATCAACTGTCGGGTATATCACCTGGGATGCCCTCGGATTACTTAGTGTGGGTCCCGCGATCCCGAATAGGCGCAACGAAGTCTGTATTGCCTCGGGTCTGAAGCTGGCGCAGTATGCAAACGCCACCGTGGATAACCACGTTAGGGCGTTCTCGCAGTCCGAACGTTTAAACACGCCCTGTAAGTGTTCCATGGGGGGCAGGGATGGACAAAGAAAGTCAGCTGTACGCGGGTTAATCGTGCAAGAGGCGCATGGCTATCAACTCTTTACGTTGTGAGGAGTTACAGCCGCGACCTACACCTTTCAACTCGATTCTTAGTCTGAGCGCTTTTCAAGACCGACTGGCAGAATAGAACGTTGATTGGCAGCGTTGATGCGGTCGGAGCCTACTGCCTTCAGAACTCATCGGGCGTTCTTGAGGACATGGGCTGACTCTTTTCTGATTACACCGTCTCATCCGGCGGGTGATCCGCCTGGCTGCGCTACCCTGCTATGTCCGCCTTGCAAAACGCTTGTGTGCATTCCATATTGATGATTGTGCACGAGGACGACCCTATTTCTTAATCTCTACCTTCCCTCAATAGAGCATTGCATCTCTTTCAGGCTCAAGGGCAGCGCTCTCCTCAAAGCGGATTGAGACGTGATATCTCCCGCTACAGTCTTCCGAGGCCAGACACAGTTGGAGTGATGTAAGCATAGCCTCGAGGCTCCAGCGTACTCCCACTTTACATTGCTCTGTGGGCTAGGGGTCAATCACGCTGGGGTGTCTGTCAGCTAATAGCACTCATGGCTATCGAGCGAAACGATACGGAAAACCTAGTTGTCAATCCTAAAATAACTGCTGCACCGACGATTTAATTCACTATTAGAAACGCAAAAACGCAAATGGAGACGGAAATGGTAATCGGATGACCTCCACGCCGCTTAGCCTCGGGCGCGCCTCGCTTTATGTCTACGTGCGCGATGGGTTCTACTTGATTTTATTTCGCGCGTCCGACTTACACTGACACATCAGCGCGAGAATAACCAAGCTCCTTGAGTCTTATCAGTTGCGTAACACGCGCGTCGAGCGGAATCGGTCCTCTGGTCCATCCTAACAGTGGGGATCTCGTCGCCTTGGACGGTTGCAAACTAACCAGGTGCTTCGACGATCTTCAATTTAGAACTTAAGGTAAGAAAAGCTTGACCGCGTAAAATCGCGCAGGGTGACATCTCTTGTATACGGACGGCGTTTGCACTATAGCCTGCCCTAGCACCCATGCCTTATGACTTCGACACTTCCAGATAAGTAGAGCTGGATTCCCCCTGGCCAATTACGTTAGTGCTAGCACTTCCTCCGTAGTGCGAGCGAGGTCAAAACCGGGCAGGTCAGCAAGCGGCCGCCGTATCCCGTCACGCTTCATCCGTGATCAAATCTCTGTGTACAACTATCTCCCACGCCGGGACCCCCTTTCCAAGCGGGGAAAATGCGGTGGGTATACTTACCTGTATAGCGTGGTTTTCACTCGCCCTCGAAGGCGAGATGGTTATTCTCAGTCAGGCCACCCGGCTCGGCCGACAGAAGAATGCGATTTGACTAGGCCCGAGACCTCTTCATTGCCAGCGAGGTACGGACGATGGTAAAGCACATCTTGAGCTCGCCATAGTACAAGTCAATGCAGGCGCGCAACCAGTCCCTGTCAATAAGCTTTCTCTATGCGTGGTCTTGATCTGCTGTCCACACCAGCCGTTCATGTGCCAATGACCTCGTGGAGTCAGGGGCGTAAACCCAACCGCTAGTTTTGATGTTCGAAATATTACTCAGTAGGCTGTTAAGCCGACGACACCCGATGGAGGCATGAATTTTTTCCTTGTTCCCCTCCACAAAGCATGACGGTCGTAGGGAACGTTTCTTGTAGCATCACAGTACAGGTCCCTAAACTTTCCGACGGACCTGCTGCGGATTCGCTAGCAAGGACACGCGAGGACGAAGGGCTGTAGAGACCAGCGCCCTGTCTCGAATATACTGGGACGACGTTTATTAGATCGTAATAAGAACGGAATACTGTACTACGCAGAACACCAAGTGTGGCCACCGTGATGACAAGAAGAGGTAACCCACAAGATGAACAACTTATGTTACCTACCGTTGATAATCCGGCACTCCCGCCTGTCGGAAGTCCGGAAGGTGCGGAACGCTATCGTCGTAGTACTTTCAGTCCCAATTGGTGAGTATTGTAAATTAGCGTGAGAATCGTGCTTGATCGCTATATGAGGGACAGGTCCGCAACTCGAAGTGCCGGCTGAGATTCTCTATGTTATGAAGTATTTCTCCCTATCGCTGCCTGCTTCGGGTCACGGTCTCTCAATTAGTCCCACGTGGACACAGCTAAATCAGGACTAACTATTGAATGGAGAATCCTCCTGCAACTGGAAAAACACTATGTGGTCTATACAACAGAGAGTCGGCCAAGAATGGTGTCGGGACAGTCCAGCTTTGATGGGGGTTTGCTAAGGTCTTTCCCCGACCCAATCTCGGAGGTGTGCGTTTGCAAGCTCACAGGTCACTCTAGAACTTCTCTCCAAAGCACTCAACACGTGCGTAACCAACCGTGGGACGTAGCAGGTCGGCTAAACCGTATCTTCAGTTAGGGGTAAACCATAAGGATTAGCCTAGTGGGATACTTAACAATGTGTACTAGGCACTCGATTTTAAATTGCTAAGAAAACGGCTGGCGGACATGGGTCAGTCAAAGCCACTAAATCTATTGTTAAGGGAACTGTACACCTGAGTAGAGGCGATGGCACGTCAGTCCTTGGACTTGATGGGGTTTAATAGAGGGTTCACACCATTTTTGCAGATAGCAAGAAATCATCCAAATGGGATTCGACCTGCTACGTACTGGGAGCGTTGGTTACTCACGCCCACAATTATATTTGCCTGCGAATATGGTTAACACAGTAGCGCATGCCCGCTACCTACTTAGAGTCACATAAGCACCCATCACACGGGTGTGGCACAATTGACTAGATCTACTATTCTCGGCTCTCAACCAGATCTAAATGAACCGCCTATACTTTCACTAATCAGCTGGTCGCTACAGTGTACATATCCTTATTAGAGAGCGTTGAGGCCTATAGCGCTTAGGTCACGAGATAAAACTTACGGAATGCCAATGTCAGCCGCTATGGTTCGACTGCAAAATTAACCCGGTCGAAGACACCTTTACTGAGTTCCGGTTACGCTCGAATTGTTTACAGACCGGATGGGAGTTGGCCGCTCACAGAACGAGTGAGCAGGTTAGAAACAGGACTAGTAGCAACTTAGGATGGTCTATCGGGCTGATGTGCAGTGGATAAAGTCGCGACTGACAACTCACGATGGTAACAATCCGCCTTCTATCCTCGGGGACAAACCCTTCTCAAGTATGACCAGTTCCTCTAAGTCGCCTTCGCCGGATAGCAGGCCGGCATAGCCAAATTGAACGCTCTTTGGATGGGTAATGTAAGCGTTTTAGATGGTGATCCGACACTGCATGACATTAAGTTTGCGATGGGCCGCCGTAGCTGCGATATGTTATGTGTGAAGGCTAGAAGAGCGAGCGCTCGCAAGCAGCCAGACTAGATGGATAAGCTTTCTTATGGTCTGTGGGATTCAGACCGGCCCCCTCAATCAGAGTCGTCCCATAGTGTTATTGGCCGGTGGCCAGGAAAATAGGAGAGCAGTTAATACGGCATTCCGGAGCTCGAGCGCGGAAATGCCTTACGTGCAGTACGAACTCAGTCAAGCACGTGTATCAGCCTTTTACGTACGCACCCTTGTTTGGAATGTAGTTAACGGGTGATTCGGTCTCGTAGACGATTTTTGACATAAATAATTTGCGCTCTCTCTTGTGCCTATGCCGCATGGGATCAATCTGCCTGAAGAGGACACACATGCCTTGCATTCATTCCATCATATGATGGACCCCTGTATAGTGGCGAGTGCCCCCCGTATAGCCAAATATAGAGCTGGAGTAGGCCCCTAGGTATGACCTAACTCATTGATTCGGGCGTCGTGCTTGTGTCTCTGGGAACCGCTGCGTTTTGGTACCCGCCTCTCTAACTGGCCCTCTCCCTCCAACTTTCATCTTCCCAGGGACATACTCAACGGAAAGTATCCTGCTTCACTGGGTTGTTTCGAGAGGTGAACTCTCTTCTCCCCGCTCCCTAACCCGTAAGAGTCTAATCCCCGGTTCCGTAGCAAATTTAAACAGTCGGCGTGGGCAAAACGAAACTCGTACAGCCGGACTTTCTCGGATTAAGAGCGTGAGGTAGATCACGTGCTTGTCGCTCTAAAAAGCCTTAGAACACCATTGACGGAGCCCAATACGGGGACAACGACGCGGTCAAGGAGGCAATATTTGGACGACGACGCTGCTCCCTTGGAGACAACCTCTTTACCTCGCGTTTTTATTGTTCCACAATGACCGTAGAATCACTGGATTGAGGAGGTAAGGCCACACGATGAAGCCCCGTAAACCTCAATATCAGTTGCGCGAGTTTGGCTGAGAACTGGTCCGCTTGCCGCCTTTTCTGCTACTGGTTACTTTCTGAGCTACGTCGACACGATGGGAGCTTTGTCCGTGCCGGGGTAAGCGTCACTGGCCGGTAGGTCTCGCTGGACTACGGTAGGATGCGTCACCGCGGTGGAGTATAATGCCCATTTACCTGGGGGAACCCGCTAATGCAGCTTTGACCGGAATATCACGGGTGTTTGGGCACTCCAAGCGGCGTAGAGACGTATACGTGGTTCCTACAATTGCCACTCCAAAAAAGTCGCTTGTTTATTGTAGTAAGTAACCCTGCCCGCCCTACTACACTGTCGCCAGAAATTCAATTACGATTGTCGGTTTGGTGCGTACATAAGGAAGGGTTAATTGTCAATGAATTCAGGGACAAAGTTAGAGGCGCGTTCAGGAAACCTAACTCGACCCAGACGCGATCTGAGTAGGAATTTCACCCCAGCTAATACGTTGTCCTTTTGTCTCGTATGTATGGTCGGATCCCGAACAGATTAAGTACGGCCTATAGTACACTTGCTGACTTGTTGCCGGTGCATACGGTCTTAGTCGCACGCGCCATAAATCCGGTCCGTTTTCTTGGCTAACGAGAGCAGTAGGACCCCTACTGATAGGTACCTTTACCAAAGGACAAGCGGGCATGTGGCCTTAGACGATCCTTGTCGCCCCTTACTTAACAGACTTTCGGTGTTTCTCATCAGGGGGCCTTGTAACTCCCTTCTAGTATCAAGCGCTATGCATACACCTAGACTCTAGTTGGCTATGCTGGTTGGACGTGAACTTATTGGACAGCTTATCTGTGTCGGGAGACAAATTATTTATGCCACCGAAGCTCGGATACTCACCAACGTGCCGAAGCGCCACAAATGTTATCAGATTGGTCTTATTTTTGGGCTGGGGCCACCGCGCCATTTTGAGGTCGGGTCACTCTCGCACGCAGCCCATTGCAGCAGAAAAACAATATACTATATAAAGCGGTGGTAGCTCTTGCACGCAAGCGCCGACCTTATAAGATTCTCACCCACAGGTAGCCTGCTGTAGAAACCAGCGTATGCCAGTACACTTTAGGTCCGGACAAGTCTGCTCTAGCTCTACGATACTGTTCGGCCAATCCTCCTTTCACACTCCAAGATTCTTTAGTGTCCGAAGAACTCGCTGGCGCCTTGTCCTGTTATTTAAGTGTGCCCTGCCAAGCAGCAAAAACCCCCTTCTGCATTTGTTCCTCTACCCTCTGAATCTGCTTACTTTCGTCGTCACGCCCGCGTTCGGTGCAATTCTTCGCAACCAGCAGAAAAGGGTACTCATTTCATTCGGGACAGGTTCTTTTTGAACCCATTAAGTTACTTGTTGGAATACTAGGCATGGCAAGGCCGTTTTGGGCGTTCCGATTCACTCACAGAACTTCGCGTCAAGTCTACAGTAAACAAATTACTTGAAATGTTGCAAGTGGAGATGCTCAGATCAATAAGCTCCGAGGTGGAGCTGAGTCTTGCCCCCCCAATATGGCGGACGGTCCGTTTGCAGACCCGTCGTGGCTCCTGGATTGTAATTCCATATGATCTCTCTTCTGCGGTGCACCGCTCAGCGATAACCCTCGGGATCTGAAGGAAAATACAATGGAAGGTCCAAATTACGCGTGGTCCGCTAGATACACGTATAAGAAGTTGCGGGAATGCTACAAATCGTTAAATAAGGCAGCCAACCTAAGCCGCGTCTACATAGGCTTCCAGCAACATGAGCTAAGCAGGCTGGGTATCCTGGTACTCACGTCACATTATGCAGGGCATGGTGCGCGAAGACTACACGCACTCACTCGGAGTTGATGGGAAATGTGAATGTGGGGACCTTTGTGGAGTGCCAGCCTGCGGCCGCACCACCCAAGGATTAGGGAAGGGGTTTCGCACCTCCCCGACGCTCCAACCCTTCGGTTCTTTGGGACACATATTCCTGTAAGAGAGCGTAAATTTGGAGGTCAATGC
		</sequence>
    <sequence><taxon idref="Location_3_3_0|35.26582175385401"/>
			GATACAAGTCTCTAAGAGGTCTGAAAGTCTTCCCACCTCGAGTACTTTAGACATACCTAGATTTTTGGCTGGCGTGTAGAGGACATGCCCTCGTCGTTCACAACGCCACATAGAGTATAGATCCCTAAGTTCCACCTAGGACGTTACACGTCTGGAACACCGTAAGGTTGGTGGATAGAACTCTCTGCCGGAGTCTGTGTTATGTCCCGCTGGTTTCTTTTCTTGGGGTATAGATACAGTTGCTACTACAACAGGTGAGCTACTCGCGGTTCGGACGGACGGCTTCTAGTCTCTGGTGCATGCTATATACGGATTGCGGGAGCTTGGCGGGGCCGGGCCGTTGCTTTATCAACAATTGGTACATACCCCGCTTCCCCTCTTTGCGAAGAGGCGCTCGTCCTGGGGGAATCCACGGGCGAAGCCGGAGTAGTACCCCGATCCCGTAGATCCATAACTCCTTGCCCGGACAATGGCCCCATACTAAACCCTATCGAGAGTCGGACGCTCATACGAGTAGTCTGCCCGAAATGCCATTTGAACTGTTGGTGTTGAGAAACGTATAAGCAGGCAACCGTAGCTGTGTCAACCTACCTGCCAAACTACCAGACACATTTCTCAAAGTGTATGGAGCCTTCTAAGGAACCAACTATTTCGGTCTATCCGTGGCGTGCTGAAGGAAGTGTTATCCTACCTAACCCTCAAGGAAACCCTTAGTACGACCCTATCTGGGTTCAAACCTGTGGCGTTCTCAGTCAAGGTCACAGGGGTTACATTCAACCGCATCACTGGGGGGTGAGGCCGTCCTAACCCGGACGGCCGCCCAGTCACGGTAAAGCAATAGAGTAGTAACGTTAATTGTAGATGTCTACTCAACCGTTTGCTATGAGGGTAGGCGATTGGCTGTGGATTGAAGTGATGTGGCGGTCTATCGTCACCTCGCACCAATCCGAATGATAGATTGTATCTCTTACTTACGGGTTAGCGACCGAAGAAGACGGGGCATCCAGACTTTGTCAACACTTCCTGTAACAAATTCTGGTTAGAATCCAGTCATGTGTGCGACGTAAGAATGCTGTGGAATTAGTTCTGTAGTTGAGTTAACCTTTTCTCAAGATTAATTGAATGAACTAGGCCGAGCAGACGGGTTGTACGTAAAAGGACGCTCCTTATATTGTCGTGCTATTAAGATATACTTATTTATAACGCGGACATCCACTCCTGACGAAACCATGCGGTGCTATGTCTACGGGCCCACGACTTGTGGACGCTGGTGGCTAGCATGTTTGCAGCTTTCTGATATTTTATTCTCATGCAGGCCGAACGACTCTGCGAGCAGGTGTTTCAAGTAAACTACAGTTGAATCAGTTGTTCCTTTGATGACTCTCGTGGGGAGCAAGCATATGCGGGATAGCCATCAGAACGTGGTGGCCATACCAGGGATAAAATTACACTAATGATCGGAGATTTCCGAAAATCAGAGTCTCTACCTAGATGTAGCTGGCCATGATGAACGTATGCCTCCGCGAATAATTTCCCGCTAGAACGGAGAGTCGCGCCCTGGCTCATCGCCCTCGAGTTTATAGATCATAGTCTAAATAATATGAAGCTCTTAGACCAGATGCCTCCGGCTGAAGCTTCTGCCCTAATTATGACATGCCAATCAGTTAGGTTGCTGGTCTCAAATTGATCCAAGTAAACGAAAATCGCACGATCCGTCCCATTCGCATAGGCGGGTCGAAGAAGTCACAGAGATATATCCCTCCAATGGCTCAGAACGAACGTCACTTTCCATCACAAGGCGTATGGATCTTTTGTGTAGGTCTGAAACTTGCGCGATAGGACGCGCTCTAATTTTGCAGGACCGGAGCGAGCACCCCGGAATGTGACTCTTTAAGTGCATGTCGGCGCCGCCTCTACTCGCGATCCAGGAGTTATAGACTACCGTAAAACATGCGTACGAGTCGTCAATTCAGGACAAACAGAAGAAGGGAATATAGCGGGACAGAATGCAAAAGTTCTGATGCTACAGCTTCTGGATCACTGATGAGAACCAACTTCTATCCTCCCCTCACGCAGTTGTATTCGTTCCGATGCATTATACTCCTGTGTTAGCAAGCAACCTGATTTAGAATATGCATTCAAATAACACATAATTAACCCAGACTCCCAGTTTTAGTCAGAGCCCGCGTTATCTTAAGACTTCGTCGAAGCTGAAACATGGTATTTCACTACAGACACGACCATTCTCAGGTGCCGGGAGGCGTCGGGACGGTTACCATATACAAGAGCCCCGTCATCCGTGCTCTCTTATAGCTATGCCTATACACAGGCTTAAGCGCCATAGACTCTCTCAGGGCATTATTTTGAGTCCCGATTGTGAACATGCGGGTGCCCCGCGTTGAGGTGCAATGGATCCGCGGGACGAACCTACCGTAAGTAGTTAGTGCGCCGCTTATGTGCGATGAGGGATTCACCAGTTGAGTTTTCGAGCTGATTTTCCGGGTGACAACTGAAAACCCTATTGATGGTGTGCAATGATATCTCGTAACCTCTACCCCGAAAGACCGTGATACCCATTGGATTAGATAACGCTTTTACCTACCCAACCGCGGATTAGGGCGACCACGGGTCAGACGTCTGACCGCTAAATATTGATACGCCTTCTCCTATGGTCCCAGGGATTTTGTCCTCCAAACTGTCCCCATAGAGGGGCAAAGCGAGGCCCCTCTGGCTAAATCTCTCATGGCGGAGTGCGCGCCATTATGCGACTGTAGAAAAAAATTACCCTCGATCGTTCCCGCTGCCGACACTGGGATACAGTACACTCCTTACGGGAGCTAGTTGCCACGCCCATCGCTCTACTGCACCAACAGGAAAACGCGTGATGGCCGCAACCGAACCTAAGTCGGAACCCCACTGGCCCTGAGGCGTAAGCTTCAGGTTGTGTGGAATTAGACTCCGCGCAGTATCACGATTAGACCTAATGCGGTAACTGTGGCGATCATACCAATGTTTCACGAGGCGACACTGCAGGCTGAACCTATGGCATGGGGGTACTCGGCGATGGCTTCAGACTTAGCAGTTCTTCAAAAGTGTGGGCAAAGACACAAATGCCCCCAGACCCGCATTACCAGCACTTTCATTAAGGACACGTGGATCGGTCAGCGCAGTTCTATCTATCTTGCTCAGATCCTACTTCCAACTTTAAACAAATATTGACAGATGTGTGCGATTACATAGGGCCAGACCTTGGGACCGCTTATCCACTACTAGGAATAACTGACGCTGATCGGCATGTGGTAAACAGACCCGACTTTTCAAGCGTAACGAATTGTCTCCGCGGTCCGCCCTCGTCCGACATAAACCGCGAAGCACTCCGTTAGTTCGGTCGCCGGGTAGATGTCGTCAGAAACTCAATCGAGACCTCCCCAAGGACGCACGGTTGCTGTGAAGAGGCAGGATCGTCATTGCTCTATGGGCGCCATCACTCGTAAGATGAAAAATCGTGAGTATGGTCGGCTACGAGTATGCCGTCGTCAGCAATACCTGCGCTGGGGTAAGGTGCGAGATCATTCTACCAACAACTCCAGATGGCACGTGGCGTCTTAAGTGAGACGGATGAACCTCTTGCAAACCTTGTTTTAAGGGACATCTCTGGGCCCTGGCACATCATACCCGACGACGAGTTGTACTCGTGGCCTCATGGGAAAGTCATGCTGCCCAAGAAATAGTTATAAGGGTGAATGCATACAGATGGTTGACTATGAGATCTACGACACACCGAAACTACGTGACCCGACATGGTAGGTCAGCTATCATCACGTTTTAGTGATCCGCCTTAAAACGCCAAAATAAATTTACGTGCGGTGGCTATCGTCCGGCCGGTGGGAGCTAAACCCTAAAGTCCCCAGTAGAATCCGTTTACTGTTGAAGCCAGCGCTGGGCGTATCCTGACCGCACAGTGTCCAGATCTGAACGGAAAGTGCTCCGCACCAGAGCAGCTCGCAGTCGGTTCCCTACAACTCCGAAAATAACCGCGTTGGCAACCTCCGGCATCTATAGTTGAGTCCTTAGCCCTCATCACTCTAGCTATCACGTAATAACTAACGAGATCCTCCGTTAATGCGCGTTCAACTGATTCCTATCTCACCCCTATATTTTGACCTGTCAGGCGGGTGACCGCCTGCTTTCAGCTTGCGGTTATGGACGAAGCGATTTCGTGCAACTCCCGGCGCAGGAAGCCGGGATCGGCAGAAAGAGTCGGCGAAAATTTGGATTGCGAATAAGGGGTTCCACCTATGTCATTCGCTTAGTGGAATGTGATGGTTACCCGTGTTTTCACTCTAGGACATGTTCATAGCATTAGTGTTTCACGCCTGCGAGAACTGTATGATCTCCAGAGTACTCCTGTCTCCAGGCCGGAATAAAAACGCGGTAGTCCGTAAATAGCAATAGTATTGATAGTTGTCAGCTCAAAAAGTACGGGTTTAGTTAACGCAAAAGCTGACCCAGAACGTCGCCGCAGTAGGTTCAACGAACATTCGCAGTCCTCGTGAAGCCAAACACTCGGTATCTCCACCCCACGATAAGTATCCTTTGTTTGACTTTCGAGGTGTCTTTGCCTGGTTTCCAAAGCTGCATTCCTGCGCGCTGACATGTCTAGGAGGGACTGGCGCTTGGGCGGCGACTCAACCTGGTCCACCCTACTCACATGCAAATAACTTACTAATATTCCCTCAGATTAGTGGAGAAGGAGCGCGCGACACGCCCTAGATCCCAGGTAAGTGCCCACCTCGGTAGTACACGGTTGGATGATCCCTTGTTATGTTGTCGTCTGGTCCAATGTATATGGTAAATATGCCAGACGATATTTGTTCGGAGCGAATAACGGAATTAACGGTACCACCATGATTTCCACGGAATTAGTTTTGCTTCCCTGGTTTTGGTTATGCTAGTGACCATCTTTGTGGTGACAGATACCGGGTAGGTTCAACCTCCAAAGAGCAACGAACGGACCAGCAAGATGGACGGAGAGGATGTGCACCCAGCGGATAGGGAGTATAACCGCTGCTGGTCCGCGGATTGGGGACGTTGTAAAACAGGCAAGGGGAAGCAGACAAGCCGCCTGCCGGCCGCGTATGAAATTGTAAGGGGAACAAAGCGTCATGATTACAATCGGCGGTTACCGAACCAACCCCGTTATTTACTAGTGCACAACAGGGTCACGAATTCCGACGACATACTCCCTTACTGTGGCAACACCAAACACATGCGCGTGGTCGCTGGCGCATATGTACCCGGATAGCTAACGCCGTAGACCGCCAGGTGATTAGAATATCTTTATAGACTTGCTCCACAAATCACTTTTACACGGAAGCATTGCCATTATTCACCGCATGGGGGAATATGGTAGGGAAACTTCTAGAGCTCTTATAGGGTTGACCAAGCAAGATACCGGCTTATTGCCAGTACACGTCTGGACTCGTCTCTGACGTGAACAAGGGTACGCGCATCGTCGTACGTCTGATGAAGAAGGTGGATCACCACCTAGCCCGCTTGCGAATCGTGGTTGTAAGATCAAACCCTGCTCCAGGCCCCATTAAGAATACCCTCCATGATGCGGAAAGACATATAGCGTGATTCACGCGTGCGAAATCTAGATTAGCACATTCTCTCTATGGCGAGGGTATAGTCTACGGTGCAAAGAGCCTCAAAAAAACCCCTCCCAGGCGTCAAAAATAGATCTCCCATAATCCAAAGATAGGATTTGCTATCTAACTTGTGGATGCTGACTTGAGAGTTTCGTAGCTCTTCCGGCCCCATTAGCATTTTTTCGACTATTTAATCCGAATCCCTGGAGTACTGTTACTATCTGTGCAGTAGGGCAGAAACGAAAAGGTGACCACCCCATACGGGACGGGACAGTCTGGGATTATAGTCGTAGAATGCGGGCGGAATTTCCATATCAATCGTTCCGCCAAAGGATTATCGCGAACTGCCGCCGCTGTTAGCAAGCTGCGGGTGAACGCTACGGTCATCTCAGGCTAGAGATAGATGAAATTACACCTACAGGCCGTGTTGAAGGCTGATTATATCATGTCTCGAATGCGCTGAACTCAGGCGGCTCACGCTTCGCACGTGGCGGCGATTGACCACATCGGATGACCTACTCGAGAGTGCTTATCGTAGCAGTAGGTACGTCTCCATTGCCAGTCTGAACACATGACAAACCCAGTCGTCATAAACGATAACAGCACCACATCAGTTCTGGGAGCACGTGGACGACAAACTGATATGGTTCTCGTCGAGTTCGGCGGTTGCGTGAATAGATGCACGCCGTCCGCACGCCCTGAGTATTGCCGCCGGGTTCCCTGCCCGGCAGCCGACCATAGGGCTCTTGCTGTTTCGGCTGGGCGAATATTGAGGTTCCAACATTAGAGGAAAATCGAGCTTATAGACGGATGGGCTACATGGTAGTACGAAACTTCACTGGCACGGGGTCGCGCTGCTGAAGTTCACGACGTGGACGGTCCCGCGTATGCCCTGGGTGCCCTAGTCCACCCGTAGATTCAACCTACCATTGTGCGGGAGGCGACGTTAAACGTGCACCTTGCCCGGCGGGCCGTGTACATTCTTATCTTAGCGCCCATCACGGATAGCAGAGTTAGGACCTTCGTTAGTAGTTTGTTCCGAAGGAGGGTATTTCCAGTAACCGTCTCTAACCAAAAAATTACTGAAAGCCTGATCACTTCTGTATAGGCTCTTAGGCGAAATTTGAAGAAATTAGGATCAGGTGGCTGTACTCCACGGCTTACACCCTGAGAGTGCGGGTGGGATTATACCATAGCGCGGGTCTATCAGCAATTCTAGACGTTTTGGCTACACTTGTCCGATCACGAATGGCAACAAATATTTGTACGCAAGCATGTCCACGGTCTTTGCTGCTGGTGGGTCACCACCCGTTGCACGCAACTCGTCGGATACCGGCGGCCACATTGGTCGGAGAGAAGCAGTAGGGCGGATGGAGGCGTGCGGGACCGTACTACCTCAGAGAAACTAATTAGCGCTACAGGTCCCGGTTAGGCTTGTATCAGACGTAAAGGGAATCTCCCCTACCATGTTCATGGCAGAGGTGCAATCGCGAGAATCCGATTTCAGGTATCGCGCTAGTGCAACACTGCTTCGGAATGTATACCTGCGAGGCGATCGCCGGCGAGCCAGATAACTACAAAAGCTGTGCTCCCGGACCCCCTCTTATTAAGAGCTGCTCCTTACTCGTTGCAGTGTTGAATCACACTCTACCAAGTACCCGTCTGGCATGAGGATGACGTTTGGCTGCCTAAAGAGAAATCAATCAGTAGAAATTTTGTGTGAGTGACCGGGACCAGACACCGGCATAAGACCACGATGGCTTCGTTTGTGGCGAGTAGCGGCACATGGCTGTCCCGGACCAGAACCGGCTGCTTCTTGGAAATGGGTAATCAACTGCCGGGTATATCACCTGAGATGCCCTAGGATTACTTAGTGTGGGTCTCGCGATCCCGGATAGGCGCAACGAAGTCTGTATTGCCTCGGGTCTGAAGCTGGCGCAGTATGCAAACGCCACCGTGGATAACCACGTTAGGGCGTTCTCGCAGTCCGAACGTTTAAACACCCCCTGTAAGCGTTCCATGGGGGGCAGGGATGGACAAAGAAAGTCAGCTGTACGCGGGGTAATCGTGCAAGAGGCGCATGGCTATCAACTCTTTACGTTGTGAGGAGTTACAGCCGCGACCTACACCTTTCAACTCGATTCTTAGTCTGAGCGCTTTTCAAGACCGACTGGCAGAATAGAACGTTGATTGGCAGCGTTGATGCGGTCGGAGCCTACTGCCTTCAGAACTCATCGGGCGTTCTTGAGGATATGGGCTGACTCTTTTCTGATTATACCGTCTCATCCGGCGGGTGATCCGCCTGGCTGCGCTACCCTGCTATGTCCGCCTTGCAAAACGCTTGTGTGCATTCCATATTGATGATTGTGCACGAGGACGACCCTATTTCTTAATCTCTACCTTCCCTCAATAGAGCATTGCATCTCTTTCAGGCTCAAGGGCAGCGCTCTCCTCAAAGCGGATTGAAACGTGATATCTCCCGCTACAGTCTTCCGAGGCCAGACACAGTTGGAGTGATGTAAGCATAGCCTCGAGGCTCCAGCGTACTCCCACTTTACATTGCTCTGTGGGCTAGGGGTCAATCACGCTGGGGTGTCTGTCAGCTAATAGCACTCATAGCTATCGAGCGAAACGATACGGAAAACCTAGTTGTCAATCCTAAAATAACTGCTGCACCGACGATTTAATTCACTATTAGAAACGCAAAAACGCAAATGGAAACGGAAATGGTAATCGGATGACCTCCACGCCGCTTAGCCTCGGGCGCGCCTTGCTTTATGTCTACGTGCGAGATGGGTTCTACTTGATTTTATTTCGCGCGTCCGACTTACACTGACATATCAGCGCGAGAATAACCAAGCTCCTTGAGTCTTATCAGTTGCGTAACACGCGCGTCGAGCGGAATCGGTCCTCTGGTCCATCCTAACAGTGGGGATCTCGTCGCCTTGGACGGTTGCAAACTAACCAGGTGCTTCGACGATCTTCAATTTAGAACTTAAGGTAAGAAAAGCTTGACCGCGTAAAATCGCGCAGGGTGACATCTCTTGGATACGGACGGCGTTTGCACTATAGCCTGCCCTAGCACCCATGCCTTATGACTTCGATACTTCCAGATAGGTAGAGCTGGATTCCCCCTGGCCAATTACGTTAGTGCTAGCACTTCCTCCGTAGTGCGAGCGAGGTCAAAACCGGGCAGGTAAGCAAGCGGCCGCCGTATCCCGTCACGCTTCATCCGTGATCAAATCTCTGTGTACAACTATCTCCCACGCCGGGATCCCCTTACCAAGCGGGGAAAATGCGGTGGGTATACTTACCTGTATAGCGTGGTTTTCACTCGCCCTCGAAGGCGAGATGGGTATTCTCAGTCAGGCCACCCGGCTCGGCCGACAGAAGAATGCGATTTGACTAGGCCCGAGACCTCTTCATTGCCAGCGAGGTACGGTCGATGGTAAAGCACATCTTGAGCTCGCCATAGTACAAGTCAATGCAGGCCCGCAACCAGTCCCTGTCCATAAGCTTTCTCTATGCGTGGTCTTGATCTGCTGTCCATACCAGCCGTTCATGTGCCAATGACCTCGTGGCGTCAGGGGCGTAAACCCAACCGCTAGTTTTGATGTTCGAAATATTACTCAGTAGGCTGTTAAGCCGACGACACCCGATGGAGGCATGAATCTTTTCCTTGTTCCCCTTCACAAAGCATGTCGGTCGTAGGGAACGTTTCTTGTAGCATCACAGTTCAGATCCCTAAACTTTCCGACGGACCTGCTGCGGATTCGCTAGCAAGGACACGCGAGGACGAAGGGCTGTAGAGACCAGCACCCTGTCTCGAATATACTGGAACGACATTAATTACATCGTAATAAGAACGGAATACTGTACTACGCAGAACACCAAGTGTGGCCACCGTGATGATAAGAAGTGGTAACCCACAAGATGAACAACTTATGTTACCTACCGTTGATAATCCGGCACTCCCGCCTGTCGGAAGTCCGGAAGGTGCGGAACGCTATCGTCGTAGTACTTTCAGTCCCAATTGGTGAGTATTGTAAATTAGCGTGAGAATCGTGCTTGATCGCTATATGAGGGACAGGTCCGCAACTCGAAGTGCCGGCTGAGATTCTCTATGTTATGAAGTATTTCTCCCTATCGCTGCCTGCTTCGGGTCACGGTCTCTCAATTAGTCCCACGTGGACACAGCTAAATCAGGACTAACTATTGGATGGAGAACCCTCCTGCAACTGGAAAAACACTATGTGGTCTAGACGACAGAGAGTCGGCCAAGAATGGTGTCGGGACAGTCCAGCTTTGATGGGGTTTTGCTAAGGTCTTTCCCCGACCCAATCTCGGAGGTGTGCGTTTGCAAGCTCACAGGTACCTCTAGAACTTCTCTCCAAAGCACTCAACACGTGCGTAACGAACCGTGGGACGTAGCAGGTCGGCTAAACCGTATCTTCAGTTAGGGGTAAACCATAAGGATTAGCCTAGTGGGATACTTAACAATGTGTACTAGGCACTCGATTTTAAATTGCTAAGAAAACGGCTGGCGGACATGGGTCAGTCAAAGCCACTAAATCTATTGTTAAGGCAACTGTACACCTGAGTAGAAGCGATGGTACGCCAGTTCTTGGACTTGATGGGGTTTAAGAGAGGGTTCACACCATTTTTGCAGATAGCAAGAAATCATCCAAATGGGATTCGACCTGCTACGTACTGGGAGCGTTGGTTACTAACGCCCAGAATTATATTTGCCTGCGAATCTGGTTAACACAGTAGCGCATGCCCGCTACCTACTTAGAGTCACATAAGCACCCATCACACGGGTGTGGCACAATTGACTAGGTCTACTATTCTCGGCTCTCAACCAGATCTAAATGAACCGGCTATACTTTCACTAATCTGCTGGTCGCTACAGTGTACATATCCTTATTAGAGAGCATTGAGGCCTATAGCGCTTAGGTCACGAGATAAAACTTACGGAATGCCAATGTCAGCCGCTATGGTTCGACTGTAAAATTAACCCGGTCGAAGACACCTTTACTGAGTTCCGGTTACGCTCTAATTGTTTACAGACCGGATGGGAGTTGGCCGCTCACAGAACGAGTAAGCAGGTTAGAAACAGGACTAGTAGCAACTTAGGATGGTCTATCGGGCTGATGTGCAGTGGATAAAGTCGCGACTGACAACTCACGATGGTAACAATCCGCCTGCTATCCTCGGGGACAAACCCTTCTCAAGTATGACCAGTTCCTCTAAGTCGCCTTCGCCGGATAACAGGCCGGCATAGCCAAATTGAACGCTCTCTGAATGGGTAATGTAAGCGTTTTAGATGGTGATCCGACACTGCATGACATTAAGTTTGCGACGGGCCGCCGTAGCTGCGATATGTTATGTGTGAGGGCTAGAAGAGCGAGCGCTCGCAAGCAGCCAGACTAGATGGATAAGCTTTCTTATGGTCTGTGGGATTCAGACCGGCCCCCTCAATCAGAGTCGTCCCATAGTGTTATTGGCCGGTGGCCAGGAAAATAGGAGAGCAGTTAATACGGCATTCCGGAGCTCGAGCGCGGAAATGCCTTACGTGCAGTAAGAACTCAGTCAAGCACGTGTATCAGCCTTTTACGTACGCACCCTTGTTTGGAATGTAGTTAACGGGTGATTCGGTCTCGTAGACGATTTTTGACATAAATAATTTGCGCTCTCTCTTGTGCCTATGCCGCATGGGATCAATCTGCCTGAAGAGGACACACATGCCTTGCATTCATTCCATCTTATGATGGACCCCTGTATAGTGGCGAGTGCCCCCCGTATAGCCAAATATAGAGCTGGAGTAGGCCCCTAGGTATGACCTAACTCATTGATTCGGGCGTCGTGCGAGTGTCTCTGGGAACCGCTGCGTTTTGGTACCCGCCTCTCTAACTGGCCCTCTCCCTCCAACTTTCATCTTCCCAGGGACATACTCAACGGAAAGTATCCTGCTTCACTGGGTTGTTTCGAGAGGTGAACTCTCTTCTCCCCGCTCCCTAACCCGTAAGAGTCTAATCCCCGGTTCCGTAGCAAATTTAAACAGTCGGCGTGGGCAAAAAGAAACTCGTACAGCCGGACTTTCTCGGATTAAGAGTGTGAGGTAGATCACGTGCTTGTCGCTCTAAAAAGCCTTAGAACACCATTGACGGAGCCCAATACGGGGACAACGACGCGTTCAAGGCGGCAATATTTGGACGACGACGCTGCTCCCTTGGAGACAACCTCTTTACCTCGCGTTTTTATTGTTCCACAATGACCGTAGAATCACTGGATTGAGGAGGTAAGGCCACACGATGAAGCCTCGTAAACCTCAATATCAGTTGCGCGAGTTTGGCTGAGAACTGGTCCGCTTGCCGCCTTTTCTGCTACTGGTTACTTTCTGAGCTACGTCGACACGATGGGAGCTTTGTCCGTGCCGGGGTAAGCGTCACTGGCCGGTAGGTCTCGCTGGACTACGGTAGGATGCGTCACCGCGGTGGAGTATAATGCCCATTCACCTGGGGGAACCCGCTGATGCAGCTTTGACCGGAATATCACGGGTGTTTGGGCACTCCAAGCGGCGTAGAGACGTATACGTGGTTCCTACAATTGCCACTCCAAAAAAGTCGCTTGTTTATTGTAGTAAGTAACCCTGCCCGCCCTACTACACTGTCGCCAGAAATTCTATTACGATTGTCGGTTTGGTGCGTACATAAGGAAGGGTTAATTGTCAATGAATTCAGGGACACAGTTAGAGGCGCGTTCAGGAAACCTAACTCGACCCAGACGCGATCTGAGTAGGAATTTCACCCCAGCTAATACGTTGTCGTTTTGTCTCGTATGTATGGTCGGATCCCGAACAGATTAACTACGGCCTATAGTACACTTGCTGACTTGTTGCCGGTGCGTACGGTCTTAGTCGCACGCGCCATAAATCCGGTCCGTTTTCTTGGCAAACGAGAGCAGGAGGACCCCTACTGATAGGCACCTTTACCAAAGGACAAGCGGGCATGTGGCCTTAGACGATCCTTGTCGCCCCTTACTTAACAGACTTTCGGTGTTTCTCATCAGGGGGCCTTGTAACTCCCTTCTAGTATCAAGCGCTATGCATACACCTAGACTCTAGTTGGCTATGCTGGTTGGACGTGAACTTATTGGACAGCTTATCTGTGTCGGGAGACAAATTATTTATGCCACCGAAGCTCGGATACTCACCAACGTGCCGAAGCGCCACAAATGTTATCAGATTGGTCTTATTTTTGGGCTGGGGCCACCGCGCCATTTTGAGGTCGGGTCACTCTCGCACGCGGCCCATTGCAGCAGAAAAACAATATACTGTATAAAGCGGTGGTAGCTCTTGCACGCAAGCGCCGACCTTATAAGATTCTCACCCACAGGTAGCCTGCTGTAGAAACCAGCGTATGCCAGTACACTTTAGGGCCGGACAAGTCAGCTCTAGCTCTACGATACTGTTCGGCCTATCCTCCTTTCACACTCCAAGATTCTTTTGTGTCCAAAGAACTCGCTGGCGCCTTGTCCTGTTATTTAAGTGTGCCGTGCCAAGCAGCAAAAACCCCCTTCTGCATTTGTTCCTCTACCCTCTGAATCTGCTTACTGTCGTCGTCACGCCCGCGTTCGGTGCAATTCTTCGCAACCAGCAGAAAAGGGTACTCATTTCATTCGGGACAGGTTCTTTTTGAACCCATTAAGTTACTTGTTGGAATACTAGGCATGGCAAGGCCGTTTTGGGCGTTCCGATTCACTCACAGAACTTCGCGTCAAGTCTACAGTAACCAAATTACTTGAAATGTTGCAAGTGGAGATGCTCAGATCAATAAGCTCCGAGGTGGAGCTGAGTCTTGCCCCCCCAATATGGCGGACGGTCCGTTTGCAGACCCGTCGTGGCTCCTGGATTGTAATTCCATATGATCTCTCTTCTGCGGTGCACCGCTCAGCGATAACCCTCGGGATCTGACGGAAAATACAATGGAAGGTCCAAATTACGCGTGGTCCGCTGGATACACGTATAAGAAGTTGCGGGAATGCTACAAATCGTTAAATAAGGCAGCCAACCTAAGCCGCGTCTACATAGGCTTCCAGCAACATGAGCTAAGCAGGCTGGGTATCCTGGTACTCACGTCACATTATGCAGGGCATGGTGCGCGAAGACTACACGCACTCACTCCGAGTTGATGGGAAATGTGAATGTGGGGACCTTTGTGGAGTGCCAGCCTGCGGCCGCACCACCCAAGGATTGGGGAAGGGGTTTCGCACCTCCCCGACGCTCCAACCCTTCGGTTGTTTGGGACACATATTCCTGTAAGAGAGCGTAAATTTGGAGGTCAATGC
		</sequence>
    <sequence><taxon idref="Location_2_3_0|23.367494692111798"/>
			GATACAAGTCTCTAAGAGGTCTGAAAGTCTTCCCACCTCGAGTACTTTAGACATACCTAGATTTTTGGCTGGCGTGTAGAGGACACGCCCTCGTCGTTCACAACGCCACATAGAGTATAGATCCCTAAGTTCCACCTAGGACGTTACACGTCTGGAACACCATAAGGTTGGTGGATAGAACTCTCTGCCGGAGTCTGTGTTATGTCCCGCTGGTTTCTTTTCTTGGGGTATAGATACAGTTGCTACTACAACAGGTGAGCTATTCGCGGTTCGGACGGACGGCTTCTAGTCTCTGGTGCATGCTATATACGGATTGCGGCAGCTTGTCGGGGCCGGGCCGTTGCTTTATCAACAATTGGTACATACCCCGCTTCCCCTCTTTGCGAAGAGGCGCTCGTCCTGGGGGAATCCACGGGCGAAACCGGAGTAGTACCCGGATCCCGTAGATCCATAACTCCTTGCCCGGACAATGGCCCCATACTAAACCCTACCGAGAGTCGGACGCTCATACGAGTAGTCTGCCCGAAATGCCATTTGAACTGTTGGCGTTGAGAAACGTATAAGCCGGCAACCTTAGCTATGTCAACCTACCTGCCAAACTACCAGACACATTTCTCAAAGTGTATGGAGCCTTCTAAGGAACCAACTATTTCGGTCTATCCGTGGCGTGCTGAAGGAAGTGTTATCCTATCTAACCCTCAAGGAAACCCTTAGGACGACCCTATCTGGGTTCAAACCCGTGGCGTTCTCAGTCAAGGTCACAGGGGTTACATTCAACCGCATCACTGGGGGGTGAGGCCGTCCTAACCCGGACGGCCGCCCAGTCACGGTAAAGCAATAGAGTAGTAACGTTAATTGTAGATGTCTACTCAACCGTTTGCTATGAGGGTAGGCAATTGGCTGTGGATTGAAGTGATGTGGCGGTCTATCGTCACCTCGCACCAATCCGAATGATAGATTGTATTTCTTACATACGGGTTAGCGACCGAAGAAGACGGGGCATCCAGACTTTGTCAACACTTCCTGTAACAAATTCTGGTTAGAATCCAGTCATGTGTGCGACGTAAGAATACTGTGGAATTAGTTCTGTAGTTGAGTTAACCTTTTCTCAAGATTAATTGAATGAACTAGGCCGAGCAGACGGGTTGTACGTAAAAGGACGCTCCTTATATTGTTGTGCTATTAAGATATACTTATTTATAACGCGGACATCCACTCCTGACGAAACTATGCGGTGCTATGTCCACGGGCCCACGACTTGTGGACGCTGGTGGCTAGCATGTTTGCAGCTTTCTGATATTTTATTCTCATGCAGGCCGAACGACTCTGCGAGCAGGTGTTTCAAGTAAACTACAGTTGAATCAGTTATTCCGTTGATGACTCTCGTGGGGAGCAAGCCTATGCGGGATAGCCATCAGAACGTGGTGGCCATACCACGGATAAAATTACACTAATGATCGGAGATTTCCGAAAATCAGAGTCTCTACCTAGATGTAGCTGGCCATGATGAACGTATGCCTCCGCGAATAATTCCCCGCTAGAACGGAGAGTCGCGCCCTGGCACATCGCCCTCGAGTTTATAGATCATAGTCTAAATAATATGAAGCTCTTAGACCAGATGCCTCTGGCTGAAGCTTCTGCCCTAATTATGACATGCCAATCAGTTATGTTGCTGGTCTCAAATTGATCCAAGTAAACGAAAATCGCACGATCCGTCCCATTCGCATAGGCGGGTCGAAGAAGTCACAGAGATATATCCCTCCAATGGCTCAGAACGAACGTCACTTTCCATCACAAGGCGTATGGATCTTTTGTGTAGGTCTGAAACTTGCGCGATAGGCCGCGCTCTAATTTTGCAGGACCGGAGCGAGCACCCCGGAATGTGACTCTTTAAGTGCATGTCGGCGCCGCCTCTACTCGCGATCCAGGAGTCATAGACTACCGTAAAACATGCGTACGAGTCGTCAATTCAGGACAAACAGAAGAAGGGAATATAGCGGGACAGAATGCAAAAGTTCTGATGCTACAGCTTCAGGATCACTGATGAGAACCAATTTCTATCCTCCCCTCACGCAGTTGTATTCGTTCCGATGCATTATACTCCTGTGTTAGCAAGCAACCTGATTTAGAATATGCATTCAAATAACACATAATTAACCCAAACTCCCAGTTTTAGTCAGAGCCCGCGTTATCTTAAGACTTCGTCGAAGCTGAAACATGGTATTTCACTACAGACACGACCATTCTCAGGTGCCGGGAGGCGTCGGGACGGTTACCATATACAAGAGCCCCGTCATCCGTGCTCTCTTATAGCTATGCCTATACACAGGCTTAGGCGCCATAGACTCTCTCAGGGCATTATTTTGAGTCCCGATTGTGAACATGCGGGTGCCCCGCGTTGAGGTGCAATGGATCCGCGGGACGAACCTACCGTAAGTAGTTAGCGCGCCGCTTATGTGCGATGAGGGATTCACCAGTTGAGTTTTCGAGCTGATTTTCCGGGTGACAACTGAAACCCCTATTGATGGTGTGCAATGATATCTCGTAACCTCTACCCCGAAAGACCGTGATACCCATTGGATTAGATAACGCTTTTACCTACCCAACCGCGGATTAGGGCGACCACGGGTCAGACGTCTGACCGCTAAATATTGATACGCATTCTCCTATGGTCCCAGGGATTTTGTCCTCCAAACTGTCCCCATAGAGGGGCAAAGCGAGGCCCCTCTGGCTAAATCTCTCATGGCGGAGTGCGCGCCATTATGCGACTGTAGAAAAAAATTCCCCTCGATCGTTCCCGCTGCCGACACTGGGATACAGTACACCCCTTACGGGAGCTAGTTGCCACGTCCATCGCTCTACTGCACCAACAGGAAAACGCGTGATGGCCGCAACCGAACCTAAGTCGGAACCCCACTGGCCCTGAGGCGTAAGCTTCAGGTTGTGTGGAATTAGACTCCGCGCAGTATCACGATTGGACCTAATGCGGTAACTGTGGCGATCATACCAATGTTTCACGAGGCGACACTGCAGGCTGAATCTGTGGCATGGGGGTACTCGGCGATGGCTTCAGACTTAGCAGTTCTTCAAAAGTGTGGGCAAAGACACAAATGCCCCCAGACCCGCATTACCAGCACTTTCATTAAGGACACGTGGATCGGTCAGCGCAGTTCTATCTATCTTGCTCAGATCCTACTTCCAACTTTAAACAAATATTGACAGATGTGTGCGATTACATAGGGCCAGACCTTGGGACCGCTTATCCACTACTAGGAATAACTGACGCTGATCGGCATGTGGTAAACAGACCCGACTTTTTAAGCGTAACGAATTGTCTTCGCGGTCCGCACTCGTCCGACATAAACCGCGAAGCACTCCGTTAGTTCGGTCGCCGGGTAGATGTCGTCAGAAACTCAATCGAGACCTCCCCAAGGACGCACGGTTGCTGTGAAGAGGCAGGATCGTCATTGCTCTATGGGCGCCATCGCTCGTAAGATGAAAAATCGTGAGTATGGTCGGCTACGAGTATGCCGTCGTCAGCAATACCTGCGCTGGGGTAAGGTGCGAGATCATTCTACCAACAACTCCAGATGGCACGTGGCGTCTTAAGTTAGACGGATGAACCTTTTGCAAACCTTGTTTTAAGGGACATCTCTGGGCCCTGGCACATCATACCCGACGACGAGTTGTACTCGTGGCCTCATGGGAAAGTCATGCTGCCCAAGAAATAGTTATAAGGGTGAATGCATACGGATGGTTGACTATGAGATCTACGACACACCGAAATTACGTGACCCGACATGGTAGGTCAGCTATCATCACGTTTTAGTGATCCGCCTTAAAACGCCAAAATAAATTTACGTGCGGTGGCTACCGTCCGGCCGGTGGGAGCTAAACCCTAAATTCCCCAGTAGAATCCGTTTACTGTTGAAGCCAGCGCTGGGCGTATCCTGACCGCACAGTGTCCAGATCTGAACGGAAAGTGCTCCGCACCAGAGCAGCTCGCAGTCGGTTCCCTACAACTCCGAAAATAACCGCGTTGGCAACCTCCGGCGTCCATAGTTGAGTCCTTAGCCCTCATCACTCTAGCTATCGCGTAATGACTAACGAGATCCTCCGTTAATGCGCGTTCAACTGATTCCTATCTCACCCCTATATTTTGACCTGTCAGGCGGGTGACCGCCTGCTTTCAGCTTGCGGTTATGGACGAAATGATTTCGTGCAACTCCCGGCGCAGGAAGCCGGGATCGGCAGAAAGAGTCGGCGAAAATTTGGATTGCGAATAAGGGGTTCCACCTATGTCATTCGCTTAGTGGAATGTGATGGTTACCCGTGTTTTCACTCAAGGACATGTTCATAGCGTTAGTGTTTCACGCCTGCGAGAGCTGTATGACCTCCAGAGTACTCCTGTCTCCAGGGCGGAATAAAAACGCGGTAGTCCGTAAATAGCAATAGTATTGATAGTTGTCAGCTCAAAAAGTACGGGTTTAGTTAACGCAAAAGCTGACCCAGAACGTCGCCGCAGTAGGTTCAACGAACATTCGCAGTCCTCGTGTAGCCAAACACTCGGTATCTCCACCGCACGATAAGTGTCCTTTGTTTGACTTTCGAGGTGTCTTTGCCTGGTTTCCAAAGCTGCATTCCTGCGCGCTGATATGTCTAGGATGGACTGGCGCTTGGGCGGCGACTCAACCTGGTCCACCCTACTCACATGCAAATAACTTACTAATATTCCCTCTGATTAGTGGAGAAGGAGGGCGCGACACGCCCTAGATCCCAGGTAAGTGCCCACCTCGGTAGTGCACGGTTGGATGATCCCTTGTTATGTTGTCGTCTGGTCCAATGTATATGGTAAATATGTCAGACGATATTTGTTCGGAGCGAATAACTGAATTAACGGTACCAGCATGATTTCCACGGAATTAGTTTTGCTTCCCTGGTTTTGGTTATGCTAGTGACCATCTTTGTGGTGACAGATACCGGGTAGGTTCAACCTCCAAAGAGCAACGAACGGACCAGCAAGATGGACGGAGAGGATGTGCACCCAGCGGATAGGGAGTATAACCGCTGCTAGTCCGCGGATTGGGGACGTTGTAAAACAGGCAAGGGGAAGCAGACAAGCCGCCTGCCGGCCGCGTATGAAATTGTAAGGGGAACAAAGCGTCATGATTACAACCGGCGGTTACCGGACCGACCCCGTTATTTACTAGTGCACAACAGGGTCACGAATTCCGACGACATACTCCCTTACTGTGGCAACTCCAAACACATGCGCGTGGTCGCAGGCGCATATGTACCCGGATAGCTAACGCCGTGGACCGCCAGGTGATTAGAATATCTTTATAGACTTGCTCCACAAGTCACTTTTACACGGAAGCATTGCCATTATTCACCGCATGGGGGAATATGGTAGGGAAACTTCTAGAGCTCTTATAGGGTTGACCAAGCAAGATACCGGCTTATTGCCAGTACACGTCTGGACTCGTCTCTTACGTGAACAAGGGTACGCGCATCGTCGTACGTCTGATGAAGAAGGTGGATCACCACCTAGCCCGCTTGCGAATCGTGGTTGTAAGATCAAGCCCTGCTCCAGGCCCCATTAAGAATACCCTCCATGATGCGGAAAGACATATAGCGTGATTCACGCGTGCGAAAACTAGATTAGCACATTCTCTCTATGGCGAGGGTATAGTCTACGGTGCAAAGAGCCTCAAAAAAACCCCTCCCAGGCGTCAAAAATAGCTCTCCCATAATCCAAAGATAGGATTTGCTATCTAACTTGTGGATGCTGACTTGAGAGTTTCGTAGCTCTTCCGGCCCCATTAGCATTTTTTCGACTATTTAATCCGAATCCCTGGAGTACTGTTACTATCTGTGCAGTAGGGCAGGAACGAAAAGGTGACCACCCCATACGGGACGGGACAGTCTGGGATTATAGTCGTAGAATGCGGGCGGAATTTCCATATCAATCGTTCCGCCAAAGAATTATCGCGAACTGCCGCCGCTGTTAGCAAGCTGCGGGTGAACGCTACGGTCATCTCAGGCTAGAGATAGATGAAATTACACCTACAGGCCGTGTTGAAGGCTGATTATATCATGTCTCGAATGCGCTGAAATCAGGCGGCTCACGTTTCACTCGTGGCGGCGATTGACCACATCGGATGACCTACTCGAGAGTGCTTATCGTAGCAGTAGGTGCGTCTCCATTGCCAGTCTGAACACATGACAAACCCAGTCGTCATAAACGATAACAGCACCACATCAGTTCTCGGAGCACGTGGACGACAAACTGATATGGTTCTCGTCGAGTTCGGCGGTTGCGTGAATAGATGCAGGCCGTCCGCACGCCCTGAGTATTGCCGCCGGGTTCCCTGCCCGACAGCCGACCATAGGGCTCTTGCTGTTTCGGCTGGGCGAATATTGAGGTCCCAACATTAGAGGAAAATCGAGCTTATAGACGGATGGGCTACATGGTAGTACGAAACTTCACTGGCACGGGGTCGCGCTGCTGAAGTTCATGACGTGGACGGTCCCGCGTATGCCCTGGGTGCCCTAGTCCACCCGTAGATTCAACCTACCATTGTGCGGGAGGCGACGTTAAACGCGCACCTTGCTCGGCGGGCCGTGTACATTCTTATCTTAGCGCCCATCACGGATAGCAGAGTTAGGACCTTCGTTAGTAGTTTGTTCCGAAGGAGGGTATTTCCAGTAACCGTCTCTAACCAAAAAATTACCGAAAGCCTGATCACTTCTGTATAGGCTCTTAGGCTAAATTTGAAGAAATTAGGATCAGGTGGCTGTACTCCACGGCTTACACCCTGAGAGTGCGGGTGGGATTATACCGTAGCGCGGGTCTATCAGCAATTCTAGACGTTTTGGCTACACTTGTCCGATCACGAATGGCAACAAATATTTGTACGCAAGCATGTCCACGGTCGTTGCTGCTGGTGGGTCACCACCCGTTGCACGCAACTCGTCGGATACCGGCGGCCACATTGGTCGGAGAGAAGCAGTAGGGCGGATGGAGGCGTGCGGGACCGTACTACCTCAGAAAAACTAATTAGCGGTACAGGTCCAGGTTAGGCTTGTATCAGACGTAAAGGGAATCTCCCCTACCATGTTCATGGCAGAGGTGCAATTGCGAGAATCCGACTTCAGGTATCGCGCTAGTGCAACACTGCTTCGGAATGTATACCTGCGAGGCGATCGCCGGCGAGCCAGATAACTACAAAAGCTGTGCTCCCGGACCCCCTCTTATTAAGAGTTGCTCCTTACTCGTTGCAGTGTTGAATCACAATCTACCAAGTACCCGTCTGGCATGAGGATGAAGTTTGGCTGCCTAAAGAGAAATCAATCAGTAGAAATTTTGTGTGAGTGACCGGGACCAGACACCGGCATAAGACCACGATGGCTTCGTTTATGGCGAGTAGCGGCACATGGCTGTCCCGGACCAGAACCGGCTGCTTCTTGGAAATGGGTAATCAACTGTCGGGTATATCACCTGAGATGCCCTCGGATTACTTAGTGTGGGTCTCGCGATCCCGAATAGGCGCAACGAAGTCTGTATTGCCTCGGGTCTGAAGCTGGCGCAGTATGCAAACGCCACCGTGGATAACCACGTTAGGGCGTTCTCGCAGTCCGAGCGTTTAAACACGCCCTGTAAGCGTTCCATGGGGGGCAGGGATGGACAAAGAAAGTCAGCTGTACGCGGGGTAATCGTGCAAGAGGCGCATGGCTATCAACTCTTTACGTTGTGAGGAGTTACAGCCGCGACCTACACCTTTCAACTCGATTCTTAGTCTGAGCGCTTTTCAAGACCGACTGGCAGAATAGAACGTTGATTGGCAGCGTTGATGCGGTCGGAGCCTACTGCCTTCAGAACTCATAGGGCGTTCTTGAGGACATGGGCTGACTCTTTTCTGATTACACCGTCTCATCCGGCGGGTGATCCGCCTGGCTGCGCTACCCTGCTATGTCCGCCTTGCAAAACGCTTGTGTGCATTCCATATTGATGATTGTGCACGAGGACGACCCTATTTCTTAATCTCTACCTTCCCTCAATAAAGCATTGCATCTCTTTCAGGCTCAAGGGCAGCGCTCTCCTCAAAGCGGATTGAGACGTGATATCTCCCGCTACAGTCTTCCGAGGCCAGCCACAGTTGGAGTGATGTAAGCATAGCCTCGAGGCTCCAGCGTACTCCCACTTTGCATTGCTCTGTGGGCTAGGGGTCAATCACGCTGGGGTGTCTGTCAGCTAATAGCACTCATAGCTATCGAGCGAAACGATACGGAAAACCTAGTTGTCAATCCTAAAATAACTGCTGCACCGACGATTTAATTCACTATTAGAAACGCAAAAACGCAAATGGAAACGGAAATGGTAATCGGATGACCTCCACGCCGCTTAGCCTCGGGCGCCCCTCGCTTTATGTCTACGTGCGCGATGGGTTCTACTTGATTTTATTTCGCGCGTCCGACTTACACTGACACATCAGCGCGAGAATAACCAAGCTCCTTGAGTCTTATCAGTTGCGTAACACGCGTGTCGAGCGGAATCGGTCCTCTGGTCCATCCTAACAGTGGGGATCTCGTCGCCTTGGACGGTTGCAAACTAACCAGGTGCTTCAACGATCTTCAATTTAGAACTTAAGGTAAAAAAAGCTTGACCGCGTAAAATCGCGCAGGGTGACATCTCTTGTATACGGACGGCGTTTGCCCTATAGCCTGCCCTAGCACCCATGCCTTATGACTTCGATACTTCCAGATAGGTAGAGCTGGATTCCCCCTGGCCAATTACGTTTGTGCTAGCACTTCCTCCGTAGTGCGAGCGAGGTCAAAACCGGGCAGGTCAGCAAGCGGCCGCCGTATCCCGTCACGCTTCATCCGTGATCAAATCTCTGTGTTCAACTATCTCCCACGCCGGGATCCCCTTACCAAGCGGGGAAAATGCGGTGGGTATACTTACCTGTATAGCGTGGTTTTCACTCGCCCTCGAAGGCGAGATGGGTATTCTCAGTCAGGCCACCCGGCTCGGCCGACAGAAGAATGCGATTTGACTAGGCCCGAGACCTCTTCATTGCCAGCGAGGTACGGACGATGGCAAAGCACATCTTGAGCTCGCCATAGTACAAGTCAATGCAGGCCCGCAACCAGTCCCTGTCAATAAGCTTCCTCTATGCGTGGTCTTGATCTGCTGTCCATACCAGCCGTTCATGTGCCAATGACCTCGTGGAGTCAGGGGCGTAAATCCAACCGCTAGTCTTGATGTTCGAAATATTACTCAGTAGGCTGTTAAGCCGACGACACCTGATGGAGGCATGAATTTTTTCATTGTTCCCCTTCACAAAGCATGACGGTCGTAGGGAACGTTTCTTGTAGCATCACAGTTCAGGTCCCTAAACTTTCCGACGGACCTGCTGCGGATTCGCTAGCAAGGACACGCGAGGACGAAGGGCTGTAGAGACCAGCGCCCTGTCTTGAATATACTGGAACGACGTTAATTAGATCGTAATAAGAACGGAATACTGTACTACGCAGAACACCAAGTGTGGCCACCGTGATGATAAGAAGCGGTAACCCACAAGATGAACAACTTATGTTACCTACCGTTGATAATCCGGCACTCCCGCCTGTCGGAAGTCCGGAAGGTGCGGAACGCAATCGTCGTAGTACTTTCAGTCCTAATTGGTGAGTATTGTAAATTAGCGTGAGAATCGTGCTTGATCGCTATATGAGGGACAGGTCCGCAACTCGAAGTGCCGGCTGAGATTCTCTATGTTATGAAGTATTTCTCCCTATCGCTGCCTGCTTCGGGTCACGGTCTCTCAATTAGTCCCACGTGGACACAGCTAAATCAGGACTAACTATTGAGTGGAGAATCCTCCTGCAACTGGAAAAACACTATGTGGTCTAGACAACAGAGAGTCGACCAAGAATGGTGTCGGGACAGTCCAGCTTTGATGGGGGTTTGCTAAGGTCTTTCCCCGACCCAATCTCGGAGGTGTGCGTTTGCAAGCTCACAGGTAACTCTAGAACTTCTCTCCAAAGCACTCAACACGTGCGTAACGAACCGTGGGACGTAGCAGGTCGGCTAAAGCGTATCTTCAGTTAGGGGTAAACCATAAGGATTAGCCTAGTGGGATACTTAACAATGTGTACTAGGCACTCGATTTTAAATTGCTAAGAAAACGGCTGGCGGACATGGGTCAGTCAAAGCCACTAAATCTATTGTTAAGGCAACTGTACACCTGAGTAGAGGCGATGGTACGTCAGTTCTTGGACTTGATGGGGTTTAAGAAAGGGTTCACACCATTTTTGCAGATAGCAAGAAATCATCCAAATGGGATTCGACCTGCTACGTACTGGGAGCGTTGGTTACTAACGCCCACAATTATATTTGCCTGCGAATCTGGTTAACACAGTAGCGCATGCCCGCTACCTACTTAGAGTCACATAAGCACCCATCACACGGGTGTGGCACAATTGACTAGATCTACTATTCTCGGCTCTCAACCAGATCTAAATGAACCGCCTATACTTTCACTAATCTGCTGGTCGCTACAGTGTACATATCCTTATTAGAGAGCATTGAGGCCTATAGCGCTTAGGTCACGAGATAAAACTTACGGAATGCCAATGTCAGCCGCTATGGTTCGACTGCAAAATTAACCCGGTCGAAGACACCTTTACTGAGTTCCGGTTACGCTCTAATTGTTCACAGACCGGATGGGAGTTGGCCGCTCACAGAACGAGTGAGCAGGTTAGAAACAGGACTAGTAGCAACTTAGGATGGTCTATCGGGCTGATGTGCAGTGGATAAAGTCGCGACTGACAACTCACGATGGTAACAATCCGCCTGCTATCCCCGGGGACAAACCCTTCTCAAGTATGACCAGTTCCTCTAAGTCGCCTTCGCCGGATAGCAGGCCGGCATAGCCAAATTGAACGCTCTCTGAATGGGTAATGTAGGCGTTTTAGATGGTGATCCGACACTGCATGACATTAAGTTTGCGATGGGCCGCCGTAGCTGCGATATGTTATGTGTGAGGGCTAGAAGAGCGAGCGCTCGCAAGCAGCCAGACTAGATGGATAAGCTTTCTTATGGTCTGTGGGATTCAGACCGGCCCCCTCAATCAGAGTCGTCCCATAGTGTTATTGGCCGGTGGCCAGGAAAATAGGAGAGCAGTTAATACGGCATTCCGGAGCTCGAGCGCGGAAATGCCTTACGTGCAGTACGAAGTCAGTCAAGCACGTGTATCAGCCTTTTACGTACGCACCCTTGTTTGGAATGTAGTTAACGGGTGATTCGGTCTCGTAGACGATTTTTGACATAAATAATTTGCGCTCTCTCTTGTGCCTATGCCGCATGGGATCAATCTGCCTGAAGAGGACACACATGCCTTGCATTCATTCCATCATGTGATGGACCCCTGTATAGTGGCGAGTGCCCCCCGTATAGCCAAATATAGAGCTGGAGTAGGCCCCTAGGTATGACCTAACTCATTGATGCGGGCGTCGTGCTTGTGCCTCTGGGAACCGCTGCGTTTTGGTACCCGCCTCTCTAACTGGCCCTCTCCCTCCAACTTTCATCTTCCCAGGGACATACTTAACGGAAAGTATCCTGCTTCTCTGGGTTGTTTCGAGAGGTGAACTCTCTTCTCCCCGCTCCCTAACCCGTAAGAGTCTAATCCCCGGTTCCGTAGCAAATTTAAACAGTCGGCGTGGGCAAAACGCAACTCGTACAGCCGGACTTTCTCGGATTAAGAGTGTGAGGTAGATCACGTGCTTGTCGCTCTAAAAAGCCTTAGAACACCATTGACGGAGCCCAATACGGGGACAACGACGCGTTCAAGGAGGCAATATTTGGACGACGACGCTGCTCCCTTGGAGACAACCTCTTTACCTCGCGTTTTTATTGTTCCACAATGACCGTAGAATCACTGGATTGAGGAGGTAAGGCCACACGATGAAGCCCCGTAAACCTCAATATCAGTTGCGTGAGTTTGGCTGAGAACTGGTCCGCTTGCCGCCTTTTCTGCTACTGGTTACTTTCTGAGCTACGTCGACACGATGGGAGCATTGTCCGTGCCGGGGTAAGCGTCACTGGCCGGTAGGTCTCGCTGGACTACAGTAGGATGCGTCACCGCGGTGGAGTATAATGCCCATTCACCTGGGGGAACCCGCTGATGCAGCTTTGACCGGAATATCACGGGTGTTTGGGCACTCCAAGCGGCGTAGAGACGAATACGTGGTTCCTACAATTGCCACTCCAAAAAAGTCGCTTGTTTATTGTAGTAAGTAACCCTGCCCGCCCTACTACACTGTCGCCAGAAATTCTATTACGATTGTCGGTTTGGAGCGTACATAAGGAAGGGTTAATTGTCAATGAATTCAGGGACACAGTTAGAGGCGCGTTCAGGAAACCCAACCCGACTCAGACGCGATCTGAGTAGGAATTTCATCCCAGCTAATACGTTGTCCTTTTGTCTCGTATGTATGGTCGGAACCCGAACAGATTAAGTACGGCCTATAGTACACTTGCTCACTTGTCGCCGGTGCGTACGGTCTTAGTCGCCCGCGCCATAAATCCGGTCCGTTTTCTTGGCTAACGAGAGCAGGAGGACCCCTACTGATAGGCACCTTTACCAAAGAACAAGCGGGCATGTGGCCTTAGACGATCCTTGTCGCCCCTTACTTAACAGACTTTCGGTGTTTCTCATCAGGGGGCCTTGTAACTCCCTTCTAGTATCAAGCGCTATGCATACACCTAGACTCTAGTTGGCTATGCTGGTTGGACGTGAACTTATTGCACAGCTTATCTGTGTCGGGAGACAAATTATTTATGCCACCGAAGCTCGGATACTCACCAACGTGCCGAAGCGCCACAAATGTTATCACATTGGTCTTATTTTTGGGCTGGGGCCACCGCGCCATTTTGAGGCCGGGTCACTCTCGCCCGCAGCCCATTGCAGCAGAAAAACAATATACTGTATAAAGCGGTGGTAGCTCTTGCACGCAAGCGCCGACCTAATAAGATTCTCACCCACAGGTAGCCTGCTGTAAAAACCAGCGTATGCCAGTACACTTTAGGGCCGGACAAGTCAGCTCTAGCTCTACGATACTGTTCGGCCAATCCTCCTTTCACACTCCAAGATTCTTTAGTGTCCGAAGAACTCGCTGGCGCCTTGTCCTGTTATTTAAGTGTGCCCTGCCAAGCAGCAAAACCCCCCTTCTGCATTTGTTCCTTTACCCTCTGAATCTGCTTACTGTCGTCGTCACGCCCGCGTTCGGTGCAATTCTTCGCAACCAGCAGAAAAGGGTACTCATTTCATTCGGGACGGGTTCTTTTTGAACCCATTAAGTTACTTGTTGGAATACTAGGCATGGCAAGGCCGTTTTGGGCGTTCCGATTCACTCATAGAACTTCGCGTCAAGTCTACAGTAACCAAATTACTTGAAATGTTGCAAGTGGAGATGCTCAGATCAATAAGCTCCGAGGTGGAGCTGAGTCTTGCCCCCCCAATATGGCGGACGGTCTGTTTGCAGACCCGTCGTGGCTCCTGGATTGTAATTCCATATGATCTCTCTTCTGCGGTGCACCGCCCAGCGATAACCCTCGGGATCTGACGGAAAATACAATGGAAGGTCCAAATTACGCGTGGTCCGCTGGATACACGTATAAGAAGTTGCGGGAATGCTACAAATCGTTAAATAAGGCAGCCAACCTAAGCCGCGTCTACATAGGCTTCCAGCAACATGAGCTAAGCAGGCTGGGTATCCTGGTACTCACGTCACATTATGCAGGGCATGGTGCGCGAAGACTACACGCACTCACTCGGCGTTGATGGGAAATGTGAATGTGGGGACCTTTGTGGAGTGCCAGCCTGCGGCCGCACCACCCAAGGATTAGGGAAGGGGTTTCGCACCTCCCCGACGCTCCAACCCTTCGGTTGTTTGGGACACATATTCCTGTAAGAGAGCGTAAATTTGGAGGTCAATGC
		</sequence>
    <sequence><taxon idref="Location_3_4_0|31.689197241319015"/>
			GATACAAGTCTCTAAGAGGTCTGAAAGTCTTCCCACCTCGAGTACTTTAGACATACCTAAATTTTTGGCTGGCGTGTAGAGGACATGCCCTCGTCGTTCACAACGCCACATAGAGTATAGATCCCTAAGTTCCACCTAGGACGTTACACGTCTGGAACACCGTAAGGTTGGTGGATAGAACTCTCTGCCGGAGTCTGTGTTATGTCCCGCTGGTTTCTTTTCTTGGGGTATAGATACAGTTGCTACTACAACAGGTGAGCTATTCGCGGTTCGGACGGACGGCTTCTAGTCTCTGGTGCATGCTATATACGGATTGCGGCAGCTTGTCGGGGCCGGGCCGTTGCTTTATCAACAATTGGTACATACCCCGCTTCCCCTCTTTGCGAAGAAGCGCTCGTCCTGGGGGAATCCACGGGCGAAACCGGAGTAGTACCCGGATCCCGTAGATCCATAACTCCTTGCCCGGACAATGGCCCCATACTAAACCCTATCGAGAGTCGGACGCTCATACGAGTAGTCTGCCCGAAATGCCATTTGAACTGTTGGCGTTGAGAAACGTATAAGCCGGCAACCTTAGCTGTGTCAACCTACCTGCCAAACTACAAGACACATTTCTCAAAGTGTATGGAGCCTTCTAAGGAACCAACTATTTCGGTCTATCCGTGGCGTGCTGAAGGAAGTGTTGTCCTATCTAACCCTCAAGGAAACCCTTAGGACGACCCTATCTGGGTCCAAACCCGTGGCGTTCTCAGTCAAGGTCACAGGGGTTACATTCAACCGCACCACTGGGGGGTGAGGCTGTCCTAACCCGGACGGCCGCCCAGTCACGGTAAAGCAATAGAGTAGTAACGTTAATTGTAGATGTCTACTCAACCGTTTGCTATGAGTGTAGGCAATTGGCTGTGGATTGAAGTGATGTGGCGGTCTATCGTCACCTCGCACCAATCCGAATGATAGATTGTATTTCTTACTTACGGGTTAGCGACCGAAGAAGACGGGGCATCCAGACTTTGTCAACACTTCCTGTAACAAATTCTGGTTAGAATCCAGTCATGTGTGCGACGTAAGAATACTGTGGAATTAGTTCTGTAGTTGAGTTAACCTTTTCTCAAGATTAATTGAATGAACTAGGCCGAGCAGACGGGTTGTACGTAAAAGGACGCTCCTTATATTGTTGTGCTATTAAGATATACTTATTTATAACGCGGACATCCACTCCTGACGAAACTATGCGGTGCTATGTCCACGGGCCCACGACTTGTGGACGCTGGTGGCTTGCATGTTTGCAGCTTTCTGATATTTTATTCTCATCCAGGCCGAACGACTCTGCGACCAGGTGTTTCAAGTAAATTACAGTTGAATCAGTTATTCCGTTGATGACTCTCGTGGGGAGCAAGCATATTCGGGATAGCCATCAGAACGTGGTGGCCACACCAGGGATAAAATTACACTAATGATCGGAGATTTCCGAAAATCAGAGTCTCTACCAAGATGTAGCTGGCCATGATGAACGTATGCCTCCGCGAATAATTCCCCGCTAGAACGGAGAGTCGCGCCCTGGCTCATCGCCCTCGAGTTTATAGATCATAGTCTAAATAATATGAAGCTCTTAGACCAGATGCCTCTAGCTGAAGCTTCTGCCCTAATTATGACATGCCAATCAGTTATGTTGCTGGTCTCAAATTGATCCAAGTAAACGAAAATCGCACGATCCGTCCCATTCGCATAGGCGGGTCGAAGAAGTCACAGAGATATATCCCTCCAATGGCTCAGAACGAACGTCACTTTCCATCACAAGGCGTATGGATCTTTTGTGTAGGTCTGAATCTTGCGCGATAGGCCGCGCTCTAATTTTGCAGTACCGGAGCGAGCACCCCGGAATGTGACTCTTTAAGTGCATGTCGGCGCCGCCTCTACTCGCGATCCAGGAGTTATAGACTACCGTAAAACATGCGTACGAGTCGTCAATTCAGGACAAACAGAAGAAGGGAATATAGCGGGACAGAATGCAAAAGTTCTGATGCTACAGCTTCAGGATCACTGATGAGAACCAACTTCTATCCTCCCCTCACGCAGTTGTATTCGTTCCGATGCATTATACTCCTGTGTTAGCAAGCAACCTGATTTAGAATATGCATTCAAATAACACATAATTAACCCAAACTCCCAGTTTTAGTCAGAGCCCGCGTTATCTTAAGACTTCGTCGAAGCTGAAACATGGTATTTCACTACACACACGACCATTCTCAGGTGCCGGGAGGCGTCGGGACGGTTACCATATACAAGAGCCCCGTCATCCGTGCTCTCTTATAGCTATGCCTATACACAGGCTTAGGCGCCATAGACTCTCTCAGGGCATTACTTTGAGTCCCGATTGTGAACATGCGGGTGCCCCGCGTTGAGGTGCAATGGATCCGCGGGACGAACCTACCGTAAGTAGTTAACGCGCCGCTTATGTGCGATGAGGGATTCACCAGTTGAGTTTTCGAGCTGATTTTCCGGGTGACAACTGAAACCCCTATTGATGGTGTGCAGTGATATCTCGTAACCTCTACCCCGAAAGACCGTGATACCCATTGGATTAGATAACGCTTTTACCTACCCAACCGCGGATTAGGGCGACCACGGGTCAGACGTCTGACCGCTAAATATTGATACGCATTCTCCTATGGTCCCAGGGATTATGTCCTCCAAACTGTCCCCAGAGAGGGGCAAAGCGAGGCCCCTCTGGCTAAATCTCTCATGGCGGAGTGCGCGCCATTATGCGACTGTAGAAAAAAATTCCCCTCGATCGTTCCCGCTGCCGACACTGGGATACAGTACACCCCTTACGGGAACTAGTTGCCACGTCCATCGCTTTACTGCACCAACAGGAAAACGCGTGATGGCCGCAACCGAACCTAAGTCGGAACCCCACTGGCCCTGAGGCGTAAGCTTCAGGTTGTGTGGAATTAGACTCCGCGCAGTATCACGATTGGACCTAATGCGGTAACTGTGGCGATCATACCAATGTTTCACGAGGCGCCACTGCAGGCTGAACCTGTGGCATGGGGGTACTCGGCGATGGCTTCAGACTTAGCAGTTCTTCAAAAGTGCGGGCAAAGACACAAATGCCCCCAGACCCGCATTACCAGCACTTTCATTAAGGACACGTGGATCGGTCAGCGCAGTTCTATCTATCTTGCTCAGATCCTACTTCCAACTTTAAACAAATATTGACAGATGTGTGCGATTACATAGGGCCAGACCTTGGGACCGCTTATCCACTACTAGGAATAACTGACGCCGATCGGCATGTGGTAAACAGACCCGACTTTTTAAGTGTAACGAATTGTCTCCGCGGTCCGCACTCGTCCGACATAAACCGCGAAGCACTCCGTTAGTTCGGTCGCCGGGTAGATGTCGTCAGAAACTCAATCGAGACCTCCCCAAGGACGCACGGTTGCTGTGAAGAGGCAGGATCGTCATTGCTCTATGGGCGCCATCGCTCGTAAGATGAAAAATCGTGAGTATGGTCGGCTACTAGTATGCCGTCGTCAGCAATACCTGCGCTGGGGTAAGGTGCGAGATCATTCTACCAACAACTCCAGATGGCACGTGGCGTCTTAAGTTAGACGGATGAACCTTTTGCACACCTTGTTTTAAGGGACATCTCTAGGCCCTGGCACATCATACCCGACGACGAGTTGTACTCGTGGCCTCATGGGAAAGTCATGCTGCCCAAGAAATAGTTATAAGGGTGAATGCATACGGATGGTTGACTATGAGATCTACGACACACCGAAATTACGTGACCCGACATGGTAGGTTAGCTATCATCACGTTTTAGTGATCCGCCTTAAAACGCCAAAATAAATTTACGTGCGGTGGCTATCGTCCGGCCGGTGGGAGCTAAATCCTAAATTCCCCAGTAGAATCCGTTTACTGTTGAAGCCAGCGCTGGGCGTATCCTGACCGCACAGTGTCCAGATCTGAACGGAAAGTGCTCCGCACCAGAGCAGCTCGCAGTCGGGTCCCTACAACTCCGAAAATAACCGCGTTGGCAACCTCCGGCGCCTATAGTTGAGTCCTTAGCCCTCATCACTCTAGCTATCGCGTAATGACTAACGAGATCCTCCGTTGATGCGCGTTCAACTGATTCCTATCTCACCCCTATATTTTGACCTGTCAGGCGGGTGACCGCCTGCTTTCAGCTTGCGGTTATGGACGAAACGATTTCGTGCAACTCCCGGCGCAGGAAGCCGGGATCGGCAGAAAGAGTCGGGGAAAATTTGGATTGCGAATAAGGGGTTCCACCTATGTCATTCGCTTAGTGGAATGTGCTGGTTACCCGTGTTTTCACTCAAGGACATGTTCATAGCGTTAGTGTTTCACGCCTGCGAGAGCTGTATGATCTCCAGAGTACTCCTGTCTCCAGGGCGGAATAAAAACGCGGTAGTCCGTAAATAGCAATAGTATTGATAGTTGTCAGCTCAAAAAGTACGGGTTTAGTTAACGCAAAAGCTGACCCAGAACGTCGCCGCAGTAGGTTCAACGAACATTCGCAGTCCTCGTGTAGCCAAACACTCGGTATCTCCACCGCACGATAAGTGTCCTTTGTTTGACTTTCGAGGTGTCTTTGCCTGGTTTCCAAAGCTGCATTCCTGCGCGCTGACATGTCTAGGATGGACTGGCGCTTGGGCGGCGACTCAACATGGTCCACCCTACTCACATGCAAATAACTTACTAATATTCCCTCTGATTAGTGGAGAAGGAGGGCGCGACACGCCCTAGATCCCAGGTAAGTGCCCACCTCGGTAGTACACGGTTGGATGACCCCTTGTTATGTTGTCGTCTGGTCCAATGTATATGGTAAATATGTCAGACGATATTTGTTCGGAGCGAATAACTGAATTAACGGTACCAGCATGATTTCCACGGAATTAGTTTTGCTTCCCTGGTTTTGGTTATGCTAGTGACCATCTTTGTGGTGACAGATACCGGGTAGGTTCAACCTCCAAAGAGCAACGAACGGACCAGCAAGATGGACGGAGAGGATGTGCACCCAGCGGATAGGGAGTATAACCGCTGCTGGTCCGCGGATTGGGGACGTTGTAAAACAGGCAAGGGGAAGCAGACAAGCCGCCTGCCGGCCGCGTATGAAATTGTAAGGGGAACAAAGCGTCATGATTACAACCGGCGGTTACCGGACCGACCCCGTTATTTACTAATGCACAACAGGGTCACGAATTCCGACCACATACTCCCTTACTGTGGCAACTCCAAGCACATGCGCGTGGTCGCAGGCGCATATGTACCCGGATAGCTAACGCCGTGGACCGCCAGGTGATTAGAATATCTTTATAGACTTGCTCCACAAGTCACTTTTACACGGAAGCATTGCCATTATTCACCGCATGGGGGAATATGGTAGGGAAACTTCTAGAGCTCTTATAGGGTTGACCAAGCAAGATACCGGCTTATTGCCAGTACACGTCTGGACTCGTCTCTTACGTGAACAAGGGTACGCGCATCGTCGTACGTCTGATGAAGAAGGTGGATCACCACCTAGCCCGCTTGCGAATCGTGGTTGTAAGATCAAGCCCTGCTCCAGGCCCCATTAAGAATACCCTCCATGATGCGGAAAGACATATAGCGTGATTCACGCGTGCGAAAACTAGATTAGCACATTCTCTCTATGGCGAGGGTATAGTCTACGGTGCAAAGAGCCCCAAAAAAGCCCCTCCCAGGCGTCAAAAATAGCTCTCCCATAATCCAAAGATAGGATTTGCTATCTAACTTGTGGATGCTGACTTGAGAGCTTCGTAGCTCTCCCGGCCCCATTAGCATTTTATCGACTATTTAATCCGAATCCCTGGAGTACTGTTACTATCTGTGCAGTAGGGCAGGAACGAAAAGGTGACCACCCCATACGGGACGGGACAGTCTGGGATTATAGTCGTAGAATGCGGGCGGAATTTCCATATCAATCGTTCCGCCAAAGAATTATCGCGAACTGCCGCCGCTGTTAGCAAGCTACGGGTGAACGCTACGCTCATCTCAGGCTAGAGATAGATGAAATTACACCTACAGGCCGTGTTGAAGGCTGATTATATCATGTCTCGAACGCGCTGAAATCAGGCGGCTCACGTTTCACTCGTGGCGGCGATTGACCACATCGGATGACCTACTCGAGAGTGCTTATCGTAGCAGTAGGTGCGTCTCCATTGCCAGTCTGAACACATGACAAACCCAGTCGTCATAAACGATAACAGCACCACATCAGTTCTGTGAGCACGTGGACGACAAACTGATGTGGTTCTCGTCGAGTTCGGCGGTTGCGTGAATAGATGCAGGCCGTCCGCACGCCCTGAGTATTGCCGCCGGGTTCCCTGCCCGACAGCCGACCATAGGGCTCTTGCTGTTTCGGCTGGGCGAATATTGAGGTTCCAACATTAGAGGAAAATCGAGCTTATAGACTGATGGGCTACATGGTAGTACGAAACTTCACTGGCACGGGGTCGCGCTGCTGAAGTTCATGACGTGGACGGTCCCGCGTATGCCCTGGGTGCCCTAGTCCACCCGTAGATTCAACCTACCATTGTGCGGGAGGCGACGTTAAACGTGCACCTTGCTCGGCGGGCCGTGTACATTCTTATCTTAGCGCCCGTCACGGATAGCAGAGTTAGGACCTTCGTTAGTAGTTTGTTCCGAAGGAGGGTATTTCCAGTAACCGTCTCTAACCAAAAAATTACTGAAAGCCTGATCACTTCTGTATAGGCTCTTAGGCTAAATTTGAAGAAATTAGGATCAGGTGGCTGTACTCCACGGCTTACACCCTGAGAGTGCGGGTGGGATTATACCATAGCGCGGGTCTATCAGCAATTCTAGACGTTTTGGCTACACTTGTCCGATCACGAATGGCAACAAATATTTGTACGCAAGCATGTCCACGGTCTTTGCTGCTGGTGGGTCACCACCCGTTGCACGCAGCTCGTCGGATACCGGCGGCCACATTGGTCGGAGAGAAGCAGTAGGGCGGATGGAGGCGTGCGGGACCGTACTACCCCAGAAAAACTAATTAGCGCTACAGCTCCAGGTTAGGCTTGTATCAGACGTAGAGGGAATCTCCCCTACCATGTTCATGGCAGAGGTGCAATTGCGAGAATCCGAATTCAGGTATCGCGCTAGTGCAACACTGCTTCGGAATGTATAACTGCGAGGCGATCGCCGGCGAGCCAGATAACTATAAAAGCTGTGCTCCCGGACCCCCTCTTATTAAGAGCTGCTCCTTACTCGTTGCAGTGTTGAATCACAATCTAGCAAGTACCCGTCTGGCATGAGGATGAAGTTTGGCTGCCTAAAGAGAAATCAATCAGTAGAAATTTTGTGTGAGTGACCGGGACCAGACACCGGCATAAGACCACGATGGCTTCGTTTATGGCGAGTAGCGGCACATGGCTGTCCCGGACCAGAACCGGCTGCTTCTTGGAAATGGGTAATCAACTGTCGGGTATATCACCTGAGATGCCCTCGGATTACTTAGTGTGGGTCTCGCGATCCCGGATAGGCGCAACGAAGTCTGTATTGCCTCGGGTCTGAAGCTGGCGCAGTATGCAAACGCCACCGCGGATAACCACGTTAGGGCGTTCTCGCAGTCCGAACGTTTAAACACGCCCTGTAAGCGTTCCATGGGGGGCAGGGATGGACAAAGAAAGTCAGCTGTACGCGGGGTAATCGTGCAAGAGGCGCATGGCTATCAACTCTTTACGTTGTGAGGAGTTACAGCCGCGACCTACACCTTTCAACTCGATTCTTAGTCTGAGCGCTTTTCAAGACCGACTGGCAGAATAGAACGTTGATTGGCAGCGTTGATGCGGTCGGAGCCTACTGCCTTCAGAACTCATAGGGCGTTCTTGAGGACATGGGCTGACCCTTTTCTGATTACACCGTCTCATCCGGCGGGTGATCCGCCTGGCTGCGCTACCCTGCTATGTCCGCCTTGCAAAACGCTTGTGTGCATTCCATATTGATGATTGTGCACGAGGACGACCCTATTTCTTAATCTCTACCTTCCCTCAATAAAGCATTGCATCTCTTTCAGGCTCAAGGGCGGCGCTCTCCTCAAAGCGGATTGAGACGTGATATCTCCCGCTACAGTCTTCCGAGGCCAGCCACAGTTGGAGTGATGTAAGCATAGCCTCGAGGCTCCAGCGTACTCCCACTTTACATTGCTCTGTGGGCTAGGGGTCAATCACGCTGGGGTGTCTGTCAGCTAATAGCACTCATAGCTATCGAGCGAAACGATACGGAAAACCTAGTTGTCAATCCTAAAATAACTGCTGCACCGACGATTTAATTCACTATTAGAAACGCAAAAACGCAAATGGAAACGGAAATGGTAATCGGATGACCTCCACGCCGCTTAGCCTCGGGCGCCCCTCGCTTTATGTCTACGTGCGCGATGGGTGCTACTTGATTTTATTTTGCGCGTCCGACTTACACTGACACATCAGCGCGAGAATAACCAAGCTCCTTGAGTCTTATCAGTTGCGTAACACGCGCGTCGAGCGGAATCGGCCCTCTGGTCCATCCTAACAGTGGGGATCTCGTCGCCTTGGACGGTTGCAAACTAACCAGGTGCTTCAACGATCTTCAATTTAGAACTTAAGGTAAAAAAAGCTTGACCGCGTAAAATCGCGCAGGGTGACATCTCTTGTATACGGACGGCGTTTGCACTATAGCCTGCCCTAGCACCCATGCCTTATGACTTCTATACTTCCAGATAGGTAGAGCTGGATTCCCTCTGGCCAATTACGTTTGTGCTAGCCCTTCCTCCGTAGTGCGAGCGAGGTCAAAACCGGGCAGGTCAGCAAGCGGCCGCCGTATCCCGTCACGCTTCATCCGTGATCAAATCTCTGTGTTCAACTATCTCCCACGCCGGGATCCCCTTACCAAGCGGGGAAAATGCGGTGGGTATACTTACCTGTATAGCGTGGTTTTCACTCGCCCTCGAAGGCGAGATGGGTATTCTCAGTCAGGCCACCCGGCTCGGCCGACAGAAGAATGCGATTTGACTAGGCCCGAGACCTCTTCATTGCCAGCGAGGTACGGACGATGGCAAAGCTCATCTTGAGCTCGCCATAGTACAAGTCAATGCAGGCCCGCAACCAGTCCCTGTCAATAAGCTTTCTCTATGCGTGGTCTTGATCTGCTGTCCATACCAGCCGTTCATGTGCCAATGACCTCGTGGAGTCAGGGGCGTAAATCCAACCGCTAGTCTTGATGTTCGAAATATTACTCAGTAGGCTGTTAAGCCGACGACACCTGATGGAGGCATGAATTTTTTCCTTGTTCCCCTTCACAAAGCATGACGGTCGTAGGGAACGTTTCTTGTAGCATCACAGTTCAGGTCCCTAAACTTTCCGACGGACCTGCTGCGGACTCGCTAGCAAGAACACGCGAGGACGAAGGGCTGTAGAGACCAGCGCCCTGTCTTGAATATACTGGAACGACGTTAATTAGATCGTAATAAGAACGGAATACTGTACTACGCAGAACACCAAGTGTGGCCATCGTGATGATAAGAAGTGGTAACCCACAAGATGAACAACTTATGTTCCCTACCGTTGATAATCCGGCACTCTCGCCTGTCGGAAGTCCGGAAGGTGCGGAACGCAATCGTCGTAGTACTTTCAGTCCCAATTGGTGAGTATTGTAAATTAGCGTGAGAATCGTGCTTGATCGCTTTATGGGGGACAGGTCCGCAACTCGAAGTGCCGGCTGAGATTCTGTATGTTATGAAGTATTTCTCCCTATCGCTGCCTGCTTCGGGTCACGGTCTCTCAATTAGTCCCACGTGGACACAGCTAAATCAGGACTAACTATTGAGTGGAGAATCCTCCTGCAACTGGAAAAACACTATGTGGTCTAGACAACAGAGAGTCGGCCAAGAATGGTGTCGGGACAGTCCAGCTTTGATGGGGGTTTGCTAAGGTCTTTCCCCGACCCAATCTCGGAGGTGTGCGTTTGCAAGCTCACAGGTAACTCTAGAACTTCTCTCTAAAGCACTCAACACGTGCGTAACGAACCGTGGGACGTAGCAGGTCGGCTAAGGCGTATCTTCAGTTAGGGGTAAACCATAAGGATTAGCCTAGTGGGATACTTAACAATGTGTACTAGGCACTCGGTTTTAAATTGCTAAGAAAACGGCTGGCGGACATGGGTCAGTCAAAGCCACTAAATCTATTGTTAAGGCAACTGTACACCTAAGTAGAGGCGATGGTACGTCAGTTCTTGGACTTGATGGGGTTTAAGAAAGGGTTCACACCATTTTTGCAGATAGCAAGAAATCATCCAAATGGGATTCGACCTGCTACGTACTGGGAGCGTTGGTTACTAACGCCCACAATTATATTTGCCTGCGAATCTGGTTAACACAGTAGCGCATGTCCGCTACCTACTTAGAGTCACATAAGCACCCATCACACGGGTGTGGCACACTTGACTAGATCTACTATTCTCTGCTCTCAACCAGATCTAAATGAACCGCCTATACTTTCACTAATCTGCTGGTCGCTACAGTGTACATATCCTTATTAGAGAGCATTGAGGCCTATAGCGCTTAGGTCACGAGATAAAACTTACGGAATGCCAATGTCAGCCGCTATGGTTCGACTGCAAAATTAACCCGGTCGAAGACACCTTTACTGAGTTCCGGTTACGCTCTAATTGTTCACAGACCGGATGGGAGTTGGCCACTCACAGAACGAGTGAGCAGGTTAGAAACAGGACTAGTAGCAACTTAGGATGGTCTATCGGGCTGATGTGCAGTGGATAAAGTCGCGACTGACAACTCACGATGGTAACAATCCGCCTGCTATCCCCGGGGACAAACCCTTCTCAAGTATGACCAGTTACTCTAAGTCGCCTTCGCCGGATAGCAGGCCGGCATAGCCAAATTGAGCGCTCTCTGAATGGGTAATGTAGGCGTTTTAGATGGTGATCCGACACTGCATGACATTGAGTTTGCGATGGGCCGCCGTAGCTGCGATGTGTTATGTGTGAGGGCTAGAAGAGCGAGCGCTCGCAAGCAGCCAGACTAGATGGATAAGCTTTCTTATCGTCTGTGGGGTTCAGACCGGCCCCCTCAATCAGAGTCCTCCCATAGTGTTATTGGCCGGAGGCCAGGAAAATAGGAGAGCAGTTAATACGGCATTCCGGAGCTCGAGCGCGGAAAAGCCTTACGTGCAGTACGAATTCAGTCAAGCACGTGTATCAGCCTTTTACATACGCACCCTTGTTTGGAATGTAGTTAACGGGTGATTCGGTCTCGTAGACGATTTTTAACATAAATAATTTGCGCTCTCTCTTGTGCCTATGCCGCATGGGATCAATCTGCCTGAAGAGGACACACATGCCTTGCATTCATTCCATCATGTGATGGACCCCTGTATAGTGGCGAGTGCCCCCCGTATAGCCAAATATAGAGCTGGTGTGGGCCCCTAGGTATGACCTAACTCATTGATGCGGGCGTCGTGCTTGTGCCTCTGGGAACCGCTGCGTTTTGGTACCCGCCTCTCTAACTGGCCCTCTCCCTCCAACTTTCATCTTCCCAGGGACATACTCAACGGAAAGTATCCTGCTTCTCTGGGTTGTTTCGAGAGGTGAACTCTCTTCTCCCCGCTCCCTAACCCGTAAGAGTCTAATCCCCGGTTCCGTAGCAAATTTAAACAGTCGGCGTGGGCAAAACGCAACTCGTACAGCCGGACTTTCTCGGATTAAGAGTGTGAGGTAGATCACGTGCTTGTCGCTCTAAAAAGCCTTAGAACACCATTGACGGAGCCCAATACGGGGACAACGACGCGTTCAAGGAGGCAATATTTGAACGACGACGCTGCTCCCTTGGAGACAACCTCTTTACCTCGCGTTTTTATTGTTCCACAATGACCGTAGAATCACTGGATTGAGGAGGTAAGGCCACACGATGAAGCCCCGTAAACCTCAATATCAGTTGCGCGAGTTTGGCTGAGAACTGGTCCGCTTGCCGCCTTTTCTGCTACTGGTTAATTTCTGAGCTACGTCGACCCGATGGGAGCATTGTCCGTGCCGGGGTAAGCGTCACTGGCCGGTAGGTCTCGCTGGACTACAGTAGGATGCGTCATCGCGGTGGAGTATAATGCCCATTCACCTGGGGGAACCCGCTGATGCAGCTTTGACCGGAATATTACGGGTGTTTGGGCACTCCAAGCGGCGTAGAGACGTATACGTGGTTCCTACAATTGCCACTCCAAAAAAGTCGCTTGTTTATTGTAGTAAGTAACCCTGCCCGCCCTAATACGCTGTCGCCAGAAATTCTATTACGATTGTCGGTTTGGAGCGTACATAAGGAAGGGTTAATTGTCAATGAATTTAGGGACACAGTTAGAGGCGCGTTCAGGAAACCCAACTCGACTCAGACGCGATCTGAGTAGGAATTTCATCCCAGCTAATACGTTGTCCTTTTGTCTCGTATGTATGGTCGGAACCCGAACAGATTAAGTACGGCCTATAGTACACTTGCTGACTTGTTACCGGTGCGTACGGTCTTAGTCGCACGCGCCATAAATCCGGTCCGTTTTCTTGGCTAACGAGAGCAGGAGGACCCCTACTGATAGGCACCTTTACCAAAGAACAAGCGGGCATGTGGCCTTAGACGATCCTTGTCGCCCCTTACTCAACAGACTTGCGGTGTTTCTCATCAGGGGGCCTTGTAACTCCCTTCTAGTATCAAGCGCTATGCATACACCTAGACTCTAGTTGGCTATGCTGGTTGGACGTGAACTTATTGCACAGCTTATCTGTGTCGAGAGACAAATTATTTATGCCACCGAAGCTCGGATACTCACCAACGTGCCGAAGCGCCACAAATGTTATCACATTGGTCTTATTTTTGGGCTGGGGCCACCGCGCCATTCTGAGGCCGGGTCACTCTCGCACGCAGCCCGTTGCAGCAAAAAAACAATATACTGTATAAAGCGGTGGTAGCTTTTGCACGCAAGCGCCGACCTTATAAGATTCTCACCCACAGGTGGCCTGCTGTAAAAACCAGCGTATGCCAGTACACTTTAGGGCCGGACAAGTCAGCTCTAGCTCTACGATACTGTTCGGCCAATCCTCCTTTCACACTCCAAGATTCTTTAGTGTCCGAAGAACTCGCTGGCGCCTTGTCCTGTTATTTAAGTGTGCCCTGCCAAGCAGCAAAACCCCCCTTCTGCATTTGTTCCTCTACCCTCTGAATCTGCTTACTGTCGTCGTCACGCCCGCGTTCGGTGCAATTCTTCGCAACCAGCAGAAAAGGGTACCCATTTCATTCGGGACGGGTTCTTGTTGAACCCATTAAGTTACTTGTTGGAATACTAGGCATGGCAAGGCCGTTTTGGGCGTTCCGATTCACTCATAGAACTTCGCGTCAAGTCTACAGTAACCAAATTACTTGAAATGTTGCAAGTGGAGATGCTCAGATCAATAAGCTCCGAGGTGGAGCTGAGTCTTGCCCCCCCAATATGGCGGACGGTCTGTTTGCAGACCCGTCGTGGCTCCTGGATTGTAATTCCATATGATCTCTCTTCTGCGGTGCACCGCCCAGCGATAACCCTCGGGATCTGACGGAAAATACAATGGAAGGTCCAAATTACGCGTGGTCCGCTGGATACACGTATAAGAAGTTGCGGGAATGCAACAAATCGTTAAATAAGGCAGCCAACCTAAGCCGCGTCTACATAGGCTTCCACCAACATGAGCTAAGCAGGCTGGGTATCCTGGTACTCACGTCACATTATGCAGGGCATGGTGCGCGAAGACTACACGCACTCACTCGGCGTTGATGGGAAATGTGAATGTGGGGCCCTTTTTGGAGTGCCAGCCTGCGGCCGCACCACCCAAGGATTAGGGAAGGGATTTCGCACCTCCCCGACGCTCCAACCCTCCGGTTGTTTGGGACACATATTCCTGTAAGAGAGCGTAAATTTGGAGGTCAATGC
		</sequence>
    <sequence><taxon idref="Location_3_4_1|30.382580432731555"/>
			GATACAAGTCTCTAAGAGGTCTGAAAGTCTTCCCACCTCGAGTACTTTAGACATACCTAAATTTTTGGCTGGCGTGTAGAGGACATGCCCTCGTCGTTCACAACGCCACATAGAGTATAGATCCCTAAGTTCCACCTAGGACGTTACACGTCTGGAACACCGTAAGGTTGGTGGATAGAACTCTCTGCCGGAGTCTGTGTTATGTCCCGCTGGTTTCTTTTCTTGGGGTATAGATACAGTTGCTACTACAACAGGTGAGCTATTCGCGGTTCGGACGGACGGCTTCTAGTCTCCGGTGCATGCTATATACGGATTGCGGCAGCTTGTCGGGGCCGGGCCGTTGCTTTATCAACAATTGGTACATACCCCGCTTCCCCTCTTTGCGAAGAGGCGCTCGTCCTGGGGGAATCCACGGGCGAAACCGGAGTAGTACCCGGATCCCGTAGATCCATAACTCCTTGCCCGGACAATGGCCCCATACTAAACCCTATCGAGAGTCGGACGCTCATACGAGTAGTCTGCCCGAAATGCCATTTGAACTGTTGGCGTTGAGAAACGTATAAGCCGGCAACCTTAGCTGTGTCAACCTACCTGCCAAACTACCAGACACATTTCTCAAAGTGTATGGAGCCTTCTAAGGAACCAACTATTTCGGTCTATCCGTGGCGTGCTGAAGGAAGTGTTATCCTATCTAACCCTCAAGGAAACCCTTAGGACGACCCTATCTGGGTTCAAACCCGTGGCGTTCTCAGTCAAGGTCACAGGGGTTACATTCAACCGCATCACTGGGGGGTGAGGCCGTCCTAACCCGGACGGCCGCCCAGTCACGGTAAAGCAATAGAGTAGTAACGTTAATTGTAGATGTCTACTCAACCGTTTGCTATGAGGGTAGGCAATTGGCTGTGGATTGAAGTGATGTGGCGGTCTATCGTCACCTCGCACCAATCCGAATGATAGATTGTATTTCTTACTTACGGGTTAGCGACCGAAGAAAACGGGGCATCCAGACTTTGTCAACACTTCCTGTAACAAATTCTGGTTAGAATCCAGTCATGTGTGCGACGTAAGAATACTGTGGAATTAGTTCTGTAGTTGAGTTAACCTTTTCTCAAGATTAATTGAATGAACTAGGCCGAGCAGACGGGTTGTACGTAAAAGGACGCTCCTTATATTGTTGTGCTATTAAGATATACTTATTTATAACGCGGACATCCACTCCTGACGAAACTATGCGGTGCTATGTCCACGGGCCCACGACTTGTGGACGCTGGTGGCTAGCATGTTTGCAGCTTTCTGATATTTTATTCCCATGCAGGCCGAACGACTCTGCGAGCAGGTGTTTCAAGTAAACTACAGTTGAATCAGTTATTCCGTTGATGACTCTCGTGGGGAGCAAGCATATGCGGGATAGCCATCAGAACGTGGTGGCCATACCAAGGATAAAATTACACTAATGATCGGAGATTTCCGAAAATCAGAGTCTCTACCTAGATGTAGCTGGCCACGATGAACGTATGCCTCCGCGAATAATTCCCCGCTAGAACGGAGAGTCGCGCCCTGGCTCATCGCCCTCGAGTTTATAGATCATAGTCTAAATAATATGAAGCTCTTAGACCAGATGCCTCTGGCTGAAGCTTCTGTCCTAATTATGACATGCCAATCAGTTATGTTGCTGGTCTCAAATTGATCCAAGTAAACGAAAATCGCACGATCCGTCCCATTCGCATAGGCGGGTCGAAGAAGTCACAGAGATATATCCCTCCAATGACTCAGAACGAACGTCACTTTCCATCACAAGGCGTATGGATCTTTTGTGTAGGTCTGAATCTTGCGCGATAGGCCGCGCTCTAATTTTGCAGGACCGGAGCGAGCACCCCGGAATGTGACTCTTTAAGTGCATGTCGGCGCCGCCTCTACTCGCGATCCAGGAGTTATAGACTACCGTAAAACATGCGTACGAGTCGTCAATTCAGGACAAACGGAAGAAGGGAATATAGCGGGACAGAATGCAAAAGTTCTGATGCTACAGCTTCAGGATCACTGATGAGAACCAACTTCTATCCTCCCCTCACGCAGTTGTATTCGTTCCGATGCATTTTACTCCTGTGTTAGCAAGCAACCTGATTTAGAATATGCATTCAAATAACACATAATTAACCCAAACTCCCAGTTTTAGTCAGAGCCCGCGTTATCTTAAGACTTCGTCGAAGCTGAAACATGGTATTTCACTACAGACACGACCATTCTCAGGTGCCGGGAGGCGTCGGGACGGTTACCGTATACAAGAGCCCCGTCATCCGTGCTCTCTTATAGCTATGCCTATACACAGGCTTAGGCGCCATAGACTCTCTCAGGGCATTATTTTGAGTCCCGATTGTGAACATGCGGGTGCCCCGCGTTGAGGTGCAATGGATCCGCGGGACGAACCTGCCGTAAGTAGTGAGCGCGCCGCTTATGTGCGATGAGGGATTCACCAGTTGACTTTTCGAGCTGATTTTCCGGGTGACAACTGAAACTCCTATTGATGGTGTGCAGTGATATCTCGTAACCTCTACCCCGAAAGACCGTGATACCCATTGTATTAGATAACGCTTTTACCTACCCAACCGCGGATTAGGGCGACCACGGGTCAGACGTCTGACCGCTAAATATTGATACGCATTCTCCTATGGTCCCAGGGATTTTGTCCTCCAAACTGTCCCCATAGAGGGGCAAAGCGAGGCCCCTCTGGCTAAATCTCTCATGGCGGAGTGCGCGCCATTATGCGACTGTAGAAAAAAATTCCCCTCGATCGTTCCCGCCGCCTACACTGGGATACAGTACACCCCTTACGGGAACTAGTTGCCACGTCCATCGCTCTACTGCACCAACAGGAAAACGCGTGATGGCCGCAACCGAACCTAAGTCGGAACCCCACTGGCCCTGAGGCGTAAGCTTCAGGTTGTGTGGAATTAGACTCCGCGCAGTATCACGATTGGACCTAATGCGGTAACTGTAGCGATCATACCAATGTTTCACGAGGCGACACTGCAGGCTGAACCTGTGGCATGGGGGTACTCGGCGATGGCTTCAGACTTAGCAGTTCTTCAAAAGTGCGGGCAAAGACACAAATGCCCCCAGACCCGCATTACCAGCACTTTCATTAAGGACACGTGGATCGGTCAGCGCAGTTCTATCTATCTCGCTCAGATCCTACTTCCAACTTTAAACAAATATTGACAGATGTGTGCGATTACATAGGGCCAGACCTTGGGACCGCTTATCCACTACTAGGAATAACTGACGCTGATCGGCATGTGGTAAACAGACCCGACTTTTTAAGCGTAACGAATTGTCTCCGCGGTCCGCACTCGTCCGACATAAACCGCGAAGCCCTCCGTTAGTTCGGTCGCCGGGTAGATGTCTTCAGAAACTCAATCGAGACCTCCCCAAGGACGCACGGTTGCTGTGAAGAGGCAGGATCGTCATTGCTCTATGGGCGCCATCGCTCGTAAGATGAAAAATCGTGAGTATGGTCGGCTACGAGTATGCCGTCGTCAGCAATACCTGCGCTGGGGTAAGGTGCGAGATCATTCTACCAACAACTCCAGATGGCACGTGGCGTCTTAAGTTAGACGGATGAACCCTTTGCAAACCTTGTTTTAAGGGACATCTCTGGGCCCTGGCACATCATACCCGACGACGAGTTGTACTCGTGGCCTCATGGGAAAGTCATGCTGCCCAAGAAATAGTTATAAGGGTGAATGCATACGGAGGGTTGACTATGAGATCTACGACACACCGAAATTACGTGACCCGACATGGTAGGTCAGCTATCATCACGTTTTAGTGATCCGCCTTAAAACGCCAAAATAAATTTACGTGCGGTGGCTATCGTCCGGCCGGTGGGAGCTAAACCCTAAATTCCCCAGTAGAATCCGTTTACTGTTGAAGCCAGCGCTGGGCGTATCCTGACCGCACAGTGTCCAGATCTGAACGGAAAGTGCTCCGCACCAGAGCAGCTCGCAGTCGGGTCCCTACAACTCCGAAAATAACCGCGTTGGCAACCTCCGGCGCCTATAGTTGAGTCCTTAGCCCTCATCACTCTAGCTATCGCGTAATGACTAACGAGATCCTCCGTTGATGCGCGTTCAACTGATTCCTATCTCACCCCTATATTTTGACCTGTCAGGCGGGTGACCGCCTGCTTTCAGCTTGCGGTTATGGACGAAACGATTTCGTGCAACTCCCGGCGCAGGAAGCCGGGATCGGCAGAAAGAGTCGGCGAAAATTTGGATTGCGAATAAGGGGTTCCACCTATGTCATTTGCTTAGTGGAATGTGCTGGTTACCCGTGTTTTCACTCAAGGACATGTTCATAGCGTTAGTGTTTCACGCCTGCGAGAGCTGTATGATCTCCAGAGTACTCCTGTCTCCAGGGCGGAATAAAAACGCGGTAGTCCGTAAATAGCAATAGTATTGATAGTTGTCAGCTCAAAAAGTACGGGTTAAGTTAACGCAAAAGCTGACCCAGAACGTCGCCGCAGTAGGTTCAACGAACATTCGCAGTCCTCGTGTAGCCAAACACTCGGTATCTCCACCGCACGATAAGTGTCTTTTGTTTGACTTTCGAGGTGTCTTTGCCTGGTTTCCAAAGCTGCATTCCTGCGCGCTGACATGTCTAGGATGGACTGGCGCTTGGGCGGCGACTCAACCTGGTCCACCCTACTCACATGCAAATAACTTACTAATATTCCCTCTGCTTAGTGGAGAAGGAGGGCGCGACACGCCCTAGATCCCAGGTAAGTGCCCACCTCGGTAGTACACGGTTGGATGACCCCTTGTTATGTTGTCGTCTGGTCCAATGTATATGGTAAATATGTCAGACGGTATTTGTTCGGAGCGAATAACTGAAGTAACGGTACCAGCATGATTTCCACGGAATTAGTTTTGCTTCCCTGGTTTTGGTTATGCTAGTGACCATCTTTGTGGTGACAGATACCGGGTAGGTTCAACCTCCAAAGAGCAACGAACGGACCAGCAAGATGGACGGAGAGGATGTGCACCCAGCGGATAGGGAGTATAACCGCTGCTGGTCCGCGGATTGGGGACGTTGTAAAACAGGCAAAGGGAAGCAGACAAGCCGCCTGCCGGCCGCGTATGAAATTGTAAGGGGAACAAAGCGTCATGATTACAACCGGCGGTTACCGGACCGACCCCGTTATTTACTAGTGCACAACAGGGTCACGAATTCCGACGACATACTCCCTTACTGTGGCAACTCCGAACACATGCGCGTGGTCGCAGGCGCATATGTACCCGGATAGCTAACGCCGTGGACCGCCAGGTGATTAGAATATCTTTATAGACTTGCTCCACAAGTCACTTTTACACGGAAGCATTGCCATTATTCACCGCATGGGGGAATATGGTAGGGAAACTTCTAAAGCTCTTATAGGGTTGACCAAGCAAGATACCGGCTTATTGCCAGTACACGTCTGGACTCGTCTCTTACGTGATCAAGGGTACGCGCATCGTCGTACGTCTGATGAAGAAGGTGGATCACCACCTAGCCCGCTTGCGAATCGTGGTTGTAAGATCAAGCCCTGCTCCAGGCCCCATTAAGAATACCCTCCATGATGCGGAAAGATATATAGCGTGATTCACGCGTGCGAAAACTAGATTAGCACATTCTCTTTATGGCGAGGGTATAGTCTACGGTGCAAAGAGCCTCAAAAAAACCCCTCCCAGGCGTCAAAAATAGCTCTCCCATAATCCAAAGATAGGATTTGCTATCTAACTTGTGGATGCTGACTTGAGAGTTTCGTAGCTCTTCCGGCCCCATTAGCATTTTTTCAACTATTTAATCCGAATCCCTGGAGTACTGTTACTATCTGTGCAGTAGGGCAGGAACGAAAAGGTGACCACCCCATACGGGACGGGACAGTCTGGGGTTATAGTCGTAGAATGCGGGCGGAATTTCCATATCAATCGTTCCGCCAAAGAATTATCGCGAACTGCCGCCGCTGTTAGCAAGCTGCGGGTGAACGCTACGGTCATCTCAGGCTAGAGATAGATGAAATTACACCTACAGGCCGTGTTGAAGGCTGATTATATCATGTCTCGAACGCGCTGAAATCAGGCGGCTCACGTTTCACTCGTGGCGACGATTGACCACATCGGATGACCTACTCGAGAGTGCTTATCGTAGCAGTAGGTGCGTCTCCATTGCCAGTCTGAACACATGACAAACCCAGTCGTCATACACGCTAACAGCACCACATCAGTTCTGGGCGCACGTGGACGACAAACTGATATGGTTCTCGTCGAGTTCGGCGGTTGCGTGAATAGATGCAGGCCGTCCACGCGCCCTGAGTATTGCCGCCGGGTTCCCTGCCCGACAGCCGACCATAGCGCTCTTGCTGTTTCGGCTGGGCGAATATTGAGGTTCCAACATTAGAGGAAAATCGAGCTTATAGACGGATGGGCTACATGGTAGTACGAAACTTCACTGGCACGGGGTCGCGCTGCTGAAGTTCATGACGTGGACGATCCCGCGTATGCCCTGGGTGCCCTAGTCCACCCATAGATTCAACCTACCATTGTGCGGGAGGCGACGTTAAACGTGCACCTTGCTCGGCGGGCCGTGTACATTCTTATCTTAGCGCCCATCACGGATAGCAGAGCTAGGACCTTCGTTAGTAGTTTGTTCCGAAGGAGGGTATTTCCAGTAACCGTCTCTAACCAAAAAATTACTGAAAGCCTGATCACTTCTGTATAGGCTCTTAGGCTAAATTTGAAGAAATTAGGATCAGGTGGCTGTACTCCACGGCTTACCCCCTGAGAGTGCGGGTGGGATTATACCCTAGCGCGGGTCTATCAGCAATTCTAGACGTTTTGGCTACACTTGTCCGATCACGAATGGCAACAAATATTTGTACGCAAGCATGTCCACGGTCTTTGCTGCTGGTGGGTCACCACCCGTTGCACGCAGCTCGTCGGATACCGGCGGCCACATTGGTCGGAGAGAAGCAGTAGGGCGGATGGAGGCGTGCGGGACCGTACTACCTCAGAAAAACTAATTAGCGCTACAGCTCCAGGTTAGGCTTGTATCAGACGTAAAGGGAATCTCCCCTACCATGTTCATGGCAGAGGTGCAATTGCGAGAATCCGAATTCAGGTATCGCGCTAGTGCAACACTGCTTCGGAATGTATACCTGCGAGGCGACCGCCGGCGAGCCAGATAACTACAAAAGCTGTGCTCCCGGACCCCCTCTTATTAAGAGCTGCTCCTTACTCGTTGCAGTGTTGAATCACAATCTGCCAAGTACCCGTCTGGCATGAGGATGACGTTTGGCTGCCTAAAGAGAAATCAATCAGTAGAAATTTTGTGTGAGTGACCGGGACCAGACACCGGCATAAGACCACGATGGCTTCGTTTATGGCGAGTAGCGGCACATGGCTGTCCCGGACCAGAACCGGCTGCTTCTTGGAAATGGGTAATCAACTGTCGGGTATACCACCTGAGATGCCCTCGGATTACTTAGTGTGGGTCTCGCGATCCCGAATAGGCGCAACGAAGTCTGTATTGCCTCGGGTCTGAAGCTGGCGCAGTATGCAAACGCCACCGCGGATAACCACGTTAGGGCTTTCTCGCAGTCCGAACGTTTAAACACGCCCTGTAAGCGTTCCATGGGGGGCAGGGATGGACAAAGAAAGTCAGCTGTACGCGGGGTAATCGTGCAAGAGGCGCATGGCTATCAACTCTTTACGTTGTGAGGAGTTACAGCCGCGACCTACACCTTTCAACTCGATTCTTAGTCTGAGCGCTTTTCAAGACCGACTGGCAGAATAGAACGTTGATTGGCAGCGTTGATGCGGTCGGAGCCTACTGCCTTCAGAACTCATAGGGCGTTCTTGAGGACATGGGCTGACCCTTTTCTGATTACACCGTCTCATCCGGCGGGTGATCCGCCTGGGTGCGCTACCCTGCTATGTCCGCCTTGCAAAACGCTTGTGTGCATTCCATTTTGATGATTGTGCACGAGGACGACCCTATTTCTTAATCTCTACCTTCCCTCAATAAAGCATTGCATCTCTTTCAGGCTCAAGGGCAGCGCTCTCCTCAAAGCGGATTGAGACGTGATATCTCCCGCTACAGTCTTCCGAGGCCAGCCACAGTTGGAGTGATGTAAGCATAGCCTCCAGGCTCCAGCGTACTCCCACTTTACATTGCTCTGTGGGCTAGGGGTCAATCACGCTGGGGTGTCTGTCAGCTAATAGCATTCATAGCTATCGAGCGAAACGATACGGAAAACCTAGTTGTCAATCCTAAAATAACTGCTGCACCGACGATTTAATTCACTATTAGAAACGCAAAAACGCAAATGGAAACGGAAATGGTAATCGGATGACCTCCACGCCGCTTAGCCTCGGGCGCCCCTCGCTTTATGTCTACGTGCGCGATGGGTTCTACTTGATTTTATTTCGCGCGTCGGACTTACACTGACACATCAGCGCGAGAATAACCAAGCTCCTTGAGTCTTATCAGTTGCGTAACACGCGCGTCGAGCGGAATCGGTCCTCTGGTCCATCCTAACAGTGGGGATCTCGTCGCCTTGGACGGTTGCAAACTAACCAAGTGCTTCAACGGTCTTCAATTTAGAACTTAAGGTAAAAAAAGCTTGACCGCGTAAAATCGCGCAGGGTGACATCTCTTGTATACGGACGGCGTTTGCACTATAGCCTGCCCTAGCACCCATGCCTTATGACTTCTATACTTCCAGATAGGTAGAGCTGGATTCCCCCTGGCCAATTACGTTTGTGCTAACACTTCCTCCGTAGTGCGAGCGAGGTCAAAACCGGGCAGGTCAGCAAGCGGCCGCCGTATCCCGTCACGCTTCATCCGTGATCAAATCTCTGTGTTCAACTATCTCCCACGCCGGCATCCCCTTACCAAGCGGGGAAAATGCGGTGGGTATACATACCTGTATAGCGTGGTTTTCACTCGCCCTCGAAGGCGAGATGGGTATTCTCAGTTAGGCCACCCGGCTCGGCCGACAGAAGAATGCGATTTGACTAGGCCCGAGACCTCTTCATTGCCAGCGTGGGACGGACGATGGCAAAGCACATCTTGAGCTCGCCATAGTACAAGTCAATGCAGGCCCGCAACCAGTCCCTGTCAATAAGCTTTCTCTATGCGTGGTCTTGATCTGCTGTCCATACCAGCCGTTCATGTGCCAATGACCTCGTGGAGTCAGGGGCGTAAATCCAACCGCTAGTCTTGATGTTCGAAATATTACTCAGTAGGCTGTTAAGCCGACGACACCTGATGGAGGCATGAATTTTTTCCTTGTTCCCCTTCACAAAGTATGACGGTCGTAGGGAACGTTTCTTGTAGCATCACAGTTCAGGTCCCTAAACTTTCCGACGGACCTGCTGCGGATTCCCTAGCAAGGACACGCGAGGACGAAGGGCTGTAGAGACCAGCGCCCTGTCTTGAATATACTGGAACGACGTTAATTAGATTGTAATAAGAACGGAATACTGTACTACGCAGAACACCAAGTGTGGCCACCGTGATGATAAGAAGTGGTAACCCACAAGATGAACAGCTTATGTTACCTACCGTTGATAATCCGGCACTCCCGCCTGTCGGAAGTCCGGAAGGTGCGGAACGCAATCGTCGTAGTACTTTCAGTCCCAATTGGTGAGTATTGTAAATTAGCGTGAGAATCGTGCTTGATCGCTATATGAGGGACAGGTCCGCAACCCGAAGTGCCGGCTGAGATTCTCTATGTTATGAAGTATTTCTCCCTATCGCTGCCTGCTTCGGGTCACGGTCTCTCAATTAGTCCCTCGTGGACACAGCTAAATCAGGACTAACTATTGAGTGGAGAATCCTCCTGCAACTGGAAAAACACTATGTGGTCTAGACAACAGAGAGTCGGCCAAGAATGGTGTCGGGACAGTCCAGCTTTGATGGGGGTTTGCTAAGGTCTTTCTCCGACCCAAACTCGGAGGTGTGCGTTTGCAAGCTCACAGGTAACTCTAGAACTTCTCTCCAAAGCACTCAACACGTGCGTAACGAACCGTGGGACGTAGCAGGTCGGCTAAAGCGTATCTCCAGTTAGGGGTAAACCATAAGGATTAGCCTAGTGGGATACTTAACAATGTGTACTAGGCACTCGATTTTAAATTGCTAAGAAAACGGCTGGCGGACATGGGTCAGTCAAAGCCACTAAATCTATTGTTAAGGCAACTGTACACCTAAGTAGAGGCGATGGTACGTCAGTTCTTGGACTTGATGGGGTTTAAGAAAGGGTTCACACCATTTTTGCAGATAGCAAGAAATCATCCAAATGGGATTCGACCTGCTACGTACTGGGAGCGTTGGTTACTAACGCCCACAATTATATTTGCCTGCGAATCTGGTTAACACAGGAGCGCATGCCCGCTACCTACTTAGAGTCACATAAGCACCCATCACACGGGTGTGGCACAATTGACTAGATCTACTATTCTCGGCTCTCAACCAGATCTAAATGAACCGCCTATACTTTCACTAATCTGCTGGTCGCTACAGTGTACATATCCTTATTAGAGAGCATTGAGGCCTATAGCGCTTAGGTCACGAGATAAAACTTACGGAATGCCAATGTCAGCCGCTATGGTTCGACTGCAAAATTAACCCGGTCGAAGACACCTTTACTGAGTTCCGGTTACGCTCTAATTGTTCACAGACCGGATGGGAGTTGGCCGCTCACAGAACGAGTGAGCAGGTTAGAAACAGGACTAGTAGCAACTTAGGATGGTCTATCGGGCTGATGTGCAGTGGATAAAGTCGCGACTGACAACTCACGATGGTAACAATCCGCCTGCTATCCCCGGGGACAAACCCTTCTCAAGTATGACCAGTTCCTCTAAGTCGCCTTCGCCGGATAGCAGGCCGGCATAGCCAAATTGAACGCTCTCTGAATGGGAAATGTAGGCGTTTTAGATTGTGATCCGACACTGCATGACATTAAGTTTGCAATGGGCCGCCGTAGCTGCGATATGTTATGTGTGAGGGCTAGAAGAGGGAGCGCTCGCAAGCAGCCAGACTAGATGGATAAGCTTTCTTATGGTCTGTGGGATTCAGACCGGCCCCCTCAATCAGAGTCGTCCCATAGTGTTATTGGCCGGTGGCCAGGAAAATAGGAGAGCAGTTAATACGGCATTCCGGAGCTCGAGCGCGGAAAAGCCTTACGTGCAGTACGAAGTCAGTCAAGCACGTGTATCAGCCTTTTACATACGCACCCATGTTTGGAATGTAGTTAACGGGTGATTCGGTCTCGTAGACGATTTTTAACATAAATAATTTGCGCTCTCTCTTGTGCCTATGCCGCATGGGATCAATCTGCCTGAAGAGGACACACATGCCTTGCATTCATTCCATCATGTGATGGACCCCTGTATAGTGGCGAGTGCCCCCCGTATAGCCAAACATAGAGCTGGAGTAGGCCCCTAGGTATGACCTAACTCATTGATGCGGGCGTCGTGCTTGTGCCTCTGGGAACCGCTGCGTTTTGGTACCCGCCTCTCTAACTGGCCCTCTCCCTCCAACTTTCATCTTCCCAGAGACATACTCAACGGAAAGTATCCTGCTTCTCTGGGTTGTTTCGAGAGGTGAACTCTCTTCTCCCCGCTCCCTAACCCGTAAGAGTCTAATCCCCGGTTCCGTAGCAAATTTAAACAGTCGGCGTGGGCAAAACGCAACTCGTACAGCCGGACTTTCTCGGATTAAGAGTGTGAGGTAGATCACGTGCTTGTCGCTCTAAAAAGCCTTAGAACACCATTGACGGAGCCCAATACGGGGACAACGACGCGTCCAAGGAGGCAATATTTGGACGACGACGCTGCTCCCTTGGAGACAACCTCTTTACCTCGCGTTTTTATTGTTCCACAATGACCGTAGAATCACTGGATTGAGGAGGTAAGGCCACACGATGAAGCCCCGTAAACCTCAATATCAGTTGCGCGAGTTTGGCTGAGAACTGGTCCGCTTGCCGCCTTTTCTGCTACTGGTTACCTTCTGAGCTACGTCGACACGATGGGAGCATTGTCCGTGCCGGGGTAAGCGTCACTGGCCGGTAGGTCTCGCTGGACTACAGTAGGATGCGTCATCGCGGTGGAGTATAATGCCCATTCACCTGAGGGAACCTGCTGATGCAGCTTTGACCGGAATATTACGGGTGTTTGGGCACTCCAAGAGGCGTAGAGACGTATACGTGGTTCCTACAATTGCCACTCCAAAAAAGTCGCTTGTTTATTGTAGTAAGTAACCCTGCCCGCCCTACTACACTGTCGCCAGAAATTCTATTACGATTGTCGGCTTGGAGCGTACATAAGGAAGGGTTAATTGTCAATGAATTCAGGGACACAGTTAGAGGCGCGTTCAGGAAACCCAACTCGACTCAGACGCGATCTGAGTAGGAATTTCATCCCAGCTAATACGTTGTCCTTTTGTCTCGTATGTATGGTCGGAACCCGAACAGATTAAGTACGGCCTATAGTACACTTGCTGACTTGTTGCCGGTGCGTACGGTCTTAGTCGCACGCGCCATAAATCCGGTCCGTTTTCTTGGCTAACGAGAGCAGGAGGACCCCTACTGATAGGCACCTTTACCAAAGAACAAGCGGGCATGTGGCCTTAGACGATCCTCGTCGCCCCTTACTTAACAGACTTTCGGTGTTTCTCATCAGGGGGCCTTGTAACTCCCTTCTAGTATCAAGCGCTATGCATACACCTAGACTCTAGTTGGCTATGCTGGTTGGACGTGAACTTATTGCACAGCTTATCTGTGTCGGGAGACAAATTATTTATGCCACCGAAGCTCGGATACTCACCAACGTGCCGAAGCGCCACAAATGTTATCACATTGGTCTTATTTCTGGGCTGTGGCCACCGCGCCATTTTGAGGCCGGGTCACTCTCGCACGCAGCCCATTGCAGCAGAAAAACAATATACTGTATAAAGCGGTGGTAGCTCTTGCACGCAAGCGCCGACCTTATAAGATTCTCACCCACAGGTAGCCTGCTGTAAAAACCAGCGTATGCCAGTACACTTTAGGGCCGGACAAGTCAGCTCTAGCTCTACGATACTGTTCGGCCAATCCTCCTTTTACACTCCAAGATTCTTTAGTGTCCGAAGAACTCGCTGGCGCCTTGTCCTGTTATTTAAGTGTGCCCTGCCAAGCAGCAAAACCCCCCTTCTGCATTTGTTCCTCTAGCCTCTGAATCTACTTACTGTCGTCGTCACGCCCGCGTTCGGTGCAATTCTTCGCAACCAGCAGAAAAGGGTACTCATTTCATTCCGGACGGGTTCTTTTTGAACCCATTAAGTTACTTGTTGGAATACTAGGCATGGCAAGGCCGTTTTGGGCGTTCTGATTCACTCATAGAACTTCGCGTCAAGTCTACAGTAACCTAATTACTTGAAGTGTTGCAAGTGGAGATGCTCAGATCAATAAACTCCGAGGTGGAGCTGAGTCTTGCCCCCCCAATATGGCGGACGGTCTGTTTGCAGACCCGTCGTGGCTCCTGGATTGTAATTCCATATGATCTCTCTTCTGCGGTGCACCGCCCAGCGATAACCCTCGGGATCTGACGGAAAATACAATGGAAGGTCCAAATTACGCGTGGTCCGCTGGATACACGTACAAGAAGTTGCGGGAATGCTACAAATCGTTAAATAAGGCAGCCAACCTAAGCCGCGTCTACATAGGCTTCCAGCAACATGAGCTAAGCAGGCTGGGTATCCTGGTACTCACGTCACATTATGCAGGGCATGGTGCGCGAAGACTACACGCACTCACTCGGCGTTGATGGGAAATGTGAATGTGGGGACCTTTGTGGAGTGCCAGCCTGCGGCCGCACCACCCAAGGATTAGGGAAGGGGTTTCGCACCTCCCCGACGCTCCAACCCTTCGGTTGTTTGGGACACATATTCCTGTAAGAGAGCGTAAATTTGGAGGTCAATGC
		</sequence>
    <sequence><taxon idref="Location_1_3_1|25.898246245686757"/>
			GATACAAGTCTCTAAGAGGTCTGAAAGTCTTCCCACCTCGAGTACTTTAGACATACCTAGATTTTTGGCTGGCGTGTAGAGGACATGCCCTCGTCGTTCACAACGCCACATAGAGTATTGATCCCTAAGTTCCACCTAGGACGTTACACGTCTGGAACACCGTAAGGTTGGTGGATAGAACTCTCTGCCGGAGTCTGTGTTATGTCCCGCTGGTTTCTTTTCTTGGGGTATAGATACAGTTGCTACTACAACAGGTGAGCTATTCGCGCTTCGGACGGACGGCTTCTAGTCTCTGGTGCATGCTATATACGGAATGCGGCAGCTTGTCGGGGCCGGGCCGTTGCTTTATCAACAATTGGTACATACCCCGCTTCCCCTCTTTGCGAAGAGGCGCTCGTCCTGGGGGAATCCACGGGCGAAACCGGAGTAGTACCCGGATCCCGTAGATCCATAACTCCTTGCCCGGACAATGGCCCCATACTAAACCCTATCGAGAGTCGGACGCTCACACGAGTAGTCTGCCCGAAATGCCATTTGAACTGTTGGCGTTGAGAGACGTATAAGCCAGCAACCTTAGCTGTGTCAACCTACCTGCCAAACTACCAGACACATTTCTCAAAGTGTATGGAGCCTTCTAAGGAACCAACTATTTCGGTCTATCCGTGGCGTGCTGAAGGAAGTGTTATCTTATCTAACCCTCAAGGAAACCCTTAGGACGACCCTATCTGGGTTCCAACCCGTGGCGTTCTCAGTCAAGGTCACAGGGGTTACATTCAACCGCATCACTGGGGGGTGAGGCCGTCCTAACCCGGACGGCCGCCCAGTCACGGTAAAGCAATAGAGTAGTAACGTTAATTGTAGATGTCTACTCAACCGTTTGCTATGAGGGTAGGCAATTGGCTGTGGATTGAAGTGATGTGGCGGTCTATCGTCACCTCGCACCAATCCGAATGATAGATTGTATTTCTTACTTACGGGTTAGCGACCGAAGAAGACGGGGCATCCAGACTTTGTCAACACTTCCTGTAACAAATTCTGGTTAGAATCCAGTCATGTGTGCGACGTAAGAATACTGTGGAATTAGTTCTGTAGTTGAGTTAACCTTTTCTCAAGATTAATTGAATGAACTAGGCCGAGCAGACGGGTTGTACGTAAAAGGACGCTCCTTATATTGTTGTGCTATTAAGATATACTTATTTATAACGCGGACATCCACTCCTGACGAAACTATGCGGTGCTATGTCCACGGGCCCACGACTTGTGGACGCTGGTGGCTAGCATGTTTGCAGCTTTCTGATATTTTATTCTCATGCAGGCCGAACGACTCTGCGAGCAGGTGTTTCAAGTAAACTACAGTTGAATCAGTTATTCCGTTGATGACTCTCGTGGGGAGCAAGCATATGCGGGATAGCCATCAGAACGTGGTGGCCATACCAGGGATAAAATTACACTAATGATCGGAGATTTCCGAAAATCAGAGTCTCTACCTAGATGTAGCTGGCCATGATGAACGTATGCCTCCGCGAATAATTCCCCGCTAGAACGGAGAGTCGCGCCCTGGCTCATCGCCCTCGAGTTTATAGATCATAGTCTAAATAATATGAAGCTCTTAGACCAGATGCCTCTGGCTGAAGCTTCTGCCCTAATTATGACATGCCAATCAGTTATGTTGCTGGTCTCAAATTGATCCAAGTAAACGAAAATCGCACGATCCGTCCCATTCGCATAGGCGGGTCGAAGAAGTCACAGAGATATATCCCTCCAATGGCTCAGAACGAACGTCACTTTCCATCACAAGGCGTATGGATCTTTTGTGTAGGTCTGAAACTTGCGCGATAGGCCGCGCTCTAATTTTGCAGGACCGGAGCGAGCACCCCGGAATGTGACTCTTTAAGTGCATGTCGGCGCCGCCTCTACTCGCGATCCAGGAGTTATAGACTACCGTAAAACATGCGTACGAGTCGTCAATTCAGGACAAACAGAAGAAGGGAATATAGCGGGACAGAATGCAAAAGTTCTGATGCTACAGCTTCAGGATCACTGATGAGAACCAACTTCTATCCTCCCCTCACGCAGTTGTATTCGTTCCGATGCATTATACTCCTGTGTTAGCAAGCAACCTGATTTACAATATGCATTCAAATAACACATAATTAACCCAAACTCCCAGTTTTAGTCAGAGCCCGCGTTATGTTAAGACTTCGTCGAAGCTGAAACATGGTATTTCACTACAGACACGACCATTCTCAGGTGCCGGGAGGCGTCGGGACGGTTACCATATACAAGAGCCCCGTCATCCGTGCTCTCTTATAGCTATGCCTATACACAGGCTTAGGCGCCATAGACTCTCTCAGGGCATTATTTTGAGTCCCGATTGTGAACATGCGGGTGCCCCGCGTTGAGGTGCAATGGATCCGCGGGACGAACCTACCGTAAGTAGTTAGCGCGCCGCTTATGTGCGATGAGGGATTCACCAGTTGAGTTTTCGAGCTGATTTTCCGGGTGACAACTGAAACCCCTATTGATGGTGTGCAATGATATCTCGTAACCTCTACCCCGAAAGACCGTGATACCCATTGGATTAGATAACGCTTTTACCTACCCAACCGCGGATTAGGGCGACCACGGGTCAGACGTCTGACCGCTAAATATTGATACGCATTCTCCTATGGTCCCAGGGATTTTGTCCTCCAAACTGTCCCCATAGAGGGGCAAAGCGAGGCCCCTCTGGCTAAATCTCTCATGGCGGAGTGCGCGCCATTATGCGACTGTAGAAAAAAATTCCCCTCGATCGTTCCCGCTGCCGACACTGGGATACAGTACACCCCTTACGGGAACTAGTTGCCACGTCCATCGCTCTACTGCACCAACAGGAAAACGCGTGATGGCCGCAACCGAACCTAAGTCGGAACCCCACTGGCCCTGAGGCGTAAGCTTCAGGATGTGTGGAATTAGACTCCGCGCAGTATCACGATTGGACCTAATGCGGTAACTGTGGCGATCATACCAATGTTTCACGAGGCGACACTGCAGGCTAAACCTGTGGCATGGGGGTACTCGGCGATGGCTTCAGACTTAGCAGTTCTTCAAAAGTGTGGGCAAAGACACAAATGCCCCCAGACCCGCATTACCAGCACTTTCATTAAGGACACGTGGATCGGTCAGCGCAGTTCTATCTATCTTGCTCAGATCCTACTTCCAACTTTAAACAAATATTGACAGATGTGTGCGATTACATAGGGCCAGACCTTGGGACCGCTTATCCACTACTAGGAATAACTGACGCTGATCGGCATGTGGTAAACAGACCCGACTTTTTAAGCGTAACGAATTGTCTCCGCGGTCCGCACTCGTCCGACATAAACCGCGAAGCACTCCGTTAGTTCGGTCGCCGGGTAGATGTCGTCAGAAACTCAATCGAGACCTCCCCAAGGACGCACGGTTGCTGTGAAGAGGCAGGATCGTCATTGCTCTATGGGCGCCATCGCTCGTAAGATGAAAAATCCTGAGTATGGTCGGCTACGAGTATGCCGTCGTCAGCAATACCTGCGCTGGGGTAAGGTGCGAGATCGTTCTACCAACAACTCCAGATGGCACGTGGCGTCTTAAGTTAGACGGATGAACCTTTTGCAAACCTTGTTTTAAGGGACATCTCTGGGCCCTGGCACATCATACCCGACGACGAGTTGTACTCGTAGCCTCATGGGAAAGTCATGCTGCCCAAGAAATAGTTATAAGGGTGAATGCATACGGATGGTTGACTATGAGATCTACGACACACCGAAATTACGTGACCCGACATGGTAGGTCAGCTATCATCACGTTTTAGTGATCCGCCTTAAAACGCCAAAATAAATTTACGTGCGGTGGCTATCGTCCGGCCGGTGGGAGCTAAACCCTAAATTCCCCAGTAGAATCCGTTTACTGTTGAAGCCAGCGCTGGGCGTATCCTGACCGCACAGTGTCCAGATCTGAACGGAAAGTGCTCCGCACCAGAGCAGCTCGCAGTCGGGTCCCTACAACTCCGAAAATAACCGCGTTGGCAACCTCCGGCGTCTATAGTTGAGTCCTTAGCCCTCATCACTCTAGCTATCGCGTAATGACTAACGAGATCCTCCGTTAATGCGCGTTCAACTGATTCCTATCTCACCCCTATATTTTGACCTGTCAGGCGGGTGACCGCCTGCTTTCAGCTTGCGGTTATGGACGAAACGATTTCGTGCAACTCCCGGCGCAGGAAGCCGGGATCGGCAGAAAGAGTCGGCGAAAATTTGGATTGCGAATAAGGGGTTCCACCTATGTCATTCGCTTAGTGGAATGTGCTGGTTACCCGTGTTTTCACTCAAGGACATGTTCATAGCGTTAGTGTTTCACGCCTGCGAGAGCTGTATGATCTCCAGAGTACTCCTGTCTCCAGGGCGGAATAAAAACGCGGTAGTCCGTAAATAGCAATAGTATTGATAGTTGTCAGCTCAAAAAGTACGGGTTTAGTTAACGCAAAAGCTGACCCAGAACGTCGCCGCAGTAGGTTCAACGAACATTCGCAGTCCTCGTGTAGCCAAACACTCGGTATCTCCACCGCACGATAAGTGTCCTTTGTTTGACTTTCGAGGTGTCTTTGCCTGGTTTCCAAAGCTGCATTCCTGCGCGCTGACATGTCTAGGATGGACTGGCGCTTGGGCGGCGACTCAACCTGGTCCACCCTACTCACATGCAAATAACTTACTAATATTCCCTCTGATTAGTGGAGAAGGAGGGCGCGACACGCCCTAGATCCCAGGTAAGTGCCCACCTCGGTAGTACACGGTTGGATGATCCCTTGTTATGTTGTCGTCTGGTCCAATGTATATGGTAAATATGTCAGACGATATTTGTTCGGAGCGAATAACTGAATTAACGGTACCAGCATGATTTCCACGGAATTAGTTTTGCTTCCCTGGTTTTGGTTATGCTAGTGACCATCTTTGTGGTGACAGATACCGGGTAGGTTCAACCTCCAAAGAGCAACGAACGGACCAGCAAGATGGACGGAGAGGATGTGCACCCAGCGGATAGGGAGTATAACCGCTGCTGGTCCGCGGATTGGGGACGTTGTAAAACAGGCAAGGGGAAGCAGACAAGCCGCCTGCCGGCCGCGTATGAAATTGTAAGGGGAACAAAGCGTCATGATTACAACCGGCGGTTACCGGACCGACCCCGTTATTTACTAGTGCACAACAGGGTCACGAATTCCGACGACATACTCCCTTACTGTGGCAACTCCAAACACATGCGCGTGGTCGCAGGCGCGTATGTACCCGGATAGCTAACGCCGTGGACCGCCAGGTGATTAGAATATCTTTATAGACTTGCTCCACAAGTCACTTTTACACGGAAGCATTGCCATTATTCACCGCATGGGGGAATATGGTAGGGAAACTTCTAGAGCTCTTATAGGGTTGACCAAGCAAGATACCGGCTTATTGCCAGTACACGTCTGGACTCGTCTCTTACGTGAACAAGGGTACGCGCATCGTCGTACGTCTGATGAAGAAGGTGGATCACCACCTAGCCCGCTTGCGAATCGTGGTTGTAAGATCAAGCCCTGCTCCAGGCCCCATTAAGAATACCCTCCATGATGCGGAAAGACATATAGCGTGATTCACGCGTGCGAAAACTAGATTAGCACGTTCTCTCTATGGCGAGGGTATAGTCTACGGTGCAAAGAGCCTCAAAAAAACCCCTCCCAGGCGTCAAAAATAGCTCTCCCATAATCCAAAGATAGGATTTGCTATCTAACTTGTGGATGCTGACTTGAGAGTTTCGTAGCTCTTCCGGCCCCATTAGCATTTTTTCGACTATTTAATCCGAATCCCTGGAGTACTGTTACTATCTGTGCAGTAGGGCAGGAACGAAAAGGTGACCACCCCATACGGGACGGGACAGTCTGGGATTATAGTCGTAGAATGCGGGCGGAATTTCCATATCAATCGTTCCGCCAAAGAATTATCGCGAACTGCCGCCGCTGTTAGCAAGCTGCGGGTGAACGCTACGGTCATCTCAGGCTAGAGATAGATGAAATTACACCTACAGGCCGTGTTGAAGGCTGATTATATCATGTCTCGAATGCGCTGAAATCAGGCGGCTCACGTTTCACTCGTGGCGGCGATTGACCACATCGGATGACCTACTCGAGAGTGCTTATCGTAGCAGTAGGTGCGTCTCCATTGCCAGTCTGAACACATGACAAACCCAGTCGTCATAAACGATAACAGCACCACATCAGTTCTGGGAGCACGTGGACGACAAACTGATATGGTTCTCGTCGAGTTCGGCGGTTGCGTGAATAGATGCAGGCCGTCCGCACGCCCTGAGTATTGCCGCCGGGTTCCCTGCCCGACAGCCGACCATAGGGCTCTTGCTGTTTCGGCTGGGCGAATATTGAGGTTCCAACATTAGAGGAAAATCGAGCTTATAGACGGATGGGCTACATGGTAGTACGAAACTTCACTGGCACGGGGTCGCGCTGCTGAAGTTCATGACGTGGACGGTCCCGCGTATGCCCTGGGTGCCCTAGTCCACCCGTAGATTCAACCTACCATTGTGCGGGAGGCGACGTTAAACGTGCACCTTGCTCGGCGGGCCGTGTACATTCATATCTTAGCGCCCATCACGGATAGCAGAGTTAGGACCTTCGTTAGTAGTTTGTTCCGAAGGAGGGTATTTCCAGTAACCGTCTCTAACCAAAAAATTACTGAAAGCCTGATCACTTCTGTATAGGCTCTTAGGCTAAATTTGAAGAAATTAGGATCAGGTGGCTGTACTCCACGGCTTACACCCTGAGAGTGCGGGTGGGATTATACTATAGCGCGGGTCTATCAGCAATTCTAGACGTTTTGGCTACACTTGTCCGATCACGAATGGCAACAAATATTTGTACGCAAGCATGTCCACGGTCTTTGCTGCTGGTGGGTCACCACCCGTTGCACGCAACTCGTCGGATACCGGCGGCCACATTGGTCGGAGAGAAGCAGTAGGGCGGATGGAGGCGTGCGGGACCGTACTACCTCAGAAAAACTAATTAGCGCTACAGGTCCAGGTTAGGCTTGTATCAGACGTAAAGGGAATCTCCCCTACCGTGTTCATGGCAGAGGTGCAATTGCGAGAATCCGATTTCAGGTATCGCGCTAGTGCGACACTGCTTCGGAATGTATACCTGCGAGGCGATCGCCGGCGAGCCAGATAACTACAAAAGCTGTGCCCCCGGACCCCCTCTGATTAAGAGCTGCTCCTTACTCGTTGCAGTGTTGAATCACAATCTACCAAGTACCCGTCTGGCATGAGGATGAAGTTTGGCTGCCTAAAGAGAAATCAATCAGTAGAAATTTTGTGTGAGTGACCGGGACCAGACACCGGCAGAAGACCACGATGGCTTCGTTTATGGCGAGTAGCGGCACATGGCTGTCCCGGACCAGAACCGGCTGCTTCTTGGAAATGGGTAATCAATTGTCGGGTATATCACCTGAGATGCCCTCGGATTACTTAGTGTGGGTCTCGCGATCCCGAATAGGCGCAACGAAATCTGTATTGCCTCGGGTCTGAAGCTGGCGCAGTATGCAAACGCCACCGTGGATAACCACGTTAGGGCGTTCTCGCAGTCCGAACGTTTAAACACGCCGTGTAAGCGTTCCATGGGGGGCAGGGATGGACAAAGAAAGTCAGCTGTACGCGGGGTAATCGTGCAAGAGGCGCATGGCTATCAACTCTTTACGTTGTGAGGAGTTACAGCCGCGACCTACACCTTTCAACTCGATTCTTAGTCTGAGCGCTTTTCAAGACCGACTGGCAGAATAGAACGTTGATTGGCAGCGTTGATGCGGTCGGAGCCTACTGCCTTCAGAACTCATAGGGCGTTCTTGAGGACATGGGCTGACCCTTTTCTGATTACACCGTCTCATCCGGCGGGTGATCCGCCTGGCTGCGCTACCCTGCTATGTCCGCCTTGCAAAACGCTTGTGTGCATTCCATATTGATGATTGTGCACGAGGACGACCCTATTTCTTAATCTCTACCTCCCCTCAATAAAGCATTGCATCTCTTTCAGGCTCAAGGGCAGCGCTCTCCTCAAAGCGGATTGAGACGTGATATCTCCCGCTACAGTCTTCCGAGGCCAGCCACAGTTGGAGTGATGTAAGCATAGCCTCGAAGCTCCAGCGTACTCCCACTTTACATTGCTCTGTGGGCTAGGGGTCAATCACGCTGGGGTGTCTGTCAGCTAATAGCACTCATAGCTATCGAGCGAAACGATACGGAAAACCTAGTTTTCAATCCTAAAATAACTGCTGCACCAACGATTTAATTCACTATTAGAAACGCAAAAACGCAAATGGAAACGGAAATGGTAATCGGATGACCTCCACGCCGCTTAGCCTCGGGCGCCCCTCGCTTTATGTCTACGTGCGCGATGGGTTCTACTTGATTTTATTTCGCGCGTCCGACTTACACTGACACATCGGCGCGAGAATAACCAAGCTCCTTGAGTCTTATCAGTTGCGTAACACGCGCGTCGAGCGGAATCGGTCCTCTGGTCCATCCTAACAGTGGGGATCTCGTCGCCTTGGACGGTTGCAAACTAACCAGGTGCTTCAACGATCTTCAATTTAGAACTTAAGGTAAAAAAAGCTTGACCGCGTAAAATCGCGCAGGGTGACATCTCTTGTATACGGACGGCGTTTGCACTATAACCTGCCCTAGCACCCATGCCTTATGACTTCTATACTTCCAGATAGGTAGAGCTGGATTCCCCCTGGCCAATTACATTTGTGCTAGCACTTCCTCCATAGTGCGAGCGAGGTCAAAACCGGGCAGGTCAGCAAGCGGCCGCCGTATCCCGTCACGCTTCATCCGTGATCAAATCTCTGTGTTCAACTATCTCCCACGCCGGGATCCCCTTACCAAGCGGGGAAAATGCGGTGGGTATACTTACCTGTATAGCGTGGTTTTCACTCGCCCTCGAAGGCGAGATGGGTATTCTCAGTCAGGCCACCCGGCTCGGCCGACAGAAGAATGCGATTTGACTAGGCCCGAGACCTCTTCATTGCCAGCGAGGTACGGACGATGGCAAAGCACATCTTGAGCTCGCCATAGTACAAGTCAATGCAGGCCCGCAACCAGTCCCTGTCAATAAGCTTTCTCTATGCGTGGTCTTGATCTGCTGTCCATACCAGCCGTTCATGTGCCAATGACCTCGTGGAGTCAGGGGCGTAAATCCAACCGCTAGTCTTGATGTTCGAAATATTACTCAGTAGGCTGTTAAGCCGACGACACCTGATGGAGGCATGAATTTTTTCCTTGTTCCCCTTCACAAAGCATGACGGTCGTAGGGAACGTTTCTTGTAGCATCACAGTTCAGGTCCCTAAACTTTCCGACGGACCTGCTGCGGATTCGCTAGCAAGGACACGCGAGGACGAAGGGCTGTAGAGACCAGCGCCCTGTCTTGAATATACTGGAACGACGTTAATTAGATCGTAGTAAGAACGGAATACTGTACTACGCAGAACACCAAGTGTGGCCACCGTGATGATAAGAAGTGGTAACCCACAAGATGAACAACTTATGTTACCTACCGTTGATAATCCGGCACTCCCGCCTGTCGGAAGTCCGGAAGGTGCGGAACGCAATCGTCGTAGTACTTTCAGTCCCAATTGGTGAGTATTGTAAATTAGCGTGAGAATCGTGCTTGATCGCTATATGAGGGACAGGTCCGCAACTCGAAGTGCCGGCTGAGATTCTCTATGTTATGAAGTATTTCTCCCTATCGCTGCCTGCTTCGGGTCACGGTCTCTCAATTAATCCCACGTGGACACAGCTAAATCAGGACTAACTATTGAGTGGAGAATCCTCCTGCAACTGGAAAAACAGTATGTGGTCTTGACAACAGAGAGTCGGCCAAGAATGGTGTCGGGACAGTCCAGCTTTGATGGGGGGTTGCTAAGGTCTTTCCCCGACCCAATCTCGGAGGTGTGCGTTTGCAAGCTCACAGGTAACTCTAGAACTTCTCTCCAAAGCACTCAACACGTGCGTAACGAACCGTGGGACGTAGCAGGTCGGCTAAAGCGTATCTTCAGTTAGGGGTAAGCCATAAGGATTAGCCTAGTGGGATACTTAACAATGTGTACTAGGCACTCGATTTTAAATTGCTAAGAAAACGGCTGGCGGACATGGGTCAGTCAAAGCCACTAAATCTATTGTTAAGGCAACTGTACACCTGAGTAGAGGCGATGGTACGTCAGTTCTTGGACTTGATGGGGTTTAAGAAAGGGTTCACACCATTTTTGCAGATAGCAAGAAATCATCCAAATGGGATTCGACCTGCTACGTACTGGGAGCGTTGGTTACTAACGCCCACAATTATATTTGCCTGCGAATCTGGTTAACACAGTAGCGCATGCCCGCTACCTACTTAGAGTCACATAAGCACCCATCACACGGGTGTGGCACAATTGACTAGATCTACTATTCTCGGCTCTCAACCAGATCTAAATGAACCGCCTATACTTTCACTAATCTGCTGGTCGCTACAGTGTACATATCCTTATTAGAGAGCATTGAGGCCTATAGCGCTTAGGTCACGAGATAAAACTTACGGAATGCCAATGTCAGCCGCTATGGTTCGACTGCAAAATTAACCCGGTCGAAGACACCTTTACTGAGTTCCGGTTACGCTCTAATTGTTCACAGACCGGATGGGAGTTGGCCGCTCACAGAACGAGTGAGCAGGTTAGAAACAGGACTAGTAGCAACTTAGGATGGTCTATCGGGCTGATGTGCAGTGGATAAAGTCGCGACTGACAACTCACGATGGTAACAATCCGCCTGCTATCCCCGGGGACAAACCCTTCTCAAGTATGACCAGTTCCTCTAAGTCGCCTTCGCCGGATAGCAGGCCGGCATAGCCAAATTGAACGCTCTCTGAATGGGTAATGTGGGCGTTTTAGATGGTGATCCGACACTGCATGACATTAAGTTTGCGATGGGCCGCCGTAGCTGCGATATGTTATGTGTGAGGGCTAGAAGAGCGAGCGCTCGCAAGCAGCCAGACTAGATGGATAAGCTTTCTTATGGTCTGTGGGATTCAGACCGGCCCCCTCAATCAGAGTCGTCCCATAGTGTTATTGGCCGGTGGCCAGGAAAATAGGAGAGCAGTTAATACGGCATTCCGGAGCTCGAGCGCGGAAATGCCTTACGTGCAGTACGAAGTCAGTCAAGCACGTGTATCAGCCTTTTACGTACGCACCCTTGTTTGGAATGTAGTTAACGGGTGATTCGGTCTCGTAGACGATTTTTGACATAAATAATTTGCGCTCTCTCTTGTGCCTATGCCGCATGGGATCAATCTGCCTGAAGAGGACACACATGCCTTGCATTCATTCCATCATGTGATGGACCCCTGTATAGTGGCGAGTGCCCCCCGTATAGCCAAATATAGAGCTGGAGTAGGCCCCTAGGTATGACCTAACTCATTGATGCGGCCGTCGTGCTTGTGCCTCTGGGAACCGCCGCGTTTTGGTACCCGCCTCTCTAACTGGCCCTCTCCCTCCAACTTTCATCTTCCCAGGGACATACTCAACGGAAAGTATCCTGCTTCTCTGGGTTGTTTCGAGAGGTGAACTCTCTTCTCCCCGCTCCCTAACCCGTAAGAGTCTAATCCCCGGTTCCGTAGCAAATTTAAACAGTCGGCGTGGGCAAAACGCAACTCGTACAGCCGGACTTTCTCGGATTAAGAGTGTGAGGTAGATCACGTGCTTGTCGCTCTAAAAAGCCTTAGAACACCATTGACGGAGCCCAATACGGGGACAACGACGCGTTCAAGGAGGCAATATTTGGACGACGACGCTGCTCCCTTGGAGACAACCTCTTTACCTCGCGTTTTTATTGTTCCACAATGACCGTAGAATCACTGGATTGAGGAGGTAAGGCCACACGATGAAGCCCCGTAAACCTCAATATCAGTTGCGCGAGTTTGGCTGAGAACTGGTCCGCTTGCCGCCTTTTCTGCTACTGGTTATTTTCTGAGCTACGTCGACACGATGGGAGCATTGTCCGTGCCGGGGTAAGCGTCACTGGCCGGTAGGTCTCGCTGGACTACAGTAGGAAGCGTCACCGCGGTGGAGTATAATGCCCATTCACCTGGGGGAACCCGCTGATGCAGCTTTGACCGGAATATCACGGGTGTTTGGGCACTCCAAGCGGCGTAGAGACGTATACGTGGTTCCTACAATTGCCACTCCAAAAAAGTCGCTTGTTTATTGTAGTAAGTAACCCTGCCCGCCCTACTACACTGTCGCCAGAAATTCTATTACGATTGTCGGTTTGGAGCGTACATAAGGAAGGGTTAATTGTCAATGAATTCAGGGACACAGTTAGAGGCGCGTTCAGGAAACCCAACTCGACTCAGACGCGATCTGAGTAGGAATTTCATCCCAGCTAATACGTTGTCCTTTTGTCTCGTATGTATGGTCGGAACCCGAACAGATTAAGTACGGCCTATAGTACACTTGCTGACTTGTTGCCGGTGCGTACGGTCTTAGTCGCACGCGCCATAAATCCGGTCCGTTTTCTTGGCTAACGAGAGCAGGAGGACCCCTACTGATAGGCACCTTTACCAAAGAACAAGCGGGCATGTGGCCTTAGACGATCCTTGTCGCCCCTTACTTAACAGACTTTCGGTGTTTCTCATCAGGGGGCCTTGTAACTCCCTTCTAGTATCAAGCGCTATGCATACACCTAGACTCTAGTTGGCTATGCTGGTTGGACGTGAACTTATTGCACAGCTTATCTGTGTCGGGAGACAAATTATTTATGCCACCGAAGCTCGGGTACTCACCAACGTGCCGAAGCGCCACAAATGTTATCACATTGGTCTTATTTTTGGGCTGGGGCCACCGCGCCATTTTGAGGCCGGGTCACTCTCGCACGCAGCCCATTGCAGCAGAAAAACAATATACTGTATAAAGCGGTGGTAGCTCTTGCACGCAAGCGCCGACCTTATAAGATTCTCACCCACAGGTAGCCTGCTGTAAAAACCAGCGTATGCCAGTACACTTTAGGGCCGGACAAGTCAGCTCTAGCTCTACGATCCTGTACGGCCAATCCTCCTTTCACACTCCAAGATTCTTTAGTGTCCGAAGAACTCGCTGGCGCCTTGTCCTGTTATTTAAGTGTGCCCTGCCAAGCAGCAAAACCCCCCTTCTGCATTTGTTCCTCTACCCTCTGAATCTGCTTACTGTCGTCGTCACGCCCGCGTTCGGTGCAATTCTTCGCAACCAGCGGAAAAGGGTACTCATTTCATTCGGGACGGGTTCTTTTTGAACCCATTAAGTTACTTGTTGGAATACTAGGCATGGCAAGGCCGTTTTGGGCGTTCCGATTCACTCATAGAACTTCGCGTCAAGTCTACAGTAACCAAATTACTTGAAATGTTGCAAGTGGAGATGCTCAGATCAATAAGCTCCGAGGTGGAGCTGAGTCTTGCCCCCCCAATATGGCGGACGGTCTGTTTGCAGACCCGTCGTGGCTCCTGGATTGTAATTCCATATGATCTCTCTTCTGCGGTGCACCGCCCAGCGATAACCCTCGGGATCTGACGGAAAATACAATGGAAGGTCCAAATTACGCGTGGTCCGCTGGATACACGTATAAGAAGTTGCGGGAATGCTACAAATCGTTAAATAAGGCAGCCAACCTAAGCCGCGTCTACATAGGCTTCCAGCAACATGAGCTAAGCAGGCTGGGTATCCTGGTACTCACGTCACATTATGCAGGGCATGGTGCGCGAAGACTACACGCACTCACTCGGCGTTGATGGGAAATGGGAATGTGGGGACCTTTGTGGAGTGCCAGCCTGCGGCCGCACCACCCAAGGATTAGGGAAGGGGTTTCGCAACTCCCCGACGCTCCAACCCTTCGGTTGTTTGGGACACATATTCCTGTAAGAGAGCGTAAATTTGGAGGTCAATGC
		</sequence>
    <sequence><taxon idref="Location_4_3_1|28.39302167881774"/>
			GATACAAATCTCTAAGAGGTCTGAAAGTCTTCCCACCTCGAGTACTTTAGACATACCTAGATTTTTGGCTGGCTTGTAGAGGACATACCCTCGTCGTTCACAACGCCACATAGAGTATAGATCCCTAAGTTCCACCTAGGACGTTACACGTCTGGAACACTGTAAGGTTGGTGGATAGAACTCTCTGCCGGAGTCTGTGTTATGTCCCGCTGGTTTCTTTTCTTGGGGTATAGATACAGTTGCTACTACAACAGGTGAGCTATTCGCGGTTCGGACGGACGGCTTCTAGTCTCTGGTGCATGCTATATACGGATTGCGGCAGCTTGTCGGGGCCGGGCCGTTGCTTTATCAACAATTGGTACATACCCCGCTTCCCCTCTTTGCGAAGAGGCGCTAGTCCTGGGGGAATCCACGGGCGAAACCGGAGTAGTACCCGGATCCCGTAGATCCATAACTCCTTGCCCGGACAATGGCCCCATACTAAACCCTATCGAGAGTCGGACGCTCATACGAGTAGTCTGCCCGAAATGCCATTTGAACTGTTGGCGTTGAGAAACGTATAAGCCAGCAACCTTAGCTGTGTCAACCTACCTGCCAAACTACCAGACACATTTCTCAAAGTGTATGGAGCCTTCTAAGGAACCAACTATTTCGGTCTATCCGTGGCGTGCTGAAGGAAGTGTTATCTTATCTAACCCTCAAGGAAACCCTTAGGACGACCCTATCTGGGTTCCAACCCGTGGCGTTCTCAGTCAAGGTCACAGGGGTTACATTCAACCGCATCACTGGGGGGTGAGGCCGTCCTAACCCGGACGGCCGCCCAGTCACGGTAAAGCAATAGAGTAGTAACGTTAATTGTAGATGTCTACTCAACCGTTTGCTGTGAGGGTAGGCAATTGGCTGTGGATTGAGGTGATGTGGCGGTCTATCGTCACCTCGCACCAATCCGAATGATAGATTGTATTTCTTACTTACGGGTTAGCGACCGAAGAAGACGGGGCATCCAGACTTTGTCAACACTTCCTGTAACAAATTCTGGTTAGAATCCAGTCATGTGTGCGACGTAAGAATACTGTGGAATTAGTTCTGTAGTTGAGTTAACCTTTTCTCAAGATTAATTGAATGAACTAGGCCGAGCAGACGGGTTGTACGTAAAAGGACGCTCCTTATATTGTTGTGCTATTAAGATATACTTATTTATAACGCGGACATCCACTCCTGACGAAACTATGCGGTGCTATGTCCACGGGCCCACGCCTTGTGGACGCTGGTGGCTAGCATGTTTGCAGCTTTCTGATATTTTATTCTCATGCAGGCCGAACGACTCTGCGAGCAGGTGTTTCAAGTAAACTACAGTTGAATCAGTTATTCCGTTGATGACTCTCGTGGGGAGCAAGCATATGCGGGATAGCCATCAGAACGTGGTGGCCATACCAGGGATAAAATTACACTAATGATCGGAGATTTCCGAAAATCAGAGTCTCTACCTAGATGTAGCTGGCCATGATGAGCGTATGCCTCCGCGAATAATTCCCCGCTAGAACGGAGAGTCGCGCTCTGGCTCATCGCCCTCGAGTTTATAGATCATAGTCTAAATAATATGAAGCTCTTAAACCAGATGCCTCTGGCTGAAGCTTCTGCCCTAATTATGACATGCCAATCAGTTATGTTGCTGGTCTCAAATTGATCCAAGTAAACGAAAATCGCACGATCCGTCGCATTCGCATAGGCGGGTCGAAGAAGTCACAGAGATATATCCCTCCAATGGCTCAGAACGAACGTCACTTTCCATCACAAGGCGTCTGGATCTTTTGTGTAGGTCTGAAACTTGCGCGATAGGCCGCGCTCTAATTTTGCAGGACCGGAGCGAGCACCCCGGAATGTGACTCTTTAAGTGCATGTCGGCGCCGCCTCTACCCGCGATCCAGGAGTTATAGACTACCGTAAAACGTGCGTACGAGTCGTCAATTCAGGACAAACAGAAGAAGGGAATATAGCGGGACAGAATGCAAAAGTTCTGATGCTACAGCTTCAGGATCACTGATGAGAACCAACTTCTATCCTCCCCTCACGCAGTTGTATTCGTTCCGATGCATTATACTCCTGTGTTAGCAAGCAACCTGATTTAGAATATGCATTCAAATAACACATAATTAACCCAAACTCCCAGTTTTAGTCAGAGCCCGCGTTATCTTAAGACTTCGTCGAAGCTGAAACATGGTATTTCACTACAGACACGACCATTCTCAGGTGCCGGGAGGCGTCGGGACGGTTACCATATACAAGAGCCCCGTCATCCGTGCTCTCTTATGGCTATGCCTATACACAGGCTTAGGCGCCATAGACTCTCTCAGGGCATTATTTTGAGTCCCGAATGTGAACATGCGGGTGCCCCGCGTTGAGGTGCAATGGATCCGCGGGACGAACCTACCGTAAGTAGTTAGCGCGCCGCTTATGTGAGATGAGGGATTCACCAGTTGAGTTTTCGAGCTGATTTTCCGGGTGACAACTGAAACCCCTATTGATGGTGTGCAATGATATCTCGTAACCTCTACCCCGAAAGACCGTGATACCCATCGGATTAGATAACGCTTTTACCTACCCAACCGCGGATTAGGGCGACCACGGGTCAGACGTCTGACCGCTAAATATTGATACGCATTCTCCTATGGTCCCAGGGATTTTGTCCTCCAAACTGTCCCCATACAGGGGCAAAGCGAGGCCCCTCTGGCTAAATCTCTCATGGCGGAGTGCGCGCCATTATGCGACTGTAGAAAAAAATTCCCCTCGATCGTTCCCGCTGCCGACACTGGGATACAGTACACCCCTTACGGGAACTAGTTGCCACGTCCATCGCTCTACTGCACCAACAGGAAAACGCGTGATGGCCGCAACCGAACCTAAGTCGGAACCCCACTGGCCCTGAGGCGTAAGCTTCAGGTTGTGTGGAATTAGACTCCGCGCAGTATCACGATTGGACCTAATGCGGTAACTGTGGCGATCATACCAATGTTTCACGAGGCGACACTGCAGGCTGAACCTGTGGCATGGGGGTACTCGGCGATGGCTTCAGACTTAGCAGTTCTTCAAAAGTGTGGGCAAAGACACAAATGCCCCCAGACCCGCATTACCAGCACTTTCATTAAGCACACGTGGATCGGTCAGCGCAGTTCTATCTATCTTGCTCAGATCCTACTTCCAACTTTAAACAAATATTGACAGATGTGTGCGATTACATAGGGCCAGACCTTGGGACCGCTTATCCACTACTAGGAATAACTGACGCTGATCGGCATGTGGTAAACAGACCCGACTTTTTAAGCGTAACGAATTGTCTCCGCGGTCCGCACTCGTCCGACATAAACCGCGAAGCACTCCGTTAGTTCGGTCGCCGGGTAGATGTCGTCAGAAACTCAATCGAGACCTCCCCAAGGACGCACGATTGCTGTGAAGAGGCAGGATCGTCATTGCTCTATGGGCGCCATCGCTCGTAAGATGAAAAATCGTGAGTATGGTCGGCTACGAGTATGCCGTCGTCAGCAATACCTGCGCTGGGGTAAGGTGCGAGATCATTCTACCAACAACTCCAGATGGCACGTGGGGTCTTAAGTTAGACGGATGAACCTTTTGCAAACCTTGTTTTAAGGGACATCTCTGGGCCCTGGCACATCATACCCGACGACGAGTTGTACTCGTGGCCTCATGGGAAAGTCATGCTGCCCAAGAAATAGTTATAAGGGTGAATGCATACGGATGGTTGACTATGAGATCTACGACACACCGAAATTACGTGACCCGACATGGTAGGTCAGCTATCATCACGTTTTAGTGATCCGCCTTAAAACGCCAAAATAAATTTACGTGCGGTGGCTATCGTCCGGCCGGTGGGAGCTAAACCCTAAATTCCCCAGTAGAATCCGTTTACTGTTGAAGCCAGCGCTGGGCGTATCCTGACCGCACAGTGTCCAGATCTGAACGGAAAGTGCTCCGCACCAGAGCAGCTCGCAGTCGGGTCCCTACAACTCCGAAAATAACCGCGTTGGCAACCTCCGGCGTCTATAGTTGAGTCCTTAGCCCTCATCACTCTAGCTATCGCGTAATGACTAACGAGATCCTCCGTTAATGCGCGTTCGACTGATTCCTATCTCACCCCTATATTTTGACCTGTCAGGCGGGTGACCGCCTGCTTTCAGCTTGCGGTTATGGACGAAACGATTTCGTGCAACTCCCGGCGCAGGAAGCCGGGATCGGCAGAAAGAGTCGGCGAAAATTTGGATTGCGAATAAGGGGTTCCACCTATGTCATTCGCTTAGTGGAATGTGCTGGTTACCCGTGTTTTCACTCAAGGACATGTTCATAGCGTTAGTGTTTCACGCCTGCGAGAGCTGTATGATCTCCAGAGTACTCCTGTCTCCAGGGCGGAATAAAAACGCGGTAGTCCGTAAATAACAATAGTATTGATAGTTGTCAGCTCAAAAAGTACGGGTTTAGTTAACGCAAAAGCTGACCCAGAACGTCGCCGCAGTAGGTTCAACGAACATTCGCAGTCCTCGTGTAGCCAAACACTCGGTATCTCCACCGCACGATAAGTGTCCTTTGTTTGACTTTCGAGGTGTCTTTGCCTGGTTTCCAAAGCTGCATTCCTGCGCGCTGACATGTCTAGGATGGACTGGCGCTTGGGCGGCGACTCAACCTGGTCCACCCTACTCACATGCAAATAACTAACTAATATTCCCTCTGATAAGTGGAGAAGGAGGGCGCGACACGCCCTAGATCCCAGGTAAGTGCCCACCTCGGTAGTACACGGTTGGATGATCCCTTGTTATGTTGTCGTCTGGTCCAATGTATATGGTAAATATGTCAGACGATATTTGTTCGGAGCGAATAACTGAATTAACGGTACCAGCATGATTTCCACGGAATTAGTTTTGCTTCCCTGGTTTTGGTTATGCTAGTGACCATCTTTGTGGTGACAGATACCGGGTAGGTTCAACCTCCAAAGAGCAACGAACGGACCAGCAAGATGGACGGAGAGGATGTGCACCCAGCGGATAGGGAGTATAACCGCTGCTGGTCCGCGGATTGGGGACGTTGTAAAACAGGCAAGGGGAAGCAGACAAGCCGCCTGCCGGCCGCGTATGAAATTGTAAGGGGAACAAAGCGTCATGATTACAACCGGCGGTTACCGGACCGACCCCGTTATTTACTAGTGCACAACAGGGTCACGAATTCCGACGACATACTCCCTTACTGTGTCAACTCCAAACACATGCGCGTGGTCGCAGGCGCATATGTACCCGGATAGCTAACGCCGTGGACCGCCAGGTGATTAGAATATCTTTATAGACTTGCTCCACAAGTCACTTTTACACGGAAGCATTGCCATTATTCACCGCATGGGGGAATATGGTAGGGAGACTTCTAGAGCTCTTATAGGGTTGACCAAGCAAGATACCGGCTTATTGCCAGTACACGTCTGGACTCGTCTCTTACGTGAACAAGGGTACGCGCATCGTCGTACGTCTGATGAAGAAGGTGGATCACCACCTAGCCCGCTTGCGAATCGTGGTTGTAAGATCAAGCCCTGCTCCAGGCCCCATTAAGAATACCCTCCATGATGCGGAAAGACATATAGCGTGATTCACGCGTGCGAAAACTAGATTAGCACGTTCTCTCTATGGCGAGGGTATAGTCTACGGTACAAAGAGCCTCAAAAAAACCCCTCCCAGGCGTCAAAAATAGCTCTCCCATAATCCAAAGATAGGATTTGCTATCTAACTTGTGGATGCTGACCTGAGAGTTTCGTAGCTCTTCCGGCCCCATTAGCATTTTTTCGACTATTTAATCCGAGTCCCTGGAGTACTCTTACTATCTGTGCAGTAGGGCAGGAACGAAAAGGTGACCACCCCATACGGGACGGGACAGTCTGGGATTATAGTCGTAGAATGCGGGCGGAATTTCCATATCAATCGTTCCGCCAAAGAATTATCGCGAACTGCCGCCGCTGTTAGCAAGCTACGAGTGAACGCTACGGTCATCTCAGGCTAGAGATAGATGAAATTACACCTACAGGCCGTGTTGAAGGCTGATTATATCATGTCTCGAATGCGCTGAAATCAGGCGGCTCACGTTTCACTCGTGGCGGCGATTGACCACATCGGATGACCTACTCGAGAGTGCTTATCGTAGCAGTAGGTGCGTCTCCATTGCCAGTCTGAACACATGACAAACCCAGTCGTCACAAACGATAACAGCACCACATCAGTTCTGGGAGCACGTGGACCACAAACTGATATGGTTCTCGTCGAGTTCGGCGGTTGCGTGAATCGATGCAGGCCGTCCGCACGCCCTGAGTATTGCCGTCGGGTTCCCTGCCCGACAGCCGACCATAGGGCTCTTGCTGTTTCGGCTGGGCGATTATTGAGGTTCCAACATTAGAGGAAAATCGAGCTTATAGACGGATGGGCTACATGGTAGTACGAAACTTCACTGGCACGGGGTCGCGCTGCTGAAGTTCATGACGTGGACGGTCCCGCGTATGCCCTGGGTGCCCTAGTCCACCCGTAGATTCAACCTACCATTGTGCGGGAGGCGACGTTAAACGTGCAGCTTGCTCGGCGGGCCGTGTACATTCTTATCTTAGCGCCCATCACGGATAGCAGAGTTAGGACCTTCGTTAGTAGTTTGTTCCGAAGGAGGGTATTTCCAGTAACCGTCTCTAACCAAAAAATTACTGAAAGCCTGATCACTTCTGTGTAGGCTCTTAGGCTAAATTTGAAGAAATTAGGATCAGGTGGCTGTGCTCCACGGCTTACACCCTGAGAGTGCGGGTGGGATTATACCATAGCGCGGGTCTATCAGCAATTCTAGACGTTTTGGCTACACTTGTCCGATCACGAATGGCAACAAATATTTGTACGCAAGCATGTCCACGGTCTTTGCTGCTGGTGGGTCACCACCCGTTGCACGCAACTCGTCGGACACCGGCGGCCACATTGGTCGGAGAGAAGCAGTAGGGCGGATGGAGGCGTGCGGGACCGTACTACCTCAGAAAAACTAATTAGCGCTACAGGTCCAGGTTAGGCTTGTATCAGACGTAAAGGGAATCTCCCCTACCATGGTCATGGCAGAGGTGCAATTGCGAGAATCCGATTTCAGGTATCGCGCTAGTGCGACACTGCTTCGGAATGTATACCTGCGAGGCGATCGCCGGCGAGCCAGATAACTACAAAAGCTGTGCTCCCGGACCCCCTCTTATTAAGAGCTGCTCCTTACTCGTTGCAGTGTTGAATCACAATCTACCAAGTACCCGTCTGGCATGAGGATGAAGTTTGGCTGCCTAAAGAGAAATCAATCAGTAGAAATTTTGTGTGAGTGACCGGGACCAGACACCGGCATAAGACCACGATGGCTTCGTTTATGGCGAGTAGCGGCACATGGCTGTCCCGGACCAGAACCGGCTGCTTCTTGGAAATGGGTAATCAACTGTCGGGTATATCACCTGAGATGCCCTCGAATTACTTAGTGTGGGTCTCGCGATCCCGAATAGGCGCAACGAAGTCTGTATTGCCTCGGGTCTGCAGCTGGCGCAGTATGCAAAGGCCACCGTGGATAACCACGTTAGGGCGTTCTCGCAGTCCGAACGTTTAAACACGCCCTGTAAGCGTTCCATGGGGGGCAGGGATGGACAAAGAAAGTCAGCTGTACGCGGGGTAATCGTGCATGAGGCGCATGGCTATCAACTCTTTACGTTGTGAGGAGTTACAGCCGCGACCTACACCTTTCAACTCGATTCTTAGTCTGAGCGCTTTTCAAGACCGACTGGCAGAATAGAACGTTGATTGGCAGCGTTGATGCGGTCGGAGCCTACTGCCTTCAGAACTCATAGGGCGTTCTTGAGGACATGGGCTGACCCTTTTCTGATTACACCGTCTCATCCGGCGGGTGATCCGCCTGGCTGCGCTACCCTGCTATGTCCGCCTTGCAAAACGCTTGTGTGCATTCCATATTGATGATTGTGCACGAGGACGACCCTATTTCTTAATCTCTACCTTCCCTCAATAAAGCATTGCATCTCTTTCAGGCTCAAGGGCAGCGCTCTCCTCAAAGCGGATTGAGACGTGATATCTACCGCTACAGTCTTCCGAGGCCAGCCACAGTTGGAGTGATGTAAGCATAGCCTCGAGGCTCCAGCGTACTCCCACTTTACATTGCTCTGTGGGCTAGGGGTCAATCACGCTGGGGTGTCTGTCAGCTAATAGCACTCATAGCTATCGAGCGAAACGATACGGAAAACCTAGTTTTCAATCCTAAAATAACTGCTGCACCAACGATTTAATTCACTATTAGAAACGCAAAAACGCAAATGGAAACGGAAATTGTAATCGGATGACCTCCACGCCGCTTAGCCTCGGGCGCCCCTCGCTTTATGTCTACGTGCGCGATGAGTTCTACTTGATTTTATTTCGCGCGTCCGACTTACACTGACACATCAGCGCGAGAATAACCAAGCTCCTTGAGTCTTATCAGTTGCGTAGCACGCGCGTCGAGCGGAATCGGTCCTCTGGTCCATCCTAACAGTGGGGATCTCGTCGCCTTGGACGGTTGCAAACTAACCAGGTGCTTCAACGATCTTCAATTTAGAACTTAAGGTAAAGAAAGCTTGACCGCGTAAAATCGCGCAGGGTGACATCTCTTGTATACGGACGGCGTTTGCACTATAACCTGCCCTAGCACCCATGCCTTATGACTTCTATACTTCCAGATAGGTAGAGCTGGATTCCCCCTGGCCAATTACGTTTGTGCTAGCACTTCCTCCGTAGTGCGAGCGAGGTCAAAACCGGGCAGGTCAGCAAGCGGCCGCCGTATCCCGTCACGCTTCATCCGTGATCAAATCTCTGTGTTCAACTATCTCCCACGCCGGGATCCCCTTACCAAGCGGGGAAAATGCGGTGGGTATACTTACCTGTATAGCGTGGTTTTCACTCGCCCTCGAAGGCGAGATGGGTATTCTCAGTCAGGCCACCCGGCTCGGCCGACAGAAGAATGCGATTTGACTAGGCCCGAGACCTCTTCATTGCCAGCGAGGTACGGACGATGGCAAAGCACATCTTGAGCTCGCCATAGTACAAGTCAATGCAGGCCCGCAACCAGTCCCTGTCAATAAGCTTTCTCTATGCGTGGTCTTGATCTGCTGTCCATACCAGCCGTTCATGTGCCAATGACCTCGTGGAGTCAGGGGCGTAAATCCAACCGCTAGTCTTGATGTTCGAAATATTACTCAGTAGGCTGTTAAGCCGACGACACCTGATGGAGGCATGAATTTTTTCCTTGTTTCCCTTCACAAAGCATGACGGTCGTAGGGAACGTTTCTTGTAGCATCACAGTTCAGGTCCCTAAACTTTCCGACGGACCTGCTGCGGATTCGCTAGCAAGGACACGCGAGGACGAAGGGCTGTAGAGACCAGCGCCCTGTCTTGAATATACTGGAACGACGTTAATTAGATCGTAATAAGAACGGAATACTGTACTACGCAGAACACCAAGTGTGGCCACCGTGATGATAAGAAGTGGTAACCCACAAGATGAACAACTTATGTTACCTACCGTTGATAATCCGGCACTCCCGCCTGTCGGAAGTCCGGAAGGTGCGGAACGCAATCGTCGTAGTACTTTCAGTCCCAATTGGTGAGTATTGTAAATTAGCGTGAGAATCGTGCTTGATCGCTATATGAGGGACAGGTCCGCAACTCGAATTGCCGGCTGAGATTCTCTATGTTATGAAGTATTTCTCCCTATCGCTGCCTGCTTCGGGTCACGGTCTCTCAATTAGTCGCACGTGGACACAGCTAAATCAGGACTAACTATTGAGTGGAGAATCCTCCTGCAACTGGAAAAACACTATGTGGTCTAGACAACAGAGAGTCGGCCAAGAATGGTGTCGGGACAGTCCAGCTTTGATGGGGGTTTGCTAAGGTCTTTCCCCGACCCAATCTCGGAGGTGTGCGTTTGCAAGCTCACAGGTAACTCTAGAACTTCTCTCCAAAGCACTCAACACGTGCGTATCGAACCGTGGGACGTAGCAGGTCGGCTAAAGCGTATCTTCAGTTAGGGGTAAACCATAAGGATTAGCCTAGTGGGATACTTAACAATGTGTACTAGGCACTCGATTTTAAATTGCTAAGAAAACGGCTGGCGGACATGGGTCAGTCAAAGCCACTAAATCTATTGTTAAGGCAACTGTACACCTGAGTAGAGGCGATGGTACGTCAGTTCTTGGACTTGATGGGGTTTAAGAAAGGGTTCACACCATTGTTGCAGATAGCAAGAAATCATCCAAATGGGATTCGACCTGCTACGTACTGGGAGCGTTGGTTACTAACGCCCACAATTATATTTGCCTGCGAATCTGGTTAACACAGTAGCGCATGCCCGCTACCTACTTAGACTCACATAAGCACCCATCACACGGGTGCGGCACAATTGACTAGATCTACTATTCTCGGCTCTCAACCAGATCTAAATGAACCGCCTATACTTTCACTAATCTGCTGGTCGCTACAGTGTACATATCCTTATTAGAGAGCATTGAGGCCTATAGCGCTTAGGTCACGAGATAAAACTTACGGAATGCCAATGTCAGCCGCTATGGTTCGACTGCAAAATTAACCCGGTCGAAGACACCTTTACTGAGTTCCGGTTACGCTCTAATTGTTCACAGACCGGATGGGAGTTGGCCGCTCACAGAACGAGTGAGCAGGTTAGAAACAGGACTAGTAGCAACTTAGGCTGGTCTATGGGGCTGATGTGCAGTGGATAAAGTCGCGACTGACAACTCACGATGGTAACAATCCGCCTGCTATCCCCGGGGACAAACCCTTCTCAAGTATGACCAGTTCCTCTAAGTCGCCTTCGCCGGATAGCAGGCCGGCATAGCCAAATTGAACGCTCTCTGAATGGGTAATGTAGGCGTTTTAGATGGTGATCCGACACTGCATGACATTAAGTTTGCGATGGACCGCCGTGGCTGTGATATGTTATGTGTGAGGGCTAGTAGAGCGAGCGCTCGCAAGCAGCCAGACTAGATGGATAAGCTTTCTTATGGTCTGTGGGATTCAGACCGGCCCCCTCAATCAGAGTCGTCCCATAGTGTTATTGGCCGGTGGCCAGGAAAATAGGAGAGCAGTTAATACGGCATTCCGGAGCTCGAGCGCGGAAATGCCTTACGTGCAGTACGAAGTCAGTCAAGCACGTGAATCAGCCTTTTACGTACGCACCCTTGTTTGGAATGTAGTTAACGGGTGATTCGGTCTCGTAGACGATTTTTGACATGAATAATTTGCGCTCTCTCTTGTGCCTATGCCGCATGGGATCAATCTGCCTGAAGAGGACACACATGCCTTGCATTCATTCCATCATGTGATGGACCCCTGTATAGTGGCGAGTGCCCTCCGTATAGCCAAATATAGAGCTGGAGTAGGCCCCTAGGTATGACCTAACTCATTGATGCGGGCGTCGTGCTTGTGCCTCTGGGAACCGCTGCGTTGTGGTACCCGACTCTCTAACTGGCCCTCTCCCTCCAACTTTCATCTTCCCAGGGACATACTCAACGGAAAGTATCCTGCTTCTCTGGTTTGTTTCGAGAGGTGAACTCTCTTCTCCCCGCTCCCTAACCCGTAAGAGTCTAATCCCCGGTTCCGTAGCAAATTTAAACAGTCGGCGTGGGCAAAACGCAACTCGTACAGCCGGACTTTCTCGGATTAAGAGTGTGAGGTAGATCACGTGCTTGTCGCTCTAAAAAGCCTTAGAACACCATTGACGGAGCCCAATACGGGGACAACCACGCGTTCAAGGAGGCAATATTTAGACGACGACGCTGCTCCCTTGGAGACAACCTCTTTACCTCGCGTTTTTATTGTTCCACAATGACCGTAGAATCACTGGATTGAGGAGGTAAGGCCACACGATGAAGCCCCGTAAACCTCAATATCAGTTGCGCGAGTTTGGCTGAGAACTGGTCCGCTTGCCGCCTTTTCTGCTACTGGTTACTTTCTGAGCTACGTCGACACGATGGGAGCATTGTCCGTGCCGGGGTAAGCGTCACTGGCCGGTAGGTCTCGCTGGACTACAGTAGGATGCGTCACCGCGGTGGAGTATAATGCCCATTCACCTGGGGGAACCCGCTGATGCAGCTTTGACCGGAATATCACGGGTGTTTGGGCACTCTAAACGGCGTAGAGACGTATACGTGGTTCCTACAATTGCTACTCCAAAAAAGTCGCTTGTTTATTGTAGTAAGTAACCCTGCCCGCCCTACTACACTGTCGCCAGAAATTCTATTACGATTGTCGGTTTGGAGCGTACATAAGGAAGGGTTAATTGTCAATGAATTCAGGGACACAGTTAGAGGCGCGTTCAGGAAACCCAACTCGACTCAGACGCGATCTGAGTAGGAATTTCATCCCAGCTAATACGTTGTCCTTTTGTCTCGTATGTATGGTCGGAACCCGAACAGATTAAGTACGGCCTATAGTACACTTGCTGACTTGTTGCCGGTGCGTACGGTCTTAGTCGCACGCGCCAAAAATCCGGTCCGTTTTCTTGGTTAACGAGAGCAGGAGGACCCCTACTGATAGGCACCTTTACCAAAGAACAAGCGGGCATGTGGCCTTAGACGATCCTTGTCGCCCCTTACTTAACAGACTTTCGGTGTTTCTCATCAGGGGGCCTTGTAACTCCCTTCTAGTATCAAGCGCTATGCATACACCTAGACTCTAGTTGGCTATGCTGGTTGGACGTGAACTTATTGCACAGCTTATCTGTGTCGGGAGACAAATTATTTATGCCACCGAAGCTCGGATACTCACCAACGTGCCGAAGCGCCACAAATGTTATCACATTGGTCTTATTTTTGGGCTGGGGCCACCGCGCCATTTTGAGGCCGGGTCACTCTCGCACGCAGCCCATTGCAGCAGAAAAACAATATACTGTATAAAGCGGTGGTAGCTCTTGCACGCAAGCGCCGACCTTATAAGATTCTCACCCACAGGTAGCCTGCTGTAAAAACCAGCGTATGCCAGTACACTTTAGGGCCGGACAAGTCAGCTCTAGCTCTACGATACTGTTCGGCCAATCATCCTTTCACACTCCAAGATTCTTTAGTGTCCGAAGAACTCGCTGGCGCCTTGTCCTGTTATTTAAGTGTGCCCTGCCAAGCAGCAAAACCCCCCTTCTGCATTTGTTCCTCTACCCTCTGAATCTGCTTACTGTCGTCGTCACGCCCGCGTTCGGTGCAATTCTTCGCAACCAGCAGAAAAGGGTACTCATTTCATTCGGGACGGGTTCTTTTTGAACCCATTAAGTTACTTGTTGGAATACTAGGCATGGCAAGGCCGTTTTGGGCGTTCCGATTCACTCATAGAACTTCGCGTCAAGTCTACAGTAACCAAATTACTTGAAATGTTGCAAGTGGAGATGCTCAGATCAATAAGCTCCGAGGTGGAGCTGAGTCTTGCCCCCCCAATATGGCGGACGGTCTGTTTGCAGACCCGTCGTGGCTCCTGGATTGTAATTCCATATGATCTCTCTTCTGCGGTGCACCGCCCAGCGATAACTCTCGGGATCTGACGGAAAATACAATGGAAGGTCCAAATCACGCGTGGTCCGCTGGATACACGTATAAGAAGTTGCGGGAATGCTACAAACCGTTAAATAAGGCAGCCAACCTAAGCCGCGTCTACATAGGCTTCCAGCAACATGAGCTAAGCAGGCTGGGTATCCTGGTACTCACGTCACATTATGCAGGGCATGGTGCGCGAAGACTACACGCACTCACTCGGCGTTGATGGGAAATGGGAATGTGGGGACCTTTGTGGAGTGCCAGCCTGCGGCCGCACCACCCAAGGATTAGGGAAGGGGTTTCGCACCTCCCCGACGCTCCAACCCTTCGGTTGTTTGGGACACATATTCCTGTAAGAGAGCGTAAATTTGGAGGTCAATGC
		</sequence>
    <sequence><taxon idref="Location_4_2_1|33.300807816834954"/>
			GATACAAGTCTCTAAGAGGTCTGAAAGTCTTCCCACCTCGAGTACTTTAGACATACCTAGATTTTTGGCTGGCGTGTAGAGGACATGCCCTCGTCGTTCACAACGCCACATAGAGTATAGATCCCTAAGTTCCACCTAGGACGTTACACGTCTGGAACACCGTAAGGTTGGTGGATAGAACTCTCTGCCGGAGTCTGTGTTATATCCCGCTGGTTTCTTTTCTTGGGGTATAGATACAGTTGCTACTACAACAGGTGAGCTATTCGCGGTTCGGACGGACGGCTTCTAGTCTCTGGTGCATGCTATATACGGATTGCGGCAGCTTGTCGGGGCCGGGCCGTTGCTTTATCAACAATTGGTACATACCCCGCTTCCCCTCTTTGCGAAGAGGCGCTAGTCCTGGGGGAATCCACGGGCGAAACCGGAGTAGTACCCGGATCCCGTAGATCCATAACTCCTTGCCCGGACAATGGCCCCATACTAAACCCTATCGAGAGTCGGACGCTCATACGAGTAGTCTGCCCGAAATGCCATTTGAACTGTTGGCGTTGAGAAACGTATAAGCCAGCAACCTTAGCTGTGTCAACCTACCTGCCAAACTACCAGACACATTTCTCAAAGTGTATGGACCCTTCTAAGGAACCAACTATTTCGGTCTATCCGTGGTGTGCTGAAGGAAGTGTTATCTTATCTAACCCTCAAGGAAACCCTTAGGACGACCCTATCTGGGTTCCAACCCGTGGCGTTCTCAGTCAAGGTCACAGGGGTTACATTCAACCGCATCACTCGGGGGTGAGGCCGTCCTAACCCGGACGGCCGCCCAGTCACGGTAAAGCAATAGAGTAGTAACGTTAATTGTAGATGTCTACTCAACCGTTTGCTGTAAGGGTAGGCAATTGGCTGTGGATTGAAGTGATGTGGCGGTCTATCGTCACCTCGCACCCATCCGAATGATAGATTGTATTTCTTACTTACGGGTTAGCGACCGAAGAAGACGGGGCGTCCAGACTTTGTCAACACTTCCTGTAACAAATTCTGGTTAGAATCCAGTCATGTGTGCGACGTAAGAATACTGTGGAATTAGTTCTGTAGTTGAGTTAACCTTTTCTCAAGATTAATTGAATGAACTAGGCCGAGCAGACCGGTTGTACGTAAAAGGACGCTCCTTATATTGTTGTGCTATTAAGATATACTTATTTATAACGCGGACATCCACTCCTGACGAAACTATGCGGTGCTATGTCCACGGGCCCACGCCTTGTGGACGCTGGTGGCTAGCATGTTTGCAGCTTTCTGATATTTTATTCTCATGCAGGCCGAACGACTCTGCGAGCAGGTGTTTCAAGTAAACTACAGTTGAATCAGTTATTCCGTTGATGACTCTCGTGGGGAGCAAGCATATGCGGGATAGCCATCAGAACGTGGTGGCCATACCAGGGATAAAATTACACTAATGATCGGAGATTTCCGAAAATCAGAGTCTCTACCTAGATGTAGCTGGCCATGATGAACGTATGCCTCCGCGAATAATTCCCCGCTAGAACGTAGAGTCGCGCCCTGGCTCATCGCCCTCGAGTTTATAGATCATAGTCTAAATAATATGAAGCTCTTAGACCAGATGCCTCTGGCTGAAGCTTCTGCCCTAATTATGACATGCCAATCAGTTATGTTGCTGGTCTCAAATTGATCCAAGTAAACGAAAATCGCATGATCCGTCCCATTCGCATAGGCGGGTCGAAGAAGTCACACAGATATATCCCTCCAATGGCTCAGAACGAACGTCACTTTCCATCACAAGGCGTATGGATCTTTTGTGTAGGTCTGAAACTTGCGCGATAGGCCGCGCTCTAATTTTGCAGGACCGGAGCGAGCACCCCGGAATGTGACTCTTTAAGTGCATGTCGACGCCGCCTCTACCCGCGATCCAGGAGTTATAGACTACCGTAAAACATGAGTACGAGTCGTCAATTCAGGACAAACAGAAGAAGGGAATATAGCGGGACAGAATGCAAAAGTTCTGATGCTACAGCTTCAGGATCACTGATGAGAACCAACTTCTATCCTCCCCTCACGCAGTTGTATTCGTTCCGATGCATTATACTCCCGTGTTAGCAAGCAACCTGATTTAGAATATGCATTCAAATAACACATAATTAACCCAAACTCCCAGTTTTAGTCAGAGCCCGCGTTATCTTAAGACTTCGTCGAAGCTGAAACATGGTATTTCACTACAGACACGACCATGCTCAGGTGCCGGGAGGCGTCGGGAAGGTTACCATATACAAGAGCCCCGTCATCCGTGCTATCTTATAGCTATGCCTATACACAGGCTTAGGCGCCATAGACTCTCTCAGGGCATTATTTTGAGTCCCGAATGTGAACATGCGGGTGCCCCGCGTTGAGGTGCAATGGATCCGCGGGACGAACCTACCGTAAGTAGTTAGCGCGCCGCTTATGTGAGATGAGGGATTCACCAGTTGAGTTTTCGAGCTGATTTTCCGGGTGACAACTGAAACCCCTATTGATGGTGTGCAATGATATCTCGTCACCTCTACCCCGAAAGACCGTGATACCCATCGGATTAGATAACGCTTTTACCTACCCAACCGCGGATTAGGGCGACCACGGGTCAGACGTCTGACTGCTAAATATTGATACGCATTCTCCTATGGTCCCAGGGATTTTGTCCTCCAAACTGTCCCCATACAGGGGCAAAGCGAGGCCCCTCTGGCTAAATCTCTCATGGCGGAGTGCGCGCCATTATGCGACTGTAGAAAAAAATTCCCCTCGATCGTTCCCGCTGCCGACACTGGGATACAGTACACCCCTTACGGGAACTAGTTGGCACGTCCATCGCTCTACTGCACCAACAGGAAAACGCGTGATGGCCGCAACCGAACCTAAGTCGGAACCCCACTGGCCCTGAGGCGTAAGCTTCAGGTTGTGTGGAATTAGACTCCGCGCAGTATCACGATTGGACCTAATGCGGTAACTGTGGCGATCATACCAATGTTTCACGAGGCGACACTGCAGGCTGAACCTGTGGCATGGGGGTACTCTGCGATGGCTTCAGACTTAGCAGTTCTTCAAAAGTGTGGGCAAAGACACAAATGCCCCCAGACCCGCATTACCAGCACTTTCATTAAGGACACGTGGATCGGTCAGCGCAGTTCTATCTATCTTGCTCAGATCCTACTTCCAACTTTAAACAAATATTGACAGATGTGTGCGATTACATAGGGCCAGACCTTGGGACCGCTTATCCACTACTAGGAATAACTGACGCTGATCGGCATGTGGTAAACAGACCCGACTTTTTAAGCGTAACGAATTGTCTCCGCGGTCCGCACTCGTCCGACATAAACCGCGAAGCACTCCGTTAGTTCGGTCGCCGGGTAGATGTCGTCAGAAACTCAATCAAGACCTCCCCAAGGACGCACGATTGCTGTGAAGAGGCAGGATCGTCATTGCTCTATGGGCGCCATCGCTCGTAAGATGAAAAATCGTGAGTATGGTCGGCTACGAGTATGCCGTCGTCAGCAATACCTGGGCTGGGGTAAGGTGCGAGATCATTCTACCAACAACTCCAGATGGCACGTGGGGTCTTAAGTTAGACGGATGAACCTTTTGCAAACCTTGTTTTAAGGGACATCTCTGGGCCCTGGCACATCATACCCGACGACGAGTTGTACTCGTGGCCTCATGGGAAAGTCATGCTGCCCAAGAAATGGTTATAAGGGTGAATGCATACGGATGGTTGACTATGAGATCTACGACACACCGAAATTACGTGACCCGACATGGTAGATCAGCTATCATCACGTTTTAGTGATCCGCCTTAAAACGCCAAAATAAATTTACGTGCGGTGGCTATCGTCCGGCCGGTGGGAGCTAAACCCTAAATTCCCCAGTAGAATCCGTTTACTGTTGAAGCCAGCGCTGGGCGTATCCTGACCGCACAGTGTCCAGATCTGAACGGAAAGTGCTCCGCACCAGAGCAGCTCGCAGTCGGGTCCCTACAACTCCGAAAATAACCGCGTTGGCAACCTCCGGCGTCTATAGTTGAGTCCTTAGCCCTCATCACTCTAGCTATCGCGTAATGACTAACGAGATCCTCCGTTAATGCGCGTTCGACTGATTCCTATCTCACCCCTATATTTTGACCTGTCAGGCGGGTGACCGCCTGCTTTCAGCTTGCGGTTATGGACGAAACGATTTCGTGCAACTCCCGGCGCAGGAAGCCGGGATCGGCAGAAAGAGTCGGCGAAAATTTGGATTGCGAATAAGGGGTTCCACCTATGTCATTCGCTTAGTGGAATGTGCTGGTTACCCGCGTTTTCACTCAAGGACATGTTCATAGCGTTAGTGTTTCACGCCTGCGAGAGCTGTATGATCTCCAGAGTACTCCTGTCTCCAGGGCGGAATAAAAACGCGGTAGTCCGTAAATAGCAATAGTATTGATAGTTGTCAGCTCAAAAAGTACGGGTTTAGTTAACGCAAAAGCTGACCCAGAACGTCGCCGCAGTAGGTTCAACGAACATTCGCAGTCCTCGTGTAGCCAAACACTCGGTATCTCCACCGCACGATAAGTGTCCTTTGTTTGACTTTCGAGGTGTCTTTGCCTGGTTTCCAAAGCTGCATTCCTGCGCGCTGACATGTCTAGGATGGACTGGCGCTTGGGTGGCGACTCAACCTGGTCCACCCTACTCACATGCAAATAACTTACTAATATTCCCTCTGATAAGTGGAGAAGGAGGGCGCGACACGCCCTAGATCCCAGGTAAGTGCCCACCTCGGTAGTACACGGTTGGATGATCCCTTGTTATGTTGTCGTCTGGCCCAATGTATATGGTAAATATGTCAGACGATATTTGTTCGGAGCGAATAACTGAATTAACGGTACCAGCATGATTTCCACGGAATTAGTTTTGCTTCCCTGGTTTTGGTTATGCTAGTGACCATCTTTGTGGTGACAGACACCGGGTAGGTTCAACCTCCAAAGAGCAACGAACGGACCAGCAAGATGGACGGAGAGGATGTGCACCCAGCGGATAGGGAGTATAACCGCTGCTGGTCCGCGGATTGGGGACGTTGTAAAACAGGCAAGGGGAAGCAGACAAGCCGCCTGCCGGCCGCGTATGAAATTGTAAGGGGAACAAAGCGTCATGATTACAACCGGCGGTTACCGGACCGACCCCGTTATTTACTAGTGCACAACAGGGTCACGAATTCCGACGACATACTCCCTTACTGTGTCAACTCCAAACACATGCGCGTGGTCGCAGGCGCATATGTACCCGGATAGCTAACGCCGTGGACCGCCAGGTGATTAGAATATCTTTATAGACTTGCTCCACAAGTCACTTTTACACGGAAGCATTGCCATTATTCACCGCATGGGGGAATATGGTAGGGAGACTTCTAGAGCTCTTATAGGGTTGACCAAGCAAGATACCGGCTTAGTGCCAGTACACGTCTGGACTCGTCTCTTACGTGAACAAGGGTACGCGCATCGTCGTACGTCTGATGAAGAAGGTGGATCACCACCTAGCCCGCTTGCGAATCGTGGTTGTAAGATCAAACCCTGCTCCAGGCCCCATTAAGAATACCCTCCATGATGCGGAAAGACATATAGCGTGATTCACGCGTGCGAAAACTAGATTAGCACGTTCTCTCTATGGCGAGGGTATAGTCTACGGTACAAAGAGCCTCAAAAAAACCCCTCCCAGGCGTCAAAAATAGCTCTCCCATAATCCAAAGATAGGATTTGCTATCTAACTTGTGGATGCTGACCTGAGAGTTTCGTAGCTCTTCCGGCCCCATTAGCATTTTGTCGACTATTTAATCCGAATCCCTGGAGTACTGTTACTATCTGTGCAGTAGGGCAGGAACGAAAAGGTGACCACCCCATACGGGACGGGACAGTCTGGGATTATAGTCGTAGAATGCGGGCGGAATTTCCATATCAATCGTTCCGCCAAAGAATTATCGCGAACTGCCGCCGCTGTTAGCAAGCTACGAGTGAACGCTACGGTCATCTCAGGCTAGAGATAGATGAAATTACACCTACAGGCCGTGTTGAAGGCTGATTATATCATGTCTCGAATGCGCTGAAATCAGGCGGCTCACGTTTCACTCGTGGCGGCGATTGACCACATCGGATGACCTACTCGAGAGTGCTTATCGTAGCAGTAGGTGCGTCTCCATTGCCAGTCTGAACACATGACAAACCCCGTCGTCATAAACGATAACAGCACCACATCAGTTCTGGGAGCACGTGGACGACAAACTGATGCGGTTCTCGTCGAGTTCGGCGGTTGCGTGAATAGATGCAGGCCGTCCGCACGGCCTGAGTATTGCCGTCGGGTTCCCTGCCCGACAGCCGACCATAGGGCTCTTGCTGTTTCGGCTGGGCGAATATTGAGGTTCCAACATTAGAGGAAAATCGAGGTTATAGACGGATGGGCTACATGGTAGTACGAAACTTCACTGGCACGGGGTCGCGCTGCTGAAGTTCATGACGTGGACGGTCCCGCGTATGCCCTGGGTGCCCTAGTCCACCCGTAGATTCAACCTACCATTGTGCGGGAGGCGACGTTAAACGTGCACCTTGCTCGGCGGGCCGTGTACATTCTTATCTTAGCGCCCATCACGGATAGCAGAGTTAGGACCTTCGTTAGTAGTTTGTTCCGAAGGAGGGTATTTCCAGTAACCGTCTCTAACCAAAAAATTACTGAAAGCCTGATCACTTCTGTATAGGCTCTTAGGCTAAATTTGAAGAAATTAGGATCAGGTGGCTGTACTCCACGGCTTACACCCTGAGAGTGCGGGTGGGATTATACCATAGCGCGGGTCTATCAGCAATTCTAGACGTTTTGGCTACACTTGTCCGATCACGAATGGCAACAAATATTTGTACGCAAGCATGTCCACGGTCTTTGCTGCTGGTGGGTCACCACCCGTTGCACGCAACTCGTCGGATACCGGCGGCCACATTGGTCGGAGAGAAGCAGTAGGGCGGATGGAGGCGTGCGGGACCGTACTACCTCAGAAAAACTAATTAGCGCTACAGGTCCAGGTTAGGCTTGAATCAGACGTAAAGGGAATGTCCCCTACCATGGTCATGGCAGAGGTGCAATTGCGAGAATCCGATTTCAGGTATCTCGCTAGTGCGACGCTGCTTCGGAATGTATACCTGCGAGGCGATCGCCGGCGAGCCAGATAACTACAAAAGCTGTGCTCCCGGACCCCCTCTTATTAAGAGCTGCTCCTTACTCGTTGCAGTGTTGAATCACAATCTACCAAGTACCCGTCTGGCATGAGGATGAAGTTTGGCTGCCTAAAGAGAAATCAATCAGTAGAAATTTTGTGTGAGTGACCGGGACCAGACACCGGCATAAGACCACGATGGCTTCGTTTATGGCGAGTAGCGGCACATGGCTGTCCCGGACCAGAACCGGCTGCTTCTTGGAAATGGGTAATCAACTATCGGGTATATCACCTGAGGTGCCCTCGGATTACTTAGTGTGGGTCTCGCGATCCCGAATAGGCGCAACGACGTCTGTATTGCCTCGGGTCTGCAGCTGGCGCAGTATGCAAACGCCACCGTGGACAACCACGTTAGGGCGTTCTCGCAGTCCGAACGTTTAAACACGCCCTGTAAGCGTTCCATGGGGGGCAGGGATGGACAAAGAAAGTCAGCTGTACGCGGGGTAATCGTGCAAGAGGCGCATGGCTATCAACTCTTTACGTTGTAAGGAGTTACAGCCGCGACCTACACCTTTCAACTCGATTCTTAGTCTGAGCGCTTTTCAAGACCGACTGGCAGAATAGAACGTTGATTGGCAGCGTTGATGCGGTCGGAGCCTACTGCCTTCAGAACTCATAGGGCGTTCTTGAGGACATGGGCTGACCCTTTTCTGATTACACCGTCTCATCCGGCGGGTGATCCGCCTGGCTGCGCTACCCTGCTATGTCCGCCTTGCAAAACGCTTGTGTGCATTCCATATTGATGATTGTGCACGAGGACGACCCTATTTCTTAATCTCTACCTTCCCTCAATAAAGCATTGCATCTCTTTCAGGCTCAAGGGCAGCGCTCTCCTCAAAGCGGATTGAGACGTGATATCTCCCGCTACAGTCTTCCGAGGCCAGCCACAGTTGGAGTGATGTAAGCATAGCCTCGAGGCTCCAGCGTACTCCCACTTTACATTGCTCTGTGGGCTAGGGGTCAATCACGCTGGGGTGTCTGTCAGCTAATAGCACTCATAGCTATCGAGCGAAACGATACGGAAAACCTAGTTTTCAATCCTAAAATAACTGCTGCACCAACGATTTAATTCACTATTAGAAACGCAAAAACGCAAATGGAAACGGAAATGGTAATCGGATGACCTCCACGCCGCTTAGCCTCGGGCGCCCCTCGCTTTATGTCTACGTGCGCGATGGGTTCTACTTGATTTTATTTCGCGCGTCCGACTTACACTGACACATCAGCGCGAGAATAACCAAGCTCCTTGAGTCTTATCAGTTGCGTAACACGCGCGTCGAGCGGAATCGGTCCTCTGGTCCATCCTAGCAGTGGGGATCTCGTCGCCTTGGACGGTTGCAAACTAACCAGGTGCTTCAACGATCTTCAATTTAGAACTTAAGGTAAAGAAAGCTTGACCGCGTAAAATCGCGCAGGGTGACATCTCTTGTATACGGACGGCGTTTGCACTATAACCTGCCCTAGCACCCATGCCTTATGACTTCTATACTTCCAGATAGGTAGAGCTGGATTCCCCCTGGCCAATTACGTTTGGGCTAGCACTTCCTCCGTAGTGCGAGCGAGGTCAAAACCGGGCAGGTCAGCAAGCGGCCGCCGTATCCCGTCACGCTTCATCCGTGATCAAATCTCTGTGTTCAACTATCTCCCACGCCGGGATCCCCTTACCAAGCGGGGAAAATGCGGTGGGTATACTTACCTGTATAGCGTGGTTTTCACTCGCCCTCGAAGGCGAGATGGGTATTCTGAGTCAGGCCACCCGGCTCGGCCGACAGAAGAATGCGATTTGACTAGGCCCGAGACCTCTTCATTGCCAGCGAGGTACGGACGATGGCAAAGCACATCTTGAGCTCGCCATAGTACAAGTCAATGCAGGCCCGCAACCAGTCCCTGTCAATAAGCTTTCTCTATACGTGGTCTTGATCTGCTGTCCATACCAGCCGTTCATGTGCCAATGACCTCGTGGAGTCAGGGGCGTAAATCCAACCGCTAGTCTTGATGTTCGAAATATTACTCAGTAGGCTGTTAAGCCGACGACACCTGATGGAGGCATGAATTTTTTCCTTGTTCCCCTTCACAAAGCATGACGGTCGTAGGGAACGTTTCTTGTAGCATCACAGTTCAGGTCCCTAAACTTTCCGACGGACCTGCTGCGGATTCGCTAGCAAGGACACGCGAGGACGAAGGGCTGTAGAGACCAGCGCCCTGTCTTGAATATACTGGAACGACGTTAATTAGATCGTAATAAGAACGGAATACTGTACTACGCAGAACACCAAGTGTGGCCACCGTGATGATAAGAAGTGGTAACCCACAAGATGAACAACTTATGTTACCTACCGTTGATAATCCGGCACTCCCGCCTGTCGGAAGTCCGGAAGGTGCGGAACGCAATCGTCGTAGGACTTTCAGTCCCAATTGGTGAGTATTGTAAATTAGCGTGAGAATCGTGCTTGATCGCTATATGAGGGACAGGTCCGCAACTCGAATTGCCGGCTGAGATTCTCTATGTTATGAAGTATTTCTCCCTATCGCTGCCTGCTTCGGGTCACGGTCTCTCAATTAGTCCCACATGGACACAGCTAAATCAGGACTAACTATTGAGTGGAGAATCCTCCTGCAACTGGAAAAACATTATGTGGTCTAGACAACAGAGAGTCGGCCAAGAATGGTGTCGGGACAGTCCAGCTTTGATGGGGGTTTGCTAAGGTCTTTCCCCGACCCAATCTCGGAGGTGTGCGTTTGCAAGCTCACAGGTAACTCTAGAACTTCTCTCCAAAGCACTCAACACGTGCGTATCGAACCGTGGGACGTAGCAGGTCGGCTAAAGCGTATCTTCAGTTAGGGGTAAACCATAAGGATTAGCCTAGTGGGATACTTAACAATGTGTACTAGGCACTCGATTTTAAATTGCTAAGAAAACGGCTGGCGGACATGGGTCAGTCAAAGCCACTAAATCTATTGTTAAGGCAACTGTACACCTGAGTAGAGGCGATGGTACGTCAGTTCTTGGACTTGATGGGGTTTAAGAAAGGGTTCGCACCATTTTTGCAGATAGCAAGAAATCATCCAAATGGGATTCGACCTGCTACGTACTGGGAGCGTTGGTTACTAACGCCCACAATTATATTTGCCTGCGAATCTGGTTAACACAGTAGCGCATGCCCGCTACCTACTTAGACTCACATAAGCACCCATCACACGGGTGTGGCACAATTGACTAGATCTACTATTCTCGGCTCTCAACCAGATCTAAATGACCCGCCTATACTTTCACTAATCTTCTGGTCGCTACAGTGTACATATCCTTATTGGAGAGCATTGAGGCCTATAGCGCTTAGGTCACGAGATAAAACTTACGGAATGCCAATGTCAGCCGCTATGGTTCGACTGCAAAATTAACCCGGTCGAAGACACCTTTACTGAGTTCCGGTTACGCTCTAATTGTTCACAGACCGGATGGGAGTTGGCCGCTCACAGAACGAGTGAGCAGGTTAGAAACAGGACTAGTAGCAACTTAGGCTGGTCTATGGGGCTGATGTGCAGTGGATAAAGTCGCGACTGACAACTCACGATGGTAACAATCCGCCTGCTATCCCCGGGGACAAACCCTTCTCAAGTATGACCAGTTCCTCTAAGTCGCCTTCGCCGGATAGCAGGCCGGCATAGCCAAATTGAACGCTCTCTGAATGGGTAATGTAGGCGTTTTAGATGCTGATCCGACACTGCATGACATTAAGTTTGCGATGGACCGCCGTAGCTGCGATATGTTATGTGTGAGGGCTAGAAGAGCGAGCGCTCGCAAGCAGCCAGACTAGATGGATAAGCTTTCTTATGGTCTGCGGGATTCAGACCGGCCCCCTCAATCAGAGTCGTCCCATAGTGTTATTGGCCGGTGGCCAGGAAAATAGGAGAGCAGTTAATACGGCATTCCGGAGCTCGAGCGCGGAAATGCCTTACGTGCAGTACGAAGTCAGTCAAGCACATGTATCAGCCTTTTACGTACGCACCCTTGTTTGGAATGTAGTTAACGGGTGATTCGGTCTCGTAGACGATTTTTGACATAAATAATTTGCGCTCTCTCTTGTGCCTATGCCGCATGGGATCAATCTGCCTGAAGAGGACACACATGCCTTGCATTCATTCCATCATGTGATGGACCCCTGTATAGTGGCGAGTGCCCCCCGTATAGCCAAATATAGAGCTGGAGTAGGCCCCTAGGTATGACCTAACTCATTGATGCGGGCGTCGTGCTTGTGCCTCTGGGAACCGCTGCGTTGTGGTACCCGCCTCTCTAACTGGCCCTCTCCCTCCAACTTTCATCTTCCCAGGGACATGCTCAACGGAAAGTATCCTGCTTCTCTGGGTTGTTTCGAGAGGTGAACTCTCTTCTCCCCGCTCCCTAACCCGTAAGAGTCTAATCCCCGGTTCCGTAGCAAATTTAAACAGTCGGCGTGGGCAAAACGCAACTCGTACAGGCGGACTTTCTCGGATTAAGAGTGTGAGGTAGATCACGTGCTTGTCGCTCTAAAAAGCCTTAGAACACCATTGACGGAGCCCAATACGGGGACAACCACGCGTTCAAGGAGGCAATATTTAGACGACGACGCTGCTCCCTTGGAGACAACCTCTTTACCTCGCGTTTTTATTGTTCCACAATGACCGTAGAATCACTGGATTGAGGAGGTAAGGCCACACGATGAAGCCCCGTAAACCTCGATATCAGTTGCGCGAGTTTGGCTGAGAACTGGTCCGCTTGCCGCCTTTTCTGCTACTGGTTACTTTCTGAGCTACGTCGACACGATGGGCGCATTGTCCGTGCCGGGGTAAGCGTCACTGGCCGGTAGGTCTCGCTGGACTACAGTAGGATGCGTCACCGCGGTGGAGTATAATGCCCATTCACCTGGGGGAACCCGCTGATGCAGCCTTGACCGGAATATCACGGGTGTTTGGGCACTCCAAACGGCGTAGAGACGTATACGTGGTTCCTACAATTGCCACTCCAAAAAAGTCGCTTGTTTATTGTAGTAAGTAACCCTGCCCGCCCTACTACACTGTCGCCTGAAATTCTATTACGATTGTCGGTTTGGAGCGTACATAATGAAGGGTTAATTGTCAATGAATTCAGGGACACAGTTAGAGGCGCGTTCAGGAAACCCAACTCGACTCAGACGCGATCTGAGTAGGAATTTCATCCCAGCTAATACGTTGTCCTTTTATCTCGTATGTATGGTCGGAACCCGAACAGATTAAGTACGGCCTATAGTACACTTGCTGACTTGTTGCCGGTGCGTACGGTCTTAGTCGCACGCGCCATAAATCCGGTCCGTTTTCTTGGCTAACGAGAGCAGGCGGACCCCTACTGATAGGCACCTTTACCAAAGAACAAGCGGGCATGTGGCCTTAGACGATCCTTGTCGCCCCTTACTTAACAGACTTTCGGTGTTTCTCATCAGGGGGCCTTGTAACTCCCTTCTAGTATCAAGCGCTATGCATACACCTAGACTCTAGTTGGCTATGCTGGTTGGACGTGAACTTATTGCACAGCTTATCTGTGTCGGGAGACAAATTATTTATGCCACCGAAGCTCGGATACTCACCAACGTGCCGAAGCGCCACAAATGTTATCGCATTGGTCTTATTTTTGGGCTGGGGCCACCGCGCCATTTTGAGGCCGGGTCACTCTCGCACGCAGCCCATTGCAGCAGAAAAACAATATACTGTATAAAGCGGTGGTAGCTCTTGCACGCAAGCGCCGACCTTATAAGATTCTCACCCACAGGTAGCCTGCTGTAAAAACCAGCGTATGCCAGTACACTTTAGGGCCGGACAAGTCAGCTCTAGCTCTGCGATACTGTTCGGCCAATCCTCCTTTCACACTCCAAGATTCTTTAGTGTCCGAAGAACTCGCTGGCGCCTTGTCCTGTTATTTAAGTGTGCCCTGCCAAGCCGCAAAACCCCCCTTCTGCATTTGTTCCTCTACCCTCTGAATCTGCTTACTGTCGTCGTCACGCCCGCGTTCGGTGCAATTCTTCGCAACCAGCAGAAAAGGGTACTCATTTCATTCGGGACGGGTTCTTTTTGAACCCATTAAGTTACTTGTTGGAATACTAGGCATGGCAAGGCCGTTTTGGGCGTTCCGATTCACTCATAGAACTTCGCGTCAAGTCTACAGTAACCAAATTACTTGAAATGTTGCAAGTGGAGATGCTCAGATCAATAAGCTCCGAGGTGGAGCTGAGTCTTGCCCCCCCAATATGGCGGACGGTCTGTTTGCAGACCCGTCGTGGCTCCTGGATTGTAATTCCATATGATCTCTCTTCTGCGGTGCACCGCCCAGCGATAACTCTCGGGATCTGACGGAAAATACAATGGAAGGTCCAAATCACGCGTGGTCCGCTGGATACACGTATAAGAAGTTGCGGGAATGCTACAAACCGTTAAATAAGGCAGCCAACCTAAGCCGCGTCTACATAGGCTTTCAGCAACATGAGCTAAGCAGGCTGGGTATCCTGGTACTCACGTCACATTATGCAGGGCATGGTGCGCGAAGACTACACGCACTCACTCGGCGTTGATGGGAAATGGGAATGTGGGGACCTTTGTGGAGTGCCAGCCTGCGGCCGCACCACCCAAGGATTAGGGAAGGGGTTTCGCACCTCCCCGACGCTCCAACCCTTCGGTTGTTTGGGACACATATTCCTGTAAGAGAGCGTAAATTTGGAGGTCAATGC
		</sequence>
    <sequence><taxon idref="Location_3_3_1|31.457627740354248"/>
			GATACAAGTCTCTAAGAGGTCTGAAAGTCTTCCCATCTCGAGTACTTTAGACATACCTAGATTTTTGGCTGGCGTGTAGAGGACATGCCCTCGTCGTTCACAACGCCACATAGAGTATGGATCCCTAAGTTCCACCTAGGACGTTACACGTCTGGAACACCGTAAGGTTGGTGGATAGAACTCTCTGCCGGAGTCTGTGTTGTGTCCCGCTGGTTTCTTTTCTTGGGGTATAGATACAGTTGCTACTACAACAGGTGAGCTATTCGCGGTTCGGACGGACGGCTTCTAGTCTCTGGTGCATGCTATATACGGATTGCGGCAGCTTGTCGGGGCCGGGCCGTTGCTTTATCCACAATTGGTACATACCTCGCTCCCCCTCTTTGCGAAGAGGCGCTCGTCCTGGGGGAATCCACGGGCGAAACCGGAGTAGTACCCGGATCCCGTAGATCCATAACTCCTTGCCCGGACAATGGCCCCATACTAAACCCTATCGAGAGTCGGACGCTCATACGAGTAGTCTGCCCGAAATGCCATTTGAACTGTTGGCGTTGAGAAACGTATAAGCCAGCAACCTTAGCTGTGTCAACCTACCTGCCAAACTACCAGACACATTTCTCAAAGTGTATGGAGCCTTCTAAGGAACCAACTATTTCGGTCTCTCCGTGGCGTGCTGAAGGAAGTGTTATCTTATCTAACCCTCAAGGAAACCCTTAGGACGACCCTATCTGGGTTCCAACCCGTGGCGTTCTCAGTCAAGGTCACAGGGGTTACATTCAACCGCATCACTGGGGGGTGAGGCCGTCCTAACCCGGACGGCCGCCCAGTCACGGTAAAGCAATAGAGTAGTAACGTTAATTGTAGATGTCGACTCAACCGTTTGCTATGAGGGTAGGCAATTGGCTGTGGATTGAAGTGATGTGGCGGTCTATCGTCACCTCGCACCAATCCGAATGATAGATTGTATTTCTTACTTACGGGTTAGCGACCGAAGAAGACGGGGCATCCAGACTTTGTCAACACTTCCTGTAACAAATTCTGGTTAGAATCCAGTCATGTGTGCGACGTAAGAATACTGTGGAATTAGTTCTGTAGTTGAGTTAACCTTTTCTGAAGATTAATTGAATGAACTAGGCCGAGCAGACGGGTTGTACGTAAAAAGACGCTCCTTATATTGTTGTGCTATTAAGATATACTTATTTATAACGCGGACATCCACTCCTGACGAAACTATGCGGTGCTATGTCCACGGGCCCACGACTTGTGGACGCTGGTGGCTAGCATGTTTGCAGCTTTCTGATATTTTATTCTCATGCAGGCCGAACGACTCTGCGAGCAGGTGTTTCAAGTAAACTACAGTTGAATCAGTTATTCCGTTGATGACTCTCGTGGGGAGCAAGCATATGCGGGATAGCCATCAGAACGTGGTGGCCCTACCAGGGATAAAATTACACTAATGATCGGAGATTTCCGAAAATCAGAGTCTCTACCTAGATGTAGCTGGCCATGATGAACGTATGCCTCCGCGAATAATTCCCCGCTAGAACGGAGAGTCGCGCCCTGGCTCATCGCCCTCGAGTTTATAGATCATAGTCTAAATAATATGAAGCTCTTAGACCAGATGCCTCTGGCTGAAGCCTCTGCCCTAATTATGACATGCCAATCAGTTATGTTGCTGGTCTCAAATTGATCCAAGTAAACGAAAATCGCACGATCCGTCCCATTCGCATAGGCGGATCGATGAAGTCACAGAGATATATCCCTCCAATGGCTCAGAACGAACGTCACTTTCCATCACAAGGCGTATGGATCTTTTGTGTAGGTCTGAAACTTGCGCGATAGGCCGCGCTCTAATTTTGCAGGACCGGAGCGAGCACCCCGGAATGTGACTCTTTAAGTGCATGTCGGCGCCGCCTCTACCCGCGATCCAGGAGTTATAGACTACCGTAAAACATGCGTACGAGTCGTCAATTCAGGACAAACAGAAGAAGGGAATATAGCGGGACAGAATGCAAAAGTTCTGATGCTACAGCTTCAGGATCACTGATGAGAACCAACTTCTATCCTCCCCTCACGCAGTTGTATTCGTTCCGATGCATTATACTCCTGTGTTAGCAAGCAACCTGATTTAGAATATGCATTCAAATAACACATAATTAACCCAAACTCCCAGTTTTAGTCAGAGCCCGCGTTATCTTAAGACTTCGTCGAAGCTGAAACATGGTATTTCACTACAGACACGACCATTCTCAGGTGCCGGGAGGCGTCGGGACGGTTACCATATACAAGAGCCCCGTCATCCGTGCTCTCTTATAGCTATGCCTATACACAGGCTTAGGCGCCATAGACTCTCCCAGGGCATTATTTTGAGTCCCGAATGTGAACATGCGGATGCCCCGCGTTGAGGTGCAATGGATCCGCGGGACGAACCTACCGTAAGTAGTTAGCGCGCCGCTTATGTGCGATGAGGGATTCACCAGTTGAGTTTCCGAGCTGATTTTCCGGGTGACAACTGAAACCCCTATTGATGGTGTGCAATGATATCTCGTAACCTCTACCCCGAAAGACCGTGATACCCATCGGATTAGATAACGCTTTTACCTACCCAACCGCGGATTAGGGCGACCACGGGTCAGACGTCTGACCGCTAAATATTGATACGCATTCTCCTATGGTCCCAGGGATTTTGTCCTCCAAACTGTCCCCATAGAGGGGCAAAGCGAGGCCCCTCTGGCTAAATCTCTCATGGCGGAGTGCGCGCCATTATGCGACTGTAGAAAAAAATTCCCCTCGATCGTTCCCGCTGCCGACACTGGGATACAGTACACCCCTTACGGGAACTAGTTGCCACGTCCATCGCTCTACTGCACCAACAGGAAAACGCGTGATGGCCGCAACCGAACCTAAGTCGGAACCCCACTGGCCCTGAGGCGTAAGCTTCAGGTTGTGTGGAATTAGACTCCGCGCAGTATCACGATTGGACCTAATGCGGTAACTGTGGCGATCATACCAATGTTTCACGAGGCGACACTGCAGGCTGAACCTGTGGCATGGGGGTACTCGGCGATGGCTTCAGACTTAGCAGTTCTTCAAAAGTGTGGGCAAAGACACAAATGCCCCCAGACCCGCATTACCAGCACTTTCATTAAGGACACGTGGATCGGTCAGCGCAGTTCTATCTATCTTGCTCAGATCCTACTTCCAACTTTAAACAAATATTGACAGATGTGTGCGATTACATAGGGGCAGGCCTTGGGACCGCTTATCCACTACTAGGAATAACTGACGCTGATCGGCATGTGGTAAACAGACCCGACTTTTTAAGCGTAACGAATTGTCTCCGCGGTCCGCACTCGTCCGACATAAACCGCGAAGCACTCCGTTAGTTCGGTCGCCGGGTAGATGTCGTCAGAAACTCAATCGAGACCTCCCCAAGGACGCACGATTGCTGTGAAGAGGCAGGATCGACATTGCTCTATGGGCGCCATCGCTCGTAAGATGAATAATCGTGAGGATGGTCGGCTACGAGTATGCCGTCGTCAGCAATACCTGCGCTGGGGTAAGGTGCGAGATCATTCTACCAACAACTCCAGATGGCACGTGGGGTCTTAAGTTAGACGGATGAACCTTTTGCAAACCTTGTTTTAAGGGACATCTCTGGGCCCTGGCACATCATACCCGACGACGAGTTGTACTCGTGGCCTCATGGGAAAGTCATGCTGCCCAAGAAATAGTTATAAAGGTGAATGCATACGGATGGTTGACTATGAGATCTACGACACACCGAAATTACGTGACCCGACATGGTAGGTCAGCTATCATCACGTTTTAGTGATCCGCCTTAAAACGCCAAAATAAATCTACGTGCGGTGGCTATCGTCCGGCCGGTGGGAGCTAAACCCTAAATTCCCCAGTAGAATCCGTTTACTGTTGAAGCCAGCGCTGGGCGTAGCCTGACCGCACAGTGTCCAGATCTGAACGGAAAGTGCTCCGCACCAGAGCAGCTCGCAGTCGGGTCCCTACAACTCCGAAAATAACCGCGTTGGCAACCTCCGGCGTCTATAGTTGAGTCCTTAGCCCTCATCACTCTAGCTATCGCGTAATGACTAACGAGATCCTCCGTTAATGCGCGTTCAACTGATTCCTATCTCACCCCTATATTTTGACCTGTCAGGCGGGTGACCGCCTGCTTTCAGCTTGCGGTTATGGACGAAACGATTTCGTGCAACTCCCGGCGCAGGAAGCCGGGATCGGCAGAAAGAGTCGGCGAAAATTTGGATTGCGAATAAGGGGTTCCACCTATGTCATTCGCTTAGTGGAATGTGCTGGTTACCCGTGTTTTCACTCAAGGACATGTTCATAGCGTTAGTGTTTCACGCCTGCGAGAGCTGTATGATCTCCAGAGTACTCCTGTCTCCAGGGCGGAATAAAAACGCGGTAGTCCGTAAATAGCAATAGTATTGATAGTTGTCAGCTCGAAAAGTACGGGTTTAGTTAACGCAAAAGCTGACCCAGAACGTCGCCGCAGTAGGTTCAACGAACATTCGCAGTCCTCGTGTAGCCAAACACTCGGTATCTCCACCGCACGATAAGTGTCCTTTGTTTGACTTTCGAGGTGTCTTTGCCTGGTTTCCAAAGCTGCATTCCTGCGCGCTGACATGTCTAGGATGGACTGGCGCTTGGGCGGCGACTCAACCTGGTCCACCCTACTCACATGCAAATAACTTACTAATATTCCCTCTGATTAGTGGAGAAGGAGGGCGCGACACGCCCTAGATCCCAGGTAAGTGCCCACCTCGGTCGTACACGGTTGGATGATCCCTTGTTATGTTGTCGTCTGGTCCAATGTATATGGTAAATATGTAAGACGATATTAGTTCGGAGCGAATAACTGAATTAACGGTACCAGCATGATTTCCACGGAATTAGTTTTGCTTCCCTGGTTTTGGTTATGCTAGTGACCATCTTTGTGGTGACAGATACCGGGTAGGTTCAACCTCCAAAGAGCAACGAACGGACCAGCAAGATGGACGGAGAGGATGTGCACCCAGCGGATAGGGAGTATAACCGCTGCTGGTCCGCGTATTGGGGACGTTGTACAACAGGCAAGGGGAAGCAGACAAGCCGCCTGCCGGCCGCGTATGAAATTGTAAGGGGAACAAAGCGTCATGATTACAACCGGCGGTTACCGGACCGACCCCGTTATTTACTAGTGCACAACAGGGTCACGAATTCCGACGACATACTCCCCTACTGTGGCAACTCCAAACGCATGCGCGTGGTCGCAGGCGCATATGTACCCGGATAGCTAACGCCGTGGACCGCCAGGTGATTAGAATATCTTTATAGACTTGCTCCACAAGTCACTTTTACACGGAAGCATTGCCATTATTCACCGCATGGGGGAATATGGTAGGGAGACATCTAGAGCTCTTATAGGGTTGGCCAAGCAAGATACCGGCTTATTGCCAGTACACGTCTGGACTCGTCTCGTACGTGAACAAGGGTACGCGCATCGTCGTACGTCTGATGAAGAAGGTGGATGACCACCTAGCCCGCTTGCGAATCGTGGTTGTAAGATCAAGCCCTGCTCCAGGCCCCATTAAGAATACCCTCCATGATGCGGAAAGACATATAGCGTGATTCACGCGTGCGAAAACTAGATTAGCACGTTCTCTCTATGGCGAGGGTATAGTCTACGGTGCAAAGAGCCTCAAAAAAACCCCTCCCAGGCGTCAAAAATAGCTCTCCCATAATCCAAAGATAGGATTTGCTATCTAACTTGTGGATGCTGACTTGAGAGTTTCGTAACTCTTCCGGCCCCATTAGCATTTTTTCGACTATTTAATCCGAATCCCTGGAGTACTGTTACTATCTGTGCAGTAGGGCAGGAACGAAAAGGTGACCACCCCATACGGGACGGGACAATCTGGGATTATAGTCGAAGAATGCGGGCGGAATTTCCATATCAATCGTTCCGCCAAAGAATTATCGCGAACTGCCGCCGCTGTTAGCAAGCTACGGGTGAACGCTACTGTCATCTCAGGCTAGAGAAAGATGAAATTACACCTACAGGCCGTGTTGAAGGCTGATTATATCATGTCTCGAATGCGCTGAAATCAGGCGGCTCACGTTTCACTCGTGGCGGCGATTGACCACATCGGATGACCTACTCGAGAGTGCTTGTCGTAGCAGTAGGTGCGTCTCCATTGCCAGTCTGAACACATGACAAACCCAGTTGTCATAAACGATAACAGCACCACATCAGTTCTGGGAGCACGTGGACGACAAACTGATATGGTTCTCGTCGAGTTCGGCGGTTGCGTGAATAGATGCAGGCCGTCCGCACGCCCTGAGTATTGCCGCCGGGTTCCCTGCCCGACAGCCGACCATAGGGCTCTTGCTGTTACGGCTGGGCGAATATTGAGGTTCCAACATCAGAGGAAAATCGAGCTTATAGACGGATGGGCTACATGGTAGTACGAAACTTCACTGGCACGGGGTCGCGCTGCTGAAGTTCATGACGTGGACGGTCCCGCGTATGCCCTGGGTGCCCTAGTCCACCCGTAGATTCAACCTACCATTGTGCGGGAGGCGACGTTAAACGTGCACCTTACTCGGCGGGCCGTGTACATTCTTATCTTAGCGCCCATCACGGATAGCAGAGTTAGGACCTTCGTTAGTAGTTTGTTCCGAAGGAGGGTATTTCCAGTAACCGTCTCTAACCAAAAAATTACTGAAAGCCTGATCACTTCTGTATAGGCTCTTAGGCTAAATTTGAAGAAATTAGGATCAGGTGGCTGTACTCCACGGCTTACACCCTGAGAGTGCGGGTGGGATTATACCATAGCGCGGGTCTATCAGCAATTCTAGACGTTTTGGCTACACTTGTCCGATCACGAATGGCAACAAATATTTGTACGCAAGCATGTCCACGGTCTTTGCTGCTGGTGGGTCACCACCCGTTGCACGCAACTCGTCGGATACCGGCGGCCACATTGGTCGGAGAGGAGCAGTAGGGCGGATGGAGGCGTGCGGGACCGTACTACCCCAGAAAAACTAATTAGCGCTACAGGTCCAGGTTAGGCTTGTATCAGACGTAAAGGGAATCTCCCCTACCATGTTCATGGCAGAGGTGCAATTGCGAGAATCCGATTTCAGGTATCGCGCTAGTGCGACACTGCTTCGGAATGTATACCTGCGAGGCGATCGTCGGCGGGCCAGATAACAACAAAAGCTGTGCTCCCGGACCCCCTATTACTAAGAGCTGCTCCTTACTCGTTGCAGTGTTGAATCACAATCTACCAAGTACCCGTCTGGCATGAGGATGAAGTTTGGCTGCCTAAAGAGAAATCAATCAGTAGAAATTTTGTGTGAGTGACCGGGACCAGACACCGGCATAAGACCACGATGGCTTCGTTTATGGCGAGTAGCGGCACATGGCTGTCCCGGACCAGAACTGGCTGCTTCTTGGAAATGGGTAATCAACTGTCGGGTATATCACCTGAGATGCCCTCGGATTACTTAGTGTGGGTCTCGCGATCCCGAATAGGCGCAACGAAGTCTGTATTGCCTCGGGTCTGAAGCTGGCGCAGTATGCAAACGCCACCGTGGATAACCACGTTAGGGCGTTCTCGCAGTCCGAACGTTTAAACACGCCCTGTAAGCGTTCCATGGGGGGCAGGGATGGACAAAGAAAGTCAGCTGTACCCGGGGTAATCGTGCAAGAGGCGCATGGCTATCAACTCTTTACGTTGTGAGGAGTTACAGCCGCGACCTACACCTTTCAACTCGATTCTTAGTCTGAGCGCTTTTCAAGACCGACTGGCAGAATAGAACGTTGATTGGCAGCGTTGATGCGGTCGGAGCCTACTGCCTTCAGAACTCATAGGGCGTTCTTGAGGACATGGGCTGACCCGTTTCTGATTACACCGTCTCATCCGGCGGGTGATCCGCCTGGCTGCGCTACCCTGCTATGTCCGCCTTGCAAAACGCTTGTGTGCATTCCATATCGATGATTGTGCACGAGGACGACCCTATTTCTTAATCTCTACCTTCCCTCAATAAAGCATTGCATCTCTTTCAGGCTCAAGGGCAGCGCTCCCCTCAAAGCGGATTGAGACGTGATATCTCCCGCTACAGTCTTCCGAGGCCAGCCACAGTTGGAGTGATGTAAGCATAGCCTCGAGGCTCCAGCGTACTCCCACTTTACATTGCTCTGTGGGCTAGGGGTCAATCACGCTGGGGTGTCTGTCAGCTAATAGCACTCATAGCTATCGAGCGAAACGATACGGAAAACCTAGTTTTCAATCCTAAAATAACTGCTGCACCAACGATTTAATTCACTATTAGAAACGCAAAAACGCAAATGGAAACGGAAATGGTAATCGGATGACCTCCACGCCGCTTAGCCTCGGGCGCCCCTCGCTTTATGTCTACGTGCGCGATGGGTTCTACTTGATTTTATTTCGCGCGTCCGACTTACACTGACACATCAGCGCGAGAATAACCAAGCTCCTTGAGTCTTATCAGTTGCGTAACACGCGCGTCGAGCGGAATCGGCCCTCTGGTCCATCCTAACAGTGGGGATCTCGTCGCCTTGGACGGTTGCAAACTAACCAGGTGCTTCAACGATCTTCAATTTAGAACTTAAGGTAAAAAAAGCTTGACCGCGTAAAATCGCGCAGGGTGACATCTCTTGTATACGGACGGCGTTTGCACTATAACCTGCCCTAGCACCCGTGCCTTATGACTTCTATACTTCCAGATAGGTAGAGCTGGATTCCCCCTGGCCAATTACGTTTGTGCTAGCACTTCCTCCGTAGTGCGAGCGAGGTCAAAACCGGGCAGGTCAGCAAGCGGCCGCCGTATCCCGTCACGCTTCACCCGTGATCAAATCTCTGTGTTCAACTATCTCCCACGCCGGGATCCCCTTACCAAGCGGGGAAAATGCGGTGGGTATACTTACCTGTATAGCGTGGTTTTCACTCGCCCTCGAAGGCGAGATGGGTATTCTCAGTCAGGCCACCCGGCTCGGCCGACAGAAGAATGCGATTTGACTAGGCCCGAGACCTCTTCATTGCCAGCGAGGTACGGACGATGGCAAAGCACACCTTGAGCTCGCCATAGTACAAGTCAATGCAGGCCCGCAACCAGTCCCTGTCAATAAGCTTTCTCTATGCGTGGTCTTGATCTGCTGTCCATACCAGCCGTTCATGTGCCAATGACCTCGTGGAGTCAGGGGCGTAAATCCAACCGCTAGTCTTGATTTTCGAAATATTACTTAGTAGGCTGTTAAGCCGACGACACCTGATGGAGGCATGAATTTTTTCCTTGTTCCCCTTCACAAAGCATGACGGTCGTAGGGAACGTTTCTTGTAGCATCACAGTTCAGGTCCCTAAACTTTCCGACGGACCTGCTGCGGATTCGCTAGCAAGGACACGCGAGGACGAAGGGCTGTAGAGACCAGCGCCCTGTCTTGAATATACTGGAACGACGTTAATTAGATCGTAATAAGAACGGAATACTGTACTACGCAGAACACCAAGTGTGGCCACCGTGATGATAAGAAGTGGTAACCCACAAGATGAACAACTTATGTTACCTACCGTTGATAATCCGGCACTCCCGTCTGTCGGAAGTCCGGCAGGTGCGGAACGCAATCGTCGTAGTACTTTCAGTCCCAATTGGTGAGTATTGTAAATTAGCGTGAGAATCGTGCTTGATCGCTATATGAGGGACAGGTCCGCAACTCGAAGTGCCGGCTGAGATTCTCTATGTTATGAAGTATTTCTCCCTATCGCTGCCTGCTTCGGGTCACGGTCTCTCAATTAGTCCCACGTGGACACAGCTAAATCAGGACTAACTATTGAGTGGAGAATCCTCCTGCAACTGGAAAAACACTATGTGGTCTAGACAACAGAGAGTCGGCCAAGAATGGTGTCGGGACAGTCCAGCTTTGATGGGGGTTTGCTAAGGTCTTTCCCCGACCCAATCTCGGAGGTGTGCGTTTGCAAGCCCACAGGTAACTCTAGAACTTCTCTCCAAAGCACTCAACACGTGCGTATCGAACCGTGGGACGTAGCAGGTCGGCTAAAGCGTATCTTCAGTTAGGGGTAAACCATAAGGATTAGCCTAGTGGGATACTTAACAATGTGTACTAGGCACTCGATTTTAAATTGCTAAGAAAACGGGTGGCGGACATGGGTCAGTCAAAGCCACTAAATCTATTGTTAAGGCAACTGTACACCTGAGTAGAGGCGATGGTACGTCAGTTCTTGGACTTGATGGGGTTTAAGAAAGGGTTCACACCATTTTTGCAGATAGCAAGAAATCATCCAAATGGGATTCGACCTGCTACGTACTGGGAGCGTTGGTTACTAACGCCCACAATTATATTTGCCTGCGAATCTGGTTAACACAGTAGCGCATGCCCGCTACCTACTTAGACTCACATAAGCACCCATCACACGGGTGTGGCACAATTGACTAGATCTACTATTCTCGGCTCTCAACCAGATCTAAATGAACCGCCTATACTTTCACTAATCTGCTGGTCGCTACAGTGTACATATCCTTATTAGAGAGCATTGAGGCCTATAGCGCTTAGGTCACGAGATAAAACTTACGGAATGCCAATGTCAGCCGCTATGGTTCGACTGCAAAATTAACCCGGTCGAAGACACCTTTACTGAGTTCCGGTTACGCTCTAATTGTTCACAGACCGGATGGGAGTTGGCCGCTCACAGAACGAGTGAGCAGGTTAGAAACAGGACTAGTAGCAACTTAGGATGGGCTATCAGGCTGATGTCCAGTGGATAAAGTCGCGACTGACAACTCACGTTGGTAACAACCCGCCTGCTATCCTCGGGGACAAACCCTTCTCAAGTATGACCAGTTCCTCTAAGTCGCCTTCGCCGGATAGCAGGCCGGCATAGCCAAATTGAACGCTCTCTGAATGGGGAATGTAGGCGTTTTAGATGGTGATCCGACACTGCATGACATTAAGTTTGCGATGGGCCGCCGTAGCTGCGATATGTTATGTGTGAGGGCTAGAAGAGCGAGCGCTCGCAAGCAGCCAGACTAGATTGATAAGCTTTCTTATGGTCTGTGGGATTCAGACCGGCCCCCTCAATCAGAGTCGTCCCATAGTGTTATTGGCCGGTGGCCAGGAAAATAGGAGAGCAGTTAATACGGCATTCCGGAGCTCGAGCGCGGAAATGCCTTACGTGCAGTACGAAGTCAGTCAAGCACGTGTATCAGCCTTTTACGTACGCACCCTTGTTTGGAATGTAGTTAACGGGTGTTTCGGTCTCGTAGACGATTTTTGACATAAATAATTTGCGCTCTCTCTTGTGCCTATGCCGCATGGGATCAATCTGCCTGAAGAGGACACACATGCCTTGCATTCATTCCCTCATGTGATGGACCCCTGTATAGTGGCGAGTGCCCCCCGTATAGCCAAATATAGAGCTGGAGTAGGCCCCTAGGTATGACCTAACTCATTGATGCGGGCGTCGTGCTTGTGCCTCTGGGAACCGCTGCGTTGTGGTACCCGCCTCTCTAACTGGCCCTCTCCCTCCAACTTTCTTCTTCCCAGGGACATACTCAACGGAAAGTATCCTGCTTCTCTGGGTTGTTTCGAGAGGTGAACTCTCTTCTCCCCGCTCCCTAACCCGTAAGAGTCTAATCCCCGGTTCCGTAGCAAATTTAAACAGTCGGCGTGGGCAAAACGCAACTCGTACAGCCGGACTTTCTCGGATTAAGAGTGTGAGGTAGATCACGTGCTTGTCGCTCTAAAAAGCCTTAGAACACCATTGACGGAGCCCAATACGGGGACAACCACGCGTTCAAGGAGGCAATATTTGGACGACGACCCTGCTCCCTTGGAGACAACCTCTTTACCTCGCGTTTTTATTGTTCCACAATGACCGTAGAATCACTGGATTGAGGAGGTAAGGCCACACGATGAAGCCCCGTAAACCTCAATATCAGTTGCGCGAGTTTGGCTGAGAACTGGTCCGCTTGCCGCCTTTTCTGCTACTGGTTACTTTCTGAGCTACGTCGACACGATGGGAGCATTGTCCGTGCCGGGGTAAGCGTCACTGGCCGGTAGGTCTCGCTGGACTACAGTAGGATGCGTCACCGCGGTGGAGTATAATGCCCATTCACCTGGGGGAACCCGCTGATGCAGCTTTGACCGGAATATCACGGGTGTTTGGGCACTCCAAGCGGCGTAGAGACGTATACGTGGTTCCTACAATTGCCACTCCAAAAAAGTCGCTTGTTTATTGTAGTAAGTAACCCTGCCCGCCCTACTACACTGTCGCCAGAAATTCTATTACGATTGTCGGTTTGGAGCGTACATAAGGAAGGGTTAATTGTCAATGAATTCAGGGACACAGTTAGAGGCGCGTTCAGGAAACCCAACTCGACTCAGACGCGATCTGAGTAGGAATTTCATCCCAGCTAATACGTTGTCCTTTTGTCTCGTATGTATGGTCGGAACCCGAACAGATTAAGTACGGCCTATAGTACACTTGCTGACTTGTTGCCGGTGCGTACGGTCTTAGTCGCACGCGCCATAAATCCGGTCCGTTTTCTTGGCTAACGAGAGCAGGAGGACCCCTACTGATAGGCACCTTTACCAAAGAACAAGCGGGCATGTGGCCTTAGACGATCCTTGTCGCCCCTTACTTAACAGACTTTCGGTGTTTCTCATCAGGGGGCCTTGTAACTCCCTTCTAGTATCAAGCGCTATGCATACACCTAGACTCTAGTTGGCTATGCTGGTTGGACGTGAACTTATTGCACAGCTTATCTGTGTCGGGAGACAAATTATTTATGCCAACGAAGCTCGGATACTCACCAACGTGCCGAAGCGCCACAAATGTTATCACATTGGTCTTATTTTTGGGCTGGGGCCACCGCGCCATTTTGAGGCCGGGTCACTCTCGCACGCAGCCCATTGCAGCAGAAAAACAATATACTGTATAAAGCGGTGGTAGCTCTTGCACGCAAGCGCCGACCTTATAAGATTCTCACCCACAGGTAGCCTGCTGTAAAAACCAGCGTATGCCAGTACACTTTAGGGCCGGACAAGTCAGCTCTAGCTCTACGATACTGTTCGGCCAATCCTCCTTTCACACTCCAAGATTCTTTAGTGTCCGAAGAACTCGCTGGCGCCTTGTCCTGTTATTTAAGTGTGCCCTGCCAAGCAGCAAAACCCCCCTTCTGCATTTGATCCTCTACCCTCTGAATCTGCTTACTGTCGTCGTCACGCCCGCGTTCGGTGCAACTCTTCGCAACCAGCAGAAAAGGGTACTCATTTCATTCGGGACGGGTTCTTTTTGAACCCATTAAGTTACTTGTTGGAATACTAGGCATGGCATGGCCGTTTTGGGCGTTCCGATTCACTCATAGAACTTCGCGTCAAGTCTACAGTAACCAAATTACTTGAAATGTTGCAAGTGGAGATGCTCAGATCAATAAGCTCCGAGGTGGAGCTGAGTCTTGCCCCCCCAATATGGCGGACGGTCTGTTTGCAGACCTGTCGTGGCTCCTGGATTGTAATTCCATATGATCTCTCTTCTGCGGTGCACCGCCCAGCGATAACCCTCGGGATCTGACGGAAAATACAATGGAAGGTCCAAATTACGCGTGGTCCGCTGGATACACGTATAAGAAGTTGCGGGAATGCTACAAATCGTTAAATAAGGCAGCCAACCTAAGCCGCGTCTACATAGGCTTCCAGCAACATGAGCTAAGCAGGCTGGGTATCCTGGTACTCACGTCACATTATGCAGGGCATGGTGCGCGAAGACTACACGCACTCACTCGGCGTTGATGGGAAATGGGAATGTGGGGACCTTTGTGGAGTGCCAGCCTGCGGCCGCACCACCCAAGGATTAGGGAAGGGGTTTCGCACCTCCCCGACGCTCCAACCCTTCGGTTGTTTGGGACACATATTCCTGTAAGAGAGCGTAAATTTGGAGGTCAATGC
		</sequence>
    <sequence><taxon idref="Location_2_1_1|21.320034627612245"/>
[truncated: 350,523 more chars]
