# Supplementary material for: Epidemic Reconstruction in a Phylogenetics Framework: Transmission Trees as Partitions of the Node Set
Source: PLoS Comput Biol. 2015 Dec 30;11(12):e1004613. doi: 10.1371/journal.pcbi.1004613 (PMC4701012; doi:10.1371/journal.pcbi.1004613)
Supplement: S1 Data — BEAST input file for all WHC analyses of all simulated datasets. (ZIP) [file pcbi.1004613.s006.zip › S1_Data/wcc_X_25_vfast_10.xml]

<!-- Generated by BEAUTi v1.8.0 Prerelease r5934                             -->
<!--       by Alexei J. Drummond, Andrew Rambaut and Marc A. Suchard         -->
<!--       Department of Computer Science, University of Auckland and        -->
<!--       Institute of Evolutionary Biology, University of Edinburgh        -->
<!--       David Geffen School of Medicine, University of California, Los Angeles-->
<!--       http://beast.bio.ed.ac.uk/                                        -->
<!-- BEAUTi output modified for transmission tree reconstruction by OldMacDonald 4-->
<!--        by Matthew Hall, University of Edinburgh-->
<beast>
  <!-- The list of taxa to be analysed (can also include dates/ages).          -->
  <!-- ntax=49                                                                 -->
  <taxa id="taxa">
    <taxon id="Location_0_0_0|15.36073091813088">
      <date value="15.36073092" direction="forwards" units="days"/>
      <attr name="caseID">Location_0_0_0</attr>
    </taxon>
    <taxon id="Location_0_0_1|18.79728773200035">
      <date value="18.79728773" direction="forwards" units="days"/>
      <attr name="caseID">Location_0_0_1</attr>
    </taxon>
    <taxon id="Location_0_1_0|29.881255633384864">
      <date value="29.88125563" direction="forwards" units="days"/>
      <attr name="caseID">Location_0_1_0</attr>
    </taxon>
    <taxon id="Location_0_1_1|23.27559636670452">
      <date value="23.27559637" direction="forwards" units="days"/>
      <attr name="caseID">Location_0_1_1</attr>
    </taxon>
    <taxon id="Location_0_2_0|30.43963400251488">
      <date value="30.439634" direction="forwards" units="days"/>
      <attr name="caseID">Location_0_2_0</attr>
    </taxon>
    <taxon id="Location_0_2_1|49.09534373194097">
      <date value="49.09534373" direction="forwards" units="days"/>
      <attr name="caseID">Location_0_2_1</attr>
    </taxon>
    <taxon id="Location_0_3_0|39.65084968214758">
      <date value="39.65084968" direction="forwards" units="days"/>
      <attr name="caseID">Location_0_3_0</attr>
    </taxon>
    <taxon id="Location_0_4_0|69.10054496438843">
      <date value="69.10054496" direction="forwards" units="days"/>
      <attr name="caseID">Location_0_4_0</attr>
    </taxon>
    <taxon id="Location_0_4_1|60.75571889553006">
      <date value="60.7557189" direction="forwards" units="days"/>
      <attr name="caseID">Location_0_4_1</attr>
    </taxon>
    <taxon id="Location_1_0_0|32.52416222930701">
      <date value="32.52416223" direction="forwards" units="days"/>
      <attr name="caseID">Location_1_0_0</attr>
    </taxon>
    <taxon id="Location_1_0_1|38.24154717715283">
      <date value="38.24154718" direction="forwards" units="days"/>
      <attr name="caseID">Location_1_0_1</attr>
    </taxon>
    <taxon id="Location_1_1_0|27.393620697722106">
      <date value="27.3936207" direction="forwards" units="days"/>
      <attr name="caseID">Location_1_1_0</attr>
    </taxon>
    <taxon id="Location_1_1_1|19.88641829580165">
      <date value="19.8864183" direction="forwards" units="days"/>
      <attr name="caseID">Location_1_1_1</attr>
    </taxon>
    <taxon id="Location_1_2_0|26.72395857327802">
      <date value="26.72395857" direction="forwards" units="days"/>
      <attr name="caseID">Location_1_2_0</attr>
    </taxon>
    <taxon id="Location_1_2_1|34.65589598326001">
      <date value="34.65589598" direction="forwards" units="days"/>
      <attr name="caseID">Location_1_2_1</attr>
    </taxon>
    <taxon id="Location_1_3_0|33.54037674187702">
      <date value="33.54037674" direction="forwards" units="days"/>
      <attr name="caseID">Location_1_3_0</attr>
    </taxon>
    <taxon id="Location_1_3_1|34.07404008608056">
      <date value="34.07404009" direction="forwards" units="days"/>
      <attr name="caseID">Location_1_3_1</attr>
    </taxon>
    <taxon id="Location_1_4_0|31.20935565202098">
      <date value="31.20935565" direction="forwards" units="days"/>
      <attr name="caseID">Location_1_4_0</attr>
    </taxon>
    <taxon id="Location_1_4_1|24.805404645928565">
      <date value="24.80540465" direction="forwards" units="days"/>
      <attr name="caseID">Location_1_4_1</attr>
    </taxon>
    <taxon id="Location_2_0_0|23.551705661812093">
      <date value="23.55170566" direction="forwards" units="days"/>
      <attr name="caseID">Location_2_0_0</attr>
    </taxon>
    <taxon id="Location_2_0_1|32.61653230220578">
      <date value="32.6165323" direction="forwards" units="days"/>
      <attr name="caseID">Location_2_0_1</attr>
    </taxon>
    <taxon id="Location_2_1_0|9.305706706271112">
      <date value="9.305706706" direction="forwards" units="days"/>
      <attr name="caseID">Location_2_1_0</attr>
    </taxon>
    <taxon id="Location_2_1_1|16.00923877863359">
      <date value="16.00923878" direction="forwards" units="days"/>
      <attr name="caseID">Location_2_1_1</attr>
    </taxon>
    <taxon id="Location_2_2_0|25.17946098940735">
      <date value="25.17946099" direction="forwards" units="days"/>
      <attr name="caseID">Location_2_2_0</attr>
    </taxon>
    <taxon id="Location_2_2_1|31.293723486760577">
      <date value="31.29372349" direction="forwards" units="days"/>
      <attr name="caseID">Location_2_2_1</attr>
    </taxon>
    <taxon id="Location_2_3_0|32.41799502695689">
      <date value="32.41799503" direction="forwards" units="days"/>
      <attr name="caseID">Location_2_3_0</attr>
    </taxon>
    <taxon id="Location_2_3_1|35.33214616566897">
      <date value="35.33214617" direction="forwards" units="days"/>
      <attr name="caseID">Location_2_3_1</attr>
    </taxon>
    <taxon id="Location_2_4_0|34.456911211224465">
      <date value="34.45691121" direction="forwards" units="days"/>
      <attr name="caseID">Location_2_4_0</attr>
    </taxon>
    <taxon id="Location_2_4_1|35.70746829841998">
      <date value="35.7074683" direction="forwards" units="days"/>
      <attr name="caseID">Location_2_4_1</attr>
    </taxon>
    <taxon id="Location_3_0_0|20.384007752472513">
      <date value="20.38400775" direction="forwards" units="days"/>
      <attr name="caseID">Location_3_0_0</attr>
    </taxon>
    <taxon id="Location_3_0_1|17.205527643397755">
      <date value="17.20552764" direction="forwards" units="days"/>
      <attr name="caseID">Location_3_0_1</attr>
    </taxon>
    <taxon id="Location_3_1_0|20.88117687872287">
      <date value="20.88117688" direction="forwards" units="days"/>
      <attr name="caseID">Location_3_1_0</attr>
    </taxon>
    <taxon id="Location_3_1_1|25.369014662073944">
      <date value="25.36901466" direction="forwards" units="days"/>
      <attr name="caseID">Location_3_1_1</attr>
    </taxon>
    <taxon id="Location_3_2_0|30.155636942907094">
      <date value="30.15563694" direction="forwards" units="days"/>
      <attr name="caseID">Location_3_2_0</attr>
    </taxon>
    <taxon id="Location_3_2_1|25.430344908134387">
      <date value="25.43034491" direction="forwards" units="days"/>
      <attr name="caseID">Location_3_2_1</attr>
    </taxon>
    <taxon id="Location_3_3_0|38.50549109490582">
      <date value="38.50549109" direction="forwards" units="days"/>
      <attr name="caseID">Location_3_3_0</attr>
    </taxon>
    <taxon id="Location_3_3_1|34.56439978886673">
      <date value="34.56439979" direction="forwards" units="days"/>
      <attr name="caseID">Location_3_3_1</attr>
    </taxon>
    <taxon id="Location_3_4_0|32.02055239538191">
      <date value="32.0205524" direction="forwards" units="days"/>
      <attr name="caseID">Location_3_4_0</attr>
    </taxon>
    <taxon id="Location_3_4_1|30.924462846565717">
      <date value="30.92446285" direction="forwards" units="days"/>
      <attr name="caseID">Location_3_4_1</attr>
    </taxon>
    <taxon id="Location_4_0_0|22.364121872236524">
      <date value="22.36412187" direction="forwards" units="days"/>
      <attr name="caseID">Location_4_0_0</attr>
    </taxon>
    <taxon id="Location_4_0_1|21.266786481638675">
      <date value="21.26678648" direction="forwards" units="days"/>
      <attr name="caseID">Location_4_0_1</attr>
    </taxon>
    <taxon id="Location_4_1_0|35.064150192080646">
      <date value="35.06415019" direction="forwards" units="days"/>
      <attr name="caseID">Location_4_1_0</attr>
    </taxon>
    <taxon id="Location_4_1_1|29.454702554991435">
      <date value="29.45470255" direction="forwards" units="days"/>
      <attr name="caseID">Location_4_1_1</attr>
    </taxon>
    <taxon id="Location_4_2_0|35.66111597433019">
      <date value="35.66111597" direction="forwards" units="days"/>
      <attr name="caseID">Location_4_2_0</attr>
    </taxon>
    <taxon id="Location_4_2_1|35.12400217298295">
      <date value="35.12400217" direction="forwards" units="days"/>
      <attr name="caseID">Location_4_2_1</attr>
    </taxon>
    <taxon id="Location_4_3_0|41.77528991894962">
      <date value="41.77528992" direction="forwards" units="days"/>
      <attr name="caseID">Location_4_3_0</attr>
    </taxon>
    <taxon id="Location_4_3_1|36.83153803227527">
      <date value="36.83153803" direction="forwards" units="days"/>
      <attr name="caseID">Location_4_3_1</attr>
    </taxon>
    <taxon id="Location_4_4_0|40.36156958150876">
      <date value="40.36156958" direction="forwards" units="days"/>
      <attr name="caseID">Location_4_4_0</attr>
    </taxon>
    <taxon id="Location_4_4_1|36.47885083173267">
      <date value="36.47885083" direction="forwards" units="days"/>
      <attr name="caseID">Location_4_4_1</attr>
    </taxon>
  </taxa>
  <!-- The sequence alignment (each sequence refers to a taxon above).         -->
  <!-- ntax=49 nchar=14000                                                      -->
  <alignment id="alignment" dataType="nucleotide">
    <sequence><taxon idref="Location_2_1_0|9.305706706271112"/>
			ATCCCTGAAATCCGCTGGCAAGGGCATAGGTGTTTGGCGTTAAAATCGGTTGCCATCGTACAGGTCGCGTTCACTTTTAGACTTCTACACAGCGTGCCCGCGGAGGCCTGTCCTTGTAATCTAGATTAGTAAGAGGAATAAGGATAGGTGGGGCTATGAACTGAATCGACAAAGGCACTAGGCCCCCGAGATAGACCTCAGCCTTAGCTGTTCACGGTTGGAACTCAAAACATTGTAGAATCCCGACGGACCGTTAAGTTCAATAACCCCTGACTAGCGGGCGCGAGTCGGGATCCTAATCTTGTGGCGTTAATGGCTCTCTTGTAGCCAACTAAGTACCGAACCCAATTCGAGCCGCGCAGGTCTGCGCCCACTGTTTTACGGTTCTTTCTTCGTCTCGCAGCTGCGCGAGCGAGTGCCGATCTGTGCATTCGATGGTAATTGAGTAGTAGTCGGTAGCTTCTGTCCTCATTGTGTAGCTCTCCTGCACATGGGGACTGCACGCGACACCCACTTGTTATGCGTCATCTCCGCTAAACCAACCACCGGTGTGATAGACGAGGGGGTACGCCACTAGGCCCTGAACCCGAGACGGGCACCTGGAGCTGCAGTTAACCTGAACACCGGCTTCCAGACTGATTAGCAACAGACTGTTCCTGGCGTTGCCCCCATAACCATGGCACATGGGGCTGTGACAAAGTTGACCGATATCTCCGGCACACAGGGACTCAGGCGTTAAGTTTCTGCGAGTGCACGCGCAAAATCGTAAAGGTTTCAAGTGTTATACAGCCGTTGAGCTGTTGGAGTTTCTATCTAGTGTCAATCAAAACTAGTCGACATAACACTCGTAGTGGAGCTTTCAGGGGCACTGTAAAAATGCCTACATACCTGGCACTGGTACGCAAAGTCAGAGTCCTCGCCAGTTGTATAGTGAGGCCTCGGTAGACAAACGGTCCACCGCCATATCTTAGGCCTATACGGACGAGTAGAAGGTCTCGTGCGAGGGATGAGATATACGCTGCTTCAAACCATTTCAAGGTACGTTGGAGGTCTATGGCGCATGCTTAGCCCGACTGCGATCTCATACAGGCTTACGTTATAGATGGAGGCCAGCATCTATTACTACCGACATAGCACGTGATTTCTACACCTTCTGTTATGACTGGTAGTTATTTCGATTGCGCGGGACGGAACACAGCACACTGCCTGGGCCCATGGATGCTACGTAACCATCCGACGTACGGCACAGCTAAAGTCCACGAGGGATGGCAAGCCGAGTCGGGTCGGCATGGGCATTTTGATCACGTGGGTTGGGCGCCGGTTTTCGTCTCAATGTATGATCACGCTAATGATTCCATAGTTCTTTCACTACTCACTAACAGTTCTTTTGCAGCTGTCCAACAGGATGGTACACTGCGCGGGACAGAGGTTGCCTATTGCAAGGCCGATTCGCCCTCCGCCAACAACTCGAGCGGCATGCTTCATACCGCTTGGTTCAAAGCCCACGGGGCCTGCACTTTATACGAGCTGCTAACGTCATTAGTATGGGGAGATCTTGTTGGCATTCCCTCTCACAGACGGGCATCGCCAAAATCACGTATCTCCGACAATTTCACTAACGCGCCTATATTGTTCCCCTAAAACATAAGGCAGACCTAGGGGGGATCGAGACATAGTCCTAGGCCATACCTTGCCCCCGCGCACGTCCGTAGCACTGTCGGCATTGCCAATGGGACCTTCGCTCACAACAGTAATTTTACCCTCTCACACAGGTGCCCGTCCGTCGACGTGCTGCCAGTGGTATAGAAATTGCTTTCGGTCAACAGCGCGTGCTCGAAGCGGAACTTTTAGGATGTCCTGGCCGTGAGCTCCTCCGCCACCAGTGAAAAGCTCCGTAAGAGAAACAGTTACAAATACACTGTCCGTTTGCAGGCGTTTACCGAAAAGAGAGGGCGCCGTAAAGCGCATCTCATTTCTGTCGACTACCTCCGCCCCTAATGTACAATCTGCCTGGCTGTGTGGTGGCAGATAGGGAAGCATCTACATCAGAGGGCAGCGTCGCGTAAATGAGACATGATTCTGCGTGGTACGCTTAAATAGTCGTATTACTCCCAAGAGAAACACAGCCGGTGGTTATAGCAAGCAATGATTGTCAGGGCTGGATAGTATTTACCCCCGAGAACATACTACTTGGTCTGCGCAGTCGCAGCTTGGAATGACCGGAGTTAGCCTGACGCCCTCCCTGGATCCTCTGTGACTGTTATTACTTAGGCATCTGCACTTTAAAACAGCCCAATTTACCCCGCACGCAGACCGGCTGGATTCAAACAGGTCCCTTCGGTCGAGGATTATTCATGGCCGCAACTGTGGTTGCACTATGCAGGTTGATGCGACGTTATGGGCTCAATGTCTTCTAGGGGACTTCCCCCAGATCCAGTATGCATCAAGAACGATGGCGATCAGTAGATCGTGGGCCGATGCCTAGGGAGGGCGTGAGGCGGTCCTGGCAAGGGTGTTTCCCGGACTTTAGCTAGGCACAGAAAATTGTCTCGTATGGTCTTTGCTTAGTTAAAGTACTCCCCCGTAAACACGCGGCTAATTAGAAATGGCACAAATTAGTCCTATGATAACGGAGCCCAGAGGCTTCATTTAGTTATGATCGCCAGCTTGCGTGTGTGAGACGACCGCGCGGTAACAGCCAATCTTCAGGGTGCAAGAAGCTACTCTCACTACCTCGTAACGTTGCTGCTTTCTTCGTGAACTCGGACTCCGTGAGGTTTATTAACTACTTCGCCGTAAGGCCATCCCATACAGGTAATGAAAGTTACGGTACCGTGAGACGCGGAGTTAATTAAAATGTCAGAGGTGCTTCTGAAGTCACCAGTGGCTAGAAGAAGTGTTCAGTATTAAACTCGGCAGTTCGAGGGTGAAACCAACTTGCGCGGTTGCCGGGCGGGCGATGGGAGCTGGCCACCGTGACGGACGTGCTTTCAAATTCTTCCCGACCAAAGCTATCGTGAATCGTCAGCCTTAAATATTGGTCTAGACTTTCCTAACGTTACGTAAATCTAGTTGAACAATAATTAGAATCCACCGATTGGCCGCATGCCCGTATCGCCGCAAGGTGGCGCTGCAGGAACCTAAATTGTAGGTACTGCCTGGAGCGCAAAAGTACGTGAATTAAATGTAGAACATTAGCCGCCCTCGGCGGCATCAACCAGACGCCTGCACCCAAGATTAGGCCTACGCATGGAGGTCACGCACCCCCAACGCTCTGGTCGCGCACAACTCGACCTCGATTCAATTAGCATCTCATCCATACGATGACGTTGCCTTGTGAATAAAGGGGTACATCGAGATCTTGACCCAGGCGCGGTTGCTGGTCGTCCATAGAAGTCATTAGAGGCCCGCTAGAGATCGTGCGGCTGGTTGCGGAATCACGTTCTACCATGGACACAGCCTATGGGTATTCCCCCAAATAGCTCGGGACGATCTACTCGTTAAGCTGTTATGTGGCTTTCCTGAGATTCCTAGCCCGAGCGCGGCTGGGTACTGCGTTCACATGTTGCACTTTTGTGCCTCCAAGTCAGGCCCATTGCCCCCCTCCCGAAGCAGCCTCAAGAATCAAGGGGTGAAAGGAGTCTGACATAATCAATATTCCGTGTGATGCGTTCGAACCCAACTATTTAAGGCGCGCTCCGGTACTCCTCGGCGTTTGATGAGCACGAATCAAAACGCAAACATACAGCAACAGCTTATCATCAATACTAAAACAGGGCACGAGGATTACGTTGGAGGCCCCATATTTTCTGTTAGGGAGGCCTCCATATCTAAGAGCCGCTAATCTGTCGACGACTTAGCTTACACATTGCAGCATCCATCTGGTTGTATTGAGCTTTGAGCTGTCGGTGACAGATATAAGAGTTGACCTTACGAGGTCTGAGAACAGCTGTGCCGTTTTGCACTGAATCCAAAAAGGACCCGGTAGCCCCACTCTACTTAAAAATGTACGCACCTGGAGGACCGTCCTATCGGTATCCAGAGTATCTTAAACCGCCGCGTTAAATATACCCTCCGCCTAGCCGTTTCGGATGACGCCAGATGATATTAAATATGAGTGGGGCCTGTGCGACTCGGCACAACTTTGCGTTCTTAGATCAAACGAGTTGAAGGCGTGGAAAAACGGTCTAAGATTCGAACATCACGTCACATCACTCTTCAATGTCCATTGTATGATGCAGACATGATCGGCTAGTGTGCTGTGTCTCTCATGTCAGATTGATTACCGCTTAATGCTGCAACATATGGGGTTTTCCCTTACATTTCCGGAATGGCCCCCGTCAATTGCCTTCTTTATAACTTCACAACGACCTCGTAACGCATCCAAGGGATAAAAGTAGACAGACCTTTCCACCTACACCTTTTGGACTGCGGGAGGTTACAAGTCCCCGCCCCAACGATTAGCTTAGTTTAAGATTGAACGTCAGGCTCCTGGGCTGACGGCAAGCTGCCGCCATTGCAACGACCGCCCCCCCTCACCTAGATACAGTATTTATCGCACTTAGCTTCACCATCAAATCTTGCAAAGAACCATGCGCCCGTAGATCCTTAGTTATTGAGTCAGAATCCGCCCCCGTCCATGAATAATCATTTCAGTTGCGCCATATTATTATCGAGCGGCGAAACAGCGAGCTAGTCTGAGTAACCACGAACAGCACTTAACCTCTTCCTGCGGCGTATGGCGGAGATCGGAAATGGAGTAGTTTATGCATCTCTTCCACTAGCGCAGGCTGGTGTCCAATCCGCTTCCGACCCTCACTCCCAGGCATCAGCTCCGTACCGTTTGCCTATAAAAAGTTCCGCCAATTTTGTATGGAAACATACGTGGAGTTTCTAGCTGCAGAGTTAATATCTGTGCGCCAAACCGACTTTAGTTTGTACGTTTAAGGCCTCTTGGAGTTCTACACTTCTGGTCTAAGCGGCTCAACTCGATTGAGTCGCTACTGCGCTGAGTGCGTAAGCGCAAGTGGCTGGATGAAACGTGACAGAACAACCGACAGACGTGGGGCATGTATGCAATAGTTCATACGACCGAATTCCAAAGACGCACCATGCATAACATTCGCGGATAAACTCATTTGTTATCTAAGGAGCATGCCCGGACATTAGCTCCGACTTATTAATGCGTATTTGACATAGTACCTCAGCTCACTACAAAGAACCCGCAAGGGGAAGCTTACTCGCCGAGAGGTCCTAGGACATCGAAAAAGACCCAGGCCAACACCATGAGCGCGTCCTCTGTCATCGGGACAGGGTACGACATAGTGGTCTCGGTACTGGAGGAAAGCCGATCCGGGCTGTTTAGGACCGAATAGGTCCCTCCGTGACCCACCTTATCTCCAACGTCTTGCGTACCTTAGTAGGACCATGCAACCCGGTATTCTGCCCACGAATACGTAACTATTCTTATCATGGTGGGACCGACGGACCATCGGCCTGCTCAGCAGCTTCGCAATAACACTCTGGGTTATACCTTTTATTGAAAAGACGTCGACCACCATCAAGGAGGCGCTTGTTGCATTCCGACGGCATTACGGCAACCTAAGTGATCAGCATCATGATGAAGATAAACATTCGGGCGGTATGGAGTAAGCATGCCTGGCATCGCTTTATTCCATGCTGCCATTTCCATTACTGTGCGACTCAAATCACATCCTATGGGCGTCCGTGTATACGAACTGTGCCCGGTAGGGAACCCGGAAGGTCATATTCGTCAGTTACCAGGCATCTCCGTCTTGCCTCGGTATAGCCCACGAAAATCATCAGTAGTGCGCAACTCTAGCCGCTGCACGATATTACATGAAGGACATGTTTCCTTGTATATGCATTACGTACAACAACGGTCATCTATGAACCCGTGTAACGCCGCCGCGAGCTTTCTGTTGTGCTTGACCATGCCCATACTTAAAATGCGCGGGTGGCTCAGACGTGACTGTATACTTGGATCGCCTTGACTCTTACTTTGCTTTGGTAAGAGATCGACAGTTCCCGCAATCTAGACTCCTTAGATATCTGGCTGAGCAGTTAGATCTCTAGGACGTAAATAACAGAGTGAGGTCAACAAGCTGGAGCTTGCCACCTGTTCAACCCGTGCAGCATTAAACCCAATCCCAGTGGGCAATAGGGGATCTGCGTAGCTTTACGGCGCACAGCTCACCAGGTGCAAGCATAGCCACCGGGTAAGAAGGATAGTGATGAGGAGACGGTGTTATTGGGCAATATACTACGTCATTGACCTTCCCACGCGCGACCCTACCCCTTTAAAAATATCGTTAGGTATGTAATTTGCATGGGACGTTGCCGAGTCGTATGTATCACAAGTCCTCGTACAATTATAATTTGCGGTGTGAGGTCACTGTGCGCGACCCTTTTGAGTGCCTACAATATATTCAGTAACTACAACACTGTCTATCTTTGGTATTTACCAGATGAGAGATGAACCTGTTCGATGAAAAGTTCGGTAATTGCGAAGTCTTTGGTTTTTCTATCCATTAAAACTAATCAGACCTCAGTACGTTCTAACTGCCTATACAGTACCGGAGAAGGAGACCGAGCAGAGCGCCACTCTTACATATTCGCGGTTGTGCCCTTTGCTACATGGAATTTTCGGGGCTGTATCGATCGGTGGCAGCAATGAATTATAGCTTCCGACACCTGAGCCACTCGTGGCCGGTCGAGGGGTTACATTCCCGTAAGAGCTAGCCGACCTAGCGGTCCTCTTCTCCTAGTTCGGGAAATCCCATAGCAGATTGATGAAGGTCGTACTAAGATATTGTAGATATGGCAGGACGTCCACGGAGAAATCAAACCAGTCGAATAGGAGGAGTCACGTAGTTCTCATTTCATTGGCGTGAAAGAAGCCAGTTTGAAGCGTCCGCCCTGGCAACACCATCCCAAATTGTCCGACGGAAGCACCGGTGCCGTATTGGCTTTCGTTGTCTATAGCTAGCACCTAGAACGGCCTACATCGCCGATGATGCTCTGCTACACTCCTCTTGTCCTTAGAGTGGATCGCTTTATAAGGACAGCAAGGGGTAGACATTTCCAATCTCGCCACCCATGAGCAAAGCTGTGATTAGGAACCTCAACTATTCATCAGTTACCATAAATGGACTCTACGTATCGGATCTAATGTTCCCGAGCCTTGTGCGTGCTTAGACTGCACGACAAAGGTCCTCCGACCGTATCCTGGGAACTCCTGGACACAAGTTATACTACCCGTCCACAGGTGTGTCTCTTAACTTATGTTGGCCCTCGGATCCATGCTTAGCGTCTGCCTCCATTCAACAAGTATTCTACTATATTTCCGCGCGCGTTCATACCCACTTACAGGGTGAGTTCAGCGTTTCCGGGGAATGACGTCAGGCCAGGATTTCATAGACTAGGAGCGAATGCCCGTCCGCCTAAGCGGGCAGAGTGCTGCAGCCGTGTAAGGTCACCGCAAGCTCTAAACTAATCATGAGAAATCACCCACTGTCCACACCCGATTGGAGTTATCATCATACATTGAGTTTATATGATTAAGCCTGTGTGAGAAACGAACTCGGTCAGTTCAGCAGAAGCGTATCAGCTATGGGGGGTTAATTCAGGTAACTCGTCACTTTCTCTGTGGCAGCAGCCTGAGGCCAACTCAGGTGCCGAAGTCCATGGTGCAGCTTAGTTCCACCAACTTGACGTACGGGGGAAAGGATCTCGCCTACGTGTGCCGGATATCGTGCCATCCAATGGAGCACTGGACTTGAGCATACCGCACGCCTAACACCAATATCAGGTCTAGGCGTGAAATGTCTGTAAGCTGACGATATATAGCGCCTTCCGCCGCATCTACTAATATAGAAAACTAACCTTAGGTCTTGAATTCATTGAATGAATCATGTATAGTAGAAACAAGGTATAACTCAAGAATTTAACTAATTCCACCTCCGGGAGTGTCCGGTTATAAAGGACGGACTCATTTCAATAGTAGTTACAGGAGCCTCCTTCGTCGACCGCGGCGACTACTTGTGTTCTAAGGAGGCATCGGTGAGCGAGGCTGGTCTGAGCTAAGATAGATTCGATTGTGCTCTTATCTATTGGGTTGTCCCATAATTGCCAAGTCATTTACTAGGAGTACCGCCTCTTTTTCATCTAAACACCGGAGAGGAGCGTTTAGCGACTCCTCAACTACTTGTAGTCTTCTCGTGTCGGGTCGAGTAAGAAGAGGACGCGTACACTGTGATAATTCTAATGGATTGTAATTTTGTAGGCACTCGTATCGGGTGCCAGAGAGTCCCTGGCACAGCCTGGGCGGCCCTGTTCCAAGACTAGTCGCCACACAGAAAGGCGTAGCAATATCGGTCACGAAAGGAAACGATAAATATGTGAACTAAGTGCATCGCTCATAAAAATTCTTCAAACCGCTGTCGATATAGTAGTCGCAACAGACCTCAACTGTGCGAAAGCAAACAGGCAGATCTCTCATAACAGCACCTGTGCTGCGACGCGGTGAGATTATCTCTCGAAAAGGTCCCCCACTATATACGTATGCATACACATTGAGGATATTTTTGGATGTAAGTAACTTTGAAGCGCCGAAGTTAGAACTCCAGTTATTGTTGACGCGGTTTCTGCAGCGCATAAACAGCGTTGGCCAAAGGCTCTACTAAAAGCGTCTGGCTGATAATGAAGCTGTGTCTATGAGCGCGGAGTAATAAATTGTCGAAACTTGACAGCGTCAAAAAGGCCGACATGCTCCGTTGGAAACACTCTGTGCGTGCATATTCTACACGTGCCAGAAGAGAATCGCAAGGGTGATCCCTCGGTCCGAGAGTTATTCACCCCGTTTCTGTCTGTACTACCTGTCACCCTTCGAGGGTGGCCGGGTATGCGACCCGTCTACGCTCGTTCTTCAGGACAACCCCACGATAAACTTTCAGCGACAGAATGCTCTTGGTGGGCTCTTCCTCGAGTTAGAATGAAATGTAGTGGCCCCTTCAGGAATAGCTATACGGAATGCTCCGGACCCCCCGCATCGGGATACGTTTAGTTAAGTCTGGATTTGGTAAGTAACGAGCCTCGCCAGCACACGTTTTGTACATCCTATCTACAATCTATATCCGTGACCTGATAGTTGATCCTTATGGGAATGTCAGTCTACAGGCCTCCCTAAGCGTGCCACGTTCTTCCAGTCAATCAGAAGTCCCAGCTTTGAGGCTGCGCTACTAGAAAATCGACTCCGATGAGCACCGGGCAACCCTCTAGTCAAAGGATCCGCTCCAGCCCCGGGTATTTCCAGAGCAAGCCCAGACGGCAGCAGGCATGTGTCCGACAGATGCCGGGATGCCATTGCTGGGATGGTCCCGGCCCGGATCTATAACCTTCCCTTCCGGAACCTGTCCGGAGCGTTACCACTTGTTATACAGAAGGTCCCCGTTTACATAAACGGGCTGCAGTGACAGCCGGCATCCCAGCCTACTACGAGTCATCCAAGCCCGAAACGCTGAAGCATGGTGTCGATTTGGGGATTGTGGTTCTGCGCTCTGATCGCGACAGTGCCAGGCAAAGCGGCAACGGAGCATTGGCCGCGGCGGAACGAGTCTGTGGCCGGTCATTCTCTATATTATATGGTGAGTGGTAAGCAGCCTGCCTGTCAGCTAGGATGGTTACCGTGTGCACCCCACACGCAGCATAACAGCCTGGCATAAGCAAGATCCGAGCGCGCCAAGGGTTTTGAACTATTCAAGCGCTAGCGCACCCTGATTGTATATAGTAGTTGCATGGCCCTACATATGCTGGTTTTCGAACGTACTACTGCACCATCGACTAACTCTTTCTGAAAACGGCCATCCGCCCTGGATCGTACACCGAGTCTCGCCATTACGACGGTACAATATTACGTTCTTGTGCATTGAACAGCGCTGCAACTACCGCTAGCGTTCGCCTATATGTCTATCATCAGCGGGCGATTGGATCCTGGAGAACCAAAACTCGAGACCGGGACATAAACTGATCACGGCTACTGTGCTTAAAGTCAAGTCGAGCTTTATCACAGGCCGTAGCGACGTTACCTTCTTCGCCTTTAGACGATCCTGTTTTCTGTCTAGCTTATTAGTTGGGGTTCATAGCGCGGGACATCAGATCCCCCGGATGAGCACATTAACGCACTCAATAGGTTACATCGGCCTGCCGGCGCATAAACCTAGTCCTGTGGGTCGACCTTATCTCCCCAGATGGGAGTGTAAGGCACCCTACAACGCGTGGCCGGTTTACCACAACCCGTGTAGTCGTGTATAGGCCTACGGACGGGGGATGCACACTCAGCAGATGCTTACGGTTCCCCGTGCGGCGGCCATATGAAATGGGGGTGAAGAGATACGTACTCCTCACCTATCTTCCGTGGATTAATGCTAGATATTCATGACGACAGAGGGCGAATGTTAAGTCGTTAGCCAGGAGTTCGAAACCTGGCATTGTGACCTCCACACACTTTCGCCCATACAAGGATCCGCTCCCCGCCAAGGTCCTAAGATAGTGGGATTAAATTGGCCAGCGATTGTGTCACAAGTCAATTTGTAAGCCTATTATGTCTCCCGCGAACCGAGGTGCGGAGTTTTACGGAACTACGGCTGAAAACGGCCAATGTAGTCAAATAAATAATAATTGGTAGTTAGCCATAAATATTCTGTCTCTCAATCTCGCATCCTTTCTTCAGTGCATGCTCTAGTACCTGAAGAGAGGACCTCTACTCCGAGGTCGTTTTCGACTCTTTGTATGCGCAACAGCACCCCTCTCGACCAGCACTCGGGAACTACTTATGGAGGGTCACTGAAACGGTTTCGGTTTGGTGGTGATTCACACGCCAAGAAGAGCGTACCAGCCGTTGACACTGTGTTATGGTGAGATATGGTTATCAAGAGTAAGTCTTTTGCCAGTCGCCGGTACTTACTGCACGGCGTCACTCACGGGTCAACAACGACTTCTGGTCTGGCGGGCGGGAGTCACATCCGGTGATAGTGCTCGACTGGCAGTGTTGAGACCCCCCGCGATGGATGCAGTAAATTGCGCACGACCACGTATTATGACGGTCTTGGTGGGGGCTGAGGTCAATCGTGAGTGGTGAGTGCAGATTTGCTTGGTCGCTGCGTCATCGACCGCTCCTCACATTATACCCTTGGTGGATTATAGACGGGATAGGGAAGCTTCATTCCGTCAAACGTAACCCTCTAGTCATTTTTAGAGTTAGGAATATACATAACCACCAGTTCTTCATCACCCGTCTGACATCTTGCAATGTGAATCCACAGTGAGGCTTACAAAGCGATCGAGGGCCTAGATACTGTAGATCGTTTTCTACCAGGCAATTAAATGATCACAACTGCATAACCCATCGCGTTACGGTCTAATAGTTTATGCGAATATCATGATTGCGAGCCGCTCCGGGTCTGCCGCCGCGGTGATGTCCACTAACGCGGCTAGGTTGTGGAATTATTTACTCATATATTGCGACACGATAAGGCATCCTTGTCTAGCCAACACGGCCTACAATTGAGGTTAGTATGTCCGACGGTTCAACTCGCGTTCAACCATGTACGGGAACGCCCGACAGGTCCTCTAGAGTGAGCTTGGGTGAAAACGTACGGACTCTGTGCGTGGCTGCACTACTTTTTTTCCTTAAGTTATCTACCTACGCTCATTGACCCATTTATTACCAAGGCCAAGCACGCTCCCGACGCACCGGGATGATCCACATGTTAACCCTCATGCCGATGAACTCGCGGGTCACGCACGCCAACGGCCTTTAGATCGTGAGATCTTTAGAGCACTGACCCTGCACTAAGATCGCGTGCACATTCTAGGGAAGGTGCCCCCGTCACACCTACTCCATCCAAACGCAATTTTGGTTTTAGGATAAGATTGGAAACACCCGATCCCCCACTTATTTGATAGCCCCGAGTGCCGAACTAACTTTCGTCCACATGTCTACGCTTAACGGCTATCCAAAGTCTTCCTACGGGTATGCCGCTCAAGATGTCGAGGTTTGGGATAATTGTCAGGACCGATACATAGCGACCCCCCACGAGCGCCTGGGGCACGCACAGCCTACGAAACATGTGTCACGAGGCAATCACTCGGGCAGCCACGTCACGCGGGGAGTGAGAACAGACACTGCCTTTTCTGTAAGCGTCTCCACAGAGACTCACATAGTGTTGAGAGACTTCTTTACTGGCGAACTGTTTCTGTTCGTCATACAACAAGTGCGAAGTTTTCTAAATTTCAACTGTACGTAATGAATGCTCAACAACCCATTGCACAACTTCCCCCATAAGTTAAAGTCATTTAACCGGGTGAGACAGGTTATGGACTTCAGGGTCTCTGCTCCTGAGCTTTCCTATGCACGTATCTGTACAGCCAGGTGTGTTTCGAAGACGTCGCTGTAGGAGGTGACACCGGTTCCAGGCTTTCCCCCAACAGAATTGGCGCATAGTTGTCACCTGAATGTTAGGTGCCGGGCGAAATGGGGACTAGGCAGAACATATTAATGACTGTTTAGCGAGTACAAATCAAATCCATTTTTCATCAAAGGTTCCCAACTCTCGTTTAACCGGTTACGGGTGCAGTGCAATAGTGTCCTTGTCAGAAGGGCGATCGGCGTCGTGTCCCTAGCCACGTTGTTATTAGGCGTCAGTGCTCGGCTTGACGTCCGCCTCTACAGGCAAAGCGTATTGGGGAGCCGCAGGTGAGTCGCCTGTAACCTCTCTCTTAAACGAACCTAGGAGCACACGCCGTTGAATTTAATTATAACCCGTTAACTAGAAGGCTGGGTATTCGCCTGTTAGGCATTCCAACTTACCGGTCGCGAATCCTCTCCTCCTAGGACTGGTTACAGCGATGCACATCTCGTCGTAACTCTAACCATGAGTACAACCTACGGCCACTATCCCCTGCTCAAAGTTGGAGGTCAACTGAGCCCCGCCCGTTAATCTTCCATTGAACTCCCCCAATGGCAATAGAGATAGGACAGCGACCTAGACGCGGAATAATGGGAGGGACGCGCTTCCTCTGTTAACATGGCATAATTTGAGAGTCGGAGTGTGAGTCTGACGTGTAGTTGTCATGTCTCGCAATATCGAGGAAATCGAACAGATTGGGAAGACGTGCAAACTATCTTAGCACCGCAGCTATGACACCTGTACCCTATGGGAGTAATCGTATAGGCTGCCCAGAATCCAATGGCACCAGGACGCGGAGGAGCCTATGTTGGAATTACGGGAGCCGCAAAACATTTCATATCCGCTAGGTAATACTGGGAGTGGCTTGGTAGAAAAATGGTCGTCCCCAGTCGTGTTACGCCCCGGATGGAGGTCAGGCTTACAGATCTGAGGTCCTCTGCTTAACGCACGGTCGTCCTAGGACCCCACGGGGTTACTCGCCACCTATTCCCCACTAAGGATCGCGTTCCTATGTGATTGCAGAAGTTTCGATGGGCGCTCCAGATGGAGGCAAGCCTACTAGCGATTCCCACCCCGCTACGCGGCGCTTATGCGGTTTCACAAATCTACTGGCTCATAACTACAAAAGTAGCCTCACGCTCGCACCCCTTTGAGGCGATGACTTAGCAGTTAGCTATAGTTGGGATTGCGGGATTTGGTTCCCTGAACCAAGTCTAGCTGTCTCATGCTTCCTTCGGCTCCCTGGCCGACCTAAAGCCCGTACCATACTCAAAAGGTTGACTCACCACGGGGAACGCTTTTACACGGACATCCCTCGGATATCCTCTGACTGACGGTCGTAATGTACCCGAGCTGTCCCTCTTGGTTGCCCTGAAATCCCCACACACCGACGGGACACCCTACTTTGTCTATGCACATGAGGCTTGCACGGGCCTAAAAGGAGCGCCCCCATATTTGTTCTGTAGCACGACATACGTTACCTGAATGGGGTGGGTTCAGGAAAATTCGCGA
		</sequence>
    <sequence><taxon idref="Location_2_1_1|16.00923877863359"/>
			ATCCCTGAAATCCGCTGGCAAGGGCATAGTTGTTTGGCGTTAAAATCGGTTGCCATCGTACAGGTCGCGTTCACTTTTAGACTTCTACCCAGCGTGCCCGCGGAGGCCTGTCCTTGTAATCTAGATTAGTAAGAGGAATAAGCATAGGTGGGGCTATGAACTGAATCGACAAAGGCACTAGGCCCCCGAGATAGACCTCAGCCTTAGCTGTTCACGGTTGGAACTCAAAACATTGTAGAATCCCGACGGACCGTTAAATTCAATAACCCCTGACTAGCGGGCGCGAGTCGGGATCCTAATCTTGTGGCGTTAATGGCTCTCTTGTAGCCAACTAAGTACCGAACCCAATTCGAGCCGCGCAGGTCTGCGCCCACTGTTTTACGGTTCTTTCTTCGTCTCGCAGCTGCGCGAGCGAGTGTCGATCTGTGCATTCGATTGTAATTGAGTAGTAGTCGGTAGCTTCTGTCCTCATTGTGTAGCTCTCCTGCACATGGGGACTGCACGCGACACCCACTTGTTATGCGTCATCTCCGCTAAACCAACCACCGGTGTGATAGACGAGGGGGTACGCAACTAGGCCCTGAACCCGAGACGGGCACCTGGAGCTGCAGTTAACCTGAACACCGGCTTCCAGACTGATTAGCAACAGACTGTTCCTGGCGTTGCCCCCATAACCATGGCAGATGGGGCTGTGACAAAGTTGACCGATATCTCCGGCACACAGGGACTCAGGCGTTAAGTTTCTGCGAGTGCACGCGCAAAATCGTAAAGGTTTCAAGTGTTATACAGCCGTTGAGCTGTTGGAGTTTCTATCTAGTGTCAATCAAAACTAGTCGACATAACACTCATAGTGGAGCTTTCAGGGGCACTGTAAAAATGCCTACATACCTGGCACTGGTACGCAAAGTCAGAGTCCTCGCCAGTTGTATAGTGAGGCCTCGGTAGACAAACGGTCCACCGCCATATCTTAGGCCTATACGGACGAGTAGAAGGTCTCGTGCGAGGGATGAGATATACGCTGCTTCAAACCATTTCAAGGTACGTTGGAGGTCTACGGCGCATGCTTAGCCCGACTGCGATCTCATACAGGCTTACGTTATAGATGGAGGCCAGCATCTATTACTACCGACATAGCACGTGATTTCTACACCTTCTGCTATGACTGGTAGTTATTTCGATTGCGCGGGACGGAACACAGCACACTGCCTGGGCCCATGGATGCTACGTAACCATCCGACGTACGGCACAGCTAAAGTCCACGAGGGATGGCAAGCCGAGTCGGGTCGGCATCGGCATTTTGATCACGTGGGTTGGGCGCCGGTTTTCGTCTCAATGTATGATCATGCTAATGACTCCATAGTTCTTTCACTACTCACTAACAGTTCTATTGCAGGTGTCCAACAGGATGGTACACCGCGCGGGACAGAGGTTGCCTATTGCAAGGCCGATTCGCCCTCCGCCAACAACTCGAGCGGCATGCTTCAGACCGCTTGGTTCAAAGCCCACGGGGCCTGCACTTTATACGAGCTGCTAACGTTATTAGTATGGGGAGATCTTGTTGGCCTGCCCTCTCACAGACGGGCATCGCCAAAATCACGTATCTCCGACAATTTCACTAACGCGCCTATATTGTTCCCCTAAAACAGAAGGCAGACCTAAGGGGGATCGAGACATAGTCCTAGGCCATACCTTGCCCCCGCGCACGTCCGTAGCACTGTCGGCATTGCCAATGGGACCTTCGCTCACAACAGTAATTTTACCCTCTCACACAGGTGCCCGTCCGTCGACGTGCTGCCAGTGGTATAGAAATTGCTTTCGGTCAACAGCGCGTGCTCGAAGCGGAACTTTTAGGATGTCCTGGCCGTGAGCTCCTCCGCCACCAGTGAAAAGCGCCGTAAGAGAAACAGTTACAAATACACTGTCCGTTTACAGGCGTTTACCGAAAAGAGAGGGCGCCGTAAAGCGCATCTCATTTCTGTCGACTACCTCCGCCCCTAATGTACAATCTGCCTGGCTGTGTGGTGGCAGATAGGGAAGCATCTGCATCAGAGGGCAGCGTCGCGTAAATGAGACATGATTCTGCGTCGTACGCTTAAATAGTCGTATTACTCCCAAGAGAAGCACAGCCGGTGGTTATAGCAAGCAATGATTGTCAGGGCTGGAAAGCATTTACCCCCGAGAACATCCTACTTGGTCTGCGCGGTCGCAGCTTGGAATGACCGGAGTTAGCCCGACGCCCTCCCTGGATCCTCTGTGACTGTTATTACTTAGGCATCTGCACTTTAAAACAGCCCAATTTACCCCGCACGCAGACCGGCTGGATTCAAACAGGTCCCTTCGGTCGAGGATTATTCATGACCGCAACTGTGGTTGCACTATGCAGGTTGATGCGACGTTATGGGCTCAATGTCTTCTAGGGGACTTCGCCCAGATCCAGTATGCATCAAGAACGATGGCGATCAGTAGATCGTGGGCCGATGCCTAGGGAGGGCGTGAGGCGGTCCTGGCAAGGGTGTTTCCCGGACTTTAGCTAGGCACAGAAAATTGTCTCGTATGGTCTTTGCTTAGTTAAAGTACTCCCCCGTAGACACGCGGCTAATTAGAAATGGCACAAATTAGTCCTATGATAACGGAGCCCAGAGGCTTCATTTAGTTATGATCGCCAGCTTGCGTGTGTGAGACGACCGCGCGGTAACAGCCAATCTTCAGGGTGCAAGAAGCTACTCTCACTACCTCGTAACGTTGCTGCTTTCTTCGTGAACTCGGACTCCGTGAAGTTTATTAACTACTTCGCCGTAAGGCCATCCCATACAGGTAATGAAAGTTACGGTACCGCGAGACGCGGAGTTAATTAAAATGTCAGAGGTGCTTCTGAAGTCACCAGTGGCTAGAAGAAGTGTTCAGTATTAAATTCGGCAGTTCGAGGGTGAAACCAACTTGCGCGGTTGCCGGGCGGGCGATGGGAGCTGGCCACCGTGACGGACGTGCTTTCAAATTCTTCCCGACCAAAGCTATCGTGAATCGTCAGCCTTAAATATTGGTCTAGACTTTCCCAACGTTACGTAAATCTAGTTGAACAATAATTAGAATCCACCGATTGGCCGCATGCCCGTATCGCCGCAAGGTGGCACTGCAGGAACCTAAATTGTAGGTACTGCCTGGAGCGCAAAAGTACGTGAATTAAATGTAGAACATTAGCCGCCCTCGGCGGCATCAACCAGACGCCTGCACCCATGATTAGGCCTACGCATGGAGGTCACGCACCCCCAACGCTCTGGTCGCGCACAACTCGAGCTCGATTCAATTAGCATCTCATCCATACGATGACGTTGCCTTGTGAATAAAGGGGTACATCGAGATCTTGACCCAGGCGCGGTTGCCGGTCGTCCATAGAAGTCATTAGAGGCCCGCTAGAGATCGTGCGGCTGGCTGCGGAATCACGTTCTACCATGGACAGAGCCTATGGGTATTCGCCCAAATAGCTCGGGACGATCTACTCGTTAAGCTGTTATGTGGCTTTCCTGAGATTCCTAGCCCGAGCGCGGCTGGGTACTGCGTTCACATGTTGCACTTTTGTGCCTCAAAGCCAGGCCCATTGCCCCCCTCCCGAAGCAGCCTCAAGAATCAAGGGGTGAAAGGAGTCTGACATAATCAATATTCCGTGTGATGCGTTCGTACCCAACTATTTAAGGCGCGCTCCGGTACTCCTCGGCGTTTGATGAGCACGAATCAAAACGCAAACATACAGCAACAGCTTATCATCAATACTAAAACAGGGGACGAGGATTACGTTGGAGGCCCCATATTTTCTGTTAGGGAGGCCTCCATATCTAAGAGCCGCTAATCTGTCGACGACTTAGCTTACACATTGCAGCATCCATCTGATTGTATTGAGCTTTGAGCTGTCGGTGACACATATAAGAGTTGACCTTACGAGGTCTGAGAACAGCTGTGCCGTTTTGCACTGAATCCAAAAAGGACCCGGTAGCCCCACTCTACTTAAAAATGTACGCACCTGGAGGACCGTCCTATCGGTATCCAGAGTATCTTAAACCGCCGCGTTAAATATGCTCTCCGCCTAGCCGTTTCGGATGACGCCAGATGATATTAAATATGAGTGGGGCCTGTGCGACTCGGCACAACTTTGCGTTCTTAGCTCAAACGAGTTGAAGGCGTGGAAAAACGGTCTAAGATTCGAACATCACGTCACATCACTCTTCAATGTCCATTGTATGATGCAGACATGATCGGCTAGTATGCTGTGTCTCTCACGTCAGATTGATTACCGCTTAATGCTGCAACATATGGGGTTTTCCCTTACATTTCCGGAATGGCCCCCGTCAATTGCCTTCTTTATAACTTCACAACGACCTCGTAACGCATCCAAGGGATAAAAGTAGACAGACCTTTCCACCTACACCTTTTGGACTGCGGGAGGTTACAAGTCCCCGCCCCAACGATTAGCTTAGTTTAAGATTGAACGTCAGGCTCCTGGGCTGACGGCAAGCTGCCGCCATTGCAACGACCGCCCCCCCTCACCTAGATACAGTATTTATCGCACTTAGCTTCACCATCAAATCTTGCAAAGAACCATGCGCCCGTAGATCCTTAGTTATTGAGTCAGAATCCGCCCCCGTCCATGAATAATCATTTCAATTGCGCCATATTATTATCGAGCGGCGAAACAGCGAGCTAGTCTGAGTAACCACGAACAGTACTTAACCTCTTCCTGCGGCGTATGGCGGAGATCGGAAATGGAGTAGTTTATGCATCTCTTCCACTAGCGCAGGCTGGTGTCCAATCCGCTTCCGACCCTCACTCCCAGGCATCAGCTCCGTACCGTTTGCCTATAAAAAGTTCCGCCAATTTTGTATGGAAACATACGTGGAGTTTCTAGCTGCAGAGTTAATATCTGTGCGCCAAACCGACTTTAGTTTGTACGTTTAAGGCCTCTTGGAGTTCTACACTTCTGGTCTGAGCGGCTCAACTCGATTGAGTCGCTACTGCGCTGAGTGCGTAAGCGCGAGTGGCTGGATGAAACGTGACAGAACAACCGACAGACGTGGGGCATGTATGCAATAGTTCATACGACTGAATTCCAAAGACGCACCATGCATAACATTCGCGGATAAACTCATTTGTTATCTAAGGAGCATGCCCGGACATTAGCTCCGACTTATTAATGCGTATTTGACATAGTACCTCAGCTCACTACAAAGAACCCGCAAGGGGAAGCTTACTGGCCGAGAGGTCCTAGGACATCGAAAAAGACCCAGGCCAACACCATGAGCGCGTCGTCTGTCATCGGGACAGGGTCCGACATAGTGGTCTCGGTACTGGAGGAAAGCCGATCCGGGCTGTTTAGGACCGAATAGGTCCCTCCGTGACCCACCTTATCTCCAACGTCTTGCGTACCTTAGTAGGACCATGCAACCCGGTATTCTGCCCACGAATACGTAACTATTCTTATCATGGTGGGACCGACGGACCATCGGCCTGCTCAGCAGCTTCGCAATAACACTCTGGGTTATACCTTTTATTGAAAAGACGTCGACCACCATCAAGGAGGCGCTTGTTGCATTCCGACGGCATTACGGCAACCTAAGTGATCAGGATCATGATGAAGATAAACATTCGGGCGGTATGGAGTAAGCATGCCTGGCATCGCTTTATTCCATGCTGCCATTTCCATTACTGTGCGACTCAAATCACGTCCTATGGGAGTCCGTGTATACGAACTGTGCCCGGTAGGGAACCCGGAAGGTCATATTCGTCAGTTACCAGGCATCTCCGTCTTGCCTCGGTACAGCCCACGAAAATCATCAGTAGTGCGCAACTCTAGCCGCCGCACGATATTACATGAAGGACATGTTTCCTTGTATATACATTACGTACAACAACGGTCATCTATGAACCCGTGTAACGCCGCCGCGAGCTTTCTGTTGTGCTTGACCATGCCCATACTTAAAGTGCGCGGGTGGCTCAGACGTGACTGTATACTTGGATCGCCTTGACTCTTACTTTGCTTTGGTAAGAGATCGACAGTTCCCGCAATCTAGACTCCTTAGATATCTGGCTGAGCAGTTAGATCTCTAGGACGTAAATAACAGAATGAGGTCAACAAGCTGGAGCTTGCCACCTGTTCAACCCGTGCAGCATTAAACCCAATCCCAGTGGGCAATAGGGGATCTGCGTAGCTTTACGGCGCACAGCTCACCAGGTGCAAGCATAGCCACCGGGTAAGAAGGATAGTGATGAGGAGACGGTGTTATTGGGCAATATACTACGTCATTGACCTTCCCACGCGCGACCCTACCCCTTTAAAAATATCGTTAGGTATGTAATTTGCATGGGACGTTGCCGAGTCGTATGTATCACAAGTCCTCGTACAATTATAATTTGCGGTGTGAGGTCACTGTGCGCGACCCTTTTGAGTGCCTACAATATATTCAGTAACTACAACACTGTCTATCCTTGGTATTTACCAGATGAGAGATGAACCTGTTCGATGAAAAGATCGGTAATTGCGAAGTCTTTGGTTTTTCTATCCATTAAAACTAATCAGAGCTCAGTACGTTCTAACTGCCTATACAGTACCGGAGAAGGAGACCGAGCAGAGCGCCACTCTTACATATTCGCGGTTGTGCCGTTTGCTACATGGAATTTTCGGGGCTGTATCGATCGGTGGCAGCAATGAATTATAGCTTCCGACACCTGAGCCACTCGTGGCCGGTCGAGGGGTTACATTCCCGTAAGTGCTAGCCGACCTAGCGGTCCTCTTCTCCTAGTTCGGGAAATCCCATAGCAGATTGATGAAGGTCGTACTAAGATATTGTAGATATGGCAGGACGTCCACGGAGAAATCAAACCAGTCGAATAGGAGGAGTCACGTAGTTCTCATTTCATTGGCGTGAAAGAAGCCAGTTTGAAGCGTCCGCCCTGGCAACACCATCCCAAATTGTCCGACGGAAGCACCGGTGCCGTCTTGGCTTTCGTTGTCTATAGCTAGCACCTAGGACGGCCTACATCGCCGATGATGCTCTGCTACACTCCTCTTGTCCTTAGAGTGGATCGCTTTATAAGGACAGCAAGGGGTAGACATTTCCAATCTCGCCACCCATGAGCAAAGCTGTGATTAGGACCCTTAACTATTCATCAGTTACCATAAGTGGACTCTACGTATCGGATCTAATGTTCCCGAGCCTTGTGCGTGCTTAGACTGCCCGACAAAGGTCCTCCGACCGTATCCTGGGAACCCCTGGACACAAGTTATACTACCCGTCCACAGGTGTGTCTCTTAACTTATGTTGGCCCTCGGATCCATGCTTAGCGTCTGCCTTCATTCAACAAGTATTCTACTATATTTCCGCGCGCGTTCATACCCACTTACAGGGTGAGTTCAGCGTTTCCGGGGAATGACGTCAGGCCAGGATTTCATAGACTAGGAGCGAATGCCCGTCCGCCTAAGCGGGCAGAGTGCTGCAGCCGTGTAAGGTCACCGCAAGCTCTAAACTAATCATGAGAAATCACCCACTGTCCACACCCGATTGGAGTTATCATCATACATTGAGTTTATATGATTAAGCCTGTGTGAGAAACGAACTCGGTCAGTTCAGCAGAAGCGTATCAGCTATGGGGGGTTAATTCAGGTAACTCGTCACTTTCTCTGTGGCAGCAGCCTGAGGCCAACTCAGGTGCCGAAGTCCTTGGTGCAGCTTAGTTCCACCGACTTGACGTACGGGGGAAAGGATCTCGCCTACGTGTGCCGGATATCGTGCCATCCAATGGAGCACTGGACTTGAGCATACCGCACGCCTAACACCAATATCAGGTCTAGGCGTGAAATGTCTGTAAGCTGACGATATATAGCGCCTTCCGCCGCATCTACTAATATAGAAAACTAACCTTAGGTCTTGAATCCATTGAATGAATCATGTATAGTAGAAACAAGGTATAACTCAAGAATTTAACTAATTCCACCTCCAGGAGTGTCCGGTTATAGAGGACGGACTAATTTCAATAGTAGTTACAGGAGCCTCCTTCGTCGACCGCGGCGACTAGTTGTGTTCTAAGGAGGCATCGGTGAGCGAGGCTGGTCTGAGCTAAGATAGATTCGATTGTGCTCTTATCTATTGGGTTGTCCCATAATTGCCAAGTCATTTACTAGGAGTACCGCCTCTTTTTCATCTAAACACCGGAGAGGAGCGTTTAGCGACTCCTCAACTACTTGTAGTCTTCTCGTGTCGGGTCGAGTAAGAAGAGGACGCGTACACTGTGATAATTCTAATGGATTGTAATTTTGTAGGCACTCGTATCGGGTGCCATAGAGTCCCTGGCACAGCCTGGGCGGCCCTGTTCCAAGACTAGTCGCCACACAGAAAGGCGTAGCAATATCGGTCACGAAAGGAAACGATAAATATGTGAACTAAGCGCATCGCTCATAAAAATTCTTCAAACCGCTGTCGATATAGTAGTCGCAACAGACCTCAACCGTGCGAAAGCAGACAGGCAGATCTCTCATAACAGCACCTATGCTGCGACGCAGTGAGATTATCTCTCGAAAAGGTCCCCCACTATATACGTATGCATACACATTGAGGATATTTTTGGATGTAAGTAACTTTGAAGCGCCGAAGTTAGAACTCCAGTTATTGTTTACGCGGTTTCTGCAGCGCATAAACAGCGTTGGCCAAAGGCTCTACTAAAAGCGTCTGGCTGATAATGAAGCTGTGTCTATGAGCGCGGAGTAATAAATTGTCGAAACTTGACAGCGTCAAAAAGGCCGACATGCTCCGTTGGAAACACTCTGTGCGTGCATATTCTACACGTGCCAGAAGAGAATCGCAAGGGTGATCCCTCGGTCCGAGAGTTATTCACCCCGTTTCTGTCTGTACTACCTGTCACCCTTCGAGGGTGGCCGGGTATGCGACCCGTCTACGCTCGTTCTTCAGGACAACCCCACGATAAACTTTCAGCGACAGAATGCTCTTGGTGGGCTCTTCCTCGAGTTAGAATGAAATGTAGTGGCCCCTTCAGGTATAGCTATACGGAATGCTCCGGACCCCCCGCCTCGGGATACGTTTAGTTAAGTCTGGATTTGGTAAGTAACGAGCCTCGCCAGCACACGTTTTGTACATCCTATCTACAATCTATATCCGTGACCTGATAGTTGATCCTTATGGGAATGTCAGTCTATAGGCCTCCCTAAGCGTGCCACGTTCTTCCAGTCAATCAGAAGTCCCAGCTTTGAGGCTGCGCTACTAGAAAATCGACTCCGATGAGCACCGGGCAACCCTCTAGTCAAAGGATCCGCTCCAGCCCCGGGTATTTCCAGAGCAAGCTCAGCCGGCAGCAGGCATGTGTCCGACAGATGCCGGGATGCCATTGCTGGGATGGTCCCGGCCCGGATCTATAACCTTCCCTTCCGGAACCTGTCCGGAGCGTTACCACTTGTTATACAGAAGGTCCCCGTTTACATAAACGGGCTGCAGTGACAGCCGGCATCCCAGCCTACTACGAGTCATCCAAGCCCGAAACGCTGAAGCATGGTGTCGATTTGGGGATTGTGGTTCTGCGCTCTGATCGCGACAGTGCCAGGCAAAGCGGCAACGGAGTATTGGCCGCGGCGGAACGAGTCTGTGGCCGGTCATTCTCTATATTATATGGTGAGTGGTAAGCAACCTGCCTGTCAGCTAGGATGGTTACCGTGTGCACCCCACACGCAGCATAACAGCCTGGCATAAGCAAGATCCGAACGCGCGAAGGGTTTTGAACTATTCAAGCGCTAGCGCACCCTGATTGTATATAGTAGTTGTATGGCCCTACATATGCTGGTTTTCGAACGTACTACTGCACCATCGACTAACTCTTTCTGAAAACGGCCATCCGCCCTGGATCGCACACCGAGTCTCGCCATTACGACGGTACAATATTACGTTCTTGTGCATTGAACAGCGCTGCAACTACCGCTAGCGTTCGCCTATATGTCTATCATCAGCGGGCGATTGGATCCTGGAGAACCAAAACTCGAGACCGGGACATAAACTGATCACGGCTACTGTGCTTAAAGTCAAGTCGAGCTTTATCACAGGCCGTAGCGACGTTCCCTTCTTCGCCTTTAGACGATCTTGTTTTCTGTCTAGCTTATTAGTTGGGGTTCATAGCGCGGGACATCAGATCCCCCGGATGAGCACATTAACGCACTCAATAGGTTACATCGGCCTGCCGGCGCATAAACCTAGTCCTGTGGGTCGACCTTATCTCCCCAGATGGGAGTGTAAGGCACCCTACAACGCGTGGCCGGTTTACCACAACCCGTGTAGTCGTGTATAGGCCTACGGACGGGGGATGCACACTCAGCAGATGCTTACGGTTCCCCGTGCGGCGGCCATATGAAATGGGGGTGAAGAGATACGTACTCCTCACCTATCTTCCGTGGATTAATGCTAGATATTCATGACGACAGAGGGCGAATGTTAAGTCGTTAGCCAGGAGGTCGAAACCTGGCATTGTGACCTCCACACACTTTCGCCCATACAAGGATCCGCTCCCCGCCAAGGTCCTAAGATAGTGGGATTAAATTGGCCAGCGATTGTGTCACAAGTCAATTTGTAAGCCTATTATGTCTCCCGCGAACCCAGGTGCGGAGTTTTACGGAACTACGGCTGAAAACGGCCAATGTAGTCAAATAAATAATAATTGGTAGTTAGCCATAAATATTCTGGCTCTCAATCTCGCATCCTTTCTTCAGTGCATGCTCTAGTACCTGAAGAGAGGACCTCTACTCCGAGGTCGTTTTCGACTCTTTGTATGCGCAACAGCACCCCTCTCGACCAGCACTCGGGAACTACTTATGGAGGGTCACTGAAACGGTTTCGGTTTGGTGGTGATTCACACGCCAAGAAGAGCGTACCAGCCGTTGACACTGTGTTATGGGGAGATATGGTTATCAAGAGTAAGTCTTTTGCCAGTCGCCGGTACTTACTGCACGGCGTCACTCACGGGTCAACAGCGACTTCTGGTCTGGCGGGCGGGAGTCACATCCGGTGATAGTGCACGACTGGCAGTGTTGAGACCCCCCGCGATGGATGCAGTAAAATGCGCACGACCACGTATTATGACGGTCTTAGTGGGGGCTGAGGTCAATCGTGAGTGGTGAGTGCAGCTTTGCTTGGTCGCTGCGTCATCGACCGTTTCTCACATTATACCCTTGGTGGATTATAGACGGGATAGGGAAGCTTCATTCCGTCAAACGTAACCCTCTAGTCATTTTTAGAGTTAGGAATATACATAACCACCAGTTCTTCATCACCCGTCTGACATCTTGCAATGTGAATCCACAGTGAGGCTTACAAAGCGATCGAGGGCCTAGATACTGTAGATCGTTTTCTACCAGGCAATTAAATGATCACAACTGCATAACCCATCGCGTTACGGTCTAATAGTTTATGCGAATATCAAGATTGCGAGCCGCTCCGGGTCTGCCGCCGCGGTGATGTCCACTAACGCGGCTAGGTTGTGGAATTATTTACTCATATATTGCGACACGATAAGGCATCCTTGTCTAGCCAACACGGCCTACAATTGAGGTTAGTATGTCCGACGGTTCAACTCGCGTTCAACCATGTACGGGAACGCCCGACAGGTCCTCTAGAGTGAGCTTGGGTGAAAACGTACGGACTCTGTGCGTGGCTGCACTACTTTTTTTCCTTAAGTTATCTACCTACGCTCATTGACCCATTTATTACCAAGGCCAAGCACGCTCCCGACGCACCGGGATGATCCACATGTTAACCCTCATGCCGAAGAACTCGCGGGTCACGCACGCCAATGGCCTTTAGATCGTGAGATCTTTAGAGCACTGACCCTGCACTAAGATCGCGTGCACATTCTAGGGAAGGTGCCCCCGTCACACCTGCTCCATCCAAACTCAATTTTGGTTTTAGGATAAGATTGGAAACACCCGATCCCCCACTTATTTGATAGCCCCGAGTGCCGAACTAACTTTCCTCCACATGTCTACGCTTAACGGCTATCCAAAGTCTTCCTACGGGTATGCCGCTCAAGATGTCGAGGTTTGGGATAATTGTCAGGACCGATACATAGCGACCCCCCACGAGCGCCTGGGGCACGCACAGCCTACGAAACATGTGTCACGAGGGAATCACTCGGGCAGCCACGTCACGCGGGGAGTGAGAACAGACACTGCCTTTTCTGTAAGCGTCTCCACAGAGACTCACATAGTGTTGAGAGACTTCTTTACTGGCGAACTGTTTCTGTTCGTCATACAACAAGTGCGAAGTTTTCTAAATTTCAAGTGTACGTAATGAATGCTCAACAACCCATTGCACAACTTCCCCCATGAGTTAAAGTCATTTAACCGGGTGAGACAGGTTATGGACTTCAGGGTCTCTGCTCCGGAGCTTTCCTATGCACGTATCTGTACAGCCAGGTGTGTTTCGAAGACGTCGCTGTAGGAGGTGACACCGGTTCCAGGCTTTCCCCCAACAGAATTGGCGCATAGTTGTCACCTGAATGTTAGGTGCCGGGCGAAATGGGGACTAGGCAGAACATATTAATGACTGTTTAGCGAGTACAATTCAAATCCATTTTTCATCAAAGGTTCCCAACTCTCGTTTAACCGGTTACGGGTGCAGTGCAATAGTGTCCTTGTCAGAAGGGCGATCGGCGTCGTGTCCCTAGCCACGTTGTTATTAGGCGTCAGTGCTCGGCTTGACGTCCGCCTCTACAGGCAAAGCGTATTGGGGAGCCGCAGGTGAGTCGCCTGTAACCTCTCTCTTAAACGAACCTAGGAGCACACGCCGTTGAATTTAATTATAACCCGTTAACTAGAAGGCTGGGTATTCGCCTGTTAGGCATTCCAACTTACCGGTCGCGAATCCTCTCCTCCTAGGACTGGTTACAGCGATGCACATCTCGTCGTAACTCTAACCATGAGTACAACCTACGGCCACTATCCCCTGCTCAAAGTAGGAGGTCAACTGAGCCCCGCCCGTTAATCTTCCATTGAACTCCCCCAATGGCAATAGAGATAGGACAGCGGCCTAGACGCGGAATAATGGGAGGGACGCGCTTCCTCTGTTAACATGGCATAATTTGAGAGTCGGAGTGTGAGTCTGACGTGTAGTTGTCATGTCTCGCAATATCGAGAAAATCGAACAGATTGGGAAGACGTGCAAACTACCTTAGCACCGCAGCTATGACACCTGTACCCTATGCGAGTAATCGTATAGGCTGCCCAGAATCCAATGGCACCAGGACGCGGAGGAGCCTATGTTGGAATTACGGGAGCCGCAAAACATTTCATATCCGCTAGGTAATACTGGGAGTGGCTTGGTAGAAAAATGGTCGTCGCCAGTCGTGTTACGCCCCGGATGGAGGTCAGGCTTACAGATCTGAGGTCCTCTGCTTAACGCACGGTCGTCCTAGGACCCCACGGGGTTACTCGCCACCTATTCCCCACTAAGGATCGCGTTCCTATGTGATTGCAGAAGTTTCGATGGGCGCTCGAGATGGAGGCAATCCTACTAGCGATTCCCACCCCGCTACGCGGCGCTTATGCGGTTTCACAAATCTACTGGCTCATAACTACAAAAGTAGCCTCACGCTCGCACCCCTTTGAGGCGATGACTTAGCAGTTAGCTATAGTTGGGATTGCGGGATTTGGTTCCCTGAACCAAGTCTAGCTGTCTCATGCTTCCTTCGGCTCCCTGGCCGACCTAAAGCCCGTACCATACTCAAAAGGTTGACTCACCACGGGGAACGCTTTTACACGGACACCCCTCGGATATCCTCTTACTGACGGTCGTAATGTACCCGAGCTGTCCCTCTTGGTTGCCCTGAAATCCCCACACACCGACGGGACACCCTACTTTGTCTACGCACATGAGGCTTCCACGGGCCTAAAAGGAGCGCCCCCATATTTGTTCTGTAGCACGACATACGTTACCTGAATGGGGTGGGTTCAGGAAAATTCGCGA
		</sequence>
    <sequence><taxon idref="Location_1_1_1|19.88641829580165"/>
			ATCCCTGAAATCCGCTGGCAAGGGCATAGTTGTTTGGCGTTAAAATCGGTTGCCATCGTACAGGTCGCGTTCACTTTTAGACTTCTACCCAGCGTGCCCGCGGAGACCTGTCCTTGTAATCTAGATTAGTAAGAGGAATAAGCATAGGTGGGGCTATGAACTGAATCGACAAAGGCACTAGGCCCCCGAGATAGACCTCAGCCTTAGCTGTTCACAGTTGGAACTCAAAACATTGTAGAATCCCGACGGACCGTTAAATTCAATAACCCCTGACTAGCGGGCGCGAGTCGGGATCCTAATCTTGTGGCGTTAATGGCTCTCTTGTAGCCAACTAAGTACCGAACCCAATTCGAGCCGCGCAGGTCTGCGCCCACTGTTTTACGGTTCTTTCTTCGTCTCGCAGCTGCGCGAGCGAGTGTCGATCTGTGCATTCGATTGTAATTGAGTAGTAGTCGGTAGCTTCTGTCCTCATGGTGTAGCTCTCCTGCACATGGGGACTGCACGCGACACCCACTTGTTATGCGTCATCTCCGCTAAACCAACCACCGGTGTGATAGACGAGGGGGTACGCAACTAGGCCCTGAACCCGAGACGGGCACCTGGAGCTGCAGTTAAACTGAACACCGGCTTCCAGACTGATTAGCAACAGACTGTTCCTGGCGTTGCCCCCATAACCATGGCACATGGGGCTGTTGCAAAGTTGACCGATATCTCCGGCACACAGGGACTCAGGCGTTAAGTTTCTGCGAGTGCACGCGCAAAATCGTAAAGGTTTCAAGTGTTATACAGCCGTTGAGCTGTTGGAGTTTCTATCTAGTGTCAATCAAAACTAGTCGACATAACACTCGTAGTGGAGCTTTCAGGGGCTCTGTAAAAATGCCTACATACCTGGCACTGGTACGCAAAGTCAGAGTCCTCGCCAGTTGTATAGTGAGGCCTCGGTAGACAAACGGTCCACTGCCATATCTTAGGCCTATACGGACGAGTAGAAGGTCTCGTGCGAGGGATGAGATATACGCTGCTTCAAACCATTTCAAGGTACGTTGGAGGTCTATGGCGCATGCTTACCCCGACTGCGATCTCATGCAGGCTTACGTTATAGATGGAGGCCAGCATCTATTACTACTGACATAGCACGTGATTTCTACACCTTCTGCTATGACTGGTAGTTATTTCGATTGCGCGGGACGGAACACAGCACACTGCCTGGGCCCATGGATGCTACGTAACCATCCGACGTACGGCACAGCTAAAGTCCACGCGGGATGGCAAGCCGAGTCGGGTCGGCATGGGCATTTTGATCACGTGGGTTGGGCGCCGGTTTTCGTCTCAATGTATGATCATGCTAATGATTCCATAGTTATTCCACTACTCACTAACAGTTCTATTGCAGGTGTCCAACAGGATGGTACACTGCGCGGGACAGAGGTTGCCTATTGCAAGGCCGATTCGCCCTGCGCCAACAACTGGAGCGGCATGCTTCATACCGCTTGGTTAAAAGCCCACGGGGCCTGCACTTTATACGAGCTGCTAACGTCATTAGTATGGGGAGATCTTGTTGGCCTGCCCTCTCACAGACGGGCATCGCCAAAATCACGTATCTCCGACAATTTCACTAACGCGCCTATATTGTTCCCCTAAAACAGAAGGCAGACCTAGGGGGGATCGAGACATAGTCCTAGGCCATACCTTGCCCCCGCGCACGTCCGTAGCACTGTCGGCATTGCCAATGGGACCTTCGCTCACAACAGTAATTTTACCCTCTCACACAGGTGCCCGTCCGTCGACGTGCTGCCAGTGGTATAGAAATTGCTTTCGGTCAACAGCGCGTGCTCGAAGCGGAACTTTTAGGATGTCCTGGCCGTGAGCTCCTCCGCCACCGGTGAAAAGCGCCGTAAGAGAAACAGTTACAAATACACTGTCCGTTTGCAGGCGTTTACCGAAAAGAGAGGGCGCCGTAAAGCGCATCTCATTTCTGTCGACTACCTCCGCCCCTAATGTACAATCTGCCTGGCTGTGTGGTGGCAGATAGGGAAGCATCTGCATCAGAGGGCAGCGTCGCGTAAATGAGACATGATTCTGCGTGGTACGCTTAAATAGTCGTATTACTCCCAAGAGAAGCACACCCGGTGGTTATAGCAAGCAATGATTGTCAGGGCTGGAAAGCATTTACCCCCGAGAACATCCTACTTGGTCTGCGCAGTCGCAGCTTGGAATGACCGGAGTTAGCCTGACGCCCTCCCTGGATCCTCTGTGACTGTTATTACTTAGGCATCTGCACTTTAAAACAGCCCAATTTACCCCGCACGCAGACCGGCTGGATTCAAACAGGTCCCTTCGGTCGAGGATTATTCATGGCCGCAACTGTGGTTGCACTATGCAGGTTGATGCGACGTTATGGGCTCAATGTCTTCTAGGGGACTTCGCCCAGATCCAGTATGCATCAAGAACGATGGCGATCAGTAGATCGTGGGCCGATGCCTAGGGAGGGCGTGAGGCGGTTCTGGCAAGGGTGTTTCCCGGACTTTAGCTAGGCACAGAAAATTGTTTCGTATGGTCTTTGCTTAGTTAAAGTACTCCCCCGTAAACACGCGGCTAATTAGAAATGGCACAAATTAGTCCTATGATAACGGAGCCCAGAGGCTTCATTTAGTTATGATCGCCAGCTTGCGTGTGTGAGACGACCGCGCGGTAACAGCCAATCTTTAGGGTGCAAGAAGCTACTCTCACTACCTCATTATGTTGCTGCTTTCTTCGTGAACTCGGACTCCGTGAGGTTTATTAACTACTTCGCCGTAAGGCCATCCCATACAGGTAATGAAAGTTACGGTACCGCGAGACGCGGAGTTAATTAAAATGTCAGAGGTGCTTCTGAAGTCACCAGTGGCTAGAAGAAGCGTTCAGTATTAAACTCGGCAGTTCGAGGATGAAACCAACTTGCGCGGTTGCCGGGCGGGCGATGGGAGCTGGCCACCGTGACGGACGTGCTTTCAAATTCTTCCCGACCAAAGCTATCGTGAATCGTCAGCCTTAAATATTGGTCTAGACTTTCCCAACGTTACGTAAATCTAGTTGAACAATAATTAGAATCCACCGATTGGCCGCATGCCCGTATCGCCGCAAGGTGGCGCTGCAGGAACCTAAATTGTAGGTACTGCCTGGAGCGCAGAAGTACGTGAATTAAATGTAGAACATTAGCCGCCCTCGGCGGCGTCAACCAGCCGCCTGCACCCAAGATTAGGCCTACGCATGGAGGTCACGCACCCCCAACGCTCTGGTCGCGCACAACTCGACCTCGATTCAATTAGCATCTCATCCATACGATGACGTTGCATTGTGAATAAAGGGGTACATCGAGATCTTGACCCAGGCGCGGTTGCCGGTCGTCCATAGAAGTCATTAGAGGCCCGCTAGAGATCGTGCGGCTGGTTGCGGAATCCCGTTCTACCATGGACACAGCCTATGGGTATTCGTCCAAATAGCTCGGGACGATCTACTCGTTAAGCTGTTATGTGGCTTTCCTGAGATTCCTAGCCCGAGCGCGGCTGGGTACTGCGTTCACATGTTGCACTTTTGTGCCTCCAAGCCAGGCCCATTGCCCCCCTCCCGAAGCAGCCTCAAGAATCAAGGGGTGAAAGGAGTCTGACATAATCAATATTCCGTGTGATGCGTTCGTACCCAACTATTTAAGGCGCGCTCCGGTACTCCTCGGCGTTTGATGAGCACGAATCAAAACGCAAACATACAGCAACAGCTTATCATCAATACTAAAACAGGGCACGAGGATTACGTTGGAGGCCCCATATTTTCTGTTAGGGAGGCCTCCATATCTAAGAGCCGCTAATCTGTCGACGACTTAGCTTACACATTGCAGCATCCATCTGATTGTATTGAGCTTTGAGCTGTCGGTGACAGATATAAGAGTTGACCTTACGAGGTCTGAGGACAGCTGTGCCGTTTTGCACTGAATCCAAAAAGGACCCGGTAGCCCCGCTCTACTTAAAAATGTACGCACCTGGAGGACCGTCCTATCGGTATCCAGAGTATCTTAAACCGCCGCGTTAAATATGCCCTCCGCCTAGCCGTTTCGGATGACGCCACATGATATTAAATATGAGTGGGGCCTGTGCGACTCGGCACAACTTTGCGTTCTTAGATCAAACGAGTTGAAGGCGTGGAAAAACGGTCTAAGATTCGAACATGACGTCACATCACTCTTCAATGTCCATTGTATGATGCAGACATGATCGGCTAGTGTGCTGTGTCTCTCATGTCAGATTGATTACCGCTTAATGCTGCAACATATGGGGTTTTCCCTTACATTTCCGGAATGGCCCCAGTCAATTGCCTTCTTTATAACTTCACAACGACCTCGTAACGCATCCAAGGGATAAAAGTAGACAGACCTTTCCACCTACACCTTTTGGACTGCGGGAGGTTACGAGTCCCCGCCCCAACGATTAGCTTAGTTTAAGATTGAACGTCAGGCTCCTGGGCTGACGGCAAGCTGCCGGCATTGCAACGACCGCCCCCCCTCACCTAGATACAGTATTTATCGCACTTAGCTTCACCATCAAATCTTGCAAAGAACCATGCGCCCGTAGATCCTTAGTTATTGAGTCAGAATCCGCCCTCGTCCATGAATAATCATTTCAGTTGCGCCATATTATTATCGAGCGGCGAAACAGCGAGCTAGTCTGAGTAACCACGAACAGTACTTAACCTCTTCCTGCGGCGTATGGCGGAGATCGGAAATGGAGTAGTTTATGCATCTCTTCCACTAGCGCAGGCTTGTGTCCAATCCGCTTCCTGCCCTCACTCCCAGGCATCAGCTCCGTACCGTTTGCCTATAAAAAGTTCCGCCAATTTTGTATGGAAACATACGTGGAGTTTCTAGCTGCAGGGTTAATATCTGTGCGACAAACCGACTTTAGTTTGTACGTTTAAGGCCTCTTGGAGTTCTACACTTCTGGTCTGAGCGGCTCAACTCGATTGAGTCGCTACTGCGCTGAGTGCGTAAGCGTGAGTGGCTGGATGAAACGTGACAGAACAACCGACAGACGTGGGGCATGTATGCAATAGTTCATACGACCGAATTCCAAAGACGCACCATGCATAACATTCGCGGATAAACTCATTTGTTATCTAAGGAGCATGCCCGGACATTAGCTCCGACTTATTAATGCGTATTTGACATAGTACCTCAGCTCACTACAAAGAACCCGCAAGGGGAAGCTTACTCGCCGAGAGGTCCTAGGACATCGAAAAAGACCCAGGCCAACACCATGAGCGCGTCGTCTGTCATCGGGACAGGGTCCGACATAGTGGTCTCGGTACTGGAGGAAAGCCGATCCGGGCTGTTTAGGACCGAATAGGTCCCTCCGTGACCCACCTTATCTCCAACGTCTTGCGTACCTTAGTAGGACCATGCAACCCGGTATTCTGCCCACGAATACGTAACTATTCTTATCATGGTGGGACCGACGGACCATCGGCCTGCTCAGCAGCTTCGCAATAACACTCTGGGTTATACCTTTTATTGAAAAGACGTCGACCACCATCAAGGAGGCGCTTGTTGCATTCCGACGGCATTACGGCAACCTAAGTGATCGGCATCATGATGAAGATAAACATTCGGGCTGTATGGAGTAAGCATGCCTGGCATCGCTTTATTCCATGCTGCCATTTCCATTACTGTGCGACTCAAATCACGTCCTATGGGCGTCCGTGTATACGAACTGTGCCCGGTAGGGAACCCGGAAGGTCATATTCGTCAGTTACCAGGCATCTCCGTCTTGCCTCGGTACAGCCCACGAAAATCATCAGTAGTGCGCAACTCTAGCCGCCGCACGATATTACATGAAGGACATGTTTCCTTGTATATGCATTACGTACAACAACGGTCATCTATGAACCCGTGTAACGCCGCCGCGAGCTTTCTGTTGTGCTTGACCATGCCCATACTCAAAATGCGCGGGTGGCTCAGACGTGACTGTATACTTGGATCGCCTTGACTCTTACTTTGCTTTGGTAAGAGATCGACAGTTCCCGCAATCTAGACTCCTTAGATATCTGGCTGAGCAGTTAGATCTCTAGGACGTAAATAACAGAATGAGGTCAACAAGCTGGAGCTTGCCACCTGTTCAACCCGTGCAGCATTAAACCCAATCCCAGTGGGCAATAGGGGATCTGCGTAGCTTTACGGCGCACAGCTCACCAGGTGCAAGCATAGCCACCGGGTAAGAAGGATAGTGATGAGGAGACGGTGTTATTGGGCAATATACTACGTCATTGACCTTCCCACGCACGACCCTACCCCTTTAAAAATATCGTTAGGTATGTAATTTGCATGGGACGTTGCCGAGTCGTATGTATCACAAGTCCTCGTACAATTATAATTTGCGGTGTGAGGTCACTGTGCGCGACCCTCTTGAGTGCCTACAATATATTCAGTACCTACAACACTGTCTATCCTTGGTATTTACCAGATGAGAGATGAACCTGTTCGATGAAAAGTCCGGTAATTGCGAAGTCTTTGGTTTTTCTATCCATTAAAACTAATCAGAGCTCAGTACGTTCTAACTGCCTATACAGTACCGGAGAAGGAGACCGAGCAGAGCGCCACTCTTACATATTCGCGGTTGTGCCCTTTGCTACATTGAATTTTCGGGGCTGTATCGATCGGTGGCAGCAATGAATTATAGCTTCCGACACCTGAGCCACTCGTGGCCGGTCGAGGGGTTACATTCCCGTAAGAGCTAGCCGACCTAGCGGTCCTCTTCTCCTAGTTCGGGAAATCCCATAGCAGATTGATTAAGGTCGTACTAAGATATTGTAGATATGGCAGGACGTCCACGGAGAAATCAAACCAGTCGAATAGGAGGAGTCACGTAGTTCACATTTCATTGGCGTGAAAGAAGCCAGTTTGAAGCGTCCGCCCTGGCAACACCATCCCAAATTGTCCGACGGAAGCACCGGTGCCGTCTTGGCTTTCGTTGTCTATAGCTAGCTCCTAGGACGGCCTACATCGCCGATGATGCTCTGCTACACTCCTCTTGTCCTTAGAGTGGATCGCTTTATAAGGACAGCAAGGGGTAGACATTTCCAATCTCGCCACCCATGAGCAAAGCTGTGATTAGGACCCTCAACTATTCATCAGTTACCATAAATGGACTCTACGTATCGGATCTAATGTTCCCGAGCCTTGTGCGTGCTTAGACTGCCCGACAAAGGTCCTCCGACCGTATCCTGGGAACTCCTGGACACAAGTTATACTACCCGTCCACAGGTGTGTCTCTTAACTTATGTTGGCCCTCGGATCCATGCTTAGCGTCTGCCTTCATTCAACAAGTATTCTACTATATTCCCGCGCGCGTTCATACCCACTTACAGGGTGAGCTCAGCGTTTCCGGGGAATGACGTCAGGCCAGGATTTCATAGACTAGGAGCGAATGCCCGTACGCCTAAGCGGGCAGAGTGCTGCAGCCGTGTAAGGTCACCGCAAGCTCTAAACTAATCATGAGAAATCACCCACTGTCCACACCCGATTGGAGTTATCATCATACATTGAGTTTATATGATTAAGCCTGTGTGAGAAACGAACTCGGTCAGTTCAGCAGAAGCGTAGCAGCTATGGGGGGTTAATTCAGGTAACTCGTCACTTTCTCTGTGGCAGCAGCCTGAGGCCAACTCAGGTGCCGAAGTCCATGGTGCAGCTTAGTTCCACCGACTTGACGTACGGGGGAAAGGATCTCGCCTACGTGTGCCGGATATCGTGCCATCCAATGGAGCACTGGACTTGAGCATACCGCACGCCTAACACCAATATCAGGTCTAGGCGTGAAATGTCTGTAAGCTGACGATATATAGCGCCTTCCGCCGCATCTACTAATATAGAAAATTAACCTTAGGTCTTGAATCCATTGAATGAATCATATATAGTAGAAACAAGGTATAACTCAAGAATTTAGCTAATTCCACCTCCAGGAGTGTCCGGTTATAAAGGACGGACTAATTTCAATAGTAGTTACAGGAGCCTCCTTCGTCGACCGCGGCGACTACTTGTGTTCTAAGGAGGCATCGGTGAGCGAGGCTGGTCTGAGCTAAGATAGATTCGATTGTGCTCTTATCTAGTGGGTTGTCCCATAATTGCCATGTCATTTACTAGGAGTACCGCCTCTTTTTCATCTAAACACCGGAGAGGAGCGTTTAGCGACTCCTCAACTACTTGTAGTCTTCTCGTGTCGGGTCGAGTAAGAAGAGGACGCGTACACTGTGATAATTCTAATGGATTGTAATTTTGTAGGCACTCGTATCGGGTGCCATAGAGTCCCTGGCACAGCCTGGGCGGCCCTGTTCCAAGACTAGTCGCCACACAGAAAGGCGTAGCAATATCGGTCACGAAAGGAAACGATAAATATGTGAACTAAGTGCATCGCTCATAAAAATTCTTCAAACCGCTGTCGATATAGTAGTCGCAACAGACCTCAACTGTGCGAAAGCAGACAGGCAGATCTCTCATAACAGCACCTGTGCTGCGACGCGGTGAGATTATCTCTCGAAAAGGTCCCCCACTATATACGTATGCATACAAATTGAGGATATTTTTGGATGTAAGTAACTTTGAAGCGCCGAAGTTAGAACTCCAGTTATTGTTGACGCGATTTCTGCAGCGCATAAACAGCGTTGGCCAAAGGCTCTACTAAAAGCGTCTGGCTGATAATGAAGCTGTGTCTATGAGCGCGGAGTAATAAATTGTCGAAACTTGACAGCGTCAAAAAGGCCGACATGCTCCGTTGGAAACACTCTGTGCGTGCATATTCTACACGTGCCAGAAGAGAATCGCAAGGGTGATCCCTCGGTCCGAGAGTTATTCACCCCGTTTCTGTCTGTACTACCTGTCACCCTTCGAGGGTGGCCGGGTATGCGACCCGTGTACGCTCGTTCTTCAGGACAACCCCACGATAAACTTTCAGCGACAGAATGCTCTTGGTGGGCTCTTCCTCGAGTTAGAATGAAATGTAGTAGTCCCTTCAGGAATAGCTATACGGAATGCTCCGGACCCCCCGCCTCGGGATACGTTTAGTTAAGTCTGGATTTGGTAAGTAACGAGCCTCGCCAGCACACGTTTTGTACATCCTATCTACAATCTATATCCGTGACCTGATAGTTGATCCTTTTGGGAATGTCAGTCTACAGGCCTCCCTAAGCGTGCCACGTTCTTCCGGTCAATCGGAAGTCCCAGCTTTGAGGCTGCGCTACTAGAAAATCAACTCCGATGAGCACCGGGCAACCCTCTAGTCAAAGGATCCGCTCCAGCCCCCGGTATTTCCAGAGCAAGCTCAGACGGCAGCAGGCATGTGTCCGACAGATGCCGGGATGCCATTGCTGGGATGGTCCCGGCCCGGATCTATAACCTTCCCTTCCGGAACCTGTCCGGAGCGTTACCACTTGTTATACAGAAGGTCCCCGTTTACATAAACGGGCTGCAGTGACAGCCGGCATCCCAGCCTACTACGAGTCATCCAAGCCCGAAACGCTGAAGCATGGTGTCGGTCTGGGGATTGTGGTTCTGCGCTCTGATCGCGACAGTGCCAGGCAAAGCGGCAACGGAGCATTGGCCGCGGCGGAACGAGTCTGTGGCCGGTCATTCTCTATATTATATGGTGAGTGGTAAGCAACCTGCCCGTCAGCTAGGATGGTTACCGTGTGCACCCCACACGCAGCATAACAGCCTGGCATAAGCAAGATCCGAACGCGCCAAGGGTTTTGAACTATTCAAGCGCTAGCGCACCCTGATTGTATATAGTAGTTGTATGGCCCTACATATGCTGGTTTTCGAACGTACTACTGCACCATCGACTAACTCTTTCTGAAAACGGCCATCCGCCCTGGATCGTACACCGAGTCTCGCCATTACGACGGTACAATATTACGTTCTTGTGCATTGAACAGCGCTGCAACTACCGCTAGCGTTCGCCTATATGTCTATCATCAGCGGGCGATTGGATCCTGGAGAACCAAAACTCGAGACCGGGACATAAACTGATCACGGCTACTGTGCTTAAAGTCAAGTCGAGCTTTATCACAGGCCGTAGCAACGTTCCCTTCTTCGCCTTTAGACGATCCTGTTTTCTGTCTAGCTTATTAGTTGGGGTTCATAGCGCGGGACATCAGATCCCCCGGATGAGCACATTAACGCACTCAATAGGTTACATCGGCCTGCCGGCGCATAAACCTAGTCCTGTGGGTCGACCTTATCTCCCCAGATGGGAGTGTAAGGCACCCTACAACGCGTGGCCGGTTTACCACAACCCGTGTAGTCGTGTATAGGCCTACGGACGGGGGATGCACACTCAGCAGATGCTTACGGTTCCCCGTGCGGCGGCCATATGAAATGGGGGTGAAGAGATACGAACTCCTCACCTATCTTCCGTGGATTAATGCTAGATATTCATGATGACAGAGGGCGAATGTTAAGTCGTTAGCCAGGAGTTCGAAACCTGGCATTGTGACCTCCACACACTTTCGCCCATACAAGAATCCGCTCCCCGCCAAGGTCCTAAGATAGTGGGATTAAATTGGCCAGCGATTGTGTCACAAGTCAATTTGTAAGCCTATTATGTCTCCTGCGAACCGAGGTGCGGAGTTTTACGGAACTACGGCTGAAAACGGCCAATGTAGTCAAATAAATAATAATTGGTAGTTAGCCATAAATATTCTGTCTCTCAATCTCGCATCCTTTCTTCAGAGCATGCTCTAGTACCTGAAGAGAGGACCTCTACTCCGAGGTCGTTTTCGACTCTTTGTACGCGCAACAGCACCCCTCTCGACCAGCACTCGGGAACTACTTATGGAGGGTCACTGAAACAGTTTCGGTTTGGTGGTGATTGACACGCCAAGAAGAGCGTACCAGCCGTTGACACTGTGTTATGGGGAGATATGGTTATCAAGAGTAAGTCTTTTGCCAGTCGCCGGTACTTACTGCACGGCGTCACTCACGGGTCAACAGCGACTTCTGGTCTGGCGGGCGGGAGTCACATCCGGTGATAGTGCTCGACTGGCAGTGTTGAGACCCCCCGCGATGGATGCAGTAAAATGCGCACGACCACGTATTATGACGGTCTTAGTGGGGGCTGAGGTCAATCGTGAGTGGTGAGTGCAGATTTGCTTGGTCGCTGCGTCATCGACCGCTCCTCACATTATACCCTTGGTGGATTATAGACGGGATAGGGAAGCTTCATTCCGTCAAACGTAACCCTCTAGTCATTTTTAGAGTTAGGAATATACATAACCACCAGTTCTTCATCACCCGTCTGACATCTTGCAATGTGAATCCACAGTGAGGCTTACAAAGCGATCGAGGGCCTAGATACTGTAGATCGTTTTCTACCAGGCAATTAAATGATCACAACTGCATAACCCATCGCGTTACGGTCTAATAGTTTATGCGAATATCATGATTGCGAGCCGCTCCGGGTCTGCCGCCGCGGTGATGTCCACTAACGCGGCTAGGTTGTGGAATTATATACTCATATATTGCGACACGATAAGGCATCCTTGTCTAGCCAACACGGCCTACAATTGAGGTTAGTATGTCCGACGGTTCAACTCGCGTTCAACCATGTACGGGAACGCCCGACAGGTCCTCTAGAGTGAGCTTGGGTGAAAACGTACGGACTCTGTGCGTGGCTGCACTACTTTTTTTCCTTAAGTTATCTACCTACGCTCATTGACCCATTTATTACCAAGGCCAAGCACGCTCCCGACGCACCGGGATGATCCACATGTTAACCCTCATGCCGAAGAACTCGCGGGTCACGCACGCCAATGGCCTTTAGATCGTGAGATCTTTAGAGCACTGACCCTGCACTAAGATCGCGTGCACATTCTAGGGAAGGTGCCCCCGTCACACCTACTCCATCCAAACTCAATTTTGGTTTTAGGATAAGATTGGAAACACCCGATCACCCACTTATTTGATAGCCCCGAGTGCCGAACTAACTTTCGTCCACATGTCTACGCTTAACGGCTATCCAAAGTCTTCCTACGGGTATGCCGCTCAAGATGTCGAGGTTTGGGATAATTGTCCGGACCGATACATAGCGACCCCCCACGAGCGCCTGGGGCACGCACAGCCTACGAAACATGTGTCACGAGGCAATCACTCGGGCAGCCAGGTCACGCGGGGAGTGAGAACAGACACTGCCTTTTCTGTAAGCGTCTCCACAGAGACTCACATAGTGTTGAGAGACTTCTTTACTGGCGAACTGTTTCTGTTCGCCATACAACAAGTGCGAAGTTTTCTAAATTTCAACTGTACGTAATGAATGCTCAACAACCCATTGCACAACTTCCCCCATGAGTTAAAGTCATTTAACCGGGTGAGACAGGTTATGGACTTCAGGGTCTCTGCTCCGGAGCTTTCCTATGCACGTATCTGTACAGCCAGGTGTGTTTCGAAGACGTCGCTGTAGGAGGTGACACCGGTTCCAGGCTTTCCCCCAACAGAATTGGCGCATAGTTGTCACCTGAATGTTAGGTGCCGGGCGAAATGGGGACTAGGCAGAACATATTAATGACTGTTTAGCGAGTACAGTTCAAATCCATTTTTCATCAAAGGTTCCCAACTCTCGTTTAACCGGTTACGGGTGAAGTGCAATAGTGTCCTTGTCAGAAGGGCGATCGGCGTCGTGTCCCAAGCCACGTTGTTATTAGGCGTCAGTGCTCGGCTTGACGTCCGCCTCTACAGGCAAAGCGTATTGGGGAGCCGCAGGTGAGTCGCCTGTAACCTCTCTCTTAAACGAACTTAGTAGCACACGCCGTTGAATTTAATTATAACCCGTTAACTAGAAGGCTGGGTATTCGCCTGTTAGGCATTCCAACTTACCGGTCGCGAATCCTCTCCTCCTCGGACTGGTTACAGCGATGCACATCTCGTCGTAACTCTAACCATGAGTACAACCTACGGCCACTATCCCCTGCTCAAAGTAGGAGGTCAACTGAGCCCCGCCCGTTAATCTTCCATTGAACTCCCCCAATGGCAATAGAGATAGGATAGCGGCCTAGACGCGGATTAATGGGAGGGACGCGCTTGCTCTGTTAACATGGCATAATTTAAGAGTCGGAGTGTGGGTCTGACGTGTAGTTGTCATGTCTCGCAATATCGAGGAAATCGAACAGATTGGGAAGACGTGCAAACTATCTTAGCACCGCAGCTATGACACCTGTACCCTATGCGAGTAATCGTATAGGCTGCCCAGAATCCAATGGCACCAGGACGCGGAGAAGCCTATGATGGAATTACGGGAGCCGCAAAACATTTCATATCCGCTAGGTAATACTGGGAGTCGCTTGATAGAAAAATGGTCGTCCCCAGTCGTGTTACGCCCCGGATGGAGGTCAGGCTTACAGATCTGAGGTCCTCTGCTTAACCCACGGTCGTCCTAGGACCCCACGGGGTTACTCGCCACCTATTCCCCACTAAGGATCGCGTTCCTATGTGATTGCAGAAGTTTCGATGGGCGCTCGAGATGGAGGCAATCCTACTAGCGATTCCCACCCCGCTACGCGGCGCTTATGCGGTTTCACAAATCTACTGGCTCATAACTACAAAAGTAGCCTCACGCTCGCACCCCTTTGAGGCGATGACTTAGCATTTAGCTATAGTTGGGATTGCGGGATTTGGTTCCCTGAACCAAGTCTAGCTGTCTCATGCTTCCTTCGGCTCCCTGGCCGACCTAAAGCCCGTACCATACTCAAAAGGTTGACTCACCACGGGGAACGCTTTTACACGGACATCCCTCGGATATCCTCTGACTGACGGTCGTAATGTACCCGAGCTGTCCCTCTTGGTTGCCCTGAAATCCCCACACACCGACGGGACACCCTACTTTGTCTATGCACATGAGGCTTCCACGGGCCTAAAAGGAGTGCCCCCATATTTGTTCTGTAGCACGACATACGTTACCTGAATGGGGTGGGTTCAGGAAAATTCGCGA
		</sequence>
    <sequence><taxon idref="Location_0_1_0|29.881255633384864"/>
			ATCCCTGAAATCCGCTGGCAAGGGCATAGTTGTTTGGCGTTAAAATCGGTTGCCATCGTACAGGTCGCGTTCACTTTTAGACTTCTACCCAGCGTGCCCGCGGAGACCTGTCCTTGTAATCTAGATTAGTAAGAGGAATAAGCATAGGTGGGGCTATGAACTGAATCGACAAAGGCACTAGGCCCCCGAGATAGACCTCAGCCTTAGCTGTTCACAGTTGGAACTCAGAACATTGTAGAATCCCGACGGACCGTTAAATTCAATAACCCCTGACTAGCGGGCGCGGGTCGGGATCCTAATCTTGTGGCGTTAATGGCTCTCTTGTAGCCAACTAAGTACCGAACCCAATTCGAGCCGCGCAGGTCTGCGCCCACTGTTTTACGGTTCTTTCTTCGTCTCGCAGCTGCGCGAGCGAGTGTCGATCTGTGCTTTCGATTGTAATTGAGTAGTAGTCGGTAGCTTCTGTCCTCATGGTGTAGCTCTCCTGCACATGGGGACTGCACGCGACACCCACTTGTTATGCGTCATCTCCGCTAAACCAACCACCGGTGTGATAGACGAGGGGGTACGCAACTAGGCCCTGAACCCGAGACGGGCACCTGGAGCTGCAGTTAAACTGAACACCGGCTTCCAGACTGATTAGCAACAGACTGTTCCTGGCGTTGCCCCCATAACCATGGCACATGAGGCTGTGGCAAAGTTGACCGATATCTCCGGCACACAGGGACTCAGGCGTTAAGTTTCTGCGAGTGCACGCGCAAAATCGTAAAGGTTTCAAGTGTTATACAGCCGTTGAGCTGTTGGAGTTTCTATCTAGTGTCAATCAAAACTAGTCGACATAACACTCGTAGTGGAGCTTTCAGGGGCTCTGTAAAAATGCCTACATACCTGGCACTGGAACGCAAAGTCAGAATCCTCGCCAGTTGTATAGTGAGGCCTCGGTAGACAAACGGTCCACTGCCATATCTTAGGCCTATACGGACGAGTAGAAGGTCTCGTGCGAGGGATGAGATATACGCTGCTTCAAACCATTTCAAGGTACGTTGGAGGTCTATGGCGCATGCTTACCCCGACTGCGATCTCATGCAGGCTTACGTTATAGATGGAGGCCAGCATCTATTACTACTGACATAGCACGTGATTTCTACACCTTCTGCTATGACTGGTAGTTATTTCGATTGCGCGGGACGGAACACAGCACACTGCCTGGGCCCATGGATGCTACGTAACCATCCGACGTACGGCACAGCTAAAGTCCACGAGGGATGGCAAGCCGAGTCGGGTCGGCATGGGCATTTTGATCACGTGGGTTGGGCGCCGGTTTTCGTCTCAATGTATGATCATGCTAATGATTCCATAGTTATTCCACTACGCACTAACAGTTCTATTGCAGGTGTCCAACAGGATGGTACACTGCGCGGGACAGAGGTTGCCTATTGCAAGGCCGATTCGCCCTGCGCCAACAACTCGAGCGGCATGCTTCATACCGCTTGGTTAAAAGCCCACGGGGCCTGCACTTTATACGAGCTGCTAACGTCATTAGTATGGGGAGATCTTGTTGGCCTGCCCTCTCACAGACGGGCATCGCCAAAATCACGTATCTCCGACAATTTCACTAACGCGCCTATATTGTTCCCCTAAAACAGAAGGCAGACCTAGGGGGGATCGAGACATAGTCCTAGGCCATACCTTGCCCCCGCGCACGTCCGTAGCACTGTCGGCATTGCCAATGGGACCTTCGCTCACAACAGTAATTTTACCCTCTCACACAGGTGCCCGTCCGTCGACGTGCTGCCAGTGGTATAGAAATTGCTTTCGGTCAACAGCGCGTGCTCGAAGCGGAACTTTTAGGATGTCCTGGCCGTGAGCTCCTCCGCCACCAGTGAAAAGCGCCGTAAGAGAAACAGTTACAAATACACTGTCCGTTTGCAGGCGTTTACCGAAAAGAGAGGGCGCCGTAAAGCGCATCTCATTTCTGTCGACTACCTCCGCCCCTAATGTACAATCTGCCTGGCTGTGTGGTGGCAGATAGGGAAGCATCTGCATCAGAGGGCAGCGTCGCGTAAATGAGACATGATTCTGCGTGGTACGCTTAAATAGTCGTATTACTCCCAAGAGAAGCACACCCGGTGGTTATAGCAAGCAATGATTGTCAGGGCTGGAAAGCATTTACCCCCGAGAACATCCTACTTGGTCTGCGCAGTCGCAGCTTGGAATGACCGGAGTTAGCCTGACGCCCTCCCTGGATCCTCTGTGACTGTTATTACTTAGGCATCTGCACTTTAAAACAGCCCAATTTACCCCGCACGCAGACCGGCTGGATTCAAACAGGTCCCTTCGGTCGAGCATTATTCATGGCCGCAACTGTGGTTGCACTATGTAGGTTGATGCGACGTTATGGGCTCATTGTCTTCTAGGGGACTTCGCCCAGATCCAGTATGCATCAAGAACGATGGCGATCAGTAGATCGTGGGCCGATGCCTAGGGAGGGCGTGAGGCGGTCCTGGCAAGGGTGTTTCCCGGACTTTAGCTAGGCACAGAAAATTGTCTCGTATGGTCTTTGCTTAGTTAAAGTACTCCCCCGTAAACACGCGGCTAATTAGAAATGGCACAAATTAGTCCTATGATAACGGAGCCCAGAGGCTTCATTTAGTTATGATCGCCAGCTTGCGCGTGTGAGACGACCGCGCGGTAACAGCCAATCTTCAGGGTGCAAGAAGCTACTCTCACTACCTCGTTACGTTGCTGCTTTCTTCGTGAACTCGGACTCCGTGAGGATTATTAACTACTTCGCCGTAAGGGCATCCCATACAGGTAATGAAAGTTACGGTACCGCGAGACGCGGAGTTAATTAAAATGTCAGAGGTGCTTCTGAAGTCACCAGTGGCTAGAAGAAGCGTTCAGTATTAAACTCGGCAGTTCGAGGATGAAACCAACTTGCGCGGTTGCCGGGCGGGCGATGGGAGCTGGCCACCGTGACGGACGTGCTTTCAAATTCTTCCCGACCAAAGCTATCGTGAATCGTCAGCCTTAAATATTGGTCTAGACTTTCCCAACGTTACGTAAATCTAGTTGAACAATAATTAGAATCCACCGATTGGCCGCATGCCCGTATCGCCGCAAGGTGGCGCTGCAGGAACCTAAATTGTAGGTACTACCTGGAGCGCAGAAGTACGTGAATTAAATGTAGAACATTAGCCGCCCTCGGCGGCATCAACCAGACGCCTGCACCCAAGATCAGGCCTACGCATGGAGGTTACGCACCCCCAACGCTCTGGTCGCGCACAACTCGACCTCGATTCAATTAGCATCTCATCCATACGATGACGTTGCATTGTGAATAAAGGGGTACATCGAGATCTCGACCCAGGCGCGGTTGCCGGTCGTCCATAGAAGTCATTAGAGGCCCGCTAGAGATCGTGCGGCTGGTTGCGAAATCACGTTCTACCATGGACACAGCCTATGGGTATTCGTCCAAATAGCTCGGGACGATCTACTCGTTAAGCTGTTATGTGGCTTTCCTGAGATTCCTAGCCCGAGCGCGGCTGGGTACTGCGTTCACGTGTTGCACTTTTGTGCCTCCAAGCCAGGCCCATTGCCCCCTTCCCGAAGCAGCCTCAAGAATCAAGGGGTGAAAGGAGTCTGACATAATCAATATTCCGTGTGATGCGTTCGTACCCAACTATTTAAGGCGCGCTCCGGTACTCCTCGGCGTTTGATGAGCACGAATCAAAACGCAAACATACAGCAACAGCTTATGATCAATACTAAGACAGGGCACGAGGATTACGTTGGAGGCCCCATATTTTCTGTTAGGGAGGCCTCCATATCTAAGAGCCGCTAATCTGTCGACGACTTAGCTTACACATTGCAGCATCCATCTGATTGTATTGAGCTTTGAGCTGTCGGTGACAGATATAAGAGTTGACTTTACGAGGTCTGAGGACAGCTGTGCCGTTTTGCACTGAATCCAAAAAGGACCCGGTAACCCCGCTCTACTTAAAAATGTACGCACCTGGAGGACCGTCCTATCGGTATCCAGGGTATCTTAAACCGCCGCGTTAAATATGCCCTCCGCCTAGCCGTTTCGGATGACGCCACATGATATTAAATATGAGTGGGGCCTGTGCGACTCGGCACAACTTTGCGTTCTTAGATCAAACGAGTTGAAGGCGTGTAAAAACGGTCTAAGATTCGAACATGACGTCACATCACTCTTCAATGTCCATTGTATGATGCAGACATGATCGGCTAGTGTGCTGTGTCTCTCATGTCACATTGACTACCGCTTAGTGCTGCAACATATGGGGTTTTCCCTTACATTTCCGGAATGGCCCCAGTCAATTGCCTTCTTTATAACTTCACAACGACCTCGTAACGCATCCAAGGGATAAAAGTAGACAGACCTTTCCACCTACACCTTTTGGACTGCGGGAGGTTACAAGTCCCCGCCCCAACGATTAGCTTAGTTTAAGATTGAACGTCAGGCTCCTGGGCTGACGGCAAGCTGCCGGCATTGCAACGACCGCCCCCCCTCACCTAGATACAGTATTTATCGCACTTAGCTTCACCATCAAATCTTGCAAAGAACCATGCGCCCGTAGATCCTTAGTTATTGCGTCAGAATCCGCCCTCGTCCATGAATAATCATTTCAGTTGCGCCATATTATTATCGAGCGGCGAAACAGCGAGCTAGTCTGAGTAACCACGAACAGTACTTAACCTCTTCCTGCGGCGTATGGCGGAGATCGGAAATGGAGTAGTTTATGCATCTCTTCCACTAGCGCAGGCTTGTGTCCAATCCGCTTCCTGCCCTCACTCCCAGGCATCAGCTCCGTACCGTTTGCCTATAAAAAGTTCCGCCAATTTTGTATGGAAACATACGTGGAGTTTCTAGCTGCAGGGTTAATATCTGTGCGACAAACCGACTTTAGTTTGTACGTTTAAGGCCTCTGGGAGTTCTACACTTCTGGTCTGAGCGGCTCAACTCGATTGAGTCGCTACTGCGCTGAGTGCGTAAGCGCGAGTGGCTGGATGAAACGTGACAGAACAACCTACAGACGTGGGGCATGTATGCAATAGTTCATACGACCGAATTCCAAAGACGCACCATGCATAACATTCGCGGATAAACTCATTTGTTATCTAAGGAGCATGCCCGGACATTAGCTCCGACTTATTAGTGCGTATTTGACATAGTACCTCAGCTCACTACAAAGAACCCGCAAGGGGAAGCTTACTCGCCGAGAGGTCCTAGGACATCGAAAAAGACCCAGGCCAACACCATGAGCGCGTCGTCTGTCATCGGGACAGGGTCCGACATAGTGGTCTCGGTACTGGAGGAAAGCCGATCCGGGCTGTTTAGGACCGAATAGGTCCCTCCGTGACCCACCTTATCTCCAACGTCTTGCGTACCTTAGTAGGACCATGCAACCCGGTATTCTGCCCACGAATACGTAACTATTCTTATCATGGTGGGACCGACGGACCATCGGCCTGCTCAGCAGCTTCGCAATAACACTCTGGGTTATACCTTTTATTGAAAAGACGTCGACCACCATCAAGGAGGCGCTTGTTGCATTCCGACGGCATTACGGCAACCTAAGTGATCAGCATCATGATGAAGATAAACATTCGGGCCGTATGGAGTAAGCATGCCTGGCATCGCTTTATTCCATGCTGCCATTTCCATTACTGTGCGACTCAAATCACGTCCTATGGGCGTCCGTATATACGAACTGTGCCCGGTAGGGAACCCGGAAGGTCATATTCGTCAGTTACCAGGCATCTCCGTCTTGCCTCGGTACAGCCCACGAAAATCATCAGTAGTGCGCAACTCTAGCCGCCGCACGATATTACATGAAGGACATGTTTCCTTGTATATGCATTACGTACAACAACGGTCATCTATGAACCCGTGTAACGCCGCCGCGAGCTTTCTGTTGTGCTTGACCATGCCCATACTTAAAATGCGCGGGTGGCTCAGACGTGACTGTATACATGGATCGCCTTGACTCTTACTTTGCTTTGGTAAGAGATCGACAGTTCCCGCAATCTAGACTCCTTAGATATCTGGCTGAGCAGTTAGATTTCCAGGACGTAAATAACAGAATGAGGTCAACAAGCTGGAGCTTGCCACCTGTTCAACCCGTGCAGCATTAAACCCAATCCCAGTGGGCAATAGGGGGTCTGCGTAGCTTTACGGCGCACAGCTCACCAGGTGCAAGCATAGCCACCGGGTAAGAAGGATAGTGATGAGGAGACGGTGTTATGGGGCAATATACTACGTCATTGACCTTCCCACGCACGACCCTACCCCTTTAAAAATATCGTTAGGTATGTAATTTGCATGGGACGCTGCCGAGTCGTAGGTATCATAAGTCCTCGTACAATTATAATTTGCGGTGTGAGGTCACTGTGCGCGACCCTCTTGAGTGCCTACAATATATTCAGTACCTACAACACTGTCTATCCTTGGTATTTACCAGATGAGAGATGAACCTGTTCGATGAAAAGTCCGGTAATTGCGAAGTCTTTGGTTTTTCTATCCATTAAAACCAATCAGAGCTCAGTACGTTCTAACTGCCTATACAGTACCGGAGAAGGAGACCGAGCAGAGCGCCACTCTTACATATTCGCGGTTGTGCCCTTTGCTACATTGAATTTTCGGGGCTGTATCGATCGGTGGCAGCAATGAATTATAGCTTCCGACACCTGAGCCACCTGTGGCCGGTCGAGGGGTTACATTCCCGTAAGAGCTAGCCGACCTAGTGGTCCTCTTCTCCTAGTTCGGGAAATCCCATAGCAGATTGATTAAGGTCGTACTAAGATATTGTAGATATGGCAGGACGTCCACGGAGAAATCAAACCAGTCGGATAGGAGGAGTCACGTAGTTCTCATTTCATTGGCGTGAAAGAAGCCAGTTTGAAGCGTCCGCCCTGGCAACACCATCCCAAATTGTCCGACGGAAGCACCGGTGCCGTCTTGGCTTTCGTTGTCTATAGCTAGCTCCTAGGACGGCCTACATCGCCGATGATGCTCAGCTACACTCCTCTTGTCCTTAGAGTGGATCGCTCTATAAGGACAGCAAGGGGTAGACATTTCCAATCTCGCCACCCATGAGCAAAGCTGTGATTAGGACCCTCAACTATTCATCAGTTACCATAAATGGACTCTACGTATCGGATCTAATGTTCCCGAGCCTTGTGCGTGCTTAGACTGCCCGACAAAGGTCCTCCGACCGTATCCTGGGAACTCCTGGACACAAGTTATGCTACCCGTCCACAGGTGTGTCTCTTAACTTATGTTAGCCCTCGGATCCATGCTTAGCGTCTGCCTTCATTCAACAAGTATTCTACTATATTTCCGCGCGCGTTCATACCCACTTACAGGGTGAGCTCAGCGTTTCCGGGGAATGGCGTCAGGCCAGGATTTCATAGACTAGGAGCGAATGCCCGTCCGCCTAAGCGGGCAGAGTGCTGCAGCCGTGTAAGGTCACCGCAAGCTCTAAACTAATCATGAGAAATCACCCACTGTCCACACCCGATTGGAGTTATCATCATACATTGAGTTTATATGATTAAGCCTGTGTGAGAAACGAACTCGGTCAGTTCAGCAGAAGCGTAGCAACTATGGGGGGTTAATTCAGGTAACTCGTCACTTTCTCTGTGGCAGCAGCCTGAGGCCAACTCAGGTGCCGAAGTCCATGGTGCAGCTTAGTTCCACCGACTTGACGTACGGGGGAAAGGATCTCGCCTACGTGTGCCGGATATCGTGCCATCCGATGGAGCACTGGACTTGAGCATACCGCACGCCTAACACCAATATCAGGTCTAGGCGTGAAATGTCTGTAAGCTGACGATATATAGCGCCTTCCGCCGCATCTACTAATATAGAAAACTAACCTTAGGTCTTGAATCCATTGAATGAATCATATATAGTAGAAACAAGGTATAACTCAAGAATTTAGCTAATTCCACCTCCAGGAGTGTCCGGTTATAAAGGACGGACTAATTTCAATAGTAGTTACAGGAGCCTCCTTCGTCGACCGCGACGACTACTTGTGTTCTAAGGAGGCATCGGTGAGCGAGGCCGGTCTGAGCTAAGATAGATTCGATTGTGCTCTTATCTAGTGGGTTGTCCCATAATCGCCAAGTCATTTACTAGGAGTACCGCCTCTTTTTCATCTAAACACCGGAGAGGAGCGTTTAGCGACTCCTCAACTACTTGTAGTCTTCTCGTGTCGGGTCGAGTAAGAAGAGGACGCGTACACTGTGATAATTCTAATGGATTGTAATTTTGTAGGCACTCGTATCGGGTGCCGTAGAGTCCCTGGCACAGCCTGGGCGGCCCTGTTCCAAGACTAGTCGCCACACAGAAAGGCGTAGCAATATCGGTCACGAAAGGAAACGATAAATATGTGAACTAAGTGCATCGCTCATAAAAATTCTTCAAACCGCTGTCGATATAGTAGTCGCAACGGACCTCAACTGTGCGAAAGCAGACAGGCAGATCTCTCATAACAGCACCTGTGCTGCGACGCGGGGAGATTATCTCTCGAAAAGGTCCCCCACTATATACGTATGCATACACATTGAGGATATTTTTGGATGTAAGTAACTTTGAAGCGCCGAAGTTAGAACTCCAGTTATTGTTGACGCGATTTCTGCAGCGCATAAACAGCGTTGGCCAAAGGCTCTACTAAAAGCGTCTGGCTGATAATGAAGCTGTGTCTGTGAGCGCGGAGTAATAAATTGTCGAAACTTGACAGCGTCAAAAAGGCCGACATGCTCCGTTGGAAACACTCTGTGCGTGCATATTCTACACGTGCCAGAAGAGAATCGCAAGGGTGATCCCTCGGTCCGAGAGTTATTCACCCCGTTTCTGTCTGTACTACCTGTCACCCTTCGAGGGTGGCCGGGTATGCGACCCGTGTACGCTCGTTCTTCAGGACAACCCCACGATAAACTTTCAGCGACAGAATGCTCTTGGTGGGCTCTTCCTCGAGTTAGGAAGAAATGTAGTGGTCCCTTCAGGAATAGCTATACGGAATGCTCCGGACCCCCCGCCTCGGGATACGTTTAGTTAAGTCTGGATTTGGTAAGTAACGAGCCTCGCCAGCACACGTTTTGTACATCCTATCTACAATCTATATCCGTGACCTGATAGTTGATCCTTATGGGAATGTCAGTCTACAGGCCTCCCTAAGCGTGCCACGTTCTTCCAGTCAATCGGAAGTCCCAGCTTTGAGGCTGCGCTACTAGAAAATCAACTCCGATGAGCACCGGGCAACCCTCTAGTCAAAGGATCCGCTCCAGCCCCCGGTATTTCCAGAGCAAGCTCAGACGGCAGCAGGCATGTGTCCGACAGATGCCGGGATGCCATTGCTGGGATGGTCCCGGCCCGGATCTATAACCTTCCCTTCCGGAACCTGTCCGGACCGTTACCACTTGTTATACAGAAGGTCCCCGTTTACATAAACGGGCTGCAGTGACAGCCGGCATCCCAGCCTACTACGAGTCATCCAAGCCCGAAACGCTGAAGCAGGGTGTCGATTTGGGGATTGTGGTTCTGCGCTCTGATCGCGACAGTGCCAGGCAAAGCGGCAACGGAGGATTGGCCGCGGCGGAACGAGTCTGTGGCCGGTGATTCTCTATGTTATATGGTGAGTGGTAAGCAACCTGCCCGTCAGCTAGGATGGTTACCGTGTGCACCCCACACGCAGCATAACAGCCTGGCATAAGCAAGATCCGAACGCGCCAAGGGTTTTGAACTATTCAAGCGCTAGCGCACCCTGATTGTATATAGTAGTTGTATGGCCCTACATATGCTGGTTTTCGAACGTACTACTGCACCATCGACTAACTCTTTCTGAAAACGGTCATCCGCCCTGGATTGTACACCGAGTCTCGCCATTACGACGGTACAATATTACGTTCTTGTGCATTGAACAGCGCTGCAACTACCGCTAGCGTTCGCCTATATGTCTATCATCAGCGGGCGATTGGATCCTGGAGAACCAAAACTCGAGACCGGGACATAAACTGATCACGGCTACTGTGCTTAAAGTCAAGTCGAGCTTTATCACACGCCGTAGCAACGTTCCCTTCTTCGCCTTTAGACGATCCTGTTTTCTGTCTAGCTTATTAGTTGGGGTTCATAGCGCGGGACATCAGATCCCCCGGATGAGCACATTAACGCACTCAATAGGTTACATCGGCCTGCCGGCGCATAAACCTAGTCCTGTGGGTCGACCTTATCTCCCCAGATGGGAGTGTAAGGCACCCTACAACGCGTGGCCGGTTTACCACAACCCGTGTAGTCGTGTATAGGCCTACGGACGGGGGATGCACACTCAGCAGATGCTTACGGTTCCCCGTGCGGCGGCCATATGAAATGGGGGTGAAGAGATACGAACTCCCCACCTATCTTCCGTGGATTAATGCTAGATATTCATGACGACAGAGGGCGAATGTTAAGTCGTTAGCCAGGAGTTCGAAACCTGGCATTGTGACCTCCACACACTTTCGCCCACACAAGAATCCGCTCCCCGCCAAGGTCCTAAGATAGTGGGATTAAATTGGCCAGCGATTGTGTCACAAGTCAATTTGTAAGCCTATTATGTCTCCCGCGAACCGAGGTGCGGAGTTTTACGGAACTACGGCTGAAAACGGCCAATGTAGTCAAATAAATAATAATTGGTAGTTAGCCATAAATATTCTGTCTCTCAATCTCGCATCCTTTCTTCAGAGCATGCTCTAGTACCTGAAGAGAGGACCTCTACTCCGAGGTCGTTTTCGACTCTTTGTACGCGCAACAGCACCCCTCTCGACCAGCACTCGGGAACTACTTATGGAGGGTCACTGAAACAGTTTCGGTTTGGTGGTGATTGACACGCCAAGAAGAGCGTACCAGCCGTTGACACTGTGTTATGGGGAGATGCGGTTATCAAGAGTAAGTCTTTTGCCAGTCGCTGGTACTTACTGCACGGCGTCACTCACGGGTCAACAGCGACTTCTGGTCTGGCGGGCGGGAGTCACATCCGGTGATAGTGCTCGACTGGCAGTGTTGAGACCCCCCGCGATGGATGCAGTAACATGCGCACGACCACGTATTATGACGGTCTTAGTGGGGGCTGAGGTCAATCGTGAGTGGTGAGTGCAGATTTGCTTGGTCGCTGCGGCATCGACCGCTCCTCACATTATACCCTTGGTGGATTATTGACGGGATAGGGAAGCTTCATTCCGTCAAACGTGACCCTCTAGTCATTTTTAGAGTTAGGAATATACATAACCACCAGTTCTTCATCACCCGTCTGACATCTTGCAATGTGAATCCACAGTGAGGCTTACAAAGCGATCGAGGGCCTAGATACTGTAGATCGTTTTCTACCAGGCAATTAAATGATCACAACTGCATAACCCATCGCGTTACGGTCTAATAGTTTATGCGAATATCATGATTGCGAGCCGCTCCGGGTCTGCCGCCGCGGTGATGTCCACTAACGCGGCTAGGTTGTGGAATTATATACTCATATATTGCGACACGATAAGGCATCCTTGTCTAGCCAACACGGCCTACAATTGAGGTTAGTATGTCCGACGGTTCAACTCGCGTTCAACCATGTACGGGAACGCCCGACAGGTCCTCTAGAGTGAGCTTGGGTGAAAACGTACGGACTCTGTGCGTGGCTGCACTACTTTTTTTCCTTAAGTGATCTACTTACGCTCATTGACCCATTTATTACCAAGGCCAAGCACGCTCCCGACGCACCGGGATGATCCACATGTTAACCCTCATGCCGAAGAACTCGCGGGTCACGCACGCCAATGGCCTTTAGATCGTGAGATCTTTAGAGCACTGACCCTGCACTAAGATCGCGTGCACATTCTAGGGAAGGTGCCCCCGTCACACCTACTCCATCCAAACCCAATTTTGGTTTTAGGATAAGATTGGAAACACCCGATCACCCACTTATTTGATAGCCCCGAGTGCCGAACTAACTTTCGTCCACATGTCTACGCTTAACGGCTATCCAAAGTCTTCCTACGAGTATGCCGCTCAAGATGTCGAGGTTTGGGATAATTGTCAGGACCGATACATAGCGACCCCCCACGAGCGCCTGGGGCACGCACAGCCTACGAAACATGTGTCACGAGTCGATCACTCGGGCAGCCAGGTCACGCGGGGAGTGAGAACAGACACTGCCTTTTCTGTAAGCGTCTCCACAGAGACTCACATAGTGTTGAGAGACTTCTTTACTGGCGAACTGTTTCTGTTCGCCATACAACAAGTGCGAAGTTTTCTAAATTTCAACTGTACGTAATGAATGCTCAACAACCCATTGCACAACTTCCCCCATGAGTTAAAGTCATTTAACCGGGTGAGACAGGTTATGGACTTCAGGGTCTCTACTCCGGAGCTTTCCTATGCATGTATCTGTACAGCCAGGTGTGTTTCGAAGACGTCGCTGTAGGAGGTGACACCGGTTCCAGGCTTTCCCCCAACAGAATTGGCGCATAGTTGTCACCTGAATGTTAGGTGCCGGGCGAAATGGGGACTAGGCAGAACATATTAATGACTGTTTAGCGAGTACAATTCAACTCCATTTTTCATCAAAGGTTCCCAACTCTCGTTTAACCGGTTACGGGTGCAGTGCAATAGTGTCCTTGTCAGAAGGGCGATCGGCGTCGTGTCCCAAGCCACGTTGTTATTAGGCGTCAGTGCTCGGCTCGACGTCCGCCTCTACAGGCAAAGCGTATTGGGGAGACGCAGGTGAGTCGCCTGTAACCTCCCTCTTAAACGAACTTAGTAGCACACGTCGTTGAATTTAATTATAACCCGTTAACTAGAAGGCTGGGTATTCGCCTGTTAGGCATTCCAACTTACCGGTCGCGAATCCTCTCCTCCTAGGACTGGTTACAGCGATGCACATCTCGTCGTAACTCTAACCATGAGTACAACCTACGGCCACTATCCCCTGCTCAAAGTAGGAGGTCAACTGAGCCCCGCCCGTTAATCTTCCATTGAACTCCCCCAATGGCAATAGAGATAGGATAGCGGCCTAGACGCGGATTAATGGGAGGGACGCGCTTGCTCTGTTAACATGGCATAATTTAAGAGTCGGAGTGTGGGTCTGACGTGTAGTTGTCATGTCTCGCAATATCGAGGAAATCGAACAGATTGGGAAGACGTGCAAACTATCTTAGCACCGCAGCTATGACACCTGTACCCTATGCGAGCAATCGTATAGGCTGCCCAGAATCCAATGGCACCAGGACGCGGAGAAGCCTATGTTGGAATTACGGGAGCCGCAAAACATTTCATATCCGCTAGGTAATACTGGGAGTGGCTTGATAGAAAAATGGTCGTCCCCAGTCGTGTTACGCCCCGGATGGAGGTCAGGCTTACAGATCTGAGGTCCTCTGCTTAACCCACGGTCGTCCTAGGACCCCACGGGGTTACTCGCCACCTATTCCCCACTAAGGATCGCGTTCCTATGTGATTGCAGAAGTTTCGATGGGCGCTCGAGATGGAGGCAATCCTACTAGCGATTCCCACCCCGCTACGCGGCGCTTATGCGGTTTCACAAATCTACTGGCTCATAACTACAAAAATAGCCTCACGCTCGCACCCCTTTGAGGCGATGACTTAGCAGTTAGCTATAGTTGGGATTGCGGGATTTGGTTCCCTGAACCAAGTCTAGCTGTCTCATGCTTCCTTCGGCTCCCTGGCCGACCTAAAGCCCGTACCATACTCAAAAGGTTGACTCACCACGGGGAACGCTTTTACACGGACATCCCTCGGATATCCTCTGACTGACGGTTGTAATGTACCCGAGCTGTCCCTCTTGGTTGCCCTGAAATCCCCACACACCGACGGGACACCCTACTTTGTCTATGCACATGAGGCTTCCACGGGCCTAAAAGGAGCGCCCCCATATTTGTTCTGTAGCACGACATACGTTACCTGAATGGGATGGGTTCAGGAAAATTCGCGA
		</sequence>
    <sequence><taxon idref="Location_3_2_1|25.430344908134387"/>
			GCCCCTGAAATCCGCTGGCAAGGGCATAGTTGTTTGGCGTTAAAATCGGTTGCCATCGTACAGGTCGCGTTCACTTTTAGACTTCTACCCAGCGTGCCCGCGGAGACCTGTCCTTGTAATCTAGATTAGTAAGAGGAATAAGCATAGGTGGGGCTATGAACTGAATCGACAAAGGCACTAGGCCCCCGAGATAGACCTCAGCCTTAGCTGTTCACAGTTGGAACTCAAAACATTGTAGAATCCCGACGGACCGTTAAATTCAATAACCCCTGACTAGCGGGCGCGAGTCGGGATCCTAATCTTGTGGCGTTAATGGCTCTCTTGTAGCCAACTAAGTACCGAACCCAATTCGAGCCGCGCAGGTCTGCGCCCACTGTTTTACGGTTCTTTCTTCGTCTCGCAGCTGCGCGAGCGAGTGTCGATCTGTGCATTCGATTGTAATTGAGTAGTAGTCGGTAGCTTCTGTCCTCATGGTGTAGCTCTCCTGCACATGGGGACTGCACGCGACACCCACTTGTTATGCGTCATCTCCGCTAAACCAACCACCGGTGTGATAGACGAGGGGGTACGCAACTAGGCCCTGAACCCGAGACGGGCACCTGGAGCTGCAGTTAAACTGAACACCGGCTTCCAGACTGATTAGCAACAGACTGTTCCTTGCGTTGCCTTCATAACCATGGCACATGGGGCTGTGCCAAAGTTGACCGATATCTCCGGCACACAGGGACTCAGGCGTTAAGTTTCTGCGAGTGCACGCGCAAAATCGTAGAGGTTTCAAGTGTTATACAGCCGTTGAGCTGTTGGAGTTTCTATCTAGTGTCAATCAAAACTAGTCGACATAACACTCGTAGTGGAGCTTTCAGGGGCACTGTAAAAATGCCTACATACCTGGCACTGGTACGCAAAGTCAGAGTCCTCGCCAGTTGTATAGTGAGGCCTCGGTAGACAAACGGTCCACTGCCATATCTTAGGCCTATACGGACGAGTAGAAGGTCTCGTGCGAGGGATGAGATATACGCTGCTTCAAACCATTTCAAGGTACGTTGGAGGTCTATGGCGCATGCTTAGCCCGACTGCGATCTCATACAGGCTTACGTTATAGATGGAGGCCAGCATCTATTACTACTGACATAGCACGTGATTTCTACACCTTCTGCTATGACTGGTAGTTATTTCGATTGCGCGGGACGGAACACAGCACACTGCCTGGGCCCATGGATGCTACGTAACCATCCGACGTACGGCACAGCTAAAGTCCACGAGGGATGGCAAGCCGAGTCGGGTCGGCATGGGCATTTTGATCACGTGGGTTGGGCGCCGATTTTCGTCTCAATGTATGATCATGCTAATGATTCCATAGTTCTTCCACTACTCACTAACAGTTCTATTGCAGGTGTCCAACAGGATGGTACACTGCGCGGGACAGAGGTTGCCTATTGCAAGGCCGATTCGCCCTCCGCCAACAACTCGAGCGGCATGCTTCATACCGCTTGGTTAAAAGCCCACGGGGCCTGCACTTTATACGAGCTGCCAACGTCATTAGTATGGGGAGATCTTGGTGGCCTGCCCTCTCACAGACGGGCATCGCTAAAATCACGTATCTCCGACAATTTCACTAACGCGCCTATATTGTTCCCCTAAAACAGAAGGCAGACCTAGGGGGGATCGAGACATAGTCCTAGGCCATACCTTGCCCCCGCGCACGTCCGTAGCACTGTCGGCATTGCCAATGGGACCTTCGCTCACAACAGTAATTTTACCCTCTCACACAGGTGCCCGTCCGTCGACGTGCTGCCAGTGGTATAGAAATTGCTTTCGGTCAACAGCGCGTGCTCGAAGCGGAACTTTTAGGATGTCCTGGCCGTGAGCTCCTCCGCCACCAGTGAAAAGCGCCGTAAGAGAAACAGTTACAAATACACTGTCCGTTTGCAGGCGTTTACCGAAAAGAGAGGGCGCCGTACAGCGCATGTCATTTCTGTCGACTACCTCCGCCCCTAATGTACAATCTGCCTGGCTGTGTGGTGGCAGATAGGGAAGCATCTGCATCAGAGGGCAGCGTCGCGTAAATGAGACATGATTCTGCGTGGTACGCTTAAATAGTCGTATTACTCCCAAGAGAAGCACAGCCGGTGGTTATAGCAAGCAATGATTGTCAGGGCTGGAAAGCATTTACCCCCGAGAACATCCTACTTGGTCTGCGCAGTCGCAGCTTGGAATGACCGGAGTTAGCCTGACGCCCTCCCTGGATCCTCTGTGACTGTTATTACTTAGGCATCTGCACTTTAAAACAGCCCAATTTACCCCGCACGCAGACCGGCTGGATTCAAACAGGTCCCTTCGGTCGAGGATTATTCATGGCCGCAACTGTGGTTGCACTATGCAGGTTGATGCGACGTTATGGGCTCAATGTCTTCTAGGGGACTTCGCCCAGATCCAGTATGCATCAAGAACGATGGCGATCAGTAGATCGTGGGCCGATGCCTAGGGAGGGCGTGAGGCGGTCCTGGCAAGGGTGTTTCCCGGACTTTAGCTAGGCACAGAAAATTGTCTCGTATGGTCTTTGCTTAGTTAAAGTACTCCCCCGTAAACACGCGGCTAATTAGAAATGGCACAAATTAGTCCTATGATAACGGAGCCCAGAGGCTTCATTTAGTGATGACCGCCAGCTTGCGTGTGTGAGACGACCGCGCGGTAACAGCCAACCTTCAGGGTGCAAGAAGCTACTCTCACTACCTCGTTACGTTGCTGCTTTCTTCGTCAACTCGGACTCCGTGAGGTTTATTAACTACTCCGCCGTAAGGCCATCCCATACAGGTAATGAAAGTTACGGTACCGCGAGACGCGGAGTTAATTAAAATGTCAAAGGTGCTTCTGAAGTCACCAGTGGCTAGAAGAAGTGTTCAGTATTAAACCCGGCAGTTCGAGGATGAAACCAACTTGCGCGGTTGCTGGGCGGGCGATGGGAGCTGGCCACCGTGACGGACGTGCTTTCAAATTCTTCCCGACCAAAGCTATCGTGAATCGTCAGCCTTAAATATTGGTCTAGACTTTCCCAACGTTACGTAAATCTAGTTGAACAATAATTAGAATCCACCGATTGGCCGCATGCCCGTATCGCCGCAAGGTGGCGCTGCAGGAACCTAAATTGTAGGTACTGCCTGGAGCGCAAAAGTACGTGAATTAAATGTAGAACATTAGCCGCCCTCGGCGGCATCAACCAGACGCCTGCACCCAAGATTAGGCCTACGCATGGAGGTCACGCACCCCCAACGCTTTGGTCGCGCACAACTCGACCTCGATTCAATTAGCATCTCATCCATACGATGACGTTGCCTTGTGAATAAAGGGGTACATCGAGATCTTGACCCAGGCGCGGTTGCCGGTCGTCCATAGAAGTCATTAGAGGCCCGCTAGAGATCGTGCGGCTGGTTGCGGAATCCCGTTCTACCATGGACACAGCCTATGGGTATTCGCCCAAATAGCTCGGGACGATCTACTCGTTAAGCTGTTATGTGGCTTTCCTGAGATTCCTAGCCCGAGCGCGGCTGGGTACTGCGTTCACATGTTGCACTTTTGTGCCTCCAAGCCAGGCCCATTGCCCCCCTCCCGAAGCAGCCTCAAGAATCAAGGGGTGAAAGGAGTCTGACATAATCAATATTCCGTGTGATGCGTTCGTACCCAACTATTTAAGGCGCGCTCCGGTACTCCTCGGTGTTTGATGAGCACGAATCAAAACGCAAACATACAGCAACAGCTTATCATCAATACTAAAACAGGGCACGAGGATTACGTTGGAGGCCCCATATTTTCTGTTAGGGAGGCTTCCATATCTAAGAGCCGCTAATCTGTCGACGACTTAGCTTACACATTGCAGCATCCATCTGATTGTATTGAGCTTTGAGCTGTCGGTGACAGATATAAGAGTTGACCTTACGAGGTCTGAGTACAGCTGTGCCGTTTTGCACTGAATCCAAAAAGGACCCGGTAGCCCCACTCTACTTAAAAATGTACGCACCTGGAGGACCGTCCTATCGGTATCCAGAGTATCTTAAACCGCCGCGTTAAATATGCCCTCCGCCTAGCCGTTTCGGATGACGCCACATGATATTAAATATGAGTGGGGCCTGTGCGCCTCGGCACAACTTTGCGTTCTTAGATCAAACGAGTTGAAGGCGTGGAAAAACGGTCTAAGATTCGAACATGACGTCACATCACTCTTCAATGTCCATTGTATGATGCAGACATGATCGGCTAGTGTGCTGTGTCTCTCATGTCAGATTGATTACCGCTTAATGCTGCAACATATGGGGTTTTCCCTTACATTTCCGGAATGGCCCCCGTCAATTGCCTTCTTTATAACTTCACAACGACCTCGTAACGCATCCAAGGGATAAAAGTAGACAGACCTTTCCACCTACACCTTTTGGACTGCGGGAGGTTACAAGTCCCCGCCCCAACGATTAGCTTAGTTTAAGATTGAACGTCAGGCTCCTGGGCTGACGGCAAGCTGCCGGCATTGCAACGACCGCCCCCCCTCACCTAGATACAGTATTTATCGCACTTAGCTTCACCATCAAATCTTGCAAAGAACCATGCGCCCGTAGATCCTTAGTTATTGAGTCAGAATCCGCCCCCGTCCATGAATAATCATTTCAGTTGCGCCATATTATTATCGAGCGGCGAAACAGCGAGCTAGTCTGAGTAACCACGAACAGTACTTAACCTCTTCCTGCGGCGTATGGCGGAGATCGGAAATGGGGTAGTTTATGCATCTCTTCCACTAGCGCAGGCTGGTGTCTAATCCGCTTCCGGCCCTCACTCCCAGGCATCAGCTCCGTACCGTTTGCCTATAAAAAGTTCCGCCAATTTTGTATGGAAACATACGTGGAGTTTCTAGCTGCAGGGTTAATATCTGTGCGACAAACCGACTTTAGTTTGTACGTTTAAGGCCTCTTGGAGTTCTACACTTCTGGTCTGAGCGGCTCAACTCGATTGAGTCGCTACTGCGCTGAGTGCGTAAGCGCGAGTGGCTGGATGAAACGTGACAGAACAACCGACAGACGTGGGGAATGTATGCAATAGTTCATACGACTGAATTCCAAAGACGCACCATGCATAACATTCGCGGATAAACTCATTTGTTATCTAAGGAGCATGCCCGGACATTAGCTCCGACTTATTAATGCGTATTTGACATAGTACCTCAGCTCACTACAAAGAACCCGCAAGGGGAAGCTTACTCGCCGAGAGGTCCTAGGACATCAAAAAAGATCCAGGCCAACACCATGAGCGCGTCGTCTGTCATCGGGACACGGTCCGACATAGTGGTCTTGGTACTGGAGGAAAGCCGATCCGGGCTGTTTAGGACCGAATAGATCCCTCCGTGACCCACCTTATCTCCAACGTCTTGCGTACCTTAGTAGGACCATGCAACCCGGTATTCTGCCCACGAATACGTAACTATTCTTATCATGGTGGGACCGACGGACCATCGGCCTGCTCAGCAGCTTCGCAATAACACTCTGGGTTATACCTTTTATTGAAAAGACGTCGACCACCATCAAGGAGGCGCTTGTTGCATTCCGACGGCATTACGGCAACCTAAGTGATCAGCATCATGATGAAGATAAACATTCGGGCTGTATGGAGTAAGCATGCCTGGCATCGCTTTATTCCATGCTGTCATTTCCATTACTGTGCGACTCAAATCACGTCCTATGGGCGTCCGTGTATACGAGCTGTGCCCGGTAGGGAACCCGGAAGGTCATATTCGTCAGTTACCAGGCATCTCCGTCTTGCCTCGGTACAGCCCACGAAAATCATCAGTAGTGCGCAACTCTAGCCGCCGCACGATATTACATGAAGGACATGTTTCCTTGTATATGCATTACGTACAACAACGGTCATCTATGAACCCGTGTAACGCCGCCGCGAGCTTTCTGTTGTGCTTGACCATGCCCATACTTAAAATGCGCGGGTGGCTCAGACGTGACTGTATACTTGGATCGCCTTGACTCTTACTTTGCTTTGGTAAGAGATCGACAGTTCCCGCAATCTAGACTCCTTAGATATCTGGCTGAGCAGTTAGATCTCTAGGACGTAAATAACAGAATGAGGTCAACAAGCTGGAGCTTGCCACCTGTTCAACCCGTGCAGCATTAAACCCAATCCCAGTGGGCAATAGGGGATCTGCGTAGCTTTACGGCGCACAGCTCACCAGGTGCAAGCATAGCCACCGGGTAAGAAGGATAGTGATGAGGAGACGGTGTTATTGGGCAATATACTACGTCATTGACCTTCCCACGCGCGACCCTACCCCTTTAAAAATATCGTTAGGTATGTAATTTGCATGGGACGTTGCCGAGTCGTATGTATCACAAGTCCTCGTACAATTATAATTTGCGGTGTGAGGTCACTGTGCGCGACCCTCTTGAGTGCCTACAATATATTCAGTAACTACAACACTGTCTATCCTTGGTATTTACCAGATGAGAGATGAACCTGTTCGATGAAAAGTCCGGTAATTGCGAAGTCTTTGGTTTTTCTATCCATTAATACTAATCAGAGCTCAGTACGTTCTAACTGCCTATACAGTACCGGAGAAGGAGACCGAGCAGAGCGCCACTCTTACATATTCGCGGTTGTGCCCTTTGCTACATGGAATTTTCGGGGCTGTAACGATCGGTGGCAGCAATGAATTATAGCTTCCGACACCTGAGCCACTCGTGGCCGGTCGAGAGGTTACATTCCCGTAAGAGCTAGCCGACCCAGCGGTCCTCTTCTCCTAGTTCGGGAAATCCCATAGCAGATTGATTAAGGTCGTACTAAGATATTGTAGATATGGCAGGACGTCCACGGAGAAATCAAACCAGTCGAATAGGAGGAGTCACGTAGTTCTCATTTCATTGGCGTGAGAGAAGCCAGTATGAAGCGTCCGCCCTGGCGACACCATCCCAAATTGTCCGACGGAAGCACCGGTGCCGTTTTGGCTTTCGTTGTCTATAGCTAGCACCTAGGACGGCCTACATCGCCGATGATGCTCTGCTGCACTCCTCTTGTCCTTAGAGTGGATCGCTTTATAAGGACAGCAAGGGGTAGACATTTCCAATCTCGCCACCCATGAGCAAAGCTGTGACTAGGACCCTCAACTATTCATCAGTTACCATAAATGGACTCTACGTATCGGATCTAATGTTCCCGAGCCTTGTGCGTGCTTAGACTGCCCGACAAAGGTCCTCCGACCGTATCCTGGGAACTCCTGGACACAAGTTATACTACCCGTCCACAGGTGTGTCTCTTAACTTATGTTGGCCCTCGGATCCATGCTTAGCGTCTGCCTTCATTCAACAAGTATTCTACTATATTTCCGCGCGCGTTCATACCCACTTACAGGGTGAGCTCAGCGTTTCCGGGGAATGACGTCAGGCCAGGATTTCATAGACTAGGAGCGAATGCCCGTCCGCCTAAGCGGGCAGAGTGCTGCAGCCGTGTAAGGTCACTGCAAGCTCTAAACTAATCATGAGAAATCACCCACTGTCCACACCCGATTGGAGTTATCATCATACATTGAGTTTATATGATTAAGCCTGTGTGAGAAACGAACTCGGTCAGTTCAGCAGAAGCGTAGCAGCTATGGGGGGTTAATTCAGGTAACTCGTCACTTTCTCTGTGGCAGCAGCCTGAGGCCAACTCAGGTGCCGAAGTCCATGGTGCAGCTTAGTTCCACCGACTTGACGTACGGGGGAAAGGGTCTCGCCTACGTGTGCCGGAAATCGTGCCATCCAATGGAGCACTGGACTTGAGCATTCCGCACGCCTAACACCAATATCAGGTCTAGGCGTGAAATGTCTGTAAGCTGACGATATATAGCGCCTTCCGCCGCATCTACTAATATAGAAAACTAACCTTAGGTCTTGAATCCATTGAATGAATCATGTATAGTAGAAACAAGGTATAACTCAAGAATTTAACTAATTCCACCTCCAGGAGTGTCCGGTTATAAAGGACGGATTAATTTCAATAGTAGTTACAGGAGCCTCCTTCGTCGACCGCGGCGACTACTTGTGTTCTAAGGAGGCATCGGTGAGCGAGGCTGGTCTGAGCTAAGATAGATTCGATTGTGCTCTTATCTATTGGGTTGTCCCATAATTGCCAAGTCATTTACTAGGAGTACCGCCTCTTTTTCATCTAAACACCGGAGAGGAGCGTTTAGCGACTCCTCAACTACTTGTAGTCTTCTCGTGTCGGGTCGAGTAAGAAGAGGACGCGTCCACTGTGATAATTCTAATGGATTGTAATTTTGTAGGCACTCGTATCGGGTGCCATAGAGTCCCTGGCACAGCCTGGGCGGCCCTGTTCCAAGACTAGTCGCCACACAGAAAGGCGTAGCAATATCGGTCACGAAAGGAAACGATAAATATGTGAACTAAGTGCATCGCTCATAAAAATTCTTCAAACCGCTGTCGATATAGTAGTCGCAACAGACCTTAACTGTGCGAAAGCAGACAGGCAGATCTCTCATAACAGCACCTGTGCTGCGACGCGGCGAGATTATCTCTCGAAAAGGTCCCCCACTATATAGGTATGCATACACATTGAGGATATTTTTGGATGTAAGTAACTTTGAAGCGCCGAAGTTAGAACTCCAGTTATTGTTGACGCGATTTCTGCAGCGCATAAACAGCGTTGGCCAAAGACTCTACTAAAAGCGTCTGGCTGATAATGAAGCTGTGTCTATGAGCGCGGAGTAATAAATTGTCGAAACTTGACATCGTCAAAAAGGCCGACATGCTCCGTTGGAAACACTCTGTGCGTGCATATTCTACACGTGCCAGAAGAGGATCGCAAGGGTGATCCCTCGGTCCGAGAGTTATTCACCCCGTTTCTGTCTGTACTACCTGTCACCCTTCGAGGGTGGCCGGGTATGCGACCCGTCTACGCTCGTTCTTCAGGACAACCCCACGATAAACTTTCAGCGACAGAATGCTCTTGGTGGACTCTTCCTCGAGTTAGAATGAAATGTAGTGGCCCCTTCAGGAATAGCTATACGGAATGCTCCGGACCCCCCGCCTCGGGATACGTTTAGTTAAGTCTGGATTTGGTAAGTAACGAGCCTTGCCAGCACACGTTTTGTACATCCTATCTACAATCTATATCCCTGACCTGATAGTTGATCCTTATGGGAATGTCAGTTTACAGGCCTCCCTAAGCGTGCCACGTTCTTCCAGTCAATCAGAAGTCCCAGCTTTGAGGCTGCGCTACTAGAAAATCAACTCCGATGAGCACCGGGCAACCCTCTAGTCAAAGGATCCGCTCCAGCCCCCGGTATTTCCAGAGCAAGCTCAGACGGCAGCAGGCATGTGTCCGACAGATGCCGGGATGCCATTGCTGGGATGGTCCCGGTCCGGATCTATAACCTTCCCTTCCGGAACCTGTCCGGAGCGTTACCACTTGTTATACAGAAGGTCCCCGCTTACATAAACGGGCTGCAGTGACAGCCGGCATCCCAGCCTACTACGAGTCATCCAAGCCCGAAACGCTGAAGCATGGTGTCGATTTGGGGATTGTGGTTCTGCGCTCTGATCGCGACAGTGCCAGGCAAAGCGGCAACGGAGCATTGGCCGCGGCGGAACGAGTCTGTGGCCGGTCATTCTCTATATTATATGGTGAGTGGTAAGCAACCTGCCCGTCAGCTAGAATGGTTACCGTGTGCACCCCACACGCAGCATAACAGCCTGGCATAAGCAAGATCTGAACGCGCCAAGGGTTTTGAACTATTCAAGCGCTAGCGCACCCTGATTGTATATAGTAGTTGTATGGCCCTACATATGCTGGTTTTCGAACGTACTACTGCACCATCGACTAACTCTTTCTGAAAACGGCCATCCGCCCTGGATCGTACACCGAGTCTCGCCATTACGACGGTACAATATTACGTTCTTGTGCATTGAACAGCGCTGCAACTACCGCTAGCGTTCGCCTATATGTCTATCATCAGCGGGCGATTGGATCCTGGAGAACGAAAACTCGAGACCGGGACATAAACTGATCACGGCTACTGTGCTTAAAGTCAAGTCTAGCTTTATCACAGGCCGTAGCGACGTTCCCTGCTTCGCCTTTAGACGATCCTGTTTTCTGTTTAGCTTATTAGTTGGGGTACCTAGCGCGGGACATCAAATCCCCCGGATGAGCACATTAACGCACTCAATAGGTTACATCGGCCTGCCGGCGCATAAACCTAGTCCTGTGGGTCGACCTTATCTCTCCAGATGGGATTGTAAGGCACCCTACAACGCGTGGCCGGTTTACCACAACCCGTGTAGTCGTGTATAGGCCTACGGACGGGGGATGCACACTCAGCAGATGCTTACGGTTCCCCGTGCGGCAGCCATATGAAATGGGGGTGAAGAGATACGAACTCCTCACCTATCTTCCGTGGATTAATGCTAGATATTCATGACGACAGAGGGCGAATGTTAAGTCGTTAGCCAGGAGTTCGAAACCTGGCATTGTGACCTCCACACACTTTCGCCCATACAAGGATCCGCTCCCCGCCAAGGTCCTAAGATAGTGGGATTAAATTGGCCAGCGATTGTGTCACAAGTCAATTTGTAAGCCTATTATGTCTCCCGCGAACCGAGGTGCGGAGTTTTACGGAACTACGGCTGAAAACGGCCAATGTAGTCAAATAAATAATAATTGGTAGTTAGCCATAAATATTCTGTCTCTCAATCTCGCATCCTTTCTTCAGTGCATGCTCTAGTACCTGAAGAGAGGACCTCTACTCCGAGATCGTTTTCGACTCTTTGTATGCGCAACAGCACCCCTATCGACCAGCACTCGGGAACTACTTATGGAGGGTCACTGAAACAGTTTCGGTTTGGTGGTGATTGACACGCCAAGAAGAGCGTACCAGCCGTTGACACTGTGTTATGGGGAGATATGGTTATCAAGAGTAAGTCTTTTGCCAGTCGCCGGTACTTACTGCACGGCGTCACTCACGGGTCAACAGCGACTTCTGGTCTGGCGGGTGGGAGTCACATCCGGTGATAGTGCTCGACTGGCAATGTTGAGACCCCCCGCGATGGATGCAGTAAAATGCGCACGACCACGTATTATGACGGTCTTAGTGGGGGCTGAGGTCAATCGTGAGTGGTGAGTGCAGATTTGCTTGGTCGCTGCGTCATCGACCGCTTCTCACATTATACCCTTGGTGGATTATAGACGGGATAGGGAAGCTTCATTCCGTCAAACGTAACCCTCTAGTCATTTTTAGAGTTAGGAATATACATAACCACCAGTTCTTCATCACCCGTCTGACATCTCGCAATGTGAATCCACAGTGAGGCTTACAAAGCGATCGAGGGCCTAGATACTGTAGATCGTTTTCTACCAGGCAATTAAATGATCACAACTGCATAACCCATCGCGTTACGGTCTAATAGTTTATGCGAATATCATGCTTGCGAGCCGCTCCGGGTCTGCCGCCGCGGTGATGTCCACTAACGCGGCTAGGTTGTGGAATTATTTACTCATATATTGCGACACGATAAGGCATCCTTGTCTAGCCAACACGGCCTACAATTGAGGTTAGTATGTCCGACGGTTCAACTCGCGTTCAACCATGTACGGGAACGCCCGACAGGTCCTCTAGAGTGAGCTTGGGTGAAAACGTACGGACTCTGTGCGTGGCTGCACTACTTTTTTTCCTTAAGTTATCTACCTACGCTCATTGACCCATTTATTACCAAGGCCAAGCACGCTCCCGACGCACCGGGATGATCCACATGTTAACCCTCATGCCGAAGAACTCGCGGGTCACGCACGCCAATGGCCTTTAGATCGTGAGATCTTTAGAGCACTGACCCTGCACTAAGATCGCGTGCACATTCTAGGGAAGGTGCCCCCGTCACACCTACTCCATCCAAACTCAATTTTGGTTTTAGGATAAGATTGGAAACACCCGATCCCCCACTTATTTGATAGCCCCGAGTGCCGAACTAACTTTCGTCCACATGTCTACGCTTAAGGGCTATCCAAAGTCTTCCTACGGGTATGCCGCTCAAGATGTCGAGGTTTGGGATAATTGTCAGGACCGATACATAGCGACCCCCCACGAGCGCCTGGGGCATGCACAGCCTACGAAACATGTGTCACGAGGCAATCACTCGGGCAGCCACGTCACGCGGGGAGTGAGAACAGACACTGCCTTTTCTGTAAGCGTCTCCACAGAGACTCACATAGTGTTGAGAGACTTCTTTACTGGCGAACTGTTTCTGTTCGTCATACAACAAGTGCGAAGTTTTCTAAATTTCAACTGTACGTAATGAATGCTCAACAACCCATTGCACAACTTCCCCCATGAGTTAAAGTCATTTAACCGGGTGAGACAGGTTATGGACTTCAGGGTCTCTGCTCCGGAGCTTTCCTATGCACGTATCTGTACAGCTAGGTGTGTTTCGAAGACGTCGCTGTAGGAGGTGACACCGGTTCCAGGCTTTCCCCCAACAGAATTGGCGCATAGTTGTCACTTGAATGTTAGGTGCCGGGCGAAATGGGGACTAGGCAGAACATATTAATGACTGTTTAGCGAGTACAATTCAAATCTATTTTTCATCAAAGGTTCCCAACTCTCGTTTAACCGGTTACGGGTGCAGTGCAATAGTGTCCTTGTCAGAAGGGCGATCGGCGTCGTGTCCCAAGCTACGTTGTTATTAGGCGTCAGTGCTCGGCTTGACGTCCGCCTCTACCGGCAAAGCGTATTGGGGAGCCGCAGGTGAGTCGCCTGTAACCTCTCTCTTAAACGAACCTAGGAGCACACGCCGTTGAATTTAATTATAACCCGTTATCTAGAAGGCTGGGTATTCGCCTGTTAGGCATTCCAACTTACCGGTCGCGAATCCTCTCCTCCTAGGACTGGTTACAGCGATGAACATCTCGTCGTAACTCTAACCATGAATACAACCTACGGCCACTATCCCCTGCTCAAAGTAGGAGGTCAACTGAGCCCCGCCCGTTAATCTTCCATTGAACTCCCCCAATGGCAATAGAGATAGGACAGCGGCCTAGACGCGGAATAATGGGAGGGACGCGCTTCCTCTGTTAACATGGCATAATTTGATACTCGGAGTGTGAGTCTGACGTGTAGTTGTCATGTCTCGCAATATCGAGGAAATCGAACAGATTGGGAAGACGTGCAAACTATCTTAGCACCGCAGCTATGACACCTGTACCCTATGCGAGTAATCGTATAGGCTGCCCAGAATCCAATGGCACCAGGACGCGGAGGAGCCTATGTTGGAATTACGGGAGCCGCAAAACATTTCATATCCGCTAGGTAATACTGGGAGTGGCTTGGTAGAAAAATGGTCGTCCCCAGTCGTGTTACGCCCCGGATGGAGGTCAGGCTTACAGATCTGAGGTCCTCTGCTTAACCCACGGTCGTCCTAGGACCCCACGGGGTTACTCGCCACCTATTGCCCACTAAGGATCGCGTTCCTATGTGATTGCAGAAGTTTCGATGGGCGCTCGAGATGGAGGCAATCCTACTAGCGATTCCCACCCCGCTACGCGGCGCTTATGCGGTTTCACAAATCTACTGGCTCATAACTACAAAAGTAGCCTCACGCTCGCACCCCTTTGAGGCGATGACTTAGCAGTTAGCTATAGTTGGGATTGCGGGATTTGGTTCCCTGAACCAAGTCTAGCTGTCTCATGCTTCCTTCGGCTCCCTGGCCGACCTAAAGCCCGTACCATACTCAAAAGGTTGACTCACCACGGGGAACGCTTTTACACGGACATCCCTCGGATATCCTCTGACTGACGGTCGTAATGTACTCGAGCTGTCCCTCTTGGTTGCCCTGAAATCCCCACACACCGACGGGATACCCTACTTTGTCTATGCACATGAGGCTTCCACGGGCCTAAAAGGAGCGCCCCCATATTTGTTCTGTAGCACGACATACGTTACCTGAATGGGGTGGGTTCAGGAAAATTCGCGA
		</sequence>
    <sequence><taxon idref="Location_2_3_1|35.33214616566897"/>
			GCCCCTGAAATCCGCTGGCAAGGGCATAGTTGTTTGGCGTTAAAATCGGTTGCCATCGTACAGGTCGCGGTCACTTTTAGACTTCTACCCAGCGTGCCCGCGGAGACCTGTCCTTGTAATCAAGATTAGTAAGAGGAATAAGCATAGCTGGGGCTATGAACTGAATCGACAAAGGCACTAGGCCCCCGAGATAGACCTCAGCCTTAGCTGTTCACAGTTGGAACTCAAAACATTGTAGAATCCCGACGGACCGTTAAATTCAATAACCCCTGACTAGCGGGCGCGAGTCGGGATCCTAATCTTGTGGCGTTAATGGCTCTCTTGTAGCCAACTAAGTACCGAACCCAATTCGAGCCGCGCAGGTCTGCGCCCACTGTTTTACGGTTCTTTCTTCGTCTCGCAGCTGCGCGAGGGAGTGTCGATCTGTACATTCGATTGTAATTGAGTAGTAGTCGGTAGCTTCTGTCCTCATGGTGTAGCTCTCCTGCACATGGGGACTGCACGCGACAACCACTTGTTATGCGTCATTTCCGCTAAACCAACCACCGGTGTGATAAACGGGGGGGTATGCAACTAGGCCCTGAACCCGAGACGGGCACCTGGAGCTGCAATTAAACTGAACACCGGCTTCCAGACTGATTAGCAACAGACTGTTCCTTGCGTTGCCTTCATAACCATGGCACATGGGGCTGTGCCAAAGTTGACCGATATCTCCGGCACACAGGGACTCAGGCGTTAAGTTTCTGCGAGTGCACGCGCAAAATCGTAGAGGTTTCAAGTGTTATACAGCCGTTGAGCTGTTGGAGTTTCTATCTAGTGTCAATCAAAACTAGTCGACATAACACTCGTAGTGGAGCTTTCAGGGGCACTGTAAAAATGCCTACATACCTGGCACTGGTACGCAAAGTCAGAGTCCTCGCCAGTTGTATAGTGAGGCCTCGGTAGACAAACGGTCCACTGCCATATCTTAGGCCTATACGGACGAGTAGAAGGTCTCGTGCGAGGGATGAGATATACGCTGCTTCAAACCATTTCAAGGTACGTTGGAGGTCTATGGCGCATGCTTAGCCCGACTGCGATCTCATACAGGCTTACGTTATAGATGGAGGCCAGCATCTATTACTACTGACATAGCACGTGATTTCTACACCTTCTGCTATGACTGGTAGTTATTTCGATTGCGCGGGACGGAACACAGCACACTGCCTGGGCCCATGGATGCTACGTAACCATCCGACGTACGGCACAGCTAAAGTCCACGAGGGATGGCAAGCCGAGTCGGGTCGGCATGGGCATTTTGATCACGTGGGTTGGGCGCCGGTTTTCGTCTCAATGTATGATCATGCTAATGATTCCATAGTTCTTCCACTACTCACTAACAGTTCTATTGAAGGTGTCCAACAGGATGGTACACTGCGCGGGACAGAGGTTGCCTACTGCAAGGCCGATTCGCCCTCCGCCAACAACTCGAGCGGCATGCTTCATACCGCTTGGTTAAAAGCCCACGGGGCCTGCACTTTATACGAGCTGCCAACGTCATTAGTATGGGGAGATCTTGTTGGCCTGCCCTCTCACAGACGGGCATCGCTAAAATCACGTATCTCCGACAACTTCACTAACGCGCCCTTATTGTTTCCCTAAAACAGAAGGCAGACCAAGGGGGGATCGAGACATAGTCCTAGGCCATACCTTGCCCCCGCGCACGTCCGTAGCACTGTCGGCATTGCCAATGGGGCCTTCGCTCACAACAGTAATTTTACCCTCTCACACAGGTGCCCGTCCGTCGACGTGCTGCCAGTGGTATAGAAATTGCTTTCGGTCAACAGCGCGTGCTCGAAGCGGAACTTTTAGGATGTCCTGGCCGTGAGCTCCTCCGCCACCAGTTAAAAGCGCCGTAAGAGAAACAGTTACAAATACACTGTCCGTTTGCAGGCGTTTACCGAAAAGAGAGGGCGCCGTACAGCGCATGTCATTTCTGTCGACTACCTCCGCCCCTAATGTACAATCTGCCTGGCTGTGTGGTGGCAGATAGGGAAGCATCTGCATCAGAGGGCAGCGTCGCGTAAATGAGACATGATTCTGCGTGGTACGCTTAAATAGTCATATTACTCCCAAGAGAAGCACAGCCGGTGGTTATAGCAAGCAATGATTGTCAGGGCTGGAAAGCATTTACCCCCGAGAACATCCTACTTGGTCTTCGCAGTCGCAGCTTGGAATGACCGGAGTTAGCCTGACGCCCTCCCTGGATCCTCTGTGACTGTTATTACTTAGGCATCTGCACTTTAAAACAGCCCAATTTACCCCGCACGCAGACCGGCTGGATTCAAACAGGTCCCTTCGGTCGAGGATTATTCATGGCCGCAACTGTGGTTGCACTATGCAGGTTGATGCGACGTTATGGGCTCAATGTCTTCTAGGGGACTTCGCCCAGATCCAGTATGCATCAAGAACGATGGCGATCAGTAGATCGTGGGCCGATGCCTAGGGAGGGCATGAGGCGGTCCTGGCAAGGGTGTTTCCCGGACTTTAGCTAGGCACAGAAAATTGTCTCGTATGGTCTTTGCTTAGTTAAAGTACTCCCCCGTAAACACGCGGCTAATTAGAAATGGCACAAATTAGTCCTATGATAACGGAGCCCAGAGGCTTCATTTAGTGATGACCGCCAGCTTGCGTGTGTGAGACGACCGCGCGGTAACAGCCAACCTTCAGGGTGCAAGAAGCTACTCTCACTACCTCGTTACGTTGCTGCTTTCTTCGTCAACTCGGACTCCGTGAGGTTTATTAACTACTCCACCGTAAGGCCATCCCATACAGGTAATGAAAGTTACGGTACCGCGAGACGCGGAGTTAATTAAAATGTCAGAGGTGCTTCTGAAGTCACCAGTGGCTAGAAGAAGTGTTCAGTATTAAACCCGGCAGTTCGAGGATGAAACCAACTTGCGCGGTTGCTGGGCGGGCGATGGGAGCTGGCCACCGTGATGGACGTGCTTTCAAATTCTTCCCGACCAAAGCTATCGTGAATCGTCAGCCTTAAATATTGGTCTAGACTTTCCCAACGTTACGTAAATCTAGTTGAACAATAATTAGAATCCACCGATTGGCCGCATGCCCGTATCGCCGCAAGGTGGCGCTGCAGGAACCTAAATTGTAGGTACTGCCTGGAGCGCAAAAGTACGTGAATTAAATGTAGAACATTAGCCGCCCTCGGCGGCATCAACCAGATGCCTGCACCCAAGATTAGGCCTACGCATGGAGGTCACGCACCCCCAACGCTTTGGTCGCGCACAACTCGACCTCGATTCAATTAGCATCTCATCCATACGATGACGTTGCCTTGTGAATAAAGGGGTACATCGAGATCTTGACCCAGGCGCGGTTGCCGGTCGTCCATAGAAGTCATTAGAGGCCCGCTAGAGATCGTGCGGCTGGTTGCGGAATCCCGTTCTACCATGGACACAGCCTATGGGTATTCGCCCAAATAGCTCGGGACGATCTACTCGTTAAGCTGTTATGTGGCTTTCCTGAGATTCCTAGCCCGAGCGCGGCTGGGTACTGCGTTCACATGTTCCACTTTTGTGCCTCCAAGCCAGGCCCATTGCCCCCCTCCCGAAGCAGCCTCAAGAATCAAGGGGTGAAAGGAGTCTGACATAATCAATATTCCGTGTGATGCGTTCGTACCCAACTATTTAAGGCGCGCTCCGGTACTCCTCGGTGTTTGATGAGCACGAATCAAAACGCAAACATACAGCAACAGCTTATCATCAATACTAAAACAGGGCACGAGGATTACGTTGGAGGCCCCATATTTTCTGTTAGGGAGGCTTCCTTATCTAAGAGCCGCTAATCTGTCGACGACTTAGCTTACACATTGCAGCATCCATCTGATTGTATTGAGCTTTGAGCTGTCGGTGACAGATATAAGAATTGACCTTACGAGGTCTGAGAACAGCTGTGCCGTTTTGCACTGAATCCAAAAAGGACCCGGTAGCCCCACTCTACTTAAAAATGTACGCACCTGGAGGACCGTCCTATCGGTATCCAGAGTATCTTAAACCGCCGCGTTAAATATGCCCTCCGCCTAGCCGTTTCGGATGACGCCACATGATATTAAATATGAGTGGGGCCTGTGCGCCTCGGCACAACTTTGCGTTCTTAGATCAAACGAGTTGAAGGCGTGGAAAAACGGTCTAAGATTCGAACATGACGTCACATCACTCTTCAATGTCCATTGTATGATGCAGACATGATCGGCTAGTGTGCTGTGTCTCTCATGTCAGATTGATTACCGCTTAATGCTGCAACATATGGGGTTTTCCCTTACATTTCCGGAATGGCCCCCGTCAATTGCCTTCTTTATAACTTCACAACGACCTCGTAACGCATCCAAGGGATAAAAGTAGACAGACCTTTCCACCTACACCTTTTGGACTGCGGGAGGTTACAAGTCCCCGCCCCAACGATTAGCTTAGTTTAAGATTGAACGTCAGGCTCCTGGGCTGACGGCAAGCTGCCGGCATTGCAACGACCGCCCCCCCTCACCTAGATACAGTATTTATCGCACTTAGCTTCACCATCAAATCTTGCAAAGAACCATGCGCCCGTAGATCCTTAGTTATTGAGTCAGAATCCGCCCCCGTCCATGAATAATCATTTCAGTTGCGCCATATTATTATCGAGCGGCGAAACAGCGAGCTAGTCTGAGTAACCACGAACAGTACTTAACCTCTTTCTGCGGCGTATGGCGGGGATCGGAAATGGGGTAGTTTATGCATCTCTTCCACTAGCGCAGGCTGGTGTCTAATCCGCTTCCGGCCCTCACTCCCAGGCATCAGCTCCGTACCGTTTGCCTATAAAAAGTTCCGCCAATTTTGTATGGAAACATACGTGGAGTTTCTAGCTGCAGGGTTAATATCTGTGCGACAAACCGACTTTAGTTTGTACGTTTAAGGCCTCTTGGAGTTCTACACTTCTGGTCTGAGCGGCTCAACTCGATTGAGTCGCCACTGCGCTGAGTGCGTAAGCGCGAGTGGCTGGATGAAACGTGACAGAACGACCGACAGACGTGGGGCATGTATGCAATAGTTCATACGACTGAATTCCAAAGACGCACCATGCATAACATTCGCGGATAAACTCATTTGTTATCTAAGGAGCATGCCCGGACATTAGCTCCGACTTATTAATGCGTATTTGACATAGTACCTCAGCTCACTACAAAGAACCCGCAAGGGGAAGCTTACTCGCCGAGAGGTCCTAGGACATCAAAAAAGATCCAGGCCAACACCATGAGCGCGTCGTCTGTCATCGGGACACGGTCCGACATAGTGGTCTTGGTACTGGAGGAAAGCCGACCCGGGCTGTTTAGGACCGAATAGATCCCCCCGTGACCCACCTTATCTCCAACGTCTTGCGTACCTTAGTAGGACCATGCAACCCGGTATTCTGCCCACGAATACGTAACTATTCTTATCATGGTGGGACCGACGGACCATCGGCCTGCTCAGCAGCTTCGCAATAACACTCTGGGTTATACCTTTTATTGAAAAGACGTCGACCACCATCAAGGAGGCGCTTGTTGCATTCCGACGGCATTACGGCAACCTAAGTGATCAGCATCATGATGAAGATAAACATTCGGGCTGTATGGAGTAAGCATGCCTGGCATCGCTTTATTCCATGCTGTCATTTCCATTACTGTGCGACTCAAATCACGTCCTATGGGCGTCCGTGTATACGAGCTGTGCCCGGTAGGGAACCCGGAAGGTCATATTCGTCAGTTACCAGGCATCTCCGTCTTGCCTCGGTACAGCCCACGAAAATCATCAGTAGTGCGCAACTCTAGCCGCCGCACGATATTACATGAAGGACATGTTTCCTTGTATATGCATTACGTACGACAACGGTCATCTATGAACCCGTGTAACGCCGCCGCGAGCTTTCTGTTGTGCTTGACCATGCCCATACTTAAAATGCGCGGGTGGCTCAGACGTGACTGTATACTTGGATCGCCTTGACTCTTACTTTGCTTTGGTAAGAGATCGACAGTTCCCGCAATCTAGACTCCTTAGATATCTGGCTGAGCAGTTAGATCTCTAGGACGTAAATAACAGAATGAGGTCAACAAGCTGGAGCTTGCCACCTGTTCAACCCGTGCAGCATTAAACCCAATCCCAGTGGGCAATAGGGGATCTGCGTAGCTTTACGGCGCACAGCTCACCAGGTGCAAGCATAGCCACCGGGTAAGAAGGATAGTGATGAGGAGACGGTGTTATTGGGCAATATACTACGTCATTGACCTTCCCACGCGCGACCCTACCCCTTTAAAAATATCGTTAGGTATGTAATTTGCATGGGACATTGCCGAGTCGTATGTATCACAAGTCCTCGTACAATTATAATTTGCGGTGTGAGGTCACTGTGCGCGACCCTCTTGAGTGCCTACAATATATTCAGTAACTGCAACACTGTCCATCCTTGGTATTTACCAGATGAGAGATGAACCTGTTCGATGAAAAGTCCGGTAATTGCGAAGTCTTTGGTTTTTCTATCCATTAATACTAATCAGAGCTCAGTACGTTCTAACTGCCTATACAGTACCGGAGAAGGAGACCGAGCAGAGCGCCACTCTTACATATTCGCGGTTGTGCCCTTTGCTACATGGAATTTTCGGGGCTGTATCGATCGGTGGCAGCAATGAATTATAGCTTCCGACACCTGAGCCACTCGTGGCCGGTCGAGAGGTTACATTCCCGTAAGAGCTAGCCGACCCAGCGGTCCTCTTCTCCTAGTTCGGGAAATCCCATAGCAGATTGATTAAGGTCGTACTAAGATATTGTAGATATGGCAGGACGTCCAAGGAGAAATCAAACCAGCCGAATAGGAGGAGTCACGTAGTTCTCATTTCATTGGCGTGAGAGAAGCCAGTATGAAGCGTCCGCCCTGGCAACACCATCCCAAATTGTCCGACGGAAGCACCGGTGCCGTTTTGGCTTTCGTTGTCTATAGCTAGCACCTAGGACGGCCTACATCGCCGATGATGCTCTGCTACACTCCTCTTGTCCTTAGAGTGGATCGCTTTATAAGGACAGCAAGGGGTAGACATTTCCAATCTCGCCACCCATGAGCAAAGCTGTGACTAGGACCCTCAACTATTCATCAGTTACCGTAAATGGACTCTACGTATCGGATCTAATGTTCCCGAGCCTTGTGCGTGCTTAGACTGCCCGACAAAGGTCCTCCGACCGTATCCTGGGAACTCCTGGACACAAGTCATACTACCCGTCCACAGGTGTGTCTCTTAACTTATGTTGGCCCTCGGATCCATGCTTAGCGTCTGCCTTCATTCAACAAGTATTCTACTATATTTCCGCGCGCGTTCATACCCACTTACAGGGTGAGCTCAGCGTTTCCGGGGAATGACGTCAGGCCAAGATTTCATAGACTAGGAGCGAATGCCCGTCCGCCTAAGCGGGCAGAGTGCCGCAGCCGTGTAAGGTCACCGCAAGCTCTAAACTAACCATGAGAAATCACCCACTGTCCACACCCGATTGGAGTTATCATCATACATTGAGTTTATATGATTAAGCCTGTGTGAGAAACGAACTCGGTCAGTTCAGCAGAAGCGTAGCAGCTATGGGGGGTTAATTCAGGTAACTCGTCACTTTCTCTGTGGCAGCAGCCTGAGGCCAACTCAGGTGCCGAAGTCCATGGTGCAGCTTAGTTCCACCGACTTGACGTACGGGGAAAAGGGTCTCGCCTACGTGTGCCGGAAATCGTGCCATCCAATGGAGCACTGGACTTGAGCATACCGCACGCCTAACACCAATATCAGGTCTAGGCGTGAAATGTCTGTACGCTGACGATATATAGCGCCTTCCGCCGCATCTACTAATATAGAAAACTAACCTTAGGTCTTGAATCCATTGAATGAATCATGTATAGTAGAAACAAGGTATAACTCAAGAATTTAACTAATTCCACCTCCAGGAGTGTCCGGTTATAAAGGACGGACTAATTTCAATAGTAGTTACAGGAGCCTCCTTCGTCGACCGCGGCGACTACTTGTGTTCTAAGGAGGCATCGGTGAGCGAGGCTGGTCTGAGCTAAGATAGATTCGATTGTGCTCTTATCTATTGGGTTGTCCCATAATTGCCAAGTCATTTACTAGGAGTATCGCCTCTTTTTCATCTAAACACCGGAAAGGAGCGTTTAGCGACTCCTCAACTACTTGTAGTCTTCTCGTGTCGGGTCGAGTAAGAAGAGGACGCGTCCACTGTGATAATTCTAATGGATTGTCATTTTGTAGGCACTCGTATCGGGTGCCACAGAGTCCCTGGCACAGCCTGGGCGGCCCTGTTCCAAGACTAGTCGCCACACAGAAAGGCGTAGCAATATCGGTCACGAAAGGAAACGATAAATATGTGAACTAAGTGCATCGCTCATAAAAATTCTTCAAACCGCTGTCGATATAGTAGTCGCAACAGACCTCAACTGTGCGAAACCAGACAGGCAGATCTCTCATAACAGCACCTGTGCTGCGACGCGGCGAGATTATCTCTCGAAAAGGTCCCCCACTATATAGGTATGCATACACATTGAGGATATTTTTGGATGTAAGTAACTTGGAAGCGCCGAAGTTAGAACTTCAGTTATTGTTGACGCGATTTCTGCAGCGCATAAACAGCGTTGGCCAAAGAGTCTACTAAAAGCGTCTGGCTGATAATGAAGCTGTGTCTATGAGCGCGGTGTAATAAATTGTCGAAACTTGACATCGTCAAAAAGGCCCACATGCTACGTTGGAAACACTCTGTGCGTGCATATTCTACACGTGCCAGAAGAGAATCGCAAGGGTGATCCCTCGGTCCGAGAGTTATTCACCCCGTTTCTGTCTGTACTACCTGTCACCCTTCGAGGGTGGCCGGGTATGCGACCCGTCTACGCTCGTTCTTCAGGACAACCCCACGATAAACTTTCAGCGACAGAATGCTCTTGGTGGACTCTTCCTCGAGTTAGAATGAAATGTAGTGGCCCCTTCAGGAATAGCTATACGGAATGCTCCGGACCCCCCGCCTCGGGATACGTTTAGTTAAGTCTGGATTTGGTAAGTAACGAGCCTCGCCAGCACACGTTTTGTACATCCTATCTACAATCTATATCCCTGACCTGATAGTTGATCCTTATGGGAATGTCAGTTTACAGGCCTCCCTAAGCGTGCCACGTTCTTCCAGTCAATCAGAAGTCCCAGCTTTGAGGCTGCGCTACTAGAAAATCAACTCCGATGAGCACCGGGCAACCCTCTAGTCAAAGGATCCGCTCCAGCCCCCGGTATTTCCAGAGCAAGCTCAGACGGCAGCAGGCATGTGTCCGACAGATGCCGGGATGCCATTGCTGGGATGGTCCAGGTCCGGATCTATAACCTTTCCTTCCGGAACCTGTCCGGAGCGTTACCACTTGTTATACAGAAGGTCCCCGCTTACATAAACGGGCTGCAGTGACAGCCGGCATCCCAGCCTACTACGAGTCATCCAAGCCCGAAACGCTGAAGCATGGTGTCGATTTGGGGATTGTGGTTCTGCGCTCTGATCGCGACAGTGCCAGGCAAAGCGGCAACGGAGCATTGGCCGCGGCGGAACGAGTCTGTGGCCGGTCATTCTCTATATTATATGGTGAGTGGTAAGCAACCTGCCCGTCATCTAGGATGGTTACCGTGTGCACCCCAAACGCAGGATAACAGCCTGGCATAAGCAAGATCTGAGCGCGCCAAGGGTTTTGAACTATTCAAGCGCTAGCGCACCCTGATTGTATATAGTAGTTGTATGGCCCTACATATGCTGGTTTTCGAACGTACAACTGCACCATCGACTAACTCTTTCTGAAAACGGCCATCCGCCCTGGATCGTACACCGAGTCTCGCCATTACGACGGTACAATATTACGTTCTTGTGCATTGAACAGCGCTGCAACTACCGCTAGCGTTCGCCTATATGACTATCATCAGCGGGCGATTAGATCCTGGAGAACGAGAACTCGAGACCGGGACATAAACTGATCACAGCTACTGTGCTTAAAGTCAAGTCTAGCTTTATCACAGGCCGTAGCAACGTTACTTGCTTCGCCTTTAGACGATCCTGTTTTCTGTTTAGCTTATTAGTTGGGGTTCATTGCGCGGGACATCAAATCCCCCGGATGAGCACATTAACGCACTCAATAGGTTGCATCGGCCTGCCGGCGCATAAACCTAGTCCTGTAGGTCGACCTTATCTCTCCAGATGGGATTGTAAGGCACCCTACAACGCGTGGCCGGTTTACCACAATCCGTGTAGTCGTGTATAGGCCTACGGACGGGGGATGCACACTCAGCAGGTGCTTACGGTTCCCCGTGCGGCAGCCATATGAAATGGGGGTGAAGAGATACGAACTCCTCACCTATCTTCCGTGGATTAATGCTAGATATTAATGACGACAGAGGGCGAATGTTAAGTCGTTAGCCAGGAGTTCGAAACCTGGCATTGCGACCTCCACACACTTTCGCCCATACAAGGGTCCGCTCCCCGCCAAGGTCCTAAGAAAGTGGGATTAAATTGGCCAGCGATTGTGTCACAAGTCAATTTTTAAGCCTATTATGTCTACCGCGAACCGAGGTGCGGAGTTTTACGGAACTACGGCTGAAAACGGCCAATGTAGTCAAATAAATAATAATTGGTAGTTAGCCATAAATATTCTGTCTCTCAATCTCGCATCCTTTCTTCAGTGCATGCTCTAGTACCTGAAGAGAGGACCTCTACTCCGAGATCGCTTTCGACTCTTTGTATGCGCGACAGCACCCCTATCGACCAGCACTCGGGAACTACTTATGGAGGGTCATTGAAACAGTTTCGGTTTGGTGGTGATTGACACGCCAAGAAGAGCGTACCAGCCGTTGACACTGTGTTATGGGGAGATATGGTTATCAAGAGTAAGTCTTTTGCCAGTCGCCGGTACTTACTGCACGGCGTCACTCGCGGGTCAACAGCGACTTCTGGTCTGGCGGGTGGGAGTCACATCCGGTGATAGTGCTCGACTGGCAATGTTGAGACCCCCCGCGATGGATGCAGTAAAATGCGCACGACCACGTATTATGACGGTCTTAGTGGGGGCTGAGGTCAATCGTGAGTGGTGAGTGCAGATTTGCTTGGTCGCTGCGTCATCGACCGCACCTCACATTATACCCTTGGTGGATTATAGACGGGATAGGGAAGCTTCATTCCGTCAAACGTAACCCTCTAGTCATTTTTAGAGTTAGGAATATACATAACCACCAGTTCTTCATCACCCGTCTGACATCTCGCAATGTGAATCCACAGTGAGGCTTACAAAGCGATCGAGGGCCTAGATACTGTAGATCGTTTTCTACCAGGCAATTAAATGATCACAACTGCATAACCCATCGCGTTACGGTCTAATAGTTTATGCGGATATCATGATTGCGAGCCGCTCCGGGTCTGCCGCCGCGGTGATGTCCACTAACGCGGCTAGGTTGTGGAATTATTTACTCATATATTGCGACACGATAAGGCATCCTTGTCTAGCCAACACGGCCTACAATTGAGGTTAGTATGTCCGACGGTTCAACTCGCGTTCAACCATGTACGGGAACGCCCGACAGGTCCTCTAGAGTGAGCTTGGGTGAAAACGTACGGACTCTGTGCGTGGCTGCACTACTTTTTTTCCTTAAGTTATCTACCTACGCTCCTTGACCCATTTATTACCAAGGCCAAGCACGCTCTCGACGCACCGGGATGATCCACATGTTAACCCTCATGCCGAAGAACTCGCGGGTCACGCACGCCAATGGCCTTTAGATCGTGAGATCTTTAGAGCACTGACCCTGCACTAAGATCGCGTGCACATTCTAGGGAAGGTGCCCCCGTCACACCTCCTCCATCCAAACTCAATTTTGGTTTTAGGATAAGATTGGAAACACCCGATCCCCCACTTATTTGATAGCCCCGAGTGCCGAACTAACTTTCGTCCACATGTCTACGCTCAAGGGCTATCCAAAGTCTTCCTACGGGTATGCCGCCCAAGATGTCGAGGTTTGGGATAATTGTCAGGACCGATACATAGCGACCCCCCACGAGCGCCTAGGGCATGCACAGCCTACGAAACATGTGTCACGAGGCAATCACTCGGGCAGCCACGTCACGCGGGGAGTGAGAACAGACACTGCCTTTTCTGTAAGCGTCTCCACAGAGACTCACATAGTGTTGAGAGACTTCTTTACTGGCGAACTGTTTCTGTTCGTCATACAACAAGTGCGAAGTTTTCTAAATTTCAACTGTACGTAATGAATGCTCAACAACTCATTGCACAACTTCCCCCATGAGTTAAAGTCATTTAACCGGATGAAACAGGTTATGGACTTCAGGGTCTCTGCTCCGGAGCTTTCCTATGCACGTATCTGTACAGCTAGGGGTGTTTCGAAGACGTCGCTGTAGGAGGTGACACCGGTTCCAGGCTTTCCCCCAACAGAATTGGCGCATAGTTGTCACTTGAATGTTAGGTGCCGGGCGAAATGGGGACTAGGCAGAACATATTAATGACTGTTTAGCGAGTACAATTCAAATCTGTTTTTCATCAAAGGTTCCCAACTCTCGTTTAACTGGTTACGGGTGCAGTGCAATAGTGTCCTTGTCAGAAGGGCGATCGGCGTCGTGTCCCAAGCTACGTTGTTATTAGGCGTCAGTGCTCGGCTTGACGTCCGCCTCTACCGGCAAAGCATATTGGGGAGCCGCAGGTGAGTCGCCTGTAACCTCTCTCTTAAACGAACCTAGGAGCACCCGCCGTTGAATTTAATTATAACCCGTTATCTAGAAGGCTGGGTATTCGCCTGTTAGGCATTCCAACTTACCGGTCGCGAATCCTCTCCTCCTAGGACTGGTTACAGCGATGAACATCTCGTCGTAACTCTAACCATGAATACAACCTACGGCCACTATCCCCTGCTCAAAGTAGGAGGTCAACTGAGCCCCGCCCGTTAATCTTCCATTGAACTGCCCCAATAGCAATAGAGATAGGACAGCGGCCTAGACGCGGAATAATGGGAGGGACGCGCTTCCTCTGTTAACATGGCATAATTTGAGACTCGGAGTGTGAGTCTGACGTGTAGTTGTCATGTCTCGCAATATCGAGGAAATCGAACAGATTGGGAAGACGTGCAAACTATCTTAGTACCGCAGCTATGACACCTGTACCCTATGCGAGTAATCGTATAGGCTGCCCAGAATCCAATGGCACCAGGACGCGGAGGAGCCTATGTTGGAATTACGGGAGCCGCAAAACATTTCATATCCGCTAGGTAATACTGGGAGTGGCTTGGTAGAAAAATGGTCGTCCCCAGTCGTGTTACGCCCCGGATGGAGGTCAGGCTTACAGATCTGCGGTCCTCTGCTTAACCCACGGTCGTCCTAGGACCCCACGGGGTTACACGCCACCTATTCCCCACTAAGGATCGCGTTCCTATGTGATTGCAGAAGTTTCGATGGGCGCTCGAGATGGAGGCAATCCTACTAGCGATTCCCACCCCGCTACGCGGCGCTTATGCGGTTTCACAAATCTACTGGCTCATAACTACAAAAGTAGCCTCACGCTCGCACCCCTTTGAGGCGATGACTTAGCAGTTAGCTATAGTTGGGATTGCGGGATTTGGTTCCCTGAACCAAGTCTATCTGTCTCATGCTTCCTTCGGCTCCCTGGCCGACCTAAAGCCCGTACCATACTCAAAAGGTTGACTCACCACGGGGAACGCTTTTACACGGACATCCCTCGGATATCCTCTGACTGACGGTCGTAATGTACTCGAGCTGTCCCTCTTGGTTGCCCTGAAATCCCCACACACCGACGGGACACCCTACTTTGTCTATGCACATGAGGCTTCCACGGGCCTAAAAGGAGCGCCCCCATATTTGTTTTGTAGCACGACATACGTTACCTGAATGGGGTGGGTTCAGGAAAATTCGCGA
		</sequence>
    <sequence><taxon idref="Location_3_3_0|38.50549109490582"/>
			GCCCCTGAAATCCGCTGGCAAGGGCATAGTTGTTTGGCGTTAAAATCGGTTGCCATCGTACAGGTCGCGTTCACTTTTAGACTTCTACCCAGCGTGCCCGCGGAGACCTGTCGGTGTACTCTAGATTAGTAAGAGGAATAAGCATAGGTGGGGCTATGAACTGAATCGACAAAGGCACTAGGCCCCCGAGATAGACCTCAGCCTTAGCTGTTCACAGTTGGAACTCAAAACATTATAGAATCCCGACGGACCGTTAAATTCAATAACCCCTGACTAGCGGGCGCGAGTCGGGATCCTAATCTTGTGGCGTTAATGGCTCTCTTGTAGCCAACTAAGTTCCGAACCCAATTCGAGCCGCGCAGGTCTGCGCCCACTGTTTTACGGTTCTTTCTTCGTCTCGCAGCTGCGCGAGGGAGTGTCGATCTGTGCATTCGATTGTAATTGAGTAGTAGTCGGTAGCTTCTGTCCTCATGGTGTAGCTCTCCTGCACATGGGGACTGCACGCGACACCCACTTGTTATGCGTCATCTCCGCTAAACCAACCACCGGTGTGATAGACGGGGGGGTACGCAACTAGGCCCTGAACCCGAGACGGGCACCTGGAGCTGCAGTTAAACTGAACACCGGCTTCCAGACTGATTAGCAACAGACTGTTCCTTGCGTTGCCTTCATAACCATGGCACATGGGGCTGTGCCAAAGTTGACCGATATCTCCGGCACACGGGGACTCAGGCGTTAAGTTTCTGCGAGTGCACGCGCAAAATCGTAGAGGTTTCAAGTGTTATACAGCCGTTGAGCTGTTGGAGTTTCTATCTAGTGTCAATCAAAACTAGTCGACATAACACTCGTAGTGGAGCTTTCAGGGGCACTGTAAAAATGCCTACATACCTGGCACTGGTACGCAAAGTCAGAGTCCTCGCCAGTTGTATAGTGAGGCCTCGATAGTCAAACGGTCCACTGCCATATCTTAGGCCTATACGGACGAGTAGAAGGTCTCGTGCGAGGGATGAGATATACGCTGCTTCAAACCATTTCAAGGTACGTTGGAGGTCTATGGCGCATGCTTAGCCCGACTGCGATCTCATACAGGCTTACGTTATAGATGGAGGCCAGCATCTATTACTACTGACATAGCACGTGATTTCTACACCTTCAGCTATGACTGGTAGTTATTTCGATTGCGCGGGACGGAACACAGCACACTGCCTGGGCCCATGGATGCTACGTAACCATCCGACGTACGGCACAGCTAAAGTCCACGAGGGATGGCAAGCCGAGTCGGGTCGGCATGGGCATTTTGATCACGTGGGTTGGGCGCCGGTTTTCGTCTCAATGTATGATCATGCTAATGATTCCATAGTTCTTCCACTACTCACTAACAGTTCTATTGAAGGTATCCAACAGGATGGTACACTGCGCGGGACAGAGGTTGCCTATTGCACGGCCGATTCGCCCTCCGCTAACAACTCGAGCGGCATGCTTCATACCGCTTGGTTAAAAGCCCACAGGGCCTGCACTTTATACGAGCTGCCAACGTCATTAGTATGGGGAGATCTTGTTGGCCCGCCCTCTCACAGACGGGCATCGCTAAAATCACGTATCTCCGACAATTTCACTAATGCGCCTATATTGTTTCCCTAAAACAGAAGGCAGACCTAGGGGGGATCGAGACATAGTCCTAGGCCATACCTTGCCCCCGCGCACGTCCGTAGCACTGTCGGCATTGCCAATGGGACCTTCGCTCACAACAGTAATTTTACCCTCTCACACAGGTGCCCGTCCGTCGACGTGCTGCCAGTGGTATAGAAATTGCTTTCGGTCAACAGCGCGTGCTCGAAGCGGGACTTTTAGGATGTCCTGGCCGTGAGCTCCTCCGCCACCTGTGTAAAGCGCCGTAAGAGAAACAGTTACAAATACACTGTCCGTTTGCAGGCGTTTACCGAAAAGAGAGGGCGCCGTACAGCGCATGTCATTTCTGTCGACTACCTCCGCCCCTAATGTACAATCTGCCTGGCTGTGCGGTGGCAGATAGGGAAGCATCTGCATCAGAGGGCAGCGTCGCGTAAATGAGACATGATTCTGCGTGGTACGCTTAAATAGTCGTATTACTCCCAAGAGAAGCACAGCCGGTGGTTATAGCAAGCAATGATTGTCAGGGCTGGTAAGCATTTACCCCCGAGAACATCCTACTTGGTCTGCGCAGTCGCAGCTTGGAATGACCGGAGTTAGCCAGACGCCCTCCCTGGATCCTCTGTGACTGTTATTACTTAGGCATCTGCACTTTAAAACAGCCCAATTTACCCCGCACGCAGACCGGCTGGATTCAAACAGGGCCCTTCGGTCGAGGATTATTCATGGACGCAACTGTGGTTGCACTACGCAGGTTGATGCGACGTTATGGGCTCAATGTCTTCTAGGGGACTTCGCCCAGATCCAGTATGCATCAAGAACGATGGCGATCAGTAGATCGTGGGCCGATGCCTAGGGAGGGCGTGAGGCGGTCCTGGCAAGGGTGTTTCCCGGACTTTTGCTAGGCACAGAAAATTGTCTCGTATGGTCTTTGCTTAGTTAAAGTACTCCCCCGTAAATACGCGGCTAATTAGAAATGGCACAAATTAGTCCTATGATAACGGAGCCCAGAGGCTTCATTTAGTGATGACCACCAGCTTGCGTGTGTGAGACGACCGCGCGGTAACAGCCAACCTTCAGGGTGCAAGAAGCTACTCTCACTACCTCGTTACGTTGCTGCTTTCTTCGTCAACTCGGACTCCGTGAGGTTTATTAACTACTCCGCCGTAAGGCCATCCCATACAGGTAATGAAAGTTACGGTACCGCGAGATGCGGAGTTAATTAAAATGTCAGAGGTGCTTCTGAAGTCACCAGTGGCTAGAAGAAGTGTTCAGTATTAAACCCGGCAGTTCGAGGATGAAACCAACTTGCGCGGTTGCTGGGCGGGCGATGGGAGCTGGCCACCGTGATGGACGTGCTTTCAAATTCTTTCCGACCAAAGCTATCGTGAATCGTCAGCCTTAAATATTGGTCTAGACTTTCCCAACGTTACGTAAATCTAGTTGAACAATAATTAGAATCCACCGATTGGCCGCATGCCCGTATCGCCGCAAGGTGGCGCTGCAGGAACCTAAATTGTAGGTACTGCCTGGAGCGCAAAAGTACGTGAATTAAATGTAGAACATTAGCCGCCCTCGGCGGCATCAACCAGAGGCCTGCACCCAAGATTAGGCCTACGCATGGAGGTCACGCACCCCCAACGCTTTGGTCGCGCACAACTCGACCTCGATTCAATTAGCATCTCATCCATACGATGACGTTGCCTTGTGAATAAAGGGGTACATCGAGATCTTGACCCAGGCGCGGTTGCCGGTCGTCCATAGAAGTCATTAGAGGCCCGCTAGAGATCGTGCGGCTGGTTGCGGAATCCCGTTCTACCATGGACACAGCCTATGGGTATTCGCCCAAATAGCTCGGGACGATCTACTCGTTAAGCTGTTACGTGGCTTTCCTGAGATTCCTAGCCCGAGCGCGGCTGGGTACTGCGTTCACATGTTGCACTTTTGTGCCTCCAAGCCAGGCCCATTGCCCCCCTCCCGAAGCAGCCTCAGGAATCAAGGGGTGAAAGGAGTCTGACATAATCAATACTCCGTGTGATGCGTTCGTACCCAACTATTTAAGGCGCGCTCCGGTACTCCTCGGTGTTTGATGAGCACGAATCAAAACGCAAACATACAGCAACAGCTTATCATCAATACTAAAACAGGGCACGAGGATTACGTTGGAGGCCCCATATTTTTTGTTAGGGAGGCTTCCTTATCTAAGAGCCGCTAATCTGTCGACGACTTAGCTTACACATTGCAGCATCCATCTGATTGTATTGAGCTTTGAGCTGTCGGTGACAGATATAAGAGTTGACCTTACGAGGTCTGAGAACAGCTGTGCCGTTTTGCACTGAACCCAAAAAGGACCCGGTAGCCCCACTCTACTTAAAAATGTACGCACCTGGAGGACCGTCCTATCGGTATCCAGAGTATCTTAAACCGCCGCGTTAAATATGCCCTCCGCCTAGCCGTTTCGGATGACGCCACATGATATTAAATATGAGTGGGGCCTGTGCGCCTCGGCACAACTTTGCGTTCTTAGATCAAACGAGTTGAAGGCGTGGAAAAACGGTCTAAGATTCGAACATGACGTCACATCACTCTTCAATGTCCATTGTATGATGCAGACATGATCGGCTAGTGTGCTGTGTCTCTCATGTCAGATTGATTACCGCTTAATGCTGCAACATATGGGGTTTTCCCTTACATTTCCGGAATGGCCCCCGTCAATTGCCTTCTTTATAACTTCACAACGACCTCGTAACGCATCCAAGGGATAAAAGTAGACAGACCTTTCCACCTACACCTTTTGGACTGCGGGAGGTTACAAGCCCCCGCCCCAACGATTAGCTTAGTTTAAGATTGAACGTCAGACTCCTGGGCTGACGGCAGGCTGCCGGCATTACAACGACCGCCCCCCCTCACCTAGATACAGTATTTATCGCACTTAGCTTCACCATCAAATCTTGCAAAAAACCATGCGCCCGTAGATCCTTAGTTATTGAGTCAGAATCCGCCCCCGTCCATGAATAATCATTTCAGTTGCGCCATATTATTATCGAGCGGCGAAACAGCGAGCTAGTCTGAGTAACCACGAACAGTACTTAACCTCTTCCTCCGGCGTATGGCGGAGATCGGAAATGGGGTAGTTTATGCATCTCTTCCACTAGCGCAGGCTGGTGTCTAATCCGCTTCCGGCCCTCACTCCCAGGCATCAGCTCCGTACCGTTTGCCTATAAAAAGTTCCGCCAATTTTGTATGGAAACATACGTGGAGTTTCTAGCTGCAGGGTTAATATCTGTGCGACAAACCGACTTTAGTTTGTACGTTTAAGGCCTCTTGGAGTTCTACACTTCTGGTCTGAGCGGCTCAACTCGATTGAGTCGCTACTGCGCTGAGTGCGTAAGCGCGAGTGGCTGGATGAAACGTGACAGAACAACCGACAGACGTGGGGCATGTATGCAATAGTTCATACGACTGAATTCCAAAGACGCACCATGCATAACATTCGCGGATAAACTCATTTGTTATCTAAGGAGCATGCCCGGACATTAGCTCCGACTTATTAATGCGTATTTGACGTAGTACCTCAGCTCACTACAAAGAACCCGCAAGGGGAAGCTTACTCGCCGAGAGGTCCTAGGACATCAAAAAAGATCCAGGCCAACACCATGAGCGCGTCGTCTGTCATCGGGACACGGTCCGACATAGTGGTCTTGGTACTGGAGGAAAGCCGATCCGGGCTGTTTAGGACCGAATAGATCCCTCCGTGACCCACCTTATCTCCAACGTCTTGCGTACCTTAGTAGGACCATGCAACCCGATATTCTGCCCACGAATACGTAACTATTCTTATCATGGTGGGACCGACGGACCATCGGCCTGCTCAGCAGCTTCGCAATAACACTCTGGGTTATACCTTTTATTGAAAAGACGTCGACCACCATCAAGGAGGCGCTTGTTGCATTCCGACGGCATTACGGCAACCTAAGTGATCAGCATCATGATGAAGATAAACATTCGGGCTGTATGGAGTAAGCATGCCTGGCATCGCTTCATTCCATGCTGTCATTTCCATTACTGTGCGACTCAAATCACGTCCTATGGGCGTCCGTGTATACGAGCTGTGCCCGGTAGGGAACCCGGAAGGTCATATTCGTCAGTTACCAGGCATGTCCGTCTTGCCTCGGTACAGCCCACGAAAATCATCAGTAGTGCGCAACTCTAGCCGCCGCACGATATTACATGAAGGACATGTTTCCTTGTATATGCATTACGTACGACAACGGTCATCTATGAACCCGTGTAACGCCGCCGCGAGCTTTCTGTTGTGCTTGACCATGCCCATACTTAAAATGCGCGGGTGGCTCAGACGTGACTGTATACTTGGATCGCCTTGACTCTTACTTTGCTTTGGTAAGAGATCGACAGTTCCCGCAATCTAGACTCCTTAGATATCTGGCTGAGCAGTTAGATCTCTAGGACGTAAATAACAAAATGAGGTCAACAAGCTGGAGCTTGCCACCTGTTCAACCCGTGCAGCATTAAACCCAATCCCAGTGGGCAATAGGGGATCTGCGTAGCTTTACGGCGCACAGCTCACCAGGTGCAAGCATAGCCACCGGGTTAGAAGGATAGTGATGAGGAGACGGTGTTATTGGGCAATGTACTACGTCATTGACCTTCCCACGCGCGACCCTACCCCCTTAAAAATATCGTTAGGTATGTAATTTGCATGGGACGTTGCCGAGTCGTATGTATCACAAGTCCTCGTACAATTATAATTTGCGGTGTGAGGTCACTGTGCGCGACCCTCTTGAGTGCCTACAATATATTCAGTAACTACAACACTGTCTATCCTTGGTATTTACCAGATGGGAGATGAACCTGTTCGATGAAAAGTCCGGTAATTGCGAAGTCTTTGGTTTTTCTATCCATTAATACTAATCAGAGCTCAGTACGCTCTAACTGCCTATACAGTACCGGAGAAGGAGACCGAGCAGAGCGCCACTCTTACATATTCGCGGTTGTGCCCTTTGCTACATGGAATTCTCGGGGCTGTATCGATCGGTGGCAGCAATGAATTATAGCTTCCGACACCTGAGCCACTCGTGGCCGGTCGAGAGGTTACATTCCCGTAAGAGCTAGCCGACCCAGCGGTCCTCTTCTCCTAGTTCGGGAAATCCCATAGCAGATTGATTAAGGCCGTACTAAGATATTGTAGATATGGCAGGACGTCCACGGAGAAATCAAACGAGTCGAATAGGAGGAGTCACGTAGTTCTCATTTCATTGGCGTGAGAGAAGCCAGTATGAAGCGTCCGCCCTGGCAACACCATCCCAAATTGTCCGACGGAAGCACCGGTGCCGTTTTGGCTTTCGTTGTCTATAGCTAGCACCTAGGACGGCCTACATCGCCGATGATGCTCTGCTACACTCCTCTTGTCCTTAGAGGGGATCGCTTTATAAGGACAGCAAGGGGTAGACATTTCCAATCTCGCCACCCATGAGCAAAGCTGTGACTAGGACCCTCAACTATTCATCAGTTACCATAAATGGACTCTACGTATCGGATCTAATGTTCCCGAGCCTTGTACGTGCTTAGACTGCCCGACAAAGGTCCTCCGACCGTATCCTGGGAACTCCTGGACACAAGTTATACTACCCGTCCACAGGTGTGTCTCTTAACTTATGTTGGCCCTCGGATCCATGCTTAGCGTCTGCTTTCATTCAACAAGTATTCTACTATATTTCCGCGCGCGTTCATACCCACTTACAGGGTGAGCTCAGCGTTTCCGGGGAATGACGTCAGGCCAGGATTTCATAGACTAGGAGCGAATGCCCGTCCGCCTAAGCGGGCAGAGTGCTGCAGCCGTGTAAGGTCACCGCAAGCTCTAAACTAATCATGAGAAATCACCCACTGTCCACACCCGATTGGAGTTATCATCATACATTGAGTTTATATGAGTAAGCCTGTGTGAGAAACGAACTCGGTCAGTTCAGCAGAAGCGTAGCAGCTATGGGGGGTTAATTCAGGTAACTCGTCACTTTCTCTGTGGCAGCAGCCTGAGGCCAACTCAGGTGCCGAAGTCCATGGTGCAGCTTAGTTCCACCGACTTGACGTACGGGGAAAAGGGTCTCGCCTACGTGTGCCGGAAATCGTGCCATTCAATGGAGCACTGGACTTGAGCATACCGCACGCCTAACACCAATATCAGTTCTAGGCGTGAAATGTCTGTAAGCTGACGTTATATAGCGCCTTCCGCCGCATCTACTAATATAGAAAACTAACCTTAGGTCTTGAATCCATTGAATGAATCATGTATAGTAGAAACAAGGTATAACTCAAGAATTTAACTAATTCCACCTCCAGGAGTGTCCGGTTATAAAGGACGGACTAATTTCAATAGTAGTTACAGGAGCCTCCTTCGTCGACCGCGGCGACTACTTGTGTTCTAAGGAGGGATCGGTGAGCGAGGCTGGTCTGAGCTAAGATAGATTCGATTGTGCTCTTATCTATTGGGTTGTCCCATAATTGCCAAGTCATTTACTAGGAGTACCGCCTCTTTTTCATCTAAACACCGGAGAGGAGCGTTTAGCGACTCCTCAACTACTTGTAGTCTTCTCGTGTCGGGTCGAGTAAGAAGAGGACGCGTCCACTGTGATAATTCTAATGGATTGTAATTTTGTAGGCACTCGTATCGGGTGCCACAGAGTCCCTGGCACAGCCTGGGCGGCCCTGTTCCAAGACTAGTCGCCAAACAGAAAGGCGTAGCAATATCGGTCACGAAAGGAAACGATAAATATGTGAACTAAGTGCATCGCGCATAAAAATTCTTCAAACCGCTGTCGATATAGTAGTCGCAACAGACCTCAACTGTGCGAAAGCAGACAGGCAGATCTCTCATAACAGCACCTGTGCTGCGACGCGGCGAGATTATCTCTCGAAAAGGTCCCCCACTATATAGGTATGCATACACATTGAGGATATTTTTGGATGTAAGTAACTTTGAAGCGCCGAAGTTAGAACTCCAGTTATTGTTGACGCGATTTCTGCAGCGCATAAACAGCGTTGGCCACAGACTCTACTAAAAGCGTCTGGCTGATAATGAAGCTGTGTCTATGAGCGCGGAGTAATAAATTGTCGAAACTTGACATCGTCAAAAAGCCCCACATGCTCCGTTGGAAACACTCTGTGCGTGCATATTCTACACGTGCCAGAAGAGAAACGCAAGGGTGATCCCTCGGTCTGAGAGTTATTCACCCCGTTTCTGTCTGTACTACCTGTCACCCTTCGAGGGTGGCCGGGTATGCGACCCGTCTACGCTCGTTCTTCAGGACAACCCCACGATAAACTTTCAGCGACAGAATGCTCTTGGTGGACTCTTCCTCGAGTTAGAATGAAATGTAGTGGCCCCTTCAGGAATAGCTATACGGAATGCTCCGGACCCCCCGCCTCGGGATACGTTTAGTTAAGTCTGGATTTGGTAAGTAACGAGCCTCGCCAGCACACGTTTTGTACATCCTATCTACAATCTATATCCCTGACCTGATAGTTGATCCTTATGGGAATGTCAGTTTACAGGCCTCCCTAAGCGTGCCACGTTCTTCCAGTCAATCAGAAGTCCCAGCTTTGAGGCTGCGCTACTAGAAAATCAACTCGGATGAGCACCGGGCAACCCTCTAGTCAAAGGATCCGCTCCAGCCCCCGGTATTTCCAGAGCAAGCTCAGACGTCAGCAGGCATGTGTCCGACAGATTCCGGGATGCCATTGCTGGGATGGTCCCGGTCCGGATCTATAACCTTCCCTTCCGGAACCTGTCCGGAGCGTTACCACTTGTTATACAGAAGGTCCCCGCTTACATAAACGGGCTGCAGTGACAGCCGGCATCCCAGCCTACTACGAGTCATCCAAGCCCGAAACGCTGAAGCATGGTGTCGATTTGGGGATTGTGGTTCTGCGCTCTGATCGCGACAGTGCCAGGCAAAGCGGCAACGGAGCATTGGCCGCGGCGGAACGAGTCTGTGGCCGGTCATTCTCTATATTATATGGTGAGTGGTAAGCAACCTGCCCGTCATCTAGGATGGTTACCGTGTGCACCCCACACCCAGGATAACAGCCTGGCATAAGCAAGATCTGAACGCGCCAAGGGTTTTGAACTATTCAAGCGCTAGCGCACCCTGATTGTATATAGTAGTTGTATGGCCCTACATATGCTGGTTTTCGAACGTACAACTGCACCATCGACTAACTCTTTCCGAAAACGGCCATCCGCCCTGGATCGTACACCGAGTCTCGCCATTACGACGGTACAATATTACGTTCTTGTGCATTGAACAGCGCTGCAACTACCGCTAGCGTTCGCCTATATGTCTATCATCAGCGGGCGATTGGATCCTGGAGAACGAAAACTCGAGACCGGGACATAAACTAATCACAGCTACTGTGCTTAAAGTCAAGTCTAGCTTTATCACAGGCGGTAGCAACGTTCCCTGCTTCGCCTTTAGACGATCCTGTTTTCTGTTTAGCTTATTAGTTGGGGTTCATAGCGCGGGACATCAAATCCCCCGGATGAGCACATTAACGCACTCAATAGGATACATCGGCCTGCCGGCGCATAAACCTAGTCCTGTGGGCCGACCTTATCTCTCCAGATGGGATTGTAAGGCACCCTACAACGCGTGGCCGGTTTACCACAACCCGTGTAGTCGTGTATAGGCCTACGGACGGGGGATGCACACTCAGCAGATGCTTACGGTTCCCCGTGCGGCAGCCATATGAAATGGGGGTGAAGAGATACGAACTCCTCACCTATCTTCCGTGGATTAATGCTAGATATTAATGACGACAGAGGGCGAATGTTAAGTCGTTAGCCAGAAGTTCGAAACCTGGCATTGCGACCTCCACACACTTTCGCCCATACAAGGATCCGCTCCCCGCCAAGGTCCTAAGATAGTGGGATTAAATTGGCCAGCGATTGTGTCACAAGTCAATTTGTAAGCCTATTATGTCTACCGCGAACCGAGGTGCGGAGTTTTACGGAACTACGGCTGAAAACGGCCAATGTAGTCAAATAAATAATAATTGGTAGTTAGCCATAAATATTCTGTCTCTCAATCTCGCATCCTTTCTTCAGTGCATGCTCTAGTACCTGAAGAGAGGACCTCTACCCCGAGATCGCTTTCCTCTCTTTGTATGCGCAACAGCACCCCTATCGACCAGCACTCGGGAACTACTTATGGAGGGTCACTGAAACAGTTTCGGTTTGGTGGTGATTGACACGCCAAGAAGAGCGTACCAGCCGTTGACACTGTGTTATGGGGAGATATGGTTATCAAGAGTAAGTCTTTTGCCAGTCGCCCGTACTTACTGCACGGCGTCACTCACGGGTCAACAGCGACTTCTGGTCTGGCGGATGGGAGTCACATCCGGTGATAGTGCTCGACTGGCAATGTTGAGACCCCCCGCGATGGATGCAGTAAAATGCGCACGACCACGTATTATGACGGTCTTAGTGGGGGCTGAGGTCAATCGTGAGTGGTGAGTGCAGATTTGCTTGGTCGCTGCGTCATCGACCGCTCCTCACATTATACCCTTGGTGGATTATAGACGGGATAGGGAAGCTTGATTCCGTCAAACGTAACCCTCTAGTCATTTTTAGAGTTAGGAATATACATAACCACCAGTTCTTCATCACCCGTCTGACATCTCGCAATGTGAATCCACAGTGAGGCTTACAAAGCGATCGAGGGCCTAGATACTGTAGATCGTTTTCTACCAGGCAATTAAATGATCACAACTGCATAACCCTTCGCGTTACGGTCTAATAGTTTATGCGAATATCATGATTGCGAGCCGCTCCGGGTCTGCCGCCGCGGTGATGTCCACTAACGCGGCTAGGTTGTGGAATTATTTACTCATATATCGCGACACGATAAGGCATCCTTGTCTAGCCAACACGGCCTACAATTGAGGTTAGTATGTCCGACGGTTCAACTCGCGTTCATCCATGTACGGGAACGCCCGACAGGTCCTCTAGAGTGAGCTTGGGTGAAAACGTACGGACTCTGTGCGTGGCTGCACTACTTTTTTTCCTTAAGTTATCTACCTACGCTCATTGACCCATTTATTACCAAGGCCAAGCACGCTCCCGACGCACCGGGATGATCCACATGTTAACCCTCATGCCGAAGAACTCGCGGGTCACGCACGCCAATGGCCTTTAGATCGTGAGATCTTCAGAGCACTGACCCTGCACTAAGATCGCGTGCACATTCTAGGGAAGGTGCCCCCGTCACACCTCCTCCATCCAAACTCAATTTTGGTTTTAGGATAAGATTGGAAACACCCGATCCCCCACTTATTTGATAGCCCCGAGTGCCGAACTAACTTTCGTCCACATGTCTACGCTTAAGGGCTATCCAAAGTCTTCCTACGGGTATGCCGCTCAAGATGTCGAGGTTTGGGATAAGTGTCAGGACCGATACATAGCGACCCCCCACGAGCGCCTGGGGCATGCACAGCCTACGAAACATGTGTCACGAGGCAATCACTCGGGCAGCCACGTCACGCGGGGAGTGAGAACAGGCATTGCCTTTTCTGTAAGCGTCTCCACAGAGACTCACATAGTGTTGAGAGACTTCTTTACTGGCGAACTGTTTCTGTTCGTCATACAACAAGTGCGAAGTTTTCTAAATTTCAACTGTACGTTATGAATGCTCAACAACCCATTGCACAACTTCCCCCATGAGTTAGAGTCATTTAACCGGGTGAGACAGGTTATGGACTTCAGGATCTCTGCTCCGGAGCTTTCCTATGCACGTATCTGTACAGCTAGGTGTGTTTCGAAGACGTCGCTGTAGGAGGTGACACCGGTTCCAGGCTTTCCCCCAACAGAATTGGCGCATAGTTGTCACTTGAATGTTAGGTGCCGGGCGAAATGGGGACTAGGCAGAACATATTAATGACTGTTTAGCGAGTACAATTCAAATCTATTCTTCGTCAAAGGTTCCCAACTCTCGTTTAACCGGTTACGGGTGCAGTGCAATAGTGTCCTTGTCAGAAGGGCGATCGGCGTCGTGTCCCAAGCTACGTTGTTATTAGGCGTCAGTGCTCGGCGTGACGTCCGCCTCTACCGGCAAAGCGTATTGGGGAGCCGCAGGTGAGTCGCCTGTAACCTCTCTCTTAAACGACCCTAGGAGCACCCGCCGTTGAATTTAATTATAACCCGTTATCAAGAAGGCTGGGTATTCGCCTGTTAGGCATTCCAACTTACCGGTCGCGGATCCTCTCCTCCTAGGACTGGTTACAGCGATGAACATCTCGTCGTAACTCTAACCATGAATACAACCTACGGCCACTATCCCCTGCTCAAAGTAGGAGGTCAACTGAGCCCCGCCCGTTAATCTTCCATTGAACTCCCCCAATGGCAATAGAGATAGGACAGCGGCCTAGACGCGGAATAATGGGAGGGACGCGCTTCCTCTGTTAACATGGCATAATTTGAGACTCGGAGTGTGAGTCTGACGTGTAGTTGTCATGTCTCGCAATATCGAGGAAATCGAACAGATTGGGAAGACGTGCAAACTATCTTAGTACCGCAGCTATGACACCTGTACCCTATGCGAGTAATCGTATAGGCTGCCCTGAATCCAATGGCACCAGGACGCGGAGGAGCCTATGTTGGAATTACGGGAGCCGCAAAACATTTCATATCCGCTAGGTAATACTGGGAGTGGCTTGGTAGAAAAATGGTCGTCCCCAGTCGTGTTACGCCCCGGATGGAGGTCAGGCTTACAGATCTGAGGTCCTCTGCTTAACCCACGGTCGTCCTAGGACCCCACGGGGTTACTCGCCACCTATTCCCCACTAAGGATCGCGTTCCTATGTGATTGCAGAAGTTTCGATGGGCGCTCGAGATGGAGGCAATCCTACTAGCGATTCCCACCCCGCTACGCGGCGCTTATGCGGTTTCACAAATCTACTGGCTCATAACTACAAAAGTAGCCTCATGCTCGCACCCCTTTGAGGCGGTGACTTAGCAGTTAGCTATAGTTGGGATTGCGGGATTTGGTTCCCTGAACCAAGTCTAGCTATCTCATGCTTCCTTCGGCTCCCTGGCCGACCTAAAGCCCGTACCATACTCAAAAGGTTGACTCACCACGGGGAACGCTTTTACACGGACATCCCTCGGATATCCTCTGACTGACGGTCGTAATGTACTCGAGCTGTCCCTCTTGGTTGCCCTGAAATCCCCACACACCGACGGGACACCCTACTTTGTCTATGCACATGAGGCTTCCACGGGCCTAAAAGGAGCGCCCCCATATTTGTTCTGTAGCACGACATACGTTACCTGAATGGGGTGGGTTCAGGAAAATTCGCGA
		</sequence>
    <sequence><taxon idref="Location_4_2_0|35.66111597433019"/>
			GCCCCTGAAATCCGCTGGCAAGGGCATAGTTGTTTGGCGTTGAAATCGGTTGCCATCGTACAGGTCGCGTTCACTTTTAGACATCTACCCAGCGTGCCCGCGGAGACCTGTCCTTGTAATCTAGATTAGTAAGAGGAATAAGCATAGGTGGGGCAATGAACTGAATCGACAAAGGCACTAGGCCCCCGAGATAGACCTCAGCCTTAGCTGTTCACAGTTGGAACTCAAAACATTGTAGAATCCCGACGGACCGTTAAATTCAATAACCCCTGACTAGCGGGCGCGAGTCGGGATCCTAATCTTGTGGCGTTAATGGCTCTCTTGTAGCCAACTAAGTACCGAACCCAATTCGAGCCGCGCATGTCTGCGCCCACTGTTTTACGGTTCTTTCTTCGTCTCGCAGCTGCGCGAGCGAGTGTCGATCTGTGCATTCGATTGTCATTGAGTAGTAGTCGGTAGCTTCTGTCCTCATGGTGTAGCTCTCCTGCACATGGGGACTGCACGCGACACCCACTTGTTATGCGTCATCTCCGCTGAACCAACCACCGGTGTGATAGACGAGGGGGTACGCAACTAGGCCCTGAACCCGAGACGGGCACCTGGAGCTGCAGTTAAACTGAACACCGGCTTCCAGACTGATTAGCAACAGACTGTTCCTTGCGTTGCCTTCATAACCATGGCACATGGGGCTGTGCCAAAGTTGACCGATATCTCCGGCACACAGGGACTCAGGCGTTAAGTTTCTGCGAGTGCACGCGCAAAATCGTAGAGGTTTCAAGTGTTATACGGCCGTTGAGCTGTTGGAGTTTCTATCTAGTGTCAATCAAAACTAGTCGACATAACACTCGTAGTGGAGCTTTCAGGGGCACTGTAAAAGTGCCTACATACCTGGCACTGGTACGCAAAGTCAGGGTCCTCGCCAGTTGTATAGTGAGGCCTCGGTAGACAAACGGTCCACTGCCATATCTTAGGCCTATACGGACGAGTAGAAGGTCTCGTGCGAGGGATGAGATATACGCTGCTTCAAACCATTTCAAGGTACGTTGGAGGTCTATGGCGCATGCTTAGCCCGACTGCGATCTCATACAGGCTTACGTTATAGATGAAGGCCAGCATCTATTACTACTGACATAGCACGTGATTTCTACACCTTCTGCTATGACTGGTAGTTATTTCGATTGCGCGGGACGGAACACAGCACACTGCCTGGGCCCATGGATGCTACGTAACCATCCGACGTACGGCACAGCTAAAGTCCACGAGGGATGGCAAGCCGAGTCGGGTCGGCATGGGCATTTTGATCACGTGGGTTGGGCGCCGGTTTTCGTCTCAATGTATGATCACGCTAATGATTCCATAGTTCTTCCACTACTCACTAACAGTTCTATTGCAGGTGTCCAACAGGATGGTACACTGCGCGGGACAGAGGTTGCCTATTGCAAGGCCGATTCGCCCTCCGCCAACAACTCGAGCGGCATGCTTCATACCGCTTGGTTAAAAGCCCACGGGGCCTGCGCTTTATACGAGCTGCCAACGTCATTAGTATGGGGAGATCTTGTTGGCCTGCCCTCTCACAGACGGGCATCGCTAAAATCACGTATCTCCGACAATTTCACTAACGCGCCTATATTGTTCCCCTAAAACAGAAGGCAGACCTAGGGGGGATCGAGACATAGTCCTAGGCCATACCTTGCCCCCGCGCACGTCCGTAGCACTGTCGGCATTGCCAATGGGACCTTCGCTCACAACAGTAATTTTACCCTCTCACACAGGTGCCCGTCCGTCGACGTGCTGTCAGTGGTATAGAAATTGCTTTCGGTCAACAGCGCGTGCTCGAAGCGGAACTTTTAGGATGTCCTGGCCGGGAGCTCCTCCGCCACCAGTGAAAAGCGCCGTAAGAGAAACAGTTACAAAGACACTGTCCGTTTGCAGGCGTTTACCGAAAAGAGAGGGCGCCGTACAGCGCATGTCATTTCTGTCGACTACCTCCGCCCCTAATGTACAATCTGCCTGGCTGTGTGGTGGCAGATAGGGAAGCATCTGCATCAGAGGGCAGCGTCGCGTAAATGAGACATGATTCTGCGTGGTATGCTTAAATAGTCGTATTACTCCCAAGAGAAGCACAGCCGGTGGTTATAGCAAGCAATGATTGTCAGGGCTGGAAAGCATTTACCCCCGAGAACATCCTACTTGGTCTGCGCAGTCGCAGCTTGGAATGACCGGAGTTAGCCTGACGCCCTCCCTGGATCCTCTGTGACTGTTATTACTTAGGCATCTGCACTTTAAAACAGCCCAATTTACCCCGCACGCAGACCGGCTGGATTCAAACAGGTCCCTTCGGTCGAGGATTATTCATGGCCGCAACTGTGGTTGCACTATGCAGGTTGATGCGACGTTATGGGCTCAATGTTTTCTAGGGGGCTTCGCCCAGATCCAGTATGCATCAAGAACGATGGCGATCAGTAGATCGTGGGCCGATGCCTAGGGAGGGCGTGAGGCGGTCCTGGCAAGGGTGTTTCCCGGAATTTAGCTAGGCACAGAAAATTGTTTCGTATGGTCTTTGCTTAGTTAAAGTACTCCCCCGTAAACACGCGGCTAATTAGAAATGGCACAAATTAGTCCTATGATAACGGAGCCCAGAGGCTTCATTTAGTGATGACCGCCAGCTTGCGTGTGTGAGACGACCGCGCGGTAACAGCCAACCTTCAGGGTGCAAGAAGCTACTCTCACTACCTCGTTACGTTGCTGCTTTCTTCGTCAACTCGGACTCCGTGAGGTTTATTAACTACTCCGCCGGAAGGCCATCCCATACAGGTAATGAAAGTAACGGTACCGCGAGACGCGGAGTTAATTAAAATGTCAGAGGTGCTTCTGAAGTCACCAGTGGCTAGAAGAAGTGTTCAGTATTAAACCCGGCAGTTCGAGGATGAAACCAACTTGCGCGGTTGCTGGGCGGGCGATGGGAGCTGGCCACCGTGTCGGACGTGCTTTCAAATTCTCCCCGACCAAAGCTATCGTGAATCGTCAGCCTTAAATATTGGTCTAGACTTTCCCAACGTTATGTAAATCTAGTTGAACAATAATTAGAATCCACCGATTAGCCGCATGCCCGTGTCGCCGCAAGGTGGCGCTGCAGGAACCTAAATTGTAGGTACTGCCTGGAGCGCAAAAGTACGTGAATTAAATGTAGAACATTAGCCGCCCTCGGCGGCATCAACCAGACGCCTGCACCCAAGATTAGGCCTACGCATGGAGGTCACGCACCCCCAACGCTTTGGTCGCGCACAACTCGACCTCGATTCAATTAGCATCTCATCCATACGATGACGTTGCCTTGTGAATAAAGGGGTACATCGAGATCTTGACCCAGGCGCGGTTTCCGGTCGTCCATAGAAGTCATTAGAGGCCCGCTAGAGATCGTGCGGCTGGTTGCGGAGTCCCGTTCTACCATGGACACAGCCTATGGGTATTCGCCCAAATAGCTCGGGACGATCTACTCGTTAAGCTGTTATGTGGCTTTCCTGAGATTCCTAGCCCGAGCGCGGCTGGGTACTGCGTTCACATGTTGCACTTTTGTGCCTCCAAGCCAGGCCCATTGCCCCCCTCCCGAAGCAGCCTCAAGAATCAAGGGGTGAAAGGAGTCTGACCTAATCAATATTCCGTGTGATGCGTTCGTACCCAACTATTTAAGGCGCGCTCCGGTACTCCTCGGTGTTTGATGAGCACGAATCAAAACGCAAACATACAGCAACAACTTATCATCAATACTAAAACAGGGCACGAGGATTACGTTGGAGGCCCCATATTTTCTGTTAGGGAGGCTTCCATATCTAAGAGCCGCTAATCTGTCGACGACTTAGCTTACACATTGCAGCATCCATCTGATTGTATTGAGCTTTGAGCTGTCGGTGACAGATATAAGAGTTGACCTTACGAGGTCTGAGAACAGCTGTGCCGTTTTGCACTGAATCCAAAAAGGACCCGGTAGCCCCACTCTACTTAAAAATGTACGCACCTGGAGGACCGTCCTATCGGTATCCAGAGTATCTTAAACCGCCGCGTTCAATATGCCCTCCGCCTAGCCGTTTCGGATGACGCCACATGATATTAAATATGAGTGGGGCCTGTGCGCCTCGGCACAACTTTGCGTTCTTAGATCGAACGAGTTGAAGGCGTGGAAAAACGGTCTAAGATTCGAACATGACGTCACATCACTCTTCAATGTCCATTGTATGATGCAGACATGATCGGCTAGTGTGCTGTGTCTCTCATGTCAGATTGATTACCGCTTAATGCTGCAACATATGGGGTTTTCCCTTACATTTCCGGAATGGCCCCCGTCAATTGCCTTCTTTATAACTTCACAACGACCTCGTAACGCATCCAAGGGATAAAAGTAGACAGACCTTTCCACCTACACCTTTTGGACTGCGGGAGGTTACAAGTCCCCGCCCCAACGATTAGCTTAGTTTAAGATTGAACGTCAGGCTCCTGGGCTGACGGCAAGCTGCCGGCATTGCAACGACCGCCCCCCCTCACCTAGATACAGTATTTATCGCACTTAGCTTCACCATCAAATCTTGCAAAGAACCATGCGCCCGTAGATCCTTAGTTATTGAGTCAGAATCCGCCCCCGTCCATGAATACTCATTTCAGTTGCGCCATATTATTATCGAGCGGCGAAACAGCGAGCTAGTCTGAGTAACCACGAACAGTACTTAACCTCTTCCTGCGGCGTATGGCGGAGATCGGAAATGGGGTAGTTTATGCATCTCTTCCACTAGCGCAGGCTGGTGTCTAATCCCCTTCCGGCCCTCACTCCCAGGCATCAGCTCCGTACCGTTTGCCTATAAAAAGTTCCGCCAATTTTGTATGGAAACATACGTGGAGTTTCTAGCTGCAGGGTTAATATCTGTGCGACAAACCGACTTTAGTTTGTACGTTTAAGGCCTCTTGGAGTTCTACACTTCTGGTCTGAGCGGCTCAACTCGATTGAGTCGCTACTGCGCTGAGTGCGTAAGCGCGAGTGGCTGGATGAAACGTGACAGAACAACCGACAGACGTGGGGCATGTATGCAATAGTTCATACGACTGAATTCCAAAGACGCACCATGCATAACATTCGCGGATAAACTCATTTGTTATCTAAGGAGCATGCCCGGACATTAGCTCCGACTTATTAATGCGTATTTGACATAGTACCTCAGCTCGCTAGAAAGAACCCGCAAGGGGAAGCTTACTCGCCGAGAGGTCCTAGGACATCAAAAAAGATCCAGGCCAACACCATGAGCGCGTCGTCTGGCATCGGGACACGGTCCGACATAGTGGTCTTGGTACTGGAGGAAAGCCGATCCGGGCTGTTTAGGACCGAATAGATCCCTCCGTGACCCACCTTATCTCCAACGTCTTGCGTACCTTAGTAGGACCATGCAACCCGGTATTCTGCCCACGAATACGTAACTATTCTTATCATGGTGGGACCGACGGACCATCGGCCTGCTCAGCAGCTTCGCAATAACACTCTGGGTTATACCTTTTATTGAAAAGACGTCGACCACCATCAAGGAGGCGCTTGTTGCATTCCGACGGCATTACGGCAACCTAAGTGATCAGCATCATGATGAAGATAAACATTCGGGCTGTATGGAGTAAGCATGCCTGGCATCGCTTTATTCCATGCTGTCATTTCCATTACTGTGCGACTCAAATCACGTCCTATGGGCGTCCGTGTATACGAGCCGTGCCCGGTAGGGAACCCGGAAGGTCATATTCGTCAGTTACCAGGCATCTCCGTCTTGCCTCGGTACAGCCCACGAAAATCATCAGTAGTGCGCAACTCTAGCCGCCGCACGATATTACATGAAGGACATGTTTCCTTGTATATGCATTACGTACAACAACGGTCATCTATGAACCCGTGTAACGCCGCCGCGAGCTTTCTGTTGTGCTTGACCATGCCCATACTTAAAATGCGCGGGTGACTCAGACGTGACTGTATACTTGGATCGCCTTGACTCTTACTTTGCTTTGGTAAGAGATCGACAGTTCCCGCAATCTAGACTCCTTAGATATCTGGCTGAGCAGTTAGATCTCTAGGACGTAAATAACAGAATGAGGTCAACAAGCTGGAGCTTGCCACCTGTTCAACCCGTGCAGCATTAAACCCAATCCCAGTGGGCAATAGGGGATCTGCGTAGCTTTACGGCGCACAGCTCACCAGGTGCAAGCATAGCCACCGGGTAAGAAGGATAGTGATGAGGAGACGGTGTTATTGGGCAATATACTACGTCATTGACCTTCCCACGCGCGACCCTACCCCTTTAAAAATATCGTTAGGTATGTAATTTGCATGGGACGTTGCCGAGTCGTATGTATCACAAGTCCTCGTACAATTATAATTTGCGGTGTGAGGTCACTGTGCGCGACCATCTTGAGTGCCTACAATATATTCAGTAACTACAACACTGTCTATCCTTGGTATTTACCAGATGAGAGATGAACCTGTTCGATGAAAAGTCCGGTAATTGCGAAGTCTTTGGTTTTTCTATCCATTAATACTAATCAGAGCTCAGTACGTTCTAACTGCCTATACAGTACCGGAGAAGGAGACCGAGCAGAGCGCCACTCTTACATATTCGCGGTTGTGCCCTTTGCTACATGGAATTTTCGGGGCTGGATCGATCGGTGGCAGCAATGAATTATAGCTTCCGACACCTGAGCCACTCGTGGCCGGTCGAGAGGTTACATTCCCGTAAGAGCTAGCCCACCCAGCAGTCCTCTTCTTCTAGTTCGGGAAATCCCATAGCAGATTGATTAAGGTCGTACTAAGATATTGTAGATATGGCAGGACGTCCACGGAGAAATCAAACCAGTCGAATAGGAGGAGTCACGTAGTTCTCATTTCATTGGCGTGAGAGAAGCCAGTATGAAGCGTCCGCCCTGGCAACACCATCCCAAATTGTCCGACGGAAGCACCGGTGCCGTTTTGGCTTTCGTTGTCTATAGCTAGCACCTAGGACGGCCTACATCGCCGATGATGCTCTGCTACACTCCTCTTGTCCTTAGAGTGGATCGCTTTATAAGGACAGCAAGGGGTAGACATTTCCAATCTCGCCACCCATGAGCAAAGCTGTGACTAGGACCCTCAACTATTCATCAGTTACCATAAATGGACTCTACGTATCGGATCTAATGTTCCCGAGCCTTGTGCGTGCTTAGACTGCCCGACAAAGGCCCTCCGACCGTATCCTGGGAACTCCTGGACACAAGTTATACTACCCGTCCACAGGTGTGTCTCTTAACTTATGTTGGCCCGCGGATCCATGCTTAGCGTCTGCCTTCATTCAACAAGTATTCTACTATATTTCCGCGCGCGTTCATACCCACTTACAGGGTGAGCTCAGCGTTTCCGGGGAATGACGTCAGGCCAGGATTTCATAGACTAGGAGCGAATGCCCGTCCGCCTAAGCGGGCAGAGTGCTGCAGCCGTGTAAGGTCACCGCAAGCTCTAAACTAATCATGAGAAATCACCCACTGTCCACACCCGATTGGAGTTATCATCATACATTGAGTTTATATGATTAAGCCTGTATGAGAAACGAACTCGGTCAGTTCAGCAGAAGCGTAGCAGCTATGGGGGGTTAATTCAGGTAACTCGTCACTTTCTCTGTGGCCGCAGCCTGAGGCCAACTCAGGTGCCGAAGTCCATGGTGCAGCTTAGTTCCACCGACTTGACGTACGGGGGAAAGGGTCTCGCCTACGTGTGCCGGAAATCGTGCCATCCAATGGAGCACTGGACTTGAGCATACCGCACGCCTAACACCAATATCAGGTCTAGGCGTGAAATGTCTGTAAGCTGACGATATATAGCGCCTTCCGCCGCATCTACTAATATAGAAAACGAACCTTAGGTCTTGAATCCATTGAATGTATCATGTATAGTAGAAACAAGGTATAACTCAAGAATTTAACTAATTCCACCTCCAGGAGTGTCCGGTTATAAAGGACGGACTAATTTCAATAGTAGTTACAGGAGCCTCCTTCGTCGACCGCGGCGACTACTTGTGTTCTAAGGAGGCATCGGTGAGCGAGGCTGGTCTGAGCTAAGATAGATTCAATTGTGCTCTTATCTATTGGGTTGTCCCATAATTGCCAAGTCATTTACTAGGAGTACCGCCTCTTTTTCATCTAAACACCGGAGAGGAGCGTTTAGCGACTCCTCAACTACTTGTAGTCTTCTCGTGTCGGGTCGAGTAAGAAGAGGACGCGTCCACTGTGATAAATCTAATGGATTGTAATTTTGTAGGCACTCGTATCGGGGGCCATAGAGTCCCTGGCACAGCCTGGGCGGCCCTGTTCCAAGACTAGTCGCCACACAGAAAGGCGTAGCAATATCAGTCACGAAAGGAAACGATAAATATGTGAACTAAGTGCATCGCTCATAAAAATTCTTCAAACCGCTGTCGATATAGTAGTCGCAACAGACCTCAACTGTGCGAAAGCAGACAGGCAGATCTCTCATAACAGCACCTGTGCTGCGACGCGGCGAGATTATCTCTCGAAAAGGTCCCCCACTATATAGGTATGCATACACATTGAGGATATTTTTGGATGTAAGTAACTTTGAAGCGCCGAAGTTAGAACTCCAGTTATTGTTGACGCGATTTCTGCAGCGCATAAACAGCGTTGGCCAAAGACTCTACTAAAAGCGTCTGGCTGATGATGAAGCTGTGTCTATGAGCGCGGAGTAATAAATTGTCGAAACTTGACATCGTCAAAAAGGCCTACATGCTCCGTTGGAAACACTCTGTGCGTGCATATTCTACACGTGCCAGAAGAGAATCGCAAGGGTGATCCCTCGGTCCGAGAGTTATTCACCCCGTTTCTGTCTGTACTACCTGTCACCCTTCGAGGGTGGCCGGGTATGCGACCCGTCTACGCTCGTTCTTCAGGACAACCCCACGATAAACTTTCAGCGACAGAATGCTCTTGGTGGACTCTTCCTCGAGTTAGAATGAAATGTAGTGGCCCCTTCAGGAATAGCTATACGGAATGCTCCGGACCCCCCGCCTCGGGATACGTTTAGTTAAGTCTGGATTTGGTAAGTAACGAGCCTCGCCAGCACACGTTTTGTACATCCTATCTACAATCTATATCCCTGACCTGATAGTAGATCCTTATGGGAATGTCAGTTTACAGGCCTCCCTAAGCGTGCCACGTTCTTCCAGTCAATCAGAAGTCCCAGCTTTGAGGCTGCGCTACTAGAAAATCAACTCCGATGAGCACCGGGCAACCCTCTAGTCAAAGGATCCGCTCCAGCCCCCGGTATTTCCAGAGCAAGCTCAGACGGCAGCAGGCATGTGTCCGACAGATGCCGGGATGCCATTGCTGGGATGGTCGCGGTCCGGATCTATAACCTTCCCTTCCGGAACCTGTCCGGAGCGTTGCCACTTGTTATACAGAAGGTCCCCGCTTACATAAACGGGCTGCAGTGACAGCCGGCATCCCAGCCTACTACGAGTCATCCAAGCCCGAAACGCTGAAGCATGGTGTCGATTTGGGGATTTTGGTTCTGCGCTCTGATCGCGACAGTGCCAGGGAAAGCGGCAACGGAGCATTGGCCGCGGCGGAACGAGTCTGTGGCCGGTCATTCTCTATATTATATGGTGAGTGGTAAGCAACCTGCCCGTCATCTAGGATGGTTACCGTGTGCACCCCACACGCAGCATAACAGCCTGGCATAAGCAAGATCTGAACGCGCCAAGGGTTTTGAACTATTCAAGCGCTAGCGCACCCTGATTGTATATAGTAGTTGTATGGCCCTACATATGCTGGTTTTCGAACGTACTACTGCATCATCGACTAACTCTTTCTGAAAACGGCCATCCGCCCTGGATCGTACACCGAGTCTCGCCATTACGACGGTACAATATTACGTTCTTGTGCATTGTACAGCGCTGCAACTACCGCTAGCGTTCGCCTATATGTCTATCATCAGCGGGCGATTGGATCCTGGAGAACGAAAACTCGAGACCGGGACATAAACTGATCACGGCTACTGTGCTTAAAGTCAAGTCTAGCTTTATCACAGGCCGTAGCAACGTTCCCTGCTTCGCCTTTAGACGATCCTGTTTTCTGTTTAGCTTATTAGTTGGGGTTCATAGCGCGGGACATCAAATCCCCCGGATGAGCACATTAACGCACTCAATAGGTTACATCGGCCTGTCGGCGCATAAACCTAGTCCTGTGGGTCGACCTTATCTCTCCAGATGGGATTGTAAGGCACCCTACAACGCGTGGCCGGTTTACCACAACCCGTGTAGTCGTGTATAGGCCTACGGACGGGGGATGCACACTCAGCAGATGCTTACGGTTCCCCGTGCGGCAGCCATATGAAATGGGGGTGAAGAGATACGAACTCCTCACCTATCTTCCGTGGATTAATGCTAGATATTCATGACGACAGAGGGCGAATGTTAAGTCGTTAGCCAGGAGTTCGAAACCTGGCATTGTGACCTCCACACACTTTCGCCCATACAAGGATCCGCTCCCCGCCAAGGTCCTAAGATAGTGGGATTAAATTGGCCAGCGATTGTGTCACAAGTCAATTTGTAAGCCTATTATGTCTCCCGCGAACCGAGGTGCGGAGTTTTACGGAACTACGGCTGAAAACGGCCAATGTAGTCAAATAAATAATAATTGGTAGTTAGCCATAAATATTCTGTCTATCAATCTCGCATCCTTTCTTCAGTGCATGCTCTAGTACCTGAAGAGAGGACCTCTACTCCGAGATCGTTTTTGACTCTTTGTATGCGCAACAGCACCCCTATCGACCAGCACTCGGGAACTACTTATGGAGGGTCACTGAAACAGTTTCGGTTTGGTGGTGATTGACACGCCAAGAAGAGCGTACCAGCCGTTGACACTGTTTTATGGGGAGATATGGTTATCAAGAGTAAGTCTTTTGCCAGTCGCCGGTACTTACTGCACGGCGTCACTCACGGGTCAACAGCGACTTCTGGTCTGGCGGGTGGGAGTCACATCCGGTGATAGTGCTCGACTGGCAATGTTGAGACCCCCCGCGATGGATGCAGTAAAATGCGCACGACCACGTATTATGACGGTCTTAGTGGGAGCTGAGGTCAATCGTGAGTGGTGAGTGCAGATTTGCTTGGTCGCTGCGTCATCGACCGCTCCTCACATTATACCCTTGGTGGATTATAGACGGGATAGGGAAGCTTCATTCCGTCAAACGTAACCCTCTAGTCATTTTTAGAGTTAGGAATATACATAACCACCAGTTCTTCATCACCTGTCTGACATCTCGCAATGTGAATCCACAGTGAGGCTTACAAAGCGATCGAGGGCCTAGATACTGTAGATCGTTTTCTACCAGGCAATTAAATGATCACAACTGCATAACCCATCGCGTTACGGTCTAATAGTTTATGCGAATATCATGATTGCAAGCCGCTCCGGGTCTGCCGCCGCGGTGATGTCCACTAACGCGGCTAGGTTGTGGAATTATTTACTCATATATTGCGACACGATAAGGCATCCTTGTCTAGCCAACACGGCCTACAATTGAGGTTAGTATGTCCGACGGTTCTACTCGCGTTCAACCATGTACGAGAACGCCCGACAGGTCCTCTAGAGTGAGCTTGGGTGAAAACGTACGGACTCTGTGCGTGGCTGCACTACTTTTTTTCCTTAAGTTATATACCTACGCTCATTGACCCATTTATTACCAAGGCCAAGCACGCTCCCGACGCACCGGGATGATCCACATCTTAACCCTCATGCCGAAGAACTCGCGGGTCACGCACGCCAATGGCCTTTAGATCGTGAGATCTTTAGAGCACTGACCCTGCACTAAGATCGCGTGCACATTCTAGGGAAGGTGCCCCCGTCACACCTACTCCATCCAAACTCAATTTTGGTTTTAGGATAAGATTGGAAACACCCGATCCCCCACTTATTTGATAGCCCCGAGTGCCGAACTAACTCTCGTCCACATGTCTACGCTTAAGGGCTATCCAAAGTCTTCCTACGGGTATGCCGCTCAAGATGTCGAGGTTTGGGATAATTGTCAGGACCGATACATAGCGACCCCCCACGAGCGCCTGGGGCATGCACAGCCTACGAAACATGTGTCACGAGGCAATCACTCGGGCAGCCACGTCACGCGGGGAGTGAGAACAGACACTGCCTTTTCTGCAAGCGTCTCCACAGAGACTCACATAGTGTTGAGAGACTTCTTTACTGGCGAACTGTTTCTGTTCGTCATACAACAAGTGCGAAGTTTTCTAAATTTCAACTGTACGTAATGAATGCTCAACAACCCATTGCACAACTTCCCCCATGAGTTAAAGTCATTTAACCGGGTGAGACAGGTTATGGACTTCAGGGTCTCTGCTCCGGAGCTTTCCTATGCACGTATCTGTACAGCTAGGTGTGTTTCGAAGACGTCGCTGTAGGAGGTGACACCGGTTCCAGGCTTTCCCCCAACAGAATTGGCGCATAGTTGTCACTTGAATGTTAGGTGCCGGGCGAAATGGGGACTAGGCAGAACATATTAATGACTGTTTAGCGAGTACAATTCAAATCTATTTTTCATCAAAGGTTCCCAACTCTCGGTTAACCGGTTACGGGTGCAGTGCAATAGTGTCCTTGTCAGAAGGGCGATCGGCGTCGTGTCCCAAGCTACGTTGTTATTAGGCGTCAGTGCTCGGCTTGACGTCCGCCTCTACCGGCGAAGCGTATTGGGGAGCCGCAGGTGAGTCGCCTGTAACCTCTCTCTTAAACTAACCTAGGAGCACACGCCGTTGAATTTAATTATAACCCGTTATCTAGAAGGCTGGGTATTCGCCTGTTAGGCATTCCAACTTACCGGTCGCGAATCCTCTCCTCCTAGGACTGGTTACAGCGATGAACATCTCGTCGTAACTCTAACCATGAATACAACCTACGGCCACTATCCCCTGCTCAAAGTAGGAGGTCAACTGAGCCCCGCCCGTTAATCTTCCATTGAACTCCCCCAATGGCAATAGAGATAGGACAGCGGCCTAGACGCGGAATAATGGGAGGGACGCGCTTCCTCTGTTAACATGGCATAATTTGAGACTCGGAGTGTGAGTCTGACGTGTAGTTGTCATGTCTCGCAATATCGAGGAAATCGAACAGATTGGGAAGACGTGCAAACTATCTTAGCACCGCAGCTATGACACCTGTACCCTATGCGAGTAATCGTATAGGCTGCCCAGAATCCAATGGCACCAGGACGCGGAGGAGCCTATGTTGGAATTACGGGAGCCGCAAAACATTTCATATCCGCTAGGTAATACTGGGAGTGGCTTGGTAGAAAAATGGTCGTCCCCAGTCGTGTTACGCCCCGGATGGAGGTCAGGCTTACAGATCTGAGGTCCTCTGCTTAACCCACGGTCATCCTAGGACCCCACGGGGTTACTCGCCACCTATTCCCCACTAAGGATCGCGTTCCTATGTGATTGCAGAAGTTTCGATGGGCGCTCGAGATGGAGGCAATCCTACTAGCGATTCCCACCCCGCTACGCGGCGCTTATGCGGTTTCACAAATCTACTGGCTCATAACTACAAAAGTAGCCTCACGCTCGCACCCCTTTGAGGTGATGACTTAGCAGTTAGCTATAGTTGGGATTGCGGGATTTGGTTCCCTGAACCAAGTCTAGCGGTCTCATGCTTCCTTCGGCTCCCTGGCCGACCTAAAGCCCGTACCATACTCAAAAGGTTGACTCACCACGGGGCACGCTTTTACACGGACATCCCTCGGATATCCTCTGACTGACGGTCGTAATGTACTCGAGCTGTCCCTCTTGGTTGCCCTGAAATCCCCACACACCGACGGGACACCCTACTTTGTCTATGCACATGAGGCTTCCACGGGCCTAAAAGGAGCGCCCCCATATTTGTTCTGTAGCACGACATACGTTACCTGAATGGGGTGGGTTCAGGAAAATTCGCGA
		</sequence>
    <sequence><taxon idref="Location_4_3_0|41.77528991894962"/>
			GCCCATGAAATCCGCTGGCTAGGGCATAGTTGTTTGGCGTTAAAATCGGTTGCCATCGTACTGGTCGCGTTCACTTTTAGACTTCTACCCAGCGTGCCCGCGGAGACCTGTCCTTGTAATCTAGATTAGTAAGAGGAATAAGCATAGGTGGGGCTATGAACTGAGTCGACAAAGGCACTAGGCCCCCGAGATAGACCTCAGCCTTAGCTGTTCACAGTTGGAACTCAAAACATTGTAGAATCCCGTCGGACCGTTAAAATCAATAACCCCTGACTAGCGGGCGCGAGTCGGGATCCTAATCTTGTGGCGTTAATGGCTCTCTTGTAGCCAACTAAGTACCGAACCCAATTCGAGCCGCGCATGTCTGCGCCCACTGTTTTACGGTTCTTTCTTCGTCTCGCAGCTGCGCGAGCGAGTGTCGATCTGTGCATTCGATTGTAATTGAGTAGTAGTCGGTAGCTTCTGTCCTCATGGTGTAGCTCTCCTGCACATGGAGACTGCACGCGACACCCACTTGTTATGCGTCATCTCCGCTAAACCAACCACCGGTGTGATAGACGAGGGGGTACGCAACTAGGCCCTGAACCCGAGACGGGCACCTGGAGCTGCAGTTAAACTGAACACCGGCTTCCAGACTGATTAGCAACAGACTGTTCCTTGCGTTGCCTTCATAACCATGGCACATGGGGCTGTGCCAAAGTTGACCGATATCTCCGGCACACAGGGACTCAGGCGTTAAGTTTCTGCGAGTGCATGCGCAAAATCGTAGAGGTTTCAAGTGTTATACAGCCGTTGAGCTGTTGGAGTTTCTATCTAGTGTCAATCAAAACTAGTCGACATAACACTCGTAGTGGAGCTTTCAGGGGCACTGTAAAAATGCCTACATACCTGGCACCGGTACGCAAAGTCAGAGTCCTCGCCAGTTGTATAGTGAGGCCTTGGTAGACAAACGGTCCACTGCCATATCTTAGGCCTATACGGACGAGTAGAAGGTCTCGTGCGAGGGATGAGATATACGCTGCTTCAAACCATTTCAAGGTACGTTGGATGTCTATGGCGCATGCTTAGCCCGACTGCGATCTCATGCAGGCTTACGTTATAGATGGAGGCCAGCATCTATTACTACTGACATAGCACGTGATTTCTACACCTTCTGCTATGACTGGTAGTTATTTCGATTGCGCGGGACGGAACACAGCACACTGCCTGGGCCCATGGATGCTACGTAACCATCCGACGTACGGCACAGCTAAAGTCCACGAGGGATGGCAAGCCGAGTCGGGTCGGCATGGGCATTTTGATCACGTGGGTTGGGCGCCGGTTTTCGTCTCAATGTATGATCATGCTAATGATTCCATAGTTCTTCCACTACTCACTAACAGTTCTATTGCAGGTGTCCAACAGGATGGTACACTGCGCGGGACAGAGGTTGCCTATTGCAAGTCCGATTCGCCCTCCGTCAACAACTCGAGCGGCATGCTTCATACCGCTTGGTTAAAAGCCCACGGGGCCTGCACTTTATACGAGCTGCCAACGTCATTGGTATGGGGAGATCTTGTTGGCCTGCCCTCTCCCAGACGGGCATCGCTAAAATCACGTATCTCCGACAATTTCACTAACGCGCCTATATTGTTCCCCTAAAACGGAAGGCAGACCTAGGGGGGATCGAGACATAGTCCTAGGCCATACCTTGCCCCCGCGCACGTCCGTAGCACTGTCGGCATTGCCAATGGGACCTTCGCTCACGACAGTAATGTTACCCTCTCACACAGGTGCCCGTCCGTCGACGTGCTGCCAGTGGTATAGGAATTGCTTTCGTTCAACAGCGCGTGCTCGAAGCGGAACTTTTAGGATGTCCTGGCCGGGAGCTCCTCCGCCACCAGTGAAAAGCGCCGTAAGAGAAACAGTTACAAATACACTGTCCGTTTGCAGGCGTTTACCGAAAAGAGAGGGCGCTGTACAGCGCATGTCATTTCTGTCGACTACCTCCGCCCCTAATGTACAATCTGCCTGGCTGTGTGGTGGCAGATAGGGAAGCATCCGCATCAGAGGGCAGCGTCGCGTAAATGAGACATGATTCTGCGTGGTACGCTTAAATAGTCGTATTACTCCCAAGAGAAGCACAGCCGGTGGTTATAGCAAGCAATGATTGTCCGGGCTGGAAAGCATTTCCCCCCGAGAACATACTACTTGGTCTGCGCAGTCGCAGCTTGGAATGACCGGAGTTAGCCTGACGCCCTCCCTGGATCCTCTGTGACTGTTATTACTTAGGCATCTGCACTTTAAAACAGCCCAATTTACCCCGCACGCAGACCGGCTGGATTCAAACAGGTCCCTTCGGTCGAGGATTATTCATGGCCGCAACTGTGGTTGCACTATGCAGGTTGATGCGACGTTATGGGCTCAATGTCTTCTAGGGGACTTCGCCCAGATCCAGTATGCATCAAGAACGATGGCCATCAGTAGATCGTGGGCCGATGCCTAGGGAGGGCGTGAGGCGGTCCTGGCAAGGGTGTTTCCCGGACTTTAGCTAGGCACAGAAAATTGTTTCGTATGGTCTTTGCTTAGTTAAAGTACTCCCCCGTAAACACGCGGCTAATTAGAAATGGCACAAATTAGTCCTATGATAACGGAGCCCAGAGGCTTCATTTAGTGATGACCGCCAGCTTGCGTGTGTGAGACGACCGCGCGGTAACAGCCAACCTTCAGGGTGCAAGAAGCTACTCTCACTACCTCGTTACGTTGCTGCTTTCTTCGTCAACTCGGACTCCGTGAGGTTGATTAACAACTCCGCCGTAAGGCCATCCCATACAGGTAATGAAAGTTACGGTACCGCGAGACGCGGAGTTAATTAAAATGTCAGAGGTGCTTCTGAAGTCACCAGTGGCCGGAAGAAGTGTTCAGTATTAAACCCGGCAGTTCGAGGATGAAACCAACTTGCGCGGTTGCTGGGCGGGCGATGGGAGCTGGCCACCGTGTCGGACGTGCTTTCAAATTCTTCCCGACCAAAGCTATCGTGAATCGTCAGCCTTAAATATTGGTCTAGACTCTCCCAACGTTATGTAAATCTAGTTGAACAATAATTAGAATCCACCGATTAGCCGCATGCCCGTATCGCCGCAAGGTGGCGCTGCAGGAACCTAAATTGTAGGTACTGCCTGGAGCGCAAAAGTACGTGAATTAAATGTAGAACATTAGCCGCCCTCGGCGGCATCAACCAGACGCCTGCACCCAAGATTAGGCCTACGCATGGAGGTCACGCACCCCCAACGCTTTGGTCGCGCACAACTCGACCTCGATTCAATTATCATCTCATCCATACGATGACGTTGCCTTGTGAATAAAGGGGTACATCGAGATCTTGACCCAGGCGCGGTTGCCGGTCGTCCATAGAAGTCATTAGAGGCCCGCTAGAGATCGTGCGGCTGGTTGCGGAATCCCGTTCTACCATGGACACAGCCTATGGGTATTCGCCCAAATAGCTCGGGACGATCTACTCGTTAAGCTGCTATGTGGCTTTCCTGAGATTCCTAGCCCGAGCGCGGCTGGGTACTGCGTTCACATGTTGCACTTTTGTGCCTCCAAGCCAGGCCCATTGCCTCCCTCCCGAAGCAGCCTCAAGAATCAAGGGGTGAAAGGAGTCTGACATAATCAATATTCCGTGTGATGCGTTCGTACCCAACTATTTAAGGCGCGCTCCGGTACTCCTCGGTGTTTGACGAGCACGAACCAAAACGCAAACATACAGCAACAGCTTATCATCAATACTAAAACAGGGCACGAGGATTACGTCGGAGGCCCCATATTTTCTGTTAGGGAGGCTTCCATATCTAAGAGCCGCTAATCTGTCGACGACTTAGCTTACACATTGCAGCATCCATCTGATTGTATTGAGCTTTGAGCTGTCGGTGACAGATATAAGAGTTGACCTTACGAGGTCTGAGAACAGCTGTGCCGTTTTGCACTGAATCCAAAAAGGACCCGGTAGCCCCACTCTACTTAAAAATGTACGCACCTGGAGGACCGTCCTATCGGTATCCAGAGTATCTTAAACCGCCGCGTTCAATATGCCCTCCGCCTAGCCGTTTCGGATGACGCCACATGATATTAAATATGAGTGGGGCCTGTGCGCCTCGGCACAACTTTGCGTTCTTAGATCGAACGAGTTGAAGGCGTGGAAAAACGGTCTAAGATTCGAACATGACGTCACATCACTCTTCAATGTCCATTGTATGATGCAGACATGATCGGCTAGTGTGCTGTGTCTCTCATGTCAGATTGATTACCGCTTAATGCTGCAACATATGGGGTTTTCCCTTACATTTCCGGAATGGCCCCCGTCAATTGCCTTCTTTATAACTTCACAACGACCTCGTAACGCATCCAAGGGATAAAAGTAGACAGACCTTTCCACCTACACCTTTTGGACTGCGGGAGGTTACAAGTCCCCGCCCCAACGATTAGCTTAGTTTAAGATTGAACGTCAGGCTCCTGGGCTGACGGCAAGCTGCCGGCATTGCAACGACCGCCCCCCCTCACCTAGATACAGTATTTATCGCACTTAGCTTCACCATCAAATCTTGCAAAGAACCATGCGCCCGTAGATCCTTAGTTATTTAGTCAGAATCCGCCCCCGTCCATGAATAATCATTTCAGTTGCGCCATATTATTATCGAGCGGCGAAACAGCGAGCTAGTCTGAGTAACCACGAACAGTACTTAACCTCTGCCTGCGGCGTATGGCGGAGATCGGAAATGGGGTAGTTTATGCATCTCTTCCACTAGCGCAGGCTGGTGTCTAATCCGCTTCCGGCCCTCACTCCCAGGCATCAGCTCCGTACCGTTTGCCTATAAAAAGTTCCGCCAATTTTGTATGGAAACATACGTGGAGTTTCTAGCTGCAGGGTTAATATCTGTGCGACAAACCGACTTTAGTTTGTACGTTTAAGGCCTCTTGGAGTTCTACACTTCTGGTCTGAGCGGCTCAACTCGATTGAGTCGCTACTGCGCTGAGTGCGTAAGCGCGAGTGGCTGGATGAAACGTGACAGAACAACCGACAGACGTGGGGCATGTATGCAATAGTTCATACGACTGAATTCCAAATACGCACCATGCATAACATTCGCGGATAAACTCATTTGTTATCTAAGGAGCATGCCCGGACATTAGCTCCGACTTATTAATGCGTATTTGACATAGTACCTCAGCTCACTACAAAGAACCCGCAAAGGGAAGTTTACTCGCCGAGAGGTCCTAGGACATCAAAAAAGATCCAGGCCAACACCATGAGCGCGTCGTCTGGCATCGGGACACGGTCCGAAATAGTGGTCTTCGTACTGGAGGAAAGCCGATCCGGGCTGTTTAGGACCGAATAGATCCCTCCGTGACCCACCTTATCTCCAACGTCTTGCGTACCTTAGTAGGACCATGCAACCCGGTATTCTGCCCACGAATACGTAACTATTCTTATCATGGTGGGACCGACGGACCATCGGCCTGCTCAGCAGCTTCGCAATAACACTCTGGGTTATACCTTTTATTGAAGAGACGTCGACCACCAGCAAGGAGGCGCTTGTTGCATTCCGACGGCATTACGGCAACCTAAGTGATCAACATCATGGTGAAGATAAACATTCGGGCTGTATGGAGTAAGCATGCCTGGCATCGCTTTATTCCATGCTGTCATTTCCATTACTGTGCGACTCAAATCACGTCCTATGGGCGTCCGTGTATACGAGCTGTGCCCGGTAGGGAACCCGGAAGGTCATATTCGTCAGTTACCAGGCATCTCCGTCTTGCCTCGGTACAGCCCCCGAAAATCATCAGTAGTGCGCAACTCTAGCCGCCGCACGATATTACATGAAGGACATGTTTCCTTGTATATGCATTACGTACAACAACGGTCATCTATGAACCCGTGTAACGCCGCCGCGAGCTTTCTGTTGTGCTTGACCATGCCCATACTTAAAATGCGCGGGTGGCTCAGACGTGACTGTATACTTGGATCGCCTTGACTCTTACTTTGCTTTGGTAAGAGATCGACAGTTCCCGCAATCTAGACTCCTTATATATCTGGCTGAGCAGTTAGATCTCTAGGACGTAAATAACAGAATGAGGTCAACAAGCTGGAGCTTGCCACCTGTTCAACCCGTGCAGCATTAAACCCAATCCCAGTGGGCAATAGGGGATCTGCGTAGCTTTACGGCGCACAGCTCACCAGGTGCAAGCATAGCCACCGGGTAAGAAGGATAGTGATGAGGAGACGGTGTTATTGGGCAATATACTACGTCATTGACCTTCCCACGCGCGTCCCTACCCCTTTAAAAATATCGTTAGGTATGTAATTTGCATGGGACGTTGCCGAGTCGTATGTATCGCAAGTCCTCGTACAATTATAATTTGCGGTGTGAGGTCACTGTGCGCGACCATCTTGAGTGCCTACAATATATTCAGTAACTACAACACTGTCTATCCTTGGTATTTACCAGATGAGAGATGAACCTGTTCGATGAAAAGTCCGGTAAGTGCGAAGTCTTTGGTTTTTCTATCCATTAATACTAATCAGAGCTCAGTACGTTCTAACTGCCTATACAGTACCGGAGAAGGAGACCGAGCAGAGCGCCACTCTTACATATTCGCGGTTGTGCCCTTTGCTACATGGAATTTTCGGGGCTGTATCGATCGGTGGCAGCAATGAATTATAGCTTCCGACACCTGAGCCACTCGTGGCCGGTCGAGAGCATACATTCCCGTAAGAGCTAGCCGACCCAGCAGTCCTCTTCTCCTAGTTCGGGAAATCCCATAGCAGATTGATTAAGGTCGTACTAAGATATTGTAGATATGGCAGGACGTCCACGGAGAAATCAAACCAGTCGAATAGGAGGAGTCACGTAGTTCTCATTTCATTGGCGTGAGAGAAGCCAGTATGAAGCGTCCGCCCTGGCAACACCATCCCAAATTGTCCGACGGAAGCACCGGTGCCGTTTTGGCTTTCGTTGTCTATAGCTAGCACCTAGGACGGCCTACATCGCCGATGATGCTCTGCTACACTCCTCTTGTCCTTAGAGTGGATCGCTTTATAAGGACAGCAAGGGGTAGACATTTCCAATCTCGCCACCCATGAGCAAAGCTGTGACTAGGACCCTCAACTATTCATCAGTTACCATAAATGGACTCTACGTATCGGATCTAATGTTCCCGAGCCTTGCGCGTGCTTAGACTGCCCGACAAAGGTCCTCCGACTGTATCCTGGGAACTCCTGGACACAAGTTATACTACCCGTCCACAGGTGTGTCTCTTAACTTATGTTGGCCCTCGGATCCATGCTTAGCGTCTGCCTTCATTCAACAAGTATTCTACTATATTTCCGCGCGCGTTCATACCCACTTACAGGGTGAGCTCAGCGTTTCCGGGGAATGACGTCAGGCCATGATTTCATAGACTTGGAGCGAATGCCCGTCCGCCTAAGCGGGCAGAGTGCTGCAGCCGTGTAAGGTCACCGCAAGCTCTAAACTAATCATGAGAAATCACCCACTGTCCACACCCGATTGGAGTTATCATCATACATTGAGTTTATATGATTAAGCCTGTGTGAGAAACGAACTCGGTCAGTTCAGCAGAAGCGTAGCAGCTATGGGGGGTTAATTCAGGTAACTCGTCACTTTCTCTGTGGCAGCAGCCTGAGGCCAACTCAGGTGCCGAAGTCCATGGTGCAGCTTAGTTCCACCGACTTGACGTACGGGGGAAAGGGTCTCGCCTACGTGTGCCGGAAATCGTGCCATCCAATGGAGCACTGGACTTGAGCATACCGCACGCCTAACACCAATATCAGGTCTAGGCGTGAAATGTCTGCAAGCTGACGATATATAGCGCCTTCCGCCGCATCTACTAATATAGAAAACTAACCTTAGGTCTTGAATCCATTGAATGAATCATGTATAGTAGAAACAAGGTATCACTCAAGAATTTAACTAATTCCACCTCCAGGAGTGTCCGGTTATAAAGGACGGACTAATTTCAATAGTAGTTACAGGAGCCTCCTTCGTCGACCGCGGCGACTACTTGTGTTCTAAGGAGGCATCGGTGAGCGAGGCTGGTCTGAGCTAAGATAGATTCGATTGTGCTCTTATCTATTGGGTTGTCCCATAATTGCCAAGTCATTTACTAGGAGTACCGCCTCTTTTTCATCTAAACACCGGAGAGGAGCGTTTAGCGACTCCTCAACTACTTGTAGTCTTCTCGTGTCGGGTCGAGTAAGAAGAGGACGCGTCCACTGTGCTAATTCTAATGGATTGTAATTTTGTAGGCACTCGTATCGGGTGCCATAGAGTCCCTGGCACAGCCTGGGCGGCCCTGTTCCAAGACTAGTCGCCACACAGAAAGGCGTAGCAATATCGGTCACGAAAGGAAACGATAAATATGTGAACTAAGTGCATCGCTCATAAAAATTCTTCAAACCGCTGTCGATATAGTAGTCGCAACAGACCTCAACTGTGCGAAAGCAGACAGGCAGATCTCTCATAACAGCACCTGTGCTGCGACGCGGCGAGATTATCTCTCGAAAAGGTCCCCCACTATATAGGTATGCATACACATTGAGGATATTTTTGGATGTAAGTAACTTTGAAGCGCCGAAGTTAGAACTCCAGTTATTGTTGACGCGATTTCTGCAGCGCATAAACAGCGTTGGCCAAAGACTCTACTAAAAGCGTCTGGCTGATAATGAAGCTGTGTCTATGAGCGCGGAGTAATAAATTGTCGAAACTTGACATCGTCAAAAAGGCCGACATGCTCCCTTGGAAACACTCTGTGCGTGCATATTCTACACGTGCCAGAAGAGAATCGCAAGGGTGATCCCTCGGTCCGAGAGTTATTCACCCCGTTTCTGTCTGTACTACCTGTCACCCTGCGAGGGTGGCCGGGTATGCGACCCGTCTACGCTCGTTCTTCAGGACAACCCCACGATAAACTTTCAGCGACAGAATGCTCTTGGTGGACTCTTCCTCGAGTTAGAATGAAATGTAGTGGCCCCTTCAGGAATAGCTATACGGAATGCTCCGGACCCCCCGCCTCGGGATACGTTTAGTTAAGTCTGGATTTGGTAAGTAACGAGCCTTGCCAACACACGTTTTGTACATCCTATCTACAATCTATATCCCTGACCTGATAGTTGATCCTTATGGGAATGTCAGTTTACAGGCCTCCCTAAGCGTGCCACGTTCTTGCAGTCAATCAGAAGTCCCAGCTTTGAGGCTGCGCTACTAGAAAATCAACTCCGATGAGCACCGGGCAACCCTCTAGTCAAAGGATCCGCTCCAGCCCCCGGTATTTCCAGAGCAAGCTCAGACGGCAGCAGGCATGTGTCCGACAGATGCCGGGATGCCATTGCTGGGATGGTCCCGGTCCGGATCTATAACCTTCCCTTCCGGAACCTGTCCGGAGCGTTGCCACTTGTTATACAGAAGGTCCCCGCTTACATAAACGGGCTGCAGTGACAGCCGGCATCCCAGCCTACTACGAGTCATCCAAGCCCGAAACGCTGAAGCATGGTGTCGATTTGGGGATTTTGGTTCTGCGCTCTGATCGCGACAGTGCCAGGCAAAGCGGCAACGGAGCATTGGCCGCGGCGGAACGAGTCTGTGGCCGGTCATTCTCTATATTATATGGTGAGTGGTAAGCAACCTGCCCGTCATCTAGGATGGTTACCGTGTGCACCCCACACGCAGCATAACAGCCTGGCATAAGCAAGATCTGAACGCGCCAAGGGTTTTGAACTATTCAAGCGCTAGCGCACCCTGATTGTATAGAGTAGTTGTATGGCCCTACATATGCTGGTTTTCAAACGTACTACTGCACCATCGACCAACTCTTTCTGAAAACGGCCATCCGCCCTGGATCGTACACCGAGTCTCGCCATTACGACGGTACAATATTACGTTCTTGTGCATTGAACAGCGCTGCAACTACCGCTAGCGTTCGCCTATATGCCTATCATCAGCGGGCGATTGGATCCTGGAGAACGAAAACTCGAGACCGGGACATAAACTGATCACGGCTACTGTGCTTAAAGTCAAGTCTAGCTTTATCACAGGCCGTAGCAACGTTCCCTGCTTCGCCTTTAGACGATCCTGTTTTCTGTTTAGCTTATTAGTTGGGGTTCATAGCGCGGGACATCAAATCCCCCGGATGAGCACATTAACGCACTCAATAGGTTACATCGGCCTGCCGGCGCAAAAACCTAGTCCTGTGGGTCGACCTTATCTCTCCAGATGGGATTGTAAGGCACCCTACAACGCGAGGCCGGTTTACCACAATCCGTGTAGTCGTGTATAGGCCTACGGACGGGGGATGCACACTCAGCAGATGCTTACGGTTCCCCGTGCGGCAGCCATATGAAATGGGGGTGAAGAGATACGAACTCCTCACCTATCTTCCGTGGATTAATGCTAGATATTCATGACGACAGAGGGCGAATGTTAAGTCGTTAGCCAGGAGTTCGAAACCTGGCATTGTGACCTCCACACACTTTCGCCCATACAAGGATCCGCTCCCCGCCAAGGTCCTAAGATAGTGGGATTAAATTGGCCAGCGATTGTGTCACAAGTCAATTTGTAAGCCTATTATGTCTCCCGCGAACCGAGGTGCGGAGTTTTACGGAACTACGGCTGAAAACGGCCAATGTAGTCAAATAAATAATAATTGGTAGTTAGCCATAAATATTCTGTCTCTCAATCTCGCATCCTTTCTTCAGTGCATGCTCTAGTACCTGAAGAGAGGACCTCTACTCCGAGATCGTTTTCGACTCTTTGTATGCGCAACAGCACCCCTATCGACCAGCACTCGGGAACTACTTATGGAGGGTCACTGAAACAGTTTCGGTTTGGTGGTGATTGACACGCCAAGAAGAGCGTATCAGCCGTTGACACTGTGTTATGGGGAGATATGGTTATCAAGAGTGAGTCTTTTGGCAGTCGCCGGTACTTACTGCACGGCGTCACTCACGGGTCAACAGCGACTTCTGGTCTGGCGGGTGGGAGTCACATCCGGTGATAGTGCTCGACTGGCAATGTTGAGACCCCCCGCGATGGATGCAGTAATATGAGCACGACCACGTATTATGACGGTCTTAGTGGGAGCTGAGGTCAATCGTGAGTGGTGAGTGCAGATTTGCTTGGTCGCTGCGTCATCGACCGCTCCTCACATTATACCCTTGGTGGATTATAGTCGGGATAGGGAAGCTTCATTCCGTCAAACGTAACCCTCTAGTCATTTTTAGAGTTAGGAATATACATAACCACCAGTTCTTCATCACCTGTCTGACATCTCGCAATGTGAATCCACAGTGAGGCTTACAAAGCGATCGAGGGCCTAGATACTGTAGATCGTTTTCTACCAGGCAATTAAATGATCACAACTGCATAACCCATCGCGTTACGGGCTAATAGTTTATGCGAATATCATGATTGCGAGCCGCTCCGGGTCTGCCGCCGCGGTGATGTCCACTAACGCGGCTAGGTTGTGGAATTATTTACTCATATATTGCGACACGATAAGACTTCCTTGTCTAGCCAACACGGCCTACAATTGAGGTTAGTATGTCCGACGGTTCTACTTGCGTTCAACCATGTACGGGAACGCCCGACAGGTCCTCTAGAGTGAGCTTGGGTGAAAACGTACGGACTCTGTGCGTGGCTGCACTACTTTTTTTCCTTAAGTTATCTACCTACGCTCATTGACCCATTTATTACCAAGGCCAAGCACGCTCCCGACGCACCGGGATGATCCACATGTTAACCCTCATGCCGAAGAACTCGCGGGTCACGCACGCCAATGGCCTTTAGATCGTGAGATCTTTAGAGCACTGACCCTGCACTAAGATCGTGTGCACATTCTAGGGAAGTTGCCCCCGTCACACCTACTCCATCCAAACTCAATTTTGGTTTTAGGATAAGATTGGAAACACCCGATCCCCCACTTATTTGATAGCCCCGAGTGCCGAACTAACTTTCGTCCACATGTCTACGCTTAAGGGCTATCCAAAGTTTTCCTACGGGTATGCCGCTCAAGATGTCGAGGTTTGGGATAATTGTCAGGACCGATACATAGCGACCGCCCACGAGCGCCTGGGGCATGCACAGCCTACGAAACATGTGCCACGAGGCAATCACTCGGGCAGCCACGTCACGCGGGGAGTGAGAACAGACACTGCCTTTTCTGAATGCGTCTCCACAGAGACTCACATAGTGTTGAGAGACTTCTTTACTGGCGAACTGTTTCTGTTCGTCATACAACAAGTGCGAAGTTTTCTAAATTTCAACTGTACGTAATGAATGCTCTAGAACCCATTGCACAACTTCCCCCATGAGTTAAAGTCATTTAACCGGGTGAGACAGGTTGTGGACTTCAGGGTCTCTGCTCCGGAGCTTTCCTATGCACGTATCTGTACAGCTAGGTGTGTTTCGAAGACGTCGCTGTAGGAGGTGACACCGGTTCCAGGCTTTCCCCCAACAGAATTGGCGCATAGTTGTCACTTGAATGTTAGGTGCCGGGCGAAATGGGGACTAGGCAGAACATATTAATGAGTGTTTAGCGAGTACAATTCAAATCTATTTTTCATCAAAGGTTCCCAACTCTCGGTTAACCGGTTACGGGTGCAGTGCAATAGTGTCCTTGTCAGAAGGGCAATCGACGTCGTGTCCCAAGCTACGTTGTTATTAGGCGTCAGTGCTCGGCTTGACGTCCGCCTCTACCGGCAAAGCGTATTGGGGAGCCGCAGGTGAGTCGCCTGTAACCTCTCTCTTAAACGAACCTAGGAGCACACGCCGTTGAATTTAATTATAACCCGTTATCTAGAAGGCTGGGTATTCGCCTGTTAGGCATTCCAACTTACCGGTCGCGAATCCTCTCCTCCTAGGACTGGTTACAGCGATGAACATCTCGTCGTAACTCTAACCATGAATACAACCTACGGCCACTATCCCCTGCTCAAAGTAGGAGGTCAACTGAGCCCCGCCCCTTAATCTTCCATTGAACTCCCCCAATGGCAATAGAGATAGGACAGCGGCCTAGACGCGGAATAATGGGAGGGACGCGCTACCTCTGTTAACATGGCATAATTTGAGACTCGGAGTGTGAGTCTGACGTGTAGTTGTCATGTCTCGCAATATCGAGGAAATCGAACAGATTGGGAAGACGTGCAAACTATCTTAGCACCGCAGCTATGACACCTGTACCCTATGCGAGTAATCGTATAGGCTGCCCAGAATCCAATGGCACCAGGACGCGGAGGAGCCTATGTTGGAATTACGGGAGCCGCAAAACATTTCATATCCGCTAGGTAATACTGGGAGTGGCTTGGTAGAAAAATGGTTGTCCCCAGTCGTGTTACGCCCCGGATGGAGGTCAGGCTTACAGATCTGAGGTCCTCTGCTTAACCCACGGTCGTCCTAGGACCCCACGGGGTTACTCGCCACCTATTCCCCACTAAGGATCGCGTTCCTATGTGATTGCAGAAGTTTCGATGGGCGCTCCAGATGGAGGCAATCCTACTAGCGATTCCCACCCCGCTACGCGGCGCTTATGCGGTTTCACAAATCTACTGGCTCATAACTACAAAAGTAGCCTCACGCTCGCACCCCTTTGAGGCGATGACTTAGCAGTTAGCTATAGTTGGGATTGCGGGATTTGGTTCCCTGAACCAAGTCTAGCTGTCTCATGCTTCCTTCGGCTCCCTGGCCGACCTAAAGCCCGTACCATACTCAAAAGGTTGACTCACCACGGGGAACGCTTTTACACGGACATCCCTCGGATATCCTCTGACTGACGGTCGTAATGTACTCGAGCTGTCCCTCTTGGTTGCCCTGAAATCCCCACACACCGACGGGACACCCTACTTTGTCTATGCACATGAGGCTTCCACGGGCCTAAAAGGAGCGCCCCCATATTTGTTCTGTAGCACGACATACGTTACCTGAATGGGGTGGGTTCAGGAAAATTCGCGA
		</sequence>
    <sequence><taxon idref="Location_4_1_1|29.454702554991435"/>
			GCCCCTGAAATCCGCTGGCAAGGGCATAGTTGTTTGGCGTTAAAATCGGTTGCCATCGTACAGGTCGCGTTCACTTTTAGACTTCTACCCAGCGTGCCCGCGGAGACCTGTCCTTGTAATCTAGATTAGTAAGAGGAATAAGCATAGGTGGGGCTATGAACTGAATCGACAAAGGCACTAGGCCCCCGAGATAGACCTCAGCCTTAGCTGTTCACAGTTGGAACTCAAAACATTGTAGAATCCCGACGAACCGTTAAATTCAATAACCCCTGACTAGCGGGCGCGAGTCGGGATCCTAATCTTGTGGCGTTAATGGCTCTCTTGTAGCCAACTAAGTACCGAACCCAATTCGAGCCGCGCAGGTCTGCGCCCACTGTTTTACGGTTCTTTCTTCGTCTCGCAGCTGCGCGAGCGAGTGTCTATCTGTGCATTCGATTGTAATTGAGTAGTAGTCGGTAGCTTCTGTCCTCATGGTGTAGCTCTCCTGCACATGGGGACTGCACGCGACACCCACTTGTTATGCGTCATCTCCGCTAAACCAACCACCGGTGTGATAGACGAGGGGGTACGCAACTAGGCCCTGAACCCGAGACGGGCACCTGGAGCTGCAGTTAAACTGAACACCGGCTTCCAGACTGATTAGCAACAGACTGTTCCTTGCGTTGCCTCCATAACCATGGCACATGGGGCTGTGCCAAAGTTGACCGATATCTCCGGCGCACAGGGACTCAGGCGTTAAGTTTCTGCGAGTGCACGCGCAAAATCGTAAAGGTTTCAAGTGTTATACAGCCGTTGAGCTGTTGGAGTTTCTATCTAGTGTCAATCAAAACTAGTCGACATAACACTCGTAGTGGAGCTTTCAGGGGCACTGTAAAAATGCCTACATACCTGGCACTGGTACGCAAAGTCAGAGTCCTCGCCAGTTGTATAGTGAGGCCTCGGTAGACAAACGGTCCACTGCCATATCTTAGGCCTATACGGACGAGTAGAAGGTCTCGTGCGAGGGATGAGATATACGCTGCTTCAAACCATTTCAAGGTACGTTGGAGGTCTATGGCGCATGCTTAGCCCGACTGCGATCTCATACAGTCTTACGTTATAGATGGAGGCCAGCATCTATTACTACTGACATAGCACGTGATTTCTACACCTTCTGCTATGACTGGTAGTTATTTCGATTGCGCGGGACGGAACACAGCACTCTGCCTGGGCCCATGGATGCTACGTAACCATCCGACGTACGGCACAGCTAAAGTCCACGAGGGATGGCAAGCCGAGTCGGGTTGGCATGGGCATTTTGATCACGTGGGTTGGGCGCCGGTTTTCGTCTCAATGTATGATCATGCTAATGATTCCATAGTTCTTCCACTACTCACTAACAGTTCTATTGCAGGTGTCCAACAGGATGGTACACTGCGCGGGACAGAGGTTGCCTATTGCAAGGCCGATTCGCCCTCCGCCAACAACTCGAGCGGCATGCTTCATACCGCTTGGTTAAAAGCCCACGGGGCCTGCACTTTATACGAGCTGCCAACGTCATTAGTATGGGGAGATCTTGTTGGCCTGCCCTCTCACAGACGGGCATCGCTAAAATCACGTATCTCCGACAATTTCACTAACGCGCCTATATTGTTCCCCTAAAACAGAAGGCAGACCTAGGGGGGATCGAGACATAGTCCTGGGCCATACCTTGCCCCCGCGCACGTCCGTAGCACTGTCGGCATTGCCAATGGGACCTTCGCTCACAACAGTAATTTTACCCTCTCACACAGGTGCCCGTCCGTCGACGTGCTGCCAGTGGTATAGAAATTGCTTTCGGTCAACAGCGCGTGCTCGAAGCGGAACTTTTAGGATGTCCTGGCCGTGAGCTCCTCCGCCACCAGTGAAAAGCGCCGTAAGAGAAACAGTTACAAATACACTGCCCGTTTGCAGGCGTTTACCGAAAAGAGAGGGCGCCGTACAGCGCATCTCATTTCTGTCGACTACCTCCGCCCCTAATGTACAATCTGCCTGGCTGTGTGGTGGCAGATAGGGAAGCATCTGCATCAGAGGGCAGCGTCGCGTAAATGAGACATGATTCTGCGTGGTACGCTTAAATAGTCGTATTACTCCCAAGAGAAGCACAGCCGGTGGTTATAGCAAGCAATGATTGTCAGGGCTGGAAAGCATTTACCCCCGAGAACATCCTACTTGGTCTGCGCAGTCGCAGCTTGGAATGACCGGAGTTAGCCTGACGCCCTCCCTGGATCCTCTGTGACTGTTATTACTTAGGCATCTGCACTTTAAAACAGCCCAATTTACCCCGCACGCAGACCGGCTGGATTCAAACAGGTCCCTTCGGTCGAGGATTATTCATGGCCGCAACTGTGGTTGCACTATGCAGGTTGATGCGACGTTATGGGCTCAATGTCTTCTAGGGGACTTCGCCCAGATCCAGTATGCATCAAGAACGATGGCGATCAGTAGATCGTGGGCCGATGCCTCGGGAGGGCGTGAGGCGGTCCTGGCAAGGGTGTTTCTCGGACTTTAGCTAGGCACAGAAAATTGTCTCGTATGGTCTTTGCTTAGTTAAAGTACTCCCCCGTAAACACGCGGCTGATTAGAAATGGCACAAATTAGTCCTATGATAACGGAGCCCAGAGGCTTCATTTAGTTATGACCGCCAGCTTGCGTGTGTGAGACGACCGCGCGGTAACAGCCAACCTTCAGGGTGCAAGAAGCTACTCTCACTACCTCGTTACGTTGCTGCTTTCTTCGTCAACTCGGACTCCGTGAGGTTTATTAACTACTCCGCCGTGAGGCCATCCCATACAGGTAATGAAAGTTACGGTACCGCGAGACGCGGAGTTAATTAAAATGTCAGAGGTGCTTCTGAAGTCACCAGTGGCTAGAAGAAGTGTTCAGTATTAAACCCGGCAGTTCGAGGATGAAACCAACTTGCGCGGTTGGTGGGCGGGCGATGGGAGCTGGCCACCGTGACGGACGTGCTTTCAAATTCTTCCCGACCAAAGCTATCGTGAATCGTCAGCCTTAGATATTGGTCTAGACTTTCCCAACGTTACGTAAATCTAGTTGAACAATAATTAGAATCCACCGATTGGCCGCATGCCCGTATCGCCGCAAGGTGGTGCTGCAGGAACCTAAATTGTAGGTACTGCCTGGAGCGCAAAAGTACGTGAATTAAATGTAGAACATTAGCCGCCCTCGGCGGCATCAACCAGACGTCTGCACCCGAGATTAGGCCTACGCATGGAGGTCACGCACCCCCAACGCTTTGGTCGCGCACAACTCGACCTCGATTCAATTAGCATCTCATCCATACGATGACGTTGCCTTGTGAATAAAGGGGTACATCGAGTTCTTGACCCAGGCGCGGTTGCCGGTCGTCCATAGAAGTCATTAGAGGCCCGCTAGAGATCGTGCGGCTGGTTGCGGAATCCCGTTCTACCATGGACACAGCCTATGGGTATTCGCCCAAATAGCTCGGGACGATCTACTCGTTAAGCTGTTATGTGGCTTTCCTGAGATTCCTAGCCCGAGCGCGGCTGGGTACTGCGTTCACATGTTGCACTTTTGTGCCTCCAAGCCAGGCCCATTGCCCCCCTCCCGAAGCAGCCTCAAGAATCAAGGGGTGAAAGGAGTCTGACATAATCAATATTCCGTGTGATGCGTTCGTACCCAACTATTTAAGGCGCGCTCCGGTACTCCTCGGTGTTTGATGAGCACGAATCAAAACGCAAACATACAGCAACAGCTTATCATCAATACTAAAACAGGGCACGAGGATTACGTTGGAGGCCCCATATTTTCTGTTAGGGAGGCTTCCATATCTAAGAGCCGCTAATCTGTCGACGACTTAGCTTACACATTGCAGCATCCATCTGATTGTATTGAGCTTTGAGCTGTCGGTGACAGATATAAGAGTTGACCTTACGAGGTCTGAGAACAGCTGTGCCGTTTTGCACTGAATCCAAAAAGGACCCGGTAGCCCCACTCTACTTAAAAATGTACGCACCTGGAGGACCGTCCTATCGGTATCCAGAGTATCTTAAACCGCCGCGTTAAATATGCCCTCCGCCTAGCCGTTTCGGATGACGCCACATGATATTAAATATGAGTGGGGCCTGTGCGACTCGGCACAACTTTGCGTTCTTAGATCAAACGAGTTGAAGGCGTGGAAAAACGGTCTAAGATTCGAACATGACGTCACATCACTCTTCAATGTCCATTGTATGATGCAGACATGATCGGCTAGTGTGCTGTGTCTCTCATGTCAGATTGATTACCGCTTAATGCTGCAACATATGGGGTTTTCCCTTACATTTCCGGAATGGCCCCCGTCAATTGCCTTCTTTATAACTTCACAACGACCTCGTAACGCATCCAAGGGATAAAAGTAGACAGACCTTTCCACCTACACCTTTTGGACTGCGGGAGGTTACAAGTCCCCGCCCCAACGATTAGCTTAGTTTAAGATTGAACGTCAGGCTCCTGGGCTGACGGCAAGCTGCCGGCATTGCAACGACCGCCCCCCCTCACCTAGATACAGTATTTATCGCACTTAGCTTCACCATCAAATCTTGCAAAGAACCATGCGCCCGTAGATCCTTAGTTATTGAGTCAGAATCCGCCCCCGTCCATGAATAATCATTTCAGTTGCGCCATATTATTATCAAGCGGCGAAACAGCGAGCTAGTCTGAGTAACCACGAACAGTACTTAACCTCTTCCTGCGGCGTATGGCGGAGATCGGAAATGGGGTAGTTTATGCATCTCTTCCACTAGCGCAGGCTGGTGTCGAATCCGCTTCCGGCCCTCACTCCCAGGCATCAGCTCCGTACCGTTTGCCTATAAAAAGTTCCGCCAATTTTGTATGGAAACATACGTGGAGTTTCTAGCTGCAGGGTTAATATCTGTGCGACAAACCGACTTTAGTTTGTACGTTTAAGGCCTCTTGGAGTTCTACACTTCTGGTCTGAGCGGCTCAACTCGATTGAGTCGCTACTGCGCTGAGTGCGTAAGCGCGAGTGGCTGGATGAAACGTGACAGAACAACCGACAGACGTGGGGCATGTATGCAATAGTTCATACGACTGAATTCCAAAGACGCACCATGCATAACATTCGCGGATAAACTCATTTGTTATCTAAGGAGCATGCCCGGACATTAGCTCCGACTTATTAATGCGTATTTGACATAGTACCTCAGCTCACTACAAAGAACCCGCAAGGGGAAGCTAACTCGCCGAGAGGTCCTAGGACATCAAAAAAGATCCAGGCCAACACCATGAGCGCGTCGTCTGTCATCGGGACACGGTCCGACATAGTGGTCTTGGTACTGGAGGAAAGCCGATCCGGGCTGTTTAGGACCGAATAGGTCCCTCCGTGATACACCTTATCTCCAACGTCTTGCGTACCTTAGTAGGACCATGCAACCCGGTATTCTGCCCACGAATACGTAACTATTCTTATCATGGTGGGACCGACGGACCATCGGCCTGCTCAGCAGCTTCGCAATAACACTCTGGGTTATACCTTTTATTGAAAAGACGTCGACCACCATCAAGGAGGCGCTTGTTGCATTCCGACGGCATTACGGCAACCTAAGTGATCAGCATCATGATGAAGATAAACATTCGGGCTGTATGGAGTAAGCATGCCTGGCATCGCTTTATTCCATGCTGTCATTTCCATTACTGTGCGACTCAAATCACGTCCTATGGGCGTCCGTGTATACGAGCTGTGCCCGGTAGGGAACCCGGAAGGTCATATTCGTCAGTTACCAGGCATCTCCGTCTTGCCTCGGTACAGCCCACGAAAATCATCAGTAGTGCGCAACTCTAGCCGCCGCACGATATTACATGAAGGACATGTTTCCTTGTATATGCATTACGTACAACAACGGTCATCTATGAACCCGTGTAACGCCGCCGCGAGCTTTCTGTTGTGCTTGACCATGCCCATACTTAAAATGCGCGGGTGGCTCAGACGTGACTGTATACTTGGATCGCCTTGACTCTTACTTTGCTTTGGTAAGAGATCGACAGTTCCCTCAGTCTAGACTCCTTAGATGTCTGGCTGAGCAGTTAGATCTCTAGGACGTAAATAACAGAATGAGGTCAACAAGCTGGAGCTTGCCACCTGTTCAACCCGTGCAGCATTAAACCCAATCCCAGTGGGCAATAGGGGATCTGCGTAGCTTTACGGCGCACAGCTCACCAGGTGCAAGCATAGCCACCGGGTAAGAAGGATTGTGATGAGGAGACGGTGTTATTGGGCAATATACTACGTCATTGACCTTCCCACGCGCGACCCTACCCCTTTAAAATTATCGTTAGGTATGTAATTTGCATGGGACGTTGCCGAGTCGTATGTATCACAAGTCCTCGTACAATTATAATTTGCGGTGTGAGGTCACTGTGCGCGACCCTCTTGAGTGCCTACAATATATTCAGTAACTACAACACTGTCTATCCTTGGTATTTACCAGATGAGAGATGAACCTGTTCGATGAAAAGTCCGGTAATTGCGAAGTCTTTGGTTTTTCTATCCATTAATACTAATCAGAGCTCAGTACGTTCTAACTGCCTATACAGTACCGGAGAAGGAGACCGAGCAGAGCGCCACTCTTACATATTCGCGGTTGTGCCCTTTGCTACATGGAATTTTCGGGGCTGTATCGATCGGTGGCAGCAATGAATTAGAGCTTCCGACACCTGAGCCACTCGTGGCCGGTCGAGAGGTTACATTCCCGTAAGAGCTAGCCGACCTAGCGGTCCTCTTCTCCTAGTTCGGGAAATCCCATAGCAGATTGATTAAGGTCGTACTAAGATATTGTAGATATGGCAGGACGTCCACGGAGAAATCAAACCAGTCGAATAGGAGGAGTCACGTAGTTCTCATTTCATTAGCGTGAGAGAAGCCAGTATGAAGCGTCCGCCCTGGCAACACCATCCCAAATTGTCCGACGGAAGCACCGGTGCCGTTTTGGCTTTCGTTGTCTATAGCTAGCACCTAGGACGGCCTACATCGCCGATGATGCTCTGCTACACTCCTCTTGTCCTTAGAGTGGATCGCTTTATAAGGACAGCAAGGGGTAGACATTTCCAATCTCGCCACCCATGAGCAAAGCTGTGACTAGGACCCTCAACTATTCATCAGTTACCATAAATGGACCCTACGTATCGGATCTAATGTTCCCGAGCCTTGTGCGTGCTTAGACTGCCCGACAAAGGTCCTCCGAGCGTATCCTGGGAACTCCTGGACACAAGTTATACTACCCGTCCACAGGTATGTCTCTTAACTTATGTTGGCCCTCGGATCCATGCTTAGCGTCTGCCTTCATTCAACAAGTATTCTACTATATTTCCGCGCACGTTCATACCCACTTACAGGGTGAGCTCAGCGTTTCCGGGGAATGACGTCAGGCCAGGATTTCATAGACTAGGAGCGAATGCCCGTCCGCCTAAGCGGGCAGAGTGCTGCAGCCGTGTAAGGTCACCGCAAGCTCTAAACTAATCATGAGAAATCACCCACTGTCCACACCCGATTGGAGTTATCATCATACATTGAGTTTATATGATTAAGCCTGTGTGAGAAACGAACTCGGTCAGTTCAGCAGAAGCGTAGCAGCTATGGGGGGTTAATTCAGGTAACTCGTTACTTTCTCTGTGGCAGCAGCCTGAGGCCAACTCAGGTGCCGAAGTCCATGGTGCAGCTTAGTTCCACCGACTTGACGTACGGGGGAAGGGGTCTCGCCTACGTGTGCCGGAAATCGTGCCATCCAATGGAGCACTGGACTTGAGCATACCGCACGCCTAACACCAATATCAGGTCTAGGCGTGAAATGTCTGTAAGCTGACGATATATAGCGCCTTCCGCCGCATCTACTAATATAGAAAACTAACCTTAGGTCTTGAATCCATTGAATGAATCATGTATAGTAGAAACAAGGTATAACTCAAGAATTTAACTAATTCCACCTCCAGGAGTGTCCGGTTATAAAGGACGGACTAATTTCAATAGTAGTTACAGGAGCCTCCTTCGTCGACCGCGGCGACTACTTGTGTTCTAAGGAGGCATCGGTGAGCGAGGCTGGTCGGAGCTAAGATAGATTCGATTGTGCTCTTATCTATTGGGTTGTGCCATAATTGCCAAGTCATTTACTAGGAGTACCGCCTCTTTTTCATCTAAACACCGGAGAGGAGCGTTTAGCGACTCCTCAACTACTTGTAGTCTTCTCGTGTCGGGTCGGGTAAGAAGAGGACGCGTACACTGTGATAATTCTAATGGATTGTAATTTTGTAGGCACTCGTATCGGGTGCCATAGAGTCCCTGGCACAGCCTGGGCGGCCCTGTTCCAAGACTAGTCGCCACACAGAAAGGCGTAGCAATATCGGTCACGAAAGGAAACGATAAATATGTGAACTAAGTGCATCGCTCATAAAAATTCTTCAAACCGCTGTCGATATAGTAGTCGCAACAGACCTCAACTGTGCGAAAGCAGACAGGCAGATCTCTCATAACAGCACCTGTGCTGCGACGCGGTGAGATTATCTCTCGACAAGGTCCCCCACTATAGAGGTACGCATACACATTGAGGATATTTTTGGATGTAAGTAACTTTGAAGCGCCGAAGTTAGAACTCCAGTTATTGTTGACGCGATTTCTGCAGCGCATAAACAGCGTTGGCCAAAGACTCTACTAAAAGCGTCTGGCTGATAATGAAGCTGTGTCTATGAGCGCGGAGTAATAAATTGTCGAAACTTGACAGCGTCAAAAAGGCCGACATGCTCCGTTGGAAACACTCTGTGCGTGCATATTCTACACGTGCCAGAAGAGAATCGCAAGGGTGATCCCTCGGTCCGAGAGTTATTTACCCCGTTTCTGTCTGTACTACCTGTCACCCTTCGAGGGTGGCCGGGTATGCGACCCGTCTACGCTCGTTCTTCAGGACAACCCCACGATAAACTTTCAGCGACAGAATGCTCTTGGTGGACTCTTCCTCGAGTTAGAATGAAATGTAGTGGCCCCTTCAGGAATAGCTATACGGAATGCTCCGGACCCCCCGCCTCGGGATACGTTTAGTTAAGTCTGGATTTGGTAAGTAACGAGCCTCGCCAGCACACGTTCTGTACATCCTATCTACAATCTATATCCGTGACCTGATAGTTGATCCTTATGGGAATGTCAGTTTACAGGCCTCCCTAAGCGTGCCACGTTCTTCCAGTCAATCAGAAGTCCCAGCTTTGAGGCTGCGCTACTAGAAAATCAACTCCGATGAGTACCGGGCAACCCTCTAGTCAAAGGATCCGCTCCAGCCCCCGGTATTTCCAGAGCAAGCTCAGACGGCAGCAGGCATGTGTCCGACAGATGCCGGGATGCCATTGCTGGGATGGTCCCGGTCCGGATCTATAACCTTCCCTTCCGGAACCTGTCCGGAGCGTTACCACTTGTTATACAGGAGGTCCCCGTTCACATAAACGGGCTGCGGTGACAGCCGGCATCCCAGCCTACTACGAGTCATCCAAGCCCGAAACGCTGAAGCATGGTGTCGATTTGGGGATTGTGGTTCTGCGCTCTGATCGCGACAGTGCCAGGCAAAGCGGCAACGGAGCATTGGCCGCGGCGGAACGAGTCTGTGGCCGGTCATTCTCTATATTATATGGTGAGTGGTAAGCAACCTGCCCGTCAGCTAGGATGGTTACCGTGTGCACCCCACACGCAGCATAACAGCCTGGCATAAGCAAGATCTGAACGCGCCAAGGGTTTTGAACTATTCAAGCGCTAGCGCACCCTGATTGTATATAGTAGTTGTATGGCCCTACATATGCTGGTTTTCGAACGTACTACTGCACCATCGACTAACTCTTTCTGAAAACGGCCATCCGCCCTGGATCGTACACCGAGTCTCGCCATTACGACGGTACAATATTACGTTCTTGTGCATTGAACAGCGCTGCAACTACCGCTAGCGTTCGCCTATATGTCTATCATCAGCGGGCGATTGGATCCTGGAGAACCAAAACTCGAGACCGGGACATAAACCGATCACGGCTACTGTGCTTAAAGTCAAGTCTAGCTTTATCACAGGCCGTAGCAACGTTCCCTTCTTCGCCTTTAGACGATCCTGTTTTCTGTTTAGCTTATTAGTTGGGGTTCATAGCGCGGGACATCAAATCCCCCGGATGAGCACATTAACGCACTCAATAGGTTACATCGGCCTGCCGGCGCATAAACCTAGTCCTGTGGGTCGACCTTATCTCTCCAGATGGGATTGTAAGGCACCCTACAACGCGTGGCCGGTTTACCACAACCCGTGTAGTCGTGTATAGGCCTACGGACGGGGGATGCACACTCAGCAGATGCTTACGGTTCCCCGTGCGGCGGCCATATGAAATGGGGGTGAAGAGATACGAACTCCTCACCTATCTTCCGTGGATTAATGCTAGATATTCATGACGACAGAGGGCGAATGTTAAGTCGTTAGCCAGGAGTTCGGAACCTGGCATTGTGACCTCCACACACTTTCGCCCATACAAGGATCCGCTCTCCGCCAAGGTCCTAAGATAGTGGGATTAAATTGGCCAGCGATTGTGTCACAAGTCAATTTGTAAGCCTATTATGTCTCCCGCGAACCGAGGTGCGGAGTTTTACGGAACTACGGCTGAAAACGGCCAATGTAGTCAAATAAATAATAATTGGTAGTTAGCCATAAATATTCTGTCTCTCAATCTCGCATCCTTTCTTCAGTGCATGCTCTAGTACCTGAAGAGAGGACCTCTACTTCGAGGTCGTTTTCGACTCTTTGTATGCGCAACAGCACCCCTATCGACCAGCACTCGGGAACTACTTATGGAGGGTCACTGAAACAGTTTCGGTTTGGTGGTGATTGACACGCCAAGAAGAGCGTACCAGCCGTTGACACTGTGTTATGGGGAGATATGGTTATCAAGAGTAAGTCTTTTGCCAGTCGCCGGTACTTACTGCACGGCGTCACTCACGGGTCAACAGCGACTTCTGGTCTGGCGGGTGGGAGTCACATCCGGTGATAGTGCTCGACTGGCAATGTTGAGACCCCCCGCGATGGATGCAGTAAAATGCGCACGACCACGTATTATGACGGTCTTAGTGGGGGCCGAGGTCAATCGTGAGTGGTGAGTGCAGATTTGCTTGGTCGCTGCGTCATCGACCGCTCCTCACATTATACCCTTGGTGGATTATAGACGGGATAGGGAAGCTTCATTCCGTCAAACGTAACCCTCTAGTCATTTTTAGAGTTAGGAATATACATAACCACCAGTTCTTCATCACCCGTCTGACATCTCGCAATGTGAATCCACAGTGAGGCTTACAAAGCGATCGAGGGCCTAGATACTGTAGATCGTTTTCTACCAGGCAATTAAATGATCACAACTGCATAACCCATCGCGTTACGGTCTAATAGTTTATGCGAATATCATGTTTGCGAGCCGCTCCGGGTCTGCCGCCGCGGTGATGTCCACTAACGCGGCTAGGTTGTGGAATTATTTACTCATATATTGCGACACGATAAGGCATCCTTGTCTAGCCAACACGGCCTACAATTGAGGTTAGTATGTCCGACGGTTCAACTCGCGTTCAACCATGTACGGGAACGCCCGACAGGTCCTCGAGAGTGAGCTTGGGTGAAAACGTACGGACTCTGTGCGTGGCTGCACTACTTTTTTTCCTTAAGTTATCTACCTACGCTCATTGACCCATTTATTACCAAGGCCAAGCACGCTCCCGACGCACCGGGATGATCCACATGTTAACCCTCATGCCGAAGAACTCGCGGGTCACGCACGCCAATGGCCTTTAGATCGTGAGATCTTTAGAGCACTGACCCTGCACTAAGATCGCGTGCACATTCTAGAGAAGGTGCCCCCGTCACACCTACTCCATCCAAACTCAATTTTGGTTTTAGGATAAGATTGGAAACACCCGATCCCCCACTTATTTGATAGCCCCGAGTGCCGAACTAACTTTCGTCCACATGTCTACGCTTAAGGGCTATCCAAAGTCTTCCTACGGGTATGCCGCTCAAGATGTCGAGGTTTGGGATAATTGTCAGGACCGATACATAGCGACCCCCCACGAGCGCCTGGGGCATGCACAGCCTACGAAACAGGTGTCACGAGGCAATCACTCGGGCAGCCACGTCACGCGGGGAGTGAGAACAGACACTGCCTTCTCTGTAAGCGTCTCCACAGAGACTCACATAGTGTTGAGAGACTTCTTTACTGGCGAACTGTTTCTGTTCGTCATACAACAAGTGCGAAGTTTTCTAAATTCCAACTGTACGTAATGAATGTTCAACAACCCATTGCACAACTTCCCCCATGAGTTAAAGTCATTTAACCGGGTGAGACAGGTTATGGACTTCAGGGTCTCTGCTCCGGAGCTTTCCTATGTACGTATCTGTACAGCCAGGTGTGTTTCGAAGACGTCACTGCAGGAGGTGACACCGGTTCCAGGCTTTCCCCCAACAGAATTGGCGCATAGTTGTCACTTGAATGTTAGGTGCCGGGCGAAATGGGGACTAGGCAGAACATATTAATGACTGTTTAGCGAGTACAATTCAAATCTATTTTTCATCAAAGGTTCCCAACTCTCGTTTAACCGGTTACGGGTGCAGTGCAATAGTGTCCTTGTCAGAAGGGCGATCGGCGTCGTGTCCCAAGCTACGTTGTTATTAGGCGTCAGTGCTCTGCTTGACGTCCGCCTCTACAGGCAAAGCGTATTGGGGAGCCGCAGGTGAGTCGCCTGTAACCTCTCTCTTAAACGAACCTAGGAGCACACGCCGTTGAATTTAATTATAACACGTTAACTAGAAGGCTGGGTATTCGCCTGTTAGGCATTCCAACTTACCGGTCGCGAATCCTCTACTCCTAGGATTGGTTACAGCGATGAACATCTCGTCGTAACTCTAACCATGAACACAACCTACGGCCACTATCCCCTGCTCAAAGTAGGAGGTCAACTGAGCCCCGCCCGTTAATCTTCCATTGAACTCCCCCAATGGCAATAGAGATAGGACAGCGGCCTAGACGCGGAAGAATGGGAGGGACGCGCTTCCTCTGTTAACATGGCACAATTTGAGACTCGGAGTGTGAGTCTGACGTGTAGTTGTCATGTCTCGCAATATCGAGGAAATCGAACAGATTGGGAAGACGTGCAAACTATCTTAGCACCGCAGCTATGACACCTGTACCCTATGCGAGTAATCGTATAGGCTGCCCAGAATCCAATGGCACCAGGTCGCGGAGGAGCCTATGTTGGAATTACGGGAGCCGCAAAACATTTCATATCCGCTAGGTAGTACTGGGAGTGGCTTGGTAGAAAAATGGTCGTCCCCAGTCGTGTTACGCCCCGGATGGAGGTCAGGCTTACAGATCTGAGGTCCTCTGCTTAACCCACGGTCGTCCTAGGACCCCACGGGGTTACTCGCCACCTATTCCCCACTAAGGATCGCGTTCCTATGTGATTGCAGAAGTTTCGATGGGCGCTCGAGATGGAGGCAATCCTACTAGCGATTCCCACCCCGCTACGCGGCGCTTATGCGGTTTCACAAATCTACTGGCTCATAACTACAAAAGTAGCCTCACGCTCGCACCCCTTTGAGGCGATGACTTAGCAGTTAGCTATAGTTGGGATTGCGGGATTTGTTTCCCTGAACCAAGTCTAGCTGTCTCATGCTTCCTTCGGCTCCCTGGCCGACCTAAAGCCCGTACCATACTCAAAAGGTTGACTCACCACGGGGAACGCTTTTACACGGACATCCCTCGGATATCCTCTGACTGACGGTCGTAATGTACTCGAGCTGTCCCTCTTGGTTGCCCTGAAATCCCCACACACCGACGGGACACCCTACTTTGTCTATGCACATGAGGCTTCCACGGGCCTAAAAGGAGCGCCCCCATATTTGTTCTGTAGCACGACATACGTTACCTGACTGGGGTGGGTTCAGGAAAACTCGCGA
		</sequence>
    <sequence><taxon idref="Location_4_2_1|35.12400217298295"/>
			GCCCCTGAAATCCGCTGGCAAGGGCATAGTTGTTTGGCGTTAAAATCGGTTGCCATCGTACAGGTCGCGTTCACTTTTAGACTTCTACCCAGCGTGCCCGCGGAGACCTGTCCTTGTAATCTAGATTAGTAAGAGGAATAAGCATAGGTGGGGCTATGAACTGAATCGACAAAGGCACTAGGCCCCCGAGATAGACCTCAGCCTTAGCTGTTCACAGTTGGAACTCAAAACATTGTAGAATCCCGACGGACCGTTAAATTCAATAACCCCTGACTAGCGGGCGCGAGTCGGGATCCTAATCTTGTGGCGTTAATGGCTCTCTTGTAGCCAACTAAGTACCGAACCCAATTCGAGCCGCGCAGGTCTACGCCCACTGTTTTACGGTTCTTTCTTCGTCTCGCAGCTGCGCGAGCGAGTGTCGAGCTGTGCATTCGATTGTAATTGAGTAGTAGCCGGTAGCTTCTGTCCTCATGGGGTAGCTCTCCTGCACATGGGGACTGCACGCGACACCCACTTGTTATGCGTCATCTCCGCTAAACCAACCACCGGTTTGATAGACGAGGGGGTACGCAACTAGGCCCTGAACCCGAGACGGGCACCTGGAGCTGCAGTTAAACTGAACACCGGCTTCCAGACTGATTAGCAACAGACTGTTCCTTGCGTCGCCTCCATAACCATGGCACATGGGGCTGTGCCAAAGTTGACCGATATCTCCGGCACACAGGGATTCAGGCGTTAAGTTTCTGCGAGTGCACGAGCAAAATCGTAAAGGTTTCAAGTGTAATACAGCCGTTGAGCTGTTGGAGTTTCTATCTAGTGTCAATCAAAACTAGTCGACATAACACTCGTAGTGGAGCTTTCAGGGGCACTGTAAAAATGCCTACATACCTGGCACTGGTACGCAAAGTCAGAGTCCTCGCCAGTTGTATAGTGAGGCCTCGGTAGACAAACGGTCCACTGCCATATCTTAGGCCTATACGGACGAGTAGAAGGTCTCGTGCGAGGGATGAGATATACGCTGCTTCAAACCATTTCAAGGTACGTTGGAGGTCTATGGCGCATGCTTAGCCCGACTGCGGTCTCATACAGGCTTACGTTATAGATGGAGGCCAGCATCTATTACTACTGACATAGCACGTGATTTCTACACCTTCTGCTATGACTGGTAGTTATTTCGAATGCGCGGGACGGAACACAGCACACTGCCTGGGCCCATGGATGCTACGTAACCATCCGACATACGGCACAGCTAAAGTCCACGAGGGATGGCAAGCCGAGTCGGGTTGGCATGGGCGTTTTGATCACGTGGGTTGGGCGCCGGTTTTCGTCTCAATGTATGATCATGCTAATGATTCCATAGTTCTTCCACTACTCACTAACAGTTCTATTGCAGGTGTCCAACAGGATGGTACACTGCGCGGGACAGAGGTTGCCTATTGCAAGGCCGATTCGCCCTCCGCCAACAACTCGAGCGGCATGCTTCATACCGCTTGGTTAAAAGCCCACGGGGCCTGCACTTTATACGAGCTGCCAACGTCATTAGTATGGGGAGATCTTGTTGGCCTGCCCTCTCACAGACGGGCATCGCTAAAATCACGTATCTCCGACAATTTCACTAACGCGCCTATATTGTTCCCCTAAAACAGAAGGCAGACCTAGGGGGGATCGAGACATAGTCCTAGGCCATACCTTGCCCCCGCGCACGTCCGTAGCACTGTCGGCATTTCCAATGGGACCTTCGCTCACAACAGTAATTTTACCCTCTCACACAGGTGCCCGTCCGTCGACGTGCTGCCAGTGGTATAGAAATTGCTTTCGGTCAACAGCGCGTGCTCGAAGCGGAACTTTTAGGATGTCCTGGCCGTGAGCTCCTCCGCCACCAGTGAAAAGCGCCGTAAGAGAAACAGTTACAAATACACTGTCCGTTTGCAGGCGTTTACCGAAAAGAGAGGGCGCCGTACAGCGCATTTCATTTCTGTCGACTACCTCCGCCCCTAATGTACAATCTGCCTGGCTGTGTGGTGGCAGATAGGGAAGCATCTGCATCAGAGGGCAGCGTCGCGTAAATTAGACATGATTCTGCGTGGTACGCTTAAATAGTCGTATTACTCCCAAGAGAAGCACAGCCGGTGGTTATAGCAAGCAACGATTGTCAGGGCTGGAAAGCATTTACCCCCGAGAACATCCTACTTGGTCTGCGCAGTCGCAGCTTGGAATGACCGGAGTTAGCCTGACGCCCTCCCTGGATCCTCTGTGACTGTTATTACTTAGGCATCTGCACTTTAAAACAGCCCAATTTACCCCGCACGCAGACCGGCTGCATTCAAACAGGTCCCTTTGGTCGAGGATTATTCATGGCCGCAACTGTGGTTGCACTATGCAGGTTGATGCGACGTTATGGGCTCAATGTCTTCTAGGGGACTTCGCCCAGATCCAGTATGCATCAAGAACGATGGCGATCAGTAGATCGTGGGCCGATGCCTAGGGAGGGCGTGAGGCGGTCCTGGCAAGGGTGTTTCCCGGACTTTAGCTAGGCACAGAAAATTGTCTCGTATGGTTTTTGCTTAGTTAAAGTACTCCCCCGTAAACACGCGGCTAATTAGAAATGGCACAAATTAGTCCTATAATAACGGAGCCCAGAGGCTTCATTTAGTTATGACCGCCAGCTTGCGTGTGTGAGACGACCGCGCGGTAACAGCCAACCTTCAGGGTGCAAGAAGCTACTCTCACTACCTCGTTACGTTGCTGCTTTCTTCGTCAACTCGGACTCCGAGAGGTTTATTAACTACTCCGCCGTAAGGCCATCCCATACAGGTAATGGAAGTTACGGTACCGCGAGACGCGGAGTTAATTAAAATGTCAGAGGTGCTTCTGAAGTCACCAGTGGCTAGAAGAAGTGTTCAGTATTATACCCGGCAGTTCGAGGATGAAACCAACTTGCGCGGTTGGTGGGCGGGCGATGAGAGCTGGCCACCGTGACGGACGTGCTTTCAAATTCTTCCCGACCAAAGCTATCGTGAATCGTCAGCCTTAAATATTGGTCTAGACTTTCCCAACGTTACGTAAATCTAGTTGAACAATAATTAGAATCCACCGATTGGCCGCATGCCCGTATCGCCGCAAGGTGGCGCTGCAGGAACCTAAATTGTAGGTACTGCCTGGAGCGCAAAAGTACGTGAATTAAATGTAGAACATTAGCCGCCCTCGGCGGCATCAACCAGACGCCTGCACCCGAGATTAGGCCTACGCATGGAGGTCACGCACCCCCAACGCTTTGGTCGCGCACAACGCGACCTCGATTCAATTAGCATCTCATCCATACGATATCGTTGCCTTGTGAATAAAGGGGTACATCGAGATCTTGACCCAGGCGCGGTTGCCGGTCGTCCATAGAAGTCATTAGAGGCCCGCTAGAGATCGTGCGGCTGGTTGCGGAATCCCGTTCTACCATGGACACAGCCTATGGGTATTCGCCCAAATAGCTCGGGACGATCTACTCGTTAAGCTGTTATGTGGCTTTCCTGAGATTCCTAGCCCGAGCGCGGCTGGGTACTGCGTTCACATGTTGCACTTTTGTGCCTCCAAGCCAGGCCCATTGCCCCCCTCCCGAAGCAGCCTCAAGAATCAAGGGGTGAAAGGAGTCTGACATAATCAATATTCCGTGTGATGCGTTCGTACCCAACTATTTAAGGCGCGCTCCGGTACTCCTCGGTGTTTGATGAGCACGAATCAAAACGCAAACATACAGCAACAGCTTATCATCAATACTAAAACAGGGCACGAGGATTACGTTGGAGGCCCCATATTTTCTGTTAGGGAGGCTTCCATATCTATGAGCCGCTAATCTGTCAACGACTTAGCTTACACATTGCAGCATCCATCTGATTGTATTGAGCTTTGAGCTGTCGGTGACAGATATAAGAGTTGACCTTACGAGGTCTGAGAACAGCTGTGCCGTTTTGCACTGAATCCAAAAAGGACCCGGTAGCCCCACTCTACTTAAAAATGTACGCACCTGGAGGACCGTCCTATCGGTATCCAGAGTATCTTAAACCGCCGCGTTAAATATGCCCTCCGCCTAGCCGTTTCGGATGACGCCACATGATATTAAATATGAGTGGGGCCTGTGCGACTCGGCACAACTTTGCGTTCTTAGATCAAACGAGTTGAAGGCGTGGAAAAACGGTCTAAGATTCGAACATGACGTCACATCACTCTTCAATGTCCATTGTATGATGCAGACATGATCGGCTAGTGTGCTGTGTCTCTCATGTCAGATTGATTACCGCTTAATGCTGCAACATATGGGGTTTTCCCTTACATTTCCGGAATGGCCCCCGTCAATTGCCTTCTTTATAACTTCACAACGACCTCGTAACGCATCCAAGGGATAAAAGTAGACAGACCTTTCTACCTACACCTTTTGGACTGCGGGAGGTTACAAGTCCTCGCCCCAACGATTAGCTTAGTTTAAGATTGAACGTCAGGCTCCTGGGCTGACGGCAAGCTGCCGGCATTGCAACGACCGCCCCCCCTCACCTAGATACAGTATTTATCGCACTTAGCTTCACCATCAAAGCTTGCAAAGAACCATGCGCCCGTAGATCCTTAGTTATTGAGTCAGAATCCGCCCCCGTCCATGAATAATCATTTCAGTTGCGCCATATTATTATCGAGCGGCGAAACAGCGAGCTAGTCTGAGTAACCACGAACAGTACTTAACCCCTTCCTGCGGCGTATGGCGGAGATCGGAAATGGGGTAGTTTACGCATCTCTTTCACTAGCGCAGGCTGGTGTCTAATCCGCTTCCGGCCCTCACTCCCAGGCATCAGCTCCGTACCGTTTGCCTATAAAAAGTTCCGCCAATTTTGTATGGAAACATACGTGGAGTTTCTAGCTGCAGGGTTAATATCTGTGCGACAAACCGACTTTAGTTTGTACGTTTCAGGCCTCTTGGAGTTCTACACTTCTGGTCTGAGCGGCTCAACTCGATTGAGTCGCTACTGCGCTGAGTGCGTAAGCGCGAGTGGCTGGATGAAACGTGACAGAACAACCGACAGACGTGGGGCATGTATGCAATAGTTCATACGACTGAATTCCAAAGACGCACCGTGCATAACACTCGCGGATAAACTCATTTGTTATCTAAGGAGCATGCCCGGACATTAGCTCCGACTTATTAATGCGTGTTTGACATAGTACCTCAGCTCACTACAAAGAACCCGCAAGGGGAAGCTTACTCGCCGAGAGGTCCTAGGACATCAAAAAAGACCCAGGCCAACACCATGAGCGCGTCGTCTGTCATCGGCACACGGTCCGACATAGTGGTCTTGGTACTGGAGGAAAGCCGATCCGGGCTGTTTAGGACCGAATAGGTCCCTCCGTGACACACCTTATCTCCAACGTCTTGCGTACCTTAGTAGGACCATGCAGCCCGGTATTCTGCCCACGAATACGTAACTATTCTTATCATGGTGGGACCGACGGACCATCGGCCTGCTCAGCAACTTCGCAATAACACTCTGGGTTATACCTTTTATTGAAAAGACGTCGACCACCATCAAGGAGGCGCTTGTTGCATTCCGACGGCATTACGGCAACCTAAGTGATCAGCATCATGATGAAGATAAACATTCGGGCTGTATGGAGTAAGCATGCCTGGCATCGCTTTATTCCATGCTGTAATTTCCATTACTGTGCGACTCAAATCACGTCCTATGGGCGTCCGTGTATACGAGCTGTGCCCGGTAGGGAACCCGGAAGGTCATATTCGTCAGTTACCAGGCATCTTCGTCTTGCCTCGGTACAGCCCACGAAAATCATCAGTAGTGCGCAACTCTAGCCGCCGCACGATATTACATGAAGGACATGTTTCCTTGTATATGCATTACGTACAACAACGGTCATCTATGAACCCGTGTAACGCCGCCGCGAGCTTTCTGTTTTGCTTGACCATGCCCATCCTTAAAATGCGCGGGTGGCTCAGACGTGACTGTATACTTGGATCGCCTTGACTCTTACTTTGCTTTGGTAAGAGATCGACAGTTCCCGCAATCTAGACTCCTTAGATATCTGGCTGAGCAGTTAGATCTCTAGGACGTAAATAACAGAATGAGGTCAACAAGCTGGAGCTTGCCACCTGTTCAACCCGTGCAGCATTAAACCCAATCCCAGTGGGCAATAGGGGATCTGCGTAGCTTTACGGCGCACAGCTCACCAGGTGCAAGCATAGCCACCGGGTAAGAAGGATAGTGATGAGGAGACGGTGTTATTGGGCAATATACTACGTCATTGACCTTCCCACGCGCGACCCTACCCCTTTAAAAATATCGTTAGGTATGTAATTTGCATGGGACGTTGCCGAGTCGTATGTATCACACGTCCTCGTACAATTATAATTTGCGGTGTGAGGTCACTGTGCGCGACCCTCTTGAGTGCCTACAATATATTCAGTAACTACAACACTGTCTATCCTTGGTATTTACCAGATGAGAGATGAACCTGTTCGATGAAAAGTCCGGTAATTGCGAAGTCTTTGGTTGTTCTATCCATTCATACTAATCAGAGCTCAGTACGTTCTAACTGCCTATACAGTACCGGAGAAGGAGACCGAGCAGAGCGCCACTCTTACATATTCGCGGTTGTGCCCTTTGCTACATGGAATTTTCGGGGCTGTATCGATCGGTGGCAGCAATGAATTATAGCTTCCGACACCTGAGCCACTCGTGGCCGGTCGAGGGGTTACATTCCCGTAAGAGCTAGCCGACCTAGCGGTCCTGTTCTCCTAGTTCGGGAAATCCCATAGCAGATTGATTAAGGTCGTACTAAGATATTGTAGATATGGCAGGACGTCCACGGAGAAATCAAACCAGTCGAATAGGAGTAGTCACGTAGTTCTCATTTCATTGGCGTGAGAGAAGCCAGTATGAAGCGTCCGCCCTGGCAACACCATCCCAAATTGTCCGACGGAAGCACCGGTGCCGTTTTGGCTTTCGTTGTCTATAGCTAGCACCTAGGACGGCCTACATTGCCGATGATGCTCTGCTACACTCCCCTTGTCCTTAGAGTGGATCGCTTTATAAGGACAGCAAGGGGTAGACATTTCCAATCTCGCCACCCATGAGCAAAGCTGTGACTAGGACCCTCAACTATTCATCAGTTACCATAAATGGACTCTACGTATCGGATCTAATGTTCCCGAGCCTTGTGCGTGCTTAGACTGCCCGACAAAGGTCCTCCGACCGTATCCTGGGAACTCCTGGACACAAGTTATACTACCCGTCCACAGGTGTGTCTCTTAACTTATGTTGGCCCTCGGATCCATGCTTAGCGTCTGCCTTCATTCAATAAGTATTCTACTATATTTCCGCGCGCGTTCATACCCACTTACAGGGTGAGCTCAGCGTTTCCGGGGAATGACGTCAGGCCAGGATTTCATAGACTAGGAGCGAATGCCCGTCCGCCTAAGCGGGCAGAGTGCTGCAGCTGTGTAAGGTCACCGCAAGCTCTAAACTAATCATGAGAAATCACCCACTGTCCACACCCGATTGGAGTTATCATCATACATTGAGTTTATATGATTAAGCCTGTGTGAGAAACGAACTCGGTCAGTTCAGCAGAAGCGTAGCAGCTATGGGGGGTTAATTCAGGTAACTCGTCATTTTCTCTGTGGCAGCAGCCTGAGGCCAACTCAGGTGCCGAAGTCCATGGTGCAGCTTAGTTCCACCGACTTAACGTACGGGGGAAGGGGTCTCGCCTACGTGTGCCGGAAATCGTGCCATCCAATGGAGCACTGGACTTGAGCATACCGCACGCCTAACACCAATATCAGGTCTAGGCGTGAAATGTCTGTAAGCTGACGATATATAGCGCCTTCCGCCGCATCTACTAATATAGAAAACTAACCTTAGGTCTTGAATCCATTGAATGAATCATGTGTAGTAGAAACAAGGTATAACTCAAGAATTTAACTAATTCCACCTCCAGGAGTGTCCGGTTATAAAGGACGGACTAATTTCAATAGTAGTTACAGGAGCCTCCTTCGTCGACCGCGGCGACTACTTGTGTTCTAAGGAGGCATCGGTGAGCGAGGCTGGTCTGAGCTAAGATAGATACGATTGTGCTCTTATCTATTGGGTTGTCCCATAATTGCCAAGTCATTTACTAGAAGTACCGCCTCTTTTTCATCTAAACACCGGAGAGGAGCGTTTAGCGACTCCTCAACTACTTGTAGTCTTCTCGTGTCGGGTCGAGTAAGAAGAGGACGCGTACACTGTGATAATTCTAATGGATTGTAATTTTGTAGGCACTCGTATCGGGTGCCATAGAGTCCCTGGCACAGCCTGGGCGGCCCTGTTCCAAGACTAGTCGCCACACAGAAAGGCGTAGCAATATCGGTCACGAAAGGAAACGATAAATATGTGAACTAAGTGCATCGCTCATAAAAATTCTTCAAACCGCTGTCGATATAGTAGTCGCAACAGACCTCAACTGTGCGAAAGCAGACAGGCAGATCTCTCATAACAGCACCTGTGCTGCGACGCGGTGAGATTATCTCTCGAAAAGGTCCCCCACTATATAGGTATGCATACACGTTGAGGATATTTTTGGATGTAAGTAACTTTGAAGCGCCGAAGTTAGAACTCCAGTTATTGTTGACGCGATTTCTGCAGCGCATAAACAGCGTTGGCCAAAGACTCTACTAAAAGCGTCTGGCTGATAATGAAGCTGTGTCTATGAGCGCGGAGTAATAAATTGTCGAAACTTGACAGCGTCAAAAAGGCCGACATGCTCCGTTGGAAACACTCTGTGCGTGCATATTCTACACGTGCCAGAAGAGAATCGCAAGGGTGATCCCTCGGTCCGAGAGTTATTCACCCCGTTTCTGTCTGTACTACCTGTCACCCTTCGAGGGTGGCCGGGTATGCGACCCGTCTACGCTCGTTCTTTAGGACAACCCCACGATAAACTTTCAGCGACAGAATGCTCTGGGTGGACTCTTCCTCGAGTTAGAATGAAATGTAGTGGCCCCTTCAGGAATAGCTATACGGAATGCTCCGGACCCCCCGCCTCGGGATACGTTTAGTTAAGTCTGGATTTGGTAAGTAACGAGCCTCGCCAGCACACGTTTTGTACATCCTATCTACAATCTATATCCGTGACCTGATAGTTGATCCTTATGGGAATGTCAGTTTACAGGCCTCCCTAAGCGTGCCACGTTCTTCCAGTCAATCAGAAGTCCCAGCTTTGAGGCTGCGCTACTAGAAAATCAACTCCGATGAGCACCGGGCAACCCTCTAGTCAAAGGATCCGCTCCAGCCCCCGGTATTTCCAGAGCAAGCTCAGACGGCAGCAGGCATGTGTCCGACAGATGCCGGGATGCCATTGCTGGGATGGTCCCGGTCCGGATCTATAACCTTCCCTTCCGGAACCTGTCCGGAGCGTTACCACTTGTTATACAGAAGGTCCCCGCTTACATAAACGGGCTGCAGTGACAGCCGGCATCCCAGCCTACTACGAGTCATCCAAGCCCGAAACGCTGAAGCATGGTGTCGATTTGGAGATTGTGGTTCTGCGCTCTGATCGCGACAGTGCCAGGCAAAGCGGCAACGGAGCATTGGCCGCGGCGGAACGAGTCTGTAGCCGGTCATTCTCTATATTATATGGTGAGTGGTAAGCAACCTGCCCGTCAGCTAGGATGGTTACCGTGTGCACCCCACACGCGGCATAACAGCCTGGCATAAGCAAGATCTGAACGCGCCAAGGGTTTTGAACTATTCAAGCGCTAGCGCACCCTGATTGTATATAGTAGTTGTATGGCCCTACATATGCTGGTTTTCGAACGTACTACTGCACCATCGACTAACTCTTTCTGAAAACGGCCATCCGCCCTGGATCGTACACCGAGTCTCGCCATTACGACGGTACAATATTACGTTCTTGTGCATTGAACAGCGCTGCAACTACCGCTAGCGTTCGCCTATATGTCTATCATCAGCGGGCGATTGGATCCTGGAGAACCAAAACTCGAGACCGGGACATAAACCGATCACGGCTACTGTGCTTAAAGTCAAGTCTAGCATTATCACAGGCCGTGGCAACGTTCCCTTCTTCGCCTTTAGACGATCCTGTTTTCTGTTTAGCTTATTAGTTGGGGTTCATAGCGCGGGACATCAAATCCCCCGGATGAGCACATTAACGCACTCAATAGGTTACATCGGCCTGCCGGCGCATAAACCTAGTCCTGTGGGTCGACCTTATCTCTCCAGATGGGATTGTAAGGCACCCTACAACGCGTGGCCGGTTTACCACAACCCGTATAGTCGTGTATAGGCCTACGGACGGGGGATGCACACTCAGCAGATGCTTACGGTTCCCCGTGCGGCGGCAATATGAAATGGGGGTGAAGAGATACGAACTCCTCACCTATCTTCCGTGGATTAATGCTAGATATTCATGACGACAGAGGGCGAATGTTAAGTCGTTAGCCAGGAGTTCGGAACCTGGCATTGTGACCTCCACACACTTTCGCCCATACAAGGATCCGCTCTCCGCCAAGGTCCTAAGATAGTGGGATTAAATTGGCCAGCGATTGTGTCACAAGTCAATTTGTAAGCCTATTATGTCTCCCGCGAACCGAGGTGCGGAGTTTTACGGAACTACGGCTGAAAACGGCCAATGTAGTCAAATAAATAATAATTGGTAGTTAGCCATAAATATTCTGTCTCTCAATCTCGCATCCTTTCTTCAGTGCATGCTCTAGTACCTGAAGAGAGGACCTCTACTCCGAGGTCGTTTTCGACTCTTTGTATGCGCAACAGCACCCCTATCGACCAGCACTCGGGAACTACTTATGGAGGGTCACTGAAACAGTTTCGGTTTGGTGGTGATTGACACGCCAAGAAGAGCGTACCAGCCGTTGACACTGTGTTATGGGGAGATATGGTTATCAAGAGTAAGTCTTTTGCCAGTCGCCGGTACTTACGGCACGGCGTCACTCACGGGTCAACAGCGACTTCTGGTCTGGCGGGTGGGAGTCACATCCGGTGATAGTGCTCGACTGGCAACGTTGAGACCCCCCGCGATGGATGCAGTAAAATGCGCACGACCACGTATTATGACGGTCTTAGTGGGGGCTGAGGTCAATCGTGAGTGGTGAGTGCAGATTTGCTTGGTCGCTGCGTCATCGACCGCTCCTCACATTATACCCTTGGTGGATTATAGACGGGATAGGGAAGCTTCATTCCGTCAAACGTAACCCTCTAGTCATTTTTAGAGTTAGGAATATACATAACCACCAGTTCTTCATCACCCGTCTGACATCTCGCAATGTGAATCCACAGTGAGGCTTACAAAGCGATCGAGGGCCTAGATACTGTAGATCGTTTTCTACCAGGTAATTAAATGATCACAACTGCTTAACCCATCGCGTTACGGTCTAATAGTTTATGCGAATATCATGATTGCGAGCCGCTCCGGGTCTGCCGCCGCGGTGATGTCCACTAACGCGGCTAGGTTGTGGAATTATTTACTCATATATTGCGACACGATAAGGCATCCTTGTCTAGACAACACGGCCTACAATTGAGGTTAGTATGTCCGACGGTTCAACTCGCGTTCAACCATGTACGGGAACGCCCGACAGGTCCTCTAGAGTGAGCTTGGGTGAGAACGTACGGACTCTGTGCGTGGCTGCACTACTTTTTTTCCTTAAGTTATCTACCTACGCTCATTGACCCATTTATTACCAAGGCCAAGCACGCTCCCGACGCACCGGGATGATCCACATGTTAACCCTCATGCCGAAGAACTCGCGGGTCACGCACGCCAATGGCCTTTAGATCGTGAGATCTTTAGAGCACTGACCCTGCACTAAGATCGCGTGCACATTCTAGGGAAGGTGCCCCCGTCACACCTACTCCATCCAAACTCAATTTTGGTTTTAGAATAAGATTGGAAACACCCGATCCCCCACTTATTTGATAGCCCCGAGTGCCGAACTAACTTTCGTCCACATGTCTACGCTTAAGGGCTATCCAAAGTCTTCCTACGGGTATGCCGCTCAAGATGTCGAGGTTTGGGATAATTGTCAGGACCGATACATAGCGACCCCCCACGAGCGCCTGGGGCATGCACAGCCAACGAAACATGTGTCACGAGGCAATCACTCGGGCAGCCACGTCACGCGGGGAGTGAGAACAGACACTGCCTTCTCTGTAAGCGTCTCCACAGAGACTCACATAGTGTTGTGAGACTTCTTTACTGGCGAACTGTTTCTGTTCGTCATACAACAAGTGCGAAGTTTTCTAAATTTCAACTGTACGTAATGAATGTTCAACAACCCATTGCACAACTTCCCCCATGAGTTAAAGTCATTTAACCGGGTGAGACAGGTTATGGACTTCAGGGTCTCTGCTCCGGAGCTTTCCTATGCACGTATCTGTACAGCCAGGTGTGTTTCGAAGACGTCGCTGTAGGAGGTGACACCGGTTCCAGGCTTTCCCCCAACAGAATTGGCGCATAGTTGTCACTTGAATGTTAGGTGCCGGGCGAAATGGGGACTAGGCAGAACATATTAATGACTGTTTAGCGAGTACAATTCAAATCTATTTTTCATCAAAGGTTCCCAACTCTCGTTTAACCGGTTACGGGCGCAGTGCAATAGTGTCCTTGTCAGAAGGGCGATCGGCGTCGTGTCCCAAGCTACGTTGTTATTAGGCGTCAGTGCTCGGCTTGACGTCCGCCTCTACAGGCAAAGCGTATTGGGGAGCCGCAGGTGAGTCGCCTGTAACCTCTCTCTTAAACGAACCTAGGAGCACACGCCGTTGAATTTAATTATAACCCGTTAACTAGAAGGCTGGGTATTCGCCTGTTAGGCATTCCAACTTACCGGTCGCGAATCCTCTCCTTCTAGGATTGGTTACAGCGATGAACATCTCGTCGTAACTCTAACCAAGAATACAACCTACGGCCACTATCCCCTGCTCAAAGTAGGAGGTCAACTGAGCCCCGCCCGTTAATCTTCCATCGAACTCCCCCAATGGCAATAGAGATAGGACAGGGGCCTAGACGCGGAATAATGGGAGGGACCCGCTTCCTCTGTTAACATGGCATAATTTGAGACTCGGAGTGTGAGTCTGACGTGTAGTTGTCATGTCTCGCAATATCGAGGAAATCGAACAGATTGGGAAGACGTGCAAACTATCTTAGCACCGCAGCTATGACACCTGTACCCTATGCGAGTAATCGTATAGGCTGCCCAGAATCCAATGGCATCAGGACGCGGAGGAGCCTATGTTGGAAGTACGGGAGCCGCAAAACATTTCATATCCGCTAGGTAATACTGGGAGTGGCTTGGTAGAAAAATGGTCGTCCCCAGTCGTGTTACGCCCCGGATGGAGGTCAGGCTTACAGATCTGAGGTCCTCTGCTTAACCCACGGTCGTCCTAGGACCCCACGGGGTTACTCGCCACCTATTCCCCACTAAGGATCGCGTTCCTATGTGATTGCAGAAGTTTCGATGGGCGCTCGAGATGGAGGCAATCCTACTAGCGATTCCCACCCCGCTACGCGGCGCTTATGCGGTTTCACAAATCTACTGGCTCATAACTACAAAAGTAGCCTCACGCTCGCACCCCTTTGAGGCGATGACTTAGCAGTTAGCTATAGTTGGGATTGCGGGATTTGGTTCCCTGAACCAAGTCTAGCTGTCTCATGCTTCCTTCGGCTCCCTGGCCGACCTAAAGCCCGTACCATACTCAAAAGGTTGACTCACCACGGGGAACGCTTTTACACGGACATCCCTCGGACATCCTCTGACTGACGCTCGTAATGTACTCGAGCTGTCCCTCTTGGTTGCCCTGAAATCCCCCCAGACCGACGGGACACCCTACTTTGTCTATGCACATGAGGCTTCCACGGGCCTAAAAGGAGCGCCCCCATATTTGTTCTGTAGCACGACATACGTTACCTGAATGGGGTGGGTTCAGGAAAACTCGCGA
		</sequence>
    <sequence><taxon idref="Location_4_1_0|35.064150192080646"/>
			GCCCCTGAGATCCGCTGGCAAGGGCATAGTTGTTTGGCGTTAAAATCGGTTGCCATCGTACAGGTCGCGTTCACTTTTAGACTTCTACCCAGCGTGCCCGCGGAGACCTGTCCTTGTAATCTAGATTAGTAAGAGGAATAAGCATAGGTGGGGCTATGAATTGAATCGACAAAGGCACTAGGCCCCCGAGATAGACCTCAGCCTTAGCTGTTCACAGTTGGAACTCAAAACATTGTAGAATCCCGACGGACCGTTAAATTCAATAACCCCTGACTAGCGGGCGCGAGTCGGGATCCTAATCTTGTGGCGTTAATGGCTCTCTTGTAGCCAACTAAGTACCGAACCCAATTCGAGCCGCGCAGGTCTGCGCCCACTGTTTTACGGTTCTTTCTTCGTCTCGCAGCTGCGCGAGCGAGTGTTGATCTGTGCATTCGATTGTAATTGAGTAGTAGTCGGTAGCTTCTGTCCTCATGGTGTAGCTCTCCCGCACATGGGGACTGCACGCGACACCCACTTGTTATGCGTCATCTCCGCTAAACCAACCACCGGTGTGATAGACGAGGGGGTACGCAACTAGGCCCTGAACCCGAGACGGGCACCTGGAGCTGCAGTTAAACTGAACACCGGCTTCCAGACTGATTAGCAACAGACTGTTCCTTGCGTTGCCTCCATAACCATGGCACATGGGGCTGTGCCAAAGTTGACCGATATCTCCGGCACACAGGGACTCAGGCGTTAAGTTTCTGCGAGTGCACGCGCAAAATCGTAAAGGTTTCAAGTGTTATACAGCCGTTGAGCTGTTGGAGTTTCTATCTAGTGTCAATCAAAACTAGTCGACATAACACTCGTAGTGGAGCTTTCAGGGGCACTGTAAAAATGCCTACATACCTGGCACTGGTACGCAAAGTCAGAGTCCTCGCCAGTTGTATAGTGAGGCCTCGGTAGACAAACGGTCCACTGCCATATCTTAGGCCTATACGGACGAGTAGAAGGTCTCGTGCGAGGGATGAGATATACGCTGCTTCAAACCATTTCAAGGTACGTTGGAGGTCTATGGCGCATGCTTAGCCCGACTGCGATCACATACAGGCTTACGTTATAGATGGAGGCCAGCATCTATTACTACTGACATAGCACGTGATTTCTACACCTTCTGCTATGACTGGTAGTTATTTCGATTGCGCGGGCCGGAACACAGCACACTGCCTGGGCCCATGGATGCTACGTAACCATCCGACGTACGGCACAGCTAAAGTCCACGAGGGATGGCAAGCCGAGTCGGGTTGGCATGGGCATTTTGATCACGTGGGTTGGGCGCCGGTTTTCGTCTCAATGTATGATCATGCTAATGATTCCATAGTTCTTCCACTACTCACTAACAGTTCTATTGCAGGTGTCCAACAGGATGGTACACTGCGCGGGACAGAGGTTGCTTATTGCAAGGCCGATTCGCCCTCCGCCAACAACTCGGGCGGCATGCTTCATACCGCTTGGTTAAAAGCCCACGGGGCCTGCACTTTATACGAGCTGCCAACGTCATTAGTATGAGGAGATCTTGTTGGCCTGCCCTCTCACAGACGGGCATCGCTAAAATCACGTATCTCCGACAATTTCACTAACGCGCCTATATTGTTCCCCTAAAACAGAAGGCAGACCTAGGGGGGATCGAGACATAGTTCTAGGCCATACCTTGCCCCCGCGCACGTCCGTAGCACTGTCGGCATTGCCAGTGGGACCTTCGCTCACAACAGTAATTTTACCCTCTCACACAGGTGCCCGTCCGTCGACGTGCTGCCAGTGGTATAGAATTTGCTTTCGGTCAACAGCGCGTGCTCGAAGCGGAACTTTTAGGATGTCCTGGCCGTGAGCTCCTCCGCCACCAGTGAAAAGCGCCGTAAGAGAAACAGTTACAAATACACTGTCCGTTTGCAGGCGTTTACCGAAAAGAGAGGGCGCCGTACAGCGCATCTCATTTCTGTCGACTACCTCCGCCCCTAATGTACAATCTGCCTGGCTGTGTGGTGGCAGATAGGGAAGCATCTGCATCAGAGGGCAGCGTCGCGTAAATGAGACATGATTCTGCGTGGTACGCTTAAATAGTCGTATTACTCCCAAGAGAAGCACAGCCGGTGGTTATAGCAAGCAATGATTGTCAAGGCTGGAAAGCATTTACCCCCGAGAACATCCTACTTGGTCTGCGCAGTCGCAGCTTGGAATGACCGGAGTTAGCCTGACGCCCTCCCTGGATCCTCTGTGACTGTTATTACTTAGGCATCTGCACTTTAAAACAGCCCAATTTACCCCGCACGCAGACCGGCTGGATTCAAACAGGTCCCTCCGGTCGAGGATTATTCATGGCCGCAACTGTGGTTGCACTATGCAGGTTGATGCGACGTTATGGGCTCAATGTCTTCTAGGGGACTTCGCCCAGATCCAGTATGCATCAAGAACGATGGCGATCAGTAGATCGTGGGCCGATGCCTAGGGAGGGCGTGAGGCGGTCCTGGCAAGGGTGTTTCCCGGACTTTAGCTAGGCACAGAAAATTGTCTCGTATGGTCTTTGCTTAGTTAAAGTACTCCCCCGTAAACACGCGGCTAATTAGAAATGGCACAAATCAGTCCTATGATAACGGAGCCCAGAGGCTTCATTTAGTTATGACCGCCAGCTTGCGTGTGTGAGACGACCGCGCGGTAACAGCCAACCTTCAGGGTGCAAGAAGCTACTCTCACTACCTCGTTACGTTGCTGCTTTCTTCGTCAACTCGGACTCCGTGAGGTTTATTAACTACTCCGCCGTAAGACCATCCCATACAGGTAATGAAAGTTACGGTACCGCGAGACGCGGAGTTAATTAAAATGTCAGAGGTGCTTCTGAAGTCACCAGTGGCTAGAAGAAGTGTTCAGTATTAAACCCGGCAGTTCAAGGATGAAACCAACTTGCGCGGTTGGTGGGCGGGCGATGGGAGCTGGCCACCGTGATGGACGTGCTTTCAAATTCTTCCCGACCAAAGCTATCGTGAATCGTCAGCCTTAAATATTGGTCTAGACTTTCCCAACGTTACGTAAATCTAGTTGAACAATAATTAGAATCCACCGATTGGCCGCATGCCCGTATCGCCTCCAGGTGGCGCTGCAGGAACCTAAATTGTAGGTACTGCCTGGAGCGCAAAAGTACGTGAATTAAATGTAGAACATTAGCCGCCCTCGGCGGCATCAACCAGACGCCTGCACCCGAGATTAGGCCTACGCATGGAGGTCACGCACCCCCAACGCTTTGGTCGCGCACAACTCGACCTCGATTCAATAAGCATCTCATCCATACGATGACGTTGCCTTGTGAATAAAGGGGTACATCGAGATCTTGACCCAGGCGCGGTTGCCGGTCGTCCATAGAAGTCATTAGAGGCCCGCTAGAGATCGTGCGGCTGGTTGCGGAATCCCGTTCTACCATGGACACAGCCTATGGGTATTCGCCCAAATAGCTCGGGACGATCTACTCGTTAAGCTGTTATGTGGCTTTCCTGAGATTCCTAGCCCGAGCGCGGCTGGGTACTGCGTTCACATGTTGCACTTTTGTGCCTCCAAGCCAGGCCCATTGCCCCCCTCCCGAAGCAGCCTCAAGAATCAAGGGGTGAAAGGAGTCTGACATAATCAATATTCCGTGTGATGCGTTCGTACCCAACTATTGAAGGCGCGCTCCGGTACTCCTCGGTGTTTGATGAGCACGAATCAAAACGCAAACATACAGCAACAGCTTATCATCAATACTAAAACAGGGCACGAGGATTACGTTGGAGGCCCCATATTTTCTGTTAGGGAGGCTTCCATATCTAAGAGCCGCTACTCTGTCGACGACTTAGCTTACATATTGCAGCGTCCATCTGATTGTATTGAGCTTTGAGCTGTCGGTGACAGATATAAGTGTTGACCTTACGAGGTCTGAGAACAGCTGTGCCGTTTTGCACTGAATCCAAAAAGGACCCGGTAGCCCCACTCTACTTAAAAATGTACGCACCTGGAGGACCGTCCTATCGGTATCCAGAGTATCTTAAACCGCCGCGTTAAATATGCCCTCCGCCTAACCGTTTCGGATGACGCCACATGCTATTAAATATGAGTGGGGCCTGTGCGACTCGGCACAACTTTGCGTTCTTAGATCAATCGAGTTGAAGGCGTGGAAAAACGGTCTAAGATTCGAATATGACGTCACATCACTCTTCAATGTCCATTGTATGATGCAGACATGATCGGCTAGTGTGCTGTGTCTCTCATGTCAGATTGATTACCGCTTAATGCTGCAACATATGGGGTTTTCCCTTACATTTCCGGAATGGCCCCCGTCAATTGCCTTCTTTATAACTTCACAACGACCTCGTAACGCATCCAAGGGATAAAAGTAGACAGACTTTTCCACCTACACCTTTTGGACTGCGGGAGGTTACAAGTCCCCGCCCCAACGATTAGCTTAGTTTAAGATTGAACGTCAGGCTCCTGGGCTGAGGGCAAGCTGCCGGCATTGCAACGACCGCCCCCCCTCACCTAGATACAGTATTTATCGCACTTAGCTTCACCATCAAATCTTGCAAAGAACCATGCGCCCGTAGATCCTTGGTTATTGAGTCAGAATCCGCCCCCGTCCATGAATAATCATTTCAGTTGCGCCATATTATTATCGAGCGGCGAAACAGCGAGCTAGTCTGAGTAACCACGAACAGTACTTAACCTCTTCCTGCGGCGTATGGCGGAGATCGGAAATGGGGTAGTTTATGCATCTCTTTCTCTAGCGCAGGCTGGTGTCTAATCCGCTTCCGGCCCTCACTCCCAGGCATCAGCTCCGTACCGTTTGCCTATAAAAAGTTCCGCCAATTTTGTATGGAAACATACGTGGAGTTTCTAGCTGCAGGGTTAATGTCTGTGCGACAAACCGACTTTAGTTTGTACGTTTCAGGCCTCTTGGAGTTCTACACTTCTGGTCTGAGCGGCTCAACTCGATTGAGTCGCTACTGCGCTGAGTGCGTAAGCGCGAGTGGCTGGATGAAACGTGACAGAACAACCGACAGACGTGGGGCATGTATGCAATAGTTCATACGACTGAATTCCAAAGACGCACCATGCATAACATTCGCGGATAAACTCATTTGTTATCTAAGGAGCATGCCCGGACATTAGCTCCGACTTATTAATGCGTATTTGACATAGTACCTCAGCTCACTACAAAGAACCCGCAAGGGGAAGCTTACTCGCCGAGAGGTCCTAGGACATCAAAAAAGATCCAGGCCAACACCATGAGCGCGTCGTCTGTCATCGGGACACGGTCCGACATAGTGGTCTTGGTACTGGAGGAAAGCCGATCCGGGCTGTTTAGGACCGAATAGGTCCCTCCGTGACACACCTTATCTCCAACGTCTTGCGTACCTTAGTAGGACCATGCAGCCCGGTATTCTGCCCACGAATACGTAACTATTCTTATCATGGTGGGACCGACGGACCATCGGCCTGCTCAGCAGCTTCGCAATAACACTCTGGGTTATACCTTTCATTGAAAAGACGTCGACCACCATCAAGGAGGCGCTTGTTGCATTCCGACGGCATTACGGCAACCTAAGTGATCAGCATCATGATGAAGATAAACATTCGGGCTGTATGGAGTAAGCATGCCTGGCATCGCTTTATTCCATGCTCTCATTTCCATTACTGTGCGACTCAAATCACGTCCTATGGGCGTCCGTGTATACGAGCTGTGCCCGGTAGGGAACCCGGAAGGTCATATTCGTCAGTTACCAGGCATCTCCGCCTTGCCTCGGTACAGCCCACGAAAATCATCAGTAGTGCGCAACTCTAGCCGCCGCACGATATTACATGAAGGACATGTTTCCTTGTATATGCATTACGTACAACAACGGTCATCTATGAACCCGTGTAACGCCGCCGCGAGCTTTCTGTTGTACTTGACCATGCCCATACTTAAAATGCGCGGGTGGCTCAGACGTGACTGTATACTTGGATCGCCTTGACTCTTACTTTGCTTTGGTAAGAGATCGACAGCTCCCGCAATCTAGACTCCTTAGATATATGGCTGAGCAGTTAGATCTCTAGGACGTAAATAACAGAATAAGGTCAACAAGCTGGAGCTTGCCACCTGTTCAACCCGTGCAGCATTAAACCCAATCCCAGTGGGCAATAGGGGATCTGCGTAGCTTTACGGCGCACAGCTCACCAGGTGCAAGCATAGCCACCGGGTAAGAAGGATAGTGATGAGGAGACGGTGTTATTGGGCAATATACTACGTAATTGACCTTCCCACGCGCGTCCCTACCCCTTTAAAAATATCGTTAGGTATGTAATTTGCATGGGACGTTGCCGAGTCGTATGTATCACAAGTCCTCGTACAATTATAATTTGCGGTATGAGGTCACTGTGCGCGACCCTCTTGAGTGCCTACAATATATTCAGTAACTACAACACTGTCTATCCTTGGTATTTACCAGATGAGAGATGAACCTGTTCGATGAAAAGTCCGGTAATTGCGAAGTCTTTGGTTTTTCTATCCATTAATACTAATCAGAGCTCAGTACGTTCTAACTGCCTATACAGTACCGGAGAAGGAGACCGAGCAGAGCGCCACTCTTACATATTCGCGGTTGTGCCCTTTGCTACATGGAATTTTCGGGGCTGTATCGATCGGTGGCAGCAATGAATTATAGCTTCCGACACCTGAGCCACTCGTGGCCGGTCGAGAGGTTACATTCCCGTAAGAGCTAGCCGACCTAGCGGTCCTCTTCTCCTAGTTCGGGAAATCCCATAGCAGATTGATTAAGGTTGTACTAAGATATTGTAGATATGGCAGGACGTCCACGGAGAAATCAAACCAGTCGAATAGGAGGAGTCACGTAGTTCTCATTTCATTGGCGTGAGAGAAGCCAGTATGAAGCGTCCGCCCTGGCAAAACCATCCCAAATTGTCCGACGGAAGCACCGGTGCCGTTTTGGCTTTCGTTGTCTATAGCTAGCACCTAGGACGGCCTACATCGCCGATGATGCTCTGCTACACTCCTCTTGTCCTTAGAGTGGATCGCTTTATAAGGACAGCAAGGGGTAGACATTTCCAATCTCGCCACCCATGAGCAAAGCTGTGACTAGGACCCTCAACTATTCATCAGTTACCATAAATGGACTCTACGTAGCGGATCTAATGTTCCCGAGCCTTGTGCGTGCTTAGACTGCCCGACAAAGGTCCTCCGACCGTATCCTGGGAACTCCTGGACACAAGTTATACTACCCGTCCACAGGTGTGTCTCTTAACTTATGTTGGCCCTCGGATCCATGCTTAGCGTCTGCCTTCATTCAACAAGTATTCTACTATATTTCCGCGCGCGTTCATACCCACTTACAGGGTGAGCTCAGCGTTTCCGGGGAATGACGTCAGGCCAGGATTTCATAGACTAGGAGCGAATGCCCGTCCGCCTAAGCGGGCAGAGTGCTGCAGCCGTGTAAGGTCACCGCAAGCTCTAAACTAATCATGAGAAATCACCCACTGTCCACACCCGATTGGAGTTATCATCATACATTGAGTTTATATGATTAGGCCTGTGTGAGAAACGAACTCGGTCAGTTCAGCAGAAGCGTAGCAGCTATGGGGGGTTAATTCAGGTAACTCGTCACTTTCTCTGAGGCAGCAGCCTGAGGCCAACTCAGGTGCCGAAGTCCATGGTGCAGCTTAGTTCCACCGACTTGACGTACGGGGGAAGGGGTCTCGCCTACGTGTGCCGGAAATCGTGCCATCCAATGGAGCACTGGACTTGAGCATACCGCACGCCTAACACCAATATCAGGTCTAGGCGTGAAATGTCTGTAAGCTGACGATATATAGCGCCTTCCGCCGCATCTACTAATATAGAAAACTAACCTTAGGTCTTGAATCCATTGAATGAATCATGTATAGTAGAAACAAGGTATAACTCAAGAATTTAACTAATTCCACCTCCAGGAGTGTCCGGTTATAAAAGACGGACTAATTTCAATAGTAGTTACAGGAGCCTCCTTCGTCGACCGCGGCGACTACTTGTGTTCTAAGGAGGCATTGGTGAGCGAGGCTGGTCTGAGCTAAGATAGATTCGATTGTGCTCTTATCTATTGGGTTGTCCCATAATTGCCAAGTCATTTACTAGGAGTACCGCCTCTTTTTCATCTAAACACCGGAGAGGAGCGTTTAGCGACTCCTCAACTACTTGTAGTCTTCTCGTGTCGGGTCGAGTAAGAAGAGGACGCGTACACTGTGATAATTCTAATGGATTGTAATTTTGTAGGCACTCGTATCGGGTGCCATAGAGTCCCTGGCACAGCCTGGGCGGCCCTGTTCCAAGACTAGTCGCCACACAGAAAGGCGTAGCAATATCGGTCACGTAAGGAAACGATAAATATGTGAACTAAGTGCATCGCTCATAAAAATTCTTCAAACCGCTGTCGATATAGTAGTCGCAACAGACCTCAACTGTGCGAAAGCAGACAGGCAGATCTCTCATAACAGCACCTGTGCTGCGACGCGGTGAGATTATCTCTCGAAAAGGTCCCCCACTATATAGGTATGCATACACATTGAGGATATTTTTGGATGTAAGTAACTTTGAAGCGCCGAAGTTAGAACTCCAGTTATTGTTGACGCGATTTCTGCAGCGCATAAACAGCGTTGGCCAAAGACTCTACTAAAAGCGTCTGGCTGATAATGAAGCTGTGTCTATGAGCGCGGAGTAATAAATTGTCGAAACTTGACAGCGTCAAAAAGGCCGACATGCTCCGTTGGAAACACTCTGTGCGTGCATATTCTACACGTGCCAGAAGAGAATCGCAAGGGTGATCCCGCGGTCCGAGAGTTACTCACCCCGTTTCTGTCTGTACTACCTGTCACCCTTCGAGGGTGGCCGGGTATGCGACCCGTCTACGCTCGTTCTTTAGGACAACCCCACGATAAACTTTCAGCGACAGAATGCTCTTGGTGGACTCTTCCTCGAGTTAGAATGAAATGTAGTGGCCCCTTCAGGAATAGCTATACGGAATGCTCCGGACCCCCCGCCTCGGGATACGTTTAGTTAAGTCTGGATTTGGTAAGTAACGAGCCTCGCCAGCACACGTTTTGTACATCTTATCTACAATCTATATCCGTGACCTGATAGTTGATCCTTATGGGAATGTCAGTTTACAGGCCTCCCTAAGCGTGCCACGTTCTTCCAGTCAATCAGAAGTCCCAGCTTTGAGGCTGCGCTACTAGAAAATCAACTCCGATGAGCACCGGGCAACCCTCTAGTCAAAGGATCCGCTCCAGCCCCCGGTATTTCCAGAGCAAGCTCAGACGGCAGCAGGCATGTGTCCGACAGATGCCGGGATGCCATTGCTGGGATGGTCCCGGTCCGGATCTATAACCTTCCCTTCCGGAACCTGTCCGGAGCGTTACCACTTGTTATACAGAATGTCCCCGCTTACATTAACGGGCTGCAGTGACAGCCGGCATCCCAGCCTACTACGAGTCATCCAAGCCCGAAACGCTGAAGCATGGTGTCGATTTGGGGATTGTGATTCTGCGCTCTGATCGCGACAATGCCAGGCAAAGCGGCAACGGAGCATTGGCCGCGGCGGAACGAGTCTGTGGCCGGTCATTCTCTATATTATATGGTGAGTGGTAAGCAACCTGCCCGTCAGCTAGGATGGTTACCGTGTGCACCCCACACGCAGCATAACAGCCTGGCATAAGCAAGATCTGAACGCGCCAAGGGTTTTGAATTATTCAAGCGCTAGCGCACCCTGATTGTATATAGTAGTTGTATGGCCCTACATATGCTGGTTTTCGAACGTACTACTGCACCATCGACTAACTCTTTCTGAAAACGGCCATCCGCCCTGGATCGTACACCGGGTCTCGCCATTACGACGGTACAATATTACGTTCTTGTACATTGAACAGCGCTGCAACTACCGCTAGCGTTCGCCAATATGTCTATCATCAGCGGGCGATTGGATCCTGGAGAACCAAAACTCGAGACCGGGACATAAACCGATCACGGCTACTGTGCTTAAAGTCAAGTCTAGCTTTATCACAGGCCGTAGCAACTTTCCCTGCTTCGCCTTTAGACGATCCTGTTATCTGTTTAGCTTATTAGTTGGGGTTCATAGCGCGGGACATCAAATCCCCCGGATGAGCACATTAACGCACTCAATAGGTTACATCGGCCTGCCCGCGCATAAACCTAGTCCTGTGGGTCGACCTTATCTCTCCAGATGGGATTGTAAGGCACCCTACAACGCGTGGCCGGTTTACCACAACCCGTGTAGTCGTGTATAGGCCTACGGACGGGGGATGCACACTCAGCAGATGCTTACGGTTCCCCGTGCGGCGGCCATATGAAATGGGGGTGAAGAGATACGAACTCCTCACCTATCTTCCGTGGATTAATGCTAGATATTCATGACGACAGAGGGCGAATGTTAAGTCGTTAGCCAGGAGTTCGGAACCTGGCATTGTGACCTCCACACACTTTCGCCCATACAAGGATCCGCTCTCCGCCAAGGTCCTGAGATAGTGGGATTAAATTGGCCAGCGATTGTGTCACAAGTCATTTTGTAAGCCTATTATGTCTCCCGCGAACCGAGGTGCGGAGTTTTACGGAACTACGGCTGAAAACGGCCAATGTAGTCAAATAAATAATAATTGGTAGTTAGCCATAAATATTCTGTCTCTCAATCTCGCATCCTTTCTTCAGTGCTTGCTCTAGTACCCGAAGAGAGGACCTCTACTCCGAGGTCGTTTTCGACTCTTTGTATGCGCAACAGCACCCCTATCGACCAGCACTCGGGAACTACTTATGGAGGGTCACTGAAACAGTTTCGGTTTGGTGGTGATTGACACGCCAAGAAGAGCGTACCAGCCGTTGACACTGTGTTATGGGGAGATATGGTTATCAAGAGTAAGTCTTTTGCCAGTCGCCGGTACTTACTGCACGGCGTCACTCACGGGTCAACAGCGACTTCTGGTCTGGCGGGTGGGAGTCACATCCGGTGATAGTGCTCGACTGGCAATGTTGAGACCCCCCGCGATGGATGCAGTAAAATGCGCACGACCACGTAGTATGACGGTCTTAGTGGGGGCTGAGGTCAATCGTGAGTGGTGAGTGCAGATTTGCTTGGTCGCTGCGTCATCGACCGCTCCTCACATTATACCCTTGGTGGATTGTAGACGGGATAGGGAAGCTTCATTCCGTCAAACGTAACCCTCTAGTCATTTTTAGAGTTAGGAATATACATAACCACCAGTTCTTCATCACCCGTCTGACATCTCGCAATGTGAATCCACAGTGAGGCTTACAAAGCGGTCGAGGGCCTAGATACTGTAGATCGTTTTCTACCAGGCAATTAAATGATCACAACTGCATAACCCATCGCGTTACGGTCTAATAGTTTATGCGAATATCATGATTGCGAGACGCTCCGGGTCTGCCGCCGCGGTGATGTCCACTAACGCGGCTAAGTTGTAGAATTATTTACTCATATATTGCGACACGATAAGGCATCCTTGTCTAGCCAACACGGCCTACAATTGAGGTTAGTATGTCCGACGGTTCAACTCGCGTTCAACCATGTACGGGAACGCCCGACAGGTCCTCTAGAGTGAGCTTGGGTGAAAACGTACGGACTCTGTGCGTGGCTGCACTACTTTTTTTCCTTAAGTTATCTACCTACGCTCATTGACCCATTTATTACCAAGGCCAAGCACGCTCCCGACTCACCGGGATGATCCACATGTTAACCCTCATGCCGAAGAACTCGCGGGTCACGCACGCCAATGGCCTTTAGATCGTGAGATCTTTAGAGCACTGACCCTGCACTAAGATCGCGTGCACATTCTAGGGAAGGTGCCCCCGTCACACCTACTCCATCCAAACTCAATTTTGGTTTTAGGATAAGATTGGAAACACCCGATCCCCCAGTTATTTGATAGCCCCGAGTGCCGAACTAACTTTCGTCCACATGTCTACGCTTAAGGGCTATCCAAAGTCTTCCTACGGGTATGCCGCTCAAGATGTCGAGGTTTGGGATAATTGTCAGGACCGATACATAGCGACCCCCCACGAGCGCCTGGGGCATGCACAGCCTACGAAACATGTGTCACGAGGCAATCACTCGGGCAGCCACGTCACGCGGGGAGTGAGAACAGACACTGCCTTCTCTGTAAGCGTCTCCACAGAGACTCACATAGTGTTGAGAGACTTCTTTACTGGCGAACTGTTTCTGTTCGTCATACAACAAGTGCGAAGTTTTCTAAATTTCAACTGTACGTAATGAATGTTCAACAACCCATTGCACAACTTCCCGCATGAGTTAAAGTCATTTAACCGGGTGAGACAGGTTATGGACTTCAGGGTCTCTGCTCCGGAGCTTTCCTATGCACGTATCTGTACAGCCAGGTGTGTTTCGAAGACGTCGCTGTAGGAGGTGACACCGGTTCCAGGCTTTCCCCCAACAGAATTGGCGCATAGTTGTCACTTGAATGTTAGGTGCCGGGCGAAATGGGGACTAGGCAGAACATATTAATGACTGTTTAGCGAGTACAATTCAAATCTATTTTTCATCAAAGGTTCCCAACTCTCGTTTAACCGGTTACGGGTGCAGTGCAATAGTGTCCTTGTCAGAAGGGCGATCGGCGTCGTGTCCCAAGCTACGTTGTTATTAGGCGTCAGTGCTCGGCTTGACGTCCGCCGCTACAGGCAAAGCGTATTGGGGAGCCGCAGGTGAGTCGCCTGTAACCTCTCTCTTAAACGAACCTAGGAGCACACGCCGTTGAATTTAATTATAACCCGTTAACTAGAAGGCTGGGTATTCGCCTGTTAGGCATTCCAACTTACCGGTCGCGAATCCTCTCCTCCTAGGATTGGTTACAGCGATGAACATCTCGTCGTAACTCTAACCATGAATACAACCTACGGCCACTATCCCCTGCTCAAAGTAGGAGGTCAACTGAGCCCCGCCCGTTAATCTTCCATTGAACTGCCCCAATGGCAATAGAGATAGGATAGCGGCCTAGACGCGGAATAATGGGAGGGACGCGCTTCCTCTGTTAACATGGCATAATTTGAGACTCGGAGTGTGAGTCTGACGTATAGTTGTCATGTCTCGCAATATCGAGGAAATCGAACAGATTGGGTAAACGTGCAAACTATCTTAGCACCGCAGCTATGACACCTGTACCCTATGCGAGTAATCGTATAGGCTGCCCAGAATCCAATGGCACCAGGACGCGGAGGAGCCTATGTTGGAATTACGGGAGCCGCAAAACATTTCATATCCGCTAGGTAATACTGGGAGTGGCTTGGTAGAAAAATGGTCGTCCCCAGTCGTGTTACGCCCCGGATGGAGGTCAGGCTTACAGATCTGAGGTCCTCTGCTTAACCCACGGTCGTCCTAGGACCCCACGGGGTTACTCGCCACCTATTCCCCACTAAGGATCGCGTTCCTATGTGATTGCAGAAGTTTCGATGGGCGCTCGAGATGGAGGCAATCCTACTAGCGATTCCCACCCCGCTACGCGGCGCTTTTGCGGTTTCACAACTCTACTGGCTCATAACTACAAAAGTAGCCTCACGCTCGCACCCCTTTGAGGCGATGACTTAGCAGTTAGCTATAGTTGGGATTGCGGGATTTGGTTCCCTGAACAAAGTCTAGCTGTCTCATGCTTCCTTCGGCTCCCTGGCCGACCTATAGCCCGTACCATACTCAAAAGGTTGACTCACCACGGGGAACGCTTTTACACGGACATCCCTCGGATATCCTCTGACTGACGGTCGTAATGTACTCGAGCTGTCCCTCTTGGTTGCCCTGAAATCCCCACACACCGACGGGACACCCTACTTTGTCTATGCACATGAGGCTTCCACGGGCCTAAAAGGAGCGCCCCCATATTTGTTCTGTAGCACGACATACGTTACCTGAATGGGGTGGGTTCAGGAAAACTCGCGA
		</sequence>
    <sequence><taxon idref="Location_3_4_1|30.924462846565717"/>
			GCCCCTGAAATCCGCTGGCAAGGGCATAGTTGTTTGGCGTTAAAATCGGTTGCCATCGTACAGGTCGCGTTCACTTTTAGACTTCTACCCAGCGTGCCAGCGGAGACCTGTCCTTGTGATCTAGATTGGTAAGAGGAATAAGCATAGGTGGGGCTATGAACTGAATCGACAAAGGCACTAGGCCCCCGAGATAGACCTCAGCCTTAGCTGTTCACAGTTGGAACTCAAAACATTGTAGAATCCCGACGGACCGTTAAATTCAATAACCCCTGACTAGCGGGCGCGAGTCGGGATCCTAATCTTGTGGCGTTAATGGCTCTCTTGTAGCCAACTAAGTACCGAACCCAATTCGAGCCGCGCAGGTCTGCGCCCACTGTTTTACGGTTCTTTCTTCGTCTCGCAGCTGCGCGAGCGAGTGTCGATCTGTGCATTCGATTGTAATTGAGTAGTAGTCGGTAGCTTCTGTCCTCATGGTGTAGCTCTCCTGCACATGGGGACTGCACGCGACACCCACTTGTTATGCGTCATCTCCGCTAAACTAACCACCGGTGTGATAGACGAGGGGGTACGCAACTAGGCCCTGAACCCGAGACGGGCACCTGGAGCTGCAGTTAAACTGAACACCGGCTTCCAGACTGATTAGCAACAGACTGTTCCTTGCGTTGCCTCCATAACCATGGCACATGGGGCTGTGACAAAGTTGACCGATATCTCCGGCACACAGGGACTCAGGCGTTAAGTTTCTGCGAGTGCACGCGCAAAATCGTAAAGGTTTCAAGTGTTATACAGCCGTTGAGCTGTTGGAGTTTCTATCTAGTGTCAATCAAAACTAGTCGACATAACACTCGTAGTGGAGCTTTCAGGGGCACTGTAGAAATGCCTACATACCTGGCACTGGTACGCAAAGTCAGAGTCCTCGCCAGTTGTATAGTGAGGCCTCGGTAGACAAACGGTCCACTGCCATATCTTAGGCCTATACGGACGAGTAGAAGCTCTCGTGCGAGGGATGAGAAATACGCTGCTTCAAACCATTTCAAGGTACGTTGGAGGTCTATGGCGCATGCTTAGCCCGACTGCGATCTCATACAGGCTTACGTTATAGTTGGAGGCCAGCATCTATTACTACTGACATAGCACGTGATTTCTACACCTTCTGCTATGACTGGTAGTTATTTCGATTGCGCGGGACGGAACACAGCACACTGCCTGGGCCCATGGATGCTACGTAACCATCCGACGTACGGCACAGCTAAAGTCCACGAGGGATGGCAAGCCGAGTCGGGTCGGCATGGGCATTTTGATCACGTAGGTTGGGCGCCGGTTTTCGTCTCAATGTATGATCATGCTAATGATTCCATAGTTCTTCCACTACTCACTAACAGTTCTATTGCAGGTGTCCAACAGGATGGTACACTGCGCGGGACAGAGGTTGCCTATTGCAAGGCCGATTCGCCCTCCGCCAACAACTCGAGCGGCATGCTTCATACCACTTGGTTAAAAGCCCACGGGGCCTGCACTTAATACGAGCTGCCAACGTCATTAGTATGGGGAGATCTTGTTGGCCTGCCCTCTCACAGACGGGCATCGCCAAAATCACGTATCTCCGACAATTTCACTAACGCGCCTATATTGGTCCCCTAAAACAGAAGGCAGACCTAGGGGGGATCGAGACATAGTCCTAGGCCATACCTTGCCCCCGCGCACGTCCGTAGCACTGTCGGCATTGCCAATGGGACCTTCGCTCACAACAGTAATTTTACCCTCTCACACAGGTGCCCGTCCATCGACGTGCTGCCAGTGGTGTAGAAATTGCTTTCGGTCAACAGCGCGTGCTTGAAGCGGAACTTTTAGGATGTCCTGGACGTGAGCTCCTCCGCCACCAGTGAAAAGCGCCGTAAGAGAAACAGTTACAAATACACTGTCCGTTTGCAGGCGTTTACCGAAAAGAGAGGGCGCCGTAAAGCGCATCTCATTTCTGTCGGCTACCTCCGCCCCTAATGTACAATCTGCCTGGCTGTGTGGTGGCAGATAGGGAAGCATCTGCATCAGAAGGCAGCGTCGCGTAAATGAGACATGATTCTGCGTGGTACGCTTAAATAGTCGTATTACTCCCAAGAGAAGCACAGCCGGTGGTTATAGCAAGCAATGATTGTCAGGGCTGGAAAGCATTTACCCCCGAGAACATCCTACTTGGTCTGCGCAGTCGCAGCTTGGAATGACCGGAGTTAGCCTGACGCCCTCCCTGGATCCTCTGTGACTGTTATCACTTAGGCATCTGCACTTTAAAACAGCCCAATTTACCCCGCACGCAGACCGGCTGGATTCAAACAGGTCCCTTCGGTCGAGGATTATTCATGGCCGCAACTGTGGTCGCACTATGCAGGTTGATGCGACGTTATGGGCTCAATGTCTTCTAGGGGACTTCGCCCAAATCCAGTATGCATCAAGAACGATGGCGATCAGTAGATCGTGGGCCGATGCCTAGGGAGGGCGTGAGGCGGTCCTGGCAAGGGTGTTTCCCGGACTTTAGCTAGGCACAGAAAATTGTCTCGTATGGCCTTTGCTTAGTTAAAGTACTCCCCCGTAAACACGCGGCTAATTAGAAATGACACAAATTAGTCCTATGATAACGGAGCCCAGAGGCTTCATTTAGTTATGATCGCCAGCTTGCGTGTGTGAGACGACCGCGCGGTAACAGCCAATCTTCAGGGTGCAAGAAGCTACTCTCACTACCTCGTTACGTTGCTGCTTTCTTCGTCAACTCGGACTCCGTGAGGTTTATTAACTACTTCGCCGTAAGGCCATCCCATACAGGTAATGAAAGTTACGGTACCGCGAGACGCGGAGTTAATTAAAATGTCAGAGGTGCTTCTGAAGTCACCAGTGGCTAGAAGAAGTGTTCAGTATTAAACCCGGCAGTTCGAGGATGAAACCAACTTGCGCGGTTGCTGGGCGGGCGATGGGAGCTGGCCACCGTGACGAACGTGCTTTCAAATTCTTCCCGAGCAAAGCTATCGTGAATCGTCAGCCTTAAATATTGGTCTAGACTTTCCCAATGTTACGTAAATCTAGTTGAACAATAATTAGAATCCACCGATTGGCCGCATGCCCGTATCGCCGCAAGGTGGCGCTGCAGGAACCTAAATTGTAGGTACTGCCTGGAGCGCAAAAGTACGTGAATTAAATGTAGAACATTAGCCGCCCTCGGCGGCATCAACCAGACGCCTGCACCCAAGATTAGGCCTACGCATGGAGGTCACGCACCCCCAACGCTTTGGTCGCGCACAACTCGACCTCGATTCAATTAGCATCTCATCCATACGATGACGTTGCCTTGTGAATAAAGGGGTACACCGAAATCTTGACCCAGGCGCGGTTGCCGGTCGTCCATAGAAGTCACTAGAGGCCCGCTAGAGATCGTGCGGCTGGTTGCGGAATCCCGTTCTACCATGGACACAGCCTATGGGTATTCGCCCAAATAGCTCGGGACGGTCTACTCGTTAAGCTGTTATGTGGCTTTCCTGAGATTCCTAGCCCGAGCGCGGCTGGGTACTGCGTTCACATGTTGCACTTTTGTGCCTCCAAGCCAGGCCCATTGCCCCCCTCCCGAAGCAGCCTCAAGAATCAAGGGGCGAAAGGAGTCTGACATAATCAATATTTCGTGTGATGCGTTCGTACCCAACTAATTAAGGCGCGCTCCGGTACTCCTCGGCGTTTGATGAGCACGAATCAAAACGCAAACATACAGCAACAACTTATCATCAATACTAAAACAGGGCACGAGGATTACGTTGGAGGCCCCATATTTTCTGTTAGGGAGGCTTCCATATCTAAGAGCCGCTAATCTGTCGACGACTTAGCTTACACATTGCAGCATCCATCTGATTGTATTGAGCTTTGAGCTGTCGGTGACAGATATAAGAGTTGACCTTACGAGGTCTGAGAACAGCTGTACCGTTTTGCACTGAATCCAAAAAGGACCCGGTAGCCCCACTCTACTTAAAAATGTACGCACCTGGAGGACCGTCCTATCGGTATCCAGAGTATCTTAAACCGCCGCGTTAAATATGCCCTCCGCCTAGCCGTTTCGGATGACGCCACATGATATTAAATATGAGTGGGGCCTGTGCGACTCGGCACAACTTTGCGTTCTTAGATCAAACGTGTTGAAGGCGTGGAAAAACGGTCTAAGATTCGAACATGACGTCACATCACTCTTCAATGTCCATTGTATGATGCAGACATGATCGGCTAGTGTGCTGTGTCTCTCATGTCAGATTGATTACCGCTTAATGCTGCAACATATGGGGTTCTCCCTTACATTTCCGGAATGGCCCCCGTCAATTGCCTTCTTTATAACTTCACAACGACCTCGTAACGCATCCAAGGGATAAAAGTAGACAGACCTTTCCACCTACACCTTTTGGACTGCGGGAGGTTACAAGTCCCCGCCCCAACGATTAGCTTAGTTTAAGATTGAACGTCAGGCTCCTGGGCTGACGGCAAGCTGCCGGCATTGCAACGACCGCCCCCGCTCACCTAGATACAGTATTTATCGCACTTAGCTTCACCATCAACTCTTGCAAAGAACCATGCGCCCGTAGATCCTTAGTTATTGAGTCAGAATCCGCCCCCGTCCATGAATAATCATTTCAGTTGCGCCATATTATTATCGAGCGGCGAAACAGCGAGCTAGTCTGAGTAACCACGAACAGTACTTAACCTCTTCCTGCGGCGTATGGCGGAGATCGGAAATGGGGTAGTTTATGCATCTCTTCCACTAGCGCAGGCTGGTGTCCAATCCGCTTCCGGCCCTCACTCCCAGGCATCAGCTCCGTACCGTTTGCCTATAAAAAGTTCCGCCAATTTTGTATGGAAACATACGTGGAGTTTCTAGCTGCAGGGTTAATATCTGTGCGACAAACCGACTTTAGTTTGTACGTTTAAGGCCTCTTGGAGTTCTACACTTCTGGTCTGAGCGGCTCAACTCGATTGAGTCGGTACTGCGCTGAGTGCTTAGGCGCGAGTGGCTGGATGAAACGTGACAGAACAACCGACAGACGTGGGGCATGTATGCAATAGTTCATATGACTGAATTCCGAAGACGCACCATGCATAACATTCGCGGATAAACTCATTTGTTATCTAAGGAGCATGCCCGGACATTAGCTCTGACTTATTAATGCATATTTGACATAGTACCTCAGCTCACTACAAAGAACCCGCAAAAGGAAGCTTACTCACCGAGAGGTCCTAGGACATCGAAAAAGACCCAGGCCAACACCATGAGCGCGTCGTCTGTCATCGGGACACGGTCCGACATAGTGGTCTCGGTACTGGAGGAAAGCCGATCCGGGCTGTTTAGGACCGAATAGGTCCCTCCGCGACCCACCTTATCTCCAACGTCTTGCGTACCTTAGTAGGACCATGCAACCCGGTATTCTGCCCACGAATACGTAACTATTCTTATCATGGTGGGACCGACGGACCATCGGCCTGCTCAGCAGCTTCGCAATAACACTCTGGGTTCTACCTTTTATTGAAAAGACGTCGACCACCATCTAGGAGGCGCTTGTTGCATTCCGACGGCATTACGGCAACCTAAGTGATCAGCATCATGATGAAGATAAACATTCGGGCTGTAAGGAGTAAGCATGCCTGGCATCGCTTTATTCCATGCTGCCATTTCCATTACTGTGCGACTCAAATCACGTCCTATGGGCGTCCGTGTATACGAACTGTGCCCGGTAGGGAACCCGGAAGGTCATATTCGTCAGTTACCAGGCATCTCCGTCTTGCCTCGGTACAGCCCACGAAAATCATCAGTAGTGCGCAACTCTAGCCGCCGCACGATATTACATGAAGGACATGTTTCCTTGTATATGCATTACGTACAACAACGGTCATCTATGAACCCGTGTAACGCCGCCGCGAGCTTTCTGTTGTGCTTGACCATGCCCATACTTAAAATGCGCGAGTGGCTCAGACGTGACTGTATACTTGGATCGCCTTGACTCTTACTTTGCTTTGGTAAGAGATCGACAGTTCCCGCAATCTAGACTCCTTAGATATCTGGCTGAGCAGTTAGATCTCTAGGACGTAAATAACAGAATGAGGTCAACAAGCTGGAGCTTGCCACCTGTTCAACCCGTGCAGCATTAAACCCAATCCCAGTGGGCAATAGGGGATCTGCGCAGCTTTACGGCGCACAGCTCACCAGGTGCAAGCATAGCCACCGGGTAAGAAGGATAGTGATGAGGAGACGGTGTTATTGGGCAATATAATACGTCATTGACCTTCCCACGCGCGACCCTACCCCTTTAAAAATATCGTTAGGTATGTAATTTGCATGGAACGTTGTCGAGTCGTATGTATCACAAGTCCTCGTACAATTATAATTTGCGGTGTGAGGTCACTGTGCGCGACCCTCTTGAGTGCCTACAATATATTCAGTAACTACAACACTGTCTATCCTTGGTATTTACCAGATGAGAGATGAACCTGTTCGATGAAAAGTCCGGTAATTACGAAGTCTTTGGTTTTTCTATCCATTAAAACTAATCAGCGCTCAGTACGTTCTAACTGCCTATACAGTACCGGAGAAGGAGACCGAGCAGAGCGCCACTCTTACATATTCGCGGTTGTGCCCTTTGCTACATGGAATTTTCGGGGCTGTATCGATCGGTGGCAGCAATGAATTATAGCTTCTGACACCTGAGCCACTCGTGGCCGGTCGAGGGGTTACATTCCCGTAAGAGCTAGCCGACCTAGCGGTCCTCTTCTCCTAGTTCGGGAAATCCCATAGCAGATTGATTAAGGTCGTACTAAGATATTGTAGATATGGCAAGACGTCCACGGAGAAATCAAACCAGTCGAATAGGAGGAGTCACGTAGTTCTCATTTCATTGGCGTGAGAGAAGCCAGTTTGAAGCGTCCGCCCTGGCAACACCATCCCAAATTGTCCGACGGAAGCACCGGTGCCGTCTTGGCTTTCGTTGTCTATAGCTAGCACCTAGGACGGCCTACATCGCCGATGATGCTCTGCTACACTCCTCTTGTCCTTAGAGTGGATCGCTTTATAAGGACAGCAAGGGGTAGACATTTCCAATCTCGCCACCCATGAGCAAAGCTGTGACTAGGACCCTCAACTATTCATCAGTTGCCATAAATGGACTCTACGTATCGGATCTAATGTTCCCGAGCCTTGTGCGTGCTTAGACTGCCCGACAAAGGTCCTCCGACCGTATCCTGGGAACTCCTGGACACAAGTTATACTACCCGTCCACAGGTGTGTCTCTTAACTTATGTTGGCCCTCGGATCCATGCTTAGCGTCTGCCTTCATTCAACAAGTATTCTACTATATTTCCGCGCGCGTTCATACCCACTTACAGGGTGAGCTCAGCGTTTCCGGGGAATGACGTCAGGCCAGGATTTCATAGACTAGGAGCGAATGCCCGTCCGCCCAAGCGGGCAGAGTGCTGCAGCCGTGTAAGGTCACCGCAAGCTCTAAACTAATCATGAGAAATCACCCACTGTCCACACCCGATTGGAGTTATCATCATACATTGAGTTTATATGATTAAGCCTGTGTGAGAAACGAACTCGGTCAGTTCAGCAGAAGCGTAGCAGCTATGGGGGGTTAATTCAGGTAACTCGTCACTTTCTCTGTGGCAGCAGCCTGAGGCCAACTCAGGTGCCGAAGTCCATGGTGCAGCTTAGTTCCACCGATTTGACGTACGGGGGAAAGGGTCTCGCCTACGTGTGCCGGATATCGTGCCATCCAATGGAGCACTGGACTTGAGCATACCGCACGCCTAACACCAATATCAGGTCTAGGCGTGAAATGTCTGTAAGCTGACGATATATAGCGCCTTCCGCCGCATCTACTAATATAGAAAACTAACCTGAGGTCTTGAATCCATTGAATGAATCATGTATAGTAGAAACAAGGTATAACTCAAGAATTTAACTAATTCCACCTCCAGGAGTGTCCGGTTATAAAGGACGGACTAATTTCAATAGTAGTTACAGGAGCCTCCTTCGTCGACCGCGGCGACTAATTGTGTTCTAAGGAGGCATCGGTGAGCGAGGCTGGTCTGAGCTAAGATAGATTCGATTGTGCTCTTATCTATTGGGTTGTCCCATAATTACCAAGTCATTTACTAGGAGTACCGCCTCTTTTTCATCTAAACACCGGAGAGGAGCGTTTAGCGACTCCTCAACTACTTGTAGTCTTCTCGTGTCGGGTCGAGTAAGAAGAGGACGCGTACACTGTGATAATTCTAATGGATTGTAATTTTGTAGGCACTCGTATCAGGTGCCATAGAGTCCCTGGCACAGCCTGGGCGGCCCTGTTCCAAGACTAGTCGCCACACAGAAAGGCGTAGCAATATCGGTCACGAAAGGAAACGATAAATATGTGAACTAAGTGCATCGCTCATAAAAATTCTTCAAACCGCTGTCGATATAGTAGTCGCAACAGACCTCAACTGTGCGAAAGCAGACAGGCAGATCTCTCATAACAGCACCTGTGCTGAGACGCGGTGAGATTATCTCTCGAAAAGGTCCCCCACTATATACGTATGCATACACATTGAGGATATTTTTGGATGTAAGTAACTTTGAAGCGCCGAAGTTAGAACTCCAGTTATTGTTGACGCGATTTCTGCAGCGCATAAACAGCGTTGGCCAAAGGCTCTACTAAAAGCGTCTGGCTGATAATGAAGCTGTGTCTATGAGCGCGGAGTAATAAATTGTCGAAACTTGACAGCGTCAAAAAGGCCGACATGCTCCGTTGGAAACACTCTGTGCGTGCATATTCTACACGTGCCAGAAGAGAATCGCAAGGGTGATCCCTCGGTCCGAGAGTTATTCACCCCGTTTCTGTCTGTACTACCTGTCACCCTTCGAGGGTGGCCGGGTATGCGACCCGTCTACGCTCGTTCTTCAGGACAACCCCACGATAAACTTTCAGCGACAGAATGCTCTTGGTGGGCTCTTCCTCGAGTTAGAATGAAATGTAGTGGCCCCTTCAGGAATAGCTATACGGAATGCTCCGGACCCCCCGCCTCGGGATACGTTTAGTTAAGTCTGGATTTGGTAAGTGACGAGCCTCGCCAGCACACGTTTTGTACATCCTATCTACGATCAATATCCGTGACCTGATAGTTGATCCTTATGGGAATGTCAGTCTACAGGCCCCCCTAAGCGTGCCACGTTCTTCCAGTCAATCAGAAGTTCCAGCTTTGAGGCTGCGCTACTAGAAAATCAACTCCGATGAGCACCGGGCAACCCTCTAGTCAAAGGATCCGCTCCAGCCCCCGGTATTTCCAGAGCAAGCTCAGACGGCAGCAGGCATGTGTCCGACAGATGCCGGGATGCCATTGCTGGGATGGTCCCGGCCCGGATCTATAGCCTTCCCTTCCGGAACCTGTCCGGAGCGTTACCACTTGTTATACAGAAGGTCCCCGTTTACATAAACGGGCTGCAGTGACAGCCGGCATCCCAGCCTACTACGAGTCATCCAAGCCCGAAACGCTGAAGCATGGTGTCGATTTGGGGATTGTGGTTCGGCGCTCTGATCGCGACAGTGCCAGGCAAAGCGGCAACGGAGCATTGGCCGCGGCGGAACGAGTCTGTGGCCGGTCATTCTCTATATTATATGGTGAGTGGTAAGCAACCTGCCCGTCAGCTAGGATGGTTACCGTGTGCACCCCACACGCAGCATAACAGCCTGGCATAAGCAAGATCCGAACGCGCCAAGGGTTTTGAACTGTTCAAGCGCTAGCGCACCCTGATTGTATATAGTAATTGTATGGCCCTACATATGCTGGTTTTCGAACGTACTACTGCACCATCGACGAACTCTTTCTGAAAACGGCCATCCGCCCTGGGTCGTACACCGAGTCTCGCCATTACGACGGTGCAATATTACATTCTTGTGCATTGAACAGCGCTGCAACTACCGCTAGCGTTCGCCTATATGTCTATCATCAGCGGGCGATTGGATCCTGGAGAACCAAAACTCGAGACCGGGACATAAACTGATCACGGCTACTGTGCTTAAAGTCAAGTCTAGCTTTATCACAGGCCGTAGCAACGTTCCCTTCTTCGCCTTTAGACGATCCTGTTTTCTGTCTAGCTTATTAGTTGGGGTTCATAGCGCGGGACATCAAATCCCCCGGATGAGCACATTAACGCACTCAATAGGTTACATCGGCCTGCCGGCGCATAAACCTAGTCCTGTGGGTCGACCTTATCTCTCCAGATGGGATTGTAAGGCACCCTACAACGCGTGGCCGGTTTACCACAACCCGTGTAGTCGTGTATAGGCCTACGGACGGGGGATGCACACTCAGCAGATGCTTACGGTTCCCCGTGCGGCGGCCATATGAAATGGGGGTGAAGAGATACGAACTCCTCACCTATCTTCCGTGGATTAATGCTAGATATTCATGACGACAGAGGGCGAATGTTAAGTCGTTAGCCAGGAGTTCGAAACCTGGCATTGTGACCTCCACACACTTTCGCCCATACAAGGATCCGCTCCCCGCCAAGATCCTAAGATAGTGGGATTAAATTGGCCAGCGATTGTGTCACAACTCCATTTGTAAGCCTATTATGTCTCCCGCGAACCGAGGTGCGGAGTTTTACGGAACTACGGCTGAAAACGGCCAATGTAGTCAAATAAATAATAATTGGTAGTTAGCCATAAATATTCTGTCTCTCAATCTCGCATCCTTTCTTCAGTGCATGCTCTAGTACCTGAAGAGAGGACCTCTACTCCGAGGTCGTTTTCGACTCTTTGTATGCGCAACAGCACCCCTATCGACCAGCACTCGGGAACTACTTATGGAGGGTCACTAAAACAGTTTCGGTTTGGTGGTGATTGACACGGCAAGAAGAGCGTATCAGCCGTTGACACTGTGTTATGGGGAGATATGGTTATCAAGAGTAAGTCTTTTGCCAGTCGCCGGTACTTACTGCACGGCGTCACTCACGGGTCAACAGCGACTTCTGGTCTGGCGGGTGGGAGTCACATCCGGTGATAGTGCTCGACTGGCAGTGTTGAGACCCCCCGCGATGGATGCAGTAAAATGCGCACGACCACGTATTATGACGGTCTTAGTGGGGGCTGAGGTCAATCGTGAGTGGTGAGTGCAGCTTTGCTTGGTCGCTGCGTCGTCGACCGCTCCTCACATTATACCCTTGGTGGATTATAGACGGGATAGGGAAGCTTCATTCCGTCAAACGTAACCCTCTAGTCATTTTTAGAGTTAGGAATATACATAACCACCAGTTCTTCGTCACCCGTCTGACATCTTGCAATGTGAATCCACAGTGAGGCTTACAAAGCGATCGAGGGCCTAGATACTGTAGATCGTTTTCTACCAGGCAATTAAATGATCACAACTGCATAACCCATCGCGTTACGGTCTAACAGTTTATGCGAATATCATGATTGCGAGCCGCTCCGGGTCTGCCGCCGCGATGATGTCCACTAACGCGGCTAGGTCGTGGAATTATTTACTCATATATTGCGACACGATAAGGCATCCTTGTCTAGCCAACACGGCCTACAATTGAGGTTAGTATGTCCGACGGTTCAACTCGCGTTCAACCATGTACGGGAACGCCCGACAGGTCCTCTAGAGTGAGCTTGGGTGAAAACGTACGGAATCTGTGCGTGGCTGCACTACTTTTTTTCCTTAAGTTATCTACCTACGCTCATTGGCCCATTTATTATCAAGGCCAAGCACGGTCCCGACGCACCGGGACGATCCACATGTTAACCCTCATGCCGAAGAACTCGCGGGTCACGCACGCCAATGGCCTTTAGATCGTGAGATCTTTAGAGCACGGACCCTGCACTAAGATCGCGTGCACATTCTAGGGAAGGTGCCCCCGTCACACCTACTCCATCCAAACTCAATTTTGGTTTTAGGATAAGATTGGAAACACCCGATCCCCCACTTATTTGATAGCCCCGAGTGCCGAACTAACTTTCGTCCACATGTCTACGCTTAACGGCTATCCAAAGTCTTCCTACGGGTATGCCGCTCAAGATGTCGAGGTTTGGGATAATTGTCAGGACCGATACATAGCGACCCCCCACGAGCGCCTGGGGCACGCACAGCCTACGAAACATGTGTCACGAGGCAATCACTCGGGCAGCCACGTCACGCGGGGAGTGAGAACAGACACTGCCTTTTCTGTAAGCGTCTCCACAGAGACTCACATAGTGTTGAGAGACTTCTTTACTGGCGAACTGTTTCTGTTCGTCATACAACAAGTGCGAAGTTTTCTAAATTTCAACTGTACGTAATGAATGCTCAACAACCCATTGCACAACTTCCCCCATGAGTTAAAGTCATTTAACCGGGTGAGACAGGTTATGGACTTCAGGGTCTCTGCTCCGGAGCTTTCCTATGCACGTATCTGTACAGCCAGGTGTGTTTCGAAGACGTCGCTGTAGGAGGTGACACCGGTTCCAGGCTTTCCCCCAACAGAATTGGCGCATAGTTGTCACCTGAATGTTAGGTGCCGGGCGAAATGGGGACTAGGCAGAACATATTAATGACTGTTTAGCGAGTACAATTCAAATCTATTTTTCATCAAAGGTTCCCAACTCTCGTTTAACCGGTTACGGGTGCAGTGCAATAGTGTCCTTGTCAGAAGGGCGATCGGCGTCGTGTCCCAAGCCACGTTGTTATTAGGCGTCAGTGCTCGGCTTGACGTCCGCCTCTACAGGCAAAGCGTATTGGGGAGCCGCAGGTGAGTCGCCTGTAACCTCTCTCTTAAACGAACCTAGGAGCACACGCCGTTGAATTTAATTATAACCCGTTAACTAGAAGGCTGGGTATTCGCCTTTTAGGCATTCCAACTTACCGGTCGCGAATCCTCTCCTCCTAGGACTGGTTACAGCGATGCACATCTCGTCGTAACTCTAACCATGAGTACAACCTACGGCCACTATCCCCTGCTCAAAGTAGGATGTCAACTGAGCCCCGCCCGTTAATCTTCCATTGAACTCCCCCAATGGCAATAGAGATAGGACAGCGGCCTAGACGCGGAATAATGGGAGGGACGCGCTTCCTCTGTTAACATGGCATAATTTGACAGTCGGAGTGTGAGTCTGACGTGTAGTTGTCATGTCTCGCAATATCGAGGAAATCGAACAGATTGGGAAGACGTGCAAACTATCTTAGCACCGCAGTTATGACACCTGTACCCTATGCGAGTAATCGTATAGACTGCCCAGAATCCAATGGCACCAGGACGCGGAGGAGCCTATGTTGGAATTACGGGAGCCGCAAAACATTTCATATTCGCTAGGTAATACTGGGAGTGGCTTGGTAGAAAAATGGTCGTCCCCAGTCGTGTTACGCCCCGGATGGAGGTCAGGCTTACAGATCTGAGGTCCTCTGCTTAACCCACGGTCGTCCTAGGACCCCACGGGGTTACTCGCCACCTATTCCCCACTAAGGATCGCGTTCCTATGTGATTGCAGAAGTTTAGATGGGCGCTCGAGATGGAGGCAATCCTACTAGCGATTCCCACCCCGCTACGCGGCGCTTATGCGGTTTCACAAATCTACTGGCTCATAAATACAAAAGTAGCCTCACGCTCGCACCCCTTTGAGGCGATGACTTAGCAGTTAGCTATGGTTGGGATTGCGGGATTTGGTTCCCTGAACCAAGTCTAGCTGTCTCATGCTTTCTTCGGCTCCCTGGCCGACCTAAAGCCCGTACCATACTCAAAAGGTTGACTCACCACGGGGAACGCTTTTACACGGACATCCCTCGGATATCCTCTGACTGACGGTCGTAATGTACTCGAGCTGTCCCTCTTGGTTGCCCTAAAATCCCCACACACCGACGGGACACCCTACTTTGTCTATGCACATGAGGCTTCCACGGGCCTAAAAGGAGCGCCCCCATATTTGTTCTGTAGCACGACATACGTTACCTGAATGGGGTGGGTTCAGGAAAATTCGCGA
		</sequence>
    <sequence><taxon idref="Location_3_4_0|32.02055239538191"/>
			GCCCCTGAAATCCGCTGGCAAGGGCATAGTTGTTTGGCGTTAAAATCGGTTGCCATCGTACAGGTCGCGTTCACTTTTAGACTTCTACCCAGCGTGCCAGCGGAGACCTGTCCTTGTAATCTAGATTGGTAAGAGGAATAAGCATCGGTGGGGCTATGAACTGAATCGACAAAGGCACTAGGCCCCCGAGATAGACCTCAGCCTTAGCTGTTCACAGTTGGAACTCAAAACATTGTAGAATCCCGACGGACCGTTAAATTCAATAACCCCTGACTAGCGGGCGCGAGTCGGGATCCTAATCTTGTGGCGTTAATGGCTCTCTTGTAGCCAACTAAGTACCGAACCCAATTCGAGCCGCGCAGGTCTGCGCCCACTGTTTTACGGTTCTTTCTTCGTCTCGCAGCTGCGCGAGCGAGTGTCGATCTGTGCATTCGATTGTAATTGAGTAGTAGTCGGTAGCTTCTGTCCTCATGGTGTAGCTCTCCTGCACATGGGGACTGCACGCGACACCCACTTGTTATGCGTCATCTCCGCTAAACTAACCACCGGTGTGATAGACGAGGGGGTACGCAACTAGGCCCTGAACCCGAGACGGGCACCTGGAGCTGCAGTTAAACTGAACACCGGCTTCCAGACTGATTAGCAACAGACTGTTCCTTGCGTTGCCTCCATAACCATGGCACATGGGGCTGTGACAAAGTTGACCGATATCTCCGGCACACAGGGACTCAGGCGTTGAGTTTCTGCGAGTGCACGCGCAAAATCGTAAAGGTTTCAAGTGTTATACAGCCGTTGAGCTGATGGAGTTTCTATCTAGTGTCAATCAAAACTAGTCGACATAACACTCGTAGTGGAGCTTTCAGGGGCACTGTAGAAATGCCTACATACCTGGCACTGGTACGCAAAGTCAGAGTCCTCGCCAGTTGTATAGTGAGGCCTCGGTAAACAAACGGTCCACTGCCATATCTTAGGCCTATACGGACGAGTAGAAGGTCTCGTGCGAGGGATGAGATATACGCTGCTTCAAACCATTTCAAGGTACGTTGGAGGTCTATGGCGCATGCTTAGCCCGACTGCGATCTCATACAGGCTTACGTTATAGTTGGAAGTCAGCATCTATTACTACTGACATAGCACGTGATTTCTACACCTTCTGCTATGACTGGTAGTTATTTCGATTGCGCGGGACGGAACACAGCACACTGCCTGGGCCCATGGATGCTACGTAACCATCCGACGTACGGCACAGCTAAAGTCCACGAGGGATGGCAAGCCGAGTCGGGTCGGCATGGGCATTTTGATCACGTAGGTTGGGCGCCGGTTTTCGTCTCAATGTATGATCATGCTAATGATTCCATAGTTCTTCCACTACTCACTAACGGTTCTATTGAAGGTGTCCAACAGGATCGTACACTGCGCGGGACAGAGGTTGCCTATTGCAAGGCCGATTCGCCCTCCGCCAACAACTCGAGCGGCATGCTTCATACCACTTGGTTAAAAGCCCACGGGGCCTGCACTTTATACGAGCTGCCAACGTCATTAGTATGGGGAGATCTTGTTGGCCTGCCCTCTCACAGACGGGCATCGCCAAAATCACGTATCTCCGACAATTTCACTAACGCGCCTATATTGTTCCCCTAAAACAGAAGGCAGACCTAGGGGGGATCGAGACATAGTCCTAGGCCATACCTTGCCCCCGCGCACGTCCGTAGCACTGTCGGCATTGCCAATGGGACCTTCGCTCACAACAGTAATTTTACCCTCTCACACAGGTGCCCGTCCGTCGACGTGCTGCCAGTGGTATAGAAATTGCTTTCGGTCAACAGCGCGTGCTCGAAGCGGAACTTTTAGGATGTCCTGGCCGTGAGCTCCTCCGCCACCAGTGAAAAGCGCCGTAAGAGAAACAGTTACAAATACACTGTCCGTTTGCAGGCGTTTACCGAAAAGAGAGGGCGCCGTAAAGCGCATCTCATTTCTGTCGGCTACCTCCGCCCCTAATGTACAATCTGCCTGGCTGTGTGGTGGCAGATAGGGAAGCATCTGCATCAGAAGGCAGCGTCGCGTAAATGAGACATGATTCTGCGTGGTACGCTTAAATAGTCGTATTACTCCCAAGAGAAGCACAGCCGGTGGTTATAGCAAGCAGTGATTGTCAGGGCTGGAAAGCATTTACCCCCGAGAACATCCTACTTGGTCTGCGCAGTCGCAGCTTGGAATGACCGGAGTTAGCCTGACGCCCTCCCTGGATCCTCTGTGACTGTTAGTACTTAGGCATCTGCACTTTAAAACAGCCCAATTTACCCCGCACGCAGACCGGCTGGATTCAAACAGGTCCCTTCGGTCGAGGATTATTCATGGCCGCAACTGCGGTCGCACTATGCAGGTTGATGCGACGTTGTGGGCTCAATGTCTTCTAGGGGACTTCGCCCAGATCCAGTATGCATCAAGAACGATGGCGATCAGTAGATCGTGGGCCGATGCCTAGGGAGGGCGTGAGGCGGTCCTGGCAAGGGTGTTTCCCGGACTTTAGCTAGGCACAGAAAATTGTCTCGTATGGTCTTTGCTTAGTTAAAGTACTCCCCCGTAAACACGCGGCTAATTAGAAATGGCACAAATTAGTCCTATGATAACGGAGCCCAGAGGCTTTATTTAGTTATGATCGCCAGCTTGCGTGTGTGAGACGACCGCGCGGTAACAGCCAATCTTCAGGGTGCAAGAAGCTACTCTCACTACCTCGTTACGTTGCTGTTTTCTTCGTCAACTCGGACTCCGTGAGGTTTATTAACTACTTCGCCGTAAGGCCATCCCATACAGGTAATGAACGTTACGGTACCGCGAGACGCGGAGTTAATTAAAATGTCAGGGGTGCTTCTGAAGTCACCAGTGGCTAGAAGAAGTGTTCAGTATTAAACCCGGCAGTTCGAGGATGAAACCAACTTGCGCGATTGCTGGGCGGGCGATGGGAGCTGGCCACCGTGACGAACGTGCTTTCAAATTCTTCCCGACCAAAGCTATCGTGAATCGTCAGCCTTAAATATTGGTCTAGACTTTCCCAACGTTACGTAAATCTAGTTGAACAATAATTAGAATCCACCGATTGGCCGCATGCCCGTATCGCCGCAAGGTGGCGCTGCAGGAACCTAAATTGTAGGTACTGCCTGGAGCGCAAAAGTACGTGAATTAAATGTAGAACATTAGCCGCCCTCGGCGGCATCAACCAGACGCCTGCACCCAAGATTAGGCCTACGCATGGAGGTCACGCACCCCCAACGCTTTGGTCGCGCACAACTCGACCTCGATTCAATTAGCATCTCATCCATACGATGACGTTGCCTTGTGAAGAAAGGGGTACATCGAAATCTTGACCCAGGCGCGGTTGCCGGTCGTCCATAGAAGTCATTAGAGGCCCGCTAGAGATCGTGCGGCTGGTTGCGGAATCCCGTTCTACCATGGACACAGCCTATGGGTATTCGCCCAAATAGCTCGGGACGATCTACTCGTTAAGCTATTATGTGGCTTTCCTGAGATTCCTAGCCCGAGCGCGGCTGGGTACTGCGTTCACATGTTGCACTTTTGTGCCTCCAAGCCAGGCCTATTGCCCCCCTCCCGAAGCAGCCTCAAAAATCAAGGGGTGAAAGGAGTCTGACATAATCAATATTCCGTGTGATGCGTTCGTACCCAACTATTTAAGGCGCGCTCCGGTACTCCTCGGCGTTTGATGAGCACGAATCAAAACGCAAACATACAGCAACAACTTATCATCAATACTAAAACAGGGCACGAGGATTACGTTGGAGGCCCCATATTTTCTGTTAGGGAGGCTTCCATATCTAAGAGCCGCTAATCTGTCGACGACTTAGCTTACACATTGCAGCATCCATCTGATTGTATTGAGCTTTGAGCTGTCGGCGACAGATATAAGAGTTGACCTTACGAGGTCTGAGTACAGCTGTACCGTTTTGCACTGAATCCAAAAAGGACCCGGTAGCCCCACTCTACTTAAAAATGTACGCACCTGGAGGACCGTCCTATCGGTATCCAGAGTATCTTAAACCGCCGCGTTAAATATGCCCTCCGCCTAGCCGTTTCGGATGACGCCACATGATATTAAATATGAGTGGGGCCTGTGCGACTCGGCACAACTTTGCGTTCTTAGATCAAACGAGTTGAAGGCGTGGAAGAACGGTCTAAGATTCGAACATGACGTCACATCACTCTTCAATGTCCATTGTATGATGCAGACATGATCGGCTAGTGTGCTGTGTCTCTCATGTCAGATTGATTACCGCTTAATGCTGCAACATATGGGGTTCTCCCTTACATTACCGGAATGGCCCCCGTCAATTGCCTTCTTTATAACTTCACAACGACCTCGTAACGCATCCAAGGGATAAAAGTAGACAGACCTTTCCACCTACACCTTTTGGACTGCGGGAGGTTACAAGTCCCCGCCCCAACGATTAGCTTAGTTTAAGATTGAACGTCAGGCTCCTGGGCTGACGGCAAGCTGCCGGCATTGCAACGACCGCCCCCCCTCACCTAGATACAGTATTTATCGCACTTAGCTTCACCATCAAATCTTGCAAAGAACCATGCGCCCGTAGATCCTTAGTTATTGAGTCAGAATCCGCCCCCGTCCATGAATAATCATTTCAGTTGCGCCATATTATTATCGAGCGGCGAAACAGCGAGCTAGTCTGAGTAACCACGAACAGTACTTAACCTCTTCCTGCGGCGTATGGCGGAGATCGGAGATGGGGTAGTTTATGCATCTCTTCCACTAGCGCAGGCTGGTGTCCAATCCGCTTCCGGCCCTCACTCCCAGGCATCAGCTCCGTACCGTTTGCCTATAAAAAGTTCCGCCAATTTTGTATGGAAACATACGTGGAGTTTCTAGCTGCAGGGTTAATATCTGTGCGACAAACCGACCTTAGTTTGTACGTTTAAGGCCACTTGGCGTTCTACACTTCTGGTCTGAGCGGCTCAACTCGATTGAGTCGGTACTGCGCTGAGTGCGTAGGCGCGAGTGGCTGGATGAAACGTGACAGAACAACCGACAGACGTGGGGCATGTATTCAATAGTTCATATGACTGAGTTCCGAAGACGCACCATGCATAACATTCGCGGACAAACTCATTTGTTATCTAAGGAGCATGCCCGGACATTAGCTCCGACTTATTAATGCGTATTTGACATAGTACCTCAGCTCACTACAAAGAACCCGCAAGGGGAAGCTTACTCGCCGAGAGGTACTAGGACATCGAAAAAGACCCAGGCCAACACCATGAGCGCGTCGTCTGTCATCGGGACACGGTCCGACATAGTGGTCTCGGTACTGGAGGAAAGCCGATCCGGGCTGTTTAGGACCGAATAGGTCCCTCCGTGACCCACCTTATCTCCAACGTCTTGCGTACCTTAGTAGGACCATGCAACCCGGTATTCTGCCCACGAATACGTAACTATTCTTATCATGGTGGGACCGACGGACCATCGGCCTGCTCAGCAGCTTCGCAATAACACTCTGGGTTATACCTTTTATTGAAAAGACGTCGACCACCATCAAGGAGGCGCTTGTTGCATTCCGACGGCATTACGGCAACCTAAGTGATCAGCATCATGATGAAGATAAACATTCGGGCTGTATGGAGTAAGCATGCCTGGCATCGCTTTATTCCATGCTGCCATTTCCATTACTGTGCGACTCAAATCACGTCCTATGGGCGTCCGTGTATACGAACTGTGCCCGGTAGGGAACCCGGAAGGTCATATTCGTCAGTTACCAGGCATCTCCGTCTTGCCTCGGTACAGACCACGAAAATCATCAGTAGTGCGCAACTCTAGCCGCCGCACGATATTACATGAAGGACATGTTTCCTTGTATATGCATTACGTACAACAACGGTCATCTATGAACCCGTGTAACGCCGCCGCGAGCTTTCTGTTGTGCTTGACCATGCCCATACTTAAAATGCGCGGGTGGCTCAGACGTGACTGTATACTTGGATCGCCTTGACTCTTACTTTGCTTTGGTAAGAGATCGACAGTTCCCGCAATCTAGACTCCTTAGATATCTGGCTGAGCAGTTAGATGTCTAGGACGTAAATAACAGAATGAGGTCAACAAGCTGGAGCTTGCCACCTGTTCAACCCGTGCAGCATTAAACCCAATCCCAGTGGGCAATAGGGGATCTGCGTAGCTTTACGGCGCACAGCTCACCAGGTGCAAGCATAGCCACCGGGTAAGAAGGATAGTGATGAGGAGACGGTGTTATTGGGCAATATACTACGTCATTGACCTTCCCACGCGCGACCCTACCCCTTTAAAAATATCGTTAGGTATGTAATTTGCATGGGACGTTGCCGAGTCGTATGTATCTCAAGTCCTCGTACAATTATAATTTGCGGTGTGAGGTCACTGTGCGCGACCCACTTGAGTGCCTACAATATATTCAGTAACTACAACACTGTCTATCCTTGGTATTTACCAGATGAGAGATGAACCTGTTCGATGAAAAGTCCGGTAATTACGAAGTCTTTGGTTTTTCTATCCATTAAAACTAATCAGAGCTCAGTACGTTCTAACTGCCTATACAGTACCGGAGAAGGAGACCGAGCAGAGCGCCACTCTTACATATTCGCGGTTGTGCCCTTTGCTGCATGGAATTTTCGGGGCTGTATCGATCGGTGGCAGCAATGAATTATAACTTCTGACACCTGAGCCACTCGTGGCCGGTCGAGGGGTTACATTCCCGTAAGAGCTAGCCGACCTAGCGGTCCTCTTCTCCTAGTTCGGGAAATCCCATAGCAGATTGATTAAGGTCGTACTAAGAGATTGTAGATATGGCAAGACGTCCACGGAGAAATCAAACCAGTCGAATAGGAGGAGTCACGTAGTTCTCATTTCATTGGCGTGAGAGAAGCCCGTTTGAAGCGTCCGCCCTGGCAACACCATCCCAAATTGTCCGACGGAAGCACCGGTGCCGTCTTGGCTTTCGTTGTCTATAGCTAGCACCTAGGACGGCCTACATCGCCGATGATGCTCTGCTACACTCCTCTTGTCCTTAGAGTGGATCGCTTTATAAGCACAGCAAGGGGTAGACATTTCCAATCTCGCCACCCATGAGCAAAGCTGTGACTAGGACCCTCAACTATTCATCAGTTACCATAAATGGACTCTACGTATCGGATCTAATGTTCCCGAGCCTTGTGCGTGCTTAGACTGCCCGACAAAGGTCCTCCGACCGTATCCTGGGAACTCCTGGACACAAGTTATACTACCCGTCCACAGGTGTGTCTCTTAACTTATGTTGGCCCTCGGATCCATGCTTAGCGACTGCCTTCATTCAACAAGTATTCTACTATATTTCCGCGCGCGTTCATACCCACTTACAGGGTGAGCTCAGCGTTTCCGGGGAATGACGTCAGGCCAGGATTTCATAGACTAGGAGCGAAGGCCCGTCCGCCCAAGCGGGCAGAGTGCTGCAGCCGTGTAAGGTCACCGCAAGCTCTAAACTAATCATGAGAAATCACCCACTGTCCACACCCGATTGGAGTTATCATCATACATTGAGTTTATATGATTAAGCCTGTGTGAGAAACGAACTCGGTCAGTTCAGCAGAAGCGTAGCAGCTATGGGGGGTTAATTCAGGTAACGCGTCACTTTCTCTGTGGCAGCAGCCTGAGGCCAACTCAGGTGCCGAAGTCCATGGTGCAGCTTAGTTCCACCGACTTGACGTACGGGGGAATGGGTCTCGCCTACGTGTGCCGGATATCGTGCCATCCAATGGAGCACTGGACTTGAGCATACCGCACGCCTAACACCAATATCAGGTCTAGGCGTGAAATGTCTGTAAGCTGACGATATATAGCGCCTTCCGCCGCATCTACTAATATAGAAAACTAACCTTAGGTCTTGAATCCATTGAATGAATCATGTATAGTAGAAACAGGGTATAACCCAAGAATTTAACTAATTCCACCTCCAGGAGTGTCCGGTTATAGAGGACGGACTAATTTCAATAGTAGTTACAGGAGCCTCCTTCGTCGACCGCGGCGACTAATTGTGTTCTAAGGAGGCATCGGTGAGCGAGGCTGGTCTGAGCTAAGATAGATTCGATTGTGCTCTTATCTATTGGGTTGTCCCATAATTGCCAAGTCATTTACTAGGAGTACCGCCTCTTTTTCATCTAAACACCGGAGAGGAGCGTTTAGCGACTCCTCAACTACTTGTAGTCTTCTCGTGTCGGGTCGAGTAAGAAGAGGACGCGTACACTGTGATAATTCTAATGGATTGTAATTTTGTAGGCACTCGTATCAGGTGCCATAGAGTCCCTGGCACAGCCTGGGCGGCCCTGTTCCAAGACTAGTCGCCACACAGAAAGGCGTAGCAATATCGGTCACGAAAGGAAACGATAAATATGTGAACAAAGTGCATCGCTCATAAAAACTCTTCAAACCGCTGTCGATATAGTAGTCGCAACAGACCTCAACTGTGCGAAAGCAGACAGGCAGATCTCTCATAACAGCACCTGTGCTGAGACGCGGTGAGATTATCTCTCGAAAAGGTCCCCCACTATATACGTATGCATACACATTGAGGATATTTTTGGATGTAAGTAAGTTTGAAGCGCCGAAGTTAGAACTCCAGTTATTGTTGACGCGATTTCTGCAGCGCATAAACAGCGTTGGCCAAAGGCTCTACTAAAAGCGTCTGGCTGATAATGAAGCTGTGTCTATGAGCGCGGAGTAATAAATTGTCGAAACTTGACAGCGTCAAAAAGGCCGACATGCTCCGTTGGAAACACTCTGTGCGTGCATATTCTACACGTGCCAGAAGAGAATCGCAAGGGTGATCCCTCGGTCCGAGAGTTATTCACCCCGTTTCTGTCTGTACTACCTGTCACCCTTCGAGGGTGGCCGGGTATGCGACCCGTCTACGCTCGTTCTTCAGGACAACCCCACGATAAACTTTCAGCGTCAGAATGCTCTTGGTTGGTTCTTCCTCGAGTTAGAATGAAATGTAGTGGCCCCTTCAGGAATAGCTATACGGAATGCTCCGGACCCCCCGCCTCGGGATACGTTTAGTTAAGTCTGGATTTGGCTAGTAACGAGCCTCGCCAGCACACGTTTTGTACATCCTATCTACAATCTATATCCGTGACCTGATAGTTGATCCTTATGGGAATGTCAGTCTACAGGCCTCCCTAAGCGTGCCACGTTCTTCCAGTCAATCAGAAGTTCCAGCTTTGAGGCTGCGCTACTAGAAAATCAACTCCGATGAGCACCGGGCAACCCTCTAGTCAAAGGATCCGCTCCAGCCCCCGGTATTTCCAGAGCAAGCTCAGACGGCAGCAGGCATGTGTCCGACAGATGCCGGGATGCCATTGCTGGGATGGTCCCGGCCCGGATCTATAACCTTCCCTTCCGGAACCTGTCCGGAGCGTTACCACTTGTTGTACAGAAGGTCCCCGTTTACATAAACGGGCTGCAGTGACAGCCGGCATCCCAGCCTACTACGAGTCATCCAAGCCCGAAACGCTGAAGCATGGTGTCGATTTGGGGATTGTGGTTCTGCGCTCTGATCGCGACAGTGCCAGGCAAAGCGGCAACGGAGCATTGGCCGCGGCGGAACGAGTCTGTGGCCGGTCATTCTCTATATTATATGGTGAGTGGTAAGCAACCTGCGCGTCAGCTAGGATGGTTACCGTGTGCACCCCACACGCAGCATAACAGCCTGGCATAAGCAAGATCCGAACGCGCCAAGGGTTTTGAACTATTCAAGCGCTAGCGCACCCTGATTGTATATAGTAGTTGTATGGCCCTACATATGCTGGTTTTCGAACGTACTACTGCACCATCGACGAACTCCTTCTGAAAACGGCCATCCGCCCTGGATCGTACACCGAGTCTCGCGATTACGACGGTACAATATTACGTTCTTGTGCATTGAACAGCGCTGCAACTACCGCTAGCGTTCGCCTATATGTCTATGATCAGCGGGCGATTGGATCCTGGAGAACCAAAACTCGAGACCGGGACATAAACTGATCACGGCTACTGTGCTTAAAGTCAAGTCTAGCTTTATCACAGGCCGTAGCAACGTTCCCTTCTTCGCCTTTAGACGATCCTGTTTTCTGTCTAGCTTATTAGTTGGGGTTCATAGCGCGGGACATCAAATCCCCCGGATGAGCACATTAACGCACTCAATAGGTTACATCGGCCTGCCGGCGCATAAACCTAGTCCTGTGGGTCGACCTTATCTCTCCAGATGGGAATGTAAGGCACCCTACAACGCGTGGCCGGTTTACCACAACCCGTGTAGTCGTGTATAGGCCTACGGACGGGGGATGCACACTCAGCAGATGCTTACGGTTCCCCGTGCGGTGGCCATATGAAATGGGGGTGAAGAGATACGAACTCCTCACCTATCTTCCGTGGATTAATGCTAGATATTCATGACGACAGAGGGCGAATGTTAAGTCGTTAGCCAGGAGTTCGAAACCTGGCATTGTGACCTCCACACACTTTCGCCCATACAAGGATCCGCTCCCCGCCAAGATCCTAAGATAGTGGGATTAAATTGGCCAGCGATTGTGTCACAAGTCCATTTGTAAGCCTATTATGTCTCCCGCGAACCGAGGTGCGGAGTTTTACGGAACTACGGCTGAAAACGGCCAATGTAGTCAAATAAATAATAATTGGTAGTTAGCCATAAATATTCTGTCTCTCAATCTCGCATCCTTTCTTCAGTGCATGCTCTAGTACCTGAAGAGAGGACCTCTACTCCGAGGTCGTTTTCGACTCTTTGTATGCGCAACAGCACCCCTATCGACCAGCACTCGGGAACTACTTATGGAGGGTCACTAAAACAGTTTCGGTTTGGTGGTGATTGACACGCCAAGAAGAGCGTATCAGCCGTTGACACTGTGTTATGGGGAGATATGGTTATCAAGAGTAAGTCTTTTGCCAGTCGCCGGTACTTACTGCACGGCGTCACTCACGGGTCAACAGCGACTTCTGGTCTGGCGGGTGGGAGTCACATCCGGTGATAGTGCTCGACTGGCAGTGTTGAGACCCCCCGCGATGGATGCAGTAAAATGCGCACGACCACGTATTATGACGGTCTTAGTGGGGGCTGAGGTCAATCGTGAGTGGTGAGTGCAGATTTGCTTGGTCGCTGCGTCATCGACCGCTCCTCACATTATACCCTTGGTGGATTATAGACGGGATAGGGTAGCTTCATTCCGTCAAACGTAACCCTCTAGTCATTTTTAGAGTTAGGAATATACATAACCACCAGTTCTTCGTCACCCGTCTGACATCTTGCAATGTGAATCCACAGTGAGGCTTACAAAGCGATCGAGGGCCTAGATACTGTAGATCGTTTTCTACCAGGCAATTAAATGATCACAACTGCATAACCCATCGCGTTACGGTCTAACAGTTTATGCGAATATCATGATTGCGAGCCGCTCCGGGTCTGCCGCCGCGGTGATGTCCACTAACGCGGCTAGGTTGTGGAATTATTTACTCATATATTGCGACACGATAAGGCATCCTTGTCTAGCCAACACGGCCTACAATTGAGGTTAGTATGTCCGACGGTTCAACTCGCGTTCAACCATGTACGGGAACGCCCGACAGGTCCTCTAGAGTGAGCTTGGGTGAAAACGTACGGACTCTGTGCGTGGCTGCACTACTTTTTTTCCTTAAGTTATCTACCTACGCTCATTGGCCCATTTATTATCAAGGCCAAGCACGGTCCCGACGCACCGGGATGATCCACATGTTAACCCTCATGCCGAAGAACTCGCGGGTCACGCACGCCAATGGCCTTTAGATCGTGAGATCTTTAGAGCACTGACCCTGCACTAAGATCGCGTGCACATTCTAGGGAAGGTGCCCCCGTCACACCTACTCCATCCAAACTCAATTTTGGTTTTAGGATAAGATTGGAAACACCCGATCCCCCACTTATTTGATAGCCCCGAGTGCCGAACTAACTTTCGTCCACATGTCTACGCTTAACGGCTATCCAAAGTCTTCCTACGGGTATGCCGCTCAAGATGTCGAGGTTTGGGATAATTGTCAGGACCGATACATAGCGACCCCCCACGAGCGCCTGGGGCACGCACAGCCTACGAAACATGTGTCACGAGGCAAGCACTCGGGCAGCCACGTCACGCGGGGAGTGAGAACAGACACTGCCTTTTCTGTAAGCGTCTCCACAGAGACTCACATAGTGTTGAGAGACTTCTTTACTGGCGAACTGTTTCTGTTCGTCATACAACAAGTGCGAAGTTTTCTAAATTTCAACTGTACGTAATGAATGCTCAACAACCCATTGCACAACTTCCCCCATGAGTTAAAGTCATTTAACCGGGTGAGACAGGTTATGGACTTCAGGGTCTCTGCTCCGGAGCTTTCCTATGCACGTATCTGTACAGCCAGGTGTGTTTCGAAGACGTCGCTGTAGGAGGTGACACCGGTTCCAGGCTTTCCCCCAACAGAATTGGCGCATAGTTGTCACCTGAATGTTAGGTGCCGGGCGAAATGGGGACTAGGCAGAACATATTAATGACTGTTTAGCGAGTACAATTCAAAGCTATTTTTCATCAAAGGTTCCCAACTCTCGTTTAACCGGTTACGGGTGCAGTGCAATAGTGTCCTTGTCAGAAGGGCGATCGGCGTCGTGTCCCAAGCCACGTTGTTATTAGGCGTCAGTGCTCGGCTTGACGTCCGCCTCTACAGGCAAAGCGTATTGGGGAGCCGCAGGTGAGTCGCCTGTAACCTCTCTCTTAAACGAACCTAGGAGCACACGCCGTTGGATTTAATTATAACCCGTTGACTAGAAGGCTGGGTATTCGCCTGTTAGGCATTCCAACTTACCGGTCGCGAATCCTCTCCTCCTAGGACTGGTTACAGCGATGCACATCTCGTCGTAACTCTAACCATGAGTACAACCTACGGCCACTATCCCCTGCTCAAAGTAGGAGGTCAACTGAGCCCCGCCCGTTAATCTTTCATTGAACTCCCCCAATCGCAATAGAGATAGGACAGCGGCCTAGACGCGGAATAATGGGAGGGACGCGCTTCCTCTGTTAACATGGCATAATTTGAGAGTCGGAGTGTGAGTCTGACGTGTAGTTGTCATGTCTCGCAATATCGAGGAAATCGAACAGATTGGGAAGACGTGCAAACTATCTTAGCACCGCAGCTATGACACCTGTACCCTATGCGAGTAATCGTATAGGCTGCCCAGAATCCAATGGCACCAGGACGCGGAGGAGCCTATGTTGGAATTACGGGAGCCGCAGAATATTTCATATTCGCTAGGTAATACTGGGAGTGGCTTGGTAGAAAAATGGTCGTCCCCAGTCGTGTTACGCCCCGGATGGAGGTCAGGCTTACAGATCTGAGGTCCTCTGCTTAACCCACGGTCGTCCTAGGACCCCACGGGGTTACTCGCCACCTATTCCCCACTAAGGATCGCGTTCCTATGTGATTGCAGAAGTTTCGATGGGCGCTCGAGATGGAGGCAATCCTACTAGCGATTCCCACCCCGCTACGCGGCGCTTATGCGGTTTCACAAATCTACTGGCTCATAAATACAAAAGTAGCCTCACGCTCGCACCCCTTTGAGGCGATGACTTAGCAGTTAGCTATAGTTGGGATTGCGGGATTTGGTTCCCTGAACCAAGTCTAGCTGTCTCATGCTTTCTTCGGCTCCCTGGCCGACCTAAAGCCCGTACCATACTCAAAAGGTTAACTCACCACGGGGAACGCTTTTACACGGACATCCCTCGGATATCCTCTGACTGACGGTCGTAATGTACTCGAGCTGTCCCTCTTGGTTGCCCTGAAATCCCCACACACCGACGGGACACCCTACTTTGTCTATGCACATGAGGCTTCCACGGGCCTAAAAGGAGCGCCCCCATATTTGTTCTGTAGCACGACATACGTTACCTGAATGGGGTGGATTCAGGAAAATTCGCGA
		</sequence>
    <sequence><taxon idref="Location_4_4_0|40.36156958150876"/>
			GCCCCTGAAATCCGCTGGCAAGGGTATAGTTGTTTGGCGTTAAAATCGGTTGCCATCGTACAGGTCGCGTTCACTTTTAGACTTCTACCCAGCGTGCCAGCGGAGACCTGTCCTTGCAATCTAGATTGGTAAGAGGAATAAGCATCGGTGGGGCTATGAACTGAATCGACAAAGGCACTAGGCCCCCGAGATAGACCTCAGCCTTAGCTGTTCACAGTTGGAACTCAAAACATTGTAGAATCCCGACGGACCGTTAAATTCAATAACCCCTGACTAGCGGGCGCGAGTCGGGATCCTAATCTTGTGGCGTTAATGGCTCTCTTGTAGCCAACTAAGTACCGAACCCAATTCGAGCCGCGCAGGTCTGCGCCCACTGTTTTACGGTTCTTTCTTCGTCTCGCAGCTGCGCGAGCGAGTGTCGATCTGTGCATTCGATTGTAATTGAGTAGTAGTCGGTAGCTTCTGTCCTCATGGTGTAGCTCTCCTGCACATGGGGACTGCACGCGACACCCACTTGCTATGCGTCATCTCCGCTAAACTAACCACCGGTGTGATAGACGAGGGGGTACGCAACTAGGCCCTGAACCCGAGACGGGCACCTGGAGCTGCAGTTAAACTGAACACCGGCTTCCAGACTGATCAGCAACAGACTGTTCCTTGCGTTGCCTCCATAACCATGGCACATGGGGCTGTGACAAAGTTGACCGATATCTCCGGCACACAGGGACTCAGGCGTTGAGTTTCTGCGAGTGCACGCGCAAAATCGTAAAGGTTTCAAGTGTTATACAGCCGTTGAGCTGATGGAGTTTCTATCTAGTGTCAATCAAAACTGGTCGACATAACACTCGTAGTGGAGCTTTCAGGGGCACTGTAGAAATGCTTACATACCTGGCACTGGTACGCAAAGTCAGAGTCCTCGCCAGTTGTATAGTGAGGCCTCGGTAAACAAACGGTCCACTGCCATATCTTAGGCCTATACGGACGAGTAGAAGGTCTCGTGCGAGGGATGAGATATACGCTGCTTCAAACCATTTCAAGGTACGTTGGAGGTCTATGGCGCATGCTTAGCCCGACTGCGATCTCATACAGGCTTACGTTATAGTTGGAAGTCAGCATCTATTACTACTGACATAGCACGTGATTTCTACACCTTCTGCTATGACTAGTAGTTATTTCGATTGCGCGGGACGGAACACAGCACACTGCCTGGGCCCATGGATGCTACGTAACCATCCGACGTACGACACAGCTAAAGTCCACGAGGGATGGCAAGCCGAGTCGGGTCGGCATGGGCATTTTGATCACGTAGGTTGGGCGCCGGTTTTCGTCTCAATGTATGATCATGCTAATGATTCCATAGTTCTTGCACTACTCACTAACAGTTCTATTGCAGGTGTCCAACAGGATGGTACACTGCTCGGGACAAAGGTTGCCTATTGCAAGGCCGATTCGCCCTCCGCCAACAACTCGAGCGGCATGCTTCATACCACTTGGTTAAAAGCCCACGGGGCCTGCACTTTATACGAGCTGCCAACGTCATTAGTATGGGGAGATCCTGTTGGCCTGCCCTCTCACAGACGGGCATCGCCAAAATCACGTATCTCCGACAATTTCACTACCGCGCCTATATTGTTCCCCTAAAACAGAAGGCAGACCTAGGGGGGATCGAGACATAGTCCTAGGCCATACCTTGCCCCCGCGCACGCCCGTAGCACTGTCGGCATTGCCAATGGGACCTTCGCTCACAACAGTAATTTTACCCTCTCACACAGGTGCCCGTCCGTCGACGTGCTGCCAGTGGTATAGAAATTACTTTCGGTCTACAGCGCGTGCTCGAAGCGGAACTTTTAGGATGTCCTGGCCGTGAGCTCCTCCGCCACCAGTGAAAAGCGCCGTAAGAGAAACAGTTACAAATACACTGTCCGTTTGCAGGCGTTTACCGAAAAGAGAGGGCGCCGTAAAGCGCATCTCATTTCTGTCGGTTACCTCCGCCCCTAATGTACAATCTGCCTGGCTGTGTGGTGGCAGATAGGGAAGCATCTGCATCAGAAGGCAGCGTCGCGTAAATGAGACATGATTCTGCGTGGTACGCTTAAATAGTCGTATTACCCCCAAGAGAAGCACAGCCGGTGGTTATAGCAAGCAAGGATTATCAGGGCTGGAAAGCATTTACCCCCGAGAACATCCTACTTGGTCTGCGCAGTCGCAGCTTGGAATGACCGGAGTTAGCCTGACGCCCTCCCTGGATCCTCTGTGACTGTTATTACTTAGGCATCTGCACTTTAAAACAGCCCAATTGACCCCGCACGCAGACCGGCCGGATTCAAACAGGTCCCTTCGGTCGAGGATTATTCATGGCCGCAACTGTGGTCGCACTATGCAGGTTGATGCGACGTTGTGGGCTCAATGTCTTCTAGGGGACTTCGCCTAGATCCAGTATGCATCAAGAACGATGGCGATCAGTATATCGTGGGCCGATGCCTAGGGAGGGCGTGAGGCGGTCCTGGCAAGGGTGTTTCCCGGACTTTAGCTAGGCACAGAAAATTGTCTCGTATGGTCTTTGCTTAGTTAAAGTACTCCCCCGTAAACACGCGGCTAATTAGAAATGGCACAAATTAGTCCTATGATAACGGAGCCCAGAGGCTTCATTTAGTTATGATCGCCAGCTTGCGTGTGTGAGACGACCGCGCGGTAACAGCCAATCTTCAGGGTGCAAGAAGCTACTCTCACTACCTCGTTACGTTGCTGCTTTCTTCGTCAACTCGGACTCCGTGAGGTTTATTAACTACTTCGCCGTAAGGCCATCCCATACAGGTAATGAAAGTTACGGTACCGCGAGACGCGGAGTTAATTAAAATGTCAGAGGTGCTTCTGAAGTCACCAGTGGCTAGAAGAAGTGTTCAGTATTAAACCCGGCAGTTCGAGGATGAAACCAACTTGCGCGATTGCTGGGCGGGCGATGGGAGCTGGCCACCGCGACGAACGTGCTTTCAAATTCTTCCCGACCAAAGCTATCGTGAATCGTCAGCCTTAAATATTGGTCTAGACTTTCCCAACGTTACGTAAATCTAGTTGAACAATAATTAGAATCCACCGATTGGCCGCATGCCCGTATCGCCGCAAGGTGGCGCTGCAGGAACCTAAATTGTAGGTACTGCCTGGAGCGCAAAAGTACGTGAATTAAATGTAGAACATTAGCCGCCCTCGGCGGCATCAACCAGACGCCTGCACCCAAGATTAGGCCTACGCATGGAGGTCACGCACCCCCAACGCTTTGGTCGCGCACAACTCGACCTCGATTCAATTAGCATCTCATCCATACGATGACGTTGCCTTGTGAATAAAGGGGTACATCGAAATCTTGACCCAGGCGCGGTTGCCGGTCGTCCATAGAAGTCATTAGAGGCCCGCTAGAGATCGTGCGGCTGGTTGCGGAATCCCGTTCTACCATGGACACAGCCTATGGGTATTCGGGCAAATAGCTCGGGACGATCTACTCGTTAAGCTGTTATGTGGCTTTCCTGAGATTCCTAGCCCGAGCGCGGCTGGGTACTGCGTTCACTTGTTGCACTTTTGTGCCTCCAAGCCAGGCCCATTGCCCCCCTCCCGAAGCAGCCTCAAGAATCAAGGGGTGAAAGGAGTCTGACATAATCAATATTCCGTGTGATGCGTTCGTACCCAACTATTTAAGGCGCGCTCCGGTACTCCTCGGCGTTTGATGAGCACGAATCAAAACGCAAACATACAGCAACAACTTATCATCAATACTAAAACAGGGCACGAGGATTACGTTGGAGGCCCCATATTTTCTGTTAGGGAGGCTTCCATATCTAAGAGCCGCTAATCTGTCGACGACTTAGCTTACAGATTGCAGCATCCATCTGATTGTATTGAGCTTTGATCTGTCGGTGACAGATATAAGAGTTGACCTTACGAGGTCTGAGTACAGCTGTACCGTTTTGCACTGAATCCAAAAAGGACCCGGTAGCCCCACTCTACTTCAAAATGTACGCACCTGGAGGACCGTCCTATCGGTATCCAGAGTATCTTAAACCGCCGCGTTAAATATGCCCTCCGCCTAGCCGTTTCGGAGGACGCCACATGATATTAAATATGAGTGGGGCCTGTGCGACTCGGCACAACTTTGCGTTCTTAGATCAAACGAGTTGAAGGCGTGGAAAAACGGTCTAAGATTCGAACATGACGTCACATCACTCTTCAATGTCCATTGTATGACGCAGACATGATCGGCTAGTGTGCTGTGTCTCTCATGTCAGATTGATTACCGCTTAATGCTGCAACATATGGGGTTCTCCCTTACATTTCCGGAATGGCCCCCGTCAATTGCCTTCTTTATAACTTCACAACGACCTCGTAACGCATCCAAGGGATAAAAGTAGACAGACCTTTCCACCTACACCTTTTGGACTGCGGGAGGTTACAAGTCCCCGCCCCAACGATTAGCTTAGTTTAAGATTGAACGTCAGGCTCCTGGGCTGACGGCAAGCTGCCGGCATTGCAACGACCGCCCCCCCTCACCTAGATACAGTATTTATCGCACTTAGCTTCACCATCAAATCTTGCAAAGAACCATGCGCCCGTAGATCCTTAGTTATTGAGTCAGAATCCGCCCCCGTCCATGAATAATCATTTCAGTTGCGCCATATTATTATCGAGCGGCGAAACAGCGAGCTAGTCTGAGTAACCACGAACAGTGCTTAACCTCTTCCTGCGGCGTATGGCGGAGATCGGAGATGGGGTAGTTTATGCATCTCTTCCACTAGCGCAGGCTGGTGTCCAATCCGCTTCCGGCCCTCACTCCCAGGCATCAGCTCCGTACCGTTTGCCTATAAAAAGTTCCGCCAATTTTGTATGGAAACATACGTGGAGTTTCTAGCTGCAGGGTTAATATCTGTGCGACAAACCAACTTTAGTTTGTACGTTTAAGGCCACTTGGCGTTCTACACTTCTGGTCTGAGCGGCTCAACTCGATTGAGTCGGTACTGCGCTGAGTGCGTAGGCGCGAGTGGCTGGATGAAACGTGACAGAACAACCGACAGACGTGGGGCATGTATTCAATAGTTCATATGACTGAGTTCCGAAGACGCACCATGCATAACATTCGCGGACAAACTCATTTGTTATCTAAGGAGCATGCCCGGACATTAGCTCCGACTTATTAATGCGTATTTGACATAGTACCTCAGCTCACTACAAAGAACCCGCAAGGGGAAGCTTACTCGCCGAGAGGTACTAGGACATCGAAAAAGACCCAGGCCAACACCATGAGCGCGTCGTCTGTCATCGGGACACGGTCCGACATAGTGGTCTCGGTACTGGAGGAAAGCCGATCCGGGCTGTTTAGGACCGAATAGGTCCCTCCGTGACCCACCTTATCTCCAACGTCTTGCGTACCTTAGTAGGACCATGCAACCCGGTATTCTGCCCACGAATACGTAACTATTCTTATTATGGTGGGACCGACGGACCATCGGCCTGCTCAGCAGCTTCGCAATAACACTCTGGGTTATACCTTTTATTGAAAAGACGTCGACCACCATCAAGGAGGCGCTTGTTGCATTCCGACGGCAATACGGCAACCTAAGTGATCAGCATCATGATGAAGATAAACATTCGGGCTGTATGGAGTAAGCCTGCCTGGCATCGCTTTATTCCATGCTGCCATTTCCATTACAGTGCGACTCAAATCACGTCCTATGGGCGTCCGTGTATACGAACTGTGCCCGGTAGGGAACCCGGAAGGTCATATTCGTCAGTTACCAGGCATCTCCGTCTTGCCTCGGTACAGACCACGAAAATCATCAGTAGTGCGCAACTCTAGCCGCCGCACGATATTACATGAAGGACATGTTTCCTTGTATATGCATTACGTACAACAACGGTCATCTATGAACCCGTGTAACGCCGCCGCGAGCTTTCTGTTGTGCTTGACCATGCCCATACTTAAAATGCGCGGGTGGCTCAGACGTGACTGTATACTTGGATCGCCTTGACTCTTACTTTGCTTTGGTAAGAGATCAACAGTTCCCGCAATCTAGACTCCTTAGATATCTGGCTGAGCAGTTAGATCTCTAGGACGTAAATAACAGAATGAGGTCAACAAGCTGGAGCTTGACACCTGTTCAACCCGTGCAGCATTAAACCCAATCCCAGTGGGCAATAGGGGATCTGCGTAGCTTTACGGCGCACAGCTCACCAGGTGCAAGCATAGCCACCGGGTAAGAAGGATAGTGATGAGGAGACGGTGTTATTGGGCAATATACTACGTCATTGACCTTCCCACGCGCGACCCTACCCCTTTGAAAATATCGTTAGGTATGTAATTTGCATGGGACGTTGCCGAGTCGTATGTATCACAAGTCCTCGTACAACTATAATTTGCGGTGTGAGGTCACTGTGCGCGACCCACTTGAGTGCCTACAATATATTCAGTAACTACAACACTGTCTATCCTTGGTATTTACCAGATGAGATATGAACCTGTTCGATGAAAAGTCCGGTAATTACGAAGTCTTTGGTTTTTCTATCCATTAAAACTAATCAGAGCTCAGTACGTTCTAACTGCCTATACAGTACCGGAGAAGGAGACCGAGCAGAGCGCCACTCTTACATATTCGCGGTTGTGCCCTTTGCTGCATGGAATTTTCGGGGCTGTATCGATCGGTGGCAGCAATGAATTATAACTTCTGACACCTGAGCCACTCGTGGCCGGTCGAGGGGTTACATTCCCGTAAGAGCTAGCCGACCTAGCGGTCCTCTTCTCCTAGTTCGGGAAATCCCATAGCAGATTGATTAAGGTCGTACTAAGAGATTGTAGATATGGCAAGACGTCCACGGAGAAATCAAACCAGTCGAATAGGAGGAGTCACGTAGTTCTCATTTCATTGGCGTGAGAGAAGCCCGTTTGAAGCGTCCGCCCTGGCAACACCATCCCAAGTTGTCCGACGGAAGCACCGGTGCCGTCTTGGCTTTCGTTGTCTATAGCTAGCACCTAGGACGGCCTTCATCGCCGATGATGCTCTGCTACACTCCTCTTGTCCTTAGAGTGGATCGCTTTATAAGCACAGCAAGGGGTAGACATTTCCAATCTCGCCACCCATGAGCAAAGCTATGACTAGATCCCTCAACTATTCATCAGTTACCATAAATGGACTCTACGTATCGGATCTAATGTTCCCGAGCCTTGTGCGTGCTTAGACTGCCCGACAAAGGTCCTCCGACCGTATCCTGGGAACTCCTGGACACAAGTTATACTACCCGTCCACAGGTGTGTCTCTTAACTTATGTTGGCCCTCGGATCCATGCTTAGCGTCTGCCTTCATTCAACAAGTATTCTACTATATTTCCGCGCGCGTGCATACCCACTTACAGGGTGAGCTCAGCGTTTCCGGGGAATGACGTCAGGCCAGGATTTCATAGACTAGGAGCGAAGGCCCGTCCGCCCAAGCGGGCAGAGTGCTGCAGCCGTGTAAGGTCACCGCAAGCTCTAAACTAATCATGAGAAATCACCCACTGTCCACACCCGATTGGAGTTATCATCATACATTGAGTTTATATGATTAAGCTTGTGTGAGAAACGAACTCGGTCAGTTCAGCAGAAGCGTAGCAGCTATGGGGGGTTAATTCAGGTAACTCGTCACTTTCTCTGTAGCAGCAGCCTGAGGCCAACTCAGGTGCCGAAGTCCATGGTGCAGCTTAGTTCCACCGACTTGACGTACGGGGGAAAGGGTCTCGCCTACGTGTGCCGGATATCGTGCCATCCAATGGAGCACTGGACTTGAGCATACCGCACGCCTAACACCAATATCAGGTCTAGGCGTGAAATGTCTGTAAGCTGACGATATATAGCGCCTTCCGCCGCATCTACTAATATAGAAAACTAACCTTAGGTCTTGAATCCATTGAATGAATCATGTATAGTAGAAACAAGGTATAACTCAAGAATTTAACTAATTCCACCTCCAGGAGTGTCCGGTTATAGAGGACGGACTAATTTCAATAGTAGTTACAGGAGCCTCCTTCGTCGACCGCGGCGACTAATTGTGTTCTAAGGAGGCATCGGTGAGCGAGGCTGGTCTGAGCTAAGATAGATTCGATTGTGCTCTTATCCATTGGGTTGTCCCATAATTGCCAAGTCATTTACTAGGAGTACCGCCTCTTTTTCATCTAAACACCGGAGAGGAGCGTTTAGCGAGTCCTCAACTACTTGTAGTCTTCTCGTGTCGGGTCGAGTAAGAAGAGGGCGCGTACACTGTGATAATTCTAATGGATTGTAATTTTGTAGGCACTCGTATCAGGTGCCATAGAGTCCCTGGCACAGCCTGGGCGGCCCTGTTCCAAGACTAGTCGCCACACAGAAAGGCGTAGCAATATCGGTCACGAAAGGAAACGATAAATATGTGAACTAAGTGCATCGCTCATAAAAACTCTTCAAACCGCTGTCGATATAGTAGTCGCAACAGACCTCAACTGTGCGAAAGCAGACAGGCAGATCTCTCATAACAGCACCTGTGCTGAGACGCGGTGAGATTATCTCTCGAAAAGGTCCCCCACTATATACGTATGCATACACATTGAGGAAATTTTTGGATGTAAGTAAGTTTGAAGCGCCGAAGTTAGAACTCCAGTTATTGTTGACGCGATTTCTGCAGCGCATAAACAGCGTTGGCCAAAGGCTCTACTAAAAGCGTCTGGCTGATAATGAAGCTGTGTCTATGAGCGCGGAGTAATAAATTGTCGAAACTTGACAGCGTCAAAAAGGCCGACATGCTCCGTTGGAAACACTCTGTGCGTGCATATTCTACACGTGCCAGAAGAGAATCGCAAGGGTGATCCCTCGGTCCGAGAGTTATTCACCCCGTTTCTGTCTGTACTACCTGTCACCCTTCGAGGGTGGCCGGGTATGCGACCCGTCTACGCTCGTTCTTCAGGACAACCCCACGATAAACTTTCAGCGTCAGAATGCTCTTGGTTGGTTCTTCCTCGAGTTAGAATGAAATGTAGTGGCCCCTTCAGGAATAGCTATACGGAATGCTCCGGACCCCCCGCCTCGGGATACGTTTAGTTAAGTCTGGATTTGGCAAGTAACGAGCCTCGCCAGCACACGTTTTGTACATCCTATCTACAATCTATATCCGTGACCTGATAGTTGATCCTTATGGGAATGTCAGTCTACAGGCCTACCTAAGCGTGCCACGTTCTTCCAGTCAATCAGAAGTTCCAGCTTTGAGGCTGCGCTACTAGAAAATCAACTCCGATGAGCACCGGGCAACCCTCTAGTCAAAGGATCCGCTCCAGCCCCCGGTATTTCCAGAGCAAGCTCAGACGGCAGCAGGCATGTGTCCGACAGATGCCGGGATGCCATTGCTGGGATGGTCCCGGCCCGGATCTATAACCTTCCCTTCCGGAACCTGTCCGGAGCGTTACCACTTGTTATACAGAAGGTCCCCGTTTACATAAACGGGCTCCAGTGACAGCCGGCATCCCAGCCTACTACGAGTCATCCAAGCCCGAAACGCTGAAGCATGGTGTCGATTTGGGGATTGTGGTTCTGCGCTCTGATCGCGACAGTGCCAGGCAAAGCGGCAACGGAGCATTGGCCGCGGCGGAACGAGTCTGTGGCCGGTCATTCTCTATATTATATGGTGAGTGGTAAGCAACCTGCGCGTCAGCTAGGATGGTTACCGTGTGCACCCCACACGCAGCATAACAGCCTGGCATAAGCAAGATCCGAACGCGCCAAGGGTTTTGAACTATTCAAGCGCTAGCGCACCCTGATTGTATATAGTAGTTGTATGGCCCTACGTATGCTGGTTTTCGAACGTACTACTGCACCATCGACGAACTCTTTCTGAAAACGGCCATCCGCCCTGGATCGTACACCGAGTCTCGCGATTACGACGGTACAATATTACGTTCTTGTGCAATGAACAGCGCTGCAACTACCGCTAGCGTTCGCCTATATGTCTAGCATCAGCGGGCGATTGGATCCTGGAGAACCAAAACTCGAGACCGGGACATAAACTGATCACGGCTTCTGTGCTTAAAGTCAAGTCTAGCTTTATCACAGGCCGTAGCAACGTTCCCTTCTTCGCCTTTAGACGATCCTGTTTTCTGTCTAGCTTATTAGTTGGGGTTCATAGCGCGGGACATCAAATCGCTCGGATGAGCACATTAACGCACTCAATAGGTTACATCGGCCTGCCGGCGCCTAAACCTAGTCCTGTGGGTCGACCTTATCTCTCCAGATGGGAATGTAAGGCACCCTACAACGCGTGGCCGGTTTACCACAACCCGTGTAGTCGTGTATAGGCCTACGGACGGGGGATGCACACTCAGCAGGTGCTTACGGTTCCCCGTGCGGTGGCCATATGAAATGGGGGTGAAGAGATACGAACTCCTCACCTATCTTCCGTGGATTAATGCTAGATATTCATGACGACAGAGGGCGAATGTTAAGTCGTTAGCCAGGAGTTCGAAACCTGGCATTGTGACCTCCACACACTTCCGCCCATACAAGGCTCCGCTCCCCGCCAAGATCCTAAGATGGTGGGATTAAATTGGCCAGCGATTGTGTCACAAGTCCATTTGTAATCCTATTATGTCTCCCGCGAACCGAGGTGCGGAGTTTTACGGAACTACGGCTGAAAACGGCCAATGTAGTCAAATAAATAATAATTGGTAGTTAGCCATAAATATTCTGTCTCTCAATCTCGCATCCTTTCTTCAGTGCATGCTCTAGTACCTGAAGAGAGGGCCTCTACTCCGAGGTCGTTTTCGACTCTTTGTATGCGCAACAGCACCCCTATCGACCAGCACTCGGGAACTACTTATGGAGGGTCACTAAAACTGTTTCGGTTTGGTGGTGATTGACACGCCAAGAAGAGCGTATCAGCCGTTGACACTGTGTTATGGGGAGATATGGTTATCAAGAGTAAGTCTTTTGCCAGTCGCCGGTACTTACTGCACGGCGTCACTCACGGGTCAACAGCAACTTCTGGTCTGGCGGGTGGGAGTCACATCCGGTGATAGTGCTCGACTGGCAGTGTTGAGACCCCCCGCGATGGATGCAGTAAAATGCGCACGACCACGTATTATGACGGTCTTAGTGGGGGCTGAGGTCAATCGTGAGTGGTGAGTGCAGATTTGCTTGGTCGCTGCGTCATCGACCGCTCCTCACATTATACCCTTGGTGGATTATAGACGGGATAGGGTAGTTTCATTCCGTCAAACGTAACCCTCTAGTCATTTTTTGAGTTAGGAATATACATAACCACCAGTTCTTCGTCACCCGTCTGACATCTTGCAATGTGAATCCACAGTGAGGCTTACAAAGCGATCGAGGGCCTAGATACTGTAGATCGTTTTCTACCAGGCAATTAAATGATCACAACTGCATAACCCATCGCGTTACGGTCTAAAAGTTTATGCGAATATCATGATTGCGAGCCGCTCCGGGTCTGCCGCCGCGGTGATGTCCACTAACGCGGCTAGGTTGTGGAATTATTTACTCATATATTGCGACACGATAAGGCATCCTTGTCTAGCCAACACGGCCTACAATTGAGGTTAGTATGTCCGACGGTTCAAATCGCGTTCAACCATGTACGGGAACGCCCGACAGGTCCTCTAGAGTGAGCTTGGGTGAAAACGTACGGACTCTGTGCGTGGCTGCACTACTTTTTTTCCTTAAGTTATCTACCTACGCTCATTGGCCCATTTATTATCAAGGCCAAGCACGGTCCCGACGCACCGGGATGATCCACATGTTAACCCTCATGCCGAAGAACTCGCGGGTCACGCACGCCAATGGCCTTTAGATCGTGAGATCTTTAGAGCACTGACCCTGCACTAAGATCGCGTGCACATTCTAGGGAAGGTGCCCCTGTCACACCTACTCCATCCAAACTCAATTTTGGTTTTAGGATAAGATTGGAAACACCCGATCCCCCACTTATTTGATAGCCCCGAGTGCCGAACTAACTTTCGTCCACATGTCTACGCTTAACGGCTATCCAAAGTCTTCCTACGGGTATGCCGCTCAAGATGTTGAGGTTTGGGATAATTGTCAGGACCGATACATAGCGACCCCCCACGAGCGCCTGGGGCACGCACAGCCTACGAAACATGTGTCACGAGGCAATCACTCGGGCAGCCACGTCACGCGGGGAGTGAGAACAGACACTGCCTTTTCTGTAAGCGTCTCCACAGAGACTCACATAGTGTTGAGAGACTTCTTTACTGGCGAACTGTTTCTGTTCGTCATACAACAAGTGCGAAGTTTTCTAAATTTCAACTGTACGTAATGAATGCTCAACAACCCATTGCACAACTTCCCCCATGAGTTAAAGTCATTTAACCGGGTGAGACAGGTTATGGACTTCAGGGTCTCTGCTCCGGAGCTTTCCTATGCAGGTATCTGTACAGCCAGGTGTGTTTCGAAGACGTCGCTGTAGGAGGTGACACCGGTTCCAGGCTTTCCCCCAACAGAATTGGCGCAGAGTTGTCACCTGAATGTTAGGTGCCGGGCGAAATGGGGACTAGGCAGAACATATTAATGACTGTTTAGCGAGTACAATTCAAAGCTGTTTTTCATCAAAGGTTCCCAACTCTCGTTTAACCGGTTACGGGTGCAGTGCAATAGTGTCCTTGTCAGAAGGGCGATCGGCGTCGTGTCCCAAGCCACGTTGTTATTAGGCGTCAGTGCTCGGCTTGACGTCCGCCTCTACAGGCAAAGCGTATTGGGGAGCCGCAGGTGAGTCGCCTGTAACCTCTCTCTTAAACGAACCTAGGAGCACACGCCGTTGGATTTAATTATAACGCGTTAACTAGAAGGCTGGGTATTTGCCTGTTAGGCATTCCAACTTACCGGTCGCGAATCCTCTCCTCCTAGGACTGGTTACAGCGATGCACATCTCGTCGTAACTCTAACCATGAGTACAACCTACGGCCACTATCCCCTGTTCAAAGTAGGAGGTCAACTGAGCCCCGCCCGTTAATCTTTCATTGAACTCCCCCAATGGCAATAGAGATAGGACAGCGGCCTAGACGCGGAATAATGGGAGGGACGCGCTTCCTCTGTTAACATGGCATAATTTGAGAGTCGGAGTGTGAGTCTGACGTGTAGTTGTCATCTCTCGCAATATCGAGGAAATCGAACAGATTGGGGAGACGTGCAAACTATCTTAGCACCGCAGCTATGACACCTGTACCCTATGCGAGTAATCGTATAGGCTGCCCAGAATCCAATGGCACCAGAACGCGGAGGAGCCTATGTTGGAATTACGGGAGCCGCAGAATATTTCATATTCGCTAGGTAATACTGGGAGTGGCTTGGTAGAACAATGGTCGTCCCCAGTCGTGTTACGCCCCGCATGGAGGTCAGGCTTACAGATCTGAGGTCCTCTGCTTAACCCACGGTCGTCCTAGGACCCCACGGGGTTACTCGCCACCTATTCCCCACTAAGGATCGCGTTCCTATGTGATTGCAGAAGTTTCGATGGGCGCTCGAGATGGAGGCAATCCTACTAGCGATTCCCACCCCGCTACGCGGCGCTTATGCGGTTTCACAAATCTACTGGCTCATAAATACAAAAGTAGCCTCACGCTCGCACCCCTTTGAGGCGATGACTTAGCAGTTAGCTATAGTTGGGATTGCGGGATTTGGTTCCCTGAACCAAGGCTAGATGTCTCATGCTTTCTTCGGCTCCCTGGCCGACATAAAGCCCGTACCATACTCAAAAGGTTAACTCACCACGGGGAACGCTTTTACACGGACATCCCTCGGATATCCTCTGACTGACGGTCGTAATGTACTCGAGCTGTCCCTCTTGGTTGCCCTGAAATCCCCACACACCGACGGGACACCCTACTTTGTCTATGCACATGAGGCTTCCACGGGCCTAAAAGGAGCGCCCCCAGAATTGTTCTGTAGCACGACATACGTTACCTGAATGGGGTGGATTCAGGCAAATTCGCGA
		</sequence>
    <sequence><taxon idref="Location_1_1_0|27.393620697722106"/>
			ATCCCTGAAATCCGCTGGCAAGGGCATAGTTGTTTGGCGTTAAAATCGGTTGCCATCGTACAGGTCGCGTTCACTTTTAGACTTCTACCCAGCGTGCCCGCGGAGACCTGTCCTTGTAATCTAGATTAGTAAGAGGAATAAGCATAGGTGGGGCTATGAACTGAATCGACAAAGGCACTAGGCCCCCGAGATAGACCTCAGCCTTAGCTGTTCACAGTTGGAACTCAAAACATTGTAGAATCCCGACGGACCGTTAAATTCAATAACCCCTGATTAGCGGGCGCGAGTCGGGATCCTAATCTTGTGGCGTTAATGGCTCTCTTGTAGCCAACTAAGTACCGAAGCCAATTCGAGCCGCGCAGGTCTGCGCCCACTGTTTTACGGTTCTTTCTTCGTCTCGCAGCTGCGCGAGCGAGTGTCGATCTGTGCATTCGATTGTAATTGAGTAGTAGTCGGTAGCTTCTGTCCTCATGGTGTAGCTCTCCTGCACATGGGGACTGCACGCGACACCCACTTGTTATGCGTCATCTCCGCTAAACCAACCACCGGTGTGATAGACGAGGGGGTACGCAACTAGGCCCTGAACCCGAGACGGGCACCTGGAGCTGCAGTTAAACTGAACACCGGCTTCCAGACTGATTAGCAACAGACTGTTCCTGGCGTTGCCCCCATAACCATGGCACATGGGGCTGTGACAAAGTTGACCGATATCTCCGGCACACAGGGACTCAGGCGTTAAGTTTCTGCGAGTGCACGCGCAAAATCGTAAAGGTTTCAAGTGTTATACAGCCGTTGAGCTGTTGGATTTTCTATCTAGTGTCAATCAAAACTAGTCGACATAACACTCGTAGTGGAGCTTTCAGGGGCACTGTAAAAATGCCTACATACCTGGCACTGGTACGCAAAGTCAGAGTTCTCGCCAGTTGTATAGTGAGGCCTCGGTAGACAAACGGTCCACTGCCATATCTTAGGCCTATACGGACGAGTAGAAGGTCTCGTGCGAGGGATGAGATATACGCTGCCTCAAACCATTTCAAGGTACGTTGGAGGTCTATGGCGCATGCTTAGCCCGACTGCGATCTCATACAGGCTTACGTTATAGATGGAGGCCAGCATCTATTACTACTGACATAGCACGTGATTTCTACACCTTCTGCTATGACTGGTAGTTATTTCGATTGCGCGGGACGGAACACAGCACACTGCCTGGGCCCATGGACGCTACGTAACCATCCGACGTACGGCACAGCTAAAGTCCACGAGGGATGGCAAGCCGAGTCGGGTCGGCATGGGCATTTTGATCACGTGGGTTGGGCGCCGGTTTTCGTCTCAATGTATGATCATGCTAATGATTCCATAGTTCTTCCACTACTCACTAACAGTTCTATTGCAGGTGTCCAACAGGATGGTACACTGCGCGGGACAGAGGTTGCCTATTGCAAGGCCGATTCGCCCTCCGCCAACAACTCGAGCGGCATGCTTCATACCGCTTGGTTAAAAGCCCACGGGGCCTGCACTTTATACGAGCTGCTAACGTCATTAGTATGGAGAGATCTTGTTGGCCTGCCCTCTCACAGACGGGCATCGCCAAAATCACGTATCTCTGACAATTTCACTAACGCGCCTATATTGTTCCCCTAAAACAGAAGGCAGACCTAGGGGGGATCGAGACATAGTCCTAGGCCATACCTTGCCCCCGCGCACGTCCGTAGCACTGTCGGCATTGCCAATGGGACCTTCGCTCACAACAGTAATTTTACCCTCTCACACAGGTGCCCGTCCGTCGACGTGCTGCGAGTGGTATAGAAATTGCTTTCGGTCAACAGTGCGTGCTCGAAGCGGAACTTTTAGGATGTCCTGGCCGTGAGCTCCTCCGCCACCAGTGAAAAGCGCCGTAAGAGAAACGGTTACAAATACACTGTCCGTTTGCAGGCGTTTACCGAAAAGAGAGGGCGCCGTAAAGCGCATCTCATTTCTGTCGACTACCTCCGCCCCTAATGTACAATCTGCCTGGCTGTGTGGTGGCAGATAGGGAAGCATCTGCATCAGAGGGCAGCGTCGCGTAGATGAGACATGATTCTGCGTGGTACGCTTAAATAGTCGTATTACTCCCAAGAGAAGCACAGCCGGTGGTTATAGCAAGCAATGATTGTCAGGGTTGGAAAGCATTTACCCCCGAGAACATCCTACTTGGTCTGCGCAGTCGCAGCTTGGAATGACCGGAGTTAGCCTGACGCCCTCCCTGGATCCTCTGTGACTGTTATTACTTAGGCATCTGCACTTTAAAACAGCCCAATTTACCCCGCGCGCAGACCGGCTGGATTCAAACAGGTCCCTTCGGTCGAGGATTATTCATGGCCGCAACTGTGGTTGCACTATGCAGGTTGATGCGACGTTATGGGCTCAATGTCTTCTAGGGAACTTCGCCCAGATCCAGTATGCATCAAGAACGATGGCGATCAGTAGATCGTGGGCCGATGCCTAGGGAGGGCGTGAGGCGGTCCTGGCAAGGGTGTTTCCCGGACTTTAGCTAGGCACAGAAAATTGTCTCGTATGGTCTTTGCTTAGTTAAAGAACTCCCCCGTAAACACGCGGCTAATTAGAAATGGCACAAATTAGTCCTATGATAACGGAGCCCAGAGGCTTCATTTAGTTATGATCGCCAGCTTGCGTGTGTGAGACGACCGCGCGGTAACAGCCAATCTTCAGGGCGCAAGAAGCTACTCTCACTACCTCGTTACGTTGCTGCTTTCTTCGTGAACTCGGACTCCGTGAGGTTTATTAACTACTTCGCCGTAAGGCCATCCCATACGGGTAATGAAAGTTACGGTACCGCGAGACGCGGAGTTAATTAAAATGTCAGAGGTGCTTCTGAAGTCACCAGTGGCTAGAAGAAGTGTTCAGTATTAAACTCGGCAGTTTGAGGATGAAACCAACTTGCGCGGTTGCCGGGCGGGCGATGGGAGCTGGCCACCGTGACGGACGTGCTTTCAAATTCTTCCCGACCAAAGCTATCGTGAATCGTCAGCCTTAAATATTGGTCTAGACTTTCCCAACGTTACGTAAATCTAGTTGAACAATAATTAGAATCCACCGATTGGCCGCATGCCCGTATCGCCGCAAGGTGGCGCTGCAGGAACCTAAATTGTAGGTACTGCCTGGAGCGCAAAAGTACGTGAATTAGATGTAGAACATTAGCCGCCCTCGGCGGCATCAACCAGACGCCTGCACCCAAGATTAGGCCTACGCATGGAGGTCACGCACCCCCAACGCTCTGGTCGCGCACAACTCGACCTCGACTCAATTAGCATCTCATCCATACGATGACGTTGCCTTGTGAATAAAGGGGTACATCGAGATCTTGACCCAGGCGCGGTTGCCGGTCGTCCATAGAAGTCATTAGAGGCCCGCTAGAGATCGTGCGGCTGGTTGCGGAATCCCGTTCTACCATGGGCACAGCCTATGGGTATTCGCCCAAATAGCTCGGGACGATCTACTCGTTAAGCTGTTATGTGGCTTTCCTGAGATTCCTAGCCCGAGCGCGGCTGGGTACTGCGTTCACATGTTGCACTTTTGTGCCTCCAAGCCAGGCCCATTGCCCCCCTCCCGAAGCAGCCTCAAGAATCAAGGGGTGAAAGGAGTCTGACATAATCAATATTCCGTGTGATGCGTTCGTACCCAACTATTTAAGGCGCGCTCCGGTACTCCTCGGCGTTTGATGAGCACGAATCAAAACGCAAACATACAGCAACAGCTTATCATCAATACTAAAACAGGGCACGAGGATTACGTTGGAGGCCCCATATTTTCTGTTAGGGAGGCCTCCATATCTAAGAGCCGCTAATCTGTCGACGACTTAGCTTACACATTGCAGCATCCATCTGATTGTATTGAGCTTTGAGCTGTCGGTGACAGATATAAGAGTTGACCTTACGAGGTCTGAGGAGAGCTGTGCCGTTTTGCACTGAATCCAAAAAGGACCCGGTAGCCCCACTCTACTTAAAAATGTACGCACCTGGAGGACCGCCCTATCGGTATCCAGAGTATCTTAAACCGCCGCGTTAAATATGCCCTCCGCCTAGCCGTTTCGGATGACGCCACATGATCTTAAATATGAGTGGGGCCTGTGCGACTCGGCACAACTTTGCGTTCTTAGATCAAACGAGTTGAAGGCGTGGAAAAACGGTCTAAGATTCGAACATGACGTCACATCACTCTTCAATGTCCATTGTGTGATGCAGACATGATCGGCTAGTGTGCTGTGTCTCTCATGTCAGATTGATTACCGCTTAATGCTGCAACATATGGGGTTTTCCCTTACATTTCCGGAATGGCCCCCGTCAATTGCCTTCTTTATAACTTCACAACGACCTCGTAACGCATCCAAGGGATAAAAGTAGACAGACCTTTCCACCTACACCTTTTGGACTGCGGGAGGTTACAAGTCCCCGCCCCAACGATTAGCTTAGTTTAAGATTGAACGTCAGGCTCCTGGGCTGACGGCAAGCTGCCGCCATTGCAACGACCGCCCCCCCTCTCCTAAATACAGTATTTATCGCACTTAGCTTCACCATCAAATCTTGCAAAGAACCATGCGCCCTTAGATCCTTAGTTATTGAGTCAGAATCCGCCCTCGTCCAAGAATAATCATTTCAGTTGCGCCATATTATTATCGAGCGGCGAAACAGGGAGCTAGTCTGAGTATCCACGAACAGTACTTAACCTCTTCCTGCGGCGTATGGCGGAGATTGGAAATGGAGTAGTTTATGCATCTCTTCCACTAGCGCAGGCTGGTGTCCAATCCGCCTCCGGCCCTCACTCCCAGGCATCAGCCCCGTACCGTTTGCCTATAAAAAGTTCCGCCAATTTTGTATGGAAACATACGTGGAGTTTCTAGCTGCAGGGTTAATATCTGTGCGACAAACCGACTTTAGTTTGTACGTTTAAGGCCTCTTGGAGTTCTACACTTCTGGTCTGAGCGGCTCAACTCGATTGAGTCGCTACTGCGCTGAGTGCGTAAGCGCGAGTGGCTGGATGAAACGTGACAGAACAACTGACAGACGTGGGGCATGTATGCAATAGTTCATACGACTGAATTCCAAAGACGCACCATGCATAACATTCGCGGATAAACTCATTTGTTATCTAAGGAGCATGCCCGGACATTAGCTCCGACTTATTAATGCGTATTTGACATAGTACCTCAGCTCACTACAAAGAACCCGCAAGGGGAAGCTTACTCGCCGAGAGGTCCTAGGACATCGAAAAAGATCCAGGCCAACACCATGAGCGCGTCGTCTGTCATCGTGACAGGGTCCGACATAGTGGTCTCGGTACTGGAGGAAAGCCGATCCGGGCTGTTTAGGACCGAATAGGTCCCTCCGTGACCCACCTTATCTCCAACGTCTTGCGTACCTTAGTAGGACCATGCAACCCGGTATTCTGCCCAAGAATACGTAACTATTCTTATCATGGTGGGACCGACGGACCATCGGCCTGCTCAGCAGCTTCGCAATAGCACTCTGGGTTATACCTTTTATTGAAAAGACGTCGACCACCATCAAGGAGGCGCTTGTTGCATTCCGACGGCGTTACGGCAACCTAAGTGATCAGCATCATGATGAAGATAAACATTCGGGCTGTATGCAGTAAGCATGCCTGGCATCGCTTTATTCCATGCTGCCATTTCCATTACTGTGCGACTCAAATCACGTCCTATGGGCGTCCGTGTATACGAACTGTGCCCGGTAGGGAACCCGGAAGGTCATATTCGTCAGTTACAAGGCATCTCCGTCTGGCCTCGGTACAGCCCACGAAAATCATCAGTAGTGCGCAACTCTAGCCGCCGCACGATATTACATGAAGGACATCTTTCCTTGTATATGCATTACGTACAACAACGGTCATCTATGAACCCGTGTAACGCCGCCGCGAGCTTTCTGTTGTGCTTGACCATGCCCATACTTAAAATGCGCGGGTGGCTCAGACGTGACCGTATACTTGGATCGCCTTGACTCTTACTTTGCTTTGGTAAGAGATCGACAGTTCCCGCAATCTAGACTCCTTAGATATCTGGCTGAGCAGTTAGATCTCTAGGACGTAAATAACAGAATGAGGTCAACAAGCTGGAGCTTGCCGCCTGTTCAACCCGTGCAGCATTAAACCCAATCCCAGTGGTCAATAGGGGATCTGCGTAGCTTTACGGCGCACAGCTCACCAGGTGCAAGCGTAGCCACCGGGTAAGAAGGATAGTGATGAGGAGACGGTGTTATTGGGCAATATACTACGTCATTGACCTTCCCACGCGCGACCCTACCCCTTTGAAAAAATCGTTAGGTATGTAATTTGCATGGGACGTTGCCGAGTCGTATGTATCACAAGTCCTCGTACAATTATAATTTGCGGTGTGAGGTCACTGTGCGCGACCCTCTTGAGTGCCTACAATATATTCAGTAACTACAACACTGTCTATCCTTGGTATTTACCAGATGAGAGATGAACCTGTTCGATGAAAAGTCCGGTAATTGCGAAGTCTTTGGTTTTTCTATCCATTAAAACTAATCAGAGCTCAGTACGTTCTAACTGCCTATACAGTACCGGAGAAGGAGACCGAGCAGAGCGCCACTCTTACATATTCGCGGTTGTGCCCTTTGCTACATGGAATTTTCGGGGCTGTATCGATCGGTGGCAGCAATGAATTATAGCTTCCGACACCTGAGCCACTCGTGGCCGGTCGAGGGGTTACATTCCCGTAAGAGCTAGCCGACCTAGCGGTCCTCTTCTCCTAGTTCGGGAAATCCCATAGCAGATTGATGAAGGTCGTACTAAGATATTGTAGATATGGCAGGACGTCCACGGAGAAATCAAACCAGTCGAATAAGAGGAGTCACGTAGTTCTCATTTCATTGGCGTGAGAGAAGCCAGTTTGAAGCGTCCGCCCTGGCAACACCATCCCAAATTGTCCGACGGAAGCACGGGTGCCGTCTTGGCTTTCGTTGTCTATAGCTAGCACCTAGGACGGCCTACATCGCCGATGATGCTCTGCTACACTCCCCTAGTCCTTAGAGTGGATCGCTTTATAAGGACAGCAAGGGGTAGACATTTCCAATCTCGCCACCCATGAACAAAGCTGTGATTAGGACCCTCAACTATTCATCAGTTACCATAAATGGACTCTACGTATCAGATCTAATGTTCCCGAGCCTTGTGCGTGCTTAGACTGCCCGACAAAGGTCCTCCGACCGTATCCTGGGAACTCCTGGACACAAGTTATACTACCCGTCCACAGGTGTGTCTCTTAACTTATGTTGGCGCTCGGATCCATGCTTAGCGTCTGCCTTCATTCAACAAGTATTCTACTATATTTCCGCGCGCGTTCATACCCACTTACAGGGTGAACTCAGCGTTTCCGGGGAATGACGTCAGGCCAGGATTTCATAGACTAAGAGCGAATGCCCGTCCGCCTAAGCGGGCAGAGTGCTGCAGCCGTGTAAGGTAACCGCAAGCTCTAAACTAATTATGAGAAATCACCCACTGTCCACACCCGATTGGAGTTATCATCATACATTGAGTTTATATGATTAAGCCTGTGTGAGAAACGAACTCGGTCAGTTCAGCAGAAGCGTAGCAGCTATGGGGGGTTAATTCAGGTAACTCGTCACTTTCTCTGTGGCAGCAGCCTGAGGCCAACTCAGGTGCCGAAGTCCATGGAGCAGCTTAGTTCCACCGACTTGACGTACGGGGGAAAGGATCTCGCCTACGTGTGCCGGATATCGTGCCATCCAATGGAGCACTGGACTTGAGCATACCGCACGCCTAACACCAATATCAGGTCTAGGCGTGAAATGTCTGTAAGCTGACGATATATAGCGCCTTCCGCCGCATCTACTAATATAGAAAACTAACCTTAGGTCTTGAATCCATTGAATGAATCATGTATAGTAGAAACAAGGTATAACTCAAGAATTTAACTAATTCCACCTCCAGGAGTGTCCGGTTATAAAGGACGGACTAATTTCAATAGTAGTTACAGAAGCCTCCTTCGTCGACCGCGGCGACCACTTGTGTTCTAAGGAGGCATCGGTGAGCGAGGCTGGTCTGAGCTAAGATAGATTCGATTGTGCTCTTATCTATTGGGTTGTCCCATAATTGCCAAGTCGTTTACTAGGAGTACCGCCTCTTTTTCATCTAAACACCGGTGAGGAGCGTTTAGCGACTCCTCAACTACTTGTAGTCTTCTCGTGTCGGGTCGAGTAAGAAGAGGACGCGTACACTGTGATAATTCTAATGGATTGTAATTTTGTAGGCACTCGGATCGGGTGCCATAGAGTCCCTGGCACAGCCTGGGCGGCCCTGTTCCAAGACTAGTCGCCACACAGAAAGGCGTAGCAATATCGGTCACGAAAGGAAACGATAAATATGTGAACTAAGTGCATCGCTCATAAAAATTCTTCAAACCGCTGTCGATATAGTAGTCGCAACAGACCTCAACTGTGCGAAAGCAGACAGGCAGATCTCTCATAACAGCACCTGTGCTGCGACGCGGTGAGATTATCTCTCGAAAAGGTCCCCCACTATATACGTATGCATACACATTGAGGATATTTTTGGATGTAAGGAACTTTCAAGCGCCGAAGTTAGAACTCCAGTTATTGTTGACGCGATTTCTGCAGCGCATAAACAGCGTTGGCCAAAGGCTCTACTAAAAGCGTCTGGCTGATAATGAAGCTGTGTCTATGAGCGCGGAGTAATAAATTGTCGAAACTTGACAGCGTCAAAAAGGCCGACATGCTCCGTTGGAAACACTCTGTGCGTGCATATTCTACACGTGCCAGAAGAGAATCGCAAGGGTGATCCCTCGGTCCGAGAGTTATTCACCCCGTTTCTGTCTGTACTACCTGTCACCCTTCGAGGGTGGCCGGGTATGCGACCCGTCTACGCTCGTTCTTCAGGACAACCCCACGATAAACTTTCAGCGACAGAATGCTCTTGGTGGGCTCTTCCTCGAGTTAGAATGAAATGTAGTGGCCCCTTCAGGAATAGCTATACGGAATGCTCCGGACCCCCCGCCTCGGGATACGTTTAGTTAAGTCTGGATTTGGTAAGTAACGAGCCTCGCCAGCACACGTTTTGTACATCCTATCTACAATCTATATCCGTGACTTAATAGTTGATCCTTATGGGAATGTCAGTCTACAGGCCTCCCTAAGCGTGCCACGTTCTTCCAGTCAATCAGAAGTCGCAGCTTTGAGGCTGCGCTACTAGAAAATCAACTTCGATGAGCACCGGGCAACCCTCTAGTCAAAGGATCCGCTCCAGCCCCCGGTATTTCCAGAGCAAGCTCAGACGGCAACAGGCATGTGTCCGACAGATGCCGGGATGCCATTGCTGGGATGGTCCCGGCCCGGATCTATAACCTTCCCTTCCGGAACCTGTCCGGAGCGTTACCACTTGTTATACAGAAGGTCCCCGTTTACATAAACGGGCTGCAGTGACAGCCGGCATCCCAGGCTACTACGAGTCATCCAAGCCCGAAACGCTGAAGCATGGTGTCGATTTGGGGATTGTGGTTCTGCGCTCTGATCGCGACAGTGCCAGGTAAAGCGGCAACGGAGCATTGGCCGCGGCGGAACGAGTCTGTGGCCGGTCATTCTCTATATTATATGGTGAGTGGTAAGCAACCTGCCCGTCAGCTAGGATGGTTACCGTGTGCACCCCACACGCAGCATAACAGCCTGGCATAAGCAAGATCCGAACGCGCCAAGGGTTTTGAACTATTCAAGCGCTAGCGCACCCTGATTGTATATAGTAGTTGTATGGCCCTACATATGCTGGTTTTCGAACGTACTACTGCACCATCGACTAACTCTTTCTGAAAACGGCCATCCGCCCTGGATCGTACACCGAGTCTCGCCATTACGACGGTACAATATTCCGTTCTTGTGCATTGAACAGCGCTGCAACTACCGCTAGCGTTCGCCTATATGTCTATCATCAGCGGGCGATTGGATCTTGGAGAGCCAAAACTCGAGACCGGGACATAAACTGATCACGGCTACTGTGCTTAAAGTCAAGTCGAGCTTTATCACAGGCCGTAGCAACGTTCCCTTCTTCGCCTTTAGACGATCCTGTTTTCTGTCTAGCTTATTAGTTGGGGTTCATAGCGCGGGACATCAGATCCCCCGGATGAGCACATTAACGCACTCAATAGGTTACATCGGCCTGCCGGCGCATAAACCTAGTCCTGTGGGCCGACCTTATCTCCCCAGATGGGAGAGTAAGGCACCCTACAACGCGTGGCCGGTTTACCACAACCCGTGTAGTCGTGTATAGGCCTACATACGGGGGATGCACACTCAGCAGATGCTTACGGTTCCCCGTGCGGCGGCCATATGAAATGGGGGTGAAGAGATACGAACTCCTCACCTATCTTCCGTGGATTAATGCTAGATATTCATGACGACAGAGGGCGAATGTTAAGTCGTTAGCCAGGAGTTCGAAACCTGGCATTGTGACCTCCACACACTTTCGCCCATACAAGGATCCGCTCCCCGCCAAGGTCGTAAGATAGTGGGATTAAATTGGCCAGCGATTGTGTCACAAGTCAATTTGTGAGCCTATTATGTCTCCCGCGAACCGAGGTGCGGAGTTTTACGGAACTACGGCTGAAAACGGCCAATGTAGTCAAATAAATAATAATTGGTAGTTAGCCATAAATATTCTGTCTCTCAATCTCGCATCCTTTCTTCAGTGCATGCTCTAGTACCTGAAGAGAGGACCTCTACTCCGAGGTCGTTTTCGACTCTTTGCATCCGCAACAGCACCCCTCTCGACCAACACTCGGGAACTACTTATGGAGGGTCACTGAAACAGTTTCGGTTTGGTGGTGATTGTCACGCCAAGAAGAGCGTACCAGCCGTTGACACTGTGTTATGGGGAGATATGGTTATCAAGAGTAAGTCTTTTGCCAGTCGCCGGTACTTACTGCACGGCGTCACTCACGGGTCAACAGCGACTTCTGGTCTGGCGGGCGGGAGTCACATCCGGTGATAGTGCTCGACTGGCAGTGTTGAGACCCCCCGCGATGGATGCAGTAAAATTCGCACGACCACGTATTATGACGGTCTTAGTGGGGGCTGAGGTCAATCGTGAGTGGTGAGTGCAGATTTGCTTGGTCGCTACGTCATCGACCGCACCTCACATTGTACCCTTGGTGGATTATAGACGGGATAGGGAAGCTTCATTCCGTCAAACGTAACCCTCTAGTCATTTTTAGAGTTAGGAATATACATAACCACCAGTTCTTCATCACCCGTCTGACATTTTGCAATGTGAATCCACAGTGAGGCTTACAAAGCGATCGAGGGCCTAGATACTGTAGATCGTTTTCTACCAGGCAATTAAATGATCACAACTGCATAACCCATCGCGTTACGGTCTAATAGTTTATGCGCATATCATGATTGCGAGCCGCTCCGGGTCTGCCGCCGCGGTGATGTCCACTAACGCGGCTAGGTTGTGGAATTATTTACTCATATATTGCGACACGATAAGGCATCCTTGTCTAGCCAACACGGCCTACAACTGAGGTTAGTATGTCCGACGGTTCAACTCGCGTTCAACCATGTACGGGAACGCCCGACAGGTCCTCTAGAGTGAGCTTGGGTGAAAACGTACGGACTCTGTGCGTGGCTGCACTACTTTTTTTCCTTAAGTTATCTACCTACGCTCATTGACCCATTTATTACCAAGGCCAAGCACGCTCCCGACGTACCGGGATGATCCACATGTTAACCCTCATGCCGAAGAACTCGCGGGTCACGCACGCCAATGGCCTTTAGATCGTGAGATCTTTAGAGCACTGACCCTGCACTAAGATCGCGTGCACATTCTAGGGAAGGTGCCCCCGTCCCACCTACTCCATCCAAACTCAATTTTGGTTTTAGGATAAGATTGGAAACACCCGATCCTCCACTTATTTGATAGCCCCGAGTGCCGAACTAACTTTCGTCCACATGTCTACGCTTAACGGCTATCCAAAGTCTTCCTACGGGTATGCCGCTCAAGATGTCGAGGTTTGGGATAACTGTCAGGACCGATACATAGCGACCCCCCACGAGCGCCTGGGGCACGCACAGCCTACGAAACATGTGTCATGAGGCAATCACTCGGGTAGCCACGTCACGCGGGGAGTGAGAACAGACACTGCCTTTTCTGTAAGCGTCTCCACAGAGACTCACATAGTGTTGAGAGACTTCTTTACTGGCGAACTGTTTCTGTTCGTCATACAACAAGTGCGAAGTTTTCTAAATTTCAACTGTACGTAATGAATGCTCAACAACCCATTGCACAACTTCCCCCATGAGTTAAAGTCATTTAACCGGGTGAGACAGGTTATGGACTTCAGGGTCTCTGCTCCGGAGCTTTCCTATGCACGTATCTGTACAGCCGGGTGTGTTTCGAAGACGTCGCTGTAGGAGGTGACACCGGTTCCAGGCTTTCCCCCAACAGAATTGGCGCATAGTTGTCACCTGAATGTTGGGTGCCGGGTGAAATGGGGACTAGGCAGAACATATTAATGACTGTTTGGCGAGTACAATTCAAATCCATTTTTCACCAAAGGTTCCCAACTCTCGTTTAACCGGTTACGGGTGCAGTGCAATAGTGTCCTTGTCAGAAGGGCGATCGGCGTCGTGTCCCAAGCCGCGTTGTTATTAGGCGTCAGTGCTCGGCGTGACGTCCGCCTCTACAGGCAAAGCGTATTGGGGAGCCGCAGGTGAGTCGCCTGTAACCTCTCTCTTAAACGAACCTAGGAGCACACGCCGTTGAATTTAATTATAACCCGTTAACTAGAAGGCTGGGTATTCGCCTGTTAGGCATTCCAACTTACCGGTCGCGAATCCTCTCCTCCTAGGACTGGTTACAGCGATGCACATCTCGTCGTAACTCTAACCATGAGTACAACCTACGGCCACTATCCCCTGCTCAAAGTAGGAGGTCAACTGAGCCCCGCCCGTTAATCTTCCATTGAACTCCCCCAATGGCAATAGAGATAGAACAGCGGCCTAGACGCGGAATAATGGGAGGGACGCGCTTCCTCTGTTAACATGGCATAATTTGAGAGTCGGAGTGTGAGTCTGACGTGTAGTTGTCATGTCTCGCAATATCGAGGAAATCGAACAGATTGGGAAGACGTGCAAACTATCTTAGCACCGCAGCTATGACACCTGTACCCTATGCGAGTAATCGTATAGGCTGCCCAGAATCCAATGGCACCAGGACGCGGAGGAGCCTATGTTGGAATTACGGTAGCCGCAAAACATTTCATATCCGCTAGGTAATACTGGGAGTGGCTTGGTAGAAAAATGGTCGTCCCCAGTCGTGTTACGCCCCGGATGGAGGTCAGGCTTACAGATCTGAGGTCCTCTGCTTAACCCACGGTCGTCCTAGGACCCCACGGGGTTACTCGCCACCTATTCCCCACTAAGGATCGCGTTCCTATGTGATTGCAGAAGTTTCGATGGGCGCTCGAGATGGAGGCAATCCTACTAGCGATTCCCACCCCGCTACGCGGCGCTTATGCGGTTTCACAAATCTACTGGCTCATAACTACAAAAGTAGCCTCACGCTCGCACCCCTTTGAGGCGATGACTTAGCAGTTAGCTATAGTTGGGATTGCGGGATTTGGTTCCCTGGACCAAGTCTAGCTGTCTCATGCTTCCTTCGGCTCCCTGGCCGACCTAAAGCCCGTACCATACTCAAAAGGTGGACTCACCACGGGGAACGCTTTTACACGGACATCCCTCGGATATCCTCTGACTGACGGTCGTAATGTACCCGAGCTGTCCCTCTTGGTTGCCCTGAAATCCCCACACACCGACGGGACACCCTACTTTGTCTATGCACATGAGGCTTCCACGGGCCTAAAAGGAGCGCCCCCATATTTGTTCTGTAGCACGACATACGTTACCTGAATGGGGTGGGTTCAGGAAAATTCGCGA
		</sequence>
    <sequence><taxon idref="Location_3_0_0|20.384007752472513"/>
			ATCCCTGAAATCCGCTGGCAAGGGCATAGTTGTTTGGCGTTAAAATCGGTTGCCATCGTACAGGTCGCGTACACTTTTAGACTTCTACCCAGCGTGCCCGCGGAGGCCTGTCCTTGTAATCTAGATTAGTCAGAGGAATAAGCATAGGTGGGGCTATGAACTGAATCGACAGAGGCACTAGGCCCCCGAGATAGACCTCAGCCTTAGCTGTTCACGGTTGGAACTCATAACATTGTAGAATCCCGACGGACCGTTAAATTCAATAACCCCTGACTAGCGGGCGCGAGTCGGGATCCTAATCTTGTGGCGTTAATGGCTCTCTTGTAGCCAACTAAGTACCGAACCCAATTCGAGCCGCGCAGGTCTGCGCTCACTGTTTTACGGTTCTTTCTTCGTCTCGCAGCTGCGCGAGCGAGTGTCGATCTGTGCATTCGATTGTAATTGAGTAGTAGTCGGTAGCTTCTGTCCTCATTGTGGAGCTCTCCTGCACATGGGGACTGCACGCGACACCCACTTGTTATGCGTCATCTCCGCTAAACCAACCACCGGTGTGATAGACGAGGGGGTACGCAACTAGGCCCTGAACCCGAGACGGGCACCTGGAGCTGCAGTTAACCTGAACACCGGCTTCCAGACTGGTTAGCAACAGACTGTTCCTGGCGTTGCCCCCATAACCATGGCACATGGGGCTGTGACAAAGTTGACCGATATCTCCGGCACACAGGGACTCAGTCGTTAAGTTTCTGCGAGTGCACGCGCAAAATCGTAACGGTTTCAAGTGTTATACAGCCGTTGAGCTGTCGGAGTTTCTATCTAGTGTCAATCAAAACTAGTCGAGATAACACTCGTAGTGGAGCTTTCAGGGGCACTATAAAAATGCCTACATACCTGGCACTGGTACGCGAAGTCAGAGTCCTCGCCAGTTGTATAGTGAGGCCTCGGTAGACAAACGGTCCACCGCCATATCTTAGGCCTATACGGACGAGTAGAAGGTCTCGTGCGAGGTATGAGATATACGCTGCTTCAAACCATTTCAAGGTACGTTGGAGGTCTATGGCGCATGCTTAGCCCGGCTGCGATCTCATACAGGCTTACGTTATAGATGGAGGCCAGCATCTATTACTATCGACATATCACGTGATTTCTACACCTTCTGCTATGACTGGTAGTTATTTCGATTGCGCGGGACGGAACACAGCACACTGCCTGGGCCCATGGATGCTACGTAACCATCCGACGTACGGCACAGCTAAAGTCCACGAGGGATGGCAAGCCGAGTCGGGTCGGCATGGGCATTTTGATCACGTGGGTTGGGCGGCGGTTTTCGTCTCAATGTATGATCATGCTAATGATTCCATAGTTCTTTCACTACTCACTAACAGTTCTATTGCAGGTGTCCAACAGGATGGTACACTGCGCGGGACAGAGGTTGCCTATTGGAAGGCCGATTCGCCCTCCGCCAACAACTCGAGCGGCATGCTTCACACCGCTTGGTTCAAAGCCCACGGGGCCTGCACTTTATACGAGCTGCTAACGTCATTAGTATGGGGAGATCTTGTTGGCCTGCCCTCTCACAGACGGGCATCGCCAAAATCACGTATCTCCGACAATTTCACTAACGCGCCTATATTGTTCCCCTAAAACAGAAGGCAGACCTAGGGGGGATCGAGACATAGTCCTAGGCCATACCTTGCCCCCGCGCACGTCCGTAGCACTGTCGGCATTGCCAATGGGACCTTCGCTCACAACAGTAATTTTACCCTCTCACACAGGTGCCCGTCCGTCGACGTGCTGCCAGGGGTATAGAAATTGCTTTCGGTCAACAGCGCGTGCTCGAAGCGGAGCTTTTAGGATGTCCTGGCCGTGAGCTCCTCCGCCACCAGTGAAAAGCGCCGTAAGAGAAACAGTTACAAATACACTGTCCGTTTGCAGGCGTTTACCGAAAAGAGAGGGCGCCGTAAAGCGCATCTCATTTCTGTCGACTACCTCCGCCCCTAACGTACAATCTGCCTGGCTGTGTGGTGGCAGATAGGGAAGCATCTGCATCAGAGGGCAGCGTCGCGTAAATGAGACATGATTCTGCGTGGTACGCTTAAATAGTCGTATTACTCCCAAGAGGAGCACAGCCGGTGGTTATAGCAAGCAATGATTGTCAGGGCAGGAAAGCATTTACCCCCGAGAACATCCTACTTGGTCTGCGCAGTCGCAGCTTGGAATGACCGGAGTTAGCCTGACGCCCTCCCTGGATCTTCTGTGACTGTTATTATTTAGGCATCTGCACTTTAAAACAGCCCAATTTACCCCGCACGCAGACCGGCTGGATTCAAAAAGGTCCCTTCGGTCGAGGATTATTCATGGCCGCAACTGTGGTTGCACTATGCAGGTTGATGCGACGTTATGGGCTCAATGTTTTCTAGGGGACTTCGCCCAGATCCAGTATGCATCAAGAACGATGGCGATCAGTAGATCGTGGGCCGATGCCTAGGGAGGGCGTGAGGCGGTCCTGGCAAGGGTGTTTCCCGGACTTTAGCTAGGCACAGAAAATTGTCTCGTATGGTCTTTGCTTAGTTAAAGTACCCCCCCGTAAACACGCGGCTAATTAGAAATGGCACAAATTAGTCCTATGATAACGGAGCCCAGAGGCTTCATTTAGTTATGATCGCCAGCTTGCCTGTGTGAGACGACCGCGCGGTAACAGCCAATCTTCAGGGTGCAAGAAGCTACTCTCACTACCTCGTAACGTTGCTGCTTTCTTCGTGAACTCGGACTCCGTGAGGTTTATTAACTAATTCGCCGTAAGGCCATCCCATACAGGTAATGAAAGTTACGGTACCGCGAGACGCGGAGTTAATTAAAATGTCAGAGGTACTTCTGAAGTCACCAGTGGCTAGAAGAAGTGTTCAGTATTAAACTCGGCAGTTCGAGGGTGAAACCAACTTGCGCGGTTGCCGGGCGGGCGATGGGAGCTGGCCACCGTGACGGACGTGCTTTCAAATTCTTCCCGACCAAAGCTATCGTGAATCGTCAGCCTTAAATATTGGTCTAGACTTTCCCAACGTTACGTAAATCTAGTTGAACAATAATTAGAATCCACCGATTGGCCGCATGCCCGTATCGCCGCAAGGTGGCGCTGCAGGAACCTAAATTGTAGGTACTGCCTGGAGCGCAAAAGTACGTGAATTAAATGTAGAACATTAGCCGCCCTCGGCGGCATCAACCAGACGCCTGTACCCAAGATTAGGCCTACGCATGGACGTCACGCACCCCCAACGCTCTGGTCGCGCACAACTCGACCTCGATTCAATTAGCATCTCATCCATACGATGACGTTGCCTTGTGAATAAAGGGGTACATCGAGATCTTGACCCAGGCGCGGCTGCCGGTCGTCCATAGAAGTCATTAGAGGCCCGCTAGAGATCGTGCGGCTGGTTGCGGAATCACGTTCTACCATGGACACAGCCTATGGGTATTCGCCCAAATAGCTCGGGACGATCTACTCGTTAAGCTGTTATGTGGCTTTCCTGAGATTCCTAGCCCGAGCGCGGCTGGGTACTGCGTTCACATGTTGCACTTTTGTGCCTCCAAGCCAGGCCCATTGCCCCCCTCCCGAAGCAGCCTCAACAATCAAGGGGTGAAAGGAGTCTGACATAATCAATATTCCGTGTGATGCGTTCGTACCCAACTATTTAAGGCGCGCTCGGGTACTCCTCGGCGTTTGATGAGCACGAATCAAAACGCAAACATACAGCAACAGCTTATCATCAATACTAAAACAGGGCACGAGGATTACGTTGGAGGCCCCATATTTTCTGTTAGGGAGGCCTCCATATCTAAGAGCCGCTAATCTGTCGACGACTTAGCTTACACATTGCAGCATCCACCTGATTGTATTGAGCTTTGAGCTGTCGGTGACAGATATAAGAGTTGACCTTACGAGGTCTGAGAACAACTGTGCCGTTTTGCACTGAATCCAAAAAGGACCCGGTAGCCCCACTCTACTTAAAAATGTACGCACCTGGGGGACCGTCCTATCGGTATCCAGAGTATCTTAAACCGCCGCGTTAAATATGCCCTCCGCCTAGCCGTTTCGGATGACGCCAGATGATATTAAATATGAGTGGGGCCTGTGCGACTCGGCACAACTTTGCGTGCTTAGATCAAACGAGTTGAAGGCGTGGAAAAACGGTCTAAGATTCGAACATCACGTCACATCACTCTTCAATGTCCATTGTATGATGCAGACATGATCGGCTAGTGTGCTGTGTCTCTCATGTCAGATTGATTACCGCTTAATGCTGCAACATATGGGGTTTTCCCTTACATTTCCGGAATGGCCCCCGTCAATTGCCTTCTTTATAACTTCACAACGACCTCGTAACGCATCCAAGGGATAAAAGTAGACAGACCTTTCCACCTACACCTTTTGGACTGCGGGAGGTTACAAGTCCCCGCCCCAACGATTAGCTTAGTTTAAGATTGAACGTCAGGCTCCTGGGCTGACGGCAAACTGCCGCCATTGCAACGACCGCCCCCCCTCACCTAGATACAGTATTTATCGCACTTAGCTTCACCATCAAATCTTGCAAAGAACCATGCGCCCGTAGATCCTTGGTTATTGAGTCAGAATCCGCCCCCGTCCATGAATAATCATTTCAGTTGCGCCATATTATTATCGAGCGGCGAAACAGCGAGCTAGTCTGAGTAACCACGAACAGTACTTAACCTCTTCCTGCGGCGTATGGCGGAGATCGGAAATGGAGTAGTTTATGCATCTCTTCCACTAGCGCAGGCTGGTGTCCAATCCGCTTCCGACCCTCACTCCCAGGCATCAGCTCCGTACCGTTTGCCTATAAAAAGTTCCGCCAATTTTGTATGGAAACATACGTGGAGTTTCTAGCTGCAGAGTTAATATCTGTGCGCCAAACCGACTTTAGTTTGTACGTTTAAGGCCTCTTGGAGTTCTACACTTCTGGTCTGAGCGGCTCAACTCGATTGAGTCGCTACTGCGCTGAGTGCGTAAGCGCGAGTGGCTGGATGAAACGTGACAGAACAACCGACAGACGTGGGGCATGTATGCAATAGTTCATACGACTGAATTCCAAAGACGCACCATGCATAACATTCGCGGATAAACTCATTTGTTATCTAAGGAGCATGCCCGGACATTAGCTCCGACTTATTAATGCGTATTTGACATAGTACCTCAGCTCACTACAAAGAACCCGCAAGGGGAAGCTTACTCGCCGAGAGGTCCTAGGACATCGAAAAAGTCCCAGGCCAACACCATGAGCGCGTCGTCTGTCATCGGGACAGGGTCCGACATAGTGGTCTCGGTACTGGAGGAAAGCCGATCCGGGCTGTTTAGGACCGAGTAGGTCCCTCCGTGACCCACCTTATCTCCAACGTCTTGCGTACCTTAGTAGGACCATGCAACCCGGTATTCTGCCCACGAATACGTAACTATTCTTATCATGGTGGGACCGACGGACCATCGGCCTGCTCAGCAGCTTCGCAATAACACTCTGGGTTATACCTTTTATTGAAAAGACGTCGACCACCATCAAGGAGGCGCTTGTTGCATTCCGACGGCATTACGGCAACCTAAGTGATCAGCATCATGATGAAGATAAACATTCGGGCGGTATGGAGTAAGCATGCCTGGCATCGCTTTATTCCATGCTGCCATTTCCATTACTGTGCGACTCAAATCACGTCCTATGGGCGTCCGTGTATACGAACTGTGCCCGGTAGGGAACCCGGAAGGTCATATTCGTCAGTTACCAGGCATCTCCGTCTTGCCTCGGTACAGCCCACGAAAATCATCAGTAGTGCGCAACTCTAGCCGCCGCACGATATTACATGAAGGACATGTTTCCTTGTATATGCATTACGTACAACAACGGTCATCTATGAACCCGTGTAACGCCGCCACGAGCTTTCTGTTGTGCTTGACCATGCCCATACTTAAAATGCGCGGGTGGCTCAGACGTGACTGTATACTTGGATCGCCTTGACTCTTACTTTGCTTTGGTAAGAGATCGACAGTTCCCGCAATCTAGACTCCTTAGATATCTGGCTGAGCAGTTAGATCTCTAGGACGTAAATAACAGAATGAGGTCAACAAGCTGGAGCTTGCCACCTGTTCAACCCGTGCAGCATTAAACCCAATCCCAGTGGGCAATAGGGGATCTGCGTAGCTTTACGGCGCACAGCTCACCAGGTGCAAGCATAGCCACCGGGTAAGAAGGATAGTGATGAGGAGACGGTGTTATTGGGCAATATACTACGTCATTGACCTTCCCACGCGCAACCCTACCCCTTTAAAAATATCGTTAGGTATGTAATTTGCATGGGACGTTGCCGAGTCGTATGTATCACAAGTCCTCGTACAATTATAATTTGCGGTGTGAGGTCACTGTGCGCGACCCTTTTGAGTGCCTACAATATATTCAGTAACTACAACACTGTCTATCCTTGGTATTTACAAGATGAGAGATTAACCTGTTCGATGAAAAGTTCGGTAATTGCGAAGTCTTTGGTTATTCTATCCATTAAAACTAATCAGAGCTCAGTACGTTCTAACTGCGTATGCAGTACCGGAGAAGGAGACCGAGCAGAGCGCCACTCTTACATATTCGCGGTTGTGCCCTTTGCTACCTGGAATTTTCGGGGCTGTATCGATCGGTGGCAGCAATGAATTATAGCTTCCGACACCTGAGCCACTCGTGGCCGGTCGAGGGGTTACATTCCCGTAAGAGCTAGCCGACCCAGCGGTCCTCTTCTCCTAGTTCGGGAAATCCCATAGCAGATTGATGAAGGTCGTACTAAGATATTGTAGATATGGCAGGACGTCCACGGAGAAATCAAACCAGTCGAATAGGAGGAGTCACGTAGTTCTCATTTCATTGGCGTGAAAGAAGCCAGTTTGAAGCGTCCGCCCTGGCAACACCATCCCAAATTGTCCGACGGAAGCACCGGTGCCGTCTTGGCTTTCGTTGTCTATAGCTAGCACCTAGGACGGCCTACATCGCCGATGATGCTCTGCTGCACTCCTCTTGTCCTTAGAGTGGATCGCTTTATAAGGACAGCAAGGGGTAGACATTTCCAATCTCGCCACCCATGAGCAAAGCTGTGATTAGGACCCTCAACTATTCATCAGTTACCACAAATGGACTCTACGTATCGGATCTAATGTTCCCGAGCCTTGTGCGTGCTTAGACTGCCCGACAAAGGTCCTCCGACCGTATCCTGGGAACTCCTGGACACAAGTTATACTACCCGTCCACAGGTGTGTCTCTTAACTTATGTTGGCCCTCGGATCCATGCTTAGCGTCTGCCTTCATTCAACAAGTATTCTACTATATTTCCGCGCGCGTTCATACCCACTTACAGGGTGAGTTCAGCGTTTCCGGGGAATGACGTCAGGCCAGGATTTCATAGACTAGGAGCGAATGCCCGTCCGCCTAAGCGGGCAGAGTGCTGCAACCGTGTAAGGTCACCGCAAGCTCTAAACTAATCATGAGAAATCACCCACTGTCCACACCCGATTGGAGTTATCATCATACATTGAGTTTATATGATTAAGCCTGTGTGAGAAACGAACTCGGTCAGTTCAGCAGAAGCGTATCAGCTATGGGGGGTTAACTCAGGTAACTCGTCACTTTCTCTGTGGCAGCAGCCTGAGGCCAACTCAGGTGCCGAAGTCCATGGTGCAGCTTAGTTCCACCGACTTGACGTACGGGGGAAAGGATCTCGCCTACGTGTGCCGGATATCGTGCCATCCAATGGAGCACTGGACTTGAGCATACCGCACGCCTAACACCAATATCAGGTCTAGGCGTGAAATGACTGTAAGCTGACGATATATAGCGCCTTCCGCCGCATCTACTAATATAGAAAACTAACCTTAGGTCTTGAATCCATTGAATGAACCATGTATAGTAGAAACAAGGTATAACTCAAGAATTTAACTAATTCCACCTCCAGGAGTGTCCGGTTATAAAGGACGGACTAATTTCAATAGTAGTTACAGGAGCCTCCTTCGTCGACCGCGGCGACTACTTGTGTTCTAAGGAGGCATCGGTGAGCGAGGCTGGTCTGAGCTAAGATAGATTCGATTGTGCTCTTATCTATTGGGTTGTCCCATAATTGCCAAGTCATTTACTAGGAGTACCGCCTCTTTTTCATCTAAACACCGGAGAGGAGCGTTTAGCGACTCCTCAACTACTTGTAGTCTTCTCGTGTCGGGTCGAGAAAGAAGAGGACGCGTACACTGTGATAATTCTAATGGATTGTAATTTTGTAGGCACTCGTATCGGGTGCCATAGAGTCCCTGGCACAGCCTGGGCGGCCCTGTTCCAAGACTAGTCGCCACACAGAAAGGCGTAGCAATATCGGTCACGAAAGGAAACGATAAATATGTGAACTAAGTGCATCGCTCATAAAAATTCTTCAAACCGCTGTCGATATAGTAGTCGCAACAGACCTCAACTGTGCGAAAGCAGACAGGCAGATCTCTCATAACAGCACCTGTGCTGCGACGCGGTGAGATTATCTCTCGGAAAGGTCCCCCACTATATACGTATGCATACACATTGAGGATATTTTTGGATGTAAGTAACTTTGAAGCGCCGAAGTTAGAACTCCAGTTATTGTTGACGCGGTTTCTGCAGCGCATAAACAGCGTTGGCCAAAGGCTCTACTAAAAGCGTCTGGCTGATAATGAAGCTGTGTCTATGAGCGCGGAGTAATAAATTGTCGAAACTTGACAGCGTCAAAAAGGCCGACATGCTCCGTTGGAAACACTCTGTGCGTGCATATTCTACACGTGCCAGAAGAGAATCGCAAGGGTGATCCCTCGGTCCGAGAGTTATTCACCCCGTTTCTGTCTGTACTACCTGTCACCCTTCGAGGGTGGCCGGGTATGCGACCCGTCTACGCTCGTTCTTCAGGACAACCCCACGATAAACTTTCAGCGATAGAATGCTCTTGGTGGGCTCTTCCTCGAGTTAGAATGAAATGTAGTGGCCCCTTCAGGAATAGCTATACGGAATGCTCCGGACCCCCCGCCTCGGGATACGTTTAGTTAAGTCTGGATTTGGTAAGTAACGAGCCTCGCCAGCACACGTTTTGTACATCCTATCTACAATCTATATCCGTGACCTGATAGTCGATCCTTATGGGAATGTCAGTCTACAGGCCTCCCTAAGCGTGCCACGTTCTTCCAGTCAATCAGAAGTCCCAGCTTTGAGGCTGCGCTACTAGAAAATCGACTCCGATGAGCACCGGGCAACCCTCTAGTCAAAGGATCCGCTCCAGCCCCGGGTATTTCCAGAGCAAGCTCAGACGGCAGCAGGCATGTGTCCGACAGATGCCGGGATGCCATTGCTGGGATGGTCGCGGCCCGGATCTATAACCTTCCCTTCCGGAACCTGTCCGGAGCGTTACCACTTGTTATACAGAAGGTCCCCGTTTACATAAACGGGCTGCAGTGACAGCCGGCATCCCAGCCTACTACGAGTCATCCAAGCCCGAAACGCTGAAGCATGGTGTCGATTTGGGGATTGTGGTTCTGCGCTCTGATCGCGACAGTGCCAGGCAAAGCGGCAACGGAGCATTGGCCGCGGCGGAACGAGTCTGTGGCCGGTCATTCTCTATATTATATGGTGAGTGGTAAGCAACCTGCCTGTCAGCTAGGATGGTTACCGTGTGCACCCCACACGCAGCATAACAGCCTGGCATAAGCAAGATCCGAACGCGCCAAGGGTTTTGAACTATTCAAGCGCTAGCGCACCCTGATTGTATATAGTAGTTGTATGGCCTTACATATGTTGGTTTTCGAACGTACTACTGCACCATCGACTAACTCTTTCTGAAAACGGCCATCCGCCCTGGATCGTACACCGAGTCTCGCCATTACGACGGTGCAATATTACGTTCTTGTGCATTGAACAGCGCTGCAACTACCGCTAGCGTTCGCCTATATGTCTATCATCAGCGGGCGATTGGATCCTGGAGAACCAAAACTCGAGACCGGGACATACACTGATCACGGCTACTGTGCTTAAAGTCAAGTCGAGCTTTATCACAGGCCGTAGCGACGTTCCCTTCTTCGCCTTTAGACGATCCTGTTTTCTGTCTAGCTTATTAGTTGGGGTTCATAGCGCGGGACATCAGATCCCCCGGATGAGCACATTAACGCACTCAATAGGTTACATCGGCCTGCCGGCGCATAAACCTAGTCCTGTGGGTCGACCTTATCTCCCCAGATGGGAGTGTAAGGCACCCTACAACGCGTGGCCGGTTTACCACAACCCGTGTAGTCGTGTATAGGCCTACGGACGGGGGATGCACACTCAGCAGATGCTTACGGTTCCCCGTGCGGCGGCCATATGAAATGGGGGTGAAGAGCTACGTACTCCTCACCTATCTTCCGTGGATTAATGCTAGATATTCATGACGACAGAGGGCGAATGTTAAGTCGTTAGCCAGGAGTTCGAAACCTGGCATTGTGACCTCCACACACTTTCGCCCATACAAGGATCCGCTCCCCGCCAAGGTCCTAAGATAGTGGGATTAAATTGGCCAGCGATTGTGTCACAAGTCAATTTGTAAGCTTATTATGTCTCCCGCGAACCGAGGTGCGGAGTTTTACGGAACTACGGCTGAAAACGGCCAATGTAGTCAAATAAATAATAATTGGTAGTTAGCCATAAATATTCTGTCTCTCAATCTCGCATCCTTTCTTCAGTGCATGCTCTAGTACCAGAAGAGAGGACCTCTACTCCGAGGTCGTTTTCGACTCTTTGTATGCGCAACAGCACCCCTCTCGACCAGCACTCGGGAACTACTTATGGAGGGTCACTGAAACGGTTTCGGTTTGGTGGTGATTCACACGCCAAGAAGAGCGTACCAGCCGTTGACACTGTGTTATGGGGAGATATGGTTATCAAGAGTAAGTCTTTTGCCAGTCGCCGGTACTTACTGCACGGCGTCACTCACGGGTCAACAGCGACTTCTGGTCTGGCGGGCGGGAGTCACACCCGGTGATAGTGCTCGACTGGCAGTGTTGAGACCCCCCGCGATGGATGCAGTAAAATGCGCACGACCACGTATTATGACGGTCTTAGTGGGGGCTGAGGTCAATCGTGAGTGGTGAGTGCAGATTTGCTTGGTCGCTGCGTCATCGACCGCTCCTCACATTATACCCTTGGTGGATTATAGACGGGATAGGGAAGCTTCATTCCGTCAAACGTAACCCTCTAGTCATTTTTATAGTTAGGAATATACATAACCACCAGTTCTTCATCACCCGTCTGACATCTTGCAATGTGAATCCACAGTGAGGCTTACAAAGCGATCGAGAGCCTAGATACTGTAGATCGTTTTCTACCAGGCAATTAAATGATCACAACTGCATAACCCATCGCGTTACGGTCTAATAGTTTATGCGAATATCATGATTGCGAGCCGCTCCGGGTCTGCCGCCGCGGTGATGTCCACTAACGCGGCTAGGTTGTGGAATTATTTACTCATATATTGCGACACGATAAGGCATCCTTGTCTAGCCAACACGGCCTACAATTGAGGTTAGTATGTCCGACGGTTCAACTCGCGTACAACCATGTACGGGAACGCCCGACAGGTCCTCTAGAGTGGGCTTGGGTGAAAACGTACGGACTCTGTGCGTGGCTGCACTACTTTTTTTCCTTAAGTTATCTACCTACGCTCATTGACCCATTTATTACCAAGGCCAAGCACGCTCCCCACGCACCGGGATGATCCACATGTTAACCCTCATGCCGAAGAACTCGCGGGTCACGCACGCCAATGGCCTTTAGATCGTGAGATCTTTAGAGCACTGACCCTGCACTAAGATCGCGTGCACATTCTAGGGAAGGTGCCCCCGTCACACCTACTCCATCCAAACTCAATTTTGGTTTTAGGGTAAGATTGGAAACACTCGATCCCCCACTTATTTGATAGCCCCGAGTGCCGAACTAACTTTCGTCCACATGTCTACGCTTAACGGCTATCCAAAGTCTTCCTACGGGTATGCCGCTCAAGATGTCGAGGTTTGGGATAATTGTCAGGACCGATACATAGCGACCCCCCACGAGCGCCTGGGGCACGCACAGCCTACGAAACATGTGTCACGAGGCAATCACTCGGGCAGCCACGTCACGCGGGGAGTGAGAACAGACACTGCCTTTTCTGTAAGCGTCTCCACAGAGACTCACATAGTGTTGAGAGACTTCTTTACTGGCGAACTGTTTCTGTTCGTCAAACAACAAGTGCTAAGTTTTCTAAATTTCAACTGTACGTAATGAATGCTCAACAACCCATTGCACAACTTCCCCCATGAGTTAAAGTCATTTAACCGGGTGAGACAGGTTATGGACTTCAGGGTCTCTACTCCGGAGCTTTCCTATGCACGTATCTGTACAGCCAGGTGTGTTTCGAAGACGTCGCTGTACGAGGTGACACCGGTTCCAGGCTTTCCCCCAACAGAATTGGCGCATAGTTGTCACCTGAATGTTAGGTGCCGGGCGAAATGGGGACTAGGCAGAACATATTAATGACTGTTTAGCGAGTACAATTCAAATCCATTTTTCATCAAAGGTTCCCAACTCTCGTTTAACCGGTTACGGGTGCAGTGCAATAGTGTCCTTGTCAGAAGGGCGATCGGCGTCGTGTCCCTAGCCACGTTGTTATTAGGCGTCAGTGCTCGGCTTGACGTCCGCCTCTACAGGCAAAGCGTATTGGGGAGCCGCAGGTGAGTCGCCTGTAACCTCTCTCTTAAACGAACCTAGGAGCACACGCCGTTGAATTTAATTATAACCCGTTAACTAGAAGGCTGGGTATTCGCCTGTTAGGCATTCCAACTTACCGGTCGCGAATCCCCTCCTCCCAGGACTGGTTACAGCGATGCACATCTCGTCGTAACCCTAACCATGAGTACAACCTACGGCCAGTATCCCCTGCTCAAAGTAGGAGGTCAACTGAGCCCCGCCCGTTAATCTTCCATTGAACTCCCCCAATGGCAATAGAGATAGGACAGCGGCCTAGGCGCGGAATAATGGGAGGGACGCGCTTCCTCTGTTAACATGGCATAATATGAGAGTCGGAGCGTGAGTCTGACGTGTAGTTGTCATGTCTCGCAATATCGAGGAAATCGAACAGATTGGGAAGACGTGCAAACTATCTTAGCACCGCAGCTATGACACCTGTACCCTATGCGAGTAATCGTATAGGCTGCCCAGAATCCAATGGCACCAGGACGCGGAGGAGCCTATGTTGGAATTACGGGAGCCGCAAAACATTTCATATCCGCTAGGTAATACTGGGAGTGGCTTGGTAGAAAAATGGTCGTCCCCAGTCGTGTTACGCCCCGGATGGAGGTCAGGCTTACAGATCTGAGGTCCTCTGCTTAACGCACGGTCGTCCTAGGACCGCACGGGGTTACTCGCCACCTATTCCCCACTAAGGATCGCGTTCCTATGTGATTGCAGAAGTTTCGGTGGGCGCTCGAGATGGAGGCAATCCTACTAGCGATTCCCACCCCGCTACGCGGCGCTTATGCGGTTTCACAAATCTACTGGCTCATAACTAAAAAAGTAGCCTCACGCTCGCACCCCTTTGAGGCGATGACTTAGCAGTTAGCTATAGTTGGGATTGCGGGAGTTGGTTCCCTGAACCAAGTCTAGCTGTCTCATGCTTCCTTCGGCTCCCTGGCCGACCTAAAGCCCGTACCATACTCAAAAGGTTGACTCACCACGGGGAACGCTTTTACACGGACATCCCTCGGATATCCTCTGACTGACGGTCGTAATGTACCCGAGCTGTCCCTCTTGGTTGCCCTGAAATCCCCACACACCGACGGGACACCCTACTTTGTCTATGCACATGAGGCTTCCACGGGCCTAAAAGGAGCGCCCCCATATTTGTTCTGTAGCACGACATACGTTACCTGAATGGGGTGGGTTCAGGAAAATTCGCGA
		</sequence>
    <sequence><taxon idref="Location_2_2_0|25.17946098940735"/>
			ATCCCTGAAATCCGCTGGCAAGGGCATAGTTGTTTGGCGTTAAAATCGGTTGCCATCGTGCAGGTCGCGTACACTTTTAGACTTCTACCCAGCGTGCCCGCGGAGGCCTGTCCTTGTAATCTAGATTAGTCAGAGGAATAAGCATAGGTGGGGCTATGAACTGAATCGACAAAGGCACTAGGCCCCCGAGATAGACCTCTGCCTTAGCTGTTCACGGTTGGAACTCAAAACATTGTAGAATCCCGACGGACCGTTAAATTCAATAACCCCTGACTAGCGGGCGCGAGTCGGGATCCTAATCTTGTGGCGTTAATGGCTCTCTTGTAGCCAACTAAGTACCGAACCCAATTCGAGCCGCGCAGGTCTGCGCCCACTGTTTTACGGTTCTTTCTTCGTCTCGCAGCTGCGCGAGCGCGTGTCGATCTGTGCATTCGATTGTAATTGAGTAGTAGTCGGTAGCTTCTGTCCTCATTGTGTAGCTCTCCTGCACATGGGGACTGCACGCGACACCCACTTGTTATGCGTCATCTCCGCCAAACCAACCACCGGTGTGAAAGACGAGGGGGTACGCAACTAGGCCCTGAACCCGAGACGGGCACCTGGAGCTGCAGTTAACCTGAACACCGGCTTCCAGACTGATTAGCAACAGACTGTTCCTGGCGTTGCCCCCATAAACATGGCACATGGGGCTGTGACAAAGTTGACCGATATCTCCGGCACACAGGGACTCAGGCGTTAAGTTTCTGCGAGTGCACGCGCAAAATCGTAAAGGTTTCAAGTGTTATACAGCCGTTGAGCTGTTGGAGTTTCTATCTAGTGTCAATCAAAACTAGTCGACATAACACTCGTAGTGGAGCTTTCAGGGGCACTGCAAAAATGCCTACATACCTGGCACTGGTACGCAAAGTCAGAGTCCTCGCCAGTTGTATAGTGAGGCCTCGGTAGACAAACGGTCCACCGCCATATCTTAGGCCTATACGGGCGAGTAGAAGGTCTGGTGCGAGGGATGAGATATACGCTGCTTCAAACCATTTCAAGGTACGTTGGAGGTCTATGGCGCATGCTTAGCCCGACTGCGATCTCATACAGGCTTACGTTATAGATGGAGGCCAGCATCTATTACTACCGACATATCACGTGATTTCTACACCTTCTGCTATGACTGGTAGTTATTTCGATTGCGCGGGACGGAAGACAGCACACTGCCTGGGCCCATGGATGCTACGTAACCATCCGACGTACGGCACAGCTAAAGTCCACGAGGGATGGCAAGCCGAGTCGGGTCGGCATGGGCATTTTGATCACGTGGGTTGGGCGCCGGTTTTCGTCTCAATGTATGATCATGCTAATGATTCCATAGTTCTTTCACTACTCACTAACAGTTCTATTGCAGGTGTCCAACAGGATGGTACACTGCGCGGGACAGAGGTTGCCTATTGCAAGGCCGATTCGCCCTCCGCCAACAACTCGAGCGGCATGCCTCACACCGCTTGGTGCAAAGCCCACGGGGCCTGCACTTTATACGAGCTGCTAACGTCATTAGTATGGGGAGATCTTGTTGGCCTGCCCTCTCACAGACGGGCATCGCCAAAATCACGTATCTCCGACAATTTCACTAACGCGCCTATATTGTTCCCCTAAAACAGAAGGCAGACCTAGGGGGGATCGAGACATAGTCCTAGGCCATACCTTGCCCCCGCGCACGCCCGTAGCACTGTCGGCATTGCCAATGGGACCTTCGCTCACAACAGTAATTTTACCCTCTCACACAGGTGCGCGTCCGTCGACGTGCTGCCAGGGGTATAGAAATTGCTTTCGGTCAACAGCGCGTGCTCGAAGCGGAACTTTTAGGATGTCCTGGCCGTGAGCTCCTCCGCCACCAGTGAAAAGCGCCGTAAGAGAAACAGTTACAAATACACTGTCCGTTTGCAGGCGTTTACCGAAAAGAGAGGGCGCCGTAAAGCGCATCTCATTTCTGTCGACTACCTCCGCCCCTAATGTACAATCTGCCTGGCTGTGTGGTGGCAGATAGGGAAGCATCTGCATCAGAGGGCAGCGTCGCGTAAATGAGACATGATTCTGCGTGGTACGCTTAAATAGTCGTATTACTCCCAAGAGAAGCACAGCCGGTGGTTATAGCAAGCAATGATTGTCAGGGCTGGAAAGCATTTACCCCCGAGAACATCCTACTTGGTCTGCGCAGTCGCAGCTTGGAATGACCGGAGTTAGCCTGACGCCCTCCCTGGATCCTCTGTGACTGTTATTACTTAGGCATCTGCACTTTAAAACAGCCCAATCTACCCCGCACGCAGACCGGCTGGATTCAAAAAGGTCCCTTCGATCGAGGATTATTCATGGCCGCAACTGTGGTTGCACTATGCAGGTTGATGCGACGTTATGGGCTCAATGTTTTCTAGGGGACTTCGCCCAGATCCAGTATGCATCAAGAACGATGGCGATCAGTAGATCGTGGGCCGATGCCTAGGGAGGGCGTGAGGCGGTCCTGGCAAGGGTGTTTCCCGGACTTTAGCTAGGCACAGAAAATTGTCTCGTATGGTCTTTGCTTGGTTAAAGTACCCCCCCGTAAACACGCGGCTAATTAGAAATGGCACAAATTAGTCCTATGATAACGGAGCCCAGAGGCTTCATTTAGTTATGATCGCCAGCTTGCGTGTGTGAGGCGACCGCGCGGTAACAGCCAATCTTCAGGGTGCAAGAAGCTACTCTCACTACCTCGTAACGTTGCTGCTTTCTTCGTGAACTCGGACTCCGTGAGGTTTATTAACTAATTCGCCGTAAGGCCATCCCATACAGGTAATGAAAGTTACGGTACCGCGAGACGCGGAGTTAATTAAAATGTCAGAGGTGCTTCTGAAGTCACCAGTGGCTAGAAGAAGTGTTCAGTATTAAACTCGGCAGTTCGAGGGTGAAACCAACTTGCGCGGCTGCCGGGCGGGCGATGGGAGCTGGCCACCGTGACGGACGTGCTTTCAAATTCTTCCCGACCAAAGCTATCGTGAATCATCAGCCTTAAATATTGGTCTAGACTTTCCCAACGTTACGTAAATCTAGTTGAATAATAATTAGAATCCACCGATTGGCCGCATGCCCGTATCGCCGCAAGGTGGCGCTGCAGGAACCTAAATTGTAGGTACTGCCTGGAGCGCAAAAGTACGTGAATTAAATGTAGAACATTAGCCGCCCTCGGCGGCATCAACCAGACGCCTGCACCCAAGATTAGGCCTACGCAAGGACGTCACGCACCCCCAACGCTCTGGTCGCGCACAACTCGACCTCGATTCAATTAGCATCTCATCCATACGATGACGTTGCCTTGTGAATAAAGGGGTACATCGAGATCTTGACCCAGGCGCGGTTGCCGGTCGTCCATAGAAGTCATTAGAGGCCCGCTAGAGATCGTGCGGCTGGTTGCGGAATCACGTTCTACCATGGACACAGCCTATGGGTATTCGCCCAAATAGCTCGGGACGATCTACTCGTTAAGCTGTTATGTGGCTTTTCTGAGATTCCTAGCCCGAGCGCGGCTGGGTACTGCGTTCACATGTTGCACTTTTGTGCCTCCAAGCCAGGCCCATTGCCCCCCTCCCGAAGCAGCCTCAAGAATCAAGGGGTGAAAGGAGTCTGACATAATCAATATTCCGTGTGATGCGTTCGTACCCAACTATTTAAGGCGCGCTCCGGTACTCCTCGGCGTTTGATGAGCACGAATCAAAACGCAAACATACAGCAACAGCTTATCATCAATACTAAAACAGGGCACGAGGATTACGTTGGAGGCCCCATATTTTCTGTTAGGGAGGCCTCCATATCTAAGAGCCGCTAATCTGTCGACGACTTAGCTTACACATTGCAGCATCCACCTGATTGTATTGAGCTTTGAGCTGTCGGTGACAGATATAAGAGTTGACCTTACGAGGTCTGAGAACAGCTATGCCGTTTTGCACTGAATCCAAAAAGGACCCGGTAGCCCCACTCTACGTAAAAATGTACGCACCTGGAGGACCGTCCTATCGGTATCCAGAGTATCTGAAACCGCCGCGTTAAATATGCCCTCCGCCTAGCCGTTTCGGATGACGCCAGATGATATTAAATATGAGTGGGGCCTGTGCGACTCGGCACAACTTTGCGTTCTTAGATCAAACGAGTTGAAGGCGTGGAAAAACGGTCTAAGATTCGAACATCACGTCACATCACTCTTCAATGTCCATTGTATGATGCAGACATGATCGGCTAGTGTGCTGTGTCTCTCATGTCAGATTGATTACCGCTTAATGCTGCAACATATGGGGTTTTCCCTTACATTTCCGGAATGGCCCCCGTCAATTGCCTTCTTTATAACTTCATAACGACCTCGTAACGCATCCAAGGGATAAAAGTAGACAGACCTTTCCACATACACCTTTTGGACTGCGGGAGGTTACAAGTCCCCGCCCCAACGATTAGCTTAGTTTAAGTTTGAACGTCAGGCTCCTGGGCTGACTGCAAGCTGCCGCCATTGCAACGACCGCCCCCCCTCACCTAGATACAGTATTTATCGCACTTAGCTTCACCATCAAATCTTGCAAAGAACCATGCGCCCGTAGATCCTTGGTTATTGAGTCAGAATCCGCCCCCGTCCATGAATAATCATTTCAGTTGCGCCATATTACTATCGAGCGGCGAAACAGCGAGCTAGTCTGAGTAACCACGAACAGTACTTAACCTCTTCCTGCGGCGTATGGCGGAGATCGGAAATGGAGTAGTTTATGCATCTCTTCCACTAGCGCAGGCTGGTGTCCAATCCGCTTCCGACCCTCACTCCCAGGCATCAGCTCCGTACCGTTTGCCTATAAAAAGTTCCGCCAATTTTGTGTGGAAACATACGTGGAGTTTCTAGCTGCAGAGTTAATATCTATGCGCCAAACCGACTTTAGTTTGTACGTTTAAGGCCTCTTGGAGTTCTACACTTCTGGTCTGAGCGGCTCAACTCGATTGAGTCGCTACTGCGCTGAGTGCGTAAGCGCGAGTGGCTGGATGAAACGTGACAGAACAACCGACAGACGTGGGGCATGTATGCAATAGTTCATACGACTGAATTCCAAAGACGCACCATGCATAACATTCGCGGATAAACTCATTTGTTATCTAAGGAGCATGCCCGGACATTAGCTCCGACTTATTAATGCGTATTTGACATAGTACCTCAGCTCACTACAAAGAACCCGCAAGGGGAAGCTTACTCGCCGAGAGGTCCTAGGACATCGAAAAAGACCCAGGCCAACACCATGAGCGCGTCGTCTGTCATCGGGACAGGGTCCGACATAGTGGTCTCGGTACTGGAGGAAAGCCGATCCGGGCTGTTTAGGACCGAGTAGGTCCCTCCGTGACCCACATTATCTCCAACGTCTTGCGTACCTTAGTAGGACCATGCAACCCGGTATTCTGCCCACGAATACGTAACTATTCTTATCATGGTGGGACCGACGGACCATCGGCCTGCTCAGCAGCTTCGCAATAACACTCTGGGTTATACCCTTTATTGAAAAGACGTCGACCACCATCAAGGAGGCGCTTGTTGCATTCCGACGGCATTACGGCAACCTAAGTGATCAGCATCATGATGAAGATAAACATTCGGGCGGTATGGAGTAAGCATGCCTGGCATCGCTTTATTCCATGCTGCCATTTCCATTACTGTGCGACTCAAATCACGTCCTATGGGCGTCCGTGTATACGAACTGTGCCCGGTAGGGAACCCGGAAGGTCATATTCGTCAGTTACCAGGCATCTCCGTCTTGCCTCGGTACAGCCCATGAAAATCATCAGTAGTGCGCAACTCTAGCCGCCGCACGATATTACGTGAAGGACATGTTTCCTTGTATATGCATTACGTACAACAACGGTCATCTATGAACCCGTGTAACGCCGCCACGAGCTTTCTGTTGTGCTTGACCATGCCCATACTTAAAATGCGCGGGTGGCTCAGACGTGACTGTATACTTGGATCGCCTTGACTCTTACTTTGCTTTGGTAAGAGATCGACAGTTCCCGCAATCTAGACTCCTTAGATATCTGGCTGAGCAGTTAGATCTCTAGGACGTAAATAACAGAATGAGGTCAACAAGCTGGAGCTTGCCACCTGTTCAACCCGTGCAGCATTAAACCCAATCCCAGTGGGCAATAGGGGATCTGCGTAGCTTTACGGCGCACAGCTCACCAGGTGCAAGCATAGCCACCGGGTAAGAAGGATAGTGATGAGGAGACGGTGTTATTGGGCAATATACCACGTCATTGACCTTCCCACGCGCAACCCTACCCCTTTAAAAATATCGTTAGGTATGTAATTTGCATGGGAAGTTGCCGAGTCGTATGTATCACAAGTCCTCGTACAATTATAATTTGCGGTGTGAGGTCACTGTGCGTGACCCTTTTGAGTGCCTACAATATATTCAGTAACTACAACACTGTCTATCCTTGGTATTTACCAGATGAGAGATGAACCTGTTTGATGAAAAGTTCGGTAATTGCGAAGTCTTTGGTTTTTCTATCCATTAAAACTAATGAGAGCTCAGTACGTTCTAACTGCCTATGCAGTACCGGAGAAGGAGACCGAGCAGAGCGCCACTCTTACACATTCGCGGTTGTGCCCTTTGCTACCTGGAATTTTCGGGGCTGTATCGATCGGTGGCAGCAATGAATTATAGCTTCCGACACCTGAGCCACTCGTGGCCGGTCGAGGGGTTACATTCCCGTAAGAGCTAGCCGACCCAGCGGTCCTCTTCTCCTAGTTCGGGAAATCCCATAGCAGATTGATGAAGGTCGTACTAAGATATTGTAGATATGGCAGGACGTCCACGGAGAAATCAAACCAGTCGAATAGGAGGAGTCACGTAGTTCTCATTTCATTGGCGTGAAAGAAGCCAGTTTGAAGCGTCCGCCCTGGCAACACCATCCCAAATTGTCCGACGAAAGCACCGGTGCCGTCTTGGCTTTCGTTGTCTATAGCTAGCACCTAGGACGGCCTACATCGCCGATGATGCTCTGCTACACTCCTCTTGTCCTTAGAGTGGATCGCTTTATAAGGACAGCAAGGGGTAGACATTTCCAATCTCGCCACCCATGAGCAAAGCTGTGATTAGGACCCTCAACTATTCATCAGTTACCACAAATGGACTCTACGTATCGGATCTAATGTTCCCGAGCCTTGTGCGTGCTTAGACTGCCCGACAAAGGTCCTCCGACCGTATCCTGGGAACTCCTGGACACAAGTTATACTACCCGTCCACAGGTGTGTCTCTTAACTTATGCTGGCCCTCGGATCCATGCTTAGCGTCTGCCTTCATTCAACAAGTATTCTACTATATTTCCGCGCGCGTTCATACCCACTTACAGGGTGAGTTCAGCGTTTCCGGGGAATGACGTCAAGCCAGGATTTCATAGACTAGGAGCGAATGCCCGTCCGCCTAAGCGGGCAGAGTGCTGCAGCCGTGTAAGGTCACCGCAAGCTCTAAACTAATCATGAGAAATCACCCACTGTCCACACCCGATTGGAGTTATCATCATACATTGAGTTTATATGATTAAGCCTGTGTGAGAAACGAACTCGGTCAGTTCAGCAGAAGCGTATCAGCTATGGGGGGTTAATTCAGGTAACTCGTCACTTTCTCTGTGGCAGCAGCCTGAGGCCAACTCAGGTGCCGAAGTCCATGGTGCAGCTTAGTTCCACCGACTTGACGTACGGGGGAAAGGATCTCGCCTACGTGTGCCGGATATCGTGCCATCCAATGGAGCACTGGACTTGAGCATACCGCACGCCTAACACCAATATCAGGTCTAGGCGTGAAATGTCTGTAAGCTGACGATATATAGCGCCTTCCGCCGCATCTACTAATATAGAAAACTAACCTTAGGTCTTGAATCCATTAAATGAATCATGTATAGTAGAAACAAGGTATAACTCAAGAATTTAACTAATTCCACCTCCAGGAGTTTCCGGTTATAAAGGATGGACTAATTTCAATAGTAGTTACAGGAGCCTCCTTCATCGACCGCGGCGACTACTTGTGTTCTAAGGAGGCATCGGTGAGCGAGGCTGGTCTGAGCTAAGATAGATTCGATTGTGCTCTTATCTATTGGGTTGTCCCATAATTGCCAAGTCATTTACTAGGAGTACCGCCTCTTTTTCATCTAAACACCGGAGAGGAGCGTTTAGCGACTCCTCAACTACTTGTAGTCTTCTTGTGTCGGGTCGAGTAAGAAGAGGACGCGTACACTGTGATAATTCTACTGGATTGTAATTTTGTAGGCACTCGTATCGGGTGCCATAGAGTCCCTGGCACAGCCTGGGCGGCCCTGTTCCAAGACTAGTCGCCACACAGAAAGGCGTAGCAATATCGGTCACGAAAGGAAACGATAAATATGTGAACTAAGTGCATCGCTCATAAAAATTCTTCAAACCGCTGTCGATATAGTAGTCGCAACAGACCTCAACTGTGCGAAAGCAGACAGGCAGATCTCTCATAACAGCACCTGTGCTGCGACGCGGTGAAATTATCTCTCGGAAAGGTCCCCCACTATATACGTATGCATACACATTGAGGATATTTTTGGATGTAAGTAACTTTGAAGCGCCGAAGTTAGAACTCCAGTTATTGTTGACGCGGTTTCTGCAGCGCATAAACGGCGTTGGCCAAAGGCTCTACTAAAAGCGTCTGGCTGATAATGAAGCTGTGTCTATGAGCGCGGAGTAATAAATTGTCGAAACTTGACAGCGTCAAAAAGGCCGACATGCTCCGTTGGAAACACTCTGTGCGTGCATATTCTACACGTGCCAGAAGAGAATCGCAAGGGTGATCCCTCGGTCCGAGAGTTATTCACCCCGTTTCTGTCTGTACTACCTGTCACCCTTCGAGGGTGGCCGGGTATGCGACCCGTCTACGCTCGTTCTTCAGGACAACCCCACGATAAACTTTCAGCGACAGAATGCTCTTGGTGGGCTCTTCCTCGAGTTAGAATGAAATGTAGTGGCCCCTTCAGGAATAGCTATACGGAATGCTCCGGACCCCCCGCCTCGGGATACGTTTAGTTAAGTCTGGATTTCGTAAGTAACGAGCCTCGCCAGCACACGTTTTGTACATCCTATCTACAATCTATATCCGTGACCTGATAGTCGATCCTTATGGGAATGTCAGTCTACAGGTCTCCCTAAGCGTGCCACGTTCTTCCAGTCAATCAGAAGTCCCAGCTTTGAGGCTGCGCTACTAGAAAATCGACTCCGATGAGCACCGGGCAACCCTCTATTCAAAGGATCCGCTCCAGCCCCGGGTATTTCCAGAGCAAGCTCAGACGGCAGCAGGCATGTGTCCGACAGATGTCGGGATGCCATTGCTGGGATGGTCCCGGCCCGGATCTATAACCTTCCCTTCCGGAACCTGTCCGGAGCGTTACCACTTGTTATACAGAAGGTCCCCGTTTACATAAACGGGCTGCAGTAACAGCCGGCATCCCAGCCTACTACGAGTCATCCGAGCCCGAAACGCTGAAGCATGGTGTCGATTTTGGGATTGTGGTTCTGCGCTCTGATCGCGACAGTGCCAGGCAAAGCGGCAACGGAGCGTTGGCCGCGGCGGAACGAGTCTGTGGCCGGTCATTCTCTATATTATATGGTGAGTGGTAAGCAACCTGCCTGTCAGCTAGGATGGTTACCGTGTGCACCCCACACGCAGCATAACAGCCTGGCATAAGCAAGATCCGAACGCGCCAAGGGTTTTGAACTATTTAAGCGCTAGCGCACCCTGAATGTATATAGTAGTTGTATGGCTCTACATATGTTGGTTTTCGAACGTACTACTGCACCATCGACTAACTCTTTCTGAAAACGGCCATCCGCCCTGGATCGTACACCGAGTCTCGCCCTTACGACGGTACAATATTACGTTCTTGTGCATTGAATAGCGCTGCAACTACCGCTAGCGTTCGCCTATATGTCTATCATCAGCGGGCGATTGGATTCTGGAGAACCAAAACTCGAGACCGGGACATAAACTGATCACGGCTACTGTGCTTAAAGTCAAGTCGAGCTTTATCACAGGCCGTAGCGACGTTCCCTTGTTCGCCTTTAGACGATCCTGTTTTCTGTCTAGCTTATTAGTTGGGGTTCATAGCGCGGGACATCAGATCCCCCGGATGAGCACATCAACGCACTCAATAGGTTACATCGGCCTGCCGGCGCATAAACCTAGTCCTGGGGGTCGACCTTATCTCCCCAGATGGGAGTGTAAGGCACCCTACAACGCGTGGCCGGTTTACCACAACCCGTGTAGTCGTGTATAGGCCTACGGACGGGGGATGCACACTCAGCAGATGCTTACGGTTCCCCGTGCGGCGGCCATATGAAATGGGGGTGAAGAGATACGTACTCCTCACCTATCTTCCGTGGATTAATGTTAGATATTCATGACGACAGAGGGCGAATGTTAAGTCGTTAGCCAGGAGTTCGAAACCTGGCATTGTGACCTCCACACACTTTCGCCCATACAAGGATCCGCTCCCCGCCAAGGTCCTAAGATAGTGGGATTAAATTGGCCAGCGATTGTCTCACAAGTCAATTTGTAAGCCTATTATGTCTCCCGCGAACCGAGGTGCGGAGTTTTACGGAACTACGGCTGAAAACGGCCAATGTAGTCAAATAAATAATAATTGGTAGTTAGCCATAAATATTCTGTCTCTCAATCTCGCATCCTTTCTTCAGTGCATGCTCTAGTACCAGAAGAGAGGACCTCTACTCCGAGGTCGTTTTCGACTCTTTGTATGCGCTACAGCACCCCTCTCGACCAGCACTCGGGAACTACTTATGGAGGGTCACTGAAACGGTTTCGGTTTGGTGGTGATTCACACGCCAAGAAGAGCGTACCAGCCGTTGACACTGTGTTATGGGGAGATATGGTTATCAAGAGTAAATCTTTTGCCAGTCGCCGGTACTTACTGCACGGCGTCACTCACGGGTCAACAGCGACTTCTGGTCTGGCGGGCGGGAGTCACATCCGGTGATAGTGCTCGACTGGCAGTGTTGAGACCCCCCGCGATGGATGCAGTAAAATGCGCACGACCACGTATTATGACGGTCTTAGTGGGGGCTGAGGTCAATCGTGAGTGGTGAGTGCAGATTTGCTTGGTCGCTGCGTCATCGACCGCTCCTCACATTATACCCTTGGTGGATTATAGACGGGATAGGGAAGCTTCATTCCGTCAAACGTAACCCTCTAGTCATTTTTAGAGTTAGGAATATACATAACCACCAGTTCTTCATCACCCGTCTGACATCTTGCAATGCGAATCCACAGTGAGGCTTACAAAGCGATCGAGGGCCTAGATACTGTAGATCGTTTTCTACCAGGCAATTAAATGATCACAACTGCATAACCCATCGCGTTACGGTCTAATAGTTTATGCGAATATCATGATTGCGAGCCGCTCCGGGTCTGCCGCCGCGGTGATGTCCACTAACGCGGCTAGGTTGTGGAATTATTTACTCATATATTGCGACACGATAAGGCATCCTTGTCTAGCCAACACGGCCTACAATTGAGGTTAGTATGTCCGACGATTCAACTCGCGTACAACCATGTACGGGAACGCCCGACAGGTCCTCTAGAGTGAGCTTGGGTGAAAACGTACGGACTCTATGCGTGGCTGCACTACTTTTTTTCCTTAAGTTATCTACCTACGCTCATTGACCCATTTATTACCAAGGCCAAGCACGCTCCCGACGCACCGGGATGATCCACATGTTAACCCTCATGCCGAAGAACTCGCGGATCACGCACGCCAATGGCCTTTAGATCGTGAGATCTTGAGAGCACTGACCCTGCACTAAGATCGCGTGCACATTCTAGGGAAGGTGCCCCCGTCACACCTACTCCATCCAAACTCAATTTTGGTTTTAGGGTAAGATTGGAAACACCCGATCCCCCACTTATTTGATAGCCCCGAGTGCCGAACTAACTTTCGTCCACATGTCTACGCTTAACGGCTATCCAAAGTCTTCCTACGGGTATGCCGCTCAAGATGTCGAGGTTTGGGATTATTGTCAGGACCGATACATAGCGACCCCCCACGAGCGCCTGGGGCACGCACAGCCTACGAAACATGTGTCACGAGGCAATCACTCGGGCAGCCACGTCACGCGGGGAGTGAGAACAGACACTGCCTTTTCTGTAAGCGTCCCCACAGAGACTCACATAGTGTTGAGAGACTTCTTTACTGGCGAACTGTTTCTGTTCGTCAAACAACAAGTGCGAAGTTTTCTAAATTTCAACTGTACGTAATGAATGCTCAACAACCCATTGCACAACTTCCCCCATGAGTTAAAGTCATTTAACCGGGTGAGAGAGGTTATGGACTTCAGGGTCTCTGCTCCGGAGCTTTCCTATGCACGTATCTGTACAGCCAGGTGTGTTTCGAAGACGTCGCTGTAGAAGGTGACACCGGTTCCAGGCTTTCCCCCAACAGAATTGGCGCATAGTTGTCACCTGAATGTTAGGTGCCGGGCGAAATGGGGACTAGGCAGAACATATTAATGACTGTTTAGCGAGTACAATTCAAATCCATTTTTCATCAAAGGTTCCCAACTCTCGTTTAACCGGTTACGGGTGCAGTGCAATAGTGTCCTTGTCAGAAGGGCGATCGGCGTCGTGTCCCTAGCCACGTTGTTATTAGGCGTCAGTGCTCGGCTTGACGTCCGCCTCTACAGGCAAAGCGTATTGGGGAGCCGCAGGTGAGTCGCCTGTAACCTCTCTCTTAAACGAACCTAGGAGCACACGCCGTTGAATTTAATTAAAACCCGTTAACTAGAAGGCTGGGTATTCGCCTGTTAGGCATTCCAACTTACCGGTCGCGAATCCTCTCCTCCCAGGACTGGTTACAGCGATGCACATCTCGTCGTAACCGTAACCATGAGTACAACCTACGGCCACTATCCCCTGCTCAAAGTAGCAGGTCAACTGAGCCCCGCCCGTTAATCTTCCATTGAACTCCCCCAATGGCAATAGAGATAGGACAGCGGCCTAGACGCGGAATAATGGGAGGGACGCGCTTCCTCTGTTAACATGGCATAATATGAGAGTCGGAGTGTGAGTCTGACGTGTAGTTGTCATGTCTCGCAATATCGAGGAAATCGAACAGATTGGGAAGACGTGCAAACTATCTTAGCACCGCAGCTATGACACCCGTACCCTATGCGAGTAATCGTATAGGCTGCCCAGAATCCAATGGCACCAGGACGCGGAGGAGCCTATGTTGGAATTACGGGTGCCGCAAAACATTTCATATCCGCTAGGTGATACTGGGAGTGGCTTGGTAGAAGAATGGTCGTCCCCAGTCGTGTTACGCCCCGGATGGAGGTCAGGCTTACAGATCTGAGGTCCTCTGCTTAACGCATGGTCGTCCTAGGACCGCACGGGGTTACTCGCCACCTATTCCCCACTAAGGATCGCGTTCCTATGTGATTGCAGAAGTTTCGATGGGCGCTCGAGATGGAGGCAATCCTACTAGCGATTTCCACCCCGCTACGCGGCGCTTATGCGGTTTCACAAATCTACTGGCTCATAACTACAAAAGTAGCCTCACGCTCGCACCCCTTTGAGGCGATGACTTAGCCGTTAGCTATAGTTGGGATTGCGGGAGTTGGTTCCCTGAACCAAGTCTAGCTGTCTCATGCTTCCTTCGGCTCCCTGGCCGACCTAAAGCCCGTACCATACTCAAAAGGTTGACTCACCACGGGGAACGCTTTTCCACGGACATCCCTCGGATATCCTCTGACTGACGGTCGTAATGTACCCGAGCTGTCCCTCTTGGTTGCCCTGAAATCCCCACACACCGACGGGACACCCTACTTTGTCTATGCACATGAGGCTTCCACGGGCCTAAAAGGAGCGCCCCCATATTTGTTCTGTAGCACGACATACGTTACCTGAATGGGGTGGGTTCAGGAAAATTCGCGA
		</sequence>
    <sequence><taxon idref="Location_3_2_0|30.155636942907094"/>
			ATCCCTGAAATCCGCTGGCAAGGGCATAGTTGTTTGGCGTTAAATTCGGTTGCCATCGTGCAGGTCGCGTACACTTTTAGACTTCTACCCAGCGTGCCCGCGGAGGCCTGTCCTTGTAATCTAGATTAGTCAGAGGAATAAGCATAGGTGGGGCTATGAACTGAATCGACAAAGGCACTAGGCCCCCGAGATAGACCTCTGCCTTAGCTGTTCACGGTTGGAACTTAAAACATTGTAGAATCCCGACGGACCGTTAAATTCAATAACCCCTGACTAGCGGGCGCGAGTCGGGATCCTAATCTTGTGGCGTTAATGGCTCTCTTGTAGCCAACTAAGTACCGAACCCAATTCGAGCCGCGCAGGTCTGCGCCCACTGTTTTACGGTTCTTTCTTCGTCTCGCAGCTGCGCGAGCGCGTGTCGATCTGTGCATTCGATTGTAATTGAGTAGTAGTCGGTAGCTTCTGTCCTTATTGTGTAGCTCTCCTGCACATGGGGACTGCACGCGACACCCACTTGTTATGCGTCATCTCCGCTAAACCAACCACCGGTGTGATAGACGAGGGGGTACGCAACTAGGCCCTGAACCCGAGACGGGCACCTGGAGCTGCAGTTAACCTGAACACCGGCTTCCAGACTGATTAGCAACAGACTGTTCCTGGCGTTGCCCCCATAACCATGGCACATGGGGCTGTGACAAAGTTGACCGATATCTCCGGCACACAGGGACTCAGGCGTTAAGTTTCTGCGAGTGCACGCGCAAAATCGTAAAGGTTTCAAGTGTTATACAGCCGTTGAGCTGTTGGAGTTTCTATCTAGTGTCAATCAAAACTAGTCGACATAACACTCGTAGTGGAGCTTTCAGGGGCACTGCAAAAATGCCTACATACCTGGCGCTGGTACGCAAAGTCAGAGTCCTCGCCAGTTGTATAGTGAGGCCTCGGTAGACAAACGGTCCACCGCCATATCTTAGGCCTATACGGACGAGTAGAAGGTCTCGTGCGAGGGATGAGATATACGCTGCTTCAAACCATTTCAAGGTACGTTGGAGGTCTATAGCGCATGCTTAGCCCGACTGCGATCTCATACAGGCTTACGTTATAGATGGAGGCCAGCATCTATTACTACCGACATATCACGTGATTTCTACACCTTCTGCTATGACTGGTAGTTATTTCGATTGCGCGGGACGGAAGATAGCACACTGCCTGGGCCCATGGATGCTACGTAACCATCCGACGTACGGCACAGCTAAAGTCCACGAGGGATGGCAAGCCGAGTCGGGTCGGCATGGGCATTTTGATCACGTGGGTTGGGCGCCGGTTTTCGTCTCAATGTATGATCATGCTAATGATTCCATAGTTCTTTCACTACTCACTAACAGTTCTATTGCAGGTGTCCAACAAGATGGTACCCTGCGCGGGACAGAGGTTGCCTATTGCAAGGCCGATTCGCCCTCCGCCAACAACTCGAGTGGCATGCCTCACACCGCTTGGTTCAAAGCCCACGGGGCCTGCACTTTATACGAGCTGCTAACGTCATTAGTATGGGGAGATCTTGTTGGCCTGCCCTCTCACAGACGGGCATCGCCAAAATCACGTATCTCCGACAATTTCACTAACGCGCCTAGATTGTTCCCCTAAAACAGAAGGCAGACCCAGGGGGGATCGAGACATAGTCCTAGGCCATACCTTGCCCCCGCGCACGTCCGTAGCACTGTCGGCATTGCCAATGGGACCTTCGCTCACAACAGTAATTTTACCCTCTCACACAGGTGCGCGTCCGTCGACGTGCTGCCAGGGGTATAGAAATTGCTTTCGGTCAACAGCGCGTGCTCGAAGCGGAACTTTTAGGATGTCCTGGCCGTGAGCTCCTCCGCCACCAGTGAAAAGCGCCGTAAGAGAAACAGTTACAAATACACTGTCCGTTTGCAGGCGTTTACCGAAAAGAGAGGGCTCCGTAAAGCGCATCTCATTTCTGTCGACTACCTCCGCCCCTAATGTACAATCTGCCTGGCTGTGTGGTGGCAGATAGGGAAGCATCTGCTTCAGAGGGCAGCGTCGCGTAAATGAGACATGATTCTGCGTGGTACGCTTAGATAGTCGTATTACTCCCAAGAGAAGCACAGCCGGTGGTTATAGCAAGCAATGATTGTCAGGGCTGGAAAGCATTTACCCCCGAGAACATCCTACTTGGTCTGCGCAGTCGCAGCTTGGAATGACCGGAGTTAGCCTGACGCCCTCCCTGGATCCTCTGTGACTGTTATTACTTAGGCATCTGCACTTTAAAACAGCCCAATTTACCCCGCACGCAGACCGGCTGGATTCAAAAAGGTCCCTTCGGTCGAGGATTATTCATGGCCGCAACTGTGGTTGCACTATGCAGGTTGATGCGACGTTATGGGCTCAATGTTTTCTAGGGGACTTCGCCCAGATCCAGTATGCATAAAGAACGATGCCGATCAGTAGATCGTGGGCCGATGCCTAGGGAGGGCGTGAGGCGGTCCTGGCAAGGGTGTTTCCTGGACTTTAGCTAGGCACAGAAAATTGTCTCGTATGGTCTTTGCTTAGTTAAAGTACCCCCCCGTAAACACGCGGCTAATTAGAAATGGCACAAATTAGTCCTATGATAACGGAGCCCAGAGGCTTCATTTAGTTATGATCGCCAGCTTGCGTGTGTGAGGCGACCGCACGGTAACAGCCAATCTTCAGGGTGCAAGAAGCTACTCTCACTACCTCGTAACGTTGCTGCTTTCTTCGTGAACTCGGACTCCGTGAGGTTTATTAACTAATTCGCCGTAAGGCCATCCCATACAGGTAATGAAAGTTACGGTACCGCGAGACGCGGAGTTAATTAAAATGTCAGAGGTGCTTCTGAAGTCACCAGTGGCTAGAAGAAGTGTTCATTATTAAACTCGGCAGTTCGAGGGTGAAACCAACTTGCGCGGCTGCCGGGCGGGCGATGGGAGCTGGCCACCGTGACGGACGTGCTTTCAAATTCTTCCCGACCAAAGTTATCGTGAATCATCAGCCTTAAATATTGGTCTAGACTTTCCCAACGTTACGTAAATCTAGTTGAACAATAATTAGAATCCACCGATTGGCCGCATGCCCGCATCGCCGCAAGGTGGCGCTGCAGGAACCTAAATTGTAGGTACTGCCTGGAGCGCAAAAGCACGTGAATCAAATGTAGAACATTAGCCGCCCTCGGCGGCATCAACCAGACGCCTGCACCCAAGATTAGGCCTACGCATGGAGGTCACGCACCCCCAACGCTCTGGTCGCGCACAACTCGACCTCGATTCAATTAGCATCTCATCCATACGATGACGTTGCCTTGTGAATAAAGGGGTACATCGAGATCTTGACCCAGGCGCGGTTGCCGGTCGTCCATAGAAGTCATTAGAGGCCCGCTAGAGATCGTGCGGCTGGTTGCGGAATCACGTTCTACCATGGACACAGCCTATGGGTATTCGCCCAAATAGTTCGGGACGATCTACTCGTTAAGCTGTTATGTGGCTTTCCCGAGATTCCTAGCCCGAGCGCGGCTGGGTACTGCGTTCACATGTTGCACTTTTGTGCCTCCAAGCCAGGCCCATTGCCCCCCTCCCGAAGCAGCCTCAAGAATCAAGGGGTGAAAGGAGTCTGACATAATCAATATTCCGTGTGATGCGTTCGTACCCAACTATTTAAGGCGCGCTCCGGTACTCCTCGGCGTTTGATGAGCACGAATCAAAACGCAAACATACAGCAACAGCTTATCATCAATACTAAAACAGGGCACGAGGATTACGTTGGAGGCCCCATATTTTCTGTTAGGGAGGCCTCCATATCTAAGAGCCGCTAATCTGTCGACGACTTAGCTTACACATTGCAGCATCCACCTGGTTGTATTGAGCTTTGAGCTGTCGGTGACAGATATAAGAGTTGACCTTACGAGGTCTGAGAACAGCTGTGCCGTTTTGCACTGAATCCAAAAAGGACCCGGTAGCCCCACTCTACGTAAAAATGTACGCACCTGGAGGACCGTCCTATCGGTATCCAGAGTATCTTAAACCGCCGCGTTAAATATGCCCTCCGCCTAGCCGTTTCGGATGACGCCAGATGATATTAAATATGAGTGGGGCCTGTGCGACTCGGCACAACTTTGCGTTCTTAGATCAAACGAGTTGAAGGCGTGGAAAAACGGTCTAAGATTCGAACATCACGTCACATCACTCTTCAATGTCCATTGTATGATGCACACATGATCGGCTAGTGTGCTGTGTCTCTCATGTCAGATTGATTACCGCTTAATGCTGCAACATATGGGGTTTTCCCTTACATTTCCGGAATGGCCCCCGTCAATTGCCTTCTTTATAACTTCACAACGACCTCGTAACGCATCCAAGGGATAAAAGTAGACAGACCTTTCCACCTACACCTTTTGGACTGCGGGAGGTTACAAGTCCCCGCCCCAACGATTAGCTTAGTTTAAGATTGAACGTCAGGCTCCTGGGCTGACTGCAAGCTGCCGCCATTGCAACGACCGCCCCCCCTCACCTAGATACAGTATTTATCGCACTTAGCTTCACCATCAAATCTTGCAAAGAACCATGCGCCCGTAGATCCTTGGTTATTGAGTCAGAATCCGCCCCCGTCCATGAATAATCATTTCAGTTGCGCCATATTACTATCGAGCGGCGAAACAGCGAGCTAGCCTGAGTAACCACGAACAGTACTTAACCTCTTCCTGCGGCGTATGACGGAGATCGGAAATGGAGTAGTTTATGCATCTCTTCCACTAGCGCAGGCTGGTGTCCAATCCGCTTCCGACACTCACTCCCAGGCATCAGCTCCGTACCGTTTGCCTATAAAAAGTTCCGCCAATTTTGTATGGAAACATACGTGGAGTTTCTAGCTGCAGAGTTAATAGCTGTGCGCCAAACCGACTTTAGTTTGTACGTTTAAGGCCTCTTGGAGTTCTACACTTCTGGTCTGAGCGGCTCAACTCGATTGAGTCGCTACTGCGCTGAGTGCGTAAGCGCGAGTGGCTGGATGAAACGTGACAGAACAACCGACAGACGTGGGGCATGTATGCAATAGTTCATACGACTGAATTCCAAAGACGCACCGTGCATAACATTCGCGGATAAAGTCATTTGTTATCTAAGGAGCATGCCCGGACATTAGCTCCGACTTATTAATGCGTATTTGACATAGTACCTCAGCTCACTACAAAGAACCCGCAAGGGGAAGCTTACTCGCCGAGAGGTCCTAGGACATCGAAAAAGACCCAGGCCAACACCATGAGCGCGTCGTCTGTCATCGGGACAGGGTCCGACATAGTGGTCTCGGTACTGGAGGAAAGCCGATCCGGGCTGTTTAGGACCGAGTAGGTCCCTCCGTGACCCACCTTATCTCCAACGTCTTGCGTACCTTAGTAGGACCATGCAACCCGGTATTCTGCCCACGAATACGTAACTATTCTTATCATGGTGGGACCGACGGACCATCAGCCTGCTCAGCAGCTTCGCAATAACATTCTGGGTTATACCCTTTATTGAAAAGACGTCGACCACCATCAAGGAGGCGCTTGTTGCATTCCGACGGCATTACGGCAACCTAAGTGATCAGCATCATGATGAAGATAAACATTCGGGCGGTATGGAGTAAGCATGCCTGGCATCGCTTTATTCCATGCTGCCATTTCCATTACTGTGCGACTCAAATCACGTCCTATGGGCGTCCGTGTATACGAACTGTGCCCGGTAGGGAACCCGGAAGGTCATATTCGTCAGTTACCAGGCATCTCCGTCTTGCCTCGGTACAGCCCACGAAAATCATCAGTAGTGCGCAACTCTAGCCGCCGCACGATATTACGTGAAGGACATGTTTCCTTGTATATGCATTACGTACTACAACGGTCATCTATGAACCCGTGTAACGCCGCCACGAGCTTTCTGTTGTGCTTGACCATGCCCATACTTAAAATGCGCGGGTGGCTCAGACGTGACTGTATACTTGGATCGCCTTGACTCTTACTTTGCTTTGGTAAGAGATCGACAGTTCCCGCAATTTAGACTCCTTAGATATCTGGCTGAGCAGTTAGATCTCTAGGACGTAAATAACAGAATGAGGTCAACAAGCTGGAGCTTGCCACCTGTTCAACCCGTGCAGCATTAAACCCACTCCCAGTGGTCAAGAGGGGATCTGCGTAGCTTTACGGCGCACAGCTCACCAGGTGCAATCATAGCCACCGGGTAAGAAGGATAGTGATGAGGAGACGGTGTTATTGGGCAATATACCACGTCATTGACCTTCCCACGCGCAACCCTACCCCTTTAAAAATATCGTTAGGTATGTAATTTGCATGGGACGTTGCCGAGTCGTATGTATCACAAGTCCTCGTACAATTATAATTTGCGGTGTGAGGTCACTGTGCGTGACCCTTTTGAGTGCCTACAATACATTCAGTAACTACAACACTGTCTATCCTTGGTATTTACCAGATGAGAGATGAACCTGTTCGATGAAAAGTTCGGTAATTGCGAAGTCTTTGGTTTTTCTATCCATTAAAACTAATGAGAGCTCAGTACGTTCTAACTGCCTATGCAGTACCGGAGAAGGAGACCGAGCAGAGCGCCACTCTTACATATTCGCGGTTGTGCCCTTTGCTACCTGGAATTTTCGGGGCTGTATCGATCGGTGGCAGCAATGAATTATAGCTTCCGACACCTGAGCCACTCGTGGCCGGTCGAGGGGTTACATTCCCGTAAGAGCTAGCCGACCCAGCGGTCCTCTTCTCCTAGTTCGGGAAATCCCATAGCAGATTGATGAAGGTCGTACTAAGATATTGTAGATATGGCAGGACGTCCACGGAGAAATCAAACCAGTCGAATAGGAGGAGTCACGCAGTTCTCATTTCATTGGCGTGAAAGAAGCCAGTTTGAAGCGTCCGCCCTGGCAACACCATCCCAAATTGTCCGACGAAAGCACCGGTGCCGTCTTGGCTTTCGTTGTCTATAGCTAGCACCTAGGACGGCCTACATCGCCGATGATGCTCTGCTACACTCCTCTTGTCCTTAGAGTGGATCGCTTTATAAGGACAGCAAGGGGTAGACATTTCCAATCTCGCCACCCATGAGCAAAGCTGTGATTAGGACCCTCAACTATTCATCAGTTACCACAAATGGACTCTACGTATCGGATCTAATGTTCCCGAGCCTTGTGCGTGCTTAGACTGCCCGACAAAGGTCCTCCGACCGTATCCTGGGAACTCCTGGACACAAGTTATACTACCCGTCCACAGGTGTGTCTCTTAACTTATGTTGGCCCTCGGATCCATGCTTAGCGTCTGCCTTCATGCAACAAGTATTCTACTATATTTCCGCGCGCGTTCATACCCACTTACAGGGTGAGTTCAGCGTTTCCGGGGAATGACGTCAAGCCAGGATTTCATAGACTAGGAGCGAATGCCCGTCCGCCTAAGCGGGCAGAGTGCTGCAGCCGTGTAAGGTCACCGCAAGCTCTAAACTAATCATGAGAAATCACCCACTGTCCACACCCGATTGGAGTTATCATCATACATTGAGTTTATATGATTAAGCCTGTGTGAGAAACGAACTCGGTCAGTTCAGCAGAAGCGTATCAGCTATGGGGGGTTAATTCAGGTAACTCGTCACTTTCTCTGTGGCAGCAGCCTGAGGCCAACTCAGGTGCCGAAGTCCATGGTGCAGCTTAGTTCCACCGACTTGACGTACGGGGGAAAGGATCTCGCCTACGTGTGCCGGACATCGTGCCATCCAATGGAGCACTGGACTTGAGCATACCGCACGCCTAACACCAATATCAGGTCTAGGCGTTAAATGTCTGTAAGCTGACGATATATAGCGCCTTCCGCCGCATCTACTAATATAGAAAACTAACCTTAGGTCTTGAATCCATTGAATGAATCATGTATAGTAGAAACAAGGTATAACTCAAGAATTTAACTAATTCCACCTCCAGGAGTGTCCGGTTATAAAGGACGGACTAATTTCAATAGTAGTTACAGGAGCCTCCTTCGTCGACCCCGGCGACTACTTGTGTTCTAAGGAGGCATCGGTGAGCGAGGCTGGTCTGAGCTAAGGTAGATTCGATTGTGCTCTTATCTATTGGGTTGTCCCATAATTGCCAAGTCATTTACTAGGAGTACCGCCTCTTTTTCATCTAAACACCGGAGAGGAGCGTTTAGCGACTCCTCAACTACTTGTAGTCTTCTTGTGTCGGGTCGAGTAAGAAGAGGACGCGTACACTGTGATAATTCTAATGGATTGTAATTTTGTAGGCACTCGTATCGGGTGCCATAGAGTCCCTGGCACAGCCTGGGCGGCCCTGTTCCAAGACTAGTCGCCACACAGAAAGGCGTAGCAATATCGGTCACGAAAGGAAACGATGAATATGTGAACTAAGTGCATCGCTCATAAAAATTCTTCAAACCGCTGTCGATATAGTAGTCGCAACAGACCTCAACTGTGCGAAAGCAGACAGGCAGATCTCTCATAACAGCACCAGTGCTGCGACGTGGTGAGATTATCTCTCGGAAAGGTCCCCCACTATATACGTATGCATACACATTGAGGATATTTTTGGATGTAAGTAACTTTGAAGCGCCGAAGTTAGAACTCCAGTTATTGTTGACGCGGTTTCTGCAGCGCATAAACGGCGTTGGCCAAAGGCTCTACTAAAAGCGTCTGGCTGATAATGAAGCTGTGTCTATGAACGCGGAGTAATAAATTGTCGAAACTTGACAGCGTCAAAAAGGCCGACATGCTCCGTTGGAAACACTCTGTGCGTGCATATTCTACACGTGCCAGAAGAGAATCGCAAGGGTGATCCCTCGGTCCGAGAGTTATTCACCCCGTTTCTGTCTGTACTATCTGTCACCCTTCGAGGGTGGCCGGGTATGCGACCCGTCTACGCTCGTTCTTCAGGACAACCCCACGATAAACTTTCAGCGACAGAATGCTCTTGGTGGGCTCTTCCTCGAGTTAGAATGAAATGTAGTGGCCCCTTCAGGAATAGCTATACGGAATGCTCCGGACCCCCCGCCTCGGGATACGTTTAGTTAAGTCTGGATTTCGTAAGTAACGAGCCTCGCCAGCACACGTTTTGTACATCCTATCTACAATCTATATCCGTGACCTGATAGTCGATCCTTATGGGAATGTCAGTCTACAAGCCTCCCTAAGCGTGCCACGTTCTTCCAGTCAATCAGAAGTCCCAGCTTTGAGGCTGCGCTACTAGAAAATCGACTCCGATGAGCACCGGGCAACCCTCTATTCAAAGGATCCGCTCCAGCCCCGGGTATTTCCAGAGCAAGCTCAGACGGCAGCAGGCATGTGTCCGACAGATGCCGGGATGCCATTGCTGGGATGGTCCCGGCCCGGATCTATAACCTTCCCTTCCGGAACCTGTCCGGAGCGTTACCACTTGTTATACAGAAGGTCCCCGTTTACATAAACGGGCTGCAGTGACAGCCGGCATCCCAGCCTACTACGAGTCATCCAAGCCCGAAACTCTGAAGCATGGTGTCGATTTGGGGATTGTGGTTCTGCGCTCTGATCGCGACAGTGCCAGGCAAAGCGGCAACGGAGCATTGGCCGCGGCGGAACGAGTCTGTGGCCGGTCATTCTCTATATTATATGGTGAGTGGTAAGCAACCTGCCTGTCAGCTAGGATGGTTACCGTGTGCACCCCACACGCAGCATAACAGCCTGGCATAAGCAAGATCCGAACGCGCCAAGGGTTTTGAACTATTCAAGCGCTAGCGCACCCTGATGGTATATAGTAGTTGTATGGCTCTACATATGTTGGTTTTCGAACGTACTACTGCACCATCGACTAACTCTTTCTGAAAACGGCCATCCGCCCTGGATCGTACACCGAGTCTCGCCATTACGACGGTACAATATTACGTTCTTGTGCATTGAACAGCGCTGCAACTACCGCTAGCGTTCGCCTATAGGTCAATCATCAGCGGGCGATTGGATCCTGGAGAACAAAAACTCGAGACCGGGACATAAACTGATCACGGCTACTGTGCTTAAAGTCAAGTCGAGCTTTATCACAGGCCGTAGCGACGTTCCCTTGTTCGCCTTTAGACGATCCTGTTTTCTGTCTAGCTTATTAGTTGGGGTTCATAGCGCGGGACATCAGATCCCTCGGATGACCACATTAACGCACTCAATAGGTTACATCGGCCTGCCGGCGCATAAACCTAGTCCTGGGGGTCGACCTTATCTCCCCAGATGGGAGTGTAAGGCACCCTACAACGCGTGGCCGGTTTACCACAACCCGTATAGTCGTGTATAGGCCTACGGACGGGGGATGCACACTCAGCAGATGCTTACGGTTCCCCGTGCGGCGGCCATATGAAATGGGGGTGAAGAGATACGTACTCCTCACCTATCTTCCGTGGATTAATGCTAGATATTCATGACGACAGAGGGCGAATGTTAAGTCGTTAGCCAGGAGTTCGAAACCTGGCATTGTGACCTCCACACACTTTCGCCCATACAAGGATCCGCTCCCCGCCAAGGTCCTAAGATAGTGGGATTAAGTTGGCCAGCGATTGTCTCACAAGTCAATTTGTAAGCCTATTATGTCTCCCGCGAACCGAGGTGCGGAGTTTTACGGAATTACGGCTGAAAACGGCCAATGTAGTCAAATAAATAATAATCGGTAGTTAGCCATAAATATTCTGTCTCTCAATCTCGCATCCTTTCTTCAGTGCATGCTCTAGTACCAGAAGAGAGGACCTCTACTCCGAGGTCGTTTTCGACTCTTTGTATGCGCTACAGCACCCCTCTCGACCAGCACTCGGGAACTACTTATGGAGGGTCACTGAAACGGTTTCGGTTTGGTGGTGATTCACACGCCAAGAAGAGCGTACCAGCCGTTGACACTGTGTTATGGGGAGATATGGTTATCAAGAGTAAGTCTTTTGCCAGTCGCCGGTACTTACTGCACGGCGTCACTCACAGGTCAACAGCGACTTCTGGTCTGGCGGGCGGGAGTCACATCCGGTGATAGTGCTCGACTGGCAGTGTTGAGACCCCCCGCGTTGGATGCAGTAAAATGCGCACGACCACGCATTATGACGGTCTTAGTGGGGGCTGAGGTCAATCGTGAGTGGTGAGTGCAGATTTGCTTGGTCGCTGCGTCATCGACCGCTCCTCACATTATACCCTTGGTGGATCATAGACGGGATAGGGAAGCTTCATTCCGTCAAACGTAACCCTCTAGTCATTTTTAGAGTTAGGAATATACATAACCACCAGTTCTTCATCACCCGTCTGACATCTTGCAATGTGAATCCACAGTGAGGCTTACAAAGCGATCGAGGGCCTAGATACTGTAGATCGTTTTCTACCAGGCAATTAAATGATCACAACTGCATAACCCATCGCGTTACGGTCTAATAGTTTATGCGAATATCATGATTGCGAGACGCTCCGGGTCTGCCGCCGCGGTGATGTCCACTAACGCGGCTAGGTTGTGGAATTATTTACTCATATATTGCGACACGATAAGGCATCCTTGTCTAGCCAGCACGGCCTACAATTGAGGTTAGTATGTCCGACGGTTCAACTTGCGTACAACCATGTACGGGAACGCCCGACAGGTCCTCTAGAGTGAGCTTGGGTGAAAACGTACGGACTCTATGCGTGGCTGCACTACTTCTTTTCCTTAAGTTATCTACCTACGCTCATTGACCCATTTATTACCAAGGCTAAGCACGCTCCCGACGCACCGGGATGATCCACATGTTAACCCTCATGCCGAAGAACTCGCGGATCACGCACGCCAATGGCCTTTAGATCGTGAGATCTTGAGAGCACTGACCCTGCACTAAGATCGCGTGCGCATTCTAGGGAAGGTGCCCCCGTCACACCTACTCCATCCAAACTCAATTTTGGTTTTAGGGTAAGATTGGAAACACCCGATCCCCCACTTATTTGATAGCCCCGAGTGCCGGACTAACTTTCGTCCACATGTCTACGCTTAACGGCTATCCAAAGTCTTCCTACGGGTATGCCGCTCAAGATGTCGAGGTTTGGGATTATTGTCAGGACCGATACATAGCGACCCCCCACGAGCGCCTGGGGCACGCACAGCCTACGAAACATGTGTCACGAGGCAATCACTCGGGCAGCCACGTCACGCGGGGAGTGAGAACAGACACTGCCTTTTCTGTAAGCGTCTCCACAGAGACTCACATAGTGTTGAGAGACTTCTTTACTGGCGAACTGTTTCTGTTCGTCAAACAACAACTGCGAAGTTTTCTAAATTTCAACTGTACGTAATGAATGCTCAACAACCCATTGCACAACTTCCCCCAGGAGTTAAAGTCATTTAACCGGGTGAGACAGGTAATGGACTTCAGGGTCTCTGCTCCGGAGCTTTCCTATGCACGTATCTGTACAGCCAGGTGTGTTTCGAAGACGTCGCTGTAGGAGGTGACACCGGTTCCAGGCTTTCCCCCAACAGAATTGGCGCATAGTTGTCACCTGAATGTTAGGTACCGGGCGAAATGGGGACTAGGCAGAACATATTAATGACTGTTTAGCGAGTACAATTCAAATCCATTTTTCATCAAAGGTTCCCAACTCTCGTTTAACCGGTTACGGGTGCAGTGCAATAGTGTCCTTGTCAGGAGGGCGATCGGCGTCGTGTCCCTAGCCACGTTGTTATTAGGCGTCAGTGCTCGGCTTGACGTCCGCCTCTACAGGCAAAGCGTATTGGGGAGCCGCAGGTGAGTCGCCTGTAACCTCTCTCTTAAACGAACCTAGGAGCACACGCCGTCGAATTTAATTAGAACCCGTTAACTAGAAGGCTGGGTATTCGCCTGTTATGCATTCCAACTTACCGGTCGCGAATCCTCTCCTCCTAGGACTGGTTACAGCGATGCACATCTCGTCGTAACCCTAACCATGAGTACAACCTACGGCCACTATCCCCTGCTCAAAGTAGGAGGTCAACTGAGCCCCGCCCGTTAATCTTCCATTGAACTCCCCCAATGGCAATAGAGATAGGACAGCGGCCTAGACGCGGAATAATGGGAGGGACGCGCTTCCTCTCTTAACATGGCATAATATGAGAGTCGGAGTGTGAGTCTGACGTGTAGTTGTCATATCTCGCAATATCGAGGAAATCGAACAGATTGGGAAGACGTGCAAACTATCTTAGCACCGCAGCTATGACACCTGTACCCTATGCGAGTAATCGTATAGACTGCCCAGAATCCAATGGCACCAGGACGCGGAGGAGCCTATGTTGGAATTACGGGAGCCGCAAAACATTTCATATCCGCTAGGTAATACTGGGAGTGGCTTGGTAGAAAAATGGTCGTCCCCAGTCGTGTTACGCCCCGGATGGAGGTCAGGCTTACAGATCTGAGGTCCTCTGCTTAACGCACGGTCGTCCTAGGACCGCACGGGGTTACTCGCCACCTATTCCCCACTAAGGATCGCGTTCCTATGTGATTGCAGAAGTTTCGATGGGCGCTCGAGATGGAGGCAATCCTACTAGCGATTCCCACCCCGCTACGCGGCGCTTATGCGGTTTCACAAATCTACTGGCTCATAACCACAAAAGTAGCCTCACGCTCGCACCCCTTTGAGGCGATGACTTAGCAGTTAGCTATAGTTGGGATTGCGGGAGTTGGTTCCCTGAACCAAGTCTAGCTGTCTCATGCTTCCTTCGGCTCCCTGGCCGACCTAAAGCCCGTACCATACTCAAAAGGTTGACTCACCACGGGGAACGCTTTTACACGGACATCCCTCGGATATCCTCTGACTGACGGTCGTAATGTACCCGAGCTGTCCCTCTTGGTTGCCCTGAAATCCCCACACACCGACGGGACACCCTACTTTGTCTATGCACATGAGGCTTCCACGGGCCTAAAAGGAGCGCCCCCATATTTGTTCTGTAGCACGACATACGTTACCTGAATGGGGTGGGTTCAGGAAAATTCGCGA
		</sequence>
    <sequence><taxon idref="Location_2_3_0|32.41799502695689"/>
			ATCCCTGAAATCCGCTGGCAAGGGCATAGTTGTTTGGCGTTAAAATCGGTTGCCATCGTGCAGGTCGCGTACACTTTTAGACTTCTACCCAGCGTGCCCGCGGAGGCCTGTCCTTGTAATCTAGATAAGTCAGAGGAATAAGCATAGGTGGGGCTATGAACTGAATCGACAAAGGCACTAGGCCCCCGAGATAGACCTCTGCCTTAGCTGTTCACGGTTGGAACTCAAAACATTGTAGAATCCCGACGGACCGTTAAATTCAATAACCCCTGACTAGCGGGCGCGAGTCGGGATCCTAATCTTGTGGCGTTAATGGCTCTCTTGTAGCCAACTAAGTACCGAACCCAGTTCGAGCCGCGCAGGTCTGCGCCCACTGTTTTACGGTTCTTTCTTCGTCTCGCAGCTGCGCGTGCGCGTGTCGATCTGTGCATTCGATTGTAATTGAGTAGTAGTCGGTAGCTTCTGTCCTCATTGTGTAGCTCTCCTGCACATGAGGACTGCACGCGACACCCACTTGTTATGCGTCATCTCCGCTAAACCAACCACCAGTGTGATAGACGAGGGGGTACGCAACTAGGCCCTGAACCCGAGACGGGCACCTGGAGCTGCAGTTAACCTGAACACTGGCTTCCAGACTGATTAGCAACAGACTGTTCCTGGCGTTGCCCCCATAACCATGGCACATGGGGCTGTGACAAAGTTGACCGATATCTCCGGCACACAGGGACTCAGGCGTTAAGTTTCTGCGAGTGCACGCGCAAAATCGTAAAGGTTTCAAGTGTTATACAGCCGTTGAGCTGTTGGAGTGTCTATCTAGTGTCAATCAAAACTAGTCGACATAACACTCGTAGTGGAGCTTTCAGGGGCACTGCAAAAATGCCTACATACCTGGCACTGGTACGCAAAGTCAGAGTCCTCGCCAGTTGTATAGTGAGGCCTCGGTATACAGACGGTCCACCGCCATATCTTAGGCCTATACGGACGAGTAGAAGGTCTCGTGCGAGGGATGAGATATACGCTGCTTCAAACCATTTCAAGGTACGTTGGAGGTCTATGGCGCATGCTTAGCCCGACTGCGATCTCATACAGGCTTACGTTATAGATGGAGGCCAGCATCTACTACTACCGACATATCACGTGATTTCTACACCTTCTGCTATGACTGGTAGTTATTTCGATTGCGCGGGACGAAACACAGCACACTGCCTGGGCCCATGGATGCAACGTAACCATCCGACGTACGGCACAGCTAAAGTCCACGAGGGATGGCAAGCCGAGTCGGGTCGGCATGGGCATTTTGATCACGTGGGTTGGGCGCCGGTTTTCGTCTCAATGTATGATCATGCTAATGATTCCATAGTTCTTTCACTACTCACTGACAGTTCTATTGCAGGTGTCCAACAGGATGGTACACTGCGCGGGACAGAGGTTGCCTATTGCAAGGCCGATTCGCCCTCCGCCAACAACTCGAGCGGCATGCCTCACACCGCTTGGTTCAAAGCCCACGGGGCCTGCACTTTACACGAGCTGCTAACGTCATTAGTATGGGGAGAACTTGTTGGCCTGCCCTCTCACAGACGGGCATCGCCAAAATCACGTATCTCCGACAATTTCACTAACGCGCCTATATTGTTCCCCTAAAACAGAAGGCAGACCTAGGGGGGATCGAGACATAGTCCTAGGCCATACCTTGCCCCCGCGCACGTCCGTAGCACTGTCGGCATTGCCAATGGGACCTTCGCTCACAACAGTAATTTTACCCTCTCACACAGGTGCGCGTCCGTCGACGTGCTGCCAGGGGTATAGAAATTGCTTTCGGTCAACAGCGCGTGCTCGAAGCGGAACTTTTAGGATGTCCTGGCCGTGAGCTCCTCCGCCACCGGTGAAAAGCGCCGTAAGAGAAACAGTTACAAATACACAGTCCGTTTGCAGGCGTTTACCGAAAAGAGAGGGCGCCGTAAAGCGCCTCTCATTTCTGTCGACTACCTCCGCCCCTAATGTACAATCTGCCTGGCTGTGTGGTGGCAGATAGGGAAGCATCTGCATCAGAGGGCAGCGTCGCGTAAATGAGACATGATTCTGCGTGGTTCGCTTAAATAGTCGTATTACTCCCAAGAGAAGCACAGCCGGTGGTTATAGCAAGCAATGATTGTCAGGGCTGGAAAGCATTTACCCCCGAGAACATCCTACTTGGTCTGCGCAGTCGCAGCTTGGAATGACCGGAGTTAGCCTGACGCCCTCCCTGGATCCTCTGTGACTGTTATTACTTAGGCATCTGCACTTTAAAACAGCCCAATTTACCCCGCACGGAGACCGGCTGGATTCAAAAAGGTCCCTTCGGTCGAGGATTATTCATGGCCGCAACTGTGGTTGCACTATCCAGGTTGATGCGACGTTATGGGCTCAATGTTTTCTAGGGGACTTCGCCCAGATCCAGTATGCATCAAGAACGATGGCGATCAGTAGATTGTGGGCCGACGCCCAGGGAGGGCGTGAGGCGGTCCTGGCAAGGGTGTTTCCCGGACTTTAGCTAGGCACAGAAAATTGTCTCGTATGGTCTTTGCTTAGTTAAAGTACCCCCCCGTAAACACGCAGCTAATTAGAAATGGCACAAATTAGTCCTATGATAACGGAGCCCAGAGGCTTCATTTAGTTATGATCGCCAGCTTGCGTGTGTGAGGCGACCGCGCGGTAACAGCCAATCTTCAGGGTGCAAGAAGCTACTCTCACTACCTCGTAACGTTGCTGCTTTCTTCGTGAACTCGGACTCCGTGAGGTTTATTAACTAATTCGCCGTAAGGCCATCCCATACAGGTAATGAAAGTTACGGTACCGCGAGACGCGGAGTTAATTAAAATGTCAGAGGTGCTTCTGAAGTCACCAGTGGCTAGAAGAAGTGTTCAGTATTAAACTCGGCAGTTCGAGGGTGAAACTAACTTGCGCGGCTGCCGGGCGGGCGATGGGAGCTGGCCACCGTGACGGACGTGCTTTCAAGTTCTTCCCGACCAAAGCTATCGTGAATCATCAGCCTTAAATATTGGTCTAGACATTCCCAACGTTACGTAAATCTAGTTGAACAATAATTAGAATCCACCGATTGGCCGCATGCCCGTATCGCCGCAAGGTGGCGCTGCAGGAACCTGAATTGTAGGTACTGCCTGGAGCGCAGAAGTACGTGAATTAAATGTAGAACATTAGCCGCCCTCGGCGGCATCAACCAGACGCCTGCACCCAAGATTAGGCCTACGCATGGAGGTCACGCACCCCCAACGCTCTGGTCGCGCACAACTCGACCTCTATTCAATTAGCATCTCATCCATACGATGACGTTGCCTTATGAATAAAGGGGTACATCGAGATCTTGACCCAGGCGCGGTTGCCGGTCGTCCATAGGAGTCACTAGAGGCCCGCTATAGATCGTGCGGCTGGTTGCGGAATCACGTTCTACCATGGACACAGCCTATGGGTATTCGCCCAAATAGCTCGGGACGATCTACTCGTTAAGCTGTTATGTGGTTTTCCTGAGATTCCTAGCCCGAGCGCGGCTGGGTACTGCGTTCACATGTTGCACTTTTGTGCCTCCAAGCCAGGCCCATTGCCCCCCTCCCGAAGCAGCCTCAAGAATCAAGGGGTGAAAGGAGTCTGACATAATCAATATTCCATGTGATGCGTTCGTACCCAACTATTTAAGGCGCGCTCCGGTACTCCTCGGCGTTTGATGAGCACGAATCAAAACGCAAACATACAGCAACAGCTTATCATCAATACTAAAACAGGGCACGAGGATTACGTTGGAGGCCCCATATTTTCTGTTAGGGAGGCCTCCATATCTAAGAGCCGCTAATCTGTCGACGACTTAGCTTACACATTGCAGCATCCACCTGATTGTATTGAGCTTTGAGCTGTCGGTGACAGATATAAGAGATGACATTACGAGGTCTGAGAACAGCTGTGCCGTTTTGCACTGAATCCAAAAAGGACCCGGTAGCCCCACTCTACGTAAAAATGTACGCACCTGGAAGACCGTCCTATCGGTATCCAGAGTATCTTAAACCGCCGTGTTAAATATGCCCTCCGCCTAGCCGTTTCGGATGACGCCAGATGATATTAAATATGAGTGGGGCCTGTGCGACTCGGCACAACTTTGCGTTCTTAGATCAAACGAGTTGAAGGCGTGGAAAAACGGTCTAAGATTCGCACATCACGTCACATCACTCTTCAATGTCCATTGTATGATGCAGACATGATCGGCTAGTGTGTTGTGTCTCTCATGTCAGATTGATTACCGCTTAATGCGGCAACATATGGGGTTTTCCCTTACATTTCCGGAATGGCCCCCGTCAATTGCCTTCTTTATAACTTCACAACGACCTCGTAACGCATCCAAGGGATAAAAGTAGACAGACCTTTCCACCTACACCTTTTGGACTGCGGGAGGTTACAAGTCCCCGCCCCAACGATTAGCTTAGTTTAAGATTGAACGTCAGGCTCCTGGGCTGACTGCAAGCTGCCGCCATTGCAACGACCGCCCCCCCTCACCTAGATACAGTATTTATCGCACTTAGCTTCACCATCAAATCTTGCAAAGAACCATGCGCCCGTAGATCCTTGGTTATTGAGTCAGAATCCGCCCCCGTCCATGAAGAATCATTTCAGTTGCGCCATATTATTATCGAGCGGCGAAACAGCGAGCTAGTCTGAGTAACCACGAACAGTACTTAACCTCTTCCTGCGGCGTATGGCGGAGATCGGAAATGGAGTAGTTTATGCATCTCTTCCACTAGCGCAGGCTGGTGTCCAATCCGCTTCCGACCCTTACTCCCAGGCATCAGCTCCGTACCGTTTGCCTATAAAAAGGTCCGCCAATTTTGTATGGAAACATACGTGGAGTTTCTAGCTGCAGAGTTAATCTCTGTGCGCCAAACCGACTTTAGTTTGTACGTTTAAGGCCTCTTGGAGTTCTACACTTCTGGTCTGAGCGGCTCAACTCGATTGAGTCGCTACTGCGCTGAGTGCGTAAGCGCGAGTCGCTGGATGAAACGTGACAGAACAACCGACAGACGTGGGGCATGTATGCAATAGTTCATACGACTGAATTCCAAAGACGCACCATGCATAACATTCGCGGATAAAATCATTTGTTATCTAAGGAGCATGCCCGGACATTAGCTCCGACTTATTAATGCGTATTTGACATAGTACCTCAGCTCACTACAAAGAACCCGCAAGGGGAAGCTTACTCGCCGAGAGGTCCTAGGACATCGAAAAAGACCCAGGCCAACACCATGAGCGCGTCGTCTGTCATCGGGACAGGGTCCGACATAGTGGTCTCGGTACTGGAGGAAAGCCGATCCGGGCTGTTTAGGACTGAGTAGGTCCCTCCGGGACCCACCTTATCTACAACGTCTTGCGTACCTTAGTAGGGCCATGCAACCCGGTATTCTGCCCACGAATACGTAACTATTCTTATCATGGTGGGACCGACGGACCATCGGCCTGCTCACCAGCTTCGCAATAACACTCTGGGTTATACCTTTTATTGAAAAGACGTCGACCACCATCAAGGAGGCGCTTGTTGCATTCCGACGGCATTACGGCAACCTAAGTGATCAGCATCATTATGAAGATAAACATTCGGGCGGTATGGAGTAAGCATGCCTGGCATCGCTTTATTCCATGCTGCCATTTCCATTACTGTGCGACTCAAATCACGTCCTATGGGCGTCCGTGTATACGAACTGTGCCCGGTAGGGAACCCGGAAGGTCATATTCGTCAGTTACCAGGCATCTCCGTCTTGCCTCGGTACAGCCCACGAAAATCATCAGTAGTGCGCAACTCTAGCCGCCGCACGATATTACGTGAAGGACATGTTTCCTTGTATATGCATTACGTACAACAACGGTCATCTATGAACCCGTGTAACGCCGCCACGAGCTTTCTGTTGTGCTTGACCATGCCCATACTTAAAATGCGCGGGTGGCTCAGAGGTGACTGTATACTTGGATCGCCTTGACTCTTACTTTGCTTTGGTAAGAGATCGACAGTTCCCGCAATCTAGACTCCTTAGATATCTGGCTGAGCAGTTAGATCTCTAGGACGTAAATAATAGAATGAGGTCAACAAGCTGGAGCTTGCCACCTGTTCAACCCGTGCAGCATTAAACCCAATCCCAGTGGGCAAAAGGGGATCTGCGTAGCTTTACGGCGCACAGCTCACCAGGTGCAAGCATAGCCACCGGGTAAGAAGGATAGTGATGAGGAGACGGTGTTATTGGGCAATAAACCACGTCATTGACCTTCCCACGCGCAACCCTACCCCTTTAAAAATATCGTTAGGTATGTAATTTGCATGGGACGTTGCCGAGTCGTATGTATCACAAGTCCTCGTACAATTATAATTTGCGGTGTGAGGTCACCGTGCGTGACCCTTTTGAGTGCCTACAATATATTCAGTAACTACAGCACTGTCTATCCTTGGTATTTACCAGATGAGAGATGAACCTGTTCGATGAAAAGTTCGGTAATTGCGACGTCTTTGGTTTTTCTATCCATTAAAACTAATGAGAGCTCAGTACGTTCTAACTGCCTATGCAGTACCGGCGAAGGAGACCGAGCAGAGCGCCACTCTTACATATTCGCGGTTGTGCCCTTTGCTACCTGGAATTTTCGGGGCTGTATCGATCGGTGGCAGCAATGAATTATAGCTTCCGACACCTGAGCCACTCGTGGCGGGTCGAGGGGTTACATTCTCGTAAGAGCTAGCCGACCCAGCGGTCCTCTTCTCCTAGTTCGGGAAATCCCATGGCAGATTGATGAAGGTCGTACTAAGATATTGTAGATATGGCAGGACGTCCACGGAGAAGTCAAACCAGTCGAATAGGAGGAGTCACGTAGTTCTCATTTCATTGGCGTGAAAGAAGCCAGTTTGAAGCGTCCGCCCTGGCAACACCATCCCAAATTGTCCGACGAAAGCACCGGTGCCGTCTTGGCTTTCGTTGTCTATAGCTAGCACCTAGGACGGCCTACATCGCCGATGATGCTCTGCTACACTCCTCTTGTCCTTAGAGTGGATCGCTTTATAAGGACAGCAAGGGGTAGACATTTCCAATCTCGCCACCCATGAGCAAAGCTGTGATTAGGACCCTCAACTATTCATCAGTTACCACAAATGGACTCTACGTATCGGATCTAATGTTCCCGAGCCTTGTGCGTGCTTAGACTGCCCGACAAAGGTCCTCCGACCGTATCCTGGGAACTCCTGGACACAAGTTATACTACCCGTCCACAGGTGTGTCTCTTAACTTATGTTGGCCCTCGGATCCATGCTTAGCGTCTGCCTTCATTCAACAAGTATTCTACTATATTTCCGCGCGCGTTCATACCCACTTACAGGGTGAGTTCAGCGTTTCCGGGGAATGACGTCAAGCCAGGATTTCATAGACTAGGAGCGAATGCCCGTCCGCCTAAGCGGGCAGAGTGCTGCAGCCGTGTAAGGTCACCGCAAGCTCTGAACTAATCATGAGAAATCACCCACTGTCCACACCCGATTGGAGTTATCATCATACATTGAGTTTATATGATTAAGCCTGTGTGAGAAACGAACTCGGTCAGTTCAGCAGAAGCGTATCAGCTACGGGGGGTTAATTCAGGTAACTCGTCACTTTCTCTGTGGCAGCAGCCTGAGGCCAACTCAGGTGCCGAAGTCCATGGTGCAGCTTAGTTCCACCGACTTGACGTACGGGGGAAAGGATCTCGCCTACGTGTGCCGGATATCGTGCCATCCAATGGAGCACTGGACTTGAGCATACCGCACGCCTAACACCAATATCAGGTCTAGGCGTGAAATGTGTGTAAGCTGACGATATATAGCGCCTTCCGCCGCATCTACTAATATAGAAAACTAACCTTAGGTCTTGAATCCATTGAATGAATCATGTATAGTAGAAACAAGGTATAACTCAAGAATTTAACTAATTCCACCTCCAGGAGTGTCCGGTTATAAAGGACGGACTAATTTCAATAGTAGTTACAGGAGCCTCCTTCGTCGACCGCAGCGACTACTTGTGTTCTAAGGAGGCATCGGTGAGCGAGGCTGGTCTGAGCTAAGATAGATTCGATTGTGCTCTTATCTATTGGGTTGTCCCATAATTGCCAAGTCATTTACTAGGAGTACCGCCTCTTTTTCATCTAAACACCGGAGAGGAGCGTTTAGCGACTCCTCAACTACTTGTAGTCTGCTTGTGTCGGGTCGAGTAAGAAGAGGACGCGTACACTGTGATAATTCTAATGGATTGTAATTTTGTAGGCACTCGTATCGGGTGCCATAGAGTCCCTGGCACAGCCTGGGCGGCCCTGTTCCAAGACTAGTCGCCACACAGAAAGGCGTAGCAATATCGGTCACGAAAGGAAAAGATAAATATGTGAACTAAGTGCATCGCTCATAAAAATTCTTCAAACCGCTGTCGATATAGTAGTCGCAACAGACCTCAACTGTGCGAAAGCAGACAGGCAGATCTCTCATAACAGCACCTGTGCTGCGACGCGGTGAGGTTATCTCTCGGAAAGCTCCCCCACTATATACGTATGCATACACATTGAGGATATTTTTGGATGTAAGTAACTTTGAAGCACCGAAGTTAGAACTCCAGTTATTGTTGACGCGGTTTCTGCAGCGCATAAACGGCGTTGGCCAAAGTCTCTACTAAAAGCGTCTGGCTGATAATGAAGCTGTGTCTATGAGCGCGGAGTAATAAATTGTCGAAACTTGACAGCGTCAAAAAGGCCGACATGCTCCGTTGGAAACACTCTGTGCGTGCATATTCTACACGTGCCAGAAGAGAATCGCAAGGATGATCCCTCGGTCCGAGAGTTATTCACCCCGTTTCTTTCTGTACTACCTGTCACCCTTCGAGGGTGGCCGGGTATGCGACCCGTCTACGCTCGTTCTTCAGGACAACCCCACGATAAACTTTCAGCGACAGAATGCTCTTGGTGGGCTCTTCCTCGAGTTAGAATGAAATGTAGTGGCCCCTTCAGGAATAGCTATACGGAATGCTCCGGACCCCCCGCCTCGGGATACGTTTAGTTAAGTCTGGATTTCGTAAGTAACGAGCCTCGCCAGCACACGTTTTGTACATCCTATCTACAATCTATATCCGTGACCTGATAGTCGATCCTTATGGGAATGTCAGTCTACAGGCCTCCCTAAGCGTGCCACGTTCTTCCAGTCAATCAGAAGCCCCAGCTTTGAGGCTGCGCTACTAGAAAATCGACTCCGATGAGCACCGGGCAACCCTCTATTCAAAGGATCCGCTCCAGCCCCGGGTATTTCCAGAGCAAGCTCAGACGGCAGCAGGTATGTGTCCGACAGATGCCGGGATGCCATTGCTGGGATGGTCCCGGCCCGGATCTATAACCTTCCCTTCCGGAACCTGTCCGGAGCGTTACCACTTGTTATACAGAAGGTCCCCGTTTACATAAACGGGCTGCAGTGACAGCCGGCATCCCAGCCTACTACGAGTCATCCAAGCCCGAAACGCTGAAGCATGGTGTCGATTTGGGGATTGTGGTTCTGCGCTCTGATCGCGAAAGTGCCAAGCAAAGCGGCAACGGAGCATTGGCCGCGGCGGAACGAGTCAGTGGCCGGTCATTCTCTATATTATATGGTGAGTGGTAAGCAACCTGCCTGTCAACTAGGATGGTTACCGTGTGCACCCCGCACGCAGCATAACAGCCTGGCATAAGCAAGATCCGAACGCGCCAAGGGTTTTGAACTATTCAAGCGCTAGCGCACCCTGATTGTATATAGTAGTTGTATGGCTCTACATATGTTGGTTTTCGCACGTACTACTGCACCATCGACTAACTCTTTCTGAAAACGGCCATCCGCCCTGGATCGTACACCGAGTCTCGCCATTGCGACGGTACAATATTACGTTCTTGTGCATTGAACAGCGCTGCAACTACCGCTAGCGTTCGCCTATATGTCTATCATCAGCGGGCGATTGGATCCTGGAGAACCAAAACTCGAGACCGGGACATAAACTGATCACGGCTACTGTGCTTAAAGTCAAGTCGAGCTTTATCACAGGCCGTAGCGACGTTCCCTTCTTCGCCTTTAGACGATCCTGTTTTCTGTCTAGCTTATTAGTTGGGGTTCATAGCGCGGGACATCAGATCCCCCGGATGAGCACATTAACGCACTCAATAGGTTACATCGGCCTGCGGGCGCATAAACCTAGTCCTGGGGGTAGACCTTATCTCCCCAGATGGGAGTGTAAGGCACCCTACAACGCGTGGCTGGTTTACCACAACCCGTGTAATCGTGTATAGGCCTACGGACGGGGGATGCACACTCAGCAGATGCTTACGGTTCCCCGTGCGGCGGCCTTATGAAATGGGGGTGAAGAGATACGTACTCCTCACCTATCTTCCGTGGATTAATGCTAGATATTCATGACGACAGAGGGCGAATGTTAAGTCGCTAGCCAGGAGTTCGAAACCTGGCATTGTGACCTCCACACACTTTCGCCCATACAAGGATCCGCTCCCCGCCAAGGTCCTAAGATAGTGGGATTAAATTGGCCAGCGATTGTCTCACAAGTCAATTTGTAAGCCTATTATGTCTCCCGCGAACCGAGGTGCGGAGTTTTACGGAACTACGGCTGAAAACGGCCAATGTAGTCAAATAAATAATAATTGGTAGTTAGCCATAAATATTCTGTCTCTCAATCTCGCATCCTTTCTTCAGTGCATGCTCTAGTACCAGAAGAGAGGACCTCTACTCCGAGGTCGTTTTCGACTCTTTGTATGCGCTACAGCACCCCTCTCGACCAGCACTCGGGAACTACTTATGGAGGGTCACTGAAACGGTTTCGGTTTGGTGGTGATTCACACGCCAAGAAGAGCGTACCAGCCGTTGACACTGTGTTATGGGGAGATATGGTTATCAAGAGTAAGTCTTTTGCCAGTCGCCGGTACTTACTGCACGGCGTCACTCACGGGTCAACAGTGACTTCTGGTCTGGCGGGCGGGAGTCACATCCGGTGATAGTGCTCGACTGGCAGTGTTGAGACCCCCCGCGATGGATGCAGTAAAATGCGCACGACCACGTATTATGACGGTCTTAGTGGGGGCTGAGGTCAATCGTGAGTGGTGAGTGCAGATTTGCTTGGTCGCTGCGTCATCGACCGCTCCTCACATTATACCCTTGGTGGATTATAGACGGGATAGGGAAGCTTCATTCCGTCAAACGTAACCCTCTAGTCATTTTTAGAGTTAGGAATATACATAACCACCAGTTCTTCATCACCCGTCTGACATCTTGCAATGTGAATCCACAGTGAGGCTTACAAAGCGATCGAGGGCCAAGATACTGTAGATCGTTTTCTACCAGGCAATTAAATGATCACAACTGCATAACCCATCGCGTTACGGTCTAATAGTTTATGCGAATACGATGATTGCGAGCCGCTCCGGGTCTGCCGCCGCGGTGATGTCCACTAACGCGGCTAGGTTGTGGAATTATTTACTCATATATTGCGACACGATAAGGCATCCTTGTCTAGCCAACACGGCCTACAATTGAGGTTGGTATGTCCGACGGTTCAACTCGCGTACAACCATGTACGGGAACGCCCGACAGGTCCTCTAGAGTGAGCTTGGGTGAAAACGTACGGACTCTATGCGTGGCTGCACTACTTTTTTTCCTTAAGTTATCTACCTACGCTCATTGACCCATTTATTACCAAGGCCAAGCACGCTCCCGACGCACCGGGATGATCCACATGTTAACCCTTATGCCGAAGAACTCGCGGGTCACGCACGTCAATGGCCTTTAGATCGTGAGATCTTGAGAGCACTGACCCTGCACTAAGATCGCGTGCACATTCTAGGGAAGGTGCCCCCGTCACACCTACTCCATCCAAACTCAATTTTGGTTTTAGGGTAAGATTGGAAACACCCGATCCCCCACTTATTTGATAGCCCCGAGTGCCGAACTAACTGTCGTCCACATGTCTACGCTTAATGGCTATCCAAAGTCTTCCTACGGGTATGCCGCTCAAGATGTCGAGGTTTGGGATTATTGTCAGGACCGATACATAGCGACCCCCCACGAGCGCCTGGGGCACGCACAGCCTACGAAACATGTGTTACGAGGCAATCACTCGGGCAGCTACGTCACGCGGGGAGTGAGAACAGACACTGCCTTTTCTGTAAGCGTCTCCACAGAGACTCACATAGTGTTGAGAGACTTCTTTACTGGCGAACTGTTTCTGTTCGTCAAACAACAAGTGCGAAGTTTTCTAAATTTCAACTGTACGTAATGAATGCTCAACAACCCATTGCACAACTTCCCCCATGAGTTAAAGTCATTTAACCGGGTGAGACAGGTTATGGACTTCAGGGTCTCTGCTCCGGAGCTTTCCTATGCACGTATCTGTACAGCCAGGTGTGTTTCGAAGACGTCGCTGTAGGAGGTGCCACCGGTTCCAGGCTTTCCCCCAACAGAATTGGCGCATAGTTGTCACCTGAATGTTAGGTGCCGGGCGAAATGGGGACTAGGCAGAACATATTAATGACTGTTTAGCGAGTACAATTCAAATCCATTTTTCATCAAAGGTTCCCAACTCTCGTTTAACCGGTTACGGGTGCAGTGCAATAGTGTCCTTGTCAGAAGGGCGATCGGCGTCGTGGCCCTAGCCACGTTGCCATTAGGCGTCAGTGCTCGGCTTGACGTCCGCCTCTACAGGCAAAGCGTATTGGGGAGCCGCAGGTGAGTCGCCTGTAACCTCTCTCTTAAACGAACCTAGGAGTACACGCCGTTGAATTTAATTAAAACCCGTTAACTAGAAGGCTGGGTATTCACCTGTTAGGCATTCCCACTTACCGGTCGCGAATCCTCTCCTCCCAGGACTGGTTACAGCGATGCACATCTCGTCGTAACCCTAACCATGAGTACAACCTACGGCCACTATCCCCTGCGCAAAGTAGGAGGTCAACTGAGCCCCGCCCGTTAATCTTCCATTGAACTCCCCCAATGGGAATAGAGGTAGGACAGCGGCCTAGACGCAGAATAATGGGAGGGACGCGCTTCCTCTGTTAACATGGCATAATATGAGAGTCGGAGTGTGAGTTTGACGTGTAGTTGTCATGTCTCGCAATATCGAGGAAATCGAACAGATTGGGAAGACGTGCAAACTATCTCAGCACCGCAGCTATGACACCTGTACCCTATGCGAGTAATCGTATAGGCTGCCCAGAATCCAATGGCACCAGGACGCGGAGGAGCCTATGTTGGAATTACGGGAGCCGCAAAACATTTCATATCCGCTAGGTAATACTGGGAGTGGCTTGGTAGAAAAATGGTCGTCCCCAGTCGTGTTACGCCCCGGATGGAGGTCAGGCTTACAGATCTGAGGTCCTCTACTTAACACATGGTCGTCCTAGGACCGCACGGGGTTACTCGCCACCTATTCCCCACTAAGGATCGCGTTCCTATGTGATTGCGGAAGTTTCGATGGGCGCTCGAGATGGAGGCAATCCTACTAGCGATTCCCACCCCGCTACGCGGCGCTTATGCGGTTTCACAAATCTACTGGCTCATAACTACAAAAGTAGCCTCACGCTCGCACCCCTTTGAGGCGATGACTTAGCAGTTAGCTATATTTGGGATTGCGGGAGTTGGTTCCATGAACCAAGTCTAGCTGTCTCATGCTTCCTTCGGCTCCCTGGTCGACCTAAAGCCCGTACCATACTCAAAAGGTTGATTCACCACGGGGAACGCTTTTACACGGACATCCCTCGGATATCCTCTGACTGACGGTCGTAATGTACCCGAGCTGTCCCTCTTGGTTGCCCTGAAATCCCCACACACCGACGGGACACCCTACTTTGTCTATGCACATGAGGCTTCCACGGGCCTAAAAGGAGCGCCCCCATATTTGTTCTGTAGCACGACATACGTTACCTGAATGGGGTGGGTTCAGGAAAATTCGCGA
		</sequence>
    <sequence><taxon idref="Location_3_3_1|34.56439978886673"/>
			ATCCCTGAAATCCGCTGGCAAGGGCATAGTTGTTTGGCGTTAAAATCGGTTGCCATCGTGCAGGTCGCGTACACTTTTAGACTTCTACCCAGCGTGCCCGCGGAGGCCTGTCCTTGTAATCTAGATTAGTCAGAGGAATAAGCATAGGTGGGGCTATGAACTGAATCGACAAAGGCACTAGGCCCCCGAGATAGACCTCTGCCTTAGCTGTTCACGGTTGGAACTCAAAACATTGTAGAATCCCGACGGACCGTTAAATTCAATAACCCCTGACTAGCGGGCGCGAGTCGGGATCCTAATCTTGTGGCGTTAATGGCTCTCTTGTAGCCAACTAAGTACCGAACCCAGCTCGAGCCGCGCAGGTCTGCGCCCACTGTTTTACGGTTCTTTCTTCGTCTCGCAGCTGCGCGTGCGCGTGTCGATCTGTGCATTCGATTGTAATTGAGTAGTAGTCGGTAGCTTCTGTCCTCATTGTGTAGCTCTCCTGCACATGAGGACTGCACGCGACACCCACTTGTTATGCGTCATCTCCGCTAAACCAACCACCAGTGTGATAGACGAGGGGGTATGCAACTAGGCCCTGAACCCGAGACGGGCACCTGGAGCTGCAGTTAACCTGAACACCGGCTTCCAGACTGATTAGCAACAGACTGTTCCTGGCGTTGCCCCCATAACCATGGCACATGGGGCTGTGACAAAGTTGACCGATATCTCCGGCACACAGGGACTCAGGCGTTAAGTTTCTGCGAGTGCACGCGCAAAATCGTAAAGGTTTCAAGTGTTATACAGCCGTTGAGCTGTTGGAGTGTCTATCTAGTGTCAATCAAAACTAGTCGACATAACACTCGTAGTGGAGCTTTCAGGGGCACTGCAAAAATGCCTCCATACCTGGCACTGGTACGCAAAGTCAGAGTCCTCGCCAGTTGTATAGTGAGGCCTCGGTATACAAACGGTCCACCGCCATATCTTAGGCCTATACGGACGAGTAGAAGGTCTCGTGCGAGGGACGAGATATACGCTGCTTCAAACCATTTCAAGGTACGTTGGAGGTCTATGGCGCATGCTTAGCCCGACTGCGATCTCATACAGGCTTACGTTATAGATGGAGGCCAGCATCTACTACTACCGACATATCACGTGATTTCTACACCTTCTGCTATGACTGGTAGTTATTTCTATTGCGCGGGACGGAACACAGCACACTGCCTGGGCCCATGGATGCTACGTAACCATCCGACGTACGGCACAGCTAAAGTCCACGAGGGATGGCAAGCCGAGTCGGGTCGGCATGGGCATTTTGATCACGTGGGTTGGGCGCCGGTTTACGTCTCAATGTATGATCATGCTAATGATTCCATAGTTCTTTCACTACTCACTGACAGCTCTATTGCAGGTGTCCAACAGGATGGTACACTGCGCGGGACAGAGGTTGCCTATTGCAAGGCCGATTCGCCCTCCGCCAACAACTCGAGCGGCATGCCTCACACCGCTTGGTTCAAAGCCCACGGGGCCTGCACTTTATACGAGCTGCTAACGTCATTAGTATGGGGAGATCTTGTTGGCCTGCCCTCTCACAGACGGGCATCGCCAAAATCACGTATCTCCGACAATTTCACTAACGCGCCTATATTGTTCCCCTAAAACAGAAGGCAGACCTAGGGGGGATCGAGACATAGTCCTAGGCCATACCTTGCCCCCGCGCACGTCCGTAGCACTGTCGGCATTGCCAATGGGACCTTCGCTCACAACAGTAATTTTACCCTCTCACACAGGTGCGCGTCCGTCGACGTGCTGCCAGGGGTATAGAAATTGCTTTCGGTCAACAGCGCGTGCTCGAAGCGGAACTTTTAGGATGTCCTGGCCGTGAGCTCCTCCGCCACCAGTGAAAAGCGCCGTAAGAGAAACAGTTACAAATACACTGTCCGTTTGCAGGCGTTTATCGAAAAGAGAGGGCGCCGTAAAGCGCATCTCATTTCTGTCGACTACCTCCGCCCCTAATGTACAATCTGCCTGGCTGTGTGGTGGCAGATAGGGAAGCATCTGCATCAGAGGGCAGCGTCGCGTAAATGAGACATGATTCTGCGTGGTTCGCTTAAATAGTCGTATTACTCCCAAGAGAAGCACAGCCGGTGGTTATAGCAAGCAATGATTGTCAGGGTTGGAAAGCATTTACCCCCGAGAACATCCTACTTGGGCTGCGCAGTCGCAGCTTGGAATGACCGGAGTTAGCCTGACGCCCTTCCTGGATCCTCTGTGACTGTTATTACTTAGGCATCTGCACTTTAAAACAGCCCAATTTACCCCGCACGGAGACCGGCTGGATTCAAAAAGGTCCCTTCGGTCGAGGATTATTTATGGCCGCAACTGTGGTTGCACTATCCAGGTTGATGCGACGTTATGGGCTCAATGTTTTCTAGGGGACTTCGCACAGATCCAGTATGCATCAAGAACGATGGCGATCAGTAGATTGTGGGCCGATGCCTAGGGAGGGCGTGAGGCGGTCCTGGCAAGGGTGTTTCCCGGACTTTAGCTAGGCACAGAAAATTGTCTCGTATGGTCTCTGCTTAGTTAAAGTACCCCCCCGTAAACACGCAGCTAATTAGAAATGGCACAAATTAGTCCTATGATAACGGAGCCCAGAGGCTTCATTTAGTTATGATCGCCAGCTTGCGTGTGTGAGGCGACCGCGCGGTAACAGCCAATCTTCAGTGTGCAAGAAGCTACTCTCACTACCTCGTAACGTTGCTGCTTTCTTCGTGAACTTGGACTCCGTGAGGTTTATTAACTAATTCGCCGTAAGGCCATCCCATACAGGTAATGAAAGTTACGGTACCGCGAGACGCGGAGTTAATTAAAATGTCAGAGGTGCTTCTGAAGTCACCAGTGGCTAGAAGAAGTGTTCAGTATTAAACTCGGCAGTTCGAGGGTGAAACCAACTTGCGCGGCTGCCGGGCGGGCGATGGGAGCTGGCCACCGTGACGGACGTGCTTTCAAGTTCTTCCCGACCAGAGCTATCGTGAATCATCAGCCTTAAATATTGGTCTAGACTTTCCCAACGTTACGTAAATCTAGTTGAACAATAATTAGAATCCACCGATTGGCCGCATGCCCGTATCGCCGCAAGGTGGCGCTGCAGGAACCTGAATTGTAGGTACTGCCTGGAGCGCAAAAGTACGTGAATTAAATGTAGAACATTAGCCGCCCTCGGCGGCATCCACCAGACGCCTGCACCCAAGATTAGGCCTACGCATGGAGGTCACGCACCCCCAACGCTCTGGTCGCGCACAACTCGACCTCGATTCAATTAGCATCTCATCCATACGATGACGTTGCCTTATGAATAAAGGGGTACATCGAGATCTTGACCTAGGCGTGGTTGCCGGTCGTCCATAGGAGTCACTAGAGGCCCGCTAGAGATCGTGCGGCTGGTTGCGGAATCACGTTCTACCATGGACACAGCCTATGGGCATTCGCCCAAATAGCTCGGGACGATCTACTCGTTAAGCTGTTATGTGGCTTTCCTGAGATTCCTAGCCCGAGCGCGGCTGGGCACTGCGTTCACATGTTGCACTTTTGTGCCTCCAAGCCAGGCCCATTGCCCCCCTCCCGAAGCAGCCTCAAGAATCAAGGGGTGAAAGGAGTCTGACATAATCAATATTCCATGTGATGCGTTCGTACCCAACTATTTAAGGCGCGCTCCGGTACTCCTCCGCGTTTGATGAGCACGAATCAAAACGCAAACATACAGCAACAGCTTATCATCAATACTAAAACAGGGCACGAGGATTACGTTGGAGGCCCCATATTTTCAGTTAGGGAGGCCTCCATATCTAAGAGCCGCTAATCTGTCGACGACTTAGCTTACACATTGCAGCATCCACCTGATTGTATTGAGCTTTGAGCTGTCGGTGACAGATATAAGAGATGACGTTACGAGGTCTGAGAACAGCTGTGCCGTTTTGCACTGAATCCAGCAAGGACCCGGTAGCCCCACTCTACGTAAAAATGTACGCACCTGGAGGACCGTCCTATCGGTATCCAGAGTATCTTAAACCGCCGCGTTAAATATGCCCTCCGCCTAGCCGTTTCGGATGACGCCAGATGATATTAAATATGAGTGGGGCCTGTGCGACTCGGCACAACTTTGCGTTCTTAGATCAAACGAGTTGAAGGCGTGGAAAAACGGTCTAAGATTCGAACATCACGTCACATCACTCTTCAATGTCCATTGTATGATGCAGACATGATCGGCTAGTGTGCTGTGTCTCTCATGTCAGATTGATTACCGCTTAATGCTGCAACATATGGGGTTTTCCGCTACATTTCCGGAATGGCCCCCGTCAATTGCCTTCTTTATAACTTCACCACGACCTCGTAACGCATCCAAGGGATAAGAGTAGACAGACCTTTCCACCTACACCTTTTGGACTGCGGGAGGTTACAAGTCCCCGCCCCAACGATTAGCTTAGTTTAAGATTGAACGTCAGGCTCCCGGGCTGACTTCAAGCTGCCGCCATTGCAACGACCGCCCCCCCTCACCTAGATACAGTATTTATCGCACTTAGCTTCACCATCAAATCTTGCAAAGAACCATGCGCCCGTAGATCCTTGGTTATTGAGTCAGAATCCGCCCCCGTCCATGAATAATCATTTCAGTTGCGCCATATTATTATCGAGCGGCGAAACAGCGAGCTAGTCTGAGTAATCACGAACAGTACTTAACCTCTTCCTGCGGCGTATGGCGGAGATCGGAAATGGAGTAGTTTATGCATCTCTTCCACTAGCGCAGGCTGGTGTCCAATCCGCTTCCGACCCTTACTCCCAGGCATCAGCTCCGTACCGTTTGCCTATAAAAAGTTCCGCCAATTTTGTATGGAAACATACGTGGAGTTTCTAGCTGCAGAGTTAATCTCTGTGCGCCAAACCGACTTTAGTTTGTACGTTTAAGGCCTCTTGGAGTTCTACACTTCTGGTCTGAGCGGCTCAACTCGATTGACTCGCTACTGCGCTGAGTGCGTAAGCGCGAGTCGCTGGATGAAACGTGACAGAACAACCGACAGACGTGGGGCATGTATGCAATAGTTCATACGACTGAATTCCAAAGACGCACCATGCATAACATGCGCGGATAAACTCATTTGTTATCTAAGGAGCATGCCCGGACATTAGCTCCGACTTATTAATGCGTATTTGACATAGTACCTCAGCTCACTACAAAGAACCCGCAAGGGGAAGCTTACTCGCCGAGAGGTCCTAGGACATCGAAAAAGACCCAGGCCAACACCATGAGCGCGTCGTCTGTCATCGGGACAGGGTCCGACATAGTGGTCTCGGTACTGGAGGAAAGCCAATCCGGGCTGTTTAGGACTGAGTAGGTCCCTCCGGGACCCACCTTATCTCCAACGTCTTGCGTACCTTAGTAGGACTATGCAACCCGGTATTCTGCCCACGAATACGTAACTATTCTTATCATGGTGGGACCGACGGACCATCGGCCTGCTCACCAGCTTCGCAATAACACTCTGGGTTATACCTTTTATTGAAAAGACGTCGACCACCATCAAGGAGGCGCTTGTTGCATTCCGACGGCATTACGGCAACCTAAGTGATCAGCATCATGATGAAGATAAACATTCGGGCGGTATGGAGTAAGCATGCCTGGCATCGCTTTATTCCATGCTGCCATTTCCATTACTGTGCGACTCAAATCACGTCCTATGGGCGTCCGTGTATACGAACTGTGCCCGGTAGGGAACCCGGAAGGTCATATTCGTCAGTTACCAGGCATCTCCGTCTTGCCTCGGTACAGCCCACGAAAATCATCAGTAGTGCGCAACTCTAGCCGCCGCACGATATTACGTGAAGGACATGTTTCCTTGCATATGCATTACGTACAACAACGGTCATCTATGAACCCGTGTAACGCCGCCACGAGCTTTCTGTTGTGCTTGACCATGCCCATACTTAAAATGCGCGGGTGGCTCAGACGTGACTGTATACTTGGATCGCCTTGACTCTTACTTTGCTTTGGTAAGAGATCGACAGTTCCCGCAATCTAGACTCCTTAGATATCTGGCTGAGCAGTTAGATCTCTAGGACGTAAATAACAGAATGAGGTCAACAAGCTGGAGCTTGCCACCTGTTCAACCCGTGCAGCATTAAACCCAATCCCAGTGGGCAAAAGGGGATCTGCGTAGCTTTACGGCGCACAGCTCACCAGGTGCAAGCATAGCCACCGGGTAAGAAGGATAGTTATGAGGAGACGGTGTTATTGGGCAATAAACCACGTCATTGACCTTCCCACGCGCAACCCTACCCCTTTAAAAATATCGTTAGGTATGTAATCTGCATGGGACGTTGCCGAATCGTATGTATCACAAGTCCTCGTACAATTATAATTTGCGGTGTGAGGTCACTGTGCGTGACCCTTTTGAGTGCCTACAATATATTCAGTAACTACAGCACTGTCTATCCTTGGTATTTACCAGATGAGAGATGAACCTGTTCGATGAAAAGTTCGGTAATTGCGAAGTCTTTGGTTTTTCTATCCATTAAAACTAATGAGAGCTCAGTACGTTCTAACTGCCTATGCAGTACCGGAGAAGGAGACCGAGCAGAGCGCCACTCTTACATATTCGCGGTTGTGCCCTTTGCTACCTGGAATTTTCGGGGCTGTATCGATCGGTGGCAGCAATGAATTATAGCTTCCGACACCTGAGCCACTCGTGGCCGGTCGAGGGGTTACATTCCCGTAAGAGCTAGCCGACCCAGCGGTCCTCTTCTCCTAGTTCGGGAAATCCCATGGCAGATTGATGAAGGTCGTACTAAGATATTGTAGATATGGCAGGACGTCCACGGAGAAATCAAACCAGTCGAATAGGAGGAGTCACGTAGTTCTCATTTCATTGGCGTGAAAGAAGCCAGTTTGAAGCGTCCGCCCTGGCAACACCATCCCAAATTGTCCGACGAAAGCACCGGTGCCGTCTTGGCTTTCGTTGTCTATAGCTAGCACCTAGGACGGCCTACATCGCCGATGATGCTCTGCTACACTCCTCTGGTCCTTAGAGTGGATCGCTTTATAAGGACAGCAAGGGGTAGACATTTCCAATCTCGCCACCCATGAGCAAAGCTGTGATTAGGACCCTCAACTATTCATCAGTTACCACAAATGGACTCTACGTATCGGATCTAATGTTCCCGAGCCTTGTGCGTGCTTAGACTGCCCGACAAAGGTCCTCCGACCGTATCCTGGGAACTCCTGGACACAAGTTATACTACCCGTCCACAGGTGTGTCTCTTAACTTATGTTGGCCCTCGGATCCATGCTTAGCGTCTGCCTTCATTCAACAAGTATTCTACTATATTTCCGCGCGCGTTCATACCCACTTACAGGGTGAGTTCAGCGTTTCCGGGGAATGACGTCAAGCCAGGATTTCATAGACTAGGAGCGAATGCCCGTCCGCCTAAGCGGGCAGAGTGCTGCAGCCGTGTAAGGTCACCGCAAGCTCTGAACTAATCATGAGAAATCACCCACTGTCCACACCCGATTGGAGTTATCATCATACATTGAGTTTATATGATTAAGCCTGTGTGAGAAACGAACTCGGTCAGTTCAGCGGAAGCGTATCAGCTACGGGGGGTTAATTCAGGTAACTCGTCACTTTCTCTGTGGCAGCAGCCTGAGGCCAACTCAGGTGCCGAAGTCCATGGTGCAGCTTAGTTCCACCAACTTGACGTACGGGGGAAAGGATCTCGCCTACGTGTGCCGGATATCGTGCCATCCAATAGAGCACTGGACTTGAGCATACCGCACGCCTAACACCAATATCAGGTCTAGGCGTGAAATGTGTGTAAGCTGACGATATATAGCGCCTTCCGCCGCATCTACTAATATAGAAAACTAACCTTAGGTCTTGAATCCATTGAATGAATCATGTATAGTGGAAACAAGGTATAACTCAAGAATTTAACTAATTCCACCTCCAGGAGTGTCCGGTTATAAAGGACGGACTAATTTCAATAGTAGTTACAGGAGTCTCCTTCGTCGACCGCGGCTACTACTTGTGTTCTAAGGAGGCATCGGTGAGCGAGGCTGGTCTGAGCTAAGATAGATTCGATTGTGCTCTTATCTATTGGGTTGTCCCATAATTGCCAAGTCATTTACTAGGAGTACCGCCTCTTTTTCATCTAAACACCGGAGAGGAGCGTTTAGCGACTCCTCAACTACTTGTAGTCTTCTTGTGTCGGGTCGAGTAAGAAGAGGACGCGTACACTGTGATAATTCTAATGGATTGTAATTTTGTAGGCACTCGTATCGGGTGCCATAGAGTCCCTGGCACAGCCTGGGCGGCCCTGTTCCAAGACTAGTCGCCACACAGAAAGGCGTAGCAATATCGGTCGCGAAAGGAAAAGATAAATATGTGAACTAAGTGCATCGCTCATAAAAATTCTTCAAACCGCTGTCGATATAGTAGTCGCAACAGACCTCAACTCTGCGAAAGCAGACAGGCAGATCTCTCATAACAGTACCTGTGCTGCGACGCGGTGAGGTTATCTCTCGGAAAGGTCCCCCACTATATACGTATGCATACACATTGAGGATATTTTTGGATGTAAGTAACTTTGAAGCACCGAAGTTAGAACTCCAGTTATTGTTGACGCGGTTTCTGCAGCGCATAAACGGCGTTGGCCAAAGTCTCTACTAAAAGCGTCTGGCTGATAATGAAGCTGTGTCTATGAGCGCGGAGTAATAAATTGTCGAAACTTGACACCGTCAAAAAGGCCGACATGCTCCGTTGGAAACACTCTGTGCGTGCATATTCTACACGTGCCAGAAGAGAATCGCAAGGGTGATCCCTCGGTCCGAGAGTTATTCACCTCGTTTCTGTCTGTACTACTTGTCACCCTTCGAGGGTGCCCGGGTATGCGACCCGTCTACGCTCGTTCTTCAGGACAACCCCACGATAAACTTTCAGCGACAGAATGCTCTTGGTGGGCTCTTCCTCGAGTTAGAATGAAATGTAGTGGCCCCTTCAGGAATAGCTATACGGAATGCTCCGGACCCCCCGCCTCGGGATACGTTTAGTTAAGTCTGGATTTCGTAAGTAACGAGCCTCGCCAGCACACGTTTTGTACATCCTATCTACAATCTATATCCGTGACCTGATAGTCGATCCTTATGGGAATGTCAGTCTACAGGCGTCCCTAAGCGTGCCACGTTCTTCCAGTCAATCAGAAGTCCCAGCTTTGAGGCTGCGCTACTAGAAAATCGACTCCGATGAGCACCGGGCAACCCTCTATTCAAAGGATCCGCTCCAGCCCCGGGTATTTCCAGAGCAAGCTCAGACGGCAGCAGGTATGTGTCCGACAGATGCCGGGATGCCATTGCTGGGATGGTCCCGGCCCGGATCTATAACCTTCCCTTCCGGAACCTGTCCGGAGCGTTACCACTTGTTATACAGAAGGTCCCCGTTTACATAAACGGGCTGCAGTGACAGCCGGCATCCCAGCCTACTACGATTCATCCAAGCCCGAAACGCTGAAGCATGGTGTCGATTTGGGGATTGTGGTTCTGCGCTCTGATCGCGAAAGTGCCAAGCAAAGCGGCAACGGAGCATTGGCCGCGGCGGAACGAGTCAGTGGCCGGTCACTCTCTATATTATATGGTGAGTGGTAAGCAACCTGCCTGTCAGCTAGGATGGTTACCGTGTGCACCCCGCACGCAGCATAACAGCCTGGCATAAGCAAGATCCGAACGCGCCAAGGGTTTTGAACTATTTAAGCGCTAGCGCACCCTGATTGTATATAGTAGTTGTATGGCTCTACATATGTTGGTTTTCGAACGTACTACTGCACCATCGACTAACTCTTTCTGAAAACGGCCATCCGCCCTGGATCGTACACCGAGTCTCGCCATTACGACGGTACAATATTACGTTCTTGTGCATTGAACAGCGCTGCAACTACCGCTAGCGTTCGCCTATATGTCTATCATCAGCGGGCGATTGGATCCTGGAGAACCAAAACTCGAGACCGGGACATAAACTGATCACGGCTACTGTGCTTAAAGTCAAGTCGAGCTTTATCACAGGCCGTAGCGACGTTCCCTTCTTCGCCTTTAGACGATCCTGTTTTCTGTCTAGCTTATTAGTTGGGGTTCATAGCGCGGGACATCAGATCCCCCGGATGAGCACATTAACGCACTCAATAGGTTACATCGGCCTGCGGGCGCATAAACCTAGTCCTGGGGGTCGACCTTATCTCCCCAGATGGGAGTGTAAGGCGCCCTACAACGCGTGGCCGGTTTACCACAACCCGTGCAGTCGTGTATAGGCCTACGGACGGGGGATGCACACTCAGCAGATGCTTACGGTTCCCCGTGCGGCGGCCATATGAAATGGGGGTGAAGAGATACGTACTCCTCACCTATCTTCCGTGGATTAATGCTAGATATTCATGACGACAGAGGGCGAATGTTAAGTCGTTAGCCAGGAGTTCGAAACCTGGCATTGTGACCTCCACACACTTTCGCCCATACAAGGATCCGCTCCCCGCCAAGGTCCTAAGATAGTGGGATTAAATTGGCCAGCGATTGTCTCACAAGTCAATTTGTAAGCCTATTATGTCTCCCGCGAACCGAGGTGCGGAGTTTTACGGAACTACGGCTGAAAACGGCCAATGTAGTCAAATAAATAATAATTGGTAGTTAGCCATAAATATTCTGTCTCTCAATCTCGCATCCTTTCTTCAGTGCATGCTCTAGTACCAGAAGAGAGGACCTCTACTCCGAGGTCGTTTTCGACTCTTTGTATGCGCTACAGCACCCCTCTCGACCAGCACTCGGGAACTACTTGTGGAGGGTCACTGAAACGGTTTCGGTTTGGTGGTGATTCACACGCCAAGAAGAGCGTACCAGCCGTTGACACTGTGTTATGGGGAGATATGGTTATCAAGAGTAAGTCTTTTGCTAGTCGCCGGTACTTACTGCACGGCGTCACTCACGGGTCAACAGCGACTTCTGGTCTGGCGGGCGGGAGTCACATCCGGTGATAGTGCTCGACTGGCAGTGTTGAGACCCCCCGCGATGGATGCAGTAAAATGCGCACGACCACGTATTATGACGGTCTTAGTGGGGGCTGAGGTCAATCGTGAGTGGTGAGTGCAGATTTGCTTGGTCGCTGCGTCATCGACCGCTCCTCACATTATACCCTTGGTGGATTATAGACGGGATAGGGAAGCTTCATTCCGTCAAACGTAACCCTCTAGTCATTTTTACAGTTAGGAATATACATAACCACCAGTTCTTCATCACCCGTCTGACATCTTGCAATGTGAATCCACAGTGAGGCTTACAAAGCGATCGAGGGCCTAGATACTGTAGATCGATTTCTACCAGGCAATTAAATGATCACAACTGCATAACCCATCGCGTTACGGTCTAATAGTTTATGCGAATATCATGATTGCGAGCCGCTCCGGGTCTGCCGCCGCGGTGATGTCCACTAACGCGGCTAGGTTGTGGAATTATTTACTCATATATTGCGACACGATAAGGCATCCTTGTCTAGCCAACACGGCCTACAATTGAGGTTAGTATGTCCGACGGTTCAACTCGCGTACAACCATGTACGGGAACGCCCGACAGGTCCTCTAGAGTGAGCTTGGGTGAAAACGTACGGACTCTATGCGTGGCTGCACTACTTTTTTTCCTTAAGTTATCTCCCTACGCTCATTGACCCATTTATTACCAAGGCCAAGCACGCTCCCGACGCACCGGGATGATCCACATGTTAACCCTCATGCCGAAGAACTCGCGGGTCATGCACGCCAATGGCCTTTAGATCGTGAGATCTTGAGAGCACTGACCCTGCACTAAGATCGCGTGCACATTCTAGGGAAGGTGCCCCCGTCACACCTACTCCATCCAAACTCAATTTTGGTTTTAGGGTAAGATTGGAAACACCCGATCCCCCATTTATTTGATAGCCCCGAGTGCCGAACTAACTTTCGTCCACATGTCTACGCTTAACGGCTACCCAAAGTCTTCCTACGGGTATGCCGCTCAAGATGTCGAGGTTTGGGATTATTGTCAGGACCGATACATAGCGACCCCCCACGAGCGCCTGGGGCACGCACAGCCTACGAAACATGTGTCACGAGGCAATCACTCGGGCAGCTACGTCACGCGGGGAGTGAGACCAGACACTGCCTTTTCTGTAAGCGTCTCCACAGAGACTCACATAGTGTTGAGAGACTTCTTTACTGGCGAACTGTTTCTGTTCGTCAAACAACAAGTGCGAAGTTTTCTAAATTTCAACTGTACGTAATGAATGCTCAACAACCCATTGCACAACTTCCCCCATGAGTTAAAGTCATTTAACCGGGTGAGACAGGTTATGGACTTCAGGGTCTCTGCTCCGGAGCTTTCCTATGCACGTATCTGTACAGCCAGGTGTGTTTCGAAGACGTCGCTGTAGGAGGTGACACCGGTTCCAGGCTTTCCCCCAACAGAATTGGCGCATAGTTGTCACCTGAATGTTAGGTGCTGGGCGAAATGGGGACTAGGCAGAACATATTAATGACTGTTTAGCGAGTACAATTCAAATCCATTTTTCATCAAAGGTTCCCAACTCTCGTTTAACCGGTTACGGGTGCAGTGCAATAGTGTCCTTGTCAGAAGGGCGATCGGCGTCGTGTCCCTAGCCACGTTGTTATTAGGCGTCAGTGCTCGGCTTGACGTCCGCCTCTACAGGCAAAGCGTATTGGGGAGCCGCAGGTGAGTCGCCTGTAACCTCTCTCTTAAACGAACCTAGGAGCACACGCCGTTGAATTTAATTAAAACCCGTTAACTAGAAGGCTGGGTATTCACCTGTTAGGCATTCCAACTTACCGGTCGCGAATCCTCTCCTCCCAGGGCTGGTTACAGCGATGCACATCTCGTCGTAACCCTAACCATGAGTACAACCTACGGCCACTATCCCCTGCGCAAAGTAGGAGGTCAACTGCGCCCCGCCCGTTAATCTTCCATTGAACTCCCCCAATGGCAATAGAGATAGGACAGCGGCCTAGACGCAGAATAATGGGAGGGACGCGCTTCCTCTGTTGACATGGCATAATATGAGAGTCGGAGTGTGAGTCTGACGTGTAGTTGTCATGTCTCGCAATATCGAGGAAATCGAACAGATTGGGAAGACGTGCAAACTATCTCAGCACCGCAGCTATGACACCTGTACCCTATGCGAGCAATCGTATAGGCTGCCCAGAATCCAATGGCACCAGGACGCGGAGGAGCCTATGTTGGAATTACGGGAGCCGCAAAACATTTCATATCCGCTAGGTAATACTGGGAGTGGCTTGGTAGAAAAATGGTCGTCCCCAGTCGTGTTACGCCCCGGATGGAGGTCAGGCTTACAGATCTGAGGTCCTCTGCTTAACACATGGTCGTCCTAGGACCGCACGGGGTTACTCGCCACCTATTCCCCACTAAGGATCGCGTTCCTATGTGATTGCGGAAGTTTCGATGGGCGCTCGAGATGGAGGCAATCCTGCTAGCGATTCCCACCCCGCTACGCGGCGCTTATGCGGTTTCACAAATCTACTGGCTCATAACTACAAAAGTAGCCTCACGCTCGCACCCCTTTGAGGCGATGACTTAGCAGTTAGCTATATTTGGGAATGCGGGATTTGGTTCCATGAACCAAGTCTAGCTGTCTCATGCTTCCTTCGGCTCCCTGGCCGATCTAAAGCCCGTACCATACTCAAAAGGTTGATTCACCACGGGGAACGCTTTTACACGGACATCCCTCGGATATCCTCTGACTGACGGTCGTAATGTACCCGAGCTGTCCCTCTTGGTTGCCCTGAAATCCCCACACACCGACGGGACACCCTACTTTGTCTATGCACATGAGGCTTCCACGGGCCTAAAAGGAGCGCCCCCATATTTGTTCTGTAGCACGACATACGTTACCTGAATGGGGTGGGTTCAGGAAAATTCGGGA
		</sequence>
    <sequence><taxon idref="Location_4_4_1|36.47885083173267"/>
			ATCCCTGAAATCCGCTGGCAAGGGCATAGTTGTTTGGCGTTAAAATCGGTTGCCATCGTGCAGGGCGCGTACACTTTTAGACTTCTACCCAGCGTGCCCGCGGAGGCCTGTCCTTGTAATCTAGATTAGTCAGGGGAATAAGCATAGGTGGGGCTATGAACTGAATCGACAAAGGCACTAGGCCCCCCAGATAGACCTCTGCCTTAGCTGTTCACGGTTGGAACTCAAAACATTGTAGAATCCCGATGGACCGTTAAATTCAATAACCCCTGACTAGCGGGCGCGAGTCGGGATCCTAATCTTGTGGCGTTAATGGCTCTCTTGTAGCCAACTAGGTACCGAACCCAGTTCGAGCCGCGCAGGTCTGCGCCCACTGTTTTACGGTTCTTTCTTCGTCTCGCAGCTGCGCGTGCGCGTGTCGATCTGTGCATTCGATTGTAATTGAGTAGTAGTCGGTAGCTTCTGTCCTCATAGTGTAGCTCTCCTGCACATGAGGACTGCACGCGACACCCACTTGTTATGCGTCATCTCCGCTAAACCAACCACCAGTGTGATAGACGAGGGGGTACGCAACTAGGCCCTGAACCCGAGACGGGCACCTGGAGCTGCGGTTAACCTGAACACCGGCTTCCAGACTGATTAGCAACAGACTGTTCCTGGCGTTGCCCCCATAACCATGGCACATGGGGCTGTGACAAAGTTGACCGATATCTCCGGCACACAGGGACTCAGGCGTTAAGTTTCTGCGAGTGCACGCGCAAAATCGTAAAGGTTTCAAGTGTTATACAGCCGTTGAGCTGTTGGAGTGTCTATCTAGTGTCAATCAAAACTAGTCGACATAACACTCGTAGTGGAGCTTTCAGGGGCACTGCAAAAATGCCTACATACCTGGCACTGGTACGCAAAGTCAGAGTCCTCGCCAGTTGTATAGTGAGGCCTCGGTATACAAACGGTCCACCGCCATATCTTAGGCCTATACGGACGAGTAGAAGGTCTCGTGCGAGGGATGAGATATACGCTGCTTCAAACCATTTCAAGGTACGTTGGAGGTCTATGGCGCATGCTTAGCCCGACTGCGATCTCATACAGGCTTACGTTATAGATGGAGGCCAGCATCTACTACTACCGACATATCACGTGATTTCTACACCTTCTGCTATGACTGGTAGTTATTTCTATTGCGCGGGACGGAACACAGCACACTGCCTGGGCCCATGGATGCTACGTAACCATCCGACGTACGGCACAGCTAAAGTCCACGAGGGGTGGCAAGCCGAGTCGGGTCGGCATGGGCATTTTGATCACGTGGGTTGGGCGCCGGTTTTCGTCTCAATGTATGATCATGCTAATGATTCCATAGTTCTTTCACTACTCACTGACAGTTCTATTGCAGGTGTCCAACAGGATGGTACACTGCGCGGGACAGAGGTTGCCTATTGCAAGGCCGATTCGCCCTCCGCCAACAACTCGAGCGGCATGCCTCACACCGCTTGGTTCAAAGCCCACGGGGCCTGCACTTTATACGAGCTGCTAACGTCATTAGTATGGGGAGATCTTGTTGGCCTGCCCTCTCACAGACGGGCATCGCCAAAATCACGTATCTCCGACAATTTCACTAACGCGCCTATATTGTTCCCCTAAAACAGAAGGCAGACCTAGGGGGGATCGAGACATAGTCCTAGGCCATACCTTGCCCCCGCGCACGTCCGTAGCACTGTCGGCATTGCCAATGGGACCTTCGCTCACAACAGTAATTTTACCCTCTCACACAGGTGCGCGTCCGTCGACGTGCTGCCAGGGGTATAGAAATTGCTTTCGGTCAACAGCGCGTGCTCGAAGCGGAACTTTTAGGATGTCCTGGCCGTGAGCTCCTCCGCCACCAGTGAAAAGCGCCGTAAGAGAAACAGTTACAAATACGCTGTCCGTTTGCAGGCGTTTATCGAAAAGAGAGGGCGCCGTAAAGCGCATCTCATTTCTGTCGACTACCTCCGCCCCTAACGTACAATCTGCCTGGCTGTGTGGTGGCAGATAGGGAAGCATCTGCATCAGAGGGCAGCGTCGCGTAAATGAGACATGATTCTGCGTGGTTCGCTTAAATAGTCGTATTACTCCCAAGAGAAGCACAGCCGGTGGTGATAGCAAGCAATGATTGTCAAGGCTGGAAAGCATTTACCCCCGAGAACATCCTACTTGGTCTGCGCAGTCGCAGCTTGGAATGACCGGAGTTAGCCAGACGCCCTCCCTGGATCCTCTGTGACTGTTATTACTTAGGCATCTGCACTTTAAAACAGCCCAATTTACCCCGCACGGACACCGGCTGGATTCAAAAAGGTCCCTTCGGTCGAGGATTATTCATGGCCGCAACTGTGGTTGCACTATCCAGGTTGATGCGACGTTATGGGCTCAATGTTTTCTAGGGGACTTCGCCCAGATCCAGTATGCATCAAGAACGATGGCGATCAGTAGATTGTGGGCCGATGCCTAGGGAGGGCGTGAGGCGGTCCTGGCAAGGGTGTTTCCCGGACTTTAGCTAGGCACAGAAAATTGTCTCGTATGGTCTTTGCTTAGTTAAAGTACCCCCCCGTAAACACGCAGCTAATTAGAAATGGCACAAATTAGTCATATGATAACGGAGCCCAGAGGCTTCATTTAGTTATGATCGCCAGCTTTCGTGTGTGAGGCGACCGCGCGGTAACAGCCAATCTTCAGGCTGCAAGAAGCTACTCTCACTACCTCGTAACGTTGCTGCTTTCTTCGTGAACATGGACTCCGTGAGGTTCATTAACTAATTCGCCGTAAGGCCATCCCATACAGGTAATGAAAGTTACGGTACCGCGAGACGCGGAGTTAATTAAAATGTCAGAGGTGCTTCTGAAGTCACCAGTGGCTAGAAGAAGTGCTCAGTACTAAACTCGGCAGTTCGAGGGTGAAACCAACTTGCGCGGCTGCCGGGCGGGCGATGGGAGCTGGCCACCGTGACGGACGTGCTTTCAAGTTCTTCCCGACCAAAGCTATCGTGAATCATCAGCCTTAAATATTGGTCTAGACTTTCCCAACGTTACGTAAATCTAGTTGAACAATAATTAGAATCCACCGATTGGCCGCATGCCCGTATCGCCGCAAGGTGGCGCTGCAGGAACCTGAATTGTAAGTACTGCCTGGAGCGCAAAAGTACGTGAATTAAATGTAGAACATTAGCCGCCCTCGGCGGCATCCACCAGACGCCTGCACCCAAGATTAGGCCTACGCATGGAGGTCACGCACCCCCAACGCTCTGGTCGCGCACAACTCGACCTCGATTCAATTAGCATCTCATCCATACGATGACGTTGCCTTATGAATAAAGGGGTACATCGAGATCTTGACCCAGGCGCGGTTGCCGGTCGTCCATAGGAGTCACTAGAGGCCCGCTAGAGATCGTGCGGCTGGTTGCGGAATCACGTTCTACCATGGACACAGCCTATGGGTATTCGCCCAAATAGCTCGGGACGATCTACTCGTTAAGCTGTTATGTGGCTTTCCTGAGATTCCTAGCCCGAGCGCGGCTGGGCACTGCGTTCACATGTTGCACTTTTGTGCCTCCAAGCCAGGCCCATTGCCCCCCTCCCGAAGCAGCCTCAAGAATCAAGGGGTGAAAGGGGTCTGACATAATCAATATTCCATGTGATGCGTTCGTACCCAACTATTTAAGGCGCGCTACGGTACTCCTCGGCGTTTGATGAGCACGAATCAAAACGCAAACATACAGCAACAGCTTATCATCAATACTAAAACAGGGCACGAGGATTACGTTGGAGGCCCCATATTTTCTGTTAGGGAGGCCTCCATATCTAAGAGCCGCTAATCTGTCGACGACTTAGCTTACACATTGCAGCATCCACCTGATTGTATTGAGCTTTGAGCTGTCGGTGACAGATATAAGAGATGACGTTACGAGGTCTGAGAACAGCTGTGCCGTTTTGCACTGAATCCAAAAAGGACCCGGTAGCCCCACTCTACGTAAAAATGTACGCACCTGGAGGACCGTCCTATCGGTATCCAGAGTATCTTAAACCGCCGCGTTAAATATGCCCTCCGCCTAGCCGTTTCGGATGATGCCAGATGATATTAAATATGAGTGGGGCCTGTGCGACTCGGCACAACTTTGCGTTCTTTGATCAAACGAGTTGAAGGCGTGGAAAAACGGCCTAAGATTCGAACATCACGTCACATCACTCTTCAATGTCCATTGTATGATGCAGACATGATCGGCTAGTGTGCTGCGTCTCTCATGTCAGATTGATTACCGCTTAATGCTGCAACATATGGGGTTTTCCCTTACATTTCCGGAATGGCCCCCGTCAATTGCCTTCTTTATAACTTCACAACGACCTCGTAACGCATCCAAGGGATAAAAGTAGCCAGACCTTTCCACCTACACCTTTTGGACTGCGGGAGGTTACAAGTCCCCACCCCAACGATTAGCTTAGTTTAAGATTGAACGTCAGGCTCCTGGGCTGACTGCAAGCTGTCGCCATTGCAACGACCGCCCCCCCTCACCTAGATACAGTATTTATCGCACTTAGCTTCACCATCAAATCTTGCAAAGAACCATGCGCCCGTAGATCCTTGGTTATTGAGTCAGAATCCGCCCCCGTCCATGAATAATCATTTCAGTTGCGCCATATTATTATCGAGCGGCGAAACAGCGAGCTAGTCTGAGTAATCACGAACAGTACTTAACCTCTTCCTGCGGCGTATGGCGGAGATCGGAAATGGAGTAGTTTATGCATCTCTTCCACTAGCGCAGGCTGGTGTCCGATCCGCTTCCGACCCTTACTCCCTGGCATCAGCTCCGTACCGTTTGCCTATAAAAAGTTCCGCCAATCTTGTATGGAAACATACGTGGAGTTTCTAGCTGCAGAGTTAATCTCTGTGCGCCAAACCGACTTTAGTTTGTACGTTTAAGGCCTCTTGGAGTTCTACACTTCTGGTCTGAGCGGCTCAACTCGATTGAGTCGCTACTGCGCTGAGTGCGTAAGCGCGAGTCGCTGGATGAAACGTGACAGAACAACCGACAGACGTGGGGCATGTATGCAATAGTTCATACGACTGAATTCCAAAGACGCACCATGCATAACATTCGCGGATAAACTCATTTGTTATCTAAGGAGCATGCCCGGACATTAGCTCCGACTTATTAATGCGTATTTGACATAGTACCTCAGCTCACTACAAAGAACCCGCAAGGGGAAGCTTACTCGCCGAGAGGTCCTAGGACATCGAAAAAGACCCAGGCCAACACCATGAGCGCGTCGTCTGTCATCGGGACAGGGTCCGACATAGTGGTCTCGGTACTGGAGGAAAGACGATCCGGGCTGTTTAGGACTGAGTAGGTCCCTCCGGGACCCACCTTATCTCCAACGTCTTGCGTACCTTAGTAGGACCATGCAACCCGGTATTCTGCCCACGAATACGTAACTATTCTTATCATGGTGGGACCGACGGACCATCGGCCTGCTCACCAGCTTCGCAATAACACTCTGGGTTATACCTTTTATTGAAAAGACGTCGACCACCATCAAGGAGGCGCTTGTTGCATTCCGACGGCATTACGGCAACCTAAGTGATCAGCATCATGATGAAGATAAACATTCGGGCGGTATGGAGTAAGCATGCCTGGCATCGCTTTATTCCATGCTGCCATTTCCATTACTGTGCGACTCAAATCACGTCCTATGGGCGTCCGTGTATACGAACTGTGCCCGGTAGGGAACCCGGAAGGTCATATTCGTCAGTTACCAGGCATCTCCGTCTTGCCTCGGTACAGCCCACGAAAATCATCAGTAGTGCGCAACTCTAGCCGCCGCACGATATTACGTGAAGGACATGTTTCCTTGTATATGCATTACGTACAACAACGGTCATCTATGAACCCGTGTAACGCCGCCACGAGCTTTCTGTTGTGCTTGACCATGCCCATACTTAAAATGCGCGGGTGGCTCAGACGTGACTGTATACTTGGATCGCCTTGACTCTTACTTTGCTTTGGTAAGAGATCGACAGTTCCCGCAATCTAGACTCCTTAGATATCTGGCTGAGCAGTTAGATCTCTAGGACGTAAATAACAGAATGAGGTCAACAAGCTGGAGCTTGCCACCTGTTCAACCCGTGCAGCATTAAACCCAATCCCAGTGGGCAAAAGGGGATCTGCGTAGCTTTACGGCGCACAGCTCACCAGGTGCAAGCATAGCCACCGGGTAAGAAGGATAGTTATGAGGAGACGGTGTTATTGGGCAATGAACCACGTCATTGACCTTCCCACGCGCAACCCTACCCCTTTAAAAATATCGTTAGGTATGTAATTTGCATGGGACGTTGCCGAGTCGTATGTATCACAAGTCCTCGTACAATTATAATTTGCGGTGTGAGGTCACTGTGCGTGACCCTTTTGAGTGCCTACAATATATTCAGTAACTACAGCACTGTCTATCCTTGGTATTTACCAGATGAGAGATGAACCTGTTCGATGAAAAGTTCGGTAATTGCGAAGTCTTTGGTTTTTCTATCCATTAAAACTAATGAGAGCTCAGTACGTTCTAACTGCCTATGCAGTACCGGAGAAGGAGACCGAGCAGAGCGCCACTCTTACATATTCGCGGTTGTGCCCTTTGCTACCTGGAATTTTCGGGGCTGTATCGATCGGTGGCAGCAATGAATTATAGCTTCCGACACCTGAGCCACTCGTGGCCGGTCGAGGGGTTACATTCCCGTAAGAGCTAGCCGACCCAGCGGTCCTCTTCTCCTAGTTCGGGAAATCCCATGGCAGATTGATGAAGGTCGTACTAAGATATTGTAGATATGGCAGGACGTCCACGGAGAAATCAAACCAGTCGAATAGGAGGAGTCACGTAGTTCTCATTTCATTGGCGTGAAAGAAGCCAGTTTGAAGCGTCCGCCCTGGCAACACCATCCCAAATTGTCCGACGAAAGCACCGGTGCCGTCTTGGCTTTCGTTGTCTATAGCTAGCACCTAGGACGGCCTACATCGCCGATGATGCTCTGCTACACTCCTCTGGTCCTTAGAGTGGATCGCTTTATAAGGACAGCAAGGGGTAGACATTTCCAATCTCGCCACCCATGAGCAAAGCTGTGATTAGGACCCTCAACTATTCATCAGTTACCACAAATGGACTCTACGTATCGGATCTAATGTTCCCGAGCCTTGTGCGTGCTTAGACTGCCCGACAAAGGTCCTCCGACCGTATCCTGGGAACTCCTGGACACAAGTTATACTACCCGTCCACAGGTGTGTCTCTTAACTTATGTTGGCCCTCGGATCCATGCTTAGCGTCTGCCTTCATTCAACAAGTATTCTACTATATTTCCGCGCGCGTTCATACCCACTTACAGGGTGAGTTCAGCGTTTCTGGGGAATGACATCAAGCCAGGATTTCATAGACTAGGAGCGAATGCCCGTCCGCCTAAGCGGGCAGAGTGCTGCAGCCGTGTAAGGTCACCGCAAGCTCTGAACTAATCATGAGAAATCACCCACTGTCCACACCCGATTGGAGTTATCATCATACATTGAGTTTATATGATTAAGCCTGTGTGAGAAACGAACTCGGTCAGTTCAGCAGAAGCGTATCAGCTACGGGGGGTTAATTCAGGTAACTCGTCACTTTCTCTGTGGCAGCAGCCTGAGGCCAACTCAGGTGCCGAAGTCCATGGTGCAGCTTAGTTCCACCAACTTGACGTACGGGGGAAAGGATCTCGCCTACATGTGCCGAATATCGTGCCATCCAATGGAGCACTGGACTTGAGCATACCGCACGCCTAACACCAATATCAGGTCTAGGCGTGATATGTGTGTAAGCTGACGATATATAGCGCCTTCCGCCGCATCTACTAATATAGAAAACTAACCTTAGGTCTTGAATCCATTGAATGAATCATGTATAGTAGAAACAAGGTATAACTCAAGAATTTAACTAATTCCACCTCCAGGAGTGTCCGGTTATAAAGGACGGACTAATTTCAATAGTAGTTACAGGAGCCTCCTTCGTCGACCGCGGCGACTACTTGTGTTCTAAGGAGGCATCGGTGAGCGAGGCTGGTCTGAGCTAAGATAGATTCGATTGTGCTCTTATCTATTGGGTTGTCCCATAATTGCCAAGTCATTTACTAGGAGTACCGCCTCTTTTTCATCTAAACACCGGAGAGGAGCGTTTAGCGACTCCTCAACCACTTGTAGCCTTCTTGTGTCGGGTCGAGTAAGAAGAGGACGCGTACACTGTGATAATTCTAATGGATTGTAATTTTGTAGGCACTCGTATCGGGTGCCATAGAGTCCCTGGCACAGCCTGGGCGGCCCTGTTCCAAGACTAGTCGCCACACAGAAAGGCGTAGCAATATCGGTCACGAAAGGAAAAGATAAATATGTGAACTAAGTGCATCGCTGATAAAAATTCTTCAAACCGCTGTCGATATAGTAGTGGCAACGGACCTCAACTGTGCGAAAGCAGACAGGCAGATCTCTCATAACAGCACCTGTGCTGCGACGCGGTGAGGTTATCTCTCGGAAAGGTCCCCCACTATATACGTATGCATACACATTGAGGATATTTTTGGAAGTAAGTAACTTTGAAGCACCGAAGTTAGATCTCCAGTTATTGTTGACGCGGTTTCTGCAGCGCATGAACGGCGTTGGCCAAAGTCTCTACTAAAAGCGTCTGGCTGATAATGAAGCTGTGTCTATGAGCGCGGAGTAATAAATTGTCGAAACTTGACAGCGTCAAAAAGGCCGACATGCTCCGTGGGAAACACTCTGTGCGTGCATATTCTACACGTGCCAGAAGAGAATCGCAAGGGTGATCCCTCGGTCCGAGAGTTATTCACCCCGTTTCTGTCTGTACTACCTGTCACCCTTCGAGGGTGCCCGGGTATGCGACCCGTCTACGCTCGTTCTTCAGGACAACCCCACGATAAACTTTCAGCGACAGAATGCTCTTGGTGGGCTCTTCCTCGAGTTAGAATGAAATGTAGTGGCCCCTTCAGGAATAGCTGTACGGAATGCTCCGGACCCCCCGCCTCAGGATACGTTTAGTTAAGTCTGGATCTCGTAAGTAACGAGCCTCGCCAGCACACGTTTTGTACATCCTATCTACAATCTATATCCGTGACCTGATAGTCGATCCTTATGGGAATGTCAGTCTACAGGCCTCCCTAAGCGTGCCACGTTCTTCCAGTCAATCAGAAGTCCCAGCTTTGAGGCTGCGCTACTAGAAAATCGACTCCGATGAGCACCGGGCAACCCTCTATTCAAAGGATCCGCTCCAGCCCCGGGTATTTCCAGAGCAAGCTCAGACGGCAGCAGGTATGTGTCTGACAGATGCCGGGATGCCATTGCTGGGATGGTCCCGGCCCGGATCTATAACCTTCCCTTCCGGAACCTGTCCGGAGCGTTACCACTTGTTATACAGAAGGTCCCCGTTTACATAAACGGGCTGCAGTGACAGCCGGCATCCCAGTCTACTACGAGTCATCCAAGCCCGAAACGCTGAAGCATGGTGTCGATTTGGGGATTGTGGTTCTGCGCTCTGATCGCGAAAGTGCCAAGCAAAGCGGCAACGGAGCATTGGCCGCGGCGGAACGAGTCAGTGGCCGGTCATTCTATATATTATATGGTGAGTGGTAAGCAACCTGCCTGTCAGCTAGGATGGTTACCGTGTGCACCCCACACGCAGCATAACAGCCTGGCATAAGCAAGATCCGAACGCGCCAAGGGTTTTGAACTATTCAAGCGCTAGCGCACCCTGATTGTATATAGTAGTTGTATGGCTCTACATATGTTGGTTTTCGAACGTACTACTGCACCATCGACTAACTCTTTCTGAAAACGGCCATCCGCCCTGGATCGTACACCGAGTCTCGCCATTACGACGGTACAATATTACGTTCTTGTGCATTGAACAGCGCTGCAACTACCGCTAGCGTTCGCCTATATGTCTATCATCAGCGGGCGATTGGATCCTGGAGAACCAAAACTCGAGACCGGGACATAAACTGATCACGGCTACTGTGCTTAAAGTCAAGTCGAGCTTTATCACAGGCCATAGCGACGTTCCCTTCTTCGCCTTTAGACGATCCTGTTTTCTGTCTAGCTTATTAGTTGGGGTTCATAGCGCGGGACATCAGATCCCCCGGATGAGCACATTAACGCACTCAATAGGTTACATCGGCCTGCGGGCGCATAAACCTAGTCCTGGGGGTCGACCTTATCTCCCCAGATGGGAGTGTAAGGCACCCTACAACGCGTGGCCGGTTTACCACAACCCGTGTAGTCGTGTATAGGCCTACGGACGGGGGATGCACACTCAGCAGATGCTTACGGTTCCCCGTGCGGCGGCCATATGAAATGGGGGTGAAGAGATACGTACTCCTCACCTATCTTCCGTGGATTAATGCTAGATATTCATGACGACAGAGGGCGAATGTTAAGTCGTTAGCCAGGAGTTCGAAACCTGACATTGTGACCTCCACACACTTTCGCCCATACAAGGATCCGCTCCCCGCCAAGGTCCTAAGATAGTGGGATTAAATTGGCCAGCGATTGTCTCACAAGTCAATTTGTAAGCCTATTATGTCTCCCGCGAACCGAGGTGCGGAGTTTTACGGAACTACGGCTGAAAACGGCCAATCTAGTCAAATAAATAATAATTGGTAGTTAGCCATAAATATTCTGTCTCTCAATCTCGCATCCTTTCTTCAGCGCATGCTCTAGTACCAGAAGAGAGAACCTCTACTCCGAGGTCGTTTTCGACTCTTTGTATGCGCTACAGCACCCCTCTCGACCAGCACTCGGGAACTACTTATGGAGGGTCACTGAAACGGTTTCGGTTTGGTAGTGATTCACACGCCAAGAAGAGCGTACCAGCCGTTGACACTGTGTTATGGGGAGATATGGTTATCAAGAGTAAGTCTTTTGCTAGTCGCCGGTACTTACTGCACGGCGTCACTCACGGGTCAACAGCGACTTCTGGTCTGGCGGGCGGGAGTCACATCCGGTGATAGTGCTCGACTGGCAGTGTTGAGACCCCCCGCGATGGATGCAGTAAAATGCGCACGACCACGTATTATGACGGTCTTAGTGGGGGCTGAGGTCAATCGTGAGTGGTGAGTGCAGATTTGCTTGGTCGCTGCGTCATCGACCGCTCCTCACATTATACCCTTGGTGGATTATAGACGGGATAGGGAAGCTTCATTCCGTCAAACGTAACCCTCTAGTCGTTTTTAGAGTTAGGAATATACATAACCACCAGTTCTTCATCACCCGTCTGACATCTTGCAATGTGAATCCACAGTGAGGCTTACAAAGCGATCGAGGGCCTAGATACTGTAGATCGTTTTCTACCAGGCAATTAAATGATCACAACTGCATAACCCATCGCGTTACGGTCTAATAGTTTATGCGAATATCATGATTGCGAGCCGCTCCGGGTCTGCCGCCGCGGTGATGTCCACTAACGCGGCTAGGTTGTGGAATTATTTACTCATATATTGCGACACGATAAGGCATCCTTGTCTAGCCAACACGGCCTACAATTGAGGTTAGTATGTCCGACGGTTCAACTCGCGTACAACCATGTACGGGAACGCCCGACAGGTCCTCTAGAGTGAGCTTGGGTGAAAACGTACGGACTCTATGCGTGGCTGCACTACTTTTTTTCCTTAAGTTATCTACCTACGCTCATCGACCCATTTATTACCAAGGCCAAGCACGCTCCCGACGCACCGGGATGATCCACATGTTAACCCTCATGCCGAAGAACTCGCGGGTCACGCACGCCAATGGCCTATAGATCGTGAGATCTTGAGAGCACTGACCCTGCACTAAGATCGCGTGCACATTCTAGGGAAGGTGCCCCCGTCACACCTACTCCATCCAAACTCAATTTAGGTTTTAGGGTAAGATTGGAAACACCCGATCCCCCACTTATTTGATAGCCCCGAGTGCCGAACTAACTTTCGTCCACATGTCTACGCTTAACGGCTATCCAAAGTCTTCCTACGGGTATGCCGCTCAAGATGTCGAGGTTTGGGATTATTGTCAGGACCGATACATAGCGACCCCCCACGAGCGCCTGGGGCACGCACAGCCTACGGAACATGTGTCACGAGGCAATCACTCGGGCAGCTACGTCACGCGGGGAGTGAGACCAGACACTGCCTTTTCTGTAAGCGTCTCCACAGAGACTCACATAGTGTTGAGAGACTTCTTTACTGGCGAACTGTTTCTGTTCGTCAAACAACAAGTGCGAAGTTTTCTAAATTTCAACTGTACGTAATGAATGCTCAACAACCCATTGCACAACTTCCCCCATGAGTTAAAGTCATTTAACCGGGTGAGACAGGTTATGGACTTCAGGGTCTCCGCTCCGGAGCTTTCCTATGCACGTATCTGTACAGCCAGGTGTGTTTCGAAGACGTCGCTGTAGGAGGTGACACCGGTTCCAGGCTTTCCCCCAACAGAATTGGCGCATAGTTGTCACCTGAATGTTAGGTGCCGGGCGAAATGGGGACTAGGCAGAACATATTAATGACTGTTTAGCGAGTACAATTCAAATCCATTTTTCATCAAAGGTTCCCAACTCTCGTTTAACCGGTTACGGGTGCAGTGCAATAGTGTCCTTGTCAGAAGGGCGATCGGCGTCGTGTCCCTAGCCACGTTGTTATTAGGCGTCAGTGCTCGGCTTGACGTCCGCCTCTACAGGCAAAGCGTATTGGGGAGCCGCAGGTGAGTCGCCTGTAACCTCTCTCTTAAACGAACCTAGGAGCACACGCCGTTGAATTTAATTAAAACCCGTCAACTAGAAGGCTGGGTATTCACCTGTTAGGCATTCCAACTTACCGGTCGCGAATCCTCTCCTCCCAGGACTGGTTACAGCGATGCACATCTCGTCGTAACCCTAACCATGAGTACAACCTACAGCCACTATCCCCTGCGCAAAGTAGGAGGTCAACTGCGCCCCGCCCGTTAATCTTCCATTGAACTCCCCCAATGGCAATAGAGATAGGACAGCGGCCTAGACGCAGAATAATGGGAGGGACGCGCTTCCTCTGTTAACATGGCATAATATGAGAGTCGGAGTGTGAGTCTGACGTGTAGTTGTCATGTCTCGCAATATCGAGGAAATCGAACAGATTGGGAAGACGTGCAAACTATCTCAGCACCGCAGCTATGACACCTGTACCCTATGCGAGTAATCGTATAGGCTGCCCAGAATCCAATGGCACCAGGACGCGGAGGAGCCTATGTTGGAATTACGGGAGCCGCAAAACATTTCATATCCGCTAGGTAATACTGGGAGTGGCTTGGTAGAAAAGTGGTCGTCCCCAGTCGTGTTACGCCCCGAATGGAGGTCAGGCTTACAGATCTGAGGTCCTCTGCTTAACACATGGTCGTCCTAGGACCGCACGGGGTTACTCGCCACCTATTCCCCACTAAGGATCGCGTTCCTATGTGATTGCGGAAGTTTCGATGGGCGCTCGAGATGGAGGCAATCCTACTAGCGATTCCCACCCCGCTACGCGGCGCTTATGCGGTTTCACAAATCTACTGGCTCATAACTACAAAAGTAGCCTCACGCTCGCACCCCTTTGAGGCGATGACTTAGCAGTTAGCTATATTTGGGATTGCGGGAGTTGGTTCCATGAACCAAGTCTAGCTGTCTCATGCTTCCTTCGGCTCCCTGGCCGATCTAAAGCACGTACCATACTCAAAAGGTTGATTCACCACGGGGAACGCTTTTACACGGACATCCCTCGGATATCCTCTGACTGACGGTCGTAATGTACCCGAGCTGTCCCTCTTGGTTGCCCTGAAATCCCCACACACCGACGGGACACCCTACTTTGTCTATGCACATGAGGCTTCCGCGGGCCTAAAAGGAGCGCCCCCATATTTGTTCTGTAGCACGACATACGTTACCTGAATGGGGTGGGTTCAGGAAAATTCGCGA
		</sequence>
    <sequence><taxon idref="Location_1_3_0|33.54037674187702"/>
			ATCCCTGAAATCCGCTGGCAAGGGCATAGTTGTTTGGCGTTAAAATCGGTTGCCATCGTGCAGGTCGCGTACACTTTTAGACTTCTACCCAGCGTGCCCGCGGAGGCCTGTCCTTGTAATCTAGATCAGTCAGAGGAATAAGCATAGGTGGGGCTATGAACTGAATCGACAAAGGCACTACGCCCCCGAGATAGACCTCTGCCTTAGCTGTTCACGGTTGAAACTCAAAACATTGTAGAATCCCGACGGACCGTTAAATTCAATAACCCCTGACTAGCGGGCGCGAGTCGGGATCCTAATCTTGTGGCGTTAATGGCTCTCTTGTAGCCAACTAAGTACCGAACCCAGTTCGAGCCGCGCAGGTCTGCGCCCACTGTTTTACGGTTCTTTCTTCGTCTCGCAGCTGCGCGTGCGCGTGTCGATCTGTGCATTCGATTGTAATTGAGTAGTAGTCGGTAGCTTCTGTCCTCATTGTGTAGCTCTCCTGCACATGAGGACTGCACGCGACACCCACTTGTTATGCGTCATCTCCGCTAAACCAACCACCGGTGTGATAGACGAGGGGGTACGCAACTAGGCCCTGAACCCGAGACGGGCACCGGGAGCTGCAGTTAACCTGAACACCGGCTTCCAGACTGATTAGCAACAGACTGTTCCTGGCGTTGCCCCCATAACCATGGCACATGGGGCTGTGACAAAGTTGACCGATATCTCCGGCACACAGGGACTCAGGCGTTAAGTTTCTGCGAGTGCACGCGCAAAATCGTAAAGGTTTCAAGTGTTATACAGCCGTTGAGCTGTTGGAGTTTCTATCTAGTGTCAAGCAAAACTAGTCGACATAACACTCGTAGTGGAGCTTTCAGGGGCACTGCAAAAATGCCTACATACCTGGCACTGGTACGCAAAGTCAGAGTCCTCGCCAGTTGTATAGTGAGGCCTCGGTAGACAAACGGTCCACCGCCATATCTTAGGCCTATACGGACGAGTAGAAGGTCTCGTGCGGGGGATGAGATATACGCTGCTTCAAACCATTTCAAGGTACGTTGGAGGTCTATGGCGCATGCTTAGCCCGACTGCGATCTCATACAGGCTTACGTTATAGATGGAGGCCAGCGTCTACTACTACCGACATATCACGTGATTTCTACACCTTCTGCTATGACTGGTAGTTATTTCGATTGCGCGGGACGGAACACAGCACACTGCCTGGGCCCATGGATGCTACGTTACCATCCGACGTACGGCACAGCTAAAGTCCACGAGGGATGGCAAGCCGAGTCGGGTCGGCATGGGCATTTTGATCACGTGGGTTGGGCGCCGGTTTTCGTCTCAATGTACGATCATGCTAATGATTCCATAGTTCTTTCACTACTCACTGACAGTTCTATTGCAGGTGTCCAACAGGATGGTACACTGCGCGGGACAGAGGTTGCCTATTGCAAGGCCGATTCGCCCTCCGCCAACAACTCGAGCGGCATGCCTCACACCGCTTGGTTCAAAGCCCACGGGGCCTGCACTTTATACGAGCTGCTAACGTCAGTAGTATGGGGAGATCTTGTTGGCCTGCCCTCTCACAGACGGGCATCGCCAAAATCACGTATCTCCGACAGTTTCACTAACGCGCCTATATTGTTCCCCTAAAACAGAAGGCAGACCTAGGGGGGATCGAGACATAGTCCTAGGCCATACCTTGCCCCCGCGCACGTCCGTAGCACTGTCGGCATTGCCAATGGGACCTTCGCTCACAACAGTAATTTTACCCTCTCACACAGGTGCGTGTCCGTCGACGTGCTGCCAGGGGTATAGAAATTGCTTTCGGTCAACAGCGCGTGCTCGAAGCGGAACTTTTAGGATGTCCTGGCCGTGAGCTCCTCCGCCACCAGTGAAAAGCGCCGTAAGAGAAACAGTTACAAATACACTGTCCGTTTGCAGGCGTTTACCGAAAAGAGAGGGCGCCGTAAAGCGCATCTCATTTCTGTCGACTACCTCCGCCCCTAATGTACAATCTGCCTGGCTGTGTGGTGGCAGATAGGGAAGCATCTGCATCAGAGTGCAGCGTCGCGTAAATGAGACATGATTCTGCGTGGTTCGCTTAAATAGTCGTATTACTCCAAAGAGAAGCACAGCCGGTGGTTATAGCAAGCAATGATTGTCAGGGCTGGAAAGCATTTACCCCCGAGAACATCCTACTTGGTCTGCGCAGTCGCAGCTTGGAATGACCGGAGTTAGCCTGACGCCCTCTCTGGATCCTCTGTGACTGTTATTACTTAGGCATCTGCACTTTAAAACAGCCCAATTTACCCCGCACGCAGACCGGCTGGATTCAAAAAGGTCCCTTCGGTCGAGGATTATTCATGGCCGCAACTGTGGTTGCACTATCCAGGTTGATGCGACGTTATGGGCTCAATGTTTTCTAGGGGACTTCGCCCAGATCCAGTATGCATCAAGAACGATGGCGATCAGTAGATTGTGGGCCGATGCCTAGGGAGGGCGTGAGGCGGTCCTGGCAAAGGTGTTTCCCGGACTTTAGCTAGGCACAGAAAATTGTCTCGTATGGTCTTTGCTCAGTTAAAGTACCCCCCCGTAAACACGCAGCTAATTAGAAATGGCACAAATTAGTCCTATGATAACGGAGCCCAGAGGCTTCATTTAGTTATGATCGCCAGCTTGCGTGTGTGAGGCGACCGCGCGGTAACAGCCAATCTTCAGGGTGCAAGAAGCTACTCTCACTACCTCGTAACGTTGCTGCTTTCTTCGTGAACTCGGACTCCGTGAGGTTTATTAACTAATTCGCCGTAAGTCCATCCCATACAGGTAATGAAAGTTACGGTACCGCGAGACGCGGAGTTAATTAAAATGTCAGAGGTGCTTCTGAAGTCACCAGTGGCTAGAAGAAGTGTTCAGTATTAAACTCGGCAGTTCGAGGGTGAAACCAACTTGCGCGGCTGCCGGGCGGGCGATGTGAGCTGGCCACCGTGACGGACGTGCTTTCAAGTTCTTCCCGACCAAAGCTATCGTGAATCATCAGCCTTAAATGTTGGTCTAGACTTTCCCAACGTTACGTAAATCTAGTTGAACAATAATTAGAATCCACCGATTGGCCGCATGCCCGTATCGCCGCAAGGTGGCGCTGCAGGAACCTGAATTGTAGGTACTGCCTGGAGCGCAAAAGTACGTGAATTAAATGTAGAACATTAGCCGCCCTCGGCGGCATCAACCAGACGCCTGCACCCAAGATTAGGCCTACGTATGGAGGTCACGCACCCCCAACGCTCTGGTCGCGCACAACTCGACCTCGATTCAATTAGCATCTCATCCATACGATGACGTTGCCTTATGAATAAAGGGGTACATCGAGATCTTGACCCAGGCGCGGTTGCCGGTCGTCCATAGGAGTCACTAGAGGCCCGCTAGAGATCGTGCGGCTGGTTGCGGAATCACGTTCTACCATGGACACAGCCTATGGGTATTCGCCCAAATAGCTCGGGACGATCTACTCGTTAAGCTGTTATGTGGCTTTCCTGAGTTTTCTAGCCCGAGCGCGGCTGGGTACTGCGTTCACATGTTGCACTTTTGTGCCTCCAAGCCAGGCCCATTGCCCCCCTCCCGAAGCAGCCTCAAGAATCAAGGGGTGAAAGGAGTCTGACATAATCAATATTCCATGTGATGCGTTCGTACTCAACTATTTAAGGCGCGCTCCGGTACTCCTCGGCGTTTGATGAGCACGAATCAAAACGCAAACATACAGCAACAGCTTATCATCAATACTAAAACAGGGCACGAGGATTACGTTGGAGGCCCCATATTTTCTGTTAGGGAGGCCTCCGTATCTAAGAGCCGCTAATCTGTCGACGACTTAGCTTACACATTGCAGCATCCACCTGATTGTATTGAGCTTTGAGCTGTCGGTGACAGATATAAGAGATGACGTTACGAGGTCTGAGAACAGCTGTGCCGTTTTGCACTGAATCCAAAAAGGACCCGGTAGCGCCACTCTACGTAAAAATGTACGCACCTGGAGGACCGTCCTATCGGTATCCAGAGTATCTTAAACCGCCGCGTTAAATATGCCCTCCGCCTAGCCGTTTCGGATGACGCCAGATGATATTAAATATGAGTGGGGCCTGTGCGACTCGGCACAACTTTGCGTTCTTAGATCAAACGAGTTGAAGGCGTGGAAAAACGGTCTAAGATTCGAATATCACGTCACATCACTCTTCAATGTCCATTGTATGATGCAGACATGATCGGCTAGTGTGCTGTGTCTCTCATGTCAGATTGATTACCGCTTAATGCTGCAACATATGGGGTTTTCCCTTACATTTCCGGAATGGCCCCCGTCAATTGCCTTCTTTATTACTTCACAACGACCTCGTAACGCATCCAAGGGATAAAAGTAGACAGACCTTTCCACCTACACCTTTTGGACTGCGGGAGGTTACAAGTCCCCGCCCCAACGATTAGCTTAGTTTAAGATTGAACGTCAGGCTCCTGGGCTGACTGCAAGCTGCCGCCATTGCAACGACCGCCCCCCCTCACCTAGATACAGTATTTATCGCACTTAGCTTCACCATCAAATCTTGCAAAGAACCATGCGCCCGTAGATCCTTGGTTATTGATTCAGAATCCGCCCCCGTCCATGAATAATCATTTCAGTTGCGCCATATTATTATCGAGCGGCGAAACAGCGAGCTAGTCTGAGTAATCACGAACAGTACTTAACCTCTTCCTGCGGCGTATGGCGGAGATCGGAAATGGAGTAGTTTATGCATCTCTTCCACTAGCGCAGGCTGGTGTCCAATCCGCTTCCGACCCTCACTCCCAGGCATCAGCTCCGTACCGTTTGCCTATGAAAAGTTCCGCCAATTTTGTATGGAAACATACGTGGAGTTTCTAGCTGCAGAGTTAATATCTGTGCGCCAAGCCGACTTTAGTTTGTACGTTTAAGGCCTCTTGGAGTTCTACACTTCTGGTCTGAGCGGCTCAACTCGATTGAGTCGCTACTGCGCTGAGTGCGTAAGCGCGAGTCGCTGGATGAAACGTGACAGAACAACCGACAGACGTGGGGCATGTATGCAATAGTTCATACGACTGAATTCCAAAGACGCATCATGCATAACATTCGCGGATAAACTCATTTGTTATCTAAGGAGCATGCCCGGACATTAGCTCCGACTTATTAATGCGTATTTGACATAGTACCTCAGCTCACTACAAAGAACCCGCAAGGGGAAGCTTACTCGCCGAGAGGTCCTAGGACATCGAAAAAGACCCAGGCCAACACCATGAGCGCGTCGTCTGTCATCGGGACAGGGTCCGACATAGTGGTCTCGGTACTGGAGGAAAGCCGATCCGGGCTGTTTAGGACTGAGTAGGTCCCTCCGGGACCCACCTTATCTCCAACGTCTTGCGTACCTTAGTAGGACCATGCAACCCGGTATTCTGCCCACGAATACGTAACTATTCTTATCATGGTGGGACCGACGGACCATCGGCCTGCTCACCAGCTTCGCAATAACACTCTGGGTTATACCTTTTATTGAAAAGACGTCGACCACCATCAAGGAGGCGCTTGTTGCATTCCGACGGCATTACGGCAACCTAAGTGATCAGCATCATGATGAAGATAAACATTCGGGCGGTATGGAGTAAGCATGCCTGGCATCGCTTTATTCCATGCTGCCATTTCCATTACTGTGCGACTCAAATCACGTCCTATGGGCGTCCGTGTATACGAACTGTGCCCGGTAGGGAACCCGGAAGGTCATATTCGTCAGTTACCAGGCATCTCCGTCTTGCCTCGGTACAGCCCACGAAAATCATCAGTAGTGCGCAACTCTAGCCGCCGCACGATATTACGTGAAGGACATGTTTCCTTGTATATGCATTACGTACAACAACGGTCATCTATGAACCCGTGTAACGCCGCCACGAGCTTTCTGTTGTGCTTGACCATGCCCATACTTAAAATGCGCGGGTGGCTCAGACGTGACTGTATACTTGGATCGCCTTGACTCTTACTTTGCTTTGGTAAGAGATCGACAGTTCCCGCAATCTAGACTCCTTAGATATCTGGCTGAGCAGTTAGATCTCTAGGACGTAAATAACAGAATGAGGTCAACAAGCTGGAGCTTGCCACCTGTTCAACCCGTGCAGCATTAAACCCAATCCCAGTGGGCAAAAGGGGATCTGCGTAGCTTTACGGCGCACAGCTCACCAGGTGCAAGCATAGCCACCGGGTAAGAAGGATAGTGATGAGGAGACGGTGTTATTGGGCAATAAACCACGTCATTGACCTTCCCACGCGCAACCCTACCCCTTTAAAAATATCGTTAGGTATGTAATTTGCATGGGACGTTGCCGAGTCGTATGTATCACAAGTCCTCGTACAATTATAATTTGCGGTGTGAGGTCACTATGCGTGACCCTTTTGAGTGCCTACAATATATTCAGTAACTACAGCACTGTCTATCCTTGGTATTTACCAGATGAGAGATGAACCTGTTCGATGAAAAGTTCGGTAATTGCGAAGTCTTTGGTTTTTCTATCCATCAAAACTAATGAGAGCTCAGTACGTTCTAACTGCCTATGCAGTGCCGGAGAAGGAGACCGAGCAGAGCGCCACTCTTACATATTCGCGGTTGTGCCCTTTGCTACCTGGAATTTTCGGGGCTGTATCGATCGGTGGCAGCAATGAATTAGAGCTTCCGACACCTGAGCCACTCGTGGCCGGTCGAGGGGCTACATTCCCGTAAGAGCTAGCCGACCCAGCGGTCCTCTTCTCCTAGTTCGGGAAATCCCATGGCAGATTGATGAAGGTCGTACTAAGATATTGTAGATATGGCAGGACGTCCACGGAGAAATCAAACCAGTCGAATAGGAGGAGTCACGTAGTTCTCATTTCATTGGCGTGAAAGAAGCCAGTTTGAAGCGTCCGCCCTGGCAACACCATCCCAAATTGTCCGACGAAAGCACCGGTGCCGTCTTGGCTTTCGTTGTCTATAGCTAGCACCTAGGACGGCCTACATCGCCGATGATGCTCTGCTACACTCCTCTTGTCCTTAGAGTGGATCGCTGTATAAGGACAGCAAGGGGTAGACATTTCCAATCTCGCCACCCATGAGCAAAGCTGTGATTAGGACCCTCAACTATTCATCAGTTACCACAAATGGACGCTACGTATCGGATCTAATGTTCCCGAGCCTTGTGCGTGCTTAGACTGCCCGACAAAGGTCCTCCGACCGTATCCTGGGAACTCCTGGACACAAGTTAGACTACCCGTCCACAGGTGTGTCTCTTAACTTATGTTGGCCCTCGGATCCATGCTTAGCGTCTGCCTTCATTCAACAAGTATTCTACTATATTTCCGCGCGCGTTAATACCCACTTACAGGGTGAGTTCAGCGTTTCCGGGGAATGACGTCAAGCCAGGATTTCATAGACTAGGAGCGAATGCCCGTCCGCCTAAGCGGGCAGAGTGCTGCAGCCGTGTAAGGTCACCGCATGCTCTGAACTAATCATGAAAAATCACCGACTGTCCACACCCGACTGGAGTTATCATCGTACATTGAGTTTATATGATTAAGCCTGTGTGAGAAACGAACTCGGTCAGTTCAGCAGAAGCGTATCAGCTACGGGAGGTTAATTCAGGTAACTCGTCACTTTCTCTGTGGCAGCAGCCTGAGGCCAACTCAGGTGCCGAAGTCCATGGTGCAGCTTAGTTCCACCGACTTGACGTACGGGGGAAAGGATCTCGCCTACGTGTGCCGGATATCGTGCCATCCAATGGAGCACTGGACTTGAGCATACCGCACGCCTAACACCAATATCAGGTCTAGGCGCGAAATGTGTGTAAGCTGACGATATATAGCGCCTTCCGCCGCATCTACTAATATAGAAAACTAACCTTAGGTCTTGAATCCATTGAATGAATCATGTATAATAGAAACAAGGTATAACTCAAGAATTTAACTAATTCCACCTCCAGGAGTGTCCGGTTATAAAGGACGGACTAATTTCAATAGTAGTTACAGGAGCCTCCTTCGTCGACCGCGGCGACTACTTGTGTTCTAAGGAGGCATCGGTGAGTGAGGCTGGTCTGAGCTAAGATAGATTCGATTGTGCTCTTATCTATTGGGTTGTCCCATAATTGCCAAGTCATTTACTAGGAGTACCGCCTCTTTTTCATCTAAACACCGGAGAGGAGCGTTTAGCGACTCCTCAACTATTTGGAGTCTTCTTGTGTCGGGTCGAGTAAGAAGAGGACGCGTACACTGTGATAATTCTAATGGATTGTAATTTTGTAGGCACTCGTATCGGGTGCCATAGAGTCCCTGGCACAGCCTGGGCGGCCCTGTTCCAAGACTAGTCGCCACACAGAAAGGCGTAGCAATATCGGTCACGAAAGGAAAAGATAAATATGCGAACTAAGTGCATCGCTCATAAAAATTCTTCAAACCGCTGTCGATATAGTAGTCGCAACAAACCTCAACTGTGCGAAAGCAGACAGGCAGATCTCTCATAACAGCACCTGTGCTGCGACGCGGTGAGGTTATCTCTCGGAAAGGTCCCCCACTATATACGTATGCATACACATTGAGGATATTTTTGGATGTAAGTAACTTTGAAGCACCGAAGTTAGAACTCCAGTTATTGTTGACGCGGTTTCTGCAGCGCATAAACGGCGTTGGCCAAAGGCTCTACTAAAAGCGTCTGGCTGATAATGAAGCTGTGTCTATGAGCGCGGAGTAATAAATTGTCGAAACTTGACAGCGTCAAAAAGGCCGACATGCTCCGTTGGAAACACTCTGTGCGTGCATATTCTACACGTGCCAGAAGAGAACCGCAAGGTTGATCCCTCGGTCCGAGAGTTATTCACCCCGTTTCTGTCTGTACTACCTGTCACCCTTCGAGGGTGGCCGGGTATGCGACCCGTCTACGCTCGTTCTTCAGGACAACCCCACGATAAACTTTCAGCGACAGAATGCTCTTGGTGGGCTCTTCCTCGAGTTAGAATGAAATGTAGTGGCCCCTTCAGGAATAGCTATACGGAATGCTCCGGACCCCCCGCCTCGGGATACGTTTAGTTAAGTCTGGATTTCGTAAGTAACGAGCCTCGCCAGCACACGTTTTGTACATCCTATCTACAATCTATATCCGTGACCTGATAGTCGATCCTTATGGGAATGTCAGTCTACAGGCCTCCCTAAGCGTGCCACGTTCTTCCAGTCAATCATAAGTCCCAGCTTTGAGGCTGCGCTACTAGAAAATCGACTCCGATGAGCACCGGGCAACCCTCTATTCAAAGGATCCGCTCCAGCCCCGGGGATTTCCAGAGCAAGCTCAGACGGCAGCAGGTATGTGTCCGACAGATGCCGGGATGCCATTGCTGGGATGGTCCCGGCCCGGATCTATAACCTTCCCTTCCGGAACCTGTCCGGAGCGTTACGACTTGTTATACAGAAGGTCCCCGTTTACATAAACGGGCTGCAGTGACAGCCGGCATCCCAGCCTACTACGAGTCATCCAAGCCCGAAATGCTGAAGCATGGTGTCGATTTGGGGATTGTGGTTCTGCGCTCTGATCGCGAAAGTGCCAGGCAAAGCGGCAACGGAGCATTGGCCGCGGCGGAACGAGTCAGTGGCCGGTCATTCTCTATATTATATGGTGAGTGGTAAGCAACCTGCCTGTCAGCTAGGATGGTTACCGTGTGCACCCCGCACGCAGCATAACAGCCTGGCATAAGCAAGATCCGAACGCGCCAAGGGTTTTGAACTATTCAAGCGCTAGCGCACCCTGATTGTATAGAGTAGTTGTATGGCTCTACATATGTTGGTTTTCGAACGTACTACTGCACCATCGACTAACTCTTTCTGAAAACGGCCATCCGCCCTGGATCGTACACCGAGTCTCGCCATTACGACGGTACAATATTACGTTCTTGTGCATTGAACAGCGCTGCAACTACCGCTAGCGTTCGCCTATCTGTCTATCATCAGCGGGCGATTGGATCCAGGAGAACCAAAACTCGAGACCGGGACATAAACTGATCACGGCTACTGTGCTTAAAGTCAAGTCGAGCTTTATCACAGGCCGTAGCGACGTTCCCTTCTTCGCCTTTAGACGATCCTGTTTTCTGTCTAGCTTATTAGTTGGGGTTCATAGCGCGGGACATCAGATCCCCCGGATGAGCACATTAACGCACTCAATAGGTTACATCGGCCTGCGGGCGCATAAACCTAGTCCTGGGGGTCGACCTTATCTCCCCAGATGGGAGTGTAAGGCACCCTACAACGCGTGGCCGGTTTACCACAACCCGTGTAGTCGTGTATAGGCCTACGGAAGGGGGATGCACACTCAGCAGATGCTTACGGTTCCCCGTGCGGCGGCCATAGGAAATGGGGGTGAAGAGATACGTACTCCTCACCTATCTTCCGTGGATTAATGCTAGATATTCATGACGACAGAGGGCGAATGTTAAGTCGTTAGCCAGGAGTTCGAAACCTGGCATTGTGACCTCCACACACTTTCGCCCATACAAGGATCCGCTCCCCGCCAAGGTCCTAAGATAGTGGGATTAAATTGGCCAGCGATTGTCTCACAAATCAATTTGTAAGCCTATTATGTCTCCCGCGAACCGAGGTGCGGAGTTTTACGGAACTACGGCTGAAAACGGCCAATGTAGTCAAATAAATAATAATTGGTAGTTACCCATAAATATTCTGTCTCTCAATCTCGCATCCTTTCTTCAGTGCATGCTCTAGCACCAGAAGAGAGGACCTCTACTCCGAGGTCGTTTTCGACTCTTTGTATGCGCTACAGCACCCCTCTCGACCAGCACTCGGGAACTACTTATGGAGGGTCACTGAAACGGTTTCGGTTTGGTGGTGATTCACACGCCAAGAAGAGCGTACCAGCCGTTGACACTGTGTTATGGGGAGATATGGTTATCAAGAGTAAGTCTTTTGCCAGTCGCCGGTACTTACTGCACGGCGTCACTCACGGGTCAACAGCGACTTCTGGTCTGGCGGGCGGGAGTCACATCCGATGATAGTGCTCGACTGGCAGTGTTGAGACCCCCCGCGATGGATGCAGTAAAATGCGCACGACCACGTATTATGACGGACTTAGTGGGGGCTGAGGTCAATCGTGAGTGGTGAGTGCAGATTTGCTTGGTCGCTGCGTCATCGACCGCTCCTCACCTTATACCCTTGGTGGATTATAGACGGGATAGGGAAGCTTCATTCCGTCAAACGTAACCCTCTAGTCATTTTTAGAGTTAGGAATATACATAACCACCAGCACTTCATCACCCGTCTGACATCTTGCAATGTGAATCCACAGTGAGGCTTACAAAGCGATCGAGGGCCTAGATACTGTAGATCGTTTTCTACCAGGCAATTAAATGATCACAACTGCATAACCCATCGCGTTACGGTCTAATAGTTTATGCGAATATCATGATTGCGAGCCGCTCCGGGTCTGCCGCCGCGGTGATGTCCACTAACGCGGCTAGGTTGTGGAATTATTTACTCATATATTGCGACACGATAAGGCATCCTTGTCTAGCCAACACGGCCTACAATTGAGGTTAGTATGTCCGACGGTTCAACTCGCGTACAACCATGTACGGGAACGCCCGACAGGTCCTCCAGAGTGAGCTTGTGTGAAAACGTACGGACTCTATGCGTGGCTGCACTTCTTTTTTTCCTTAAGTTATCTACCTACGCTCATTGACCCATTTATTACCAAGGCCAAGCACGCTCCCGACGCACCGGGATGATCCACATGTTAACCCTTATGCCGAAGAACTCGCGGGGCACGCACGCCAATGGCCTTTAGATCGTGAGATCTTGAGAGCACTGACCCTGCACTAGGATCGCGTGCACATTCTAGGGAAGGTGCCCCCGTCACACCTACTCCATCCAAACTCAATTTTGGTTTTAGGGTAAGATTGGAAACACCCGATCCCCCACTTATTTGATAGCCCCGAGTGCCGAACTAACTTTCGTCCACATGTCTACGCTTAACGGCTATCCAAAGTCTTCCTACGGGTATGCCGCTCAAGATGTCGAGGTTTGGGATTATTGTCAGGACCGATACATAGCGACCCCCCACGAGCGCCTGGGGCACGCACAGCCTACGAAACATGTGTCACGAGGCAATCACTCGGGCAGCTACGTCACGCGGGGAGTGAGAACAGACACTGCCTTTTCTGTAAGCGACGCCACAGAGACTCACATAGTGTTGAGAGACTTCTTTACTGGCGAACTGTTTCTGTTCGTCAAACAACAAGTGCGAAGTTTTCTAAATTTTAACTGTACGTAATGAATGCTCAACAACCCATTGCACAACTTCCCCCATGAGTTAAAGTCATTTAACCGGGTGAGACAGGTTATGGACTTCAGGGTCTCTGCTCCGGAGCTTTCCTATGCACGTATCTGTACAGCCAGGTGTGTTTCGAAGACGTCGCTGTAGGAGGTGACACCGGTTCCAGGCTTTCCCCCAACAGGATTGGCGCATAGTTGTCACCTGAATGTTAGGTGCCAGGCGAAATGGGGACTATGCAGAACATATTAATGACTGTTTAGCGAGTACAATTCAAATCCATTTTTCGTCAAAGGTTCCCAACTCTCGTTTAACCGGTTACGGGTGCAGTGCAATAGTGTCCTAGTCAGAAGGGCGATCGGCGTCGTGTCCCTAGCCACGTTGTTATTAGGCGTCAGTGCTCGGCTTGACGTCCGCCTCTACAGGCAAAGCGTATTGGGGAGCCGCAGGTGAGTCGCCTGTAACCTCTCTCTTAAACGAACCTAGGAGCACACGCCGTTGAATTTAATTAAAACCCGTTAACTAGAAGGCTGGGTATTCACCTGTTAGGCATTCCAACTTACCGGTCGCGAATCCTCTCCTCCCAGGACTGGTTACAGCGATGCACATCTCGTCGTAACCCTAACCATGAGTACAACCTACGGCCACTATCCCCTGCGCAAAGTAGGAGGTCAACTGAGCCCCGCCCGTTAAACTTCCATTGAACTCCCCCAATGGCAATAGAGATAGGACAGCGGCCTAGACGCGGAATAATGGGAGGGACGCGCTTCCTCTGTTAACATGGCATAATATGAGAGTCGGAGTGTGAGTCTGACGTGTAGTTGTCATGTCTCGCAATATCGAGGAAATCGAACAGATTGGGAAGACGTGCAAACTATCTCAGCACCGCAGCTATGACACCTGTACCCTATGCGAGTAATCGTATAGGCTGCCCAGAATCCAATGGCACCAGGACGCGGAGGAGCCTATGTTGGAATTACGGGAGCCGCAAAACATTTCATATCCGCTAGGTAATACTGGGAGTGGCTTGGTAGAAAAATGGTCGTCCCCAGTCGTGTTACGCCCCGGATGGAGGTCAGGCTTACAGATCTGAGGTCCTCTGCTTAACACACGGTGGTCCTAGGACCGCACGGGGTTACTCGCCACCTATTCCCCACTAAGGATCGCGTTCCTATGTGATTGCGGAAGTTTCGATGGGCGCTGGAGATGGAGGCAATCCTACTAGCGATTCCCACCCCGCTACGCGGCGCTTATGCGGTTTCACAAATCTACTGGCTCATAACTACAAAAGTAGCCTCACGCTCGCACCCCTTTGAGGCGATGACTTAGCAGTTAGCTATATTTGGGATTGCGGGAGTTGGTTCCATGAACCAAGTCTAGCTGTCTCATGCTTCCTTCGGCTCCCTGGCCGACCTAAAGCCCGTACCAGACTCAAAAGGTTGATTCACCACGGGGAACGCTTTTACACGGACATCCCTCGGATATCCTCTGACTGACGGTCGTAATGTACCCGAGCTGTCCCTCTTGGTTGCCCTGAAATCCCCACACACCGACGGGACACCCTAATTTGTCTATGCACATGAGGCTTCCACGGGCCTAAAAGGAGCGCCCCCATATTTGTTCTGTAGCACGACATACGTTACCTGAATGGGGTGGGTTCAGGAAAATTCGCGA
		</sequence>
    <sequence><taxon idref="Location_1_2_1|34.65589598326001"/>
			ATCCCTGAAATCCGCTGGCAAGGGCATAGTTGTTTGGCGTTAAAATCGGTTGCCATCGTGCAGGTCGCGTACACTTTTAGACTTCTACCCAGCGTGCCCGCGGAGGCCTGTCCTTGTAATCTAGATTAGTCAGAGGAATAAGCATAGGTGGGGCTATGAACTGAATCGACAAAGGCACTAGGCCCCCGAGATAGACCTCTGCCTTAGCTGTTCACGGTTGAAACTCAAAACATTGTAGAATCCCGACGGACCGTTAAATTCAGTAACCCCTGACTAGCGGGCGCGAGTCGGGATCCTAATCTGGTGGCGTTAATGGCTCTCTTGTAGCCAACTAAGTACCGAACCCAGTTCGAGCCGCGCAGGTCTGCGCCCACTGTTTTACGGTTCTTTCTTCGTCTCGCAGCTGCGCGTGCGCGTGTCGATCTGTGCATTCGATTGTAATTGAGTAGTAGTCGGTAGCTTCTGCCCTCATTGTGTAGCTCTCCTGCACATGAGGCCTGCACGCGACACCCACTTGTTATGCGTCATCTCCGCTAAACCAACCACCGGTGTGATAGACGAGGGGGTACGCAACTAGGCCCTGAACCCGAGACGGGCACCTGGAGCTGCAGTTAACCTGAACACCGGCTTCCAGACGGATTAGCAACAGACTGTTCCTGGGGTTGCCCCCATAACCATGGCACATGGGGCTGTGACAAAGTTGACCGATATCTCCGGCACACAGGGACTCAGGCGTTAAGTTTCTGCGAGTGCACGCGCAAAATCGTAAAGGTTTCAAGTGTTATACAGCCGTTGAGCTGTTGGAGTTTCTACCTAGTGTCAATCAAAACTAGTCGACATAACACTCGTAGTGGAGCTTTCAGGGGCACTGCAAAAATGCCTACAAACCTGGCACTGGTACGCAAAGTCAGAGTCCTCGCCAGTTGTATAGTGAGGCCTCGGTAGACAAACGGTCCACCGCCATATCTTAGGCCTATACGGACGAGTAGAAGGTCTCGTGCGGGGGATGAGATATACGCTGCTTCAAACCATTTCAAGGTACGTTGGAGGTCTATGGCGCATGCTTAGCCCGACTGCGATCTCATACAGGCTTACGTTATAGATGGAGGCCAGCGTCTACTACTACCGACATATCACGTGATTTCTACACCTTCTGCTATGACTGGTAGTTATTTCGATTGCGCGGGACGGAACACAGCACACTGCCTGGGCCCATGGATGCTACGTAACCATCCGACGTACGGCACAGCTAAAGTCCACGAGGGATCGCAAGCCGAGTCGGGTCGGCATGGGCATTTTAATCACGTGGGTTGGGCGCCGGTTTTCGTCTCAATGTATGATCATGCTAATGATTCCGTAGTTCTTTCACTACTCACTGACAGTTCTATTGCAGGTGTCCAACAGGATGGTACACTGCGCGGGACAGAGGTTGCCTATTGCAAGGCCGATTCGCCCTCCGCCAACAACTCGAGCGGCATGCCTCACACCGCTTGGTTCAAAGCCCACGGGGCCTGCACTTTATACGAGCTGCTAACGTCAGTAGTATGGGGAGATCTTGTTGGCCTGCCCTCTCACAGACGGGCATCGCCAAAATCACGTATCTCCGACAATTTCACTAACGCGCCTATATTGTTCCCCTAAAACAGAAGGCAGACCTAGGGGGGATCGAGACATAGTCCTAGGCCATACCTTGCCCCCGCGCACGTCCGTAGCACTGTCGGCATTGCCAATGGGACCTTGGCTCACAACAGTAATTTTACCCTCTCACACAGGTGCGCGTCCGTCGACGTGCTGCTAGGGGTATAGAAATTGCTTTCGGTCAAGAGCGCGTGCTCGAAGCGGAACTTTTAGGATGTCCTGGCCGTGAGCTCCTCCGCCACCAGTGAATAGCGCCGTAAGAGAAACAGTTACAAATACACTGTCCGTTTGCAGGCGTTTACCGAAAAGAGAGGGCGCCGTAAAGCGCATTTCATTTCTGTCGACTACCTCCGCCCCTAATGTACAATCTGCCTGGCTGTGTGGTGGCAGATAGGGAAGCATCTGCATCAGAGGGCAGCGTCGCGTAAATGAGACATGATTCTGCGTGGTTCGCTTAAATAGTCGTATTACTCCCAAGAGAAGCACAGCCGGTGGTTATAGCAAGCAATGATTGTCAGGGCTGGAAAGCATTTACCCCCGAGAACATCCTACTTGGTCTGCGCAGTCGCAGCTTGGAATGACCGGAGTTAGCCTGACGCCCTCCCTGGATCCTTTGTGACTGTTATTACTTAGGCATCTGCACTTTAACACAGCCCAATTTACCCCGCACGCAGACCGGCTGGATTCAAAAAGGTCCCTTCGGTCGAGGATTATTCATGGCCGCAACTGTGGTTGCACTATCCAGGTTGATGCGACGTTATGGGCTCAACGTTTTCTAGGGGACTTCGCCCAGATCCAGTATGCATCAAGAACGATGGCGATCAGTAGATTGTGGGCCGATGCCTAGGGAGGGCGTGAGGCGGTCCTGGCAAAGGTGTTTCCCGGACTTTAGCTAGGCACAGAAAATTGTCTCGTATGGTCTTTGCTTAGTTAAAGTACCCCCCCGTAAACACGCAGCTAATTAGAAATGGCACAAATTAGTCCTATGATAACGGAGCCCAGAGGCTTCATTTAGTTATGATCGCCAGCTTGCGTGTGTGAGGCGACCGAGCGGTAACAGCCAATCTTCAGGGTGCAAGAAGCTACTCTCACTACCTCGTAACGTTGCTGCTTTCTTCGTGAACTCGGACTCCGTGAGGTTTATTAACTAATTCGCCGTAAGGCCATCCCATAGAGGTAATGAAAGTTACGGTACCGAGAGACGCGGAGTTAATTAAAATGTCAGAGGTGCTTCTGAAGTCACCAGTGGCTAGAAGAAGTGTTCAGTATTAAACTCGGCAGTTCGAGGGTGAAACCAACTTGCGCGGCTGCCGGGCGGGCGATGTGAGCTGGCCACCGTGACGGACGCGCTTTCAAGTTCTTCCCGACCAAAGCTATCGTGAATCATCAGCCTTAAATATTGGTCTAGACTTTCCCACCGTTACGTAAATCTAGTTGAACTATAATTAGAATCCACCGATTGGCCGCATGCCCGTATCGCCGCAAGGTGGCGCTGCAGGAACCTGAATTGTAGGTACTGCCTGGAGCGCAAAAGTACGTGAATTAAATGTAGAACATTAGCCGCCCTCGGCGGCATCAACCAGACGCCTGCACCCAAGATTAGGCCTACGCATGGAGGTCACGCACCCCCAACGCTCTGGTCGCGCACAACTCGACCTCGATTCAATTAGCATCTCATCCATACGATGACGTTGCCTTATGAATAAAGGGGTACATCGAGATCTTGACCCAGGCGCGGTTGCCGGTCGTCCATAGGAGTCACTAGAGGCCCGCTAGAGATCGTGCGGCTGGTTGCGGAATCACGTTCTACCATGGACACAGCCTATGGGTATTCGCCCAAATAGCTCGGGACGATCTACTCGTTAAGCTGTTATGTGGCTTTCCTGAGATTCCTAGCCCGAGCGCGGCTGGGTACTGCGTTCACATGTTGCACTTTTGTGCCTCCAAGCCAGGCCCATTGCCCCCCTCCCGAAGCAGCCTCAAGAATCAAGGGGTGAAAGGAGTCTGACATAATCAATATTCCATGTGGTGCGTTCGTACTCAACTATTTAAGGCGCGCTCCGGTACTCCTCGGCGTTTGATGAGCACGAATCAAAACGCAAACATACAGCAACAGCTTATCATCAATACTAAAACAGGGCACGAGGATTACGTTGGAGGCCCCATATTTTCTGTTAGGGAGGCCTCCGTATCTAAGAGCCGCTAATCTGTCGACGACTTAGCTTACACATTGCAGCATCCACCTGATTGTATTGAGCTTTGAGCTGTCGGTGACAGATATAAGAGATGACGTTACGAGGTCTGAGAACAGCTGTGCCGTTTTGCACTGAATCCAAAAAGGACCCGGTAGCCCCACTCTACGTAAAAATGTACGCACCTGGAGGACCGTCCTATCGGTATCCAGAGTATCTTAAACCGCCGCGTTAAATATGCCCTCCGCCTAGCCGTTTCGGATGACGCCAGATGATATTAAATATGAGTGGGGCCTGTGCGACTCGGCACAACTTTGCGTTCTTAGATCAAACGAGTTGAAGGCGTGGAAAAACGGTCTAAGATTCGAACATCACGTCACATCACTCTTCAATGTCCATTGTATGATGCAGACATGATCGGCTAGTGTGCTGTGTCTCTCATGTCAGATTGATTACCGCTTAATGCTGCAACATATGGGGTTTTCCCTTACATTTCCGGAATGGCCCCCGTCAATTGCCTTCTTTATAACTTCACAACGACCTCGTAACGCATCCAAGGGATAAAAGTAGACAGACCTTTCCACCTACACCTTTTGGACTGCGGGAGGTTACAAGTCCCCGCCCCAACGATTAGCTTAGTTTAAGATTGAACGTCAGGCTCCTGGGCTGACTGCAAGCTGCCGCCATTGCAACGACCGCCCCCCCTCACCTAGATACAGTATTTATCGCACTTAGCTTCACCATCAAATCTTGCAAAGAACCATGCGCCCGTAGATCCTTGGTTATTGAGTCAGAATCCGCCCCCGTCCATGAATAATCATTTCAGTTGCGCCATATTATTATCGAGCGGCGAAACAGCGAGCTAGTCTGAGTAACCACGAACAGTACTTAACCTCTTCCTGCGGCGTATGGCGGAGATCGGAAATGGAGTAGTTTATGCATCTCTTCCACTAGCGCAGGCTGGTGTCCAATCCGCTTCCGACCCTCACTCCCAGGCATCAGCTCCGTACCGTTTGCCTATGAAAAGTTCCGCCAATTTTGTATGGAAACATACGTGGAGTTTCTAGCTGCAGAGTTAATATCTGTGCGCCAAACCGACTTTAGTTTGTACGTTTAAGGCCCCTTGGAGTTCTACACTTCTGGTCTGAGCGGCTCAACTCGATTGAGTCGCTACTGCGCTGAGTGCGTAAGCGCGAGTCGCTGGATGAAACGTGACAGAACAACCGACAGACGTGGGGCATGTATGCAATAGTTCATACGACTGAATTCCAAAGACGCACCATGCATAACATTCGCGGATAAACTCATTTGTTATCTAAGGAGCATGCCCGGACATTAGCTCCGACTTATTAATGCGTATTTGACATAGTACCTCAGCTCACTACAAAGAACCCGCAAGGGGAAGCTTACTCGCCGAGAGGTCCTAGGACATCGAAAAAGACCCAGGCCAACACCATGAGCGCGTCGTCTGTCATCGGGACAGGGTCCGACATAGTGGTCTCGGTACTGGAGGAAAGCCGATCCGGGCTGTTTAGGACTGAGTAGGTCCCTCCGGGACCCACCTTATCTCCAACGTCTTGCGTACCTTAGTAGGACCATGCAACCCGGTATTCTGCCCACGAATACGTAACTATTCTTATCATGGTGGGACCGACGGACCATCGGCCTGCTCACCAGCTTCGCAATAACACTCTGGGTTATACCTTTTATTGAAAAGACGTCGACCACCATCAAGGAGGCGCTTGTTGCATTCCGACGGCATTACGGCAACCTAAGTGATCAGCATCATGATGAAGATAAACATTCGGGCGGTATGGAGTAAGCATGCATGGCATCGCTTTATTCCATGCTGCCATTTCCATTACTGTGCGACTCAAATCACGTCCTATGGGCGTCCGTGTATACGAACTGTGCCCGGTAGGGAACCCGGAAGGTCATATTCGTCAGTTACCAGGCATCTCCGTCTTGCCTCGGTACAGCCCACGAAAATCATCAGTAGTGCGCAACTCTAGCCCCCGCACGATATTACGTGAAGGACATGTTTCCTTGTATATGCATTACGTACAACAACGGTCATCTATGAACCCGTGTAACGCCGCCACGAGCTTTCTGTTGTGCTTGACCAGGCCCATACTTAAAATGCGCAGGTGGCTCAGACGTGACTGTATACTTGGATCGCCTTGACTCTTACTTTGCTTTGGTAAGAGATCGACAGTTCCCGCAATCTAGACTCCTCAGATATCTGGCTGAGCAGTTAGATCTCTAGGACGTAAATAACAGAATGAGGTCAACAAGCTGGAGCTTGCCACCTGTTCAACCCGTGCAGCATTAAACCCAATCCCAGTGGGCAAAAGGGGATCTGCGTAGCTTTACGGCGCACAGCTCACCAGGTGCAAGCATAGCCACCGGGTAAGAAGGATAGTGATGAGGAGACGGTGTTATTGGGCAATAAACCACGTCATTGACCTTCCCACGCGCAACCCTACCCCTTTATAAATATCGTTAGGTATGTAATTTGCATGGGACGTTGCCGAGTCGTATGTATCACAAGTCCTCGTACAATTATAATTTGCGGTGTGAGGTCACTGTGCGTGACCCTTTTGAGTGCCTACAATATATTCAGTAACTACAGCACTGTCTATCCTTGGTATTTACCAGATGAGAGATGAACCTGTTCGATGAAAAGTTCGGTAATTGCGAAGTCTTTGGTTTTTCTATCCATTAAAACTAATGAGAGCTCAGTACGTTCTAACTGCCTATGCAGTACCGGAGAAGGAGACCGAGCAGAGCGCCACTCTTACATATTCGCGGTTGTGCCCTTTGCTACCTGGAATTTTCGGGGCTGTATCGATCGGTGGCAGCAATGAATTATAGCTTCCGACACCTGAGCCACTCGTGGCCGGTCGAGGGGTTACATTCCCGTAAGAGCTAGCCGACCCAGCGGTCCTCTTCTCCTAGTTCGGGAAATCCCATGGCAGATTGATGAAGGTCGTACTAAGATATTGTAGATATGGCAGGACGTCCACGGAGAAATCAAACCAGTCGAATAGGAGGAGTCACGTAGTTCTCATTTCATTGGCGTGAAAGAAGCCAGTTTGAAGCGTCCGCCCTGGCATCACCATCCCAAATTGTCCGACGAGAGCACCGGTGCCGTCTTGGCTTTCGTTGTCTATAGCTAGCACCTAGGACGGCCTACATCGCCGATGATGCTCTGCTACACTCCTCTTGTCCTTAGAGTGGATCGCTGTATAAGGACAGCAAGGGGTAGACATTTCCAATCTCGCCACCCATGAGCAAAGCTGTGATTAGGACCCTCAACTATTCATCAGTTACCACAAATGGACTCTACGTATCGGATCTAATGTTCCCGAGCCTTGTGCGTGCTTAGACTGCCCGACAAAGGTCCTCCGACCGTATCCTGGGAACTCCTGGACACAAGTTATACTACCCGTCCACAGGTGTGTCTCTTAACTTATGTTGGCCCTCGGATCCATGCTTAGCGTCTGCCTTCATTCAACAAGTATTCTACTATATTTCCGCGCGCGTTCATACCCACTTACAGGGTGAGTTCAGCGTTTCCGGGGAATGACGTCAAGCCAGGATTTCATAGACTAGGAGCGAATGCCCGTCCGCCTAAGCGGGCAGAGTGCTGCAGCCGTGTAAGGTCACCGCAAGCTCTGAACTAATCATGAGAAATCACCCACTGTCCACACCCGATTGGAGTTATCATCGTACATTGAGTTTATATGATTAAGCCTGTGTGAGAAACGAACTCGGTCAGTTCAGCAGAAGCGTATCAGCTACGGGGGGTTAATTCAGGTAACTCGTCACTTTCTCTGTGGCAGCAGCCTGAGGCCAACTCAGGTGCCGAAGTCCATGGTGCAGCTTAGTTCCACCGACTTGACGTACGGGGGAAAGGATCTCGCCTACGTGTGCCGGATATCGTGCCATCCAATGGAGCACTGGACTTGAGCATACCGCACGCCTAACACCAATATCAGGTCTAGGCGTGAAATGTGTGTAAGCTGACGATATATAGCGACTTCCGCCGCATCTGCTAATATAGAAAACTAACCTTAGGTCTTGAATCCATTGAATGAATCATGTATAGTAGAAACAAGGTATAACTCAAGAATTTAACTAATTCCACCTCCAGGAGTGTCCGGTTATAAAGGACGGACTAATTTCAATAGTAGTTACAGGAGCCTCCTTCGTCGACCGCGGCGACTACTTGTGTTCTAAGGAGGCATCGGTGAATGAGGCTGGTCTGAGCTAAGATAGATTCGATTGTGCTCTTATCTATTGGGGTGTCCCATAATTGCCAAGTCATTTACTAGGAGTACCGCCTCTTTTTCATCTAAACACCGGAGAGGAGCGTTTAGCGACTCCTCAACTATTTGGAGTCTTCTTGTGTCGGGTCGAGTAAGAAGAGGACGCGTACACTGTGATAATTCTAATGGATTGTAATTTTGTAGGCACTCGTATCGGGTGCCATAGAGTCCCTGGCACAGCCTGGGCGGCCCTGTTCCAAGACTAGTCGCCGCACAGAAAGGCGTAGCAATATCGGTCACGAAAGGAAAAGATAAATATGTGAACTAAGTGCATCGCTCATAAAAATTCTTCAAACCGCTGTCGATATAGTAGTCGCAACAGACCTCAACTGTGCGAAAGCAGACAGGCAGATCTCTCATAACAGCACCTGTGCTGCGACGCGGTGAGGTTATCTCTCGGAAAGGTCCCCCACTATATACGTATGCATACACATTGAGGATATTTTTGGATGTAAGTAACTTTGAAGCACCGAAGTTAGAACTCCAGTTATTGTTGGCGCGGTTTCTGCAGCGCATAAACGGCGTTGGCCAAAGGCTCTACTAAAAGCGTCTGGCTGATAATGAAGCTGTGTCTATGAGCGCGGAGTAATAAATTGTCGAAACTTGACAGCGTCAAAAAGGCCGACATGCTCCGTTGGAAACGCTCTGTGCGTGCATACTCTACACGTGCCAGAAGAGAATCGCAAGGTTGATCCCTCGGTCCGAGAGTTATTCACGCCGTTTCTGTCTGTACTACCTGTCACCCTTCGAGGGTGGCCGGGTATGCAACCCGTCTACGCTCGTTCTTCAGGACAACCCCACGATAAACTTTCAGCGACAGAATGCTCTTGGTGGGCTCTTCCTCGAGTTAGAATGAAATGTAGTGGCCTCTTCAGGAATAGCTATACGGAATGCTCCGGACCCCCCGCCTCGGGATACGCTTAGTTAAGTCTGGATTTCGTAAGTAACGAGCCTCGCCAGCACACGTTTTGTACATCCTATCTACAATCTATATCCGTGACCTGATAGTCGATCCTTATCGGAATGTCAGTCTACAGGCCTCCCTAAGCGTGCCACGTTCTTCCAGTCAATCAGAAGTCCCAGCTTTGAGGCTGCGCTACTAGAAAATCGACTCCGATGAGCACCGGGCAACCCTCTATTCAAAGGACACGCTCCAGCCCCGGGGATTTCCAGAGCAAGCTCAGACGGCAGCAGGTATGTGTCCGACAAATGCCGGGCTGCCATTGCTGGGATGGTCCCGGCCCGGATCTATAACCTTCCCTTCCGGAACCTGTCCGGAGCGTTACCACTTGTTATACAGAAGGTCCCCGTTTACATAAACGGGCTGCAGTGACAGCCGGCATCCCAGCCTACTACGAGTCATCCAAGCCCGAAACGCTGAAGCATGGTGTCGATTTGGGGATTGTGGTTCTGCGCTCTGATCGCGAAAGTGCCAGGCAAAGCGGCAGCGGAGCATTGGCCGCGGCGGAACGAGTCAGTGGCCGGTCATTCTCTATATTATATGGTGAGTGGTAAGCAACCTGCCTGTCAGCTAGGATGGTTACCGTGTGCACCCCGCACGCAGCATAACAGCCTGGCATAAGCAAGATCCGAACGCGCCAAGGGTTTTGAACTATTCAAGCGCTAGCGCACCCTGATTGTATAGAGTAGTTGTATGGCTCTACATATGTTGGTTTTCGAACGTACTACTGCACCATCGACTAACTCTTTCTGAAAACGGCCATCCGCCCTGGATCGTACACCGAGTCTCGCCATTACGACGGTACAATATTACGTTCTTGTGCATTGAACAGCGCTGCAACTACCGCTAGCGTTCGCCTATATGTCTATCATCAGCGGGCGATTGGATCCAGGAGAACCAAAACTCGAGACCGGGACATAAACTGATCACGGCTACTGTGCTTAAAGTCAAGTCGAGCTTTATCACAGGCCGTAGCGACGTTCCCTTCTTCGCCTTTAGACGATCCTGTTTTCTGTCTAGCTTATTAGTTGGGGTTCATAGCGCGGGACATCAGATCCCCCGGATGAGCACATTAACGCACACAATAGGTTACATCGGCCTGCGGGCGCATAAACCTAGTCCAGGGGGTCGACCTTATCTCCCCAGATGGGAGTGTAAGGCACCCTACAACGCGTGGCCGGTTTACCACAACCCGTGTAGTCGTGTATAGGCCTACGGACGGGGGATGCACACTCAGCAGATGCTTACGGTTCCCCGTGCGGCGGCCATATGAAATGGGGGTGAAGAGATACGTACTCCTCACCTATCTTCCGTAGATTAATGCTAGATATTCATGATGACAGAGGGCGAATGTTAAGTCGTTAGCCAGGAGTTCGAAACCTGGCACTGTGACCTCCACACACTTTCGCCCATACAAGGATCCGCTCCCCGCCAAGGTCCTAAGATAGTGGGATTAAATTGGCCAGCGATTGTCTCACAAGTCAATTTGTAAGCCTATTATTTCTCCCGCGAACCGAGGTGCGGAGTTTTACGGAACTACGGCTGATAACGGCCAATGTAGTCAAATAAATAATAATTGGTAGTTACCCATAAATATTCTGTCTCTCAATCTCGCATACTTTCTTCAGTGCATGCTCTAGTACCAGAAGAGAGGACCTCTACTCCGAGGTCGTTTTCGACTCTTTATATGCGCTACAGCACCCCTCTCGACCAGCACTCGGGAACTACTTATGGAGGGTCACTGAAACGGTTTCGGTTTGGTGGTGATTCACACGCCAAGAAGAGCGTACCAGCCGTTGACACTGTGTTATGGGGAGATATGGTCATCAAGAGTAAGTCTTTTGCCAGTCGCCGGTACTTACTGCACGGCGTCACTCACGGGTCAACAGCGACTTCTGGTCTGGCGGGCGGGAGTCACATCCGGTGATAGTGCTCGACTGGCAGTGTTGAGACCCCCCGCGATGGATGCAGTAAAATGCGCACGACCACGTATTATGACGGTCTTAGTGGGGGCTGAGGTCAATCGTGAGTGGTGAGTGCAGATTTGCTTGGTCGCTGCGTCATCGACCGCTCCTCACCTTATACCCTTGGTGGATTATAGACGGGATAGGGAAGATTCATTCCGTCAAACGTAACCCTCTAGTCATTTTTAGAGTTAGGAATATACATACCCACCAGTTCTTCATCACCCGTCTGACATCTTGCAATGTGAATCCACAGTGAGGCTTACAAAGCGATCGAGGGCCTAGATACTGTAGATCGTTTTCTACCAGGCAATTAAATGATCACAACTGCATAACCCATCGCGTTACGGTCTAATAGTTTATGCGAATATCATGATTGCGAGCCGCTCCGGGTCTGCCGCCGCGGTGATGTCCACTAACGCGGCTAGGTTGTGGAATTATTTACTCATATATTGCGACACGATAAGGCATCCTTGTCTAGCCAACACGGCCTACAATTGAGGTTAGTATGTCCGACGGTTCAACTCGCGTACAACCATGTACGGGAACGCCCGACAGGTCCTCCAGAGTGAGCTTGTGTGAAAACGTACGGACTCTATGCGTGGCTGCACTACTTTTTTTCCTTAAGTTATCTACCTACGCTCATTGACCCATTTATTACCAAGGCCAAGCACGCTCCCGACGCACCGGGATGATCCACATGTTAACCCTCATGCCGAAGAACTCGCGGGTCACGCACGCCAATGGCCTTTAGATCGTGAGATCTTGAGAGCACTGACCCTGCACTAAGATCGCGTGCACATTCTAGGGAAGGTGCCTCCGTCACACCTACTCCATCCAAACTCAATTTTGGTTTTAGGGTAAGATTGGAAACACCCGATCCCCCACTTATTTGATAGCCCCGAGTGCCGAACTTACTTTCGTCCACATGTCTACGCTTAACGGCTATCCAAAGTCTTCCTACGGGTATGCCGCTCAAGATGTCGAGGTTTGGGATTATTGTCAGGACCGATACATAGCGACCCCCCACGAGCGCCTGGGGCACGCACAGCCTACGAAACATGTGTCACGAGGCAATCACTCGGGCAGCTACGTCACGCGGGGAGTGAGAACAGACACTGCCTTTTCTGTAAGCGTCTCCACAGAGACTCACATAGTGTTGAGAGACTTCTTTACTGGCGAACTGTTTCTGTTCGTCTAACAACAAGTGCGAAGTTTTCTAAATTTTAACTGTACGTAATGAATGCTCAACAACCCACTGCACAACTTCCCCCATGAGTTAAAGTCATTTAACCGGGTGAGACAGGTTATGGACTTCAGGGTCTCTGCTCCGGAGCTTTCCTATGCACGTATCTGTACAGCCAGGTGTGTTTCGAAGACGTCGCTGTAGGAGGTGACACCGGTTCCAGGCTTTCCCCCAACAGAATTGGCGCATAGTTGTCACCTGAATGTTAGGTGCCGGGCGAAATGGGGACTAGGCAGAACATATTAATGACTGTTTAGCGAGTACAATTCAAATCCATTTTTCATCAAAGGTTCCCAACTCTCGTTTAACCGGTTACGGGTGCAGTGCAATAGTGTCCTAGTCAGAAGGGCGATCGGCGTCGTGTCCCTAGCCACGTTGTTATTAGGCGTCAGTGCTCGGCTTGACGTCCGCCTCTACAGGCAAAGCGTATTGGGGAGCCGCAGGTGAGTCGCCTGTAACCTCTCTCTTAAACGAACCTAGGAGCACACGCCGTTGAATTTAATTAAAACCCGTTAACTAGAAGGCTGGGTATTCACCTGTTAGGCATCCCAACTTACCGGTCGCGAATCCTCTCCTCCCAGGACTGGTTACAGCGATGCACATCTCGTCGTAACCCCAACCATGAGTACAACCTACGGCCACTATCCCCTGCGCAAAGTAGGAGGTCAACTGAGCCCCGCCCGTTAATCTTCCATTGAACTCCCCCAATGGCAATAGAGATAGGACAGCGGCCTAGACGCGGAATAATGGGAGGGACGCGCTTCCTCTGTTAACATGGCATAATATGAGAGTCGGAGTGTGAGTCTGACGTGTAGTTGTCATGGCTCGCAATATCGAGGAAATCGAACAGATTGGGAAGACGTGCAAACTATCTTAGCACCGCAGCTATGACACCTGTACCCTATGCGAGTAATCGTATAGGCTGCCCATAATCCAATGGCACCAGGACGCGGAGGAGCCTATGTTGGAATTACGGGAGCCGCAAAACATTTCATATCCGCTAGGTAATACTGGGAGTGGCTTGGTAGAAAAATGGTCGTCCCCAGTCGTGTTACGCCCCGGATGGAGGTTAGGCTTACAGATCTGAGGTCCTCTGCTTAACACACGGTCGTCCTAGGACCGCACGGGGTTACTCGCCACCTATTCCCCACTAAGGATCGCGTTCCTATGTGATTGCGGAAGTTTCGATGGGCGCTGGAGATCGAGGCAATCCTACTAGCGATTCCCACCCCGCTACGCGGCGCTTATGCCGTTTCACAAATCTACTGGCTCATAACTACAAAAGTAGCCTCACGCTCGCACCCCTTTGAGGCGATGACTTAGCAGTTAGCTATATTTGGGATTGCGGGAGTTGGTTCCATGAACCAAGTCTAGCTGTCTCATGCTTCCTTCGGCTCCCTGGCCGACCTAAAGCCCGTACCATACTCAAAAGGTTGATTCACCACGGGGAACGCTTTTACACGGACATCCCTCGGATATCCTCTGACTGACGGTCGTAATGTACCCGAGCTGTCCCTCTTGGTTGCCCTGAAATCCCCACACACCGACGGGACACCCTACTTTGTCTATGCACATGAGGCTTCCACGGGCCTAAAAGGAGCGCCCCCATATTTGTTCTGTAGCACGACATACGTTACCTGAATGGGGTGGGTTCAGGAAAATTCGCGA
		</sequence>
    <sequence><taxon idref="Location_3_1_0|20.88117687872287"/>
			ATCCCTGAAATCCGCTGGCAAGGGCATAGTTGTTTGGCGTTAAAATCGGTTGCCATCGTACAGGTCGCGTACACTTTTAGACTTCTACCCAGCGTGCCCGCGGAGGCCTGTCCTTGTAACCAAGATTAGTAAGAGGAATAAGCATAGGTGGGGCTATGAACTGAATCGACAAAGGCACTAGGCCCCCGAGATAGACCTCAGCCTTAGCTGTTCACGGTTGGAACTCAAAACATTGTAGAATCCCGACGGACCGTTAAATTCAATAACCCCTGACTAGCGGGCGCGAGTCGGGATCCTAATCTTTTGGCGTTAATGGCTCTCTTGTAGCCAACTAAGTACCGAACCCAATTCGAGCCGCGCAGGTCTGCGCCCACTGTTTTACGGTTCTTTCTTCGTCTCGCAGCTGCGCGAGCAAGTGTCGATCTGTGCATTCGATTGTAATTGAGTAGTAGTCGGTAGCTTCTGTCCTCATTGTGTAGCTCTCCTGCACATGGGGACTGCACGCGACACCCATTTGTTATGCGTCATCTCCGCTAAACCAACCACCGGTGTGATAGACGAGGGGGTACGCAACTAGGCCCTGAACCCGAGACGGGCACCTGGAGCTGCAGTTAACCTGAACACCGGCTTCCAGACTGATTAGCAACAGACTGTTCCTGGCGTTGCCCCCATAACCATGGCACATGGGGCTGTGACAAAGTTGACCGATATCTCCGGCACACAGGGACTCAGGCGTTAAGTTTCTGCGAGTGCACGCGCAAAATCGTAAAGGTTTCAAGTGTTATACAGCCGTTGAGCTGTTGGAGTTTCTATCTAGTGTCAATCAAAACTAGTCGACATAACACTCGTAGTGGAGCTTTCAGGGGCACTGTAAAAATGCCTACATACCTGGCACTGGTACGCAAAGTCAGAGTCCTCGCCAGTTGTATAGTGAGGCCTCGGTAGACAAACGGTGCACCGCCATATCTTAGGCCTATACGGACGAGTAGAAGGTCTCGTGCGAGGGATGAGATATACGCTGCTTCAAACCATTTCAAGGTACGTTGGAGGTCTATGGCGCATGCTTAGCCCGACTGCGATCTCATACAGGCTTACGTTATAGATGGAGGTCAGCATCTATTACTACCGACATATCACGTGATTTCTACACCTTCTGCTATGACTGGTAGTTATTTCGATTGCGCGAGACGGAACACAGCACACTGCCTGGGCCCATGGATGCTACGTAACCATCCGACGTGCGGCACAGCTAAAGTCCACGAGGGATGGCAAGCCGAGTCGGGTCGGCATGGGCATTTTGATCACGTGGGTTGGGCGCCGATTTTCGTCTCAATGTATGATCATGCTAATGATTCCATAGTTCTTTCATTACTTACTAACAGTTCTATTGCAGGTGTCCAACAGGATGGTACAGTGCGCGGGACAGAGGTTGCCTATTGCAAGGCCGATTCGCCCTCCGCCAACAACTCGAGCGGCATGCTTCATACCGCTTGGTTCAAAGCCCACGGGGCCTGCACTTTATACGAGCTGCTAACGTCATTAGTATGGGGAGATCTTGTTGGCCTGCCCTCTCACAGACGGGCATCGCCAAAATCACGTATCTCCGACAATTTCACTAACGCGCCTATATTGTTCCCCTAAAACAGAAGGCAGACCTAGGGGGGATCGAGACATAGTCCTAGGCCATACCTTGCCCCCGCGCACGTCCGTAGCACTGTCGGCATTGCCAATGGGACCTTCGCTCACAACAGTAATTTTACCCTCTCACACAGGTGCCCGTCCGTCGACGTGCTGCCAGTGGTATAGAAATTGCTTTCGGTCAACAGCGCGTGCTCAAAGCGGAACTTTTAGGATGTCCTGGCCGTGAGCTCCTCCGCCACCAGTGAAAAGCGCCGTAAGAGAAACAGTTACAAATACACTGTCCGTTTGCAGGCGTTTACCGAAAAGAGAGGTCGCCGTAAAGCGCATCTCATTTCTATCGACTACCTCCGCCCCTAATGTACAATCTGCCTGGCTGTGTGGTGGCAGATAGGGAAGCATCTGCATCAGAGGGCAGCGTCGCGTAAATGAGACATGATTCTGCGTGGTACGCTTAAATAGTCGTATTACTCCCAAGAGAAGCACAGCCGGTGGTTATAGCAAGCAATGATTGTCAGGGCTGGAAAGCATTTACCCCCGAGAACATCCTACTTGGTCTGCGCAGTCGCAGCTTGGAATGACCGGAGTTAGCCTGACGCCCTCCCTGGATCCTCTGTGACTGTTATTACTTAGGCATCTGCACTTTAAAACAGCCCAATTTACCCCGCACGCAGACCGGCTGGATTCAAACAGGTCCCTTCGGTCGAGGATTATTCATGGCCGCAACTGTGGTCGCACTATGCAGGTTGATGCGACGTTATGGGCTCAATGTCTTCTAGGGGACTTCGCCGAGATCCAGTATGCATCAAGAACGATGGCGATCAGTAGATCGTGGGCCGATGCCTAGGGAGGGCGTGAGGCGGTCCTGGCAAGGGTGTTTCCCGGACTTTAGCTAGGCACAGAAAATTGTCTCGTATGGTCTTTGCTTAGTTAAAGTACTCCCCCGTAAACACGCGGCTAATTAGAAATGGCACAAATTAGTCCTATGATAACGGAGCCCAGAGGCTTCATTTAGTTATGATCGCCAGCTTGCGTGTGTGAGACGACCGCGCGGTAACAGCCAATCTCCAGGGTGCAAGATGCTACTCTCACTACCTCGTAACGTTGCTGCTTTCTTCGTGAACTCGGACTCCGTGAGGTTTATTAACTACTTCGCCGTAAGGCCATCCCATACAGGTAATGAAAGTTACGATACCGCGAGACGCGGAGTTAATTAAAATGTCAGAGGTGCTTCTGAAGTCACCAGTGGCTAGAAGAAGTGTTCAGTATTAAACTCGGCAGTTCGAGGGTGAATCCAACTTGCGCGGTTGCCGGGCGGGCGATGGGAGCTGGCCACCGTGACGGACGTGCTTTCAAATCCTTCCCGACCAAAGCTATCGTGAATCGTCAGCCTTAAATATTGGTCTAGACTTTCCCAACGTTACGTAAATCTAGTTGAACAATAATTAGAATCCACCGATTGGCCGCATGCCCGTATCGCCGCAAGGTGGCGCTGCAGGAACCTAAATTGTAGGTACTGCCTGGAGCGCAAAAGTACGTGAATTAAATGTAGAACATTAGCCGCCCTCGGCGGCATCAACCAGACGCCTGCACCCAAGATTAGGCCTACGCATGGAGGTCACGCACCCCCAACGCTCTGGTCGCGCACAACTCGACCTCGATTCAATTAGCATCTCATCCATACGATGACGTTGCCTTGTGAATAAAGGGGTACATCGAGATCTTGACCCAGGCGCGGTTGCCGGTCGTCCATAGAAGTCATTAGAGGCCCGCTAGAGATCGTGCGGCTGGTTGCGGAATCACGTTCTACCATGGACACAGCCTATGGGTATTCGCCCAAATAGCTCGGGACGATCTACTCGTTAAGCTGTTATGTGGCTTTCCTGAGATTCCTAGCCCGAGCGCGGCTGGGTACTGCGTTCACATGTTGCACTTTTGTGCCCCCAAGCCAGGCCCATTGCCCCCCTCCCGAAGCAGCCTCAAGAATCAAGGGGTGAAAGGAGTCTGACATAATCAATATTCCGTGTGATGCGTTCGTACCCAACTATTTAAGGCGCGCTCCGGTACTCCTCGGCGTTTGATGAGCGCGAATCAAAACGCAAACTTACAGCAACAGCTTATCATCAATACTAAAACAGGGCACGAGGATTACGTTGGAGGCCCCATATTTTCTGTTAGGGAGGCCTCCATATCTAAGAGCCGCTAATCTGTCGACGACTTAGCTTACACATTGCAGCATCCATCTGATTGTATTAAGCTTTGAGCTGTCGGTGACAGATATAAGAGTTGACCTTACGAGGTCTGAGAACAGCTGTGCCGTTTTGCACTGAATCCAAAAAGGACCCGGTAGCCCCACTCTACTTAAAAATGTACGCACCTGGAGGACCGTCCTATCGGTATCCAGAGTATCTTAAACCGCCGCGTTAAATATGCCCTCCGCCTAGCCGTTTCGGATGACGCCAGATGATATTAAATATGAGTGGGGCCTGTGCGACTCGGCACAACTTTGCGTTCTTAGATCAAACGAGTTGAAGGCGTGGAAAAACGGTCTAAGATTCGAACATCACGTCACATCACTCTTCAATGTCCATTGTATGATGCAGACATGATCGGCTAGTGTGCTGTGTCTCTCATGTCAGATTGATTACCGCTTAATGCTGCAACATATGGGGTTTTCCCTTACTTTTCCGGAATGGCCCCCGTCAATTGCCTTCTTTATAACTTCACAACGACCTCGTAACGCATCCAAGGGATAAAAGTAGACAGACCTTTCCACCTACACCTTTTGGACTGCGGGAGGTTACAAGTCCCCGCCCCAACGATTAGCTTAGTTTAAGATTGAACGTCAGGCTCCTGGGCTGACGGCAAGCTGCCGCCATTGCAACGACCGCCCCCCCTCACCTAGATACAGTATTTATCGCACTTAGCTTCACCATCAAATCTTGCAAAGAACCATGCGCCCGTAGATCCTTAGTTATTGAGTCAGGATCCGCCCCCGTCCATGAATAATCATTTCAGTTGCGCCATATTATTATCGAGCGGCGAAACAGCGAGCTAGTCTGAGTAACCACGAACAGTACTTAACCTCTTCCTGCGGCGTATGGCGGAGATCGGAAATGGAGTAGTTTATGCATCTCTTCCACTAGCGCAGGCTGGTGTCCAATCCGCTTCCGACCCTCACTCCCAGGCATCAGCTCCGTACCGTTTGCCTATAAAAAGTTCCGCCAATTTTGTATGGAAACATACGTGGAGTTTCTAGCTGCAGAGTTAATATCTGTGCGCCAAACCGACTTTAGTTTGTACGTTTAAGGCCTCTTGGAGTTCTACACTTCTGGTCTGAGCGGCTCAACTCGATTGAGTCGCTACTGCGCTGAGTGCGTAAGCGCGAGTGGCTGGATGAAACGTGACAGAACAACCGACAGACGTGGGGCATGTACGCAACAGTTCATACGACTGAATTCCAAAGACGCACCATGCATAACATTCGCGGATAAACTCATTTGTTATCTAAGGAGCATGCCCGGACATTAGCTCCGACTTATTAATGCGTATTTGACATAGTACCTCAGCTCACTACAAAGAACCCGCAAGGGGAAGCTTACTCGCCGAGAGGTCCTAGGACATCGAAAAAGACCCAGGCCAACACCATGAGCGCGTCGTCTGTCATCGGGACAGGGTCCGACATAGTGGTCTCGGTACTGGAGGAAAGCCGATCCGGGCTGTTTAGGACCGAATAGGTCCCTCCGTGACCCACCTTATCTCCAACGTCTTGCGTACCTTAGTAGGACCATGCAACCCGGTATTCTGCCCACGAATACGTAACTATTCTTATCATGGTGGGACCGGCGGACCATCGGCCTGCTCAGCAGCTTCGCAATAACACTCTGGGTTATACCTTTTATTGAAAAGACGTCGACCACCATCAAGGAGGCGCTTGTTGCATTCCGACGGCATTACGGCAACCTAAGTGATCAGCATCATGATGAAGATAAACATTCGGGCGGTATGGAGTAAGCATGCCTGGCATCGCTTTATTCCATGCTGCCATTTCCATTACTGTGCGACTCAAATCACGTCCTATGGGCGTCCGTGTATACGAACTGTGCCCGGTAGGGAACCCGGAAGGTCATATTCGTCAGTTACCAGGCATCTCCGTCTTGCCTAGGTACAGCCCACGAAAATCATCAGTAGTGCGCAACTCTAGCCGCCGCACGATATTACATGAAGGACATGTTTCCTTGTATATGCATTACGTACAACAACGGTCATCTATGAACCCGTGTAAAGCCGCCACGAGCTTTCTGTTGTGCTTGACCGTGCCCATACTTAAAATGCGCGGGTGGCTCAGACGTGACTGTATACTTGGATCGCCTTGACTCTTACTTTGCTTTGGTAAGAGATCGACAGTTCCCGCAATCTAGACTCCTTAGATATCTGGCTGAGCAGTTAGATCTCTAGGACGTAAATAACAGAATGAGGTCAACAAGCTGGAGCTTGCCACCTGTTCAACCCGTGCAGCATTAAACCCAATCCCAGTGGGCAATAGGGGATCTGCGTAGCTTTACGGCGCACAGCTCACCAGGTGCAAGCATAGCCACCGGGTAAGAAGGATAGTGATGAGGAGACGGTGTTATTGGGCAATATACTACGTCATTGACCTTCCCACGCGCAACCCTACCCCTTTAAAAATATCGTTAGGTATGTAATTTGCATGGGACGTTGCCGAGTCGTATGTATCACAAGTCCTCGTACAATTATAATTTGCGGTGTGAGGTCACTGTGCGCGACCCTTTTGAGTGCCTACAATATATTCAGTAACTACAACTCTGTCTATCCTTGGTATTTACCAGATGAGAGATGAACCTGTTCGATGAAAAGTTCGGTAATTGCGAAGTCTTTGGTTTTTCTATCCATTAAAACTAATCAGAGCTCAGTACGTTCTAACTGCCTAAGCAGTACCGGAGAAGGAGACCGAGCAGAGCGCCACTCTTACATATTCGCGGTTGTGTCCTTTGCTACCTGGAATTTTCGGGGCTGTATCGATCGGTGGCAGCAATGAATTATAGCTTCCGACACCTGAGCCACTCGTGGCCGGTCGAGGGGTTACATTCCCGTAAGAGCTAGCCGACCCAGCGGTCCTCTTCTCCTAGTTCGGGAAATCCCATAGCAGATTGATGAAGGTCGTACTAAGATATTGTAGATATGGCAGGACGTCCACGGAGAAATCAAACCAGTCGAATAGGAGGAGTCACGTAGTTCTCATTTCATTGGCGTGAAAGAAGCCAGTTTGAAGCGTCCGCCCTGGCAACACCATCCCAAATTGTCCGACGGAAGCACCGGTGCCGTCTTGGCTTTCGTTGTCTGTAGCTAGCACCCAGGACGGCCTACATCGCCGATGATGCTCTGCTACACTCCTCTTGTCCTTAGAGTGGATCGCTTTATAAGGACAGCAAGGGGTAGACATTTCCAATCTCGCCACCCATGAGCAAAGCTGTGATTAGGACCCTCAACTATTCATCAGTTACCACAAATGGACTCTACGTATCGGATCTAATGTTCCCGAGCCTTGTGCGTGCTTAGACTGCCCGACAAAGGTCCTCCGACCGTATCCTGGGAACTCCTGGACACAAGTTATACTACCCGTCCACAGGTGTGTCTTTTAACTTATGTTGGCCCTCGGATCCATGCTTAGCGTCTGCCTTCATTCAACAAGTATTCTACTATATTTCCGCGCGCGTTCATACCCACTTACAGGGTGAGTTCAGCGTTTCCGGGGAATGAGGTCAGGCCAGGATTTCATAGACTAGGAGCGAATGCCCGTCCGCCTAAGCGGGCAGAGTGCTGCAGCCGTGTAAGGTCACCGCAAGCTCTAAACTAATCATGAGAAATCACCCACTGTCCACACCCGATTGGAGTTATCATCATACATTGAGTTTATATGATTAAGCCTGTGTGAGAAACGAACTCGGTCAGTTCAGCAGAAGCGTATCAGCTATGGGGGGTTAATTCAGGTAACTCGTCACTTTCTCTGTGGCAGCAGCCTGAGGCCAACTCAGGTGCCGAAGTCCATGGTGCAGCTTAGTTCCACCGACTTGACGTATGGGGGAAAGGATCTCGCCTACGTGTGCCGGATATCGTGCTATCCAATGGAGCACTGGACTTGAGCATACCGCACGCCTAACACCAATATCAGGTCTAGGCGTGAAATGTCTGTAAGCTGACGATATATAGCGCCCTTCGCCGCATCTACTAATCTAGAAAACTAACCTTAGGTCTTGAATCCATTGAATGAATCATGTATAGTAGAAACAAGGTATAACTCAAGAATTTAACTAATTACACCTCCAGGAGTGTCCGGTTATAAAGGACGGACTAATTTCAATAGTAGTTACAGGAGCCTCCCTCGTCGACCGCGGCGACTGCTTGTGTTCTAAGGAGGCATCGGTGAGCGAGGCTGGTCTGAGCTAAGATAGACTCGATTGTGCTCTTATCTATTGGGTTGTCCCATAATTGCCAAGTCATTTACTAGGAGTACCGCCTCTTTTTCATCTAAACACCGGAGAGGAGCGTTTAGCGACTCCTCAACTACTTGTAGTCTTCTCGTGTCGGGTCGAGTAAGAAGAGGACGCGTACACTGTGATAATTCTAATGGATTGTAATTTTGTAGGCACTCGTATCGGGTGCCATAGAGTCCCTGGCACAGCCTGGGCGGCCCTGTTCCAAGACTAGTCGCCACACAGAAAGGCGTAGCAATATCGGTCACGAAAGGAAACGATAAATATGTGAACTAAGTGCATCGCTCATAAAAATTCTTCAAACCGCTGTCGATATAGTAGTCGCAACAGACCTCAACTGTGCGAAAGCAGACAGGCAGATCTCTCATAACAGCACCTGTGCTGCGACGCGGTGAGATTATCTCTCGAAAAGGTCCCCCACTATATACGTATGCATACACATTGAGGATATTTTTGGATGTAAGTAACTTTGAAGCGCCGAAGTTAGAACTCCAGTTATTGTTGACGCGGTTTCTGCAGCGCATAAACAGCGTTGGCCAAAGGCTCTACTAAAAGCGTCTGGCTGATAATGAAGCTGTGTCTATAAGCGCGGAGTAATAAATTGTCGAAACTTGACAGCGTCAAAAAGGCCGACATGCTCCGTTGGAAACACTCCGTGCGTGTATATTCTACACGTGCCAGAAGAGAATCGCAAGGGTGATCCCTCGGTCCGAGAGTTATTCACCCCGTTTCTGTCTGTACTACCTGTCACCCTTCGAGGGTGGCCGGGTATGCGACCCGTCTACGCTCGTTCTTCAGGACAACCCCACGATAAACTTTCAGCGACAGAATGCTCTTGGTGGGCTCTTCCTCGAGTTAGAATGAAATGTAGTGGCCCCTTCAGGAATAGCTATACGGAATGCTCCGGACCCCCCGCCTCGGGATACGTTTAGTTAAGTCTGGATTTGGTAAGTAACGAGCCTCGCCAGCACACGTTTTGTACATCCTATCTACAATCTATATCCGTGACCTGATAGTCGATCCTTATGGGAATGTCAGTCTACAGGCCTCCCTAAGCGTGCCACGTTCTTCCAGTCAATCAGAAGTCCCAGCTTTGAGGCTGCGCTACTAAAAAATCGACTCCGATGAGCACCGGGCAACCCTCTAGTCAAAGGATCCGCTCCAGCCCCGGGTATTTCCAGAGCAAGCTCAGACGGCAGCAGGCATGTGTCCGACAGATGCCGGGATGCCATTGCTGGGATGGTCCCGGCCCGGATCTATAACCTTCCCTTCCGGAACCTGTCCGGAGCGTTACCACTTGTTATACAGAAGGTCCCCGTTTATATAAACGGGCTGCAGTGACAGCCGGCATCCCAGCCTACTACGAGTCATCCAAGCCCGAAACGCTGAAGCATGGTGTCGATTTGGGGATTGTGGTTCTGCGCTCTGATCGCGACAGTGCCAGGCAAAGCGGCAACGGAGCATTGGCCGCGGCGGAACGAGTCTGTGGCCGGTCATTCTCTATATTATATGGTGAGTGGTAAGCAACCTGCCTGTCAGCTAGGATGGTTACCGTGTGCACCCCACACGCAGCATAACACCCTGGCATAAGCAAGATCCGAACGCGCCAAGGGTTTTGAACTATTCAAGCGCTAGCGCACCCTGATTGCATATAGTAGTTGTATGGCCCTACATATGTTGGTTTTCGAACGCACTACTGCACCATCGACTAACTCTTTCTGAAAACGGCCATCCGCCCTGGATCGTACACCGAGTCTCGCCATTACGACGGTACAATATTACGTTCTTGTGCATTGAACAGCGCTGCAACTACCGCTAGCGTTCGCCTATATGTCTATCATCAGCGGGCGATTGGATCCTGGAGAACCAAAACTCGAGACCGGGGCATAAACTGATCACGGCTACTGTGCTTAAAGTCAAGTCGAGCTTTATCACAGGCCGTAGCGACGTTCCCTTCTTCGCCTTTAGACGATCCTGTTTTCTGTCTAGCTTACTAGTTGGGGTTCATAGCGCGGGACATCAGATCCCCCGGATGAGCACATTAACGCACTCAATAGGTTACATCGGCCTGCCGGCGCATAAACCTAGTCCTGTGGGTCGACCTTATCTCCCCAGATGGGAGTGTAAGGCACCCTACAACGCGTGGCCGGTTTACCACAACCCGTGTAGTCGTGTATAGGCCTACGGACGGGGGATGCACACTCAGCAGATGCTTACGGTTCCCCGTGCGGCGGCCATATGAAATGGGGGTGAAGAGATACGTACTCCTCACCTATCTTCCGTGGATTAATGCTAGATATTCATGACGACAGAGGGCGAATGTTAAGTCGTTAGCCAGGAGTTCGAAACCTGGCATTGTGACCTCCACACACTTTCGCCCATACAAGGCTCCGCTCCCCGCCAAGGTCCTAAGATAGTGGGATTAAATTGGCCAGCGATTGTGTCACAAGTCAATTTGTAAGCCTATTATGTCTCCCGCGAACCGAGGTGCGGAGTTTTACGGAACTACGGCTGAAAACGGCCAATGTAGTCAAATAAATAATAATTGGTAGTTAGCCATAAATATTCTGTCTCTCAATCTCGCATCCTTTCTTCAGTGCATGCTCTAGTACCTGAAGAGAGGACCTCTACTCCGAGGTCGTTTTCGACTCTTTGTATGCGCAACAGCACCCCTCTCGACTAGCACTCGGGAACTACTTATGGAGGGTCACTGAAACGGTTTCGGTTTGGTGGTGATTCACACGCCAAGAAGAGCGTACCAGCCGTTGACACTGTGTTATGGGGAGATATGGTTATCAAGAGTAAGTCTTTTGCCAGTCGCCGGTACTTACTGCACGGCGTCACTCACGGGTCAACAGCGACTTCTGGTCTGGCGGGCGGGAGTCACATCCGGTGATAGTGCTCGACTGGCAGTGTTGAGACCCCCCGCGATGGATGCAGTAAAATGCGCACGACCACGTATTATGACGGTCTTAGTGGGGGCTGAGGTCAATCGTGAGTGGTGAGTGCAGATTTGCTTGGTCGCTGCGTCATCGACCGCTCCTCACATTATACCCTTGGTGGATTATAGACGGGATAGTGAAGCTTCATTCCGTCAAACGTAACCCTCTAGTCATTTTTAGAGTTAGGAATATACATAACCACCAGTTCTTCATCACCCGTCTAACATCTTGCAATGTGAATCCACAGTGAGGCTTACAAAGCGATCGAGGGCCTAGATACTGTAGATCGTTTTCTACCAGGCAATTAAATGATCACAACTGCATAACCCATCGCGTTACGGTCTAATAGTTTATGCGAATATCATGATTGCGAGCCGCTGCGGGTCTGCCGCCGCGGTGATGTCCACTAACGCGGCTAGGTTGTGGAATTATTTACTCATATATTGCGACACGATAAGGCATCCTTGTCTAGCCAACGCGGCCTACAATTGAGGTTAGTATGTCCGACGGTTCAACTCGCGTTCAACCATGTACGGGAACGCCCGACAGGTCCTCTAGAGTGAGCTTGGGTGAAAACGTACGGACTCTGTGCGTGGCTGCACTACTTTTTTTCCTTAAGTTATCTACCTACGCTCATTGACCCATTTATTACCAAGGTCAAGCACGTTCCCGACGCACCGGGATGATCCACATATTAACCCTCATGCCGAAGAACTCGCGGGTCACGCACGCCAATGGCCTTTAGATCGTGAGATCTTTAGAGCACTGACCCTGCACTAAGATCGCGTGCACATTCTAGGGAAGGTGCCCCCGTCACACCTACTCCATCCAAACTCAATTTTGGTTTTAGGATAAGATTGGAAACACCCGATCCCCCACTTATTTGATAGCCCCGAGTTCCGAACTAACTTTCGTCCACATGTCTACGCTTAACGGCTATCCAAAGTCTTCCTACGGGTATGCCGCTCAAGATGTCGAGGTTTGGGATAATTGTCAGGACCGATACATAGCGACCCCCCACGAGCGCCTGGGGCACGCACAGCCTACGAAACATGTGTCACGAGGCAATCACTCGGGCAGCCACGTCACGCGGGGAGTGAGAACAGACACTGCCTTTTCTGTAAGCGTCTCCACAGAGACTCACATAGTGTTGAGAGACTTCTTTACTGGCGAACTGTTTCTGTTCGTCAAACAACAAGTGCGAAGTTTTCTAAATTTCTACTGTACGTAATGAATGCTCAACAACCCATTGCACAACTTCCCCCATGAGTTAAAGTCATTTAACCGGGTGAGACAGGTTATGGACTTCAGGGTCTCTGCTCCGGAGCTTTCCTATGCACGTATCTGTACAGCCAGGTGTGTTTCGAAGACGTCGCTGTAGGAGGTGACACCGGTTCCAGGCTTTCCCCCAACAGAATTGGCGCATAGTTGTCACCTGAATGTTAGGTGCCGGGCGAAATGGGGACTAGGCAGAACATATTAATGACTGTTTAGCGAGTACAATTCAAATCCATTTTTCATCAAAGGTTCCCAACTCTCGTTTAACCGGTTACGGGTGCTGTGCAATAGTGTCCTTGTCAGAAGGGCGATCGGCGTCGTGTCCCTAGCCACGTTGTTATTAGGCGTCAGTGCTCGGCTTGACGTCCGCCTCTACAGGCAAAGCGTATTGGGGAGCCGCAGGTGAGTGGCCTGTAACCTCTCTCTTAAACGAACCTAGGAGCACACGCCGTTGAATTTAATTATAACCCGTTAACTAGAAGGCTGGGTATTCGCCTGTTAGGCATTCCAACTTACCGGTCGCGAATCCTCTCCTCCTAGGACTGGTTACAGCGATGCACATCTCGTCGTAACTCTAACCATGAGTACAACCTACGGCCACTATCCCCTGCTCAAAGTAGGAGGTCAACTGAGCCCCGCCCGTTAATCTTCCATTGAACTCCCCCAATGGCAAAAGAGATAGGACAGCGGCCTAGACGCGGAATAATGGGAGGGACGCCCTTCCTCTGTTAACATGGCATAATATGAGAGTCGGAGTGTGAGTCTGACGTGTAGTTGTCATGTCTCGTAATATCGAGGAAATCGAACAGATTGGGAAGACGTGCAAACTATCTTAGCACCGCAGCTATGACACCTGTACCCTATGCGAGTAATCGTATAGGCTGCCCAGAATCCAATGGCACCAGGACGCGGAGGAGCCTATGTTGGAATTACGGGAGCCGCAAAACATTTCATATCCGCTAGGTAATACTGGGAGTGGCTTGGTAGAAAAATGGTCGTCCCCAGTCGTGTTACGCCCCGGATGGAGGTCAGGCTTACAGATCTGAGGTCCTCTGCTTAACGCACGGTCGTCCTAGGACCGCACGGGGTTACTCGCCACCTATTCCCCACTAAGGATCGCGTTCCTATGTGATTGCAGAAGTTTCGATGGGCGCTCGAGATGGAGGCAATCCTACTAGCGATTCCCACCCCGCTACGCGGCGCTTATGCGGTTTCACAAATCTACCGGCTCATAACTACAAAAGTAGCCTCACGCTCGCACCCCTTTGAGGCGATGACTTAGCAGTTAGCTATAGTTGGGATTGCGGGAGTTGGTTCCCTGAACCAAGTCTAGCTGTCTCATGCTTCCTTCGGCTCCCTGGCCGACCTAAAGCCCGTACCATACTCAAAAGGTTGACTCACCACGGGGAACGCTTTTACACGGACATCCCTCGGATATCCTCTGACTGACGGTCGTAATGTACCCGAGCTGTCCCTCTTGGTTGCCCTGAAATCCCCACACACCGACGGGACACCCTACTTTGTCTATGCACATGAGGCTTCCACGGGCCTAAAAGGAGCGCCCCCATATTTGTTCTGTAGCACAACATACGTTACCTGAATGGGGTGGGTTCAGGAAAATTCGCGA
		</sequence>
    <sequence><taxon idref="Location_2_2_1|31.293723486760577"/>
			ATCCCTGAAATCCGCTGACAAGGGCATAGTTCTTTGGCGTTAAAATCGGTTGCCATCGTACAGGTCGCGTACACTTTTAGACTTCTACCCAGCGTGCCCGCGGAGGCCTGTACTTGTAACCTAGATTAGTAAGAGGAATAAGCATAGGTGGGGCTATGAACTGAATCGACAAAAGCACTAGGCCCCCGAGATAGACCTCAGCCTTAGCTGTTCACGGTTGGAACTTAAAACATTGTAGAATCCCGACGGACCGTTAAATTCAATAACCCCTGACTAGCGGGCGCGAGTCGGGATCCTAATCTTTTGGCGTTAATGGCTCTCTTGTAGCCAACTAAGTACCGAACCCAATTCGAGCCGCGCAGGTCTGCGCCCACTGTTTTACGGTTCTTTCTTCGTCTCGCAGCTGTGCGAGCAAGCGTCGATCTGTGCATTCGATTGTAATTGAGTAGTAGTCGGTAGCTTCTGTCCTCATTGTGTAGCTCTCCTGCACATGGGGACTGCACGCAACACCCATTTGTTATGCGTCATCTCCGCTAAACCAACCACCGGTGTGATAGACGAGGGGGTACGCAACTAGGCCCTGAACCCGAGACGGGCACCTGGAGCTGCAGTTAACCTGAACACCGGCTTCCAGACTGATTAGCAACAGACTGTTCCTTGCGTTTCCCCCATAACCATGGCACATGGGGCTGTGACAAAGTTGACCGATATCTCCGGCACACAGGGACTCAGGCGTTAAGTTTCTGCGAGTGCACGCGCAAAATCGTAAAGGTTTCAAGTGTTATACAGCCGTAGAGCTGTTGGAGTTTCTATCTAGTGTCAATCAAAACTAGTCGACATAACACTCGTAGTGGAGCTTTCAGGGGCACTGTAAAAATGCCTACATACCTGGCACTGGTACGCAAAGTCAGAGTCCTCGCCAGTTGTATAGTGAGGCCTCGGTAGACAAACGGTGCACCGCCATATCTTAGGCCTATACGGACGAGTAGAAGGTCTCGTGCGAGGGATGAGATATACGCTGCTTCAAACCATTTCAAGGTACGTTGGAGGTCTATGGCGCATGCTTAGCCCGACTGCGATCTCATACAGGCTTACGTTATAGATGGAGGTCAGCATCTATTACTACCGACATACCACGTGATTTCTACACCTTCTGCTATGACTGGTAGTTATTTCGATTGCGCGAGACGGAACACAGCACACTGCCTGGGCCCATGGATGCTACGTAACCATCCGACGTGCGGCACAGCTAAAGTCCACGAGGGATGGCAAGCCGAGTCGGGTCGGCATGGGCATTTTGATCACGTGGGTTGGGCGCCGATTTTCGTCTCAATGTATGATCGTGCTAATGATTCCATAGTTCTTTCATTACTTACTAACAGTTCTATTGCAGGTGTCCAACAGGATGGTACAGTGCGCGGGACAGAGGTTGCCTATTGCAAGGCCGATTTGCCCTCCGCCAACAACTCGAGCGGCATGCTTCACACCGCTTGGTTCAACGCCCACGGGGCCTGCACTTTATACGAGCTGCTAACGTCATTAGTATGGGGAGATCTTGTTGGCCTGCCCTCTCACAGACGGGCATCGCCAAAATCACGTATCTCCGGCAATTTCACTAACGCGCCTATATTGTTCCCCTAAAACAGAAGGCAAACCTAGGGGGGATCGAGACATAGTCCTAGGCCATACCTTGCCCCCGCGCACGTCCGTAGCACTGTCGGCATTGCCAATGGGACCTTCGCTCACAACAGTAATTTTACCCTCTCACACAGGTGCCCGTCCGTCGACGTGCTGCCAGTGGTATAGAAATTGCTTTCGGTCAACAGCGCGTGCTCAAAGCGGAACTTTTAGGATGTCCTGGCCGTGAGCTCCTCCGCCACCAGTGAAAAGCGCCGTAAGAGAAACAGTTACAAATACACTGTCCGTTTGCAGGCGTTTACCGAAAAGAGAGGTCGCCGTAAAGCGCATCTCATTTCTATCGACTACCTCCGCCCCTAATGTACAATCTGCCTGGCTGTGTGGTGGCAGATAGGCAAGCATCTGCATCAGAGGGCAGCGTCGCGTAAATGAGACATGATTCTGCGAGGTACGCTTAAATAGTCGTATTACTCCCAAGAGAAGCACAGCCGGTGGTTATAGCAATCAATGATTGTCAGGGCTGGAAAGCATTTACCCCCGAGAACATCCTACTTGGTCTGCGCAGTCGCAGCTTGGAATGACCGGAGTTAGCCTGACGCCCTCCCTGGATCCTCTGTGACTGTTATTACTTAGGCATCTGCACTTTAAAACAGCCCAATTTACCCCGCACGCAGACCGGCTGGATTCAAACAGGTCCCTTCGGTCGAGGATTATTCATGGCCGCAACTGTGGTCGCACTATGCAGGTTGATGCGACGTTATGGGCTCAATGTCTTCTAGGGGACTTCGCCGAGATCCAGTATGCATCAAGAACGATGGCGATCAGTAGATCGTGGGCCGAGGCCTAGGGAGGGCGTGAAGCGGTCCTGGCAAGGGTGTTTCCCGGACTTTAGCTAGGCACAGAAAATTGTCTCGTATGGTCTTCGCTTAGTTAAAGTACTCCCCCGTAAACACGCGGCTAATTAGAAATGGCACAAATTAGTCCTATGATAACGGAGCCCAGAGGCTTCATTTAGTTATGATCGCCAGCTTGCGTGTGTGAGACGACCGCGCGGTAACAGCCAATCTCCAGGGTGCAAGATGCTACTCTCACTACCTCGTAACGTTGCTGCTTTCTTCGTGAACTCGGACTCCGTGAGGTTTATTAACTACTTCGCCGTAAGGCCATCCCATACAGGTAATGAAAGTTACGATACCGCGAGACGCGGAGTTAATTAAAATGTCAGAGGTGCTTCTGAAGTCACCAGTGGCTAGAAGAAGTGTTCAGTATTAAACTCGGCAGTTCGAGGGTGAATCCAACTTGCGCGGTTGCCGGGCGGGCGATGGGAGCTGGCCACCGTGACGGACGTGCTTTCAAATACTTCCCGACCAAAGCTAGCGTGAATCGTCAGCCTTAAATATTGGTCTAGACTTTCCCAACGTTACGTAAATCTAGTTGAACAATAATTAGAATCCACCGATTGGCCGCATGCCCGTATCGCCGCAAGGTGGCGCTGCAGGAACCTAAATTGTAGGTACTGCCTGGAGCGCAAAAGTACGTGAATTAAATGTAGAACATTAGCCGCCCTCGGCGGCATCAACCAGACGCCTGCACCCAAGATTAGGCCTACGCATGGAGGTCACGCACCCCCAACGCTCTGGTCGCGCACAACTCGACCTCGATTCAATTAGCATCTCATCCATACGATGACGTTGCCTTGTGAATAAAGGGGTACATCGAGATCTTGACCCAGGCGCGGTTGCCGGTCGTCCATAGAAGTCATTAGAGGCCCGCTAGAGATCGTGCGGCTGGTTGCGGAATCACGTTCTACCATGGACACAGCCTATGGGTATTCGCCCAAATAGCTCGGGACGATCTACTCGTTAAGCTGTTATGTGGCTTTCCTGAGATTCCTAGCCCGAGCGCGGCTGGGTACTGCGTTCACATGTTGCACTTTTGTGCCCCCAAGCCAGGCCCATTGCCCCCCTCCCGAAGCAGCCTCAAGAATCAAGGGGTGAAAGGAGTCTGACATAATCAATATTCCGTGTGATGCGTTCGTACCCAACTATTTAAGGCGCGCTCCGGTACTCCTCGGCGTTTGATGAGCGCGAATCAAAACGCAAACTTACAGCAACAGCTTATCATCAATACTAAAACGGGGCACGAGGATTACGTTGGAGGCCCCATATTTTCTGTTAGGGAGGCCTCCATATCTAAGAGCCGCTAATCTGTCGACGACTTAGCTTACACATTGCAGCATCCATCTGATTGTATTAAGCTTTGAGCTGTCGGTGACAGATATAAGAGTTGACCTTACGAGGTCTGAGAACAGCTGTGCCGTTTTGCACTGAATCCAAAAAGGACCCGGTAGCCCCACTCTACTTAAAAATGTACGCACCTGGAGGACCGTCCTATCGGTATCCGGAGTATCTTAAACCGCCGCGTTAAATATGCCCTCCGCCTAGCCGTTTCAGATGACGCCAGATGATTTTAAATATGAGTGGGGCCTGTGCGACTCGGCACAACTTTGCGTTCTTAGATCAAACGAGTTGAAGGCGTGGAAAAACGGTCTAAGATTCGAACATCACGTCACATCACTCTTCAATGTCCATTGTATGATGCAGACATGATCGGCTAGTGTGCTGTGTCTCTCATGTCAGATTGATTACCGCTTAATGCTGCAACATATGGGGTTTTCCCTTACTTTTCCGGAATAGCCCCCGTCAATTGCCTTCTTTATAACTTCACAACGACCTCGTAACGCATCCAAGGGATAAAAGTAGACAGACCTTTCCACCTACACCTTTTGAACTGCGGGAGGTTACAAGTCCCCGCCCCAACGATTAGCTTAGTTTAAGATTGAACGTCAGGCTCCTGGGCCGACGGCAAGCTGCCGCCATTGCAACGACCGCCCCCCCTCACCTAGATACAGTATTTATCGCACTTAGCTTCACCATCAAATCTTGCAAAGAACCATGCGCCCGTAGATCCTTAGTTATTGAGTCAGGATCCGCCCCCGTCCATGAATAATCATTTCAGTTGCGCCATATTATTATCGAGCGGCGAAACAGCGAGCTAGTCTGAGTAACCACGAACAGTACTTAACCTCTTCCTGCGGCGTATGGCGGAGATCGGAAATGGAGTAGTTTATGCATCTCTTCCACTAGCGCAGGCTGGTGTCCAATCCGCTTCCGACCCTCACTCCCAGGCATCAGCTCCGTACCGTTTGCCTATAAAAAGTTCCGCCAATTTTGTATGGAAACATACGTGGAGTTTCTAGCTGCAGAGTTAATATCTGTGCGCCAAACCGACTTTAGTTTGTACGTTTAGGGCCTCTTGGAGTTCTACACTTCTGGTCTGAGCGGCTCAACTCGATTGAGTCGCTACTGCGCTGAGTGCGTAAGCGCGAGTGGCTGGATGAAACGTGACAGAACAACCGACAGACGTGGGGCATGTACGCAACAGTTCATACGACTGAATTCCAAAGACGCACCATGCATAACATTCGCGGATAAACTCATTTGTTATCTAAGGAGCATGCCCGGACATTAGCTCCGACTTATTAATGCGTATTTGACATAGTACCTCAGCTCACTACAAAGAACCCGCAAGGGGAAGCTTACTCGCCGAGAGGTCCTAGGACATCGAAAAAGACCCAGGCCAACACCATGAGCGCGTCGTCTGTCATCGGGACAGGGTCCGACATAGTGGTCTCGGTACTGGAGGAAAGCCGATCCGGGCTGTTTAGGACCGAATAGGTCCCTCCGTGACCCACCTTATCTCCAACGTCTTGCGTACCTTAGTAGGACCATGCAACCCGGTATTCTGCCCACGAATACGTAACTATTCTTATCATGGTGGGACCGGCGGACCATCGGCCTGCTCAGCGGCTTCGCAATAACACTCTGGGTTATACCTTTTATTGAAAAGACGTCGACCACCATCAAGGAGGCGCTTGTTGCATTCCGACGGCATTACGGCAACCTAAGTGATCAGCATCATGATGAAGATAAACATTCGGGCGGTATGGAGTAAGCATACCTGGCATCGCTTTATTCCATGCTGCCATTTCCATTACTGTGCGACTCAAATCACGTCCTATGGGCGTCCGTGTATACGAACTGTGCCCGGTAGGGAACCCGGAAGGTCATATTCGTCAGTTACCAGGCATCTCCGTCTTGCCTAGGTACAGCCCACGAAAATCATCAGTAGTGCGCAACTCTAGCCGCCGCACGATATTACATGAAGGACATGTTTCCTTGTATATGCATTACGTACAACAACGGTCATCTATGAACCCGTGTAAAGCCGCCACGAGCTTTCTGTTGTGCTTGACCGTGCCCATACTTAAAATGCGCGGGTGGCTCAGACGTGACTGTATACTTGGATCGCCTTGACTCTTACTTTGCTTTGGTAAGAGATCGACAGTTCCCGCAATCTAGACTCCTTAGATATCTGGCTGAGCAGTTAGATTTCTAGGACGTAAATAACAGAATGAGGTCAACAAGCTGGAGCTTGCGACCTGTTCAACCCGTGCAGCATTAAACCCAATCCCAGTTGGCAATAGGGGATCTGCGTAGCTTTACGGCGCACAGCTCACCAGGTGCAAGCATAGCCACCGGGTAAGAAGGATAGTGATGAGGAGACGGTGTTATTGGGCAATATACTACGTCATTGACCTTCCCACGCGCAACCCTACCCCTTTAAAAATATCGTTAGGTATGTAATTTGCATGGGACGTTGCCGAGTCGTATGTATCACAAGTCCTCGTACAATTATAATTTGCGGTGTGAGGTCACTGTGCGCGACCCTTTTGAGTGCCTACAATATATTCAGTAACTACAACTCTGTCTATCCTTGGTATTTACCAGATGAGAGATGAACCTGTTCGATGAAAAGTTCGGTAATTGCGAAGTCTTCGGTTTTTCTATCCATTAAAACTAATCAGAGCTCAGTACGTTCTAACTGCCTAAGCAGTACCGGAGAAGGAGACCGAGCAGAGCGCCACTCTTACATATTCGCGGTTGTGTCCTTTGCTACCTGGAATTTTCGGGGCTGTATCGTTCGGTGGCAGCAATGAATTATAGCTTCCGACACCTGAGCCACTCGTGGCCGGTCGAGGGGTTACATTCCCGTAAGAGCTAGCCGACCCAGCGGTCCTCTTCTCCTAGTTCGGGAAATCCCATAGCAGATTGATGAAGGTCGTACTAAGATATTGTAGATATGGCAGGACGTCCACGGAGAAATCAAACCAGTCGAATAGGAGGAGTCACGTAGTTCTCATTTCATTGGCGTGAAAGAAGCCAGTTTGAAGCGTCCGCCCTGGCAACACCATCCCAAATTGTCCGACGGAAGCACCGGTGCCGTCTTGGCTTTCGTTGTCTGTAGCTAGCACCCAGGACGGCCTACATCGCCGATGATGCTCTGCTACACTCCTCTTGTCCTTAGAGTGGATCGCTTTATAAAGACAGCAAGGGGTAGACATTTCCAATCTCGCCACCCATGAGCAAAGCTGTGATTAGGACCCTCAACTATTCATCAGTTACCACAAATGGACTCTACGTATCGGATCTAATGTTCCCGAGCCTTGTGCGTGCTTAGACTGCCCGACAAAGGTCCTCCGACCGTATCCTGGGAACTCCTGGACACAAGTTATAATACCCGTCCACAGGTGTGTCTTTTAACTTATGTTGGCCCTCGGATCCATGCTTAGCGTCTGCCTTCATTCAACAAGTATTCTACTATATTTCCGCGCGCGTTCATACCCACTTACAGGGTGAGTTCAGCGTTTCCGGGGAATGAGGTCAGGCCAGGATTTCATAGACTAGGAGCGAATGCCCGTCCGCCTAAGCGGGCAGAGTGCTGCAGCCGTGTAAGGTCACCGCAAGCTCTAAACTAATCATGAGAAATCACCCACTGTCCACACCCGATTGGAGTTATCATCATACATTGAGTTTATATGATTAAGCCTGTGTGAGAAACGAACTCGGTCAGTTCAGCAGAAGCGTATCAGCTATGGGGGGTTAATTCAGGTAACTCGTCACTTTCTCTGTGGCAGCAGCCTGAGGCCAACTCAGGTGCCGAAGTCCATGGTGCAGCTTAGTTCCACCGACTTGACGTATGGGGGAAAGGATCTCGCCTACGTGTGCCGGATATCGTGCTATCCAATGGAGCACTGGACTTGAGCATACCGCACGCCTAACACCAATATCAGGTCTAGGCGTGAAATGTCTGTAAGCTGACGATATATAGCGCCCTTCGCCGCATCTACTAATCTAGAAAACTAACCTTAGGTCTTGAATCCATTGAATGAATCATGTATAGTAGAAACAAGGTATAACTCAAGAATTTAACTAATTACACCTCCAGGAGTGTCCGGTTATAAAGGACGGACTAATTTCACTAGTAGTTACAGGAGCCTCCCTCGTCGACCGCGACGACTGCTTGTGTTCTAAGGAGACATCGGTGAGCGAGGCTGGTCTGAGCTAAGATAGACTCGATTGTGCTCTTATCTATTGGGTTGTCCCATAATTGCCAAGTCATTTACTAGGAGTACCGCCTCTTTTTCATCTAAACACCGGAGAGGAGCGTTTAGCGACTCCTCAACTACTTGGAGTCTTCTCGTGTCGGGTCGAGTAAGAAGAGGACGCGTACACTGTGATAATTCTAATGGATTGTAATTTTGTAGGCACTCGTATCGGGTGCCATAGAATCCCTGGCACAGCCTGGGCGGCCCTGTTCCAAGACTAGTCGCCACACAGAAAGGCGTAGCAATATCGGTTACGAAAGGAAACGATAAATATGTGAACTAAGTGCATCGCTCATAAAAATTCTTCAAACCGCTGTCGATATAGTAGTCGCAACAGACCTCAACTGTGCGAAAGCAGACAGGCAGATCTCTCATAACAGCACCTGTGCTGCGACGCGGTGAGATTATCTCTGGAAAAGGTCCCCCACTATATACGTATGCATACACATTGAGGATATTTTTGGATGTAAGTAACTTTGAAGCGCCGAAGTTAGAACGCCAGTTATTGTTGACGCGGTTTCTGCAGCACATAAACAGCGTTGGCCAAAGGCTCTACTAAAAGCGTCTGGCTGATAATGAAGCTGTGTCTATAAGCGCGGAGTAATAAATTGTCGAAACTTGACAGCGTCAAAAAGGCCGACATGCTCCGTTGGAAACACTCCGTGCGTGTATATTCTACACGTGCCAGAAGAGAATCGCAAGGGTGATCCCTCGGTCCGAGAGTTATTCACCCCGTTTCTGTCTGTACTACCTGTCACCCTTCGAGGGTGGCCGGGTATGCGACCCGTCTACGCTCGTTCTTCAGGACAACCCCACGATAAACTTTCAGCGACAGAATGCTCTTGGTGGGCTCTTCCTCGAGTTAGAATGAAATGTAGTGGCCCCTTCAGGAATAGCTATACGGAATGCTCCGGACCCCCCGCCTCGGGATACGTTTAGTTAAGTCTGGATTTGGTAAGTAACGAGCCTCGCCAGCACACGTTTTGTACATCCTATCTACAATCTATATCCGTGACCTGATAGTCGATCCTTATGGGAATGTCAGTCTACAGGCCTCCCTAAGCGTGCCACGTTCTTCCAGTCAATCAGAAGTCCCAGCTTTGAGGCTGCGCTACTAAAAAATCGACTCCGATGAGCACCGGGCAACCCTCTAGTCAAAGGATCCGCTCCAGCCCCGGGTATTTCCAGAGCAAGCTCAGACGGCAGCAGGCATGTGTCCGGGAGATGCCGGGATGCCATTGCTGGGATGGTCCCGGCCCGGATTTATAACCTTCCCTTCCGGAACCTGTCCGGAGCGTTACCACTTGTTATACAGAAGGTCCCCGTTTATATAAACGGGCTGCAGTGACAGCCGGCATCCCAGCCTACTACGAGTCATCCAAGCCCGAAACGCTGAAGCTTGGTGTCGATTAGGGGATTGTGGTTCTGCGCTCTGATCGCGACAGTGCCAGGCAAAGCGGCAACGGAGCATTGGCCGCGGCGGAACGAGTCTGTGGCCGGTCATTCTCTATATTATATGGTGAGTGGTAAGCAACCTGCCTGTCAGCAAGGATGGTTACCGTGTGCACCCCACACGCAGCATAACACCCTGGCATAAGCAAGATCCGAACGCGCCAAGGGTTTTGAACTATTCAAGCGCTAGCGCACCCTGATTGCATATAGTAGTTGTATGGCCCTACATATGTTGGTTTTCGAACGCACTACTGCACCATCGACTAACTCTTTCTGAAAACGACCATCCGCCCTGGATCGTACACCGAGTCTCGCCATTACGACGGTACAATATTACGTTCTTGTGCATTGAACAGCGCTGCAACTACCGCTAGCGTTCGCCTATATGTCTATCATCAGCGGGCGATTGGATCCTGGAGAACCAAAACTCGAGACCGGGGCATAAACTGATCACGGCTACTGTGCTTAAAGTCAAGTCGAGCTTTATCACAGGCCGTAGCGACGTTCCCTTCTTCGCCTTTAGACGATCCTGTTTTCTGTCTAGCTTACTAGTTGGGGTTCATAGCGCGGGACATCAGATCCCCCGGATGAGCACATTAACGCACTCAATAGGTTACATCGGCCTGCCGGCGCATAAACCTAGTCCTGTGGGTCGACCTTATCTCCCCAGATGGGAGTGTAATGCACCCTACAACGCGTGGCCGGTTTACCACAACCCGTGTAGTCGTGTATAGGCCTACGGACGGGGGATGCACACTCAGCAGATGCTTACGGTTCCCCGTGCGGCGGCCATATGAAATGGGGGTGAAGAGATACGTACTCCTCACCTATCTTCCGTGGATTAATGCTAGATATTCATGACGACAGAGGGCGAACGTTAAGTCGTTAGCCAGGAGTTCGAAACCTGGCATTGTGACCTCCGCACACTTTCGCCCATACAAGGCTCCGCTCCCCGCCAAGGTCCTAAGATAGTGGGATTAAATTGGCCAGCGATTGTGTCACAAGTCAATTTGTAAGCCTATTATGTCTCCCGCGAACCGAGATGCGGAGTTTTACGGAACTACGGCTGAAAACGGCCAATGTAGTCAAATAAATAATAATTGGTAGTTAGCCATAAATATTCTGTCTCTCAATCTCGCATCCTTTCTTCAGTGCATGCTCTAGTACCTGAAGAGAGGACCTCTACTCCGAGGTCGTTTTCGACTCTTTGTATGCGCAACAGCACCCCTCTCGACTAGCACTCGGGAACTACTTATGGAGGGTCACTGAAACGGTTTCGGTTTGGTGGTGATTCATACGCCAAGAAGAGCGTACCAGCCGTTGACACTGTGTTATGGGGAGATATGGTTATCAAGAGTAAGTCTTTTGCCAGTCGCCGGTACTTACTGCACGGCGTCACTCACGGGTCAACAGCGACTTCTGGTCTGGCGGGCGGGAGTCACATCCGGTGATAGTGCTCGACTGGCAGTGTTGAGACCCCCCGCGATGGATGCAGTAAAATGCGCACGACCACGTATTATGACGGTCTTAGTGGGGGCTGAGGTCAATCGTGAGTGGTGAGTGCAGATTTGCTTGGTCGCTGCGTCATCGACCGCTCCTCACATTATACCCTTGGTGGATTATAGACGGGATAGTGAAGCTTCATACCGTCAAACGTAACCCTCTAGTCATTTTTAGAGTTAGGAATATACATAACCACCAGTTCTTCATCACCCGTCTAACATCTTGCAATGTGAATCCACAGTGAGGCTTACAAAGCGATCGAGGGCCTAGATGCTGTAGATCGTTTTCTACCAGGCAATTAAATGATCACAACTGCATAACCCATCGCGTTACGGTCTAATAGTTTATGCAAATATCATGATTGCGAGCCGCTGCGGGTCTGCCGCCGCGGTGATGTCCACTAACGCGGCTAGGTTGTGGAATTATTTACTCATATATTGCGACACGATAAGGCATCCTTGTCTAGCCAACGCGGCCTACAATTGAGGTTAGTATGTCCGACGGTTCAACTCGCGTTCAACCATGTACGGGAACGCCCGACAGGTCCTCTAGAGTGAGCTTGGGTGAAAACGTACGGACTCTGTGCGTGGCTGCACTACTTTTTTTCCTTAAGTTATCTACCTACGCTCATTGACCCATTTATTACCAAGGCCAAGCACGTTCCCGACGCACCGGGATGATCCACATATTAACCCTCATGCCGAAGAACTCGCGGGTCACGCACGGCAATGGCCTTTAGATCGTGAGATCTTTAGAGCACTGACCCTGCACTAAGATCGCGTGCACATTTTAGGGAAGGTGCCCCCGTCACACCTACTCCATCCAAACTCAATTTTGGTTTTAGGATAAGATTGGAAACACCCGATCCCCCACTTATTTGATAGCCCCGAGTTCCGAACTAACTTTCGTCCACATGTCTACGCTTAACGGCTATCCAAAGTCTTCCTACGGGTATGCCGCTCAAGATGTAGAGGTTTGGGATAATTGTCAGGACCGATACATAGCGACCCCCCACGAGCGCCTGGGGCACGCACAGCCTACGAAACATGTGTCACGAGGCAATCACTCGGGCAGCCACGTCACGCGGGGAGTGAGAACAGACACTGCCTTTTCTGTAAGCGTCTCCACAGAGACTCACATAGTGTTGAGAGACTTCTTTACTGGCGAACTGTTTCTGTTCGTCAAACAACAAGTGCAAAGTTTTCTAAATTTCTACTGTACGTAATGAATGCTCAACAACCCATTGCACAACTTCCCCCATGAGTTAAAGTCATTTAACCGGGTGAGACAGGTTATGGACTTCAGGGTCTCTGCTCCGGAGCTTTCCTATGCACGTATCTGTACAGCCAGGTGTGTTTCGAAGACGTCGCTGTAGGAGGTGACACCGGTTCCAGGCTTTCCCCCAACAGAATTGGCGCATAGTTGTCACCTGAATGTTAGGTGCCGGGCGAAATGGGGACTAGGCAGAACATATTAATGACTGTTTAGCGAGTACAATTCAAATCCATTTTTCATCAAAGGTTCCCCACTCTCGTTTAACCGGTTACGGGTGCAGTGCAATAGTGTCCTTGTCAGAAGGGCGATCGGCGTCGTGTCCCTAGCCACGTTGTTATTAGGCGTCAGTGCTCGGCTTGACGTCCGCCTCTACAGGCAAAGCGTATTGGGGAGCCGCAGGTGAGTGGCCTGTAACCTCTCTCTTAAACGAACCTAGGAGCACACGCCGTTGAACTTAATTATAACCCGTTAACTAGAAGGCTGGGTATTCGCCTGTTAGGCATTCCAACTTACCGGTCGCGAATCCTCTCCGCCTAGGACTGGTTACAGCGATGCACATCTCGTCGTAACTCTAACCATGAGTACAACCTACGGCCACTATCCCCTGCTCAAAGTAGGAGGTCAACTGAGCCCCGCCCGTTAATCTTCCATTGAACTCCCCCAATGGCAAAAGAGATAGGACAGCGGCCTAGACGCGGAATAATGGGAGGGACGCCCTTCCTCTGTTAACATGGCATAATATGAGAGTCGGAGTGTGAGTCTGACGTGTAGTTGTCATGTCTCGTAATATCGAGGAAATCGAACAGATTGGGAAGACGTGCAAACTATCTTAGCACCGCAGCTATGACACCTGTACCCTATGCGAGTAATCGTATAGGCTGCCCAGAATCCAATGGCACCAGGACGCGGAGGAGCCTATGTTGGAATTACGGGAGCCGCAAAACATTTCATATCCGTTAGGTAATACTGGGAGTGGCTTGGTAGAAAAATGGTCGTCCCCAGTCGTGTTACGCCCCGGATGGAGGTCAGGCTTACAGATCTGAGGTCCTCTGCTTAACGCACGGTCGTCCTAGGACCGCACGGGGTTACTCGCCACCTATTCCCCACTAAGGATCGCGTTCCTATGTGATTGCAGAAGTTTCGATGGGCGCTCGAGATGGAGGCAATCCTACTAGCGATTCCCACCCCGCTACGCGGCGCTTATGCGGTTTCACAAATCTACTGGCTCATAACTACAAAAGTAGCCTCACGCTCGCACCCCTTTGAGGCGATGACTTAGCAGTTAGCTATAGTTGGTATTGCGGGAGTTGGTTCCCTGAACCAAGTCTAGCTGTCTCATGCTTCCTTCGGCTCCCTGGCCGACCTAAAGCCCGTACCATACTCAAAAGGTTGACTCACCACGGGGAACGCTTTTACACGGACATCCCTCGGATATCCTCTGACTGACGGTCGTAATGTACCCGAGCTGTCCCTCTTGGTTGCCCTGAAATCCCCACACACCGACGGGACACCCTACTTTGTCTATGCACATGAGGCTTCCACGGGCCTAAAAGGAGCGCCCCCATATTTGTTCTGTAGCACAACATACGTTACCTGAATGGGGTGGGTTCAGGAAAATTCGCGA
		</sequence>
    <sequence><taxon idref="Location_2_0_0|23.551705661812093"/>
			ATCCCTGTAATCCGCTGGCAAGGGCATAGTTGTTTGGCGTTAAAATCGGTTGCCATCGTACAGGTCGCGTACACTTTTAGACTTCTACCCAGCGTGCCCGCGCAGGCCTGTCCTTGTAATCTAGATTAGTAAGAGGAATAAGCATAGGTGGGGCTATGAACTGAATCGACAAAGGCACTAGGCCCCCGAGATAGACCTCAGCCTTAGCTGTTCACGGTTGGAACTCAAAACATTGTAGAATCCCGACGGACCGTTAAATTCAATAACCCCTGACTAGCGGGCGCGAGTCGGGATCCTAATCTTTTGGCGTTAATGGCTCTCTTGTAGCCAACTAAGTACCGAACCCAATTCGAGCCGCGCAGGTCGGCGCCCACTGTTTTACGGTTCTTTCTTCGTCTCGCAGCTGCGCGAGCGAGTGTCGATCTGTGCATTCGATTGTAATTGAGTAGTAGTCGGTAGCTTCTGTCCTCATTGTGTAGCTCTCCTGCACATGGGGACTGCACTCGACACCCATTTGTTATGCGTCATCTCCGCTAAACCAACCACCGGTGTGATAGACGAGGGGGTACGCAACTAGGCCCTGAACCCGAGACGGGCACCTGGAGCTGCAGTTAACCTGAACACCGGCTTCCAGACTGATTAGCAACGGGCTGTTCCTGGCGTTGCCCCCATAACCATGGCACATGGGGCTGTGACAAAGTTGACCGATATCTCCGGCACACAGGGACTCAGGCGTTAAGTTTCTGCGAGTGCACGCGCAAAATCGTAAAGGTTTCAAGTGTTATACAGCCGTTGAGCTGTTGGAGTTTCTATCTAGTGTCAATCAAAACTAGTCGACATAACACTTGTAGTGGAGCTTTCAGGGGCACTGTAAAAATGCCTACATACCTGGCACTGGTACGCAAAGTCAGAGTCCTCGCCAGTTGTATAGTGAGGCCTCGGTAGACAAACGGTCCACCGCCATATCTTAGGCCTATACGGACGAGTAGAAGGTCTCGTGCGAGGGATGAGATATACGCTGCTTCAAACTATTTCAAGGTACGTTGGAGGTCTATGGCGCATGCTTAGCCCGACTGCGATCTCATACAGGCTTACGTTATAGATGGAGGCCAGCATCTATTACTACCGACATATCACGCGATTTCTACACCTTCTGCTATGACTGGTAGTTAGTTCGATTGCGCGGGACGGAACACAGCACACTGCCTGGGCCCATGGATGCTACGTAACCATCCGACGTACGGCACAGCTAAAGTCCACGAGGGATGGCAAGCCGAGTCGGGTCGGCATGGGCATTTTGATCACGTGGGTTGGGCGCCGGTTTTCGTCTCAATGTATGATCATGCTAATGATTCCATAGTTCTTTCACTACTCACTAACAGTTCTATTGCAGGTGTCCAACAGGATGGTATACTGCGCGGGACGGAGGTTGCCTATTGCAAGGCCGATTCGCCCTCCGCCAACAACTCGAGCGGCATGCTTCATACCGCTTGGTTCAAAGCCCACGGGGCCTGCACTTTATACGAGCTGCTAACGTCATTAGTATGGGGAGATCTTGTTGGCCTGCCCTCTCACAGACGGGCATCGCCAAAATCACGTATCTCCGACAATTTCACTAACGCGCCTATATTGTTCCCCTAAAACAGAAGGCAGACCTAGGGGGGATCGAGACATAGTCCTAGGCCATACCTTGCCCCCGCGCACGTCCGTAGCACTGTCGGCATTGCCAATGGGACCTTCGCTCACAACAGTAATTTTACCCTCTCACACAGGTGCCCGTCCGTCGACGTGCAGCCAGTGGTATAGAAATTGCTTTCGGTCAACAGCGCGTGCTCGAAGCGGAACTTTTAGGATGTCCTGGCCGTGAGCTCCTCCGCCACCAGTGAAAAGCGCCGTAAGAGAAACAGTTACAAATACACTGTCCGTTGGCAGGCGTTTACCGAAAAGAGAGGGCGCCGTAAAGCGCATCTCATTTCTATCGACTACCTCCGCCCCTAATGTACAATCTGCCTGGCTGTGTGGTGGCAGATAGAGAAGCATCTGCATCAGAGGGCAGCGTCGCGTAAATGAGACATGATTCTGCGTGGTACGCTTAAATAGTCGTATTACTCCCAAGAGAAGCACAGCCGGTGGTTATAGCAAGCAATGATTGTCAGGGCTGGAAAGCATTTACCCCCGAGAACATCCTACTTGGTCTGCGCAGTCGCAGCTTGGAATGACCGGAGTTAGCCTGACGCACTCCCTGGATCCTCTGTGACTGTTATTACTCAGGCATCTGCACTTTAAAACAGCCCAATTTACCCCGCACGCAGACCGGCTGGATTCAAACAGGTCCCTTCGGTCGAGGATTATTCATGGCCGCAACTGTGGTTGCACTATGCAGGTTGATGCCACGTTATGGGCTCAATGTCTTCTAGGGGACTTCGCCCAGATCCAGTATGCATCAAGAACGATGGCGATCAGTAGATCGTGGGCCGATGCCTAGGGAGGGCGTGAGGCGGTCCTGGCAAGGGTGTTTCCCGGAATTTAGCTAGGCACAGAAAATTGTCTCGTATGGTCTTTGCTTCGTTAAAGTACTCCCCCGTAAACACGCGGCTAATTAGAAATGGCACAAATTAGTCCTATGATAACGGAGCCCAGAGGCTTCATTTAGTTATGATCGCCAGCTTGCGTGTGTGAGACGACCGCGCGGTAACAGCCAATCTTCAGGGTGCAAGAAGCTACTCTCACTACCTCGTAACGTTGCTGCTTTCTTCGTGAACTCGGACTCCGTGAGGTTTATTAACTACTTCGCCGTAAGGCCATCCCATACAGGTAATGAAAGTTACGGTACCGCGAGACGCGGAGTTAATTAAAATGTCAGAGGTGCTTCTGAAGTCACCAGTGGCTAGAAGAAGTGTTCAGTATTCAACTCGGCAGTTCGAGGGTGAATCCAACTTGCGCGGTTGCCGGGCGGGCGATGGGAGCTGGCCACCGTGACGGACGTGCTTTCAAATTCTTCCCGACCAAAGCTATCGTGAATCGTCAGCCTTAAATATTGGTCTAGACTTTCCCAACGTTACGTAAATCTAGTTGAACAATAATTAGAATCCACCGATTGGCCGCATGCCCGTATCGCCGCAAGGTGGCGCTGCAGGAACCTAAATTGTAGGTACTGCCTGGAGCGCAAAAGTACGTGAATTAAATGTAGAACATTAGCCGCCCTCGGCGGCATCAACCAGACGCCTGCACCCAAGATTAGGCCTACGCATGGAGGTCACGCACCCCCAACGCTCTGGTCGCGCACAACTCGACCTCGATTCAATTGGCATCTCATCCATACGATGACGTTGCCTTGTGAATAAAGGGGTACATCGAGATCTTGACCCAGGCGCGGTTGCCGGTCGTCCATAGAAGTCATTAGAGGCCCGCTAGAGATCGTGCGGCTGGTTGCGGAATCACGTTCTACCATGGACACAGCCTATGGGTTTTCGCCCAAATAGCTCGGGACGATCTACTCGTTAAGCTGTTATGTGGCTTTCCTGAGATTCCTAGCCCGAGCGCGGCTGGGTACTGCGTTCACATGTTGCACTTTTGTGCCTCCAAGCCAGGCCCATTGCCCCCCTCCCGAAGCAGCCTCAAGAATCAAGGGGTGAAAGGAGTCTGACATAATCAATATTCCGTGTGATGCGTTCGTACCCAACTATTTAAGGCGCGCTCCGGTACTCCTCGGCGTTTGATGAGCACGAATCAAAACGCAAACATACAGCAACAGCTTATCATCAATACTAAAACAGGGCACGAGGATTACGTTGGAGGCCCCATATTTTCTGTTAGGGAGGCCTCCATATCTAAGAGCCGCTAATTTGTCGACGACTTAGCTTACACATTGCAGCATCCATCTGATTGTATTGGGCTTTGAGCTGTCGGTGACAGATATAAGAGTTGACCTTACGAGGTCTGAGAACAGCTGTGCCGTTTTGCACTGAATCCAAAAAGGACCCGGTAGCCCCACTCTACTTAAAAATGTACGCACCTGGAGGACCGTCCTATCGGTATCCAGAGTATCTTAAACCGCCGCGTTAAATATGCCCTCCGCCTAGCCGTTTCGGATGACGCCAGATGATATTAAATATGAGTGGGGCCTGTGCGACTCGGCACAACTTTGCGTTCTTAGATCAAACGAGTTGAAGGCGTGGAAAAACGGTCTAAGATTCGAACATCACGTCACATCACTCTTCAATGTCCATTGTATGATGCAGACATGATCGGCTAGTGTGCTGTGTCTCTCATGTCAGATTGATTACCGCTTAATGCTGCAACATATGGGGTTTTCCCTTACATTTCCAGAATGGCCCCCGTCAATTGCCTTCTTTATAACTTCACAACGACCTCGTAACGCATCCAAGGGATAAAAGTAGACAGACCTTTCCACCTACACCTTTTGGACTGCGGGAGGTTACAAGTCCCCGCCCCAACGATTAGCTTAGTTTAAGATTGAACGTCAGGCTCCTGGGCTGACGGCAAGCTGCCGCCATTGCCACGACCGCCCCCCCTCACCTAGATACAGTATTTATCGCACTTAGCTTCACCATCAAATCTTGCAAAGAACCATGCGCCCGTAGATCCTTAGTTATTGAGTCAGGATCCGCCCCCGTCCATGAATAATCATTTCAGTTCCGCCATATTATTATCGAGCGGCGAAACAGCGAGCTAGTCTGAGTAACCACGAACAGTACTTAACCTCTTCCAGCGGCGTATGGCGGAGATCGGAAATGGAGCAGTTTATGCATCTCTTCCACTAGCGCAGGCTGGTGTCCAATCCGCTTCCGACCCTCACTCCCAGGCATCAGCTCCGTACCGTTTGCCTATAAAAAGTTCCGCCAATTTTGTATGGAAACATACGTGGAGTTTCTAGCTGCAGAGTTAATATCTGTGCGCCAAACCGACTTTAGTTTGTACTTTTAAGGCCTCTTGGAGTTCTACACTTCTGGTCTGAGCGGCTCAATTCGATTGAGTCGCTACTGCGCTGAGTGCGTAAGCGCGAGTGGCTGGATGAAACGTGACAGAACAACCGACAGACGTGGGGCATGTATGCAATAGTTCATACGACTGAATTCCAAAGACGCACCATGCATAACATTCGCGGATAAACTCATTTGTTATCTAAGGAGCATGCCCGGACATTAGCTCCGACTTATTAATGCGTATTTGACATAGTACCTCAGCTCACTACAAAGAACCCGCAAGGGGAAGCTTACTCGCCGAGAGGTCCTAGGACATCGAAAAAGACCCAGGCCAACACCATGAGCGCGTCGTCTGTCATCGGGACAGGGTCCGACATAGTGGTCTCGGTACTGGAGGAAAGCCGATCCGGGCTGTTTAGGACCGAATAGGTCCCTCCGTGACCCACCTTATCTCCAACGTCTTGCGTACCTTAGTAGGACCATGCAACCCGGTATTCTGCCCACGAATACGTAACTATTCTTATCATGGTGGGACCGACGGACCATCGGCCTGCTCATCAGCTTCGCAATAACACTCTGGGTTATACCTTTTATTGAAAAGACGTCGACCACCATCAAGGAGGCGCTTGTTGCATTCCGACGGCATTACGGCAACCTAAGTGATCAGCATCATGATGAAGATAAACATTCGGGCGGTATGGAGTAAGCATGCCTGGCATCGCTTTATTCCATGCTGCCATTTCCATTACTGTGCGACTCAAATCACGTCCTATGGGCGTCCGTGTATACGAACTGTGCCCGGTAGGGAACCCGGAAGGTCATATTCGTCGGTTACCAGGCATCTCCGTCTTGCCTCGGTACAGCCCACGAAAATCATCAGTAGTGCGCAACTCTAGCCGCCGCATGATATTACATGAAGGACATGTTTCCTTGTATATGCATTACGTAAAACAACGGTCGTCTATGAACCCGTGTAACGCCGCCACGAGCTTTCTGTTGTGCTTGACCATCCCCATACTTAAAATGCGCGGGTGGCTCAGACGTGACTGTATACTTGGATCGCCTTGACTCTTACTTTGCTTTGGTAAGAGATCGACAGTTCCCGCAATCTAGACTCCTTAGATATCTGGCTGGGCAGTTAGATCTCTAGGACGTAAATAACAGAATGAGGTCAACAAGCTGGAGCTTGCCACCTGCTCAACCCGTGCAGCATTAAACCCAATCCCAGTGGGCAATAGGGGATCTGCGTAGCTTTACGGCGCACAGTTCACCAGGTGCAAGCATAGCCACCGGGTAAGAAGGGTAGTGATGAGGAGACGGTGTTATTGGGCAATATACTACGTCATTGACCTTCCCACGCGCAACCCTACCCCTTTAAAAATATCGTTAGGTATGTAATTTGCATGGGACGTTGCCGAGTCGTATGTATCACAAGTCCTCGTACAATTATAATTTGCGGTGTGAGGTCACTGTGCGCGACCCTTTTGAGTGCCTACAATATATTCAGTAACTACAACACTGTCTATCCTTGGTATTTACCAGATGAGAGATGAACCTGTTCGATGAAAAGTTCGGTAATTGCGAAGTCTTTGGTTTTTCTATCCATTAAAACTAATCAGAGCTCAGTATGTTCTAACTGCCTATGCAGTACCGGAGAAGGAGACCGAGCAGAGCGCCACTCTTACATATTCGCGGTTGTGCCCTTTGCTACCTGGAATTTTCGGGGCTGTATCGATCGGTGGCAGCAATGAATTATAGCTTCCGACACCTGAGCCACTCGTGGCCGGTCGAGGGGTTACATTCCCGTAAGAGCTAGCCGACCCAGCGGTCCTCTTCTCCTAGTTCGGGAAATCCCGTAGCAGATTGATGAAGGTCGTACTAAGATATTATAGATATGGCAGGACGTCCACGGAGAAATCAAACCAGTCGAATAGGAGGAGTCACGTAGTTCTCATTTCATTGGCGTGAAAGAAGCCAGTTTGAAGCGTCCGCCCTGGCAACACCATCCCAAATTGTCCGACGGAAGCACCGGTGCCGTCTTGGCTTTCGTTGTCTGTAGCTAGCACCTAGGACGGCCTACATCGCCGATGATGCTCGGCTACACTCCTCTTGTCCTTAGAGTGGATCGCCTTATAAGGACAGCAATGGGTAGACATTTCCAATCTCGCCACCCATGAGCATAGCTGTGATTAGGACCCTCAACTATTCATCAGTTACCACAAATGGACTCTACGTATCGGATCTAATGTTCCCGAGCCTTGTGCGTGCTTAGACTGCCCGACAAAGGTCCTCCGACCGTATCCTGGGAACTCCTGGACACAAGTTATACTACCCGTCCACAGGTGTGTCTCTTAACTTATGTTGGCCCTCGGATCCATGCTTAGCGTCTGCCTTCATTCAACACGTTTTCTACTATATTTCCGCGCGCGTTCATACCCACTTACAGGGTGAGTTCAGCGTTTCCGGGGAATGAGGTCAGGCCAGGATTTCATAGACTAGGAGCGAATGCCCGTCCGCCTAAGCGGGCATAGTGCTGCAGCCGTGTAAGGTCACCGCAAGCTCTAAACTAATCATGAGAAATCACCCACTGTCCACACCCGATTGGAGTTATCATCATACATTGAGTTTATATGATTAAGCCTGTGTGAGAAACGAACTCGGTCAGTTCAACAGAAGCGTATCAGCTATGGGGGTTTAATTCAGGTAACTCGTCACTTTCTCTGTGGCAGCAGCCTGAGGCAAACTCAGGTGCCGAAGTCCATGGTGCAGCTTAGTTCCACCGACTTGACGTACGGGGGAAAGGATCTCGCCTACGTGTGCCGGATATCGTGCTATCCAATGGAGCACTGCACTTGAGCATACCGCACGCCCAACACCAATATCAGGTCTAGGCGTGAAATGTCTGTAAGCTGACGATATATAGCGCCTTCCGCCGCATCTACTAATATAGAAAACTAACCTTAGGTCTTGAATCCATTGAATGAATCATGTATAGTAGAAACAAGGTATAACTCAAGAATTTAACTAATTCCACCTCCAGGAGTGTCCGGTTATAAAGGACGGACTAATTTCAATAGTAGTTACAGAAGCCTCCTTCGTCGACCGCGGCGACTACTTGTGTTCTAAGGAGGCATCGGTGAGCGAGGCTGGTCTGAGCTAAGATAGATTCGATTGTGCTCTTATCTATTGGGTTGTCCCATAATTGCCAAGTCATTTACTAGGAGTACCGCCTCTTTTTCATCTAAACACCGGAGAGGAGCGTTTAGCGACTCCTCAACTACTTGTAGTCTTCTCGTGTCGGGTCGAGTAAGAAGAGGACGCGTACACTGTGATAATTCTAATGGATTGTAATTTTGTAGGCACTCGTATCGGGTGCCATAGAGTCCCTGGCACAGCCTGCGCGGCCCTGTTCCAAGACTAGTCGCCACACAGAAAGGCGTAGCAATATCGGTCACGAAAGGAAACGATAAATATGTGAACTAGGTGCATCGCTCATAAAGATTCTTCAAACCGCTGTCGATATAGTAGTCGCAACAGACCTCAACTGTGCGAAAGCAGACAGGCAGATCTCTCATAACAGCACCTATGCTGCGACGCGGTGAGATTATCTCTCGAAAAGGTCCCCCACTATATACGTATGCATACACATTGAGGATATTTTTGGATGTAAGTAACTTTGAAGCGCTGAAGTTAGAACTCCAGTTATTGTTGACGCGGTTTCTGCAGCGCATAAACAGCGTTGGCCAAAGGCTCTACTAAAAGCGTCTGGCTGATAATGAAGCTGTGTCTATGAGCGCGGAGTAATAAATTGTCGAAACTTGACAGCGTCAAAAAGGCCGACATGCTCCGTTGGAAACACTCTGTGCGTGTATATTCTACACGTGCCAGAAGAGAATCGCAAGGGTGACCCCTCGGTCCGAGAGTTATTCACCCCGTTTCTGTCTGTACTACCTGTCACCCTTCGAGGGTGGCCGGGTATGCGACCCGTCTACGCTCGTTCTTCAGGACAACCCCACGATAAACTTTCAGCGACAGAATGCTCTTGGTGGGCTCTTCCTCGAGTTAGAATGAAATGTAGTGGCCCCTTCAGGAATAGCTATACGGAATGCTCCGGACCCCCCGCCTCGGGATACGTTTAGTTAAGTCTGGATTTGGTAAGTAACGAGCCTCGCCAGCACACGTTTTGTACATCCTATCTACAATCTATATCCGTGACCTGATAGTCGATCCTTATGGGAATGTCAGTCTACAGGCCTCCCTAAGCGTGCCACGTTCTTCCAGTCAATCAGAAGTCCCAGCTTTGAGGCTGCGCTACTAGAAAATCGACTCCGATGAGCACCGGGCAACCCTCTAGTCAAAGGATCCGCTCCAGCCCCGGGTATTTCCAGAGCAAGCTCGGACGGCAGCAGGCATGTGTCCGACAGATGCCGGGATGCCATTGCTGGGATGGTCCCGGCCCGGATCTATAACCTTCCCTTCCGGAACCTGTCCGGAGCGTTACCACTTGTTATACAGAAGGTCCCCGTTTACATAAACGGGCTGCAGTGACAGCCGGCATCCCGGCCTACTACGAGTCATCCAAGCCCGAAACGCTGAAGCATGGTGTCGATTTGGGGATTGTGGTTCTGCGCTCTGATCGCGACAGTGCCAGGCAAAGCGGCAACGGAGCATTGGCCGCGGCGGAACGAGTCTGTGGCCGGTCATTCTCTATATTATATGGTGAGTGGTAAGTAACCTGCCTGTCAGCTAGGATGGTTACCGTGTGCACCCCACACGCAGCATAACAGCCTGGCATAAGCAAGATCCGAACGCGCCAAGGGTTTTGAACTATTCAAGCGCTAGCGCACCCTGATTGTATATAGTAGTTGTATGGCCCTACATATGTTGGTTTTCGAACGCACTACTGCACCATCGACTAACTCTTTCTGAAAACGGCCATCCGCCCTGGATCGTACACCGAGTCTCGCCATTACGACGGTACAATATTACGTTCTTGTGCATTGAACAGCGCTGCAACTACCGCTAGCGTTCGCCTATATGTCTATCATCAGCGGGCGATTGGATCCTGGAGAACCAAAACTCGAGACCGGGACATAAACTGATCACGGCTACTGTGCTTAAAGTCAAGTCGAGCTTTATCACAGGCCGTAGCGACGTTCCCTTCTTCGCCTTTAGACGATCCTGTTTTCTGTCGAGCTTACTAGTTGGGGTTCATAGCGCGCGACATCAGATCCCCCGGATGAGCACTTTAACGCACTCAATAGGTTACATCGGCCTGCCGGCGCATAAACCTAGTCCTGTGGGTCGACTTTATCTCCCCAGATGGGAGTGTAAGGCACCCTACAACGCGTGGTCGGTTTACCACAACCCGTGTAGTCGTGTATAGGCCTACGGACGGAGGATGCACACTCAGCAGATGCTTACGGTTCCCCGTGCGGCGGCCATATGAAATGGGGGTGAAGAGATACGTACTCCTCACCTATCTTCCGTGGATTAATGATAGATATTCATGACGACAGAGGGCGAATGTTAAGTCGTTAGCCAGGAGTTCGAAACCTGGCATTGTGACCTCCACACACTTTCGCCCATACAAGGATCCACTCCCCGCCAAGGTCCTAAGATAGTGGGATTATATTGGCCAGCGATTGTGTCACAAGTCAATTTGTAAGCCTATTATGTCTCCCGCGAACCGAGGTGCGGAGTTTTACGGAACTACGGCTGAAAACGGCCAATGTAGTCAAATAAATAATAATTGGTAGTTAGCCATAAATATTCTGTCTCTCAATCTCGCATCCTTTCTTCAGTGCATGCTCTAGTACCTGAAGAGAGGACCTCTACTCCGAGGTCGTTTTCGACTCTTTGTATGCGCAACAGCACCCCTCTCGACCAGCACTCGGGAACTACTTATGGAGGGTCACTGAAACGGTTTCGGTTTGGTGGTGATTCACACGCCAAGAAGAGCGTACCAGCCGTTGACACTGTGTTATGGGGAGATATGGTTATCAAGAGTAAGTCTTTTGCCAGTCGCCGGTACTTACTGCACGGCGTCACTCACGGGTCAACAGCGACTTCTGGTCTGGCGGGCGGGAGTCACATCCGGTGATAGTGCTCGACTGGCAGTGTTGAGACCCCCCGCGATGGATGCAGTAAAATGCGCATGACCACGTATTATGACGGTCTTAGTGGGGGCTGAGGTCAGTCGTGAGTGGTGAGTGCAGATTTGCTTGGTCGCTGCGTCATCGACCGCTCCTCACATTATACCCTTGGTGGATTATAGACGGGATAGGGAAGCTTCATTCCGTCAAACGTAACCCTCTAGTCATTTTTAGAGTTAGGAATATACATAACCACCAGTTCTTCATCACCCGTCTGACATCTTGCAATGTGAATCCACAGTGAGGCTTACAAAGCGATCGAGGGCCTAGATACTGTAGATCGTTTTCTACCAGGCAATTAAATGATCACAACTGCATAACCCATCGCGTTACGGTCTAATAGTTTATGCGAATATCATGATTGCGAGCCGCTCCGGGTCTGCCGCCGCGGTGATGTCCACTAACGCGGCTAGGTTGTGGAATTATTTACTCATATATTGCGACACGATAAGGCATCCTTATCTAGCCAACACGGCCTACAATTGAGGTTAGTATGTCCGACGGTTCAACTCGCGTTCAACCATGTACGGGAACGCCCGACAGATCCTCTAGAGTGAGCTTGGGTGAAAACGTACGGACTCTGTGCGTGGCTGCACTACTTTTTTTCCTTAAGTTATCTACCTACGCTCATTGACCCATTTATTACCAAGGCCAAGCACGCTCCCGACGCACCGGGATGATCCACATGTTAACCCTCATGCCGAAGAACTCGCGAGTCACGCACGCCAATGGCCTTTAGATCGTGAGATCTTTAGAGCACTGACCCTGCACTAAGATCGCGTGCACATTCTAGGGAAGGTGCCCCCGTCACACCTACTCCATCCAAACTCAATTTTGGTTTTAGGATAAGATTGGAAACACCCGATCCCCCACTTATTTGATAGCCCCGAGTTCCGAACTAACTTTCGTCCACATGTCTACGCTTAACGGCTATCCAAAGTCTTCCTACGGGTATGCCGCTCAAGATGTCGATGTTTGGGATAATTGTCAGGACCGATACATAGCGACCCCCCACGAGCGCCTGGGGCACGCACAGCCTACGAAACATGTGTCACGAGGCAATCACCCGGGCAGCCACGTCACGCGGGGAGTGAGAACAGACACTGCCTTTTCTGTAAGCGTCTCCACAGAGACTCACATAGTGTTGAGAGACTTCTTTACTGGCGAACTGTTTCTGTTCGTCAAACAACAAGTGCGAAGTTTTCTAAATTTCAACTGTACGTAATGAATGCTCAACAACCCATTGCACAACTTCCCCCATGAGTTAAAGTCATTTAACCGGGTGAGACAGGTTATGGACTTCGGGGTCTCTGCTCCGGAGCTTTCCTATGCACGTATCTGTACAGCCAGGTGTGTTTCGAAGACGTCGCTGTAGGAGGTGACACCGGTTCCAGGCTTTCCCCCAACAGAATTGGCGCATAGTTGTCACCTGAATGTTAGGTGCCGGGCGAAATGGGGACTAGGCAGAACATATTAATGACTGTTTAGCGAGTACAATTCAAATCCATTTTTCATCAAAGGTTCCCAACTCTCGTTTAACCGGTTACGGGTGCAGTGCAATAGTGTCCTTGTCATAAGGGCGATCGGCGTCGTGTCCCTAGCCACGTTGTTATTAGGCGTCAGTGCTCGGCTTGACGTCCGCCTCTACAGGCAAAGCGTATTGGGGAGCCGCAGGTGAGTGGCCTGTAACCTCTCTCTTAAACGAACCTAGGAGCACACGCCGTTGAATTTAATTATAACCCGTTAACTAGAAGGCTGGGTATTCGCCTGTTAGGCATTCCAACTTACCGGTCGCGAATCCTCTCCTCCTAGGACTGGTTACAGCGATGCACATCTCGTCGTAACTCTAACCATGAGTACAACCTACGGCCACTATCCCCTGCTCAGAGTAGGAGGTCAACTGAGCCCCGCCCGTTAATCTTCCATTGAACTCCCCCAATGGCAAAAGAGATAGGACAGCGGCCTAGACGCGGAATAATGGGAGGGACGCCCTTCCTCTGTTAACATGGCATAATACGAGAGTCGGAGTGTGAGTCTGACGTGTAGTTGTCATGTCTCGCAATATCGAGGAAATCGAACAGATTGGGAAGACGTGCAAACTATCTTAGCACCGCAGCTATGACATCTGTACCCTATGCGAGTAATCGTATAGGCTGCCCAGAAACCAATGGCACCAGGACGCGGAGGAGCCTATGTTGGAATTACGGGAGCCGCAAAACATTTCATATCCGCTAGGTAATACTGGGAGTGACTTGGTAGAAAAATGGTCGTCCCCAGTCGTGTTACGCCCCGGATGGAGGTCAGGCTTACAGATCTGAGGTCCTCTGCTTAACGCACGGTCGTCTTAGGACCGCACGGGGTTACCCGCCACCTATTCCCCACTAAGGATCGCGTTCCTATGTGATTGCAGAAGTTTCGATGGGCGCTCGAGATGGTGGCAATCCTACTAGCGATTCCCACCCCGCTACGCGGCGCTTATGCGGTTTCACAAATCTACTGGCTCATAACTACAAAAGTAGCCTCACGCTCGCACCCCTTTGAGGCGATGACTTAGCAGTTAGCTATAGTTGGGATTGCGGGAGTTGGTTCCCTGAACCAAGTCTAGCTGTCTCATGCTTCCTTCGGCTCCCTGGCCGACCTAAAGCCCGTACCATACTCAAAAGGTTGACTCACCACGGGGAACGCTTATACACGGACATCCCTCGGATATCCTCTGACTGACGGTCGTAATGTACCCGAGCTGTCCCTCTTGGTTGCCCTGAAATCCCCACACACCGACGGGACACCCTACTTTGTCTATGCACATGAGGCTTTCACGGGCCTAAAAGGAGCGCCCCCATATTTGTTCTGTAGCACGACATACGTTACCTGAATGGGGTGGGTTCAGGAAAATTCGCGA
		</sequence>
    <sequence><taxon idref="Location_2_0_1|32.61653230220578"/>
[truncated: 350,502 more chars]
