# Supplementary material for: Epidemic Reconstruction in a Phylogenetics Framework: Transmission Trees as Partitions of the Node Set
Source: PLoS Comput Biol. 2015 Dec 30;11(12):e1004613. doi: 10.1371/journal.pcbi.1004613 (PMC4701012; doi:10.1371/journal.pcbi.1004613)
Supplement: S1 Data — BEAST input file for all WHC analyses of all simulated datasets. (ZIP) [file pcbi.1004613.s006.zip › S1_Data/wcc_X_2_prior_6.xml]

<!-- Generated by BEAUTi v1.8.0 Prerelease r5934                             -->
<!--       by Alexei J. Drummond, Andrew Rambaut and Marc A. Suchard         -->
<!--       Department of Computer Science, University of Auckland and        -->
<!--       Institute of Evolutionary Biology, University of Edinburgh        -->
<!--       David Geffen School of Medicine, University of California, Los Angeles-->
<!--       http://beast.bio.ed.ac.uk/                                        -->
<!-- BEAUTi output modified for transmission tree reconstruction by OldMacDonald 4-->
<!--        by Matthew Hall, University of Edinburgh-->
<beast>
  <!-- The list of taxa to be analysed (can also include dates/ages).          -->
  <!-- ntax=50                                                                 -->
  <taxa id="taxa">
    <taxon id="Location_2_3_1|30.092571523712042">
      <date value="30.092571523712042" direction="forwards" units="days"/>
      <attr name="caseID">Location_2_3_1</attr>
    </taxon>
    <taxon id="Location_1_4_0|35.23291139036045">
      <date value="35.23291139036045" direction="forwards" units="days"/>
      <attr name="caseID">Location_1_4_0</attr>
    </taxon>
    <taxon id="Location_1_1_0|21.104879384510397">
      <date value="21.104879384510397" direction="forwards" units="days"/>
      <attr name="caseID">Location_1_1_0</attr>
    </taxon>
    <taxon id="Location_4_0_1|34.09603218349244">
      <date value="34.09603218349244" direction="forwards" units="days"/>
      <attr name="caseID">Location_4_0_1</attr>
    </taxon>
    <taxon id="Location_1_1_1|25.968271984597784">
      <date value="25.968271984597784" direction="forwards" units="days"/>
      <attr name="caseID">Location_1_1_1</attr>
    </taxon>
    <taxon id="Location_2_0_0|34.02083840928487">
      <date value="34.02083840928487" direction="forwards" units="days"/>
      <attr name="caseID">Location_2_0_0</attr>
    </taxon>
    <taxon id="Location_1_4_1|29.177177033862854">
      <date value="29.177177033862854" direction="forwards" units="days"/>
      <attr name="caseID">Location_1_4_1</attr>
    </taxon>
    <taxon id="Location_1_2_1|31.559584760708994">
      <date value="31.559584760708994" direction="forwards" units="days"/>
      <attr name="caseID">Location_1_2_1</attr>
    </taxon>
    <taxon id="Location_0_3_0|34.512947620340874">
      <date value="34.512947620340874" direction="forwards" units="days"/>
      <attr name="caseID">Location_0_3_0</attr>
    </taxon>
    <taxon id="Location_0_2_0|32.534883277311536">
      <date value="32.534883277311536" direction="forwards" units="days"/>
      <attr name="caseID">Location_0_2_0</attr>
    </taxon>
    <taxon id="Location_3_2_0|30.88778393874958">
      <date value="30.88778393874958" direction="forwards" units="days"/>
      <attr name="caseID">Location_3_2_0</attr>
    </taxon>
    <taxon id="Location_2_1_1|25.439156359653907">
      <date value="25.439156359653907" direction="forwards" units="days"/>
      <attr name="caseID">Location_2_1_1</attr>
    </taxon>
    <taxon id="Location_2_2_0|27.60419935594485">
      <date value="27.60419935594485" direction="forwards" units="days"/>
      <attr name="caseID">Location_2_2_0</attr>
    </taxon>
    <taxon id="Location_3_3_1|36.363258605284955">
      <date value="36.363258605284955" direction="forwards" units="days"/>
      <attr name="caseID">Location_3_3_1</attr>
    </taxon>
    <taxon id="Location_4_0_0|33.867308651243945">
      <date value="33.867308651243945" direction="forwards" units="days"/>
      <attr name="caseID">Location_4_0_0</attr>
    </taxon>
    <taxon id="Location_4_4_0|27.631090777732183">
      <date value="27.631090777732183" direction="forwards" units="days"/>
      <attr name="caseID">Location_4_4_0</attr>
    </taxon>
    <taxon id="Location_2_4_1|33.676274478068976">
      <date value="33.676274478068976" direction="forwards" units="days"/>
      <attr name="caseID">Location_2_4_1</attr>
    </taxon>
    <taxon id="Location_4_3_0|40.893550868428505">
      <date value="40.893550868428505" direction="forwards" units="days"/>
      <attr name="caseID">Location_4_3_0</attr>
    </taxon>
    <taxon id="Location_0_1_0|20.919036717378173">
      <date value="20.919036717378173" direction="forwards" units="days"/>
      <attr name="caseID">Location_0_1_0</attr>
    </taxon>
    <taxon id="Location_3_0_1|22.73661694754743">
      <date value="22.73661694754743" direction="forwards" units="days"/>
      <attr name="caseID">Location_3_0_1</attr>
    </taxon>
    <taxon id="Location_1_3_1|36.07009373368738">
      <date value="36.07009373368738" direction="forwards" units="days"/>
      <attr name="caseID">Location_1_3_1</attr>
    </taxon>
    <taxon id="Location_2_3_0|31.155658292870704">
      <date value="31.155658292870704" direction="forwards" units="days"/>
      <attr name="caseID">Location_2_3_0</attr>
    </taxon>
    <taxon id="Location_4_1_1|25.768283653661452">
      <date value="25.768283653661452" direction="forwards" units="days"/>
      <attr name="caseID">Location_4_1_1</attr>
    </taxon>
    <taxon id="Location_3_3_0|36.08054044224461">
      <date value="36.08054044224461" direction="forwards" units="days"/>
      <attr name="caseID">Location_3_3_0</attr>
    </taxon>
    <taxon id="Location_2_2_1|28.02326663912914">
      <date value="28.02326663912914" direction="forwards" units="days"/>
      <attr name="caseID">Location_2_2_1</attr>
    </taxon>
    <taxon id="Location_2_0_1|25.008930301978868">
      <date value="25.008930301978868" direction="forwards" units="days"/>
      <attr name="caseID">Location_2_0_1</attr>
    </taxon>
    <taxon id="Location_4_2_1|26.210480824856713">
      <date value="26.210480824856713" direction="forwards" units="days"/>
      <attr name="caseID">Location_4_2_1</attr>
    </taxon>
    <taxon id="Location_1_2_0|29.49115469842352">
      <date value="29.49115469842352" direction="forwards" units="days"/>
      <attr name="caseID">Location_1_2_0</attr>
    </taxon>
    <taxon id="Location_3_4_0|42.615139774340264">
      <date value="42.615139774340264" direction="forwards" units="days"/>
      <attr name="caseID">Location_3_4_0</attr>
    </taxon>
    <taxon id="Location_0_1_1|24.847356336073766">
      <date value="24.847356336073766" direction="forwards" units="days"/>
      <attr name="caseID">Location_0_1_1</attr>
    </taxon>
    <taxon id="Location_1_0_1|27.723690215746053">
      <date value="27.723690215746053" direction="forwards" units="days"/>
      <attr name="caseID">Location_1_0_1</attr>
    </taxon>
    <taxon id="Location_4_3_1|33.30470087720522">
      <date value="33.30470087720522" direction="forwards" units="days"/>
      <attr name="caseID">Location_4_3_1</attr>
    </taxon>
    <taxon id="Location_3_2_1|28.2692453091494">
      <date value="28.2692453091494" direction="forwards" units="days"/>
      <attr name="caseID">Location_3_2_1</attr>
    </taxon>
    <taxon id="Location_1_0_0|14.346544697940487">
      <date value="14.346544697940487" direction="forwards" units="days"/>
      <attr name="caseID">Location_1_0_0</attr>
    </taxon>
    <taxon id="Location_3_1_1|35.40553560905711">
      <date value="35.40553560905711" direction="forwards" units="days"/>
      <attr name="caseID">Location_3_1_1</attr>
    </taxon>
    <taxon id="Location_2_4_0|37.2117167536013">
      <date value="37.2117167536013" direction="forwards" units="days"/>
      <attr name="caseID">Location_2_4_0</attr>
    </taxon>
    <taxon id="Location_4_4_1|33.76950817013587">
      <date value="33.76950817013587" direction="forwards" units="days"/>
      <attr name="caseID">Location_4_4_1</attr>
    </taxon>
    <taxon id="Location_4_2_0|30.175505729386348">
      <date value="30.175505729386348" direction="forwards" units="days"/>
      <attr name="caseID">Location_4_2_0</attr>
    </taxon>
    <taxon id="Location_2_1_0|34.531924941903426">
      <date value="34.531924941903426" direction="forwards" units="days"/>
      <attr name="caseID">Location_2_1_0</attr>
    </taxon>
    <taxon id="Location_3_4_1|34.599949912425004">
      <date value="34.599949912425004" direction="forwards" units="days"/>
      <attr name="caseID">Location_3_4_1</attr>
    </taxon>
    <taxon id="Location_4_1_0|22.369302273327975">
      <date value="22.369302273327975" direction="forwards" units="days"/>
      <attr name="caseID">Location_4_1_0</attr>
    </taxon>
    <taxon id="Location_0_0_1|23.946367341319018">
      <date value="23.946367341319018" direction="forwards" units="days"/>
      <attr name="caseID">Location_0_0_1</attr>
    </taxon>
    <taxon id="Location_1_3_0|33.124563325809575">
      <date value="33.124563325809575" direction="forwards" units="days"/>
      <attr name="caseID">Location_1_3_0</attr>
    </taxon>
    <taxon id="Location_0_3_1|26.41614610646273">
      <date value="26.41614610646273" direction="forwards" units="days"/>
      <attr name="caseID">Location_0_3_1</attr>
    </taxon>
    <taxon id="Location_0_0_0|20.496378468988603">
      <date value="20.496378468988603" direction="forwards" units="days"/>
      <attr name="caseID">Location_0_0_0</attr>
    </taxon>
    <taxon id="Location_0_4_1|37.512199459267244">
      <date value="37.512199459267244" direction="forwards" units="days"/>
      <attr name="caseID">Location_0_4_1</attr>
    </taxon>
    <taxon id="Location_0_4_0|45.10342078111161">
      <date value="45.10342078111161" direction="forwards" units="days"/>
      <attr name="caseID">Location_0_4_0</attr>
    </taxon>
    <taxon id="Location_0_2_1|30.47225898399623">
      <date value="30.47225898399623" direction="forwards" units="days"/>
      <attr name="caseID">Location_0_2_1</attr>
    </taxon>
    <taxon id="Location_3_1_0|32.65083849598655">
      <date value="32.65083849598655" direction="forwards" units="days"/>
      <attr name="caseID">Location_3_1_0</attr>
    </taxon>
    <taxon id="Location_3_0_0|11.614204303906208">
      <date value="11.614204303906208" direction="forwards" units="days"/>
      <attr name="caseID">Location_3_0_0</attr>
    </taxon>
  </taxa>
  <!-- The sequence alignment (each sequence refers to a taxon above).         -->
  <!-- ntax=50 nchar=14000                                                      -->
  <alignment id="alignment" dataType="nucleotide">
    <sequence><taxon idref="Location_3_0_0|11.614204303906208"/>???</sequence>
    <sequence><taxon idref="Location_3_0_1|22.73661694754743"/>???</sequence>
    <sequence><taxon idref="Location_2_1_1|25.439156359653907"/>???</sequence>
    <sequence><taxon idref="Location_0_0_0|20.496378468988603"/>???</sequence>
    <sequence><taxon idref="Location_0_3_1|26.41614610646273"/>???</sequence>
    <sequence><taxon idref="Location_0_3_0|34.512947620340874"/>???</sequence>
    <sequence><taxon idref="Location_0_4_0|45.10342078111161"/>???</sequence>
    <sequence><taxon idref="Location_1_4_1|29.177177033862854"/>???</sequence>
    <sequence><taxon idref="Location_1_4_0|35.23291139036045"/>???</sequence>
    <sequence><taxon idref="Location_1_3_0|33.124563325809575"/>???</sequence>
    <sequence><taxon idref="Location_0_1_0|20.919036717378173"/>???</sequence>
    <sequence><taxon idref="Location_0_2_0|32.534883277311536"/>???</sequence>
    <sequence><taxon idref="Location_1_0_1|27.723690215746053"/>???</sequence>
    <sequence><taxon idref="Location_0_0_1|23.946367341319018"/>???</sequence>
    <sequence><taxon idref="Location_1_1_0|21.104879384510397"/>???</sequence>
    <sequence><taxon idref="Location_3_1_0|32.65083849598655"/>???</sequence>
    <sequence><taxon idref="Location_2_2_0|27.60419935594485"/>???</sequence>
    <sequence><taxon idref="Location_3_3_1|36.363258605284955"/>???</sequence>
    <sequence><taxon idref="Location_2_0_1|25.008930301978868"/>???</sequence>
    <sequence><taxon idref="Location_2_0_0|34.02083840928487"/>???</sequence>
    <sequence><taxon idref="Location_4_4_0|27.631090777732183"/>???</sequence>
    <sequence><taxon idref="Location_4_4_1|33.76950817013587"/>???</sequence>
    <sequence><taxon idref="Location_3_1_1|35.40553560905711"/>???</sequence>
    <sequence><taxon idref="Location_0_1_1|24.847356336073766"/>???</sequence>
    <sequence><taxon idref="Location_4_1_0|22.369302273327975"/>???</sequence>
    <sequence><taxon idref="Location_4_2_1|26.210480824856713"/>???</sequence>
    <sequence><taxon idref="Location_4_0_0|33.867308651243945"/>???</sequence>
    <sequence><taxon idref="Location_4_0_1|34.09603218349244"/>???</sequence>
    <sequence><taxon idref="Location_3_2_1|28.2692453091494"/>???</sequence>
    <sequence><taxon idref="Location_2_1_0|34.531924941903426"/>???</sequence>
    <sequence><taxon idref="Location_4_2_0|30.175505729386348"/>???</sequence>
    <sequence><taxon idref="Location_4_3_0|40.893550868428505"/>???</sequence>
    <sequence><taxon idref="Location_4_1_1|25.768283653661452"/>???</sequence>
    <sequence><taxon idref="Location_4_3_1|33.30470087720522"/>???</sequence>
    <sequence><taxon idref="Location_2_3_0|31.155658292870704"/>???</sequence>
    <sequence><taxon idref="Location_3_4_1|34.599949912425004"/>???</sequence>
    <sequence><taxon idref="Location_3_3_0|36.08054044224461"/>???</sequence>
    <sequence><taxon idref="Location_1_0_0|14.346544697940487"/>???</sequence>
    <sequence><taxon idref="Location_1_1_1|25.968271984597784"/>???</sequence>
    <sequence><taxon idref="Location_1_2_1|31.559584760708994"/>???</sequence>
    <sequence><taxon idref="Location_1_3_1|36.07009373368738"/>???</sequence>
    <sequence><taxon idref="Location_2_3_1|30.092571523712042"/>???</sequence>
    <sequence><taxon idref="Location_0_2_1|30.47225898399623"/>???</sequence>
    <sequence><taxon idref="Location_2_4_1|33.676274478068976"/>???</sequence>
    <sequence><taxon idref="Location_3_2_0|30.88778393874958"/>???</sequence>
    <sequence><taxon idref="Location_2_4_0|37.2117167536013"/>???</sequence>
    <sequence><taxon idref="Location_3_4_0|42.615139774340264"/>???</sequence>
    <sequence><taxon idref="Location_0_4_1|37.512199459267244"/>???</sequence>
    <sequence><taxon idref="Location_2_2_1|28.02326663912914"/>???</sequence>
    <sequence><taxon idref="Location_1_2_0|29.49115469842352"/>???</sequence>
  </alignment>
  <!-- The unique patterns from 1 to end                                       -->
  <!-- npatterns=213                                                           -->
  <!-- This is a simple constant population size coalescent model              -->
  <!-- that is used to generate an initial tree for the chain.                 -->
  <constantSize id="initialDemo" units="years">
    <populationSize>
      <parameter id="initialDemo.popSize" value="100.0"/>
    </populationSize>
  </constantSize>
  <!-- Generate a random starting tree under the coalescent process            -->
  <coalescentSimulator id="startingTree">
    <taxa idref="taxa"/>
    <constantSize idref="initialDemo"/>
  </coalescentSimulator>
  <!-- Generate a tree model                                                   -->
  <partitionedTreeModel id="treeModel">
    <coalescentTree idref="startingTree"/>
    <rootHeight>
      <parameter id="treeModel.rootHeight"/>
    </rootHeight>
    <nodeHeights internalNodes="true">
      <parameter id="treeModel.internalNodeHeights"/>
    </nodeHeights>
    <nodeHeights internalNodes="true" rootNode="true">
      <parameter id="treeModel.allInternalNodeHeights"/>
    </nodeHeights>
  </partitionedTreeModel>
  <!-- Generate a gmrfSkyrideLikelihood for GMRF Bayesian Skyride process      -->
  <!-- The strict clock (Uniform rates across branches)                        -->
  <strictClockBranchRates id="branchRates">
    <rate>
      <parameter id="clock.rate" value="1E-5" lower="0.0"/>
    </rate>
  </strictClockBranchRates>
  <!-- The HKY substitution model (Hasegawa, Kishino & Yano, 1985)             -->
  <HKYModel id="hky">
    <frequencies>
      <frequencyModel dataType="nucleotide">
        <frequencies>
          <parameter id="frequencies" value="0.25 0.25 0.25 0.25"/>
        </frequencies>
      </frequencyModel>
    </frequencies>
    <kappa>
      <parameter id="kappa" value="2.0" lower="0.0"/>
    </kappa>
  </HKYModel>
  <!-- site model                                                              -->
  <siteModel id="siteModel">
    <substitutionModel>
      <HKYModel idref="hky"/>
    </substitutionModel>
  </siteModel>
  <!-- Likelihood for tree given sequence data                                 -->
  <treeLikelihood id="treeLikelihood" useAmbiguities="false">
    <treeModel idref="treeModel"/>
    <siteModel idref="siteModel"/>
    <strictClockBranchRates idref="branchRates"/>
    <alignment idref="alignment"/>
  </treeLikelihood>
  <!-- Define operators                                                        -->
  <!-- Epidemiological information about the clinical cases that the sequences were taken from-->
  <categoryOutbreak id="outbreak" hasLatentPeriods="true" hasGeography="true">
    <infectiousPeriodPrior>
      <normalPeriodPriorDistribution id="inf1dist" log="false" mu="10" lambda="0.01" alpha="1" beta="1"/>
    </infectiousPeriodPrior>
    <latentPeriods>
      <parameter value="0.0001" lower="0" id="lat1.latPeriod"/>
    </latentPeriods>
    <taxa idref="taxa"/>
    <categoryCase wasEverInfected="true" caseID="Location_2_3_1" id="FarmLocation_2_3_1" infectiousCategory="inf1dist" latentCategory="lat1.latPeriod" examTime="30.092571523712042" cullTime="30.092571523712042">
      <infectionTimeBranchPosition>
        <parameter value="0.5" id="Location_2_3_1_bp" upper="1" lower="0.0"/>
      </infectionTimeBranchPosition>
      <spatialCoordinates>
        <parameter value="0.7000000000000001 0.5" dimension="2"/>
      </spatialCoordinates>
      <taxon idref="Location_2_3_1|30.092571523712042"/>
    </categoryCase>
    <categoryCase wasEverInfected="true" caseID="Location_1_4_0" id="FarmLocation_1_4_0" infectiousCategory="inf1dist" latentCategory="lat1.latPeriod" examTime="35.23291139036045" cullTime="35.23291139036045">
      <infectionTimeBranchPosition>
        <parameter value="0.5" id="Location_1_4_0_bp" upper="1" lower="0.0"/>
      </infectionTimeBranchPosition>
      <spatialCoordinates>
        <parameter value="0.9 0.30000000000000004" dimension="2"/>
      </spatialCoordinates>
      <taxon idref="Location_1_4_0|35.23291139036045"/>
    </categoryCase>
    <categoryCase wasEverInfected="true" caseID="Location_1_1_0" id="FarmLocation_1_1_0" infectiousCategory="inf1dist" latentCategory="lat1.latPeriod" examTime="21.104879384510397" cullTime="21.104879384510397">
      <infectionTimeBranchPosition>
        <parameter value="0.5" id="Location_1_1_0_bp" upper="1" lower="0.0"/>
      </infectionTimeBranchPosition>
      <spatialCoordinates>
        <parameter value="0.30000000000000004 0.30000000000000004" dimension="2"/>
      </spatialCoordinates>
      <taxon idref="Location_1_1_0|21.104879384510397"/>
    </categoryCase>
    <categoryCase wasEverInfected="true" caseID="Location_4_0_1" id="FarmLocation_4_0_1" infectiousCategory="inf1dist" latentCategory="lat1.latPeriod" examTime="34.09603218349244" cullTime="34.09603218349244">
      <infectionTimeBranchPosition>
        <parameter value="0.5" id="Location_4_0_1_bp" upper="1" lower="0.0"/>
      </infectionTimeBranchPosition>
      <spatialCoordinates>
        <parameter value="0.1 0.9" dimension="2"/>
      </spatialCoordinates>
      <taxon idref="Location_4_0_1|34.09603218349244"/>
    </categoryCase>
    <categoryCase wasEverInfected="true" caseID="Location_1_1_1" id="FarmLocation_1_1_1" infectiousCategory="inf1dist" latentCategory="lat1.latPeriod" examTime="25.968271984597784" cullTime="25.968271984597784">
      <infectionTimeBranchPosition>
        <parameter value="0.5" id="Location_1_1_1_bp" upper="1" lower="0.0"/>
      </infectionTimeBranchPosition>
      <spatialCoordinates>
        <parameter value="0.30000000000000004 0.30000000000000004" dimension="2"/>
      </spatialCoordinates>
      <taxon idref="Location_1_1_1|25.968271984597784"/>
    </categoryCase>
    <categoryCase wasEverInfected="true" caseID="Location_2_0_0" id="FarmLocation_2_0_0" infectiousCategory="inf1dist" latentCategory="lat1.latPeriod" examTime="34.02083840928487" cullTime="34.02083840928487">
      <infectionTimeBranchPosition>
        <parameter value="0.5" id="Location_2_0_0_bp" upper="1" lower="0.0"/>
      </infectionTimeBranchPosition>
      <spatialCoordinates>
        <parameter value="0.1 0.5" dimension="2"/>
      </spatialCoordinates>
      <taxon idref="Location_2_0_0|34.02083840928487"/>
    </categoryCase>
    <categoryCase wasEverInfected="true" caseID="Location_1_4_1" id="FarmLocation_1_4_1" infectiousCategory="inf1dist" latentCategory="lat1.latPeriod" examTime="29.177177033862854" cullTime="29.177177033862854">
      <infectionTimeBranchPosition>
        <parameter value="0.5" id="Location_1_4_1_bp" upper="1" lower="0.0"/>
      </infectionTimeBranchPosition>
      <spatialCoordinates>
        <parameter value="0.9 0.30000000000000004" dimension="2"/>
      </spatialCoordinates>
      <taxon idref="Location_1_4_1|29.177177033862854"/>
    </categoryCase>
    <categoryCase wasEverInfected="true" caseID="Location_1_2_1" id="FarmLocation_1_2_1" infectiousCategory="inf1dist" latentCategory="lat1.latPeriod" examTime="31.559584760708994" cullTime="31.559584760708994">
      <infectionTimeBranchPosition>
        <parameter value="0.5" id="Location_1_2_1_bp" upper="1" lower="0.0"/>
      </infectionTimeBranchPosition>
      <spatialCoordinates>
        <parameter value="0.5 0.30000000000000004" dimension="2"/>
      </spatialCoordinates>
      <taxon idref="Location_1_2_1|31.559584760708994"/>
    </categoryCase>
    <categoryCase wasEverInfected="true" caseID="Location_0_3_0" id="FarmLocation_0_3_0" infectiousCategory="inf1dist" latentCategory="lat1.latPeriod" examTime="34.512947620340874" cullTime="34.512947620340874">
      <infectionTimeBranchPosition>
        <parameter value="0.5" id="Location_0_3_0_bp" upper="1" lower="0.0"/>
      </infectionTimeBranchPosition>
      <spatialCoordinates>
        <parameter value="0.7000000000000001 0.1" dimension="2"/>
      </spatialCoordinates>
      <taxon idref="Location_0_3_0|34.512947620340874"/>
    </categoryCase>
    <categoryCase wasEverInfected="true" caseID="Location_0_2_0" id="FarmLocation_0_2_0" infectiousCategory="inf1dist" latentCategory="lat1.latPeriod" examTime="32.534883277311536" cullTime="32.534883277311536">
      <infectionTimeBranchPosition>
        <parameter value="0.5" id="Location_0_2_0_bp" upper="1" lower="0.0"/>
      </infectionTimeBranchPosition>
      <spatialCoordinates>
        <parameter value="0.5 0.1" dimension="2"/>
      </spatialCoordinates>
      <taxon idref="Location_0_2_0|32.534883277311536"/>
    </categoryCase>
    <categoryCase wasEverInfected="true" caseID="Location_3_2_0" id="FarmLocation_3_2_0" infectiousCategory="inf1dist" latentCategory="lat1.latPeriod" examTime="30.88778393874958" cullTime="30.88778393874958">
      <infectionTimeBranchPosition>
        <parameter value="0.5" id="Location_3_2_0_bp" upper="1" lower="0.0"/>
      </infectionTimeBranchPosition>
      <spatialCoordinates>
        <parameter value="0.5 0.7000000000000001" dimension="2"/>
      </spatialCoordinates>
      <taxon idref="Location_3_2_0|30.88778393874958"/>
    </categoryCase>
    <categoryCase wasEverInfected="true" caseID="Location_2_1_1" id="FarmLocation_2_1_1" infectiousCategory="inf1dist" latentCategory="lat1.latPeriod" examTime="25.439156359653907" cullTime="25.439156359653907">
      <infectionTimeBranchPosition>
        <parameter value="0.5" id="Location_2_1_1_bp" upper="1" lower="0.0"/>
      </infectionTimeBranchPosition>
      <spatialCoordinates>
        <parameter value="0.30000000000000004 0.5" dimension="2"/>
      </spatialCoordinates>
      <taxon idref="Location_2_1_1|25.439156359653907"/>
    </categoryCase>
    <categoryCase wasEverInfected="true" caseID="Location_2_2_0" id="FarmLocation_2_2_0" infectiousCategory="inf1dist" latentCategory="lat1.latPeriod" examTime="27.60419935594485" cullTime="27.60419935594485">
      <infectionTimeBranchPosition>
        <parameter value="0.5" id="Location_2_2_0_bp" upper="1" lower="0.0"/>
      </infectionTimeBranchPosition>
      <spatialCoordinates>
        <parameter value="0.5 0.5" dimension="2"/>
      </spatialCoordinates>
      <taxon idref="Location_2_2_0|27.60419935594485"/>
    </categoryCase>
    <categoryCase wasEverInfected="true" caseID="Location_3_3_1" id="FarmLocation_3_3_1" infectiousCategory="inf1dist" latentCategory="lat1.latPeriod" examTime="36.363258605284955" cullTime="36.363258605284955">
      <infectionTimeBranchPosition>
        <parameter value="0.5" id="Location_3_3_1_bp" upper="1" lower="0.0"/>
      </infectionTimeBranchPosition>
      <spatialCoordinates>
        <parameter value="0.7000000000000001 0.7000000000000001" dimension="2"/>
      </spatialCoordinates>
      <taxon idref="Location_3_3_1|36.363258605284955"/>
    </categoryCase>
    <categoryCase wasEverInfected="true" caseID="Location_4_0_0" id="FarmLocation_4_0_0" infectiousCategory="inf1dist" latentCategory="lat1.latPeriod" examTime="33.867308651243945" cullTime="33.867308651243945">
      <infectionTimeBranchPosition>
        <parameter value="0.5" id="Location_4_0_0_bp" upper="1" lower="0.0"/>
      </infectionTimeBranchPosition>
      <spatialCoordinates>
        <parameter value="0.1 0.9" dimension="2"/>
      </spatialCoordinates>
      <taxon idref="Location_4_0_0|33.867308651243945"/>
    </categoryCase>
    <categoryCase wasEverInfected="true" caseID="Location_4_4_0" id="FarmLocation_4_4_0" infectiousCategory="inf1dist" latentCategory="lat1.latPeriod" examTime="27.631090777732183" cullTime="27.631090777732183">
      <infectionTimeBranchPosition>
        <parameter value="0.5" id="Location_4_4_0_bp" upper="1" lower="0.0"/>
      </infectionTimeBranchPosition>
      <spatialCoordinates>
        <parameter value="0.9 0.9" dimension="2"/>
      </spatialCoordinates>
      <taxon idref="Location_4_4_0|27.631090777732183"/>
    </categoryCase>
    <categoryCase wasEverInfected="true" caseID="Location_2_4_1" id="FarmLocation_2_4_1" infectiousCategory="inf1dist" latentCategory="lat1.latPeriod" examTime="33.676274478068976" cullTime="33.676274478068976">
      <infectionTimeBranchPosition>
        <parameter value="0.5" id="Location_2_4_1_bp" upper="1" lower="0.0"/>
      </infectionTimeBranchPosition>
      <spatialCoordinates>
        <parameter value="0.9 0.5" dimension="2"/>
      </spatialCoordinates>
      <taxon idref="Location_2_4_1|33.676274478068976"/>
    </categoryCase>
    <categoryCase wasEverInfected="true" caseID="Location_4_3_0" id="FarmLocation_4_3_0" infectiousCategory="inf1dist" latentCategory="lat1.latPeriod" examTime="40.893550868428505" cullTime="40.893550868428505">
      <infectionTimeBranchPosition>
        <parameter value="0.5" id="Location_4_3_0_bp" upper="1" lower="0.0"/>
      </infectionTimeBranchPosition>
      <spatialCoordinates>
        <parameter value="0.7000000000000001 0.9" dimension="2"/>
      </spatialCoordinates>
      <taxon idref="Location_4_3_0|40.893550868428505"/>
    </categoryCase>
    <categoryCase wasEverInfected="true" caseID="Location_0_1_0" id="FarmLocation_0_1_0" infectiousCategory="inf1dist" latentCategory="lat1.latPeriod" examTime="20.919036717378173" cullTime="20.919036717378173">
      <infectionTimeBranchPosition>
        <parameter value="0.5" id="Location_0_1_0_bp" upper="1" lower="0.0"/>
      </infectionTimeBranchPosition>
      <spatialCoordinates>
        <parameter value="0.30000000000000004 0.1" dimension="2"/>
      </spatialCoordinates>
      <taxon idref="Location_0_1_0|20.919036717378173"/>
    </categoryCase>
    <categoryCase wasEverInfected="true" caseID="Location_3_0_1" id="FarmLocation_3_0_1" infectiousCategory="inf1dist" latentCategory="lat1.latPeriod" examTime="22.73661694754743" cullTime="22.73661694754743">
      <infectionTimeBranchPosition>
        <parameter value="0.5" id="Location_3_0_1_bp" upper="1" lower="0.0"/>
      </infectionTimeBranchPosition>
      <spatialCoordinates>
        <parameter value="0.1 0.7000000000000001" dimension="2"/>
      </spatialCoordinates>
      <taxon idref="Location_3_0_1|22.73661694754743"/>
    </categoryCase>
    <categoryCase wasEverInfected="true" caseID="Location_1_3_1" id="FarmLocation_1_3_1" infectiousCategory="inf1dist" latentCategory="lat1.latPeriod" examTime="36.07009373368738" cullTime="36.07009373368738">
      <infectionTimeBranchPosition>
        <parameter value="0.5" id="Location_1_3_1_bp" upper="1" lower="0.0"/>
      </infectionTimeBranchPosition>
      <spatialCoordinates>
        <parameter value="0.7000000000000001 0.30000000000000004" dimension="2"/>
      </spatialCoordinates>
      <taxon idref="Location_1_3_1|36.07009373368738"/>
    </categoryCase>
    <categoryCase wasEverInfected="true" caseID="Location_2_3_0" id="FarmLocation_2_3_0" infectiousCategory="inf1dist" latentCategory="lat1.latPeriod" examTime="31.155658292870704" cullTime="31.155658292870704">
      <infectionTimeBranchPosition>
        <parameter value="0.5" id="Location_2_3_0_bp" upper="1" lower="0.0"/>
      </infectionTimeBranchPosition>
      <spatialCoordinates>
        <parameter value="0.7000000000000001 0.5" dimension="2"/>
      </spatialCoordinates>
      <taxon idref="Location_2_3_0|31.155658292870704"/>
    </categoryCase>
    <categoryCase wasEverInfected="true" caseID="Location_4_1_1" id="FarmLocation_4_1_1" infectiousCategory="inf1dist" latentCategory="lat1.latPeriod" examTime="25.768283653661452" cullTime="25.768283653661452">
      <infectionTimeBranchPosition>
        <parameter value="0.5" id="Location_4_1_1_bp" upper="1" lower="0.0"/>
      </infectionTimeBranchPosition>
      <spatialCoordinates>
        <parameter value="0.30000000000000004 0.9" dimension="2"/>
      </spatialCoordinates>
      <taxon idref="Location_4_1_1|25.768283653661452"/>
    </categoryCase>
    <categoryCase wasEverInfected="true" caseID="Location_3_3_0" id="FarmLocation_3_3_0" infectiousCategory="inf1dist" latentCategory="lat1.latPeriod" examTime="36.08054044224461" cullTime="36.08054044224461">
      <infectionTimeBranchPosition>
        <parameter value="0.5" id="Location_3_3_0_bp" upper="1" lower="0.0"/>
      </infectionTimeBranchPosition>
      <spatialCoordinates>
        <parameter value="0.7000000000000001 0.7000000000000001" dimension="2"/>
      </spatialCoordinates>
      <taxon idref="Location_3_3_0|36.08054044224461"/>
    </categoryCase>
    <categoryCase wasEverInfected="true" caseID="Location_2_2_1" id="FarmLocation_2_2_1" infectiousCategory="inf1dist" latentCategory="lat1.latPeriod" examTime="28.02326663912914" cullTime="28.02326663912914">
      <infectionTimeBranchPosition>
        <parameter value="0.5" id="Location_2_2_1_bp" upper="1" lower="0.0"/>
      </infectionTimeBranchPosition>
      <spatialCoordinates>
        <parameter value="0.5 0.5" dimension="2"/>
      </spatialCoordinates>
      <taxon idref="Location_2_2_1|28.02326663912914"/>
    </categoryCase>
    <categoryCase wasEverInfected="true" caseID="Location_2_0_1" id="FarmLocation_2_0_1" infectiousCategory="inf1dist" latentCategory="lat1.latPeriod" examTime="25.008930301978868" cullTime="25.008930301978868">
      <infectionTimeBranchPosition>
        <parameter value="0.5" id="Location_2_0_1_bp" upper="1" lower="0.0"/>
      </infectionTimeBranchPosition>
      <spatialCoordinates>
        <parameter value="0.1 0.5" dimension="2"/>
      </spatialCoordinates>
      <taxon idref="Location_2_0_1|25.008930301978868"/>
    </categoryCase>
    <categoryCase wasEverInfected="true" caseID="Location_4_2_1" id="FarmLocation_4_2_1" infectiousCategory="inf1dist" latentCategory="lat1.latPeriod" examTime="26.210480824856713" cullTime="26.210480824856713">
      <infectionTimeBranchPosition>
        <parameter value="0.5" id="Location_4_2_1_bp" upper="1" lower="0.0"/>
      </infectionTimeBranchPosition>
      <spatialCoordinates>
        <parameter value="0.5 0.9" dimension="2"/>
      </spatialCoordinates>
      <taxon idref="Location_4_2_1|26.210480824856713"/>
    </categoryCase>
    <categoryCase wasEverInfected="true" caseID="Location_1_2_0" id="FarmLocation_1_2_0" infectiousCategory="inf1dist" latentCategory="lat1.latPeriod" examTime="29.49115469842352" cullTime="29.49115469842352">
      <infectionTimeBranchPosition>
        <parameter value="0.5" id="Location_1_2_0_bp" upper="1" lower="0.0"/>
      </infectionTimeBranchPosition>
      <spatialCoordinates>
        <parameter value="0.5 0.30000000000000004" dimension="2"/>
      </spatialCoordinates>
      <taxon idref="Location_1_2_0|29.49115469842352"/>
    </categoryCase>
    <categoryCase wasEverInfected="true" caseID="Location_3_4_0" id="FarmLocation_3_4_0" infectiousCategory="inf1dist" latentCategory="lat1.latPeriod" examTime="42.615139774340264" cullTime="42.615139774340264">
      <infectionTimeBranchPosition>
        <parameter value="0.5" id="Location_3_4_0_bp" upper="1" lower="0.0"/>
      </infectionTimeBranchPosition>
      <spatialCoordinates>
        <parameter value="0.9 0.7000000000000001" dimension="2"/>
      </spatialCoordinates>
      <taxon idref="Location_3_4_0|42.615139774340264"/>
    </categoryCase>
    <categoryCase wasEverInfected="true" caseID="Location_0_1_1" id="FarmLocation_0_1_1" infectiousCategory="inf1dist" latentCategory="lat1.latPeriod" examTime="24.847356336073766" cullTime="24.847356336073766">
      <infectionTimeBranchPosition>
        <parameter value="0.5" id="Location_0_1_1_bp" upper="1" lower="0.0"/>
      </infectionTimeBranchPosition>
      <spatialCoordinates>
        <parameter value="0.30000000000000004 0.1" dimension="2"/>
      </spatialCoordinates>
      <taxon idref="Location_0_1_1|24.847356336073766"/>
    </categoryCase>
    <categoryCase wasEverInfected="true" caseID="Location_1_0_1" id="FarmLocation_1_0_1" infectiousCategory="inf1dist" latentCategory="lat1.latPeriod" examTime="27.723690215746053" cullTime="27.723690215746053">
      <infectionTimeBranchPosition>
        <parameter value="0.5" id="Location_1_0_1_bp" upper="1" lower="0.0"/>
      </infectionTimeBranchPosition>
      <spatialCoordinates>
        <parameter value="0.1 0.30000000000000004" dimension="2"/>
      </spatialCoordinates>
      <taxon idref="Location_1_0_1|27.723690215746053"/>
    </categoryCase>
    <categoryCase wasEverInfected="true" caseID="Location_4_3_1" id="FarmLocation_4_3_1" infectiousCategory="inf1dist" latentCategory="lat1.latPeriod" examTime="33.30470087720522" cullTime="33.30470087720522">
      <infectionTimeBranchPosition>
        <parameter value="0.5" id="Location_4_3_1_bp" upper="1" lower="0.0"/>
      </infectionTimeBranchPosition>
      <spatialCoordinates>
        <parameter value="0.7000000000000001 0.9" dimension="2"/>
      </spatialCoordinates>
      <taxon idref="Location_4_3_1|33.30470087720522"/>
    </categoryCase>
    <categoryCase wasEverInfected="true" caseID="Location_3_2_1" id="FarmLocation_3_2_1" infectiousCategory="inf1dist" latentCategory="lat1.latPeriod" examTime="28.2692453091494" cullTime="28.2692453091494">
      <infectionTimeBranchPosition>
        <parameter value="0.5" id="Location_3_2_1_bp" upper="1" lower="0.0"/>
      </infectionTimeBranchPosition>
      <spatialCoordinates>
        <parameter value="0.5 0.7000000000000001" dimension="2"/>
      </spatialCoordinates>
      <taxon idref="Location_3_2_1|28.2692453091494"/>
    </categoryCase>
    <categoryCase wasEverInfected="true" caseID="Location_1_0_0" id="FarmLocation_1_0_0" infectiousCategory="inf1dist" latentCategory="lat1.latPeriod" examTime="14.346544697940487" cullTime="14.346544697940487">
      <infectionTimeBranchPosition>
        <parameter value="0.5" id="Location_1_0_0_bp" upper="1" lower="0.0"/>
      </infectionTimeBranchPosition>
      <spatialCoordinates>
        <parameter value="0.1 0.30000000000000004" dimension="2"/>
      </spatialCoordinates>
      <taxon idref="Location_1_0_0|14.346544697940487"/>
    </categoryCase>
    <categoryCase wasEverInfected="true" caseID="Location_3_1_1" id="FarmLocation_3_1_1" infectiousCategory="inf1dist" latentCategory="lat1.latPeriod" examTime="35.40553560905711" cullTime="35.40553560905711">
      <infectionTimeBranchPosition>
        <parameter value="0.5" id="Location_3_1_1_bp" upper="1" lower="0.0"/>
      </infectionTimeBranchPosition>
      <spatialCoordinates>
        <parameter value="0.30000000000000004 0.7000000000000001" dimension="2"/>
      </spatialCoordinates>
      <taxon idref="Location_3_1_1|35.40553560905711"/>
    </categoryCase>
    <categoryCase wasEverInfected="true" caseID="Location_2_4_0" id="FarmLocation_2_4_0" infectiousCategory="inf1dist" latentCategory="lat1.latPeriod" examTime="37.2117167536013" cullTime="37.2117167536013">
      <infectionTimeBranchPosition>
        <parameter value="0.5" id="Location_2_4_0_bp" upper="1" lower="0.0"/>
      </infectionTimeBranchPosition>
      <spatialCoordinates>
        <parameter value="0.9 0.5" dimension="2"/>
      </spatialCoordinates>
      <taxon idref="Location_2_4_0|37.2117167536013"/>
    </categoryCase>
    <categoryCase wasEverInfected="true" caseID="Location_4_4_1" id="FarmLocation_4_4_1" infectiousCategory="inf1dist" latentCategory="lat1.latPeriod" examTime="33.76950817013587" cullTime="33.76950817013587">
      <infectionTimeBranchPosition>
        <parameter value="0.5" id="Location_4_4_1_bp" upper="1" lower="0.0"/>
      </infectionTimeBranchPosition>
      <spatialCoordinates>
        <parameter value="0.9 0.9" dimension="2"/>
      </spatialCoordinates>
      <taxon idref="Location_4_4_1|33.76950817013587"/>
    </categoryCase>
    <categoryCase wasEverInfected="true" caseID="Location_4_2_0" id="FarmLocation_4_2_0" infectiousCategory="inf1dist" latentCategory="lat1.latPeriod" examTime="30.175505729386348" cullTime="30.175505729386348">
      <infectionTimeBranchPosition>
        <parameter value="0.5" id="Location_4_2_0_bp" upper="1" lower="0.0"/>
      </infectionTimeBranchPosition>
      <spatialCoordinates>
        <parameter value="0.5 0.9" dimension="2"/>
      </spatialCoordinates>
      <taxon idref="Location_4_2_0|30.175505729386348"/>
    </categoryCase>
    <categoryCase wasEverInfected="true" caseID="Location_2_1_0" id="FarmLocation_2_1_0" infectiousCategory="inf1dist" latentCategory="lat1.latPeriod" examTime="34.531924941903426" cullTime="34.531924941903426">
      <infectionTimeBranchPosition>
        <parameter value="0.5" id="Location_2_1_0_bp" upper="1" lower="0.0"/>
      </infectionTimeBranchPosition>
      <spatialCoordinates>
        <parameter value="0.30000000000000004 0.5" dimension="2"/>
      </spatialCoordinates>
      <taxon idref="Location_2_1_0|34.531924941903426"/>
    </categoryCase>
    <categoryCase wasEverInfected="true" caseID="Location_3_4_1" id="FarmLocation_3_4_1" infectiousCategory="inf1dist" latentCategory="lat1.latPeriod" examTime="34.599949912425004" cullTime="34.599949912425004">
      <infectionTimeBranchPosition>
        <parameter value="0.5" id="Location_3_4_1_bp" upper="1" lower="0.0"/>
      </infectionTimeBranchPosition>
      <spatialCoordinates>
        <parameter value="0.9 0.7000000000000001" dimension="2"/>
      </spatialCoordinates>
      <taxon idref="Location_3_4_1|34.599949912425004"/>
    </categoryCase>
    <categoryCase wasEverInfected="true" caseID="Location_4_1_0" id="FarmLocation_4_1_0" infectiousCategory="inf1dist" latentCategory="lat1.latPeriod" examTime="22.369302273327975" cullTime="22.369302273327975">
      <infectionTimeBranchPosition>
        <parameter value="0.5" id="Location_4_1_0_bp" upper="1" lower="0.0"/>
      </infectionTimeBranchPosition>
      <spatialCoordinates>
        <parameter value="0.30000000000000004 0.9" dimension="2"/>
      </spatialCoordinates>
      <taxon idref="Location_4_1_0|22.369302273327975"/>
    </categoryCase>
    <categoryCase wasEverInfected="true" caseID="Location_0_0_1" id="FarmLocation_0_0_1" infectiousCategory="inf1dist" latentCategory="lat1.latPeriod" examTime="23.946367341319018" cullTime="23.946367341319018">
      <infectionTimeBranchPosition>
        <parameter value="0.5" id="Location_0_0_1_bp" upper="1" lower="0.0"/>
      </infectionTimeBranchPosition>
      <spatialCoordinates>
        <parameter value="0.1 0.1" dimension="2"/>
      </spatialCoordinates>
      <taxon idref="Location_0_0_1|23.946367341319018"/>
    </categoryCase>
    <categoryCase wasEverInfected="true" caseID="Location_1_3_0" id="FarmLocation_1_3_0" infectiousCategory="inf1dist" latentCategory="lat1.latPeriod" examTime="33.124563325809575" cullTime="33.124563325809575">
      <infectionTimeBranchPosition>
        <parameter value="0.5" id="Location_1_3_0_bp" upper="1" lower="0.0"/>
      </infectionTimeBranchPosition>
      <spatialCoordinates>
        <parameter value="0.7000000000000001 0.30000000000000004" dimension="2"/>
      </spatialCoordinates>
      <taxon idref="Location_1_3_0|33.124563325809575"/>
    </categoryCase>
    <categoryCase wasEverInfected="true" caseID="Location_0_3_1" id="FarmLocation_0_3_1" infectiousCategory="inf1dist" latentCategory="lat1.latPeriod" examTime="26.41614610646273" cullTime="26.41614610646273">
      <infectionTimeBranchPosition>
        <parameter value="0.5" id="Location_0_3_1_bp" upper="1" lower="0.0"/>
      </infectionTimeBranchPosition>
      <spatialCoordinates>
        <parameter value="0.7000000000000001 0.1" dimension="2"/>
      </spatialCoordinates>
      <taxon idref="Location_0_3_1|26.41614610646273"/>
    </categoryCase>
    <categoryCase wasEverInfected="true" caseID="Location_0_0_0" id="FarmLocation_0_0_0" infectiousCategory="inf1dist" latentCategory="lat1.latPeriod" examTime="20.496378468988603" cullTime="20.496378468988603">
      <infectionTimeBranchPosition>
        <parameter value="0.5" id="Location_0_0_0_bp" upper="1" lower="0.0"/>
      </infectionTimeBranchPosition>
      <spatialCoordinates>
        <parameter value="0.1 0.1" dimension="2"/>
      </spatialCoordinates>
      <taxon idref="Location_0_0_0|20.496378468988603"/>
    </categoryCase>
    <categoryCase wasEverInfected="true" caseID="Location_0_4_1" id="FarmLocation_0_4_1" infectiousCategory="inf1dist" latentCategory="lat1.latPeriod" examTime="37.512199459267244" cullTime="37.512199459267244">
      <infectionTimeBranchPosition>
        <parameter value="0.5" id="Location_0_4_1_bp" upper="1" lower="0.0"/>
      </infectionTimeBranchPosition>
      <spatialCoordinates>
        <parameter value="0.9 0.1" dimension="2"/>
      </spatialCoordinates>
      <taxon idref="Location_0_4_1|37.512199459267244"/>
    </categoryCase>
    <categoryCase wasEverInfected="true" caseID="Location_0_4_0" id="FarmLocation_0_4_0" infectiousCategory="inf1dist" latentCategory="lat1.latPeriod" examTime="45.10342078111161" cullTime="45.10342078111161">
      <infectionTimeBranchPosition>
        <parameter value="0.5" id="Location_0_4_0_bp" upper="1" lower="0.0"/>
      </infectionTimeBranchPosition>
      <spatialCoordinates>
        <parameter value="0.9 0.1" dimension="2"/>
      </spatialCoordinates>
      <taxon idref="Location_0_4_0|45.10342078111161"/>
    </categoryCase>
    <categoryCase wasEverInfected="true" caseID="Location_0_2_1" id="FarmLocation_0_2_1" infectiousCategory="inf1dist" latentCategory="lat1.latPeriod" examTime="30.47225898399623" cullTime="30.47225898399623">
      <infectionTimeBranchPosition>
        <parameter value="0.5" id="Location_0_2_1_bp" upper="1" lower="0.0"/>
      </infectionTimeBranchPosition>
      <spatialCoordinates>
        <parameter value="0.5 0.1" dimension="2"/>
      </spatialCoordinates>
      <taxon idref="Location_0_2_1|30.47225898399623"/>
    </categoryCase>
    <categoryCase wasEverInfected="true" caseID="Location_3_1_0" id="FarmLocation_3_1_0" infectiousCategory="inf1dist" latentCategory="lat1.latPeriod" examTime="32.65083849598655" cullTime="32.65083849598655">
      <infectionTimeBranchPosition>
        <parameter value="0.5" id="Location_3_1_0_bp" upper="1" lower="0.0"/>
      </infectionTimeBranchPosition>
      <spatialCoordinates>
        <parameter value="0.30000000000000004 0.7000000000000001" dimension="2"/>
      </spatialCoordinates>
      <taxon idref="Location_3_1_0|32.65083849598655"/>
    </categoryCase>
    <categoryCase wasEverInfected="true" caseID="Location_3_0_0" id="FarmLocation_3_0_0" infectiousCategory="inf1dist" latentCategory="lat1.latPeriod" examTime="11.614204303906208" cullTime="11.614204303906208">
      <infectionTimeBranchPosition>
        <parameter value="0.5" id="Location_3_0_0_bp" upper="1" lower="0.0"/>
      </infectionTimeBranchPosition>
      <spatialCoordinates>
        <parameter value="0.1 0.7000000000000001" dimension="2"/>
      </spatialCoordinates>
      <taxon idref="Location_3_0_0|11.614204303906208"/>
    </categoryCase>
  </categoryOutbreak>
  <!-- Probability of the transmission tree and epidemiological parameters given the phylogenetic tree-->
  <caseToCaseTransmissionLikelihood id="c2cTransLikelihood">
    <spatialKernelFunction type="exponential">
      <parameters>
        <parameter value="1" id="kernel.alpha" lower="0.0"/>
      </parameters>
    </spatialKernelFunction>
    <initialInfectionTimePrior>
      <normalDistributionModel>
        <mean>0</mean>
        <stdev>2</stdev>
      </normalDistributionModel>
    </initialInfectionTimePrior>
    <transmissionRate>
      <parameter value="0.05" id="transmission_rate" lower="0.0"/>
    </transmissionRate>
    <withinCaseCoalescent truncate="true" id="withinCaseCoalescent">
      <categoryOutbreak idref="outbreak"/>
      <treeModel idref="treeModel"/>
      <maxFirstInfToRoot>
        <parameter value="14" id="max_first_inf_to_root" lower="0.0"/>
      </maxFirstInfToRoot>
      <infectionTimeBranchPositions>
        <compoundParameter id="infectionTimeBranchPositions">
          <parameter idref="Location_2_3_1_bp"/>
          <parameter idref="Location_1_4_0_bp"/>
          <parameter idref="Location_1_1_0_bp"/>
          <parameter idref="Location_4_0_1_bp"/>
          <parameter idref="Location_1_1_1_bp"/>
          <parameter idref="Location_2_0_0_bp"/>
          <parameter idref="Location_1_4_1_bp"/>
          <parameter idref="Location_1_2_1_bp"/>
          <parameter idref="Location_0_3_0_bp"/>
          <parameter idref="Location_0_2_0_bp"/>
          <parameter idref="Location_3_2_0_bp"/>
          <parameter idref="Location_2_1_1_bp"/>
          <parameter idref="Location_2_2_0_bp"/>
          <parameter idref="Location_3_3_1_bp"/>
          <parameter idref="Location_4_0_0_bp"/>
          <parameter idref="Location_4_4_0_bp"/>
          <parameter idref="Location_2_4_1_bp"/>
          <parameter idref="Location_4_3_0_bp"/>
          <parameter idref="Location_0_1_0_bp"/>
          <parameter idref="Location_3_0_1_bp"/>
          <parameter idref="Location_1_3_1_bp"/>
          <parameter idref="Location_2_3_0_bp"/>
          <parameter idref="Location_4_1_1_bp"/>
          <parameter idref="Location_3_3_0_bp"/>
          <parameter idref="Location_2_2_1_bp"/>
          <parameter idref="Location_2_0_1_bp"/>
          <parameter idref="Location_4_2_1_bp"/>
          <parameter idref="Location_1_2_0_bp"/>
          <parameter idref="Location_3_4_0_bp"/>
          <parameter idref="Location_0_1_1_bp"/>
          <parameter idref="Location_1_0_1_bp"/>
          <parameter idref="Location_4_3_1_bp"/>
          <parameter idref="Location_3_2_1_bp"/>
          <parameter idref="Location_1_0_0_bp"/>
          <parameter idref="Location_3_1_1_bp"/>
          <parameter idref="Location_2_4_0_bp"/>
          <parameter idref="Location_4_4_1_bp"/>
          <parameter idref="Location_4_2_0_bp"/>
          <parameter idref="Location_2_1_0_bp"/>
          <parameter idref="Location_3_4_1_bp"/>
          <parameter idref="Location_4_1_0_bp"/>
          <parameter idref="Location_0_0_1_bp"/>
          <parameter idref="Location_1_3_0_bp"/>
          <parameter idref="Location_0_3_1_bp"/>
          <parameter idref="Location_0_0_0_bp"/>
          <parameter idref="Location_0_4_1_bp"/>
          <parameter idref="Location_0_4_0_bp"/>
          <parameter idref="Location_0_2_1_bp"/>
          <parameter idref="Location_3_1_0_bp"/>
          <parameter idref="Location_3_0_0_bp"/>
        </compoundParameter>
      </infectionTimeBranchPositions>
      <demographicModel>
        <logisticGrowthN0 units="days">
          <populationSize>
            <parameter value="0.1" id="logistic.startingNe" lower="0.0"/>
          </populationSize>
          <growthRate>
            <parameter value="1" id="logistic.growthRate"/>
          </growthRate>
          <t50>
            <parameter value="-4" id="logistic.t50"/>
          </t50>
        </logisticGrowthN0>
      </demographicModel>
      <negativeStatistic id="minusT50">
        <parameter idref="logistic.t50"/>
      </negativeStatistic>
      <sumStatistic id="logistic.ratio">
        <parameter value="1"/>
        <exponentialStatistic>
          <productStatistic>
            <parameter idref="logistic.growthRate"/>
            <negativeStatistic idref="minusT50"/>
          </productStatistic>
        </exponentialStatistic>
      </sumStatistic>
    </withinCaseCoalescent>
  </caseToCaseTransmissionLikelihood>
  <operators id="operators" optimizationSchedule="log">
    <scaleOperator scaleFactor="0.75" weight="0.1">
      <parameter idref="kappa"/>
    </scaleOperator>
    <scaleOperator scaleFactor="0.75" weight="3">
      <parameter idref="treeModel.rootHeight"/>
    </scaleOperator>
    <uniformOperator weight="30">
      <parameter idref="treeModel.internalNodeHeights"/>
    </uniformOperator>
    <transmissionWilsonBaldingA weight="8" resampleInfectionTimes="true">
      <withinCaseCoalescent idref="withinCaseCoalescent"/>
    </transmissionWilsonBaldingA>
    <transmissionWilsonBaldingB weight="8" resampleInfectionTimes="true">
      <withinCaseCoalescent idref="withinCaseCoalescent"/>
    </transmissionWilsonBaldingB>
    <transmissionSubtreeSlideB weight="8" resampleInfectionTimes="true" gaussian="true">
      <withinCaseCoalescent idref="withinCaseCoalescent"/>
    </transmissionSubtreeSlideB>
    <transmissionExchangeOperatorA weight="8" resampleInfectionTimes="true">
      <withinCaseCoalescent idref="withinCaseCoalescent"/>
    </transmissionExchangeOperatorA>
    <transmissionExchangeOperatorB weight="8" resampleInfectionTimes="true">
      <withinCaseCoalescent idref="withinCaseCoalescent"/>
    </transmissionExchangeOperatorB>
    <transmissionSubtreeSlideA weight="8" resampleInfectionTimes="true" gaussian="true">
      <withinCaseCoalescent idref="withinCaseCoalescent"/>
    </transmissionSubtreeSlideA>
    <infectionBranchMovementOperator weight="15" resampleInfectionTimes="true">
      <withinCaseCoalescent idref="withinCaseCoalescent"/>
    </infectionBranchMovementOperator>
    <uniformOperator weight="5" lower="0" upper="1">
      <parameter idref="infectionTimeBranchPositions"/>
    </uniformOperator>
    <scaleOperator weight="5" scaleFactor="0.75">
      <parameter idref="transmission_rate"/>
    </scaleOperator>
    <scaleOperator weight="5" scaleFactor="0.75">
      <parameter idref="kernel.alpha"/>
    </scaleOperator>
    <scaleOperator weight="5" scaleFactor="0.75">
      <parameter idref="logistic.growthRate"/>
    </scaleOperator>
    <scaleOperator weight="5" scaleFactor="0.75">
      <parameter idref="logistic.t50"/>
    </scaleOperator>
    <scaleOperator weight="5" scaleFactor="0.75">
      <parameter idref="lat1.latPeriod"/>
    </scaleOperator>
  </operators>
  <!-- Define MCMC                                                             -->
  <mcmc id="mcmc" chainLength="500000000" autoOptimize="true" operatorAnalysis="wcc_X_2_prior_6.ops.txt">
    <posterior id="posterior">
      <prior id="prior">
        <logNormalPrior mean="1.0" stdev="1.25" offset="0.0" meanInRealSpace="false">
          <parameter idref="kappa"/>
        </logNormalPrior>
        <exponentialPrior mean="0.1">
          <parameter idref="clock.rate"/>
        </exponentialPrior>
        <gammaPrior shape="10" scale="0.5">
          <negativeStatistic idref="minusT50"/>
        </gammaPrior>
        <invGammaPrior shape="1" scale="50" offset="0">
          <parameter idref="logistic.ratio"/>
        </invGammaPrior>
        <exponentialPrior mean="0.5">
          <parameter idref="transmission_rate"/>
        </exponentialPrior>
        <exponentialPrior mean="1">
          <parameter idref="kernel.alpha"/>
        </exponentialPrior>
        <gammaPrior shape="200" scale="0.01">
          <parameter idref="lat1.latPeriod"/>
        </gammaPrior>
        <caseToCaseTransmissionLikelihood idref="c2cTransLikelihood"/>
      </prior>
      <likelihood id="likelihood">
        <treeLikelihood idref="treeLikelihood"/>
      </likelihood>
    </posterior>
    <operators idref="operators"/>
    <!-- write log to screen                                                     -->
    <log id="screenLog" logEvery="50000">
      <column label="Posterior" dp="4" width="12">
        <posterior idref="posterior"/>
      </column>
      <column label="Prior" dp="4" width="12">
        <prior idref="prior"/>
      </column>
      <column label="Likelihood" dp="4" width="12">
        <likelihood idref="likelihood"/>
      </column>
      <column label="rootHeight" sf="6" width="12">
        <parameter idref="treeModel.rootHeight"/>
      </column>
      <column label="clock.rate" sf="6" width="12">
        <parameter idref="clock.rate"/>
      </column>
      <column label="trans_rate" sf="6" width="12">
        <parameter idref="transmission_rate"/>
      </column>
      <column label="kernel.alpha" sf="4" width="12">
        <parameter idref="kernel.alpha"/>
      </column>
      <column label="lat.period" sf="4" width="12">
        <parameter idref="lat1.latPeriod"/>
      </column>
      <column label="lg.ratio" sf="4" width="12">
        <parameter idref="logistic.ratio"/>
      </column>
      <column label="lg.t50" sf="4" width="12">
        <productStatistic idref="logistic.t50"/>
      </column>
      <column label="lg.gr" sf="4" width="12">
        <parameter idref="logistic.growthRate"/>
      </column>
    </log>
    <log id="networkLog" logEvery="50000" fileName="wcc_X_2_prior_6.net.txt" overwrite="true">
      <withinCaseCoalescent idref="withinCaseCoalescent"/>
    </log>
    <!-- write log to file                                                       -->
    <log id="fileLog" logEvery="50000" fileName="wcc_X_2_prior_6.log.txt">
      <posterior idref="posterior"/>
      <prior idref="prior"/>
      <likelihood idref="likelihood"/>
      <parameter idref="treeModel.rootHeight"/>
      <parameter idref="kappa"/>
      <parameter idref="clock.rate"/>
      <treeLikelihood idref="treeLikelihood"/>
      <parameter idref="kernel.alpha"/>
      <parameter idref="transmission_rate"/>
      <caseToCaseTransmissionLikelihood idref="c2cTransLikelihood"/>
      <parameter idref="lat1.latPeriod"/>
      <parameter idref="logistic.ratio"/>
      <productStatistic idref="logistic.t50"/>
      <parameter idref="logistic.growthRate"/>
    </log>
    <!-- write tree log to file                                                  -->
    <logTree id="treeFileLog" logEvery="50000" nexusFormat="true" fileName="wcc_X_2_prior_6.trees.txt" sortTranslationTable="true">
      <treeModel idref="treeModel"/>
      <trait name="partition" tag="partition">
        <withinCaseCoalescent idref="withinCaseCoalescent"/>
      </trait>
      <trait name="rate" tag="rate">
        <strictClockBranchRates idref="branchRates"/>
      </trait>
      <posterior idref="posterior"/>
    </logTree>
  </mcmc>
  <report>
    <property name="timer">
      <mcmc idref="mcmc"/>
    </property>
  </report>
</beast>
