# Supplementary material for: Epidemic Reconstruction in a Phylogenetics Framework: Transmission Trees as Partitions of the Node Set
Source: PLoS Comput Biol. 2015 Dec 30;11(12):e1004613. doi: 10.1371/journal.pcbi.1004613 (PMC4701012; doi:10.1371/journal.pcbi.1004613)
Supplement: S1 Data — BEAST input file for all WHC analyses of all simulated datasets. (ZIP) [file pcbi.1004613.s006.zip › S1_Data/wcc_X_2_vfast_10.xml]

<!-- Generated by BEAUTi v1.8.0 Prerelease r5934                             -->
<!--       by Alexei J. Drummond, Andrew Rambaut and Marc A. Suchard         -->
<!--       Department of Computer Science, University of Auckland and        -->
<!--       Institute of Evolutionary Biology, University of Edinburgh        -->
<!--       David Geffen School of Medicine, University of California, Los Angeles-->
<!--       http://beast.bio.ed.ac.uk/                                        -->
<!-- BEAUTi output modified for transmission tree reconstruction by OldMacDonald 4-->
<!--        by Matthew Hall, University of Edinburgh-->
<beast>
  <!-- The list of taxa to be analysed (can also include dates/ages).          -->
  <!-- ntax=50                                                                 -->
  <taxa id="taxa">
    <taxon id="Location_2_3_1|30.092571523712042">
      <date value="30.092571523712042" direction="forwards" units="days"/>
      <attr name="caseID">Location_2_3_1</attr>
    </taxon>
    <taxon id="Location_1_4_0|35.23291139036045">
      <date value="35.23291139036045" direction="forwards" units="days"/>
      <attr name="caseID">Location_1_4_0</attr>
    </taxon>
    <taxon id="Location_1_1_0|21.104879384510397">
      <date value="21.104879384510397" direction="forwards" units="days"/>
      <attr name="caseID">Location_1_1_0</attr>
    </taxon>
    <taxon id="Location_4_0_1|34.09603218349244">
      <date value="34.09603218349244" direction="forwards" units="days"/>
      <attr name="caseID">Location_4_0_1</attr>
    </taxon>
    <taxon id="Location_1_1_1|25.968271984597784">
      <date value="25.968271984597784" direction="forwards" units="days"/>
      <attr name="caseID">Location_1_1_1</attr>
    </taxon>
    <taxon id="Location_2_0_0|34.02083840928487">
      <date value="34.02083840928487" direction="forwards" units="days"/>
      <attr name="caseID">Location_2_0_0</attr>
    </taxon>
    <taxon id="Location_1_4_1|29.177177033862854">
      <date value="29.177177033862854" direction="forwards" units="days"/>
      <attr name="caseID">Location_1_4_1</attr>
    </taxon>
    <taxon id="Location_1_2_1|31.559584760708994">
      <date value="31.559584760708994" direction="forwards" units="days"/>
      <attr name="caseID">Location_1_2_1</attr>
    </taxon>
    <taxon id="Location_0_3_0|34.512947620340874">
      <date value="34.512947620340874" direction="forwards" units="days"/>
      <attr name="caseID">Location_0_3_0</attr>
    </taxon>
    <taxon id="Location_0_2_0|32.534883277311536">
      <date value="32.534883277311536" direction="forwards" units="days"/>
      <attr name="caseID">Location_0_2_0</attr>
    </taxon>
    <taxon id="Location_3_2_0|30.88778393874958">
      <date value="30.88778393874958" direction="forwards" units="days"/>
      <attr name="caseID">Location_3_2_0</attr>
    </taxon>
    <taxon id="Location_2_1_1|25.439156359653907">
      <date value="25.439156359653907" direction="forwards" units="days"/>
      <attr name="caseID">Location_2_1_1</attr>
    </taxon>
    <taxon id="Location_2_2_0|27.60419935594485">
      <date value="27.60419935594485" direction="forwards" units="days"/>
      <attr name="caseID">Location_2_2_0</attr>
    </taxon>
    <taxon id="Location_3_3_1|36.363258605284955">
      <date value="36.363258605284955" direction="forwards" units="days"/>
      <attr name="caseID">Location_3_3_1</attr>
    </taxon>
    <taxon id="Location_4_0_0|33.867308651243945">
      <date value="33.867308651243945" direction="forwards" units="days"/>
      <attr name="caseID">Location_4_0_0</attr>
    </taxon>
    <taxon id="Location_4_4_0|27.631090777732183">
      <date value="27.631090777732183" direction="forwards" units="days"/>
      <attr name="caseID">Location_4_4_0</attr>
    </taxon>
    <taxon id="Location_2_4_1|33.676274478068976">
      <date value="33.676274478068976" direction="forwards" units="days"/>
      <attr name="caseID">Location_2_4_1</attr>
    </taxon>
    <taxon id="Location_4_3_0|40.893550868428505">
      <date value="40.893550868428505" direction="forwards" units="days"/>
      <attr name="caseID">Location_4_3_0</attr>
    </taxon>
    <taxon id="Location_0_1_0|20.919036717378173">
      <date value="20.919036717378173" direction="forwards" units="days"/>
      <attr name="caseID">Location_0_1_0</attr>
    </taxon>
    <taxon id="Location_3_0_1|22.73661694754743">
      <date value="22.73661694754743" direction="forwards" units="days"/>
      <attr name="caseID">Location_3_0_1</attr>
    </taxon>
    <taxon id="Location_1_3_1|36.07009373368738">
      <date value="36.07009373368738" direction="forwards" units="days"/>
      <attr name="caseID">Location_1_3_1</attr>
    </taxon>
    <taxon id="Location_2_3_0|31.155658292870704">
      <date value="31.155658292870704" direction="forwards" units="days"/>
      <attr name="caseID">Location_2_3_0</attr>
    </taxon>
    <taxon id="Location_4_1_1|25.768283653661452">
      <date value="25.768283653661452" direction="forwards" units="days"/>
      <attr name="caseID">Location_4_1_1</attr>
    </taxon>
    <taxon id="Location_3_3_0|36.08054044224461">
      <date value="36.08054044224461" direction="forwards" units="days"/>
      <attr name="caseID">Location_3_3_0</attr>
    </taxon>
    <taxon id="Location_2_2_1|28.02326663912914">
      <date value="28.02326663912914" direction="forwards" units="days"/>
      <attr name="caseID">Location_2_2_1</attr>
    </taxon>
    <taxon id="Location_2_0_1|25.008930301978868">
      <date value="25.008930301978868" direction="forwards" units="days"/>
      <attr name="caseID">Location_2_0_1</attr>
    </taxon>
    <taxon id="Location_4_2_1|26.210480824856713">
      <date value="26.210480824856713" direction="forwards" units="days"/>
      <attr name="caseID">Location_4_2_1</attr>
    </taxon>
    <taxon id="Location_1_2_0|29.49115469842352">
      <date value="29.49115469842352" direction="forwards" units="days"/>
      <attr name="caseID">Location_1_2_0</attr>
    </taxon>
    <taxon id="Location_3_4_0|42.615139774340264">
      <date value="42.615139774340264" direction="forwards" units="days"/>
      <attr name="caseID">Location_3_4_0</attr>
    </taxon>
    <taxon id="Location_0_1_1|24.847356336073766">
      <date value="24.847356336073766" direction="forwards" units="days"/>
      <attr name="caseID">Location_0_1_1</attr>
    </taxon>
    <taxon id="Location_1_0_1|27.723690215746053">
      <date value="27.723690215746053" direction="forwards" units="days"/>
      <attr name="caseID">Location_1_0_1</attr>
    </taxon>
    <taxon id="Location_4_3_1|33.30470087720522">
      <date value="33.30470087720522" direction="forwards" units="days"/>
      <attr name="caseID">Location_4_3_1</attr>
    </taxon>
    <taxon id="Location_3_2_1|28.2692453091494">
      <date value="28.2692453091494" direction="forwards" units="days"/>
      <attr name="caseID">Location_3_2_1</attr>
    </taxon>
    <taxon id="Location_1_0_0|14.346544697940487">
      <date value="14.346544697940487" direction="forwards" units="days"/>
      <attr name="caseID">Location_1_0_0</attr>
    </taxon>
    <taxon id="Location_3_1_1|35.40553560905711">
      <date value="35.40553560905711" direction="forwards" units="days"/>
      <attr name="caseID">Location_3_1_1</attr>
    </taxon>
    <taxon id="Location_2_4_0|37.2117167536013">
      <date value="37.2117167536013" direction="forwards" units="days"/>
      <attr name="caseID">Location_2_4_0</attr>
    </taxon>
    <taxon id="Location_4_4_1|33.76950817013587">
      <date value="33.76950817013587" direction="forwards" units="days"/>
      <attr name="caseID">Location_4_4_1</attr>
    </taxon>
    <taxon id="Location_4_2_0|30.175505729386348">
      <date value="30.175505729386348" direction="forwards" units="days"/>
      <attr name="caseID">Location_4_2_0</attr>
    </taxon>
    <taxon id="Location_2_1_0|34.531924941903426">
      <date value="34.531924941903426" direction="forwards" units="days"/>
      <attr name="caseID">Location_2_1_0</attr>
    </taxon>
    <taxon id="Location_3_4_1|34.599949912425004">
      <date value="34.599949912425004" direction="forwards" units="days"/>
      <attr name="caseID">Location_3_4_1</attr>
    </taxon>
    <taxon id="Location_4_1_0|22.369302273327975">
      <date value="22.369302273327975" direction="forwards" units="days"/>
      <attr name="caseID">Location_4_1_0</attr>
    </taxon>
    <taxon id="Location_0_0_1|23.946367341319018">
      <date value="23.946367341319018" direction="forwards" units="days"/>
      <attr name="caseID">Location_0_0_1</attr>
    </taxon>
    <taxon id="Location_1_3_0|33.124563325809575">
      <date value="33.124563325809575" direction="forwards" units="days"/>
      <attr name="caseID">Location_1_3_0</attr>
    </taxon>
    <taxon id="Location_0_3_1|26.41614610646273">
      <date value="26.41614610646273" direction="forwards" units="days"/>
      <attr name="caseID">Location_0_3_1</attr>
    </taxon>
    <taxon id="Location_0_0_0|20.496378468988603">
      <date value="20.496378468988603" direction="forwards" units="days"/>
      <attr name="caseID">Location_0_0_0</attr>
    </taxon>
    <taxon id="Location_0_4_1|37.512199459267244">
      <date value="37.512199459267244" direction="forwards" units="days"/>
      <attr name="caseID">Location_0_4_1</attr>
    </taxon>
    <taxon id="Location_0_4_0|45.10342078111161">
      <date value="45.10342078111161" direction="forwards" units="days"/>
      <attr name="caseID">Location_0_4_0</attr>
    </taxon>
    <taxon id="Location_0_2_1|30.47225898399623">
      <date value="30.47225898399623" direction="forwards" units="days"/>
      <attr name="caseID">Location_0_2_1</attr>
    </taxon>
    <taxon id="Location_3_1_0|32.65083849598655">
      <date value="32.65083849598655" direction="forwards" units="days"/>
      <attr name="caseID">Location_3_1_0</attr>
    </taxon>
    <taxon id="Location_3_0_0|11.614204303906208">
      <date value="11.614204303906208" direction="forwards" units="days"/>
      <attr name="caseID">Location_3_0_0</attr>
    </taxon>
  </taxa>
  <!-- The sequence alignment (each sequence refers to a taxon above).         -->
  <!-- ntax=50 nchar=14000                                                      -->
  <alignment id="alignment" dataType="nucleotide">
    <sequence><taxon idref="Location_3_0_0|11.614204303906208"/>
			TATGAACGTCACAGGGGACTAAGATATAAATGATGCTTTTGGCCTGTGCCTTATTCGTGTAGTTTTGACTAACCTTTTTGCAGTTCTCGTAGCTTTATCTGTTAATCTCTGGATGAGTTGATTTAGTGGACGACCGTTCTGACCTCGATTGTATCCCAATAGCGGGAGTGGTATGAGTATAGCTCGATGGTAACCCTACGACCACCCGCCCATCACGTCATTTTCCGCAAATGGTGCATGCCCCTCTCTGCACTGTCTAAATCGGACGTTATTACGCTCGGAATTCTGTTCGGGCTCAGCTGGATTGAGGAATACGCAGGGCTTAATACACAACAACACGGGTAGGTAAACTTTGGCCCATGGGGAAAGTTTTAGGATCAGCGGCTCAGACACAACTCGGTCACTTGGTACGCTTATGTCGATGTGGACGTATCACGTTGCATCGGCTTTGATTTAGCTCTTGACCGTTAGTGCAACTTCGTATACGAAGCCCAGCCCTAGCCGAATAGAGCTCAAACAGAAACCTTGACTGCACATTGGTTAACCCAATCACCCGGCAGCGACCGCTCAAATGCACATATTTATCATGATAATTTCAGTTAGATCGGAAACCGACCTTTCTGTTTAACTTGATGGGGTACTTGATCTGATACCAATTGGCCTGAACATACCGGAATAGATGGCATCAAGCCTATGGGCAGTTCCGTTCCGCTAGGCTCATGACTTAGATTAACTTTATTGTTAGATGAGCCGTATTCAACCTCTGGTCTGCATGTGACCAGATATAGTCAGTTGCCTCTGATTTAATCTCGTATGAGATGGATTCAAGGTACTGTGGTTCTTGATTCTCGTTGTTGGAAAAGGGCCTCCGATCATACGCGTGGGCGTACACTCAATATGCAACTACCTCATTGACTCCTTTTTCGCCTGGTACTACTTCGTAATAGTACTTTTCATATAGTCGAGGGGTGCGCTTACAGATATCCACAATGGACCGAATCTGTCTTCCGGGTGTAATAATAGCTTCCGCCTAAAACAGGTCTACCGCAGGCCCTGCTCATCTAATTGGAAAATTGACGACGCGGGAGCCCATTCTGTGGTAGTATGGGTAGCCACTCATGGCACCTCGAATGAGAGGGGAAAACGCCGCCACGCGCGATGGAACTTAGAGCGACTGAGGCGATAGTAAGATGGTGCACTCTTTCGTCAGGGGTTCGACTAAGCGCCGAGAGTTAGATGGTCGGGCTGGATATACGCCGCACATACGGCCGAATCGAATGCGTGAGGAAGACATTTTTTGAAGAAATGCTCTGGCCGGTTCCCTGGAAGTTGATTTTGCATTCAATGTAACAGCTGTGGTAGGAGGGGCACCTGGAGATCTCAGGGACGGGACCCTCTAAAAGTGGAAAGCAATGGTACGCAGTAGCAGTGTTCCGTTACTTGGGTAAGAATCATACTGTTGGCGAGTAATATAATATTGTGCACGCCAGGAAAGTCCGTCAATTGGGACAAGTCTTGCACCGGGCGGGGCCGTACCGGGCAGTGTGGCCTACTACCTTATTGATCTGCCACTAGTTGTCGGTGCTTTCGTTGCCGACCGAGTCACCGTAATAGGAGTAACTCCTACACAGGGAATATCATTTTATACAAAGCATGCTAGACAAGAAGATTGGAGTTAGACATTTACCCTCATGTGTCGGAGCGATCAACATTTACAAAGGCTACACTCCTTATGTCAGCTGGTCACCCTGCCTACTTGATTAAAAAACTTCCAGAGCTTGATGCTCGGGCCGCCGTTATGTCATGCCTCGGTTGATAGACTAGTATGGGACTACAACCAGAACTTTGGACACATTAAGAAGAGTCCCCCACGACTTCATCGGTTTCAGCCTCGCAATAATTATTACCGATTAACGGCTATCGCGCGCCTCTTCGTCATGCGGGCAAGGTCTGCAATTAGGGTGTATACATCGTCGAAAAACTCGGAAAGGTTTGGCACCCGACATTCAACCCCGCGCGTCTCCCAGGGAGGTGTACACATGAGGAGAGCAGAAGGGATGAGAGGATTCGTAACTACAAGAGGACAGACTGCCTTATTTTGCCATTTCCTGGGATGAACTATACCTCGAAAAGGATCGTGGTGTCGGACTGCCGGTGGGGGGGTGATCGGTCGTCTAGATAGCAATTGGGAATATGTAGAAACCGGCTATCGCACCAGACAAGCGGAAAGTCGGAAAAATCCCTATTTTATAACCAGAGAGCATTTGCCGAGCGGTCAAGTTCTAGTTGGCCACTACAACATGCCTAATTTCTGACTCCGATTTCCAATGCGACGAACCTCGCCCGCTATTACAATGCAGCGAATCGTAAACTGCGAGTAGATAATGTCCCGGGCCCCGTGTGTACTTTCGTGTTCTCTGACCGACGACACAATAGGGAGTTCTACCGTGTACAAGCTCCCCGCAGGTCGGGCAAACGCCTAGCCTGGATAAATCAATTGGAGATTTCCGCCATTCGTATTATAGTTCCCAACAGTAAGGAGAGATGCAGGTTTTATTACTGGAATAACTATGCCCATAGCCGTAGGGGTATGCCCAACAGCGTAAATTTGCATGACGTAATCTAATCATAATGTGTAGCATGCGTTTAATCACGGTTGGGCCAGAAACCCCGCTTTGATATTTGCGAACATCGTCCGATCATTATCCCCGGTTCACAACCTTAGAAATGTTAAACGGGTAAACTTTTACACACTGGGAGGTCATCAGTTACGCGAAAATAGTTCAGCCAGTTGACGACATAATACATAAACGCAAGCGCGTGATCATCGCCCTCCAAGGTAGGTGCCCCTTTAGGTAGAAAGATACTGAAAGCTCACATTTAATTTCACTCATACGTTACCATCATTACCGGTAAGAGAGAGACAACCTCGTGGAATGGTCCTCGGGGGTAAATACCGGCATGATGTATGTATATGTGGGTTGTTGCTTGGGTCCTCCCCTAAAGCGCCTACTAAAATGTCGCGAGTGTTGCCTGCCCCAGGCTGCCACGCTTCAAAAATCTGCCCAGTCACCAGCGTTCACCGTAGGAATGCTGTAAGCTCGGGATCTTAACGTCCCCCCTCTACGATTTTCGAAAGTACTCCACTCTAGGAACGTGAACCCCTCTGGGACCTAGCACACCTAGCACGCATCATTTTACTCTCGGCCTCAACGGCCCCCGCTGCTCCGGGTTCACACTAACGGGCCTCGTATTAGACCCGTGGACCCGAGCTTCACGTCAACGCCTCCTACTGAGATTGCACGCAAGTCCAGAGATCACGATTCGCTTGGTGTCGACACCCTATAGTGCTGGTCCAAAGGTCGAGTACAAAGTTTTACAAGACACGCCGGCTGACAGGTTAGGTATCACTCGGGCCAGCTATATTGGTCCTAGGGCGATACCGGGGCCACCGTCTGCCGCCGGACGTGCGAAGTGTTAAGCGGTTACCTGCATCCCCGGTGCGGCACCTTCACAGAACTTGTGTTGTTAAGGTTCATAGTAAAAGGCGTAAGCCTGTCGATCCGCCTCAGCCCGATGGAATTATGCCGACTAATTGCGTATGGGACAGTTTGGTACATCCCGTTGGCCTGTCTATGTGCCATGGTTGGTGTTGTTGTCAAAATGGAATAACTATCTAAGGTACAGCACTTACCGCAATACCATGCAGTAGACCTTACCAGCAGTATGTACGTAGACTGCAGCATTATGAATCCTGCGTTTGAGAAGTCGGACTGCCTGGCTGTGAGGCATTGGCCGACATTCCTTGCATAGTCAATATCGGTACAATTAGCGGTGGAGATCGATAAGTGCGCGAGGCGGTACTACGAATCGCCGCACACATGCTCTACGGTTGATATTCGTATAGAACAAATCGACGGGGTTCTTCCCTCGAATTTCTACCAGGTGTAATCGTCCACATGTCGAACGCATTTTGCAGCGTTCACAGACAGGTGCGTCCGAGATCAACCCCGTCTATAGATGCCAACCACGTGGGTCTATATACAGTTTTAAAAAACTTGAGAACTACAAATGCTCTAATTAGCACCGACGGTTAAGGCATTGTGACTAACATCACACTGCCCGTGGACGGGCGTGCTTACGTCTATCATGTTTAGTAACAAATATAACCTCCTGTGATTTGGGGTGATTACATGGATCACCGTGACCTCCTGCTAACAAAATGACGAATCTGTTACTGAGAGCGTTTTTGCGGCGTAAAGTTTTCCTGCCCGATACGTGTTGTATTCGTTTTACACCAGGGCCCTACTTCACATGAGGGGACCAGCCAGAAAGGTAACGGCCCGCCAATAAACTGGTTAGGGGGACTGATCCGTGCTATTTACGATGCCCTTTGTTTCCCACAGTACCATCACCCGGCGAATGAGCATCATTTTACGTAACTCTGTTTCATTGCTAAAACACCGCGCACGCTACAGTATCCATTCTGCATTCACTAAGAACGTTTCCAGTTGTATAATTGCCATGTTGGACGATACAAATCAGTCAAAAACGGCTCATCACGGACGTACAAAAGCTCATAGCTCCTATGTGTCGTCAACACAGTGGGGTGTAGAGTGATACCTAGCGTCCCATAAACTTGAGTCCGTTCCTGCCACACATCCCTTGATCTTGTTAAATTCCGCGTCACTCCGTTGTAACTATTGGCAGGACCGCCCACAGCGGTTGAAGCACATTGCAGAAGAGTTGGTCATCCGCACCACATACTGTGGGTCTTCCTCCAGAAGCCAGGGTTATATCACGCTCATGTAACCTCGAGCCTGAAGGCTTCAATTCTGCAAACACCGCGCGATCTCGCCACCGCCGCCCAGCTGTCCGTGGGAAGTTCCGACTCTGCAGTTCACGCTCGTCCACCGGGCTGGACAACTAGTTAGTGGTAGGAGGATCGGCCCCTGTGTAACATATAAAACTGATATCTGACTAAACCTCTCAATCAGAACGAAGGCCAATGTCGCTCGGGTATTTCGTTTCTAGGATAAGTAAAGAGCAAGCTTCACGCCTACAATTTGAGGACCCATTTCTGCCTGCACACACCTTAACACGCATTTTAGCAGACAAATAATAGTGAGCTGTGGCCGGCCGCATGGTGGATACATGGCTCTCTGATTACTGAAGATCACACGTCCAATCCTGTCCCAAATGGCCCCAGCATCGACCATAGGGTCTGGCGGGCCGCGGATTTTAACTAACTGCGCCGTCTTGCCTAGCTACTTTGATCTTAGTGGATTAGCACGCGTCAGGAGTGTGTCCGATCACTGACTCTACTACAGAGCACTATGAACCAAAAGAGGTACCGGGCCAATATGAGTTCAGATTCCACTTGATACAACTCGGTTCTTATTACCCGTGGCTTTTACTTGGGTGTATGACGGCTGCTTAGTTACGTTGACCGTGATAAGGAACACCTAATGTCGCTCCAAGGGCAAGTTGAACGCCTCGCCTTCGCCTCAAGTTGGATTGCGCGCTTCTTAGTAGCGAATTGATCGCGTATTGTGTGAGCCTATAGACAACTTAATTGATGCGTCGAGCTAGCAAACTACACATTGAGGGGAGACCTAGCCAGGAGGGGTCGACGTGCGTTCTATCGTGGCCCACCCATATGGTGCACGTTTGGATTCGTTCCCCACCTGGTATGTATTGAGGAATCAAGACACTTCATGGGGCCGGGAAGATGTATTGGAGATTTTCCAACGCAAATGCTGGTAACGAGTAGCCGAAACAGGCCCCTCCCCTCAAGTTTAACGTGACCATTGTTCTCTCTATGCCTCATACACGTCTGGTTTCCAATGAGAAGCAGAGTAGCGCTACACCCAAACAAGCATTAAGTCTGGCGACAGCAGCGCTATTGCCCCAAAAACTAGCTGACCTAGCATTAAGTCCCGTCGTCGGGACCCTTTGCTTCTTCGAATCGGAGAGGGTCCGTTTAATATAGTATCCCACTAGACACGCCGCGAGTAGATGGCACTTCAACTTCACTACTATCGCCATATGATACCGACAGAAGTCCCACTTAAGTATATTTTACCCTCAGAGTTGGGGGTGGAAGTGCTGGAAACGTTAGGCAACCAAAGAGTGCACTCGCTGTTCGGAACTGCAAAAGGACCCCAACGCCCACATAGGTGTTTGTCCTACTAGCACTATTGATCCATTATCCCCTGCCGACGTTTGTGGATTGAACGCACATTACGCAGCGAGCACAGGACTTTACAAGGTAAGTCTTATTTGTACGTGGGCTTGTCATTAGCTATATCTTATGACCGGAGCGTGTAGGCGTCGACGGATATACACAGGTGGTTTATCAATATAACACCTCTCGACCTCTCTTGCTTCACACCGGGGCCACACGGAACTCCCCTTGGAGTTTCAGGTCTACTCTAGGGTGGCCCCACTTTCAGTAATATATCGCCTGGCTTGGGATTGACCCTTACGAGCGATTCTCTATATCGTCCCGTTGGCGTGTCCTCCCCCTTGTATACGGCCAGGTTGGGCATCGACCTGCCTAGCTCTCCCATCAGAATTCTCTCCATGGAAATTGGCAAGCAAGTATGGAAATACGAAGAGTTCCTTAGCCTTAGTCAAGAGTAAAGTCCGCGGCGTACTACGCGTCATTCCTGCATTTCCGGCATGCTGATTCCCCCGATTATTGGCTCGGAAGCGTTGGATGTCGATCGCGCCGTCGTCTTACTACTAGTGCCTGAGTCCCTTCGTGGACATCCAAGCTGGACCGTGCCATCTTTTTACCCCCTGTTATTCAGTCTAAAATATGTATTTGCGAATTACTCGGTGCTGTTTTGAGTCTCTCAAACACCCCGACGATAAGTTAATGATCCGCGTTCCAAAATAATAGTACCGCGAGCAGCATCCACGGGCGCCCATCGAGAGTGCTTAGCCCGAGCCTCAGGCAACGAGCCCTTCTCGCGAGCATATCTCTCAGCCTGAACGGCAATTCTGGGCGCCGACTCTCTCATACAGCATGGACGAGCGCTCATCCCGTAACTCGGAGCGTCACGTGCCCACGGCTGTTTCCTGTCTTGAGCTGCATTTAAAACATTTATGAGCACCACCTTCTTGTGTTGCTGAGGAACTTAACCGCCAGCCTCGGATCTGGACTGACGTGTGCGTTAGGGTTGCGAACTGACATTTACAGGTTTATAGTTTGTATTGCAACCTATCGGCAAGGGGCGTTGCTCGTTTTGGCCCAACGTGAGAATGCATGATGGACTAAACCTAGAGTAATGATCCGGTCTAAGGGTGTGTCTTTCATTTTACTCTTGCCTCTAAAATACTGCATATGCTAACAGATCGACCGCTAACGCATGCATTAAAGTGAGAATATTAGCGATTGTAAGCGATTGGGTGAACGGGTTCTGGGAATGCGTACACGAAACTAATCGGGCTCTCAGAAGTAACTAAAATTCGCGTACTTCCTCTCTAATAGGGCTGAACGAGCTGTTCTGAAAGCCCCAGTTCCGACCGTTTGGTTTTTAGACTGCCGAGGGCCGCGACAGGTGGCACCAAGTGGCCCCCACGTCGACTGAGGCTTTGCTTGGCGGATCACATTCTCCGGGTCCTCCACATTTCATACTAACGGCCAACACGGTTGTGTTAAGTTGTTTTCAACGTGCCACTGACGCGGAATGGGAGATAACCGATCATGATTCTCAGATTCCCATCCAATGAAAAGACACGTAGTCTTTCCGCCGACATGAAGCAACACAGTAATCAGGTTCATCAAGACTGCTGGAATCAGGAACGAGTGAGCTGGTAGAACGTTTTACACGGATACACCCAACCAGTGGGCGCGGGAACGACTACGTTTATTCCTGATAGTACGCGCTCCCTTTATTGGGGGGAGGGCCTTACGCAGATCAAATTGCACCGTGCTCGAGCCGAGTGGCGTAAGGTCTCTCTGCAATCCACAAGTCTGGCCGATGTCCATTCTGTTCTTCCGCTACACGTACGCCTCTAGAGCTAAGATTAGATTTTCCATGGGGCTTTGGGCATAGTGAGTGTTCTCGGGAGGTTCCTTCTAGACTCACTGCAGGAGCAGGAGTGATCGAAGCATGATGCACTCGTATTGAGAACCAAGAGCGGACTGCCTCGACGTAGGAACTTGTGGTGCCTAATTCTCTCCTGGAGACATAAGCTGGGTGTGGACACGGGCTATAGTCGAAAATTAAAGGTTACACCATCACAGCCACGTCAAACGCGGAGGGCGAATTGCCAGAATTTCCGTGTAGCATATGTACATGTCAGAATCCTTATCTAAGGAATAGTGCCACATCTTGGTTAGGCGGTCACTACCCAGGCCGAATAATGAACTGATGGATCATAGAGGAGCAGGTGCTTCCGCCAGAACGTCATTATTCGAGGCAGGCGCGGTCAATCTGATGCGGACAAGTGAAAGCGGAGGATGCTCTCTACTCCATTGCACTGACAAGTATGTACGTAATATTGGCGTCTAACGCGTGAACCGACACTCCGAAAACAATTCCCACCCATTGATGTTCAATGGTTGATTTTACAAACAATCGTCGCTGTGAGGAGACTAATTCGGATATCCGGGCAGAGAAAGGAGTATTAGGGGTCTCACTCTCATTTTTCTCTAACCCTTGGTCCTAGTACGGGCCAACCCATGCGCTTTTTCAAATCCAGTTACATATACCTACCCCGTCCATGATGGTCAAATAAACATGCGGTAGCATTACCATAAGGACCATTAGTAGCTGCAGTACGCAGGTGACCATTAGGGTCAACAACACTGATTATTGGCGTGGTGCGGTTGGGTCGGGGTGCTGGAAGCATACGAATCTACACGTGGCGAGCATTGACAGTAAGATCGTAGTGACCCTCTTGGTCTCGAAGAGATTTGTGCAAGCGACAACCCATAGGAACAAATATTTAGTGAAAAAGGTCTCCATGTCAACAATCACGCGCATCCCACTAAGAAGGATGTGAGGCTTATAACTCCGTACGATTTCCACGTTACCAATTGCTTGGCCATGATAAGGTGAGCTTAGCTGCATTACACATATGGAGTCTAGTCTGCACGGTCTTGCTTAGACCTTTCAAAAGCTCCTCAGGTCGGAGCGTGCGTACGTTTCGAGGAAACTCATTTTCGTACTTAGCAATGCGCTGACCACGTGTTCGGGGTAACCAAGTTCTAAGGTAATTAACGTCCCATTCTTGGTGATGATACGTAGGGGGGTCCTGCGTCAAGGAAAAACAGCGCATTCGCCCGCCGTGCCGGAGAACTGGCCTAAGACCTAAATGCCGCTGAGGCCTGACAACAGGAAAAAGAATTGTTTAAATCTGGAGTCACATTGCTGTACTCTACGGATATAGCTAAAGTATTGCGAGACTAGCCGAGTCATGAGAGTGAGGAGCGCTATGCCGCTTGGGGCATGTGTATGCACATCCGTGACGCCAGCCGAAGCCTCTGTAACACAATGCGGCGGCGGATAGAATACCATGCAACCCAGCCAGGCAAGTAGTTCACATTTCCAAATAGTTAAAGGGGACAGTTGCACACGAGCCAACGGCTTCCGTCGGTCAGTGGCTTTCGTAAGGAGCTGCTCTGTAACTTAACCTGGTTCTCGTCTCGGAGACTCGGAGTTGTGTCCGCCAACGCTATTCAGCTACAATTCGGCACTATCTAATTACAGAGCACAACCCGCCTGGAGGTGAGACTTACTATCTACTTACTACGTGTACTATACGATGCAGGCATCGGTTCGAGGGCTATAGTTCCGCGTGCACTGTTGAATCGGCCGGGTTCAGACTGTGTTCTGATCGCTTCGTTTTTGCACGTGACAGATCCTTCTCATGCATGCCCTTAGCTGATAGGCATCAATTTAGTAGGGTGCCCAGGACGCAGTCTTTCCGAATAATAGACTCTTGTTGGGGATGTCCGGGGTCTACGCTTGAATATGCCGCGCCCCACTCCCGCACATGGAGGAGCTGGATCGTTAGCTATTAGTGGCCGGCCGAATACTGGTTGTGCCGACGATAAGGCAGACGGGGGTCGTGCAACTATTAACCGCAGGCCAAGGCATCCACGTGCTAAGACTTCGAGGCGAAGAGTGTAGGTCTTCCTCGAAGGTTCACATTCATACGAGGACACGATCCCCCACTCGAAAGGTGCGGTGTAGCTTCCGCGTCATTCCTGTAACTGACAATGCAATGGGGGACGACCGAAGGCTAGCTTGACCTGGTCGGTGACAAACCCGGACGTATTAGAACCTGTCTACTAGAATTAGACCAGTTAGTACGCTGACAAAGGGCTCCTGGGGGTTTTTGGGGTCCCGCTGTTACAACAAGCGGGCTCCTGGAGTCCACCTTCAGCTTTATCCCTGGGTATGGGGCAGTGAGCCCTTCGTGTTACCCCGGCTAAAGCCTCCGGACTGAGCACGTTACGATCTAATGCCTTCGCCTCCTGCGAGCACTAGCAAGGAGACTTCCAGAGGTCGAGAAGATCGTCGCAGCTGGGCCAGGGTTAATGGTTTTAGGAAGGGAGAAAAGAGATTCTATGGAGAAGCCTAGCGCTCGAAAGTTTATACTTGGTGGAGTTCCATATCGGTGTCATTGACTCTTTTTAGAACCATCCTAACTCAATTAATCCTCCAATCGCATTGTATTTTGCCTACCGCCATAGATGCATTGACCTACTCCAGTTTGGCCTGTAGTACACTTTTTGTCATACTGTATAAGCTTCGCCGTCGTAAGGCGGGCGACTCGGACGTCTTTTTGGCGCCCGATATGTCCCCACTATAATGCGTTAAAACCGCTCAGTGTTCTTCAAACGTGCCTCCGGCCAACTAAGCCTTTGAGGGCCTAACAGTTTGGGATGCCGGGGCCACCGAACGTCTTTCTCCCACTTACATCCTAACGTGCTGGATTCCCTACTAGCTTATGACGCTCGGCAGGACGGAAGTCATCCCATGGGACAAAAACGATGATTGTGCCAGCGATCGCAGGCCGTTGGTCCTGTGCGTATTTCCGCGTTCAGGCCGTAACTTCGGTACGCTGAACAAACACTTTTGCTTAGCGACAGTTTGTCTGCGGTCCGTGTACGAGGCCGAGATACGTATGTTCTGGATTTGTCTCCGGTAACCCCCTGTTAATCTCTCCCATCGCCTCTGTGCAGCCCCAGACCCGTGCGAAGTACTGGCAGAGCGTCAGCTTTAAGTCAAGCTCTGGTTATTCCTTAAGGATATTTCAAGCAGCGGACTAGACGGAGCAGAGGATAATTTCGTGCACACTTGGCCCCCCTCGAAATGAGCGAGTCCGCTGGCCCGCTAACTTAAACGTGTTAGACCACATGGGCCTGCTACTACCGAACCAAGCAGGAGTTCATGTCTTCCAAGGTGAGCACGGGCCTTCGGAGCTACAGTAAAGTACGAAGCATGGCAAGCACTCATCTATAGCAATCTGATACGCTCCACTGCCATCTCACAAGGCTTGAAAGAGGCCGTGTAACACATCGGGATAGGTATTGTCACAGACACATTGACCCCGGCGTGGTTTCGTACGATAACCTTCGCAAGCTTTATGTCCTGCCGGATCCGAAATGTCCAATTACGGAGTCTCAGCAGCTCCCGCCCCAGGTGTCTGTAGTGCGAGAATCGCCCATGTTTTTGTGAGAGGTAGCACCTCTTAGGGAATCGTTACGTTCGGCGATACTGCAGGACAACGTTTCTAGAGTCTGAAAGGCCCTCGTGAACTTGAACGGTACTTGAACGGACCGGAATCGTTTCAGCGCAAATCTGTCAGGCTAATTTCACGAATAGCATCTCCCCCATAGCTCCTTGTGGAAGTTGGCACGAGGGTTGGCGTAGTGAGATACACCCATTAAGCGGCGCTGCTAGCAGCTAGATCTGTATGGCCCAGCCCGAACTTGCTGAGAGTTGGGTAAGCTTTATGACCGATGTAGTCCCCCCGGTAGGCTCATTCGCAATGGAGGAAATAGTCGCTTCGTTGCTGATTATTTCTGTCCGAGAACAATGCGGACACCTACGTCAGGAATCCACAATTCTGGCGAGCAAGGCGCCGGTGAGGTATTCTACTCTCTATCCGCCCTATACCTACGCTTCCGTCCGGTGTAGGGTATTCATAGCGATAACTGTGGCGGCGCTCCAGTGTCTCTATCGGGCCCGAACCTCATCGGGTCGAAAAGATCCAACGTCCGAACACGCACCACCACGGCACAAGTGAGGACGAACGCTCGGGTGCGTTTGTGCCGGAACAGCAGACTCCCTAATTACAGCCATTTCGTAGTGTGCATGACCTTAGGATATAGTTTAGTAGGAGACGTATCCATTCTGTACTGGTTATGGGTGGGTATCGTCTAATCGTAACCCTAAACGGATACATTGCTAAGAATATGTTTCCGATGAGGGTCCTCCATTATAAATGGCTTAGCTTGACCGACCTGCTGCCCGATCTGCTGAGAGTTGTCACATGCCTCAACTGCGAGTTCTAGCCCTCCGGGACTTGAGATGAAATACGCGAGCGGGGATCGCCAGTCGCCCTACTCTAGACAATCCCCTGCGCCAGAAGTGGAGCTCCAAGGCTCGCAAGGCTTATTGCCAGGGAGGTATACATAAACTCGAAACATCGCGTATGATGCAGCCGTCCTGCGCCCTCGGGGGCGTAAGGACACTTCCCTGCTTCCCTCCGTATTTAGCTCACATAAGATCGCGCGACGGGGTATCAATCTTGGTTGGGGATGATGTATTGAATCCCGGCTTTTGTTGTCCAGCCACTTGAAAAGCCTGTAACCGTACTCGCTATATCAAACGCCCTCTACTTTTCAAATATCACATTTAAATAAAGGCAGCCATCGGGGTACACACGGTAAAAGCAGAAAAACGTGAATATCCAGTAACGCGACCAGTGCGCGACGCGCCCTTGCCAATATGCTGGGGGTCCCTTCGCAGTCACCCGTCAGTCAGTGGTACGCCCAGATAATGTCTAATGCAATCGTGGGCGGTAAATAATGGGTCACCCACAAAGGATTAGCACGCTAACCACTCCGGCTTGTTTCTACGGCGCAGAGGACTGAGGACCTTACCGGGAGACAGTGTGCTTCTGGTCGCTCCCCCCAGCCCAACGTATTGCTAGAGGAACGGTTGCCAGAGTCCACAGTGAAAGTGGTAACCAAAGATGTACCGTAGTATATAGTGTCTCCTGTCGCCACTGCACAAGTCGACAAACGGCCAGGGCGTATAAACGGGCGCACAGAGGTCTTAGGAGCACAACAGTAATAGCAGAGTGTTATTGAAAAGCTTTTCGTAAGCTCGGTTTCCTACACAGCGTGTTGCACGAGTATACCGGCGAAACGTAGGCTAGCTCAACTGCCCTGTTTCCTACATCTCATCCGGCATCCACCCGCAAAATCTGGGCGTTGGCGCGCTCCGTGGCTTACTGTTCTGCCCTTAGTGAAACCGACTACTCATAGTACAAATATCTCAGGTATACAATAAAATTCCGTACGCATAGATCATTGTGTGTCTTTTGATGCCCCCGGGCAATGATGGGAGTCGGCTCACACGTCTTGGAAATTGTCAATTTCTATTAAGGGACTAATGCGGAGCAGAAAAATTACCCTGGGGCCGACTCCTCAATGTACCCTGCCCCGTCCGTCAGATATGAGACTTTTATTGGTAGCTGGGTACAAAAGTGCGTTACAGTCGCTGCGCCCCGATGATTTCTTGCTAAGGCCAGGCTATCAAGACACATTCACTGGCAGGCGCGCGTTCGGGAAGGTCACCTGCTCTGTGAATACATGCGTCTCGATCAGTCCTTTCTTTCCAGCCGGCATAGGATCTGTTGATTCATTCATGGGTTCAAAAATTCTAGATTTAGGACACAGGGTGCGGGACTAAAAGTATATTGACACGGTACACTTGGCGATATATCGATGATACACTATCTGGGCT
		</sequence>
    <sequence><taxon idref="Location_3_0_1|22.73661694754743"/>
			TATGAACGTCACAGGGGACTAAGATATAAATGATGCTTTTGGCCTGTGCCTTATTCGTGTAGTTTTGACTAACCTTTTTGCAATTCTCGTAGCTTTATCTGTTAATCTCTGGATGAGTTGATTTAGTGGACGACCGTTCTGTCCTCGATTGTATCCCAATAGCGGGAGTGGTATGAGTGTAGCTCGATGGTAACCCTACGACCACCCGCCCATCACGTCATTTTCCGCAAATGGTGCATGCCCCTCTCTCCACTGTCTAAATCGGACGTTATTACGCTCGGAATTCTGTTCGGGCTCAGCTGGATTGAGGAATACGCAGGGCTTAATACACAACAACACGGGTAGGTAAACTTTGGCCCTTGGGGAAAGTTTTAGGATCAGCGGCTCAGACACAACTCGGTCACTTGGTACGCTTATGTCGATGTGGACGTATCACGTTGCATCGGCTTTGATTTAGCTCTTGACCGTTAGTGCAACTTCGTATACGAAGCCCAGCCCTCGCCGAATAGAGCTCAAACAGAAACCTTGACTGCACATTGGTTAGCCCAATCACCCGGCAGCGACCGCTCAAATGCACATATTTATCATGATAATTTCAGTTAGATCGGAAACCGACCTTTCTGTTTAACTTGATGGGGTACTTGATCTGATACCAATTGGCCTGAACATACCGGAATAGATGGCATCAAGCCTATGGGCAGTTCCGTTCCGCTAGGCTCATGACTTAGATTAACTTTATTGTTAGATGATCCGTATTCAACCTCTGGTCTGCATGTGACCAGATATAGTCAGTTGCCTCTGATTTAATCTCGTATGAGATGGATTCAAGGCACTGTGGTTCTTGATTCTCGTTGTTGTAAAAGGGCCTCCGATCATACGCGTGGGCGTACACTCAATATGCAACTACCTCATTGACTCCTTTTTCGCCTGGTACTACTTCGTAATAGTACTTTTCATATAGTCGAGGGGTGCGCTTACAGATATCCACAATGGACCGAATCTGTCTTCCGGGTGTAATAATAGCTTCCGCCTAAAACAGGTCTACCGCAGGCCCTGCTCATCTAATTGGAAAATTGACGACGCGGGAGCCCATTCTGTGGTAGTATGAGTAGCCACTCATGGCGCCTCGAATGAGAGGGGAAAACGCCGCCACGCGCGATGGAACTTAGAGCGACTGAGGCGATAGTAAGATGGTGCACTCTTTCGTCAGGGGTTCGAGTAAGCGCCGAGAGTTAGATGGTCAGGCTGGATATACGCCGCACATACGGCCGAATCGAATGCGTGTGGAAGACATTTTTTGAAGAAATGCTCTGGCCGGTTCCCTGGAAGTTGATTTTGCATTCATTGTAACAGCTGTGGTAGGAGGGGCACCTGGAGATCGCAGGGACGGGACCCTCTAAAAGTGGAAAGCAATGGTACGCAGTAGCAGTGTTCCGTTGTTTGGGTAAGAATCATACTGTTGGCGAGTAATATAATATTGTGCACGCCAGGAAAGTCCGTCAATTGGGACAAGTCTTGCACCGGGCGGGGCCGTACCGGGCAGTGTGGCCTACTACCTTATTGATCTGCCACTAGTTGTCGGTGCTTTCGTTGCCGACCGAGTCACCGTAATAGGAGTAACTCCTACACAGGGAATATCATTTTATACAAAGCATGCTAGACAAGAAGATTGGAGTTAGACATTTACCCTCATGTGGCAGAGCGATCAACATTTACAAAGTCTACACTCCTTATGTCAGCTGGTCACCCTGCCTACTTGATTAAAAAACTTCCAGAGCTTGATGCTCGGGCCGCCGTTATGTCATGCCTCGGTTGATAGACTAGTATGGGACTACAACCAGAACTTTGGACACATTAAGAAGAGTCCCCCACGACTTCATCGGTTTCAGCCTCGCAATAATTATTACCGATTAACGGCTATCGCGCGCCTCTTCGTCATGCGGGCAAGGTCTGCAATTAGGGTGTATACATCGTCGAAAAACTCGGAAAGGTTTGGCACCCGACATTCAACCCCGCGCGTCTCCCAGGGAGGTGTACACATGAGGAGAGCAGAAGGGATGAGAGGATTCGTAACTACAAGAGGACAGACTGCCTTATTTTGCCATTTCCTGGGATGAACTATACCTCGAAAAGGATCGTGGTGTCGGACTGCCGGTGGGGGGGTGATCGGTCGTCTAGATAGCAATTGGGAATATGTAGAAACCGGCTATCGCACCAGACAAGCGGAAAGTCGGAAAAATCCCTATTTTATAGCCAGAGAGCATTTGCCGAGCGGTCAAGTTCTAGTTGGCCACTACAACATGCCTAATTTCTGACTCCGATTTCCAATGCAACGAACCTCGCCCGCTATTACAATGCAGCGAATCGTAAACTGCGAGTAGATAATGTCCCGGGCCCCGTGTGTACTTTCGTGTTCTCTGACCGACGACACAATAGGGAGTTCTACCGTGTACAAGCTCCCCGCAGGTCGGGCGAACGCCTAGCCTGGATAAATCAATTGGAGATTTCCGCCATTCGTATTATAGTTCCCAACAGAAAGGAGAGATGCAGGTTTTATTACTGAAATAACTATGCCCATAGCCGTAGGGGTATGCCCAACAGCGTAAATTTGCATGACGTAATCTAATCATAATGTGTAGCATGCGTTTAATCACGGTTGGGCCAGAAACCCCGCTTTGATATTTGCGAACATCGTCCGATCATTGTCCCCGGTTCACAACCTTAGAAATGTTAAACGGGTAAACTTTTACACACTGGGAGGTCATCAGTTACGCGAAAATAGTTCAGCCAGTTGACGACATAATACATAAACGCAAGCGCGTGATCATCGCCCTCCAAGGTAGGTGCCCCTTTAGGTAGAAAGATACTGAAAGCTCACATTTAATTTCACTCATACGTTACCATCATTACCGGTAAGAGAGAGACAACCTCGTGGAATGGTCCTCGGGGGTAAATACCGGCATGATGTATGTATATGTGGGTTGTTGCTTGGGTCCTCCCCTAAAGCGCCTACTAAAATGTCGCGAGTGTTGCCTGCCCCAGGCTGCCACGCTTCAAAAATCTGCCCAGTCACCAGCGTTCACCGTAGGAATGCTGTAAGCTCGGGATCTTAACGTCCCCCCTCCACGATTTTCGAAAGTACTCCACTCTAGGAACGTGAACCCCTCTGGGACCTAGCGCACCTATCACGCATCATTTTACTCACGGCCTCAACGGCCCCCGCTGCTCCGGGTTCACACTAACGGGCCTCGTTTTAGACCCGTGGACCCGAGCTTCACGTCAACGCCTACTACTGAGATTGCACGCAAGTTCAGAGATCACGATTCGCTTGGTGTCGACACCCTATAGTCCTGGTCCAAAGGTCTAGTACAAAGTTTTACAAGACAGGCCGGCTGACAGGTTAGGTATCACTCTGGCCAGCTATATTGGTCCTAGGGCGATACCGGGGCCACCGGCTGCCGCCGGACGTGCGAAGTGTTAAGCGGTTACCTGCATCCCCGGTGCGGCACCTTCACAGAACTTGTGTTGTTAAGGTTCATAGTAAAAGGCGTACGCCTGTCGATCCGCCTCAGCCCGATGGAATTATGCCGACTAATTGCGTATGGGACAGTTTGGTACATCCCGTTGGTCTGTCTATGTGCCATAGTTGGTGTTGTTGTCAAAATTGAATAACTATCTAAGGTACAGCACTTACCGCAATACCATGCAGTAGACCTTACCAGCAGTATGTACGTAGACTGCAGCATTATGAATCCTGCGTTTGAGAAGTCGGACTGCCTGGTTGTGAGGCATTGGCCGACATTCCTTGCATAGTCAATATCGGTACAATTAGCGGTGGAGATCGATAAGTGCGCGAGGCGGTACTACGAATCGCCGCACACATGCTCTACGGTTGATATTCGTATAGAACAAATCGACCGGGTTCTTCCCTCGAATTTCTACCAGGTGTAATCGTCCACATGTCGAACGCATTTTGCAGCGTTCACGGACAGGTGCGTCCGAGATCAACCCCGTCTATAGATGCCAACCACGTGGGTCTATATACAGTTTTAAAAAACTTGAGAACTACAAATGCTCCAATTAGCACCGACGGTTAAGGCATTGTGACTAACATCGCACTGCCCGTGGACGGGCGTGCTTACGTCTATCATGTTTAGTAACAAATATAACCTCCTGTGATTTGGGGTGATTACATGGATCACCGTGACCTCCTGCTAACAAAATGACGAATCTGTTACTGAGAGCGTTTTTGCGACGTAAAGTTTTCCTGCCCGATACGTGTTGTATTCGTTTTACACCAGGGCCCTACTTCACATGAGGGGACCAGCCAGAAAGGTAACGGCCCGCCAATAAACTGGTTAGGGGGACTGATCCGTGCTATTTACGATGCCCTTTGTTTCCCACAGTACCATCACCCGGCGTATGAGCATCATTTTACGTAACTCTGTTTCATTGCTAAAACACCGCGCACGCTACAGTATCCATTCTGCATTCACTAAGAACGTTTCCAGTTGTATAATTGCCATGTTGGATGATACAAATCAGTCAAAAACGGCTCATCACGGACGTACAAAAGCTCATAGCTCCTATGTGTCGTCAACACAGTGGGGTGTAGAGTGATACCTAGCGTCCCATAAACTTGAGTCCGTTCCTGCCACACATCCCTTGATCTTGTTAAATTCCGCGTCACTCCGTTGTAACTATTGGCAGGACCGCCCACAGCGGTTGAAGCACATTGCAGAAGAGTTGGTCATCCGCACCACATCCTGTGGGTCTTCCTCCAGAAGCCAGGGTTATATCACGCTCATGTAACCTCGAGCCTGAAGGCTTCAATTCTGCAAACACCGCGCGATCTCGCCACCGCCGCCCAGCTGTCCGTGGGAAGTTCCGACTCTGCAGTTCACCCTCGTCCACCGGGCTGGACAACTAGTTAGTGGTAGGAGGATCGGCCCCTGTGTAACATATAAAACTGATATCTGACTAAACCTCTCAATCAGAACGAAGGCCAATGTCGCTCGGGTATTTCGTTTCTAGGATAAGTAGAGAGCAAGCTTCACGCCTACAATTTGAGGACCCATTTCTGCCTGCACACACCTTAACACGCATTTTAGCAGACAAATAATAGTGAGCTGTGGCCGGCCGCATGGTGGATACATGGCTCTCTGATTACTGAAGATCACACGTCCAATCCTGTCACAAATGGCCCCAGCATCGACCATAGGGTCTGGCGGGCCGCGGATTTTAACTAACTGCGCCGTCTTGCCTAGCTACTTTGATCTTAGTGGATTAGCACGCGTCAGGAGTGTGTCCGATCACTGACTCTACTACAGAGCACTTTGAACCAAAAGAGGTACCGGGCCAATATGAGTTCAGATTCCACTTGATACAACTCGGTTCTTATTACCCGTGGCTTTTACTTGGGTGTATGACGGATGCTTAGTTACGTTGACCGTGATAAGGAACACCTAATGTCCCTCCAAGGGCAAGTTGAAAGCCTCACCTTCGCCTCAAGTTGGATTGCGAGCTTCTTAGTAGCGAATTGATCGCGTATTGTGTGAGCCTATAGACAACTTAATTGATGCGTCGAGCTAGCAAACTACACATTCAGGGGAGACCTAGCCAGGAGGGGTCGACGTGCGTTCTATCGTGGCCCACCCATATGGTGCCCGTTTGGATTCGTTCCCCACGTGGTATGTATTGAGGAATCAAGACACTTCATGGGGCCGGGAAGATGTATTGGAGATTTTCCAACGCAAATGCTGGTAACGAGTGGCCGAAACAGGCCCCTCCCCTCAAGTTTAACGTGACCATTGTTCTCTCTATGCCTCATACACGTCTGGTTTCCAATGAGAAGCAGAGTAGCGCTACACCCAAACAAGCATTAAATCTGGCGACAGCAGCGCTATTGCCCCAAAAACTACCTGACCTAGCATTAAGTCCCGTCGTCGGGACCCTTTGCTTCTTCGAATCGGAGAGGGTCCGTTTAATATAGTATCCCACTAGACACGCCGCGAGTAGATGGCACTTCAACTTCACTACTATCGCCATATGATACCGACAGAAGTCCCACTTAAGTATATTTTACCCTCAGAGTTGGGGGTGGAAGTGCTGGAAACGTTAGGCAACCAAAGAGTGCACTCGCTGTTCGAAACTGCAAAAGGACCCCAACGCCCACATAGGTGTTTGTCCAACTAGCACTATTGATCCATTATCCCCTGCCGACGTTTGTGGATTGAACGCACATTACGCAGCGAGCACAGGACTTTACAAGGTAAGTCTTTTTTGTACGTGGGCTTGTCGTTAGCTATATCTTATGACCGGAGCGTGTAGGCGTCGACGAATATACACAGGTGGTTTATCAATATAACACCTCTCGACCTCTCTTGCTTCACACCGGGGACACACGGAACTCCCCTTGGAGTTTCAGGTCTACTCTAGGGTGGCCCCACTTTCAGTAATATATCGCCTGGCTTGGGATTGACCCTTACGAGCGATTCTATATATCGTCCCGTTGGCGTGTCTTCCCCCTTGTATACGGCCAGGTTGGGCATCGACCTGCCTAGCTCTCCCATCAGAATTCTCTCCATGGAAATTGGCAAGCAAGTATGGAAATACGAAGAGTTCCTTAGCCTTAGTCAAGAGTAAAGTCCGCGGCGTACTACGCGTCATTCCTGCATTTCCGGCATGCTGATTCCCCCGATTATTGGCTCGGAAGCGTTGGATGTCGATCGCGCCGTCGTCTTACTACTAGTGCCTGAGTCCCTTCGTGGACATCCAAGCTGGACCGTGCCATCTTTTTACCCCCTGTTATTCAGTCTAAAATATGTATTTGCGAATTACTCGGTGCTGTTTAGAGTCTCTCAAACACCCCGACGATAAGTTAATGATCCGCGTTCCAAAATAATAGTACCGCGAGCAGCATCCACGGGCGCCCATCGAGAGTGCTTAGCCCGAGCCTCAGGCAACGAGCCCTTCTCGCGAGCATATCTCTCAGCCTGAACGGCAATTCTGGGCGCCGACTCTCTCATACAGCATGGACGAGCGCTCATCCCGTAACTCGGAGCGTCACGTGCCCACGGCTGTTTCCTGTCTTGAGCTGCATTTAAAACATTTATGAGCACCACCTTCTTGTGTTGCTGAGGAACTTAACCGCCAGCCTCGGATCTGGACTGACGTGTGCGTTAGGGTTGCGAACTGACATTTACAGGTTTATAGTTTGTGTTGCAACCTATCGGCAAGGCGCGTTGCTCGTTTTGGCCCAACGTGAGAATGCATGATGGACTAAACCTAGAGTAATGATCCGGTCTAAGGGTGTGTCTTTCATTTTACTCTTGACTCTAAAATACTGCATATGCTAACAGATCGACCGCTAACGCATGCATTAAAGTGAGAATATTAGCGATTGTAAGCGATTGGGTGAACGGGTTATGGGAATACGTACACGAAACTAATCGGGCTCTCAGAAGTAACTAAAATTCGCGTACTTCCTCTCTAATAGGGCTGAACGAGCTGTTCTGAAAGCCCCAGTTCCGACCGTTTGGTTTTTAGACTGCCGAGGGCCGCGACAGGTGGCACCAAGTGGCCCCCACGTCGACTGAGGCTTTGCTTGGCGGATCACATTCTCCGGGTCCTCCACATTTCATACTAACGGCCAACACGGTTGTGTTAAGTTGTTTTGAACGTGCCACTGAAGCGGAATGGGAGATAACCGATCATGATTCTCAGATTCCCATCCAATGAAAAGACACGTAGTCTTTCCGCCGACATGAAGCAACACAGTAATCAGGTTCATCAAGACTGCTGGAATCAGGAACGAGTGAGCTGGTAGAACGTTTTACACGGATACACCCAACCAGTGGGCGCGGGAACGACTACGTTTATTCCTGATAGTACGCGCTCCCTTTATTGGGGGGAGGGCCTTACGCAGATCAAATTGCACCGTGCTCGAGCCGAGTGGCGTAAGCTCTCTCTGCAATCCACAAGTCTGGCCGATGTCCATTCTGTTCTTTCGCTACACGTACGCCTCTAGAGCTAAGATTAGATTTTCCATGGGGCTTTGGGCATAGTGAGTGTTCTCGGGAGGTTCCTTCTAGACTCACTGCAGGAGCAGGAGTGATCGAAGCATGATGCACTCGTATTGAGAACCAAGAGCGGACTGCCTCGACGTAGGAACTTGTGGTGCCTAATTCTCTCCTGGAGACATAAGCTGGGTGTGGATACGGGCTATAGTCGAAAATTAAACGTTACACCATCACAGCCACGTCAAACGCGGAGGGCGAAGTGCCAGAATTTCCGTGTAGCATATGTACATGTCAGAATCCTTATCTAAGGAATAGTGCCACATCTTGGTTAGGCGGTCACTACCCAGGCCGAATAATGAACTGATGGATCATAGAGGAGCAGGTGCTTCCGCCAGAACGTCATTATTCGAGGCAGACGCGGTCAATCTGATGCGGACAAGTGAAAGCGGAGGATGCTCTCTACTCCATTGCACTGACAAGTATGTACGTAATATTGGCGTCTAACGCGTGAATCGACACTCCGAAGACAATTCCCACCCATTGATGTTCGATGGTTGATTTTACAATCAATCGTCGCTGTGAGGAGACTAATTCGGATATCCGGGCAGAGAAAGGAGTATTAGGGGTCTCACTCTCATCTTTCTCTAACCCTTAGTCCTAGTACGGGCCAACCCATGCGCTTTTTCAAATCCAGTTACATATACCCACCCCGTCCATGATGGTCAAATAAAGATGCGGTAGCATTACCATAAGGACCATTAGTAGCTGCAGTACGCAGGTGACCATTAGGGTCAACAACACTGATTATTGGCGTGGTGCGGTTGGGTCGGGGTGCTGGAAGCATACGAACCTACACGTGGCGAGCATTGACAGTAAGATCGTAGTGACCCTCTTGGTCTTGAAGAGATTTGTGCAAGCGACAACCCATAGGAACAAATATTTAGTGAAAAAGGTCTCCATGTCAACAATCACGCGCATCCCACTAAGAAGGATGTGAGGCTTATAACTCCGTACGATTTCCACGTTACCAATTGCTTGGCCATGATAAGGTGAGCTTAGCTGCATTACACATATGGAGTCTAGTCTGCACGGTCTTGCTTAGACCTTTCAAAAGCTCCTCAGGTCGGAGCGTGCGTACGTTTCGAGGAAACTCATTTTCGTACTTAGCAGTGCGCTGACCACGTGTTCGGGGTAACCAAGTTCTAAGGTAATTAACGTCCCATTCTTGGTGATGATACGTAGGGGGGTCCTGCGTCGAGAAAAAACAGCGCATTCGCCCGCCGTGCCGGAGAACTGGCCTAAGACCTAAATGCCGCTGAGGCCTGACAACAGGAAAAAGAATTGTTGAAATCTGGAGTCACATTGCTGTACTCTACGGATATAGCTAAAGTATTGCGAGACTAGCCGAGTCATGAGAGTGAGGAGAGCTATGCCGCTTGGGGCATGTGTATGCACATCCGTGACGCCAGCCGAAGCCTCTGTAACACAATGCGGCGGCGGATAGAATACCATGCAACCCAGCCAGGCAAGTAGTTCACATTTCCAAATAGTTAAAGGGGACAGTTGCACACGAGCCAACGGCTTCCGTCGGTCAGTGGCTTTCGTAAGGAGCTGTTCTGTAACTTAACCTGGTTCTCGTCTCAGAGACTCGGAGTTGTGTCCGCCAACGCTATTCAGCTACAATTCGGCACTATCTAATTACAGAGCACAACCCGCCTGGAGGTGAGACTTACTATCTACTTACTACGTGTACTATACGATGCAGGCATCGGTTCGAGGGCTATAGTTCCGCGTGCACTGTTGAATCGGCCGGGTTCAGACTGTGTTCTGATCGCTTCGTTTTTGCACGTGACAGATCCTTCTCATGCATGCCCTTAGCTGATAGGCATCAATTTAGTAGGGTGCCCAGTACGCAGTCTTTCCGAATAGTAGACTCTTGTTGGGGATGTCCGGGGTCTACGCTTGAATATGCCGCGCCCCACTCCCGCACGTGGAGGAGCTGGATCGTTAGCTATTAATGGCCGGCCGAATACTGGTTGTGCCGACGATAAGGCAGACGGGGGTCGTGCAACTATTAACCGCAGGCCAAGGCATCCACGTGCTAAGACTTCGAGGCGAAGAGTGTAGGTGTTCCTCGAAGGTTCACATTCATACGAGGACACGATCCCCCACTCGAAAGGTGCGGTGTAGCTTCCGCGTCATTCCTGTAACTGACAATGCAATGGGGGACGACCGAAGGCTAGCTTGACCTGGTCGGTGACAAACCCGGACGTATTAGAACCTGTCTACTAGAATTAGACCAGTTAGTACGCTGACAAAGGGCTCCTGGGGGTTTTTGGGGTCCCGCTGTTACAACAAGCGGGCTCCTGGAGTCCACCTTCAGCTTTATCCCTGGGTATGGGGCAGTGAGCCCTTCGTGTTACCCCGGCTAAAGCCTCCGGACCGAGCACGTTACGATCTAATGCCTTCGCCTCCTGCGAGAACTAGCAAGGAGACTTCCAGAGGTCGAGAAGATCGTCGCAGCTGGGCCAGGGTTAATGGTTTTAGGAAGGGAGAAAAGAGATTCTATGGAGAAGCCTAGCGCTCGAAAGTTTATACTTGGCGGAGTTCCATATCGGTGTCATCGACTCTTTTTAGAACCATCCTAACTCAATTAATCCTCCAATCGCATTGTATTTTGCCTACCGCCGTAGATGCATTGACCTACTCCAGTTTGGCCTGTAGTACACTTTTTGTCATACTGTATAAGCTTCGCCGTCGTAAGGCGGGCGACTCGGACGTCTTTTTGGCGCCCGATATGTCCCCACTATAACGCGTTAAAAGCGCTCAGTGTTCTTCAAACGTGCCTCCGGCCAACTAAGCCTTTGAGGGACTAACAGTTTGGGATGCCGGGGCCACCGAACGTCTTTCTCCCACTTACATCCTAACGTGCTGGAGTCCCTACTAGCTTATGACGCCCGGCAGTACGGAAGTCGTCCCATGGGACAAAAACGATGATTGTGCCAGCGATCGCAGGCCGTTGGTCCTGTGCGTATTTCCGCGCTCAGGCCGTAACTTCGGTACGCTGAACAAACACTTTTGCTTAGCGACAGTTTGTCTGCGGTCCGTGTACGAGGCCGAGATACGTATGTTCTGGATTTGTCTCCGGTAACCCCCTGTTAATCTCTCTCATCGCCTCTGTGCAGCCCCAGACCCGTGCGAAGCACTGGCAGAGCGTCAGCTTTAAGTCAAGCTCTGGTTATTCCTTAAGGATATTTCAAGGAGCGGACTAGACGGAGCAGAGGATAATTTCGTGCACACTTGGCCCCCCTCGTAATGAGCGAGTCCGCTGGCCCGCTAACTTAAACGTGTTAGACCACATGGGCCTGCTACTACCGAACCAAGCAGGAGTTCATGTCTTCCAAGGTGAGCACGGGCCTTCGGAGCTACAGTAAAGTACGAAGCATGGCAAGCACTCATCTATAGCAATCTGATACGCTCCACTGCCATCTCACAAGGCTTGAAAGAGGCCGTGTAACACATCGGCATAGGTATTGTCACAGACACATTGACCCCGGCGTGGTTTCGTACGATAACCTTCGCAAGCTTTATGTCCTGCCGGATCCGAAATGTCCAATTACGGAGTCTCAGCAGCTCCCGCCCCAGGTGTCTGTAGTGCGACAATCGCCCATGTTTTTGTGAGAGGTAGCACCTCTTAGGTAATCGTTACGTTCGGCGATACTGCAGGACAACGTTTCTAGAGTCTGAAAGGCCCCCGTGAACTTGAACGGTACTTGAACGGACCGGAATCGTTTCAGCGCAAATCTGTCAGGCTAATTTCACGAATAGCATCTCCCCCATAGCTCCTTGTGGAAGTTGGCACGAGGGTTGGCGTAGTGAGATACACCCATTAAGCGGCGCTGCTAGCAGCTAGATCTGTATTGCCCAGCCCGAACTTGCTGAGAGTTGGGTAAGCTTTATGACCGATGTAGTCCCCCCGGTAGGCTCATCCGCAATGGAGGAAATAGTCTCTTCGTTGCTGATTATTTCTGTCCGAGAACAATGCGGACACCTACGTCAGGAATCCACAATTCTGGCGAGCAAGGCGCCGGTGAGGTATTCTACTCTCTATCAGCCCTATACCTACGCTTCCGTCCGGTGTAGGGTATTCATAGCGATAACTGTGGCGGCGCTCCAGTGTCTCTATCGGGCCCGAACCTCATCGGGTCGAAAAGATCCAACGTACGAACACGCACCACCACGGCACAAGTGAGGACGAACGCTCGGGTGCATTTGTGCCGGAACAGCAGACGCCCTAATTACAGCCATTTCGTAGTGTGCATGACCTTAGGATATAGTTTAGTAGGAGACGTATCTATTCTGTACTGGTTATGGGTGGGTATCGTCTAATCGTAACCCTAAACGGATACATTGCTAAGAATATGTTTCCGATGAGGGTCCTCCATTATAAATGGCTTAGCTTGACCGACCTGCTGCCCGATCTGCTGAGAGTTGTCACATTCCTCAACTGCGAGTTCTAGCCCTCCGGGACTTGAGATGAAATACGCGAGCGGGGATCGCAAGTCGCCCTACTCTAGACAATCCCCTGCGCCAGAAGTGGAGCTCCAAGGCTCGCAAGGCTTATTGCCAGGGAGGTATACATAAACTCGAAACATTGCGTATGATGCAGCCGTCCTGCGCCCTCGGGGGCGTAAGGACACTTCCCTGCTTCCCTCCGTATTTAGCTCACATAAGATCGCGCGACGGGGTATCAATCTTGGTTGGGGATGATGTATTGAATCCCGGCTTTTGTTGTCCAGCCACTTGAAAAGCCTGTAACCGTACTCGCTATATCAAACGCCCTCTACTTTTCAAATATCACATTTAAATAAAGGCAGCCATCGGGGTACACACGGTAAAAGCAGAAAAACGTGAATATCCAGTAACGCGACCAGTGCGCGACGCGCCCTTGCCATTATGCTGGGGGTCCCTTCGCAGTCACCCGTCAGTCAGTGGTACGCCCAGATAATGTCTAATGCAACCGTGGGCGGTAAATAATGGGTCACCCACAAAGGATTAGCACGCTAACCACTCCGGCTTTTTTCTACGGCGCAGAGGACTGAGGACCTTACCGGGAGACAGTGTGCTTCTGGTCGCTCCCCCCAGCCCAACGTATTGCTAGAGGAACGGTTGCCAGAGTCCACAGTGAAAGTGGTAACCAAAGATGTACCGTAGTATATAGTGTCTCCTGTCGCCACTGCACAAGCCGACAAACGGCCAGGGCGTATAAACGGGCGCACAGAGATCTTAGGAGCACAACAGTAATAGCAGAGTGTTATTGAAAAGCTTTTCGTAAGCTCGGTTTCCTACACAGCGTGTTGCACGAATATACCGGCGAAACGTAGGCTAGCTCAACTGCCCTGTTTCCTACATCTCATCCGGCATCCACCCGCAAAATCTGGGCGTTGGCGCGCTCCGTGGCTTACTGTTCTGCCCTTAGTGAAACCGACTATTCATAGTACAAATATCTCAGGTATACAATAAAATTCCGTACGCATAGATCATTGTGTGTCTTTTGATGCCCCCGGGCAATGATGGGAGTCGGCTCACACGTCTTGGAAATTGTCAATTTCTATTAAGGGACTAATGTGGAGCAGAAAAATTACCCTGGGGCCGACTCCTCAATGTACCCTGCCCCGTCCGTCAGATATGAGACTTTTATTGGTAGCTGGGTACAAAAGTGCGTTACAGTCGCTGCGCCCCGATGATTTCTTGCTAAGGCCAGGCTATCAAGGCACATTCACTGGCAGGCGCGCGTTCGGGAAGGTCACCTGCTCTGTGAATACATGCGTCTCGATCAGTCCTTTCTTTCCAGCCGGCATAGGATCTGTTGATTCATTCATGGGTTCAAAAATTCTAGATTTAGGACACAGGTTGCGGGACTAAAAGTATATTGACACGGTACACTTGGCGATATATCGATGATACACTATCTGGGCT
		</sequence>
    <sequence><taxon idref="Location_2_1_1|25.439156359653907"/>
			TATGAACGTCACAGGGGACTAAGATATAAATGATGCTTTTGGCCTGTGCCTTATTCGTGTAGTTTTGACTAACCTTTTTGCAATTCTCGTAGCTTTATCTGTTAATCTCTGGATGAGTTGATTTAGTGGACGACCGTTCTGTCCTCGATTGTATCCCAATAGCGGGAGTGGTATGAGTGTAGCTCGATGGTAACCCTACGACCACCCGCCCATCACGTCATTTTCCGCAAATGGTGCATGCCCCTCTCTGCACTGTCTAAATCGGACGTTATTACGCTCGGAATTCTGTTCGGGCTCAGCTGGATTGAGGAATACGCAGGGCTTAATACACAACAACACGGGTAGGTAAACTTTGGCCCTTGGGGAAAGTTTTAGGATCAGCGGCTCAGACACAACTCGGTCACTTGGTACGCTTATGTCGATGTGGACGTATCACGTTGCATCGGCTTTGATTTAGCTCTTGACCGTTAGTGCAAATTCGTATACGAAGCCCAGCCCTCGCCGAATAGAGCTCAAACAGAAACCTTGACTGCACATTGGTTAACCCAATCACCCGGCAGCGACCGCTCAAATGCACATATTTATCATGATAATTTCAGTTAGATCGGAAACCGACCTTTCTGTTTAACTTGATGGGGTACTTGATCTGATACCAATTGGCCTGAACATACCGGAATAGATGGCATCAAGCCTATGGGCAGTTCCGTTCCGCTAGGCTCATGACTTAGATTAACTTTATTGTTAGATGATCGGTATTCAACCTCTGGTCTGCATGTGACCAGATATAGTCAGTTGCCTCTGATTTAATCTCGTATGAGATGGATTCAAGGCACTGTGGTTCTTGATTCTCGTTGTTGTAAAAGGGCCTCCGATCATACGCGTGGGCGTACACTCAATATGCAACTACCTCATTGACTCCTTTTTCGCCTGGTACTACTTCGTAATAGTACTTTTCATATAGTCGAGGGGTGCGCTTACAGATATCCACAATGGACCGAATCTGTCTTCCGGGTGTAATAATAGCTTCCGCCTAAAACAGGTCTACCGCAGGCCCTGCTCATCTAATGGGAAAATTGACGACGCGGGAGCCCATTCTGTGGTAGTATGGGTAGCCACTCATGGCACATCGAATGAGAGGGGAAAACGCCGCCACGCGCGATGGAACTTAGAGCGACTGAGGCGATAGTAAAATGGTGCACTCTTTCGTCAGGGGTTCGAGTAAGCGCCGAGAGTTAGATGGTCGGGCTGGATATACGCCGCACATACGGCCGAATCGAATGCGTGTGGAAGACATTTTTTGAAGAAATGCTCTGGCCGGTTCCCTGGAAGTTGATTTTGCATTCATCGTAACAGCTGTGGTAGGAGGGGCACCTGGAGATCTCAGGGACGGGACCCTCTAAAAGTGGAAAGCAATGGTACGCAGTAGCAGTGTTCCGTTGCTTGGGTAAGAATCATACTGTTGGCGAGTAATATAATATTGTGCACGCCAGGAAAGTCCGTCAATTGGGACAAGTCTTGCACCGGGCGGGGCCGTACCGGGCAGTGTGGCCTACTACCTTATTGATCTGCCACTAGTTGTCGGTGCTATCGTTGCCGACCGAGTCACCGTAATAGGAGTAACTCCTACACAGGGAATATCATTTTATACAAAGCATGCTAGACAAGAAGATTGGAGTTAGACATTTACCCTCATGTGGCAGAGCGATCAACATTTACAAAGTCTACACTCCTTATCTCAGCTGGTCACCCTGCCTACTTGATTAAAAAACTTCCAGAGCTTGATGCTCGGGCCGCCGTTATGTCATGCCTCGGTTGATAGACTAGTATGGGACTACAACCAGAACTTTGGACACATTAAGAAGAGTCCCCCACTACTTCATCGGTTTAAGCCTCGCAATAATTATTACCGATTAACGGCTATCGCGCGCCTCTTCGTCATGCGGGCAAGGTCTGCAATTAGGGTGTATACATCGTCGAAAAACTCGGAAAGGTTTGGCACCCGACATTCAACCCCGCGCGTCTCCCAGGGAGGTGTACACATGAGGAGAGCAGAAGGGATGAGAGGATTCGTAACTACAAGAGGACAGACTGCCTTATTTTGCCATTTCCTGGGATGAACTATACCTCGAAAAGGATCGTGGTGTCGGACTGCCGGTGGGGGGGTGATCGGTCGTCTAGATAGCAATTGGGAATATGTAGAAACCGGCTATCGCACCAGACAAGCGGAAAGTCGGAAAAATCCCTATTTTATAGCCAGAGAGCATTTGCCGAGCGGTCAAGTTCTAGTTGGCCACTACAACATGCCTAATTTCTGACTCCGATTTACAATGCAACGAACCTCGCCCGCTATTACAATGCAGCGAATCGTAAACTGCGAGTAGATAATGTCCCGGGCCCCGTGTGTACTTTCGTGTTCTCTGACCGACGACACAATAGGGAGTTCTACCGTGTACAAGCTCCCCGCAGGTCGGGCAAACGCCTAGCCTGGATAAATCAATTGGAGATTTCCGCCATTCGTATTATAGTTCCCAACAGAAAGGAGAGATGCAGGTTTTATTACTGAAATAACTATGCCCATAGCCGTAGGGGTATGCCCAACAGCGTAAATTTGCATGACGTAATCTAATCATAATGTGTAGCATGCGTTTAATCACGGTTGGGCCAGAAACCCCGCTTTGATATTTGCGAACATCGTCCGATCATTGTCCCCGGTTCACAACCTTAGAAATGTTAAACGGGTAAACTTTTACACACTGGGAGGTCATCAGTTACGCGAAAATAGTTCAGCCAGTTGACGACATAATACATAAACGAAAGCGCGTGATCATCGCCCTCCAAGGTAGGTGCCCCTTTAGGTAGAAAGATACTGAAAGCTCACATTTAATTTCACTCATACGTTACCATCATTACCGGTAAGGGAGAGACAACCTCGTGGAATGGTCCTCGGGGGTAAATACCGGCATGATGTATGTATATGTGGGTTTTTGCTTGGGTCCTCCCCTAAAGCGCCTACTAAAATGTCGCGAGTGTTGCCTGCCCCAGGCTGCCACGCTTCAAAAATCTGCCCTGTCACCAGCGTTCGCCGTAGGAATGCTGTAAGCTCGGGATCTTAACGTCCCCCCTCCACGATTTTCGAAAGTACTCCACTCTAGGAACGTGAACCCCTCTGGGACCTAGCGCACCTAGCACGCATCATTTTACTCACGGCCTCAACGGCCCCCGCTGCTCCGGGTTCACACTAACGGGCCTCGTATTAGACCCGTGGACCCGAGCTTCACGTCAACGCCTCCTACTGAGATTGCACGCAAGTCCAGAGATCACGATTCGCTTGATGTCGACACCCTATAGTCCTGGTCCAAAGGTCGAGTACAAAGTTTTACAAGACATGCCGGCTGACAGGTTAGGTATCACTCTGGCCAGCTATATTGGTCCTAGGGCGATACCGGGGCCACCGGCTGCCGCCGGACGTGCGAAGTGTTAAGCGGTTACCTGCATCCCCGGTGCGGCACCTTCACAGAACTTGTGTTGTTAAGGTTCATAGGAAAAGGCGTAAGCCTGTCGATCCGCCTCAGCCCGATGGAATTATGCCGACTAATTGCGTATGGGACAGTTTGGTACGTCCCGTTGGCCTGTCTATGTGCCATAGTTGGTGTTGTTGTCAAAATGGAATAACTATCTAAGGTACAGCACTTACCGCAATACCATGCAGTAGACCTTACCAGCAGTATGTACGTAGACTGCAGCATTATGAATCCTGCGTTTGAGAGGTCGGACTGCCTGGTTGTGAGGCATTGGCCGACATTCCTTGCATAGTCAATATCGGTACAATTAGCGGTGGAGATCGATAAGTGCGCGAGGCGGTACTACGAATCGCCGCACACATGCTCTACGGTTGATATTCGTATAGAACAAATTGACCGGGTTCTTCCCTCGAATTTCTACCAGGTGTAATCGTCCACATGTCGAACGCATTTTGCAGCGTTCACGGACAGGTGCGTCCGAGATCAACCCCGTCTATAGATGCCAACCACGTGGGTCTATATACAGTTTTAAAAAACTTGAGAACTACAAATGCTCTAATTAGCACCGACGGTTAAGGCATTGTGACTAACATCGCACTGCCCGTGGACGGGCGTGCTTACGTCTATCATGTTTAGTAACAAATATAACCTCCTGTGATTTGGGGTGATTACATGGATCACCGTGACCTCCTGCTAACAAAATGACGAATCTGTTACTGAGAGCGTTTTTGCGGCGTAAAGTTTTCCGGCCCGATACGTGTTGTATTCGTTTTACACCAGGGCCCTACTTCACATGAGGGGACCAGCCAGAAAGGTAACGGCCCGCCAATAAACTGGTTAGGGGGACTGATCCGTGCTATTTACGATGCCCTTTGTTTCCCACAGTACCATCACCCGGCGTATGAGCATCATTTTACGTAACTCTGTTTCATTGCTAAAACACCGCGCACGCTACAGTATCCATTCTGCATTCACTAAGAACGTTTCCAGTTGTATAATTGCCATGTTGGATGATACAAATCAGTCAAAAACGGCTCATCACGGACGTACAAAAGCTCATAGCTCCTATGTGTCGTCAACACAGTGGGGTGTAGAGTGATACCTAGCGTCCCATAAACTTGAGTCCGTTCCTGCCACACATCCCTTGATCTTGTTAAATTCCGCGTCACTCCGTTGTAACTATTGGCCGGACCGCCCACAGCGGTTGAAGCACATTGCAGAAGAGTTGGTCATCCGCACCACATCCTGTGGGTCTTCCTCCAGAAGCCAGGGTTATATCACGCTCATGTAACCTCGAGCCTGAAGGCTTCAATTCTGCAAACACCGCGCGATCTCGCCACCGCCGCCCAGCTGTCCGTGGGAAGTTCCGACTCTGCAGTTCACCCTCGTCCACCGGGCTGGACAACTAGCTAGTGGTAGGAGGATCGGCCCCTGTGTAACATATAAAACTGATATCTGACTAAACCTGTCAATCAGAACGAAGGCCAATGTCGCTCGGGTATTTCGTTTCTAGGATAAGTAGAGAGCAAGCTTCACGCCTACAATTTGAGGACCCATTTCTGCCTGCACACACCTTAACACGCATTTTAGCAGACAAATAATAGTGAGCTGTGGCCGGCCGCATGGTGGATACATGGCTCTCTGATTACTGAAGATCACACGTCCAATCCTGTCCCAAATGGCCCCCGCATCGACCATAGGGTCTGGCGGGCCGCGGATTTTAACTAACTGCGCCGTCTTGCCTAGCTACTTTGATCTTAGTGGATTAGTACGCGTCAGGAGTGTGTCCGATCACTGACTCTACTACAGAGCACTTTGAACCAAAAGAGGTACCGGGCCAATATGAGTTCAGATTCCACTTGATACAACTCGGTTCTTATTACCCGTGGCTTTTACTTGGGTGTATGACGGATGCTTAGTTACGTTGACCGTGATAAGAAATACCTAATGTCCCTCCAAGGGCAAGTTGAAAGCCTCACCTTCGCCTCAAGTTGGATTGCGCGCTTCTTAGTAGCGAATTGATCGCGTATTGTGTGAGCCTATAGACAACTTAATTGATGCGTCGAGCTAGCAAACTACACATTGAGGGGAGACCTAGCCAGGAGGGGTCGACGTGCGTTCTATCGTGGCCCACCCATATGGTGCACGTTTGGATTCGTTCCCCACCTGGTATGTATTGAGGAATCAAGACACTTCATGGGGCCGGGAAGATGTATTGGAGATTTTCCAACGCAAATGCTGGTAACGAGTAGCCGAAACAGGCCCCTCCCCTCAAGTTTAACGTGACCATTGTTCTCTCTATGCCTCATACACGTCTGGTTTCCAATGAGAAGCAGAGTAGCGCTACACCCAAACAAGCATTAAGTCTGGCGACAGCAGCGCTATTGCCCCAAAAACTAGCTGACCTAGCATTAAGTCCCGTCGTCGGGACCCTTTGCTTCTTCGAATCGGAGAGGGTCCGTTTAATATAGTATTCCACTAGACACGCCGCGAGTAGATGGCACTTCAACATCACTACTATCGCCATATGATACCGACAGAAGTCCCACTTAAGTATATTTTACCCTCAGAGTTGGGGGTGGAAGTGCTGGAAACGTTAGGCAACCAAAGAGTGCACTCGCTGTTCGAAACTGCAAAAGGACCCCAACTCCCACATAGGTGTTTGTCCAACTAGCACTATTGATCCATTATCCCCTGCCGACGTTTGTGGATTGAACGCACATTACGCAGCGAGCACAGGACTTTACAAGGTAAGTCTTTTTTGTACGTGGGCTTGTCGTTAGCTATATCTTATGACCGGAGCGTGTAGGCGTCGACGGATATACACAGGTGGTTTAGCAATATAACACCTCTCGACCTCTCTTGCTTCACACCGGGGCCACACGGAACTCCCCTTGGAGTTTCAGGTCTACTCTAGGGTGGCCCCACTTTCAGTAATATATCGCCTGGCTTGGGATTGACCCTTACGAGCGATTCTCTATATCGTCCCGTTGGCGTGTCCTCCCCCTTGTATACGGCCAGGTTGGGCTTCGACCTGCCTAGCTCTCCCATCAGAATTCTCTCCATGGAAATTGGCCAGCAAGTATGGAAATACGAAGAGTTCCTTAGCCATAGTCAAGAGTAAAGTCCGCGGCGTACTACGCGTCATTCCTGCATTTCCGGCATGCTGATTCCCCCGATTGTTGGCTCGGAAGCGTTGGATGTCGATCGCGCCGTCGTCTTACTACTAGTGCCTGAGTCCCTTCGTGGACATCCAAGCTGGACCGTGCCATCTTTTTACCCCCTGTTATTCAGTCTAAAATATGTATTTGCGAATTACTCGGTGCTGTTTAGAGGCTCTCAAACACCCCGACGATAAGTTAATGATCCGCGTTCCAAGATAATAGTACCGCGAGCAGCATCCACGGGCGCCCATCGAGAGTGCTTAGCCCGAGCCTCAGGCAACGAGCCCTTCTCGCGAGCATATCTCTCAGCCTGAACGGCAATTCTGGGCGCCGACTCTCTCATACAGCATGGACGAGCGCTCATCCCGTAACTCGGAGCGTCACGTGCCCACGGCTGTATCCTGTCTTGAGCTGCATTTACAACATTTATGAGCACCACCTTCTTGTGTTGCTGAGGAACTTAACCGCCAGCCTCGGATCTGGACTGACGTGTGCGTTAGGGTTGCGAACTGACATTTACAGGTTTATAGTTTGTGTTGCAACCTATCGGCAAGGCGCGTTGCTCGTTTTGGCCCAACGTGAGAATGCATGATGGACTAAACCTAGAGTAATGATCCGGTCTAAGGGTGTGTCTTTCATTTTACTCTTGACTCTAAAATACTGCATATGCTAACAGATCGACCGCTAACGCATGCATTAAAGTGAGAATATTAGCGATTGTAAGCGATTGGGTGAACGGGTTATGGGAATGCGTACACGAAACTAGTCGGGCTCTCAGAAGTAACTAAAATTCGCGTACTTCCTCTCTAATAGGGCTGAACGAGCTGTTCTGAAAGCCCCAGTTCCGACCGTTTGGTTTTTAGACTGCCGAGGGCCGCGACAGGTGGCACCAAGTGGCCCCCACGTCGACTGAGGCTTTGCTTGGCGGATCACATTCTCCGGGTCCTCCATATTTCATACTAACGGCCAACACGGTTGTGTTAAGTTGTTTTCAACGTGCCACTGACGCGGAATGGGAGATAACCGATCATGATTCTCAGATTCCCATCCAATGAAAAGACACGTAGTCTTTCCGCTGACATGAAGCAACACAGTAATCAGGTTCATCAAGACTGCTGGAATCAGGAACGAGTGAGCTGGTAGAACGTTTTACACGGATACACCCAACCAGTGGGCGCGGGAACCACTACGTTTATTCCTGATAGTACGCGCTCCCTTTATTGGGGGGAGGGCCTTACGCAGATCAAATTGCACCGTGCTCGAGCCGAGTGGCGTAAGCTCTCTCTGCAATCCACAAGTCTGGCCGATGTCCATTCTGTTCTTTCGCTACACGTACGCCTCTAGAGCTAAGATTAGATCTACCATGGGGCTTTGGGCATAGTGAGTGTTCTCGGGAGGTTCCTTTTAGACTCACTGCAGGAGCAGGAGTGATCGAAGCATGATGCACTCGTATTGAGAACCAAGAGCGGACTGCCTCGACGTAGGAACTTGTGGTGCCTAATTCTCTCCTGGAGACATAAGCTGGGTGTGGATACGGGCTATAGTCGAAAATTAAAGGTTGCACCATCACAGCCACGTCAAACGCGGAGGGCGAATTGCCAGAATTTCCGTGTAGCATATGTACATGTCAGAATCCTTATCTAAGGAATAGTGCCACATCTTGGTTAGGCGGTCACTACCCAGGCCGAATAATGAACTGATGGATCATAGAGGAGCAGGTGCTTCCGCCAGAACGTCATTATTCGAGGCAGACGCGGTCAATCTGATGCGGACAAGTGAAAGCGGAGGATGCTCTCTACTCCATTGCACTGACAAGTATGTACGTAATATTGGCGTCTAACGCGTGAACCGACACTCCGAAGACAATTCCCACCCATTGATGTTCAATGGTTGATTTTACAATCAATCGTCGCTGTGAGGAGACTAATTCGGATATCCGGGCAGAGAAAGGAGTATTAGGGGTCTCACTCTCATTTTTCTCTAACCCTTAGTCCTAGTACGGGCCAACCCATGCGCTTTTTCAAATCCAGTTACATATACCCACCCCGTCCATGATGGTCAAATAAAGATGCGGTAGCATTACCATAAGGACCATTAGTAGCTGCAGTACGCAAGTGACCATTAGGGTCAACAACACTGATTATTGGCGTGGTGCGGTTGGGTCGGGGTGCTGGAAGCATACGAACCTACACGTGGCGAGCATTGACAGTAAGATCGTAGTGACCCTCTTGGTCTTGAAGAGATTTGTGCAAGCGACAACCCATAGGAACAAATATTTAGTGAAAAAGGTCTCCATGTCAACAATCACGCGCATCCCACTAAGAAGGATGTGAGGCTTATAACGCCGTACGATTTCCACGTTACCAATTGCTTGGCCATGATAAGGTGAGCTTAGCTGCATTACACATATGGAGTCTAGTCTGCACGGTCTTGCTTAGACCTTTCAAAAGCTCCTCAGGTCGGAGCGTGCGTACGTTTCGAGGAAACTCATTTTCGTACTTAGCAGTGCGCTGACCACGTGTTCGGGGTAACCAAGTTATAAGGTAATTAACGTCCCATTCTTGGTGATGATACATAGGGGGGTCCTGCGTCAAGAAAAAACAGCGCATTCGCCCGCCGTGCCGGAGAACTGGCCTAAGACCTAAATGCCGCTGAGGCCTGACAACAGGAAGAAGAATTGTTGAAATCTGGAGTCACATTGCTGTACTCTACGGATATAGCTAAAGTATTGCGAGACTAGCCGAGTCATGAGAGTGAGGAGCGCTATGCCGCTTGGGGCATGTGTATGCACATCCGTGACGCCAGCCGAAGCCTCTGTAACACAATGCGGCGGCGGATAGAATACCATGCAACCCAGCCAGGCAAGTAGTTCACATTTCCAAATAGTTAAAGGGGACAGTTGCACACGAGCCAACGGCTTCCGTCCGTCAGTGGCTTTCGTAAGGAGCTGTTCTGTAACTTAACCTGGTTCTCGTCTCAGAGACTCGGAGTTGTGTCCGCCAACGCTATTCAGCTACAATTCGGCACTATCTAATTACAGAGCACAACCCGCCTGGAGGTGAGACTTACTATCTACGTACTACGTGTACTATACAATGCAGGCATCGGTTCGAGGGCTATAGTTCCGCGTGCACTGTTGAATCGGCCGGGTTCAGACTGTGTTCTGATCGCTTCGTTTTTGCACGTGACAGATCCTTCTCATGCATGCCCTTAGCTGATAGGCATCAATTTAGTAGGGGGCCCAGTACGCAGTCTTTCCGAATAATAGAGTCTTGTTGGGGATGTCCGGGGTCTACGCTTGAATATGCCGCGCCCCACTCCCGCACGTGGAGGAGCTGGATCGTTAGCTATTAGTGGCCGGCCGAATACTGGTTGTGCCGACGATTAGGCAGACGGGGGTCGTGCAACTATTAACCGCAGGCCAAGGCATCCACGTGCTAAGACTTCGAGGCGAAGAGTGTAGGTCTTCCTCGAAGGTTCACATTCATACGAGGACACGATCCCCCACTCGAAAGGTGCGGTGTAGCTTCCGCGTCATTCCTGTAACTGACAATGCAATGGGGGACGACCGAAGGCTAGCTTGACCTGGTCGGTGACAAACCCGGACGTATTAGAACCTGTCTACTAGAATTAGACCAGTTAGTACGCTGACAAAGGGCTCCTGGGGGTTTTTGGGGTCCCGCTGTTACAACAAGCGGGCTCCTGGAGTCCACCTTCAACTTTATCCCTGGGTATGGGGCAGTGAGCCCTTCGTGTTACCCCGGCTAAAGCCTCCGGACCGAGCACGTTACGATCTAATGCCTTCGCCTCCTGCGAGCACTAGCAAGGAGACTTCCAGAGGTCGAGAAGATCGTCGCAGCTGGGCCAGGGTTAATGGTTTTAGGAAGGGAGAAAAGAGATTCTATGGAGAAGCCTAGCGCTCGAAAGTTTATACTTGGCGGAGTTCCATATCGGTGTCATCGACTCTTTTTAGAACCATCCTAACTCAATTAATCCTCCAATCGAACTGTATTTTGCCTACCGCCGTAGATGCATTGACCTACTCCAGTTTGGCCTGTAGTACACTTTTTGTCATACTGTATAAGCTTCGCCGTCGTAAGGCGGGCGACTCGGACGTCTTTTTGGCGCCCGATATGTCCCCACTATAATGCGTTAAAAGCGCTCAGTGTTCTTCAAACGTGCCTCCGGCCAACTAAGCCTTTGAGGGCCTAACAGTTTGGGATGCCGGGGCCACCGAACGTCTTTCTCCCACTTACATCCTAACGTGCTGGAGGCCCTACTAGCTTATGACGCCCGGCAGTACGGAAGTCATCCCATGGGACAAAAACGATGATTGTGCCAGCGACCGCAGGCCGTTGGTCCTGTGCGTATTTCCGCGTTCAGGCCGTAACTTCGGTACGCTGAACAAACACTTTTGCTTAGCGACAGTTTGTCTGCGGTCCGTGTACGAGGCCGAGATACGTATGTTCTGGATTTGTCTCCGGTAACCCCCTGTTAATCTCTCTCATCGCCTCTGTGCAGCCCCAGACCAGTGCGAAGTACTGGCAGAGCGTCAGCTTTAAGTCAAGCTCTGGTTATTCCTTAAGGATATTTCAAGCAGCGGACTAGACGGAGCAGAGGATAATTTCGTGCACACTTGGCCCCCCTCGTAATGAGCGAGTCCGCTGGCCCGCTAACTTAAACGTGTTAGACCACATGGGCCTGCTACTACCGAACCAAGCAGGAGTTCATGTCTTCCAAGGTGAGCACGGGCCTTCGGAGCTACAGTAAAGTACGAAGCATGGCAAGCACTCATCTATAGCAATCTGATACGCTCCACTGCCATCTCACAAGGCTTGAAAGAGGCCGTGTAACACATCGGGATAGGTATTGTCACAGACACATTGACCCCGGCGTGGTTTCGTACGATAACCTTCGCAAGCTTTATGTCCTGCCGGATCCGAAATGTCCAATTACGGAGTCTCAGCAGCTTCCGCCCCAGGTGTCTGTAGTGCGAGAATCGCCCATGTTTTTGTGAGAGGTAGCACCTCTTAGGTAATCGTTACGTTCGGCGATACTGCAGGACAACGTTTCCAGAGTCTGAAAGGCCCTCGTGAACTTGAACGGTACTTGAACGGACCGGAATCGTTTCAGCGCAAATCTGTCAGGCTAATTTCACGAATAGCATCTCCCCTATAGCTCCTTGTGGAAGTTGGCACGAGGGTTGGCGTAGTGAGATACACCCATTAAGCGGCGCTGCTAACAGCTAGATCTGTATGGCCCAGCCCGAACTTGCTGAGAGTTGGGTAAGCTTTATGACCGATGTAGTCCCCCCGGTAGGCTCATCCGCAATGGAGGAAATAGTCTCCTCGTTGCTGATTATTTCTGTCCGAGAACAATGCGGACACCTACGTCAGGAATCCACAATTCTGGCGAGCAAGGCGCCGGTGAGGTATTCTACTCTCTATCCGCCCTATACCTACGCTTCCGTCCGGTGTAGGGTATTCATAGCGATAACTGTGGCGGCGCTCCAGTGTCTCTATCGGGCCCGAACCTCATCGGGTCGAAAAGATCCAACGTACGAACACGCACCACCACGGCACAAGTGAGGACGAACGCTCGGGTGCATTTGTGCCAGAACAGCAGACGCCCTAATTACAGCCATTTCGTAGTGTGCATGACCTTAGGATATAGTTTAGTAGGAGACGTATCTATTCTGTACTGGTTATGGGTGGGTATCGTCTAATCGTAACCCTAAACGGATACATTGCTAAGAATATGTTTCCGATGAGGGTCCTCCATTATAAATGGCTTAGCTTGACCGACCTGCTGCCCGATCTGCTGAGAGTTGTCACATTCCTCAACTGCGAGTTCTAGCCCCCCGGGACTTCAGATGAAATACGCGAGCGGGGATCGCAAGTCGCCCTACTCTAGACAATCCCCTGCGCCAGAAGTTGAGCTCCAAGGCTCGCAAGGCTTATTGCCAGGGAGGTATACATAAACTCGAAACATTGCGTATGATGCTGCCGTCCTGCGCCCTCGGGGGCGTAAGGACACTTCCCTGCTTCCCTCCGTATTTAGCTCACATAAGATCGCGCGACGGGGTATCAATCTTGGTTGGGGATGATGTATTGAATCCCGGCTTTTGTTGTCCAGCCACTTGAAAAGCCTGTAACCGTACTCGCTATATCAAACGCCCTCTACTTTTCAAATATCACATTTAAATAAAGGCAGCCATCGGGGTACACACGGTAAAAGCAGAAAAACGTGAATATCCAGTAACGCGACCAGTGCGCGACGCGCCCTTGCCATTATGCTGGGGGTCCCTTCGCAGTCACCCGTCAGTCAGTGGTACGCCCAGATAATGTCTAATGCAACCGTGGGCGGTAAATAATGGGTCACCCACAAAGGATTAGCACGCTAACCACTCCGGCTTGTTTCTACGGCGCAGAGGACTGAGGACCTTACCGGGAGACAGTGTGCTTCTGGTCGCTCCCCCCAGCCCAACGTATTGCTAGAGGAACGGTTGCCAGAGTCCACAGTGAAAGTGGTAACCAAAGATGTACCGTAGTATATAGTGTCTCCTGTCGCCACTGCACAAGTCGACAAACGGCCAGGGCGTATAAACGGGCGCACAGAGATCTTAGGAGCACAACAGTAATAGCAGAGTGTTATTGAAAAGCTTTTCGTAAGCTCGGTTTCCTACACAGCGTGTTGCACGAGTATACCGGCGAAACGTAGGCTAGCTCAACTGCCCTGTTTCCTACATCTCATCCGGCATCCACCCGCAAAATCTGGGCGTTGGCGCGCTCCGTGGCTTACTGTTCTGCCCTTAGTGAAACCGACTACTCATAGTACAAATATCTCAGGTATACAATAAAATTCCGTACGCATAGATCATTGTGTGTCTTTTGATGCCCCCGGGCAATGATGGGAGTCGGCTCACACGTCTTGGAAATTGTCAATTTCTATTAAGGGACTAATGCGGAGCAGAAAAATTACCCTGGGGCCGACTCCTCAATGTACCCTGCCCCGTCCGTCAGATATGAGACTTTTATTGGTAACTGGGTACAAAAGTGCGTTACAGTCGCTGCGCCCCGATGATTTCTTGCTAAGGCCAGGCTATCAAGGCACATTCACTGGCAGGCGCGCGTTCGGGAAGGTCACCTGCTCTGTGAATACATGCGTCTCGATCAGTCCTTTCTTTCCAGCCGGCATAGGATCTGTTGATTCATTCATGGGTTCAAAAATTCTAGATTTAGGACACAGGGTGCGGGTCTAAAAGTATATTGACACGGTACACTTGGCGATATATCGATGATACACTATCTGGGCT
		</sequence>
    <sequence><taxon idref="Location_0_0_0|20.496378468988603"/>
			TATGAACGTCACAGGAGACTAAGATATAAATGATGCTTTTGGACTGTGCCTTATTCGTGTAGTTTTGACTAACCTTTTTGCAATTCTCGTAGCTTTATCTGTTAATCTCTGGATGAGTTGACTTAGTGGACGACCGTTCTGACCTCGATTGTATCCCAATAGCGGGAGTGGTATGAGTGTAGCTCGATGGTAACCCTACGACCACCCGCCCATCACGTCATTTTCCGCAAATGGTGCATACCCCTCTCTGCACTGTCTAAATCGGACGTTATTACGCTCGGAATTCTGTTCGGGCTCAGCTGGATTGAGGAATACGCAGGGCTTAATACACAACAACACGGGTAGGTAAACTTTGGCCCTTGGGGAAAGTTTTAGGATCAGCGGCTCAGACACAACTCGGTCACTTGGTACGCTTATGTCGATGTGGACGTATCACGTTGCATCGGCTTTGATTTAGCTCTTGACCGTTAGTGCAACTTCGTATACGAAGCCCAGCCCTAGCCGAATAGAGCTCAAACAGAAACCTTGACTGCACATTGGTTAACCCAATCACCCGGCAGCGACCGCTCAAATGCACATATTTATCATGATAATTTCAGTTAGATCGGAAACCGACCTTTGTGTTTAACTTGATGGGGTACTTGATCTGATACCAATTGGCCTGAACATACCGGAATAGATGGCATCAAGCCTATGGGCAGTTCCGTTCCGCTAGGCTCATGACTTAGATTAACTTTATTGTTAGATGATCCGTATTCAACCTCTGGTCTGCATGTGACCAGATATAGTCAGTTGCCTGTGATTTAATCTCGTATGAGATGGATTCAAGGCACTGTGGTTCTTGATTCTCGTTGTTGTAAAAGGGCCTCCGATCATACGCGTGGGCGTACACTCAATATGCAACTACCTCATTGACTCCTTTTTCGGCTGGTACTACTTCGTAATAGTACTTTTCATATAGTCGAGGGGTGCGCTTACAGATATCCACAATGGACCGAATCTATCTTCCGGGTGTAATAATAGCTTCCGCCTAAAACAGGTCTACCGCAGGCCCTGCTCATCTAATTGGAAAATTGACGATGCGGGAGCCCATTCTGTGGTAGTATGGGTAGCCACTCATGGCACCTCGAATGAGAGGGGAAAACGCCGCCACGCGCGATGGAACTTAGAGCGACTGAGGCGATAGTAAGATGGTGCACTCTTTCGTCAGGGGTTCGAGTAAGCGCCGAGAGTTAGATGGTCGGGCTGGATATACGCCGCACATACTGCCGAATCGAATGCGTGTGGAAGACATTTTTTGAAGAAATGCTCTGGCCGGTTCCCTGGAAGTTGATTTTGCATTCAATGTAACAGCTGTGGTAGGAGGGGCACCTGGAGATCTCAGGGACGGGACCCTCTAAAAGTGGAAAGCAATGGTACGCAGTAGCAGTGTTCCGTTACTTGGGTAAGAATCATACCGTTGGCGAGTAATATAATATTGTGCACGCCAGGAAAGTCCGTCAATTGGGACAAGTCTTGCACCGGGCGGGGCCGTACCGGGCAGTGTGGCCTACTACCTTATTGATCTGCCACTAGTTGTCGGTGCTTTCGTTGCCGACCGAGTCACCGTAATAGGAGTAACTCCTACACAGGGAATATCATTTTATACAAAGCATGCTAGACAAGAAGATTGGAGTTAGACATTTACCCTCATGTGTCAGAGCGATCAACATTTACAAAGGCTACACTCCTTATGTCACCTGGTCACCCTGCCTACTTGATTAAAAAACTTCCAGAGCTTGATGCTCGGGCCGCCGTTATGTCATGCCTCGGTTGATAGACTAGTATGGGACTACAACCAGAACTTTGGACACATTAAGAAGAGTCCCCCACGACTTCATCGGTTTCAGCCTCGCAATAATTATTCCCGATTAACGGCTATCGCGCGCCTCTTCGTCATGCGGGCAAGTTCTGCAATTAGGGTGTATACATCGTCGAAAAACTCGAAAAGGTTTGGCACCCGACATTCAACCCCGCGCGTCTCCCAGGGAGGTGTACACATGAGGAGAGCAGAAGGGATGAGAGGCTTCGTAACTACAAGAGGACAGACTGCCTTATTTTGCCATTTCCTGGGATGAACTATACCTCGAAAAGGATCGTGGTGTCGGACTGCCGGTGGGGGGGTGATCGGTCGTCTAGATAGCAATTGGGAATATGTAGAAACCGGCTATCGCACCAGACAAGCGGAAAGTCGGAAAAATCCCTATTTTATAACCAGAGAGCATTTGCCGAGCGGTCAAGTTCTAGTTGGCCACTACAACATGCCTAATTTCTGACTCCGATTTCCAATGCGACGAACCCCGCCCGCTATTACAATGCAGCGAATCGTAAACTGCGAGTAGATGATGTCCCGGGCCCCGTAAGTACTTTCGTGTTCTCTGACCGACGACACAATAGGGAGTTCTACCGTGTACAAGCTCCCCGCAGGTCGGGCAAACGCCTAGCCTGGATAAATCAATTGGAGATTTCCGCCATTCGTATTATAGTTCCCAACAGAAAGGAGAGATGCAGGTTTTATTACTGAAATAACTATGCCCATAGCCGTAGGGGTATGCCCAACAGCGTAAATTTGCATGACGTAATCTAATCATAACGTGTAGCATGCGTTTAATCACGGTTGGGCCAGAAACCCCGCTTTGATAATTGCGAACATCGTCCGATCATTGTCCCCGGTTCACAACCTTAGAAATGTTAAACGGGTAAACTATTACACACTGGGAGGTCATCAGTTACGCGAAAATAGTTCAGCCAGTTGACGACATAATACATAAACGCAAGCGCGTGATCATCGCCCTCCAACGTAGGTGCCCCTTTAGGTAGAAAGATACTGAAAGCTCACATTTAATTTCACTCATACGTTACCATCATTACCGGTAAGAGAGAGACAACCTCGTGGAATGGTCCTCGGGGGTAAATACCGGCATGATGTATGTATATGTGGGTTGTTGCTTGGGTCCTCCCCTAAAGCGCCTATTAAAATGTCGCGAGTGTTGCCTGCCCCAGGCTGCCACGCTTCAAAAATCTGCCCAGTCACCAGCGTTCACCGTAGGAATGCTGTAAGCTCGGGATCTTAACGTCCCCCCTCTACCACTTTCAAAAGTACTCCACTCTAGGAACGTGGACCCCTCTGGGACCTAGCACACCTAGCACGCATCATTTTACTCTCGGCCTCAACGGCCCCCGCTGCTCCGGGTTCACACTAACGGGCCTCGTATTAGACCCGTGGACCCGAGCTTCACGTCAACCCCTCCTACTGAGATTGCACGCAAGTCCAGAGATCACGATTCGCTTGGTGTCGACACCCTACAGTACTGGTCCAAAGGTCGAGTACAAAGTTTTACAAGACATGCCGGCTGACAGGTTAGGTATCACTCGGGCCAGCTATATTGGTCCTAGGGCGATACCGGGGCCACCGGCTGCCGCCGGACGTGCGAAGTGTTAAGCGGTTACCTGCATCCCCAGTGCGGCACCTTCACAGAACTTGTGTTGTTGAGGTTCATAGTAAAGGGCGTAAGCCTGTCGATCCGCCTCAGCCCGATGGAATTATGCCGACTAATTGCGTATGGGACAGTTTGGTACATCCTGTTGGCCTGTCTATGTGCCATAGTTGGTGTTGTTGTCAAAATGGAATAACTATCTAAGGTACAGCACTTACCGCAATACCATTCAGTAGACCTTACCAGCAGTATGTACGTAGACTGCAGCATTATGAATCCTGCGTTTGAGAAGTCGGACTGCCTGGCTGTGAGGCATTGGCCGTCATTCCTTGCATAGTCAATATCGGTGCAATTAGCGGTGGAGATCGATAAGTGCGCGAGGCGGTACTACGAATCGCCGCACACATGCTCTACGGTTGATATTCGTATAGAACAATTCGACGGGGTTCTTCCCTCGAATTTCTACCAGGTGTGATCGTCAACATGTCGAACGCATTTTGCAGCGTTCACAGACAGGTGCGTCCGAGATCAACCCCGTCTATAGATGCCAACCACGTGGGTCTATATACAGTTTTAAAAAACTTGAGAACTACAAATGCTCTAAGTAGCACCGACGGTTAAGGCATTGTGACTAACATCGCACTGCCCGTGGACGGGCGTGCTTACGTCTATCATGTTCAGCAACAAATATAACCTCCTGTGATTTGGGGTGATTACATGGATCACCGTGACCTCCTGCTAACAAAATGACGAATCTGTTACTGAGAGCGTTTTTGCGGCGTAAAGTTTTCCTGCCCGATACGTGTTGTATTCGTTTTACACCAGGGCCCTACTTCACATGAGGGGACCAGCCAGAAAGGTAACGGCCCGCCAATTAACTGGTTAGGGGGACTGATCCGTGCTATTTACGATGCCCTTTGTTTCCCACAGTACCATCGCCCGGCGAATGAGCATCATTTTACGTAACTCCGTTTCATTGCTAAAACACCGCACACGCTAAAGTATCCATTCTGCATTCACTAAGAACGTTTCCAGTTGTATAATTGCCATGTTGGATGATACAAATCTGTCAAAAACGGCTCATCACGGACGTACAAAAGCTCATAGCTCCTATGTGTCGTCAACACAGTGGGGTGTAGAGTGATACCTAGCGTCCCATAAACTTGAGTCCGTTCCTGCCACACATCCCTTAATCTTGTTAAATTCCGCGTCACTCCGTTGTAACTATTGGCAGGACCGCCCACAGCGGTTGAAGCACATTACAGAAGAGTTGGTCATCCGCACCACATACTGTGGGTCTTCCTCCAGAAGCCAGGGTTATATCACGCTCATGTAACCTCGAGCTTGAAGGCTTCAATTCTGCAAACACCGCGCGATCTCGCCACCGCCGCCCAGATGTCCGTGGGAAGTTCCGACTCTGCAGTTCACCCTCGTCCACCGGGCTGGACAACTAGTTAGTGGTAGGAGGATCGGCCCCTGTGTAACATATAAAACTGATATCTGACTAAACCTCTCAATCAGAACGAAGGCCAATGTCGCTCGGGTATTTCGTTTCTAGGATAAGTAGAGAGCAAGCTTCACGCCTACAATTTGAGGACCCATTTCTGCCTGCACACACCTTAACACGCATTTTAGCAGACAAATAATAGTGAGCTGTGCCCGGCCGCATGGTGGATACATGGCTCTCTGATTACTGAAGATCACACGTCCAATCCTGTCCCAAATGGCCCCAGCATCGACCATAGGGTCTGGCGGGCCGCGGATTTTAACTAACTGCGCCGTCTTGCCTAGCTACTTTGATCTTAGTGGATTAGCAGGCGTCAGGAATGTGTCCGATCACTGACTCTACTACAGAGCACTTTGAACCAAAAGAGGTACCGGGCCAATATGAGTTCAGATTCCACTTGATACAACTCCGTTCTTATTACCCGTGGCTTTTACTTGGGTGTATGACGGCTGCTTAGTTACGTTGACCGTGATAAGGAACACCTAATGTCGCTCCAAGGGCAAGTTGAACGCCTCGCCTTCGCCTCAAGTTGGATTGCCCGCTTCTTAGTAGCGAATTGATCGCGTATTGTGTGAGCCTATAGACAACTTAATTGATGCGTCGAGCTAGCAAACTACACATGGAGGGGAGACCTAGCCAGGAGGGGTCGACGTGCGTTTTATCGTGGCCCACCCATATGGTGCACGTTTGGATTCGTTCCCCACCTGGTATGTATTGAGGAATCAAGACACTTCATGGGGCCGGGAAGATGTATTGGAGATTTTCCAACGCAAATGCTGGTAACGAGTAGCCGAAACAGGCCCCTCCTCTCAAGTTTAACGTGACCATTGTTCTCTCTATGCCTCATACACGTCTGGTTTCCAATGAGAAGCAGAGTAGCGCTACACCCAAACAAGCATTAAGTCTGGCGACAGCAGCGCTATTGCCCCAAAAACTAGCTGACCTAGCATTAAGTCCCGTCGTCGGGACCCTTTGCTTCTTCGAATCGGAGAGGGTCCGTTTAATATAGTATCCCACTAGACACGCCGCGAGTAGATGGCACTTCAACCTCACTACTATCGCCATATGATACCGACAGAAGTCCCACTTAAGTATATTTTACCCTCAGAGTTGGGGGTGGAAGTGCTGGAATCGTTAGGCAACCAAAGAGTGCACTCGCTGTTCGAAACTGCAAAAGGACCCCAACGCCCACATAGGTTTTTGTCCTACTAGCACTATTTATCCATTATCCCCTGCCGACGTTTGTGGATTGAACGCACATTACGCAGCGAGCACAGGACTTTACAAGGTGAGTCTTTTTTGTACGTGGGCTTGTCATTAGCTATATCTTATGACCGGAGCGTGTAGGCGTCCACGGATATACACAGGTGGTTTATCAATATAACACCTCTCGACCTCTCTTGCTTCACACCGGGGCCACACGGAACTCCCCTTGGAGTCTCAGGTCTACTCTAGGGTGGCCCCACTTTCAGTAATATATCGCCTGGCTTGAGATTGACCCTTACGAGCGATTCTCTATATCGTCCCGTTGGCGTGTCCTCCCCCTTGTATACGGCCAGGTTGGGCATCGACCTGCCTAGCTCTCCCATCAGAATTCTCTCCATGGAGATTGGCAAGCAAGTATGGAAATACGAAGAGTTCCTTAGCCTTAGTCAAGAGTAAAGTCCGCGGCGTACTACGCGTCATTCCTGCATTTCCGGCATGCTGATTCCCCCGATTATTGGCTCGGAAGCGTTGGATGTCGATCGCGCCGTCGTCTTACTACTAGTGCCTGAGTCCCTTCGTGAACATCCAAGCCGGACCGTGCCATCTTTTTACCCCCTGTTATTCAGTCTAAAATATGTATTTGCGAATTACTCGGTGCTGTTTTGAGTCTCTCAAACACCCCGACGATAAGTTAATGATCCGCGTTCCAAAATAATAGTACCGCGAGCAGCATCCACGGGCGCCCATCGAGAGTGCTTAGCCCGAGCCTCAGGCAACGAGCCCTTCTCGCGAGCATATCTCTCAGCCTGAACGGCAATTCTGGGCGCCGACTCTCTCATACAGCATGGACGAGCGCTCATCCCGTAACTCGGAGCGTCACGTGCCCACGGCTGTTTCCTGTCTTGAGCTGCATTTAAAACATTTATGAGCACCACCTTCTTGTGTTGCTGAGGAACTTAACCGCCAGCCTCGGATCTGGACTGACGTGTGCGTTAGGGTTGCGAACTGACATTTACAGGTTTATAGTTTGTGTTGCAACCTATCGGCAAGGGGCGTTGCTCGTTTTGGCCCAACGTGAGAATGCATGATGGACTGAACCTAGAGTAATGATCCGGTCTAAGGGTGTGTCTTTCATTTTACTCTTGACTCTAAAATACTGCATATGCTAACAGATCGACCGCTAACGCATGCATTAAAGTGAGAATATTAGCGATTGTAAGCAATTGGGTGAACGGGTTATGGGAATGCGTACACGAGACTAATCGGGCTCTCAGAAGTAACTAAAATTCGCGTACTTCCTCTCTAATAGGGCTGAACGAGCTGTTCTGAAAGCCCCAGTTCCGACCGTTTGGTTTTTAGACTGCCGAGGGCCGCGACAGGTGGCACCAAGTGGCCCCCACGTCGACTGAGGCTTTGCTTGGCGGATCACATTCTCCGGGTCCTCCACATTTCATACTAACGGCCAACACGGTTGTGTTAAGTTGTTTTCAACGTGCCACTGACGCGGAATAGGAGATAACCGATCATGATTCTCAGATTCCCATACAATGAAAAGACACGTAGTCTTTCCGCCGACATGAAGCAACACAGTAATCAGGTTCATCAAGACTGCTGGAATCAGGAACGAGTGAGCTGGTAGAACGTTTTACACGGATACACCCAACCAGTGGGCGCGGGAACGACTACGTTTATTCCTGATAGTACGCGCTCCCTTTATTGGGGGGAGGGCCTTACGCTGATTAAATTGCACCGTGCTCGAGCCGAGTGGCGTAAGCTCTCTCTGCAATCCACAAGTCTGGTCGATGTCCATTCTGTTCTTCCGCTACACGTACGCCTCTAGAGCTAAGATTAGATTTTCCATGGGGCTTTGGGCATAGTGAGTGTTCTCGGGAGGTTCCTTCTAGACTCACTGCAGGAGCAGGAGTGATCGAAGCATGATGCACTCGTATTGAGAACCAAGAGCGGACTGCCTCGACGTAGGAACTTGTGGTGCCTAATGCTCTCCTGGAGGCATAAGCTGGGTGTGGATACTGGCTATAGTCGAAAATTAAAGGTTACACCATCACAGCCACGTCAAACGCGGAGGGCGAATTGCCAGAATTTCCGTGTAGCATATGTACATGTCAGAATCCTGATCTAAGGAATAGTGCCACATCTTGGTCAGGCGGTCACTACCCAGGCCGAATAATGAACTGATGGATCATAGAGGAGCAGGTGCTTCCGCCAGAACGTCATTATTCGAGGCAGGCGCGGTCAATCTGATGCGGACAAGTGAAAGCGGAGGATGCTCTCTACTCCATTGCACTGACAAGTATGTACGTAATATTGGCGTCTAACGCGTGAACCGACACTCCGAAAACAATTCCCACCCATTGATGTTCAATGGTTGATTTTACAAACAATCGTCGCTGTGAGGAGACTAATTCGGATATCCGGGCAGAGAAAGGAGTATTAGGGGTCTCACTCTCATTTTTCTCTAACCCTTAGTCCTAGTACGGGCCAACCCTTGCGCTTTTTCAAATCCAGTTACATATACCCACCCCGTCCATGATGGTCAAATATAGATGCGGTAGCATTACCATAAGGACCATCAGTAGCTGCAGTACGCAGGTGACCATTAGGGTCAACAACACTGATTATTGGCGTGGTGCGGTTGGGTCGGGGTGCTGGAAGCATACGAACCTACACGTGGCGAGCATTGACAGTAAGATCGTAGTGACCCTCTTGGTCTCGAAGAGATTTGTGCAAGCGACAACCCATAGGAACAAATATTTAGTGAAAAAAGTCTCCATGTCAACAATCACGCGCATCCCACTAAGAAGGATGTGAGGCTTATAACTCCGTACGATTTCCACGTTACCAATTGCTTGGCCATGATAAGGTGAGCTTAGCTGCATTACACATATGGAGTCTAGTCTGCACGGTCTTGCTTAGACCTTTCAAAAGCTCCTCAGGTTGGAGCGTGCGTACGTTTCGAGGAAACTCATTTTCGTACTTAGCAATGCGCTGACCACGTGTTCGGGGTAACCAAGTTCTAAGGTAATTAACGTCCCATTCTTGGTGATGATACGTAGGGGGGTCCTGCGTCGAGAAAAAACAGCGCATTCGCCCGCCGTGCCGGAGAACTGGCCTAAGACCTAAATGCCGCTGAGGCCTCAAAACAGGAAAAAGAATTGTTTAAATCTGGAGTCACATTGCTGTACTCTACGGATATAGCTAGAGTATTGAGAGACTAGCCGAGTCATGAGAGTGAGGAGCGCTATGCCGCTTGGGGCATGTGTATGCACATCCGTGACGCCAGCCGGAGCCTCTGTAACACAATGCGGCGGCGGATAGAATACCATGCAACCCAGCCAGGCAAGTAGTTCACATTTCCAAATAGTTAAAGGGGACAGTTGCACACGAGCCAACGGCTTCCGTCGGTCAGTGGCTTTCGTAAGGAGCTGTTCTGTAACTTAACCTGGTTCTCGTCTCGGAGACTCGGAGTTGTGTCCGCCAGCGCTATTCAGCTACAATTCGGCACCATCTAATTACAGAGCACAACCCGCCTGGAGGTGAGACTTACTATCTACTTACTACGTGTACTATACGATGCAGGCATCGGTTCGAGGGCTATAGTTCCGCGTGCACTCTTGGATCGGCCGGGTTCAGACTGTGTTCTGATCGCTTCGTTTTTGCACGTGACAGATCCTTCTCATGCATGCCCTTAGCTGATAGGCATCAATTTAGTAGGGTGCCCAGGACGCAGTCTTTCCGAATAATAGACTCTTGTTGGGGATGTCCGGGGTCTACGCTTGAATATGCCGCGCCCCACACCCGCATGTGGAGGAGCTGGATCGTTAGCTATTAGTGGCCGGCCGAATACTGGTTGTGCCGACGATACGGCAGACGGGGGTCGTGCAACTATTAACCGCAGGCCAAGGCATCCACGTGCTAAGACTTCGAGGCGAAGAGTGTAGGTCTTCCTCGAAGGTTCACATTCATACGAGGACACGATCCCCCACTCGAAGGGTGCGGTGTAGCTTCCGCGTCATTCCTGTAACTGACAATGCAATGGGGGACGACCGAAGGCTAGCTTGACCTGGTCGGTGACAAACCCGGACGTATTAGAACCTGTCTACTAGAATTAGACCAGTTAGTACGCTGACAAAGGGCTCCTGGGGGTTTTTGGGGTCCCGCTGTTACAACAAGCGGGCTCCTGGAGTCCACCTTCAGCTTTATCCCTGGGTATGGGGCAGTGAGCCCTTCGTGTTACCCCGGCTAAAGCCTCCGGATTGAGCACGTTACGATCTAATGCCTTCGCCTCCTGCGAGCACTAGCAAGGAGACTTCCAGAGGTCGAGAAGATCGGCGCAGCTGGGCCAGGGTTAATGGTTTTAGGAAGGGAGAAAAGAGATTCTATGGAGAAGCCTAGCACTCGAAAGTTTATACTTGGTGGAGTTCCATATCGGTGTCATTGACTCTTTTTAGAACCATCCTAACTCAATTAATCCTCCAATCGCATTGTATTTTGCCTACCGCCATAGATGCATTGACCTACTCCAGTTTGGCCTGTAGTACACTTTTTGTCATACTGTATAAGCTTCGCCGTCGTAAGGCGGGCGACTCGGACGTCTTTTTGGCGCCCGATATGTCCCCACTATAATGCGTTAAAACCGCTCAGTGTTCTTCAAACGTGCCTCCGGCCAACTAAGCCTTTGAGGGCCTAACAGTTTGGGATGCCGGGGCCACCGAACGTCTTTCTCCCACTTACATCCTAACGTGCTGGAGTCCCTACTAGCTTATGACGCTCGGCAGGGCGGAAGTCATCCCATGGGACAAAAACGATGATTGTGCCAGCGATCGCAGGCCGTTGGTCCTGTGCGTATTTCCGCGTTCAGGCCGTAACTTCGGTACGCTGAACAAACACTTTTGCTTAGCGACAGTTTGTCTGCGGTCCGTGTACGAGGCCGAGATACGTATGTTCTGGATTTGTCTCCGGTAACCCCCTGTTAATCTCTCCCATCGCCTCTGTGCAGCCCCAGACCCGTGCGAAGTACTGGCAGAGCGTCAGCTTTAAGTCAAGCTCTGGTTATTCCTTAAGGATATTTCAAGCAGCGGACTAGACGGAGCAGAGGATAATTTCGTGCACACTTGGCCCCCCTCGTAATGAGCGAGTCCGCTGGCCCGCTAACTTAAACGTGTTAGACCACATGGGCCTGCTACTACCGAACCAAGCAAGAGTTCATGTCTTCCAAGGTGAGCACGGGCCTTCGGAGCTACAGTAAAGTACGAAGCATGCCAAGCACTCATCTATAGCAATCTGATACGCTCCACTGCCATCTCACAAGGCTTGAAAGAGGCCGTGTAACACATCGGGATAGGTATTGTCACAGACACATTGACCCCGGCGTGGTTTCGTACGATAACCTTCGCAAGCTTTATGTCCTGCCGGATCCGAAATGTCCAATTACGGAGTCTCAGCAGCTCCCGCCCCAGGTGTCTGTAGTGCGAGAATCGCCCATGTTTTTGTGAGAGGTAGCACCTCTTAGGTAATCGTTACGTTCGGCGATACAGCAGGACAACGTTTCTAGAGTCTGAAAGGCCCTCGTGAACTTGAACGGTACTTGAACGGACCGGAATCGTTTCAGCGCAAATCTGTCAGGCTAATTTCACGAATAGCATCTCCCCCATAGCTCCTTGTGGAAGTTGGCACGAGGGCTGGCGTAGTGAGATACACCCATTAAGCGGCGCTGCTAGCAGCTAGATCTGTATGGCCCAGCCCGAACTTGCTGAGAGTTGGGTAAGCTTTATGACCGATGTAGTCCCCTCGGAAGGCTCATTCGCAATGGAGGAAATAGTCTCTTCGTTGCTGATTATTTCTGTCCGAGAACAATGCGGACACCTACGTCAGGAATCCATAATTCTGGCGAGCAAGGCGCCGGTGAGGTATTCTACTCTCTATCCGCCCTATACCTACGCTTCCGTCCGGTGTAGGGTATTCATAGCGATAACTGTGGCGGCGCTCCAGTGTCTCCATCGGGCCTGAACCTCATCGGGTCGAAAAGATCCAACGTACGAACACGCACCACCACGGCACAAGTGAGGACGAACGCTCGGGTGCATTTGTGCCGGAACAGCAGACGCCCTAATTACAGCCATTTCGTAGTCTGCATGACCTTAGGATATAGTTTAGTAGGAGACGTATCTATTCTGTACTGGTTATGGATGGGTATCGTCTAATCGTAACCCTAAACGGATACATTGCTAAGAATATGTTTCCGATGAGGGGCCTCCATTATAAATGGCTTAGCTTGACCGACCTGCTGCCCGATCTGCTTAGAGTTGTCACATGCCTCAACTGCGAGTTCTAGCCCTCCGGGACTTGCGATGAAATACGCGAGCGGGGATCGCCAGTCGCCCTACTCTAGACAATCCCCTGCGCCAGAAGTGGAGCTCCAAGGCTCGCAAGGCTTATTGCCAGGGAGGTATACATAAACTCGAAACATTGCGTATGATGCAGCCGTCCTGCGCCCTCGGGGGCGTAAGGACACTTCCCTGCTTCCCTCCGTATTTAGCTCACATAAGATCGCGCGACGGGGTATCAATCTTGGTTGGGGATGATGTATTGAGTCCCGGCTTTTGTTGTCCAGCCACTTGAAAAGCCTGTAACCGTACTCGCTATATCAAACGCCCACTACTTTTAAAATATCACATTTAAATAAAGGCAGCCATCGGGCTACACACGGTAAAAGCAGAAAAACGTGAATATCCAGTAGCGCGACCAGTGCGCGACGCGCCCTTGCCATTATGCTGGGGGTCCCTTCGCAGTCACCCGTCAGTTAGTGGTACGCCCAGATAATGTCTAATGCAATCGTGGGCGGTAAATAATGGGTCACCCACAAAGGATTAGCACGCTAACCACTCCGGCTTGTTTCTACGGCGCAGAGGACTGAGGACCTTACCGGGAGACAGTGTGCTTCTGGTCGCTCCCCCCAGCCCAACGTATTGCTAGAGGAACGGTTGCCAGAGTCCACAGTGAAAGTGGTAACCAAAGATGTACCGTAGTATATAGTGTCTCCTGTCGCCACTGCACAAGTCGACAAACGGCCAGGGCGTGTAAACGGGCGCACAGAGATCTTAGGAGCACAACAGTAATAGCAGAGTGTTATTGAAAAGCTTTTCGTAAGCTCGGTTTCCTGCACAGCGTGTTGCACGAGTATACCGGCGAAACGTAGGCTAGCTCAACTGCCCTGTTTCCTACATCTCATCCGGCATCCACCCGCAAAATCTGGGCGTTGGCGCGCTCCGTGGCTTACTGTTCTGCCCTTAGTGAAACCGACTTCTCATAGTACAAATATCTCAGGTATACAATAAAATTCCGTACGCATAGATCATCGGGTGTCTTTTGATGCCCCCCGGCAATGATGGGAGTCGACTCACACGTCTTGGAAATTGTCAATTTCTATTAAGGGACTAATGCGGAGCAGAAAAATTACCCTGGGGCCGACTCCTCAATGTACCCTGCCCCGTCCGTCAGATATGAGACTTTTATTGGTAGCTGGGTACAAAAGTGCGTTACAGTCGCTGCGCCCCGATGATTTCTTGCTAAGGCCAGGCTATCAAGGCACATTCACTGGCAGGCGCGCGTTCGGGAAGGTCACCTGCTCTGTGAATACATGCGTCTCGATCAGTCCTTTCTTTCCAGCCGGCATAGGATCTGTTGATTCATTCATGGGTTCAAAAATTCTAGATTTAGGACACAGGGTGCGGGACTAAAAGTATATTGACACGGTACACTTGGCGATATATCGATGATACACTATCTGGGCT
		</sequence>
    <sequence><taxon idref="Location_0_3_1|26.41614610646273"/>
			TATGAACGACACAGGGGACTAAGATATAAATGATGCTTTTGGCCTGTGCCTTATTCGTGTAGTTTTGACTAACCTTTTTGCAATTTTCGTAGCTTTATCTGTTAATCTCTGGATGAGTTGATTTAGTGGACGACCGTTCTGACCTCGATTGTATCCCAATAGCGGGAGTGGTATGAGTGTAGCTCGATGGTAACCCTACGACCACCCGCCCATCACGTCATTTTCCGCAAATGGTGCATGCCCCTCTCTGCACTGTCTAAATCGGACGTTATTACGCTCGGAATTCTGTTCGGGCTCAGCTGGATTGACGAATACGCAGGGCTTAATACACAACAACACGGGTAGGTAAACTTTGGCCCTTGGGGAAAGTTTTAGGATCAGCGGCTCAGACACAACTCGGTCACTTGGTACGCTTGTGTCGATGTGGACGTATCACGTTGCATCGGCTTTGATTTAGCTCTTGACCGTTAGTGCAACTTCGTATACGAAGCCCAGCCCTAGCCGAATGGAGCTCAAACAGAAACCTTGACTGCACATTGGTTAACCCAATCACCCGGCAGCGACCGCTCAAATGCACATATTTATCATGATAATTTCAGTTAGATCGGAAACCGACCTTTGTGTTTAACTTGATGGGGTACTTGATCTGATACCAATTGGCCTGAACATACCGGAATAGATGGCATCAAGCCTATGGGCAGTTCCGTTCCGCTAGGCTCATGACTTAGATTAACTTTATTGTTAGATGATCCGTATTCATCCTCTGGTCTGCATGTGACCAGATATAGTCAGTTGCCTGTGATTTAATCTCGTATGAGATGGATTCAAGGCACTGTGGTTCTTGATTCTCGTTGTTGTAAAAGGGCCTCCGATCATACGCGTGGGCGTACACTCAACATGCAACTACCTCATTGACTCCTTTTTCGCCTGGTACTACTTCGTAATAGTACTTTTCATATAGTCGAGGGGTCCGCTTACAGATATCCACAATGGACCGAATCTGTCTTCCGGGTGTAATAATAGCTTCCGCCTAAAACAGGTCTACCGCAGGCCCTGCTCATCTAATTGGAAAATTGACGATGCGGGAGCCCATTCTGTGGTAGTATGGGTAGCCACTCATGGCACCTCGAATGAGAGGGGAAAACGCCGCCACGCGCGATGGAACTTAGAGCGACTGAGGCGATAGTAAGATGGTGCACTCTTTCGTCAGGGGTTCGAGTAAGCGCCGAGAGTTAGATGGTCGGGCTGGATATACGCCGCACATACTGCCGAATCGAATGCGTGTGGAAGACATTTTTTGAAGAAATGCTCTGGCCGGTTCCCTGGAAGTTGATTTTGCATTCAATGTAACAGCTGTGGTAGGAGGGGCACCTGGAGATCTCAGGGACGGGACCCTCTAAAAGTGGAAAGCAATGGTACGCAGTAGCAGTGTTCCGTTACTTGGGTAAGAATCATACTGTTGGCGAGTAATATAATATTGTGCACGCCAGGAAAGTCCGTCAATTGGGACAAGTCTTGCACCGGGCGGGGCCGTACCGGGCAGTGTGGCCTACTACCTTATTGATCTGCCACTAGTTGTCGGTGCTTTCGTTGCCGACCGAGTCACCGTAATAGGAGTAACTCCTACACAGGGAATATCATTTTATACAAAGCATGCTAGACAAGAAGATTGGAGTTAGACATTTACCCTCATGTGTCAGAGCGATCAACATTTACAAAGGCTACACTCCTTATGTCAGCTGGTCACCCTGCCTACTTGATTAAAAAACTTCCAGAGCTTGATGCTCGGGCCGCCGTTATGTCATGCCTCGGTTGATAGACTAGTATGGGACTACAACCAGAACTTTGGACACATTAAGAAGAGTCCCCCACGACTTCATCGGTTTCAGCCTCGCAATAATTATTACCGATTAACGGCTATCGCGCGCCTCTTCGTCATGCGGGCAAGTTCTGCAATTAGGGTGTATACATCGTCGAAAAATTCGAAAAGGTTTGGCACCCGACATTCAACCCCGCGCGTCTCCCAGGGAGGTGTACACATGAGGAGAGCAGAAGGGATGAGAGGCTTCGTAACTACAAGAGGACAGACTGCCTTATTTTGCCATTTCCTGGGATGAACTATACCTCGAAAAGGATCGTGGTGTCGGACTGCCGGTGGGGGGGTGATCGGTCGTCTAGATAGCAATTGGGAATATGTAGAAACCGGCTATCGCACCAGACAAGCGGAAAGTCGGAAAAATCCCTATTTTATAACCAGAGAGCATTTGCCGAGCGGTCAAGTTCTAGTTGGCCACTACAACATGCCTAATTTCTGACTCCGATTTCCAATGCGACGAACCCCGCCCGCTATTACAATGCAGCGAATCGTAAACTGCGAGTAGATGATGTCCCGGGCCCCGTATGTACTTTCGTGTTCTCTGACCGACGACACAATAGGGAGTTCTACCGTGTACAAGCTCCCCGCAGGTCGGGCAAACGCCTAGCCTGGATAAATCAATTGGAGATTTCCGCCATTCGTATTATAGTTCCCAACAGAAAGGAGAGATGCAGGTTTTATTACTGAAATAACTATGCCCATAGCCGTAGGGGTATGCCCAACAGCGTAAATTTGCATGACGTAATCTAATCATAACGTGTAGCATGCGTTTAATCACGGTTGGGCCAGAAACCTCGCTTTGATAATTGCGAACATCGTCCGATCATTGTCCCCGGTTCACAACCTTAGAAATGTTAAACGGGTAAACTATTACACACTGGGAGGTCATCAGTTACGCGAAAATAGTTCAGCCAGTTGACGACATAATACATAAACGCAAGCGCGTGATCATCGCCCTCCAACGTAGGTGCCCCTTTAGGTAGAAAGATACTGAAAGCTCACATTTAATTTCACTCATACGTTACCATCATTACCGGTAAGAGAGAGACAACCTCGTGGAATGGTCCTCGGGGGTAAATACCGGCATGATGTATGTATATGTGGGTTGTTGCTTGGGTCCTCCCCTAAAGCGCCTACTAAAATGTCGCGAGTGTTGCCTGCCCCAGGCTGCCACGCTTCAAAAATCTGCCCAGTCACCAGCGTTCACCGTAGAAATGCTGTAAGCTCGGGATCTTCACGTCCCCCCTCTACCACTTTCAAAAGTACTCCACTCTAGGAACGTGGACCCCTGTGGGACCTAGCACACCTAGCACACATCATTTTACTCTCGGCCTCAACGGCCCCCGCTGCTCCGGGTTCACACTAACGGGCCTCGTATTAGACCCGTGGACCCGAGCTTCACGTCAACGCCTCCTACTGAGATTGCACGCAATTCCAGAGATCACGATTCGCTTGGTGTCGACACCCTATAGTCCTGGTCCAAAGGTCGAGTACAAAGTTTTACAAGACATGCCGGCTGACAGGTTAGGTATCACTCGGGCCAGCTATATTGGTCCTAGGGCGATACCGGGCCCATCGGCTGCCGCCGGACGTGCGAAGTGTTAAGCGGTTACCTGCATCCCCGGTGCGGCACCTTCACAGAACTTGTGTTGTTGAGGTTCATAGTAAAGGGCGTAAGCCTGTCGATCCGCCTCAGCCCGATGGAATTATGCCGACTAATTGCGTATGGGACAGTTTGGTACATCCTGTTGGCCTGTCTATGCGCCATAGTTGGTGTTGTTGTCAAAATGGAATAACTATCTAAGGTACAGCACTTACCGCAATACCATGCAGTAGACCTTACCAGCAGTATGTACGTAGACTGCAGCATTATGAATCCTGCGTTTGAGAAGTCGGACTGCCTGGCTGTGAGGCATTGGCCGACATTCCTTGCATAGTCAATATCGGTGCAATTAGCGGTGGAGATCGATAAGTGCGCGAGGCGGTACTACGAATCGCCGCACACATGCTCTACGGTTGATATTCGTATAGAACAATTCGACGGAGTTCTTCCCTCGAATTTCTACCAGGTGTAATCGTCCACATGTCGAACGCATTTTGCAGCGTTCACAGACAGGTGCGTCCGAGATCAACCCCGTCTATAGATGCCAACCACGTGGGTCTACATACAGTTTTAAAAAACTTGAGAACTACAAATGCTCTAAATAGCACCGACGGTTAAGGCATTGTGACTAACATCGCACTGCCCGTGGACGGGCGTGCTTACGTCTATCATGTTTAGTAACAAATATAACCTCCTGTGATTTGGGGTGATTACATGGATCACCGTGACCTCCTGCTAACAAAATGACGAATCTGTTACTGAGAGCGTTTTTGCGGCGTAAAGTTTTCCTGCCCGATACGTGTTGTATTCGTTTTACACCTGGGCCCTACTTCACGTGAGGGGACCAGCCAAAAAGGTAACGGCCCGCCAATAAACTGGTTAGGGGGACTGATCCGTGCTATTTACGATGCCCTTTGTTTCCCACAGTACCATCACCCGGCGAATGAGCATCATTTTACGTAACTCCGTTTCATTGCTAAAACACCGCGCACGCTAAAGTATCCATTCTGCATTCACTAAGAACGTTTCCAGTTGTATAATTGCCATGTTGGATGATACAAATCTGTCAAAAACGGCTCATCACGGACGTACAAAAGCTCATAGTTCCTATGTGTCGTCAACACAGTGGGGTGTAGAGTGATACCTAGCGTCCCATAAACTTGAGTCCGTTCCTGCCACACATCCCTTAATCTTGTTAAATTCCGCGTCACTCCGTTGTAACTATTGGCAGGACCGCCCACAGCGGTTGAAGCACATTGCAGAAGAGTTGGTCATCCGCACCACATACTGTGGGTCTTCCTCCAGAAGCCAGGGTTATATCACGCTCATGTAACCTCGAGCCTGAAGGCTTCAATTCTGCAAACACCGCGCGATCTCGCCACCGCCGCCCAGCTGTCCGTGGGAAGTTCCGACTCTGCAGTTCACCCTCGTCCACCGGGCTGGACAACTAGTTAGTGGTAGGAGGATCGGCCCCTGTGTAACATATAAAACTGATATCTGACTAAACCTCTCAATCAGAACGAAGGCCAATGTCGCTCGGGTATTTCGTTTCTAGGATAAGTAGAGAGCAAGCTTCACGCCTACAATTTGAGGACCCATTTCTGCCTGCACACACCTTAACACGCATTTTAGCAGACAAATAATAGTGAGCTGTGCTCGGCCGCATGGTGGATACATGGCTCTCTGATTACTGAATATCACACGTCCAATCCTGTCCCAAATGGCCCCAGCATCGACCATAGGGTCTGGCGGGCCGCGGATTTTAACTAACTGCGCCGTCTTGCCTAGCCACTTTGATCTTAGTGGATTAGCGCGCGTCAGGAGTGTGTCCGATCACTGACTCTACTACAGAGCACTTTGAACCAAAAGAGGTACCGGGCCAATATGAGTTCAGATTCCACTTGATACAACTCCGTTCTTATTACCCGTGGCTTTTACTTGGGTGTATAACGGCTGCTTAGTTACGTTGACCGTGATAAGGAACACCTAATGTCGCTCCAAGGGCAAGTTGAACGCCTCGCCTTCGCCTCAAGTTGGATTGCGCGCTTCTTAGTAGCGAATTGATCGCGTATTGTGTGAGCCTATAGACAACTTAATTGGTGCGTCGAGCTAGCAAACTACACATGGAGGGGAGACCTAGCCAGGAGGGGTCGACGTGCGTTTTATCGTGGCCCACCCATATGGTGCACGTTTGGATTCGTTCCCCACCTGGTATGTATTGAGGAATCAAGACACTTCATGGGGCCGGGAAGATGTATTGGAGATTTTCCAACGCAAATGCTGGTAACGAGTAGCCGAAACAGGCCCCTCCTCTCAAGTTTAACGTGACCATTGTTCTCTCTATGCCTCATACACGTCTGGTTTCCAATGAGAAGCAGAGTAGCGCTACACCCAAACAAGCATTAAGTCTGGCGACAGCAGCGCTATTGCCCCAAAAACTAGGTGACCTAGCATTAAGTCCCGTCGTCGGGACCCTTTGCTTCTTCGAATCGGAGAGGGTCCGTTTAATATAGTATCCCACTAGACACGCCGCGAGTAGATGGCACTTCAACTTCACTACTATCGCCATATGATACCGACAGAAGTCCCACTTAAGTATATTTTACCCTCAGAGTTGGGGGTGGAAGTGCTGGAAACGTTAGGCCACCAAAGAGTGCACTCGCTGTTCGAAACTGCAAAAGGACCCCAACGCCCACATAGGTGTTTGTCCTACTAGCACTACTGATCCATTATCCCCTGCCGACGTTTGTGGATTGAACGCACATTACGCAGCGAGCACAGGACTTTACAAGGTAAGTCCCTTTTGTACGTGGGCTTGTCATTAGCTATATCTTATGACCGGAGCGTGTAGGCGTCCACGGATATACACAGGTGGTTTATCAATATAACACCTCTCGACCTCTCTTGCTTCACACCGGGGCCACACGGAGCTCCCCTTGGAGTTTCAGGTCTACTCTAGGGTGGCCCCACTTTCAGTAATATATCGCCTGGCTTGGGATTGACCCTTACGAGCGATTCTCTATATCGTCCCGTTGGCGTGTCCTCCCCCTTGTATACGGCCAGGTTGGGCATCGACCTGCCTAGCTCTCCCATCAGAATTCTCTCCATGGAAATTGGCAAGCAAGTATGGAAATACGAAGAGTTCCTTAGCCTTAGTCAAGAGTAAAGTCCGCGGCGTACTACGCGTCATTCCTGCATTTCCGGCATGCTGATTCCCCCGATTATTGGCTCGGAAGCGTTGGATGTCGATCGCGCCGTCGTCTTACTACTAGTGCCTGAGTCCCTTCGTGAACATCCAAGCCGGACCGTGCCATCTTTTTACCCCCTGTTATTCAGTCTAAAATATGTATTTGCGAATTACTCGGTGCTGTTTTGAGTCTCTCAAACACCCCGACGATAAGTTAATGATCCGCGTTCCAAAATAATAGTACCGCGAGCAGCATCCACGGGCGCCCATCGAGAGTGCTTAGCCCGAGCCTCAGGCAACGAGCCCTTCTCGCGAGCATATCTCTCACCCTGAACGGCAATTCTGGGCGCCGACTCTCTCATACAGCATGGACGAGCGCTCATCCCGTAACTCGGAACGTCACGTGCCCACGGCTGTTTCCTGTCTTGAGCTGCATTTAAAACATTTATGAGCACCACCTTCTTGTGTTGCTGAGGAACTTAACCGCCAGCCTCGGATCTGGACTGACGTGTGCGTTAGGGTTGCGAACTGACATTTACAGGTTTATAGTTTGTGTTGCAACCTATCGGCAAGGGGCGTTGCTCGTTTTGGCCCAACGTGAGCATGCATGATGGACTGAACCTAGAGTAATGATCCGGTCTAAGGGTGTGTCTTTCATTTTACTCTTGACTCTAAAATACTGCATATGCTAACAGATCGACCGCTAACGCATGCATTAAAGTGAGAATATTAGTGATTGTAAGCAATTGGGTGAACGGGTTATGGGAATGCGTACACGAGACTAATCGGGCTCTCAGAAGTAACTAAAATTCGCGTACTTCCTCTCTAATAGGGCTGAACGAGCTGTTCTGAAAGCCCCAGTTCCGACCGTTTGGTTTTTAGACTGCCGAGGGCCGCGACAGGTGGCACCAAGTGGCCCCCACGTCGACTGAGGCTTTGCTTGGCGGATCACATTCTCCGGGTCCTCCACATTTCATACTAACGGCCAACACGGTTGTGTTAAGTTGTTTTCAACGTGCCACTGACGCGGAATAGGAGATAACCGATCATGATTCTCAGATTCCCATACAATGAAAAGACACGTAGTCTTTCCGCCGACATGAAGCAACACAGTAATCAGGTTCATCAAGACTGCTGGAATCAGGAACGAGTGAGCTGGTAGAACGTTTTACACGGATGCACCCAACCAGTGGGCGCGGGAACGACTACGTTTATTCCTGATAGTACGCGCTCCCTTTATTGGGGGGAGGGCCGTACGCAGATTAAATTGCACCGTGCTCGAGCCGAGTGGCGTAAGCTCTCTCCGCAATCCACAAGTCTGGCCGATGTCCATTCTGTTCTTCCGCTACACGTACGCCTCTAGAGCTAAGATTAGATTTTCCATGGGGCTTTGGGCATAGTGAGTGTTCTCGGGAGGTTCCTTCTAGACTCACTGCAGGAGCAGGAGTGATCGAAGCATGATGCACTCGTATTGAGAACCAAGAGCGGACTGCCTCGACGTAGGAACTTGTGGTGCCTAATTCTCTCCTGGAGACATAAGCTGGGTGTGGATACTGGCTATAGTCGAAAATTAAAGGTTACACCATCACAGCCACGTCAAACGCGGAGGGCGAATTGCCAGAATTTCCGTGTAGCATATGTACATGTCAGAATCCTGATCTAAGGAATAGTGCCACATCTTGGTCAGGCGGTCACTACCCAGGCCGAATAATGAACTGATGGATCATAGATGAGCAGGTGCTTCCGCCAGAACGTCATTATTCGAGGCAGGCGCGGTCAATCTGATGCGGACAAATGAAAGCGGAGGATGCTCTCTACTCCATTGCACTGACAAGTATGTACGTAATATTGGCGTCTAACGCGTGAACCGACACTCCGAAAACAATTCCCACCCATTGATGTTCAATGGTTGATTTTACAAACAATCGTCGCTGTGAGGAGACTAATTCGGATATCCGGGCAGAGAAAGGAGTATTAGGGGTCTCACTCTCGTTTTTCTCTAACCCTTAGTCCTAGTACGGGCCAACCCTTGCGCTTTTTCAAATCCAGTTACATATACCCACCCCGTCCATGATGGTCAAATAAAGATGCGGTAGCATTGCCATAAGGACCATCAGTAGCTGCAGTACGCAGGTGACCATTAGGGTCAACAACACTGATTATTGGCGTGGTGCGGTTGGGTCGGGGTGCTGGAAGCATACGAACCTACACGTGGCGAGCATTGACAGTAAGATCGTAGTGACCCTCTTGGTCTCGAAGAGATTTGTGCAAGCGACAACCCATAGGAACAAATATTTAGTGAAAAAAGTCTCCATGTCAACAATCACGCGCATCCCACTAAGAAGGATGTGAGGCTTATAACTCCGTACGATTTCCACGTTACCAATTGCTTGGCCATGATAAGGTGAGCTTAGCTGCATTACACATATGGAGTCTAGTCTGCACGGTCTTGCTTGGACCTTTCAAAAGCTCCTCAGGTCGGAGCGTGCGTACGTTTCGAGGAAACTCATTTTCGTACTTAGCAATGCGCTGACCACGTGTTCGGGGTAACCAAGTTCTAAGGTAATCAACGTCCCATTCTTGGTGATGATACGTAGGGGGGTCCTGCGTCAAGAAAAAACAGCGCATTCGCCCGCCGTGCCGGAGAACTGGCCTAAGACCTAAATGCCGCTGAGGCCTGACAACAGGAAAGAGAATTGTTTAAATCTGGAGTCACATTGCTGTACTCTACGGATATAGCTAAAGTATTGCGAGACTAGCCGAGTCATGAGAGTGAGGAGCGCTATGCCGCTTGGGGCATGTGTATGCACATCCGTGACGCCAGCCGAAGCCTCTGTAACACAATGCGGCGGCGGATAGAATACCATGCAACCCAGCCAGGCAAGTAGTTCACATTTCCAAATAGTTAAAGGGTACAGTTGCACACGAGCCAACGGCTTCCGTCGGTCAGTGGCTTTCGTAAGGAGCTGTTCTGTAACTTAACCTGGTTCTCGTCTCGGAGACTCGGAGTTGTGTCCGCCAACGCTATTCAGCTACAATTCGGCACCATCTAATTACAGAGCACAACCCGCCTGGAGGTGAGACTTACTATCTACTTACTACGTGTACTATACGATGCAGGCATCGGTTCGAGGGCTATAGTTCCGCGTGCACTGTTGGATCGGCCGGGTTCAGACTGTGTTCTGATCGCTTCGTTTTTGCACGTGACAGATCCTTCTCATGCATGCCCTTAGCTGATAGGCATCAATTTAGTAGGGTGCCCAGGACGCAGTCTTTCCGAATAATAGACTCTTGTTGGGGATGTCCGGGGTCTACGCTTGAATATGCCGCGCCCCACTCCCGCATGTGGAGGAGCTGGATCGTTAGCTATTAGTGGCCGGCCGAATACTGGTTGTGCCGACGATAAGGCAGACGGGGGTTGTGCAACTATTAACCGCAGGCCAAGGCATCCACGTGCTAAGACTTCGAGGCGAAGAGTGTAGGTCTTCCTCGAAGGTTCACATTCATACGAGGACACGATCCCCCACTCGAAGGGTGCGGTGTAGCTTCCGCGTCATTCCTGTAACTGACAATGCAATGGGGGACGACCGAAGGCTAGCTTGACCTGGTCGGTGACAAACCCGGACGTATTAGAACCTGTCTACTAGAATTAGACCAGTTAGTACGCTGACAAAGGGCTCCTGGGGGTTTTTGGGGTCCCGCTGTTACAACAAGCGGGCTCCTGGAGTCCACCTTCAGCTTTATCCCTGGGTATGGGGCAGTGAGCCCTTCGTGTTACCCCGGCTAAAGCCTCCGGACTGAGCGCGTTACGATCTAATGCCTTCGCCTCCTGCGAGCACTAGCAAGGAGACTTCCAGAGGTCGAGAAGATCGGCGCAGCTGGGCCAGGGTTAATGGTTTTAGGAAGGGAGAAAAGAGATTCTATGGAGAAGCCTAGCGCTCGAAAGTTTATACTTGGTGGAGTTCCATATCGGTGTCAGTGACTCTTTTTAGAACCATCCTAACTCAATTAATCCTCCAATCGCATTGTATTTTGCCTACCGCCATAGATGCATTGATCTACTCCAGTTTGGCCTGTAGTACACTTTTTGTCATACTGTATAAGCTTCGCCGTCGTAAGGCGGGCGACTCGGACGTCTTTTTGGCGCCCGATATGTCCCCACTATAATGCGTTAAAACCGCTCAGTGTTCTTCAAACGTGCCTCCGGCCAACTAAGCCTTCGAGGGCCTAACAGTTTGGGATGCCGGGGCCACCGAACGTCTTTCTCCCACTTACATCCTAATGTGCTGGAGTCCCTACTAGCTTATGACGCTCGGCAGGGCGGAAGTCATCCCATGGGACAAAAACGATGATTGTGCCAGCGATAGCAGGCCGTTGGTCCTGTGCGTATTTCCGCGTTCAGGCCGTAACTTCGGTACGCTGAACAAACACTTTTGCTTAGCGACAGTTTGTCTGCGGTCCGTGTACGAGGCCGAGATACGTATGTTCTGGATTTGTCTGCGGTAACCCCCTGTTAATCTCTCCCATCGCCTCTGTGCAGCCCCAGACCCGTGCGAAGTAATGGCAGAGCGTCAGCTTTAAGTCAAGCTCTGGTTATTCCTTAAGGATATTTCAAGCAGCGGACTAGACGGAGCAGAGGATAATTTCGTGCACACTTGGCCCCCCTCGTAATGAGCGACTCCGCTGGCCCGCTAACTTAAACGTGTTAGACCACATGGGCCTGCTACTACCGAACCAAGCAGGAGTTCATGTCTTCCAAGGTGAGCACGGGCCTTCGGAGCTACAGTAAAGTACGAAGCATGCCAAGCACTCATCTATAGCAATCTGATACGCTTCACTGCCATCTCACAAGGCTTGAAAGAGGCCGTGTAACACATCGGGATAGGTATTGTCACAGACACATTGACCCCGGCGTGGTTTCGTACGATAACCTTCGCAAGCTTTATGTCCTGCCGGATCCGAAACGTCCAATTACGGAGTCTCAGCAGCTCCCCCCCCAGGTGTCTGTAGTGCGAGAATCGCCCATGTTTTTGTGAGAGGTGGCACCTCTTAGGTAATCGTTACGTTCGGCGATACAGCAGGACAACGTTTCTAGAGTCTGAAAGGCCCTCGTGAACTTGAACGGTACTTGAACGGACCGGAATCGTTTCAGCGCAAATCTGTCAGGCTAATTTCACGAATAGCATCTCCCCCATAGCTCCTTGTGGAAGTTGGCACGAGGGTTGTCGTAGTGAGATACACCCATTAAGCGGCGCTGCTAGCAGCTAGATCTGTATGGCCCAGCCCGAACTTGCTGAGAGTTGGGTAAGCTTTATGACCGATGTAGTCCCCTCGGAAGGCTCATTCGCAATGGAGGAAATAGTCTCTTCGTTGCTGATTATTTCTGTCCGAGAACAATGCGGACACCTACGTCAGGAATCCACAATTCTGGCGAGCAAGGCGCCGGTGAGGTATTCTACTCTCTATCCGCCCTATACCTACGCTTCCGTCCGGTGTAGGGTATTCATAGCGATAGCTGTGGCGGCGCTCCAGTGTCTCTATCGGGCCCGAACCTCATCGGGTCGAGAAGATCCAACGTACGCACACGCACCACCACGGCACAAGTGAGGACGAACGCTCGGGTGCATTTGTGCCGGAACAGCAGACGCCCTAATTACAGCCATTTCGTAGTCTGCATGACCTTAGGATATAGTTTAGTAGGAGACGTATGTATTCTGTACTGGTTATGGATGGGTATCGTCTAATCGTAACCCTAAACGGATACATTGCTAAGAATATGTTTCCGATGAGGGTCCTCCATTATAAATGGGTTAGCTTGACCGACCTGCTGCCCGATCTGCTTAGAGTTGTCACATGCCTCAACTACGAGTTCTAGCCCTCCGGGACTTGAGATGAAATACGCGAGCGGGGATCGCCAGTAGCCCTACTCTAGACAATCCCCTGCGCCAGAAGTGGAGCTCCAAGGCTCGCAAGGCTTATTGCCAGGGAGGTATACATAAACTCGAAACATTGCGTATGATGCAGCCGTCCTGCGCCCTCGGGGGCGTAAGGACACTTCCCTGCTTCCCTCCGTATTTAGCTCACATAAGATCGCGCGACGGGGTATCAATCTTGGTTGGGGATGATGTATTGAGTCCCGGCTTTCGTTGTCCAGCCACTTGAAAAGCCTGTAACCGTACTCGCTATATCAAACGCCCTCTACTTGTAAAATATCACATTTAAATAAAGGCGGCCATCGGGCTACACACGGTAAAAGCAGAAAAACGTGAATATCCAGTAGCGCGACCAGTTCGCGACGCGCCCTTGCCATTATTCTGGGGGTCCCTTCGCAGTCACCCGTCAGTCAGTGGTACGCCCAGATAATGTCTAAAGCAATCGTGGGCGGTAAATAATGGGTCACCCACAAGGGATTAGCTCGCTAACCACTCCGGCTTGTTTCTACGGCGCAGAGGACTGAGGACCTTACCGGGAGACAGTGTGCTTCTGGTCGCTCCCCCCAGCCCAACGTATTGCTAGAGGAACGGTTGCCAGACTCCACAGTGAAAGTGGTAACCAAAGATGTACCGTAGTATATAGTGTCTCCTGTCGCCACTGCACAAGTCGACAAACGGCCAGGGCGTGTAAACGGGCGCACAGAGATCTTAGGAGCACAACAGTAATAGCAGAGTGTTATTGAAAAGCTTTTCGTAAGCTCGGTTTCCTGCACAGCGTGTTGCACGAGTATACCGGCGAAACGTAGGCTAGCTCAACTGCCCTGTTTCCTACATCTCATCCGGCATCCACCCGCAAAATCTGGGCGTTGGCGCGCTCCGTGGCTTACTGTTCTGCCCTTAGTGAAACCGACTACTCATAGTACAAATATCTCAGGTATACAATAAAATTCCGTACGCATAGATCATTGTGTGTCTTTTGATGCCCCCGGGCAATGATGGGAGTCGGCTCACACGTCTTGGAATTTGTCAATTTCTATTAAGGGACTAATGCGGAGCAGAAAAATTACCCTGGGGCCGACTCCTCAATGTACCCTGCCCCGTCCGTCAGATATGAGACTTTTATTGGTAGCTGGGTACAAAAGTGCGTTACAGTCGCTGCGCCCCGATGATTTCTTGCTAAGGCCAGGCTATCAAGGCACATTCACAGGCAGGCGCGCGTTCGGGAAGGTCACCTGCTCTGTGAATGCATGCGTCTCGATCAGTCCTTTCTTTCCAGCCGGCATAGGATCTGTTGATTCATTCATGGGTTCAAAAATTCTAGATTTAGGACACAGGGTGCGGGACTAAAAGTATATTGACACGGTACACTTGGCGATATATCGATGATACACTATCTGGGCT
		</sequence>
    <sequence><taxon idref="Location_0_3_0|34.512947620340874"/>
			TATGAACGTCACAGGGGACTAAGATATAAATGATGCTTTTGGCCTGTGCCTTATTCGTGTAGTTTTGACTAACCTTTTTGCAATTCCCGTAGCTTTATCTGTTAATCTCTGGATGAGTTGATTTAGTGGACGACCGTTCTGACCTCGATTGTATCCCAATAGCGGGAGTGGTATGAGTGTAGCTCGATGGTAACCCTACGACCACCCGCCCATCACGTCATTTTCCGCAAATGGTGCATGCCCCTCTCTGCACTGTCTAAATCGGACGTTATTACGCTCGGAATTCTGTTCGGGCTCAGCTGGATTGAGGAATACGCAGGGCTTAATACACAACAACACGGGTAGGTAAACTTTGGCCCTTGGGGAAAGTTTTAGGATCAGCGGCCCAGACACAACTCGGTCACTTGGTACGCTTATGTCGATGTGGACGTATAACGTTGCATCGGCTTTGATTTAGCTCTTGACCGTCAGTGCGACTTCGTATACGAAGCCCAGCCCTAGCCGAATAGAGCTCAAACAGAAACCTTGACTGCACATTGGTTAACCCAATCACCCGGCAGCGACCGCTCAAATGCACCTATTTATCATGATAATTTCAGTTAGATCGGAAACCGACCTTTGTGTTTAACTTGATGGGGTACTTGATCTGATACCAATTGGCCTGAACATACCGGAATAGATGGCATCAAGCCTATGGGCAGTTCCGTTCCGCTAGGCTCATGACTTAGATTAACTTTATTGTTAGATGATCAGTATTCAACCTCTGGTCTGCATGTGACCAGATATAGTCAGTTGCCTGTGATTTAATCTCGTATGAGATGGATTCAAGGCACTGTGGTTCTTGGTTCTCGTTGTTGTAAAAGGGCCTCCGATCATACGCGTGGGCGTACACTCAATATGCAACTACCTCATTGACTCCTTTTTCGCCTGGTACTACTTCGTAATAGTACTTTTCATATAGTCGAGGGGTCCGCTTACAGATATCCACAATGGACCGAATCTGTCTTCCGGGTGTAATAATAGCTTCCGCCTAAAACAGGTCTACCGCAGGCCCTGCTCATCTAAATGGAAAATTGACGATGCGGGAGCCCATTCTGTGGTAGTATGGGTAGCCACTCATGGCACCTCGAATGCGAGGGGAAAACGCCGCCACGCGCGATGGAACTTAGAGCGACTGAGGCGATAGTAAGATGGTGCACTCTTTCGTCAGGGGTTCGAGTAAGCGCCGAGAGTTAGATGGTCGGGCTGGATATACGCCGCACATAATGCCGAATCGAATGCGTGTGGAAGACATTTTTTGAAGAAATGCTCTGGCCGGTTCCCTGGAAGTTGATTTTGCATTCAATGTAACAGCTGTGGTAGGAGGGGCACCTGGAGATCTCAGGGACGGGACCCTCCAAAAGTGGAAAGCAATGGTACGCAGTAGCAGTGTTCCGTTACTTGGGTAAGAATCATACTGTTGGCGAGTAATATAATATTGTGCACGCCAGGAAAGTCCGGCAATTGGGACAAGTCTTGCACCGGGCGGGGCCGTACCGGGCAGTGTGGCCTACTACCTTATTGATCTGCCACTAGTTGTCGGTGCTTTCGTTGCCGACCGAGTCACCGTAATAGGAGTAACTCCTACACAGGGAATATCATTTTATACAAAGCATGCTAGACAAGAAGATTGGAGTTAGACATTTACCCTCATGTGTCAGAGCGATCAACATTTACAAAGGCTACACTCCTTATGTCAGCTGGTCACCCTGCCTACTTGATTAAAAAACTTCCAGAGCTTGATGCTCGGGCCGCCGTCATGTCATGCCTCGGTTGATAGACTAGTATGGGACTACAACCAGAACTTTGGACACATTAAGAAGAGTCCCCCACGACTTCATCGGTTTCAGCCTCGCAATAATTATTACCGATTAACGGCTATCGCGCGCCCCTTCGTCATGCGGGCAAGTTCTGCAATTAGGGTGTATACATCGTCTAAAAATTCGAAAAGGTTTGGCACCCGACATTCAACCCCGCGCGTCTCCCAGGGAGGTGTACACATGAGGAGAGCAGAAGGGATGAGAGGCTTCGTAACTACAAAAGGACAGACTGCCTTATTTTGCCATTTCCTGGGCTGAACTATACCTCGAAAAGGATCGTGGTGTCGTACTGCCGGTGGGGGGGTGATCGGTCGTCTAGATAGCAATTGGGAATATGTAGAAACCGGCTATCGCACCAGACAAGCGGAAAGTCGGAAAAATCCCTATTTTATAACCAGAGAGCATTTGCCGAGCGGTCAAGTTCTAGTTGGCCACTACAACATGCCTAATTTCTGACTCCGATTTCCAATGCGACGAACCCCGCCCCCTATTACAATGCAGCGAATCGTAAACTGCGAGTAGATGATGTCCCGGGCCCCGTATGTACTTTCGTGTTCTCTGACCGACGACACAATAGGGAGTTCTACCGTGTACAAGCTCCCTGCAGGTCGGGCAAACGCCTAGCCTGGATAAATCAATTGGAGATTTCCGCCATTCGTATTATAGTTCCCAGCAGAAAGGAGAGATGCAGGTTTTATTACTGAAATAACTATGCCCATAGCCGTAGGGGTATGCCCAACAGTGTAAATTTGCATGACGTGATCTAATCATAACGTGTAGCATGCGTTTAATCACGGTTGGGCTAGGAACCTCGCTTTGATAATTGCGAACATCGTCCGATCATTGTCCCCGGTTCACAACCTTAGAAATGTTAAACGGGTAAACTATTACACACTGGGAGGTCATCAGTTACGCGAAAATAGTTCAGCCAGTTGACGACATAATACATAAACGCAAGCGCGTGATCATCGCCCTCCAACGTAGGCGCCCCTTTAGGTAGAAAGATACTGAAAGCTCACATTTAATTTCACTCATACGTTACCATCATTACCGGTAAGAGAGAGACAACCTCGTGGAATGGTCCTCGGGGGTAAATACCGGCATGATGTATGTATATGTGGGTTGTTGGTTGGGTCCTCCCCTAAAGCGCCTACTAAAATGTCGCGAGTGTTGCCTGCCCCAGGCTGCCACGCTTCAAAAATCTGCCCAGTCACCAGCGTTCACCGTAGAAATGCTGTAAGCTCGGGATCTTAACGTCCCCCCTCTACCACTTTCAAAAGTACTCCACTCTAGGAACGTGGACCCCTGTGGGACCTAGCACACCTAGCACGCATCATTTTACCCTCGGCCTCAACGGCCCCCGCTGCTCCGGGTTCACACTAACGGGCCCCGTATTAGACCCGTGGACCCGAGCTTCACGTCAACGCCTCCTACTGAGATTGCACGCAAGTCCAGAGATCACGATTCGCTTGGTGTCGACACCCTATAGTCCTGGTCCAAAGGTCGAGTACAAAGTTTTACAAGACATGCCGGCTGACAGGTTAGGTATCACTCGGGCCAGCTATATTGGTCCTAGGGCGATACCGGGCCCATCGGCTTCCGCCGGACGTGCCAAGTGTTAAGCGGTTACCTGCATCCCCGGTGCGGCACCTTCACAGAACTTGTGTTGTTGAGGTTCATAGTAAAGGGCGTAAGCCTGTCGATCCGCCTCAGCCCGATGGAATTATGCCGACTAATTGCGTATCGGACAGTTTGGTACATCCTGTTGGCCTGTCTATGCGCCATAGTTGGTGTTGTTGTCAAAATGGAATAACTATCTAAGGTACAGCACTTACCGCAATACCATGCAGTAGACCTTACCAGCAGTATGTACGTAGACTGCAGCATTATGAATCCTGCGTTTGAGAAGTCGGACTGCCTGGCTGTGAGGCATTGGCCGACATTCCTTGCATAGTCAATATCGGTGCAATTAGCGGTGGAGATCGATAAGTGCGCGAGGCGGTACTACGAATCGCCGCACACATGCTCTACGGTTGATATTCGTATAGAACAATTCGACGGGGTTCTTCCCTCGAATTTCTACCAGGTGTAATCGTCCACATGTCGAACGCATTTTGCAGCGTTCACAGACAGGTGCGTCCGAGATCAACCCCGTCTATCGATGCCAACCACCTGGGTCTATATACAGTTTTAAAAAACTTGAGAACTACAAATGCTCTAAATAGCACCGACGGTTAAGGCATTGTGACTAACATCGCACTGCCCGTGGACGGGCGTGCTTACGTCTATCATGTTTAGTAACAAATATAACCTCCTGTGATTTGGGGTGATTACATGGATCACCGTGACCTCCTGCTAACAAAATGACGAATCTGTTACTGAGAGCGTTTTTGCGGCGTAAAGTTTTCCTGCCCGATACGTGTTGTATTCGTTTTACACCTGGGCCCTACTTCACGTGAGGGGACCAGCCAAAAAGGTAACGGTCCGCCAATAAACTGGTTAGGGGGACTGATCCGTGCTATTTACGATGCCCTTTGTTTCCCACAGTACCATCACCCGGCGAATGAGCATCATTTTACGTAACTCCGTTTCATTGCTAAAACACCGCGCACGCTAAAGTATCCATTCTGCATTCACTAAGAACGTTTCCAGTTGTATAATTGCCATGTTTGATGATACAAATCTGTCAAAAACGGCTCATCACGGACGTACAAAAGCTCATTGTTCCTATGTGTCGTCAACACAGTGGGGTGTAGAGTGATACCTAGCGTCCCATAAACTTGAGTCCGTTCCTGCCACACATCCCTTAATCTTGTTAAATTCCGCGTCACTCCGTCGTAACTATTGGCAGGACCGCCCACAGCGGTTGAAGCACATTCCAGAAGAGTTGGTCATCCGCACCATATACTGTGGGTCTTCCTCCAGAAGCCAGGGTTATATCACGCTCATGTAACCTCGAGCCTGAAGGCTTCAACTCTGCAAACACCGCGCGATCTCGCCACCGCCGCCCAGCTGTCCGTGGGAAGTTCCGACTCTGCAGTTCACCCTCGTCCACCGGGCTGGACAACTAGTTAGTGGTAGGAGGATCGGCCCCTGTGTAACATATAAAACTGATATCTGACTAAACCTCTCAATCAGAACGAAGGCCAATGTCGCTCGGGTATTTCGTTTCTAGGATAAGTAGAGAGCAAGCTTCACGCCTACAATTTGAGGACCCATTTCTGCCTGCACACACCTTAACACGCATTTTAGCAGACAAATAATAGTGAGCTGTGCCCGGCCGCATGGTGGATACATGGCTCTCTGATTACTGAAGATCACACGTCCAATCCTGTCCCAAATGGCCCCAGCATCGACCATAGGGTCTGGCGGGCCGCGGATTTTAACTAACTGCGCCGTCTTGCCTAGCCACTTTGATCTTAGTGGATTAGCACGCGTCAGGAGTGTGTCCGATCACTGACTCTACTACAGAGCACTTTGAACCAAAAGAGGTACAGGGCCAATATGAGTTCAGATTCCACTTGATACAACTCCGTTCCTATTATCCGTGGCTTTTACTTGGGTGTATGACGGCTGCTTAGTTACGTTGACCGTGATAAGGAACACCTAATGTCGCTCCAAGGGCAAGTTGAACGCCTCGCCTTCGCCTCAAGTTGGATTGCGCGCTTCTTAGTAGCGAATTGATCGCGTATTGTGTGAGCCTATAGACAACTTAATTGGTGCGTCGAGCTAGCAAACTACACATGGAGGGGAGACCTAGCCAGGAGGGGTCGACGTGCGTTTTATCGTGGCCCACCCATATGGTGCACGTTTGGATTCGTTCCCCACTTGGTATGTATTGAGGAATCAAGACACTTCATGGGGCCGGGAAGATGTATTGGAGATTTTCCAACGCAAATGCTGGTAACGAGTAGCCGAAACAGGCACCTCCTCTCAAGTTTAACGTGACCATTGTTCTCTCTATGCCTCATACACGTCTGGTTTCCAATGAGAAGCAGAGTAGCGCTACACCCAAACAAGCATTAAGTCTGGCGACAGCAGCGCTATTGCCCCAAAAACTAGCTGACCTACCATTAAGTCCCGTCGTCGGGACCCTTTGCTTCTTCGAATCGGAGAGGGTCCGTTTAATATAGTATCCCACTAGACACGCCGCGAGTAGATGGCACTTCAACTACACTACTATCGCCATATGATACCGACAGAAGTCCCACTTAAGTATATTTTACCCTCAGAGTTGGGGGTGGAAGTGCTGGAAACGTTAGGCCACCAAAGAGTGCACTCGCTGTTCGAAACTGCACAAGGACCCCAACGCCCACATAGGTGTTTGTCCTACTAGCACTACTGATCCATTATCCCCTGCCGACGTTTGTGGATTGAACGCACATTACGTAGCGAGCACAGGGCTTTATAAGGTAAGTCTCTTTTGTACGTGGGCTTGTCATTAGCTATATCTTATGACCGGAGCGTGTAGGCGTCCACGGATATACACAGGTGGTTTATCAATATAACACCTCTCGACCTCTCTTGCTTCACACCGGGGCCACACGGAGCTCCCCTTGGAGTTTCAGGTCTACTCTAGGGTGGCCCCACTTTCAGTAATATATCGCCTGGCTTGGGCTTGACCCTTACGAGCGATTCTCTATATCGTCCCGTCGGCGTGTCCTCCCCCTTGTAAACGGCCAGGTTGGGCATCGACCTGCCTAGGTCTCCCATCAGAATTCTCTCCATGGAAATTGGCAAGCAAGTATGGAAATACGAAGAGTTCCTTAGCCTTAGTCAAGAGTAAAGTCCGCGGCGTACTACGCGTCATTCCTGCATTTCCGGCATGCTGATTCCCCCGATTATTGGCTCGGAAGCGTTGGATGTCGATCGCGCCGTCGTCTTACTACTAGTGCCTGAGTCCCTTCGTGAACATCCAAGCCGGACCGTGCCATCTTTTTACCCCCTGTTATTCAGTCTAAAACATGTATTTGCGAATTACTCGGTGCTGTTTTGAGTCTCTCAAACACCCCGACGATAAGTTAATGATCCGCGTTCCAAAATGATAGTACCGCGAGCAGCATCCACGGGCGCACATCGAGAGTGCTTAGCCCGAGCCTCAGGCAACGAGCCCTTCTCGCGAGCATATCTCTCAGCCCGAACGGCAATTCTGGGCGCCGACTCTCTCATACAGCATGGACGAGCGCTCATCCCGTAACTCGGAGCGTCACGTGCCCACGGCTGTTTCCTGTCTTGAGCTGCATTTAAAACATTTATGAGCACCACCTTCTTGTGTTGCTGAGGAACTTAACCGCCAGCCTCGGATCTGGACTGACGTGTGCGTTAGGGTTGCGAACTGACATTTACAGGTTTATAGTTTGTGTTGCAAGCTATCGGCAAGGGGCGTTGCTCGTTTTGGCCCAACGTGAGAATGCATGATTGACTGAACCTAGAGTAATGATCCGGTCTAAGGGTGTGTCTTTCATTTTACTCTTGACTCTAAAATACTGCATATGCTAACAGATCGACCGCTAACGCATGCATTAAAGTAAGAATATTAGTGATTGTAAGCAATTGGGTGAACGGGTTATGGGAATGCGTACACGAGACTAATCGGGCTCTCAGAAGTAACTAAAATTCGCATACTTCCTCTCTAATAGGGCTGAACGAGCTGTTCTGAAAGCCCCAGTTCCGATCGTTTGGTTTTTAGACTGCCGAGGGCCGCGACAGGTGGCACCAAGTGGCCCCCACGTCGACTGAGGCTTTGCTTGGCGGATCACATTCTCCGGGTCCTCCACATTTCATACTAACGGCCAACACGGTTGTGTTAAGTTGTTTTCAACGTGCCACTGACGCGGAATAGGAGATAACCGATCATGATTCTCAGATTCCCATACAATGAAAAGACGCGTAGTCTTTCCGCCGACATGAAGCAACACAGTAATCAGGTTCATCAAGACTGCTGCAATCAGGAACGAGTGAGCTGGTAGAACGTTTTACACGGATACACCCAACCAGTGGGCGCGGGAATGACTACGTTTATTCCTGATAGTACGCGCTCCCTTTATTGGGGGGAGGGCCGTACGCAGATTAAATTGCACCGTGCTCGAGCCGAGTGGCGTAAGCTCTCTCCGCAATCCACAAGTCTGGCCGATGTCCATTCTGTTCTTCCGCTACACGTACGCCTCTAGAGCTAAGATTAGATTTTCCATGGGGCTTTGGGCATAGTGAGTGTTCTCGGGAGGTTCCTTCTAGACTCAATGCAGGAGCAGGAGTGATCGAAGCATGATGCACTCGTATTGAGAACCAAGAGCGGACTGCCTCGACGTAGGAACTTGTGGTGCCTAATTCTCTCCTGGAGACATAAGCTGGGTGTGGATACTGGCTATAGTCGAAAATTAAAGGTTACACCATCACAGCCACGTCAAACGCGGAGGGCGAATTGCCAGAATTTCCGTGTAGCATATGTACATGTCATAATCCTGATCTAAGGAATAGTGCCACATCTTGGTCAGGCGGTCACTACTCAGGCCGAATAATGAACTGATGGATCATAGAGGAGCAGTTGCTTCCGCCAGAACGTCATTATTCGAGGCAGGCGCGGTCAATCTGATGCGGACAAGTGAAAGCGGAGGATGCTCTCTACTCCATTGCACTGACAAGTATGTACGTAATATTGGCGCCTAACGCGTGAACCGACACTCCGAAAACAATTCCCACCCATTGATGTTCAATGGTTGATTTTACAAACAATCGTCGTTGTGAGGAGACTAATTCGGATATCCGGGCAGAGAAAGGAGTATTAGGGGTCTCACTCTCGTTTTTCTCTAACCCTTAGTCCTAGTACGGGCCAACCCTTGCGCTTTTTCAAATCCAGTTACATATACCCACCCCGTCCATGATGGTCAAATAAAGATGCGGTAGCATTGCCATAAGGACCATCAGTAGCTGCAGTACGCAGGTGACCATTAGGGTCAACAACACTGATTATTGGCGTGGTGCGGTTGGGTCGGGGTGCTGGAAGCATACGAACCTACACGTGGCGAGCATTGACAGTAAGATCGTAGTGACCCTCTTGGTCTCGAAGAGATTTGTGCAAGCGACAACCCATAGGAACAAATATTTAGTGAAAAAAGTCTCCATGTCAATAATCACGCGCATCCCACTAAGAAGGATGTGAGGCTTGTAACTCCGTACGATTTCCATGTTACCAATTGCTTGGCCATGATAAGGTGAGCTTAGCTGCATTACACATATGGAGTCTAGTCTGCACGGTCTTGCTTGAACCTTTCAAAAGCTTCTCAGGTCGGAGCGTGCGTACGTTTCGAGGAAACTCATTTTCGTACTTAGCAATGCGCTGACCACGTGTCCGGGGTAACCAAGTTCTAAGGTAATTAACGTCCCATTCTTGGTGATGATACGTAGGGGGGTCCTGCGTCGAGAAAAAACAGCGTATTCGCCCGCCGTGCCGGAGAACTGGCCTAAGACCTAAATGCCGCTGAGGCCAGACAACAGGAAAAATAATTGTTTAAATCTGGAGTCACATTGCTGTACTCTACGGATATAGCTAAAGTATTGCGAGACTAGCCGAGTCATGAGAGTAAGGAGCGCTATGCCGCTTGGGGCATGTGTATGCACATCCGTAACGCCAGCCGAAGCCTCTGTAACACAATGCGGCGGCGGATAGAATACCATGCAACCCAGCCAGGCAAGTAGTTCACATTTCCAAATAGTTAAAGGGGACAGTTGCACACGAGCCAACGGCTTCCGTCGGTCAGTGGCTTTCGTAAGGAGCTGTTCTGTAACTTAACCTGGTTCTCGTCTCGGAGACTCGGAGTTGTGTCCGCCAACGCTATTCAGCTACAATTCGGCACCATCTAATTACAGAGCACAACCCGCCTGGAGGTGAGACTTACTATCTACTTACTACGTGTACTATACGATGCAGGCATCGGTTCGAGGGCTATAGTTCCGCGTGCACTGTTGGATCGGCCGGGTTCAGACTGTGTTCTGATCGCTTCGTTTTTGCACGTGACAGATCCTTCTCATGCATGCCCTTAGCTGATAGGCATCAATTTAGTAGGGTGCCCAGGACGCAGTCTTTCCGAATAATAGACTCTTGTTGGGGATGTCCGGGGTCTACGCTTGAATATGCCGCGCCCCACTCCCGCATGTGGAGGAGCTGGATCGTTAGCTATTAGTGGCCGGCCTAATACTGGTTGTGCCGACGATAAGGCAGACGGGGGTCGTGCAACTATTAACCGCAGGCCAAGGCATCCACGTGCTAAGACTTCGAGGCGAAGCGTGTAGGTCTTCCTCGAAGGTTCACATTCATACGAGGACACGATCCCCCACTCGAAGGGTGCGGTGTAGCTTCCGCGTCATTCCTGTAACTGACAATGCAATGGGGGACGACCGAAGGCTAGCTTGACCTGGTCGGTGACAACCCCGGACGTATTAGAACCTGTCTACTAGAATTAGACCAGTTAGTACGCTGACAAAGGGCTCCTGGGGGTTTTTGGGGTCCCGCTGTTACAACAAGCGGGCTCCTGGAGTCCACCTTCAGCTTTATCCCTGGGTATGGGGCAGTGAGCCCTTCGTGTTACCCCGGCTAAAGCCTCCGGACTGAGCGCGTTACGATCTAATGCCTTCGCCTCCTGCGAGCACTAGCAAGGAGTCTTCCAGAGGTCGAGAAGATCGGCGCAGCTGGGCCAGGGTTAATGGTTTTAGGAAGGGAGAAAGGAGATTCTATGGAGAAGCCTAGCGCTCGAAAGTTTATACTTGGTGGAGTTCCATATCGGTGTCAGTGACTCTTTTTAGAACCATCCTAACTCAATTAATCCTCCAATCGCATTGTATTTTGCCTACCGCCATAGATGCATTGACCTACTCCAGTTTGGCCTGTAGTACACTTTTTGTCATACTGTATAAGCTTCGCCGTCGTAAGGCGGGCGACTCGGACGTCTTTTTGGCGCCCGATATGTCCCCACTATAATGCGTTAAAACCGCTCAGTGTTCTTCAAACGTGCCTCCGGCCAACTAAGCCTTCGAGGGCCTAACAGTTTGGGATGCCCGGGCCGCCGAACGTCTTTCTCCCACTTACATCCTAACGTGCTGGAGTCCCTACTAGCTTATGACGCTCGGCAGGGCGGAAGTCATCCCATGGGACAAAAACGATGATTGTGCCAGCGATAGCAGGCCGTTGGTCCTGTGCGTATTTCCGCGTTCGGGCCGTAACTTCGGTACGCTGAACAAACACTTTTGCTTAGCGACAGTTTGTCTGCGGTCCGTGTACGAGGCCGAGATACGTATGTTCTGGATTTGTCTCCGGTAACCCCCTGTTAATCTCTCCCATCGCCTCTGTGCAGCCCCAGACCCGTGCGAAGTACTGGCAGAGCGTCAGCTTTAAGTCAAGCTCTGGTTATTCCTTAAGGATATTTCAAGCAGCGGACTAGACGGAGCAGAGGATAATTTCGTGCACACTTGGCCCCCCTCGTAATGAGCGAGTCCGCTGGCCCGCTAACTTAAACGTGTTAGACCACGTGGGCCTGCTACTACCGAACCAAGCAGGAGTTCATGTCTTCCGAGGTTAGCACGGGCCTTCGGAGCTAAAGTAAAGTACGAAGCATGCCAAGCACTCATCTATGGCAATCTGATACGCTCCACTGCCATCTCACAAGGCTTGAAAGAGGCCGTGTAACACATCGGGATAGGTATTGTCACAGACACATTGACCCCGGCGTGGTTTCGTACGATAACCTTCGCAAGCTTTATGTCCTGCCGGATCCGAAACGTCCAATTACGGAGTCTCAGCAGCTCCCCCCCCAGGTGTCTGTAGTGCGAGAATCGCCCATGTTTTTGTGAGAGCTGGCCCCTCTTAGGTAATCGTTACGTTCGGCGATACAGCAGGACAACGTTTCTAGAGTCTGAAAGGCCCTCGTGAACTTGAACGGTACTTGAACGGACCGGAATCGTTTCAGCGCAAATCTGTCAGGCCAATTTCACGAATAGCATCTCCCCCATAGCTCCTTATGGAAGTTGGCACGAGGGTTGGCGTAGTGAGTTACACCCATTAAGCGGCGCTGCTAGCAGCTAGATCCATATGGCCCAGCCCGAACTTGCTGAGAGTTGGGTAAGCTTTATGACCGATGTAGTCCCCTCGGAAGGCTCATTCGCAATGGAGGAAATAGTCTCTTCGTTGCTGATTATTTCTGTCCGAGAACAATGCGGGCACCTACGTCAGGAGTCCACAATTCTGGCGAGCAAGGCGCCGGTGAGGTATTCTACTCACTATCCGCCCTATACCTACGCTTCCGTCCGGTGTAGGGTATTCATAGCGATAACTGTGGCGGCGCTCCAGTGTCTCTATCGGGCCCGAACCTCATCGGGTCGAGAAGATCCAACGTACGCACACGCACCACCACGGCACAAGTGAGGACGAACGCTTGGGTGCATTTGTGCCGGAACAGCAGACGCCCTAATTACAGCCATTTCGTAGTCTGCATGACCTTAGGATATAGTTTAGTAGGAGACGTATCTATTCTGTACTGGTTATGCATGGGTATCGTCTAATCGTAACCCTAAACGGATACATTGCTAAGAATATGTTTCCGATGAGGGTCCTCCATTATAAATGGCTTAGCTTGACCGACCTGCTGCCCGATCTGCTTAGAGTTGTTACATGCCTCAACTGCGAGTTCTAGCCCTCCGGGACTTGAGATGAAATACGCGAGCGGGGATCGCCAGTAGCCCTACTCTAGACAATCCCCTGCGCCAGAAGTGGAGCTCCAAGGCTCGCAAGGCTTATTGCCAGGGAGGTATGCATAAACTCGAAACATTGCGTATGATGCAGCCGTCCTGCGCCCTCGGGGGTGTAAGGACACTTCCCTGCTTCCCTCCGTATTTAGCTCACATAAGATCGCGCGACGGGGTATCAATCTTGGTTGGGGATGATGTATTGAGTCCCGGCTTTCGTTGTCCAGCCACTTGAAAAGCCTGTAACCGTACTCGCTATATCAAACGCCCTCTACTTGTAAAATATCACATTTAAAAAAAGGCGGCCATCGGGCTACACACGGTAAAAGCAGAAAAACGTGAATATCCATTAGCGCGACCAGTTCGCGACGCGCCCTTGCCATTATGCTGGGGGTCCCTTCGCAGTCACGCGTCAGTCAGTGGTACGCCCAGATAATGTCTAAAGCAATCGTGGGCGGTAAATAATGGGTCACCCACAAAGGATTAGCACGCTAACCACTCCGGCTTGTTTCTACGGCGCAGAGGACTGAGGACCTTACCGGGAGACAGTGTGCTTCTGGTCGCTCCCCCCAGCCCAACGTATTGCTAGAGGAACGGTTGCCAGAGTCCACAGTGAAAGTGGTAACCAAAGATGTACCATAGTATATAGTGTCTCCTGTCGCCACTGCACAAGTCGACAAACGGCCAGGGCGTGTAAACGGGCGCACAGAGATCTTAGGAGCACAACAGTAATGGCAGAGTGTTATTGAAAAGCTTTTCGTAAGCTCGGTTTCCTGCACAGCGTGTTGCACGAGTATACCGGCGAAACGTAGGCTAGCTCAACTGCCCTGTTTCCTACATCTCATCCGGCATCCACCCGCAAAATCTGGGCGTTGGCGCGCTCCGTGGCTTACTGTTCTGCCCTTAGTGAAACCGACTACTCATAGTACAGATATCTCAGGTATACAATAAAATTCCGTACGCATAGATCATTGTGTGTCTTTTGATGCCCCCGGGCAATGATGGGAGTCGGCTCACACGCCTTGGAAATTGTCAATTTCTATTAAGGGACTAATGCGGAGCAGAAAAATTACCCTGGGGCCGACTCCTCAATGTACCCTGCCCCGTCCGTCAGATATGAGACTTTTATTGGTAGCTGGGTACAAAAGTGCGTTACAGTCGCTGCGCCCCGATGATTTCTTGCTAAGGCCAGGCTATCAAGGCACATTCACTGGCAGGCGCGCGTTCGGGAAGGTCACCTGCTCTGTGAATACATGCGTCTCGATCAGTCCTTTCTTTCCAGCCGGCATAGGATCTGTTGATTCATTCATGGGTTCAAAAATTCTAGATGTAGGACACAGGGTGCGGGACTAAAAGTATATTGACACGGTACACTTGGCGATATATCGATGATACACCATCTGGGGT
		</sequence>
    <sequence><taxon idref="Location_0_4_0|45.10342078111161"/>
			TATGAACGTCACAGGGGACTGAGATGTAAATGATGCTTTTGGCCTGTGCCTTATTCGTGTAGTTTTGACTAACCTTTTTGCAATTCCCGTAGCTTTATCTGTTAATCTCTGGATGAGTTGATTTAGTGGACGACCGTTCTGACCTCGATTGTATCCCAATAGCGGGAGTGGTATGAGTGTAGCTCGATGGTAACCCTACGACCACCCGCCCATCACGTCATTTTCCGCAAATGGTGCATGCCCCTCTCTGCACTGTCTAAATCGGACCTTATTACGCTCGGAATTCTGTTCGGGCTCAGCTGGATTGAGGAATACGCAGGGCTTAATACACAACAACACGGGTAGGTAAACTTTGGCCCTTGGGGAAAGTTTTAGGATCAGCGGCTCAGACACAACTCGGTCACTTGGTACGCTTATGTCGATGTGGACGTATCACGTTGCATCGGCTTTGATTTAGCTCTTGACCGTTAGTGCAACTTCGTATACGAAGCCCAGCCCTAGCCGAATAGAGCTCAAACAGAAACCTTGACTGCACATTGGTTAACCCAATCACCCGGCAGCGACCGCTCAAATGCACATATTTATCATGATAATTTCAGATAGATCGGAAACGGACCTTTGTGTTTAACTTGATGGGGTACTTGATCTGATACCAATTGGCCTGAACATACCGGAATAGATGGCATCAAGCCTATGGGCAGTTCCGCTCCGCTAGGCTCATGACTTAGATTAACTTTATTGTTAGATGATCCGTATTCAACCTCTGGTCTGCATGTGACCAGATATAGTCAGTTGCCTGTGATTTAATCTCGTATGAGATGGATTCAAGGCACTGTGGTTCTTGGTTCTCGTTGTTGTAAAAGGGCCTCCGATCATACGCGTGGGCGTACACTCAATATGCAACTACCTCATTGACTCCTTTTTCGCCTGGTACTACTTCGTAATAGTACTTTTCATATAGTCGAGGGGTCCGCTTACAGATATCCACAATGGACCGAATCTTTCTTCCGGGTGTAATAATAGCTTCCGCCTAAAACAGGTCTACCACAGGCCCTGCTCATCTAAATGGAAAATTGACGATGCGGGAGCCCATTCTGTGGTAGTATGGGTAGCCACTCATGGCACCTCGAATGCGAGGGGAAAACGCCGCCACGCGCGATGGAACTTAGAGCGACTGAGGCGATAGTAAGATGGTGCACTCTTTCCTCAGGGGTTCGAGTAAGCGCCGAGAGTTAGATGGTCGGGCTGGATATACGCCGCACATACTGCCGAATCGAATGTGTGTGGAAGACATTTTTTGAAGAAATGCTCTGGCCGGTTCACTGGAAGTTGATTTTGCATTCAATGTAACAGCTGTGGTAGGAGGGGCACCTGGAGATCTCAGGGACGGGACCCTCTAAAAGTGGAAAGCAATGGTACGCAGTAGCAGTGTTCCGTTACTTGGGTAAGAATCATACTGTTGGCGAGTAATATAATATTGTGCACGCCAGGAAAGTCCGTCAATTGGGACAAGTCTTGCGCCGGGCGGGGCCGTACCGGGCATTGTGGCCTACTACCCTATTGATCTGCCACTAGTTGTCGGTGCTTTCGTTGCCGACCGAGTCACCGTAATAGGAGTAACTCCTACACAGGGAATATCATTTTATACAAAGCATGCTAGACAAGAAGATTGGAGTTAGACATTTACCCTCATGTGTCAGAGCGATCAACATTTACAAAGGCTACACTCCTTATGTCAGCTGGTCACCCTGCCTACTTGATTAAAAAACTTCCAGAGCTTGATGCTCGGGCCGCCGTTATGTCATGCCTCGGTTGATAGACTAGTATGGGACTACAACCAGAACTTTGGACACATTAAGAAGAGTCCCCCACGACTTCATCGGTTGCAGCCTCGCAATAATTGTTACCGATTAACGGCTATCGCGCGCCTATTCGTCATGCGGGTAAGTTCTGCAATTAGGGTGTATACATCGTCGAAAAATTCGAAAAGGTTTGGCACCCGACATTCAACCCCGCGCGTCTCCCAGGGAGGTGTACACATGAGGAGAGCAGAAGGGATAAGAGGCTTCGTAACTACAAAAGGACAGACTGCCTTATTTTGCCATTTCCTGGGATGAACTATACCTCGAAAAGGATCGTGGTGTCGTACTGCCGGTGGGGGGGTGATCGGTCGTCTAGATAGCAATTGGGAATATGTACAAACCGGCTATCGCACCAGACAAGCGGAAAGTCGGAAAAATCCCTATTTTATAACCAGAGAGCATTTGCCGAGCGGTCAAGTTCTAGTTGGCCACTACAACATGCCTAATTTCTGACTCCGATTTCCAATGCGACGAACCCCGCCCGCTATTACAATGCAGCGAATCGTAAACTGCAAGTAGATGATGTCCCGGGCCCCGTATGTACTTTCGTGTTCTTTGACCGACGACACAATAGGGAGTTCTACCGTGTACAAGCTCCCCGCAGGTCGGGCAAACGCCTAGCCTGGATAAATCAATTGGAGATTTCCGCCATTCGTATTATAGTTCCCAACAGAAAGGAGAGATGCAGGTTTTATTACTGAAATAACTATGCCCATAGCCGTAGGGGTATGCCCAACAGCGTAAATTTGCATGACGTAATCTAATCATAACGTGTAGCATGCGTTTAATCACGGTTGGGCTAGAAACCTCGCTTTAATAATTGCGAACATCGTCCGATCATTGTCCCCGGTTCACAACCTTAGAAACGTTAAACGGGTAAACTATTACACACTGGGAGGTCATCAGTTACGCGAAAATAGTTCAGCCAGTTGACGACATAATACATAAACGCAAGCGCGTGATCATCGCCCTCCAACGTAGGCGCCCCTTTAGGTAGAAAGATACTGAAAGCTCACATTTAATTTCACTCATACGTTACCATCATTACCGGTAAGAGAGAGACAACCTCGTGGAATGGTCCTCGGGGGTAAATACCGACATGATGTATGTATATGTGGGTTGTTGCTTGGGTCCTCCCCTAAAGCGCCTACTAAAATGTCGCGAGTGTTGCCTGCCCCAGGCTGCCACGCTTCAAAAATCTGCCTAGTCACCAGCGTTCACCGTAGAAATGCTGTAAGCTCGGGATCTTAACGTCCCCCCTCTACCACTTTCAAAAGTACTCCACTCTAGGAACGTGGACCCCCGTGGGACCTAGCACACCTAGCACGCATCATTTTACTCTCGGCCTCTACGGCCCCCGCTGCTCCGGGTTCACACTAACGGGCCCCGTATTAGACCCGTGGACCCGAGCTTCACGTCAACTCCTCCTACTGAGATTGCACGCAAGTCCAGAGATCACGATTCGCTTGGTGTCGACACCCTATAGTCCTGGTCCAAAGGTCGAGTACAAAGTTTTACAAGACATGCCGGCTGACAGGTTACGTATCACTCGGGCCAGCTATATTGGTCCTAGGGCGATACCGGGCCCATCGGCTTCCGCCGGACGTGCCAAGTGTTAAGCGGTCACCTGCATCCTCGGTGCGGCACCTTCACAGAACTTGTGTTGCTGAGGTTCATAGTAAAGGGCGTAAGCCTGTCGATCCGCCTCAGCCCGATGGAATTATGCCGACTAATTGCGTATCGGACAGTTTGGTACATCCTGTTGGCCTGTCTATGCGCCATAGTTGGTGTTGTTGTCAAAATGGAATAACTATCTAAGGTACAGCACTTACCGCAATACCATGCAGTAGACCTTACCAGCAGTATGTACGTAGACTGCAGCATTATGAATCCTGCGTTTGAGAAGTCGGACTGCCTGGCTGTGAGGCATTGGCCGACTTTCCTTGCATAGTCAAATTCGGTGCAATTAGCGGTGGAGATCGATAAGTGCGCGGGGCGGTACTACGAATCGCCGCACACATGCTCTACGGTTGATATTCGTATAGAACAAGTCGACGGGGTTCTTCCCTCGAATTTCTACCAGGTGTAATCGTCCACATGTCGAACGCATTTTGCAGCGTTCACAGACAGGTGCGTCCGAGATCAACCCCGTCTATCGATGCCTACCACGTGGGTCTATATACAGTTTTAAAAAGCTTGAGAACTACAAATGCTCTAAATAGCACCGACGGTTAAGGCGTTGTGACTAACATTGCACTGCCCGTGGACGGGCGTGCTTACGTCTATCATGTTTAGTAACAAATATCACCTCCTGTGATTTGGGGTGATTACATGGATCACCGTGACCTCCTGCTAACAAAATGACGAATCTGTTACTGAGAGCGTTTTTGCGGCGTAAAGTTTTCCTGCCCGATACGTGTTGTATTCGTTTTACACCTGGGCCCTACTTCACGTGAGGGGACCAGCCAAAAAGGTAACGGTCCGCCAATAAACTGGTTAGGGGGACTGATCCGTGCTATTTACGATGCCCTTTGTTTCCCACAGTACCATCACCCGGCGAATGAGCATCATTTTACGTAACTCCGTTTCATTGCTAAAGCACCGCGCACGCTCAAGTATCCATTCTGCATTCACTAAGAACGTTTCCAGTTGTATAATTGCCATGTTTGATGGTACAAATCTGTCAAAAACGGCTCATCACGGACGTACAAAAGCTCATTGTTCCAATGTGTCGTCAACACAGTGGGGTGTAGAGTGATACCTAGCGCCCCATAAACTTGAGTCCGTTCCTGCCACACATCCCTTAATCTTGTTAAATTCCGCGTCACTCCGTTGTAACTATTGGCAGGACCGCCCACAGCAGTTGAAGCACATTGCAGAAGAGTTGGTCATCCGCACCACATACTATGGGTCTTCCTCCAGAAGCCAGGGTTATATCACGCTCATGTACCCTCAAGCCTGAAGGCTTCAATTCTGCAAACACCGCGCGATCTCGCCACCGCCGCCCAGCTGTCCGTGGGAAGTTCCGACTCTGCAGTTTACCCTCGTCCACCGGGCTGGACAACTAGTTAGTGGTAGGAGGATCGGCCCCTGTGTAACATATAAAACTGATATCTGACTAAACCTCTCAATCAGAACGAAGGCCAATGTCGCTCGGGTATTTCGTTTCTAGGATAAGTAGAGAGCAAGCTTCACGCCTACAATTTGAGGACCCATTTCTGCCTGCACACACCTTAACACGCATTTTAGCAGACAAATAATAGTGAGCTGTGCCCGGCCGCATGGTGGATACATGGCTCTCTGATTACTGAAGATCACACGTCAAATCCTGTCCCAAATGGCCCCAGCATCGACCATAGGGTCTGGCGGGCCGCGGATTTTAACTAACTGCGCCGTCATGCCTAGCCACTTTGATCTTAGTGGATTAGCACGCGTCAGGAGTGTGTCCGATCACTGACTCTACTACAGAGCACTTTGAACCAAAAGAGGTACCGGGCCAATATGAGTTCAGATTCCACTTCATACAACTCCGTTCTTATTATCCGTGGCTTTTACTTGGGTGTATGGCGGCTGTTTAGTTACGTTGACGGTGATAAGGAACACCTAATGTCGCTCTAAGGGCAAGTTGAACGCCTCGCCTTCGCCTCAAGTTGGATTGCGCGCTTCTTAGTAGCGAATTGATCGCGTGTTGTGTGAGCCTATAGACAACTTAATTGGTGCGTCGAGCTAGCAAACTACACATGGAGGGGAGACCTAGCCAGGAGGGGTCGACGTGCGTTTTATCGTGGCCCACCCAAATGGTGCACGTTTGGATTCGTTCCCCACTTGGTATGTATTGAGGAATCAAGACACTTCATGGGGCCGGGAAGATGTATTGGAGATTTTCCAACGCAAATGCTGGTAACGAGTAGCCGAAACAGGCCCCTCCTCTCAAGTTTAACGTGACCATTGTTCTCTCTATGCCTCATACACGTCTGGTTTCCAATGAGAAGCAGAGTAGCGCTACACCCAAACAAGCATTAAATCTGCCGACAGCAGCGCTATTGCCCCAAAAACTAGCTGACCTACCATTAAGTCCCGTCGTCGGGACCCTTTGCTTCTTCGAATCGGAGAGGGTCCGTTTAATATAGTATCCCACTAGACACGCCGCGAGTAGATGGCACTTCAACTTCACTACTATCGCCATATGATACCGACAGAAGTCCCACTTAAGTATATTTTACCCTCAGATTTGGGGGTGGAAGTGCTGGAAACGTTAGGCCACCAAAGAGTGCACTCGCTGTTCGAAACTGCAAAAGGACCCCAATGCCCACATAGGTGTTTGTCCTACTAGCACTACTGATCCATTACCCCCTGCCGACGTTTGTGGATTGAACGCACATTACGCAGCGAGCACAGGACTTTACAAGGTAAGTCTCTTTTGTACGTGGGCTTGTCATTAGCTATATCTTATGACCGGAGCGTGTAGGCGTCCACGGATATACACAGGTGGTTTATCAATATAACACCTCTCGACCTCTCTTGCTTCACACCGGGGCCACACGGAGCTCCCCTTGGAGTTTCAGGTCTACTCTAGGGTGGCCCCACTTTCAGTAATATATCGCCTGGCTTGGGCTTGACCCTTACGAGCGATTCTCTATATCGTCCCGTTGGCGTGTCCTCCCGCTTGTATACGGCCAGGTTGGGCATCGACCTGCCTAGGTCTCCCATCAGAATTCTCTCCATGGAAATTGGCAAGCAAGTATGGAAATACGAAGAGTTCCTTAGCCTTAGTCAAGAGTAAAGTCCGCGGCGTACTACGCGTCATTCCTGCATTTCCGGCATGCTGATTCCCCCGATTATTGGCTCGGAAGCGTTGGATGTCGATCGCGCCGTCGTCTTACTACTAGTGCCTGAGTCCCTTCGTGAACATCCAAGCCGGACCGTGCCATCTTTTTACCCCCTGTTATTCAGTCTAAAATATGTATTTGCGAATTACTCGGTGCTGTTTTGAGTCTCTCAAACACCCCGACGATAAGTTAATGATCCGCGTTCCAAAATGATAGTACCGCGAGCAGCATCCACAGGCGCACATCGAGAGTGCTTAGCCCGAACCTCAGGCAACGAGCCCTGCTCGCGAGCATATCTCTCAGCCTGAACGGCAATTCTGGGCGCCGACTCTCTCATACAGCATGGACGAGCGCTCATCCCGTAACTCGGAGCGTCACGTGCCCACGGCTGTTTCCTGTCTTGAGCTGCATTTAAAACATTTATGAGCACCACCTTCTTGTGTTGCTGAGGAACTTAACCGCCAGCCTCGGATCTGGACTGACGTGTGCGTTAGGGTTGCGAACTGACATTTACAGGTTTATAGTTTGTGTTGCAACCTATCGGCAAGGGGCGTTGCTCGTCTTGGCCCAACGTGAGAATGCATGATGGACTGAACCTAGAGTAATGATCCGGACTAAGGGTGTGTCTTTCATTTTACTCTTGACTCTAAAATACTGCATATGCTAACAGATCGACCGCTAACGCATGCATTAAAGTGAGAATATTAGTGATTGTAAGCAATTGGGTAAGCGGGTTATGGGAATGCGTACACGAGACTAATCGGGCTCTCAGAAGTAACTAAAATTCGCGTACTTCCTCTCTAATAGGGCTGAACGGGCTGTTCTGAAAGCCCCAGTTCCGATCGTTTGGTTTTTAGACTGCCGAGGGCCGCGACAGGTGGCACCAAGTGGCCCCCACGTCGACTGAGGCTTTGCTTGGCGGATCACATTCTCCGGGTCCTCCACATTTCATACTAACGGCCAACACGGTTGTGTTAAGGTGTTTTCAACGTGCCACTGACGCGGAATAGGAGCTAACCGATCATGATTCTCAGATTCCCATACAATGAAAAGACACGTAGTTTTTCCGCCGACATGAAGCAACACAGTAATCAGGTTCATCAAGACTGCTGGAATCAGGAACGAGTGAGCTGGTAGAACGTTTTACACGGATCCACCCAACCAGTGGGCGCGGGAACGACTACGTTTATTCCTGATAGTACGCGTTCCCTTTATTGGGGGGGGGGCCGTACGCAGATTAAATTGCACCGTGCTCGAGCCGAGTGGCGTAAGCTCTCTCCGCAATCCACAAGTCTCGCCGATGTCCATTCTGTTCTTCCGCTACACGTACGCCTCTAGAGCTAAGATTAGATTTTCCATGGGGCTTTGGGCATAGTGAGTGTTCTCGGGAGGTTCCTTCTAGACTCACTGCAGGAGCAGGAGTGATCGAAGCATGATGCACTCGTATTGAGAACCAAGAGCGGACTGCCTCGACGTAGGAACTTGTGGTGCCTAATTCTCTCCTGGAGACATAAGCTGGGTGTGGATACTGGCTATAGTCGAAAATTAAAGGTTACACCATCACAGCCACGTCAAACGCGGAGGGCGAATTGCCAGAATTTCCGTGTAGCATATGTACATGTCAGAATCCTGATCTAAGGAATAGTGCCACATCTTGGTCAGGCGGTCACTACTCAGGCCGAATAATGAACTGATGGATCATAGAGGAGCAGGTGCTTCCGCCAGAACGTCATTATTCGAGGCAGGCGCGGTCAATCTGATGCTGACAAGTGAAAGCGGAGGATGCTCTCTACTCCATTGCACTGACAAGTATGTACGTAATATTGGCGCCTAACGCGTGAACCGACACCCCGAAAACAATTACCACCCATTGATGTTCAATGGTTGATTTTACAAACAATCGTCGCTGTGAGGAGACTAATTCGGATATCCGGGCAGAGAAAGGAGTATTAGGGGTCTCACTCTCGTTTTTGTCTAACCCTTAGTCCTAGTACGAGCCAACCCTTGCTCTTTTTCAAATCCAGTTACATATACCCACCCCGTCCATGATGGTCAAATAAAGATGCGGTAGCATTGCCATAAGGACCATCAGTAGCTGCAGTACGCAGGTGACCATTAGGGTCAACAACACTGATTATTGGCGTGGTGCAGTTGGGTCGGGGTGCTGGAAGCATACGAACCTACACGTGGCGAGCATTGGCAGTAAGATCGTAGTGACCCTCTTGGTCTCGAAGAGATTTGTGCAAGCGACAACCCATAGGAACGAATATTTAGTGAAAAAAGTCTCCATGTCAACAATCACACGCATCCCACTAAGAAGGATGTGAGGCTTATAACTCCGTACGATTTCCACGTTACCAATTGCTTGGCCATGATAAGGTAAGCTTAGCTGCATTACACATATGGAGTCTAGTCTGCACGGTCTTGCTTGAACCTTTCAAATGCTTCTCAGGTCGGAGCGTGCGTACGTTTCGAGGAAACTCATTTTCGTACTTAGCAATGCGCTGACCACGTGTTCGGGGTAACCAAGTTCTAAGGTAATTAACGTCCCAATCTTGGTGATGATACGTAGGGGGGTCCTGCGTCGAGAAAAAACAGCGCATTCGCTCGCCGTGCCGGAGAACTGGCCTAAGACCTAAATGCCGCTGAGGCCAGACAACAGGAAAAAGAATTGTTTAAATCTGGAGTCACATTGCTGTCCTCTACGGATATAGCTAAAGTATTGCGAGACTAGCCGAGTCATGAGAGTAAGGAGCGCTATGCCGCTTGGGGCATGTGTATGCACATCCGTGACGCCAGCCGAAGCCTCTGTAACACAATGCGGCGGCGGATAGAATACCATGCAACCCAGCCAGGCAAGTAGTTCACATTTCCAAATAGTTAAAGGGGACAGTTGCACACGAGCCAACGGCTTCCGTCGGTCAGTGGCTTTCGTAAGGAGCTGTTCTGTAACTTAACCTGGTTCTCGTCTCGGAGGCTCGGAGTTGTGTCCGCCAACGCTATTCAGCTACAATTCGGCACCATCTAATTACAGAGCACAACCCGCCTGGAGGTGAGACTTACTATCTACTTACTACGTGTACTATACGATGCAGGCATCGGTTCGAGGGCTATAGTTCCGCGTGCACTGTTGGATCGGCCGGGTTCAGACTGTGTTCTGATCGCTTCGTTTTTGCACGTGACAGATCCTTCTCATGCATGCCTTTAGCTGATAGGCATCAATTTAGTAGGGTGCCCAGGACGCAGTCTTTCCGAATAATAGACTCTTGTTGGGTATGTCCGGGGTCTACGGTTGAATATGCCGCGCCCCACTCCCGCATGTGGAGGAGCTGGATCGTTAGCTATTAGTGGCCGGCCGAATACTGGTTGTGCCGACGATAAGGCAGACGGGGGTCGTGCAACTATTAACCGCAGGCCAAGGCATCCACGTGCTCAGACTTCGAGGCGAAGCGTGTAGGTCTTCCTCGAAGGTTCACATTCATACGAGGACACGATCCCCCACTCGAAGGGTGCGGTGTAGCTTCCGCGTCATTCCTGTAACTGACAATGCAATGGGGGACGACCGAAGGCTAGCTTGACCTGGTCGGTGACAACCCCGGACGTATTAGAACCTGTCTACTAGAATTAGACCAGTTAGTACGCTGACAAAGGGCTCCTGGGGGTTTTTGGGGTCCCGCTGTTACAACAAGCGGGCTCCTGGAGTCCACCTTCAGCTTTGTCCCTGGGTATGGGGCAGTGAGCCCTTCGTGTTACCCCGGCTAAAGGCTCCGGACTGAGCGCGTTACGATCTAATGCCTTCGCCTCCTGCGAGCACTTGCTAGGAGACTTCCAGAGGTCGAGAAGATCGGCGCAGCTGGGCCAGGGTTAATGGTATTAGGAAAGGAGAAAGGAGATTCTATGGAGAAGCCTAGCGCTCGAAAGTTTCTACTTGGTGGAGTTCCATATCGGTGTCAGTGACCGTTTTTAGAGCAATCCTAACTCAATTAATCCTCCAATCGCATTGTATTTTGCCTACCGCCATAGATGCATTGACCTACTCCAGTTTGGCCTGTAGTACACTTTTTGTCATACTGTATAAGCTTCGCCGTCGTAAGGCGGGCGACTCGGACGTCTTTTTGGCGCCCGATATATCCCCACTATAATGCGTTAAAACCGCTCAGTGTTCTTCAAACGTGCCTCCGGCCAACTAAGCCTTCGAGGGCCTAACAGTTTGGGATGCCGGGGCCACCGAACGTCTTTTTCCCACTTACATCCTAACGTGCTGGAGTCCCTACTAGCTTATGACGCTCGGCAGGGCGGAAGTCATCCCATGGGACAAAAACGATGATTGTGCCAGCGATAGCAGGCCGTTGGTCCTGTGCGTATTTCCGCGTTCGGGCCGTAACTTCGGTACGCTGAACAAACACTTTTGCTTAGCGACAGTTTGTCTGCGGTCCGTGTACGAGGCCGAGATACGTATGTTCTGGATTTGTCTCCGGTAACCCCCTGTTAATCTCTCCCATCGCCTCTGTGCAGCCCCAGACCCGTGCGAAGTACTAGCAGAGCGTCAGCTTTAAGTCAAGCTCTGGTTATTCCTTAAGGATATTTCAAGCAGCGGACTAGACGGAGCAGAGGATAATTTCGTGCACACTTGGCCCCCCTCGTAATGAGCGAGTCCGCTGGCCCGCTAACTTAAACGTGTTAGACCACATGGGCCTGCTACTACCGAACCAAGCAGGAGTTCATGTCTTCCGAGGTGAGCACGGGCCTTCGGAGCTACAGTAAAGTACGAAGCATGCCAAGCACTCATCTATAGCAATCTGATACGCTCCACTGCCATCTCCCAAGGCTTGAAAGAGGCCGTGTAACACATCGGGATAGGTATTGTCACAGACACATTGACCCCGGCGTGGTTTCGTACGATAACCTTCGCAAGCTTTATGTCCTGCCGGATCCGAAACGTCCAATTACGGAGTCTCAGCAGCTCCCCCCCCAGGTGTCTGTCGTGCGAGAATCGCCCATGTTTTTGTGAGAGGTGGCCCCCCTTAGGTAATCGTTACGTTCGGCGCTACAGCAGGACAACGTTTCTAGAGTCTGAAAGGCCCTCGTGAACTTGAACGGTACTTGAACGGCCCGGAATCGTTTCAGCGCAAATCTGTCAGGCTAATTTCACGAATAGCATCTCCCCCATAGCTCCTTGTGGAAGTTGGCACGAGGGTTGGCGTAGTGAGATACACCCATTGAGCGGCGCTGCTAGCAGCTAGATCCGTATGGCCCAGCCCGAGCTTGCTGAGAGTTGGGTAAGCTTTATGACCGATGTAGTCCCCTCAGAAGGCTCATTCGCAATGGAGGAAATAGTCTCTTCGTTGCTGATTATTTCTGTCCGAGAACAATGCGGACACCTACGTCAGGAGTCCACAATTCTGGCGAGCAAGGCGCCGGTGAGGTATTCTACTCTCTATCCGCACTATACCTACGCTTCCGTCCGGTGTAGGGTATTCATAGCGATAACTGTGGCGGCGCTCCAGTGTCTCTATCGGGCCCGAACCTCATCGGGTCGAGAAGATCCAACGTACGCACACGCACCGCCACGGCACAAGTGAGGACGAACGCTTGGGTGCATTTGTGCCGGAACAGCAGACGCCCTAATTACAGCCATTTCGTAGTCTGCATGACCTTAGGATATAGTTTAGTAGGAGACGTATCTATTCTGTACTGGTTATGGATGGGTATCGTCTAATCGTAACCCTAAACGGATACATTGCTAAGAATATGTTTCCGATGAGGGTCCTCCATTATAAATGGCTTAGCTTGACCGACCTGCTGCCCGATCTGCTTAGAGTTGTCACATGCCTCAACTGCGAGTTCTAGCCCTCGGGGACTTGAGATGAAATACGCGAGCGGGGATCGCCAGTAGCCCTACTCTAGACAATCCCCTGCGCCAGAAGTGGAGCTCCAAGGCTCGCAAGGCTTATTGCCAGGGAGGTATACATAAACTCGAAACATTGCGCATGATGCAGCCGTCCTGCGCCCTCGGGGGTGTAAGGACACTTCCCTGCTTCCCTCCGTATTTAGCTCACATAAGATCGCGCGACGGGGTATCAATCTTGGTTGGGGATGATGTATTGAGTCCCGGCTTTCGTTGTCCAGCCACTTGAAAAGCCTGTAACCGTACTCGCTATATCAAACGCCCTCTACTTGTAAAATATCACATTTAAATAAAGGCGGCCATCGGGCTACACACGGTAAAAGCAGAAAAACGTGAATATCCATTAGCGCGACCAGTTCGCGACGCGCCCTTGCCATTATGCTGGGGGTCCCTTCGCAGTCACGCGTCAGTCAGTGGTACGCCCAGATAATGTCTAAGGCAATCGTGGGCGGTAAATAATGGGTCACCCACAAAGGATCAGCACGCTAACCACTCCGGCTTGTTTCTACGGCACAGAGGACTGAGGACCTTACCGGGAGACAGTGTGCTTCTGGTCGCTCCCCCCAGCCCAACGTATTGCTAGAGGAACGGTTGCCAGAGTCCACAGTGAAAGTGGTAACCAAAGATGTACCATAGTATATAGTGTCTCCTGTCGCCACTGCACAAGTCGACAAACGGCCAGGGCGTGTAAACGGGCGCACAGAGATCTTAGGAGCACAACAGTAATGGCAGAGTGTTATTGAAAAGCTTTTCGTAAGCTCGGTTTCCTGCACAGCGTGTTGCACGAGTATACCGGCGAAACGTATGCTAGCTCAACTGCCCTGTTTCCTACATCTCATCCGGCATCCACCCGCAAAATCTGGGCGTTGGCGCGCTCCGTGGCTTACTGTTCTGCCCTTAGTGAAACCGACTACTCATAGTACAAATATCTCAGGTATACAATAAAATTCCGTACGCATAGATCATTGTGTGTCTCTTGATGCCCCCGGGCAATGATGGGAGTCGGCTCACACGTCTTGGAAATTGTCAATTTCTATTAAGGGACTAATGCGGAGCAGAAAAATTACCCTGGGGCCGACTCCTCAATGTACCCTGCCCCGTCCGTCAGATATGAGACTTTTATTGGTAGCTGGGTACAAAAGTGCGTTACAGTCGCTGCGCCCCGATGATTTCTTGCTAAGGCCAGGCTATCAAGGCACATTCACTGGCAGGCGCGCGTTCGGGAAGGTCACCTGCTCTGTGAATACATGCGTCTCGATCAGTCCTTTCTTTCCAGCCGGCATAGGATCTGTTGATTCATTCATGGGTTCAAAAATTCTAGATTTCGGACACAGGGTGCGGGACTAAAAGTATATTGACACGGTACACTTGGCGATATATCGATGATACACCATCTGGGCT
		</sequence>
    <sequence><taxon idref="Location_1_4_1|29.177177033862854"/>
			TATGAACGTCACAGGGGACTAAGATATAAATGATGCTTTTGGCCTGTGCCTTATTCGTGTAGTTTTGACTAACCTTTTTGCAATTCTCGTAGCTTTATCTGCTAATCTCTGGATGAGTTGATTTAGTGGACGACCGTTCTGACCTCGATTGTATCCCAATAGCGGGAGTGGTATGAGTGTAGCTCGATGGTAACCCTACGACCACCCGCCCATCACGTCATTTTCCGCAAATGGTGCATGCCCCTCTCTGCACTGTCTAAATCGGACGTTATTACGCTCGGAATTCTGTTCGGGCTCAGCTGGATTGAGGAATACGCAGGGCTTAATACGCAACAACACGGGTAGGTAAACTTTGGCCCTTGGGGAAAGTTTTAGGATCAGCGGCTCAGACACAACTCGGTCACTTGGTACGCTTATGTCGATGTGGACGTATCACGTTGCATCGGCTTTGATTTAGCTCTTGACCGTTAGTGCAACTTCGTATACGAAGCCCAGCCCTAGCCGAATAGAGCTCAAACAGAAACCTTGACTGCACATTGGTTAACCCAATCACCCGGCAGCGACCGCTCAAATGCACATATTTATCATGATAATTTCAGTTAGATCGGAAACCGACCTTTGTGTTTAACTTGATGGGGTACTTGATCTGATACCAATTGGCCTGAACATACCGGAATAGATGGCATCAAGCCTATGGGCAGTTCCGTTCCACTAGGCTCATGACTTAGATTAACTTTATTGTTAGATGATCCGTATTCAACCTCTGGTCTGCATGTGACCAGATATAGTCAGTTGCCTGTGATTTAATCTCGTATGAGATGGATTCAAGGCACTGTGGTTCTTGATTCTCGTTGTTGTAAAAGGGCCTCCGATCATACGCGTGGGCGTACACTCAATATGCAACTACCTCATTGACTCCTTTTTCGCCTGGTACTACTTCGTAATAGTACTTTTCATATAGTCGAGGGGTCCGCTTACAGATATCCACAATGGACCGAATCTGTCTTCCGGGTGTAATAATAGCTTCCGCCTAAAACAGGTCTACCGCAGGCCCTGCTCATCTAATTGGAAAATTGACGACGCGGGAGCCCATTCTGTGGTAGTATGGGTAGCCACTCATGGCACCTCGAATGAGAGGGGAAAACGCCGCCACGCGCGATGGAACTTAGAGCGACTGAGGCGATAGTAAGATGGTGCACTCTTTCGTCAGGGGTTCGTGTAAGCGCCGAGAGTTAGATGGTCGGGCTGGATATACGCCGCACATACTGCCGAATCGAATGCGTGTGGAAGACATTTTTTGAAGAAATGCTCTGGCCGGTTCCCTGGAAGTTGATTTTGCATTCAATGTAACAGCTGTGGTAGGAGGGGCACCTGGAGATCTCAGGGAGGGGACCCTCTAAAAGTGGAAAGCAATGGTACGCAGTAGCAGTGTTCCGTTACTTGGGTAAGAATCATACTGTTGGCGAGTAATATAATATTGTGCACGCCAGGAAAGTCCGTCAATTGGGACAAGTCTTGCGCTGGGCGCGGCCGTACCGGGCAGTGTGGCCTACTACCTTATTGATCTGCCACTAGTTGTCGGTGCTTTCGTTGCCGACCGAGTCACCGTAATAGGAGTAACTCCTACACAGGGAATATCATTTCATACAAAGCATGCTAGACAAGAAGATTGGAGTTAGACATTTACCCTCATGTGTCAGAGCGATCAACATTTACAAAGGCTACACTCCTTATGTCAGCTGGTCACCCTGCCTACTTGATTAAAAAACTTCCAGAGCTTGATGTTCGGGCCGCCGTTATGTCATGCCTCGGTTGATAGACTAGTATGGGACTACAACCAGAACTTTGGACACATTGAGAAGAGTCCCCCACGACTTCATCGGTTTCAGCCTCGCAATAATTATTACCGATTAACGGCTATCGCGCGCCTCTTCGTCATGCGGGCAAGTTCTGCAATTAGGGTGTATACACCGTCGAAAAATTCGAAAAGGTTTGGCACCCGACATTCAACCCCGCGCGTCTCCCAGGGAGGTGTACACATGAGGGGAGCAGAAGGGATGAGAGGCTTCGTAACTACAAGAGGACTGACTGCCTTATTTTGCCATTTCCTGGGATGAACTATACCTCGAAAAGGATCGTGGTGTCGGACTGCCGGTGGGGGGGTGATCGGTCGTCTAGATAGCAATTGGGAATATGTAGAAACCGGCTATCGCACCAGACAAGCGGAAAGTCGGAAAAATCCCTATTTTATAACCAGAGAGCATTTGCCGAGCGGTCAAGTTCTAGTTGGCCACTACAACATGCCTAATTTCTGACTCCGATTTCCAATGCGACGAACCCCGCCCGCTATTACAATGCAGCGAATCGTAAACTGCGAGTAGATGATGTCCCGGGCCCCGTATGTACTTTCGTGTTCTCTGACCGACGACACAATAGGAAGTTCTACCGTGTACAAGCTCCCCGCAGGTCGGGCAAACGCCTAGCCTGGATAAATCAATTGGAGATTTCCGCCATTCGTATTATAGTTCCCAACAGAAAGGAGAGATGCAGGTTTTATTACTGAAATAACTATGCCCATAGCCGTAGGGGTATGCCCAACAGCGTAAATTTGCATGACGTAATCTAATCATAACGTGTAGCATGCGTTTAATCACGGTTGGGCCAGAAACCTCGCTTTGATAATTGCGAACATCGTCCGATCATTGTCCCCGGTTCACAACCTTAGAAATGTTAAACGGGTAAACTATTACACACTGGGAGGTCATCAGTTACGCGAAAATAGTTCAGCCAGTTGACGACATAATACATAAACGCAAGCGCGTGATCATCGCCCTCCAACGTAGGTGCCCCTTTAGGTAGAAATATACTGAAAGCTCACATTTAATTTCACTCATACGTTACCATCATTACCGGTAAGAGAGAGACAACCTCGTGGAATGGTCCTCAGGGGTAAATACCGGCATGATGTATGCATATGTGGGTTGTTGCTTGGGTCCTCCCCTAAAGCGCCTACTAAAATGTCGCGAGTGTTGCCTGCCCCAGGCTGCCACGCTTCAAAAATCTGCCCAGTCACCAGCGTTCACCGTAGAAATGCTGTAAGCTCGGGATCTTAACGTCCCCCCTCTACCACTTTCAAAAGTACTCCACTCTAGGAAGGTGGACCCCTCTGGGACCTAGCACACCTAGCACGCATCATTTTACTCTGGGCCTCAACGGCCCCCGCTGCTCCGGGTTCACACTAACGGGCCTCGTATTAGACCCGTGGACCCGAGCTTCACGTCAACGCCTCCTACTGAGATTGCACGCAAGTCCAGAGATCACGATTCGCTTGGTGTCGACACCCTATAGTCCTGGTCCAAAGGTCGAGTACAAAGTTTTACAAGACATGCCGGCTGACAGGTTAGGTATCACTCGGGCCAGCTATATTGGTCCTAGGGCGATACCGGGCCCATCGGCTGCCGCCGGACGTGCGAAGTGTTAAGCGGTTACCTGCATCCCCGGTGTGGCACCTTCACAGAACTTGTGTTGTTGAGGTTCATAGTAAAGGGCGTAAGCCTGTCGATCCGCCTCAGCCCGATGGAATTATGCCGACTAATTGCGTATGGGACAGTTTGGTACATCCTGTTGGCCTGTCTATGCGCCATAGTTGGTGTTGTTGTCAAAATGGAATAACTATCTAAGGTACAGCACTTAACGCAATACCATGCAGTAGACCTTACCAGCAGTATGTACGTAGCCTGCAGCATTATGAATCCTGCGTTTGAGAAGTCGGACTGCCTGGCTGTGAGGCATTGGCCGACATTCCTTGCAAAGTCAATATCGGTGCAATTAGCGGTGGAGATCGATAAGTGCGCGAGGCGGTACTACGAATCGCCGCACACATGCTCTACGGTTGATATTCGTATAGAACAATTCGACGGGGTTCTTCCCTCGAATTTCTACCAAGTGTAATCGTCCACATGTCGAACGCATTTTGCAGCGTTCACAGACAGGTGCGTCCGAGATCAACCCCGTCTATAGATGCCAACTACGTGGGTCTATATACAGTTTTAAAAAACTTGAGAACTACAAATGCTCTAAATAGCACCGACGGTTAAGGCATTGTGACTAACATCGCACTGCCCGTGGACGGGCGTGCTGACGTCTATCATGTTTAGTAACAAATATAACCTCCTGTGATTTGGGGTGATTACATGGATCACCGTGACCTCCTGCTAACAAAATGACGAATCTGTTACTGAGAGCGTTTTTGCGGCGTAAAGTTTTCCTGCCCGATACGTGTTGTATTCGTTTTACACCTGGGCCCTACTTCACATGAGGGGACCAGCCAAAAAGGTAACGGCCCGCCAATAAACTGGTTAGGGGGACTGATCCGTGCTATTTACGATGCCCTTTGTTTCCCACAGTACCATCACCCGGCGAATGAGCATCATTTTACGTAACTCCGTTTCATTGTTAAAACACCGCGCACGCTAAAGTATCCATTCTGCATTCACTAAGAACGTTTCCAGTTGCATAATTGCCATGTTGGATGATACAAATCTGTCAAAAACGGCTCATCACGGACGTACAAAAGCTCATAGTTCCTATGTGTCGTCAACACAGTGGGGTGTAGAGTGATACCTAGCGTCCCATAAACTTGAGTCCGTTCCTGCCACACATCCCTTAATCTTGTTAAATTCCGCGTCACTCCGTTGTAACTATTGGCAGGACCGCCCACAGCGGTTGAAACACATTGCAGAAGAGTTGGTCATCCGCACCACATACTGTGGGTCTTCCTCCAGAAGCCAGGGTTATATCACGCTCATGTAACCTCGAGCCTGAAGGCTTCAATTCTGCAAACACCGCGCGATCTCGCCACCGCCGCCCAGCTGTCCGTGGGAAGTTCCGACTCTGCAGTTCACCCGCGTCCACCGGGCTGGACAACTAGTTAGTGGTAGGAGGATCGGCCCCTGTGTAACATATAAAACTGATATCTGACTAAACCTCTCAATCAGAACGAAGGCCAATGTCGCTCGGGTATTTCGTTTCTAGGATAAGTAGAGAGCAAGCTTCACGCCTACAATTTGAGGACCCATTTCTGCCTGCACACACCTTAACACGCATCTTAGCAGACAAATAATAGTGAGCTGTGCCCGGCCGCATGGTGGATACATGGCTCTCTGATTACTGAAGATCACACGTCCAATCCTGTCCCAAATGGCCCCAGCATCGACCATAGGGTCTGGCGGGCCGCGGATTTTAACTAACTGCGCCGTCTTGCCTAGCCACTTTGATCTTAGTGGATTAGCATGCGTCAGGAGTGTGTCCGATCACTGACTCTACTACAGAGCACTTTGAACCAAAAGAGGTACCGGGCCAATATGAGTTCAGATTCCACTTGATACAACTCCGTTCTTATTACCCGTGGCTTTTACTTGGGTGTATGACGGCTGCTTAGTTACGTTGACCGTGATAAGGAACACCTAATGTCGCTCCAAGGGCAAGTTGAACGCCTCGCCTTCGCCTCAAGTTGGATTGCGCGCTTCTTAGTAGCGAATTGATCGCGTATTGTGTGGGCCTATAGACAACTTAATTGGTGCGTCGAGCTAGCAAACTACACATGGAGGGGAGACCTAGCCAGGAGGGGTCGACGTGCGTTTTATCGTGGCCCACCCATATGGTTCACGTTTGGATTCGTTCCCCACCTGGTATGTATTGAGGAATCAAGACACTTCATGGGGCCGGGAAGATGTATTGGAGATTTTCCAACGCAAATGCTGGTAACGAGTAGCCGAAACAGGCCCCTCCTCTCAAGTTTAACGTGACCATTGTTCTCTCTATGCCTCATACACGTCTGGTTTCCAATGAGAAGCAGAGTAGCGCTACACCCAAACAAGCATTAAGTCTGGCGACAGCAGCGCTATTGCCCCAAAAACTAGCTGACCTAGCATTAAGTCCCGTCGTCGGGACCCTTTGCTTCTTCGAATCGGAGAGGGTCCGTTTAATATAGTATCCCACTAGACACGCCGCGAGTAGATGGCACTTCAACTTCACTACTATCGCCTTATGATACCGACAGAAGTCCCACTTAAGTATATTTTACCCTCAGAGTTGGGGGTGGAAGTGCTGGAAACGTTAGGCCACCAAAGAGTGCACTCGCTGTTCGAAACTGCAAAAGGACCCCAACGCCCACATAGGTGTTTGTCCTACTAGCACTACTGATCCATTATCCCCTGCCGACGTTTGTGGATTGAACGCACATTACGCAGCGAGCACAGGACTTTACAAGGTAAGTCTCTTTTGTACGTGGGCTTGTCATTAGCTATATCTTATGACCGGAGCGTGTAGGCGTCCACGGATATACACAGGTGGTTTATCAATATAACACCTCTCGACCTCTCTTGCTTCACACCGGGGCCACACGGAGCTCCCCTTGGAGTTTCAGGTCTACTCTAGGGTGGCCCCACTTTCAGTAATATATCGCCTGGCTTGGGATTGACCCTTACGAGCGATTCTCTATATCGTCCCGTTGGCGTGTCCTCCCCCTTGTATACGGCCAGGTTGGGCATCGACCTGCCTAGCTCTCCCATCAGAATTCTCTCCATGGAAATTGGCAAGCAAGTATGGAAATACGAAGAGTTCCTTAGCCTTAGTCAAGAGTAAAGTCCGCGGCGTACTACGCGTCATTCCTGCATTTCCGGCATGCTGATTCCCCCGATTATTGGCTCGGAAGCGTTGGATGTCGATCGCGCCGTCGTCTTACTACTAGTGCCTGAGTCCCTTCGTGAACATCCAAGCCGAACCGTGCCATCTTTTTACCCCCTGTTATTCAGTCTAAAATATGTATTCGCGAATTACTCGGTGCTGTTTTGAGTCTCTCAAACACCCCGACGATAAGTTAATGATCCGCGTTCCAAAATAATAGTACCGCGAGCAGCATCCACGGGCGCCCATCGAGAGTGCTTAGCCCGAGCCTCAGGCAACGAGCCCTTCTCGCGAGCATATCTCTCAGCCTGAACGGCAATTCTGGGCGCCGAGTCTCTCATACAGCATGAACGAGCGCTCATCCCGTAACTCGGAGCGTCACGTGCCCACGGCTGTTTCCTGTCTTGAGCTGCATTTAAAACATTTATGAGCACCACCTTCTTGTGTTGCTGAGGAACTTAACCGCCAGCCTCGGATCTGGACTGACGTGTGCGTTAGGGTTGCGAACTGACATTTACAGGTTTATAGTTTGTGTTGCAACCTATCGGCAAGGGGCGTTGCTCGTTTTGGCCCAACGTGAGAATGCATGATGGACTGAACCTAGAGTAATGATCCGGTCTAAGGGTGTGTCTTTCATTTTACTCTTGACTCTAAAATACTGCATATGCTAACAGATCGACCGCTAACGCATGCATTAAAGTGAGAATATTAGTGATTGTAAGCAATTGGGTGAACGGGTTATGGGAATGCGTACACGAGACTAATCGGGCTCTCAGAAGTAACTAAAATTCGCGTACTTCCTCTCTAATAGGGCTGAACGAGCTGTTCTGAAAGCCCCAGTTCCGACCGTTTGGTTTTTAGACTGCCGAGGGCCGCGACAGGTGGCACCAAGTGGCCCCCACGTCGACTGAGGCTTTGCTTGGCGGATCACATTCTCCGGGTCCTCCATATTTCATACTAACGGCCAACACGGTTGTGTTAAGTTGTTTTCAACGTGCCACTGACGCGGAATAGGAGATAACCGATCATGATTCTCAGATTCCCATACAATGAAAAGACACGTAGTCTTTCCGCCGACATGAAGCAACACAGTAATCAGGTTCATCAAGACTGCTGGAATCAGGAACGAGTGAGCTGGTAGAACGTTTTACACGGATACACCCAACCAGTGGGCGCGGGAACGACTACGTTTATTCCTGATAGTACGCGCTCCCTTTATTGGGGGGAGGGCCGTACGCAGATTAAATTGCACCGTGCTCGAGCCGAGTGGCGTAAGCTCTCTCCGCAATCCACAAGTCTGGCCGATGTCCATTCTGTTCTTCCGCTACACGTACGCCTCTAGAGCTAAGATTAGATTTTCCATGGGGCTTTGGGCATAGGGAGCGTTCTCGGGAGGTTCCTTCTAGACTCACTGCAGGAGCAGGAGTGATCGAAGCATGATGCACTCGTATTGAGAATCAAGAGCGGACTGCCTCGACGTAGGAACTTGTGGTGCCTAATTCTCTCCTGGAGACATAAGCTGGGTGTGGATACTGGCTATAGTCGAAAATTAAAGGTTACACCATCACAGCCACGTCAAACGCGGAGGGCGAATTGCCAGAATTTCCGTGTAGCATGTGTACATGTCAGAATCCTGATCTAAGGAATAGTGCCACATCTTGGTCGGGCGGTCACTACCCAGGCCGAATAATGAACTGACGGATCATAGAGGAGCAGGTGCTTCCGCCAGAACGTCATTATTCGAGGCAGGCGCGGTCAATCTGATGCGGACAAGTGAAAGCGGAGGATGCTCTCTACTCCATTGCACTGACAAGTATGTACGTAATATTGGCGTCTAACGCGTGAACCGACACTCCGAAAACAATTCCCACCCATTGATGTTCAATGGTTGATTTTACAAACAATCGTCGCTGTGAGGAGACTAATTCGGATATCCGGGCAGAGAAAGGAGTATTAGGGGTCTCACTCTCGTTTTTCTCTAACCCTTAGTCCTAGTACGGGCCAACCCTTGCGCTTTTTCAAATCCAGTTACATATACCCGCCCCGTCCATGATGGTCAAATAAAGATGCGGTAGCATTGCCATAAGGACCATCAGTAGCTGCAGTACGCAGGTGACCATTAGGGTCAACAACACTCATTATTGGCGTGGTGCGGTTGGGTCGGGGTGCTGGAAGCATACGAACCTACACGTGGCGAGCATTGACAGTAAGATCGTAGTGACCCTCTTGGTCTCGAAGAGATTTGTGCAAGCGACAACCCATAGGAACAAATATTTAGTGAAAAAAGTCTCCATGTCAACAATCACGCGCATCCCACTAAGAAGGATGTGAGGCTTATAACTCCGTACGATTTCCACGTTACCAATTGCTTGGCCATGATAAGGTGAGCTTAGCTGCATTACACATATGGAGTCTAGTCTGCACGGTCTTGCTTGGACCTTTCAAAAGCTCCTCAGGTCGGAGCGTGCGTACGTTTCGAGGAAACTCATTTTCGTACTTAGCAATGCGCTGACCACGTGTTCGGGGTAACCAAGTTCTAAGGTAATTAACGTCCCATTCTTGGTGATGATACGTAGGGGGGTCCTGCGTCGAGAAAAAACAGCGCATTCGCCCGCCGTGCCGGAGAACTGGCCTAAGACCTAAATGCCGCTGAGGCCTGACAACAGGAAAAAGAATTGTTTAAATCTGGAGTCACATTGCTGTACTCTACGGATATAGCTAAAGTATTGCGAGACTAGCCGAGTCATGAGAGTGAGGAGCGCTATGCCGCTTGGGGCATGTGTATGCACATCCGTGACGCCAGCCGAAGCCTCTGTAACACAATGCGGCGGCGGATAGAATACCATGCAACCCAGCCAGGCAAGTAGTTCACATTTCCAAATAGTTAAAGGGGACAGTTGCACACGAGCCAACGGCTTCCGTCGGTCAGTGGCTTTCGTAAGGAGCTGTTCTGTAACTTAACCTGGTTCTCGTCTCGGAGACTCGGAGTTGTGTCCGCCAACGCTATTCAGCTACAATTCGGCACCATCTAATTACAGAGCACAACCCGCCTGGAGGTGAGACTTACTATCTACTTACTACGTGTACTATACGATGCAGGCATCGGTTCGAGGGCTATAGTTCCGCGTGCACTGTTGGATCGGCCGGGTTCAGACTGTGTTCTGATCGCTTCGTTTTTGCACGTGACAGATCCTTCTCATGCATGTCCTTAGCTGATAGGCATCAATTTAGTAGGGTGCCCAGGACGCAGTCTTTCCGAGTAATAGACTCTTGTTGGGGATGTCCGGGGTCTACGCTTGAATATGCCGCGCCCCACTCCCGCATGTGGAGGAGCTGGATCGTTAGCTATTAGTGGCCGGCCGAATACTGGTTGTGCCGACGATAAGGCAGACGGGGGTCGCGCAACTATTAACCGCAGGCCAAGGCATCCACGTGCTAAGACTTCGAGGCGAAGAGTGTAGGTCTTCCTCGAAGGTTCACATTCATACGAGGACACGATCCCCCACTCGAAGGGTGCGCTGTAGCTTCCGCGTCATTCCTGTAACTGACAATGCAATGGGGGACGACCGAAGGCTAGCTTGACCTGGTCGGTGACAAACCCGGACGTATTAGAACCTGTCTACTAGAATTAGACCAGTTAGTACGCTGACAAAGGGCTCCTGGGGGTTTTTGGGGTCCCGCTGTTACAACAAGCGGGCTCCTGGAGTCCACCTTCAGCTTTATCCCTGGGTATGGGGCAGTGAGCCCTTCGTGTTACCCCGGCTAAAGCCTCCGGACTGAGCGCGTTACGATCTAATGCCTTCGTCTCCTGCGAGCACTAGCAAGGAGACTTCCAGAGGTCGAGAAGATCGGCGCAGCTGGGCCAGGGTTAATGGTTTTAGGAAGGGAGAAAAGAGATTCTATGGAGAAGCCTAGCGCTCGAAAGTTTATACTTGGTGGAGTTCCATATCGGTGTCATTGACTGTTTTTAGAACCATCCTAACTCAATTAATCCTCCAATCGCATTGTATTTTGCCTACCGCCATAGATGCATTGACCTACTCCAGTATGGCCTGTAGTACACTTTTTGTCATACTGTATAAGCTTCGCCGTCGTAAGGCGGGCGACTCGGACGTCTTTTTGGCGCCCGATATGTCCCCACTATAATGCGTTAAAACCGCTCAGTGTTCTTCAAACGTGCCTCCGGCCAACTAAGCCTTCGAGGGCCTAACAGTTTGGGATGCCGGGGCCACCGAACGTCTTTCTCCCACTTACATCCTAACGTGCTGGAGTCCCTACTAGCTTATGACGCTCGGCAGGGCGGAAGTCATCCCATGGGACAAAAACGATGATTGTGCCAGCGATAGCAGGCCGTTGGTCCTGTGCGTATTTCCGCGTTCAGGCCGTAACTTCGGTACGCTGAACAAACACTTTTGCTTAGCGACAGTTTGTCTGCGGTCCGTGTACGAGGCCGAGATACGTATGTTCTGGATTTGTCTCCGGTAACCCCCTGTTAATCTCTCCCATCGCCTCTGTGCAGCCCCAGACCCGTGCGAAGTACTGGCAGAGCGTCAGCTTTAAGTCAAGCTCTGGTTATTCCTTAAGGATATTTCAAGCAGCGGACTAGACGGAGCAGAGGATAATTTCGTGCACACTTGGCCCCCCTCGTAATGAGCGAGCCCGCTGGCCCGCTAACTTAAACGTGTTAGACCACATGGGCCTGCTACTACCGAACCAAGCAGGAGTTCATGTCTTCCAAGGTGAGCACGGGCCTTCGGAGCTACAGTAAAGTACGAAGCATGCCAAGCACTCATCTATAGCAATCTGATACGCTCCACTGCCATCTCACAAGGCTTGAAAGAGGCCGTGTAACACATCGGGATAGGTATTGTCACAGACACATTGACCCCGGCGTGGTTTGGTACGATAACCTTCGCAAGCTTTATGTCCTGCCGGATCCGAAACGTCCAATTACGGAGTCTCAGCAGCTCCCCCCCCAGGTGTCTGTAGTGCGAGAATCGCCCATGTTTTTGTGAGAGGTGGCACCTCTTAGATAATCGTTACGTTCGGCGATACAGCAGGACAACGTTACTAGAGTCTGAAAGGCCCTCGTGAACTTGAACGGTACTTGAACGGACCGGAATCGTTTCAGCGCAAATCTGTCAGGCTAATTTCACGAATAGCATCTCCCCCATAGCTCCTTGTGGAAGTTGGCACGAGGGTTGGCGTAGTGAGGTACACCCATTAAGCGGCGCTGCTAGCAGCTAGATCTGTATGGCCCAGCCCGAACTTGCTGAGAGTTGGGTAAGCTTTATGACCGATGTAGTCCCCTCGGAAGGCCCATTCGCAATGGAGGAAATAGTCTCTTCGTTGCTGATTATTTCTGTCCGAGAACAATGCGGACACCTACGTCAGGAATCCACAATTCTGGCGAGCAAGGCGCCGGTGAGGTATTCTACTCTCTATCCGCCCTATACCTACGCTTCCGTCCGGTGTAGGGTATTCATAGCGATAACTGTGGCGGCGCTCCAGTGTCTCTATCGGGCCCGCACCTCATCGGGTCGAGAAGATCCAACGTACGCACACGCACCACCACGGCACAAGTGAGGACGAACGCTCGGGTGCATTTGTGCCGGAACAGCAGACGCCCTAATTACAGCCATTTCGTAGTCTGCATGACCTTAGGATATAGTTTAGTAGGAGACGTATCTATTCTGTACTGGTTATGGATGGGTATCGTCTAATCGTAACCCTAAACGGATACATTGCTAAGAATATGTTTCCGATGAGGGTCCTCCATTATAAATGGCTTAGCTTGACCGACCTGCTGCCCGATCTGCTTAGAGTTGTCACATGCCTCAACTGCGAGTTCTAGCCCTCCGGGACTTGAGATGAAATACGCGAGCGGGGATCGCCAGTAGCCCTACTCTAGACAATCCCCTGCGCCAGAAGTGGAGCTCCAAGGCTCGCAAGGCTTATTGCCAGGGAGGTATACATAAACTCGAAACATTGCGTATGATGCAGCCGTCCTGCGCCCTCGGGGGCGTAAGGACACTTCCCTGCTTCCCTCCGTATTTAGCTCACATAAGATCGCGCGACGGGGTATCAATCTTGGTTGGGGATGATGTATTGGGTCCCGGCTTTCGTTGTCCAGCCACTTGAAAAGCCTGTAACCGTACTCGCTATATCAAACGCCCTCTACTTGTAAAATATCACATTTAAATAAAGGCGGCCATCGGGCTACACACGGTAAAAGCAGAAAAACGTGAATATCCAGTAGCGCGACCAGTGCGCGACGCGCCCTTGCCATTATGCTGGGGGTCCCTTCGCAGTCACCCGTCAGTCAGTGGTACGCCCAGATAAAGTCTAAAGCAATCGTGGGCGGTAAATAATGGGTCACCCACAAAGGATTAGCACGCTAACCACTCCGGCTTGTTTCTACGGCGCAGAGGACTGAGGACCTTACCGGGAGACAGTGTGCTTCTGGTCGCTCCCCCCAGCCCAACGTATTGCTAGAGGAACGGTTGCCAGAGTCCACAGTGAAAGTGGTAACCAAAGATGTACCGTAGTATATAGTGTCTCCTGTCACCACTGCACAAGTCGACAAACGGCCAGGGCGTGTAAACGGGCGCACAGAGATCTTAGGAGCACAACAGTAATAGCAGAGTGTTATTGAAAAGCTTTTCGTAAGCTCGGTTTCCTGCACAGCGTGTTGCACGAGTATACCGGCGAAACGTAGGCTAGCTCAACTGCCCTGTTTCCTACATCTCATCCGGCATCCACCCGCAAAATCTGGGCGTTGGCGCGCTCCGTGGCTTACTGTTCTGCCCTTAGTGAAACCGACTACTCATAGTACAAATATCTCAGGTATACAATAAAATTCCGTACGCATAGATCATTGTGTGTCTTTTGATGCCCCCGGGCAATGATGGGAGTCGGCTCACACGTCTTGGAAATTGTCAATTTCTATTAAGGGACTAATGCGGAGCAGAGAAATTACCCTGGGGCCGACTCCTCAATGTACCCTGCCCCGTCCGTCAGATATGAGACTTTTATTGGTAGCTGGGTACAAAAGTGCGTTACAGTCGCTGCGCCCCGATGATTTCTTGCTAAGGCCAGGCTATCAAGGCACATTCACTGGCAGGCGCGCGTTCGGGAAGGTCACCTGCTCTGTGAATACATGCGTCTCGATCAGTCCTTTCTTTCCAGCCGGCATAGGATCTGTTGATTCATTCATGGGTTCAAAAATTCTAGATTTAGGACACAGGGTGCGGGACTAAAAGTATATTGACACGGTACACTTGGCGATACATCGATGATACACTATCTGGGCT
		</sequence>
    <sequence><taxon idref="Location_1_4_0|35.23291139036045"/>
			TATGAACGTCACAGGGGACTAAGATATAAATGATGCTTTTGGCCTGTGCCTTATTCGTGTAGTTTTGACTAACCTTTTTGCAATTCTCGTAGCTTTATCTGTTAATCTCTGGATGAGTTGATTTAGTGGACGACCGTTCTGACCTCGATTGTATCCCAATAGCGGGAGTGGTATGAGTGTAGCTCGATGGTAACCCTACGACCGCCTGCCCATCACGTCATTTTCCGCAAATGGTGCATGCCCCTCTCTGCACTGTCTAAATCGGACGTTATTACGCTCGGAATTCTATTCGGGCTCAGCTGGATTGAGGAATACGCAGGGCTTAATACACAACAACACGGGTAGGTAAACTTTGGCCCTTGGGGAAAGTTTTAGGATCAGCGGCTCAGACACAACTCGGTCACTTGGTACGCTTATGTCGATGTGGACGTATCACGTTGCATCGGCTTTGATTTAGCTCTTGACCGTTAGTGCAACTTCGTATACGAAGCCCAGCCCTAGCCGAATAGAGCTCAAACAGAAACCTTGACTGCACATTGGTTAACCCAATCACCCGGCAGCGACCGCTCAAATGCACATATTTATCATGATAATTTCAGTTAGATCGGAAACCGACTTTTGTGTTTAACTTGATGAGGTACTTGATCTGATACCAATTGGCCTGAACATACCGGAATAGATGGCATCAAGCCTATGGGCAGTTCCGTTCCGCTAGGCTCATGACTTAGATTAACTTTATTGTTAGATGATCCGTATTCAACCTCTGGTCTGCATGTGACCAGATATAGTCAGTTGCCTGTGATTTAATCTCGTATGAGATGGATTCAAGGCACTGTGGTTCTTGATTCTCGTTGTTGTAAAAGGGCCTCCGATCATACGCGTGGGCGTACACTCAATATGCAACTACCTCATTGACTCCTTTTTCGCCTGGTACTACTTCGTAATAGTACTTTTCATATAGTCGAGGGGTCCGCTTACAGATATCCACAATGGACCGAATCTGTCTTCCGGGTGTAATAATAGCTTCCGCCTAAAACAGGTCTACCGCAGGCCCTGCTCATCTAATTGGAAAATTGACGATGCGGGAGCCCATTCTATGGTAGTATGGGTAGCCACTCATGGCACCTCGAATGAGAGGGGAAAACGCCGCCACGCGCGATGGAAGTTAGAGCGACTGAGGCGATAGTAAGATGGTGCACTCTTTCGACAGGGGTTCGTGTAAGCGCCGAGAGTTAGATGGTCGGGCTGGATATACGCCGCACATACTGCCGAATCGAATGCGTGTGGAAGACATTTTTTGAAGAAATGCTCTGGCCGGTTCCCTGGAAGTTGATTTTGCATTCAATATAACAGCTGTGGTAGGAGGGGCACCTGGAGATCTCAGGGAGGGGACCCTCTAAAAGTGGAAGGCAATGGTACGCAGTAGCAGTGTTCCGTTACTTGGGTAAGAATCATACTGTTGGCGAGTAATATAATATTGTGCACGCCAGGAAAGTCCGTCAATTGGGACAAGTCTTGCGCCGGGCGCGGCCGTACCGGGCAGTGTGGCCTACTACCTTATTGATCTGCCACTAGTTGTCGGTGCTTTCGTTGCCGACCGAGTCACCGTAATAGGAGTAAATCCTACACAGGGAATATCATTTTATACAAAGCATGCTAGACAAGAAGATTGGAGTTAGACATTTACCCTCATGTGTCAGAGCGATCAACATTTACAAAGGCTACACTCCTTATGTCAGCTGGTCACCCTGCCTACTTGATTATAAAACTTCCAGAGCTTGATGCTCGGGCCGCCGTTATGTCATGCCTCGGTTGATAGACTAGTATGGGACTACAACCAGAACTTTGGACGCATTGAGAAGAGTCCCCCACGACTTCATCGGTTTCAGCCTCGCAATAATTATTACCGATTAACGGCTATCGCGCGCCTCTTCGTCATGCGGGCAAGTTCTGCAATTAGGGTGTATACATCCTCGAAAAATTCGAAAAGGTTTGGCACCCGACATTCAACCCCGCGCGTCTCCCAGGGAGGTGTACACATGAGGGGAGCAGAAGGGATGAGAGGCTTCGTAACTACAAGAGGACTGACTGCCTAATTTTGCCATTTCCTGGGATGAACTATACTTCGAAAAGGATCGTGGTGTCGGACTGCCGGTGGGGGGGTGATCGGTCGTCTAGATAGCAATTGGGAATATGTAGAAACCGGCTATCGCACCAGACAAGCGGAAAGTCGGAAAAATCCCTATTTTATAACCAGAGAGCATTTGCCGAGCGGTCAAGTTCTAGTTGGCCACTACAACATGCCTAATTTCTGACTCCGATTTCCAATGCGACGAACCCCGCCCGCTATTACAATGCAGCGAATCGTAAACTGCGAGTAGATGATGTCCCGGGCCCCGTATGTACTTTCGTGTTCTCTGACCGACGACACAATAAGAAGTTCTACCGTGTACAAGCTCCCCGCAGGTCGGGCAAACGCCTAGCCTGGATAAATCAATTGGAGATTTCCGCCATTCGTATTATAGTTCCCAACAGAAAGGAGAGATGCAGGTTTTACTACTGAAATAACTATGCCCATAGCCGTAGGGGTATGCCCAACAGCGTAAATTTGCATGACGTAATCTAATCATAACGTGTAGCATGCGTTTAATCACGGTTGGGCCAAAAACCTCGCTTTGATAATTGCGAACATCGTCCGATCATTGTCCCCGGTTCACAACCTTAGAAATGTTAGACGGGTAAACTATTACACACTGGGAGGTCATCAGTTACGCTAAAATAGTTCAGCCAGTTGACGACATAATACATAAACGCAAGCGCGTGATCATCGCCCTCCAACGTAGGTGCCCCTTTAGGTAGAAATATACTGAAAGCTCACATTTAATTTCACTCATACGTTACCATCATTACCGGTAAGAGAGAGACAACCTCGTGGAATGGTCCTCAGGGGGAAATACCGGCATGATGTATGCATATGTGGGTTGTTGCTTGGGTCCTCCCCTAAAGCGCCTACTAAAATGTCGCGAGTGTTGCCTGCCCCAGGTTGCCACGCTTCAAAAATCTGCCCAGTCACCAGCGTTCACCGTAGAAATGCTGTAAGCTCGGGATCTTAACGTCCCCCCTCTACCACTTTCAAAAGTACTCCACTCTAGGAAGGTGCACCCCTCTGGGACCTAGCACACCTAGCACGCATCATTTTACTCTGGGCCTCAACGGCCCCCGCTGCTCCGGGTTCACACTAACGGGCCTCGTATTAGACCCGTGGACCCGAGCTTCACGTCAACGCCTCCTACTGAGATTGCACGCAAGTCCAGAGAGCACGATTCGCTTGGTGTCGACACCCTATAGTCCTGGTCCAAAGGTCGAGTACAAAGTTTTACAAGACATGCCGGCTGACAGGTTAGGTATCACTCGGGCCAGCTATATTGGTCCTAGGGCGATACCGGGCCCATCGGCTGCCGCCGGACGTGCGAAGTGTTAAGCGGTTACCTGCATCCCCGGTGCGGCACCTTCACAGAACTTGTGTTGTTGAGGTTCATAGTAAAGGGCGTAAGCCTGTCGATCCGCCTCAGCCCGATGGAATTATGCCGACTAATTGCGTATGGGACAGTTTGGTACATCCTGCTGGCCTGTCTATGCGCCATAGTTGGTGTTGTTGTCAAAATGGAATAACTATCTAAGGTACAGCACTTACCGCAATACCATGCAGTAGACCTTACCAGCAGTATGTACGTAGACTGCAGCATTATGAATCCTGCGTTTGAGAAGTCGGACTGCCTGGCTGTGAGGCATTGGCCGACATTCCTTGCAAAGCCAATATCGGTGCAATTAGCGGTGGAGATCGATAAGTGCGCGAGGCGGTACTACGAATCGCCTCACACATGCTCTACGGTTGATATTCGTATAGAACAATTCGACGGGGTTCTTCCCTCGAATTTCTACCAAGTGTAATCGTCCACATGTCGAACGCATTTTGCAGCGTTCACAGACAGGTGCGTCCGAGATCAACCCCGTCTATAGATGCCAACCACGTGGGTCTATATACAGTTTTAAAAAACTTGAGAACTACAAATGCTCTAAATAGCACCGACGGTTAAGGCATTGTGACTAACATCGCACTGCCCGTGGACGGGCGTGCTGACGTCTATCATGTTTAGTAACAAATATAACCTCCTGTGATTTGGGGTGATTACATGGATCACCGTGACCTCCTGCTAACAAAATGACGAATCTGTTACTGAGAGCGTTTTTGCGGCGTAAAGTTTTCCTGCCCGATACGTGTTGTATTCGTTTTACACCTGGGCCCTACTTCACATGAGGGGACCAGCCAAAAAGGTAACGGCCCGCCAATAAACTGGTTAGGGGGACTGATCCGTGCTATTTACGATGCCTTTTGTTTCCCACAGTACCATCACCTGGCGAATGAGCATCATTTTACGTAACTCCGTTTCATTGCTAAAACACCGCGCACGCTAAAGTATCCATTCTGCATTCACTAAGAACGTTTCCAGTTGTATAATTGCCATGCTGGATGATACAAATCTGTCAAAAACGGCTCATCACGGACGTACAAAAGCTCATAGTTCCTATGTGTCGTCAACACAGTGGGGTGTAGAGTGATACCTAGCGTCCCATAAACTTGAGTCCGTTCCTGCCACACATCCCTTAATCTTGTTAAATTCCGCGTCACTCCGTTGTAACTATTGGCAGGACCGCCCACAGCGGTTGAAGCACATTGCAGAAGAGTTGGTCATCGGCACCACATACTGTGGGTCTTCCTCCAGAAGCCAGGGTTATATCACGCTCATGTAACCTCGAGCCTGAAGGCTTCAATTCTGCAAACACCGCGCGATCTCGCCACCGCCGCCCAGCTGTCCGTGGGAAGTTCCGACTCTGCAGTTCACCCTCGTCCACCGGGCTGGACAACTAGTTAGTGGTAGGAGGATCGGCCCCTGTGTAACATATAAAACTGATATCTGACTAAACCTCTCAATCAGAACGAAGGCCAATGTCGCTCGGGTATTTCGTTTCTAGGATAAGTAGAGAGCAAGCTTCACGCCTACAATTTGAGGACCCATTTCTGCCTGCACACACCTTAACACGCATATTTGCAGACAAATAATAGTGAGCTGTGCCCGGCCGCATGGTGGATACATGGCACTCTGATTACTGAAGATCACACGTCCAATCCTGTCCCAAATGGCCCCAGCATCGACCATAGGGTCTGGCGGGCCGCGGGTTTTAACTAACTGCGCCGTCTTGCCTAGCCACTTTGATCTTAGTGGATTAGCACGCGTCAGGAGTGTGTCCGATCACTGACTCTACTACAGAGCACTTTGAACCAAAAGAGGTACCGGGCCAATATGAGTTCAGATTCCACTTGATACAACTCCGTTCTTATCACCCGCGGCTTTTACTTGGGTGTATGACGGCTGCTTAGTTACGTTGACCGTGATAAGGAACACCTAATGTCGCTCCAAGGGCAAGTTGAACGCCTCGCCTTCGCCTCAAGTTGGATTGCGCGCTTCTTAGTAGCGAATTGATCGCGTATTGTGTGAGCCTATAGACAACTTAATTGGTGCGTCGAGCTAGCAAACTACACATGGAGGGGAGACCTAGCCAGGAGGGGTCGACGTGCGTTTTATCGTGGCCCACCCATATGGTGCACGTTTGGATTCGTTCCCCACCTGGTATGTATTGATGAATCAAGACACTTCATGGGGCCGGGAAGATGTATTGGAGATTTTCCAACGCAAATGCTGGTAACGAGTAGCCGAAACAGGCCCCTCCTCTCAAGTTTAACGTGACCATTGTTCTCTCTATGCCTCATACACGTCTGGTTTCCAATGAGAAGCAGAGTAGCGCTACACCCAAACAAGCATTAAGTCTGGCGACAGCAGCGCTATTGCCCCAAAAACTAGCTGACCTAGCATTAAGTCCCGTCGTCGGGACCCTTTGCTTCTTCGAATCGGAGAGGGTCCGTTTAATATAGTATCCCACTAGACACGCCTCGAGTAGATGGCACTTCAACTTCACTACTATCGCCTTATGATACCGACAGAAGTCCCACTTAAGTATATTTTACCCTCAGAGTTGGGGGTGGAAGTGCTGGAAACGTTAGGCCACCAAAGAGTGCACTCGCTGTTCGAAACTGCAAAAGGACCCCAACGCCCACATAGGTGTTTGTCCCACTAGCACTACTGATCCATTATCCCCTGCCGACGTTTGTGGATTGAACGCACATTACGCAGCGAGCACAGGACTTTACAAGGTAAGTCTCTTTTGTACGTGGGCTTGTCATTAGCTATATCTTATGACCGGAGCGTGTAGGCGTCCACGGATATACACAGGTGGTTTATCAATATAACACCTCTCGACCTCTCTTGCTTCACACCGGGGCCACACGGAGCTCCCCTTGGAGTTTCAGGTCTACTCTAGGGTGGCCCCACTTTCAGTAATATATCGCCTGGCTTGGAATTGACCCTTACGAGCGATTCTCTATATCGTCCCGTTGGCGTGTCCTCCCCCTTGTATACGGCCAGGTTGGGCATCGACCTGCCTAGCTCTCCCATCAGAATTCTCTCCATGGAAATTGGCAAGCAAGTATGGAAATACGAAGAGTTCCTTAGCCTTAGTCAAGAGTAAAGTCCGCGGCGTACTACGCGTCATTCCTGCATTTCCGGCATGCTGATTCCCCCGATTATTGGCTCGGAAGCGTTGGATGTCGATCGCGCCGTCGTCTTACTACTAGTGCCTGAGTCCCTTCGTGAACATCCAAGCCGAACCGTGCCATCTTTTTACCCCCTGTTATTCAGTCTAAAATATGTATTTGCGAATTACTCGGTGCTGTTTTGAGTCTCTCAAACACCCCGACGATAAGTTAATGATCCGCGTTCCAAAATACTAGTACCGCGAGCAGCATCCACGGGCGCCCATCGAGAGTGCTTAGCCCGAGCCTCAGGCAACGAGCCCTTCTCGCGAGCATATCTCTCAGCCTGAACGGCAATTCTGGGCGCCGAGTCTCTCATACAGCATGGACGAGCGCTCATCCCGTAACTCGGAGCGTCACGTGCCCACGGCTGTTTCCTGTCTTGCGCTGCATCTAAAACATTTATGAGCACCACCTTCTTGTGTTGCTGAGGAACTTCACCGCCAGCCTCGGATCTGGACTGACGTGTGCGTTAGGGTTGCGAACTGACATTTACAGGTTTATAGTTTGTGTTGCAACCTATCGGCAAGGGGCGTTGCTCCTTTTGGCCCAACGTGAGAATGCATGATGGACTGAACCTAGAGTAATGATCCGGTCTAAGGGTGTGTCTTTCATTTTACTCTTGACTCTAAAATACTGCATATGCTAACAGAGCGACCGCTAACGCATGCATTAAAGTGAGAATATTAGTGATTGTAAGCAATTGGGTGAACGGGTTATGGGAATGCGTACACGAGACTAATAGGGCTCTCAGAAGTAACTAAAATTCGCGTACTTCCTCTCTAATAGGGCTGAACGAGCGGTTCTGAAAGCCCCAGTTCCGACCGTTTGGTTTTTAGACTGCCGAGGGCCGCGACAGGTGACACCAAGTGGCCCCCACGTCGACTGAGGCTTTGCTTGGCGGATCACATTCTCCGGGTCCTCCATATTTCATACTAACGGCCAACACGGTTGTGTTAAGTTGTTTTCAACGTGCCACTGACGCGGAATAGGAGATAACCGATCATGATTCTCAGATTCCCATACAATGAAAAGACACGTAGTCTTTCCGCCGACATGAAGCAACACAGTAATCAGGTTCATCAAAACTGCTGGAATCAGGAACGAGTGAGCTGGTAGAACGTTTTACACGGATACACCCAACCAGTGAGCGCGGGAACGACTACGTTTATTCCTGATAGTACGCGCTCCCTTTATTGGGGGGAGGGCCGTACGCAGATTAAATTGCACCGTGCTCGAGCCGAGTGGCGTAAGCTCTCTCCGCAATCCACAAGTCTGGCCGATGTCCATTCTGTTCTTCCGCTACACGTACGCCTCTAGAGCTAAGATTAGATTTTCCATGGGGCTTTGGGCATAGTGAGCGTTCTCGGGAGGTTCCTTCTAGACTCACTGCAGGAGCAGGAGTGATCGAAGCATGATGCACTCGTATTGAGAATCAAGAGCGGACTGCCTCGACGTAGGAACTTGTGGTGCCTAATTCTCTCCTGGAGACATAAGCTGGGTGTGGATACTGGCTATAGTCGAAAATTAAAGGTTACACCATCACAGCCACGTCAAACGCGGAGGGCGAATTGCCAGAATTTCCGTGTAGCATATGTACATGTCAGAATCCTGATCTAAGGAATAGTGCCTCATCTTGGTCAGGCGGTCACTACCCAGGCCGAATAATGAACTGATGGATCATAGAGGAGCAGGTGCTTCCGCCAGAACGTCATTATTCGAGGCAGGCGCGGTCAATCTGATGCGGACAAGTGAAAGCGGAGGATGTTCTCTACTCCATTGCACTGACAAGTATGTACGTAATATTGGCGTCTAACGCGTGAACCGACACTCCGAAAACAATTCCCACCCATTGATGTTCAATGGTTGATTTTACAAACAATCGTCGCTGTGAGGAGACTAATTCGGATATCCGGGCAGAGAAAGGAGTATTAGGGGTCTCACTCTCGTTTTTCTCTAACCCTTAGTCCTAGTACGGGCCAACCCTTGCGCTTTTTCAAATCCAGTTACATATACCCACCCCGTCCATGATGGTCAAATAAAGATGCGGTAGCATTGCCATAAGGACCATCAGTAGCTGCAGTGCGCAGGTGACCATTAGGGTCAACAACACTGATTATTGGCGTGGTGCAGTTGGGTCGGGGTGCTGGAAGCATACGAACCTACACGTGGCGAGCATTGACAGTAAGATCGTAGTGACCCTCTTGGTCTCGAAGAGATTTGTGCAAGCGACAACCCATAGGAACAAATATTTAGTGAAAAAAGTCTCCATGTCAACAATCACGCGCATCCCACTAAGAAGGATGTGAGGCTTATAACTCCGTACGATTTCCACGTTACCAATCGCTTGACCATGATAAGGTGAGCTTAGCTGCATTACACATATGGAGTCTAGTCTGCACGGTCTTGCTTGGACCTCTCAAAAGCTCCTCAGGTCGAAGCGTACGTACGTTTCGAGGAAACTCATTTTCGTACTTAGCAATGCGCTGACCACGTGTTCGGGGTAACTAAGTTCGAAGGTAATTAACGTCCCATTCTTGGTGATGATACGTAGGGGGGTCCTGCGTCGAGAAAAAACAGCGCATTCGCCCGCCGTGCCGGAGAACTGGCCTAAGACCTAAATGCCGCTGAGGCCTGACAACAGGAAAAAGAATTGTTTAAATCTGGAGTCACATTGCTGTACTCTACGGATATAGCTAAAGTATTGCGAGAGTAGCCGAGTCATGAGAGTGAGGAGCGCTATGCCGCTTGGGGCATGTGTATGCACATCCGTGACGCCAGCCGAAGCCTCTGTAACACAATGCGGCGGCGGATAGAATACCATGCAACCCAGCCAGGCAAGTAGTTCACATTTCCAAATAGTTAAAGGGGACAGTTGCACACGAGCCAACGGCTTCCGTCGGTCAGTGGCTTTCGTAAGGAGCTGTTCTGTAACTTAACCTGGTTCTCGTCGCGGAGACTCGGAGTTGTGTCCGCCAACGCTATTCAGCTACAATTCGGCACCATCTAATTACAGAGCACAACCCGCCTGGAGGTGAGACTTACTATCTACTTACTACGTGTACTATACGATGCAGGCATCGGTTCGAGGGCTATAGTTCCGCGTGCACTGTTGGATCGGCCGGGTTCAGACTGTGTTCTGATCGCTTCGTTTTTGCACGTGACAGATCCTTCTCATGCATGTCCCTAGCTGATAGGCATCAATTTAGTAGGGTGCCCAGGACGCAGTCTTTCCGAATAATAGACTCTTGTTGGGGATGTCCAGGGTCTACGCTTGAATATGCCGCGCCCCACTCCCGCATGTGGAGGAGCTGGATCGTTAGCTATTAGTGGCCGGCCGAATACTGGTTGTGCCGACGATAAGGCAGACGGGGGTCGTGCAACTATTAACCGCAGGCCAAGGCATCCACGTGCTAAGACTTCGAGGCGAAGAGTGTAGGTCTTCCTCGAAGGTTCACATTCATACGGGGCCACGATCCCCCACTCGAAGGGTGCGGTGTAGCTTCCGCGTCATTCCTGTAACTGACAATGCAATGGGGGACGACCGAAGGCTAGCTTGACCTGGTCGGTGACAAACCCGGACGTATTAGAACCTGTCTACTAGAATTAGACCAGTTAGTACGCTGACAAAGGGCTCCTGGGGGTTTTTGGGGTCCCGCTGTTACAACAAGCGGGCTCCTGGAGTCCACCTTCAGCTTTATCCCTGGGTATGGGGCAGTGAGCCCTTCGTGTTACCCCGGCTAAAGCCTCCGGACTGAGCGCGTTACGATCTAATGCCTTCGCCTCCTGCGAGCACTAGCAAGGAGACTTCCAGATGTCGAGAAGATCGGCGCAGCTGGGCCAGGGTTAATGGTTTTAGGAAGGGAGAAAAGAGATTCTATGGAGAAGCCTAGCGCTCGAAAGTTTATACTTGGTGGAGTTCCATATCGGTGTCATTGACTGTTTTTAGAACCATCCTAACTCAATTAATCCTCCAATCGCATTGTATTTTGCCTACCGCCATAGATGCATTGACCTACTCCAGTTTGGCCTGTAGTACACTTTTTGTCATACTGTATAAGCTTCGCCGTCGTAAGGCGGGCGACTCGGACGTCTTTTTGGCGCCCGATATGTCCCCACTATAATGCGTTAAAACCGCTCAGTGTTCTTCAAACGTGCCTCCGGCCAACTAAGCGTTCGAGGGCCTAACAGTTTGGGATGCCGGGGCCACCGAACGTCTTTCTCCCACTTACATCCTAACGTGCTGGAGTCCCTACTAGCTTATGACGCTCGGCAGGGCGGAAGTCATCCCATGGGACAAAAACGATGATTGTGCCAGCGATAGCAGGCCGTTGGTCCTGTGCGTATTTCCGCGTTCAGGCCGTAACTTCGGTACGCTGAACAAACACTTTTGCTTAGCGACAGTTTGTCTGCGGTCCGTGTACGAGACCGAGATACTTATGTTCTGGATTTGTCTCCGGTAACCCCCTGTTAATCTCTCCCATCGCCTCTGTGCAGCCCCAGACCCGTGCGAAGTACTGGCAGAGCGTCAGCTTTAAGTCAAGCTCTGGTTATTCCTTAAGGATATTTCAAGCAGCGGACTAGACGGAGCAGAGGATAATTTCGTGCACACTTGGCCCCCCTCGTAATGAGCGAGTCCGCTGGCCCGCTAACTTAAACGTGTTAGACCACATGGGCCTGCTACTACCGAACCAAGCAGGAGTTCATGTCTTCCAAGGTGAGCACGGGCCTTCGGAGCTACAGTAAAGTACGAAGCATGCCAAGCACTCATCTATAGCAATCTGATACGCTCCACTGCCATCTCACAAGGCTTGAAAGAGGCCGTGTAACACATCGGGATAGGTATTGTCACAGACACATTGACCCCGGCGTGGTTTGGCACGATAACCTTCGCAAGCTTTATGTCCTGCCGGATCCGAAACGTCCAATTACGGAGTCTCAACAGCTCCCCCCCCAGGTGTCTGTAGTGCGAGAATCGCCCATGTTTTTGTGAGAGGTGGCACCTCTTAGGTAATCGTTACGTTCGGCGATACAGCAGGACAACGTTTCTAGAGTCTGAAAGGCCCTCGTGAACTTGAACGGTACTTGAACGGACCGGAATCGTTTCAGCGCAAATCTGTCAGGCTAATTTCACGAATAGCATCTCCCCCATAGCTCCTTGTGGAAGTTGGCACGAGGGTTGGCGTAGTGAGGTACACCCATTAAGCGGCGCTGCTAGCAGCTAGATCTGTATGGCCCAGCCCGAACTTGCTAAGAGTTGGGTAAGCTTTATGACCGATGTAGTCCCCTCGGAAGGCCCATTCGCAATGGAGGAAATAGTCTCTTCGTTGCTGATTATTTCTGTCCGAGAACAATGCGGACACCTACGTCGGGAATCCACAATTCTGGCGAGCAAGGCGCCGGTGAGGTATTCTACTCTCTATCCGCCCTATACCTACGCTTCCGTCCGGTGTAGGGTATTCATAGCGATAACTGTGGCGGCGCTCCAGTGTCTCTATCGGGCCCGAACCTCATCGGGTCGAGAAGATCCAACGTACGCACACGCATCACCACGGCACAAGTGAGGACGAACGCTCGGGTGCATTTGTGCCGGAACAGCAGACGCCCTAATTACAGCCATTTCGTAGTCTGCATGACCTTAGGATATAGTTTAGTAGGAGACGTATCTATTCTGTACTGGTTATGGATGGGTATCGTCTAATCGTAACCCTAAACGGATACATTGCTAAGAATATGTTTCCGATGAGGGTCCTCCATTATAAATGGCTTAGCTTGACCGACCTGCTGCCCGATCTGCTTAGAGTTGTCACATGCCTCAACTGCGAGTTTTAGCCCTCCGGGACTTGAGATGAAATACGCGAGCGGGGATCGCCAGTAGCCCTACTCTAGACAATCCCCTGCGCCAGAAGTGGAGCTGCAAGGCTCGCAAGGCTTATTGCCAGGGAGGTATACATAAACTCGAAACATTGCGTATGATGCAGCCGTCCTGCGCCCTCGGGGGCGTAAGGACACTTCCCTGCTTCCCTCCGTATTTAGCTCACATAAGATCGCGCGACGGGGTATCAATCTTGGTTGGGGATGATGTATTGAGTCCCGGCTTTCGTTGTCCAGCCACTTGAAAAGCCTGTAACCGTACTCGCTATATCAAACGCCCTCTACTTGTAAAATATCACATTTAAATAAAGGCGGCCATCGGGCTACACACGGTAAAAGCAGAAAAACGTGAATATCCAGTAGCGCGACCAGTGCGCGACGCTCCCTTGCCATTATGCTGGGGGTCCCTTCGCAGTCACCCGTCAGTCAGTGGTACGCCCAGATAAAGTCTAAAGCAATCGTGGGTGGTAAATAATGGGTCACCCACAAAGGATTAGCACGCTAACCACTCCGGCTTGTTTCTACGGCGCAGAGGACTGAGGACCTTACCGGGAGACAGTGTGCTTCTGGTCGCTCCCCCCAGCCCAACGTATTGCTAGAGGAACGGTTGCCAGAGTCCACAGTGAAAGTAGTAACCAAAGATGTACCGTAGTATATAGTGTGTCCTGTCACCACTGCACAAGTCGACAAACGGCCAGGGCGTGTAAACGGGCGCACAGAGATCTTAGGAGCACAACAGTAATAGCAGAGTGTTATTGAAAAGCTTTTCGTAAGCTCGGTTTCCTGCACAGCGTGTTGCACGAGTATACCGGCGAAACGTAGGCTAGCTCAACTGCCCTGTTTCCTACATCTCATCCGGCATCCACCCGCAAAATCTGGGCGTTGGCGCGCTCCGTGGCTTACTGTTCTGCCCTTAGTGAAACCGACTACTCATAGTACAAATATCTCAGGTATACAATAAAATTCCGTACGCATAGATCATTGTGTGTCTTTTGATGCCCCCGGGCAATGATGGGAGTCGGCTCACACGTCTTGGAAATTGTCAATTTCTATTAAGGGACTAATGCGGAGCAGAAAAATTACCCTGGGGCCGACTCCTCAATGTACCCTGCCCCGTCCGTCAGATATGAGACCTTTATTGGTAGCTGGGTACAAAAGTGCGTTACAGTCGCTGCGCCCCGATGATTTCTTGCTAAGGCTAGGCTATCAAGGCACATGCACTGGCAGGCGCGCGTTCGGGAAGGTCACCTGCTCTGTGAATACATGCGCCTCGATCAGTCCTTTCTTTCCAGCCGGCATAGGATCTGTTGATTCATTCATGGGTTCAAAAATTCTAGATTTAGGACACAGGGTGCGGGACTAAAAGTATATTGACACGGTACACTTAGCGATAGATCGATGATACACTATCTGGGCT
		</sequence>
    <sequence><taxon idref="Location_1_3_0|33.124563325809575"/>
			TATGAACGTCACAGGGGACTAAGATATAAATGATGCTTTTGGCCTGTGCCTTATTCGTGTAGTTTTGACTAACCTTTTTGCAATTCTCGTAGCTTTATCTGTTAATCTCTGGATGAGTTGATTTAGTGGACGACCGTTCTGACCTCGATTGTATCCCAATAGCGGGAGTGGTATGAGTGTAGTTCGATGGTAACCCTACGACCACCCGCCCATCACGTCATTTTCCGCAAATGGTGCATGCCCCTCTCTGCACTGTCTAAATCGGACGTTATTACGCTCGGAATTCTGTTCGGGCTCAGCTGGATTGAGGAATACGCAGGGCTTAATACACAACAACACGGGTAGGTAAACTTTGGCCCTTGGGGAAAGTTTTAGGATCAGCGGCTCAGACACAACTCGGTCACTTGGTACGCTTATGTCGATGTGGACGTATCACGTTGCATCGGCTTTGATTTAGCTCTTGACCGTTAGTGCAACTTCGTATACGAAGCCCAGCCCTAGCCGAATAGAGCTCAAACAGAAACCTTGACTGCACATTGGTTAACCCAATCACCCGGCAGCGACCGCTCAAATGCACATATTTATCATGATAATTTCAGTTAGATCGGAAACCGACCTTTGTGTTTAACTTGATGGGGTACTTGATCTGATACCAATTGGCCTGAACATACCGGAATAGATGGCATCAAGCCTATGGGCAGTTCCGTTCCGCTAGGCTCATGACTTAGATTAACATTATTGTTAGATGATCCGTATTCAACCTCTTGTCTGCATGTGACCAGATATAGTCAGTTGCCTGTGATTTAATCTCGTATGAGATGGATTCAAGGCACTGTGGTTCTTGATTCTCGTTGTTGTAAAAGGGCCTCCGATCATACGCGTGGGCGTACACTCAATATGCAACTACCTCATTGACTCCTTTTTCGCCTGGTACTACTTCGTAATAGTACTTTTCATATAGTCGAGGGGTCCGCTTACAGATATCCACGATGGACCGAATCTGTCTTCCGGGTGTAATAATAGCTTCCGCCTAAAACAGGTCTACCGCAGGCCCTGCTCATCTAATTGGAAAATTGACGATGCGGGAGCCCATTCTGTGGTAGTATGGGTAGCCACTCATGGCACCTCGAATGAGAGGGGAAAACGCCGCCACGCGCGATGGAACTTAGAGCGACTGAGGCGATAGTAAGATGGTGCACTCTTTCGTCAGGGGTTCGTGTAAGCGCCGAGAGTTAGATGGTCGGGCTGGATATACGCCGCACATACTGCCGAATCGAATGCGTGTGGAAGACATTTTTTGAAGAAATGCTCTGGCCGGTTCCCTGGAAGTTGATTTTGCATTCAATGTAACAGCTGTGGTAGGAGGGGCACCTGGAGATCTCAGGGACGGGACCCTCTAAAAGTGGAAAGCAATGGTACGCAGTAGCAGTGTTCCGTTACTTGGGTAAGATTCATACTGTTGGCGAGTAATATAATATTGTGCGCGCCAGGAAAGTCCGTCAATTGGGACAAGTCATGCACCGGGCGCGGCCGTACCGGGCAGTGTGGCCTACTACCTTATTGACCTGCCACTAGTTGTCGGTGCTTTCGCTGCCGACCGAGTCACCGTAATAGGAGTAACTCCTACACAGGGAATATCATTTTATACAAAGCATGCTAGACAAGACGAGTGGAGTTAGACATTTACCCTCATGTGTCAGAGCGATCAACATTTACAAAGGCTACACTCCTTATGTCAGCTGGTCACCCTGCCTACTTGATTAAAAAACTTCCAGAGCTTGATGCTCGGGCCGCCGTTATGTCATGCCTCGGTTGATAGACTAGTATGGGACTACAACCAGAACTTTGGACACATTGAGAAGAGTCCCCCACGACTTCATCGGTTTCAGCCTCGCAATAATTATTACCGATTAACGGCTATCGCGCGCCTCTTCGTCATGCGGGCAAGTTCTGCAATTGGGGTGTATACATCGTCGAAAAATTCGAAAAGGTTTGGCATCCGACATTCAACCCCGCGCGTCTCCCAGGGAGGTGTACACATGAGGAGAGCAGAACGGATGAGAGGCTTCGTAACTAAAAGAGGACAGACTGCCTTATTTTGCCATTTCCTGGGATGAACTATACCTCGAAAAGGATCGTGGTGTCGGACTGCCGGTGGGGGGGTGATCGGTCGTCTAGATAGCAATTGGGAATATGTGGAAACCGGCTATCGCACCAGACAAGCGGAAAGTCGGAAAAATCCCTATTTTATAACCAGAGAGCATTTGCCGAGCGGTCAAGTTCTAGTTGGCCACTACAACATGCCTAATTTCTGACTCCGATTTCCAATGCGACGAACCCCGCCCGCTATTACAATGCAGCGAATCGTAAACTGCGAGTAGATGATGTCCCGGGCCCCGTATGTACTTTCGTGTTCTCTGACCGACGACACAATAGGAAGTTCTACCGTGTACAAGTTCCCCGCAGGTCGTGCAAACGCCTAGCCTGGATAAATCAATTGGAGATTTCCGCCATTCGCATTATAGTTCCCAACAGAAAGGAGAGATGCAGGTTTTATTACTGAAATGACTATGCCCATAGCCGTAGGGGTATGCCCAACTGCGTAAATTTGCATGACGTAATCTAATCATAACGTGTAGCATGCGTTTAATCACGGTTGGGCCAGAAACCTCGCTTTGATAATTGCGAACATCGTCCGATCATTGTCCCCGGTTCACAACCTTAGAAATGTTAAACGGGTAAACTATTACACACTGGGAGGTCATCAGTTACGCGAAAATAGTTCAGCCAGTTGACGACATAATACATAAACGCAAGCGCGTGATCATCGCCCTCCAACGTAGGTGCCCCTTTAGGTAGAAATATACTGAAAGCTCACATTTAATTTCACTCATACGTTACCATCATTACCGGTAAGAGAGAGACAACCTCGTGGAATGGTACTCGGGGGTAAATACTGGCATGATGTATGTATATGTGGGTTGTTGCTTGGGTCCTCCCCTAAAGCGCCTACTAAAATGTCGCGAGTGTTGCCTGCCCCAGGCTGCCACGCTTCAAAAATCTGCCCAGTCACCAGCGTTCACCGTAGAAATGCTGTAAGCTCGGGATCTTAACGTCCCCCCTCTACCACTTTCAAAAGTACTCCACTCTAGGAACGTGGACCCCTCTGGGACCTAGCACACCTAGCACGCATCATTTTACTCTGGGCCTCAACGGCCCCCGCTGCTCCGGGTTCACACTAACGGGCCTCGTACTAGACCCGTGGACCCGAGCTTCACGTCAACGGCTCCTACTGAGATTGCACGCAAGTCCAGAGATCACGATTCGCTTGGTGTCGACACCCTATAGTCCTGGTCCAAAGGTCGAGTACAAAGTTTTACAAGACATGCCGGCTGACAGGTTAGGTATCACTCGGGCCAGCTATATTGGTCCTAGGGCGATACCGGGCCCATCGGCTGCCGCCGGACGTGCGAAGTGTTAAGCGGTTACCTGCATCCCCGGTGCGGCACCTTCACAGAACTTGTGTTGTTGAGGTTCATAGTAAAGGGCGTAAGCCTGTCGATCCGCCTCAGCCCGATGGAATTATGCCGACTAATTGCGTATGGGACAGTTTGGTACATCCTGTTGGCCTGTCTATGCGCCATAGTTGGTGTTGTTGTCAAAATGGAATAACTATCTAAGGTACAGCACTTACCGCAATACCATGCAGTAGACCTTACCAGCAGTATGTACGTAGACTGCAGCATTATGAATCCTGCGTTTGAGAAGTCGGACTGCCTGGCTGTGAGGCATTGGCCGACATTCCTTGCATAGTCAATATCGGTGCAATTAGCGGTGGAGATCGATAAGTGCGCGAGGCGGTACTACGAATCGCCGCACACATGCTCTACGGTTGATATTCGTATAGAACAATTCGACGGGGTTCTTCCCTCGAATTTCTACCAGGTGTAATCGTCCACATGTCGAACGCATTTTGCAGCGTTCACAGACAGGTGCGTCCGAGATCAACCCCGTCTATAGATGCCAACCACGTGGGTCTATATACAGTTTTAAAAAACTTGAGAACTACAAATGCTCTAAATAGCACCGACGGTTAAGGCATTGTGACTAACATCGCACTGCCCGTGGACGGGCGTGCTTACGTCTATCATGTTTAGTAACAAATATAACCTCCTGAGATTTGGGGTGATTACATGGATCACCGTGACCTCCTGCTAACAAAATGACGAATCTGTTACTGAGAGCGTTTTTGCGGCGTAAAGTTTTCCTGCCCGATACGTGTTGTATTCGTTTTACACCTGGGCCCTACTTCACATGAGGGGACCAGCCAAAAAGGTAACGGCCCGCCAATAAACTGGTTAGGGGGACTGATCCGTGCTATTTACGATGCCCTTTGTTTCCCACAGTACCATCACCCGGCGAATGAGCTTCATTTTACGTAACTCCGTTTCATTGCTAAAACACCGCGCACGCTCAAGTATCCATTCTGCATTCACTAAGAACGTTTCCAGTTGTATAATTGCCATGATGGATGATACAAATCTGTCAAAAACGGCTCATCACGGACGTACAAAAGCTCATAGTTCCTATGTGTCGTCAACACAGTGGGGTGTAGAGTGATACCTAGCGTCCCATAAACTTGAGTCCGTTCCTGCCACACATCCCTTAATCTTGTTAAATTCCGCGTCACTCCGTTGTAACTATTGGCAGGACCGCCCACAGCGGTTGAAGCACATTGCAGAAGAGTTGGTCATCCGCACCACATACTGTGGGTCTTCCTCCAGAAGCCAGAGTTATATCACGCTCATGTAACCTCGAGCCTGAAGGCTTCAATTCTGCAAACACAGCGCGATCTCGCCACCGCCGCCCAGCTGTCCGTGGGAACTTCCGACTCTGCAGTTCACCCTCGTCCACCGGGCTGGACAACTAGTTAGTGGTAGGAGGATCGGCCCCTGTGTAACATATAAAACTGATATCTGACTAAACCTCTCAATCAGAACGAAGGCCAATGTCGCTCGGGTATTTCGTTTCTAGGATAAGTAGAGAGCAAGCTTCACGCCTACAATTTGAGGACCCATTTCTGCCTGCACACACCTTAACACGCATTTTAGCAGACAAATAATAGTGAGCTGTGCCCGGCCGCATGGTGGATACATGGCTCTCTGATTACTGAAGATCACACGTCCAATTCTGTCCCAAATGGCCCCAGCATCGACCATAGGGTCTGGCGGGCCGCGGATTTTAACTAACTGCGCCGTCTTGCCTAGCCACTTTGATCTTAGTGGATTAGCACGCGTCAGGAGTGTGTCCGATCACTGACTCTACTACAGAGCACTTTGAACCAAAAGAGGTACCGGGCCAATATGAGTTCAGATTCCACTTGATACAACTCCGTTCTTATTACCCGTGGCTTTTACTTGTGTGTATGACGGCTGCTTAGTTACGTTGACCGTGATAAGGAACACCTAATGTCGCTCCAAGGGCAAGTTGAACGCCTCGCCTTCGCCTCAAGTTGGATTGCGCGCTTCTTAGTAGCGAATTGATCGCGTATTGTGTGAGCCTATAGACAACTTAATTGGTACGTCGAGCTAGCAAACTACACATGGAGGGGAGACCTAGCCAGCAGGGGTCGACGTGCGTTTTATCGTGGCCCACCCATATGGTGCACGTTTGGATTCGTTCCCCACCTGGTATGTATTGAGGAATCAAGACACTTCATGGGGCCGGGAAGATGTATTGGAGATTTTCCAACGCAAATGCTGGTAACGAGTAGCCGAAACAGGCCCCTCCTCTCAAGTTTAACGTGACCATTGTTCTCTCTATGCCTCATACACGTCTGGTTTCCAATGAGAAGCAGAGTAGCGCTACACCCAAACAAGCATTAAGTCTGGCGACAGCAGCGCTATTGCCCCAAAAACTAGCTGACCTAGCATTAAGTCCCGTCGTCGGGACCCTTTGCTTCTTCGAATCGGAGAGGGTCCGTTTAATATAGTATCCCACTAGACACGCCGCGAGTAGATGGCACTTCAACTTCACTACTATCGCCATATGATACCGACAGAAGTCCCACTTAAGTATATTTTACCCTCAGAGTTGGGGGTGGAAGTGCTGGAAACGTTAGGCCACCAAAGAGTGGACTCGCTGTTCGAAACTGCAAAAGGACCCCAACGCCCACATAGGTGTTTGTCCTACTAGCACTACTGATCCATTATCCCCTGCCGACGTTTGTGGATTGAACGCACATTACGCAGCGAGGACAGGACTTTACAAGGTAAGTCTCTTTTGTACGTGGGCTTGTCATTAGCTATATCTTATGACCGGAGCGTGTAGGCGTCCACGGATATACACAGGTGGTTTATCAATATAACACCTCTCGACCTCTCTTGCTTCACACCGGGGCCACACGGAGCTCCCCTTGGAGTTTCAGGTCTACTCTAGGGTGGCCCCACTTTCAGTAATATATCGCCTGGCTTGGGATTGACCCTTACGAGCGATTCTCTATATCGTCCCGTTGGCGTGTCCTCCCCCTTGTATACGGCCAGGTTGGGCATCGACCTGCCTAGCTCTCCCATCAGAATTCTCCCCATGGAAATTGGCAAGCAAGTATGGAAATACGAAGAGTTCCTTAGCCTTAGTCAAGAGTAAAGTCCGCGGCGTACTACGCGTCATTCCTGCATTTCCGGCATGCTGATTCCCCCGATTATTGGCTCGGAAGCGTTGGATGTCGATCGCGCCGTCGTCTTACTACTAGTGCCTGAGTCCCTTCGTGAACATCCAAGCCGAACCGTGCCATCTTTTTACCCCCTGTTATTCAGTCCAAAATATGTATTTGCGAATTACTCGGTGCTGTTTTGAGTCTCTCAAACACCCCGACGATAAGTTAATGATCCGCGTTCCAAAATAATAGTACCGCGAGCAGCATCCACGGGCGCCCATCGAGAGTGCTTAGCCCGAGCCTCAGGCAACGAGCCCTTCTCGCGAGCATATCTCTCAGCCTGAACGGCAATTCTGGGCGCCGAGTCTCTCATACAGCATGGACGAGCGCTCATCCCGTAACTCGGAGCGTCACGTGCCCACGGCTGTTTCCTGTCTTGAGCTGCATTTAAAACATTTATGAGCACCACCTTCTTGTGTTGCTGAGGAACTTAACCGCCAGCCTCGGATCTGGACTGACGTGTGCGTTAGGGTTGCGAACTGACATTTACAGGCTTATAGTTTGTGTTGCAACCTATCGGCAAGGGGCGTTGCTCGTTTTGGCCCAACGTGAGAATGCATGATGGACTGAACCTAGAGTAATGATCCGGTCTAAGGGTGAGTCTTTCATTTTACTCTTGACTCTAAAATACCGCATATGCTAACAGATCGACCGCTAACGCATGCATTAAAGTGAGAATATTAGTGATTGTAAGCAATTGGGTGAACGGGTTATGGGAATGCGTACACGAGACTAATCGGGCTCTCAGAAGTAACTAAAATTCGCGTACTTCCTCTCTAATAGGGCTGAACGAGCTGTTCTGAAAGCCCCAGTTCCGACCGTTTGGTTTTTAGACTGCCGAGGGCCGCGACAGGTGGCACCAAGTGGCCCCCACGTCGACTGAGGCTTTGCTTGGCGGATCACATTCTCCGGGTCCTCCACATTTCATACTAACAGCCAACACGGTTGTGTTAAGTTGTTTTCAACGTGCCATTGACGCGGAATAGGAGATAACCGATCATGATTCTCAGATTCCCATACAATGAAAAGACACGTAGTCTTTCCGCCGACATGAAGCAACACAGTAATCAGGTTCATCAAGACTGCTGGAATCAGGAACGAGTGAGCTGGTAGAACGTTTTACACGGATACACCCAACCAGTGGGCGCGGGAACGACTACGTTTATTCCTGATAGTACGCGCTCCCTTTATTGGGGGGAGGGCCGTACGCAGATTAAATTGCACCGTGCTCGAGCCGAGTGGCGTAAGCTCTCTCCGCAATCCACAAGTCTGGCCGATGTCCATTCTGTTCTTCCGCTACACGTACGCCTCTAGAGCTAAGATTAGATTTTCCATGGGGCTTTGGGCATAGTGAGTGTTCTCGGGAGGTTCCTTCTAGACTCACTGCAGGAGCAGGAGTGATCGAAGCATGATGCACTCGTATTGAGAACCAAGAGCGGACTGCCTCGACGTAGGAACTTGTGGTGCCTAATTCTCTCCTGGAGACATAAGCTGGGTGTGGATACTGGCTATAGTCGAAAAGTAAAGGTTACACCATCACAGCCACGTCAAACGCGGAGGGCGAATTGCCAGAATTTCCGTGTAGCATATGTACATGTCAGAATCCTGATCTAAGGAATAGTGCCACATCTTGGTCGGGCGGTCACTACCCAGGCCGAATAATGAACTGATGGATCATAGAGGAGCAGGTGCTTCCGCCAGAACGTCATTATTCGAGGCAGGCGCGGTCAATCTGATGCGGACAAGTGAAAGCGGAGGATGCTCTCTACTCCATTGCACTGACAAGTATGTACGTAATATTGGCGTCTAACGCGTGAACCGACACTCCGAAAACAATTCCCACCCATTGATGTTCAATGGTTGATTTTACAAACAATCGTCGCTGTGAGGAGACTAATTCGGATATCCGGGCAGAGAAAGGAGTATTAGGGGTCTCACTCTCGTTTTTCTCTAACCCTTAGTCCTAGTACGGGCCAACCCTTGCGCTTTTTCAAATCCAGTTACATATACCCACCCCGTCCATGATGGTCAAATAAAGATGCGGTAGCATTGCCATAGGGACCATCAGTAGCTGCAGTACGCAGGTGACCATTAGGGTCAACAACACTGATTATTGGCGTGGTGCGGTTGGGTCGGGGTGCTGGAAGCATACGAACCTACACGTGGCGAGCATTGACAGTAAGATCGTAGTGTCCCTCTTGGTCTCGAAGAGATTTGTGCAAGCGACAACCCATAGGAACAAATATTTAGTGAAAAAAGTCTCCATGTCAACAATCACGCGCATCCCACTAAGAAGGATGTGAGGCTTATAACTCCGTACGATTTCCACGTTACCAATTGCTTGGCCATGATAAGGTGAGCTTAGCTGCATTACACATATGGAGTCTAGTCTGCACGGTCTTGTTTGGACCTTTCAAAAGCTCCTCAGGTCGGAGCGTGCGTACGTTTCGAGGAAACTCATTTTCGTACTTAGCAATGCGCTGACCACGTGTTCGGGGTAACCAAGTTCTAAGGTAATTAACGTCCCATTCTTGGTGATGATACGTAGGGGGGTCCTGCGTCGAGAAAAAACAGCGCATTCGCCCGCCGTGCCGGAGAACTGGCCTAAGACCTAAATGCCGCTGAGGCCTGACAACAGGAAAAAGAATTGTTTAAATCTGGAGTCACATTGCTGTACTCTACGGATATAGCTAAAGTATTGCGAGACTAGCCGAGTCATGAGAGTGAGGAGCGCTATGCCGCTTGGGGCATGTGTATGCACATCCGTGACGCCAGCCGAAGCCTCTGTAACACAATGCGGCGGCGGATAGAATACCATGCAACCCAGCCAGGCAAGTAGTTCACATTTCCAAATAGTTAAAGGGGACAGTTGCACACGAGCCAACGGCTTCCGTCGGTCAGTGGCTTTCGTAAGGAGCTGTTCTGTAACTTAACCTGGTTCTCGTCTCGGAGACTCGGAGCTGTGTCCGCCAACGCTATTCAGCTACAATTCGGCACCATCTAATTACAGAGCACAACCCGCCTGGAGGTGAGACTTACTATCTACTTACTACGTGTACTATACGATGCAGGCATCGGTTCGAGGGCTATAGTTCCGCGTGCACTGTTGGATCGGCCGGGTTCAGACTGTGTTCTGATCGCTTCGTTTTTGCACGTGACAGATCCTTCTCATGCATGTCCTTAGCTGATAGGCATCAATTTAGTAGGGCGCCCAGGACGCAGTCTTTCCGAATAATAGGCTCTTGTTGGGGATGTCCGGGGTCTACGCTTGAATATGCCGCGCCCCACTCCCGCATGTGGAGGAGCTGGATCGTTAGCTATTAGTGGCCGGCCGAATACTGGTTGTGCCGACGATAAGGCAGACGGGGGTCGTGCAACTATTAACCGCAGGCCAAAGCATCCACGTGCTAAGACTTTGAGGCGAAGAGTGTAGGTCTTCCTCGAAGGTTCACATTCATACGAGGACACGATCCCCCACTCGAAGGGTGCGGTGTAGCTTCCGCGTCATTCCTGTAACTGACAATGCAATGGGGGACGACCGAAGGCTAGCTTGACCTGGTCGGTGACAAACCCGGACGTATTAGAACCTGTCTACTAGAATTAGACCAGTTAGTACGCTGACAAAGGGCTCCTGGGGGTTTTTGGGGTCCCGCTGTTACAACAAGCGGGCTCCTGGAGTCCACCTCCAGCTTTATCTCTGGGTATGGGGCAGTGAGCCCTTCGTGTTACCCCGGCTAAAGCCTCCGGACTGAGCGCGTTACGATCTAATGCCTTCGCCTCCTGCGAGCACTAGCAAGGAGACTTCCAGAGGTCGAGAAGATCGGCGCAGCTGGGCCAGGGTTAATGGTTTTAGGAAGGGAGAAAAGAGATTCTATGGAGAAGCCTAGCGCTCGAAAGTTTATACTTGGTGGAGTTCCATATCGGTGTCATTGACTGTTTTTAGAACCATCCTAACTCAATTAATCCTCCAATCGCATTGTATTTTGCCTACCGCCATAGATGCATTGACCTACTCCAGTTTGGCCTGCAGTACACTTTTTGTCATGCTGTATAAGCTTCGCCGTCGTAAGGCGGGCGACTCGGACGTCTTTTTGGCGCCCGATATGTCCCCACTATAATGCGTTAAAACCGCTCAGTGTTCTTCAAACGTGCCTCCGGCCAACTAAGCCTTCGAGGGCCTAACAGTTTGGGATGCCGGGGCCACCGAACGTCTTTCTCCCACTTACATCCTAACGTGCTGGAGTCCCTACTAGCTTATGACGCTCGGCAGGGCGGAAGTCATCCCATGGGACAAAAACGATGATTGTGCCAGCGATAGCAGGCCGTTGGTCCTGTGCGTATTTCCGCGTTCAGGCCGTAACTTCTGTACGCTGAACAAACACTTTTGCTTAGCGACAGTTTGTCTGCGGTCCGTGTACGAGGCCGAGATACGTATGTTCTGGATTTGTCTCCGGTAACCCCCTGTTAATCTCTCCCATCGCCTCTGTGCAGCCCCAGACCCGTGCGAAGTACTGGAAGAGCGTCAGCTTTAAGTCAAGCTCTGGTTATTCCTTAAGGATATTTCAAGCAGCGGACTAGACGGAGCAGAGGATAATTTCGTGCACACTTGGCCCCCCTCGTAATGAGCGAGTCGGCTGGCCCGCTAACTTAAACGTGTTAGACCACATGGGCCTGCTACTACCGAACCAAGCCGGAGTTCATGTCTTCCAAGGTGAGCACGGGCCTTCGGAGCTACAGTAAAGTACGAAACATGCCAAGCACTCATCTATAGCAATCTGATACGCTCCACTGCCATCTCACAAGGCTTGAAAGAGGCCGTGTAACACATCGGGATAGGTATTGTCACAGACACATTGACCCCGGCGTGGTTTCGTACGATAACCTTCGCAAGCTTTATGTCCTGCCGGATCCGAAACGTCCAATTACGGAGTCTCAGCAGCTCCCCCCTCAGTTGTCTGTAGTGCGAGAATCGCCCATGTTTTTGTGAGAGGTGGCACCTCTTAGGTAATCGTTACGTTCAGCGATACAGCAGGACAACGTTTCTAGAGTCTGAAAGGCCCTCGTGAACTTGAACGGTACTTGAACGGACCGGAATCGTTTCAGCGCAAATCTGTCAGGCTAATTTCACGAATAGCATCTCCCCCATAGCTCCTTGTGGAAGTTGGCACGAAGGTTGGCGTAGTGAGATACACCCATTAAGCGGCGCTGCCAGCAGCTAGATCTGTATGGCCCAGCCCGAACTTGCTGAGAGTTGGGTAAGCTTTATGACCGATGTAGTCCCCTCGGAAGGCTCATTCGCAATGGAGGAAATAGTCTCTTCGTTGCTGATTATTTCTGTCCGAGAACAATGCGGACACCTACGTCAGGAATCCACAATTCTGGCGAGCAAGGCGCCGGTGAGGTATTCTACTCTCTATCCGCCCTATACCTACGCTTCCGTCCGGTGTAGGGTATTCATAGCGATAACTGTGGCGGCGCTCCAGTGTCTCTATCGGGCCCGAACCTCATAGGGTCGAGAAGATCCAACGTACGCACACGCACCACCACGGCACAAGTGAGGACGAACGCTCGGGTGCATTTGTGCCGGAACAGCAGACGCCCTAATTACAGCCATTTCGTAGTCTGCATGACCTTAGGATATAGTTTAGTAGGAGACGTATCTATTCTGTACTGGTTATGGATGGGTATCGTCTAATCGTAACCCTAAACGGATACATTGCTAAGAATATGTTTCCGATGAGGGTCCTCCATTATAAATGGCTTAGCTTGACCGACCTGCTGCCCGATCTGCTTAGAGTTGTCACATGCCTCAACTGCGAGTTCTAGCCCTCCGGGACTTGAGATGAAATACGCGAGCGGGGATCGCCAGTAGCCCTACTCTAGACAATCCCCTGCGCCAGAAGTGGAGCTCCAAGGCTCGCAAGGCTTATTGCCAGGGAGGTATACATAAACTCGAAACATTGCGTATGCTGCAGCCGTCCTGCGCCCTCGGGGGCGTAAGGACACTTCCCTGCTTCCCTCCGTATTTAGCTCACATAAGATCGCGCGACGGGGTATCAATCTTGGTTGGGGATGATGTATTGAGTCCCGGCTTTCGTTGTCCAGCCACTTGAAAAGCCTGTAACCGTACTCGCTATATCAAACGCCCTCTACTTGTAAAATATCACATTTAAATAAAGGCGGCCATCGGGCCACACACGGTAAAAGCAGAAAAACGTGAATATCCAGTAGCGCGACCAGTGCGCGACGCGCCCTTGCCATTATGCTGGGGGTCCCTTCGCAGCCACCCGTCAGTCAGTGGTACGCCCAGATAAAGTCTAAAGCAATCGTGGGCGGTAAATAATGGGTCACCCACAAAGGATTAGCACGCTAACCACTCCGGCTTGTTTCTACGGCGCAGAGGACTGAGGACCTTACCGGGAGACAGTGTGCTTCTGGTCGCTCCCCCCAGCCCAACGTATTGCTAGAGGAACGGTTGCCAGAGTCCACAGTGAAAGTGGTAACCAAAGATGTACCGTAGTATATAGTGTCTCCTGTCGCCACTGCACAAGTCGACAAACGGCCAGGGCGTGTAAACGGGCGCACAGAGATCATAGGAGCACAACAGTAATAGCAGAGTGTTATTGAAAAGCTTTTCGTAAGCTCGGTTTCCTGCACAGCGTGTTGCACGAATATACCGGCGAAACGTAGGCTAGCTCAACTGCCCTGTTTCCTACATCTCATCCGGCATCCACCCGCAAAATCTGGGCGTTGGCGCGCTCCGTGGCTTACTGTTCTGCCCTTAGTGAAACCGACTACTCATAGTACAAATATCTCAGGTATACAATAAAATTCCGTACGCATAGATCATTGTGTGTCTTTTGATGCCCCCGGGCAATGATGGGAGTCGGCTCACACGTCTTGGAAATTATCAATTTCTATTAAGGGACTAATGCGGAGCAGAAAAATTACCCTGGGGCCGACTCCTCAATGTACCCTGCCCCGTCCGTCAGATATGAGACTTTTATTGGTAGCTGGGTACAAAAGTGCGTTACAGTCGCTACGCCCCGGTGATTTCTTGCTAAGGCCAGGCTATCAAGGCACATTCACTGGCAGGCGCGCGTTCGGGAAGGTCACCTGCTCTGTGAATACATGCGTCTCGATCAGTCCTTTCTTACCAGCCGGCATAGGATCTGTTGATTCATTCATGGGTTCAAAAATTCTAGATTTAGGACACAGGGTGCGGGACTAAAAGTATATTGACACGGTACACTTGGCGATATATCGATGATACACTATCTGGGCT
		</sequence>
    <sequence><taxon idref="Location_0_1_0|20.919036717378173"/>
			TATGAACGTCACAGGGGACTAAGATATAAATGATGCTTTTGGCCTGTGCCTTATTCGTGTAGTTTTGACTAATCTTTTTGCAATTCTCGTAGCTTTATCTGTTAATCTCTGGATGAGTTGATTTAGTGGACGACCGTTCTGACCTCGATTGTATCCCAATAGCGGGAGTGGTATGAGTGTAGCTCGATGGTAACCCTACGACCACCCGCCCATCACGTCATTTTCCGCAAATGGTGCATGCCCCTCTCTGCACTGTCTAAATCGGACGTTATTACGCTCGGAAATCTGTTCGGGCTCAGCTGGATTGAGGAATACGCAGGGCTTAATACACAACAACACGGGTATGTAAACTTTGGCCCTTGGGGAAAGTTTTAGGATCAGCGGCTCAGACACAACTCGGTCACTTGGTACGCTTATGTCGATGTGGACGTATCACGTTGCATCGGCTTTGATTTAGCTCTTGACCGTTAGTGCAACTTCGTATACGAATCCCAGCCCTAGCCGAATAGAGCTCAAACAGAAACCTTGACTGCACATTGATTAACCCAATCACCCGGCAGCGACCGCTCAAATGCACATATTTATCATGATAATTTCAGTTAGATCGGAAACCGACCTTTGTGTTTAACTTGATGGGGTACTTGATCTGATACCAATTGGCCTGAACATACCGGAATAGATGGCATCAAGCCTATGGGCAGTTCCGTTCCGCTAGGCTCATGACTTAGATTAACTTTATTGTTAGATGATCCGTACTCAACCTCTGGTCTGCATGTGACCAGATATAGTCAGTTGCCTGTGATTTAATCTCGTATGAGATGGATTCAAGGCACTGTGGTTCTTGATTCTCGTTGTTGTAAAAGGGCCTCCGATCATACGCGTGGGCGTACACTCAATATGCAACTACCTCATTGACTCCTTTTTCGCCTGGTACTACTTCGTAATAGTACTTTTCATATAGTCGAGGGGTGCGCTTACAGATATCCACAATGGACCGAATCTGTCTTCCGGGTGTAATAATAGCTTCCGCCTAAAACAGGTCTACCGCAGGCCCTGCTCATCTAATTGGAAAATTGACGATGCGGGAGCCCATTCTGTGGTAGTATGGGTAGCCACTCAATGCACCTCGAATGAGAGGGGAAAACGCCGCCACGCGCGATGGAACTTAGAGCGACTGAGGCGATAGTAAGATGGTGCACTCTTTCGTCAGGGGTTCGAGTAAGCGCCGAGAGTTAGATGGTCGGGCTGGATATACGCCGCACATACTGCCGAATCGAATGCGTGTGGAAGACATTTTTTGTAGAAATGCTCTGGCCGGTTCCCTGGAAGTTGATTTTGCATTCAATGTAACAGCTGTGGTAGGAGGGGCGCCTGGAGATCTCAGGGACGGGACCCTCTAAAAGTGGAAAGCAATGGTACGCAGTAGCAGTGTTCCGTTACTTGGGTAAGAATCATACCGTTGGCGAGTAATATAATATTGTGCACGCCAGGAAAGTCCGTCAATTGGGACAAGTCTTGCACCGGGCGGGGCCGTACCGGGCAGTGTGGCCTACTACCTTATTGATCTGCCACTAGTTGTCGGTGCTTTCGTTGCCGACCGAGTCACCGTAATAGGAGTAACTCCTACACAGGGAATATCATTTTATACAAAGCATGCTAGACAAGAAGATTGGAGTTAGACATTTACCCTCATGTGTCAGAGCGATCAACATTTACAAAGGCTACACTCCTTATGTCAGCTGGTCACCCTGCCTACTTGATTAAAAAACTTCCAGAGCTTGATGCTCGGGCCGCCGTTATGTCATGCCTCGGTTGATAGACTAGTATGGGACTACAACCAGAACTTTGGACACATTAAGAAGAGTCCCCCACGACTTCATCGGTTTCAGCCTCGCAATAATTATTACCGATTAACGGCTATCGCGCGCCTCTTCGTCATGCGGGCAAGTTCTGCAATTAGGGTGTATACATCGTCGAAAAACTCGAAAAGGTTTGGCACCCGACATTCAACCCCGCGCGTCTCCCAGGGAGGTGTACACATGAGGAGAGCAGAAGGGATGAGAGGCTTCGTAACTACAAGAGGACAGACTGCCTTATTTTGCCATTTCCTGTGATGAACTATACCTCGAAAAGGATCGTGGGGTCGGACTGCCGGTGGGGGGGTGATCGGTCGTCTAGATAGCAATTGGGAATATGTAGAAACCGGCTATCGCACCAGACAAGCGGAAAGTCGGAAAAATCCCTATTTTATAACCAGAGAGCATTTGCCGAGCGGTCAAGTTCTAGTTGGCCACTACAACATGCCTAATTTCTGACTCCGACTTCCAATGCGACGAACCCCGCCCGCTATTACAATGCAGCGAATCGTAAACTGCGAGTAGATGATGTCCCGGGCCCCGTATGTACTTTCGTGTTCTCTGACCGACGACACAATAGGGAGTTCTACCGTGTACAAGCACCCCGCAGGTCGGGCAAACGCCTAGCCTGGATAAATCAACTGGAGATTTCCGCCATTCGTATTATAGTTCCCAACAGAAAGGAGAGATGCAGGTTTTATTACTGAAATAACTATGCCCATAGCCGTAGGGGTATGCCCAACAGCGTAAATTTGCATGACGTAATCTAATCATAACGTGTAGCATGCGTCTAATCACGGTTGGGCCAGAACCCCCGCTTTGATAATTGCGAACATCGTCCGATCATTGTCCCCGGTTCACAACCTTAGAATTGTTAAACGGGTAAACTATTACACACTGGGAGGTCATCAGTTACGCGAAAATAGTTCAGCCAGTTGACGACATAATACATAAACGCAAGCGCGTGATCATCGCCCTCCAACGTAGGTGCCCCTTTAGGTAGAAAGATACTGAAAGCTCACATTTAATTTCACTCATACGTTACCATCATTACCGGTAAGAGAGAGACAACCTCGTGGAATGGTCCTCGGGGGTAAATACCGGCATGATGTATGTATATGTGGGTTGTTGCTTGGGTCCTCCCCTAAAGCGCCTACTAAAATGTCGCGAATGTTGCCTGCCCCAGGCTGCCACGCTTCAAAAATCTGCCCAGTCACCAGCGTTCACCGTAGGAATGCTGTAAGCTCGGGATCTTAACGTCCCCCCTCTACCACTTTCAAAAGTACTCCACTCTAGGAACGTGGACCCCTCTGGGACCTAGCACACCTAGCACGCATCATTTTACTCTCGGCCTCAACGGCCCCCGCTGCTCCGGGTTCACACTAACGGGCCTCGTATTAGACCCGTGGACCCGAGCTTCACGTCAACGCCTCCTACTGAGATTGCACGCAAGTCCAGAGATCACGATTCGCTTGGTGTCGACACCCTATAGTCCTGGTCCAAAGGTCGAGTACAAAGTTTTACAAGACATGCCGGCTGACAGGTTAGGTATCACTCGGGCCAGCTATATTGGTCCTAGGGCGATACCGGGGCCACCGGCTGCCGCCGGACGTGCGAAGTGTTAAGCGGTTACCTGCATCCCCGGTGCGGCACCTTCACAGAACTTGTGTTGTTGAGGTTCATAGTAAAGGGCGTAAGCCTGTCGATCCGCCTCAGCCCGATGGAATTATGCCGACTAATTGCGTATGGGACAGTTTGGTACATCCTGTTGGCCTGTCTATGTGCCATAGTTGGTGTTGTTGTCAAAATGGAATAACTATCTAAGGTACAGCACTTACCGCAATACCATGCAGTAGACCTTACCAGCAGTATGTACGGAGACTGTAGCATTATGAATCCTGCGTTTGAGAAGTCGGACTGCCTGGCTGTGAGGCATTGGCCGACATTCCTTGCATAGTCAATATCGGTGCAATTAGCGGTGGAGATCGATAAGTGCGCGAGGCGGTACTACGAATCGCCGCACACATGCTCTACGGTTGATATTCGTATAGAACAATTCGACGGGGTTCTTCCCTCGAATTTCTACCAGGTGTAATCGTCCACATGTCGAACGCATTTTGCAGCGTTCACAGACAGGTGCGTCCGAGATCAACCCCGTCTATAGATGCCAACCACGTGGGTCTATATACAGTTTTAAAAAACTTGAGAACTACAAATGCTCTAAGTAGCACCGACGGTTAAGGCATTGTGACTAACATCGCACTGCCCGTGGACGGGCGTGCTTACGTCTATCATGTTTAGTAACAAATATAACCTCCTGTGATTTGGGGTGATTACATGGATCACCGTGACGTCCTGCTAACAAAATGACGAATCTGTTACTGAGAGCGTTTTTGCGGCGTAAAGTTTTCCTGCCCGATACGTGTTGTATTCGTTTTACACCAGGGCCCTACTTCACATGAGGGGACCAGCCAGAAAGGTAACGGCCCGCCAATAAACTGGTTAGGGGGACTGATCCGTGCTATTTACGATGCCCTTTGTTTCCCACAGTACCATCACCCGGCGAATGAGCATCATTTTACGTAACTCCGTTTCATTGCTAAAACACCGCGCACGCTAAAGTATCCATTCTGCATTCACTAAGAACGTTTCCAGTTGTATAATTGCCATGTTGGATGATACAAATCTGTCAAAAACGGCTCATCACGGACGTACAAAAGCTCATAGCTCCTATGTGTCGTCAACACAGTGGGGTGTAGAGTGATACCTAGCGTCCCATAAACTTGAGTCCGTTCCTGCCACACATCCCTTAATCTTGTTAAATTCCGCGTCACTCCGTTGTAACTATTGGCAGGACCGCCCACAGCGGTTGAAGCACATTGCAGAAGAGTTGGTCATCCGCACCACATACTGTGGGTCTTCCTCCAGAAGCCAGGGTTATATCACGCTCATGTAACCTCGAGCCTGAAGGCTTCACTTCTGCAAACACCGCGCGATCTCGCCACCGCCGCCCAGCTGTCCGTGGGAAGTTCCGACTCTGCAGTTCACCCTCGTCCACCGGGCTGGACAACTAGTTAGTGGTAGGAGGATCGGCCCCTGTGTAACATATAAAACTGATATCTGACTAAACCTCTCAATCAGAACGAAGGCCAATGTCGCTCGGGTATTTCGTTTCTAGGATAAGTAGAGAGCAAGCTTCACGCCTACAATTTGAGGACCCATTTCTGCCTGCACACACCTTAACACGCATTTTAGCAGACAAATAATAGTGAGCTGTGCCCGGCCGCATGGTGGATACATGGCTCTCTGATTACTGAAGATCACACGTCCAATCCTGTCCCAAATGGCCCCAGCATCGACCATAGGGTCTGGCGGGCCGCGGATTTTAACTAACTGCGCCGTCTTGCCTAGCTACTTTGATCTTAGTGGATTAGCACGCGTCAGGAGTGTGTCCGATCACTGACTCTACTACAGAGCACTTTGAACCAAAAGAGGTACCGGGCCAATATGAGTTCAGATTCCACTTGGTACAACTCCGTTCTTATTACCCGTGGCTTTTACTTGGGTGTATGACGGCTGGTTAGTTACGTTGACCGTGATAAGGAACACCTAATGTCGCTCCAAGGGCAAGTTGAACGCCTCGCCTTCGCCTCAAGTTGGATTGCGCGCTTCTTAGTAGCGAATTGATCGCGTATTGTGTGAGCCTATAGACAACTTAATTGATGCGTCGAGCTAGCAAACTACACATGGAGGGGAGACCTAGCCAGGAGGGGTCGACGTGCGTTTTATCGTGGCCCACCCATATGGTGCACGTTTGGATTCGTTCCCCACCTGGTATGTATTGAGGAATCAAGACACTTCATGGGGCCGGGAAGATGTATTGGAGATTTTCCAACGCAAATGCTGGTAACGTGTAGCCGAAACAGGCCCCTCCTCTCAAGTTTAACGTGACCATTGTTCTCTCTATGCCTCATACACGTCTGGTTTCCAATGAGAAGCAGAGTAGCGCTACACCCAAACAAGCATTAAGTCTGGCGACAGCAGCGCTATTGCCCCAAAAACTAGCTGACCTAGCATTAAGTCCCGTCGTCGGGACCCTTTGCTTCTTCGAATCGGAGAGGGTCCGTTTAATATAGTATCCCACTAGACACGCCGCGAGTAGATGGCACTTCAACTTCACTACTATCGCCATATGATACCGACAGAAGTCCCACTTAAGTATATTTTACCCTCAGAGTTGGGGGTGGAAGTGCTGGAAACGTTAGGCAACCAAAGAGTGCACTCGCTGTTCGAAACTGCAAAAGGACCCCAACGCCCACATAGGTGTTTGTCCTACTAGCACTATTGATCCATTATCCCCTGCCGACGTTTGTGGATTGAACGCACATTACGCAGCGAGCACAGGACTTTACAAGGTAAGTCTTTTTTGTACGTGGGCTTGTCATTAGCTATATCTTATGACCGGAGCGTGTAGGCGTCCACGGATATACACAGGTGGTTTATCAATATAACACCTCTCGACCTCTCTTGCTTCACACCGGGGCCACACGGAACTCCCCTTGGAGTTTCAGGTCTACTCTGGGGTGGCCCCACTTTCAGTAATATATCGCCTGGCTTGGGATTGACCCTTACGAGCGATTCTCTATATGGTCCCGTTGGCGTGTCCTCCCCCTTGTATACGGCCAGGTTGGGCATCGACCTGCCTAGCTCTCCCATCAGAATTCTCTCCATGGAAATTGGCAAGCAAGTATGGAAATACGAAGAGTTCCTTAGCCTTAGTCAAGAGTAAAGTCCGCGGCGTACTACGCGTCATTCCTGCATTTCCGGCATGCTGATTCCCCCGATTATTGGCTCGGAAGCGCTGGATGTCGATCGCGCCGTCGTCTTACTACTAGTGCCTGAGTCCCTTCGTGAACATCCAAGCCGGACCGTGCCATCTTTTTACCCCCTGTTATTCAGTCTAAAATATGTATTTGCGAATTACTCGGTGCTGTTTTGAGTCTCTCAAACACCCCGACGATAAGTTAATGATCCGCGTTCCAAAATAATAGTACCGCGAGCAGTATCCACGGGCGCCCATCGAGAGTGCTTAGCCCGAGCCTCAGGCAACGAGCCCTTCTCGCGAGCATATCTCTCAGCCTGAACGGCAATTCTGGGCGCCGACTCTCTCATACAGCATGGACGAGCGCTCATCCCGTAACTCGGAGCGTCACGTGCCCACGGCTGTTTACTGTCTTGAGCTGCATTTAAAACATTTATGAGCACCACCTTCTTGTGTTGCTGAGGAACTTAACCGCCAGCCTCGGATCTGGACTGACGTGTGCGTTAGGGTTGCGAACTGACATTTACAGGTTTATAGTTTGTGTTGCAACCTATCGGCAAGGGGCGTTGCTCGTTTTGGCCCAACGTGAGAATGCATGATGGACTGAACCTAGAGTAATGATCCGGTCTAAGGGTGTGTCTTTCATTTTACTCTTGACTCTAAAATACTGCATATGCTAACAGATCGACCGCTAACGCATGCATTAAAGTGAGAATATTAGCGATTGTAAGCAATTGGGTGAACGGGTTATGGGAATGCGTACACGAGACTAATCGGGCTCTCAGAAGTAACTAAAATTCGCGTACTTCCTCTCTAATAGGGCTGAACGAGCTGTTCTGAAAGCCCCAGTTCCGACCGTTTGGTTTTTAGACTGCCGAGGGCCGCGACAGGTGGCACCAAGTGGCCCCCACGTCGACTGAGGCTTTGCTTGGCGGATCACATTCTCCGGGTCCTCCACATTTCATACTAACGGCCAACACGGTTGTGTTAAGTTGTTTTCAACGTGCCACTGACGCGGAATATGAGATAACCGATCATGATTCTCAGATTCCCATACAATGAAAAGACACGTAGTCTTTCCGCCGACATGAAGCAACACAGTAATCAGGTTCATCAAGACTGCTGGAATCAGGAACGAGTGAGCTGGTAGAACGTTTTACACGGATACACCCAACCAGTGTGCGCGGGAACGACTACGTTTATTCCTGATAGTACGCGCTCCCTTCATTGGGGGGAGGGCCTTACGCAGATTAAATTGCACCGTACTCGAGCCGAGTGGCGTAAGCTCTCTCTGCAATCCACAAGTCTGGCCGATGTCCATTCTGTTCTTCCGCTACACGTACGCCTATAGAGCTAAGATTAGATTTTCCATGGGGCTTTGGGCATAGTGAGTGTTCTCGGGAGGTTCCTTCTAGACTCACTGCAGGAGCAGGAGTGATCGAAGCATGATGCACTCGTATTGAGAACCAAGAGCGGACTGCCTCGACGTAGGAACTTGTGGTGCCTAATTCTCTCCTGGAGACATAAGCTGGGTGTGGATACTGGCTATAGTCGAAAATTAAAGGTTACACCATCACAGCCACGTCAAACGCGGAGGGCGAATAGCCAGAATTTCCGTGTAGCATATGTACATGTCAGAATCCTGATCTAAGGAATAGTGCCACATCTTGGTCAGGCGGTCACTACCCAGGCCGAAGAATGAACTGATGGATCATAGAGGAGCAGGTGCTTCCGCCAGAACGTCATTATTCGAGGCAGGCGCGGTCAATCTGATGCGGACAAGTGAAAGCGGAGGATGCTCTCTACTCCATTGCACTGACAAGTATGTACGTAATATTGGCGTCTAACGCGTGAACCGACACTCCGAAAACAATTCCCACCCATTGATGTTCAATGGTTGATTTTACAAACAATCTTCGCTGTGAGGAGACTAATTCGGATATCCGGGCAGAGAAAGGAGTATTAGGGGTCTCACTCTCATTTTTCTCTAACCCTTAGTCCTAGTACGGGCCAACCCTTGCGCTTTTTCAAATCCAGTTACATATACCCACCCCGTCCATGATGGTCAAATAAAGATGCGGTAGCATTACCATAAGGACCATAAGTAGCTGTAGTACGCAGGTGACCATTAGGGTCAACAACACTGATTATTGGCGTGGTGCGGTTGGGTCGGGGTGCTGGAAGCATACGAACCTACACGTGGCGAGCATTGACAGTAAGATCGTAGTGACCCTCTTGGTCTCGAAGAGATTTGTGCAAGCAACAACCCATAGGAACAAATATTTAGTGAAAAAAGTCTCCATGTCAACAATCACGCGCATCCCACTAAGAAGGATGTGAGGCTTATAACTCCGTACGATTTCCACGTTACCAATTGCTTGGCCATGATAAGGTGAGCTTAGCTGCATTACACATATGGAGTCTAGTCTGCACGGTCTTGCTTAGACCTTTCAAAAGCTCCTCGGGTCGGAGCGTGCGTACGTTTCGAGGAAACTCATTTTCGTACTTAGCAATGCGCTGACCACGTGTTCGGGGTAACCAAGTTCTAAGGTAATTAACGTCCCATTCTTGGTGATGATACGTAGGGGGGTCCTGCGTCGAGAAAAAACAGCGCATTCGCCCGCCGTGCCGGAGAACTGGCCTAAGACCTAAATGCCGCTGAGGCCTGACAACAGGAAAAAGAATTGTTTAAATCTGGAGTCACATTGCTGTACTCTACGGATATAGCTAAAGTATTGCGAGACTAGCCGAGTAATGAGAGTGAGGAGCGCTATGCCGCTTGGGGCATGTGTATGCACATCCGTGACGCCAGCCGAAGCCTTTGTAACACAATGCGGCGGCGGATAGAATACCATGCAACCCAGCCAGGCAAGTAGTTCACATTCCCAAATAGTTAAAGGGGACAGTTGCACACGAGCCAACGGCTTCCGTCGGTCAGTGGCTTTCGTAATGAGCTGTTCTGTAACTTAACCTGGTTCTCGTCTCGGAGACTCGGAGTTGTGTCCGCCAACGCTATTCAGCTACAATTCGGCACCATCTAATTACAGAGCACAACCCGCCTGGAGGTGAGACTTACTATCTACTTACTACGTGTACTATATGATGCAGGCATCGGTTCGAGGGCTATAGTTCCGCGTGCACTGTTGGATCGGCCGGGTTCAGACTGTGTTCTGATCGCTTCGTTTTTGCACGTGACAGATCCTTCTCATGCATGCCCTTAGCTGATAGGCATCAATTTAGTAAGGTGCCCAGGACGCAGTCTTTCCGAATAATAGACTCTTGTTGGGGATGTCCGGGGTCTACGCTTGAATATGCCGCGCCCCACTCCCGCATGTGGAGGAGCTGGATCGTTAGCTATTAGTGGCCGGCCGAATACTGGTTGTGCCGACGATAAGGCAGACGGGGGTCGTGCAACTATTAACCGCAGGCCAAGGCATCCACGCGCTAAGACTTCGAGGCGAAGAGTGTAGGTCTTCCTCGAAGGTTCACATTTATACGAGGACACGATCCCCCACTCGAAGGGTGCGGTGTAGCTTCCGCGTCATTCCTGTAACTGACAATGCAATGGGGGACGACCGAAGGCTAGCTTGACCTGGTCGGTGACAAACCCGGACGTATTAGAACCTGTCTACTAGAATTAGACCAGTTAGTACGCTGACAAAGGGCTCCTGGGGGTTTTTGGGGTCCCGCTGTTGCAACAAGCGGGCTTCTGGAGTCCACCTTCAGCTTTATCCCTGGGTATGGGGCAGTGAGCCCTTCGTGTTACCCCGGCTAAAGCCTCCGGACTGAGCACGTTACGATCTAATGCCTTCGCCTCCTGCGAGCACTAGCAAGGAGACTTCCAGAGGTCGAGAAGATCGGCGCAGCTGGGCCAGGGTTAATGGTTTTAGGAAGGGAGAAAAGAGATTCTATGGAGAAGCCTAGCGCTCGAAAGTTTATACTTGGTGGAGTTCCATATCGGTGTCATTGACTCTTTTTAGAACCATCCTAACTCAATTAATCCTCCAATCGCATTGTATTTTGCCTACCGCCATAGATGCATTGACCTACTCCAGTTTGGCCTGTAGTACACTTTTTGTCATACTGTATAAGCTTCGCCGTCGTAAGGCGGGCGACTCGGACGTCTTTTTGGCGCCCGATATGTCCCCACTATAATGCGTTAAAACCGCTCAGTGTTCTTCAAACGTGCCTCCGGCCAACTAAGCCTTTGAGGGCCTAACAGTTTGGGATGCCGGGGCCACCGAACGTCTTTCTCCCACTTACATCCTAACGTGCTGGAGTCCCTACTAACTTATGACGCTCGGCAGGGCGGAAGTCATCCCATGGGACAAAAACGATGCTTGTGCCAGCGATCGCAGGCCGTTGGTCCTGTGCGTATTTCCGCGTTCAGGCCGTAACTTCGGTACGCTGAACAAACACTTTTGCTTAGCGACAGTTTGTCTGCGGTCCGTGTACGAGGCCGAGATACGTCTGTTCTGGATTTGTCTCCGGTAACCCCCTGTTAATCTCTCCCATCGCCTCTGTGCAGCCCCAGACCCGTGCGAAGTACTGGCAGAGCGTCAGCTTTAAGTCAAGCTCTGGTTATTCCTTAAGGATATTTCAAGCAGCGGACTAGACGGAGCAGAGGATAATTTCGTGCACACTTGGCCCCCCTCGTAATGAGCGAGTCCGCTGGCCCGCTAACTTAAACGTGTTAGACCACATGGGCCTGCTACTACCGAACCAAGCAGGAGTTCATGTCTTCCAAGGTGAGCACGGGCCTTCGGAGCTACAGTAAAGTACGAAGCATGCCAAGCACTCATCTATAGCAATCTGATACGCTCCACTGCCATCTCACAAGGCTTGAAAGAGGCCGTGTAACACATCGGGATAGGTATTGTCACAGACACATTGACCCCGGCGTGGTTTCGTACGATAACCTTCGCAAGCTTTATGTCCTGCCGGATCCGAAATGTCCAATTACGGAGTCTCAGCAGCTCCCGCCCCAGGTGTCTGTAGTGCGAGAATCGCCCATGTTTTTGTGAGAGGTAGCACCTCTTAGGTAATCGTTACGTTCGGCGATACAGCAGGACAACGTTTCTAGAGTCTGAAAGGCCCTCGTGAACTTGAACGGTACTTGAACGGACCGGAATCGTTTCAGCGCAAATCTGTCAGGCTAATTTCACGAATAGCATCTCCCCCATAGCTCCTTGTGGAAGTTGGCACGAGGGTTGGCGTAGTGAGATACACCCATTAAGCGGCGCTGCTAGCAGCTAGATCTGTATGGCCCAGCCCGAACTTGCTGAGAGTTGGGTAAGCTTTATGACCGATGTAGTCCCCTCGGAAGGCTCATTCGCAATGGAGGAAATAGTCTCTTCGTTGCTGATTATTTCTGTCCGAGAACAATGCGGGCACCTACGTCAGGAATCCACAATTCTGGCGAGCAAGGCGCCGGTGAGGTATTCTACTCTCTATCCGCCCTATACCTACGCTTCCGTCCGGTGTAGGGTATTCATAGCGATAACTGTGGCGGCGCTCCAGTGTCTCTATCGGGCCCGAACCTCATCGGGTCGAAAAGATCCAACGTACGAACACGCACCACCACGGCACAAGTGAGGACGAACGCTCGGGTGCATTTGTGCCGGAACAGCAGACGCCCTAATTACAGCCATTTCGTAGTCTGCATGACCTTAGGATATAGTTTAGTAGGAGACGTATCTATTCTGTACTGGTTATGGATGGGTATCGTCTAATCGTAACCCTAAACGGATACATTGCTAAGAATATGTTTCCGATGAGGGTCCTCCATTATAAATGGCTTAGCTTGACCGACCTGCTGCCCGATCTGCTTAGAGTTGTCACATGCCTCAACTGCAAGTTCTAGCCCTCCGGGACTTGAGATGAAATACGCGAGCGGGGATCGCCAGTCGCCCTACTCTAGACAATCCCCTGCGCCAGAAGTGGAGCTCCAAGGCTCGCAAGGCTTATTGCCAGGGAGGTATACATAAACTCGAAACATTGCGTATGATGTAGCCGTCCTGCGCCCTCGGGGGCGTAAGGACACTTCCCTGCTTCCCTCCGTATTTAGCTCACATAAGATCGCGCGACGGGGTATCAATCTTGGTTGGGGATGATGTATTGAGTCCCGGCTTTTGTTGTCCAGCCACTTGAAAAGCCTGTAACCGTACTCGCTATATCAAACGCCCTCTACTTTTAAAATATCACATTTAAATAAAGGCAGCCATCGGGCTACACACGGTAAAAGCAGAAAAACGTGAATATCCAGTAGCGCGATCAGCGCGCGACGCGCCCTTGCCATTATGCTGGGGGTCCCTTCGCAGTCACCCGTCAGTCAGTGGTACGCCCAGATAATGTCTAATGCAATCGTGGGCGGTAAATAATGGGTCACCCACAAAGGATTAGCACGCTAACCACTCCGGCTTGTTTCTACGGCGCAGAGGACTGAGGACCTTACCGGGAGACAGTGTGCTTCTGGTCGCTCCCCCCAGCCCAACGTATTGCTAGAGGAACGGTTGCCAGAGTCCACAGTGAAAGTGGTAACCAAAGATGTACCGTCGTATATAGTGTCTCCTGTCGCCGCTGCACAAGTCGACAAACGGCCAGGGCGTGTAAACGGGCGCACAGAGATCTTAGGAGCACAACAGTAATAGCAGAGTGTTATTGAAAAGCTTTTCGTAAGCTCGGTTTCCTGCACAGCGTGTTGCACGAGTATACCGGCGAAACGTAGGCTAGCTCAACTGCCCTGTTTCCTACATCTCATCCGGCATCCACCCGCAAAATCTGGGTGTTGGCGCGCTCCGTGGCTTACTGTTCTGCCCTTAGTGAAACCGACTACTCATAGTACAAATATCTCAGGTATACAATAAAATTCCGTACGCATAGATCATTGTGTGTCTTTTGATGCCCCCGGGCAATGATGGGAGTCGGCTCACACGTCTTGGAAATTGTCAATTTCTATTAAGGGACTAATGCGGAGCAGAAAAATTACCCTGGGGCCGACTCCTCAATGTACCCTGCCCCGTCCGTCAGATATGAGACTTTTATTGGTAGCTGGGTACAAAAGTGCGTTACAGTCGCTGCGCCCCGATGATTTCTTGCTAAGGCCAGGCTATCAAGGCACATTCACTGGCAGGCGCGCGTTCGGGAAGGTCACCTGCTCTGTGAATACATGCGTCTCGATCAGTCCTTTCTTTCCAGCCGGCATAGGATCTGTTGATTCATTCATGGGTTCAAAAATTCTAGATTTAGGACACAGGGTGCGGGACTAAAAGTATATTGACACGGTACACTTGGCGATATATCGATGATACACTATCTGCGCT
		</sequence>
    <sequence><taxon idref="Location_0_2_0|32.534883277311536"/>
			TATGAACGTCACAGGGGACTAAGATATAAATGATGCTTTTGGCCTGTGCCTTATTCGTGTAGTTTTGACTAATCTTTTTGCAATTCTCGTAGCTTTATCTGTTAATCTCTGGATGAGTTGATTTAGTGGACGACCGTTCTGACCTCGGTTGTATCCCAATAGCGGGAGTGGTATGAGTGTAGCTCGATGGTAACCCTACGACCACCCGCCCATCACGTCATTTTCCGCAAATGGTGCATGCCTCTCTCTGCACTGTCTAAATCGGACGTTATTACGCTCGGAAATCTGTTCGGGCTCAGCTGGATTGAGGAATACGCAGGGCTTAATATACAACAATACGGGTATGTAAACTTTGGCCCTTGGGGAAAGTTTTAGGATCAGCGGCTCAGACACTACTCGGTCACTTGGTACGCTTATGTCGATGTGGACGTATCACGTTGCATCGGCTTTGATTTAGCTCTTGGCCGTTAGTGCAACTTCGTATACGAAGCCCAGCCCTAGCCGAATAGAGCTCAAACAGAAACCTTGACTGCACATTGGTTAACCCAATCACCCGGCAGCGACCGCTCAAATGCACATATTTATCATGATAATTTCAGTTAGATCGGAAACCGACCTTTGTGTTTAACTTGATGGGGTACTTGATCTGATACCAATTGGCCTGAACATACCGGAATAGATGGCATCAAGCCTATGGGCAGTTCCGTTCCGCTAGGCTCATGACTTAGATTAACTGTATTGTTAGATGATCCGTACTCAACCTCTGGTCTGCATGTGACCAGATATAGTCAGTTGCCTGTGATTTAATCTCGTATGAGATGGATTCAAGGCACTGTGGTTCTTGATTCTCGTTGTTGTAAAAGGGCCTCCGATCATACGCGTGGGCGTACACTCAATATGCAACTACCTCATCGACTCCTTTTTCGCCTGGTACTACTTCGTAATAGTACTTTTCATATGGTCGAGGGGTGCGCTTACAGATATCCACAATGGACCGAATCTGTCTTCCGGGTGTAATAATAGCTTCCGCCTAAAACAGGTCTACCGCAGGCCCTGCTCATCTAATTGGAAAATTGACGATGCGGGAGCCCATTCTGTGGTAGTATGGGTAGCCACTCAAGGCACCTCGAACGAGAGGGGAAAACGCCGCCACGCGCGATGGAACTTAGAGCGACTGAGGCGATAGTAAGATGGTGCACTCTTTCGTCAGGGGTTCGAGTAAGCGCCGAGAGTTAGATGGTCGGGCTGGATATACGCCGCACATACTGCCGAATCGAATGCGTGTGGAAGACATTTTTTGTAGAAATGCTCTGGCCGGTTCCCTGGAAGTTGATTTTGCATTCAATGTAACAGCTGTGGTAGGAGGGGCGCCTGGAGATCTCAGGGACGGGACCCTCTAAAAGTGGAAAGCAATGGTACGCAGTAGCAGTGTTCCGTTACTTGGGTAAGAATCATACTGTTGGCGAGTAATATAATATTGTGCACGCCAGGAAAGTCCGTCAATTGGGACAAGTCTTGCACCGGGCGGGGCCGTACCAGGCAGTGTGGCCTACTACCTTATTGATCTGCCACTAGTTGTCGGTGCTTTCGTTGCCGACCGAGTCACCGTAATAGGAGTAACTCCTACACAGGCAATATCATTTTGTACAAAGCATGCTAGACAAGAAGATTGGAGTTAGACATTTACCCTCATGTGTCAGAGCGATCAACATTTACAAAGGCTACACTCCTTATGTCAGCTGGTCACCCTGCCTACTTGATTAAAAAACTTCCAGAGCTTGATGCTCGGGCCGCCGTTATGTCATGCCTCGGTTGATAGACTAGTATGGGACTACAACCGGAACTTTGGACACATTAAGAAGAGTCCCCCACGACCTCATCGGTTTCAGCCTCGCAATAATTATTACCGATTAACGGCTATCGCGCGCCTCTTCGTCATGCGGGCAAGTTCTGCAATTAGGGTGTATACATCGTCGAAAAACTCGAAAAGGTTTGGCACCCGACATTCAACCCCGCGCGTCTCCCAGGGAGGTGTACACATGAGGAGAGCAGAAGGGATGAGAGGCTTCGTAACTACAAGAGGACAGACTGCCTTATTTTGCCATTTCCTGTGATGAACTATACCTCGAAAAGGATCGTGGGGTCGGACTGCCGGTGGGGGGGTGATCGGTCGTCTAGATAGCAATTGGGAATATGTAGAAACCGGCTATCGCACTAGACAAGCGGAAAGTCGGAAAAATCCCTATTTTATAACCAGAGAGCATTTGCCGAGCGGTCAAGTTCTAGTTGGCCACTACAACATGCCTAATTTCTGACTCCGACTTCCAATGCGACGAACCCCGCCCGCTATTACAATGCAGCGAATCGTAAACTGCGAGTAGATGAAGTCCCGGGCCCCGTATGTACTTTCGTGTTCTCTGACCGACGACACAATGGGGAGTTCTACCGTGTACAAGCACCCCGCAGGTCGGGCAAACGCCTAGCCTGGATAAATCAATTGGAGATTTCCGCCATTCGTATTTTAGTTCCCAACAGAAAGGAGAGATGCAGGTTTTATTACTGAAATAACTATGCCCATAGCCGTAGGGGTATGCCCAACAGCGTAAATTTGCATGACGTAATCTAATCATATCGTGTAGCATGCGTCTAATCACGGTTGGGCCAGAACCCCCGCTTTGATAATTGCGAACATCGTCCGATCATTGTCCCCGGTTCACAACCTTAGAAATGTTAAACGGGTAAACTATTACACACTGGGAGGTCATCAGTTACGCGAAAATAGTTCAGCCAGTTGACGACATAATACATAAACGCAAGCGCGTGATCATCGCCCTCCAACGTGGGTGCCCCTTTAGGTAGAAAGATACTGAAAGCTCACATTTAATTTCACTCATACGTTACCATCATTACCGGTAAGAGAGAGACAACCTCGTGGAATGGTCCTCGGGGGTAAATACCGGCATGATGTATGTGTATGTGGGTTGTTGCTTGGGTCCTCCCCTAAAGCGCCTACTAAAATGTCGCGAATGTTGCCTGCCCCAGGCTGCCACGCTTCAAAAATCTGCCCAGTCACCAGCGTTCACCGTAGGAATGCTGTAAGCTCGGGATCTTAACGTCCCCCCTCTACCACTTTCAAAAGTACTCCACTCTAGGAACGTGGACCCCTCTGGGACCTAGCACACCTAGCACGCATCATTTTACTCTCGGCCTCAACGGCCCCCGCTGCTCCGGGTTCACACTAACGGGCCTCGTATTAGACCCGTGGACCCGAGCTTCACGTCAACGCCTCCTACTGAGATTGCACGCAAGTCCAGAGATCACGATTCGCTTGGTGTCGACACCCTATAGTCCTGGTCCAAAGGTCGAGTACAAAGTTTTACAAGACATGCCGGCTGACAGGTTAGGTATCACTCGGGCCAGCTATATTGGTCCTAGGGCGATACCGGGGCCACCGGCTGCCGCCGGACGTGCGAAGTGTTAAGCGGTTACCTGCATCCCCGGTGCGGCACCTTCACAGAACTTGTGTTGTTGAGGTTCATAGTAAAGGGCGTAAGCCTGTCGATCCGCCTCAGCCCGATGGAATTATGCCGACTAATTGCGTATGGGACAATTTGGTACATCCTGTTGGCCTGTCTATGTGCCATAGTTGGTGTTGTCGTCAAAATGGAATAACTATCTAAGGTACAGCACTTACCGCAATACCATGCAGTAGACCTTACCAGCAGTATGTTCGGAGACTGTAGCATTATGAATCCTGCGTTTGAGAAGTCGGACTGCCTGGCTGTGAGGCATTGGCCAGCATTCCTTGTATCGTCAATATCGGTGCAATTAGCGGTGGATATCGATAAGTGCGCGAGGCGGTACTACGAATCGCCGCACACATGCTCTACGGTTGATATTCGTATAGAACAATTCGACGGGGTTCTTCCCTCGAATTTCTACCAGATGTAATCGTCCACATGTCGAACGCATTTTGCAGCGTTCACAGACAGGTGCGTCCGAGATCAACCCCGTCTATAGATGCCAACCACGTGGGTCTATATACAGTTTTAAAAAACTTGAGAACTACAAATGCTCTAAGTAGCACCGACGATTAAGGCATTGTGACTAACATCGCACTGCCCGTGGACGGGCGTGCTTACGTCTATCATGTTTAGTAACAAATATAACCTCCTGTGATTTGGGGTGATTACATGGATCACCGTGACGTCCTGCTAACAAAATGACGAATCTGTTACTGAGAGCGTTTTTGCGGCGTAAAGTTTTCCTGCCCGATACGTGTTGTATTCGTTTTACACCAGGGCCCTACTTCACATGAGCGGACCAGCCAGAAAGGTAACGGCCCGCCAATAAACTGGTCAGGGGGACTGATCCGTACTGTTTACGATGCCCTTTGTTTCCCACAGTACCATCACCCGGCGAATGAGCATCATTTTACGTAACTCCGTTTCATTGCTAAAACACCGCGCACGCTAAAGTATCCATGCTGCATTCACTAAGAACGTTTCCAGTTGTATAATTGCCATGTTGGATGATACAAATCGGTCAAAAACGGCTCATCACAGACGTACAAAAGCTCATAGCTCCTATGTGTCGTCAACACAGTGGGGTGTAGAGTGATACCTAGCGTCCCATAAACTTGAGTCCGTTCCTGCCACACATCCCTTCATCTTGTTAAATTCCGCGTCACTCCGTTGGAACTATTGGCAGGACCGCCCACAGCGGTTGAAGCACATTGCAGAAGAGTTGGTCATCCGCACCACATACTGTGGGCCTTCCTCCAGAAGCCAGGGTTATATCACGCTCATGTAACCTCGAGCCTGAAGGCTTCACTTCTGCAAACACCGCGCGATCTCGCCACCGCCGCCCAGCTGTCCGTGGGAAGTTCCGACTCTGCAGTTCACCCTCGTCCACCGGGCTGGACAACTAGTTAGTGGTATGAGGATCGGCCCCTGTGTAACATATAAAACTGATATCTGACTAAACCTCTCAATCAGAACGAAGGCCAATGTCGCTCGGGTATTTCGTTTCTAGGATAAGTAGAGAGCAAGCTTCACGCCTACAATTTGAGGACCCATTTCTGCCTGCACACACCTTAACACGCATTTTAGCAGACAAATAATAGTGAGCTGTGCCCGGCCGCATGGTGGATACATGGCTCTCTGATTACTGAAGATCACACGTCCAATCCTGTCCCAAATGGCCCCAGCATCGACCATAGGGTCTGGCGGGCCGCGGATTTTAACTAACTGCGCCGTCTTGCCTAGCTACTTTGATCTTAGTGGATTAGCACGCGTCAGGAGTGTGTCCGATCACTGACTCTACTACAGAGCACTTTGAACCAAAAGAGGTACCGGGCCAATATGAGTTCAGATTCCACTTGATACAACTCCGTTCTTATTACCCGTGGCTTTTACTTGGGTGTATGACGGCTGGTTAGTTACGTTGACCGTGATAAGGAACACCTAATGTCTCTCCAAGGGCAAGTTGAACGCCTCGCCTTCGCCTCAAGTTGGATTGCGCGCTTCTTAGTAGCGAATTGATTGTGTATTGTGTGAGCCTATAGACAACGTAATTGATGCGTCGAGCTAGCAAACTACACATGGAGGGGAGACCTAGCCAGGGGGGGTCGACGTACGTTTTATCGTGGCCCACCCATATGGTGCACGTTTGGATTCGTTCCCCACCTGGTATGTATTGAGGAATCAAGACACTTCATGGGGCCGGGAAGATGTATTGGAGATTTTTCAACGCAAATGCTGGTAACGAGTAGCCGAAACAGGCCCCTCCTCTCAAGTTTAACGTGACCATTGTTCTCACTATGCCTCATACACGTCTGGTTTCCAATGAGAAGCAGAGTAGCGCTACACCCAAACAAGCATTAAGTCTGGCGACAGCAGCGCTATTGCCCCAAAAACTAGCTGACCTAGCATTAAGTCCCGTCGTCGGGACCCTTTGCTTTTTCGAATCGGAGAGGGTCCGTTTAATATAGTATCCCACTAGACACGCCGCGAGTAGATGGCACTTCAACTTCACTACTATCGCCATATGATACCGACAGAAGTCCCACTTAAGTATATTTTACCCTCAGAGTTGGGGGTGGAAGTGCTGGAAACGTTAGGCAACCAAAGAGTGCACTCGCTGTTCGAAACTGCAAAAGGACCCCAACGCCCACATAGGTGTTTGTCCTACTAGCACTATTGATCCATTATCCCCTGCCGACGTTTGTGGATTGAACGCACATTACGCAGCGAGCACAGGACTTTACAAGGTAAGTCTTTTTTGTACGTGGGCTTGTCATTAGCTATATCTTATGACCGGAGCGTGTAGGCGTCCACGGATATACACAGGTGGTTTATCAATATAACACCTCTCGACCTCTCTTGCTTCACACCGGGGCCACACGGAACTCCCCTTGGAGTTTCAGGTCTACTCTAGGGTGGCCCCACTTTCAGTAATATATCGCCTGGCTTGGGATTGACCCTTAAGAGCGATTCTCTATATCGTCCCGTTGGCGTGTCCTCCCCCTTGTATACGGCCAGGTTGGGCATCGACCTGCCTAGCTCTCCCATCAGAACTCTCTCCATGGAAATTGGCAAGCAAGTATGGAAATACGAAGAGTTCCTTAGCCTTAGTCAAGAGTAAAGTCCGCGGCGTACTACGCGTCATTCCTGCATTTCCCGCATGCTGATTCCCCCGATTATTGGCTCGGAAGCGCTGGATGTCGATCGCGCCGTCGTCTTACTACTAGTGCCTGAGTCCCTTCGTGAACATCCAAGCCGGACCGTGCCATCTTTTTACCCCCTGTTATTCAGTCTAAAATATGTATTTGCGAATTACTCGGTGCTGTTTTGAGTCTCTCAAACACCCCGATGATAAGTTAATGATCCGCGTTCCAAAATAATAGTACCGCGAGCAGTATCCACGGGCGCCCATCGAGAGTGCTTAGCCCGAGCCTCAGGCAACGAGCCCTTCTCGCGAGCATATCTCTCAGCCTGAACGGCAATTCTGGGCGCCGACTCTCTCGTACAGCATGGACGAGCGCTCATCCCGTAACTCGGAGCGTCACGTGCCCACGGCTGTTTACTGTCTTGAGCTGCATTTAAAACATTTATGAGCACCACCTTCTTGTGTTGCTGAGGAACTTAACCGCCAGCCTCGGATCTGGACTGACGTGTGCGTTAGGGTTGCGAACTGACATTTACAGGTTTATAGTTTGTGTTGCAACCTATCGGCAAGGGGCGTTGCTCGTTTTGGCCCAACGTGAGAATGCATGATGGACTGAACCTAGAGTAATGATCCGGTCTAAGAGTGTGTCTTTCATTTTACTCTTGACTCTAAAATACTGCATATGCTAACAGATCGACCGCTAACGCATACATTAAAGTGAGAATCTTAGCGATTGTAAGCAATTGGGTGAACGGGTTATGGGAATGCGTACACGAGACTAATCGGGCTCTCAGAAGTAACTAAAATTCGCGTACTTACTCTCTAATAGGGCTGAACGAGCTGTTCTGAAAGCCCCAGTTCCGACCGTTTGGTTTTTAGACTGCCGAGGGCCGCGACAGGTGGCACCAAGTGGCCCCCACGTCGACTGAGGCTTTGCTTGGCGGATCACATTCTCCGGGTCCTCCACATTTCATACTAACGGCCAACACGGTTGTGTTAAGTTGTTTTCAACGTGCCACTGACGCGGAATAGGAGATAACCGATCATGATTCTCAGATTCCCATACAATGAAAAGACACGTAGTCTTTCCGCCGACATGAAGCAACACAGTAATCAGGTTCATCAAGACTGCTGGAATCAGGAACGAGTGAGCTGGTAGAACGTTTTACACGGATACACCCAACCAGTGTGCGCGGGAACGACTACGTTTATTCCTGATAGTACGCGCTCCCTTCATTGGGGGGAGGGCCTTACGCAGATTAAATTGCACCGTGCTCGAGCCGAGTGGCGTAAGCTCTCTCTGCAATCCACAAGTCTGGCCGATGTCCATTCTGTTCTTCCGCTACACGTACGCCTATAGAGCTAAGATTAGATGTTCCATGGGGCTTTGGGCATAGCGAGTGTTCTCGGGAGGTTCCTTCTAGACTCACTGCAGGAGCAGGAGTGATCGAAGCATGATGCACTCGTATTGAGAACCAAGAGCGGACTGCCTCGACGTAGGAACTTGTGGTGCCTAATTCTCTCCTGGAGACATAAGCTGGGTGTGGATACTGGCTATAGTCGAAAATTAAAGGTTACACCATCACAGCCACGTCAAACGCGGAGGGCGAATTGCCAGAATTTCCGTGTAGCATATGTACATGTCAGAATCCTGATCTAAGGAATAGTGCCACATCTTGGTCAGGCGGTCACTACCCAGGCCGAATAATGAACTGATGGATCATAGAGGAGCAGGTGCTTCCGCCAGGACGTCATTATTCGAGGCAGGCGCGGTCAATCTGATGCGGACAAGTGAAAGCGGAGGATGCTCTCTACTCCATCGCACTGACAAGTATGTACGTAATATTGGCGTCTAACGCGTGAACCGACACTCCGAAAACAATTCCCCCCCATTGATGTTCAATGGTTGATTTTACAAACAATCTTCGCTGTGAGGAGACTAATTCGGATATCCGGGCAGAGAAAGGAGTATTAGGGGTCTCACTCTCATTTTTCTCTAATCCTTAGTCCTAGTACGGGCCAACCCTTGCGCTTTTTCAGATCCAGTTACATATACCCACCCCGTCCATGATGGTCAAATAAAGATGCGGTAGCATTACCATCAGGACCATCAGTAGCTGTAGTACGCAGGTGACCATTAGGGTCAACAACACTGATTATTGGCGTGGTGCGGTTGGGTCGGGGTGCTGGAAGCATACGAACCTACACGTGGCGAGCATTGACAGTAAGATCGTAGTGACCCTCTTGGTCTCGAAGAGATTTGTGCAAGCGACAACCCATAGGAACAAATATTTAGTGAAAAAAGTCTCCATGTCAACAATCACGCGCATCCCACTAAGAAGGATGTGAGGCTTATAACTCCGTACGATTTCCACGTTACCAATTGCTTGGCCATGATAAGGTGAGCTTAGCTGCATTACACATATGGAGTCTAGTCTGCACGGTCTTGCTTAGACCTTTCAAAAGCTCCTCGGGTCGGAGCGTGCGTACGTTTCGAGGAAACTCATTTTCGTACTTAGCAATGCGCTGACCACGTGTTCGGGGTAACCAAGTTCTAAGGTAATTAACGTCCTATTCTTGGTGATGATACGTAGGGGGGTCCTGCATCGAGAAAAAACAGCGCATTCGCCCGCCGTGCCGGAGAACTGGCCTAAGACCTAAATGCCGCTGAGGCCTGACAACAGGAAAAAGAATTGCTTAAATCTGGAGTCACATTGCTGTACTCGACGGATATAGCTAAAGTATTGCGAGACTAGCCGAGTAATGAGAGTGAGGAGCGCTATGCCGCTTGGGGCATGTGTATGCACATCCGTGACGCCAGCCGAAGCCTTTGTAACACAATGCGGCGGCGGATAGAATACCATGCAACCCAGCCAGGCAAGTAGTTCACATTCCCAAATAGTTAAAGGGGACAGTTGCACACGAGCCAACGGCTCCCGTCGGTCAGTGGCTTTCGTAATGAGCTGTTCTGTAACTTAACCTGGTTCTCGTCTCGGAGACTCGGAGTTGTGTCCGCCAACGCTATTCAGCTACAATTCGGCACCATCTAATTACAGAGCACAACCCGCCTGGAGGTGAGACTTACTATCTACTTACTACGTGTACTAAACGATGCAGGCATCGGTTCGAGGGCTATAGTTCCGCGTGCACTGTTGGGTCGGCCGGGTTCAGACTGTGTTCTGATCGCTTCGTTTTTGCACGTGACAGATCCTTCTCATGCATGCCCTTAGCTAATAGGCATCAATTTAGTAAGGTGCCCAGGACGCAGCCTTTCCGAATAATAGACTCTTGTTGGGGATGTCCGGGGTCTGCGCTTGAATATGCCGCGCCCCACTCCCGCATGTGGAGGAGCTGGATCGTTAGCTATTAGTGGCCGGCCGAATACTGGTTGTGCCGACGATAAGGCAGACGGGGGTCGTGCAACTATTAACCGCAGGCCAAGGCATCCACGCGCTAAGACTTCGAGGCGAAGAGTGTAGGTCTTCCTCGAAGGTTCACATTTATACGAGGACACGATCCCCCACTCGAAGGGTGCGGTGTAGCTTCCGCGTCATTCCTGTAACTGACAATGCAATGGGGGACGACCGAAGGCTAGCTTGACCTGGTCGGTGACAAACCCGGACGTATTAGAACCTGTCTACTAGAATTAGACCAGTTAGTACGCTGACAAAGGGCTCCTGGGGGTTTTTGGGGTCCCGCTGTTGCAACAAGCGGGCTCCTGGAGTCCACCTTCAGATTTATCCCTGGGTATGGGGCAGTGAGCCCTTCGTGTTACCCCGGCTAAAGCCTCCGGACTGAGCACGTTACGATCTAATGCCTTCGCCTTCTGCGAGTACTAGCAAGGAGACTTCCAGAGGTCGAGAAGATCGGCGCAGCTGGGCCAGGGTTAATGGTTTTAGGAAGGGAGAAAAGAGATTCTATGGAGAAGCCTAGCGCTCGAAAGTTTATCCTTGGTGGAGTTCCATATCGGTGTCATTGACTCTTTTTAGAACCATCCTAACTCAATTAATCCTCCAATCGCATTGTATTTTGCCTACCGCCATAGATGCATTGACCTACTCCAGTTTGGCCTGTAGTACACTTTCTGTCATACTGTATAAGCTTCGCCGTTGTAAGGCGGGCGACTCGGACGTCTTTTTGGCGCCCGATATGTCCCCACTATAATGCGTTAAAACCGCTCAGTGTTCTTCAAACGTGCCTCCGGCCAACTAAGCCTTTGAGGGCCTAACAGTTTGGGATGCCGGGGCCACCGAACGTCTTTCTCCCACTTAGATCCTAACGTGCTGGAGTCCCTACTAGCTTATGACGCTCGGCAGGGCGGAAGTCATCCCATGGGACAAAAACGATGCTTGTGCCAGCGATCGCAGGCCGTTGGTCCTGTGCGTATTTCCGCGTTCAGGCCGTAACTTCGGTACGCTGGACAAACACTTTTGCTTAGCGACAGTTTGTCTGCGGTCCGTGTACGAGGCCGAGATACGTATGTTCTGGATTTGTCTCCGGTAACCCCCTGTTAATCTCTCCCATCGCCTCTGTGCAGCCCCAGACCCGTGCGAAGTACTGGCAGAGCGTCAGCTTTAAGTCAAGCTCTGGTTATCCCTTAAGGATATTTCAAGCAGCGGACTAGACGGAGCAGAGGATAATTTCGTGCACACTTGGCCCCCCTCGTAATGAGCGAGTCCGCTGGCCCGCTAACTTAAACGTGTTAGACCACATGGGCCTGCTACTACCGAACCAAGCAGGAGTTCATGTCTTCCAAGGTGAGCACGGGCCTTCGGAGCTACAGTAAAGTACGAAGGATGCCAAGCACTCATCTATAGCAATCTGATACGCTCCACTGCCATCTCACAAGGCTTGAAAGAGGCCGTGTAACACATCGGGATAGGTATTGTCACAGACACATTGACCCCGGCGTGGTTTCGTATGATAACCTTCGCAAGCTTTATGTCCTGCCGGATCCGAAATGTCCAATTACGGAGTCTCAGCAGCTCCCGCCCCAGGTGTCTGTAGTGCGAGAATCGCCCATGTTTTTGTGAGAGGTAGCACCTCTTAGGTAATCGTTACGTTCGGCGGTACAGCAGGACAACGTTTCTAGAGTCTGAAAGGCCCTCGTGAACTTGAACGGTACTTGAACGGTCCGGAATCGTTTCAGCGCAAATCTGTCAGGCTAATTTCACGAATAGCATCTCCCCCATAGCTCCTTGTGGAAGTTGGCACGAGGGTTGGCGTAGTGAGATACACCCATTAAGCGGCGCTGCTAGCAGCTAGATCTGTATGGCCCAGCCCGAACTTGCTGAGAGTTGGGTAAGCTTTATGACCGATGTAGTCCCCTCGGAAAGCTCATTCGCAATGGAGGAAGTAGTCTCTTCGTTGCTGATTATTTCTGTCCGAGAACAATGCGGGCACCTACGTCAGGAATCCACAATTCTGGCGAGCAAGGCGCCGGTGAGGTATTCTACTCTCTATCCGCCCTATACCTACCCTTCCGTCCGGTGTAGGGTATTCATAGCGATAACTGTGGCGGCGCTCCAGTGTCTCTATCGGGCCCGAACTTCATCGGGTCGAAAAGATCCAACGTACGAACACGCACCACCACGGCACAAGTGAGGACGAACGCTCGGGTGCATTTGTGCCGGAACAGCAGACGCCCTAATTACAGCCATTTCGTAGTCTGCATGACCTTAGGATATAGTTTAGTAGGAGACGTATCTATTCTGTACTGGTTATGGATGGGTATCGTCTAATCGTAACCCTAAACGGATACATTGCTAAGAATATGTTTCCGATGAGGGTCCTCCATTATAAATGGCTTAGCTTGACCGACCTGCTACCTGATCTGCTTAGAGTTGTCACATGCCTCAAATGCACGTTCTAGCCCTCCGGGACTTGAGATGAAATACGCGAGCGGGGATCGCCAGTCGCCCTACTCTAGACAATCCCCTGCGCCAGAACTGGAGCTCCAAGGCTCGCAAGGCTTATTGCCAGGGAGGTATACATAAACTCGAAACATTGCGTATGATGCAGCCGTCCTGCGCCCTCGGGGGCGTAAGGACACTTCCCCGCTTCCCTCCGTATTTAGCTCACATAAGATCGCGCGACGGGGTATCAATCTTGGTTGGGGATGATGTATTGAGTCCCGGCTTTTGTTGTCCAGCCACTTGAAAAGCCTGTAACCGTACTCGCTATATCAAACGCCCTCTACTTTCAAAATATCACATTTAAATAAAGGCAGCCATCGGGCTACACACGGTAAAAGCAGAAAAACGTGAATATCCAGTAGCGCGATCAGTGCGCGACGCGCCCTTGCCATTATGCTGGGGGTCCCTTCGCAGTCACCCGTCAGTCAGTGGTACGCCCAGATAATGTCTAATGCAATCGTGGGCGGTAAATAATGGGTCACCCACAAAGGATTAGCACGCTAACCACTCCGGCTTGTTTCTACGGCGCAGAGGACTGAGGACCTTACCGGGAGACAGTGTGCTTCTGGTCGCTCCCCCCAGCCCAACGTATTGCTAGAGGAACGGTTGCCAGAGTCCACAGTGAAAGTGGTAACCGTAGATGTACCGTCGCATATAGTGTCTCCTGTCGCCACTGCACAAGTCGACAAACGGCCAGGGCGTGTAAACGGGCGCACAGAGATCTTAGGAGCACAACAGTAATAGCAGAGTGTGATTGAAAAGCTTTTCGTAAGCTCGGTTTCCTGCACAGCGTGTTGCACGAGTATACCGGCGAAACGTAGGCTAGCTCAACTGCCCTGTTTCCTACATCTCATCCGGCATCCACCCGCAAAATCTGGGTGTTGGCGCGCTCCGTGGCTTACTGTTCTGCCCTTAGTGAAACGGACTACTCATAGTACAAATATCTCAGGTATACAATAAAATTCCGTACGCATAGATCATTGTGTGTCTTTTGATGCCCCCGGGCAATGATGGGAGTCGGCTCACACGTCTTGGAAATTGTCAATTTCTATTAAGGGACTAATGCGGAGCAGAAAAATTACCCTGGGGCCGACTCCTCAATGTACCCTGCCCCGTCCGTCAGATATGAGACTTTTATTGGTAGCTGGGTACAAAAGTGCGTTACAGTCACTGCGCCCCGATGATTTCTTGCTAAGGCCAGGCTATCAAGGCACATTCACTGGCAGGCGCGCGTTCGGGAAGGTCACCTGCTCTGTGAACACATGCGTCTCGATCAGTCCTTTCTTTCCAGCCGGCATAGGATCTGTTGATTCATTCATGGGTTCAAAAATTCTAGATTTAGGACACAGGGTGCGGGACTAAAAGTATATTGACACGGTACACTTGGCGATATATCGATGATACACTATCTGGGCT
		</sequence>
    <sequence><taxon idref="Location_1_0_1|27.723690215746053"/>
			TATGAACGTCACAGGGGACTAAGATATAAATGATGCTTTTGGCCTGTGCCTTATTCGTGTAGTTTTGACTAATCTTTTTGCAATTCTCGTAGCTTTATCTGTTAATCTCTGGATGAGTTGATTTAGTGGACGACCGTTCTGACCTCGATTGTATCCCAATAGCGGGAGTGGTATGAGTGTAGCTCGATGGTAACCCTACGACCACCCGCCCATCACGTCATTTTCCGCAAATGGTGCATGCCCCTCTCTGCACTGTCTAAATCGGACGTTATTACACTCGGAAATCTGTTCGGGCTCAGCTGGATTGAGGAATACGCAGGGCTCAATACACAACAACACGGGTAGGTAAACTTTGGCCCTTGGGGAAAGTTTTAGGATCAGCGGCTCAGACACAACTCGGTCACTTGGTACGCTTATGTCGATGTGGTCGTATCACGTTGCATCGGCTTTGATTAAGCTCTTGACCGTTAGTGCAACTTCGTATACGAAGCCCAGCCCTAGCCGAATAGAGCTCAAACAGAAACCTTGACCGCACATTGGTTAACCCAATCACCCGGCAGCGACCGCTCAAATGCACATATTTATCATGATAATTTCAGTTAGATCGGAAACCGACCTTTGTGTTTAACTTGATGGGGTACTTGATCTGATACCAATTGGCCTGAACATACCGGAATAGATGGCATCAAGCCTATGGGCAGTTCCGTTCCGCTAGGCTCATGACTTAGATTAACTTTATTGTTAGATGATCCGTACTCAACCTCTGGTCTGCATGTGACCAGATATAGTCAGTTGCCTGTGATTTAATCTCGTATGAGATGGATTCAAGGCACTGTGGTTCTTGATTCTCGTTGTTGTAAAAGGGCCTCCGATCATACGCGTGGGCGTACACTCAATATGCAACTACCTCATTGACTCCTTTGTCGCCTGGTACTACTTCGTAATAGTACTTTTCATATAGTCGAGGGGTGCGCTTACAGATATCCACAATGGACCGAATCTGTCTTCCGGGTGTAATAATAGCTTCCGCCTAAAACAGGTTTACCGCAGGCCCTGCTCATCTAATTGGAAAATTGACGATGCGGGAGCCCATTCTGTGGTAGTATGGGTAGCCACTCATGGCACCTCGAATGAGAGGGGAAAACGCCGCCACGCGCGATGGAACTTAGAGCGACTGAGGCGATAGTAAGATGGTGCACTCTTTCGTCAGGGGTTCGAGTAAGCGCCGAGAGTTAGATGGTCGGGCTGGATATACGCCGCACATACTGCCGAATCGAATGCGTGTGGAAGACATTTCTTGTAGAAATGCTCTGGCCGGTTCCCTGGAAGTTGATTTTCCATTCAATGTAACAGCTGTGGTAGGAGGGGCGCCTGGAGATCTCAGGGACGGGACCCTCTAAAAGTGGAAAGCAATGGTACGCAGTAGCAGTGTTCCGTTACTTGGGTAAGAATCATACTGTTGGCGAGTAATATAATATTGTGCACGCCAGGAAGGTCCGTCAATTGGGACAAGTCTTGCACCGGGCGGGGCCGTACCGGGCAGTGTGGCCTACTACCTTATTGATCTGCCACTAGTTGTCGGTGCTTTCGTTGCCGACCGAGTCACCGTAATAGGAGTAACTCCTACACAGGGAATATCATTTTATACAAAGCATGCTAGACAAGAAGATTGGAGTTAGACATTTACCCTCATGTGTCAGAGCGATCAACATTTACAAAGGCTACACTCCTTATGTCAGCTGGTCACCCTGCCTACTTGATTAAAAAACTTCCAGAGCTTGATGCTCGGGCCGCCGTTATGTCATGCCTCGGTTGATGAACTAGTATGGGACTACAACCAGAACTTTGGACACATTAAGAAGAGTCCCCCACGACTTCATCGGTTTCAGCCTCGCAATAATTATTACCGATTAACGACTATCGCGCGCCTCTTCGTCATGCGGGCAAGTTCTGCAATTAGGGTGTATACATCGTCGAAAAACTCGAAAAGGTTTGGCACCCGACATTCAACCCCGCGCGTCTCCCAGGGAGGTGTACACATGAGGAGAGCAGAAGGGATGAGAGGCTTCGTAACTACAAGAGGACAGACTGCCTTATTTTGCCATTTCCTGGGATGAACTATACCTCGAAAAGGATCGTGGGGTCGGACTGCCGGTGGGGGGGTGATCGGTCGTCTAGATAGCAATTGGGAATATGTAGAAACCGGCTATCGCACCAGACAAGCGGAAAGTCGGAAAAATCCCTATTTTATAACCAGAGAGCATTTGCCGAGCGGTCAAGTTCTAGTTGGCCACTACAACATGCCTAATTTCTGACTCCGACTTCCAATGCGACGAACCCCGCCCGCTATTACAATGCAGCGAATCGTAAACTGCGAGTAGATGATGTCCCGGGCCCCGTATGTACTTTCGTGTTCTCTGACCGACGACACAATAGGGAGTTCTACCATGTACAAGCTCCCCGCAGGTCGGGCAAACGCCTAGCCTGGATAAATCAATTGGAGATTTCCGCCATTCGTATTATAGTTCCCAACAGAAAGGAGAGATGCAGGTTTTATTACTGAAATAACTATGCCCATAGCCGTAGGGGTATGCCCAACAGCGTAAATTTGCATGACGTAATCTAATCATAACGTGTAGCATGCGTCTAATCACGGTTGGGCCAGAACCCCCGCTTTGATAATTGCGAACATCGTCCGATCATTGTCCCCGGTTCACAACCTTAGAAATGTTAAACGGGCAAACTATTACACACTGGGAGGTCATCAGTTACGCGAAAATAGTTCAGCCAGTTGACGACATAATACATAAACGCAAGCGCGTGATCATCGCCCTCCAACGTAGTTGCCCCTTTAGGTAGAAAGATACTGAAAGCTCACATTTAATTTCACTCATACGTTACCATCATTACCGGTAAGAGAGAGACAACCTCGTGGAATGGTCCTCGGGGGTAAATACCGGCATGATGTATGTATATGTGGGTTGTTGCTTGGGTCCTCCCCTAAAGCGCCTACTAAAATGTCGCGAATGTTGCCTGCCCCAGGCTGCCACGCTTCAAAAATCTGCCCAGTCACCAGCGTTCACCGTAGGAATGCTGTAAGCTCGGGATCTTAACGTCCCCCCTCTACCACCTTCAAAAGTACTCCACTCTAGGAACGTGGACCCCTCTGGGACCTAGCACACTTAGCACGCATCATTTTACTCTCGGCCTCAACGGCCCCCGCTGCCCCGGGTTCACACTAACGGGCCTCGTATTAGACCCGTGGACCCGAGCTTCACGTCAACGCCTCCTACTGAGATTGCACGCAAGTCCAGAGATCACGATTCGCTTGGTGTCGACACCCTATAGTCCTGGTCCAAAGGTCGAGTACAAAGTTTTACAAGACATGCCGGCTGACAGGTTAGGTATCACTCGGGCCGGCTATATTGGTCCTAGGGCGATACCGGGGCCACCGGCTGCCGCCGGACGTGCGAAGTGTTAAGCGGTTACCTGCATCCCCGGTGCGGCACCTTCACAGAACTTGTGTTGTTGAGGTTCATAGTAAAGGGCGTAAGCCTGTCGATCCGCCTCAGCCCGATGGAATTATGCCGACTAATTGCGTAAGGGACAGTTTGGTACATCCTGTTGGCCTGTCTATGTGCCATAGTTGGTGTTGTTGTCAAAATGGAATAACTATCTAAGGTACAGCACTTACCGCAATACCATGCAGTAGACCTTACCAGCAGTATTTACGGAGACTGTAGCATTATGAATCCTGCGTTTGAGAAGTCGGACTGCCTGGCTGTGAGGCATTGGCCGACATTCCTTGCATAGTCAATATCGGTGCAATTAGCGGTGTAGATCGATAAGTGCGCGAGGCGGTACTACGAATCGCCGCACACATGCTCTACGGTTGATATTCGTATAGAACAATTCGACGGGGTTCTTCCCTCGAATTTCTACCAGGTGTAATCGTCCACATGTCGAACGCATTTTGCAGCGTTCACAGACAGGTGCGTCCGAGATCAACCCCGTCTATAGATGCCAACCACGTGGGTCTATATACAGTTTTAAAAAACTTGAGAACTACAAATGCTCTAAGTAGCACCGACGGTTAAGGCATTGTGACTAACATCGCACTGCCCGTGGACGGGCGTGCTTACGTCTATCATGTTTAGTAACAAATATAACCTCCTGTGATTTGGGGTGATTACATGGATCTCCGTGACTTCCTGCTAACAAAATGACGAATCTGTTACTGAGAGCGTTTTTGCGGCGTAAAGTTTTCCTGCCCGATACGTGTTGTATTCGTTTTACACCAGGGCCCTACTTCACATGAGGGGACCAGCCAGAAAGGTAACGGCCCGCCAATAAACTGGTTAGGGGGACTGATCCGTGCTATTTACGATGCCCTTTGTTTCCCACAGTACCATCACCCGGCGAATGAGCATCATTTTACGTAACTCCGTTTCATTGCTAAAACACCGCGCACGCTAAAGTATCCATTCTGCATTCACTAAAAACGTTTCCAGTTGTATAATTGCCATGTTGGATGATACAAATCTGTCAAAAACGGCTCATCACGGACGTACAAAAGCTCATAGCTCCTATGTGTCGTCAACACAGTGGGGTGTAGAGTGATACCTAGCGTCCCATAAACTTGAGTCCGTTCCTGCCACACATCCCTTAATCTTGTTAACTTCCGCGTCACTCCGTTGTAACTATTGGCAGGACCGCCCACAGCGGTTGAAGCACATTGCAGAAGAGTTGGTCATCCGCACCACATACTGTGGGTCTTCCTCCAGAAGCCAGGGTTATATCACGCTCATGTAACCTCGAGCCTGAAGGCTTCACTTCTGCAAACACCGCGCGATCTCGCCACCGCCGCCCAGCTGTCCGTGGGAAGTTCCGACTCTGCAGTTCACCCTCGTCCACCGGGCTGGACAACTAGTTAGTGGTAGGAGGATCGGCCCCTGTGTAACATATAAAACTGATATCTGACTAAACCTCTCAATCAGAACGAAGGCCGATGTCGCTCGGGTATTTCGTTTCTAGGATAAGTAGAGAGCAAGCTTCACGCCTACAATTTGAGGACCCATTTCTGCCTGCACACACCTTAACACGCATTTTAGCAGACAAATAATAGTGAGCTGTGCCCGGCCGCATGGTGGATACATGGCTCTCTGATTACTGAAGATCACACGTCCAATCCTGTCCCAAATGGCCCCAGCATCGACCATAGGGTCTGGCGGGCCGCGGATTTTAACTAACTGCGCCGTCTTGCCTAGCTACTTTGATCTTAGTGGATTAGCACGCGTCTGGAGTGTGTCCGATCACTGACTCTACTACAGAGCACTTTGAACCTAAAGAGGTACCGGGCCGATATGAGTTCAGATTCCACTTGATACAACTCCGTTCTTATTACCCGTGGCTTTTACTTGGGTGTATGACGGCTGCTTAGTTACGTTGACCGTGATAAGGAACACCTAATGTCGCTCCAAGGGCAAGTTGAACGCCTCGCCTTCGCCTCAAGTTGGATTGCGCGCTTCTTAGTAGCGAATTGATCGCGTACTGTGTGAGTCTATAGACAACTTAATTGATGCGTCCAGCTAGCAAACTACAAATGGAGGGGAGACCTAGCCAGGAGGGGTCGACGTGCGTTTTATCGTGGCCCACCCATATGGTGCACGTTTGGATTCGTTCCCCCCCTGGTATGTATTGAGGAATCAAGACACTTCATGGGGCCGGGAAGATGTATTGGAGATTTTCCAACGCAAATGCTGGCAACGAGTAGCCGAAACAGGCCCCTCCTCTCAAGTTTAACGTGACCATTGTTCTCTCTATGCCTCATACACGTCTGGTTTCCAATGAGAAGCAGAGTAGCGCTACACCCAAACAAGCATTAAGTCTGGCGACAGCAGCGCTATTGCCCCAAAAACTAGCTGACCTAGCATTAATTCCCGTCGTCGGGACCCTTTGCTTCTTCGAATCGGAGAGGGTCCGTTTAATATAGTATCCAACTAGACACGCCGCGAGTAGATGGCACTTCAACTTCACTACTATCGCCATATGATACCGACAGAAGTCCCACTTAAGTATATTTTACCCTCAGAGTTGGGGGTGGAAGTGCTGGAAACGTTAGGCAACCAAAGAGTGCACTCGCTGTTCGAAACTGCAAAAGGACCCCAACGCCCACATAGGTGTTTGTCCTACTAGCACTATTGATCCATTATCCCCTGCCGACGTTTGTGGATTGAACGCACATTACGCAGCGAGCACAGGACTTTACAAGGTAAGTCTTTTTTGTACGTGGGCTTGTCATTAGCTATATCTTATGACCGGAGCGTGTAGGCGTCCACGGATATACGCAGGTGGTTTATCAATATAACACCTCTCGACCTCTCTTGCTTCACACCGGGGCCACACGGAACTCCCCTTGGAGTTTCAGGTCTACTCTAGGGTGGCCCCACTTTCAGTAATATATCGCCTGGCCTGCGATTGACCCTTACGAGCGATTCTCTATATCGTCCCGTTGGCGTGTCCTCCCCCTTGTATACGGCCAGGTTGGGCATCGACCTGCCTAGCTCTCCCATCAGAATTCTCTCCATGGAAATTGGCAAGCAAGTATGGAAATACGAAGAGTTCCTTAGCCTTAGTCAAGAGTAAAGTCCGCGGCGTACTACGCGTCATTCCTGCATTTCCGGCATGCTGATTTCCCCGATTATTGGCTCGGAAGCGCTGGATGTCGATGGCGCCGTCGTCTTACTACTAGTGCCTGAGTCCCTTCGTGAACATCCAAGCCGGACCGTGCCATCTTTTTACCCCCTGTTATTCAGTCTAAAATATGTATTTGCGAATTACTCGGTGCTGTTTTGAGTCTCTCAAACACCCCGACGATAAGTTAATGATCCGCGTTCCAAAATAATAGTACCGCGAGCAGTATCCACGGGCGCCCATTGAGAGTGCTTAGCCCGAGCCTCAGGCAACGAGCCCTTCTCGCGAGCATATCTCTCAGCCTGAACGGCAATTCTGGGCGCCGACTCTCTCATACAGCATGGACGAGCGCTCATCCCGTAACTCGGAGCGTCACGTGCCCACAGCTGTTTACTGTCTTGAGCTGCATTTAAAACATTTATGAGCACCACCTTCTTGTGTTGCTGAGGAACTTAACCGCCAGCCTCGGATCTGGACTGACGTGTGCGTTAGGGTTGCGAACTGACATTTACAGGTTTATAGTTTGTGTTGCAACCTATCGGCAAGGGGCGTTGCTCGTTTTGGCCCAACGTGAGAATGCATGATGGACCGAACCTAGAGTAATGATCCGGTCTAAGGGTGTGTCTTTCATTTTACTCTTGACTCTAAAATACTGCATATGCTAGCAGATCGACCGCTAACGCATGCATTAAAGTGAGAATATTAGCGATTGTAAGCAATTGGGTGAACGGGTTATGGGAATGCGTACACGAGACAAATCGGGCTCTCAGAAGTAACTAAATTTCGCGTACTTCCTCTCTAATAGGGCTGAGCGAGCTGTTCTGAAAGCCCCAGTTCCGACCGTTTGGTTTTTAGACTGCCGAGGGCCGCGACAGGTGGCACCAAGTGGCCCCCACGTCGACTGAGGCTTTGCTTGGCGGATCACATTCTCCGGGTCCTCCACATTTCATACTAACGGCCAACACGGTTGTGTTAAGTTGTTTTCAACGTGCCACTGACGCGGAATAGGAGATAACCGATCATGATTCTCAGATTCCCATACAATGAAAAGACACGTAGTCTTTCCGCCGACATGAAGCAACACAGTAATCAGGTTCATCAAGACTGCTGGAATCAGGAACGAGTGAGCTGGTAGAACGTTTTACACGGATACACCCAACCAGTGTGCGCGGGAACGACTACGTTTATTCCTGATAGTACGCGCTCCCTTCATTGGGGGGAGGGCCTTACGCAGATTAAATTGCACCGTGCTCGAGCCGGATGGCGTAAGCTCTCTCTGCAATCTACAAGTCTGGCCGATGTCCATTCTGTTCTTCCGCTACACGTACGCCTATAGAGCTAAGATTAGATTTTCCATGGGGCTTTGGGCATAGTGAGTGTTCTCGGGAGGTTCCTTCTAGACTCACTGCAGGAGCAGGAGTGATCGAAGCATGATGCACTCGTATTGAGAACCAAGAGCGGGCTGCCTCGACGTAGGAACTTGTGGTGCCTAATTCTTTCCTGGAGACATAAGCTGGGTGTGGATACTGGCTATAGTCGAAAATTAAAGGTTACACCATCACAGCCACGTCAAACGCGGAGGGCGAATTGCCAAAATTTCCGTGTAGCATATGTACATGTCAGAATCCTGATCTAAGGAATAGTGCCACATCTTGGTCAGGCGGTCACTACCCAGGCCGAATAATGAACTGATGGATCATAGAGGAGCAGGTGCTTCCGCCAGAACGTCATTATTCGAGGCAGGCGCGGTCAATCTGATGCGGACAAGTGAAAGCGGAGGATGCTCTCTACTCCATTGCACTGACAAGTATGTACGTAATATTGGCGTCTAACGCGTGAACCGACACTCCGAAAACAATTCCCACCCATTGATGTTCAATGGTTGATTTTACAAACAATCTTCGCTGTGAGGAGACTAATTCGGATATCCGGGCAGAGAAAGGAGTATTAGGGGTCTCACTCTCATTTTTCTCTAACCCTTAGTCCTAGTACGGGCCAACCCTTGCGCTTTTTCAAATCCAGTTACATATACCCACCCCGTCCATGATGGTCAAATAAAGATGCGGTAGCATTACCATAAGGACCATCAGTAGCTGTAGTACGCAGGTGACCATTAGGGTCAACAACACTGATTATTGGCGTGGTGCGGTTGGGTCGGGGTGCTGGAAGCATACGAACCTACACGTGGCGAGCATTGACAGTAAGATCGTAGTGACCCTCTTGGTCTCGAAGAGATTTGTGCAAGCGACAACCCATAGGAACAAATATTTAGTGAAAAAAGTCTCCATGTCAACAATCACGCGCATCCCACTAAGAAGGATGTGAGGCTTATAACTCCGTACGATTTCCACGTTACCAATTGCTTGGCCATGATAAGGTGAACTTAGCTGCATTACACATATGGAGTCTAGTCTGCACGGTCTTGCTTAGACCTTTCAAAAGCGCCTCAGGTCGGAGCGTGCGTACGTTTCGAGGAAACTCATTTTCGTCCTTAGCAATGCGCTGACCACGTGTTCGGGGTAACCAAGTTCTAAGGTAATTAACGTCCCATTCTTGGTGATGATACGTAGGGGGGTCCTGCGTCGTGAAAAAACAGCGCATTCGCCCGCCGTGCCGGAGAACTGGCCTAAGACCTAAAGGCCGCTGAGGCCTGACAACAGGAAAAAGAATTGTTTAAATCTGGAGTCACATTGCTGTACTCTACGGATATAGCTAAAGTATTGCGAGACTAGCCGAGTCATGAGAGTGAGGAGCGCTATGCCGCTTGGGGCATGTGTATGCACATCCGTGACGCCAGCCGAAGCCTTTGTAACACAATGCGGCGGCGGATAAAATACCATGCAACCCAGCCAGGCAAGTAGTTCACATTCCCAAATAGTTAAAGGGGACAGTTGCACACGAGCCAACGGCTTCCGTCGGTCAGTGGCTTTCGTAATGAGCTGTTCTGTAACTTAACCTGGTTCTCGTCTCGGAGACTCGGAGTTGTGTCCGCCAACGCTATTCAGCTACAATTCGGCACCATCTAATTACAGAGCACAACCCGCCTGGAGGTGAGACTTACTATCTACTTACTACGTGTACTATACGATGCAGGCATCGGTTCGAGGGCTATAGTTCCGCGTGCACTGTTGGATCGGCCGGGTTCAGCCTGTGTTCTGATCGCTTCGTTTTTGCACGTGACAGATCCTTCTCATGCATGCCCTTAGCTGATAGGCATCAATTTAGTAAGGTGCCCAGGACGCAGTCTTTCCGAATAATAGACTCTTGTTGGGGATGTCCGGGGTCTACGCTTGAATATGCCGCGCCCCACTCCCGCATGAGAAGGAGCTGGATCGTTAGCTATTAGTGGCCGGCCGAATACTGGTTGTGCCGACGATAAGGCAGACGGGGGTCGTGCAACTATTAACCGCAGGCCAAGGCATCCACGTGCTAAGACTTCGAGGCGAAGAGTGTAGGTCTTCCTCGAAGGTTCACATTCATACGAGGACACGATCCCCCACTCGAAGGGTGCGGTGTAGCTCCCGCGTCATTCCTGTAACTGACAATGCAATGGGGGACGACCGAAGGCTAGCTTGACCTGGTCGGTGACAAACCCGGACGTATTAGAACCTGTCTACTAGAATTAGACCAGTTAGTACGCTGACGAAGGGCTCCTGGGGGTTTTTGGGGTCCCGCTGTTGCAACAAGCGGGCTCCTGGAGTCCACCTTCAGCTTTATCCCTGGGTATGGGGCAGTGAGCCCTTCGTGTTACCCCGGCTAAAGCCTCCGGACTGAGCACGTTACGATCTAATGCCTTCGCCTCCTGCGAGCACTAGCAAGGAGACTTCCAGAGGTCGAGAAGATCGGCGCAGCTGGGCCAGGGTTAATGGTTTTAGGAAGGGAGAAAAGAGATTCTATGGAGAAGCCTAGCGCTCGAAAGTTTATACTTGGTGGAGTTCCATATCGGTGTCATTGACTCTTTTTAGGACCATCCTAACTCAATTAATCCTCCAATCCCATTGTATTTTGCCTACCGCCATAGATGCATTGACCTACTCCAGTTTGGCCTGTAGTACACTTTTTGTCATACTGTATAAGCTTCGCCGTCGTAAGGCGGGCGACTCGGACGTCTTTTTGGCGCCCGATATGTCCCCACTATAATGCGTTAAAACCGCTCAGTGTTCTTCAAACGTGCCTCCGGCCAACTAAGCCTTTGAGGGCCTAACAGTTTGGGATGCCGGGGCCACCGAACGTCTTTCTCCCACTTACATCCTAACGTGCTGGAGTCCCTACTAGCTTATGACGCTCGGCAGGGCGGAAGTCATCCCAGGGGACAAAAACGATGATTGTGCCAGCGATCGCAGGCCGTTGGTCCTGTGCGTATTTCCGCGTTCAGGCCGTAACTTCGGTACGCTGAACAAACACTTTTGCTTAGCGACAGTTTGTCTGCGGTCCGTGTACGAGGCCGAGATACGTATGTTCTGGATTTGTCTCCGGTAACCCCCTGTTAATCTCTCCCATCGCCTCCGTGCAGCCCCAGACCCGTGCGAAGTACTGGCAGAGCGTCAGCTTTAAGTCAAGCTCTGGTTATTCCTTAAGGATATTTCAAGCAGCGGACTAGACGGAGCAGAGGATAGTTTCGTGCACACTTGGCCCCCCTCGTAATGAGCGAGTCCGCTGGCCCGCTAACTTAAACGTGTTAGACCACATGGGCCTGCTACTACCGAACCAAGCAGGAGTTCATGTCTTCCAAGGTGACCACGGGCCTTCGGAGCTACAGTAAAGTACGAAGCATGCCAAGCACTCATCTATAGCAATCTGATACGCTCCACTGCCATCTCACAAGGCTTGAAAGAGGCCGTGTAACACATCGGGATAGGTATTGTCACAGACACATTGACCCCGGCGTGGTTTCGTACGATAACCTTCGCAAGCTTTATGTCCTGCCGGATCCGAAATGTCCAATTACGGAGTCTCAGCAGCTCCCGCCCCAGGTGTCTGTAGTGCGAGAATCGCCCATGTTTTTGTGAGAGGTAGCACCTCTTAGGTAATCGTTACGTTCGGCGATACAGCAGGACAACGTTTCTAGAGTCTGAAAGGCCCTCGTGAACTTGAACGGTACTTGAACGGACCGGAATCGTTTCAGCGCAAATCTGTCAGGCTAATTTCACGAATAGCATCTCCCCCATAGCTCCTTGTGGAAGTTGGCACGAGGGTTGGCGTAGTGAGATACACCCATTAAGCGGCGCTGCTAGCAGCTAGATCTGTATGGCCCAGCCCGAACTTGCTGAGACTTGGGTAAGCTTTATGACCGATGTAGTCCCCTCGGAAGGCTCATTCGCAATGGAGGAAATAGTCTCTTCGTTGCTGATTATTTCTGTCCGAGAACAATGCGGGCACCTACGTCAGGAATCCACAATTCTGGCGAGCAAGGTGCCGGTGAGGTATTCTACTCTCTATCCGCCCTATACCTACGCTTCCGTCCGGTGTAGGGTATTCATAGCGATAACTGTGGCGGCGCTCCAGTGTCTCTATCGGGCCCGAACCTCATCGGGTCGAAAAGGTCCAACGTACGAACGCGCACCACCACGGCACAAGTGAGGACGAACGCTCGGGTGCATTTGTGCCGGAACAGCAGACGCCCTAATTACAGCCATTTCGTAGTCTGCATGACCTTAGGATATAGTTTAGTAGGAGACGTATCTATTCTGTACTGGTTATGGATGGGTATCGTCTAATCGTAACCCTAAACGGATACATTGCTAAGAATATGTTTCCGATGAGGGTCCTCCATTATAAATGGCCTAGCTTGACCGACCTGCTGCCCGATCTGCTTAGAGTTGTCACATGCCTCAACTGCAAGTTCTAGCCCTCCGGGACTTGAGATGAAATACGCGAGCGGGGATCGCCAGTCGCCCTGCTCTAGACAATCCCCTGCGCCAGAAGTGGAGCTCCAAGGCTCGCAAGGCTTATTGCCAAGGAGGTATACATAAACTCGAAACATTGCGTATGATGCAGCCGTCCTGCGCCCTCGGGGGCGTAAGGACACTTCCCTGCTTCCCTCCGTATTTAGCTCACATAAGATCGCGCGACGGGGTATCAATCTTGGTTGGGGATGATGTATTGAGTCCCGGCTTTTGTTGTCCAGCCACTTGAAAAGCCTGTAACCGTACTCGCTATATCAAACGCCCTCTACTTTTAAAATATCACATTTAAATAAAGGCAGCCATCGGGCTACACACGGTAAAAGCAGAAAAACGTGAATATCCAGTAGCGCGATCAGTGCGCAACGCGCTCTTGCCATTATGCTGGGGGTCCCTTCGCAGTCACCCGTCAGTCAGTGGTGCGCCCAGATAATGTCTAATGCAATCGTGGGCGGTAAATAATGGGTCACCCACAAAGGATTAGCACGCTAACCACTCCGGCTTGTTTCTACGGCGCAGAGGACTGAGGACCTTACCGGGAGACAGTGTGCTTCTGGTCGCTCCCCCCAGCCCAACGTATTGCTAGAGGAACGGTTGCCAGAGTCCACAGTGAAAGTGGTAACCAAAGATGTACCGTCGTATATAGTGTCTCCTGTCGCCACTGCACAAGTCGACAAACGGCCAGGGCGTGTAAACGGGCGCACAGAGATCTTAGGAGCACAACAGCAATAGCAGAGTGTTATTGAAAAGCTTTTCGTAAGCTCGGTTTCCTGCACAGCGTGTTGCACGAGTATACCGGCGAAACGTAGGCTAGCTCAACTGCCCTGTTTCCTACATCTCATCCGGCATCCACCCGCAAAATCTGGGTGTTGGCGCGCTCCGTGGCTTACTGTTCTGCCCTTAGTGAAACCGACTACTCATAGTACAAATATCTCAGGTATACAATAGAATTCCGTACGCATAGATCATTGTGTGTCTTTTGATGCCCCCGGGCGATGATGGGAGTCGGCTCACACGTCTTGGAAATTGTCAATTTCTATTAAGGGACTAATGCGGAGCAGAAAAATTACCCTGGGGCCGACTCCTCAATGTACCCTGCCCCGTCCGTCAGATATGAGACTTTTATTGGTAGCTGGGTACAAAAGTGCGTTACAGTCGCTGCGCCCCGATGATTTCTTGCTAAGGCCAGGCTATCAAGGCACATTCACTGGCAGGCGCGCGTTCGGGAAGGTCACCTGCTCTGCGGATACATGCGTCTCGATCAGTCCTTTCTTTCCAGCCGACATAGGATCTGTTGATTCATTCATGGGTTCAAAAATTCTAGATTTAGGACACAGGGTGCGGGACTAAAAGTATATTGACACGGTACACTTGGCGATATATCGATGATACACTATCTGGGCT
		</sequence>
    <sequence><taxon idref="Location_0_0_1|23.946367341319018"/>
			TATAAACGTCACAGGGGACTAAGATATAAATGATGCTTTTGGCCTGTGCCTTATTCGTGTAGTTTTGACTAACCTTTTTGCAATTCTCGTAGCTTTATCTGTTAATCTCTGGATGAGTTGATTTAGTGGACGACCGTTCTGACCGCGATTGTATCCCAATAGCGGGAGTGGTATGAGTGTAGCTCGATGGTAACCCTACGACCACCCGCCCATCACGTCATTTTCCGCAAATGGTGCATGCCCCTCTCTGCACTGTCTAAATCGGACGTTATTACGCTCGGAATTCTGTTCGGGCTCAGCTGGATTGAGGAATACGCAGGGCTTAATACACAACAACACGGGTAGGTAAACTTTGGCCCTTGGGGAAAGTTTTAGGATCAGCGGCTCAGACAGAACTCGTTCACTTGGTACGCTTATGACGATGTGGACGTATCACGTTGCATCGGCTTTGATTTAGCTCTTGACCGTTAGTGCAACTTCGTATACGAAGCCCAGCCCTAGCCGAATATAGCTCAAACAGAAACCTTGACTGCACATTGGTTAACCCAATCACCCGGCAGCGACCGCTCAAATGCACATATTTATCATGATAATTTCAGTTAGATCGGAAACCGACCTTTGTGTTTAACTTGATGGGGTACTTGATCTGATACCAATTGGCCTGAACATACCGGAATAGATGGCATCAAGCCTATGGGCAGTTCCGTTCCGCTAGGCTCATGACTTAGATTAACTTTATTGTTAGATGATCCGTATTCAACCTCTGGTCTGCATGTGACCAGATATAGTCAGTTGCCTGTGATTTAATCTCGTATGAGATGGATTCAAGGCACTGTGGTTCTTGATTCTCGTTGTTGTAAAAGGGCCTCCGATCATACGCGTGGGCGTACACTCAATATGCAACTACCTCATTGACTCCTTTTTCGCCTGGTACTACTTCGTAATAGTACTTTTCATATAGTCGAGGGGTGCGCTTACAGATATCCACAATGGACCGAATCTGTCTTCCGGGTGTAATAATAGCTTCCGCCTAAAACAGGTCTACCGCAGGCCCTGCTCATCTAATTGGAAAATTGACGATGCGGGAGCCCATTCTGTGGTAGTATGGGTAGCCACTCATGGCACCTCGAATGAGAGGGGAAAACGCCGCCACGCGCGATGGAACTTAGAGCGACTGAGGCGATAGTAAGATGGTGCACTCTTTCGTCAGGGGTTCGAGTAAGCGCCGAGAGTTAGATGGTCGGGCTGGATATACGCCGCACATACTGCCGAATCGAATGCGTGTGGAAGACATTTTTTGAAGAAATGCTCTGGCCGGTTCCCTGGAAGTTGATTTTGCATTCAATGTAACAGCTGTGGTAGGAGGGGCACCTGGAGATCTCAGGGACGGGACCGTCTAAAAGTGGAAAGCAATGGTATGCAGTAGCAGTGTTCCGTTACTTGGGTAAGAATCATACTGTTGGCGAATAATATAATATTGTGCACGCCAGGAAAGTCCGTCAATTGGGACAAGTCTTGCACCGGGCGGGGCCGTACCGGGCGGTGTGGCCTACTACCTTATTGATCTGCCAATAGTTGTCGGTGCTTTCGTTGCCGACCGAGTCACCGTAATAGGAGTAACTCCTACACAGGGAATATCATTTTATACAAAGCATGCTAGACAAGAAGATTGGAGTTAGACATTTACCCTCATGTGTCAGAGCGATCAACATTTACAAAGGCTACACTCCTTATGTCAGCTGGTCACCCTGCCTACTTGATTAAAAAACGTCCAGAGCTTGATGCTCGGGCCGCCGTTATGTCATGCCTCGGTTGATAGACTAGTATGGGACTACAACCAGAACTTTGGACACATTAAGAAGAGTCCCCCACGACTTCATCGGTTTCAGCCTCGCAATAATTATTACCGATTAACGGCTATCGCGCGCCTCTTCGTCATGCGGGCAAGTTCTGCAATTAGGGTGTATACATCGTCGAAAAACTCCAAAAGGTTTGGCACCCGACATTCAACCCCGCGCGTCTCCCAGGGAGGTGTACACATGAGGAGAGCAGAAGGGATGAGAGGCTTCGTAACTACAAGAGGACAGACTGCCTTATTTTGCCATTTCCTGGGATGAACTATACCTCGAAAAGGATCGTGGTGTCGGACTGCCGGTGGGGGGGTGATCGGTCGTCTAGATAGCAATTGGGAATATGTAGACACCGGCTATCGCACCAGACAAGCGGAAAGTCGGAAAAATCCCTATTTTATAACCAGAGAGCATTTGCCGAGCGGTCAAGTTCTAGTTGGCCACTACAACATGCCTAATTTCTGACTCCGATTTCCAATGCGACGAACCCCGCCCGCTATTACAATGCAGCGAATCGTAAACTGCGAGTAGATGATGTCCCGGGCCCCGTATGTACTTTCGTGTTCTCTGTCCGACGACACAATAGGGAGTTCTACCGTGTACAAGCTCCCCGCAGGTCGGGCAAACGCCTAGCCTGGATAAATCAATTGGAGATTTCCGCCATTCGTATTATAGTTCCCAACAGAAAGGAGAGATGCAGGTTTTATTACTGAAATAACTATGCCCATAGCCGTAGGGGTATGCCCAACAGCGTAAATTTGCATGACGTAATCTAATCATAACGTGTAGCCTGCGTCGAATCACGGTTGGGCCAGAAACCCCGCTTGGATAATTGCGAACATCGTCCGATCATTGTCCCCGGTTCACAACCTTAGAAATGTTAAACGGGTAAACTATTACACACTGGGAGGTCATCAGTTACGCGAAAATAGTTCAGCCAGTTGACGACATAATACATAAACGCAAGCGCGTGATCATCGCCCTCCAACGTAGGTGCCCCTTTAGGTAGAAAGATACTGAAAGCTCACATTTAATTTCATTCATACGTTACCATCATTACCGGTAAGAGAGAGACAACCTCGTGGAATGGTCCTCGGGGGTAAATACCGGCATGATGTATGTATATGTGGGTTGTTGCTTGGGTCCTCCCCTAAATCGCCTACTAAAATGTCGCGAGTGTTGCCTGCCCGAGGCTGCCACGCTTCAAAAATCTGCCCAGTCACCAGCGTTCACCGTAGGAAAGCTGTAAGCTCGGGATCTTAACGTCCCCCCTCTACCACTTTCAAAAGTACTCCACTCTAGGAACGTGGACCCCTCTGGGACCTAGCACACCTAGCACGCATCATTTTACTCTCGGCCTCAACGGCCCCCGCTGCTCCGGGTTCACACTAACGGGCCTCGTATTAGACCCGTGGACCCGAGCTTCACGTCAACGCCTCCTACTGAGATTGCACGCAAGTCCAGAGATCACGATTCGCTTGGTGTCGACAACCTATAGTCCTGGTCCAAAGGTCGAGTACAAAGTTTTACAAGACATGCCGGCTGACAGGTTAGGTATCACTCGGGCCAGCTATATTGGTCCTAGGGCGATACCGGGGGCACCGGCTGCCGCCGGACGTGCGAAGTGTTAAGCGGTTACCTGCATCCCCGGTGCGGCACCTTCACAGAACTTGTGTTGTTGAGGTTCATAGTAAAGGGCGTAAGCCTGTCGATCCGCCTCAGCCCGATGGAATTATGCCGACTAATTGCGTATGGGACAGTTTGGTACATCCTGTTGGCCTGTCTATGTGCCATAGTTGGTGTTGTTGTCAAAATGGAATAACTATCTAAGGTACAGCACTTACCGCAATACCATGCAGTGGACCTTACCAGCAGTATGTACGTAGACTGCAGCATTATGAATCCTGCGTTTGAGAAGTCGGACTGCCTGGCTGTGAGACATTGGCCGACATTCCTTGCATAGTCGATATCGGTGCAATTAGCGGTGGAGATCGATAAGTGCGCGAGGCGGTACTACGAATCGCCGCACACATGCTCTACGGTTGATATTCGTATAGAACAATTCGACGGGGTTCTTCCCTCGAATTTCTACCAGGTGTAATCGTCCACATCTCGAACGCATTTTGCAGCGTTCACAGACAGGTGCGTCCGAGATCAACCCCGTCTATAGATGCTAACCACGTGGGTCTATATACAGTTTTAAAAAACTTGAGAACTACAAATGCTCTAAGTAGCACCGACGGTTAAGGCATGGTGACTAACATCGCACTGCCCGTGGACGAGCGTGCTTACGTCTATCATGTTTAGTAACAAATATAACCTCCTGTGATTTGGGGTGATTACATGGATCACCGTGACCTCCTGCTAACAAAATGACGAATCTGTTACTGAGAGCGTTTTTGCGGCGTAAAGTTTTCCTTCCCGATACGTGTTGTATTCGTTTTACACCAGGGCCCTACTTCACATGAGGGGACCAGCCAGAAAGGTAACGGCCCGCCAATAAACTGGTTAGGGGGACTGATCCGTGCTATTTACGATGCCCTTTGTTTCCCACAGTACCATCACCCGGCGAATGAGCATCATTTTACGTAACTCCGTTTCATTGCTAAAACACCGCGCACGCTAAAGTATCCATTCTGCATTCACTAAGAACGTTTCCAGTTGTATAATTGCCATGTTGGATGATACAAGTCTGTCAAAAACCGCTCATCACGGACGTACAAAAGCTCATAGCTCCTATGTGTCTTCAACACAGTGGGGTGTAGAGTGATACCTAGCGTCCCATAAACTTGAGTCCGTTCCTGCCACACATCCCTTAATCTTGTTAAATTCCGCGTCACTCCGTTGTAACTATTGGCGGGACCGCCCACAGCGGTTGAAGCACATTGCAGAAGAGTTGGTCATCCGCACCACATACTGTGGGTCTTCCTCCAGAAGCCAGGGTTATATCACGCTCATGTAACCTCGAGCCTGAAGGCTTCAATTCTGCAAACACCGCGCGATCTCGCCACCGCCGCCCAGCTGTCCGTGGGAAGTTCCGACTCTGCAGTTCACCCTCGTCCACCGGGCTGGACAACTAGTTAGTGGTAGGAGGATCGGCCCCTGTGTAACATATAAAACTGATATCTGACTAAACCTCTCAATCAGAACGAAGGCCAATGTCGCACGGGTATTTCGTTTCTAGGATAAGTAGAGAGCAAGCTTCACGCCTACAATTTGAGGACCCATTTCTGCCTGCACACACCTTAACACGCATTTTAGCAGACAAATAATAGTGAGCTGTGCCCGGCCGCATGGTGGATACATGGCTCTCTGATTACTGAAGATCACACGTCCAATCCTGTCCCAAATGGCCCCAGCATCGACCATAGGGTCTGGCGGGCCGCGGATTTTAACTAACTGCGCCGTCTTGCCTAGCTACTTTGATCTTAGTGGATTAGCACGCGTCAGGAGTGTGTCCGATCACTGACTCTACTACAGAGCACTTTGAACCAAAAGAGGTACCGGGCCAATATGAGTTCAGATTCCACTTGATACAACTCCGTTCTTATTACCCGTGGCTTTTACTTGGGTGTATGACGGCTGCTTAGTTACGTTGACCGTGATAAGGAACACCTAATGTCGCTCCAAGGGCAAGTTGAACGCCTCGCCTCCGCCTCAAGTTGGATTGCGCGCTTCTTAGTAGCGAATTGATCGCGTATTGTGTGAGCCTATAGACAACTTAATTGATGCGTCGAGCTAGCAAACTACACATGGAGGGGAGACCTAGCCAGGAGGGGTCGACGTGCGTTTTATCGTGGCCCACCCATATGGTGCACGTTTGGATTCGTTCCCCACCTGGTATGTATTGAGGAATCAAGACACTTCATGGGGCCGGGAAGATGTATTGGAGATTTTCCAACGCAAATGCTGGTAACGAGTAGCCGAAACAGGCCCCTCCTCTCAAGTTTAACGTGACCATTGTTCTCTCTATGCCTCATACACGTCTGGTTTCCAATGAGAAGCAGAGTAGCGCTACACCCAAACAAGCATTAAGTCTGGCGACAGCAGCGCTATTGCCCCAAAAACTAGCTGACCTAGCATTAAGTCCCGTCGTCGGGACCCTTTGCTTCTTCGAATCGGAGAGGGTCCGTTTAATGTAGTATCCCACTAGACACGCCGCGAGTGGATGGCACTTCAACTTCACTACTATCGCCATATGATACCGACAGAAGTCCCACTTAAGTATATTTTACCCTCAGAGTTGGGGGTGGAAGTGCTGGAAACGTTAAGCAACCAAAAAGTGCACTCGCTGTTCGAAACTGCAAAAGGACCCCAACGCCCACATAGGTATTTGTCCTACTAGCACTATTGATCCATTATCCCCTGCCGACGTTTGTGGATTGAACGCACATTACGCAGCGAGCACAGGACTTTACAACGTAAGTCTTTTTTGTACGTGGGCTTGTCATTAGCTATATCTTATGACCGGAGCGTGTAGGCGTCCACGGATATACACAGGTGGTTTATCAATATAACACCTCTCGACCTCTCTTGCTTCACACCGGGGCCACACGGAACTCCCCTTGGAGTTTCAGGTCTACTCTAGGGTCGCCCCACTTTCAGTAATATATCGCCTGGCTTGGGATTGACCCTTACGAGCGATTCTCTATATCGTCCCGTTGGCGTGTCCTCCCCCTTGTATACGGCCAGGTTGGGCATCGACCTGCCTAGCTCTCCCATCAGAATTCTCTCCATGGAAATTGGCAAGCAAGTATGGAAATACGAAGAGTTCCTTAGCCTTAGTCAAGAGTAAAGTCCGCGGCGTACTACGCGTCATTCCTGCATTTCCGGCATGCTGATTCCCCCGATTATTGGCTCGGAAGCGTTGGATGTCGATCGCGCCGTCGTCTTACTACTAGTGCCTGAGTCCCTTCGTGAACATCCAAGCCGGAACGTGCCATCTTTTTACCCCCTGTTATTCAGTCTAAAATATGTATTTGCGAATTACTCGGTGCTGTTTTGAGTCTCTCAAACACCCCGACGATAAGTTAATGATCCGCGTTCCAAAATAATAGTACCGCGAGCAGCATCCACGGGCGCCCATCGAGAGTGCTTAGCCCGAGCCTCAGGCAACGAGCCCTTCTCGCGAGCATATCTCTCAGCCTGAACGGCAATTCTGGGCGCCGACTCTCTCATACAGCATGGACGAGCGCTCATCCCGTAACTCGGAGCGTCACGTGCCCACGGCTGTTTCCTGTCTTGAGCTGCATTAAAAACATTTATAAGCACCACCTTCTTGTGTTGCTGAGGAACTTAACCGCCAGCCTCGGATCTGGACTGACGTGTGCGTTAGGGTTGCGAACTGACATTTACAGGTTTATAGTTTGTGTTGCAACCTATCGGCAAGGGGCGTTGCGCGTTTTAGCCCAACGTGAGAATGCATGATGGACTGCACCTAGAGTAATGATCCGGTCTAAGGGTGTGTCTTTCATTTTACTCTTGACTCTAAAATACTGCATATGCTAACAGATCGACCGCTAACGCATGCATTAAAGTGAGAATATTAGCGATTGTAAGCAATTGGCTGAACGGGTTATGGGGATGCGTACACGAGACTAATCGGGCTCTCAGAAGTAACTAAAATTCGCGTACTTCCTCTCTAATAGGGCTGAACGAGCTGTTCTGAAAGCCCCAGTTCCGACCGTTTGGTTTTTAGACTGCCGAGGGCCGCGACAGGTGGCACCAAGTGGCCCCCACGTCGACTGAGGCTTTGCTTGGCGGATCACATTCTCCGGGTCCTTCACATTTCATACTAACGGCCAACACGGTTGTGTTAAGTTGTTTTCAACGTGCCACTGACGCGGAATGGGAGATAACCGATCATGATTCTCAGATTCCCATACAATGAAAAGACACGTAGTCTTTCCGCCGACATGAAGCAACACAGTAATCAGGTTCATCAAGACTGCTGGAATCAGGAACGAGTGAGCTGGTAGAACGTTTTACACGGATACACCCAACCAGTGGGCGCGGGAACGACTACGTTTATTCCTGATAGTACGCGCTCCCTTTATTGGGGGGAGGGCCTTACGCAGATTAAATTGCACCGTGCTCGAGCCGAGTGGCGTAAGCTCTCTCTGCAATCCACAAGTCTGGCCGATGTCCATTCTGTTCTTCCGTTACACGTACGCCTCTAGAGCTAAGATTAGATTTTCCATGGGGCTTTGGGCATAGTGAGTGTTCTCGGGAGGTTCCTTCTAGACTCACTGCAGGAGCAGGAGTGATCGAAGCATGATGCACTCGTATTGAGAACCAAGAGCGGACTGCCTCGACGTAGGAACTTGCGGTGCCTAATTCTCTCCTGGAGACATAAGCTGGGTGTGGATACTGGCTATAGTCGAAAATTAAAGGTTACACCATCACAGCCACGTCAAACGCGGAGGGCGAATTGCCAGAATTTCCGTGTAGCATATGTACATGTCAGAATCCTGATCTAAGGAATAGTGCCACATCTTGGTCAGGCGGTCACTACCCAGGCCGAATAATGAACTGATGGATCATAGAGGAGCAGGTGCTCCCGCCAGAACGTCATTATTCGAGGCAGGCGCGGTCAATCTGATGCGGACAAGTGAAAGCGGAGGATGCTCTCTACGCCATTGCACTGACAAGTATGTACGTAATATTGGCGTCTAACGCGTGAACCGACACTCCGAAAACAATTCCCACCCATTGATGTTCAATGGTTGATTTTACAAACAATCGTCGCTGTGAGGAGACTAATTCGGATATCCGGGCAGAGAAAGGAGTATTAGGGGTCTCACTCTCATTTTTCTCTAACCCTTAGTCCTAGTACGGGCCAACCCTTGCGCTTTTTCAAATCCAGTTACATATACCCACCCCGTCCATGATGGTCAAATAAAGATGCGGTAGCATTACCATAAGGACCATCAGTAGCTGCAGTACGCAGGTGACCATTAGGGTCAACAACACTGATTATTGGCGTGGTGCGGTTGGGTCGGGGTGCTGGAAGCATACGAACCTACACGTGGCGAGCATTGACAGTAAGATCGTAGTGACCCTCTTGGTCTCGAAGAGATTTGTGCAAGCGACAACCCATAGGAACAAATATTTAGTGAAAAAAGTCTCCATGTCAACAATCACGCGCATCCCACTAAGAAGGATGTGAGGCTTATAACTCCGTACGATTTCCACGTTACCAATTGCTTGGCCATGATAAGGTGAGCTTAGCTGCATAACACATATGGAGTCTAGTCTGCACGGTCTTGCTTAGACCTTTCAAAAGCTCCTCAGGTCGGAGCGTGCGTACGTTTCGAGGAAACTCATTTTCGTACTTAGCAATGCGCTGACCGCGTGTTCGGGGTAACCAAGTTCTAAGGTAATTAACGTCCCATTCTTGGTGATGATACGTAGGGGGGTCCTGCGTCGAGAAAAAACAGCGCATTCGCCCGCCGTGCCGGAGAACTGGCCTAAGACCTAAGTGCCGCTGAGGCCTGACAACAGGAAAAAGAATTGTTTAAATCTGGAGTCACATTGCTGTACTCTACGGATATAGCTAAATTATTGCGAGACTAGCCGAGTCATGAGAGTGAGGAGCGCTATGCCGCTTGGGGCATGTGTATGCACATCCGTGACGCCAGCCGAAGCCTCTGTAACACAATGCGGCGGCGGATAGAATACCATGCAACCCAGCCAGGCAAGTAGTTCACATTTTCAAATAGTTAAAGGGGACAGTTGCACACGAGCCAACGGCTTCCGTCGGTCAGTGGCTTTCGTAAGGAGCTGTTCTGTAACTTAACCTGGTTCTCGTCTCGGAGACTCGGAGTTGTGTCCGCCAACGCTATTCAGCTACAATTCGGCACCATCTAATTACAGAGTACAACCCGCCTGGAGGTGAGACTTACTATCTACTTACTACGTGTACTATACGATGCAGGCATCGGTTCGAGGGCTATAGTTCCGCGTGCACTGTTGGATCGGCCGGGTTCAGACTGTGTTCTGATCGCTTCGTTTTTGCACGTGACAGATCCTTCTCATGCATGCCCTTAGCTGATAGGCATCAATTTAGTAGGGTGCCCAGGACGCAGTCTTTTCGAATAATAGACTCTTGTTGGGGATGTCCGGGGTCTACGCTTGAATATGCCGCGCCCCACTCCCGCATGTGGAGGAGCTGGATCGTTAGCTACTAGTGGCCGGCCGAATACTGGTTGTGCCGACGATAAGGCAGACGGGGGTCGTGCAACTATTAAACGCAGGCCAAGGCATCCACGTGCTTAGACTTCGAGGCGAAGAGTGTAGGTCTTCCTCGAAGGTTCACATTCATACGAGGACACGATCCCCCACTCGAAGGGTGCGGTGTAGCTTCCGCGTCATTCCTGTAACTGACAATGCAATGGGGGACGACCGAAGGCTAGCTTGACCTGGTCGGTGACAAACCCAGACGTATTAGAACCTGTCTACTAGAATTAGACCAGTTAGTACGCTGACAAAGGGCTCCTGGGGGTATTTGGGGTCCCGCTGTTACAATAAGCGGGCTCCTGGAGTCCACCTTCAGCTTTATCCCTGGGTATGGGACAGTGAGCCCTTCGTGTTACTCCGGCTAAAGCCTCCGGACTGAGCACGTTACGATCTAATGCCTTCGCCTCCTGCGAGCACTAGCAAGGAGACTTCCAGAGGTCGAGAAGATCGGCGCAGCTGGGCCAGGGTTAATGGTTTTAGGAAGGGAGAAAAGAGATTCTATGGAGAAGCCTAGCGCTCGAAAGTTTATACTTGGTGGAGTTCCATATCGGTGTCATTGACTCTTTTTAGAACCATCCTAACTCAATTAATCCTCCAATTGCATTGTATTTTGCCTACCGCCATAGATGCATTGACCTACTCCAGTTTGGCCTGTAGTACACTTTTTGTCATACTGTATAAGCTTCGCCGTCGTAAGGCGGGCGACTCGGACGTCGTTTTGGCGCCCGATATGTCCCCACTATAATGCGTTAAAACCGCTCAGTGTTCTTCAAACGTGCCTCCGGCCAACTAAGCCTTTGAGGGCCTATCAGTTTGGGATGCCGGGGCCACCGAACGTCTTTCTCCCACTTACATCCTAACGTGCTGGAGTCCCTACTAGCTTATGACGCTCGGCAGGGCGGAAGTCATCCCATGGGACAAAAACGATGATTGTGCCAGCGATCGCAGGCCGTTGGTCCTGTGCGTATTTCCGCGTTCAGGCCGTCACTTCGGTACGCTGAACAAACACTTTTGCTTAGCGACAGTTTGTCTGCGGTCCGTGTACGAGGCCGAGATACGTATGTTCTGGATTTGTCTCCGGTAACCCCCTGTTAATCTCTCCCATCGTCTCTGTGCAGCCCCAGACCCGTGCGAAGTACTGGCAGAGCGTCAGCTTTAAGTCAAGCTCTGGTTATTCCTTAAGGATATTTCAAACAGCGGACTAGACGGAGCAGAGGATAATTTCGTGCACACTTGGCTCCCCTCGTAATGAGCGAGTCCGCTGGCCCGCTAACTTAAACGTGTTAGACCACATGGGCTTGCTACTACCGAACCAAGCAGGAGTTCATGTCTTCCAAGGTGAGCACGGGCCTTCGGAGCTACAGTAAAGTACGAAGCATGCCAAGCACTCATCTATAGCAATCTGATACGCTCCACTGCCATCTCACAAGGCTTGAAAGAGGCCGTGTAACACATCGGGATAGGTATTGTCACAGACACATTGACCCCGGCGTGGTTTCGTACGATAACCTTCGCAAGTTTTATGTCCTGCCGGATCCGATATGTCCAATTACGGAGTCTCAGCAGCTCCCGCCCCAGGTGTCTGTAGTGCGAGAATCGCCCATGTTTTTGTGAGAGGTAGCACCTCTTAGGTAATCGTTACGTTCGGCGATACAGCAGGACAACGTTTCTAGAGTCTGAAAGGCCGTCGTGAACTTGAACGGTACTTGAACGGACCGGAATCGTTTCAGCGCAAATCTGTCAGGCTAATTTCACGAATAGCATCTCCCCCATAGCTCCTTGTGGAAGTTGGCACGAGGGTTGGCGTAGTGAGATACACCCATTAAGCGGCGCTGCTAGCAGCTAGATCTGTATGGCCCAGCCCGAACTTGCTGAGAGTTGGGTAAGCTTTATGACCGATGTAGTCCCCTCGGAAGGCTCATTCGCAATGGAGGAAATAGTCTCTTCGTTGCTGATTATTTCTGTCCGAGAACAATGCGGACACCTACGTCAGGAATCCACAATTCTGGCGAGCAAGGCGCCGGTGAGGTATTCTACTCTCTATCCGCCCTATACCTACGCTTCCGTCCGGTGTAGGGTATTCATAGCGATAACTGTGGCGGCGCTCCAGTGTCTCTATCGGGCCCGAACCTGATCGGGTCGAAAAGATCCAACGTACGAACACGCACCACCACGGCACAAGTGAGGACGAACGCTCGGGTGCATTTGTGCCGGAACAGCAGACGCCCTAATTACAGCCATTTCGTAGTCTGCATGACCTTAGGATATAGTTTAGTAGGAGACGTATCTATTCTGTACTGGTTATGGATGGGCATCGTCTAATCGTAACCCTAAACGGATACATTGCTAAGAATATGTTTCCGATGAGGGTCCTCGATTATAAATGGCTTAGCTTGACCGACCTGCTGCCCGATCTGCTTAGAGTTGTCACATGCCTCAACTGCGAGTTCTAGCCCTCCGGGACTTGAGATGAAATACGCGAGCGGGGATCGCCAGTCGCCCTACTCTAGACAATCCCCTGCGCCAGAAGTGGAGCTCCAAGGCTCGCAAGGCTTATTGCCAGGGAGGTATACATAAACTCGAAACATTGCGTATGATGCAGCCGTCCTGCGCCCTCGGGGGCGTAAGGACACTTCCCTGCTTCCCTCCGTATTTAGCTCAAATAAGATCGCGCGACGGGGTATCAATCTTGGTTGGGGATGATGTATTGAGTCCCGGCTTTTGTTGTCCAGCCACTTGAAAAGCCTGTAACCGTACTCGCTATATCAAACGCCCTCTACTTTTAAAATATCACATTTAAATAAAGGCTGCCATCGGGCTACACACGGTAAAAGCGGAAAAACGTGAATATCCAGTAGCGCGACCAGTGCGCGACGCGCCCTTGCCATTATGCTGGGGGTCCCTTCGCAGTCACCCGTCAGTCAGTGGTACGCCCAGATAATGTGTAATGCAATCGTGGGCGGTAAATAATGGGTCACCCACAAAGGATTAGCACGCTAACCACTCCGGCTTGTTTCTACGGCGCATAGGACTGAGGACCTTACCGGGAGACAGTGTGCTTCTGGTCGCTCCCCCCAGCCCAACGTATTGCTAGAGGAACGGTTGCCAGAGTCCACAGTGAAAGTGGTAACCAAAGATGTACCGTAGTATATAGTGTCTCCTGTCGCCACTGCACAAGTCGACAAACGGCCAGGGCGTGTAAACGGGCGCACAGAGATCTTAGGAGCACAACAGTAATAGCAGAGTGTTATTGAAAAGCTTTTCGTAAGCTCGGTTTCCTGCACAGCGTGTTGCACGAGTATACCGGCGAAACGTAGGCTAGCTCAACTGCCCTGTTTCCTACATCTCATCCGGCATCCACCCGCAAAATCTGGGCGTTGGCGCGCTCCGTGGCTTACTGTTCTGCCCTTAGTGAAACCGACTACTCATAGTACAAATATCTCAGGTATACAATAAAATTCCGTACGCATAGATCATTGTGTGTCTTTTGATGCCCCCTGGCAATGATGGGAGTCGGCTCACACGTCTTGGAAATTGTCAATTTCTATTAAGGGACTAATGCGGAGCAGAAAAATTACCCTGGGGCCGACTCCTCAATGTACCCTGCCCCGTCCGTCAGATATGAGACTTTTATTGGTAGCTGGGTACAAAAGTGCGTTGCAGTCGCTGCGCCCCGATGATTTCTTGCTAAGGCCAGGCTATCAAGGCACATTCACTGGCAGGCGCGCGTTCGGGAAGGTCACCTGCTCTGTGAATACATGCGTCTCGATCAGTCCTTTCTTTCCATCCGGCATAGGATCTGTTGATTCATTCATGGGTTCAAAAATTCTAGATTAAGGACACAGGGTGCGGGACTAAAAGTATATTGACACGGTACACTTGGCGATATATCGATGATACACTATCTGGGCT
		</sequence>
    <sequence><taxon idref="Location_1_1_0|21.104879384510397"/>
			TATGAACGTCACAGGGGACTAAGATATAAATGATGCTTTTGGCCTGTGCCTTATTCGTGTAGTTTTGACTAACCTTTTTGCAATTCTCGTAGCTTTATCTGTTAATCTCTGGATGAGTTGATTCAGTGGACGACCGTTCTGACCTCGATTGTATCCCAATAGCGGGAGTGGTATGAGTGTAGCTCGATGGCAACCCTACGACCACCCGCCCATCACGTCATTTTCCGCAAATGGTGCATGCCCCTCTCTGCACTGTCTAAATCGGACGTTATTACGCTCGGAATTCTGTTCGGGCTCAGCTGGATTGAGGAATACGCAGGGCTTAATACACAACAACACGGGTAGGTAAACTTTGGCCCTTGGGGAAAGTTTTAGTATCAGCGGCTCAGACACAACTCGGTCACTTGGTACGCTTATGTCGATGTGGACGTATCACGTTGCGTCGGCTTTGATTTAGCTCTTGACCGTTAGTGCAACTTCGTATACGAAGCCCAGCCCTAGCCGAATAGAGCTCAAACAGAAACCTTGACTGCACATTGGTTAACCCAATCACCCGGCAGCGACCGCTCAAATGCACATATTTATCATGATAATTTCAGTTAGATCGGAAACCGACCTTTGTGTTTAACTTGATGGGATACTTGATCTGATACCAATTGGCCTGAACATACCGGAATAGGTGGCATCAAGCCTATGGGCAGTTCCGTTCCGCTAGGCTCATGACTTAGATTAACTTTATTGTTAGATGATCCGTATTCAACCTCTGGTCTGCATGTGACCAGATATAGTCAGTTGCCTCTGATTTAATCTCGTATGAGATGGATTCAAGGCACTGTGGTTCTTGATTCTCGTTGTTGTAAAAGGGCCTCCGATCATTCGCGTGGGCGTACACTCAATATGGAACTACCTCATTGACTCCTTTTTCGCCTGGTACTACTTCGTAATAGTACTTTTCATATAGTCGAGGGGTGCGCTTACAGATATCCACAATGGACCGAATCTGTCTTCAGGGTGTAATAATGGCTTCCGCCTAAAACCGGTCTACCGCAGGCCCTGCTCATCTAATTGGAAAATTGACGACGCGGGAGCCCATTCTGTGGTAGTATGGGTAGCCACTCATGGCACCTCGAATGAGAGGGGAAAACGCCGCCACGCGCGATGGAACTTAGAGCGACTGAGGCGATAGTAAGATGGTGCACTCTTTCATCAGGGGTTCGAGTAAGCGCCGAGAGTTAGATGGTCGGGCTGGATATACGCCGCACATACTGCCGAATCGAATGCGTGTGGAAGACATTTTTTGAAGAAATGCTCTGGCCGGTTCCCTGGAAGTTGATTTTGCATTCAATGTAACAGCTGTGGTAGGAGGGGCACCTGGAGATCTCAGGGACGGGACCCTCTAAAAGTGGAAAGCAATGGTACGCAGTAGCAGTGTTCCGTTACTTGGGTAAGAATCATACTGTTGGCGAGTGATATAATATTGTGCACGCCAGGAAAGTCCGTCAATTGGGACAAGTCTTGCACCGGGCGGGGCCGTACTGGCCAGTGTGGCCTACTACCTTATTGATCTGCCACTAGTTGTCGGTGCTTTCGTTGCCGACCGAGTCACCGTAATAGGAGTAACTCCTACACAGGGAATATCATTTTATACAAAGCATGCTAGACAAGAAGATTGGAGTTAGACATTTACCCTCATGTGTCAGAGCGATCAACATTTACAAAGGCTACACTCCTTATGTCAGCTGGTCACCCTGCCTACTTGATTAAAAAACTTCCAGAGCTTGATGCTCGGGCCGCCGTTATGTCATGCCTCGGTTGATAGACTAGTATGGGACTACAACCAGAACTTTGGACACATTAAGAAGAGTCCCCCACGACTTCATCGGTTTCAGCCTCGCAATAATTATTACCGATTAACGGCTATCGCGCGCCTCTTCGTCATGCGGGCAAGTTCTGCAATTAGGGTGTATACATCGTCGAAAAACTCGAAAGGGTTTGGCACCCGACATTCAACCCCGCGCGTCTCCCAGGGAGGTGTACACATGAGGAGAGCAGAAGGGATGAGAGGCTTCGTAACTACAAGAGGACAGACTGCCTTATTTTGCCATTTCCTGGGATGAACTATACCTCGAAAAGGATCGTGGTGTCGGACTGCCGGTGGGGGGGTGATCGGTTGTCTAGATAGCAATTGGGAATATGTAGAAACCGGCTATCGCACCAGACAAGCGGAAAGTCGGAAAAATCCCTATTTTATAACCAGAGAGCATTTGCCGAGCGGTCAAGTTCTAGTTAGCCACTACAACATGCCTAATTTGTGACTCCGATTTCCAATGCGACGAACCCCGCCCGCTATTACAATGCAGCGAATCGTAAACTGCGAGTAGATAATGTCCCGGGCCCCGTATGTACTTTCGTGTTCTCTGACCGACGACACAATAGGGAGTTCTACCGTGTACAAGCTCCCCGCAGGTCGGGCAAACGCCTAGCCTGGATAAATCAATTGGAGATTTCCGCCATTCGTATTATAGTTCCCAACAGAAAGGAGAGATGCAGGTTTTATTACTGAAATAACTATGCCCATAGCCGTAGGGGTATGCCCAACAGCGTAAATTTGCATGACGTAATCTAATCATAACGTGTAGCATGCGTTTAATCACGGTTGGGCCAGAAACCCCGCTTTGATATTTGCGAACATCGTCCGATCATTGTCCCCGGTTCACAACCTTAGAAATGTTAAACGGGTAAACTATTACACACTGGGAGGTCATCAGTTACGCGAAAATAGTTCAGCCAGTTGACGACATAATACATAAACGCAAGCGCGTGATCATCGCCCTCAAAGGTAGGTGCCCCTTTAGGTAGAAAGATACTGAAAGCTCACATTTAATTTCACTCATACGTTAACATCATTACCGGTAAGAGAGAGACAACCTCGTGGAATGGTCCTCGGGGGTAAATACCGGCACGATGTATGTATATGTGGGTTGTTGCTTGGGTCCTCCCCTAAAGCGCCTACTAAAATGTCGCGAGTGTTGCCTGCCCCAGGCTGCCACGCTTCAAAAAGCTGCCCAGTCACCAGCGTTCACCGTAGGAATGCTGTAAGCTCGGGATCTTAACGTCCCCCCTCTACCACTTTCAAAAGTACTCCACTCTAGGAACGTGGACCCCTCCGGGACCTAGCACACCTAGCACGCATCATTTTACTCTCGGCCTCAACGGCCCCCGCTGCTCCGGGTTCACACTAACGGGCCTCGTATTAGACCCGTGGACCCGAGCTTCACGTCAACGCCTCCTACTGAGATTGCACGCAAGTCCAGAGATCACGATTCGCTTGGTGTCGACACCCTATAGTCCTGGTCCAAAGGTCGAGTACAAAGTTTTACAAGACATGCCGGCTGACAGGTTAGATATCACTCGGGCCAGCTATATTGGTCCTAGGGCGATACCGGGGCCACCGGCTGCCGCCGGACGTGCGAAGTGTTAAGCGGTTACCTGCATCCCCGGTGCGGCACCTTCACAGAACCTGTGTTGTTAAGGTTCATAGTAAAGGGCGTAAGCCTGTCGATCCGCCTCAGCCCGATGGAATTATGCCGACTAATTGCGTATGGGACAGTTTGGTACATCCTGTTGGCCTGTCTATTTGCCATAGTTGGTGATGTTGTCAAAATGGAATAACTATCTAAGGTACAGCACTTACCGCAATACCATGCAATAGACCTTACCAGCAGTATGTACGTAGACTGCAGCATTATGAATCCTGCGTTTGAGAAGTCGGACTGCCTGGCTGTGAGGCATTGGCCGACATTCCTTGCATAGTCAATATCGGTGCATTTAGCGGTGGAGATCGATAAGTGCGCGAGGCGGTACTACGAATCGCCGCACACATGCTCTACGGTTGATATTCGTATAGAACAATTCGACGGGGTTCTTCCCTCGAATTTCTACCAGGTGTAATCGTCCACATGTCGAACGCATTTTGCAGCGTTCACAGACAGGTGCGTCCGAGATCAACCCCGTCTATAGATGCCAACCACGTGGGTCTATATACAGTTTTAAAAAACTTGAGAACTACAAATGCTCTAAGTAGCACCGACGGTTAAGGCATTGTGACTAACATCGCACTGCCCGTGGACGGGCGTGCTTACGTCTATCATGTTTAGTAACAAATATAACCTCCTGTGATTTGGGGTGATTACATGGATCACCGTGACCTCCTGCTAACAAAATGACGAATCTGTTACTGAGAGCGTTTTTGCGGCGTAAAGTTTTCCTGCCCGATACGAGTTGTATTCGTTTTATACCAGGGCCCTACTTCACATGAGGGGACCAGCCAGAAAGGTAACGGCCCGCCAATAAACTGGTTAGGGGGACTGATCCGTGCTATTTACGATGCCCTTTGTTTCCCACAGTACCATCACCCGGCGAATGAGCATCATTTTACGTAACTCCGTTTCATTGCTAAAACACCGCGCACGCTAAAGTCTCCATTCTGCATTCACTAAGAACGTTTCCAGTTGTATAATTGCCATGTTGGATGATACAAATCTGTCAAAAACGGCTCATCACGGACGTACAAAAGCTCATAGCTCCTATGTGTCGTCAACACAGTGGGGTGTAGAGTGATACCTAGCGTCCCATAAACTTGAGTCCGTTCCTGCCACACATCCCTTAATCTTGTTAAATTCCGCGTCACTCCGTTGTAACTATTGGCAGGACCGCCCACAGCGGTTGAAGCACATTGCAGAAGAGTTGGTCATCCGCACCACATACTGTGGGTCTTCCTCCAGAAGCCAGGGTCATATCACGCTCATGTAACCTCGAGCCTGAAGGCTTCAATTCTGCAAACACCGCGCGATCTCGCCACCGCCGCCCAGCTGTCCGTGGGAAGTTCCGGCTCTGCAGTTCACCCTCGTCCACCGGGCTGGACAACTAGTTAGTGGTAGGAGGATCGGCCCCTGTGTAACATATAAGACTGATATCTGACTAAACCTCTCAATCAGAACGAAGGCCAATGTCGCTCGGGTATTTCGTTTCTAGGATAAGTAGAGAGCAAGCTTCACGCCTACAATTTGAGGACCCATTTCTGCCTGCACACACCTTAACACGCATTTTAGCAGACAAATAATAGTGAGCTGTGCCCGGCCGCATGGTGGATGCATGGCTCTCTGATTACTGAAGATCACACGTCCAATCCTGTCCCAAATGGCCCCAGCATCGACCATAGGGTCTGGCGGGCCGCGGATTTTAACTAACTGCGCCGTCTTGCCTAGCTACTTTGATCTTAGTGGATTAGCACGCGTCAGGAGTGTGTCCGATCACTGACTCTACTACAGAGCACTTTGAACCAAAAGAGGTACCGGGCCAATATGAGTTCAGATTCCACTTGATACAACTCGGTTCTTATTACCCGTGGCTTTTACTTGGGTGTATGACGGCTGCTTAGTTACGCTGACCGTGATAAGGAACACCTAATGTCGCTCCAAGGGCAAGTTGAACGCCTCGCCTTCGCCTCAAGTTGGATTGCGCGCTTCTTAGTAGCGAATTGATCGCGTATTGTGTGAGCCTATAGACAACTTAATTGATGCGTCGAGCTAGCAAACTACACATGGAGGGGAGACCTAGCCAGGAGGGGTCGACGTGCGTTTTATCGTGGCCCGCCCATATGGTGCACGTTTGGATTCGTTCCCCACCTGGTATGTATTGAGGAATCAAGACACTTCATGGGGCCGGGAAGATGTATTGGAGATTTTCCAACGCAAATGCTGGTAACGAGTAGCCGAAACAGGCCCCTCCTCTCAAGTTTAACGTGACCATTGTTCTCTCTATGCCTCATACACGTCTGGTTTCCAATGAGAAGCAGAGTAGCGCTACACCCAAACAAGCATTAAGTCTGGCGACAGCAGCGCTATTGCCCCAAAAACTAGCTGACCTAGCATTAAGTCCCGTCGTCGGGACCCTTTGCTTCTTCGAATCGGAGAGGGTCCGTTTAATATAGTATCCCACTAGACACGCCGCTAGTAGATGGCACTTCAACTTCACTACTATCGCCATATGATACCGACAGAAATCCCACTTAAGTATATTTTACCCTCAGAGTTGGGGGTGGAAGTGCTGGAAACGTTAGACAACCAAAGAGTGCACTCGCTGTTCAAAACTGCAAAAGGACCCCAACGCCCACCTAGGTGTTTGTCCTACTAGCACTATTGATCCATTATCCCCTGCCGACGTTTGTGGATTGAACGCACATTACGCAGCGAGCACAGGACTTTACAAGGTAAGTCTTTTTTGTACGTGGGCTTGTCATTAGCTATATCTTATGACCGGAGCGTGTAGGCGTCCACGGATATACACAGGTGGTTTATCAATATAACACCTCTCGACCTCTCTTGCTTCACACCGGGGCCACACGGAACTCCCCTTGGAGTTTCAGGTCTACTCTAGGGTGGCCCCACTTTCAGTAATATATCGCCTGGCTTGGGATTGACCCTCACGAACGATTCTCTATATCGTCCCGTTGGCGTGTCCTCCCCCTTGTATACGGCCAGGTTGGGCATCGACCTGCCTAGCTCTCCCATCAGAATTCTCTCCATGGAAATTGGCAAGCAAGTATGGAAATACGAAGAGTTCCTTAGCCTTAGTCAAGAGTAAAGTCCCCGGCGTACTACGCGTCATTCCTGCATTTCGGGCATGCTGATTCCCCCGATTATTGGCTCGGAAGCGTTGGATGTCGATCGCGCCGTCGTCTTACTACTAGTGCCTGAGTCCCTTCGTGAACATCCAAGCTGGACCGTGCCATCTTTTTACCCCCTGTTATTCAGTCTGAAATATGTATTTGCGAATTACTCGGTGCTGTTTTGAGTCTCTCAAACACCCCGACGATAAGTTAATGATCCGCGTTCCAAAATAATAGTACCGCGAGCAGCATCCACGGGCGCCCATCGAGAGTGCTTAGCCCGAGCCTCAGGCAACGAGCCCTTCTCGCGAGCATATCTCCCAGCTTGAACGGCAATTCTGGGCGCCGACTCTCTCATACAGCATGGACGAGCGCTCATCCCGTAACTCGGAGCGTCACGTGCCCACGGCTGTTTCCTGTCTTGAGCTGCATTTAAAACATTTATGAGCACCACCTTCTTGTGTTGCTGAGGAACTTAACCGCCAGCCTCGGATCTGGACTGACGTGTGCGTTAGGGTTGCGAACTGACATTTACAGGTTTATAGTTTGTGTTGCAACCTATCGGCAAGGGGCGTTGCTCGTTTTGGCCCAACGTGAGAATGCATGATGGACTGAACCTAGAGTAATGATCCGGTCTAAGGGTGTGTCTTTCATTTTACTCTTGACTCTAAAATACTGCATATGCTAACAGATCGACCGCTAACGCATGCATTAAAGTGAGAATATTAGCGATTGTAAGCAAATGGGTGAACGGGTTATGGGAATGCGTACACGAAACTAATCGGGCTCTCAGACGTAACTAAAATTCGCGTACTTCCTCTCTAATAGGGCTGAACGAGCTGTTCTGAAAGCCCCAGTTCCGACCGTTTGGTTTTTAGACTGCCGAGGGCCGCGACAGGTGGTACCAAGTGGCCCCCACGTCGACTGAGGCTCTGCTTGGCGGATCGCATTCTCCGGGTCCTCCACATTTCATACTAACGGCCAACACGGTTGTGTTAAGTTGTTTTCAACGTGCCACTGACGCGGAATGGGAGATAACCGATCATGATTCTCAGATTCCCATACAATGAAAAGACACGTAGTCTTTCCGCCGACATGAAGCAACACAGTAATCAGGTTCATCAAGACTGCTGGAATCAGGAACGAGTGAGCTGGTAGGACGTTTTACACGGATAGACCCAACCAGTGGGCGCGGGAACGACTACGTTTATTCCTGATAGTACGCGCTCCCTTTATTGGGGGGAGGGCCTTACGCAGATTAAATTGCACCGTGCTCGAGCCGAGTGGCGTAAGCTCTCTCTGCAATCCACAAGTCTGGCCGATGTCCATTCTGTTCTTCCGCTACACGTACGCCTCTAGAGCTAAGATTAGATTTTCCATGGGGCTTTGGGCATAGTGAGTGTTCTCGGGAGGTTCCTTCTAGACTCACTGCAGGAGCAGGAGTGATCGAAGCATGATGCACTCGTAGTGAGAACCAAGAGCGGACTGCCTCGACGTAGGAACTTGTGGTGCCTAATTCTCTCCTGGAGACATAAGCTGGGTGTGGATACTGGCTATAGTCGAAAATTAAAGGTTACACCATCACAGCCACGTCAAACGCGGAGGGCGAATTGCCAGAATTTCCGTGTAGCATATGTACATGTCAGAATCCTGATCTAAGGAATAGTGCCACATCTTGGTCAGGCGGTCACTACCCAGGCCGAATAATGAACTGAAGGATCATAGAGGAGCAGGTGCTTCCGCCAGAACGTCATTATTCGAGGCAGGCGCGGTCAATCTGATGCGGACAAGTGAAAGCGGAGGATGCTCTCAACTCCATTGCACTGACAAGTATGTACGTAATATTGGCGTCTATCGCGTGAACCGGCACTCCGAAAACAATTCCCACCCATTGATGTTCAATGGTTGATTTTACAAACAATCGTCGCTGTGAGGAGACTAATTCGGATATCCGGGCAGAGAAAGGAGTATTAGGGGTCTCACTCTCATTTTTCTCTAACCCTTAGTCCTAGTACGGGCCAACCCTTGCGCTTTTTCAAATCCAGTTACATATACCCACCCCGTCCATGATGGTCAAATAAAGATGCGGTAGCATTACCATAAGGACCATTAGTAGCTGCAGTACGCAGGTGACCATTAGGGTCAACAACACTGATTATTGGCGTGGTGCGGTTGGGTCGGGGTGCTGGAAGCATACGAACCTACACGTGGCGAGCATTGACAGTAAGATCGTAGTGACCCTCTTGGTCTCGAAGAGATTTGTGCAAGCGACAACCCATAGGAACAAATATTTAGTGAAAAAAGTCTCCATGTCAACAGTCACGCGCATCCCACTAAGAAGGATGTGAGGCTTATAACTCCGTACGATTTCCACGTTACCAATTGCTTGGCCATGATAAGGTGAGCTTAGCTGCATTACACATATGGAGTCTAGTCTGCACGGTCTTGCTTAGACCTTTCAAAAGCTCCTCAGGTCGGAGCGTGCGTACGTTTCGAGGAAACTCATTTTCGTACTTAGCAATGCGCTGACCACGTGTTCGGGGTAACCAAGTTCTAAGGTAATTAACGTCCCATTCTTGGTGATGATACGTAGGGGGGTCCCACGTCGAGAAAAAACAGCGCATTCGCCCGCCGTGCCGGAGAACTGGCCTAAGACCTAAATGCCGCTGAGGCCTGACAACAGGAAAAAGAATTGTTTAAATCTGGAGTCACATTGCTGTACTCTACGGATATAGCTAAAGTATTGCGAGACTAGCCGAGTCATAAGAGTGAGGAGCGCTATGCCGCTTGGGGCATGTGTATGCACATCCGTGACGCCAGCCGAAGCCTCTGTAACACAATGCGGCGGCGGATAGAATACCATGCAACCCAGCCAGGCAAGTAGTTCACATTTCCAAATAGTTAAAGGGGACAGTTGCACACGAGCCAACGGCTTCCGTCGGTCAGTGGCTTTCGTAAGGAGCTGTTCTGTAACTTAACCTGGTTCTCGTCTCGGAGACTCGGAGTTGTGTCCGCCAACGCTATTCAGCTACAATTCGGCACTATCTAATTACAGAGCACAACCCGCCTGGAGGTGAGACTTACTATCTACTTACTACGTGTACTATACGATGCAGGCATCGGTTCGAGGGCTATAGTTCCGCGTGCACTGTTGGATCGGCCGGGTTCAGACTGTGTTCTGATCGCTTCGTTTTTGCACGTGACAGATCCTTCTCATGCATGCCCTTAGCTGATAGGCATCAATTTAGTAGGGTGCCCAGGACGCAGTCTTTCCGAATAATAGACTCTTGTTGGGGATGTCCGGGGTCTACGCTTGAATATGCCGCGCCCCACTCCCGCATGTGGAGGAGCTGGATCGTTAGCTATTAGTGGCCGGCCGAATAATGGTTGTGCCGACGATAAGGCAGACGGGGGTCGTGCAACTATTAACCGCAGGCCAAAGCATCCACGTGCTAAGACTTCGAGGCGAAGAGTGTAGGTCTTCCTCGAAGGTTCACATTCATACGAGGACACGATCCCCCACTCGAAGGGTGCGGTGTAGCTTCCGCGTCATTCCTGTAACTGACAATGCAATGGGGGACGACCGAAGGCTAGCTTGACCTGGTCGGTGACAAACCCGGACGTATTAGAACCTGTCTACTAGAATTAGACCAGTTAGTACGCTGACAAAGGGCTCCTGGGGGTTTTTGGGGTCCCGCTGTTACAACAAGCGGGCTCCTGGAGTCCACCTTCAGCTTTATCCCTGGGTATGGGGCAGTGAGCCCTTCGTGTTACCCCGGCTAAAGCCTCCGGACTGAGCACGTTACGATCTAATGCCTTCGCCTCCTGCGAGCACTAGCAAGGAGACTTCCAGAGGTCGAGAAGATCGGCGCAGCTGGGCCAGGGTTAATGGTTTTAGGAAGGGAGAAAAGAGATTCTATGGAGAAGCCTAGCGCTCGAAAGTTTATACTTGGTGGAGTTCCATATCGGTGTCATTGACTCTTTTTAGAACCATCCTAACTCAATTAATCCTCCAATCGCATTGTATTTTGCCTACCGCCATAGATGCATTGACCTACTCCAGTTTGGCCTGTAGTACACTTTTTGTCATACTGTATAAGCTTCGCCGTCGTAAGGCGGGAGACTCGGACGTCTTTTTGGCGCCTGATATGTCCCCACTACAATGCGTTAAAACCGCTCAGTGTTCTTCAAACGTGCCTCCGGCCAACTAAGCCTTTGAGGGCCTAACAGTTTGGGATGCCGGGGCCACCGAACGCCTTTCTCCCACTTACATCCTAACGTGCTGGAGTCCCTACTAGCTTATGACGCTCGGCAGGGGGGAAGTCATCCCATGGGACAAAAACGATGATTGTGCCAGCGATCGCAGGCCGTTGGTCCTGTGCGTGTTTCCGCGTTCAGGCCGTAACTTCGGTACGCTGAACAAACACTTTTGCTTAGCGACAGTTTGTCTGCGGTCCGTGTACGAGGCCGAGATACGTATGTTCTGGATTTGTCTCCGGTAACCCCCTGTTAATCTCTCCCATCGCCTCTGTGCAGCCCCAGACCCGTGCGAAGTACTGGCAGAGCGTCAGCTTTAAGTCAAGCTCTGGTTATTCCTTAAGGATATTTCAAGCAGCGGACTAGACGGAGCAGAGGATAATTTCGTGCACACTTGGCCCCCCTCGTAATGAGCGAGTCCGCTGGCCCGCTAACTTAAGCGTGTTAGACCACATGGGCCTGCTACTACCGAACCAAGCAGGAGTTCATGTCTTCCAAGGTGAGCACAGGCCTTCGGAGCTACAGTAAAGTACGAAGCATGCCAAGCACTCATCTATAGCATTCTGATACGCTCCACTGCCATCTCACAAGGCTTGAAAGAAGCCGTGTAACACATCGGGATAGGTATTGTCACAGACACATTGACCCCGGCGTGGTTTCGTACGATAACCTTCGCAAGCTTTATGTCCTGCCGGATCCGAAATGTCCAATTACGGAGTCTCAGCAGCTCCCGCCCCAGGTGTCTGTAGTGCGAGAATCACCCATGTTTTTGTGAGAGGTAGCACCTCTGAGGTAGTCGTTACGTTCGGCGATACAGCAGGACAACGTTTCTAGAGTCTGAAAGGCCCTCGTGAACTTGAACGGTACTTGAACGGACCGGAATCGTTTCAGCGCAAATCTGTCAGGCTAATTTCACGAATAGCATCTCCCCCATAGCTCCTTGTGGAAGTTGGCACGAGGGTTGGCGTAGTGAGATACACCCATTAAGCGGCGCTGCTAGCAGCTAGATCTGTATGGCCCAGCCCGAACTTGCTGAGAGTTGGGTAAGCTTTGTGACCGATGTAGTCCCCTCGGAAGGCTCATTCGCAATGGAGGAAATAGTCTCTTCGTTGCTGATTATTTCTGTCCGAGAACAATGCGGACACCTACGTCAGGAATCCACAATTCTGGCGAGCAAGGCGCCGGTGAGGTATTCTACTCTCTATCCGCCCTATACCTACGCTTCCGTCCGGTGTAGGGTATTCATAGCGATAACTGTGGCGGTGCTCCAGTGTCTCTATCGGGCCCGAACCTCATCGGGTCGAAAAGATCCAACGTACGAACACGCACCACCACGGCACAAGTGAGGACGAACGCTCGGGTGCATTTGTGCCGGAACAGCAGACGCCCTAATTACAGCCATTTCGTAGTCTGCATGACCTTAGGATATAGTTTAGTAGGAGACGTATCTATTCTGTACCGGTTATGGGTGGGTATCGTCTAATCGTAACCCTAAACGGATACATTGCTAAGAATATGTTTCCGATGAGGGTCCTCCATTATAAATGGCTTAGCTTGACCGACCTGCTGCCCGATCTGCTTAGAGTTGTCACATGCCTCAACTGCGAGTTCTAGCCCTCCGGGACTTGAGATGAAATACGCGAGCGGGGATCGCCAGTCGCCCTACACTAGACAATCCCCTGCGCCAGAAGTGGAGCTGCAAGGCTCGTAAGACTTATTGCCAGGGAGGTATACATAAACTCGAAACATTGCGTATGATGCAGCCGTTCTGCGCCCTCGGGGGCGTAAGGACACTTCCCTGCTTCCCTCCGTATTTAGCTCACATAAGATCGCGCGACGGGGTATCAATCTTGGTTGGGGATGATGTATTGAATCCAGGCTTTTGTTGTCCAGCCACTTGAAAAGCCTGTAACCGTACTCGCTATATCAAACGCCCTCTACTTTTAAAATATCACATTTAAATAAAGGCAGCCATCAGGCTACACACGGTAAAAGCAGAAAAACGTGAATATCCAGTAGCGCGACCAGTGCGCGACGCGCCCTTGCCATTATGCTGGGGGTCCCTTCGCAGTCACCCGTCAGTCAGTGGTACGCCCAGATAATGTCTAATGCAATCGTGGGCGGTAAATAATGGGTCACCCACAAAGGATTAGCACGCTAACCACTCCGGCTTGTTTCTACGGCGCAGAGGACTGAGGACCTTACCGGGAGACAGTGTGCTTCTGGTCGCTCCCCCCAGCCCAACGTATTGCTAGAGGAACGGTTGCCAGAGTCCACAGTGGAAGTGGTAACCAGAGATGTACCGTAGTATATAGTGTCTCCTGTCGCCACTGCACAAGTCGACAAACGGCCAGGGCGTATAAACGGGCGCACAGAGATCTTAGGAGCACAACAGTAATAGCAGAGTGTTATTGAAAAGCTTTTCGTAAGCTCGGTTTCCTGCACAGCGTGTTGCACGAGTATACCGGCGAAACGTAGGCTAGCTCAACTGCCCTGTTTCCTACATCTCATCCGGCATCCACCCGCAAAATCTGGGCGTTGGTGCGCTCCGTGGCTTACTGTTCTGCCCTTAGAGAAACCGACTACTCATAGTACAAATATCTCAGGTATACAATAAAATTCCGTACGCATAGATCATTGTGTGTCTTTTGATGCCCCCGGGCAATGATGGGAGTCGGCTCACACGTCTTGGAAAGTGTCAATTTCTATTAAGGGACTAATGCGGAGCAGAAAAATTACCCTGGGGCCGACTCCTCAATGTACCCTGCCCCGTCCGTCAGATATGAGACTTTTATTGGTAGCTGGGTACAAAAGTGCGTTACAGTCGCTGCGCCCCGATGATTTCTTGCTAAGGCCAGGCTATCAAGGCACATTCACTGGCAGGCGCGCTTTCGGGAAGGTCACCTGCTCTGTGAATACATGCGTCTCGATCAGTCCTTTCTTTCCAGCCGGCATAGGATCTGTTGATTCATTCATGGGTTCAAAAATTCTAGATTTAGGACACAGGGTGTGGGACTAAAAGTATATTGAGACGGTACACTTGGCGATATATCGATGATACACTATCTGGGCT
		</sequence>
    <sequence><taxon idref="Location_3_1_0|32.65083849598655"/>
			TATGAACGTCACAGGGGACTAAGATATAAATGATGCTTTTGGCCTGTGCCTTATTCGTGTAGTTTTGACTAACCTTTTTGCAATTCTCGTAGCTTTATCTGTTAATCTCTGGATGAGTTGATTTAGTGGACGACCGTTCTGACCTCGATTGTATCCCAATAGCGGGAGTGGTATGAGTGTAGCTCGATGGCAACCCTACGACCACCCGCCCATCACGTCATTTTCCGCAAATGGTGCATGCCCCTCTCTGCACTGTCTAAATCGGACGTTATTACGCTCGGAATTCTGTTCGGGCTCAGCTGGATGAAGGAATACGCAGGGCTTAATACACAACAACACGGGTAGGTAAACTTTGGCCCTTGGGGAAAGTTTTAGTATCAGCGGCTCAGACACAACTCGGTCACTTGGTACGCTTATGTCGATGTGGACGTATCACGTTGCATCGGCTTTGATTTAGCTCTTAACCGTTAGTGCAACTTCGTATACGAAGCCCAGCCCTAGCCGAATAGAGCTCAAACAGAAACCTTGACTGCACATTGGTTAACCCAATCACCCGGCAGCGACCGCTCAAATGCACATATTTATCATGATAATTTCAGTTAGATGGGAAACCGACCTTTGTGTTTAACTTGATGGGATACTTGATCTGATACCAATTGGCCTGAACATACCGGAATAGGTGGCATCAAGCCTATGGGCAGTTCCGTTCCGCTAGGCTCATGACTTAGGTTAACTTTATTGTTAGATGATCCGTATTCAACCTCTGGTCTGCATGTGACCAGATATAGTCAGTTGCCTCTGACTTAATCTCGTATGAGATGGATTCAAGGCACTGTGGTTCTTGATTCTCGTTGTTGTAAAAGGGCCTCCGATCATACGCGTGGGCGTACACTCGATATGGAACTGCCTCATTGACTCCTTTTTCGCCTGGAACTACTTCGTAATAGTACTTTTCATATAGTCGAGGGGTGCGCTTACAGATATCCACAATGGATCGAATCTGTCTTCCGGGTGTAATAATGGCCTCCGCCTAAAACCGGTCTACCGCAGGCCCTGCTCATCTAATTGGAAAATTGACGACGCGGGAGCCCATTCTGTGGTAGTATGGGTAGCCACTCATGGCACCTCGAATGAGAGGGGAAAACGCCGCCACGCGCGATGGAACTTAGAGCGACTGAGGCGATAGTAAGATGGTGCACTCTTTCATCAGGGGTTCGAGTAAGCGCCGAGAGTTAGATGGTCGGGCTGGATATACGCCGCACATACTGCCGAATCGAATGCGTGTGGAAGACATTTTATGAAGAAATGCTCTGGCCGGTTCCCTGGAAGTTGATTTTGCATTCAATGTAACAGCTGTGGTAGGAGGGGCACCTGGAGATCTCAGGGACGGGACCCTCTAAAAGTGGAAAGCAATGGTACGCAGTAGCAGTGTTTCGTTACTTGGGTAAGAATCATACTGTTGGCGAGTAATATAATATTGTGCACGCCAGGAAAGTCCGTCAATTGGGACAAGTCTTGCACCGGGCGGGGCCGTACTGGCCAGTGTGGCCTACTACCTTATTGATCTGCCACTAGTTGTCGGTGCTTTCGTTGCCGACCGAGTCACCGTAATAGGAGAAACTCCTACACAGGGAATATCATTTTATACAAAGCATGCTAGACAAGAAGATTGGAGTTAGACATTTACCCTCATGTATCAGAGCGATCAACATTTACAAAGGCTACACTCCTTATGTCAGCTGGTCACCCTGCCTACTTGATTAAAAAACTTCCAGAGCTTGATGCTCGGGCCGCCGTTATGTCATGCCTCGGTTGATAGACTAGTATGGGACTACAACCAGAACTTTGGACACATTAAGAAGAGTCCCCCACGACTTCATCGGTTTCATCCTCGCAATAATTATTACCGATTAACGGCTATCGCGCGCCTCTTCGTCACGCGGGCAAGTTCTGCAATTAGGGTGTATACATCGTCGAAAAACTCGAAAGGGTTTGGCACCCGACATTCAACCCCGCGCGTCTCCCAGGGAGGTGTACACATGAGGAGAGCAGAAGGGATGAGAGGATTGGTAACTACAAGAGGACAGACTGTCTTATTTTGCCATTTCCTGGGATGAACTATACCTCGAAAAGGATCGTGGTGTCGGACTGTCGGTGGGGGGGTGATCGGTCGTCTAGATAGCAATTGGGAATATGTAGAAACCGGCTATCGCACCAAACAAGCGGAAAGTCGGAAAAATCCCTATTTTATAATCAGAGAGCATTTGCCGAGCGGTCAAGTTCTAGTTAGCCACTACAACATGCCTAATTTCTGACTCCGATTTCCAATGCGACGAACCCCGCCCGCTATTACAATGCAGCGAATCGTAAACTGCGAGTAGATAATGTCCCGGGCCCCGTATGTACTTTTGTGTTCTCTGACCGACGACACAATAGGGAGTTCTACCGTGTACAAGCTCCCCGCAGGTCGGGCAAACGCCTAGCCTGGATAAATCAATTGGAGATTTCCGCCATTCGTATTATAGTTCCCAACAGAAAGGAGAGATGCAGGTTTTATTACTGAAATAACTATGCCCATAGCCGTAGGGGTATGCCCAACAGCGTAAATTTGCATGACGTAATCTAATCATAACGTGTAGCATGCGTTTAATCACGGTTGGGCCAGAAACCCCGCTTTGATATTTGCGAATATCGTCCGATCATTGTCCCCGGTTCACAACCTTAGAAATGTTAAACGGGTAAACTATTACACACTGGGAGGTCATCAGTTACGCGAAAATAGTTCAGCCAGTTGACGACATAATACATAAACGCAAGCGCGTGATCATCGCCCTCAAAGGTGGGTGCTCCTTTATGTAGAAAGATACTGAAAGCTCACATTTAATTTCACTCATACGTTAACATCATTACCGGTAAGAGAGAGACAACCTCGTGGAATGGTCCTCGGGGGTAAATACCGGCACGATGTATGTATATGTGGGTTGTTGCTTGGGTCCTCCCCTAAAGCGCCTACTAAAATGTCGCGAGTGTTGCCTGCCCCAGGCTGCCACGCTTCAAAAAGCTGCCCAGTCACCAGCGTTCACCGTAGGAATGCTGTAAGCTCGGGATCTTAACGTCCCCCCTCTACTACTTTCAAAAGTACTCCACTCTAGGAACGTGGACCCCTCCGGGACCTAGCACACCTAGCACGCATCATTTTACTCTCGGCCCCAACGGCCCCCGCTGCTCCGGGTTCACACTAACGGGCCTCGTATTAGACCCGTGGACCCGAGCTTCACGTCAACGCCTCCTACTGAGATTGCACGCAAGTCCAGAGATCACGATTCGCTTGGTGTCGACACCCTATAGTCCTGGTCCAAAGGTCGAGTACAAAGTTTTACAAGACATGCCGGCTGACAGGTTAGGTATCACTCGGGCCAGCTATATTGGTCCTAGGGCGATACCGGGGCCACCGGCTGCCGCCGGACGTGCGAAGTGTTAAGCGGTTACCTGCATCCCCGGTGCGGCACCTTCACAGAACCTGCGTTGTTAAGGTTAATAGTAAAGGGCGTAAGCCTGTCGATCCGCCTCAGCCCGATGGAATTATGCCGACTAATTGCGTATGGGACAGTTTGGTACATCCTGTTGGCCTGTCTATGTGCCATAGTTGGTGTTGCTGTCAAAATGGAATAACTATCTACGGTACAGCGCTTACCGCAATACCATGCAGTAGACCTTACCAGCAGTATGTACGTAGACTGCAGCATTATGAATCCTGCGTTTGAGAAGTCGGACTGCCTGGCTGTGAGGCATTGGCCGACATTCCTTGCATAGTCAATATCGGTGCATTTAGCGGTGGAGATCGATAAGTGCGCGAGGCGGTACTACGAATCGCCGCACACATGCTCTACGGTTGATATTCGTATAGAACAATTCGACGGGGTTCTTCCCTCGAATTTCTACCAGGTGTAATCGTCCACATGTCGAACGCATTTTGCAGCGTTCACAGACAGGTGCGTCCGAGATCAACCCCGTCTATAGATGCCAACCACGTGGGTCTATATACAGTTTTAAAAAACTTGAGAACTACAAATGCTCTAAGTAGCACCGACGGTTAAGGCATTGTGACTAACATCGCACTGCCCGTGGACGGGCGTGCTTACGTCTATCATGTTTAGTAACAAATATAACCTCCTGTGATATGGGGTGATTACATGGATCACCGTGACCTCCTGCTAACAAAATGACGAATCTGTTACTGAGAGCGTTTTTGCGGCGTAAAGTTTTCCTGCCCGAGACGTGTTGTATTCGTTTTACACCAGGGCCCTACTTCACATGAGGGGACCAACCAGAAAGGTAACGGCCCGCCAATAAACTGGTTAGGGGGACTGATCCGTGCTATTTACGATGCCCTTTGTTTCCCACAGTACCATCACCCGGCGAATGAGCATCATTTTACGTAACTCCGTTTCATTGCTAAAACACCGCGCACGCTAAAGTCTCCATTCTGCATTCACTAAGAACGTTTCCACTTGTATAATTGCCATGTTGGATGATACAAATCTGTCAAAAACGGCTCATCACGGACGTACAAAAGCTCATAGCTCCTATGTGTCGTCAACACATTGGGGTGTAGAGTGATACCTAGCGTCCCATAAACTTGAGTCCGTTCCTGCCACACATCCCTTAATCTTGTTAAATTCCGCGTCACTCCGTTGTAACTATTGGCAGGACCGCCCACAGCGGTTGAAGCACATTGCAGAAGAGTTGGTCATCCGCACCACATACTGTGGGTCTTCCTCCAGAAGCCAGGGTTACATCACGCTCATGTAACCTCGAGCCTGAAGGCTTCAATTCTGCAAACACCGCGCGATCTCGCAACCGCCGCCCAGCTGTCCGTGGGAAGTTCCGACTCTGCAGTTCACCCTCGTCCACCGGGCTGGACAACTAGTTAGTGGTAGGAGGATCGGCCCCTGTGTAACATATAAAACTGATATCTGACTAATCCTCTCAATCAGAACGAAGGCCAGTGTCGCTCGGGTATTTCGTTTCTAGGATAAGTAGAGAGCAAGCTTCACGCCTACAATTTGAGGACCCATTTCTGCCTGCACACACCTTAACACGCATTTTAGCAGACAAATAATAGTGAGCTGTGCCCGGCCGCATGGTGGATGCATGGCTCTCTGATTACTGAAGATCACACGTCCACTCCTGTCCCAAATGGCCCCAGCATCGACCATAGGGTCTGGCGGGCCGCGGATTTTAACTAACTGCGCCGCCTTGCCTAGCTACTTTGATCTTAGTGGATTGGCACGCGTCAGGAGTGCGTCCGATCACTGACTCTACTACAGAGCACTTTGAACCAAAAGAGGTACCGGGCCAATATGAGTTCAGATCCCACTTGATACAACTCGGTTCTTATGACCCGTGGCTTTTACTTGGGTGTATGACGGCTGCTTAGTTACGCTGACCGTGATAAGGAACACCTAATGTCGCTCCAAGGGCAAGTTGAACGCCTCGCCTTCGCCTCAAGTTGGATTGCGCGCTTCTTAGTAGCGAATTGATCGCGTGTTGTGTGAGCCTATAGACAACTTAATTGATGCGTCGAGCTAACAAGCTACACATGGAGGGGAGACCTAGCCAGGAGGGGTCGACGTGCGTTTTATCGTGACCCACCCATATGGTGCACGTTTGGATTCGTTCCCCACCTGGTATGTATTGAGGAATCAAGATACTTCATGGGGCCGCGAAGATGTATTGGAGATTTTCCAACGCAAATGCTGGTAACGAGTAGCCGAAACAGGCCCCTCCTCTCAAGTTTAACGTGACCATTGTTCTCTCTATGCCTCATACACGTCTGGTTTCCAATGAGAAGCAGAGTAGCGCTACACCCAAACAAGCATTAAGTCTGGCGACAGCAGCGCTATTGCCCCAAAAACTAGCTGACCTAGCATTAAGTCCCGTCGTCGGGACCCTTTGCTTCTTCGAATCGGAGAGGGTCCGTTTAATATAGTATCCCACTAGACACGCCGCTAGTAGATGGCACTTCAACTTCACTACTATCGCCATATGATACCGACAGAAGTCCCACTTAAGTATATTTTACCCTCAGAGTTGGGGGTGGAAGTGCTGGAAACGTTAGACAACCAAAGAGTGTACTCGCTGTTCAAAACTGCAAAAGGACCCCAACGCCCACCTAGGTGTTTGTCCTACTAGCACTATTGATCCATTATCCCCTGCCGACGTTTGTGGATTGAACGCACATTACGCAGCGAGCACAGGACTTTACAAGGTAGGTCTTTTTTGTACGTGGGCTTGTCATTAGCTATATCTTATGACCGGAGCGTGTAGGCGTCCACGGATATACACAGGTGGTTTATCAATATAACACCTCTCGACCTCTCTTGCTTCACACCGGGGCCACACGGAACTCCCCTTGGAGTTTCAGGTCTACTCTAGGGTGGCCCCACTTTCAGTAATATATCGCCTGGCTTGGGATTGACCCTCACGAACGATTCTCTATATCGTCCCGTTGGCGTGTCCTCCCCCTTGTGTACGGCCAGGTTGGGCATCGACCTGCCTAGCTCTCCCATCAGAATTCTCTCCATGGAAATTGGCAAGCAAGTATGGAAATACGAAGAGTTCCTTAGCCTTAGTCAAGAGTAAAGTCCGCGGCGTACTACGCGTCATTCCTGCATCTCCGGCATGCTGATTCCCCCGATTATTGGCTCGGAAGCGTTGGATGTCGATCGCGCCGTCGTCTTACTACTAGTGCCTGAGTCCCTTCGTGAACATCCAAGCTGGACCGCGCCATCTTTTTACCCCTTGTTATTCAGTCTGAAATATGTATTTGCGAATTACTCGGTGCTGTTTTGAGTCTCTCAAACACCCCGACGATAAGTTAATGGTCCGCGTTCCAAAATAATAGTACCGCGAGCAGCATCCACGGGCGCCCATCGAGAGTGCTTAGCCCGAGCCTCAGGCAACGAGCCCTTCTCGCGAGCATATCTCTCAGCCTGAACGGCAATTCTGGGCGCCAACTTTCTCATACAGCATGGACGAGCGCTCATCCCGTAACTCGGAGCGTCACGTGCCCACGGCTGTTTCCCGTCTTGAGCTGCATTTAAACCATTTATGAGCACCACCTTCTTGTGTTGCTGAGGAACTTAACCGCCAGCCTCGCATCTGGACTGACGTGTGCGTTAGGGTTGCGAACTGACATTTACAGGTTTATAGCTTGTGTTGCAACCTATCCGCAAGGGGCGTTGCTCGTTTTGGCCCAACGTGAGAATGCATGATGGACTGACCCTAGAGTAATGATCCGGTCTAAGGGTGTGTCTTTCATTTTACTCTTGACTCTAAAATACTGCATATGCTAACAGATCGACCGCTGACGCATGCATTAAAGTGAGAATATTAGCGATTGTAAGCAAATGGGTGAACGGGTTATGGGAGTGCGTACACGAAACTAATCGGGCTCTGAGACGTAACTAAAATTCGCGTACTTCCTCTCTAATAGGGCTGAACGAGCTGTTCTGAAAGCCCCAGTTCCGACCGTTTGGTTTTTAGACTGCCGAGGGCCGCGACAGGTGGTACCAAGTGGCCCCCACGTCGACTGAGGCTCTGCTTGGCGGATCGCATTCTCCGGGTCCTCCACATTTCATACTAACGGCCAACACGGTTGTGTTAAGTTGTTTTCAACGTGCCACTGACGCGGAATGGGAGATAACCGATCATGATTCTCAGATTCCCATACAATGAAAAGACACGTAGTCTTTCCGCCGACATGAAGCAACACAGTAATCAGGTTCATCAAGACTGCTGGAATCAGGAACGAGTGAGCTGGTAGGACGTTTTACACGGATAGACCCAACCAGTGGGCGCGGGAACGACTACGTTTATTCCTGATAGTACGCGCTCCCTTCATTGGGGGGAGGGCCTTACGCAGATTAAATTGCACCGTGCTCGAGCCGAGTGGCGTAAGCTCTCTCTGCAATCCACAAGTCTGGCCGATGTCGATTCTGTTCTTCCGCTACACGTACGCCTCTAGAGCTAAGATTAGATTTTCCATGGGGCTTTGGGCATAGTGAGTGTTCTCGGGAGGTTCCTTCTAGACTCACTGCAGGGGCAGGAGTGATCGAAGCATGATGCACTCGTATTGAGAACCAAGAGCGGACTGCCTCGACGTAGGAACTTGTGGTGCCTAATTCTCTCCTGGAGACATAAGCTGGGTGTGGATACTGGCTATAGTCGAAAATTAAAGGTTACACCATCACAGCCACGTCAAACGCGGAGGGCGAATTGCCAGAATTTCCGTGTAGCATATGTACATGTCAGAATCCTGATCTAAGGAATAGTGCCACATCTTGGTCAGGCGGTCACTACCCAGGCCGAATAATGAACTGATGGACCATAGAGGAGCAGGTGCTTCCGCCAGAACTTCATTATTCGAGGCAGGCGCGGTCAATCTGATGCGGACAAGTGAAAGCGGAGGATGCTCTCAACTCCATTGCACTGACAAGTATGTACGTAATATTGGCGTCTAACGCGTGAACCGGCACTCCGAAAACAATTCCCACCCATTGATGTTCAATGGTTGATTTTACAAACAATCGTTGCTGTGAGGAGACTAATTCGGATATCCGGGCAGAGAAAGGAGTATTAGGGGTCTCACTCTCATTTTTCTCTAACCCTTAGTCCTAGTACGGGCCAACCCTTGCGCTTTTTCAAATCCAGTTACATATACCCACCCCGTCCATGATGGGCAAATAAATATGCGGTAGCATTACCATAAGGACCATTAGTAGCTGCAGTACGCAGGTGACCATTAGGGTCAACAACACTAATTATTGGCGTGGTGCGGTTGGGTCGGGGTGCTGGAAGCATACGAACCTACACGTGGCGAGCATTGGCAGTAAGATCGTAGTGACCCTCTTGGTCTCGAAGAGATTTGTGCAAGCGACAACCCATAGGAACAAATATTTAGTGAAAAAAGTCTCCATGTCAACAATCACGCGCATCCCACTAAGAAGGATGTGAGGCTTATAACTCCGTACGATTTCCACGTTACCAATTGCTTGGCCATGATAAGGTGAGCTTAGCTGCATTACACATATGGAGTCTAGTCTGCACGGTCTTGCTTAGACCTTTCAAAAGCTCCTCAGGTCGGAGCGTGCGTACGTTTCGAGGAAACTCATTTTCGTACTTAGCAATGCGCTGACCACGTGTTCGGGGTAACCAAGTTCTAAGGTAATTAACGTCCCATTCTTGGTGATGATACGTAGGGGGGTCCCACGTCGAGAAAAAACAGCGCATTCGCCCGCCGTGCCGGAGAACTGGCCTAAGACCTAAATGCCGCTGAAGCCTGACAACAGGAAAAAGAATTGTTTAAATCTGGAGTCACATTGCTGTACTCTACGGATATAGCTAAAGTATTGCGAGACTAGCCGAGTCACAAGAGTGAGGAGCGCTATGCCGCTTGGGGCATGTGTATGCACATCCGTGACGCCAGCCGAAGCCTCTGTAACACAATGCGGCGGCGGATAGAATACCATGCAACCCAGCCAGGCAAGTAGTTCACATTTCCAAATAGTTAAAGGGGACAGTTGCACACGAGCCAACGGCTTCCGTCGGTCAGTGGCTTTCGTAAGGAGCTGTTCTGTAACTTAACCTGGTTCTCGTCTCGGAGACGCGGAGTTGTGTCCGCCAACGCTATTGAGCTACAATTCGGCACTATCTAATTACAGAGCACAACCCGCCTGGAGGTGAGACTTACTATCTACTTACTACGTGTACTATACGATACAGGCATCGGTTCGAGGGCTATAGTTCCGCGTGCACTGTTGGATCGGCCGGGTTCAGACTGTGTTCTGATCGCTTCGTTTTTGCACGTGACAGATCCTTCTCATGCATGCCCTTAGCTGATAGGCATCAATTTAGTAGGGTGCCCAGGACGCAGTCTTTCCGAATAATAGACTCTTGTTGGGGATGTCCGGCGTCTACGCTTGAATATGCCGCGCCCCACTCCCGCATGTGGAGGAGCTGGATCGTTAGCTATTAGTGGCCGGCCGAATAATGGTTGTGCCGACGATAAGGCAGACGGGGGTCGTGCAACTATTAACCGCAGGCCAAAGCATCCACGTGCTAAGACTTCGAGGCGAAGAGTGTAGGTCTTCCTCGAAGGTTCACATTAATACGAGGACACGATCCCCCACTCGAAGGGTGCGGTGTAGCTTCCGCGTCATTCCTGTAACTGACAATGCAATGGGGGACGACCGAAGGCTAGCTTGGCCTGGTCGGTGACAAACCCGGACGTATTAGAACCTGTCTACTAGAATTAGACCAGTTAGTACGCTGACAAAGGGCTCCTGGGGGTTTTTGGGGTCCCGCTGTTACAACAAGCGGGCTCCTGGAGTCCACCTTCAGCTTTATCCCTGGGTATGGGGCAGTGAGCCCTTCGTGTTACCCCGGCTAAAGCCTCCGGACTGAGCACGTTACGATCTAATGCCTTCGCCTCCTGCGAGCACTAGCAAGTAGACTTCCAGAGGTCGAGAAGATCGGCGCAGCTGGGCCAGGGTTAATGGTTTTAGAAAGGGAGAAAAGAGATTCTATGGAGAAGCCTAGCGCTCGAAAGTTTATACTTGGTGGAGTTCCATATCGGTGTCATTGACTCTTTTTAGAACCATCCTAACTCAATTAATCCTCCAATCGCATTGTATTTTGCCTACCGCCATAGATGCATTGACCTACTCCAGTTTGGCCTGTAGTACACTTTTTGTCATACTGTATAAGCTTCGCCGTCGTAAGGCGGGCGACTTGGACGTCTTTTTGGCGCCTGATATGTCCCCACTACAATGCGTTAAAACCGCTCAGTGTTCTTCAAACGTGCCTCCGGCCAACTAAGCCTTTGAGGGCCTAACAGTTTGGGATGCGGGGGCCACCGAACGCCTTTCTCCCACTTACATCCTAACGTGCTGGAGTCCCTACTAGCTTATGACGCTCGGCAGGGGGGAAGTCATCCCATGGGACAAAAACGTTGATTGTGCCAGCGATCGCAGGCCGTTGGTCCTGTGCGTATTTCCGCGTTCAGGCCGTAACTTCGGTACGCTGAACAAACACTTTTGCTTAGCGACAGTTTGTCTGCGGTCCGTGTACGAGGCGGAGATACGTATGTTCTGGATTTGTCTCCGGTAACCCCCTGTTAATCTCTCCCATCGCCTCTGTGCAGCCCCAGACCCGTGCGAAGTACTGGCAGAGCGTCAGCTTTAAGTCAAGCTCTGGTTATTCCTTAAGGATATTTCAAGCAGCGGACTAGACGGAGCAGAGGATAATTTCGTGCACACTCGGCTCCCCTCGTAATGAGCGAGTCCGCTGGCCCGCTAACTTAAGCGTGTTAGACCACATGGGCCTGCTACTACCGAACCAAGCTGGAGTTCATGTCTTCCAAGGTGAGCACAGGCCTTCGGAGCTACAGTAAAGTACGAAGCATGCCAAGCACTCATCTATAGCAATCTGATACGCTCCACTGCCATCTCACAAGGCTTGAAAGAGGCCGTGTAACACATCGGGATAGGTATTGTCACAGACACATTTACCCCGGCGTGGTTTCGTACGATAACCTTCGCAAGCTTTATGTCCTGCCGGATCCGAAATGTCCAATTACGGAGTCTCAGCAGCTCCCGCCCCAGGTGTCTGTAGTGCGAGAATCGCCCATGTTTTTGGGAGAGGTAGCACCTCTGAGGTAGTCGTTACGTTCGGCGATACAGCAGGACAACGTTTCTAGAGTCTGAAAGGCCCTCGTGAACTTGAACGGTACTTGAACGGACCGGAATCGTTTCAGCGCAAATCTGTCAGGCTAATTTCACGAATAGCATCTCCCCCATAGCTCCTTGTGGAAGTTGGCACGAGGGTTGGCGTAGTGAGATAGACCCATTAATCGGCGCTGCTAGCAGCTAGATCTGTATGGCCCAGCCCGAACTTGCTGAGAGTTGGGTAAGCTTTATGACCGATGTAGTCCCCTCGGAAGGCTCATTCGCAATGGAGGAAATAGTCTCTTCGTTGCTGATTATTTCTGTCCGAGAACAATGCGGACACCTACGTCAGGAATCCACAATTCTGGCGAGCAAGGCGCCGGTGAGGTATTCTACTCTCTATCCGCCCTATACCTACGCTTCCGTCCGGTGTAGGGTATTCATAGCGATAACTGTGGCGGCGCTCCAGTGTCTCTATCGGGCCCGAACCTCATCGGGTCGAAAAGATCCAACGTACGAACACGCACCACCACGGCACAAGTGAGGACGAACGCTCGGGTGCATTTGTGCCGGAACAGCAGACGCCCTAATTACAGCCATTTCGTAATCTGCATGACCTTAGGATATAGTTTAGTAGGAGACGTATCTATTCTGTACTGGTTATGGGTGGGTATCGTCTAATCGTAACCCTAAACGGATACATTGCTAAGAATATGTTTCCGATGAGGGTCCTCCATTATAAATGGCTTAGCTTGACCGACCTGCTGGCCGATCTGCTTAGAGTTGTCACATGCCTCAACTGCGAGTTCTAGCCCTCCGGGACTTGAGATGAAATACGCGAGCGGGGATCGCCAGTCGCCCTACACTAGACAATCCCCTGCGCCAGAAGTGGAGCCGCAAGGATCGTAAGACTTATTGCCAGGGAGGTATACATAAACTCGAAACATTGCGTATGATGCAGCCGTTCTGCGCCCTCGGGGGCGTAAGGACACTTCCCTGCTTCCCTCGGTATTTAGCTCACATAAGATCGCGCGACGGGGTATCAATCTTGGTTGGGGATGATGTATTGAATCCAGGCTTTTGTTGTCCAGCCACTTGGAAAGCCTGTAACCGTACTCGCTATATCAAACGCCCTCTACTTTTAAAATATCACATTTAAATAAAGGCAGCCATCGGGCTACACACGGTAAAAGCAGAAAAACGTGAATATCCAGTAGCGCGACCAGTGCGCGACGGGCCCTTGCCATTATGCTGGGGGTCCCTTCGGAGTCACCCGTCAGTCAGTGGTACGCCCAGATAATGTCTAATGCAATCGTGGGCGGTAAATAATGGGTCACCCACAAAGGATTAGCACGCTAACCACTCCGGCTTGTTTCTACGGCGCAGAGGACTGAGGACCTTACCGGGAGACAGTGTGCTTCTGGTCGCTCCCCCCAGCCCAACGTATTGCTAGAGGAACGGTTGCCAGAGTCCACAGTGAAAGTGGTAACCAGAGATGTACCGTAGTATATAGTGTCTCCTGTCGCCACTGCACAAGTCGAAAAACGGCCAGGGCGTATAAACGAGCGCACAGAGATCTTAGGAGCACAACAGTAATAGCAGAGTGTTATTGAAAAGCTTTTCGTAAGCTCGGTTTCCTGCACAGCGTGTTGCACGAGTATACCGGCGAAACGTAGGCTAGCTCAACTGCCCTGTTTCCTACATCTCATCCGGCATCCACCCGCAAAACCTGGGCGTTGGTGCGCTCCGTGGCTTACTGTTCTGCCCTTGGAGAAACCGACTACTCATAGTACAAATATCTCAGGTATACAATAAAATTCCGTACGCATAGATCATTGTGTGTCTTTTGATGCCCCCGGGCAATGATGGGAGTCGGCTCACACGTCTTGGAAATTGTCAATTTCTATTAAGGGACTAATGCGGAGCAGAAAAATTACCCTGGGGCCGACTCCTCAATGTACCCTGCCCCGTCCGTCAGATATGAGACTTTTATTGGTAGCTGGGTACAAAACTGCGTTACAGTCGCTGCGCCCCGATGATTTCTTGCTAAGGCCAAGCTATTAAGGCACATTCACTGGCAGGCGCGCGTTCGGGAAGGTCACCTGCTCTGTCAATACATGCGTCTCGATCAGTCCTTTCTTTCCAGCCGGCATAGGATCTGTTGATTCATTCATGGGTTCAAAAATTCTAGATTTAGGACACAGGGTGTGGGACTAAAAGTATATTGAGACGGTACACTTGGCGATATATCGATGATACACTATCTGGGCT
		</sequence>
    <sequence><taxon idref="Location_2_2_0|27.60419935594485"/>
			TATGAACGTCACAGGGGACTAAGATATAAATGATGCTTTTGGCCTGTGCCTTATTCGTGTAGTTTTGACTAACCTTTTTGCAATTCTCGTAGCTTTATCTGTTAATCTCTGGATGAGTTGATTTAGTGGACGACCGTTCTGACCTCGATTGTATCCCAATAGCGGGAGTGGTATGAGTGTAGCTCGATGGCAACCCTACGACCACCCGCCCATCACGTCATTTTCCGCAAATGGTGCATGCCCCTCTCTGCACTGTCTAAATCGGACGTTATTACGCTCGGAATTCTGTTCGGGCTCAGCTGGATTGAGGAATACGCAGGGCTTAATACACAACAACACGGGTAGGTAAACTTTGGCCCTTGGGGAAAGTTTTAGTATCAGCGGCTCAGACACAACTCGGTCACTTGGTACGCTTATGTCGATGTGGACGTATCACGTTGCATCGGCTTTGATTTAGCTCTTGACCGTTAGTGCAACTTCGTATACGAAGCCCAGCCCTAGCCGAATAGAGCTCAAACAGAAACCTTGACTGCACATTGGTTAACCCAATCACCCGGCAGCGACCGCTCAGATGCACATATTTATCATGATAATTTCTGTTAGATCGGAAACCGACCTTTGTGTTTAACTTGATGGGATACTTGATCTGATACCAATTGGCCTGAACATACCGGAATAGATGGCATCAAGCCTATGGGCAGTTCCGTTCCGCTAGGCTCATGACTTAGATTAACTTTATTGTTAGATGATCCGTATTCAACCTCTGGTCTGTATGTGACCAGATATAGTCAGTTGCCTCTGATTTAATCTCGTATGAGATGGATTCAAGACACTGTGGTCCTTGATTCTCGTTGTTGTAAAAGGGCCTCCGATCATACGCGTGGGCGTACACTCAATATGGAACTACCTCATTGACTCCTTTCTCGCCTGGTACTACTTCGTAATAGTACTTTTCATATAGTCGAGGGGTGCGCTTACAGATATCCACAATGGACCGAATCTGTCTTCCGGGTGTAATAATGGCTTCCGCCTAAAACCGGTCTACCGCAGGCCCTGCTCATCTAATTGGAAAATTGACGACGCGGGAGCCCATTCTGTGGTAGTATGGGTAGCCACTCATGGCACCTCGAACGAGAGGGGAAAACTCCGCCACGCGCGATGGAACTTAGAGCGACTGAGGCGATAGTAAGATGGTGCACTCTTTCGTCAGGGGTTCGAGTAAGCGCCGAGAGTTAGATGGTCGGGCTGGATATACGCCGAACATACTGCCGAATCGAATGCGTGTGGAAGACATTTTTTGAAGAAATGCTCTGGCCGGTTCCCTGGAAGTTGATTTTGCATTCAATGTAACAGCTGTGGTAGGAGGGGCACCTGGAGATCTCAGGGACGGGACCCTCTAAAAGTGGAAAGCAATGGTACGCAGTAGCAGTGTTCTGTTACTTGGGTGAGAATCATACTATTGGCGAGTAATATAATATTGTGCACGCCAGGAAAGTCCGTCAATTGGGCCAAGTCTTGCACCGGGCGGGGCCGTACTGGCCAGTGTGGCCTACTACCTTATTGATCTGCCACTAGTTGTCGGTGCTTTCGTTGCCGACCGAGTCACCGTAATAGGAGTAACTCCTACACAGGGAATATCATTTTATACAAAGCATGCTAGACAAGAAGATTGGAGTTAGACATTTACCCTCATGTGTCAGAGCGATCAACATTTACAAAGGCTACACTCCTTATGTCAGCTGGTCACCCTGCCTACTTGATTAAAAAACTTCCAGAGCTTGATGCTCGGGCCGCCGTTATGTCATGCCTCGATTGATAGACTAGTATGGGACTACAACCAGAACTTTGGACACATTAAGAAGAGTCCCCCACGACTTCATCGGTTTCAGCCTCGCAATAATTATTACCGATTAACGGCTATCGCGCGCCTCTTCGTCATGCGGGCAAGTTCTGCAATTAGGGTGTATACATCGTCGAAAAACTCGAAAGGGTTTGGCACCCGACATTCAACCCCGCGCGTCTCCCAGGGAGGTGTACACATGAGGAGAGCAGAAGGGATGAGAGGCTTCGTAACTACAAGAGGACAGACTGCCTTATTTTGCCATTTCCTGGGATCAACTATACCTCGAAAAGGATCGTGGTGTCGGACTGCCGGTGGGGGGGTGATCGGTCGTCTAGATAGCAATTGGGAATATGTAGAAACCGGCTATCGCACCAGACAAGCGGAAAGTCGGAAAAATCCCTATTTTATAACCAGAGAGCATTTGCCGAGCGGTCAAGTTCTAGTTAGCCACTACAACATGCCTAATTTCTGACTCCGATTTCCAATGCGACGAACCCCGCCCGCTATTACAATGCAGCGAATCGTAAACTGGGAGTAGATAATGTCCCGGGCCCCGTATGTACTTTCGTGTTCTCTGACCGACGACACAATAGGGAGTTCTACCGTGTACAAGCTCCCTGCAGGTCGGGCAAACGCCTAGCCTGGATAAATCAATTGGATATTTCCGCCATTCGTATTATAGTTCCCAACAGAAAGGAGAGATGCAGGTTTTATTACTGAAATAACTATGCCCATAGCCGTAGGGGTATGCCCAACAGCGTAAATTTGCATGACGTAATCTAATCATAACGTGTAGCATGCGTTTAATCACGGTTGGGCCAGAAACCCCGCTTTGATATTTGCGAACATCGTCCGATCATTGTCCCCGGTTTACAACCTTAGAAATGTTAAACGGGTAAACTATTACACACTGGGAGGTCATCAGTTACGCGAAAATAGTTCAGCCAGTTGACGACATAATACATAAACGCAAGCGCGTGATCATCGCCCTCAAAGGTAGGTGCCCCTTTAGGTAGAAAGATACTGAAAGCTCTCATTTAATTTCACTCATACGTTAACATCATTACCGGTAAGAGAGAGACAACCTCGTGGAATGGTCCTCGGGGGTAAATACCGGCATGATGTATGTATATGTGGGTTGTTGCTTGGGTCCTCCCCTAAAGCGCCTACTAAAATGTCGCGAGTGTTGCCTGCCCCAGGCTGCCACGCTTCAAAAAGCTGCCCAGTCACCAGCGTTCACCGTAGGAATGCTGTAAGCTCGGGATCTTAACGTCCCCCCTCTACCACTTTCAAAAGTACTCCACTCTAGGAACGTGGACCCCTCCGGGACCTAGCACACCTAGCACGCATCATTTTACTCTCGGCCTCAACGGCCCCCGCTGCTCCGGGTTCACACTAACGGGCCTCGTATTAGACCCGTGGACCCGAGCTTCACGTCAACGCCTCCTACTGAGATTGCACGCAAGTCCAGAGATCACGATTCGCTTGGTGTCGACATCCTATAGTCCTGGTCCAAAGGTCGAGTACAAAGTTTTACAAGACATGCCGGCTGACAGGTTAGGTATCACTCGGGCCAGCTATATTGGTCCTAGGGCGATACCGGGGCTACCGGCTGCCGCCGGACGTGCGAAGTGTTAAGCGGTTACCTGCATCCCCGGTGCGGCACCCTCACAGAACCTGTGTTGTTAAGGTTCATAGTAAAGGGCGTAAGCCTGTCGATCCGCCTCAGCCCGATGGAATTATGCCGACTAATTGCGTATGGGACAGTTTGGTACATCCTGTTGGCCTGTCTATCTGCCATGGTTGGTGTTGTTGTCAAAATGGAATAACTGTCTAAGGTACAGCACTTACCGCAATACCATGCAGTAGACCTTATCAGCAGTATGTACGTAGACTGCAGCATTATGAATCCTGCGTTTGAGAAGTCGGACTGCCTGGCTGTGAGGCATTGGCCGACATTCCTTGCATAGTCAATATCGGTGCAATTAGCGGTGGAGATCGATAAGTGCGCGAGGAGGTACTACGAATCGCCGCACACATGCTCTACGGTTGATATTCGTATAGAACAATTCGACGGGGTTCTTCCCTCGAATTTCTACCAGGTTTAATCGTCCACATGTCGAACGCATTTTGCAGCGTTCACAGACAGGTGCGTACGAGATCAACCCCGTCTATAGATGCCAACCACGTGGGTCTATATAAAGTTTTAAAAAACTTGAGAACTACAAATGCTCTAAGTAGCACCGACGGTTAAGGCATTGTGACTAACATCGCACTGCCCGTGGACGGGCGTGCTTACGTCTATCATGTTTAGTAACAATTATAACCTCCTGTGATTTGGGGTGATTACATGGATCACCGTGACCTCCTGCTAACAAAATGACGAATCTGTTACTGAGAGCGTTTTTGCGGCGTAAAGTTTTCCTGCCCGATACGTGTTGTATTCGTTTTACACAAGGGCCCTGCTTCACATGAGGGGACCAGCCAGAAAGGTAACGGCCCGCCAATAAACTGGTTAGGGGGACTGATCCGTGCTATTTACGATGCCCTTTGTTTCCCACAGTACCATCACCCGGCGAATGAGCATCATTTTACGTAACTCCGTTTCATTGCTAAAACACCGCGCACGCTAAAGTATCCATTCTGCATTCACTAAGAACGTTTCCAGTTGTATAATTGCCATGTTGGATGATACAAATCTGTCAAAAACGGCTCATCACGGACGTACAAAAGCTCATAGCTCCTATGTGTCGTCAACACAGTGGGGTGTAGAGTGATACCGAGCGTCCCATAAACTTGAGTCCGTTCCTGCCACACATCCCTTAATCTTGTTAAATTCCGCGTCACTCCGTTGTAACTATTGGCAGGACCGCCCACAGCGGTTGAAGCACATTGCAGAAGAGTTGGTCATCCGCACCACATACTGTGGGTCTTCCTCCAGAAGCCAGGGTTATATCACGCTCATGTAACCTCGAGCCTGAAGGCTCCAATTCTGCAAACACCGCGCGATCTCGCCACCGCCGCCCAGCTGTCCGTGGGAAGTTCCGACTCTGCAGTTCACCCTCGTCCACCGGGTTGGACAACTAGTTAGTGGTAGGAGGATCGGCCCCTGTGTAACATATAAAACTGATATCTGACTAAACCTCTCAATCAGAACGAAGGCCAATGTCGCTCGGGTATTTCGTTTCTAGGATAAGTAGAGAGCAAGCTTCACGCCTACAATTTGAGGACCCATTTCTGCCTGTACACACCTTAACACGCATTTTAGCAGACAAATAATAGTGAGCTGTGCCCGGCCGCATGGTGGATACATGGCTCTCTGATTACTGAAGATCACACGTCCAATCCTGTCCCAAATGGCCCCAGCATCGACCATAGGGTCTGGCGGGCCGCGGATTTTAACTAACTGCGCCGTCTTGCCTAGCTACTTTGATCTTAGTGGATTAGCACGCGTCAGGAGTGTGTCCGATCACTGACTCTACTACAGAGCACTTTGAACCAAAAGAGGTACCGGGCCAATATGAGTTCAGATTCCACTTGATACAACTCGGTTCTTATTACCCGTGGCTTTTACTTGGGTGTATGACGGCTGCTTAGTTACGCTGACCGTGATAAGGAACACCTAATGTCGCTCCAAGGGCAAGTTGAACGCCTCGCCTTCGCCTCAAGTTGGATTGCGCGCTTCTTAGTAGCGAATTGATCGCGTATTGTGTGAGCCTATAGACAACTTAATTGATGCGTCGAGCTAGCAAACTACACATGGAGGGGAGACCTAGCCAGGAGGGGTCGACGTGCGTTTTATCGTGGCCCACCCATATGGTGCACGTTTGGATTCGTTCCCCACCTGGTATGTATTGAGGAATCAAGACACTTCATGGGGCCGGGAAGATGTATTGAAGATTTTCCAACGCAAATGCTGGTAATGAGTAGCCGAAACAGGCCCCTCCTCTCAAGTTTAACGTGACCATTGTTCTCTCTATGCCTCATACACGTCTGGTTTCCAATGAGAAGCAGAGTAGCGCTACACCCAAACAAGCATTAAGTCTGGCGACAGCAGCGCTATTGCCCCAAAAACTAGCTGACCTAGCATTAAGTCCCGTCGTCGGGACCCTTTGCTTCTTCGAATCGGAGAGGGTCCGTTTAATATAGTATCCCACTAGACACGCCGCTAGTAGATGGCACTTCAACTTCACTACTATCGCCATATGATACCGACAGAAGTCCCACTTAAGTATATTTTACCCTCAGAGTTGGGGGTGGAAGTGCTGGAAACGTTAGACAAACAAAGAGTGCACTCGCTGTTCAAAACTGCAAAAGGACCCCAACGCCCACCTAGGTGTTTGTCCTACTAGCACTATTGATCCATTATCCCCTGCCGACGTTTGTGGATTGAACGCACATTACGCAGCGAGCACAGGACTTTACAAGGTAAGACTTTTTTGTACGTGGGCTTGTCATTAGCTATATCTTATGACCGGAGCGTGTAGGCGTCCACGGATATACACAGGTGGTTTATCAATATAACACCTCTCGACCTCTCTTGCTTCACACCGGGGCCACACGGAACTCCCCTTGGAGTTTCAGGTCTACTCTAGGGTGGCCCCACTTTCAGTAATATATCGCCTGGCTTGGGATTGACCCTCACGAGCGATTCTCTATATCGTCCCGTTGGCGTGTCCTCCCCCTTGTATACGGCCAGGTTGGGCATCGACCTGACTAGCTCTCCCATCAGAATTCTCTCCATGGAAATTGGCAAGCAAGTATGGAAATACGAAGAGTTCCTTAGCCTTAGTCAAGAGTAAAGTCCGCGGCGTACTACGCGTCATTCCTGCATTTCCGGCATGCTGATTCCCCCGATTATTGGCTCGGAAGCGTTGGATGTCGATCGCGCCGTCGTCTTACTACTAGTGCCTGAGTCCCTTCGTGAACATCCAAGCTGGACCGTGCCATCTTTTTACCCCCTGTTATTCAGTCTAAAATATGTATTTGCGAATTACTCGGTGCTGTTTTGAGTCTCTCAAACACCCCGACGATAAGTTAATGATCCGCGTTCCAAAATAATAGTATCGCGAGCAGCATCCACGGGCGCCCATCGAGAGTGCTTAGCCCGAGCCTCAGGCAACGAGCCCTTCTCGCGAGCATATCTCTCAGCCTGAACGGCAATTCTGGGCTCCGACTCTCTCATACAGCATGGACGAGCGCTCATCCCGTAACTCGGAGCGTCACGTGCCCACGGCTGTTTCCTGTCTTGAGCTGCATTTAAAACATTTATGAGCACCACCTTCTTGTGTTGCTGAGGAACTTAACCGCCAGCCTCGGATCTGGACTGACGTGTGCGTTAGGGTTGCGAACTGACATTTACAGGTTTATAGTTTGTGTTGCAACCTATCGGCAAGGGGCGTTGCTCGTTTTGGCCCAACGTGAGAATGCATGATGAACTGAACCTAGAGTAATGATCCGGTCTAAGGGTGTGTCTTTCATTTTACTCTTGACTCTAAAATACTGCATATGCTAACAGATCGACCGCTAACGCATGCATTAAAGTGAGAATATTAGCGATTGTAAGCAAATGGGTGAACGGGTTATGGGAATGCGTACACGAAACTAATCGGGCTCTTAGACGTAACTAAAATTCGCGTACTTCCTCTCTAATAGGGCTGAACGAGCTGTTCTGAAAGCCCCAGTTCCGACCGTTTGGTTTTTAGACTGCCGAGGGCCGCGACAGGTGGCACCAAGTGGCCCCCACGTCGACTGAGGCTTTGCTTGGCGGATCGCATTCTCCGGGTCCTCCACATTTCATACTAACGGCCAACACGGTTGTGTTAAGTTGTTTTCAACGTGCCACTGACGCGGAATGGGAGATAACCGATCATGATTCTCAGATTCCCATACAATGAAAAGACACGTGGTCTTTCCGCCGACATGAAGCAACACAGTAATCAGGTTCATCAAGACTGCAGGAATCAGGAACGAGTGAGCTGGTAGGACGTTTTACACGGATACACCCAACCAGTGGGCGCGGGAACGACTACGTTTATTCCTGATAGTACGCACTCCCTTTATTGGGGGGAGGGCCTTACGCAGATTAAATTGCACCGTGCTCGAGCCGAGTGGCGTAAGCTCTCTCTGCAATCCACAAGTCTGGCCGATGTCCATTCTGTTCTTCCGCTACACGTACGCCTCTAGAGCTAAGATTAGATTTTCCATGGGGCTTTGGGCATAGTGAGTCTTCTCGGGAGGTTCCTTCTAGACTCACTGCAGGAACAGGAGTGATCGAAGCATGATGCACTCGTATTGAGAACCAAGATCGGACTGCCTCGACGTAGGAACTTGTGGTGCCTAATTCTCTCCTGGAGACATAAGCTGGGTGTGGATACTGGCTATAGTCGAAAATTAAAGGTTACACCATCACAGCCACGTCAAACGCGGAGGGCGAATTGCCAGAATTTCCGTGTAGCATATGTACATGTCAGAATCCTGATCTAAGGAATAGTGCCACATCTTGGTCAGGCGGTCACTACCCAGGCCGAATAATGAACTGATGGATCATAGAGGAGCAGGTGCTTCCGCCAGAACGTCATTATTCGAGGCAGGCGCGGTCAATCTGATGCGGACAAGTGAGAGCGGAGGATGCTCTCAACTCCATTGCACTGACAAGTATGTACGTAATATTGGCGTCTAACGCGTGAACCGGCACTCCGAAAACAATTCCCACTCATTGATGTTCAATGGTTGATTTTACAAACAATCGTCGCTGTGAGGAGACTAATTCGGATATCCGGGCAGAGAAAGGAGTATTAGGGGTCTCACTCTCATTTTTCTCTAACCCTTAGTCCTAGTACGGGCCAACCCTTGCGCTTTTTCAAATCCAGTTACATATACCCACCCCGTCCATGATGGTCAAATAAAGATGCGGTAGCATTACCATAAGGACCATTAGTAGCTGCAGTACGCAGGTGACCATTAGGGTCAACAACACTGATTATTGGCGTGGTGCGGTTGGGTCGGGGTGCTGGAAGCATACGAACCTACACGTGGCGAGCATTGACAGTAAGATCGTAGTGACCCTCTTGGTCTCGAAGAGATTTGTGCAAGCGATAACCCATAGGAACAAATATTTAGTGAAAAAAGTCTCCATGTCAACAATCACGCGCATCCCACTAAGAAGGATGTGAGGCTTATAACTCCGTACGATTTCCACGTTACCAATTGCTTGGCCATGATAAGGTGAGCTTAGCTGCATTACACATATGGAGTCTAGTCTGCACGGTCTTGCTTAGACCTTTCAAAAGCTCCTCAGGTCGGAGCGTGCGTACGTTTCGAGGAAACTCATTTTCGTACTTAGCAATACGCTGACCACGTGTTCGGGGTAACCAAGTTCTAAGGTAATTAACGTCCCATTCTTGGTGATGATACGTAGGGGGGTCCCACGTCGAGAAAAAACAGCGCATTCGCCCGCCGTGCCGGAGAACTGGCCTAAGACCTAAATGCCGCTGAGGCCTGACAACAGGAAAAAGAATTGTTTAAATCTGGAGTCACATTGATGTACTCTACGGATATAGCTAAAGTATTGCGAGACTAGCCGAGTCATAAGAGTGAGGAGCGCTATGCCGCTTGGGGCATGTGTATGCACATCCGTGACCCCAGCCGAAGCCTCTGTAACACAATGCGGCGGCGGATAGAATACCATGCAACCCAGCCAGGCAAGTAGTTCACATTTCCAAATAGTTAAAGGGGACAGTTGCACACGAGCCAACGGCTTCCGTCGGTCAGTGGCTTTCGTAAGGAGCTGTTCTGTAACTTAACCTGGTTCTCGTCTCGGAGACTCGGAGTTGTGTCCGCCAACGCTATTCAGCTACAATTCGGCACTATCTAATTACAGAGCACAACCCGCCTGCAGGTGAGACTTACTATCTACTTACTACGTGTACTATACGATGCAGGCATCGGTTCGAGGGCTATAGTTCCGCGTGCACTGTTGGATCGGCCGGGTTCAGACTGTGTTCTGATCGCTTCGTCTTTGCACGTGACAGATCCTTCTCATGCATGCCCTTAGCTGATAGGCATCAATTTAGTAGGGTGCCCAGGACGCAGTCTTTCCGAATAATAGACTCTTGTTGGGGATGTCCGGGGTCTACGCTTGAATATGCCGCGCCCCACTCCCGCATGTGGAGGAGCTGGATCGTTAGCTATTAGTGGCCGGCCGAATACTGGTTGTGCCGACGATAAGGCAGACGGGGGTCGTGCAACTATTAACCGCAGGCCAAGGCATCCACGTGCTAAGACTTCGAGGCGAAGAGTGTAGGTCTTCTTCGAAGGTTCACATTCATACGAGGACACGATCCCCCACTCGAAGGGTGCGGTGTAGCTTCCGCGTCATTCCTGTAACTGACAATGCAATGGGGGACGACCGAAGGCTAGCTTGACCTGGTCGGTGACAAACCCGGACGTATTAGAACCTGTCTACTAGAATTAGACCAGTTAGTACGCTGACAAAGGGCTCCTGGGGGTTTTTGGGGTCCCGCTGTTACAACAAGCGGGCTCCTGGAGTCCACCTTCAGCTTTATCCCTGGGTATGGGACAGTGACCCCTTCGTGTTACCCCGGCTAAAGCCTCCAGACTGAGCACGTTACGATCTAATGCCTTCGCCTCCTGCGAGCACTAGCAAGGAGACTTCCAGAGGTCGAGAAGATCGACGCAGCTGGGCCAGGGTTAATGGTTTTAGGAAGGGAGACAAGAGATTCTATGGAGAAGCCTAGCGCTCGAAAGTTTATACTTGGTGGAGTTCCATATCGGTGTCATTGACTCTTTTTAGAACCATCCTAACTCCATTAATCCTCCAATCGCATTGTATTTTGCCTACCGCCATAGATGCATTGACCTACTCCAGTTTGGCCTGTAGTACACTTTTTGTCATACTGTATAAGCTTCGCCGTCGTAAGGCGGGCGACTCGGACGTCTTTTTGGCGCCTGATATGTCCCCACTACAATGCGTTAAAACCGCTCAGTGTTCTTCAGACGTGCCTCCGGCCAACTAAGCCTTTGAGGGCCTAACAGTTTGGGATGCCGGGGCCACCGAACGCCTTTCTCCCACTTACATCCTAACGTGCTGGAGTCCCTACTAGCTTATGACGCTCGGCAGGGCGGAAGTCATCCCATGGGACAAAAACGATGATTGTGCCAGCGATCGCAGGCCGTTGGTCCTGTGCGTATTTCCGCGTTCAGGCCGTAACTTCGGTACGCTGAACAAACACTTTTGCTTAGCGACAGTTTGTCTGCGGTCCGTGTACGAGGCCGAGATACGTATGTTCTGGATTTGTCTTCGGTAACCCCCTGTTAATCTCTCCCATCGCCTCTGTGCAGCCCCAGACCCGTGCGAAGTACTGGCAGAGCGTCAGCTTTAAGTCAAGCTCTGGTTATTCCTTAAGGATATTTCAAGCAGCGGACTAGACGGAGCAGAGGATAATTTCGTGCACACTTGGCCCCCCTCGTAATGAGCGAGTCCGCTCGCCCGCTAACTTAAGCGTGTTAGACCACATGGGCCTGCTACTACCGAACCAAGCAGGAGTTCATGTCTTCCAAGGTGAGCACAGGCCTTCGGAGCTACAGTAAATTACGAAGCATGCCAAGCACTCATCTATAGCAATCTGAAACGCTCCACTGCCATCTCACAAGGCTTGAAAGAGGCCGTGTAACACATCGGGATAGGTATTGTCACAGACACATTGACCCCGGCGTGGTTTCGTACGATAACCTTCGCAAGCTTTATGTCCTGCCGGATCCGAAATGTCCAATTACGGAGTCTCAGCAGCTCCCGCCCCAGGTGTCTGTAGTGCGAGAATCGCCCATGTTTTTGTGAGAGGTAGCACCTCTGAGGTAGTCGTTACGTTCGGCGATACAGCGGGACAACGTTTCTAGAGTCTGAAAGGCCCTCGTGAACTTGAACGGTACTTGAACGGACCGGAATCGTTTCAGCGCAAATCTGTCAGGCTAATTTCACGAATAGCATCTCCCCCATAGCTCCTTGTGGAAGTTGGCACGAGGGTTGGCGTAGTGAGATACACCCTTTAAGCGGCGCTGCTAGCAGCTAGAGCTGTATGGCCCAGCCCGAACTTGCTGAGAGTTGGGTAAGCTTTATGACCGATGTAGTCCCCTCGGAAGGCTCATTCGCAATGGAGGAAATAGTCTCTTCGTTGCTGATTATTTCTGTCCGAGAACAATGCGGACACCTACGTCAGGAATCCACAAGTCTGGCGAGCAAGGCGCCGGTGAGGTATTCTACTCTCTATCAGCCCTATACCTACGCTTCCGTCCGGTGTAGGGTATTCATACCGATAACTGTGGCGGCGCTCCAGTGTCTCTATCGGGCCCGAACCTCATCGGGTCGAAAAGATCCAACGTACGAACACGCACCACCACGGCACAAGTGAGGACGAACGCTCGGGTGCATTTGTGCCGGAACAGCAGACGCCCTAATTACAGCCATTTCGTAGTCTGCATGACCTTAGGATATAGTTTAGTAGGAGACGTATCTATTCTGTACTGGTTATGGGTGGGTATCGTCTAATCGTAACCCTAAACGGATACATTGCCAAGAATATGTTTCCGATGAGGGTCCTCCATTATAAATGGCTTAGCTTGACCGACCTGCTGCCCGATCTGCTTAGAGTTGTCACATGCCTCAACTGCGAGTTCTAGCCCTCCGGGACTTGAGATGAAATACGCGAGCGGGGATCGCCAGTCGCCCTACACTAGACAATCCCCTGCGCCAGAAGTGGAGCTGCAAGGCTCGTAAGACTTATTGCCAGGGAGGTATACATAAACTCGAAACATTGCGTATGATGCAGCCGTTCTGCGCCCTCGGGGGCGTAAGGACACTTCCCTGCTTCCCTCCGTATTTAGCTCACATAAGATCGCGCGACGGGGTATCAATCTTGGTTGGGGATGATGTATTGAATCCCGGCTTTTGTTGTCCAGCCACTTGAAAAGCCTGTAACCGTACTCGCTATATCAAATGCCCTCTACTTTTAAAATATCACATTTAAATAAAGGCAGCCATCGGGATACACACGGTAAAAGCAGAAAAACGTGAATATCCAGTAGCGCGACCAGTGCGCGACGCGCCCTTGCCATTATGCTGGGGGTCCCTTCGCAGTCACCCGTCAGTCAGTGGTACGCCCAGATAATGTCTAATGCAATCGTGGGCGGTAAATAATGGGTCACCCACAAAGGATTAGCACGCTAACCACTCCGGCTTGTTTCTACGGCGCAGAGGACTGAGAACCTTACCGGGAGACAGTGCGCTTCTGGTCGCTCCCCCCAGCCCAACGTATTGCTAGAGGAACGGTTGCCAGAGTCCACAGTGAAAGTGGTAACCAGAGATGTACCGTAGTATATAGTGTCTCCTGTCGCCACTGCACAAGTCGACAAACGGCCAGGGCGTATAAACGGGCGTACAGAGATCTTAGGAGCACAACAGTAATAGCAGAGTGTTATTGAAAAGCTTTTCGTAAGCTCGGTTTCCTGCACAGCGTGTTGCACGAGTATACCGGCGAAACGTAGGCTAGCTCAACTGCCCTGTTTCCTACATCTCATCCGGCATCCACCCGCAAAATCTGGGCGTTGGTGCGCTCCGTGGCTTACTGTTCTGCCCTTAGAGAAACCGACTACTCATAGTACAAATATCTCAGGTATACAATAAAATTCCGTACGCATAGATCATTGTGTGTCTTTTGATGCCCCCGGGCAATGATGGGAGTCGGCTCACACGTCTTGGAAATTGTCAATTTCTATTAAGGAACTAATGCGGAGCAGAAAAATTACCCTGGGGCCGACTCCTCAATGTACCCTGCCCCGTCCGTCAGATATGAGACTTTTATTGGTAGCTGGGTACAAAAGTGCGTTACAGTCGCTGCGCCCCGATGATTTCTTGCTAAGGCCAGGCTATCAACGCACATTCACTGGCAGGCGCGCGTTCGGGAAGGTCACCTGCTCTGTGAATACATGCGTCTCGATCAGTCCTTTCTTTCCAGCCGGCATAGGATCTGTTGATTCATTCATGGGTTCAAAAATTCTAGATTTAGGACACAGGGTGCGGGACTAAAAGTATATTGACACGGTACACTTGGCGATATATCGATGATACACTATCTGGGCT
		</sequence>
    <sequence><taxon idref="Location_3_3_1|36.363258605284955"/>
			TATGAACGTCACAGGGGACTAAGATGTAAATGATGCTTTTGGCCTATGCCTTATTCGTGTAGTTTTGACTAACCTTTTTGCAATTCTCGTAGCTTTATCTGTTAATCTCTGGATGAGTTGATTTAGTGGACGACCGTTCTGACCTCGATTGTATCCCAATAGCGGGAGTGGTATGAGTGTAGCTCGATGGCAACCCTACGACCACCCGCCCATCACGTCATTTTCCGCAAATGGTGCATGCCCCTCTCTGCACTGTCTAAATCGGACGTTATTACGCTCGGAATTCTGTTCGGGCTCAGCTGGATTGAGGAATACGCAGGGCTTAATACACAACAACACGGGTAGGTAAACTTTGGCCCTTAGGGAAAGTTTTAGTATCAGCGGCTCAGAAACAACTCGGTCACTTGGTACGCTTATGTCGATGTGGACGTATCACGTTGCATCGGCTTTGATTTAGCTCTTCACCGTTAGTGCAACTTCGTATACGAAGCCCAGCCCTAGCCGAATAGAGCTCAAACAGAAACCTTGACCGCACATTGGGTAACCCAATCACCCGGCAGCGACCGCTCAGATGCACATATTTATCATGATAATTTCTGTTAGATCGGAAACCGACCTTTGTGTTTAACTTGATGGGATACTTGATCTGATACCAATTGGCCTGAACATACCGGAATAGATGGCATCAAGCTTATGGGCAGTTCCGTTCCACTAGGCTCATGACTTAGATTAACTTTATTGTTAGATGATCCGTATTCAACCTCTGGTCTGCATGTGACCAGATCTAATCAGTTGCCTCTGATTTAATCTCGTATGAGATGGATTCAAGGCACTGTGGTTCTTGATTCTCGTTGTTGTAAAAGGGCCTCCGATCATGCGCGTGGGCGTGCACTCAATATGGTACTACCTCATTGACTCCTTTTTCGGCTGGTACTACTTCGTAATAGTACTTTTCATATAGTCGAGGGGTGCGCTTACAGATATCCACAATGGACCGAATCTGTCTTCCGGGTGTGATAATGGCTTCCGCCTAAAACGGGTCTACTGCAGGCCCTGCTCATCTAATTGGAAAATTGACGACGTGGGAGCCCATTCTTTGGTAGTACGGGTAGCCACTCATGGCACCTCCAACGAGAGGGGAAAACGCCGCCACGCGCGATGGAACTTAGAGCGACTGAGGCGACAGTAAGATGGTGCACTCTTTCGTCAGGGGTTCGAGTAAGCGCCGAGAGTTAGATGGTCGGGCTGGATATACGCCGAACATACTGCCGAATCGAATGCGTGTGGAAGACATTTTTTGAAGAAATGCTCTGGCCGGTTCCCTGGAAGTTGATTTTGCATTCAATGTAACAGCTGTGGTAGGAGGGGCACCTGGAGATCTCAGGGACGGGACCCTCTAAAAGTGGAAAGCAATGGTACGCAGTAGCAGTATTCCGTTATTTGGGTAAGAATCATACTGTTGGCGAGTAATATAATATTGTGCACGCCAGGAAAGTCGGTCAATTGGGACAAGTCTTGCACCGGGCGGGGCCGTACTGGCCAGTGTGGCCTACTCCCTTATTGATCTGCCACTAGTTGTCGGTGCTTTCGTTGCCGACCGAGTCACCGTAATAGGAGTAACTCCTACACAGGGAATATCATTTTATACAAAGCATGCTAGACAAGAAGATTGGAGTTAGACATTTACCCTCATGTGTCAGAGCGATCAACATTTACAAAGGCTACACTCCTTATTTCAGCTGGTCACCCTGCCTACTTGATTAAAAAACTTCCAGAGCTTGATGCTCGGGCCGCCGTTATGTCATGCCTCGGTTGATAGACTAGTATGGGACTACAACCAGAACTTTGGACACATTAAGAAGAGTCCCCCACGACTTCATCGGTTTCAGCCTCGCAATAATTATTACCGATTAACGGCTATCGCGCGCCTCTTCGTCATGCGGGCAAGTTCTGCAATTAGGGTGTATACATCGTCGAAAAACTCGAAAGGGTTTGGCACCCGACATTCAACCCCGCACGTCTCCCAGGGAGGTGTACACATGAGGAGAGCAGAAGGGATGAGAGGCTTCGTGACTACAAGAGGACAGACTGCCTTATTTTGCCATTTCCTAGGATGAACTATACCCAGAAAAGGATCGTGGTGTCGGACTGCCGGTGGGGGGGTGATCGGTCGTCTAGATAGCAATTGGGAATATGTAGAAACCGGCCATCGCACCAGACAAGCGGAAAGTCGGAAAAATCCCTATTTTATAACCAGAGAGCATTTGCCGAGCGGTCAAGTTCTAGTTAGCCACTACAACATGCCTAATTTCTGACTCTGATTTCCAATGCGACGAACCCCGCCCGCTATTACAATGCAGCGAATCGTAAACTGGGAGTAGATAATGTCCCGGGCCCCGTATGTACTTTCGTGTTCTCTGACCGACGACACAATAGGGAGTTCTACCGTGTACAAGCTCCCCGCAGGTCGGGCAAACGCCTAGCCTGGATAAATCAATTGGAGATTTCCGCCATTCGTATTATAGTTCCCAACAGAAAGGAGAAATGCAGGTTTTATTACTGAAATCACTATGCCCATAGCCGTAGGGGAATGCCCAACAGCGTAAATTTGCATGACGTAATCTAATCATAACGTGTAGCATGCGTTTAATCACGGTTGGGCCAGAAACCCCGCTTTGATATTTGCGAACATCGTCCGATCATTGTCCCCGGTTTACAACCTTAGAAATGTTAAACGGGTAAACTATTACACACTGGGAGGTCATCAGTTACGCGAAAATAGTTCAGCCAGTTGACGACATAATACATAAACGCAAGCGCGTGATCATCGCCCTCAAAGGTAGGTGCCCCTTTAGGTAGAAAGATACTGAAAGCTCACATTTAATTTCACTCATACGTTAACATCATTACCGGTAAGAGAGAGACAACCTCGTGGAATGGTCCTCGGGGGTAAATACCGGCATGATGTATGTATATCTGGGTTGTTGCTTGGGTCCTCCCCTAAAGCGCCTACTAAAATGTCGCGAGTGTTGCCTGCCCCAGGCTGCCACGCTTCAAAAAGCTGCCCAGTCACCAGCGTTCACCGTAGGAATGCTGTAAGCTCGGGATCTTAACGTCCCCCCTCTACCACTTTCAAAAGTACTCCACTCTAGGAACGTTGACCCCTCCGGGACCTAGCACACCTAGCACGCATCATTTTACTCTCGGCCTCAACGGCCCCCGCTGCTCCAGGTTCACACTAACGGGCCTCGTATTAGACCCGTGGACCCGAGCTTCACGTCAACGCCTCCTGCTGAGATTGCACGCAAGTCCAGAGATCTCGATTCGCTTGGTGTCGACACCCTATAGTCCTGGTCCAAAGGTCGAGTACAAAGTTTTACAAGACATGCCGGCTGACAGGTTAGCTATCACTCGGGCCAGCTATATTGGTCCTAGGGCGATACCGGGGCCACCGGCTGCCGCCGGACGTGCGAAGTGTTAAGCGGTTACCTGCATCCCCGGTGCGGCACCTTCACAGAACCTGTGTTGTTAAGGTTCATAGTAAAGGGCGTAAGCCTGTCGATCCGCCTCAGCCCGATGGAATTATGCCGACTAATTGCGTATGGGACAGTTTGGTACATCCTGTTGGCCTGTCTATGTGCCATAGTTGGTGTTGTTGTCAAAATGGAATAACTATCTAAGGTACAGCACTTACCGCAATACCATGCAGTAGACCTTACCAGCAGTATGTACGTAGACTGCAGCATTATGAATCTTGCGTTTGAGAAGTCTGACTGCCTGGCTGTGAGGCATTGGCCGACATTCCTTGCATAGTCAATATCGGTGCAATTAGCGGTGGAGATCGATAAGTGCGCGAGGAGGTACTACGAATCGCCGCACACATGCTTTACGGTTGTTATTCGTATAGAACAATTCGACGGGGTTCTTCCCTCGAATTTCTACCAGGTGTAATCGTCCACATGTCGAACGCATTTTGCAGCGTTCACAGATAGGTGCGTCCGAGATCAACCCCGTCTATAGATGCCAACCACGTGGGTCTATATAAAGTTTTAAAAAACTTGATAACTACAAATCCTCTAAGTAGCACCGACGGTTAAGGCATTGTGACTAACATCGCACTGCCCGTGGACGGGCGTGCTTACGTCTATCATGTTTAGTAACAAATATAACCTCCTGTGATTTGGGGTGATTACATGGATCACCGTGACCTCCTGCTAACAAAATGACGAATCTGTTACTGAGAGCGTTTTTGCGGCGTAAAGTTTTCCTGCCCGATACGTGTTGTATTCGTTTTACACCAGGGCCCCACTTCACATGTGGGGACCAGCCAGAAAGGTAACGGCCCGCCAATAAACTGGTTAGGGGGACTGATCCGTGCTATTTACGATGCCTTTTGTTTCCCACAGTACCATCACCCGGCGAATGAGCATCATTTTACGTAACTCCGTTTCATTGCTAAAACACCGCGCACGCTAAAGTATCCATTCTGCATTCACTAAGAACGTTGCCAGTTGTATAATTGCCATGTTGGATGATACAAATCTGTCAAAAACGGCTCATCACGGACGTACAAAAGCTCATAGCTCCTATGTGTCGTCAACACAGTGGGGTGTAGAGTGATACCTAGCGTCCCATAAACTTGAGTCCGTTCCTGCCACACATCCCTTAATCTTGTTAAATTCCGCGTCACTCCGTTGTAACTATTGGCAGGACCGCCCACAGCGGTTGAAGCACATTGCAGAAGAGTTGGTCATCCGCACCACATACTGTGGGTCTTCCTCCAGAAGCCAGAGTTATATCACGCTCATGTAACCTCGAGCCTGAAGGCTTCAATTCTGCAAACACCGCGCGATCTCGCCACCGCCGCCCAGCTGTCCGTGGGAAGTTCCGAATCTGCCGTTCACCCTCGTCCACCGGGCTGGACAACTAGTTAGTGGTAGGAGGATCGGCCCCTGTGTAACATATAGAACTGATATCTGACTAAACCTTTCAATCTGAACGAAGGCCAATGTCGCTCGGGTATTTCGTTTCTAGGATAAGTAGAGAGCAAGCTTCACGCCTACAATTTGAGGACCCATTTCTGCCTGTACACACCTTAACACGCATTTTAGCAGACAAATAATAGTGAGCTGTGCCCGGCCGCATGGTGGATACATGGCTCTCTGATTACTGAAGATCACACGTCCAATCCTGTCCCAAATGGCCCCAGCATCGACCATAGGGTCTGGCGGGCCGCGGATTCTAACTAACTGCGCCGTCTTGCCTAGCTACTTTGATCTTAGTGGATTAGCACGCGTCAGGAGTGTGTCCGATCACTGACTCTACTACAGAGCACTTTGAACCAAAAGAGGTACCGGGCCAATATGTGTTCAGATTCCACTTGATACAACTCGGTTCTTATTACCCGTGGCTTTTACTTGGGTGTATGACGGCTGCTTAGTTACGCTGACCGTGATAAGGAACACCTAATGTCGCTCCAAGGGCAAGTTGAACGCCTCGCATTCGCCTCAAGTTGGATTGCGCGCTTCTTAGTAGCGAATTGATCGCGTATTGTGTGAGCCTATAGACAACTTAATTGATGCGTCGAGCTAGCAAACTACACATGGAGGGGAGACCTAGCCAGGAGGGGTCGACGTGCGTTTTATCGTGGCCCACCCATATGGTGCACGTTTGGATTCGTTCCCCACCTGGTATGTATTGAGGAATCAGGACACTTCATGGGGCCGGGAAGATGTATTGGAGATTTTCCAACGCAAATGCTGGTAACGAGTAGACGGAACAGGCCCCTCCTCTCAAGTTTAACGTGACCATTGTTCTCTCTATGCCTCATACACGTCTGGTTTCCAATGAGAAGCAGAGTAGCGCTACACCCAAACAAGCATTAAGTCTGGCGACAGCAGCGCTATTGCCCCAAAAACTAGCTGACCTAGCATTAAGTCCCGTCGTCGGGACCCTTTGCTTCTTCGGATCGGAGAGGGTCCGTTTAATATAGTATCCCACTAGACACGCCGCTAGTAGATGGCACTTCAACTTCACTACTATCGTCATATGATACCGACAGAAGTCCCACTTAAGAATATTTTACCCTCAGAGTTGGGGGTGGAAGTGCTGGAAACGTTAGACAACCAAAGAGTGCACTCGCTGTTCAAAACTGCAAAAGGACCCCAACGCCCACCTAGGTCTTTGTCCTACTAGCACTATTGATCCATTATCCCCTGCCGACGTTTGTGGATTGAACGCACATTACGCAGCGAGCACAGGATTTTACAAGGTAAGTCTTTTTTGTACGTGGGCTTGTCATTAGCTATATCTTATGACCGGAGCGTGTAGGCGTCCACGGATATACACAGGTGGTTTATCAATATAACACCTCTCGACCTCTCTCGCTTCACACCGGGGCCACACGGAACTCCCCTTGGAGTTTCAGGTCTACTCTAGGGTGGCCCCACTTTCAGTAATATATCGCCTGGCTTGGGATTGACCCTCACGAGCGATTCTCTATATCGTCCCGTTGGCGTCTCCTCCCCCTTGTATACGGCCAGGTTGGGCATCGACCTGCCTAGCTCTCCCATCAGAATTCTCTCCATGGAAATTGGCAAGCAAGTATGGAAATACGAAGAGTTCCTTAGCCTTAGTCAAGAGTAAAGTCCGCGGCGTACTACGCGTCATTCCTGCATTTCCGGCATGCTGATTCCCCCGATTATTGGCTCGGAAGCGTTGGATGTCGATCGCGCCGTCGTCTTACTACTAGTGCCTGAGTCCCTTCGTGAACATCCAAGCTGGACCGTGCCATCTTTTTACCCCCTGTTATTCAGTCTAAAATATGTATTTGCGAATTACTCGGTGCTGTGTTGAGTCTCTCAAACACCCCGACGATAAGTTAATGATCCGCGTTCCAAAATAATAGTACCGCGAGCAGCATCCACGGGCGCCCATCGAGAGTGCTTAGCCCGAGCCTCAGGCAACGAGCCCTTCTCGCGAGCATATCTCTCAGCCTGAACGGCAATTCTGGGCGCCGACTCTCTGATACAGCATGGACGAGCGCTCATCCCGTAGCTCGGAGCGTCACGTGCCCACGGCTGTTTCCTGTCTTGAGCTTCATTTAAAACATTTATGAGCACCACCTTCTTGTGTTGCTGAGGAACTTAACCGCCAGCCTCGGATCTGGACTGACGTGTGCGTTCGGGTTGCGAACTGACATTTACAGGTTTATAGTTTGTGTTGCAACCTATCGGCAAGGGGCATTGCTCGTTTTGGCCCAACGTGAGAATGCATGATGGACTGAACCTAGAGTAATGATCCGGTCTAAGGGTGTGTCTTTCATTTTACTCTTGACTCTAAGATACTGCATATGCTAACAGATCGACCGCTAACGCATGCATTAAAGTGAGAATATTAGCGATTGTAAGCAAATGGGTGAACGGGTTATGGGAATGCGTACACGAAACTAATCGGGCTCTTAGACGTAACTAAAATTCGCGTACTTCCTCTCGAATAGGGCTGAACGAGCTGTTCTGAAAGCCCCAGTTCCGACCGTTTGGTTTTTAGACTGCCGAGGGCCGCGACAGGTGGCACCAAGTGGCCCCCACGTCGACTGAGGCTTTGCTTGGCGGATCGCATTCTCCGGGTCCTCCACATTTCATACTAACGGCCAACACGGTTGTGTTAAGTTGTTTTCAACGTGCCACTGACGCGGAATGGGAGATAGCCGATCATGATTCTCAGATTCCCATACAATGAAAAGACACGTAGTCTTTCCGCCGACATGAAGCAACACAGTAATCAGGTTCATCAAGACTGCTGGAATCAGGAACGAGTGAGCTGGTAGGACGTTTTACACGGATACACCCAACCAGTGGGCGCGGGAACGACTACGTTTATTCCTGATAGTACGCGCTCCCTTTATTGGGGGGAGGGCCTTACGCAGATTAAATTGCACCGTGCTCGAGCCGAGTGGCGTAAGCTCTTTCTGCAATCCACAGGTCTGGCCGATGTCCATTCTGTTCTTCCGCTACACGTACGCCTCTAGAGCTAAGATTAGATTTTCCATGGGGCTTTGGGCATAGTGAGTGTTCTCGGGAGGTTCCTTCTAGACTCACTGCAGGAGCAGGAGTGATCGAGGCATGATGCACTCGTATTGAGAACCAAGAGCGGACTGCCTCGACGTAGGAACTTGTGGTGCCTAATTCTCTCCTGGAGACATAAACTGGGTGTGGATACTGGCTATAGTCGAAAATTAAAGGTTACGCCATCACAGCCACGTCAAACGCGGAGGGCGAATTGCCAGAATTTCCGTGTAGCATATGTACATGTCAGAATCCTGATCTAAGGAATAGTGCCACATCTTGGTCAGGCGGTCACTACCCAGGCCGAATAATGAACTGATGGATCATAGAGGAGCAGGTGCTTCCGCCAGAACGTCATTATTCGAGGCAGGCGCGGTCAATCTGATGCGGACAAGTGAAAGCGGAGGATGCTCTCAACTCCATTGCACTGACAAGTATGTACGTAATATTGGCGTCTAACGCGTGAACCGGCACTCCGAAAACAATTCCCACCCATTGATGTTCAATGGTTGATTTTACAAACAATCCTCGCTGTGAGGAGACTAATTCGGATATCCGGGCAGAGAAAGGAGTATTAGGGGTCTCACTCTCATTTTTCTCTAACCCTTAGTCCTAGTACGGGCCAACCCTTGCGCTTTTTCAAATCCAGTTACATATACCCACCCCGTCCATGATGGTCAAATAAAGATGCGGTAGCATTACCATAAGGACCATTAGTAGCTGCAGTACGCAGGTGACCATTAGGGTCAACAACACTGATTATTGGCGTGGTGCGGTTGGGTCGGGGTGCTGGAAGCAAACGAACCTACACGTGGCGAGCATTGACAGTAAGATCGTAGTGACCCTCTTGGTCTCGAAGAGATTTGTGCAAGCGACAACCCATAGGAACAAATATTTAGTGAAAAAAGTCTCCATGTCAACAATCACGCGCATCCCACTAAGAAGGATGTAAGGCTTAGAACTCCGTACGATTTCCACGTTACCAATTGCTTGGCCATGATAAGGTGAGCTTAGCTGCATTACACATATGGAGTCTAGTCTGCACGGTCTTGCTTAGACCTTTCAAAAGCTCCTCAGGTCGGAGCGTGCGTACGTTTCGAGGAAACTCATTTTCGTACTTAGCAATGCGCTGTCCGCGTGTTCGGGGTAACCAAGTTCTAAGGTAATTAACGTCCCATTCTTGGTGATGATACGTAGGGGGGTCCCACGTCGAGAAAAAACAGCGCATTCGCCCGCCGTGCCGGAGAACTGGCCTAAGACCTAAATGCCGCTGAGGCCTTACAACAGGAAAAAGAATTGTTTAAATCTGGAGTCACATTGCTGTACTCTACGGATATAGCTAAAGTATTGCGAGACTAGCCGAGTCATAAGAGTGAGGAGCGCTATGCCGCTTGGGGCATGTGTATGCACATCCGTGACGCCAGCCGAAGCCTCTGTAACACAATGCGGCGGCGGATAGAATACCATGCAACCCAGCCAGGCAAGTAGTTCACATTTCCAAATAGTTAAAGGGGACAGTTGCACACGAGCCAACGGCTTCCGTCGGTCAGTGGCTTTCGTAAGGAGCTGTTCTGTAACTTAACCTGGTTCTCGTCTCGGAGACTCGGAGTTGTGTCCGCCAACGCTATTCAGCTACAATTCGGCACTATCTAAATACAGAGCACAATCCGCCTGGAGGTGAGACTTACTATCTACTTACTACGTGTACTATACGATGCAGGCATCGGTTCGAGGGCTATAGTTCCGCGTGCACTGATGGATCGGCCGGGTTCAGACTGTGTTCTGATCGCTTCGTCTTTGCACGTGACAGATCCTTTTCATGCATGCCCTTAGCTGATAGGCATCAATTTAGTAGGGTGCCCAGGACGCAGTCTTTCCGAATAATAGACTCTTGTTGGGGATGTCCGGAGTCTACGCTTGAATATGCCGCGCCCCACTCCCGCATGCGGAGGAGCTGGATCGTTAGCTATTAGTGGCCGGCCGAATACTGGTTGTGCCGACGATAAGGCAGACGGGGGTCGTGCAACTATTAACCGCAGGCCAAGGCATCCACGTGCTAAGACTTCGAGGCGAAGAGTGTAGGTCTTCCTCGAAGGTTCACATTCATACGAGGACACGATCCCCCACTCGAAGGGTGCGGTGTAGCTTCCGCGTCATTCCTGTAACTGACAATGCAATGGGGGACGACCGAAGGGTAGCTTGACCTGGTCGGTGACAAACCCGGGCGTATTAGAACCTGTCTACTAGAATTAGACCAGTTAGTACGCTGACAAAGGGCTCCTGGGGGTTTTTGGGATCCCGCTGTTACAGCAAGCGGGCTCCTGGAGCCCACCTTCAGCTTTATCCCTGGGTATGGGGCAGTGAGCCCTTCGTGTTACCCCGGCTAAAGCCTCCAGACTGAGCACGTTACGATCTAATGCCTTCGTCTCCTGCGAGCACTAGCAAGGAGACTTCCAGAGGTCGAGAAGATCGGCGCAGCTGGGCCAGGGTTAATGGTTTTAGGAAGGGAGACAAGAGATTCTATGGAGAAGCCTAGCGCTCGAAAGTTTATACTTGGTGGAGTTCCATATCGGTGTCATTGACTCTTTTTAGAACCATCCTAACTCAATTAATCCTCCAATCGCATTGTATTTTGCCTACCGCCATAGATGCATTGACCTACTCCAGTTTGGCCTGTAGTACACTTTTTGTCATACTGTATAAGCTTCGCCGTCGTAAGGCGGGCGACTCGGACGTCTTTTTGGCGCCTGATATGTCCCCACTACAATGCGTTAAAACCGCTCAGTGTTCTTCAGACGTGCCTCCGGCCAACTAAGCCTTTGAGGGCCTAACAGTTTGGGATGCCGGGGCTACCGAACGCCTTTCTCCCACCTAGATCCTAACGTGCTGGAGTCCCTACTAGCTTATGTCGCTCGGCAGGGCGGAAGACATCCCATGGGACAAAAACGATGATTGTGCCAGCGATCGCAGGTCGTTGGTCCTGTGCGTATTTCCGCGTTCAGGCCGTAACTTCGGTACGCTGAACAAACACTTTTGCTTAGCGACAGTTTGTCTGCGGTCCGTGTACGAGGCCGAGATACGTATGTTCTGGATTTGTCTCCGGTAACCCCCTGTTAATCTCTCCCATCGCCTCTGTGCAGCCCCAGACCCGTGCGAAGTACTGGCAGAGCGTCAGCTTTAAGTCAAGCTCTGGTTATCCCTTAAGGATATTTCAAGCAGCGGACTAGACGGAGCAGCGGATAATTTCGTGCACACTTGGCCCCCCTCGTAATGAGCGAGTCCGCTGGCCCGCTAACTTAAGCGTGTTAGACCACATGGGCCTGCTACTGCCGAACCAAGCAGAAGTTCATGTCTTCCAAGGTGAGCACAGGCCTTCGGAGCTACAGTAAAGTACGAATCATGCCAAGCACTCATCTATAGCAATCTGAAACGCTCCACTGCCATCTCACAAGGCTTGAAAGAGGCCGTGTAACACATCGGGATAGGTATTGTCACAGACACATTGACCCCGGCGTGGTTTCATACGATAACATTCGCAAGCTTTATGTCCTGCCGGATCCGAAATCTCCAATTACGGAGTCTCAGCAGCTCCCGCCCCAGGTGTCTGTAGTGCGAGAATCACCCATGTTTTTGTGAGAGGTAGCACCTCTGAGGTAGTCGTTACGTTCGGCGATACAGCAGGACAACGTTTCTAGAGTCTGAAAGGCCCTCGTGAACTTCAACGGTACTTGAACGGACCGGAATCGTTTCAGCGCAAATCTGTCAGGCTAATTTCACTAATAGCATCTCCCCCATAGCTCCTTGTGGAAGTTGGCACGAGGGTTGGCGTAGTGAGATACACCCATTAAGCGGCGCTGCTAGCAGCTAGATCTGTATGGCCCAGCCAGAACTTGCTGAGAGTTGGGTAAGCTTCATGACCGATGTAGTCCCCTCGGAAGGCTCATTCGCAATGGAGGAAATAGTCTCTTCGTTGCTGATTATTTCTGTCCGAGAACAATGCGGACACCTACGTCAGGAATCCACAATTCTGGCGAGCAAGGCGCCGGTGAGGTATTCTACTCTCTATCCGCCCTATACCTACGCTTCCGTCCGGTGTAGGGTATTCATAGCGATAACTGTGGCGGCGCTCCAGTGTCTCTATCGGGCCCGAACCTCATCGGGTCGTAAAGATCCAACGTACGAACACGCACCACCACGGCACAAGTGAGGACGAACGCTCGGGTGCATTTGTGCCGGAACAGCAGACGCCCTAATTACAGCCATTTCGTAGTCTGCATGACCTTAGGATATAGTTTAGTAGGAGACGTATCTATCCTGTACTGGTTATGGGTGGGTATCGTCTAATCGTAACCCTAAACGGATACATTGCTAAGAATATGTTTCCGATGAGGGTCCTCCATTATAGATGGCTTAGCTTGACCGACCTGCTGCCCGATCTGCTTAGAGTTGTCACATGCCTCAACTGCGAGTTCTAGCCCTCCGGGACTTGAGATGAAATACGCAAGCGGGGATCGTCAGTCGCTCTACACTAGACAATCCCCTGCGCCAGAAGTGGAGCTGCAAGGCTCGTAAGACTTATTGCCAGGGAGGTATACATAAACTCGAAACATTGCGTATGATGCAGCCGTTCTGCGCCCTCGGGGGCGTAAGGACACTTCCCTGCTTCTCTCCGTATTTAGCTCACATAAGATCGCGCGACGGGGTATCAATCTTGGTTGGGGATGATGTATTGAATCCCGGCTTTTGTTGTCCAGCCACTTGAAAAGCCTGTAACCGTACTCGCTATATCAAACGCCCTCTACTTTTAAAATATCACATTTAAATAAAGGCAGTCATCGGGATACACACAGTAAAAGCAGAAAAACGTGAATATCCAGTAGCGCGACCAGTGCGCGACGCGCCCTTGCCATTATGCTGGGGGTCCCTTCGCAGTCACCCGTCAGTCAGTGGTACGCCCAGATAATGTCTAATGCAATCGTGGGCGGTAAATAATGGGTCACCCACAAAGGATTAGCACGCTAACCACTCTGGGTTGTTTCTACGGCGCAGAGGACTGAGGACCTTACCGGGAGACAGTGTGCTTCTGGTCACTCCCCCCAGCCCAACGTATTGCTAGAGGAACGGTTGCCAGAGTCCACAGTGAAAGTGGTAACCAGAGATGTACCGTAGTATATAGTGTCTCCTGTCGCCACTGCACAAGTCGACAAACGGCCAGGGCGTATAAACGGGCGTACAGAGATCTTAGGAGCACAACAGTAATAGCAGAGTGTTATTGAAAAGCTTTTCGTAAGCTCGGTTTCCTGCACAGCGTGTTGCACGAGTATACCGGCGAAACGTAGGCTAGCTCAACTGCCCTGTTTCCTACATCTCATCCGGCATCCACCCGCAAAATCTGGGCGTTGGTGCGCTCCGTGGCTTACTGTTCTGTCCTTAGAGAAACCGACTACTCATAGTACAAATATCTCAGGTATACAATAAAATTCCGTACGCATAGATCATTGTGTGTCTTTTGATGCCCCCGGGCAATGATGGGAGTCGGCTCACACGTCTTGGAAATTGTCAATTTCTATTAAGGGACTAATGCGGAGCAGAAAAATTACCCTGGGGCCGACTCCTCAATGTACCCTGCCCCGTCCGTCAGATATGAGACTTTTATTGGTAGCGGGGTACAAAAGTGCGTTACAGTCGCTGCGCCCCGATGATTTCTTGCTAAGGCCAGGCTATCAAGGCACATTCACTGGTAGGCGCGCGTTCGGGAAGGTCACCTGCTCTGTGAATACATGCCTCTCGATCAGTCCTTTCTTTCCAGCCGGCATAGGATCTGTTGATTCATTCATGGGTTCAAAAATTCTAGATTTAGGACACAGGGTGCGGGACTAAAAGTATATTGACACGGTACACTTGGCGATATATCGATGATACACTATCTGGGCT
		</sequence>
    <sequence><taxon idref="Location_2_0_1|25.008930301978868"/>
			TATGAACGTCACAGGGGACTAAGATATAACTGATGCTTTTGGCCTGTGCCTTATTCGTGTAGTTTTGACTAACCTTTTTGCAATTCTCGTAGCTTTATCTGTTAATCTCTGGATGAGTTGATTTAGTGGACGACCGTTCTGACATCGATTGTATCCCAATAGCGGGAGTGGTTTGAGTGTAGCTCGATGGCAACCCTACGACCACCCGCCCATCACGTCATTTTCCGCAAATGGTGCATGCCCCTCTCTGCACTGTCTAAATCGGACGTTATTACGCTCGGAATTCTGTTCGGGCTCAGCTGGATTGAGGAATACGCAGGGCTTAATACACAACAACACGGGTAGGTAAACTTTGGCCCTTGGAGAAAGTTTTAGTATCAGCGGCTCAGACACAACTCGGCCACTTGGCACGCTTATGTCGATGTGAACGTATCACGTTACATCGGCTTTGATTTAGCTCTTGACCGTTGGTGCAACTTCGTATACGAAGCCCAGCCCTAGCCGAATAGAGCTCAAACAGAAACCTTGACTGCACATTGGTTAACCCAATCACCCGGCAGCGACCGCTCAAATGCACATATTTATCATGATAATTTCAGTTAGATCGGAAACCGACCTTTGTGTTTAACTTGATGGGATACTCGATCTGATACCAATTGGCCTGAACATACCGGAATAGATGGCATCAAGCTTATGGGCAGTTCCGTTCCGCTAGGCTCATGACTTAGATTAACTTTATTGTTAGATGATCCGTATTCAACCTCTGGTCTGCATGTGACCAGATATAGTCAGTTGCCTCTGATTTAATCTCGTATGAGATGGATTCAAGGCACTGTGGTTCTTGATTCTCGTTGTTGTAAAAGGGCCTCCGATCATACGCGTGGGCGTACACTCAATATGGAACTACCTCATTGACTCCTTTTTCGCCTGGTACTACTTCGTAATAGTACTTTTCATATAGTCGAGGGGTGCGCTTACAGATATCCGCAATGGACCAAATCTGTCTTCCGGGTGTAATAATGGCTTCCACCTAAAACCGGTCTACCGCAGGCCCTGCTCATCTAATTGGAAAATTGACGACGCGGGAGCCCATTCTGTGGTAGTATGGGTAGCCATTCATGGCACCTCGAATGAGAGGGGAAAACGCCGCCACGCGCGATGAAACTTAAAGCGACTGAGGCGATAGTAAGGTGGTGCACTCTTTCGTCAGGGTTTCGAGTAAGCGCCGAGAGTTAGATGGTCGGGCTGGATATACGCCGCACATACTGCCGAATCGAATGCGTGTGGAAGACATTTTTTGAAGAAATGCTCTGGCCGGTTCCCTGGAAGTTGATTTTGCATTCAATGTAACAGCTGTGGTAGGAGGGGCACCTGGAGATCTCAGGGACGGGACCCTCTAAAAGTGGAAAGCAATGGTACGCAGTAGCAGTGTTCCGTTACTTGGGTAAGAATCATACTGTTGGCGAGTAATATAATATTGTGCACGCCAGGAAAGTCCGTCAATTGAGACAAGTCTTGCACCGGGCGGGGCCGTACTGGCCAGTGTGGCCTACTACCTTATTGATCTGCTACTAGTTGTCGGTGCTTTCGTTGCCGACCGAGTCACCGTAATAGGAGTAACTCCTACACAGGGAATATCATTTTATACAAAGCATGCTAGACAAGAAGATTGGAGTTAGACATTTACCCTCATGTGTCAGAGCGATCAACATTTACAAAGGCTACACTCCTTATGTCAGCTGGTCACCCTGCCTACTTGATTAAAAAACGTCCAGAGCTCGATGCTCGGGCCGCCGTTATGTCATGCCTCGGTTGATAGACTAGTATGGGACTACAACCAGAACTTTGGACACATTAAGAAGAGTCCCCCACGACTTCATCGGTTTCAGCCTCGCAATAATTATTACCGATTAACGGCTATCGCGCGCCTCTTCGTCATGCGGGCAAGTTCTGCAATTAGGGTGTATACATCGCCGAAAAACTCGAAAGGGTTTGGCACCCGACATTCAACCCCGCGCGTCTCCCAGGGAGGTGTACACATAAGGAGAGCAGAAGGGATGAGAGGCTTCGTAACTACAAGAGGACAGACTGCCTTATTTTGCCATTTCCTGGGATGAACTATACCTCGAAGAGGATCGTGGTGTCGGACTGCCGGTGGGGGGGTGATCGGTCGTCTAGATAGCAATTGGGAATATGTAGAAACCGGCTATCGCACCAGACAAGCGGAAAGTCGGAAAAATCCCTATTTTATAACCAGAGAGCATTTGCCGAGCGGTCAAGTTCTAGTTAGCCACTACAACATGCCTAATTTCTGACTCCGATTTCCAATGCAACGAACCCCGCCCGCTATTACAATGCAGCGAATCGTAAACTGCGAGTAGATAATGTCCCGGGCCCCGTATGTACTTTCGTGTTCTCTGACCGACGACACAATAGGGAGTTCTACCGTGTACAAGCTACCCGCAGGTCGGGCAAACGCCTAGCCTGGATAAATCAATTGGAGATTTCCGCCATTCGTATTATAGTTCCCAACAGAAAGGAGAGATGCAGGTTTTATTACTGAAATAACTATGCCCATAGCCGTAGGGGTATGCCCAACAGCGTAAATTTGCATGACGTAATCTAATCATAACGTGTAGCATGCGTTTAATCACGGTTGGGCCAGAAACCCCGCTTTGATATTTGCGAACATCGTCCGACCATTGTCCCCGGTTCACAACCTTAGAAATGTTAAACGGGTAAACCATTACACACTGGGAGGTCGTCAATTACGCGAAAATAGTTCAGCCAGTTGACGACATAATACATAAACGCAAGCGCGTGATCATCGCCCTCAAAGGTAGGTGCCCCTTTAGGTAGAAAGATACTGAAAGCTCACATTTAATTTCACTCATACGTTAACATCATTACCGGTAAGAGAGAGACAACCTCGTGGAATGGTCCTCGGGGGTAAATACCGGCATGATGTATGTATATGTTGGTTGTTGCTTGGGTCCTCCCCTAAAGCGCCTACTAAAATGTCGCGAGTGTTGCCTGCCCCAGGCTGCCACGCTTCAAAAAGCTGCCCAGTCACCAGCGTTCACCGTAGGAATGCTGTAAGCTCGGGATCTCAACGTCCCCCCTCTACCACTTTCAAAAGTACTCCACTCTAGGAACGTGGACCCCTCCGGGACCTAGCACACCTAGCACGCATCATTTTACTCTCGGCCTCAACGGCCCCCGCTGCTCCGGGTTCACACTAACGGGCCTCGTATTAGGCCCGTGGACCCGAGCTTCACGTCAACGCCTCCTACTGAGATTGCACGCAAGTCCAGAGATCACGATTCGCTTGGTGTCGACACCCTATAGTCCTGGTCCAAAGGTCGAGTACAAAGTTTTACAAGACATGCCGGCTGACAGGTTAGGTATCACTCGGGCCAGCTATATTGGTCCTAGGGCGATACCGGGGCCACCGGCTGCCGCCGGACGTGCGAAGTGTTAAGCGGTTACCTGCATCCCCGGTGCGGCACCTTCACAGAACCTGTGTTGTTAAGGTTCATAGTAAAGGGCGTAAGCCTGTCGATCCGCCTCAGCCCGATGGAATTATGCCGACTAATTGCGTATGGGACAGTTTGGTACATCCTGTTGGCCTGTCTATGTGCCATAGTTGGTGTTGTTGTCAAAATGGAATAACTATCTAAGGTACAGCACTTACCGCAATACCATGCAGTAGACCTTACCAGCAGTATGTACGTAGACTGCAGCATTATGAGTCCTGCGTTTGAGAAGTCGGACTGCCTGGCTGTGAGGCATTGGCCGACATTCCTTGCATAGTCAATATCGGTGCAATTAGCGGTGGAGATCGATAAGTGCGCGAGGCGGTACTACGAATCGCCGCACACATGCTCTACGGTTGATATTCGTATAGAACAATTCGACGGGGTGCTTCCCTCGAATTTCTACCAGGTGTAATCGTCCACATGTCGAACGCATTTTGCAGCGTTCACAGACAGGTACGTCCGAGATCAACCCCGTCTATAGATGCCAACCACGTGGGTCTATATACAGTTTTAAAAAACTTGAGAACTACAAATGCTCTAAGTAGCACCGACGGTTAAGGCATTGTGACTAACATCGCACTGCCCGTGGACGGGCGTGCTTACGTCTATCATGTTTAGTAACAAATATAACCTCCTGTGATTTGGGGTGATTACATGGATCACCGTGACCTCCTGCTAACAAAATGACGAATCTGTTACTGAGAGCGTTTTTGCGGCGTAAAGTTTTCCTGCCCGATACGTGTTGTATTCGTTTTACACCAGGGCCCTACTTCACATGGGGGGACCAGCCAGAAAGGTAACGGCCCGCCAATAAACTGGTTAGGGGGACTGATCCGTGCTATTTACGATGCCCTTTGTTTCCCACAGTACCATCACCCGGCGAATGAGCATCATTTTACGTAACTCCGTTTCATTGCTAAAACACCGCGCACGTTAAAGTATCCATTCTGCATTCACTAAGAACGTTTCCAGTTGTATAATTGCCATGTTGGATGATACAAATCTGTCAAAAACGGCTCATCACGGACGTACAAAAGCTCATAGCTCTTATGTGTCGTCAACACAGTGGGGTGTAGAGTGATACCTAGCGTCCCATAAACTTGAGTCCGTTCCTGCCACACATCCCTTAATCTTGTTAAATTCCGCGTCATTCCGTTGTAACTATTGGCAGGGCCGCCCACAGCGGTTGAAGCACATTGCAGAAGAGTTGGTCATCCGCACCACATACTGTGGGTCTTCCTCCAGAAGCCAGGGTTATATCACGCTCATGTAACCTCGAGCCTGAAGGCTTCAATTCTGCAAACACCGCGCGATCTCGCCACCGCCGCCCAGCTGTCCGTGGGAAGTTCCGACTCTGCAGTTCACCCTCGTCCACCGGGCTGGACAACTAGTTAGTGGTAGGAGGATCGGCCCCTGTGTAACATATAAAACTGATATCTGACTAAACCTCTCAATCAGAACGAAGGCCAATGTCGCCCGGGTATTTCCTTTCTAGGATAAGTAGAGAGCAAGCTTCACGCCTACAATTTGAGGACCCATTTCTGCCTGCACACACCTTAACACGCATTTTAGCAGACAAATAATAGTGAGCTGTGCCCGGCCGCATGGTGGATACATGGCTCTCTGATTACTGAAGATCACACGTCCAATCCTGTCCCAAATGGCCCCAGCATCGACCATAGGGTCTGGCGGGCCGCGGATTTTAGCGAACTGCGCCGTCTTGCCTAGCTACTTTGATCTTAGTGGATTAGCACGCGTCAGGAGTGTGTCCGATCACTGACTCTACTACAGAGCACTTTGAACCAAAAGAGGTACCGGGTCGATATGAGTTCCGACTCCACTTGATACAACTCGGTTCTTATTACCCGTGGCTTTTACTTGGGTGTATGACGGCTGCTTAGTTACGCTGATCGTGATAAGGAACAGCTAATGTCGCTCCAAGGGCAAGTTGAACGCCTCGCCTTCGCCTCAAGTTGGATTGCGCGCTTCTTAGTAGCGAATTGATCGCGTATTGTGTGAGCCTATAGACAACTTAATTGATGCGTCGAGCTAGCAAACTACACATGGAGGGGAGACCTAGCCAGGAGGGGTCGACGTGCGTTTTATCGTGGCCCACCCATATGGTGCACGTTTGGATTCGTTCCCCACCTGGTATGTATTGAGGAATCAAGACACTTCATGGGGCCGGGAAGATGTATTGGAGATTTTCCAACGCAAATGCTGGTAACGAGTAGCCGAAACAGGCCCCTCCTCTCAAGTTTAACGTGACCATTGTTCTCTCTATGCCTCATACACGTCTGGTTTCCAATGAGAAGCAGAGTAGCGCTACACCCAAACAAGCATTAAGTCTGGCGACAGCAGCGCTATTGCCCCAAAAACTAGCTGACCTAGCATTAAGTCCCGTCGTCGGGACCCTTTGCTTCTTCGAATCGGAGAGGGTCCGTTTAATATAGTATCCCACTAGAAACGCCGCTAGTAGATGGCACTTCAACTTCACTACTATCGCCATATGATACCGACAGAAGTCCCACTTAAGTATATTTTACCCTCAGAGTTGGGGGTGGAAGTGCTGGAAACGTTAGACAACCAAAGAGTGCACTCGCTGTTCAAAACTGCAAAAGGACCCCAACGCCCACCTAGGTGTTTGTCCTACTAGCACTATTGATCCATTATCCCCTGCCGGCGTTTGTGGATTGAACGCACATTACGCAGCGAGCACAGGACTTTACAAGGTAAGTCTTTTTTGTACGTGGGCTTGTCATTAGCTATATCTTATGACCGGAGCGTGTAGGCGTCCACGGATATACACAGGTGGCTTATCAATATAACACCTCTCGACCTCTCTTGCTTCACACCGGGGCCACACGGAACTCCCCTTGGAGTTTCAGGTCTACTCTAGGGTGGCCCCACTTTCAGTAATATATCGCCTGGCTTGGGATTGACCCTCACGAGCGATTCTCTATATCGTCCCGTTGGCGTGTCCTCCCCCTTGTATACGGCCAGGTTGGGCATCGACCTGCCTAGCTCTCCCATCAGAATTCTCTCCATGGAAATTGGCAAGCAAGTATGGAAATACGAAGAGTTCCTTAGCCTTAGTCAAGAGTAAAGTCCGCGGCGTACTACGCGTCATTCCTGCATTTCAGGCATGCTGATTCCCCCGATTATTGGCTCGGAAGCGTTGGATGTCGATCGCGCCGTCGTCTTACTACTAGTGCCTGAGTCCCTTCGTGAACATCCAAGCTGGACCGTGCCAACTTTTTACCCCTTGTTATTCAGTCTAAAATATGTATTTGCGAATTACTCGGTGCTGTTTTGAGTCTCTCAAACACCCCGACGATAAGTTAATGATCCGCGTTCCAAAATAATAGTACCGCGAGCAGCATCCACGGGCGCCCATCGAGAGTGCTTAGCCCGAGCCTCAGGCAACGAGCCCTTCTCGCGAGCATATCTCTCAGCCTGAACGGCAATTCTGGGCGCCGACTCTCTCATACAGCATGGACGAGCGTTCATCCCGTAACTCGGAGCGTCACGTGCCCACGGCTGTTTCCTGTCTTGAGCTGCATTTAAAACATTTATGAGCACCACCTTCTTGTGTTGCTGAGGAACTTAACCGCCAGCCTCGGATCCGGACTGACGTGTGCGTTAGGGTTGCGATCTGACATTTACAGGTTTATAGTTTGTGTTGCAACCTATCGGCAAGGGGCGTTGCTCGTTTTGGCCCAACGTGAGAATGCATGATGGACTGAACCTAGAGTAATGATCCGGTCTAAGGGTGTGTCCTTCATTTTACTCTTGACTCTAAAATACTGCATATGCTAACAGATCGACCGCTAACGCATGCATTAAAGTGAGAATATTAGCTATTGTAAGCAAATGGGTGAACGGGTTATGGGAATGCGTACACGAAACTAATCGGGCTCTCAGACGTAACTAAAATTCGCGTACTTCATCTCTAATAGGGCTGAACGAGCTGTTCTGAAAGCCCCAGTTCCGACCGTTTGGTTTTTAGACTGCCGAGGGCCGCGACAGGTGGCACCAAGTGGCCCCCACGTCGACTGAGGCTTTGCTTGGCGGATCGCATTCTCCGGGTCCTCCACATTTCATACTAACGGCCAACACGGTTGTGTTAAGTTGTTTTCAACGTGCCACTGACGCGGAATGGGAGATAACCGATCATGATTCTCAGATTCCCATACAATGAAAAGACACGTAGTCTTTCCGCCGACATGAAGCAACACAGTAATCAGGTTCATCAAGACTGCTGGAGTCAGGAACGAGTGAGCTGGTAGGACGTTTTACACGGATACACCCAACCAGTGGGCGCGGGAACGACTACGTTTATTCCTGATAGTACGCGCTCACTTTATTGGGGGGAGGGCCTTACGCAGATTAAATTGCACCGTGCTCGAGCCGAGTGGCGTAAGCTCTCTCTGCAATCCACAAGTCTGGCCGATGTCCATTCTGTTCTTCCGCTACACGTACGCCTCTAGAGCTAAGATTAGATTTTCAATGGGGCTTTGGGCATAGTGAGTGTTCTCGGGAGGTTCCTTCTAGACTCACTGCAGGAGCAGGAGTGATCGAAGCATGATGCACTCGTATTGAGAACCAAGAGCGGACTGCCTCGACGTAGGAACTTGTGGCGCCTAATTCTCTCCTGGAGATATAAGCTGGGTGTGGATACTGGCTATAGTTGAAAATTAAAGGTTACACCATCACAGCCACGTCAAACGCGGAGGGCGAATTGCCAGAATTTCCGTGTAGCATATGTACATGTCAGAATCCTGATCTAAGGAATAGTGCCACATCTTGGTCAGGCGGTCACTACCCAGGCCGAATAATGAACTGATGGGTCATAGAGGAGCAGGTGCTTCCGCCAGAACGTCATTATTCGAGGCAGGCGCGGTCAATCTGATGCGGACAAGTGAAAGCGGAGGATGCTCTCAACTCCATTGCACTGACAAGTATGTACGTAATATTGGCGTCTAACGCGTGAACCGGCACTCCGAAAACAATTCCCACCCATTGGTGTTCAATGGTTGATTTTACAAACAATCGTCGCTGTGAGGAGACTAATTCGGATATCCGGGCAGAGAAAGGAGTATTAGGGGTCTCACTCTCATTTTTCTCTAACCCTTAGTCCTAGTACGGGCCAACCCTTGCGCTTTTTCAAATCCAGTTACGTATACCCACCCCGTCCATGATGGTCAAATAAAGATGCGGTAGCATTACCATAAGGACCATTAGTAGCTGCAGTACGCAGGTGACCATTAGGGTCAACAACACTGATTATTGGCGTGGTGCGGTTGGGTCGGGGTGCTGGAAGCATACGAACCTACACGTGGCGAGCATTGACAGTAAGATCGTAGTGACCCTCTTGGTCTCGAAGAGATTTGTGCAAGCGACAACCCATAGGAACAAATATTTAGTGAAAAAAGTCTCCATGTCAACAATCACGCGCATCCCTCTAAGAAGGATGTGAGGCTTATAACTCCGTACGATTTCCACGTTACCAATTGCTTGGCCATGATAAGGTGAGCTTAGCTGCATTACACATATGGAGTCTAGTCTGCACGGTCTTGCTTAGACCTTTCAAAAGCTCCTCAGGTCGGAGCGTGCGTACGTTCCGAGGAAACTCATTTTCGTACTTAGCAATGCGCTGACCACGTGTTCGGGGTAACCAAGTTCTAAGGTAATTAACGTCCCATTCTTGGTGATGTTACGTAGGGGGGTCCCACGTCGAGAAAAAACAGCGCATTCGCCCGCCGTGCCGGAGAACTGGCCTAAGACCTAAATGCCGCTGAGGCCTGACAACAGGAAAAAGAATTGTTTAAATCTGGAGTCACATTGCTGTACTCTACGGATATAGCTAAAGTATTGCGAGACTAGCCGAGTCATAAGAGTGAGGAGCGCGATGCCGCTTGGGGCATGTGTATGCACATCCGTGACGCCAGCCGAAGCCTCTGTAACACAATGCGGCGGCGGATAGAATACCATGCAACCCAGCCAGGCAAGTAGTTCACACTTCCAAATAGTTAAAGGGGACAGTTGCACACGAGCCAACGGCTTCCGTCGGTCAGTGGCTTTCGTAAGGAGCTGTTCTGTAACTTAACCTGGTTCTCGTCTCGGAGACTCGGAGTTGTGTCCGCCAACGCTATTCAGCTACAATTCGGCACTATCTAATTACAGAGCACAACCCGCCTGGAGGTGAGACTTACTATCTACTTACTACGTGTACTATACGATGCAGGCATCGGTTCGAGGGCTATAGTTCCGCGTGCACTGTTGGATCGGCCGGGTTCAGACTGTGTTCTGATCGCTTCGTTTTTGCACGTGACAGATCCTTCTCATGCATGCCCTTAGCTGATAGGCATCAATTTAGTAGGGTGCCCAGGACGCAGTCTTTCCGAATAATAGACTCTTGTTGGGGATGTCCGGGGTCTACGCTTGAATATGCCGCGCCCCACTCCCGCATGTGGAGGAGCTGGATCGTCAGCTATTAGTGGCCGGCCGAATACTGGTTGTGCCGACGATAAGGCAGACGGGGGTCGTGCAACTATTAACCGCAGGCCAAGGCATCCACGTGCTAAGACTTCGAGGCGAAGAGTGTAGGTCTTCCTCGAAGGTTCACATTCATACGAGGACACGATCCCCCACTCGAAGGGTGCGGTGTAGCTTCCGCGTCATTCCTGTAACTGACAATGCAATGGGTGACGACCGAAGGCTAGCTTGACCTGGTCGGTGACAAACCCGGACGTATTAGAACCTGTCTACTAGAATTAGACCAGTTAGTACGCTGACAAAGGGCTCCTGGGGGTTTTTGGGGTCCCGCTGTTACAACAAGCGGGCTCCTGGAGTCCACCTTCAGCTTTATCCCTGGGTATGGGGCAGTGAGCCCTTCGTGTTACCCCGGCTAAAGCCTCCGGACTGAGCACGTTACGATCTAATGCCTTCGCCTCCTGCGAGCACTAGCAAGGAGACTTCCAGAGGTCGAGAAGATCGGCGCAGCTGGGCTAGGGTTAATGGTTTTAGGAAGGGAGAAAAGAGATTCTATGGAGAAGCCTAGCGCTCGAAAGTTTATACTTGGTGGAGTTCCATATCGGTGTCATTGACTCTTTTTAGAACCATCCTAACTCAATTAATCCTCCAATCGCATTGTATTTTGCCTACCGCCATAGATGCATTGACCTACTCCAGTTTGGCCTGTAGTACACTTTTTGTCATACTGTATAAGCTTCGCCGTCGTAAGGCGGGCGACTCGGACGTCTTTTTGGCGCCTGATATGTCCCCACTACAATGCGTTAAAACCGCTCAATGTTCTTCAGACGTGCCTCCGGCCAACTAAGCCTTTGAGGGCCTAACAGTTTGGGATGCCGGGGCCACCGAACGCCTTTCTCCCACTTACATCCTAACGTGCTGGAGTCCCTACTAGCTTATGACGCTCGGCAGGGCGGAAGTCATCCCATGGGACAAAAACGATGATTGTGCCAGCGATCGCAGGCCGTTGGTCCTGTGCGTATTTCCGCGTTCAGGCCGTAACTTCGGTACGCTGAACAAACACTTTTGCTTAGCGACAGTTTGTCTGCGGTCCGTGTACGAGGCCGAGATACGTATGTTCTGGATTTGTCTCCGGTAACCCCCTGTTAATCTCTCCCATCGCCTCTGTGCAGCCCCAGACCCGTGCGAAGTACTGGCAGAGCGTCAGCTTTAAGTCAATCTCTGGTTATTCCTTAAGGATATTTCAAGCAGCGGACTAGACGGAGCAGAGGATAATTTCGTGCACACTTGGCCCCCCTCGTAATGAGCGAGTCCGCTGGCCCGCTAACTTAAGCGTGTTAGACCACATGGGCCTGCTACTACCGAACCAAGCAGGAGTTCATGTCTTCCAAGGTGAGCACAGGCCTTCGGAGCTACAGTAAAGTACGAAGCATGCCAAGCACTCATCTATAGCAATCTGATACGCTCCACTGCCATCTCACAAGGCTTGAAAGAGGCCGTGTAACACATCGGGATAGGTATTGTCACAGACACATTGACCCCGGCGTGGTTTCGTACGATAACCTTCGCAAGCTTTATGTCCTGCCGGATCCGAAATGTCCAATTACGGAGTCTCAGCAGCTCCCGTCCCAGGTGTCTGTAGTGCGAGAATCGCCCATGTTTTTGTGAGAGGTAGCACCTCTGAGGTAGTCGTTACGTTCGGCGATACAGCAGGACAACGTTTCTAGAGTCTGAAAGGCCCTCGTGAACTTTAACGGTACTTGAACGGACCGGAATCGTTTCAGCGCAAATCTGTCAGGCTAATTTCACGAATAGCATCTCCCCCATAGCTCCTTGTGGAAGTTGGCACGAGGGTTGGCGTAATGAGATACACCCATTAAGCGGCGCTGCTAGCAGCTAGATCTGTATGGCCCAGCCCGAACTTGCTGAGAGTTGGGTAAGCTTTATGACCGATGTAGTCCCCTCGGAAGGCTCATTCGCAATGGAGGAAATAGTCTCTTCGTTGCTGATTATTTCTGTCCGAGAACAATGCGGACACCTACGTCAGGAATCCACAATTCTGGCGAGCAAGGCGCCGGTGAGGTATTCTACTCTCTATCCCCCCTATACCTACGCTTCCGTCCGGTGTAGGGTATTCATAGCGATAAATGTGGCGGCGCTCCAGTGTCTCTACCGGGCCCGAACCTCATCGGGTCGAAAAGATCCAACGTACGAACACGCACCACCACGGCACAAGTGAGGACGAACGCTCGGGTGCATTTGTGCCGGAACAGCAGACGCCCTAATTACAGCCATTTCGTAGTCTGCATGACCTTAGGATATAGTTTAGTAGGAGACGTATCTATTCTGTACTGGTTATGGGTGGGTATCGTCTAATCGTAACCCTAAACGGATACATTGCTAAGAATATGTTTCCGATGAGGGTCCTCCATTATAAATGGCTTAGCTTGACCGACCTGCTGCCCGATCTGCTTAGAGTTGTCACATGCCTCAACTGCGAGTTCTAGCCCTCCGGGCCTTGAGATGAAATACGCGAGCGGGGATCGCCAGTCGCCCTACACTAGACAATCCCCTGCGCCAGAAGTGGAGCTGCAAGGCTCGTAAGACTTATTGCCAGGGAGGTATACATAAACTCGAAACATTGCGTATGACACAGCCGTTCTGCGCCCTCGGGGGCGTAAGGACACTTCCCTGCTTCCCTCCGTATTTAGCTCACATAAGATCGCGCGACGGGGTATCAATCTTGGTTGGGGATGATGTATTGAATCCCGGCTTTTGTTGTCCAGCCACTTGAAAAGCCTGTAACCGTACTCGCTATATCAAACGCCCTCTACTTTTAGAATATCACATTTAAATAAAGGCAGCCATCGGGCTACACACGGTCAAAGCAGAAAAACGTGAATATCCAGTAGCGCGACCAGCGCGCGACGCGCCCTTGCCATTATGCTGGGGGTCCCTTCGCAGTCACCCGTCAGTCAGTGGTACGCCCAGATAATGTCTAATGCAATCGTGGGCGGTAAATAATGGGTCACCCACAAAGGATTAGCACGCTAACCACTCCGGCTTGCTTCTACGGCGCAGAGGACTGAGGACCTTACCGGGAGACAGTGTGCTTCTGGTCGCTCCCCCCAGCCCAACGTATTGCTAGAGGAACGGTTGCCAGAGTCCACAGTGAAAGTGGTAACCAGAGATGTACCGTAGTATATAGTGTCTCCTGTCGCCACTGCACAAGTCGACAAACGGCCAGGGCGTATAAACGGGCGTACAGAGATCTTAGGAGCACAACAGTAATAGCAGAGTGTTATTGAAAAGCTTTTCGTAAGCTCGGTTTCCTGCACAGCGTGTTGCACGAGTATACCGGCGAATCGTAGGCTAGCTCAACTGCCCTGTTTCCTACATCTCATCCGGCATCCACCCGCAAAATCTGGGCGTTGGTGCGCTCCGTGGCTTACTGTTCTGCCCTTAGAGAAACCGACTACTCATAGTACAAATATCTCAGGTATACAATAAAATTCCGTACGCATAGATCATTGTGTGTCTTTTGATGCCCCCGGGCAATGATGGGAGTCGGCCCACACGTCTTGGAAATTGTCAATTTCTATTAAGGGACTAATGCGGAGCAGAAAAATTACCCTGGGGCCGACTCCTCAATGTACCCTGCCCCGTCCGTCAGATATGAGACTTTTATTGGTAGCTGGGTACAAAAGTGCGTTACAGTCGCTGCGCCCCGATGATTTCTTGCTAAGGCCAGGCTATCAAGGCACATTCACTGGCAGGCGCGCGTTCGGGAAGGTCACCTGCTCTGTGAATACATGCGTCTCGATCAGTCATTTCTTTCCAGCCGGCATAGGATCTGTTGATTCATTCATGGGTTCAAAAATTCTAGATTTAGGACACAGGGTGCGGGACTAAAAGTATATTGACACGGTACACTTGGCGATATATCGATGATACACTATCTGGGCT
		</sequence>
    <sequence><taxon idref="Location_2_0_0|34.02083840928487"/>
			TATGAACTTCACAGGGGACTAAGATATAAATGATGCTTTTGGCCTGTGCCTTATTCGTGTAGTTTTGACTAACCTTTTTGCAATTCTCGTAGCTTTATCTGTCAATCTCTGGATGAGTTGATTTAGTGGACGACCGTTCTGACATCGATTGTATCCCAATAGCGGGAGTGGTTTGAGTGTAGCTCGATGGCAACCCTACGACCACCCGCCCATCACGTCATTTTCCGCAAATGGTGCATGCCCCTCTCTGCACTGTCTAAATCGGACGTTATTACGCTCGGAATTCTGTTCGGGCTCAGCTGGATTGAGGAATACGCAGGGCTTAATACACAACAACACGGGTAGGTAAACTTTGGCCCTTGGAGAAAGTTTTAGTATCAGCGGCTCAGACACAACTCGGCCACTTGGTACGCTTATGTCGATGTGAACGTATCACGTTGCATCGGCTTTGATTTAGCTTTTGACCGTTAGTGCAACTTCGTATACGAAGCCCAGCCCTAGCCGAATAGAGCTCAAACAGAAACCTTGACTGCCCATTGGTTAACCCAATCACCCGGCAGCGACCGCTCAAATGCACATATTTATCATGATAATTTCAGTTAGATCGGAAACCGACCTTTGTGTTTAACTTGATGGGATACTCGATCTGATACCAATTGGCCTGAACATACCGGAATAGATGGCATCAAGCTTATGGGCAGTTCCGTTCCGCTAGGCTCATGACTTAGATTAACTTTATTGTTAGATGATCCGTATCCAACCTCTGGTCTGCATGTGACCAGATATAGTCAGTTGCCTCTGATTTAATCTCGTATGAGATGGATTCAAGGCACTGTGGTTCTTGATTCTCGTTGTTGTAAAAGGGCCTCCGATCATACGCGTGGGCGTACACTCAATATGGAACTACCTCATTGACTCCTTTTTCGCCTGGTACTACTTCGTAATAGTACTTTTCATATAGTCGAGGGGTGCGCTTACAGATATCCGCAATGGACCAAATCTGTCTTCCGGGTGTAATAATGGCTTACGCCTAAAACCGGTCTACCGCAGGCCCTGCTCATCCAATTGGAAAATTGACGACGCGGGAGCCCATTCTGTGGTAGTATGGGTAGCCACTCATGGCACCTCGAATGAGGGGGGAAAACGCCGCCACGCGCGATGAAACTTAAAGCGACTGAGGCGATAGTAAGGTGGTGCACTCTTTCGTCAGGGGTTAGAGTAAGCGCCGAGAGTTAGATGGTCGGGCTGGATGTACGCCGCACATACTGCCGAATCGAATGCGTGTGGAAGACATTTGTTGAAGAAATGCTCTGGCCGGTTCCCTGGAAGTTGATTTTGCATTCAATGTAACAGCTGTGGTAGGAGGGGCACCTGGAGATCTCAGGGACGGGACCCTCTAAAAGTGGAAAGCAATGGTACGCAGTAGCAGTGTTCCGTTACTTGGGTAAGAATCATACTGTTGGCGAGTAATATAATATTGTGCACGCCAGGAAAGTCCGTCAATTGGGACAAGTCTTGCACCGGGCGGGGCCGTACTGGCCAGTGTGGCCTACTACCTTATTGATCTGCCACTAGTTGTCGGTGCTTTCGTTGCCGACCGAGTCACCGTAATAGGACTAACTCCTACACAGGGAATATCATTTTATACAAAGCGTGCTAGACAAGAAAATTGGAGTTAGACATTTACCCTCATGTGTCAGAGCGATCAACATTTACAAAGGCTACACTCCTTATGTCAGCTGGTCACCCTGCCTACTTGATTAAAAAACGTCCAGAGCTCGATGCTCGGGCCGCCGTTATGTCATGCCTCGGTTGATAGACTAGTATGGGACTACAACCAGAACTTTGGACACATTAAGAAGAGTCCCCCACGACTTCATCGGTTTCAGCCTCGCAATAATTATCACCGATTAACGGCTATCGCGCGCCTCTTCGTCATGCGGGCAAGTTCTGCAATTAGGGTGTATACATCGTCGAAAAACTCGAAAGGGTTTGGCACCCGACATTCAACCCCGCGCGTCTCCCAGGGAGGTGTACACATAAGGAGAGCAGAAGGGATGAGAGGCTTCGTAACTACAAGAGGACAGACTGCCTTATTTTGCCATTTCCTGGGATCAACTATACCTCGAAGAGGATCGTGGTGTCTGACTGCCGGTGGGGGGGTGATCGGTCGTCTAGATAGCAATTGGGAATATGTAGAAACCGGCTATCGCACCAGACAAGCGGAAAGTCGGAAAAATCCCTATTTTATAACCAGAGAGCATTTGCCGAGCGGTCAAGTTCTAGTTAGCCACTACAACATGCCTAATTTCTGACTCCGATTTCCAATGCAACGAACCCCGCCCGCTATTACAATGCAGCGAATCGTAAACTGCGAGTAGATAATGTCCCGGGCCCCGTATGTACTTTCGTGTTCTCTGACCGACGACACAATAGGGAGTTCTACCGTGTACAAGCTCCCCGCAGGTCGGGCAAACGCCTAGCCTGGATAAATCAATTGGAGATTTCCGCCATTCGTATTATAGTTCCCAACAGAAAGGAGAGATGCAGGTTTTATTACTGAAATAACTATGCCCATAGCCGTAGGGGTATGCCCAACAGCGTAAATTTGCATGACGTAATCTAATCATAACGTGTAGCATGCGTTTAATCACGGTTGGGCCAGAAACCCCGCTTTGATATTTGCGAACATCGTCCGACCATTGTCCCCGGTTCACAACCTTAGAAATGTTGAACGGGTAAACTATTACACACTGGGAGGTCATCAATTACGCGAAAATAGTTCAGCCAGTTGACGACATAATACATAAACGCAAGCGCGTGATCATCGCCCTCAAAGGTAGGTGCCCCTTTAGGTAGAAAGATACTGAAAGCTCACATTTAATTTCACTCATACGTTAACATCATTACCGGTAAGAGAGAGACAACCTCGTGGAATGGTCCTCGGGGGTAAATACCGGCATGATGTATGTATATGTTGGTTGTTGCTTGGGTCCTCCCCTAAAGCGCCTACTAAAATGTCGCGAGTGTTGCCTGCCCCAGGCTGCCACGCTTCAAAAAGCTGCCCAGTCACCAGCGTTCACCGTAGGAATGCTGTAAGCTCGGGATCTTAACGTCCCCCCTCTACCACTTTCAAAAGTACTCCACTCTAGGAACGTGGACCCCTCCGGGACCTAGCACACCTAGCACGCATCATTTTACTCTCGGCCTCAACGGCCCCCGCTGCTCCGGGTTCACACTAACGGGCCTCGTATTAGGCCCGTGGACCCGAGCCTCACGTCAACGCCTCCTACTGAGATTGCACGCAAGTCCAGAGATCACGATTCGCTTGGTGTCGACACCCTATAGTCCTGGTCCAAAGGTCGAGTACAAAGTTTTACAAGACATGCCGGCTGACAGGTTAGGTATCACTCGGGCCAGCTATATTGGTCCTAGGGCGATACCGGGGCCACCGGCTGCCGCCGGACGTGCGAAGTGTTAAGCGGTTACCTGCATCCCCGGTGCGGCACCTTCACAGAACCTGTGCTGTTAAGGTTCATAGTAAAGGGCGTAAGCCTGTCGATCCGCCTCAGCCCGATGGAATTTTGCTGACTAATTGCGTATGGGACAGTTTGGTACATTCTGTTGGCCTGTCTATGTGCCATAGTTGGTGTTGTTGTCAAAATGGAATAACTATCTAAGGTACAGCACTTACCGCGATACCATGCAGTAGACCTTACCAGCAGTATGTACGTAGACTGCAGCATTATGAATCCTGCGTTTGAGAAGTCGGACTGCCTGGCTGTGAGGCATTGGCCGACATTCCTTGCATAGCCAATATCGGTGCAATTAGCGGTGGAGATCGATAAGTGCGCGAGGCGGTACTACGAATCGCCGCACACATGCTCTACGGTTGATATTCGTATAGAACAATTCGACGGGGTTCTTCCCTCGAATTTCTACCAGGTGTAATCGTCCACATGTCGAACGCATTTTGCAGCGTTCACAGACAGGTGCGTCCGAGATCAACCCCGTCTATAGATGCCAACCACGTGGGTCTATATACAGTTTTAAAAAACTTGAGAACTACAAATGCTCTAAGTAGCACCGACGGTTAAGGCATTGTGACTAACATCGCACTGCCCGTGGACGGGCGTGCTTACGTCTATCATGTTTAGTAACAAATATAACCTCCTGTGATTTGGGGTGATTACATGGATCACCGTGACCTCCTGCTGACAAAATGACGAATCTGTTACTGAGAGCGTTTTTGCGGCGTAAAGTTTTCCTGCCCGATACGTGTTGTATTCGTTTTACACCAGGGCCCTACTTCACATGGGGGGACCAGCCAGAAAGGTAACGGCCCGCCAATAAACTGGTTAGGGGGACTGATCCGTGCTATTTACGATGCCCTTTGTTTCCCACAGTACCATCACCCGGCGAATGAGCATCATTTTACGTAACTCCGTTTCATTGCTAAAACACCGCGCACGTTAAAGTATCCATTCTGCATTCACTAAGAACGTTTCCAGTTGTATAATTGCCATGTTGGATGATACAAATCTGTCAAAAACGGCTCATCACGGACGGACAAAAGCTCATAGCTCTTATGTGTCGTCAACACAGTGGGGTGTAGAGTGATACCTAGCGTCCCATAAACTTGAGTCCGTTCCGGCCACACATCCCTTAATCTTGTTAAATTCCGCGTCATTCCGTTGTAACTATTGGCAGGGCCGCCCACAGCGGTTGAAGCACATTGCAGAAGAGTTGGTCATCCGCACCACATACTGTGGGTCTTCCTCCAGAAGCCAGGGTTATATCACGCTCATGTAACCTCGAGCCTGAAGGCTTCAATTCTGCAAACACCGCGCGATCTCGCCACCGCCGCCCAGCTGTCCGTGGGAAGTTCCGACTCTGCAGTTCACCCTCGTCCACCGGGCTGGACAACTAGTTAGTGGTAGGAGGATCGGCCCCTGTGTAACATATAAAACTGACATCTGACTAAACCTCTCAATCAGAACGAAGGCCAATGTCGCCCGGGTATTTCGTTTCTAGGATAAGTAGAGAGCAAGCTTCACGCCTACAATTTGAGGACCCATTTCTGCCTGCACACACCTTAACACGCATTTTAGCAGACAAATAATAGTGAGCTGTGCCCGGCCGCATGGTGGATACATGGCTCTATGATTACTGAAGATCACACGTCCAATCCTGTCCCAAATGGCCCCAGCATCGACCATAGGGTCTGGCGGGCCGCGGATTTTAACGAACTGCGCCGTCTTGCCTAGCTACTTTGATCTTAGTGGATTAGCACGCGTCAGGAGTGTGTCCGATCACTGACTCTACTACAGAGCACTTTGAACCAAAAGAAGTACCGGGCCGATATGAGTTCAGACTCCACTTGATACAACTCGGTTCTTATTACCCGTGGCTTTTACTTGGGTGTATGACGGCTGCTTAGTTACGCTGACCGTGATAAGGAACACCTAATGTCGCTCCAAGGGCAAGTTGAATGCCTCGCCTTCGCCTCAAGTTGGATCGCGCGCTTCTTAGTAGCGAATTGATCGCGTATTGTGTGAGCCTATAGACAACTTAATTGATGCGTCGAGCTAGCAAACTACACATGGAGGGGAGACCTAGCCAGGAGGGGTCGACGTGCGTTTTATCGTGGCCCACCCATATGGTGCACGTTTGGATTCGTTCCCCACCTGGTATGTATTGAGGAATCAAGACACTTCATGGGGCCGGGAAGATGTATTGGAGATTTTCCAACGCAAATGCTGGTAACGAGTAGCCGAAACAGGCCCCTCCTCTCAAGTTTAACGTGACCATTGTTCTCTCTATGCCTCATACACGTCTGGTTTCCAATGAGAAGCAGAGTAGCGCTACACCCAAACAAGCATTAAGTCTGGCGACAGCAGCGCTATTGCCCCAAAAACTAGCTGACCTAGCATTAAGTCCTGTCGTCGGGACCCTTTGCTGCTTCGAATCGGAGAGGGTCCGTTTAATATAGCATCCCACTAGACACGCCGCTAGTAGATGGCACTTCAACTTCACTACTACCGCCATATGATACCGACAGAAGTCCCTCTTAAGTATATTTTACCCTCAGAGTTGGGGGTGGAAGTGCTGGAAACGTTAGACAACCAAAGAGTGCACTCGGTGTTCAAAACTGCAAAAGGACCCCAACGCCCACCTAGGTGTTTGTCCTACTAGCACTATTGATCCATTATCCCCTGCCGGCGTTTGTGGATTGAACGCACATTACGCAGCGAGCACTGGACTTTACAAGGTAAGTCTTTTTTGTACGTGGGCTTGTCATTAGCTATATCTTATGACCGGAGCGTGTAGGCGTCCACGGATATACACAGGTGGCTTATCAATATAACACCTCTCGACCTATCTTGCTTCACACCGGGGCCACACGGAACTCCCCTTGGAGTTTCAGGTCTACTCTAGGGTGGCCCCACTTTCAGTAATATATCGCCTGGCTTGGGATTGACCCTCACGAGCGATTCTCTATATCGTCCCGTTGGCGTGTCCTCCCCCTTGTATACGGCCAGGTTGGGCATCGACCTGCCTAGCTCTCCCATCAGAATTCTCTCCATGGAAATTGGCAAGCAAGTATGGAAATACGAAGAGTTCCTTAGCCTTAGTCAAGAGTAAAGTCCGCGGCGTACTACGCGTCATTCCTGCATTTCCGGCATGCTGATTCCCCCGATTATTGGCTCGGAAGCGTTGGATGTCGATCGCGCCGTCGTCTTACTACTAGTGCCTGAGTCCCTTCGTGAACATCCAAGCTGGACTGTGCCAACTTTTTACCCCTTGTTATCCAGTCTAAAATATGTATTTGCGAATTACTCGGTGCTGTTTTGAGTCTCTCAAACACCCCGACGATAAGTTAATGATCCGCGTTCCAAAATAATAGTACCGCGAGCAGCATTCACGGGCGCCCATCGAGAGTGCTTAGCCCGAGCCTCAGGCAACGAGCCCTTCTCGCGAGCATATCTCTCAGCCTGAACGGCAATCCTGGGCGCCGACTCTCTCATACAGCATGGACGAGCGCTCATCCCGTAACTCGGAGCGTCACGTGCCCACGGCTGTTTCCTGTCTTGAGCTGCATTTAAAACATTTATGAGCACCACCTTCTTGTGTTGCTGAGGAACTTAACCGCCAGCCTCGGATCTGGACTGACGTGTGCGTTAGGGTTGCGATCTGACATTTACAGGTTTATAGTTTGTGTTGCAACCTATCGGCAAGGGGCGTTGCTCGTTTTGGCCCAACGTGAGAATGCATGATGGATTGAACCTAGAGTAATGATCCGGTCTAAGGGTGTGTCCTTCATTTTACTCTTGACTCTAAAATACTGCATATGCTAACAGATCGACCGCTAACGCATGCATTAAAGTGAGAGTATTAGCGATTGTAAGCAAATGGGTGAACGGGTTATGGGAATGCGTACACGAAACTAATGGGGCTCTCAGACGTAACTAAAATTCGCGCACCTCATCTCTAATAGGGCTGAACGAGCTGTTCTGAAAGCCCCAGTTCCGACCGTTTGGTTTTTAGACTGCCGAGGGCCGCGACAGGTGGCACCAAGTGGCCCCCACGTCGACTGAGGCTTTGCTTGGCGGATCGCATTCTCCGGGTCCTCAACATTTCATACTAACGGCCAACACGGTTATGTTAAGCTGTTTTCAACGTGCCACTGACGCGGAATGGGAGATAACCGATCATGATTCTCAGATTCCCATACAATGAAAAGACACGTAGTCTTTCCGCCGACATGAAGCAACACAGTAATCAGGTTCATCAAGACTGCTGGAATCAGGAACGAGTGAGCTGGTAGGACGTTTTACACGGATACACCCAACCAGTGGGCGCGGGAACGACTACGTTTATTCCTGATAGTACGCGCTCCCTTTATTGGGGGGAGGGCCTTACGCAGATTAAATTGCACCGTGCTCGAGCCGAGTGGCGTAAGCTCTCTCTGCAATCCACAAGTCTGGCCGATGTCCATTCTGTTCTTCCGCTACACGTACGCCTCTAGAGCTAAGATTAGATTTTCAATGGGGCTTTGGGCATAGTGAGTGTTCTCGGGAGGTTCCTTCTAGACTCACTGCAGGAGCAGGAGTGATCGAAGCATGATGCACTCGTATTGAGAACCAAGAGCGGACTGCCTCGACGTAGGAACTTGTGGTGCCTAATTCTCTCTTGGAGACATAAGCTGGGTGTGGATACTGGCTATAGTCGAAAATTAAAGGTTACACCATCACAGCCACGTCAAACGCGGAGGGCGAATTGCCAGAATTTCCGTGTAGCATATGTACATGTCAGAATCCTGATCTAAGGAATAGTGCCACATCTTGGTCAGGCGGTCACTACCCAGGCCGAATAATGAACTGATGGGTCATAGAGGAGCAGGTGCTTCCGCCAGAACGTCATTATTCGAGGCAGGCGCGGTCAATCTGATGCGGACAAGTGAAAGCGGAGGATGCTCTCAACTCCATTGCACTGACAAATATGTACGTAATATTGGCGTCTAACGCGTGAACCGGCACTCCGAAAACAATTCCCACCCATTGGTGTTCAATGGTTGATTTTACGAACAATCGTCGCTGTGAGGAGACTAATTCGGATATCCGGAAAGAGAAAGGAGTATTAGGGGTCTCACTCTCATTTTTCTCTAACCCTTAGTCCTAGTACGGGCCAACCCTTGCGCTTTTTCAAATCCAGTTACGTATACCCACCCCGTCCATGATGGTCAAATAAAGATGCGGTAGCATTACCATAAGGACCATTAGTAGCTGCAGTACGCAGGTGACCATTAGGGTCAACAACACTGATTATTGGCGTGGTGCGGTTGGGTCGGGGTGCTGGAAGCATACGAACCTACACGGGGCGAGCATTGACAGTAAGATCGTAGTGACCCTCTTGGTCTCGAAGAGATTTGTGCAAGCGACAACCCATAGGAACAAATATTTAGTGAAAAAAGTCTCCATGTCAACAATCACGCGCATCCCTCTAAGAAGGATGTGAGGCTTATAACTCCGTACGATTTCCACGTTACCAATTGCTTGGCCATGATAAGGTGAGCTTAGCTGCATTACACATATGGAGTCTAGTCTGCACGGTCTTGCTTAGACCATTCAAAAGCTCCTCAGGTCGGAGCGTGCGTACGTTTCGAGGAAACTCATTTTCGTACTTAGCAATGCGCTGACCACGTGTTCGGGGTAACCAAGTTCTAAGGTAATTAACGTCCCATTCTTGGTGATGTTACGTAGGGGGGTCCCACGTCGAGAAAAAACAGCGCATTCGCCCGCCGTGCCGGAGAACTGGCCTAAGACCTAAATGCCGCTGAGGCCTGACAACAGGAAAAAGAATTGTTTAAATCTGGAGTCACATTGCTGTACTCTACGGATTTAGCTAAAGTATTGCGAGACTAGCCGAGTCATAAGAGTGAGGAGCGCTATGCCGCTTGGGGCATCTGTATGCACATCCGTGACGCCAGCCGAAGCCTCTGTAACACAATGCGGCGGCGGATAGAATACCATGCAACCCAGCCAGGCAAGTAGTTCACATTTCCAAATAGTTAAAGAGGACAGTTGCACACGAGCCAACGGCTTCCGTCGGTCAGTGGCTTTCGTAAGGAGCTGTTCTGTAACTTAACCTGGTTCTCGTCTCGGAGACTCGGAGTTGTGTCCGCCAACGCTATTCAGCTACAATTCGGCACTATCTAATTACGGAGCACAACCCGCCTGGAGGTGAGACTTACTATCTACTTACTACGTGTACTATACGATGCAGGCATCGGTTCGAGGGCTATAGTTCCGCGTGCACTGTTGGATCGGCCGGGTTCAGACTGTGTTCTGATCGCTTCGTTTTTGCACGTGACAGATCCTTCTCATGCATGCCCTTAGCTGATAGACATCAATTTAGTAGGGTGCCCAGGACGCAGTCTTTCCGAATAATAGACTCTTGTTGGGGATGTCTGGGGTCTACGCTTGAATATGCCGCGCCCCACTCCCGCATGTGGAGGAGCTGGATCGTTAGCTATTAGTGGCCGGCCGAATACTGGTTGCGCCGACGATAAGGCAGACGGGGGTCGTGCAACGATTAACCGCAGGCCAAGGCATCCACGTGCTAAGACTTCGAGGCGAAGAGTGTAGGTCTTCCTCGAAGGTTCACATTCATACGAGGACACGATCCCCCACTCGAAGGGTGCGGTGTAGCTTCCGCGTCATTCCTGTAACTGACAATGCAATGGGGGACGACCGAAGGCTAGCTTGACCTGGTCGGTGACAAACCCGGACGTATTAGAACCTGTCTACTAGAATTAGACCAGTTAGTACGCTGACAAAGGGCTCCTGGGGGTTTTTGGGGTCCCGCTGTTACAACAAGCGGGCTCCTGGAGTCCACCTTCAGCTTTATCCCTGGGTATGGGGCAGTGAGCCCTTCGTGTTACCCCGGCTAAAGCCTCCGGACTGAGCACGTTACGATCTAATGCCTTCGCCTCCTGCGAGCACTAGCAAGGAGATTTCCAGAGGTCGAGAAGATCGGCGCAGCTGGGCTAGGGTTAATGGTTTTAGGAAGGGAGAAAAGCGATTCTATGGAGAAGCCTAGCGCTCGAAAGTTTATACTTGGTGGAGTTCCATATCGGTGTCATTGACTCTTTTTAGAACCATCCTAACTCAATTAATCCTCCAATCGCATTGTATTTTGCCTACCGCCATAGATGCATTGACCTACTTCAGTTTGGCCTGTAGTACACTCTTTGTCATACTGTATAAGCTTCGCCGTCGTAAGGCGGGCGACTCGGACGTCTTTTTGGCGCCCGATATGTCCCCACTACAATGCGTTAAAACCGCTCAGTGTTCTTCAGACGTGCCTCCGGCCAACTAAGCCTTTGAGGGCCTCACAGTTTGGGATGCCGGGGCCACCGAACGCCTTTCTCCCACTTACATCCTAACGTGCTGGAGTCCCTACTAGCTTATGACGCTCGGCAGGGCGGAAGTCATCCCATGGGACAAAAACGATGATTGTGCCAGCGATCGCAGGCCGTTGGTCCTGTGCGTATTTCCGCGTTCAGGCCGTAACTTCGGTACGCTGAACAAACACTTTTGCTTAGCGACAGTTTGTCTGCGGTCCGTGTACGAGGCCGAGATACATATGTTCTGGATTTGTCTCCGGTAACCCCCTGTTAATCTCTCCCATCGCCTCTGTGCAGCCCCAGACCCGTGCGAAGTACTGGCAGAGCGTCAGCTTTAAGTCAATCTCTGGTTATTCCTTAAGGATATTTCAAGCAGCGGACCAGACGGAGCAGAGGATAATTTCGTGCACACTTGGCCCCCCTCGTAATGAGCGAGTCCGCTGGCCCGCTAACTTAAGCGTGTTAGACCACATGGGCCTGCTACTACCGAACCAAGCAGGAGTTCATGTCTTCCAAGGTGAGCACAGGCCTTCGGAGCTACAGTAAACTACGAAGCATGCCAAGCACTCATCTATAGCAATCTGATACGCTCCACTGCCATCTCACAAGGCTTGAAAGAGGCCGTGTAACACATCGGGATAGGTATTGTCACAGACACATTGACCCCGGCGTGGTTTCGTACGATAACCTTCGCAAGCTTTATGTCCTGCCGGATCCGAAATGTCCAATTACGGAGTCTCAGCAGCTCCCGCCCCAGGTGTCTGTAGTGCGAGAATCCCCCATGTTTTTGTGAGAGGTAGCACCTCTGAGGTAGTCGTTACGTTCAGCGATACAGCAGGACAACGTTTCTAGAGTCTGAAAGGCCCTCGTGAACTTGAACGGTACTTGAACGGACCGGAATCGTTTCAGCGCAAATCTGTCAGGCTAATTTCACGAATAGCATCTCCCCCATAGCTCCTTGTGGAAGTTGGCACGAGGGTTGGCGTAATGAGATACACCCATTAAGCGGCGCTGCTAGCAGCTAGATCTATATGGCCCAGCCCGAACTTGCTGAGAGTTGGGTAAGCTTTATGACCGATGTAGTCCCCTCGGAAGGCTCATTCGCAATGGAGGAAATAGTCTCTTCGTTGCTGATTATTTCTGTCCGTGAACAATGCGGACACCTACGTCAGGAATCCACAATTCTGGCGAGCAAGGCGCCGGTGAGGTATTCTACTCTCTATCCCCCCTATACCTACGCTTCCGTCCGGTGTAGGGTATTCATAGCGATAACTGTGGCGGCGCTCCAGTGTCTCTATCGGGCCCGAACCTCATCGGGTCGAAATGATCCAACGTACGAACACGCACCACCACGGCACAAGTGAGGACGAACGCTCGGGTGCATTTGTGCCGGAACAGCCGACGCCCTAATTACAACCATTTCGTAGTCTGCATGACCTTAGGATATAGTTTAGCAGGAGACGTATCTATTCTGTACTGGTTATGGATGGGTATCGTCTAATCGTAACCCTAAACGGATACATTGCTAAGAATATGTTTCCGATGAGGGTCCTCCATTATAAATGGCTTAGCTTGACCGACCTGCTGCCCGATCTGCTTAGAGTTGTCACATGCCTCAACTGCGAGTTCTAGCCCTCCGGGCCTTGAGATGAAATACGCGAGCGGGGATCGCCAGTCGCCCTACACTAGACAACCCCCTGCGCCAGAAGTGGAGCTGCAAGGCTCGTAAGACTTATTGCCAGGGAGGTATACATAAACTCGAAACATTGCGTATGACGCAGCCGTTCTGCGCCCTCGGGGGCGTAAGGACACTTCCCTGCTTCCCTCCGTATTTAGCTCACATAAGATCGCGCGACGGGGTATCAATCTTGGTTGGGGATGATGTATTGAATCCCGGCTTTTGTTGTCCAGCCACTTGAAAAGCCTGTAACCGTACTCGCTATATCAAACGCCCTCTACTTTTAGAATACCACATTTAAATAAAGGCAGCCATCGGGCTACACACGGTAAAAGCAGAAAAACGTGAATATCCAGTAGCGCGACCAGTGCGCGACGCGCCCTTGCCATTATGCTGGGGGTCCCTTCGCAGTCACCCGTCAGTCAGTGGTACGCCCAGATAATGTCTAATGCAATCGTGGGCGGTAAATAATGGGTCACCCACAAAGGATTAGCACGCTAACCACTCCGGCTTGTTTCTACGGCGCAGAGGACTGAGGACCTTACCGGGAGACAGTGTGCTTCTGGTCGCTCCCCCCAGCCCAACGTATTGCGAGAGGAACGGTTGCAAGAGTCCACAGTGAAAGTGGTAACTAGAGATGTACCGTAGTATATAGTGTCTCCTGTCGCCACTGCACAAGTCGACAAACGGCCAGGTCATATAAACGGGCGTACAGAGATCTTAGGAGCACAACAGTAATAGCAGAGTGTTATTGAAAAGCTTTTCGTAAGCTCGGTTTCCTGCACAGCGTGTTGCACGAGTATACCGGCGAATCGTAGGCTAGCTCAACTGCCCTGTTTCCTACATCTCATCCGGCATCCACCCGCAAAATCTGGGCGTTGGTGCGCTCCGTGGCTTACTGTTCTGCCCTTAGTGAAACAGACTACTCATAGTACAAATATCTCAGGTATACAATAAAATTCCGTACGCATAGATCATTGTGTGTCTTTTGATGCCCCCGGGCAATGATGGGAGTCGGCTCACACGTCTTGGAAATTGTCAATTTCTATTAAGGGACTAATGCGGAGCAGAAAAATTACCCTGGGGCCGACTCCTCAATGTACCCTGCCCCGTCCGTCAGATACGAGACTTTTATTGGTAGCTGGGTACAAAAGTGCGTTACAGTCGCTGCGCCCCGATGATTTCTTGCTAAGGCCAGGCTATCAAGGCACATTCACTGGTAGGCGCGCGTTCGGGAAGGTCACCTGCTCTGTGAATACATGCGTCTCGATCAGTCATTTCTTTCCAGCCGGCATAGGATCTGTTGATTCATTCATGGGTTCAAAAATTCTAGATTTAGAACACAGGGTGCGGGACTAAAGGTATATTGACACGGTACACTTGGCGATATATCGATGATACACTATCTGGGCT
		</sequence>
    <sequence><taxon idref="Location_4_4_0|27.631090777732183"/>
			TATGAACGTCACAGGGGACTAAGATATAAATGATGCTTTTGGCCTGTGCCTTATTCGTGTAGTTTTGACTAACCTTTTTGCAATTCTCGTAGCTTTATCTGTTAATCTCTGGATGAGTTGATTTAGTGGACGACCGTTCTGACCTCGATTGTATCCCAATAGCGGGAGTGGTATGAGTGTAGCTCGATGGCAACCCTACGACCACCCGCCCATCACGTCATTTTCCGCAAATGGTGCATGCCCCTCTCTGCACTGTCTAAATCGGACGTTATTACGCTCGGAATTCTGTTCGGGCTCAGCTGGATTGAGGAATACGCAGGGCTTAATACACAACAACACGGGTAGGTAAACTTTGGCCCTTGGAGAAAGTTTTAGTATCAGCGGCTCAGACACAACTCGGTCACTTGGTACGCTTATGTCGACGTGGACGTATCACGTTGCATCGGCTTTGATTTAGCTCTCGACCGTTAGTGCAACTTCGTATACGAAGCCCAGCCCTAGCCGAATAGAGCTCAAACAGAAACCTTGACTGCACATTGGTTAACCCAATCACCCGGCAGCGACCGCTCAAATGCACATATTTATCATGATAATTTCAGTTAGATCGGAAACCGACCTTTGCGTTTAACTTGATGGGATACTCGATCTGATACCAATTGGCCTGGACATACCGGAATAGATGGCATCAAGCTTATGGGCAGTTCCGTTCCGCTAGGCTCATGACTTAGATTAACTTTATTGTTAGATGATCCGTATTCGCCCTCTGGTCTGCATGTGACCAGATATAGTCAGTTGCCTCTGATTTAATCTCGTATGAGATGGATTCAAGGCACTGTGGTTCTTGATTCTCGTTGTTGTAAAAGGGCCTCCGATCATACGCGTGGGCGTACACTCAATATGGAACTACCTCATTGACTCCTTTTTCGCCTGGTACTACTCCGTAATAGCACTTTTCATATAGTCGAGGGGTGCGCTTACAGATATCCACAATGGACCAACTCTGTCTTCCGGGTGTAATAATGGCTTCCGCTTAAAACCGGTCTACCGCAGGCCCTGCTCATCTAATTGGAAAATTGACGACGCGGGAGCCCATTCTGTGGTAGTATGGGTAGCCACTCATGGCACCTCGAATGAGAGGGGAAAACGCCGCCACGCGCGATGAAACTTAAAGCGACTGAGGCGATAGTAAGATGGTGCACTCTTTCGTCAGGGGTTCGAGTAAGCGCCGAGAGTTAGATGGTCGGGCTGGATATGCGCCGCACATACTGCCGAATCGAATGCGTGAGGAAGACATTTTTTGAAGAAATGCTCTGGCCGGTTCCCTGGAAGTTGATTTTGCATTCAATGTAACAGCTGTGGTAGGAGGGGCACCTGCAGATCTCAGGGACGGGACCCTCTAAAAGTGGAAAGCAATGGTACGCAGTAGCAGTGTTCCGTTACTTGGGTAAGAATCATACTGTTGGCGAGTAATATAATATTGTGCACGCCAGGAAAGTCCGTCAATTGGGACAAGGCTTGCACCGGGCGGGGCCGTACTGGCCAGTGTGGCCTACTACCTTATTGATCTGCCACTAGTTGTCGGTGCTTTCGTTGCCGACCGAGTCACCGTAATAGGAGTAACTCCTACACAGGGAATATCATTTTATACAAAGCATGCTAGACAAGAAGATTGGAGTTAGACATTTACCCTCATGTGTCAGAGCGATCAACATTTACAAAGGCTACACTCCTTATGTCAGCTGGTCACCCTGCCTACTTGATTAAAAAACTTCCAGAGCTCGATGCTCGGGCCGCCGTTATGTCATGCCTCGGTTGATAGACTAGTATGGGACTACAACCAGAACTTTGGACACATTAAGAAGAGTCCCCCACGACTTCATCGGTTTCAGCCTCGCAATAATTATTACCGATTAACGGCTATCGCGCGCCTCTTCGTCATGCGGGCAAGTTCTGCAATTAGGGTGTATACATCGTCGAAAAACTCGAAAGGGTTTGGCACCCGACATTCAACCCCGCGCGTCTCCCAGGGAGGTGTACACATAAGGAGAGCAGAAGGGATGAGAGGCTTCGTAACTACAAGAGGACAGACTGCCTTATTTTGCCATTTCGTGGGATGAACTATACCTCGAAAAGGATCGTGGTGTCGGACTGCCGGTGGGGGGGTGATCGGTCGTCTAGATAGCAATTGGGAATATGTAGAAACCGGCTATCGCACCAGACAAGCGGAAAGTCGGAAAAATCCCTATTTTATAAGCAGAGAGCATTTGCCGATCGGTCAAGTTCTAGTTAGCCGCTACAACATGCCTAATTTCTGACTCCGATTTCCAATGCGACGAACCCCGCCCGCTATTACAATGCAGCGAATCGTAAACTGCGAGTAGATAATGTCCCGGGCCCCGTATGTACTTTCGTGTTCTCTGACCGACGACACAATAGGGAGTTCTACCGTGTACAAGCTCCCCGCAGGTCGGGCAAACGCCTAGCCTGGATAAATCAATTGGAGATTTCCGCCATTCGTATTATAGTTCCCAACAGAAAGGAGAGATGCAGGTTTTATTACTGAAATAACTATGCCCATAGCCGTAGGGGTATGCCCAACAGCGTAAATTTGCATGACGTAATCTAATCATAACGTGTAGCATGCGTTTAATCACGGTTGGGCCAGAAACCCCGCTTTGATTTTCGCGAAAATCGTCCGATCATTGTCCCCGGTTCACAACCTTAGAAATGTTAAACGGGTAAACTATTACACACTGGGAGGTCATCAGTTACGCGAAAATAGTTCAGCCAGTTGACGACATAATACATAAACGCAAGCGCGTGATCATCGCCCTCAAAGGTAGGTGCCCCTTTAGGTAGAAAGATACTGAAAGCTCACATTTAATTTCACTCATACGTTAACATCATTACCGGTAAGAGAGAGACAACCTCGTGGAATGGTCCTCGGGGGTAAATACCGGCATGATGTATGTATATGTGGGTTGTTGCTTGGGTCCTCCCCTAAAGCGCCTACTAGAATGTCGCGAGTGTTGCCTGCCCCAGGCTGCCACGCTTCAAAAAGCTGCCCAGTCACCAGCGTTCACCGTAGGAATGCTGTAAGCTCGGGATCTTAACGTCCCCCCTCTACCACTTTCAAAAGTACTCCACTCTAGGAACGTGGACCCCTCCGGGACCTAGCACACCTAGCACGCATCATTTTACTCTCGGCCTCAACGGCCCCCGCTGCTCCGGGTTCACACTAACGGGCCTCGTATTAGACCCGTGGACCCGAGCTTCACGTCAACGCCTCCTACTGAGATTGCACGCAAGTCCAGAGATCACGATTCGCTTGGTGTCGACACCCTATAGTCCTGGTCCAAAGGTCGAGTACAAAGTTTTACAAGACATGCCGGCTGACAGGTTAGGTATCACTCGGGCCAGCTAGATTGGTCCTAGGGCGATACCGGGGCCACCGGCTGCCGCCGGACGTGCGAAGTGTTAAGCGGTTACCTGCATCCCCGGTGCGGCACCTTCACAGAACCTGTGTTCTTAAGGTTCATAGTAAAGGGCGTAAGCCTGTCGATCCGCCTCAGCCCGATGGAATTATGCCGACTAATTGCGTATGGGACAGTTTGGTACATCCTGTTGGCCTGTCTATGTGCCATAGTTGGTGTTGTAGTCAAAATGGAATAACTATCTAAGGTACAGCACTTACCGCAATACCATGCAGTAGACCTTACCAGCAGTATGTACGTAGACTGCAGCATTATGAATCCTGCGTTTGAGAAGTCGGACTGCCTGGCTGTGAGGCATTGGCCGACATTCCTTGCATAGTCAATATCGGTGCAATTAGCGGTGGAGATCGATAAGTGCGCGAGGCGGTACTACGAATCGCCGCACACATGCTCTACGGTTGATATTCTTATAGAACAATTCGACGGGGTTCTTCCCTCGAATTTCTACCAGGTGTAATCGTCCACATGTCGAACGCATTTTGCAGCGTTCACAGACAGGTGCGTCCGAGATCAACCCCGTCTATAGATGCCATCCACGTGGGTCTATATACAGTTTTAAAAAACTTGAGAACTACAAATGCTCTAAGTAGCACCGACGGTTAAGGCATTGCGACTAACATCGCACTGCCCGTGGACGGGCGTGCTTACGTCTATCATGTTTAGTAACAAATATAACCTCCTGTGATTTGGGGTGATTACATGGATCACCGTGACCTCCTGCTAACAAAATGACGAATCTGTTACTGAGAGCGTTTTTGCGGCGTAAAGTTTTCCTGCCCGATACGTGTTGTATTCGTTTTACACCAGGGCCCTACTTCACATGAGGGGACCAGCCAGAAAGGTAACGGCCCGCCAATAAACTGGTTAGGGGGACTGATCCGTGCTATTTACGATGCCCTTTGTTTCCCACAGTACCATCACCCGGCGAATGAGCATCATTTTACGTAACTCCGTTTCATTGCTAAAACACCGCGCACGTTAAAGTATCCATTCTGCATTCACTAAGAACGTTTCCAGTTGTATAATTGCCATGTTGGATGATACAAATCTGTCAAAAACGGCTCATCACGGACGTACAAAAGCTCATAGCTCCTACGTGTCGTCAACACAGTGGGGTGTGGAGTGATACCTGGCGTCCCATAAACTTGAGTCCGTTCCTGCCACACATCCCTTAATCTTGTTAAATTCCGCGTCACTCCGTTGTAACTATTGGCAGGACCGCCCACAGCGGTTGAAGCACATTGCAGAAGAGTTGGTCATTCGCACCACATACTGTGGGTCTTCCTCCAGAAGCCAGGGTTATATCACGCTCATGTAACCTCGAGCCTGAAGGCTTCAATTCTGCAAACACCGCGCGATCTCGCCACCGCCGCCCAGCTGTCCGTGGGAAGTTCCGACTCTGCAGTTCACCCTCGTCCACCGGGCTGGACAACTAATTAGTGGTAGGAGGATCGGCCCCTGTGTAACATATAAAACTGATATCTGACTAAAACTCTCAATCAGAACGAAGGCCAATGTCGCCCGGGTATTTCGTTTCTAGGATAAATAGAGAGCAAGCTTCACGCCTACAATTTGAGGACCCATTTCTGCCTGCACACACCTTAGCACGCATTTTAGCAGACAAATAATAGTGAGCTGTGCCCGGCCGCATGGTGGATACATGGCTCTCTGATTACTGAAGATCACACGTCCAATCCTGTCCCAAATGGCCCCAGCATCGACCATAGGGTCTGGCGGGCCGCGGATTTTAACGAACTGCGCCGTCTTGCCTAGCTACTTTGATCTTAGTGGATTAGCACGCGTCAGGAGTGTGTCCGATCACTGACTCTACTACAGAGCACTTTGAACCAAAAGAGGTACCGGGCCAATATGAGTTCAGATTCCACTTGATACAACTCGGTTCTTATTACCCGTGGCTTTTACTTGGGTGTATGACGGCTGCTTAGTTACGCTGACCGTGATAAGGAACACCTAATGTCGCTCCAAGGGCAAGTTGAACGCCTCGCCTTCGCCTCAAGTTGGATTGCGCGCTTCTTAGTAGCGAATTGATCGCGTATTGTGTGAGCCTATAGACAACTTAATTGATGCGTCGAGCTAGCAAACTACACATGGAGGGGAGACCTAGCCAGGAGGGGTCGACGTGCGTTTTATCGTGGCCCACCCATATGGTGCACGTTTGAATTCGTTCCCCACTTAGTATGTATTAAGGAATCAAGACACTTCATGGGGCCGGGAAGATGTATTGGAGATTTTCCAACGCAAATGCTGGTAACGAGTAGCCGAAACAGGTCCCTCCTCTCAAGTTTAACGTGACCATTGTTCTCTCTATGCCTCATACACGTCTGGTTTCCAATGAGAAGCAGAGTAGCGCTACACCCAAACAAGCATTAAGTCTGGCGACAGCAGCGCTATTGCCCCAAAAACTAGCTGACCTAGCATTAAGTCCCGTCGTCGGGACCCTTTGCTTCTTCGAATCGGAGAGGGTCCGTTTAATATAGTATCCCACTAGACACGCCGCTAGTAGATGGCACTTCAACTTCACTACTATCGCCATATGATACCGACAGAAGTCCCACTTAAGTATATTTTACCCTCAGAGTTGGGGGTGGAAGTGCTGGAAACGTTAGACAACCAAAGAGTGCACTCGCTGTTCAGAACTGCAAAAGGACCCCAACGCCCACCTAGGTGTTTGACCTACTAGCACTATTGATCCATTATCCCCTGCCGGCGTTTGTGGATTGAACGCACATTACGCAGCGAGCACAGGACTTTACAAGGTAAGTCTTTTTTGTACGTGGGCTTGTCATTAGCTATATCTTATGACCGGAGCGTGCAGGCGTCCACGGATATACACAGGTGGCTTATCAATATAACACCTCTCGACCTCTCTTGCTTCACACCGGGGCCACACGGAACTCCCCTTGGAGTTTCAGGTCTACTCTAGGGTGGCCCCACTTTCAGTAATATATCGCCTGGCTTGGGATTGACCCTCACGAGCGATTCTCTATATCGTCCCGTTGGCGTGTCCTCCCCCTTGTATACGGCCAGGTTGGGCATCGACCTGCCTAGCTCTCCCATCAGAATTCTCTCCATGGAAATTGGCAAGCAAGTATGGAAATACGAAGAGTTCCTTAGCCTTAGTCAAGAGTAAAGTCCGCGGCGTACTACGCGTCATTCCTGCATTTCCGGCATGCTGATTCCCCCGATTATTGGCTCGGGAGCGTTGGATGTCGATCGCGCCGTCGTCTTACTACTAGTGCCTGAGTCCCTTCGTGAACATCCAAGCTGGACCGTGCCATCTTTTTACCCCTTGTTATTCAGTCTAAAATATGTATTTGCGAATTACTCGGTGCTGTTTTGAGTCTCTCAAACACCCCGACGATATGTTAATGATCCGCGTTCCAAAATAATAGTACCGCGAGCAGCATCCACGGGCGCCCATCGAGAGTGCTTAGCCCGAGCCTCAGGCAACGAGCCCTTCTCGCGAGCATATCTCTCAGCCTGAACGGCAATTCTGGGCGCCGACTCTCTCATACAGCATGGACGAGCGCTCATCCCGTAACTCGGAGCGTCACGTGCCCACGGCTGTTTCCTGTCTTGAGCTGCATTTAAAACATTTATGAGCACCACCTTCTTGTGTTGCTGAGGAACTTAACCGCCAGCCTCGGATCTGGACTGACGTGTGCGTTAGGGTTGCGATCTGACATTTACAGGTTTATAGTTTGTGTTGCAACCTATCGGCAAGGGGCGTTGCTCGTTTTGGCCCAACGTGAGAATGCATGATGGACTGAACCTAGAGTAATGATCCGGTCTAAGGGTGTGTCTTTCATTTTACTCTTGACTCTAAAATACTGCATATGCTAACAGATCGACCGCTAACGCATGCATTAAAGTGAGAATATTAGCGATTGTAAGCAAATGGGTGAACGGGTTATGGGAATGCGTACACGAAACTAATCGGGCTCTCAGACGTAACTAAAATTCGCGTACTTCCTCTCTAATAGGGCTGAACGAGCTGTTCTGAAAGCACCAGTTCCGACCGTTTGGTTTTTAGACTGCCGAGGGCCGCGACAGGTGGCACCAAGTGGCCCCCACGTCGACTGAGGCTTTGCTTGGCGGATCGCATTCTCCGGGTCCTCCACATTTCATACTAACGGCCAACACGGTTGTGTTAAGTTGTTTTCAACGTGCCACTGACGCGGAATGGGAGATAACCGATCATGATTCTCAGATTCCCATACAATGAAAAGACACGTAGTCTTTCCGCCGACATGAAGCAACACAGTAATCAGGTTCATCAAGACTGCTGGAATCAGGAACGAGTGAGCTGGTAGGACGTTTTACACGGATACACCCAACCAGTGGGCGCGGGAACGACTACGTTTATTCCTGATAGTACGCGCTCCCTCTATTGGGGGGAGGGCCTTACGCAGATTAAATTGTACCGTGCTCGAGCCGAGTGGCGTAAGCTCTCTCTGCAATCCACAAGTCTGGCCGATGTCCATTCTGTTCTTCCGCTACACGTACGCCTCTAGAGCTAAGATTAGATTTTCCATGGGGCTTTGGGCATAGTGAGTGTTCTCGGGAGGTTCCTTCTAGACTCATTGCAGGAGCAGGAGTGATCGAAGCATGATGCACTCGTATTGAGAACCAAGAGCGGACTGCCTCGACGTAGGAACTTGTGGTGCCTAATTCTCTCCTGGAGACATAAGCTGGGTGTGGATACTGGCTATAGTCGAAAATTAAAGGTTACACCATCACAGCCACGTCAAACGCGGAGGGCGAATTGCCAGAATTTCCGTGTAGCATATGTACATGTCAGAATCCTGATCTAAGGAATAGTGCCACATCTTGGTCAGGCGGTCACTACCCAGGCCGAATAATGAACTGATGGATCATAGAGGAGCAGGTGCTTCCGCCAGAACGCCATTATTCGAGGCAGGCGCGGTCAATCTGATGCGGACAAGTGAAAGCGGAGGATGCTCTCAACACCATTGCACTGTCAAGTATGTACGTAATATTGGCGTCTAACGCGTGAACCGGCACTCCGAAAACAATTCCCACCCATTGGTGTTCAATGGTTGATTTTACAAACAATCGTCGCTGTGAGGAGACTAATTCGGATATCCGGGCAGAGAAAGGAGTATTAGGGGTCTCACTCTCATGTTTCTCTAACCCTTAGTCCTAGTACGGGCCAACCCTTGCGCTTTTTCAAATCCAGTTACGTATACCCACCCCGTCCATGATGGTCAAATAAAGATGCGGTAGCATTACCATAAGGACCATTAGTTGCTGCAGTACGCAGGTGACCATTAGGGTCAACAACACTGATTATTGGCGTGGTGCGGTTGGGTCGGGGTGCTGGAAGCATACGAACCTACACGTGGCGAGCATTGACAGTAAGATCGTAGTGACCCTCTTGGTCTCGAAGAGATTTGTGCAAGCGACAACCCATAGGAACAAATATTTAGTGAAAAAAGTCTCCATGTCAACAATCACGCGCATCCCACTAAGAAGGATGTGAGGCTTCTAACTCCGTACGATTTCCACGTTACCAATTGCTTGGCCATGATAAGGTGAGCTTAGCTGCATTACACATATGGAGTCTAGTCTGCACGGTCTTGCTTAGACCTTTCAAAAGCTCCTCAGGTCGGAGCGTGCGTACGTTTCGAGGAAACTCATTTTCGTACTTAGCAATGCGCTGACCACGTGTTCGGGGTAACCAAGTCCTAAGGTAATTAACGTCCCATTCTTGGTGATGTTACGTAGGGGGGTCCCACGTCGAGAAAAAACAGCGCATTCGCCCGCCGTGCCGGAGAACTGGCCTAAGACCTAAATGCCGCTGAGGCCTGACAACAGGAAAAAGAATTGTTTAAATCTGGAGTCACATTGCTGTACTCTACGGATATAGCTAAAGTATTGCGAGACTAGCCGAGTCATAAGAGTGAGGAGCGCTATGCCGCTTGGGGCATGTGTATGCACATCCGTGACGCCAGCCGAAGCCTCTGTAACACAATGCGGCGGCGGATAGAATACCATGCAACCCAGCCAGGCAAGTAGTTCACATTTCCAAATAGTTAAAGGGGACAGTTGCACACGAGCCAACGGCTTCCGTCGGTCAGTGGCTTTCGTAAGGAGCTGTTCTGTAACTTAACCTGGTTCTCGTCTCGGAGACTCGGAGTTGCGTCCGCCAACGCTATTCAGCTACAATTCGGCACTATCTAATTACAGAGCACAACCCGCCTGGAGGTGAGACTTACTATCTACTTACTACGTGTACTATACGATGCAGGCATCGGTTCGAGGGCTATAGTTCCGCGTGCACTGTTGGATCGGCCGGGTTCAGACTGTGTTCTGATCGCTTCGTTTTTGCACGTGACAGATCCTTCTCATGCATGCCCTTAGCTGATAGGCATCAATTTAGTAGGGTGCCCAGGACGCAGTCTTTCCGAATAATAGACTCTTGTTGGGGATGTCTGGGGTCTACGCTTGAATATGCCGCGCCCCACTCCCGCATGTGGAGGAGCTGGATCGTTAGCTATTAGTGGCCGGCCGAATACTGGTTGTGCCGACGATAAGGCTGACGGAGGTCGTGCAACTATTAACCGCAGGCCAAGGCATCCACGTGCTAAGACTTCGAGGCGAAGAGTGTAGGTCTTCCTCGAAGGTTCACATTCATACGAGGACACGATCCCCCACTCGAAGGGTGCGGTGTAGCTTCCGCGTCATTCCTGTAACTGACAATGCAATGGGGGACGACCGAAGGCTAGCTTGACCTGGTCGGTGACAAACCCGGACGTATTAGAACCTGTCTACTAGAATTAGACCAGTTAGTACGCTGACAAAGGGCTCCTGGGGGTTTTTGGGGTCCCGCTGTTACAACAAGCGGGCTCCTGGAGTCCACCTTCAGCTTTATCCCTGGGTATGGGGCAGTGAGCCCTTCGTGTTACCCCGGCTAAAGCCTCCGGACTGAGCACGTTACGATCTAATGCCTTCGCCTCCTGCGAGCACTAGCAAGGAGACTTCCAGAGGTCGAGAAGATCGGCGCAGCTGGGCCAGGGTTAATGGTTTTAGGAAGGGAGAAAAGAGATTCTAGGGAGAAGCCTAGCGCTCGAAAGTTTATACTTGGTGGAGTTCCATATCGGTGTCATTGACTCTTTTTAGAACCATCCTAACTCAATTAATCCTCCAATCGCATTGTATTTTGCTTACCGCCATAGATGCATTGACCTACTCCAGTTTGGCCTGTAGTACACTTTTTGTCATACTGTATAAGCTTCGCCGTCGTAAGGCGGGCGACTCGGACGTCTTTTTGGCGCCTGATATGTCCCCACTACAATGCGTTAAAACCGCTCAGTGTTCTTCAGACGTGCCTCCGGCCAACTAAGCCTTTGAGGGCCTAACAGTTTGGAATGCCGGGGCCACCGAACGCCTTTCTCCCACTTACATCCTAACGTGCTGGAGTCCCTACTAGCTTATGACGCTCGGCAGGGCGGAAGTCATCCCATGGGACAAAAACGATGACTGTGCCAGCGATCGCAGGCCGTTGGTCCTGTGCGTATTTCCGCGTTCAGGCCGTAACTTCGGTACGCTGAACAAACACTTTTGCTTAGCGACAGTTTGTCTGCGGTCCGTGTACGAGGCCGAGATACGTATGTTCTGGATTTGTCTCCGGTAACCCCCTGTTAATCTCTCCCATCGCCTCTGTGCAGCCCCAGACCCGTGCGAAGTACTGGCAGAGCGTCAGCTTTAAGTCAAGCTCTGGTTATTCCTTAAGGATATTTCAAGCAGCGGACTAGACGGAGCAGAGGATAATTTCGTGCACACTTGGCCCCCCTCGTAATGAGCGAGTCCGCTGGCCCGCTAACTTAAGCGTGTTAGACCACATGGGCCTGCTACTACCGAACCAAGCAGGAGTTCATGTCTTCCAAGGTGAGCACAGGCCTTCGGAGCTACAGTAAAGTACGAAGCATGCCAAGCACTCATCTATAGCAATCTGATACGCTCCACTGCCATCTCACAAGGCTTGAAAGAGGCCGTGTAACACATCGGGATAGGTATTGTCACAGACACATTGACCCCGGCGTGGTTTCGTACGATAACCTTCGCAAGCTTTATGTCCTGCCGGATCCGAAATGTCCAATTACGGAGTCTCAGCAGCTCCCGCCCCAGGTGTCTGTAGTGCGAGAATCGCCCATGTTTTTGTGAGAGGTAGCACCTCTGAGGTAGTCGTTACGTTCGGCGATACAGCAGGACAACGTTTCTAGAGTCTGAAAGGCCCTCGTGAACTTGAACGGTACTTGAACGGACCGGAATCGTTTCAGCGCAAATCTGTCAGGCTAATTTCACAAATAGCATCTCCCCCATAGCTCCTTGTGGAAGTTGGCACGAGGGTTGGCGTAATGAGATACACCCATTAAGCGGCGCTGCTAGCAGCTAGATCTGTATGGCCCAGCCCGAACTTGCTGAGAGTTGGGTAAGCTTTATGACCGATGTAGTCCCCTCGGAAGGCTCATTCGCAATGGAGGAAATAGTCTCTTCGTTGCTGATTATTTCTGTCCGAGAACAATGCGGACACCTACGTCAGGAATCCACAATTCTGGCGAGCAAGGCGCCGGTGAGGTATTCTACTCTCTATCCGCCCTATACCTACGCTTCCGTCCGGTGTAGGGTATTCATAGCGATAACTGTGGCGGCGCTCCAGTGTCTCTATCGGGCCCGAACCTCATCGGGTCGAAAAGATCCAACGTACGAACACGCACCACCACGGCACAAGTGAGAACGAACGCTCGGGTGCATTTCTGCCGGAACAGCAGACGCCCTAATTACAGCCATTTCGTAGTCTGCATGACCTTAGGATATAGTTTAGTAGGAGACGTATCTATTCTGTACTGGTTATGGGTGGGTATCGTCTAATCGTAACCCTAAACGGATACATTGCTAAGAATATGTTTCCGATGAGGGTCCTCCATTATAAATGGCTTAGCTTGACCGACCTGCTGCCCGATCTGCTTAGAGTTGTCACATGCCTCAACTGCGAGTTCTAGCCCTCCGGGCCTTGAGATGAAATACGCGAGCGGGGATCGCCAGTCGCCCTACACTAGACAATCCCCTGCGCCAGAAGTGGAGCTGCAAGGCTCGTAAGACTTATTGCCAGGGAGGTATACATAAACTCGAAACATTGCGTATGATGCAGCCGTGCTGCGCCCTCGGGGGCGTAAGGACACTTCCCTGCTTCCCTCCGTATTTAGCTCACATAAGATCGCGCGACGGGGTATCAATCTTGGTTGGGGATGATGTATTGAATCCCGGCTTTTGTTGTCCAGCCACTTGAAAAGCCTGCAACCGTACGCGCTATATCAAACGCCCTCTACTTTTAGAATATCACATTTAAATAAAGGCAGCCATCGGGCTACACACGGTAAAAGCAGAAAAACGTGAATATCCAGTAGCGCGACCAGTGCGCGACGCGCCCTTGCCATTATGCTGGGGGTCCCTTCGCAGTCACCCGTCAGTCAGTGGTACGCCCAGATAATGTCTAATGCAATCGTGGGCGGTAAATAATGGGTCACCTACAAAGGATTAGCACGCTAACCACTCCGGCTTGTTTCTACGGCGCAGAGGACTGAGGACCTTACCGGGAGACAGTGTGCTTCTGGTCGCTCCCCCCAGCCCAACGTATTGCTAGAGGAACGGTTGCCAGAGTCCACAGTGAAAGTGGTAACCAGAGATGTACCGTAGTATATAGTGTCTCCTGTCGCCACTGCACAAGTCGACAAACGGCCAGGGCGTATAAACGGGCGTACAGAGATCTTAGGAGCACAACAGTAATAGCAGAGTGTTATTGAAAAGCTTTTCGTAAGCTCGGTTTCCTGCACAGCGTGTTGCACGAGTATACCGGCGAAACGTAGGCTAGCTCAACTGCCCTGTTTCCTACATCTCATCCGGCATCCACCCGCAAAATCTGGGCGTTGGTGCGCTCCGTGGCTTACTGTTCTGCCCTTAGAGAAACCGACTACTCATAGTACAAATATCTCAGGTATACAATAAAATTCCGTACGCATAGATCATTGTGTGTCTTTTGATGCCCCCGGGCAATGATGGGAGTCGGCTCACACGTCTTGGAAATTGTCAATTTCTATTAAGGGACTAATGCGGAGCAGAAAAATTACCCTGGGGCCGACTCCTCAATGTACCCTGCCCCGTCCGTCAGATATGAGACTTTTATTGGTAGTTGGGTACAAAAGTGCGTTACAGTCGCTGCGCCCCGATGATTTCTTGGTAAGGCCAGGCTATCAAGGCACATTCACTGGCAGGCGCGCGTTCGGGAAGGTCACCTGCTCTGTGAATACATGCGTCTCGATCAGTCATTTCTTTCCAGCCGGCAGAGGATCTGTTGATTCATTCATGGGTTCAAAAATTCTAGATTTAGGACACAGGGTGCGGGACTAAAAGTATATTGACACGGTACACTTGGCGATATATCGATGATACACTATCTGGGCT
		</sequence>
    <sequence><taxon idref="Location_4_4_1|33.76950817013587"/>
			TATGAACGTCACAGGGGACTAAGATATAAATGATGCTTTTGGCCTGTGCCTTATTCGTGTAGTTTTGACTAACCTTTTTGCAATTCTCGTAGCTTTATCTGTTAATCTCTGGATGAGTTGATTTAGTGGACGACCGTTCTGACCTCGATTGTATCCCAATAGCGGGAGTGGTATGAGTGTAGCTCGATGGCAACCCTACGACCACCCGTCCATCACGTCATTTTCCGCAAATGGTGCATGCCCCTCTCTGCACTGTCTAAATCGGACGTTATTACGCTCGGAATTCTGTTCGGGCTCAGCTGGATTGAGGAATACGCAGGGCTTAATACACAACAACACGGGTAGGTAAACCTTGGCCCTTGGAGAAAGTTTTAGTATCAGCGGCTCAGACACAACTCGGTCACTTGGTACGCTTATGTCGATGTGGACGTATCACGTTGCATCGGCTTCGATTTAGCTCTCGACCGTTAGTGCAACTTCGTATACGAAGCCCAGCCCTAGCCGAATAGAGCTCAAACAGAAACCTTGACTGCACATTGGTTAACCCAATCACCCGGCAGCGACCGCTCAAATGCACATATTTAGAATGATAATTTCAGTTAGATCGGAAACCGACCTTTGTGTTTAACTTGATGGGATACTCGATCTGATACCAATTGGCCTGAACATACCGGAATGGATGGCATCAAGCTTATGGGCAGTTCCGTTCCGCTAGGCTCATGACTTAGATTAACTTTATTGTTAGATGATCCGTATTCAACCTCTGGTCTGCATGTGACCAGATATAGTCAGTTGCCTCTGATTTAATCTCGTATGAGATGGATTCAAGGCACTGTGGTTCTTGATTCTCGTTGTTGTAAAAGGGCCTCCGATCATACGCGTGGGCGTACACTCAATATGGAACTACCTCATCGACTCCTTTTTCGCCTGGTACTACTTCGTAATAGTACTTTTCATATAGTCGAGGGGTGCGCTTACAGATATCCACGATGGACAAAATCTGTCTTCCGGGTGTAATAATGGCTTCCGCCTAAAACCGGTCTACCGCAGGCCCTGCTCATCTAATTGGAAAATTGACGAAGCGGGAGCCCATTCTGTGGTAGTATGGGTAGCCACTCATGGCACCTCGAATGAGAGGGGAAAACGCCGCCACGCGCGATGAAACTTAAAGCGACTGAGGCGATAGTAAGATGGTGCTCTCTTTCGTCAGGGGTTCGAGTAAGCGCCGAGAGTTAGATGGTCGGGCTGGATATGCGCCGCACATACTGCTGAATCGAATGCGTGAGGAAGACATTTTTTGAAGAAATGCTCTGGCCGGTTCCCTGGAAGTTGATTTTGCATTCTATGTAACAGCTGTGGTAGGAGGGGCACCTGGAGATCTCAGGGACGGGACCCTCTAAAAGTGGAAAGCAATGGTACGCAGTAGCAGTGTTCCGTTACTTGGGTAAGAATCATACTGTTGGCGAGTAATATAATATTGTGCACGCCAGGAAAGTCCGTCAATTGGGACAAGTCTTGCACCGGGCGGGGCCGTACTAGCCAGTGTGGCCTACTACCTTATTGATCTGCCACTAGTTGTCGGTGCTTTCGTTGCCGACCGAGTCACCGTAATAGGAGTAACTCCCACACAGGGAATATCATTTTATACAAAGCATGCTAGACAAGAAGATTGGAGTTAGACGTTTACCCTCATGTGTCAGAGCGATCAACATTTACAAAGGCTACACTCCTTATGTTAGCTGGTCACCCTGCCTACTTGATTAAAAAACTTCCAGAGCTCGATGCTCGGGCCGCCGTTATGTCATGCCTCGGTTGATAGACTAGTATGGGACTACAACCAGAACTTTGGACACATTAAGAAGAGTCCCCCACGACTTCATCGGTTTCAGCCTCGCAATAATTATTACCGATTAACGGCTATCGCGCGCCTCTTCGTCATGCGGGCAACTTCTGGAATTAGGGTGTATACATCGTCGAAAAACTCGAAAGGGATTGGCACCCGACATTCAACCTCGCGCGTCTCCCAGGGAGGTGTACACATAAGGAGAGCAGAAGGGATGAGAGGCTTCGTAACTACAAGAGGACAGACTGCCTTATTTTGCCATTTCCTGGGATGAACTATACCTCGAAAAGGATCGTGGTGTCGGACTGCCGGTGGGGGGGTGATCGGTCGTCTAGATAGCAATTGGGAATATGTAGAAACCGGCTATCGCACCAGACAAGCGGAAAGTCGGGAAAATCCCTATTTTATAAGCAGAGAGCATTTGCCGAGGGGTCAAGTTCTAGTTAGCCACTACAACATGCCTAATTTCTGACTCCGATTTCCAATGCGACGAACCCCGCCCGCTATTACAATGCAGCGAATCGTAAACTGCGAGTAGATAATGTCCCGGGCCCCGTATGTACTTTCGTGTTCTCTGACCAACGACACAATAGGGAGTTCTACCGTGTACAAGCTCCCCGCAGGTCGGGCAAACGCCTAGCCTGGATAAATCAATTGGAGATTTCCGCCATTCGTATTATAGTTCCCAACAGAAAGGAGAGATGCAGGTTTTATTACTGAAATAACTAAGCCCATAGCCGTGGGGGTATGCCCAACAGCGTAAATTTGCATGACTTAATCTAATCATAACGTGTAGCATGCGTTTAATCACGGTTGGGCCAGAAACCCCGCTTTGATATTTGCGAAAATCGTCCGATCATTGTCCCCGGTTCACAACCTTAGAGATGTTAAACGGGTAAACTATTACACACTGGGAGGTCATCAGTTACGCGAAAATAGTTCAGCCAGTTGACGACATAATACATAAACGCAAGCGCGTGATCATCGCCCTCAAAGGTAGGTGCCCCTTTAGGTAGAAAGATACTGAAAGCTCACATTTAATTTCACTCATACGTTAACATCATTACCGGTAAGAGAGAGACAACCTCGTGGAATGGTCCTCGGGGGTAAATACCGGCATGATGTATGTATATGTGGGTTGTTGCTTGGGTCCTCCCCTAAAGCGCCTACTAAAATGTCGCGAGTGTTGCCTGCCCCAGGCTGCCACGCTTCAAAAAGCTGCCCAGTCACCAGCGTTCACCGTAGGAATGCTGTAAGCTCGGGATCTTAACGTCCCCCCTCTACCACTTTCAAAAGTACTCCACTCTAGGAACGTAGACCCCTCCGGGACCTAGCACACCTAGCACGCATCATTTTACTCTCGGCCTCAACGGCCCCCGCTGCTCCGGGTTCACACTAACGGGCCTCGTCTTAGACCCGTGGACCCGAGCTTCACGTCAACGCCTCCTACTGAGATTGCACGCAAGTCCAGAGATCACGATTCGCTTGGTGTCGACACCTTATAGTCCTGGTCCAAAGGTCGAGTACAAAGTTTTACAAGACATGCCGGCTGACAGGTTAGGTATCACTCGGGCCAGCTATATTGGTCCTAGGGCGATACCGGGGCCACCGGCTGCCGCCGGACGTGCGAAGTGTTAAGCGGTTACCTGCATCCCCGGTGCGGCACCTTCACAGAACCTGTGTTGTTAAGGTTCATAGTAAAGGGCGTAAGCCTGTCGATCCGCCTCAGCCCGATGGAATTATGCCGACTAATTGCGTATGGGACAGTTTGGTACATCCTGTTGGCCTGTCTATGTGCCATAGTTGGTGTTGTTGTCAAAATGGAATAATTATCTAAGGTACAACACTTACCGCAATACCATGCAGTAGACCTTACCAGCAGTATGTACGTAGACTGCAGTATTATGAATCCTGCGTTTGAGAAGTCGGACTGCCTGGCTGTCAGGCATTGGCCGACATTCCTTGCATAGTCAATATCGGTGCAATTAGCGGTGGAGATCGATAAGTGCGCGAGGCGGTACTACGAATCGCCGCATACATGCTCTACGGTTGATATTCTTATAGAACAATTCGACGGGGTTCTTCCCTCGAATTTCTGCCAGGTGTAATCGTCCACATGTCGAACGCATTTTGCAGGGTTCACAGACAGGTGCGTCCGAGATCAACCCCGTCTATAGATACCAACCACGTGGGTCTATATACAGTTTTAAAAAACTTGAGAACTACAAATGCTCTAAGTAGCACCAACGGTTAAGGCATTGTGACTAACATCGCAGTGCCCGTGGACGGGCGTGCTTACGTCTATCATGTTTAGTAACAAATATAACCTCCTGTGATTTGGGGTGATTACATGGATCACCGTGACCTCCTGCTAACAAAATGACGAATCTGTTACTGAGAGCGTTTTTGCGGCGTAAAGTTTTCCTGCCCGATACGTGTTGTATTCGTTTTACACCAGGGCCCTACTTCACATGAGGGGACCAGCCAGAAAGGTAACGGCCCGCCAATAAACTGGTTAGGGGGACTGATCCGTGCTATTTACGATGCCCTTTGTTTCCCACAGTACCATCACCCGGCGAATGAGCATCATTTTACGTAACTCCGTTTCATTGCTAAAACACCGCGCACGTTAAAGTATCCATTCTGCATTCACTAAGAACGTTTCCAGTTGTATAATTGCCATGTTGGATGATACAAATCTGTCAAAAACGGCTCATCACGGACGTACAAAAGCTCATAGCTCCTATGTGTCGTCAACACAGTGGGGTGTAGAGTGATACCTAGCGTCCCATAAACTTGAGTCCGTTCCTGCCACACATCCCTTAATCTTGTTGAATTCCGCGTCACTCCGTTGTAACTATTGGCAGGACCGCCCACAGCGGTTGAAGCACATTGCAGAAGAGTTGGTCATTCGCACCACATACTGTGGGTCTTCCTCCAGAAGCCAGGGTTATATCACGCTCATGTAACCTCGAGCCTGAAGGCTTCAATTCTGCAAACACCGCGCGATCTCGCCACCGCCGCCCAGCTGTCCGTGGGAAGTTCCGACTCTGCAGTTCACCCTCGTCCACCGGGCTGGACAACTAGTTAGTGGTAGGAGGATCGGCCCCTGTGTAACATATAAAATTGATATCTGACTAAACCTCTCAATCAGAACGAAGGCCAATGTCGCCCGGGTATTTCGTTTCTAGGATAAATAGAGAGCAAGCTTCACGCCTACAATTTGAGGACCCATTTCTGCCTGCACACACCTTAACACGCATTTTAGCAGACAAATAATAGTGAGCTGTGCCCGGCCGCATGGTGGATACATGGCTCTCTGATTACTGAAGATCACACGTCCAATCCTGTCCCAAATGGCCCCAGCATCGACCATAGGGTCTGGCGGGCCGCGGATTTTAACGAACTGCGCCGTCTTGCCTAGCTACTTTGATCTTAGTGGATTAGCACGCGTCAGGAGTGTATCCGATCACTGACTCTACTACAGAGCACTTTGAACCAAAAGAGGTACCGGGCCTATATGAGTTCAGATTCCACTTGATACAACTCGGTTCTTATTACCCGTGGCTTTTACTTGGGTGTATGACGGCTGCTTAGTTACGCTGACCGTGATAAGGAACACCTAATGTCGCTCAAAGGGCAAGTTGAACGCCTCGCCTTCGCCTCAAGTTGGATTGCGCGCTTCTTAGTAGCGAATTGATCGCGTATTGTGTGAGCCTATAGACAACTTAATTGATGCGTCGAGCTAGCAAATTACACATGGAGGGGAGACCTAGCCAGGAGGGGTCGACGTGCGTTTTATCGTGGCCCACCCATATGGTGCACGGTTGAATTCGTTCCCCACCTGGTATGTATTGAGGAATCAAGACACTTCATGGGGCCGGGAAGATGTATTGGAGATTTTCCAACGCAAATGCTGGTAACGAGTAGCCGAAACAGGCCCCTCCTCTCAAGTTTAACGTGACCATTGTTCTCTCTATGCCTCATACACGTCTGGTTTCCAATGAGAAGCAGAGTAGCGCTACACCCAAACAAGCATTAAGTCTGGCGACAGCAGCCCTATTGCCCCAAAAACTAGCTGACCTAGCATTAAGTCCCGTCGTCGGGACCCTTTGCTTCTTCGAATCGGAGAGGGTCCGTTTAATATAGTATCCCACTAGACACGCCGCTAGTAGATGACACTTCAACTTCACTACTATCGCCATATGATCCCGACAGAAGTCCCACTTAAGTATATTTTACCCTCAGAGTTGGGGGTGGAAATGCTGGAAACGTTAGACAACCAAAGAGTGCACTCGCTGTTCAAAACTGCAAAAGGATCCCAACGCCCACATAGGTGTTTGTCCTACTAGCACTACTGATCCATTATCCCCTGCCGGCGTTTGTGGATTGAACGCACATTACGCAGCGAGCACAGGACTTTACAAGGTAAGTCTTTTTTGTACGTGGGCTTGTCATTAGCTATATCTTATGACCGGAGCGTGCAGGCGTCCACGGATATACACAGGTGGCTTATCAATATAACACCTCTCGACCTCTCTTGCTACACACCGGGGCCACACGGAACTCCCCTTGGAGTTTCAGGTCTACTCTAGGGTGGCCCCACTTTCAGTAATATATCGTCTGGCTTGGGATTGACCCTCACGAGCGATTCTCTATATCGTCCCGTTGGCGTGTCCTCCCCCTTATATACGGCCAGGTTGGGCATCGACCTGCCTAGCTCTCCCATCAGAATTCTCTCCATGGAAATTGGCAAGCAAGTATGGAAATACAAAGAGTTCCTTAGCCTTAGTCAAGAGTAAAGTCCGCGGCGTACTACGCGTCATTCCTGAATTTCCGGCATGCTGATTCCCCCGATTATTGGCTCGGAAGCGTTGGATGTCGATCGCGCCGTCGTCTTATTACTAGTGCCTGAGTCCCTTCGTGAACATCCAAGCTGGACCGTGCCATCTTTTTACCCCTTGTTATTCAGTCTAAAATATGTATTTGCGAATTACTCGGTGCTGTTTTGAGTCTCTCAAACACCCCGACGATAAGTTAATGATCCGCGTTCCAAAATAATAGTACCGCGAGCAGCATCCACGGGCGCCCATCGAGAGTGCTTAGCCCGAGCCTCAGGCAACGAGCCCTTCTCGCGAGCATATCTCTCAGCCTGAACGGCAATTCTGAGCGCCGACTCTCTCATACAGCATGGACGAGCGCTCATCCCGTAACTCGGAGCGTCACGTGCCCACGGCTGTTTCCTGTCTTGAGCTGCATTTAAAACATTTATGAGCACCCCCTTCTTGTGTTGCTGAGGAACTTAACCGCCAGCCTCGGATCTGGACTGACGTGTGCGTTAGGGTTGCGATCTGACATTTACAGGTTTATAGTTTGTGTTGCAACCTATCGGCAAGGGGCGTTGCTCGTTTTGGCCCAACGTGAGAATGCATGATGGACTGAACCTAGAGTAATGATCCGGTCTAAGGGTGTGTCTTTCATTTTACTCTTGACTCTAAAATACTGCATATGCTAACAGATCGACCGCTAACGCATGCATTAAAGTGAGAATATTAGCGATTGTAAGCAAATGGGTGAACAGGTTATGGGAATGCGTACACGAAACTAATCGGGCTCTCAGACGTAACTAAAATTCGCGTACTTCCTCTCTAATAGGGCTGAACGAGCTGTTCTGAAAGCTCCAGTTCCGACTGTTTGGTTTTTAGACTGCCGAGGGCCGCGGCAGGTGGCACCAAGTGGCCCCCACGTCGACTGAGGCTTTGCTTGGCGGATCGCATTCTCCGGGTCCTCCACATTTCATACTAACGGCCAACACGGTTGTGTTAAGTTGTTTTCAACGTGCCACTGACGCGGAATGGGAGATAACCGATCATGATTCTCAGATTCCCATACAATGAAAAGACGCGTAGTCTTTCCGCCGACATGAAGCAACACAGTAATCAGGTTCATCAAGACTGCTGGAATCAGGAACGAGTGAGCTGGTAGGACGTTTTACACGGATACACCCAACCAGTGGGCGCGGGAACGACTACGTTTATTCCTGATAGTACGCGCTCCCTCTATTGGGGGGAGGGCCTTACGCAGATTAAATTGCACCGTGCTCGAGCCGAGTGGCGTAAGCTCTCTCTGCAATCCACACGTCTGGCCGATGTCCATTCTGTTCTTCCGCTGCACGTACGCCTCTAGAGCTAAGATTAGATTTTCCATGGGGCTTTGGGCATAGTGAGTGTTCTCGGGAGGTTCCTTCTAGACTCACTGCAGGAGCAGGAGTGATCGAAGCATGATGCACTCGTATTGAGAACCAAGAGCGGACTGCCTCGACGTAGGAACTTGTGGTGCCTAATTCTCTCCTGGAGACATAAGCTGGGTGTGGATACTGGCTATAGTCGAAAATTAAAGGTTACACCATCACAGCCACGTCAAACGCGGAGGGCGAATTGCCAGAATTTCCGTGGAGCATATGTACATGTCAGAATCCTGATCTAAGGAATAGTGCCACATCTTGGCCAGGCGGTCACTACCCAGGCCGAATAATGAACTGATGGATCATAGAGGAGCAGGTGCTTCCGCCAGAACGTCATTATTCGAGGCAGGCGCGGTCAATCTGATGCGGACAAGTGAAAGCGGAGGATGCTCTCAACACCATTGCACTGACAAGTATGTAAGTAATATTGGCGTCTAACGCGTGAACCGGCACTCCGAAAACAATTCCCACCCATTGGTGTTCAATGGTTGATTTTACAAACAATCGTCGCTGTGAGGAGACTAATTCGGATATCCGGGCAGAGAAAGGAGTATTAGGGGTCTCACTCTCATGTTTCTCTAACCCTTAGTCCTAGTACGGGCCAACCCTTGCGCTTTTTCAAATCCAGTTACGTATACCCACCCCGTCCATGATGGTCAAATAAAGATGCGGTAGCGTTACCATAAGGACCATTAGTAGCTGCAGTACGCAGGTGACCATTAGGGTCAACAACACTGATTATTGGCGTGGTGCGGTTGGGTCGGGGTGCTGGAAGCATACGAACCTACACGTGGCGAGCATTGACAGTAAGATCGTAGTGACCCTCTTGGTCTCGAAGAGATTTGTGCAAGCGACAACCCATAGGAACAAATATTTAGTGAAAAAAGTCTCCATGTCAACAATCACGCGCATCCCACTAAGAAGGATGTGAGGCTTATAACTCCGTACGATTTCCACGTTACCAATTGCTTGGCCACGATAAGGTGAGCTTAGCTGCATTACACATATGGAGTCTGGTCTGCACGGTCTTGCTTAGACCTTTCAAAAGCTCCTCAGGTCGGAGCGTGCGTACGTTTCGAGGAAACTCATTTTCGTACTTAGCAATGCGCTGACCACGTGTTCGGGGTAACCAAGTTCTAAGGTAATTAACGTCCCATTCTTGGTGATGTTACGTAGGGGGGTCCCACGTCGAGAAAAAACAGCGCATTCGCCCGCCGTGCCGGAGAAGTGGCCTAAGACCTAAATGCCGCTGAGGCCTGACAACAGGAAAAAGAATTGTTTAAATCTGGAGTCACATTGCTGTACTCTACGGATATAGCTAAAGTATTGCGAGACTAGCCGAGTCATAAGAGTGAGGAGCGCTATACCGCTTGGGGCATGTGTATGCACATCCGTGACGCCAGCCGAAGCCTCTGTAACACAATGCGGCGGCGGATAGAATACCATGCAACCCAGCCAGGCAAGTAGTTCACATTTCCAAATAGTTAAAGGGGACAGTTGCACACGAGCCAACGGCTTCCGTCGGTCAGTGGCTTTCGTAAGGAGCTGTTCTGTAACTTAACCTGGTTCTCGTCTCGGAGACTCGGAGTTGCGTCCGCCAACGCTATTCGGCTACAATTCGGCACTATCTAATTACAGAGCACACCCCGCCTGGAGGTGAGACTTACTATCTACTTACTACGTGTACTATACGATGCAGGCATCGGTTCGAGGGCTATAGTTCCGCGTGCACTGTTGGTTCGGCCGGGTTCAGACTGTGTTCTGATCGCTTCGTTTTTGCACGTGACAGATCCTTCTCATGCATGCCCTTAGCTGATAGGCATCAATTTAGTAGGGTGCCCAGGACGCAGTCTTTCCGAATAATAGACTCTTGTTGGGGATGTCTGGGGTCTACGCTTGAATATGCCGCGCCCCACTCCCGCATGTGGAGGAGCTGGATCGTTAGCTATTAGTGGCCGGCCGAATACTGGTTGTGCCGCCGATAAGGCAGACGGGGGTCGTGCAACTATTAACCGCAGGCCCAGGCATCCACGTGCTAAGACTTCGAGGCGCAGAGTGTAGGTCTTCCTCGAAGGTTCACATTCATACGAGGACACGATCCCCCACTCGAAGGGTGCGGTGTAGCTTCCGCGTCATTCCTGTAACTGACAATGCAATGGGGGACGACCGAAGGCTAGCTTGACCTGGTCGGTGACAAACCCGGACGTATTAGAACCTGTCTACTAGAATTAGACCAGTTAGTACGCTGACAAAGGGCTCCTGGCGGTTTTTGGGGTCCCGCTGTTACAACAAGCGGGCTCCTGGAGTCCACCTTCAGCTTTATCCCTGGGTATGGGGCAGTGAGCCCTTTGTGTTACCCCGGCTAAAGCCTCCGGACTGAGCACGTTACGATCTAATGCCTTCGCCTCCTGCGAGCACTAGCAAGGAGACTTCCAGAGGTCGAGAAGATCGGCGCAGCTGGGCCAGGGTTAATGGTTTTAGGAAGGGAGAAAAGAGATTCTATGGATAAGCCTAGCGATCGAAAGTTTATACTTGGTGGAGTTCCATATCGGTGTCATTGACTCTTTTTAGAACCATCCTAACTCAATTAATCCTCCAATCGCATTGTATTTTGCCTACCGCCATAGATGCATTGACCTACTCCAGTTTGGCCTGTAGTACACTTTTTGTCATACTGTATAAGCTTCGCCGTCGTAAGGCGGGCGACTAGGACGTCTTTTTGGCGCCTGATATGTCCCCACTACAATGCGTTAAAACCGCTCAGTGTTCTTCAGACGTGCCTCCGGCCAACTAAGCCTTTGAGGGCCTAACAGTTTGGGATGCCGGGGCCACCGAACGCCTTTCTCCCACTTACATCCTAACGTGCTGGAGTCCCTACTAGCTTATGACGCTCGGCAGGGCGGAAGTCATCCCATGGGACAAACACGATGACTGTGCCAGCGATCGCAGGCCGTTGGTCCTGTGCGTATTTCCGCGTTCAGGCCGTAACTTCGGTACGCTGAACAAACACTTTTGCTTAGCGACAGTTTGTCTGCGGTCCGTGTACGAGGCCGAGATACGTATGTTCTGGATTTGTCTCCGGTAACCCCCTGTTAATCTCTCCCATCGCCTGTGCGCAGCCCCAGACCCGTGCGAAGTACTGGCAGAGCGTCAGCTTTAAGTCAAGCTCTGGTTATTCCTTAATGATATTTCAAGCAGCGGACTAGAAGGAGCAGAGGATAATTTCGTGCACACTTGGCCCCCCTCGTAATGAGCGAGTCCGCTGGCCCGCTAACTTGAGCGTGTTAGACCACATGGGCCTGCTACTACCGAACCAAGCAGGAGTTCATGTCTTCCAAGGTGAGCACAGGCCTTCGGAGCTACAGTAAAGTACGAAGCATGCCAAGCACTCATCTATAGCAATCTGATACGCTCCACTGCCATCTCACAAGGCTTGAAAGAGGCCGTGTAACACATCGGGATAGGTATTGTCACAGACACATTGACCCCGGCGTGGTTTCGTACGATAACCTTCGCAAGCTTTATGTCCTGCCGGATCCGAAATGTCCAATTACGGAGTCTCAGCAGCTCCCGCCCCAGGTGTCTGTAGTGCGAGAATCGCCCATGTTTTTGTGAGAGGTAGCACCTCTGAGGTAGTCGTTACGTTCGGCGATACAGCAGGACCACGTTTCTAGAGTCTGAAAGGCCCTCGTGAACTTGAACGGTACTTGAACGGACCGGAATCGTATCAGCGCAAATCTGTCAGGCTAATTTCACGAATAGCATCTCCCCCATAGCTCCTTGTGGAAGTTGGCACGAGGGTTGGCGTAATGAGATACACCCATTAAGCGGCGCTGCTAGCAGCTAGATCTGTATGGCCCAGCCCGAACTTGCTGAGAGTTGGGTAAGCTTTATGACCGATGTAGTCCCCTCGGAAGGCTCATTCGCAATGGAGGAAATAGTCTCTTCGTTACTGATTATTTCTGTCCGAGAACAATGCGGACACCTACGTCAGGAAGCCACAATTCTGGCGAGCAAGGCGCCGGTGAGGTATTCTACTCTCTATCCGCCCTATACCTACGCTTCCGTCCGGTGTAGGGTATTCATAGCGATAACTGTGGCGGCGCTCCAGTGTCTCTATCGGGCCCGAACCTCATCGGGTCGAAAAGATCCAACGTACGAACACGCACCACCACGGCACAAGTGAGGACGAACGCTCGGGTGCATTTGTGCCGGAACAGCAGACGCCCTAATTACAGCCATTTCGTAGTCTGCATGACCTTAGGGTATAGTTTAGTAGGAGACGTATCTATTCTGTGCTGGTTATGGGTGGGTATCGTCTAATCGTAACCCTGAACGGATACATTGCTAAGAATATGTTTCCGATGAGGGTCCTCCATTATAAATGGCTTAGCTTGACCGACCTGCTGCCCGATCTGCATAGAGTTGTCACATGCCTCAACTGCGAGTTCTAGCCCTCCGGGCCTTGAGATGAAATACGCGAGCGGGGATCGCCGGTCGCCCTACACTAGACAATCCCCTGCGCCAGAAGTGGAGCTGCAAGGCTCGTAAGACTTATTGCCAGGGAGGTATACATAAACTCGAAACATTGCGTATGATGCAGCCGTTCTGCGCCCTCGGGGGCGTAAGGACACTTCCCTGCTTCCCTCCGTATCTAGCTCACATAAGATCGCGCGACGGGGTATCAATCTTGGTTGGGGATGATGTATTGAATCCCGGCTTTTGTTGTCCAGCCACTTGAAAAGCCTGTAACCGTACTCGCTATATCAAACGCCCTCTACTTTTAGAATATCACATTTAAATAAAGGCAGCCATCGGGCTACACACGGTAAAAGCAGAAAAACGTGAGTATCCAGTAGCGCGACCAGTGCGCGACGCGCCCTTGCCATTATGCTGGGGGTCCCTTCGCAGTCACCCGTCAGTCAGTGGTACGCCCAGATAATGTCTAATGCAATCGTGGGCGGTAAATAATGGATCACCCACAAAGGATTAGCACGCTAACCACTCCGGCTTGTTTCTACGGCGCAGAGGACTGAGGACCTTACCGGGAGACAGTGTGCTTCTGGTCGCTCCCCCCAGCCCAACGTATTGCTAGAGGAACGGTTGCCAGAGTCCACAGTGAAAGTGGTAACCAGAGATGTACCGTAGTATATAGTGTCTCCTGTCGCCACTGCACAAGTCGACAAACGGCCAGGGCGTATAAACGGGCGTACAGAGGTCTCAGGAGCACAACAGTAATAGCAGAGTGTTATTGAAAAGCTTTTCGTAAGCTTGGTTTCCTGCACAGCGTGTTGCACGAGTATACCGGCGAAACGTAGGCTAGCTCAACTGCCCTGTTTCCTACATCTCATCCGGCATCCACCCGCAAAATCTGGGCGTTGGTGCGCTCCGTGGCTTACTGTTCTGCCCTTAGAGAAACCGACTACTCATAGTACAAATATCTCAGGTATACAATAAAATTCCGTACGCATTGATCATTGTGTGTCTTTTGATGCCCCCGGGCAATGATGGGAGTCGGCTCACACGTCTTGGAAATTGTCAATTTCTATTAAGGGACTAATGCGGAGCAGAAAAATTACCCTGGGGCCGACTCCTCAATGTACCCTGCCCCGTCCGTCAGATATGAGACTTTTATTGGTAGCTGGGTACAAAAGTGCGTTACAGTCGCTGCGCCCCGATGATTTCTTGGTAAGGCCAGGCTATCAAGGCACATTCACTGGCAGGCGCGCGTTCGGGAAGGTCACCTGCTCTGTGAATACATGCGTCTCGATCAGCCATTTCTTTCCAGCCGGCATAGGATCTGTTGATTCATTCATGGGTTCAAAAATTCTAGATTTAGGACACAGGGTGCGGGACTAAAAGTATATTGACACGGTACACTTGGCGATATATCGATGATACACTATCTGGGCT
		</sequence>
    <sequence><taxon idref="Location_3_1_1|35.40553560905711"/>
			TATGAACGTCACAGGGGACTAAGATATTAATGATGCTTTTGGCCTGTGCCTTATTCGTGTAGTGTTGACTAACCTTTTTGCAATTCTCGTAGCTTTATCTGTTAATCTCTGGATGAGTTGATTTAGTGGACGACCGTTCTGACCTCGATTGTATCCCAATAGCGGGAGTGGTATGAGTGTAGCTCGATGGCAACCCTACGACCACCCGCCCATCACGTCATTTTCCGCAAATGGTGCATGCCCCCCTCTGCACTGTCTAAATCGGACGTTATTACGCTCGGAATTCTGTTCGGGCTCAGCTGGATTGAGGAATACGCAGGGCTTAATACACAACAACACGGGTAGGTAAACTTTGGCCCTTGGAGAAAGTTTTAGTATCAGCGGCTCAGACACAACTCGGTCACTTGGTACGTTTATGTCGATGTGGACGTATCACGTTGCATCGGCTTTGATTTAGCTCTTGACCGTTAGTGCAACTTCGTATACGAAGCCCAGCCCTAGCCGAATAGAGCTCAAACAGAAACCATGACTGCACATTGGTTAACCCAATCACCCGGCAGCGACCGCTCAAATGCACACATTTATCATGATAATTTCAGTTAGATCGGAAACCGACCTTTGTGTTTAACTTGATGGGATACTCGATCTGATACCAATTGGCCTGAACATACCGGAATAGATGGCATCAAGCTTATGGGCAGTTCCGTTCCGCTAGGCTCATGACTTAGATTAACTTTATTGTTAGATGATCCGTATTCAACCTCTGGTCTGCATGTGACCAGATATAGTCAGTTGCCTCTGATTTAATCTCGTATGAGATGGATTCAAGGCACTGTGGTTCTTGATTCTCGTTGTTGTAAAAGGGCCTCCGATCATACGCGTGGGCGTACACTCAATATGGAACTACCTCATTGACTCCTTTTTCGCCTGGTACTACTTCGTAATAGTACTTTTCATATAGTCGAGGGGTGCGCTTACAGGTATCCACAATGGACCAAATCTGTCTTCCGGGTGTAATAATGGCTTCCGCCTAAAACCGGTCTACCGCAGGCCCTGCTCATCTAATTGGAAAATTGACGACGCGGGAGCCCATTCTGTGGTAGTATGGGTAGCCACTCATGGCACCTCGAATGAGAGGGGAAAACGCTGCCACGCGCGATGAAACTTAAAGCGACTGAGGCGATAGTAAGATGGTGCACTCTTTCGTCAGGGGTTCGAGTAAGCGCCGAGAGTTAGATGGTCGGGCTGGATATACGCCGCAAATACTGCCGAATCGAATGCGTGTGGAAGACATTTTTTGAAGAAATGCTCTGGCCGGTTCCCTGGAAGTTGATTTTGCATTCAATGTAACAGCTATGGTAGGAGGGGCACCTGGAGATCTCAGGGACGGGACCCTCTAAAAGCGGAAAGCAATGGTACGCAGTAGCAGTGTTCCGTTACTTGGGTAAGAATCATACTGTTGACGAGTAATATAATATTGTGCACGCCAGGAAAGTCCGTCAATTGGGACAAGTCTTGCACCGGGCGGGGCCGTACTGGCCAGTGTGGCCTACTACCTTATTGATCTGCCACTAGTAGTCGGTGCTTTCGTTGCCGACCGAGTCACCGAAATAGGAGTAACTCCTACACAGGGAATATCATTTTATACAAAGCATGCTAGACAAGAAGATTGGAGTTAGACATTTACCCTCATGTGTCAGAGCGATCAACATTTACAAAGGCTACACTCCTTATGTCAGCTGGTCACCCTGCCTACTTGATTAAAAAACATCCAGAGCTCGATGCTCGGGCCGCCGTCATGTCATGCCTCGGTTGATAGACTAGTATGGGACTACAACCAGAACTTTGGACACATTAAGAAGAGTCCCCCACGACTTCATCGGTTTCAGCCTCGCAATAATTATTACCGATTAACGGCTATCGCGCGCCTCTTCGTCATGCGGGCAAGTTCTGCAATTAGGGTGTATACATCGTCGAAAAACTCGAAAAGGTTTGGCACCCGACATTCAACCCCGCGCGTCTCCCAGGGAGGTGTACACATAAGGAGAGCAGAAGGGATGAGAGGCTTCGTAACTACAAGAGGACAGACTGCCTTATTTTGCCATTTCCTGGGATGAACTATACCTCGAAAAGGATCGTGGTGTCGGACTGCCGGTGGGGGGGTGATCGGTCGTCTAGATAGCAACTGGGAATATGTAGAAACCGGCTATCGCACCAGACAAGTGGAAAGTCGGAAAAATCCCTATTTTATAACCAGAGAGCATGTGCCGAGCGGTCAAGTTCTAGTAAGCCACTACAACATGCCTAATTTCTGACTCCGATTTCCAATGCGACGAACCCCGCCCGCTATTACAATGCAGCGAATCGTAAACAGCGAGTAGATAATGTCCCGGGCCCCGTATGTACTTTCGTGTTCTCTGACCGACGACACAATAGGGAGTTCTACCGTGTACAAGCTCCCCACAGGTCGGACAAACGCCTAGCCTGGATAAATCAATTGGAGATTTCCGCCATGCGTATTATAGTTCCCAACAGAAAGGAGAGATGCAGGTTTTATTACTGAAATAACTATGCCCATAGCCGTAGGGGCATGCCCAACAGCGTAGATTTGCATGACGTAATCTAATCATAACGTGTAGCATGCGTCTAATCACGGTTGGGCCAGAAACCCCGCTTTGATATTTGCGAACATCGTCCGATCATTGTCCCCGGTTCACAACCTTAGAAATGTTAAACGGGTAAACTATTACACACTGGGAGGTCATCAGTTACGCGAAAATAGTTCAGCCAGTTGACGACATAATACATAAACGCAAGCGCGTGATCATCGCCCTCAAAGGTAGGTGCCCCTTTAGGTAGAAAGATACTGAAAGCTCACATTTAATTTCACTCATACGTTAACATCATTACCGGTAAGAGAGAGACAACCTCGTGGAATGGTCCTCGGGGGTAAATACCGGCATGATGTATGTATATGTGGGTTGTTGCTTGGGTCCTCCCCTAAAGCGCCTACTAAAATGTCGCGAGTGTTGCCTGCCCCAGGCTGCCACGGTTCAAAAAGCTGCCCAGTCACCAGCGTTCACCGTAGGAATGCTGTAAGCTCGGGATCTTAACGTCCCCCCTCTACCACTTTCAAAAGTACTCCACTCTAGGAACGTGGACCCCTCCGGGACCTAGCACACCTAGCACGCATCATTTTACTCTCGGCCTCAACGGCCCCCGCTGCTCCGGTTTCACACTAACGGGCCTCGTATTAGACCCGTGGACCCGAGCTTCACGTCAACGCCTCCTACTGAGATTGCACGCAGGTCCAGAGATCACGATTCGCTTGGTGTCGACACCCTATAGTCCTGGTCCAAAGGTCGACTACAAAGTTTTACAAGACATGCCGGCTGACAGGTTAGGTATCACTCGGGCCAGCTATATTGGTCCTAGGGCGATACCGGGGCCACCGGCTGCCGCCGGACGTGCAAAGTGTTAAGCGGTTACCTGCATCCCCGGTGCGGCACCTTCACAGGACCTGTGTTGTTAAGGTTCATAGTAAAGGGCGTAAGCCTGTCGATCCACCTCAGCCCGATGGAATTATGCTGACTAATTGCGTATGGGACAGTTTGGTACATCCTGTTGGCCTGTCTATGTGCCATAGTTGGTGTTGTTGTCAAAATGGAATAACTATCTAAGGTACAGCACTTACCGCAATACCATGCAGTAGACCTTACCAGCAGTATGTACGTAGACTACAGCATTATGAATCCTGCGTTTGAGAAGTCGGACTGCCTGGCTGTGAGGCATTGGCCGACATTCCTTGCATAGTCAATATCGGTGCAATTAGCGGTGGAGATCGATAAGTGCGCGAGGCGGTACTACGAATCGCCGTACACATGCTCTACGGTTGATATTCGTAAAGAACATTTCGACGGGGTTCTTCCCTCGAATTTCTACCAGGTGTAATCGTCCACATGTCGAACGCATTTTGCAGCGTTCACAGACAGGTGCGTCCGAGATCAACCCCGTCTATAGATGCCAACCACGTGGGTCTATATACAGTTTTAAAAAACTTGAGAACTACAAATGCTCTAAGTAGCACCGACAGTTAAGGCATTGTGACTAACATCGCACTGCCCGTGGACGGGCGTGCTTACGTCTATCATGTTTAGTAACAAATATAACCTCCTGTGATTTGGGGTGATTACATGGATCACCGCGACCTCCTGCTAACAAAATGACGAATCTGTTACTGAGAGCGTTTTTGCGGCGTAAAGTTTTCCTGCCCGATACGTGTTGTATTCGTTTTACACCAGGGCCCTACTCCAGATGAGGGGACCAGCCAGAAAGGTAACGGCCCGCCAATAAACTGGTTAGGGAGACTGATCCGTGCTATTTACGATGCCCTTTGTTTCCCACAGTACCATCACCCGGCGAATGAGCATCATTTTACGTAACTCCGTTTCATTGCTAAAACACCGCGCACGTTAAAGTATCCATTCTGCATTCACTAAGAACGTTTCCAGTTGTATAATTGCCATGTTGGATGATACAAATCTGTCAAAAACGGCTCATCACGGACGTACAAAAGTTCATAGCTCCTATGTGTCGTCAACACAGTGGGGTGTAGAGTGATACCTAGCGTCCCATAAACTTGAGTCCGTTCCTGCCACACATCCCTTAATCTTGTTAAATTCCGCGTCACTCCGTTGTAACTATTGGCAGGACCGCCCACAGCGGTTGAAGCACATTGCAGAAGAGTTGGTCATCCGCACCACATACTGTGGGTCTTCCTCCAGAAGCCAGGGTTATATCACGCTCATGTAACCTCGAGCCTGAAGGCTTCAATTTTGCAAACACCGCGCGATCTCGCCACCGCCGCCCAGCTGTCCGTGGGAAGTTCCGACTCGGCAGTCCACCCTCGTCCACCGGGCTGGACAACTAGTTAGTGGTAGGAGGATCGGCCCCTGTGTAACATATAAAACTGATATCTGACTAAACCTCTCAATCAGAACGAAGGTCAATGTCGCCCGGGTATTTCGTTTCTAGGATAAGTAGAGAGCAAGCTTCACGCCTACAATTTGAGGACCCATTTTTGCCTGCACACACCTTAACACGCATTTTAGCACACAGATAATAGTGAGCTGTGCCCGGCCGCATGGTGGATACATGGCTCTCTGATTACTGAAGATCACCCGTCCAATCCTGTCCCAAATGGCCCCAGCATCGACCATAGGGTCTGGCGGGCCGCGGATTTCAACGAACTGAGCCGTCTTGCCTAGCTACTTTGATCTTAGTGGATTAGCACGCGTCAGGAGTGTGTCCGATCACTGACTCTACTACAGAGCACTTTGAACCAAAAGAGGTACCGGGCCAATATGAGTTCAGATTCCACTTGATACAAGTCGGTTCTTATTACCCGTGGCTTTTACTTGGGTGTATGACGGCTGCTTAGTTACGCTGACCGTGATAAGGAACACCTAATGTCGCTCCAAGGGCAAGTTGAACGCCTCGCCTTCGCCTCAAGTTGGATTGCGCGCTTCTTAGTAGCGAATTGATCGCGTATTGTGTGAGCCTATAGACAACTTAATTGATGCGTCGAGCTAGCAAACTACACATGGAGGGGAGACCTAGCCAGGAGGGGTCGACGTGCGTTTTATCGTGGCCCACCCATATGATGCACGTTTGGATTCGTTCCCCACCTGGTATGTATTGAGGAATCAAGACACTTCATGGGGCCGGGAAGATGTATTGGAGACTTTCCAACGCAAATGCTGGTAACGAGTCGCCGAAACAGGCCCCTCCTCTCAAGTTTAACGTGACCATTGTTCTCTCTATGCCTCATACACGTCTGGTTTCCAATGAGAAGCAGAGTAGCGCTACACCCAAACAAGCATTAAGTCTGGCGACAGCAGCGCTATTGCCCCAAAAACTAGCTAACCTAGCATTAAGTCCCGTCGTCGGGACCCTTTTCTTCTTCGAATCGGAGAGGGTCCGTTTAATATAGTATCCCACTAGACACGCCGCTAGTAGATGGCACTTCAACTTCCCTACTATCGCCATATGATACCGACAGAAGTCCCACTTGAGTATATTTTACCCTCAGAGTTGGGGGTGGAAGTGCTGGAAACGTTAGACAACCAAAGAGTGCACTCGCTGTTCAAAACTGCAAAAGGACCCCAACGCCCACCTAGGTGTTTGTCCTACTAGCACTATTGATCCATTATCCCCTGCCGGCGTTTGTGGATTGAACGCACATTACGCAGCGAGCACAGGACTTTACAAGGTAAGTCTTTTTTGTACGTGGGCTTGTCATTAGCTATATCTTATGACCGGAGCGTGTAGGCGTCCACGGATATACACAGGTGGCTTATCAATATAACACCTCTCGACCTCTCTTGCTTCACACCGGGGCCACACGGAACTCCCCTTGGAGTTTCAGGTCTACTCTAGGGTGGCCCCACTTTCAGTAATATATCGCCTGGCTTGGGATTGACCCTCACGAGCGATTCTCTATATCGTCCCGTTGGCGTGTCCTCCCCCTTGTATACGGCCAGGTTGGGCATCGACCTGCCTAGCTCTCCCATCAGAATTCTCTCCATGGAAATTGGCAAGCAAGTATGGAAATACGATGAGTTCCTTAGCCTTAGTCAAGAGTAAAGTCCGCGGCGTACTACGCGTCATTCCTGCATTTCCGGCATGCTGATTCCCCCGATTATTGGCTCGGAAGCGTTGGATGTCGATCGCGCCGTCGTCTTACTACTAGTGCCTGAGTCCCTTCGTGAACATCCAAGCTGGACCGTGCCATCTTTTTACCCCCTGTTATTCAGTCTAAAATATGTATTTGCGAATTCCTCGGTGCTGTTTTGAGTCTCTCAAACACCCCGACGATAAGTTAATGATCCGCGTTCCAAAAAAATAGTACCGCGAGCAGCATCCACGGGCGCCCATCGAGAGTGCTTAGCCCGAGCCTCAGGCAACGAGCCCTTCTCACGAGCATATCTCTCAGCCTGAACGGCAATTCTGGGCGCCGACTCTCTCATACAGCATGGACGAGCGCTCATCCCGTAACTCGGAGCGTCACGTGCCCACGGCTGTTTCCTGTCTTGAGCTGCATTTAAAACATTTATGAGCACCACCTTCTTGTGTTGCTGAGGAACTTAACCGCCAGCCTCGGATCTGGACTGACGTGTGCGTTAGGGTTGCGATCTGACATTTACAGGTTTAGAGTTTGTGTTGCAACCTATCGGCAAGGGGCGTTGCTCGATTTGGCCCAACGTGAGAATGCATGATGGACTGAACCTAGAGTAATGATCCGGTCTAAGGGTGTGTCTTTCATTTTACTCTTGACTCTAAAATACTGCATATGCTAACAGATCGACCGCTAACGCATGCATTAAAGTGAGAATATTAGCGATTGTAAGCAAATGGGTGAACGGGTTATGGGAGTGCGTACACGAAACTAATCGGGCTCTCAGACGTAACTAAAATTCGCGTACTTCCTCTCTAATAGGGCTGAACGAGCTGTTCTGAAAGCCCCAGTTCCGACCGTTTGGTTTTTAGACTGCCGAGGGCCGCGACAGGTGGCACCAAGTGGCCCCCATGTCGACTGAGGCTTTGCTTGGCGGATCGCATTCTCCGGGTCCTCCACATTTCATACTAACGGCCAACACGGTTGTGTTAAGTTGTTTTCAACGTGCCACTGACGCGGAATGGGAGATAACCGATCATGATTCTCAGATTCCCATACAATGAAAAGACACGTAGTCTTTCCGCCGACATGAAGCAACACAGTAATCAGGTTCATCAAGACTGCTGGAATCAGGAACGAGTGAGCTGGTAGGACGTTTTACACGGATAGACCCAACCAGTGGGCGCGGGAACGACTACGTTTATTCCTGATAGTACGCGCTCCCTTTATTGGGGGGAGGGCCTTACGCAAATTAAATTGCACCGTGCTCGAGCCGAGTGGCGTAAGCTCTCTCTGCAATCCACAAGTCTGGCCGATGTCCATTCTGTTCTTCCGCTACACGTACGCCTCTAGAGCTAAGATTAGATTTTCCATGGGGCTTTGGGCATAGTGAGTGTTCTCGGAAGGTTCCTTCTAGACTCACTGCACGAGCAGGAGTGATCGATGCATGATGCACTCGTATTGAGAACCAAGAGCGGACTGCCTCGACGTAGGAACTTGTGGTGCCTAATTCTCTCCTGGAGACATAAGCTGGGTGTGGATACTGGCTATAGTCGAAAATTAGAGGTTACACCATCACAGCCACGTCAAACGCGGAGGGCGAATTGCCAGAATTTCCGTGTAGCATATGTACATGTCAGAATCCTGATCTAAGGAATAGTGCCACATCTTGGTCAGGCGGTCACTACCCAGGCCGAATAATGAACTGATGGATCATAGAGGAGCAGGTGCTTCCGCCAGAACGTCATTATTCGAGGCAGGCGCGGTCAATCTGATGCGGACAAGTGAAAGCGGAGGATGCTCTCAACTCCATTGCACTGACAAGTATGTAAGTAATATTGGCGTCTAACGCGTGAACCGGCACTCCGAAAACAATTCCCACCCATTGGTGTTCAATGGTTGATTTTACAAACAATCGTCGCTGTGAGGAGACTAATTCGGATATCCGGGCGGAGAAAGGAGTATTAGGGGTGTCACTCTCATTTTTCTCTAACCCTTAGTCCTAGTACGGGCCAACCCTTGCGCTTCTTCAAATCCAGTTACGTATACCCACCCCGTCCATGATGGTCAAATAAAGATGCGGTAGCATTACCATAAGGACCATTAGTAGCTGCAGTACGCAGGTGACCATTAGGGTCAAGAACACTGATTATTGGCGTGGTGCGGGTGGGTCGGGGTGCTGGAAGCATACGAACCTACACGTGGCGAGCATTGACAGTAAGATCGTAGTGACCCTCTTGGTCTCGAAGAGATTTGTGCAAGCGACGACCCATAGGAACAAATATTTAGTGAAAAAAGTCTCCATGTCAACAATCATGCGCATCCCACTAAGAAGGATGTGAGGCTTATAATTCCGTACGATTTCCACGTTACCAATTGCTTGGCCATGATAAGGTGAGCTTAGCTGCATTACACATATGGAGTCTAGTCTGCACGGTCTTGCTTAGACCTTTCAAAAGCTCCTCAGGTCGGAGCGTGCGTACGTTTCGAGGAAACTCATTTTCGTACTTAGCAATGCGCTGACCACGTGTTCGGGGTAACCAAGTTCTAAGGTAATTAACGTCCCATTCTTGGTGATGTTACGTAGGGGGGTCCCACGTCGAGAAAAAACAGCGCATTCGCCCGCCGTGCCGGAGAACTGGCCTAAGACCTGAATGCCGCTGAGGCCTGACAACAGGAAAAAGAATTGTTTAAATCTGGAGTCACATTGCTGTACTCTACGGATATAGCTAAAGTATTGCGAGACTAGCCGAGTCATAACAGTGAGGAGCGCTATGCCGCTTGGGGCATGTGTATGCACATCCGTGACGCCAGCCGAAGCCTCTGTAACACAATGCGGCGGCGGATAGAATACCATGCAACCCAGCCAGGCAAGTAGTTCACATTTCCAAATAGTTAAAGGGGACAGTTGCACACGAGCCAACGGCTTCCGTCGGTCAGTGGCTTTCGTAAGGAGCTGTTCTGTAACTTAACCTGGTTCTCGTCTCGGAGACTCGGAGTTGTGTCCGCCAACGCTATTCAGCTACAATTCGGCACTATCTGATTACAGAGCACAACCCGCCTGGAGGTGAGACTTACTATCTACTTACTACGTGTACTATACGATGCAGGCATCGGTTCGAGGGCTATAGTTCCGCGTGCACTGATGGATCGGCCGGGTTTAGCCTGTGTTCTGATTGCTTCGTTTTTGCACGTGACAGATCCTTCTCATGCATGCCCTTAGCTGATAGGCATCAATTTAGTAGGGTGCCCAGGACGCAGTCTTTCCGAATAATAGACTCTTGTTGGGGATGTCCTGGGTCTACGCTTGAATATGCCGCGCCCCACTCCCGCATGTGGAGGAGCTGGATCGTTAGCTATTAGTGGCCGGCCGAATACTGGTTGTGCCGACGATAAGGCAGACGGGGGTGGTGCAACTATTAACCGCAGGCCAAGGCATCCACGTGCTAAGACTTCGAGGCGAAGAGTGTAGGACTTCCTCGAAGGTTCACATTCATACGAGCACACGATCCCCCACTCGAAGGGTGCGGTGTAGCTTCCGCGTCATTCCTGTAACTGACAATGCAATGGGGGACGACCGAAGGCTAGCTTGACCTGGTCGGTGACAAACCCGGACGTATTAGAACCTGTCTACTAGAATTAGACCAGTTAGTACGCAGACAAAGGGCTCCTGGGGGTTTTTGGGGTCCCGCTGTTACAACAAGCGGGCTCCTGGAGTCCACCTTCAGCTTTATCCCTGGATATGGGGCAGTGAGCCCTTCGTGTTACCCCGGCTAAAGCCTCCGGACGGAGCACGTTACGATCTAATGCCTTCGCCTCCTGCGAGCACTAGCAAGGAGACTTTCAGAGGTCGAGAAGATCGGCGCAGCTGGGCCAGGGTTAATGGTTTTAGGAAGGGAGAAAAGAGATTCTATGGAGAAGCCTAGCGCTCGAAAGTTTATACTTGGTGGAGTTCCATATCGGTGTCATTGACTCTTTTTAGAACCATCCTAACTCAATTAATCCTCCAATCGCATTGTATTTTGCCTACCGCCATAGATGCATTGACCTACTCCAGTTTGGCCTGTAGTACACTTTTTGTCATACTGTATAAGCTTCGCCGTCGTAAGGCGGGCGACTCGGACGTCTTTTTGGCGCCTGATATGTCCCCACTACAATGCGTTAAAACCGCTCAGTGTTCTTCAGACGTGCCTTCGGCCAACTAAGCCTTTGAGGGCCTAACAGTTTGGGATGCCGGGGCCACCGAACGCCTTTCTCCCACTTACATCCTAACGTGCTGGAGTCCCTACTAGCTTATGACGCTCGGCAGGGCGGAAGTCATCCCATGGGACAAATACGATGATTGTGCCAGCGATCGCAGGCCGTTGGTCCTGTGCGTATTTCCGCGTTCAGGCCGTAACTTCGGTACGCTGAACAAACACTTTTGCTTAGCGACCGTTTGTCTGCGGTCCGTGTACGAGGCCGAGATACGTATGTTCTGGATTTGTCTCCGGTAACCCCCTGTTAATCTCTCCCATCGCCTCTGTGCAGCCCCAGACCCGTGCGAAGTACTGGCAGAGCGTCAGCTTTAAGTCAAGCTCTGGTTATTCCTTAAGGATATTTTAAGCAGCGGACTAGACGGAGCAGAGGATAATTTCGTGCACACTTGGCCCCCCTCGTAATGAGCGAGTCCGCTGGCCCGCTAACTTAAGCGTGTTAGACCACATGGGCCTGCTACTACCGAACCAAGCAGGAGTTCATGTCTTCCAAGGTGAGCACAGGCCTTCGGAGCTACAGTAAAGTACGAAGCATGCCAAGCACTCATCTATAGCAATCTGATACGCTCCACTGCCATCTCACAAGGCTTGAAATAGGCCGTGTAACACATCGGGATAGGTATTGTCACAGACACATTGACCCGGGCGTGGTTTCGTAGGATAACCTTCGCAAGCTTTATGTCCTGCCGGATCCGAAATGTCCAATTACGGAGTCTCAGCAGCTCCCGCCCCAGGTGTCTGTAGTGCGAGAATCGCCCATGTTTTTGTGAGAGGTAGCACCTCTGAGGTAGTCGTTACGTTCGGCGATACAGCAGGACAACGTTTCTAGAGTCTGAAAGGGCCTCGTGAACTTGAACGGTACTTGAACGGACCGGAATCGTTTCAGCGCAAATCTGTCAGGCTAATTTCACGAATAGCATCTCCCCCATAGCTCCTTGTGGAAGTTGGCACGAGGGTTGGCGTAATGAGATACACCCATTAAGCGGCGCTGCTAGCAGCTATATCTGTATGGCCCAGCCCGAACTTGCTGAGAGTTGGGTAAGCTTTATGACCGATGTAGTCCCCTCGGAAGGCTCATTCGCAATGGAGGAAATAGTCTCTTCGTTGCTGATTATTTCTGTCCGAGAACAATGCGGACACCTACGTCAGGAATCCACAATTCTGGCGAGCAAGGCGCCGGTGAGGTATTCTACTCTCTATCCGCCCTATACCTACGCTTCCGTCCGGTGTAGGGTATTCATAGCGATAACTGTGGCGGCGCTCCAGTGTCTCTATCGGGCCTGAACCTCATCGGGTCGAAAAGATCTAACGTACGAACACGCACCACCACGGCACAAGTGAGGACGAACGCTCGGGTGCATTTGTGCCGGAACAGCAGACGCCCTAATTACAGCCATTTCGTAGTCTGCATGACCTTAGGATATAGTTTAGTAGGAGACGTATCTATTCAGTACTGGTTATGGGTGGGTATCGTCTAATCGTAACCCTAAACGGATACATTGCTAAGAATATGTTTCCGATGAGGGTCCTCCATTATAAATGGCTTAGCTTGACCGACCTGTTGCCCGATCTGCTTAGAGTTGTCACATGCCTCAACTGCGAGTTCTAGCCCTCCGGGCCTTGAGATGAAATACGCGAGCGGGGATCGCCAGTCGCCCTACACTAGACAATCCCCTGCGCCAGAAGTGGAGCTGCAAGGCTCGTAAGACTTATTGCCAGGGAGGTATACATAAACTCGAAACATTGCGTATGATGCAGCCGTTCTGCGCCCTCGGGGGCGTAAGGACACTTCCCTGCTTCCCTCCGTATTTAGCTCACATAAGATCGCGCGACGGGGTATCAATCTTGGTTGGGGATGATGTATTGAATCCCGGCTTTTGTTGTCCAGCCACTTGAAAAGCCTGTAACCGTACTCGCTATATCAAACGCCCTCTACTTTTAGAATATCACATTTAAATAAAGGCAGCCATCGGGCTACACACGGTAAAAGCAGAAAAACGTGAATATCCAGTAGCGCGACCAGTGCGCGACGCGCCCTTGCCATTATGCTGGGGGTCCCTTCGCAGTCACCCGTCAGTCAGTGGTACGCCCAGATAATGTCTAATGCAATCGTGGGCGGTAAATAATGGGTCACCCACAAAGGATTAGCACGCTAACCACTCCGGCTTGTTTCTACGGCGCAGAGGACTGAGGAGCTTACCGGGAGACAGTGTGCTTCTGGTCGCTCCCCCCAGCCCAACGTATTGCTAGAGGAACGGTTGCCAGAGTCCACAGTGAAAGTGGTAACCAGAGATGTACCGTAATATATAGTGTCTCCTGTCGCCACTGCACAAGTCGACAAACGGCCAGGGCGTATAAACGGGCGTACAGAGATCTTAGGAGCACAACAGTAATAGCAGAGTGTTATTGAAAAGCTTTTCGTAAGCTCGGTTTCCTGCACAGCGTGTTGCACGAGTATACCGGCAAAACGTAGGCTAGCTCAACTGCCCTGTTTCCTACATCTCATCCGGCATCCACCCGCAAAATCTGGGCGTTGGTGCGCTCCGTGGCTTACTGTTCTGCCCTTAGAGAAACCGACTACTCATAGTACAAATATCTCAGGTATACAATAAAATTCCGTACGCATAGATCATTGTGTGTCTTTTGATGCCCCCGGGCAATGATGGGAGTCGGCTCATACGTCTTGGAAATTGTCAATTTCTATTAAGGGATTAATGCGGAGCAGAAAAATTACCCTGGGGCCGACTCCTCAATGTACCCTGCCCCGTCCGTCAGATATGAGACTTTTATTGGTAGCTGGGTACAAAAGTGCGTTACAGTCGCTGCGCCCCGATGATTTCTTGCTAAGGCCAGGCTATCAAGGCACAATCACTGGCAGGCGCGCGTTCGGGAAGGTCACCTGCTCTGTGAATACATGCGTCTCGATCAGTCATTTCTCTCCAGCCGGCATAGGATCTGTTGATTCACTCATGGGTTCAAAAATTCTAGATTTAGGACACAAGGTGCGGGACTAAAAGTATATTGACACGGTACACTTGGCGATATATCGATGATACACTATCTGGGCT
		</sequence>
    <sequence><taxon idref="Location_0_1_1|24.847356336073766"/>
			TATGAACGTCACAGGGGACTAAGATATAAATGATGCTTTTGGCCTGTGCCTTATTCGTGTAGTTTTGACTAACCTTTTTGCAATTCTCGTAGCTTTATCTGTTAATCTCTGGATGAGTTGATTTAGTGGACGACCGTTCTGACCTCGATTGTATCCCAATAGCGGGAGTGGTATGAGTGTAGCTCGATGGCAACCCTACGACCACCCGCCCATCACGTCATTTTCCGCAAATGGTGCATGCCCCTCTCTGCACTGTCTAAATCGGACGTTTTTACGCTCGGAATTCTGTTCGGGCTCAGCTGGATTGAGGAATACGCAGGGCTTAATACACAACAACACGGGTAGGTAAACTTTGGCCCTTGGGGAAAGTTTTAGTATCAGCGGCTCAGACACAACTCGGTCACTTGGTACGCTTATGTCGATGTGGACGTATCACGTTGCATCGGCTTTGATTTAGCTCTTGACCGTTAGTGCAACTTCGTATACGAAGCCCAGCCCTAGCCGAATAGAGCTCAAACAGAAACCTTGACTGCACATTGGTTAACCCAATCACCCGGCAGCGACCGCTCAAATGCACATATTTATCATGATAATTTCAGTTAGATCCGAAACCGACCTTTGTATTTAACTTGATGGGATACTTGATCTGATACCAATTGGCCTGGACATACCGGAATAGATGGCATCAAGCCTATGGGCAGTTCCGTTCCGCTAGGCTCATGACTTAGATTAACCTTATTGTTAGATGATCCGTATTCAACCTCTGGTCTGCATGTGACCAGATATAGTCAGTTGCCTCTGATTTAATCTCGTATGAGATGGATTCAAGGCACTGTGGTTCTTGATTCTCGTTGTTGTAAAAGGGCCTCCGATCATACGCGTGGGCGTACACTCAATATGGAACTACCTCATTGACTCCTTTTTCGCCTGGTACTAATTCGTAATAGTACTTTTCATATAGTCGAGGGGTGCGCTTACAGATATCCACAATGGACCGAATCTGTCTTCCGGGTGTAATAATGGCTTCCGCCTAAAACCGGTCTACCGCAGGCCCTGCTCATCTAATTGGAAAATTGACGACGCGGGAGCCCATTCTGTGGTAGTATGGGTAGCCACTCATGGCACCTCGAATGAGAGGGGAAAACGCCGCCACGCGCGATGGAACTTAGAGCGACTGAGGCGATAGTAAGATGGTGCACTCTTTCGTCAGGGGTTCGAGTAAGCGCCGAGAGTTAGATGGTCGGGCTGGATATACGCCGCACATACTGCCGAATCGAATGCGTGTGGAAGACATTTTTTGAAGAAATGCTCTGGCCGGTTCCCTGGAAGTTGATTTTGCATTCAATGTAACAGCTGTGGTAGGAGGGGCACCTGGAGATCTCAGGGACGGGACTCTCTAAAAGTGGAAAGCAATGGTACGCAGTAGCAGTGTTCCGTTACTTGGGTAAGAATCATACTGTTGACGAGTAATATAATATTGTGCACGCCAGGAAAGTCCGTCAATTGGGACAAGTCTTGCACCGGGCGGGGCCGTACTGGCCAGTGTGGCCTACTACCTTATTGATCTGCCACTAGTTGTCGGTGCTTTCGTTGCCGACCGAGTCACCGTAATAGGAGTAACTCCTACACAGGGAATATCATTTTATACAAAGCATGCTAGACAAGAAGATTGGAGTTAGACATTTACCCTCATGTGTCAGAGCGATCAACATTTACAAAGGCTACACTCCTTATGTCATCTGGTCACCCTGCCTACTTGATTAAAAAACTTCCAGAGCTTGATGCTCGGGCCGCCGTTATGTCATGCCTCGGTTGATAGACTAGTATGGGACTACAACCAGAACTCTGGACACATTAAGAAGAGTCCCCCACGACTTCATCGGTTTCAGCCTCGCAATAATTATTACCGATTAACGGCTATCGCGCGCCTCTTCGTCATGCGGGCAAGTTCTGCAATTAGGGTGTATACATCGTCGAAAAACTCGAAAGGGTTTGGCACCCGACATTCAACCCCGCGCGTCTCCCAGGGAGGTGTACACATGAGGAGAGCAGAAGGGATGAGAGGCTTCGTAACTACAAGAGGACAGACTGCCTTATTTTGCCATTTCCTGGGATGAACTATACCTCGAAAAGGATCGTGGTGTCGGACTGCCGGTGGGGGGGTGATCGGTCGTCTAGATAGCAATTGGGAATATGTAGAAACCGGCTATCGTACCAGACAAGCGGAAAGTCGGAAAAATCCCTATTTTATAACCAGAGAGCATTTGCCGAGCGGTCAAGTTCTAGTTAGCCACTACAACATGCCTAATTTCTGACTCCGATTTCCAATGCGACGAACCCCGCCCGCTATTACAATGCAGCGAATCGTAAACTGCGAGTAGATAATGTCCCGGGCCCCGTATGTACTTTCGTGTTCTCTGACCGACGACACAATAGGGAGTTCTACCGTGTACAAGCTCCCCGCAGGTCGGGCAAACGCCTAGCCTGGATAAATCAATTGGAGATTTCCGCCATTCGTATTATAGTTCCCAACAGAAAGGAGAGATGCAGGTTTTATTACTGAAATAACTATGCCCATAGCCGTAGGGGTATGCCCAACAGCGTAAATTTGCATGACGTAATCTAATCATAACGTGTAGCATGCGTTTAATCACGGTTGGGCCAGAAACCCCGCTTTGATATTTGCGAACATCGTCCGATCATTGTCCCCGGTTCACAACCTTAGAAATGTTAAACGGGTAAACTATTACACACTGGGAGGTCATCAGTTACGCGAAAATAGTTCAGCCAGTTGACGACATAATACATAAACGCAAGCGCGTGATCATCGCCCTCAAAGGTAGATGCCCCTTTAGGTAGAAAGATACTGAAAGCTCACATTTAATTTCACTCATACGTTAACATCATTACCGGTAAGAGAGAGACAACCTCGTGGAATGGTCCTCGGGGGTAAATACCGGCATGATGTATGTATATGTGGATTGTTGCTTGGGTCCTCCCCTAAAGCACCTACTAAAATGTCGCGAGTGTTGCCTGCCCCAGGCTGCCACGCTTCAAAAAGCTGCCCAGTCACCAGCGTTCGCCGTAGGAATGCTGTAAGCTCGGGATCTTAACGTCCCCCCTCTACCACTTTCAAAAGTACTCCACTCTAGGAACGTGGACCCCTCCGGGACCTAGCACACCTAGCACGCATCATTTTACTCTCGGCCTCAACGGCCCCCGCTGCTCCGGGTTCACACTAACGGGCCTCGTATTAGACCCGTGGACCCGAGCTTCACGTCAACGCCTCCTACTGAGATTGCACGCAAGTCCAGAGATCACGATTCGCTTGGTGTCGACACCCTATAGTCCTGGTCCAAAGGTCGAGTACAAAGTTTTACAAGACATGCCGGCTGACAGGTTAGGTATCACTCGGGCCAGCTATATTGGTCCTAGGGCGATACCGGGGCCACCGGCTGCCGCCGGACGTGCGAAGTGTTAAGCGGTTACCTGCATCCCCGGTGCGGCACCTTCACAGAACCTGTGTTGTTAAGGTTCATAGTAAAGGGCGTAAGCCTGTCGATCCGCCTCAGCCCGATGGAATTATGCCGACTAATTGCGTATGGGACAGTTTGGTACATCCTGTTGGCCTGTCTATGTGCCATAGTTGGTGTTGTTGTCAAAATGGAATAACTATCTAAGGTACAGCACTTACCGCAATACCATGCAGTAGACCTTACCAGCAGTATGTACGTAGACTGCAGCATTATGAATCCTGCGTTTGAGAAGTCGGATTACCTGGCTGTGAGGCATTGGCCGACATTCCTTGCATAGTCAATATCGGTGCAATTAGCGGTGGAGATAGATAAGTGCGCGAGGCGGTACTACGAATCGCCGCACACATGCTCTACGGTTGATATTCGTATAGAACAATTCGACGGGGTTCTTCCCTCGAATTTCTACCAGGTGTAATCGTCCACATGTCGAACGCATTTTGCAGCGTTCACAGACAGGTGCGTCCGAGATCAACCCCGTCTATAGATGCCAACCACGTGGGTCTATATACAGTTTTAAAAAACTTGAGAACTACAAATGCTCTAAGTAGCACCGACGGTTAAGGCATTGTGACTAACATCGCACTGCCCGTGGACGGGCGTGCTTACGTCTATCATGTTTAGTAACAAATATAACCTCCTGTGATTTGGGGTGATTACATGGATCACCGTGACCTCCTGCTAACAAAATGACGAATCTGTTACTGAGAGCGTTTTTGCGGCGTAAAGTTTTCCTGCCCGATACGTGTTGTATTCGTTTTACACCAGGGCCCTACTTCACATGAGGGGACCAGCCAGAAAGGTAACGGCCCGCCAATAAACTGGTTAGGGGGACTGATCCGTGCTATTTACGATGCCCTTTGTTTCCCACAGTACCATCACCCGGCGAATGAGCATCATTTTACGTAACTCCGTTTCATTGCTAAAACACCGCGCACGCTAAAGTATCCATTCTGCATTCACTAAGAACGTTTCCAGTTGTATAATTGCCATGTTGGATGATACAAATCTGTCAAAAACGGCTCGCCACGGACGTACAAAAGCTCATAGCTCCTATGTGTCGTCAACACAGTGGGGTGTAGAGTGATACCTAGCGTCCCATAAACTTGAGTCCGTTCCTGCCACACATCCCTTAATCTTGTTAAATTCCGCGTCACTCCGTTGTAACTATTGACAGGACCGCCCACAGCGGTTGAAGCACATTGCAGAAGAGTTGGTCATCCGCACCACATACTGTGGGTCTTCCTCCAGAAGCCAGGGTTATATCACGCTCATGTAACCTCGAGTCTGAAGGCTTCAATTCTGCAAACACCGCGCGATCTCGCCACCGCCGCCCAGCTGTCCGTGGGAAGTTCCGACTCTGCAGTTCACCCTCGTCCACCGGGCTGGACAACTAGTTAGTGGTAGGAGGATCGGCCCCTGTGTAACATATAAAACTGATATCTGACTAAACCTCTCAATCAGAACGTAGGCCAATGTCGCTCGGGTATTTCGTTTCTAGGATAAGTAGAGAGCAAGCTTCACGCCTACAATTTGAGGACCCATTTCTGCCTGCACACACCTTAACACGCATTTTAGCAGACAAATAATAGTGAGCTGTGCCCGGCCGCATGGTGGATACATGGCTCTCTGATTACTGAAGATCACACGTCCAATCCTGTCCCAAATGGCCCCAGCATCGACCATAGGGTCTGGCGGGCCGCGGATTTTAACTAACTGCGCCGTCTTGCCTAGCTACTTTGATCTTAGTGGATTAGCACGCGTCAGGAGTGTGTCCGATCACTGACTCTACTACAGAGCACTTTGAACCAAAAGAGGTACCGGGCCAATATGAGTTCAGATTCTACTTGATACAACTCGGTTCTTATTACCCGTGGCTTTTACTTGGGTGTATGACGGCTGCTTAGTTACGCTGACCGTGATAAGGAACACCTAATGTCGCTCCAAGGGCAAGTTGAACGCCTCGCCTTCGCCTCAAGTTGGATTGCGCGCTTCTTAGTAGCGAATTGATCGCGTATTGTGTGAGCCTATAGACAACTTAATTGATGCGTCGAGCTAGCAAACTACACATGGAGGGGAGACTTAGCCAGGAGGGGTCGACGTGCGTTTTATCGTGGCTCACCCATATGGTGCACGTTTGGATTCGTTCCCCACCTGGTATGTATTGAGGAATCAAGACACTTCATGGGGCCGGGAAGATGTATTGGAGATTTTCCAACGCAAATGCTGGTAACGAGTAGCCGAAACAGGCCCCTCCTCTCAAGTTTAACGTGACCATTGTTCTCTCTATGCCTCATACACGTCTGGTTTCCAATGAGAAGCAGAGTAGCGCTACACCCAAACAAGCATTAAGTCTGGCGACAGCAGCGCTATTGCCCCAAAAACTAGCTGACCTAGCATTAAGTCCCGTCGTCGGGACCCTTTGCTTATTCGAATCGGAGAGGGTCCGTTTAATATAGTATCCCACTAGACACGCCGCTAGTAGATGGCACTTCAACTTCACTACTATCGCCATGTGATACCGACAGAAGTCCCACTTAAGTATATTTTACCCTCAGAGTTGGGGGTGGAAGTGCTGGAAACGTTAGACAACCAAAGAGTGCACTCGCTGTTCAAAACTGCAAAAGGACCCCAACGCCCACCTAGGTGTTTGTCCTACTAGCACTATTGATCCATTATCCCCTGCCGACGTTTGTGGATTGAACGCACATTACGCAGCGAGCACAGGACTTTACAAGGTAAGTCTTTTTTGTACGTGGGCTTGTCATTAGCTATATCTTATGACCGGAGCGTGTAGGCGTCCACGGATATACACAGGTGGTTTATCAATATAACACCTCTCGACCTCTCTTGCTTCACACCGGGGTCACACGGAACTCCCCTTGGAGTTTCTGGTCTACTCTAGGGTGGCCCCACTTTCAGTAATATATCGCCTGGCTTGGGATTGACCCTCACGAGCGATTCTCTATATCGTCCCGTTGGCGTGTCCTCCCCCTTGTATACGGCCAGGTTGGGCATCGACCTGCCTAGCTCTCCCATCAGAATTCTCTCCATGGAAATTGGCAAGCAAGTATGGAAATACGAAGAGTTCCTTAGCCTTAGTCAAGAGTAAAGTCCGCGGCGTACTACGCGTCATTCCTGCATTTCCGGCATGCTGATTCCCCCGATTATTGGCTCGGAAGCGTTGGATGTCGATCGCGCCGTCGTCTTACTACTAGTGCCTGAGTCCCTTCGTGAACATCCAAGCTGGACCGTGCCATCTTTTTACCCCCTGTTATTCAGTCTAAAATATGTATTTGCGAATTACTCGGTGCTGTTTTGAGTCTCTCAAACACCCCGACGATAAGTTAATGATCCGCGTTCCAAAATAATAGTACCGCGAGCAGCATCCACGGGCGCCCATCGAGAGTGCTCAGCCCGAGCCTCAGGCAACGAGCCTTTCTCGCGAGCATATCTCTCAGCCTGAACGGCAATTCTGGGCGCCGACTCTCTCATACAGCATGGACGAGCGCTCATCCCGTAACTCGGAGCGTCACGTGCCCACGGCTGTTTCCTGTCTTGAGCTGCATTTAGAACATTTATGAGCACCACCTTCTTGTGTTGCTGAGGAACTTAACCGCCAGCCTCGGATCTGGACTGACGTGTGCGTTAGGGTTGCGAACTGACATTTACAGGTTTATAGTTTGTGTTGCAACCTATCGGCAAGGGGCGTTGCTCGTTTTGGCCCAACGTGAGAATGCATGATGGACTGAACCTAGAGTAAGGATCCGGTCTAAGGGTGTGTCTTTCATTTTACTCTTGACTCTAAAATACTGCATATGCCAACAGATCGACCGCTAACGCATGCATTAAAGTGAGAATATTAGCGATTGTAAGCAAATGGGTGAACGGGTTATGGGAATGCGTACACGAAACTAATCGGGCTCTCAGACATAACTAAAATTCGCGTACTTCCTCTCTAATAGGGCTGAACGAGCTGTTCTGAAAGCCCCAGTTCCGACCGTTTGGTTTTTAGACTGCCGAGGGCCGCGACAGGTGGCACCAAGTAGCCCCCACGTCGACTGAGGCTTTGCTTGGCGGATCGCATTCTCCGGGTCCTCCACATTTCATACTAACGGCCAACACGGTTGTGTTAAGTTGTTTTCAACGTGCCACTAACGCGGAATGGGAGATAACCGATCATGATTCTCAGATTCCCATACAATGAAAAGACACGTAGTCTTTCCGCCGACATGAAGCAACACAGTAATCAGGTTCATCAAGACTGCTGGAATCAGGAACGAGTGAGCTGGTAGAACGTTTTACACGGATACACCCAACCAGTGGGCGCGGGAACGACTACGTTTATTCCTGATAGTACGCGCTCCCTTTATTGGGGGGAGGGCCTTACGCAGATTAAATTGCACCGTGCTCGAGCCGAGTGGCGTAAGCTCTCTCTGCAATCCACAAGTCTGGCCGATGTCCATTCTGTTCTTCCGCTACACGTACGCCTCTAGAGCTAAGATTAGATTTTCCATGGGGCTTTGGGCATAGTGAGTGTTCTCGGGAGGTTCCTTCTAGACTCACTGCAGGAGCAGGAGTGATCGAAGCATGATGCACTCGTATTGAGAACCAAGAGCGGACTGCCTCGACGTAGGAACTTGTGGTGCCTAATTCTCTCCTGGAGACATAAGCTGGGTGTGGATACTGGCTATAGTCGAAAATTAAAGGTTACACCATCACAGCCACGTCAAACGCGGAGGGCGAATTGCCAGAATTTCCGTGTAGCATATGTACATGTCAGAATCCTGATCTAAGGAATAGTGCCACATCTTGGTCAGGCGGTCACTACCCAGGCCGAATAATGAACTGATGGATCATAGAGGAGCAGGTGCTTCCGCCAGAACGTCATTATTCGAGGCAGGCGCGGTCAATCTCATGCGGACAAGTGAAAGCGGAGGATGCTCTCAACTCCATTGCACTGACAAGTATGTACGTAATATTGGCGTCTAACGCGTGAACCGGCACTCCGAAAACAATTCCCACCCATTGATGTTCAATGGTTGATTTTACAAACAATCATCGCTGTGAGGAGACTAATTCGGATATCCGGGCAGAGAAAGGAGTATTAGGGGTCTCACTCTCATTTTTCTCTAACCCTTAGTCCTAGTACGGGCCAACCCTTGCGCTTTTTCAAATCCAGTTACATATACCCACCCCGTCCATGATGGTCAAATAAAGATGCGGTAGCATTACTATAAGGACCATTAGTAGCTGCAGTACGCAGGTGACCATTAGGGTCAACAACACTGATTATTGGCGTGGTGCGGTTGGGTCGGGGTGCTCGAAGCATACGAACCTACACGTGGCGAGCATTGACAGTAAGATCATAGTGACCCTCTTGGTCTCGAAGAGATTTGTGCAAGCGACAACCCATAGGAACAAATATTTAGTGAAAAAAGTCTCCATGGCAACAATCACGCGCATCCCACTAAGAAGGATGTGAGGCTTATAACTCCGTACGATTTCCACGTTACCAATTGCTTGGCCATGATAAGGTGAGCTTAGCTGCATTACACATATGGAGTCTAGTCTGCACAGTCTTGCTTAGACCTTTCAAAAGCTCCTCAGGTCGGAGCGTGCGTACGTTTCGAGGAAACTCATTTTCGTACTTAGCAATGCGCTGACCACGTGTTCAGGGTAACCAAGTTCTAAGGTAATTAACGTCCCATTCTTGGTGATGATACGTAGGGGGGTCCCACGTCGAGAAAAAACAGCGCATTCGCCCGCCGTGCCGGAGAACTGGCCTAAGACCTAAATGCCGCTGAGGCCTGACAACAGGAAAAAGAATTGTTTACATCTGGAGTCACATTGCTGTACTCTACGGATATGGCTAAAGAATTGCGAGACTAGCCGAGTCATAAGAGTGAGGAGCGCTATGCCGCTTGGGGCATGTGTATGCACATCCGTGACCCCAGCCGAAGCCTCTGTAACACAATGCGGCGGCGGATAGAATACCATGCAACCCAGCCAGGCAAGTAGTTCACATTTCCAAATAGTTAAAGGGGACAGTTGCACATGAGCCAACGGCTTCCGTCGGTCAGTGGCTTTCGTAAGGAGCTGTTCTGTAACTTAACCTGGTTCTCGTCTCGGAGACTCGGAGTTGTGTCCGCCAACGCTATTCAGCTACAATTCGGCACTATCTAATTACAGAGCACAACCCGCCTGGAGGTGAGACTTACTATCTACTTACTACGTGTACTATACGATGCAGGCATCGGCTCGAGGGCTATAGTTCCGCGTGCACTGTTGGATCGGCCGGGTTCAGACTGTGTTCTGATCGCTTCGTTTTTGCACGTGACAGATCCTTCTCATGCATGCCCTTAGCTGATAGGCATCAGTTTAGTAGGGTGCCCAGGACGCAGTCTTTCCGAATAATAGACTCTTGTTGGGGATGTCCGGGGTCTACGCTTGAATATGCCGCGCCCCACTCCCGCATGTGGAGGAGCTGGATCGTTAGCTATTAGTGGCCGGCCGAATACTGGTTGTGCTGACGATAAGGCAGACGGGGGTCGTGCAACTATTAACCGCAGGCCAAGGCATCCACGTGCTAAGACTTCGAGGCGAAGAGTGTAGGTCTTCCTCGAAGGTTCACATTCATACGAGGACACGATCCCCCACTCGAAGGGTGCGGTGTAGCTTCCGCGTCATTCCTGTAACTGACAATGCAATGGGGGACGACCGAAGGCTAGCTTGACCTGGTCGGTGACAAACCCGGACGTATTAGAACCTGTCTACTAGAATTAGACCAGTTAGTACGCTGACAAAGGGCTCCTGGGGGTTTTTGGGGTCCCGCTGTTACAACAAGCGGGCTCCTGGAGTCCACCTTCAGCTTTATCCCTGGGTATGGGGCAGTGAGCCCTTCGTGTTACCCCGGCTAAAGCCTCCGGACTGAGCACGTTACGATCTAATGCCTTCGCCTCCTGCGAGCACTAGCAAGGAGACTTCCAGAGGTCGAGAAGATCGGCGCAGCTGGGCCAGGGTTAATGGTTTTAGGAAGGGAGAAAAGAGATTCTATGGAGAAGCCTAGCGCTCGAAAGTTTATACTTGGTGGAGTTCCATATCGGTGTCATTGACTCTTTTTAGAACCATCCTAACTCAATTAATCCTCCAATCGCATTGTATTTTGCCTACCGCCATAGATGCATTGACCTACTCCAGTTTGGCCTGTAGTACACTTTTTGTCATACTGTAAAAGCTTCGCCGTCGTAAGGCGGGCGACTCGGACGTCTTTTTGGCGCCTGATATGTCCCCACGACAATGCGTTAAAACCGCTCAGTGTTCTTCAGACGTGCCTCCGGCCAACTAAGCCTTTGAGGGCCTAACAGTTTGGGATGCCGGGGCCACCGATCGCCTTTCTCCCACTTACATCCTAACGTGCTGGAGTCCCTACTAGCTTATGACGCTCGGCAGGGCGGAAGTCATCCCATGGGACAAAAACGATGATTGTGCCAGCGATCGCAGGCCGTTGGTCCTGTGCGTATTTCCGCGTTCAGGCCGTAACTTCGGTACGCTGAACAAACACTTTTGCTTAGCGACAGTTTGTCTGCGGTCCGTGTACGAGGCCGAGATACGTATGTTCTGGATTTGTCTCCGGTAACCCCCTGTTAATCTCTCCCATCGCCTCTGTGCAGCCCCAGACCCGTGCGAAGTACTGGCAGAGCGTCAGCTTTACGTCAAGCTCTGGTTATTCCTTAAGGATATTTCAAGCAGCGGACTAGACGGAGCAGAGGATAATTTCGTGCACACTTGGCCCCCCTCGTGATGAGCGAGTCCGCTGGCCCGCTAACTTAAGCGTGTTAGACCACATGGGCCTGCTACTACCGAACCAAGCAGGAGTTCATGTCTTCCAAGGTGAGCACAGACCTTCGGAGCTACAGTAAAGTACGAAGCATGCCAAGCACTCATCTATAGCAATCTGATACGCTCCACTGCCATCTCACAAGGCTTGAAAGAGGCCGTGTAACACATCGGGATAGGTATTGTCACAGACACATTGACCCCGGCGTGGTTTCGTACGATAACCTTCGCAAGCTTTATGTCCTGCCGGATCCGAAATGTCCAATTACGGAGTCTCAGCAGCTCCCGCCCCAGGTGTCTGTAGTGCGAGAATCGCCCATGTTTTTGTGAGAGGTAGCACCTCTGAGGTAGTCGTTACGTTCGGCGATACACCAGGACAACGTTTCTAGAGTCTGAAAGGCCCTCGTGAACTTGAACGGTACTTGAACGGACCGGAATCGTTTCAGCGCAAATCTGTCAGGCCAATTTCACGAATAGCATCTCCCCCATAGCTCCTTGTGGAAGTTGGCACGAGGGTTGGCGTAGTGAGATACACCCATTAAGCGGCGCTGCTAGCAGCTAGATCTGTATGGCCCAGCCCGAACTTGCTGAGAGTTGGGTAAGCTTTATGACCGATGTAGTCCCCTCGGAAGGCTCATTCGCAATGGAGGAAATAGTCTCTTCGTTGCTGATTATTTCTGTCCGAGAACAATGCGGACACCTACGTCAGGAATCCACAATTCTGGCGAGCAAGGCGCCGGTGAGGTATTCTACTCTCTATCCGCCCTATACCTACGCTTCCGTCCGGTGTAGGGTATTCATAGCGATAACTGTGGCGGCGCTCCAGTGTCTCTATCGGGCCCGAACCTCATCGGGTCGAAAAGATCCAACGTACGAACACGCACCACCACGGCACAAGTGAGGACGAACGCTCGGGCGCATTTGTGCCGGAACAGCAGACGCCCTAATTACAGCCATTTCGTAGTCTGCATGACCTTACGATATAGTTTAGTAGGAGACGTATCTATTCTGTACTGGTTATGGGTGGGTATCGTCTAATCGTAACCCTAAACGGATACATTGCTAAGAATATGTTTCCGATGAGGGTCCTCCATTATAAATGGCTTAGCTTGACCGACCTGCTGCCCGATCTGCTTAGAGTTGTCACATGCCTCAACTGCGAGTTCTAGCCCTCCGGGACTTGAGATGAAATACGCGAGCGGGGATCGCCAGTCGCCCTACACTAGACAATCCCTTGCGCCAGAAGTGGAGCTGCAAGGCTCGTAAGACTTATTGCCAGGGAGGTATACATAAACTCGAAACATTGCGTATGATGCAGCCGTTCTGCGTCCTCGGGGGCGTAAGGACACTTCCCTGCTTCCCTCCGTATTTAGCTCACATAAGATCGCGCGACGGGGAATCAATCTTGGTTGGGGATGATGTATTGAATCCCGGCTTTTGTTGTCCAGCCACTTGAGAAGCCTGTAACCGTACTCGCTATATCAAACGCCCTCTACTTGTAAAATATCACATTTAAATAAAGGCAGCCATCGGGCTACACACGGTAAAAGCAAAAAAACGTGAATATCCAGTAGCGCGACCAGTGCGCGACGCGCCCTTGCCATAATGCTGGGGGTCCCTTCGCAGTCACCCGTCAGTCAGTGGTACGCCCAGATAATGTCTAATGCAATCGTGGGCGGTAAATAATGGGTCACCCACAAAGGATTAGCACGCTAACCACTCCGGCTTGTTTCTACGGCGCAGAGGACTGAGGACCTTACCGGGAGACAGTGTGCTTCTGGTCGCTCCCCCCAGCCCAACGTATTGCTAGAGGAACGGTTGCCAGAGTCCACAGTGAAAGTGGTAACCACAGATGTACCGTAGTATATAGTATCTCCTGTCGCCACTGCACAAGTCGACAAACGGCCAGGGCGTATAAACGGGCGTACAGAGATCTTAGGAGCACAACAGTAATAGCAGAGTGTTATTGAAAAGCTTTTCGTAAGCTCGGTTTCCTGCACAGCGTGTTGTACGAGTATACCGGCGAAACGTAGGCTAGCTCAACTGCCCTGTTTCCTACATCTCATCCGGCATCCACCCGCAAAATCTGGGCGTTGGTGCGCTCCGTGGCTTACTGTTCTGCCCTTAGAGAAACCGACTACTCATAGTACAAATATCTCAGGTATACAATAAAATTCCGTACGCATAGATCATTTTGTGTCTTTTGATGCCCCCGGGCAATGATGGGAGTCGGCTCACACGTCTTGGAAATTGTCAATTTCTATTAAGGGACTAATGCGGAGCAGAAAAATTACCCTGGGGCCGACTCCTCAATGTACCCTGCCCCGTCCGTCAGATATGAGACTTTTATTGGTAGCTGGGTACAAAAGTGCGTTACAGTCGCTGCACCCCGATGATTTCTTGCTAAGGCCAGGCTATCAAGGCACATTCACTGGCAGGCGCGCGTTCGGGAAGGTCACCTGCTCTGTGAATACATGCGTCTCGATCAGTCCTTTCTTTCCAGCCGGCATAGGATCTGTTGATTCATTCATGGGTTCAAAAATTCTAGATTTAGGACACAGGGTGCGGGACTAAAAGTATATTGACACGGTACACTTGGCGATATATCGATGATACACTATCTGGGCT
		</sequence>
    <sequence><taxon idref="Location_4_1_0|22.369302273327975"/>
			GATGAACGTCACAGGGGACTAAGATATAAATGATGCTTTTGGCCTGTGCCTTATTCGTGTAGTTTTGACTAACCTTTTTGCAATTCTCGTAGCTTTATCTGTTAATCTCTGGATGAGTTGATTTAGTGGATGACCGTTCTGACCTTGATTGTATCCCAATAGCGGGAGTGGTATGAGTGTAGCTCGATGGTAACCCTACGACCACCCGCCCATCACGTCATTTTCCGCAAATAGTGCATGCCCCTCTCTGCACTGTCTAAATCGGACGTTATTACGCTCGGAATTCTGTTCGGGCTCAGTTGGATTGAGGAGTACGCAGGGCTTAATACACAACAACACGGGTAGGTAAACTTTGGCCCTTGGGGAAAGTTTTAGGATCAGCGGCTCAGACACAACTCGGTCACTTGGTACGCTTATGTCGATGTGGACGTATCACGTTGCATCGGCTTTGATTTAGCTCTTGACCGTTAGTGCAACTTCGTATACGAAGCCCAGCCCTAGCCGAATAGAGCTCAAACAGAAACCTTGACTGCACATTGGTTAACCCAATCACCCGGCAGCGACCGCTCAAATGCACATATTTATCATGATAATTTCAGTTAGATCGGAAACCGACCTTTGTGTTTAACTTGATGGGGTACTTGATCTGATACCAATTGGCCTGAACATACCGGAATAGATGGCATCAAGCCTATGGGCAGTTCCGTTCCGCTAGGCTCATGACTTAGATTAACTTTATTGTTAGATGATCCGTATTCAACCTCTGGTCTGCATGTGACCAGATATAGTCAGTTGCCTCTGATTTAATCTCGTATGAGATGGATTCAAGGCACTGTGGTTCTTGATTCTAGTTGTTGTAAAAGGGCCTCCGATCATACGCGTGGGCGTACACTCAATATGCAACTACCTCATTGACTCCTTTTTCGCCTGGTGCTACTTCGTAATAGTACTTTTCATATAGTCGAGGGGTGCGCTTACAGATATCCACAATGGACCGAATCTGTCTTCCGGGTGTAATAATAGCTTCCGCCTAAAACAGGTCTACCGCAGGCCCTGCTCATCTAATTGGAAAATTGACGACGCGGGAGCCCATTCTGTGGTAGTATGGGTAGCCACTCATGGCACCTCGAATGAGAGGGGAAAACTCCGCCACGCGCGATGGAACTTAGAGCGACTGAGGCGATAGTAAGATGGTGCAGTCTTTCGTCAGGGGTTCGAGTAAGCGCCGAGAGTTAGATGGTCGGGCTGGATATACACCGCACATACTGCCGAATCGAATGCGTGTGGAAGACATTTTTTGAAGAAATGCTCTGGCCGGTTCCCTGGAAGTTGATTTTGTATTCAATGTAACAGCTGTGGTAGGAGGGGCACCTGGAGATCTCAGGGACGGGACCCTCTAAAAGTGGAAAGCAATGGTACACAGTAGCAGTGCTCCGTTACTTGGGTAAGAGTCATACTGTTGGCGAGTAATATAATATTGTGCACGCCAGGAAAGTCCGTCAATTGGGACAAGTCTTGCACCGGGCGGGGCCGTACCGGGCAGTGTGGCCTACTACCTTATTGATCTGCCACTAGTTGTCGGTGCTTCCGTTGCCGACCGAGTCACCGTAATAGGAGTAACTCCTACACAGGGAAGATCAGTTTATACAAAGCATGCTAGACAAGAAGATTGGAGTTAGACATTTACCCTCATGTGTCAGAGCGATCAACATTTACAAAGGCTACACTCCTTATGTCAGCTGGTCACCCTGCCTACTTGATTAAAAAATTTCCAGAGCTTGATGCTCGGGCAGCCGTTATGTCATGCCTCGGTTGATAGACTAGTATGGGACTACAACCAGAACTTTGGACACATTAAGAAGAGTCCCCCACGATTTCATCGGTTTCAGCCTCGCAATACTTATTACCGATTAACGGCTATCGCGCGCCTCTTCGTCATGCGGGCAAGTTCTGCAATTAGGGTGTATACATCGTCGAAAAACTCGAAAAGGTTTGGCACCCGACATTCAACCCCGCTCGTCTCCCAGGGAGGTGTACACATGAGGAGAGCAGAAGGGATGAGAGGCTTCGTAACTACAAGAGGACAGACTGCCTTATTTTGTCATTTCCTGGGATGAACTATACCTCGAAAAGGATCGTGGTGTCGGACTGCCGGTGGGGGGGTGATCGGTCGTCTAGATAGCAATTGGGAATATGTAGAAACCGGCTATCGCACCAGACAAGCGGAAAGTCGGAAAGATCCCTATTTTATAACCAGAGAGCATTTGCCGAGCGGTCAAGTTCTAGTTGGCCACTACAACATGCCTAATTTCTGACTCCGATTTCCAATGCGACGAACCCCGCCCGTTATTACAATGCAGCGAATCGTAAACTGCGAGTAGATAATGTCCCGGGCCCCGTATGTACTTTCGTGTTCTCTGACCGACGACACAATAGGGAGTTCTACCGTGTACAAGCTCCCCGCAGGTCGGGCAAACGCCTAGCCTGGATAAATCAATTGGAGATTTCCGCCATTCGTATTATAGTTCCCAGCAGAAAGGAGAGATGCAGGTTTTATTACTGAAATAACTATGCCCATAGCCGTAGGGGTATGCCCAACAGCGTAAATTTGCATGACGTAATCTAATCATAACGTGTAGCATGCGTTTAATCACGGTTGGGCCAGAAACCCCGCTTTGATATTTGCGAACATCGTCCGATCATTGTCCCCGGTTCACAACCTTAGAAATGTTAAACGGGTAAACTATTACACACTGGGAGGTCATCAGTGACGCGAAAATAGTTCAGCCAGTTGACGACATAATACATAAACGCAAGCGCGTGATCATCGCCCTCCAAGGTAGGTGCCCGTTTAGGTAGAAAGATACTGAAAGCTCACATTTAATTTCACTCATACGTTACCATCATTACCGGTAAGAGAGAGACAACCTCGTGGAATGGTCCTCGGGGGTAAATACCGGCATGATGTATGTATATGTGGGTTGTTGCTTGGGTCCTCCCCTAAAGCGCCTACTAAAATGTCGCGAGTGTAGCCTGCCCCAGGCTGCCACGCTTCAAAAATCTGCCCAGTCACCAGCGTTCACCGTAGGAATGCTGTAAGCTCGGGATCTTAACGTCCCCCCTCTACCGCTTTCAAAAGTACTCCACTCTAGGAACGTGAACCCCTCTGGGACCTAGCACACCTGGCACGCCTCATTTTACTCCCGGCCTCAACGGCCCCCGCTGCTCCGGGTTCACACTAACGGGCCTCGTATTAGACCCGTGGACCCGAGCTTCACGTCAACGCCTCCTACTGAGATGGCACGCAAGTCCAGAGATCACGATTCGCTTGGTGTCGACACCCTATAGTCCTGGTCCAAAGGTCGAGTACAAAGTTTTACAAGACATGCCGGCTGACAGGTTAGGTATCACTCGGGCCAGCTATATTGGTCCTAGGGTGATACCGGGGCCAGCGACTGCCGCCGGACGTGCGAAGTGTTAAGCGGTTACCTGCATCCCCGGTGCGGCACCTTCACAGAACTTGTGTTGTTAAGGTTCATAGTAAAGGGCGTAAGCCTGTCGATCCGCCTCAGCCCGATGGAAATATGCCGACTAATTGCGTATGGGACGGTTTGGTACATCCTGTTGGCCTGTCTATGTGCCATAGTTGGTGTTGTTGTCAAAATGGAATAACTATCTAAGGTACAGCACTTACCGCAATACCATGCAGTAGACCTTACCAGCAGTATGTACCTAGACTGCAGCATTATGAATCCTGCGTTTGAGAAGTCGGACTGCCTGGCTGTGAGGCATTGGCCGACATTCCTTGCACAGTCAATATCGGTGCAATTAGCGGTGGAGATCGATAAGTGCGCGAGGCGGTACTACGAATCGCCGCACACATGCTCTACGGTTGATATTCGTATAGAACAATTCGACGGGGTTCTTCCCTCGAATTTCTACCAGGTGTAATCGTCCACATGTCGAACGCATTTTGCAGCGTTCACAGACAGGTGCGTCCGCGATCAACCCCGTCTATAGATGCCAACCCCGTGGGTATATATACAGTTTTAAAAAACTTGAGAACTACAAATGCTCTAAGTAGCACCGACGGTTAAGGCATTGTGACTAACATCGCACTGCCCGTGGACGGGCGTGCTTACGTCTTTCATGTTTAGTAACAAATATAACCTCCTGTGATTTGGGGTGATTACATGGATCACCGTGACCTCCTGCTAACAAAATGACGAATCTGTTACTGAGAGCGTTTTTGCGGCGTAAAGTTTTCCTGCCCGATACGTGTTGTATTCGTTTTACACCAGGGCCCTACTTCACATGAGGGGACCAGCCAGAAAGGTAACGGCCCGCCAATAAACTGGTTAGGGGGACTGATCGGTGCTATTTACGATGCCCTTTGTTTCCCACAGTACCATCACCCGGCGAATGAGCATCATTTTACGTAACTCCGTTTCATTGCTAAAACACCGCGCACGCTAAAGTATCCATTCTGTATTCACTAAGAACGTTTCCAGTTGTATAATTGCCATGTTGGATGATACAAATCTGTCAAAAACGGCTCATCACGGACGTACAAAAGCTCATAGCTCCTATGTGTCGTCAACACAGTGGGGTGTAGAGTGATACCTAGCGTCCCATAAACTTGAGTCCGTTCCTGCCACACATCCCTTTATCTTGTTAAATTCCGCGTCACTCCGTTGTAACTATTGGCAGGACCGCCCACAGCGGTTGAAGCACATTGCAGAAGAGTTGGTCATCCGCACCACATACTGTGGGTCTTCCTCCAGAAGCCAGGGTTATATCACGCTCATGTAACCTCGAGCCTGAAGGCTTCAATTCTGCAAACACCGCGCGATCTCGCCACCGCCGCCCAGCTGTCCGTGGGAAGTTCCGACTCTGCAGTTCACCCTCGTCCACCGGGCTGGACAACTAGTTAGTGGTGGGAGGATCGGCCCCTGTGTAACATATAAAACTGATATCTGACTAAACCTCTCAATCAGAACGAAGGCCAATGTCGCTCGGGTATTTCGTTTCTAGGATAAGTAGAGAGCAAGCTTCACGCCTACAATTTGAGGACCCATTTCTGCCTGCACACACCTTAACACGCATTTTAGCAGACAAATAATAGTGAGCTGTGCCCGGCCGCATGGTGGATACATGGCTCTCTGATTACTGAAGATCACACGTCCAATCCTGTCCCAAATGGCCCCAGCATCGACCATAGGGTCTGGCGGGCCGCGGATTTTAACTAACTGCGCCGTCTTGCCTAGCTACTTTGATCTTAGTGGATTAGCACGCGTCAGGAGTGTGTCCGATCACTGACTCTACTACAGAGCACTTTGAACCAAAAGAGGTACCGGGCCAATATGAGTTCAGATTCCACTTGATACAACTCGGTTCTTATTACCCGTGGCATTTACTTGGGTGTATGACGGCTGCTTAGTTACGTTGACCGTGATAAGGAACACCTAATGACGCTCCAAGGGCAAGTTGAACGCCTCGCCTTCGCCTCAAGTTGGATTGCGCGCTTCTTAGTAGCGAATTGATCGCGTATTGTGTGAGCCTATAGACAACTTAATTGATGCGTCGAGCTAGCAAACTACACATGGAGGGGAGACCTAGCCAGGAGGGGTCGACGTGCGTTTTATCGTGGCCCACCCATATGGTGCACGTTTGGATTCGTTCCCCACCTGGTATGTATTGAGGAATCAAGACAATTCATGGGGCCGGGAAGATGTATTGGAGATTTTCCAACGCAAATGCTGGTAACGAGTAGCCGAAACAGGCCCCTCCTCTCAAGTTTAACGTGACCATTGTTCTCTCTATGCCTCATACACGTCTGGTTTCCAATGAGAAGCAGAGTAGCGCTACACCCAAACAAGCATTAAGTCTGGCGACAGCAGCGCTATTGCCCCAAAAACTAGCTGACCTAGCATTAAGTCCCGTCGTCGGGACCCTTTGCTTCTTCGAATCGGAGAGGGTCCGTTTAATATAGTATCCCACTAGACACGCCGCGAGTAGATGGCACTTCAACTTCACTACTATCGCCATATGATACCGACAGAAGTCCCACTTAAGTATATTTTACCCTCAGAGTTGGGGGTGGAAGTGCTGGAAACGTTAGGCAACCAAAGAGTGCACTCGCTGTTCGAAACTGCAAAAGGACCCCAACGCCCACATAGGTGTTTGTCCTACTAGCACTATTGATCCATTATCCCCTGCCGACGTTTGTGGATTGAACGCACATTACGCAGCGAGCACAGGACTTTACAAGGTAAGTCTTTTTTGTACGTGGGCGTGTCATTAGCTATATCTTATGACCGGAGCGTGTAGGCGTCCACGGATATACACAGGTGGTTTATCAATATAACACCTCTCGACCTCTCTTGCTTCACACCGGGGCCACACGGAACTCCCCTTGGAGTTTCAGGTCTACTCTAGGGTGGCCCCACTTTCAGTAATATATCGCCTGGCTTGGGATTGACCCTTACGAGCGATTCTCTATATCGTCCCGTTGGCGTGTCCTCCCCCTTGTATACGGCCAGGTTGGGCATCGACCTGCCTAGCTCTCCCATCATAATTCTCTCCATGGAAATTGGCAAGCAAGTATGGAAATACGAAGAGTTCCTTAGCCTTAGTCAAGAGTAAAGTCCGCGGCGTACTACGCGTCATTCCTGCATTTCCGGCATGCTGATTCCCCCGATTATTGGCTCGGAACCGTTGGATGTCGATCGCGCCGTCGTCTTACTACTAATGCCTGAGTCCCTTCGTGAACATCCAAGCTGGACCGTGCCATCTTTTTACGCCCTGTTATTCAGTCTAAAATATGTATTTGCGAATTACTCGGTGCTGTTTTGAGTCTCTCAAACACCCCGACGATAAGTTAATGATCCGCGTTCCAAAATAATAGTACCGCGAGCAGCATCCACGGGCGCCCATCGAGAGTGCTTAGCCCGAGCCTCAGGCAACGAGCCCTTCTCGCGTGCATATCTCTCAGCCTGAACGGCAATTCTGGGCGCCGACTCTCTCATACAGCATGGACGAGCGCTCATCCCGTAACTCGGAGCGTCACGTGCCCACGGCTGTTTCCTGTCTTGAGCTGTATTTAAAACATTTATGAGCACCACCTTCTTGTGTTGCTGAGGAACTTAACCGCCAGCCTCGGATCTGGACTGACGTGTGCATTAGGGTTGCGAACTGACATTTACAGGTTTATAGTTTGTGTTGCAACCTATCGGCAAGGGGCGTTGCTCGTTTTGGCCCAACGTGAGAATGCATGATGGACTGAACCTAGAGTAATGATCCGGTCTAAGGGTGTGTCTTTCATTTTACTCTTGACTCTAAAATACTGCGTATGCTAACAGATCGACCGCTAACGCATGCATTAAAGTGAGAATATTAGCGATTGTAAGCGATTGGGTGAACGGGTTATGGGAATGCGTACACGAAACTAATCGGGCTCTCAGAAGTAACTAAAATTCGCGTACTTCCTCTCTAATAGGGCTGAACGAGCTGTTCTGAAAGCCCCAGTTCCGACCGTTTGGTTTTTAGACTGCCGAGGGCCGCGACAGGTGGCACCAAGTGGCCCCCACGTCGACTGAGGCTTTGCTTGGCGGATCACATTCTCCGGGTCCTCCACATTTCATACTAACGGCCAACACGGTTGTGTTAAGTTGTTTTCAACGTGCCACTGACGCGGAATGGGAGATAACCGATCATGATTCTCAGATTCCCATACAATGAAAAGACACGTAGTCTTTCCGCCGACATGAAGCAACACAGTAATCAGGTTCATCAAGACTGCTGGAATCAGGAACGAGTGAGCTGGTAGAACGTTTTACACGGATACACCCAACCAGTGTGCGCGGGAACGACTACGTTTATTCCTGATAGTACGCGCTCCCTTTATTGGGGGGAGGGCCTTACGCAGATTAAATTGCACCGTGCTCGAGCCGAGTGGCGTAAGCTCTCTCTGCAATCCACAAGTCTGGCCGATGTCCATTCTGTTCTTCCGCTACACGTACGCCTCTAGAGCTAAGGTTAGATTTTCCATGGGGCTTTGGGCATAGTGAGTGTTCTCGGGAGGTTCCTTCTAGACTCACTGCAGGAGCAGGAGTGATCGAAGCATGATGCACTCGTATTGAGAACCAAGAGCGGACTGCCTCGACGTAGGAACTTGTGGTGCCTAATTCTCTCCTGGAGACATAAGCTGGGTGTGGATACTGGCTATAGTCGAAAATTAAAGGTTACACCATTACAGCCACGTCAAACGCGGAGGGCGAATTGCCAGAATTTCCGTGTAGCATATGTACATGTCAGAATCCTTATCTAAGGAATAGTGCCACATCTTGGTCAGGCGGTCACTACCCAGGCCGAATAATGAACTGATGGATCATTGAGGAGCAGGTGCTTCCGCCAGAACGTCATTATTCGAGGCAGGCGCGGTCAATCTGATGCGGACAAGTGAAAGCGGAGGATGCTCTCTACTCCATTGCACTGACAAGTATGTACGTAATATTGGCGTCGAACGCGTGAACCGACACTCCGAAAACAATTCCCACCCATTGATGTTCAATGGTTGATTTGACAAACAATCGTCGCTGTGAGGAGACTAATTCGGATATCCGGGCAGAGAAAGGAGTATTAGGGGTCTCACTCTCATTTTTCTCTAACCCTTAGTCCTAGTACGGGCCAACCCTTGCGCTTTTTCAAATCCAGTTACATATACCCACCCCGTCCATGATGGTCAAATAAAGATGCGGTAGCATTACCATAAGGACCATTAGTAGCTGCAGTACGCAGGTGACCATTAGGGTCAACAACACTGATTATTGGCGTGGTGCGGTTGGGTCGGGGTGCTGGAAGCATACGAACCTACACGTGGCGAGCATTGACAGTAAGATCGTAGTGACCCTCTTGGTCTCGAAGAGATTTGTGCAAGCGACAACCCATAGGAACAAATATTTAGTGAAAAAAGTCTCCATGTCAACAATCACGCGCATCCCACTAAGAAGGATGTGAGGCTTATAACTCCGTACGATTTCCACGTTACCAATTGCTTGGCCATGATAAGGTGAGCTTAGCTGCATTACACATATGGAGTCTAGTCTGCACGGTCTTGCTTAGACCTTTCAAAAGCTCCTCAGGTCGGAGCGTGCGTACGTTTCGAGGAAACTCATCTTCGTACTTAGCAATGCGCTGACCACGTGTTCGGGGTAACCAAGTTCTAAGGTAATTAACGTCCCATTCTTGGTGATGAAACGTAGAGGCGTCCTGCGTCGAGAAAAAACAGCGCATTCGCCCGCCGTGCCGGAGAACTGGCCTAAGACCTAAATGCCGCTGAGGCCTGACAACAGGAAAGAGAATTGTTTAAATCTGGAGTCACATTGCTGTACTCTACGGATATAGCTAAAGTATTGCGAGACTAGCCGAGTCATGAGAGTGAGGAGCGCTATGCCGCTTGGGGCATGTGTATGCACATCAGTGACGCCAGCCGAAGCCTCTGTAACACAATGCGGCGGCGGATAGAATACCATGCAACCCAGCCAGGCAAGTAGTTCACATTTCCAAATAGTTAAAGGGGACAGTTGCACACGAGCCAACGGCGTCCGTCGGGCAGTGGCTTTCGTAAGGAGCTGTTCTGTAACTTAACCTGGTTCTCGTCTCGGAGACTCGGAGTTGTGTCCGCCAACGCTATTCAGCTACAATTCGGCACTATCTAATTACAGAGCACAACCCGCCTGGAGGTGAGACTTACTATCTACTTACTACGTGTACTATACGATGCAGGCATCGGTTCGAGGGCTATAGTTCCGCGTGCACTGTTGGATCGGCCGGGTTCAGACTGTGTTCTGATCGCTTCGTTTTTGCACGTGACAGATCCTTCTCATGCATGCCCTTAGCCGATAGGCATCAATTTAATAGGGTGCCCAGGACGCAGTCTTTCCGAATAATAGACTCTTGTTGGGGATGTCCGGGGTCTACGCTTGAATATGCCGTGCCCCACTCCCGCATGTGGAGGAGCTGGATCGTTAGCTATTAGTGGCCGGCCGAATACTGGTTGTGCCGACGATAAGGCAGACGGGGGTCGTGCAACTATTAACCGCAGGCCAAGGCATCCACGTGCTAAGACTTCGAGGCGAAGAGAGTAGGTCTTCCTCGAAGGTTCACATTCATACGAGGACACGATCCCCCACTCGAAGGGTGCGGTGTAGCTTCCGCGTCATTCCTGTAACTGACAATGCAATGGGGGACGACCGAAGGCTAGCTTGACCTGGTCGGTGACAAACCCGGACGTATTAGAACCTGTCTATTAGAATTAGACCAGTTAGTACGCTGACAAAGGGCTCCTGGGGGTTTTTGGGGTCCCGCTGTTACAACAAGCGGGCTCCTGGAGTCCACCTTCAACTTTATCCCTGGGTATGGGGCAGTGAGCCCTTCGTGTTACCCCGGCTAAAGCCTCCGGACTGAGCACGTTACGATCTAATGCCTTCGCCTCCTGCGAGCACTAGCAAGGAGACTTCCAGAGGTCGAGAAGATCGGCGCAGCTGGGCCAGGGTTAATGGTTTTAGGAAGGGAGAAAAGAGATTCTATGGAGAAGCCTAGCGCTCGAAAGTTTATACTTGGTGGAGTTCCATATCGGTGTCATTGACTCTTTTTAGAACCATCCTAACTCAATTAATCCTGCAATCGCATTGTATTTTGCCTACCGCCATAGATGCATTGACCTACTCCAGTTTGGCCTGTAGTACACTTTTTGTCATACTGTATAAGCTTCGCCGTCGTAAGGCGGGCGACTCGGACGTCTTTTTGGCGCCCGATATGTCCCCACTATAATGCGTTAAAACCGCTCAGTGTTCTTCAAACGTGCCTCCGGCCAACTAAGCCTTTGAGGGCCTAACAGTTTGGGATGCCGGGGCCACCGAACGTCTTTCTCCCACTTACATCCTAACGTGCTGGAGTCCCTACTAGCTTATGACGCTCGGCAGGGCGGAAGTCATCCCATGGGACAAAAACGATGATTGTGCCAGCGATCGCAGGCCGTTGGTCCTGTGCGTATTTCCGCGTTCAGGCCGTAACTTCGGTACGCTGAACAAACACTTTTGCTTAGCGACAGTTTGTCTGCGGTCCGTGTACGAGGCCGAGATACGTATGTTCTGGATTTGTCTCCGGTAACCCCCTGTTAATCTCTCCCATCGCCTCTGTGCAGCCCCAGACCCGTGCGAAGTGCTGGCAGAGCGTCAGCTTTAAGTCAAGCTCTGGTTATTCCTTAAGGATATTTCAAGCAGCGGACTAGACGGAGCAGAGGATAATTTCGTGCACACTTGGCCCCCCTCGTAATGAGCGAGTCCGCTGGCCCGCTAACTTAAACGTGTTAGACCACATGGGCCTGCTACTACCGAACCAAGCAGGAGTTCATGTCTTCCAAGGTGAGCACGGGCCTTCGGAGCTACAGTAAAGTACGAAGCATGCTAAGCACTCATCTATAGCAATCTGATACGCTCCACTGCCATCTCACAAGGCTTGAAAGAGGCCGTGTAACACATCCGGATAGGTATTGTCACAGACACATTGACCCCGGCGTGGTTTCGTACGATAACCTTCGCAAGCTTTATGTCCTGCCGGATCCGAAATGTCCAATTACGGAGTCTCAGCAGCTCCCGCCCCAGGTGTCTGTAGTGCGAGAATCGCCCATGTTTTTGTGAGAGGTAGCACCTCTTTGGTAATCGTTACGTTCGGCGATACAGCAGGACAACGTTTCTAGAGTCTGAAAGGCCCTCGTGAACTTGAACGGTACTTGAACGGACCGGAATCGTTTCAGCGCAAATCTGTCAGGCTAATTTCACGAATAGCATCTCCCCCATAGCTCCTTGTGGAAGTTGGCACGAGGGTTGGCGTAGTGAGATACACCCATTAAGCGGCGCTGCTAGCAGCTAGATCTGTATGGCCCAGCCCGAACTTGCTGAGAGTTGGGTAAGCTTTATGACCGATGTAGTCCCCTCGGAAGGCTCATTCGCAATGGAGGAAATAGTCTCTTCGTTGCTGATTATTTCTGTCCGAGAACAATGCGGACACCTACGTCAGGAATCCACAATTCTGGCGAGCAAGGCGCCGGTGAGGTATTCTACTCTCTATCCGCCCTATACCTACGCTTCCGTCCGGTGTAGGGTATTCATAGCGATAACTGTGGCGGCGCTCCAGTGTCTCTATCGGGCCCGAACCTCATCGGGTCGAAAAGATCCAACGTACGAACACGCACCACCACGGCACAAGTGAGGACGAACGCTCGGGTGCATGTGTGCCGGAACAGCAGACGCCCTAATTACAGCCATTTCGTAGTCTGCATGACCTTAGGATATAGTTTAGTAGGAGACGTATCTATTCTGTACTGGTTACGGGTGGGTATCGTCTAATCGTAACCCTAAACGGATACATTGCTAAGAATATGTTTCCGATGAGGGTCCTTCATTATAAATGGCTTAGCTTGACCGACCTGCTGCCCGATCTGCTTAGAGTTGTCACATGCCTCAACTGCGAGTTCTAGCCCTCCGGGACTTGAGATGAAATACGCGAGCGGGGATCGCCAGTCGCCCTACTCTAGACAATCCCCTGCGCCAGAAGTGGAGCTCCAAGGCTCGCAAGGCTTATTGCCAGGGAGGTATACATAAACTCGAAACATTGCGTATGATGCAGCCGTCCTGCGCCCTCGGGGGCGTAAGGACACTTCCCTGCTTCCCTCCGTATTTAGCTCACATAAGATCGCGCGACGGGGTATCAATCTTGGTTGGGGATGATGTATTGAATCCCGGCTTTTGTTGTCCAGCCACTTGAAAAGCCTGTAACCGTACTCGCTATATCAAACGCCCTCTACTTTTAAAATATCACATTTAAATAAAGGCAGCCATCGGGGTACACACGGTAAAAGCAGAAAAACGTGAATATCCAGTAGCGCGACCAGTGCGCGACGCGCCCTTGCCATTATGCTGGGGGTCCCTTCGCAGTCACCCGTCAGTCAGTGGTACGCCCAGATAATGTCTAATGCAATCGTGGGCGGTAAATAATGGGTCACCCACAAAGGATTAGCACGCTAACCACTCCGGCTTGTTTCTACGGCGCAGAGGACTGAGGACCTTACCGGGAGACAGTGTGCTTCTGGTCGCTCCCCCCAGCCCAACGTATTGCTAGAGGAACGGTTGCCAGAGTCCACAGTGAAAGTGGTAACCAAAGATGTACTGTAGTATATAGTGTCTCCTGTCGCCACTGCACAAGTCGACAAACGGCCAGGGCGTATAAACGGGCGCACAGAGATCTTAGGAGCACAACAGTAATAGCAAAGTGTTATTGAAAAGCTTTTCGTAAGCTCGGTTTCCTGCACAGCGTGTTGCACGAGTATACCGGCGAAGCGTAGGCTAGCTCAACTGCCCTGTTTCCTACATCTCATCCGGCATCCACCCGCAAAATCTGGGCGTTGGCGCGCTCCGTGGCTTACTGTTCTGCCCTTAGTGAAACCGACTACTCATAGTACAAATATCTCAGGTATACAATAAAATTCCGTTCGCATAGATCATTGTGTGTCTTTTGATGCCCCCGGGCTATGATGGGAGTCGGCTCACACGTCTTGGAAATTGTCAATTTCTATTAAGGGACTAATGCGGAGCAGAAAAATTACCCTGGGGCCGACTCCTCAATGTACCCTGCCCCGTCCGTCAGATATGAGACTTTTATTGGTAGCTGGATACAAAAGTGCGTTACAATCGTTGCGCCCCGATGATTTCTTGCTAAGGCCAGGCTATCAAGGCACATTCACTGGCAGGTGCGCGTTCGGGAAAGTCACCTGCTCTGTGAATACATGCGTCTCGATCAGTCCTTTCTTTCCAGCCGGCATAGGATCTGTTGATTCATTCATGGGTTCAAAAATTCTAGATTTAGGACACAGGGTGCGGGACTAAAAGTATATTGACACGGTATACTTGGCGATATATCGATGATACACTATTTGGGCT
		</sequence>
    <sequence><taxon idref="Location_4_2_1|26.210480824856713"/>
			GATGAACGTCACAGGGGACTAAGGTATAAATGATGCTTTTGGCCTGTGCCTTATTCGTGTAGTTTTAACTAACCTTTTTGCAATTCTCGTAGCTTTATCTGTGGATCTCTGAAAGAGTTGATTTAGTGGACGACCGTTCTGACCTCCATTGTATCCCAATAGCGGGAGTGTTATGAGTGTAGCTCGATGGTAACCCTGCGACCACCCGCCCATCACGTCATTTTCCGCAAATGGTGCATGCCCCTCTCTGCACTGTCTAAATAGGACGTTATTACGCTCGGAATTCTGTTCGGGCTCAGCTGGATTGAGGAGTACGCAGGGCTTAATACACAACAACACGGGTAGGTAAACTTTGGCCCTTGGGGAAAGTTTTAGGATCAGCGGCTCCGACACAACTCGGTCACTTGGTACGCTTATGTCGATGTGGACGTATCACGTTGCATCGGCTTTGATTTAGCTCTTGACCGTTAGTGCAACTTCGTATACGAAGCCCAGCCCTAGCCGAATAGAGCTCAAACAGAAACCTTGACTGCACATTGGTTAACCCAATCACCCAGCAGCGACCGCTTAAATGCACATATTTATCATGATAATTTCAGTTAGATCGGAAACCGACCTTTGTGTTTAACTTGTTGGGGTACTTGATCTGATACCAATTGGCCTGAACATAACGGAATAGATGGCATCAAGCCTATGAGCAGTTCCGTTCCGCTAGGCTCATGACTTAGATTACCTTTATTGTTAGATGATCCGTATTCAACCTCTGGTCTGCATGTGACCACATATAGTCAGTTGCCTCTGATTTAATCTCGTATGAGATGGATTCAAGGCACTGTGGTTCTTGATTCTCGTTGTTGTAAAAGGGCCTCCGATCATACGCGTGGGCGTACACTCAATATGCAACTACCTCATTGACTCCTTTTTCGCCTGGTACTACTTCGTAATAGTACTTTTCATATAGTCGAGGGGTGCGCTTACAGATATCCACAATGGACCGAATCTGTCTTCCGGGTGTAATAATAGCTTCCGCCTAAAACAGGTCTACCGCAGGCCCTGCTCATCTAATTGGAAAATTGACGACGCGGGAGCCCATTCTGTGGTAGTATGGGTAGCCACTCATGGCACCTCGAATGAGAGGGGAAAACGCCGCCACGCGCGATGGAACTTAGAGCGACTGAGGCGATAGTAAGATGGTGCACTCTTTCGTCAGGGGTTCGAGTAAGCGCCGAGAGTTAGATGGTCGGGCTGGATATACACCGCACATACTGCCGAATCGAATGCGTGTGGAAGACATTTTTTGAAGAAATGCTCTGGCCGGTTCCCTGGAAGTTGATTTTGTATTCAATGTAACAGCTGTGGTAGGAGGGGCACCTGGAGATCTCAGGGACGGGACCCTCTAAAAGTGGAAAGCAATGGTACACAGTAGCAGTGTTCCGTTACTTGGGTAAGAATCATACTGTTGGCGAGTAATATAATATTGTGCACGCCAGGAAAGTCCGTCAATTGGGACAAGTCTTGCACCGGGCGGGGCCGTACCGGGCAGTGTGGCCTACTACCTTATTGATCTGCCACTAGTTGTCGGTGCTTCCGTTGCCGACCGAGTCACCGTAATAAGAGTAACTCCTACACAGGGAAGATCAGTTTATACAAAGCATGCTAGACAAGAAGATTGGAGTTAGACATTTACCCTCATGTGTCAGAGCGATCAACATCTACAAAGGCTACACTCCTTATGTCAGCTGGTCACCCTGCCTACTTGATTAAAAAACTTCCAGAGCTTGATGCTCGGGCCGCCGTTATGTCATGCCTCGGTTGATAGACTAGTATGGGACTACAACCAGAACTTTGGACACATTAAGAAGAGTCCCCCACGACTTCATCGGTTTCAGCCTCGCAATACTTATTACCGATTAACGGCTATCGCGCGCCTCTTCGTCATGCGGGCAAGTTCTGCAATTAGGGTGTATACATCGTCGAAAAACTCGAAAAGGTTTGGCACCCGACATTCAACCCCGCGCGTCTCCCAGGGAGGTGTACACATGAGGAGAGTAGAAGGGATGAGAGGCTTCGTAACTACAAGAGGACAGACTGCCTTATTTTGCCATTTCCTGGGATGAACTATACCTCGAAAAGGATCGTGGTGTCGGACTGCCGGTGGGGGGGTGATCGGTCGTCTAGATAGCAATTGGGAATATGTAGAAACCGGCTATCGCACCAGACAAGCGGAAAGTCGGAAAAATCCCTATTTTATAACCAGAGAGCATTTGCCGAGCGGTCAAGTTCTAGTTGGCCACTACAACATGCCTGATTTCTGACTCCGATTTCCAATGCGACGAACCCCGCCCGCTATTACGATGCAGCGAATCGTAAACTGCGAGTAGATAATGTCCCGGGCCCCGTATGTACTTTCGTGTTCTCTGACCGACGACACAATAGGGAGTTCTACCGTGTACAAGCTCCCCGCAGGTCGGGCAAACGCCTAGCCTGGATAAATCAATTGGAGATTTCCGCCATTCGTATTATAGTTCCCAACAGAAAGGAGAGATGCAGGTTTTATTACTGAAATAACTATGCCCATAGCCGTAGGGGTATGCCCAACAGCGTAAATTTGCATGACGTAATCTAATCATAACGTGTAGCATGCGTTTAATCACGGTTAGGCCAGAAACCCCGCTTTGATATTTGCGAACATCGTCCGATCATTGTCCCCGGTTCACAACCTTAGAAATGTTAAACGGGTAAACTATTACACACCGGGAGGTCATCAGTGACGCGAAAATAGTTCAGCCAGTTGACGACATAATACATAAACGCAAGCGCGTGATCATCGCCCTCCAAGGTAGGTGCCCCTTTAGGTAGAAAGATACTGAAAGCTCACATTTAATTTCACTCATACGTTACCATCATTACCGGTAAGAGAGAGACAACCTCGTGGAATGGTCCTCGGGGGTAAATACCGGCATGATGTATGTATATGTGGGTTGTTGCTTGGGTCATCCCCTAAAGCGCCTACTAAAATGTCGCGAGTGTTGCCTGCCCCAGGCTGCCACGCTTCAAAAATCTGCCCAGTCACCAGCGTTCACCGTAGGAATGCTGTAAGCTCGGGATCTTAACGTCCCCCCTCTACCACTTTCAAAAGTACTCCACTCTAGGAACGTGAACCCCTCTGGGACCTAGCACACCTGGCACGCATCATTTTACTCCCGGCCTCAACGACCCCCGCTGCTCCGGGTTCACACTAACGGGCCTCGTATTAGACCCGTGGACCCGAGCTGCACGTCAACGCCTCCTACTGAGATGGCACGCAAGTCCAGAGATCACGATTCGCTTGGTGTCGACACCCTATAGTCCTTGTCCAAAGGTCGAGTACAAAGTTATACAAGACATGCCGGCTGACAGGTTAGGTATCACTTGGGCCAGCTATATTGGTCCTAGGGCGATACCGGGGCCAGCGACTGCCGCCGGACGTGCGAAGTGTTAAGCGGTTATCTGCATCCCCGGTGCGGCACCTTCACAGAACTTGTGTTGTTAAGGTTCATAGTAAAGGGCGTAAGCCTGTCGATCCGCCTCAGCCCGATGGAAATATGCCGACTAATTGCGTATGGGACAGTTTGGTACATCCTGTTGGCCTGTCTATGTGCCATAGTTGGTGTTGTTGTCAAAATGGAATAACTACCTAAGGTACAGCACTTACCGCAATACCATGCAGTAGACCTTACCAGCAGTATGTACGTAGACTGCAGCATTATGAATTCTGCGTTTGAGTAGTCGGACTGCCTGGCTGTGAGGCATTGGCCGACATTCCTTGCATAGTCAATATCGGTACAATTAGCGGTGGAGATCGATAAGTGCGCGAGGCGGTACTACGAATCGCCGCACTCATGCTCTACGGTTGATATTCGTATAGAACAATTCGACGGGGTTCTTCCCTCGAATTTCTACCAGGTGTAATCGTCCACATGTCGAACGCATTTTGCAGCGTTCACAGACAGGTGCGTCCGAGATCAACCCCGTCTATAGATGCCAACCACGTGGGTATATATACAGTTTTAAAAAACTTGAGAACTACAAATGCTCTAAGTAGCATCGACGGTTAAGGCATTGTGACTAACATCGCGCTGCCCGTGGACGGGCGTGCTTACGTATATCATGTTTAGTAACAAATATAACCTCCTGTGATTTGGGGTGATTACATGGATCACCGTGACCTCCTGCTAACAAAATGACGAATCTGTTACTGAGAGCGTTTTTGCGGCGTAAAGTTTTCCTGCCCGATACGTGTTGTATTCGTTTTACACCAGGGCCCTACTTCACATGAGGGGACCAGCCAGAAAGGTAACGGCCCGCCAATAAACTGGTTAGGGGGACTGATCGGTGCTATTTACGATGCCCTTTGTTTCCCACAGTACCATCACCCGGCGAATGAGCATCATTTTACGTAACTCCGTTTCATTGCTAAAACACCGCGCACGCTAAAGTATCCATTATGCATTCACTAAGGACGTTTCCAGTTGTATAATTGCCATGTTGGATGATACAAATCTGTCAAAAACGGCTCATCACGGACGTACAAAAGCTCATAGTTCCTATGTGTCGTCAACACAGTGGGGTGTAGAGTGATACCTAGCGTCCCATAAACTTGAGTCCGTTCCTGCCACACATCCCTTTATCTTGTTAAATTCCGCGTCACTCCGTTGTAACTATTGGCAGGACCGCCCACAGCGGTTGAAGCACATTGCAGAAGAGTTGGTCATCCGCACCACATACTGTGGGTCTTCCTCCAGAAGCCAGGGTTATATCACGCTCATGTAACCTCGAGCCTGAAGGCTTCAATTCTGCAAACACCGCGCGATCTCGCCACCGCCGCCCAGCTGTCCGTGGGAAGTTCCGACTCTGCAGTTCACCCTCGTCCACCGGGCTGGACAACTAGTTAGTGGTGGGAGGACCGGCCCCTGTGTAACATATAAAACTGATATCTGACTAAACCTCTCAATCAGAACGAAGGCCAATGTCGCTCGGGTATTTCGTTTCTAGGATAAGTAGAGAGCAAGCTTCACGCCTACAATTTGAGGACCCATTTCTGCCTGCACACACCTTAACACGCATTTTAGCAGACAAATAATAGTGAGCTGTGCCCGGCCGCATGGTGGATACACGGCTCTCTGATTACTGAAGATCACACGTCCAATCCTGTCCCAAATGGCCCCAGCATCGACCATAGGGTCTGGCGGGCCGCGGATTTTAACTAACTGCGCCGTCTTGCCTAGCTACTTTGATCTTAGTGGATTAGCACGCGTCAGGAGTGTGTCCGATCACTGACTCTACTACAGAGCACTTTGAACCAAAAGGGGTACCGGGCCAATATGAGTTCAGATTCCACTTGATACAACTCGGTTCTTATTACCCGTGGCTTTTACTTGGGTGTATGACGGCTGCTTAGTTACGTTGACCGTGATAAGGAACACCTAATGTCGCTCTAAGGGCAAGTTGAACGCCTCGCCTTCGCCTCAAGTTGGATTGCACGCTTCTTAGTAGCGAATTGATCGCGTATTGTGTGAGCCTATAGACAACTTAATTGATGCGTCGGGCTAGCAAACTACACATGGAGGGGAGACCTAGCCAGGAGGGGTCGACGTGCGTTTTATCGTGGCCCACCCATATGGTGCACGTTTGGATTCGTTCCCCACCTGGTATGTATTGAGGAATCAAGACAATTCATGCGGCCGGGAAGATGTATTGGAGATTTTCCAACGCAAATGCTGGTAACGAGTAGCCGAAACAGGCCCCTCCTCTCAAGTTTAACGTGACCATTGTTCTCTCTATGCCTCATACACGTCTAGTTTCCAATGAGAAGCAGAGTAGCGCTACTCCCAAACAAGCATTAAGTCTGGCGACAGCAGCGCTATTGCCCCAAAAACTAGCTGACCTAGCATTAAGTCCCGTCGTCGGGACCCTTTGCTTCTTCGAATCGGAGAGGGTCCGTTTAATATAGTATCCCACTAGACACGCCGCGAGTAGATGGCACTTCAACTTCACTACTATCGCCATATGATACCGACAGAAGTCCCACTTAAGTATATTTTACCCTCAGAGTTGGGGGTGGAAGTGCTGGAAACGTTAGGCAACCAAAGAGTGCACTCGCTGTTCGAAACTGCAAAAGGACCCCAACGCCCACATAGGTGTTTGTCCTACTAGCACTATTGATCCATTATCCCCTGCTGACGTTTGTGGATTGAACGCACATTACGCAGCGAGCACAGGACTTTACAAGGTAAGCCTTTTTTGTACGTGGGCTTGTCATTAGCTATATCTTATGACCGGAGCGTGTAGGCGTCCACGGATATACACAGGTGGTTTATCAATATAACACCTCTCGACCTCTCTTGCTTCACACCGGGGCCACACGGAACTCCCCTTGGAGTTTCAGGTCTACTCTAGGGTGGCCCCACTTTTAGTAATATATCGCCTGGCTTGGGATTGACCCTTACGAGCGATTCTCTATATCGTCCCGTTGGCGTGTCCTCCCCCTTGTATACGGCCAGGTTGGGCATCGACCTGCCTAGCTCTCCCATCAGAATTCTCTCCATGGAAATTGGCAAGCAAGTATGGAAATACGAAGAGTTCCTTAGCCTTAGTCAAGAGTAAAGTCCGCGGCGTACTACGCGTCATTCCTGCATTTCCGGCATGCTGATTCCCCCGATTATTGGCTCGGAAGCGTTGGATGTCGATCGCGCCGTCGTCTTACTACTAATGCCTGAGTCCCTCCGTGAACATCCAAGCTGGACCGTGCCATCTTTTTACACCCTGTTATTCAGTCCAAAATATGTATTTGCGAATTACTCGGTGCTGTTTTGAGTCTCTCAAACACCCCGACGATAAGTTAATGATCCGCGTTCCAAAATAATAGTACCGCGAGCGGCATCCACGGGCGCCCATCGAGAGTGCTTAGCCCGAGCCTCAGGCAACGAGCCCTTCTCGCGTGCATATCTCTCAGCCTGAACGGCAATTCTGGGCGCCGACTCTCTCATACAGCATGGACGAGCGCTCATCCCGTAACTCGGAGCGTCACGTGCCCACGGCTGTTTCCTGTCTTGAGCTGCATTTAAAACATTTATGAGCACCACCTTCTTGTGTTGCTGAGGAACTTAACCGCCAGCCTCGGATCTGGACTGACGTGTGCGTTAGGGTTGCGAACTGACATTTATAGGTTTATAGTTTGTGTTGCAACCTATCGGCAAGGGGCGTTGCTCGTTTTGGCCCAACGTGAGAATGCATGATGGACTGAACCTAGAGTAATGATCCGGGCTAAGGGTGTGTCTTTCATTTTACTCTTGACTCTAAAATACTGCGTATGCTAACAGATCGACCGCTAACGCATGCATTAAAGTGAGAATATTAGCGATTGTAAGCGATTGGGTGAACGGGTTATGGGAATGCGTACACGAAACTAATCGGGCTCTCAGAAGTAACTAAAATTCGCGTACTTCCTCTCTAATAGGGCTGAACGAGCTGTTCTGAAAGCCCCAGTTCCGACCGTTTGGTTATTAGACTGCCGAGGGCCGCGACAGGTGGCACCAAGTGGCCCCCTCGTCGACTGAGGCTTTGCTTGGCGGATCACATTCTCCGGGTCCTCCACATTTCATACTAACGGCCAACACGGTTGTGTTAAGTTGTTTTCAACGTGCCACTGACGCGGAATGGGAGATAACCGATCATGATTCTCAGATTCCCATACAATGAAAAGACACGTAGTCTTTCCGCCGACATGAAGCAACACAGTAATCAGGTTCATCAAGACTGCTGGAATCAGGAACAAGTGAGCTGGTAGAAGGTTTTACACGGATACACCCAACCAGTGGGCGCGGGAACGACTACGTTTATTCCTGATAGTACGCGCTCCCTTTATTGGGGGGAGGGCCTTACGCAGATTAAATTGCACCGTGCTCGAGCCGAGTGGCGTAAGCTCTCTCTGCAATCCACAAGTCTGGCCGATGTCCATTCTGTTCTTCCGCTACACGTACACCTCTAGAGCTAAGATTAGATCTTCCATGGGGCTTTGGGCATAGTGAGTGTTCTCGGGAGGTTCCTTCTAGACTCACTGCAGGAGCAGGAGTGATCGAAGCATGATGCACTCGTATTGAGAACCAAGAGCGGACTGCCTCGACGTAGGAACTTGTGGTGCCTAATTCTCTCCTGGAGACATAAGCTGGGTGTGGATACTGGCTATAGTCGAAAATTAAAGGTTACACCATTACAGCCACGTCAAACGCGGAGGGCGAATTGGCAGAATTTCCGTGTAGCATATGTACATGTCAGAATCCTTATCTAAGGAATAGTGCCACATCTTGGTCAGGCGGTCACTACCCAGGCCGAATAATGAACTGATGGATCATTGAGGAGCAGGTGCTTCCGCCAGAACGTCATTATTCGAGGCAGGCGCGGTCAATCTGATGCGGACAAGTGAAAGCGGAGGATGCTCTCTACTCCATTGCACTGACAAGTATGTACGTAATATTGGCGTCTAACGCGTGAACCGACACTCCGAAAACAATTCCCACCCATTGATGTTCAATGGTTGATTTTACAAACAATCGTCGCTGTGAGGAGACTAATTCGGATATCCGGGCAGAGAAAGGAGTATTAGGGGTCTCACTCTCATTTTTCTCTAACCCTTAGTCCTAGTACGGGCCAACCCTTGCGCTTTTTCAAATCCAGTTACATATACCCACCCCGTCCATGATGGTCAAATAAAGATGCGGTAGCATTACCATAAGGACCATTAGTAGCTGCAGTACGCAGGTGACCATTAGGGTCAACAACACTGATTATTGGCGTGGTGCGGTTGGGTCGGGGTGCTGGAAGCATACGAACCCACACGTGGCGAGCATTGACAGTAAGATCGTAGTGACCCTCTTGGTCTCGAAGAAATTTGTGCAAGCGACAACCCATAGGAACAAATATTTAGTGAAAAAAGTCTCCATGTCAACAATCACGCGCATCCCACTAAGAAGGATGTGAGGCTTATAACTCCGTACGATTTCCACGTTACCAATTGCTTGGCCATGATAAGGTGAGCTTAGCTGCATTACACATATGGAGTCTAGTCTGCACGGTCTTGCTTAGACCTTTCAAAAGCTCCTCAGGTCGGAGCGTGCGTACGCTTCGAGGAAACTCATTTTCGTACTTAGCAATGCGCTGACCACGTGTTCGGGGTAACCAAGTTCTAAGGTAATTAACGTCCCATTCTTGGTGATGAAACGTAGAGGCGTCCTGCGTCGAGAAAAAACAGCGCATTCGCCCGCCGTGCCGGAGAACTGGCCTAAGACCTAAATGCCGCTGAGGCCTGACAACAGGAAAAAGAATTGTTTAAATCTGGAGTCACATTGCTGTACTCTACGGATATAGCTAAAGTATTGCGAGACTAGCCGAGTCATGAGAGTGAGGAGCGCTATGCCGCTTGGGGCATGTGTATGCACATCCGTGACGCCAGCCGAAGCCTCTGTAACACAATGCGGCGGCGGATAGAATACCATGCAACCCAGCCAGGCAAGTAGCTCACATTTCCAAATAGTTAAAGGGGACAGTTGCACACGAGCCAACGGCTTCCGTCGGGCAGTGGCTTTCGTAAGGAGCTGTTCTGTAACTTAACCTGGTTCTCGTCTCGCAGACTCGGAGTTGTGTCCGCCAACGCTATTCAGCTACAACTCGGCACTATCTAATTACAGAGCACAACCCGCCTGGAGGTGAGACTTACTATCTACTTACTACGTGTACTATACGATGCAGGCATCGGTTCGAGGGCTATAGTTCCGCGTGCACTGTTGGATCGGCCGGGTTCAGACTGTGTTCTGATCGCTTCGTTTTTGCACGTGACAGATCCTTCTCATGCATGCCCTTAGCCGATAGGCATCAATTTAATTGGGTGCCCAGGACGCAGTCTTTCCGAATAATAGACTCTTGTTGGGGATGTCCGGGGTCTACGCTTGAATATGCCGCGCCCCACTCCCGCATGTCGAGGAACTGGATCGTTAGCTATTAGTGGCCGGCCGGATACTGGTTGTGCCGACGATAAGGCAGACGGGGGTCGTGCAACTATTAACCGCAGGCCAAGGCATCCACGTGCTAAGACTTCGAGGCGAAGAGTGTAGGTCTTCCTCGAAGGTTCACATTCATACGAGGACACGATCCCCCACTCGAAGGGTGAGGTGTAGCTTCCGCGTCATTCCTGTAACTGACAATGCAATGGGGGACGACCGAAGGCTAGCTTGACCTGGTCGGTGACAAACCCGGACGTATTGGAACCTGTCTATTAGAATTAGACCAGTTAGTACGCTGACAAAGGGCTCCTGGGGGTTTTTGGGGTCCCGCCGTTACAACAAGCGGGCTCCTGGAGTCCACATTCAACTTTATCCCTGGGTATGGGGCAGTGAGCCCTTCGTGTTACTCCGGCTAAAGCCTCCGGACTGAGCACGTTACGATCTAATGCCTTCGCCTCCTGCGAGCACTAGCAAGGAGACTTCCAGAGGTCGAGAAGATCGGCGCAGCTGGGCCAGGGTTAATGGTTTTAGGAAGGGAGAAAAGAGATCCTATGGAGAAGCCTAGCGCTCGAAAGTTTATACTTGGTGGAGTTCCATATCGGTGTCATTGACTCTTTTTAGAACCATCCTAACTCAATTAATCCTGCAATCGCATTGTATTTTGCCTACCGCCATAGATGCATTGACCTACTCCAGTTTGGCCTGTAGTGCACTTTTTGTCATACTGTATAAGCTTCGCCGTCGTAAGGCGGGCGACTCGGACGTCTTTTTGGCGCCCGATATGTCCCCACTATAATGCGTTAAAACCGCTCAGTGTTCTTCAAACGTGCCTCCGGCCAACTAAGCCTTTGAGGGCCTAACAGTTTGGGATGCCGGGGCCACCGAACGTCTTTCTCCCACTTACATCCTAACGTGCTGGAGTCCCTAGTAGCTTATGACGCTCGGCAGGGCGGAAGTCATCCCATGGGACAAAAACGATGATTGTGCCAGCGATCGCAGGCCGTTGGTCCTGTGCGTATTTCCGCGTTCAGGCCGTAACTTCGGTACGCTGAACAAACACTTTTGCTTAGCGACAGTTTGTCTGCGGTCCGTGTACGAGGCCGAGATACGTATGTTCTGGATTTGTCTCCGGTAACCCCCTGTTAATCTCTCCCATCGCCTCTGTGCAGCCCCAGACCCGTGCGAAGTACTGGCAGAGCGTCAGCTTTAAGTCAAGCTCTGGTTATTCCTTAAGGATATTTCAAGCAGCGGACTAGACGGAGCAGAGGATAATTTCGTGCACACTTGGCCCCCCTCGTAATGAGCGAGTCCGCTGGCCCGCTAACTTAAACGTGTTAGACCACATGGGCCTGCTACTACCGAACCAAGCAGGAGTTCATGTCTTCCAAGGTGAGCACGGGCCTTCGGAGCTACAGTAAAGTACGAAGCATGCCAAGCACTCATCTATAGCAATCTGATACGCTCCACTGCCATCTCACAAGGCTTGAAATAGGCCGTGTAACACATCGGGATAGGTATTGTCACAGACACATTGACCCCGGCGTGGTTTCGTACGATAACCTTTGCAAGCTTTATGTCCTGCCGGATCCGAAATGTCCAATTACGGAGTCTTAGCAGCTCCCGCCCCAGGTGTTTGTAGTGCGAGAATCGACCATGTTTTTGTGAGAGGTAGCACCTCTTAGGTAATCGTTACGTTCGGCGATACAGCAGGACAACGTTTCTAGAGTCTGAAAGGCCCTCGTGAACTTGAACGGTACTTGAACGGACCGGAATCGTTTCAGCGCAAATCTGTCAGGCTAATTTCACGAATAGCATCTCCCCCATAGCTCCTTGTGGAAGTTGGCAGGAGGGTTGGCGTAGTGAGATACACCCATTAAGCGGCGCTGCTAGCAGCTAGATCTGTATGGCCCAGCCCGAACTTGCTGAGAGTTGGGTAAGCTTTATGACCGATGTAGTCCCCTCGGAAGGCTCATTCGCAATGGAGGAAATAGTCTCTTCGTTGCTGATTATTTCTGTCCGAGAACAATGCGGACACCTACGTCAGGAATCCACAATTCTGGCGAGCAAGGCGCCGGTGAGGTATTCTACTCTCTATCCGCCCTATACCTACGCTTCCGTCCGGTGTAGGGTATTCATAGCGATAACTGTGGCGGCGCTCCAGTGTCTCTATCGGGCCCGAACCTCATCGGGTCGAAAAGATCCAACGTACGAACACGCACCACCACGGCACAAGTGAGGACGAACGCTCGGGTGCATTTGTGCCGGAACAGCAGACGCCCTAATTACAGCCATTTCGTAGTCTGCATGACCTTAGGATATAGTTTAGTAGGAGACGTATCTATTCTGTACTGGTTATGGGTGGGTATCGTCTAATCGTAACCCTAAACGGATACATTGCTAAGAATATGTTTCCGATGAGGGTCCTCCATTATAAATGGCTTAGCTTGACCGACCTGCTGCCCGATCTGCTTAGAGTTGTCACATGCCTCAACTGCGAGTTCTAGCCCTCCGGGACTTGAGATGAAATACGCGAGCGGGGGTCGCCAGTCGCCCTACTCTAGACAATCCCCTGCGCCAGAAGTGGAGCTCCAAGGCTCGCAAGGCTTATTGCCAGGGAGGTATACACAAACTCGAAACATCGCGTATGATGCAGCCGTCCTGCGCCCTCGGGGGCGTAAGGACACTTCCCTGCTTCCCTCCGTATTTAGCTCACATAAGATCGCGCGACGGGGTATCAATCTTGGTTGGGGATGATGTATTGAATCCCGGCTTTTGTTGTCCAGCCACTTGAAAAGCCTGTAACCGTACTCGCTATATCAAACGCCCTCTACTTTTAAAATATCACATTTAAATAAAGGCAGCCATCGGGGTACACACGGTAAAAGCAGAAAAACGTGAATATCCAGTAGCGCGACCAGTGCGCGACGCGCCCTTGCCATTATGCTGGGGGTCCCTTCGCAGTCACCCGTCAGTCAGTGGTACGCCCAGATAATGTCTAATGCAATCGTGGGCGGTAAATAATGGGTCACCCACAAAGGATTAGCACGCTAACCACTCCGGCTTGTTTCTACGGCGCAGAGGACTGAGGACCTTACCGGGAGACAGTGTGCTTCTGGTCGCTCCCCCCAGCCCAACGTATTGCTAGAGGAACGGTTGCCAGCGTCCACAGTGAAAGTGGGAACCAAAGATGTACCGTAGTATATAGTGTCTCCTGTCGCCACTGCACAAGTCGACAGACGGCCAGGGCGTATAAACGGGCGCACAGAGATCTTAGGAGCACAACAGTAATAGCAAAGTGTTATTGAAAAGCTTTTCGTAAGCTCGGTTTCCTGCACAGCGTGTTGCACGAGTATACCGGCAAAACGTATGCTAGCTCAACTGCTCTGTTTCCTACATCTCATCCGGCATCCACCGGCAAAATCTGGGCGTTGGCGCGCTCCGTGGCTTACTGTTCTGCCCTTAGTGAAACCGACTACTCATAGTACAAATATCTCAGGTATACAATAAAATTCCGTTCGCATAGATCATTGTGTGTCTTTTGATGCCCCCGGGCAATGATGGGAGTCGGCTCACACGTCTTGGAAATTGTCAATTTCTATTAAGGGACTAATGCGGAGCAGAAAAATTACCCTGGGGCCGACTCCTCAATGTACCCTGCCCCGTCCGTCAGATATGCGACTTCTATTGGTAGCTGGATACAAAAGTGCGTCACAGTCGCTGCGCCCCGATGATTTCTTGCAAAGGCCAGGCTATCAAGGCACATTCACTGGCAGGCGCGCGTTCGGGAAAGTCACCTGCTCTGTGAATACATGCGTCTCGATCAGTCCTTTCTTTCCAGCCGACATAGGATCTGTTGATTCATTCATGGGTTCAAAAATTCTAGATTTAGGACACAGGGTGCGGGACTAAAAGTATATTGACACGGTATACTTGGCGATATATCGATGATACACTATCTGGGCT
		</sequence>
    <sequence><taxon idref="Location_4_0_0|33.867308651243945"/>
			GATGAACGTCACAGGGGACTAAGATATAAATGATGCTTTTGGCCTGTGCCTTAGTCGTGTAGTTTTGACGAACCTTTTTGCAATTCTCGTAGCTTTATCTGTTGATCTCTGGAAGAGTTGATTTAGTGGACGACCGTTCTGACCTCGATTGTATCCCAATAGCGGGAGTGGTATTAGTGTAGCTCGATGGTAACCCTACGACCACCCGCCCATCACGTCATTTTCCGCAAATGGTGCATGCCCCTCTCTGGACTGTCTAAATCGGACGTTATTACGCTCGGAATTCTGTTCGGGCTCAGCTGGATTGAGGAGTACGCAGGGCTTAATACACAACAACACGGGTAGGTAAACTTTGGCCCTTGGGGAAAGTTTTAGGATCAGCGGCTCAGAGACAACTCGGTCACTTGGTACGCTTATGTCGATGTGGACGTATCACGTTGCATCGGCTTTGATTTAGCTCTTGACCGTTAGTGCAACTTCGTATACGAAGCCCAGCCCTAGCCGAATAGAGCTCAAACAGAAACCTTGACTGCACATTGGTTAACCCAATCACCCAGCAGCGACCGCTCAAATGCACATATTTATCATGATAATTTCAGTTAGATCGGAAACCGACCTTTGTGTTTAACTTGTTGGGGTACTTGATCTGATACCAATTGGCCTGAACATAACGGAATAGATGGCATCAAGCCTATGGGCAGTTCCGTTCCGCTAGGCTCATGACTTAGATTACCTTTATTGTTAGATGATCCGTATTCAACCTCTGGTCCGCATGTGACCGCATATAGTCAGTTGCCTCTGATTTAATCTCGTATGAGATGGATTCAAGGCACTGTGGTTCTTGATTCTCGTTGTTGTAAAAGGGCCTCCGATCATACGCGTGGGCGTGCACTCAACATGCAACTACCTCATTGACTCCTTTTTCGCCTGGTACTACTTCGTAATAGTACTATTCATATAGTCGAGGGGTGCGCTTACAGATATCCACAATGGACCGAATCTGTCTTCCGGGTGTAATAATAGCTTCCGCCTAAAACAGGTCTACCGCAGGCCCTGCTCAGCTAATTGGAAAATTGACGACGCGGGAGCCCATTCTGTGGTAGTATGGGTAGCCACTCATGGCACCTCGAATGAGAGGGGAAAACGCCGCCACGCGCGATGGAACTTAGAGCGACTGAGGCGATAGTAAGATGGTGCACTCTTTCGTCAGGGGTTTGAGTAAGCGCCGAGAGTTAGATGGTCGGGCTGGATATACACCGCACATACTGCCGAATCGAATGCGTGTGGAAGACATTTTTTGAAGAAATGCTCTGGCCGGTTCCCTGGAAGTTGATTTTGTATTCAATGTAACAGCTGTGGTAGGAGGGGCACCTGGAGATCTCAGGGACGGGACCCTCTAAAAGTGGAAAGCAATGGTACACAGTAGCAGTGTTCCGTTACTTGGGTAAGAATCATACTGTTGGCGAGTAATATAATATTGTGCACGCCAGGAAAGTCCGTCAATTGGGACAAGTCTTGCACCGGGCGGGGCCGTACCGGGCAGTGTGGCCTACTACCTTATTGATCTGCCACTAGTTGTCGGTGCTTCCGTTGCCGACCGAGTGACCGTAATAGGAGTAACTCCTACACAGGGAAGATCAGTTTATACAAAGCATGCTAGACAAGAAGATTGGAGTTAGACATTTACCCTCATGTGTCAGAGCGATCAACATTTACAAAGGCTACACTCCTTATGTCAGCTGGTCACCCTGCCTACTTGATTAAAAAACTTCCAGAGCTTGATGCTCGGGCCGCCGTTATGTCATGCCTCGGTTGATAGACTAGTATGGGACTACAACCAGAACTTTGGACACATTAAGAAGAGTCCCCCACGACTTCATCGGTTGCAGCCTCGCAATACTTATTACCGATTAACGGCTATCGCGCGCCTCTTCGTCATGCGGGCAAGTTCTGCAATTAGGGTGTATACATCGTCGAAAAACTCGAAAAGGTTTGGCACCCGACATTCAACCCCGCGCGTCTCCCAGGGAGGTGTACACATGAGGAAAGCAGAAGCGATGAGAGGCTTCGTAACCACAAGAGGACAGACTGCCTTATTTTGACATTTCCTGGGATGAACTATACCTCGAAAAGGATCGTGGTGTCGGACTGCCGGTGGGGGGGTGATCGGTCGTCTAGATAGCAATTGGGAATATGTAGAAACCGGCCATCGCACCAGACAAGCGGAAAGTCGGAAAAATCCCTATTTTATAACCAGAGAGCATTTGCCGAGCGGTCAAGTTCTAGTTGGCCACTACAACATGCCTAATTTCTGACTCCGATTCCCAATGCGACGAACCCCGCCCGCTATTACGATGCAGCGAATCGTAAACTGCGAGTAGATAATGTCCCGAGCCCCGTATGTACTTTCGTGTTCTCTGACCGACGACACAATAGGGAGTTCTACCGTGTACAAGCTCCCCGCAGGTCGGGCAAACGCCTAGCCTGGATAAATCAATTGGAGATTTCCGCCATTCGTATTATAGTTCCCAACAGAAAGGAGAGATGCAGGTTTTATTACTGAAATAACTATGCCCATAGCCGTAGGGGTATGCCCAACAGCGTAAATTTGCATGACGTAATCTAATCATAACGTGTAGCATGCGTTTAATCACGGTTGGGCCAGAAACCCCGCTTTGATATTTGCGAACATCGTCCGATCATTGTCCCCGGTTCACAACCTTAGAAATGTTAAACGGGTAAACTATTACACACTGGGAGGTCATCAGTGACGCGAAAATAGTTCAGCCAGGTGACGACATAATACATAAACGCAAGCGCGTGATCATCGCCCTCCAAGGTAGGTGCCCCCTTAGGTAGAAAGATACTGAAAGCTCACATTTAATTTCACTCATACGTTACCATCATTACCGGTAAGAGAGAGACGACCTCGTGGAATGGTCCTCGGGGGTAAATACCGGCATGATGTATGTATATGTGGGTTGTTGCTTGGGTCCTCCCCTAAAGCGCCTACTAAAATGCCGCGAGTGTTGCCTGCCCCAGGCTGCCACGCTTCAAAAATCTGCCCAGTCACCAGCGTTCACCGTAGGAATGCTGTAAGCTCGGGATCTTAACGTCCCCCCTCCACCACTTTCAAAAGTACTCCACTCTAGGAACGTGAACCCCTCTGGGACCTAGCACACCTGGCACGCATCATTTTACTCCCGGCCTCAACGGCCCCCGCTGCTCCGGGTTCACACTAACGGGCCTCGTATTAGACCCGTGGACCCGAGCTTCACGTCAACGCCTCCTACTGTGATGGCACGCAAGTCCAGAGATCACGATTCGCTTGGTGTCGACACCCTATAGTCCTGGTCCAAAGGTCGAGTACAGAGTTTTACAAGACATGCCGGCTGACAGATTAGGTATCACTTGGGCCAGCTATATTGGTCCTAGGGCGATACCGGGGCCAGCGACTGCCGCCGGACGTGCGAAGTGTTAAGCGGTTATCTGCATCCCCGGTGCGGCACCTTCACAGAACTTGTGTTGTTAAGGTTCATAGTAAAGGGCGTAAGCCTGTTGATCCGCCTTAGCCCGATGGAAATATGCCGACTAATTGCGTATGGGACAGTTTGGTACATCCTGTTGGCCTGTCTATGTGCGATAGTTGGTGTTGTTGTCAAAATGGAATTACTATCTAAGGTACAGCACTTACCGCAATACCATGCAGTAGACCTTACCAGCAGTATGTACGTAGACTGCAGCATTATGAATCCTGCGTTTGAGAAGTCGGACTGCCTGGCTGTGAGGCATTGGCCGACATTCCTTGCATAGTCAATATCGGTGCAATTAGCGGTGGAGATCGATAAGTGCGCGAGGCGGTACTACGAATCGCCGCAATCATGCATTACGGTTGATATTCGTATAGAACAATTCGACGGGGTTCTTCCCTCGAATTTCTACCAGGTGTAATCGTCCACATTTCGAACGCATTTTGCAGCGTTCACAGACAGGTGCGTCCGAGATCAACCCCGTCTATAGATGCCAACCACGTGGGTATATATACAGTTTTAAAAAACTTGAGAACTACAAATGCTCTAAGTAGCACCGACGGTTAAGGCATTGTGACTAACATCGCACTGCCCGTGGACGGGCGTGCTTACGTATATCATGTTTAGTAACTAATATAACCTCCTGTGATTTGGGGTGATTACATGGATCACCGTGACCTCCTGCTAACAAAATGACGAATCTGTTACTGAGAGCGTTTTTGTGGCGTAAAGTTTTCCTGCCCGATACGTGTTGTATTCGTTTTACACCAGGGCCCTACTTCACATGAGGGGACCAGCCAGAAAGGTAACGGCCCGCCAATGAACTGGTTAGGGGGACTGATCGGTGCTATTTCCGATGCCCTTTGTTTCCCACAGTACCATCACCCGGCGAATGAGCATCATTTTACGTAACTTCGTTTCATTGCTAAAACACCGCGCACGCTAAAGTATCCATTCTGCATTCACTAAGAACGTTTCAAGTTGTATAATTGCCATGTTGGATGGTACAAATCTGTCAAAAACGGCTCATCACGGACGTACAAAAGCTCATAGCTCCTATGTGTCGTTAACACAGTGGGATGTAGAGTGATACCTAGCGTCCCATAAACTTGAGTCCGTTCCTGCCACACATCCCTCTATCTTGTTAAATTCCGCGTCACTCCGTTGTAACTATTGGCAGGACCGCCCACAGCGGTTGAAGCACATTGCAGAAGAGTTGGTCATCCGCACCACATACTGTGGGTCTTCCTCCAGAAGCCAGGGTTATATTACGCTCATGTAACCTCGAGCCTGAAGGCTTCAATTCTGCAAACACCGCGCGATCTCGCCACCGCCGCCCAGCTGTCCGTGGGAAGTTCCGACTCTGCAGTTCACCCTCGTCCACCGGGCTGGACAACTAGTTAGGGGTGGGAGGATCGGCCCCTGTGTAACATATAAAACTGATATCTGACTAAACCTCTCAATCAGAACGAAGGCCAATGTCGCTCGGGTATTTCATTTCTAGGATAAGTAGAGAGAAAGCTTCACGCCTACAATTTGAGGACCCATTTCTGCCTGCACACACCTTAACACGCATTTTAGCAGACAAATAATAGTGAGCTGTGCCCGGCCGCATGGTGGATACATGGCTCTCTGATTACTGAAGATCACACGTCCAATCCTGTCCCAACTGGCCCGAGTACCGACCATAGGGTCTGGCGGGCCGCGGATTTTAACTAACTGCGCCGTCTTGCCTAGCTACTTTGATCTTAGTGGATTAGCACGCGTCAGGAGTGTGTCCGATCACTGACTCTACTACAGAGCACTTTGAACCGAAAGAGGTACCGGGCCAATATGAGTTCAGATTCCACTTGATACAACTCGGTTCTTATTACCCGTGGCTTTTACTTGGGTGTATGACGGCTGCTTAGTTACGTTGACCGTGATAAGGAACACCTAATGTCGCTCCAAGGGCAAGTTGAACGCCTCGCCTTCGCCTCAAGTTGGATTGCACGCTTCTTAGTAGCGAACCGATCGCGTATTGTGTGAGCCTATAGACAACTTAATTGATGCGTCGAGCTAGCAAACTACACATGGAGGGGAGACCTAGCCAGGAGGGGTCGACGTGCGTTTTATCGTGGCCCACCCATATGGTGCACGTTTGGATTCGTTCCCCACCTGGTATGTATTGAGGAATCAAAACAATTCATGGGGCCGGGAAGATGTATTGGAGATTTTCCAACGCAAATGCTGGTAACGAGCAGCCGAAACAGGCCCCTCCTCTCAAGTTTAACGTGACCATTGTTCTCTCTATGCCTCATACACGTCTGGTTTCCAATGAGAAGCAGAGTAGCGCTACACCCAAACAAGCATTAAGTCTGGCGACAGCAGCGCTATTGCCCCAAAAACTAGCTGACCTAGCATTAAGTCCCGTCGTAGGGACCCTTTGCTTCTTCGAATCGGAGAGGGTCCGTTTAATATAGTATCCCACTAGACACGCCGCGAGTAGATGGCACTTCAACTTCACTACTATCGCCATATGATACCGACAGAAGTCCCACTTAAGTATATTTTACCCTCAGAGTTGGGGGTGGAAGTGCTGGAAACGTTAGGCAACCAAAGAGTGCACTCGCTGTTCGAAACTGCAAAAGGACCCCAACGCCCACATAGGTGTTTGTCCTACTAGCACTATTGATCCATTATCTCCTGCTGACGTTTGTGGATTGAACGCACATTACGCAGCGAGCACAGGACTTTACAAGGTAAGCCTTTTTTGTACGTGGGCTTGTCATTAGCTTTATCTTATGACCGGAGCGTGTAGGCGTCCACGGATATACACAGGTGGTTTATCAATATAACACCTCTCGACCTCTCTTGCTTCACACCGGGGCCACACGGAACTCCCCTTGGAGTTTCAGGTCTACTCTAGGGTGGCCCCACTTTCAGTAATATATCGCCTGGCTTGGGATTGACCCTTACGAGCGATTCTCTATATCGTCCCGTTGGCGTGTCCTCCCCCTTGTATACGGCCAGGTTGGGCATCGACCTGCCTAGCTCTCCCATCAGAATTCTCTCCATGGAAATTGGCAGGCAAGTATGGAAATACGAAGAGTTCCTTAACCTTAGTCAAGAGTAAAGTCCGCGGCGTACTACGCGTCATTCCTGCATTTCCGGCATGCTGATTCCCCCGATTATTGGCTCGGAAGCATTGGATGTCGATCACGCCGTCGTCTTACTACTAATGCCTGAGTCCCTTCGTGAACATCCAAGCTGGACCGTGCCATCTTTTTACGCCCTGTTATTCAGTCTAAAATATGTATTTGCGAATTACTCGGTGCTGTCTTGAGTCTCTCAAACACCCCGACGATAAGTTAATGATCCGCGTTCCACAATAATAGTACCGCGAGCAGCATCCACGGGCGCCCATCGAGAGTGCTTAGCCCGAGTCTCAGGCAACGAGCCCTTCTCGCGTGCATATCTCTCAGCCTGAACGGCAATTCTGGGGGCCGACTCTCTCATACAGCATGGACGAGCGCTCATCCCGTAACTCGGAGCGTCACGTGCCCACGGCTGTTTCCTGTCTTGAGCTGCATTTAAAACATTTATGAGCACCACCTTCTTGTGTTGCTGAGAAACTTAACCGCCAGCCTCGGATCTGGACTGACGTGTGCGTTAGGGTTGCGAACTGACATTTATAGGTTTATAGTTTGTGTTGCAACCTATCGGCAAGGGGCGTTGCTCGTTTTGGCCCAACGTGAGAATGCATGATGGACTGAACCTAGAGTAATGATCCGGTCTAAGGGTGTGTCTTTCATTTTACTCTTGACTCTAAAATACTGCGTATGCTAACAGATCGACCGCTAACGCATGCATTAAAGTGAGAATATTAGCGATTGTAAGCGATTGGGTGAACGGGTTATGGGAATGCGTACACGAAACTAATCGGGCTCTCAGAAGTAACTAAAATTCGCGTACTTCCTCTCTAATAGGGCTGAACGAGCTGTTCTGAAAGCCCCAGTTCCGACCGTTTGGTTATTAGACTGCCGAGGGCCGCGACAGGTGGCACCAGGTGGCCCCCACGTCGACTGAGGCTTTGCTTGGCGGATCACATTCTCCGGGTCCTCCACATTTCATACTAACGGCCAACACGGTTGTGTTAAGTTGTTTTCAACGTGCCACTGACGCGGAATGGGAGATAACCGATCATGATTCTCAGATTCCCATACAATGAAAAGACACGTAGTCTTTCCGCCGACATGAAGCAACACAGTAATCAGGTTCATCAAGACTGCTGGAATCAGGAACGAGTGAGCTGGTAGAACGTTTTACACGGATACACCCAACCAGTGGGCGCGGGAACGACTACGTTTATTCCTGATAGTACGCGCTCCCTTTATTGGGGGGAGGGCCTTACGCAGATTAAATTGCACCGTGCTCGAGCCGAGTGGCGTAAGCTCTCTCTGCAATCCACAAGTCTGGCCGATGTCCATTCTGTTCTTCCGCTACACGTACACCTCTAGAGCTAAGATTAGATTTTCCATGGGGCTTTGGGCATAGTGAGTGTTCTCGGGAGGTTCCTTCTAGACTCACTGCAGGAGCAGGAGTGATCGAAGCATGATGCACTCGTATTGAGAACCAAGAGCGGACTACCTCGACGTAGGAACTTCTGGTGCCTAATTCTCTCCTGGAGACATAAGCTGGGTGTGGATACTGGCTATAGTCGAAAATTAAAGGTTACACCATTACAGCCACGTCAAACGCGGAGGGCGAGTTGGCAGAATTTCCGTGTAGCATATGTACATGTCAGAATCCTTATCTAAGGAATAGTGCCACATCTTGGTCAGGCGCTCACTACCCAGGCCGAATAATGAACTGATGGATCATTGAGGAGCAGGTGCTTCCGCCAGAACGTCACTATTCGAGGCAGGCGCGGTCAATCAGATGCGGACAAGTGAAAGCGGAGGATGCTCTCTACTCCATTGCACTGACAAGTATGTACGTAATATTGGCGTCTAACGCGTGAACCGACACTCCGAAAACAATTCCCACCCATTGATGTTCAATGGTTGATTTTACAAACAATCGTCGCTGTGAGGAGACTAATTCGGATATCCGGGCAGAGAAAGGACTATTAGGGGTCTCACTCTCATTTTTCTCTAACCCTTAGTCCTAGTACGGGCCAACCCTTGCGCTTTTTCAAATCCAGTTACATATACCCACCCCGTCCATGATGGTGAAATAAACATGCGGTAGCATTACCATAAGGACCATTAGTAGCTGCAGTACGCAGGTGACCATTAGGGTCAACAACACTGATTATTGGCGTGGTGCGGTTGGGTCGGGGTGCTGGAAGCATACGAACCTACACGTGGCGAGCATTGACAGTAAGATCGTAGTGATCCTCTTGGTCTCGAAGAGATTTGTGCAATCGACAACCCATAGGAACAAATATTTAGTGAAAAAAGTCTCCATGTCAACAATCACGCGCATCCCAATAAGAAGGATGTGAGGCTTATAACTCCGTACGATTTCCACGTTACCAATTGCTTGGCCATGATAAGGTGAGCTTAGCTGCATTACACATATGGAGTCTAGTCTGCACGGTCTTGCTTAGACCTTTCAAAAGCTCCTCAGGTCGGAGCGTGCGTACGTTTCGAGGAAACTCATTTTCGTACTTAGCAATGCGCTGACCACGTGTTCGGGGTAACCAAGTTCTAAGGTAATTAACGTCCCATTCTTGGTGATGAAACGTAGAAGCGTCCTGCGTCGAGAAAAAACAGCGCATTCGCCCGCCGTGCCGGAGAACTGGCCTAAGACCTAAATGCCGCTGAGGCCTGACAACAGGAAAAAGAATTGTTTAAATCTGGAGTCACATTGCTGTACTGTACGGATATAGCTAAAGTATTGCGAGATTAGCCGAGTCATGAGAGTGAGGAGCGCTATGCCGCTTGGGGCATGTGTATGCACATCCGTGACGCCAGCCGAAGCCTCTGTTACACAATGCGGCGGCGGATAGAATACCATGCAACCCAGCCAGGCAAGTAGTTCACATTTCCAAATAGTTAAAGGGGACAGTTGCACACGAGCCAACGGCTTCCGTCGGGCAGTGGCTTTCTTAAGGAGCTGTTCTGTAACTTAACCTGGTTCTAGTCTCGGAGACTCGGAGTTGTGTCCGCCAACGCTATTCAGCTACAATTCGGCACTATCTTATTACAGAGCACAACCCGCCTGGAGGTGAGACTTACTATCTACTTACTACGTGTACTATACGATGCAGCCATCGGTTCGAGGGCTATAGTTCCGCGTGCACTGTTGGATCGGCCGGGTTCAGACTGTGTTCTGATCGCTTCGTTTTTGCACGTGACAGATACTTCTCATGCATGCCCTTTGCCGATAGGCATCAATTTAATTGGGTGCCCAGGACGCAGTCTTTCCGAATAATAGACTCTTGTTGGGGATGTCCGGGGTCTACGCTTGAATATGCCGCGCCCCACTCCCGCATGTGGAGGAGCTGGATCGTTAGCTATTAGTGGCCGGCCGAATACTGGTTGTGCCGACGATAAGGCAGACGGGGGTCGTGCAACTATTAACCGCAGGCCAAGGCATCCACGTGCTAAGACTTCGAGGCGAAGAGTGTAGGTCTTCCTCGAAGGTTCACATTCATACGAGGACACGATCCCCCACTCGAAGGGTGCGGTGTAGCTTCCGCGTCATTCCTGTAACTGACAATGCAATGGGGGACGACCGAAGGCTAGCTTGACCTGGTCGGTGACAAACCCGGACGTATTAGAACCTGTCTATTAGAATTAGACCAGTTAGTACGCTGACAAAGGGCTCCTGGGGGTTTTTGGGGTCCCGCTGTTACAACAAGCGGGCTCCTGGAGTCCACATTCGACTTTATCCCTGGGTATGGGGCAGTGAGCCCTTCGTGTTACCCCGGCTAAAGCCTCCGGACTGAGCACGTTACGATCTAATGCCTTCGCCTCCTGCGAGCACTAGCAAGGAGACTTCCAGAGGTCGAGAAGATCGGCGCAGCTGGGCCAGGGTTAATGGTTTTAGGAAGGGTGAAAAGAGATCCTCTGGAGAAGCCTAGCGCTCGAAAGTTTATACTTGGTGGAGTTCCATATCGGTGTCATTGACTCTTTTTAGAACCATCCTAACTCAATTAATCCTGCAATCGCATTGTATTTTGCCTACCGCCATAGATGCATTGACCTACTCCAGTTAGGCCTGTAGTGCACTTTTTGTCATACTGTATAAGCTTCGCCGTCGTAAGGCGGGCGACTCGGACGTCTTTTTGGCGCCCGATATGTCCCCACTATAATGCGTTAAAACCGCTCAGTGTTCTTCAAACGTGCCTCCGGCCAACTAAGCCTTTGAGGGCCTAACAGTTTGGGATGCCGGGGCCACCGAACGTCTTTCTCCCACTTACATCCTAACGTGCTGGAGTCCCTACTAGCTTATGACACTCGGCAGGGCGGAAGTCATCCCATGGGACAAAAACGATGATTGTGCCAGCGATCGCAGGCCGTTGGTCCTGTGCGTATTTCCGCGTTCAGGCCGTAACTTCGGTACGCTGACCAAACACTTTTGCTTAGCGACAGTTTGTCTGCGGTCCGTGTACGAGGCCGAAGTACGTATGTTCTGGATTTGTCTCCGGTAACCCCCTGTTAATCTCTCCCATCGCCTCTGTGCAGCCCCAGACCCGTGCGAAGTACTGGCAGAGCGTCAGCTTTAAATCAAGCTCTGGTTATTCCTTAAGGATATTTCAAGCAGCGGACTAGACGGAGCAGAGGATAATTTCGTGCACACTTGGCCCCCCTCGTAATGAGCGAGTCCGCTGGCCCGGTAACTTAAACGTGTTAGACCACATGGGCCTGCTACTACCGAACCAAGCAGGAGTTCATGTCTTCCAAGGTGAGCACGGGCCTTCGGAGCTACAGTAAAGTACGAAGGATGCCACGCACTCATCTATAGCAATCTGATACGCTCCACTGCCATCTCACAAGGCTTGAAAGAGGCCGTGTAACACATCGGGATAGGTATTGTCACAAACACATTGACCCCGGCGTGGTTTCGTACGATAACCTTCGCAAGCTTTATGTCCTGCTGGATCCGAAATGTCCAATTACGGAGTCTCAGCAGCTCCCGCCCCAGGTGTTTGTAGTGCGAGAATCGACCATGTTTTTGTGAGAGGTAGCACCTCTTAGGTAATCGTTACGTTCGGCGATACAGCAGGACAACGTCTCTAGAGTCTGAAAGGCCCTCGTGAACTTGAACGGTACTTGAACGGACCGGAATCGTTTCAGCGCAAATCTGTCAGGCTAATTTCACGAATAGCATCTCCCCCATAGCTCCTTGTGGAAGTTGGCACGAGGGTTGGCGTAGTGAGATACACCCATTAAGCGGCGCTGCTAACAGCTAGATCTGTATGGCCCAGCCCGAACTTGCTGAGAGTTGGGTAAGCTTTATGACCGATGTAGTCCCCTCGGAAGGCTCATTCGCAATGGAGGAAATAATCTTTTCGTTGCTGATTATTTCTGTCCGAGAACAATGCGGACACCTACGTCAGGAATCCACAATTCTGGCGAGCAAGGCGCCGGTGAGGTATTCTACTCTCTATCCGCCCTATACCTACTCTTCCGTCCGGTGTAGGGTATTCATAGCGATAACTGTGGCGGCGCTCCAGTGTCTCTATCGGGCCCGAACCTCATCGGGTCGAAAAGATCCAACGTACGAACACGCACCACCACGGCACAAGTGAGGACGAACGCTCGGGTGCATTTGTGCCGGAACAGCAGACGCCCTAATTACAGCCATTTCGTAGTCTGCATGACCTTAGGATATAGTTTAGTAGGAGACGTATCCATTCTGTACTGGTTATGGGTGGGTATCGTCTAATCGTAACCCTAAACGGATACATTGCTAAGAATATGTTTCCGATGAGGGTCCTCCATTATAAATGGCTTAGCTTGACCGACCTGCTGCCCGATCTGCTTAGAGTTGTCACATGCCTCAACTGCGAGTTCTAGCCCTCCGGGACTTGAGATGAAATACGCGAGCGGGGATCGCCGGTCGCCCTACTCTAGACAATCCCCTGCGCCAGAAGTGGAGCTCCAAGGCTCGCAAGGCTTATTGCCAGAGAGGTATACATAAACTCGAAACATTGCGTATGATGCAGCCGTCCTGCGCCCTCGGGGGCATAAGGACACTTCCCTGCTTCCCTCCGTATTTAGCTCACATAAGATCGCGCGACGGGGTATCAATCTTGGTTGGGGATGATGTATTGAATCCCGGCTTTTGTTGTCCAGCCACTTGAAAAGCCTGTAACCGTACTCGCTATATCAAACGCCCTCTACTTTTAAAATATCACATTTAAATAAAGGCAGCCATCGCGGTACACACGGTAAAAGCAGAAAAACGTGAATATCCAGTAGCGCGACCAGTGCGCGACGCGCCCTTGCCATTATGCTGGGGGTCCCTTCGCAGTCACCCGTCAGTCAGTGGTACGCCCAGATAATGTCTAATGCAATCGTGGGCGGTAAATAATGGGTCACCCACAAAGGATTAGCACGCTAACCACTCCGGCTTGTTTCTACGGCGCAGAGGACTGAGGACCTTACCGGGAGACAGTGTGCTTCTGGTCACTCCCCCCAGCCCAACGTATTGCTAGAGAAACGGTTGCCAGCGTACACAGTGAAAGTGGTAACCAAAGCTGTACCGTAGTATATAGTGTCTCCTGTCGCCACTGCACAAGTCGACAAACGGCCAGGGCGTATAAACGGGCGCACAGAGATCTTAGGAGCACAACAGTAATAGCAAAGTGTTATTGAAAAGCTTTTCGTAAGCTCGGTTTCCTGCACAGCGTGTTGCACGAGTATACCGGCGAAACGGAGGCTAGCTCAACTGCTCTGTTTCCTACATCTCATCCGGCATCCACCCGCAAAATCTGGGCGTTGGCGCGCTCCGTTGCTTACTGTTCTGCCCTTAGTGAAACCGACTACTCATAGTACAAATATCCCAGGTATACAATTAAATTCCGTTCGCATAGATCATTGTGTGTCTTTTGATGCCCCCGGGCACTGATGGGAGTCGGCTCACACGTCTTGGAAATTGTCAATTTCTATTAAGGGACTAATGCGGAGCAGAAAAATTACCCTGGGGCCGACTCCTCAATGTACCCTGCCCCGTCCGTCAGATATGCGACTTTTATTGGTAGCTGGATACAAAAGTGCGTTACAGTCGCTGCGCCCCGATGATTTCTTGCTAAGGCCAGGCTATCAAGGCACATTCACTGGCAGGCGCGCGTTCGGGAAAGTCACCTGCTCTGTGAATACATGCGTCTCGATCAGTCCTTTCTTTCCAGCCGGCATAGGATCTGTTGATTCATTCATGGGTTCAAAAATTCTAGATTTAGGACACAGGGTGCGGGACTAAAAGTATATTGACACGGTATACTTGGCGATATATCGATGATACACTATCTGGGCT
		</sequence>
    <sequence><taxon idref="Location_4_0_1|34.09603218349244"/>
[truncated: 366,255 more chars]
