# Supplementary material for: Epidemic Reconstruction in a Phylogenetics Framework: Transmission Trees as Partitions of the Node Set
Source: PLoS Comput Biol. 2015 Dec 30;11(12):e1004613. doi: 10.1371/journal.pcbi.1004613 (PMC4701012; doi:10.1371/journal.pcbi.1004613)
Supplement: S1 Data — BEAST input file for all WHC analyses of all simulated datasets. (ZIP) [file pcbi.1004613.s006.zip › S1_Data/wcc_X_3_prior_6.xml]

<!-- Generated by BEAUTi v1.8.0 Prerelease r5934                             -->
<!--       by Alexei J. Drummond, Andrew Rambaut and Marc A. Suchard         -->
<!--       Department of Computer Science, University of Auckland and        -->
<!--       Institute of Evolutionary Biology, University of Edinburgh        -->
<!--       David Geffen School of Medicine, University of California, Los Angeles-->
<!--       http://beast.bio.ed.ac.uk/                                        -->
<!-- BEAUTi output modified for transmission tree reconstruction by OldMacDonald 4-->
<!--        by Matthew Hall, University of Edinburgh-->
<beast>
  <!-- The list of taxa to be analysed (can also include dates/ages).          -->
  <!-- ntax=50                                                                 -->
  <taxa id="taxa">
    <taxon id="Location_2_1_1|32.228145377973775">
      <date value="32.228145377973775" direction="forwards" units="days"/>
      <attr name="caseID">Location_2_1_1</attr>
    </taxon>
    <taxon id="Location_1_2_1|15.449265200504009">
      <date value="15.449265200504009" direction="forwards" units="days"/>
      <attr name="caseID">Location_1_2_1</attr>
    </taxon>
    <taxon id="Location_4_4_1|23.290375167887408">
      <date value="23.290375167887408" direction="forwards" units="days"/>
      <attr name="caseID">Location_4_4_1</attr>
    </taxon>
    <taxon id="Location_3_1_1|32.268806104240056">
      <date value="32.268806104240056" direction="forwards" units="days"/>
      <attr name="caseID">Location_3_1_1</attr>
    </taxon>
    <taxon id="Location_2_0_1|43.242266191629625">
      <date value="43.242266191629625" direction="forwards" units="days"/>
      <attr name="caseID">Location_2_0_1</attr>
    </taxon>
    <taxon id="Location_1_3_1|32.67019647372781">
      <date value="32.67019647372781" direction="forwards" units="days"/>
      <attr name="caseID">Location_1_3_1</attr>
    </taxon>
    <taxon id="Location_2_2_0|30.64801796507567">
      <date value="30.64801796507567" direction="forwards" units="days"/>
      <attr name="caseID">Location_2_2_0</attr>
    </taxon>
    <taxon id="Location_2_4_0|33.52218314058982">
      <date value="33.52218314058982" direction="forwards" units="days"/>
      <attr name="caseID">Location_2_4_0</attr>
    </taxon>
    <taxon id="Location_0_2_0|20.767733836384288">
      <date value="20.767733836384288" direction="forwards" units="days"/>
      <attr name="caseID">Location_0_2_0</attr>
    </taxon>
    <taxon id="Location_2_3_0|33.95150264705419">
      <date value="33.95150264705419" direction="forwards" units="days"/>
      <attr name="caseID">Location_2_3_0</attr>
    </taxon>
    <taxon id="Location_0_2_1|21.156319169917346">
      <date value="21.156319169917346" direction="forwards" units="days"/>
      <attr name="caseID">Location_0_2_1</attr>
    </taxon>
    <taxon id="Location_1_0_1|24.258299146588428">
      <date value="24.258299146588428" direction="forwards" units="days"/>
      <attr name="caseID">Location_1_0_1</attr>
    </taxon>
    <taxon id="Location_3_1_0|27.880542497084015">
      <date value="27.880542497084015" direction="forwards" units="days"/>
      <attr name="caseID">Location_3_1_0</attr>
    </taxon>
    <taxon id="Location_0_1_0|28.542404589038114">
      <date value="28.542404589038114" direction="forwards" units="days"/>
      <attr name="caseID">Location_0_1_0</attr>
    </taxon>
    <taxon id="Location_4_2_0|31.757475900670762">
      <date value="31.757475900670762" direction="forwards" units="days"/>
      <attr name="caseID">Location_4_2_0</attr>
    </taxon>
    <taxon id="Location_4_0_1|28.185145791279872">
      <date value="28.185145791279872" direction="forwards" units="days"/>
      <attr name="caseID">Location_4_0_1</attr>
    </taxon>
    <taxon id="Location_2_1_0|26.677912330823652">
      <date value="26.677912330823652" direction="forwards" units="days"/>
      <attr name="caseID">Location_2_1_0</attr>
    </taxon>
    <taxon id="Location_3_3_1|19.394411122347336">
      <date value="19.394411122347336" direction="forwards" units="days"/>
      <attr name="caseID">Location_3_3_1</attr>
    </taxon>
    <taxon id="Location_4_1_1|36.12298874339507">
      <date value="36.12298874339507" direction="forwards" units="days"/>
      <attr name="caseID">Location_4_1_1</attr>
    </taxon>
    <taxon id="Location_4_3_1|33.32611947994484">
      <date value="33.32611947994484" direction="forwards" units="days"/>
      <attr name="caseID">Location_4_3_1</attr>
    </taxon>
    <taxon id="Location_2_3_1|27.641684802497842">
      <date value="27.641684802497842" direction="forwards" units="days"/>
      <attr name="caseID">Location_2_3_1</attr>
    </taxon>
    <taxon id="Location_0_4_1|22.36213078922883">
      <date value="22.36213078922883" direction="forwards" units="days"/>
      <attr name="caseID">Location_0_4_1</attr>
    </taxon>
    <taxon id="Location_4_1_0|34.76659573810712">
      <date value="34.76659573810712" direction="forwards" units="days"/>
      <attr name="caseID">Location_4_1_0</attr>
    </taxon>
    <taxon id="Location_0_3_0|15.520753389974107">
      <date value="15.520753389974107" direction="forwards" units="days"/>
      <attr name="caseID">Location_0_3_0</attr>
    </taxon>
    <taxon id="Location_0_3_1|15.963008175589303">
      <date value="15.963008175589303" direction="forwards" units="days"/>
      <attr name="caseID">Location_0_3_1</attr>
    </taxon>
    <taxon id="Location_1_4_1|32.097092073812355">
      <date value="32.097092073812355" direction="forwards" units="days"/>
      <attr name="caseID">Location_1_4_1</attr>
    </taxon>
    <taxon id="Location_4_2_1|40.515282535450865">
      <date value="40.515282535450865" direction="forwards" units="days"/>
      <attr name="caseID">Location_4_2_1</attr>
    </taxon>
    <taxon id="Location_0_1_1|24.63863987713823">
      <date value="24.63863987713823" direction="forwards" units="days"/>
      <attr name="caseID">Location_0_1_1</attr>
    </taxon>
    <taxon id="Location_4_0_0|32.23810711108985">
      <date value="32.23810711108985" direction="forwards" units="days"/>
      <attr name="caseID">Location_4_0_0</attr>
    </taxon>
    <taxon id="Location_1_0_0|25.28137539973402">
      <date value="25.28137539973402" direction="forwards" units="days"/>
      <attr name="caseID">Location_1_0_0</attr>
    </taxon>
    <taxon id="Location_2_4_1|26.32134848292793">
      <date value="26.32134848292793" direction="forwards" units="days"/>
      <attr name="caseID">Location_2_4_1</attr>
    </taxon>
    <taxon id="Location_0_0_0|31.542445499723186">
      <date value="31.542445499723186" direction="forwards" units="days"/>
      <attr name="caseID">Location_0_0_0</attr>
    </taxon>
    <taxon id="Location_3_0_1|33.693958200726925">
      <date value="33.693958200726925" direction="forwards" units="days"/>
      <attr name="caseID">Location_3_0_1</attr>
    </taxon>
    <taxon id="Location_2_0_0|21.656887458278913">
      <date value="21.656887458278913" direction="forwards" units="days"/>
      <attr name="caseID">Location_2_0_0</attr>
    </taxon>
    <taxon id="Location_0_0_1|31.432559743742807">
      <date value="31.432559743742807" direction="forwards" units="days"/>
      <attr name="caseID">Location_0_0_1</attr>
    </taxon>
    <taxon id="Location_3_4_1|31.24298435447713">
      <date value="31.24298435447713" direction="forwards" units="days"/>
      <attr name="caseID">Location_3_4_1</attr>
    </taxon>
    <taxon id="Location_3_2_0|27.426255808609177">
      <date value="27.426255808609177" direction="forwards" units="days"/>
      <attr name="caseID">Location_3_2_0</attr>
    </taxon>
    <taxon id="Location_1_1_0|21.85518017290039">
      <date value="21.85518017290039" direction="forwards" units="days"/>
      <attr name="caseID">Location_1_1_0</attr>
    </taxon>
    <taxon id="Location_2_2_1|25.29375990712595">
      <date value="25.29375990712595" direction="forwards" units="days"/>
      <attr name="caseID">Location_2_2_1</attr>
    </taxon>
    <taxon id="Location_1_4_0|28.38600592311847">
      <date value="28.38600592311847" direction="forwards" units="days"/>
      <attr name="caseID">Location_1_4_0</attr>
    </taxon>
    <taxon id="Location_3_4_0|34.93992699899306">
      <date value="34.93992699899306" direction="forwards" units="days"/>
      <attr name="caseID">Location_3_4_0</attr>
    </taxon>
    <taxon id="Location_3_3_0|29.640385132409556">
      <date value="29.640385132409556" direction="forwards" units="days"/>
      <attr name="caseID">Location_3_3_0</attr>
    </taxon>
    <taxon id="Location_4_3_0|39.11660278457052">
      <date value="39.11660278457052" direction="forwards" units="days"/>
      <attr name="caseID">Location_4_3_0</attr>
    </taxon>
    <taxon id="Location_4_4_0|49.60073401036113">
      <date value="49.60073401036113" direction="forwards" units="days"/>
      <attr name="caseID">Location_4_4_0</attr>
    </taxon>
    <taxon id="Location_1_2_0|11.817348961803189">
      <date value="11.817348961803189" direction="forwards" units="days"/>
      <attr name="caseID">Location_1_2_0</attr>
    </taxon>
    <taxon id="Location_0_4_0|15.226772883996967">
      <date value="15.226772883996967" direction="forwards" units="days"/>
      <attr name="caseID">Location_0_4_0</attr>
    </taxon>
    <taxon id="Location_1_1_1|22.818206860341995">
      <date value="22.818206860341995" direction="forwards" units="days"/>
      <attr name="caseID">Location_1_1_1</attr>
    </taxon>
    <taxon id="Location_1_3_0|24.24604075427239">
      <date value="24.24604075427239" direction="forwards" units="days"/>
      <attr name="caseID">Location_1_3_0</attr>
    </taxon>
    <taxon id="Location_3_0_0|34.22879473566103">
      <date value="34.22879473566103" direction="forwards" units="days"/>
      <attr name="caseID">Location_3_0_0</attr>
    </taxon>
    <taxon id="Location_3_2_1|15.524114613569301">
      <date value="15.524114613569301" direction="forwards" units="days"/>
      <attr name="caseID">Location_3_2_1</attr>
    </taxon>
  </taxa>
  <!-- The sequence alignment (each sequence refers to a taxon above).         -->
  <!-- ntax=50 nchar=14000                                                      -->
  <alignment id="alignment" dataType="nucleotide">
    <sequence><taxon idref="Location_1_2_0|11.817348961803189"/>???</sequence>
    <sequence><taxon idref="Location_3_2_1|15.524114613569301"/>???</sequence>
    <sequence><taxon idref="Location_3_4_1|31.24298435447713"/>???</sequence>
    <sequence><taxon idref="Location_2_3_0|33.95150264705419"/>???</sequence>
    <sequence><taxon idref="Location_2_4_0|33.52218314058982"/>???</sequence>
    <sequence><taxon idref="Location_2_4_1|26.32134848292793"/>???</sequence>
    <sequence><taxon idref="Location_3_2_0|27.426255808609177"/>???</sequence>
    <sequence><taxon idref="Location_4_0_1|28.185145791279872"/>???</sequence>
    <sequence><taxon idref="Location_4_0_0|32.23810711108985"/>???</sequence>
    <sequence><taxon idref="Location_3_1_1|32.268806104240056"/>???</sequence>
    <sequence><taxon idref="Location_0_4_0|15.226772883996967"/>???</sequence>
    <sequence><taxon idref="Location_0_4_1|22.36213078922883"/>???</sequence>
    <sequence><taxon idref="Location_2_0_0|21.656887458278913"/>???</sequence>
    <sequence><taxon idref="Location_0_0_1|31.432559743742807"/>???</sequence>
    <sequence><taxon idref="Location_2_1_0|26.677912330823652"/>???</sequence>
    <sequence><taxon idref="Location_4_1_0|34.76659573810712"/>???</sequence>
    <sequence><taxon idref="Location_4_1_1|36.12298874339507"/>???</sequence>
    <sequence><taxon idref="Location_0_3_0|15.520753389974107"/>???</sequence>
    <sequence><taxon idref="Location_1_4_0|28.38600592311847"/>???</sequence>
    <sequence><taxon idref="Location_1_4_1|32.097092073812355"/>???</sequence>
    <sequence><taxon idref="Location_1_3_0|24.24604075427239"/>???</sequence>
    <sequence><taxon idref="Location_0_3_1|15.963008175589303"/>???</sequence>
    <sequence><taxon idref="Location_0_2_0|20.767733836384288"/>???</sequence>
    <sequence><taxon idref="Location_1_2_1|15.449265200504009"/>???</sequence>
    <sequence><taxon idref="Location_1_1_0|21.85518017290039"/>???</sequence>
    <sequence><taxon idref="Location_3_0_1|33.693958200726925"/>???</sequence>
    <sequence><taxon idref="Location_2_0_1|43.242266191629625"/>???</sequence>
    <sequence><taxon idref="Location_4_2_1|40.515282535450865"/>???</sequence>
    <sequence><taxon idref="Location_0_1_1|24.63863987713823"/>???</sequence>
    <sequence><taxon idref="Location_1_1_1|22.818206860341995"/>???</sequence>
    <sequence><taxon idref="Location_2_1_1|32.228145377973775"/>???</sequence>
    <sequence><taxon idref="Location_1_0_0|25.28137539973402"/>???</sequence>
    <sequence><taxon idref="Location_3_0_0|34.22879473566103"/>???</sequence>
    <sequence><taxon idref="Location_0_1_0|28.542404589038114"/>???</sequence>
    <sequence><taxon idref="Location_0_0_0|31.542445499723186"/>???</sequence>
    <sequence><taxon idref="Location_1_0_1|24.258299146588428"/>???</sequence>
    <sequence><taxon idref="Location_3_3_1|19.394411122347336"/>???</sequence>
    <sequence><taxon idref="Location_3_3_0|29.640385132409556"/>???</sequence>
    <sequence><taxon idref="Location_3_4_0|34.93992699899306"/>???</sequence>
    <sequence><taxon idref="Location_4_3_1|33.32611947994484"/>???</sequence>
    <sequence><taxon idref="Location_4_3_0|39.11660278457052"/>???</sequence>
    <sequence><taxon idref="Location_4_4_0|49.60073401036113"/>???</sequence>
    <sequence><taxon idref="Location_4_4_1|23.290375167887408"/>???</sequence>
    <sequence><taxon idref="Location_4_2_0|31.757475900670762"/>???</sequence>
    <sequence><taxon idref="Location_3_1_0|27.880542497084015"/>???</sequence>
    <sequence><taxon idref="Location_0_2_1|21.156319169917346"/>???</sequence>
    <sequence><taxon idref="Location_2_3_1|27.641684802497842"/>???</sequence>
    <sequence><taxon idref="Location_2_2_1|25.29375990712595"/>???</sequence>
    <sequence><taxon idref="Location_2_2_0|30.64801796507567"/>???</sequence>
    <sequence><taxon idref="Location_1_3_1|32.67019647372781"/>???</sequence>
  </alignment>
  <!-- The unique patterns from 1 to end                                       -->
  <!-- npatterns=213                                                           -->
  <!-- This is a simple constant population size coalescent model              -->
  <!-- that is used to generate an initial tree for the chain.                 -->
  <constantSize id="initialDemo" units="years">
    <populationSize>
      <parameter id="initialDemo.popSize" value="100.0"/>
    </populationSize>
  </constantSize>
  <!-- Generate a random starting tree under the coalescent process            -->
  <coalescentSimulator id="startingTree">
    <taxa idref="taxa"/>
    <constantSize idref="initialDemo"/>
  </coalescentSimulator>
  <!-- Generate a tree model                                                   -->
  <partitionedTreeModel id="treeModel">
    <coalescentTree idref="startingTree"/>
    <rootHeight>
      <parameter id="treeModel.rootHeight"/>
    </rootHeight>
    <nodeHeights internalNodes="true">
      <parameter id="treeModel.internalNodeHeights"/>
    </nodeHeights>
    <nodeHeights internalNodes="true" rootNode="true">
      <parameter id="treeModel.allInternalNodeHeights"/>
    </nodeHeights>
  </partitionedTreeModel>
  <!-- Generate a gmrfSkyrideLikelihood for GMRF Bayesian Skyride process      -->
  <!-- The strict clock (Uniform rates across branches)                        -->
  <strictClockBranchRates id="branchRates">
    <rate>
      <parameter id="clock.rate" value="1E-5" lower="0.0"/>
    </rate>
  </strictClockBranchRates>
  <!-- The HKY substitution model (Hasegawa, Kishino & Yano, 1985)             -->
  <HKYModel id="hky">
    <frequencies>
      <frequencyModel dataType="nucleotide">
        <frequencies>
          <parameter id="frequencies" value="0.25 0.25 0.25 0.25"/>
        </frequencies>
      </frequencyModel>
    </frequencies>
    <kappa>
      <parameter id="kappa" value="2.0" lower="0.0"/>
    </kappa>
  </HKYModel>
  <!-- site model                                                              -->
  <siteModel id="siteModel">
    <substitutionModel>
      <HKYModel idref="hky"/>
    </substitutionModel>
  </siteModel>
  <!-- Likelihood for tree given sequence data                                 -->
  <treeLikelihood id="treeLikelihood" useAmbiguities="false">
    <treeModel idref="treeModel"/>
    <siteModel idref="siteModel"/>
    <strictClockBranchRates idref="branchRates"/>
    <alignment idref="alignment"/>
  </treeLikelihood>
  <!-- Define operators                                                        -->
  <!-- Epidemiological information about the clinical cases that the sequences were taken from-->
  <categoryOutbreak id="outbreak" hasLatentPeriods="true" hasGeography="true">
    <infectiousPeriodPrior>
      <normalPeriodPriorDistribution id="inf1dist" log="false" mu="10" lambda="0.01" alpha="1" beta="1"/>
    </infectiousPeriodPrior>
    <latentPeriods>
      <parameter value="0.0001" lower="0" id="lat1.latPeriod"/>
    </latentPeriods>
    <taxa idref="taxa"/>
    <categoryCase wasEverInfected="true" caseID="Location_2_1_1" id="FarmLocation_2_1_1" infectiousCategory="inf1dist" latentCategory="lat1.latPeriod" examTime="32.228145377973775" cullTime="32.228145377973775">
      <infectionTimeBranchPosition>
        <parameter value="0.5" id="Location_2_1_1_bp" upper="1" lower="0.0"/>
      </infectionTimeBranchPosition>
      <spatialCoordinates>
        <parameter value="0.30000000000000004 0.5" dimension="2"/>
      </spatialCoordinates>
      <taxon idref="Location_2_1_1|32.228145377973775"/>
    </categoryCase>
    <categoryCase wasEverInfected="true" caseID="Location_1_2_1" id="FarmLocation_1_2_1" infectiousCategory="inf1dist" latentCategory="lat1.latPeriod" examTime="15.449265200504009" cullTime="15.449265200504009">
      <infectionTimeBranchPosition>
        <parameter value="0.5" id="Location_1_2_1_bp" upper="1" lower="0.0"/>
      </infectionTimeBranchPosition>
      <spatialCoordinates>
        <parameter value="0.5 0.30000000000000004" dimension="2"/>
      </spatialCoordinates>
      <taxon idref="Location_1_2_1|15.449265200504009"/>
    </categoryCase>
    <categoryCase wasEverInfected="true" caseID="Location_4_4_1" id="FarmLocation_4_4_1" infectiousCategory="inf1dist" latentCategory="lat1.latPeriod" examTime="23.290375167887408" cullTime="23.290375167887408">
      <infectionTimeBranchPosition>
        <parameter value="0.5" id="Location_4_4_1_bp" upper="1" lower="0.0"/>
      </infectionTimeBranchPosition>
      <spatialCoordinates>
        <parameter value="0.9 0.9" dimension="2"/>
      </spatialCoordinates>
      <taxon idref="Location_4_4_1|23.290375167887408"/>
    </categoryCase>
    <categoryCase wasEverInfected="true" caseID="Location_3_1_1" id="FarmLocation_3_1_1" infectiousCategory="inf1dist" latentCategory="lat1.latPeriod" examTime="32.268806104240056" cullTime="32.268806104240056">
      <infectionTimeBranchPosition>
        <parameter value="0.5" id="Location_3_1_1_bp" upper="1" lower="0.0"/>
      </infectionTimeBranchPosition>
      <spatialCoordinates>
        <parameter value="0.30000000000000004 0.7000000000000001" dimension="2"/>
      </spatialCoordinates>
      <taxon idref="Location_3_1_1|32.268806104240056"/>
    </categoryCase>
    <categoryCase wasEverInfected="true" caseID="Location_2_0_1" id="FarmLocation_2_0_1" infectiousCategory="inf1dist" latentCategory="lat1.latPeriod" examTime="43.242266191629625" cullTime="43.242266191629625">
      <infectionTimeBranchPosition>
        <parameter value="0.5" id="Location_2_0_1_bp" upper="1" lower="0.0"/>
      </infectionTimeBranchPosition>
      <spatialCoordinates>
        <parameter value="0.1 0.5" dimension="2"/>
      </spatialCoordinates>
      <taxon idref="Location_2_0_1|43.242266191629625"/>
    </categoryCase>
    <categoryCase wasEverInfected="true" caseID="Location_1_3_1" id="FarmLocation_1_3_1" infectiousCategory="inf1dist" latentCategory="lat1.latPeriod" examTime="32.67019647372781" cullTime="32.67019647372781">
      <infectionTimeBranchPosition>
        <parameter value="0.5" id="Location_1_3_1_bp" upper="1" lower="0.0"/>
      </infectionTimeBranchPosition>
      <spatialCoordinates>
        <parameter value="0.7000000000000001 0.30000000000000004" dimension="2"/>
      </spatialCoordinates>
      <taxon idref="Location_1_3_1|32.67019647372781"/>
    </categoryCase>
    <categoryCase wasEverInfected="true" caseID="Location_2_2_0" id="FarmLocation_2_2_0" infectiousCategory="inf1dist" latentCategory="lat1.latPeriod" examTime="30.64801796507567" cullTime="30.64801796507567">
      <infectionTimeBranchPosition>
        <parameter value="0.5" id="Location_2_2_0_bp" upper="1" lower="0.0"/>
      </infectionTimeBranchPosition>
      <spatialCoordinates>
        <parameter value="0.5 0.5" dimension="2"/>
      </spatialCoordinates>
      <taxon idref="Location_2_2_0|30.64801796507567"/>
    </categoryCase>
    <categoryCase wasEverInfected="true" caseID="Location_2_4_0" id="FarmLocation_2_4_0" infectiousCategory="inf1dist" latentCategory="lat1.latPeriod" examTime="33.52218314058982" cullTime="33.52218314058982">
      <infectionTimeBranchPosition>
        <parameter value="0.5" id="Location_2_4_0_bp" upper="1" lower="0.0"/>
      </infectionTimeBranchPosition>
      <spatialCoordinates>
        <parameter value="0.9 0.5" dimension="2"/>
      </spatialCoordinates>
      <taxon idref="Location_2_4_0|33.52218314058982"/>
    </categoryCase>
    <categoryCase wasEverInfected="true" caseID="Location_0_2_0" id="FarmLocation_0_2_0" infectiousCategory="inf1dist" latentCategory="lat1.latPeriod" examTime="20.767733836384288" cullTime="20.767733836384288">
      <infectionTimeBranchPosition>
        <parameter value="0.5" id="Location_0_2_0_bp" upper="1" lower="0.0"/>
      </infectionTimeBranchPosition>
      <spatialCoordinates>
        <parameter value="0.5 0.1" dimension="2"/>
      </spatialCoordinates>
      <taxon idref="Location_0_2_0|20.767733836384288"/>
    </categoryCase>
    <categoryCase wasEverInfected="true" caseID="Location_2_3_0" id="FarmLocation_2_3_0" infectiousCategory="inf1dist" latentCategory="lat1.latPeriod" examTime="33.95150264705419" cullTime="33.95150264705419">
      <infectionTimeBranchPosition>
        <parameter value="0.5" id="Location_2_3_0_bp" upper="1" lower="0.0"/>
      </infectionTimeBranchPosition>
      <spatialCoordinates>
        <parameter value="0.7000000000000001 0.5" dimension="2"/>
      </spatialCoordinates>
      <taxon idref="Location_2_3_0|33.95150264705419"/>
    </categoryCase>
    <categoryCase wasEverInfected="true" caseID="Location_0_2_1" id="FarmLocation_0_2_1" infectiousCategory="inf1dist" latentCategory="lat1.latPeriod" examTime="21.156319169917346" cullTime="21.156319169917346">
      <infectionTimeBranchPosition>
        <parameter value="0.5" id="Location_0_2_1_bp" upper="1" lower="0.0"/>
      </infectionTimeBranchPosition>
      <spatialCoordinates>
        <parameter value="0.5 0.1" dimension="2"/>
      </spatialCoordinates>
      <taxon idref="Location_0_2_1|21.156319169917346"/>
    </categoryCase>
    <categoryCase wasEverInfected="true" caseID="Location_1_0_1" id="FarmLocation_1_0_1" infectiousCategory="inf1dist" latentCategory="lat1.latPeriod" examTime="24.258299146588428" cullTime="24.258299146588428">
      <infectionTimeBranchPosition>
        <parameter value="0.5" id="Location_1_0_1_bp" upper="1" lower="0.0"/>
      </infectionTimeBranchPosition>
      <spatialCoordinates>
        <parameter value="0.1 0.30000000000000004" dimension="2"/>
      </spatialCoordinates>
      <taxon idref="Location_1_0_1|24.258299146588428"/>
    </categoryCase>
    <categoryCase wasEverInfected="true" caseID="Location_3_1_0" id="FarmLocation_3_1_0" infectiousCategory="inf1dist" latentCategory="lat1.latPeriod" examTime="27.880542497084015" cullTime="27.880542497084015">
      <infectionTimeBranchPosition>
        <parameter value="0.5" id="Location_3_1_0_bp" upper="1" lower="0.0"/>
      </infectionTimeBranchPosition>
      <spatialCoordinates>
        <parameter value="0.30000000000000004 0.7000000000000001" dimension="2"/>
      </spatialCoordinates>
      <taxon idref="Location_3_1_0|27.880542497084015"/>
    </categoryCase>
    <categoryCase wasEverInfected="true" caseID="Location_0_1_0" id="FarmLocation_0_1_0" infectiousCategory="inf1dist" latentCategory="lat1.latPeriod" examTime="28.542404589038114" cullTime="28.542404589038114">
      <infectionTimeBranchPosition>
        <parameter value="0.5" id="Location_0_1_0_bp" upper="1" lower="0.0"/>
      </infectionTimeBranchPosition>
      <spatialCoordinates>
        <parameter value="0.30000000000000004 0.1" dimension="2"/>
      </spatialCoordinates>
      <taxon idref="Location_0_1_0|28.542404589038114"/>
    </categoryCase>
    <categoryCase wasEverInfected="true" caseID="Location_4_2_0" id="FarmLocation_4_2_0" infectiousCategory="inf1dist" latentCategory="lat1.latPeriod" examTime="31.757475900670762" cullTime="31.757475900670762">
      <infectionTimeBranchPosition>
        <parameter value="0.5" id="Location_4_2_0_bp" upper="1" lower="0.0"/>
      </infectionTimeBranchPosition>
      <spatialCoordinates>
        <parameter value="0.5 0.9" dimension="2"/>
      </spatialCoordinates>
      <taxon idref="Location_4_2_0|31.757475900670762"/>
    </categoryCase>
    <categoryCase wasEverInfected="true" caseID="Location_4_0_1" id="FarmLocation_4_0_1" infectiousCategory="inf1dist" latentCategory="lat1.latPeriod" examTime="28.185145791279872" cullTime="28.185145791279872">
      <infectionTimeBranchPosition>
        <parameter value="0.5" id="Location_4_0_1_bp" upper="1" lower="0.0"/>
      </infectionTimeBranchPosition>
      <spatialCoordinates>
        <parameter value="0.1 0.9" dimension="2"/>
      </spatialCoordinates>
      <taxon idref="Location_4_0_1|28.185145791279872"/>
    </categoryCase>
    <categoryCase wasEverInfected="true" caseID="Location_2_1_0" id="FarmLocation_2_1_0" infectiousCategory="inf1dist" latentCategory="lat1.latPeriod" examTime="26.677912330823652" cullTime="26.677912330823652">
      <infectionTimeBranchPosition>
        <parameter value="0.5" id="Location_2_1_0_bp" upper="1" lower="0.0"/>
      </infectionTimeBranchPosition>
      <spatialCoordinates>
        <parameter value="0.30000000000000004 0.5" dimension="2"/>
      </spatialCoordinates>
      <taxon idref="Location_2_1_0|26.677912330823652"/>
    </categoryCase>
    <categoryCase wasEverInfected="true" caseID="Location_3_3_1" id="FarmLocation_3_3_1" infectiousCategory="inf1dist" latentCategory="lat1.latPeriod" examTime="19.394411122347336" cullTime="19.394411122347336">
      <infectionTimeBranchPosition>
        <parameter value="0.5" id="Location_3_3_1_bp" upper="1" lower="0.0"/>
      </infectionTimeBranchPosition>
      <spatialCoordinates>
        <parameter value="0.7000000000000001 0.7000000000000001" dimension="2"/>
      </spatialCoordinates>
      <taxon idref="Location_3_3_1|19.394411122347336"/>
    </categoryCase>
    <categoryCase wasEverInfected="true" caseID="Location_4_1_1" id="FarmLocation_4_1_1" infectiousCategory="inf1dist" latentCategory="lat1.latPeriod" examTime="36.12298874339507" cullTime="36.12298874339507">
      <infectionTimeBranchPosition>
        <parameter value="0.5" id="Location_4_1_1_bp" upper="1" lower="0.0"/>
      </infectionTimeBranchPosition>
      <spatialCoordinates>
        <parameter value="0.30000000000000004 0.9" dimension="2"/>
      </spatialCoordinates>
      <taxon idref="Location_4_1_1|36.12298874339507"/>
    </categoryCase>
    <categoryCase wasEverInfected="true" caseID="Location_4_3_1" id="FarmLocation_4_3_1" infectiousCategory="inf1dist" latentCategory="lat1.latPeriod" examTime="33.32611947994484" cullTime="33.32611947994484">
      <infectionTimeBranchPosition>
        <parameter value="0.5" id="Location_4_3_1_bp" upper="1" lower="0.0"/>
      </infectionTimeBranchPosition>
      <spatialCoordinates>
        <parameter value="0.7000000000000001 0.9" dimension="2"/>
      </spatialCoordinates>
      <taxon idref="Location_4_3_1|33.32611947994484"/>
    </categoryCase>
    <categoryCase wasEverInfected="true" caseID="Location_2_3_1" id="FarmLocation_2_3_1" infectiousCategory="inf1dist" latentCategory="lat1.latPeriod" examTime="27.641684802497842" cullTime="27.641684802497842">
      <infectionTimeBranchPosition>
        <parameter value="0.5" id="Location_2_3_1_bp" upper="1" lower="0.0"/>
      </infectionTimeBranchPosition>
      <spatialCoordinates>
        <parameter value="0.7000000000000001 0.5" dimension="2"/>
      </spatialCoordinates>
      <taxon idref="Location_2_3_1|27.641684802497842"/>
    </categoryCase>
    <categoryCase wasEverInfected="true" caseID="Location_0_4_1" id="FarmLocation_0_4_1" infectiousCategory="inf1dist" latentCategory="lat1.latPeriod" examTime="22.36213078922883" cullTime="22.36213078922883">
      <infectionTimeBranchPosition>
        <parameter value="0.5" id="Location_0_4_1_bp" upper="1" lower="0.0"/>
      </infectionTimeBranchPosition>
      <spatialCoordinates>
        <parameter value="0.9 0.1" dimension="2"/>
      </spatialCoordinates>
      <taxon idref="Location_0_4_1|22.36213078922883"/>
    </categoryCase>
    <categoryCase wasEverInfected="true" caseID="Location_4_1_0" id="FarmLocation_4_1_0" infectiousCategory="inf1dist" latentCategory="lat1.latPeriod" examTime="34.76659573810712" cullTime="34.76659573810712">
      <infectionTimeBranchPosition>
        <parameter value="0.5" id="Location_4_1_0_bp" upper="1" lower="0.0"/>
      </infectionTimeBranchPosition>
      <spatialCoordinates>
        <parameter value="0.30000000000000004 0.9" dimension="2"/>
      </spatialCoordinates>
      <taxon idref="Location_4_1_0|34.76659573810712"/>
    </categoryCase>
    <categoryCase wasEverInfected="true" caseID="Location_0_3_0" id="FarmLocation_0_3_0" infectiousCategory="inf1dist" latentCategory="lat1.latPeriod" examTime="15.520753389974107" cullTime="15.520753389974107">
      <infectionTimeBranchPosition>
        <parameter value="0.5" id="Location_0_3_0_bp" upper="1" lower="0.0"/>
      </infectionTimeBranchPosition>
      <spatialCoordinates>
        <parameter value="0.7000000000000001 0.1" dimension="2"/>
      </spatialCoordinates>
      <taxon idref="Location_0_3_0|15.520753389974107"/>
    </categoryCase>
    <categoryCase wasEverInfected="true" caseID="Location_0_3_1" id="FarmLocation_0_3_1" infectiousCategory="inf1dist" latentCategory="lat1.latPeriod" examTime="15.963008175589303" cullTime="15.963008175589303">
      <infectionTimeBranchPosition>
        <parameter value="0.5" id="Location_0_3_1_bp" upper="1" lower="0.0"/>
      </infectionTimeBranchPosition>
      <spatialCoordinates>
        <parameter value="0.7000000000000001 0.1" dimension="2"/>
      </spatialCoordinates>
      <taxon idref="Location_0_3_1|15.963008175589303"/>
    </categoryCase>
    <categoryCase wasEverInfected="true" caseID="Location_1_4_1" id="FarmLocation_1_4_1" infectiousCategory="inf1dist" latentCategory="lat1.latPeriod" examTime="32.097092073812355" cullTime="32.097092073812355">
      <infectionTimeBranchPosition>
        <parameter value="0.5" id="Location_1_4_1_bp" upper="1" lower="0.0"/>
      </infectionTimeBranchPosition>
      <spatialCoordinates>
        <parameter value="0.9 0.30000000000000004" dimension="2"/>
      </spatialCoordinates>
      <taxon idref="Location_1_4_1|32.097092073812355"/>
    </categoryCase>
    <categoryCase wasEverInfected="true" caseID="Location_4_2_1" id="FarmLocation_4_2_1" infectiousCategory="inf1dist" latentCategory="lat1.latPeriod" examTime="40.515282535450865" cullTime="40.515282535450865">
      <infectionTimeBranchPosition>
        <parameter value="0.5" id="Location_4_2_1_bp" upper="1" lower="0.0"/>
      </infectionTimeBranchPosition>
      <spatialCoordinates>
        <parameter value="0.5 0.9" dimension="2"/>
      </spatialCoordinates>
      <taxon idref="Location_4_2_1|40.515282535450865"/>
    </categoryCase>
    <categoryCase wasEverInfected="true" caseID="Location_0_1_1" id="FarmLocation_0_1_1" infectiousCategory="inf1dist" latentCategory="lat1.latPeriod" examTime="24.63863987713823" cullTime="24.63863987713823">
      <infectionTimeBranchPosition>
        <parameter value="0.5" id="Location_0_1_1_bp" upper="1" lower="0.0"/>
      </infectionTimeBranchPosition>
      <spatialCoordinates>
        <parameter value="0.30000000000000004 0.1" dimension="2"/>
      </spatialCoordinates>
      <taxon idref="Location_0_1_1|24.63863987713823"/>
    </categoryCase>
    <categoryCase wasEverInfected="true" caseID="Location_4_0_0" id="FarmLocation_4_0_0" infectiousCategory="inf1dist" latentCategory="lat1.latPeriod" examTime="32.23810711108985" cullTime="32.23810711108985">
      <infectionTimeBranchPosition>
        <parameter value="0.5" id="Location_4_0_0_bp" upper="1" lower="0.0"/>
      </infectionTimeBranchPosition>
      <spatialCoordinates>
        <parameter value="0.1 0.9" dimension="2"/>
      </spatialCoordinates>
      <taxon idref="Location_4_0_0|32.23810711108985"/>
    </categoryCase>
    <categoryCase wasEverInfected="true" caseID="Location_1_0_0" id="FarmLocation_1_0_0" infectiousCategory="inf1dist" latentCategory="lat1.latPeriod" examTime="25.28137539973402" cullTime="25.28137539973402">
      <infectionTimeBranchPosition>
        <parameter value="0.5" id="Location_1_0_0_bp" upper="1" lower="0.0"/>
      </infectionTimeBranchPosition>
      <spatialCoordinates>
        <parameter value="0.1 0.30000000000000004" dimension="2"/>
      </spatialCoordinates>
      <taxon idref="Location_1_0_0|25.28137539973402"/>
    </categoryCase>
    <categoryCase wasEverInfected="true" caseID="Location_2_4_1" id="FarmLocation_2_4_1" infectiousCategory="inf1dist" latentCategory="lat1.latPeriod" examTime="26.32134848292793" cullTime="26.32134848292793">
      <infectionTimeBranchPosition>
        <parameter value="0.5" id="Location_2_4_1_bp" upper="1" lower="0.0"/>
      </infectionTimeBranchPosition>
      <spatialCoordinates>
        <parameter value="0.9 0.5" dimension="2"/>
      </spatialCoordinates>
      <taxon idref="Location_2_4_1|26.32134848292793"/>
    </categoryCase>
    <categoryCase wasEverInfected="true" caseID="Location_0_0_0" id="FarmLocation_0_0_0" infectiousCategory="inf1dist" latentCategory="lat1.latPeriod" examTime="31.542445499723186" cullTime="31.542445499723186">
      <infectionTimeBranchPosition>
        <parameter value="0.5" id="Location_0_0_0_bp" upper="1" lower="0.0"/>
      </infectionTimeBranchPosition>
      <spatialCoordinates>
        <parameter value="0.1 0.1" dimension="2"/>
      </spatialCoordinates>
      <taxon idref="Location_0_0_0|31.542445499723186"/>
    </categoryCase>
    <categoryCase wasEverInfected="true" caseID="Location_3_0_1" id="FarmLocation_3_0_1" infectiousCategory="inf1dist" latentCategory="lat1.latPeriod" examTime="33.693958200726925" cullTime="33.693958200726925">
      <infectionTimeBranchPosition>
        <parameter value="0.5" id="Location_3_0_1_bp" upper="1" lower="0.0"/>
      </infectionTimeBranchPosition>
      <spatialCoordinates>
        <parameter value="0.1 0.7000000000000001" dimension="2"/>
      </spatialCoordinates>
      <taxon idref="Location_3_0_1|33.693958200726925"/>
    </categoryCase>
    <categoryCase wasEverInfected="true" caseID="Location_2_0_0" id="FarmLocation_2_0_0" infectiousCategory="inf1dist" latentCategory="lat1.latPeriod" examTime="21.656887458278913" cullTime="21.656887458278913">
      <infectionTimeBranchPosition>
        <parameter value="0.5" id="Location_2_0_0_bp" upper="1" lower="0.0"/>
      </infectionTimeBranchPosition>
      <spatialCoordinates>
        <parameter value="0.1 0.5" dimension="2"/>
      </spatialCoordinates>
      <taxon idref="Location_2_0_0|21.656887458278913"/>
    </categoryCase>
    <categoryCase wasEverInfected="true" caseID="Location_0_0_1" id="FarmLocation_0_0_1" infectiousCategory="inf1dist" latentCategory="lat1.latPeriod" examTime="31.432559743742807" cullTime="31.432559743742807">
      <infectionTimeBranchPosition>
        <parameter value="0.5" id="Location_0_0_1_bp" upper="1" lower="0.0"/>
      </infectionTimeBranchPosition>
      <spatialCoordinates>
        <parameter value="0.1 0.1" dimension="2"/>
      </spatialCoordinates>
      <taxon idref="Location_0_0_1|31.432559743742807"/>
    </categoryCase>
    <categoryCase wasEverInfected="true" caseID="Location_3_4_1" id="FarmLocation_3_4_1" infectiousCategory="inf1dist" latentCategory="lat1.latPeriod" examTime="31.24298435447713" cullTime="31.24298435447713">
      <infectionTimeBranchPosition>
        <parameter value="0.5" id="Location_3_4_1_bp" upper="1" lower="0.0"/>
      </infectionTimeBranchPosition>
      <spatialCoordinates>
        <parameter value="0.9 0.7000000000000001" dimension="2"/>
      </spatialCoordinates>
      <taxon idref="Location_3_4_1|31.24298435447713"/>
    </categoryCase>
    <categoryCase wasEverInfected="true" caseID="Location_3_2_0" id="FarmLocation_3_2_0" infectiousCategory="inf1dist" latentCategory="lat1.latPeriod" examTime="27.426255808609177" cullTime="27.426255808609177">
      <infectionTimeBranchPosition>
        <parameter value="0.5" id="Location_3_2_0_bp" upper="1" lower="0.0"/>
      </infectionTimeBranchPosition>
      <spatialCoordinates>
        <parameter value="0.5 0.7000000000000001" dimension="2"/>
      </spatialCoordinates>
      <taxon idref="Location_3_2_0|27.426255808609177"/>
    </categoryCase>
    <categoryCase wasEverInfected="true" caseID="Location_1_1_0" id="FarmLocation_1_1_0" infectiousCategory="inf1dist" latentCategory="lat1.latPeriod" examTime="21.85518017290039" cullTime="21.85518017290039">
      <infectionTimeBranchPosition>
        <parameter value="0.5" id="Location_1_1_0_bp" upper="1" lower="0.0"/>
      </infectionTimeBranchPosition>
      <spatialCoordinates>
        <parameter value="0.30000000000000004 0.30000000000000004" dimension="2"/>
      </spatialCoordinates>
      <taxon idref="Location_1_1_0|21.85518017290039"/>
    </categoryCase>
    <categoryCase wasEverInfected="true" caseID="Location_2_2_1" id="FarmLocation_2_2_1" infectiousCategory="inf1dist" latentCategory="lat1.latPeriod" examTime="25.29375990712595" cullTime="25.29375990712595">
      <infectionTimeBranchPosition>
        <parameter value="0.5" id="Location_2_2_1_bp" upper="1" lower="0.0"/>
      </infectionTimeBranchPosition>
      <spatialCoordinates>
        <parameter value="0.5 0.5" dimension="2"/>
      </spatialCoordinates>
      <taxon idref="Location_2_2_1|25.29375990712595"/>
    </categoryCase>
    <categoryCase wasEverInfected="true" caseID="Location_1_4_0" id="FarmLocation_1_4_0" infectiousCategory="inf1dist" latentCategory="lat1.latPeriod" examTime="28.38600592311847" cullTime="28.38600592311847">
      <infectionTimeBranchPosition>
        <parameter value="0.5" id="Location_1_4_0_bp" upper="1" lower="0.0"/>
      </infectionTimeBranchPosition>
      <spatialCoordinates>
        <parameter value="0.9 0.30000000000000004" dimension="2"/>
      </spatialCoordinates>
      <taxon idref="Location_1_4_0|28.38600592311847"/>
    </categoryCase>
    <categoryCase wasEverInfected="true" caseID="Location_3_4_0" id="FarmLocation_3_4_0" infectiousCategory="inf1dist" latentCategory="lat1.latPeriod" examTime="34.93992699899306" cullTime="34.93992699899306">
      <infectionTimeBranchPosition>
        <parameter value="0.5" id="Location_3_4_0_bp" upper="1" lower="0.0"/>
      </infectionTimeBranchPosition>
      <spatialCoordinates>
        <parameter value="0.9 0.7000000000000001" dimension="2"/>
      </spatialCoordinates>
      <taxon idref="Location_3_4_0|34.93992699899306"/>
    </categoryCase>
    <categoryCase wasEverInfected="true" caseID="Location_3_3_0" id="FarmLocation_3_3_0" infectiousCategory="inf1dist" latentCategory="lat1.latPeriod" examTime="29.640385132409556" cullTime="29.640385132409556">
      <infectionTimeBranchPosition>
        <parameter value="0.5" id="Location_3_3_0_bp" upper="1" lower="0.0"/>
      </infectionTimeBranchPosition>
      <spatialCoordinates>
        <parameter value="0.7000000000000001 0.7000000000000001" dimension="2"/>
      </spatialCoordinates>
      <taxon idref="Location_3_3_0|29.640385132409556"/>
    </categoryCase>
    <categoryCase wasEverInfected="true" caseID="Location_4_3_0" id="FarmLocation_4_3_0" infectiousCategory="inf1dist" latentCategory="lat1.latPeriod" examTime="39.11660278457052" cullTime="39.11660278457052">
      <infectionTimeBranchPosition>
        <parameter value="0.5" id="Location_4_3_0_bp" upper="1" lower="0.0"/>
      </infectionTimeBranchPosition>
      <spatialCoordinates>
        <parameter value="0.7000000000000001 0.9" dimension="2"/>
      </spatialCoordinates>
      <taxon idref="Location_4_3_0|39.11660278457052"/>
    </categoryCase>
    <categoryCase wasEverInfected="true" caseID="Location_4_4_0" id="FarmLocation_4_4_0" infectiousCategory="inf1dist" latentCategory="lat1.latPeriod" examTime="49.60073401036113" cullTime="49.60073401036113">
      <infectionTimeBranchPosition>
        <parameter value="0.5" id="Location_4_4_0_bp" upper="1" lower="0.0"/>
      </infectionTimeBranchPosition>
      <spatialCoordinates>
        <parameter value="0.9 0.9" dimension="2"/>
      </spatialCoordinates>
      <taxon idref="Location_4_4_0|49.60073401036113"/>
    </categoryCase>
    <categoryCase wasEverInfected="true" caseID="Location_1_2_0" id="FarmLocation_1_2_0" infectiousCategory="inf1dist" latentCategory="lat1.latPeriod" examTime="11.817348961803189" cullTime="11.817348961803189">
      <infectionTimeBranchPosition>
        <parameter value="0.5" id="Location_1_2_0_bp" upper="1" lower="0.0"/>
      </infectionTimeBranchPosition>
      <spatialCoordinates>
        <parameter value="0.5 0.30000000000000004" dimension="2"/>
      </spatialCoordinates>
      <taxon idref="Location_1_2_0|11.817348961803189"/>
    </categoryCase>
    <categoryCase wasEverInfected="true" caseID="Location_0_4_0" id="FarmLocation_0_4_0" infectiousCategory="inf1dist" latentCategory="lat1.latPeriod" examTime="15.226772883996967" cullTime="15.226772883996967">
      <infectionTimeBranchPosition>
        <parameter value="0.5" id="Location_0_4_0_bp" upper="1" lower="0.0"/>
      </infectionTimeBranchPosition>
      <spatialCoordinates>
        <parameter value="0.9 0.1" dimension="2"/>
      </spatialCoordinates>
      <taxon idref="Location_0_4_0|15.226772883996967"/>
    </categoryCase>
    <categoryCase wasEverInfected="true" caseID="Location_1_1_1" id="FarmLocation_1_1_1" infectiousCategory="inf1dist" latentCategory="lat1.latPeriod" examTime="22.818206860341995" cullTime="22.818206860341995">
      <infectionTimeBranchPosition>
        <parameter value="0.5" id="Location_1_1_1_bp" upper="1" lower="0.0"/>
      </infectionTimeBranchPosition>
      <spatialCoordinates>
        <parameter value="0.30000000000000004 0.30000000000000004" dimension="2"/>
      </spatialCoordinates>
      <taxon idref="Location_1_1_1|22.818206860341995"/>
    </categoryCase>
    <categoryCase wasEverInfected="true" caseID="Location_1_3_0" id="FarmLocation_1_3_0" infectiousCategory="inf1dist" latentCategory="lat1.latPeriod" examTime="24.24604075427239" cullTime="24.24604075427239">
      <infectionTimeBranchPosition>
        <parameter value="0.5" id="Location_1_3_0_bp" upper="1" lower="0.0"/>
      </infectionTimeBranchPosition>
      <spatialCoordinates>
        <parameter value="0.7000000000000001 0.30000000000000004" dimension="2"/>
      </spatialCoordinates>
      <taxon idref="Location_1_3_0|24.24604075427239"/>
    </categoryCase>
    <categoryCase wasEverInfected="true" caseID="Location_3_0_0" id="FarmLocation_3_0_0" infectiousCategory="inf1dist" latentCategory="lat1.latPeriod" examTime="34.22879473566103" cullTime="34.22879473566103">
      <infectionTimeBranchPosition>
        <parameter value="0.5" id="Location_3_0_0_bp" upper="1" lower="0.0"/>
      </infectionTimeBranchPosition>
      <spatialCoordinates>
        <parameter value="0.1 0.7000000000000001" dimension="2"/>
      </spatialCoordinates>
      <taxon idref="Location_3_0_0|34.22879473566103"/>
    </categoryCase>
    <categoryCase wasEverInfected="true" caseID="Location_3_2_1" id="FarmLocation_3_2_1" infectiousCategory="inf1dist" latentCategory="lat1.latPeriod" examTime="15.524114613569301" cullTime="15.524114613569301">
      <infectionTimeBranchPosition>
        <parameter value="0.5" id="Location_3_2_1_bp" upper="1" lower="0.0"/>
      </infectionTimeBranchPosition>
      <spatialCoordinates>
        <parameter value="0.5 0.7000000000000001" dimension="2"/>
      </spatialCoordinates>
      <taxon idref="Location_3_2_1|15.524114613569301"/>
    </categoryCase>
  </categoryOutbreak>
  <!-- Probability of the transmission tree and epidemiological parameters given the phylogenetic tree-->
  <caseToCaseTransmissionLikelihood id="c2cTransLikelihood">
    <spatialKernelFunction type="exponential">
      <parameters>
        <parameter value="1" id="kernel.alpha" lower="0.0"/>
      </parameters>
    </spatialKernelFunction>
    <initialInfectionTimePrior>
      <normalDistributionModel>
        <mean>0</mean>
        <stdev>2</stdev>
      </normalDistributionModel>
    </initialInfectionTimePrior>
    <transmissionRate>
      <parameter value="0.05" id="transmission_rate" lower="0.0"/>
    </transmissionRate>
    <withinCaseCoalescent truncate="true" id="withinCaseCoalescent">
      <categoryOutbreak idref="outbreak"/>
      <treeModel idref="treeModel"/>
      <maxFirstInfToRoot>
        <parameter value="14" id="max_first_inf_to_root" lower="0.0"/>
      </maxFirstInfToRoot>
      <infectionTimeBranchPositions>
        <compoundParameter id="infectionTimeBranchPositions">
          <parameter idref="Location_2_1_1_bp"/>
          <parameter idref="Location_1_2_1_bp"/>
          <parameter idref="Location_4_4_1_bp"/>
          <parameter idref="Location_3_1_1_bp"/>
          <parameter idref="Location_2_0_1_bp"/>
          <parameter idref="Location_1_3_1_bp"/>
          <parameter idref="Location_2_2_0_bp"/>
          <parameter idref="Location_2_4_0_bp"/>
          <parameter idref="Location_0_2_0_bp"/>
          <parameter idref="Location_2_3_0_bp"/>
          <parameter idref="Location_0_2_1_bp"/>
          <parameter idref="Location_1_0_1_bp"/>
          <parameter idref="Location_3_1_0_bp"/>
          <parameter idref="Location_0_1_0_bp"/>
          <parameter idref="Location_4_2_0_bp"/>
          <parameter idref="Location_4_0_1_bp"/>
          <parameter idref="Location_2_1_0_bp"/>
          <parameter idref="Location_3_3_1_bp"/>
          <parameter idref="Location_4_1_1_bp"/>
          <parameter idref="Location_4_3_1_bp"/>
          <parameter idref="Location_2_3_1_bp"/>
          <parameter idref="Location_0_4_1_bp"/>
          <parameter idref="Location_4_1_0_bp"/>
          <parameter idref="Location_0_3_0_bp"/>
          <parameter idref="Location_0_3_1_bp"/>
          <parameter idref="Location_1_4_1_bp"/>
          <parameter idref="Location_4_2_1_bp"/>
          <parameter idref="Location_0_1_1_bp"/>
          <parameter idref="Location_4_0_0_bp"/>
          <parameter idref="Location_1_0_0_bp"/>
          <parameter idref="Location_2_4_1_bp"/>
          <parameter idref="Location_0_0_0_bp"/>
          <parameter idref="Location_3_0_1_bp"/>
          <parameter idref="Location_2_0_0_bp"/>
          <parameter idref="Location_0_0_1_bp"/>
          <parameter idref="Location_3_4_1_bp"/>
          <parameter idref="Location_3_2_0_bp"/>
          <parameter idref="Location_1_1_0_bp"/>
          <parameter idref="Location_2_2_1_bp"/>
          <parameter idref="Location_1_4_0_bp"/>
          <parameter idref="Location_3_4_0_bp"/>
          <parameter idref="Location_3_3_0_bp"/>
          <parameter idref="Location_4_3_0_bp"/>
          <parameter idref="Location_4_4_0_bp"/>
          <parameter idref="Location_1_2_0_bp"/>
          <parameter idref="Location_0_4_0_bp"/>
          <parameter idref="Location_1_1_1_bp"/>
          <parameter idref="Location_1_3_0_bp"/>
          <parameter idref="Location_3_0_0_bp"/>
          <parameter idref="Location_3_2_1_bp"/>
        </compoundParameter>
      </infectionTimeBranchPositions>
      <demographicModel>
        <logisticGrowthN0 units="days">
          <populationSize>
            <parameter value="0.1" id="logistic.startingNe" lower="0.0"/>
          </populationSize>
          <growthRate>
            <parameter value="1" id="logistic.growthRate"/>
          </growthRate>
          <t50>
            <parameter value="-4" id="logistic.t50"/>
          </t50>
        </logisticGrowthN0>
      </demographicModel>
      <negativeStatistic id="minusT50">
        <parameter idref="logistic.t50"/>
      </negativeStatistic>
      <sumStatistic id="logistic.ratio">
        <parameter value="1"/>
        <exponentialStatistic>
          <productStatistic>
            <parameter idref="logistic.growthRate"/>
            <negativeStatistic idref="minusT50"/>
          </productStatistic>
        </exponentialStatistic>
      </sumStatistic>
    </withinCaseCoalescent>
  </caseToCaseTransmissionLikelihood>
  <operators id="operators" optimizationSchedule="log">
    <scaleOperator scaleFactor="0.75" weight="0.1">
      <parameter idref="kappa"/>
    </scaleOperator>
    <scaleOperator scaleFactor="0.75" weight="3">
      <parameter idref="treeModel.rootHeight"/>
    </scaleOperator>
    <uniformOperator weight="30">
      <parameter idref="treeModel.internalNodeHeights"/>
    </uniformOperator>
    <transmissionWilsonBaldingA weight="8" resampleInfectionTimes="true">
      <withinCaseCoalescent idref="withinCaseCoalescent"/>
    </transmissionWilsonBaldingA>
    <transmissionWilsonBaldingB weight="8" resampleInfectionTimes="true">
      <withinCaseCoalescent idref="withinCaseCoalescent"/>
    </transmissionWilsonBaldingB>
    <transmissionSubtreeSlideB weight="8" resampleInfectionTimes="true" gaussian="true">
      <withinCaseCoalescent idref="withinCaseCoalescent"/>
    </transmissionSubtreeSlideB>
    <transmissionExchangeOperatorA weight="8" resampleInfectionTimes="true">
      <withinCaseCoalescent idref="withinCaseCoalescent"/>
    </transmissionExchangeOperatorA>
    <transmissionExchangeOperatorB weight="8" resampleInfectionTimes="true">
      <withinCaseCoalescent idref="withinCaseCoalescent"/>
    </transmissionExchangeOperatorB>
    <transmissionSubtreeSlideA weight="8" resampleInfectionTimes="true" gaussian="true">
      <withinCaseCoalescent idref="withinCaseCoalescent"/>
    </transmissionSubtreeSlideA>
    <infectionBranchMovementOperator weight="15" resampleInfectionTimes="true">
      <withinCaseCoalescent idref="withinCaseCoalescent"/>
    </infectionBranchMovementOperator>
    <uniformOperator weight="5" lower="0" upper="1">
      <parameter idref="infectionTimeBranchPositions"/>
    </uniformOperator>
    <scaleOperator weight="5" scaleFactor="0.75">
      <parameter idref="transmission_rate"/>
    </scaleOperator>
    <scaleOperator weight="5" scaleFactor="0.75">
      <parameter idref="kernel.alpha"/>
    </scaleOperator>
    <scaleOperator weight="5" scaleFactor="0.75">
      <parameter idref="logistic.growthRate"/>
    </scaleOperator>
    <scaleOperator weight="5" scaleFactor="0.75">
      <parameter idref="logistic.t50"/>
    </scaleOperator>
    <scaleOperator weight="5" scaleFactor="0.75">
      <parameter idref="lat1.latPeriod"/>
    </scaleOperator>
  </operators>
  <!-- Define MCMC                                                             -->
  <mcmc id="mcmc" chainLength="500000000" autoOptimize="true" operatorAnalysis="wcc_X_3_prior_6.ops.txt">
    <posterior id="posterior">
      <prior id="prior">
        <logNormalPrior mean="1.0" stdev="1.25" offset="0.0" meanInRealSpace="false">
          <parameter idref="kappa"/>
        </logNormalPrior>
        <exponentialPrior mean="0.1">
          <parameter idref="clock.rate"/>
        </exponentialPrior>
        <gammaPrior shape="10" scale="0.5">
          <negativeStatistic idref="minusT50"/>
        </gammaPrior>
        <invGammaPrior shape="1" scale="50" offset="0">
          <parameter idref="logistic.ratio"/>
        </invGammaPrior>
        <exponentialPrior mean="0.5">
          <parameter idref="transmission_rate"/>
        </exponentialPrior>
        <exponentialPrior mean="1">
          <parameter idref="kernel.alpha"/>
        </exponentialPrior>
        <gammaPrior shape="200" scale="0.01">
          <parameter idref="lat1.latPeriod"/>
        </gammaPrior>
        <caseToCaseTransmissionLikelihood idref="c2cTransLikelihood"/>
      </prior>
      <likelihood id="likelihood">
        <treeLikelihood idref="treeLikelihood"/>
      </likelihood>
    </posterior>
    <operators idref="operators"/>
    <!-- write log to screen                                                     -->
    <log id="screenLog" logEvery="50000">
      <column label="Posterior" dp="4" width="12">
        <posterior idref="posterior"/>
      </column>
      <column label="Prior" dp="4" width="12">
        <prior idref="prior"/>
      </column>
      <column label="Likelihood" dp="4" width="12">
        <likelihood idref="likelihood"/>
      </column>
      <column label="rootHeight" sf="6" width="12">
        <parameter idref="treeModel.rootHeight"/>
      </column>
      <column label="clock.rate" sf="6" width="12">
        <parameter idref="clock.rate"/>
      </column>
      <column label="trans_rate" sf="6" width="12">
        <parameter idref="transmission_rate"/>
      </column>
      <column label="kernel.alpha" sf="4" width="12">
        <parameter idref="kernel.alpha"/>
      </column>
      <column label="lat.period" sf="4" width="12">
        <parameter idref="lat1.latPeriod"/>
      </column>
      <column label="lg.ratio" sf="4" width="12">
        <parameter idref="logistic.ratio"/>
      </column>
      <column label="lg.t50" sf="4" width="12">
        <productStatistic idref="logistic.t50"/>
      </column>
      <column label="lg.gr" sf="4" width="12">
        <parameter idref="logistic.growthRate"/>
      </column>
    </log>
    <log id="networkLog" logEvery="50000" fileName="wcc_X_3_prior_6.net.txt" overwrite="true">
      <withinCaseCoalescent idref="withinCaseCoalescent"/>
    </log>
    <!-- write log to file                                                       -->
    <log id="fileLog" logEvery="50000" fileName="wcc_X_3_prior_6.log.txt">
      <posterior idref="posterior"/>
      <prior idref="prior"/>
      <likelihood idref="likelihood"/>
      <parameter idref="treeModel.rootHeight"/>
      <parameter idref="kappa"/>
      <parameter idref="clock.rate"/>
      <treeLikelihood idref="treeLikelihood"/>
      <parameter idref="kernel.alpha"/>
      <parameter idref="transmission_rate"/>
      <caseToCaseTransmissionLikelihood idref="c2cTransLikelihood"/>
      <parameter idref="lat1.latPeriod"/>
      <parameter idref="logistic.ratio"/>
      <productStatistic idref="logistic.t50"/>
      <parameter idref="logistic.growthRate"/>
    </log>
    <!-- write tree log to file                                                  -->
    <logTree id="treeFileLog" logEvery="50000" nexusFormat="true" fileName="wcc_X_3_prior_6.trees.txt" sortTranslationTable="true">
      <treeModel idref="treeModel"/>
      <trait name="partition" tag="partition">
        <withinCaseCoalescent idref="withinCaseCoalescent"/>
      </trait>
      <trait name="rate" tag="rate">
        <strictClockBranchRates idref="branchRates"/>
      </trait>
      <posterior idref="posterior"/>
    </logTree>
  </mcmc>
  <report>
    <property name="timer">
      <mcmc idref="mcmc"/>
    </property>
  </report>
</beast>
