# Supplementary material for: Epidemic Reconstruction in a Phylogenetics Framework: Transmission Trees as Partitions of the Node Set
Source: PLoS Comput Biol. 2015 Dec 30;11(12):e1004613. doi: 10.1371/journal.pcbi.1004613 (PMC4701012; doi:10.1371/journal.pcbi.1004613)
Supplement: S1 Data — BEAST input file for all WHC analyses of all simulated datasets. (ZIP) [file pcbi.1004613.s006.zip › S1_Data/wcc_X_3_slow_10.xml]

<!-- Generated by BEAUTi v1.8.0 Prerelease r5934                             -->
<!--       by Alexei J. Drummond, Andrew Rambaut and Marc A. Suchard         -->
<!--       Department of Computer Science, University of Auckland and        -->
<!--       Institute of Evolutionary Biology, University of Edinburgh        -->
<!--       David Geffen School of Medicine, University of California, Los Angeles-->
<!--       http://beast.bio.ed.ac.uk/                                        -->
<!-- BEAUTi output modified for transmission tree reconstruction by OldMacDonald 4-->
<!--        by Matthew Hall, University of Edinburgh-->
<beast>
  <!-- The list of taxa to be analysed (can also include dates/ages).          -->
  <!-- ntax=50                                                                 -->
  <taxa id="taxa">
    <taxon id="Location_2_1_1|32.228145377973775">
      <date value="32.228145377973775" direction="forwards" units="days"/>
      <attr name="caseID">Location_2_1_1</attr>
    </taxon>
    <taxon id="Location_1_2_1|15.449265200504009">
      <date value="15.449265200504009" direction="forwards" units="days"/>
      <attr name="caseID">Location_1_2_1</attr>
    </taxon>
    <taxon id="Location_4_4_1|23.290375167887408">
      <date value="23.290375167887408" direction="forwards" units="days"/>
      <attr name="caseID">Location_4_4_1</attr>
    </taxon>
    <taxon id="Location_3_1_1|32.268806104240056">
      <date value="32.268806104240056" direction="forwards" units="days"/>
      <attr name="caseID">Location_3_1_1</attr>
    </taxon>
    <taxon id="Location_2_0_1|43.242266191629625">
      <date value="43.242266191629625" direction="forwards" units="days"/>
      <attr name="caseID">Location_2_0_1</attr>
    </taxon>
    <taxon id="Location_1_3_1|32.67019647372781">
      <date value="32.67019647372781" direction="forwards" units="days"/>
      <attr name="caseID">Location_1_3_1</attr>
    </taxon>
    <taxon id="Location_2_2_0|30.64801796507567">
      <date value="30.64801796507567" direction="forwards" units="days"/>
      <attr name="caseID">Location_2_2_0</attr>
    </taxon>
    <taxon id="Location_2_4_0|33.52218314058982">
      <date value="33.52218314058982" direction="forwards" units="days"/>
      <attr name="caseID">Location_2_4_0</attr>
    </taxon>
    <taxon id="Location_0_2_0|20.767733836384288">
      <date value="20.767733836384288" direction="forwards" units="days"/>
      <attr name="caseID">Location_0_2_0</attr>
    </taxon>
    <taxon id="Location_2_3_0|33.95150264705419">
      <date value="33.95150264705419" direction="forwards" units="days"/>
      <attr name="caseID">Location_2_3_0</attr>
    </taxon>
    <taxon id="Location_0_2_1|21.156319169917346">
      <date value="21.156319169917346" direction="forwards" units="days"/>
      <attr name="caseID">Location_0_2_1</attr>
    </taxon>
    <taxon id="Location_1_0_1|24.258299146588428">
      <date value="24.258299146588428" direction="forwards" units="days"/>
      <attr name="caseID">Location_1_0_1</attr>
    </taxon>
    <taxon id="Location_3_1_0|27.880542497084015">
      <date value="27.880542497084015" direction="forwards" units="days"/>
      <attr name="caseID">Location_3_1_0</attr>
    </taxon>
    <taxon id="Location_0_1_0|28.542404589038114">
      <date value="28.542404589038114" direction="forwards" units="days"/>
      <attr name="caseID">Location_0_1_0</attr>
    </taxon>
    <taxon id="Location_4_2_0|31.757475900670762">
      <date value="31.757475900670762" direction="forwards" units="days"/>
      <attr name="caseID">Location_4_2_0</attr>
    </taxon>
    <taxon id="Location_4_0_1|28.185145791279872">
      <date value="28.185145791279872" direction="forwards" units="days"/>
      <attr name="caseID">Location_4_0_1</attr>
    </taxon>
    <taxon id="Location_2_1_0|26.677912330823652">
      <date value="26.677912330823652" direction="forwards" units="days"/>
      <attr name="caseID">Location_2_1_0</attr>
    </taxon>
    <taxon id="Location_3_3_1|19.394411122347336">
      <date value="19.394411122347336" direction="forwards" units="days"/>
      <attr name="caseID">Location_3_3_1</attr>
    </taxon>
    <taxon id="Location_4_1_1|36.12298874339507">
      <date value="36.12298874339507" direction="forwards" units="days"/>
      <attr name="caseID">Location_4_1_1</attr>
    </taxon>
    <taxon id="Location_4_3_1|33.32611947994484">
      <date value="33.32611947994484" direction="forwards" units="days"/>
      <attr name="caseID">Location_4_3_1</attr>
    </taxon>
    <taxon id="Location_2_3_1|27.641684802497842">
      <date value="27.641684802497842" direction="forwards" units="days"/>
      <attr name="caseID">Location_2_3_1</attr>
    </taxon>
    <taxon id="Location_0_4_1|22.36213078922883">
      <date value="22.36213078922883" direction="forwards" units="days"/>
      <attr name="caseID">Location_0_4_1</attr>
    </taxon>
    <taxon id="Location_4_1_0|34.76659573810712">
      <date value="34.76659573810712" direction="forwards" units="days"/>
      <attr name="caseID">Location_4_1_0</attr>
    </taxon>
    <taxon id="Location_0_3_0|15.520753389974107">
      <date value="15.520753389974107" direction="forwards" units="days"/>
      <attr name="caseID">Location_0_3_0</attr>
    </taxon>
    <taxon id="Location_0_3_1|15.963008175589303">
      <date value="15.963008175589303" direction="forwards" units="days"/>
      <attr name="caseID">Location_0_3_1</attr>
    </taxon>
    <taxon id="Location_1_4_1|32.097092073812355">
      <date value="32.097092073812355" direction="forwards" units="days"/>
      <attr name="caseID">Location_1_4_1</attr>
    </taxon>
    <taxon id="Location_4_2_1|40.515282535450865">
      <date value="40.515282535450865" direction="forwards" units="days"/>
      <attr name="caseID">Location_4_2_1</attr>
    </taxon>
    <taxon id="Location_0_1_1|24.63863987713823">
      <date value="24.63863987713823" direction="forwards" units="days"/>
      <attr name="caseID">Location_0_1_1</attr>
    </taxon>
    <taxon id="Location_4_0_0|32.23810711108985">
      <date value="32.23810711108985" direction="forwards" units="days"/>
      <attr name="caseID">Location_4_0_0</attr>
    </taxon>
    <taxon id="Location_1_0_0|25.28137539973402">
      <date value="25.28137539973402" direction="forwards" units="days"/>
      <attr name="caseID">Location_1_0_0</attr>
    </taxon>
    <taxon id="Location_2_4_1|26.32134848292793">
      <date value="26.32134848292793" direction="forwards" units="days"/>
      <attr name="caseID">Location_2_4_1</attr>
    </taxon>
    <taxon id="Location_0_0_0|31.542445499723186">
      <date value="31.542445499723186" direction="forwards" units="days"/>
      <attr name="caseID">Location_0_0_0</attr>
    </taxon>
    <taxon id="Location_3_0_1|33.693958200726925">
      <date value="33.693958200726925" direction="forwards" units="days"/>
      <attr name="caseID">Location_3_0_1</attr>
    </taxon>
    <taxon id="Location_2_0_0|21.656887458278913">
      <date value="21.656887458278913" direction="forwards" units="days"/>
      <attr name="caseID">Location_2_0_0</attr>
    </taxon>
    <taxon id="Location_0_0_1|31.432559743742807">
      <date value="31.432559743742807" direction="forwards" units="days"/>
      <attr name="caseID">Location_0_0_1</attr>
    </taxon>
    <taxon id="Location_3_4_1|31.24298435447713">
      <date value="31.24298435447713" direction="forwards" units="days"/>
      <attr name="caseID">Location_3_4_1</attr>
    </taxon>
    <taxon id="Location_3_2_0|27.426255808609177">
      <date value="27.426255808609177" direction="forwards" units="days"/>
      <attr name="caseID">Location_3_2_0</attr>
    </taxon>
    <taxon id="Location_1_1_0|21.85518017290039">
      <date value="21.85518017290039" direction="forwards" units="days"/>
      <attr name="caseID">Location_1_1_0</attr>
    </taxon>
    <taxon id="Location_2_2_1|25.29375990712595">
      <date value="25.29375990712595" direction="forwards" units="days"/>
      <attr name="caseID">Location_2_2_1</attr>
    </taxon>
    <taxon id="Location_1_4_0|28.38600592311847">
      <date value="28.38600592311847" direction="forwards" units="days"/>
      <attr name="caseID">Location_1_4_0</attr>
    </taxon>
    <taxon id="Location_3_4_0|34.93992699899306">
      <date value="34.93992699899306" direction="forwards" units="days"/>
      <attr name="caseID">Location_3_4_0</attr>
    </taxon>
    <taxon id="Location_3_3_0|29.640385132409556">
      <date value="29.640385132409556" direction="forwards" units="days"/>
      <attr name="caseID">Location_3_3_0</attr>
    </taxon>
    <taxon id="Location_4_3_0|39.11660278457052">
      <date value="39.11660278457052" direction="forwards" units="days"/>
      <attr name="caseID">Location_4_3_0</attr>
    </taxon>
    <taxon id="Location_4_4_0|49.60073401036113">
      <date value="49.60073401036113" direction="forwards" units="days"/>
      <attr name="caseID">Location_4_4_0</attr>
    </taxon>
    <taxon id="Location_1_2_0|11.817348961803189">
      <date value="11.817348961803189" direction="forwards" units="days"/>
      <attr name="caseID">Location_1_2_0</attr>
    </taxon>
    <taxon id="Location_0_4_0|15.226772883996967">
      <date value="15.226772883996967" direction="forwards" units="days"/>
      <attr name="caseID">Location_0_4_0</attr>
    </taxon>
    <taxon id="Location_1_1_1|22.818206860341995">
      <date value="22.818206860341995" direction="forwards" units="days"/>
      <attr name="caseID">Location_1_1_1</attr>
    </taxon>
    <taxon id="Location_1_3_0|24.24604075427239">
      <date value="24.24604075427239" direction="forwards" units="days"/>
      <attr name="caseID">Location_1_3_0</attr>
    </taxon>
    <taxon id="Location_3_0_0|34.22879473566103">
      <date value="34.22879473566103" direction="forwards" units="days"/>
      <attr name="caseID">Location_3_0_0</attr>
    </taxon>
    <taxon id="Location_3_2_1|15.524114613569301">
      <date value="15.524114613569301" direction="forwards" units="days"/>
      <attr name="caseID">Location_3_2_1</attr>
    </taxon>
  </taxa>
  <!-- The sequence alignment (each sequence refers to a taxon above).         -->
  <!-- ntax=50 nchar=14000                                                      -->
  <alignment id="alignment" dataType="nucleotide">
    <sequence><taxon idref="Location_1_2_0|11.817348961803189"/>
			CCGGTTTCGGGAAAACGCACTCACATACAACACTTAAATAATCGGGATGGGATGCGTACCTCATGGGTTGGTGTATACGTGTCCGAGTATATGGGGAGAGCCTCCCATACTGCACACTGAACTTTCGCAGACACCGGATCACAATGACACCTGCACCATGCCCAATACGTCTCATCGGATAAAGCATCGGGATACATGACTTGGCCAGGCCATCGAGGATGTTCATTCTGCTCATATCTAGTCTATCCACCTAACGCTGTCTAGCACACTGAGGGACGGTATGAACCAGCGGGCTGTTGCGGTACAAAGACCGTCCTCCCCTCCGTTGGCAATCATATCATTTTAGTTGCGTTGTGACCTATGACTCACTTATAGGCCGATGGAAGCTGTCCGGCAGTCCATATGGGAAACAGTCCGAACAATACACGTCGTTGTCAACTAACTGGCCCCGTGAGTGGATTAGAATCCCCATCGCGGGTTCAGCCTCCGCGGGACGATGTTAATGGCCTTCTGCCCTCGAGCCAATTATAGCCGTGCACCCTGACAGTAATGGAATGCAGACACCAACCGTGCTACGCACTGCACGAGCGTGTGTGATTTTGTGCAAAAAATGTTTAGGGCAATAGAGTCCCCATTAGCAGCAGGTGAGTCGGCACGGTTAGATGCTTATTCTTAACGGAGTCTTCACGGCCCCTTCGTTCTAACAAGGTTGATGCGGCAACATACAATACCTGGCCACCCCCGTGTCCTTAGCAACGTGCGGGTAGGTCGCTTACCTCATTATTCCGTATGAATGGAGGGTGTTTCTGGGCACCTAATAGGAACCACACCCTATCTGAGAAGCCGTTCTTTTTGGTAAGGTGTTCACCAAGGGTTAGGTCCTGCCGCAACCTTTCTCATCATAGTGGTGAACAATAGTCGTCCATGATCGGCTACAGGGGCCGGACCTGTAATAGGGCCGGTGTAGGGTCGAGTGCGAATTTCCTCTGCAATTGTGCTCGTTGTAGGGGGTAATCCTGGAAAGGTTTCAATGGGCTGGCTGTCTTAGGTGCATCCGCCTAACGCTATACTCCCGATTCAGACTCCTACGCTAAATCAAGATAGCTCGGAATAGTCCTAAACGCTACAAATGGGCTCGACGATCGCTCCAGGTCGAAAATTCTCGGGCTCCGGACCAAGGGTGATGCGTTCCGATTGGAACGTTTACTCCTGTGGGCACCGAAGGCGGTCCGTCGCAAATGGTTTCAAACAAGCCATTGCATACGCGTTCCCCACGGATAGATGCAGTTTGCCACGAATTCCAGGGGGTCGTTTCCTATCAGCCTCAAGGCCGCCCCATATGGCCTCTTCCATACCATCACTGCTTTTGTTTCGGCTCTGATGAGTGATAAGAACCTATCTTGGATACGTAGGTACTCCTATCCCAAAAGAGCAATCACCCGAACAAGTGAACGCAGGCAGTCAGACCTTTGGGCAGCTCCCCATAGGCTTTCAATGACGTGGAAGAATACGATACACTTCATTGATCGGAAAGCTCCCCTGTAGAACGATCGGTTGGTCGAGGACCAAGACTCGCGGAAAGTGGTCCCTTCTGTCCCACTGTGCGTACGAGACGAGAATAGGGACGTGGATATTTGGGAAATTGTCACGCAACCCGGTGTCGTGTATAACAACCACCATAATACCTTAGCAACAACTGAGAACGTCATTAATTCTTAAGGGGGTTTGGTGAAACAGACGCTTATTGCGAGTGAGATCTCCAAAGCCACGTAATTGCCCGGCAGGACCCGAAGTGATGCCCACCTCCGCTCCGGATTTAAACATAAGACCCCATTGGTCAATAACAGGTAGTATCCTCGCCCAGTTCATAGCGGCGGTATCGAGATACAAACATTCAATATTCGCTACAATGGAACGTACGCTCATCCTTCTCCTGATGAATTAAATCGCACTATGGTCCACTCCCATCATATGGAACCTCGCGGTTGAGCAGTGTAGGCCCGCATCAAGTCAATACGCGCCCCCATCTTACGCAGCACTGAGGGCGACAGCGAAGAAAAGGGCTAACATCTGTCTTCGATTGTCATAATATCCCTAAAACTTTACGGGTCCACACTCTACTCGTGAAAGCTCTCTACCGTCATGTACATATCCCAAGTACGACATAATTTGTGCGGGTCTTTGTAGTAGGCATCGGTATCCCAGTTCCCAATTATAATAGTCGGACCGTTGATCATCATTTGCAGTACATCGGGTAGATTTATTGCTGCGAGGATTCTCGCATTATGGCTCTATTTTAATTCCATTCATGCTGAAGGTACCATTCCTCCACTAGTCGTGCATATATTTTGTGAGAGTACCTAGCGCAGATACGACACGTCGTACACTTTAACTCAATTGGACGTAAGCGCTCGGTCTCAGCTTGCCTGTAGCAGACCAGCCGCAGATCTATATACTCTCCCTGCGCTACGTTGGCGGTACCTGGCGGAAGTAGGGCTCTGATGAGGACGCACATGAGCGGTGATGCCATGCCGTCTACGACCACTTATCCGTCAAAGTGTGGGCGAAGACTAATTAAGTGTTTGAGCCAGCGATGTTGTGGACCACCTTATATATCTTGGTGACTATAAACGATTAGCGGCGGAAAAATCAATGTGAGTGAAGTACCTAGCACCCGAGTCATCGAAGAGATTGGAGTTTCCATGTAACGCAATAAAAGGTCCACAAAATCTCCTAGCTTGGCAAGTACCGGAAGATCGACTATCTTTTTCCCATCAGTGAGTCTGACGGAATAGGCGTCAAGCACTTTACCAGTTTGTCGTCCGCGCTGTCATGCTCAAAATAGCCCGGCCCCAAGTGGATCGCTCTCAAATCCATTCGGGAGATCGGACTTTAAGATGTGGGATTTCCTAGACCTGAATTCCACACGTGCTCCATTGACGAGCTCGAATGTCAGCGTACTGTAGTCTCAAGTTGGAGAACGTCAGATGGCGTCGCCTTAACAATCGCCCCCGTGCGGTTTGCTAGCTTACCTGGCTAGCACTGTATGCTTGTGATAGTTATGACGTTACCCTTAAGAAATGCGTATGATAGTTTCGAGACATCACGCTCTCAGCTTTGGTATGAGCCCTAGCAGGCCAAGGTCTATGTGTGCAGCCTAGAACCTTCACCCTTTCTTCTTTTACAAGCGTAGACACGCATTTGTCGCTCGTGGCAGGGCAGCCTTCCTAATGCGGGGCATCTAGAAGAGTCTTTTCCTAGCCATCATCTAGGAAGGTATATCGAAAACCCGCAGTCTTCTGTTTATTTCTAGGTAATTCCGCGCATATCGTAGGTAATTGCGTCTATTGTTACATCCGGACTCACGATTGGAGTTGTTAGATTCGTAAGGCGACAAGCGCGAAGCTTACGTGCGCTCGGATATCCGGCGTATCTTTACTAGCCGATCGATGTTTTGCAGCCATAGCTCCGTTGACAGAGGCGACAACATGCGTGTCTTGAGCAGTCATGCACTTGAGCTGTATGTCAATCGTAGTAAGATTACGCCATTTTAGGGGTGATCCCTATTCACGCCATTAGTGCTGCAGTCCCGGATCACGCGGAGTTGGGAGGAGGCTGCTCGCCGGACGTGTCCATCTGGCACGCTCATGCCCGATCTTTATTAATAAGGCAACATAGGGCCGCGCATAAAACCAACGGTGTGTTAGCTCTACAGCTCCGCCTCGTCTGCTACCTCGGGACAAGAGCCCGTACCTAGAACCTCCTCTATATGTATTAAAAGAATTACTGGGTTGAAAACTTTGTCGGAGAACTTCTTGGATTGAGACGATATACTATAACGATGCTCAGGATAGGCAGCTCTGCTGACCTGCCACTGTCGACAGCACGGATCGCGATGTTTTATAAGAAGCAGTAGGAGTTCAACTAGGCCAGTAGGGGTACCGCTGTTTCCATAAAGTCGTCAAAAAGTAGCATTCCGTACGCACAACGTGAACACCCCACTAAGAGCTGCAGAAGACAACGTACTGAAGACACTCTCGAAAAGCAACTGATGGATCAGTGGCCGAACACTCCAAGGATCGGTAGTAAATCACAAGCCAATCATGACTTGTTGACGAAGGCATAACTTAAGGACTCACACGATGGAGCCCAGTGTTACTCAAAGTTTTGGCCCGGAACCGAATGTATTAAGAGCCATTCCAAATTGTTTATTTTCTATATATTTCGACAAAAAGGGATCCGTCGAATACGAATAAAACTCGAGGCCTCGAGCGGTCCGGCGTGTGGGGCCCGCTCTTGGCCCGACCACTGCATCATAAAACGAAATGACATTTATGAGCTTTTTTTAGCTATGTAAAATAGCCGGTTATTTGCGTGTGATGGTCGTGTACCTCCGATGAGCAGACCAAATAGAAGCCAAATGTTCCTGCATCCCGTTAGGAGATTCCACTTCGAAATGCTATTAAGATCGAGACATCGAACAAGCAGCTGAGCTGCTGCGCAAGGTTGAACGTCCTGCTCTGGAGTTGCGAAAAGTCGATAGTGCGGCCCCGCCCCGTTTCGATTGGCACGTCGGATAGTCGAGATAAGGTACGTAACGCACATCCTTCATATCACGCCTTAGGTAGTTTGACGAGGAGATCGCAGCACCGCGTTGAGTCTTAGATTGTACGTACGGACTCAATGTCGATCGGAGTACGCCCCTGGCATAAATCTGAGGGATAGAGACTGTGAGATACTCATCCGTTTAAGTTTCTGCGCATGAACTGGACAACGTCGAGTCCCCCGCCCATAGATGTTACCGACGTGAAAGCATGCTGCTGAGATCGCAAACCCCGTCTCCTCTTAGCAAGCCCGTCTGAGTGCCGGGACAAGTGGGATCGGACGCAACGCGTTCCACCTGTCTAACATCAGGGAGATTTTATGACCGGGCATGTATGACAGAGCCCCGCCAATCTGACCCAGGGTAACAAGCGTATCTGCGACGTGCAGACACCGTCAGGACGGGCGCCTATGTTATATTGTTGATAAAAAAGACGTACGCGCGTTGATCCCTATGTTAGAGATTACGCAATGTGGATTACGAAGTCGAGTGGATGGACCACTCCGATTCGTCGGCTTTTCTGGAGTTTCAACCCTTGATAGAGGCACCCTTTACATGCTCCGCGGGGCGCCTGTGAGAAAGGATAGAGTATCGCGAACTCATACGGTCTCGTACGTGTCTCGCCTGTAGTTCCAAGTCTTCTGATAGAATAGCGGACTTACGGACAAACCAGGCCTTGCTACTTGCCCTTTTGAACATCTGGAAGAAAGGACGGTTCACATAGTTTTTCCAGTGAGCATATCGATCGGACTATCCGCGCGTGATTTATCGACAAAACACGCGCTAATCTACTTTTGGCCTGTCATGATTCGACGGTTCGTTTCTGTGGCGTCTGGAGCCAGAACTTTGATTTACGGCAGTGATTCGAGAGACGCGGGTGCGGCGTGCGGCTAGGCCATTTGAGAAGATCAACGGAGACGATGATGGCGACGCGATATTTTAACTACGCACCACTTTGTGGATTAGCGTTTTCACTATCGTGTTTGAGAGAGCCATACCCTTACACCGCTTTCATACCAACCACGCGATCGAATTTCTATAGAGAGACTCCGAGCTGATGATCGGGTAGAGAGTGCAGATATCATAACCTGAAGTGCAGAAATGTATATATCCACAAGCACCCCCTGCAAGTAACCGCCGCCAGCCGCACCGGATTTTTTCCCATAATTTTGTAAATTCGGCAATCCTGGACATTTACCTTCCTGGTCCGCGTAGCATTTATTGGTCAGCGGGATTTCGCCGCAGACTCTTCGGTAAGTAAATTAGAATAGCAACGCATATACTCACAGTAAGTTGTTCTTTCTGCAAACCAACACGGAACATAATCATCACCGTCCAACCGAGGACAAGCTAGGGATCCTCCCGCATGCCTCGTGGGATGAGGATGAGCTATCTTTAATATTGTCACATACATATCTTTATATGACTGCTTGGGCACTCCTGACGTTCTCATCAAAAGAGGTCATGGGAAAAGGGATCTGTTCCCCCCTGGAACATCGGTTAGGCGTCGCAAAAATGGCCCCTGGTTACGCATATTACATAGCTTAGACAAGGTCTGAACGTCTGATAACTAACTCCAGTAGAACATCTGATCCCTGTAGCATTCGCCCCTGGATCTGTTTCCTATCGCAAAAAAGTGAAACTCTTCAGCTTTCCGTCAGGTAAACACCCGGTACAGAGCAGACCATCAGCATATTTGGCATATGAGCTATAGCCAGAGTGGATACTGAATCAGCCGCGCGGAATCAGAGTTGGTGCGCTAGCGTAGTGAATAAACCTTCTGTCGGTGCGGCAGAGGAGTCAATCTCGCCACACGTAGCCTCAGGGCCTATTGGTATTTGAGGGCGGACACTGAGCAGTTACGCTGCCGCCTCGTAGTCCCTGGATTAGGTATCGTGTTCAACACACAGCCTAAAAACAGCATGTTTTAAATGAACAGGTCTCTTCCGAAGGTAGACATATTGAAGGCGTCACCGCTTAATGTACCTTTTCCGTTATGTCATCGACAGTAGCGCCGCCCACGTTATCTATGACGAAATATTGAGAGCAGGTCGAGTGGGGCGTCCCTGTCGGCGATAAACTGTTGTTAGGGCACCATCCGATGGATGATTGCTATGCTGAATATCTAACTGCATGAATTAAGGAGGGTATTTCACTCACTGCAGGCGGCACACGAAACCGGATGATCGTGGGGGGAACCGGTGATCGCATCTAATGGGTGCATTCACACAAACTAGCCAAGGCTGAGCCACTTATACGCTCATGCAAACTGGGGTTACCAAGTCACCATCACCATGCTTTCCTCTGAATCCTGTGTCCAGGCGCCATAAATGCTCCCTCATGCGCTAAAACGTCGGAATGCTGATCGTCCCCTGCTCATATTACGGAAGCAAAGAGGACTCACTTCTAACCCAGGCCCCTCAAACGCCAGCCTGTCGTAGTTTCGGCGGCAGAACCAGGTCGCGTTTGCTGTCTCCCATGAAGCTGAAGAGCGCCCCATCCGCAAACCCGGTTGGATACATAGCATTGGTTTGCTATTTCGAACCCTTTTGGGCTGGCACAACAGCCTCGTTCTCCGCCGCACAGAGTTAACAGGATGCGGTTATGTCGGTCCCATAAGGAGCATATCCACAAGATGGTGCTAGCTTGTGAACATGAAATGTTTCACTAATGGCCGTTGTGGATCACTCTCGGGAACCCATCAGAGTCGACTCCCAATGCAGGCTCGGTGACTTGCTTAAGGGATTGGCTGAGATAGATAATTACCTACTATAGTTGCGGTGCCGATGGCGTGGCCTGCGCGTCCCCGACAGGAAGATAACACGAAAACACGTACCAAGACTAATACACCCTATAACGCGGTAAGTGTCGTGGTAAAAGCATATGTGTCTTGAACATATACCACTTCTGTCTAAGTTTAATGTGGCGACTCGACAGTATCACACGTATAGTGCAAAAGGAAGGCACGCTCATTGGAAGCTGGAGATGGCTGACGATAAGCATGTGGACTATTATGTTCTTGCGTGGTGAATAGTAAGACTAATGGTCCTGTACTGAGGTCTTCCGAAAGTTACTAGGCCATTAGTATTTCCAACGAGAAGTGGGAGACATAGGACCACCTACTAAAGCTCTTAAATAAAGTGCGAACTACAAACACTGCACGCACACCCACCAGTCGATACAGCGCGTTGATATAGTGCCTCGCTCAGAGGAATGTGTACGCTGTAAGAGTACAAGCCGCCATCGGAGATTTGTACGTGTAGGTGCAACCCCGTTAGTGGGCACGTTAGATCGTCACGTGCCGGACTATGCCAATCCACCCTTATGGGGACAGCTGGCGCCCGCGGCAGTTCGTATGAGGGGTTCTACTACGCAAAAATCAGCGATCGGGGATATCTAAAGCTCCATCAAATTCGTAATGATGTCCGTACTGGATTCGCATCCATACGCGCCAATACGCGCTTGCTTATGGTCCTCTCCTTGTTAGGATGTTAGCGGTACGCACCTTTGTTTGACAGCACGTTGGGGGGGACACATAAACTACGTTCTACTGCCATTCAGCGAAGGTTCCTTTTTATTCGAAAGAGTGCGATAAGGGGCGGATTCAGTTAAGGTTACTGCATTAATGTACCACAGGTACTTCTCGATCTCATACACACCCCTCACGTCCTCGACCTTCCCGGCGCCCTGATCAAAGTGATCAGGACTCTGCTGCAGCGGTACGCAGAAAGACTGATGCGACTACGGGGTTTATTTAGGTAACTAAAACTTCCCCTCCTTTAGATTCGGCGCGGCTATTACATCTTTCGCTACTACGAATCCGTAACTTCTCTCCAGCAGATCGTTTCTGGACTGGTAGGTCATTCATCTAGGGTATGGTAATCGAGGCACGTGGTATGCGCCTACCTAGAGCGGTTCGAAAAGTTTGCTAAACGAGGATCACCAGTGTACGGCCCCGACGTGCCTCATAAATGTGGGTACTATTATATGGGACAGAGTAAGATCTTCATGTGGACAGCCCGTAGTAGAGCCTTTGGATTACATGATCCCAGTAGCGATTGATGCGTTCCGACATATCCTTATAGCACTTCTAACTTACAGATTTACCATTATCCCTGCATCACCAACAACACTTATGCCACAGGCCGACGTAGAAAAAGAGCCTAAGGCACTTCTAAAGATTCCTTACTCGCGGCGATCGATATGGGGCCTACCGGGAAAGACGCAATTTGGACATCACTGCAACGTTTTATATGGATTCGCATTATTAAGCCCCTACATCTGTGGTGTGCTAGCGACCTACATTTAATGTGATTTTGGATATATCTTATCAGCTCTTTCCCGGAAAGCTCGTACCCGCTCTCCACCAAAGGTGGTTATAATTCGGTTTCAGGGAAAATTTAATCGAACGTAGATTACTGCTGAGCCCTGTAGACTACGTTATTGGGGTCTCTGTGCGGAGTCTTGATCCACGAAAGCTAGCGCAGGCTGTGCGACATATGGGGCGGATTCAAACGGCAAGATACATTAGGAACCGACGACGAATTAACGTCAAAGCGGCGTAGACTGAGCCCCGATGTCATTTTTCTCTGGTTATTACAAAGGGTTAAGCTTCTACTGGCCCATTCGTGGATGTAGGTCGAGGCTTGCTCAGGTACCGCGTACCCATGCCTAAGCGTACCGTCTTACCACCCCCTTAGGGCCACCTTAACTCCCGACATCTAACCTATCGATAGTGAACAAAACACTTTACCGCCTCGTCCAGGATATCTGGAAGAAACTACATTTGATTACTAATAACGTTAGTACCGCTATTTATTCTAAGTCAACTTGCTACCGGCTGCCCAGCGGTCTCCAGCGTCCCACTGCGGTTTCAGGTTAGCGCAACAAAAGCAGCTACGCGCTTGTGCCTAAAGTATGGCCTCGACCTCGCGACGTTATATTTTGTAGAGTTTTCCTTGTGCAGGCCGTCAGTCCTTGAACCGGTGGTTGAACACTAAGCTGCCACCTCCATATCTCACGATAAAGATTACTACTCGACATATCCTGGGAATCCAGGGGACCGTGTGTTGTGAAAGGCCATACACCAGCCCCGATGGAACGGTTGGTTTGCAGACTGCGAATCAACCCGGATTAACGGGTTGGTGGATCGGACAATCTCCGCGAAGTGACACTACCCGACACTTGGAGAAACTGTTGGTATGAAGCATGAGCAAATGGAGTAAAATATGTAATATTGAGCTGCACAAGCGTCGAGGTATATCGTGTCCGCGGTAGGGCATTTCTGCAAATAGTCAGGGTTCCGTCGGACCAACGGCTCGAAGTTCCGAGCACTACGGTGAGCTCTTTCGACCAAATCGAAGCGCAATCACAAACTATTAGGTAGCGTGGACATATATTATCTGGTCTATCGCATGGTGTCAGCTGAACGTGCGGCAATCCGTCGCTTCAACCGGGCTGGGGCACACTATAACGCTGCTCTTCTTGTGAGCTCCCTGAGCGGGGCGAGATTCGTCCCCGTAATGGAGCCCATAGCCGTGTCTATCAATGCAGGGTCTATTCCAGGATTTGCCAAAAGAGTGACACTGCACGTGTTCTTGGATTTCAATAGCTCACCTTCAAAATTCCCGTAGCGATAAGCGTCACAATCGAACTCAATCGGGCTACAACGTGGATAATGGACCGCAACTTCCTTACTAACCAGAGCCATCTTACTCGCTAGGCATACATCTTCACCCGAGGTTAGCTTCCCGGAAGGCACAACCAGGGCAAACAGATGAAGCCACGGGCTATGGACAACATAGGGGATGCACTACTTTCTAGCGCTAGCTAGGCTCACATAGGTCGACTCTAAACGAGCTTATGCACTATTCTTATGCAAGGACCTCAATATTGTTCTAAACAACGTGTTTTCGAGAAATAGACTCTCCAGTTATAATACGATCAGTCACGACTAACTAGGGTAGCCACTTAGGCTGATGCACGTTAGCTTTTAGAACTCTTATAAGAATACCATGTAGATCGGTGAGCAGGGACCACCTGTATGGGGGGTTTCCCTCTCATCGCGTGATTGGCGCTCTACCCCATTGATACGGTACCATTAATTTTTTGATCGGTTGATTGCAATTGCGCGGTAGCGTGGAAGGTTCGACGGAGGCTCCATAGGCAGGTATTTCATTCAAATCCAGGGATTTACCGTTCGTTGACGGAGGAGCATCAATCCTACTTCAGGTTGGCGAACAGAGACTCCTAGAGTATGTCGTATGAGAGACGGAAGCGTGAGACAATTGGAAGACTCCGCTGATGATCATAGCCCAACCATCCTCCGGGCCAGTCTGCATTTAGCTACCAATCATCAGTGCCTCAGTAGAAGTTTTGCATCCAATGTAACGCCAGAAGAGACTAGCACTCTATAGGATGAAATTGAGCCTTGAGTTTAACCTGCGACTTACACTGCAGCGGGGGCAATACTACAAGAATCCTAGGAAAGACCCCGCCCGCTGTAGATAATCGCACGCAGCCCCCACGCGGTTGAGTTCGTAGGTCTTCTACCGGTTCTGCTTCTACGATTTGGGTTGCCCCTGCTCTCTACACCCCCATCATGATAGCACGAGAGAGTATCTTCAAACTACGATACTCAATGGAGCCTCACGCATGCTGTTATTGGATCTTTGCGACTAGATTCAGATGACTGCCCTCGAACAATTGGCGCCATCATGGACGGGTTCAGTTCCATGAGAAGAGACGGGTTAAGGCTTTCGTATCTTTGCCCTCATGTGGTTTTTCTCCCAGGCTCGGCAGCATTAGAAGAAAACTGCTCTTAACGACTCTGAAAAGGAACAACGTAACACAAAGCGACACGCGCGAGCGCCTGCACGCCTAAAAGCTGGGACAGGCGTCGTGTACTGCAACGCCTTTCACGCGCTCTGCTGACCGCCCTAGTGTTAAGCCAAGCCTCTCAGATAAAGTGGTATGTCAGAAGTCCAAGGGGCGAACGCGCATTTCGGCCACTGAAACGCGGCCGCCATGGATGGACAAGGCTATTTTGCTGAAGCGACCCCGGTTATATGCAGACGTACAACCCCATCCTAGACGTCGACAACGTTCAGTCAGGGAAATTCCTCACACCTACGGCCAAAGTGAAGATTTCCTCCTGCCACCCTCCACTCAGTGGCTTTCCTAATGCTCTAGACAATAGATTGACGGATAAGGAATGTCGGATCTTTGATATTCCGAGACGCGTGCATCCATCAGAGGACCTCAACTGGCCTTATTTGAAGCAGGCATCGGGATTCATAAATGAGCGATCAGTAATACCGTCGAAACGGGGTTTAAGGAGCCTTCTGTTAATCCGGCGACTAAGTGCATCAAAAATTCCGTGCCTACACCGTGTGGGGATGTCTTCTGGCTCCGGGCATCAAGTTTATAGTAAAAGCACAGCTCTGGTTCAGTTGGACAAATCATCACCAGATGGCTTGTGCTTCCGTACTCGCCCCGAACACTCCAGCAACAACCTATACAACGCTATAGCCATACACAGTCCTATAGTGCTCTCTAAATACTACACTACACACCTACCGATTAGCATACACAAAGGTTGGTACTAAGTTAAAGTTCACGTTACTGCGGGGCTATGTGCAATGACGTGAGCTCGGTAAGACCGTTCAATCAAGGATAGACCGCCCGATGAACAGCGTAGTACTTCCTCCTTCCACCAGTTCCGGTGGCGGTGTCGCTATTCAGTGATAACGTAGGTAGTTCTGTTTCACCGGACGGTATGTAAGAACACTGATAGTTAATATCATGGAGACGGCGGTGGTAATACTAACACGTAGCTACTCCGAAGCAGGCATCCACCGGCGGAAATTTAACATCATCGTATTCCCTGCTTGACACAGTGGGTCCTTCATGTTAAGACGGTAGTAGTGTAACCATACTAGCTCTGTTTAATTAATGACGAAACCTACTGCGGAGCTCGTCACGTATGCATTGGCGGCGCGCATTGCCTGTCGGACGGAGCTCGTGTCAGAGAAGTTTAGGGGCTCACTACGTTAAATAAATCCCTTCAACCAAGTGCTATTACACACAAAGTGAATTGTGTCAAATATCAAATCGGCGTGGGGAGAGTCCCAGACGATTATTCATGGGTCTGTGTCCTGGGGTATAGCAGTAGGCCGTCGTAGCCCGTCATTATAGGGGCTCAGGTACGAACTGCCCTACGCCTAGCGGTAGTAGAAAATGGGCGGCTCCAGCGTGTATGTCTTTTGCTCTATTTAATCATCCGCTAATTACTCATAGATTAGATTACACCACAGCGAGAGAGCTATGGGACTGTTGCGGGAGCCCGTCTGAAGAGAGGTCCTATTGACCAGAGACACCTCACTACAATGCTCTTCCGCAGAATGATAATGGCACGCCTCGCGACGAGCAGTGGCCTTGTTCGAGCAAGAACCGAGCGTTTGGTTCGACGGTACCGCGGCCTCAGCCGAAACTTTAATATCCATTTCTTATAGACAGAACCTCTTCGGATCGTTGTCCAGGCAGAACTAGGTTGTGGAGAGCCTGCTGAGGTTGGATTGCCACTCACTCTACGAAAGAAGCTGCGAAGAGCGCAGTAACGAATGCATTCGTTGGCACAGCCGCGAAACTCATCTTCTACTTAACCCTGGTCTACACACATGACAAAAGGGGCTTATTTGCGATCGTGGGCGTTGGCTTCAACTAATACCCGGCTCTTTATACCAGCCACAATCACCATACATTCTATTCTAGACTCAGGAAGTATTCCTAAAGGTATCCAACCAGTCATAGGCATTCGTGCGTTTTAGCGGGCAAGAATCCACTTATGGGCAGCAATACTGTTTGTCTAAGGCTTCACTGCTGATCGACGGCCTGTGACGCAGCGAGAGGCTCCTGAAACCGATTTTACCGTCACGCAGATTCGGAGGCCCCCGCCTTTGGCCATAGCTCGGCTCGGATCCGGGAATTAAATACCTAGAAGCAATAATGTCGCCACGCGACCCGGATATTGTTCATACCATATTAGAACACCCATGTGGAGCTCTTGAACGGAAGGACGAAGTTGCCACAGAGGGGCACTTAGACTATGTTATGTGTTTTTTCTTTTATCGACGGGCATCCGGACTGTATTGTATTATGCGTTTTCTTAGAGAATGACGTGGTCAAGCTAGTGAGTGCGGTTACACGGTTGTCGCAGTTAGATCGTGTGTGACGTGTCTGGCGAGCCTTCCATGGGTGTACGAAACCAACCCGCCCGGCCCTTTATTATGATATCCCGCAGGGTGATGTCTGCGAGCGATGGTGAGGCCAGGTTTAGAAAAAAAGGAAGCAGATGACGCGACGCCCTACACCAAGCGTGGTACCATCGAACGCTCGC
		</sequence>
    <sequence><taxon idref="Location_3_2_1|15.524114613569301"/>
			CCGGTTTCGGGAAAACGCACTCACATACAACACTTAAATAATCGGGATGGGATGCGTACCTCATGGGTTGGTGTATACGTGTCCGAGTATATGGGGAGAGCCTCCCATACTGCACACTGAACTTTCGCAGACACCGGATCACAATGACACCTGCACCATGCCCAATACGTCTCATCGGATAAAGCATCGGGATACATGACTTGGCCAGGCCATCGAGGATGTTCATTCTGCTCATATCTAGTCTATCCACCTAACGCTGTCTAGCACACTGAGGGACGGTATGAACCAGCGGGCTGTTGCGGTACAAAGACCGTCCTCCCCTCCGTTGGCAATCATATCATTTTAGTTGCGTTGTGACCTATGACTCACTTATAGGCCGATGGAAGCTGTCCGGCAGTCCATATGGGAAACAGTCCGAACAATACACGTCGTTGTCAACTAACTGGCCCCGTGAGTGGATTAGAATCCCCATCGCGGGTTCAGCCTCCGCGGGACGATGTTAATGGCCTTCTGCCCTCGAGCCAATTATAGCCGTGCACCCTGACAGTAATGGAATGCAGACACCAACCGTGCTACGCACTGCACGAGCGTGTGTGATTTTGTGCAAAAAATGTTTAGGGCAATAGAGTCCCCATTAGCAGCAGGTGAGTCGGCACGGTTAGATGCTTATTCTTCACGGAGTCTTCACGGCCCCTTCGTTCTAACAAGGTTGATGCGGCAACATACAATACCTGGCCACCCCCGTGTCCTTAGCAACGTGCGGGTAGGTCGCTTACCTCATTATTCCGTATGAATGGAGGGTGTTTCTGGGCACCTAATAGGAACCACACCCTATCTGAGAAGCCGTTCTTTTTGGTAAGGTGTTCACCAAGGGTTAGGTCCTGCCGCAACCTTTCTCATCATAGTGGTGAACAATAGTCGTCCATGATCGGCTACAGGGGCCGGACCTGTAATAGGGCCGGTGTAGGGTCGAGTGCGAATTTCCTCTGCAATTGTGCTCGTTGTAGGGGGTAATCCTGGAAAGGTTTCAATGGGCTGGCTGTCTTAGGTGCATCCGCCTAACGCTATACTCCCGATTCAGACTCCTACGCTAAATCAAGATAGCTCGGAATAGTCCTAAACGCTACAAATGGGCTCGACGATCGCTCCAGGTCGAAAATTCTCGGGCTCCGGACCAAGGGTGATGCGTTCCGATTGGAACGTTTACTCCTGTGGGCACCGAAGGCGGTCCGTCGCAAATGGTTTCAAACAAGCCATTGCATACGCGTTCCCCACGGATAGATGCAGTTTGCCACGAATTCCAGGGGGTCGTTTCCTATCAGCCTCAAGGCCGCCCCATATGGCCTCTTCCATACCATCACTGCTTTTGTTTCGGCTCTGATGAGTGATAAGAACCTATCTTGGATACGTAGGTACTCCTATCCCAAAAGAGCAATCACCCGAACAAGTGAACGCAGGCAGTCAGACCTTTGGGCAGCTCCCCATAGGCTTTCAATGACGTGGAAGAATACGATACACTTCATTGATCGGAAAGCTCCCCTGTAGAACGATCGGTTGGTCGAGGACCAAGACTCGCGGAAAGTGGTCCCTTCTGTCCCACTGTGCGTACGAGACGAGAATAGGGACGTGGATATTTGGGAAATTGTCACGCAACCCGGTGTCGTGTATAACAACCACCATAATACCTTAGCAACAACTGAGAACGTCATTAATTCTTAAGGGGGTTTGGTGAAACAGACGCTTATTGCGAGTGAGATCTCCAAAGCCACGTAATTGCCCGGCAGGACCCGAAGTGATGCCCACCTCCGCTCCGGATTTAAACATAAGACCCCATTGGTCAATAACAGGTAGTATCCTCGCCCAGTTCATAGCGGCGGTATCGAGATACAAACATTCAATATTCGCTACAATGGAACGTACGCTCATCCTTCTCCTGATGAATTAAATCGCACTATGGTCCACTCCCATCATATGGAACCTCGCGGTTGAGCAGTGTAGGCCCGCATCAAGTCAATACGCGCCCCCATCTTACGCAGCACTGAGGGCGACAGCGAAGAAAAGGGCTAACATCTGTCTTCGATTGTCATAATATCCCTAAAACTTTACGGGTCCACACTCTACTCGTGAAAGCTCTCTACCGTCATGTACATATCCCAAGTACGACATAATTTGTGCGGGTCTTTGTAGTAGGCATCGGTATCCCAGTTCCCAATTATAATAGTCGGACCGTTGATCATCATTTGCAGTACATCGGGTAGATTTATTGCTGCGAGGATTCTCGCATTATGGCTCTATTTTAATTCCATTCATGCTGAAGGTACCATTCCTCCACTAGTCGTGCATATATTTTGTGAGAGTACCTAGCGCAGATACGACACGTCGTACACTTTAACTCAATTGGACGTAAGCGCTCGGTCTCAGCTTGCCTGTAGCAGACCAGCCGCAGATCTATATACTCTCCCTGCGCTACGTTGGCGGTACCTGGCGGAAGTAGGGCTCTGATGAGGACGCACATGAGCGGTGATGCCATGCCGTCTACGACCACTTATCCGTCAAAGTGTGGGCGAAGACTAATTAAGTGTTTGAGCCAGCGATGTTGTGGACCACCTTATATATCTTGGTGACTATAAACGATTAGCGGCGGAAAAATCAATGTGAGTGAAGTACCTAGCACCCGAGTCATCGAAGAGATTGGAGTTTCCATGTAACGCAATAAAAGGTCCACAAAATCTCCTAGCTTGGCAAGTACCGGAAGATCGACTATCTTTTTCCCATCAGTGAGTCTGACGGAATAGGCGTCAAGCACTTTACCAGTTTGTCGTCCGCGCTGTCATGCTCAAAATAGCCCGGCCCCAAGTGGATCGCTCTCAAATCCATTCGGGAGATCGGACTTTAAGATGTGGGATTTCCTAGACCTGAATTCCACACGTGCTCCATTGACGAGCTCGAATGTCAGCGTACTGTAGTCTCAAGTTGGAGAACGTCAGATGGCGTCGCCTTAACAATCGCCCCCGTGCGGTTTGCTAGCTTACCTGGCTAGCACTGTATGCTTGTGATAGTTATGACGTTACCCTTAAGAAATGCGTATGATAGTTTCGAGACATCACGCTCTCAGCTTTGGTATGAGCCCTAGCAGGCCAAGGTCTATGTGTGCAGCCTAGAACCTTCACCCTTTCTTCTTTTACAAGCGTAGACACGCATTTGTCGCTCGTGGCAGGGCAGCCTTCCTAATGCGGGGCATCTAGAAGAGTCTTTTCCTAGCCATCATCTAGGAAGGTATATCGAAAACCCGCAGTCTTCTGTTTATTTCTAGGTAATTCCGCGCATATCGTAGGTAATTGCGTCTATTGTTACATCCGGACTCACGATTGGAGTTGTTAGATTCGTAAGGCGACAAGCGCGAAGCTTACGTGCGCTCGGATATCCGGCGTATCTTTACTAGCCGATCGATGTTTTGCAGCCATAGCTCCGTTGACAGAGGCGACAACATGCGTGTCTTGAGCAGTCATGCACTTGAGCTGTATGTCAATCGTAGTAAGATTACGCCATTTTAGGGGTGATCCCTATTCACGCCATTAGTGCTGCAGTCCCGGATCACGCGGAGTTGGGAGGAGGCTGCTCGCCGGACGTGTCCATCTGGCACGCTCATGCCCGATCTTTATTAATAAGGCAACATAGGGCCGCGCATAAAACCAACGGTGTGTTAGCTCTACAGCTCCGCCTCGTCTGCTACCTCGGGACAAGAGCCCGTACCTAGAACCTCCTCTATATGTATTAAAAGAATTACTGGGTTGAAAACTTTGTCGGAGAACTTCTTGGATTGAGACGATATACTATAACGATGCTCAGGATAGGCAGCTCTGCTGACCTGCCACTGTCGACAGCACGGATCGCGATGTTTTATAAGAAGCAGTAGGAGTTCAACTAGGCCAGTAGGGGTACCGCTGTTTCCATAAAGTCGTCAAAAAGTAGCATTCCGTACGCACAACGTGAACACCCCACTAAGAGCTGCAGAAGACAACGTACTGAAGACACTCTCGAAAAGCAACTGATGGATCAGTGGCCGAACACTCCAAGGATCGGTAGTAAATCACAAGCCAATCATGACTTGTTGACGAAGGCATAACTTAAGGACTCACACGATGGAGCCCAGTGTTACTCAAAGTTTTGGCCCGGAACCGAATGTATTAAGAGCCATTCCAAATTGTTTATTTTCTATATATTTCGACAAAAAGGGATCCGTCGAATACGAATAAAACTCGAGGCCTCGAGCGGTCCGGCGTGTGGGGCCCGCTCTTGGCCCGACCACTGCATCATAAAACGAAATGACATTTATGAGCTTTTTTTAGCTATGTAAAATAGCCGGTTATTTGCGTGTGATGGTCGTGTACCTCCGATGAGCAGACCAAATAGAAGCCAAATGTTCCTGCATCCCGTTAGGAGATTCCACTTCGAAATGCTATTAAGATCGAGACATCGAACAAGCAGCTGAGCTGCTGCGCAAGGTTGAACGTCCTGCTCTGGAGTTGCGAAAAGTCGATAGTGCGGCCCCGCCCCGTTTCGATTGGCACGTCGGATAGTCGAGATAAGGTACGTAACGCACATCCTTCATATCACGCCTTAGGTAGTTTGACGAGGAGATCGCAGCACCGCGTTGAGTCTTAGATTGTACGTACGGACTCAATGTCGATCGGAGTACGCCCCTGGCATAAATCTGAGGGATAGAGACTGTGAGATACTCATCCGTTTAAGTTTCTGCGCATGAACTGGACAACGTCGAGTCCCCCGCCCATAGATGTTACCGACGTGAAAGCATGCTGCTGAGATCGCAAACCCCGTCTCCTCTTAGCAAGCCCGTCTGAGTGCCGGGACAAGTGGGATCGGACGCAACGCGTTCCACCTGTCTAACATCAGGGAGATTTTATGACCGGGCATGTATGACAGAGCCCCGCCAATCTGACCCAGGGTAACAAGCGTATCTGCGACGTGCAGACACCGTCAGGACGGGCGCCTATGTTATATTGTTGATAAAAAAGACGTACGCGCGTTGATCCCTATGTTAGAGATTACGCAATGTGGATTACGAAGTCGAGTGGATGGACCACTCCGATTCGTCGGCTTTTCTGGAGTTTCAACCCTTGATAGAGGCACCCTTTACATGCTCCGCGGGGCGCCTGTGAGAAAGGATAGAGTATCGCGAACTCATACGGTCTCGTACGTGTCTCGCCTGTAGTTCCAAGTCTTCTGATAGAATAGCGGACTTACGGACAAACCAGGCCTTGCTACTTGCCCTTTTGAACATCTGGAAGAAAGGACGGTTCACATAGTTTTTCCAGTGAGCATATCGATCGGACTATCCGCGCGTGATTTATCGACAAAACACGCGCTAATCTACTTTTGGCCTGTCATGATTCGACGGTTCGTTTCTGTGGCGTCTGGAGCCAGAACTTTGATTTACGGCAGTGATTCGAGAGACGCGGGTGCGGCGTGCGGCTAGGCCATTTGAGAAGATCAACGGAGACGATGATGGCGACGCGATATTTTAACTACGCACCACTTTGTGGATTAGCGTTTTCACTATCGTGTTTGAGAGAGCCATACCCTTACACCGCTTTCATACCAACCACGCGATCGAATTTCTATAGAGAGACTCCGAGCTGATGATCGGGTAGAGAGTGCAGATATCATAACCTGAAGTGCAGAAATGTATATATCCACAAGCACCCCCTGCAAGTAACCGCCGCCAGCCGCACCGGATTTTTTCCCATAATTTTGTAAATTCGGCAATCCTGGACATTTACCTTCCTGGTCCGCGTAGCATTTATTGGTCAGCGGGATTTCGCCGCAGACTCTTCGGTAAGTAAATTAGAATAGCAACGCATATACTCACAGTAAGTTGTTCTTTCTGCAAACCAACACGGAACATAATCATCACCGTCCAACCGAGGACAAGCTAGGGATCCTCCCGCATGCCTCGTGGGATGAGGATGAGCTATCTTTAATATTGTCACATACATATCTTTATATGACTGCTTGGGCACTCCTGACGTTCTCATCAAAAGAGGTCATGGGAAAAGGGATCTGTTCCCCCCTGGAACATCGGTTAGGCGTCGCAAAAATGGCCCCTGGTTACGCATATTACATAGCTTAGACAAGGTCTGAACGTCTGATAACTAACTCCAGTAGAACATCTGATCCCTGTAGCATTCGCCCCTGGATCTGTTTCCTATCGCAAAAAAGTGAAACTCTTCAGCTTTCCGTCAGGTAAACACCCGGTACAGAGCAGACCATCAGCATATTTGGCATATGAGCTATAGCCAGAGTGGATACTGAATCAGCCGCGCGGAATCAGAGTTGGTGCGCTAGCGTAGTGAATAAACCTTCTGTCGGTGCGGCAGAGGAGTCAATCTCGCCACACGTAGCCTCAGGGCCTATTGGTATTTGAGGGCGGACACTGAGCAGTTACGCTGCCGCCTCGTAGTCCCTGGATTAGGTATCGTGTTCAACACACAGCCTAAAAACAGCATGTTTTAAATGAACAGGTCTCTTCCGAAGGTAGACATATTGAAGGCGTCACCGCTTAATGTACCTTTTCCGTTATGTCATCGACAGTAGCGCCGCCCACGTTATCTATGACGAAATATTGAGAGCAGGTCGAGTGGGGCGTCCCTGTCGGCGATAAACTGTTGTTAGGGCACCATCCGATGGATGATTGCTATGCTGAATATCTAACTGCATGAATTAAGGAGGGTATTTCACTCACTGCAGGCGGCACACGAAACCGGATGATCGTGGGGGGAACCGGTGATCGCATCTAATGGGTGCATTCACACAAACTAGCCAAGGCTGAGCCACTTATACGCTCATGCAAACTGGGGTTACCAAGTCACCATCACCATGCTTTCCTCTGAATCCTGTGTCCAGGCGCCATAAATGCTCCCTCATGCGCTAAAACGTCGGAATGCTGATCGTCCCCTGCTCATATTACGGAAGCAAAGAGGACTCACTTCTAACCCAGGCCCCTCAAACGCCAGCCTGTCGTAGTTTCGGCGGCAGAACCAGGTCGCGTTTGCTGTCTCCCATGAAGCTGAAGAGCGCCCCATCCGCAAACCCGGTTGGATACATAGCATTGGTTTGCTATTTCGAACCCTTTTGGGCTGGCACAACAGCCTCGTTCTCCGCCGCACAGAGTTAACAGGATGCGGTTATGTCGGTCCCATAAGGAGCATATCCACAAGATGGTGCTAGCTTGTGAACATGAAATGTTTCACTAATGGCCGTTGTGGATCACTCTCGGGAACCCATCAGAGTCGACTCCCAATGCAGGCTCGGTGACTTGCTTAAGGGATTGGCTGAGATAGATAATTACCTACTATAGTTGCGGTGCCGATGGCGTGGCCTGCGCGTCCCCGACAGGAAGATAACACGAAAACACGTACCAAGACTAATACACCCTATAACGCGGTAAGTGTCGTGGTAAAAGCATATGTGTCTTGAACATATACCACTTCTGTCTAAGTTTAATGTGGCGACTCGACAGTATCACACGTATAGTGCAAAAGGAAGGCACGCTCATTGGAAGCTGGAGATGGCTGACGATAAGCATGTGGACTATTATGTTCTTGCGTGGTGAATAGTAAGACTAATGGTCCTGTACTGAGGTCTTCCGAAAGTTACTAGGCCATTAGTATTTCCAACGAGAAGTGGGAGACATAGGACCACCTACTAAAGCTCTTAAATAAAGTGCGAACTACAAACACTGCACGCACACCCACCAGTCGATACAGCGCGTTGATATAGTGCCTCGCTCAGAGGAATGTGTACGCTGTAAGAGTACAAGCCGCCATCGGAGATTTGTACGTGTAGGTGCAACCCCGTTAGTGGGCACGTTAGATCGTCACGTGCCGGACTATGCCAATCCACCCTTATGGGGACAGCTGGCGCCCGCGGCAGTTCGTATGAGGGGTTCTACTACGCAAAAATCAGCGATCGGGGATATCTAAAGCTCCATCAAATTCGTAATGATGTCCGTACTGGATTCGCATCCATACGCGCCAATACGCGCTTGCTTATGGTCCTCTCCTTGTTAGGATGTTAGCGGTACGCACCTTTGTTTGACAGCACGTTGGGGGGGACACATAAACTACGTTCTACTGCCATTCAGCGAAGGTTCCTTTTTATTCGAAAGAGTGCGATAAGGGGCGGATTCAGTTAAGGTTACTGCATTAATGTACCACAGGTACTTCTCGATCTCATACACACCCCTCACGTCCTCGACCTTCCCGGCGCCCTGATCAAAGTGATCAGGACTCTGCTGCAGCGGTACGCAGAAAGACTGATGCGACTACGGGGTTTATTTAGGTAACTAAAACTTCCCCTCCTTTAGATTCGGCGCGGCTATTACATCTTTCGCTACTACGAATCCGTAACTTCTCTCCAGCAGATCGTTTCTGGACTGGTAGGTCATTCATCTAGGGTATGGTAATCGAGGCACGTGGTATGCGCCTACCTAGAGCGGTTCGAAAAGTTTGCTAAACGAGGATCACCAGTGTACGGCCCCGACGTGCCTCATAAATGTGGGTACTATTATATGGGACAGAGTAAGATCTTCATGTGGACAGCCCGTAGTAGAGCCTTTGGATTACATGATCCCAGTAGCGATTGATGCGTTCCGACATATCCTTATAGCACTTCTAACTTACAGATTTACCATTATCCCTGCATCACCAACAACACTTATGCCACAGGCCGACGTAGAAAAAGAGCCTAAGGCACTTCTAAAGATTCCTTACTCGCGGCGATCGATATGGGGCCTACCGGGAAAGACGCAATTTGGACATCACTGCAACGTTTTATATGGATTCGCATTATTAAGCCCCTACATCTGTGGTGTGCTAGCGACCTACATTTAATGTGATTTTGGATATATCTTATCAGCTCTTTCCCGGAAAGCTCGTACCCGCTCTCCACCAAAGGTGGTTATAATTCGGTTTCAGGGAAAATTTAATCGAACGTAGATTACTGCTGAGCCCTGTAGACTACGTTATTGGGGTCTCTGTGCGGAGTCTTGATCCACGAAAGCTAGCGCAGGCTGTGCGACATATGGGGCGGATTCAAACGGCAAGATACATTAGGAACCGACGACGAATTAACGTCAAAGCGGCGTAGACTGAGCCCCGATGTCATTTTTCTCTGGTTATTACAAAGGGTTAAGCTTCTACTGGCCCATTCGTGGATGTAGGTCGAGGCTTGCTCAGGTACCGCGTACCCATGCCTAAGCGTACCGTCTTACCACCCCCTTAGGGCCACCTTAACTCCCGACATCTAACCTATCGATAGTGAACAAAACACTTTACCGCCTCGTCCAGGATATCTGGAAGAAACTACATTTGATTACTAATAACGTTAGTACCGCTATTTATTCTAAGTCAACTTGCTACCGGCTGCCCAGCGGTCTCCAGCGTCCCACTGCGGTTTCAGGTTAGCGCAACAAAAGCAGCTACGCGCTTGTGCCTAAAGTATGGCCTCGACCTCGCGACGTTATATTTTGTAGAGTTTTCCTTGTGCAGGCCGTCAGTCCTTGAACCGGTGGTTGAACACTAAGCTGCCACCTCCATATCTCACGATAAAGATTACTACTCGACATATCCTGGGAATCCAGGGGACCGTGTGTTGTGAAAGGCCATACACCAGCCCCGATGGAACGGTTGGTTTGCAGACTGCGAATCAACCCGGATTAACGGGTTGGTGGATCGGACAATCTCCGCGAAGTGACACTACCCGACACTTGGAGAAACTGTTGGTATGAAGCATGAGCAAATGGAGTAAAATATGTAATATTGAGCTGCACAAGCGTCGAGGTATATCGTGTCCGCGGTAGGGCATTTCTGCAAATAGTCAGGGTTCCGTCGGACCAACGGCTCGAAGTTCCGAGCACTACGGTGAGCTCTTTCGACCAAATCGAAGCGCAATCACAAACTATTAGGTAGCGTGGACATATATTATCTGGTCTATCGCATGGTGTCAGCTGAACGTGCGGCAATCCGTCGCTTCAACCGGGCTGGGGCACACTATAACGCTGCTCTTCTTGTGAGCTCCCTGAGCGGGGCGAGATTCGTCCCCGTAATGGAGCCCATAGCCGTGTCTATCAATGCAGGGTCTATTCCAGGATTTGCCAAAAGAGTGACACTGCACGTGTTCTTGGATTTCAATAGCTCACCTTCAAAATTCCCGTAGCGATAAGCGTCACAATCGAACTCAATCGGGCTACAACGTGGATAATGGACCGCAACTTCCTTACTAACCAGAGCCATCTTACTCGCTAGGCATACATCTTCACCCGAGGTTAGCTTCCCGGAAGGCACAACCAGGGCAAACAGATGAAGCCACGGGCTATGGACAACATAGGGGATGCACTACTTTCTAGCGCTAGCTAGGCTCACATAGGTCGACTCTAAACGAGCTTATGCACTATTCTTATGCAAGGACCTCAATATTGTTCTAAACAACGTGTTTTCGAGAAATAGACTCTCCAGTTATAATACGATCAGTCACGACTAACTAGGGTAGCCACTTAGGCTGATGCACGTTAGCTTTTAGAACTCTTATAAGAATACCATGTAGATCGGTGAGCAGGGACCACCTGTATGGGGGGTTTCCCTCTCATCGCGTGATTGGCGCTCTACCCCATTGATACGGTACCATTAATTTTTTGATCGGTTGATTGCAATTGCGCGGTAGCGTGGAAGGTTCGACGGAGGCTCCATAGGCAGGTATTTCATTCAAATCCAGGGATTTACCGTTCGTTGACGGAGGAGCATCAATCCTACTTCAGGTTGGCGAACAGAGACTCCTAGAGTATGTCGTATGAGAGACGGAAGCGTGAGACAATTGGAAGACTCCGCTGATGATCATAGCCCAACCATCCTCCGGGCCAGTCTGCATTTAGCTACCAATCATCAGTGCCTCAGTAGAAGTTTTGCATCCAATGTAACGCCAGAAGAGACTAGCACTCTATAGGATGAAATTGAGCCTTGAGTTTAACCTGCGACTTACACTGCAGCGGGGGCAATACTACAAGAATCCTAGGAAAGACCCCGCCCGCTGTAGATAATCGCACGCAGCCCCCACGCGGTTGAGTTCGTAGGTCTTCTACCGGTTCTGCTTCTACGATTTGGGTTGCCCCTGCTCTCTACACCCCCATCATGATAGCACGAGAGAGTATCTTCAAACTACGATACTCAATGGAGCCTCACGCATGCTGTTATTGGATCTTTGCGACTAGATTCAGATGACTGCCCTCGAACAATTGGCGCCATCATGGACGGGTTCAGTTCCATGAGAAGAGACGGGTTAAGGCTTTCGTATCTTTGCCCTCATGTGGTTTTTCTCCCAGGCTCGGCAGCATTAGAAGAAAACTGCTCTTAACGACTCTGAAAAGGAACAACGTAACACAAAGCGACACGCGCGAGCGCCTGCACGCCTAAAAGCTGGGACAGGCGTCGTGTACTGCAACGCCTTTCACGCGCTCTGCTGACCGCCCTAGTGTTAAGCCAAGCCTCTCAGATAAAGTGGTATGTCAGAAGTCCAAGGGGCGAACGCGCATTTCGGCCACTGAAACGCGGCCGCCATGGATGGACAAGGCTATTTTGCTGAAGCGACCCCGGTTATATGCAGACGTACAACCCCATCCTAGACGTCGACAACGTTCAGTCAGGGAAATTCCTCACACCTACGGCCAAAGTGAAGATTTCCTCCTGCCACCCTCCACTCAGTGGCTTTCCTAATGCTCTAGACAATAGATTGACGGATAAGGAATGTCGGATCTTTGATATTCCGAGACGCGTGCATCCATCAGAGGACCTCAACTGGCCTTATTTGAAGCAGGCATCGGGATTCATAAATGAGCGATCAGTAATACCGTCGAAACGGGGTTTAAGGAGCCTTCTGTTAATCCGGCGACTAAGTGCATCAAAAATTCCGTGCCTACACCGTGTGGGGATGTCTTCTGGCTCCGGGCATCAAGTTTATAGTAAAAGCACAGCTCTGGTTCAGTTGGACAAATCATCACCAGATGGCTTGTGCTTCCGTACTCGCCCCGAACACTCCAGCAACAACCTATACAACGCTATAGCCATACACAGTCCTATAGTGCTCTCTAAATACTACACTACACACCTACCGATTAGCATACACAAAGGTTGGTACTAAGTTAAAGTTCACGTTACTGCGGGGCTATGTGCAATGACGTGAGCTCGGTAAGACCGTTCAATCAAGGATAGACCGCCCGATGAACAGCGTAGTACTTCCTCCTTCCACCAGTTCCGGTGGCGGTGTCGCTATTCAGTGATAACGTAGGTAGTTCTGTTTCACCGGACGGTATGTAAGAACACTGATAGTTAATATCATGGAGACGGCGGTGGTAATACTAACACGTAGCTACTCCGAAGCAGGCATCCACCGGCGGAAATTTAACATCATCGTATTCCCTGCTTGACACAGTGGGTCCTTCATGTTAAGACGGTAGTAGTGTAACCATACTAGCTCTGTTTAATTAATGACGAAACCTACTGCGGAGCTCGTCACGTATGCATTGGCGGCGCGCATTGCCTGTCGGACGGAGCTCGTGTCAGAGAAGTTTAGGGGCTCACTACGTTAAATAAATCCCTTCAACCAAGTGCTATTACACACAAAGTGAATTGTGTCAAATATCAAATCGGCGTGGGGAGAGTCCCAGACGATTATTCATGGGTCTGTGTCCTGGGGTATAGCAGTAGGCCGTCGTAGCCCGTCATTATAGGGGCTCAGGTACGAACTGCCCTACGCCTAGCGGTAGTAGAAAATGGGCGGCTCCAGCGTGTATGTCTTTTGCTCTATTTAATCATCCGCTAATTACTCATAGATTAGATTACACCACAGCGAGAGAGCTATGGGACTGTTGCGGGAGCCCGTCTGAAGAGAGGTCCTATTGACCAGAGACACCTCACTACAATGCTCTTCCGCAGAATGATAATGGCACGCCTCGCGACGAGCAGTGGCCTTGTTCGAGCAAGAACCGAGCGTTTGGTTCGACGGTACCGCGGCCTCAGCCGAAACTTTAATATCCATTTCTTATAGACAGAACCTCTTCGGATCGTTGTCCAGGCAGAACTAGGTTGTGGAGAGCCTGCTGAGGTTGGATTGCCACTCACTCTACGAAAGAAGCTGCGAAGAGCGCAGTAACGAATGCATTCGTTGGCACAGCCGCGAAACTCATCTTCTACTTAACCCTGGTCTACACACATGACAAAAGGGGCTTATTTGCGATCGTGGGCGTTGGCTTCAACTAATACCCGGCTCTTTATACCAGCCACAATCACCATACATTCTATTCTAGACTCAGGAAGTATTCCTAAAGGTATCCAACCAGTCATAGGCATTCGTGCGTTTTAGCGGGCAAGAATCCACTTATGGGCAGCAATACTGTTTGTCTAAGGCTTCACTGCTGATCGACGGCCTGTGACGCAGCGAGAGGCTCCTGAAACCGATTTTACCGTCACGCAGATTCGGAGGCCCCCGCCTTTGGCCATAGCTCGGCTCGGATCCGGGAATTAAATACCTAGAAGCAATAATGTCGCCACGCGACCCGGATATTGTTCATACCATATTAGAACACCCATGTGGAGCTCTTGAACGGAAGGACGAAGTTGCCACAGAGGGGCACTTAGACTATGTTATGTGTTTTTTCTTTTATCGACGGGCATCCGGACTGTATTGTATTATGCGTTTTCTTAGAGAATGACGTGGTCAAGCTAGTGAGTGCGGTTACACGGTTGTCGCAGTTAGATCGTGTGTGACGTGTCTGGCGAGCCTTCCATGGGTGTACGAAACCAACCCGCCCGGCCCTTTATTATGATATCCCGCAGGGTGATGTCTGCGAGCGATGGTGAGGCCAGGTTTAGAAAAAAAGGAAGCAGATGACGCGACGCCCTACACCAAGCGTGGTACCATCGAACGCTCGC
		</sequence>
    <sequence><taxon idref="Location_3_4_1|31.24298435447713"/>
			CCGGTTTCGGGAAAACGCACTCACATACAACACTTAAATAATCGGGATGGGATGCGTACCTCATGGGTTGGTGTATACGTGTCCGAGTATATGGGGAGAGCCTCCCATACTGCACACTGAACTTTCGCAGACACCGGATCACAATGACACCTGCACCATGCCCAATACGTCTCATCGGATAAAGCATCGGGATACATGACTTGGCCAGGCCATCGAGGATGTTCATTCTGCTCATATCTAGTCTATCCACCTAACGCTGTCTAGCACACTGAGGGACGGTATGAACCAGCGGGCTGTTGCGGTACAAAGACCGTCCTCCCCTCCGTTGGCAATCATATCATTTTAGTTGCGTTGTGACCTATGACTCACTTATAGGCCGATGGAAGCTGTCCGGCAGTCCATATGGGAAACAGTCCGAACAATACACGTCGTTGTCAACTAACTGGCCCCGTGAGTGGATTAGAATCCCCATCGCGGGTTCAGCCTCCGCGGGACGATGTTAATGGCCTTCTGCCCTCGAGCCAATTATAGCCGTGCACCCTGACAGTAATGGAATGCAGACACCAACCGTGCTACGCACTGCACGAGCGTGTGTGATTTTGTGCAAAAAATGTTTAGGGCAATAGAGTCCCCATTAGCAGCAGGTGAGTCGGCACGGTTAGATGCTTATTCTTCACGGAGTCTTCACGGCCCCTTCGTTCTAACAAGGTTGATGCGGCAACATACAATACCTGGCCACCCCCGTGTCCTTAGCAACGTGCGGGTAGGTCGCTTACCTCATTATTCCGTATGAATGGAGGGTGTTTCTGGGCACCTAATAGGAACCACACCCTATCTGAGAAGCCGTTCTTTTTGGTAAGGTGTTCACCAAGGGTTAGGTCCTGCCGCAACCTTTCTCATCATAGTGGTGAACAATAGTCGTCCATGATCGGCTACAGGGGCCGGACCTGTAATAGGGCCGGTGTAGGGTCGAGTGCGAATTTCCTCTGCAATTGTGCTCGTTGTAGGGGGTAATCCTGGAAAGGTTTCAATGGGCTGGCTGTCTTAGGTGCATCCGCCTAACGCTATACTCCCGATTCAGACTCCTACGCTAAATCAAGATAGCTCGGAATAGTCCTAAACGCTACAAATGGGCTCGACGATCGCTCCAGGTCGAAAATTCTCGGGCTCCGGACCAAGGGTGATGCGTTCCGATTGGAACGTTTACTCCTGTGGGCACCGAAGGCGGTCCGTCGCAAATGGTTTCAAACAAGCCATTGCATACGCGTTCCCCACGGATAGATGCAGTTTGCCACGAATTCCAGGGGGTCGTTTCCTATCAGCCTCAAGGCCGCCCCATATGGCCTCTTCCATACCATCACTGCTTTTGTTTCGGCTCTGATGAGTGATAAGAACCTATCTTGGATACGTAGGTACTCCTATCCCAAAAGAGCAATCACCCGAACAAGTGAACGCAGGCAGTCAGACCTTTGGGCAGCTCCCCATAGGCTTTCAATGACGTGGAAGAATACGATACACTTCATTGATCGGAAAGCTCCCCTGTAGAACGATCGGTTGGTCGAGGACCAAGACTCGCGGAAAGTGGTCCCTTCTGTCCCACTGTGCGTACGAGACGAGAATAGGGACGTGGATATTTGGGAAATTGTCACGCAACCCGGTGTCGTGTATAACAACCACCATAATACCTTAGCAACAACTGAGAACGTCATTAATTCTTAAGGGGGTTTGGTGAAACAGACGCTTATTGCGAGTGAGATCTCCAAAGCCACGTAATTGCCCGGCAGGACCCGAAGTGATGCCCACCTCCGCTCCGGATTTAAACATAAGACCCCATTGGTCAATAACAGGTAGTATCCTCGCCCAGTTCATAGCGGCGGTATCGAGATACAAACATTCAATATTCGCTACAATGGAACGTACGCTCATCCTTCTCCTGATGAATTAAATCGCACTATGGTCCACTCCCATCATATGGAACCTCGCGGTTGAGCAGTGTAGGCCCGCATCAAGTCAATACGCGCCCCCATCTTACGCAGCACTGAGGGCGACAGCGAAGAAAAGGGCTAACATCTGTCTTCGATTGTCATAATATCCCTAAAACTTTACGGGTCCACACTCTACTCGTGAAAGCTCTCTACCGTCATGTACATATCCCAAGTACGACATAATTTGTGCGGGTCTTTGTAGTAGGCATCGGTATCCCAGTTCCCAATTATAATAGTCGGACCGTTGATCATCATTTGCAGTACATCGGGTAGATTTATTGCTGCGAGGATTCTCGCATTATGGCTCTATTTTAATTCCATTCATGCTGAAGGTACCATTCCTCCACTAGTCGTGCATATATTTTGTGAGAGTACCTAGCGCAGATACGACACGTCGTACACTTTAACTCAATTGGACGTAAGCGCTCGGTCTCAGCTTGCCTGTAGCAGACCAGCCGCAGATCTATATACTCTCCCTGCGCTACGTTGGCGGTACCTGGCGGAAGTAGGGCTCTGATGAGGACGCACATGAGCGGTGATGCCATGCCGTCTACGACCACTTATCCGTCAAAGTGTGGGCGAAGACTAATTAAGTGTTTGAGCCAGCGATGTTGTGGACCACCTTATATATCTTGGTGACTATAAACGATTAGCGGCGGAAAAATCAATGTGAGTGAAGTACCTAGCACCCGAGTCATCGAAGAGATTGGAGTTTCCATGTAACGCAATAAAAGGTCCACAAAATCTCCTAGCTTGGCAAGTACCGGAAGATCGACTATCTTTTTCCCATCAGTGAGTCTGACGGAATAGGCGTCAAGCACTTTACCAGTTTGTCGTCCGCGCTGTCATGCTCAAAATAGCCCGGCCCCAAGTGGATCGCTCTCAAATCCATTCGGGAGATCGGACTTTAAGATGTGGGATTTCCTAGACCTGAATTCCACACGTGCTCCATTGACGAGCTCGAATGTCAGCGTACTGTAGTCTCAAGTTGGAGAACGTCAGATGGCGTCGCCTTAACAATCGCCCCCGTGCGGTTTGCTAGCTTACCTGGCTAGCACTGTATGCTTGTGATAGTTATGACGTTACCCTTAAGAAATGCGTATGATAGTTTCGAGACATCACGCTCTCAGCTTTGGTATGAGCCCTAGCAGGCCAAGGTCTATGTGTGCAGCCTAGAACCTTCACCCTTTCTTCTTTTACAAGCGTAGACACGCATTTGTCGCTCGTGGCAGGGCAGCCTTCCTAATGCGGGGCATCTAGAAGAGTCTTTTCCTAGCCATCATCTAGGAAGGTATATCGAAAACCCGCAGTCTTCTGTTTATTTCTAGGTAATTCCGCGCATATCGTAGGTAATTGCGTCTATTGTTACATCCGGACTCACGATTGGAGTTGTTAGATTCGTAAGGCGACAAGCGCGAAGCTTACGTGCGCTCGGATATCCGGCGTATCTTTACTAGCCGATCGATGTTTTGCAGCCATAGCTCCGTTGACAGAGGCGACAACATGCGTGTCTTGAGCAGTCATGCACTTGGGCTGTATGTCAATCGTAGTAAGATTACGCCATTTTAGGGGTGATCCCTATTCACGCCATTAGTGCTGCAGTCCCGGATCACGCGGAGTTGGGAGGAGGCTGCTCGCCGGACGTGTCCATCTGGCACGCTCATGCCCGATCTTTATTAATAAGGCAACATAGGGCCGCGCATAAAACCAACGGTGTGTTAGCTCTACAGCTCCGCCTCGTCTGCTACCTCGGGACAAGAGCCCGTACCTAGAACCTCCTCTATATGTATTAAAAGAATTACTGGGTTGAAAACTTTGTCGGAGAACTTCTTGGATTGAGACGATATACTATAACGATGCTCAGGATAGGCAGCTCTGCTGACCTGCCACTGTCGACAGCACGGATCGCGATGTTTTATAAGAAGCAGTAGGAGTTCAACTAGGCCAGTAGGGGTACCGCTGTTTCCATAAAGTCGTCAAAAAGTAGCATTCCGTACGCACAACGTGAACACCCCACTAAGAGCTGCAGAAGACAACGTACTGAAGACACTCTCGAAAAGCAACTGATGGATCAGTGGCCGAACACTCCAAGGATCGGTAGTAAATCACAAGCCAATCATGACTTGTTGACGAAGGCATAACTTAAGGACTCACACGATGGAGCCCAGTGTTACTCAAAGTTTTGGCCCGGAACCGAATGTATTAAGAGCCATTCCAAATTGTTTATTTTCTATATATTTCGACAAAAAGGGATCCGTCGAATACGAATAAAACTCGAGGCCTCGAGCGGTCCGGCGTGTGGGGCCCGCTCTTGGCCCGACCACTGCATCATAAAACGAAATGACATTTATGAGCTTTTTTTAGCTATGTAAAATAGCCGGTTATTTGCGTGTGATGGTCGTGTACCTCCGATGAGCAGACCAAATAGAAGCCAAATGTTCCTGCATCCCGTTAGGAGATTCCACTTCGAAATGCTATTAAGATCGAGACATCGAACAAGCAGCTGAGCTGCTGCGCAAGGTTGAACGTCCTGCTCTGGAGTTGCGAAAAGTCGATAGTGCGGCCCCGCCCCGTTTCGATTGGCACGTCGGATAGTCGAGATAAGGTACGTAACGCACATCCTTCATATCACGCCTTAGGTAGTTTGACGAGGAGATCGCAGCACCGCGTTGAGTCTTAGATTGTACGTACGGACTCAATGTCGATCGGAGTACGCCCCTGGCATAAATCTGAGGGATAGAGACTGTGAGATACTCATCCGTTTAAGTTTCTGCGCATGAACTGGACAACGTCGAGTCCCCCGCCCATAGATGTTACCGACGTGAAAGCATGCTGCTGAGATCGCAAACCCCGTCTCCTCTTAGCAAGCCCGTCTGAGTGCCGGGACAAGTGGGATCGGACGCAACGCGTTCCACCTGTCTAACATCAGGGAGATTTTATGACCGGGCATGTATGACAGAGCCCCGCCAATCTGACCCAGGGTAACAAGCGTATCTGCGACGTGCAGACACCGTCAGGACGGGCGCCTATGTTATATTGTTGATAAAAAAGACGTACGCGCGTTGATCCCTATGTTAGAGATTACGCAATGTGGATTACGAAGTCGAGTGGATGGACCACTCCGATTCGTCGGCTTTTCTGGAGTTTCAACCCTTGATAGAGGCACCCTTTACATGCTCCGCGGGGCGCCTGTGAGAAAGGATAGAGTATCGCGAACTCATACGGTCTCGTACGTGTCTCGCCTGTAGTTCCAAGTCTTCTGATAGAATAGCGGACTTACGGACAAACCAGGCCTTGCTACTTGCCCTTTTGAACATCTGGAAGAAAGGACGGTTCACATAGTTTTTCCAGTGAGCATATCGATCGGACTATCCGCGCGTGATTTATCGACAAAACACGCGCTAATCTACTTTTGGCCTGTCATGATTCGACGGTTCGTTTCTGTGGCGTCTGGAGCCAGAACTTTGATTTACGGCAGTGATTCGAGAGACGCGGGTGCGGCGTGCGGCTAGGCCATTTGAGAAGATCAACGGAGACGATGATGGCGACGCGATATTTTAACTACGCACCACTTTGTGGATTAGCGTTTTCACTATCGTGTTTGAGAGAGCCATACCCTTACACCGCTTTCATACCAACCACGCGATCGAATTTCTATAGAGAGACTCCGAGCTGATGATCGGGTAGAGAGTGCAGATATCATAACCTGAAGTGCAGAAATGTATATATCCACAAGCACCCCCTGCAAGTAACCGCCGCCAGCCGCACCGGATTTTTTCCCATAATTTTGTAAATTCGGCAATCCTGGACATTTACCTTCCTGGTCCGCGTAGCATTTATTGGTCAGCGGGATTTCGCCGCAGACTCTTCGGTAAGTAAATTAGAATAGCAACGCATATACTCACAGTAAGTTGTTCTTTCTGCAAACCAACACGGAACATAATCATCACCGTCCAACCGAGGACAAGCTAGGGATCCTCCCGCATGCCTCGTGGGATGAGGATGAGCTATCTTTAATATTGTCACATACATATCTTTATATGACTGCTTGGGCACTCCTGACGTTCTCATCAAAAGAGGTCATGGGAAAAGGGATCTGTTCCCCCCTGGAACATCGGTTAGGCGTCGCAAAAATGGCCCCTGGTTACGCATATTACATAGCTTAGACAAGGTCTGAACGTCTGATAACTAACTCCAGTAGAACATCTGATCCCTGTAGCATTCGCCCCTGGATCTGTTTCCTATCGCAAAAAAGTGAAACTCTTCAGCTTTCCGTCAGGTAAACACCCGGTACAGAGCAGACCATCAGCATATTTGGCATATGAGCTATAGCCAGAGTGGATACTGAATCAGCCGCGCGGAATCAGAGTTGGTGCGCTAGCGTAGTGAATAAACCTTCTGTCGGTGCGGCAGAGGAGTCAATCTCGCCACACGTAGCCTCAGGGCCTATTGGTATTTGAGGGCGGACACTGAGCAGTTACGCTGCCGCCTCGTAGTCCCTGGATTAGGTATCGTGTTCAACACACAGCCTAAAAACAGCATGTTTTAAATGAACAGGTCTCTTCCGAAGGTAGACATATTGAAGGCGTCACCGCTTAATGTACCTTTTCCGTTATGTCATCGACAGTAGCGCCGCCCACGTTATCTATGACGAAATATTGAGAGCAGGTCGAGTGGGGCGTCCCTGTCGGCGATAAACTGTTGTTAGGGCACCATCCGATGGATGATTGCTATGCTGAATATCTAACTGCATGAATTAAGGAGGGTATTTCACTCACTGCAGGCGGCACACGAAACCGGATGATCGTGGGGGGAACCGGTGATCGCATCTAATGGGTGCATTCACACAAACTAGCCAAGGCTGAGCCACTTATACGCTCATGCAAACTGGGGTTACCAAGTCACCATCACCATGCTTTCCTCTGAATCCTGTGTCCAGGCGCCATAAATGCTCCCTCATGCGCTAAAACGTCGGAATGCTGATCGTCCCCTGCTCATATTACGGAAGCAAAGAGGACTCACTTCTAACCCAGGCCCCTCAAACGCCAGCCTGTCGTAGTTTCGGCGGCAGAACCAGGTCGCGTTTGCTGTCTCCCATGAAGCTGAAGAGCGCCCCATCCGCAAACCCGGTTGGATACATAGCATTGGTTTGCTATTTCGAACCCTTTTGGGCTGGCACAACAGCCTCGTTCTCCGCCGCACAGAGTTAACAGGATGCGGTTATGTCGGTCCCATAAGGAGCATATCCACAAGATGGTGCTAGCTTGTGAACATGAAATGTTTCACTAATGGCCGTTGTGGATCACTCTCGGGAACCCATCAGAGTCGACTCCCAATGCAGGCTCGGTGACTTGCTTAAGGGATTGGCTGAGATAGATAATTACCTACTATAGTTGCGGTGCCGATGGCGTGGCCTGCGCGTCCCCGACAGGAAGATAACACGAAAACACGTACCAAGACTAATACACCCTATAACGCGGTAAGTGTCGTGGTAAAAGCATATGTGTCTTGAACATATACCACTTCTGTCTAAGTTTAATGTGGCGACTCGACAGTATCACACGTATAGTGCAAAAGGAAGGCACGCTCATTGGAAGCTGGAGATGGCTGACGATAAGCATGTGGACTATTATGTTCTTGCGTGGTGAATAGTAAGACTAATGGTCCTGTACTGAGGTCTTCCGAAAGTTACTAGGCCATTAGTATTTCCAACGAGAAGTGGGAGACATAGGACCACCTACTAAAGCTCTTAAATAAAGTGCGAACTACAAACACTGCACGCACACCCACCAGTCGATACAGCGCGTTGATATAGTGCCTCGCTCAGAGGAATGTGTACGCTGTAAGAGTACAAGCCGCCATCGGAGATTTGTACGTGTAGGTGCAACCCCGTTAGTGGGCACGTTAGATCGTCACGTGCCGGACTATGCCAATCCACCCTTATGGGGACAGCTGGCGCCCGCGGCAGTTCGTATGAGGGGTTCTACTACGCAAAAATCAGCGATCGGGGATATCTAAAGCTCCATCAAATTCGTAATGATGTCCGTACTGGATTCGCATCCATACGCGCCAATACGCGCTTGCTTATGGTCCTCTCCTTGTTAGGATGTTAGCGGTACGCACCTTTGTTTGACAGCACGTTGGGGGGGACACATAAACTACGTTCTACTGCCATTCAGCGAAGGTTCCTTTTTATTCGAAAGAGTGCGATAAGGGGCGGATTCAGTTAAGGTTACTGCATTAATGTACCACAGGTACTTCTCGATCTCATACACACCCCTCACGTCCTCGACCTTCCCGGCGCCCTGATCAAAGTGATCAGGACTCTGCTGCAGCGGTACGCAGAAAGACTGATGCGACTACGGGGTTTATTTAGGTAACTAAAACTTCCCCTCCTTTAGATTCGGCGCGGCTATTACATCTTTCGCTACTACGAATCCGTAACTTCTCTCCAGCAGATCGTTTCTGGACTGGTAGGTCATTCATCTAGGGTATGGTAATCGAGGCACGTGGTATGCGCCTACCTAGAGCGGTTCGAAAAGTTTGCTAAACGAGGATCACCAGTGTACGGCCCCGACGTGCCTCATAAATGTGGGTACTATTATATGGGACAGAGTAAGATCTTCATGTGGACAGCCCGTAGTAGAGCCTTTGGATTACATGATCCCAGTAGCGATTGATGCGTTCCGACATATCCTTATAGCACTTCTAACTTACAGATTTACCATTATCCCTGCATCACCAACAACACTTATGCCACAGGCCGACGTAGAAAAAGAGCCTAAGGCACTTCTAAAGATTCCTTACTCGCGGCGATCGATATGGGGCCTACCGGGAAAGACGCAATTTGGACATCACTGCAACGTTTTATATGGATTCGCATTATTAAGCCCCTACATCTGTGGTGTGCTAGCGACCTACATTTAATGTGATTTTGGATATATCTTATCAGCTCTTTCCCGGAAAGCTCGTACCCGCTCTCCACCAAAGGTGGTTATAATTCGGTTTCAGGGAAAATTTAATCGAACGTAGATTACTGCTGAGCCCTGTAGACTACGTTATTGGGGTCTCTGTGCGGAGTCTTGATCCACGAAAGCTAGCGCAGGCTGTGCGACATATGGGGCGGATTCAAACGGCAAGATACATTAGGAACCGACGACGAATTAACGTCAAAGCGGCGTAGACTGAGCCCCGATGTCATTTTTCTCTGGTTATTACAAAGGGTTAAGCTTCTACTGGCCCATTCGTGGATGTAGGTCGAGGCTTGCTCAGGTACCGCGTACCCATGCCTAAGCGTACCGTCTTACCACCCCCTTAGGGCCACCTTAACTCCCGACATCTAACCTATCGATAGTGAACAAAACACTTTACCGCCTCGTCCAGGATATCTGGAAGAAACTACATTTGATTACTAATAACGTTAGTACCGCTATTTATTCTAAGTCAACTTGCTACCGGCTGCCCAGCGGTCTCCAGCGTCCCACTGCGGTTTCAGGTTAGCGCAACAAAAGCAGCTACGCGCTTGTGCCTAAAGTATGGCCTCGACCTCGCGACGTTATATTTTGTAGAGTTTTCCTTGTGCAGGCCGTCAGTCCTTGAACCGGTGGTTGAACACTAAGCTGCCACCTCCATATCTCACGATAAAGATTACTACTCGACATATCCTGGGAATCCAGGGGACCGTGTGTTGTGAAAGGCCATACACCAGCCCCGATGGAACGGTTGGTTTGCAGACTGCGAATCAACCCGGATTAACGGGTTGGTGGATCGGACAATCTCCGCGAAGTGACACTACCCGACACTTGGAGAAACTGTTGGTATGAAGCATGAGCAAATGGAGTAAAATATGTAATATTGAGCTGCACAAGCGTCGAGGTATATCGTGTCCGCGGTAGGGCATTTCTGCAAATAGTCAGGGTTCCGTCGGACCAACGGCTCGAAGTTCCGAGCACTACGGTGAGCTCTTTCGACCAAATCGAAGCGCAATCACAAACTATTAGGTAGCGTGGACATATATTATCTGGTCTATCGCATGGTGTCAGCTGAACGTGCGGCAATCCGTCGCTTCAACCGGGCTGGGGCACACTATAACGCTGCTCTTCTTGTGAGCTCCCTGAGCGGGGCGAGATTCGTCCCCGTAATGGAGCCCATAGCCGTGTCTATCAATGCAGGGTCTATTCCAGGATTTGCCAAAAGAGTGACACTGCACGTGTTCTTGGATTTCAATAGCTCACCTTCAAAATTCCCGTAGCGATAAGCGTCACAATCGAACTCAATCGGGCTACAACGTGGATAATGGACCGCAACTTCCTTACTAACCAGAGCCATCTTACTCGCTAGGCATACATCTTCACCCGAGGTTAGCTTCCCGGAAGGCACAACCAGGGCAAACAGATGAAGCCACGGGCTATGGACAACATAGGGGATGCACTACTTTCTAGCGCTAGCTAGGCTCACATAGGTCGACTCTAAACGAGCTTATGCACTATTCTTATGCAAGGACCTCAATATTGTTCTAAACAACGTGTTTTCGAGAAATAGACTCTCCAGTTATAATACGATCAGTCACGACTAACTAGGGTAGCCACTTAGGCTGATGCACGTTAGCTTTTAGAACTCTTATAAGAATACCATGTAGATCGGTGAGCAGGGACCACCTGTATGGGGGGTTTCCCTCTCATCGCGTGATTGGCGCTCTACCCCATTGATACGGTACCATTAATTTTTTGATCGGTTGATTGCAATTGCGCGGTAGCGTGGAAGGTTCGACGGAGGCTCCATAGGCAGGTATTTCATTCAAATCCAGGGATTTACCGTTCGTTGACGGAGGAGCATCAATCCTACTTCAGGTTGGCGAACAGAGACTCCTAGAGTATGTCGTATGAGAGACGGAAGCGTGAGACAATTGGAAGACTCCGCTGATGATCATAGCCCAACCATCCTCCGGGCCAGTCTGCATTTAGCTACCAATCATCAGTGCCTCAGTAGAAGTTTTGCATCCAATGTAACGCCAGAAGAGACTAGCACTCTATAGGATGAAATTGAGCCTTGAGTTTAACCTGCGACTTACACTGCAGCGGGGGCAATACTACAAGAATCCTAGGAAAGACCCCGCCCGCTGTAGATAATCGCACGCAGCCCCCACGCGGTTGAGTTCGTAGGTCTTCTACCGGTTCTGCTTCTACGATTTGGGTTGCCCCTGCTCTCTACACCCCCATCATGATAGCACGAGAGAGTATCTTCAAACTACGATACTCAATGGAGCCTCACGCATGCTGTTATTGGATCTTTGCGACTAGATTCAGATGACTGCCCTCGAACAATTGGCGCCATCATGGACGGGTTCAGTTCCATGAGAAGAGACGGGTTAAGGCTTTCGTATCTTTGCCCTCATGTGGTTTTTCTCCCAGGCTCGGCAGCATTAGAAGAAAACTGCTCTTAACGACTCTGAAAAGGAACAACGTAACACAAAGCGACACGCGCGAGCGCCTGCACGCCTAAAAGCTGGGACAGGCGTCGTGTACTGCAACGCCTTTCACGCGCTCTGCTGACCGCCCTAGTGTTAAGCCAAGCCTCTCAGATAAAGTGGTATGTCAGAAGTCCAAGGGGCGAACGCGCATTTCGGCCACTGAAACGCGGCCGCCATGGATGGACAAGGCTATTTTGCTGAAGCGACCCCGGTTATATGCAGACGTACAACCCCATCCTAGACGTCGACAACGTTCAGTCAGGGAAATTCCTCACACCTACGGCCAAAGTGAAGATTTCCTCCTGCCACCCTCCACTCAGTGGCTTTCCTAATGCTCTAGACAATAGATTGACGGATAAGGAATGTCGGATCTTTGATATTCCGAGACGCGTGCATCCATCAGAGGACCTCAACTGGCCTTATTTGAAGCAGGCATCGGGATTCATAAATGAGCGATCAGTAATACCGTCGAAACGGGGTTTAAGGAGCCTTCTGTTAATCCGGCGACTAAGTGCATCAAAAATTCCGTGCCTACACCGTGTGGGGATGTCTTCTGGCTCCGGGCATCAAGTTTATAGTAAAAGCACAGCTCTGGTTCAGTTGGACAAATCATCACCAGATGGCTTGTGCTTCCGTACTCGCCCCGAACACTCCAGCAACAACCTATACAACGCTATAGCCATACACAGTCCTATAGTGCTCTCTAAATACTACACTACACACCTACCGATTAGCATACACAAAGGTTGGTACTAAGTTAAAGTTCACGTTACTGCGGGGCTATGTGCAATGACGTGAGCTCGGTAAGACCGTTCAATCAAGGATAGACCGCCCGATGAACAGCGTAGTACTTCCTCCTTCCACCAGTTCCGGTGGCGGTGTCGCTATTCAGTGATAACGTAGGTAGTTCTGTTTCACCGGACGGTATGTAAGAACACTGATAGTTAATATCATGGAGACGGCGGTGGTAATACTAACACGTAGCTACTCCGAAGCAGGCATCCACCGGCGGAAATTTAACATCATCGTATTCCCTGCTTGACACAGTGGGTCCTTCATGTTAAGACGGTAGTAGTGTAACCATACTAGCTCTGTTTAATTAATGACGAAACCTACTGCGGAGCTCGTCACGTATGCATTGGCGGCGCGCATTGCCTGTCGGACGGAGCTCGTGTCAGAGAAGTTTAGGGGCTCACTACGTTAAATAAATCCCTTCAACCAAGTGCTATTACACACAAAGTGAATTGTGTCAAATATCAAATCGGCGTGGGGAGAGTCCCAGACGATTATTCATGGGTCTGTGTCCTGGGGTATAGCAGTAGGCCGTCGTAGCCCGTCATTATAGGGGCTCAGGTACGAACTGCCCTACGCCTAGCGGTAGTAGAAAATGGGCGGCTCCAGCGTGTATGTCTTTTGCTCTATTTAATCATCCGCTAATTACTCATAGATTAGATTACACCACAGCGAGAGAGCTATGGGACTGTTGCGGGAGCCCGTCTGAAGAGAGGTCCTATTGACCAGAGACACCTCACTACAATGCTCTTCCGCAGAATGATAATGGCACGCCTCGCGACGAGCAGTGGCCTTGTTCGAGCAAGAACCGAGCGTTTGGTTCGACGGTACCGCGGCCTCAGCCGAAACTTTAATATCCATTTCTTATAGACAGAACCTCTTCGGATCGTTGTCCAGGCAGAACTAGGTTGTGGAGAGCCTGCTGAGGTTGGATTGCCACTCACTCTACGAAAGAAGCTGCGAAGAGCGCAGTAACGAATGCATTCGTTGGCACAGCCGCGAAACTCATCTTCTACTTAACCCTGGTCTACACACATGACAAAAGGGGCTTATTTGCGATCGTGGGCGTTGGCTTCAACTAATACCCGGCTCTTTATACCAGCCACAATCACCATACATTCTATTCTAGACTCAGGAAGTATTCCTAAAGGTATCCAACCAGTCATAGGCATTCGTGCGTTTTAGCGGGCAAGAATCCACTTATGGGCAGCAATACTGTTTGTCTAAGGCTTCACTGCTGATCGACGGCCTGTGACGCAGCGAGAGGCTCCTGAAACCGATTTTACCGTCACGCAGATTCGGAGGCCCCCGCCTTTGGCCATAGCTCGGCTCGGATCCGGGAATTAAATACCTAGAAGCAATAATGTCGCCACGCGACCCGGATATTGTTCATACCATATTAGAACACCCATGTGGAGCTCTTGAACGGAAGGACGAAGTTGCCACAGAGGGGCACTTAGACTATGTTATGTGTTTTTTCTTTTATCGACGGGCATCCGGACTGTATTGTATTATGCGTTTTCTTAGAGAATGACGTGGTCAAGCTAGTGAGTGCGGTTACACGGTTGTCGCAGTTAGATCGTGTGTGACGTGTCTGGCGAGCCTTCCATGGGTGTACGAAACCAACCCGCCCGGCCCTTTATTATGATATCCCGCAGGGTGATGTCTGCGAGCGATGGTGAGGCCAGGTTTAGAAAAAAAGGAAGCAGATGACGCGACGCCCTACACCAAGCGTGGTACCATCGAACGCTCGC
		</sequence>
    <sequence><taxon idref="Location_2_3_0|33.95150264705419"/>
			CCGGTTTCGGGAAAACGCACTCACATACAACACTTAAATAATCGGGATGGGATGCGTACCTCATGGGTTGGTGTATACGTGTCCGAGTATATGGGGAGAGCCTCCCATACTGCACACTGAACTTTCGCAGACACCGGATCACAATGACACCTGCACCATGCCCAATACGTCTCATCGGATAAAGCATCGGGATACATGACTTGGCCAGGCCATCGAGGATGTTCATTCTGCTCATATCTAGTCTATCCACCTAACGCTGTCTAGCACACTGAGGGACGGTATGAACCAGCGGGCTGTTGCGGTACAAAGACCGTCCTCCCCTCCGTTGGCAATCATATCATTTTAGTTGCGTTGTGACCTATGACTCACTTATAGGCCGATGGAAGCTGTCCGGCAGTCCATATGGGAAACAGTCCGAACAATACACGTCGTTGTCAACTAACTGGCCCCGTGAGTGGATTAGAATCCCCATCGCGGGTTCAGCCTCCGCGGGACGATGTTAATGGCCTTCTGCCCTCGAGCCAATTATAGCCGTGCACCCTGACAGTAATGGAATGCAGACACCAACCGTGCTACGCACTGCACGAGCGTGTGTGATTTTGTGCAAAAAATGTTTAGGGCAATAGAGTCCCCATTAGCAGCAGGTGAGTCGGCACGGTTAGATGCTTATTCTTCACGGAGTCTTCACGGCCCCTTCGTTCTAACAAGGTTGATGCGGCAACATACAATACCTGGCCACCCCCGTGTCCTTAGCAACGTGCGGGTAGGTCGCTTACCTCATTATTCCGTATGAATGGAGGGTGTTTCTGGGCACCTAATAGGAACCACACCCTATCTGAGAAGCCGTTCTTTTTGGTAAGGTGTTCACCAAGGGTTAGGTCCTGCCGCAACCTTTCTCATCATAGTGGTGAACAATAGTCGTCCATGATCGGCTACAGGGGCCGGACCTGTAATAGGGCCGGTGTAGGGTCGAGTGCGAATTTCCTCTGCAATTGTGCTCGTTGTAGGGGGTAATCCTGGAAAGGTTTCAATGGGCTGGCTGTCTTAGGTGCATCCGCCTAACGCTATACTCCCGATTCAGACTCCTACGCTAAATCAAGATAGCTCGGAATAGTCCTAAACGCTACAAATGGGCTCGACGATCGCTCCAGGTCGAAAATTCTCGGGCTCCGGACCAAGGGTGATGCGTTCCGATTGGAACGTTTACTCCTGTGGGCACCGAAGGCGGTCCGTCGCAAATGGTTTCAAACAAGCCATTGCATACGCGTTCCCCACGGATAGATGCAGTTTGCCACGAATTCCAGGGGGTCGTTTCCTATCAGCCTCAAGGCCGCCCCATATGGCCTCTTCCATACCATCACTGCTTTTGTTTCGGCTCTGATGAGTGATAAGAACCTATCTTGGATACGTAGGTACTCCTATCCCAAAAGAGCAATCACCCGAACAAGTGAACGCAGGCAGTCAGACCTTTGGGCAGCTCCCCATAGGCTTTCAATGACGTGGAAGAATACGATACACTTCATTGATCGGAAAGCTCCCCTGTAGAACGATCGGTTGGTCGAGGACCAAGACTCGCGGAAAGTGGTCCCTTCTGTCCCACTGTGCGTACGAGACGAGAATAGGGACGTGGATATTTGGGAAATTGTCACGCAACCCGGTGTCGTGTATAACAACCACCATAATACCTTAGCAACAACTGAGAACGTCATTAATTCTTAAGGGGGTTTGGTGAAACAGACGCTTATTGCGAGTGAGATCTCCAAAGCCACGTAATTGCCCGGCAGGACCCGAAGTGATGCCCACCTCCGCTCCGGATTTAAACATAAGACCCCATTGGTCAATAACAGGTAGTATCCTCGCCCAGTTCATAGCGGCGGTATCGAGATACAAACATTCAATATTCGCTACAATGGAACGTACGCTCATCCTTCTCCTGATGAATTAAATCGCACTATGGTCCACTCCCATCATATGGAACCTCGCGGTTGAGCAGTGTAGGCCCGCATCAAGTCAATACGCGCCCCCATCTTACGCAGCACTGAGGGCGACAGCGAAGAAAAGGGCTAACATCTGTCTTCGATTGTCATAATATCCCTAAAACTTTACGGGTCCACACTCTACTCGTGAAAGCTCTCTACCGTCATGTACATATCCCAAGTACGACATAATTTGTGCGGGTCTTTGTAGTAGGCATCGGTATCCCAGTTCCCAATTATAATAGTCGGACCGTTGATCATCATTTGCAGTACATCGGGTAGATTTATTGCTGCGAGGATTCTCGCATTATGGCTCTATTTTAATTCCATTCATGCTGAAGGTACCATTCCTCCACTAGTCGTGCATATATTTTGTGAGAGTACCTAGCGCAGATACGACACGTCGTACACTTTAACTCAATTGGACGTAAGCGCTCGGTCTCAGCTTGCCTGTAGCAGACCAGCCGCAGATCTATATACTCTCCCTGCGCTACGTTGGCGGTACCTGGCGGAAGTAGGGCTCTGATGAGGACGCACATGAGCGGTGATGCCATGCCGTCTACGACCACTTATCCGTCAAAGTGTGGGCGAAGACTAATTAAGTGTTTGAGCCAGCGATGTTGTGGACCACCTTATATATCTTGGTGACTATAAACGATTAGCGGCGGAAAAATCAATGTGAGTGAAGTACCTAGCACCCGAGTCATCGAAGAGATTGGAGTTTCCATGTAACGCAATAAAAGGTCCACAAAATCTCCTAGCTTGGCAAGTACCGGAAGATCGACTATCTTTTTCCCATCAGTGAGTCTGACGGAATAGGCGTCAAGCACTTTACCAGTTTGTCGTCCGCGCTGTCATGCTCAAAATAGCCCGGCCCCAAGTGGATCGCTCTCAAATCCATTCGGGAGATCGGACTTTAAGATGTGGGATTTCCTAGACCTGAATTCCACACGTGCTCCATTGACGAGCTCGAATGTCAGCGTACTGTAGTCTCAAGTTGGAGAACGTCAGATGGCGTCGCCTTAACAATCGCCCCCGTGCGGTTTGCTAGCTTACCTGGCTAGCACTGTATGCTTGTGATAGTTATGACGTTACCCTTAAGAAATGCGTATGATAGTTTCGAGACATCACGCTCTCAGCTTTGGTATGAGCCCTAGCAGGCCAAGGTCTATGTGTGCAGCCTAGAACCTTCACCCTTTCTTCTTTTACAAGCGTAGACACGCATTTGTCGCTCGTGGCAGGGCAGCCTTCCTAATGCGGGGCATCTAGAAGAGTCTTTTCCTAGCCATCATCTAGGAAGGTATATCGAAAACCCGCAGTCTTCTGTTTATTTCTAGGTAATTCCGCGCATATCGTAGGTAATTGCGTCTATTGTTACATCCGGACTCACGATTGGAGTTGTTAGATTCGTAAGGCGACAAGCGCGAAGCTTACGTGCGCTCGGATATCCGGCGTATCTTTACTAGCCGATCGATGTTTTGCAGCCATAGCTCCGTTGACAGAGGCGACAACATGCGTGTCTTGAGCAGTCATGCACTTGGGCTGTATGTCAATCGTAGTAAGATTACGCCATTTTAGGGGTGATCCCTATTCACGCCATTAGTGCTGCAGTCCCGGATCACGCGGAGTTGGGAGGAGGCTGCTCGCCGGACGTGTCCATCTGGCACGCTCATGCCCGATCTTTATTAATAAGGCAACATAGGGCCGCGCATAAAACCAACGGTGTGTTAGCTCTACAGCTCCGCCTCGTCTGCTACCTCGGGACAAGAGCCCGTACCTAGAACCTCCTCTATATGTATTAAAAGAATTACTGGGTTGAAAACTTTGTCGGAGAACTTCTTGGATTGAGACGATATACTATAACGATGCTCAGGATAGGCAGCTCTGCTGACCTGCCACTGTCGACAGCACGGATCGCGATGTTTTATAAGAAGCAGTAGGAGTTCAACTAGGCCAGTAGGGGTACCGCTGTTTCCATAAAGTCGTCAAAAAGTAGCATTCCGTACGCACAACGTGAACACCCCACTAAGAGCTGCAGAAGACAACGTACTGAAGACACTCTCGAAAAGCAACTGATGGATCAGTGGCCGAACACTCCAAGGATCGGTAGTAAATCACAAGCCAATCATGACTTGTTGACGAAGGCATAACTTAAGGACTCACACGATGGAGCCCAGTGTTACTCAAAGTTTTGGCCCGGAACCGAATGTATTAAGAGCCATTCCAAATTGTTTATTTTCTATATATTTCGACAAAAAGGGATCCGTCGAATACGAATAAAACTCGAGGCCTCGAGCGGTCCGGCGTGTGGGGCCCGCTCTTGGCCCGACCACTGCATCATAAAACGAAATGACATTTATGAGCTTTTTTTAGCTATGTAAAATAGCCGGTTATTTGCGTGTGATGGTCGTGTACCTCCGATGAGCAGACCAAATAGAAGCCAAATGTTCCTGCATCCCGTTAGGAGATTCCACTTCGAAATGCTATTAAGATCGAGACATCGAACAAGCAGCTGAGCTGCTGCGCAAGGTTGAACGTCCTGCTCTGGAGTTGCGAAAAGTCGATAGTGCGGCCCCGCCCCGTTTCGATTGGCACGTCGGATAGTCGAGATAAGGTACGTAACGCACATCCTTCATATCACGCCTTAGGTAGTTTGACGAGGAGATCGCAGCACCGCGTTGAGTCTTAGATTGTACGTACGGACTCAATGTCGATCGGAGTACGCCCCTGGCATAAATCTGAGGGATAGAGACTGTGAGATACTCATCCGTTTAAGTTTCTGCGCATGAACTGGACAACGTCGAGTCCCCCGCCCATAGATGTTACCGACGTGAAAGCATGCTGCTGAGATCGCAAACCCCGTCTCCTCTTAGCAAGCCCGTCTGAGTGCCGGGACAAGTGGGATCGGACGCAACGCGTTCCACCTGTCTAACATCAGGGAGATTTTATGACCGGGCATGTATGACAGAGCCCCGCCAATCTGACCCAGGGTAACAAGCGTATCTGCGACGTGCAGACACCGTCAGGACGGGCGCCTATGTTATATTGTTGATAAAAAAGACGTACGCGCGTTGATCCCTATGTTAGAGATTACGCAATGTGGATTACGAAGTCGAGTGGATGGACCACTCCGATTCGTCGGCTTTTCTGGAGTTTCAACCCTTGATAGAGGCACCCTTTACATGCTCCGCGGGGCGCCTGTGAGAAAGGATAGAGTATCGCGAACTCATACGGTCTCGTACGTGTCTCGCCTGTAGTTCCAAGTCTTCTGATAGAATAGCGGACTTACGGACAAACCAGGCCTTGCTACTTGCCCTTTTGAACATCTGGAAGAAAGGACGGTTCACATAGTTTTTCCAGTGAGCATATCGATCGGACTATCCGCGCGTGATTTATCGACAAAACACGCGCTAATCTACTTTTGGCCTGTCATGATTCGACGGTTCGTTTCTGTGGCGTCTGGAGCCAGAACTTTGATTTACGGCAGTGATTCGAGAGACGCGGGTGCGGCGTGCGGCTAGGCCATTTGAGAAGATCAACGGAGACGATGATGGCGACGCGATATTTTAACTACGCACCACTTTGTGGATTAGCGTTTTCACTATCGTGTTTGAGAGAGCCATACCCTTACACCGCTTTCATACCAACCACGCGATCGAATTTCTATAGAGAGACTCCGAGCTGATGATCGGGTAGAGAGTGCAGATATCATAACCTGAAGTGCAGAAATGTATATATCCACAAGCACCCCCTGCAAGTAACCGCCGCCAGCCGCACCGGATTTTTTCCCATAATTTTGTAAATTCGGCAATCCTGGACATTTACCTTCCTGGTCCGCGTAGCATTTATTGGTCAGCGGGATTTCGCCGCAGACTCTTCGGTAAGTAAATTAGAATAGCAACGCATATACTCACAGTAAGTTGTTCTTTCTGCAAACCAACACGGAACATAATCATCACCGTCCAACCGAGGACAAGCTAGGGATCCTCCCGCATGCCTCGTGGGATGAGGATGAGCTATCTTTAATATTGTCACATACATATCTTTATATGACTGCTTGGGCACTCCTGACGTTCTCATCAAAAGAGGTCATGGGAAAAGGGATCTGTTCCCCCCTGGAACATCGGTTAGGCGTCGCAAAAATGGCCCCTGGTTACGCATATTACATAGCTTAGACAAGGTCTGAACGTCTGATAACTAACTCCAGTAGAACATCTGATCCCTGTAGCATTCGCCCCTGGATCTGTTTCCTATCGCAAAAAAGTGAAACTCTTCAGCTTTCCGTCAGGTAAACACCCGGTACAGAGCAGACCATCAGCATATTTGGCATATGAGCTATAGCCAGAGTGGATACTGAATCAGCCGCGCGGAATCAGAGTTGGTGCGCTAGCGTAGTGAATAAACCTTCTGTCGGTGCGGCAGAGGAGTCAATCTCGCCACACGTAGCCTCAGGGCCTATTGGTATTTGAGGGCGGACACTGAGCAGTTACGCTGCCGCCTCGTAGTCCCTGGATTAGGTATCGTGTTCAACACACAGCCTAAAAACAGCATGTTTTAAATGAACAGGTCTCTTCCGAAGGTAGACATATTGAAGGCGTCACCGCTTAATGTACCTTTTCCGTTATGTCATCGACAGTAGCGCCGCCCACGTTATCTATGACGAAATATTGAGAGCAGGTCGAGTGGGGCGTCCCTGTCGGCGATAAACTGTTGTTAGGGCACCATCCGATGGATGATTGCTATGCTGAATATCTAACTGCATGAATTAAGGAGGGTATTTCACTCACTGCAGGCGGCACACGAAACCGGATGATCGTGGGGGGAACCGGTGATCGCATCTAATGGGTGCATTCACACAAACTAGCCAAGGCTGAGCCACTTATACGCTCATGCAAACTGGGGTTACCAAGTCACCATCACCATGCTTTCCTCTGAATCCTGTGTCCAGGCGCCATAAATGCTCCCTCATGCGCTAAAACGTCGGAATGCTGATCGTCCCCTGCTCATATTACGGAAGCAAAGAGGACTCACTTCTAACCCAGGCCCCTCAAACGCCAGCCTGTCGTAGTTTCGGCGGCAGAACCAGGTCGCGTTTGCTGTCTCCCATGAAGCTGAAGAGCGCCCCATCCGCAAACCCGGTTGGATACATAGCATTGGTTTGCTATTTCGAACCCTTTTGGGCTGGCACAACAGCCTCGTTCTCCGCCGCACAGAGTTAACAGGATGCGGTTATGTCGGTCCCATAAGGAGCATATCCACAAGATGGTGCTAGCTTGTGAACATGAAATGTTTCACTAATGGCCGTTGTGGATCACTCTCGGGAACCCATCAGAGTCGACTCCCAATGCAGGCTCGGTGACTTGCTTAAGGGATTGGCTGAGATAGATAATTACCTACTATAGTTGCGGTGCCGATGGCGTGGCCTGCGCGTCCCCGACAGGAAGATAACACGAAAACACGTACCAAGACTAATACACCCTATAACGCGGTAAGTGTCGTGGTAAAAGCATATGTGTCTTGAACATATACCACTTCTGTCTAAGTTTAATGTGGCGACTCGACAGTATCACACGTATAGTGCAAAAGGAAGGCACGCTCATTGGAAGCTGGAGATGGCTGACGATAAGCATGTGGACTATTATGTTCTTGCGTGGTGAATAGTAAGACTAATGGTCCTGTACTGAGGTCTTCCGAAAGTTACTAGGCCATTAGTATTTCCAACGAGAAGTGGGAGACATAGGACCACCTACTAAAGCTCTTAAATAAAGTGCGAACTACAAACACTGCACGCACACCCACCAGTCGATACAGCGCGTTGATATAGTGCCTCGCTCAGAGGAATGTGTACGCTGTAAGAGTACAAGCCGCCATCGGAGATTTGTACGTGTAGGTGCAACCCCGTTAGTGGGCACGTTAGATCGTCACGTGCCGGACTATGCCAATCCACCCTTATGGGGACAGCTGGCGCCCGCGGCAGTTCGTATGAGGGGTTCTACTACGCAAAAATCAGCGATCGGGGATATCTAAAGCTCCATCAAATTCGTAATGATGTCCGTACTGGATTCGCATCCATACGCGCCAATACGCGCTTGCTTATGGTCCTCTCCTTGTTAGGATGTTAGCGGTACGCACCTTTGTTTGACAGCACGTTGGGGGGGACACATAAACTACGTTCTACTGCCATTCAGCGAAGGTTCCTTTTTATTCGAAAGAGTGCGATAAGGGGCGGATTCAGTTAAGGTTACTGCATTAATGTACCACAGGTACTTCTCGATCTCATACACACCCCTCACGTCCTCGACCTTCCCGGCGCCCTGATCAAAGTGATCAGGACTCTGCTGCAGCGGTACGCAGAAAGACTGATGCGACTACGGGGTTTATTTAGGTAACTAAAACTTCCCCTCCTTTAGATTCGGCGCGGCTATTACATCTTTCGCTACTACGAATCCGTAACTTCTCTCCAGCAGATCGTTTCTGGACTGGTAGGTCATTCATCTAGGGTATGGTAATCGAGGCACGTGGTATGCGCCTACCTAGAGCGGTTCGAAAAGTTTGCTAAACGAGGATCACCAGTGTACGGCCCCGACGTGCCTCATAAATGTGGGTACTATTATATGGGACAGAGTAAGATCTTCATGTGGACAGCCCGTAGTAGAGCCTTTGGATTACATGATCCCAGTAGCGATTGATGCGTTCCGACATATCCTTATAGCACTTCTAACTTACAGATTTACCATTATCCCTGCATCACCAACAACACTTATGCCACAGGCCGACGTAGAAAAAGAGCCTAAGGCACTTCTAAAGATTCCTTACTCGCGGCGATCGATATGGGGCCTACCGGGAAAGACGCAATTTGGACATCACTGCAACGTTTTATATGGATTCGCATTATTAAGCCCCTACATCTGTGGTGTGCTAGCGACCTACATTTAATGTGATTTTGGATATATCTTATCAGCTCTTTCCCGGAAAGCTCGTACCCGCTCTCCACCAAAGGTGGTTATAATTCGGTTTCAGGGAAAATTTAATCGAACGTAGATTACTGCTGAGCCCTGTAGACTACGTTATTGGGGTCTCTGTGCGGAGTCTTGATCCACGAAAGCTAGCGCAGGCTGTGCGACATATGGGGCGGATTCAAACGGCAAGATACATTAGGAACCGACGACGAATTAACGTCAAAGCGGCGTAGACTGAGCCCCGATGTCATTTTTCTCTGGTTATTACAAAGGGTTAAGCTTCTACTGGCCCATTCGTGGATGTAGGTCGAGGCTTGCTCAGGTACCGCGTACCCATGCCTAAGCGTACCGTCTTACCACCCCCTTAGGGCCACCTTAACTCCCGACATCTAACCTATCGATAGTGAACAAAACACTTTACCGCCTCGTCCAGGATATCTGGAAGAAACTACATTTGATTACTAATAACGTTAGTACCGCTATTTATTCTAAGTCAACTTGCTACCGGCTGCCCAGCGGTCTCCAGCGTCCCACTGCGGTTTCAGGTTAGCGCAACAAAAGCAGCTACGCGCTTGTGCCTAAAGTATGGCCTCGACCTCGCGACGTTATATTTTGTAGAGTTTTCCTTGTGCAGGCCGTCAGTCCTTGAACCGGTGGTTGAACACTAAGCTGCCACCTCCATATCTCACGATAAAGATTACTACTCGACATATCCTGGGAATCCAGGGGACCGTGTGTTGTGAAAGGCCATACACCAGCCCCGATGGAACGGTTGGTTTGCAGACTGCGAATCAACCCGGATTAACGGGTTGGTGGATCGGACAATCTCCGCGAAGTGACACTACCCGACACTTGGAGAAACTGTTGGTATGAAGCATGAGCAAATGGAGTAAAATATGTAATATTGAGCTGCACAAGCGTCGAGGTATATCGTGTCCGCGGTAGGGCATTTCTGCAAATAGTCAGGGTTCCGTCGGACCAACGGCTCGAAGTTCCGAGCACTACGGTGAGCTCTTTCGACCAAATCGAAGCGCAATCACAAACTATTAGGTAGCGTGGACATATATTATCTGGTCTATCGCATGGTGTCAGCTGAACGTGCGGCAATCCGTCGCTTCAACCGGGCTGGGGCACACTATAACGCTGCTCTTCTTGTGAGCTCCCTGAGCGGGGCGAGATTCGTCCCCGTAATGGAGCCCATAGCCGTGTCTATCAATGCAGGGTCTATTCCAGGATTTGCCAAAAGAGTGACACTGCACGTGTTCTTGGATTTCAATAGCTCACCTTCAAAATTCCCGTAGCGATAAGCGTCACAATCGAACTCAATCGGGCTACAACGTGGATAATGGACCGCAACTTCCTTACTAACCAGAGCCATCTTACTCGCTAGGCATACATCTTCACCCGAGGTTAGCTTCCCGGAAGGCACAACCAGGGCAAACAGATGAAGCCACGGGCTATGGACAACATAGGGGATGCACTACTTTCTAGCGCTAGCTAGGCTCACATAGGTCGACTCTAAACGAGCTTATGCACTATTCTTATGCAAGGACCTCAATATTGTTCTAAACAACGTGTTTTCGAGAAATAGACTCTCCAGTTATAATACGATCAGTCACGACTAACTAGGGTAGCCACTTAGGCTGATGCACGTTAGCTTTTAGAACTCTTATAAGAATACCATGTAGATCGGTGAGCAGGGACCACCTGTATGGGGGGTTTCCCTCTCATCGCGTGATTGGCGCTCTACCCCATTGATACGGTACCATTAATTTTTTGATCGGTTGATTGCAATTGCGCGGTAGCGTGGAAGGTTCGACGGAGGCTCCATAGGCAGGTATTTCATTCAAATCCAGGGATTTACCGTTCGTTGACGGAGGAGCATCAATCCTACTTCAGGTTGGCGAACAGAGACTCCTAGAGTATGTCGTATGAGAGACGGAAGCGTGAGACAATTGGAAGACTCCGCTGATGATCATAGCCCAACCATCCTCCGGGCCAGTCTGCATTTAGCTACCAATCATCAGTGCCTCAGTAGAAGTTTTGCATCCAATGTAACGCCAGAAGAGACTAGCACTCTATAGGATGAAATTGAGCCTTGAGTTTAACCTGCGACTTACACTGCAGCGGGGGCAATACTACAAGAATCCTAGGAAAGACCCCGCCCGCTGTAGATAATCGCACGCAGCCCCCACGCGGTTGAGTTCGTAGGTCTTCTACCGGTTCTGCTTCTACGATTTGGGTTGCCCCTGCTCTCTACACCCCCATCATGATAGCACGAGAGAGTATCTTCAAACTACGATACTCAATGGAGCCTCACGCATGCTGTTATTGGATCTTTGCGACTAGATTCAGATGACTGCCCTCGAACAATTGGCGCCATCATGGACGGGTTCAGTTCCATGAGAAGAGACGGGTTAAGGCTTTCGTATCTTTGCCCTCATGTGGTTTTTCTCCCAGGCTCGGCAGCATTAGAAGAAAACTGCTCTTAACGACTCTGAAAAGGAACAACGTAACACAAAGCGACACGCGCGAGCGCCTGCACGCCTAAAAGCTGGGACAGGCGTCGTGTACTGCAACGCCTTTCACGCGCTCTGCTGACCGCCCTAGTGTTAAGCCAAGCCTCTCAGATAAAGTGGTATGTCAGAAGTCCAAGGGGCGAACGCGCATTTCGGCCACTGAAACGCGGCCGCCATGGATGGACAAGGCTATTTTGCTGAAGCGACCCCGGTTATATGCAGACGTACAACCCCATCCTAGACGTCGACAACGTTCAGTCAGGGAAATTCCTCACACCTACGGCCAAAGTGAAGATTTCCTCCTGCCACCCTCCACTCAGTGGCTTTCCTAATGCTCTAGACAATAGATTGACGGATAAGAAATGTCGGATCTTTGATATTCCGAGACGCGTGCATCCATCAGAGGACCTCAACTGGCCTTATTTGAAGCAGGCATCGGGATTCATAAATGAGCGATCAGTAATACCGTCGAAACGGGGTTTAAGGAGCCTTCTGTTAATCCGGCGACTAAGTGCATCAAAAATTCCGTGCCTACACCGTGTGGGGATGTCTTCTGGCTCCGGGCATCAAGTTTATAGTAAAAGCACAGCTCTGGTTCAGTTGGACAAATCATCACCAGATGGCTTGTGCTTCCGTACTCGCCCCGAACACTCCAGCAACAACCTATACAACGCTATAGCCATACACAGTCCTATAGTGCTCTCTAAATACTACACTACACACCTACCGATTAGCATACACAAAGGTTGGTACTAAGTTAAAGTTCACGTTACTGCGGGGCTATGTGCAATGACGTGAGCTCGGTAAGACCGTTCAATCAAGGATAGACCGCCCGATGAACAGCGTAGTACTTCCTCCTTCCACCAGTTCCGGTGGCGGTGTCGCTATTCAGTGATAACGTAGGTAGTTCTGTTTCACCGGACGGTATGTAAGAACACTGATAGTTAATATCATGGAGACGGCGGTGGTAATACTAACACGTAGCTACTCCGAAGCAGGCATCCACCGGCGGAAATTTAACATCATCGTATTCCCTGCTTGACACAGTGGGTCCTTCATGTTAAGACGGTAGTAGTGTAACCATACTAGCTCTGTTTAATTAATGACGAAACCTACTGCGGAGCTCGTCACGTATGCATTGGCGGCGCGCATTGCCTGTCGGACGGAGCTCGTGTCAGAGAAGTTTAGGGGCTCACTACGTTAAATAAATCCCTTCAACCAAGTGCTATTACACACAAAGTGAATTGTGTCAAATATCAAATCGGCGTGGGGAGAGTCCCAGACGATTATTCATGGGTCTGTGTCCTGGGGTATAGCAGTAGGCCGTCGTAGCCCGTCATTATAGGGGCTCAGGTACGAACTGCCCTACGCCTAGCGGTAGTAGAAAATGGGCGGCTCCAGCGTGTATGTCTTTTGCTCTATTTAATCATCCGCTAATTACTCATAGATTAGATTACACCACAGCGAGAGAGCTATGGGACTGTTGCGGGAGCCCGTCTGAAGAGAGGTCCTATTGACCAGAGACACCTCACTACAATGCTCTTCCGCAGAATGATAATGGCACGCCTCGCGACGAGCAGTGGCCTTGTTCGAGCAAGAACCGAGCGTTTGGTTCGACGGTACCGCGGCCTCAGCCGAAACTTTAATATCCATTTCTTATAGACAGAACCTCTTCGGATCGTTGTCCAGGCAGAACTAGGTTGTGGAGAGCCTGCTGAGGTTGGATTGCCACTCACTCTACGAAAGAAGCTGCGAAGAGCGCAGTAACGAATGCATTCGTTGGCACAGCCGCGAAACTCATCTTCTACTTAACCCTGGTCTACACACATGACAAAAGGGGCTTATTTGCGATCGTGGGCGTTGGCTTCAACTAATACCCGGCTCTTTATACCAGCCACAATCACCATACATTCTATTCTAGACTCAGGAAGTATTCCTAAAGGTATCCAACCAGTCATAGGCATTCGTGCGTTTTAGCGGGCAAGAATCCACTTATGGGCAGCAATACTGTTTGTCTAAGGCTTCACTGCTGATCGACGGCCTGTGACGCAGCGAGAGGCTCCTGAAACCGATTTTACCGTCACGCAGATTCGGAGGCCCCCGCCTTTGGCCATAGCTCGGCTCGGATCCGGGAATTAAATACCTAGAAGCAATAATGTCGCCACGCGACCCGGATATTGTTCATACCATATTAGAACACCCATGTGGAGCTCTTGAACGGAAGGACGAAGTTGCCACAGAGGGGCACTTAGACTATGTTATGTGTTTTTTCTTTTATCGACGGGCATCCGGACTGTATTGTATTATGCGTTTTCTTAGAGAATGACGTGGTCAAGCTAGTGAGTGCGGTTACACGGTTGTCGCAGTTAGATCGTGTGTGACGTGTCTGGCGAGCCTTCCATGGGTGTACGAAACCAACCCGCCCGGCCCTTTATTATGATATCCCGCAGGGTGATGTCTGCGAGCGATGGTGAGGCCAGGTTTAGAAAAAAAGGAAGCAGATGACGCGACGCCCTACACCAAGCGTGGTACCATCGAACGCTCGC
		</sequence>
    <sequence><taxon idref="Location_2_4_0|33.52218314058982"/>
			CCGGTTTCGGGAAAACGCACTCACATACAACACTTAAATAATCGGGATGGGATGCGTACCTCATGGGTTGGTGTATACGTGTCCGAGTATATGGGGAGAGCCTCCCATACTGCACACTGAACTTTCGCAGACACCGGATCACAATGACACCTGCACCATGCCCAATACGTCTCATCGGATAAAGCATCGGGATACATGACTTGGCCAGGCCATCGAGGATGTTCATTCTGCTCATATCTAGTCTATCCACCTAACGCTGTCTAGCACACTGAGGGACGGTATGAACCAGCGGGCTGTTGCGGTACAAAGACCGTCCTCCCCTCCGTTGGCAATCATATCATTTTAGTTGCGTTGTGACCTATGACTCACTTATAGGCCGATGGAAGCTGTCCGGCAGTCCATATGGGAAACAGTCCGAACAATACACGTCGTTGTCAACTAACTGGCCCCGTGAGTGGATTAGAATCCCCATCGCGGGTTCAGCCTCCGCGGGACGATGTTAATGGCCTTCTGCCCTCGAGCCAATTATAGCCGTGCACCCTGACAGTAATGGAATGCAGACACCAACCGTGCTACGCACTGCACGAGCGTGTGTGATTTTGTGCAAAAAATGTTTAGGGCAATAGAGTCCCCATTAGCAGCAGGTGAGTCGGCACGGTTAGATGCTTATTCTTCACGGAGTCTTCACGGCCCCTTCGTTCTAACAAGGTTGATGCGGCAACATACAATACCTGGCCACCCCCGTGTCCTTAGCAACGTGCGGGTAGGTCGCTTACCTCATTATTCCGTATGAATGGAGGGTGTTTCTGGGCACCTAATAGGAACCACACCCTATCTGAGAAGCCGTTCTTTTTGGTAAGGTGTTCACCAAGGGTTAGGTCCTGCCGCAACCTTTCTCATCATAGTGGTGAACAATAGTCGTCCATGATCGGCTACAGGGGCCGGACCTGTAATAGGGCCGGTGTAGGGTCGAGTGCGAATTTCCTCTGCAATTGTGCTCGTTGTAGGGGGTAATCCTGGAAAGGTTTCAATGGGCTGGCTGTCTTAGGTGCATCCGCCTAACGCTATACTCCCGATTCAGACTCCTACGCTAAATCAAGATAGCTCGGAATAGTCCTAAACGCTACAAATGGGCTCGACGATCGCTCCAGGTCGAAAATTCTCGGGCTCCGGACCAAGGGTGATGCGTTCCGATTGGAACGTTTACTCCTGTGGGCACCGAAGGCGGTCCGTCGCAAATGGTTTCAAACAAGCCATTGCATACGCGTTCCCCACGGATAGATGCAGTTTGCCACGAATTCCAGGGGGTCGTTTCCTATCAGCCTCAAGGCCGCCCCATATGGCCTCTTCCATACCATCACTGCTTTTGTTTCGGCTCTGATGAGTGATAAGAACCTATCTTGGATACGTAGGTACTCCTATCCCAAAAGAGCAATCACCCGAACAAGTGAACGCAGGCAGTCAGACCTTTGGGCAGCTCCCCATAGGCTTTCAATGACGTGGAAGAATACGATACACTTCATTGATCGGAAAGCTCCCCTGTAGAACGATCGGTTGGTCGAGGACCAAGACTCGCGGAAAGTGGTCCCTTCTGTCCCACTGTGCGTACGAGACGAGAATAGGGACGTGGATATTTGGGAAATTGTCACGCAACCCGGTGTCGTGTATAACAACCACCATAATACCTTAGCAACAACTGAGAACGTCATTAATTCTTAAGGGGGTTTGGTGAAACAGACGCTTATTGCGAGTGAGATCTCCAAAGCCACGTAATTGCCCGGCAGGACCCGAAGTGATGCCCACCTCCGCTCCGGATTTAAACATAAGACCCCATTGGTCAATAACAGGTAGTATCCTCGCCCAGTTCATAGCGGCGGTATCGAGATACAAACATTCAATATTCGCTACAATGGAACGTACGCTCATCCTTCTCCTGATGAATTAAATCGCACTATGGTCCACTCCCATCATATGGAACCTCGCGGTTGAGCAGTGTAGGCCCGCATCAAGTCAATACGCGCCCCCATCTTACGCAGCACTGAGGGCGACAGCGAAGAAAAGGGCTAACATCTGTCTTCGATTGTCATAATATCCCTAAAACTTTACGGGTCCACACTCTACTCGTGAAAGCTCTCTACCGTCATGTACATATCCCAAGTACGACATAATTTGTGCGGGTCTTTGTAGTAGGCATCGGTATCCCAGTTCCCAATTATAATAGTCGGACCGTTGATCATCATTTGCAGTACATCGGGTAGATTTATTGCTGCGAGGATTCTCGCATTATGGCTCTATTTTAATTCCATTCATGCTGAAGGTACCATTCCTCCACTAGTCGTGCATATATTTTGTGAGAGTACCTAGCGCAGATACGACACGTCGTACACTTTAACTCAATTGGACGTAAGCGCTCGGTCTCAGCTTGCCTGTAGCAGACCAGCCGCAGATCTATATACTCTCCCTGCGCTACGTTGGCGGTACCTGGCGGAAGTAGGGCTCTGATGAGGACGCACATGAGCGGTGATGCCATGCCGTCTACGACCACTTATCCGTCAAAGTGTGGGCGAAGACTAATTAAGTGTTTGAGCCAGCGATGTTGTGGACCACCTTATATATCTTGGTGACTATAAACGATTAGCGGCGGAAAAATCAATGTGAGTGAAGTACCTAGCACCCGAGTCATCGAAGAGATTGGAGTTTCCATGTAACGCAATAAAAGGTCCACAAAATCTCCTAGCTTGGCAAGTACCGGAAGATCGACTATCTTTTTCCCATCAGTGAGTCTGACGGAATAGGCGTCAAGCACTTTACCAGTTTGTCGTCCGCGCTGTCATGCTCAAAATAGCCCGGCCCCAAGTGGATCGCTCTCAAATCCATTCGGGAGATCGGACTTTAAGATGTGGGATTTCCTAGACCTGAATTCCACACGTGCTCCATTGACGAGCTCGAATGTCAGCGTACTGTAGTCTCAAGTTGGAGAACGTCAGATGGCGTCGCCTTAACAATCGCCCCCGTGCGGTTTGCTAGCTTACCTGGCTAGCACTGTATGCTTGTGATAGTTATGACGTTACCCTTAAGAAATGCGTATGATAGTTTCGAGACATCACGCTCTCAGCTTTGGTATGAGCCCTAGCAGGCCAAGGTCTATGTGTGCAGCCTAGAACCTTCACCCTTTCTTCTTTTACAAGCGTAGACACGCATTTGTCGCTCGTGGCAGGGCAGCCTTCCTAATGCGGGGCATCTAGAAGAGTCTTTTCCTAGCCATCATCTAGGAAGGTATATCGAAAACCCGCAGTCTTCTGTTTATTTCTAGGTAATTCCGCGCATATCGTAGGTAATTGCGTCTATTGTTACATCCGGACTCACGATTGGAGTTGTTAGATTCGTAAGGCGACAAGCGCGAAGCTTACGTGCGCTCGGATATCCGGCGTATCTTTACTAGCCGATCGATGTTTTGCAGCCATAGCTCCGTTGACAGAGGCGACAACATGCGTGTCTTGAGCAGTCATGCACTTGGGCTGTATGTCAATCGTAGTAAGATTACGCCATTTTAGGGGTGATCCCTATTCACGCCATTAGTGCTGCAGTCCCGGATCACGCGGAGTTGGGAGGAGGCTGCTCGCCGGACGTGTCCATCTGGCACGCTCATGCCCGATCTTTATTAATAAGGCAACATAGGGCCGCGCATAAAACCAACGGTGTGTTAGCTCTACAGCTCCGCCTCGTCTGCTACCTCGGGACAAGAGCCCGTACCTAGAACCTCCTCTATATGTATTAAAAGAATTACTGGGTTGAAAACTTTGTCGGAGAACTTCTTGGATTGAGACGATATACTATAACGATGCTCAGGATAGGCAGCTCTGCTGACCTGCCACTGTCGACAGCACGGATCGCGATGTTTTATAAGAAGCAGTAGGAGTTCAACTAGGCCAGTAGGGGTACCGCTGTTTCCATAAAGTCGTCAAAAAGTAGCATTCCGTACGCACAACGTGAACACCCCACTAAGAGCTGCAGAAGACAACGTACTGAAGACACTCTCGAAAAGCAACTGATGGATCAGTGGCCGAACACTCCAAGGATCGGTAGTAAATCACAAGCCAATCATGACTTGTTGACGAAGGCATAACTTAAGGACTCACACGATGGAGCCCAGTGTTACTCAAAGTTTTGGCCCGGAACCGAATGTATTAAGAGCCATTCCAAATTGTTTATTTTCTATATATTTCGACAAAAAGGGATCCGTCGAATACGAATAAAACTCGAGGCCTCGAGCGGTCCGGCGTGTGGGGCCCGCTCTTGGCCCGACCACTGCATCATAAAACGAAATGACATTTATGAGCTTTTTTTAGCTATGTAAAATAGCCGGTTATTTGCGTGTGATGGTCGTGTACCTCCGATGAGCAGACCAAATAGAAGCCAAATGTTCCTGCATCCCGTTAGGAGATTCCACTTCGAAATGCTATTAAGATCGAGACATCGAACAAGCAGCTGAGCTGCTGCGCAAGGTTGAACGTCCTGCTCTGGAGTTGCGAAAAGTCGATAGTGCGGCCCCGCCCCGTTTCGATTGGCACGTCGGATAGTCGAGATAAGGTACGTAACGCACATCCTTCATATCACGCCTTAGGTAGTTTGACGAGGAGATCGCAGCACCGCGTTGAGTCTTAGATTGTACGTACGGACTCAATGTCGATCGGAGTACGCCCCTGGCATAAATCTGAGGGATAGAGACTGTGAGATACTCATCCGTTTAAGTTTCTGCGCATGAACTGGACAACGTCGAGTCCCCCGCCCATAGATGTTACCGACGTGAAAGCATGCTGCTGAGATCGCAAACCCCGTCTCCTCTTAGCAAGCCCGTCTGAGTGCCGGGACAAGTGGGATCGGACGCAACGCGTTCCACCTGTCTAACATCAGGGAGATTTTATGACCGGGCATGTATGACAGAGCCCCGCCAATCTGACCCAGGGTAACAAGCGTATCTGCGACGTGCAGACACCGTCAGGACGGGCGCCTATGTTATATTGTTGATAAAAAAGACGTACGCGCGTTGATCCCTATGTTAGAGATTACGCAATGTGGATTACGAAGTCGAGTGGATGGACCACTCCGATTCGTCGGCTTTTCTGGAGTTTCAACCCTTGATAGAGGCACCCTTTACATGCTCCGCGGGGCGCCTGTGAGAAAGGATAGAGTATCGCGAACTCATACGGTCTCGTACGTGTCTCGCCTGTAGTTCCAAGTCTTCTGATAGAATAGCGGACTTACGGACAAACCAGGCCTTGCTACTTGCCCTTTTGAACATCTGGAAGAAAGGACGGTTCACATAGTTTTTCCAGTGAGCATATCGATCGGACTATCCGCGCGTGATTTATCGACAAAACACGCGCTAATCTACTTTTGGCCTGTCATGATTCGACGGTTCGTTTCTGTGGCGTCTGGAGCCAGAACTTTGATTTACGGCAGTGATTCGAGAGACGCGGGTGCGGCGTGCGGCTAGGCCATTTGAGAAGATCAACGGAGACGATGATGGCGACGCGATATTTTAACTACGCACCACTTTGTGGATTAGCGTTTTCACTATCGTGTTTGAGAGAGCCATACCCTTACACCGCTTTCATACCAACCACGCGATCGAATTTCTATAGAGAGACTCCGAGCTGATGATCGGGTAGAGAGTGCAGATATCATAACCTGAAGTGCAGAAATGTATATATCCACAAGCACCCCCTGCAAGTAACCGCCGCCAGCCGCACCGGATTTTTTCCCATAATTTTGTAAATTCGGCAATCCTGGACATTTACCTTCCTGGTCCGCGTAGCATTTATTGGTCAGCGGGATTTCGCCGCAGACTCTTCGGTAAGTAAATTAGAATAGCAACGCATATACTCACAGTAAGTTGTTCTTTCTGCAAACCAACACGGAACATAATCATCACCGTCCAACCGAGGACAAGCTAGGGATCCTCCCGCATGCCTCGTGGGATGAGGATGAGCTATCTTTAATATTGTCACATACATATCTTTATATGACTGCTTGGGCACTCCTGACGTTCTCATCAAAAGAGGTCATGGGAAAAGGGATCTGTTCCCCCCTGGAACATCGGTTAGGCGTCGCAAAAATGGCCCCTGGTTACGCATATTACATAGCTTAGACAAGGTCTGAACGTCTGATAACTAACTCCAGTAGAACATCTGATCCCTGTAGCATTCGCCCCTGGATCTGTTTCCTATCGCAAAAAAGTGAAACTCTTCAGCTTTCCGTCAGGTAAACACCCGGTACAGAGCAGACCATCAGCATATTTGGCATATGAGCTATAGCCAGAGTGGATACTGAATCAGCCGCGCGGAATCAGAGTTGGTGCGCTAGCGTAGTGAATAAACCTTCTGTCGGTGCGGCAGAGGAGTCAATCTCGCCACACGTAGCCTCAGGGCCTATTGGTATTTGAGGGCGGACACTGAGCAGTTACGCTGCCGCCTCGTAGTCCCTGGATTAGGTATCGTGTTCAACACACAGCCTAAAAACAGCATGTTTTAAATGAACAGGTCTCTTCCGAAGGTAGACATATTGAAGGCGTCACCGCTTAATGTACCTTTTCCGTTATGTCATCGACAGTAGCGCCGCCCACGTTATCTATGACGAAATATTGAGAGCAGGTCGAGTGGGGCGTCCCTGTCGGCGATAAACTGTTGTTAGGGCACCATCCGATGGATGATTGCTATGCTGAATATCTAACTGCATGAATTAAGGAGGGTATTTCACTCACTGCAGGCGGCACACGAAACCGGATGATCGTGGGGGGAACCGGTGATCGCATCTAATGGGTGCATTCACACAAACTAGCCAAGGCTGAGCCACTTATACGCTCATGCAAACTGGGGTTACCAAGTCACCATCACCATGCTTTCCTCTGAATCCTGTGTCCAGGCGCCATAAATGCTCCCTCATGCGCTAAAACGTCGGAATGCTGATCGTCCCCTGCTCATATTACGGAAGCAAAGAGGACTCACTTCTAACCCAGGCCCCTCAAACGCCAGCCTGTCGTAGTTTCGGCGGCAGAACCAGGTCGCGTTTGCTGTCTCCCATGAAGCTGAAGAGCGCCCCATCCGCAAACCCGGTTGGATACATAGCATTGGTTTGCTATTTCGAACCCTTTTGGGCTGGCACAACAGCCTCGTTCTCCGCCGCACAGAGTTAACAGGATGCGGTTATGTCGGTCCCATAAGGAGCATATCCACAAGATGGTGCTAGCTTGTGAACATGAAATGTTTCACTAATGGCCGTTGTGGATCACTCTCGGGAACCCATCAGAGTCGACTCCCAATGCAGGCTCGGTGACTTGCTTAAGGGATTGGCTGAGATAGATAATTACCTACTATAGTTGCGGTGCCGATGGCGTGGCCTGCGCGTCCCCGACAGGAAGATAACACGAAAACACGTACCAAGACTAATACACCCTATAACGCGGTAAGTGTCGTGGTAAAAGCATATGTGTCTTGAACATATACCACTTCTGTCTAAGTTTAATGTGGCGACTCGACAGTATCACACGTATAGTGCAAAAGGAAGGCACGCTCATTGGAAGCTGGAGATGGCTGACGATAAGCATGTGGACTATTATGTTCTTGCGTGGTGAATAGTAAGACTAATGGTCCTGTACTGAGGTCTTCCGAAAGTTACTAGGCCATTAGTATTTCCAACGAGAAGTGGGAGACATAGGACCACCTACTAAAGCTCTTAAATAAAGTGCGAACTACAAACACTGCACGCACACCCACCAGTCGATACAGCGCGTTGATATAGTGCCTCGCTCAGAGGAATGTGTACGCTGTAAGAGTACAAGCCGCCATCGGAGATTTGTACGTGTAGGTGCAACCCCGTTAGTGGGCACGTTAGATCGTCACGTGCCGGACTATGCCAATCCACCCTTATGGGGACAGCTGGCGCCCGCGGCAGTTCGTATGAGGGGTTCTACTACGCAAAAATCAGCGATCGGGGATATCTAAAGCTCCATCAAATTCGTAATGATGTCCGTACTGGATTCGCATCCATACGCGCCAATACGCGCTTGCTTATGGTCCTCTCCTTGTTAGGATGTTAGCGGTACGCACCTTTGTTTGACAGCACGTTGGGGGGGACACATAAACTACGTTCTACTGCCATTCAGCGAAGGTTCCTTTTTATTCGAAAGAGTGCGATAAGGGGCGGATTCAGTTAAGGTTACTGCATTAATGTACCACAGGTACTTCTCGATCTCATACACACCCCTCACGTCCTCGACCTTCCCGGCGCCCTGATCAAAGTGATCAGGACTCTGCTGCAGCGGTACGCAGAAAGACTGATGCGACTACGGGGTTTATTTAGGTAACTAAAACTTCCCCTCCTTTAGATTCGGCGCGGCTATTACATCTTTCGCTACTACGAATCCGTAACTTCTCTCCAGCAGATCGTTTCTGGACTGGTAGGTCATTCATCTAGGGTATGGTAATCGAGGCACGTGGTATGCGCCTACCTAGAGCGGTTCGAAAAGTTTGCTAAACGAGGATCACCAGTGTACGGCCCCGACGTGCCTCATAAAAGTGGGTACTATTATATGGGACAGAGTAAGATCTTCATGTGGACAGCCCGTAGTAGAGCCTTTGGATTACATGATCCCAGTAGCGATTGATGCGTTCCGACATATCCTTATAGCACTTCTAACTTACAGATTTACCATTATCCCTGCATCACCAACAACACTTATGCCACAGGCCGACGTAGAAAAAGAGCCTAAGGCACTTCTAAAGATTCCTTACTCGCGGCGATCGATATGGGGCCTACCGGGAAAGACGCAATTTGGACATCACTGCAACGTTTTATATGGATTCGCATTATTAAGCCCCTACATCTGTGGTGTGCTAGCGACCTACATTTAATGTGATTTTGGATATATCTTATCAGCTCTTTCCCGGAAAGCTCGTACCCGCTCTCCACCAAAGGTGGTTATAATTCGGTTTCAGGGAAAATTTAATCGAACGTAGATTACTGCTGAGCCCTGTAGACTACGTTATTGGGGTCTCTGTGCGGAGTCTTGATCCACGAAAGCTAGCGCAGGCTGTGCGACATATGGGGCGGATTCAAACGGCAAGATACATTAGGAACCGACGACGAATTAACGTCAAAGCGGCGTAGACTGAGCCCCGATGTCATTTTTCTCTGGTTATTACAAAGGGTTAAGCTTCTACTGGCCCATTCGTGGATGTAGGTCGAGGCTTGCTCAGGTACCGCGTACCCATGCCTAAGCGTACCGTCTTACCACCCCCTTAGGGCCACCTTAACTCCCGACATCTAACCTATCGATAGTGAACAAAACACTTTACCGCCTCGTCCAGGATATCTGGAAGAAACTACATTTGATTACTAATAACGTTAGTACCGCTATTTATTCTAAGTCAACTTGCTACCGGCTGCCCAGCGGTCTCCAGCGTCCCACTGCGGTTTCAGGTTAGCGCAACAAAAGCAGCTACGCGCTTGTGCCTAAAGTATGGCCTCGACCTCGCGACGTTATATTTTGTAGAGTTTTCCTTGTGCAGGCCGTCAGTCCTTGAACCGGTGGTTGAACACTAAGCTGCCACCTCCATATCTCACGATAAAGATTACTACTCGACATATCCTGGGAATCCAGGGGACCGTGTGTTGTGAAAGGCCATACACCAGCCCCGATGGAACGGTTGGTTTGCAGACTGCGAATCAACCCGGATTAACGGGTTGGTGGATCGGACAATCTCCGCGAAGTGACACTACCCGACACTTGGAGAAACTGTTGGTATGAAGCATGAGCAAATGGAGTAAAATATGTAATATTGAGCTGCACAAGCGTCGAGGTATATCGTGTCCGCGGTAGGGCATTTCTGCAAATAGTCAGGGTTCCGTCGGACCAACGGCTCGAAGTTCCGAGCACTACGGTGAGCTCTTTCGACCAAATCGAAGCGCAATCACAAACTATTAGGTAGCGTGGACATATATTATCTGGTCTATCGCATGGTGTCAGCTGAACGTGCGGCAATCCGTCGCTTCAACCGGGCTGGGGCACACTATAACGCTGCTCTTCTTGTGAGCTCCCTGAGCGGGGCGAGATTCGTCCCCGTAATGGAGCCCATAGCCGTGTCTATCAATGCAGGGTCTATTCCAGGATTTGCCAAAAGAGTGACACTGCACGTGTTCTTGGATTTCAATAGCTCACCTTCAAAATTCCCGTAGCGATAAGCGTCACAATCGAACTCAATCGGGCTACAACGTGGATAATGGACCGCAACTTCCTTACTAACCAGAGCCATCTTACTCGCTAGGCATACATCTTCACCCGAGGTTAGCTTCCCGGAAGGCACAACCAGGGCAAACAGATGAAGCCACGGGCTATGGACAACATAGGGGATGCACTACTTTCTAGCGCTAGCTAGGCTCACATAGGTCGACTCTAAACGAGCTTATGCACTATTCTTATGCAAGGACCTCAATATTGTTCTAAACAACGTGTTTTCGAGAAATAGACTCTCCAGTTATAATACGATCAGTCACGACTAACTAGGGTAGCCACTTAGGCTGATGCACGTTAGCTTTTAGAACTCTTATAAGAATACCATGTAGATCGGTGAGCAGGGACCACCTGTATGGGGGGTTTCCCTCTCATCGCGTGATTGGCGCTCTACCCCATTGATACGGTACCATTAATTTTTTGATCGGTTGATTGCAATTGCGCGGTAGCGTGGAAGGTTCGACGGAGGCTCCATAGGCAGGTATTTCATTCAAATCCAGGGATTTACCGTTCGTTGACGGAGGAGCATCAATCCTACTTCAGGTTGGCGAACAGAGACTCCTAGAGTATGTCGTATGAGAGACGGAAGCGTGAGACAATTGGAAGACTCCGCTGATGATCATAGCCCAACCATCCTCCGGGCCAGTCTGCATTTAGCTACCAATCATCAGTGCCTCAGTAGAAGTTTTGCATCCAATGTAACGCCAGAAGAGACTAGCACTCTATAGGATGAAATTGAGCCTTGAGTTTAACCTGCGACTTACACTGCAGCGGGGGCAATACTACAAGAATCCTAGGAAAGACCCCGCCCGCTGTAGATAATCGCACGCAGCCCCCACGCGGTTGAGTTCGTAGGTCTTCTACCGGTTCTGCTTCTACGATTTGGGTTGCCCCTGCTCTCTACACCCCCATCATGATAGCACGAGAGAGTATCTTCAAACTACGATACTCAATGGAGCCTCACGCATGCTGTTATTGGATCTTTGCGACTAGATTCAGATGACTGCCCTCGAACAATTGGCGCCATCATGGACGGGTTCAGTTCCATGAGAAGAGACGGGTTAAGGCTTTCGTATCTTTGCCCTCATGTGGTTTTTCTCCCAGGCTCGGCAGCATTAGAAGAAAACTGCTCTTAACGACTCTGAAAAGGAACAACGTAACACAAAGCGACACGCGCGAGCGCCTGCACGCCTAAAAGCTGGGACAGGCGTCGTGTACTGCAACGCCTTTCACGCGCTCTGCTGACCGCCCTAGTGTTAAGCCAAGCCTCTCAGATAAAGTGGTATGTCAGAAGTCCAAGGGGCGAACGCGCATTTCGGCCACTGAAACGCGGCCGCCATGGATGGACAAGGCTATTTTGCTGAAGCGACCCCGGTTATATGCAGACGTACAACCCCATCCTAGACGTCGACAACGTTCAGTCAGGGAAATTCCTCACACCTACGGCCAAAGTGAAGATTTCCTCCTGCCACCCTCCACTCAGTGGCTTTCCTAATGCTCTAGACAATAGATTGACGGATAAGGAATGTCGGATCTTTGATATTCCGAGACGCGTGCATCCATCAGAGGACCTCAACTGGCCTTATTTGAAGCAGGCATCGGGATTCATAAATGAGCGATCAGTAATACCGTCGAAACGGGGTTTAAGGAGCCTTCTGTTAATCCGGCGACTAAGTGCATCAAAAATTCCGTGCCTACACCGTGTGGGGATGTCTTCTGGCTCCGGGCATCAAGTTTATAGTAAAAGCACAGCTCTGGTTCAGTTGGACAAATCATCACCAGATGGCTTGTGCTTCCGTACTCGCCCCGAACACTCCAGCAACAACCTATACAACGCTATAGCCATACACAGTCCTATAGTGCTCTCTAAATACTACACTACACACCTACCGATTAGCATACACAAAGGTTGGTACTAAGTTAAAGTTCACGTTACTGCGGGGCTATGTGCAATGACGTGAGCTCGGTAAGACCGTTCAATCAAGGATAGACCGCCCGATGAACAGCGTAGTACTTCCTCCTTCCACCAGTTCCGGTGGCGGTGTCGCTATTCAGTGATAACGTAGGTAGTTCTGTTTCACCGGACGGTATGTAAGAACACTGATAGTTAATATCATGGAGACGGCGGTGGTAATACTAACACGTAGCTACTCCGAAGCAGGCATCCACCGGCGGAAATTTAACATCATCGTATTCCCTGCTTGACACAGTGGGTCCTTCATGTTAAGACGGTAGTAGTGTAACCATACTAGCTCTGTTTAATTAATGACGAAACCTACTGCGGAGCTCGTCACGTATGCATTGGCGGCGCGCATTGCCTGTCGGACGGAGCTCGTGTCAGAGAAGTTTAGGGGCTCACTACGTTAAATAAATCCCTTCAACCAAGTGCTATTACACACAAAGTGAATTGTGTCAAATATCAAATCGGCGTGGGGAGAGTCCCAGACGATTATTCATGGGTCTGTGTCCTGGGGTATAGCAGTAGGCCGTCGTAGCCCGTCATTATAGGGGCTCAGGTACGAACTGCCCTACGCCTAGCGGTAGTAGAAAATGGGCGGCTCCAGCGTGTATGTCTTTTGCTCTATTTAATCATCCGCTAATTACTCATAGATTAGATTACACCACAGCGAGAGAGCTATGGGACTGTTGCGGGAGCCCGTCTGAAGAGAGGTCCTATTGACCAGAGACACCTCACTACAATGCTCTTCCGCAGAATGATAATGGCACGCCTCGCGACGAGCAGTGGCCTTGTTCGAGCAAGAACCGAGCGTTTGGTTCGACGGTACCGCGGCCTCAGCCGAAACTTTAATATCCATTTCTTATAGACAGAACCTCTTCGGATCGTTGTCCAGGCAGAACTAGGTTGTGGAGAGCCTGCTGAGGTTGGATTGCCACTCACTCTACGAAAGAAGCTGCGAAGAGCGCAGTAACGAATGCATTCGTTGGCACTGCCGCGAAACTCATCTTCTACTTAACCCTGGTCTACACACATGACAAAAGGGGCTTATTTGCGATCGTGGGCGTTGGCTTCAACTAATACCCGGCTCTTTATACCAGCCACAATCACCATACATTCTATTCTAGACTCAGGAAGTATTCCTAAAGGTATCCAACCAGTCATAGGCATTCGTGCGTCTTAGCGGGCAAGAATCCACTTATGGGCAGCAATACTGTTTGTCTAAGGCTTCACTGCTGATCGACGGCCTGTGACGCAGCGAGAGGCTCCTGAAACCGATTTTACCGTCACGCAGATTCGGAGGCCCCCGCCTTTGGCCATAGCTCGGCTCGGATCCGGGAATTAAATACCTAGAAGCAATAATGTCGCCACGCGACCCGGATATTGTTCATACCATATTAGAACACCCATGTGGAGCTCTTGAACGGAAGGACGAAGTTGCCACAGAGGGGCACTTAGACTATGTTATGTGTTTTTTCTTTTATCGACGGGCATCCGGACTGTATTGTATTATGCGTTTTCTTAGAGAATGACGTGGTCAAGCTAGTGAGTGCGGTTACACGGTTGTCGCAGTTAGATCGTGTGTGACGTGTCTGGCGAGCCTTCCATGGGTGTACGAAACCAACCCGCCCGGCCCTTTATTATGATATCCCGCAGGGTGATGTCTGCGAGCGATGGTGAGGCCAGGTTTAGAAAAAAAGGAAGCAGATGACGCGACGCCCTACACCAAGCGTGGTACCATCGAACGCTCGC
		</sequence>
    <sequence><taxon idref="Location_2_4_1|26.32134848292793"/>
			CCGGTTTCGGGAAAACGCACTCACATACAACACTTAAATAATCGGGATGGGATGCGTACCTCATGGGTTGGTGTATACGTGTCCGAGTATATGGGGAGAGCCTCCCATACTGCACACTGAACTTTCGCAGACACCGGATCACAATGACACCTGCACCATGCCCAATACGTCTCATCGGATAAAGCATCGGGATACATGACTTGGCCAGGCCATCGAGGATGTTCATTCTGCTCATATCTAGTCTATCCACCTAACGCTGTCTAGCACACTGAGGGACGGTATGAACCAGCGGGCTGTTGCGGTACAAAGACCGTCCTCCCCTCCGTTGGCAATCATATCATTTTAGTTGCGTTGTGACCTATGACTCACTTATAGGCCGATGGAAGCTGTCCGGCAGTCCATATGGGAAACAGTCCGAACAATACACGTCGTTGTCAACTAACTGGCCCCGTGAGTGGATTAGAATCCCCATCGCGGGTTCAGCCTCCGCGGGACGATGTTAATGGCCTTCTGCCCTCGAGCCAATTATAGCCGTGCACCCTGACAGTAATGGAATGCAGACACCAACCGTGCTACGCACTGCACGAGCGTGTGTGATTTTGTGCAAAAAATGTTTAGGGCAATAGAGTCCCCATTAGCAGCAGGTGAGTCGGCACGGTTAGATGCTTATTCTTCACGGAGTCTTCACGGCCCCTTCGTTCTAACAAGGTTGATGCGGCAACATACAATACCTGGCCACCCCCGTGTCCTTAGCAACGTGCGGGTAGGTCGCTTACCTCATTATTCCGTATGAATGGAGGGTGTTTCTGGGCACCTAATAGGAACCACACCCTATCTGAGAAGCCGTTCTTTTTGGTAAGGTGTTCACCAAGGGTTAGGTCCTGCCGCAACCTTTCTCATCATAGTGGTGAACAATAGTCGTCCATGATCGGCTACAGGGGCCGGACCTGTAATAGGGCCGGTGTAGGGTCGAGTGCGAATTTCCTCTGCAATTGTGCTCGTTGTAGGGGGTAATCCTGGAAAGGTTTCAATGGGCTGGCTGTCTTAGGTGCATCCGCCTAACGCTATACTCCCGATTCAGACTCCTACGCTAAATCAAGATAGCTCGGAATAGTCCTAAACGCTACAAATGGGCTCGACGATCGCTCCAGGTCGAAAATTCTCGGGCTCCGGACCAAGGGTGATGCGTTCCGATTGGAACGTTTACTCCTGTGGGCACCGAAGGCGGTCCGTCGCAAATGGTTTCAAACAAGCCATTGCATACGCGTTCCCCACGGATAGATGCAGTTTGCCACGAATTCCAGGGGGTCGTTTCCTATCAGCCTCAAGGCCGCCCCATATGGCCTCTTCCATACCATCACTGCTTTTGTTTCGGCTCTGATGAGTGATAAGAACCTATCTTGGATACGTAGGTACTCCTATCCCAAAAGAGCAATCACCCGAACAAGTGAACGCAGGCAGTCAGACCTTTGGGCAGCTCCCCATAGGCTTTCAATGACGTGGAAGAATACGATACACTTCATTGATCGGAAAGCTCCCCTGTAGAACGATCGGTTGGTCGAGGACCAAGACTCGCGGAAAGTGGTCCCTTCTGTCCCACTGTGCGTACGAGACGAGAATAGGGACGTGGATATTTGGGAAATTGTCACGCAACCCGGTGTCGTGTATAACAACCACCATAATACCTTAGCAACAACTGAGAACGTCATTAATTCTTAAGGGGGTTTGGTGAAACAGACGCTTATTGCGAGTGAGATCTCCAAAGCCACGTAATTGCCCGGCAGGACCCGAAGTGATGCCCACCTCCGCTCCGGATTTAAACATAAGACCCCATTGGTCAATAACAGGTAGTATCCTCGCCCAGTTCATAGCGGCGGTATCGAGATACAAACATTCAATATTCGCTACAATGGAACGTACGCTCATCCTTCTCCTGATGAATTAAATCGCACTATGGTCCACTCCCATCATATGGAACCTCGCGGTTGAGCAGTGTAGGCCCGCATCAAGTCAATACGCGCCCCCATCTTACGCAGCACTGAGGGCGACAGCGAAGAAAAGGGCTAACATCTGTCTTCGATTGTCATAATATCCCTAAAACTTTACGGGTCCACACTCTACTCGTGAAAGCTCTCTACCGTCATGTACATATCCCAAGTACGACATAATTTGTGCGGGTCTTTGTAGTAGGCATCGGTATCCCAGTTCCCAATTATAATAGTCGGACCGTTGATCATCATTTGCAGTACATCGGGTAGATTTATTGCTGCGAGGATTCTCGCATTATGGCTCTATTTTAATTCCATTCATGCTGAAGGTACCATTCCTCCACTAGTCGTGCATATATTTTGTGAGAGTACCTAGCGCAGATACGACACGTCGTACACTTTAACTCAATTGGACGTAAGCGCTCGGTCTCAGCTTGCCTGTAGCAGACCAGCCGCAGATCTATATACTCTCCCTGCGCTACGTTGGCGGTACCTGGCGGAAGTAGGGCTCTGATGAGGACGCACATGAGCGGTGATGCCATGCCGTCTACGACCACTTATCCGTCAAAGTGTGGGCGAAGACTAATTAAGTGTTTGAGCCAGCGATGTTGTGGACCACCTTATATATCTTGGTGACTATAAACGATTAGCGGCGGAAAAATCAATGTGAGTGAAGTACCTAGCACCCGAGTCATCGAAGAGATTGGAGTTTCCATGTAACGCAATAAAAGGTCCACAAAATCTCCTAGCTTGGCAAGTACCGGAAGATCGACTATCTTTTTCCCATCAGTGAGTCTGACGGAATAGGCGTCAAGCACTTTACCAGTTTGTCGTCCGCGCTGTCATGCTCAAAATAGCCCGGCCCCAAGTGGATCGCTCTCAAATCCATTCGGGAGATCGGACTTTAAGATGTGGGATTTCCTAGACCTGAATTCCACACGTGCTCCATTGACGAGCTCGAATGTCAGCGTACTGTAGTCTCAAGTTGGAGAACGTCAGATGGCGTCGCCTTAACAATCGCCCCCGTGCGGTTTGCTAGCTTACCTGGCTAGCACTGTATGCTTGTGATAGTTATGACGTTACCCTTAAGAAATGCGTATGATAGTTTCGAGACATCACGCTCTCAGCTTTGGTATGAGCCCTAGCAGGCCAAGGTCTATGTGTGCAGCCTAGAACCTTCACCCTTTCTTCTTTTACAAGCGTAGACACGCATTTGTCGCTCGTGGCAGGGCAGCCTTCCTAATGCGGGGCATCTAGAAGAGTCTTTTCCTAGCCATCATCTAGGAAGGTATATCGAAAACCCGCAGTCTTCTGTTTATTTCTAGGTAATTCCGCGCATATCGTAGGTAATTGCGTCTATTGTTACATCCGGACTCACGATTGGAGTTGTTAGATTCGTAAGGCGACAAGCGCGAAGCTTACGTGCGCTCGGATATCCGGCGTATCTTTACTAGCCGATCGATGTTTTGCAGCCATAGCTCCGTTGACAGAGGCGACAACATGCGTGTCTTGAGCAGTCATGCACTTGGGCTGTATGTCAATCGTAGTAAGATTACGCCATTTTAGGGGTGATCCCTATTCACGCCATTAGTGCTGCAGTCCCGGATCACGCGGAGTTGGGAGGAGGCTGCTCGCCGGACGTGTCCATCTGGCACGCTCATGCCCGATCTTTATTAATAAGGCAACATAGGGCCGCGCATAAAACCAACGGTGTGTTAGCTCTACAGCTCCGCCTCGTCTGCTACCTCGGGACAAGAGCCCGTACCTAGAACCTCCTCTATATGTATTAAAAGAATTACTGGGTTGAAAACTTTGTCGGAGAACTTCTTGGATTGAGACGATATACTATAACGATGCTCAGGATAGGCAGCTCTGCTGACCTGCCACTGTCGACAGCACGGATCGCGATGTTTTATAAGAAGCAGTAGGAGTTCAACTAGGCCAGTAGGGGTACCGCTGTTTCCATAAAGTCGTCAAAAAGTAGCATTCCGTACGCACAACGTGAACACCCCACTAAGAGCTGCAGAAGACAACGTACTGAAGACACTCTCGAAAAGCAACTGATGGATCAGTGGCCGAACACTCCAAGGATCGGTAGTAAATCACAAGCCAATCATGACTTGTTGACGAAGGCATAACTTAAGGACTCACACGATGGAGCCCAGTGTTACTCAAAGTTTTGGCCCGGAACCGAATGTATTAAGAGCCATTCCAAATTGTTTATTTTCTATATATTTCGACAAAAAGGGATCCGTCGAATACGGATAAAACTCGAGGCCTCGAGCGGTCCGGCGTGTGGGGCCCGCTCTTGGCCCGACCACTGCATCATAAAACGAAATGACATTTATGAGCTTTTTTTAGCTATGTAAAATAGCCGGTTATTTGCGTGTGATGGTCGTGTACCTCCGATGAGCAGACCAAATAGAAGCCAAATGTTCCTGCATCCCGTTAGGAGATTCCACTTCGAAATGCTATTAAGATCGAGACATCGAACAAGCAGCTGAGCTGCTGCGCAAGGTTGAACGTCCTGCTCTGGAGTTGCGAAAAGTCGATAGTGCGGCCCCGCCCCGTTTCGATTGGCACGTCGGATAGTCGAGATAAGGTACGTAACGCACATCCTTCATATCACGCCTTAGGTAGTTTGACGAGGAGATCGCAGCACCGCGTTGAGTCTTAGATTGTACGTACGGACTCAATGTCGATCGGAGTACGCCCCTGGCATAAATCTGAGGGATAGAGACTGTGAGATACTCATCCGTTTAAGTTTCTGCGCATGAACTGGACAACGTCGAGTCCCCCGCCCATAGATGTTACCGACGTGAAAGCATGCTGCTGAGATCGCAAACCCCGTCTCCTCTTAGCAAGCCCGTCTGAGTGCCGGGACAAGTGGGATCGGACGCAACGCGTTCCACCTGTCTAACATCAGGGAGATTTTATGACCGGGCATGTATGACAGAGCCCCGCCAATCTGACCCAGGGTAACAAGCGTATCTGCGACGTGCAGACACCGTCAGGACGGGCGCCTATGTTATATTGTTGATAAAAAAGACGTACGCGCGTTGATCCCTATGTTAGAGATTACGCAATGTGGATTACGAAGTCGAGTGGATGGACCACTCCGATTCGTCGGCTTTTCTGGAGTTTCAACCCTTGATAGAGGCACCCTTTACATGCTCCGCGGGGCGCCTGTGAGAAAGGATAGAGTATCGCGAACTCATACGGTCTCGTACGTGTCTCGCCTGTAGTTCCAAGTCTTCTGATAGAATAGCGGACTTACGGACAAACCAGGCCTTGCTACTTGCCCTTTTGAACATCTGGAAGAAAGGACGGTTCACATAGTTTTTCCAGTGAGCATATCGATCGGACTATCCGCGCGTGATTTATCGACAAAACACGCGCTAATCTACTTTTGGCCTGTCATGATTCGACGGTTCGTTTCTGTGGCGTCTGGAGCCAGAACTTTGATTTACGGCAGTGATTCGAGAGACGCGGGTGCGGCGTGCGGCTAGGCCATTTGAGAAGATCAACGGAGACGATGATGGCGACGCGATATTTTAACTACGCACCACTTTGTGGATTAGCGTTTTCACTATCGTGTTTGAGAGAGCCATACCCTTACACCGCTTTCATACCAACCACGCGATCGAATTTCTATAGAGAGACTCCGAGCTGATGATCGGGTAGAGAGTGCAGATATCATAACCTGAAGTGCAGAAATGTATATATCCACAAGCACCCCCTGCAAGTAACCGCCGCCAGCCGCACCGGATTTTTTCCCATAATTTTGTAAATTCGGCAATCCTGGACATTTACCTTCCTGGTCCGCGTAGCATTTATTGGTCAGCGGGATTTCGCCGCAGACTCTTCGGTAAGTAAATTAGAATAGCAACGCATATACTCACAGTAAGTTGTTCTTTCTGCAAACCAACACGGAACATAATCATCACCGTCCAACCGAGGACAAGCTAGGGATCCTCCCGCATGCCTCGTGGGATGAGGATGAGCTATCTTTAATATTGTCACATACATATCTTTATATGACTGCTTGGGCACTCCTGACGTTCTCATCAAAAGAGGTCATGGGAAAAGGGATCTGTTCCCCCCTGGAACATCGGTTAGGCGTCGCAAAAATGGCCCCTGGTTACGCATATTACATAGCTTAGACAAGGTCTGAACGTCTGATAACTAACTCCAGTAGAACATCTGATCCCTGTAGCATTCGCCCCTGGATCTGTTTCCTATCGCAAAAAAGTGAAACTCTTCAGCTTTCCGTCAGGTAAACACCCGGTACAGAGCAGACCATCAGCATATTTGGCATATGAGCTATAGCCAGAGTGGATACTGAATCAGCCGCGCGGAATCAGAGTTGGTGCGCTAGCGTAGTGAATAAACCTTCTGTCGGTGCGGCAGAGGAGTCAATCTCGCCACACGTAGCCTCAGGGCCTATTGGTATTTGAGGGCGGACACTGAGCAGTTACGCTGCCGCCTCGTAGTCCCTGGATTAGGTATCGTGTTCAACACACAGCCTAAAAACAGCATGTTTTAAATGAACAGGTCTCTTCCGAAGGTAGACATATTGAAGGCGTCACCGCTTAATGTACCTTTTCCGTTATGTCATCGACAGTAGCGCCGCCCACGTTATCTATGACGAAATATTGAGAGCAGGTCGAGTGGGGCGTCCCTGTCGGCGATAAACTGTTGTTAGGGCACCATCCGATGGATGATTGCTATGCTGAATATCTAACTGCATGAATTAAGGAGGGTATTTCACTCACTGCAGGCGGCACACGAAACCGGATGATCGTGGGGGGAACCGGTGATCGCATCTAATGGGTGCATTCACACAAACTAGCCAAGGCTGAGCCACTTATACGCTCATGCAAACTGGGGTTACCAAGTCACCATCACCATGCTTTCCTCTGAATCCTGTGTCCAGGCGCCATAAATGCTCCCTCATGCGCTAAAACGTCGGAATGCTGATCGTCCCCTGCTCATATTACGGAAGCAAAGAGGACTCACTTCTAACCCAGGCCCCTCAAACGCCAGCCTGTCGTAGTTTCGGCGGCAGAACCAGGTCGCGTTTGCTGTCTCCCATGAAGCTGAAGAGCGCCCCATCCGCAAACCCGGTTGGATACATAGCATTGGTTTGCTATTTCGAACCCTTTTGGGCTGGCACAACAGCCTCGTTCTCCGCCGCACAGAGTTAACAGGATGCGGTTATGTCGGTCCCATAAGGAGCATATCCACAAGATGGTGCTAGCTTGTGAACATGAAATGTTTCACTAATGGCCGTTGTGGATCACTCTCGGGAACCCATCAGAGTCGACTCCCAATGCAGGCTCGGTGACTTGCTTAAGGGATTGGCTGAGATAGATAATTACCTACTATAGTTGCGGTGCCGATGGCGTGGCCTGCGCGTCCCCGACAGGAAGATAACACGAAAACACGTACCAAGACTAATACACCCTATAACGCGGTAAGTGTCGTGGTAAAAGCATATGTGTCTTGAACATATACCACTTCTGTCTAAGTTTAATGTGGCGACTCGACAGTATCACACGTATAGTGCAAAAGGAAGGCACGCTCATTGGAAGCTGGAGATGGCTGACGATAAGCATGTGGACTATTATGTTCTTGCGTGGTGAATAGTAAGACTAATGGTCCTGTACTGAGGTCTTCCGAAAGTTACTAGGCCATTAGTATTTCCAACGAGAAGTGGGAGACATAGGACCACCTACTAAAGCTCTTAAATAAAGTGCGAACTACAAACACTGCACGCACACCCACCAGTCGATACAGCGCGTTGATATAGTGCCTCGCTCAGAGGAATGTGTACGCTGTAAGAGTACAAGCCGCCATCGGAGATTTGTACGTGTAGGTGCAACCCCGTTAGTGGGCACGTTAGATCGTCACGTGCCGGACTATGCCAATCCACCCTTATGGGGACAGCTGGCGCCCGCGGCAGTTCGTATGAGGGGTTCTACTACGCAAAAATCAGCGATCGGGGATATCTAAAGCTCCATCAAATTCGTAATGATGTCCGTACTGGATTCGCATCCATACGCGCCAATACGCGCTTGCTTATGGTCCTCTCCTTGTTAGGATGTTAGCGGTACGCACCTTTGTTTGACAGCACGTTGGGGGGGACACATAAACTACGTTCTACTGCCATTCAGCGAAGGTTCCTTTTTATTCGAAAGAGTGCGATAAGGGGCGGATTCAGTTAAGGTTACTGCATTAATGTACCACAGGTACTTCTCGATCTCATACACACCCCTCACGTCCTCGACCTTCCCGGCGCCCTGATCAAAGTGATCAGGACTCTGCTGCAGCGGTACGCAGAAAGACTGATGCGACTACGGGGTTTATTTAGGTAACTAAAACTTCCCCTCCTTTAGATTCGGCGCGGCTATTACATCTTTCGCTACTACGAATCCGTAACTTCTCTCCAGCAGATCGTTTCTGGACTGGTAGGTCATTCATCTAGGGTATGGTAATCGAGGCACGTGGTATGCGCCTACCTAGAGCGGTTCGAAAAGTTTGCTAAACGAGGATCACCAGTGTACGGCCCCGACGTGCCTCATAAATGTGGGTACTATTATATGGGACAGAGTAAGATCTTCATGTGGACAGCCCGTAGTAGAGCCTTTGGATTACATGATCCCAGTAGCGATTGATGCGTTCCGACATATCCTTATAGCACTTCTAACTTACAGATTTACCATTATCCCTGCATCACCAACAACACTTATGCCACAGGCCGACGTAGAAAAAGAGCCTAAGGCACTTCTAAAGATTCCTTACTCGCGGCGATCGATATGGGGCCTACCGGGAAAGACGCAATTTGGACATCACTGCAACGTTTTATATGGATTCGCATTATTAAGCCCCTACATCTGTGGTGTGCTAGCGACCTACATTTAATGTGATTTTGGATATATCTTATCAGCTCTTTCCCGGAAAGCTCGTACCCGCTCTCCACCAAAGGTGGTTATAATTCGGTTTCAGGGAAAATTTAATCGAACGTAGATTACTGCTGAGCCCTGTAGACTACGTTATTGGGGTCTCTGTGCGGAGTCTTGATCCACGAAAGCTAGCGCAGGCTGTGCGACATATGGGGCGGATTCAAACGGCAAGATACATTAGGAACCGACGACGAATTAACGTCAAAGCGGCGTAGACTGAGCCCCGATGTCATTTTTCTCTGGTTATTACAAAGGGTTAAGCTTCTACTGGCCCATTCGTGGATGTAGGTCGAGGCTTGCTCAGGTACCGCGTACCCATGCCTAAGCGTACCGTCTTACCACCCCCTTAGGGCCACCTTAACTCCCGACATCTAACCTATCGATAGTGAACAAAACACTTTACCGCCTCGTCCAGGATATCTGGAAGAAACTACATTTGATTACTAATAACGTTAGTACCGCTATTTATTCTAAGTCAACTTGCTACCGGCTGCCCAGCGGTCTCCAGCGTCCCACTGCGGTTTCAGGTTAGCGCAACAAAAGCAGCTACGCGCTTGTGCCTAAAGTATGGCCTCGACCTCGCGACGTTATATTTTGTAGAGTTTTCCTTGTGCAGGCCGTCAGTCCTTGAACCGGTGGTTGAACACTAAGCTGCCACCTCCATATCTCACGATAAAGATTACTACTCGACATATCCTGGGAATCCAGGGGACCGTGTGTTGTGAAAGGCCATACACCAGCCCCGATGGAACGGTTGGTTTGCAGACTGCGAATCAACCCGGATTAACGGGTTGGTGGATCGGACAATCTCCGCGAAGTGACACTACCCGACACTTGGAGAAACTGTTGGTATGAAGCATGAGCAAATGGAGTAAAATATGTAATATTGAGCTGCACAAGCGTCGAGGTATATCGTGTCCGCGGTAGGGCATTTCTGCAAATAGTCAGGGTTCCGTCGGACCAACGGCTCGAAGTTCCGAGCACTACGGTGAGCTCTTTCGACCAAATCGAAGCGCAATCACAAACTATTAGGTAGCGTGGACATATATTATCTGGTCTATCGCATGGTGTCAGCTGAACGTGCGGCAATCCGTCGCTTCAACCGGGCTGGGGCACACTATAACGCTGCTCTTCTTGTGAGCTCCCTGAGCGGGGCGAGATTCGTCCCCGTAATGGAGCCCATAGCCGTGTCTATCAATGCAGGGTCTATTCCAGGATTTGCCAAAAGAGTGACACTGCACGTGTTCTTGGATTTCAATAGCTCACCTTCAAAATTCCCGTAGCGATAAGCGTCACAATCGAACTCAATCGGGCTACAACGTGGATAATGGACCGCAACTTCCTTACTAACCAGAGCCATCTTACTCGCTAGGCATACATCTTCACCCGAGGTTAGCTTCCCGGAAGGCACAACCAGGGCAAACAGATGAAGCCACGGGCTATGGACAACATAGGGGATGCACTACTTTCTAGCGCTAGCTAGGCTCACATAGGTCGACTCTAAACGAGCTTATGCACTATTCTTATGCAAGGACCTCAATATTGTTCTAAACAACGTGTTTTCGAGAAATAGACTCTCCAGTTATAATACGATCAGTCACGACTAACTAGGGTAGCCACTTAGGCTGATGCACGTTAGCTTTTAGAACTCTTATAAGAATACCATGTAGATCGGTGAGCAGGGACCACCTGTATGGGGGGTTTCCCTCTCATCGCGTGATTGGCGCTCTACCCCATTGATACGGTACCATTAATTTTTTGATCGGTTGATTGCAATTGCGCGGTAGCGTGGAAGGTTCGACGGAGGCTCCATAGGCAGGTATTTCATTCAAATCCAGGGATTTACCGTTCGTTGACGGAGGAGCATCAATCCTACTTCAGGTTGGCGAACAGAGACTCCTAGAGTATGTCGTATGAGAGACGGAAGCGTGAGACAATTGGAAGACTCCGCTGATGATCATAGCCCAACCATCCTCCGGGCCAGTCTGCATTTAGCTACCAATCATCAGTGCCTCAGTAGAAGTTTTGCATCCAATGTAACGCCAGAAGAGACTAGCACTCTATAGGATGAAATTGAGCCTTGAGTTTAACCTGCGACTTACACTGCAGCGGGGGCAATACTACAAGAATCCTAGGAAAGACCCCGCCCGCTGTAGATAATCGCACGCAGCCCCCACGCGGTTGAGTTCGTAGGTCTTCTACCGGTTCTGCTTCTACGATTTGGGTTGCCCCTGCTCTCTACACCCCCATCATGATAGCACGAGAGAGTATCTTCAAACTACGATACTCAATGGAGCCTCACGCATGCTGTTATTGGATCTTTGCGACTAGATTCAGATGACTGCCCTCGAACAATTGGCGCCATCATGGACGGGTTCAGTTCCATGAGAAGAGACGGGTTAAGGCTTTCGTATCTTTGCCCTCATGTGGTTTTTCTCCCAGGCTCGGCAGCATTAGAAGAAAACTGCTCTTAACGACTCTGAAAAGGAACAACGTAACACAAAGCGACACGCGCGAGCGCCTGCACGCCTAAAAGCTGGGACAGGCGTCGTGTACTGCAACGCCTTTCACGCGCTCTGCTGACCGCCCTAGTGTTAAGCCAAGCCTCTCAGATAAAGTGGTATGTCAGAAGTCCAAGGGGCGAACGCGCATTTCGGCCACTGAAACGCGGCCGCCATGGATGGACAAGGCTATTTTGCTGAAGCGACCCCGGTTATATGCAGACGTACAACCCCATCCTAGACGTCGACAACGTTCAGTCAGGGAAATTCCTCACACCTACGGCCAAAGTGAAGATTTCCTCCTGCCACCCTCCACTCAGTGGCTTTCCTAATGCTCTAGACAATAGATTGACGGATAAGGAATGTCGGATCTTTGATATTCCGAGACGCGTGCATCCATCAGAGGACCTCAACTGGCCTTATTTGAAGCAGGCATCGGGATTCATAAATGAGCGATCAGTAATACCGTCGAAACGGGGTTTAAGGAGCCTTCTGTTAATCCGGCGACTAAGTGCATCAAAAATTCCGTGCCTACACCGTGTGGGGATGTCTTCTGGCTCCGGGCATCAAGTTTATAGTAAAAGCACAGCTCTGGTTCAGTTGGACAAATCATCACCAGATGGCTTGTGCTTCCGTACTCGCCCCGAACACTCCAGCAACAACCTATACAACGCTATAGCCATACACAGTCCTATAGTGCTCTCTAAATACTACACTACACACCTACCGATTAGCATACACAAAGGTTGGTACTAAGTTAAAGTTCACGTTACTGCGGGGCTATGTGCAATGACGTGAGCTCGGTAAGACCGTTCAATCAAGGATAGACCGCCCGATGAACAGCGTAGTACTTCCTCCTTCCACCAGTTCCGGTGGCGGTGTCGCTATTCAGTGATAACGTAGGTAGTTCTGTTTCACCGGACGGTATGTAAGAACACTGATAGTTAATATCATGGAGACGGCGGTGGTAATACTAACACGTAGCTACTCCGAAGCAGGCATCCACCGGCGGAAATTTAACATCATCGTATTCCCTGCTTGACACAGTGGGTCCTTCATGTTAAGACGGTAGTAGTGTAACCATACTAGCTCTGTTTAATTAATGACGAAACCTACTGCGGAGCTCGTCACGTATGCATTGGCGGCGCGCATTGCCTGTCGGACGGAGCTCGTGTCAGAGAAGTTTAGGGGCTCACTACGTTAAATAAATCCCTTCAACCAAGTGCTATTACACACAAAGTGAATTGTGTCAAATATCAAATCGGCGTGGGGAGAGTCCCAGACGATTATTCATGGGTCTGTGTCCTGGGGTATAGCAGTAGGCCGTCGTAGCCCGTCATTATAGGGGCTCAGGTACGAACTGCCCTACGCCTAGCGGTAGTAGAAAATGGGCGGCTCCAGCGTGTATGTCTTTTGCTCTATTTAATCATCCGCTAATTACTCATAGATTAGATTACACCACAGCGAGAGAGCTATGGGACTGTTGCGGGAGCCCGTCTGAAGAGAGGTCCTATTGACCAGAGACACCTCACTACAATGCTCTTCCGCAGAATGATAATGGCACGCCTCGCGACGAGCAGTGGCCTTGTTCGAGCAAGAACCGAGCGTTTGGTTCGACGGTACCGCGGCCTCAGCCGAAACTTTAATATCCATTTCTTATAGACAGAACCTCTTCGGATCGTTGTCCAGGCAGAACTAGGTTGTGGAGAGCCTGCTGAGGTTGGATTGCCACTCACTCTACGAAAGAAGCTGCGAAGAGCGCAGTAACGAATGCATTCGTTGGCACAGCCGCGAAACTCATCTTCTACTTAACCCTGGTCTACACACATGACAAAAGGGGCTTATTTGCGATCGTGGGCGTTGGCTTCAACTAATACCCGGCTCTTTATACCAGCCACAATCACCATACATTCTATTCTAGACTCAGGAAGTATTCCTAAAGGTATCCAACCAGTCATAGGCATTCGTGCGTTTTAGCGGGCAAGAATCCACTTATGGGCAGCAATACTGTTTGTCTAAGGCTTCACTGCTGATCGACGGCCTGTGACGCAGCGAGAGGCTCCTGAAACCGATTTTACCGTCACGCAGATTCGGAGGCCCCCGCCTTTGGCCATAGCTCGGCTCGGATCCGGGAATTAAATACCTAGAAGCAATAATGTCGCCACGCGACCCGGATATTGTTCATACCATATTAGAACACCCATGTGGAGCTCTTGAACGGAAGGACGAAGTTGCCACAGAGGGGCACTTAGACTATGTTATGTGTTTTTTCTTTTATCGACGGGCATCCGGACTGTATTGTATTATGCGTTTTCTTAGAGAATGACGTGGTCAAGCTAGTGAGTGCGGTTACACGGTTGTCGCAGTTAGATCGTGTGTGACGTGTCTGGCGAGCCTTCCATGGGTGTACGAAACCAACCCGCCCGGCCCTTTATTATGATATCCCGCAGGGTGATGTCTGCGAGCGATGGTGAGGCCAGGTTTAGAAAAAAAGGAAGCAGATGACGCGACGCCCTACACCAAGCGTGGTACCATCGAACGCTCGC
		</sequence>
    <sequence><taxon idref="Location_3_2_0|27.426255808609177"/>
			CCGGTTTCGGGAAAACGCACTCACATACAACACTTAAATAATCGGGATGGGATGCGTACCTCATGGGTTGGTGTATACGTGTCCGAGTATATGGGGAGAGCCTCCCATACTGCACACTGAACTTTCGCAGACACCGGATCACAATGACACCTGCACCATGCCCAATACGTCTCATCGGATAAAGCATCGGGATACATGACTTGGCCAGGCCATCGAGGATGTTCATTCTGCTCATATCTAGTCTATCCACCTAACGCTGTCTAGCACACTGAGGGACGGTATGAACCAGCGGGCTGTTGCGGTACAAAGACCGTCCTCCCCTCCGTTGGCAATCATATCATTTTAGTTGCGTTGTGACCTATGACTCACTTATAGGCCGATGGAAGCTGTCCGGCAGTCCATATGGGAAACAGTCCGAACAATACACGTCGTTGTCAACTAACTGGCCCCGTGAGTGGATTAGAATCCCCATCGCGGGTTCAGCCTCCGCGGGACGATGTTAATGGCCTTCTGCCCTCGAGCCAATTATAGCCGTGCACCCTGACAGTAATGGAATGCAGACACCAACCGTGCTACGCACTGCACGAGCGTGTGTGATTTTGTGCAAAAAATGTTTAGGGCAATAGAGTCCCCATTAGCAGCAGGTGAGTCGGCACGGTTAGATGCTTATTCTTAACGGAGTCTTCACGGCCCCTTCGTTCTAACAAGGTTGATGCGGCAACATACAATACCTGGCCACCCCCGTGTCCTTAGCAACGTGCGGGTAGGTCGCTTACCTCATTATTCCGTATGAATGGAGGGTGTTTCTGGGCACCTAATAGGAACCACACCCTATCTGAGAAGCCGTTCTTTTTGGTAAGGTGTTCACCAAGGGTTAGGTCCTGCCGCAACCTTTCTCATCATAGTGGTGAACAATAGTCGTCCATGATCGGCTACAGGGGCCGGACCTGTAATAGGGCCGGTGTAGGGTCGAGTGCGAATTTCCTCTGCAATTGTGCTCGTTGTAGGGGGTAATCCTGGAAAGGTTTCAATGGGCTGGCTGTCTTAGGTGCATCCGCCTAACGCTATACTCCCGATTCAGACTCCTACGCTAAATCAAGATAGCTCGGAATAGTCCTAAACGCTACAAATGGGCTCGACGATCGCTCCAGGTCGAAAATTCTCGGGCTCCGGACCAAGGGTGATGCGTTCCGATTGGAACGTTTACTCCTGTGGGCACCGAAGGCGGTCCGTCGCAAATGGTTTCAAACAAGCCATTGCATACGCGTTCCCCACGGATAGATGCAGTTTGCCACGAATTCCAGGGGGTCGTTTCCTATCAGCCTCAAGGCCGCCCCATATGGCCTCTTCCATACCATCACTGCTTTTGTTTCGGCTCTGATGAGTGATAAGAACCTATCTTGGATACGTAGGTACTCCTATCCCAAAAGAGCAATCACCCGAACAAGTGAACGCAGGCAGTCAGACCTTTGGGCAGCTCCCCATAGGCTTTCAATGACGTGGAAGAATACGATACACTTCATTGATCGGAAAGCTCCCCTGTAGAACGATCGGTTGGTCGAGGACCAAGACTCGCGGAAAGTGGTCCCTTCTGTCCCACTGTGCGTACGAGACGAGAATAGGGACGTGGATATTTGGGAAATTGTCACGCAACCCGGTGTCGTGTATAACAACCACCATAATACCTTAGCAACAACTGAGAACGTCATTAATTCTTAAGGGGGTTTGGTGAAACAGACGCTTATTGCGAGTGAGATCTCCAAAGCCACGTAATTGCCCGGCAGGACCCGAAGTGATGCCCACCTCCGCTCCGGATTTAAACATAAGACCCCATTGGTCAATAACAGGTAGTATCCTCGCCCAGTTCATAGCGGCGGTATCGAGATACAAACATTCAATATTCGCTACAATGGAACGTACGCTCATCCTTCTCCTGATGAATTAAATCGCACTATGGTCCACTCCCATCATATGGAACCTCGCGGTTGAGCAGTGTAGGCCCGCATCAAGTCAATACGCGCCCCCATCTTACGCAGCACTGAGGGCGACAGCGAAGAAAAGGGCTAACATCTGTCTTCGATTGTCATAATATCCCTAAAACTTTACGGGTCCACACTCTACTCGTGAAAGCTCTCTACCGTCATGTACATATCCCAAGTACGACATAATTTGTGCGGGTCTTTGTAGTAGGCATCGGTATCCCAGTTCCCAATTATAATAGTCGGACCGTTGATCATCATTTGCAGTACATCGGGTAGATTTATTGCTGCGAGGATTCTCGCATTATGGCTCTATTTTAATTCCATTCATGCTGAAGGTACCATTCCTCCACTAGTCGTGCATATATTTTGTGAGAGTACCTAGCGCAGATACGACACGTCGTACACTTTAACTCAATTGGACGTAAGCGCTCGGTCTCAGCTTGCCTGTAGCAGACCAGCCGCAGATCTATATACTCTCCCTGCGCTACGTTGGCGGTACCTGGCGGAAGTAGGGCTCTGATGAGGACGCACATGAGCGGTGATGCCATGCCGTCTACGACCACTTATCCGTCAAAGTGTGGGCGAAGACTAATTAAGTGTTTGAGCCAGCGATGTTGTGGACCACCTTATATATCTTGGTGACTATAAACGATTAGCGGCGGAAAAATCAATGTGAGTGAAGTACCTAGCACCCGAGTCATCGAAGAGATTGGAGTTTCCATGTAACGCAATAAAAGGTCCACAAAATCTCCTAGCTTGGCAAGTACCGGAAGATCGACTATCTTTTTCCCATCAGTGAGTCTGACGGAATAGGCGTCAAGCACTTTACCAGTTTGTCGTCCGCGCTGTCATGCTCAAAATAGCCCGGCCCCAAGTGGATCGCTCTCAAATCCATTCGGGAGATCGGACTTTAAGATGTGGGATTTCCTAGACCTGAATTCCACACGTGCTCCATTGACGAGCTCGAATGTCAGCGTACTGTAGTCTCAAGTTGGAGAACGTCAGATGGCGTCGCCTTAACAATCGCCCCCGTGCGGTTTGCTAGCTTACCTGGCTAGCACTGTATGCTTGTGATAGTTATGACGTTACCCTTAAGAAATGCGTATGATAGTTTCGAGACATCACGCTCTCAGCTTTGGTATGAGCCCTAGCAGGCCAAGGTCTATGTGTGCAGCCTAGAACCTTCACCCTTTCTTCTTTTACAAGCGTAGACACGCATTTGTCGCTCGTGGCAGGGCAGCCTTCCTAATGCGGGGCATCTAGAAGAGTCTTTTCCTAGCCATCATCTAGGAAGGTATATCGAAAACCCGCAGTCTTCTGTTTATTTCTAGGTAATTCCGCGCATATCGTAGGTAATTGCGTCTATTGTTACATCCGGACTCACGATTGGAGTTGTTAGATTCGTAAGGCGACAAGCGCGAAGCTTACGTGCGCTCGGATATCCGGCGTATCTTTACTAGCCGATCGATGTTTTGCAGCCATAGCTCCGTTGACAGAGGCGACAACATGCGTGTCTTGAGCAGTCATGCACTTGAGCTGTATGTCAATCGTAGTAAGATTACGCCATTTTAGGGGTGATCCCTATTCACGCCATTAGTGCTGCAGTCCCGGATCACGCGGAGTTGGGAGGAGGCTGCTCGCCGGACGTGTCCATCTGGCACGCTCATGCCCGATCTTTATTAATAAGGCAACATAGGGCCGCGCATAAAACCAACGGTGTGTTAGCTCTACAGCTCCGCCTCGTCTGCTACCTCGGGACAAGAGCCCGTACCTAGAACCTCCTCTATATGTATTAAAAGAATTACTGGGTTGAAAACTTTGTCGGAGAACTTCTTGGATTGAGACGATATACTATAACGATGCTCAGGATAGGCAGCTCTGCTGACCTGCCACTGTCGACAGCACGGATCGCGATGTTTTATAAGAAGCAGTAGGAGTTCAACTAGGCCAGTAGGGGTACCGCTGTTTCCATAAAGTCGTCAAAAAGTAGCATTCCGTACGCACAACGTGAACACCCCACTAAGAGCTGCAGAAGACAACGTACTGAAGACACTCTCGAAAAGCAACTGATGGATCAGTGGCCGAACACTCCAAGGATCGGTAGTAAATCACAAGCCAATCATGACTTGTTGACGAAGGCATAACTTAAGGACTCACACGATGGAGCCCAGTGTTACTCAAAGTTTTGGCCCGGAACCGAATGTATTAAGAGCCATTCCAAATTGTTTATTTTCTATATATTTCGACAAAAAGGGATCCGTCGAATACGAATAAAACTCGAGGCCTCGAGCGGTCCGGCGTGTGGGGCCCGCTCTTGGCCCGACCACTGCATCATAAAACGAAATGACATTTATGAGCTTTTTTTAGCTATGTAAAATAGCCGGTTATTTGCGTGTGATGGTCGTGTACCTCCGATGAGCAGACCAAATAGAAGCCAAATGTTCCTGCATCCCGTTAGGAGATTCCACTTCGAAATGCTATTAAGATCGAGACATCGAACAAGCAGCTGAGCTGCTGCGCAAGGTTGAACGTCCTGCTCTGGAGTTGCGAAAAGTCGATAGTGCGGCCCCGCCCCGTTTCGATTGGCACGTCGGATAGTCGAGATAAGGTACGTAACGCACATCCTTCATATCACGCCTTAGGTAGTTTGACGAGGAGATCGCAGCACCGCGTTGAGTCTTAGATTGTACGTACGGACTCAATGTCGATCGGAGTACGCCCCTGGCATAAATCTGAGGGATAGAGACTGTGAGATACTCATCCGTTTAAGTTTCTGCGCATGAACTGGACAACGTCGAGTCCCCCGCCCATAGATGTTACCGACGTGAAAGCATGCTGCTGAGATCGCAAACCCCGTCTCCTCTTAGCAAGCCCGTCTGAGTGCCGGGACAAGTGGGATCGGACGCAACGCGTTCCACCTGTCTAACATCAGGGAGATTTTATGACCGGGCATGTATGACAGAGCCCCGCCAATCTGACCCAGGGTAACAAGCGTATCTGCGACGTGCAGACACCGTCAGGACGGGCGCCTATGTTATATTGTTGATAAAAAAGACGTACGCGCGTTGATCCCTATGTTAGAGATTACGCAATGTGGATTACGAAGTCGAGTGGATGGACCACTCCGATTCGTCGGCTTTTCTGGAGTTTCAACCCTTGATAGAGGCACCCTTTACATGCTCCGCGGGGCGCCTGTGAGAAAGGATAGAGTATCGCGAACTCATACGGTCTCGTACGTGTCTCGCCTGTAGTTCCAAGTCTTCTGATAGAATAGCGGACTTACGGACAAACCAGGCCTTGCTACTTGCCCTTTTGAACATCTGGAAGAAAGGACGGTTCACATAGTTTTTCCAGTGAGCATATCGATCGGACTATCCGCGCGTGATTTATCGACAAAACACGCGCTAATCTACTTTTGGCCTGTCATGATTCGACGGTTCGTTTCTGTGGCGTCTGGAGCCAGAACTTTGATTTACGGCAGTGATTCGAGAGACGCGGGTGCGGCGTGCGGCTAGGCCATTTGAGAAGATCAACGGAGACGATGATGGCGACGCGATATTTTAACTACGCACCACTTTGTGGATTAGCGTTTTCACTATCGTGTTTGAGAGAGCCATACCCTTACACCGCTTTCATACCAACCACGCGATCGAATTTCTATAGAGAGACTCCGAGCTGATGATCGGGTAGAGAGTGCAGATATCATAACCTGAAGTGCAGAAATGTATATATCCACAAGCACCCCCTGCAAGTAACCGCCGCCAGCCGCACCGGATTTTTTCCCATAATTTTGTAAATTCGGCAATCCTGGACATTTACCTTCCTGGTCCGCGTAGCATTTATTGGTCAGCGGGATTTCGCCGCAGACTCTTCGGTAAGTAAATTAGAATAGCAACGCATATACTCACAGTAAGTTGTTCTTTCTGCAAACCAACACGGAACATAATCATCACCGTCCAACCGAGGACAAGCTAGGGATCCTCCCGCATGCCTCGTGGGATGAGGATGAGCTATCTTTAATATTGTCACATACATATCTTTATATGACTGCTTGGGCACTCCTGACGTTCTCATCAAAAGAGGTCATGGGAAAAGGGATCTGTTCCCCCCTGGAACATCGGTTAGGCGTCGCAAAAATGGCCCCTGGTTACGCATATTACATAGCTTAGACAAGGTCTGAACGTCTGATAACTAACTCCAGTAGAACATCTGATCCCTGTAGCATTCGCCCCTGGATCTGTTTCCTATCGCAAAAAAGTGAAACTCTTCAGCTTTCCGTCAGGTAAACACCCGGTACAGAGCAGACCATCAGCATATTTGGCATATGAGCTATAGCCAGAGTGGATACTGAATCAGCCGCGCGGAATCAGAGTTGGTGCGCTAGCGTAGTGAATAAACCTTCTGTCGGTGCGGCAGAGGAGTCAATCTCGCCACACGTAGCCTCAGGGCCTATTGGTATTTGAGGGCGGACACTGAGCAGTTACGCTGCCGCCTCGTAGTCCCTGGATTAGGTATCGTGTTCAACACACAGCCTAAAAACAGCATGTTTTAAATGAACAGGTCTCTTCCGAAGGTAGACATATTGAAGGCGTCACCGCTTAATGTACCTTTTCCGTTATGTCATCGACAGTAGCGCCGCCCACGTTATCTATGACGAAATATTGAGAGCAGGTCGAGTGGGGCGTCCCTGTCGGCGATAAACTGTTGTTAGGGCACCATCCGATGGATGATTGCTATGCTGAATATCTAACTGCATGAATTAAGGAGGGTATTTCACTCACTGCAGGCGGCACACGAAACCGGATGATCGTGGGGGGAACCGGTGATCGCATCTAATGGGTGCATTCACACAAACTAGCCAAGGCTGAGCCACTTATACGCTCATGCAAACTGGGGTTACCAAGTCACCATCACCATGCTTTCCTCTGAATCCTGTGTCCAGGCGCCATAAATGCTCCCTCATGCGCTAAAACGTCGGAATGCTGATCGTCCCCTGCTCATATTACGGAAGCAAAGAGGACTCACTTCTAACCCAGGCCCCTCAAACGCCAGCCTGTCGTAGTTTCGGCGGCAGAACCAGGTCGCGTTTGCTGTCTCCCATGAAGCTGAAGAGCGCCCCATCCGCAAACCCGGTTGGATACATAGCATTGGTTTGCTATTTCGAACCCTTTTGGGCTGGCACAACAGCCTCGTTCTCCGCCGCACAGAGTTAACAGGATGCGGTTATGTCGGTCCCATAAGGAGCATATCCACAAGATGGTGCTAGCTTGTGAACATGAAATGTTTCACTAATGGCCGTTGTGGATCACTCTCGGGAACCCATCAGAGTCGACTCCCAATGCAGGCTCGGTGACTTGCTTAAGGGATTGGCTGAGATAGATAATTACCTACTATAGTTGCGGTGCCGATGGCGTGGCCTGCGCGTCCCCGACAGGAAGATAACACGAAAACACGTACCAAGACTAATACACCCTATAACGCGGTAAGTGTCGTGGTAAAAGCATATGTGTCTTGAACATATACCACTTCTGTCTAAGTTTAATGTGGCGACTCGACAGTATCACACGTATAGTGCAAAAGGAAGGCACGCTCATTGGAAGCTGGAGATGGCTGACGATAAGCATGTGGACTATTATGTTCTTGCGTGGTGAATAGTAAGACTAATGGTCCTGTACTGAGGTCTTCCGAAAGTTACTAGGCCATTAGTATTTCCAACGAGAAGTGGGAGACATAGGACCACCTACTAAAGCTCTTAAATAAAGTGCGAACTACAAACACTGCACGCACACCCACCAGTCGATACAGCGCGTTGATATAGTGCCTCGCTCAGAGGAATGTGTACGCTGTAAGAGTACAAGCCGCCATCGGAGATTTGTACGTGTAGGTGCAACCCCGTTAGTGGGCACGTTAGATCGTCACGTGCCGGACTATGCCAATCCACCCTTATGGGGACAGCTGGCGCCCGCGGCAGTTCGTATGAGGGGTTCTACTACGCAAAAATCAGCGATCGGGGATATCTAAAGCTCCATCAAATTCGTAATGATGTCCGTACTGGATTCGCATCCATACGCGCCAATACGCGCTTGCTTATGGTCCTCTCCTTGTTAGGATGTTAGCGGTACGCACCTTTGTTTGACAGCACGTTGGGGGGGACACATAAACTACGTTCTACTGCCATTCAGCGAAGGTTCCTTTTTATTCGAAAGAGTGCGATAAGGGGCGGATTCAGTTAAGGTTACTGCATTAATGTACCACAGGTACTTCTCGATCTCATACACACCCCTCACGTCCTCGACCTTCCCGGCGCCCTGATCAAAGTGATCAGGACTCTGCTGCAGCGGTACGCAGAAAGACTGATGCGACTACGGGGTTTATTTAGGTAACTAAAACTTCCCCTCCTTTAGATTCGGCGCGGCTATTACATCTTTCGCTACTACGAATCCGTAACTTCTCTCCAGCAGATCGTTTCTGGACTGGTAGGTCATTCATCTAGGGTATGGTAATCGAGGCACGTGGTATGCGCCTACCTAGAGCGGTTCGAAAAGTTTGCTAAACGAGGATCACCAGTGTACGGCCCCGACGTGCCTCATAAATGTGGGTACTATTATATGGGACAGAGTAAGATCTTCATGTGGACAGCCCGTAGTAGAGCCTTTGGATTACATGATCCCAGTAGCGATTGATGCGTTCCGACATATCCTTATAGCACTTCTAACTTACAGATTTACCATTATCCCTGCATCACCAACAACACTTATGCCACAGGCCGACGTAGAAAAAGAGCCTAAGGCACTTCTAAAGATTCCTTACTCGCGGCGATCGATATGGGGCCTACCGGGAAAGACGCAATTTGGACATCACTGCAACGTTTTATATGGATTCGCATTATTAAGCCCCTACATCTGTGGTGTGCTAGCGACCTACATTTAATGTGATTTTGGATATATCTTATCAGCTCTTTCCCGGAAAGCTCGTACCCGCTCTCCACCAAAGGTGGTTATAATTCGGTTTCAGGGAAAATTTAATCGAACGTAGATTACTGCTGAGCCCTGTAGACTACGTTATTGGGGTCTCTGTGCGGAGTCTTGATCCACGAAAGCTAGCGCAGGCTGTGCGACATATGGGGCGGATTCAAACGGCAAGATACATTAGGAACCGACGACGAATTAACGTCAAAGCGGCGTAGACTGAGCCCCGATGTCATTTTTCTCTGGTTATTACAAAGGGTTAAGCTTCTACTGGCCCATTCGTGGATGTAGGTCGAGGCTTGCTCAGGTACCGCGTACCCATGCCTAAGCGTACCGTCTTACCACCCCCTTAGGGCCACCTTAACTCCCGACATCTAACCTATCGATAGTGAACAAAACACTTTACCGCCTCGTCCAGGATATCTGGAAGAAACTACATTTGATTACTAATAACGTTAGTACCGCTATTTATTCTAAGTCAACTTGCTACCGGCTGCCCAGCGGTCTCCAGCGTCCCACTGCGGTTTCAGGTTAGCGCAACAAAAGCAGCTACGCGCTTGTGCCTAAAGTATGGCCTCGACCTCGCGACGTTATATTTTGTAGAGTTTTCCTTGTGCAGGCCGTCAGTCCTTGAACCGGTGGTTGAACACTAAGCTGCCACCTCCATATCTCACGATAAAGATTACTACTCGACATATCCTGGGAATCCAGGGGACCGTGTGTTGTGAAAGGCCATACACCAGCCCCGATGGAACGGTTGGTTTGCAGACTGCGAATCAACCCGGATTAACGGGTTGGTGGATCGGACAATCTCCGCGAAGTGACACTACCCGACACTTGGAGAAACTGTTGGTATGAAGCATGAGCAAATGGAGTAAAATATGTAATATTGAGCTGCACAAGCGTCGAGGTATATCGTGTCCGCGGTAGGGCATTTCTGCAAATAGTCAGGGTTCCGTCGGACCAACGGCTCGAAGTTCCGAGCACTACGGTGAGCTCTTTCGACCAAATCGAAGCGCAATCACAAACTATTAGGTAGCGTGGACATATATTATCTGGTCTATCGCATGGTGTCAGCTGAACGTGCGGCAATCCGTCGCTTCAACCGGGCTGGGGCACACTATAACGCTGCTCTTCTTGTGAGCTCCCTGAGCGGGGCGAGATTCGTCCCCGTAATGGAGCCCATAGCCGTGTCTATCAATGCAGGGTCTATTCCAGGATTTGCCAAAAGAGTGACACTGCACGTGTTCTTGGATTTCAATAGCTCACCTTCAAAATTCCCGTAGCGATAAGCGTCACAATCGAACTCAATCGGGCTACAACGTGGATAATGGACCGCAACTTCCTTACTAACCAGAGCCATCTTACTCGCTAGGCATACATCTTCACCCGAGGTTAGCTTCCCGGAAGGCACAACCAGGGCAAACAGATGAAGCCACGGGCTATGGACAACATAGGGGATGCACTACTTTCTAGCGCTAGCTAGGCTCACATAGGTCGACTCTAAACGAGCTTATGCACTATTCTTATGCAAGGACCTCAATATTGTTCTAAACAACGTGTTTTCGAGAAATAGACTCTCCAGTTATAATACGATCAGTCACGACTAACTAGGGTAGCCACTTAGGCTGATGCACGTTAGCTTTTAGAACTCTTATAAGAATACCATGTAGATCGGTGAGCAGGGACCACCTGTATGGGGGGTTTCCCTCTCATCGCGTGATTGGCGCTCTACCCCATTGATACGGTACCATTAATTTTTTGATCGGTTGATTGCAATTGCGCGGTAGCGTGGAAGGTTCGACGGAGGCTCCATAGGCAGGTATTTCATTCAAATCCAGGGATTTACCGTTCGTTGACGGAGGAGCATCAATCCTACTTCAGGTTGGCGAACAGAGACTCCTAGAGTATGTCGTATGAGAGACGGAAGCGTGAGACAATTGGAAGACTCCGCTGATGATCATAGCCCAACCATCCTCCGGGCCAGTCTGCATTTAGCTACCAATCATCAGTGCCTCAGTAGAAGTTTTGCATCCAATGTAACGCCAGAAGAGACTAGCACTCTATAGGATGAAATTGAGCCTTGAGTTTAACCTGCGACTTACACTGCAGCGGGGGCAATACTACAAGAATCCTAGGAAAGACCCCGCCCGCTGTAGATAATCGCACGCAGCCCCCACGCGGTTGAGTTCGTAGGTCTTCTACCGGTTCTGCTTCTACGATTTGGGTTGCCCCTGCTCTCTACACCCCCATCATGATAGCACGAGAGAGTATCTTCAAACTACGATACTCAATGGAGCCTCACGCATGCTGTTATTGGATCTTTGCGACTAGATTCAGATGACTGCCCTCGAACAATTGGCGCCATCATGGACGGGTTCAGTTCCATGAGAAGAGACGGGTTAAGGCTTTCGTATCTTTGCCCTCATGTGGTTTTTCTCCCAGGCTCGGCAGCATTAGAAGAAAACTGCTCTTAACGACTCTGAAAAGGAACAACGTAACACAAAGCGACACGCGCGAGCGCCTGCACGCCTAAAAGCTGGGACAGGCGTCGTGTACTGCAACGCCTTTCACGCGCTCTGCTGACCGCCCTAGTGTTAAGCCAAGCCTCTCAGATAAAGTGGTATGTCAGAAGTCCAAGGGGCGAACGCGCATTTCGGCCACTGAAACGCGGCCGCCATGGATGGACAAGGCTATTTTGCTGAAGCGACCCCGGTTATATGCAGACGTACAACCCCATCCTAGACGTCGACAACGTTCAGTCAGGGAAATTCCTCACACCTACGGCCAAAGTGAAGATTTCCTCCTGCCACCCTCCACTCAGTGGCTTTCCTAATGCTCTAGACAATAGATTGACGGATAAGGAATGTCGGATCTTTGATATTCCGAGACGCGTGCATCCATCAGAGGACCTCAACTGGCCTTATTTGAAGCAGGCATCGGGATTCATAAATGAGCGATCAGTAATACCGTCGAAACGGGGTTTAAGGAGCCTTCTGTTAATCCGGCGACTAAGTGCATCAAAAATTCCGTGCCTACACCGTGTGGGGATGTCTTCTGGCTCCGGGCATCAAGTTTATAGTAAAAGCACAGCTCTGGTTCAGTTGGACAAATCATCACCAGATGGCTTGTGCTTCCGTACTCGCCCCGAACACTCCAGCAACAACCTATACAACGCTATAGCCATACACAGTCCTATAGTGCTCTCTAAATACTACACTACACACCTACCGATTAGCATACACAAAGGTTGGTACTAAGTTAAAGTTCACGTTACTGCGGGGCTATGTGCAATGACGTGAGCTCGGTAAGACCGTTCAATCAAGGATAGACCGCCCGATGAACAGCGTAGTACTTCCTCCTTCCACCAGTTCCGGTGGCGGTGTCGCTATTCAGTGATAACGTAGGTAGTTCTGTTTCACCGGACGGTATGTAAGAACACTGATAGTTAATATCATGGAGACGGCGGTGGTAATACTAACACGTAGCTACTCCGAAGCAGGCATCCACCGGCGGAAATTTAACATCATCGTATTCCCTGCTTGACACAGTGGGTCCTTCATGTTAAGACGGTAGTAGTGTAACCATACTAGCTCTGTTTAATTAATGACGAAACCTACTGCGGAGCTCGTCACGTATGCATTGGCGGCGCGCATTGCCTGTCGGACGGAGCTCGTGTCAGAGAAGTTTAGGGGCTCACTACGTTAAATAAATCCCTTCAACCAAGTGCTATTACACACAAAGTGAATTGTGTCAAATATCAAATCGGCGTGGGGAGAGTCCCAGACGATTATTCATGGGTCTGTGTCCTGGGGTATAGCAGTAGGCCGTCGTAGCCCGTCATTATAGGGGCTCAGGTACGAACTGCCCTACGCCTAGCGGTAGTAGAAAATGGGCGGCTCCAGCGTGTATGTCTTTTGCTCTATTTAATCATCCGCTAATTACTCATAGATTAGATTACACCACAGCGAGAGAGCTATGGGACTGTTGCGGGAGCCCGTCTGAAGAGAGGTCCTATTGACCAGAGACACCTCACTACAATGCTCTTCCGCAGAATGATAATGGCACGCCTCGCGACGAGCAGTGGCCTTGTTCGAGCAAGAACCGAGCGTTTGGTTCGACGGTACCGCGGCCTCAGCCGAAACTTTAATATCCATTTCTTATAGACAGAACCTCTTCGGATCGTTGTCCAGGCAGAACTAGGTTGTGGAGAGCCTGCTGAGGTTGGATTGCCACTCACTCTACGAAAGAAGCTGCGAAGAGCGCAGTAACGAATGCATTCGTTGGCACAGCCGCGAAACTCATCTTCTACTTAACCCTGGTCTACACACATGACAAAAGGGGCTTATTTGCGATCGTGGGCGTTGGCTTCAACTAATACCCGGCTCTTTATACCAGCCACAATCACCATACATTCTATTCTAGACTCAGGAAGTATTCCTAAAGGTATCCAACCAGTCATAGGCATTCGTGCGTTTTAGCGGGCAAGAATCCACTTATGGGCAGCAATACTGTTTGTCTAAGGCTTCACTGCTGATCGACGGCCTGTGACGCAGCGAGAGGCTCCTGAAACCGATTTTACCGTCACGCAGATTCGGAGGCCCCCGCCTTTGGCCATAGCTCGGCTCGGATCCGGGAATTAAATACCTAGAAGCAATAATGTCGCCACGCGACCCGGATATTGTTCATACCATATTAGAACACCCATGTGGAGCTCTTGAACGGAAGGACGAAGTTGCCACAGAGGGGCACTTAGACTATGTTATGTGTTTTTTCTTTTATCGACGGGCATCCGGACTGTATTGTATTATGCGTTTTCTTAGAGAATGACGTGGTCAAGCTAGTGAGTGCGGTTACACGGTTGTCGCAGTTAGATCGTGTGTGACGTGTCTGGCGAGCCTTCCATGGGTGTACGAAACCAACCCGCCCGGCCCTTTATTATGATATCCCGCAGGGTGATGTCTGCGAGCGATGGTGAGGCCAGGTTTAGAAAAAAAGGAAGCAGATGACGCGACGCCCTACACCAAGCGTGGTACCATCGAACGCTCGC
		</sequence>
    <sequence><taxon idref="Location_4_0_1|28.185145791279872"/>
			CCGGTTTCGGGAAAACGCACTCACATACAACACTTAAATAATCGGGATGGGATGCGTACCTCATGGGTTGGTGTATACGTGTCCGAGTATATGGGGAGAGCCTCCCATACTGCACACTGAACTTTCGCAGACACCGGATCACAATGACACCTGCACCATGCCCAATACGTCTCATCGGATAAAGCATCGGGATACATGACTTGGCCAGGCCATCGAGGATGTTCATTCTGCTCATATCTAGTCTATCCACCTAACGCTGTCTAGCACACTGAGGGACGGTATGAACCAGCGGGCTGTTGCGGTACAAAGACCGTCCTCCCCTCCGTTGGCAATCATATCATTTTAGTTGCGTTGTGACCTATGACTCACTTATAGGCCGATGGAAGCTGTCCGGCAGTCCATATGGGAAACAGTCCGAACAATACACGTCGTTGTCAACTAACTGGCCCCGTGAGTGGATTAGAATCCCCATCGCGGGTTCAGCCTCCGCGGGACGATGTTAATGGCCTTCTGCCCTCGAGCCAATTATAGCCGTGCACCCTGACAGTAATGGAATGCAGACACCAACCGTGCTACGCACTGCACGAGCGTGTGTGATTTTGTGCAAAAAATGTTTAGGGCAATAGAGTCCCCATTAGCAGCAGGTGAGTCGGCACGGTTAGATGCTTATTCTTAACGGAGTCTTCACGGCCCCTTCGTTCTAACAAGGTTGATGCGGCAACATACAATACCTGGCCACCCCCGTGTCCTTAGCAACGTGCGGGTAGGTCGCTTACCTCATTATTCCGTATGAATGGAGGGTGTTTCTGGGCACCTAATAGGAACCACACCCTATCTGAGAAGCCGTTCTTTTTGGTAAGGTGTTCACCAAGGGTTAGGTCCTGCCGCAACCTTTCTCATCATAGTGGTGAACAATAGTCGTCCATGATCGGCTACAGGGGCCGGACCTGTAATAGGGCCGGTGTAGGGTCGAGTGCGAATTTCCTCTGCAATTGTGCTCGTTGTAGGGGGTAATCCTGGAAAGGTTTCAATGGGCTGGCTGTCTTAGGTGCATCCGCCTAACGCTATACTCCCGATTCAGACTCCTACGCTAAATCAAGATAGCTCGGAATAGTCCTAAACGCTACAAATGGGCTCGACGATCGCTCCAGGTCGAAAATTCTCGGGCTCCGGACCAAGGGTGATGCGTTCCGATTGGAACGTTTACTCCTGTGGGCACCGAAGGCGGTCCGTCGCAAATGGTTTCAAACAAGCCATTGCATACGCGTTCCCCACGGATAGATGCAGTTTGCCACGAATTCCAGGGGGTCGTTTCCTATCAGCCTCAAGGCCGCCCCATATGGCCTCTTCCATACCATCACTGCTTTTGTTTCGGCTCTGATGAGTGATAAGAACCTATCTTGGATACGTAGGTACTCCTATCCCAAAAGAGCAATCACCCGAACAAGTGAACGCAGGCAGTCAGACCTTTGGGCAGCTCCCCATAGGCTTTCAATGACGTGGAAGAATACGATACACTTCATTGATCGGAAAGCTCCCCTGTAGAACGATCGGTTGGTCGAGGACCAAGACTCGCGGAAAGTGGTCCCTTCTGTCCCACTGTGCGTACGAGACGAGAATAGGGACGTGGATATTTGGGAAATTGTCACGCAACCCGGTGTCGTGTATAACAACCACCATAATACCTTAGCAACAACTGAGAACGTCATTAATTCTTAAGGGGGTTTGGTGAAACAGACGCTTATTGCGAGTGAGATCTCCAAAGCCACGTAATTGCCCGGCAGGACCCGAAGTGATGCCCACCTCCGCTCCGGATTTAAACATAAGACCCCATTGGTCAATAACAGGTAGTATCCTCGCCCAGTTCATAGCGGCGGTATCGAGATACAAACATTCAATATTCGCTACAATGGAACGTACGCTCATCCTTCTCCTGATGAATTAAATCGCACTATGGTCCACTCCCATCATATGGAACCTCGCGGTTGAGCAGTGTAGGCCCGCATCAAGTCAATACGCGCCCCCATCTTACGCAGCACTGAGGGCGACAGCGAAGAAAAGGGCTAACATCTGTCTTCGATTGTCATAATATCCCTAAAACTTTACGGGTCCACACTCTACTCGTGAAAGCTCTCTACCGTCATGTACATATCCCAAGTACGACATAATTTGTGCGGGTCTTTGTAGTAGGCATCGGTATCCCAGTTCCCAATTATAATAGTCGGACCGTTGATCATCATTTGCAGTACATCGGGTAGATTTATTGCTGCGAGGATTCTCGCATTATGGCTCTATTTTAATTCCATTCATGCTGAAGGTACCATTCCTCCACTAGTCGTGCATATATTTTGTGAGAGTACCTAGCGCAGATACGACACGTCGTACACTTTAACTCAATTGGACGTAAGCGCTCGGTCTCAGCTTGCCTGTAGCAGACCAGCCGCAGATCTATATACTCTCCCTGCGCTACGTTGGCGGTACCTGGCGGAAGTAGGGCTCTGATGAGGACGCACATGAGCGGTGATGCCATGCCGTCTACGACCACTTATCCGTCAAAGTGTGGGCGAAGACTAATTAAGTGTTTGAGCCAGCGATGTTGTGGACCACCTTATATATCTTGGTGACTATAAACGATTAGCGGCGGAAAAATCAATGTGAGTGAAGTACCTAGCACCCGAGTCATCGAAGAGATTGGAGTTTCCATGTAACGCAATAAAAGGTCCACAAAATCTCCTAGCTTGGCAAGTACCGGAAGATCGACTATCTTTTTCCCATCAGTGAGTCTGACGGAATAGGCGTCAAGCACTTTACCAGTTTGTCGTCCGCGCTGTCATGCTCAAAATAGCCCGGCCCCAAGTGGATCGCTCTCAAATCCATTCGGGAGATCGGACTTTAAGATGTGGGATTTCCTAGACCTGAATTCCACACGTGCTCCATTGACGAGCTCGAATGTCAGCGTACTGTAGTCTCAAGTTGGAGAACGTCAGATGGCGTCGCCTTAACAATCGCCCCCGTGCGGTTTGCTAGCTTACCTGGCTAGCACTGTATGCTTGTGATAGTTATGACGTTACCCTTAAGAAATGCGTATGATAGTTTCGAGACATCACGCTCTCAGCTTTGGTATGAGCCCTAGCAGGCCAAGGTCTATGTGTGCAGCCTAGAACCTTCACCCTTTCTTCTTTTACAAGCGTAGACACGCATTTGTCGCTCGTGGCAGGGCAGCCTTCCTAATGCGGGGCATCTAGAAGAGTCTTTTCCTAGCCATCATCTAGGAAGGTATATCGAAAACCCGCAGTCTTCTGTTTATTTCTAGGTAATTCCGCGCATATCGTAGGTAATTGCGTCTATTGTTACATCCGGACTCACGATTGGAGTTGTTAGATTCGTAAGGCGACAAGCGCGAAGCTTACGTGCGCTCGGATATCCGGCGTATCTTTACTAGCCGATCGATGTTTTGCAGCCATAGCTCCGTTGACAGAGGCGACAACATGCGTGTCTTGAGCAGTCATGCACTTGAGCTGTATGTCAATCGTAGTAAGATTACGCTATTTTAGGGGTGATCCCTATTCACGCCATTAGTGCTGCAGTCCCGGATCACGCGGAGTTGGGAGGAGGCTGCTCGCCGGACGTGTCCATCTGGCACGCTCATGCCCGATCTTTATTAATAAGGCAACATAGGGCCGCGCATAAAACCAACGGTGTGTTAGCTCTACAGCTCCGCCTCGTCTGCTACCTCGGGACAAGAGCCCGTACCTAGAACCTCCTCTATATGTATTAAAAGAATTACTGGGTTGAAAACTTTGTCGGAGAACTTCTTGGATTGAGACGATATACTATAACGATGCTCAGGATAGGCAGCTCTGCTGACCTGCCACTGTCGACAGCACGGATCGCGATGTTTTATAAGAAGCAGTAGGAGTTCAACTAGGCCAGTAGGGGTACCGCTGTTTCCATAAAGTCGTCAAAAAGTAGCATTCCGTACGCACAACGTGAACACCCCACTAAGAGCTGCAGAAGACAACGTACTGAAGACACTCTCGAAAAGCAACTGATGGATCAGTGGCCGAACACTCCAAGGATCGGTAGTAAATCACAAGCCAATCATGACTTGTTGACGAAGGCATAACTTAAGGACTCACACGATGGAGCCCAGTGTTACTCAAAGTTTTGGCCCGGAACCGAATGTATTAAGAGCCATTCCAAATTGTTTATTTTCTATATATTTCGACAAAAAGGGATCCGTCGAATACGAATAAAACTCGAGGCCTCGAGCGGTCCGGCGTGTGGGGCCCGCTCTTGGCCCGACCACTGCATCATAAAACGAAATGACATTTATGAGCTTTTTTTAGCTATGTAAAATAGCCGGTTATTTGCGTGTGATGGTCGTGTACCTCCGATGAGCAGACCAAATAGAAGCCAAATGTTCCTGCATCCCGTTAGGAGATTCCACTTCGAAATGCTATTAAGATCGAGACATCGAACAAGCAGCTGAGCTGCTGCGCAAGGTTGAACGTCCTGCTCTGGAGTTGCGAAAAGTCGATAGTGCGGCCCCGCCCCGTTTCGATTGGCACGTCGGATAGTCGAGATAAGGTACGTAACGCACGTCCTTCATATCACGCCTTAGGTAGTTTGACGAGGAGATCGCAGCACCGCGTTGAGTCTTAGATTGTACGTACGGACTCAATGTCGATCGGAGTACGCCCCTGGCATAAATCTGAGGGATAGAGACTGTGAGATACTCATCCGTTTAAGTTTCTGCGCATGAACTGGACAACGTCGAGTCCCCCGCCCATAGATGTTACCGACGTGAAAGCATGCTGCTGAGATCGCAAACCCCGTCTCCTCTTAGCAAGCCCGTCTGAGTGCCGGGACAAGTGGGATCGGACGCAACGCGTTCCACCTGTCTAACATCAGGGAGATTTTATGACCGGGCATGTATGACAGAGCCCCGCCAATCTGACCCAGGGTAACAAGCGTATCTGCGACGTGCAGACACCGTCAGGACGGGCGCCTATGTTATATTGTTGATAAAAAAGACGTACGCGCGTTGATCCCTATGTTAGAGATTACGCAATGTGGATTACGAAGTCGAGTGGATGGACCACTCCGATTCGTCGGCTTTTCTGGAGTTTCAACCCTTGATAGAGGCACCCTTTACATGCTCCGCGGGGCGCCTGTGAGAAAGGATAGAGTATCGCGAACTCATACGGTCTCGTACGTGTCTCGCCTGTAGTTCCAAGTCTTCTGATAGAATAGCGGACTTACGGACAAACCAGGCCTTGCTACTTGCCCTTTTGAACATCTGGAAGAAAGGACGGTTCACATAGTTTTTCCAGTGAGCATATCGATCGGACTATCCGCGCGTGATTTATCGACAAAACACGCGCTAATCTACTTTTGGCCTGTCATGATTCGACGGTTCGTTTCTGTGGCGTCTGGAGCCAGAACTTTGATTTACGGCAGTGATTCGAGAGACGCGGGTGCGGCGTGCGGCTAGGCCATTTGAGAAGATCAACGGAGACGATGATGGCGACGCGATATTTTAACTACGCACCACTTTGTGGATTAGCGTTTTCACTATCGTGTTTGAGAGAGCCATACCCTTACACCGCTTTCATACCAACCACGCGATCGAATTTCTATAGAGAGACTCCGAGCTGATGATCGGGTAGAGAGTGCAGATATCATAACCTGAAGTGCAGAAATGTATATATCCACAAGCACCCCCTGCAAGTAACCGCCGCCAGCCGCACCGGATTTTTTCCCATAATTTTGTAAATTCGGCAATCCTGGACATTTACCTTCCTGGTCCGCGTAGCATTTATTGGTCAGCGGGATTTCGCCGCAGACTCTTCGGTAAGTAAATTAGAATAGCAACGCATATACTCACAGTAAGTTGTTCTTTCTGCAAACCAACACGGAACATAATCATCACCGTCCAACCGAGGACAAGCTAGGGATCCTCCCGCATGCCTCGTGGGATGAGGATGAGCTATCTTTAATATTGTCACATACATATCTTTATATGACTGCTTGGGCACTCCTGACGTTCTCATCAAAAGAGGTCATGGGAAAAGGGATCTGTTCCCCCCTGGAACATCGGTTAGGCGTCGCAAAAATGGCCCCTGGTTACGCATATTACATAGCTTAGACAAGGTCTGAACGTCTGATAACTAACTCCAGTAGAACATCTGATCCCTGTAGCATTCGCCCCTGGATCTGTTTCCTATCGCAAAAAAGTGAAACTCTTCAGCTTTCCGTCAGGTAAACACCCGGTACAGAGCAGACCATCAGCATATTTGGCATATGAGCTATAGCCAGAGTGGATACTGAATCAGCCGCGCGGAATCAGAGTTGGTGCGCTAGCGTAGTGAATAAACCTTCTGTCGGTGCGGCAGAGGAGTCAATCTCGCCACACGTAGCCTCAGGGCCTATTGGTATTTGAGGGCGGACACTGAGCAGTTACGCTGCCGCCTCGTAGTCCCTGGATTAGGTATCGTGTTCAACACACAGCCTAAAAACAGCATGTTTTAAATGAACAGGTCTCTTCCGAAGGTAGACATATTGAAGGCGTCACCGCTTAATGTACCTTTTCCGTTATGTCATCGACAGTAGCGCCGCCCACGTTATCTATGACGAAATATTGAGAGCAGGTCGAGTGGGGCGTCCCTGTCGGCGATAAACTGTTGTTAGGGCACCATCCGATGGATGATTGCTATGCTGAATATCTAACTGCATGAATTAAGGAGGGTATTTCACTCACTGCAGGCGGCACACGAAACCGGATGATCGTGGGGGGAACCGGTGATCGCATCTAATGGGTGCATTCACACAAACTAGCCAAGGCTGAGCCACTTATACGCTCATGCAAACTGGGGTTACCAAGTCACCATCACCATGCTTTCCTCTGAATCCTGTGTCCAGGCGCCATAAATGCTCCCTCATGCGCTAAAACGTCGGAATGCTGATCGTCCCCTGCTCATATTACGGAAGCAAAGAGGACTCACTTCTAACCCAGGCCCCTCAAACGCCAGCCTGTCGTAGTTTCGGCGGCAGAACCAGGTCGCGTTTGCTGTCTCCCATGAAGCTGAAGAGCGCCCCATCCGCAAACCCGGTTGGATACATAGCATTGGTTTGCTATTTCGAACCCTTTTGGGCTGGCACAACAGCCTCGTTCTCCGCCGCACAGAGTTAACAGGATGCGGTTATGTCGGTCCCATAAGGAGCATATCCACAAGATGGTGCTAGCTTGTGAACATGAAATGTTTCACTAATGGCCGTTGTGGATCACTCTCGGGAACCCATCAGAGTCGACTCCCAATGCAGGCTCGGTGACTTGCTTAAGGGATTGGCTGAGATAGATAATTACCTACTATAGTTGCGGTGCCGATGGCGTGGCCTGCGCGTCCCCGACAGGAAGATAACACGAAAACACGTACCAAGACTAATACACCCTATAACGCGGTAAGTGTCGTGGTAAAAGCATATGTGTCTTGAACATATACCACTTCTGTCTAAGTTTAATGTGGCGACTCGACAGTATCACACGTATAGTGCAAAAGGAAGGCACGCTCATTGGAAGCTGGAGATGGCTGACGATAAGCATGTGGACTATTATGTTCTTGCGTGGTGAATAGTAAGACTAATGGTCCTGTACTGAGGTCTTCCGAAAGTTACTAGGCCATTAGTATTTCCAACGAGAAGTGGGAGACATAGGACCACCTACTAAAGCTCTTAAATAAAGTGCGAACTACAAACACTGCACGCACACCCACCAGTCGATACAGCGCGTTGATATAGTGCCTCGCTCAGAGGAATGTGTACGCTGTAAGAGTACAAGCCGCCATCGGAGATTTGTACGTGTAGGTGCAACCCCGTTAGTGGGCACGTTAGATCGTCACGTGCCGGACTATGCCAATCCACCCTTATGGGGACAGCTGGCGCCCGCGGCAGTTCGTATGAGGGGTTCTACTACGCAAAAATCAGCGATCGGGGATATCTAAAGCTCCATCAAATTCGTAATGATGTCCGTACTGGATTCGCATCCATACGCGCCAATACGCGCTTGCTTATGGTCCTCTCCTTGTTAGGATGTTAGCGGTACGCACCTTTGTTTGACAGCACGTTGGGGGGGACACATAAACTACGTTCTACTGCCATTCAGCGAAGGTTCCTTTTTATTCGAAAGAGTGCGATAAGGGGCGGATTCAGTTAAGGTTACTGCATTAATGTACCACAGGTACTTCTCGATCTCATACACACCCCTCACGTCCTCGACCTTCCCGGCGCCCTGATCAAAGTGATCAGGACTCTGCTGCAGCGGTACGCAGAAAGACTGATGCGACTACGGGGTTTATTTAGGTAACTAAAACTTCCCCTCCTTTAGATTCGGCGCGGCTATTACATCTTTCGCTACTACGAATCCGTAACTTCTCTCCAGCAGATCGTTTCTGGACTGGTAGGTCATTCATCTAGGGTATGGTAATCGAGGCACGTGGTATGCGCCTACCTAGAGCGGTTCGAAAAGTTTGCTAAACGAGGATCACCAGTGTACGGCCCCGACGTGCCTCATAAATGTGGGTACTATTATATGGGACAGAGTAAGATCTTCATGTGGACAGCCCGTAGTAGAGCCTTTGGATTACATGATCCCAGTAGCGATTGATGCGTTCCGACATATCCTTATAGCACTTCTAACTTACAGATTTACCATTATCCCTGCATCACCAACAACACTTATGCCACAGGCCGACGTAGAAAAAGAGCCTAAGGCACTTCTAAAGATTCCTTACTCGCGGCGATCGATATGGGGCCTACCGGGAAAGACGCAATTTGGACATCACTGCAACGTTTTATATGGATTCGCATTATTAAGCCCCTACATCTGTGGTGTGCTAGCGACCTACATTTAATGTGATTTTGGATATATCTTATCAGCTCTTTCCCGGAAAGCTCGTACCCGCTCTCCACCAAAGGTGGTTATAATTCGGTTTCAGGGAAAATTTAATCGAACGTAGATTACTGCTGAGCCCTGTAGACTACGTTATTGGGGTCTCTGTGCGGAGTCTTGATCCACGAAAGCTAGCGCAGGCTGTGCGACATATGGGGCGGATTCAAACGGCAAGATACATTAGGAACCGACGACGAATTAACGTCAAAGCGGCGTAGACTGAGCCCCGATGTCATTTTTCTCTGGTTATTACAAAGGGTTAAGCTTCTACTGGCCCATTCGTGGATGTAGGTCGAGGCTTGCTCAGGTACCGCGTACCCATGCCTAAGCGTACCGTCTTACCACCCCCTTAGGGCCACCTTAACTCCCGACATCTAACCTATCGATAGTGAACAAAACACTTTACCGCCTCGTCCAGGATATCTGGAAGAAACTACATTTGATTACTAATAACGTTAGTACCGCTATTTATTCTAAGTCAACTTGCTACCGGCTGCCCAGCGGTCTCCAGCGTCCCACTGCGGTTTCAGGTTAGCGCAACAAAAGCAGCTACGCGCTTGTGCCTAAAGTATGGCCTCGACCTCGCGACGTTATATTTTGTAGAGTTTTCCTTGTGCAGGCCGTCAGTCCTTGAACCGGTGGTTGAACACTAAGCTGCCACCTCCATATCTCACGATAAAGATTACTACTCGACATATCCTGGGAATCCAGGGGACCGTGTGTTGTGAAAGGCCATACACCAGCCCCGATGGAACGGTTGGTTTGCAGACTGCGAATCAACCCGGATTAACGGGTTGGTGGATCGGACAATCTCCGCGAAGTGACACTACCCGACACTTGGAGAAACTGTTGGTATGAAGCATGAGCAAATGGAGTAAAATATGTAATATTGAGCTGCACAAGCGTCGAGGTATATCGTGTCCGCGGTAGGGCATTTCTGCAAATAGTCAGGGTTCCGTCGGACCAACGGCTCGAAGTTCCGAGCACTACGGTGAGCTCTTTCGACCAAATCGAAGCGCAATCACAAACTATTAGGTAGCGTGGACATATATTATCTGGTCTATCGCATGGTGTCAGCTGAACGTGCGGCAATCCGTCGCTTCAACCGGGCTGGGGCACACTATAACGCTGCTCTTCTTGTGAGCTCCCTGAGCGGGGCGAGATTCGTCCCCGTAATGGAGCCCATAGCCGTGTCTATCAATGCAGGGTCTATTCCAGGATTTGCCAAAAGAGTGACACTGCACGTGTTCTTGGATTTCAATAGCTCACCTTCAAAATTCCCGTAGCGATAAGCGTCACAATCGAACTCAATCGGGCTACAACGTGGATAATGGACCGCAACTTCCTTACTAACCAGAGCCATCTTACTCGCTAGGCATACATCTTCACCCGAGGTTAGCTTCCCGGAAGGCACAACCAGGGCAAACAGATGAAGCCACGGGCTATGGACAACATAGGGGATGCACTACTTTCTAGCGCTAGCTAGGCTCACATAGGTCGACTCTAAACGAGCTTATGCACTATTCTTATGCAAGGACCTCAATATTGTTCTAAACAACGTGTTTTCGAGAAATAGACTCTCCAGTTATAATACGATCAGTCACGACTAACTAGGGTAGCCACTTAGGCTGATGCACGTTAGCTTTTAGAACTCTTATAAGAATACCATGTAGATCGGTGAGCAGGGACCACCTGTATGGGGGGTTTCCCTCTCATCGCGTGATTGGCGCTCTACCCCATTGATACGGTACCATTAATTTTTTGATCGGTTGATTGCAATTGCGCGGTAGCGTGGAAGGTTCGACGGAGGCTCCATAGGCAGGTATTTCATTCAAATCCAGGGATTTACCGTTCGTTGACGGAGGAGCATCAATCCTACTTCAGGTTGGCGAACAGAGACTCCTAGAGTATGTCGTATGAGAGACGGAAGCGTGAGACAATTGGAAGACTCCGCTGATGATCATAGCCCAACCATCCTCCGGGCCAGTCTGCATTTAGCTACCAATCATCAGTGCCTCAGTAGAAGTTTTGCATCCAATGTAACGCCAGAAGAGACTAGCACTCTATAGGATGAAATTGAGCCTTGAGTTTAACCTGCGACTTACACTGCAGCGGGGGCAATACTACAAGAATCCTAGGAAAGACCCCGCCCGCTGTAGATAATCGCACGCAGCCCCCACGCGGTTGAGTTCGTAGGTCTTCTACCGGTTCTGCTTCTACGATTTGGGTTGCCCCTGCTCTCTACACCCCCATCATGATAGCACGAGAGAGTATCTTCAAACTACGATACTCAATGGAGCCTCACGCATGCTGTTATTGGATCTTTGCGACTAGATTCAGATGACTGCCCTCGAACAATTGGCGCCATCATGGACGGGTTCAGTTCCATGAGAAGAGACGGGTTAAGGCTTTCGTATCTTTGCCCTCATGTGGTTTTTCTCCCAGGCTCGGCAGCATTAGAAGAAAACTGCTCTTAACGACTCTGAAAAGGAACAACGTAACACAAAGCGACACGCGCGAGCGCCTGCACGCCTAAAAGCTGGGACAGGCGTCGTGTACTGCAACGCCTTTCACGCGCTCTGCTGACCGCCCTAGTGTTAAGCCAAGCCTCTCAGATAAAGTGGTATGTCAGAAGTCCAAGGGGCGAACGCGCATTTCGGCCACTGAAACGCGGCCGCCATGGATGGACAAGGCTATTTTGCTGAAGCGACCCCGGTTATATGCAGACGTACAACCCCATCCTAGACGTCGACAACGTTCAGTCAGGGAAATTCCTCACACCTACGGCCAAAGTGAAGATTTCCTCCTGCCACCCTCCACTCAGTGGCTTTCCTAATGCTCTAGACAATAGATTGACGGATAAGGAATGTCGGATCTTTGATATTCCGAGACGCGTGCATCCATCAGAGGACCTCAACTGGCCTTATTTGAAGCAGGCATCGGGATTCATAAATGAGCGATCAGTAATACCGTCGAAACGGGGTTTAAGGAGCCTTCTGTTAATCCGGCGACTAAGTGCATCAAAAATTCCGTGCCTACACCGTGTGGGGATGTCTTCTGGCTCCGGGCATCAAGTTTATAGTAAAAGCACAGCTCTGGTTCAGTTGGACAAATCATCACCAGATGGCTTGTGCTTCCGTACTCGCCCCGAACACTCCAGCAACAACCTATACAACGCTATAGCCATACACAGTCCTATAGTGCTCTCTAAATACTACACTACACACCTACCGATTAGCATACACAAAGGTTGGTACTAAGTTAAAGTTCACGTTACTGCGGGGCTATGTGCAATGACGTGAGCTCGGTAAGACCGTTCAATCAAGGATAGACCGCCCGATGAACAGCGTAGTACTTCCTCCTTCCACCAGTTCCGGTGGCGGTGTCGCTATTCAGTGATAACGTAGGTAGTTCTGTTTCACCGGACGGTATGTAAGAACACTGATAGTTAATATCATGGAGACGGCGGTGGTAATACTAACACGTAGCTACTCCGAAGCAGGCATCCACCGGCGGAAATTTAACATCATCGTATTCCCTGCTTGACACAGTGGGTCCTTCATGTTAAGACGGTAGTAGTGTAACCATACTAGCTCTGTTTAATTAATGACGAAACCTACTGCGGAGCTCGTCACGTATGCATTGGCGGCGCGCATTGCCTGTCGGACGGAGCTCGTGTCAGAGAAGTTTAGGGGCTCACTACGTTAAATAAATCCCTTCAACCAAGTGCTATTACACACAAAGTGAATTGTGTCAAATATCAAATCGGCGTGGGGAGAGTCCCAGACGATTATTCATGGGTCTGTGTCCTGGGGTATAGCAGTAGGCCGTCGTAGCCCGTCATTATAGGGGCTCAGGTACGAACTGCCCTACGCCTAGCGGTAGTAGAAAATGGGCGGCTCCAGCGTGTATGTCTTTTGCTCTATTTAATCATCCGCTAATTACTCATAGATTAGATTACACCACAGCGAGAGAGCTATGGGACTGTTGCGGGAGCCCGTCTGAAGAGAGGTCCTATTGACCAGAGACACCTCACTACAATGCTCTTCCGCAGAATGATAATGGCACGCCTCGCGACGAGCAGTGGCCTTGTTCGAGCAAGAACCGAGCGTTTGGTTCGACGGTACCGCGGCCTCAGCCGAAACTTTAATATCCATTTCTTATAGACAGAACCTCTTCGGATCGTTGTCCAGGCAGAACTAGGTTGTGGAGAGCCTGCTGAGGTTGGATTGCCACTCACTCTACGAAAGAAGCTGCGAAGAGCGCAGTAACGAATGCATTCGTTGGCACAGCCGCGAAACTCATCTTCTACTTAACCCTGGTCTACACACATGACAAAAGGGGCTTATTTGCGATCGTGGGCGTTGGCTTCAACTAATACCCGGCTCTTTATACCAGCCACAATCACCATACATTCTATTCTAGACTCAGGAAGTATTCCTAAAGGTATCCAACCAGTCATAGGCATTCGTGCGTTTTAGCGGGCAAGAATCCACTTATGGGCAGCAATACTGTTTGTCTAAGGCTTCACTGCTGATCGACGGCCTGTGACGCAGCGAGAGGCTCCTGAAACCGATTTTACCGTCACGCAGATTCGGAGGCCCCCGCCTTTGGCCATAGCTCGGCTCGGATCCGGGAATTAAATACCTAGAAGCAATAATGTCGCCACGCGACCCGGATATTGTTCATACCATATTAGAACACCCATGTGGAGCTCTTGAACGGAAGGACGAAGTTGCCACAGAGGGGCACTTAGACTATGTTATGTGTTTTTTCTTTTATCGACGGGCATCCGGACTGTATTGTATTATGCGTTTTCTTAGAGAATGACGTGGTCAAGCTAGTGAGTGCGGTTACACGGTTGTCGCAGTTAGATCGTGTGTGACGTGTCTGGCGAGCCTTCCATGGGTGTACGAAACCAACCCGCCCGGCCCTTTATTATGATATCCCGCAGGGTGATGTCTGCGAGCGATGGTGAGGCCAGGTTTAGAAAAAAAGGAAGCAGATGACGCGACGCCCTACACCAAGCGTGGTACCATCGAACGCTCGC
		</sequence>
    <sequence><taxon idref="Location_4_0_0|32.23810711108985"/>
			CCGGTTTCGGGAAAACGCACTCACATACAACACTTAAATAATCGGGATGGGATGCGTACCTCATGGGTTGGTGTATACGTGTCCGAGTATATGGGGAGAGCCTCCCATACTGCACACTGAACTTTCGCAGACACCGGATCACAATGACACCTGCACCATGCCCAATACGTCTCATCGGATAAAGCATCGGGATACATGACTTGGCCAGGCCATCGAGGATGTTCATTCTGCTCATATCTAGTCTATCCACCTAACGCTGTCTAGCACACTGAGGGACGGTATGAACCAGCGGGCTGTTGCGGTACAAAGACCGTCCTCCCCTCCGTTGGCAATCATATCATTTTAGTTGCGTTGTGACCTATGACTCACTTATAGGCCGATGGAAGCTGTCCGGCAGTCCATATGGGAAACAGTCCGAACAATACACGTCGTTGTCAACTAACTGGCCCCGTGAGTGGATTAGAATCCCCATCGCGGGTTCAGCCTCCGCGGGACGATGTTAATGGCCTTCTGCCCTCGAGCCAATTATAGCCGTGCACCCTGACAGTAATGGAATGCAGACACCAACCGTGCTACGCACTGCACGAGCGTGTGTGATTTTGTGCAAAAAATGTTTAGGGCAATAGAGTCCCCATTAGCAGCAGGTGAGTCGGCACGGTTAGATGCTTATTCTTAACGGAGTCTTCACGGCCCCTTCGTTCTAACAAGGTTGATGCGGCAACATACAATACCTGGCCACCCCCGTGTCCTTAGCAACGTGCGGGTAGGTCGCTTACCTCATTATTCCGTATGAATGGAGGGTGTTTCTGGGCACCTAATAGGAACCACACCCTATCTGAGAAGCCGTTCTTTTTGGTAAGGTGTTCACCAAGGGTTAGGTCCTGCCGCAACCTTTCTCATCATAGTGGTGAACAATAGTCGTCCATGATCGGCTACAGGGGCCGGACCTGTAATAGGGCCGGTGTAGGGTCGAGTGCGAATTTCCTCTGCAATTGTGCTCGTTGTAGGGGGTAATCCTGGAAAGGTTTCAATGGGCTGGCTGTCTTAGGTGCATCCGCCTAACGCTATACTCCCGATTCAGACTCCTACGCTAAATCAAGATAGCTCGGAATAGTCCTAAACGCTACAAATGGGCTCGACGATCGCTCCAGGTCGAAAATTCTCGGGCTCCGGACCAAGGGTGATGCGTTCCGATTGGAACGTTTACTCCTGTGGGCACCGAAGGCGGTCCGTCGCAAATGGTTTCAAACAAGCCATTGCATACGCGTTCCCCACGGATAGATGCAGTTTGCCACGAATTCCAGGGGGTCGTTTCCTATCAGCCTCAAGGCCGCCCCATATGGCCTCTTCCATACCATCACTGCTTTTGTTTCGGCTCTGATGAGTGATAAGAACCTATCTTGGATACGTAGGTACTCCTATCCCAAAAGAGCAATCACCCGAACAAGTGAACGCAGGCAGTCAGACCTTTGGGCAGCTCCCCATAGGCTTTCAATGACGTGGAAGAATACGATACACTTCATTGATCGGAAAGCTCCCCTGTAGAACGATCGGTTGGTCGAGGACCAAGACTCGCGGAAAGTGGTCCCTTCTGTCCCACTGTGCGTACGAGACGAGAATAGGGACGTGGATATTTGGGAAATTGTCACGCAACCCGGTGTCGTGTATAACAACCACCATAATACCTTAGCAACAACTGAGAACGTCATTAATTCTTAAGGGGGTTTGGTGAAACAGACGCTTATTGCGAGTGAGATCTCCAAAGCCACGTAATTGCCCGGCAGGACCCGAAGTGATGCCCACCTCCGCTCCGGATTTAAACATAAGACCCCATTGGTCAATAACAGGTAGTATCCTCGCCCAGTTCATAGCGGCGGTATCGAGATACAAACATTCAATATTCGCTACAATGGAACGTACGCTCATCCTTCTCCTGATGAATTAAATCGCACTATGGTCCACTCCCATCATATGGAACCTCGCGGTTGAGCAGTGTAGGCCCGCATCAAGTCAATACGCGCCCCCATCTTACGCAGCACTGAGGGCGACAGCGAAGAAAAGGGCTAACATCTGTCTTCGATTGTCATAATATCCCTAAAACTTTACGGGTCCACACTCTACTCGTGAAAGCTCTCTACCGTCATGTACATATCCCAAGTACGACATAATTTGTGCGGGTCTTTGTAGTAGGCATCGGTATCCCAGTTCCCAATTATAATAGTCGGACCGTTGATCATCATTTGCAGTACATCGGGTAGATTTATTGCTGCGAGGATTCTCGCATTATGGCTCTATTTTAATTCCATTCATGCTGAAGGTACCATTCCTCCACTAGTCGTGCATATATTTTGTGAGAGTACCTAGCGCAGATACGACACGTCGTACACTTTAACTCAATTGGACGTAAGCGCTCGGTCTCAGCTTGCCTGTAGCAGACCAGCCGCAGATCTATATACTCTCCCTGCGCTACGTTGGCGGTACCTGGCGGAAGTAGGGCTCTGATGAGGACGCACATGAGCGGTGATGCCATGCCGTCTACGACCACTTATCCGTCAAAGTGTGGGCGAAGACTAATTAAGTGTTTGAGCCAGCGATGTTGTGGACCACCTTATATATCTTGGTGACTATAAACGATTAGCGGCGGAAAAATCAATGTGAGTGAAGTACCTAGCACCCGAGTCATCGAAGAGATTGGAGTTTCCATGTAACGCAATAAAAGGTCCACAAAATCTCCTAGCTTGGCAAGTACCGGAAGATCGACTATCTTTTTCCCATCAGTGAGTCTGACGGAATAGGCGTCAAGCACTTTACCAGTTTGTCGTCCGCGCTGTCATGCTCAAAATAGCCCGGCCCCAAGTGGATCGCTCTCAAATCCATTCGGGAGATCGGACTTTAAGATGTGGGATTTCCTAGACCTGAATTCCACACGTGCTCCATTGACGAGCTCGAATGTCAGCGTACTGTAGTCTCAAGTTGGAGAACGTCAGATGGCGTCGCCTTAACAATCGCCCCCGTGCGGTTTGCTAGCTTACCTGGCTAGCACTGTATGCTTGTGATAGTTATGACGTTACCCTTAAGAAATGCGTATGATAGTTTCGAGACATCACGCTCTCAGCTTTGGTATGAGCCCTAGCAGGCCAAGGTCTATGTGTGCAGCCTAGAACCTTCACCCTTTCTTCTTTTACAAGCGTAGACACGCATTTGTCGCTCGTGGCAGGGCAGCCTTCCTAATGCGGGGCATCTAGAAGAGTCTTTTCCTAGCCATCATCTAGGAAGGTATATCGAAAACCCGCAGTCTTCTGTTTATTTCTAGGTAATTCCGCGCATATCGTAGGTAATTGCGTCTATTGTTACATCCGGACTCACGATTGGAGTTGTTAGATTCGTAAGGCGACAAGCGCGAAGCTTACGTGCGCTCGGATATCCGGCGTATCTTTACTAGCCGATCGATGTTTTGCAGCCATAGCTCCGTTGACAGAGGCGACAACATGCGTGTCTTGAGCAGTCATGCACTTGAGCTGTATGTCAATCGTAGTAAGATTACGCTATTTTAGGGGTGATCCCTATTCACGCCATTAGTGCTGCAGTCCCGGATCACGCGGAGTTGGGAGGAGGCTGCTCGCCGGACGTGTCCATCTGGCACGCTCATGCCCGATCTTTATTAATAAGGCAACATAGGGCCGCGCATAAAACCAACGGTGTGTTAGCTCTACAGCTCCGCCTCGTCTGCTACCTCGGGACAAGAGCCCGTACCTAGAACCTCCTCTATATGTATTAAAAGAATTACTGGGTTGAAAACTTTGTCGGAGAACTTCTTGGATTGAGACGATATACTATAACGATGCTCAGGATAGGCAGCTCTGCTGACCTGCCACTGTCGACAGCACGGATCGCGATGTTTTATAAGAAGCAGTAGGAGTTCAACTAGGCCAGTAGGGGTACCGCTGTTTCCATAAAGTCGTCAAAAAGTAGCATTCCGTACGCACAACGTGAACACCCCACTAAGAGCTGCAGAAGACAACGTACTGAAGACACTCTCGAAAAGCAACTGATGGATCAGTGGCCGAACACTCCAAGGATCGGTAGTAAATCACAAGCCAATCATGACTTGTTGACGAAGGCATAACTTAAGGACTCACACGATGGAGCCCAGTGTTACTCAAAGTTTTGGCCCGGAACCGAATGTATTAAGAGCCATTCCAAATTGTTTATTTTCTATATATTTCGACAAAAAGGGATCCGTCGAATACGAATAAAACTCGAGGCCTCGAGCGGTCCGGCGTGTGGGGCCCGCTCTTGGCCCGACCACTGCATCATAAAACGAAATGACATTTATGAGCTTTTTTTAGCTATGTAAAATAGCCGGTTATTTGCGTGTGATGGTCGTGTACCTCCGATGAGCAGACCAAATAGAAGCCAAATGTTCCTGCATCCCGTTAGGAGATTCCACTTCGAAATGCTATTAAGATCGAGACATCGAACAAGCAGCTGAGCTGCTGCGCAAGGTTGAACGTCCTGCTCTGGAGTTGCGAAAAGTCGATAGTGCGGCCCCGCCCCGTTTCGATTGGCACGTCGGATAGTCGAGATAAGGTACGTAACGCACGTCCTTCATATCACGCCTTAGGTAGTTTGACGAGGAGATCGCAGCACCGCGTTGAGTCTTAGATTGTACGTACGGACTCAATGTCGATCGGAGTACGCCCCTGGCATAAATCTGAGGGATAGAGACTGTGAGATACTCATCCGTTTAAGTTTCTGCGCATGAACTGGACAACGTCGAGTCCCCCGCCCATAGATGTTACCGACGTGAAAGCATGCTGCTGAGATCGCAAACCCCGTCTCCTCTTAGCAAGCCCGTCTGAGTGCCGGGACAAGTGGGATCGGACGCAACGCGTTCCACCTGTCTAACATCAGGGAGATTTTATGACCGGGCATGTATGACAGAGCCCCGCCAATCTGACCCAGGGTAACAAGCGTATCTGCGACGTGCAGACACCGTCAGGACGGGCGCCTATGTTATATTGTTGATAAAAAAGACGTACGCGCGTTGATCCCTATGTTAGAGATTACGCAATGTGGATTACGAAGTCGAGTGGATGGACCACTCCGATTCGTCGGCTTTTCTGGAGTTTCAACCCTTGATAGAGGCACCCTTTACATGCTCCGCGGGGCGCCTGTGAGAAAGGATAGAGTATCGCGAACTCATACGGTCTCGTACGTGTCTCGCCTGTAGTTCCAAGTCTTCTGATAGAATAGCGGACTTACGGACAAACCAGGCCTTGCTACTTGCCCTTTTGAACATCTGGAAGAAAGGACGGTTCACATAGTTTTTCCAGTGAGCATATCGATCGGACTATCCGCGCGTGATTTATCGACAAAACACGCGCTAATCTACTTTTGGCCTGTCATGATTCGACGGTTCGTTTCTGTGGCGTCTGGAGCCAGAACTTTGATTTACGGCAGTGATTCGAGAGACGCGGGTGCGGCGTGCGGCTAGGCCATTTGAGAAGATCAACGGAGACGATGATGGCGACGCGATATTTTAACTACGCACCACTTTGTGGATTAGCGTTTTCACTATCGTGTTTGAGAGAGCCATACCCTTACACCGCTTCCATACCAACCACGCGATCGAATTTCTATAGAGAGACTCCGAGCTGATGATCGGGTAGAGAGTGCAGATATCATAACCTGAAGTGCAGAAATGTATATATCCACAAGCACCCCCTGCAAGTAACCGCCGCCAGCCGCACCGGATTTTTTCCCATAATTTTGTAAATTCGGCAATCCTGGACATTTACCTTCCTGGTCCGCGTAGCATTTATTGGTCAGCGGGATTTCGCCGCAGACTCTTCGGTAAGTAAATTAGAATAGCAACGCATATACTCACAGTAAGTTGTTCTTTCTGCAAACCAACACGGAACATAATCATCACCGTCCAACCGAGGACAAGCTAGGGATCCTCCCGCATGCCTCGTGGGATGAGGATGAGCTATCTTTAATATTGTCACATACATATCTTTATATGACTGCTTGGGCACTCCTGACGTTCTCATCAAAAGAGGTCATGGGAAAAGGGATCTGTTCCCCCCTGGAACATCGGTTAGGCGTCGCAAAAATGGCCCCTGGTTACGCATATTACATAGCTTAGACAAGGTCTGAACGTCTGATAACTAACTCCAGTAGAACATCTGATCCCTGTAGCATTCGCCCCTGGATCTGTTTCCTATCGCAAAAAAGTGAAACTCTTCAGCTTTCCGTCAGGTAAACACCCGGTACAGAGCAGACCATCAGCATATTTGGCATATGAGCTATAGCCAGAGTGGATACTGAATCAGCCGCGCGGAATCAGAGTTGGTGCGCTAGCGTAGTGAATAAACCTTCTGTCGGTGCGGCAGAGGAGTCAATCTCGCCACACGTAGCCTCAGGGCCTATTGGTATTTGAGGGCGGACACTGAGCAGTTACGCTGCCGCCTCGTAGTCCCTGGATTAGGTATCGTGTTCAACACACAGCCTAAAAACAGCATGTTTTAAATGAACAGGTCTCTTCCGAAGGTAGACATATTGAAGGCGTCACCGCTTAATGTACCTTTTCCGTTATGTCATCGACAGTAGCGCCGCCCACGTTATCTATGACGAAATATTGAGAGCAGGTCGAGTGGGGCGTCCCTGTCGGCGATAAACTGTTGTTAGGGCACCATCCGATGGATGATTGCTATGCTGAATATCTAACTGCATGAATTAAGGAGGGTATTTCACTCACTGCAGGCGGCACACGAAACCGGATGATCGTGGGGGGAACCGGTGATCGCATCTAATGGGTGCATTCACACAAACTAGCCAAGGCTGAGCCACTTATACGCTCATGCAAACTGGGGTTACCAAGTCACCATCACCATGCTTTCCTCTGAATCCTGTGTCCAGGCGCCATAAATGCTCCCTCATGCGCTAAAACGTCGGAATGCTGATCGTCCCCTGCTCATATTACGGAAGCAAAGAGGACTCACTTCTAACCCAGGCCCCTCAAACGCCAGCCTGTCGTAGTTTCGGCGGCAGAACCAGGTCGCGTTTGCTGTCTCCCATGAAGCTGAAGAGCGCCCCATCCGCAAACCCGGTTGGATACATAGCATTGGTTTGCTATTTCGAACCCTTTTGGGCTGGCACAACAGCCTCGTTCTCCGCCGCACAGAGTTAACAGGATGCGGTTATGTCGGTCCCATAAGGAGCATATCCACAAGATGGTGCTAGCTTGTGAACATGAAATGTTTCACTAATGGCCGTTGTGGATCACTCTCGGGAACCCATCAGAGTCGACTCCCAATGCAGGCTCGGTGACTTGCTTAAGGGATTGGCTGAGATAGATAATTACCTACTATAGTTGCGGTGCCGATGGCGTGGCCTGCGCGTCCCCGACAGGAAGATAACACGAAAACACGTACCAAGACTAATACACCCTATAACGCGGTAAGTGTCGTGGTAAAAGCATATGTGTCTTGAACATATACCACTTCTGTCTAAGTTTAATGTGGCGACTCGACAGTATCACACGTATAGTGCAAAAGGAAGGCACGCTCATTGGAAGCTGGAGATGGCTGACGATAAGCATGTGGACTATTATGTTCTTGCGTGGTGAATAGTAAGACTAATGGTCCTGTACTGAGGTCTTCCGAAAGTTACTAGGCCATTAGTATTTCCAACGAGAAGTGGGAGACATAGGACCACCTACTAAAGCTCTTAAATAAAGTGCGAACTACAAACACTGCACGCACACCCACCAGTCGATACAGCGCGTTGATATAGTGCCTCGCTCAGAGGAATGTGTACGCTGTAAGAGTACAAGCCGCCATCGGAGATTTGTACGTGTAGGTGCAACCCCGTTAGTGGGCACGTTAGATCGTCACGTGCCGGACTATGCCAATCCACCCTTATGGGGACAGCTGGCGCCCGCGGCAGTTCGTATGAGGGGTTCTACTACGCAAAAATCAGCGATCGGGGATATCTAAAGCTCCATCAAATTCGTAATGATGTCCGTACTGGATTCGCATCCATACGCGCCAATACGCGCTTGCTTATGGTCCTCTCCTTGTTAGGATGTTAGCGGTACGCACCTTTGTTTGACAGCACGTTGGGGGGGACACATAAACTACGTTCTACTGCCATTCAGCGAAGGTTCCTTTTTATTCGAAAGAGTGCGATAAGGGGCGGATTCAGTTAAGGTTACTGCATTAATGTACCACAGGTACTTCTCGATCTCATACACACCCCTCACGTCCTCGACCTTCCCGGCGCCCTGATCAAAGTGATCAGGACTCTGCTGCAGCGGTACGCAGAAAGACTGATGCGACTACGGGGTTTATTTAGGTAACTAAAACTTCCCCTCCTTTAGATTCGGCGCGGCTATTACATCTTTCGCTACTACGAATCCGTAACTTCTCTCCAGCAGATCGTTTCTGGACTGGTAGGTCATTCATCTAGGGTATGGTAATCGAGGCACGTGGTATGCGCCTACCTAGAGCGGTTCGAAAAGTTTGCTAAACGAGGATCACCAGTGTACGGCCCCGACGTGCCTCATAAATGTGGGTACTATTATATGGGACAGAGTAAGATCTTCATGTGGACAGCCCGTAGTAGAGCCTTTGGATTACATGATCCCAGTAGCGATTGATGCGTTCCGACATATCCTTATAGCACTTCTAACTTACAGATTTACCATTATCCCTGCATCACCAACAACACTTATGCCACAGGCCGACGTAGAAAAAGAGCCTAAGGCACTTCTAAAGATTCCTTACTCGCGGCGATCGATATGGGGCCTACCGGGAAAGACGCAATTTGGACATCACTGCAACGTTTTATATGGATTCGCATTATTAAGCCCCTACATCTGTGGTGTGCTAGCGACCTACATTTAATGTGATTTTGGATATATCTTATCAGCTCTTTCCCGGAAAGCTCGTACCCGCTCTCCACCAAAGGTGGTTATAATTCGGTTTCAGGGAAAATTTAATCGAACGTAGATTACTGCTGAGCCCTGTAGACTACGTTATTGGGGTCTCTGTGCGGAGTCTTGATCCACGAAAGCTAGCGCAGGCTGTGCGACATATGGGGCGGATTCAAACGGCAAGATACATTAGGAACCGACGACGAATTAACGTCAAAGCGGCGTAGACTGAGCCCCGATGTCATTTTTCTCTGGTTATTACAAAGGGTTAAGCTTCTACTGGCCCATTCGTGGATGTAGGTCGAGGCTTGCTCAGGTACCGCGTACCCATGCCTAAGCGTACCGTCTTACCACCCCCTTAGGGCCACCTTAACTCCCGACATCTAACCTATCGATAGTGAACAAAACACTTTACCGCCTCGTCCAGGATATCTGGAAGAAACTACATTTGATTACTAATAACGTTAGTACCGCTATTTATTCTAAGTCAACTTGCTACCGGCTGCCCAGCGGTCTCCAGCGTCCCACTGCGGTTTCAGGTTAGCGCAACAAAAGCAGCTACGCGCTTGTGCCTAAAGTATGGCCTCGACCTCGCGACGTTATATTTTGTAGAGTTTTCCTTGTGCAGGCCGTCAGTCCTTGAACCGGTGGTTGAACACTAAGCTGCCACCTCCATATCTCACGATAAAGATTACTACTCGACATATCCTGGGAATCCAGGGGACCGTGTGTTGTGAAAGGCCATACACCAGCCCCGATGGAACGGTTGGTTTGCAGACTGCGAATCAACCCGGATTAACGGGTTGGTGGATCGGACAATCTCCGCGAAGTGACACTACCCGACACTTGGAGAAACTGTTGGTATGAAGCATGAGCAAATGGAGTAAAATATGTAATATTGAGCTGCACAAGCGTCGAGGTATATCGTGTCCGCGGTAGGGCATTTCTGCAAATAGTCAGGGTTCCGTCGGACCAACGGCTCGAAGTTCCGAGCACTACGGTGAGCTCTTTCGACCAAATCGAAGCGCAATCACAAACTATTAGGTAGCGTGGACATATATTATCTGGTCTATCGCATGGTGTCAGCTGAACGTGCGGCAATCCGTCGCTTCAACCGGGCTGGGGCACACTATAACGCTGCTCTTCTTGTGAGCTCCCTGAGCGGGGCGAGATTCGTCCCCGTAATGGAGCCCATAGCCGTGTCTATCAATGCAGGGTCTATTCCAGGATTTGCCAAAAGAGTGACACTGCACGTGTTCTTGGATTTCAATAGCTCACCTTCAAAATTCCCGTAGCGATAAGCGTCACAATCGAACTCAATCGGGCTACAACGTGGATAATGGACCGCAACTTCCTTACTAACCAGAGCCATCTTACTCGCTAGGCATACATCTTCACCCGAGGTTAGCTTCCCGGAAGGCACAACCAGGGCAAACAGATGAAGCCACGGGCTATGGACAACATAGGGGATGCACTACTTTCTAGCGCTAGCTAGGCTCACATAGGTCGACTCTAAACGAGCTTATGCACTATTCTTATGCAAGGACCTCAATATTGTTCTAAACAACGTGTTTTCGAGAAATAGACTCTCCAGTTATAATACGATCAGTCACGACTAACTAGGGTAGCCACTTAGGCTGATGCACGTTAGCTTTTAGAACTCTTATAAGAATACCATGTAGATCGGTGAGCAGGGACCACCTGTATGGGGGGTTTCCCTCTCATCGCGTGATTGGCGCTCTACCCCATTGATACGGTACCATTAATTTTTTGATCGGTTGATTGCAATTGCGCGGTAGCGTGGAAGGTTCGACGGAGGCTCCATAGGCAGGTATTTCATTCAAATCCAGGGATTTACCGTTCGTTGACGGAGGAGCATCAATCCTACTTCAGGTTGGCGAACAGAGACTCCTAGAGTATGTCGTATGAGAGACGGAAGCGTGAGACAATTGGAAGACTCCGCTGATGATCATAGCCCAACCATCCTCCGGGCCAGTCTGCATTTAGCTACCAATCATCAGTGCCTCAGTAGAAGTTTTGCATCCAATGTAACGCCAGAAGAGACTAGCACTCTATAGGATGAAATTGAGCCTTGAGTTTAACCTGCGACTTACACTGCAGCGGGGGCAATACTACAAGAATCCTAGGAAAGACCCCGCCCGCTGTAGATAATCGCACGCAGCCCCCACGCGGTTGAGTTCGTAGGTCTTCTACCGGTTCTGCTTCTACGATTTGGGTTGCCCCTGCTCTCTACACCCCCATCATGATAGCACGAGAGAGTATCTTCAAACTACGATACTCAATGGAGCCTCACGCATGCTGTTATTGGATCTTTGCGACTAGATTCAGATGACTGCCCTCGAACAATTGGCGCCATCATGGACGGGTTCAGTTCCATGAGAAGAGACGGGTTAAGGCTTTCGTATCTTTGCCCTCATGTGGTTTTTCTCCCAGGCTCGGCAGCATTAGAAGAAAACTGCTCTTAACGACTCTGAAAAGGAACAACGTAACACAAAGCGACACGCGCGAGCGCCTGCACGCCTAAAAGCTGGGACAGGCGTCGTGTACTGCAACGCCTTTCACGCGCTCTGCTGACCGCCCTAGTGTTAAGCCAAGCCTCTCAGATAAAGTGGTATGTCAGAAGTCCAAGGGGCGAACGCGCATTTCGGCCACTGAAACGCGGCCGCCATGGATGGACAAGGCTATTTTGCTGAAGCGACCCCGGTTATATGCAGACGTACAACCCCATCCTAGACGTCGACAACGTTCAGTCAGGGAAATTCCTCACACCTACGGCCAAAGTGAAGATTTCCTCCTGCCACCCTCCACTCAGTGGCTTTCCTAATGCTCTAGACAATAGATTGACGGATAAGGAATGTCGGATCTTTGATATTCCGAGACGCGTGCATCCATCAGAGGACCTCAACTGGCCTTATTTGAAGCAGGCATCGGGATTCATAAATGAGCGATCAGTAATACCGTCGAAACGGGGTTTAAGGAGCCTTCTGTTAATCCGGCGACTAAGTGCATCAAAAATTCCGTGCCTACACCGTGTGGGGATGTCTTCTGGCTCCGGGCATCAAGTTTATAGTAAAAGCACAGCTCTGGTTCAGTTGGACAAATCATCACCAGATGGCTTGTGCTTCCGTACTCGCCCCGAACACTCCAGCAACAACCTATACAACGCTATAGCCATACACAGTCCTATAGTGCTCTCTAAATACTACACTACACACCTACCGATTAGCATACACAAAGGTTGGTACTAAGTTAAAGTTCACGTTACTGCGGGGCTATGTGCAATGACGTGAGCTCGGTAAGACCGTTCAATCAAGGATAGACCGCCCGATGAACAGCGTAGTACTTCCTCCTTCCACCAGTTCCGGTGGCGGTGTCGCTATTCAGTGATAACGTAGGTAGTTCTGTTTCACCGGACGGTATGTAAGAACACTGATAGTTAATATCATGGAGACGGCGGTGGTAATACTAACACGTAGCTACTCCGAAGCAGGCATCCACCGGCGGAAATTTAACATCATCGTATTCCCTGCTTGACACAGTGGGTCCTTCATGTTAAGACGGTAGTAGTGTAACCATACTAGCTCTGTTTAATTAATGACGAAACCTACTGCGGAGCTCGTCACGTATGCATTGGCGGCGCGCATTGCCTGTCGGACGGAGCTCGTGTCAGAGAAGTTTAGGGGCTCACTACGTTAAATAAATCCCTTCAACCAAGTGCTATTACACACAAAGTGAATTGTGTCAAATATCAAATCGGCGTGGGGAGAGTCCCAGACGATTATTCATGGGTCTGTGTCCTGGGGTATAGCAGTAGGCCGTCGTAGCCCGTCATTATAGGGGCTCAGGTACGAACTGCCCTACGCCTAGCGGTAGTAGAAAATGGGCGGCTCCAGCGTGTATGTCTTTTGCTCTATTTAATCATCCGCTAATTACTCATAGATTAGATTACACCACAGCGAGAGAGCTATGGGACTGTTGCGGGAGCCCGTCTGAAGAGAGGTCCTATTGACCAGAGACACCTCACTACAATGCTCTTCCGCAGAATGATAATGGCACGCCTCGCGACGAGCAGTGGCCTTGTTCGAGCAAGAACCGAGCGTTTGGTTCGACGGTACCGCGGCCTCAGCCGAAACTTTAATATCCATTTCTTATAGACAGAACCTCTTCGGATCGTTGTCCAGGCAGAACTAGGTTGTGGAGAGCCTGCTGAGGTTGGATTGCCACTCACTCTACGAAAGAAGCTGCGAAGAGCGCAGTAACGAATGCATTCGTTGGCACAGCCGCGAAACTCATCTTCTACTTAACCCTGGTCTACACACATGACAAAAGGGGCTTATTTGCGATCGTGGGCGTTGGCTTCAACTAATACCCGGCTCTTTATACCAGCCACAATCACCATACATTCTATTCTAGACTCAGGAAGTATTCCTAAAGGTATCCAACCAGTCATAGGCATTCGTGCGTTTTAGCGGGCAAGAATCCACTTATGGGCAGCAATACTGTTTGTCTAAGGCTTCACTGCTGATCGACGGCCTGTGACGCAGCGAGAGGCTCCTGAAACCGATTTTACCGTCACGCAGATTCGGAGGCCCCCGCCTTTGGCCATAGCTCGGCTCGGATCCGGGAATTAAATACCTAGAAGCAATAATGTCGCCACGCGACCCGGATATTGTTCATACCATATTAGAACACCCATGTGGAGCTCTTGAACGGAAGGACGAAGTTGCCACAGAGGGGCACTTAGACTATGTTATGTGTTTTTTCTTTTATCGACGGGCATCCGGACTGTATTGTATTATGCGTTTTCTTAGAGAATGACGTGGTCAAGCTAGTGAGTGCGGTTACACGGTTGTCGCAGTTAGATCGTGTGTGACGTGTCTGGCGAGCCTTCCATGGGTGTACGAAACCAACCCGCCCGGCCCTTTATTATGATATCCCGCAGGGTGATGTCTGCGAGCGATGGTGAGGCCAGGTTTAGAAAAAAAGGAAGCAGATGACGCGACGCCCTACACCAAGCGTGGTACCATCGAACGCTCGC
		</sequence>
    <sequence><taxon idref="Location_3_1_1|32.268806104240056"/>
			CCGGTTTCGGGAAAACGCACTCACATACAACACTTAAATAATCGGGATGGGATGCGTACCTCATGGGTTGGTGTATACGTGTCCGAGTATATGGGGAGAGCCTCCCATACTGCACACTGAACTTTCGCAGACACCGGATCACAATGACACCTGCACCATGCCCAATACGTCTCATCGGATAAAGCATCGGGATACATGACTTGGCCAGGCCATCGAGGATGTTCATTCTGCTCATATCTAGTCTATCCACCTAACGCTGTCTAGCACACTGAGGGACGGTATGAACCAGCGGGCTGTTGCGGTACAAAGACCGTCCTCCCCTCCGTTGGCAATCATATCATTTTAGTTGCGTTGTGACCTATGACTCACTTATAGGCCGATGGAAGCTGTCCGGCAGTCCATATGGGAAACAGTCCGAACAATACACGTCGTTGTCAACTAACTGGCCCCGTGAGTGGATTAGAATCCCCATCGCGGGTTCAGCCTCCGCGGGACGATGTTAATGGCCTTCTGCCCTCGAGCCAATTATAGCCGTGCACCCTGACAGTAATGGAATGCAGACACCAACCGTGCTACGCACTGCACGAGCGTGTGTGATTTTGTGCAAAAAATGTTTAGGGCAATAGAGTCCCCATTAGCAGCAGGTGAGTCGGCACGGTTAGATGCTTATTCTTAACGGAGTCTTCACGGCCCCTTCGTTCTAACAAGGTTGATGCGGCAACATACAATACCTGGCCACCCCCGTGTCCTTAGCAACGTGCGGGTAGGTCGCTTACCTCATTATTCCGTATGAATGGAGGGTGTTTCTGGGCACCTAATAGGAACCACACCCTATCTGAGAAGCCGTTCTTTTTGGTAAGGTGTTCACCAAGGGTTAGGTCCTGCCGCAACCTTTCTCATCATAGTGGTGAACAATAGTCGTCCATGATCGGCTACAGGGGCCGGACCTGTAATAGGGCCGGTGTAGGGTCGAGTGCGAATTTCCTCTGCAATTGTGCTCGTTGTAGGGGGTAATCCTGGAAAGGTTTCAATGGGCTGGCTGTCTTAGGTGCATCCGCCTAACGCTATACTCCCGATTCAGACTCCTACGCTAAATCAAGATAGCTCGGAATAGTCCTAAACGCTACAAATGGGCTCGACGATCGCTCCAGGTCGAAAATTCTCGGGCTCCGGACCAAGGGTGATGCGTTCCGATTGGAACGTTTACTCCTGTGGGCACCGAAGGCGGTCCGTCGCAAATGGTTTCAAACAAGCCATTGCATACGCGTTCCCCACGGATAGATGCAGTTTGCCACGAATTCCAGGGGGTCGTTTCCTATCAGCCTCAAGGCCGCCCCATATGGCCTCTTCCATACCATCACTGCTTTTGTTTCGGCTCTGATGAGTGATAAGAACCTATCTTGGATACGTAGGTACTCCTATCCCAAAAGAGCAATCACCCGAACAAGTGAACGCAGGCAGTCAGACCTTTGGGCAGCTCCCCATAGGCTTTCAATGACGTGGAAGAATACGATACACTTCATTGATCGGAAAGCTCCCCTGTAGAACGATCGGTTGGTCGAGGACCAAGACTCGCGGAAAGTGGTCCCTTCTGTCCCACTGTGCGTACGAGACGAGAATAGGGACGTGGATATTTGGGAAATTGTCACGCAACCCGGTGTCGTGTATAACAACCACCATAATACCTTAGCAACAACTGAGAACGTCATTAATTCTTAAGGGGGTTTGGTGAAACAGACGCTTATTGCGAGTGAGATCTCCAAAGCCACGTAATTGCCCGGCAGGACCCGAAGTGATGCCCACCTCCGCTCCGGATTTAAACATAAGACCCCATTGGTCAATAACAGGTAGTATCCTCGCCCAGTTCATAGCGGCGGTATCGAGATACAAACATTCAATATTCGCTACAATGGAACGTACGCTCATCCTTCTCCTGATGAATTAAATCGCACTATGGTCCACTCCCATCATATGGAACCTCGCGGTTGAGCAGTGTAGGCCCGCATCAAGTCAATACGCGCCCCCATCTTACGCAGCACTGAGGGCGACAGCGAAGAAAAGGGCTAACATCTGTCTTCGATTGTCATAATATCCCTAAAACTTTACGGGTCCACACTCTACTCGTGAAAGCTCTCTACCGTCATGTACATATCCCAAGTACGACATAATTTGTGCGGGTCTTTGTAGTAGGCATCGGTATCCCAGTTCCCAATTATAATAGTCGGACCGTTGATCATCATTTGCAGTACATCGGGTAGATTTATTGCTGCGAGGATTCTCGCATTATGGCTCTATTTTAATTCCATTCATGCTGAAGGTACCATTCCTCCACTAGTCGTGCATATATTTTGTGAGAGTACCTAGCGCAGATACGACACGTCGTACACTTTAACTCAATTGGACGTAAGCGCTCGGTCTCAGCTTGCCTGTAGCAGACCAGCCGCAGATCTATATACTCTCCCTGCGCTACGTTGGCGGTACCTGGCGGAAGTAGGGCTCTGATGAGGACGCACATGAGCGGTGATGCCATGCCGTCTACGACCACTTATCCGTCAAAGTGTGGGCGAAGACTAATTAAGTGTTTGAGCCAGCGATGTTGTGGACCACCTTATATATCTTGGTGACTATAAACGATTAGCGGCGGAAAAATCAATGTGAGTGAAGTACCTAGCACCCGAGTCATCGAAGAGATTGGAGTTTCCATGTAACGCAATAAAAGGTCCACAAAATCTCCTAGCTTGGCAAGTACCGGAAGATCGACTATCTTTTTCCCATCAGTGAGTCTGACGGAATAGGCGTCAAGCACTTTACCAGTTTGTCGTCCGCGCTGTCATGCTCAAAATAGCCCGGCCCCAAGTGGATCGCTCTCAAATCCATTCGGGAGATCGGACTTTAAGATGTGGGATTTCCTAGACCTGAATTCCACACGTGCTCCATTGACGAGCTCGAATGTCAGCGTACTGTAGTCTCAAGTTGGAGAACGTCAGATGGCGTCGCCTTAACAATCGCCCCCGTGCGGTTTGCTAGCTTACCTGGCTAGCACTGTATGCTTGTGATAGTTATGACGTTACCCTTAAGAAATGCGTATGATAGTTTCGAGACATCACGCTCTCAGCTTTGGTATGAGCCCTAGCAGGCCAAGGTCTATGTGTGCAGCCTAGAACCTTCACCCTTTCTTCTTTTACAAGCGTAGACACGCATTTGTCGCTCGTGGCAGGGCAGCCTTCCTAATGCGGGGCATCTAGAAGAGTCTTTTCCTAGCCATCATCTAGGAAGGTATATCGAAAACCCGCAGTCTTCTGTTTATTTCTAGGTAATTCCGCGCATATCGTAGGTAATTGCGTCTATTGTTACATCCGGACTCACGATTGGAGTTGTTAGATTCGTAAGGCGACAAGCGCGAAGCTTACGTGCGCTCGGATATCCGGCGTATCTTTACTAGCCGATCGATGTTTTGCAGCCATAGCTCCGTTGACAGAGGCGACAACATGCGTGTCTTGAGCAGTCATGCACTTGAGCTGTATGTCAATCGTAGTAAGATTACGCTATTTTAGGGGTGATCCCTATTCACGCCATTAGTGCTGCAGTCCCGGATCACGCGGAGTTGGGAGGAGGCTGCTCGCCGGACGTGTCCATCTGGCACGCTCATGCCCGATCTTTATTAATAAGGCAACATAGGGCCGCGCATAAAACCAACGGTGTGTTAGCTCTACAGCTCCGCCTCGTCTGCTACCTCGGGACAAGAGCCCGTACCTAGAACCTCCTCTATATGTATTAAAAGAATTACTGGGTTGAAAACTTTGTCGGAGAACTTCTTGGATTGAGACGATATACTATAACGATGCTCAGGATAGGCAGCTCTGCTGACCTGCCACTGTCGACAGCACGGATCGCGATGTTTTATAAGAAGCAGTAGGAGTTCAACTAGGCCAGTAGGGGTACCGCTGTTTCCATAAAGTCGTCAAAAAGTAGCATTCCGTACGCACAACGTGAACACCCCACTAAGAGCTGCAGAAGACAACGTACTGAAGACACTCTCGAAAAGCAACTGATGGATCAGTGGCCGAACACTCCAAGGATCGGTAGTAAATCACAAGCCAATCATGACTTGTTGACGAAGGCATAACTTAAGGACTCACACGATGGAGCCCAGTGTTACTCAAAGTTTTGGCCCGGAACCGAATGTATTAAGAGCCATTCCAAATTGTTTATTTTCTATATATTTCGACAAAAAGGGATCCGTCGAATACGAATAAAACTCGAGGCCTCGAGCGGTCCGGCGTGTGGGGCCCGCTCTTGGCCCGACCACTGCATCATAAAACGAAATGACATTTATGAGCTTTTTTTAGCTATGTAAAATAGCCGGTTATTTGCGTGTGATGGTCGTGTACCTCCGATGAGCAGACCAAATAGAAGCCAAATGTTCCTGCATCCCGTTAGGAGATTCCACTTCGAAATGCTATTAAGATCGAGACATCGAACAAGCAGCTGAGCTGCTGCGCAAGGTTGAACGTCCTGCTCTGGAGTTGCGAAAAGTCGATAGTGCGGCCCCGCCCCGTTTCGATTGGCACGTCGGATAGTCGAGATAAGGTACGTAACGCACATCCTTCATATCACGCCTTAGGTAGTTTGACGAGGAGATCGCAGCACCGCGTTGAGTCTTAGATTGTACGTACGGACTCAATGTCGATCGGAGTACGCCCCTGGCATAAATCTGAGGGATAGAGACTGTGAGATACTCATCCGTTTAAGTTTCTGCGCATGAACTGGACAACGTCGAGTCCCCCGCCCATAGATGTTACCGACGTGAAAGCATGCTGCTGAGATCGCAAACCCCGTCTCCTCTTAGCAAGCCCGTCTGAGTGCCGGGACAAGTGGGATCGGACGCAACGCGTTCCACCTGTCTAACATCAGGGAGATTTTATGACCGGGCATGTATGACAGAGCCCCGCCAATCTGACCCAGGGTAACAAGCGTATCTGCGACGTGCAGACACCGTCAGGACGGGCGCCTATGTTATATTGTTGATAAAAAAGACGTACGCGCGTTGATCCCTATGTTAGAGATTACGCAATGTGGATTACGAAGTCGAGTGGATGGACCACTCCGATTCGTCGGCTTTTCTGGAGTTTCAACCCTTGATAGAGGCACCCTTTACATGCTCCGCGGGGCGCCTGTGAGAAAGGATAGAGTATCGCGAACTCATACGGTCTCGTACGTGTCTCGCCTGTAGTTCCAAGTCTTCTGATAGAATAGCGGACTTACGGACAAACCAGGCCTTGCTACTTGCCCTTTTGAACATCTGGAAGAAAGGACGGTTCACATAGTTTTTCCAGTGAGCATATCGATCGGACTATCCGCGCGTGATTTATCGACAAAACACGCGCTAATCTACTTTTGGCCTGTCATGATTCGACGGTTCGTTTCTGTGGCGTCTGGAGCCAGAACTTTGATTTACGGCAGTGATTCGAGAGACGCGGGTGCGGCGTGCGGCTAGGCCATTTGAGAAGATCAACGGAGACGATGATGGCGACGCGATATTTTAACTACGCACCACTTTGTGGATTAGCGTTTTCACTATCGTGTTTGAGAGAGCCATACCCTTACACCGCTTTCATACCAACCACGCGATCGAATTTCTATAGAGAGACTCCGAGCTGATGATCGGGTAGAGAGTGCAGATATCATAACCTGAAGTGCAGAAATGTATATATCCACAAGCACCCCCTGCAAGTAACCGCCGCCAGCCGCACCGGATTTTTTCCCATAATTTTGTAAATTCGGCAATCCTGGACATTTACCTTCCTGGTCCGCGTAGCATTTATTGGTCAGCGGGATTTCGCCGCAGACTCTTCGGTAAGTAAATTAGAATAGCAACGCATATACTCACAGTAAGTTGTTCTTTCTGCAAACCAACACGGAACATAATCATCACCGTCCAACCGAGGACAAGCTAGGGATCCTCCCGCATGCCTCGTGGGATGAGGATGAGCTATCTTTAATATTGTCACATACATATCTTTATATGACTGCTTGGGCACTCCTGACGTTCTCATCAAAAGAGGTCATGGGAAAAGGGATCTGTTCCCCCCTGGAACATCGGTTAGGCGTCGCAAAAATGGCCCCTGGTTACGCATATTACATAGCTTAGACAAGGTCTGAACGTCTGATAACTAACTCCAGTAGAACATCTGATCCCTGTAGCATTCGCCCCTGAATCTGTTTCCTATCGCAAAAAAGTGAAACTCTTCAGCTTTCCGTCAGGTAAACACCCGGTACAGAGCAGACCATCAGCATATTTGGCATATGAGCTATAGCCAGAGTGGATACTGAATCAGCCGCGCGGAATCAGAGTTGGTGCGCTAGCGTAGTGAATAAACCTTCTGTCGGTGCGGCAGAGGAGTCAATCTCGCCACACGTAGCCTCAGGGCCTATTGGTATTTGAGGGCGGACACTGAGCAGTTACGCTGCCGCCTCGTAGTCCCTGGATTAGGTATCGTGTTCAACACACAGCCTAAAAACAGCATGTTTTAAATGAACAGGTCTCTTCCGAAGGTAGACATATTGAAGGCGTCACCGCTTAATGTACCTTTTCCGTTATGTCATCGACAGTAGCGCCGCCCACGTTATCTATGACGAAATATTGAGAGCAGGTCGAGTGGGGCGTCCCTGTCGGCGATAAACTGTTGTTAGGGCACCATCCGATGGATGATTGCTATGCTGAATATCTAACTGCATGAATTAAGGAGGGTATTTCACTCACTGCAGGCGGCACACGAAACCGGATGATCGTGGGGGGAACCGGTGATCGCATCTAATGGGTGCATTCACACAAACTAGCCAAGGCTGAGCCACTTATACGCTCATGCAAACTGGGGTTACCAAGTCACCATCACCATGCTTTCCTCTGAATCCTGTGTCCAGGCGCCATAAATGCTCCCTCATGCGCTAAAACGTCGGAATGCTGATCGTCCCCTGCTCATATTACGGAAGCAAAGAGGACTCACTTCTAACCCAGGCCCCTCAAACGCCAGCCTGTCGTAGTTTCGGCGGCAGAACCAGGTCGCGTTTGCTGTCTCCCATGAAGCTGAAGAGCGCCCCATCCGCAAACCCGGTTGGATACATAGCATTGGTTTGCTATTTCGAACCCTTTTGGGCTGGCACAACAACCTCGTTCTCCGCCGCACAGAGTTAACAGGATGCGGTTATGTCGGTCCCATAAGGAGCATATCCACAAGATGGTGCTAGCTTGTGAACATGAAATGTTTCACTAATGGCCGTTGTGGATCACTCTCGGGAACCCATCAGAGTCGACTCCCAATGCAGGCTCGGTGACTTGCTTAAGGGATTGGCTGAGATAGATAATTACCTACTATAGTTGCGGTGCCGATGGCGTGGCCTGCGCGTCCCCGACAGGAAGATAACACGAAAACACGTACCAAGACTAATACACCCTATAACGCGGTAAGTGTCGTGGTAAAAGCATATGTGTCTTGAACATATACCACTTCTGTCTAAGTTTAATGTGGCGACTCGACAGTATCACACGTATAGTGCAAAAGGAAGGCACGCTCATTGGAAGCTGGAGATGGCTGACGATAAGCATGTGGACTATTATGTTCTTGCGTGGTGAATAGTAAGACTAATGGTCCTGTACTGAGGTCTTCCGAAAGTTACTAGGCCATTAGTATTTCCAACGAGAAGTGGGAGACATAGGACCACCTACTAAAGCTCTTAAATAAAGTGCGAACTACAAACACTGCACGCACACCCACCAGTCGATACAGCGCGTTGATATAGTGCCTCGCTCAGAGGAATGTGTACGCTGTAAGAGTACAAGCCGCCATCGGAGATTTGTACGTGTAGGTGCAACCCCGTTAGTGGGCACGTTAGATCGTCACGTGCCGGACTATGCCAATCCACCCTTATGGGGACAGCTGGCGCCCGCGGCAGTTCGTATGAGGGGTTCTACTACGCAAAAATCAGCGATCGGGGATATCTAAAGCTCCATCAAATTCGTAATGATGTCCGTACTGGATTCGCATCCATACGCGCCAATACGCGCTTGCTTATGGTCCTCTCCTTGTTAGGATGTTAGCGGTACGCACCTTTGTTTGACAGCACGTTGGGGGGGACACATAAACTACGTTCTACTGCCATTCAGCGAAGGTTCCTTTTTATTCGAAAGAGTGCGATAAGGGGCGGATTCAGTTAAGGTTACTGCATTAATGTACCACAGGTACTTCTCGATCTCATACACACCCCTCACGTCCTCGACCTTCCCGGCGCCCTGATCAAAGTGATCAGGACTCTGCTGCAGCGGTACGCAGAAAGACTGATGCGACTACGGGGTTTATTTAGGTAACTAAAACTTCCCCTCCTTTAGATTCGGCGCGGCTATTACATCTTTCGCTACTACGAATCCGTAACTTCTCTCCAGCAGATCGTTTCTGGACTGGTAGGTCATTCATCTAGGGTATGGTAATCGAGGCACGTGGTATGCGCCTACCTAGAGCGGTTCGAAAAGTTTGCTAAACGAGGATCACCAGTGTACGGCCCCGACGTGCCTCATAAATGTGGGTACTATTATATGGGACAGAGTAAGATCTTCATGTGGACAGCCCGTAGTAGAGCCTTTGGATTACATGATCCCAGTAGCGATTGATGCGTTCCGACATATCCTTATAGCACTTCTAACTTACAGATTTACCATTATCCCTGCATCACCAACAACACTTATGCCACAGGCCGACGTAGAAAAAGAGCCTAAGGCACTTCTAAAGATTCCTTACTCGCGGCGATCGATATGGGGCCTACCGGGAAAGACGCAATTTGGACATCACTGCAACGTTTTATATGGATTCGCATTATTAAGCCCCTACATCTGTGGTGTGCTAGCGACCTACATTTAATGTGATTTTGGATATATCTTATCAGCTCTTTCCCGGAAAGCTCGTACCCGCTCTCCACCAAAGGTGGTTATAATTCGGTTTCAGGGAAAATTTAATCGAACGTAGATTACTGCTGAGCCCTGTAGACTACGTTATTGGGGTCTCTGTGCGGAGTCTTGATCCACGAAAGCTAGCGCAGGCTGTGCGACATATGGGGCGGATTCAAACGGCAAGATACATTAGGAACCGACGACGAATTAACGTCAAAGCGGCGTAGACTGAGCCCCGATGTCATTTTTCTCTGGTTATTACAAAGGGTTAAGCTTCTACTGGCCCATTCGTGGATGTAGGTCGAGGCTTGCTCAGGTACCGCGTACCCATGCCTAAGCGTACCGTCTTACCACCCCCTTAGGGCCACCTTAACTCCCGACATCTAACCTATCGATAGTGAACAAAACACTTTACCGCCTCGTCCAGGATATCTGGAAGAAACTACATTTGATTACTAATAACGTTAGTACCGCTATTTATTCTAAGTCAACTTGCTACCGGCTGCCCAGCGGTCTCCAGCGTCCCACTGCGGTTTCAGGTTAGCGCAACAAAAGCAGCTACGCGCTTGTGCCTAAAGTATGGCCTCGACCTCGCGACGTTATATTTTGTAGAGTTTTCCTTGTGCAGGCCGTCAGTCCTTGAACCGGTGGTTGAACACTAAGCTGCCACCTCCATATCTCACGATAAAGATTACTACTCGACATATCCTGGGAATCCAGGGGACCGTGTGTTGTGAAAGGCCATACACCAGCCCCGATGGAACGGTTGGTTTGCAGACTGCGAATCAACCCGGATTAACGGGTTGGTGGATCGGACAATCTCCGCGAAGTGACACTACCCGACACTTGGAGAAACTGTTGGTATGAAGCATGAGCAAATGGAGTAAAATATGTAATATTGAGCTGCACAAGCGTCGAGGTATATCGTGTCCGCGGTAGGGCATTTCTGCAAATAGTCAGGGTTCCGTCGGACCAACGGCTCGAAGTTCCGAGCACTACGGTGAGCTCTTTCGACCAAATCGAAGCGCAATCACAAACTATTAGGTAGCGTGGACATATATTATCTGGTCTATCGCATGGTGTCAGCTGAACGTGCGGCAATCCGTCGCTTCAACCGGGCTGGGGCACACTATAACGCTGCTCTTCTTGTGAGCTCCCTGAGCGGGGCGAGATTCGTCCCCGTAATGGAGCCCATAGCCGTGTCTATCAATGCAGGGTCTATTCCAGGATTTGCCAAAAGAGTGACACTGCACGTGTTCTTGGATTTCAATAGCTCACCTTCAAAATTCCCGTAGCGATAAGCGTCACAATCGAACTCAATCGGGCTACAACGTGGATAATGGACCGCAACTTCCTTACTAACCAGAGCCATCTTACTCGCTAGGCATACATCTTCACCCGAGGTTAGCTTCCCGGAAGGCACAACCAGGGCAAACAGATGAAGCCACGGGCTATGGACAACATAGGGGATGCACTACTTTCTAGCGCTAGCTAGGCTCACATAGGTCGACTCTAAACGAGCTTATGCACTATTCTTATGCAAGGACCTCAATATTGTTCTAAACAACGTGTTTTCGAGAAATAGACTCTCCAGTTATAATACGATCAGTCACGACTAACTAGGGTAGCCACTTAGGCTGATGCACGTTAGCTTTTAGAACTCTTATAAGAATACCATGTAGATCGGTGAGCAGGGACCACCTGTATGGGGGGTTTCCCTCTCATCGCGTGATTGGCGCTCTACCCCATTGATACGGTACCATTAATTTTTTGATCGGTTGATTGCAATTGCGCGGTAGCGTGGAAGGTTCGACGGAGGCTCCATAGGCAGGTATTTCATTCAAATCCAGGGATTTACCGTTCGTTGACGGAGGAGCATCAATCCTACTTCAGGTTGGCGAACAGAGACTCCTAGAGTATGTCGTATGAGAGACGGAAGCGTGAGACAATTGGAAGACTCCGCTGATGATCATAGCCCAACCATCCTCCGGGCCAGTCTGCATTTAGCTACCAATCATCAGTGCCTCAGTAGAAGTTTTGCATCCAATGTAACGCCAGAAGAGACTAGCACTCTATAGGATGAAATTGAGCCTTGAGTTTAACCTGCGACTTACACTGCAGCGGGGGCAATACTACAAGAATCCTAGGAAAGACCCCGCCCGCTGTAGATAATCGCACGCAGCCCCCACGCGGTTGAGTTCGTAGGTCTTCTACCGGTTCTGCTTCTACGATTTGGGTTGCCCCTGCTCTCTACACCCCCATCATGATAGCACGAGAGAGTATCTTCAAACTACGATACTCAATGGAGCCTCACGCATGCTGTTATTGGATCTTTGCGACTAGATTCAGATGACTGCCCTCGAACAATTGGCGCCATCATGGACGGGTTCAGTTCCATGAGAAGAGACGGGTTAAGGCTTTCGTATCTTTGCCCTCATGTGGTTTTTCTCCCAGGCTCGGCAGCATTAGAAGAAAACTGCTCTTAACGACTCTGAAAAGGAACAACGTAACACAAAGCGACACGCGCGAGCGCCTGCACGCCTAAAAGCTGGGACAGGCGTCGTGTACTGCAACGCCTTTCACGCGCTCTGCTGACCGCCCTAGTGTTAAGCCAAGCCTCTCAGATAAAGTGGTATGTCAGAAGTCCAAGGGGCGAACGCGCATTTCGGCCACTGAAACGCGGCCGCCATGGATGGACAAGGCTATTTTGCTGAAGCGACCCCGGTTATATGCAGACGTACAACCCCATCCTAGACGTCGACAACGTTCAGTCAGGGAAATTCCTCACACCTACGGCCAAAGTGAAGATTTCCTCCTGCCACCCTCCACTCAGTGGCTTTCCTAATGCTCTAGACAATAGATTGACGGATAAGGAATGTCGGATCTTTGATATTCCGAGACGCGTGCATCCATCAGAGGACCTCAACTGGCCTTATTTGAAGCAGGCATCGGGATTCATAAATGAGCGATCAGTAATACCGTCGAAACGGGGTTTAAGGAGCCTTCTGTTAATCCGGCGACTAAGTGCATCAAAAATTCCGTGCCTACACCGTGTGGGGATGTCTTCTGGCTCCGGGCATCAAGTTTATAGTAAAAGCACAGCTCTAGTTCAGTTGGACAAATCATCACCAGATGGCTTGTGCTTCCGTACTCGCCCCGAACACTCCAGCAACAACCTATACAACGCTATAGCCATACACAGTCCTATAGTGCTCTCTAAATACTACACTACACACCTACCGATTAGCATACACAAAGGTTGGTACTAAGTTAAAGTTCACGTTACTGCGGGGCTATGTGCAATGACGTGAGCTCGGTAAGACCGTTCAATCAAGGATAGACCGCCCGATGAACAGCGTAGTACTTCCTCCTTCCACCAGTTCCGGTGGCGGTGTCGCTATTCAGTGATAACGTAGGTAGTTCTGTTTCACCGGACGGTATGTAAGAACACTGATAGTTAATATCATGGAGACGGCGGTGGTAATACTAACACGTAGCTACTCCGAAGCAGGCATCCACCGGCGGAAATTTAACATCATCGTATTCCCTGCTTGACACAGTGGGTCCTTCATGTTAAGACGGTAGTAGTGTAACCATACTAGCTCTGTTTAATTAATGACGAAACCTACTGCGGAGCTCGTCACGTATGCATTGGCGGCGCGCATTGCCTGTCGGACGGAGCTCGTGTCAGAGAAGTTTAGGGGCTCACTACGTTAAATAAATCCCTTCAACCAAGTGCTATTACACACAAAGTGAATTGTGTCAAATATCAAATCGGCGTGGGGAGAGTCCCAGACGATTATTCATGGGTCTGTGTCCTGGGGTATAGCAGTAGGCCGTCGTAGCCCGTCATTATAGGGGCTCAGGTACGAACTGCCCTACGCCTAGCGGTAGTAGAAAATGGGCGGCTCCAGCGTGTATGTCTTTTGCTCTATTTAATCATCCGCTAATTACTCATAGATTAGATTACACCACAGCGAGAGAGCTATGGGACTGTTGCGGGAGCCCGTCTGAAGAGAGGTCCTATTGACCAGAGACACCTCACTACAATGCTCTTCCGCAGAATGATAATGGCACGCCTCGCGACGAGCAGTGGCCTTGTTCGAGCAAGAACCGAGCGTTTGGTTCGACGGTACCGCGGCCTCAGCCGAAACTTTAATATCCATTTCTTATAGACAGAACCTCTTCGGATCGTTGTCCAGGCAGAACTAGGTTGTGGAGAGCCTGCTGAGGTTGGATTGCCACTCACTCTACGAAAGAAGCTGCGAAGAGCGCAGTAACGAATGCATTCGTTGGCACAGCCGCGAAACTCATCTTCTACTTAACCCTGGTCTACACACATGACAAAAGGGGCTTATTTGCGATCGTGGGCGTTGGCTTCAACTAATACCCGGCTCTTTATACCAGCCACAATCACCATACATTCTATTCTAGACTCAGGAAGTATTCCTAAAGGTATCCAACCAGTCATAGGCATTCGTGCGTTTTAGCGGGCAAGAATCCACTTATGGGCAGCAATACTGTTTGTCTAAGGCTTCACTGCTGATCGACGGCCTGTGACGCAGCGAGAGGCTCCTGAAACCGATTTTACCGTCACGCAGATTCGGAGGCCCCCGCCTTTGGCCATAGCTCGGCTCGGATCCGGGAATTAAATACCTAGAAGCAATAATGTCGCCACGCGACCCGGATATTGTTCATACCATATTAGAACACCCATGTGGAGCTCTTGAACGGAAGGACGAAGTTGCCACAGAGGGGCACTTAGACTATGTTATGTGTTTTTTCTTTTATCGACGGGCATCCGGACTGTATTGTATTATGCGTTTTCTTAGAGAATGACGTGGTCAAGCTAGTGAGTGCGGTTACACGGTTGTCGCAGTTAGATCGTGTGTGACGTGTCTGGCGAGCCTTCCATGGGTGTACGAAACCAACCCGCCCGGCCCTTTATTATGATATCCCGCAGGGTGATGTCTGCGAGCGATGGTGAGGCCAGGTTTAGAAAAAAAGGAAGCAGATGACGCGACGCCCTACACCAAGCGTGGTACCATCGAACGCTCGC
		</sequence>
    <sequence><taxon idref="Location_0_4_0|15.226772883996967"/>
			CCGGTTTCGGGAAAACGCACTCACATACAACACTTAAATAATCGGGATGGGATGCGTACCTCATGGGTTGGTGTATACGTGTCCGAGTATATGGGGAGAGCCTCCCATACTGCACACTGAACTTTCGCAGACACCGGATCACAATGACACCTGCACCATGCCCAATACGTCTCATCGGATAAAGCATCGGGATACATGACTTGGCCAGGCCATCGAGGATGTTCATTCTGCTCATATCTAGTCTATCCACCTAACGCTGTCTAGCACACTGAGGGACGGTATGAACCAGCGGGCTGTTGCGGTACAAAGACCGTCCTCCCCTCCGTTGGCAATCATATCATTTTAGTTGCGTTGTGACCTATGACTCACTTATAGGCCGATGGAAGCTGTCCGGCAGTCCATATGGGAAACAGTCCGAACAATACACGTCGTTGTCAACTAACTGGCCCCGTGAGTGGATTAGAATCCCCATCGCGGGTTCAGCCTCCGCGGGACGATGTTAATGGCCTTCTGCCCTCGAGCCAATTATAGCCGTGCACCCTGACAGTAATGGAATGCAGACACCAACCGTGCTACGCACTGCACGAGCGTGTGTGATTTTGTGCAAAAAATGTTTAGGGCAATAGAGTCCCCATTAGCAGCAGGTGAGTCGGCACGGTTAGATGCTTATTCTTAACGGAGTCTTCACGGCCCCTTCGTTCTAACAAGGTTGATGCGGCAACATACAATACCTGGCCACCCCCGTGTCCTTAGCAACGTGCGGGTAGGTCGCTTACCTCATTATTCCGTATGAATGGAGGGTGTTTCTGGGCACCTAATAGGAACCACACCCTATCTGAGAAGCCGTTCTTTTTGGTAAGGTGTTCACCAAGGGTTAGGTCCTGCCGCAACCTTTCTCATCATAGTGGTGAACAATAGTCGTCCATGATCGGCTACAGGGGCCGGACCTGTAATAGGGCCGGTGTAGGGTCGAGTGCGAATTTCCTCTGCAATTGTGCTCGTTGTAGGGGGTAATCCTGGAAAGGTTTCAATGGGCTGGCTGTCTTAGGTGCATCCGCCTAACGCTATACTCCCGATTCAGACTCCTACGCTAAATCAAGATAGCTCGGAATAGTCCTAAACGCTACAAATGGGCTCGACGATCGCTCCAGGTCGAAAATTCTCGGGCTCCGGACCAAGGGTGATGCGTTCCGATTGGAACGTTTACTCCTGTGGGCACCGAAGGCGGTCCGTCGCAAATGGTTTCAAACAAGCCATTGCATACGCGTTCCCCACGGATAGATGCAGTTTGCCACGAATTCCAGGGGGTCGTTTCCTATCAGCCTCAAGGCCGCCCCATATGGCCTCTTCCATACCATCACTGCTTTTGTTTCGGCTCTGATGAGTGATAAGAACCTATCTTGGATACGTAGGTACTCCTATCCCAAAAGAGCAATCACCCGAACAAGTGAACGCAGGCAGTCAGACCTTTGGGCAGCTCCCCATAGGCTTTCAATGACGTGGAAGAATACGATACACTTCATTGATCGGAAAGCTCCCCTGTAGAACGATCGGTTGGTCGAGGACCAAGACTCGCGGAAAGTGGTCCCTTCTGTCCCACTGTGCGTACGAGACGAGAATAGGGACGTGGATATTTGGGAAATTGTCACGCAACCCGGTGTCGTGTATAACAACCACCATAATACCTTAGCAACAACTGAGAACGTCATTAATTCTTAAGGGGGTTTGGTGAAACAGACGCTTATTGCGAGTGAGATCTCCAAAGCCACGTAATTGCCCGGCAGGACCCGAAGTGATGCCCACCTCCGCTCCGGATTTAAACATAAGACCCCATTGGTCAATAACAGGTAGTATCCTCGCCCAGTTCATAGCGGCGGTATCGAGATACAAACATTCAATATTCGCTACAATGGAACGTACGCTCATCCTTCTCCTGATGAATTAAATCGCACTATGGTCCACTCCCATCATATGGAACCTCGCGGTTGAGCAGTGTAGGCCCGCATCAAGTCAATACGCGCCCCCATCTTACGCAGCACTGAGGGCGACAGCGAAGAAAAGGGCTAACATCTGTCTTCGATTGTCATAATATCCCTAAAACTTTACGGGTCCACACTCTACTCGTGAAAGCTCTCTACCGTCATGTACATATCCCAAGTACGACATAATTTGTGCGGGTCTTTGTAGTAGGCATCGGTATCCCAGTTCCCAATTATAATAGTCGGACCGTTGATCATCATTTGCAGTACATCGGGTAGATTTATTGCTGCGAGGATTCTCGCATTATGGCTCTATTTTAATTCCATTCATGCTGAAGGTACCATTCCTCCACTAGTCGTGCATATATTTTGTGAGAGTACCTAGCGCAGATACGACACGTCGTACACTTTAACTCAATTGGACGTAAGCGCTCGGTCTCAGCTTGCCTGTAGCAGACCAGCCGCAGATCTATATACTCTCCCTGCGCTACGTTGGCGGTACCTGGCGGAAGTAGGGCTCTGATGAGGACGCACATGAGCGGTGATGCCATGCCGTCTACGACCACTTATCCGTCAAAGTGTGGGCGAAGACTAATTAAGTGTTTGAGCCAGCGATGTTGTGGACCACCTTATATATCTTGGTGACTATAAACGATTAGCGGCGGAAAAATCAATGTGAGTGAAGTACCTAGCACCCGAGTCATCGAAGAGATTGGAGTTTCCATGTAACGCAATAAAAGGTCCACAAAATCTCCTAGCTTGGCAAGTACCGGAAGATCGACTATCTTTTTCCCATCAGTGAGTCTGACGGAATAGGCGTCAAGCACTTTACCAGTTTGTCGTCCGCGCTGTCATGCTCAAAATAGCCCGGCCCCAAGTGGATCGCTCTCAAATCCATTCGGGAGATCGGACTTTAAGATGTGGGATTTCCTAGACCTGAATTCCACACGTGCTCCATTGACGAGCTCGAATGTCAGCGTACTGTAGTCTCAAGTTGGAGAACGTCAGATGGCGTCGCCTTAACAATCGCCCCCGTGCGGTTTGCTAGCTTACCTGGCTAGCACTGTATGCTTGTGATAGTTATGACGTTACCCTTAAGAAATGCGTATGATAGTTTCGAGACATCACGCTCTCAGCTTTGGTATGAGCCCTAGCAGGCCAAGGTCTATGTGTGCAGCCTAGAACCTTCACCCTTTCTTCTTTTACAAGCGTAGACACGCATTTGTCGCTCGTGGCAGGGCAGCCTTCCTAATGCGGGGCATCTAGAAGAGTCTTTTCCTAGCCATCATCTAGGAAGGTATATCGAAAACCCGCAGTCTTCTGTTTATTTCTAGGTAATTCCGCGCATATCGTAGGTAATTGCGTCTATTGTTACATCCGGACTCACGATTGGAGTTGTTAGATTCGTAAGGCGACAAGCGCGAAGCTTACGTGCGCTCGGATATCCGGCGTATCTTTACTAGCCGATCGATGTTTTGCAGCCATAGCTCCGTTGACAGAGGCGACAACATGCGTGTCTTGAGCAGTCATGCACTTGAGCTGTATGTCAATCGTAGTAAGATTACGCCATTTTAGGGGTGATCCCTATTCACGCCATTAGTGCTGCAGTCCCGGATCACGCGGAGTTGGGAGGAGGCTGCTCGCCGGACGTGTCCATCTGGCACGCTCATGCCCGATCTTTATTAATAAGGCAACATAGGGCCGCGCATAAAACCAACGGTGTGTTAGCTCTACAGCTCCGCCTCGTCTGCTACCTCGGGACAAGAGCCCGTACCTAGAACCTCCTCTATATGTATTAAAAGAATTACTGGGTTGAAAACTTTGTCGGAGAACTTCTTGGATTGAGACGATATACTATAACGATGCTCAGGATAGGCAGCTCTGCTGACCTGCCACTGTCGACAGCACGGATCGCGATGTTTTATAAGAAGCAGTAGGAGTTCAACTAGGCCAGTAGGGGTACCGCTGTTTCCATAAAGTCGTCAAAAAGTAGCATTCCGTACGCACAACGTGAACACCCCACTAAGAGCTGCAGAAGACAACGTACTGAAGACACTCTCGAAAAGCAACTGATGGATCAGTGGCCGAACACTCCAAGGATCGGTAGTAAATCACAAGCCAATCATGACTTGTTGACGAAGGCATAACTTAAGGACTCACACGATGGAGCCCAGTGTTACTCAAAGTTTTGGCCCGGAACCGAATGTATTAAGAGCCATTCCAAATTGTTTATTTTCTATATATTTCGACAAAAAGGGATCCGTCGAATACGAATAAAACTCGAGGCCTCGAGCGGTCCGGCGTGTGGGGCCCGCTCTTGGCCCGACCACTGCATCATAAAACGAAATGACATTTATGAGCTTTTTTTAGCTATGTAAAATAGCCGGTTATTTGCGTGTGATGGTCGTGTACCTCCGATGAGCAGACCAAATAGAAGCCAAATGTTCCTGCATCCCGTTAGGAGATTCCACTTCGAAATGCTATTAAGATCGAGACATCGAACAAGCAGCTGAGCTGCTGCGCAAGGTTGAACGTCCTGCTCTGGAGTTGCGAAAAGTCGATAGTGCGGCCCCGCCCCGTTTCGATTGGCACGTCGGATAGTCGAGATAAGGTACGTAACGCACATCCTTCATATCACGCCTTAGGTAGTTTGACGAGGAGATCGCAGCACCGCGTTGAGTCTTAGATTGTACGTACGGACTCAATGTCGATCGGAGTACGCCCCTGGCATAAATCTGAGGGATAGAGACTGTGAGATACTCATCCGTTTAAGTTTCTGCGCATGAACTGGACAACGTCGAGTCCCCCGCCCATAGATGTTACCGACGTGAAAGCATGCTGCTGAGATCGCAAACCCCGTCTCCTCTTAGCAAGCCCGTCTGAGTGCCGGGACAAGTGGGATCGGACGCAACGCGTTCCACCTGTCTAACATCAGGGAGATTTTATGACCGGGCATGTATGACAGAGCCCCGCCAATCTGACCCAGGGTAACAAGCGTATCTGCGACGTGCAGACACCGTCAGGACGGGCGCCTATGTTATATTGTTGATAAAAAAGACGTACGCGCGTTGATCCCTATGTTAGAGATTACGCAATGTGGATTACGAAGTCGAGTGGATGGACCACTCCGATTCGTCGGCTTTTCTGGAGTTTCAACCCTTGATAGAGGCACCCTTTACATGCTCCGCGGGGCGCCTGTGAGAAAGGATAGAGTATCGCGAACTCATACGGTCTCGTACGTGTCTCGCCTGTAGTTCCAAGTCTTCTGATAGAATAGCGGACTTACGGACAAACCAGGCCTTGCTACTTGCCCTTTTGAACATCTGGAAGAAAGGACGGTTCACATAGTTTTTCCAGTGAGCATATCGATCGGACTATCCGCGCGTGATTTATCGACAAAACACGCGCTAATCTACTTTTGGCCTGTCATGATTCGACGGTTCGTTTCTGTGGCGTCTGGAGCCAGAACTTTGATTTACGGCAGTGATTCGAGAGACGCGGGTGCGGCGTGCGGCTAGGCCATTTGAGAAGATCAACGGAGACGATGATGGCGACGCGATATTTTAACTACGCACCACTTTGTGGATTAGCGTTTTCACTATCGTGTTTGAGAGAGCCATACCCTTACACCGCTTTCATACCAACCACGCGATCGAATTTCTATAGAGAGACTCCGAGCTGATGATCGGGTAGAGAGTGCAGATATCATAACCTGAAGTGCAGAAATGTATATATCCACAAGCACCCCCTGCAAGTAACCGCCGCCAGCCGCACCGGATTTTTTCCCATAATTTTGTAAATTCGGCAATCCTGGACATTTACCTTCCTGGTCCGCGTAGCATTTATTGGTCAGCGGGATTTCGCCGCAGACTCTTCGGTAAGTAAATTAGAATAGCAACGCATATACTCACAGTAAGTTGTTCTTTCTGCAAACCAACACGGAACATAATCATCACCGTCCAACCGAGGACAAGCTAGGGATCCTCCCGCATGCCTCGTGGGATGAGGATGAGCTATCTTTAATATTGTCACATACATATCTTTATATGACTGCTTGGGCACTCCTGACGTTCTCATCAAAAGAGGTCATGGGAAAAGGGATCTGTTCCCCCCTGGAACATCGGTTAGGCGTCGCAAAAATGGCCCCTGGTTACGCATATTACATAGCTTAGACAAGGTCTGAACGTCTGATAACTAACTCCAGTAGAACATCTGATCCCTGTAGCATTCGCCCCTGGATCTGTTTCCTATCGCAAAAAAGTGAAACTCTTCAGCTTTCCGTCAGGTAAACACCCGGTACAGAGCAGACCATCAGCATATTTGGCATATGAGCTATAGCCAGAGTGGATACTGAATCAGCCGCGCGGAATCAGAGTTGGTGCGCTAGCGTAGTGAATAAACCTTCTGTCGGTGCGGCAGAGGAGTCAATCTCGCCACACGTAGCCTCAGGGCCTATTGGTATTTGAGGGCGGACACTGAGCAGTTACGCTGCCGCCTCGTAGTCCCTGGATTAGGTATCGTGTTCAACACACAGCCTAAAAACAGCATGTTTTAAATGAACAGGTCTCTTCCGAAGGTAGACATATTGAAGGCGTCACCGCTTAATGTACCTTTTCCGTTATGTCATCGACAGTAGCGCCGCCCACGTTATCTATGACGAAATATTGAGAGCAGGTCGAGTGGGGCGTCCCTGTCGGCGATAAACTGTTGTTAGGGCACCATCCGATGGATGATTGCTATGCTGAATATCTAACTGCATGAATTAAGGAGGGTATTTCACTCACTGCAGGCGGCACACGAAACCGGATGATCGTGGGGGGAACCGGTGATCGCATCTAATGGGTGCATTCACACAAACTAGCCAAGGCTGAGCCACTTATACGCTCATGCAAACTGGGGTTACCAAGTCACCATCACCATGCTTTCCTCTGAATCCTGTGTCCAGGCGCCATAAATGCTCCCTCATGCGCTAAAACGTCGGAATGCTGATCGTCCCCTGCTCATATTACGGAAGCAAAGAGGACTCACTTCTAACCCAGGCCCCTCAAACGCCAGCCTGTCGTAGTTTCGGCGGCAGAACCAGGTCGCGTTTGCTGTCTCCCATGAAGCTGAAGAGCGCCCCATCCGCAAACCCGGTTGGATACATAGCATTGGTTTGCTATTTCGAACCCTTTTGGGCTGGCACAACAGCCTCGTTCTCCGCCGCACAGAGTTAACAGGATGCGGTTATGTCGGTCCCATAAGGAGCATATCCACAAGATGGTGCTAGCTTGTGAACATGAAATGTTTCACTAATGGCCGTTGTGGATCACTCTCGGGAACCCATCAGAGTCGACTCCCAATGCAGGCTCGGTGACTTGCTTAAGGGATTGGCTGAGATAGATAATTACCTACTATAGTTGCGGTGCCGATGGCGTGGCCTGCGCGTCCCCGACAGGAAGATAACACGAAAACACGTACCAAGACTAATACACCCTATAACGCGGTAAGTGTCGTGGTAAAAGCATATGTGTCTTGAACATATACCACTTCTGTCTAAGTTTAATGTGGCGACTCGACAGTATCACACGTATAGTGCAAAAGGAAGGCACGCTCATTGGAAGCTGGAGATGGCTGACGATAAGCATGTGGACTATTATGTTCTTGCGTGGTGAATAGTAAGACTAATGGTCCTGTACTGAGGTCTTCCGAAAGTTACTAGGCCATTAGTATTTCCAACGAGAAGTGGGAGACATAGGACCACCTACTAAAGCTCTTAAATAAAGTGCGAACTACAAACACTGCACGCACACCCACCAGTCGATACAGCGCGTTGATATAGTGCCTCGCTCAGAGGAATGTGTACGCTGTAAGAGTACAAGCCGCCATCGGAGATTTGTACGTGTAGGTGCAACCCCGTTAGTGGGCACGTTAGATCGTCACGTGCCGGACTATGCCAATCCACCCTTATGGGGACAGCTGGCGCCCGCGGCAGTTCGTATGAGGGGTTCTACTACGCAAAAATCAGCGATCGGGGATATCTAAAGCTCCATCAAATTCGTAATGATGTCCGTACTGGATTCGCATCCATACGCGCCAATACGCGCTTGCTTATGGTCCTCTCCTTGTTAGGATGTTAGCGGTACGCACCTTTGTTTGACAGCACGTTGGGGGGGACACATAAACTACGTTCTACTGCCATTCAGCGAAGGTTCCTTTTTATTCGAAAGAGTGCGATAAGGGGCGGATTCAGTTAAGGTTACTGCATTAATGTACCACAGGTACTTCTCGATCTCATACACACCCCTCACGTCCTCGACCTTCCCGGCGCCCTGATCAAAGTGATCAGGACTCTGCTGCAGCGGTACGCAGAAAGACTGATGCGACTACGGGGTTTATTTAGGTAACTAAAACTTCCCCTCCTTTAGATTCGGCGCGGCTATTACATCTTTCGCTACTACGAATCCGTAACTTCTCTCCAGCAGATCGTTTCTGGACTGGTAGGTCATTCATCTAGGGTATGGTAATCGAGGCACGTGGTATGCGCCTACCTAGAGCGGTTCGAAAAGTTTGCTAAACGAGGATCACCAGTGTACGGCCCCGACGTGCCTCATAAATGTGGGTACTATTATATGGGACAGAGTAAGATCTTCATGTGGACAGCCCGTAGTAGAGCCTTTGGATTACATGATCCCAGTAGCGATTGATGCGTTCCGACATATCCTTATAGCACTTCTAACTTACAGATTTACCATTATCCCTGCATCACCAACAACACTTATGCCACAGGCCGACGTAGAAAAAGAGCCTAAGGCACTTCTAAAGATTCCTTACTCGCGGCGATCGATATGGGGCCTACCGGGAAAGACGCAATTTGGACATCACTGCAACGTTTTATATGGATTCGCATTATTAAGCCCCTACATCTGTGGTGTGCTAGCGACCTACATTTAATGTGATTTTGGATATATCTTATCAGCTCTTTCCCGGAAAGCTCGTACCCGCTCTCCACCAAAGGTGGTTATAATTCGGTTTCAGGGAAAATTTAATCGAACGTAGATTACTGCTGAGCCCTGTAGACTACGTTATTGGGGTCTCTGTGCGGAGTCTTGATCCACGAAAGCTAGCGCAGGCTGTGCGACATATGGGGCGGATTCAAACGGCAAGATACATTAGGAACCGACGACGAATTAACGTCAAAGCGGCGTAGACTGAGCCCCGATGTCATTTTTCTCTGGTTATTACAAAGGGTTAAGCTTCTACTGGCCCATTCGTGGATGTAGGTCGAGGCTTGCTCAGGTACCGCGTACCCATGCCTAAGCGTACCGTCTTACCACCCCCTTAGGGCCACCTTAACTCCCGACATCTAACCTATCGATAGTGAACAAAACACTTTACCGCCTCGTCCAGGATATCTGGAAGAAACTACATTTGATTACTAATAACGTTAGTACCGCTATTTATTCTAAGTCAACTTGCTACCGGCTGCCCAGCGGTCTCCAGCGTCCCACTGCGGTTTCAGGTTAGCGCAACAAAAGCAGCTACGCGCTTGTGCCTAAAGTATGGCCTCGACCTCGCGACGTTATATTTTGTAGAGTTTTCCTTGTGCAGGCCGTCAGTCCTTGAACCGGTGGTTGAACACTAAGCTGCCACCTCCATATCTCACGATAAAGATTACTACTCGACATATCCTGGGAATCCAGGGGACCGTGTGTTGTGAAAGGCCATACACCAGCCCCGATGGAACGGTTGGTTTGCAGACTGCGAATCAACCCGGATTAACGGGTTGGTGGATCGGACAATCTCCGCGAAGTGACACTACCCGACACTTGGAGAAACTGTTGGTATGAAGCATGAGCAAATGGAGTAAAATATGTAATATTGAGCTGCACAAGCGTCGAGGTATATCGTGTCCGCGGTAGGGCATTTCTGCAAATAGTCAGGGTTCCGTCGGACCAACGGCTCGAAGTTCCGAGCACTACGGTGAGCTCTTTCGACCAAATCGAAGCGCAATCACAAACTATTAGGTAGCGTGGACATATATTATCTGGTCTATCGCATGGTGTCAGCTGAACGTGCGGCAATCCGTCGCTTCAACCGGGCTGGGGCACACTATAACGCTGCTCTTCTTGTGAGCTCCCTGAGCGGGGCGAGATTCGTCCCCGTAATGGAGCCCATAGCCGTGTCTATCAATGCAGGGTCTATTCCAGGATTTGCCAAAAGAGTGACACTGCACGTGTTCTTGGATTTCAATAGCTCACCTTCAAAATTCCCGTAGCGATAAGCGTCACAATCGAACTCAATCGGGCTACAACGTGGATAATGGACCGCAACTTCCTTACTAACCAGAGCCATCTTACTCGCTAGGCATACATCTTCACCCGAGGTTAGCTTCCCGGAAGGCACAACCAGGGCAAACAGATGAAGCCACGGGCTATGGACAACATAGGGGATGCACTACTTTCTAGCGCTAGCTAGGCTCACATAGGTCGACTCTAAACGAGCTTATGCACTATTCTTATGCAAGGACCTCAATATTGTTCTAAACAACGTGTTTTCGAGAAATAGACTCTCCAGTTATAATACGATCAGTCACGACTAACTAGGGTAGCCACTTAGGCTGATGCACGTTAGCTTTTAGAACTCTTATAAGAATACCATGTAGATCGGTGAGCAGGGACCACCTGTATGGGGGGTTTCCCTCTCATCGCGTGATTGGCGCTCTACCCCATTGATACGGTACCATTAATTTTTTGATCGGTTGATTGCAATTGCGCGGTAGCGTGGAAGGTTCGACGGAGGCTCCATAGGCAGGTATTTCATTCAAATCCAGGGATTTACCGTTCGTTGACGGAGGAGCATCAATCCTACTTCAGGTTGGCGAACAGAGACTCCTAGAGTATGTCGTATGAGAGACGGAAGCGTGAGACAATTGGAAGACTCCGCTGATGATCATAGCCCAACCATCCTCCGGGCCAGTCTGCATTTAGCTACCAATCATCAGTGCCTCAGTAGAAGTTTTGCATCCAATGTAACGCCAGAAGAGACTAGCACTCTATAGGATGAAATTGAGCCTTGAGTTTAACCTGCGACTTACACTGCAGCGGGGGCAATACTACAAGAATCCTAGGAAAGACCCCGCCCGCTGTAGATAATCGCACGCAGCCCCCACGCGGTTGAGTTCGTAGGTCTTCTACCGGTTCTGCTTCTACGATTTGGGTTGCCCCTGCTCTCTACACCCCCATCATGATAGCACGAGAGAGTATCTTCAAACTACGATACTCAATGGAGCCTCACGCATGCTGTTATTGGATCTTTGCGACTAGATTCAGATGACTGCCCTCGAACAATTGGCGCCATCATGGACGGGTTCAGTTCCATGAGAAGAGACGGGTTAAGGCTTTCGTATCTTTGCCCTCATGTGGTTTTTCTCCCAGGCTCGGCAGCATTAGAAGAAAACTGCTCTTAACGACTCTGAAAAGGAACAACGTAACACAAAGCGACACGCGCGAGCGCCTGCACGCCTAAAAGCTGGGACAGGCGTCGTGTACTGCAACGCCTTTCACGCGCTCTGCTGACCGCCCTAGTGTTAAGCCAAGCCTCTCAGATAAAGTGGTATGTCAGAAGTCCAAGGGGCGAACGCGCATTTCGGCCACTGAAACGCGGCCGCCATGGATGGACAAGGCTATTTTGCTGAAGCGACCCCGGTTATATGCAGACGTACAACCCCATCCTAGACGTCGACAACGTTCAGTCAGGGAAATTCCTCACACCTACGGCCAAAGTGAAGATTTCCTCCTGCCACCCTCCACTCAGTGGCTTTCCTAATGCTCTAGACAATAGATTGACGGATAAGGAATGTCGGATCTTTGATATTCCGAGACGCGTGCATCCATCAGAGGACCTCAACTGGCCTTATTTGAAGCAGGCATCGGGATTCATAAATGAGCGATCAGTAATACCGTCGAAACGGGGTTTAAGGAGCCTTCTGTTAATCCGGCGACTAAGTGCATCAAAAATTCCGTGCCTACACCGTGTGGGGATGTCTTCTGGCTCCGGGCATCAAGTTTATAGTAAAAGCACAGCTCTGGTTCAGTTGGACAAATCATCACCAGATGGCTTGTGCTTCCGTACTCGCCCCGAACACTCCAGCAACAACCTATACAACGCTATAGCCATACACAGTCCTATAGTGCTCTCTAAATACTACACTACACACCTACCGATTAGCATACACAAAGGTTGGTACTAAGTTAAAGTTCACGTTACTGCGGGGCTATGTGCAATGACGTGAGCTCGGTAAGACCGTTCAATCAAGGATAGACCGCCCGATGAACAGCGTAGTACTTCCTCCTTCCACCAGTTCCGGTGGCGGTGTCGCTATTCAGTGATAACGTAGGTAGTTCTGTTTCACCGGACGGTATGTAAGAACACTGATAGTTAATATCATGGAGACGGCGGTGGTAATACTAACACGTAGCTACTCCGAAGCAGGCATCCACCGGCGGAAATTTAACATCATCGTATTCCCTGCTTGACACAGTGGGTCCTTCATGTTAAGACGGTAGTAGTGTAACCATACTAGCTCTGTTTAATTAATGACGAAACCTACTGCGGAGCTCGTCACGTATGCATTGGCGGCGCGCATTGCCTGTCGGACGGAGCTCGTGTCAGAGAAGTTTAGGGGCTCACTACGTTAAATAAATCCCTTCAACCAAGTGCTATTACGCACAAAGTGAATTGTGTCAAATATCAAATCGGCGTGGGGAGAGTCCCAGACGATTATTCATGGGTCTGTGTCCTGGGGTATAGCAGTAGGCCGTCGTAGCCCGTCATTATAGGGGCTCAGGTACGAACTGCCCTACGCCTAGCGGTAGTAGAAAATGGGCGGCTCCAGCGTGTATGTCTTTTGCTCTATTTAATCATCCGCTAATTACTCATAGATTAGATTACACCACAGCGAGAGAGCTATGGGACTGTTGCGGGAGCCCGTCTGAAGAGAGGTCCTATTGACCAGAGACACCTCACTACAATGCTCTTCCGCAGAATGATAATGGCACGCCTCGCGACGAGCAGTGGCCTTGTTCGAGCAAGAACCGAGCGTTTGGTTCGACGGTACCGCGGCCTCAGCCGAAACTTTAATATCCATTTCTTATAGACAGAACCTCTTCGGATCGTTGTCCAGGCAGAACTAGGTTGTGGAGAGCCTGCTGAGGTTGGATTGCCACTCACTCTACGAAAGAAGCTGCGAAGAGCGCAGTAACGAATGCATTCGTTGGCACAGCCGCGAAACTCATCTTCTACTTAACCCTGGTCTACACACATGACAAAAGGGGCTTATTTGCGATCGTGGGCGTTGGCTTCAACTAATACCCGGCTCTTTATACCAGCCACAATCACCATACATTCTATTCTAGACTCAGGAAGTATTCCTAAAGGTATCCAACCAGTCATAGGCATTCGTGCGTTTTAGCGGGCAAGAATCCACTTATGGGCAGCAATACTGTTTGTCTAAGGCTTCACTGCTGATCGACGGCCTGTGACGCAGCGAGAGGCTCCTGAAACCGATTTTACCGTCACGCAGATTCGGAGGCCCCCGCCTTTGGCCATAGCTCGGCTCGGATCCGGGAATTAAATACCTAGAAGCAATAATGTCGCCACGCGACCCGGATATTGTTCATACCATATTAGAACACCCATGTGGAGCTCTTGAACGGAAGGACGAAGTTGCCACAGAGGGGCACTTAGACTATGTTATGTGTTTTTTCTTTTATCGACGGGCATCCGGACTGTATTGTATTATGCGTTTTCTTAGAGAATGACGTGGTCAAGCTAGTGAGTGCGGTTACACGGTTGTCGCAGTTAGATCGTGTGTGACGTGTCTGGCGAGCCTTCCATGGGTGTACGAAACCAACCCGCCCGGCCCTTTATTATGATATCCCGCAGGGTGATGTCTGCGAGCGATGGTGAGGCCAGGTTTAGAAAAAAAGGAAGCAGATGACGCGACGCCCTACACCAAGCGTGGTACCATCGAACGCTCGC
		</sequence>
    <sequence><taxon idref="Location_0_4_1|22.36213078922883"/>
			CCGGTTTCGGGAAAACGCACTCACATACAACACTTAAATAATCGGGATGGGATGCGTACCTCATGGGTTGGTGTATACGTGTCCGAGTATATGGGGAGAGCCTCCCATACTGCACACTGAACTTTCGCAGACACCGGATCACAATGACACCTGCACCATGCCCAATACGTCTCATCGGATAAAGCATCGGGATACATGACTTGGCCAGGCCATCGAGGATGTTCATTCTGCTCATATCTAGTCTATCCACCTAACGCTGTCTAGCACACTGAGGGACGGTATGAACCAGCGGGCTGTTGCGGTACAAAGACCGTCCTCCCCTCCGTTGGCAATCATATCATTTTAGTTGCGTTGTGACCTATGACTCACTTATAGGCCGATGGAAGCTGTCCGGCAGTCCATATGGGAAACAGTCCGAACAATACACGTCGTTGTCAACTAACTGGCCCCGTGAGTGGATTAGAATCCCCATCGCGGGTTCAGCCTCCGCGGGACGATGTTAATGGCCTTCTGCCCTCGAGCCAATTATAGCCGTGCACCCTGACAGTAATGGAATGCAGACACCAACCGTGCTACGCACTGCACGAGCGTGTGTGATTTTGTGCAAAAAATGTTTAGGGCAATAGAGTCCCCATTAGCAGCAGGTGAGTCGGCACGGTTAGATGCTTATTCTTAACGGAGTCTTCACGGCCCCTTCGTTCTAACAAGGTTGATGCGGCAACATACAATACCTGGCCACCCCCGTGTCCTTAGCAACGTGCGGGTAGGTCGCTTACCTCATTATTCCGTATGAATGGAGGGTGTTTCTGGGCACCTAATAGGAACCACACCCTATCTGAGAAGCCGTTCTTTTTGGTAAGGTGTTCACCAAGGGTTAGGTCCTGCCGCAACCTTTCTCATCATAGTGGTGAACAATAGTCGTCCATGATCGGCTACAGGGGCCGGACCTGTAATAGGGCCGGTGTAGGGTCGAGTGCGAATTTCCTCTGCAATTGTGCTCGTTGTAGGGGGTAATCCTGGAAAGGTTTCAATGGGCTGGCTGTCTTAGGTGCATCCGCCTAACGCTATACTCCCGATTCAGACTCCTACGCTAAATCAAGATAGCTCGGAATAGTCCTAAACGCTACAAATGGGCTCGACGATCGCTCCAGGTCGAAAATTCTCGGGCTCCGGACCAAGGGTGATGCGTTCCGATTGGAACGTTTACTCCTGTGGGCACCGAAGGCGGTCCGTCGCAAATGGTTTCAAACAAGCCATTGCATACGCGTTCCCCACGGATAGATGCAGTTTGCCACGAATTCCAGGGGGTCGTTTCCTATCAGCCTCAAGGCCGCCCCATATGGCCTCTTCCATACCATCACTGCTTTTGTTTCGGCTCTGATGAGTGATAAGAACCTATCTTGGATACGTAGGTACTCCTATCCCAAAAGAGCAATCACCCGAACAAGTGAACGCAGGCAGTCAGACCTTTGGGCAGCTCCCCATAGGCTTTCAATGACGTGGAAGAATACGATACACTTCATTGATCGGAAAGCTCCCCTGTAGAACGATCGGTTGGTCGAGGACCAAGACTCGCGGAAAGTGGTCCCTTCTGTCCCACTGTGCGTACGAGACGAGAATAGGGACGTGGATATTTGGGAAATTGTCACGCAACCCGGTGTCGTGTATAACAACCACCATAATACCTTAGCAACAACTGAGAACGTCATTAATTCTTAAGGGGGTTTGGTGAAACAGACGCTTATTGCGAGTGAGATCTCCAAAGCCACGTAATTGCCCGGCAGGACCCGAAGTGATGCCCACCTCCGCTCCGGATTTAAACATAAGACCCCATTGGTCAATAACAGGTAGTATCCTCGCCCAGTTCATAGCGGCGGTATCGAGATACAAACATTCAATATTCGCTACAATGGAACGTACGCTCATCCTTCTCCTGATGAATTAAATCGCACTATGGTCCACTCCCATCATATGGAACCTCGCGGTTGAGCAGTGTAGGCCCGCATCAAGTCAATACGCGCCCCCATCTTACGCAGCACTGAGGGCGACAGCGAAGAAAAGGGCTAACATCTGTCTTCGATTGTCATAATATCCCTAAAACTTTACGGGTCCACACTCTACTCGTGAAAGCTCTCTACCGTCATGTACATATCCCAAGTACGACATAATTTGTGCGGGTCTTTGTAGTAGGCATCGGTATCCCAGTTCCCAATTATAATAGTCGGACCGTTGATCATCATTTGCAGTACATCGGGTAGATTTATTGCTGCGAGGATTCTCGCATTATGGCTCTATTTTAATTCCATTCATGCTGAAGGTACCATTCCTCCACTAGTCGTGCATATATTTTGTGAGAGTACCTAGCGCAGATACGACACGTCGTACACTTTAACTCAATTGGACGTAAGCGCTCGGTCTCAGCTTGCCTGTAGCAGACCAGCCGCAGATCTATATACTCTCCCTGCGCTACGTTGGCGGTACCTGGCGGAAGTAGGGCTCTGATGAGGACGCACATGAGCGGTGATGCCATGCCGTCTACGACCACTTATCCGTCAAAGTGTGGGCGAAGACTAATTAAGTGTTTGAGCCAGCGATGTTGTGGACCACCTTATATATCTTGGTGACTATAAACGATTAGCGGCGGAAAAATCAATGTGAGTGAAGTACCTAGCACCCGAGTCATCGAAGAGATTGGAGTTTCCATGTAACGCAATAAAAGGTCCACAAAATCTCCTAGCTTGGCAAGTACCGGAAGATCGACTATCTTTTTCCCATCAGTGAGTCTGACGGAATAGGCGTCAAGCACTTTACCAGTTTGTCGTCCGCGCTGTCATGCTCAAAATAGCCCGGCCCCAAGTGGATCGCTCTCAAATCCATTCGGGAGATCGGACTTTAAGATGTGGGATTTCCTAGACCTGAATTCCACACGTGCTCCATTGACGAGCTCGAATGTCAGCGTACTGTAGTCTCAAGTTGGAGAACGTCAGATGGCGTCGCCTTAACAATCGCCCCCGTGCGGTTTGCTAGCTTACCTGGCTAGCACTGTATGCTTGTGATAGTTATGACGTTACCCTTAAGAAATGCGTATGATAGTTTCGAGACATCACGCTCTCAGCTTTGGTATGAGCCCTAGCAGGCCAAGGTCTATGTGTGCAGCCTAGAACCTTCACCCTTTCTTCTTTTACAAGCGTAGACACGCATTTGTCGCTCGTGGCAGGGCAGCCTTCCTAATGCGGGGCATCTAGAAGAGTCTTTTCCTAGCCATCATCTAGGAAGGTATATCGAAAACCCGCAGTCTTCTGTTTATTTCTAGGTAATTCCGCGCATATCGTAGGTAATTGCGTCTATTGTTACATCCGGACTCACGATTGGAGTTGTTAGATTCGTAAGGCGACAAGCGCGAAGCTTACGTGCGCTCGGATATCCGGCGTATCTTTACTAGCCGATCGATGTTTTGCAGCCATAGCTCCGTTGACAGAGGCGACAACATGCGTGTCTTGAGCAGTCATGCACTTGAGCTGTATGTCAATCGTAGTAAGATTACGCCATTTTAGGGGTGATCCCTATTCACGCCATTAGTGCTGCAGTCCCGGATCACGCGGAGTTGGGAGGAGGCTGCTCGCCGGACGTGTCCATCTGGCACGCTCATGCCCGATCTTTATTAATAAGGCAACATAGGGCCGCGCATAAAACCAACGGTGTGTTAGCTCTACAGCTCCGCCTCGTCTGCTACCTCGGGACAAGAGCCCGTACCTAGAACCTCCTCTATATGTATTAAAAGAATTACTGGGTTGAAAACTTTGTCGGAGAACTTCTTGGATTGAGACGATATACTATAACGATGCTCAGGATAGGCAGCTCTGCTGACCTGCCACTGTCGACAGCACGGATCGCGATGTTTTATAAGAAGCAGTAGGAGTTCAACTAGGCCAGTAGGGGTACCGCTGTTTCCATAAAGTCGTCAAAAAGTAGCATTCCGTACGCACAACGTGAACACCCCACTAAGAGCTGCAGAAGACAACGTACTGAAGACACTCTCGAAAAGCAACTGATGGATCAGTGGCCGAACACTCCAAGGATCGGTAGTAAATCACAAGCCAATCATGACTTGTTGACGAAGGCATAACTTAAGGACTCACACGATGGAGCCCAGTGTTACTCAAAGTTTTGGCCCGGAACCGAATGTATTAAGAGCCATTCCAAATTGTTTATTTTCTATATATTTCGACAAAAAGGGATCCGTCGAATACGAATAAAACTCGAGGCCTCGAGCGGTCCGGCGTGTGGGGCCCGCTCTTGGCCCGACCACTGCATCATAAAACGAAATGACATTTATGAGCTTTTTTTAGCTATGTAAAATAGCCGGTTATTTGCGTGTGATGGTCGTGTACCTCCGATGAGCAGACCAAATAGAAGCCAAATGTTCCTGCATCCCGTTAGGAGATTCCACTTCGAAATGCTATTAAGATCGAGACATCGAACAAGCAGCTGAGCTGCTGCGCAAGGTTGAACGTCCTGCTCTGGAGTTGCGAAAAGTCGATAGTGCGGCCCCGCCCCGTTTCGATTGGCACGTCGGATAGTCGAGATAAGGTACGTAACGCACATCCTTCATATCACGCCTTAGGTAGTTTGACGAGGAGATCGCAGCACCGCGTTGAGTCTTAGATTGTACGTACGGACTCAATGTCGATCGGAGTACGCCCCTGGCATAAATCTGAGGGATAGAGACTGTGAGATACTCATCCGTTTAAGTTTCTGCGCATGAACTGGACAACGTCGAGTCCCCCGCCCATAGATGTTACCGACGTGAAAGCATGCTGCTGAGATCGCAAACCCCGTCTCCTCTTAGCAAGCCCGTCTGAGTGCCGGGACAAGTGGGATCGGACGCAACGCGTTCCACCTGTCTAACATCAGGGAGATTTTATGACCGGGCATGTATGACAGAGCCCCGCCAATCTGACCCAGGGTAACAAGCGTATCTGCGACGTGCAGACACCGTCAGGACGGGCGCCTATGTTATATTGTTGATAAAAAAGACGTACGCGCGTTGATCCCTATGTTAGAGATTACGCAATGTGGATTACGAAGTCGAGTGGATGGACCACTCCGATTCGTCGGCTTTTCTGGAGTTTCAACCCTTGATAGAGGCACCCTTTACATGCTCCGCGGGGCGCCTGTGAGAAAGGATAGAGTATCGCGAACTCATACGGTCTCGTACGTGTCTCGCCTGTAGTTCCAAGTCTTCTGATAGAATAGCGGACTTACGGACAAACCAGGCCTTGCTACTTGCCCTTTTGAACATCTGGAAGAAAGGACGGTTCACATAGTTTTTCCAGTGAGCATATCGATCGGACTATCCGCGCGTGATTTATCGACAAAACACGCGCTAATCTACTTTTGGCCTGTCATGATTCGACGGTTCGTTTCTGTGGCGTCTGGAGCCAGAACTTTGATTTACGGCAGTGATTCGAGAGACGCGGGTGCGGCGTGCGGCTAGGCCATTTGAGAAGATCAACGGAGACGATGATGGCGACGCGATATTTTAACTACGCACCACTTTGTGGATTAGCGTTTTCACTATCGTGTTTGAGAGAGCCATACCCTTACACCGCTTTCATACCAACCACGCGATCGAATTTCTATAGAGAGACTCCGAGCTGATGATCGGGTAGAGAGTGCAGATATCATAACCTGAAGTGCAGAAATGTATATATCCACAAGCACCCCCTGCAAGTAACCGCCGCCAGCCGCACCGGATTTTTTCCCATAATTTTGTAAATTCGGCAATCCTGGACATTTACCTTCCTGGTCCGCGTAGCATTTATTGGTCAGCGGGATTTCGCCGCAGACTCTTCGGTAAGTAAATTAGAATAGCAACGCATATACTCACAGTAAGTTGTTCTTTCTGCAAACCAACACGGAACATAATCATCACCGTCCAACCGAGGACAAGCTAGGGATCCTCCCGCATGCCTCGTGGGATGAGGATGAGCTATCTTTAATATTGTCACATACATATCTTTATATGACTGCTTGGGCACTCCTGACGTTCTCATCAAAAGAGGTCATGGGAAAAGGGATCTGTTCCCCCCTGGAACATCGGTTAGGCGTCGCAAAAATGGCCCCTGGTTACGCATATTACATAGCTTAGACAAGGTCTGAACGTCTGATAACTAACTCCAGTAGAACATCTGATCCCTGTAGCATTCGCCCCTGGATCTGTTTCCTATCGCAAAAAAGTGAAACTCTTCAGCTTTCCGTCAGGTAAACACCCGGTACAGAGCAGACCATCAGCATATTTGGCATATGAGCTATAGCCAGAGTGGATACTGAATCAGCCGCGCGGAATCAGAGTTGGTGCGCTAGCGTAGTGAATAAACCTTCTGTCGGTGCGGCAGAGGAGTCAATCTCGCCACACGTAGCCTCAGGGCCTATTGGTATTTGAGGGCGGACACTGAGCAGTTACGCTGCCGCCTCGTAGTCCCTGGATTAGGTATCGTGTTCAACACACAGCCTAAAAACAGCATGTTTTAAATGAACAGGTCTCTTCCGAAGGTAGACATATTGAAGGCGTCACCGCTTAATGTACCTTTTCCGTTATGTCATCGACAGTAGCGCCGCCCACGTTATCTATGACGAAATATTGAGAGCAGGTCGAGTGGGGCGTCCCTGTCGGCGATAAACTGTTGTTAGGGCACCATCCGATGGATGATTGCTATGCTGAATATCTAACTGCATGAATTAAGGAGGGTATTTCACTCACTGCAGGCGGCACACGAAACCGGATGATCGTGGGGGGAACCGGTGATCGCATCTAATGGGTGCATTCACACAAACTAGCCAAGGCTGAGCCACTTATACGCTCATGCAAACTGGGGTTACCAAGTCACCATCACCATGCTTTCCTCTGAATCCTGTGTCCAGGCGCCATAAATGCTCCCTCATGCGCTAAAACGTCGGAATGCTGATCGTCCCCTGCTCATATTACGGAAGCAAAGAGGACTCACTTCTAACCCAGGCCCCTCAAACGCCAGCCTGTCGTAGTTTCGGCGGCAGAACCAGGTCGCGTTTGCTGTCTCCCATGAAGCTGAAGAGCGCCCCATCCGCAAACCCGGTTGGATACATAGCATTGGTTTGCTATTTCGAACCCTTTTGGGCTGGCACAACAGCCTCGTTCTCCGCCGCACAGAGTTAACAGGATGCGGTTATGTCGGTCCCATAAGGAGCATATCCACAAGATGGTGCTAGCTTGTGAACATGAAATGTTTCACTAATGGCCGTTGTGGATCACTCTCGGGAACCCATCAGAGTCGACTCCCAATGCAGGCTCGGTGACTTGCTTAAGGGATTGGCTGAGATAGATAATTACCTACTATAGTTGCGGTGCCGATGGCGTGGCCTGCGCGTCCCCGACAGGAAGATAACACGAAAACACGTACCAAGACTAATACACCCTATAACGCGGTAAGTGTCGTGGTAAAAGCATATGTGTCTTGAACATATACCACTTCTGTCTAAGTTTAATGTGGCGACTCGACAGTATCACACGTATAGTGCAAAAGGAAGGCACGCTCATTGGAAGCTGGAGATGGCTGACGATAAGCATGTGGACTATTATGTTCTTGCGTGGTGAATAGTAAGACTAATGGTCCTGTACTGAGGTCTTCCGAAAGTTACTAGGCCATTAGTATTTCCAACGAGAAGTGGGAGACATAGGACCACCTACTAAAGCTCTTAAATAAAGTGCGAACTACAAACACTGCACGCACACCCACCAGTCGATACAGCGCGTTGATATAGTGCCTCGCTCAGAGGAATGTGTACGCTGTAAGAGTACAAGCCGCCATCGGAGATTTGTACGTGTAGGTGCAACCCCGTTAGTGGGCACGTTAGATCGTCACGTGCCGGACTATGCCAATCCACCCTTATGGGGACAGCTGGCGCCCGCGGCAGTTCGTATGAGGGGTTCTACTACGCAAAAATCAGCGATCGGGGATATCTAAAGCTCCATCAAATTCGTAATGATGTCCGTACTGGATTCGCATCCATACGCGCCAATACGCGCTTGCTTATGGTCCTCTCCTTGTTAGGATGTTAGCGGTACGCACCTTTGTTTGACAGCACGTTGGGGGGGACACATAAACTACGTTCTACTGCCATTCAGCGAAGGTTCCTTTTTATTCGAAAGAGTGCGATAAGGGGCGGATTCAGTTAAGGTTACTGCATTAATGTACCACAGGTACTTCTCGATCTCATACACACCCCTCACGTCCTCGACCTTCCCGGCGCCCTGATCAAAGTGATCAGGACTCTGCTGCAGCGGTACGCAGAAAGACTGATGCGACTACGGGGTTTATTTAGGTAACTAAAACTTCCCCTCCTTTAGATTCGGCGCGGCTATTACATCTTTCGCTACTACGAATCCGTAACTTCTCTCCAGCAGATCGTTTCTGGACTGGTAGGTCATTCATCTAGGGTATGGTAATCGAGGCACGTGGTATGCGCCTACCTAGAGCGGTTCGAAAAGTTTGCTAAACGAGGATCACCAGTGTACGGCCCCGACGTGCCTCATAAATGTGGGTACTATTATATGGGACAGAGTAAGATCTTCATGTGGACAGCCCGTAGTAGAGCCTTTGGATTACATGATCCCAGTAGCGATTGATGCGTTCCGACATATCCTTATAGCACTTCTAACTTACAGATTTACCATTATCCCTGCATCACCAACAACACTTATGCCACAGGCCGACGTAGAAAAAGAGCCTAAGGCACTTCTAAAGATTCCTTACTCGCGGCGATCGATATGGGGCCTACCGGGAAAGACGCAATTTGGACATCACTGCAACGTTTTATATGGATTCGCATTATTAAGCCCCTACATCTGTGGTGTGCTAGCGACCTACATTTAATGTGATTTTGGATATATCTTATCAGCTCTTTCCCGGAAAGCTCGTACCCGCTCTCCACCAAAGGTGGTTATAATTCGGTTTCAGGGAAAATTTAATCGAACGTAGATTACTGCTGAGCCCTGTAGACTACGTTATTGGGGTCTCTGTGCGGAGTCTTGATCCACGAAAGCTAGCGCAGGCTGTGCGACATATGGGGCGGATTCAAACGGCAAGATACATTAGGAACCGACGACGAATTAACGTCAAAGCGGCGTAGACTGAGCCCCGATGTCATTTTTCTCTGGTTATTACAAAGGGTTAAGCTTCTACTGGCCCATTCGTGGATGTAGGTCGAGGCTTGCTCAGGTACCGCGTACCCATGCCTAAGCGTACCGTCTTACCACCCCCTTAGGGCCACCTTAACTCCCGACATCTAACCTATCGATAGTGAACAAAACACTTTACCGCCTCGTCCAGGATATCTGGAAGAAACTACATTTGATTACTAATAACGTTAGTACCGCTATTTATTCTAAGTCAACTTGCTACCGGCTGCCCAGCGGTCTCCAGCGTCCCACTGCGGTTTCAGGTTAGCGCAACAAAAGCAGCTACGCGCTTGTGCCTAAAGTATGGCCTCGACCTCGCGACGTTATATTTTGTAGAGTTTTCCTTGTGCAGGCCGTCAGTCCTTGAACCGGTGGTTGAACACTAAGCTGCCACCTCCATATCTCACGATAAAGATTACTACTCGACATATCCTGGGAATCCAGGGGACCGTGTGTTGTGAAAGGCCATACACCAGCCCCGATGGAACGGTTGGTTTGCAGACTGCGAATCAACCCGGATTAACGGGTTGGTGGATCGGACAATCTCCGCGAAGTGACACTACCCGACACTTGGAGAAACTGTTGGTATGAAGCATGAGCAAATGGAGTAAAATATGTAATATTGAGCTGCACAAGCGTCGAGGTATATCGTGTCCGCGGTAGGGCATTTCTGCAAATAGTCAGGGTTCCGTCGGACCAACGGCTCGAAGTTCCGAGCACTACGGTGAGCTCTTTCGACCAAATCGAAGCGCAATCACAAACTATTAGGTAGCGTGGACATATATTATCTGGTCTATCGCATGGTGTCAGCTGAACGTGCGGCAATCCGTCGCTTCAACCGGGCTGGGGCACACTATAACGCTGCTCTTCTTGTGAGCTCCCTGAGCGGGGCGAGATTCGTCCCCGTAATGGAGCCCATAGCCGTGTCTATCAATGCAGGGTCTATTCCAGGATTTGCCAAAAGAGTGACACTGCACGTGTTCTTGGATTTCAATAGCTCACCTTCAAAATTCCCGTAGCGATAAGCGTCACAATCGAACTCAATCGGGCTACAACGTGGATAATGGACCGCAACTTCCTTACTAACCAGAGCCATCTTACTCGCTAGGCATACATCTTCACCCGAGGTTAGCTTCCCGGAAGGCACAACCAGGGCAAACAGATGAAGCCACGGGCTATGGACAACATAGGGGATGCACTACTTTCTAGCGCTAGCTAGGCTCACATAGGTCGACTCTAAACGAGCTTATGCACTATTCTTATGCAAGGACCTCAATATTGTTCTAAACAACGTGTTTTCGAGAAATAGACTCTCCAGTTATAATACGATCAGTCACGACTAACTAGGGTAGCCACTTAGGCTGATGCACGTTAGCTTTTAGAACTCTTATAAGAATACCATGTAGATCGGTGAGCAGGGACCACCTGTATGGGGGGTTTCCCTCTCATCGCGTGATTGGCGCTCTACCCCATTGATACGGTACCATTAATTTTTTGATCGGTTGATTGCAATTGCGCGGTAGCGTGGAAGGTTCGACGGAGGCTCCATAGGCAGGTATTTCATTCAAATCCAGGGATTTACCGTTCGTTGACGGAGGAGCATCAATCCTACTTCAGGTTGGCGAACAGAGACTCCTAGAGTATGTCGTATGAGAGACGGAAGCGTGAGACAATTGGAAGACTCCGCTGATGATCATAGCCCAACCATCCTCCGGGCCAGTCTGCATTTAGCTACCAATCATCAGTGCCTCAGTAGAAGTTTTGCATCCAATGTAACGCCAGAAGAGACTAGCACTCTATAGGATGAAATTGAGCCTTGAGTTTAACCTGCGACTTACACTGCAGCGGGGGCAATACTACAAGAATCCTAGGAAAGACCCCGCCCGCTGTAGATAATCGCACGCAGCCCCCACGCGGTTGAGTTCGTAGGTCTTCTACCGGTTCTGCTTCTACGATTTGGGTTGCCCCTGCTCTCTACACCCCCATCATGATAGCACGAGAGAGTATCTTCAAACTACGATACTCAATGGAGCCTCACGCATGCTGTTATTGGATCTTTGCGACTAGATTCAGATGACTGCCCTCGAACAATTGGCGCCATCATGGACGGGTTCAGTTCCATGAGAAGAGACGGGTTAAGGCTTTCGTATCTTTGCCCTCATGTGGTTTTTCTCCCAGGCTCGGCAGCATTAGAAGAAAACTGCTCTTAACGACTCTGAAAAGGAACAACGTAACACAAAGCGACACGCGCGAGCGCCTGCACGCCTAAAAGCTGGGACAGGCGTCGTGTACTGCAACGCCTTTCACGCGCTCTGCTGACCGCCCTAGTGTTAAGCCAAGCCTCTCAGATAAAGTGGTATGTCAGAAGTCCAAGGGGCGAACGCGCATTTCGGCCACTGAAACGCGGCCGCCATGGATGGACAAGGCTATTTTGCTGAAGCGACCCCGGTTATATGCAGACGTACAACCCCATCCTAGACGTCGACAACGTTCAGTCAGGGAAATTCCTCACACCTACGGCCAAAGTGAAGATTTCCTCCTGCCACCCTCCACTCAGTGGCTTTCCTAATGCTCTAGACAATAGATTGACGGATAAGGAATGTCGGATCTTTGATATTCCGAGACGCGTGCATCCATCAGAGGACCTCAACTGGCCTTATTTGAAGCAGGCATCGGGATTCATAAATGAGCGATCAGTAATACCGTCGAAACGGGGTTTAAGGAGCCTTCTGTTAATCCGGCGACTAAGTGCATCAAAAATTCCGTGCCTACACCGTGTGGGGATGTCTTCTGGCTCCGGGCATCAAGTTTATAGTAAAAGCACAGCTCTGGTTCAGTTGGACAAATCATCACCAGATGGCTTGTGCTTCCGTACTCGCCCCGAACACTCCAGCAACAACCTATACAACGCTATAGCCATACACAGTCCTATAGTGCTCTCTAAATACTACACTACACACCTACCGATTAGCATACACAAAGGTTGGTACTAAGTTAAAGTTCACGTTACTGCGGGGCTATGTGCAATGACGTGAGCTCGGTAAGACCGTTCAATCAAGGATAGACCGCCCGATGAACAGCGTAGTACTTCCTCCTTCCACCAGTTCCGGTGGCGGTGTCGCTATTCAGTGATAACGTAGGTAGTTCTGTTTCACCGGACGGTATGTAAGAACACTGATAGTTAATATCATGGAGACGGCGGTGGTAATACTAACACGTAGCTACTCCGAAGCAGGCATCCACCGGCGGAAATTTAACATCATCGTATTCCCTGCTTGACACAGTGGGTCCTTCATGTTAAGACGGTAGTAGTGTAACCATACTAGCTCTGTTTAATTAATGACGAAACCTACTGCGGAGCTCGTCACGTATGCATTGGCGGCGCGCATTGCCTGTCGGACGGAGCTCGTGTCAGAGAAGTTTAGGGGCTCACTACGTTAAATAAATCCCTTCAACCAAGTGCTATTACACACAAAGTGAATTGTGTCAAATATCAAATCGGCGTGGGGAGAGTCCCAGACGATTATTCATGGGTCTGTGTCCTGGGGTATAGCAGTAGGCCGTCGTAGCCCGTCATTATAGGGGCTCAGGTACGAACTGCCCTACGCCTAGCGGTAGTAGAAAATGGGCGGCTCCAGCGTGTATGTCTTTTGCTCTATTTAATCATCCGCTAATTACTCATAGATTAGATTACACCACAGCGAGAGAGCTATGGGACTGTTGCGGGAGCCCGTCTGAAGAGAGGTCCTATTGACCAGAGACACCTCACTACAATGCTCTTCCGCAGAATGATAATGGCACGCCTCGCGACGAGCAGTGGCCTTGTTCGAGCAAGAACCGAGCGTTTGGTTCGACGGTACCGCGGCCTCAGCCGAAACTTTAATATCCATTTCTTATAGACAGAACCTCTTCGGATCGTTGTCCAGGCAGAACTAGGTTGTGGAGAGCCTGCTGAGGTTGGATTGCCACTCACTCTACGAAAGAAGCTGCGAAGAGCGCAGTAACGAATGCATTCGTTGGCACAGCCGCGAAACTCATCTTCTACTTAACCCTGGTCTACACACATGACAAAAGGGGCTTATTTGCGATCGTGGGCGTTGGCTTCAACTAATACCCGGCTCTTTATACCAGCCACAATCACCATACATTCTATTCTAGACTCAGGAAGTATTCCTAAAGGTATCCAACCAGTCATAGGCATTCGTGCGTTTTAGCGGGCAAGAATCCACTTATGGGCAGCAATACTGTTTGTCTAAGGCTTCACTGCTGATCGACGGCCTGTGACGCAGCGAGAGGCTCCTGAAACCGATTTTACCGTCACGCAGATTCGGAGGCCCCCGCCTTTGGCCATAGCTCGGCTCGGATCCGGGAATTAAATACCTAGAAGCAATAATGTCGCCACGCGACCCGGATATTGTTCATACCATATTAGAACACCCATGTGGAGCTCTTGAACGGAAGGACGAAGTTGCCACAGAGGGGCACTTAGACTATGTTATGTGTTTTTTCTTTTATCGACGGGCATCCGGACTGTATTGTATTATGCGTTTTCTTAGAGAATGACGTGGTCAAGCTAGTGAGTGCGGTTACACGGTTGTCGCAGTTAGATCGTGTGTGACGTGTCTGGCGAGCCTTCCATGGGTGTACGAAACCAACCCGCCCGGCCCTTTATTATGATATCCCGCAGGGTGATGTCTGCGAGCGATGGTGAGGCCAGGTTTAGAAAAAAAGGAAGCAGATGACGCGACGCCCTACACCAAGCGTGGTACCATCGAACGCTCGC
		</sequence>
    <sequence><taxon idref="Location_2_0_0|21.656887458278913"/>
			CCGGTTTCGGGAAAACGCACTCACATACAACACTTAAATAATCGGGATGGGATGCGTACCTCATGGGTTGGTGTATACGTGTCCGAGTATATGGGGAGAGCCTCCCATACTGCACACTGAACTTTCGCAGACACCGGATCACAATGACACCTGCACCATGCCCAATACGTCTCATCGGATAAAGCATCGGGATACATGACTTGGCCAGGCCATCGAGGATGTTCATTCTGCTCATATCTAGTCTATCCACCTAACGCTGTCTAGCACACTGAGGGACGGTATGAACCAGCGGGCTGTTGCGGTACAAAGACCGTCCTCCCCTCCGTTGGCAATCATATCATTTTAGTTGCGTTGTGACCTATGACTCACTTATAGGCCGATGGAAGCTGTCCGGCAGTCCATATGGGAAACAGTCCGAACAATACACGTCGTTGTCAACTAACTGGCCCCGTGAGTGGATTAGAATCCCCATCGCGGGTTCAGCCTCCGCGGGACGATGTTAATGGCCTTCTGCCCTCGAGCCAATTATAGCCGTGCACCCTGACAGTAATGGAATGCAGACACCAACCGTGCTACGCACTGCACGAGCGTGTGTGATTTTGTGCAAAAAATGTTTAGGGCAATAGAGTCCCCATTAGCAGCAGGTGAGTCGGCACGGTTAGATGCTTATTCTTAACGGAGTCTTCACGGCCCCTTCGTTCTAACAAGGTTGATGCGGCAACATACAATACCTGGCCACCCCCGTGTCCTTAGCAACGTGCGGGCAGGTCGCTTACCTCATTATTCCGTATGAATGGAGGGTGTTTCTGGGCACCTAATAGGAACCACACCCTATCTGAGAAGCCGTTCTTTTTGGTAAGGTGTTCACCAAGGGTTAGGTCCTGCCGCAACCTTTCTCATCATAGTGGTGAACAATAGTCGTCCATGATCGGCTACAGGGGCCGGACCTGTAATAGGGCCGGTGTAGGGTCGAGTGCGAATTTCCTCTGCAATTGTGCTCGTTGTAGGGGGTAATCCTGGAAAGGTTTCAATGGGCTGGCTGTCTTAGGTGCATCCGCCTAACGCTATACTCCCGATTCAGACTCCTACGCTAAATCAAGATAGCTCGGAATAGTCCTAAACGCTACAAATGGGCTCGACGATCGCTCCAGGTCGAAAATTCTCGGGCTCCGGACCAAGGGTGATGCGTTCCGATTGGAACGTTTACTCCTGTGGGCACCGAAGGCGGTCCGTCGCAAATGGTTTCAAACAAGCCATTGCATACGCGTTCCCCACGGATAGATGCAGTTTGCCACGAATTCCAGGGGGTCGTTTCCTATCAGCCTCAAGGCCGCCCCATATGGCCTCTTCCATACCATCACTGCTTTTGTTTCGGCTCTGATGAGTGATAAGAACCTATCTTGGATACGTAGGTACTCCTATCCCAAAAGAGCAATCACCCGAACAAGTGAACGCAGGCAGTCAGACCTTTGGGCAGCTCCCCATAGGCTTTCAATGACGTGGAAGAATACGATACACTTCATTGATCGGAAAGCTCCCCTGTAGAACGATCGGTTGGTCGAGGACCAAGACTCGCGGAAAGTGGTCCCTTCTGTCCCACTGTGCGTACGAGACGAGAATAGGGACGTGGATATTTGGGAAATTGTCACGCAACCCGGTGTCGTGTATAACAACCACCATAATACCTTAGCAACAACTGAGAACGTCATTAATTCTTAAGGGGGTTTGGTGAAACAGACGCTTATTGCGAGTGAGATCTCCAAAGCCACGTAATTGCCCGGCAGGACCCGAAGTGATGCCCACCTCCGCTCCGGATTTAAACATAAGACCCCATTGGTCAATAACAGGTAGTATCCTCGCCCAGTTCATAGCGGCGGTATCGAGATACAAACATTCAATATTCGCTACAATGGAACGTACGCTCATCCTTCTCCTGATGAATTAAATCGCACTATGGTCCACTCCCATCATATGGAACCTCGCGGTTGAGCAGTGTAGGCCCGCATCAAGTCAATACGCGCCCCCATCTTACGCAGCACTGAGGGCGACAGCGAAGAAAAGGGCTAACATCTGTCTTCGATTGTCATAATATCCCTAAAACTTTACGGGTCCACACTCTACTCGTGAAAGCTCTCTACCGTCATGTACATATCCCAAGTACGACATAATTTGTGCGGGTCTTTGTAGTAGGCATCGGTATCCCAGTTCCCAATTATAATAGTCGGACCGTTGATCATCATTTGCAGTACATCGGGTAGATTTATTGCTGCGAGGATTCTCGCATTATGGCTCTATTTTAATTCCATTCATGCTGAAGGTACCATTCCTCCACTAGTCGTGCATATATTTTGTGAGAGTACCTAGCGCAGATACGACACGTCGTACACTTTAACTCAATTGGACGTAAGCGCTCGGTCTCAGCTTGCCTGTAGCAGACCAGCCGCAGATCTATATACTCTCCCTGCGCTACGTTGGCGGTACCTGGCGGAAGTAGGGCTCTGATGAGGACGCACATGAGCGGTGATGCCATGCCGTCTACGACCACTTATCCGTCAAAGTGTGGGCGAAGACTAATTAAGTGTTTGAGCCAGCGATGTTGTGGACCACCTTATATATCTTGGTGACTATAAACGATTAGCGGCGGAAAAATCAATGTGAGTGAAGTACCTAGCACCCGAGTCATCGAAGAGATTGGAGTTTCCATGTAACGCAATAAAAGGTCCACAAAATCTCCTAGCTTGGCAAGTACCGGAAGATCGACTATCTTTTTCCCATCAGTGAGTCTGACGGAATAGGCGTCAAGCACTTTACCAGTTTGTCGTCCGCGCTGTCATGCTCAAAATAGCCCGGCCCCAAGTGGATCGCTCTCAAATTCATTCGGGAGATCGGACTTTAAGATGTGGGATTTCCTAGACCTGAATTCCACACGTGCTCCATTGACGAGCTCGAATGTCAGCGTACTGTAGTCTCAAGTTGGAGAACGTCAGATGGCGTCGCCTTAACAATCGCCCCCGTGCGGTTTGCTAGCTTACCTGGCTAGCACTGTATGCTTGTGATAGTTATGACGTTACCCTTAAGAAATGCGTATGATAGTTTCGAGACATCACGCTCTCAGCTTTGGTATGAGCCCTAGCAGGCCAAGGTCTATGTGTGCAGCCTAGAACCTTCACCCTTTCTTCTTTTACAAGCGTAGACACGCATTTGTCGCTCGTGGCAGGGCAGCCTTCCTAATGCGGGGCATCTAGAAGAGTCTTTTCCTAGCCATCATCTAGGAAGGTATATCGAAAACCCGCAGTCTTCTGTTTATTTCTAGGTAATTCCGCGCATATCGTAGGTAATTGCGTCTATTGTTACATCCGGACTCACGATTGGAGTTGTTAGATTCGTAAGGCGACAAGCGCGAAGCTTACGTGCGCTCGGATATCCGGCGTATCTTTACTAGCCGATCGATGTTTTGCAGCCATAGCTCCGTTGACAGAGGCGACAACATGCGTGTCTTGAGCAGTCATGCACTTGAGCTGTATGTCAATCGTAGTAAGATTACGCCATTTTAGGGGTGATCCCTATTCACGCCATTAGTGCTGCAGTCCCGGATCACGCGGAGTTGGGAGGAGGCTGCTCGCCGGACGTGTCCATCTGGCACGCTCATGCCCGATCTTTATTAATAAGGCAACATAGGGCCGCGCATAAAACCAACGGTGTGTTAGCTCTACAGCTCCGCCTCGTCTGCTACCTCGGGACAAGAGCCCGTACCTGGAACCTCCTCTATATGTATTAAAAGAATTACTGGGTTGAAAACTTTGTCGGAGAACTTCTTGGATTGAGACGATATACTATAACGATGCTCAGGATAGGCAGCTCTGCTGACCTGCCACTGTCGACAGCACGGATCGCGATGTTTTATAAGAAGCAGTAGGAGTTCAACTAGGCCAGTAGGGGTACCGCTGTTTCCATAAAGTCGTCAAAAAGTAGCATTCCGTACGCACAACGTGAACACCCCACTAAGAGCTGCAGAAGACAACGTACTGAAGACACTCTCGAAAAGCAACTGATGGATCAGTGGCCGAACACTCCAAGGATCGGTAGTAAATCACAAGCCAATCATGACTTGTTGACGAAGGCATAACTTAAGGACTCACACGATGGAGCCCAGTGTTACTCAAAGTTTTGGCCCGGAACCGAATGTATTAAGAGCCATTCCAAATTGTTTATTTTCTATATATTTCGACAAAAAGGGATCCGTCGAATACGAATAAAACTCGAGGCCTCGAGCGGTCCGGCGTGTGGGGCCCGCTCTTGGCCCGACCACTGCATCATAAAACGAAATGACATTTATGAGCTTTTTTTAGCTATGTAAAATAGCCGGTTATTTGCGTGTGATGGTCGTGTACCTCCGATGAGCAGACCAAATAGAAGCCAAATGTTCCTGCATCCCGTTAGGAGATTCCACTTCGAAATGCTATTAAGATCGAGACATCGAACAAGCAGCTGAGCTGCTGCGCAAGGTTGAACGTCCTGCTCTGGAGTTGCGAAAAGTCGATAGTGCGGCCCCGCCCCGTTTCGATTGGCACGTCGGATAGTCGAGATAAGGTACGTAACGCACATCCTTCATATCACGCCTTAGGTAGTTTGACGAGGAGATCGCAGCACCGCGTTGAGTCTTAGATTGTACGTACGGACTCAATGTCGATCGGAGTACGCCCCTGGCATAAATCTGAGGGATAGAGACTGTGAGATACTCATCCGTTTAAGTTTCTGCGCATGAACTGGACAACGTCGAGTCCCCCGCCCATAGATGTTACCGACGTGAAAGCATGCTGCTGAGATCGCAAACCCCGTCTCCTCTTAGCAAGCCCGTCTGAGTGCCGGGACAAGTGGGATCGGACGCAACGCGTTCCACCTGTCTAACATCAGGGAGATTTTATGACCGGGCATGTATGACAGAGCCCCGCCAATCTGACCCAGGGTAACAAGCGTATCTGCGACGTGCAGACACCGTCAGGACGGGCGCCTATGTTATATTGTTGATAAAAAAGACGTACGCGCGTTGATCCCTATGTTAGAGATTACGCAATGTGGATTACGAAGTCGAGTGGATGGACCACTCCGATTCGTCGGCTTTTCTGGAGTTTCAACCCTTGATAGAGGCACCCTTTACATGCTCCGCGGGGCGCCTGTGAGAAAGGATAGAGTATCGCGAACTCATACGGTCTCGTACGTGTCTCGCCTGTAGTTCCAAGTCTTCTGATAGAATAGCGGACTTACGGACAAACCAGGCCTTGCTACTTGCCCTTTTGAACATCTGGAAGAAAGGACGGTTCACATAGTTTTTCCAGTGAGCATATCGATCGGACTATCCGCGCGTGATTTATCGACAAAACACGCGCTAATCTACTTTTGGCCTGTCATGATTCGACGGTTCGTTTCTGTGGCGTCTGGAGCCAGAACTTTGATTTACGGCAGTGATTCGAGAGACGCGGGTGCGGCGTGCGGCTAGGCCATTTGAGAAGATCAACGGAGACGATGATGGCGACGCGATATTTTAACTACGCACCACTTTGTGGATTAGCGTTTTCACTATCGTGTTTGAGAGAGCCATACCCTTACACCGCTTTCATACCAACCACGCGATCGAATTTCTATAGAGAGACTCCGAGCTGATGATCGGGTAGAGAGTGCAGATATCATAACCTGAAGTGCAGAAATGTATATATCCACAAGCACCCCCTGCAAGTAACCGCCGCCAGCCGCACCGGATTTTTTCCCATAATTTTGTAAATTCGGCAATCCTGGACATTTACCTTCCTGGTCCGCGTAGCATTTATTGGTCAGCGGAATTTCGCCGCAGACTCTTCGGTAAGTAAATTAGAATAGCAACGCATATACTCACAGTAAGTTGTTCTTTCTGCAAACCAACACGGAACATAATCATCACCGTCCAACCGAGGACAAGCTAGGGATCCTCCCGCATGCCTCGTGGGATGAGGATGAGCTATCTTTAATATTGTCACATACATATCTTTATATGACTGCTTGGGCACTCCTGACGTTCTCATCAAAAGAGGTCATGGGAAAAGGGATCTGTTCCCCCCTGGAACATCGGTTAGGCGTCGCAAAAATGGCCCCTGGTTACGCATATTACATAGCTTAGACAAGGTCTGAACGTCTGATAACTAACTCCAGTAGAACATCTGATCCCTGTAGCATTCGCCCCTGGATCTGTTTCCTATCGCAAAAAAGTGAAACTCTTCAGCTTTCCGTCAGGTAAACACCCGGTACAGAGCAGACCATCAGCATATTTGGCATATGAGCTATAGCCAGAGTGGATACTGAATCAGCCGCGCGGAATCAGAGTTGGTGCGCTAGCGTAGTGAATAAACCTTCTGTCGGTGCGGCAGAGGAGTCAATCTCGCCACACGTAGCCTCAGGGCCTATTGGTATTTGAGGGCGGACACTGAGCAGTTACGCTGCCGCCTCGTAGTCCCTGGATTAGGTATCGTGTTCAACACACAGCCTAAAAACAGCATGTTTTAAATGAACAGGTCTCTTCCGAAGGTAGACATATTGAAGGCGTCACCGCTTAATGTACCTTTTCCGTTATGTCATCGACAGTAGCGCCGCCCACGTTATCTATGACGAAATATTGAGAGCAGGTCGAGTGGGGCGTCCCTGTCGGCGATAAACTGTTGTTAGGGCACCATCCGATGGATGATTGCTATGCTGAATATCTAACTGCATGAATTAAGGAGGGTATTTCACTCACTGCAGGCGGCACACGAAACCGGATGATCGTGGGGGGAACCGGTGATCGCATCTAATGGGAGCATTCACACAAACTAGCCAAGGCTGAGCCACTTATACGCTCATGCAAACTGGGGTTACCAAGTCACCATCACCATGCTTTCCTCTGAATCCTGTGTCCAGGCGCCATAAATGCTCCCTCATGCGCTAAAACGTCGGAATGCTGATCGTCCCCTGCTCATATTACGGAAGCAAAGAGGACTCACTTCTAACCCAGGCCCCTCAAACGCCAGCCTGTCGTAGTTTCGGCGGCAGAACCAGGTCGCGTTTGCTGTCTCCCATGAAGCTGAAGAGCGCCCCATCCGCAAACCCGGTTGGATACATAGCATTGGTTTGCTATTTCGAACCCTTTTGGGCTGGCACAACAGCCTCGTTCTCCGCCGCACAGAGTTAACAGGATGCGGTTATGTCGGTCCCATAAGGAGCATATCCACAAGATGGTGCTAGCTTGTGAACATGAAATGTTTCACTAATGGCCGTTGTGGATCACTCTCGGGAACCCATCAGAGTCGACTCCCAATGCAGGCTCGGTGACTTGCTTAAGGGATTGGCTGAGATAGATAATTACCTACTATAGTTGCGGTGCCGATGGCGTGGCCTGCGCGTCCCCGACAGGAAGATAACACGAAAACACGTACCAAGACTAATACACCCTATAACGCGGTAAGTGTCGTGGTAAAAGCATATGTGTCTTGAACATATACCACTTCTGTCTAAGTTTAATGTGGCGACTCGACAGTATCACACGTATAGTGCAAAAGGAAGGCACGCTCATTGGAAGCTGGAGATGGCTGACGATAAGCATGTGGACTATTATGTTCTTGCGTGGTGAATAGTAAGACTAATGGTCCTGTACTGAGGTCTTCCGAAAGTTACTAGGCCATTAGTATTTCCAACGAGAAGTGGGAGACATAGGACCACCTACTAAAGCTCTTAAATAAAGTGCGAACTACAAACACTGCACGCACACCCACCAGTCGATACAGCGCGTTGATATAGTGCCTCGCTCAGAGGAATGTGTACGCTGTAAGAGTACAAGCCGCCATCGGAGATTTGTACGTGTAGGTGCAACCCCGTTAGTGGGCACGTTAGATCGTCACGTGCCGGACTATGCCAATCCACCCTTATGGGGACAGCTGGCGCCCGCGGCAGTTCGTATGAGGGGTTCTACTACGCAAAAATCAGCGATCGGGGATATCTAAAGCTCCATCAAATTCGTAATGATGTCCGTACTGGATTCGCATCCATACGCGCCAATACGCGCTTGCTTATGGTCCTCTCCTTGTTAGGATGTTAGCGGTACGCACCTTTGTTTGACAGCACGTTGGGGGGGACACATAAACTACGTTCTACTGCCATTCAGCGAAGGTTCCTTTTTATTCGAAAGAGTGCGATAAGGGGCGGATTCAGTTAAGGTTACTGCATTAATGTACCACAGGTACTTCTCGATCTCATACACACCCCTCACGTCCTCGACCTTCCCGGCGCCCTGATCAAAGTGATCAGGACTCTGCTGCAGCGGTACGCAGAAAGACTGATGCGACTACGGGGTTTATTTAGGTAACTAAAACTTCCCCTCCTTTAGATTCGGCGCGGCTATTACATCTTTCGCTACTACGAATCCGTAACTTCTCTCCAGCAGATCGTTTCTGGACTGGTAGGTCATTCATCTAGGGTATGGTAATCGAGGCACGTGGTATGCGCCTACCTAGAGCGGTTCGAAAAGTTTGCTAAACGAGGATCACCAGTGTACGGCCCCGACGTGCCTCATAAATGTGGGTACTATTATATGGGACAGAGTAAGATCTTCATGTGGACAGCCCGTAGTAGAGCCTTTGGATTACATGATCCCAGTAGCGATTGATGCGTTCCGACATATCCTTATAGCACTTCTAACTTACAGATTTACCATTATCCCTGCATCACCAACAACACTTATGCCACAGGCCGACGTAGAAAAAGAGCCTAAGGCACTTCTAAAGATTCCTTACTCGCGGCGATCGATATGGGGCCTACCGGGAAAGACGCAATTTGGACATCACTGCAACGTTTTATATGGATTCGCATTATTAAGCCCCTACATCTGTGGTGTGCTAGCGACCTACATTTAATGTGATTTTGGATATATCTTATCAGCTCTTTCCCGGAAAGCTCGTACCCGCTCTCCACCAAAGGTGGTTATAATTCGGTTTCAGGGAAAATTTAATCGAACGTAGATTACTGCTGAGCCCTGTAGACTACGTTATTGGGGTCTCTGTGCGGAGTCTTGATCCACGAAAGCTAGCGCAGGCTGTGCGACATATGGGGCGGATTCAAACGGCAAGATACATTAGGAACCGACGACGAATTAACGTCAAAGCGGCGTAGACTGAGCCCCGATATCATTTTTCTCTGGTTATTACAAAGGGTTAAGCTTCTACTGGCCCATTCGTGGATGTAGGTCGAGGCTTGCTCAGGTACCGCGTACCCATGCCTAAGCGTACCGTCTTACCACCCCCTTAGGGCCACCTTAACTCCCGACATCTAACCTATCGATAGTGAACAAAACACTTTACCGCCTCGTCCAGGATATCTGGAAGAAACTACATTTGATTACTAATAACGTTAGTACCGCTATTTATTCTAAGTCAACTTGCTACCGGCTGCCCAGCGGTCTCCAGCGTCCCACTGCGGTTTCAGGTTAGCGCAACAAAAGCAGCTACGCGCTTGTGCCTAAAGTATGGCCTCGACCTCGCGACGTTATATTTTGTAGAGTTTTCCTTGTGCAGGCCGTCAGTCCTTGAACCGGTGGTTGAACACTAAGCTGCCACCTCCATATCTCACGATAAAGATTACTACTCGACATATCCTGGGAATCCAGGGGACCGTGTGTTGTGAAAGGCCATACACCAGCCCCGATGGAACGGTTGGTTTGCAGACTGCGAATCAACCCGGATTAACGGGTTGGTGGATCGGACAATCTCCGCGAAGTGACACTACCCGACACTTGGAGAAACTGTTGGTATGAAGCATGAGCAAATGGAGTAAAATATGTAATATTGAGCTGCACAAGCGTCGAGGTATATCGTGTCCGCGGTAGGGCATTTCTGCAAATAGTCAGGGTTCCGTCGGACCAACGGCTCGAAGTTCCGAGCACTACGGTGAGCTCTTTCGACCAAATCGAAGCGCAATCACAAACTATTAGGTAGCGTGGACATATATTATCTGGTCTATCGCATGGTGTCAGCTGAACGTGCGGCAATCCGTCGCTTCAACCGGGCTGGGGCACACTATAACGCTGCTCTTCTTGTGAGCTCCCTGAGCGGGGCGAGATTCGTCCCCGTAATGGAGCCCATAGCCGTGTCTATCAATGCAGGGTCTATTCCAGGATTTGCCAAAAGAGTGACACTGCACGTGTTCTTGGATTTCAATAGCTCACCTTCAAAATTCCCGTAGCGATAAGCGTCACAATCGAACTCAATCGGGCTACAACGTGGATAATGGACCGCAACTTCCTTACTAACCAGAGCCATCTTACTCGCTAGGCATACATCTTCACCCGAGGTTAGCTTCCCGGAAGGCACAACCAGGGCAAACAGATGAAGCCACGGGCTATGGACAACATAGGGGATGCACTACTTTCTAGCGCTAGCTAGGCTCACATAGGTCGACTCTAAACGAGCTTATGCACTATTCTTATGCAAGGACCTCAATATTGTTCTAAACAACGTGTTTTCGAGAAATAGACTCTCCAGTTATAATACGATCAGTCACGACTAACTAGGGTAGCCACTTAGGCTGATGCACGTTAGCTTTTAGAACTCTTATAAGAATACCATGTAGATCGGTGAGCAGGGACCACCTGTATGGGGGGTTTCCCTCTCATCGCGTGATTGGCGCTCTACCCCATTGATACGGTACCATTAATTTTTTGATCGGTTGATTGCAATTGCGCGGTAGCGTGGAAGGTTCGACGGAGGCTCCATAGGCAGGTATTTCATTCAAATCCAGGGATTTACCGTTCGTTGACGGAGGAGCATCAATCCTACTTCAGGTTGGCGAACAGAGACTCCTAGAGTATGTCGTATGAGAGACGGAAGCGTGAGACAATTGGAAGACTCCGCTGATGATCATAGCCCAACCATCCTCCGGGCCAGTCTGCATTTAGCTACCAATCATCAGTGCCTCAGTAGAAGTTTTGCATCCAATGTAACGCCAGAAGAGACTAGCACTCTATAGGATGAAATTGAGCCTTGAGTTTAACCTGCGACTTACACTGCAGCGGGGGCAATACTACAAGAATCCTAGGAAAGACCCCGCCCGCTGTAGATAATCGCACGCAGCCCCCACGCGGTTGAGTTCGTAGGTCTTCTACCGGTTCTGCTTCTACGATTTGGGTTGCCCCTGCTCTCTACACCCCCATCATGATAGCACGAGAGAGTATCTTCAAACTACGATACTCAATGGAGCCTCACGCATGCTGTTATTGGATCTTTGCGACTAGATTCAGATGACTGCCCTCGAACAATTGGCGCCATCATGGACGGGTTCAGTTCCATGAGAAGAGACGGGTTAAGGCTTTCGTATCTTTGCCCTCATGTGGTTTTTCTCCCAGGCTCGGCAGCATTAGAAGAAAACTGCTCTTAACGACTCTGAAAAGGAACAACGTAACACAAAGCGACACGCGCGAGCGCCTGCACGCCTAAAAGCTGGGACAGGCGTCGTGTACTGCAACGCCTTTCACGCGCTCTGCTGACCGCCCTAGTGTTAAGCCAAGCCTCTCAGATAAAGTGGTATGTCAGAAGTCCAAGGGGCGAACGCGCATTTCGGCCACTGAAACGCGGCCGCCATGGATGGACAAGGCTATTTTGCTGAAGCGACCCCGGTTATATGCAGACGTACAACCCCATCCTAGACGTCGACAACGTTCAGTCAGGGAAATTCCTCACACCTACGGCCAAAGTGAAGATTTCCTCCTGCCACCCTCCACTCAGTGGCTTTCCTAATGCTCTAGACAATAGATTGACGGATAAGGGATGTCGGATCTTTGATATTCCGAGACGCGTGCATCCATCAGAGGACCTCAACTGGCCTTATTTGAAGCAGGCATCGGGATTCATAAATGAGCGATCAGTAATACCGTCGAAACGGGGTTTAAGGAGCCTTCTGTTAATCCGGCGACTAAGTGCATCAAAAATTCCGTGCCTACACCGTGTGGGGATGTCTTCTGGCTCCGGGCATCAAGTTTATAGTAAAAGCACAGCTCTGGTTCAGTTGGACAAATCATCACCAGATGGCTTGTGCTTCCGTACTCGCCCCGAACACTCCAGCAACAACCTATACAACGCTATAGCCATACACAGTCCTATAGTGCTCTCTAAATACTACACTACACACCTACCGATTAGCATACACAAAGGTTGGTACTAAGTTAAAGTTCACGTTACTGCGGGGCTATGTGCAATGACGTGAGCTCGGTAAGACCGTTCAATCAAGGATAGACCGCCCGATGAACAGCGTAGTACTTCCTCCTTCCACCAGTTCCGGTGGCGGTGTCGCTATTCAGTGATAACGTAGGTAGTTCTGTTTCACCGGACGGTATGTAAGAACACTGATAGTTAATATCATGGAGACGGCGGTGGTAATACTAACACGTAGCTACTCCGAAGCAGGCATCCACCGGCGGAAATTTAACATCATCGTATTCCCTGCTTGACACAGTGGGTCCTTCATGTTAAGACGGTAGTAGTGTAACCATACTAGCTCTGTTTAATTAATGACGAAACCTACTGCGGAGCTCGTCACGTATGCATTGGCGGCGCGCATTGCCTGTCGGACGGAGCTCGTGTCAGAGAAGTTTAGGGGCTCACTACGTTAAATAAATCCCTTCAACCAAGTGCTATTACACACAAAGTGAATTGTGTCAAATATCAAATCGGCGTGGGGAGAGTCCCAGACGATTATTCATGGGTCTGTGTCCTGGGGTATAGCAGTAGGCCGTCGTAGCCCGTCATTATAGGGGCTCAGGTACGAACTGCCCTACGCCTAGCGGTAGTAGAAAATGGGCGGCTCCAGCGTGTATGTCTTTTGCTCTATTTAATCATCCGCTAATTACTCATAGATTAGATTACACCACAGCGAGAGAGCTATGGGACTGTTGCGGGAGCCCGTCTGAAGAGAGGTCCTATTGACCAGAGACACCTCACTACAATGCTCTTCCGCAGAATGATAATGGCACGCCTCGCGACGAGCAGTGGCCTTGTTCGAGCAAGAACCGAGCGTTTGGTTCGACGGTACCGCGGCCTCAGCCGAAACTTTAATATCCATTTCTTATAGACAGAACCTCTTCGGATCGTTGTCCAGGCAGAACTAGGTTGTGGAGAGCCTGCTGAGGTTGGATTGCCACTCACTCTACGAAAGAAGCTGCGAAGAGCGCAGTAACGAATGCATTCGTTGGCACAGCCGCGAAACTCATCTTCTACTTAACCCTGGTCTACACACATGACAAAAGGGGCTTATTTGCGATCGTGGGCGTTGGCTTCAACTAATACCCGGCTCTTTATACCAGCCACAATCACCATACATTCTATTCTAGACTCAGGAAGTATTCCTAAAGGTATCCAACCAGTCATAGGCATTCGTGCGTTTTAGCGGGCAAGAATCCACTTATGGGCAGCAATACTGTTTGTCTAAGGCTTCACTGCTGATCGACGGCCTGTGACGCAGCGAGAGGCTCCTGAAACCGATTTTACCGTCACGCAGATTCGGAGGCCCCCGCCTTTGGCCATAGCTCGGCTCGGATCCGGGAATTAAATACCTAGAAGCAATAATGTCGCCACGCGACCCGGATATTGTTCATACCATATTAGAACACCCATGTGGAGCTCTTGAACGGAAGGACGAAGTTGCCACAGAGGGGCACTTAGACTATGTTATGTGTTTTTTCTTTTATCGACGGGCATCCGGACTGTATTGTATTATGCGTTTTCTTAGAGAATGACGTGGTCAAGCTAGTGAGTGCGGTTACACGGTTGTCGCAGTTAGATCGTGTGTGACGTGTCTGGCGAGCCTTCCATGGGTGTACGAAACCAACCCGCCCGGCCCTTTATTATGATATCCCGCAGGGTGATGTCTGCGAGCGATGGTGAGGCCAGGTTTAGAAAAAAAGGAAGCAGATGACGCGACGCCCTACACCAAGCGTGGTACCATCGAACGCTCGC
		</sequence>
    <sequence><taxon idref="Location_0_0_1|31.432559743742807"/>
			CCGGTTTCGGGAAAACGCACTCACATACAACACTTAAATAATCGGGATGGGATGCGTACCTCATGGGTTGGTGTATACGTGTCCGAGTATATGGGGAGAGCCTCCCATACTGCACACTGAACTTTCGCAGACACCGGATCACAATGACACCTGCACCATGCCCAATACGTCTCATCGGATAAAGCATCGGGATACATGACTTGGCCAGGCCATCGAGGATGTTCATTCTGCTCATATCTAGTCTATCCACCTAACGCTGTCTAGCACACTGAGGGACGGTATGAACCAGCGGGCTGTTGCGGTACAAAGACCGTCCTCCCCTCCGTTGGCAATCATATCATTTTAGTTGCGTTGTGACCTATGACTCACTTATAGGCCGATGGAAGCTGTCCGGCAGTCCATATGGGAAACAGTCCGAACAATACACGTCGTTGTCAACTAACTGGCCCCGTGAGTGGATTAGAATCCCCATCGCGGGTTCAGCCTCCGCGGGACGATGTTAATGGCCTTCTGCCCTCGAGCCAATTATAGCCGTGCACCCTGACAGTAATGGAATGCAGACACCAACCGTGCTACGCACTGCACGAGCGTGTGTGATTTTGTGCAAAAAATGTTTAGGGCAATAGAGTCCCCATTAGCAGCAGGTGAGTCGGCACGGTTAGATGCTTATTCTTAACGGAGTCTTCACGGCCCCTTCGTTCTAACAAGGTTGATGCGGCAACATACAATACCTGGCCACCCCCGTGTCCTTAGCAACGTGCGGGTAGGTCGCTTACCTCATTATTCCGTATGAATGGAGGGTGTTTCTGGGCACCTAATAGGAACCACACCCTATCTGAGAAGCCGTTCTTTTTGGTAAGGTGTTCACCAAGGGTTAGGTCCTGCCGCAACCTTTCTCATCATAGTGGTGAACAATAGTCGTCCATGATCGGCTACAGGGGCCGGACCTGTAATAGGGCCGGTGTAGGGTCGAGTGCGAATTTCCTCTGCAATTGTGCTCGTTGTAGGGGGTAATCCTGGAAAGGTTTCAATGGGCTGGCTGTCTTAGGTGCATCCGCCTAACGCTATACTCCCGATTCAGACTCCTACGCTAAATCAAGATAGCTCGGAATAGTCCTAAACGCTACAAATGGGCTCGACGATCGCTCCAGGTCGAAAATTCTCGGGCTCCGGACCAAGGGTGATGCGTTCCGATTGGAACGTTTACTCCTGTGGGCACCGAAGGCGGTCCGTCGCAAATGGTTTCAAACAAGCCATTGCATACGCGTTCCCCACGGATAGATGCAGTTTGCCACGAATTCCAGGGGGTCGTTTCCTATCAGCCTCAAGGCCGCCCCATATGGCCTCTTCCATACCATCACTGCTTTTGTTTCGGCTCTGATGAGTGATAAGAACCTATCTTGGATACGTAGGTACTCCTATCCCAAAAGAGCAATCACCCGAACAAGTGAACGCAGGCAGTCAGACCTTTGGGCAGCTCCCCATAGGCTTTCAATGACGTGGAAGAATACGATACACTTCATTGATCGGAAAGCTCCCCTGTAGAACGATCGGTTGGTCGAGGACCAAGACTCGCGGAAAGTGGTCCCTTCTGTCCCACTGTGCGTACGAGACGAGAATAGGGACGTGGATATTTGGGAAATTGTCACGCAACCCGGTGTCGTGTATAACAACCACCATAATACCTTAGCAACAACTGAGAACGTCATTAATTCTTAAGGGGGTTTGGTGAAACAGACGCTTATTGCGAGTGAGATCTCCAAAGCCACGTAATTGCCCGGCAGGACCCGAAGTGATGCCCACCTCCGCTCCGGATTTAAACATAAGACCCCATTGGTCAATAACAGGTAGTATCCTCGCCCAGTTCATAGCGGCGGTATCGAGATACAAACATTCAATATTCGCTACAATGGAACGTACGCTCATCCTTCTCCTGATGAATTAAATCGCACTATGGTCCACTCCCATCATATGGAACCTCGCGGTTGAGCAGTGTAGGCCCGCATCAAGTCAATACGCGCCCCCATCTTACGCAGCACTGAGGGCGACAGCGAAGAAAAGGGCTAACATCTGTCTTCGATTGTCATAATATCCCTAAAACTTTACGGGTCCACACTCTACTCGTGAAAGCTCTCTACCGTCATGTACATATCCCAAGTACGACATAATTTGTGCGGGTCTTTGTAGTAGGCATCGGTATCCCAGTTCCCAATTATAATAGTCGGACCGTTGATCATCATTTGCAGTACATCGGGTAGATTTATTGCTGCGAGGATTCTCGCATTATGGCTCTATTTTAATTCCATTCATGCTGAAGGTACCATTCCTCCACTAGTCGTGCATATATTTTGTGAGAGTACCTAGCGCAGATACGACACGTCGTACACTTTAACTCAATTGGACGTAAGCGCTCGGTCTCAGCTTGCCTGTAGCAGACCAGCCGCAGATCTATATACTCTCCCTGCGCTACGTTGGCGGTACCTGGCGGAAGTAGGGCTCTGATGAGGACGCACATGAGCGGTGATGCCATGCCGTCTACGACCACTTATCCGTCAAAGTGTGGGCGAAGACTAATTAAGTGTTTGAGCCAGCGATGTTGTGGACCACCTTATATATCTTGGTGACTATAAACGATTAGCGGCGGAAAAATCAATGTGAGTGAAGTACCTAGCACCCGAGTCATCGAAGAGATTGGAGTTTCCATGTAACGCAATAAAAGGTCCACAAAATCTCCTAGCTTGGCAAGTACCGGAAGATCGACTATCTTTTTCCCATCAGTGAGTCTGACGGAATAGGCGTCAAGCACTTTACCAGTTTGTCGTCCGCGCTGTCATGCTCAAAATAGCCCGGCCCCAAGTGGATCGCTCTCAAATTCATTCGGGAGATCGGACTTTAAGATGTGGGATTTCCTAGACCTGAATTCCACACGTGCTCCATTGACGAGCTCGAATGTCAGCGTACTGTAGTCTCAAGTTGGAGAACGTCAGATGGCGTCGCCTTAACAATCGCCCCCGTGCGGTTTGCTAGCTTACCTGGCTAGCACTGTATGCTTGTGATAGTTATGACGTTACCCTTAAGAAATGCGTATGATAGTTTCGAGACATCACGCTCTCAGCTTTGGTATGAGCCCTAGCAGGCCAAGGTCTATGTGTGCAGCCTAGAACCTTCACCCTTTCTTCTTTTACAAGCGTAGACACGCATTTGTCGCTCGTGGCAGGGCAGCCTTCCTAATGCGGGGCATCTAGAAGAGTCTTTTCCTAGCCATCATCTAGGAAGGTATATCGAAAACCCGCAGTCTTCTGTTTATTTCTAGGTAATTCCGCGCATATCGTAGGTAATTGCGTCTATTGTTACATCCGGACTCACGATTGGAGTTGTTAGATTCGTAAGGCGACAAGCGCGAAGCTTACGTGCGCTCGGATATCCGGCGTATCTTTACTAGCCGATCGATGTTTTGCAGCCATAGCTCCGTTGACAGAGGCGACAACATGCGTGTCTTGAGCAGTCATGCACTTGAGCTGTATGTCAATCGTAGTAAGATTACGCCATTTTAGGGGTGATCCCTATTCACGCCATTAGTGCTGCAGTCCCGGATCACGCGGAGTTGGGAGGAGGCTGCTCGCCGGACGTGTCCATCTGGCACGCTCATGCCCGATCTTTATTAATAAGGCAACATAGGGCCGCGCATAAAACCAACGGTGTGTTAGCTCTACAGCTCCGCCTCGTCTGCTACCTCGGGACAAGAGCCCGTACCTGGAACCTCCTCTATATGTATTAAAAGAATTACTGGGTTGAAAACTTTGTCGGAGAACTTCTTGGATTGAGACGATATACTATAACGATGCTCAGGATAGGCAGCTCTGCTGACCTGCCACTGTCGACAGCACGGATCGCGATGTTTTATAAGAAGCAGTAGGAGTTCAACTAGGCCAGTAGGGGTACCGCTGTTTCCATAAAGTCGTCAAAAAGTAGCATTCCGTACGCACAACGTGAACACCCCACTAAGAGCTGCAGAAGACAACGTACTGAAGACACTCTCGAAAAGCAACTGATGGATCAGTGGCCGAACACTCCAAGGATCGGTAGTAAATCACAAGCCAATCATGACTTGTTGACGAAGGCATAACTTAAGGACTCACACGATGGAGCCCAGTGTTACTCAAAGTTTTGGCCCGGAACCGAATGTATTAAGAGCCATTCCAAATTGTTTATTTTCTATATATTTCGACAAAAAGGGATCCGTCGAATACGAATAAAACTCGAGGCCTCGAGCGGTCCGGCGTGTGGGGCCCGCTCTTGGCCCGACCACTGCATCATAAAACGAAATGACATTTATGAGCTTTTTTTAGCTATGTAAAATAGCCGGTTATTTGCGTGTGATGGTCGTGTACCTCCGATGAGCAGACCAAATAGAAGCCAAATGTTCCTGCATCCCGTTAGGAGATTCCACTTCGAAATGCTATTAAGATCGAGACATCGAACAAGCAGCTGAGCTGCTGCGCAAGGTTGAACGTCCTGCTCTGGAGTTGCGAAAAGTCGATAGTGCGGCCCCGCCCCGTTTCGATTGGCACGTCGGATAGTCGAGATAAGGTACGTAACGCACATCCTTCATATCACGCCTTAGGTAGTTTGACGAGGAGATCGCAGCACCGCGTTGAGTCTTAGATTGTACGTACGGACTCAATGTCGATCGGAGTACGCCCCTGGCATAAATCTGAGGGATAGAGACTGTGAGATACTCATCCGTTTAAGTTTCTGCGCATGAACTGGACAACGTCGAGTCCCCCGCCCATAGATGTTACCGACGTGAAAGCATGCTGCTGAGATCGCAAACCCCGTCTCCTCTTAGCAAGCCCGTCTGAGTGCCGGGACAAGTGGGATCGGACGCAACGCGTTCCACCTGTCTAACATCAGGGAGATTTTATGACCGGGCATGTATGACAGAGCCCCGCCAATCTGACCCAGGGTAACAAGCGTATCTGCGACGTGCAGACACCGTCAGGACGGGCGCCTATGTTATATTGTTGATAAAAAAGACGTACGCGCGTTGATCCCTATGTTAGAGATTACGCAATGTGGATTACGAAGTCGAGTGGATGGACCACTCCGATTCGTCGGCTTTTCTGGAGTTTCAACCCTTGATAGAGGCACCCTTTACATGCTCCGCGGGGCGCCTGTGAGAAAGGATAGAGTATCGCGAACTCATACGGTCTCGTACGTGTCTCGCCTGTAGTTCCAAGTCTTCTGATAGAATAGCGGACTTACGGACAAACCAGGCCTTGCTACTTGCCCTTTTGAACATCTGGAAGAAAGGACGGTTCACATAGTTTTTCCAGTGAGCATATCGATCGGACTATCCGCGCGTGATTTATCGACAAAACACGCGCTAATCTACTTTTGGCCTGTCATGATTCGACGGTTCGTTTCTGTGGCGTCTGGAGCCAGAACTTTGATTTACGGCAGTGATTCGAGAGACGCGGGTGCGGCGTGCGGCTAGGCCATTTGAGAAGATCAACGGAGACGATGATGGCGACGCGATATTTTAACTACGCACCACTTTGTGGATTAGCGTTTTCACTATCGTGTTTGAGAGAGCCATACCCTTACACCGCTTTCATACCAACCACGCGATCGAATTTCTATAGAGAGACTCCGAGCTGATGATCGGGTAGAGAGTGCAGATATCATAACCTGAAGTGCAGAAATGTATATATCCACAAGCACCCCCTGCAAGTAACCGCCGCCAGCCGCACCGGATTTTTTCCCATAATTTTGTAAATTCGGCAATCCTGGACATTTACCTTCCTGGTCCGCGTAGCATTTATTGGTCAGCGGAATTTCGCCGCAGACTCTTCGGTAAGTAAATTAGAATAGCAACGCATATACTCACAGTAAGTTGTTCTTTCTGCAAACCAACACGGAACATAATCATCACCGTCCAACCGAGGACAAGCTAGGGATCCTCCCGCATGCCTCGTGGGATGAGGATGAGCTATCTTTAATATTGTCACATACATATCTTTATATGACTGCTTGGGCACTCCTGACGTTCTCATCAAAAGAGGTCATGGGAAAAGGGATCTGTTCCCCCCTGGAACATCGGTTAGGCGTCGCAAAAATGGCCCCTGGTTACGCATATTACATAGCTTAGACAAGGTCTGAACGTCTGATAACTAACTCCAGTAGAACATCTGATCCCTGTAGCATTCGCCCCTGGATCTGTTTCCTATCGCAAAAAAGTGAAACTCTTCAGCTTTCCGTCAGGTAAACACCCGGTACAGAGCAGACCATCAGCATATTTGGCATATGAGCTATAGCCAGAGTGGATACTGAATCAGCCGCGCGGAATCAGAGTTGGTGCGCTAGCGTAGTGAATAAACCTTCTGTCGGTGCGGCAGAGGAGTCAATCTCGCCACACGTAGCCTCAGGGCCTATTGGTATTTGAGGGCGGACACTGAGCAGTTACGCTGCCGCCTCGTAGTCCCTGGATTAGGTATCGTGTTCAACACACAGCCTAAAAACAGCATGTTTTAAATGAACAGGTCTCTTCCGAAGGTAGACATATTGAAGGCGTCACCGCTTAATGTACCTTTTCCGTTATGTCATCGACAGTAGCGCCGCCCACGTTATCTATGACGAAATATTGAGAGCAGGTCGAGTGGGGCGTCCCTGTCGGCGATAAACTGTTGTTAGGGCACCATCCGATGGATGATTGCTATGCTGAATATCTAACTGCATGAATTAAGGAGGGTATTTCACTCACTGCAGGCGGCACACGAAACCGGATGATCGTGGGGGGAACCGGTGATCGCATCTAATGGGAGCATTCACACAAACTAGCCAAGGCTGAGCCACTTATACGCTCATGCAAACTGGGGTTACCAAGTCACCATCACCATGCTTTCCTCTGAATCCTGTGTCCAGGCGCCATAAATGCTCCCTCATGCGCTAAAACGTCGGAATGCTGATCGTCCCCTGCTCATATTACGGAAGCAAAGAGGACTCACTTCTAACCCAGGCCCCTCAAACGCCAGCCTGTCGTAGTTTCGGCGGCAGAACCAGGTCGCGTTTGCTGTCTCCCATGAAGCTGAAGAGCGCCCCATCCGCAAACCCGGTTGGATACATAGCATTGGTTTGCTATTTCGAACCCTTTTGGGCTGGCACAACAGCCTCGTTCTCCGCCGCACAGAGTTAACAGGATGCGGTTATGTCGGTCCCATAAGGAGCATATCCACAAGATGGTGCTAGCTTGTGAACATGAAATGTTTCACTAATGGCCGTTGTGGATCACTCTCGGGAACCCATCAGAGTCGACTCCCAATGCAGGCTCGGTGACTTGCTTAAGGGATTGGCTGAGATAGATAATTACCTACTATAGTTGCGGTGCCGATGGCGTGGCCTGCGCGTCCCCGACAGGAAGATAACACGAAAACACGTACCAAGACTAATACACCCTATAACGCGGTAAGTGTCGTGGTAAAAGCATATGTGTCTTGAACATATACCACTTCTGTCTAAGTTTAATGTGGCGACTCGACAGTATCACACGTATAGTGCAAAAGGAAGGCACGCTCATTGGAAGCTGGAGATGGCTGACGATAAGCATGTGGACTATTATGTTCTTGCGTGGTGAATAGTAAGACTAATGGTCCTGTACTGAGGTCTTCCGAAAGTTACTAGGCCATTAGTATTTCCAACGAGAAGTGGGAGACATAGGACCACCTACTAAAGCTCTTAAATAAAGTGCGAACTACAAACACTGCACGCACACCCACCAGTCGATACAGCGCGTTGATATAGTGCCTCGCTCAGAGGAATGTGTACGCTGTAAGAGTACAAGCCGCCATCGGAGATTTGTACGTGTAGGTGCAACCCCGTTAGTGGGCACGTTAGATCGTCACGTGCCGGACTATGCCAATCCACCCTTATGGGGACAGCTGGCGCCCGCGGCAGTTCGTATGAGGGGTTCTACTACGCAAAAATCAGCGATCGGGGATATCTAAAGCTCCATCAAATTCGTAATGATGTCCGTACTGGATTCGCATCCATACGCGCCAATACGCGCTTGCTTATGGTCCTCTCCTTGTTAGGATGTTAGCGGTACGCACCTTTGTTTGACAGCACGTTGGGGGGGACACATAAACTACGTTCTACTGCCATTCAGCGAAGGTTCCTTTTTATTCGAAAGAGTGCGATAAGGGGCGGATTCAGTTAAGGTTACTGCATTAATGTACCACAGGTACTTCTCGATCTCATACACACCCCTCACGTCCTCGACCTTCCCGGCGCCCTGATCAAAGTGATCAGGACTCTGCTGCAGCGGTACGCAGAAAGACTGATGCGACTACGGGGTTTATTTAGGTAACTAAAACTTCCCCTCCTTTAGATTCGGCGCGGCTATTACATCTTTCGCTACTACGAATCCGTAACTTCTCTCCAGCAGATCGTTTCTGGACTGGTAGGTCATTCATCTAGGGTATGGTAATCGAGGCACGTGGTATGCGCCTACCTAGAGCGGTTCGAAAAGTTTGCTAAACGAGGATCACCAGTGTACGGCCCCGACGTGCCTCATAAATGTGGGTACTATTATATGGGACAGAGTAAGATCTTCATGTGGACAGCCCGTAGTAGAGCCTTTGGATTACATGATCCCAGTAGCGATTGATGCGTTCCGACATATCCTTATAGCACTTCTAACTTACAGATTTACCATTATCCCTGCATCACCAACAACACTTATGCCACAGGCCGACGTAGAAAAAGAGCCTAAGGCACTTCTAAAGATTCCTTACTCGCGGCGATCGATATGGGGCCTACCGGGAAAGACGCAATTTGGACATCACTGCAACGTTTTATATGGATTCGCATTATTAAGCCCCTACATCTGTGGTGTGCTAGCGACCTACATTTAATGTGATTTTGGATATATCTTATCAGCTCTTTCCCGGAAAGCTCGTACCCGCTCTCCACCAAAGGTGGTTATAATTCGGTTTCAGGGAAAATTTAATCGAACGTAGATTACTGCTGAGCCCTGTAGACTACGTTATTGGGGTCTCTGTGCGGAGTCTTGATCCACGAAAGCTAGCGCAGGCTGTGCGACATATGGGGCGGATTCAAACGGCAAGATACATTAGGAACCGACGACGAATTAACGTCAAAGCGGCGTAGACTGAGCCCCGATATCATTTTTCTCTGGTTATTACAAAGGGTTAAGCTTCTACTGGCCCATTCGTGGATGTAGGTCGAGGCTTGCTCAGGTACCGCGTACCCATGCCTAAGCGTACCGTCTTACCACCCCCTTAGGGCCACCTTAACTCCCGACATCTAACCTATCGATAGTGAACAAAACACTTTACCGCCTCGTCCAGGATATCTGGAAGAAACTACATTTGATTACTAATAACGTTAGTACCGCTATTTATTCTAAGTCAACTTGCTACCGGCTGCCCAGCGGTCTCCAGCGTCCCACTGCGGTTTCAGGTTAGCGCAACAAAAGCAGCTACGCGCTTGTGCCTAAAGTATGGCCTCGACCTCGCGACGTTATATTTTGTAGAGTTTTCCTTGTGCAGGCCGTCAGTCCTTGAACCGGTGGTTGAACACTAAGCTGCCACCTCCATATCTCACGATAAAGATTACTACTCGACATATCCTGGGAATCCAGGGGACCGTGTGTTGTGAAAGGCCATACACCAGCCCCGATGGAACGGTTGGTTTGCAGACTGCGAATCAACCCGGATTAACGGGTTGGTGGATCGGACAATCTCCGCGAAGTGACACTACCCGACACTTGGAGAAACTGTTGGTATGAAGCATGAGCAAATGGAGTAAAATATGTAATATTGAGCTGCACAAGCGTCGAGGTATATCGTGTCCGCGGTAGGGCATTTCTGCAAATAGTCAGGGTTCCGTCGGACCAACGGCTCGAAGTTCCGAGCACTACGGTGAGCTCTTTCGACCAAATCGAAGCGCAATCACAAACTATTAGGTAGCGTGGACATATATTATCTGGTCTATCGCATGGTGTCAGCTGAACGTGCGGCAATCCGTCGCTTCAACCGGGCTGGGGCACACTATAACGCTGCTCTTCTTGTGAGCTCCCTGAGCGGGGCGAGATTCGTCCCCGTAATGGAGCCCATAGCCGTGTCTATCAATGCAGGGTCTATTCCAGGATTTGCCAAAAGAGTGACACTGCACGTGTTCTTGGATTTCAATAGCTCACCTTCAAAATTCCCGTAGCGATAAGCGTCACAATCGAACTCAATCGGGCTACAACGTGGATAATGGACCGCAACTTCCTTACTAACCAGAGCCATCTTACTCGCTAGGCATACATCTTCACCCGAGGTTAGCTTCCCGGAAGGCACAACCAGGGCAAACAGATGAAGCCACGGGCTATGGACAACATAGGGGATGCACTACTTTCTAGCGCTAGCTAGGCTCACATAGGTCGACTCTAAACGAGCTTATGCACTATTCTTATGCAAGGACCTCAATATTGTTCTAAACAACGTGTTTTCGAGAAATAGACTCTCCAGTTATAATACGATCAGTCACGACTAACTAGGGTAGCCACTTAGGCTGATGCACGTTAGCTTTTAGAACTCTTATAAGAATACCATGTAGATCGGTGAGCAGGGACCACCTGTATGGGGGGTTTCCCTCTCATCGCGTGATTGGCGCTCTACCCCATTGATACGGTACCATTAATTTTTTGATCGGTTGATTGCAATTGCGCGGTAGCGTGGAAGGTTCGACGGAGGCTCCATAGGCAGGTATTTCATTCAAATCCAGGGATTTACCGTTCGTTGACGGAGGAGCATCAATCCTACTTCAGGTTGGCGAACAGAGACTCCTAGAGTATGTCGTATGAGAGACGGAAGCGTGAGACAATTGGAAGACTCCGCTGATGATCATAGCCCAACCATCCTCCGGGCCAGTCTGCATTTAGCTACCAATCATCAGTGCCTCAGTAGAAGTTTTGCATCCAATGTAACGCCAGAAGAGACTAGCACTCTATAGGATGAAATTGAGCCTTGAGTTTAACCTGCGACTTACACTGCAGCGGGGGCAATACTACAAGAATCCTAGGAAAGACCCCGCCCGCTGTAGATAATCGCACGCAGCCCCCACGCGGTTGAGTTCGTAGGTCTTCTACCGGTTCTGCTTCTACGATTTGGGTTGCCCCTGCTCTCTACACCCCCATCATGATAGCACGAGAGAGTATCTTCAAACTACGATACTCAATGGAGCCTCACGCATGCTGTTATTGGATCTTTGCGACTAGATTCAGATGACTGCCCTCGAACAATTGGCGCCATCATGGACGGGTTCAGTTCCATGAGAAGAGACGGGTTAAGGCTTTCGTATCTTTGCCCTCATGTGGTTTTTCTCCCAGGCTCGGCAGCATTAGAAGAAAACTGCTCTTAACGACTCTGAAAAGGAACAACGTAACACAAAGCGACACGCGCGAGCGCCTGCACGCCTAAAAGCTGGGACAGGCGTCGTGTACTGCAACGCCTTTCACGCGCTCTGCTGACCGCCCTAGTGTTAAGCCAAGCCTCTCAGATAAAGTGGTATGTCAGAAGTCCAAGGGGCGAACGCGCATTTCGGCCACTGAAACGCGGCCGCCATGGATGGACAAGGCTATTTTGCTGAAGCGACCCCGGTTATATGCAGACGTACAACCCCATCCTAGACGTCGACAACGTTCAGTCAGGGAAATTCCTCACACCTACGGCCAAAGTGAAGATTTCCTCCTGCCACCCTCCACTCAGTGGCTTTCCTAATGCTCTAGACAATAGATTGACGGATAAGGGATGTCGGATCTTTGATATTCCGAGACGCGTGCATCCATCAGAGGACCTCAACTGGCCTTATTTGAAGCAGGCATCGGGATTCATAAATGAGCGATCAGTAATACCGTCGAAACGGGGTTTAAGGAGCCTTCTGTTAATCCGGCGACTAAGTGCATCAAAAATTCCGTGCCTACACCGTGTGGGGATGTCTTCTGGCTCCGGGCATCAAGTTTATAGTAAAAGCACAGCTCTGGTTCAGTTGGACAAATCATCACCAGATGGCTTGTGCTTCCGTACTCGCCCCGAACACTCCAGCAACAACCTATACAACGCTATAGCCATACACAGTCCTATAGTGCTCTCTAAATACTACACTACACACCTACCGATTAGCATACACAAAGGTTGGTACTAAGTTAAAGTTCACGTTACTGCGGGGCTATGTGCAATGACGTGAGCTCGGTAAGACCGTTCAATCAAGGATAGACCGCCCGATGAACAGCGTAGTACTTCCTCCTTCCACCAGTTCCGGTGGCGGTGTCGCTATTCAGTGATAACGTAGGTAGTTCTGTTTCACCGGACGGTATGTAAGAACACTGATAGTTAATATCATGGAGACGGCGGTGGTAATACTAACACGTAGCTACTCCGAAGCAGGCATCCACCGGCGGAAATTTAACATCATCGTATTCCCTGCTTGACACAGTGGGTCCTTCATGTTAAGACGGTAGTAGTGTAACCATACTAGCTCTGTTTAATTAATGACGAAACCTACTGCGGAGCTCGTCACGTATGCATTGGCGGCGCGCATTGCCTGTCGGACGGAGCTCGTGTCAGAGAAGTTTAGGGGCTCACTACGTTAAATAAATCCCTTCAACCAAGTGCTATTACACACAAAGTGAATTGTGTCAAATATCAAATCGGCGTGGGGAGAGTCCCAGACGATTATTCATGGGTCTGTGTCCTGGGGTATAGCAGTAGGCCGTCGTAGCCCGTCATTATAGGGGCTCAGGTACGAACTGCCCTACGCCTAGCGGTAGTAGAAAATGGGCGGCTCCAGCGTGTATGTCTTTTGCTCTATTTAATCATCCGCTAATTACTCATAGATTAGATTACACCACAGCGAGAGAGCTATGGGACTGTTGCGGGAGCCCGTCTGAAGAGAGGTCCTATTGACCAGAGACACCTCACTACAATGCTCTTCCGCAGAATGATAATGGCACGCCTCGCGACGAGCAGTGGCCTTGTTCGAGCAAGAACCGAGCGTTTGGTTCGACGGTACCGCGGCCTCAGCCGAAACTTTAATATCCATTTCTTATAGACAGAACCTCTTCGGATCGTTGTCCAGGCAGAACTAGGTTGTGGAGAGCCTGCTGAGGTTGGATTGCCACTCACTCTACGAAAGAAGCTGCGAAGAGCGCAGTAACGAATGCATTCGTTGGCACAGCCGCGAAACTCATCTTCTACTTAACCCTGGTCTACACACATGACAAAAGGGGCTTATTTGCGATCGTGGGCGTTGGCTTCAACTAATACCCGGCTCTTTATACCAGCCACAATCACCATACATTCTATTCTAGACTCAGGAAGTATTCCTAAAGGTATCCAACCAGTCATAGGCATTCGTGCGTTTTAGCGGGCAAGAATCCACTTATGGGCAGCAATACTGTTTGTCTAAGGCTTCACTGCTGATCGACGGCCTGTGACGCAGCGAGAGGCTCCTGAAACCGATTTTACCGTCACGCAGATTCGGAGGCCCCCGCCTTTGGCCATAGCTCGGCTCGGATCCGGGAATTAAATACCTAGAAGCAATAATGTCGCCACGCGACCCGGATATTGTTCATACCATATTAGAACACCCATGTGGAGCTCTTGAACGGAAGGACGAAGTTGCCACAGAGGGGCACTTAGACTATGTTATGTGTTTTTTCTTTTATCGACGGGCATCCGGACTGTATTGTATTATGCGTTTTCTTAGAGAATGACGTGGTCAAGCTAGTGAGTGCGGTTACACGGTTGTCGCAGTTAGATCGTGTGTGACGTGTCTGGCGAGCCTTCCATGGGTGTACGAAACCAACCCGCCCGGCCCTTTATTATGATATCCCGCAGGGTGATGTCTGCGAGCGATGGTGAGGCCAGGTTTAGAAAAAAAGGAAGCAGATGACGCGACGCCCTACACCAAGCGTGGTACCATCGAACGCTCGC
		</sequence>
    <sequence><taxon idref="Location_2_1_0|26.677912330823652"/>
			CCGGTTTCGGGAAAACGCACTCACATACAACACTTAAATAATCGGGATGGGATGCGTACCTCATGGGTTGGTGTATACGTGTCCGAGTATATGGGGAGAGCCTCCCATACTGCACACTGAACTTTCGCAGACACCGGATCACAATGACACCTGCACCATGCCCAATACGTCTCATCGGATAAAGCATCGGGATACATGACTTGGCCAGGCCATCGAGGATGTTCATTCTGCTCATATCTAGTCTATCCACCTAACGCTGTCTAGCACACTGAGGGACGGTAGGAACCAGCGGGCTGTTGCGGTACAAAGACCGTCCTCCCCTCCGTTGGCAATCATATCATTTTAGTTGCGTTGTGACCTATGACTCACTTATAGGCCGATGGAAGCTGTCCGGCAGTCCATATGGGAAACAGTCCGAACAATACACGTCGTTGTCAACTAACTGGCCCCGTGAGTGGATTAGAATCCCCATCGCGGGTTCAGCCTCCGCGGGACGATGTTAATGGCCTTCTGCCCTCGAGCCAATTATAGCCGTGCACCCTGACAGTAATGGAATGCAGACACCAACCGTGCTACGCACTGCACGAGCGTGTGTGATTTTGTGCAAAAAATGTTTAGGGCAATAGAGTCCCCATTAGCAGCAGGTGAGTCGGCACGGTTAGATGCTTATTCTTAACGGAGTCTTCACGGCCCCTTCGTTCTAACAAGGTTGATGCGGCAACATACAATACCTGGCCACCCCCGTGTCCTTAGCAACGTGCGGGTAGGTCGCTTACCTCATTATTCCGTATGAATGGAGGGTGTTTCTGGGCACCTAATAGGAACCACACCCTATCTGAGAAGCCGTTCTTTTTGGTAAGGTGTTCACCAAGGGTTAGGTCCTGCCGCAACCTTTCTCATCATAGTGGTGAACAATAGTCGTCCATGATCGGCTACAGGGGCCGGACCTGTAATAGGGCCGGTGTAGGGTCGAGTGCGAATTTCCTCTGCAATTGTGCTCGTTGTAGGGGGTAATCCTGGAAAGGTTTCAATGGGCTGGCTGTCTTAGGTGCATCCGCCTAACGCTATACTCCCGATTCAGACTCCTACGCTAAATCAAGATAGCTCGGAATAGTCCTAAACGCTACAAATGGGCTCGACGATCGCTCCAGGTCGAAAATTCTCGGGCTCCGGACCAAGGGTGATGCGTTCCGATTGGAACGTTTACTCCTGTGGGCACCGAAGGCGGTCCGTCGCAAATGGTTTCAAACAAGCCATTGCATACGCGTTCCCCACGGATAGATGCAGTTTGCCACGAATTCCAGGGGGTCGTTTCCTATCAGCCTCAAGGCCGCCCCATATGGCCTCTTCCATACCATCACTGCTTTTGTTTCGGCTCTGATGAGTGATAAGAACCTATCTTGGATACGTAGGTACTCCTATCCCAAAAGAGCAATCACCCGAACAAGTGAACGCAGGCAGTCAGACCTTTGGGCAGCTCCCCATAGGCTTTCAATGACGTGGAAGAATACGATACACTTCATTGATCGGAAAGCTCCCCTGTAGAACGATCGGTTGGTCGAGGACCAAGACTCGCGGAAAGTGGTCCCTTCTGTCCCACTGTGCGTACGAGACGAGAATAGGGACGTGGATATTTGGGAAATTGTCACGCAACCCGGTGTCGTGTATAACAACCACCATAATACCTTAGCAACAACTGAGAACGTCATTAATTCTTAAGGGGGTTTGGTGAAACAGACGCTTATTGCGAGTGAGATCTCCAAAGCCACGTAATTGCCCGGCAGGACCCGAAGTGATGCCCACCTCCGCTCCGGATTTAAACATAAGACCCCATTGGTCAATAACAGGTAGTATCCTCGCCCAGTTCATAGCGGCGGTATCGAGATACAAACATTCAATATTCGCTACAATGGAACGTACGCTCATCCTTCTCCTGATGAATTAAATCGCACTATGGTCCACTCCCATCATATGGAACCTCGCGGTTGAGCAGTGTAGGCCCGCATCAAGTCAATACGCGCCCCCATCTTACGCAGCACTGAGGGCGACAGCGAAGAAAAGGGCTAACATCTGTCTTCGATTGTCATAATATCCCTAAAACTTTACGGGTCCACACTCTACTCGTGAAAGCTCTCTACCGTCATGTACATATCCCAAGTACGACATAATTTGTGCGGGTCTTTGTAGTAGGCATCGGTATCCCAGTTCCCAATTATAATAGTCGGACCGTTGATCATCATTTGCAGTACATCGGGTAGATTTATTGCTGCGAGGATTCTCGCATTATGGCTCTATTTTAATTCCATTCATGCTGAAGGTACCATTCCTCCACTAGTCGTGCATATATTTTGTGAGAGTACCTAGCGCAGATACGACACGTCGTACACTTTAACTCAATTGGACGTAAGCGCTCGGTCTCAGCTTGCCTGTAGCAGACCGGCCGCAGATCTATATACTCTCCCTGCGCTACGTTGGCGGTACCTGGCGGAAGTAGGGCTCTGATGAGGACGCACATGAGCGGTGATGCCATGCCGTCTACGACCACTTATCCGTCAAAGTGTGGGCGAAGACTAATTAAGTGTTTGAGCCAGCGATGTTGTGGACCACCTTATATATCTTGGTGACTATAAACGATTAGCGGCGGAAAAATCAATGTGAGTGAAGTACCTAGCACCCGAGTCATCGAAGAGATTGGAGTTTCCATGTAACGCAATAAAAGGTCCACAAAATCTCCTAGCTTGGCAAGTACCGGAAGATCGACTATCTTTTTCCCATCAGTGAGTCTGACGGAATAGGCGTCAAGCACTTTACCAGTTTGTCGTCCGCGCTGTCATGCTCAAAATAGCCCGGCCCCAAGTGGATCGCTCTCAAATTCATTCGGGAGATCGGACTTTAAGATGTGGGATTTCCTAGACCTGAATTCCACACGTGCTCCATTGACGAGCTCGAATGTCAGCGTACTGTAGTCTCAAGTTGGAGAACGTCAGATGGCGTCGCCTTAACAATCGCCCCCGTGCGGTTTGCTAGCTTACCTGGCTAGCACTGTATGCTTGTGATAGTTATGACGTTACCCTTAAGAAATGCGTATGATAGTTTCGAGACATCACGCTCTCAGCTTTGGTATGAGCCCTAGCAGGCCAAGGTCTATGTGTGCAGCCTAGAACCTTCACCCTTTCTTCTTTTACAAGCGTAGACACGCATTTGTCGCTCGTGGCAGGGCAGCCTTCCTAATGCGGGGCATCTAGAAGAGTCTTTTCCTAGCCATCATCTAGGAAGGTATATCGAAAACCCGCAGTCTTCTGTTTATTTCTAGGTAATTCCGCGCATATCGTAGGTAATTGCGTCTATTGTTACATCCGGACTCACGATTGGAGTTGTTAGATTCGTAAGGCGACAAGCGCGAAGCTTACGTGCGCTCGGATATCCGGCGTATCTTTACTAGCCGATCGATGTTTTGCAGCCATAGCTCCGTTGACAGAGGCGACAACATGCGTGTCTTGAGCAGTCATGCACTTGAGCTGTATGTCAATCGTAGTAAGATTACGCCATTTTAGGGGTGATCCCTATTCACGCCATTAGTGCTGCAGTCCCGGATCACGCGGAGTTGGGAGGAGGCTGCTCGCCGGACGTGTCCATCTGGCACGCTCATGCCCGATCTTTATTAATAAGGCAACATAGGGCCGCGCATAAAACCAACGGTGTGTTAGCTCTACAGCTCCGCCTCGTCTGCTACCTCGGGACAAGAGCCCGTACCTGGAACCTCCTCTATATGTATTAAAAGAATTACTGGGTTGAAAACTTTGTCGGAGAACTTCTTGGATTGAGACGATATACTATAACGATGCTCAGGATAGGCAGCTCTGCTGACCTGCCACTGTCGACAGCACGGATCGCGATGTTTTATAAGAAGCAGTAGGAGTTCAACTAGGCCAGTAGGGGTACCGCTGTTTCCATAAAGTCGTCAAAAAGTAGCATTCCGTACGCACAACGTGAACACCCCACTAAGAGCTGCAGAAGACAACGTACTGAAGACACTCTCGAAAAGCAACTGATGGATCAGTGGCCGAACACTCCAAGGATCGGTAGTAAATCACAAGCCAATCATGACTTGTTGACGAAGGCATAACTTAAGGACTCACACGATGGAGCCCAGTGTTACTCAAAGTTTTGGCCCGGAACCGAATGTATTAAGAGCCATTCCAAATTGTTTATTTTCTATATATTTCGACAAAAAGGGATCCGTCGAATACGAATAAAACTCGAGGCCTCGAGCGGTCCGGCGTGTGGGGCCCGCTCTTGGCCCGACCACTGCATCATAAAACGAAATGACATTTATGAGCTTTTTTTAGCTATGTAAAATAGCCGGTTATTTGCGTGTGATGGTCGTGTACCTCCGATGAGCAGACCAAATAGAAGCCAAATGTTCCTGCATCCCGTTAGGAGATTCCACTTCGAAATGCTATTAAGATCGAGACATCGAACAAGCAGCTGAGCTGCTGCGCAAGGTTGAACGTCCTGCTCTGGAGTTGCGAAAAGTCGATAGTGCGGCCCCGCCCCGTTTCGATTGGCACGTCGGATAGTCGAGATAAGGTACGTAACGCACATCCTTCATATCACGCCTTAGGTAGTTTGACGAGGAGATCGCAGCACCGCGTTGAGTCTTAGATTGTACGTACGGACTCAATGTCGATCGGAGTACGCCCCTGGCATAAATCTGAGGGATAGAGACTGTGAGATACTCATCCGTTTAAGTTTCTGCGCATGAACTGGACAACGTCGAGTCCCCCGCCCATAGATGTTACCGACGTGAAAGCATGCTGCTGAGATCGCAAACCCCGTCTCCTCTTAGCAAGCCCGTCTGAGTGCCGGGACAAGTGGGATCGGACGCAACGCGTTCCACCTGTCTAACATCAGGGAGATTTTATGACCGGGCATGTATGACAGAGCCCCGCCAATCTGACCCAGGGTAACAAGCGTATCTGCGACGTGCAGACACCGTCAGGACGGGCGCCTATGTTATATTGTTGATAAAAAAGACGTACGCGCGTTGATCCCTATGTTAGAGATTACGCAATGTGGATTACGAAGTCGAGTGGATGGACCACTCCGATTCGTCGGCTTTTCTGGAGTTTCAACCCTTGATAGAGGCACCCTTTACATGCTCCGCGGGGCGCCTGTGAGAAAGGATAGAGTATCGCGAACTCATACGGTCTCGTACGTGTCTCGCCTGTAGTTCCAAGTCTTCTGATAGAATAGCGGACTTACGGACAAACCAGGCCTTGCTACTTGCCCTTTTGAACATCTGGAAGAAAGGACGGTTCACATAGTTTTTCCAGTGAGCATATCGATCGGACTATCCGCGCGTGATTTATCGACAAAACACGCGCTAATCTACTTTTGGCCTGTCATGATTCGACGGTTCGTTTCTGTGGCGTCTGGAGCCAGAACTTTGATTTACGGCAGTGATTCGAGAGACGCGGGTGCGGCGTGCGGCTAGGCCATTTGAGAAGATCAACGGAGACGATGATGGCGACGCGATATTTTAACTACGCACCACTTTGTGGATTAGCGTTTTCACTATCGTGTTTGAGAGAGCCATACCCTTACACCGCTTTCATACCAACCACGCGATCGAATTTCTATAGAGAGACTCCGAGCTGATGATCGGGTAGAGAGTGCAGATATCATAACCTGAAGTGCAGAAATGTATATATCCACAAGCACCCCCTGCAAGTAACCGCCGCCAGCCGCACCGGATTTTTTCCCATAATTTTGTAAATTCGGCAATCCTGGACATTTACCTTCCTGGTCCGCGTAGCATTTATTGGTCAGCGGAATTTCGCCGCAGACTCTTCGGTAAGTAAATTAGAATAGCAACGCATATACTCACAGTAAGTTGTTCTTTCTGCAAACCAACACGGAACATAATCATCACCGTCCAACCGAGGACAAGCTAGGGATCCTCCCGCATGCCTCGTGGGATGAGGATGAGCTATCTTTAATATTGTCACATACATATCTTTATATGACTGCTTGGGCACTCCTGACGTTCTCATCAAAAGAGGTCATGGGAAAAGGGATCTGTTCCCCCCTGGAACATCGGTTAGGCGTCGCAAAAATGGCCCCTGGTTACGCATATTACATAGCTTAGACAAGGTCTGAACGTCTGATAACTAACTCCAGTAGAACATCCGATCCCTGTAGCATTCGCCCCTGGATCTGTTTCCTATCGCAAAAAAGTGAAACTCTTCAGCTTTCCGTCAGGTAAACACCCGGTACAGAGCAGACCATCAGCATATTTGGCATATGAGCTATAGCCAGAGTGGATACTGAATCAGCCGCGCGGAATCAGAGTTGGTGCGCTAGCGTAGTGAATAAACCTTCTGTCGGTGCGGCAGAGGAGTCAATCTCGCCACACGTAGCCTCAGGGCCTATTGGTATTTGAGGGCGGACACTGAGCAGTTACGCTGCCGCCTCGTAGTCCCTGGATTAGGTATCGTGTTCAACACACAGCCTAAAAACAGCATGTTTTAAATGAACAGGTCTCTTCCGAAGGTAGACATATTGAAGGCGTCACCGCTTAATGTACCTTTTCCGTTATGTCATCGACAGTAGCGCCGCCCACGTTATCTATGACGAAATATTGAGAGCAGGTCGAGTGGGGCGTCCCTGTCGGCGATAAACTGTTGTTAGGGCACCATCCGATGGATGATTGCTATGCTGAATATCTAACTGCATGAATTAAGGAGGGTATTTCACTCACTGCAGGCGGCACACGAAACCGGATGATCGTGGGGGGAACCGGTGATCGCATCTAATGGGAGCATTCACACAAACTAGCCAAGGCTGAGCCACTTATACGCTCATGCAAACTGGGGTTACCAAGTCACCATCACCATGCTTTCCTCTGAATCCTGTGTCCAGGCGCCATAAATGCTCCCTCATGCGCTAAAACGTCGGAATGCTGATCGTCCCCTGCTCATATTACGGAAGCAAAGAGGACTCACTTCTAACCCAGGCCCCTCAAACGCCAGCCTGTCGTAGTTTCGGCGGCAGAACCAGGTCGCGTTTGCTGTCTCCCATGAAGCTGAAGAGCGCCCCATCCGCAAACCCGGTTGGATACATAGCATTGGTTTGCTATTTCGAACCCTTTTGGGCTGGCACAACAGCCTCGTTCTCCGCCGCACAGAGTTAACAGGATGCGGTTATGTCGGTCCCATAAGGAGCATATCCACAAGATGGTGCTAGCTTGTGAACATGAAATGTTTCACTAATGGCCGTTGTGGATCACTCTCGGGAACCCATCAGAGTCGACTCCCAATGCAGGCTCGGTGACTTGCTTAAGGGATTGGCTGAGATAGATAATTACCTACTATAGTTGCGGTGCCGATGGCGTGGCCTGCGCGTCCCCGACAGGAAGATAACACGAAAACACGTACCAAGACTAATACACCCTATAACGCGGTAAGTGTCGTGGTAAAAGCATATGTGTCTTGAACATATACCACTTCTGTCTAAGTTTAATGTGGCGACTCGACAGTATCACACGTATAGTGCAAAAGGAAGGCACGCTCATTGGAAGCTGGAGATGGCTGACGATAAGCATGTGGACTATTATGTTCTTGCGTGGTGAATAGTAAGACTAATGGTCCTGTACTGAGGTCTTCCGAAAGTTACTAGGCCATTAGTATTTCCAACGAGAAGTGGGAGACATAGGACCACCTACTAAAGCTCTTAAATAAAGTGCGAACTACAAACACTGCACGCACACCCACCAGTCGATACAGCGCGTTGATATAGTGCCTCGCTCAGAGGAATGTGTACGCTGTAAGAGTACAAGCCGCCATCGGAGATTTGTACGTGTAGGTGCAACCCCGTTAGTGGGCACGTTAGATCGTCACGTGCCGGACTATGCCAATCCACCCTTATGGGGACAGCTGGCGCCCGCGGCAGTTCGTATGAGGGGTTCTACTACGCAAAAATCAGCGATCGGGGATATCTAAAGCTCCATCAAATTCGTAATGATGTCCGTACTGGATTCGCATCCATACGCGCCAATACGCGCTTGCTTATGGTCCTCTCCTTGTTAGGATGTTAGCGGTACGCACCTTTGTTTGACAGCACGTTGGGGGGGACACATAAACTACGTTCTACTGCCATTCAGCGAAGGTTCCTTTTTATTCGAAAGAGTGCGATAAGGGGCGGATTCAGTTAAGGTTACTGCATTAATGTACCACAGGTACTTCTCGATCTCATACACACCCCTCACGTCCTCGACCTTCCCGGCGCCCTGATCAAAGTGATCAGGACTCTGCTGCAGCGGTACGCAGAAAGACTGATGCGACTACGGGGTTTATTTAGGTAACTAAAACTTCCCCTCCTTTAGATTCGGCGCGGCTATTACATCTTTCGCTACTACGAATCCGTAACTTCTCTCCAGCAGATCGTTTCTGGACTGGTAGGTCATTCATCTAGGGTATGGTAATCGAGGCACGTGGTATGCGCCTACCTAGAGCGGTTCGAAAAGTTTGCTAAACGAGGATCACCAGTGTACGGCCCCGACGTGCCTCATAAATGTGGGTACTATTATATGGGACAGAGTAAGATCTTCATGTGGACAGCCCGTAGTAGAGCCTTTGGATTACATGATCCCAGTAGCGATTGATGCGTTCCGACATATCCTTATAGCACTTCTAACTTACAGATTTACCATTATCCCTGCATCACCAACAACACTTATGCCACAGGCCGACGTAGAAAAAGAGCCTAAGGCACTTCTAAAGATTCCTTACTCGCGGCGATCGATATGGGGCCTACCGGGAAAGACGCAATTTGGACATCACTGCAACGTTTTATATGGATTCGCATTATTAAGCCCCTACATCTGTGGTGTGCTAGCGACCTACATTTAATGTGATTTTGGATATATCTTATCAGCTCTTTCCCGGAAAGCTCGTACCCGCTCTCCACCAAAGGTGGTTATAATTCGGTTTCAGGGAAAATTTAATCGAACGTAGATTACTGCTGAGCCCTGTAGACTACGTTATTGGGGTCTCTGTGCGGAGTCTTGATCCACGAAAGCTAGCGCAGGCTGTGCGACATATGGGGCGGATTCAAACGGCAAGATACATTAGGAACCGACGACGAATTAACGTCAAAGCGGCGTAGACTGAGCCCCGATGTCATTTTTCTCTGGTTATTACAAAGGGTTAAGCTTCTACTGGCCCATTCGTGGATGTAGGTCGAGGCTTGCTCAGGTACCGCGTACCCATGCCTAAGCGTACCGTCTTACCACCCCCTTAGGGCCACCTTAACTCCCGACATCTAACCTATCGATAGTGAACAAAACACTTTACCGCCTCGTCCAGGATATCTGGAAGAAACTACATTTGATTACTAATAACGTTAGTACCGCTATTTATTCTAAGTCAACTTGCTACCGGCTGCCCAGCGGTCTCCAGCGTCCCACTGCGGTTTCAGGTTAGCGCAACAAAAGCAGCTACGCGCTTGTGCCTAAAGTATGGCCTCGACCTCGCGACGTTATATTTTGTAGAGTTTTCCTTGTGCAGGCCGTCAGTCCTTGAACCGGTGGTTGAACACTAAGCTGCCACCTCCATATCTCACGATAAAGATTACTACTCGACATATCCTGGGAATCCAGGGGACCGTGTGTTGTGAAAGGCCATACACCAGCCCCGATGGAACGGTTGGTTTGCAGACTGCGAATCAACCCGGATTAACGGGTTGGTGGATCGGACAATCTCCGCGAAGTGACACTACCCGACACTTGGAGAAACTGTTGGTATGAAGCATGAGCAAATGGAGTAAAATATGTAATATTGAGCTGCACAAGCGTCGAGGTATATCGTGTCCGCGGTAGGGCATTTCTGCAAATAGTCAGGGTTCCGTCGGACCAACGGCTCGAAGTTCCGAGCACTACGGTGAGCTCTTTCGACCACATCGAAGCGCAATCACAAACTATTAGGTAGCGTGGACATATATTATCTGGTCTATCGCATGGTGTCAGCTGAACGTGCGGCAATCCGTCGCTTCAACCGGGCTGGGGCACACTATAACGCTGCTCTTCTTGTGAGCTCCCTGAGCGGGGCGAGATTCGTCCCCGTAATGGAGCCCATAGCCGTGTCTATCAATGCAGGGTCTATTCCAGGATTTGCCAAAAGAGTGACACTGCACGTGTTCTTGGATTTCAATAGCTCACCTTCAAAATTCCCGTAGCGATAAGCGTCACAATCGAACTCAATCGGGCTACAACGTGGATAATGGACCGCAACTTCCTTACTAACCAGAGCCATCTTACTCGCTAGGCATACATCTTCACCCGAGGTTAGCTTCCCGGAAGGCACAACCAGGGCAAACAGATGAAGCCACGGGCTATGGACAACATAGGGGATGCACTACTTTCTAGCGCTAGCTAGGCTCACATAGGTCGACTCTAAACGAGCTTATGCACTATTCTTATGCAAGGACCTCAATATTGTTCTAAACAACGTGTTTTCGAGAAATAGACTCTCCAGTTATAATACGATCAGTCACGACTAACTAGGGTAGCCACTTAGGCTGATGCACGTTAGCTTTTAGAACTCTTATAAGAATACCATGTAGATCGGTGAGCAGGGACCACCTGTATGGGGGGTTTCCCTCTCATCGCGTGATTGGCGCTCTACCCCATTGATACGGTACCATTAATTTTTTGATCGGTTGATTGCAATTGCGCGGTAGCGTGGAAGGTTCGACGGAGGCTCCATAGGCAGGTATTTCATTCAAATCCAGGGATTTACCGTTCGTTGACGGAGGAGCATCAATCCTACTTCAGGTTGGCGAACAGAGACTCCTAGAGTATGTCGTATGAGAGACGGAAGCGTGAGACAATTGGAAGACTCCGCTGATGATCATAGCCCAACCATCCTCCGGGCCAGTCTGCATTTAGCTACCAATCATCAGTGCCTCAGTAGAAGTTTTGCATCCAATGTAACGCCAGAAGAGACTAGCACTCTATAGGATGAAATTGAGCCTTGAGTTTAACCTGCGACTTACACTGCAGCGGGGGCAATACTACAAGAATCCTAGGAAAGACCCCGCCCGCTGTAGATAATCGCACGCAGCCCCCACGCGGTTGAGTTCGTAGGTCTTCTACCGGTTCTGCTTCTACGATTTGGGTTGCCCCTGCTCTCTACACCCCCATCATGATAGCACGAGAGAGTATCTTCAAACTACGATACTCAATGGAGCCTCACGCATGCTGTTATTGGATCTTTGCGACTAGATTCAGATGACTGCCCTCGAACAATTGGCGCCATCATGGACGGGTTCAGTTCCATGAGAAGAGACGGGTTAAGGCTTTCGTATCTTTGCCCTCATGTGGTTTTTCTCCCAGGCTCGGCAGCATTAGAAGAAAACTGCTCTTAACGACTCTGAAAAGGAACAACGTAACACAAAGCGACACGCGCGAGCGCCTGCACGCCTAAAAGCTGGGACAGGCGTCGTGTACTGCAACGCCTTTCACGCGCTCTGCTGACCGCCCTAGTGTTAAGCCAAGCCTCTCAGATAAAGTGGTATGTCAGAAGTCCAAGGGGCGAACGCGCATTTCGGCCACTGAAACGCGGCCGCCATGGATGGACAAGGCTATTTTGCTGAAGCGACCCCGGTTATATGCAGACGTACAACCCCATCCTAGACGTCGACAACGTTCAGTCAGGGAAATTCCTCACACCTACGGCCAAAGTGAAGATTTCCTCCTGCCACCCTCCACTCAGTGGCTTTCCTAATGCTCTAGACAATAGATTGACGGATAAGGGATGTCGGATCTTTGATATTCCGAGACGCGTGCATCCATCAGAGGACCTCAACTGGCCTTATTTGAAGCAGGCATCGGGATTCATAAATGAGCGATCAGTAATACCGTCGAAACGGGGTTTAAGGAGCCTTCTGTTAATCCGGCGACTAAGTGCATCAAAAATTCCGTGCCTACACCGTGTGGGGATGTCTTCTGGCTCCGGGCATCAAGTTTATAGTAAAAGCACAGCTCTGGTTCAGTTGGACAAATCATCACCAGATGGCTTGTGCTTCCGTACTCGCCCCGAACACTCCAGCAACAACCTATACAACGCTATAGCCATACACAGTCCTATAGTGCTCTCTAAATACTACACTACACACCTACCGATTAGCATACACAAAGGTTGGTACTAAGTTAAAGTTCACGTTACTGCGGGGCTATGTGCAATGACGTGAGCTCGGTAAGACCGTTCAATCAAGGATAGACCGCCCGATGAACAGCGTAGTACTTCCTCCTTCCACCAGTTCCGGTGGCGGTGTCGCTATTCAGTGATAACGTAGGTAGTTCTGTTTCACCGGACGGTATGTAAGAACACTGATAGTTAATATCATGGAGACGGCGGTGGTAATACTAACACGTAGCTACTCCGAAGCAGGCATCCACCGGCGGAAATTTAACATCATCGTATTCCCTGCTTGACACAGTGGGTCCTTCATGTTAAGACGGTAGTAGTGTAACCATACTAGCTCTGTTTAATTAATGACGAAACCTACTGCGGAGCTCGTCACGTATGCATTGGCGGCGCGCATTGCCTGTCGGACGGAGCTCGTGTCAGAGAAGTTTAGGGGCTCACTACGTTAAATAAATCCCTTCAACCAAGTGCTATTACACACAAAGTGAATTGTGTCAAATATCAAATCGGCGTGGGGAGAGTCCCAGACGATTATTCATGGGTCTGTGTCCTGGGGTATAGCAGTAGGCCGTCGTAGCCCGTCATTATAGGGGCTCAGGTACGAACTGCCCTACGCCTAGCGGTAGTAGAAAATGGGCGGCTCCAGCGTGTATGTCTTTTGCTCTATTTAATCATCCGCTAATTACTCATAGATTAGATTACACCACAGCGAGAGAGCTATGGGACTGTTGCGGGAGCCCGTCTGAAGAGAGGTCCTATTGACCAGAGACACCTCACTACAATGCTCTTCCGCAGAATGATAATGGCACGCCTCGCGACGAGCAGTGGCCTTGTTCGAGCAAGAACCGAGCGTTTGGTTCGACGGTACCGCGGCCTCAGCCGAAACTTTAATATCCATTTCTTATAGACAGAACCTCTTCGGATCGTTGTCCAGGCAGAACTAGGTTGTGGAGAGCCTGCTGAGGTTGGATTGCCACTCACTCTACGAAAGAAGCTGCGAAGAGCGCAGTAACGAATGCATTCGTTGGCACAGCCGCGAAACTCATCTTCTACTTAACCCTGGTCTACACACATGACAAAAGGGGCTTATTTGCGATCGTGGGCGTTGGCTTCAACTAATACCCGGCTCTTTATACCAGCCACAATCACCATACATTCTATTCTAGACTCAGGAAGTATTCCTAAAGGTATCCAACCAGTCATAGGCATTCGTGCGTTTTAGCGGGCAAGAATCCACTTATGGGCAGCAATACTGTTTGTCTAAGGCTTCACTGCTGATCGACGGCCTGTGACGCAGCGAGAGGCTCCTGAAACCGATTTTACCGTCACGCAGATTCGGAGGCCCCCGCCTTTGGCCATAGCTCGGCTCGGATCCGGGAATTAAATACCTAGAAGCAATAATGTCGCCACGCGACCCGGATATTGTTCATACCATATTAGAACACCCATGTGGAGCTCTTGAACGGAAGGACGAAGTTGCCACAGAGGGGCACTTAGACTATGTTATGTGTTTTTTCTTTTATCGACGGGCATCCGGACTGTATTGTATTATGCGTTTTCTTAGAGAATGACGTGGTCAAGCTAGTGAGTGCGGTTACACGGTTGTCGCAGTTAGATCGTGTGTGACGTGTCTGGCGAGCCTTCCATGGGTGTACGAAACCAACCCGCCCGGCCCTTTATTATGATATCCCGCAGGGTGATGTCTGCGAGCGATGGTGAGGCCAGGTTTAGAAAAAAAGGAAGCAGATGACGCGACGCCCTACACCAAGCGTGGTACCATCGAACGCTCGC
		</sequence>
    <sequence><taxon idref="Location_4_1_0|34.76659573810712"/>
			CCGGTTTCGGGAAAACGCACTCACATACAACACTTAAATAATCGGGATGGGATGCGTACCTCATGGGTTGGTGTATACGTGTCCGAGTATATGGGGAGAGCCTCCCATACTGCACACTGAACTTTCGCAGACACCGGATCACAATGACACCTGCACCATGCCCAATACGTCTCATCGGATAAAGCATCGGGATACATGACTTGGCCAGGCCATCGAGGATGTTCATTCTGCTCATATCTAGTCTATCCACCTAACGCTGTCTAGCACACTGAGGGACGGTATGAACCAGCGGGCTGTTGCGGTACAAAGACCGTCCTCCCCTCCGTTGGCAATCATATCATTTTAGTTGCGTTGTGACCTATGACTCACTTATAGGCCGATGGAAGCTGTCCGGCAGTCCATATGGGAAACAGTCCGAACAATACACGTCGTTGTCAACTAACTGGCCCCGTGAGTGGATTAGAATCCCCATCGCGGGTTCAGCCTCCGCGGGACGATGTTAATGGCCTTCTGCCCTCGAGCCAATTATAGCCGTGCACCCTGACAGTAATGGAATGCAGACACCAACCGTGCTACGCACTGCACGAGCGTGTGTGATTTTGTGCAAAAAATGTTTAGGGCAATAGAGTCCCCATTAGCAGCAGGTGAGTCGGCACGGTTAGATGCTTATTCTTAACGGAGTCTTCACGGCCCCTTCGTTCTAACAAGGTTGATGCGGCAACATACAATACCTGGCCACCCCCGTGTCCTTAGCAACGTGCGGGTAGGTCGCTTACCTCATTATTCCGTATGAATGGAGGGTGTTTCTGGGCACCTAATAGGAACCACACCCTATCTGAGAAGCCGTTCTTTTTGGTAAGGTGTTCACCAAGGGTTAGGTCCTGCCGCAACCTTTCTCATCATAGTGGTGAACAATAGTCGTCCATGATCGGCTACAGGGGCCGGACCTGTAATAGGGCCGGTGTAGGGTCGAGTGCGAATTTCCTCTGCAATTGTGCTCGTTGTAGGGGGTAATCCTGGAAAGGTTTCAATGGGCTGGCTGTCTTAGGTGCATCCGCCTAACGCTATACTCCCGATTCAGACTCCTACGCTAAATCAAGATAGCTCGGAATAGTCCTAAACGCTACAAATGGGCTCGACGATCGCTCCAGGTCGAAAATTCTCGGGCTCCGGACCAAGGGTGATGCGTTCCGATTGGAACGTTTACTCCTGTGGGCACCGAAGGCGGTCCGTCGCAAATGGTTTCAAACAAGCCATTGCATACGCGTTCCCCACGGATAGATGCAGTTTGCCACGAATTCCAGGGGGTCGTTTCCTATCAGCCTCAAGGCCGCCCCATATGGCCTCTTCCATACCATCACTGCTTTTGTTTCGGCTCTGATGAGTGATAAGAACCTATCTTGGATACGTAGGTACTCCTATCCCAAAAGAGCAATCACCCGAACAAGTGAACGCAGGCAGTCAGACCTTTGGGCAGCTCCCCATAGGCTTTCAATGACGTGGAAGAATACGATACACTTCATTGATCGGAAAGCTCCCCTGTAGAACGATCGGTTGGTCGAGGACCAAGACTCGCGGAAAGTGGTCCCTTCTGTCCCACTGTGCGTACGAGACGAGAATAGGGACGTGGATATTTGGGAAATTGTCACGCAACCCGGTGTCGTGTATAACAACCACCATAATACCTTAGCAACAACTGAGAACGTCATTAATTCTTAAGGGGGTTTGGTGAAACAGACGCTTATTGCGAGTGAGATCTCCAAAGCCACGTAATTGCCCGGCAGGACCCGAAGTGATGCCCACCTCCGCTCCGGATTTAAACATAAGACCCCATTGGTCAATAACAGGTAGTATCCTCGCCCAGTTCATAGCGGCGGTATCGAGATACAAACATTCAATATTCGCTACAATGGAACGTACGCTCATCCTTCTCCTGATGAATTAAATCGCACTATGGTCCACTCCCATCATATGGAACCTCGCGGTTGAGCAGTGTAGGCCCGCATCAAGTCAATACGCGCCCCCATCTTACGCAGCACTGAGGGCGACAGCGAAGAAAAGGGCTAACATCTGTCTTCGATTGTCATAATATCCCTAAAACTTTACGGGTCCACACTCTACTCGTGAAAGCTCTCTACCGTCATGTACATATCCCAAGTACGACATAATTTGTGCGGGTCTTTGTAGTAGGCATCGGTATCCCAGTTCCCAATTATAATAGTCGGACCGTTGATCATCATTTGCAGTACATCGGGTAGATTTATTGCTGCGAGGATTCTCGCATTATGGCTCTATTTTAATTCCATTCATGCTGAAGGTACCATTCCTCCACTAGTCGTGCATATATTTTGTGAGAGTACCTAGCGCAGATACGACACGTCGTACACTTTAACTCAATTGGACGTAAGCGCTCGGTCTCAGCTTGCCTGTAGCAGACCGGCCGCAGATCTATATACTCTCCCTGCGCTACGTTGGCGGTACCTGGCGGAAGTAGGGCTCTGATGAGGACGCACATGAGCGGTGATGCCATGCCGTCTACGACCACTTATCCGTCAAAGTGTGGGCGAAGACTAATTAAGTGTTTGAGCCAGCGATGTTGTGGACCACCTTATATATCTTGGTGACTATAAACGATTAGCGGCGGAAAAATCAATGTGAGTGAAGTACCTAGCACCCGAGTCATCGAAGAGATTGGAGTTTCCATGTAACGCAATAAAAGGTCCACAAAATCTCCTAGCTTGGCAAGTACCGGAAGATCGACTATCTTTTTCCCATCAGTGAGTCTGACGGAATAGGCGTCAAGCACTTTACCAGTTTGTCGTCCGCGCTGTCATGCTCAAAATAGCCCGGCCCCAAGTGGATCGCTCTCAAATTCATTCGGGAGATCGGACTTTAAGATGTGGGATTTCCTAGACCTGAATTCCACACGTGCTCCATTGACGAGCTCGAATGTCAGCGTACTGTAGTCTCAAGTTGGAGAACGTCAGATGGCGTCGCCTTAACAATCGCCCCCGTGCGGTTTGCTAGCTTACCTGGCTAGCACTGTATGCTTGTGATAGTTATGACGTTACCCTTAAGAAATGCGTATGATAGTTTCGAGACATCACGCTCTCAGCTTTGGTATGAGCCCTAGCAGGCCAAGGTCTATGTGTGCAGCCTAGAACCTTCACCCTTTCTTCTTTTACAAGCGTAGACACGCATTTGTCGCTCGTGGCAGGGCAGCCTTCCTAATGCGGGGCATCTAGAAGAGTCTTTTCCTAGCCATCATCTAGGAAGGTATATCGAAAACCCGCAGTCTTCTGTTTATTTCTAGGTAATTCCGCGCATATCGTAGGTAATTGCGTCTATTGTTACATCCGGACTCACGATTGGAGTTGTTAGATTCGTAAGGCGACAAGCGCGAAGCTTACGTGCGCTCGGATATCCGGCGTATCTTTACTAGCCGATCGATGTTTTGCAGCCATAGCTCCGTTGACAGAGGCGACAACATGCGTGTCTTGAGCAGTCATGCACTTGAGCTGTATGTCAATCGTAGTAAGATTACGCCATTTTAGGGGTGATCCCTATTCACGCCATTAGTGCTGCAGTCCCGGATCACGCGGAGTTGGGAGGAGGCTGCTCGCCGGACGTGTCCATCTGGCACGCTCATGCCCGATCTTTATTAATAAGGCAACATAGGGCCGCGCATAAAACCAACGGTGTGTTAGCTCTACAGCTCCGCCTCGTCTGCTACCTCGGGACAAGAGCCCGTACCTGGAACCTCCTCTATATGTATTAAAAGAATTACTGGGTTGAAAACTTTGTCGGAGAACTTCTTGGATTGAGACGATATACTATAACGATGCTCAGGATAGGCAGCTCTGCTGACCTGCCACTGTCGACAGCACGGATCGCGATGTTTTATAAGAAGCAGTAGGAGTTCAACTAGGCCAGTAGGGGTACCGCTGTTTCCATAAAGTCGTCAAAAAGTAGCATTCCGTACGCACAACGTGAACACCCCACTAAGAGCTGCAGAAGACAACGTACTGAAGACACTCTCGAAAAGCAACTGATGGATCAGTGGCCGAACACTCCAAGGATCGGTAGTAAATCACAAGCCAATCATGACTTGTTGACGAAGGCATAACTTAAGGACTCACACGATGGAGCCCAGTGTTACTCAAAGTTTTGGCCCGGAACCGAATGTATTAAGAGCCATTCCAAATTGTTTATTTTCTATATATTTCGACAAAAAGGGATCCGTCGAATACGAATAAAACTCGAGGCCTCGAGCGGTCCGGCGTGTGGGGCCCGCTCTTGGCCCGACCACTGCATCATAAAACGAAATGACATTTATGAGCTTTTTTTAGCTATGTAAAATAGCCGGTTATTTGCGTGTGATGGTCGTGTACCTCCGATGAGCAGACCAAATAGAAGCCAAATGTTCCTGCATCCCGTTAGGAGATTCCACTTCGAAATGCTATTAAGATCGAGACATCGAACAAGCAGCTGAGCTGCTGCGCAAGGTTGAACGTCCTGCTCTGGAGTTGCGAAAAGTCGATAGTGCGGCCCCGCCCCGTTTCGATTGGCACGTCGGATAGTCGAGATAAGGTACGTAACGCACATCCTTCATATCACGCCTTAGGTAGTTTGACGAGGAGATCGCAGCACCGCGTTGAGTCTTAGATTGTACGTACGGACTCAATGTCGATCGGAGTACGCCCCTGGCATAAATCTGAGGGATAGAGACTGTGAGATACTCATCCGTTTAAGTTTCTGCGCATGAACTGGACAACGTCGAGTCCCCCGCCCATAGATGTTACCGACGTGAAAGCATGCTGCTGAGATCGCAAACCCCGTCTCCTCTTAGCAAGCCCGTCTGAGTGCCGGGACAAGTGGGATCGGACGCAACGCGTTCCACCTGTCTAACATCAGGGAGATTTTATGACCGGGCATGTATGACAGAGCCCCGCCAATCTGACCCAGGGTAACAAGCGTATCTGCGACGTGCAGACACCGTCAGGACGGGCGCCTATGTTATATTGTTGATAAAAAAGACGTACGCGCGTTGATCCCTATGTTAGAGATTACGCAATGTGGATTACGAAGTCGAGTGGATGGACCACTCCGATTCGTCGGCTTTTCTGGAGTTTCAACCCTTGATAGAGGCACCCTTTACATGCTCCGCGGGGCGCCTGTGAGAAAGGATAGAGTATCGCGAACTCATACGGTCTCGTACGTGTCTCGCCTGTAGTTCCAAGTCTTCTGATAGAATAGCGGACTTACGGACAAACCAGGCCTTGCTACTTGCCCTTTTGAACATCTGGAAGAAAGGACGGTTCACATAGTTTTTCCAGTGAGCATATCGATCGGACTATCCGCGCGTGATTTATCGACAAAACACGCGCTAATCTACTTTTGGCCTGTCATGATTCGACGGTTCGTTTCTGTGGCGTCTGGAGCCAGAACTTTGATTTACGGCAGTGATTCGAGAGACGCGGGTGCGGCGTGCGGCTAGGCCATTTGAGAAGATCAACGGAGACGATGATGGCGACGCGATATTTTAACTACGCACCACTTTGTGGATTAGCGTTTTCACTATCGTGTTTGAGAGAGCCATACCCTTACACCGCTTTCATACCAACCACGCGATCGAATTTCTATAGAGAGACTCCGAGCTGATGATCGGGTAGAGAGTGCAGATATCATAACCTGAAGTGCAGAAATGTATATATCCACAAGCACCCCCTGCAAGTAACCGCCGCCAGCCGCACCGGATTTTTTCCCATAATTTTGTAAATTCGGCAATCCTGGACATTTACCTTCCTGGTCCGCGTAGCATTTATTGGTCAGCGGAATTTCGCCGCAGACTCTTCGGTAAGTAAATTAGAATAGCAACGCATATACTCACAGTAAGTTGTTCTTTCTGCAAACCAACACGGAACATAATCATCACCGTCCAACCGAGGACAAGCTAGGGATCCTCCCGCATGCCTCGTGGGATGAGGATGAGCTATCTTTAATATTGTCACATACATATCTTTATATGACTGCTTGGGCACTCCTGACGTTCTCATCAAAAGAGGTCATGGGAAAAGGGATCTGTTCCCCCCTGGAACATCGGTTAGGCGTCGCAAAAATGGCCCCTGGTTACGCATATTACATAGCTTAGACAAGGTCTGAACGTCTGATAACTAACTCCAGTAGAACATCCGATCCCTGTAGCATTCGCCCCTGGATCTGTTTCCTATCGCAAAAAAGTGAAACTCTTCAGCTTTCCGTCAGGTAAACACCCGGTACAGAGCAGACCATCAGCATATTTGGCATATGAGCTATAGCCAGAGTGGATACTGAATCAGCCGCGCGGAATCAGAGTTGGTGCGCTAGCGTAGTGAATAAACCTTCTGTCGGTGCGGCAGAGGAGTCAATCTCGCCACACGTAGCCTCAGGGCCTATTGGTATTTGAGGGCGGACACTGAGCAGTTACGCTGCCGCCTCGTAGTCCCTGGATTAGGTATCGTGTTCAACACACAGCCTAAAAACAGCATGTTTTAAATGAACAGGTCTCTTCCGAAGGTAGACATATTGAAGGCGTCACCGCTTAATGTACCTTTTCCGTTATGTCATCGACAGTAGCGCCGCCCACGTTATCTATGACGAAATATTGAGAGCAGGTCGAGTGGGGCGTCCCTGTCGGCGATAAACTGTTGTTAGGGCACCATCCGATGGATGATTGCTATGCTGAATATCTAACTGCATGAATTAAGGAGGGTATTTCACTCACTGCAGGCGGCACACGAAACCGGATGATCGTGGGGGGAACCGGTGATCGCATCTAATGGGAGCATTCACACAAACTAGCCAAGGCTGAGCCACTTATACGCTCATGCAAACTGGGGTTACCAAGTCACCATCACCATGCTTTCCTCTGAATCCTGTGTCCAGGCGCCATAAATGCTCCCTCATGCGCTAAAACGTCGGAATGCTGATCGTCCCCTGCTCATATTACGGAAGCAAAGAGGACTCACTTCTAACCCAGGCCCCTCAAACGCCAGCCTGTCGTAGTTTCGGCGGCAGAACCAGGTCGCGTTTGCTGTCTCCCATGAAGCTGAAGAGCGCCCCATCCGCAAACCCGGTTGGATACATAGCATTGGTTTGCTATTTCGAACCCTTTTGGGCTGGCACAACAGCCTCGTTCTCCGCCGCACAGAGTTAACAGGATGCGGTTATGTCGGTCCCATAAGGAGCATATCTACAAGATGGTGCTAGCTTGTGAACATGAAATGTTTCACTAATGGCCGTTGTGGATCACTCTCGGGAACCCATCAGAGTCGACTCCCAATGCAGGCTCGGTGACTTGCTTAAGGGATTGGCTGAGATAGATAATTACCTACTATAGTTGCGGTGCCGATGGCGTGGCCTGCGCGTCCCCGACAGGAAGATAACACGAAAACACGTACCAAGACTAATACACCCTATAACGCGGTAAGTGTCGTGGTAAAAGCATATGTGTCTTGAACATATACCACTTCTGTCTAAGTTTAATGTGGCGACTCGACAGTATCACACGTATAGTGCAAAAGGAAGGCACGCTCATTGGAAGCTGGAGATGGCTGACGATAAGCATGTGGACTATTATGTTCTTGCGTGGTGAATAGTAAGACTAATGGTCCTGTACTGAGGTCTTCCGAAAGTTACTAGGCCATTAGTATTTCCAACGAGAAGTGGGAGACATAGGACCACCTACTAAAGCTCTTAAATAAAGTGCGAACTACAAACACTGCACGCACACCCACCAGTCGATACAGCGCGTTGATATAGTGCCTCGCTCAGAGGAATGTGTACGCTGTAAGAGTACAAGCCGCCATCGGAGATTTGTACGTGTAGGTGCAACCCCGTTAGTGGGCACGTTAGATCGTCACGTGCCGGACTATGCCAATCCACCCTTATGGGGACAGCTGGCGCCCGCGGCAGTTCGTATGAGGGGTTCTACTACGCAAAAATCAGCGATCGGGGATATCTAAAGCTCCATCAAATTCGTAATGATGTCCGTACTGGATTCGCATCCATACGCGCCAATACGCGCTTGCTTATGGTCCTCTCCTTGTTAGGATGTTAGCGGTACGCACCTTTGTTTGACAGCACGTTGGGGGGGACACATAAACTACGTTCTACTGCCATTCAGCGAAGGTTCCTTTTTATTCGAAAGAGTGCGATAAGGGGCGGATTCAGTTAAGGTTACTGCATTAATGTACCACAGGTACTTCTCGATCTCATACACACCCCTCACGTCCTCGACCTTCCCGGCGCCCTGATCAAAGTGATCAGGACTCTGCTGCAGCGGTACGCAGAAAGACTGATGCGACTACGGGGTTTATTTAGGTAACTAAAACTTCCCCTCCTTTAGATTCGGCGCGGCTATTACATCTTTCGCTACTACGAATCCGTAACTTCTCTCCAGCAGATCGTTTCTGGACTGGTAGGTCATTCATCTAGGGTATGGTAATCGAGGCACGTGGTATGCGCCTACCTAGAGCGGTTCGAAAAGTTTGCTAAACGAGGATCACCAGTGTACGGCCCCGACGTGCCTCATAAATGTGGGTACTATTATATGGGACAGAGTAAGATCTTCATGTGGACAGCCCGTAGTAGAGCCTTTGGATTACATGATCCCAGTAGCGATTGATGCGTTCCGACATATCCTTATAGCACTTCTAACTTACAGATTTACCATTATCCCTGCATCACCAACAACACTTATGCCACAGGCCGACGTAGAAAAAGAGCCTAAGGCACTTCTAAAGATTCCTTACTCGCGGCGATCGATATGGGGCCTACCGGGAAAGACGCAATTTGGACATCACTGCAACGTTTTATATGGATTCGCATTATTAAGCCCCTACATCTGTGGTGTGCTAGCGACCTACATTTAATGTGATTTTGGATATATCTTATCAGCTCTTTCCCGGAAAGCTCGTACCCGCTCTCCACCAAAGGTGGTTATAATTCGGTTTCAGGGAAAATTTAATCGAACGTAGATTACTGCTGAGCCCTGTAGACTACGTTATTGGGGTCTCTGTGCGGAGTCTTGATCCACGAAAGCTAGCGCAGGCTGTGCGACATATGGGGCGGATTCAAACGGCAAGATACATTAGGAACCGACGACGAATTAACGTCAAAGCGGCGTAGACTGAGCCCCGATGTCATTTTTCTCTGGTTATTACAAAGGGTTAAGCTTCTACTGGCCCATTCGTGGATGTAGGTCGAGGCTTGCTCAGGTACCGCGTACCCATGCCTAAGCGTACCGTCTTACCACCCCCTTAGGGCCACCTTAACTCCCGACATCTAACCTATCGATAGTGAACAAAACACTTTACCGCCTCGTCCAGGATATCTGGAAGAAACTACATTTGATTACTAATAACGTTAGTACCGCTATTTATTCTAAGTCAACTTGCTACCGGCTGCCCAGCGGTCTCCAGCGTCCCACTGCGGTTTCAGGTTAGCGCAACAAAAGCAGCTACGCGCTTGTGCCTAAAGTATGGCCTCGACCTCGCGACGTTATATTTTGTAGAGTTTTCCTTGTGCAGGCCGTCAGTCCTTGAACCGGTGGTTGAACACTAAGCTGCCACCTCCATATCTCACGATAAAGATTACTACTCGACATATCCTGGGAATCCAGGGGACCGTGTGTTGTGAAAGGCCATACACCAGCCCCGATGGAACGGTTGGTTTGCAGACTGCGAATCAACCCGGATTAACGGGTTGGTGGATCGGACAATCTCCGCGAAGTGACACTACCCGACACTTGGAGAAACTGTTGGTATGAAGCATGAGCAAATGGAGTAAAATATGTAATATTGAGCTGCACAAGCGTCGAGGTATATCGTGTCCGCGGTAGGGCATTTCTGCAAATAGTCAGGGTTCCGTCGGACCAACGGCTCGAAGTTCCGAGCACTACGGTGAGCTCTTTCGACCAAATCGAAGCGCAATCACAAACTATTAGGTAGCGTGGACATATATTATCTGGTCTATCGCATGGTGTCAGCTGAACGTGCGGCAATCCGTCGCTTCAACCGGGCTGGGGCACACTATAACGCTGCTCTTCTTGTGAGCTCCCTGAGCGGGGCGAGATTCGTCCCCGTAATGGAGCCCATAGCCGTGTCTATCAATGCAGGGTCTATTCCAGGATTTGCCAAAAGAGTGACACTGCACGTGTTCTTGGATTTCAATAGCTCACCTTCAAAATTCCCGTAGCGATAAGCGTCACAATCGAACTCAATCGGGCTACAACGTGGATAATGGACCGCAACTTCCTTACTAACCAGAGCCATCTTACTCGCTAGGCATACATCTTCACCCGAGGTTAGCTTCCCGGAAGGCACAACCAGGGCAAACAGATGAAGCCACGGGCTATGGACAACATAGGGGATGCACTACTTTCTAGCGCTAGCTAGGCTCACATAGGTCGACTCTAAACGAGCTTATGCACTATTCTTATGCAAGGACCTCAATATTGTTCTAAACAACGTGTTTTCGAGAAATAGACTCTCCAGTTATAATACGATCAGTCACGACTAACTAGGGTAGCCACTTAGGCTGATGCACGTTAGCTTTTAGAACTCTTATAAGAATACCATGTAGATCGGTGAGCAGGGACCACCTGTATGGGGGGTTTCCCTCTCATCGCGTGATTGGCGCTCTACCCCATTGATACGGTACCATTAATTTTTTGATCGGTTGATTGCAATTGCGCGGTAGCGTGGAAGGTTCGACGGAGGCTCCATAGGCAGGTATTTCATTCAAATCCAGGGATTTACCGTTCGTTGACGGAGGAGCATCAATCCTACTTCAGGTTGGCGAACAGAGACTCCTAGAGTATGTCGTATGAGAGACGGAAGCGTGAGACAATTGGAAGACTCCGCTGATGATCATAGCCCAACCATCCTCCGGGCCAGTCTGCATTTAGCTACCAATCATCAGTGCCTCAGTAGAAGTTTTGCATCCAATGTAACGCCAGAAGAGACTAGCACTCTATAGGATGAAATTGAGCCTTGAGTTTAACCTGCGACTTACACTGCAGCGGGGGCAATACTACAAGAATCCTAGGAAAGACCCCGCCCGCTGTAGATAATCGCACGCAGCCCCCACGCGGTTGAGTTCGTAGGTCTTCTACCGGTTCTGCTTCTACGATTTGGGTTGCCCCTGCTCTCTACACCCCCATCATGATAGCACGAGAGAGTATCTTCAAACTACGATACTCAATGGAGCCTCACGCATGCTGTTATTGGATCTTTGCGACTAGATTCAGATGACTGCCCTCGAACAATTGGCGCCATCATGGACGGGTTCAGTTCCATGAGAAGAGACGGGTTAAGGCTTTCGTATCTTTGCCCTCATGTGGTTTTTCTCCCAGGCTCGGCAGCATTAGAAGAAAACTGCTCTTAACGACTCTGAAAAGGAACAACGTAACACAAAGCGACACGCGCGAGCGCCTGCACGCCTAAAAGCTGGGACAGGCGTCGTGTACTGCAACGCCTTTCACGCGCTCTGCTGACCGCCCTAGTGTTAAGCCAAGCCTCTCAGATAAAGTGGTATGTCAGAAGTCCAAGGGGCGAACGCGCATTTCGGCCACTGAAACGCGGCCGCCATGGATGGACAAGGCTATTTTGCTGAAGCGACCCCGGTTATATGCAGACGTACAACCCCATCCTAGACGTCGACAACGTTCAGTCAGGGAAATTCCTCACACCTACGGCCAAAGTGAAGATTTCCTCCTGCCACCCTCCACTCAGTGGCTTTCCTAATGCTCTAGACAATAGATTGACGGATAAGGGATGTCGGATCTTTGATATTCCGAGACGCGTGCATCCATCAGAGGACCTCAACTGGCCTTATTTGAAGCAGGCATCGGGATTCATAAATGAGCGATCAGTAATACCGTCGAAACGGGGTTTAAGGAGCCTTCTGTTAATCCGGCGACTAAGTGCATCAAAAATTCCGTGCCTACACCGTGTGGGGATGTCTTCTGGCTCCGGGCATCAAGTTTATAGTAAAAGCACAGCTCTGGTTCAGTTGGACAAATCATCACCAGATGGCTTGTGCTTCCGTACTCGCCCCGAACACTCCAGCAACAACCTATACAACGCTATAGCCATACACAGTCCTATAGTGCTCTCTAAATACTACACTACACACCTACCGATTAGCATACACAAAGGTTGGTACTAAGTTAAAGTTCACGTTACTGCGGGGCTATGTGCAATGACGTGAGCTCGGTAAGACCGTTCAATCAAGGATAGACCGCCCGATGAACAGCGTAGTACTTCCTCCTTCCACCAGTTCCGGTGGCGGTGTCGCTATTCAGTGATAACGTAGGTAGTTCTGTTTCACCGGACGGTATGTAAGAACACTGATAGTTAATATCATGGAGACGGCGGTGGTAATACTAACACGTAGCTACTCCGAAGCAGGCATCCACCGGCGGAAATTTAACATCATCGTATTCCCTGCTTGACACAGTGGGTCCTTCATGTTAAGACGGTAGTAGTGTAACCATACTAGCTCTGTTTAATTAATGACGAAACCTACTGCGGAGCTCGTCACGTATGCATTGGCGGCGCGCATTGCCTGTCGGACGGAGCTCGTGTCAGAGAAGTTTAGGGGCTCACTACGTTAAATAAATCCCTTCAACCAAGTGCTATTACACACAAAGTGAATTGTGTCAAATATCAAATCGGCGTGGGGAGAGTCCCAGACGATTATTCATGGGTCTGTGTCCTGGGGTATAGCAGTAGGCCGTCGTAGCCCGTCATTATAGGGGCTCAGGTACGAACTGCCCTACGCCTAGCGGTAGTAGAAAATGGGCGGCTCCAGCGTGTATGTCTTTTGCTCTATTTAATCATCCGCTAATTACTCATAGATTAGATTACACCACAGCGAGAGAGCTATGGGACTGTTGCGGGAGCCCGTCTGAAGAGAGGTCCTATTGACCAGAGACACCTCACTACAATGCTCTTCCGCAGAATGATAATGGCACGCCTCGCGACGAGCAGTGGCCTTGTTCGAGCAAGAACCGAGCGTTTGGTTCGACGGTACCGCGGCCTCAGCCGAAACTTTAATATCCATTTCTTATAGACAGAACCTCTTCGGATCGTTGTCCAGGCAGAACTAGGTTGTGGAGAGCCTGCTGAGGTTGGATTGCCACTCACTCTACGAAAGAAGCTGCGAAGAGCGCAGTAACGAATGCATTCGTTGGCACAGCCGCGAAACTCATCTTCTACTTAACCCTGGTCTACACACATGACAAAAGGGGCTTATTTGCGATCGTGGGCGTTGGCTTCAACTAATACCCGGCTCTTTATACCAGCCACAATCACCATACATTCTATTCTAGACTCAGGAAGTATTCCTAAAGGTATCCAACCAGTCATAGGCATTCGTGCGTTTTAGCGGGCAAGAATCCACTTATGGGCAGCAATACTGTTTGTCTAAGGCTTCACTGCTGATCGACGGCCTGTGACGCAGCGAGAGGCTCCTGAAACCGATTTTACCGTCACGCAGATTCGGAGGCCCCCGCCTTTGGCCATAGCTCGGCTCGGATCCGGGAATTAAATACCTAGAAGCAATAATGTCGCCACGCGACCCGGATATTGTTCATACCATATTAGAACACCCATGTGGAGCTCTTGAACGGAAGGACGAAGTTGCCACAGAGGGGCACTTAGACTATGTTATGTGTTTTTTCTTTTATCGACGGGCATCCGGACTGTATTGTATTATGCGTTTTCTTAGAGAATGACGTGGTCAAGCTAGTGAGTGCGGTTACACGGTTGTCGCAGTTAGATCGTGTGTGACGTGTCTGGCGAGCCTTCCATGGGTGTACGAAACCAACCCGCCCGGCCCTTTATTATGATATCCCGCAGGGTGATGTCTGCGAGCGATGGTGAGGCCAGGTTTAGAAAAAAAGGAAGCAGATGACGCGACGCCCTACACCAAGCGTGGTACCATCGAACGCTCGC
		</sequence>
    <sequence><taxon idref="Location_4_1_1|36.12298874339507"/>
			CCGGTTTCGGGAAAACGCACTCACATACAACACTTAAATAATCGGGATGGGATGCGTACCTCATGGGTTGGTGTATACGTGTCCGAGTATATGGGGAGAGCCTCCCATACTGCACACTGAACTTTCGCAGACACCGGATCACAATGACACCTGCACCATGCCCAATACGTCTCATCGGATAAAGCATCGGGATACATGACTTGGCCAGGCCATCGAGGATGTTCATTCTGCTCATATCTAGTCTATCCACCTAACGCTGTCTAGCACACTGAGGGACGGTATGAACCAGCGGGCTGTTGCGGTACAAAGACCGTCCTCCCCTCCGTTGGCAATCATATCATTTTAGTTGCGTTGTGACCTATGACTCACTTATAGGCCGATGGAAGCTGTCCGGCAGTCCATATGGGAAACAGTCCGAACAATACACGTCGTTGTCAACTAACTGGCCCCGTGAGTGGATTAGAATCCCCATCGCGGGTTCAGCCTCCGCGGGACGATGTTAATGGCCTTCTGCCCTCGAGCCAATTATAGCCGTGCACCCTGACAGTAATGGAATGCAGACACCAACCGTGCTACGCACTGCACGAGCGTGTGTGATTTTGTGCAAAAAATGTTTAGGGCAATAGAGTCCCCATTAGCAGCAGGTGAGTCGGCACGGTTAGATGCTTATTCTTAACGGAGTCTTCACGGCCCCTTCGTTCTAACAAGGTTGATGCGGCAACATACAATACCTGGCCACCCCCGTGTCCTTAGCAACGTGCGGGTAGGTCGCTTACCTCATTATTCCGTATGAATGGAGGGTGTTTCTGGGCACCTAATAGGAACCACACCCTATCTGAGAAGCCGTTCTTTTTGGTAAGGTGTTCACCAAGGGTTAGGTCCTGCCGCAACCTTTCTCATCATAGTGGTGAACAATAGTCGTCCATGATCGGCTACAGGGGCCGGACCTGTAATAGGGCCGGTGTAGGGTCGAGTGCGAATTTCCTCTGCAATTGTGCTCGTTGTAGGGGGTAATCCTGGAAAGGTTTCAATGGGCTGGCTGTCTTAGGTGCATCCGCCTAACGCTATACTCCCGATTCAGACTCCTACGCTAAATCAAGATAGCTCGGAATAGTCCTAAACGCTACAAATGGGCTCGACGATCGCTCCAGGTCGAAAATTCTCGGGCTCCGGACCAAGGGTGATGCGTTCCGATTGGAACGTTTACTCCTGTGGGCACCGAAGGCGGTCCGTCGCAAATGGTTTCAAACAAGCCATTGCATACGCGTTCCCCACGGATAGATGCAGTTTGCCACGAATTCCAGGGGGTCGTTTCCTATCAGCCTCAAGGCCGCCCCATATGGCCTCTTCCATACCATCACTGCTTTTGTTTCGGCTCTGATGAGTGATAAGAACCTATCTTGGATACGTAGGTACTCCTATCCCAAAAGAGCAATCACCCGAACAAGTGAACGCAGGCAGTCAGACCTTTGGGCAGCTCCCCATAGGCTTTCAATGACGTGGAAGAATACGATACACTTCATTGATCGGAAAGCTCCCCTGTAGAACGATCGGTTGGTCGAGGACCAAGACTCGCGGAAAGTGGTCCCTTCTGTCCCACTGTGCGTACGAGACGAGAATAGGGACGTGGATATTTGGGAAATTGTCACGCAACCCGGTGTCGTGTATAACAACCACCATAATACCTTAGCAACAACTGAGAACGTCATTAATTCTTAAGGGGGTTTGGTGAAACAGACGCTTATTGCGAGTGAGATCTCCAAAGCCACGTAATTGCCCGGCAGGACCCGAAGTGATGCCCACCTCCGCTCCGGATTTAAACATAAGACCCCATTGGTCAATAACAGGTAGTATCCTCGCCCAGTTCATAGCGGCGGTATCGAGATACAAACATTCAATATTCGCTACAATGGAACGTACGCTCATCCTTCTCCTGATGAATTAAATCGCACTATGGTCCACTCCCATCATATGGAACCTCGCGGTTGAGCAGTGTAGGCCCGCATCAAGTCAATACGCGCCCCCATCTTACGCAGCACTGAGGGCGACAGCGAAGAAAAGGGCTAACATCTGTCTTCGATTGTCATAATATCCCTAAAACTTTACGGGTCCACACTCTACTCGTGAAAGCTCTCTACCGTCATGTACATATCCCAAGTACGACATAATTTGTGCGGGTCTTTGTAGTAGGCATCGGTATCCCAGTTCCCAATTATAATAGTCGGACCGTTGATCATCATTTGCAGTACATCGGGTAGATTTATTGCTGCGAGGATTCTCGCATTATGGCTCTATTTTAATTCCATTCATGCTGAAGGTACCATTCCTCCACTAGTCGTGCATATATTTTGTGAGAGTACCTAGCGCAGATACGACACGTCGTACACTTTAACTCAATTGGACGTAAGCGCTCGGTCTCAGCTTGCCTGTAGCAGACCGGCCGCAGATCTATATACTCTCCCTGCGCTACGTTGGCGGTACCTGGCGGAAGTAGGGCTCTGATGAGGACGCACATGAGCGGTGATGCCATGCCGTCTACGACCACTTATCCGTCAAAGTGTGGGCGAAGACTAATTAAGTGTTTGAGCCAGCGATGTTGTGGACCACCTTATATATCTTGGTGACTATAAACGATTAGCGGCGGAAAAATCAATGTGAGTGAAGTACCTAGCACCCGAGTCATCGAAGAGATTGGAGTTTCCATGTAACGCAATAAAAGGTCCACAAAATCTCCTAGCTTGGCAAGTACCGGAAGATCGACTATCTTTTTCCCATCAGTGAGTCTGACGGAATAGGCGTCAAGCACTTTACCAGTTTGTCGTCCGCGCTGTCATGCTCAAAATAGCCCGGCCCCAAGTGGATCGCTCTCAAATTCATTCGGGAGATCGGACTTTAAGATGTGGGATTTCCTAGACCTGAATTCCACACGTGCTCCATTGACGAGCTCGAATGTCAGCGTATTGTAGTCTCAAGTTGGAGAACGTCAGATGGCGTCGCCTTAACAATCGCCCCCGTGCGGTTTGCTAGCTTACCTGGCTAGCACTGTATGCTTGTGATAGTTATGACGTTACCCTTAAGAAATGCGTATGATAGTTTCGAGACATCACGCTCTCAGCTTTGGTATGAGCCCTAGCAGGCCAAGGTCTATGTGTGCAGCCTAGAACCTTCACCCTTTCTTCTTTTACAAGCGTAGACACGCATTTGTCGCTCGTGGCAGGGCAGCCTTCCTAATGCGGGGCATCTAGAAGAGTCTTTTCCTAGCCATCATCTAGGAAGGTATATCGAAAACCCGCAGTCTTCTGTTTATTTCTAGGTAATTCCGCGCATATCGTAGGTAATTGCGTCTATTGTTACATCCGGACTCACGATTGGAGTTGTTAGATTCGTAAGGCGACAAGCGCGAAGCTTACGTGCGCTCGGATATCCGGCGTATCTTTACTAGCCGATCGATGTTTTGCAGCCATAGCTCCGTTGACAGAGGCGACAACATGCGTGTCTTGAGCAGTCATGCACTTGAGCTGTATGTCAATCGTAGTAAGATTACGCCATTTTAGGGGTGATCCCTATTCACGCCATTAGTGCTGCAGTCTCGGATCACGCGGAGTTGGGAGGAGGCTGCTCGCCGGACGTGTCCATCTGGCACGCTCATGCCCGATCTTTATTAATAAGGCAACATAGGGCCGCGCATAAAACCAACGGTGTGTTAGCTCTACAGCTCCGCCTCGTCTGCTACCTCGGGACAAGAGCCCGTACCTGGAACCTCCTCTATATGTATTAAAAGAATTACTGGGTTGAAAACTTTGTCGGAGAACTTCTTGGATTGAGACGATATACTATAACGATGCTCAGGATAGGCAGCTCTGCTGACCTGCCACTGTCGACAGCACGGATCGCGATGTTTTATAAGAAGCAGTAGGAGTTCAACTAGGCCAGTAGGGGTACCGCTGTTTCCATAAAGTCGTCAAAAAGTAGCATTCCGTACGCACAACGTGAACACCCCACTAAGAGCTGCAGAAGACAACGTACTGAAGACACTCTCGAAAAGCAACTGATGGATCAGTGGCCGAACACTCCAAGGATCGGTAGTAAATCACAAGCCAATCATGACTTGTTGACGAAGGCATAACTTAAGGACTCACACGATGGAGCCCAGTGTTACTCAAAGTTTTGGCCCGGAACCGAATGTATTAAGAGCCATTCCAAATTGTTTATTTTCTATATATTTCGACAAAAAGGGATCCGTCGAATACGAATAAAACTCGAGGCCTCGAGCGGTCCGGCGTGTGGGGCCCGCTCTTGGCCCGACCACTGCATCATAAAACGAAATGACATTTATGAGCTTTTTTTAGCTATGTAAAATAGCCGGTTATTTGCGTGTGATGGTCGTGTACCTCCGATGAGCAGACCAAATAGAAGCCAAATGTTCCTGCATCCCGTTAGGAGATTCCACTTCGAAATGCTATTAAGATCGAGACATCGAACAAGCAGCTGAGCTGCTGCGCAAGGTTGAACGTCCTGCTCTGGAGTTGCGAAAAGTCGATAGTGCGGCCCCGCCCCGTTTCGATTGGCACGTCGGATAGTCGAGATAAGGTACGTAACGCACATCCTTCATATCACGCCTTAGGTAGTTTGACGAGGAGATCGCAGCACCGCGTTGAGTCTTAGATTGTACGTACGGACTCAATGTCGATCGGAGTACGCCCCTGGCATAAATCTGAGGGATAGAGACTGTGAGATACTCATCCGTTTAAGTTTCTGCGCATGAACTGGACAACGTCGAGTCCCCCGCCCATAGATGTTACCGACGTGAAAGCATGCTGCTGAGATCGCAAACCCCGTCTCCTCTTAGCAAGCCCGTCTGAGTGCCGGGACAAGTGGGATCGGACGCAACGCGTTCCACCTGTCTAACATCAGGGAGATTTTATGACCGGGCATGTATGACAGAGCCCCGCCAATCTGACCCAGGGTAACAAGCGTATCTGCGACGTGCAGACACCGTCAGGACGGGCGCCTATGTTATATTGTTGATAAAAAAGACGTACGCGCGTTGATCCCTATGTTAGAGATTACGCAATGTGGATTACGAAGTCGAGTGGATGGACCACTCCGATTCGTCGGCTTTTCTGGAGTTTCAACCCTTGATAGAGGCACCCTTTACATGCTCCGCGGGGCGCCTGTGAGAAAGGATAGAGTATCGCGAACTCATACGGTCTCGTACGTGTCTCGCCTGTAGTTCCAAGTCTTCTGATAGAATAGCGGACTTACGGACAAACCAGGCCTTGCTACTTGCCCTTTTGAACATCTGGAAGAAAGGACGGTTCACATAGTTTTTCCAGTGAGCATATCGATCGGACTATCCGCGCGTGATTTATCGACAAAACACGCGCTAATCTACTTTTGGCCTGTCATGATTCGACGGTTCGTTTCTGTGGCGTCTGGAGCCAGAACTTTGATTTACGGCAGTGATTCGAGAGACGCGGGTGCGGCGTGCGGCTAGGCCATTTGAGAAGATCAACGGAGACGATGATGGCGACGCGATATGTTAACTACGCACCACTTTGTGGATTAGCGTTTTCACTATCGTGTTTGAGAGAGCCATACCCTTACACCGCTTTCATACCAACCACGCGATCGAATTTCTATAGAGAGACTCCGAGCTGATGATCGGGTAGAGAGTGCAGATATCATAACCTGAAGTGCAGAAATGTATATATCCACAAGCACCCCCTGCAAGTAACCGCCGCCAGCCGCACCGGATTTTTTCCCATAATTTTGTAAATTCGGCAATCCTGGACATTTACCTTCCTGGTCCGCGTAGCATTTATTGGTCAGCGGAATTTCGCCGCAGACTCTTCGGTAAGTAAATTAGAATAGCAACGCATATACTCACAGTAAGTTGTTCTTTCTGCAAACCAACACGGAACATAATCATCACCGTCCAACCGAGGACAAGCTAGGGATCCTCCCGCATGCCTCGTGGGATGAGGATGAGCTATCTTTAATATTGTCACATACATATCTTTATATGACTGCTTGGGCACTCCTGACGTTCTCATCAAAAGAGGTCATGGGAAAAGGGATCTGTTCCCCCCTGGAACATCGGTTAGGCGTCGCAAAAATGGCCCCTGGTTACGCATATTACATAGCTTAGACAAGGTCTGAACGTCTGATAACTAACTCCAGTAGAACATCCGATCCCTGTAGCATTCGCCCCTGGATCTGTTTCCTATCGCAAAAAAGTGAAACTCTTCAGCTTTCCGTCAGGTAAACACCCGGTACAGAGCAGACCATCAGCATATTTGGCATATGAGCTATAGCCAGAGTGGATACTGAATCAGCCGCGCGGAATCAGAGTTGGTGCGCTAGCGTAGTGAATAAACCTTCTGTCGGTGCGGCAGAGGAGTCAATCTCGCCACACGTAGCCTCAGGGCCTATTGGTATTTGAGGGCGGACACTGAGCAGTTACGCTGCCGCCTCGTAGTCCCTGGATTAGGTATCGTGTTCAACACACAGCCTAAAAACAGCATGTTTTAAATGAACAGGTCTCTTCCGAAGGTAGACATATTGAAGGCGTCACCGCTTAATGTACCTTTTCCGTTATGTCATCGACAGTAGCGCCGCCCACGTTATCTATGACGAAATATTGAGAGCAGGTCGAGTGGGGCGTCCCTGTCGGCGATAAACTGTTGTTAGGGCACCATCCGATGGATGATTGCTATGCTGAATATCTAACTGCATGAATTAAGGAGGGTATTTCACTCACTGCAGGCGGCACACGAAACCGGATGATCGTGGGGGGAACCGGTGATCGCATCTAATGGGAGCATTCACACAAACTAGCCAAGGCTGAGCCACTTATACGCTCATGCAAACTGGGGTTACCAAGTCACCATCACCATGCTTTCCTCTGAATCCTGTGTCCAGGCGCCATAAATGCTCCCTCATGCGCTAAAACGTCGGAATGCTGATCGTCCCCTGCTCATATTACGGAAGCAAAGAGGACTCACTTCTAACCCAGGCCCCTCAAACGCCAGCCTGTCGTAGTTTCGGCGGCAGAACCAGGTCGCGTTTGCTGTCTCCCATGAAGCTGAAGAGCGCCCCATCCGCAAACCCGGTTGGATACATAGCATTGGTTTGCTATTTCGAACCCTTTTGGGCTGGCACAACAGCCTCGTTCTCCGCCGCACAGAGTTAACAGGATGCGGTTATGTCGGTCCCATAAGGAGCATATCCACAAGATGGTGCTAGCTTGTGAACATGAAATGTTTCACTAATGGCCGTTGTGGATCACTCTCGGGAACCCATCAGAGTCGACTCCCAATGCAGGCTCGGTGACTTGCTTAAGGGATTGGCTGAGATAGATAATTACCTACTATAGTTGCGGTGCCGATGGCGTGGCCTGCGCGTCCCCGACAGGAAGATAACACGAAAACACGTACCAAGACTAATACACCCTATAACGCGGTAAGTGTCGTGGTAAAAGCATATGTGTCTTGAACATATACCACTTCTGTCTAAGTTTAATGTGGCGACTCGACAGTATCACACGTATAGTGCAAAAGGAAGGCACGCTCATTGGAAGCTGGAGATGGCTGACGATAAGCATGTGGACTATTATGTTCTTGCGTGGTGAATAGTAAGACTAATGGTCCTGTACTGAGGTCTTCCGAAAGTTACTAGGCCATTAGTATTTCCAACGAGAAGTGGGAGACATAGGACCACCTACTAAAGCTCTTAAATAGAGTGCGAACTACAAACACTGCACGCACACCCACCAGTCGATACAGCGCGTTGATATAGTGCCTCGCTCAGAGGAATGTGTACGCTGTAAGAGTACAAGCCGCCATCGGAGATTTGTACGTGTAGGTGCAACCCCGTTAGTGGGCACGTTAGATCGTCACGTGCCGGACTATGCCAATCCACCCTTATGGGGACAGCTGGCGCCCGCGGCAGTTCGTATGAGGGGTTCTACTACGCAAAAATCAGCGATCGGGGATATCTAAAGCTCCATCAAATTCGTAATGATGTCCGTACTGGATTCGCATCCATACGCGCCAATACGCGCTTGCTTATGGTCCTCTCCTTGTTAGGATGTTAGCGGTACGCACCTTTGTTTGACAGCACGTTGGGGGGGACACATAAACTACGTTCTACTGCCATTCAGCGAAGGTTCCTTTTTATTCGAAAGAGTGCGATAAGGGGCGGATTCAGTTAAGGTTACTGCATTAATGTACCACAGGTACTTCTCGATCTCATACACACCCCTCACGTCCTCGACCTTCCCGGCGCCCTGATCAAAGTGATCAGGACTCTGCTGCAGCGGTACGCAGAAAGACTGATGCGACTACGGGGTTTATTTAGGTAACTAAAACTTCCCCTCCTTTAGATTCGGCGCGGCTATTACATCTTTCGCTACTACGAATCCGTAACTTCTCTCCAGCAGATCGTTTCTGGACTGGTAGGTCATTCATCTAGGGTATGGTAATCGAGGCACGTGGTATGCGCCTACCTAGAGCGGTTCGAAAAGTTTGCTAAACGAGGATCACCAGTGTACGGCCCCGACGTGCCTCATAAATGTGGGTACTATTATATGGGACAGAGTAAGATCTTCATGTGGACAGCCCGTAGTAGAGCCTTTGGATTACATGATCCCAGTAGCGATTGATGCGTTCCGACATATCCTTATAGCACTTCTAACTTACAGATTTACCATTATCCCTGCATCACCAACAACACTTATGCCACAGGCCGACGTAGAAAAAGAGCCTAAGGCACTTCTAAAGATTCCTTACTCGCGGCGATCGATATGGGGCCTACCGGGAAAGACGCAATTTGGACATCACTGCAACGTTTTATATGGATTCGCATTATTAAGCCCCTACATCTGTGGTGTGCTAGCGACCTACATTTAATGTGATTTTGGATATATCTTATCAGCTCTTTCCCGGAAAGCTCGTACCCGCTCTCCACCAAAGGTGGTTATAATTCGGTTTCAGGGAAAATTTAATCGAACGTAGATTACTGCTGAGCCCTGTAGACTACGTTATTGGGGTCTCTGTGCGGAGTCTTGATCCACGAAAGCTAGCGCAGGCTGTGCGACATATGGGGCGGATTCAAACGGCAAGATACATTAGGAACCGACGACGAATTAACGTCAAAGCGGCGTAGACTGAGCCCCGATGTCATTTTTCTCTGGTTATTACAAAGGGTTAAGCTTCTACTGGCCCATTCGTGGATGTAGGTCGAGGCTTGCTCAGGTACCGCGTACCCATGCCTAAGCGTACCGTCTTACCACCCCCTTAGGGCCACCTTAACTCCCGACATCTAACCTATCGATAGTGAACAAAACACTTTACCGCCTCGTCCAGGATATCTGGAAGAAACTACATTTGATTACTAATAACGTTAGTACCGCTATTTATTCTAAGTCAACTTGCTACCGGCTGCCCAGCGGTCTCCAGCGTCCCACTGCGGTTTCAGGTTAGCGCAACAAAAGCAGCTACGCGCTTGTGCCTAAAGTATGGCCTCGACCTCGCGACGTTATATTTTGTAGAGTTTTCCTTGTGCAGGCCGTCAGTCCTTGAACCGGTGGTTGAACACTAAGCTGCCACCTCCATATCTCACGATAAAGATTACTACTCGACATATCCTGGGAATCCAGGGGACCGTGTGTTGTGAAAGGCCATACACCAGCCCCGATGGAACGGTTGGTTTGCAGACTGCGAATCAACCCGGATTAACGGGTTGGTGGATCGGACAATCTCCGCGAAGTGACACTACCCGACACTTGGAGAAACTGTTGGTATGAAGCATGAGCAAATGGAGTAAAATATGTAATATTGAGCTGCACAAGCGTCGAGGTATATCGTGTCCGCGGTAGGGCATTTCTGCAAATAGTCAGGGTTCCGTCGGACCAACGGCTCGAAGTTCCGAGCACTACGGTGAGCTCTTTCGACCAAATCGAAGCGCAATCACAAACTATTAGGTAGCGTGGACATATATTATCTGGTCTATCGCATGGTGTCAGCTGAACGTGCGGCAATCCGTCGCTTCAACCGGGCTGGGGCACACTATAACGCTGCTCTTCTTGTGAGCTCCCTGAGCGGGGCGAGATTCGTCCCCGTAATGGAGCCCATAGCCGTGTCTATCAATGCAGGGTCTATTCCAGGATTTGCCAAAAGAGTGACACTGCACGTGTTCTTGGATTTCAATAGCTCACCTTCAAAATTCCCGTAGCGATAAGCGTCACAATCGAACTCAATCGGGCTACAACGTGGATAATGGACCGCAACTTCCTTACTAACCAGAGCCATCTTACTCGCTAGGCATACATCTTCACCCGAGGTTAGCTTCCCGGAAGGCACAACCAGGGCAAACAGATGAAGCCACGGGCTATGGACAACATAGGGGATGCACTACTTTCTAGCGCTAGCTAGGCTCACATAGGTCGACTCTAAACGAGCTTATGCACTATTCTTATGCAAGGACCTCAATATTGTTCTAAACAACGTGTTTTCGAGAAATAGACTCTCCAGTTATAATACGATCAGTCACGACTAACTAGGGTAGCCACTTAGGCTGATGCACGTTAGCTTTTAGAACTCTTATAAGAATACCATGTAGATCGGTGAGCAGGGACCACCTGTATGGGGGGTTTCCCTCTCATCGCGTGATTGGCGCTCTACCCCATTGATACGGTACCATTAATTTTTTGATCGGTTGATTGCAATTGCGCGGTAGCGTGGAAGGTTCGACGGAGGCTCCATAGGCAGGTATTTCATTCAAATCCAGGGATTTACCGTTCGTTGACGGAGGAGCATCAATCCTACTTCAGGTTGGCGAACAGAGACTCCTAGAGTATGTCGTATGAGAGACGGAAGCGTGAGACAATTGGAAGACTCCGCTGATGATCATAGCCCAACCATCCTCCGGGCCAGTCTGCATTTAGCTACCAATCATCAGTGCCTCAGTAGAAGTTTTGCATCCAATGTAACGCCAGAAGAGACTAGCACTCTATAGGATGAAATTGAGCCTTGAGTTTAACCTGCGACTTACACTGCAGCGGGGGCAATACTACAAGAATCCTAGGAAAGACCCCGCCCGCTGTAGATAATCGCACGCAGCCCCCACGCGGTTGAGTTCGTAGGTCTTCTACCGGTTCTGCTTCTACGATTTGGGTTGCCCCTGCTCTCTACACCCCCATCATGATAGCACGAGAGAGTATCTTCAAACTACGATACTCAATGGAGCCTCACGCATGCTGTTATTGGATCTTTGCGACTAGATTCAGATGACTGCCCTCGAACAATTGGCGCCATCATGGACGGGTTCAGTTCCATGAGAAGAGACGGGTTAAGGCTTTCGTATCTTTGCCCTCATGTGGTTTTTCTCCCAGGCTCGGCAGCATTAGAAGAAAACTGCTCTTAACGACTCTGAAAAGGAACAACGTAACACAAAGCGACACGCGCGAGCGCCTGCACGCCTAAAAGCTGGGACAGGCGTCGTGTACTGCAACGCCTTTCACGCGCTCTGCTGACCGCCCTAGTGTTAAGCCAAGCCTCTCAGATAAAGTGGTATGTCAGAAGTCCAAGGGGCGAACGCGCATTTCGGCCACTGAAACGCGGCCGCCATGGATGGACAAGGCTATTTTGCTGAAGCGACCCCGGTTATATGCAGACGTACAACCCCATCCTAGACGTCGACAACGTTCAGTCAGGGAAATTCCTCACACCTACGGCCAAAGTGAAGATTTCCTCCTGCCACCCTCCACTCAGTGGCTTTCCTAATGCTCTAGACAATAGATTGACGGATAAGGGATGTCGGATCTTTGATATTCCGAGACGCGTGCATCCATCAGAGGACCTCAACTGGCCTTATTTGAAGCAGGCATCGGGATTCATAAATGAGCGATCAGTAATACCGTCGAAACGGGGTTTAAGGAGCCTTCTGTTAATCCGGCGACTAAGTGCATCAAAAATTCCGTGCCTACACCGTGTGGGGATGTCTTCTGGCTCCGGGCATCAAGTTTATAGTAAAAGCACAGCTCTGGTTCAGTTGGACAAATCATCACCAGATGGCTTGTGCTTCCGTACTCGCCCCGAACACTCCAGCAACAACCTATACAACGCTATAGCCATACACAGTCCTATAGTGCTCTCTAAATACTACACTACACACCTACCGATTAGCATACACAAAGGTTGGTACTAAGTTAAAGTTCACGTTACTGCGGGGCTATGTGCAATGACGTGAGCTCGGTAAGACCGTTCAATCAAGGATAGACCGCCCGATGAACAGCGTAGTACTTCCTCCTTCCACCAGTTCCGGTGGCGGTGTCGCTATTCAGTGATAACGTAGGTAGTTCTGTTTCACCGGACGGTATGTAAGAACACTGATAGTTAATATCATGGAGACGGCGGTGGTAATACTAACACGTAGCTACTCCGAAGCAGGCATCCACCGGCGGAAATTTAACATCATCGTATTCCCTGCTTGACACAGTGGGTCCTTCATGTTAAGACGGTAGTAGTGTAACCATACTAGCTCTGTTTAATTAATGACGAAACCTACTGCGGAGCTCGTCACGTATGCATTGGCGGCGCGCATTGCCTGTCGGACGGAGCTCGTGTCAGAGAAGTTTAGGGGCTCACTACGTTAAATAAATCCCTTCAACCAAGTGCTATTACACACAAAGTGAATTGTGTCAAATATCAAATCGGCGTGGGGAGAGTCCCAGACGATTATTCATGGGTCTGTGTCCTGGGGTATAGCAGTAGGCCGTCGTAGCCCGTCATTATAGGGGCTCAGGTACGAACTGCCCTACGCCTAGCGGTAGTAGAAAATGGGCGGCTCCAGCGTGTATGTCTTTTGCTCTATTTAATCATCCGCTAATTACTCATAGATTAGATTACACCACAGCGAGAGAGCTATGGGACTGTTGCGGGAGCCCGTCTGAAGAGAGGTCCTATTGACCAGAGACAACTCACTACAATGCTCTTCCGCAGAATGATAATGGCACGCCTCGCGACGAGCAGTGGCCTTGTTCGAGCAAGAACCGAGCGTTTGGTTCGACGGTACCGCGGCCTCAGCCGAAACTTTAATATCCATTTCTTATAGACAGAACCTCTTCGGATCGTTGTCCAGGCAGAACTAGGTTGTGGAGAGCCTGCTGAGGTTGGATTGCCACTCACTCTACGAAAGAAGCTGCGAAGAGCGCAGTAACGAATGCATTCGTTGGCACAGCCGCGAAACTCATCTTCTACTTAACCCTGGTCTACACACATGACAAAAGGGGCTTATTTGCGATCGTGGGCGTTGGCTTCAACTAATACCCGGCTCTTTATACCAGCCACAATCACCATACATTCTATTCTAGACTCAGGAAGTATTCCTAAAGGTATCCAACCAGTCATAGGCATTCGTGCGTTTTAGCGGGCAAGAATCCACTTATGGGCAGCAATACTGTTTGTCTAAGGCTTCACTGCTGATCGACGGCCTGTGACGCAGCGAGAGGCTCCTGAAACCGATTTTACCGTCACGCAGATTCGGAGGCCCCCGCCTTTGGCCATAGCTCGGCTCGGATCCGGGAATTAAATACCTAGAAGCAATAATGTCGCCACGCGACCCGGATATTGTTCATACCATATTAGAACACCCATGTGGAGCTCTTGAACGGAAGGACGAAGTTGCCACAGAGGGGCACTTAGACTATGTTATGTGTTTTTTCTTTTATCGACGGGCATCCGGACTGTATTGTATTATGCGTTTTCTTAGAGAATGACGTGGTCAAGCTAGTGAGTGCGGTTACACGGTTGTCGCAGTTAGATCGTGTGTGACGTGTCTGGCGAGCCTTCCATGGGTGTACGAAACCAACCCGCCCGGCCCTTTATTATGATATCCCGCAGGGTGATGTCTGCGAGCGATGGTGAGGCCAGGTTTAGAAAAAAAGGAAGCAGATGACGCGACGCCCTACACCAAGCGTGGTACCATCGAACGCTCGC
		</sequence>
    <sequence><taxon idref="Location_0_3_0|15.520753389974107"/>
			CCGGTTTCGGGAAAACGCACTCACATACAACACTTAAATAATCGGGATGGGATGCGTACCTCATGGGTTGGTGTATACGTGTCCGAGTATATGGGGAGAGCCTCCCATACTGCACACTGAACTTTCGCAGACACCGGATCACAATGACACCTGCACCATGCCCAATACGTCTCATCGGATAAAGCATCGGGATACATGACTTGGCCAGGCCATCGAGGATGTTCATTCTGCTCATATCTAGTCTATCCACCTAACGCTGTCTAGCACACTGAGGGACGGTATGAACCAGCGGGCTGTTGCGGTACAAAGACCGTCCTCCCCTCCGTTGGCAATCATATCATTTTAGTTGCGTTGTGACCTATGACTCACTTATAGGCCGATGGAAGCTGTCCGGCAGTCCATATGGGAAACAGTCCGAACAATACACGTCGTTGTCAACTAACTGGCCCCGTGAGTGGATTAGAATCCCCATCGCGGGTTCAGCCTCCGCGGGACGATGTTAATGGCCTTCTGCCCTCGAGCCAATTATAGCCGTGCACCCTGACAGTAATGGAATGCAGACACCAACCGTGCTACGCACTGCACGAGCGTGTGTGATTTTGTGCAAAAAATGTTTAGGGCAATAGAGTCCCCATTAGCAGCAGGTGAGTCGGCACGGTTAGATGCTTATTCTTAACGGAGTCTTCACGGCCCCTTCGTTCTAACAAGGTTGATGCGGCAACATACAATACCTGGCCACCCCCGTGTCCTTAGCAACGTGCGGGTAGGTCGCTTACCTCATTATTCCGTATGAATGGAGGGTGTTTCTGGGCACCTAATAGGAACCACACCCTATCTGAGAAGCCGTTCTTTTTGGTAAGGTGTTCACCAAGGGTTAGGTCCTGCCGCAACCTTTCTCATCATAGTGGTGAACAATAGTCGTCCATGATCGGCTACAGGGGCCGGACCTGTAATAGGGCCGGTGTAGGGTCGAGTGCGAATTTCCTCTGCAATTGTGCTCGTTGTAGGGGGTAATCCTGGAAAGGTTTCAATGGGCTGGCTGTCTTAGGTGCATCCGCCTAACGCTATACTCCCGATTCAGACTCCTACGCTAAATCAAGATAGCTCGGAATAGTCCTAAACGCTACAAATGGGCTCGACGATCGCTCCAGGTCGAAAATTCTCGGGCTCCGGACCAAGGGTGATGCGTTCCGATTGGAACGTTTACTCCTGTGGGCACCGAAGGCGGTCCGTCGCAAATGGTTTCAAACAAGCCATTGCATACGCGTTCCCCACGGATAGATGCAGTTTGCCACGAATTCCAGGGGGTCGTTTCCTATCAGCCTCAAGGCCGCCCCATATGGCCTCTTCCATACCATCACTGCTTTTGTTTCGGCTCTGATGAGTGATAAGAACCTATCTTGGATACGTAGGTACTCCTATCCCAAAAGAGCAATCACCCGAACAAGTGAACGCAGGCAGTCAGACCTTTGGGCAGCTCCCCATAGGCTTTCAATGACGTGGAAGAATACGATACACTTCATTGATCGGAAAGCTCCCCTGTAGAACGATCGGTTGGTCGAGGACCAAGACTCGCGGAAAGTGGTCCCTTCTGTCCCACTGTGCGTACGAGACGAGAATAGGGACGTGGATATTTGGGAAATTGTCACGCAACCCGGTGTCGTGTATAACAACCACCATAATACCTTAGCAACAACTGAGAACGTCATTAATTCTTAAGGGGGTTTGGTGAAACAGACGCTTATTGCGAGTGAGATCTCCAAAGCCACGTAATTGCCCGGCAGGACCCGAAGTGATGCCCACCTCCGCTCCGGATTTAAACATAAGACCCCATTGGTCAATAACAGGTAGTATCCTCGCCCAGTTCATAGCGGCGGTATCGAGATACAAACATTCAATATTCGCTACAATGGAACGTACGCTCATCCTTCTCCTGATGAATTAAATCGCACTATGGTCCACTCCCATCATATGGAACCTCGCGGTTGAGCAGTGTAGGCCCGCATCAAGTCAATACGCGCCCCCATCTTACGCAGCACTGAGGGCGACAGCGAAGAAAAGGGCTAACATCTGTCTTCGATTGTCATAATATCCCTAAAACTTTACGGGTCCACACTCTACTCGTGAAAGCTCTCTACCGTCATGTACATATCCCAAGTACGACATAATTTGTGCGGGTCTTTGTAGTAGGCATCGGTATCCCAGTTCCCAATTATAATAGTCGGACCGTTGATCATCATTTGCAGTACATCGGGTAGATTTATTGCTGCGAGGATTCTCGCATTATGGCTCTATTTTAATTCCATTCATGCTGAAGGTACCATTCCTCCACTAGTCGTGCATATATTTTGTGAGAGTACCTAGCGCAGATACGACACGTCGTACACTTTAACTCAATTGGACGTAAGCGCTCGGTCTCAGCTTGCCTGTAGCAGACCAGCCGCAGATCTATATACTCTCCCTGCGCTACGTTGGCGGTACCTGGCGGAAGTAGGGCTCTGATGAGGACGCACATGAGCGGTGATGCCATGCCGTCTACGACCACTTATCCGTCAAAGTGTGGGCGAAGACTAATTAAGTGTTTGAGCCAGCGATGTTGTGGACCACCTTATATATCTTGGTGACTATAAACGATTAGCGGCGGAAAAATCAATGTGAGTGAAGTACCTAGCACCCGAGTCATCGAAGAGATTGGAGTTTCCATGTAACGCAATAAAAGGTCCACAAAATCTCCTAGCTTGGCAAGTACCGGAAGATCGACTATCTTTTTCCCATCAGTGAGTCTGACGGAATAGGCGTCAAGCACTTTACCAGTTTGTCGTCCGCGCTGTCATGCTCAAAATAGCCCGGCCCCAAGTGGATCGCTCTCAAATCCATTCGGGAGATCGGACTTTAAGATGTGGGATTTCCTAGACCTGAATTCCACACGTGCTCCATTGACGAGCTCGAATGTCAGCGTACTGTAGTCTCAAGTTGGAGAACGTCAGATGGCGTCGCCTTAACAATCGCCCCCGTGCGGTTTGCTAGCTTACCTGGCTAGCACTGTATGCTTGTGATAGTTATGACGTTACCCTTAAGAAATGCGTATGATAGTTTCGAGACATCACGCTCTCAGCTTTGGTATGAGCCCTAGCAGGCCAAGGTCTATGTGTGCAGCCTAGAACCTTCACCCTTTCTTCTTTTACAAGCGTAGACACGCATTTGTCGCTCGTGGCAGGGCAGCCTTCCTAATGCGGGGCATCTAGAAGAGTCTTTTCCTAGCCATCATCTAGGAAGGTATATCGAAAACCCGCAGTCTTCTGTTTATTTCTAGGTAATTCCGCGCATATCGTAGGTAATTGCGTCTATTGTTACATCCGGACTCACGATTGGAGTTGTTAGATTCGTAAGGCGACAAGCGCGAAGCTTACGTGCGCTCGGATATCCGGCGTATCTTTACTAGCCGATCGATGTTTTGCAGCCATAGCTCCGTTGACAGAGGCGACAACATGCGTGTCTTGAGCAGTCATGCACTTGAGCTGTATGTCAATCGTAGTAAGATTACGCCATTTTAGGGGTGATCCCTATTCACGCCATTAGTGCTGCAGTCCCGGATCACGCGGAGTTGGGAGGAGGCTGCTCGCCGGACGTGTCCATCTGGCACGCTCATGCCCGATCTTTATTAATAAGGCAACATAGGGCCGCGCATAAAACCAACGGTGTGTTAGCTCTACAGCTCCGCCTCGTCTGCTACCTCGGGACAAGAGCCCGTACCTAGAACCTCCTCTATATGTATTAAAAGAATTACTGGGTTGAAAACTTTGTCGGAGAACTTCTTGGATTGAGACGATATACTATAACGATGCTCAGGATAGGCAGCTCTGCTGACCTGCCACTGTCGACAGCACGGATCGCGATGTTTTATAAGAAGCAGTAGGAGTTCAACTAGGCCAGTAGGGGTACCGCTGTTTCCATAAAGTCGTCAAAAAGTAGCATTCCGTACGCACAACGTGAACACCCCACTAAGAGCTGCAGAAGACAACGTACTGAAGACACTCTCGAAAAGCAACTGATGGATCAGTGGCCGAACACTCCAAGGATCGGTAGTAAATCACAAGCCAATCATGACTTGTTGACGAAGGCATAACTTAAGGACTCACACGATGGAGCCCAGTGTTACTCAAAGTTTTGGCCCGGAACCGAATGTATTAAGAGCCATTCCAAATTGTTTATTTTCTATATATTTCGACAAAAAGGGATCCGTCGAATACGAATAAAACTCGAGGCCTCGAGCGGTCCGGCGTGTGGGGCCCGCTCTTGGCCCGACCACTGCATCATAAAACGAAATGACATTTATGAGCTTTTTTTAGCTATGTAAAATAGCCGGTTATTTGCGTGTGATGGTCGTGTACCTCCGATGAGCAGACCAAATAGAAGCCAAATGTTCCTGCATCCCGTTAGGAGATTCCACTTCGAAATGCTATTAAGATCGAGACATCGAACAAGCAGCTGAGCTGCTGCGCAAGGTTGAACGTCCTGCTCTGGAGTTGCGAAAAGTCGATAGTGCGGCCCCGCCCCGTTTCGATTGGCACGTCGGATAGTCGAGATAAGGTACGTAACGCACATCCTTCATATCACGCCTTAGGTAGTTTGACGAGGAGATCGCAGCACCGCGTTGAGTCTTAGATTGTACGTACGGACTCAATGTCGATCGGAGTACGCCCCTGGCATAAATCTGAGGGATAGAGACTGTGAGATACTCATCCGTTTAAGTTTCTGCGCATGAACTGGACAACGTCGAGTCCCCCGCCCATAGATGTTACCGACGTGAAAGCATGCTGCTGAGATCGCAAACCCCGTCTCCTCTTAGCAAGCCCGTCTGAGTGCCGGGACAAGTGGGATCGGACGCAACGCGTTCCACCTGTCTAACATCAGGGAGATTTTATGACCGGGCATGTATGACAGAGCCCCGCCAATCTGACCCAGGGTAACAAGCGTATCTGCGACGTGCAGACACCGTCAGGACGGGCGCCTATGTTATATTGTTGATAAAAAAGACGTACGCGCGTTGATCCCTATGTTAGAGATTACGCAATGTGGATTACGAAGTCGAGTGGATGGACCACTCCGATTCGTCGGCTTTTCTGGAGTTTCAACCCTTGATAGAGGCACCCTTTACATGCTCCGCGGGGCGCCTGTGAGAAAGGATAGAGTATCGCGAACTCATACGGTCTCGTACGTGTCTCGCCTGTAGTTCCAAGTCTTCTGATAGAATAGCGGACTTACGGACAAACCAGGCCTTGCTACTTGCCCTTTTGAACATCTGGAAGAAAGGACGGTTCACATAGTTTTTCCAGTGAGCATATCGATCGGACTATCCGCGCGTGATTTATCGACAAAACACGCGCTAATCTACTTTTGGCCTGTCATGATTCGACGGTTCGTTTCTGTGGCGTCTGGAGCCAGAACTTTGATTTACGGCAGTGATTCGAGAGACGCGGGTGCGGCGTGCGGCTAGGCCATTTGAGAAGATCAACGGAGACGATGATGGCGACGCGATATTTTAACTACGCACCACTTTGTGGATTAGCGTTTTCACTATCGTGTTTGAGAGAGCCATACCCTTACACCGCTTTCATACCAACCACGCGATCGAATTTCTATAGAGAGACTCCGAGCTGATGATCGGGTAGAGAGTGCAGATATCATAACCTGAAGTGCAGAAATGTATATATCCACAAGCACCCCCTGCAAGTAACCGCCGCCAGCCGCACCGGATTTTTTCCCATAATTTTGTAAATTCGGCAATCCTGGACATTTACCTTCCTGGTCCGCGTAGCATTTATTGGTCAGCGGGATTTCGCCGCAGACTCTTCGGTAAGTAAATTAGAATAGCAACGCATATACTCACAGTAAGTTGTTCTTTCTGCAAACCAACACGGAACATAATCATCACCGTCCAACCGAGGACAAGCTAGGGATCCTCCCGCATGCCTCGTGGGATGAGGATGAGCTATCTTTAATATTGTCACATACATATCTTTATATGACTGCTTGGGCACTCCTGACGTTCTCATCAAAAGAGGTCATGGGAAAAGGGATCTGTTCCCCCCTGGAACATCGGTTAGGCGTCGCAAAAATGGCCCCTGGTTACGCATATTACATAGCTTAGACAAGGTCTGAACGTCTGATAACTAACTCCAGTAGAACATCTGATCCCTGTAGCATTCGCCCCTGGATCTGTTTCCTATCGCAAAAAAGTGAAACTCTTCAGCTTTCCGTCAGGTAAACACCCGGTACAGAGCAGACCATCAGCATATTTGGCATATGAGCTATAGCCAGAGTGGATACTGAATCAGCCGCGCGGAATCAGAGTTGGTGCGCTAGCGTAGTGAATAAACCTTCTGTCGGTGCGGCAGAGGAGTCAATCTCGCCACACGTAGCCTCAGGGCCTATTGGTATTTGAGGGCGGACACTGAGCAGTTACGCTGCCGCCTCGTAGTCCCTGGATTAGGTATCGTGTTCAACACACAGCCTAAAAACAGCATGTTTTAAATGAACAGGTCTCTTCCGAAGGTAGACATATTGAAGGCGTCACCGCTTAATGTACCTTTTCCGTTATGTCATCGACAGTAGCGCCGCCCACGTTATCTATGACGAAATATTGAGAGCAGGTCGAGTGGGGCGTCCCTGTCGGCGATAAACTGTTGTTAGGGCACCATCCGATGGATGATTGCTATGCTGAATATCTAACTGCATGAATTAAGGAGGGTATTTCACTCACTGCAGGCGGCACACGAAACCGGATGATCGTGGGGGGAACCGGTGATCGCATCTAATGGGTGCATTCACACAAACTAGCCAAGGCTGAGCCACTTATACGCTCATGCAAACTGGGGTTACCAAGTCACCATCACCATGCTTTCCTCTGAATCCTGTGTCCAGGCGCCATAAATGCTCCCTCATGCGCTAAAACGTCGGAATGCTGATCGTCCCCTGCTCATATTACGGAAGCAAAGAGGACTCACTTCTAACCCAGGCCCCTCAAACGCCAGCCTGTCGTAGTTTCGGCGGCAGAACCAGGTCGCGTTTGCTGTCTCCCATGAAGCTGAAGAGCGCCCCATCCGCAAACCCGGTTGGATACATAGCATTGGTTTGCTATTTCGAACCCTTTTGGGCTGGCACAACAGCCTCGTTCTCCGCCGCACAGAGTTAACAGGATGCGGTTATGTCGGTCCCATAAGGAGCATATCCACAAGATGGTGCTAGCTTGTGAACATGAAATGTTTCACTAATGGCCGTTGTGGATCACTCTCGGGAACCCATCAGAGTCGACTCCCAATGCAGGCTCGGTGACTTGCTTAAGGGATTGGCTGAGATAGATAATTACCTACTATAGTTGCGGTGCCGATGGCGTGGCCTGCGCGTCCCCGACAGGAAGATAACACGAAAACACGTACCAAGACTAATACACCCTATAACGCGGTAAGTGTCGTGGTAAAAGCATATGTGTCTTGAACATATACCACTTCTGTCTAAGTTTAATGTGGCGACTCGACAGTATCACACGTATAGTGCAAAAGGAAGGCACGCTCATTGGAAGCTGGAGATGGCTGACGATAAGCATGTGGACTATTATGTTCTTGCGTGGTGAATAGTAAGACTAATGGTCCTGTACTGAGGTCTTCCGAAAGTTACTAGGCCATTAGTATTTCCAACGAGAAGTGGGAGACATAGGACCACCTACTAAAGCTCTTAAATAAAGTGCGAACTACAAACACTGCACGCACACCCACCAGTCGATACAGCGCGTTGATATAGTGCCTCGCTCAGAGGAATGTGTACGCTGTAAGAGTACAAGCCGCCATCGGAGATTTGTACGTGTAGGTGCAACCCCGTTAGTGGGCACGTTAGATCGTCACGTGCCGGACTATGCCAATCCACCCTTATGGGGACAGCTGGCGCCCGCGGCAGTTCGTATGAGGGGTTCTACTACGCAAAAATCAGCGATCGGGGATATCTAAAGCTCCATCAAATTCGTAATGATGTCCGTACTGGATTCGCATCCATACGCGCCAATACGCGCTTGCTTATGGTCCTCTCCTTGTTAGGATGTTAGCGGTACGCACCTTTGTTTGACAGCACGTTGGGGGGGACACATAAACTACGTTCTACTGCCATTCAGCGAAGGTTCCTTTTTATTCGAAAGAGTGCGATAAGGGGCGGATTCAGTTAAGGTTACTGCATTAATGTACCACAGGTACTTCTCGATCTCATACACACCCCTCACGTCCTCGACCTTCCCGGCGCCCTGATCAAAGTGATCAGGACTCTGCTGCAGCGGTACGCAGAAAGACTGATGCGACTACGGGGTTTATTTAGGTAACTAAAACTTCCCCTCCTTTAGATTCGGCGCGGCTATTACATCTTTCGCTACTACGAATCCGTAACTTCTCTCCAGCAGATCGTTTCTGGACTGGTAGGTCATTCATCTAGGGTATGGTAATCGAGGCACGTGGTATGCGCCTACCTAGAGCGGTTCGAAAAGTTTGCTAAACGAGGATCACCAGTGTACGGCCCCGACGTGCCTCATAAATGTGGGTACTATTATATGGGACAGAGTAAGATCTTCATGTGGACAGCCCGTAGTAGAGCCTTTGGATTACATGATCCCAGTAGCGATTGATGCGTTCCGACATATCCTTATAGCACTTCTAACTTACAGATTTACCATTATCCCTGCATCACCAACAACACTTATGCCACAGGCCGACGTAGAAAAAGAGCCTAAGGCACTTCTAAAGATTCCTTACTCGCGGCGATCGATATGGGGCCTACCGGGAAAGACGCAATTTGGACATCACTGCAACGTTTTATATGGATTCGCATTATTAAGCCCCTACATCTGTGGTGTGCTAGCGACCTACATTTAATGTGATTTTGGATATATCTTATCAGCTCTTTCCCGGAAAGCTCGTACCCGCTCTCCACCAAAGGTGGTTATAATTCGGTTTCAGGGAAAATTTAATCGAACGTAGATTACTGCTGAGCCCTGTAGACTACGTTATTGGGGTCTCTGTGCGGAGTCTTGATCCACGAAAGCTAGCGCAGGCTGTGCGACATATGGGGCGGATTCAAACGGCAAGATACATTAGGAACCGACGACGAATTAACGTCAAAGCGGCGTAGACTGAGCCCCGATGTCATTTTTCTCTGGTTATTACAAAGGGTTAAGCTTCTACTGGCCCATTCGTGGATGTAGGTCGAGGCTTGCTCAGGTACCGCGTACCCATGCCTAAGCGTACCGTCTTACCACCCCCTTAGGGCCACCTTAACTCCCGACATCTAACCTATCGATAGTGAACAAAACACTTTACCGCCTCGTCCAGGATATCTGGAAGAAACTACATTTGATTACTAATAACGTTAGTACCGCTATTTATTCTAAGTCAACTTGCTACCGGCTGCCCAGCGGTCTCCAGCGTCCCACTGCGGTTTCAGGTTAGCGCAACAAAAGCAGCTACGCGCTTGTGCCTAAAGTATGGCCTCGACCTCGCGACGTTATATTTTGTAGAGTTTTCCTTGTGCAGGCCGTCAGTCCTTGAACCGGTGGTTGAACACTAAGCTGCCACCTCCATATCTCACGATAAAGATTACTACTCGACATATCCTGGGAATCCAGGGGACCGTGTGTTGTGAAAGGCCATACACCAGCCCCGATGGAACGGTTGGTTTGCAGACTGCGAATCAACCCGGATTAACGGGTTGGTGGATCGGACAATCTCCGCGAAGTGACACTACCCGACACTTGGAGAAACTGTTGGTATGAAGCATGAGCAAATGGAGTAAAATATGTAATATTGAGCTGCACAAGCGTCGAGGTATATCGTGTCCGCGGTAGGGCATTTCTGCAAATAGTCAGGGTTCCGTCGGACCAACGGCTCGAAGTTCCGAGCACTACGGTGAGCTCTTTCGACCAAATCGAAGCGCAATCACAAACTATTAGGTAGCGTGGACATATATTATCTGGTCTATCGCATGGTGTCAGCTGAACGTGCGGCAATCCGTCGCTTCAACCGGGCTGGGGCACACTATAACGCTGCTCTTCTTGTGAGCTCCCTGAGCGGGGCGAGATTCGTCCCCGTAATGGAGCCCATAGCCGTGTCTATCAATGCAGGGTCTATTCCAGGATTTGCCAAAAGAGTGACACTGCACGTGTTCTTGGATTTCAATAGCTCACCTTCAAAATTCCCGTAGCGATAAGCGTCACAATCGAACTCAATCGGGCTACAACGTGGATAATGGACCGCAACTTCCTTACTAACCAGAGCCATCTTACTCGCTAGGCATACATCTTCACCCGAGGTTAGCTTCCCGGAAGGCACAACCAGGGCAAACAGATGAAGCCACGGGCTATGGACAACATAGGGGATGCACTACTTTCTAGCGCTAGCTAGGCTCACATAGGTCGACTCTAAACGAGCTTATGCACTATTCTTATGCAAGGACCTCAATATTGTTCTAAACAACGTGTTTTCGAGAAATAGACTCTCCAGTTATAATACGATCAGTCACGACTAACTAGGGTAGCCACTTAGGCTGATGCACGTTAGCTTTTAGAACTCTTATAAGAATACCATGTAGATCGGTGAGCAGGGACCACCTGTATGGGGGGTTTCCCTCTCATCGCGTGATTGGCGCTCTACCCCATTGATACGGTACCATTAATTTTTTGATCGGTTGATTGCAATTGCGCGGTAGCGTGGAAGGTTCGACGGAGGCTCCATAGGCAGGTATTTCATTCAAATCCAGGGATTTACCGTTCGTTGACGGAGGAGCATCAATCCTACTTCAGGTTGGCGAACAGAGACTCCTAGAGTATGTCGTATGAGAGACGGAAGCGTGAGACAATTGGAAGACTCCGCTGATGATCATAGCCCAACCATCCTCCGGGCCAGTCTGCATTTAGCTACCAATCATCAGTGCCTCAGTAGAAGTTTTGCATCCAATGTAACGCCAGAAGAGACTAGCACTCTATAGGATGAAATTGAGCCTTGAGTTTAACCTGCGACTTACACTGCAGCGGGGGCAATACTACAAGAATCCTAGGAAAGACCCCGCCCGCTGTAGATAATCGCACGCAGCCCCCACGCGGTTGAGTTCGTAGGTCTTCTACCGGTTCTGCTTCTACGATTTGGGTTGCCCCTGCTCTCTACACCCCCATCATGATAGCACGAGAGAGTATCTTCAAACTACGATACTCAATGGAGCCTCACGCATGCTGTTATTGGATCTTTGCGACTAGATTCAGATGACTGCCCTCGAACAATTGGCGCCATCATGGACGGGTTCAGTTCCATGAGAAGAGACGGGTTAAGGCTTTCGTATCTTTGCCCTCATGTGGTTTTTCTCCCAGGCTCGGCAGCATTAGAAGAAAACTGCTCTTAACGACTCTGAAAAGGAACAACGTAACACAAAGCGACACGCGCGAGCGCCTGCACGCCTAAAAGCTGGGACAGGCGTCGTGTACTGCAACGCCTTTCACGCGCTCTGCTGACCGCCCTAGTGTTAAGCCAAGCCTCTCAGATAAAGTGGTATGTCAGAAGTCCAAGGGGCGAACGCGCATTTCGGCCACTGAAACGCGGCCGCCATGGATGGACAAGGCTATTTTGCTGAAGCGACCCCGGTTATATGCAGACGTACAACCCCATCCTAGACGTCGACAACGTTCAGTCAGGGAAATTCCTCACACCTACGGCCAAAGTGAAGATTTCCTCCTGCCACCCTCCACTCAGTGGCTTTCCTAATGCTCTAGACAATAGATTGACGGATAAGGAATGTCGGATCTTTGATATTCCGAGACGCGTGCATCCATCAGAGGACCTCAACTGGCCTTATTTGAAGCAGGCATCGGGATTCATAAATGAGCGATCAGTAATACCGTCGAAACGGGGTTTAAGGAGCCTTCTGTTAATCCGGCGACTAAGTGCATCAAAAATTCCGTGCCTACACCGTGTGGGGATGTCTTCTGGCTCCGGGCATCAAGTTTATAGTAAAAGCACAGCTCTGGTTCAGTTGGACAAATCATCACCAGATGGCTTGTGCTTCCGTACTCGCCCCGAACACTCCAGCAACAACCTATACAACGCTATAGCCATACACAGTCCTATAGTGCTCTCTAAATACTACACTACACACCTACCGATTAGCATACACAAAGGTTGGTACTAAGTTAAAGTTCACGTTACTGCGGGGCTATGTGCAATGACGTGAGCTCGGTAAGACCGTTCAATCAAGGATAGACCGCCCGATGAACAGCGTAGTACTTCCTCCTTCCACCAGTTCCGGTGGCGGTGTCGCTATTCAGTGATAACGTAGGTAGTTCTGTTTCACCGGACGGTATGTAAGAACACTGATAGTTAATATCATGGAGACGGCGGTGGTAATACTAACACGTAGCTACTCCGAAGCAGGCATCCACCGGCGGAAATTTAACATCATCGTATTCCCTGCTTGACACAGTGGGTCCTTCATGTTAAGACGGTAGTAGTGTAACCATACTAGCTCTGTTTAATTAATGACGAAACCTACTGCGGAGCTCGTCACGTATGCATTGGCGGCGCGCATTGCCTGTCGGACGGAGCTCGTGTCAGAGAAGTTTAGGGGCTCACTACGTTAAATAAATCCCTTCAACCAAGTGCTATTACACACAAAGTGAATTGTGTCAAATATCAAATCGGCGTGGGGAGAGTCCCAGACGATTATTCATGGGTCTGTGTCCTGGGGTATAGCAGTAGGCCGTCGTAGCCCGTCATTATAGGGGCTCAGGTACGAACTGCCCTACGCCTAGCGGTAGTAGAAAATGGGCGGCTCCAGCGTGTATGTCTTTTGCTCTATTTAATCATCCGCTAATTACTCATAGATTAGATTACACCACAGCGAGAGAGCTATGGGACTGTTGCGGGAGCCCGTCTGAAGAGAGGTCCTATTGACCAGAGACACCTCACTACAATGCTCTTCCGCAGAATGATAATGGCACGCCTCGCGACGAGCAGTGGCCTTGTTCGAGCAAGAACCGAGCGTTTGGTTCGACGGTACCGCGGCCTCAGCCGAAACTTTAATATCCATTTCTTATAGACAGAACCTCTTCGGATCGTTGTCCAGGCAGAACTAGGTTGTGGAGAGCCTGCTGAGGTTGGATTGCCACTCACTCTACGAAAGAAGCTGCGAAGAGCGCAGTAACGAATGCATTCGTTGGCACAGCCGCGAAACTCATCTTCTACTTAACCCTGGTCTACACACATGACAAAAGGGGCTTATTTGCGATCGTGGGCGTTGGCTTCAACTAATACCCGGCTCTTTATACCAGCCACAATCACCATACATTCTATTCTAGACTCAGGAAGTATTCCTAAAGGTATCCAACCAGTCATAGGCATTCGTGCGTTTTAGCGGGCAAGAATCCACTTATGGGCAGCAATACTGTTTGTCTAAGGCTTCACTGCTGATCGACGGCCTGTGACGCAGCGAGAGGCTCCTGAAACCGATTTTACCGTCACGCAGATTCGGAGGCCCCCGCCTTTGGCCATAGCTCGGCTCGGATCCGGGAATTAAATACCTAGAAGCAATAATGTCGCCACGCGACCCGGATATTGTTCATACCATATTAGAACACCCATGTGGAGCTCTTGAACGGAAGGACGAAGTTGCCACAGAGGGGCACTTAGACTATGTTATGTGTTTTTTCTTTTATCGACGGGCATCCGGACTGTATTGTATTATGCGTTTTCTTAGAGAATGACGTGGTCAAGCTAGTGAGTGCGGTTACACGGTTGTCGCAGTTAGATCGTGTGTGACGTGTCTGGCGAGCCTTCCATGGGTGTACGAAACCAACCCGCCCGGCCCTTTATTATGATATCCCGCAGGGTGATGTCTGCGAGCGATGGTGAGGCCAGGTTTAGAAAAAAAGGAAGCAGATGACGCGACGCCCTACACCAAGCGTGGTACCATCGAACGCTCGC
		</sequence>
    <sequence><taxon idref="Location_1_4_0|28.38600592311847"/>
			CCGGTTTCGGGAAAACGCACTCACATACAACACTTAAATAATCGGGATGGGATGCGTACCTCATGGGTTGGTGTATACGTGTCCGAGTATATGGGGAGAGCCTCCCATACTGCACACTGAACTTTCGCAGACACCGGATCACAATGACACCTGCACCATGCCCAATACGTCTCATCGGATAAAGCATCGGGATACATGACTTGGCCAGGCCATCGAGGATGTTCATTCTGCTCATATCTAGTCTATCCACCTAACGCTGTCTAGCACACTGAGGGACGGTATGAACCAGCGGGCTGTTGCGGTACAAAGACCGTCCTCCCCTCCGTTGGCAATCATATCATTTTAGTTGCGTTGTGACCTATGACTCACTTATAGGCCGATGGAAGCTGTCCGGCAGTCCATATGGGAAACAGTCCGAACAATACACGTCGTTGTCAACTAACTGGCCCCGTGAGTGGATTAGAATCCCCATCGCGGGTTCAGCCTCCGCGGGACGATGTTAATGGCCTTCTGCCCTCGAGCCAATTATAGCCGTGCACCCTGACAGTAATGGAATGCAGACACCAACCGTGCTACGCACTGCACGAGCGTGTGTGATTTTGTGCAAAAAATGTTTAGGGCAATAGAGTCCCCATTAGCAGCAGGTGAGTCGGCACGGTTAGATGCTTATTCTTAACGGAGTCTTCACGGCCCCTTCGTTCTAACAAGGTTGATGCGGCAACATACAATACCTGGCCACCCCCGTGTCCTTAGCAACGTGCGGGTAGGTCGCTTACCTCATTATTCCGTATGAATGGAGGGTGTTTCTGGGCACCTAATAGGAACCACACCCTATCTGAGAAGCCGTTCTTTTTGGTAAGGTGTTCACCAAGGGTTAGGTCCTGCCGCAACCTTTCTCATCATAGTGGTGAACAATAGTCGTCCATGATCGGCTACAGGGGCCGGACCTGTAATAGGGCCGGTGTAGGGTCGAGTGCGAATTTCCTCTGCAATTGTGCTCGTTGTAGGGGGTAATCCTGGAAAGGTTTCAATGGGCTGGCTGTCTTAGGTGCATCCGCCTAACGCTATACTCCCGATTCAGACTCCTACGCTAAATCAAGATAGCTCGGAATAGTCCTAAACGCTACAAATGGGCTCGACGATCGCTCCAGGTCGAAAATTCTCGGGCTCCGGACCAAGGGTGATGCGTTCCGATTGGAACGTTTACTCCTGTGGGCACCGAAGGCGGTCCGTCGCAAATGGTTTCAAACAAGCCATTGCATACGCGTTCCCCACGGATAGATGCAGTTTGCCACGAATTCCAGGGGGTCGTTTCCTATCAGCCTCAAGGCCGCCCCATATGGCCTCTTCCATACCATCACTGCTTTTGTTTCGGCTCTGATGAGTGATAAGAACCTATCTTGGATACGTAGGTACTCCTATCCCAAAAGAGCAATCACCCGAACAAGTGAACGCAGGCAGTCAGACCTTTGGGCAGCTCCCCATAGGCTTTCAATGACGTGGAAGAATACGATACACTTCATTGATCGGAAAGCTCCCCTGTAGAACGATCGGTTGGTCGAGGACCAAGACTCGCGGAAAGTGGTCCCTTCTGTCCCACTGTGCGTACGAGACGAGAATAGGGACGTGGATATTTGGGAAATTGTCACGCAACCCGGTGTCGTGTATAACAACCACCATAATACCTTAGCAACAACTGAGAACGTCATTAATTCTTAAGGGGGTTTGGTGAAACAGACGCTTATTGCGAGTGAGATCTCCAAAGCCACGTAATTGCCCGGCAGGACCCGAAGTGATGCCCACCTCCGCTCCGGATTTAAACATAAGACCCCATTGGTCAATAACAGGTAGTATCCTCGCCCAGTTCATAGCGGCGGTATCGAGATACAAACATTCAATATTCGCTACAATGGAACGTACGCTCATCCTTCTCCTGATGAATTAAATCGCACTATGGTCCACTCCCATCATATGGAACCTCGCGGTTGAGCAGTGTAGGCCCGCATCAAGTCAATACGCGCCCCCATCTTACGCAGCACTGAGGGCGACAGCGAAGAAAAGGGCTAACATCTGTCTTCGATTGTCATAATATCCCTAAAACTTTACGGGTCCACACTCTACTCGTGAAAGCTCTCTACCGTCATGTACATATCCCAAGTACGACATAATTTGTGCGGGTCTTTGTAGTAGGCATCGGTATCCCAGTTCCCAATTATAATAGTCGGACCGTTGATCATCATTTGCAGTACATCGGGTAGATTTATTGCTGCGAGGATTCTCGCATTATGGCTCTATTTTAATTCCATTCATGCTGAAGGTACCATTCCTCCACTAGTCGTGCATATATTTTGTGAGAGTACCTAGCGCAGATACGACACGTCGTACACTTTAACTCAATTGGACGTAAGCGCTCGGTCTCAGCTTGCCTGTAGCAGACCAGCCGCAGATCTATATACTCTCCCTGCGCTACGTTGGCGGTACCTGGCGGAAGTAGGGCTCTGATGAGGACGCACATGAGCGGTGATGCCATGCCGTCTACGACCACTTATCCGTCAAAGTGTGGGCGAAGACTAATTAAGTGTTTGAGCCAGCGATGTTGTGGACCACCTTATATATCTTGGTGACTATAAACGATTAGCGGCGGAAAAATCAATGTGAGTGAAGTACCTAGCACCCGAGTCATCGAAGAGATTGGAGTTTCCATGTAACGCAATAAAAGGTCCACAAAATCTCCTAGCTTGGCAAGTACCGGAAGATCGACTATCTTTTTCCCATCAGTGAGTCTGACGGAATAGGCGTCAAGCACTTTACCAGTTTGTCGTCCGCGCTGTCATGCTCAAAATAGCCCGGCCCCAAGTGGATCGCTCTCAAATCCATTCGGGAGATCGGACTTTAAGATGTGGGATTTCCTAGACCTGAATTCCACACGTGCTCCATTGACGAGCTCGAATGTCAGCGTACTGTAGTCTCAAGTTGGAGAACGTCAGATGGCGTCGCCTTAACAATCGCCCCCGTGCGGTTTGCTAGCTTACCTGGCTAGCACTGTATGCTTGTGATAGTTATGACGTTACCCTTAAGAAATGCGTATGATAGTTTCGAGACATCACGCTCTCAGCTTTGGTATGAGCCCTAGCAGGCCAAGGTCTATGTGTGCAGCCTAGAACCTTCACCCTTTCTTCTTTTACAAGCGTAGACACGCATTTGTCGCTCGTGGCAGGGCAGCCTTCCTAATGCGGGGCATCTAGAAGAGTCTTTTCCTAGCCATCATCTAGGAAGGTATATCGAAAACCCGCAGTCTTCTGTTTATTTCTAGGTAATTCCGCGCATATCGTAGGTAATTGCGTCTATTGTTACATCCGGACTCACGATTGGAGTTGTTAGATTCGTAAGGCGACAAGCGCGAAGCTTACGTGCGCTCGGATATCCGGCGTATCTTTACTAGCCGATCGATGTTTTGCAGCCATAGCTCCGTTGACAGAGGCGACAACATGCGTGTCTTGAGCAGTCATGCACTTGAGCTGTATGTCAATCGTAGTAAGATTACGCCATTTTAGGGGTGATCCCTATTCACGCCATTAGTGCTGCAGTCCCGGATCACGCGGAGTTGGGAGGAGGCTGCTCGCCGGACGTGTCCATCTGGCACGCTCATGCCCGATCTTTATTAATAAGGCAACATAGGGCCGCGCATAAAACCAACGGTGTGTTAGCTCTACAGCTCCGCCTCGTCTGCTACCTCGGGACAAGAGCCCGTACCTAGAACCTCCTCTATATGTATTAAAAGAATTACTGGGTTGAAAACTTTGTCGGAGAACTTCTTGGATTGAGACGATATACTATAACGATGCTCAGGATAGGCAGCTCTGCTGACCTGCCACTGTCGACAGCACGGATCGCGATGTTTTATAAGAAGCAGTAGGAGTTCAACTAGGCCAGTAGGGGTACCGCTGTTTCCATAAAGTCGTCAAAAAGTAGCATTCCGTACGCACAACGTGAACACCCCACTAAGAGCTGCAGAAGACAACGTACTGAAGACACTCTCGAAAAGCAACTGATGGATCAGTGGCCGAACACTCCAAGGATCGGTAGTAAATCACAAGCCAATCATGACTTGTTGACGAAGGCATAACTTAAGGACTCACACGATGGAGCCCAGTGTTACTCAAAGTTTTGGCCCGGAACCGAATGTATTAAGAGCCATTCCAAATTGTTTATTTTCTATATATTTCGACAAAAAGGGATCCGTCGAATACGAATAAAACTCGAGGCCTCGAGCGGTCCGGCGTGTGGGGCCCGCTCTTGGCCCGACCACTGCATCATAAAACGAAATGACATTTATGAGCTTTTTTTAGCTATGTAAAATAGCCGGTTATTTGCGTGTGATGGTCGTGTACCTCCGATGAGCAGACCAAATAGAAGCCAAATGTTCCTGCATCCCGTTAGGAGATTCCACTTCGAAATGCTATTAAGATCGAGACATCGAACAAGCAGCTGAGCTGCTGCGCAAGGTTGAACGTCCTGCTCTGGAGTTGCGAAAAGTCGATAGTGCGGCCCCGCCCCGTTTCGATTGGCACGTCGGATAGTCGAGATAAGGTACGTAACGCACATCCTTCATATCACGCCTTAGGTAGTTTGACGAGGAGATCGCAGCACCGCGTTGAGTCTTAGATTGTACGTACGGACTCAATGTCGATCGGAGTACGCCCCTGGCATAAATCTGAGGGATAGAGACTGTGAGATACTCATCCGTTTAAGTTTCTGCGCATGAACTGGACAACGTCGAGTCCCCCGCCCATAGATGTTACCGACGTGAAAGCATGCTGCTGAGATCGCAAACCCCGTCTCCTCTTAGCAAGCCCGTCTGAGTGCCGGGACAAGTGGGATCGGACGCAACGCGTTCCACCTGTCTAACATCAGGGAGATTTTATGACCGGGCATGTATGACAGAGCCCCGCCAATCTGACCCAGGGTAACAAGTGTATCTGCGACGTGCAGACACCGTCAGGACGGGCGCCTATGTTATATTGTTGATAAAAAAGACGTACGCGCGTTGATCCCTATGTTAGAGATTACGCAATGTGGATTACGAAGTCGAGTGGATGGACCACTCCGATTCGTCGGCTTTTCTGGAGTTTCAACCCTTGATAGAGGCACCCTTTACATGCTCCGCGGGGCGCCTGTGAGAAAGGATAGAGTATCGCGAACTCATACGGTCTCGTACGTGTCTCGCCTGTAGTTCCAAGTCTTCTGATAGAATAGCGGACTTACGGACAAACCAGGCCTTGCTACTTGCCCTTTTGAACATCTGGAAGAAAGGACGGTTCACATAGTTTTTCCAGTGAGCATATCGATCGGACTATCCGCGCGTGATTTATCGACAAAACACGCGCTAATCTACTTTTGGCCTGTCATGATTCGACGGTTCGTTTCTGTGGCGTCTGGAGCCAGAACTTTGATTTACGGCAGTGATTCGAGAGACGCGGGTGCGGCGTGCGGCTAGGCCATTTGAGAAGATCAACGGAGACGATGATGGCGACGCGATATTTTAACTACGCACCACTTTGTGGATTAGCGTTTTCACTATCGTGTTTGAGAGAGCCATACCCTTACACCGCTTTCATACCAACCACGCGATCGAATTTCTATAGAGAGACTCCGAGCTGATGATCGGGTAGAGAGTGCAGATATCATAACCTGAAGTGCAGAAATGTATATATCCACAAGCACCCCCTGCAAGTAACCGCCGCCAGCCGCACCGGATTTTTTCCCATAATTTTGTAAATTCGGCAATCCTGGACATTTACCTTCCTGGTCCGCGTAGCATTTATTGGTCAGCGGGATTTCGCCGCAGACTCTTCGGTAAGTAAATTAGAATAGCAACGCATATACTCACAGTAAGTTGTTCTTTCTGCAAACCAACACGGAACATAATCATCACCGTCCAACCGAGGACAAGCTAGGGATCCTCCCGCATGCCTCGTGGGATGAGGATGAGCTATCTTTAATATTGTCACATACATATCTTTATATGACTGCTTGGGCACTCCTGACGTTCTCATCAAAAGAGGTCATGGGAAAAGGGATCTGTTCCCCCCTGGAACATCGGTTAGGCGTCGCAAAAATGGCCCCTGGTTACGCATATTACATAGCTTAGACAAGGTCTGAACGTCTGATAACTAACTCCAGTAGAACATCTGATCCCTGTAGCATTCGCCCCTGGATCTGTTTCCTATCGCAAAAAAGTGAAACTCTTCAGCTTTCCGTCAGGTAAACACCCGGTACAGAGCAGACCATCAGCATATTTGGCATATGAGCTATAGCCAGAGTGGATACTGAATCAGCCGCGCGGAATCAGAGTTGGTGCGCTAGCGTAGTGAATAAACCTTCTGTCGGTGCGGCAGAGGAGTCAATCTCGCCACACGTAGCCTCAGGGCCTATTGGTATTTGAGGGCGGACACTGAGCAGTTACGCTGCCGCCTCGTAGTCCCTGGATTAGGTATCGTGTTCAACACACAGCCTAAAAACAGCATGTTTTAAATGAACAGGTCTCTTCCGAAGGTAGACATATTGAAGGCGTCACCGCTTAATGTACCTTTTCCGTTATGTCATCGACAGTAGCGCCGCCCACGTTATCTATGACGAAATATTGAGAGCAGGTCGAGTGGGGCGTCCCTGTCGGCGATAAACTGTTGTTAGGGCACCATCCGATGGATGATTGCTATGCTGAATATCTAACTGCATGAATTAAGGAGGGTATTTCACTCACTGCAGGCGGCACACGAAACCGGATGATCGTGGGGGGAACCGGTGATCGCATCTAATGGGTGCATTCACACAAACTAGCCAAGGCTGAGCCACTTATACGCTCATGCAAACTGGGGTTACCAAGTCACCATCACCATGCTTTCCTCTGAATCCTGTGTCCAGGCGCCATAAATGCTCCCTCATGCGCTAAAACGTCGGAATGCTGATCGTCCCCTGCTCATATTACGGAAGCAAAGAGGACTCACTTCTAACCCAGGCCCCTCAAACGCCAGCCTGTCGTAGTTTCGGCGGCAGAACCAGGTCGCGTTTGCTGTCTCCCATGAAGCTGAAGAGCGCCCCATCCGCAAACCCGGTTGGATACATAGCATTGGTTTGCTATTTCGAACCCTTTTGGGCTGGCACAACAGCCTCGTTCTCCGCCGCACAGAGTTAACAGGATGCGGTTATGTCGGTCCCATAAGGAGCATATCCACAAGATGGTGCTAGCTTGTGAACATGAAATGTTTCACTAATGGCCGTTGTGGATCACTCTCGGGAACCCATCAGAGTCGACTCCCAATGCAGGCTCGGTGACTTGCTTAAGGGATTGGCTGAGATAGATAATTACCTACTATAGTTGCGGTGCCGATGGCGTGGCCTGCGCGTCCCCGACAGGAAGATAACACGAAAACACGTACCAAGACTAATACACCCTATAACGCGGTAAGTGTCGTGGTAAAAGCATATGTGTCTTGAACATATACCACTTCTGTCTAAGTTTAATGTGGCGACTCGACAGTATCACACGTATAGTGCAAAAGGAAGGCACGCTCATTGGAAGCTGGAGATGGCTGACGATAAGCATGTGGACTATTATGTTCTTGCGTGGTGAATAGTAAGACTAATGGTCCTGTACTGAGGTCTTCCGAAAGTTACTAGGCCATTAGTATTTCCAACGAGAAGTGGGAGACATAGGACCACCTACTAAAGCTCTTAAATAAAGTGCGAACTACAAACACTGCACGCACACCCACCAGTCGATACAGCGCGTTGATATAGTGCCTCGCTCAGAGGAATGTGTACGCTGTAAGAGTACAAGCCGCCATCGGAGATTTGTACGTGTAGGTGCAACCCCGTTAGTGGGCACGTTAGATCGTCACGTGCCGGACTATGCCAATCCACCCTTATGGGGACAGCTGGCGCCCGCGGCAGTTCGTATGAGGGGTTCTACTACGCAAAAATCAGCGATCGGGGATATCTAAAGCTCCATCAAATTCGTAATGATGTCCGTACTGGATTCGCATCCATACGCGCCAATACGCGCTTGCTTATGGTCCTCTCCTTGTTAGGATGTTAGCGGTACGCACCTTTGTTTGACAGCACGTTGGGGGGGACACATAAACTACGTTCTACTGCCATTCAGCGAAGGTTCCTTTTTATTCGAAAGAGTGCGATAAGGGGCGGATTCAGTTAAGGTTACTGCATTAATGTACCACAGGTACTTCTCGATCTCATACACACCCCTCACGTCCTCGACCTTCCCGGCGCCCTGATCAAAGTGATCAGGACTCTGCTGCAGCGGTACGCAGAAAGACTGATGCGACTACGGGGTTTATTTAGGTAACTAAAACTTCCCCTCCTTTAGATTCGGCGCGGCTATTACATCTTTCGCTACTACGAATCCGTAACTTCTCTCCAGCAGATCGTTTCTGGACTGGTAGGTCATTCATCTAGGGTATGGTAATCGAGGCACGTGGTATGCGCCTACCTAGAGCGGTTCGAAAAGTTTGCTAAACGAGGATCACCAGTGTACGGCCCCGACGTGCCTCATAAATGTGGGTACTATTATATGGGACAGAGTAAGATCTTCATGTGGACAGCCCGTAGTAGAGCCTTTGGATTACATGATCCCAGTAGCGATTGATGCGTTCCGACATATCCTTATAGCACTTCTAACTTACAGATTTACCATTATCCCTGCATCACCAACAACACTTATGCCACAGGCCGACGTAGAAAAAGAGCCTAAGGCACTTCTAAAGATTCCTTACTCGCGGCGATCGATATGGGGCCTACCGGGAAAGACGCAATTTGGACATCACTGCAACGTTTTATATGGATTCGCATTATTAAGCCCCTACATCTGTGGTGTGCTAGCGACCTACATTTAATGTGATTTTGGATATATCTTATCAGCTCTTTCCCGGAAAGCTCGTACCCGCTCTCCACCAAAGGTGGTTATAATTCGGTTTCAGGGAAAATTTAATCGAACGTAGATTACTGCTGAGCCCTGTAGACTACGTTATTGGGGTCTCTGTGCGGAGTCTTGATCCACGAAAGCTAGCGCAGGCTGTGCGACATATGGGGCGGATTCAAACGGCAAGATACATTAGGAACCGACGACGAATTAACGTCAAAGCGGCGTAGACTGAGCCCCGATGTCATTTTTCTCTGGTTATTACAAAGGGTTAAGCTTCTACTGGCCCATTCGTGGATGTAGGTCGAGGCTTGCTCAGGTACCGCGTACCCATGCCTAAGCGTACCGTCTTACCACCCCCTTAGGGCCACCTTAACTCCCGACATCTAACCTATCGATAGTGAACAAAACACTTTACCGCCTCGTCCAGGATATCTGGAAGAAACTACATTTGATTACTAATAACGTTAGTACCGCTATTTATTCTAAGTCAACTTGCTACCGGCTGCCCAGCGGTCTCCAGCGTCCCACTGCGGTTTCAGGTTAGCGCAACAAAAGCAGCTACGCGCTTGTGCCTAAAGTATGGCCTCGACCTCGCGACGTTATATTTTGTAGAGTTTTCCTTGTGCAGGCCGTCAGTCCTTGAACCGGTGGTTGAACACTAAGCTGCCACCTCCATATCTCACGATAAAGATTACTACTCGACATATCCTGGGAATCCAGGGGACCGTGTGTTGTGAAAGGCCATACACCAGCCCCGATGGAACGGTTGGTTTGCAGACTGCGAATCAACCCGGATTAACGGGTTGGTGGATCGGACAATCTCCGCGAAGTGACACTACCCGACACTTGGAGAAACTGTTGGTATGAAGCATGAGCAAATGGAGTAAAATATGTAATATTGAGCTGCACAAGCGTCGAGGTATATCGTGTCCGCGGTAGGGCATTTCTGCAAATAGTCAGGGTTCCGTCGGACCAACGGCTCGAAGTTCCGAGCACTACGGTGAGCTCTTTCGACCAAATCGAAGCGCAATCACAAACTATTAGGTAGCGTGGACATATATTATCTGGTCTATCGCATGGTGTCAGCTGAACGTGCGGCAATCCGTCGCTTCAACCGGGCTGGGGCACACTATAACGCTGCTCTTCTTGTGAGCTCCCTGAGCGGGGCGAGATTCGTCCCCGTAATGGAGCCCATAGCCGTGTCTATCAATGCAGGGTCTATTCCAGGATTTGCCAAAAGAGTGACACTGCACGTGTTCTTGGATTTCAATAGCTCACCTTCAAAATTCCCGTAGCGATAAGCGTCACAATCGAACTCAATCGGGCTACAACGTGGATAATGGACCGCAACTTCCTTACTAACCAGAGCCATCTTACTCGCTAGGCATACATCTTCACCCGAGGTTAGCTTCCCGGAAGGCACAACCAGGGCAAACAGATGAAGCCACGGGCTATGGACAACATAGGGGATGCACTACTTTCTAGCGCTAGCTAGGCTCACATAGGTCGACTCTAAACGAGCTTATGCACTATTCTTATGCAAGGACCTCAATATTGTTCTAAACAACGTGTTTTCGAGAAATAGACTCTCCAGTTATAATACGATCAGTCACGACTAACTAGGGTAGCCACTTAGGCTGATGCACGTTAGCTTTTAGAACTCTTATAAGAATACCATGTAGATCGGTGAGCAGGGACCACCTGTATGGGGGGTTTCCCTCTCATCGCGTGATTGGCGCTCTACCCCATTGATACGGTACCATTAATTTTTTGATCGGTTGATTGCAATTGCGCGGTAGCGTGGAAGGTTCGACGGAGGCTCCATAGGCAGGTATTTCATTCAAATCCAGGGATTTACCGTTCGTTGACGGAGGAGCATCAATCCTACTTCAGGTTGGCGAACAGAGACTCCTAGAGTATGTCGTATGAGAGACGGAAGCGTGAGACAATTGGAAGACTCCGCTGATGATCATAGCCCAACCATCCTCCGGGCCAGTCTGCATTTAGCTACCAATCATCAGTGCCTCAGTAGAAGTTTTGCATCCAATGTAACGCCAGAAGAGACTAGCACTCTATAGGATGAAATTGAGCCTTGAGTTTAACCTGCGACTTACACTGCAGCGGGGGCAATACTACAAGAATCCTAGGAAAGACCCCGCCCGCTGTAGATAATCGCACGCAGCCCCCACGCGGTTGAGTTCGTAGGTCTTCTACCGGTTCTGCTTCTACGATTTGGGTTGCCCCTGCTCTCTACACCCCCATCATGATAGCACGAGAGAGTATCTTCAAACTACGATACTCAATGGAGCCTCACGCATGCTGTTATTGGATCTTTGCGACTAGATTCAGATGACTGCCCTCGAACAATTGGCGCCATCATGGACGGGTTCAGTTCCATGAGAAGAGACGGGTTAAGGCTTTCGTATCTTTGCCCTCATGTGGTTTTTCTCCCAGGCTCGGCAGCATTAGAAGAAAACTGCTCTTAACGACTCTGAAAAGGAACAACGTAACACAAAGCGACACGCGCGAGCGCCTGCACGCCTAAAAGCTGGGACAGGCGTCGTGTACTGCAACGCCTTTCACGCGCTCTGCTGACCGCCCTAGTGTTAAGCCAAGCCTCTCAGATAAAGTGGTATGTCAGAAGTCCAAGGGGCGAACGCGCATTTCGGCCACTGAAACGCGGCCGCCATGGATGGACAAGGCTATTTTGCTGAAGCGACCCCGGTTATATGCAGACGTACAACCCCATCCTAGACGTCGACAACGTTCAGTCAGGGAAATTCCTCACACCTACGGCCAAAGTGAAGATTTCCTCCTGCCACCCTCCACTCAGTGGCTTTCCTAATGCTCTAGACAATAGATTGACGGATAAGGAATGTCGGATCTTTGATATTCCGAGACGCGTGCATCCATCAGAGGACCTCAACTGGCCTTATTTGAAGCAGGCATCGGGATTCATAAATGAGCGATCAGTAATACCGTCGAAACGGGGTTTAAGGAGCCTTCTGTTAATCCGGCGACTAAGTGCATCAAAAATTCCGTGCCTACACCGTGTGGGGATGTCTTCTGGCTCCGGGCATCAAGTTTATAGTAAAAGCACAGCTCTGGTTCAGTTGGACAAATCATCACCAGATGGCTTGTGCTTCCGTACTCGCCCCGAACACTCCAGCAACAACCTATACAACGCTATAGCCATACACAGTCCTATAGTGCTCTCTAAATACTACACTACACACCTACCGATTAGCATACACAAAGGTTGGTACTAAGTTAAAGTTCACGTTACTGCGGGGCTATGTGCAATGACGTGAGCTCGGTAAGACCGTTCAATCAAGGATAGACCGCCCGATGAACAGCGTAGTACTTCCTCCTTCCACCAGTTCCGGTGGCGGTGTCGCTATTCAGTGATAACGTAGGTAGTTCTGTTTCACCGGACGGTATGTAAGAACACTGATAGTTAATATCATGGAGACGGCGGTGGTAATACTAACACGTAGCTACTCCGAAGCAGGCATCCACCGGCGGAAATTTAACATCATCGTATTCCCTGCTTGACACAGTGGGTCCTTCATGTTAAGACGGTAGTAGTGTAACCATACTAGCTCTGTTTAATTAATGACGAAACCTACTGCGGAGCTCGTCACGTATGCATTGGCGGCGCGCATTGCCTGTCGGACGGAGCTCGTGTCAGAGAAGTTTAGGGGCTCACTACGTTAAATAAATCCCTTCAACCAAGTGCTATTACACACAAAGTGAATTGTGTCAAATATCAAATCGGCGTGGGGAGAGTCCCAGACGATTATTCATGGGTCTGTGTCCTGGGGTATAGCAGTAGGCCGTCGTAGCCCGTCATTATAGGGGCTCAGGTACGAACTGCCCTACGCCTAGCGGTAGTAGAAAATGGGCGGCTCCAGCGTGTATGTCTTTTGCTCTATTTAATCATCCGCTAATTACTCATAGATTAGATTACACCACAGCGAGAGAGCTATGGGACTGTTGCGGGAGCCCGTCTGAAGAGAGGTCCTATTGACCAGAGACACCTCACTACAATGCTCTTCCGCAGAATGATAATGGCACGCCTCGCGACGAGCAGTGGCCTTGTTCGAGCAAGAACCGAGCGTTTGGTTCGACGGTACCGCGGCCTCAGCCGAAACTTTAATATCCATTTCTTATAGACAGAACCTCTTCGGATCGTTGTCCAGGCAGAACTAGGTTGTGGAGAGCCTGCTGAGGTTGGATTGCCACTCACTCTACGAAAGAAGCTGCGAAGAGCGCAGTAACGAATGCATTCGTTGGCACAGCCGCGAAACTCATCTTCTACTTAACCCTGGTCTACACACATGACAAAAGGGGCTTATTTGCGATCGTGGGCGTTGGCTTCAACTAATACCCGGCTCTTTATACCAGCCACAATCACCATACATTCTATTCTAGACTCAGGAAGTATTCCTAAAGGTATCCAACCAGTCATAGGCATTCGTGCGTTTTAGCGGGCAAGAATCCACTTATGGGCAGCAATACTGTTTGTCTAAGGCTTCACTGCTGATCGACGGCCTGTGACGCAGCGAGAGGCTCCTGAAACCGATTTTACCGTCACGCAGATTCGGAGGCCCCCGCCTTTGGCCATAGCTCGGCTCGGATCCGGGAATTAAATACCTAGAAGCAATAATGTCGCCACGCGACCCGGATATTGTTCATACCATATTAGAACACCCATGTGGAGCTCTTGAACGGAAGGACGAAGTTGCCACAGAGGGGCACTTAGACTATGTTATGTGTTTTTTCTTTTATCGACGGGCATCCGGACTGTATTGTATTATGCGTTTTCTTAGAGAATGACGTGGTCAAGCTAGTGAGTGCGGTTACACGGTTGTCGCAGTTAGATCGTGTGTGACGTGTCTGGCGAGCCTTCCATGGGTGTACGAAACCAACCCGCCCGGCCCTTTATTATGATATCCCGCAGGGTGATGTCTGCGAGCGATGGTGAGGCCAGGTTTAGAAAAAAAGGAAGCAGATGACGCGACGCCCTACACCAAGCGTGGTACCATCGAACGCTCGC
		</sequence>
    <sequence><taxon idref="Location_1_4_1|32.097092073812355"/>
			CCGGTTTCGGGAAAACGCACTCACATACAACACTTAAATAATCGGGATGGGATGCGTACCTCATGGGTTGGTGTATACGTGTCCGAGTATATGGGGAGAGCCTCCCATACTGCACACTGAACTTTCGCAGACACCGGATCACAATGACACCTGCACCATGCCCAATACGTCTCATCGGATAAAGCATCGGGATACATGACTTGGCCAGGCCATCGAGGATGTTCATTCTGCTCATATCTAGTCTATCCACCTAACGCTGTCTAGCACACTGAGGGACGGTATGAACCAGCGGGCTGTTGCGGTACAAAGACCGTCCTCCCCTCCGTTGGCAATCATATCATTTTAGTTGCGTTGTGACCTATGACTCACTTATAGGCCGATGGAAGCTGTCCGGCAGTCCATATGGGAAACAGTCCGAACAATACACGTCGTTGTCAACTAACTGGCCCCGTGAGTGGATTAGAATCCCCATCGCGGGTTCAGCCTCCGCGGGACGATGTTAATGGCCTTCTGCCCTCGAGCCAATTATAGCCGTGCACCCTGACAGTAATGGAATGCAGACACCAACCGTGCTACGCACTGCACGAGCGTGTGTGATTTTGTGCAAAAAATGTTTAGGGCAATAGAGTCCCCATTAGCAGCAGGTGAGTCGGCACGGTTAGATGCTTATTCTTAACGGAGTCTTCACGGCCCCTTCGTTCTAACAAGGTTGATGCGGCAACATACAATACCTGGCCACCCCCGTGTCCTTAGCAACGTGCGGGTAGGTCGCTTACCTCATTATTCCGTATGAATGGAGGGTGTTTCTGGGCACCTAATAGGAACCACACCCTATCTGAGAAGCCGTTCTTTTTGGTAAGGTGTTCACCAAGGGTTAGGTCCTGCCGCAACCTTTCTCATCATAGTGGTGAACAATAGTCGTCCATGATCGGCTACAGGGGCCGGACCTGTAATAGGGCCGGTGTAGGGTCGAGTGCGAATTTCCTCTGCAATTGTGCTCGTTGTAGGGGGTAATCCTGGAAAGGTTTCAATGGGCTGGCTGTCTTAGGTGCATCCGCCTAACGCTATACTCCCGATTCAGACTCCTACGCTAAATCAAGATAGCTCGGAATAGTCCTAAACGCTACAAATGGGCTCGACGATCGCTCCAGGTCGAAAATTCTCGGGCTCCGGACCAAGGGTGATGCGTTCCGATTGGAACGTTTACTCCTGTGGGCACCGAAGGCGGTCCGTCGCAAATGGTTTCAAACAAGCCATTGCATACGCGTTCCCCACGGATAGATGCAGTTTGCCACGAATTCCAGGGGGTCGTTTCCTATCAGCCTCAAGGCCGCCCCATATGGCCTCTTCCATACCATCACTGCTTTTGTTTCGGCTCTGATGAGTGATAAGAACCTATCTTGGATACGTAGGTACTCCTATCCCAAAAGAGCAATCACCCGAACAAGTGAACGCAGGCAGTCAGACCTTTGGGCAGCTCCCCATAGGCTTTCAATGACGTGGAAGAATACGATACACTTCATTGATCGGAAAGCTCCCCTGTAGAACGATCGGTTGGTCGAGGACCAAGACTCGCGGAAAGTGGTCCCTTCTGTCCCACTGTGCGTACGAGACGAGAATAGGGACGTGGATATTTGGGAAATTGTCACGCAACCCGGTGTCGTGTATAACAACCACCATAATACCTTAGCAACAACTGAGAACGTCATTAATTCTTAAGGGGGTTTGGTGAAACAGACGCTTATTGCGAGTGAGATCTCCAAAGCCACGTAATTGCCCGGCAGGACCCGAAGTGATGCCCACCTCCGCTCCGGATTTAAACATAAGACCCCATTGGTCAATAACAGGTAGTATCCTCGCCCAGTTCATAGCGGCGGTATCGAGATACAAACATTCAATATTCGCTACAATGGAACGTACGCTCATCCTTCTCCTGATGAATTAAATCGCACTATGGTCCACTCCCATCATATGGAACCTCGCGGTTGAGCAGTGTAGGCCCGCATCAAGTCAATACGCGCCCCCATCTTACGCAGCACTGAGGGCGACAGCGAAGAAAAGGGCTAACATCTGTCTTCGATTGTCATAATATCCCTAAAACTTTACGGGTCCACACTCTACTCGTGAAAGCTCTCTACCGTCATGTACATATCCCAAGTACGACATAATTTGTGCGGGTCTTTGTAGTAGGCATCGGTATCCCAGTTCCCAATTATAATAGTCGGACCGTTGATCATCATTTGCAGTACATCGGGTAGATTTATTGCTGCGAGGATTCTCGCATTATGGCTCTATTTTAATTCCATTCATGCTGAAGGTACCATTCCTCCACTAGTCGTGCATATATTTTGTGAGAGTACCTAGCGCAGATACGACACGTCGTACACTTTAACTCAATTGGACGTAAGCGCTCGGTCTCAGCTTGCCTGTAGCAGACCAGCCGCAGATCTATATACTCTCCCTGCGCTACGTTGGCGGTACCTGGCGGAAGTAGGGCTCTGATGAGGACGCACATGAGCGGTGATGCCATGCCGTCTACGACCACTTATCCGTCAAAGTGTGGGCGAAGACTAATTAAGTGTTTGAGCCAGCGATGTTGTGGACCACCTTATATATCTTGGTGACTATAAACGATTAGCGGCGGAAAAATCAATGTGAGTGAAGTACCTAGCACCCGAGTCATCGAAGAGATTGGAGTTTCCATGTAACGCAATAAAAGGTCCACAAAATCTCCTAGCTTGGCAAGTACCGGAAGATCGACTATCTTTTTCCCATCAGTGAGTCTGACGGAATAGGCGTCAAGCACTTTACCAGTTTGTCGTCCGCGCTGTCATGCTCAAAATAGCCCGGCCCCAAGTGGATCGCTCTCAAATCCATTCGGGAGATCGGACTTTAAGATGTGGGATTTCCTAGACCTGAATTCCACACGTGCTCCATTGACGAGCTCGAATGTCAGCGTACTGTAGTCTCAAGTTGGAGAACGTCAGATGGCGTCGCCTTAACAATCGCCCCCGTGCGGTTTGCTAGCTTACCTGGCTAGCACTGTATGCTTGTGATAGTTATGACGTTACCCTTAAGAAATGCGTATGATAGTTTCGAGACATCACGCTCTCAGCTTTGGTATGAGCCCTAGCAGGCCAAGGTCTATGTGTGCAGCCTAGAACCTTCACCCTTTCTTCTTTTACAAGCGTAGACACGCATTTGTCGCTCGTGGCAGGGCAGCCTTCCTAATGCGGGGCATCTAGAAGAGTCTTTTCCTAGCCATCATCTAGGAAGGTATATCGAAAACCCGCAGTCTTCTGTTTATTTCTAGGTAATTCCGCGCATATCGTAGGTAATTGCGTCTATTGTTACATCCGGACTCACGATTGGAGTTGTTAGATTCGTAAGGCGACAAGCGCGAAGCTTACGTGCGCTCGGATATCCGGCGTATCTTTACTAGCCGATCGATGTTTTGCAGCCATAGCTCCGTTGACAGAGGCGACAACATGCGTGTCTTGAGCAGTCATGCACTTGAGCTGTATGTCAATCGTAGTAAGATTACGCCATTTTAGGGGTGATCCCTATTCACGCCATTAGTGCTGCAGTCCCGGATCACGCGGAGTTGGGAGGAGGCTGCTCGCCGGACGTGTCCATCTGGCACGCTCATGCCCGATCTTTATTAATAAGGCAACATAGGGCCGCGCATAAAACCAACGGTGTGTTAGCTCTACAGCTCCGCCTCGTCTGCTACCTCGGGACAAGAGCCCGTACCTAGAACCTCCTCTATATGTATTAAAAGAATTACTGGGTTGAAAACTTTGTCGGAGAACTTCTTGGATTGAGACGATATACTATAACGATGCTCAGGATAGGCAGCTCTGCTGACCTGCCACTGTCGACAGCACGGATCGCGATGTTTTATAAGAAGCAGTAGGAGTTCAACTAGGCCAGTAGGGGTACCGCTGTTTCCATAAAGTCGTCAAAAAGTAGCATTCCGTACGCACAACGTGAACACCCCACTAAGAGCTGCAGAAGACAACGTACTGAAGACACTCTCGAAAAGCAACTGATGGATCAGTGGCCGAACACTCCAAGGATCGGTAGTAAATCACAAGCCAATCATGACTTGTTGACGAAGGCATAACTTAAGGACTCACACGATGGAGCCCAGTGTTACTCAAAGTTTTGGCCCGGAACCGAATGTATTAAGAGCCATTCCAAATTGTTTATTTTCTATATATTTCGACAAAAAGGGATCCGTCGAATACGAATAAAACTCGAGGCCTCGAGCGGTCCGGCGTGTGGGGCCCGCTCTTGGCCCGACCACTGCATCATAAAACGAAATGACATTTATGAGCTTTTTTTAGCTATGTAAAATAGCCGGTTATTTGCGTGTGATGGTCGTGTACCTCCGATGAGCAGACCAAATAGAAGCCAAATGTTCCTGCATCCCGTTAGGAGATTCCACTTCGAAATGCTATTAAGATCGAGACATCGAACAAGCAGCTGAGCTGCTGCGCAAGGTTGAACGTCCTGCTCTGGAGTTGCGAAAAGTCGATAGTGCGGCCCCGCCCCGTTTCGATTGGCACGTCGGATAGTCGAGATAAGGTACGTAACGCACATCCTTCATATCACGCCTTAGGTAGTTTGACGAGGAGATCGCCGCACCGCGTTGAGTCTTAGATTGTACGTACGGACTCAATGTCGATCGGAGTACGCCCCTGGCATAAATCTGAGGGATAGAGACTGTGAGATACTCATCCGTTTAAGTTTCTGCGCATGAACTGGACAACGTCGAGTCCCCCGCCCATAGATGTTACCGACGTGAAAGCATGCTGCTGAGATCGCAAACCCCGTCTCCTCTTAGCAAGCCCGTCTGAGTGCCGGGACAAGTGGGATCGGACGCAACGCGTTCCACCTGTCTAACATCAGGGAGATTTTATGACCGGGCATGTATGACAGAGCCCCGCCAATCTGACCCAGGGTAACAAGCGTATCTGCGACGTGCAGACACCGTCAGGACGGGCGCCTATGTTATATTGTTGATAAAAAAGACGTACGCGCGTTGATCCCTATGTTAGAGATTACGCAATGTGGATTACGAAGTCGAGTGGATGGACCACTCCGATTCGTCGGCTTTTCTGGAGTTTCAACCCTTGATAGAGGCACCCTTTACATGCTCCGCGGGGCGCCTGTGAGAAAGGATAGAGTATCGCGAACTCATACGGTCTCGTACGTGTCTCGCCTGTAGTTCCAAGTCTTCTGATAGAATAGCGGACTTACGGACAAACCAGGCCTTGCTACTTGCCCTTTTGAACATCTGGAAGAAAGGACGGTTCACATAGTTTTTCCAGTGAGCATATCGATCGGACTATCCGCGCGTGATTTATCGACAAAACACGCGCTAATCTACTTTTGGCCTGTCATGATTCGACGGTTCGTTTCTGTGGCGTCTGGAGCCAGAACTTTGATTTACGGCAGTGATTCGAGAGACGCGGGTGCGGCGTGCGGCTAGGCCATTTGAGAAGATCAACGGAGACGATGATGGCGACGCGATATTTTAACTACGCACCACTTTGTGGATTAGCGTTTTCACTATCGTGTTTGAGAGAGCCATACCCTTACACCGCTTTCATACCAACCACGCGATCGAATTTCTATAGAGAGACTCCGAGCTGATGATCGGGTAGAGAGTGCAGATATCATAACCTGAAGTGCAGAAATGTATATATCCACAAGCACCCCCTGCAAGTAACCGCCGCCAGCCGCACCGGATTTTTTCCCATAATTTTGTAAATTCGGCAATCCTGGACATTTACCTTCCTGGTCCGCGTAGCATTTATTGGTCAGCGGGATTTCGCCGCAGACTCTTCGGTAAGTAAATTAGAATAGCAACGCATATACTCACAGTAAGTTGTTCTTTCTGCAAACCAACACGGAACATAATCATCACCGTCCAACCGAGGACAAGCTAGGGATCCTCCCGCATGCCTCGTGGGATGAGGATGAGCTATCTTTAATATTGTCACATACATATCTTTATATGACTGCTTGGGCACTCCTGACGTTCTCATCAAAAGAGGTCATGGGAAAAGGGATCTGTTCCCCCCTGGAACATCGGTTAGGCGTCGCAAAAATGGCCCCTGGTTACGCATATTACATAGCTTAGACAAGGTCTGAACGTCTGATAACTAACTCCAGTAGAACATCTGATCCCTGTAGCATTCGCCCCTGGATCTGTTTCCTATCGCAAAAAAGTGAAACTCTTCAGCTTTCCGTCAGGTAAACACCCGGTACAGAGCAGACCATCAGCATATTTGGCATATGAGCTATAGCCAGAGTGGATACTGAATCAGCCGCGCGGAATCAGAGTTGGTGCGCTAGCGTAGTGAATAAACCTTCTGTCGGTGCGGCAGAGGAGTCAATCTCGCCACACGTAGCCTCAGGGCCTATTGGTATTTGAGGGCGGACACTGAGCAGTTACGCTGCCGCCTCGTAGTCCCTGGATTAGGTATCGTGTTCAACACACAGCCTAAAAACAGCATGTTTTAAATGAACAGGTCTCTTCCGAAGGTAGACATATTGAAGGCGTCACCGCTTAATGTACCTTTTCCGTTATGTCATCGACAGTAGCGCCGCCCACGTTATCTATGACGAAATATTGAGAGCAGGTCGAGTGGGGCGTCCCTGTCGGCGATAAACTGTTGTTAGGGCACCATCCGATGGATGATTGCTATGCTGAATATCTAACTGCATGAATTAAGGAGGGTATTTCACTCACTGCAGGCGGCACACGAAACCGGATGATCGTGGGGGGAACCGGTGATCGCATCTAATGGGTGCATTCACACAAACTAGCCAAGGCTGAGCCACTTATACGCTCATGCAAACTGGGGTTACCAAGTCACCATCACCATGCTTTCCTCTGAATCCTGTGTCCAGGCGCCATAAATGCTCCCTCATGCGCTAAAACGTCGGAATGCTGATCGTCCCCTGCTCATATTACGGAAGCAAAGAGGACTCACTTCTAACCCAGGCCCCTCAAACGCCAGCCTGTCGTAGTTTCGGCGGCAGAACCAGGTCGCGTTTGCTGTCTCCCATGAAGCTGAAGAGCGCCCCATCCGCAAACCCGGTTGGATACATAGCATTGGTTTGCTATTTCGAACCCTTTTGGGCTGGCACAACAGCCTCGTTCTCCGCCGCACAGAGTTAACAGGATGCGGTTATGTCGGTCCCATAAGGAGCATATCCACAAGATGGTGCTAGCTTGTGAACATGAAATGTTTCACTAATGGCCGTTGTGGATCACTCTCGGGAACCCATCAGAGTCGACTCCCAATGCAGGCTCGGTGACTTGCTTAAGGGATTGGCTGAGATAGATAATTACCTACTATAGTTGCGGTGCCGATGGCGTGGCCTGCGCGTCCCCGACAGGAAGATAACACGAAAACACGTACCAAGACTAATACACCCTATAACGCGGTAAGTGTCGTGGTAAAAGCATATGTGTCTTGAACATATACCACTTCTGTCTAAGTTTAATGTGGCGACTCGACAGTATCACACGTATAGTGCAAAAGGAAGGCACGCTCATTGGAAGCTGGAGATGGCTGACGATAAGCATGTGGACTATTATGTTCTTGCGTGGTGAATAGTAAGACTAATGGTCCTGTACTGAGGTCTTCCGAAAGTTACTAGGCCATTAGTATTTCCAACGAGAAGTGGGAGACATAGGACCACCTACTAAAGCTCTTAAATAAAGTGCGAACTACAAACACTGCACGCACACCCACCAGTCGATACAGCGCGTTGATATAGTGCCTCGCTCAGAGGAATGTGTACGCTGTAAGAGTACAAGCCGCCATCGGAGATTTGTACGTGTAGGTGCAACCCCGTTAGTGGGCACGTTAGATCGTCACGTGCCGGACTATGCCAATCCACCCTTATGGGGACAGCTGGCGCCCGCGGCAGTTCGTATGAGGGGTTCTACTACGCAAAAATCAGCGATCGGGGATATCTAAAGCTCCATCAAATTCGTAATGATGTCCGTACTGGATTCGCATCCATACGCGCCAATACGCGCTTGCTTATGGTCCTCTCCTTGTTAGGATGTTAGCGGTACGCACCTTTGTTTGACAGCACGTTGGGGGGGACACATAAACTACGTTCTACTGCCATTCAGCGAAGGTTCCTTTTTATTCGAAAGAGTGCGATAAGGGGCGGATTCAGTTAAGGTTACTGCATTAATGTACCACAGGTACTTCTCGATCTCATACACACCCCTCACGTCCTCGACCTTCCCGGCGCCCTGATCAAAGTGATCAGGACTCTGCTGCAGCGGTACGCAGAAAGACTGATGCGACTACGGGGTTTATTTAGGTAACTAAAACTTCCCCTCCTTTAGATTCGGCGCGGCTATTACATCTTTCGCTACTACGAATCCGTAACTTCTCTCCAGCAGATCGTTTCTGGACTGGTAGGTCATTCATCTAGGGTATGGTAATCGAGGCACGTGGTATGCGCCTACCTAGAGCGGTTCGAAAAGTTTGCTAAACGAGGATCACCAGTGTACGGCCCCGACGTGCCTCATAAATGTGGGTACTATTATATGGGACAGAGTAAGATCTTCATGTGGACAGCCCGTAGTAGAGCCTTTGGATTACATGATCCCAGTAGCGATTGATGCGTTCCGACATATCCTTATAGCACTTCTAACTTACAGATTTACCATTATCCCTGCATCACCAACAACACTTATGCCACAGGCCGACGTAGAAAAAGAGCCTAAGGCACTTCTAAAGATTCCTTACTCGCGGCGATCGATATGGGGCCTACCGGGAAAGACGCAATTTGGACATCACTGCAACGTTTTATATGGATTCGCATTATTAAGCCCCTACATCTGTGGTGTGCTAGCGACCTACATTTAATGTGATTTTGGATATATCTTATCAGCTCTTTCCCGGAAAGCTCGTACCCGCTCTCCACCAAAGGTGGTTATAATTCGGTTTCAGGGAAAATTTAATCGAACGTAGATTACTGCTGAGCCCTGTAGACTACGTTATTGGGGTCTCTGTGCGGAGTCTTGATCCACGAAAGCTAGCGCAGGCTGTGCGACATATGGGGCGGATTCAAACGGCAAGATACATTAGGAACCGACGACGAATTAACGTCAAAGCGGCGTAGACTGAGCCCCGATGTCATTTTTCTCTGGTTATTACAAAGGGTTAAGCTTCTACTGGCCCATTCGTGGATGTAGGTCGAGGCTTGCTCAGGTACCGCGTACCCATGCCTAAGCGTACCGTCTTACCACCCCCTTAGGGCCACCTTAACTCCCGACATCTAACCTATCGATAGTGAACAAAACACTTTACCGCCTCGTCCAGGATATCTGGAAGAAACTACATTTGATTACTAATAACGTTAGTACCGCTATTTATTCTAAGTCAACTTGCTACCGGCTGCCCAGCGGTCTCCAGCGTCCCACTGCGGTTTCAGGTTAGCGCAACAAAAGCAGCTACGCGCTTGTGCCTAAAGTATGGCCTCGACCTCGCGACGTTATATTTTGTAGAGTTTTCCTTGTGCAGGCCGTCAGTCCTTGAACCGGTGGTTGAACACTAAGCTGCCACCTCCATATCTCACGATAAAGATTACTACTCGACATATCCTGGGAATCCAGGGGACCGTGTGTTGTGAAAGGCCATACACCAGCCCCGATGGAACGGTTGGTTTGCAGACTGCGAATCAACCCGGATTAACGGGTTGGTGGATCGGACAATCTCCGCGAAGTGACACTACCCGACACTTGGAGAAACTGTTGGTATGAAGCATGAGCAAATGGAGTAAAATATGTAATATTGAGCTGCACAAGCGTCGAGGTATATCGTGTCCGCGGTAGGGCATTTCTGCAAATAGTCAGGGTTCCGTCGGACCAACGGCTCGAAGTTCCGAGCACTACGGTGAGCTCTTTCGACCAAATCGAAGCGCAATCACAAACTATTAGGTAGCGTGGACATATATTATCTGGTCTATCGCATGGTGTCAGCTGAACGTGCGGCAATCCGTCGCTTCAACCGGGCTGGGGCACACTATAACGCTGCTCTTCTTGTGAGCTCCCTGAGCGGGGCGAGATTCGTCCCCGTAATGGAGCCCATAGCCGTGTCTATCAATGCAGGGTCTATTCCAGGATTTGCCAAAAGAGTGACACTGCACGTGTTCTTGGATTTCAATAGCTCACCTTCAAAATTCCCGTAGCGATAAGCGTCACAATCGAACTCAATCGGGCTACAACGTGGATAATGGACCGCAACTTCCTTACTAACCAGAGCCATCTTACTCGCTAGGCATACATCTTCACCCGAGGTTAGCTTCCCGGAAGGCACAACCAGGGCAAACAGATGAAGCCACGGGCTATGGACAACATAGGGGATGCACTACTTTCTAGCGCTAGCTAGGCTCACATAGGTCGACTCTAAACGAGCTTATGCACTATTCTTATGCAAGGACCTCAATATTGTTCTAAACAACGTGTTTTCGAGAAATAGACTCTCCAGTTATAATACGATCAGTCACGACTAACTAGGGTAGCCACTTAGGCTGATGCACGTTAGCTTTTAGAACTCTTATAAGAATACCATGTAGATCGGTGAGCAGGGACCACCTGTATGGGGGGTTTCCCTCTCATCGCGTGATTGGCGCTCTACCCCATTGATACGGTACCATTAATTTTTTGATCGGTTGATTGCAATTGCGCGGTAGCGTGGAAGGTTCGACGGAGGCTCCATAGGCAGGTATTTCATTCAAATCCAGGGATTTACCGTTCGTTGACGGTGGAGCATCAATCCTACTTCAGGTTGGCGAACAGAGACTCCTAGAGTATGTCGTATGAGAGACGGAAGCGTGAGACAATTGGAAGACTCCGCTGATGATCATAGCCCAACCATCCTCCGGGCCAGTCTGCATTTAGCTACCAATCATCAGTGCCTCAGTAGAAGTTTTGCATCCAATGTAACGCCAGAAGAGACTAGCACTCTATAGGATGAAATTGAGCCTTGAGTTTAACCTGCGACTTACACTGCAGCGGGGGCAATACTACAAGAATCCTAGGAAAGACCCCGCCCGCTGTAGATAATCGCACGCAGCCCCCACGCGGTTGAGTTCGTAGGTCTTCTACCGGTTCTGCTTCTACGATTTGGGTTGCCCCTGCTCTCTACACCCCCATCATGATAGCACGAGAGAGTATCTTCAAACTACGATACTCAATGGAGCCTCACGCATGCTGTTATTGGATCTTTGCGACTAGATTCAGATGACTGCCCTCGAACAATTGGCGCCATCATGGACGGGTTCAGTTCCATGAGAAGAGACGGGTTAAGGCTTTCGTATCTTTGCCCTCATGTGGTTTTTCTCCCAGGCTCGGCAGCATTAGAAGAAAACTGCTCTTAACGACTCTGAAAAGGAACAACGTAACACAAAGCGACACGCGCGAGCGCCTGCACGCCTAAAAGCTGGGACAGGCGTCGTGTACTGCAACGCCTTTCACGCGCTCTGCTGACCGCCCTAGTGTTAAGCCAAGCCTCTCAGATAAAGTGGTATGTCAGAAGTCCAAGGGGCGAACGCGCATTTCGGCCACTGAAACGCGGCCGCCATGGATGGACAAGGCTATTTTGCTGAAGCGACCCCGGTTATATGCAGACGTACAACCCCATCCTAGACGTCGACAACGTTCAGTCAGGGAAATTCCTCACACCTACGGCCAAAGTGAAGATTTCCTCCTGCCACCCTCCACTCAGTGGCTTTCCTAATGCTCTAGACAATAGATTGACGGATAAGGAATGTCGGATCTTTGATATTCCGAGACGCGTGCATCCATCAGAGGACCTCAACTGGCCTTATTTGAAGCAGGCATCGGGATTCATAAATGAGCGATCAGTAATACCGTCGAAACGGGGTTTAAGGAGCCTTCTGTTAATCCGGCGACTAAGTGCATCAAAAATTCCGTGCCTACACCGTGTGGGGATGTCTTCTGGCTCCGGGCATCAAGTTTATAGTAAAAGCACAGCTCTGGTTCAGTTGGACAAATCATCACCAGATGGCTTGTGCTTCCGTACTCGCCCCGAACACTCCAGCAACAACCTATACAACGCTATAGCCATACACAGTCCTATAGTGCTCTCTAAATACTACACTACACACCTACCGATTAGCATACACAAAGGTTGGTACTAAGTTAAAGTTCACGTTACTGCGGGGCTATGTGCAATGACGTGAGCTCGGTAAGACCGTTCAATCAAGGATAGACCGCCCGATGAACAGCGTAGTACTTCCTCCTTCCACCAGTTCCGGTGGCGGTGTCGCTATTCAGTGATAACGTAGGTAGTTCTGTTTCACCGGACGGTATGTAAGAACACTGATAGTTAATATCATGGAGACGGCGGTGGTAATACTAACACGTAGCTACTCCGAAGCAGGCATCCACCGGCGGAAATTTAACATCATCGTATTCCCTGCTTGACACAGTGGGTCCTTCATGTTAAGACGGTAGTAGTGTAACCATACTAGCTCTGTTTAATTAATGACGAAACCTACTGCGGAGCTCGTCACGTATGCATTGGCGGCGCGCATTGCCTGTCGGACGGAGCTCGTGTCAGAGAAGTTTAGGGGCTCACTACGTTAAATAAATCCCTTCAACCAAGTGCTATTACACACAAAGTGAATTGTGTCAAATATCAAATCGGCGTGGGGAGAGTCCCAGACGATTATTCATGGGTCTGTGTCCTGGGGTATAGCAGTAGGCCGTCGTAGCCCGTCATTATAGGGGCTCAGGTACGAACTGCCCTACGCCTAGCGGTAGTAGAAAATGGGCGGCTCCAGCGTGTATGTCTTTTGCTCTATTTAATCATCCGCTAATTACTCATAGATTAGATTACACCACAGCGAGAGAGCTATGGGACTGTTGCGGGAGCCCGTCTGAAGAGAGGTCCTATTGACCAGAGACACCTCACTACAATGCTCTTCCGCAGAATGATAATGGCACGCCTCGCGACGAGCAGTGGCCTTGTTCGAGCAAGAACCGAGCGTTTGGTTCGACGGTACCGCGGCCTCAGCCGAAACTTTAATATCCATTTCTTATAGACAGAACCTCTTCGGATCGTTGTCCAGGCAGAACTAGGTTGTGGAGAGCCTGCTGAGGTTGGATTGCCACTCACTCTACGAAAGAAGCTGCGAAGAGCGCAGTAACGAATGCATTCGTTGGCACAGCCGCGAAACTCATCTTCTACTTAACCCTGGTCTACACACATGACAAAAGGGGCTTATTTGCGATCGTGGGCGTTGGCTTCAACTAATACCCGGCTCTTTATACCAGCCACAATCACCATACATTCTATTCTAGACTCAGGAAGTATTCCTAAAGGTATCCAACCAGTCATAGGCATTCGTGCGTTTTAGCGGGCAAGAATCCACTTATGGGCAGCAATACTGTTTGTCTAAGGCTTCACTGCTGATCGACGGCCTGTGACGCAGCGAGAGGCTCCTGAAACCGATTTTACCGTCACGCAGATTCGGAGGCCCCCGCCTTTGGCCATAGCTCGGCTCGGATCCGGGAATTAAATACCTAGAAGCAATAATGTCGCCACGCGACCCGGATATTGTTCATACCATATTAGAACACCCATGTGGAGCTCTTGAACGGAAGGACGAAGTTGCCACAGAGGGGCACTTAGACTATGTTATGTGTTTTTTCTTTTATCGACGGGCATCCGGACTGTATTGTATTATGCGTTTTCTTAGAGAATGACGTGGTCAAGCTAGTGAGTGCGGTTACACGGTTGTCGCAGTTAGATCGTGTGTGACGTGTCTGGCGAGCCTTCCATGGGTGTACGAAACCAACCCGCCCGGCCCTTTATTATGATATCCCGCAGGGTGATGTCTGCGAGCGATGGTGAGGCCAGGTTTAGAAAAAAAGGAAGCAGATGACGCGACGCCCTACACCAAGCGTGGTACCATCGAACGCTCGC
		</sequence>
    <sequence><taxon idref="Location_1_3_0|24.24604075427239"/>
			CCGGTTTCGGGAAAACGCACTCACATACAACACTTAAATAATCGGGATGGGATGCGTACCTCATGGGTTGGTGTATACGTGTCCGAGTATATGGGGAGAGCCTCCCATACTGCACACTGAACTTTCGCAGACACCGGATCACAATGACACCTGCACCATGCCCAATACGTCTCATCGGATAAAGCATCGGGATACATGACTTGGCCAGGCCATCGAGGATGTTCATTCTGCTCATATCTAGTCTATCCACCTAACGCTGTCTAGCACACTGAGGGACGGTATGAACCAGCGGGCTGTTGCGGTACAAAGACCGTCCTCCCCTCCGTTGGCAATCATATCATTTTAGTTGCGTTGTGACCTATGACTCACTTATAGGCCGATGGAAGCTGTCCGGCAGTCCATATGGGAAACAGTCCGAACAATACACGTCGTTGTCAACTAACTGGCCCCGTGAGTGGATTAGAATCCCCATCGCGGGTTCAGCCTCCGCGGGACGATGTTAATGGCCTTCTGCCCTCGAGCCAATTATAGCCGTGCACCCTGACAGTAATGGAATGCAGACACCAACCGTGCTACGCACTGCACGAGCGTGTGTGATTTTGTGCAAAAAATGTTTAGGGCAATAGAGTCCCCATTAGCAGCAGGTGAGTCGGCACGGTTAGATGCTTATTCTTAACGGAGTCTTCACGGCCCCTTCGTTCTAACAAGGTTGATGCGGCAACATACAATACCTGGCCACCCCCGTGTCCTTAGCAACGTGCGGGTAGGTCGCTTACCTCATTATTCCGTATGAATGGAGGGTGTTTCTGGGCACCTAATAGGAACCACACCCTATCTGAGAAGCCGTTCTTTTTGGTAAGGTGTTCACCAAGGGTTAGGTCCTGCCGCAACCTTTCTCATCATAGTGGTGAACAATAGTCGTCCATGATCGGCTACAGGGGCCGGACCTGTAATAGGGCCGGTGTAGGGTCGAGTGCGAATTTCCTCTGCAATTGTGCTCGTTGTAGGGGGTAATCCTGGAAAGGTTTCAATGGGCTGGCTGTCTTAGGTGCATCCGCCTAACGCTATACTCCCGATTCAGACTCCTACGCTAAATCAAGATAGCTCGGAATAGTCCTAAACGCTACAAATGGGCTCGACGATCGCTCCAGGTCGAAAATTCTCGGGCTCCGGACCAAGGGTGATGCGTTCCGATTGGAACGTTTACTCCTGTGGGCACCGAAGGCGGTCCGTCGCAAATGGTTTCAAACAAGCCATTGCATACGCGTTCCCCACGGATAGATGCAGTTTGCCACGAATTCCAGGGGGTCGTTTCCTATCAGCCTCAAGGCCGCCCCATATGGCCTCTTCCATACCATCACTGCTTTTGTTTCGGCTCTGATGAGTGATAAGAACCTATCTTGGATACGTAGGTACTCCTATCCCAAAAGAGCAATCACCCGAACAAGTGAACGCAGGCAGTCAGACCTTTGGGCAGCTCCCCATAGGCTTTCAATGACGTGGAAGAATACGATACACTTCATTGATCGGAAAGCTCCCCTGTAGAACGATCGGTTGGTCGAGGACCAAGACTCGCGGAAAGTGGTCCCTTCTGTCCCACTGTGCGTACGAGACGAGAATAGGGACGTGGATATTTGGGAAATTGTCACGCAACCCGGTGTCGTGTATAACAACCACCATAATACCTTAGCAACAACTGAGAACGTCATTAATTCTTAAGGGGGTTTGGTGAAACAGACGCTTATTGCGAGTGAGATCTCCAAAGCCACGTAATTGCCCGGCAGGACCCGAAGTGATGCCCACCTCCGCTCCGGATTTAAACATAAGACCCCATTGGTCAATAACAGGTAGTATCCTCGCCCAGTTCATAGCGGCGGTATCGAGATACAAACATTCAATATTCGCTACAATGGAACGTACGCTCATCCTTCTCCTGATGAATTAAATCGCACTATGGTCCACTCCCATCATATGGAACCTCGCGGTTGAGCAGTGTAGGCCCGCATCAAGTCAATACGCGCCCCCATCTTACGCAGCACTGAGGGCGACAGCGAAGAAAAGGGCTAACATCTGTCTTCGATTGTCATAATATCCCTAAAACTTTACGGGTCCACACTCTACTCGTGAAAGCTCTCTACCGTCATGTACATATCCCAAGTACGACATAATTTGTGCGGGTCTTTGTAGTAGGCATCGGTATCCCAGTTCCCAATTATAATAGTCGGACCGTTGATCATCATTTGCAGTACATCGGGTAGATTTATTGCTGCGAGGATTCTCGCATTATGGCTCTATTTTAATTCCATTCATGCTGAAGGTACCATTCCTCCACTAGTCGTGCATATATTTTGTGAGAGTACCTAGCGCAGATACGACACGTCGTACACTTTAACTCAATTGGACGTAAGCGCTCGGTCTCAGCTTGCCTGTAGCAGACCAGCCGCAGATCTATATACTCTCCCTGCGCTACGTTGGCGGTACCTGGCGGAAGTAGGGCTCTGATGAGGACGCACATGAGCGGTGATGCCATGCCGTCTACGACCACTTATCCGTCAAAGTGTGGGCGAAGACTAATTAAGTGTTTGAGCCAGCGATGTTGTGGACCACCTTATATATCTTGGTGACTATAAACGATTAGCGGCGGAAAAATCAATGTGAGTGAAGTACCTAGCACCCGAGTCATCGAAGAGATTGGAGTTTCCATGTAACGCAATAAAAGGTCCACAAAATCTCCTAGCTTGGCAAGTACCGGAAGATCGACTATCTTTTTCCCATCAGTGAGTCTGACGGAATAGGCGTCAAGCACTTTACCAGTTTGTCGTCCGCGCTGTCATGCTCAAAATAGCCCGGCCCCAAGTGGATCGCTCTCAAATCCATTCGGGAGATCGGACTTTAAGATGTGGGATTTCCTAGACCTGAATTCCACACGTGCTCCATTGACGAGCTCGAATGTCAGCGTACTGTAGTCTCAAGTTGGAGAACGTCAGATGGCGTCGCCTTAACAATCGCCCCCGTGCGGTTTGCTAGCTTACCTGGCTAGCACTGTATGCTTGTGATAGTTATGACGTTACCCTTAAGAAATGCGTATGATAGTTTCGAGACATCACGCTCTCAGCTTTGGTATGAGCCCTAGCAGGCCAAGGTCTATGTGTGCAGCCTAGAACCTTCACCCTTTCTTCTTTTACAAGCGTAGACACGCATTTGTCGCTCGTGGCAGGGCAGCCTTCCTAATGCGGGGCATCTAGAAGAGTCTTTTCCTAGCCATCATCTAGGAAGGTATATCGAAAACCCGCAGTCTTCTGTTTATTTCTAGGTAATTCCGCGCATATCGTAGGTAATTGCGTCTATTGTTACATCCGGACTCACGATTGGAGTTGTTAGATTCGTAAGGCGACAAGCGCGAAGCTTACGTGCGCTCGGATATCCGGCGTATCTTTACTAGCCGATCGATGTTTTGCAGCCATAGCTCCGTTGACAGAGGCGACAACATGCGTGTCTTGAGCAGTCATGCACTTGAGCTGTATGTCAATCGTAGTAAGATTACGCCATTTTAGGGGTGATCTCTATTCACGCCATTAGTGCTGCAGTCCCGGATCACGCGGAGTTGGGAGGAGGCTGCTCGCCGGACGTGTCCATCTGGCACGCTCATGCCCGATCTTTATTAATAAGGCAACATAGGGCCGCGCATAAAACCAACGGTGTGTTAGCTCTACAGCTCCGCCTCGTCTGCTACCTCGGGACAAGAGCCCGTACCTAGAACCTCCTCTATATGTATTAAAAGAATTACTGGGTTGAAAACTTTGTCGGAGAACTTCTTGGATTGAGACGATATACTATAACGATGCTCAGGATAGGCAGCTCTGCTGACCTGCCACTGTCGACAGCACGGATCGCGATGTTTTATAAGAAGCAGTAGGAGTTCAACTAGGCCAGTAGGGGTACCGCTGTTTCCATAAAGTCGTCAAAAAGTAGCATTCCGTACGCACAACGTGAACACCCCACTAAGAGCTGCAGAAGACAACGTACTGAAGACACTCTCGAAAAGCAACTGATGGATCAGTGGCCGAACACTCCAAGGATCGGTAGTAAATCACAAGCCAATCATGACTTGTTGACGAAGGCATAACTTAAGGACTCACACGATGGAGCCCAGTGTTACTCAAAGTTTTGGCCCGGAACCGAATGTATTAAGAGCCATTCCAAATTGTTTATTTTCTATATATTTCGACAAAAAGGGATCCGTCGAATACGAATAAAACTCGAGGCCTCGAGCGGTCCGGCGTGTGGGGCCCGCTCTTGGCCCGACCACTGCATCATAAAACGAAATGACATTTATGAGCTTTTTTTAGCTATGTAAAATAGCCGGTTATTTGCGTGTGATGGTCGTGTACCTCCGATGAGCAGACCAAATAGAAGCCAAATGTTCCTGCATCCCGTTAGGAGATTCCACTTCGAAATGCTATTAAGATCGAGACATCGAACAAGCAGCTGAGCTGCTGCGCAAGGTTGAACGTCCTGCTCTGGAGTTGCGAAAAGTCGATAGTGCGGCCCCGCCCCGTTTCGATTGGCACGTCGGATAGTCGAGATAAGGTACGTAACGCACATCCTTCATATCACGCCTTAGGTAGTTTGACGAGGAGATCGCAGCACCGCGTTGAGTCTTAGATTGTACGTACGGACTCAATGTCGATCGGAGTACGCCCCTGGCATAAATCTGAGGGATAGAGACTGTGAGATACTCATCCGTTTAAGTTTCTGCGCATGAACTGGACAACGTCGAGTCCCCCGCCCATAGATGTTACCGACGTGAAAGCATGCTGCTGAGATCGCAAACCCCGTCTCCTCTTAGCAAGCCCGTCTGAGTGCCGGGACAAGTGGGATCGGACGCAACGCGTTCCACCTGTCTAACATCAGGGAGATTTTATGACCGGGCATGTATGACAGAGCCCCGCCAATCTGACCCAGGGTAACAAGCGTATCTGCGACGTGCAGACACCGTCAGGACGGGCGCCTATGTTATATTGTTGATAAAAAAGACGTACGCGCGTTGATCCCTATGTTAGAGATTACGCAATGTGGATTACGAAGTCGAGTGGATGGACCACTCCGATTCGTCGGCTTTTCTGGAGTTTCAACCCTTGATAGAGGCACCCTTTACATGCTCCGCGGGGCGCCTGTGAGAAAGGATAGAGTATCGCGAACTCATACGGTCTCGTACGTGTCTCGCCTGTAGTTCCAAGTCTTCTGATAGAATAGCGGACTTACGGACAAACCAGGCCTTGCTACTTGCCCTTTTGAACATCTGGAAGAAAGGACGGTTCACATAGTTTTTCCAGTGAGCATATCGATCGGACTATCCGCGCGTGATTTATCGACAAAACACGCGCTAATCTACTTTTGGCCTGTCATGATTCGACGGTTCGTTTCTGTGGCGTCTGGAGCCAGAACTTTGATTTACGGCAGTGATTCGAGAGACGCGGGTGCGGCGTGCGGCTAGGCCATTTGAGAAGATCAACGGAGACGATGATGGCGACGCGATATTTTAACTACGCACCACTTTGTGGATTAGCGTTTTCACTATCGTGTTTGAGAGAGCCATACCCTTACACCGCTTTCATACCAACCACGCGATCGAATTTCTATAGAGAGACTCCGAGCTGATGATCGGGTAGAGAGTGCAGATATCATAACCTGAAGTGCAGAAATGTATATATCCACAAGCACCCCCTGCAAGTAACCGCCGCCAGCCGCACCGGATTTTTTCCCATAATTTTGTAAATTCGGCAATCCTGGACATTTACCTTCCTGGTCCGCGTAGCATTTATTGGTCAGCGGGATTTCGCCGCAGACTCTTCGGTAAGTAAATTAGAATAGCAACGCATATACTCACAGTAAGTTGTTCTTTCTGCAAACCAACACGGAACATAATCATCACCGTCCAACCGAGGACAAGCTAGGGATCCTCCCGCATGCCTCGTGGGATGAGGATGAGCTATCTTTAATATTGTCACATACATATCTTTATATGACTGCTTGGGCACTCCTGACGTTCTCATCAAAAGAGGTCATGGGAAAAGGGATCTGTTCCCCCCTGGAACATCGGTTAGGCGTCGCAAAAATGGCCCCTGGTTACGCATATTACATAGCTTAGACAAGGTCTGAACGTCTGATAACTAACTCCAGTAGAACATCTGATCCCTGTAGCATTCGCCCCTGGATCTGTTTCCTATCGCAAAAAAGTGAAACTCTTCAGCTTTCCGTCAGGTAAACACCCGGTACAGAGCAGACCATCAGCATATTTGGCATATGAGCTATAGCCAGAGTGGATACTGAATCAGCCGCGCGGAATCAGAGTTGGTGCGCTAGCGTAGTGAATAAACCTTCTGTCGGTGCGGCAGAGGAGTCAATCTCGCCACACGTAGCCTCAGGGCCTATTGGTATTTGAGGGCGGACACTGAGCAGTTACGCTGCCGCCTCGTAGTCCCTGGATTAGGTATCGTGTTCAACACACAGCCTAAAAACAGCATGTTTTAAATGAACAGGTCTCTTCCGAAGGTAGACATATTGAAGGCGTCACCGCTTAATGTACCTTTTCCGTTATGTCATCGACAGTAGCGCCGCCCACGTTATCTATGACGAAATATTGAGAGCAGGTCGAGTGGGGCGTCCCTGTCGGCGATAAACTGTTGTTAGGGCACCATCCGATGGATGATTGCTATGCTGAATATCTAACTGCATGAATTAAGGAGGGTATTTCACTCACTGCAGGCGGCACACGAAACCGGATGATCGTGGGGGGAACCGGTGATCGCATCTAATGGGTGCATTCACACAAACTAGCCAAGGCTGAGCCACTTATACGCTCATGCAAACTGGGGTTACCAAGTCACCATCACCATGCTTTCCTCTGAATCCTGTGTCCAGGCGCCATAAATGCTCCCTCATGCGCTAAAACGTCGGAATGCTGATCGTCCCCTGCTCATATTACGGAAGCAAAGAGGACTCACTTCTAACCCAGGCCCCTCAAACGCCAGCCTGTCGTAGTTTCGGCGGCAGAACCAGGTCGCGTTTGCTGTCTCCCATGAAGCTGAAGAGCGCCCCATCCGCAAACCCGGTTGGATACATAGCATTGGTTTGCTATTTCGAACCCTTTTGGGCTGGCACAACAGCCTCGTTCTCCGCCGCACAGAGTTAACAGGATGCGGTTATGTCGGTCCCATAAGGAGCATATCCACAAGATGGTGCTAGCTTGTGAACATGAAATGTTTCACTAATGGCCGTTGTGGATCACTCTCGGGAACCCATCAGAGTCGACTCCCAATGCAGGCTCGGTGACTTGCTTAAGGGATTGGCTGAGATAGATAATTACCTACTATAGTTGCGGTGCCGATGGCGTGGCCTGCGCGTCCCCGACAGGAAGATAACACGAAAACACGTACCAAGACTAATACACCCTATAACGCGGTAAGTGTCGTGGTAAAAGCATATGTGTCTTGAACATATACCACTTCTGTCTAAGTTTAATGTGGCGACTCGACAGTATCACACGTATAGTGCAAAAGGAAGGCACGCTCATTGGAAGCTGGAGATGGCTGACGATAAGCATGTGGACTATTATGTTCTTGCGTGGTGAATAGTAAGACTAATGGTCCTGTACTGAGGTCTTCCGAAAGTTACTAGGCCATTAGTATTTCCAACGAGAAGTGGGAGACATAGGACCACCTACTAAAGCTCTTAAATAAAGTGCGAACTACAAACACTGCACGCACACCCACCAGTCGATACAGCGCGTTGATATAGTGCCTCGCTCAGAGGAATGTGTACGCTGTAAGAGTACAAGCCGCCATCGGAGATTTGTACGTGTAGGTGCAACCCCGTTAGTGGGCACGTTAGATCGTCACGTGCCGGACTATGCCAATCCACCCTTATGGGGACAGCTGGCGCCCGCGGCAGTTCGTATGAGGGGTTCTACTACGCAAAAATCAGCGATCGGGGATATCTAAAGCTCCATCAAATTCGTAATGATGTCCGTACTGGATTCGCATCCATACGCGCCAATACGCGCTTGCTTATGGTCCTCTCCTTGTTAGGATGTTAGCGGTACGCACCTTTGTTTGACAGCACGTTGGGGGGGACACATAAACTACGTTCTACTGCCATTCAGCGAAGGTTCCTTTTTATTCGAAAGAGTGCGATAAGGGGCGGATTCAGTTAAGGTTACTGCATTAATGTACCACAGGTACTTCTCGATCTCATACACACCCCTCACGTCCTCGACCTTCCCGGCGCCCTGATCAAAGTGATCAGGACTCTGCTGCAGCGGTACGCAGAAAGACTGATGCGACTACGGGGTTTATTTAGGTAACTAAAACTTCCCCTCCTTTAGATTCGGCGCGGCTATTACATCTTTCGCTACTACGAATCCGTAACTTCTCTCCAGCAGATCGTTTCTGGACTGGTAGGTCATTCATCTAGGGTATGGTAATCGAGGCACGTGGTATGCGCCTACCTAGAGCGGTTCGAAAAGTTTGCTAAACGAGGATCACCAGTGTACGGCCCCGACGTGCCTCATAAATGTGGGTACTATTATATGGGACAGAGTAAGATCTTCATGTGGACAGCCCGTAGTAGAGCCTTTGGATTACATGATCCCAGTAGCGATTGATGCGTTCCGACATATCCTTATAGCACTTCTAACTTACAGATTTACCATTATCCCTGCATCACCAACAACACTTATGCCACAGGCCGACGTAGAAAAAGAGCCTAAGGCACTTCTAAAGATTCCTTACTCGCGGCGATCGATATGGGGCCTACCGGGAAAGACGCAATTTGGACATCACTGCAACGTTTTATATGGATTCGCATTATTAAGCCCCTACATCTGTGGTGTGCTAGCGACCTACATTTAATGTGATTTTGGATATATCTTATCAGCTCTTTCCCGGAAAGCTCGTACCCGCTCTCCACCAAAGGTGGTTATAATTCGGTTTCAGGGAAAATTTAATCGAACGTAGATTACTGCTGAGCCCTGTAGACTACGTTATTGGGGTCTCTGTGCGGAGTCTTGATCCACGAAAGCTAGCGCAGGCTGTGCGACATATGGGGCGGATTCAAACGGCAAGATACATTAGGAACCGACGACGAATTAACGTCAAAGCGGCGTAGACTGAGCCCCGATGTCATTTTTCTCTGGTTATTACAAAGGGTTAAGCTTCTACTGGCCCATTCGTGGATGTAGGTCGAGGCTTGCTCAGGTACCGCGTACCCATGCCTAAGCGTACCGTCTTACCACCCCCTTAGGGCCACCTTAACTCCCGACATCTAACCTATCGATAGTGAACAAAACACTTTACCGCCTCGTCCAGGATATCTGGAAGAAACTACATTTGATTACTAATAACGTTAGTACCGCTATTTATTCTAAGTCAACTTGCTACCGGCTGCCCAGCGGTCTCCAGCGTCCCACTGCGGTTTCAGGTTAGCGCAACAAAAGCAGCTACGCGCTTGTGCCTAAAGTATGGCCTCGACCTCGCGACGTTATATTTTGTAGAGTTTTCCTTGTGCAGGCCGTCAGTCCTTGAACCGGTGGTTGAACACTAAGCTGCCACCTCCATATCTCACGATAAAGATTACTACTCGACATATCCTGGGAATCCAGGGGACCGTGTGTTGTGAAAGGCCATACACCAGCCCCGATGGAACGGTTGGTTTGCAGACTGCGAATCAACCCGGATTAACGGGTTGGTGGATCGGACAATCTCCGCGAAGTGACACTACCCGACACTTGGAGAAACTGTTGGTATGAAGCATGAGCAAATGGAGTAAAATATGTAATATTGAGCTGCACAAGCGTCGAGGTATATCGTGTCCGCGGTAGGGCATTTCTGCAAATAGTCAGGGTTCCGTCGGACCAACGGCTCGAAGTTCCGAGCACTACGGTGAGCTCTTTCGACCAAATCGAAGCGCAATCACAAACTATTAGGTAGCGTGGACATATATTATCTGGTCTATCGCATGGTGTCAGCTGAACGTGCGGCAATCCGTCGCTTCAACCGGGCTGGGGCACACTATAACGCTGCTCTTCTTGTGAGCTCCCTGAGCGGGGCGAGATTCGTCCCCGTAATGGAGCCCATAGCCGTGTCTATCAATGCAGGGTCTATTCCAGGATTTGCCAAAAGAGTGACACTGCACGTGTTCTTGGATTTCAATAGCTCACCTTCAAAATTCCCGTAGCGATAAGCGTCACAATCGAACTCAATCGGGCTACAACGTGGATAATGGACCGCAACTTCCTTACTAACCAGAGCCATCTTACTCGCTAGGCATACATCTTCACCCGAGGTTAGCTTCCCGGAAGGCACAACCAGGGCAAACAGATGAAGCCACGGGCTATGGACAACATAGGGGATGCACTACTTTCTAGCGCTAGCTAGGCTCACATAGGTCGACTCTAAACGAGCTTATGCACTATTCTTATGCAAGGACCTCAATATTGTTCTAAACAACGTGTTTTCGAGAAATAGACTCTCCAGTTATAATACGATCAGTCACGACTAACTAGGGTAGCCACTTAGGCTGATGCACGTTAGCTTTTAGAACTCTTATAAGAATACCATGTAGATCGGTGAGGAGGGACCACCTGTATGGGGGGTTTCCCTCTCATCGCGTGATTGGCGCTCTACCCCATTGATACGGTACCATTAATTTTTTGATCGGTTGATTGCAATTGCGCGGTAGCGTGGAAGGTTCGACGGAGGCTCCATAGGCAGGTATTTCATTCAAATCCAGGGATTTACCGTTCGTTGACGGAGGAGCATCAATCCTACTTCAGGTTGGCGAACAGAGACTCCTAGAGTATGTCGTATGAGAGACGGAAGCGTGAGACAATTGGAAGACTCCGCTGATGATCATAGCCCAACCATCCTCCGGGCCAGTCTGCATTTAGCTACCAATCATCAGTGCCTCAGTAGAAGTTTTGCATCCAATGTAACGCCAGAAGAGACTAGCACTCTATAGGATGAAATTGAGCCTTGAGTTTAACCTGCGACTTACACTGCAGCGGGGGCAATACTACAAGAATCCTAGGAAAGACCCCGCCCGCTGTAGATAATCGCACGCAGCCCCCACGCGGTTGAGTTCGTAGGTCTTCTACCGGTTCTGCTTCTACGATTTGGGTTGCCCCTGCTCTCTACACCCCCATCATGATAGCACGAGAGAGTATCTTCAAACTACGATACTCAATGGAGCCTCACGCATGCTGTTATTGGATCTTTGCGACTAGATTCAGATGACTGCCCTCGAACAATTGGCGCCATCATGGACGGGTTCAGTTCCATGAGAAGAGACGGGTTAAGGCTTTCGTATCTTTGCCCTCATGTGGTTTTTCTCCCAGGCTCGGCAGCATTAGAAGAAAACTGCTCCTAACGACTCTGAAAAGGAACAACGTAACACAAAGCGACACGCGCGAGCGCCTGCACGCCTAAAAGCTGGGACAGGCGTCGTGTACTGCAACGCCTTTCACGCGCTCTGCTGACCGCCCTAGTGTTAAGCCAAGCCTCTCAGATAAAGTGGTATGTCAGAAGTCCAAGGGGCGAACGCGCATTTCGGCCACTGAAACGCGGCCGCCATGGATGGACAAGGCTATTTTGCTGAAGCGACCCCGGTTATATGCAGACGTACAACCCCATCCTAGACGTCGACAACGTTCAGTCAGGGAAATTCCTCACACCTACGGCCAAAGTGAAGATTTCCTCCTGCCACCCTCCACTCAGTGGCTTTCCTAATGCTCTAGACAATAGATTGACGGATAAGGAATGTCGGATCTTTGATATTCCGAGACGCGTGCATCCATCAGAGGACCTCAACTGGCCTTATTTGAAGCAGGCATCGGGATTCATAAATGAGCGATCAGTAATACCGTCGAAACGGGGTTTAAGGAGCCTTCTGTTAATCCGGCGACTAAGTGCATCAAAAATTCCGTGCCTACACCGTGTGGGGATGTCTTCTGGCTCCGGGCATCAAGTTTATAGTAAAAGCACAGCTCTGGTTCAGTTGGACAAATCATCACCAGATGGCTTGTGCTTCCGTACTCGCCCCGAACACTCCAGCAACAACCTATACAACGCTATAGCCATACACAGTCCTATAGTGCTCTCTAAATACTACACTACACACCTACCGATTAGCATACACAAAGGTTGGTACTAAGTTAAAGTTCACGTTACTGCGGGGCTATGTGCAATGACGTGAGCTCGGTAAGACCGTTCAATCAAGGATAGACCGCCCGATGAACAGCGTAGTACTTCCTCCTTCCACCAGTTCCGGTGGCGGTGTCGCTATTCAGTGATAACGTAGGTAGTTCTGTTTCACCGGACGGTATGTAAGAACACTGATAGTTAATATCATGGAGACGGCGGTGGTAATACTAACACGTAGCTACTCCGAAGCAGGCATCCACCGGCGGAAATTTAACATCATCGTATTCCCTGCTTGACACAGTGGGTCCTTCATGTTAAGACGGTAGTAGTGTAACCATACTAGCTCTGTTTAATTAATGACGAAACCTACTGCGGAGCTCGTCACGTATGCATTGGCGGCGCGCATTGCCTGTCGGACGGAGCTCGTGTCAGAGAAGTTTAGGGGCTCACTACGTTAAATAAATCCCTTCAACCAAGTGCTATTACACACAAAGTGAATTGTGTCAAATATCAAATCGGCGTGGGGAGAGTCCCAGACGATTATTCATGGGTCTGTGTCCTGGGGTATAGCAGTAGGCCGTCGTAGCCCGTCATTATAGGGGCTCAGGTACGAACTGCCCTACGCCTAGCGGTAGTAGAAAATGGGCGGCTCCAGCGTGTATGTCTTTTGCTCTATTTAATCATCCGCTAATTACTCATAGATTAGATTACACCACAGCGAGAGAGCTATGGGACTGTTGCGGGAGCCCGTCTGAAGAGAGGTCCTATTGACCAGAGACACCTCACTACAATGCTCTTCCGCAGAATGATAATGGCACGCCTCGCGACGAGCAGTGGCCTTGTTCGAGCAAGAACCGAGCGTTTGGTTCGACGGTACCGCGGCCTCAGCCGAAACTTTAATATCCATTTCTTATAGACAGAACCTCTTCGGATCGTTGTCCAGGCAGAACTAGGTTGTGGAGAGCCTGCTGAGGTTGGATTGCCACTCACTCTACGAAAGAAGCTGCGAAGAGCGCAGTAACGAATGCATTCGTTGGCACAGCCGCGAAACTCATCTTCTACTTAACCCTGGTCTACACACATGACAAAAGGGGCTTATTTGCGATCGTGGGCGTTGGCTTCAACTAATACCCGGCTCTTTATACCAGCCACAATCACCATACATTCTATTCTAGACTCAGGAAGTATTCCTAAAGGTATCCAACCAGTCATAGGCATTCGTGCGTTTTAGCGGGCAAGAATCCACTTATGGGCAGCAATACTGTTTGTCTAAGGCTTCACTGCTGATCGACGGCCTGTGACGCAGCGAGAGGCTCCTGAAACCGATTTTACCGTCACGCAGATTCGGAGGCCCCCGCCTTTGGCCATAGCTCGGCTCGGATCCGGGAATTAAATACCTAGAAGCAATAATGTCGCCACGCGACCCGGATATTGTTCATACCATATTAGAACACCCATGTGGAGCTCTTGAACGGAAGGACGAAGTTGCCACAGAGGGGCACTTAGACTATGTTATGTGTTTTTTCTTTTATCGACGGGCATCCGGACTGTATTGTATTATGCGTTTTCTTAGAGAATGACGTGGTCAAGCTAGTGAGTGCGGTTACACGGTTGTCGCAGTTAGATCGTGTGTGACGTGTCTGGCGAGCCTTCCATGGGTGTACGAAACCAACCCGCCCGGCCCTTTATTATGATATCCCGCAGGGTGATGTCTGCGAGCGATGGTGAGGCCAGGTTTAGAAAAAAAGGAAGCAGATGACGCGACGCCCTACACCAAGCGTGGTACCATCGAACGCTCGC
		</sequence>
    <sequence><taxon idref="Location_0_3_1|15.963008175589303"/>
			CCGGTTTCGGGAAAACGCACTCACATACAACACTTAAATAATCGGGATGGGATGCGTACCTCATGGGTTGGTGTATACGTGTCCGAGTATATGGGGAGAGCCTCCCATACTGCACACTGAACTTTCGCAGACACCGGATCACAATGACACCTGCACCATGCCCAATACGTCTCATCGGATAAAGCATCGGGATACATGACTTGGCCAGGCCATCGAGGATGTTCATTCTGCTCATATCTAGTCTATCCACCTAACGCTGTCTAGCACACTGAGGGACGGTATGAACCAGCGGGCTGTTGCGGTACAAAGACCGTCCTCCCCTCCGTTGGCAATCATATCATTTTAGTTGCGTTGTGACCTATGACTCACTTATAGGCCGATGGAAGCTGTCCGGCAGTCCATATGGGAAACAGTCCGAACAATACACGTCGTTGTCAACTAACTGGCCCCGTGAGTGGATTAGAATCCCCATCGCGGGTTCAGCCTCCGCGGGACGATGTTAATGGCCTTCTGCCCTCGAGCCAATTATAGCCGTGCACCCTGACAGTAATGGAATGCAGACACCAACCGTGCTACGCACTGCACGAGCGTGTGTGATTTTGTGCAAAAAATGTTTAGGGCAATAGAGTCCCCATTAGCAGCAGGTGAGTCGGCACGGTTAGATGCTTATTCTTAACGGAGTCTTCACGGCCCCTTCGTTCTAACAAGGTTGATGCGGCAACATACAATACCTGGCCACCCCCGTGTCCTTAGCAACGTGCGGGTAGGTCGCTTACCTCATTATTCCGTATGAATGGAGGGTGTTTCTGGGCACCTAATAGGAACCACACCCTATCTGAGAAGCCGTTCTTTTTGGTAAGGTGTTCACCAAGGGTTAGGTCCTGCCGCAACCTTTCTCATCATAGTGGTGAACAATAGTCGTCCATGATCGGCTACAGGGGCCGGACCTGTAATAGGGCCGGTGTAGGGTCGAGTGCGAATTTCCTCTGCAATTGTGCTCGTTGTAGGGGGTAATCCTGGAAAGGTTTCAATGGGCTGGCTGTCTTAGGTGCATCCGCCTAACGCTATACTCCCGATTCAGACTCCTACGCTAAATCAAGATAGCTCGGAATAGTCCTAAACGCTACAAATGGGCTCGACGATCGCTCCAGGTCGAAAATTCTCGGGCTCCGGACCAAGGGTGATGCGTTCCGATTGGAACGTTTACTCCTGTGGGCACCGAAGGCGGTCCGTCGCAAATGGTTTCAAACAAGCCATTGCATACGCGTTCCCCACGGATAGATGCAGTTTGCCACGAATTCCAGGGGGTCGTTTCCTATCAGCCTCAAGGCCGCCCCATATGGCCTCTTCCATACCATCACTGCTTTTGTTTCGGCTCTGATGAGTGATAAGAACCTATCTTGGATACGTAGGTACTCCTATCCCAAAAGAGCAATCACCCGAACAAGTGAACGCAGGCAGTCAGACCTTTGGGCAGCTCCCCATAGGCTTTCAATGACGTGGAAGAATACGATACACTTCATTGATCGGAAAGCTCCCCTGTAGAACGATCGGTTGGTCGAGGACCAAGACTCGCGGAAAGTGGTCCCTTCTGTCCCACTGTGCGTACGAGACGAGAATAGGGACGTGGATATTTGGGAAATTGTCACGCAACCCGGTGTCGTGTATAACAACCACCATAATACCTTAGCAACAACTGAGAACGTCATTAATTCTTAAGGGGGTTTGGTGAAACAGACGCTTATTGCGAGTGAGATCTCCAAAGCCACGTAATTGCCCGGCAGGACCCGAAGTGATGCCCACCTCCGCTCCGGATTTAAACATAAGACCCCATTGGTCAATAACAGGTAGTATCCTCGCCCAGTTCATAGCGGCGGTATCGAGATACAAACATTCAATATTCGCTACAATGGAACGTACGCTCATCCTTCTCCTGATGAATTAAATCGCACTATGGTCCACTCCCATCATATGGAACCTCGCGGTTGAGCAGTGTAGGCCCGCATCAAGTCAATACGCGCCCCCATCTTACGCAGCACTGAGGGCGACAGCGAAGAAAAGGGCTAACATCTGTCTTCGATTGTCATAATATCCCTAAAACTTTACGGGTCCACACTCTACTCGTGAAAGCTCTCTACCGTCATGTACATATCCCAAGTACGACATAATTTGTGCGGGTCTTTGTAGTAGGCATCGGTATCCCAGTTCCCAATTATAATAGTCGGACCGTTGATCATCATTTGCAGTACATCGGGTAGATTTATTGCTGCGAGGATTCTCGCATTATGGCTCTATTTTAATTCCATTCATGCTGAAGGTACCATTCCTCCACTAGTCGTGCATATATTTTGTGAGAGTACCTAGCGCAGATACGACACGTCGTACACTTTAACTCAATTGGACGTAAGCGCTCGGTCTCAGCTTGCCTGTAGCAGACCAGCCGCAGATCTATATACTCTCCCTGCGCTACGTTGGCGGTACCTGGCGGAAGTAGGGCTCTGATGAGGACGCACATGAGCGGTGATGCCATGCCGTCTACGACCACTTATCCGTCAAAGTGTGGGCGAAGACTAATTAAGTGTTTGAGCCAGCGATGTTGTGGACCACCTTATATATCTTGGTGACTATAAACGATTAGCGGCGGAAAAATCAATGTGAGTGAAGTACCTAGCACCCGAGTCATCGAAGAGATTGGAGTTTCCATGTAACGCAATAAAAGGTCCACAAAATCTCCTAGCTTGGCAAGTACCGGAAGATCGACTATCTTTTTCCCATCAGTGAGTCTGACGGAATAGGCGTCAAGCACTTTACCAGTTTGTCGTCCGCGCTGTCATGCTCAAAATAGCCCGGCCCCAAGTGGATCGCTCTCAAATCCATTCGGGAGATCGGACTTTAAGATGTGGGATTTCCTAGACCTGAATTCCACACGTGCTCCATTGACGAGCTCGAATGTCAGCGTACTGTAGTCTCAAGTTGGAGAACGTCAGATGGCGTCGCCTTAACAATCGCCCCCGTGCGGTTTGCTAGCTTACCTGGCTAGCACTGTATGCTTGTGATAGTTATGACGTTACCCTTAAGAAATGCGTATGATAGTTTCGAGACATCACGCTCTCAGCTTTGGTATGAGCCCTAGCAGGCCAAGGTCTATGTGTGCAGCCTAGAACCTTCACCCTTTCTTCTTTTACAAGCGTAGACACGCATTTGTCGCTCGTGGCAGGGCAGCCTTCCTAATGCGGGGCATCTAGAAGAGTCTTTTCCTAGCCATCATCTAGGAAGGTATATCGAAAACCCGCAGTCTTCTGTTTATTTCTAGGTAATTCCGCGCATATCGTAGGTAATTGCGTCTATTGTTACATCCGGACTCACGATTGGAGTTGTTAGATTCGTAAGGCGACAAGCGCGAAGCTTACGTGCGCTCGGATATCCGGCGTATCTTTACTAGCCGATCGATGTTTTGCAGCCATAGCTCCGTTGACAGAGGCGACAACATGCGTGTCTTGAGCAGTCATGCACTTGAGCTGTATGTCAATCGTAGTAAGATTACGCCATTTTAGGGGTGATCCCTATTCACGCCATTAGTGCTGCAGTCCCGGATCACGCGGAGTTGGGAGGAGGCTGCTCGCCGGACGTGTCCATCTGGCACGCTCATGCCCGATCTTTATTAATAAGGCAACATAGGGCCGCGCATAAAACCAACGGTGTGTTAGCTCTACAGCTCCGCCTCGTCTGCTACCTCGGGACAAGAGCCCGTACCTAGAACCTCCTCTATATGTATTAAAAGAATTACTGGGTTGAAAACTTTGTCGGAGAACTTCTTGGATTGAGACGATATACTATAACGATGCTCAGGATAGGCAGCTCTGCTGACCTGCCACTGTCGACAGCACGGATCGCGATGTTTTATAAGAAGCAGTAGGAGTTCAACTAGGCCAGTAGGGGTACCGCTGTTTCCATAAAGTCGTCAAAAAGTAGCATTCCGTACGCACAACGTGAACACCCCACTAAGAGCTGCAGAAGACAACGTACTGAAGACACTCTCGAAAAGCAACTGATGGATCAGTGGCCGAACACTCCAAGGATCGGTAGTAAATCACAAGCCAATCATGACTTGTTGACGAAGGCATAACTTAAGGACTCACACGATGGAGCCCAGTGTTACTCAAAGTTTTGGCCCGGAACCGAATGTATTAAGAGCCATTCCAAATTGTTTATTTTCTATATATTTCGACAAAAAGGGATCCGTCGAATACGAATAAAACTCGAGGCCTCGAGCGGTCCGGCGTGTGGGGCCCGCTCTTGGCCCGACCACTGCATCATAAAACGAAATGACATTTATGAGCTTTTTTTAGCTATGTAAAATAGCCGGTTATTTGCGTGTGATGGTCGTGTACCTCCGATGAGCAGACCAAATAGAAGCCAAATGTTCCTGCATCCCGTTAGGAGATTCCACTTCGAAATGCTATTAAGATCGAGACATCGAACAAGCAGCTGAGCTGCTGCGCAAGGTTGAACGTCCTGCTCTGGAGTTGCGAAAAGTCGATAGTGCGGCCCCGCCCCGTTTCGATTGGCACGTCGGATAGTCGAGATAAGGTACGTAACGCACATCCTTCATATCACGCCTTAGGTAGTTTGACGAGGAGATCGCAGCACCGCGTTGAGTCTTAGATTGTACGTACGGACTCAATGTCGATCGGAGTACGCCCCTGGCATAAATCTGAGGGATAGAGACTGTGAGATACTCATCCGTTTAAGTTTCTGCGCATGAACTGGACAACGTCGAGTCCCCCGCCCATAGATGTTACCGACGTGAAAGCATGCTGCTGAGATCGCAAACCCCGTCTCCTCTTAGCAAGCCCGTCTGAGTGCCGGGACAAGTGGGATCGGACGCAACGCGTTCCACCTGTCTAACATCAGGGAGATTTTATGACCGGGCATGTATGACAGAGCCCCGCCAATCTGACCCAGGGTAACAAGCGTATCTGCGACGTGCAGACACCGTCAGGACGGGCGCCTATGTTATATTGTTGATAAAAAAGACGTACGCGCGTTGATCCCTATGTTAGAGATTACGCAATGTGGATTACGAAGTCGAGTGGATGGACCACTCCGATTCGTCGGCTTTTCTGGAGTTTCAACCCTTGATAGAGGCACCCTTTACATGCTCCGCGGGGCGCCTGTGAGAAAGGATAGAGTATCGCGAACTCATACGGTCTCGTACGTGTCTCGCCTGTAGTTCCAAGTCTTCTGATAGAATAGCGGACTTACGGACAAACCAGGCCTTGCTACTTGCCCTTTTGAACATCTGGAAGAAAGGACGGTTCACATAGTTTTTCCAGTGAGCATATCGATCGGACTATCCGCGCGTGATTTATCGACAAAACACGCGCTAATCTACTTTTGGCCTGTCATGATTCGACGGTTCGTTTCTGTGGCGTCTGGAGCCAGAACTTTGATTTACGGCAGTGATTCGAGAGACGCGGGTGCGACGTGCGGCTAGGCCATTTGAGAAGATCAACGGAGACGATGATGGCGACGCGATATTTTAACTACGCACCACTTTGTGGATTAGCGTTTTCACTATCGTGTTTGAGAGAGCCATACCCTTACACCGCTTTCATACCAACCACGCGATCGAATTTCTATAGAGAGACTCCGAGCTGATGATCGGGTAGAGAGTGCAGATATCATAACCTGAAGTGCAGAAATGTATATATCCACAAGCACCCCCTGCAAGTAACCGCCGCCAGCCGCACCGGATTTTTTCCCATAATTTTGTAAATTCGGCAATCCTGGACATTTACCTTCCTGGTCCGCGTAGCATTTATTGGTCAGCGGGATTTCGCCGCAGACTCTTCGGTAAGTAAATTAGAATAGCAACGCATATACTCACAGTAAGTTGTTCTTTCTGCAAACCAACACGGAACATAATCATCACCGTCCAACCGAGGACAAGCTAGGGATCCTCCCGCATGCCTCGTGGGATGAGGATGAGCTATCTTTAATATTGTCACATACATATCTTTATATGACTGCTTGGGCACTCCTGACGTTCTCATCAAAAGAGGTCATGGGAAAAGGGATCTGTTCCCCCCTGGAACATCGGTTAGGCGTCGCAAAAATGGCCCCTGGTTACGCATATTACATAGCTTAGACAAGGTCTGAACGTCTGATAACTAACTCCAGTAGAACATCTGATCCCTGTAGCATTCGCCCCTGGATCTGTTTCCTATCGCAAAAAAGTGAAACTCTTCAGCTTTCCGTCAGGTAAACACCCGGTACAGAGCAGACCATCAGCATATTTGGCATATGAGCTATAGCCAGAGTGGATACTGAATCAGCCGCGCGGAATCAGAGTTGGTGCGCTAGCGTAGTGAATAAACCTTCTGTCGGTGCGGCAGAGGAGTCAATCTCGCCACACGTAGCCTCAGGGCCTATTGGTATTTGAGGGCGGACACTGAGCAGTTACGCTGCCGCCTCGTAGTCCCTGGATTAGGTATCGTGTTCAACACACAGCCTAAAAACAGCATGTTTTAAATGAACAGGTCTCTTCCGAAGGTAGACATATTGAAGGCGTCACCGCTTAATGTACCTTTTCCGTTATGTCATCGACAGTAGCGCCGCCCACGTTATCTATGACGAAATATTGAGAGCAGGTCGAGTGGGGCGTCCCTGTCGGCGATAAACTGTTGTTAGGGCACCATCCGATGGATGATTGCTATGCTGAATATCTAACTGCATGAATTAAGGAGGGTATTTCACTCACTGCAGGCGGCACACGAAACCGGATGATCGTGGGGGGAACCGGTGATCGCATCTAATGGGTGCATTCACACAAACTAGCCAAGGCTGAGCCACTTATACGCTCATGCAAACTGGGGTTACCAAGTCACCATCACCATGCTTTCCTCTGAATCCTGTGTCCAGGCGCCATAAATGCTCCCTCATGCGCTAAAACGTCGGAATGCTGATCGTCCCCTGCTCATATTACGGAAGCAAAGAGGACTCACTTCTAACCCAGGCCCCTCAAACGCCAGCCTGTCGTAGTTTCGGCGGCAGAACCAGGTCGCGTTTGCTGTCTCCCATGAAGCTGAAGAGCGCCCCATCCGCAAACCCGGTTGGATACATAGCATTGGTTTGCTATTTCGAACCCTTTTGGGCTGGCACAACAGCCTCGTTCTCCGCCGCACAGAGTTAACAGGATGCGGTTATGTCGGTCCCATAAGGAGCATATCCACAAGATGGTGCTAGCTTGTGAACATGAAATGTTTCACTAATGGCCGTTGTGGATCACTCTCGGGAACCCATCAGAGTCGACTCCCAATGCAGGCTCGGTGACTTGCTTAAGGGATTGGCTGAGATAGATAATTACCTACTATAGTTGCGGTGCCGATGGCGTGGCCTGCGCGTCCCCGACAGGAAGATAACACGAAAACACGTACCAAGACTAATACACCCTATAACGCGGTAAGTGTCGTGGTAAAAGCATATGTGTCTTGAACATATACCACTTCTGTCTAAGTTTAATGTGGCGACTCGACAGTATCACACGTATAGTGCAAAAGGAAGGCACGCTCATTGGAAGCTGGAGATGGCTGACGATAAGCATGTGGACTATTATGTTCTTGCGTGGTGAATAGTAAGACTAATGGTCCTGTACTGAGGTCTTCCGAAAGTTACTAGGCCATTAGTATTTCCAACGAGAAGTGGGAGACATAGGACCACCTACTAAAGCTCTTAAATAAAGTGCGAACTACAAACACTGCACGCACACCCACCAGTCGATACAGCGCGTTGATATAGTGCCTCGCTCAGAGGAATGTGTACGCTGTAAGAGTACAAGCCGCCATCGGAGATTTGTACGTGTAGGTGCAACCCCGTTAGTGGGCACGTTAGATCGTCACGTGCCGGACTATGCCAATCCACCCTTATGGGGACAGCTGGCGCCCGCGGCAGTTCGTATGAGGGGTTCTACTACGCAAAAATCAGCGATCGGGGATATCTAAAGCTCCATCAAATTCGTAATGATGTCCGTACTGGATTCGCATCCATACGCGCCAATACGCGCTTGCTTATGGTCCTCTCCTTGTTAGGATGTTAGCGGTACGCACCTTTGTTTGACAGCACGTTGGGGGGGACACATAAACTACGTTCTACTGCCATTCAGCGAAGGTTCCTTTTTATTCGAAAGAGTGCGATAAGGGGCGGATTCAGTTAAGGTTACTGCATTAATGTACCACAGGTACTTCTCGATCTCATACACACCCCTCACGTCCTCGACCTTCCCGGCGCCCTGATCAAAGTGATCAGGACTCTGCTGCAGCGGTACGCAGAAAGACTGATGCGACTACGGGGTTTATTTAGGTAACTAAAACTTCCCCTCCTTTAGATTCGGCGCGGCTATTACATCTTTCGCTACTACGAATCCGTAACTTCTCTCCAGCAGATCGTTTCTGGACTGGTAGGTCATTCATCTAGGGTATGGTAATCGAGGCACGTGGTATGCGCCTACCTAGAGCGGTTCGAAAAGTTTGCTAAACGAGGATCACCAGTGTACGGCCCCGACGTGCCTCATAAATGTGGGTACTATTATATGGGACAGAGTAAGATCTTCATGTGGACAGCCCGTAGTAGAGCCTTTGGATTACATGATCCCAGTAGCGATTGATGCGTTCCGACATATCCTTATAGCACTTCTAACTTACAGATTTACCATTATCCCTGCATCACCAACAACACTTATGCCACAGGCCGACGTAGAAAAAGAGCCTAAGGCACTTCTAAAGATTCCTTACTCGCGGCGATCGATATGGGGCCTACCGGGAAAGACGCAATTTGGACATCACTGCAACGTTTTATATGGATTCGCATTATTAAGCCCCTACATCTGTGGTGTGCTAGCGACCTACATTTAATGTGATTTTGGATATATCTTATCAGCTCTTTCCCGGAAAGCTCGTACCCGCTCTCCACCAAAGGTGGTTATAATTCGGTTTCAGGGAAAATTTAATCGAACGTAGATTACTGCTGAGCCCTGTAGACTACGTTATTGGGGTCTCTGTGCGGAGTCTTGATCCACGAAAGCTAGCGCAGGCTGTGCGACATATGGGGCGGATTCAAACGGCAAGATACATTAGGAACCGACGACGAATTAACGTCAAAGCGGCGTAGACTGAGCCCCGATGTCATTTTTCTCTGGTTATTACAAAGGGTTAAGCTTCTACTGGCCCATTCGTGGATGTAGGTCGAGGCTTGCTCAGGTACCGCGTACCCATGCCTAAGCGTACCGTCTTACCACCCCCTTAGGGCCACCTTAACTCCCGACATCTAACCTATCGATAGTGAACAAAACACTTTACCGCCTCGTCCAGGATATCTGGAAGAAACTACATTTGATTACTAATAACGTTAGTACCGCTATTTATTCTAAGTCAACTTGCTACCGGCTGCCCAGCGGTCTCCAGCGTCCCACTGCGGTTTCAGGTTAGCGCAACAAAAGCAGCTACGCGCTTGTGCCTAAAGTATGGCCTCGACCTCGCGACGTTATATTTTGTAGAGTTTTCCTTGTGCAGGCCGTCAGTCCTTGAACCGGTGGTTGAACACTAAGCTGCCACCTCCATATCTCACGATAAAGATTACTACTCGACATATCCTGGGAATCCAGGGGACCGTGTGTTGTGAAAGGCCATACACCAGCCCCGATGGAACGGTTGGTTTGCAGACTGCGAATCAACCCGGATTAACGGGTTGGTGGATCGGACAAACTCCGCGAAGTGACACTACCCGACACTTGGAGAAACTGTTGGTATGAAGCATGAGCAAATGGAGTAAAATATGTAATATTGAGCTGCACAAGCGTCGAGGTATATCGTGTCCGCGGTAGGGCATTTCTGCAAATAGTCAGGGTTCCGTCGGACCAACGGCTCGAAGTTCCGAGCACTACGGTGAGCTCTTTCGACCAAATCGAAGCGCAATCACAAACTATTAGGTAGCGTGGACATATATTATCTGGTCTATCGCATGGTGTCAGCTGAACGTGCGGCAATCCGTCGCTTCAACCGGGCTGGGGCACACTATAACGCTGCTCTTCTTGTGAGCTCCCTGAGCGGGGCGAGATTCGTCCCCGTAATGGAGCCCATAGCCGTGTCTATCAATGCAGGGTCTATTCCAGGATTTGCCAAAAGAGTGACACTGCACGTGTTCTTGGATTTCAATAGCTCACCTTCAAAATTCCCGTAGCGATAAGCGTCACAATCGAACTCAATCGGGCTACAACGTGGATAATGGACCGCAACTTCCTTTCTAACCAGAGCCATCTTACTCGCTAGGCATACATCTTCACCCGAGGTTAGCTTCCCGGAAGGCACAACCAGGGCAAACAGATGAAGCCACGGGCTATGGACAACATAGGGGATGCACTACTTTCTAGCGCTAGCTAGGCTCACATAGGTCGACTCTAAACGAGCTTATGCACTATTCTTATGCAAGGACCTCAATATTGTTCTAAACAACGTGTTTTCGAGAAATAGACTCTCCAGTTATAATACGATCAGTCACGACTAACTAGGGTAGCCACTTAGGCTGATGCACGTTAGCTTTTAGAACTCTTATAAGAATACCATGTAGATCGGTGAGCAGGGACCACCTGTATGGGGGGTTTCCCTCTCATCGCGTGATTGGCGCTCTACCCCATTGATACGGTACCATTAATTTTTTGATCGGTTGATTGCAATTGCGCGGTAGCGTGGAAGGTTCGACGGAGGCTCCATAGGCAGGTATTTCATTCAAATCCAGGGATTTACCGTTCGTTGACGGAGGAGCATCAATCCTACTTCAGGTTGGCGAACAGAGACTCCTAGAGTATGTCGTATGAGAGACGGAAGCGTGAGACAATTGGAAGACTCCGCTGATGATCATAGCCCAACCATCCTCCGGGCCAGTCTGCATTTAGCTACCAATCATCAGTGCCTCAGTAGAAGTTTTGCATCCAATGTAACGCCAGAAGAGACTAGCACTCTATAGGATGAAATTGAGCCTTGAGTTTAACCTGCGACTTACACTGCAGCGGGGGCAATACTACAAGAATCCTAGGAAAGACCCCGCCCGCTGTAGATAATCGCACGCAGCCCCCACGCGGTTGAGTTCGTAGGTCTTCTACCGGTTCTGCTTCTACGATTTGGGTTGCCCCTGCTCTCTACACCCCCATCATGATAGCACGAGAGAGTATCTTCAAACTACGATACTCAATGGAGCCTCACGCATGCTGTTATTGGATCTTTGCGACTAGATTCAGATGACTGCCCTCGAACAATTGGCGCCATCATGGACGGGTTCAGTTCCATGAGAAGAGACGGGTTAAGGCTTTCGTATCTTTGCCCTCATGTGGTTTTTCTCCCAGGCTCGGCAGCATTAGAAGAAAACTGCTCTTAACGACTCTGAAAAGGAACAACGTAACACAAAGCGACACGCGCGAGCGCCTGCACGCCTAAAAGCTGGGACAGGCGTCGTGTACTGCAACGCCTTTCACGCGCTCTGCTGACCGCCCTAGTGTTAAGCCAAGCCTCTCAGATAAAGTGGTATGTCAGAAGTCCAAGGGGCGAACGCGCATTTCGGCCACTGAAACGCGGCCGCCATGGATGGACAAGGCTATTTTGCTGAAGCGACCCCGGTTATATGCAGACGTACAACCCCATCCTAGACGTCGACAACGTTCAGTCAGGGAAATTCCTCACACCTACGGCCAAAGTGAAGATTTCCTCCTGCCACCCTCCACTCAGTGGCTTTCCTAATGCTCTAGACAATAGATTGACGGATAAGGAATGTCGGATCTTTGATATTCCGAGACGCGTGCATCCATCAGAGGACCTCAACTGGCCTTATTTGAAGCAGGCATCGGGATTCATAAATGAGCGATCAGTAATACCGTCGAAACGGGGTTTAAGGAGCCTTCTGTTAATCCGGCGACTAAGTGCATCAAAAATTCCGTGCCTACACCGTGTGGGGATGTCTTCTGGCTCCGGGCATCAAGTTTATAGTAAAAGCACAGCTCTGGTTCAGTTGGACAAATCATCACCAGATGGCTTGTGCTTCCGTACTCGCCCCGAACACTCCAGCAACAACCTATACAACGCTATAGCCATACACAGTCCTATAGTGCTCTCTAAATACTACACTACACACCTACCGATTAGCATACACAAAGGTTGGTACTAAGTTAAAGTTCACGTTACTGCGGGGCTATGTGCAATGACGTGAGCTCGGTAAGACCGTTCAATCAAGGATAGACCGCCCGATGAACAGCGTAGTACTTCCTCCTTCCACCAGTTCCGGTGGCGGTGTCGCTATTCAGTGATAACGTAGGTAGTTCTGTTTCACCGGACGGTATGTAAGAACACTGATAGTTAATATCATGGAGACGGCGGTGGTAATACTAACACGTAGCTACTCCGAAGCAGGCATCCACCGGCGGAAATTTAACATCATCGTATTCCCTGCTTGACACAGTGGGTCCTTCATGTTAAGACGGTAGTAGTGTAACCATACTAGCTCTGTTTAATTAATGACGAAACCTACTGCGGAGCTCGTCACGTATGCATTGGCGGCGCGCATTGCCTGTCGGACGGAGCTCGTGTCAGAGAAGTTTAGGGGCTCACTACGTTAAATAAATCCCTTCAACCAAGTGCTATTACACACAAAGTGAATTGTGTCAAATATCAAATCGGCGTGGGGAGAGTCCCAGACGATTATTCATGGGTCTGTGTCCTGGGGTATAGCAGTAGGCCGTCGTAGCCCGTCATTATAGGGGCTCAGGTACGAACTGCCCTACGCCTAGCGGTAGTAGAAAATGGGCGGCTCCAGCGTGTATGTCTTTTGCTCTATTTAATCATCCGCTAATTACTCATAGATTAGATTACACCACAGCGAGAGAGCTATGGGACTGTTGCGGGAGCCCGTCTGAAGAGAGGTCCTATTGACCAGAGACACCTCACTACAATGCTCTTCCGCAGAATGATAATGGCACGCCTCGCGACGAGCAGTGGCCTTGTTCGAGCAAGAACCGAGCGTTTGGTTCGACGGTACCGCGGCCTCAGCCGAAACTTTAATATCCATTTCTTATAGACAGAACCTCTTCGGATCGTTGTCCAGGCAGAACTAGGTTGTGGAGAGCCTGCTGAGGTTGGATTGCCACTCACTCTACGAAAGAAGCTGCGAAGAGCGCAGTAACGAATGCATTCGTTGGCACAGCCGCGAAACTCATCTTCTACTTAACCCTGGTCTACACACATGACAAAAGGGGCTTATTTGCGATCGTGGGCGTTGGCTTCAACTAATACCCGGCTCTTTATACCAGCCACAATCACCATACATTCTATTCTAGACTCAGGAAGTATTCCTAAAGGTATCCAACCAGTCATAGGCATTCGTGCGTTTTAGCGGGCAAGAATCCACTTATGGGCAGCAATACTGTTTGTCTAAGGCTTCACTGCTGATCGACGGCCTGTGACGCAGCGAGAGGCTCCTGAAACCGATTTTACCGTCACGCAGATTCGGAGGCCCCCGCCTTTGGCCATAGCTCGGCTCGGATCCGGGAATTAAATACCTAGAAGCAATAATGTCGCCACGCGACCCGGATATTGTTCATACCATATTAGAACACCCATGTGGAGCTCTTGAACGGAAGGACGAAGTTGCCACAGAGGGGCACTTAGACTATGTTATGTGTTTTTTCTTTTATCGACGGGCATCCGGACTGTATTGTATTATGCGTTTTCTTAGAGAATGACGTGGTCAAGCTAGTGAGTGCGGTTACACGGTTGTCGCAGTTAGATCGTGTGTGACGTGTCTGGCGAGCCTTCCATGGGTGTACGAAACCAACCCGCCCGGCCCTTTATTATGATATCCCGCAGGGTGATGTCTGCGAGCGATGGTGAGGCCAGGTTTAGAAAAAAAGGAAGCAGATGACGCGACGCCCTACACCAAGCGTGGTACCATCGAACGCTCGC
		</sequence>
    <sequence><taxon idref="Location_0_2_0|20.767733836384288"/>
			CCGGTTTCGGGAAAACGCACTCACATACAACACTTAAATAATCGGGATGGGATGCGTACCTCATGGGTTGGTGTATACGTGTCCGAGTATATGGGGAGAGCCTCCCATACTGCACACTGAACTTTCGCAGACACCGGATCACAATGACACCTGCACCATGCCCAATACGTCTCATCGGATAAAGCATCGGGATACATGACTTGGCCAGGCCATCGAGGATGTTCATTCTGCTCATATCTAGTCTATCCACCTAACGCTGTCTAGCACACTGAGGGACGGTATGAACCAGCGGGCTGTTGCGGTACAAAGACCGTCCTCCCCTCCGTTGGCAATCATATCATTTTAGTTGCGTTGTGACCTATGACTCACTTATAGGCCGATGGAAGCTGTCCGGCAGTCCATATGGGAAACAGTCCGAACAATACACGTCGTTGTCAACTAACTGGCCCCGTGAGTGGATTAGAATCCCCATCGCGGGTTCAGCCTCCGCGGGACGATGTTAATGGCCTTCTGCCCTCGAGCCAATTATAGCCGTGCACCCTGACAGTAATGGAATGCAGACACCAACCGTGCTACGCACTGCACGAGCGTGTGTGATTTTGTGCAAAAAATGTTTAGGGCAATAGAGTCCCCATTAGCAGCAGGTGAGTCGGCACGGTTAGATGCTTATTCTTAACGGAGTCTTCACGGCCCCTTCGTTCTAACAAGGTTGATGCGGCAACATACAATACCTGGCCACCCCCGTGTCCTTAGCAACGTGCGGGTAGGTCGCTTACCTCATTATTCCGTATGAATGGAGGGTGTTTCTGGGCACCTAATAGGAACCACACCCTATCTGAGAAGCCGTTCTTTTTGGTAAGGTGTTCACCAAGGGTTAGGTCCTGCCGCAACCTTTCTCATCATAGTGGTGAACAATAGTCGTCCATGATCGGCTACAGGGGCCGGACCTGTAATAGGGCCGGTGTAGGGTCGAGTGCGAATTTCCTCTGCAATTGTGCTCGTTGTAGGGGGTAATCCTGGAAAGGTTTCAATGGGCTGGCTGTCTTAGGTGCATCCGCCTAACGCTATACTCCCGATTCAGACTCCTACGCTAAATCAAGATAGCTCGGAATAGTCCTAAACGCTACAAATGGGCTCGACGATCGCTCCAGGTCGAAAATTCTCGGGCTCCGGACCAAGGGTGATGCGTTCCGATTGGAACGTTTACTCCTGTGGGCACCGAAGGCGGTCCGTCGCAAATGGTTTCAAACAAGCCATTGCATACGCGTTCCCCACGGATAGATGCAGTTTGCCACGAATTCCAGGGGGTCGTTTCCTATCAGCCTCAAGGCCGCCCCATATGGCCTCTTCCATACCATCACTGCTTTTGTTTCGGCTCTGATGAGTGATAAGAACCTATCTTGGATACGTAGCTACTCCTATCCCAAAAGAGCAATCACCCGAACAAGTGAACGCAGGCAGTCAGACCTTTGGGCAGCTCCCCATAGGCTTTCAATGACGTGGAAGAATACGATACACTTCATTGATCGGAAAGCTCCCCTGTAGAACGATCGGTTGGTCGAGGACCAAGACTCGCGGAAAGTGGTCCCTTCTGTCCCACTGTGCGTACGAGACGAGAATAGGGACGTGGATATTTGGGAAATTGTCACGCAACCCGGTGTCGTGTATAACAACCACCATAATACCTTAGCAACAACTGAGAACGTCATTAATTCTTAAGGGGGTTTGGTGAAACAGACGCTTATTGCGAGTGAGATCTCCAAAGCCACGTAATTGCCCGGCAGGACCCGAAGTGATGCCCACCTCCGCTCCGGATTTAAACATAAGACCCCATTGGTCAATAACAGGTAGTATCCTCGCCCAGTTCATAGCGGCGGTATCGAGATACAAACATTCAATATTCGCTACAATGGAACGTACGCTCATCCTTCTCCTGATGAATTAAATCGCACTATGGTCCACTCCCATCATATGGAACCTCGCGGTTGAGCAGTGTAGGCCCGCATCAAGTCAATACGCGCCCCCATCTTACGCAGCACTGAGGGCGACAGCGAAGAAAAGGGCTAACATCTGTCTTCGATTGTCATAATATCCCTAAAACTTTACGGGTCCACACTCTACTCGTGAAAGCTCTCTACCGTCATGTACATATCCCAAGTACGACATAATTTGTGCGGGTCTTTGTAGTAGGCATCGGTATCCCAGTTCCCAATTATAATAGTCGGACCGTTGATCATCATTTGCAGTACATCGGGTAGATTTATTGCTGCGAGGATTCTCGCATTATGGCTCTATTTTAATTCCATTCATGCTGAAGGTACCATTCCTCCACTAGTCGTGCATATATTTTGTGAGAGTACCTAGCGCAGATACGACACGTCGTACACTTTAACTCAATTGGACGTAAGCGCTCGGTCTCAGCTTGCCTGTAGCAGACCAGCCGCAGATCTATATACTCTCCCTGCGCTACGTTGGCGGTACCTGGCGGAAGTAGGGCTCTGATGAGGACGCACATGAGCGGTGATGCCATGCCGTCTACGACCACTTATCCGTCAAAGTGTGGGCGAAGACTAATTAAGTGTTTGAGCCAGCGATGTTGTGGACCACCTTATATATCTTGGTGACTATAAACGATTAGCGGCGGAAAAATCAATGTGAGTGAAGTACCTAGCACCCGAGTCATCGAAGAGATTGGAGTTTCCATGTAACGCAATAAAAGGTCCACAAAATCTCCTAGCTTGGCAAGTACCGGAAGATCGACTATCTTTTTCCCATCAGTGAGTCTGACGGAATAGGCGTCAAGCACTTTACCAGTTTGTCGTCCGCGCTGTCATGCTCAAAATAGCCCGGCCCCAAGTGGATCGCTCTCAAATCCATTCGGGAGATCGGACTTTAAGATGTGGGATTTCCTAGACCTGAATTCCACACGTGCTCCATTGACGAGCTCGAATGTCAGCGTACTGTAGTCTCAAGTTGGAGAACGTCAGATGGCGTCGCCTTAACAATCGCCCCCGTGCGGTTTGCTAGCTTACCTGGCTAGCACTGTATGCTTGTGATAGTTATGACGTTACCCTTAAGAAATGCGTATGATAGTTTCGAGACATCACGCTCTCAGCTTTGGTATGAGCCCTAGCAGGCCAAGGTCTATGTGTGCAGCCTAGAACCTTCACCCTTTCTTCTTTTACAAGCGTAGACACGCATTTGTCGCTCGTGGCAGGGCAGCCTTCCTAGTGCGGGGCATCTAGAAGAGTCTTTTCCTAGCCATCATCTAGGAAGGTATATCGAAAACCCGCAGTCTTCTGTTTATTTCTAGGTAATTCCGCGCATATCGTAGGTAATTGCGTCTATTGTTACATCCGGACTCACGATTGGAGTTGTTAGATTCGTAAGGCGACAAGCGCGAAGCTTACGTGCGCTCGGATATCCGGCGTATCTTTACTAGCCGATCGATGTTTTGCAGCCATAGCTCCGTTGACAGAGGCGACAACATGCGTGTCTTGAGCAGTCATGCACTTGAGCTGTATGTCAATCGTAGTAAGATTACGCCATTTTAGGGGTGATCCCTATTCACGCCATTAGTGCTGCAGTCCCGGATCACGCGGAGTTGGGAGGAGGCTGCTCGCCGGACGTGTCCATCTGGCACGCTCATGCCCGATCTTTATTAATAAGGCAACATAGGGCCGCGCATAAAACCAACGGTGTGTTAGCTCTACAGCTCCGCCTCGTCTGCTACCTCGGGACAAGAGCCCGTACCTAGAACCTCCTCTATATGTATTAAAAGAATTACTGGGTTGAAAACTTTGTCGGAGAACTTCTTGGATTGAGACGATATACTATAACGATGCTCAGGATAGGCAGCTCTGCTGACCTGCCACTGTCGACAGCACGGATCGCGATGTTTTATAAGAAGCAGTAGGAGTTCAACTAGGCCAGTAGGGGTACCGCTGTTTCCATAAAGTCGTCAAAAAGTAGCATTCCGTACGCACAACGTGAACACCCCACTAAGAGCTGCAGAAGACAACGTACTGAAGACACTCTCGAAAAGCAACTGATGGATCAGTGGCCGAACACTCCAAGGATCGGTAGTAAATCACAAGCCAATCATGACTTGTTGACGAAGGCATAACTTAAGGACTCACACGATGGAGCCCAGTGTTACTCAAAGTTTTGGCCCGGAACCGAATGTATTAAGAGCCATTCCAAATTGTTTATTTTCTATATATTTCGACAAAAAGGGATCCGTCGAATACGAATAAAACTCGAGGCCTCGAGCGGTCCGGCGTGTGGGGCCCGCTCTTGGCCCGACCACTGCATCATAAAACGAAATGACATTTATGAGCTTTTTTTAGCTATGTAAAATAGCCGGTTATTTGCGTGTGATGGTCGTGTACCTCCGATGAGCAGACCAAATAGAAGCCAAATGTTCCTGCATCCCGTTAGGAGATTCCACTTCGAAATGCTATTAAGATCGAGACATCGAACAAGCAGCTGAGCTGCTGCGCAAGGTTGAACGTCCTGCTCTGGAGTTGCGAAAAGTCGATAGTGCGGCCCCGCCCCGTTTCGATTGGCACGTCGGATAGTCGAGATAAGGTACGTAACGCACATCCTTCATATCACGCCTTAGGTAGTTTGACGAGGAGATCGCAGCACCGCGTTGAGTCTTAGATTGTACGTACGGACTCAATGTCGATCGGAGTACGCCCCTGGCATAAATCTGAGGGATAGAGACTGTGAGATACTCATCCGTTTAAGTTTCTGCGCATGAACTGGACAACGTCGAGTCCCCCGCCCATAGATGTTACCGACGTGAAAGCATGCTGCTGAGATCGCAAACCCCGTCTCCTCTTAGCAAGCCCGTCTGAGTGCCGGGACAAGTGGGATCGGACGCAACGCGTTCCACCTGTCTAACATCAGGGAGATTTTATGACCGGGCATGTATGACAGAGCCCCGCCAATCTGACCCAGGGTAACAAGCGTATCTGCGACGTGCAGACACCGTCAGGACGGGCGCCTATGTTATATTGTTGATAAAAAAGACGTACGCGCGTTGATCCCTATGTTAGAGATTACGCAATGTGGATTACGAAGTCGAGTGGATGGACCACTCCGATTCGTCGGCTTTTCTGGAGTTTCAACCCTTGATAGAGGCACCCTTTACATGCTCCGCGGGGCGCCTGTGAGAAAGGATAGAGTATCGCGAACTCATACGGTCTCGTACGTGTCTCGCCTGTAGTTCCAAGTCTTCTGATAGAATAGCGGACTTACGGACAAACCAGGCCTTGCTACTTGCCCTTTTGAACATCTGGAAGAAAGGACGGTTCACATAGTTTTTCCAGTGAGCATATCGATCGGACTATCCGCGCGTGATTTATCGACAAAACACGCGCTAATCTACTTTTGGCCTGTCATGATTCGACGGTTCGTTTCTGTGGCGTCTGGAGCCAGAACTTTGATTTACGGCAGTGATTCGAGAGACGCGGGTGCGACGTGCGGCTAGGCCATTTGAGAAGATCAACGGAGACGATGATGGCGACGCGATATTTTAACTACGCACCACTTTGTGGATTAGCGTTTTCACTATCGTGTTTGAGAGAGCCATACCCTTACACCGCTTTCATACCAACCACGCGATCGAATTTCTATAGAGAGACTCCGAGCTGATGATCGGGTAGAGAGTGCAGATATCATAACCTGAAGTGCAGAAATGTATATATCCACAAGCACCCCCTGCAAGTAACCGCCGCCAGCCGCACCGGATTTTTTCCCATAATTTTGTAAATTCGGCAATCCTGGACATTTACCTTCCTGGTCCGCGTAGCATTTATTGGTCAGCGGGATTTCGCCGCAGACTCTTCGGTAAGTAAATTAGAATAGCAACGCATATACTCACAGTAAGTTGTTCTTTCTGCAAACCAACACGGAACATAATCATCACCGTCCAACCGAGGACAAGCTAGGGATCCTCCCGCATGCCTCGTGGGATGAGGATGAGCTATCTTTAATATTGTCACATACATATCTTTATATGACTGCTTGGGCACTCCTGACGTTCTCATCAAAAGAGGTCATGGGAAAAGGGATCTGTTCCCCCCTGGAACATCGGTTAGGCGTCGCAAAAATGGCCCCTGGTTACGCATATTACATAGCTTAGACAAGGTCTGAACGTCTGATAACTAACTCCAGTAGAACATCTGATCCCTGTAGCATTCGCCCCTGGATCTGTTTCCTATCGCAAAAAAGTGAAACTCTTCAGCTTTCCGTCAGGTAAACACCCGGTACAGAGCAGACCATCAGCATATTTGGCATATGAGCTATAGCCAGAGTGGATACTGAATCAGCCGCGCGGAATCAGAGTTGGTGCGCTAGCGTAGTGAATAAACCTTCTGTCGGTGCGGCAGAGGAGTCAATCTCGCCACACGTAGCCTCAGGGCCTATTGGTATTTGAGGGCGGACACTGAGCAGTTACGCTGCCGCCTCGTAGTCCCTGGATTAGGTATCGTGTTCAACACACAGCCTAAAAACAGCATGTTTTAAATGAACAGGTCTCTTCCGAAGGTAGACATATTGAAGGCGTCACCGCTTAATGTACCTTTTCCGTTATGTCATCGACAGTAGCGCCGCCCACGTTATCTATGACGAAATATTGAGAGCAGGTCGAGTGGGGCGTCCCTGTCGGCGATAAACTGTTGTTAGGGCACCATCCGATGGATGATTGCTATGCTGAATATCTAACTGCATGAATTAAGGAGGGTATTTCACTCACTGCAGGCGGCACACGAAACCGGATGATCGTGGGGGGAACCGGTGATCGCATCTAATGGGTGCATTCACACAAACTAGCCAAGGCTGAGCCACTTATACGCTCATGCAAACTGGGGTTACCAAGTCACCATCACCATGCTTTCCTCTGAATCCTGTGTCCAGGCGCCATAAATGCTCCCTCATGCGCTAAAACGTCGGAATGCTGATCGTCCCCTGCTCATATTACGGAAGCAAAGAGGACTCACTTCTAACCCAGGCCCCTCAAACGCCAGCCTGTCGTAGTTTCGGCGGCAGAACCAGGTCGCGTTTGCTGTCTCCCATGAAGCTGAAGAGCGCCCCATCCGCAAACCCGGTTGGATACATAGCATTGGTTTGCTATTTCGAACCCTTTTGGGCTGGCACAACAGCCTCGTTCTCCGCCGCACAGAGTTAACAGGATGCGGTTATGTCGGTCCCATAAGGAGCATATCCACAAGATGGTGCTAGCTTGTGAACATGAAATGTTTCACTAATGGCCGTTGTGGATCACTCTCGGGAACCCATCAGAGTCGACTCCCAATGCAGGCTCGGTGACTTGCTTAAGGGATTGGCTGAGATAGATAATTACCTACTATAGTTGCGGTGCCGATGGCGTGGCCTGCGCGTCCCCGACAGGAAGATAACACGAAAACACGTACCAAGACTAATACACCCTATAACGCGGTAAGTGTCGTGGTAAAAGCATATGTGTCTTGAACATATACCACTTCTGTCTAAGTTTAATGTGGCGACTCGACAGTATCACACGTATAGTGCAAAAGGAAGGCACGCTCATTGGAAGCTGGAGATGGCTGACGATAAGCATGTGGACTATTATGTTCTTGCGTGGTGAATAGTAAGACTAATGGTCCTGTACTGAGGTCTTCCGAAAGTTACTAGGCCATTAGTATTTCCAACGAGAAGTGGGAGACATAGGACCACCTACTAAAGCTCTTAAATAAAGTGCGAACTACAAACACTGCACGCACACCCACCAGTCGATACAGCGCGTTGATATAGTGCCTCGCTCAGAGGAATGTGTACGCTGTAAGAGTACAAGCCGCCATCGGAGATTTGTACGTGTAGGTGCAACCCCGTTAGTGGGCACGTTAGATCGTCACGTGCCGGACTATGCCAATCCACCCTTATGGGGACAGCTGGCGCCCGCGGCAGTTCGTATGAGGGGTTCTACTACGCAAAAATCAGCGATCGGGGATATCTAAAGCTCCATCAAATTCGTAATGATGTCCGTACTGGATTCGCATCCATACGCGCCAATACGCGCTTGCTTATGGTCCTCTCCTTGTTAGGATGTTAGCGGTACGCACCTTTGTTTGACAGCACGTTGGGGGGGACACATAAACTACGTTCTACTGCCATTCAGCGAAGGTTCCTTTTTATTCGAAAGAGTGCGATAAGGGGCGGATTCAGTTAAGGTTACTGCATTAATGTACCACAGGTACTTCTCGATCTCATACACACCCCTCACGTCCTCGACCTTCCCGGCGCCCTGATCAAAGTGATCAGGACTCTGCTGCAGCGGTACGCAGAAAGACTGATGCGACTACGGGGTTTATTTAGGTAACTAAAACTTCCCCTCCTTTAGATTCGGCGCGGCTATTACATCTTTCGCTACTACGAATCCGTAACTTCTCTCCAGCAGATCGTTTCTGGACTGGTAGGTCATTCATCTAGGGTATGGTAATCGAGGCACGTGGTATGCGCCTACCTAGAGCGGTTCGAAAAGTTTGCTAAACGAGGATCACCAGTGTACGGCCCCGACGTGCCTCATAAATGTGGGTACTATTATATGGGACAGAGTAAGATCTTCATGTGGACAGCCCGTAGTAGAGCCTTTGGATTACATGATCCCAGTAGCGATTGATGCGTTCCGACATATCCTTATAGCACTTCTAACTTACAGATTTACCATTATCCCTGCATCACCAACAACACTTATGCCACAGGCCGACGTAGAAAAAGAGCCTAAGGCACTTCTAAAGATTCCTTACTCGCGGCGATCGATATGGGGCCTACCGGGAAAGACGCAATTTGGACATCACTGCAACGTTTTATATGGATTCGCATTATTAAGCCCCTACATCTGTGGTGTGCTAGCGACCTACATTTAATGTGATTTTGGATATATCTTATCAGCTCTTTCCCGGAAAGCTCGTACCCGCTCTCCACCAAAGGTGGTTATAATTCGGTTTCAGGGAAAATTTAATCGAACGTAGATTACTGCTGAGCCCTGTAGACTACGTTATTGGGGTCTCTGTGCGGAGTCTTGATCCACGAAAGCTAGCGCAGGCTGTGCGACATATGGGGCGGATTCAAACGGCAAGATACATTAGGAACCGACGACGAATTAACGTCAAAGCGGCGTAGACTGAGCCCCGATGTCATTTTTCTCTGGTTATTACAAAGGGTTAAGCTTCTACTGGCCCATTCGTGGATGTAGGTCGAGGCTTGCTCAGGTACCGCGTACCCATGCCTAAGCGTACCGTCTTACCACCCCCTTAGGGCCACCTTAACTCCCGACATCTAACCTATCGATAGTGAACAAAACACTTTACCGCCTCGTCCAGGATATCTGGAAGAAACTACATTTGATTACTAATAACGTTAGTACCGCTATTTATTCTAAGTCAACTTGCTACCGGCTGCCCAGCGGTCTCCAGCGTCCCACTGCGGTTTCAGGTTAGCGCAACAAAAGCAGCTACGCGCTTGTGCCTAAAGTATGGCCTCGACCTCGCGACGTTATATTTTGTAGAGTTTTCCTTGTGCAGGCCGTCAGTCCTTGAACCGGTGGTTGAACACTAAGCTGCCACCTCCATATCTCACGATAAAGATTACTACTCGACATATCCTGGGAATCCAGGGGACCGTGTGTTGTGAAAGGCCATACACCAGCCCCGATGGAACGGTTGGTTTGCAGACTGCGAATCAACCCGGATTAACGGGTTGGTGGATCGGACAATCTCCGCGAAGTGACACTACCCGACACTTGGAGAAACTGTTGGTATGAAGCATGAGCAAATGGAGTAAAATATGTAATATTGAGCTGCACAAGCGTCGAGGTATATCGTGTCCGCGGTAGGGCATTTCTGCAAATAGTCAGGGTTCCGTCGGACCAACGGCTCGAAGTTCCGAGCACTACGGTGAGCTCTTTCGACCAAATCGAAGCGCAATCACAAACTATTAGGTAGCGTGGACATATATTATCTGGTCTATCGCATGGTGTCAGCTGAACGTGCGGCAATCCGTCGCTTCAACCGGGCTGGGGCACACTATAACGCTGCTCTTCTTGTGAGCTCCCTGAGCGGGGCGAGATTCGTCCCCGTAATGGAGCCCATAGCCGTGTCTATCAATGCAGGGTCTATTCCAGGATTTGCCAAAAGAGTGACACTGCACGTGTTCTTGGATTTCAATAGCTCACCTTCAAAATTCCCGTAGCGATAAGCGTCACAATCGAACTCAATCGGGCTACAACGTGGATAATGGACCGCAACTTCCTTACTAACCAGAGCCATCTTACTCGCTAGGCATACATCTTCACCCGAGGTTAGCTTCCCGGAAGGCACAACCAGGGCAAACAGATGAAGCCACGGGCTATGGACAACATAGGGGATGCACTACTTTCTAGCGCTAGCTAGGCTCACATAGGTCGACTCTAAACGAGCTTATGCACTATTCTTATGCAAGGACCTCAATATTGTTCTAAACAACGTGTTTTCGAGAAATAGACTCTCCAGTTATAATACGATCAGTCACGACTAACTAGGGTAGCCACTTAGGCTGATGCACGTTAGCTTTTAGAACTCTTATAAGAATACCATGTAGATCGGTGAGCAGGGACCACCTGTATGGGGGGTTTCCCTCTCATCGCGTGATTGGCGCTCTACCCCATTGATACGGTACCATTAATTTTTTGATCGGTTGATTGCAATTGCGCGGTAGCGTGGAAGGTTCGACGGAGGCTCCATAGGCAGGTATTTCATTCAAATCCAGGGATTTACCGTTCGTTGACGGAGGAGCATCAATCCTACTTCAGGTTGGCGAACAGAGACTCCTAGAGTATGTCGTATGAGAGACGGAAGCGTGAGACAATTGGAAGACTCCGCTGATGATCATAGCCCAACCATCCTCCGGGCCAGTCTGCATTTAGCTACCAATCATCAGTGCCTCAGTAGAAGTTTTGCATCCAATGTAACGCCAGAAGAGACTAGCACTCTATAGGATGAAATTGAGCCTTGAGTTTAACCTGCGACTTACACTGCAGCGGGGGCAATACTACAAGAATCCTAGGAAAGACCCCGCCCGCTGTAGATAATCGCACGCAGCCCCCACGCGGTTGAGTTCGTAGGTCTTCTACCGGTTCTGCTTCTACGATTTGGGTTGCCCCTGCTCTCTACACCCCCATCATGATAGCACGAGAGAGTATCTTCAAACTACGATACTCAATGGAGCCTCACGCATGCTGTTATTGGATCTTTGCGACTAGATTCAGATGACTGCCCTCGAACAATTGGCGCCATCATGGACGGGTTCAGTTCCATGAGAAGAGACGGGTTAAGGCTTTCGTATCTTTGCCCTCATGTGGTTTTTCTCCCAGGCTCGGCAGCATTAGAAGAAAACTGCTCTTAACGACTCTGAAAAGGAACAACGTAACACAAAGCGACACGCGCGAGCGCCTGCACGCCTAAAAGCTGGGACAGGCGTCGTGTACTGCAACGCCTTTCACGCGCTCTGCTGACCGCCCTAGTGTTAAGCCAAGCCTCTCAGATAAAGTGGTATGTCAGAAGTCCAAGGGGCGAACGCGCATTTCGGCCACTGAAACGCGGCCGCCATGGATGGACAAGGCTATTTTGCTGAAGCGACCCCGGTTATATGCAGACGTACAACCCCATCCTAGACGTCGACAACGTTCAGTCAGGGAAATTCCTCACACCTACGGCCAAAGTGAAGATTTCCTCCTGCCACCCTCCACTCAGTGGCTTTCCTAATGCTCTAGACAATAGATTGACGGATAAGGAATGTCGGATCTTTGATATTCCGAGACGCGTGCATCCATCAGAGGACCTCAACTGGCCTTATTTGAAGCAGGCATCGGGATTCATAAATGAGCGATCAGTAATACCGTCGAAACGGGGTTTAAGGAGCCTTCTGTTAATCCGGCGACTAAGTGCATCAAAAATTCCGTGCCTACACCGTGTGGGGATGTCTTCTGGCTCCGGGCATCAAGTTTATAGTAAAAGCACAGCTCTGGTTCAGTTGGACAAATCATCACCAGATGGCTTGTGCTTCCGTACTCGCCCCGAACACTCCAGCAACAACCTATACAACGCTATAGCCATACACAGTCCTATAGTGCTCTCTAAATACTACACTACACACCTACCGATTAGCATACACAAAGGTTGGTACTAAGTTAAAGTTCACGTTACTGCGGGGCTATGTGCAATGACGTGAGCTCGGTAAGACCGTTCAATCAAGGATAGACCGCCCGATGAACAGCGTAGTACTTCCTCCTTCCACCAGTTCCGGTGGCGGTGTCGCTATTCAGTGATAACGTAGGTAGTTCTGTTTCACCGGACGGTATGTAAGAACACTGATAGTTAATATCATGGAGACGGCGGTGGTAATACTAACACGTAGCTACTCCGAAGCAGGCATCCACCGGCGGAAATTTAACATCATCGTATTCCCTGCTTGACACAGTGGGTCCTTCATGTTAAGACGGTAGTAGTGTAACCATACTAGCTCTGTTTAATTAATGACGAAACCTACTGCGGAGCTCGTCACGTATGCATTGGCGGCGCGCATTGCCTGTCGGACGGAGCTCGTGTCAGAGAAGTTTAGGGGCTCACTACGTTAAATAAATCCCTTCAACCAAGTGCTATTACACACAAAGTGAATTGTGTCAAATATCAAATCGGCGTGGGGAGAGTCCCAGACGATTATTCATGGGTCTGTGTCCTGGGGTATAGCAGTAGGCCGTCGTAGCCCGTCATTATAGGGGCTCAGGTACGAACTGCCCTACGCCTAGCGGTAGTAGAAAATGGGCGGCTCCAGCGTGTATGTCTTTTGCTCTATTTAATCATCCGCTAATTACTCATAGATTAGATTACACCACAGCGAGAGAGCTATGGGACTGTTGCGGGAGCCCGTCTGAAGAGAGGTCCTATTGACCAGAGACACCTCACTACAATGCTCTTCCGCAGAATGATAATGGCACGCCTCGCGACGAGCAGTGGCCTTGTTCGAGCAAGAACCGAGCGTTTGGTTCGACGGTACCGCGGCCTCAGCCGAAACTTTAATATCCATTTCTTATAGACAGAACCTCTTCGGATCGTTGTCCAGGCAGAACTAGGTTGTGGAGAGCCTGCTGAGGATGGATTGCCACTCACTCTACGAAAGAAGCTGCGAAGAGCGCAGTAACGAATGCATTCGTTGGCACAGCCGCGAAACTCATCTTCTACTTAACCCTGGTCTACACACATGACAAAAGGGGCTTATTTGCGATCGTGGGCGTTGGCTTCAACTAATACCCGGCTCTTTATACCAGCCACAATCACCATACATTCTATTCTAGACTCAGGAAGTATTCCTAAAGGTATCCAACCAGTCATAGGCATTCGTGCGTTTTAGCGGGCAAGAATCCACTTATGGGCAGCAATACTGTTTGTCTAAGGCTTCACTGCTGATCGACGGCCTGTGACGCAGCGAGAGGCTCCTGAAACCGATTTTACCGTCACGCAGATTCGGAGGCCCCCGCCTTTGGCCATAGCTCGGCTCGGATCCGGGAATTAAATACCTAGAAGCAATAATGTCGCCACGCGACCCGGATATTGTTCATACCATATTAGAACACCCATGTGGAGCTCTTGAACGGAAGGACGAAGTTGCCACAGAGGGGCACTTAGACTATGTTATGTGTTTTTTCTTTTATCGACGGGCATCCGGACTGTATTGTATTATGCGTTTTCTTAGAGAATGACGTGGTCAAGCTAGTGAGTGCGGTTACACGGTTGTCGCAGTTAGATCGTGTGTGACGTGTCTGGCGAGCCTTCCATGGGTGTACGAAACCAACCCGCCCGGCCCTTTATTATGATATCCCGCAGGGTGATGTCTGCGAGCGATGGTGAGGCCAGGTTTAGAAAAAAAGGAAGCAGATGACGCGACGCCCTACACCAAGCGTGGTACCATCGAACGCTCGC
		</sequence>
    <sequence><taxon idref="Location_1_2_1|15.449265200504009"/>
			CCGGTTTCGGGAAAACGCACTCACATACAACACTTAAATAATCGGGATGGGATGCGTACCTCATGGGTTGGTGTATACGTGTCCGAGTATATGGGGAGAGCCTCCCATACTGCACACTGAACTTTCGCAGACACCGGATCACAATGACACCTGCACCATGCCCAATACGTCTCATCGGATAAAGCATCGGGATACATGACTTGGCCAGGCCATCGAGGATGTTCATTCTGCTCATATCTAGTCTATCCACCTAACGCTGTCTAGCACACTGAGGGACGGTATGAACCAGCGGGCTGTTGCGGTACAAAGACCGTCCTCCCCTCCGTTGGCAATCATATCATTTTAGTTGCGTTGTGACCTATGACTCACTTATAGGCCGATGGAAGCTGTCCGGCAGTCCATATGGGAAACAGTCCGAACAATACACGTCGTTGTCAACTAACTGGCCCCGTGAGTGGATTAGAATCCCCATCGCGGGTTCAGCCTCCGCGGGACGATGTTAATGGCCTTCTGCCCTCGAGCCAATTATAGCCGTGCACCCTGACAGTAATGGAATGCAGACACCAACCGTGCTACGCACTGCACGAGCGTGTGTGATTTTGTGCAAAAAATGTTTAGGGCAATAGAGTCCCCATTAGCAGCAGGTGAGTCGGCACGGTTAGATGCTTATTCTTAACGGAGTCTTCACGGCCCCTTCGTTCTAACAAGGTTGATGCGGCAACATACAATACCTGGCCACCCCCGTGTCCTTAGCAACGTGCGGGTAGGTCGCTTACCTCATTATTCCGTATGAATGGAGGGTGTTTCTGGGCACCTAATAGGAACCACACCCTATCTGAGAAGCCGTTCTTTTTGGTAAGGTGTTCACCAAGGGTTAGGTCCTGCCGCAACCTTTCTCATCATAGTGGTGAACAATAGTCGTCCATGATCGGCTACAGGGGCCGGACCTGTAATAGGGCCGGTGTAGGGTCGAGTGCGAATTTCCTCTGCAATTGTGCTCGTTGTAGGGGGTAATCCTGGAAAGGTTTCAATGGGCTGGCTGTCTTAGGTGCATCCGCCTAACGCTATACTCCCGATTCAGACTCCTACGCTAAATCAAGATAGCTCGGAATAGTCCTAAACGCTACAAATGGGCTCGACGATCGCTCCAGGTCGAAAATTCTCGGGCTCCGGACCAAGGGTGATGCGTTCCGATTGGAACGTTTACTCCTGTGGGCACCGAAGGCGGTCCGTCGCAAATGGTTTCAAACAAGCCATTGCATACGCGTTCCCCACGGATAGATGCAGTTTGCCACGAATTCCAGGGGGTCGTTTCCTATCAGCCTCAAGGCCGCCCCATATGGCCTCTTCCATACCATCACTGCTTTTGTTTCGGCTCTGATGAGTGATAAGAACCTATCTTGGATACGTAGGTACTCCTATCCCAAAAGAGCAATCACCCGAACAAGTGAACGCAGGCAGTCAGACCTTTGGGCAGCTCCCCATAGGCTTTCAATGACGTGGAAGAATACGATACACTTCATTGATCGGAAAGCTCCCCTGTAGAACGATCGGTTGGTCGAGGACCAAGACTCGCGGAAAGTGGTCCCTTCTGTCCCACTGTGCGTACGAGACGAGAATAGGGACGTGGATATTTGGGAAATTGTCACGCAACCCGGTGTCGTGTATAACAACCACCATAATACCTTAGCAACAACTGAGAACGTCATTAATTCTTAAGGGGGTTTGGTGAAACAGACGCTTATTGCGAGTGAGATCTCCAAAGCCACGTAATTGCCCGGCAGGACCCGAAGTGATGCCCACCTCCGCTCCGGATTTAAACATAAGACCCCATTGGTCAATAACAGGTAGTATCCTCGCCCAGTTCATAGCGGCGGTATCGAGATACAAACATTCAATATTCGCTACAATGGAACGTACGCTCATCCTTCTCTTGATGAATTAAATCGCACTATGGTCCACTCCCATCATATGGAACCTCGCGGTTGAGCAGTGTAGGCCCGCATCAAGTCAATACGCGCCCCCATCTTACGCAGCACTGAGGGCGACAGCGAAGAAAAGGGCTAACATCTGTCTTCGATTGTCATAATATCCCTAAAACTTTACGGGTCCACACTCTACTCGTGAAAGCTCTCTACCGTCATGTACATATCCCAAGTACGACATAATTTGTGCGGGTCTTTGTAGTAGGCATCGGTATCCCAGTTCCCAATTATAATAGTCGGACCGTTGATCATCATTTGCAGTACATCGGGTAGATTTATTGCTGCGAGGATTCTCGCATTATGGCTCTATTTTAATTCCATTCATGCTGAAGGTACCATTCCTCCACTAGTCGTGCATATATTTTGTGAGAGTACCTAGCGCAGATACGACACGTCGTACACTTTAACTCAATTGGACGTAAGCGCTCGGTCTCAGCTTGCCTGTAGCAGACCAGCCGCAGATCTATATACTCTCCCTGCGCTACGTTGGCGGTACCTGGCGGAAGTAGGGCTCTGATGAGGACGCACATGAGCGGTGATGCCATGCCGTCTACGACCACTTATCCGTCAAAGTGTGGGCGAAGACTAATTAAGTGTTTGAGCCAGCGATGTTGTGGACCACCTTATATATCTTGGTGACTATAAACGATTAGCGGCGGAAAAATCAATGTGAGTGAAGTACCTAGCACCCGAGTCATCGAAGAGATTGGAGTTTCCATGTAACGCAATAAAAGGTCCACAAAATCTCCTAGCTTGGCAAGTACCGGAAGATCGACTATCTTTTTCCCATCAGTGAGTCTGACGGAATAGGCGTCAAGCACTTTACCAGTTTGTCGTCCGCGCTGTCATGCTCAAAATAGCCCGGCCCCAAGTGGATCGCTCTCAAATCCATTCGGGAGATCGGACTTTAAGATGTGGGATTTCCTAGACCTGAATTCCACACGTGCTCCATTGACGAGCTCGAATGTCAGCGTACTGTAGTCTCAAGTTGGAGAACGTCAGATGGCGTCGCCTTAACAATCGCCCCCGTGCGGTTTGCTAGCTTACCTGGCTAGCACTGTATGCTTGTGATAGTTATGACGTTACCCTTAAGAAATGCGTATGATAGTTTCGAGACATCACGCTCTCAGCTTTGGTATGAGCCCTAGCAGGCCAAGGTCTATGTGTGCAGCCTAGAACCTTCACCCTTTCTTCTTTTACAAGCGTAGACACGCATTTGTCGCTCGTGGCAGGGCAGCCTTCCTAATGCGGGGCATCTAGAAGAGTCTTTTCCTAGCCATCATCTAGGAAGGTATATCGAAAACCCGCAGTCTTCTGTTTATTTCTAGGTAATTCCGCGCATATCGTAGGTAATTGCGTCTATTGTTACATCCGGACTCACGATTGGAGTTGTTAGATTCGTAAGGCGACAAGCGCGAAGCTTACGTGCGCTCGGATATCCGGCGTATCTTTACTAGCCGATCGATGTTTTGCAGCCATAGCTCCGTTGACAGAGGCGACAACATGCGTGTCTTGAGCAGTCATGCACTTGAGCTGTATGTCAATCGTAGTAAGTTTACGCCATTTTAGGGGTGATCCCTATTCACGCCATTAGTGCTGCAGTCCCGGATCACGCGGAGTTGGGAGGAGGCTGCTCGCCGGACGTGTCCATCTGGCACGCTCATGCCCGATCTTTATTAATAAGGCAACATAGGGCCGCGCATAAAACCAACGGTGTGTTAGCTCTACAGCTCCGCCTCGTCTGCTACCTCGGGACAAGAGCCCGTACCTAGAACCTCCTCTATATGTATTAAAAGAATTACTGGGTTGAAAACTTTGTCGGAGAACTTCTTGGATTGAGACGATATACTATAACGATGCTCAGGATAGGCAGCTCTGCTGACCTGCCACTGTCGACAGCACGGATCGCGATGTTTTATAAGAAGCAGTAGGAGTTCAACTAGGCCAGTAGGGGTACCGCTGTTTCCATAAAGTCGTCAAAAAGTAGCATTCCGTACGCACAACGTGAACACCCCACTAAGAGCTGCAGAAGACAACGTACTGAAGACACTCTCGAAAAGCAACTGATGGATCAGTGGCCGAACACTCCAAGGATCGGTAGTAAATCACAAGCCAATCATGACTTGTTGACGAAGGCATAACTTAAGGACTCACACGATGGAGCCCAGTGTTACTCAAAGTTTTGGCCCGGAACCGAATGTATTAAGAGCCATTCCAAATTGTTTATTTTCTATATATTTCGACAAAAAGGGATCCGTCGAATACGAATAAAACTCGAGGCCTCGAGCGGTCCGGCGTGTGGGGCCCGCTCTTGGCCCGACCACTGCATCATAAAACGAAATGACATTTATGAGCTTTTTTTAGCTATGTAAAATAGCCGGTTATTTGCGTGTGATGGTCGTGTACCTCCGATGAGCAGACCAAATAGAAGCCAAATGTTCCTGCATCCCGTTAGGAGATTCCACTTCGAAATGCTATTAAGATCGAGACATCGAACAAGCAGCTGAGCTGCTGCGCAAGGTTGAACGTCCTGCTCTGGAGTTGCGAAAAGTCGATAGTGCGGCCCCGCCCCGTTTCGATTGGCACGTCGGATAGTCGAGATAAGGTACGTAACGCACATCCTTCATATCACGCCTTAGGTAGTTTGACGAGGAGATCGCAGCACCGCGTTGAGTCTTAGATTGTACGTACGGACTCAATGTCGATCGGAGTACGCCCCTGGCATAAATCTGAGGGATAGAGACTGTGAGATACTCATCCGTTTAAGTTTCTGCGCATGAACTGGACAACGTCGAGTCCCCCGCCCATAGATGTTACCGACGTGAAAGCATGCTGCTGAGATCGCAAACCCCGTCTCCTCTTAGCAAGCCCGTCTGAGTGCCGGGACAAGTGGGATCGGACGCAACGCGTTCCACCTGTCTAACATCAGGGAGATTTTATGACCGGGCATGTATGACAGAGCCCCGCCAATCTGACCCAGGGTAACAAGCGTATCTGCGACGTGCAGACACCGTCAGGACGGGCGCCTATGTTATATTGTTGATAAAAAAGACGTACGCGCGTTGATCCCTATGTTAGAGATTACGCAATGTGGATTACGAAGTCGAGTGGATGGACCACTCCGATTCGTCGGCTTTTCTGGAGTTTCAACCCTTGATAGAGGCACCCTTTACATGCTCCGCGGGGCGCCTGTGAGAAAGGATAGAGTATCGCGAACTCATACGGTCTCGTACGTGTCTCGCCTGTAGTTCCAAGTCTTCTGATAGAATAGCGGACTTACGGACAAACCAGGCCTTGCTACTTGCCCTTTTGAACATCTGGAAGAAAGGACGGTTCACATAGTTTTTCCAGTGAGCATATCGATCGGACTATCCGCGCGTGATTTATCGACAAAACACGCGCTAATCTACTTTTGGCCTGTCATGATTCGACGGTTCGTTTCTGTGGCGTCTGGAGCCAGAACTTTGATTTACGGCAGTGATTCGAGAGACGCGGGTGCGGCGTGCGGCTAGGCCATTTGAGAAGATCAACGGAGACGATGATGGCGACGCGATATTTTAACTACGCACCACTTTGTGGATTAGCGTTTTCACTATCGTGTTTGAGAGAGCCATACCCTTACACCGCTTTCATACCAACCACGCGATCGAATTTCTATAGAGAGACTCCGAGCTGATGATCGGGTAGAGAGTGCAGATATCATAACCTGAAGTGCAGAAATGTATATATCCACAAGCACCCCCTGCAAGTAACCGCCGCCAGCCGCACCGGATTTTTTCCCATAATTTTGTAAATTCGGCAATCCTGGACATTTACCTTCCTGGTCCGCGTAGCATTTATTGGTCAGCGGGATTTCGCCGCAGACTCTTCGGTAAGTAAATTAGAATAGCAACGCATATACTCACAGTAAGTTGTTCTTTCTGCAAACCAACACGGAACATAATCATCACCGTCCAACCGAGGACAAGCTAGGGATCCTCCCGCATGCCTCGTGGGATGAGGATGAGCTATCTTTAATATTGTCACATACATATCTTTATATGACTGCTTGGGCACTCCTGACGTTCTCATCAAAAGAGGTCATGGGAAAAGGGATCTGTTCCCCCCTGGAACATCGGTTAGGCGTCGCAAAAATGGCCCCTGGTTACGCATATTACATAGCTTAGACAAGGTCTGAACGTCTGATAACTAACTCCAGTAGAACATCTGATCCCTGTAGCATTCGCCCCTGGCTCTGTTTCCTATCGCAAAAAAGTGAAACTCTTCAGCTTTCCGTCAGGTAAACACCCGGTACAGAGCAGACCATCAGCATATTTGGCATATGAGCTATAGCCAGAGTGGATACTGAATCAGCCGCGCGGAATCAGAGTTGGTGCGCTAGCGTAGTGAATAAACCTTCTGTCGGTGCGGCAGAGGAGTCAATCTCGCCACACGTAGCCTCAGGGCCTATTGGTATTTGAGGGCGGACACTGAGCAGTTACGCTGCCGCCTCGTAGTCCCTGGATTAGGTATCGTGTTCAACACACAGCCTAAAAACAGCATGTTTTAAATGAACAGGTCTCTTCCGAAGGTAGACATATTGAAGGCGTCACCGCTTAATGTACCTTTTCCGTTATGTCATCGACAGTAGCGCCGCCCACGTTATCTATGACGAAATATTGAGAGCAGGTCGAGTGGGGCGTCCCTGTCGGCGATAAACTGTTGTTAGGGCACCATCCGATGGATGATTGCTATGCTGAATATCTAACTGCATGAATTAAGGAGGGTATTTCACTCACTGCAGGCGGCACACGAAACCGGATGATCGTGGGGGGAACCGGTGATCGCATCTAATGGGTGCATTCACACAAACTAGCCAAGGCTGAGCCACTTATACGCTCATGCAAACTGGGGTTACCAAGTCACCATCACCATGCTTTCCTCTGAATCCTGTGTCCAGGCGCCATAAATGCTCCCTCATGCGCTAAAACGTCGGAATGCTGATCGTCCCCTGCTCATATTACGGAAGCAAAGAGGACTCACTTCTAACCCAGGCCCCTCAAACGCCAGCCTGTCGTAGTTTCGGCGGCAGAACCAGGTCGCGTTTGCTGTCTCCCATGAAGCTGAAGAGCGCCCCATCCGCAAACCCGGTTGGATACATAGCATTGGTTTGCTATTTCGAACCCTTTTGGGCTGGCACAACAGCCTCGTTCTCCGCCGCACAGAGTTAACAGGATGCGGTTATGTCGGTCCCATAAGGAGCATATCCACAAGATGGTGCTAGCTTGTGAACATGAAATGTTTCACTAATGGCCGTTGTGGATCACTCTCGGGAACCCATCAGAGTCGACTCCCAATGCAGGCTCGGTGACTTGCTTAAGGGATTGGCTGAGATAGATAATTACCTACTATAGTTGCGGTGCCGATGGCGTGGCCTGCGCGTCCCCGACAGGAAGATAACACGAAAACACGTACCAAGACTAATACACCCTATAACGCGGTAAGTGTCGTGGTAAAAGCATATGTGTCTTGAACATATACCACTTCTGTCTAAGTTTAATGTGGCGACTCGACAGTATCACACGTATAGTGCAAAAGGAAGGCACGCTCATTGGAAGCTGGAGATGGCTGACGATAAGCATGTGGACTATTATGTTCTTGCGTGGTGAATAGTAAGACTAATGGTCCTGTACTGAGGTCTTCCGAAAGTTACTAGGCCATTAGTATTTCCAACGAGAAGTGGGAGACATAGGACCACCTACTAAAGCTCTTAAATAAAGTGCGAACTACAAACACTGCACGCACACCCACCAGTCGATACAGCGCGTTGATATAGTGCCTCGCTCAGAGGAATGTGTACGCTGTAAGAGTACAAGCCGCCATCGGAGATTTGTACGTGTAGGTGCAACCCCGTTAGTGGGCACGTTAGATCGTCACGTGCCGGACTATGCCAATCCACCCTTATGGGGACAGCTGGCGCCCGCGGCAGTTCGTATGAGGGGTTCTACTACGCAAAAATCAGCGATCGGGGATATCTAAAGCTCCATCAAATTCGTAATGATGTCCGTACTGGATTCGCATCCATACGCGCCAATACGCGCTTGCTTATGGTCCTCTCCTTGTTAGGATGTTAGCGGTACGCACCTTTGTTTGACAGCACGTTGGGGGGGACACATAAACTACGTTCTACTGCCATTCAGCGAAGGTTCCTTTTTATTCGAAAGAGTGCGATAAGGGGCGGATTCAGTTAAGGTTACTGCATTAATGTACCACAGGTACTTCTCGATCTCATACACACCCCTCACGTCCTCGACCTTCCCGGCGCCCTGATCAAAGTGATCAGGACTCTGCTGCAGCGGTACGCAGAAAGACTGATGCGACTACGGGGTTTATTTAGGTAACTAAAACTTCCCCTCCTTTAGATTCGGCGCGGCTATTACATCTTTCGCTACTACGAATCCGTAACTTCTCTCCAGCAGATCGTTTCTGGACTGGTAGGTCATTCATCTAGGGTATGGTAATCGAGGCACGTGGTATGCGCCTACCTAGAGCGGTTCGAAAAGTTTGCTAAACGAGGATCACCAGTGTACGGCCCCGACGTGCCTCATAAATGTGGGTACTATTATATGGGACAGAGTAAGATCTTCATGTGGACAGCCCGTAGTAGAGCCTTTGGATTACATGATCCCAGTAGCGATTGATGCGTTCCGACATATCCTTATAGCACTTCTAACTTACAGATTTACCATTATCCCTGCATCACCAACAACACTTATGCCACAGGCCGACGTAGAAAAAGAGCCTAAGGCACTTCTAAAGATTCCTTACTCGCGGCGATCGATATGGGGCCTACCGGGAAAGACGCAATTTGGACATCACTGCAACGTTTTATATGGATTCGCATTATTAAGCCCCTACATCTGTGGTGTGCTAGCGACCTACATTTAATGTGATTTTGGATATATCTTATCAGCTCTTTCCCGGAAAGCTCGTACCCGCTCTCCACCAAAGGTGGTTATAATTCGGTTTCAGGGAAAATTTAATCGAACGTAGATTACTGCTGAGCCCTGTAGACTACGTTATTGGGGTCTCTGTGCGGAGTCTTGATCCACGAAAGCTAGCGCAGGCTGTGCGACATATGGGGCGGATTCAAACGGCAAGATACATTAGGAACCGACGACGAATTAACGTCAAAGCGGCGTAGACTGAGCCCCGATGTCATTTTTCTCTGGTTATTACAAAGGGTTAAGCTTCTACTGGCCCATTCGTGGATGTAGGTCGAGGCTTGCTCAGGTACCGCGTACCCATGCCTAAGCGTACCGTCTTACCACCCCCTTAGGGCCACCTTAACTCCCGACATCTAACCTATCGATAGTGAACAAAACACTTTACCGCCTCGTCCAGGATATCTGGAAGAAACTACATTTGATTACTAATAACGTTAGTACCGCTATTTATTCTAAGTCAACTTGCTACCGGCTGCCCAGCGGTCTCCAGCGTCCCACTGCGGTTTCAGGTTAGCGCAACAAAAGCCGCTACGCGCTTGTGCCTAAAGTATGGCCTCGACCTCGCGACGTTATATTTTGTAGAGTTTTCCTTGTGCAGGCCGTCAGTCCTTGAACCGGTGGTTGAACACTAAGCTGCCACCTCCATATCTCACGATAAAGATTACTACTCGACATATCCTGGGAATCCAGGGGACCGTGTGTTGTGAAAGGCCATACACCAGCCCCGATGGAACGGTTGGTTTGCAGACTGCGAATCAACCCGGATTAACGGGTTGGTGGATCGGACAATCTCCGCGAAGTGACACTACCCGACACTTGGAGAAACTGTTGGTATGAAGCATGAGCAAATGGAGTAAAATATGTAATATTGAGCTGCACAAGCGTCGAGGTATATCGTGTCCGCGGTAGGGCATTTCTGCAAATAGTCAGGGTTCCGTCGGACCAACGGCTCGAAGTTCCGAGCACTACGGTGAGCTCTTTCGACCAAATCGAAGCGCAATCACAAACTATTAGGTAGCGTGGACATATATTATCTGGTCTATCGCATGGTGTCAGCTGAACGTGCGGCAATCCGTCGCTTCAACCGGGCTGGGGCACACTATAACGCTGCTCTTCTTGTGAGCTCCCTGAGCGGGGCGAGATTCGTCCCCGTAATGGAGCCCATAGCCGTGTCTATCAATGCAGGGTCTATTCCAGGATTTGCCAAAAGAGTGACACTGCACGTGTTCTTGGATTTCAATAGCTCACCTTCAAAATTCCCGTAGCGATAAGCGTCACAATCGAACTCAATCGGGCTACAACGTGGATAATGGACCGCAACTTCCTTACTAACCAGAGCCATCTTACTCGCTAGGCATACATCTTCACCCGAGGTTAGCTTCCCGGAAGGCACAACCAGGGCAAACAGATGAAGCCACGGGCTATGGACAACATAGGGGATGCACTACTTTCTAGCGCTAGCTAGGCTCACATAGGTCGACTCTAAACGAGCTTATGCACTATTCTTATGCAAGGACCTCAATATTGTTCTAAACAACGTGTTTTCGAGAAATAGACTCTCCAGTTATAATACGATCAGTCACGACTAACTAGGGTAGCCACTTAGGCTGATGCACGTTAGCTTTTAGAACTCTTATAAGAATACCATGTAGATCGGTGAGCAGGGACCACCTGTATGGGGGGTTTCCCTCTCATCGCGTGATTGGCGCTCTACCCCATTGATACGGTACCATTAATTTTTTGATCGGTTGATTGCAATTGCGCGGTAGCGTGGAAGGTTCGACGGAGGCTCCATAGGCAGGTATTTCATTCAAATCCAGGGATTTACCGTTCGTTGACGGAGGAGCATCAATCCTACTTCAGGTTGGCGAACAGAGACTCCTAGAGTATGTCGTATGAGAGACGGAAGCGTGAGACAATTGGAAGACTCCGCTGATGATCATAGCCCAACCATCCTCCGGGCCAGTCTGCATTTAGCTACCAATCATCAGTGCCTCAGTAGAAGTTTTGCATCCAATGTAACGCCAGAAGAGACTAGCACTCTATAGGATGAAATTGAGCCTTGAGTTTAACCTGCGACTTACACTGCAGCGGGGGCAATACTACAAGAATCCTAGGAAAGACCCCGCCCGCTGTAGATAATCGCACGCAGCCCCCACGCGGTTGAGTTCGTAGGTCTTCTACCGGTTCTGCTTCTACGATTTGGGTTGCCCCTGCTCTCTACACCCCCATCATGATAGCACGAGAGAGTATCTTCAAACTACGATACTCAATGGAGCCTCACGCATGCTGTTATTGGATCTTTGCGACTAGATTCAGATGACTGCCCTCGAACAATTGGCGCCATCATGGACGGGTTCAGTTCCATGAGAAGAGACGGGTTAAGGCTTTCGTATCTTTGCCCTCATGTGGTTTTTCTCCCAGGCTCGGCAGCATTAGAAGAAAACTGCTCTTAACGACTCTGAAAAGGAACAACGTAACACAAAGCGACACGCGCGAGCGCCTGCACGCCTAAAAGCTGGGACAGGCGTCGTGTACTGCAACGCCTTTCACGCGCTCTGCTGACCGCCCTAGTGTTAAGCCAAGCCTCTCAGATAAAGTGGTATGTCAGAAGTCCAAGGGGCGAACGCGCATTTCGGCCACTGAAACGCGGCCGCCATGGATGGACAAGGCTATTTTGCTGAAGCGACCCCGGTTATATGCAGACGTACAACCCCATCCTAGACGTCGACAACGTTCAGTCAGGGAAATTCCTCACACCTACGGCCAAAGTGAAGATTTCCTCCTGCCACCCTCCACTCAGTGGCTTTCCTAATGCTCTAGACAATAGATTGACGGATAAGGAATGTCGGATCTTTGATATTCCGAGACGCGTGCATCCATCAGAGGACCTCAACTGGCCTTATTTGAAGCAGGCATCGGGATTCATAAATGAGCGATCAGTAATACCGTCGAAACGGGGTTTAAGGAGCCTTCTGTTAATCCGGCGACTAAGTGCATCAAAAATTCCGTGCCTACACCGTGTGGGGATGTCTTCTGGCTCCGGGCATCAAGTTTATAGTAAAAGCACAGCTCTGGTTCAGTTGGACAAATCATCACCAGATGGCTTGTGCTTCCGTACTCGCCCCGAACACTCCAGCAACAACCTATACAACGCTATAGCCATACACAGTCCTATAGTGCTCTCTAAATACTACACTACACACCTACCGATTAGCATACACAAAGGTTGGTACTAAGTTAAAGTTCACGTTACTGCGGGGCTATGTGCAATGACGTGAGCTCGGTAAGACCGTTCAATCAAGGATAGACCGCCCGATGAACAGCGTAGTACTTCCTCCTTCCACCAGTTCCGGTGGCGGTGTCGCTATTCAGTGATAACGTAGGTAGTTCTGTTTCACCGGACGGTATGTAAGAACACTGATAGTTAATATCATGGAGACGGCGGTGGTAATACTAACACGTAGCTACTCCGAAGCAGGCATCCACCGGCGGAAATTTAACATCATCGTATTCCCTGCTTGACACAGTGGGTCCTTCATGTTAAGACGGTAGTAGTGTAACCATACTAGCTCTGTTTAATTAATGACGAAACCTACTGCGGAGCTCGTCACGTATGCATTGGCGGCGCGCATTGCCTGTCGGACGGAGCTCGTGTCAGAGAAGTTTAGGGGCTCACTACGTTAAATAAATCCCTTCAACCAAGTGCTATTACACACAAAGTGAATTGTGTCAAATATCAAATCGGCGTGGGGAGAGTCCCAGACGATTATTCATGGGTCTGTGTCCTGGGGTATAGCAGTAGGCCGTCGTAGCCCGTCATTATAGGGGCTCAGGTACGAACTGCCCTACGCCTAGCGGTAGTAGAAAATGGGCGGCTCCAGCGTGTATGTCTTTTGCTCTATTTAATCATCCGCTAATTACTCATAGATTAGATTACACCACAGCGAGAGAGCTATGGGACTGTTGCGGGAGCCCGTCTGAAGAGAGGTCCTATTGACCAGAGACACCTCACTACAATGCTCTTCCGCAGAATGATAATGGCACGCCTCGCGACGAGCAGTGGCCTTGTTCGAGCAAGAACCGAGCGTTTGGTTCGACGGTACCGCGGCCTCAGCCGAAACTTTAATATCCATTTCTTATAGACAGAACCTCTTCGGATCGTTGTCCAGGCAGAACTAGGTTGTGGAGAGCCTGCTGAGGTTGGATTGCCACTCACTCTACGAAAGAAGCTGCGAAGAGCGCAGTAACGAATGCATTCGTTGGCACAGCCGCGAAACTCATCTTCTACTTAACCCTGGTCTACACACATGACAAAAGGGGCTTATTTGCGATCGTGGGCGTTGGCTTCAACTAATACCCGGCTCTTTATACCAGCCACAATCACCATACATTCTATTCTAGACTCAGGAAGTATTCCTAAAGGTATCCAACCAGTCATAGGCATTCGTGCGTTTTAGCGGGCAAGAATCCACTTATGGGCAGCAATACTGTTTGTCTAAGGCTTCACTGCTGATCGACGGCCTGTGACGCAGCGAGAGGCTCCTGAAACCGATTTTACCGTCACGCAGATTCGGAGGCCCCCGCCTTTGGCCATAGCTCGGCTCGGATCCGGGAATTAAATACCTAGAAGCAATAATGTCGCCACGCGACCCGGATATTGTTCATACCATATTAGAACACCCATGTGGAGCTCTTGAACGGAAGGACGAAGTTGCCACAGAGGGGCACTTAGACTATGTTATGTGTTTTTTCTTTTATCGACGGGCATCCGGACTGTATTGTATTATGCGTTTTCTTAGAGAATGACGTGGTCAAGCTAGTGAGTGCGGTTACACGGTTGTCGCAGTTAGATCGTGTGTGACGTGTCTGGCGAGCCTTCCATGGGTGTACGAAACCAACCCGCCCGGCCCTTTATTATGATATCCCGCAGGGTGATGTCTGCGAGCGATGGTGAGGCCAGGTTTAGAAAAAAAGGAAGCAGATGACGCGACGCCCTACACCAAGCGTGGTACCATCGAACGCTCGC
		</sequence>
    <sequence><taxon idref="Location_1_1_0|21.85518017290039"/>
			CCGGTTTCGGGAAAACGCACTCACATACAACACTTAAATAATCGGGATGGGATGCGTACCTCATGGGTTGGTGTATACGTGTCCGAGTATATGGGGAGAGCCTCCCATACTGCACACTGAACTTTCGCAGACACCGGATCACAATGACACCTGCACCATGCCCAATACGTCTCATCGGATAAAGCATCGGGATACATGACTTGGCCAGGCCATCGAGGATGTTCATTCTGCTCATATCTAGTCTATCCACCTAACGCTGTCTAGCACACTGAGGGACGGTATGAACCAGCGGGCTGTTGCGGTACAAAGACCGTCCTCCCCTCCGTTGGCAATCATATCATTTTAGTTGCGTTGTGACCTATGACTCACTTATAGGCCGATGGAAGCTGTCCGGCAGTCCATATGGGAAACAGTCCGAACAATACACGTCGTTGTCAACTAACTGGCCCCGTGAGTGGATTAGAATCCCCATCGCGGGTTCAGCCTCCGCGGGACGATGTTAATGGCCTTCTGCCCTCGAGCCAATTATAGCCGTGCACCCTGACAGTAATGGAATGCAGACACCAACCGTGCTACGCACTGCACGAGCGTGTGTGATTTTGTGCAAAAAATGTTTAGGGCAATAGAGTCCCCATTAGCAGCAGGTGAGTCGGCACGGTTAGATGCTTATTCTTAACGGAGTCTTCACGGCCCCTTCGTTCTAACAAGGTTGATGCGGCAACATACAATACCTGGCCACCCCCGTGTCCTTAGCAACGTGCGGGTAGGTCGCTTACCTCATTATTCCGTATGAATGGAGGGTGTTTCTGGGCACCTAATAGGAACCACACCCTATCTGAGAAGCCGTTCTTTTTGGTAAGGTGTTCACCAAGGGTTAGGTCCTGCCGCAACCTTTCTCATCATAGTGGTGAACAATAGTCGTCCATGATCGGCTACAGGGGCCGGACCTGTAATAGGGCCGGTGTAGGGTCGAGTGCGAATTTCCTCTGCAATTGTGCTCGTTGTAGGGGGTAATCCTGGAAAGGTTTCAATGGGCTGGCTGTCTTAGGTGCATCCGCCTAACGCTATACTCCCGATTCAGACTCCTACGCTAAATCAAGATAGCTCGGAATAGTCCTAAACGCTACAAATGGGCTCGACGATCGCTCCAGGTCGAAAATTCTCGGGCTCCGGACCAAGGGTGATGCGTTCCGATTGGAACGTTTACTCCTGTGGGCACCGAAGGCGGTCCGTCGCAAATGGTTTCAAACAAGCCATTGCATACGCGTTCCCCACGGATAGATGCAGTTTGCCACGAATTCCAGGGGGTCGTTTCCTATCAGCCTCAAGGCCGCCCCATATGGCCTCTTCCATACCATCACTGCTTTTGTTTCGGCTCTGATGAGTGATAAGAACCTATCTTGGATACGTAGGTACTCCTATCCCAAAAGAGCAATCACCCGAACAAGTGAACGCAGGCAGTCAGACCTTTGGGCAGCTCCCCATAGGCTTTCAATGACGTGGAAGAATACGATACACTTCATTGATCGGAAAGCTCCCCTGTAGAACGATCGGTTGGTCGAGGACCAAGACTCGCGGAAAGTGGTCCCTTCTGTCCCACTGTGCGTACGAGACGAGAATAGGGACGTGGATATTTGGGAAATTGTCACGCAACCCGGTGTCGTGTATAACAACCACCATAATACCTTAGCAACAACTGAGAACGTCATTAATTCTTAAGGGGGTTTGGTGAAACAGACGCTTATTGCGAGTGAGATCTCCAAAGCCACGTAATTGCCCGGCAGGACCCGAAGTGATGCCCACCTCCGCTCCGGATTTAAACATAAGACCCCATTGGTCAATAACAGGTAGTATCCTCGCCCAGTTCATAGCGGCGGTATCGAGATACAAACATTCAATATTCGCTACAATGGAACGTACGCTCATCCTTCTCTTGATGAATTAAATCGCACTATGGTCCACTCCCATCATATGGAACCTCGCGGTTGAGCAGTGTAGGCCCGCATCAAGTCAATACGCGCCCCCATCTTACGCAGCACTGAGGGCGACAGCGAAGAAAAGGGCTAACATCTGTCTTCGATTGTCATAATATCCCTAAAACTTTACGGGTCCACACTCTACTCGTGAAAGCTCTCTACCGTCATGTACATATCCCAAGTACGACATAATTTGTGCGGGTCTTTGTAGTAGGCATCGGTATCCCAGTTCCCAATTATAATAGTCGGACCGTTGATCATCATTTGCAGTACATCGGGTAGATTTATTGCTGCGAGGATTCTCGCATTATGGCTCTATTTTAATTCCATTCATGCTGAAGGTACCATTCCTCCACTAGTCGTGCATATATTTTGTGAGAGTACCTAGCGCAGATACGACACGTCGTACACTTTAACTCAATTGGACGTAAGCGCTCGGTCTCAGCTTGCCTGTAGCAGACCAGCCGCAGATCTATATACTCTCCCTGCGCTACGTTGGCGGTACCTGGCGGAAGTAGGGCTCTGATGAGGACGCACATGAGCGGTGATGCCATGCCGTCTACGACCACTTATCCGTCAAAGTGTGGGCGAAGACTAATTAAGTGTTTGAGCCAGCGATGTTGTGGACCACCTTATATATCTTGGTGACTATAAACGATTAGCGGCGGAAAAATCAATGTGAGTGAAGTACCTAGCACCCGAGTCATCGAAGAGATTGGAGTTTCCATGTAACGCAATAAAAGGTCCACAAAATCTCCTAGCTTGGCAAGTACCGGAAGATCGACTATCTTTTTCCCATCAGTGAGTCTGACGGAATAGGCGTCAAGCACTTTACCAGTTTGTCGTCCGCGCTGTCATGCTCAAAATAGCCCGGCCCCAAGTGGATCGCTCTCAAATCCATTCGGGAGATCGGACTTTAAGATGTGGGATTTCCTAGACCTGAATTCCACACGTGCTCCATTGACGAGCTCGAATGTCAGCGTACTGTAGTCTCAAGTTGGAGAACGTCAGATGGCGTCGCCTTAACAATCGCCCCCGTGCGGTTTGCTAGCTTACCTGGCTAGCACTGTATGCTTGTGATAGTTATGACGTTACCCTTAAGAAATGCGTATGATAGTTTCGAGACATCACGCTCTCAGCTTTGGTATGAGCCCTAGCAGGCCAAGGTCTATGTGTGCAGCCTAGAACCTTCACCCTTTCTTCTTTTACAAGCGTAGACACGCATTTGTCGCTCGTGGCAGGGCAGCCTTCCTAATGCGGGGCATCTAGAAGAGTCTTTTCCTAGCCATCATCTAGGAAGGTATATCGAAAACCCGCAGTCTTCTGTTTATTTCTAGGTAATTCCGCGCATATCGTAGGTAATTGCGTCTATTGTTACATCCGGACTCACGATTGGAGTTGTTAGATTCGTAAGGCGACAAGCGCGAAGCTTACGTGCGCTCGGATATCCGGCGTATCTTTACTAGCCGATCGATGTTTTGCAGCCATAGCTCCGTTGACAGAGGCGACAACATGCGTGTCTTGAGCAGTCATGCACTTGAGCTGTATGTCAATCGTAGTAAGATTACGCCATTTTAGGGGTGATCCCTATTCACGCCATTAGTGCTGCAGTCCCGGATCACGCGGAGTTGGGAGGAGGCTGCTCGCCGGACGTGTCCATCTGGCACGCTCATGCCCGATCTTTATTAATAAGGCAACATAGGGCCGCGCATAAAACCAACGGTGTGTTAGCTCTACAGCTCCGCCTCGTCTGCTACCTCGGGACAAGAGCCCGTACCTAGAACCTCCTCTATATGTATTAAAAGAATTACTGGGTTGAAAACTTTGTCGGAGAACTTCTTGGATTGAGACGATATACTATAACGATGCTCAGGATAGGCAGCTCTGCTGACCTGCCACTGTCGACAGCACGGATCGCGATGTTTTATAAGAAGCAGTAGGAGTTCAACTAGGCCAGTAGGGGTACCGCTGTTTCCATAAAGTCGTCAAAAAGTAGCATTCCGTACGCACAACGTGAACACCCCACTAAGAGCTGCAGAAGACAACGTACTGAAGACACTCTCGAAAAGCAACTGATGGATCAGTGGCCGAACACTCCAAGGATCGGTAGTAAATCACAAGCCAATCATGACTTGTTGACGAAGGCATAACTTAAGGACTCACACGATGGAGCCCAGTGTTACTCAAAGTTTTGGCCCGGAACCGAATGTATTAAGAGCCATTCCAAATTGTTTATTTTCTATATATTTCGACAAAAAGGGATCCGTCGAATACGAATAAAACTCGAGGCCTCGAGCGGTCCGGCGTGTGGGGCCCGCTCTTGGCCCGACCACTGCATCATAAAACGAAATGACATTTATGAGCTTTTTTTAGCTATGTAAAATAGCCGGTTATTTGCGTGTGATGGTCGTGTACCTCCGATGAGCAGACCAAATAGAAGCCAAATGTTCCTGCATCCCGTTAGGAGATTCCACTTCGAAATGCTATTAAGATCGAGACATCGAACAAGCAGCTGAGCTGCTGCGCAAGGTTGAACGTCCTGCTCTGGAGTTGCGAAAAGTCGATAGTGCGGCCCCGCCCCGTTTCGATTGGCACGTCGGATAGTCGAGATAAGGTACGTAACGCACATCCTTCATATCACGCCTTAGGTAGTTTGACGAGGAGATCGCAGCACCGCGTTGAGTCTTAGATTGTACGTACGGACTCAATGTCGATCGGAGTACGCCCCTGGCATAAATCTGAGGGATAGAGACTGTGAGATACTCATCCGTTTAAGTTTCTGCGCATGAACTGGACAACGTCGAGTCCCCCGCCCATAGATGTTACCGACGTGAAAGCATGCTGCTGAGATCGCAAACCCCGTCTCCTCTTAGCAAGCCCGTCTGAGTGCCGGGACAAGTGGGATCGGACGCAACGCGTTCCACCTGTCTAACATCAGGGAGATTTTATGACCGGGCATGTATGACAGAGCCCCGCCAATCTGACCCAGGGTAACAAGCGTATCTGCGACGTGCAGACACCGTCAGGACGGGCGCCTATGTTATATTGTTGATAAAAAAGACGTACGCGCGTTGATCCCTATGTTAGAGATTACGCAATGTGGATTACGAAGTCGAGTGGATGGACCACTCCGATTCGTCGGCTTTTCTGGAGTTTCAACCCTTGATAGAGGCACCCTTTACATGCTCCGCGGGGCGCCTGTGAGAAAGGATAGAGTATCGCGAACTCATACGGTCTCGTACGTGTCTCGCCTGTAGTTCCAAGTCTTCTGATAGAATAGCGGACTTACGGACAAACCAGGCCTTGCTACTTGCCCTTTTGAACATCTGGAAGAAAGGACGGTTCACATAGTTTTTCCAGTGAGCATATCGATCGGACTATCCGCGCGTGATTTATCGACAAAACACGCGCTAATCTACTTTTGGCCTGTCATGATTCGACGGTTCGTTTCTGTGGCGTCTGGAGCCAGAACTTTGATTTACGGCAGTGATTCGAGAGACGCGGGTGCGGCGTGCGGCTAGGCCATTTGAGAAGATCAACGGAGACGATGATGGCGACGCGATATTTTAACTACGCACCACTTTGTGGATTAGCGTTTTCACTATCGTGTTTGAGAGAGCCATACCCTTACACCGCTTTCATACCAACCACGCGATCGAATTTCTATAGAGAGACTCCGAGCTGATGATCGGGTAGAGAGTGCAGATATCATAACCTGAAGTGCAGAAATGTATATATCCACAAGCACCCCCTGCAAGTAACCGCCGCCAGCCGCACCGGATTTTTTCCCATAATTTTGTAAATTCGGCAATCCTGGACATTTACCTTCCTGGTCCGCGTAGCATTTATTGGTCAGCGGGATTTCGCCGCAGACTCTTCGGTAAGTAAATTAGAATAGCAACGCATATACTCACAGTAAGTTGTTCTTTCTGCAAACCAACACGGAACATAATCATCACCGTCCAACCGAGGACAAGCTAGGGATCCTCCCGCATGCCTCGTGGGATGAGGATGAGCTATCTTTAATATTGTCACATACATATCTTTATATGACTGCTTGGGCACTCCTGACGTTCTCATCAAAAGAGGTCATGGGAAAAGGGATCTGTTCCCCCCTGGAACATCGGTTAGGCGTCGCAAAAATGGCCCCTGGTTACGCATATTACATAGCTTAGACAAGGTCTGAACGTCTGATAACTAACTCCAGTAGAACATCTGATCCCTGTAGCATTCGCCCCTGGCTCTGTTTCCTATCGCAAAAAAGTGAAACTCTTCAGCTTTCCGTCAGGTAAACACCCGGTACAGAGCAGACCATCAGCATATTTGGCATATGAGCTATAGCCAGAGTGGATACTGAATCAGCCGCGCGGAATCAGAGTTGGTGCGCTAGCGTAGTGAATAAACCTTCTGTCGGTGCGGCAGAGGAGTCAATCTCGCCACACGTAGCCTCAGGGCCTATTGGTATTTGAGGGCGGACACTGAGCAGTTACGCTGCCGCCTCGTAGTCCCTGGATTAGGTATCGTGTTCAACACACAGCCTAAAAACAGCATGTTTTAAATGAACAGGTCTCTTCCGAAGGTAGACATATTGAAGGCGTCACCGCTTAATGTACCTTTTCCGTTATGTCATCGACAGTAGCGCCGCCCACGTTATCTATGACGAAATATTGAGAGCAGGTCGAGTGGGGCGTCCCTGTCGGCGATAAACTGTTGTTAGGGCACCATCCGATGGATGATTGCTATGCTGAATATCTAACTGCATGAATTAAGGAGGGTATTTCACTCACTGCAGGCGGCACACGAAACCGGATGATCGTGGGGGGAACCGGTGATCGCATCTAATGGGTGCATTCACACAAACTAGCCAAGGCTGAGCCACTTATACGCTCATGCAAACTGGGGTTACCAAGTCACCATCACCATGCTTTCCTCTGAATCCTGTGTCCAGGCGCCATAAATGCTCCCTCATGCGCTAAAACGTCGGAATGCTGATCGTCCCCTGCTCATATTACGGAAGCAAAGAGGACTCACTTCTAACCCAGGCCCCTCAAACGCCAGCCTGTCGTAGTTTCGGCGGCAGAACCAGGTCGCGTTTGCTGTCTCCCATGAAGCTGAAGAGCGCCCCATCCGCAAACCCGGTTGGATACATAGCATTGGTTTGCTATTTCGAACCCTTTTGGGCTGGCACAACAGCCTCGTTCTCCGCCGCACAGAGTTAACAGGATGCGGTTATGTCGGTCCCATAAGGAGCATATCCACAAGATGGTGCTAGCTTGTGAACATGAAATGTTTCACTAATGGCCGTTGTGGATCACTCTCGGGAACCCATCAGAGTCGACTCCCAATGCAGGCTCGGTGACTTGCTTAAGGGATTGGCTGAGATAGATAATTACCTACTATAGTTGCGGTGCCGATGGCGTGGCCTGCGCGTCCCCGACAGGAAGATAACACGAAAACACGTACCAAGACTAATACACCCTATAACGCGGTAAGTGTCGTGGTAAAAGCATATGTGTCTTGAACATATACCACTTCTGTCTAAGTTTAATGTGGCGACTCGACAGTATCACACGTATAGTGCAAAAGGAAGGCACGCTCATTGGAAGCTGGAGATGGCTGACGATAAGCATGTGGACTATTATGTTCTTGCGTGGTGAATAGTAAGACTAATGGTCCTGTACTGAGGTCTTCCGAAAGTTACTAGGCCATTAGTATTTCCAACGAGAAGTGGGAGACATAGGACCACCTACTAAAGCTCTTAAATAAAGTGCGAACTACAAACACTGCACGCACACCCACCAGTCGATACAGCGCGTTGATATAGTGCCTCGCTCAGAGGAATGTGTACGCTGTAAGAGTACAAGCCGCCATCGGAGATTTGTACGTGTAGGTGCAACCCCGTTAGTGGGCACGTTAGATCGTCACGTGCCGGACTATGCCAATCCACCCTTATGGGGACAGCTGGCGCCCGCGGCAGTTCGTATGAGGGGTTCTACTACGCAAAAATCAGCGATCGGGGATATCTAAAGCTCCATCAAATTCGTAATGATGTCCGTACTGGATTCGCATCCATACGCGCCAATACGCGCTTGCTTATGGTCCTCTCCTTGTTAGGATGTTAGCGGTACGCACCTTTGTTTGACAGCACGTTGGGGGGGACACATAAACTACGTTCTACTGCCATTCAGCGAAGGTTCCTTTTTATTCGAAAGAGTGCGATAAGGGGCGGATTCAGTTAAGGTTACTGCATTAATGTACCACAGGTACTTCTCGATCTCATACACACCCCTCACGTCCTCGACCTTCCCGGCGCCCTGATCAAAGTGATCAGGACTCTGCTGCAGCGGTACGCAGAAAGACTGATGCGACTACGGGGTTTATTTAGGTAACTAAAACTTCCCCTCCTTTAGATTCGGCGCGGCTATTACATCTTTCGCTACTACGAATCCGTAACTTCTCTCCAGCAGATCGTTTCTGGACTGGTAGGTCATTCATCTAGGGTATGGTAATCGAGGCACGTGGTATGCGCCTACCTAGAGCGGTTCGAAAAGTTTGCTAAACGAGGATCACCAGTGTACGGCCCCGACGTGCCTCATAAATGTGGGTACTATTATATGGGACAGAGTAAGATCTTCATGTGGACAGCCCGTAGTAGAGCCTTTGGATTACATGATCCCAGTAGCGATTGATGCGTTCCGACATATCCTTATAGCACTTCTAACTTACAGATTTACCATTATCCCTGCATCACCAACAACACTTATGCCACAGGCCGACGTAGAAAAAGAGCCTAAGGCACTTCTAAAGATTCCTTACTCGCGGCGATCGATATGGGGCCTACCGGGAAAGACGCAATTTGGACATCACTGCAACGTTTTATATGGATTCGCATTATTAAGCCCCTACATCTGTGGTGTGCTAGCGACCTACATTTAATGTGATTTTGGATATATCTTATCAGCTCTTTCCCGGAAAGCTCGTACCCGCTCTCCACCAAAGGTGGTTATAATTCGGTTTCAGGGAAAATTTAATCGAACGTAGATTACTGCTGAGCCCTGTAGACTACGTTATTGGGGTCTCTGTGCGGAGTCTTGATCCACGAAAGCTAGCGCAGGCTGTGCGACATATGGGGCGGATTCAAACGGCAAGATACATTAGGAACCGACGACGAATTAACGTCAAAGCGGCGTAGACTGAGCCCCGATGTCATTTTTCTCTGGTTATTACAAAGGGTTAAGCTTCTACTGGCCCATTCGTGGATGTAGGTCGAGGCTTGCTCAGGTACCGCGTACCCATGCCTAAGCGTACCGTCTTACCACCCCCTTAGGGCCACCTTAACTCCCGACATCTAACCTATCGATAGTGAACAAAACACTTTACCGCCTCGTCCAGGATATCTGGAAGAAACTACATTTGATTACTAATAACGTTAGTACCGCTATTTATTCTAAGTCAACTTGCTACCGGCTGCCCAGCGGTCTCCAGCGTCCCACTGCGGTTTCAGGTTAGCGCAACAAAAGCCGCTACGCGCTTGTGCCTAAAGTATGGCCTCGACCTCGCGACGTTATATTTTGTAGAGTTTTCCTTGTGCAGGCCGTCAGTCCTTGAACCGGTGGTTGAACACTAAGCTGCCACCTCCATATCTCACGATAAAGATTACTACTCGACATATCCTGGGAATCCAGGGGACCGTGTGTTGTGAAAGGCCATACACCAGCCCCGATGGAACGGTTGGTTTGCAGACTGCGAATCAACCCGGATTAACGGGTTGGTGGATCGGACAATCTCCGCGAAGTGACACTACCCGACACTTGGAGAAACTGTTGGTATGAAGCATGAGCAAATGGAGTAAAATATGTAATATTGAGCTGCACAAGCGTCGAGGTATATCGTGTCCGCGGTAGGGCATTTCTGCAAATAGTCAGGGTTCCGTCGGACCAACGGCTCGAAGTTCCGAGCACTACGGTGAGCTCTTTCGACCAAATCGAAGCGCAATCACAAACTATTAGGTAGCGTGGACATATATTATCTGGTCTATCGCATGGTGTCAGCTGAACGTGCGGCAATCCGTCGCTTCAACCGGGCTGGGGCACACTATAACGCTGCTCTTCTTGTGAGCTCCCTGAGCGGGGCGAGATTCGTCCCCGTAATGGAGCCCATAGCCGTGTCTATCAATGCAGGGTCTATTCCAGGATTTGCCAAAAGAGTGACACTGCACGTGTTCTTGGATTTCAATAGCTCACCTTCAAAATTCCCGTAGCGATAAGCGTCACAATCGAACTCAATCGGGCTACAACGTGGATAATGGACCGCAACTTCCTTACTAACCAGAGCCATCTTACTCGCTAGGCATACATCTTCACCCGAGGTTAGCTTCCCGGAAGGCACAACCAGGGCAAACAGATGAAGCCACGGGCTATGGACAACATAGGGGATGCACTACTTTCTAGCGCTAGCTAGGCTCACATAGGTCGACTCTAAACGAGCTTATGCACTATTCTTATGCAAGGACCTCAATATTGTTCTAAACAACGTGTTTTCGAGAAATAGACTCTCCAGTTATAATACGATCAGTCACGACTAACTAGGGTAGCCACTTAGGCTGATGCACGTTAGCTTTTAGAACTCTTATAAGAATACCATGTAGATCGGTGAGCAGGGACCACCTGTATGGGGGGTTTCCCTCTCATCGCGTGATTGGCGCTCTACCCCATTGATACGGTACCATTAATTTTTTGATCGGTTGATTGCAATTGCGCGGTAGCGTGGAAGGTTCGACGGAGGCTCCATAGGCAGGTATTTCATTCAAATCCAGGGATTTACCGTTCGTTGACGGAGGAGCATCAATCCTACTTCAGGTTGGCGAACAGAGACTCCTAGAGTATGTCGTATGAGAGACGGAAGCGTGAGACAATTGGAAGACTCCGCTGATGATCATAGCCCAACCATCCTCCGGGCCAGTCTGCATTTAGCTACCAATCATCAGTGCCTCAGTAGAAGTTTTGCATCCAATGTAACGCCAGAAGAGACTAGCACTCTATAGGATGAAATTGAGCCTTGAGTTTAACCTGCGACTTACACTGCAGCGGGGGCAATACTACAAGAATCCTAGGAAAGACCCCGCCCGCTGTAGATAATCGCACGCAGCCCCCACGCGGTTGAGTTCGTAGGTCTTCTACCGGTTCTGCTTCTACGATTTGGGTTGCCCCTGCTCTCTACACCCCCATCATGATAGCACGAGAGAGTATCTTCAAACTACGATACTCAATGGAGCCTCACGCATGCTGTTATTGGATCTTTGCGACTAGATTCAGATGACTGCCCTCGAACAATTGGCGCCATCATGGACGGGTTCAGTTCCATGAGAAGAGACGGGTTAAGGCTTTCGTATCTTTGCCCTCATGTGGTTTTTCTCCCAGGCTCGGCAGCATTAGAAGAAAACTGCTCTTAACGACTCTGAAAAGGAACAACGTAACACAAAGCGACACGCGCGAGCGCCTGCACGCCTAAAAGCTGGGACAGGCGTCGTGTACTGCAACGCCTTTCACGCGCTCTGCTGACCGCCCTAGTGTTAAGCCAAGCCTCTCAGATAAAGTGGTATGTCAGAAGTCCAAGGGGCGAACGCGCATTTCGGCCACTGAAACGCGGCCGCCATGGATGGACAAGGCTATTTTGCTGAAGCGACCCCGGTTATATGCAGACGTACAACCCCATCCTAGACGTCGACAACGTTCAGTCAGGGAAATTCCTCACACCTACGGCCAAAGTGAAGATTTCCTCCTGCCACCCTCCACTCAGTGGCTTTCCTAATGCTCTAGACAATAGATTGACGGATAAGGAATGTCGGATCTTTGATATTCCGAGACGCGTGCATCCATCAGAGGACCTCAACTGGCCTTATTTGAAGCAGGCATCGGGATTCATAAATGAGCGATCAGTAATACCGTCGAAACGGGGTTTAAGGAGCCTTCTGTTAATCCGGCGACTAAGTGCATCAAAAATTCCGTGCCTACACCGTGTGGGGATGTCTTCTGGCTCCGGGCATCAAGTTTATAGTAAAAGCACAGCTCTGGTTCAGTTGGACAAATCATCACCAGATGGCTTGTGCTTCCGTACTCGCCCCGAACACTCCAGCAACAACCTATACAACGCTATAGCCATACACAGTCCTATAGTGCTCTCTAAATACTACACTACACACCTACCGATTAGCATACACAAAGGTTGGTACTAAGTTAAAGTTCACGTTACTGCGGGGCTATGTGCAATGACGTGAGCTCGGTAAGACCGTTCAATCAAGGATAGACCGCCCGATGAACAGCGTAGTGCTTCCTCCTTCCACCAGTTCCGGTGGCGGTGTCGCTATTCAGTGATAACGTAGGTAGTTCTGTTTCACCGGACGGTATGTAAGAACACTGATAGTTAATATCATGGAGACGGCGGTGGTAATACTAACACGTAGCTACTCCGAAGCAGGCATCCACCGGCGGAAATTTAACATCATCGTATTCCCTGCTTGACACAGTGGGTCCTTCATGTTAAGACGGTAGTAGTGTAACCATACTAGCTCTGTTTAATTAATGACGAAACCTACTGCGGAGCTCGTCACGTATGCATTGGCGGCGCGCATTGCCTGTCGGACGGAGCTCGTGTCAGAGAAGTTTAGGGGCTCACTACGTTAAATAAATCCCTTCAACCAAGTGCTATTACACACAAAGTGAATTGTGTCAAATATCAAATCGGCGTGGGGAGAGTCCCAGACGATTATTCATGGGTCTGTGTCCTGGGGTATAGCAGTAGGCCGTCGTAGCCCGTCATTATAGGGGCTCAGGTACGAACTGCCCTACGCCTAGCGGTAGTAGAAAATGGGCGGCTCCAGCGTGTATGTCTTTTGCTCTATTTAATCATCCGCTAATTACTCATAGATTAGATTACACCACAGCGAGAGAGCTATGGGACTGTTGCGGGAGCCCGTCTGAAGAGAGGTCCTATTCACCAGAGACACCTCACTACAATGCTCTTCCGCAGAATGATAATGGCACGCCTCGCGACGAGCAGTGGCCTTGTTCGAGCAAGAACCGAGCGTTTGGTTCGACGGTACCGCGGCCTCAGCCGAAACTTTAATATCCATTTCTTATAGACAGAACCTCTTCGGATCGTTGTCCAGGCAGAACTAGGTTGTGGAGAGCCTGCTGAGGTTGGATTGCCACTCACTCTACGAAAGAAGCTGCGAAGAGCGCAGTAACGAATGCATTCGTTGGCACAGCCGCGAAACTCATCTTCTACTTAACCCTGGTCTACACACATGACAAAAGGGGCTTATTTGCGATCGTGGGCGTTGGCTTCAACTAATACCCGGCTCTTTATACCAGCCACAATCACCATACATTCTATTCTAGACTCAGGAAGTATTCCTAAAGGTATCCAACCAGTCATAGGCATTCGTGCGTTTTAGCGGGCAAGAATCCACTTATGGGCAGCAATACTGTTTGTCTAAGGCTTCACTGCTGATCGACGGCCTGTGACGCAGCGAGAGGCTCCTGAAACCGATTTTACCGTCACGCAGATTCGGAGGCCCCCGCCTTTGGCCATAGCTCGGCTCGGATCCGGGAATTAAATACCTAGAAGCAATAATGTCGCCACGCGACCCGGATATTGTTCATACCATATTAGAACACCCATGTGGAGCTCTTGAACGGAAGGACGAAGTTGCCACAGAGGGGCACTTAGACTATGTTATGTGTTTTTTCTTTTATCGACGGGCATCCGGACTGTATTGTATTATGCGTTTTCTTAGAGAATGACGTGGTCAAGCTAGTGAGTGCGGTTACACGGTTGTCGCAGTTAGATCGTGTGTGACGTGTCTGGCGAGCCTTCCATGGGTGTACGAAACCAACCCGCCCGGCCCTTTATTATGATATCCCGCAGGGTGATGTCTGCGAGCGATGGTGAGGCCAGGTTTAGAAAAAAAGGAAGCAGATGACGCGACGCCCTACACCAAGCGTGGTACCATCGAACGCTCGC
		</sequence>
    <sequence><taxon idref="Location_3_0_1|33.693958200726925"/>
			CCGGTTTCGGGAAAACGCACTCACATACAACACTTAAATAATCGGGATGGGATGCGTACCTCATGGGTTGGTGTATACGTGTCCGAGTATATGGGGAGAGCCTCCCATACTGCACACTGAACTTTCGCAGACACCGGATCACAATGACACCTGCACCATGCCCAATACGTCTCATCGGATAAAGCATCGGGATACATGACTTGGCCAGGCCATCGAGGATGTTCATTCTGCTCATATCTAGTCTATCCACCTAACGCTGTCTAGCACACTGAGGGACGGTATGAACCAGCGGGCTGTTGCGGTACAAAGACCGTCCTCCCCTCCGTTGGCAATCATATCATTTTAGTTGCGTTGTGACCTATGACTCACTTATAGGCCGATGGAAGCTGTCCGGCAGTCCATATGGGAAACAGTCCGAACAATACACGTCGTTGTCAACTAACTGGCCCCGTGAGTGGATTAGAATCCCCATCGCGGGTTCAGCCTCCGCGGGACGATGTTAATGGCCTTCTGCCCTCGAGCCAATTATAGCCGTGCACCCTGACAGTAATGGAATGCAGACACCAACCGTGCTACGCACTGCACGAGCGTGTGTGATTTTGTGCAAAAAATGTTTAGGGCAATAGAGTCCCCATTAGCAGCAGGTGAGTCGGCACGGTTAGATGCTTATTCTTAACGGAGTCTTCACGGCCCCTTCGTTCTAACAAGGTTGATGCGGCAACATACAATACCTGGCCACCCCCGTGTCCTTAGCAACGTGCGGGTAGGTCGCTTACCTCATTATTCCGTATGAATGGAGGGTGTTTCTGGGCACCTAATAGGAACCACACCCTATCTGAGAAGCCGTTCTTTTTGGTAAGGTGTTCACCAAGGGTTAGGTCCTGCCGCAACCTTTCTCATCATAGTGGTGAACAATAGTCGTCCATGATCGGCTACAGGGGCCGGACCTGTAATAGGGCCGGTGTAGGGTCGAGTGCGAATTTCCTCTGCAATTGTGCTCGTTGTAGGGGGTAATCCTGGAAAGGTTTCAATGGGCTGGCTGTCTTAGGTGCATCCGCCTAACGCTATACTCCCGATTCAGACTCCTACGCTAAATCAAGATAGCTCGGAATAGTCCTAAACGCTACAAATGGGCTCGACGATCGCTCCAGGTCGAAAATTCTCGGGCTCCGGACCAAGGGTGATGCGTTCCGATTGGAACGTTTACTCCTGTGGGCACCGAAGGCGGTCCGTCGCAAATGGTTTCAAACAAGCCATTGCATACGCGTTCCCCACGGATAGATGCAGTTTGCCACGAATTCCAGGGGGTCGTTTCCTATCAGCCTCAAGGCCGCCCCATATGGCCTCTTCCATACCATCACTGCTTTTGTTTCGGCTCTGATGAGTGATAAGAACCTATCTTGGATACGTAGGTACTCCTATCCCAAAAGAGCAATCACCCGAACAAGTGAACGCAGGCAGTCAGACCTTTGGGCAGCTCCCCATAGGCTTTCAATGACGTGGAAGAATACGATACACTTCATTGATCGGAAAGCTCCCCTGTAGAACGATCGGTTGGTCGAGGACCAAGACTCGCGGAAAGTGGTCCCTTCTGTCCCACTGTGCGTACGAGACGAGAATAGGGACGTGGATATTTGGGAAATTGTCACGCAACCCGGTGTCGTGTATAACAACCACCATAATACCTTAGCAACAACTGAGAACGTCATTAATTCTTAAGGGGGTTTGGTGAAACAGACGCTTATTGCGAGTGAGATCTCCAAAGCCACGTAATTGCCCGGCAGGACCCGAAGTGATGCCCACCTCCGCTCCGGATTTAAACATAAGACCCCATTGGTCAATAACAGGTAGTATCCTCGCCCAGTTCATAGCGGCGGTATCGAGATACAAACATTCAATATTCGCTACAATGGAACGTACGCTCATCCTTCTCTTGATGAATTAAATCGCACTATGGTCCACTCCCATCATATGGAACCTCGCGGTTGAGCAGTGTAGGCCCGCATCAAGTCAATACGCGCCCCCATCTTACGCAGCACTGAGGGCGACAGCGAAGAAAAGGGCTAACATCTGTCTTCGATTGTCATAATATCCCTAAAACTTTACGGGTCCACACTCTACTCGTGAAAGCTCTCTACCGTCATGTACATATCCCAAGTACGACATAATTTGTGCGGGTCTTTGTAGTAGGCATCGGTATCCCAGTTCCCAATTATAATAGTCGGACCGTTGATCATCATTTGCAGTACATCGGGTAGATTTATTGCTGCGAGGATTCTCGCATTATGGCTCTATTTTAATTCCATTCATGCTGAAGGTACCATTCCTCCACTAGTCGTGCATATATTTTGTGAGAGTACCTAGCGCAGATACGACACGTCGTACACTTTAACTCAATTGGACGTAAGCGCTCGGTCTCAGCTTGCCTGTAGCAGACCAGCCGCAGATCTATATACTCTCCCTGCGCTACGTTGGCGGTACCTGGCGGAAGTAGGGCTCTGATGAGGACGCACATGAGCGGTGATGCCATGCCGTCTACGACCACTTATCCGTCAAAGTGTGGGCGAAGACTAATTAAGTGTTTGAGCCAGCGATGTTGTGGACCACCTTATATATCTTGGTGACTATAAACGATTAGCGGCGGAAAAATCAATGTGAGTGAAGTACCTAGCACCCGAGTCATCGAAGAGATTGGAGTTTCCATGTAACGCAATAAAAGGTCCACAAAATCTCCTAGCTTGGCAAGTACCGGAAGATCGACTATCTTTTTCCCATCAGTGAGTCTGACGGAATAGGCGTCAAGCACTTTACCAGTTTGTCGTCCGCGCTGTCATGCTCAAAATAGCCCGGCCCCAAGTGGATCGCTCTCAAATCCATTCGGGAGATCGGACTTTAAGATGTGGGATTTCCTAGACCTGAATTCCACACGTGCTCCATTGACGAGCTCGAATGTCAGCGTACTGTAGTCTCAAGTTGGAGAACGTCAGATGGCGTCGCCTTAACAATCGCCCCCGTGCGGTTTGCTAGCTTACCTGGCTAGCACTGTATGCTTGTGATAGTTATGACGTTACCCTTAAGAAATGCGTATGATAGTTTCGAGACATCACGCTCTCAGCTTTGGTATGAGCCCTAGCAGGCCAAGGTCTATGTGTGCAGCCTAGAACCTTCACCCTTTCTTCTTTTACAAGCGTAGACACGCATTTGTCGCTCGTGGCAGGGCAGCCTTCCTAATGCGGGGCATCTAGAAGAGTCTTTTCCTAGCCATCATCTAGGAAGGTATATCGAAAACCCGCAGTCTTCTGTTTATTTCTAGGTAATTCCGCGCATATCGTAGGTAATTGCGTCTATTGTTACATCCGGACTCACGATTGGAGTTGTTAGATTCGTAAGGCGACAAGCGCGAAGCTTACGTGCGCTCGGATATCCGGCGTATCTTTACTAGCCGATCGATGTTTTGCAGCCATAGCTCCGTTGACAGAGGCGACAACATGCGTGTCTTGAGCAGTCATGCACTTGAGCTGTATGTCAATCGTAGTAAGATTACGCCATTTTAGGGGTGATCCCTATTCACGCCATTAGTGCTGCAGTCCCGGATCACGCGGAGTTGGGAGGAGGCTGCTCGCCGGACGTGTCCATCTGGCACGCTCATGCCCGATCTTTATTAATAAGGCAACATAGGGCCGCGCATAAAACCAACGGTGTGTTAGCTCTACAGCTCCGCCTCGTCTGCTACCTCGGGACAAGAGCCCGTACCTAGAACCTCCTCTATATGTATTAAAAGAATTACTGGGTTGAAAACTTTGTCGGAGAACTTCTTGGATTGAGACGATATACTATAACGATGCTCAGGATAGGCAGCTCTGCTGACCTGCCACTGTCGACAGCACGGATCGCGATGTTTTATAAGAAGCAGTAGGAGTTCAACTAGGCCAGTAGGGGTACCGCTGTTTCCATAAAGTCGTCAAAAAGTAGCATTCCGTACGCACAACGTGAACACCCCACTAAGAGCTGCAGAAGACAACGTACTGAAGACACTCTCGAAAAGCAACTGATGGATCAGTGGCCGAACACTCCAAGGATCGGTAGTAAATCACAAGCCAATCATGACTTGTTGACGAAGGCATAACTTAAGGACTCACACGATGGAGCCCAGTGTTACTCAAAGTTTTGGCCCGGAACCGAATGTATTAAGAGCCATTCCAAATTGTTTATTTTCTATATATTTCGACAAAAAGGGATCCGTCGAATACGAATAAAACTCGAGGCCTCGAGCGGTCCGGCGTGTGGGGCCCGCTCTTGGCCCGACCACTGCATCATAAAACGAAATGACATTTATGAGCTTTTTTTAGCTATGTAAAATAGCCGGTTATTTGCGTGTGATGGTCGTGTACCTCCGATGAGCAGACCAAATAGAAGCCAAATGTTCCTGCATCCCGTTAGGAGATTCCACTTCGAAATGCTATTAAGATCGAGACATCGAACAAGCAGCTGAGCTGCTGCGCAAGGTTGAACGTCCTGCTCTGGAGTTGCGAAAAGTCGATAGTGCGGCCCCGCCCCGTTTCGATTGGCACGTCGGATAGTCGAGATAAGGTACGTAACGCACATCCTTCATATCACGCCTTAGGTAGTTTGACGAGGAGATCGCAGCACCGCGTTGAGTCTTAGATTGTACGTACGGACTCAATGTCGATCGGAGTACGCCCCTGGCATAAATCTGAGGGATAGAGACTGTGAGATACTCATCCGTTTAAGTTTCTGCGCATGAACTGGACAACGTCGAGTCCCCCGCCCATAGATGTTACCGACGTGAAAGCATGCTGCTGAGATCGCAAACCCCGTCTCCTCTTAGCAAGCCCGTCTGAGTGCCGGGACAAGTGGGATCGGACGCAACGCGTTCCACCTGTCTAACATCAGGGAGATTTTATGACCGGGCATGTATGACAGAGCCCCGCCAATCTGACCCAGGGTAACAAGCGTATCTGCGACGTGCAGACACCGTCAGGACGGGCGCCTATGTTATATTGTTGATAAAAAAGACGTACGCGCGTTGATCCCTATGTTAGAGATTACGCAATGTGGATTACGAAGTCGAGTGGATGGACCACTCCGATTCGTCGGCTTTTCTGGAGTTTCAACCCTTGATAGAGGCACCCTTTACATGCTCCGCGGGGCGCCTGTGAGAAAGGATAGAGTATCGCGAACTCATACGGTCTCGTACGTGTCTCGCCTGTAGTTCCAAGTCTTCTGATAGGATAGCGGACTTACGGACAAACCAGGCCTTGCTACTTGCCCTTTTGAACATCTGGAAGAAAGGACGGTTCACATAGTTTTTCCAGTGAGCATATCGATCGGACTATCCGCGCGTGATTTATCGACAAAACACGCGCTAATCTACTTTTGGCCTGTCATGATTCGACGGTTCGTTTCTGTGGCGTCTGGAGCCAGAACTTTGATTTACGGCAGTGATTCGAGAGACGCGGGTGCGGCGTGCGGCTAGGCCATTTGAGAAGATCAACGGAGACGATGATGGCGACGCGATATTTTAACTACGCACCACTTTGTGGATTAGCGTTTTCACTATCGTGTTTGAGAGAGCCATACCCTTACACCGCTTTCATACCAACCACGCGATCGAATTTCTATAGAGAGACTCCGAGCTGATGATCGGGTAGAGAGTGCAGATATCATAACCTGAAGTGCAGAAATGTATATATCCACAAGCACCCCCTGCAAGTAACCGCCGCCAGCCGCACCGGATTTTTTCCCATAATTTTGTAAATTCGGCAATCCTGGACATTTACCTTCCTGGTCCGCGTAGCATTTATTGGTCAGCGGGATTTCGCCGCAGACTCTTCGGTAAGTAAATTAGAATAGCAACGCATATACTCACAGTAAGTTGTTCTTTCTGCAAACCAACACGGAACATAATCATCACCGTCCAACCGAGGACAAGCTAGGGATCCTCCCGCATGCCTCGTGGGATGAGGATGAGCTATCTTTAATATTGTCACATACATATCTTTATATGACTGCTTGGGCACTCCTGACGTTCTCATCAAAAGAGGTCATGGGAAAAGGGATCTGTTCCCCCCTGGAACATCGGTTAGGCGTCGCAAAAATGGCCCCTGGTTACGCATATTACATAGCTTAGACAAGGTCTGAACGTCTGATAACTAACTCCAGTAGAACATCTGATCCCTGTAGCATTCGCCCCTGGCTCTGTTTCCTATCGCAAAAAAGTGAAACTCTTCAGCTTTCCGTCAGGTAAACACCCGGTACAGAGCAGACCATCAGCATATTTGGCATATGAGCTATAGCCAGAGTGGATACTGAATCAGCCGCGCGGAATCAGAGTTGGTGCGCTAGCGTAGTGAATAAACCTTCTGTCGGTGCGGCAGAGGAGTCAATCTCGCCACACGTAGCCTCAGGGCCTATTGGTATTTGAGGGCGGACACTGAGCAGTTACGCTGCCGCCTCGTAGTCCCTGGATTAGGTATCGTGTTCAACACACAGCCTAAAAACAGCATGTTTTAAATGAACAGGTCTCTTCCGAAGGTAGACATATTGAAGGCGTCACCGCTTAATGTACCTTTTCCGTTATGTCATCGACAGTAGCGCCGCCCACGTTATCTATGACGAAATATTGAGAGCAGGTCGAGTGGGGCGTCCCTGTCGGCGATAAACTGTTGTTAGGGCACCATCCGATGGATGATTGCTATGCTGAATATCTAACTGCATGAATTAAGGAGGGTATTTCACTCACTGCAGGCGGCACACGAAACCGGATGATCGTGGGGGGAACCGGTGATCGCATCTAATGGGTGCATTCACACAAACTAGCCAAGGCTGAGCCACTTATACGCTCATGCAAACTGGGGTTACCAAGTCACCATCACCATGCTTTCCTCTGAATCCTGTGTCCAGGCGCCATAAATGCTCCCTCATGCGCTAAAACGTCGGAATGCTGATCGTCCCCTGCTCATATTACGGAAGCAAAGAGGACTCACTTCTAACCCAGGCCCCTCAAACGCCAGCCTGTCGTAGTTTCGGCGGCAGAACCAGGTCGCGTTTGCTGTCTCCCATGAAGCTGAAGAGCGCCCCATCCGCAAACCCGGTTGGATACATAGCATTGGTTTGCTATTTCGAACCCTTTTGGGCTGGCACAACAGCCTCGTTCTCCGCCGCACAGAGTTAACAGGATGCGGTTATGTCGGTCCCATAAGGAGCATATCCACAAGATGGTGCTAGCTTGTGAACATGAAATGTTTCACTAATGGCCGTTGTGGATCACTCTCGGGAACCCATCAGAGTCGACTCCCAATGCAGGCTCGGTGACTTGCTTAAGGGATTGGCTGAGATAGATAATTACCTACTATAGTTGCGGTGCCGATGGCGTGGCCTGCGCGTCCCCGACAGGAAGATAACACGAAAACACGTACCAAGACTAATACACCCTATAACGCGGTAAGTGTCGTGGTAAAAGCATATGTGTCTTGAACATATACCACTTCTGTCTAAGTTTAATGTGGCGACTCGACAGTATCACACGTATAGTGCAAAAGGAAGGCACGCTCATTGGAAGCTGGAGATGGCTGACGATAAGCATGTGGACTATTATGTTCTTGCGTGGTGAATAGTAAGACTAATGGTCCTGTACTGAGGTCTTCCGAAAGTTACTAGGCCATTAGTATTTCCAACGAGAAGTGGGAGACATAGGACCACCTACTAAAGCTCTTAAATAAAGTGCGAACTACAAACACTGCACGCACACCCACCAGTCGATACAGCGCGTTGATATAGTGCCTCGCTCAGAGGAATGTGTACGCTGTAAGAGTACAAGCCGCCATCGGAGATTTGTACGTGTAGGTGCAACCCCGTTAGTGGGCACGTTAGATCGTCACGTGCCGGACTATGCCAATCCACCCTTATGGGGACAGCTGGCGCCCGCGGCAGTTCGTATGAGGGGTTCTACTACGCAAAAATCAGCGATCGGGGATATCTAAAGCTCCATCAAATTCGTAATGATGTCCGTACTGGATTCGCATCCATACGCGCCAATACGCGCTTGCTTATGGTCCTCTCCTTGTTAGGATGTTAGCGGTACGCACCTTTGTTTGACAGCACGTTGGGGGGGACACATAAACTACGTTCTACTGCCATTCAGCGAAGGTTCCTTTTTATTCGAAAGAGTGCGATAAGGGGCGGATTCAGTTAAGGTTACTGCATTAATGTACCACAGGTACTTCTCGATCTCATACACACCCCTCACGTCCTCGACCTTCCCGGCGCCCTGATCAAAGTGATCAGGACTCTGCTGCAGCGGTACGCAGAAAGACTGATGCGACTACGGGGTTTATTTAGGTAACTAAAACTTCCCCTCCTTTAGATTCGGCGCGGCTATTACATCTTTCGCTACTACGAATCCGTAACTTCTCTCCAGCAGATCGTTTCTGGACTGGTAGGTCATTCATCTAGGGTATGGTAATCGAGGCACGTGGTATGCGCCTACCTAGAGCGGTTCGAAAAGTTTGCTAAACGAGGATCACCAGTGTACGGCCCCGACGTGCCTCATAAATGTGGGTACTATTATATGGGACAGAGTAAGATCTTCATGTGGACAGCCCGTAGTAGAGCCTTTGGATTACATGATCCCAGTAGCGATTGATGCGTTCCGACATATCCTTATAGCACTTCTAACTTACAGATTTACCATTATCCCTGCATCACCAACAACACTTATGCCACAGGCCGACGTAGAAAAAGAGCCTAAGGCACTTCTAAAGATTCCTTACTCGCGGCGATCGATATGGGGCCTACCGGGAAAGACGCAATTTGGACATCACTGCAACGTTTTATATGGATTCGCATTATTAAGCCCCTACATCTGTGGTGTGCTAGCGACCTACATTTAATGTGATTTTGGATATATCTTATCAGCTCTTTCCCGGAAAGCTCGTACCCGCTCTCCACCAAAGGTGGTTATAATTCGGTTTCAGGGAAAATTTAATCGAACGTAGATTACTGCTGAGCCCTGTAGACTACGTTATTGGGGTCTCTGTGCGGAGTCTTGATCCACGAAAGCTAGCGCAGGCTGTGCGACATATGGGGCGGATTCAAACGGCAAGATACATTAGGAACCGACGACGAATTAACGTCAAAGCGGCGTAGACTGAGCCCCGATGTCATTTTTCTCTGGTTATTACAAAGGGTTAAGCTTCTACTGGCCCATTCGTGGATGTAGGTCGAGGCTTGCTCAGGTACCGCGTACCCATGCCTAAGCGTACCGTCTTACCACCCCCTTAGGGCCACCTTAACTCCCGACATCTAACCTATCGATAGTGAACAAAACACTTTACCGCCTCGTCCAGGATATCTGGAAGAAACTACATTTGATTACTAATAACGTTAGTACCGCTATTTATTCTAAGTCAACTTGCTACCGGCTGCCCAGCGGTCTCCAGCGTCCCACTGCGGTTTCAGGTTAGCGCAACAAAAGCCGCTACGCGCTTGTGCCTAAAGTATGGCCTCGACCTCGCGACGTTATATTTTGTAGAGTTTTCCTTGTGCAGGCCGTCAGTCCTTGAACCGGTGGTTGAACACTAAGCTGCCACCTCCATATCTCACGATAAAGATTACTACTCGACATATCCTGGGAATCCAGGGGACCGTGTGTTGTGAAAGGCCATACACCAGCCCCGATGGAACGGTTGGTTTGCAGACTGCGAATCAACCCGGATTAACGGGTTGGTGGATCGGACAATCTCCGCGAAGTGACACTACCCGACACTTGGAGAAACTGTTGGTATGAAGCATGAGCAAATGGAGTAAAATATGTAATATTGAGCTGCACAAGCGTCGAGGTATATCGTGTCCGCGGTAGGGCATTTCTGCAAATAGTCAGGGTTCCGTCGGACCAACGGCTCGAAGTTCCGAGCACTACGGTGAGCTCTTTCGACCAAATCGAAGCGCAATCACAAACTATTAGGTAGCGTGGACATATATTATCTGGTCTATCGCATGGTGTCAGCTGAACGTGCGGCAATCCGTCGCTTCAACCGGGCTGGGGCACACTATAACGCTGCTCTTCTTGTGAGCTCCCTGAGCGGGGCGAGATTCGTCCCCGTAATGGAGCCCATAGCCGTGTCTATCAATGCAGGGTCTATTCCAGGATTTGCCAAAAGAGTGACACTGCACGTGTTCTTGGATTTCAATAGCTCACCTTCAAAATTCCCGTAGCGATAAGCGTCACAATCGAACTCAATCGGGCTACAACGTGGATAATGGACCGCAACTTCCTTACTAACCAGAGCCATCTTACTCGCTAGGCATACATCTTCACCCGAGGTTAGCTTCCCGGAAGGCACAACCAGGGCAAACAGATGAAGCCACGGGCTATGGACAACATAGGGGATGCAGTACTTTCTAGCGCTAGCTAGGCTCACATAGGTCGACTCTAAACGAGCTTATGCACTATTCTTATGCAAGGACCTCAATATTGTTCTAAACAACGTGTTTTCGAGAAATAGACTCTCCAGTTATAATACGATCAGTCACGACTAACTAGGGTAGCCACTTAGGCTGATGCACGTTAGCTTTTAGAACTCTTATAAGAATACCATGTAGATCGGTGAGCAGGGACCACCTGTATGGGGGGTTTCCCTCTCATCGCGTGATTGGCGCTCTACCCCATTGATACGGTACCATTAATTTTTTGATCGGTTGATTGCAATTGCGCGGTAGCGTGGAAGGTTCGACGGAGGCTCCATAGGCAGGTATTTCATTCAAATCCAGGGATTTACCGTTCGTTGACGGAGGAGCATCAATCCTACTTCAGGTTGGCGAACAGAGACTCCTAGAGTATGTCGTATGAGAGACGGAAGCGTGAGACAATTGGAAGACTCCGCTGATGATCATAGCCCAACCATCCTCCGGGCCAGTCTGCATTTAGCTACCAATCATCAGTGCCTCAGTAGAAGTTTTGCATCCAATGTAACGCCAGAAGAGACTAGCACTCTATAGGATGAAATTGAGCCTTGAGTTTAACCTGCGACTTACACTGCAGCGGGGGCAATACTACAAGAATCCTAGGAAAGACCCCGCCCGCTGTAGATAATCGCACGCAGCCCCCACGCGGTTGAGTTCGTAGGTCTTCTACCGGTTCTGCTTCTACGATTTGGGTTGCCCCTGCTCTCTACACCCCCATCATGATAGCACGAGAGAGTATCTTCAAACTACGATACTCAATGGAGCCTCACGCATGCTGTTATTGGATCTTTGCGACTAGATTCAGATGACTGCCCTCGAACAATTGGCGCCATCATGGACGGGTTCAGTTCCATGAGAAGAGACGGGTTAAGGCTTTCGTATCTTTGCCCTCATGTGGTTTTTCTCCCAGGCTCGGCAGCATTAGAAGAAAACTGCTCTTAACGACTCTGAAAAGGAACAACGTAACACAAAGCGACACGCGCGAGCGCCTGCACGCCTAAAAGCTGGGACAGGCGTCGTGTACTGCAACGCCTTTCACGCGCTCTGCTGACCGCCCTAGTGTTAAGCCAAGCCTCTCAGATAAAGTGGTATGTCAGAAGTCCAAGGGGCGAACGCGCATTTCGGCCACTGAAACGCGGCCGCCATGGATGGACAAGGCTATTTTGCTGAAGCGACCCCGGTTATATGCAGACGTACAACCCCATCCTAGACGTCGACAACGTTCAGTCAGGGAAATTCCTCACACCTACGGCCAAAGTGAAGATTTCCTCCTGCCACCCTCCACTCAGTGGCTTTCCTAATGCTCTAGACAATAGATTGACGGATAAGGAATGTCGGATCTTTGATATTCCGAGACGCGTGCATCCATCAGAGGACCTCAACTGGCCTTATTTGAAGCAGGCATCGGGATTCATAAATGAGCGATCAGTAATACCGTCGAAACGGGGTTTAAGGAGCCTTCTGTTAATCCGGCGACTAAGTGCATCAAAAATTCCGTGCCTACACCGTGTGGGGATGTCTTCTGGCTCCGGGCATCAAGTTTATAGTAAAAGCACAGCTCTGGTTCAGTTGGACAAATCATCACCAGATGGCTTGTGCTTCCGTACTCGCCCCGAACACTCCAGCAACAACCTATACAACGCTATAGCCATACACAGTCCTATAGTGCTCTCTAAATACTACACTACACACCTACCGATTAGCATACACAAAGGTTGGTACTAAGTTAAAGTTCACGTTACTGCGGGGCTATGTGCAATGACGTGAGCTCGGTAAGACCGTTCAATCAAGGATAGACCGCCCGATGAACAGCGTAGTACTTCCTCCTTCCACCAGTTCCGGTGGCGGTGTCGCTATTCAGTGATAACGTAGGTAGTTCTGTTTCACCGGACGGTATGTAAGAACACTGATAGTTAATATCATGGAGACGGCGGTGGTAATACTAACACGTAGCTACTCCGAAGCAGGCATCCACCGGCGGAAATTTAACATCATCGTATTCCCTGCTTGACACAGTGGGTCCTTCATGTTAAGACGGTAGTAGTGTAACCATACTAGCTCTGTTTAATTAATGACGAAACCTACTGCGGAGCTCGTCACGTATGCATTGGCGGCGCGCATTGCCTGTCGGACGGAGCTCGTGTCAGAGAAGTTTAGGGGCTCACTACGTTAAATAAATCCCTTCAACCAAGTGCTATTACACACAAAGTGAATTGTGTCAAATATCAAATCGGCGTGGGGAGAGTCCCAGACGATTATTCATGGGTCTGTGTCCTGGGGTATAGCAGTAGGCCGTCGTAGCCCGTCATTATAGGGGCTCAGGTACGAACTGCCCTACGCCTAGCGGTAGTAGAAAATGGGCGGCTCCAGCGTGTATGTCTTTTGCTCTATTTAATCATCCGCTAATTACTCATAGATTAGATTACACCACAGCGAGAGAGCTATGGGACTGTTGCGGGAGCCCGTCTGAAGAGAGGTCCTATTCACCAGAGACACCTCACTACAATGCTCTTCCGCAGAATGATAATGGCACGCCTCGCGACGAGCAGTGGCCTTGTTCGAGCAAGAACCGAGCGTTTGGTTCGACGGTACCGCGGCCTCAGCCGAAACTTTAATATCCATTTCTTATAGACAGAACCTCTTCGGATCGTTGTCCAGGCAGAACTAGGTTGTGGAGAGCCTGCTGAGGTTGGATTGCCACTCACTCTACGAAAGAAGCTGCGAAGAGCGCAGTAACGAATGCATTCGTTGGCACAGCCGCGAAACTCATCTTCTACTTAACCCTGGTCTACACACATGACAAAAGGGGCTTATTTGCGATCGTGGGCGTTGGCTTCAACTAATACCCGGCTCTTTATACCAGCCACAATCACCATACATTCTATTCTAGACTCAGGAAGTATTCCTAAAGGTATCCAACCAGTCATAGGCATTCGTGCGTTTTAGCGGGCAAGAATCCACTTATGGGCAGCAATACTGTTTGTCTAAGGCTTCACTGCTGATCGACGGCCTGTGACGCAGCGAGAGGCTCCTGAAACCGATTTTACCGTCACGCAGATTCGGAGGCCCCCGCCTTTGGCCATAGCTCGGCTCGGATCCGGGAATTAAATACCTAGAAGCAATAATGTCGCCACGCGACCCGGATATTGTTCATACCATATTAGAACACCCATGTGGAGCTCTTGAACGGAAGGACGAAGTTGCCACAGAGGGGCACTTAGACTATGTTATGTGTTTTTTCTTTTATCGACGGGCATCCGGACTGTATTGTATTATGCGTTTTCTTAGAGAATGACGTGGTCAAGCTAGTGAGTGCGGTTACACGGTTGTCGCAGTTAGATCGTGTGTGACGTGTCTGGCGAGCCTTCCATGGGTGTACGAAACCAACCCGCCCGGCCCTTTATTATGATATCCCGCAGGGTGATGTCTGCGAGCGATGGTGAGGCCAGGTTTAGAAAAAAAGGAAGCAGATGACGCGACGCCCTACACCAAGCGTGGTACCATCGAACGCTCGC
		</sequence>
    <sequence><taxon idref="Location_2_0_1|43.242266191629625"/>
			CCGGTTTCGGGAAAACGCACTCACATACAACACTTAAATAATCGGGATGGGATGCGTACCTCATGGGTTGGTGTATACGTGTCCGAGTATATGGGGAGAGCCTCCCATACTGCACACTGAACTTTCGCAGACACCGGATCACAATGACACCTGCACCATGCCCAATACGTCTCATCGGATAAAGCATCGGGATACATGACTTGGCCAGGCCATCGAGGATGTTCATTCTGCTCATATCTAGTCTATCCACCTAACGCTGTCTAGCACACTGAGGGACGGTATGAACCAGCGGGCTGTTGCGGTACAAAGACCGTCCTCCCCTCCGTTGGCAATCATATCATTTTAGTTGCGTTGTGACCTATGACTCACTTATAGGCCGATGGAAGCTGTCCGGCAGTCCATATGGGAAACAGTCCGAACAATACACGTCGTTGTCAACTAACTGGCCCCGTGAGTGGATTAGAATCCCCATCGCGGGTTCAGCCTCCGCGGGACGATGTTAATGGCCTTCTGCCCTCGAGCCAATTATAGCCGTGCACCCTGACAGTAATGGAATGCAGACACCAACCGTGCTACGCACTGCACGAGCGTGTGTGATTTTGTGCAAAAAATGTTTAGGGCAATAGAGTCCCCATTAGCAGCAGGTGAGTCGGCACGGTTAGATGCTTATTCTTAACGGAGTCTTCACGGCCCCTTCGTTCTAACAAGGTTGATGCGGCAACATACAATACCTGGCCACCCCCGTGTCCTTAGCAACGTGCGGGTAGGTCGCTTACCTCATTATTCCGTATGAATGGAGGGTGTTTCTGGGCACCTAATAGGAACCACACCCTATCTGAGAAGCCGTTCTTTTTGGTAAGGTGTTCACCAAGGGTTAGGTCCTGCCGCAACCTTTCTCATCATAGTGGTGAACAATAGTCGTCCATGATCGGCTACAGGGGCCGGACCTGTAATAGGGCCGGTGTAGGGTCGAGTGCGAATTTCCTCTGCAATTGTGCTCGTTGTAGGGGGTAATCCTGGAAAGGTTTCAATGGGCTGGCTGTCTTAGGTGCATCCGCCTAACGCTATACTCCCGATTCAGACTCCTACGCTAAATCAAGATAGCTCGGAATAGTCCTAAACGCTACAAATGGGCTCGACGATCGCTCCAGGTCGAAAATTCTCGGGCTCCGGACCAAGGGTGATGCGTTCCGATTGGAACGTTTACTCCTGTGGGCACCGAAGGCGGTCCGTCGCAAATGGTTTCAAACAAGCCATTGCATACGCGTTCCCCACGGATAGATGCAGTTTGCCACGAATTCCAGGGGGTCGTTTCCTATCAGCCTCAAGGCCGCCCCATATGGCCTCTTCCATACCATCACTGCTTTTGTTTCGGCTCTGATGAGTGATAAGAACCTATCTTGGATACGTAGGTACTCCTATCCCAAAAGAGCAATCACCCGAACAAGTGAACGCAGGCAGTCAGACCTTTGGGCAGCTCCCCATAGGCTTTCAATGACGTGGAAGAATACGATACACTTCATTGATCGGAAAGCTCCCCTGTAGAACGATCGGTTGGTCGAGGACCAAGACTCGCGGAAAGTGGTCCCTTCTGTCCCACTGTGCGTACGAGACGAGAATAGGGACGTGGATATTTGGGAAATTGTCACGCAACCCGGTGTCGTGTATAACAACCACCATAATACCTTAGCAACAACTGAGAACGTCATTAATTCTTAAGGGGGTTTGGTGAAACAGACGCTTATTGCGAGTGAGATCTCCAAAGCCACGTAATTGCCCGGCAGGACCCGAAGTGATGCCCACCTCCGCTCCGGATTTAAACATAAGACCCCATTGGTCAATAACAGGTAGTATCCTCGCCCAGTTCATAGCGGCGGTATCGAGATACAAACATTCAATATTCGCTACAATGGAACGTACGCTCATCCTTCTCTTGATGAATTAAATCGCACTATGGTCCACTCCCATCATATGGAACCTCGCGGTTGAGCAGTGTAGGCCCGCATCAAGTCAATACGCGCCCCCATCTTACGCAGCACTGAGGGCGACAGCGAAGAAAAGGGCTAACATCTGTCTTCGATTGTCATAATATCCCTAAAACTTTACGGGTCCACACTCTACTCGTGAAAGCTCTCTACCGTCATGTACATATCCCAAGTACGACATAATTTGTGCGGGTCTTTGTAGTAGGCATCGGTATCCCAGTTCCCAATTATAATAGTCGGACCGTTGATCATCATTTGCAGTACATCGGGTAGATTTATTGCTGCGAGGATTCTCGCATTATGGCTCTATTTTAATTCCATTCATGCTGAAGGTACCATTCCTCCACTAGTCGTGCATATATTTTGTGAGAGTACCTAGCGCAGATACGACACGTCGTACACTTTAACTCAATTGGACGTAAGCGCTCGGTCTCAGCTTGCCTGTAGCAGACCAGCCGCAGATCTATATACTCTCCCTGCGCTACGTTGGCGGTACCTGGCGGAAGTAGGGCTCTGATGAGGACGCACATGAGCGGTGATGCCATGCCGTCTACGACCACTTATCCGTCAAAGTGTGGGCGAAGACTAATTAAGTGTTTGAGCCAGCGATGTTGTGGACCACCTTATATATCTTGGTGACTATAAACGATTAGCGGCGGAAAAATCAATGTGAGTGAAGTACCTAGCACCCGAGTCATCGAAGAGATTGGAGTTTCCATGTAACGCAATAAAAGGTCCACAAAATCTCCTAGCTTGGCAAGTACCGGAAGATCGACTATCTTTTTCCCATCAGTGAGTCTGACGGAATAGGCGTCAAGCACTTTACCAGTTTGTCGTCCGCGCTGTCATGCTCAAAATAGCCCGGCCCCAAGTGGATCGCTCTCAAATCCATTCGGGAGATCGGACTTTAAGATGTGGGATTTCCTAGACCTGAATTCCACACGTGCTCCATTGACGAGCTCGAATGTCAGCGTACTGTAGTCTCAAGTTGGAGAACGTCAGATGGCGTCGCCTTAACAATCGCCCCCGTGCGGTTTGCTAGCTTACCTGGCTAGCACTGTATGCTTGTGATAGTTATGACGTTACCCTTAAGAAATGCGTATGATAGTTTCGAGACATCACGCTCTCAGCTTTGGTATGAGCCCTAGCAGGCCAAGGTCTATGTGTGCAGCCTAGAACCTTCACCCTTTCTTCTTTTACAAGCGTAGACACGCATTTGTCGCTCGTGGCAGGGCAGCCTTCCTAATGCGGGGCATCTAGAAGAGTCTTTTCCTAGCCATCATCTAGGAAGGTATATCGAAAACCCGCAGTCTTCTGTTTATTTCTAGGTAATTCCGCGCATATCGTAGGTAATTGCGTCTATTGTTACATCCGGACTCACGATTGGAGTTGTTAGATTCGTAAGGCGACAAGCGCGAAGCTTACGTGCGCTCGGATATCCGGCGTATCTTTACTAGCCGATCGATGTTTTGCAGCCATAGCTCCGTTGACAGAGGCGACAACATGCGTGTCTTGAGCAGTCATGCACTTGAGCTGTATGTCAATCGTAGTAAGATTACGCCATTTTAGGGGTGATCCCTATTCACGCCATTAGTGCTGCAGTCCCGGATCACGCGGAGTTGGGAGGAGGCTGCTCGCCGGACGTGTCCATCTGGCACGCTCATGCCCGATCTTTATTAATAAGGCAACATAGGGCCGCGCATAAAACCAACGGTGTGTTAGCTCTACAGCTCCGCCTCGTCTGCTACCTCGGGACAAGAGCCCGTACCTAGAACCTCCTCTATATGTATTAAAAGAATTACTGGGTTGAAAACTTTGTCGGAGAACTTCTTGGATTGAGACGATATACTATAACGATGCTCAGGATAGGCAGCTCTGCTGACCTGCCACTGTCGACAGCACGGATCGCGATGTTTTATAAGAAGCAGTAGGAGTTCAACTAGGCCAGTAGGGGTACCGCTGTTTCCATAAAGTCGTCAAAAAGTAGCATTCCGTACGCACAACGTGAACACCCCACTAAGAGCTGCAGAAGACAACGTACTGAAGACACTCTCGAAAAGCAACTGATGGATCAGTGGCCGAACACTCCAAGGATCGGTAGTAAATCACAAGCCAATCATGACTTGTTGACGAAGGCATAACTTAAGGACTCACACGATGGAGCCCAGTGTTACTCAAAGTTTTGGCCCGGAACCGAATGTATTAAGAGCCATTCCAAATTGTTTATTTTCTATATATTTCGACAAAAAGGGATCCGTCGAATACGAATAAAACTCGAGGCCTCGAGCGGTCCGGCGTGTGGGGCCCGCTCTTGGCCCGACCACTGCATCATAAAACGAAATGACATTTATGAGCTTTTTTTAGCTATGTAAAATAGCCGGTTATTTGCGTGTGATGGTCGTGTACCTCCGATGAGCAGACCAAATAGAAGCCAAATGTTCCTGCATCCCGTTAGGAGATTCCACTTCGAAATGCTATTAAGATCGAGACATCGAACAAGCAGCTGAGCTGCTGCGCAAGGTTGAACGTCCTGCTCTGGAGTTGCGAAAAGTCGATAGTGCGGCCCCGCCCCGTTTCGATTGGCACGTCGGATAGTCGAGATAAGGTACGTAACGCACATCCTTCATATCACGCCTTAGGTAGTTTGACGAGGAGATCGCAGCACCGCGTTGAGTCTTAGATTGTACGTACGGACTCAATGTCGATCGGAGTACGCCCCTGGCATAAATCTGAGGGATAGAGACTGTGAGATACTCATCCGTTTAAGTTTCTGCGCATGAACTGGACAACGTCGAGTCCCCCGCCCATAGATGTTACCGACGTGAAAGCATGCTGCTGAGATCGCAAACCCCGTCTCCTCTTAGCAAGCCCGTCTGAGTGCCGGGACAAGTGGGATCGGACGCAACGCGTTCCACCTGTCTAACATCAGGGAGATTTTATGACCGGGCATGTATGACAGAGCCCCGCCAATCTGACCCAGGGTAACAAGCGTATCTGCGACGTGCAGACACCGTCAGGACGGGCGCCTATGTTATATTGTTGATAAAAAAGACGTACGCGCGTTGATCCCTATGTTAGAGATTACGCAATGTGGATTACGAAGTCGAGTGGATGGACCACTCCGATTCGTCGGCTTTTCTGGAGTTTCAACCCTTGATAGAGGCACCCTTTACATGCTCCGCGGGGCGCCTGTGAGAAAGGATAGAGTATCGCGAACTCATACGGTCTCGTACGTGTCTCGCCTGTAGTTCCAAGTCTTCTGATAGGATAGCGGACTTACGGACAAACCAGGCCTTGCTACTTGCCCTTTTGAACATCTGGAAGAAAGGACGGTTCACATAGTTTTTCCAGTGAGCATATCGATCGGACTATCCGCGCGTGATTTATCGACAAAACACGCGCTAATCTACTTTTGGCCTGTCATGATTCGACGGTTCGTTTCTGTGGCGTCTGGAGCCAGAACTTTGATTTACGGCAGTGATTCGAGAGACGCGGGTGCGGCGTGCGGCTAGGCCATTTGAGAAGATCAACGGAGACGATGATGGCGACGCGATATTTTAACTACGCACCACTTTGTGGATTAGCGTTTTCACTATCGTGTTTGAGAGAGCCATACCCTTACACCGCTTTCATACCAACCACGCGATCGAATTTCTATAGAGAGACTCCGAGCTGATGATCGGGTAGAGAGTGCAGATATCATAACCTGAAGTGCAGAAATGTATATATCCACAAGCACCCCCTGCAAGTAACCGCCGCCAGCCGCACCGGATTTTTTCCCATAATTTTGTAAATTCGGCAATCCTGGACATTTACCTTCCTGGTCCGCGTAGCATTTATTGGTCAGCGGGATTTCGCCGCAGACTCTTCGGTAAGTAAATTAGAATAGCAACGCATATACTCACAGTAAGTTGTTCTTTCTGCAAACCAACACGGAACATAATCATCACCGTCCAACCGAGGACAAGCTAGGGATCCTCCCGCATGCCTCGTGGGATGAGGATGAGCTATCTTTAATATTGTCACATACATATCTTTATATGACTGCTTGGGCACTCCTGACGTTCTCATCAAAAGAGGTCATGGGAAAAGGGATCTGTTCCCCCCTGGAACATCGGTTAGGCGTCGCAAAAATGGCCCCTGGTTACGCATATTACATAGCTTAGACAAGGTCTGAACGTCTGATAACTAACTCCAGTAGAACATCTGATCCCTGTAGCATTCGCCCCTGGCTCTGTTTCCTATCGCAAAAAAGTGAAACTCTTCAGCTTTCCGTCAGGTAAACACCCGGTACAGAGCAGACCATCAGCATATTTGGCATATGAGCTATAGCCAGAGTGGATACTGAATCAGCCGCGCGGAATCAGAGTTGGTGCGCTAGCGTAGTGAATAAACCTTCTGTCGGTGCGGCAGAGGAGTCAATCTCGCCACACGTAGCCTCAGGGCCTATTGGTATTTGAGGGCGGACACTGAGCAGTTACGCTGCCGCCTCGTAGTCCCTGGATTAGGTATCGTGTTCAACACACAGCCTAAAAACAGCATGTTTTAAATGAACAGGTCTCTTCCGAAGGTAGACATATTGAAGGCGTCACCGCTTAATGTACCTTTTCCGTTATGTCATCGACAGTAGCGCCGCCCACGTTATCTATGACGAAATATTGAGAGCAGGTCGAGTGGGGCGTCCCTGTCGGCGATAAACTGTTGTTAGGGCACCATCCGATGGATGATTGCTATGCTGAATATCTAACTGCATGAATTAAGGAGGGTATTTCACTCACTGCAGGCGGCACACGAAACCGGATGATCGTGGGGGGAACCGGTGATCGCATCTAATGGGTGCATTCACACAAACTAGCCAAGGCTGAGCCACTTATACGCTCATGCAAACTGGGGTTACCAAGTCACCATCACCATGCTTTCCTCTGAATCCTGTGTCCAGGCGCCATAAATGCTCCCTCATGCGCTAAAACGTCGGAATGCTGATCGTCCCCTGCTCATATTACGGAAGCAAAGAGGACTCACTTCTAACCCAGGCCCCTCAAACGCCAGCCTGTCGTAGTTTCGGCGGCAGAACCAGGTCGCGTTTGCTGTCTCCCATGAAGCTGAAGAGCGCCCCATCCGCAAACCCGGTTGGATACATAGCATTGGTTTGCTATTTCGAACCCTTTTGGGCTGGCACAACAGCCTCGTTCTCCGCCGCACAGAGTTAACAGGATGCGGTTATGTCGGTCCCATAAGGAGCATATCCACAAGATGGTGCTAGCTTGTGAACATGAAATGTTTCACTAATGGCCGTTGTGGATCACTCTCGGGAACCCATCAGAGTCGACTCCCAATGCAGGCTCGGTGACTTGCTTAAGGGATTGGCTGAGATAGATAATTACCTACTATAGTTGCGGTGCCGATGGCGTGGCCTGCGCGTCCCCGACAGGAAGATAACACGAAAACACGTACCAAGACTAATACACCCTATAACGCGGTAAGTGTCGTGGTAAAAGCATATGTGTCTTGAACATATACCACTTCTGTCTAAGTTTAATGTGGCGACTCGACAGTATCACACGTATAGTGCAAAAGGAAGGCACGCTCATTGGAAGCTGGAGATGGCTGACGATAAGCATGTGGACTATTATGTTCTTGCGTGGTGAATAGTAAGACTAATGGTCCTGTACTGAGGTCTTCCGAAAGTTACTAGGCCATTAGTATTTCCAACGAGAAGTGGGAGACATAGGACCACCTACTAAAGCTCTTAAATAAAGTGCGAACTACAAACACTGCACGCACACCCACCAGTCGATACAGCGCGTTGATATAGTGCCTCGCTCAGAGGAATGTGTACGCTGTAAGAGTACAAGCCGCCATCGGAGATTTGTACGTGTAGGTGCAACCCCGTTAGTGGGCACGTTAGATCGTCACGTGCCGGACTATGCCAATCCACCCTTATGGGGACAGCTGGCGCCCGCGGCAGTTCGTATGAGGGGTTCTACTACGCAAAAATCAGCGATCGGGGATATCTAAAGCTCCATCAAATTCGTAATGATGTCCGTACTGGATTCGCATCCATACGCGCCAATACGCGCTTGCTTATGGTCCTCTCCTTGTTAGGATGTTAGCGGTACGCACCTTTGTTTGACAGCACGTTGGGGGGGACACATAAACTACGTTCTACTGCCATTCAGCGAAGGTTCCTTTTTATTCGAAAGAGTGCGATAAGGGGCGGATTCAGTTAAGGTTACTGCATTAATGTACCACAGGTACTTCTCGATCTCATACACACCCCTCACGTCCTCGACCTTCCCGGCGCCCTGATCAAAGTGATCAGGACTCTGCTGCAGCGGTACGCAGAAAGACTGATGCGACTACGGGGTTTATTTAGGTAACTAAAACTTCCCCTCCTTTAGATTCGGCGCGGCTATTACATCTTTCGCTACTACGAATCCGTAACTTCTCTCCAGCAGATCGTTTCTGGACTGGTAGGTCATTCATCTAGGGTATGGTAATCGAGGCACGTGGTATGCGCCTACCTAGAGCGGTTCGAAAAGTTTGCTAAACGAGGATCACCAGTGTACGGCCCCGACGTGCCTCATAAATGTGGGTACTATTATATGGGACAGAGTAAGATCTTCATGTGGACAGCCCGTAGTAGAGCCTTTGGATTACATGATCCCAGTAGCGATTGATGCGTTCCGACATATCCTTATAGCACTTCTAACTTACAGATTTACCATTATCCCTGCATCACCAACAACACTTATGCCACAGGCCGACGTAGAAAAAGAGCCTAAGGCACTTCTAAAGATTCCTTACTCGCGGCGATCGATATGGGGCCTACCGGGAAAGACGCAATTTGGACATCACTGCAACGTTTTATATGGATTCGCATTATTAAGCCCCTACATCTGTGGTGTGCTAGCGACCTACATTTAATGTGATTTTGGATATATCTTATCAGCTCTTTCCCGGAAAGCTCGTACCCGCTCTCCACCAAAGGTGGTTATAATTCGGTTTCAGGGAAAATTTAATCGAACGTAGATTACTGCTGAGCCCTGTAGACTACGTTATTGGGGTCTCTGTGCGGAGTCTTGATCCACGAAAGCTAGCGCAGGCTGTGCGACATATGGGGCGGATTCAAACGGCAAGATACATTAGGAACCGACGACGAATTAACGTCAAAGCGGCGTAGACTGAGCCCCGATGTCATTTTTCTCTGGTTATTACAAAGGGTTAAGCTTCTACTGGCCCATTCGTGGATGTAGGTCGAGGCTTGCTCAGGTACCGCGTACCCATGCCTAAGCGTACCGTCTTACCACCCCCTTAGGGCCACCTTAACTCCCGACATCTAACCTATCGATAGTGAACAAAACACTTTACCGCCTCGTCCAGGATATCTGGAAGAAACTACATTTGATTACTAATAACGTTAGTACCGCTATTTATTCTAAGTCAACTTGCTACCGGCTGCCCAGCGGTCTCCAGCGTCCCACTGCGGTTTCAGGTTAGCGCAACAAAAGCCGCTACGCGCTTGTGCCTAAAGTATGGCCTCGACCTCGCGACGTTATATTTTGTAGAGTTTTCCTTGTGCAGGCCGTCAGTCCTTGAACCGGTGGTTGAACACTAAGCTGCCACCTCCATATCTCACGATAAAGATTACTACTCGACATATCCTGGGAATCCAGGGGACCGTGTGTTGTGAAAGGCCATACACCAGCCCCGATGGAACGGTTGGTTTGCAGACTGCGAATCAACCCGGATTAACGGGTTGGTGGATCGGACAATCTCCGCGAAGTGACACTACCCGACACTTGGAGAAACTGTTGGTATGAAGCATGAGCAAATGGAGTAAAATATGTAATATTGAGCTGCACAAGCGTCGAGGTATATCGTGTCCGCGGTAGGGCATTTCTGCAAATAGTCAGGGTTCCGTCGGACCAACGGCTCGAAGTTCCGAGCACTACGGTGAGCTCTTTCGACCAAATCGAAGCGCAATCACAAACTATTAGGTAGCGTGGACATATATTATCTGGTCTATCGCATGGTGTCAGCTGAACGTGCGGCAATCCGTCGCTTCAACCGGGCTGGGGCACACTATAACGCTGCTCTTCTTGTGAGCTCCCTGAGCGGGGCGAGATTCGTCCCCGTAATGGAGCCCATAGCCGTGTCTATCAATGCAGGGTCTATTCCAGGATTTGCCAAAAGAGTGACACTGCACGTGTTCTTGGATTTCAATAGCTCACCTTCAAAATTCCCGTAGCGATAAGCGTCACAATCGAACTCAATCGGGCTACAACGTGGATAATGGACCGCAACTTCCTTACTAACCAGAGCCATCTTACTCGCTAGGCATACATCTTCACCCGAGGTTAGCTTCCCGGAAGGCACAACCAGGGCAAACAGATGAAGCCACGGGCTATGGACAACATAGGGGATGCAGTACTTTCTAGCGCTAGCTAGGCTCACATAGGTCGACTCTAAACGAGCTTATGCACTATTCTTATGCAAGGACCTCAATATTGTTCTAAACAACGTGTTTTCGAGAAATAGACTCTCCAGTTATAATACGATCAGTCACGACTAACTAGGGTAGCCACTTAGGCTGATGCACGTTAGCTTTTAGAACTCTTATAAGAATACCATGTAGATCGGTGAGCAGGGACCACCTGTATGGGGGGTTTCCCTCTCATCGCGTGATTGGCGCTCTACCCCATTGATACGGTACCATTAATTTTTTGATCGGTTGATTGCAATTGCGCGGTAGCGTGGAAGGTTCGACGGAGGCTCCATAGGCAGGTATTTCATTCAAATCCAGGGATTTACCGTTCGTTGACGGAGGAGCATCAATCCTACTTCAGGTTGGCGAACAGAGACTCCTAGAGTATGTCGTATGAGAGACGGAAGCGTGAGACAATTGGAAGACTCCGCTGATGATCATAGCCCAACCATCCTCCGGGCCAGTCTGCATTTAGCTACCAATCATCAGTGCCTCAGTAGAAGTTTTGCATCCAATGTAACGCCAGAAGAGACTAGCACTCTATAGGATGAAATTGAGCCTTGAGTTTAACCTGCGACTTACACTGCAGCGGGGGCAATACTACAAGAATCCTAGGAAAGACCCCGCCCGCTGTAGATAATCGCACGCAGCCCCCACGCGGTTGAGTTCGTAGGTCTTCTACCGGTTCTGCTTCTACGATTTGGGTTGCCCCTGCTCTCTACACCCCCATCATGATAGCACGAGAGAGTATCTTCAAACTACGATACTCAATGGAGCCTCACGCATGCTGTTATTGGATCTTTGCGACTAGATTCAGATGACTGCCCTCGAACAATTGGCGCCATCATGGACGGGTTCAGTTCCATGAGAAGAGACGGGTTAAGGCTTTCGTATCTTTGCCCTCATGTGGTTTTTCTCCCAGGCTCGGCAGCATTAGAAGAAAACTGCTCTTAACGACTCTGAAAAGGAACAACGTAACACAAAGCGACACGCGCGAGCGCCTGCACGCCTAAAAGCTGGGACAGGCGTCGTGTACTGCAATGCCTTTCACGCGCTCTGCTGACCGCCCTAGTGTTAAGCCAAGCCTCTCAGATAAAGTGGTATGTCAGAAGTCCAAGGGGCGAACGCGCATTTCGGCCACTGAAACGCGGCCGCCATGGATGGACAAGGCTATTTTGCTGAAGCGACCCCGGTTATATGCAGACGTACAACCCCATCCTAGACGTCGACAACGTTCAGTCAGGGAAATTCCTCACACCTACGGCCAAAGTGAAGATTTCCTCCTGCCACCCTCCACTCAGTGGCTTTCCTAATGCTCTAGACAATAGATTGACGGATAAGGAATGTCGGATCTTTGATATTCCGAGACGCGTGCATCCATCAGAGGACCTCAACTGGCCTTATTTGAAGCAGGCATCGGGATTCATAAATGAGCGATCAGTAATACCGTCGAAACGGGGTTTAAGGAGCCTTCTGTTAATCCGGCGACTAAGTGCATCAAAAATTCCGTGCCTACACCGTGTGGGGATGTCTTCTGGCTCCGGGCATCAAGTTTATAGTAAAAGCACAGCTCTGGTTCAGTTGGACAAATCATCACCAGATGGCTTGTGCTTCCGTACTCGCCCCGAACACTCCAGCAACAACCTATACAACGCTATAGCCATACACAGTCCTATAGTGCTCTCTAAATACTACACTACACACCTACCGATTAGCATACACAAAGGTTGGTACTAAGTTAAAGTTCACGTTACTGCGGGGCTATGTGCAATGACGTGAGCTCGGTAAGACCGTTCAATCAAGGATAGACCGCCCGATGAACAGCGTAGTACTTCCTCCTTCCACCAGTTCCGGTGGCGGTGTCGCTATTCAGTGATAACGTAGGTAGTTCTGTTTCACCGGACGGTATGTAAGAACACTGATAGTTAATATCATGGAGACGGCGGTGGTAATACTAACACGTAGCTACTCCGAAGCAGGCATCCACCGGCGGAAATTTAACATCATCGTATTCCCTGCTTGACACAGTGGGTCCTTCATGTTAAGACGGTAGTAGTGTAACCATACTAGCTCTGTTTAATTAATGACGAAACCTACTGCGGAGCTCGTCACGTATGCATTGGCGGCGCGCATTGCCTGTCGGACGGAGCTCGTGTCAGAGAAGTTTAGGGGCTCACTACGTTAAATAAATCCCTTCAACCAAGTGCTATTACACACAAAGTGAATTGTGTCAAATATCAAATCGGCGTGGGGAGAGTCCCAGACGATTATTCATGGGTCTGTGTCCTGGGGTATAGCAGTAGGCCGTCGTAGCCCGTCATTATAGGGGCTCAGGTACGAACTGCCCTACGCCTAGCGGTAGTAGAAAATGGGCGGCTCCAGCGTGTATGTCTTTTGCTCTATTTAATCATCCGCTAATTACTCATAGATTAGATTACACCACAGCGAGAGAGCTATGGGACTGTTGCGGGAGCCCGTCTGAAGAGAGGTCCTATTCACCAGAGACACCTCACTACAATGCTCTTCCGCAGAATGATAATGGCACGCCTCGCGACGAGCAGTGGCCTTGTTCGAGCAAGAACCGAGCGTTTGGTTCGACGGTACCGCGGCCTCAGCCGAAACTTTAATATCCATTTCTTATAGACAGAACCTCTTCGGATCGTTGTCCAGGCAGAACTAGGTTGTGGAGAGCCTGCTGAGGTTGGATTGCCACTCACTCTACGAAAGAAGCTGCGAAGAGCGCAGTAACGAATGCATTCGTTGGCACAGCCGCGAAACTCATCTTCTACTTAACCCTGGTCTACACACATGACAAAAGGGGCTTATTTGCGATCGTGGGCGTTGGCTTCAACTAATACCCGGCTCTTTATACCAGCCACAATCACCATACATTCTATTCTAGACTCAGGAAGTATTCCTAAAGGTATCCAACCAGTCATAGGCATTCGTGCGTTTTAGCGGGCAAGAATCCACTTATGGGCAGCAATACTGTTTGTCTAAGGCTTCACTGCTGATCGACGGCCTGTGACGCAGCGAGAGGCTCCTGAAACCGATTTTACCGTCACGCAGATTCGGAGGCCCCCGCCTTTGGCCATAGCTCGGCTCGGATCCGGGAATTAAATACCTAGAAGCAATAATGTCGCCACGCGACCCGGATATTGTTCATACCATATTAGAACACCCATGTGGAGCTCTTGAACGGAAGGACGAAGTTGCCACAGAGGGGCACTTAGACTATGTTATGTGTTTTTTCTTTTATCGACGGGCATCCGGACTGTATTGTATTATGCGTTTTCTTAGAGAATGACGTGGTCAAGCTAGTGAGTGCGGTTACACGGTTGTCGCAGTTAGATCGTGTGTGACGTGTCTGGCGAGCCTTCCATGGGTGTACGAAACCAACCCGCCCGGCCCTTTATTATGATATCCCGCAGGGTGATGTCTGCGAGCGATGGTGAGGCCAGGTTTAGAAAAAAAGGAAGCAGATGACGCGACGCCCTACACCAAGCGTGGTACCATCGAACGCTCGC
		</sequence>
    <sequence><taxon idref="Location_4_2_1|40.515282535450865"/>
[truncated: 365,919 more chars]
