# Supplementary material for: Epidemic Reconstruction in a Phylogenetics Framework: Transmission Trees as Partitions of the Node Set
Source: PLoS Comput Biol. 2015 Dec 30;11(12):e1004613. doi: 10.1371/journal.pcbi.1004613 (PMC4701012; doi:10.1371/journal.pcbi.1004613)
Supplement: S1 Data — BEAST input file for all WHC analyses of all simulated datasets. (ZIP) [file pcbi.1004613.s006.zip › S1_Data/wcc_X_4_vfast_10.xml]

<!-- Generated by BEAUTi v1.8.0 Prerelease r5934                             -->
<!--       by Alexei J. Drummond, Andrew Rambaut and Marc A. Suchard         -->
<!--       Department of Computer Science, University of Auckland and        -->
<!--       Institute of Evolutionary Biology, University of Edinburgh        -->
<!--       David Geffen School of Medicine, University of California, Los Angeles-->
<!--       http://beast.bio.ed.ac.uk/                                        -->
<!-- BEAUTi output modified for transmission tree reconstruction by OldMacDonald 4-->
<!--        by Matthew Hall, University of Edinburgh-->
<beast>
  <!-- The list of taxa to be analysed (can also include dates/ages).          -->
  <!-- ntax=50                                                                 -->
  <taxa id="taxa">
    <taxon id="Location_4_3_1|20.637266316920545">
      <date value="20.637266316920545" direction="forwards" units="days"/>
      <attr name="caseID">Location_4_3_1</attr>
    </taxon>
    <taxon id="Location_0_3_0|37.053607547372266">
      <date value="37.053607547372266" direction="forwards" units="days"/>
      <attr name="caseID">Location_0_3_0</attr>
    </taxon>
    <taxon id="Location_2_0_0|31.09902830729046">
      <date value="31.09902830729046" direction="forwards" units="days"/>
      <attr name="caseID">Location_2_0_0</attr>
    </taxon>
    <taxon id="Location_0_3_1|32.11667202808855">
      <date value="32.11667202808855" direction="forwards" units="days"/>
      <attr name="caseID">Location_0_3_1</attr>
    </taxon>
    <taxon id="Location_2_0_1|31.298354477636657">
      <date value="31.298354477636657" direction="forwards" units="days"/>
      <attr name="caseID">Location_2_0_1</attr>
    </taxon>
    <taxon id="Location_3_2_1|27.918461150532004">
      <date value="27.918461150532004" direction="forwards" units="days"/>
      <attr name="caseID">Location_3_2_1</attr>
    </taxon>
    <taxon id="Location_3_2_0|39.19801927897509">
      <date value="39.19801927897509" direction="forwards" units="days"/>
      <attr name="caseID">Location_3_2_0</attr>
    </taxon>
    <taxon id="Location_4_3_0|33.18860465845611">
      <date value="33.18860465845611" direction="forwards" units="days"/>
      <attr name="caseID">Location_4_3_0</attr>
    </taxon>
    <taxon id="Location_0_1_1|25.782433169753908">
      <date value="25.782433169753908" direction="forwards" units="days"/>
      <attr name="caseID">Location_0_1_1</attr>
    </taxon>
    <taxon id="Location_0_4_0|34.827610080695784">
      <date value="34.827610080695784" direction="forwards" units="days"/>
      <attr name="caseID">Location_0_4_0</attr>
    </taxon>
    <taxon id="Location_4_4_1|27.002878631506988">
      <date value="27.002878631506988" direction="forwards" units="days"/>
      <attr name="caseID">Location_4_4_1</attr>
    </taxon>
    <taxon id="Location_3_4_0|37.506186525035446">
      <date value="37.506186525035446" direction="forwards" units="days"/>
      <attr name="caseID">Location_3_4_0</attr>
    </taxon>
    <taxon id="Location_2_4_0|25.362418369346784">
      <date value="25.362418369346784" direction="forwards" units="days"/>
      <attr name="caseID">Location_2_4_0</attr>
    </taxon>
    <taxon id="Location_2_3_0|18.334857199553266">
      <date value="18.334857199553266" direction="forwards" units="days"/>
      <attr name="caseID">Location_2_3_0</attr>
    </taxon>
    <taxon id="Location_0_2_1|31.905654317458875">
      <date value="31.905654317458875" direction="forwards" units="days"/>
      <attr name="caseID">Location_0_2_1</attr>
    </taxon>
    <taxon id="Location_2_3_1|26.497988184461022">
      <date value="26.497988184461022" direction="forwards" units="days"/>
      <attr name="caseID">Location_2_3_1</attr>
    </taxon>
    <taxon id="Location_4_1_1|17.911813768314378">
      <date value="17.911813768314378" direction="forwards" units="days"/>
      <attr name="caseID">Location_4_1_1</attr>
    </taxon>
    <taxon id="Location_1_4_0|31.663733202914607">
      <date value="31.663733202914607" direction="forwards" units="days"/>
      <attr name="caseID">Location_1_4_0</attr>
    </taxon>
    <taxon id="Location_3_3_0|25.283532937788287">
      <date value="25.283532937788287" direction="forwards" units="days"/>
      <attr name="caseID">Location_3_3_0</attr>
    </taxon>
    <taxon id="Location_1_3_0|29.292553081598193">
      <date value="29.292553081598193" direction="forwards" units="days"/>
      <attr name="caseID">Location_1_3_0</attr>
    </taxon>
    <taxon id="Location_0_0_0|30.88064548187549">
      <date value="30.88064548187549" direction="forwards" units="days"/>
      <attr name="caseID">Location_0_0_0</attr>
    </taxon>
    <taxon id="Location_1_2_1|30.137216196490648">
      <date value="30.137216196490648" direction="forwards" units="days"/>
      <attr name="caseID">Location_1_2_1</attr>
    </taxon>
    <taxon id="Location_1_0_1|25.459170452863944">
      <date value="25.459170452863944" direction="forwards" units="days"/>
      <attr name="caseID">Location_1_0_1</attr>
    </taxon>
    <taxon id="Location_0_0_1|30.43190118186753">
      <date value="30.43190118186753" direction="forwards" units="days"/>
      <attr name="caseID">Location_0_0_1</attr>
    </taxon>
    <taxon id="Location_2_2_0|29.229210661274283">
      <date value="29.229210661274283" direction="forwards" units="days"/>
      <attr name="caseID">Location_2_2_0</attr>
    </taxon>
    <taxon id="Location_2_2_1|30.04670345625255">
      <date value="30.04670345625255" direction="forwards" units="days"/>
      <attr name="caseID">Location_2_2_1</attr>
    </taxon>
    <taxon id="Location_1_4_1|31.944656464953002">
      <date value="31.944656464953002" direction="forwards" units="days"/>
      <attr name="caseID">Location_1_4_1</attr>
    </taxon>
    <taxon id="Location_2_1_0|31.741707397248867">
      <date value="31.741707397248867" direction="forwards" units="days"/>
      <attr name="caseID">Location_2_1_0</attr>
    </taxon>
    <taxon id="Location_4_0_1|15.133219513970896">
      <date value="15.133219513970896" direction="forwards" units="days"/>
      <attr name="caseID">Location_4_0_1</attr>
    </taxon>
    <taxon id="Location_4_2_1|21.916148715062732">
      <date value="21.916148715062732" direction="forwards" units="days"/>
      <attr name="caseID">Location_4_2_1</attr>
    </taxon>
    <taxon id="Location_3_1_0|21.353600524355613">
      <date value="21.353600524355613" direction="forwards" units="days"/>
      <attr name="caseID">Location_3_1_0</attr>
    </taxon>
    <taxon id="Location_3_1_1|22.098388099194647">
      <date value="22.098388099194647" direction="forwards" units="days"/>
      <attr name="caseID">Location_3_1_1</attr>
    </taxon>
    <taxon id="Location_4_1_0|12.342679340755028">
      <date value="12.342679340755028" direction="forwards" units="days"/>
      <attr name="caseID">Location_4_1_0</attr>
    </taxon>
    <taxon id="Location_0_2_0|28.892041336415318">
      <date value="28.892041336415318" direction="forwards" units="days"/>
      <attr name="caseID">Location_0_2_0</attr>
    </taxon>
    <taxon id="Location_3_0_0|21.942548597992165">
      <date value="21.942548597992165" direction="forwards" units="days"/>
      <attr name="caseID">Location_3_0_0</attr>
    </taxon>
    <taxon id="Location_1_0_0|28.357271905315393">
      <date value="28.357271905315393" direction="forwards" units="days"/>
      <attr name="caseID">Location_1_0_0</attr>
    </taxon>
    <taxon id="Location_4_2_0|16.968322585427256">
      <date value="16.968322585427256" direction="forwards" units="days"/>
      <attr name="caseID">Location_4_2_0</attr>
    </taxon>
    <taxon id="Location_3_3_1|28.653983545972743">
      <date value="28.653983545972743" direction="forwards" units="days"/>
      <attr name="caseID">Location_3_3_1</attr>
    </taxon>
    <taxon id="Location_1_2_0|32.18978400633657">
      <date value="32.18978400633657" direction="forwards" units="days"/>
      <attr name="caseID">Location_1_2_0</attr>
    </taxon>
    <taxon id="Location_2_1_1|24.629297833919594">
      <date value="24.629297833919594" direction="forwards" units="days"/>
      <attr name="caseID">Location_2_1_1</attr>
    </taxon>
    <taxon id="Location_2_4_1|27.962221763438084">
      <date value="27.962221763438084" direction="forwards" units="days"/>
      <attr name="caseID">Location_2_4_1</attr>
    </taxon>
    <taxon id="Location_4_4_0|28.64571459864704">
      <date value="28.64571459864704" direction="forwards" units="days"/>
      <attr name="caseID">Location_4_4_0</attr>
    </taxon>
    <taxon id="Location_3_4_1|31.330727654735817">
      <date value="31.330727654735817" direction="forwards" units="days"/>
      <attr name="caseID">Location_3_4_1</attr>
    </taxon>
    <taxon id="Location_3_0_1|26.69677580331091">
      <date value="26.69677580331091" direction="forwards" units="days"/>
      <attr name="caseID">Location_3_0_1</attr>
    </taxon>
    <taxon id="Location_0_4_1|31.141675298088543">
      <date value="31.141675298088543" direction="forwards" units="days"/>
      <attr name="caseID">Location_0_4_1</attr>
    </taxon>
    <taxon id="Location_0_1_0|25.634355705742017">
      <date value="25.634355705742017" direction="forwards" units="days"/>
      <attr name="caseID">Location_0_1_0</attr>
    </taxon>
    <taxon id="Location_1_1_1|22.55710593767082">
      <date value="22.55710593767082" direction="forwards" units="days"/>
      <attr name="caseID">Location_1_1_1</attr>
    </taxon>
    <taxon id="Location_1_3_1|26.317784662151926">
      <date value="26.317784662151926" direction="forwards" units="days"/>
      <attr name="caseID">Location_1_3_1</attr>
    </taxon>
    <taxon id="Location_4_0_0|22.2520153354817">
      <date value="22.2520153354817" direction="forwards" units="days"/>
      <attr name="caseID">Location_4_0_0</attr>
    </taxon>
    <taxon id="Location_1_1_0|27.45765097822175">
      <date value="27.45765097822175" direction="forwards" units="days"/>
      <attr name="caseID">Location_1_1_0</attr>
    </taxon>
  </taxa>
  <!-- The sequence alignment (each sequence refers to a taxon above).         -->
  <!-- ntax=50 nchar=14000                                                      -->
  <alignment id="alignment" dataType="nucleotide">
    <sequence><taxon idref="Location_4_0_1|15.133219513970896"/>
			TCGATACTAAGACGCTGCCTTATGGGGATGGGACCTGATGGGGCTCATCCAATCGCGGGTTAAACCGCGATTTACATGAGAGTATCCTACCAGCGTACTGGTGCCTGCAGTGTGCCAGCCGACTTTTGTGGTGTAATAGGGGCCTATTGCGACGAAGAGAACCCTCTTCGCTCCCGACGGTTGCGAGACGGGGTGCCCGGCATGTGGAAATGCGTCACCGGTGTGACTGATTTAGATAGCCTCGACATATCTAGGCGCCTCAGTAATTGCGCACGCGGTGCAGATAGTTGCTAGCCCACGGACTTTAGCGTTCTGACGTTAAGCGCGCTGAAACTCTTCGGGCCGACGACGGAAGGCACAATAAACGTATTGCACCTCACGCTGAATTGCAATTACCAAGGTTTCTGCTTGATACGTATAAGACGCATTCTTGTTGATAAGGATTCCTACTTTTTTTCGTATCTATAAAATAAGAACTGCAGATATCCTTCTACAAAAATAGGAACGTATCACTATTTCGATCTCGGGCCTGAAGCACCAATCGAGAACGCAAACAAGTGGACGGCTCCAGGCATCAATATCAAACGCGCGGAGAACGTTCAGGATCGATAACATCAACCTCTTGCCCTCCGCTCTTGCTATCACGCTGGTCACAGCGGGATTTGTTGCAGATAGTGAATCAGCCCGTGATAAGCTCCTCAGAATATTCACCACGGGACTCGCACTAATGGTTTAGAGTAGTTGCTAGCACTGTGTTTGCGTGGAGACGTCGTGAAATTGACGGGGGGGCCGTGCTGTCGGACAAAAGGCAACGCTCTTCCTACCGTCACGCTCATTGGCTCAAGGACATGATAGAGATCCCGTGAAGGTAGACGACGTCATGTTATGGCGGGCCACCGAAACTGGTGGTACTTACCCGGATGAGAAAGGCGACTGTTCTCCTAGGGGATTTCATCATAAATTCGCTCACAAGTTAAACCTTCTTTTAGAAGGCGAACGACGGATAAATGACAAATCTTAAAATCAAGTGTGCCCACAAGAGACAGTTCTCGTACTACATGACAGAATTGAAGCCCCTAGCACTTTCCAGCCTCGTGCTTCCCAGGTGTGGGGTGTCATATTAGCCCCCCACCTTTGCTTTGGTCACTGCCTACCTTTGTTCTCCGCAGAGGGAATGTCATTTGGCTATACCCGTAACTCTATAGAGATGGCTGTTGACGTTGCAAGTTCATTAATGTCTCAAAACTAGCACTATAGTCCCTGGTGATTCTAATATCGCCGCACCGTGACCGGCGCACAGCGACCAACCTCTAAACCCACAGCCACGCGTGCGACGTTAGCATTTTCGCTAGAGTTCATGTTCGCGATGGTGTATTGAGAGTTCCCATGTTAACTGACTACGTACCGTATGGAGCACAAGCTTATTGAAATCTGTGCGTCTTGCACGAGAGTCTCTCAAGGGTTGATCTCGTTGCTCATGAGCTGAAACACTCGGCGTAAACTCCGGCACTCAGAGACAGGGTTGGAGAGTGATAACAGGTCAGTCTGGTGACCGTGAGTTTACACGTATGGATCTCTGGAAATAGCATTAAGCGGAGTGCTTACGTCCACCCATGTATACATGAGTTTTCAATCTGACAAGAAGACGTGCGCCCCATCGGGTCTCAACTAACTGTGGAGCTTGACTGTGGGCTACCTGCCTGCCCTCCCTACACAGAAAGGATGCATTCACATCTCCGTTGTGAATCTCACTCTCAACGTCCCAAAGGTCTCGATCACCGTATCTATGAACAATTTGTCTCTCGGTGCGACGCATTCATATACTGTCCGATAGTAACTATCAGGTGGGCGCTGAACGGGTTTTACCGCTGCTCGGAATCCAGAGTTCTCGTAGCGCTATTGACCGTTAAGTCAGATTAAGCGACGGATCGTGAGACGATGCGACACTATGGGTAATTCATTCTGCAGGTTCCAGATAGCAGATATGATGTGATGTTCATCTCACCTCTTGTGTCCGCGTCGCTGCCATCAATTGCAGCAACCCTCTCAGATGGTTAGATTTCGGTCAAGAAGCGCGATGTTTGTTTCCCGGTCCAACGCTACTCGACCCCCCAAACGTGGACCCCGGGGACAGCGTACCTCGGTCGGTACCCGGGAGACTTAGTTCTGTTATGAGCGAATCCTGCACCCCTCGTCTACTCATAGGATGCCATATCATAAGAGATTAACGCGGCTGCCGGTACGTCCCGAAGGACATCGTGTGGTCTGTAGTGCGCTGCAAGTTTAAACACATCACTAAGTTAAATTTCAGTGCTCGTTGTGACTCTCGCTTATTTGGAGCATGGTAGAAATTCTTGCTTAAGTTCCATCACATTTGGGTCACCTCACCCCGGACACGATCTGTTCGATCCCCCATGAGCTGGTAACCCTAAGCATTCTAAGGATGGAGCGAATGCGTCTCGAACAGTCCTTTGTTATTGTATCCGAGACTACACTAGCAGTAATACTACGGAAATATTCTTTGACTCCTTGCATTCACGTGAGCTTTACCTAAGCCGTGAGTCGGTGACAGAGGGACGGTGCGGTCTGGGATGAGCCACAGCGATATCCTATGAGTGAATCTATACTCAAGGTCCGACTCGGACATTCAAGAGCACGTTAAAAATGTGTAAGGTCATGTCGGAAAAGCGCTGAAAAATAGCGACAATTTTATCGAAGGGTGAGTATACAGCGGAGTTGTTAGACAACGCGCGGATCAAGCATCGTGTCGATTATCGCGAGCCTATATATAATCCATGAACAGCACACGCAAGATAGTGGGGCAGAGTAAGTCGTGACGTTAAAGAGAATAGCGGATATATCGAGCAAAGAAGCTTCATGGCTATGTGGAGCTCTCTAAAGTGTACTAAAAGGCACCAAGTAATAGGATATATGACGGGAACTATGGACTGAGATTGCTTGAATTGGCATAAGGCGGACTACCACCAACGTACAGCACGTATCCCGGCCGAATTGACTCTTTTAACGCATGTTTGGGGTCTACAACCTCTACCATTACGGTACTCCACTTCTTGTAACGTGATCTCAAAAGGTTGTTTTAAACAGGTGTATATCCATCCGGCGCATTTAGGTTATCAACTGATACATAGTGATTGTTCGCCAACGTATGACGTGTCCGGGCGCGACTCACCGAAACTGTATGAGCTCATCCTCCTCCCTAACAACAAGGGATTGTGTCTGCCGGACTCGGAGCGATGATTTACATTGGAATTGAGAACTACCTTAAGCCCAGTGAGGCCCCAACGAGGTGCGTAGGCGAGTCTCCGGGCCTGTGGATGGATAAACTGAACAGGCAATCATTCCCCAAATGGGACATGGTATGCCGTGGATGAGGTCAGAGCACCGTGTTGAAGACCAACGGTGGCCATTCCGGGTTCGCTCCCCCTCTCATGACCCCAGAACCACTGGAGGGTATGTTAATAATGGTACGCATCATTGGACCGTATCTGGATGCAAGCAAAAATTCTGTATTTAAGTCCAAATCTCATAGCTGTGGGGTATGCGGGCAATCATCATTCGGTCTTCGAGACGCACGTGCGAGCTGGTGCAGCTACGCTCAAGACCGCGAACGGCTTTACGCCGAGTAAAGCTTTAATTAAGACAGAGGGTCTCTTCGGGAATTGCTAGCAATGATTTGGCCCGTGCCACTTATTAATGGAGCGGCATAAAAGGCAGCAGAAGCTCTTCTAAAGCAACCAGGAGTACGGCTTACCGTCAGTTTAATTTATGAGCGATTTAGGTTCCTTGCCTTGCTGTAAATCGCCTACTAACCGCAATTTACAAGCTCCATTTGGCCTACGACCTTTAGGGCTACTCTAATCTCTCGTGCCTAGTTCCGGCTTTTAGCGTCTTTGGTCAAGTCAATGATGGTGCGGAGGCTTACGCGTAGTTCGACACCCGAGTCGACATTGTTTTCGACGGAGCTGCGAGGTGAAATTGATTGCCGCTCAAATTCACCGTCCGAACGAACCTGGGTGGTCGTGGTGACTTTCGAGGCGTGTGCCTCTGCACAGACACAAAGAGATCTAAAGGTGAAAAGCCTCCCCGGCGTAACAAAAAACTGGACTTCGTCAATACAATGCATCTAAGGGAGAATATATAACACTAGCTACACTGGATCAATTGTCTTTAAAACCATGCGATTTAGATTGTTCAAAAAAGTTCAACAACAGGCAAATGTCCTGCTGTGATTCTGGGGATGTTCTATCGTCGACAAGTCTTCGTCGACTTAATCAAACATGATGGACTTGATGTGCCTACTCCTCCGATATTCAAAGCGATGATACTCGTCGTGCGGTAACCTGTAGCAAGGCTCTGCTGTGCTAGTGTGGCCCTTGCCAGATACCGGAGAACCCGCCGGTAATTTGCATCAGGGTAATTGGTAGGAGGACCTGGACCATTACGCATCCAGATTTTGTAGCGGTACCGTATTCTCACACGACGGTTGCAGCGTGCAAGGCTAGAGTTAATAGGCATGAGAGTACCAATATCGCTAAGCGCGATCCACTAAACCTGATCATAGACATGCGAAATGATCGGTAAAGCCATATCACAAAGGCTAACGGTGTGTATGACGCTTGGTGGGGAGCTACAGTCGGCACCTCCTGCCCTATCATCGACCTACGGCAACATTTCCGCCAACATTCAAATTCACCAACCAAACAAAGCAATAGAAGACAGTATGCTTCCGCGCGCAAGCTCATTACTCAGTCCCGGATTCGCGCGTTTACGAATAATTAGTGGTAGGAGCTTAGGTTACATAAGTTGATATACAAGACTCGGGAATTCTTGTATCAGTCATCGCGAATTTCAGATGTTTATTCCAACTGGATAACACATAGAGGCTTTTAGCTGACATGAGCAACACCTGATCGAATTGTCCTGGGGGAGCACAGTCGTTCGTGGAGTTGCAAACTAGGTATCACAAGCCAGTATTTTAAAATCGATGACCGAAGTTGCTAACTGCATGTTGTTACTATTGCCGCTACCACGCATTTTACAATTGCATTGTAGATAGGGCATTCCGTTAAGCAACACACACAGCTAATTCGGTGGTAGCATATTCGAAGAACTCTAGTTGACTCACAAACTAGGAGTGTCGGTATACAATACTGGGATCATCGCCTGCCTGAGAAGAAAGATTTCGACAGTTTCTCACACGCGTCGCGCGTCCCGAAGTGCACGTATGTCATCGCGATAAAATGTCATAAACGGCCGGTCGTGATCTGCCACGGGGTGATCTTTCTGTACTCTGCCCAGAACCACTTGCCCCAGCACCGACTAATTTGGTACTTGAAGTAGCTGGTTCAGGAAGAGCAAGATCGCTTAAACAATGCTCTGTGGTAGCGACACATCGGCTTTGGATCCGTTTTCTGCACAAAACCCCAATCGCCTAGCCATCACGCCTAATCAGTCATGTAGACTTGCCTAATAAGCATGTAGTCCGCCCACCACCTACACGGCTGCTTCAGATGCGGCAAAGGGGGCGCCATTTCCAATCTCAGACGAGAGACTTCTTTGTCGGTGGACTTAAGCATCCACATCCAAGACACCCAGAGGTAAGGACACGCGCCACCAACCTTGACTCTATGTGAACTCCGCTGGATTTACATTAGCTCGAGCTCTCCAAGAAGGCATTGGTGCTGTAAATATAGCACCCTCCTCCGCCCGGATCTTATGGCGGAAAGACTCGAGATCGTAGGCCAGGTAGTAAGCTGTTCCCCCCGCCACCAGCCGTATTCGAAGCAGTCTAACAGTCGTCGCCCCCTGAAACAGTCCGGATATAGCGTGCTGCGGTTTCCGCTACTAATTTTCAGTGAGCAAAGTGGAGTTAAGTGCCGGATCGATTTCTGAGAAAGTAACTATTTTGAAGAGTAGCTGCGGCACGGACTGGGCAGACCCCGTTGGTTTCCCGTGTCATACCAGACGCCAATGTTGACGACTGGTGCCATCACGAGACGTTATCCGCTCCGACGATAGAATAAATCGTAGTGTCCGTATAAGGTGATTAAACGCCTTATGTATGGTATGTAACGGGGACCTAGTTCGCCCCAGTGTGAGTATTTCCTCATAAATACGATCGACAAAACTCATTATGTTAGTAAACCGTGGAGTGTAGATATCGTCGGAACCCAAACATTTTGAGTCTAGCATGACCACGGGACGAGCCTTAACCCGCGTGAATCGGTCATGTCATTAGAGCTGTCTCTCGTATCTGTGGTATCGAATACCAATTGAAGCGTATATTAATTCGCAAATGCTTCTGTCTGTTCGACGGGAAAATAACGGACATCAACCCTACGCTGACTTGTATTTTGAAGACCACGGGGGGAGTAAACCAGGCTCGCTACCTTAATCGCACATGTCCTCTCCACGAAGTGGGAATAGTGGGCTGTTCTCCCGTCCTCTGTCGTCACGCAAACTTATATGGCGCTACGGTGTCCTCAAGATGAGCCCCCCAGTCCTCCGGCTGTTTAACATTCTGACCCGCTTCGTCGCCTCCGAAGTCCTGACGAGAGGGGTGTGCGCACGCCTGTCCTGCCCTCATGCGAGCCGATACTTGCACACTCTGGCAGCTTGTCAGTCCCCACGCTTCTGCGTTTCGGTAAGGTATTATGCTGGTCAACGGTTACCAATGGTCTGGAGAGCGTGCTGTGTACTATCTGGAGACTCGGTCTGCCGCAGTTGTCCAACCATATGGGACTTCTGGAGCTCCAAGTTGTTGCAAAATTAACGCTCAGGCTCTGTCGGACGACCGATTTGGAATTGTCACGGAAAAGGTAGTTATACGGCTTTATGGCGACTCGTCATTTCACATATAAGACGATCCCTCGTCGCCTAGGGAGCCATCAGACGCGTTCCCCTAGTGGATGCTACATCCCCTATCGCCGTATCCTGGCGGGTTGTGTTCGGGGAGGCGGTACCTCTGGTCTGTTTTCCTAAGTATCCATTCGCCAAACGATTAACAGCGTATGAGCATTCGGGGAAGACGCCTAGGTCGGGGCTATGAAGTTCAGCTGTAGCGTCCACTCTGTTGTTTTACTTATTATTACCAAACTGGAACCCTTAGCAAGTATGCTGGACTTGCGTATAGAGTCGGGTCTACTAGTGTTTCGCGGTGTCGGGCCTCGGTTCCCCGTGGCTCCGTTCAAACATAGGGACCAGGTCCAACATGTGTAATCTTATCCTCAAGATTTCGGCTGTTTAGATAGAACACGTCCGGGGATCAGATACGCAATAATGTGCGGACAGTTTTTGACTGCAGAGGAGTCGGAATTCTCGCTTACAAAACTGGTCACTTACAGTTCTAGGAGGTGTTTTGTACTATTCGTGTATCACCGCGAATGAGTACGACAAGATTATATGGTGGACATGTTGGTCTTCTCTGGATTTTGTGCGTACAAATAGACTTATCTCTTAATCCGAAGTGGGTGCTGATTGCCGGTCTACGAGAGTGGCTCCCAAAACGCATGGGCAATCCGATTCTCTACCCGACTTAGGCAAGCACGAACCTGGGGCAAGCACATCGAATCCCAGCCGAGTGCGTCACCACAAAGAAATAATGGACCCAATATCTGCCGAATAAATTCCCCTACATCGAGCGAAGTTGCATTACGGTGCTCTTTGATCAATGCTAGACTAAATCCGCTAGCGGCCTCTAGAGTCATTCCTACGTTGCCGCAAATGCTATACGAGGACTGGTGTGCGGACGAGGGAGGAACCAGAACCAACGCATCGTGAATCTTGGGAACCAAGGGTGAGGCCTCAGATCCTAGAGTGAATTGAGAAGTACTGTCGACAGTTTTCGGTACGTTGCTAATCGGGATCTTGGCTCGGCCTGGCCTACACAAGTTGCATTGCAATTAAACAGGGCCATCCGGTCATACGAAGATAGCTTCGTTCGGGGTCGCAATCGAAGACATTGGATCATCCAGTCGCGCTGCGTATGTAGCCTACCAATGCGCCTAAGGAGAGTAAGACAGTTTTGGATACTCAACATTGTGGCAGAAACTACATAAATTAGTAGAGGGACCTATGATATTAGTTAACCTACTAGGTTCTGGCGACACATCGATTGTGAGATCGGGGCGTCCCCGCTTGTAGCGCGAACGTTGTAGCAGTGGGGGTGCAATCAGTCTTGAACCTAAGCGTTAAGTCAGACAACTAGGCTTGCCGGAACTCCTGAACCAGTCCCGAGAAGATCTAAAGATAGTAGCAATATCGTTCGCAGAACCAGGCTACTTTAAATCCCAGGCCTTTGGATCCACAGGCATTCTCGGGAACTTCATTATGTTCGCGCATGAACAGTGTCTGTCCCCCTGGTCGCGTAGCGCAGTACTACTCTAGGCCCAATTGGTGGACAAGTTGTAGTACGTCGGGCTATTAAGTAAACAATAACTGTCAGCAAAAATGCGTCGTACTGCCACGCAGCGGTGTCAATGGCACCACACACCTCAGGGGATTTTTGTTAAGGCTAAATGTAATTGGAGTTAGCGTTCAAACTCTACTGCCTATTCGTCCCGTGCCTCACTAAAGACACTAGTTCTTAGTAAAATGCCTTGCTCGCTGCGACGACGGGTCAAAGTTTAAGGACTGAGTGTGTCTCGTGACGTAAAGACGGTTTGCCACTTAGTTTGTCGCCTGATGCACATAGCGATAACCTCACCTGCGGCTGTGACGCCACACGTCAAGAGCGGACTCCTCCATTAAAGCCGCTAGACCGATAGTTATAGGACTCGTTTTCACATATAAGCAGAGCGGACACGGACGATGTGGATGTTGATCCGAAACGGGAGACACTAATGATGTTCGGCGCCTTGCGACCTACCGTCCCCGCATACCATACAACAGAAACCCGCGATAGTTTAGCCATTTCTGATTTCCAAGGTGTAGTCGCGGCATCAAGGCATCGCTATCAATACTGTATGCTGCCCGTGAGATTTTGACTAGTTGCAACTAGTTACTTTTTTGCGTATTACCATGCCCGGGCTACGAGGCCAGGTCCTCGAAGCTATCATCATTAGGGGTTCACAACGTGAACCGTTAGCCCGTAGAATTCGATTGAGTGGAATTCGCACTGGAGCGTTCGCTGGGCGACTCATCTCTCGTTTCAGACTTCTTTTAGAGAGATCTGAAAAACACGCGAACGAATGATATCCTCACTTGATGCGCCAACAACACCGCCTATTCTCATGCATTCTGAAAACAGCTCGGCCAACAATCAAGACATAATGGTCCGTCACGGAGCGGGCAGCACAATCCCCAAAAGAGACGAGCGCTTAATGTCTTCCGAAGCAATCACTCAAATTCAGATTTATCATTTCGGTAGGGCTCATTACTTCGCAGCCGAGAACGCGATCCTGACCCGCATCAGTGCGTATAACTCCAGCAGATGCAGAACCATTGCGCTTATCGAATCGATATGGCGAGCCAGGGATCTAAGGCGCTGCGGGGTCTCTATACGCCGATGTCAGAGTCGGCCCTTAGCAAGATCAACTCCCCCATCGCGATAGTGGTACATGGCGTGCCAGAGGATCTTTTTCCGTTTAATCACGCGGTATTCCCGGTTACGGTGCCATAGTAACGGAATTTTCCCATGCATGCATCAGGCTTTTTTGGGTATTCAAGAGCTCGATCACAAAATGTATTTAGGTTGAGGAATGGTATGATTTTTCAGAAGCTGGCTTCGACGAATAGGGAGTAGAACGCCCGCGCCCCAACAGAGAGCGCCTTGGTGCATAAGACCAAGGACATGCTCTGGCACCCGTCAGTCTGGCTGCCGTCACGCTGACAACCGGCTGCCAAGACTACAACCCCTGTAATCCCTGCAGTAATGTGCTATCTACGGCATGGTCTGTCAGCTACTTACTTTTAGTGGCGTAGCCGGCCACCGGTTCCTGCTTTTATCCTAACCGGACCGTGCCTCTGCAGAATATCGCACTGCTTACTTCCGCTAACCGCTACTTCTTTCAATGCAACAGCGATTGAGCAGGGCTCTTGTTTCCCGCCCCTGAGTCTCCCGACTCTGATTCGAAAACGCCAATGCTCCGCACTGGCAGCTAGTATACTTAATAGGTCTCGTTGTCAGAACGGCCAGAATTGGATGTCTCCCGCCGGGTCTCTTAGTTCTGGAAGTGCAGTACAATCTAGCGGCCAAGATCAATTGAGGATGCTATGCGAAAAAGTTCGAGTATCTTAATGAGATGTTTGGTTAGCGAGGAAATGGGAGGACCCTGCCGCTGAGCAACATTCTGCATCACCCGAGGTGGCGGATTTTCCGGGCGATAACGTCGTTTCGGATGGGGAGGCGGATCTACCTAGCCTTGGCATAAATGGCCAGACCATACCGGTCTCTATTTTGCTACTCTAGTGGCTAACAAAGTTAGTGTTCTGTATAATGGTCTTACGTTGCAATTTGGACGGTAAGCAAATTACGTACCCTCTACGCCCGATTCCGCCCATTCATTGACGGAGACTGCGAGGGGCGGAGACCATGAAGATAGACTGTGGGAGGCAGCTAGGATGGACGTGGGTCAGTGACCGGCCCTACTTATTTGCCGTCCAATCGGTTGTAGCTGACTGTTGTGATGCACACCATAATGGACGGGTGCATACTCGTCTTATAAGGTAGGTCCTATTTCCCACCTGGCGACTGACTTCCCTCCGGCCAGGACAAGCGGGACCAATGTACATTCCGTGTACGTATGAATCCTCCTTCCCTAAAATGGAAGCGCAAACTCACTACACTCGCCGTATACCCTCTATAGGACTTTGATTCTTCGTCTAAAACTGTGTGAACGGTCTAATTGAAGGGGGACTTACTAGTAGGCACGAGAACTCTTGTCTGAATCTGGCACGTCAGAACTGTTAGCTCTAACCAAAAACTCGGGCCTATAACACATACAGAGGAGGGAGTGGACGTCTCAGATTGGGCACTAAAGGACGCCTCCCAGGCGGATCGCCCACAGGATAAAAGGGAAACACCAAACCTTACACGCTTCGCTGTATGTATGGCCCCGGGGCACGTGCACATCTTGCAGGTAATCCGCAATATGAGGGCTTCGAAAACCGCAATTGCACCAGCACTTTAAGACATAGCTCTCGCATTGTAGCGAGAAGAATTGGACGAGGGGGGGGAGATAGGGCGGTCCAGGGGGCTTACTGGATATGATGAATCTAGATCAGAATACATCCCCATATGTCGGTCGGCTGTACGTACAATGGGAGTAGTAGCACATCCGGGTAATTATATCCTCGCGCGGTGAAAGAAGTTATCACTGAGGGCGCAGACGACTGCGAGGCTAAACATCCAGCGATAGCGTCTGGATCCTAGGGGATCCGTAATGGTCGCTGTATGCTGGCGGCTCTACCCCTCTGTTAGTACTCCAGTGGTCCCTCGTGCGGTTGCGCGTCACCGGTGAGTTAAGTAGGCGACTACATCGTTAAGGTAGACGAGCTGCTAACGGTACTGAATGAAGAACCCTAGGCGCCCCTATCGGGGAAGATCGGGGCGAAGCCGCATGTAACACGTGCCTTTAAGACGTCGTGTGTGGCGACGTCAAGGGTTCCTAGCAATTCTGGCTGTTCGGTTAAAGAACGGTAATGGAGCTAATGCCTTCGAGGCTCTCGGTGAGGTCGCCCGGTTCCGACTTCCACACTTATTCGAAGAAGGAACTGCCGACGTCTTGACGACTAGTTACACAACGCTGCATAAATTTAACTCCGATGGTACTCGCCCGGCAGACCCAGCTTGCATGGGGACTAAGAGCGCCATTGGTGGGGCTATGCGTCCTGCTCCCTTCAACGTCCGCTTCTCCTGGGGTTTTTAAATAACCACGACTACGGTAAGCAGAGAAGATGGGCTGCCGCGGAAAGGCCCGGACTTGGGTCCTGTGAAGCGCCAGACATAGTAACACTACCCGCAAAACACAGAACCTAGGTAGACTATATCCGTAATCTTTCGGATGATAGGCGTCTACCGTGTGTATAAATTTCTGAGAGATCACATGTGGTTGTCGCCAAATACGTCTCAACACGATCCGTGCGGATGATTTTTAGAGTTTGTCAGTTTACAATAATATTGAGCGCACATCCCGAGGACTTGCCGGGTTGATCGAGGGTAATTACGCGAAAGATCCCTTCAACGTAGTTACGGAGTCGGCACTTATTTGTCTTGCGCTCTGAATATAACGCGGGAACGTCACTGGGCAAGAATGAACAGAATACTCGGACAGTTTTGAGCATTGCCTATAGCGATATGCATAATAAGCCTCCGATTCTTCACAGGTGTCCGATCCTTCCCTTTTGAACGAAAGTCCATACTCGGGATCCAAAATCCACAGGCAGGGCCCCCACGCCCAGACACCACATTCCAAGTGTCGACGCAGGGATCTCTAGGGCAATGCGACCCTAATTCGCTCGAAGATAGTCCAAAGCATAGGGATGTAGTGAAAGCCACATCGCTAGTTAAAAATGCCATATACCTGGGCAGCTTCGATATGCGGACCAATGTCACCCACTTAAGACGATTTAAAACCAATATGGAGTCGCCTGCACGTCCGGCTAATTTGTATAGATGCGCCCTTGGCGTTGGGTGGTACTTCTACGGCACATGCCTACGAAAATGCTTAACTACCGCGCCTTCCTGCGGCTTTATAGCGTTATAACAAGAGACTCAAATGGTGCTTGCTGTAGCTCAAGTCGTCCACAAGGGGAAGTCCCAGGGCTCCAGCACATCCAAGTTAGTGGCCCGGCGAGTTCGACATGCATTTGCTCGTACTGAGGAGATTAAGCGTAGGTTGTACTATGAGTTAGTAGAGGAGACCGTGTAGATGCGTGTTCGGGCCGAGACGGTAACCTAGGAGAACAGAGATCACTCGCCTGAACCACGCGTTGAAAAAGTTTCCGTATCTCCCGCAGTCGTGGAACGGCCGTTCCTAAATCGAGAGAGCGGAAAAAATGCCGCAGACTCTCATTCGGAAGTTTTCGACTTCTGTTGCCCTGAGACAATATATAGCTGGGGATCTTCTCGCTAACTTCCGCCCCTAAGCTTCCGAATGCTGCCATAGCTAGACTCTGCAATGACTACTCACCATACACATTGCTAAGTCGGGCAATGAAACAAGCGAAAGTGTTGACTCATATCGGCTGTACGGGTGTGGCTCCTAGAAATAGGTGCTAAGTTATCGTACCAGCCAACTAGCCGAGCACTGTGCAAAGGCGGTCTTATTACGAGGCTGTGTACTTATATCCCACGAGCACAGTAACGAGCACAGCTAACAGCTCAACCCCAGATACCACAGTATTCGAAAACTTAAGACCACGGCGCCTTCTGAGTATTCGTCAGTAAATCGCACAGTTGTCGCCTATTCGTCTTACTCACTAGCCGTCTAAGCATTCCTAGGCTTAGGTACATGTCGTACGGCCCGGACAGGAAGGGGAGGCCGAGCCGGAAAAGTAATGTTAGTACGTTTGTGGGCTTAACGGAACTGCGAGTGCATTGGTCATGCGGTACTCCTACAGCCCAAACGAGACTTAGCACGCTCGTTGAAAGCGGGCAAGATACGTTAACAACGGCGGTAGGGAAGGCGGTCTCAAACGCGGATTCAGGTAAGTATGTGCCCCAAGTAACAAACTTTCGTGAATTGGAGTGCATAACTCGCAGCGAGTCAATGCTGGTGATCACACCCTAGGTCTACCGAATTTATTCACGGTCTCTGGCACCGCATCCTATCTATATTGTTGTTCGGATTTCTCGACACATCATTCCATAAAAGCATGGTAATTCCAGGGTTGGCACGGCGCTTTGCCCATCAATGGCGCTTAAATTTCTTGGAACACATCCAACAAATTGTTTTTAATGTATGTGTCTGGAAGTGAGACGACTACTTTCGGACGCTCCGATCATTGCTAGCTTTGCGACTTAGTCCTTATAGGAGCCA
		</sequence>
    <sequence><taxon idref="Location_4_0_0|22.2520153354817"/>
			TCGATACTAAGACGCTGCCTTATGGGGATGGGACCTGATGGGGCTTATTCAATCGCGGGTTAAACCGCGATTTACATGAGAGTATCCTACCAGCGTACTGGTGCCTGCAGTGTGCCAGCCGACTTTTGTGGTGTAATAGGGGCCTATTGCGACGAAGAGAACCCTCTTCGCTCCCGACGGTTGCGAGACGGGGTGCTCGGCATGTGGAAATGCGTCACCGGTGTGACTGATTTAGATAGCCTCGACATATCTAGGCGCCTCAGTAATTGCGCACGCGGTGCAGATAGTTGCTAGCCCACGGACTTTAGCGTTCTGACGTTAAGCGCGCTGAAACTCTTCGGGCCGACGACGGAAGGCACAATAAACGTATTGCACCTCACGCTGAATTGCAATTACCAAGGTTTCTGCTTGATACGTATAAGACGCATTCTTGTTGATAAGGATTCCTACTTTTTTTCGTATCTATAAAATAAGAACTGCAGGTATCCTTCTACAAAAATAGGAACGTATCACTATATCGATCTCGGGCCTGAAGCACCAATCGAGAACGCAAACAAGTGTACGGCTCCAGGCATCAATATCAAACGCGCGGAGAACGTTCAGGATCGATAACATCAACCTCTTGCCCTCCCCTCTTGCTATCACGCTGGTCACAGCGGGATTTGTTGCAGATAGTGAATCAGCCCGTGATAAGCTCCTCAGAATATTTACCACGGGACTCGCACTAATGGTTTAGAGTAGTTGCTAGCACTGTGTTTGCGTGGAGACGTCGTGAAATTGACGGGGGGGCCGTGCTGTCCGACAAAAGGCAACGCTCTTCCTACCGTCACGCTCATTGGCTCAAGGACATGATAGAGATCCCGTGAAGGTAGACGGCGTCATGTTATGGCGGGCCACCGAAACTGGTGGTACTTACCCGGATGAGAAAGGCGACTATTCTCCTAGGGGATTTCACCATAAATTCGCTCACAAGTTAAACCTTCTTTTAGAAGGCGAACGACGGATAAATGACAAATCTTAAAATCAAGTGTGCCCACAAGGGACAGTTCTCGTACTACATGACAGAATTGAAGCCCCTAGCACTTTCCAGCCTCGTGCTTCCCAGGTGTGGGGTGTCATATTAGCCCCCCACCTTTGCTATGGTCACTGCCTACCTTTGTTCTCCGGAGAGGGAATGTCATTTGGCTACACCCGTAACTCTATAGAGATGGCTGTTGACGTTGCAAGTTCATTAATGTCTCAAAACTAGCACTATAGTCCCTGGTGATTCTAATATCGCCGCACCGTGACCGGCGCACAGCGACCAACCTCTAAACCCACAGCCACGCGTGCGACGTTAGCATTTTCGCTAGAGTTCATGTTCGCGATGGTGTATTGACAGTTCCCATGTTAACTGACTACGTACCGTATGGAGCATAAGCTTATTGAAATCTGTGCGTCTTGCACGAGAGTCTCTCAAGGGTTGATCTCGTTGCTCATGAGCTGAAACACTCGGCGTAAACTCCGGCATTCAGAGACAGGGTTGGAGAGTGATAACAGGTCAGTCTGGTGACCGTGAGTTTACACGTATGGATCTCTGGAAATAGCATTAAGCGGAGTGCTTACGTCCACCCATGTATACATGAGCTTTCAATCTGACAAGAAGACGTGCGCCCCATCGGGTCTCAACTAGCTGTGGAGCTTGACTGTGGGCTACCTGCCTGCCCTCCCTACACAGAAAGGATGCATTCACATCTCCGTTGTGAATCTCACTCTCAACGTCCCAAAGGTCTCGATCACCGTATCTATGAACAATTTGTCTCTCGGTGCGACGCATTCAAATACTGTCCGATAGCAACTATCAGGTGGGCGCTGAACGGGTTTTACCGCTGCTCGGAATCCAGAGTTCTCGTAGCGCTATTGACCGTTAAGTCAGATTGAGTGACGGATCGTGAGACGATGCGACACTATGGGTAATTCATTCTGCAGGTTCCAGATAGCAGATATGATGTGATGTTCATGTCACCTCTTGTGTCCCCGTCGCTGCCATCAATTGCAGCAACCCTCTCAGATGGTTAGATTTCGGTCAAGAAGCGCGATGTTTGTTTCCCGGTCCAACGCTACTCGACCCCCCAAACGAGGACCCCGGGGACAGCGTACCTCGGTCGGTACCCGGGAGACTTAGTTCTGTTATGAGCGAATCCTGCACCCCTCGTCTACTCATATGATGCCATATCATAAGAGATTAACGCGGCTGCCGGCACGTCCCGTAGGACATCGTGTGGTCTGTAGTGCGCTGCAAGCTTAAACACATCACTAGGTTAAATTTCAGTGCTCGTTGTGACTCTCGCTTATTTGGAGCATGGTAGAAATTCTTGCTTAAGTTCCATCACATTTGGGTCACCTCACCCCGGACACGATCTGTTCGATCCCCCATGAGCTGGTAACCCTAAGCATTCTAAGGATGGAGCGAATGCGTCTCGAACAGTCCTTTGTTATTGTATCCGAGACTACACTAGCAGTAATACTACGGAAATATTCTTTGACTCCTTGCATTCACGTGAGCTTTACCTAAGCCGTGAGTCGGTGACAGAGGGACGGTGCGGTCTGGGATGAGCCACAGCGATATCCTAAGAGTGAATCTATACTCAAGGTCCGACTCGGACATTCAAGAGCACGTTAAAAATGTGTAAGGTCATGTCGGAAAAGCGCTGAAAAATAGCGATGATTTTATCGAAGGGTGAGTATACAGCGGAGTTGTTAGACAACGCGCGGATCAGGCATCGTGTCCATTATCGCGAGCCTATATATAATCCATGAACAGGACACGCAAGATAGTGGGGCAGAGTAAGTCGTGACGTTAAAGAGAATAGCGGATATATCGAGCAAAGAAGCTTCATGGCTATGTGGAGCTCTCTAAAGTGTACTAAAAGGCACCAAGTAATAGGATATATGACGGGAACTATGGACTGTGATTGCCTGAATTGGCATAAGGCGGACTACCACCAACGTTCAGCACGTATCCCGGCCGAATTGACTCTTTTAACGCATGTTCGGGGTCTACAACCTCTACCATTACGGTACTCCACTTCTTGTAACGTGATCTCAAAAGGTTGTTTTAAACAGGTGTATATCCATCCGGCGCATTTAGGTTATCAACTGATACATACTGATTGTTCGCCAACGTATGACGTGTCCGGGCGCGACTCACCGAAACTGTACGAGCTCATCCTCCTCCCTAACAACAAGGGATTGTGTCTGCCGGACTCGGAGCGATGATTTACATTGGAATTGAGAACTACCTTAAGCCCAGTGAGGCCCCAACGAGGTGCGTAGGCGAGTCTCCGGGCCTGTGGATGGATAAACTGAACAGGCAATCATTCCCCAAATGGGACATGGTATGCCGTGGACGAGGTCAGAGCACCGTGTTGAAGACCAACGGTGGCCATTCCGGGTTCGCTCCCCCTCTCATGACCCCAGAACCACTGGAGGGTATGTTAATAATGGTACGCATAATTGGACCGTATCTGGATGCAAGCAAAAATTCTGTATTTAAGTCCAAATCTCATAGCTGTGGGGTATGCGGGCAACCATCATTCGGTCTTCGAGACGCATGTGCGAGCTGGTGCAGCTACGCTCAAGACCGCGAACGGCTTTACGCCGAGTAAAGCTTTAATTAAGACAGAGGGTCTCTTCGGGAATTGCTAGCAATGATTTGGCCCGTGCCACTTATTAATGGAGCGGCATAAAAGGCAGCAGAAGCTCTTCTAAAGCAACCAGGAGTACGGCTTACCGTCAGTTTAATTTATGAGCGATTTAGGTTCCTTGCCTTGCTGTAAATCGCCTACTAACCGCAATTTACAAGCTCCATTTGGCCTACGACCATTAGGGCTACTCTAAGCTCTCGTGCCTAGTTCCGGCTTTTAGCGTCTTTGGTCAAGTCAATGATGGTGCGGAGGCTTACGCGTAGTTCGACACCCGAGTCGACATTGTTTTCGACGGAGCTGCGAGGTTAAATTGATTGCCGCTCAAATTCACCGTCCGAACGAACTTGGGTGGTCGTGGTGGCTTTCGAGGCGTGTGCCTCTGCACAGACACAAAGAGATCTAAAGGTGAAAAGCCTCCCCGGCGTAACAAAAAACTGGACTTCGTCAATACAATGCATCTAAGGGAGAATATAAAACACTGGCTACACTGGATCAATTGTCTTTAAAACCATGCGATTTAGATTGTTCAAAAAAGTTCAACAACAGCCAAATGTCCTGCTGTGATTCTGGGGATGTTCTATCGTCGACAAGTCTTCGTCGCCTTAATCAAACATGATGGACTTGATGTGCCTACTCCTCCGATATTCAAAGCGATGATACTCGTCGTGCGGTAACCTGTAGCAACGCTCTGCTGTGCTAGTGTGGCCCTTGCCAGATACCGGAGAACTCGCCGGTAATTTGCACCAGGGTAATTGGTAGGAGGACCTGGACAATTACGCATCCAGATTTTGTAGCGGTACCGTATTCTCACACGACGGTTACAGCGTGCAAGGCTAGAGTTAATAGGCATGAGAGTACCAATATCGCTAAGCGCGATCCACTAAACCTGATCATAGACATGCGAAATGATCGGTAAAGCCATCTCACAAAGGCTAACGGTGTGTATGACGCTTGGTGGAGAGCTACAGTCGGCACCTCCTGCCCTATCATCGACCTACGGCAACATTTCCGCCAACATTCAAATTCACCAACCAAACAAAGCAATAGAAGACAGTATGCTTCCGCGCGCAAGCTCATTACTCAGTCCCGGATTCGCGCGTTTACGAATAATTAGTGGTAGGAGCTTAGGTTACATAAGTTGATATACAAGACTCGGGAATTCTTGTATCAGTCATCGCGAATTTCAGATGTTTATTCCAACTGGATAACACATAGAGGCTTTTAGCTGACATGAGCAACACCTGATCGAATTGTCCTGGGGGAGCACAGTCGTTCGTGGAGTTGCAAACTAGGTATCACAAGCCAGTATTTTAAAATCGATGACCGAAGTTGCTAACTGCATGTTGTTACTATTGCCGCTACCACGCATTTTACAACTGCATTGTAGGTAGGGCGTTCCGTTAAGCAACACACACAGCTAATTCGGTGGTAGCATATTCGAAGAACTCTAGTTGACTCACAAACTAGGAGTGTCGGTACACAATACTGGGATCAACGCCTGCCTGAGAAGAAAGATTTCGACAGTTTCTCACACGCGTCGCGCGTCCCGAAGTGCACGTATGTCATCGCGATAAAATGTCATAAACGGCCGGTCGTGATCTGCCACGGGGTGATCTTCCTGTACTCTGCCCAGAACCACTTGCCCCAGCACCGACTAATTTGGTACTTGAAGTAGTTGGTTCAGGAAGAGCAAGATCGCTTAAACAATGCTCTGTGGTAGCGACACATCGGCTTTGGATCCGTTTTCTGCACAAAACCCCAATCGCCTAGCCATCACGCCTAATCAGTCATGTAGACTTGCCTAATAAGCATGTAGTCCGCCCACTACCTACACGGCTGCTTCAGATGCGGCAAAGGGGGTGCCATTTCCAATCTCAGACGAGAGACTTCTTTGTCGGTGGACTTAAGCATCCACATCCAAGACACCCAGAGGTAAGGACACGCGCCACCAACCTTGACTCTATGTGAACTCCGCTGGATTTACATTAGCTCGAGCTCTCCAAGAAGGCATTGGTGCTGTAAATATAGCACCCTCCTCCGCCCGGATCTTATTGCGGAAAGACTCGAGATCGTAGGCCAGGTAGTAAGCTGTTCCCCCCGCCACCAGCCGTATTCGAAGCAGTCTAACAGTCGTCGCCCCCTGAAACAGTCCGGATATAGCGTGCTGCGGTTTCCGCTACTAATCTTCAGTGAGCAAAGTGGAGTTAAGTGACGGATCGGTTTCTGAGAAAGTAACTATTTTGAAGAGTAGCTGCGGCACGGACTGGGCAGACCCCGTTGGTTTCCCGTGTCATACCAGACGCCAATGTTGACGACTAGTGCCATCACGAGACGTTATCCGCTCCGACGATAGAATAAATCGTAGTGTCCGTATAAGGTGATTAAACGCCTTATGTATGGTATGTAACGGGGACCTAGTTCGCCCCAGTGTGAGTATTTCCTCATATATACGATCGACAAAACTCATTATGTTAGTAAACCGTGGAGTGTAGATATCGTCGGAACCCAAACACTTCGAGTCTAGCATGACCACGGGTCGAGCCTTAACCCGCGTGAATCGGTCATGTCATTAGAGCTGTCTCTCGTATCTGTGGTATCGAAAACCAATTGAAGCGTATATTAATTCGCAAATGCTTCTGTCTGTTCGACGGGAAAATAACGGACATCAACCTTACGCTGACTTATATTTTGAAGACCACGGGGGGAGTAAACCAGGCTCGCTACCTTAATCGCACATGTCCTCTCCACGAAGTGGGAATAGTGGGCTGTTCTCCCGTCCTCTGTCGTCACGCAAACTTATATGGCGCTACGGTGTCCTCAGGATGAGCCCCCCAGTCCTCCGGCTGTTTAACATTCTGACCCGCTTCGTCGCCTCCGAAGTCCTGACGAGAGGGGTGTGCGCACGCCTGTCCTGCCCTCATGCGAGCCGATACTTGCACACTCTGGCAGCTTGTCAGTCCCCACGCTTTTGCGTTTCGGTAAGGTATTATGCCGGTCAACGGTTACCAATGGTCTGGAGAGCGTGCTGTGTACTATCTGGAGACTCGGTCTGCCGCAGTTGTCCAACCATATGAGACTTCTGGAGCTCCAAGTTGTTGCAAAATTAACGCTCAGGCTCTGTCGGACGACCGAGTTGGAATTGTCACGGAAAAGGTAGTTATACGGCTTTACGGCGACTCGTCATTTCACATATAAGACGATCCCTCGTCGCCTAGGGAGCCATCAGACGCGTTCCCCTAGTGGATGCTACATCCCCTATCACCGTATCCTGGCGGGTTGTGTTCGGGGAGGCGGTACCTCTGGTCTGTTTTCCTAAGTATCCATTCGCCAAACGGTTAACAGCGTATGAGCATTCGGGGAAGACGCCTAGGTCGGGGCTATGAAGTTCAGCTGGAGCGTCCACTCTGTTGTTTTACTTATTATTACCAAACTGGAACCCTTAGCATGTAAGCTGGACTTGCGTATAGAGTCGGGTCTACTAGTGTTTCGCGGTGTCGGGCCTCGGTTCCCCGTGGCTCCGTTCAAACATAGGGATCAGGTCCAACATGTGTAATCTTATCCTCAAGGTATCGGCTGTTTAGATAGAACACGTCCGGGGATCAGATACGCAATAATGTGCGGACAGTTTTTGACTGCAGAGGAGTCGGAATTCTCGCTTACAAAACTGGTCACTTACAGTTCTAGGAGGTGTTTTGTACTATTCGTGTATCACCGCGAATGAGTACGACAAGATTATATGGTGGACATGTTGGTCTTCTCTGGATTTTGTGCGTACAAATAGACTTATCTCTTAATCCGAAGTGGGTGCTGATTGCCGGTCTACGAGAGAGGCTCCCAAAACACATGGGCAATCCGATTCTCTGCCCGGCTTATGCAAGCACGAACCTGGGGCAAGCACATCGAATCCCAGCCGAGTGCGTCACCACAAAGAAATAATGGACCCAATATCTGCCGAATAAATTCCCCTACATCGAGCGAAGTTGCATTACGGTGCTCTTTGATCAATGCTAGACTAAATCCGATAGCGGCCTCTAGAGTCATTCCTACGTTGCCGCAAATGCTATACGAGGACTGGTGTGCGGACGAGGGAGGAACCAGAACCAACGCATCGTGAGTGTTGGGAACCAAGAGTGAGGCCTCAGATCCCAGAGTGAATTGAGAAGTACTGTCGACAGTTTTCGGTACGTTGCTAATCGGGATCTTGGCTCGGCCTGGCCTACACGAGTTGCATTGCAATTAAACAGGGCCATCCGGTCATACGAAGATAGCTTCGTTCGGGGTCGCAATCGCAGACATTGGATCATCCAGTCGCGCTGCGTGTGTAGCCTACCAATGCGCCTAAGGAGAATAAGACAGTTTTGAATACTGAACATTGTGGCAGAAACTACATAAATTAGTAGAGGGACCTATGATATTAGTTAACCTACTAGGTTCTGGCGACACATCGATTGTGAGATCGGGGCGTCCCCGCTTGTAGCGCGAACGTTGTAGCAGTGGGGGTGCAATCAGTCTTGAACCTAAGCGTTAAGTCAGACAACTAGGCTTGCCGGAACTCCTGAACCAGTCCCGAGAAGATCTAAAGATAGTAGCAATATCGTTCGCAGAACCAGGCTACTTTAAATCCCAGGCGTTTGGATCCACAGGCATTCTCGGGAACTTCATTATGTTCGCGCATGAACAGTGTCTGTCCCCCTGGTCGCGTAGCGCAGTACTACTCTAGGCCCAATTGGTGGCCAAGTTGTAGTACGTCGGGCTACTAAGTAAACAATAACTGTCAGCAAAAATGCGTCGTACTGCCACGCAGCGGTGTCAATGGCACCACACACCTCAGGGGATTTTTGTTAAGGCTAAATGTAATTGGAGTTAGCGTTCAAACTCTACTGCCTATTCGTCCCGTGCCTCACTAAAGACACTAGTTCTTAGTAAAATGCCCTGCTCGCTGCGACGACGGGTCAAAGTTTAAGGACTGAGTGTGTCTCGTGACGTAAAGACGGTTTGCCACTTAGTTTGTCGCCTGATGCACATAGCGATAGCCTCACCCGCGGCTGTGACGCCACACGTCAAGAGCGGACTCCTCCATTAAAGCCGCTAGACCGATAGTTATAGGACTCGTTTTCACATATAAGCAGAGCGGACACGGACGATGTGGATGTTGATCCGAAACGGGAGACACTAATGACGTTCGGCGCCTTGCGACCTACCGTCCCCGCATACCATACAACAGAAACCCGCGATAGTTTAGCCATTTCTGATTTCCAAGGTGTAGTCGCGGCATCAAGGCATCGCTATCAATACTGTATCCTGCCCGTGAGATTTTGACTAGTTGCAACTAGTTACTTTTTTGCGTATTACCATGCCCGGGCTACGAGGCCAGGTCCTCGAAGCTATCATCATTAGGGGTTCACAACGTGAACCGTTAGTCCGTAGAATTCGATTGAGTGGAATTCGCACTGGAGCGTTCGCTGGGCGACTCATCTCTCGCTTCAGACTTCTTTTAGAGAGATCTGAAAAACACGCGAACGAATGATATCCTCACTTGATGCGCCAACAACACCGCCTATTCTCATGCATTCTGAAAACAGCTCGGCCAACAATCAAAACATAATGGTCCGTCACGGAGCGGGCAGCACAATCCCCAAAAGAGACGAGCGCTTAATGTCTTCCGAAGCAATCACCCAAATTCAGATTTACCATTTCGGTAGGGCTCATTACTTCGCAGCCGAGAACGCGATCCTGACCCGCATCAGTGCGTATAACTCCAGCAGATGCAGAACCATTGCGCTTATCGAATCGATATGGCGAGCCAGGGATCTAAGGCGCTGCGGGGTCTCTATACGCCGATGTCAGAGTCGGCCCTTAGCAAGATCAACTCCCCCATCGCGATAGTGGTACATGGCGTGCCAGAGGATCTTCTTCCGTTTAATCACGCGGTATTCCCGGTAACGGTGCCATAGTAACGGAATTTTCCCATGCATGCATCAGGCTTTTTTGGGTATTCAAGAGCTCGATCACAAAATGTATTTAGGTTGAGGAATGGTATGATTTTTCAGAAGCTGGCGTCGACGAATAGGGAGTAGAACGCCCGCGCCCCAACAGAGAGCGCCTTGGTGCATAAGACCAAGGACATGCTCTGGCACCCGTCAATCTGGCTGCCGTCACGCTGACAACCGGCTGCCAAGACTACAACCCCTGTAATCCCTGCAGTAATGTGCTATCTACGGCATGGTCTGTCAGCTACTTACTTTTAGTGGCGTAGCCGGCCACCGGTTCCTGCTTTTATTCTAACCGGACCGTGCCTCTGCAGAATATCGCACTGCTTACTTCCGCTAACCGCTACTTCTTTCAATGCAACAGCGATTGAGCCGGGCTCTTGTTTCCCGCCCCTGAGCATCCCGACTCTGGTTCGAAAACGCCAATGCTCCGCACTGGCAGCTAGTATACTTAATAGGTCTCGTTGTCAGAACGGCCAGAATTGGATGTCTCCCGCCGGGTCTCTTAGTTCTGGAAGTGCAGTACAATCTAGCGGCCAAGATAAATTGAGGATGCTATGCGCAAAAGTTCGAGTATCTTAATGAGATGTCTGGTTAGCGAGGAAATGGGGGGACCCTGCCGCTGAGCAACATTCTGCATCACCCGAGGTGGCGGATTTTCCGGGCGATAACGTCGTTTCGGATGGGGAGGCGGATCTACCTAGCCTTGGCATAAATGGCCAGACCATACCGGTCTCTATTTTGCTACTCTAGTGGCTAACAAAGTTAGTGTTCTGTATAATGGTCTTACGTTGCAATTTGGACGGTAAGCAAATTACGTACCCTCTACGCCCGATTCCGCCCATTCATTGACGCAGACTGCGAGGGGCGGAGACCATGAAGATAGACTGTGGGAGGCAGCTAGGATGGACGTGGGTCAGCGGCCGGCCCTACTTATTTGCCGTCCAATCGGTTGTAGCTGACTGTTGTGATGCACACCATAATGGACGGGTGCATACTCGTCTTATAAGGTAGGTCCTATTTCCCACGTGGCGACTGACTTCCCTCCGGCCAGGACAAGCGGGACCAATGTACATTCCGTGTACGTATGAATCCTCCTTCCCTAAAATGGAAGCGCAAACTCACTACACTCGCCGTATACCCTTTATAGGACTTTGCTTCTTCGTCTAAAACTGTGTGAACGGTCTAATTGAAGGGGGACTTACTACTAGGCACGAGAACTCTTGTCTGAATCTGGCACGTCAGAACTGTTAGCTCTAACCAAAAACTCGGGCCTATAACACATACAGAGGAGGGAGTGGACGTCTCAGATTGGGCACTAAAGGACGCCTCCCAGGCGGATCGCCCACAGGATAAAAGGGAAACACCAAACCTTACATGCTTCGCTGTATGTATGGCCCCGGGGCACGTGCACATCTTGCAGGTAATCCACAATATGAGGGCTTCGAAAACCGCAACTGTACCAGCACTTTAAGACATAGCTCTCGCATTGTAGCGAGAAGAATTGGACGTGAGGGGGGAGATAGGGCGGTCCAGGGGGCTTACTGGATATGATGAATCTAGATCAGAATACATCCCCATATGTCGGTCGGCTGTACGTACAATGGGAGTAGTAGTACATCCGGGTAATTATATCCTCGCGCGGTGAAAGAAGTTATCACTGAGGGCGCAGACGACTGCGAGGCTAAACATCCAGCGATAGCGTCTGGATCCTAGGGGATCCGTAATGGTCGCTGTATGCTGGCGGCTCTACCCCTCTGTTAGTACTCCAGTGGTACCTCGTGCGGTTGCGCGTCACCGGTAAGTTAAGTAGACGACTACATCGTTAAGGTAGACGAGCTGCTAACGGTACTGAATGAAGAACCCTAGGCGCTCCTATCGGGGAAGATCGGGGCGAAGCCGCATGTAACACGTGCCTTTAAGACGTCGTGTGTGGCGACGTCAAGGGTTCCTAGCAATTCTGGCTGTTCGGTTAAAGAACGGTAATGGAGCTAATGCCTTCGAGGCTCTCGGCGAGGTCGCCCGGTTCCGACTTCCACACTTATTCGAAGAAGGAACTGCCGACGTCTTGACGACTAGTTACACAACGCTGCATAAATTTAACTCCGATGGTACTCGCCCGGCAGACCCAGCTTGCATGGGGACTATGAGCGCCATTGGTGGGGCTATGCGTCCTGCTCCCTTCAACGTCCGCTTCTCCTGGGGTTTTTAAATAACCACGACTGCGGTAAGCAGAGAAGATGGGCTGCAGCGAAAAGGCCCGGACTTGGGTCCCGTGAAGCGCCAGACATAGTAACACTACCCGCAAAACACAGAACCTAGGTAGACTATATCCGTAATCTTTCGGATGATAGGCGTCTACCGTGTGTATAAATTTCTGAGGGATCACATGTGGTTGTCGCCAAATACGTCTCAACACGATCCATGCGGACGATTTTTAGACTTTGTCAGTTTACAATAATATGGAGCGCACATCCCGAGGACTTGCCGGGTTGATCGAGGGTAATTACGCGAAAGATCCCTTCAACGTAGTTACGGAGTCGGCACTTATTTGTCTTGCGCTCTGAATATAACGCGGGAACGTCACTGGGCAAGCATGAACAGAATACTCGGACAGTTTTGAGCATTGCCTATAGCGATATGCATAATAAGCCTCCGATTCTTCACAGGTGTCCGAGCCTTCCCTTTTGAACGAAAGTCCATACTCGGGATCCAAAATCCACAGGCAGGGCCCCCACGCCCAGACACCACATTCCAAGTGTCGACGCAGGGATCTCTAGGGCAATGCGACCCTAATTCGCTCGAAGATAGTCGAAAGCATAGGGATGTAGTAAAAGCCACATCGCTAGTTAAAAATGCCATATACCTGGGCAGCTTCGATATGCGGACCAATGTCACCCACTTAAGACGATTTAAAACCAATATGGAGTCGCCTGCACGTCCGGCTAATTTGTATAGATGCGCCCTTGGCATTGGGTGGTACTTCTACGGCACATGCCTACGAAAATGCTTAACTACCGCGCCTTCCTGCGGCTTTATAGCGTTATAACAAGAGACTCAAATGGTGCTTGCTGTAGCTCAAGTCGTCCACAAGGGGAAGTCCCAGCGCTCCAGCACATCCAAGTTAGTGGCCCGGCGAGTTCGCCATTCATCTGCTCGTACTGAGGAGATTAAGCGTAGGTTGTACTATGAGTTAGTAGAGGAGACCGTGTAGATGCGTGTTCGGGCCGAGACGGTAACCTAGGAGAACAGAGATCACTCGCTTGAACCACGCGTTGAAAAAGTTTCCGTATCTCCCGCAGTCGTGGAACGGCCGTTCCTAAATCGAGAGAGCGGAAAAAATGCCGCAGACTCTCATTCGGAAGTTTTCGACTTCTATTGCCCTGAGACAATATATAGCTGGGGATCTTCTCGCTAATTTCCGCCCCTAAGCTTCCGAATGCTGCCATAGCTAGACCATGCAATGACTACTCACCATACACATTGCTAAGTCGGGCAATGAAACAAGCGAAAGTGTTGACTCATATCGGCTGTACGGGTGTGGCTCCTAGAAATAGGTGCTAAGTTATCGTACCAGCCAACTAGCCGAGCACTGTGCAAAGGCGGTCTTATTACGAGGCTGTGTACTTATATCCCACGAGCACAGTAACGAGCACAGCTAACAGCTCAACCCCAGATACCACAGTATTCGAAAACTTAAGACCACGGCGCCTTCTGAGTATTCGTCAGTAAATCGCACAGTTATCGCCTATTCGTCTTACTCACTAGCCGTCTAAGCATTCCTAGGCTTAGGTACATGTCGTAAGGCCCGGACAGGAAGGGGAGGCCGAGCCGGAAAAGTAATGTTAGTACGTTTGTGGGCTTAACGGAACTGCGAGTGCATTGGTCATGCGGTACTCCTACAGCCCAAACGAGACCTAGCACGCTCGTTGAAAGCGGGCAAGATACGTTAACAACGGCGGTAGGGAAGGCGGTCTTAAACGCGGATTCAGGTAAGTATGTGCCCCAAGTAACAGACTTTCGTGAATTGGAGTGCATAACTCGCAGCGAGTCAATGCTGGTGATCACACCCTAGGTCTACCGAATTTATTCACGGTCTCTGGCACCGCATCCTATCTATATTGTTGTTCGGATTTCTCGACACATCATTCCATAAAAGCATGGTAATTCCAGGGTTGGCACGGCGCTTTGCCCATCAGTGGCGCTTAAATTGCTTGGAACACATCCAACAAATTGTTTTTAATGTATGTGTCTGGAAGTGAGACGACTACTTTCGGACGCTCCGATCATTGCTAGCTTTGCGACTTAGTCCTTATAGGAGTCA
		</sequence>
    <sequence><taxon idref="Location_2_3_0|18.334857199553266"/>
			TCGATACTAAGACGCTGCCTTATGGGGATGGGACCTGATGGGGCTTATCCAATCGCGGGTTAAACCGCGATTTACATGAGAGTATCCTACCAGCGTACAGGTGCCTGCAGTGTGCCAGCCGACTTTTGTGGTGTAATAGGGGCCTATTGCGACGAAGAGAACCCTCTTCGCTCCCGACGGTTGCGAGACGGGGTGCTCGGCATGTGGAAATGCGTCACCGGTGTGACTGATTTAGATAGCCTCGACATATCTAGGCGCCTCAGTAATTGCGCACGCGGTGCAGATAGTTGCTAGCCCACGGACTTTAGCGTTCTGACGTTAAGCGCGCTGAAACTCTTCGGGCCGACGACGGAAGGCACAATAAACGTATTGCACCTCACGCTAAATTGCAATTACCAAGGTTTCTGCTTGATACGTATAAGACGCATTCTTGTTGATAAGGATTCCTACTTTTTTTCGTATCTATAAAATAAGAACTGCAGATATCCTTCTACAAAAATAGGAACGTATCACTATATCGATCTCGGGCCTGAAGCACCAATCGAGAACGCAAACAAGTGTACGGCTCCAGGCATCAATATCAAACGCGCGGAGAACGTTCAGGATCGATAACATCAACCTCTTGCCCTCCCCTCTTGCTATCACGCTGGTCACAGCGGGATTTGTTGCAGATAGTGAATCAGCCCGTGATAAGCTCCTCAGAATATTTACCACGGGACTCGCACTAATGGTTTAGAGTAGTTGCTAGCACTGTGTTTGCGTGGAGACGTCGTGAAATTGACGGGGGGGCCGTGCTGTCGGACAAAAGGCAACGCTCTTCCTACCGTCACGCTCATTGGCTCAAGGACATGATAGAGATCCCGTGAAGGTAGACGACGTCATGTTATCGCGGGCCACCGAAACTGGTGGTACTTACCCGGATGAGAAAGGCGACTGTTCTCCTAGGGGATTTCATCATAAATTCGCTCACAAGTTAAACCTTCTTTTAGAAGGCGAACGACGGATAAATGACAAATCTTAAAATCAAGTGTGCCCACAAGAGACAGTTCTCGTACTACATGACAGAATTGAAGCCCCTAGCACTTTCCAGCCTCGTGCTTCCCAGGTGTGGGGTGTCATATTAGCTCCCCACCCTTGCTTTGGTCACTGCCTACCTTTGTTCTCCGCAGAGGGAATGTCATTTGGCTACACCCGTGACTCTATAGAGATGGCTGTTGACGTTGCAAGTTCATTAATGTCTCAAAACTAGCACTATAGTCCCTGGTGATTCTAATATCGCCGCACCGTGACCGGCGCACAGCGACCAACCTCTAAACCCACAGCCACGCGTGCGACGTTAGCATTTTCGCTAGAGTTCATGTTCGCGATGGTGTATTGAGAGTTCCCATGTTAACTGACTACGTACCGTATGGAGCGCAAGCTTATTGAAATCTGTGCGTCTTGCACGAGAGTCTCTCAAGGGTTGATCTCGTTGCTCATGAGCTGAAACACTCGGCGTAAACTCCGGCACTCAGAGACAGGGTTGGAGAGTGATAACAGGTCAGTCTGGTGACCGTGAGTTTACACGTATGGATCTCTGGGAATAGCATTAAGCGGAGTGCTTACGTCCACCCATGTATACATGAGTTTTCAATCTGACAAGAAGACGTGCGCCCCATCGGGTCTCAACTAACTGTGGAGCTTGACTGTGGGCTACCTGCCTGCCCTCCCTACACAGAAAGTATGCATTCACATCTCCGTTGTGAATCTCACTCTCAACGTCCCAAAGGTCTCGATCACCGTATCTATGAACTATTTGTCTCTCGGTGCGACGCATTCAAATACTGTCCGATAGCAACTATCAGGTGGGCGCTGAACGGGTTTTACCGCTGCTCGGAATCCAGAGTTCTCGTAGCGCTATTGACCGTTAAGTCAGATTGAGCGACGGATCGTGAGACGATGCGACTCTATGGGTAATTCATTCTGCAAGTTCCAGATAGCAGATATGATGTGATGTTCATCTCACCTCTTGTGTCCCCGTCGCTGCCATCAATTGCAGCAACCCTCTCAGATGGTTAGATTTCGGTCAAGAAGCGCGATGTTTGTTTCCCGGTCCAACGCTACTCGACCCCCCAAACGTGGACCCCGGGGACAGCGTACCTCGGTCGGTACCCGAGAGACTTAGTTCTGTTATGAGCGAATCCTGCACCCCTCGTCTACTCATATGATGCCATATCATAAGAGATTAACGCGGCTGCCGGTACGTCCTGAAGGACATCGTGTGGTCTGTAGTGCGCTGCAAGTTTAAACACATCACTAAGTTAAATTTCAGTGCTCGTTGTGACTCTCGCTTATTTGGAGCATGGTAGAAATTCTTGCTTAAGTTCCATCACATTTGGGTCACCTCACCTCGGACACGATCTGTTCGATCCCCCATGAGCTGGTAACCCTAAGCATTCTAAGGATGGAGCGAATGCGTCTCGAACAGTCCTCTGTTATTGTATCCAAGACTACACTAGCAGTAATACTACGGAAATATTCTTTGACTCCTTGCATTCACGTGAGCTTTACCTAAGCCGTGAGTCGGTGACAGAGGGACGGTGCGGTCTGGGATGAGCCACAGCGATATCCTATGAGTGAATCTATACTCAAGGTCCGACTCGGACATTCAAGAGCACGTTAAAAATGTGTAAGGTCATGTCGGAAAAGCGCTGAAAAATAGCGACGATTTTATCTAAGGGTGAGTATACAGCGGAGTTGTTAGACAACGCGCGGATCAAGCATCGTGTCGATTATCGCGAGCCTATATATAATCCATGAACAGCACACGCAACATAGTGGGGCAGAGTAAGTCGTGACGTTAAAGAGAATAGCGAATATATCGAGCAAAGAAGCTTCATGGCTATGTGGAGCTCTCTAAAGTGTACTAAAAGGCACCAAGTAATAGGATATATGACGGGAACTATGGACTGAGATTGCTTGAATTGGCATAAGGCGGACTACCACCAACGTTCAGCACGTATCCCGGCCGAATTGACTCTTTTAACGCATGTTTGGGGTCTACAACCTCTACCATTACGGTACTCCACTTCTTGTAACGTGATCTCAAAAGGTTGTTTTAAACAGGTGTATATCCATCCGGCGCATTTAGGTTATCAACTGATACATACTGATTGTTCGCCAACGTATGACGTGTCCGGGCGCGACTCACCGAAACTGTATGAGCTCATCCTCCTCCCTAACAACAAGGGATTGTGTCTGCCGGACTCGGAGCGATGATTTACATTGGAATTGAGAACTACCTTAAGCCCAGTGAGGCCCCAACGAGGTGCGTAGGCGAGTCTCCGGGCCTGTGGATGGATAAACTGAACAGGCAATCATTCCCCAAATGGGACATGGTATGCCGTGGACGAGGTCAGAGCACCGCGTTGAAGACCAACGGTGGCCATTCCGGGTTCGCTCCCCCTCTCATGACCCCAGAACCACTGGAGGGTATGTTAATAATGGTACGCATCATTGGACCGTATCTGGATGCAAGCAAAAATTCTGTATTTAAGTCCAAATCTCATAGCTGTGGGGTATGCGGGCAACCATCATTCGGTCTTCGAGACGCATGTGCGAGCTGGTGCAGCTACGCTCAAGACCGCGAACGGCTTTACGCCGAGTAAAGCTTTAACTAAGACAGAGGGTCTCTTCGGGAATTGCTAGCAATGATTTGGCCCGTGCCACTTATTAATGGAGCGGCATAAAAGGCAGCAGAAGCTCTTCTAAAGCAACCAGGAGTACGGCTTACCGTCAGTTTAATTTATGAGCGATTTAGGTTCCTTGCCTTGCTGTAAATCGCCTACTAACCGCAATTTACAAGCTCCATTTGGCCTACGACCATTAGGGCTACTCTAAGCTCTCGTGCCTAGTTCCGGCTTTTAGCGTCTTTGGTCAAGTCAATGATGGTGCGGAGGCTTACGCGTAGTTCGACACCCGAGTCGACATTGTTTTCGACGGAGCTGCGAGGTTAAATTGATTGCCGCTCAAATTCACCGTCCGAACGAACCTGGGTGGTCGTGGTGACTTTCGAGGCGTGTGCCTCTGCACAGACACAAAGAGATCTAAAGGTGAAAAGCCTCCCTGGCGTAACAAAAAACTGGACTTCGTCAATACAATGCATCTAAGGGAGAATATATGACACTGGCTACACTGGATTAATTGTCTTTAAAACCATGCGATTTAGATTGTTCAAAAAAGTTCAACAACAGCCAAATGTCCTGCTGTGATTCTGGGGATGTTCTATCGTCGACAAGTCTTCGTCGCCTTAATCAAACATGATGGACTTGATGTGCCTACTCCTCCGATATTCAAAGTGATGATACTCGTCGTGCGGTAACCTGTAGCAGGGCTCTGCTGTGCTAGTGTGGCCCTTGCCAGATACCGGAGAACTCGCCGGTAATTTGCATCAGGGTAATTGGTAGGAGGACCTGGACAATTGCGCATCCAGATTTTGTAGCGGTACCGTATTCTCACACGACGGTTGCAGCGTGCAAGGCTAGAGTTAATAGGCATGAGAGTACCAATATCGCTAAGCGCGATCCACTAAACCTGATCATAGACATGCGAAATGATCGGTAAAGCCATCTCACAAAGGCTAACGATCTGTATGACGCTTGGTGGGGAGCTACAGTCGGCACCTCCTGCCCTATCATCGACCTACGGCAACATTTCCGCCAACATTCAAATTCACCATCCAAACAAAGCAATAGAAGACAGTATGCTTCCGCGCGCAAGCTCATTACTCAGTCCCGGATTCGCGCGTTTACGAATAATTAGTGGTAGGAGCTTAGGTTACATAAGTTGATATACAAGACTCGGGAATTCTTGTATCAGTCATCGCGAATTTCAGATGTTTATTCCAACTGGATAACACATAGAGGCTTTTAGCTGACATGAGCAACACCTGATCGAATTGTCCTGGGGGAGCACAGTCGTTCGTGGAGTTGCAAACTAGATATCACAAGCCAGTATTTTAAAATCGATGACCGAAGTTGCTAACTGCATGTTGTTACTATTGCCGCTACCACGCATTTTACAACTGCATTGTAGGTAGGGCATTCCGTTAAGCAACACACACAGCTAATTCGGTGGTAGCATATTCGAAGAACTCTAGTTGACTCACAAACTAGGAGTGTCGGTATACAATACTGGGATCATCGCCTGCCTGAGAAGAAAGATTTCGACAGTTTCTCACACGCGTCGCGCGTCCCGAAGTGCACGTATGTCATCGCGATAAAATGTCATAAACGGCCGGTCGTGATCTGCCACGGGGTGATCTTCCTGTACTCTGCCCAGAACCACTTGCCCCAGCACCGACTAATTTGGTACTTGAAGTAGTTGGTTCAGGAAGAGCAAGATCGCTTAAACAATGCTCTGTGGTAGCGACACATCGGCTTTGGATCCGTTTTCTGCACAAAACCCCAATCGCCTAGCCATCACGCCTAATCAGTCATGTAGATTTGCCTAATAAGCATGTAGTCCGCCCACCACCTACACGGCTGCTTCAGATGCGGCAAAGGGGGTGCCATTTCCAATCTCAGACGAGAGACTTCTTTGTCGCTGGACTTAAGCATCCACATCCAAGACACCCAGAGGTAAGGACACGCGCCACCAACCTTGACCCTATGTGAACTCCGCTGGATTTACATTAGCTCGAGCTCTCCAAGAAGGCATTGGTGCTGTAAATATAGCACCCTCCTCCGCCCGGATCTTATGGCGGAAAGACTCGAGATCGTAGGCCAGGTAGTAAGCTGTTCCCCCCGCCACCAGCCGTATTCGAAGCAGTCGAACAGTCGTCGCCCCCTGAAACAGTCCGGATATAGCGTGCTGCGGTTTCCGCTACTAATTTTCAGTGAGCAAAGTGGAGTTAAGTGACGGATCGGTTTCTGAGATGGTAACTATTTTGAAGAGTAGCTGCGGCACGGACTGGGCAGACCCCGTTGGTTTCCCGTGTCATACCAGACGCCAATGTTGACGACTGGTGCCATCACGAGACGTTATCCGCTCCGACGATAGAATAAATCGTAGTGTCCGTATAAGGTGATTAAACGCCTTATGTATGGTATGTAACGGGCACCTAGTTCGCCCCAGTGTGAGTATTTCCTCATATATACGATCGACAAAACTCATTATGTTAGTAAACCGTGGAGTGTAGATATCGTCGGAACCCAAACATTTTGAGTCTAGCATGACCACGGGACGAGCCTTAACCCGCGTGAATCGGTCATGTCATTAGAGCTGTCTCGCGTATCTGTGGTATCGAATACCAATTGAAGCGTATATTAATTCGCAAATGCTTCTATCTGTTCGACGGGAAAATAACGGACATCAACCTTACGCTGACTTATATTTTGAAGACCACGGGGGGAGTAAACCAGGCTCGCTACCTTAATCGCACATGCCCTCTCCACGAAGTGGGAATAGTGGGCTGTTCTCCCGTCCTCTGTCGTCACGCAAACTTATATGGCGCTACGGTGTCCTCAAGATGAGCCCCCCAGTCCTCCGGCTGTTTAACATTCTGACCCGCTTCGTCGCCTCCGAAGTCCTGACGACAGGGGTGTGCGCACGCCTGTCCTGCCCTCATGCGAGCCGATACTTGCACACTCTGGCAGCTTGTCAGTCCCCACGCTTTTGCGTTTCGGTAAGGTATTATGCCGATCAACGGTTACCAATGGTCTGGAGAGCGTGCTGTGTACTATCTGGAGACTCGGTCTGCCGCAGTTGTCCAACCATATGGGCCTTCTGGAGCTCCAAGTTGTTGCAAAATTAACGCTCAGGCTCTGTCGGACGTCCGATTTGGAATTGTCACGGAAAAGGTGGTTATACGGCTTTACGGCGACTCGTCATTTCACATATAAAACGATCCCTCGTCGCCTAGGGAGCTATCAGACGCGTTCCCCTAGTGGATGCTACATCCCCTATCACCGTATCCTGGCGGGTTGTGTTCGGGGAGGCGGTACCTCTGGTCTGTTTTCCTAAGTATCCATTCGCCAAACGGTTAACAGCGTATGAGCATTCGGGGAAGACGCCTAGGTCGGGGCTATGAAGCTCAGCTGGAGCGTCCACTCTGTTGTTTTACTTATTATTATCAAACTGGAACCCTTAGCATGTATGCTGGACTTGCGTATAGAGTCGGGTCTACTAGTGTTTCGCGGTGTCGGGCCTCGGTTCCCCGTGGCTCCGTTCAAACATAGGGATCAGGTCCAACATGTGTAATCTTATCCTCAAGATTTCGGCTGTTTAGATAGAACACGTCCGGGGATCAGATACGCAATAATGTGCGGACAGTTTTTGACTGCAGAGGAGTCGGAATTCTCGCTTACAAAACTGGTCACTTACAGTTCTAGGAGGTGTTTTGTACTATTCGTGTATCACCGCGAATGAGTACGACAAGATTATATGGTGGACATGTTGGTCTTCTCTGGATTTTGTGCGTACAAATAGACTTATCTCTTAATCCGAAGTGGGTGCTGATTGCCGGTCTACGAGAGAGGCTCCCAAAACGCATGGGCAATCCGATTCTCTACCCGACTCAGGCAAGCACGAACCTGGGGCAAGCATATCGAATCCCAGCCGAGTGCGTCACCACAAAGAAATAATGGACCCAATATCTGCCGAATAAATTCCCCTACATCGAGCGAAGTTGCATTACGGTGCTCTTTGATCAATGCTAGACTAAATCCGATAGCGGCCTCTAGAGTCATTCCTACGTTGCCGCAAATGCTATACGAGGACTGGTGTGCGGACGAGGGAGGAACCATAACCAACGCATCGTGAATCTTGGGAACCAAGGGTGAGGCCTCAGATCCTAGAGCGAATTGAGAAGTACTGTCGACAGTTTTCGGTACGTTGCTAATCGGGATCTTGGCTCGGCCTGGCCTACACGAGTTGCGTTGCAATTAAACAGGGCCATCCGGTCATACGAAGATAGCTTCGTTCGGGGTCGCAATCGCAGACATTGGATCATCCAGTCGCGCTGCGTGTGTAGCCTACCAATGCGCCTAAGGAGAATAAGACAGTTTTGGATACTCAACATTGTGGCAGAAACTACATAAATTAGTAGAGGGACCTATGATATTAGTTAACCTACTAGGTTCTGGCGACACATCGATTGTGAGATCGGGGCGTCCCCGCTTGTAGCGCGAACGTTGTGGCAGTGGGGGTGCAATCAGTCATGAAGCTAAGCGTTAAGTCAGACAACTAGGCTTGCCGGAACTCCTGAACCAGTCCCGAGAAGATCTAAAGATAGTAGCAATATCGTTCGCAGAACCAGGCTACTTTAAATCCTAGGCCTTTGGATCCACAGGCATTCTCGGGAACTTCATTATGTTCGCGCATGAACAGTGTCTGTCCCCCTGGTCGCGTAGCGCAGTACTACTCTAGGCCCAATTGGTGGACAAGTTGTAGTACGTCGGGCTATTAAGTAAACAATATCTGTCAGCAAAAATGCGTCGTACTGCCACGCAGCGGTGTCGATGGCACCACACACCTCAGGGGATTTTTGTTAAGGCTAAATGTAATTGGAGTTAGCGTTCAAACTCTACTGCCTATTCGTCCCGTGCCTCACTAAAGACACTAGTTCTTAGTAAAATGCCCTGCTCGCTGCGACGACAGGTCAAAGTTTAAGGACTGAGTGTGTCTCGTGACGTAAAGACGGTTTGCCACTTAGTTTGTCGCCTGATGCACATAGCGATAGCCTCACCTGCGGCTGTGACGCCACACGTCAAGAGCGGACTCCTCCATTAAAGCCGCTAGACCGATAGTTATAGGACTCGTTTTCACATATAAGCAGAGCGGACACGGACGATGTGGATGTTGATCCGAAACGGGAGACACTAATGATGTTCGGCGCCTTGCGACCTACCGTCCCCGCATACCATACAACAGAAACCCGCGATAGTTTAGCCATTTCTGATTTCCAAGGTGTAGTCGCGGCATCAAGGCATCGCCATCAATACTGTATCCTGCCCGTGAGATTTTGACTAGTTGCAACTAGTAACTTTTTTGCGTATTACCATGCCCGGGCTACGAGGCCAGGTCCTCGAAGCTATCATCATTAGGGGTTCATAACGTGAACCGTTAGCCCGTAGAATTCGATTGAGTGGAATTCGCACTGGAGCGTTCGCTGGGCGACTCATCTCTCGTTTCAGACTTCTTTTAGAGAGATCTGAAAAACACGCGAACGAATGATATCCTCACTTGATGCGCCAACAACACCGCCTATTCTCATGCATTCTGAAAACAGCTCGGCCAACAATCAAGACATAATGGTCCGTCACGGAGCGGGCAGCACAATCCCCAAAAGAGACGAGCGCTTAATGTCTTCCGAAGCAATCACCCAAATTCAGATTTACCATTTCGGTAGGGCTCATTACTTCGCAGCCGAGAACGCGATCCTGACCCGCATCAGTGCGTATAACTCCAGCAGATGCAGAACCATTGCGCTTATCGAATCGATATGGCGAGCCAGGGATCAAAGGCGCTGCGGGGTCTCTATACGCCGATGTCAGAGTCGGCCCTTAGCAAGATCAACTCCCCCATCGCGATAGTGGTACATGGCGTGCCAGAGGATCTTCTTCCGTTTAATCACGCGGTATTCCCGGTAACGGTGCCATAGTAACGGAATTTTCCCATGCATGCATCAGGCTTTTTTGGGTATTCAAGAGCTCGATCACAAAATGTAGTTAGGTTGAGGGATGGTATGATTTTTCAGAAGCTGGCGTCGACGAATAGGGAGTAGAACGCCCGCGCCCCAACAGAGAGCGCCTTGGTGCATAAGACCAAGGACATGCTCTGGCACCCGTCAGTCTGGCTGCCGTCACGCTGACAACCGGCTGCCAAGACTACAACCCCTGTAATCCCTGCAGTAATGTGCTATCTACGGCATGGTCTGTCAGCTACTTACTTTTAGTGGCGTAGCCGGCCACCGGTTCCTGCTTTTATTCTAACCGGACCTTGCCTCTGCAGAATATCGCACTGCTTACTTCCGCTAACCGCTACTTCTTTCAAAGCAACAGCGATTGAGCCGGGCTCTTGTTTCCCGCCCCTGAGTCTCCCGACTCTGGTTCGAAAACGCCAATGCTCCGCACTGGCAGCTAGTATACTTAATAGGTCTCGTTGTCAGAACGGCCAGAATTGGATGTCTCCCGCCGGGTCTCTTAGTCCTGGAAGTGCTGTACAATCTAGCGGCCAAGATAAATTGAGGATGCTATGCGCAAAAGTTCGAGTATCTTAATGAGATGTCTGGTTAGCGAGGAAATGGGAGGACCCTGCCGCTGAGCAACATTCTGCATCACCCGAGGTGGCGGATTTTCCGGGCGATAACGTCGTTTCGGATGGGGAGGCGGATCTACCTAGCCTTGGCGTAAATGGCCAGACCATACCGGTCTCTATTTTGCTACTCTAGTGGCTAACAAAGTTAGTGTTCTGTATAATGGTCTTACGTTGCAATTTGGACGGTAAGCAAATTACGTACCCTCTACGCCCGATTCCGCCCATTCATTGACGCAGACTGCGAGGGGCGGAGACCATGAAGATAGACTGTGGGAGGCAGCTAGGATGGACGTGGGTCAGTGACCGGCCCTACTTATTTGCCGTCCAATCGGTTGTAGCTGACTGTTGTGATGCACACCATAATGGACTGGTGCATACTCGCCTTATAAGGTAGGTCCTATTTCCCACCTGGCGACTGACTTCCCTCCGGCCAGGACAAGCGGGACCAATGTACATTCCGTGTACGTATGAATCCTCCTTCCCTAAAATGGAAGCGCAAACTCACTACACTCGCCGTATACCCTCTATAGGACTTTGATTCTTCGTCTAAAACTGTGTGAACGGTCTAATTGAAGGGGGACTTACTAGTAGGCACGAGAACTCTTGTCTGAATCTGGCACGTCAGAACTGTTAGCTCCAACCAAAAACTCGGGCCTATAACACATACAGAGGAGGGAGTGGACGTCTCAGATTGGGCACTAAAGGACGCCCCCCAGGCGGATCGCCCACAGGATAAAAGGGAAACACCAAACCTTACACGCTTCGCTGTATGTATGGCCCCGGGGCACGTGCACATCTTGCAGGTAATCCGCAATATGAGGGCTTCGAAAACCGCAATTGCACCAGCATTTTAAGACATAGCTCTCGCATTGTAGCGAGAAGAATTGGACGTGAGGGGGGAGATAGGGCGGTCCAGGGGGCTTACTGGATATGATGAATCTAGATCAGAATACATCCCCATATGTCGGTCGGCTGTACGTACAATGGGAGTAGTAGCACATCCGGGTAATTATATCCTCGCGCGGTGAAAGAAGTTATCACTGAGGGCGCAGACGACTGCGAGGCTAAACATCCAGCGATAGCGTCTGGATCCTAGGGGATCTGTTATGGTCGCTGTATGCCGGCGGCTCTACCCCTCTGTTAGTACTCCAGTGGTCCCTCGTGCGGTTGCGCGTCACCGGTGAGTTAAGTAGGCGACTACATCGTTAAGGTAGACGAGCTGCTAACGGTACTGAATGAAGAACCCTAGGCGCCCCTATCGGGGAAGATCGGGGCGAAGCCGCATGTAACACGTGCCTTTAAGACGTCGTGTGTGGCGACGTCAAGGGTTCCTAGCAATTCTGGCTGTTCGGTTAAAGAACGGTAATGGAGCTAATGCCTTCGAGGCTCTCGGTGAGGTCGCCCGGTTCCGACTTCCACACTTATTCGAAGAAGGAACTGCCGACGTCTTGACGACTAGTTACACAACGCTGCAAAAATTTAACTCCGATGGTACTCGCCCGGCAGACCCAGCTTGCATGGGGACTATGAGCGCCATTGGTGGGGCTATGCGTCCTGCTCCCTTCAACGTCTGCTTCTCCTGGGGTTTTTAAATAACCACGACTACGGTAAGCAGAGAAGATGGGCTGCAGCGAAAAGGCCCGGACTTGGGTCCCGTGAAGCGCCAGACATAGTAACACTACCCGCAAAACACAGAACTTAGGTAGACTATATCCGTAATCTTTCGGATGATAGGCGTCTACCGTGTGTATAAATTTCTGAGGGATCACATGTGGTTGTCGCCAAATACGTCTCAACACGATCCGTGCGGATGATTTTTAGACTTTGTCAGTTTACAATAATATTGAGCGCACATCCCGAGGACTTGCCGGGTTGATCGAGGGTAATTACGCGAAAGATCCCTTCAACGTAGTTACGGAGTCGGCACTTATTTGTCTTGCGCTCTGAATATAACGCGGGAACGTCACTGGGCAAGAATGAACAGAATACTCGGACAGTTTTGAGCATTGCCTATAGCGATACGCATAATAAGCCTCCGATTCTTCACGGGTGTCCGATCCTTCCCTTTTGAACGAAAATCCATACTCGGGATCCAAAATCCACAGGCAGGGCCCCCACGCCCAGACACCACATTCCAAGTGTCGACGCAGGGATCTCTAGGGCAATGCGACCCTAATTCGCTCGAAGATAGTCCAAAGCATAGGGATGTAGTGAAAGCCACATCGCTAGTTAAAAATGCCATATACCTGGGCAGCTTCGATATGCGGACCAATGTCACCCACTTAAGGCGATTTAAAACCAATATGGAGTCGCCTGCACGTCCGGCTAATTTGTATAGATGCGCCCTTGGCATTGGGTGGTACTTCTACGGCACATGCCTACGAAAATGCTTAACTACCGCGCCTTCCTGCGGCTTTATAGCGTTATAACAAGAGACTCAAATGGTGCTTGCTGTAGCTCAAGTCGTCCACAAGGGGAAGTCCCAGCGCTCCAGCACATCCAAGTTAGTGACCCGGCGAGTTCGCCATGCATTTGCTCGTACTGAGGAGATTAAGCGTAGGTTGTACTATGAGTTAGTAGAGGAGACCGTGTAGATGCGTGTTCGGGCCGAGACGGTAACCTAGGAGAACAGAGATCACTCGCTTGAACCACGCATTGAAAAAGTTTCCGTATCTCCCGCAGTCGTGGAACGGCCGTTCCTAAATCGAGAGAGCGGAAAAAATGCCGCAGACTCTCATTCGGAAGTTTTCGACTTCTGTTGCCCTGAGACAATATATAGCTGGGGATCTTCTCGCTAACTTCCGCCCCTAAGCTTCCGAATGCTGCCATAGCTAGACTCTGCAATGACTACTCACCATACACATTGCTAAGTCGGGCAATGAAACAAGCGAAAGTGTTGACTCATATCGGCTGTACGGGTGTGGCTCCTAGAAATAGGTGCTAAGTTATCGTACCAGCCAACTAGCCGAGCACTGTGCAAAGGCGGTCTTATTACGAGGCTGTGTACTTATATCCCACGAGCACAGTAACGAGCACAGCTAACAGCTCAACCCCAGATACCACAGTATTCGAAAACTTAAGACCACGGCGCCCTCTGAGTATTCGTCAGTAAATCGCACAGTTGTCGCCTATTCGTCTTACTCACTAGCCGTCTAAGCATTCCTAGGCTTAGGTACATGTCGTAAGGCCCGGACAGGAAGGGGAGGCCGAGCCGGAAAAGTAATGTTAGTACGTTTGTGGGCTTAACGGAACTGCGAGTGCATTGGTCATGCGGTACTCCTACAGCCCAAACGAGACCTAGCACGCTCGTTGAAAGCGGGCAAGATACGTTAACAACGGCGGTAGGGAAGGCGGTCTCAAACGCGGATTCAGGTAAGTATGTGCCCCAAGTAACAGACTTTCGTGAATTGGAGTGCATAACTCGCAGCGAGTCAATGCTGGTGATCACACCCTAGGTCTACCGAATTTATTCACGGTCTCTGGCACCGCATCCTATCTATATTGTTGTTCGGATTTCTCGACACATCATTCCATAAAAGCATGGTAATTCCAGGGTTGGCACGGCGCTTTGCCCATCAATGGCGCTTAAATTGCTTGGAACACATCCAACAAATTGCTTTTAATGTATGTGTCTGGAAGTGAGACGACTACTTTCGGACGCTCCGATCATTGCTAGCTTTGCGACTTAGTCCTTATAGGAGCCA
		</sequence>
    <sequence><taxon idref="Location_2_2_0|29.229210661274283"/>
			TCGATACTAAGACGCTGCCTTATGGGGATGGGACATGATGGGGCTTATCCAATCGCGGGTTAAACCGTGATTTACATGAGAGTATCCTACCAGCGTACAGGTGCCTGCAGTGTGCCAGCCGACTTTTGTGGTGTAATAGGGGCCTATTGCGACGAAGAGAACCCTCTTCGCTCCCGACGGTTGCGAGACGGGGTGCTCGGCATGTGGAAATGCGTCACCGGTGTGACTGATTTAGATAGCCTCGACATATCTAGGCGCCTCAGTAATTGCGCACGCGGTGCAGATAGTTGCTAGCCCACGGACTTTAGCGTTCTGACGTTAAGCGCGCTGAAACTCTTCGGGCCGACGACGGAAGGCACAATAAACGTATTGCACCTCACGCTGAATTGCAATTACCAAGGTTTCTGCTTGATACGTATAAGACGCATTCTTGTTGATAAGGATTCCTACTTTTTTTCGTATCTATAAAATAAGAACTGCAGATATCCTTCTACAAAAATAGGAACGTATCACTATATCGATCTCGGGCCTGAAGCACCAATCGAGAACGCAAACAAGTGTACGGCTCCAGGCATCAATATCAAACGCGCGGAGAACGTTCAGGATCGATAACATCAACCTCTTGCCCTCCCCTCTTGCTATCACGCTGGTCACAGCGGGATTTGTTGCAGATAGTGAATCAGCCCGTGATAAGCTCCTCAGAATATTTACCACGGGACTCGCACTCATGGTTTAGAGTAGTTGCTAGCACTGTGTTTGCGTGGAGACGTCGTGAAATTGACGGGGGGGCCGTGCTGTCGGACAAAAGGCAACGCTCTTCCTACCGTCACGCTCATTGGCTCAAGGACATGATAGAGATCCCGTGAAGGTAGACGACGTCATGTTATCGCGGGACACAGAAACTGGTGGTACTTACCCGGATGAGAAAAGCGACTGTTCTCCTAGGGGATTTCATCATAAATTCGCTCACAAGTTAAACCTTCTTTTAGAAGGCGAACGACGGATAAATGACAAATCTTAAAATCAAGTGTGCCCACAAGAGACAGTTCTCGTACTACATGACAGAATTGAAGCCCCTAGCACTTTCCAGCCTCGTGCTTCCCAGGTGTGGGGTGTCATATTAGCTCCCCACCCTTGCTTTGGTCACTGCCTACCTTTGTTCTCCGCAGAGGGAATGTCATTTGGCTACACCCGTGACTCTATAGAGATGGCTGTTGACGTTGCAAGTTCATTAATGTCTCAAAACTAGCACTATAGTCCCTGGTGATTCTAACATCGCCGCACCGTGACCGGCGCACAGCGACCAACCTCTAAACCCACAGCCACGCGTGCGACGTTAGCATTTTCGCTAGAGTTCATGTTCGCGATGGTGTATTGAGAGTTCCCATGTTAACTGACTACGTACCGTATGGAGCGCAAGCTTATTGAAATCTGTGCGTCTTGCACGAGAGTCTCTCAAGGGTTGATCTCGTTGCTCATGAGCTGAAACACTCGGCGTAAACTCCGGCACTCAGAGACAGGGTTGGAGAGTGATAACAGGTCAGTCTGGTGACCGTGAGTTTACACGTATGGATCTCTGGGAATAGCATTAAGCGGAGTGCTTACGTCCACCCATGTATACATGAGTTTTCAATCTGACAAGAAGACGTGCGCCCCATCGGGTCTCAACTAACTGTGGAGCTTGACTGTGGGCTACCTGCCTGCCCTCCCTACACAGAAAGTATGCATTCACATCTCCGTTGTGAATCTCACTCTCAACGTCCCAAAGGTCTCGATCACCGTATCTATGAACTATTTGTCTCTCGGTGCGACGCATTCAAATACTGTCCGATAGCAACTATCAGGTGGGCGCTGAACGGGTTTTACCGCTGCTCGGAATCCAGAGTTCTCGTAGCGCTATTGACCGTTAAGTCAGATTGAGCGACGGATCGTGAGACGATGCGACTCTATGGGTAATTCATTCTGCAAGTTCCAGATAGCAGATATGATGTGATGTTCATCTCACCTCTTGTGTCCCCGTCGCTGCCATCAATTGCAGCAACCCTCTCAGATGGTTAGATTTCGGTCAAGAAGCGCGATGTTTGTTTCCCGGTCCAACGCTACTCGACCCCCCAAACGTGGACCCCGGGGACAGCGTACCTCGGTCGGTACCCGAGAGACTTAGTTCTGTTATGAGCGAATCCTGCACCCCTCGTCTACTCATATGATGCCATATGATAAGAGATTAACGCGCCTGCCGGTACGTCCTGAAGGACATCGTGTGGTCTGTAGTGCGCTGCAAGTTTAAACACATCACTAAGTTAAATTTCAGTGCTCGTTGTGACTCTCGCTTATTTGGAGCATGGTAGAAATTCTTGCTTAAGTTCCATCACATTTGGGTCACCTCACCCCGGACACGATCTGTTCGATCCCCCATGAGCTGGTAACCCTAAGCATTCTAAGGATGGAGCGAATGCGTCTCGAACAGTCCTTTGTTATTGTATCCAAGACTACACTAGCAGTAATACTACGGAAATATTCTTTGACTCCTTGCATTCACGTGAGCTTTACCTAAGCCGTGAGTCGGTGACAGAGGGACGGTGCGGTCTGGGATGAGCCACAGCGATATCCTATGAGTGAATCTATACTCAAGGTCCGACTCGGACATTCAAGAGCACGTTAAAAATGTGTAAGGTCATGTCGGAAAAGCGCTGAAAAATAGCGACGATTTTATCTAAGGGTGAGTATACAGCGGAGTTGTTAGACAACGCGCGGATCAAGCATCGTGTCGATTATCGCGAGCCTATATATAATCCATGAACAGCACACGCAACATAGTGGGGCAGAGTAAGTTGTGACGTTAAAGAGAATAGCGAATATATCGAGCAAAGAAGCTTCATGGCTATGTGGAGCTCTCTAAAGTGTACTAAAAGGCACCAAGTAATAGGATATATGACGGGAACTATGGACTGAGATTGCTTGAATTGGCATAAGGCGGACTACCACCAACGTTCAGCACGTATCCCGGCCGAATTGACTCTTTTAACGCATGTTTGGGGTCTACAACCTCTACCATTACGGTACTCCACTTCTTGTAACGTGATCTCAAAAGGTTGTTTTAAACAGGTGTATATCCATCCGGCGCATTTAGGTTATCAACTGATACATACTGATTGTTCGCCAACGTATGACGTGTCCGGGCGCGACTCACCGAAACTGTATGAGCTCATCCTCCTCCCTAACAACAAGGGATTGTGTCTGCCGGACTCGGAGCGATGATTTACATTGGAATTGAGAACTACCTTAAGCCCAGTGAGGCCCCAACGAGGTGCGTAGGCGAGTCTCCGGGCCTGTGGATGGATAAACTGAACAGGCAATCATTCCCCAAATGTGACATGGTATGCCGTGGACGAGGTCAGAGCACCGCGTTGAAGACCAACGGTGGCCATTCCGGGTTCGCTCCCCCTCTCATGACCCCAGAACCACTGGAGGGTATGTTAATAATGGTACGCATCATTGGACCGTATCTGGATGCAAGCAAAAATTCTGTATTTAAGTCCAAATCTCATAGCTGTGGGGTATGCGGGCAACCATCATTCGGTCTTCGAGACGCATGTGCGAGCTGGTGCAGCTACGCTCAAGACCGCGAACGGCTTTACGCCGAGTAAAGCTTTAACTAAGACAGAGGGTCTATTCGGGAATTGCTAGCAATGATTTGGCCCGTGCCACTTATTAATGGAGCGGCATAAAAGGCAGCAGAAGCTCTTCTAAAGCAACCAGGAGTACGGCTTACCGTCAGTTTAATTTATGAGCGATTTAGGTTCCTTGCCTTGCTGTAAATCGCCTACTAACCGCAATTTACAAGCTCCATTTGGCCTACGACCATTAGGGCTACTCTAAGCTCTCGTGCCTAGTTCCGGCTTTTAGCGTCTTTGGGCAAGTCAATGATGGTGCGGAGGCTTACGCGTAGTTCGACACCCGAGTCGACATTGTTTTCGACGGAGCTGCGAGGTTAAATTGATTGCCGCTCAAATTCACCGTCCGAACGAACCTGGGTGGTCGTGGTGACTTTCGAAGCGTGTGCCTCTGCACAGACACAAAGAGATCTAAAGGTGAAAAGCCTCCCTGGCGTAACAAAAAACTGGACTTCGTCAATACAATGCATCTAAGGGAAAATATATGACACTGGCTACACTGGATTAATTGTCTTTAAAACCATGCGATTTAGATTGTTCAAAAAAGTTCAACAACAGCCAAATGTCCTGCTGTGATTCTGGGGATGTTCTATCGTCGACAAGTCTTCGTCGCCTTAATCAAACATGATGGACTTGATGTGCCTACTCCTCCGATATTCAAAGTGATAATACTCGTCGTGCGGTAACCTGTAGCAGGGCTCTGCTGTGCTAGTGTGGCCCTTGCCAGATACCGGAGAACTCGCCGGTAATTTGCATCAGGGTAATTGGTAGGAGGACCTGGACAATTGCGCATCCAGATTTTGTAGCGGTACCGTATTCTCACACGACGGTTGCAGCGTGCAAGGCTAGAGTTAATAGGCATGAGAGTACCAATATCGCTAAGCGCGATCCACTAAACCTTATCATAGACATGCGAAATGATCGGTAAAGCCATCTCACAAAGGCTAACGATCTGTATGACGCTTGGTGGGGAGCTACAGTCGGCACCTCCTGCCCTATCATCGACCTACGGCAACATTTCCGCCAACATTCAAATTCACCATCCAAACAAAGCAATAGAAGACAGTATGCTTCCGCGCGCAAGCTCATTACTCAGTCCCGGATTCGCGCGTTTACGAATAATTAGTGGTAGGAGCTTAGGTTACATAAGTTGATATACAAGACTCGGGAATTCTTGTATCAGTCATCGCGAATTTCAGATGTTTATTCCAACTGGATAACACATAGAGGCTTTTAGCTGACATGAGCAACACCTGATCGAATTGTCCTGGGGGAGCACAGTCGTTCGTGGAGTTGCAAACTAGATATCACAAGCCAGTAGTTTAAAATCGATGACCGAAGTTGCTAACTGCATGTTGTTACTATTGCCGCTACCACGCATTTTACAACTGAATTGTAGGTAGGGCATTCCGTTAAGCAACACACACAGCTAATTCGGTGGTAGCATATTCGAAGAACTCTAGTTGACTCACAAACTAGGAGTGTCGGTATACAATACTGGGATCATCGCCTGCCTGAGAAGAAAGATTTCGACAGTTTCTCACACGCGTCGCGCGTCCCGAAGTGCACGTATGTCATCGCGATAAGATGTCATAAACGGCCGGTCGTGATCTGCCACGGGGTGATCTTCCTGTACTCTGCCCAGAACCACTTGCCCCAGCACCGACTAATTTGGTACTTGAAGTAGTTGGTTCAGGAAGAGCAAGATCGCTTAAACAATGCTCTGTGGTAGCGACACATCGGCTATGGATCCGTTTTCTGCACAAAACCCCAATCGCCTAGCCATCACACCTAATCAGTCATGTAGATTTGCCTAATAAGCATGTAGTCCGCCCACCACCTACACGGCTGCTTCAGATGCGGCAAAGGGGGTGCCATTTCCAATCTCAGACGAGAGACTTCTTTGTCGCTGGACTTAAGCATCCACATCCAAGACACCCAGAGGTAAGGACACGCGCCACCAACCTTGACCCTATGTGAACTCCGCTGGATTTACATTAGCTCGAGCTCTCCAAGAAGGCATTGGTGCTGTAAATATAGCACCCTCCTCCGCCCGGATCTTATGGCGGAAAGACTCGAGATCGTAGGCCAGGTAGTAAGCTGTTCCCCCCGCCACCAGCCGTATTCGAAGCAGTCGAACAGTCGTCGCCCCCTGAAACAGTCCGGATATAGCGTGCTGCGGTTTCCGCTACTAATTTTCAGTGAGCAAAGTGGAGTTAAGTGACGGATCGGTTTCTGAGATGGTAACTATTTTGAAGAGTAGCTGCGGCACGGACTGGGCAGACCCCGTTGGTCTCCCGTGTCATACCAGACGCCAATGTTGACGACTGGTGCCATCACGAGACGTTATCCGCTCCGACGATAGAATAAAGCGTAGTGTCCGTATAAGGTGATTAAACGCCTTATGTATGGTATGTAACGGGCACCTAGTTCGCCCCAGTGTGAGTATTTCCTCATATATACGATCGACAAAACTCATTATGTTAGTAAACCGTGGAGTGTAGATATCGTCGGAACCCAAACATTTTGAGTCTAGCATGACCACGGGACGAGCCTTAACCCGCGTGAATCGGTCATGTCATTAGAGCTGTCTCGCGTATCTGTGGTATCGAATACCAATTGAAGCGTATATTAATTCGCAAATGCTTCTATCTGTTCGACGGGAAAATAACGGACATCAACCTTACGCTGACTTATATTTTGAAGACCACGGGGGGAGTAAACCAGGCTCGCTACCTTAATCGCACATGCCCTCTCCACGAAGCGGGAATAGTGGGCTGTTCTCCCGTCCTCTGTCGTCACGCAAACTTATATGGCGCTACGGTGTCCTCAAGATGAGCCCCCCAGTCCTCCGGCTGTTTAACATTCTGACCCGCTTCGTCGCCTCCGAAGTCCTGACGACAGGGGTGTGCGCACGCCTGTCCTGCCCTCATGCGAGCCGATACTTGCACACTCTGGCAGCTTGTCAGTCCCCACGCTTTTGCGTTTCGGTAAGGTATTATGCCGATCAACGGTTACCAATGGTCTGGAGAGCGTGCTGTGTACTATCTGGAGACTCGGTCTGCCGCAGTTGTCCAACCATATGGGCCTTCTGGAGCTCCAAGTTGTTGCAAAATTAACGCTCAGGCTCTGTCGGACGTCCGATTTGGAATTGTCACGGAAAAGGTGGTTATACGGCTTTACGGCGACTCGTCATTTCACATATAAAACGATCCCTCGTCGCCTAGGGAGCTATCAGACGCGTTCCCCTAGTGGATGCTACATCCCCTATCACCGTATCCTGGCGGGTTGTGTTCGGGGAGGCGGTACCTCTGGTCTGTTTTCCTAAGTATCCATTCGCCAAACGGTTAACAGCGTATGAGCATTCGGGGAAGACGCCTAGGTCGGGGCTATGAAGCTCAGCTGGAGCGTCCACTCTGTTGTTTTACTTATTATTATCAAACTGGAACCCTTAGCATGTATGCTGGACTTGCGTATAGAGTCGGGTCTACTAGTTTTTCGCGGTGTCGGGCCTCGGTTCCCCGTGGCTCCGTTCAAACATAGGGATCAGGTCCAACATGTGTAATCTTATCCTCAAGATTTCGGCTGTTTAGATAGAACACGTCCGGGGATCAGATACGCAATAATGTGCGGACAGTTTTTGACTGCAGAGGAGTAGGAATTCTCGCTTACAAAACTGGTCACTTACAGTTCTAGGAGGTGTTTTGTACTATTCGTGTATCACCGCGAATGAGTACGACAAGATTATATGGTGGACATGTTGGTCTTCTCTGGATTTTGTGCGTACAAATAGACTTATCTCTTAATCCGAAGTGGGTGCTGATTGCCGGTCTACGAGAGAGGCTCCCAAAACGCATGGGCAATCCGATTCTCTACCCGACTCAGGCAAGCACGAACCTGGGGCAAGCATATCGAATCCCAGCCGAGTGCGTCACCACAAAGAAATAATGGACCCAATATCTGCCGAATAAATTCCCCTACATCGAGCGAAGTTCCATTACGGTGCTCTTTGATCAATGCTAGACTAAATCCGATAGCGGCCTCTAGAGTCATTCCTACGTTGCCGCAAATGCTATACGAGGACTGGTGTGCGGACGAGGGAGGAACCATAACCAGCGCATTGTGAATCTTGGGAACCAAGGGTGAGGCCTCAGATCCTAGAGTGAATTGAGAAGTACTGTCGACAGTTTTCGGTACGTTGCTAATCGGGATCTTGGCTCGGCCTGGCCTACACGAGTTGCGTTGCAATTAAACAGGGCCATCCGGTCATACGAAGATAGCTTCGTTCGGGGTCGCAATCGCAGACATTGGATCATCCAGTCGCGCTGCGTGTGTAGCCTACCAATGCGCCTAAGGAGAATAAGACAGTTTTGGATACTCAACATTGTGGCAGAAACTACATAAATTAGTAGAGGGACCTATGATATTAGTTAACCTACTAGGTTCTGGCGACACATCGATTGTGAGATCGGGGCGTCCCCGCTTGTAGCGCGAACGTTGTGGCAGTGGGGGTGCAATCAGTCATGAACCTAAGCGTTAAGTCAGACAACTAGACTTGCCGGAACTCCTGAACCAGTCCCGAGAAGATCTAAAGATAGTAGCAATATCGTTCGCAGAACCAGGCTACTTTAAATCCTAGGCCTTTGGATCCACAGGCATTCTCGGGAACTTCATTATGTTCGCGCATGAACAGTGTCTGTCCCCCTGGTCGCGTAGCGCAGTACTACTCTAGGCCCAATTGGTGGACAAGTTGTAGTACGTCGGGCTATTAAGTAAACAATATCTGTCAGCAAAGATGCGTCGTACTGCCACGCAGCGGTGTCAATGGCACCACACACCTCAGGGGATTTTTGTTAAGGCTAAATGTAATCGGAGTTAGCGTTCAAACTCTACTGCCTATTCGTCCCGTGCCTCACTAAAGACACTAGTTCTTAGTAAAATGCCCTGCTCGCTGCGACGACAGGTCAAAGTTTAAGGACCGAGTGTGTCTCGTGACGTAAAGACGGTTTGCCACTTAGTTTGTCGCCTGATGCACATAGCGATAGCCTCACCTGCGGCTGTGACGCCACACGTCAAGAGCGGACTCCTCCATTAAAGCCGCTAGACCGATAGTTATAGGACTCGTTTTCACATATAAGCAGAGCGGACACGGACGATGTGGATGTTGATCCGAAACGGGAGACACTAATGATGTTCGGCGCCTTGCGACCTACCGTCCCCGCATACCATACAACAGAAACCCGCGATAGTTTAGCCATTTCTGATTTCCAAGGTGTAGTCGCGGCATCAAGGCATCGCCATCAATACTGTATCCTGCCCGTGAGATTTTGACTAGTTGCAACTAGTAACTTTTTTGCGTATTACCATGCCCGGGCTACGAGGCCAGGTCCTCGAAGCTATCATCATTAGGGGTTCATAACGTGAACCGTTAGCCCGTAGAATTCGATTGAGTGGAATTCGCACTGGAGCGTTCGCTGGGCGACTCATCTCTCGTTTCAGACTTCTTTTAGAGAGATCTGAAAAACACGCGAACGAATGATATCCTCACTTGATGCGCCAACAACACCGCCTATTCTCATGCATTCTGAAAACAGCTCGGCCAACAATCAAGACATAATGGTCCGTCACGGAGCGGGCAGCACAATCCCCAAAAGAGACGAGCGCTTAATGTCTTCCGAAGCAATCACCCAAATTCAGATTTACCATTTCGGTAGGGCTCATTACTTCGCAGCCGAGAACGCGATCCTGACCCGCATCAGTGCGTATAACTCCAGCAGATGCAGAACCATTGCGCTTATCGAATCGATATGGCGAGCCAGGGATCTAAGGCGCTGCGGGGTCTCTATACGCCGATGTCAGAGTCGGCCCTTAGCAAGATCAACTCCCCCATCGCGATAGTGGTACATGGCGTGCCAGAGGATCTTCTCCCGTTTAATCACGCGGTATTCCCGGTAACGGTGCCATAGTAACGGAATTTTCCCATGCATGCATCAGGCTTTTTTGGGTATTCAAGAGCTCGATCACAAAATGTAGTTAGGTTGAGGGATGGTATGATTTTTCAGAAGCTGGCGTCGACGAATAGGGAGTAGAACGCCCGCGCCTCAACAGAGAGCGCCTTGGTGCATAAGACCAAGGACATGCTCTGGCACCCGTCAGTCTGGCTGCCGTCACGCAGACAACCGGCTGCCAAGACTACAACCCCTGTAATCCCTGCAGTAATGTGCTATCTACGGCATGGTCTGTCAGCTACTTACTTTTAGTGGCGTAGCCGGCCACCGGTTCCTGCTTTTATTCTAACCGGACCTTGCCTCTGCAGAATATCGCACTGCTTACTTCCGCTAACCGCTACTTCTTTCAAAGCAACAGCGATTGAGCCGGGCTCTTTTTTCCCGCCCCTGAGTCTCCCGACTCTGGTTCGAAAACGCCAATGCTCCGCACTGGCAGCTAGTATACTTAATAGATCTCGTTGTCAGAACGGCCAGAATCGGATGTCTCCCGCCGGGTCTCTTAGTCCTGGAAGTGCTGTACAATCTAGCGGCCAAGATAAATTGAGGATGCTATGCGCAAAAGTTCGAGTATCTTAATGAGATGTCTGGTTAGCGATGAAATGGGAGGACCCTGCCGCTGAGCAACATTCTGCATCACCCGAGGTGGCGGATTTTCCGGGCGATAACGTCGTTTCGGATGGGGAGGCGGATCTACCTAGCCTTGGAGTAAATGGCCAGACCATACCGGTCTCTATTTTGCTACTCTAGTGGCTAACAAAGTTAGTGTTCTGTATAATGGTCTTACGTTGCAATTTGGACGGTAAGCAAATCACGCACCCTCTACGCCCGATTCCGCCCATTCATTGACGCAGACTGCGAGGGGCGGAGACCATGAAGATAGACTGTGGGAGGCAGCTAGGATGGACGTGGGTCAGTGACCGGCCCTACTTATTTGCCGTCCAATCGGTTGTAGCTGACTGTTGTGATGCACACCATAATGGACTGGTGCATACTCGCCTTATAAGGTAGGTCCTATTTCCCACCTGGCGACTGACTTCCCTCCGGCCAGGACAAGCGGGACCAATGTACATTCCGTGTACGTATGAATCCTCCTTCCCTAAAATGGAAGCGTAAACTCACTACACTCGCCGTATACCCTCTATAGGACTATGATTCTTCGGCTAAAACTGTGTGAACGGTCTAATTGAAGGGGGACTTACTAGTAGGCACGAGAACTCTTGTCTGACTCTGGCACGTCAGAACTGTTAGCTTCAACCAAAAACTCGGGCCTATAACACATACAGAGGAGGGAGTGGACGTCTCAGATTGGGCACTAAAGGACGCCCCCCAGGCGGATCGCCCACAGGATAAAAGGGAAACACCAAACCTTACACGCTTCGCTGTATGTATGGCCCCGGGGCACGTGCACATCTTGCAGGTAATCCGCAATATGAGGGCTTCGAAAACCGCAATTGCACCAGCATTTTAAGACATAGCTCTCGCATTGTAGCGAGAAGTATTGGACGTGAGGGGGGAGATAGGGCGGTCCAGGGGGCTTACTGGATATGATGAATCTAGATCAGAATACATCCCCATATGTCGGTCGGCTGTACGTACAATGGGAGTAGTAGCACATCCGGGTAATTATATCCTCGCGCGGTGAAAGAAGTTATCACTGAGGGCGCAGACGACTGCGAGGCTAAACATCCAGCGATAGCGTCTGGATCCTAGGGGATCTGTTATGGTCGCTGTATGCCGGCGGCTCTACCCCTCTGTTAGTACTCCAGTGGTCCCTCGTGCGGTTGCGCGTCACCGGTGAGTTAAGTAGGCGACTACATCGTTAAGGTAGACGAGCTGCTAACGGTACTGAATGATGAACCCTAGGCGCTCCTATCGGGGAAGATCGGGGCGAAGCCGCATGTAACACGTGCCTTTAAGACGTCGTGTGTGGCGACGTCAAGGGTTCCTAGCAATTCTGGCTGTTCGGTTAAAGAACGGTAATGGAGCTAATGCCTTCGAGGCTCTCGGTGAGGTCGCCCGGTTCCGACTTCCACACTTATTCGAAGAAGGAACTGCCGACGTCTTGACGACTAGTTACACAACGCTGCAAAAATTTAACTCCGATGGTACTCGCCTGGCAGACCCAGCTTGCATGGGGACTATGAGCGCCATTGGTGGGGCTATGTGTCCTGCTCCCTTCAACGTCTGCTTCTCCTGGGGTTTTTAAATAACCACGACTACGGTAGGCAGAGAAGATGGGCTGCAGCGAAAAGGCCCGGACTTGGGTCCCGTGAAGCGCCAGACATAGTAACACTACCCGCAAAACACAGAACTTAGGTAGACTATATCCGTAATCTTTCGGATGATAGGCGTCTACCGTGTGTATAAATTTCTGAGGGATCACATGTGGTTGTCGCCAAATACGTCTCTACACGATCCGTGCGGATGATTTTTAGACTTTGTCAGTTTACAATAATATTGAGCGCACATCCCGAGGACTTGCCGGGTTGATCGAGGGTAATTACGCGAAAGATCCCTTCAACGTAGTTACGGAGTCGGCACTTATTTGTCTTGCGCTCTGAATATAACGCGGGAACGTCACTGGGCAAGAATGAACAGAATACTCGGACAGTTTTGAGCATTGCCTATAGCGATACGCATAATAAGCCTCCGATTCTTCACGGGTGTCCGATCCTTCCCTTTTGAACGAAAATCCATACTCGGGATCCAAAATCCACAGGCAGGGCCCCCACGCCCAGACACCACATTCCAAGTGTCGACGCAGGGATCTCTAGGGCAATGCGACCCTAATTCGCTCGAAGATAGTCCAAAGCATAGGGATGTAGTGAAAGCCACATCGCTAGTTAAAAATGCCATATACCTGGGCAGCTTCGATATGCGGACCAATGTCACCCACTTAAGGCGATTTAAAACCAATATGGAGTCGCCTGCACGTCCGGCTAATTTGTATAGATGCGCCCTTGGCATTGGGTGGTACTTCTACGGCACATGCCTACGAAAATGCTTAACTACCGCGCCTTCCTGCGGCTTTATAGCGTTATAACAAGAGACTCAAATGGTGCTTGCTGTAGCTCCAGTCGACCACAAGGGGAAGTCCCAGCGCTCCAGCACATCCAAGTTAGTGACCCGGCGAGTTCGCCATGCATTTGCTCGTACTGAGGAGATTAAGCGTAGGTTGTACTATGAGTTAGTAGAGGAGATCGTGTAGATGCGTGTTCGGGCCGAGACGGTAACCTAGGAGAACAGAGATCACTCGCTTGAACCACGCATTGAAAAAGTTTCCGTATCTCCCGCAGTCGTGGAACGGCCGTTCCTAAATCGAGAGAGCGGAAAAAATGCCGCAGACTCTCATTCGGAAGTTTTCGACTTCTGTTGCCCTGAGACAATATATAGCTGGGGATCTTCTCGCTAACTTCCGCCCCTAAGCTTCCGAATGCTGCCATAGCTAGACTCTGCAATGACTACTCACCATACACATTGCTAAGTCGGGCAATGAAACAAGCGAAAGTGTTGACTCATATCGGCTGTACGGGTGTGGCTCCTAGAAATAGATGCTAAGTTATCGTACCAGCCAACTAGCCGAGCACTGTGCAAAGGCGGTCTTATTACGAGGCTGTGTACTTATATCCCACGAGCACAGTAACGAGCACAGCTAACAGCTCAACCCCAGATACCACAGTATTCGAAAACTTAAGACCACGGCGCCCTCTGAGTATTCGTCCGTAAATCGCACAGTTGTCGCCTATTCGTCTTACTCACTAGCCGTCTAAGCATTCCTAGGCTTAGGTACATGTCGTAAGGCCCGGACAGGAAGGGGAGGCCGAGCCGGAAAAGTAATGTTAGTACGTTTGTGGGCTTAACGGAACTGCGAGTGCATTGGTCATGCGGTACTCCTACAGCCCAAACGAGACCTAGCACGCTCGTTGAAAGCGGGCAAGATAAGTTAACAACGGCGGTAGGGAAGGCGGTCTCAAACGCGGATTCAGGTCAGTATGTGCCCCAAGTAACAGACTTTCGTGAATTGGAGTGCATAACTCGCAGCGAGTCAATGCTGGTGATCACACCCTAGGTCTACCGAGTTTATTCACGGTCTCTGGCACTGCATCCTATCTATATTGTTGTTCGGATTTCTCGATACATCATTCCATAAAAGCATGGTAATTCCAGGGTTGGCACGGCGCTTTGCCCATCAATGGCGCTTAAATTGCTTGGAACACATCCAACAAATTGCTTTTAATGTATGTGTCTGGAAGTGAGACGACTACTCTCGGACGCTCCGATCATTGCTAGCTTTGCGACTTAGTCCTTATAGGAGCCA
		</sequence>
    <sequence><taxon idref="Location_3_4_1|31.330727654735817"/>
			TCGATACTAAGACGCTGCCTTATGGGGATGGGACCTGATGGGGCTTATCCAATCGCGGGTTAAACCGCGATTTACATGAGAGTATCCTACCAGCGTACAGGTGCCTGCAGTGTGCCAGCCGACTTTTGTGGTGTAATAGGGGGCTATTGCGACGAAGAGAACCCTCTTCGCTCCCGACGGTTGCGAGACGGGGTGCTCGGCATGTGGAAATGCGTCACCGGTGTGACTGATTTAGATAGCCTCGACATATCTAGGCGCCTCAGTAATTGCGCACGCGGTGCAGATAGTTGCTAGACCACGGACTTTAGCGTTCTGACGTTAAGCGCGCTGAAACTCTTCGGGCCGACGACGGAAGGCACAATAAACGTATAGCACCTCACGCTGAATTGCAATTACCAAGGCTTCTGCTTGATACGTATAAGACGCATTCTTGATGATAAGGATTCCTACTTTTTTTCGTATCTATAAAATAAGAACTGCAGATATCCTTCTACAAAAATAGGAACGTATCACTATATCGATCTCGCGCCTGAAGCACCAATCGAGAACGCAAACAAGTGTACGGCTCCAGGCATCAATATCAAACGCGCGGAGAACGTTCAGGATCGATAACATCAACCTCCTGCCCTCCCCTCTTGCTATCACGCTGGTCACAGCGGGATTTGTTGCAGATAGTTAAGCAGCCCGTGATAAGCTCCTCAGAATATTTACCAAGGGACTCGCACTAATGGTTTAGAGTAGTTGCTAGCACTGTGTTTGCGTGGAGACGTCGTGAAATTGACGGGGGGGCCGTGCTGTCGGACAAAAGGCAACGCTCTTCCTGCCGTCACGCTCATTGGCTCAAGGATATGATAGAGATCCCGTGAAGGTAGACGACGTCATGTTATCGCGGGCCACCGAAACTGATGGTACTTACCCGGATGAGAAAGGCGACTGTTCTCCTAGGGGATTTCATCATAAATTCGCTCACAAGTTAAACCTTCTTTTAGAAGGCGAACGACGGATAAATGACAAATCTTAAAATCAAGTGTGCCCACAAAAGACAGTTCTCGTACTACATGACAGAATTGAAGCCCCTAGCACTTTCCAGCCTCGTGCTTCCCAGGTGTGGGGTGTCATATTAGCTCCCCACCCTTGCTTTGGTCACTGCCTACCTTTGTTCTCTGCAGAGGGAATGTCATTTGGCTACACCCGTGACTCTATAGAGATGGCTGTTGACGTTGCAAGTTCATTAATGTCTCAAAATTAGCACTATAGTCCCTGGTGATTCTAATATCACCGCACCGTGACCGGCGCACAGCGACCAACCTCTAAACCCACAGCCACGCGTGCGACGTTAGCATTTTCGCTAGAGTTCATGTTCGCGCTGGTGTATTGAGAGTTCCCATGTTAACTGACTACGTACCGTATGGAGCGCAAGCTTATTGAAATCTGTGCGTCTTGCACGAGAGTCTCTCAAGGGTTGATCTCGTTGCTCATGAGCTGAAACACTCGGCGTAAACTCCGGCACTCAGAGACAGGGTTGGAGAGTGATAACAGGTCAGTCTGGTGACCGTGAGTTTACACGTATGGATCTCTGGGAATAGCATTAAGCGGAGTGCTTACGTCCACCCATGTATACATGAGTTTTCAATCTGACAAGAAGACGTGCGCCCCATCGGGTCTCAACTAACTGTGGGGCTTGACTGTGGGCTACCTGCCTGCCCTCCCTACACAGAAAGTATGCATTCACATCTCCGTTGTGAATCTCACTCTCAACGTCCCTAAGGTCTCGATCACCGTATCTATGAACAATTTGTCTCTCGGTGCGACGCATTCAAATACTGTCCGATAGCAACTATCAGGTGGGCGCTGAACGGGTTTTACCGCTGCTCGGAATCCAGAGTTCTCGTAGCGCTATTGACCGTTAGGTCAGATTGAGCGACGGATCGTGAGACGATGCGACTCTATGGGTAATTCATTCTGCAAGTTCCAGATAGCAGATATGATGTGATGTTCATCTCACCTCTTGTGTCCCCGTCGCTGCCATCAATTGCAGCAACCCTCTCAGATGGTTAGATTTCGGTCAAGAAGCGCGATGTTTGTTTCCCGGTCCAACGCTACTCGACCCCCCAAACGTGGACCCCGGGGACAGCGTACCTCGGTCGGTACCCGAGAGACTTAGTTCTGTTATGAGCGAATCCTGCACCCCTCGTCTACTCATATGATGCCATATCATAAGAGATTAACGCGGCTGCCGGTACGTCCTGAAGGACATCGTGTGGTCTGTAGTGCGCTGCAGGTTTAAACACATCACGAAGTTAAATTTCAGTGCTCGTTGTGACTCTCGCTTATTTGGAGCATGGTAGAAATTCTTGCTTAAGTTCCATCACATTTGGGTCACCTCACCCCGGACACGATCTGTTCGATCCCCCATGAGCTGGTAACCCTAAGCATTCTAAGGATGGAGCGAATGCGTCTCGAACAGTCCTTTGTTATTGTATCCGAGACTACACTAGCGGTAATACTACGGAAATATTCTTTGACTCCTTGCATTCACGTGAGCTTTACCTAAGCCGTGAGTCGGCGACAGAGGGACGGTGCGGTCTGGGATGAGCCACAGCGATATCCTATGAGTGAATCTATACTCAAGGTCCGACTCGGACATTCAAGAGCACGTTAAAAATGTGTAAGGTCATGTCGGAAAAGCGCTGAAAAATAGCGAAGATTTTATCTAAGGGTGAGTATACAGCGGAGTTGTTAGACAACGCGCGGATCAAGCATCGTGTCGATTATCGCGAGCCTATATATAATCCATGAACAGCACACGCAAGATAGTGGGGCAGAGTAAGTCGTGACGTTAAAGAGAATAGCGAATATATCGAGCAAAGAAGCTTCATGGCTATGTGGAGCTCTCTAAAGTGTACTAAAAGGCACCAAGTAATAGGATATATGACGGGAACTATGGACTGAGATTGCTTGAATTGGCATAAGGCGGACTACCACCAACGTTCAGCACGTATCCCGGCCGAATTGACTCTTTTAACGCATGTTTGGGGTCTACAACCTCTACCATTACGGTACTCCACTTTTTGTAACGTGATCTCAAAAGGTTGTTTTAAACAGGTGTATATCCATCCGGCGCATTTAGGTTATCAACTGATACATACTGATTGTTCGCCAACGTATGACGTGTCCGGGCGCGACTCACCGAAACTGTATGAGCTCATCCTCCTCCCTAACAACAAGGAATTGTGTCTGCCGCACTCGGAGCGATGATTTACATTGGAATTGAGAACTACCTTAAGCCCAGTGAGGCCCCAACGAGGTGCGTAGGCGAGTCTCCGGGCCTGTGGATGGATAAACTGAACAGGCAACCATTCCTTAAATGGGAGATGGTATGCCGTGGACGAGGTCAGAGCACCGCGTTGAAGACCAACGGTGGCCATTCCGGGTTCGCTCCCCCTCTCGTGACCCCAGAACCACTGGAGGGTATGTTGATAATGGTACGCATCATTGGACCGTATCTGGATGCAAGCAAAAATTCTGTATTTAAGTCCAAATATCATAGCTGTGGGGTATGCGGGCAACCATCATTCGGTCTTCGAGACGCATGTGCGAGCTGGTGCAGCTACGCTCAAGACCGCGAACGGCTTTACGCCGAGTAAAGCTTTAACTAAGACAGAGGGTCTCTTCGGGAATTGCTAGCAATGATTTGGCCCGTGCCACTTATTAATGGAGCGGCATAAAAGGCAGCAGAAGCTCTTCTAAAGCAACCAGGAGTACGGCTTACCGTCAGTTTAATTTATGAGCGATTTAGGTTCCTTGCCTTGCTGTAAATCGCCTACTAACCGCAATTTACAAGCTCCATTTGGCCTACGACCATTAGGGCTACTCTAAGCTCTCGTGCCTAGTTCCGGGTTTTAGCGTCTTTGGTCAAGTCAATGATGGTGCGGAGGCTTACGCGTAGTTCGACACCCGAGTCGACATTGTTTTCGACGGAGCTGCGAGGTTAAATTGATTGCCGCTCAAATTCACCGTCCGAACGAACCTGGGTGGTCGTGGTGACTTTCGAGGCGTGTGCCCCTGCACAGACACAAAGAGATCTAAAGGTGAAAAGCCTCCCCGGCGTAACAAAAAACTGGACTTCGTCAGTACAATGCATCTAAGGGAGAATATATGACACTGGCTACACTGGATTAATTGTCTTTAAAACCATGCGATTTAGATTGTTCAAAAAAGTTCATCAACAGCCAAATGTCCTGCTGTGATTCTGGGGATGTTCTATCGTCGACAAGTCTTCGTCGCCTTAATCAAACATGATGGACTTGATGTGCCTACTCCTCCGATATTCAAAGCGATGATACTCGTCGTGCGGTAACCTGTAGCAGGGCTCTGCTGTGCTAGTGTGGCCCTTGCCAGATACCGGAAAACTCGCCGGTAATTTGCATCAGCGTAATTGGTAGGAGGACCTGGACAATTGCGCATCCAGATTTTGTAGCGGTACCGTATTCTCTCACGACGGTTGCAGCGTGCAAGGCTAGAGTTAATAGGCATGAGAGTACCAATATCGCTAAGCGCGATCCACTAAACCTGATCATAGACATGCGAAATGATCGGTAAAGCCATCTCACAAAGGCTAACGGTGTGTATGACGCTTGGTGGGGAGCTACAGTCGGCACCTCCTGCCCTATCATCGACCTACGGCAACATTTCCGCCAACATTCAAATTCACCAACCAAACAAAGCAATAGAAGACAGTATGCTTCCGCGCGCAAGCTCATTACTCAGTCCCGGATTCGCGCGTTTACGAATAATTAGTGGTAGGAGCTTAGGTTACATAAGTTGATATACAAGACTCGGGAATTCTTGTATCAGTCATCGCGAATTTCAGATGTTTATTCCAACTGGATAACACATAGAGGCTTTTAGCTGACATGAGCAACACCTGATCGAATTGTCCTGGGGGAGCACAGTCGTTCGTGGAGTTGCAAACTAGATATCACAAGCCAGTATTTTAAAATCGATGACCGAAGTTGCTAACTGCATGTTGTTACTATTGCCGCTACCACGCATTTTACAACTGCATTGTAGGTAGGGCATTCCGTTAAGCAACACACACAGCTAATTCGGTGGTAGCATATTCGAAGAACTCTAGTTGACTCACAAACTAGGAGTGTCGGTATACAATACTGGGGTCATCGCCTGCCTGAGAAGAAAGATTTCGACAGTTTCTTACACGCGTCGCGCGTCCCGAAGTGCACGTATGTCATCGCGATAAAATGTCATAAACGGCCGGTCGTGATCTACTACGGGGTGATCTTCCTGTACTCTGCTCAGAACCACTTGCCCCAGCACCGACTAATTTGGTACTTGAAGTAGTTGGTTCAGGAAGAGCAAGATCGCTTAAACAATGCTCTGTGGTAGCGACACATCGGCTTTGGATCCGTTTTCTGCACAAAACCCCAATCGCCTAGCCATCACGCCTAATCAGTCATGTAGATTTGCCTAATAAGCATGTAGTCCGCCCACCACCTACACGGCTGCTTCAGATGCGGCAAAGGGGGTGCCATTTCCAATCTCAGACGAGAGACTTCTTTGTCGCTGGACTTAAGCATCCACATCCAAGACACCCAGAGGTAAGGACACGCGCCACCAACCTTGACTCTATGTGAACCCCGCTGGATTTACATTAGCTCGAGCTCTCCAAGAAGGCATTGGTGCTGTAAATATAGCACCCTCCTCCGCCCGGATCTTATGGCGGAAAGACTCGAGATCGTAGGCCAGGTAGTAAGCTGTTCCCCCCGCCACCAGCCGTATTCGAAGCAGTCGCACAGTCGTCGCCCCCTGAAACAGTCCGGATATAGCGTGCTGCGCTTTCCGCTACTAATTTTCAGTGAGCAAGGTGGAGTTAAGTGACGGATCGGTTTCTGAGATGGTAACTATTTTGAAGAGTAGCTGCGGCACGGACTGGGCAGACCCCGTTGGTTTCCCGTGTCATACCAGACGTCAATGTTGACGACTGGTGCCATCACGAGACGTTATCCGCTCCGACGATAGAATAAATCGTAGTGTCCGTATAAAGTGATTAAACGCCTTATGTATGGTATGTAACGGGCACCTAGTTCGCCCCAGTGTGAGTATTTCCTCATATATACGATCGACAAAACTCATTATGTTAGTAAACCGTGGAGTGTAGATATCGTCGGAACCCAAACATTTTGAGTCTAGCATGACCACGGGACGAGCCTTAACCCGCGTGAATCGGTCATGTCATTAAAGCTGTCTCGCGTATCTGTGGTATCGAATACCAATTGAAGCGTATATTAATTCGCAAATGCTTCTGTCTGTTCGACGGGAAAATAACGGACACCAACCTTACGCTGACTTATATTTTGAAGACCACGGGGGGAGTAAACCAGGCTCGCTACCTTAATCGCACATGTCCTCTCCACGAAGTGGGAATAGTGGGCTGTTCTCCCGTCCTCTGTCGTCACGCAAACTTATATGGCGCTACGGTGTCCTCAAGATGAGCCCTCCAGTCCTCCGGCTGTTTAACATTCTGACCCGCTTCGTCGCCTCCGAACTCCTGACGACAGGGGTGTGCGCACGCCTGTCCTGCCCTCATGCGAGCCGATACTTGCACACTCTGGCAGCTTGTCAGTCCCCACGCTTTTGCGTTTCGGTAAGGTATTATGCCGATCAACGGTTACCAATGGTCTGGAGAGCGTGCTGTGTACTATCTGGGGACTCGGTCTGCCGCAGTTGTCCAACCATATGGGCCTTCTGGAGCTCCAAGTTGTTGCAAAATTAACGCTCAGGCTCTGTCGGACGTCCGATTTGGAATTGTCACGGAAAAGGTGGTTATACGGCTTTACGGCGACTCGTCATTTCACATATAAAACGATCCCTCGTCGCCTAGGGAGCTATCAGACGCGTTCCCCTACTGGATGCTACATCCCCTATCACCGTATCCTGGCGGGTTGTGTTCGGGGAGGCGGTACCTCTGGTCTGTTTTCCTAAGTACCCATTCGCCAAACGGTTAACAGCGTATGAGCATTCGGGGAAGACGCCTAGGTCGGGGCTATGAAGCTCAGCTGGAGCGTCCACTCTGTTGTTTTACTTATTATTACCAAACTGGAACCCTTAGCGTGTATGCTGGACTTGCGTATAGAGTCGGGTCTACTAGTGTTTCGCGGTGTCGGGCCTCGGTTCCCCGTGGCTCCGTTCAAACATAGGGATCAGGTCCAACATGTGTAATCTTATCCTCAAGATTTCGGCTGTTTAGATAGAACACGTCCGGGCATCAGATACGCAATAATGTGCGGACAGTTTTTGACTGCAGAGGAGTCGGAATTCTCGCTTACAAAACTGGTCACTTACAGTTCTAGGAGGTGTTTTGTACTATTCGTGTACCACCGCGAATGAGTACGACAAGATTATATGATGGACATGTTGGTCTTCTCTGGATTTTGTGCGTACAAATAGACTTATCTCTTAATCCGAAGTGGGTGCTGATTGCCGGTCTACGAGAGAGGCTCCCAAAACGCATGCGCAATCCGATTCTCTACCCGACTCAGGCAAGCACGAACCTGGGGCAAGCTCATCGAATCCCAGCCGAGTGCGTCACCACAAAGAAATAATGGACCCAATATCTGCCGAATAAATTCCCCTACATCGAGCGAAGTTGCATTACGGTGCTCTTTGATCAATGCTAGACTAAATCCGATAGCGGCCTCTAGAGTCAGTCCTACGTTGCCGCAAATGCTATACGAGGACTGGTGTGCGGACGAGGGAGGAACCATTACCAACGCATCGTGAATCTTGGGAACCAAGGGTGAGGCCTCAGATCCTAGAGTGAATTGAGAAGTACTGTCGACAGTTTTCGGTACGTTGCTAATCGGGATCTTGGCTCGGCCTGGCCTACACGAGTTGCGTTGCAATTAAACAGGGCCATCTGGTCATACGAAGATAGCTTCGTTCGGGGTCGCAATCGCAGACATTGGATCATCCAGTCGCGCTGCGTGTGTAGCCTACCAATGCGCCTAAGGAGAATAAGACAGTTTTGGATACTCAACATTGTGGCAGAAACTACATAAATTAGTAGAGGGACCTATGATATTAGTTAACCTACTAGGTTCTGGCGACACATCGATTGTGAGATCGGGGCGTCCCCGCTTGTAGCGCGAACGTTGTAGCAGTGGGGGTGCAATCAGTCATGAACCTAAGCGTTAAGTCAGACAATTAGGCTTGCCGGAACTCCTGAACCAGTCCCGAGAAGATCTAAAGATAGTAGCAATATCGTTCGCAGAACCAGTCTACCTTAAATCCTAGGCCTTTGGATCCACAGGCATTCTCGGGAACTTCATTATGTTCGCGCATGAATAGTGTCTGTCCCCCTGGTCGCGTAGCGCAGTACTACTCTAGGCCCAATTGGTGGACAAGTTGTAGTACGTCGGGCTATTAAGTAAACAATAACTGTCAGCAAAAATGCGTCGTACTGCCACGCAGCGGTGTCAATGGCACCACACACCTCAGGGGATTTTTGTTAAGGCTAAATGTAATTGGAGTTAGCGTTCAAACTCTACTGCCTATTCGTCCCGTGCCTCACTAAAGACACTAGTTCTTAGTAAAATGCCCTGCTCGCTGCGACGACAGGTCAAAGTTTAAGGACTGAGTGTGTCTCGTGACGTAAAGACGGTTTGCCACTTAGTTTGTCGCCTGATGCCCATAGCGATAGCCTCACCTGCGGCTGTGACGCCACACGTCAAGAGCGGACTCCTCCATTAAAGCCGCTAGACCGATAGTTATAGGACTCGTTTTCACATATAAGCAGAGCGGACACGGACGATGTGGATGTTGATCCGAAACGAGAGACACTAATGATGTTCGGCGCCTTGCGACCTACCGTCCCCGCATACCATACAACAGAAGCCCGCGATAGTTTAGCCATTTCTGATTTCCAAGGTGTAGTCGCGGCATCAAGGCATCGCTATCAATACTGTATCCTGCCCGTGAGATTTTGACTAGTTGCAACTAGTGACTTTTTTGCGTATTACCATGCCCGGGCTACGAGGCCAGGTCCTCGAAGCTATCATCATTAGGGGTTCATAACGTGAACCGTTAGCCCGTAGAATTCGATTGAGTGGAATTCGCACTGGAGCGTTCGCTGGGCGACTCATCTCTCGTTTCAGACTTCTTTTAGAGAGATCTGAAAAACACGCGAACGAATGATATCCTCACTTGATGCGCCAACAACACCGCCTATTCTCATGCATTCTGAAAACAGCTCGGCCAACAATCAAGACATAATGGTCCGTCACGGAGCGGGCAGCACAATCCCCAAAAGAGACGAGCGCTTAATGTCTTCCGAAGCAATCACCCAAATTCAGATTTACCATTTCGGTAGGGCTCATTACTTCGCAGCCGAGAACGCGATCCGGACCCGCATCAGTGCGTATAACTCCAGCAGATGCAGAACCATTGCGCTTATCGAATCGATATGGCGAGCCAGGGATCTAAGGCGCTGCGGGGTCTCTATACGCCGATGTCAGAGTCGGCCCTTAGCAAGATCAACTCCCCCATCGCGATAGTGGTACATGGCGTGCCAGAGGATCTTCTTTCGTTTAATCACGCGGTATTCCCGGTAACGGTGCCATAGTAACGGAATTTTCCCATGCATGCATCAGGCTTTTTTGGGTATTCAAGAGCTCGATCACAAAATGTATTTAGGTTGAGGGATGGTATGATTTTTCAGAAGCTGGCGTCGACGAATAGGGAGTAGAACGCCCGCGCCCCAACAGAGAGCGCCTTGGTGCATAAGACCAAGGACATGCTCTGGCACCCGTCAGTCTGGCTGCCGTCACGCTGACAACCGGCTGCCAAGACTACAACCCCTGTAATCCCTGCAGTAATGTGCTATCTACGGCATGGTCTGTCAGCTACTTACTTTTAGTGGCGTAGCCGGCCACCGGTTCCTGCTTTTATTCTAACCGGACCTTGCCTCTGCAGAATATCGCACTGCTTACTTCCGCTAACCGCTACTTCTTTCAAAGCAACAGCGATTGAGCCGGGCTCTCGTTTGCCGCCCCTGAGTCTCCCGACTCTGGTTCGAAAACGCCAATGCTCCGCACTGGCAGCTAGTATACTTAATAGGTCTCGTTGTCAGAACGGCCAGAATTGGATGTCTCCCGCCGGGTCTCTTAGTCCTGGAAGTGCTGTACAATCTAGCGGCCAAGATAAATTGAGGATGCTATGCGCAAAAGTTCGAGTATCTTAATGAGATGTCTGGTTAGCGAGGAAATGGGAGGACCCTGCCGCTGAGCAACATTCTGCATCACCCGAGGTGGCGGATTTTCCGGGCGATAACGTCGTTTCGGATGGGGAGGCGGATCTACCTACCCTGGGCGTAAATGGCCAGACCATACCGGTCTCTATTTTGCTACTCTAGTGGCTAACAAAGTTAGTGTTCTGTATAATGGTCTTACGTTGCAATTTGGACGGTAAGCAAATTACGTACCCTCTACGCCCGATTCCGCCCATTCATTGACGCAGACTGCGAGGGGCGGAGACCATGAAGATAGACTGTGGGAGGCAGCTAGGATGGACGTGGGTCAGTGACCGGCCCTACTTATTTGCCGTCCAATCGGTTGTAGCTGACTGTTGTGATGCACACCATAATGGACTGGTGCATACTCGCCTTATAAGGTAGGTCCTATTTCCCACCTGGCGACTGACTTCCCTCCGGCCAGGACAAGCGGGACCAATGTACATTCCGTGTACGTATGAATCCTCCTTCCCTAAAATGAAAGCGCAAACTCACTACACTCGCCGTATACCCTCGATAGGACTTTGATTCTTCGTCTAAAACTGTGTGAACGGTCTAATTGAAGGGGGACTTACTAGTAGGCACGAGAACTCTTGTCTGAATCTGGCACGTCAGAACTGTTAGCTCTAACCAAAAACTTGGGCCTATAACACATACAGAGGAGGGAGTGGACGTCTCAGATTGGGCACTAAGGGACGCCCCCCAGGCGGATCGCCCACAGGATAAAAGGGAAACACCAAACCTTACACGCTTCGCTGTATGTATGGCCCCGGGGCACGTGCACATCTTGTAGGTAATCCGCAGTATGAGGGCTTCGAAAACCGCAATTGCACCAGCATTTTAAGACATAGCTCTCGCATTGTAGCGAGAAGAATTGGACGTGAGGGGGGAGATAGGGCGGTCCAGGGGGCTTACTGGATATGATGAATCTAGATCAGAATACATCCCCATATGTCGGTCGGCTGTACGTACAATGGGAGTAGTAGCACATCCGGGTAATTATATCCTCGCGCGGTGAAAGAAGTTATCACTGAGGGCGCAGACGACTGCGAGGCTAAACATCCAGCGATAGCGTCTCGATCCTAGGGGATCTGTTATGGTCGCTGTATGCCGGCGGCTCTACCCCTCTGTTAGTACTCCAGTGGTCCCTCGTGCGGTTGCGCGTCACCGGTGAGTTAAGTAGGCGACTACATCGTTAAGGTAGACGAGCTGCTAACGGCACTGAATGAAGAACCCTAGGCGCCCCTATCGGGGAAGATCGGGGCGAAGCCGCATGTAACACGTGCATTTAAGACGTCGTGTGTGGCGACGTCAAGGGTTCCTAGCAATTCTGGCTGTTCGGTTAAAGAACGGTAATGGAGCTAATGCCTTCGAGGCTCTCGGTGAGGTCGCCCGGTTCCGACTTCCACACTTATTCGAAGAAGGAACTGCCGACGTCTTGACGACTAGTTACACAACGCCGCAAAAATTTAACTTCGATGGTACTCGCCCGGCAGACCCAGCTTGCATGGGGACTATGAGCGCCATTGGTGGGGCTATGCGTCCTGCTCCCTTCAACGTCTGCTTCTCCTGGGGTTTTTAAATAACCACGACTACGGTAAGCAGAGAAGATGGGCTGCAGCGAAAAGGCCCGGACTTGGGTCCCGTGAAGCGCCAGACATAGTAACACTACCCGCAAAACACAGAACCTAGGTAGACTATATCCGTAATCTTTCGGATGATAGGCGTCTACAGTGAGTATAAATTTCTGAGGGATCACATGTCGTTGTCGCCAAATACGTCTCAACACGATCCGTGCGGATGATTTTTAGACTTTGTCAGTTTACAATAATATTGAGCGCACATCCCGAGGACTTGCCGGGTTGATCGAGGGTAATTAAGCGAAAGATCCCTTCAACGTAGTTACGGAGTCGGCACTTATTTGTCTTGCGCTCCGAATATAACGCGGGAACGTCACCGGGCAAGAATGAACAGAATACTCGGACAGTTTTGAGCATTGCCTATAGCGATACGCATAATAAGCCTGCGATTCTTCACAGGTGTCCGATCCTTCCCTTTTGAACGAAAGTCCATACTCGGGATCCAAAATCCACAGGCAGGGCCCCCACGCCCAGACACCACATTCCAAGTGTCGACGCAGGGATCTCTAGGGCAATGCGACCCTAATTCGCTCGAAGATAGTCCAAAGCATAGGGATGTAGTGAAAGCCACATCGCTAGTTAAAAATGCCATATACCTGGGCAGCTTCGATATGCGGACCAATGTCACCCACTTAAGACGATTTAAAACCAATATGGAATCGCCTGCACGTCCGGCTAATTTGCATAGATGCGCTCTTGGCATTGGGTGGCACTTCTACGGCACATGCCTACGAAAATGCTTAACTACCGCGCCTTCCTGCGGCTTTATAGCGTTATAACAAGAGACTCAAATGGTGCTTGCTGTAGCTCAAGTCGTCCACAAGGGGAAGTCCCAGCGCTCCAGCACATCCAAGTTAGTGGCCCGGCGAGTTCGCCATGCATTTGCTCGTACTGAGGAGATTAAGCGTAGGTTGTACTATGAGTTAGTAGAGGAGACCGTGTAGATGCGTGTTCGGGCCGAGACGGTAACCTAGGAGAACAGAGATCACTCGCTTGAACCACGCGTTGAAAAAGTTTCCGTATCTCCCGCAGTCGTGGAACGGCCGTTCCTAAATCGAGAGAGCGGAAAAAATGACGCAGACTCTCATTCGGAAGTTTTCGACTTCTGTTGCCCTGAGACGATATATAGCTGGGGATCTTCTCGCTAACTTCCGCCCCTAAGCTTCCGAATGCTGCCATAGCTAGACTCTGCAATGACTACTCACCATACACATTGCTAAGTCGGGCAATGAAACAAGCGAAAGTGTTGACTCATATCGGCTGTACGGGTGTGGCTCCTAGAAATAGGTACTAAGTTATCGTACCAGCCAACTAGCCGAGCACTGTGCAAAGGCGGTCTTATTACGAGGCTGTGTACTTATATCCCACGAGCACAGTAACGAGCACAGCTAACAGCTCAACCCCAGATACCACAGTATTCGAAAACTTAAGACCACGGCGCCCTCTGAGTATTCGTCAGTAAATCGCACAGTTGTCGCCTATTCGTCTTACTCACTAGCCGTCTAAGCATTCCTAGGCTTAGGTACATGTCGTAAGGCCCGGACAGGAAGGGGAGGCCGAGCCGGAAAAGTAATGTTAGTACGTTTGTGGGCTTAACGGAACTGCGAGTGCATTGGTCATGCAGTACTCCTACAGCCCAAACGAGACCTAGCACGCTCGTTGAAAGCGGGCAAGATACGTTAACAACGGCGGTAGGGAAGGCGGTCTCAAACGCGGATTCAGGTAAGTATGTGCCCCAAGTAACAGACTTTCGTGAATTGGAGTGCATAACTCGCAGCGAGTCAGTGCTGGTGATCACACCCTAGGTCTACCGAATTTATTCACGGTCTCTGGCACCGCATCCTATCTATATTGTTGTTCGGATTTCTCGACACATCATTCCACAAAAGCATGGTAATTCCAGGATTGGCACGGCGCTTTGCCCATCAATGGCGCTTCAATTGCTTGGAACACATCCAACAAATTGCTTTTAATGTATGTGTCTGGAAGTGAGACGACTACTTTCGGACGCTCCGATCATTGCTAGCTTTGCGACTTAGTCCTTATAGGAGCCA
		</sequence>
    <sequence><taxon idref="Location_0_2_0|28.892041336415318"/>
			TCGATACTAAGACGCTGCCTTATGGGGATGGGACCTGATGGGGCTTATCCAATCGCGGGTTAAACCGCGATTTACATGAGAGTATCCTACCAGCGTACAGGTGCCTGCAGTGTGCCAGCCGACTCTTGTGGTGTAATAGGGGGCTATTGCGACGAAGAGAACCCTCTTCACTCCCGACGGTCGCGAGACGGGGTGCTCGGCATGTGGAAATGCGTCACCGGTGTGACTGATTTAGATAGCCTCGACATATCTACGCGCCTCAGTAACTGCGCACGCGGTGCAGATAGTTGCTAGCCCACGGACTTTAGCGTTCTGACGTTAAGCGCGCTGAAACTCTTCGGGCCGACGACGGAAGGCACAATAAACGTATAGCACCTCACGCTGAATTGCAGTTACCAAGGTTTCTGCTTGATACGTATAAGACGAATTCTTGTTGATAAGGATTCCTACTTTTTTTCGTATCTATAAAATAAGAACTGCAGATATCCTTCTACAAAAATAGGAACGTATCACTATATCGATCTCGGGCCTGAAGCACCAATCGAGAACGCAAACAAGTGTACGGCTCCAGGCATCAATATCAAACGCGCGGAGAACGTTCAGGATCGATAACATCAACCTCCTGCCCTCCCCTCTTGCTATCACGTTGGTCACAGCGGGATTTGTTGCAGATATTGAAGCAGCCCGTGATAAGCTCCTCAGAATATTTACCACGGGACTCGCACTAATGGTTTAGAGTAGTTGCTAGCACTGTGTTTGCGTGGAGACGTCGTGAAATTGACGGGGGGGCCGTGCTGTCGGACAAAAGGCAACGCTCTTCCTACCGTCACGCTCATTGGCTCAAGGACATGATAGAGATCCCGTGAAGGTAGACGACGTCATGATATCGCGGGCCACCGAAACTGGTGGTACTTACCCGGATGAGAAAGGCGACTGTTCTCCTAGGGGATTTCATCATAAATTCGCTCACAAGTTAAACCTTCTTTTAGAAGGCGAACGACGGATAAATGACAAATCTTAAAATCAAGTGTGCCCACAAAAGACAGTTCTCGTACTACATGACAGAATTGAAGCCCCTAGCACTTTCCAGCCTCGTGCTTCCCAGGTGTGGGGTGTCATATTAGCTCCCCACCCTTGCTTTGGTCACTGCCTACCTTTGTTCTCTGCAGAGGGAATGTCATTTGGCTACACCCGTGACTCTATAGAGATGGCTGTTGACGTTGCAAGTTCATTAATGTCTCAAAACTAGCACTATAGTCCCTGGTGATTCTAATATCGCCGCACCGTGACCGGCGCACAGCGACCAACCTCTAAACCCACAGCCACGCGTGCGACGTTAGCATTTTCGCTAGAGTTCATGTTCGCGATGGTGTATTGAGAGTTCCCATGTTAACTGACTACGTACCGTATGGAGCGCAAGCTTATTGAAATCTGTGCGTCTTGCACGAGAGTCTCTCAAGGGTTGATCTCGTTGCTCATGAGCTGAAACACTCGGCGTAAACTCCGGCACTCAGAGACAGGGTTGGAGAGTGGTAACAGGTCAGTCTGGTGACCGTGAGTTTACACGTATGGATCTGTGGGAATAGCATTAAGCGGAGTGCTTACGTCCACCCATGTATACATGAGCTTTCAATCTGACAAGAAGACGTGCGCCCCATCGGGTCTCAACTAACTGTGGAGCTTGACTGTGGGCTACCTGCCTGCCCTCTCTACACAGAAAGTATGCATTCACGTCTCCGTTGTGAATCTCACTCTCAACGTCCCAAAGGTCTCGATCACCGTATCTATGAACAATTTGTCTCTCGGTGCGACGCATTCAAATACTGTCCGATAGCAACTATCAGGTGGGCGCTGAACGGGTTTTACCGCTGCTCGGAATCCAGAGTTCTCGTAGCGCTATTGACCGTTAAGTCAGATTGAGCGACGGATCGTGAGACGATGCGACTCTATGGGTAATTCATTCTGCAAGTTCCAGGTAGCAGATATGATGTGATGTTCATCTCACCTCTTGTGTCCCCGTCGCTGCCATCAATTGCAGCAACCCTCTCAGACGGTTAGATTTCGGTCAAGAAGCGCGATGTTTGTTTCCCGGTCCAACGCTACTCGACCCCCCAAACGTGGACCCCGGGGACAGCGTACCTCGGTCGGTACCCGAGAGACTTAGTTCTGTTATGAGTGAATCCTGCACCCCTCATCTACTCATATGATGCCATATCATAAGAGATTAACGCGGCTGCCGGTACGTCCTGAAGGACATCGTGTGGTCTGTAGTGCGCTGCAAGTTTAAACACATCACTAAGTTAAATTTCAGTGCTCGTTGTGACTCTCGCTTATTTGGAGCATGGTAGAAATTCTTGCTTAAGTTCCATCACATTTGGGTCACCTCACCCCGGACACGATCTGTTCGATCCCCCATGAGCTGGTAACCCTAAGCATTCTAAGGATGGAGCGAATGCGTCTCGAACAGTCCTTTGTTATTGTATCCGAGACTACACTAGCGGTAATACCACGGAAATATTCTTTGACTCCTTGCATTCACGTGAGCTTTACCTAAGCCGTGAGTCGGTGACAGAGGGACGGTGCGGTCTGGGATGAGCCACAGCGATATCCTATGAGTGAATCTATACTCAAGGTCCGACTCGGACATTCAAGAGCACGTTAAAAATGTGTAAGGTCATGTCGGAAAAGCGCTGAAAAATAGCGACGATTTTATCTAAGGGTGAGTATACAGCGGAGTTGTTAGACAACGCGCGGATCAAGCATCGTGTCGATTATCGCGAGCCTATATATAATCCATGAACAGCACACGCAAGATAGTGGGGCAGAGTAAGTCGTGACGTTAAAGAGAATAGCGAATATATCGAGCAAAGAAGCTTCATGGCTATGTGGAGCTCTCTAAAGTGTACTAAAAGGCACCAAGTAATAGGATATATGACGGGAACTATGGACTGAGATTGCTTGAATTGGCATAAGGCGGACTACCACCAACGTTCAGCACGTATCCCGGCCGAATTGACTCTTTTAACGCATGTTTGGGGTCTACAACCTCTACCATTACGGTACTCCACTTTTTGTAACGTGATCTCAAAAGGTTGTTTTAAACAGGTGTATATCCACCCGGCGCATTTAGGTTATCAACCGATACATACTGATTGTTCGCCAACGTATGACGTGTCCGGGCGCGGCTCACCGAAACTGTATGAGCTCATCCTCCTCCCTAACAACAAGGGATTGTGTCTGCCGGACTCGGAGCGATAATTTACATTGGAATTGAGAACTACCTTAAGCCCAGTGAGGCCCCAACGAGGTGCGTAGGCGAGTCTCCGGGCCTGTGGATGGATAAACTGAACAGGCAATCATTCCCCAAATGGGACATGGTATGCCGTGGACGAGGTCAGAGCACCGCGTTGAAGACCAACGGTGGCCATTCTGGGTTCGCTCCCCCTCTCATGACCCCAGCACCACTGGAGGGAATGTTAATAATGGTACGCATCATTGGACCGTATCTGGATGCAAGCAAAAATTCTGTATTTAAGTCCAAATCTCATAGCTGTGGGGTATGCGGGCAACCATCATTCGGTCTTCGAGACGCATGTGCGAGCTGGTGCAGCTACGCTCAAGACCGCGAACGGCTTTACGCCGAGTAAAGCTTTAACTAAGACAGAGGGTCTCTTCGGGAATTGCTAGCAATGATTTGGCCCGTGCCACTTATTAATGGAGCGGCATAAAAGGCAGCAGAAGCTCTTCTAAAGCAACCAGGAGTACGGCTTACCGTCAGTTTAATTTATGAGCGATTTAGGTTCCTTGCCTTGCTGTAAATCGCCTACTAACCGCAATTTACAAGCTCCATTTGGCCTACGACCATTAGGGCTACTCTAAGCTCTCGTGCCTAGTTCCGGCTTTTAGCGTCTTTGGTCAAGTCAATGATGGTGCGGAGGCTTACGCGTAGTTCGACACCCGAGTCGACATTGTTTTCGACGGAGCTGCAAGGTTAAATTGATTGCCGCTCAAATTCACCGTCCGAACGAACCTGGGTGGTCGTGGTGACTTTCGAGGCGTGTGCCTCTGCACAGACACAAAGAGATCTAAAGGTGAAAAGCCTCCCCGGCGTAACAAAAAACTGGACTTCGTCAATACAATGCATCTAAGGGAGAATATATGACACTGGCTACACTGGATTAATTGTCTTTAAAACCATGCGATTTAGATTGTTCAAAAAAGTTCAACAACAGCCAAATGTCCTGCTGTGATTCTGGGGATGTTCTATCGTCGACAAGTCTTCGTCGCCTTAATCAAACATGATGGACTTGATGTGCCTAGTCCTCCGATATTCAAAGCGATGATACTCGTCGTGCGGTAACCTGTAGCAGGGCTCTGCTGTGCTAGTGTGGCCCTTGCCAGATACCGGAGAACTCGCCGGTAATTTGGATCAGCGTAATTGGTAGGAGGACCTGGACAATTGCGCATCCAGATTTTGTAGCGGTACCGTATTCTCACACGACGGTTGCAGCGTGCAAGGCTAGAGTTAATAGGCATGAGAGTACCAATATCGCTAAGCGCGATCCACTAAACCTGATCATAGACATGCGAAATGATCGGTAAAGCCATCTCACAAAGGCTAACGGTGTGTATGACGCTTGGTGGGGAGCTACAGTCGGCACCTCCTGCCCTATCATCGACCTACGGCAACATTTCCGCCAACATTCAAATTCACCAACCAAACAAAGCAATAGAAGACAGTATGCTTCCGCGCGCAAGCTCATTACTCAGTCCCGGATTCGCGCGTTTACGAATAATTAGTGGTAGGAGCTTAGGTTACATAAGTTGATATACAAGACTCGGGAATTCTTGTATCAGTCATCGCGAATTTCAGATGTTTATTCCAACTGGATAACACATAGAGGCTTTTAGCTGACATGAGCAACACCTGATCGAATTGTCCTGGGGGAGCACAGTCGTTCGTGGAGTTGCAAACTAGATATCACAAGCCAGTATTTTAAAATCGATGACCGAAGTTGCTAACTGCATGTTGTTACTATTGCCGCTACCACGCATTTTACAACTGCATTGTAGGTAGGGCATTCCGTTAAGCAACACACACAGCTAATTCGGTGGTAGCATATTCGAAGAACTCTAGTTGACTCACAAACTAGGAGTGTCGGTATACAATACTGGGATCATCGCCTGCCTGAGAAGAAAGATTTCGACAGTTTCTCACACGCGTCGCGCTTCCCGAAGTGCACGTATGTCATCGCGATAAAATGTCATAAACGGCCGGTCGTGATCTGCCACGGGGTGATCTTCCTGTACTCTGCCCAGAACCACTTGCCCCAGCACCGACTAATTTGGTACTTGAAGTAGTTGGTTCAGGAAGAGCAAGATCGCTTAAAGAATGCTCTGTGGTAGCGACACATCGGCTTTGGATCCGTTTTCTGCACAAAACCCCAATCGCCTAGCCATCACGCCTAATCAGTCATGTAGATTTGCCTAATAAGCATGTCGTCCGCCCACCACCTACACGGCTGCTTCAGATGCGGCAAAGGGGGTGCCATTTCCAATCTCAGACGAGAGACTTATTTGTCGCTGGACTTAAGCATCCACATCCAAGACACCCAGAGGTAAGGACACGCGCCACCAACCTTGACTCTATGTGAACTCCGCTGGATTTACATTAGCTCGAGCTCTCCAAGAAGGCATTGGTGCTGTAAATATAGCACCCTCCTCCGCCCGGATCTTATGGCGGAAAGACTCGAGATCGTAGGCCAGGTAGTAAGCTGTTCCCCCCGCCACCAGCCGTATTCGAAGCAGTCGAACAGTCGTCGCCCCCTGAAACAGTCCGGATATAGCGTGCTGCGGTTTCCGCTACTAATTTTCAGTGAGCAAGGTGGAGTTAAGTGACGGATCGGTTTCTGAGATGGTAACTATCTTGAAGAGTAGCTGCGGCACGGACCGGGCAGACCCCGTTGGTTTCCCGAGTCATACCAGACGCCAATGTTGACGACTGGTGCCATCGCGAGACGTTATCCGCTCCGACGATAGAATAAATCGTAGTGTCCGTATAAGGTGATTAAACGCCTTATGTATGGTATGTAACGGGCACCTAGTTCGCCCCAGTGTGAGTATTTCCTCATATATACGATCGACAAAACTCATTATGTTAGTAAACCGTGGAGTGTAGATATCGTCGGAACCCAAACATTTTGAGTCTAGCATGACCACGGGACGAGCCTTAACCCGCGTGAATCGGTCATGTCATTAAAGCTGTCTCGCGGATCTGTGGTATCGAATACCAATTGAAGCGTATATTAATTCGCAAATGCTTCTGTCTGTTCGACGGGAAAATAACGGACATCAACCTTACGCTGACTTATATTTTGAAGACCACGGGGGGAGTAAACCAGGCTCGCTACCTTAATCGCACATGTCCTCTCCACGACGTGGGAATAGTGGGCTGTTCTCCCGTCCTCTGTCGTCACGCAAACTTATATGGCGCTACGGTGTCCTCAAGATGAGCCCCCCAGTCCTCCGGCTGTTTAACATTCTGACCCGCTTCGTCGCCTCCGAAGTCCTGACGACAGGGGTGTGCGCACGCCTGCCCTGCCCTCATGCGAGCCGATACTTGCACACTCTGGCAGCTTGTCAGTCCCCACGCTTTTGCGTTTCGGTAAGGTATTATGCCGATCAACGGTTACCAATGGTCTGGAGAGCGTGCTGTGTACTATCTGGGGACTCGGTCTGCCGCAGTTGTCCAACCATATGGGCCTTCTGGAGCTCCAAGTTGTTGCAAAATTAACGCTCAGGCTCTGTCGGACGTCCGATTTGGAATTGTCACGGAAAAGGTGGTTAAACGGCTTTACGGCGACTCGTCATTTCACATATAAAACGATCCCTCGTCGCCTAGGGAGCTATCAGACCCGTTCCCCTAGTGGATGCTACATCCCCTATCACCGTATCCTGGCGGGTTGTGTTCGGGGAGGCGGTACCTCTGGTCTGTTTTCCTAAGTATCCATTCGCCAAACGGTTAACAGCGTATGAGCATTCGGGGAAGACGCCTAAGTCGGGGCTATGAAGCTCAGCTGGAGCGTCCACTCTGTTGTTTCACTTATTATTACCAAACTGGAACCCTTAGCGTGTATGCTTGACTTGCGTATAGAGTCGGGTCTACTAGTGTTTCGCGGTGTCGGGCCTCGGTTCCCCGTGGCTCCGTTCAAACATAGGGATCAGGTCCAACATGTGTAATCTTATCCTCAAGATTTCGGCTGTTTAGATAGAACACGTCCGGGGATCAGATACGCAATAATGTGCGGACAGTTTTTGACTGCAGAGGAGTCGGAATTCTCGCTTACAAAACTGGTCACTTACAGTTCTAGGAGGTGTTTTGTACTATTCGTGTATCACCGCGAATGAGTACGACAAGATTATATGATGGACATGTTGGTCTTCTCTGGATTTTGTGCGTACAAATAGACTTATCTCTTAATCCGAAGCGGGTGCTGATTGCCGGTCTACGAGAGAGGCTCACAAAACGCATGGGCAATCCGATTCTCTACCCGACTCAGGCAAGCACGAACCTGGGGCAAGCACATCGAATCCCAGCCGAGTGCGTCACCACAAAGAAATAATGGACCCAATATCTGCCGAATAAATTCCCCTACATCGAGCGAAGTTGCATTACGGTGCCCTTTGATCAATGCTAGACTAAATCCGATAGCGGCCTCTAGAGTCATTCCTACGTTGCCGCAAATGCTATACGAGGACTGGTGTGCGGACGAGGGAGGAACCATAACCAACGCATCGTGAATCTTGGGAACCAAGGGTGAGGCCTCAGATCCTAGAGTGAATTGAGAAGTACTGTCGACAGTTTTCGGTACGTTGCTAATCGGGATCTTGGCTCGGCCTGGCCTACACGAGTTGCGTTGCAATTAAACAGGGCCATCCGCTCATACGAAGATAGCTTCGTTCGGGGTCGCAATCGCAGACATTGGATCATCCAGTCGCGCTGCGTGTGTAGCCTACCAATGCGCCTAAGGAGAATAAGACAGTTTTGGATACTCAACATTGTGGCAGAAACTACATAAATTTGTAGAGGGACCTATGATATTAGTTAACCTACTAGGTTCTGGCGACACATCGATTGTGAGATCGGGGCGTCCCCGCTTGTAGCGCGAACGTTGTAGCAGTGGGGGTGCAATCAGTCATGAACCTAAGCGTTAAGTCAGACAATTAGGCTTGCCGGAACTCCTGAACCAGTCCCGAGAAGATCTAAAGATAGTAGCAATATCGTTCGCAGAACCAGGCTCCCTTAAATCCTAGGCCTTTGGATCCACAGGCATTCTCGGGAACTTCATTATGTTCGCGCATGTACAGTGTCTGTCCCCCTGGTCGCGTAGCGCAGTACTACTCTAGGCCCAATTGGTGGACAAGTTGTAGTACGTCGGGCTATTAAGTAAACAATAACTGTCAGCAAAAATGCGTCGTACTGCCACGCAGCGGTGTCAATGGCACCACACACCTCAGGGGATTTTTGTTAAGGCTAAATGTAATTGGAGTTAGCGTTCAAACTCTACTGCCTATTCGTCCCGTGCCTCACTAAAGTCACTAGTTCTTAGTAAAATGCCCTGCTCGCTGCGACGACAGGTCAAAGTTTAAGGACTGAGTGTGTCTCGTGACGTAAAGACGGTTTGCCACTTAGTTTGTCGCCTGATGCACATAGCGATAGCCTCACCTGCGGCTGTGACGCCACACGTCAAGAGCGGACTCCTCCATTAAAGCCGCTAGACCGATAGTTATAGGACTCGTTTTCACATATAAGCAGAGCGGACACGGACGATGTGGATGTTGATCCGAAACGAGAGACACTAATGATGTTCGGCGCCTTGCGACCTACCGTCCCCGCATACCATACAACAGAAACCCGCGATAGTTTAGCCATTTCTGATTTCCAAGGTGTAGTCGCGGCATCAAGGCATCGCTATCAATACTGTATCCTGCCCGTGAGATTTTGACTAGTTGCACCTAGTGACTTTTTTGCGTATTACCATGCCCGGGCTACGAGGCCAGGTCCTCGAAGCTATCATCATTAGGGGTTCATAACGTGAACCGTTAGCCCGTAGAATTCGATTGAGTGGAATTCGCACTGGAGCGTTCGCTGGGCGACTCATCTCTCGTTTCAGACTTCTTTTAGAGAGATCTGAAAAACACGCGAACGAATGATATCCTCACTTGATGCGCCAACAACACCGCCTATTCTCATGCATTCTGAAAACAGCTCGGCCAACAATCAAGACATAATGGTCCGTCACGGAGCGGGCAGCACAACCCCCAAAAGAGACGAGCGCTTAATGTCTTCCGAAGCAATCACCCAAATTCAGATTTACCATTTCGGTAGGGCTCATTACTTCGCAGCCGAGAACGCGATCCTGACCCGCATCAGTGCGTATAACTCCAACAGATGCAGAACCATTGCGCTTATCGAATCGATATGGCGAGCCAGGGATCTAAGGCGCTGCGGGGTCTCTATACGCCGATGTCAGAGTCGGCCCTTAGCAAGATCAACTCCCCAATCGCGATAGTGGTACATGGCGTGCCAGAGGATCTTCTTCCGTTTAATCACGCGGTATTCCCGGTAACGGTGCCATAGTAACGGAATTTTCCCATGCATGCATCAGGCTTTTTTGGGTATTCAAGAGCTCGATCACAAAATGTATTTAGGTTGAGGGATGGTATGATTTTTCAGAAGCTGGCGTCAACGAATAGGGAGTAGAACGCCCGCGCCCCAACAGAGAGCGCCTTGGTGCATAAGACCAAGGACATGCTCTGGCACCCGTCAGTCTGGCTGCCGTCACGCTGACAACCGGCTGCCAAGACTACAACCCCTGTAATCCCTGCAGTAATGTGCTATCTACGGCATGGTCTGTCAGCTACTTACTTTTAGTGGCGTAGCCGGCCACCGGTTCCTGCTTTTATTCTAACCGGACCTTGCCCCTGCAGAATATCGCACTGCTTACTTCCGCTAACCGCTACTTCTTTCAAAGCAACAGCGATTGAGCCGGGCTCTCGTTTGCCGCCCCTGAGTCTCCCGACTCTGGTTCGAAAACGCCAATGCTCCGCACTGGCAGCTAGTATACTTAATAGGTCTCGTTGTCAGAACGGCCAGAATTGGATGTCTCCCGCCGGGTCTCTTAGTCCTAGAAGTGCTGTACAATCTAGCGGCCAAGATAAATTGAGGATGCTTTGCGCAAAAGTTCGAGTATCTTAATGAGATGTCTGGTTAGCGAGGAAATGGGAGGACCCTGTCGCTGAGCAACATTCTGCATCACCCGAGGTGGCGGATTTTCCGGGCGATAACGTCGTTTCGGATGGGGAGGCGGATCTACCTAGCCTGGGCGTAAATGGCCAGACCATACCGGTCTCTATTTTGCTACTCTAGTGGCTAACAAAGTTAGTGTTCTGTATAATGGTCTTACGTTGCAATTTGGACGGTAAGCAAATTACGTACCCTCTACGCCCGATTCCGCCCATTCATTGACGCAGACTGCGAGGGGCGGAGACCATGAAGATAGACTGTGGGAGGCAGCTAGGATGGACGTGGGTCAGTGACCGGCCCTACTTATTTGCCGTCCAATCGGTTGTAGCTGACTGTTGTGTTGCACACCATAATGGACTGGTGCATACTCGCCTTATAAGGTAGGTCCTATTTCCCACCTGGCGACTGACTTCCCTCCGGCCAGGACAAGCGGGACCAATGTACATTCCGTGTACGTATGAATCCTCCTTCCCTAAAATGAAAGCGCAAACTCACTACACTCGCCGTATACCCTCTATAGGAATTTGATTCTTCGTCTAAAACTGTGTGAACGGTCTAATTGAAGGGGGACTTACTAGTAGGCACGAGAACTCTTGTCTGAATCTGGCACGTCAGAACTGTTAGCTCTAATCAAAAACTTGGGCCTATAACACATACAGAGGAGGGAGTGGACGTCTCAGATTGGGCACTAAGGGACGCCCCCCAGGCGGATCGCCCACAGGATAAAAGGGAAACACCAAACCTTACACGCTTCGCTGTATGTATGGCCCCGGGGCACGTGCACATCTTGCAGGTAATCCGCAGTATGAGGGCTTCGAAAACCGCAATTGCACCAGCATTTTAAGACATAGCTCTCGCATTGTAGCGAGAAGAATTGGACGTGAGGGGGGAGATAGGGCGGTCCAGTGGGCTTACTGGATATGATGAATCTAGATCAGAATACATCCCCATATGTCGGTCGGCTGTACGTACAATGGGAGTAGTAGCACATCCGGGTAATTATATCCTCGCGCGGTGAAAGAAGTTATCACTGAGGGCGCAGACGACTGCGAGGCTAAACATCCAGCGATAGCGTCTCGATCCTAGGGGATCTGTTATGGTCGCTGTATGCCGGCGGCTCTACCCCTCTGTTAGTACTCCAGTGGTCCCTCGTGCGGTTGCGCGTCACCGGTGAGTTAAGTAGGCGACTACATCGTTAAGGTAGACGAGCTGCTAACGGTACTGAATGAAGAACCCTAGGCGCCCCTATCGGGGAAGATCGGGGCGAAGCCGCATGTAACACGTGCATTTAAGACGTCGTGTGTGGCGACGTCAAGGCTTCCTAGCAATTCTGGCTGCTCGGTTAAAGAACGGTAATGGAGCTAATGCCTTCGGGGCTCTCGGTGAGGTCGCCCGGTTCCGACTTCCACACTTATTCGAAGAAGGAACTGCCGACGTCTTGACGACTAGTTACACAACGCTGCAAAAATTTAACTCTGATGGTACTCGCCCGGCAGACCCATCTTGCATGGGGACTATGAGCGCCATTGGTGGGGCTATGCGTCCTGCTCCCTTCAACGTCTGCTTCTCCTGGGGTTTTTAAATAACCACGACTACGGTAAGCAGAGAAGATGGGCTGCAGCGAAAAGGCCCTGACTTGGGTCCCGTGAAGCGCCAGACATAGTAACACTACCCGCAAAACACAGAACCTAGGTAGACTATATCCGTAATCTTTCGGATGATAGGCGTCTACCGTGCGTATAAATTTCTGAGGGATCACATGTGGTTGTCGCCAAATACGTCTCAACACGATCCGTGCGGATGATTTTTAGACTTTGTCAGTTGACAATAATATTGAGCGCACATCCCGAGGACTTGCCGGGTTGATCGAGGGTAATTAAGCGAAAGATCCCTTCAACGTAGTTACGGAGTCGGCACTTATTTGTCTTGCGCTCCGAATATAACGCGGGAACGTCACCGGGCAAGAATGAACAGAATACTCGGACAGTTTTGAGCATTGCCTATAGCGATACGCATAATAAGCCTCCGATTCTTCACAGGTGTCCGATCCTTCCCTTTTGAACGAAAGTCCATACTCGGGATCCAAAATCCATAGGCAGGGCCCCCACGCCCAGACACCACATTCCTAGTGTCGACGCAGGGACCTCTAGGGCAATGCGACCCTAATTCGCTCGAAGATAGTCCAAAGCATAGGGATGTAGTGAAAGCCACATCGCTAGTTAAAAATGCCATATACCTGGGCAGCTTCGCTATGCGGACCAATGTCACCCACTTAAAACGATTTAAAACCAATATGGAGTCGCCTGCACGTCCGGCTAATTTGCATAGATGCGCCCTTGGCATTGGGTGGTACTTCTACGGCACATGCCTACGAAAATGCTTAACTACCGCGCCTTCCTGCGGCTTTATAGCGTTATAACAAGAGACTCAAATGGTGCTTGCTGTAGCTCAAGTCGTCCACAAGGGGAAGTCCCAGCGCTCCAGCACATCCAAGTTAGTGGCCCGGCGAGTTCGCCATGCATTTGCTCGTACTGAGGAGATTAAGCGTAGGTTGTACTATGAGTTAGTAGAGGAGACCGTGTAGAAGCGTGTTCGGGCCGAGACGGTAACCTAGGAGAACAGAGATCACTCGCTTGAACCTCGCGTTGAAAAAGTTTCCGTATCTCCCGCAGTCGTGGAACGGCCGTTCCTAAATCGAGAGAGCGGCAAAAATGACGCAGACTCTCATTCGGAAGTTTTCGACTTCTGTTGCCCTGAGACAATATATAGCTGGGGATCTTCTCGCTAACTTCCGCCCCTAAGCTTCCGAATGCTGCCATAGCTAGACTCTGCAATGACTACTCACCATACATATTGCTAAGTCGGGCAATGAAACAAGCGAAAGTGTTGACTCATATCGGCTGTACGGGTGTGGCTCCTAGAAATAGGTGCTAAGTTATCGTACCAGCCAACTAGCCGAGCACTGTGCAAAGGCGGTCTTATTACGAGACTGTGTACTTATATCCCACGAGCACAGTAACGAGCACAGCTAACAGCTCAACCCCAGATACCACAGTATTCGAAAACTTAAGACCACGGCGCCCTCTGAGTATTCGTCAGTAAATCGCACAGTTGTCGCCTATTCGTCTTACTCACTAGCCGTCTAAGCATTCCTAGGCTTAGGTACATGTCGTAAGGCCCGGACAGGAAGGGGAGGCCGAGCCGGAAAAGTAATGTTAGTACGTTTGTGGGCTTAACGGAACTGCGAGTGCATTGGTCATGCGGTACTCCTACAGCCCAAACGAGACCTAGCACGTTCGTTGAAAGCGGGCAAGATACGTTAACAACGGCGGTAGGGAAGGCGGTCTCAAACGCGGATTCAGGTAAGTATGTGCCCCAAGTAACAGACTTTCGTGAATTGGAGTGCATAACTCGCAGCGAGTCAATGCTGGTGATCACACCCTAGGTCTACCGAATTTATTCACGGTCTCTGGCACCGCATCCTATCTATATTGTTGTTCGGATTTCTCGACACATCATTCCATAAAAGCATGGTAATTCCAGGATTGGCACGGCGCTTTGCCCATCAATGGCGCTTAAATTGCTTGGAACACATCCAACAAATTGCTTTTAATGTATGTGTCTGGAAGTGAGACGACTACTTTCGGACGCTCCGATCATTGCTAGCTTTGCGACTTAGTCCTTATAGGAGCCA
		</sequence>
    <sequence><taxon idref="Location_2_3_1|26.497988184461022"/>
			TCGATACTAAGACGCTGCCTTATGGGGATGGGACCTGATGGGGCTTATCCAATCGCGGGTTAAACCGCGATTTACATGAGAGTATCCTACCGGCGTACAGGTGCCTGCAGTGTGCCAGCCGACTTTTGTGGTGTAATAGGGGGCTATTGCGACGAAGAGAACCCTCTTCGCTCCCGACGGTTGCGAGACGGGGTGCTCGGCATGTGGAAATGCGTCACCGGTGTGACTGATTTAGATAGCCTCGACATATCTAGGCGCCTCAGTAATTGCGCACGCGGTGCAGATAGTTGCTAGCCCACGGACTTTAGCGTTCTGACGTTAAGCGCGCTGAAACTCTTCGGGCCGACGACGGAAGGCACAATAAACGTATAGCACCTCACGCTGAATTGCAATTACCAAGGTTTCTGCTTGATACGTATAAGACGCATTCTTGTTGATAAGGATTCCTACTTTTTTTCGTATCTATAAAATAAGAACTGCAGATATCCTTCTACAAAAATAGGAACGTATCACTATATCGATCTCGGGCCTGAAGCACCAATCGAGAACGCAAACAAGTGTACGGCTCCAGGCATCAATATCAAACGCGCGGAGAACGTTCAGGATCGATAACATCAACCTCCTGCCCTCCCCTCTTGCTATCACGCTGGTCACAGCGGGATTTGTTGCAGATAGTGAAGCAGCCCGTGATAAGCTCCTCAGAATATTTACCACGGGACTCGCACTAATGGTTTAGAGTAGTTGCTAGCACTGTGTTTGCGTGGAGACGTCGTGAAATTGACGGGGGGGCCGTGCTGTCGGACAAAAGGCAACGCTCTTCCTACCGTCACGCTCATTGGCTCAAGGACATGATAGAGATCCCGTGAAGGTAGACGACGTCATGTTATCGCGGGCCACCGAAACTGGTGGTACTTACCCGGATGAGAAAGGCGACTGTTCTCCTAGGGGATTTCATCATAAATTCGCTCACCAGTTAAACCTTCTTTTAGAAGGCGAACGACGGATAAATGACAAATCTTAAAATCAAGTGTGCCCACAAAAGACAGTTCTCGCACTACATGACAGAATTGAAGCCCCTAGCACTTTCCAGCCTCGTGCTTCCCAGGTGTGGGGTGTCATATTAGCTCCCCACCCTTGCTTTGGTCACTGCCTACCTTTGTTCTCTGGAGAGGGAATGTCATTTGGCTACACCCGTGACTCTATAGAGATGGCTGTTGACGTTGCAAGTTCATTAATGTCTCAAAACTAGCACTATAGTCCCTGGTGATTCTAATATCGCCGCACCGTGACCGGCGCACAGCGACCAACCTCTAAACCCACAGCCACGCGTGCGACGTTGGCATTTTCGCTAGAGTTCATGTTCGCGATGGTGTATTGAGAGTTCCCATGTTAACTGACTGCGTACCGTATGGAGCGCAAGCTTATTGAAATCTGTGCGTCTTGCACGAGAGTCTCTCAAGGGTTGATCTCGTTGCTCATGAGCTGAAACACTCGGCGTAAACTCCGGCACTCAGAGACAGGGTTGGAGAGTGATAACAGGTCAGTCTGGTGACCGTGAGTTTACACATATGGATCTCTGGGAATAGCATTAAGCGGAGTGCTTACGTCCACCCATGTATACATGAGTTTTCAATCTGACAAGAAGACGTGCGCCCCATCGGGTCTCAACTAACTGTGGAGCTTGACTGTGGGCTACCTGCCTGCCCTCCCTACACAGAAAGTATGCATTCACATCTCCGTTGTGAATCTCACTCTCAACGTCCCAAAGGTCTCGATCACCGTATCTATGAACAATTTGTCTCTCGGTGCGACGCATTCAAATACTGTCCGATAGCAACTATCAGGTGGGCGCAGAACGGGTTTTACCGCTGCTCGGAATCCAGAGTTCTCGTAGCGCTATTGACCGTTAAGTCAGATTGAGCGACGGATCGTGAGACGATGCGACTCTATGGGTAATTCATTCTGCAAGTTCCAGATAGCAGATATGATGTGATGTTCATCTCACCTCTTGTGTCCCCGTCGCTGCCATCAATTGCAGCAACCCTCTCAGATGGTTAGATTTCGGTCAAGAAGCGCGATGTTTGTTTCCCGGTCCAACGCTACTCGACCCCCCAAACGTGGACCCCGGGGACAGCGTACCTCGGTCGGTACCCGAGAGACTTAGTTCTGTTCTGAGCGAATCCTGCACCCCTCGTCTGCTCATATGATGCCATATCATAAGAGATTAACGCGGCTGCCGGTACGTCCTGAAGGACATCGTGTGGTCTGTAGTGCGCTGCAAGTTTAAACACATCACTAAGTTAAATCTCAGTGCTCGTTGTGACTCTCGCTTATTTGGAGCATGGTAGAAATTCTTGCTTAAGTTCCATCACATTTGGGTCACCTCACCCCGGACACGATCTGTTCGATCCCCCATGAGCTGGTAACCCTAAGCATTCTAAGGATGGAGCGAATGCGTCTCGAAGAGTCCTTTGTTATTGTATCCGAGACTACACTAGCGGTAATACTACGGAAATATTCTTTGACTCCTTGCATTCACGTGAGCTTTACCTAAGCCGTGAGTCGGTGACAGAGGGACGGTGCGGTCTGGGATGAGCCACAGCGATATCCTATGAGTGAATCTATACTCAAGGTCCGACTCGGACATTCAAGAGCACGTTAAAAATGTGTAAGGTCATGTCGGAAAAGCGCTGAAAAATAGCGACGATTTTACCTAAGGGTGAGTATACAGCGGAGTTGTTAGACAACGCGCGGATCAAGCATCGTGACGATTATCGCGAGCCTATATATAATCCATGAACAGCACACGCAAGATAGTGGGGCAGAGTAAGTCGTGACGTTAAAGAGAATAGCGAATATATCGAGCAAAGAAGCTTCATGGCTATGTGGAGCTCTCTAGAGTGTACTAAAAGGCACCAAGTAATAGGATATATGACGGGAACTATGGACTGAGATTGCTTGAATTGGCATAAGGCGGACTACCATCAACGTTCAGCACGTATCCCGGCCGAATTGACTCTTTTAACGCATGTTTGGGGTCTACAACCTCTACCATTACGGTACTCCACTTCTTGTAACGTGATCTCAAAAGGTTGTTTTAAACAGGTGTATATCCATCCGGCGCATTTAGGTTATCAACTGATACATACTGATTGTTCGCCAACGTATGACGTGTCCGGGCGCGACTCACCGAAACTGTATGAGCTCATCCTCCTCCCTAACAACAAGGGATTGTGTCTGCCGGACTCGGAGCGATGATTTACATTGGAATTGAGAACTACCTTAAGCCCAGTGAGGCCCCAACGAGGTGCGTAGGCGAGTCTCCGGGCCTGTGGATGGATAAACTTAACAGGCAATCATTCCCCAAATGGGACATGGTATGCCGTGGACGAGGTCAGAGCACCGCGTTGAAGACCAACGCTGGCCATTCCGGGTTCGCTCCCCCTCTCATGACCCCAGAACCACTGGAGGGTATGTTAATAATGGTACGCATCATTGGACCGTATCTGGATGCAAGCAAAAATTCTGTATTTAAGTCCAAATCTCATAGCTGTGGGGTATGCGGGCAACCATCATTCGGTCTTCGAGACGCATGTGCGAGCTGGTGCAGCTACGCTCAAGACCGCGAACGGCTTTACGCTGAGTAAAGCTTTAACTAAGACAGAGGGTCTCTTCGGGAATTGCTAGCAATGATTTGGCCCGTGCCACTTGTTAATGGAGCGGCATAAAAGGCAGCAGAAGCTCTTCTAAAGCAACCAGGAGTACGGCTTACCGTCAGTTTAGTTTATGAGCGATTTAGGTTCCTTGCCTTGCTGTAAATCGCCTACTAACCGCAATTTACAAGCTCCATTTGGCCTACGACCATTAGGGCTACTCTAAGCTCTCGTGCCTAGTTCCGGCTTTTAGCGTCTTTGGTCAAGTCAATGATGGTGCGGAGGCTTACGCGTAGTTCGACACCCGAGTCGACATTGTTTTCGACGGAGCTGCGAGGTTAAATTGATTGCCGCTCAAATTCACCGTCCGAACGAACCTGGGTGGTCGTAGTGACTTTCGAGGCGTGTGCCTCTGCACAGACACAAAGAGATCTAAAGGTGAAAAGCCTCCCCGGCGTAACAAAAAACTGGACTTCGTCAATACAATGCATCTAAGGGAGAATATATGACACTGGCTACACTGGATTAATTGTCTTTAAAACCATGCGATTTAGATTGTTCAAAAAAGTTCAACAACAGCCAAATGTCCTGCTGTGATTCTGGGGATGTTCTATCGTCGACAAGTCTTCGTCGCCTTAATCAAACATGATGGACTTGATGTGCCTACTCCTCCGATATTCAAAGCGATGATACTCGTCGTGCGGTAACCTGTAGCAGGGCTCTGCTGTGCTAGTGTGGCCCTTGCCAGATACCGGAGAACTCGCCGGTAATTTGCATCAGCGTAATTGGTAGGAGGACCTGGACAATTGCGCATCCAGATTTTGTAGCGGTACCGTATTCTCACACGACGGTTGCAGCGTGCAAGGCTAGAGTTAATAGGCATGAGAGTACCAATATCGCTAAGCGCGATCCACTAAACCTGATCATAGACATGCGAAATGATCGGTAAAGCCATCTCACAAAGGCTAACGGTGTGTATGACGCTTGGTGGGGAGCTACAGTCGGCACCTCCTGCCCTATCATCGACCTACGGCAACATTTCCGCCAACATTCAAATTCACCAACCAAACAAAGCAATAGAAGACAGTATGCTTCCGCGCGCAAGCTCATTACTCAGTCCCGGATTCGCGCGTTTACGAATAATCAGTGGTAGGAGCTTAGGTTACATAAGTTGATATACAAGACTCGGGAATTCTTGTATCAGTCATCGCGAATTTCAGATGTTTATTCCAACTGGATAACACATAGAGGCTTTTAGCTGACATGAGCAACACCTGATCGAATTGTCCTGGGGGAGCACAGTCGTTCGTGGAGTTGCAAACTAGATATCACAAGCCAGTATTTTAAAATCGATGACCGAAGTTGCTAACTGCATGTTGTTACTATTGCCGCTACCACGCATTTTACAACTGCATTGTAGGTAGGGCATTCCGTTAAGCAACACACACAGCTAATTCGGTGGTAGCATATTCGAAGAACTCTAGTTGACTCACAAACTAGGAGCGTCGGTATGCAATACTGGGATCATCGCCTGCCTGAGAAGAAAGATTTCGAGAGTTTCTCACACGCGTCGCGCGTCCCGAAGTGCACGTATGTCATCGCGATAAAATGTCATAAACGGCCGGTCGTGATCTGCCACGGGGTGATCTTCCTGTACTCTGCCCAGAACCACTTGCCCCAGCACCAACTAATTTGGTACTTGAAGTAGTTGGTTCAGGAAGAGCAAGATCGCTTAAACAATGCTCTGTGGTAGCGACACATCGGCTTTGGATCCGTTTTCTGCACAAAACCCCAATCGCCTAGCCATCACGCCTAATCAGTCATGTAGATTTGCCTAATAAGCATGTAGTCCGCCCACCACCTACACGGCTGCTTCAGATGCGGCAAAGGGGGTACCATTTCCAATCTCAGACGAGAGACTTCTTTGTCGCTGGACTTAAGCATCCACATCCAAGACACCCAGAGGTAAGGACACGCGCCACCAACCTTGACTCTATGTGAACTCCGCTGGATTTACATTAGCTCGAGCTCTCCAAGAAGGCATTGGTGCTGTAAATATAGCACCCTCCTCCGCCCGGATCTTATGGCGGAAAGACTCGAGATCGTAGGCCAGGTAGTAAGCTGTTCCCCCCGCCACCAGCCGTATTCGAAGCAGTCGAACAGTCGTCGCCCCCTGAAACAGTCCGGATATAGCGTGCTGCGGTTTCCGCTACTAATTTTCGGTGAGCAAAGTGGAGTTAAGTGACGGATCGGTTTCTGAGATGGTAACTATTTTGAAGAGTAGCTGCGGCACGGACTGGGCAGACCCCGTTGGTTTCCCGTGTCATACCAGACGCCAATGTTGACGACTGGTGCCATCACGAGACGTTATCCGCTCCGACGATAGAATAAATCGTAGTGTCCGTATAAGGTGATTAAACGCCTTATGTATGGTATGTAACGGGCACCTAGTTCGCCCCAGTGTGAGTATTTCCTCATATATACGATCGACAAAACTCATTATGTTATTAAACCGTGGAGTGTAGATATCGTCGGAACCCAAACATTTTGAGTCTAGCATGACCACGGGACGAGCCTTAACCCGTGTGAATCGGTCATGTCATTAGAGCTGTCTCGCGTATCTGTGGTATCGAATACCAATTGAAGCGTATACTAATTCGCAAATGCTTCTGTCTGTTCGACGGGAAAATATCGGACATCAACCTTACGCTGACTTATATTTTGAAGACCACGGGGGGAGTAAACCAGGCTCGCTACCTTAATCGCACATGTCCTCTCCACGAAGTGGGAATAGTGGGCTGTTCTCCCGTCCTCTGTCGTCACGCAAACTTATATGGCGCTACGGTGTCCTCAAGATGAGCCCCCCAGTCCTCCGGCTGTTTAACATTCTGACCCGCTTCGTCGCCTCCGAAGTCCTGACGACAGGGGTGTGCGCACGCCTGTCCTGCCCTCATGCGAGCCGATACTTGCACACTCTGGCAGCTTGTCAGTCCCCACGCTTTTGCGTTTCGGTAAGGTATTATGCCGATCAACGGTTACCAATGGTCTGGAGAGCGTGCTGTGTACTATCTGGGGACTCGGTCTGCCGCAGTTGTCCAACCATATGGGCCTTCTGGAGCTCCAAGTTGTTGCAAAATTAACGCTCAGGCTCTGTCGGACGTCCGATTTGGAATTGTCACGGAAAAGGTGGTTATACGGCTTTACGGCGACTCGTCATTTCACATATAAAACGATCCCTCGTCGCCTAGGGAGCTATCAGACGCGTTCCCCTAGTGGATGCTACATCCCCTATCACCGTATCCTGGCGGGTTGTGTTCGGGGAGGCGGTACCTCTGGTCTGTTTTCCTAAGTATCCATTCGCCAAACGGTTAACAGCGTATGAGCATTCGGGGAAGACGCCTAGGTCGGGGCTATGAAGCTCAGCTGGAGCGTCCACTCTGTTGTTTTACTTATTATTACCAAACTGGAACCCTTAGCGTGTATGCTGGACTTGCGTATAGAGTCGGGTCTACTAGTGTTTCGCGGTGTCGGGCCTCGGTTCCCCGTGGCTCCGTTCAAACATAGGGATCAGGCCCAACATGTGTAATCTTGTCCTCAAGATTTCGGCTGTTTAGATAGAACACGTCCGGGGATCAGATACGCAATAATGTGCGGACAGTCTTTGACTGCAGAGGAGTCGGAATTCTCGCTTACAAAACTGGTCACTTACAGTTCTAGGAGGTGTTTTGTACTATTCGTGTATCACCGCGAATGAGTACGACAAGATTATATGATGGACATGTTGGTCTTCTCTGGATTTTGTGCGTACAAATAGACTTATCTCTTAATCCGAAGTGGGTGCTGATTGCCGGTCTACGAGAGAGGCTCCCAAAACGCATGGGCAATCCGATTCTCTACCCGACTCAGGCAAGCACGAACCTGGGGCAAGCACATCGAATCCCAGCCGAGTGCGTCACCACAAAGAAATAATGGACCCAATATCTGCCGAATAAATTCCCCTACATCGAGCGAAGTTGCATTACGGTGCTCTTTGATCAATGCTAGACTAAATCCGATAGCGGCCTCTAGAGTCATTCCTACGTTGCCGCAAATGCTATACGAGGACTGGTGTGCGGACGAGGGAGGAACCATAACCAACGCATCGTGAATCTTGGGAACCAAGGGTGAGGCCTCAGATCCTAGAGTGAATTGAGAAGTACTGTCGACAGTTTTCGGTACGTTGCTAATCGGGATCTTGGCTGGGCCTGGCCTACACGAGTTGCGTTGCAATTAAACAGGGCCATCCGGTCATACGAAGATAGCTTCGTTCGGGGTCGCAATCGCAGACATTGGATTATCCAGTCGCGCTGCGTGTGTAGCCTACCAATGCGCCTAAGGAGAATAAGACAGTTTTGTATACTCAACATTGTGGCAGAAACTACATAAATTAGTAGAGGGACCTATGATATTAGTTAACCTACTAGGTTCTGGCGACACATCGATTGTGAGATCGGGGCGTCCCCGCTTGTAGCGCGAACGTTGTAGCAGTGGGGGTGCAATCAGTCATGAACCTAAGCGTTAAGTCAGACAATTAGGCTTGCCGGAACTCCTGAACCAGTCCCGAGAAGATCTAAAGATAGTAGCAATATCGTTCGCAGAACCAGGCTACCTTAAATCCTAGGCCTTTGGATCCACAGGCATTCTCGGGAACTTCATTATGTTCGCGCATGAACAGTGTCTGTCCCCCTGGTCGCGTAGCGCAGTACTACTCTAGGCCCAATTGGTGGACAAGTTGTAGTACGTCGGGCTATTAAGTAAACAATAACTGTCAGCAAAAATGCGTCGTACTGCCACGCAGCGGCGTCAATGGCACCACACACCTCAGGGGATTTTTGTTAAGGCTAAATGTAATTGGAGTTAGCGTTCAAACTCTACTGCCTATTCGTCCCGTGCCTCACTAAAGACACTAGTTCTTAGTAAAATGCCCTGCTCGCTGCGACGACAGGTCAAAGTTTAAGGACTGAGTGTGTCTCGTGACGTAAAGACGGTTTGCCACTTAGTTTGTCGCCTGATGCACATAGCGATAGCCTCACCTGCGGCTGTGACGCCACACGTCAAGAGCGGACTCCTCCATTAAAGCCGCTAGACCGATAGTTATAGGACTCGTTTTCACATATAAGCAGAGCGGACACGGACGATGTGGATGTCGATCCGAAACGGGAGACACTAATGATGTTCGGCGCCTTGCGACCCACCGTCCCCGCATACCATACAACAGAAACCCGCGATAGTTTAGCCATTTCTGATTTCCAAGGTGTAGTCGCGGCATCAAGGCATCGCTATCAATACTGTATCCTGCCCGTGAGATTTTGACTAGTTGCAACTAGTGACTTTTTTGCGTATTACCATGCCCGGGCTACGAGGCCAGGTCCTCGAAGCTATCATCATTAGGGGTTCATAACGTGAACCGTTAGCCCGTAGAATTCGATTGAGTGGAATTCGCACTGGAGCGTTCGCTGGGCGACTCATCTCTCGTTTCAGACTTCTTTTAGAGAGATCTGAAAAACACGCGAACGAATGATATCCTCACTTGATGCGCCAACAACACCGCCTATTCTCATGCATTCTGAAAACAGCTCGGCCAACAATCAAGACATAATGGTCCGTCACGGAGCGGACAGCACAATCCCCAAAAGAGACGAGCGCTTAATGTCTTCCGAAGCAATCACCCAAATTCAGATTTACCATTTCGGTAGGGCTCATTACTTCGCAGCCGAGAACGCGATCCTGACCCGCATCAGTGCGTATAACTCCAGCAGATGCAGAACCATTGCGCTTATCGAATCGATATGGCGAGCCAGGGATCTAAGGCGCTGCGGGGTCTCTATACGCCGATGTCAGAGTCGGCCCTTAGCAAGATCAACTCCCCCATCGCGATAGTGGTACATGGCGTGCCAGAGGATCTTCTTCCGTTTAATCACGCGGTATTCCTGGTAACGGTGCCATAGTAACGGAATTTTCCCATGCATGCATCAGGCTTTTTTGGGTATTCAAGAGCTCGATCACAAAATGTATTTAGGTTGAGGGATGGTATGATTTTTCAGAAGCTGGCGTCGACGAATAGGGAGTAGAACGCCCGCGCCCCAACAGAGAGCGCCTTGGTGCATAAGACCAAGGACATGCTCTGGCACCCGTCAGTCTGGCTGCCGTCGCGCTGACAACCGGCTGCCAAGACTACAACCCCTGTAATCCCTGCAGTAATGTGCTATCTACGGCATGGTCTGTCAGCTACTTACTTTTAGTGGCGTAGCCGGCCACCGGTTCCTGCTTTTATTCTAACCGGACCTTGCCGCTGCAGAATATCGCACTGCTTACTTCCGCTAACCGCTACTTCTTTCAAAGCAACAGCGATTGAGCCGGGCTCTCGTTTGCCGCCCCTGAGTCTCCCGACTCTGGTTCGAAAACGCCAATGCTCCGCACTGGCAGCTAGTATACTTAATAGGTCTCGTTGTCAGAACGGCCAGAATTGGATGTCTCCCGCCGGGTCTCTTAGTCCTGGAAGTGCTGTACAATCTAGCGGCCAAGCTAAATTGAGGATGCTATGCGCAAAAGTTCGAGTATCTTAATGAGATGTCTGGTTAGCGAGGAAATGGGAGGACCCTGCCGCTGAGCAACATTCTGCATCACCCGAGGTGGCGGATTTTCCGGGCGATAACGTCGTTTCGGATGGGGAGGCGGATCTACCTAGCCTGGGCGTAAATGGCCAGACCATACCGGTCTCTATTTTGCTACTCTAGTGGCTAACAAAGTTAGTGTTCTGTATAATGGTCTTACGTTGCAATTTGGACGGTAAGCAAATTACGTACCCTCTACGCCCGATTCCGCCCATTCATTGACGCAGACTGCGAGGGGCGGAGACCATGAAGATAGACTGTGGGAGGCAGCTAGGATGGACGTGGGTCAGTGACCGGCCCTACTTATTTGCCGTCCAATCGGTTGTATCTGACTGTTGTGATGCACACCATAATGGACTGGTGCATACTCGCCTTATAAGGTAGGTCCTATTTCCCACCTGGCGACTGACTTCCCTCCGGCCAGGACAAGCGGGTCCAATGTACATTCCGTGTACGTATGAATCCTCCTTCCCTAAAATGAAAGCGCAAACTCACTACACTCGCCGTATACCCTCTATAGGACTTTGATTCTTCGTCTAAAACTGTGTGAACGGTCTAATTGAAGGGGGACTTACTAGTAGGCACGAGAACTCTTGTCTGAATCTGGCACGTCAGAACTGTTAGCTCTAACCAAAAACTTGGGCCTATAACACATACAGAGGAAGGAGTGGACGTCTCAAATTGGGCACTAAGGGACGCCCCCCAGGCGGATCGCCCACAGGATAAAAGGGAAACACCAAACCTTACACGCTTCGCTGTATGTATGGCCCCGGGGCACGTGCACATCTCGCAGGTAATCCGCAGTATGAGGGCTTCGAAAACCGCAATTGCACCAGCATTTTAAGACATAGCTCTCGCATTGTAGCGAGAAGAATTGGACGTGAGGGGGGAGATAGGGCGGTCCAGGGGGCTTACTGGATATGATGAATCTAGATCAGAATACATCCCCATATGTCGGTCGGCTGTACGTACAATGGGAGTAGTAGCACATCCGGGTAATTATATCCTCGCGCGGTGAAAGAAGTTATCACTGAGGGCGCAGACGACTGCGAGGCTAAACATCCAGCGATAGCGTCTCGATCCTAGGGGATCTGTTATGGTCGCTGTATGCCGGCGGTTCTACCCCTCTGTTAGTACTCCAGTGGTCCCTCGAGCGGTTGCGCGTCACCGGTGAGTTAAGTAGGCGACTACATCGTTAAGGTAGACGAGCTGCTAACGGTACTGAATGAAGAACCCTAGGCGCCCCTATCGGGGAAGATCGGGGCGAAGCCGCATGTAACACGTGCATTTAAGACGTCGTGTGTGGCGACGTCAAGGCTTCCTAGCAATTCTGGCTGTTCGGTGAAAGAACGGTAATGGAGCTAATGCCTTCGAGGCTCTCGGTGAGGTCGCCCGGTTCCGACTTCCACACTTATTCGAAGAAGGAACTGCCGACGTCTTGACGACTAGTTACACAACGCTGCAAAAATTTAACTCCGATGGTACTCGCCCGGCAGACCCAGCTTGCATGGGGACTATGAGCGCCATTGGTGGGGCTATGCGTCCTGCTCCCTTCAACGTCTGCTTCTCCTGGGGTTTTTAAATAACCACGACTACGGTAAGCAGAGAAGATGGGCTGCAGCGAAAAGGCCCGGACTTGGGTCCCGTGAAGCGCCAGACATAGTAACACTACCCGCAAAACACAGAACCTAGGTAGACTATATCCGTAATCTTTCGGATGATAGGCGTCTACCGTGTGTATAAATTTTTGAGGGATCACATGTGGTTGTCGCCAAATACGTCTCAACACGATCCGTGCGGATGATTTTTAGACTTTGTCAGTTTACAATAATATTGAGCGCACATCCCGAGGACTTGCCGGGTTGATCGAGGGTAATTAAGCGAAAGATCCCTTCAACGTAGTTACGGAGTCGGCACTTATTTGTCTTGCGCTCCGAATATAACGCGGGAACGTCACCGGGCAAGAATGAACAGAATACTCGGACAGTTTTGAGCATTGCCTATAGCAATACGCATAATAAGCCTCCGATTCTTCACAGGTGTCCGATCCTTCCCTTTTGAACGAAAGTCCATACTCGGGATCCAAAATCCACAGGCAGGGCCCCCACGCCCAGACGCCACATTCCAAGTGTCGACGCAGGGATCTCTAGGGCAATGCGACCCTAATTCGCTCGAAGATAGTCCAAAGCATAGGGATGTAGTGAAAGCCACATCGCTAGTTAAAAATGCCATATACCTGGGCAGCTTCGATATGCGGACCAATGTCACCCACTTAAGACGATTTAAAACCAATATGGAGTCGCCTGCACGTCCGGCTAATTTGCATAGATGCGCCCTTGGCATTGGGTGGTACTTCTACGGCACATGCCTACGAAAATGCTTAACTACCGCGCCTTCCTGCGGCTTTGTAGCGTTATAACAAGAGACTCAAATGGTGCTTGCTGTAGCTCAAGTCGTCCACAAGGGGAAGTCCCAGCGCTCCAGCACATCCAAGTTAGTGGCCCGGCGAGTTCGCCATGCATTTGCTCGTACTGAGGAGATTAAGCGTAGGTTGTACTATGAGTTAGTAGAGGAGACCGTGTAGATGCGTGTTCGGGCCGAGACGGTAACCTAGGAGAACAGAGATCACTCGCTTGAACCACGCGTTGAAAAAGTTTCCGTATCTCCCGCAGTCGTGGAACGGCCGTTCCTAAATCGAGAGAGCGGAAAAAATGACGCAGACTCTCATTCGGAAGTTTTCGACTTCTGTTGCCCTGAGACAATATATAGCTGGGGATCTTCTCGCTAACTTCCGCCCCTAAGCTTCCGAATGCTGCCATAGCTAGACTCTGCAATGACTACTCACCATACACATTGCTAAGTCGGGCAATGAAACAAGCGAAAGTGTTGACTCATATCGGCTGTACGGGTGTGGCTCCTAGAAATAGGTGCTAAGTTATCGTACCAGCCAACTAGCCGAGCACTGTGCAAAGGCGGTCTTATTACGAGGCTGTGTACTTATATCCCACGAGCACAGTAACGAGCACAGCTAACAGCTCAACCCCAAATACCACAGTATTCGAAAACTTAAGACCACGGCGCCCTCTGAGTATTCGTCAGTAAATCGCACAGTTGTCGCCTATTCGTCTTACTCACTAGCCGTCTAAGCATTCCTAGGCTTAGGTACATGTCGTAAGGCCCGGACAGGAAGGGGAGGCCGAGCCGGAAAAGTAATGTTAGTACGTTTGTGGGCTTAACGGAACTGCGAGTGCATTGGTCATGCGGTACTCCTACAGCCCAAACGAGACCTAGCACGCTCGTTGAAAGCGGGCAAGATACGTTAACAACGGCGGTAGGGAAGACGGTCTCAAACGCGGATTCAGGTAAGTATGTGCCCCAAGTAACAGACTTTCGTGAATTGGAGTGCATAACTCGCAGCGAGTCAATGCTGGTGATCACACCCTAGGTCTACCGAATTTATTCACGGCCTCTGGCACCGCATCCTATCTATATTGTTGTTCGGATTTCTCGACACATCATTCCATAAAAGCATGGTAATTCCAGGATTGTCACGGCGCTTTGCCCATCAATGGCGGTTAAATTGCTTGGAACACATCCAACAAATTGCTTTTAATGTATGTGTCTGGAAGTGAGACGACTACTTTCGGACGCTCCGATCATTGCTAGCTTTGCGACTTAGTCCTTATAGGAGCCA
		</sequence>
    <sequence><taxon idref="Location_1_3_0|29.292553081598193"/>
			TCGATACTAAGACGCTGCCTTATGGGGATGGGACCTGATGGGGCTTATCCAATCGCGGGTTAAACCGCGATTTACATGAGAGTATCCTACCAGCGTACAGGTGCCTGCAGTGTGCCAGCCGACTTTTGTGGTGTAATAGGGGCCTATTGCGGCGAAGAGAAGCCTCTTCGCTCCCGACGGTTGCGAGACGGGGTGCTCGGCATGTGGAAATGCGTCACCGGTGTGACTGATTTAGATAGCCTCGACATATCTAGGCGCCTCAGTAATTGCGCACGCGGTGCAGATAGTTGCTAGCCCACGGACTTTAGCGTTCTGACGTTAAGCGCGCTGAAACTCTTCGGGCCAACGACGGAAGGCACAATAAACGTATTGCACCTCACGCTGAATTGCAATTACCAAGGTTTCTGCTTGATACGTATAAGACGCATTCTTGTTTATAAGGATTCCTACTTTTTTTCGTATCTATAAACTAAGAACTGCAGATATCCTTCTACAAAAATAGGAACGTATCACTATATCGATCTCGGGCCTGAAGCACCAATCGAGAACGCAAACAAGTGTACGGCTCCAGGCATCAATATCAAACGCGCGGAGAACGTTCAGGATCGATAACATCAACATCTTGCCCTCCCCTCTTGCTATCACGCTGGTCACAGCGGGATTTGTTGCAGATAGTGAATCAGCCCGTGATAAGCTCCTCAGAATATTTACCACGGGACTCGCACTAATGGTTTAGAGTAGTTGCTAGCACTGTGTTTGCGTGGAGACGTCGTGAAATTGACGGGGGGGCCGTGCTGTCGGACAAAAGGCAACGCTCTTCCTATCGTCACGCTCATTGGCTCAAGGACATGATAGAGATCCCGTGAAGGTAGACGACGTCATGTTATCGCGGGCCACCGAAACTGGTGGTACTTACCCGGATGAGAAAGGCGACTGTTCTCCTAGGGGATTTCATCATAAATTCGCTCACAAGTTAAACCTTCTTTTAGAAGGCGAACGACGGATAAATGACAAATCTTAAAATCAAGTGTGCCCACAAGAGACAGTTCTCGTACTACATGACAGAATTGAAGCCCCTAGCACTTTCCAGCCTCGTGCTTCCCAGGTGTGGGGTGTCATATTAGCTCCCCACCCTTGCTTTGGTCACTGCCTACCTTTGTTCTCCGCAGAGGGAATGTCATTTGGCTACACCCGTGACTCTATATAGATGGCTGTTGACGTTGCAAGTTCATTAATGTCTCAAAACTAGCACTATAGTCCCTGGTGATTCTAATATCGCCGCACCGTGACCGGCGCACAGCGACCAACCTCTAAACCCACAGCCACGCGTGCGACGTTAGCATTTTCGCTAGAGTGCATGTTCGCGATGGTGTATTGAGAGTTCCCATGTTAACTGACTACGTACCGTATGGAGCGCAAGCCTATTGAAATCTGTGCGTCTTGCACGAGAGTCTCTCAAGGGTTGATCTCGTTGCTCATGAGCTGAAACACTCGGCGTAAACTCCGGTACTCAGAGACAGGGTTGGAGAGTGATAACAGGTCAGTCTGGTGACCGTGAGTTTACACGTATGGATCTCTGGGAATAGCATTAAGCGGAGTGCTTACTTCCACCCATGTATACATGAGTTTTCAATCTGACAAGAAGACGTGCGCCCCATCGGGTCTCAACTAACTGTGGAGCTTGACTGTGGGATACCTGCCTGCCCTCCCTACACGGAAAGTATGCATTCACATCTCCGTTGTGAATCTCATTCTCAACGTCCCAAAGGTCTCGATCACCGTATCTATGAACAATTTGTCTCTCGGTGCGACGCATTCAAATACTGTCCGATAGCAACTATCAGGTGGGCGCTGAACGGGTTTTACCGCTGCTCGGAACCCAGAGTTCTCGTAGCGCTATTGACCGTTAAGTCAGATTGAGCGACGGATCGTGAGACGATGCGACTCTATGGGTAATTCATTCTGCACGTTCCAGATAGCAGATATGATGTGATGTTCATCTCACCTCTTGTGTCCCCGTCGCTGCCATCAATTGCAGCAACCCTCTCAGATGGTTAGATTTCGGTCGAGAAGCGCGATGTTTGTTTCCCGGACCAACGCTACTCGACCCCCCAAACGTGGACCCCGGGGACAGCGTACCTCGGTCGGTACCCGAGAGACTTAGTTCTGTTATGAGCGAATCCTGCACCCCTCGTCAACTCATATGATGCCATATCATAAGAGATTAACGCGGCTGCCGGTACGTCCTGAAGGACATCGTGTGGTCTGTAGTGCGCTGCAAGTTTAAACACATCACTAAGTTAAATTTCAGTGCTCGTTGTGACTCTCGCTTATTTGGAGCATGGTAGAAATTCTTGCTTAAGTTCCATCACATTTGGGTCACCTCACCCCGGACACGATCTGTTCGATCCCCCATGAGCTGGTAACCCTAAGCATTCTAAGGATGGAGCGAATGCGTCTCGAACAGTCCTTTGTTATTGTATCCGAGACTACACTAGCAGTAATACTACGGAAATATTCTTTGACTCCTTGCATTCACGTGAGCTTTACCTAAGCCGTGAGTCGGTGACAGAGGGACGGTGCGGTCTGGGATCAGCCACAGCGATATCCTATGAGTGAATCTATACTCAAGGTCCGACTCGGACATTCAAGAGCACGTTAAAAATGTGTAAGGTCATGTCGGATAAGCGCTGAAAAATAGCGACGATTTTATCTAAGGGTGAGTATACAGCGGAGTTGTTAGACAACGCGCGGATCAAGCATCGTGTCGATTATCGCGAGCCTATATATAATCCATGAACAGCACACGCAAGATAGTGGGGCAGAGTAAGTCGTGACGTTAAAGAGAATAGCGAATATATCGAGCAAAGAAGCTTCATGGCTATGTGGAGCTCTCTAAAGTGTACTAAAAGGCACCAAGTAATAGGATATATGACGGGAACTATGGACTGAGATTGCTTGAATTGGCAGAAGGCGGACTACCACCAACGTTCAGCACGTATCCCGGCCGAATTGACTCTTTTAACGCATGTTTGGGGTCTACAACCTCTACCATTACGGTACTCCACTTCTTGTAACGTGATCTCAAAAGGTTGTTTTAAACAGGTGTATATCCATCCGGCGCATTTAGGTTATCAACTGATACATACTGATTGTTCGCCAACGTATGACGTGTCCGGGCGCGACTCACCGAAACTGTATGAGCTCATCCTCCTCCCTAACAACAAGGGATTGTGTCTGCCGGACTCGGAGCGATGATTTACATTGGAATTGAGAACTACCTTAAGCCCAGTGAGGCCCCAACGAGGTGCGTAGGCGAGTCTCCGGACCTGTGGATGGATAAACTGAACAGGCAATCATTCCCCAAATGGGACATGGTATGCCGTGGACGAGGTCAGAGCACCGCGTTTAAGACCAACGGTGGCCATTCCGGGTTCGCTCCCCCTCTCATGACCCCAGAACCACTGGAGGGTATGTTAATAATGGTACGCATCATTGGACCGTATCTGGATGCAAGCAAAAATTCTGTATTTAAGTCCAAATCTCATAGCTGTGGGGTATGCGGGCAACCATCATTCGGTCTTCGAGACGCATGTGCGAGCTGGTGCAGCTACGCTCAAGACCGCGAACGGCTTTACGCCGAGTAAAGCTTTAACTAAGACAGAGGGTCTCTTCGGGAATTGCTAGCAATGATTTGGCCCGTGCCACTTATTGATGGAGCGGTATGAAAGGCAGCAGAAGCTCTTCTAAAGCAACCAGGAGTACGGCTTACCGTCAGTTTAATTTATGAGCGATTCAGGTTCCTTGCCTTGCTGTAAATCGCCTACTAACCGCAATATACAAGCTCCATTTGGCCTACGACCATTAGGGCTACTCTAAGCTCTCGTGCCTAGCTCCGGCTTTTAGCGTCTTTGGTCAAGTCAATGATGGTGCGGAGGCTTACGCGTAGTTCGACACCCGAGTCGACATTGTTTTCGACGGAGCTGCGAGGTTAAATTGATTGCCGCTCAAATTCACCGTCCGAACGAACCTGGGTGGTCGTGGTGACTTTCGAGGCGTGTGCCTCTGCACAGACACAAAGAGATCTAAAGGTGAAAAGCCTCCCCGGCGTAACAAAAAACTGGACTTCGTCAATACAATGCATCTAAGGGAGAATATATAACACTGGCTACACTGGATTAATTGTCTCTAAAACCATGCGATTTAGATTGTTCAAAAAAGTTCAACAACAGCCAAATGTCCTGCTGTGATTCTGGGGATGTTCTATCGTCGACAAGTCTTCGTCGCCTTAATCAAACATGATGGACTTGATGTGCCTACTCCTCCGATATTCAAAGCGATGATACTCGTCGTGCGGTAACCTGTAGCAGGGCTCTGCTGTGCTAGTGTGGCCCTTGCCAGATACCGGAGAACTCGCCGGTAATTTGCATCAGGGTAATTGGTAGGAGGACCTGGGCAATTGCGCATCCAGATTTTGTAGCGGTACCGTATTCTCACACGACGGTTGCAGCGTGCAAGGCTAGAGTTAATAGGCATGAGAGTACCAATATCGCTAAGCGCGATCCACTAAACCTGATCATAGACATGCGAAATGATCGGTAAAGCCATCTCACAAAGGCTAACGGTGTGTATGACGCTTGGTGGGGAGCTACAGTCTGCACCTCCTGCCCTATCATCGACCTACGGCAACATTTCCGCCAACATTCAAATTCACCAACCAAACAAAGCAATAGAAGACAGTTTGCTTCCGCGCGCAAGCTCATTACTCAGTCCCGGATTCGCGCGTTTACGAATAATTAGTGGTAGGAGCGTAGGTTTCATAAGTTGATATACAAGACTCGGGAATTCTTGTATCAGTCATCGAGAATTTCAGATGTTTATTCCAACTGGATAACACATAGAGGCTTTTAGCTGACATGAGCAACACCTGATCGAATGGTCCTGGGGGAGCACAGTCGTTCGTGGAGTTGCAAACTAGATATCACAAGCCAGTATTTTAAAATCGATGACCGAAGTTCCTAACAGCATGTTGTTACTATTGCCGCTACCACGCATTTTACAACTGCATTGTAGGTAGGGCATTCCGTTACGCAACACACACAGCTAATTCGGTGGTAGCATGTTCGAAGAACTCTAGTTGACTCACAAACTGGGAGTGTCGGTATACAATACTGGGATCATCGCCTGCCTGAGAAAAAAGATTTCGACAGTTTCTCACACGCGTCGGGCGTCCCGAAGTGCACGTATGTCATCGCGATAAAATGTCATAAACGGCCGGTCGTGATCTGCCACGGGGTGATCTTCCTGTACTCTGCCCAGAACCACTTGCCCCAGCACCGACTAATTTGGTACTTGAAGTAGTTGGTTCAGGAAGAGCAAGATCGCTTAAACAATGCTCTGTGGTAGCGACACATCGGCTTTGGAACCGTTTTCTGCACAAAACCCCAATCGCCTAGCCATCACGCCTAATCAGTCATGTAGATTTGCCTAATAAGCATGTAGTCCGCCCACCACCTACACGGCTGCTTCAGATGCGGCAAAGGGGGTGCCATTTCCAATCTCAGACGAGAGACTTCTTTGTCGCTGGACTTAAGCATCCACATCCAAGACACCCAGAGGTAAGGACACGCGCCACCAACCTTGACTCTATGTGAACTCCGCTGGATTTACATTAGCTCGAGCTCTCCAAGAAGGCATTGGTGCTGTAAATATAGCACCCTCCTCCGCCCGGATCTTATGGCGGAAAGACTCGAGATCGTAGGCCAGGTAGTAAGCTGTTCCCCCCGCCACCAGCCGTATTCGAAGCAGTCGAACAGTCGTCGCCCCTTGAAACAGTCCGGATATAGCGTGCTGCGGTTTCCGCTACTAATTTTCAGTGAGCAAAGTGGAGTTAAGTGACGGATCGATTTCTGAGATGGTAACTATTTTGAAGAGTAGCTGCGGCACGGACTGGGCAGACCCCGTTGGTTTCCCGTGTCATACCAGACGCCAATGTTGACGACTGGTGCCATCACGAGACGTTATCCGCTCCGACGATAGAATAAATCGTAGTGTCCGTATAAGGTGATTAAACGCCTCATGTATGGTATGTAACGGGCACCTAGTTCGCCCCAGTGTGAGTATTTCCTCATATATACTATCGACAAAACTCATTATGTTAGTAAACCGTGGAGTGTAGATATCGTCGGAACCCAAACACTTTGAGTCTAGCATGACCACGGGACGAGCCTTAACCCGCGTGAATCGCTCATGTCATTAGAGCTGTCTCGCGTATCTGTGGTATCGAGTACCAATTGAAGTGTATATTAATTCGCAAATGCTTCTGTTTGTTCGACGGGAAAATAACGGACATCAACCTTACGCTGACTTATATTTTGAAGACCACGGGGGGAGTAAACCAGGCTCGCTACCTTAATCGCACATGTCCTCTCCACGAAGTGGGAATAGTGGGCTGTTCTCCCGTCCTCTGTCGTCACGCAAACTTATATGGCGCTACGGTGTCCTCAAGATGAGCCCCCCAGTCCTTCGGCTGTTTAACATTCTGACCCGCTTCGTCGCCTCCGAGGTCCTGACGACAGGGGTGTGCGCACGCCTGTCCTGCCCTCATGCGAGCCGATACTTGCACATTCTGGCAGCTTGTCAGTCCCCACGCTTTTGCGTTTCGGTAAGGTATTATGCCGATCAACGGTTACCAATGGTCTGGAGAGCGTGCTGTGTACTATCTGGAGACTCGGTCTGCCGCAGTTGTCCAACCATATGGGCCTTCTGGAGCTCCAAGTTGTTGTAAAATTAACGCTCAGGCTCTGTCGGACGTCCGATTTGGAATTGTCACGGAAAAGGTGGTTATACGGCTTTACGGCGACTCGTCATTTCACATATAAAACGATCCCTCGTCGCCTAGGGAGCTATCAGACGCGTTCCCCTAGTGGATGCTACATCCCCTATCACCGTATCCAGGCGGGTTGTGTTCGGGGAGGCGGTACCTCTGGTCTGTTTTCCTAAGTATCCATTCGCCAAACGGTTAACAGCGTATGAGCATTCGGGGAAGACGCCTAGGTCGGGGCTATGAAGCTCAGCTGGAGCGTCCACTCTGTTGTTTTACTTATTATTACCAAACTGGAACCCTTAGCATGTATGCTGGACTTGCGTATAGAGTCGGGTCTACTAGTGTTTCGCGGTGTCGGGCCTCGGTTCCCCGTGGCTCCGTTCAAACATAGGGATTAGGTCCAACATGTGTAATCTTATCCTCAAGATTTCGGCTGTTTAGATAGAACACGTCCGGGGATCAGATACGCAATAATGTGCGGACAGTTTTTGACTGCAGAGGTGTCGGAATTCTCGCTTACAAAACTGGTCACTTACAGTTCTAGGAGGTGTTTTGTACTATTCGTGTATCACCGCGAATGAGTACGACAAGATTATATGGTGGACATGTTGGTCTTCTCTGGATTTTCTGCGTACAAATAGACTTATCTCTTAATCCGAAGTGGGTGCTGATTGCCGGTCTACGAGAGAGGCTCCCAAAACGCATGGGCAATCCGATTTTCTACCCGACTCAGGCAAGCACGAACCTGGGGCAAGCACATCGAATCCCAGCCGAGTGCGTCACCACAAAGAAATAATGGACCCAATATATGCCGAATAAATTCCCCTACATCGAGCGAAGTTGCATTACGGTGCTCTTTGATCAATGCTAGACTAAATCCGATAGCGGCCTCTAGAGTCATTCCTACGTTGCCGCAAATGCTATACGAGGACTGGTGTGCGGACGAGGGAGGAACCATAACCAACGCATCGTGAATCTTGGGAACCAAGGGTGAGGCCTCAGATCCTAGAATGAATTGAGAAGTACTGTCGACAGTTTTCGGTACGTTGCTAATCGGGATTTTGGCTCGGCCTGGCCTACACGAGTTGCGTTGCAATTAAACAGGGCCATCCGGTCATACGAAGATAGCTTCGTTCGGGGTCGCAATCGCAGACATTGGATCATCCAGTCGCGCTGCGTGTGTAGCCTACCAATGCGCCTAAGGAGAATAAGACAGTTTTGGATACTCAACATTGTGGCAGAAACTACATAAATTAGTAGAGGGACCTATGATATTAGTTAACCTACTAGGTTCTGGCGACACATCGATTGTGAGATCGGGGCGTCCCCGCTTGTAGCGCGAACGTTGTAGCAGTGGGGGTGCAATCAGTCATGAACCTAAGCGTTAAGTCAGACAACTAGGCTTGCCGGAACTCCTGAACCAGTCCCGAGAAGATCTAAAGATAGTAGCAATATCGTTCGCAGAACCAGGCTACTTTAAATCCTAGGCCTTTGGATCCACAGGAATTCTCGGGAACTTCATTATGTTCGCGCATGAACAGTGTCTGTCCCCCTGGTCGCGTAGCGCAGTACTACTCTAGGCCCAATTGGTGGACAAGTTGTAGTACGTCGGGCTATTAAGTAAACAATAACTGTCAGCAAAAATGCGTCGTACTGCCACGCAGCGGTGTCAATGGCACCACACACCTCAGGGGATTTTTGTTAAGGCTAAATGTAATTGGAGTTAGCGTTCAGACTCTACTGCCTATTCGTCCCGTGCCTCACTAAAGACACTAGTTCTTAGTAAAATGCCCTGCTCGCTGCGACGACAGGTCAAAGTTTAAGGACTGAGTGTGTCTCGTGACGTAAAGACGGTTTGCCACTTAGTTTGTCGCCTGATGCACATAGCGATAGCCTCACCTGCGGCTGTGACGCCACACGTCAAGAGCGGACTCCTCCATTAAAACCGCTAGACCGATAGTTATAGGACTCGTTTTCACATATAAGCAGAGCGGACACGGACGATGTGGATGTTGATCCGAAACGGGAGACACTAATGATGTTCGGCGCCTTGCGACCTAGCGTCCCCGCATACCATACAACAGAAACCCGCGATAGTTTAGCCATTTCTGATTTCCAAGGTGTAGTCGCGGCATCAAGGCATCGCTATCAATACTGTATCCTGCCCGTGAGATTTTGACTAGTTGCAACTAGTGACTTTTTTGCGTATTACCATGCCCGGGCTACGAGGCCAGGTCCTCGAAGCTATCATCATTAGGGGTTGATAACGTGAACCGTTAGCCTGTAGAATTCGATTGAGTGGAATTCGCACTGGAGCGTTCGCTGGGCGACTCATCTCTCGTTTAAGACTTCTTTTAGAGAGATCTGAAAAACACGCGAACGAATGATATCCTCACTTGATGCGCCAACAACACCGCCTATTCTCATGCATTCTGAAAACAGCTCGGCCAACAAGCAAGACATAATGGCCCGTCACGGAGCGGGCAGCACAATCCCCAAAAGAGACGAGCGCTTAATGTCTTCCGAAGCAATCACCCAAATTCAGATTTACCATTTCGGTAGGGCTCATTACTTCGCAGCCGAGAACGCGATCCTGACCCGCATCAGTGCGTATAACTCCAGCAGATGCAGAACCATTGGGCTTATCGAATCGATATGGCGAGCCTGGGATCTAAGGCGCTGCGGGGTCTCTATACGCCGATGTCAGAGTCGGCCCTTAGCAAGATCAACTCCCCCATCGCGATAGTGGTACATGGCGTGCCAGAGGATCTTCTTCCGTTGAATCACGCGGTATTCCCGGTAACGGTGCCATAGTAACGGAATTTTCCCATGCATGCATCAGGCTTTTTTGGGTATTCAAGAGCTCGATCACAAAATGTATTTAGGTTGGGGGATGGTATGATTTTTCAGAAGCTGGCGTCGACGAATAGGGAGTAGAACGCCCGCGCCCCAACAGAGAGCGCCTTGGTGCATAAGACCAAGGACATGCTCTGGCACCCGTCAGTCTGGCTGCCGTCACGATGACAACCGGCTGCCAAGACTACAACCCCTGTAATCCCTGCAGTAATGTGCTATCTACGGCATGGTCTGTCAGCTACTTACTTTTAGTGGCGTAGCCGGCCACCGGTTCCTGCTTTTATTCTAACCGGACCTTGCCTCTACAGAATATCGCACTGCTTACTTCCGCTAACCGCTACTTCTTTCAAAGCAACAGCGATTGAGCCGGGCTCTTCTTTCCCGCCCCTGAGTCTCCCGACTCTGGTTCGAAAACGCCAATGCTCCGCACTGGCAGCTAGTATACTTAATAGGTCTCGTTGTCAGAACGGCCAGAATTGGATGTCTCCCGCCGGGTCTCTTAGTCCTGGAAGTGCTGTACAATCTAGCGGCCAAGATAAATTGAGGATGCTATGCGCAAAAGTTCGAGTATCTTAATGAGATGTCTGGTTAGCGAGGAAATGGGAGGACCCTGCCGCTGAGCAACATTCTGCATCACCCGAGGTGGCGGATTTTCCGGGCGATAACGTCGTTTCGGATGGGGAGGCGGATCTACCTAGCCTTGGCGTAAATGGCCAGACCATACCGGTCTCTATTTTGCTACTCTAGTGGCTAACAAAGTTAGTGTTCTGTATAATGGTCTTACGTTGCAATTTGGACGGTAAGCAAATTACGTACCCTCTACGCCCGATTCCGCCCATTCATTGGCGCAGACTGCGAGGGGCGGAGACCATGAAGATAGACTGTGGGAGGCAGCTAGGATGGACGTGGGTCAGTGACCGGCCCTACTTATTTGCCGTCCAATCGGTTGTAGCTGACTGTTGTGATGCACACCATAATGGACTGGTGCATACTCGCCTTATAAGGTAGGTCCTATTTCCCACCTGGCGACTGACTTCCCTCCGGCCGGGACAAGCGGGACCAATGTACATTCCGTGTACGTATGAATCCTCCTTCCCTAAAATGGAAGCGCAAACTCACTACACTCGCCGTATACCCTCTATAGGACTTTGATTCTTCGTCTAAAACTGTGTGAACGGTCTAATTGAAGGGGGAGTTACTAGTAGGCACGAGAACTCTTGTCTGAATCTGGCACGTCAGAACTGTTAGCTCTAACCAAAAACTTGGGCCTATAACACATACAGAGGAGGGAGTGGACGTCTCAGATTGGGCACTAAAGGACGCCCCCCAGGCGGATCGCCCACAGGATAAAAGGGAAACACCAAACCTTACACGCTTCGCTGTATGTATGGCCCCGGGGCACGTGCACATCTTGCAGGTAATCCGCAATATGAGCGCTTCGAAAACCGCAATTGCACCAGCATTTTAAGACATAGCTCTCGCATTGTAGCGAGAAGAATTGGACGTGAGGGGGGAGATAGGGCGGTCCAGGGGGCTTACTGGATATGATGAATCTAGATCAGAATACATCCCCATATGTCGGTCGGCTGTACGTACAATGGGAGTAGTAGCACATCCGGGTAATTATATCCTCGCGCGGTGAAAGAAGTTATCACTGAGGGCGCAGACGACTGCGAGGCTAAACATCCAGCGATAGCGTCTGGATCCTAGGGGATCTGTTATGGTCGCTGTATGCCGGCGGCTCTACCCCTCTGTTAGTACTCCAGTGGTCCCTCGTGCGGTTGCGCGTCACCGGTGAGTTAAGTAGGCGACTACATCGTTCAGGTAGACGAGCTGCTAATGGTACTGAATGAAGAACCCTAGGCGCCCCTATCGGGGAAGATCGGGGCGAAGCCGCATGTAACACGTGCCTTTAAGACGTCGTGTGTGGCGACGTCAAGGGTTCCTAGCAATTCTGGCTGTTCGGTTAAAGAACGGTAATGGAGCTAATGCCATCGAGGCTCTCGGTGAGGTCGCCCGGTTCCGACTTCCACACTTATTCGAAGAAGGAACTGCCGACGTCTTGACGACTAGTTACACAACGCTGCAAAAATTTAACTCCGATGGTACTCGCCCGGCAGACCCAGCTTGCATGGGGACTATGAGCGCCATTGGTGGGGCTATGCGTCCTGCTCCCTTCAACGTCCGCTTCTCCTGGGGTTTTTAAATAACCACGACTACGGTAAGCAGAGAAGATGGGCTGCAGCGAAAGGGCCCGGACTTGGGTCCCGTGAAGCGCCAGACATAGTAACACTACCCGCAAAACACAGAACCTAGGTAGACTATATCCGTAATCTTTCGGATGATAGGCGTCCACCGTGTGTATAAATTTCTGAGGGATCACATGTGGTTGTCGCCAAATACGTCTCAACACGATCCGTGCGGATGATTTTTAGACTTTGTCAGTTTACAATAATATTGAGCGCACATCCCGAGGACTTGCCGGGTTGATCGAGGGTAATTACGCGAAAGATCCCTTCAACGTAGTTACGGAGTCGGCACTTATTTGTCTTGCGCTCTGAATATAACGCGGGAACGTCACTGGGCAAGAATGAACAGAATACTCGGACAGTTTTGAGCCTTGCCTATAGCGATACGCATAATAAGCCTCCGATTCTTCACAGGTGTCCGATCCTTCCCTTTTGAACGAAAGTCCATACTCGGGATCCAAAATCCACAGGCAGGGCCCCCACGCCCAGACACCACATTCCAAGTGTCGACGCAGGGATCTCTAGGGCAATGCGACCCTAATTCGCTCCAAGATAGTCCAAAGCATAGGAATGTAGTGAAAGCCACATCGCTAGTTAAAAATGCCATATACCTGGGCAGCTTCGATATGCGGACCAATGTCACCCACTTAAGACGATTTAAAACCAATATGGAGTCGCCTGCACGTCCGGCTAATTTGTATAGATGCGCCCTTGGCATTGGGTGGTACTTCTACGGCACATGCCTACGAAAAGGCTTAACTACCGCGCCTTCCTGCGGCTTTATAGCGTTATAACAAGAGACTCAAATGGTGCTTGCTGTAGCCCAAGTCGTCCACAAGGGGAAGTCCCAGCGCTCCAGCACATCCAAGTTAGTGGCCCGGCGAGTTCGCCATGCATTTGCTCGTACTGAGGAGATTAAGCGTAGGTTGGACTATGAGTTAGTAGAGGAGACCGTGTAGATGCGTGTTCGGGCCGAGACGGTAACCTAGGGGAACAGAGATCACTCGCTTGAACCACGCGTTGAAAAAGTTTCCGTATCTCCCGCAGTCGTGGAACGGCCGTTCCTAAATCGAGAGAGCGGAAAAAATGCCGCAGACTCTCATTCGGAAGTTTTCGACTTCTGTTGCCCTGAGACAATATATAGCTGGGGATCTTCTCGCTAACTTCCGCCCCTAAGCTTCCGAATGCTGCCATAGCTAGACTCTGCAATGACTACTCACCATACACATTGCTAAGTCGGGCAATGAAACAAGCGAAAGTGTTGACTCATATCGGCTGTACGGGTGTGGCTCCGAGAAATAGGTGCTAAGTTATCGTACCAGCCAACTAGCCGAGCACTGTGCAAAGGCGGTCTTATTACGAGGCTGTGTACTTATATCCCACGAGCACAGTAACGAGCACAGCTAACAACTCAACCCCAGATACCACTGTATTCGAAAACTTAAGACCACGGCGCCCTCTGAGTATTCGTCACTAAATCGCACAGTTGTCGCCTATTCGTCTTACTCACTAGCCGTCTAAGCATTCCTAGGCTTAGGTACATGTCGTAAGGCCCGGACAGGAAGGGGAGGCCGAGCCGGAAAAGTAATGTTAGTACGTTTGTGGGCTTAACGGAACTGCGAGTGCATTGGTCATGCGGTACTCCTACAGCCCAAACGAGACCTAGCACGCTCGTTGAAAGCGGGCAAGATACGTTAACAACGGCGGTAGGGAAGGCGGTCTCAAACGCGGATTCAGGTAAGTATGTGCCCCAAGTAACAGACTTTCGTGAATTGGAGTGCATAACTCGCAGCGAGTCAATGCTGGTGATCACACCCTAGGTCTACCGAATTTATTCACGGTCTCTGGCACCGCATCCTATCTATATTGTTGTTCGGATTTCTCGACACATCATTCCATAAAAGCATGGTAATTCCAGGGTTGGCACGGCGCTTTGCCCATCAATTGCGCTTAAATTGCTTGGAACACATCCAACAAATTGCTTTTAATGTATGTGTCTGGAAGTGAGACGACTACTTTCGGACGCTCCGATCATTGCTAGCTTTGCGACTTAGTCCTTATAGGAGCCA
		</sequence>
    <sequence><taxon idref="Location_1_4_0|31.663733202914607"/>
			TCGATACTAAGACGCTGCCTTATGGAGATGGGACCTGATGGGGCTTATCCTATCGCGGGTTAAACCACGATTTACATGAGAGTATCCTACCAGCGTACAGGTGCCTGCAGTGTGCCAGCCGACTTTTGTGGTGTAATAGGGGCCTATTGCGACGAAGAGAAGCCTCTTCGCTCCCGACGGTTGCGAGACGGGGTGCTCGGCATGTGGAAATGCGTCACCGGTGTGACTGATTTAGATAGCCTCGACATATCTAGGCGCCTCAGTAATTGCGCACGCGGTGCAGATAGTTGCTAGCCCACGGACTTTAGCGTTCTGACGTTAAGCGCGCTGAAACTCTTCGGGCCGACGACGGAAGGCACAATAAACGTATTGCACCTCACGCTGAATTGCAATTACCAAGGTTTCTGCTTGATACGTATAAGACGCATTCTTGTTTATAAGGATTCCTACTTTTTTTCGTATCTATAAAATAAGAACTGCAGATATCCTTCTACCAAAATAGGAACGTATCACTATATCGATCTCGGGCCTGAAGCACCAATCGAGAACGCAAACAAGTGTACGGCTCCAGGCATCAATATCAAACGCGCGGAGAACGTTCAGGATCGATAACATCAACATCTTGCCCTCCCCTCTTGCTATCACGCTGGTCACAGCGGGATTTGTTGCAGATAGTGAATCAGCCCGTGATAAGCTCCTCAGAATATTTACCACGGGACTCGCACTAATGGTTTAGAGTAGTTGCTAGCACTGTGTTTGCGTGGAGACGTCGTGAAATTGACGGGGGGGCCGTGCTGTCGGACAAAAGGCAACGCTCTTCCTACCGTCACGCTCATTGGCTCAAGGACATGATAGAGGTCTCGTGAAGGTAGACGACGTCATGTTATCGCGGGCCACCGAAACTGGTGGTACTTACCCGGATGAGAAAGGCGACTGTTCTCCTAGGGGATTTCATCATAAATTCGCTCACAAGTTAAACCTTCTTTTAGAAGGCGAACGACGGATAAATGACAAATCTTAAAATCAAGTGTGCCCACAAGAGACAGTTCTCGTACTACATGACAGAATTGAAGCCCCTAGCACTTTCCAGCCTCGTGCTTCCCAGGTGTGGGGTGTCATATTAGCTCCCCACCCTTGCTTTGGTCACTGCCTACCTTTGTTCTCCGCAGAGGGAATGTCATTTGGCTAGACCCGTGACCCTGTATAGATGGCTGTTGACGTTGCAAGTTCATTAATGTCTCAAAATTAGCACTATAGTCCCTGGTGATTCTAATATCGCCGCACCGTGACCGGCGCACAGCGACCAACCTCTAAACCCACAGCCACGCGTGCGACGTTAGCATTTTCGCTAGAGTGCATGTTCGCGATGGTGTATTGAGAGTTCCCATGTTAACTGACTACGTACCGTATGGAGCGCAAGCTTATTGAAATCTGTGCGTCTTGCACGAGAGTCTCTCAAGGGTTGATCTCGTTGCTCATGAGCTGAAACACTCGGCGTAAACTTCGGCACTCAGAGACAGGGTTGGAGAGTGATAACAGGTCAGTCTGGTGACCGTGAGTTTACACGTATGGATCTCTGGGAATAGCATTAAGCGGAGTGCTTACGTCCACCCATGTATACATGAGTTTTCAATCTGACAAGAAGACGTGCGCCCCATCGGGTCTCAACTAACTGTGGAGCTTGACTGTGGGATACCTGCCTGCCCTCCCTACACAGAAAGGATGCATTCACATCTCCGTTGTGAATCTCACTCTCAACGTCCCAAAGGTCTCGATCACCGTATCTATGAACAATTTGTCTCTCGGTGCGACGCATTCAAATACTGTCCGATAGCAACTATCAGGTGGGCGCTGAACGGGTTTTACCGCTGCTCGGAACCCAGAGTTCTCGTAGCGCTATTGACCGTTACGTCAGATTGAGCGACGGATCGTGAGACGATGCGACTCTATGGGTAATTCATTCTGCAAGTTCCAGATAGCAGATATGATGTGATGTTCATCTCACCTCTTGTGTCCCCGTCGCTGCCATCAATTGCAGCAACCCTCTCAGATGGTTAGATTTCGGTCGAGAAGCGCGATGTTTGTTTCCCGGACCAACGCTACTCGACCCCCCAAACGTGGACCCCGGGGACAGCGTACCTCGGTCGGTACCCGAGAGACTTAGTTCTGTTATGAGCGAATCCTGCACCCCTCGTCTACTCATATGATGCCATATCATAAGAGATTAACGCGGCTGCCGGTACGTCCTGAAGGACATCGTGTGGTCTGTAGTGCGCTGCAAGTTTAAACACATCACTAAGTTAAATTTCAGTGCTCGTTGTGACTCTCGCTTATTTGGAGCATGGTAGAAATTCTTGCTTAAGTTCCATCACATTTGGGTCACCTCACCCCGGACACGATCTGTTCGATCCCCCATGAGCTGGTAACCCTAAGCATTCTAAGGATGGAGCGAATGCGTCTCGAACAGTCCTTTGTTATTGTATCCGAGACTACACTAGCAGTAATACCACGGAAATATTCTTTGACTCCTTGCATTCACGTGAGCTTTACCTAAGCCGTGAGTCGGTGACAGAGGAACGGTGCGGTCTGGGATCAGCCACAGCGATATCCTATGAGTGAATCTATACTCAAGGTCCGACTCGGACATTCAAGAGCACGTTAAAAATGTGTAAGCTCATGTCGGAAAAGTGCTGAAAAATAGCGACGATTTTATCTAAGGGTGAGTATACAGCGGAGTTGTTAGACAACGCGCGGATCAAGCATCGTGTCGATTATCGCGAGCCTATATATAATCCATGAACAGCACACGCAAGATAGTGGGGCAGAGTTAGTCGTGACGTTAAAGAGAATAGCGAATATATCGAGCAAAGAAGCTTCATGGCTATGTGGAGCTCTCTAAAGTGTACTAAAAGGCACCAAGTAATAGGATATATGACGGGAACTATGGACTGAGATTGCTTGAATTGGCAGAAGGCGGACTACCACCAACGTTCAGCACGTATCCCGGCCGAATTGACTCTTTTAACGCATGTTTGGGGTCTACAACCTCTACCATTACGGTACTCCACTTCTTGTAACGTGATCTCAAAAGGTTGTTTTAAACAGGTGTATATCCATCCGGCGCATTTAGGTTATCAACTGATACATACTGATTGTTCGCCAACGTATGACGTGTCCGGGCGCGACTCACCGAAACTGTATGAGCTCATCCTCCTCCCTAACAACAAGGGATTGTGTCTGCCGGACTCGGAGCGATGATTTACATTGGAATTGAGAACTACCTTAAGCCCAGTGAGGCCCCAACGAGGTGCGTAGGCGAGTCTCCGGGCCTGTGGACGGATAAACTGAACAGGCAATCATTCCCCAAATGGGACATGGTATGCCGTGGACGAGGTCAGAGCACCGCGTTGAAGACCAACGGTGCCCATTCCGGGTTCGCTCCCCCTCTCATGACCCCAGAACCACTGGAGGGTATGTTAATAATGGTACGCATCATTGGACCGTATCTGGATGCAAGCAAAAATTCTGTATTTAAGTCCAAATCTCATAGCTGTGGGGTATGCGGGCAACCATCATTCGGTCTTCGAGACGCATGTGCGAGCTGGTGCAGCTACGCTCAAGACCGCGAACGGCTTTACCCCGAGTAAAGCTTTAACTAAGACAGAGGGTCTCTTCGGGAATTGCTAGCAATGATTTGGCCCGTGCCACTTATTAATGGAGCGGCATAAAAGGCAGCAGAAGCTCTTCTAAAGCAACCAGGAGTACGGCTTACCGTCAGTTTAATTTATGAGCGATTCAGGTTCCTTGCCTTGCTGTAAATCGCCTACTAACCGCAATTTACAAGCTCCATTTGGCCTACGACCATTAGGGCTACTCTAAGCTCTCGTGCCTAGCTCCGGCTTTTAGCGTCTTTGGTCAAGTCAATGATGGTGCGGAGGCTTACGCGTAGTTCGACACCCGAGTCGACATTGTTTTCGACGGAGCTGCCAGGTTAAATTGATTGCCGCTCAAATTCACCGTCCGAACGAACCTGGGTGGTCGTGGTGACTTTCGAGGCGTGTGCCTCTGCACAGACACAAAGAGATCTAAAGGTGAAAAGCCTCCCCGGCGTAACAAAAAACTGTACTTCGTCAATACAATGCATCTAAGGGAGAAAATATAACACTGGCTACACTGGATTAATTGTCTTTAAAACCATGCGATTTAGATTGTTCAAAAAAGTTCAACAACAGCCAAATGTCCTGCTGTGATTCTGGGGATGTTCTATCGTCGACAAGTCTTCGTCGCCTTAATCAAACATGATGGACTTGATGTGCCTACTCCTCCGATATTCAAAGCGATGATACTCGTCGTGCGGTAACCTGTAGCAGGGCTCTGCTGTGCTAGTGTGGCCCTTGCCAGATACCAGAAAACTCGCCGGTAATTTGCATCAGGGTAATTGGTAGGAGGACCTGGGCAATTGCGCATCCAGATTTTGTAGCGGTACCGTATTTTCACACGACGGTTGCAGCGTGCAAGGCTAGAGTTAATAGGCATGAGAGTACCAATATCGCTAAGCGCGATCCATTAAACCTGATCATAGACATGCGAAATGATCGGTAAAGCCATCTCACAAAGGCTAACGGGGTGTATGACGCTTGGTGGGGAGCTACAGTCGGCACCTCCTGCCCTATCATCGACCTACGGCAACATTTCCGCCAACATTCAAATTCACCAACCAAACAAAGCAATAGAAGACAGTTTGCTTCCGCGCGCAAGCTCATTACTCAGTCCCGGATTCGCGCGTTTACGAATAATTAGTGGTAGGAGCGTAGGTTACATAAGTTGATATACAAGACTCGGGAATTCTTGTATCAGTCATCGCGAATTTCAGATGTTTATTCCAACTGGATAACACATAGAGGCTTTTAGCTGACATGAGCAACACCTGATCGAATGGTCCTGGGGGAGCACAGTCGTTCGTGGAATTGCAAACTAGATATCACAAGCCAGTATTTTAAAATCGATGACCGAAGTTGCTAACAGCATGTTGTTACTATTGCCGCTACCACGCATTTTACAACTGCATTGTAGGTAGGGCATTCCGTTACGCAACACACACAGCTAATTCGGTGGTAGCATATTCGAAGAACTCTAGTTGACTCACAAACTAGGAGTGTCGGTATACAATACTGGGATCACCGCCTGCCTGAGAAAAAAGATTTCGACAGTTTCTCACACGCGTCGGGCATCCCGAAGTGCACGTATGTCATCGCGATAAAATGTCATAAACGGCCGGTCGTGATCTGCCACGGGGTGATCTTCCTGTACTCTGCCCAGAACCACTTGCCCCAGCACCGACTAATTTGGTACTTGAAGTAGTTGGTTCAGGAAGAGCAAGATCGCTTAAACAATGCTCTGTGGTAGCGACACAGCGGCTTTGGAACCGTTTTCTGCACAAAACCCCACTCGCCTAGCCATCACGCCTAATCCGTCATGTAGATTTGCCTAATAAGCATGTAGTCCGCCCACCACCTACACGGCTGCTTCAGATGCGGCAAAGGGGGTGCCATTTCCAATCTCAGACGAGAGACTTCTTTGTCGCTGGACTTAAGCATCCACATCCAAGACACCCAGAGGTAAGGACACGCGCCACCAACCTTGACTCTATGTGAACTCCGCTGGATTTACATTAGCTCGAGCTCTCCAAGAAGGCATTGGTGCTGTAAATATAGCACCCTCCTCCGCCCGGATCTTATGGCGGAAAGACTCGAGATCGTAGGCCAGGTAGTAAGCTGTTCCCCCCGCCACCAGCCGTATTCGAAGCAGTCGAACAGTCGTCGCCCCTTGAAACAGTCCGGATATAGCGTGCTGCGGTTTCCGCTACTAATTTTCAGTGAGCAAAGTGGAGTTAAGTGACGGATCGGTTTCTGAGATGGTAACTATTTTGAAGAGTAGCCGCGGCACGGACTGGGCAGACCCCGTTGGTTTCCCGTGTCATACCAGACGCCAATGTTGACGACTGGTGCCATCACGAGACGTTATCCGCTCCGACGTTAGAATAAGTCGTAGTGTCAGTATAAGGTGATTAAACGCCTCATGTATGGTATGTAACGGGCACCTAGTTCGCCCCAGTGTGAGTATTTCCTCATATATACTATCGACAAAACTCATTATGTTAGTAAACCGTGGAGTGTAGATATCGTCGGAACCCAAACATTTTGAGTCTAGCATGACCACGGGACGAGCCTTAACCCGCGTGAATCGCTCATGCCATTAGAGCTGTCTCGCGTATCTGTGGTATCGAATACCAATTGAAGCGTATATTAATTCGCAAATGCTTCTGTCTGTTCGACGGGAAAATAACGGACATCAACCTTACGCTGACTTATATTTTAAAGACCACGGGGGGAGTAAACCAGGCTCGCTACCTTAATCGCACATGTCCTCTCCACGAAGTGGGAATAGTGGGCTGTTCTCCCGTCCTCTGTCGTCACGCAAACTTATATGGCGCTACGGTGTCCTCAAGATGAGCCCCCCAGTCCTCCGGCTGTTTAACATTCTGACCCGCTTCGTCGCCTCCGAAGTCCTGACGACAGGGGTGTGCGCACGCCTGTCCTGCCCTCATGCGAGCCGATACTTGCACACTCTGGCAGCTTGTCAGTCCCCACGCTTTTGCGTTTCGGTAAGGTATTATGCCGATCAACGGTTACCAATGGTCTGGAGAGCGTGCTGTGTACTATCTGGAGACTCGGTCTGCCGCAGTTGTCCAACCATATGGGCCTTCTGGAGCTCCAAGTTGTTGCAAAATTAACGCTCAGGCTCTGTCGGACGTCCGATTTGGAATTGTCACGGAAAAGGTGGTTATACGGCTTTACGGCGACTCGTCATTTCACATATAAAACGATCCCTCGTCGCCTAGGGAGCTATCAGACGCGTTCCCCTAGTGGATGCTACATCCCCTATCACCGTATCCTGGCGGGTTGTGTTCGGGGAGGCGGTACCTCTGGTCTGTTTTCCTAAGTATCCATTCGCCAAACGGTTAACAGCGTATGAGCATTCGGGGGAGACGCCTAGGTCGGGGCTATGAAGCTCAGCTGGAGCGTCCACTCTGTTGTTTTACTTATTATTACCAAACTGGAACCCTTAGCATGTATGCTGGACTTGCGTATAGAGTCGGGTCTACTAGTGTTTCGCGGTGTCGGGCCTCGGTTCCCCGTGGCTCCGTTCAAACATAGGGATCAGGTCCAACATGTGTAATCTTATCCTCAAGATTCCGGCTGTTTAGATAGAACACGTCCGGGGATCAGATACGCAATAATGTGCGGACAGTTTTTGACTGCAGAGGTGTCGGAATTCTCGCTTACAAAACTGGTCACTTACAGTTCTAGGAGGTGTTTTGTACTATTCGTGTATCACCGCGAATGAGTACGACAAGATTATATGGTGGACATGTTGGTCTTCTCTGGATTTTCTGCGTACAAATAGACTTATCTCTTAATCCGAAGTGGGTGCTGATTGCCGGTCTACGAGAGAGGCTCCCAAAACGCATGGGCAATCCGATTTTCTACCCGACTCAGGCAAGCACGAACCTGGGGCAAGCACATCGAATCCCAGCCGAGTGCGTCACCACATAGAAATAATGGACCCAATATCTGCCGAATAAATTCCCCTACATCGAGCGAAGTTGCATTGCGGTGCTCTTTGATCAATGCTAGACTAAATCCGATAGCGGCCTCTAGAGTCATTCCTACGTTGCCGCAAATGCTATACGAGGACTGGTGTGCGGACGAGGGAGGAACCATAACCAACGCATCGTGAATCTTGGGAACCAAGGGCGAGGCCTCAGATCCTAGAATGAATTGAGAAGTACTGTCGACAGTTTTCGGTACGTTGCTAATCGGGATCTTGGCTCGGCCTGGCCTACACAAGTTGCGTTGCAATTAAACAGGGCCATCCGGTCATACGAAGAGAGCTTCGTTCGGGGTCGCAATCGCAGACATTGGATCATCCAGTCGCGCTGCGTGTGTAGCCTACCAATGCGCCTAAGGAGAATAGGATAGTTTTGGATACTCATCATTGTGGCAGAAACTACATAAATTAGTAGAGGGACCTATGATATTAGTTAACCTACTAGGTTCTGGCGACACATCGATTGTGAGATCGGGGCGACCCCGCTTGTAGCGCGAACGTTGTAGCAGTGGGGGTGCAATCAGTCATGAACCTAAGCGTTAAGTCAGACAACTAGGCTTGCCGGAACTCCTGAACCAGTCCCGAGAAGATCTAAAGATAGTAGCAATATCGTTCGCAGAACCAGGCTACTTTAAATCCTAGGCCTTTGGATCCACAGGCATTCTCGGGAACTTCATTATGTTCGCGCATGAACAGTGTCTGTCCCCCTGGTCGCGTAGCGCAGTACTACTCTAGGCCCAATTGGTGGACAAGTTGTAGTACGTCGGGCTATTAATTAAACAATAACTGTCAGCAAAAATGCGTCGTACTGTCACGCAGCGGTGTCAATGGCACCACACACCTCAGGGGATTTTTGTTAAGGCTAAATGTAATTGGAGTTAGCGTTCAAACTCTACTGCCTATTCGTCCCGTGCCCCACTAAAGACACTAGTTCTTAGTAAAATGCCCTGCTCGCTGCGACGACAGGTCAAAGTTTAAGGACTGAGTGTGTCTCGTGACGTAAAGACGGTTTGCCACTTAGTTTGTCGCCTGATGCACATAGCGATAGCCTTACCTGCGGCTGTGACGCCACACGTCAAGAGCGGACTCCTCCATTAAAGCCGCTAGACCGATAGTTATAGGACTCGTTTTCACATATAAGCAGAGCGTACACGGACGATGTGGATGTTGATCCGAAACGGGAGACACTAATGATGTTCGGCGCCTTGCGACCTACCGTCCCCGCATACCATACAACAGAAACCCGCGATAGTTTAGCCATTTCTGATTTCCAAGGTGTAATCGCGGCATCAAGGCATCGCTATCAATACTGTATCCTGCCCGTGAGATTTTGACTAGTTGCAACTAGTGACTTTTTTGCGTATTACCATGCCCGGGCTACGAGGCCAGGTCCTCGAAGCTATCATCATTAGGGGTTGATAACGTGAACCGTTAGCCTGTAGAATTCGATTGAGTGGAATTCGCACTGGAGCGTTCACTGGGCGACTCAACTCTCGTTTCAGACTTCTTTTAGAGAGATCTGAAAAACACGCGAACGAATGATATCCTCACTTGATGCGCCAACAACACCGCCTATTCTCATGCATTCTGAAAACAGATCGGCCAACAATCAAGACATAATGGCCCGTCACGGAGCGGGCAGCACAATCCCCAAAAGAGACGAGCGCTTAATGTCTTCCAAAGCAATCACCCAAATTCAGATTTACCATTTCGGTAGGGCTCATTACTTCGCAGCCGAGAACGCGATCCTGACCCGCATCAGTGCGTATAACTCCAGCAGATGCAGAACCATTGCGCTTATCGAATCGATATGGCGAGCCTGGGATCTAAGGCGCTGCGGGGTCTCTATACGCCGATATCAGAGTCGGCCCTTAGCAAGATCAACTCCCCCATCGCGATAGTGGTACATGGCGTGCCAGAGGATCTTCTTCCGTTGAATCACGCGGTATTCCCGGTAACGGTGCCATAGTAACGGAATTTTCCCATGCATGCATCAGGCTTTTTTGGGTATTCAAGAGCTCGATCACAAAATGTATTTAGGTTGAGGGATGGTATGATTTTTCAGAAGCTGGCGTCCACGAATAGGGAGTAGAACGCCCGCGCCCCAACAGAGAGCGCCTTGGTGCATAAGACCAAGGACATGCTCTGGCACCCGTCAGTCTGGCTGCCGTCACGATGACAACCGGCTGCCAAGACTACAACCCCTGTAATCCCTGCAGTAATGTGCTATCTACGGCATGGTCTGTCAGCTACTTACTTTTAGTGGCGTAGCCGGCCACTGGTTCCTGCTTTTATTCTAACCGGACCTTGCCTCTACAGAATATCGCACTGCTTACTTCCGCTAACCGCTACTTCTTTCAAAGCAACAGCGATTGAGCCGGGCTCTTGTTTCCCGCCCCTGAGTCTCCCGACTCTGGTTCGAAAACGCCAATGCTCCGCACTGGCAGCTAGTATACTTAATAGGTCTCGTTGTCAGAACGGCCAGAATTGGATGTCTCCCGCCGGGTCTCTTAGTCCTGGAAGTGCTGTACAATCTAGCGGCCAAGATAAATTGAGGATGCTATGCGCAAAAGTTCGAGTATCTTAATGAGATGTCTGGTTAGCGAGGAAATGGGAGGACCCTGCCGCTGAGCAACATTCTGCATCACCCGAGGTGGCGGATTTTCCGGGCGATAACGTCGTTTCGGATGGGGAGGCGGATCTACCTAGCCTTGGCGTAAATGGCCAGACCATACCGGTCTCTATTTTGCTACTCTAGTGGCTAACAAAGTTAGTGTTCTGTATAATGGTCTTACGTTGCAATTTGGACGGTAAGCAAATTACGTACCCTCTACGCCCGATTCCGCCCATTCATTGACGCAGACTGTGAGGGGCGGAGACCATGAAGATAGACTGTGGGAGGCAGCTAGGATGGACGTGCGTCAGTGACCGGCCCTACTTATTTGCCGTCCAATCGGTTGTAGCTGACTGTTGTGATGCACACCACAATGGACTGGTGCATACTCGCCTTATAAGGTAGGTCCTATTTCCCACCTGGCGACTGACTTCCCTCCGGCCGGGACAAGCGGGACCAATGTACTTTCCGTGTACGTATGAATCCTCCTTCCCTAAAATGGAAGCGCAAACTCACTACACTCGCCGTATACCCTCTATAGGACTTTGATTCTTCGTCTAAAACTGTGTGAACGGTCTAATTGAAGGGCGACTTACTAGTAGGCACGAGAACTCTTGTCTGAATCTGGCACGTCAGAACTGTTAGCTCTAACCAAAAACTTGGGCCTATAACACATACAGAGGAGGGAGTGGACGTCTCAGATTGGGCACTAAAGGACGCCCCCCAGGCGGATCGCCCACAGGATAAAAGGGAAACACCAAACCTTACACGCTTCGCTGTATGTATGGCCCCGGGGCACGTGCACATCTTGCAGGTAATCCGCAATATGAGCGCTTCGAAAACCGCAATTGCACCAGCATTTTAAGACATAGCTCTCGCATTGTAGCGAGAAGAATTGGACGTGAGGGGGGAGATAGGGCGGTCCAGGGGGCTTACTGGATATGATGAATCTAGATCAGAATACATCCCCATATGTCGGTCGGCTGTACGTACAATGGGAGTAGTAGCACATCCGGGTAATTATATCCTCGCGCGGTGAAAGAAGTTATCACTGAGGGCGCAGACGACTGCGAGGCTAAACATCCAGCGATAGCGTCTGGATCCTAGGGGATCTGTTATGGTCGCTGTATGCCGGCGGCTCTACCCCTCTGTTAGTACTCTAGTGGTCCCTCGTGCGGTTGCGCGTCACCGGTGAGTTAAGTAGGCGACTACATCGTTCAGGTAGACGAGCTGCTAATGGTACTGAATGAAGAACCCTAGGCGCCCCTATCGGGGAAGATCGGGGCGTAGCCGCATGTAACACGTGCCTTTAAGACGTCGTGTGTGGCGACGTCAAGGGTTCCTAGCAATTCTGGCTGTTCGGTTAAAGAACGGTAATGGAGCTAATGCCTTCGAGGCTCTCGGTGAGGTCGCCCGGTTCCGACTTCCACACTTATTCGAAGAAGGAACTGCCGACGTCTTGACGACTAGTTACACAACGCTGCAAAAATTTAACTCCGATGGTACTCGCCCGGCAGACCCAGCTTGCATGGGGACTATGAGCGCCATTGGTGGGGCTATGCGTCCTGCTCCCTTCAACGTCCGCTTCTCCTGGGGTTTTTAAATAACCACGACTATGGTAAGCAGAGAAGATGGGCTGCAGCGAAAGGGCCCGGACTTGGGTCCCGTGAAGCGCCAGACATAGTAACACTACCCGCAAAACACAGAACCTAGGTAGACTATATCCGTAATCTTTCGGATGATAGGCGTCCTCCGTGTGTATAAATTTCTGAGGGATCACATGTGGTTGTCGCCAAATACGTCTCAACACGATCCGTGCGGATGATTTTTAGACTTTGTCAGTTTACAATAATATTGAGCGCACATCCCGAGGACTTGCCGGGTTGATCGAGGGTAATTACGCGAAAGATCCCTTCAACGTAGTTACGGAGTCGGCACTTATTTGTCTTGCGCTCTGAATATAACGCGGGAACGTCACTGGGCAAGAATGAACAGAATACTCGGACAGTTTTGAGCATTGCCTATAGCGATACGCATAACAAGCCTCCGATTCTTCACAGGTGTCCGATCCTTCCCTTTTGAACGAAAGTCCATACTCGGGATCCAAAATCCACAGGGAGGGCCCCCACGCCCAGACACCACATTCCAAGTGTCGACGCAGGGATCTCTAGGGCAATGCGACCCTAATTCGCTCCAAGATAGTCCAAAGCATAGGAATGTAGTGAAAGCCACATCGCTAGTTAAAAATGCCATATACCTGGGCAGCTTCGATATGCGGACCAATGTCACCCACTTAAGACGATTTAAAACCAATATGGAGTCGCCTGCACGTCCGGCTAATTTGTATAGATGCGTCCTTGGCATTGGGTGGTACTTCTACGGCACATGCCTACGAAAATGCCTAACTACCGCGCCTTCCTGCGGCTTTATAGCGTTATAACAAGAGACTCAAATGGTGCTTGCTGTAGCCCAAGTCGTCCACAAGGGGAAGTCCCAGCGCTCCAGCACATTCAAGTTAGTGGCCCGGCGAGTTCGCCATGCATTTCCTCGTACTGAGGAGATTAAGCGTAGGTTGAACTATGAGTTAGTAGAGGAGACCGTGTAGATGCGTGTTCGGGCCGAGACGGTAACCTAGGGGAACAGAGATCACTCGCTTGAACCACGCGTTGAAAAAGTTTCCGTATCTCCCGCAGTCGTGGAACGGCCGTTCCTAAATCGAGAGAGCGGAAAAAATGCCGCAGACTCTCATTCGGAAGTTTTCGACTTCTGTTGCCCTGAGACAATATATAGCTGGGGATCTTCTCGCTAACTTCCGCCCCTAAGCTTCCGAATGCTGCCATAGCTAGACTCTGCAATGACTACTCACCATACACATTGCTAAGTCGGGCAATGAAACAAGCGAAAGTGTTGACTCATATCGGCTGTACGGGTGTGGCTCCGAGAAATAGGTGCTAAGTTATCGTACCAGCCAACTACCCGAGCACTGTGCAAAGGCGGTCTTATTACGAGGCTGTGTACTTATATCCCACGAGCACAGTAACGGGCACAGCTAACAACTCAACCCCAGATACCACTGTATTCGAAAACTTAAGACCACGGCGCCCTCTGAGTATCCGTCAGTAAATCGCACAGTTGTCGCCTATTCGTCTTACTCACTAGCCGTCTAAGCATTCCTAGGCTTAGGTACATGTCGTAAGGCCCGGACAGGAAGGGGAGGCCGAGCCGGAAAAGTAATGTTAGTACATTTGTGGGCTTAACGGAACTGCGAGTGCATTGGTCATGCGGTACTCCTACAGCCCAAACGAGACCTAGCACGCTCGTTGAAAGCGGGCAAGATACGTTAACAACGGCGGTAGGGAAGGCGGTCTCAAACGCGGATTCAGGTAAGTATGTGCCCCAAGTAACAGACTTTCGTGAATTGGAGTGCATAACTCGCAGCGAGTCAATGCTGGTGATCACACCCTAGGTCTACCGAATTTATTCACGGTCTCTGGCACCGCATCCTATCTATATTGTTGTTCGGATTTCTCGACACATCATTCCATAAAAGCATGGTAATTCCAGGGTTGGCACGGCGCTTTGCCCATCAATGGAGCTTAAATTGCTTGGAACACATCCAACAAATTGCTTTTAATGTATGTGTCTGGAAGTGAGACGACTACTTTCGGACGCTCCGATCATTGCTAGCTTCGCGACTTAGTCCTTATAGGAGCCA
		</sequence>
    <sequence><taxon idref="Location_1_0_1|25.459170452863944"/>
			TCGATACTAAGACGCTGCCTTATGGGGATGGGACCTGATGGGGCTTATCCAATCGCGGGTTAAACCGCGATTTACATGAGAGTATCCTACCAGCGTACTGGTGCCTGCAGTGTGCCAGCCGACTTTTGTGGTGTAATAGGGGCCTATTGAGACGAAGAGAACCCTCTTCGCTCCCGACGGTTGCGAGACGGGGTGCTCGGCATGTGCAAATGCGTCACCGGTGTGACTGATTTAGATAGCCTCGACATATCTAGGCGCCTCAGTAATTGCGCACGCGGTGCAGATAGTTGCTAGCCCACGGACTTTAGCGTTCTGACGTTAAGCGCGCTGAAACTCTTCGGGCCGACGACGGAAGGCACAATAAACGTATTGCACCTCACGCTGAATTGCAATTACCAAGGTTTCTGCTTGATACGTATAAGACGCATTCTTGTTGATAAGGATTCCTACTTTTTTTCGTATCTATAAAATAAGAACTGCAGATATCCTTCTACAAAAATAGGAACGTATCACTATATCGATCTCGGGCCTGAAGCACCAATCGAGAACGCAAACAAGTGTACGGCTCCAGGCATCAATATCAAACGCGCGGAGAACGTTCAGGATTGATAACATCAACCTCTTGCCCTCCCCTCTTGCTATCACGCTGGTCAGAGCGGGATTTGTTGCAGATAGTGAATCAGCCCGTGATAAGCTCCTCAGAATATTTACCACGGGACTCGCACTAATGGTTTAGAGTAGTTGCTAGCACTGTGTTTGCGTGGAGACGTCGTGAAATTGACGGGGGGGCCGTGCTGTCGGACAAAAGGCAACGCTCTTCCTACCGTCACGCTCATTGGCTCAAGGACATGATAGAGATCCCGTAAAGGTAGACGACGTCATGTTATGGCGGGCCACCGAAACTGGTGGTACTTACCCGGATGAGAAAGGCGACTGTTCTCCTAGGGGATTTCATCATAAATTCGCTCATAAGTTAAACCTTCTTTTAGAAGGCGAATGACGGATAAATGACAAATCTTAAAATCAAGTGTGCCCACAAGAGACAGTTCTCGTACTACATGACAGAATTGAAGCCCCTAGCACTTTCCAGCCTCGTGCTTCCCAGGTGTGGGGTGTCATATTAGCTCCCCACCTTTGCTTTGGTCACTGCCTACCTTTGTTCTCCGCAGAGGGAATGTCATTTGGCTACACCCGTAACTCTATAGAGATGGCTGTTGACGTTGCAAGTTCATTAATGTCTCAAAACTAGCACTATAGTCCCTGGTGATTCTAATATCGCCGCACCGTGACCGGCGCACAGCGACCAACCTCTAAACTCACAGCCACGCGTGCGACGTTAGCATTCTCGCTAGAGTTCATGTTCGCGATGGTGTATTGAGAGTTCCCATGTTGACTGACTACGTACCGTATGGAGCGCAAGCTTATTGGAATCCGTGCGTCTTGCACGAGAGTCTCTCAAGGGGTGATCTCGTTGCTCATGAGCTGAAACACTCGGCGTAAACTCCGGTACTCAGAGACAGGGTTGGAGAGTGATAACAGGTCAGTCTGGTGACCGTGAGTTTACACGTATGGATCTCTGGGAATAGCATTAAACGGAGTGCTTACGTCCACCCATGTATACATGAGTTTTCAATCTGACAAGAAGACGTGCGCCCCATCGGGTCTCAACTAACTCTGGAGCTTGACTGTGGGCTACCTGCCTGCCCTCCCTACACAGAAAGTATGCATTCACATCTCCGTTGTGAATCTCACTCTCAACGTCCCAAAGGTCTCGATCACCGTATCTATGAACAATTTGTCTCTCGGTGCGACGCATTCAAATACTGTCCGATAGCAACTATCAGGTGGGCGCTGAACGGGTTTTACCGCTGCTCGGAATCCAGAGTTCTGGTAGCGCTATTGACCGTTAAGTCAGATTGAGCGACGGCTCGTGAGACGATGCGACACTATGGGTAATTCATTCTGCAAGTTCCAGATAGCAGATATGATGTGATGTTCATCCCACCTCTTGTGTCCCCGTCGCTGCCATCAATTGCAGCAACCCTCTCAGATAGTTAGATTTCGGTCAAGAAGCGCGATGTTTGTTTCCCGGTCCAACGCTGCTCGACCCCCCAAACGTGGACCCCGGGGACAGCGTACCTCGGTCGGTACCCGGGAGACTTAGTTCTGTTATGAGCGAATCCTGCACCCCTCGTCTACTCATATGATGCCATATCATAAGAGATTAACGCGGCTGCCGGTACGTCCTGAAGGACATCGTGTGGTCTGTAGTGCGCTGCAAGTTTAAACACATCACTAAGTTAAATTTCAGTGCTCGTTGTGAGTCTCGCTTATTTGGAGCATGGTAGAAATTCTTGCTTAAGTTCCATCACATTTGGGTCACCTCACCCCGGACACGATCTGTTCGATCCCCCATGAGCTGGTAACCCTAAGCATTCTAAGGATGGAGCGAATGCGTCTCGAACAGTCCTTTGTTATTGTATCCGAGACTACACTAGCAGTAATACTACGGAAATATTCTTTGACTCCTTGCATTCACGTGAGCTTTACCTAAGCCGTGAGTCGGTGACAGAGGGACGGTGCGGTCTGGGATGAGCCACAGCGATATCCTATGAGTGAATCTATACTCAAGGTCCGACTCGGACATTCAAGAGCACGTTAAAAATGTGTAAGGTCATGTCGGAAAAGCGCTGAAAAATAGCGACGATTTTATCTAAGGGTGAGTATACAGCGGAGTTGTTAGACAACGCGCGGATCAAGAATCGTGTCGATTATCGCGAGCCTATATATAATCCATGAACAGCACACGTAAGATAGTGGGGCAGAGTAAGTCGTGACGTTAAAGAGAATAGCGAATATATCGAGCAAAGAAGCTTCATGGCTATGTGGAGCTCTCTAAAGTGTACTAAAAGGCACCAAGTAATAGGATATATGACGGGAACCATGAACTGAGATTGCTTGAATTGGCATAAGGCGGACTACCACCAACGTTCAGCACGTATCCCGGCCGAATTGACTCTTTTAACGCATGTTTGGGGTCTACAACCTCTACCATTACGGTACTCCACTTCTTGTAACGTGATCTCAAAAGGTTGTTTTAAACAGGTGTATATCCATCCGGCGCATTTAGGTTATCAACTGATACATACTGATTGTTCGCCAACGTATAACGTGTCCGGGCGCGACTCACCGAAACTGTATGAGCTCATCCTCCTCCCTAACAACAAGGGATTGTGTCTGCCGGACTCGGAGCGATGACTTACATTGGAATTGAGAACTACCTTAAGCCCAGTGAGGCCCCAACGAGGTGCGTAGGCGAGTCTCCGGGCCTGTGGATGGATAAACTGAACAGGCAATCATTCCCCAAATGGGACATGGTATGCCGTGGACGAGGTCAGAGCACCGTGTTGAAGACCAACGGTGGCCATTCCGGGTTCGCTCCCCCTCTCATGACCCCAGAACCACTGGAGGGTATGTTAATAATGGTACGCATCACTGGACCGTATCTGGATGCAAGCAAAAATTCTGTATTTAAGTCCAAATCTCATAGCTGTGGGGTATGCGGGCAACCATCATTCGGTCTTCGAGACGCATGTGCGAGCTGGTGCAGCTACGCTCAAGACCGCGAACGGCTTTACGCCGAGTAACGCTTTAATTAAGACAGAGGGTCTCTTCGGGAATTGCTAGCAATGATTTGGCCCGTGCCACTTATTAATGGAGCGGCATAAAAGGCAGCAGAAGCTCTTCTAAAGCAACCAGGAGTACGGCTTACCGTCAGTTTAATTTATGAGCGATTTAGGTTCCTTGCCTTGCTGTAAATCGCCTACTAACCGCAATTTACAAGCTCCATTTGGCCTACGACCATTAGGGCTACTCTAAGCTCTCGTGCCTAGTTCCGGCTTTTAGCGTCTTTGGTCAAGTCAATGATGGTGCGGAGGCTTACGCGTAGTTCGACACCCGAGTCGACATTGTTTTCGACGGAGCTGCGAGGTTAAATTGATTGCCGCTCAAATTCACCGTCCGAACGAACCTGGGTGGTCGTGGTGACTTTCGAGGCGTGTGCCTCTGCACAGACACAAAGAGATCTAAAGGTGAAAAGCCTCCCCGGCGTAACAAAAAACTGGACTTCGTCAATACAATGCATCTAAGGGAGAATATATAACACTGGCTACACTGGATTAATTGTCTTTAAAACCATGCGATTTAGATTGTTCAAAAAAGTTCAACAACAGCCAAATGTCCTGCTGTGATTCTGGGGATGTTCTATCGTCGACAAGTCTTCGTCGCCTTAATCAAACATGATGGACTTGATGTGCCTACTCCTCCGATATTCAAAGCGATGATACTCGTCGTGCGGTAACCTGTAGCAAGGCTCTGCTGTTCTAGTGTGGCTCTTGGCAGATACCGGAGAACTCGCCGGTAATTTGCATCAGGATAATTGGTAGGAGGACCTGGACAATTGCGCATCCAGATTTTGTAGCGGTACCGTATTCTCACACGACGGTTGCAGCGTGCAAGGCTAGAGTTAATAGGCATGAGAGTACCAATATCGCTAAGCGCGGTCCACTAAACCTGATCATAGACATGCGAAATGATCGGTAAAGCCATCTCACAAAGGCTAACGGTGTGTATGACGCTTGGTGGGGAGCTACAGTCGGCACCTCCTGCCGTATCATCGACCTACGGCAACATTTCCGCCAACATTCAAATTCACCAACCAAACAAAGCAATAGAAGACAGTATGCTTCCGCGCGCAAGCTCATTACTCAGTCCCGGATTCGCGCGTTTACGAATAATTAGTGGTAGGAGCTTAGGTTACATGAGTTGATATACAAGACTCGGGAATCCTTGTATCAGTCATCGCGAATTTCAGATGTTTATTCCAACTGGATAACACATAGAGGCTTTTAGCTGACATGAGCAACACCTGAGCGAATTGTCCTGGGGGAGCACAGTCGTTCGTGGAGTTGCAAACTAGATATCACAAGCCAGTATTTTAAAATCGATGACCGAAGTTGCTAACTGCATGTTGTTACTATTGCCGCTACCACGCATTTTACAACTGCATTGTAGGTAGGGCATTCCGTTAAGCAACACACACGGCTAATTCGGTGGTAGCATATTCGAAGAACTCTAGTTGACTCACAAACTAGGAGTGTCGGGATACAATACTGGGATCATCGCCTGCCTGAGAAGAAAGATTTCGACAGTTTCTCACACGCGTCGCGGGTCCCGAAGTGCACGTATGTCATCGCGATAAAATGTCATAAACGGCCGGTCGTGATCTGCCACGGGGTGATCTTCCTGTACTCTGCCCAGAACCACTTGCCCCAGCACCGACTAATTTGGTACTTGAAGTAGTTGGTTCAGGAAGAGCAAGATCGCTTAAACAATGCTCTGTGGTAGCGACACATCGGCTTTGGATCCGTTTTCTGCACAAAACCCCAATCGCCTAGCCATCACGCCTAATCAGTCATGTAGATTTGCCTAATAAGCATGTAGTCCGCCCACCACCTACACGGCTAGTTCAGATGCGGCAAAGGGGGTGCCATTTCCAATCTCAGACGAGAGACTTCTTTGTCGCTGGACTTAAGCATCCACATCCAAGACACCCAGAGGTAAGGACACGCGCCACCAACCTTGACTCTATGTGAACTTCGCTGGATTTACATTAGCTCGAGCTCTCCAAGAAGGCATTGGTGCTGTAAATATAGCACCCTCCTCCGCCCGGATCTTATGGCGGAAAGACTTGAGATCGTAGGCCAGGTGGTAAGCTGTTCCCCCCGCCACCAGCCGTATTCGAAGCAGTCGAACAGTCGTCGCCCCCTGAAACAGTCCGGATATAGCGTGCTGCGGTTTCCGCTACTAATTTTCAGTGAGCAAAGTGGAGTTAAGTGACGGATCGGTTTCTGAGATCGTAACTATTTTGAAGAGTAGCTGCGGCACGGACTGGGCAGACCCCGTTGGTTTCCCGTGTCATACCAGACGCCAATGTTGACGACTGGTGCCATCACGAGACGTTATCCGCTCCGACGATAGAATAAATCGTAGTGTCCGTATAAGGTGATTAAACGCCTTATGTATGGTATGTAACGGGCACCTAGTTCGCCCCAGTCTGAGGATTTCCTCATATATACGATCGACAAAACTCATTATGTTAGTAAACCGTGGAGTGTAGATATCGTCGGAACCCAAACATTTTGAGTCTAGCATGACCACGGGACGAGCCTTAACCCGCGTGAATCGGTCATGTCATTAGAGCTGTCTCGCGTATCTGTGGTATCGAATACCAATTGAAGCGTATATTAATTCGCAAATGCTTCTGTCTGTTCGACGGGAAAATAACGGGCATCAACCTTACGCTGACTTATATTTTGAAGACCACGGGGGGAGTAAACCAGGCTCGCTACCTTAATCGCACATGTCCTCTCCACGAAGTGGGAATAGTGGGCTGTTCTCCCGTCCTCTGTCGTCACGCAAACTTATATGGCGCTACGGTGTCCTCAAGATGAGCCCCCCAGTCCTCCGGCTGTTTAACATTCTGACCCGCTTCGTCGCCTCCGAAGTCCTGACGAGAGGGGTGTGCGCACGCCTGTCCTGCCCTCATGCGAGCCGATACTTGCACACTCTGGCAGCTTGTCAGTCCCCACGCTTTTGCGTTTCGGTAAGGTATTATGCCGGTCAACGGTTACTAATGGTCTGGAGAGCGTGCTGTGTACTATCTGGAGACTCGGTCTGCCGCAGTTGACCAACCATATGGGACTTCTGGAGCTCCAAGTTGTTGCAAAATTAACGCTCAGGCTCTGTCGGACGTCCGATTTGGAATTGTCACGGAAAAGGTGGTTATACGGCTTTACGGCGACTCGTCATTTCACATATAAGACGATCCCTCGTCGCCTAGGGAGCCATCAGACGCGTTCCCCTAGTGGATGCTACATCCCCTATCACCGTATCCTGGCGGGTTGTGTTCGGGGAGGCGGTACCTCTGGTCTTTTTTCCTAAGTATCCATTCGCCAAACGGTTAACAGCGTATGAGCATTCGGGGAAGACGCCTAGGTCGGGGCTATGAAGCTCAGCTGGAGCGTCCACTCTGTTGTTTTACTTATTATTACCAAACTGGAACCCTTAGCATGTATGCTGGACTTGCGTATAGAGTCGGGTCTACTAGTGTTTCGCGGTGTCGGGCCTCGGTTCCCCGTGGCTCCGTTCAAACATAGGGATCAGGTCCAACATGTGTAATCTTATCCTCAAGATTTCGGCTGTTTAGATAGAACACGTCCGGGGATCAGATACGCAATAATGTGCGGACAGTTTTTGACTGCAGAGGAGTCGGAATTCTCGCTTACAAAACTGGTCACTTACAGTTCTAGGAGGTGTTTTGTACTATTCGTGTATCACCGCGAATGAGTACGACAAGATTATATGGTGGACATGTTGGTCCTCTCTGGATTTTGTGCGTACAAATAGACTTATCTCTTAATCCGAAGTGGGTGCTGATTGCCGGTCTACGAGTGAGGCTCCCAAAACGCATGGGCAATCCGATTCTCTACCCGACTCAGGCAAGCACGAACCTGGGGCAAGCACATCGAATCCCAGCCGAGTGCGTCACCACAAAGAAATAATGGACCCAATATCTGCCGAATAAATTCCCCTACCTCGAGCGAAGTTGCATTACGGTGCTCTTTGATCAATCCTAGACTAAATCCGATAGCGGCCTCTAGAGTCATTCCTACGTTGCCGCAAATGCTATACGAGGACTGGTGTGCGGACGAGGGAGGAACCAGAACCAACGCATCGTGAATCTTGGGAACCAAGGGTGAGGCCTCAGATCCTAGAGTGAATAGAGAAGTACTGTCGACAGTTTTCGGTACGTTGCTAATCGGGATCTTGGCTCGGCCTGGCCTACACGAGTTGCATTGCAATTAAACAGGGCCATCCGGTCATACGAAGATAGCTTCGTTCGGGGTCGCAATCGCAGACATTGGATCATCCAGTCGCGCTGCGTGTGTAGCCTACCAATGCGCCTAAGGAGAATAAGACAGTTTTGGATACTCAACATTGTGGCAGAAACTACATAAATTAGTAGAGGGACCTATGATATTAGTTAACCTACTAGGTTCTGGCGACACATCGATTGTGAGATCGGGGCGTCCCCGCTTGTAGCGCGAACGTTGTAGCAGTGGGGGTGCAATCAGTCATGAACCTAAGCGTTAAGTCAGACAACTAGGCTTGCCGGAACTCCTGAACCAGTCCCGAGAAGATCTAAAGATAGTAGCAATATCGTTCGCAGAACCAGGCTACTTTAAATCCCAGGCCTTTGGATCCACAGGCATTCTCGGGAACTTCATTATGTTCGCGCATGAACAGTGTCTGTCCCCCTGGTCGCGTAGCGCAGTACTACTCTAGGCCCAATTGGTGGACAAGTTGTAGTACGTCGGGCTATTAAGTAAACAATAACTGTCAGCAAAAATGCGTCGTACTGCCACGCAGCGGTGTCAATGGCACCACACACCTCAGGGGATTTTTGTTAAGGCTAAATGTAATTGGAGTTAGCGTTCAAACTCTACTGCCTATTCGTCCCGTGCCTCACTAAAGGCACTAGTTCTTAGTAAAATGCCCTGCTCGCTGCGATGACAGGTCAAAGTTTAAGGACTGAGTGTGTCTCGTGACGTAAAGACGGTTTGCCACTTAGTTTGTCGCCTGATGCACATAGCGATAGCCTCACCTGCTGCTGTGACGCCACACGTCAAGAGCGGACTCCTCCATTAAAGCCGCTAGACCGATAGTTATAGGACTCGTTTTCACATATAAGCAGAGCGGACACGTACGATGTGGATGTTGATCCGAAACGGGAGACACTAATGATGTTCGGCGCCTTGCGACCTACCGTCCCCGTATACCATACAGCAGAAACCCGCGATAGTTTAGCCATTTCTGATTTCCAAGGTGTAGTCGCGGCATCAAGGCATCGCTATCAATACTGTATCCTGCCCGTGAGATTTTGACTAGTTGCAACTAGTGACTTTTTTGCGTATTACCATGCCCGGGCTACGAGGCCAGGTCCTCGAAGCTATCATCATTAGGGGTTCACAACGTGAACCGTTAGCCCGTAGAATTCGATTGAGTGGAATTCGCACTGGAGCGTTCGCTGGGCGACTCATCTCTCGTTTCAGACTTCTTTTAGAGAGATCTGAAAAACACGCGAACGAATGATATCCTCACTTGATGCGTCAACAACACCACCTATTCTCATGCATTCTGAAAACAGCTCGGCCAACAATCAAGACATAATGGTCCGTCACGGAGCGGACAGCACAATCCCCAAAAGAGACGAGCGCTTAATGTCTTCCGAAGCAATCACCCAAATTCAGATTTACCATTTCGGTAGGGCTCATTACTTCGCAGCCGAGAACGCGATCCCGACCCGCATCAGTGCGTATAACTCCAGCAGATGCAGAACCACTGCGCTTATCGAATCGATATGGCGAGCCAGGGATCTAAGGCGCTGCGGGGTCTCTATACGCCGATGTCAGAGTCGGCCCTTAGCAAGATCAACTCCCCCATCGCGATAGTGGTACATGGCGTGCCAGAGGATCTTCTTCCGTTTAATCACGCGGTATTCCCGGTAACGGTGCCATAGTAACGGAATTTTCCCATGCATGCATCAGGCTTTTTTGGGTATTCAAGAGCTCGATCACAAAATGTATTTAGGTTGAGGAATGGTATGATCTTTCGGAAGCTGGCGTCGACGAATAGGGAGTAGAACGCCCGCGCCCCAACAGAGAGCGCCTTTGTGCATAAGACCAAGGACATGCTCTGGCACCCGTCAGTCTGGCTGCCGTCACGCTGACAACCGACTGCCAAGACTACAACCCCTGTAATCCCTGCAGTAATGTGCTATCTACGGCATGGTCTGTCAGCTACTTACTTTTAGTGGCGTAGCCGGCCACCGGTTCCTGCTTTTATTCTAACCGGACCGTGCCTCTGCAGAATATCGCACTGCTTACTTCCGCTAACCGCTACTCCTTTCAAAGCAACAGCGATTGAGCCGGGCTCTTGTTTCCCGCCCCTGAGTCTCCCGACTCTGGTTCGAAAACGCCAATGCTCCGCACTGGCAGCCAGTATACTTAATAGGTCTCGTTGTCAGAACGGCCAGAATTGGATGTCTCCCGCCGGGTCTCTTAGTTCTGGAAGTGCAGTACAATCTAGCGGCCAAGATAAATTGAGGATGCTATGCGCAAAAGTTCGAGTATCTTAATGAGATGTCTGGTTAGCGAGGAAATGGGAGGACCCTGCCGCTGAGCAACATTCTGCATCACGCGAGGTGGCGGATTTTCCGGGCGATAACGTCGTTTCGGATGTGGAGGCGGATCTACCTAGCCTTGGCGTAAATGGCCAGACCATACCGGTCTCTATTTTGCTACTCTAGTGGCTAACAAAGTTAGGGTTCTGTATTATGGTCTTACGTTGCAATTTGGACGGTAAGAAAATTACGTACCCTCTACGCCCGATTCCGCCCATTCATTGACGCAGACTGCGAGGGGCGGAGACCATGAAGATAGACTGTGGGAGGCAGCTAGGATGGACGTGGGTCAGTGACCGGCCCTACTTATTTGCCGTCCAATCGGTTGTAGCTGACTGTTGTGATGCACACCATAATGGACTGGTGCATACTCGCCTTATAAGGTAGGTCCTATTTCCCACCTGGCGACTGACTTCCCTCCGGCCAGGACAAGCGGGACCAATGTACATTCCGTGTACGTATGAATCCTCCTTCCCTAAAATGGAAGCGCAAACTCACTACACTCGCCGTATACCCTCTTTAGGACTTTGATTCTTCGTCTAAAACTGTGTGAACGGTCTAATTGAAGGGGGACTTACTAGTAGGCACGAGAACTCTTGTCTGAATCTGGCACGTCAGAACTGTTAGCTCTAACCAAAAACTTGGGCCTATAACACATACAGAGGAGGGAGTGGACGTCTCAGATTGGGCACTAAAGGACGCCTCCCAGGCGGATCGCCCACAGGATAAAAGGGAAACACCAAACCTTACACGCTTCGCTGTATGTATGGCCCCGGGGCACGTGCACATCTTGCAGGTAATCCGCAATATGAGGGCTTCGAAAACCGCAATTGCACCAGCATTTTAAGACATAGCTCTCGCATTGTAGCGAGAAGAATTGGACGTGAGGGGGGAGATAGGGCGGTCCAGGGGGCTTACTGGATATGATGAATCTAGATCAGAATACATCCCCATATGTCGGTCGGCTGTACGTACAATGGGAGTAGTAGCACATCCGGGTAATTATATCCTCGCGCGGTGAAAGAAGTTATCACTGAGGGCGCAGACGACTGCGAGGCTAAACATCCAGCGATAGCGTCTGGATCCTAGGGGATCCGTTATGGTCGCTGTATGCTGGCGGCTCTACCCCTCTGTTAGTACTCCAGTGGTCCCTCGTGCGGTTGCGCGTCACCGGTGAGTTAAGTAGGCGACTACATCGTTAAGGTAGACGAGCTGCTAACGGTACTGAATGAAGAACCCTAGGCGCCCCTATCGGGGAAGATCGGGGCGAAGCCGCATGTAACACGTGCCTTTAAGACGTCGTGTGTGGCGACGTCAAGGGTTCCTAGCAACTCTGGCTGCTCGGTTAAAGAACGGTAATGGAGCTAATGCCTTCGAGGCTCTCGGTGAGGTCGCCCGGTTCCGACTTCCACACTTATTCGAAGAAGGAACTGCAGACGTCTTGACGACTAGTTACACAACGCTGCAAAAATTTAACTCCGATGGTACTCGCCCGGCAGACCCAGCTTGCATGGGGACTATGAGCGCCATTGGTGGGGCTATGCGTCCTGCTCCCTTCAACGTCCGCTTCTCCTGGGGTTTTTAAATAACCACGACTACGGTAAGCAGAGAAGGTGGGGTGCAGCGAAAAGGCCCGGACTTGGGTCCCGTGAGGCGCCAGACATAGTAACACTACCCGCAAAACACAGAACCTAGGTAGACTATATCCGTAATCTTTCGGATGATAGGCGTCTACCGTGTGTATAAATTTCTGAGGGATCACATGTGGTTGTCGCCAAATACGTCTCAACATGATCCGTGCGGATGATTTTTAGACTTTGTCAGTTTACAACAATATTGAGCGCACATCCCGAGGACTTGCCGGGTTGATCGAGGGTAATTACGCGAAAGATCCCTTCAACGTAGTTACGGAGTCGGCACTTATTTGTCTTGCGCTCTGAATATAACGCGGGAACGTCACTGGGCAAGAATGAACAGAATACTCGGACAGTTTTGAGCATTGCCTATAGCGATACGCATAATAAGCCTCCGATTCTTCACAGGTGTCCGATCCTTCCCTTTTGAACGAAAGTCCATACTCGGGATCCAAAATCCACAGGCAGGGCCCCCACGCCCAGACACCACATTCCAAGTGTCGACGCAGGGATCTCTAGGGCAATGCGACCCTAATTCGCTCGAAGATAGTCCAAAGTATAGGGATGTAGTGAAAGCCACATCGCTAGTTAAAAATGCCATATACCTGGGCAGCTTCGATATGCGGACCAATGTCACCCACTTAAGACGATTTAAAGCCAATATGGAGTCGCCTGCACGTCCGGCTAATTTGTATAGATGCGCCCTTGGCATTGGGTGGTACTTCTACGGCACATGCCTACGAAAATGCTTAACTACCGCGCCTTCCTGCGGCTTTATAGCGTTATAACAAGAGACTCAAATGGTGCTTGCTGTAGCTCAAGTCGTCCACAAGGGGAAGTCCCAGCGCTCCAGCACATCCAAGTTAGTGGCCCGGCGAGTTCGCCATGCATTTGCTCGTACTGAGGAGATTAAGCGTAGGTTGTACTATGAGTTAGTAGAGGAGACCATGTAGATGCGTGTTCGGGCCGAGACGGTAACCTAGGAGAACAGAGATCACTCGCTTGAACCACGCGTTGAAAAAGTTTCCGTATCTCCCGCAGTCGTGGAACGGCCGTTCCTAAGTCGAGAGAGCGGAAAAAATGCCGCAGACTCTCATTCGGAAGTTTTCGACTTCTGTTGCCCTGAGACAATATATAGCTGGGGATTTTCTCGTTAACTTCCGCCCCTAAGCTTCCGAATGCTGCCATAGCTAGACTTTGCAATGACTACTCACCATACACATTGCTAAGTCGGGCAATGAAACAAGCGAAAGTGTTGACTCATATCGGCTGTACGGGTGTGGCTCCTAGAAATAGGTGCTAAGTTATCGTACCAGCCAACTAACCGAGCACTGTGCAAAGGCGGTCTTATTACGAGGCTGTGTACTTATATCCCACGAGCCCAGTAACGAGCACAGCTAACAGCTCAACCCCAGATACCACAGTATTCGAAAACTTAAGACCATGGCGCCTTCTGAGTATTCGTCAGTAAATCGCACAGTTGTCGCCTATTCGTCTTACTCACTAGCCGTCTAAGCATTCCTAGGCTTAGGTACATGTCGTAAGGCCCGGACAGGAAGGGGAGGCCGAGCCGGAAAAGTAATGTTAGTACGTTTGTGGGCTTAACGGAACTGCGAGTGCATTGGTCATGCGGTACTCCTACAGCCCAAACGAGACCTAGCACGCTCGTTGAAAGCGGGCAAGATACGTTAACAACGGCGGTAGGGAAGGCGGTCTCAAACGCGGATTCAGGTAAGTATGTGCCCCAAGTAACAGACTTTCGTGAATTGGAGTGCATAACTCGCAGCGAGTCAATGCTGGTGATCACACCCTAGGTCTACCGAATTTATTCACGGTCTCTGGCACCGCATCCTATCTATATTGTTGTTCGGATTTCTCGATACATCATTCCATAAAAGCATGGTAATTCCAGGGTTGGCACGGCGCTTTGCCCATCAATGGCGCTTAAATTGCTTGGAACACATCCCACAAATTGCTTTTAATGTATGTGTCTGGAAGTGAGACGACTACTTTCGGACGCTCCGATCATTGCTAGCTTTGCGACTTAGTCCTTATAGGAGCCA
		</sequence>
    <sequence><taxon idref="Location_2_0_0|31.09902830729046"/>
			TCGATACTAAGACGCTGCCTTATGGGGATGGGACCTGATGGGGCTTATCCAATCGCGGGTTAAACCGCGATTTACATGAGAGTATCCTACCAGCGTACTGGTGCCTGCAGTGTGCCAGCCGACTTTTGTGGTGTAATAGGGGCCTATTGAGACGAAGAGAACCCTCTTCGCTCCCGACGGTTGCGAGACGGGGTGCTCGGCATGTGCAAATGCGTCACCGGTGTGACTGATTTAGATAGCCTCGACATATCTAGGCGCCTCAGTAATTGCGCACGCGGTGCAGATAGTTGCTAGCCCACGGACTTTAGCGTTCTGACGTTAAGCGCGCTGAAACTCTTCGGGCCGACGACGGAAGGCACAATAAACGTATTGCACCTCACGCTGAATTGCAATTACCAAGGTTTCTGCTTGATACGTATAAGACGCATTCTTGTTGATAAGGATTCCTACTTTTTTTCGTATCTATAAAATAAGAACTGCAGATATCCTTCTACATAAATATGAACGTATCACTATATCGATCTCGGGCCTGAAGCACCAATCGAGAACGCAAACAAGTGTACGGCTCCAGGCATCAATATCAAACGCGCGGAGAACGTTCAGGATTGATAACATCAACCTCTTGCCCTCCCCTCTTGCTATCACGCTGGTCACAGCGGGATTTGTTGCAGATAGTGAATCAGCCCGTGATAAGCTCCTCAGAATATTTACCACGGGACTCGCACTAATGGTTTAGAGTAGTTGCTAGCACTGTGTTTGCGTGGAGACGTCGTGAAATTGACGGGGGGGCCGTGCTGTCGAACAAAAGGCAACGCTCTTCCTACCGTCACGCTCATTGGCTCAAGGACATGATAGAGATCCCGTAAAGGTAGACGACGTCATGTTATGGCGGGCCACCGAAACTGGTGGTACTTACCCGGATGAGAAAGGCGACTGTTCTCCTAGGGGATTTCATCATAAATTCGCTCATAAGTTAAACCTTCTTTTAGAATGCGAATGACGGATAAATGACAAATCTTAAAATCAAGTGTGCCCACAAGAGACAGTTCTCGTACTACATGACAGAATTGAGGCCCCTAGCACTTTCCAGCCTCGTGCTTCCCAGGTGTGGGGTGTCATATTAGCTCCCCACCTTTGCTTTGGTCACTGCCTACCTTTGTTCTCCGCAGAGGGAATGTCATTTGGCTACACCCGTAACTCTATAGAGATGGCTGTTGACGTTGCAAGTTCATTAATGTCTCAAAACTAGCACTATAGTCCCTGGTGATTCTAATATCGCCGCACCGTGACCGGCGCACAGCGACCAACCTCAAAACCCACAGCCACGCGTGCGACGTTAGCATTTTCGCTAGAGTTCATGTTCGCGATGTTGTATTGAGAGTTCCCATGTTGACTGACTACGTACCGTATGGAGCGCAAGCTTATTGAAATCTGTGAGTCTTGCACGAGAGTCTCTCAAGGGATGATCTCGTTGCTCATGAGCTGAAACACTCGGCGTAAACTCCGGTACTCAGAGACAGGGTTGGAGAGTGATAACAGGTCAGTCTGGTGACCGTGAGTTTACACGTATGGATCTCTGGGAATAGCATTAAACGGAGTGCTTACGTCCACCCATGTATACATGAGTTTTCAATCTGACAAGAAGACGTGCGCCCCATCGGGTCTCAACTAACTGTGGAGCTTGACTGTGGGCTACCTGCCTGCCCTCCCTACACAGAAAGTATGCATTCACATCTCCGTTGTGAATCTCACTCTCAACGTCCCAAAGGTTTCGATCACCGTATCTATGAACAATTTGTCTCTCGGTGCGACGCATTCAAATACTGTCCGATAGCAACTATCAGGTGGGCGCTGAACGGGTTTTACCGCTGCTCGGAATCCAGAGTTCTGGTAGCGCTATTGACCGTTAAGTCAGATTGAGCGACGGCTCGTGAGACGATGCGACACTATGGGTAATTCATTCTGCAAGTTCCAGATAGCAGATATGATGTGATGTTCATCCCACCTCTTGTGTCCCCGTCGCTGCCATCAATTGCAGCAACCCTCTCAGATAGTTAGATTTCGGTCAAGAAGCGCGATGTTTGTTTCCCGGTCCAACGCTACTCGACCCCCCAAACGTGGACCCCGGGGACAGCGTACCTCGGTCGGTACCCGGGAGACTTAGTTCTGTTATGAGCGAATCCTGCACCCCTCGTCTACTCATATGATGCCATATCATAAGAGATTAACGCGGCTGCCGGTACGTCCTGAAGGACATCGTGTGGTCTGTAGTGCGCTGCAAGTTTAAACACATCACTAAGTTAAATTTCAGTGCTCGTTGTGAGTCTCGCTTATTTGGAGCATGGTAGAAATTCTTGCTTAAGTTCCATCACATTTGGGTCACCTCACCCCGGACACGATCTGTTCGATCCCCCATGAGCTGGTAACCCTAAGCATTCTAAGGATGGAGCGAATGCGTCTCGAACAGTCCTTTGTTATTGTATCCGAGACTACACTAGCAGTAATACTACGGAAATATTCTTTGACTCCTTGCATTCACGTGAGCTTTACCTAAGCCGTGAGTCGGTGACAGAGGGACGGTGCGGTCTGGGATGAGCCACAGCGATATCCTATGAGTGAATCTATACTCAAGGTCCGACTCGGACATTCAAGAGCACGTTAAAAATGTGTAAGGTCATGTCGGAAAAGCGCTGAAAAATAGCGACGATTTTATCTAAGGGTGAGTATACAGCGGAGTTGTTAGACAACGCGCGGATCAAGAATCGTGTCGATTATCGCGAGCCTATATATAATCCATGAACAGCACACGCAAGATAGTGGGGCAGAGTAAGTCGTGACGTTAAAGAGAATAGCGAATATATCGAGCAAAGAAGCTTCATGGCTATGTGGAGCTCTCTAAAGTGTACTAAAAGGCACCAAGTAATAGGATATATGACGGGAACTATGGACTGAGATTGCTTGAATTGGCATAAGGCGGACTACCACCAACGTTCAGCACGTATCCCGGCCGAATTGACTATTTTAACGCATGTTTGGGGTCTACAACCTCTACCATTACGGTACTCCACTTCTTGTAACGTGATCTCAAAAGGTTGTTTTAAACAGGTGTATATCCATTCGGCGCACTTAGGTTATCAACTGATACATACTGATTGTTCGCCAACGTATAACGTGTCCGGGCGCGACTCACCGAAACTGTATGAGCTCATCCTCCTCCCTAACAACAAGGGATTGTGTCTGCCGGACTCGGAGCGATGACTTACATTGGAATTGAGAACTACCTTAAGTCCAGTGAGGCCCCAATGAGGTGCGTAGGCGAGTCTCCGGGCCTGTGGATGGATAAACTGAACAGGCAATCATTCCCCAAATGGGACATGGTATGCCGTGGACGAGGTCAGAGCACCGTGTTGAAGACCAACGGTGGCCAATCCGGGTTCGCTCCCCCTCTCATGACCCCAGAACCACTGGAGGGTATGTTAATAATGGTACGCATCATTGGACCGTATCTGGATGCAAGCAAAAATTCTGTATTTAAGTCCAAATCTCATAGCTGTGGGGTATGCGGGCAACCATCATTCGGTCTTCGAGACGCATGTGCGAGCTGGTGCAGCTACGCTCAAGACCGCGAACGGCTTTACGCCGAGTAAAGCTTTAATTAAGACAGAGGGTCTCTTCGGGAATTGCTAGCAATGATTTGGCCCGTGCCACTTATTAATGGAGCGGCATAAAAGGCAGCAGAAGCTCTTCTAAAGCAACCAGGAGTACGGCTTACCGTCAGTTTAATTTATGAGCGATTTAGGTTCCTTGCCTTGCTGTAAATCGCCTACTAACCGCAATTTACAAGCTCCATTTGGCCTACGACCATTAGGGCTACTCTAAGCTCTCGTGCCTAGTTCCGGCTTTTAGCGTCTTTGGTCAAGTCAATGATGGTGCGGGGGCTTACGCGTAGTTCGACGCCCGAGTCGACATTGTTTTCGACGGAGCTGCGAGGTTAAATTGATTGCCGCTCAAATTCACCGTCCGAACGAACCTGGGTGGTCGTGGTGACTTTCGAGGCGTGTGCCTCTGCACAGACACAAAGAGATCTAAAGGTGAAAAGCCTCCCCGGCGTAACAAAAAACTGGACTTCGTCAATACAATGCATCTAAGGGAGAATATATAACACTGGCCACACTGGATTAATTGTCTTTAAAACCATGCGATTTAGATTGTTCAAAAAAGTTCAACAACAGCCAAATGTCCTGCTGTGATTATGGGGATGTTCTATCGTCGACAAGTCTTCGTCGCCTTAATCAAACATGATGGACTTGATGTGCCTACTCCTCCGATATTCAAAGCGATGATACTCGTCGTGCGGTATCCTGTAGCAAGGCTCTGCTGTTCTAGTGTGGCTCTTGGCAGATACCGGAGAACTCGCCGGTAATTTGCATCAGGGTAATTGGTAGGAGGACCTGGACAATTGCGCATCCAGATTTTGTAGCGGTACCGTATTCTCACACGACGGTTGCAGCGTGCAAGGCTAGAGTTAATAGGCATGAGAGTACCAATATCGCTAAGCGCGATCCACTAAACCTGATCATAGACATGCGAAAAGATCGGTAAAGCCATCTCACAAAGGCTAACGGTGTGTATGACGCTTGGTGGGGAGCTACAGTCGGCACCTCCTGCCGTATCATCGACCTACGGCAACATTTCCGCCAACATTCAAATTCACCAACCAAACAAAGCAATAGAAGACAGTATGCTTCCGCGCGCAAGCTCATTACTCAGTCCCGGATTCGCGCGTTTACGAATAATTAGTGGTAGGAGCTTAGGTTACATGAGTTGAAATACAAGACTCGGGAATCCTTGTATCAGTCATCGCGAATTTCAGATGTTTATTCCAACTGGATAACACATAGAGGCTTTTAGCTGACATGAGCAACACCTGAGCGAATTGTCCTGGGGGAGCACAGTCGTTCGTGGAGTTGCAAACTAGATATCACAAGCCAGTATTTTAAAATCGATGATCGATGTTGCTAACTGCATGTTGTTGCTATCGCCGCTACCACGCATTTTACAACTGCATTGTAGGTAGGGCATTCCGTTAAGCAACATACACGGCTAATTCGGTGGTAGCATATTCGAAGAACTCTAGTTGACTCACAAACTAGGAGTGTCGGTATACAATACTGGGATCATCGCCTGCCTGAGAAGAAAGATTTCGACAGTTTCTCACACGCGTCGCGCGTCCCGAAGTGCACGTATGTCATCGCGATAAAATGTCATAAACGGCCGGTCGTGATCTGCCACGGGGTGATTTTCCTGTACTCTGCCCAGAACCACTTGCCCCAGCACCGACTAATTTGGTACTTGAAGTAGTTGGTTCAGGAAGAGCAAGATCGCTTAAACAATGCTCTGTGGTAGCGACACATCGGCTTTGGATCCGTTTTCTGCACCAAACCCCAATCGCCTAGCCATCAAGCCTAATCAGTCATGTGGATTTGCCTAATAAGCATGTAGTCCGCCCACCACCTACACGGCTAGTTCAGATGCGGCAAAGGGGGTGCCATTTCCAATCTCAGACGAGAGACTTCTTTGTCGCTGGACTTAAGCATCCACATCCAAGACACCCAGAGGTAAGGACACGCGCCACTAACCTTGACTCTACGTGAACTCCGCTGGATTTACGTTAGCTCGAGCTCTCCAAGAAGGCATTGGTGCTGTAAATATAGCACCCTCCTCCGCCCGGATCTTATCGCGGAAAGACTTGAGATCGTAGGCCAGGTGGTAAGCTGTTCCCCCCGCCACCAGCCGTATTCGAAGCAGTCGAACAGTCGTCGCCCCCTGAAACAGTCCGGATATAGCGTGCTGCGGTTTCCGCTACTAATTTTCAGTGAGCAAAGTGGTGTTAAGTGACGGATCGGTTTCTGAGATCGTAACTATTTTGAAGAGTAGCTGCGGCACGGACTGGGCAGACCCCGTTGGTTTCCCGTGTCATACCAGACGCCAATGTTGACGACTGGTGCCATCACGAGACGTTATCCGCTCCGACGATAGAATAAATCGTAGTGTCCGTGTAAGGTGATTAAACGCCTTATGTATGGTATGTAACGGGCACCTAGTTCGCCCCAGTGTGAGGATTTCCTCATATATACGATCGACAAAACTCATTATGTTAGTAAACCGTGGAGTGTAGATATCGTCGGAACCCAAACATTTTGAGTCTAGCATCACCACGGGACGAGCCTTAACCCGCGTGAATCGGTCATGTCATTAGAGCTGTCTCTCGTATCTGTGGTATCGATTACGAATTGAAGCGTATATTAATTCGCAAATGCTTCTGTCTGTTCGACGGGAAAATAACGGGCATCAACCTTACGCTGACTTATATTTTGAAGACCACGGGGGGAGTATACCAGGCTCGCTACCTTAATCGCACATGTCCTCTCCACGAAGTGGGAATAGTGGGCTGTTCTCCCGTCCTCTGTCGTCACGCAAACTTATATGGCGCTACGGTGTCCTCAAGATGAGCCCCCCAGTCCTCCGGCTGTTTAACATTCTGACCCGCTTCGTCGCCTCCGAAGTCCTGACGAGAGGGGTGTGCGCACGCCTGTCCTGCCCTCATGCGAGCCGATACTTGCACACTCTGGCAGCTTGTCAGTCCCCACGCTTTTGCGTTTCGGTAAGGTATTATGCCGGTCAACGGTTACCAATGGTCTGGAGAGCGTGCTGTGTACTATCTGGAGACTCGGTCTTCCGCAGTTGTCCAACCATATGGGACTTCTGGACCTCCAAGTTGTTGCAAAATTAACGCTCAGGCTCTGTCGGACGTCCGATTTGGAATTGTCACGGAAAAGGTGGTTATACGGCTTTACGGCGACTCGTCATTTCACATATAAGACGATCCCTCGTCGCCTAGGGAGCCATCAGACGCGTTCCCCTAGTGGATGCTACATCCCCTATCACCGTATCCTGGCGGGTTGTGTTCGGGGAGGCGGTACCTCTGGTCTGTTTTCCTAAGTATCCATTCGCCAAACGGTTAACAGCGTATGAGCATTCGGGGAAGACGCCTAGGTCGGGGCTATGAAGCTCAGCTGGAGCGTCCACTCTGTTGTTTTACTTATTATTACCAAACTGGAACCCTTAGCATATATGCTGGACTTGCGTATAGAGTCGGGTCTACTAGTGTTTCGCGGTGTCGGGCCTCGGTTCCCCGTGGCTCCGTTCAAACATAGGGATCAGGTCCAACATGTGTAATCTTATCCTCAAGATTTCGGCTGTTTAGATAGAACACGTCCGGGGATCAGATACGCAATAATGTGCGGACAGTTTTTGACTGCAGAGGAGTCGGAATTCTCGCTTACAAAACTGGTCACTTACAGTTCTAGGAGGTGTTTTGTACTATTCGTGTATCACCGCGAATGAGTACGACAAGATTATATGGTGGACATGTTGGTCCTCTCTGGATTTTGTGCGTACAAATAGACTTATCTCTTAATCCGAAGTGGGTGCTGATTGCCGGTCTACGAGAGAGGCTCCCAAAACGCATGGGCAATCCGATTCTCTACCCGACTCAGGCAAGCACGAACCTGGGGCAAGCACATCGAATCCCAGCCGAGTGCGTCACCACAAAGAAATAATGGACCCAATATCTGCCGAATAAATTCCCCTACCTCGAGCGAAGTTGCATTACGGTGCTCTTTGATCAATGCTAGACTAAATCCGATAGCGGCCTCTAGAGTCATTCCTACGTTGCCGCAAATCCTATACGAGGACTGGTGTGCGGACGAGGGAGGAACCAGAACCAACGCATCGTGAATCTTGGGAACCAAGGGTGAGGCCTCAGATGCTAGAGTGAGTTGAGAAGTACTGTCGACAGTTTTCGGTACGTTGCTAATCGGGATCTTGGCTCGGCCTGGCCTACACGAGTTGCATTGCAATTAAACAGGGCCATCCGGTCATACGAAGATAGCTTCGTTCGGGGTCGCAATCGCAGACATTGGATCATCCAGTCGCGCTGCGTGTGTAGCCTACCAATGCGCCTAAGGAGAATAAGACAGTTTTGGATACTCAACATTGTGGCAGAAACTACATAAATTAGTAGAGGGACCTATGATATTAGTTAACCTACTAGGTTCTGGCGACACATCGATTGTGAGATCGGGGCGTCCCCGCTTGCAGCGCGAACGTTGTAGCAGTGGGGGTGCAATCAGTCATGAACGTAAGCGTTAAGTCAGACAACTAGGCTTGCCGGAACTCCTGAACCAGTCCCGAGAAGATCTAAAGATAGTAGCAATATCGTTCGCAGAACCAGGCTACTTTAAATCCCAGGCCTTTGGATCCACAGGCATTCTCGGGAACTTCATTATGTTCGCGCATGAACAGTGTCTGTCCCCCTGGTCGCGTAGCGCAGTACTTCTCTAGGCCCAATTGGTGGACAAGTTGTAGTACGTCGGGCTATTAAGTAAACAATAACTGTCAGCAAAAATGCGTCGTACTGCCACGCAGCGGTGTCAATGGCACCACGCACCTCAGGGGATTTTTGTTAAGGCTAAATGTAATTTGAGTTAGCGTTCAAACTCTACTGCCTATTCGTCCCGTGCCTCACTAAAGACACTAGTTCTTAGTAAAATGCCCTGCTCGCTGCGATGACAGGTCAAAGTTTAAGGACTGAGTGTGTCTCGTGACGTAAAGACGGTTTGCCACTTAGTTTGTCGCCTGATGCACATAGCGAAAGCCTCACCTGCTGCTGTGACGCCACACGTCAAGAGCGGACTCCTCCATTAAAGCCGCTAGACCGATAGTTATAGGACTCGTTTTCACATATAAGCAGAGCGGACACGTACGATGTGGATGTTGATCCGAAACGGGAGACACTAATGATGGTCGGCGCCTTGCGACCTACCGTCCCCGTATACCATACAGCAGAAACCCGCGATAGTTTAGCCATTTCTGATTTCCAAGGTGTAGTCGCGGCATCAAGGCATCGCTATCAATACTGTATCCTGCCCGTGAGATTTTGACTAGTTGCAACTAGTGATTTTTTTGCGTATTACCATGCCCGGGCTACGAGGCCAGGTCCTCGAAGCTATCATCATTAGGGGTTCACAACGTGAACCGTTAGCTCGTAGAATTCGATTGAGTGGAATTCGCACTGGAGCGTTCGCTGGGCGACTCATCTCTCGTTTAAGACTTCTTTTAGAGAGATCTGAAAAAAACGCGAACGAATGATATCCTCACTTGATGCGTCAACAACACCGCCTATTCTCATGCATTCTGAAAACAGCTCGGCCAACAATCAAGACATAATGGTCCGTCACGGAGCGGGCAGCACAATCCCCAAAAGAGACGAGCGCTTAATGACTTCCGAAGCAATCACCCAAATTCAGATTTACCATTTCGGTAGGGCTCATTTCTTCGCAGCCGAGAACGCGATCCTGACCCGCATCAGTGCGTATAACTCCAGCAGATGCAGAACCATTGCGCTTATCGAATCGATATGGCGAGCCAGGGATCTAAGGCGCTGCGGGGTCTCTATACGCCGATGTCAGAGTCGGCCCTTAGCAAGATCAACTCCCCCATCGCGATAGTGGTACATGGCGTGCCAGAGGATTTTCTTCCGTTTAATCACGCGGTATTCCCGGTAACGGTGCCATAGTAACGGAATTTTCCCATGCATGCATCAGGCTTTTTTGGGTATTCAAGAGCTCGATCACAAAATGTATTTAGGTTGAGGAATGGTATGATTTTTCAGAAGCTGGCGTCGACGAATAGGGAGTAGAACGCCCGCGCCCCAACAGAGAGCGCCTTTGTGCATAAGACCAAGGACATGCTCTGGCACCCGTCAGTCTGGCTGCCGTCACGCTGACAACCGGCTGCCAAGACTACAACCCCTGTAATCCCTGCAGTAATGTGCTATCTACGGCATGGTCTGTCAGCTACTTACTTTTAGTGGCGTAGCCGGCCACCGGTTCCTGCTTTTATTCTAACCGGACCGTGCCTCTGCAGAATATCGCACTGCTTACTTCCGCTAACCGCTACTCCTTTCAAAGCAACAGCGATTGAGCCGGGCTCTTGTTTCCCGCCCCTGAGTCTCCCGACTCTGGTTCGAAAACGCCAATGCTCCGCACTGGCAGCCAGTATACTTAATAGGTCTCGTTGTCAGAACGGCCAGAATTGGATGTCTCCCGCCGGGTCTCTTAGTTCTGGAAGTGCAGTACAATCTAGCGGCCAAGATAAATTGAGGATGCTATGCGCAAAAGTTCGAGTATCTTAATGAGATGTATGGTTAGCGAGGAAATGGGAGGACCCTGCCGCTGAGCAACATTCTGCATCACCCGAGGTGGCGGATTTTCCGGGCGATAACGTCGTTTCGGATGGGGAGGCGGATCTACCTAGCCTTGGCGTAAATGGCCAGACCATACCGGTCTCTATTTTGCTACTCTAGTGGCTAACAAAGTTAGTGTTCTGTATTATGGTCTTACGTTGCAATTTGGACGGTAAGCAAATTACGTACCCTCTACGCCCGATTCCGCCCATTCATTGACGCAGACTGCGAGGGGGGGAGACCATGAAGATAGACTGTGGGAGGCAGCTAGGATGGACGTGGGTCAGTGACCGGCCCTACTTATTTGCCGTCCAATCGGTTGTAGCTGACTGTTGTGAAGCACACCATAATGGACTGGTGCATACTCGCCTTATAAGGTAGGTCCTATTTCCCACCTGGCGACTGACTTCCCTCCGGCCAGCACAAGCGGGACCAATGTACATTCCGTGTACGTATGAATCCTCCTTCCCTAAAATGAAAGCGCAAACTCACTACACTCGCCGTATACCCTCTTTAGGACTTTGATCCTTCGTCTAAAACTGTGTGAACGGTCTAATTGAAGGGGGACTTACTAGTAGGCACGAGAACTCTTGTCTGAATCTGGCACGTCAGAACTGTTAGCTCTAACCAAAAACTTGGGCCTATAACACATACAGAGGAGGGAGTGGACGTCTCAGATTGGGCACTAAAGGACGCCTCCCGGGCGGATCGCCCACAGGATAAAAGGGAAACACCAAACCTTACACGCTTCGCTGTATGTATGGCCCCGGGGCACGTGCACATCTTGCAGGTAATCCGCAATATGAGGGCTTCGAAAACCGCAATTGCACCAGCATTTTAAGACATAGCTCTCGCATTGTAGCGAGAAGAATTGGACGTGAGGGGGGAGATAGGGCGGTCCAGGGGGCATACTGGATATGATGAATCTAGATCAGAATACATCCCCCTATGTCGGTCGGCTGTACGTACAATGGGAGTAGTAGCACATCCGGGTAATTATATCCTCGCGCGGTGAAAGAAGTTATCACTGAGGGCGCAGACGACTGCGAGGCTAAACATCCAGCGATAGCGTCTGGATCCTAGGGGATCCGTTATGGTCGTTGTATGCTGGCGGCTCTACCCCTCTGTTAGTACTCCAGTGGTCCCTCGTGCGGTTGCGCGTCACCGGTGAGTTAAGTAGGCGACTACATCGTTAAGGTAGACGAGCTGCTAACGGTACTGAATGAAGAACCCTAGGCGCCCCTATCGGGGAAGATCGGGGCGAAGCCGCATGTAACACGTGCCTTTAAGACGTCGTGTGTGGCGACGTCAAGGGTTCCTAGCAATTCTGGCTGCTCGGTTAAAGAACGGTTATGGAGCTAATGCCTTCGAGGCTCTCGGTGAGGTCGCCCGGTTCCGACTTCCACACTTATTCGAAGAAGGAACTGCCGACGTCTTGACGACTAGTTACACAACGCTGCAAAAATTTAACTCCGATGGTACTCGCCTGGCAGACCCAGCTTGCATGGGGACTATGAGCGCCATCGGTGGGGCTATGCGTCCTGCTCCCTTCAACGTCCGCTTCTCCTGGGGTTTTTAAATAACCACGACTACGGTAAGCAGAGAAGGTGGGCTGCAGCGAAAAGGCCCGGACTTGGGTCCCGTGAGGCGCCAGACATAGTAACACTACCCGCAAAACACAGAACCTAGGTAGACTATATCCGTAATCTTTCGGATGATAGGCGTCTACCGTGTGTATAAATTTCTGAGGGATCACATGTGGTTGTCGCCAAATACGTCTCAACACGATCCGTGCGGATGATTTTTAGACTTTGTCAGTTTACAACAATATTGAGCGCACATCCCGAGGACTTGCCGGGTTGATCGAGGGTAATTACGCGAAAGATCCCTTCAACGTAGTTATGGAGTCGGCACTTATTTGTCTTGCGCTCTGAATATAACGCGGGAACGTCACTGGGCAAGAACGAACAGAATACTCGGACAGTTTTGAGCATTGCCTATAGCGATACGCATAATAAGCCTCCGATTCTTCACAGGTGTCCGATCCTTCCCTTTTGAACGAAAGTCCATACTCGGGATCCAAAATCCACAGGCAGGGCCCCCACGCCCAGACACCACATTCCAAGTGTCGACGCAGGGATCTCTAGGGCAATGCGACCCTAATTCGCTCGAAGATAGTCGAAAGCATAGGGATGTAGTGAAAGCCACATCGCCAGTTAAAAATGCCATATACCTGGGCAGCTTCGATATGCGGACCAATGTCACCCACTTAAGACGATTTAAAACCAATATGGAGTCGCCTGCACGTCCGGCTAATTTGTATAGATGCGCCCTTGGCATTGGGTGGTACTTCTACGGCACATGCCTACGAAAATGCTTAACTACCGCGCCTTCCTGCGGCTTTATAGCGTTATAACAAGAGACTCAAATGGTGCTTGCTGTAGCTCAAGACGTCGACAAGGGGAAGTCCCAGCGCTCCAGCACATCCAAGTTAGTGGCCCGGCGAGTTCGCCATGCATTTGCTCGTACTGAGGAGATTAAGCGTAGGTTGTACTATGAGTTAGTAGAGGAGACCATGTAGATGCGTGTTCGGGCCGAGACGGTAACCTAGAAGAACAGAGATCACTCGCTTGAACCACGCGTTGAAAAAGTTTCCGTATCTCCCGCAGTCGTGGAACGGCCGTTCCTAAATCGAGAGAGCGGAAAAAATGCCGCAGACTCTCATTCGGAAGTTTTCGACTCCTGTTGCCCTGAGACAATATATAGCTGGGGATTTTCTCGCTAACTTCCGCCCCTAAGCTTCCGAATGCTGCCATAGCTAGACTCTGCAATGACTACTCACCATACACATTGCTAAGTCGGGCAATGAAACAAGCGAAAGTGTTGACTCATATCGGCTGTACGGGTGTGGCTCCTAGAAATAGGTGCTAAGTTATCGTACCAGCCAACTAACCGAGCACTGTGCAAAGGCGGTCTTATCACGAGGCTGTGTACTTATATCCCAGGAGCACAGTAACGAGCACAGCTAACCGCTCAACCCCAGATACCACAGTATTCGAAAACTTAAGACCACGGCGCCTTCTGAGTATTCGTCAGTAAATCGCACAGTTGTCGCCTATTCGTCTTACTCACTAGCCGTCTAAGCATTCCTAGGCTTAGGTACATGTCGTAAGGCCCGGACAGGAAGGGGAGGCCGAGCTGGAAAAGTAATGTTAGTACGTTTGTGGGCTTAACGGAACTGCGAGTGCATTGGTCATGCGGTACTCCTACAGCCCAAACGAGACCTAGCACGCTCGTTGAAAGCGGGCAAGATGCGTTAACAACGGCGGTAGGGAAGGCGGTCTCAAACACGGATTCAGGTAAGTATGTGCCCCAAGTAACAGACTTTCGTGAATTGGAGTGCATAACTCGCAGCGAGTCAATGCTGGTGATCACACCCTAGGTCTACCGAATTTATTCACGGTCTCTGGCACCGCATCCTATCTATATTGTTGTTCGGATTTCTCGATACATCATTCCATAAAAGCATGGTAATTCCAGGGTTGGCACGGCGCTTTGCCCATCAATGGCGCTTAAATTGCTCGGAACACATCCAACAAATTGCTTTTAATGTATGTGTCTGGAAGTGAGACGACTACTTTCGGACGCTCCGATCATTGCTAGCTTTGCGACTTAGTCCTTATAGGAGCCA
		</sequence>
    <sequence><taxon idref="Location_1_0_0|28.357271905315393"/>
			TCGATACTAAGACGCTGCCTTATGGGGATGGGACCTGATGGGGCTTATCCAATCGCGGGTTAAACCGCGATTTACATGAGAGTTTCCTACCAGCGTACTGGTGCCTGCAGTGTGCCAGCCGAATTTTGTGGTGTAATAGGGGCCTATTGAGACGAAGAGAACCCTCTTCGCTCCCGACGGTTGCGAGACGGGGTGCTCGGCATGTGCAAATGCGTCACCGGTGTGACTGATTTAGATAGCCTCGACATATCTAGGCGCCTCAGTAATTGCGCACGCGGTGCAGATAGTTGCTAGCCCACGGACTTTAGCGTTCTGACGTTAAGCGCGCTGAAACTCTTCGGGCCGACGACGGAAGGCACAATAAACGTATTGCACCTCACGCTGAATTGCAATTACCAAGGTTTCTGCTTGATACGTATAAGACGCATTCTTGTTGATAAGGATTCCTACTTTTTTTCGTATCTATAAAATAAGAACTGCAGATATCCTTCTACAAAAATAGGAACGTTTCACTATATCGATCTCGGGCCTGAAGCACCAATCGAGAACGCAAACAAGTGTACGGCTCCAGGCATCAATATCAAACGCGCGGAGAACGTTCAGGATTGATAACATCAACCTCTTGCCCTCCCCTCTTGCTATCACGCTGGTCACAGCGGGATTTGTTGCAGATAGTGAATCAGCCCGTGATAAGCTCCTCAGAATATTTACCACGGGACTCGCACTAATGGTTTAGAGTAGTTGCTAGCACTGTGTTTGCGTGGAGACGTCGTGAAATTGACGGGGGGGCCGTGCTGTCGGACAAAAGGCAACGCTCTTCCTACCGTCACGCTCATTGGCTCAAGGACATGATAGAGATCCCGTAAAGGTAGACGACGTCATGTTATGGCGGGCCACCGAAACTGGTGGTACTTACCCGGATTAGAAAGGCGACTGTTCTCCTAGGGGATTTCATCATAAATTCGCTCACAAGTTAAACCTTCTTTTAGAAGGCGAATGACGGATAAATGACAAATCTTAAAATCAAGTGTGCCCACAAGAGACAGTTCTCGTACTACATGACAGAATTGAAGCCCCTAGCACTTTCCAGCCTCGTGCTTCCCAGGTGTGGGGTGTCATATTAGCTCCCCACCTTTGCTTTGGTCACTGCCTACCTTTGTTCTCCGCAGAGGGAATGTCATTTGGCTACACCCGTAACTCTATAGAGATGGCTGTTGACGTTGCAAGTTCATTAATGTCTCAAAACTAGCACTATAGTCCCTGGTGATTCTAATATCGCCGCACCGTGATCGGCGCACAGCGACCAACCTCTAAACCCACAGCCACGCGTGCGACGTTAGCATTTTCGCTAGAGTTCATGTTCGCGATGGTGTATTGAGAGTTCCCATGTTGACTGACTACGTACCGTATGGAGCGCAAGCTTATTGAAATCTGTGCGTCTTGCACGAGAGTCTCTCAAGGGTTGATCTCGTTGCTCATGAGCTGAAACACTCGGCGTAAACTCCGGCACTCGGAGACAGGGTTGGAGAGTGATAACAGGTCAGTCTGGTGACCGTGAGTTTACACGTATGGATCTCTGGGAATAGCATTAAACGGAGTGCTTACGTCCACCCATGTATACATGAGTTTTCAATCTGACAAGAAGACGTGCGCCCCATCGGGTCTCAACTAACTGTGGAGCTTGACTGTGGTCTAGCTGCCTGCCCTCCCTACACAGAAAGTATGCATTCACATCTCCGTTGTGAATCTCACTCTCAACGTCCCGAAGGTCTCGATCACCGTATCTATGAACAATTTGTCTCTCGGTGCGACGCATTCAAATACTGTCCGATAGCAACTATCAGGTGGGCGCTGAACGGGTCTTACCGCTGCTCGGAATCCAGAGTTCTGGTAGCGCTATTGACCGTTAAGTCAGATTGAGCGACGGCTCGTGAGACGATGCGACACTATGGGTAATTCATTCTGCAAGCTCCAGACAGCAGATATGATGTGATGTTCATCCCACCTCTAGTGTCCCCGTCGCTGCCATCAATTGCAGCAACCCTCTCAGATAGTTAGATTTCGGTCAAGAAGCGCGATGTTTGTTTCCCGGTCCAACGCTACTCGACCCCCCAAACGTGGACCCCGGGGACAGCGTACCTCGGTCGGTACCCGGGAGACTTTGTTCTGTTATGAGCGAATCCTGCACCCCTCGTCTACTCATATGATGCCATATCATAAGAGATTAACGCGGCTGCCGGTACGTCCTGAAGGACATCGTGTGGTCTGTAGTGCGCCGCAAGTTTAAACACATCACTAAGTTAAATTTCAGTGCTCGTTGTGAGTCTCGCTTATTTGGAGCTTGGTAGAAATTCTTGCTTAAGTTCCATCACATTTGGGTCACCTCACCCCGGACACGATCTGTTCGATCCCCCATGAGCTGGTAACCCTAAGCATTCTAAGGATGGAGCGAATGCGTCTCGAACAGTCCTTTGTTATTGTATCCGAGACTACACTAGCAGTAATACTACGGAAATATTCTTTGACTCCTTGCATTCACGTGAGCTTTACCTAAGCCGTGAGTCGGTGACAGAGGGACGGTGCGGTCTGGGATGAGCCACAGCGATATCCTATGAGTGAATCTATACTCAAGGTCCGACTCGGACATTCAAGAGCACGTTAAAAATGTGTAAGGTCATGTCGGAAAAGCGCTGAAGAATAGCGACGATTTTATCTAAGGGTGAGTATACAGTGGAGTTGTTAGGCAACGCGCGGATCAAGAATCGTGTCGATTATCGCGAGCCTATATATAATCCATGAACAGCACACGCAAGATAGTGGGGCAGAGTAAGTCGTGACGTTAAAGAGAATAGCGAATATATCGAGCAAAGAAGCTTCATGGCTATGTGGAGCTCTCTAAAGTGTACTAAAAGGCACCAAGTAATAGGATATATGACGGGAACTATGGACTGAGATTGCTTGAATTGGCATAAGGCGGACTACCACCAACGTTCAGCACGTATCCCGGCCGAATTGACTCTTTTAACGCATGTTTGGGGTCTACAACCTCTACCATTACGGTACTCCACTTCTTGTAACGTGATCTCAAAAGGTTGTTTTAAACAGGTGTATATCCATCCGGCGCATTTAGGTTATCAACTGATACATACTGATTGCTCGCCAACGTATGACGTGTCCGGGCGCGACTCACCGAAACTGTATGAGCTCATCCTCCTCCCTAACAACAAGGGATTGTGTCTGCCGGACTCGGAGCGATGAATTACATTGGAATTGAGAACTACCTTAAGCCCAGTGAGGCCCCAACGAGGTGCGTAGGCGAGTCTCCGGGCCTGTGGATGGATAAACTGAACAGGCAATCATTCCCCAAATGGGACATGGTATGCCGTGGACGAGGTCAGAGCACCGTGTTGAAGACCAACGGTGGCCATTCCGGGTTCGCTCCCCCTCTCATGACCCCAAAACCACTGGAGGGTATGTTAATAATGGTACGCACCATTGGACCGTATCTGGATGCAAGCAAAAATTCTGTATTTAAGTCCAAATCTCATAGCTGTGGGGTATGCGGGCAACCATCATTCGGTCTTCGAGACGCATGTGCGAGCTGGTGCAGCTACGCTCAAGACCGCGAACGGCTTTACGCCGAGTAAAGCTTTAATTAAGACAGAGGGTCTCTTCGGGAATTGCTAGCAATGATTTGGCCCGTGCCACTTATTAATGGAGCGGCATAAAAGGCAGCAGAAGCTCTTCTAAAGCAACCAGGAGTACGGCTTACCGTCAGTTTAATTTATGAGCGATTTAGGTTCCTTGCCTTGCTGTAAATCGCCTACTAACCACAATTTACAAGCTCCGTTTGGCCTACGACCATTAGGGCTACTCTAAGCTCTCGTGCCTAGTTCCGGCTTTTAGCGTCTTTGGTCAAGTCAATGATGGTGCGGAGGCTTACGCGTAGTTCGACGCCCGAGTCGACATTGTTTTCGACGGAGCTGCGAGGTTAAATTGATTGCCGCTCAAATTCACCGTCCGAACGAACCTGGGTGGTGGTGGTGACTTTCGAGGCGTGTGCCTCTGCACAGACACAAAGAGATCTAAAGGTGAAAAGCCTCCCCGGCGTAACGAAAAACTGGACTTCGTCAATACAATGCATCTAAGGGAGACTATATAACACTGGCTACACTGGATTAATTGTCTTTAAAACCATGCGATTTAGATTGTTCAAAAAAGTTCAACAACAGCCAAATGTCCTGCTGTGATTCTGGGGATGTTCTATCGTCGACAAGTCTTCGTCGCCTTAATCAAACATGATGGACTTGATGTGCCTACTCCTCCGATATTCAAAGCGATGATACTCGTCGTGCGGTAACCTGTAGCAAGGCTCTGCTGTTCTAGTGTGGCTCTTGGCAGATACCGGAGAACTCGCCGGTAATTTGCATCAGGGTAATTGGTAGGAGGACCTGGACAATTGCGCATCCAGATTTTGTAGCGGTACCGTATTCTCACACGACGGTTGCAGCGTGCAAGGCTAGAGTTAATAGGCATGAGAGTACCAATATCGCTAAGCGCGATCCACTAAACCTGATCATAGACATGCGAAATGATCGGTAAAGCCATCTCACAAAGGCTAACGGTGTGTATGACGCTTGGTGGGGAGCTACAGTCGGCACCTCCTGCCGTATCATCGACCTACGGCAACATTTCCGCCAACATTCAAATTCACCAACCAAACAAAGCAATAGAAGACAGTATGCTTCCGCGCGCAAGCTCATTACTCAGTCCCGGATTCGCGCGTTTACGAATAATTAGTGGTAGGAGCTTAGGTTACATGAGTTGATATACAAGACTCGGGAATCCTTGTAGCAGTCATCGCGAATTTCAGATGTTTGTTCCAACTGGATAACACATAGAGGCTTTTAGCTGACATGAGCAACACCTGAGCGAATTGTCCTGGGGGAGCACAGTCGTTCGTGGAGTTGCAAACTAGATATCACAAGCCAGTATTTTAAAATCGATGACCGAAGTTGCTAACTGCATGTTGTTACTATTGCCGCTACCACGCATTTTACAACTGCATTGTAGGTAGGGCATTCCGTTAAGCAACACACACGGCTAATTCGGTGGTAGCATATTCGAAGAACTCTAGTTGACTCACAAACTAGGAGTGTCGGTATACAATACTGGGATCATCGCCTGCCTGAGAAGAAAGATTTCGACAGTTTCTCACACGCGTCGCGCGTCCCGAAGTGCACGTATGTCATCGCGATAAAATGTCATAAACGGCCGGTCGTGATCTGCCACGGGGTGATCTTCCTGTACTCTGCCCAGAACCACTTGCCCCAGCACCGACTAATTTGGTACTTGAAGGAGTTGGTTCAGGAAGAGCAAGATCGCTTAAACAATGCTCTGTGGTAGCGACACATCGGCTTTGGATCCGTTTTCTGCACAAAACCCCAATCGCCTAGCCATCACGCCTAATCAGTCATGTAGATTTGCCTAATAAGCATGTAGTCCGCCCACCACCTACACGGCTACTTCAGATGCGGCAAAGGGGGTGCCATTTCCAATCTCAGACGAGACACTTCTTTGTCGCTGGACTTAAGCATCCACATCCAAGACACCCAGAGGTAAGGACACGCGCCACCAACCTTGACTCTATGTGAACCCCGCTGGATTTACATTAGCTCGAGCTCTCCAAGAAGGCATTGGTGCTGTAAATATAGCACCCTCCTCCGCCCGGATCTTATGGCGGAAAGATTTGAGATCGTAGGCCAGGTGGTAAGCTGTTCCCCCCGCCACCAGCCGTGTTCGAAGCAGTCGAACAGTCGTCGCCCCCTGAAACAGCCCGGATATAGCGTGCTGCGGTTTCCGCTACTAATTTTCAGTGAGCAAAGTGGAGTTAAGTGACGGATCGGTTTCTGAGATCGTAACTATTTTGAAGAGTAGCTGCGGCACGGACTGGGCAGACCTCGTTGGTTTCCCGTGTCATACCAGACGCCAATGTTGACGACTGGTGCCATCACGAGACGTTATCCGCTCCGACGATAGAATAAATCGTAGTGTCCGTATAAGGTGATTAAACGCCTTATGTATGGTATGTAACGGGCACCTAGTTCGACCCAGTGTGAGGATTTCCTCATATATACGATCGACAATACTCATTATGTTAGTAAACCGTGGAGTGTAGATATCGTCGGAACCCAAACATTTTGAGTCTCGCATGACCACGGGACGAGCCTTAACCCGCGTGAATCGGTCATGTCATTAGAGCTGTCTCGCGTATCTGTGGTATCGAATACCAATTGAAGCGTATATTAATTCGCAAATGCCTCTGTCTGTTCGACGGGAAAATAACGGGCATCAACCTTACGCTGACTTATATTTTAAAGACCACGGGGGGAGTAAACCAGGCTCGCTACCTTAATCGCACATGTCCTCTCCACGAAGTGGGAATAGTGGGCTGTTCTCCTGTCCTCTGTCGTCACGCAAACTTATATGGCGCTACGGTGTCCTCAAGATGAGCCCCCCAGTCCTCCGGCTGATTAACATTCTGACCCGCTTCGTCGCCTCCGAAGTCCTGACGAGAGGGGTGTGCGCACGCCTGTCCTGCCCTCATGCGAGCCGATACTTGCACACTCTGGCAGCTTGTCAGTCCCCACGCTTTTGCGTTTCGGTAAGGTATTATGCCGGTCAACGGTTACCAATGGTCTGGAGAGCGTGCTGTGTACTATCTGGAGACTCGGTCTGCCGCAGTTGTCCAACCATATGGGACTTCTGGAGCTCCAAGTTGTTGCAGAATTAACGCTCAGGCTCTGTCGGACGTCCGATTTGGAATTGTCACGGAAAAGGTGGTTATACGGCTTTACGGCGACTCGTCATTTCACATATAAGACGATCCCTCGTCGCCTAGGGAGCCATCAGACGCGTTCCCCTAGTGGATGCTACATCCCCTATCACCGTATCCTGGCGGGTTGTGTTCGGGGAGGCGGTACCTCTGGTCTGTTTTCCTAAGTATCCATTCGCCAAACGGTTAACAGCGTATGAGCATTCGGGGAAGACGCCTAGGTCGGGGCTATGAAGCTCAGCTGGAGCGTCCACTCTGTTGTTTTACTTATTATTACCAAACTGGAACCCTTAGCATGTATGCTGGACTTGCGTATAGAGTCGGGTCTACTAGTGTTTCGCGGTGTCGGGCCTCGGTTCCCCGTGGCTCCGTTCAAACATAGGGATCAGGTCCAACATGTGTAATCTTATCCTCAAGATTTCGGCTGTTTAGATAGAACACGTCCGGGGATCAGATACGCAATAATGTGCGGACAGTTTTTGACTGCAGAGGAGTCGGAATTCTCGCTTACAAAACTGGTCACTTACAGTTCTAGGAGGTGTTTTGTACTATTCGTGTATCACCGCGAATGAGTACGACAAGATTATATGGTGGACATGTTGGTCCTCTCTGGATTTTGTGCGTACAAATAGACTTATCTCTTAACCCGAAGTGGGTGCTGATTGCCGGTCTACGAGAGAGGCTCCCAAAACGCATGGGCAATCCGATTCTCTACCCGACTCAGGCAAGCACGAACCTGGGGCAAGCACATCGAATCCCAGCCGAGTGCGTCACCACAAAGAAATAATGGACCCAATATCTGCCGAATAAATTCCCCTACCTCGAGCGAAGTTGCATTACGGTGCTCTTTGATCAATGCTAGACTAAATCCGATAGCGGCCTCTAGAGTCATTCCTACGTTGCCGCAAATGCTATACGAGGACTGGTGTGCAGACGAGGGAGGAACCAGAACCAACGCATCGTGAATCTTGGGAACCAAGGGTGAGGCCTCAGATCCTAGAGTGAATTGAGAAGTACTGTCGACAGTTTTCGGTACGTTGCTAATCGGGATCTTGGCTCGGCCTGGCCTACACGAGTTGCATTGCAATTAAACAGGGCCATCCGGTCATACGAAGATAGCTTCGTTCGGGGTCGCAATCGCAGACATTGGATCATCCAGTCGCGCTGCGTGTGTAGCCTACCAATGCGCCTAAGGAGAATAAGACAGTTTTGGATACTCAACATTGTGGCAGAAACTACATAAATTAGTAGAGGGACCTATGATATTAGTTAACCTACTAGGTTCTGGCGACACATCGATTGTGAGATCGGGGCGTCCCCGCTTGTAGCGCGAACGTTGTAGCAGTGGGGGTGCAATCAGTCATGAACCTAAGCGTTAAGTCAGACAACTAGGCTTGCCGGAACTCCTGAACCAGTCCCGAGAAGATCTAAAGATAGTAGCAATATCGTTCGCAGAACCAGGCTACTTTAAATCCCAGGCCTTTGGATCCACAGGCATTCTCGGGAACTTCATTATGTTCGCGCATGAACAGTGTCTGTCCCCCTGGTCGCGTAGCGCAGTTCTACCCTAGGCCCAATTGGTGGACAAGTTGTAGTACGTCGGGCTATTAAGTAAACAATAACTGTCAGCAAAAATGCGTCGTACTGCCACGCAGCGGTGTCAATGGCACCACACACCTCAGGGGATTTTTGTTAAGGCTAAATGTAATTGGAGTTAGCGTTCAGACTCTACTGCCTATTCGTCCCGTGCCTCACTAAAGACACTAGTTCTTAGTAAAATGCCCTGCTCGCTCCGATGACAGGTCAAAGTTTAAGGACTGAGTGTGTCTCGTGACGTAAAGACGGTTTGCCACTTAGTTTGTCGCCTGATGCACATAGCGATAGCCTCACCTGCGGCTGTGACGCCACACGTCAAGAGCGAACTCCTCCATTAAAGCCGCTAGACCGATAGTTATAGGACTCGTTTTCACATATAAGCAGAGCGGACACGGACGATGTGGATGTTGATCCGAAACGGGAGACACTAATGATGTTCGGCGCCTTGCGACCTACCGTCCCCGTATACCATACAGCAGAAACCCGCGATAGTTTAGCCATTTCTGATTTCCAAGGTGTAGTCGCGGCATCAAGGCATCGCTATCAATACTGTATCCTGCCCGTGAGATTTTGATTAGTTGCAACTAGTGACTTTTTTGCGTATTACCATGCCCGGGCTACGAGGCCAGGTCCTCGAAGCTATCATCATTAGGGGTTCACAACGTGAACCGTTAGCCCGTAGAATTCGATTGAGTGGAATTCGCACTGGAGCGTTCGCTGGGCGACTCATCTCTCGTTTCAGACTTCTTTTAGAGAAATCTGAAAAACACGCGAACGAATGATATCCTCACTTGATGCGTCAACAACACCGCCTATTCTCATGCATTCTGAAAACAGCTCGGCCAACAATCAAGACATAATGGTCCGTCACGGAGCGGGCAGCACAATCCCCAAAAGAGACGAGCGCTTAATGTCTTCCGAAGCAATCACCCAAATTCAGATTTACCATTTCGATAGGGCTCATTACTTCGCAGCCGAGAACGCGATCCTGACCCGCATCAGTGCGTATAACTCCAGCAGATGCAGAACCATTGCGCTTATCGAATCGATATGGCGAGCCAGGGATCTAAGGCGCTGCGGGGTCTCTATACGCCGATGTCAGAGTCGGCCCTTAGCAAGATCAACTCCCCCATCGCGATAGTGGTACATGGCGTGCCAGAAGATCTTCTTCCGTTTAATCACGCGGTATTCCTGGTAACGGTGCCATAGTAACGGAATTTTCCCATGCATGCATCAGGCTTTTTTGGGTATTCAAGAGCTCGATCACAAAATGTATTTAGGTTGAGGAATGGTATGATTTTTCAGAAGCTGGCGTCGACGAATAGGGAGTAGAACGCCCGCGCCCCAACAGAGAGCGCCTTTGTGCATAAGACCAAGGACATGCTCTGGCACCCGTCAGTCTGGCTGCCGTCACGCTGACAACCGGCTGCCAAGACTACAACCCCTGTAATCCCTGCAGTTATGTGCTATCTACGGCATGGTCTGTCAGCTACTTACTTTTAGTGGCGTAGCCGGCCACCGGTTCCTGCTTTTATTCTAACCGGACCGTGCCTCTGCAGAATATCGCACTGCTTACTTCCGCTAACCGCTACTTCTTTCAAAGCAACAGCGATTGAGCCGGGCTCTTGTTTCCCGCCCCTGAGTCTCCCGACTCTGGTTCGAAAACGCCAATGCTCCGCACTGGCAGCCAGTATACTTAATAGGTCTCGTTGTCAGAACGGCCAGAATTGGATGTCTCCCGCCGGGTCTCTTAGTTCTGGAAGTGCAGTACAATCTAGCGGCCAAGATAAATTGAGGATGCTATGCGCAAAAGTTCGAGTATCTTAATGAGATGTCTGGTTAGCGAGGAAATGGGAGGACCCTGCCGCTGGGCAACATTCTGCATCACCCGAGGTGTCGGATTTTCCGGGCGATAACGTCGTTTCGGATGGGGAGGCGGATCTACCTAGCCTTGGCGTAAATGGCCAGACCATACCGGTCTCTATTTTGCTACTCTAGTGGCTAACAAAGTTAGTGTTCTGTATTATGGTCTTACGTTGCAATTTGGACGGTAAGCAAATTACGTACCCTCTACGCCCGATTCCGCCCATTCATTGACGCAGACTGCGAGGGGCGGAGACCATGAAGATAGACTGTGGGAGGCAGCTAGAATGGACGCGGGTCAGTGACCGGCCCTACTTATTTGCCGTCCAATTGGTTGTAGCTGACTGTTGTGATGCACACCATAATGGAGTGGTGCATACTCGCCTTATAAGGTAGGTCCTATTTCCCACCTGGCGACTGACTTCCCTCCGGCCAGGACAAGCGGGACCAATGTACATTCCGTGTACGTATGAATCCTCCTTCCCTAAAATGGAAGCGCAAACTCACTACACTCGCCGTATACCCTCTTTAGGACTTTGATTCTTCGTCTAAAACTGTGTGACCGGTCTAATTGAAGGGGGACTTACTAGTAGGCACGAGAACTCTTGTCTGAATCTGGCACGTCAGAACTGTTAGCTCTAACCAAAAACTTGGGCCTATAACACATACAGAGGAGGGAGTGGACGTCTCAGATTGGGCACTAAAGGACGCCTCCCAGGCGGATCGCCCACAGGATAAAAGGGAAACACCAAACCTTACACGCTTCGCTGTATGTATGGCCCCGGGGCACGTGCACATCTTGCAGGTAATCCGCAATATGAGGGCTTCGAAAACCGCAATTGCACCAGCATTTTAAGACATAGCTCTCGCATTGTAGCGAGAAGAATTGGACGTGAGGGGGGAGATAGGGCGGTCCAGGGGGCTTACTGGATATGATGAATCTAGATCAGAATACATCCCCATATGTCGGTCGGCTGTACGTACAATGGGAGTAGTAGCACATCCGGGTAATTATATCCTCGCGCGGTGAAAGAAGTTATCACTGAGGGCGCAGACGACTGCGAGGCTAAACATCCAGCGATAGCGTCTGGATCCTAGGGGATCCGTTATGGTCGCTGTATGCTGGCGGCTCTGCCCCTCTGTTAGTACTCCAGTGGTCCCTCGTGCGGTTGCGCGTCACCGGTGAGTTAAGTAGGCGACTACATCGTTAAGGTAGACGAGCTGCTAACGGTACTGAATGAAGAACCCTAGGCGCCCCTATCGGGGAAGATCGGGGCGAAGCCGCATGTAACACGTGCCTTTAAGACGTCGTGTGTGGCGACGTCAAGGGTTCCTAGCAATTCTGGCTGCCCGGTTAAAGAACGGTAATGGAGCTAATGCCTTCGAGGCTCTCGGTGAGGTCGCACGGTTCCGACTTCCACACTTATTCGAAGAAGGAACTGCCGACGTCTTGACGACTAGTTACACAACGCTGCAAAAATTTAACTCCGATGGTACTCGCCCGGCAGACCCAGCTTGCATGGGGACTATGAGCGCCATTGGTGGGGCTATGCGTCCTGCTCCCTTCAACGTCCGCTTCTCCTGGGGTTTTTAAATAACCACGACTACGGTAAGCAGAGAAGGTGGGCTGCCGCGAAAAGGCCCGGACTTGGGTCCCGTGAGGCGCCAGACATAGTAACACTACCCGCAAAACACAGAACCGAGGTAGGCTATATCCGTAATCTTTCGGATGATAGGCGTCTACCGTGTGTATAAATTTCTGAGGGATCACATGTGGTTGTCGCCAAATACGTCTCAACACGATCCGTGCGGATGATTTTTAGACTTTGTCAGTTTACAACAATATTGAGCGCACATCCCGAGGACTTGCCGGGTTGATCGAGGGTAATTACGCGAAAGATCCCTTCAACGTAGTTACGGAGTCGGCACTTATTTGTCTTGCGCTCTGAATATGACGCGGGAACGTCACTGGGCAAGAATGAACAGAATACTCGGACAGTTTTGAGCATTGCCTATAGCGATACGCATAATAAGCCTCCGATTCTTCACAGGTGTCCGATCCTTCCCTTTTGAACGAAAGTCCATACTCGGGATCCAAAATCCACAGGCAGGGCCCCCACGCCCAGACACCACATTCCAAGTGTCGACGCAGGGATCTCTAGGGCAATGCGACCCTAATTCGCTCGAAGATAGTCCAAAGTATAGGGATGTAGTGAAAGCCACATCGCTAGTTAAAAATGCCATATACCTGGGCAGCTTCGATATGCGGACCAATGTCACCCACTTAAGACGATTTAAAACCAATATGGAGTCGCCTGCACGTCCGGCTAATTTGTATAGATGCGCCCTTGGCATTGGGTGGTACTTCTACGGCACATGCCTACGAAAATGCTTAACTACCGCGCCTTCCTGCGGCTTTATAGCGTTATAACAAGAGACTCAAATGGTGCTTGCTGTAGCTCAAGTCGTCCACAAGGGGAAGTCCCAGCGCTCCAGCACATCCAAGTTAGTGGCCCGGCGAGTTCGCCATGCATCTGCTCGTACTGAGGAGATTAAGCGTAGGTTGTACTATGAGTTAGTAGAGGAGACCATGTAGATGCGTGTTCGGGCCGAGACGGTAACCTAGGAGAACAGAGATCACTCGCTTGAACCACGCGTTGAAAAAGTTTCCGTATCTCCCGCAGTCGTGGGACGGCCGTTCCTAAATCGAGAGAACGGAAAAAATGCCGCAGACTCTCATTCGGAAGTTTTCGACTTCGGTTGCCCTGAGACAATATATAGCTGGGGATTTTCTCGCTAACTTCCGCCCCTAAGCTTCCGAATGCTGCCATAGCTAGACTCTGCAATGACTACTCACCATACACATTGCTAAGTCGGGCAATGAAACAAGCGAAAGTGTTGACTCATATCGGCTGTACGGGTGTGGCTCCTAGAAATAGGTGCTAAGTTATCGTACCAGCCAACTAGCCGAGCACTGTGCAAAGGCGGTCTTATTACGAGGCTGTGTACTTATATCCTACGAGCACAGTAACGAGCACAGCTAACAGCTCAACCCCAGATACCACAGTATTCGAAAACTTAAGACCACGGCACCTTCTGAGTATTCGTCAGTAAATCGCACAGTTGTCGCCTATTCGTCTTACTCACTAGCCCTCTAAGCATTCCTAGGCTTAGGTACATGTCGTAAGGCCCGGACAGGAAGGGGAGGCCGAGCCGGAAAAGTAATGTTAGTACGTTTGTGGGCTTAACGGAACTGCGAGTGCATTGGTCATGCGGTACTCCTACGGCCCAAACGAGACCTAGCACGCTCGTTGAAAGCGGGCAAGATACGTTAACAACGGCGGTAGGGAAGGCGGTCTCAAACGCGGATTCAGGTAAGTATGTGCCCCAAGTAACAGACTTTCGTGAATTGGAGTGCATAACTCGCAGCGAGTCAATGCTGGTGATCACACCCTAGGTCTACCGAATTTATTCACGGTCTCTGGCACCGCATCCTATCTATATTGTTTTTCGGATTTCTCGACACATCATTCCATAAAAGCATGGTAATTCCAGGGTTGGCACGGCGCTTTGCCCATCAATGGCGCTTAAATTGCTTGGAACACATCCAACAAACTGCTTTTAATGTATGTGTCTGGAAGTGAGACGACTACTTTCGGACGCTCCGATCATTGCTAGCTTTGCGACTTAGTCCTTATAGGAGCCA
		</sequence>
    <sequence><taxon idref="Location_0_3_1|32.11667202808855"/>
			TCGATACTAAGACGCTGCCTTATGGGGATGGGACCTGATGGGGCTTATCCAATCGCGGGTTAAACCGCGATCTACATGAGAGTATCCTACCAGCGTACAGGTGCCTGCAGTGTGCCAGCCGACTTTTGTGGTGTAATAGGGGCCTATTGAGACGATGAGAACCCTCTTCGCTCCCGACGGTTGCGAGACGGGGTGCTCGGCATGTAGAAATGCGTCACCGGTGTGACTGATTTAGATAGCCTCGACATATCTAGGCGCCTCAGTAATTGCGCACGCGGTGCAGATAGTTGCTAGCCCACGGACTTTAGCGTTCTGACGTTAAGCGCGCTGAAACTCCTTGGGCCGACGACGGAAGGCACAATAAACGTATTGCACCTCACGCTGAATTGCAATTACCAAGGTTTCTGCTTGATACGTATAAGACGCATTCTTGTTGATAAGGATTCCTACTTTTTTTCGTATCTATAAAATAAGAACTGCAGATATCCTTCTACAAAAATAGGAACGTATCACTATATCGATCTCGAGCCTGAAGCACCAATCGAGAACGCAAACAAGTGTACGGCTCCAGGCATCAATATCAAACGCGCGGAGAACGTTCAGGATCGATAACATCAACCTCTTGCCCTCCCCTCTTGCTATCACGCTGTTCACAGCGGGATTTGTTGCAGGTAGTGAATCAGCCCGTGATAAGCTCCTCAGAATATTTACCACGGGACTCGCACTAATGGTTTAGAGTAGTTGCTAGCACTGTGTTTGTGTGGAGACGTCGTGAAATTGACGGGGGGGCCGTGCTGTCGGACAAAAGGCAACGCTCTTCCTACCGTCACGCTCATTGGCTCAAGGACATGATAGAGATCCCGTGAAGGTAGACGACGTCATGTTATGGCGGGCCACCGAAACTGGTGGTACTTACCCGGATGAGAAAGGCGACTGTTCTCCTAGGGGATTTCATCATAAATTCGCTCACAAGTTAAACTTTCTTTTAGAAGGCGAATGACGGATAAATGACAAATCTTAAAATCAAGTGTGCCCACAAGAGACAATTCTCGTACTACATGACAGAATTGAAGCCCCTAGCACTTTCCAGCCTCGTGCTTCCCAGGTGTGGGGTGTCATATTAGCTCCCCACCTTTGCTTTGGTCACTGCCTACCTTTGTTCTCCGCAGAGGGAATGTCATTTGGCTACACCCGTAACTCTATAGAGATGGCTGTTGACGTTGCAAGTTCATTAATGTCTCAAAACTAGCACTATAGTTCCTGGTGATTCTAATATCGCCGCACCGTGACCGGTGCACAGCGACCAACCTCTAAACCCACAGCCACGCGTGCGACGTTAGCATTTTCGCTAGAGTTCATGTTCGCGATGGTGTATTGAGAGTTCCCATGTTGACTGACTACGTACCGTATGGAGCGCAAGCTTATTGAAATCTGTGCGTCTTGCACGAGAGTCTCTCAAGGGTTGATCTCGTTGCTCATGAGCTGAAACACTCGGCGTAAACTCCGGCACTCAGAGACAGGGTTGGAGAGTGATAACAGGTCAGTCTGGTGACCGTGAGTTTACACGTATGGATCTCTGGGAATAGCATTAAACGGAGTGCTTACGTCCACCCTTGTATACATGAGTTTTCAATCTGACAAGAAGACGTGCGCCCCATCGGGTCTCAACTAACTGTGGAGCTTGACTGTGGGCTACCTGCCTGCCCTCCCTACACAGAAAGTATGCATTCACATCTCCGTTGTGAATCTCACTCTCAACGTCCCAAAGGTCTCCATCACCGTATCTATGAACAATTTGTCTCTCGGTGCGACGCATTCAAATACTGTCCGATAGCAACTATCAGGTAGGCGCTGAACGGGTTTTACCGCTGCTCGGAATCCAGAGTTCTGGTAGCGCTATTGACCGTTAAGTCAGGTTGAGCGACGGCTCGTGAGACGATGCGACACTATGGGTAATTCATTCTGCAAGTTCCAGATAGCAGATATGATGTGATGTTCATCCCACCTCTTGTGTCCCCGTCGCTGCCATCAATTGCAGCAACCCTCTCAGATGGTTAGATTTCGGTCAAGAAGCGCGATGTTTGTTTCCCGGTCCAACGCTACTCGACCCCACTAACGTGGACCCCGGGGACAGCGTACCTCGGTCGGTACCCGGGAGACTTAGTTCTGTTATGAGCGAATCCTGCACCCCTCGTCTACTCATATGATGCCATATCATAAGAGATTAACACGGCTGCCGGTACGTCCTGAAGGACATCGTGTGGTCTGTAGTGCGCTGCAAGTTTAAACACATCACTAAGTTAAATTTCAGTGCTCGTTGTGAGTCTCGCTTATTTGGAGCATGGTAGAAATTCTTGCTCAAGTTCCATCACATTTGGGTCACCTCACCCCGGACACGATCTGTTCGATCCCCCATGAGCTGGTAACCCTAAGCATTCTAAGGATGGAGCGAATGCGTCTCGAACAGTCCTTTGTTATTGTATCCGAGACTACACTAGCTGTAATACTACGGAAATATTGTTTGACTCCTTGCATTCACGTGAGCTTTACCTAAGCCGTGAGTCGGTGACAGAGGGACGGTGCGGTCTGGGATGAGCCACAGCGATATCCTATGAGTGAATCTATACTCAAGGTCCGACTCGGACATTCAAGAGCACGTTAAAAATGTGTAAGGTCATGTCGGAAAAGCGTTGAAAAATAGCGACGATTTTATCTAAGGGTGAGTATACAGCGGAGTTGTTAGACAACGCGCGGATCAAGAATCGTGTCGATTAACGCGAGCCTATATAGAATCCATGAACAGCACACGCAAGATAGTGGGGCAGAGTAAGTCGTGACGTTAAAGAGAATAGCGAATATATCGAGCAAAGAAGCTTCATGGCTATGTGGAGCTCTCTAAAGTGTACTAAAAGGCACCAAGTAATAGGATATATGACGGGAACTATGGACTGAGATTGCTTGAATTGGCATAAGGCGGACTACCACCAACGTTCAGCACGTATCCCGGCCGAATTGACTCTTTTAACGCATGTTTGGGGTCTACAACCTCTACCATTACGGTACTCCACTTCTTGTAACGTGATCTCAAAAGGTTGTTTTAAACAGGTGTATATCCATCCGGCGCATTTAGGTTATCCACTGATACATACTGATTGTTCGCCAACGTATGACGTGTCCGGGCGCGACACACCGAAACTGTATGATCTCATCCTCCTCCCTAACAACAAGGGATTGTGTCTGCCGGACTCGGAGCGATGATTTAGATTGGAATTGAGAACTACCTTAAGCCCAGGGAGGCCCCAACGAGGTGCGTAGGCGAGTCTCCGGGCCTGTGGATGGATAAACTGAACAGGCAATCATTCCCCAAATGGGACATGGTATGCCGTGGACGAGGTGAGAGCACCGTGTTGAAGACCAACGGTGGCCATTCCGGGTTCGCTCCCCCTCTCATGACCCCAGAACCACTGGAGGGTATGTTAATAATGGTACGCATCATTGGACCGTATCTGGATGCAAGCAAAAATTCTGTATTTAAGTCCAAATCTCATAGCTGTGGGGTATGCGGGCAACCATCATTCGGTCTTCGAGACGCATGTGCGAGCTGGTGCAGCTACGCTCAAGACCGCGAACGGCTTTACGCCGAGTAAAGCTTTAATTAAGACAGAGGGTCTCTTCGGGAATTGCTAGCAATGATTTGGCCCGTGCCACTTATTAATGGAGCGGCATAAAAGGCAGCAGAAGCTCTTCTAAAGCAACCAGGAGTACGGCTTACCGTCAGTTTAATTTATGAGCGATTTAGGTTCCTTGCCTTGCTGTAAATCGCCTACTAACCGCAATTTACAAGCTCCATTTGGCCTACGACCATTAGGGCTACTCTAAGCTCTCGTGCCTAGTTCCGGCTTTTAGCGTCTTTGGTCAAGTCAATGATGGTGCGGAGGCTTACGCGTAGTTCGACGCCCGAGTCGACATTGTTTTCGACGGAGCTGCGAGGTTAAATTGATTGTCGCTCAAATTCACCGTCCTAACGAACCTGGGTGGTCGTGGTGACTTTCGAGGCGTGTGCCTCTGCACAGACACAAAGAGATCTAAAGGTGAAAAGCCTCCCCGGCGTAACAAAAAACTGGACTTTGTCAATACAATGCATCTAAGGGAGAATATATAACACTGGCTACACTGGATTAATTGTCTTTAAAACCATGCGATTTAGATTGTTCAAAAAAGTTCAACAACAGCCAAATGTCCTGCTGTGATTCTGGGGATGTTCTATCGTCGACAAGTCTTCGTCGCCTTAATCAAACATCATGGACTTGATGTGCCTACTCCTCCGATATTCAAAGCAATGATACCCGTCGTGCGGTAACCTGTAGCAAGGCTCTGCTGTTCTAGTGTGGCCCTTGGCAGATACCGGAGAACTCGCCGGTAATTTGCATCAGGGTAATTGGTAGGAGGACCTGGACAATTGCGCATCCAGATTTTGTAGCGGTACCGTATTCTCACACGACGGTTGCAGCGTGCAAGGCTAGAGTTAATAGGCATGAGAGTACCAATATCGCTAAGCGCGATCCACTAAACCTGATCATAGACATGCGAAATGATCGGTAAAGCCATCTCACAAAGGCTAACGGTGTGTATGACGCTTGGTGGGGAGCTACAGTCGGCACCTCCTGCCGCATCATCGACCTACGGCAACATTTCCGCCAACATTCAAATTCACCAACCAAACAAAGCAATAGAAGACAGTATGCTTCCGCGCGCAAGCTCATTACTCAGTCCCGGATTCGCGCGTTTACGAATAATTAGTGGTAGGAGCTTAGGTTACATGAGTTGATATACTAGACTCGGGAATCCTTGTATCAGTCATCGCGAATTTCAGATGTTTATTCCAACTGGATAACACATAGAGGCTTTTAGCTGACATGAGCAACACCTGAGCGAATTGTCCTGGGGGAGCACAGTCGTTCGTGGAGTTGCAAACTGGATATCACAAGCCAGTATTTTAAAATCGATGACCGAAGTTGTTAACTGCATGTTGTTACTATTGCCGCTACCACGCACTTCACAATTGCATTGTAGGTAGGGCATTCCGTTAAGCAACACACACAGCTAATTCGGTGGTAGCATACTCGAAGAACTCTAGTTGACTCACAAACTAGGAGTATCGGTATACAGTACTGGGATCATCGCCTGCCTGAGAAGAAAGATTTCGACAGTTTCTCACACGCGTCGTGCGTCCCGAAGTGCACGTATGTCATCGCGATAAAATGTCATAAACGGCCGGTCGTGATCTGCCACGGGGTGATCTTCCTGTACTCTGCCCAGAACCACTTGCCCCAGCACCGACTAATTTGGTACTTGAAGTAGTTGGTTCAGGAAGAGTAAGATCGCTTAAACAATGCTCTGTGGTAGCGACACATCGGCTTCGGACCCGTTTTCTGCACAAAACCCAAATCGCCTAGCCATCACGCCTAATCAGTCATGTAGATTTGCCTAATAAGCATGTAGTCCGCCCACCACCTACACGGCTACTTCAGATGCGGCAAAGGGGGTGCCATTTCCAATCTCAGACGAGAGACTTCTTTGTTGCTGGACTTAAGCATCCACATCCAAGACACCCAGAGGTAAGGACACGCGCCACCAACCTTGACTCTATGTGAACTTCGCTGGATTTACATTAGCTCGAGCTCTCCAAGAAGGCATTGGTGCTGTAAATATAGCACCCTCCTCCGCCCGGATCTTATGGCGGAAAGACTTGAGATCGTAGGCCAGGTGGTAAGCTGTTCCCCCCGCCACCAGCCGTATTCGAAGCAGTCGAACAGTCGTCGCCCACTGAAACAGTCCGGATATAGCGTGCTGCGGTTTCCGCTACTAATTTTCAGTGAGCAAAGTGGAGTTAAGTGACGGATCGGTTTCTGAGATCGTAACTATTTTGAAGAGTAGCTGCGGCACGGACTGGGCAGACCCCGTTGGTTTCCCGTGTCATACCAGACGCCAATGTTGACGACTGGTGCCATCACGAGACGTTATCCGCTCCGACGATAGCATAAATCGTAGTGTCCGTATAAGGTGATTAAACGCCTTATGTATGGTATGTAACGGGCACCTAGTTCGCCCCAGTGTGAGGATTTCCTCATATATACAATCGACAAAACTCATTATGTTAGTAAACCGTGGAGTGTAGATATCGTCGGAACCCAAACATTTTGAGTCTAGCATGACCACGGGACGAGCCTTAACCCGCGTGAATCGGTCATGTCATTAGAGCTGTCTCGCGTATCTGTGGTATCGAATACCAATTGAAGCGTATATTAATTCGCAAATGCTTCTGTCTGTTCGACGGGAAAATAACGGGCATCAACCTTACGCTGACTTATATTTTGAAGACCACGGGGGGAGTAAACCAGGCTCGCTACCTTAATCGCACATGTCCTCTCCACGAGGTGGGAATATTGGGCTGTTCTCCCGTCCTCTGTCGTCACGCAAACTTATATGGCGCTACGGTGTCCTCAAGATGAGCCCCCCAGTCCTCCGGCTGTTTAACATTCTGACCCGCTTCGTCGCCTCCGAAGTCCTGACGAGAGGGGTGTGCGCACGCCTGTCCTGCCCTTATGCGAGCCGATACTTGCACACTCTGGCAGCTTGTCAGTCCCCACGCTTTTGCGTTTCGGTAAGGTATTATGCGGGTCAACGGTTACCAATGGTCTGGAGAGCGTGCTGTGTACTATCTGGAGACTCGGTCTGCCGCAGTTGTCCAACCATATGGGACTTCTGGAGCTCCAAGTTGTTGCAAAATTAACGCTCAGGCTCTGTCGGACGTCCGATTTGGAATTGTCACGGAAAAGGTGGTTATACGGCTTTACGGCGACTTGTCATTTCACATATAAGACGATCCCTCGTCGCCTAGGGAGCCATCAGACGCGTTCCCCTAGTGAATGCTACATCCCCTATCACCGTATCCTGGCGGGTTGTGTTCGGGGAGGCGGTACCTTTGGTCTGTTTTCCTAAGTATCCATTCGCCAAACGGTTAACAGCGTATGAGCATTCGGGGAAGACGCCTAGGTAGGGGCTATGAAGCTCAGCTGGAGCGTCCACTCTGTTGTTTTACTTATTATTACCAAACTGGAACCCTTAGCATGTATGCTGGACTTGCGTATAGAGTCGGGTCTACTAGTGTTTCGCGGTGTCGGTCCTCGGTTCCCCGTGGCTCCGTTCAAACATAGGGATCAGGTCCAACATGTGTAATCTTATCCTCAAGATTTCGGCTGTTTAGATAGAACACGTCCGGGGATCAGATACGCAATAATGTGCGGACAGTTTTTGACTGCAGGGGAGTCGGAATTCTCGCTTACAAAACTGGTCACTTACAGTTCTAGGAGGTGTTTTGTACTATTCGTGTATCACCGCGAATGAGTACGACAAGATTATATGGTGGACATGTTGGTCCTCTCTGGATTTTGTGCGTACAAATAGACTTATCTCTTAATCCGAAGTGGGTGCTGATTGCCGGTCTACGAGAGAGGCTCCCAAAACGCATGGGCAATCCGATTCTCTACCCGACTCAGGCAAGCACGAACCTGGGGCAAGCACATCGAATCCCAGCCGAGTGCGTCACCACAAAGAAATAATGGACCCAATATCTGCCGAATAAATTCCCCTACCTCGAGCGAAGTTGCATTACGGTGCTCTTTGATCAATGCTAGACTAAATCCGATAGCGGCCTCTAGAGTCATTCCTACGTTGCCGCAAATGCTATACGAGGACTGGTGTGCGGACGAGGGAGGAACCAGAACCAACGCATCGTGAATCTTGGTAACCAAGGGTGAGGCCTCAGATCCTAGAGTGAATTGAGAAGTACTGTCGACAGTTTTCGGTACGTTGCTAATCGGGATCTTGGCTCGGCCTGGCCTACACGAGTTGCATTGCAATTAAACAGGGCCATCCGGTCATACGAAGATAGCTTCGTTCGGGGTCGCAATCGCAGACATTGGATCATCCAGTCGCGCTGCGTGTGTAGCCTACCAATGCGCCTAAGGAGAATAAGACAGTTTTGGATACTCAACATTGTGGCAGAAACTACATAAATTAGTAGAGGGACCTATGATATTAGTTAACCTACTAGGTTCTGGCGACACATCGATTGTGAGATCGGGGCGTCCCCGCTTGTAGCGCGAACGTTGTAGCAGTGGGGGTGCAATCAGTCATGAACCTAAGCGTTAAGTCAGACAACTAGGCTTGCCGGAACTCCTGAACCAGTCCCGAGAAGATCTAAAGATAGTAGCAATATCGTTCGCATAACCAGGCTACTGTAAATCCCAGGCCTTTGGATCCACAGGCATTCTCGGGAACTTCATTATGTTCGCGCATGAACAGTGTCTGTCCCCCTGGTCGCGTAGCGCAGTACTACTCTAGGCCCAATTGGTGGACAAGTTGTAGTACGTCGGGCTATTAATTAAACAATAACTGTCAGCAAAAATGCGTCGTACTGCCACGCAGCGGTGTCAATGGCACCACACACCTCAGGGGATTTTTGTTAAGGCTAAATGTAATTGGAGTTAGCGTTCAAACTCTACTGCCTATTCGTCCCGTGCCTCACTGAAGACACTAGTTCTTAGTAAAATGCCCCGCTCGCTGCGACGACAGGTCAAAGTTTAAGGACTGAGTGTGTCTGGTGACGTAAAGACGGTTTGCCACTTAGTTTGTCGCCTGATGCACATAGCGATAGCCTCACCTGCGGCTGTGACGCCACACGTCAAGAGCGGACTCCTCCATTAAAGCCGCTAGACCGATAGTTATAGGACTCGTTTTAACATATAAGCAGAGCGGACACGGACGATGTGGATGTTGATCCGAACCGGGAGACACTAATGATGTTCGGCGCCTTGCGACCTACCGTCCCCGTATACCATATAGCAGAAACCCGCGATAGTTTAGCCATTTCTGATTTCCAAGGTGTAGTCGCGGCATCAAGGCATCGCTATCAATACTGTATCCTGCCCGTGAGATTTTGACTAGTTGCAACTAGTGACTTTTTTGCGTATTACCATGCCCGGGCTACGAGGCCAGGTCCTCGAAGCTATCATCATTAGGGGTTCACAACGTGAACCGTTAGCCCGTAGAATTCGATTGAGTGGAATTCGCACTGGAGCGTTCGCTGGGCGACTCATCTCTCGTTTCAGACTTCTTTTAGAGAGATCTGAAAAACACGCGAACAAATGATATCCTCACTTGATGCGTCCACAACACCGCCTATTCTCATGCATTCTGAAAACAGCTCGGCCAACAATCAAGACATAATGGTCCGTCACGGAGCGGGCAGCACAATCCCCAAAAGAGACGAGCGCTTATTGTCTTCCGAAGCAATCACCCAAATTCAGATTTACCATTTCGGTAGGGCTCATTACTTCGCAGCCGAGAACGCGATCCTGACCCGCATCAGTGCGTATAACTCCAGCAGATGCAGAACCATTGCGCTTATCGAATCGATATGGCGAGCCAGGGATCTAAGGCGCTGCGGGGTCTCTATACGCCGATGTCAGAGTCGGCCCTTAGCAAGATCAACTCCCCCATCGCGATAGTGGTACATGGCGTGCCAGAGGATCTTCTTACGTTTAATCACGCGGTATTCCCGGTAACGGTGCCATAGTAACGGAATTTTCCCATGCATGCATCAGGCTTTTTTGGGTATTCAAGAGCTCGATCACAAAATGTATTTAGGTTGAGGAATGGTATGATTTTTCAGAAGCCGGCGTCGACGAATAGTGAGTGGAACGCCCGCGCCCCAACAGAGAGCGCCTTTGTGCATAAGACCAAGGACATGCTCTGGCACCCGTCAGTCTGGCTGCCGTCACGCTGACAACCGGCTGCCAAGACTACAACCCCTGTAATCCCTGCAGTAATGTGCTATCTACGGCATGGTCTGTCAGCTACTTACTTTTAGTGGCGTAGCCGGCCACCGGTTCCTGCTTTTATTCTAACCGGACCGTGCCTCTGCAGAATATCGCACTGCTTACTTCCGCTAACCGCTACTTCTTTCAAAGCAACAGCGATTGGGCCGGGCTCTTGTTTCCCGCCCCTGAGTCTCCCGACTCTGGTTCGAAAACGCCAATGCTCCGCACTGGCAGCTAGTATACTTAATAGGTCTCGTTGTCAGAACAGCCATAATTGGATGTCTCCCGCCGGGTCTCTTAGTTCTGGAAGTGCAGTACAATCTAGCGGCCAAGATAAATTGAGGATGCTATGCGCAAAAGTTCGAGTATCTTAATGAGATGTCTGGTTAGCGAGGAAATGGGAGGACCCTGCCGCTGAGCAACATTCTGCATCACCCGAGGTGGCGGATTTTCCGGGCGATAACGTCGTTTCGGATGGGGAGGCGGATTTACCTAGCCTTGGCGTAAATGGCCAGACCATACCGGTCTCTATTTTGCTACTCTTGTGGCTAACAAAGTTAGTGTTCTGTATTATGGTCTTACGTTGCAATTTGGACGGTAAGCAAATTACGTACCCTCTACGCCCGATTCCGCCCATTCATTGACGCAGACTGCGAGGGGCGGAGACCATGAAGATAGACTGTGGGAGGCAGCTAGGACGGACGTGGGTCAGTGACCGGCCCTACTTATTTGCCGTCCAATCGGTTATAGCTGACTGTTGTGATGCACACCATAATGGACTGGTGCATACTCGCCTTATAAGGTAGGTCCTATTTCCCACCTGGCGACTGACTTCCCTCCGGCCAGGACAAGCGGGACCAATGTACATTCCGTGTACGTATGAATCCTCCTTCCCTAAAGTGGAAGCGCAAACTCACTACACTCGCCGTATCCCCTCTTTAGGACTTTGATTCTTCGTCTAAAACTGTGTGAACGGTCTAATTGAAGGGGGACTTACTAGTAGGCACGAGAACTCTTGTCTGAATCTGGCACGTCAGAACTGTTAGCTCTAACCAAAAACTTGGGCCTATAACACATACAGAGGAGGGAGTGGACGTCTCAGATTGGGCACTAAAGGACGCCTCCCAGGCGGATCGCCCACAGGATAAAAGGGAAACACCAAACCTTACACGCTTCGCTGTATGTATGGCCCCGGGGCACGTGCACATCTTGCAGGTAATCCGCAATATGAGGGCTTCGAAAACCGCAATTGCACCAGCATTATAAGACATAGCTCTCGCATTGTAGCGAGAAGAATTGGACGTGAGGGGGGAGATAGGGCGGTCCAGGGGGCTTACTGGATATGATGAATCTAGATCAGAATACATCCCCATATGTCGGTCGGCTGTACGTACAATGGGAGTAGTAGCACATCCGGGTAATTATATCCTCGCGCGGTGAAAGAAGTTATCACTGAGGGCGCAGACGACTGCGAGGCTAAACATCCAGTGATAGCGTCTGGATCCTAGGGGATCCGTTATGGTCGCTGTATGCTGGCGGCTCTACCCCTCTGTTAGTACTCCAGTGGTCCCTTGTGCGGTTGCGCGTCACCGGTGAGTTAAGTAGGCGACTACATCGTTAAGGTAGACGAGCTGCTAACGGTACTGAATGAAGAACCCTAGGCGCCCCTATCAGGGAAGACCGGGGCGAAGCCGCATGTAACACGTGCCTTTAAGACGTCGTGTGTGGCGACGTCAAGGGTTCCTAGCAATTCTGGCTGCTCGGTTAAAGAACGGTAATGGAGCTAATGCCTTCGAGGCTCTCGGTGAGGTCGCCCGGTTCCGACTTCCACACTTATTCGAAGAAGGAACTGCCGACGTCTTGACGACTAGTTACACAACGCTGCAAAAATTTAACTCCGATGGTACTCGCCCGGCAGACCCAGCTTGCATGGGGACTATGAGCGCCATTGGTGGGGCTATGCGTCCTGCTCCCTTCAACGTCCGCTTCTCCTGGGGTTTTTAAATAACCACGACTACGGTAAGCAGAGAAGGTGGGCTGCAGCGAAAAGGCCCGGACTTGGGTCCCGTGAAGCGCCAGACATAGTAACACTACCCGCAAAACACAGAACCTAGGTAGACTATATCCGTAATCTTTCGGATGATAGGCGTCTACCGTGTGTATAAATTTCTGAGGGATCACATGTGGTTGTCGCCAAATACGTCTCAACACGATCCGTGCGGATGATTTTTAGACTTTGTCAGTTTACAACAATATTGAGCGCACATCCCGAGGACTTGCCGGGTTGATCGAGGGTAATTACGCGAAAGATCCCTTCAACGTAGTTACGGAGTCGGCACTTATTTGTCTTGCGCTCTGAATATAACGCGGGAACGTCACTGGGTAAGAATGAACAGAATACTCGGACAGTTTTGAGCATTGCCTATAGCGATACGCATAATAAGCCTCCGATTCTTCACAGGTGTCCGATCCTTCCCTTTTGAACGAAAGTCCATACTCGGGATCCAAAATCCACAGGCAGGGCCCCCACGCCCAGACACCACATTCCAAGTGTCGACGCAGGGATCTCTAGGGCAATGCGACCCTAATTCGCTCGAAGATAGTCCAAAGCATAGGGATGTAGTGAAAGCCACATCGCTAGTTAAAAATGCCATATACCTGGGCAGCTTCGATATGCGGACCAATGTCACCCGCTTAAGACGACTTAAAACCAATATGGAGTCGCCTGCACGTCCGGCTAATTTGTATAGATGCGCCCTTGGCATTGGGTGGTACTTCTACGGCACATGCCTACGAAAATGCTTAACTACCGCGCCTTCCTGCGGCTTTATAGCGTTATAACAAGAGACTCAGATGGTGCTTGCTGTAGCTCAAGTCGTCCACAAGGGGAAGTCCCAGCGCTCCAGCACATCCAAGTTAGTGGCCCGGCGAGTTCGCCATGCATTTGCTCGTACTGAGGAGATTAAGCGTAGGTTGTACTATGAGTTAGTAGAGTAGACCATGTAGATGCGTGTTCGGGCCGAGACGGTAACCTAGGAGAACAGAGATCAGTCGCTTGAACCAAGCGTTGAAAAAGTTTCCGTATCTCCCGCAGTCGTGGAACGGCCGTTCCTAGATCGAGAGAGCGGAAAAAATGCCGCAGACTCTCATTCGGAAGTTTTCGACTTCTGTTGCCCTGAGACAATATATAGCTGGGGATTTTCTCGCTAACTTCCGCCCCTAAGCTTCCGAATGCTGCCATAGATAGACTCTGCAATGACTACTCACCATACACATTGCTAAGTCGGGCAATGAAACAAGCGAAAGTGTTGACTCATATCGGCTGTACGGGTGTGGCACCTAGAAATAGGTGCTAAGTTATCGTACCAGCCAACTAGCCGAGCACTGTGCAAAGGCGGTCTTATTACGAGGCTGTGTACTTATATCCCACGAGCACAGTAACGAGCACAGCTAACAGCTCAACCCCAGATACCACAGTAGTCGAAAACTTAAGACCACGGCGCCTTCTGAGTATTCGTCAGTAAATCGCACAGTTGTCGCCTATTCGTCTTACTCACTAGCCGTCTAAGCATTCCTAGGCTTAGGTACATGTCGTAAGGCCCGGACAGGAAGGGGAGGCCGAGCCGGAAAAGTAATGTTAGTACGTTTGTGGGCTTAACGGAACTGCGAGTGCATTGGTCATGCGGTACTCCTACAGCCCAAACGAGACCTAGCACGCTCGTTGAAAGCGGGCAAGATACGTTAACAACGGCGGTAGGGAAGGCGGTCTCAAACGCGGATTCAGGTAAGTATGTGCCCCAAGTAACAGACTTACGTGAATTGGAGTGCATAACCCGCAGCGAGTCAATGCTGGTGATCACACCCTAGGTCTACCGAATTTATTCACGGTCTCTGGCACCGCATCCTATCTATATTGTTGTTCGGATTTCTCGACACATCATTCCATAAAAGCATGGTAATTCCAGGGTTGGCACGGCGCTTTGCCCATCAATGGCGCTTAAATTGCTTGGAACACATCCAACAAATTGCTTTTAATGTATGTGTCTGGAAGTGAGACGACTACTTTCGGACGCTCCGATCATTGCTAGCTTTGCGACTTAGACCTTATAGGAGCCA
		</sequence>
    <sequence><taxon idref="Location_0_3_0|37.053607547372266"/>
			TCGATACTAAGACGCTGCCTTATGGGGATGGGACCTGATGGGGCTTATCCAATCGCGGGTTAAACCGCGATTTACATGAGAGTATCCTACCAGCGTACTGGTGCCTGCAGTGTGCCAGCCGACTTTTGTGGTGTAATAGGGGCCTATTGAAACGAAGAGAACCCTCTTCGCTCCCGACGGTTGCGAGACGGGGTGCTCGGCATGTAGAAATGCGTCACCGGTGTGACTGATTTAGATAGCCTCGACATATCTAGGCGCCTCAGTAATTGCGCACGCGGTGCAGATAGTTGCTAGCCCACGGACTTTAGCGTTCTGACGTTAAGCGCGCTGAAACACTTCGGGCCGACGACGGAAGGCACAATAAACGTATTGCACCTCACGCTGAATTGCAATTACCAAGGTTTCTGCTTGATACGTATAAGACGCATTCTTGTTGATAAGGATTCCTACTCTTTTTCGTATCTATAAAATAAGAACTGCAGATATCCTTCTACAAAAATAGGAACGTATCACTATATCGATCTCGGGCCTGGAGCACCAATCGAGAACACAAACAAGTGTACGGCTCCAGGCATCAATATCAAACGCGCGGAGAACGTTCAGGATCGATAACATCAACCTCTTGCCCTCCCCTCTTACTATCACGCTGTTCACAGCGGGATTTGTTGCAGATAGTGAATCAGCCCGTGATACGCTCCTCAGAATATTTACCACGGGACTCGCACTAATGGTTTAGAGTAGTTGCTAGCTCTGTGTTTGCGTGGAGACGTCGTGAAATTGACGGGGGGGCCGTGCTGTCGGACAAAAGGCAACGCTCTTCCTACCGTCACGCTCATTGGCTCAAGGACATGATAGAGATCCCGTGAAGGTAGACGACGTCATGTTATGGCGGGCCACCGAAACTGGTGGTACTTACCCGGATGAGAAAGGCGACTGTTCTCCTAGGGGATTTCATCATAAATTCGCTCACAAGTTAAACTTTCTTTTAGAAGGCGAATGACGGATAAATGACAAATCTTAAAATCAAGTGTGCCCACAAGAAACAGTTCTCGTACTACATGACAGAATTGAAGCCCCTAGCACTTTCCAGCCTCGTGCTTCCCAGGTGTGGGGTGTCATATTAGCTCCCCACCTTTGCTTTGGTCACTGCCTACCTTTGTTCTCCGCAGAGGGAATGTCAATTGGCTACACCCGTAACTCTATAGAGATGGCTGTTGACGTTGCAAGTTCATTAATGTCTCAAAACTAGCACTATAGTTCCTGGTGATTCTAATATCGCCGCACCGTGACCGGTGCACAGCGACCAACCTCTAAACCCACAGCCACGCGTGCGACGTTAGCATTTTCGCTAGAGTTCATGTTCGCGATGGTGTATTGAGAGTTCCCATGTTGACTGACTACGTACCGTATGGAGGGCAAGCTTATTGATATCTGTGCGTCTTGCACGAGAGTCTCTCAAGGGTTGATCTCGTTGCTCATGAGCTGAAACACTCGGCGTAAACTCCGGCACTCAGAGACAGGGTTGGAGAGTGATAACAGGTCAGTCTGGTGACCGTGAGTTTACATGGATGGATCTCTGGGAATAGCATTAAACGGAGTGCTTACGTCCACCCTTGTATACATGAGTTTTCAATCTGACAAGAAGACGTGCGCCCCATCGGGTCTCAACTAACTGTGGAGCTTGACTGTGGGCTACCTGCCTGCCCTCCCTACACAGAAAGTATGCATTCACATCTCCGTTGTGAATCTCACTCTCAACGTCCCAAAGGTCTCCATCACCGTATCTATGAACAATTTGTCTCTCGGTGCGACGCATTCAAATACTGTCCGATAGCAACTATCAGGTAGGCGCTGGACGGGTTTTACCGCTGCTCGGAATCCAGAGTTCTGGTAGCGCTATTGACCGTTAAGTCAGATTGAGCGACCGCTCGTGAGACGATGCGACACTATGGGTAATTCATTCTGCAAGTTCCAGATAGCAGATATGATGTGATGTTCATCCCACCTCTTGTGTCCCCGTCGCTGCCATCAATTGCAGCAACCCTCTCAGATGGTTATATTTCGGTCAAGAAGCGCGATGTTTGTTTCCCGGTCCAACGCTACTCGACCCCACAAACGTGGACCCCGGGGACAGCGTACCTCGGTCGGTACCCGGGAGACTTAGTTCTGTTATGAGCGAATCCTGCACCCCTCGTCTACTCATATGATGCCATATCATAAGAGATTAACACGGCTGCCGGTACGTCCTGAAGGACATCGTGTGGTCTGTAGTGCGCTGCAAGTTTAAACACATCACTAAGTTAAATTTCAGTGCTCGTTGTGAGTCTCGCTTATTTGGAGCATGGTAGAAATTCTTGCTCAAGTTCCATCACATTTGGGTCACCTCACCCCGGACACGATCTGTTCGATCCCCCATGAGCTGGTAACCCTAAGCATTCTAAGGATGGAGCGAATGCGTCTCGAACAGTCCTTTGTTATTGTATCCGAGACTAGACTAGCAGTAATACTACGGAAATATTCTTTGACTCCTTGCATTCACGTGAGCTTTACCTAAGCCGTGAGTCGGTGACAGAGGGACGGTGTGGTCTGGGATGAGCCACAGCGATATCCTATGAGTGAATCTATACTCAAGGTCCGACTCGGACATTCAAGAGCACGTTAAAAATGTGTAAGGTCATGTCGGAAAAGCGTTGAAAAATAGCGACGATTTTATCTAAGGGTGAGTATACAGCGGAGTTGTTAGACAACGCGCGGATCAAGAATCGTGTCGATTATCGCGAGCCTATATATAATCCATGAACAGCACACGCAAGATAGTGGGGCAGAGTAAGTCGTGACGTTAAAGAGAATAGCGAATATATCGAGCAAAGAAGCTTCATGGCTATGTGGAGCTCTCTAAAGTGTACTAAAAGGCACCAAGTAATAGGATATATGACGGGAACTATGGACTGAGATTGCTTGTATTGGCATAAGGCGGACTACCACCAACGTTCAGCACGTATCCCGGCCGAATTGACTCTTTTAACGCATGTTTGGGGTCTACAACCTCTACCATTACGGTACTCCACTTCTTGTAACGTGATCTCAAAAGGTTGTTTTAAACAGGTGTATATCCATCCGGCACATTTAGGTTATCCACTGATACATACTGATTGTTCGCCAACGTATGACGTGTCCGGGCGCGACACACCGAAACTGTATGAGCTCATCCTCCTCCCTAACAACAAGGGATTGTGTCTGCCGGACTCGCAGCGATGATTTAGATTGGAATTGAGAACTACCTTAAGCCCAGTGAGGCCCCAACGAGGTGCGTAGGCGAGTCTCCGGGCCTGTGGATGGATAAACTGAACAGGCAATCATTCCCCAAATGGGACATGGTATGCCGTGGACGAGGTGAGAGCACCGTGTTGAAGACCAACGGTGGCCATTCCGGGTTCGCTCCCCCTCTCATGACCCCAGAACCACTGGAGGGTATGTTAATAATGGTACGCATCATTGGACCGTATCTGGATGCAAGCAAAAATTCTGTATTTAAGTCCAAATCTCATAGCTGTGGGGTATGCGGGCAACCATCATTCGGTCTTCGAGACGCATGTGCGAGCTGGTGCAGCTACGCTCAAGACCGCGAACGGCTTTACGCCGAGTAAAGCTTTAATTAAGACAGAGGGTCTCTTCGGGAATTGCTAGCAATGATTTGGCCCGTGCCACTTATTAATGGAGCGGCATAAAAGGCAGCAGAAGCTCTTCTAAAGCAACCAGGAGTACGGCTTACCGTCAGTTTAATTTATGAGCGATTTAGGTTCCTTGCCTTGCTGTAAATCGCCTACTAACCGCAATTTACAAGCTCCATTTGGCCTACGACCATTAGGGCTACTCTAAGCTCTCGTGCCTAGTTCCGGCTTTTAGCGTCTTTGGTCAAGTCAATGATGGTGCGGAGGCTTACGCGTAGTTCGACGCCCGAGTCGACATTGTTTTCGACGGAGCTGCGAGGTTAAATTGATTGTCGCTCAAATTCACCGTCCTAACGAACCTGGGTGGTCGTGGTGACTTTCGAGGCGTGTGCCTCTGCACAGACACAAAGAGATCTAAAGGTGAAAAGCCTCCCCGGCGTAACAAAAAACTGGACTTCGTCAATACAATGCATCTAAGGGAGAATATATAACACTGGCTACACTGGATTAATTGTCTTTAAAACCATGCGATTTAGATTGTTCAAAAAAGTTCAACAACAGCCAAATGTCCTGCTGTGATTCTGGGGATGTTCTATCGTCGACAAGTCTTCGTCGCCTTAATCAAAGATCATGGACTTGATGTGCCTACTCCTCCGATATTCAAAGCAATGATACTCGTCGTGCGGTAACCTGTAGCAAGGCTCTGCTGTTCTAGTGTGGCCCTTGGCAGATACCGGAGAACTCGCCGGTAATTTGCATCAGGGTAATTGGTAGGAGGACCTGGACAATTGCGCATCCAGATTTTGTAGCGGTACCGTATTCTCACACGTCGGTTGCAGCGTGCAAGGCTAGAGTTAATAGGCATGAGAGTACCAATATCGCTAAGCGCGATCCACTAAACCTGATCATAGACATGCGAAATGATCGGTAAAGCCATCTCACAAAGGCTAACGGTGTGTATGACGCTTGGTGGGGAGCTACAGTCGGCACCTCCTGCCGTATCATCGACCTACGGCAACATTTCCGCCAACATTCAAATTCACCAACCAAACAAAGCAATAGAAGACAGTATGCTTCCGCGCGCAAGCTCATTACTCAGTCCCGGATTCGCGCGTTTCCGAATAATTAGTGGTAGGAGCTTGGGTTACATGAGTTGATATACAAGACTCGGGAATCCTTGTATCAGTCATCGCGAATTTCAGATGTTTATTCCAACTGGATAACACATAGAGGCTTTTAGCTGACATGAGCAACACCTGAGCGAATTGTCCTGGGGGAGCACAGTCGTTCGTGGAGTTGCAAACTGGATATCACAAGCCAGTATTTTAAAATCGATGACCGAAGTTGTTAACTGCATGTTGTTACTATTGCCGCTACCACGCACTTTACAACTGCATTGTAGGTAGGGCATTCCGTTAAGCAACACACACAGCTAATTCGGTGGTAGCATACTCGAAGAACTCTAGTTGACTCACAAACTAGGAGTATCGGTATACAATACTGGGATCATCGCCTGCCTAAGAAGAAAGATTTCGACAGTTTCTCACACGCGTCGCGCGTCCCGAAGTGCACGTATGTCATCGCGATAAAATGTCATAAACGGCCGGTCGTGATCTGCCACGGGGTGATCTTCCTGTACTCTGCCCAGAACCACTTGCCCCAGCACCGACTAATTTGGTACTTGAAGTAGTTGGTTCAGGAAGAGTAAGATCGCTTAAACAATGCTCTGTGGTAGCGACACATCGGCTTCGGATCCGTTTTCTGCACAAAACCCAAATCGCCTAGCCATCTCGCCTAATCAGTCATGTAGATTTGCCTAATAAGCATGTAGTCCGCCCACCACCTACACGGCTACTTCAGATGCGGCAAAGGGGGTGCCATTTCCAATCTCAGACGAGAGACTTCTTTGTCGCTGGACTTAAGCATCCACATCCAAGACACCCAGAGGTAAGGACCCGCGCCACCAACCTTGACTCTATGTGAACTTCGCTGGATTTACATTAGCTCGAGCTCTCCAAGAAGGCATTGGTGCTGTAAATATAGCACCCTCCTCCGCCCGGATCTTATGGCGGAAAGACTTGAGATCGTAGGCCAGGTGGTAAGCTGTTCCCCCCGCCACCAGCCGTATTCGAAGCAGTCGAACAGTCGTCGCCCACAGAAACAGTCCGGATATAGCGTGCTGCGGTTTCCGCTACTAATTTTCAGTGAGCAAAGTGGAGTTAAGTGACGGATCGGTTTCTGAGATCGTAACTATTTTGAAGAGTAGCTGCGGCACGGACTGGGCAGACCCCGTTGGTTTCCCGTGTCATACCAGACGCCAATGTTGACGACTGGTGCCATCACGAGACGTTATCCGCTCCGACGATAGCATAAATCGTAGTGTCCGTATAAGGTGATTAAACGCCTTATGTATGGTATGTAACGGGCACCTAGTTCGCCCCAGTGTGAGGATTTCCTCATATATACGATCGACAAAACTCATTATGTTAGTAAACCGTGGAGTGTAGATATCGTCGGAACCCAAACATTTTGAGTCTAGCATGACCACGGGACGAGCCTTAACCCGCGTGAATCGGTCATGTCATTAGAGCTGTCTCGCGTATCTGTGGTATCGAATACCAATTGAAGCGTATATTAATTCGCAAATGCTTCTGTCTGTTCGACGGGAAAATAACGGGCATCAACCTTACGCTGACTTATATTTTGAGGACCACGGGGGGAGTAAACCAGGCTCGCTACCTTAATCGCACATGTCCTCTCCACGAGGTGGGAATAGTGGGCTGTTCTCCCGTCCTCTGTCGTCACGCAAACTTATATGGCGCTACGGTGTCCTCAAGATGAGCCCCCCAGTCCTCCGGCTGTTTAACACTCTGACCCGCTTCGTCGCCTCCAAAGTCCTGACGAGAGGGGTGTGCGCACGCCTGTCCTGCCCTTATGCGAGCCGATACTTGCACACTCTGGCAGCTTGTCAGTCCCCACGCTTTTGCGTTTCGGTAAGGTATTATGCGGGTCAACGGTTACCAATGGTCTGGAGAGCGTGCTGTGTACTATCTGGAGACTCGGTCTGCCGCAGTTGTCCAACCATATGGGACTTCTGGAGCTCCAAGTTGTTGCAAAATTAACGCTCAGGCTCTGTCGGACGTCCGATTTGGAATTGTCACGGAAAAGGTGGTTATACGGCTTTACGGCGACTCGTCATTTCATATATAAGACGATCCCTCGTCGCCTAGGGAGCCATCAGACGCGTTCCCCTAGTGAATGCCACATCCCCTATGACCGTATCCTGACGGGTTGTGTTCGGGGAGGCGGTACCTTTGGTCTGTTTTCCTAAGTATCCATTCGCCAAACGGTTAACAGCGTATGAGCATTCGGGGAAGACGCCTAGGTCGGGGCTATGAAGCTCAGCTGGAGCGTCCACTCTGTTGTTTTACTTATTATTACCAAACTGGAACCCTTAGCATGTATGCTGGACTTGCGTATAGAGTCGGGTCTACTAGTGTTTCGCGGTGTCGGTCCTCGGTTCCCCGTGGCTCCGTTCAAACATAGGGATCAGGTCCAACATGTTTAATCTTATCCTCAAGATTTCGGCTGTTTAGATAGAACACGTCCGGGGATCAGATACGCAATAATGTGCGGACAGTTTTTGACTGCAGAGGAGTCGGAATTCTCGCTTACAAAACTGGTCACTTACAGTTCTAGGAGGTGTTTTGTACTATTCGTGTATCACCGCGAATGAGTACGACAAGATTATATGGTGGACATGTTGGTCCTCTCTGGATTTTGTGCGTACAAATAGACTTATCTCTTAATCCGAAGTGGGTGCTGATTGCCGGTCTACGAGAGAGGCTCCCAAAACGCATGGGCAATCCGATTCTCTACCCGACTCAGGCAAACACGAACCTGGGGCAAGCACATCGAATCCCAGCCGAGTGCGTCACCACAAATAAATGATGGACCCAATATCTGCCGAATAAATTCCCCTACCTCGAGCGAAGTTGCATTACGGTGCTCTTTGATCAATGCTAGACTAAATCCGATAGCGGCCTCTAGAGTCATTCCTACGTTGCCGCAAATGCTATACGAGGACTGGTGTGCGGACGAGGGAGGAACCAGAACCAACGCATCGTGAATATTGGGAACCAAGGGTGAGGCCTCAGATCCTAGAGTGAATTGAGAAGTACTGTCGACAGTTTTCGGTACGTTGCTAATCGGGATCTTGGCTCGGCCTGGCCTACACGAGTTGCATTGCAATTAAACAGGGCCATCCGGTCATACGAAGATAGCTTCGTTCGGGGTCGCAATCGCAGACATTGGATCATCCAGTCGCGCTGCGTGTGTAGCCTACCGATGCGCCTAAGGAGAATAAGACAGTATTGGATACTCAACATTGTGGCAGAAACTACATAAATTAGTAGAGGGACCTATGATATTAGTTAACCTACTAGGTTCTGGCGACACATCGATTGTGAGACCGGGGCGTCCCCGCTTGTAGCGCGAACGTTGTAGCAGTGGGGGTGCAATCAGTCATGAACCTAAGCGCTAAGTCAGACAACTAAGCTTGCCGGAACTCCTGAACCAGTCCCGAGAAGATCTAAAGATAGTAGCAATATCGTTCGCAGAACCAGGCTACTTTAAATCCCAGGCCTTTGGATCCACAGGCATTCTCGGGAACTTCATTATGTTCGCGCATGAACAGTGTCTGTCCCCCTGGTCGCGTAGCGCAGTACTACTCTAGGCCCAATTGGTAGACAAGTTGTAGTACGCCGGGCTATTAAGTAAACAATAACTGTCAGCAAAAATGCGTCGTACTGCCACGCAGCGGTGTCAATGGGACCACACACCTCAGGGGATTTTTGTTAAGGCTAAATGTAATTGGAGTTAGCGTTCAAACTCTACTGCCTATTCGTCCCGTGCCTCACTGAAGACACTAGTTCTTAGTAAAATGCCCTGCTCGCTGCGACGACAGGTCAAAGTTTAAGGACTGAGTGTGTCTCGTGACGTAAAGACGGTTTGCCACTTAGTTTGTCGCCTGATGCACATAGCGATACCCTCACCTGCGGCTGTGACGCCACACGTCAAGAGCGGACTCCTCCATTAAAGCCGCTAGACCGATAGTTATAGGACTCGTTTTCACATATAAGCAGAGCGGACACGGACGATGTGGATGTTGATCCGAACCGGGAGACACTAATGATGTTCGGCGCCTTGCGACCTACCGTCCCCGTATACCGTATAGCAGAAACCCGCGATAGTTTAGCCATTTCTGATTTCCAAGGTGTAGTCGCGGCATCAAGGCATCGCTATCAATACGGTATCCTGCCCGTGAGATTTTGACTATTTGCAACTAGTGACTTTTTTGCGTATTACCATGCCCGGGCTACGAGGCCAGGTCCTCGAAGCTATCATCATTAGGGGTTCACAACGTGAACCGTTAGCCCGTAGAATTCGATTGAGTGGAATTCGCACTTGAGCGTTCGCTGGGCGACTCATCTCTCGTTTCAGACTTCTTTTAGAGAGATCTGAAAAACACGCGAACGAATGATATCCTCACTTGATGCGTCCACAACACCGCCTATTCTCATGCATTCTGAAAACAGCTCGGCCAACAATCAAGACATAATGGTCCGTCACGGAGCGGGCAGCACAATCCCCAAAAGAGACGAGCGCTTATTGTCTTCCGAAGCAATCACCCAAACTCAGATTTACCATTTCGGTAGGGCTCATTACTTCGCAGCCGAGAACGCGATCCTGACCCGCATCAGTGCGTATAACTCCAGCAGATGCAGAACCATTGCGCTTATCGAATCGATATGGCGAGCCAGGGATCTAAGGCGCTGCGGGGTCTCTATACGCCGATGTCAGAGTCGGCCCTTAACAAGATCAACTCCCCCATCGCGATAGTGGTACATGGCGTACCAGAGGATCTTCTTACGTTTAATCACGCGGTATTCCCGGTAACGGTGCCATAGTAACGGAATTTTCCCATGCATGCATCAGGCTTTTTTGGGTATTCAAGAGCTCGATTACAAAATGTATTTAGGTTGAGGAATGGTATGATTTTTCAGAAGCTGGCGTCGACGAATAGGGAGTGGAACGCCCGCGCCCCAACAGAGAGCGCCTTTGTGCATAAGACCAAGGACATGCTCTGGCACCCGTCAGTCTGGCTGCCGTCACGCTGACAACCGGCTGCCAAGACTACAACCCCTGTAATCCCTGCAGTAATGTGCTATCTACGGCATGGTCTGTCAGCTACTTACTTTTAGTGGCGTAGCCGGCCACCGGTTCCTGCTTTTATGCTAACCGGACCGTGCCTCTGCAGAATATCGCACTACTTACTTCCGCTAACCGCTACTTCTTTCAAAGCAACAGCGATTGAGCCGGGCTCTTGTTTCCCGCCCCTGAGTCTCCCGACTCTGGTTCGAAAACGCCAATGCTCCGCACTGGCAGCTAGTATACTTAATAGGTCTCGTTGTCAGAACAGCCATAATTGGATGTCTCCCGCCGGGTCTCTTAGTTCTGGAAGTGCAGTATAATCTAGCTGCCAAGATAAATTGAGGATGCTATGCGCAAAAGTTCGAGTATCTTAATGAGATGTCTGGCTAGCGAGGAAATGGGAGGACCCTGTCGCTGAGCAACATTCTGCATCACCCGAGGTGGCGGATATTCCGGGCGATAACGTCGTTTGGGATGGGGAGGCGGATCTACCTAGCCTTGGCGTAAATGGCCAGACCATACCGGTCCCTATTTTGCTACTCTTGTGGCTAACAAAGTTAGTGTTCTGTATTATGGTCTTACGTTGCAATTTGGACGGTAAGCAGATTACGTACCCTCTACGCCCGATTCCGCCCATTCATTGACGCAGACTGCGAGGGGCGGAGACCATGAAGATAGACTGTGGGAGGCAGCTAGGATGGACGTGGGTCAGTGACCGGCCCTACTTATTTGCCGTCCAATCGGTTATAGCTGACTGTTGTGATGCACACCACAATGGACTGGTGCATACTCGCCTTATAAGGTAGGTCCTATTTCCCACCTGGCGACTGACTTCCCTCCAGCCAGGACAAGCGGGACCAATGTACATTCCGTGTACGTATGAATCCTCCTTCCCTAAAATGGAAGCGCAAACTCACTACACTCGCCGTATCCCCTCTTTAGGACTTTGATTCTTCGTCTAAAACTGTGTGAACGGTCTAATTGAAGGGGGACTTACTAGTAGGCACGAGAACTCTTGTCTGAATCTGGCACGTCAGAACTGTTAGCTCTAACCAAAAACTTGGGCCTATAACACATACAGAGGAGGGAGTGGACGTCTCAGATTGGGCACTAAAGGACGCCTCCCAGGCGGATCGCCCACAGGATAAAAGGGAAACACCAAACCTTACACGCTTCGCTGTATGTATGGCCCCGGGGCACGTGCACATCTTGCAGGTAATCCGGAATATGAGGGCTTCGAAAACCGCAATTGCACCAGCATTATAAGACATAGCTCTCGCATTGTAGCGAGAAGAATTGGACGTGAGGGGGGAGATAGGGCGGTCCAGGGGGCTTACTGAATATGATGAATCTAGATCAGAATACATCCCCATATGTCGGTCGGCTGTACGTACAATGGGAGTAGTAGCACATCCGGGTAATTATATCCTCGCGCGGTGAAAGAAGTTATCACTGAGGGCGCAGACGACTGCGAGGCTAAACATCCAGTGATAGCGTCCGGATCTTAGGGGATCCGTTATGGTCGCTGTATGCTGGCGGCTCTACCCCTCTGTTAGTACTCCAGTGGTCCCTTGTGCGGTTGCGCGTCACCGGTGAGTTAAGTAGGCGACTATATCGTTAAGGTAGACGAGCTGCTAACGGTACTGAATGAAGAACCCTAGGCGCCCCTATCGGGGAAGATCGGGGCGAAGCCGCATGTAACACGTGCCTTTAAGACGTCGTGTGTGGCGACGTCAAGGGTTCCTAGCAATTCTGGCTGCTCGGTTAAAGAACGGTAATGGAGCTAATGCCTTCGAGGCTCTCGGTGAGGTCGCCCGGTTCCGACTTCCACACTTATTCGAAGAAGGAACTGCCGACGTCTTGACGACTAGTTACACAACGCTGCAAAAATTTAACTCCGATGGTACTCGCCCGGCAGACCCAGCTTGCATGGGGACTATGAGCGCCGTTGGTGGGGCTATGCGTCCTGCTCCCTTCAACGTCCACTTCTCCTGAGCTTTTTAAATAACCACGACTACGGTAAGCAGAGAAGGTGGGCTGCAGCGAAAAGGCCCGGACTTGGGTCCCGTGAAGCGCCAGACATAGTAACACTACCCGCATAACACAGAACCTAGGTAGACTATATCCGTAATCTTTCGGATGATAGGCGTCTACCGTGTGTATAAATTTCTGAGGGATCGCATGTGGTTGTCGCCAAATACGTCTCAACACGATCCGTGCGGATGATTTTTAGACTTTGTCAGTTTACAACAATATTGAGCGCACATCCCGAGGACTTGCCGGGTTGATCGAAGGTAATTACGCGAAAGATCCCTTCAACGTAGTTACGGAGTCGGCACTTATTTGTCTTGCGCTCTGAATATAACGCGGGAACGTCACTGGGTAAGAATGAACAGAATACTCGGACAGTTTTGAGCATTGCCTATAGCGATACGCATAATAAGCCTCCGATTCTTCACAGGTGTCCGATCCTTCCCTTTTGAACGAAAGTCCATACTCGGGATCCAAAATCCACAGGCAGGGCCCCCACGCCCAGACACCACATTCCAAGTGTCGACGCAGGGATCTCTAGGGCAATGCGACCCTAATTCGCTCGAAGATAGTCCAAAGCATAGGGATGTAGTGAAAGCCACATCGCTAGTTAAAAATGCCATATACCTGGGCAGCTTCGATATGCGGACCAATGTCACCCACTTAAGACGACTTAAAACCAATATGGAGTCGCCTGCACGTCCGGCTAATTTGTATAGATGCGCCCTTGGCATTAGGTGGTACTTCTACGGCACATGCCTACGAAAATGCTTAACTACCGCGCCTTCCTGCGGCTTTAGAGCGTTATAACAAGAGACTCAGATGGTGCTTGCTGTAGCTCAAGTCGTCCACAAGGGGAAGTCCCAGCGCTCCAGCACATCCAAGTTAGTGGCCCGGCGAGTTCGCCATGCATTTGCTCGTACTGAGGAGATTAAGCGTAGGTTGTACTATGAGTTAGTAGAGGAGACCATGTAGATGCGTGTTCGGGCCGAGACGGTAACCTAGGAGAACAGAGATCACTCGCTTGAACCAAGCGTTGAAAAAGTTGCCGTATCTCCCGCAGTCATGGAACGGCCGTTCCTAGATCGAGAGAGCGGAAAAAATGCCGCAGACTCTCATTCGGAAGTTTTCGACTTCTGTTGCCCTGAGACAATATATAGCTGGGGATTTTCTCGCTAACTTCCGCCCCTAAGCTTCCGAATGCTGCCATAGATAGACTCTGCAATGACTACTCACCATACACATTGCTAAGTCGGGCAATGTAACAAGCGAAAGTGTTGACTCATATCGGCTGTACGGGTGTGGCTCCTAGAAATAGGTGCTAAGTTATCGTACCAGCCAACTAGCCGAGCACTGTGCAAAGGCGGTCTTATTACGAGGCTGTGTACTTATATCCCACGAGCACAGTAACGAGCACAGCTAACAGCTCAACCCCAGATCCCACAGTAGTCGAAAACTTAAGACCACGGCGCCTTCTGAGTATTCGTCAGTAAATCGCACAGTTGTCGCCTATTCGTCTTACTCACTAGCCGTCTAAGCATTCCTAGGCTTAGGTCCATGTCGTAAGGCCCGGACAGGAAGGGGAGGCCGAGCCGGAAAAGTAATGTTAGTACGTTTGTGGGCTTAACGGAACTGCGAGTGCATTGGTCATGCGGTACTCCTACAGCCCAAACGAGACCTAGCACGCTCGTTGAAAGAGGGCAAGATACGTTAACAACGGCGGTAGGGAAGGCGGTCTCAAACGCGGATTCAGGTAAGTATGTGCCCCAAGTAACAGACTTACGTGAATTGGAGTGCATAACTCACAGCGAGTCAATGCTGGTGATCACACCCTAGGTCTACCGAATTAATTCACGGTCTCTGGCACCGCATCCTATCTATATTGTTGTTCGGATTTCTCGACACATCATTCCATAAAAGCATGGTAATTCCAGGGTTGGCACGGCGCTTTGCCCATCAATGGCGCTTAAATTGCTTGGAACACATCCAACAAATTGCTTTTAATGTATGTGTCTGGAAGTGAGACGACTACTTTCGGACGCTCCGATCATTGCTAGCTTTGCGACCTAGTCCTTATAGGAGCCA
		</sequence>
    <sequence><taxon idref="Location_0_0_1|30.43190118186753"/>
			TCGATACTAAGACGCTGCCTTATGGGGATGGGACCTGATGGGGCTTATCCAATCGTGGGTTAGACCGCGATTTACATGAGAGTATCCTACCAGCGTACTGGTGCCTGCAGTGTGCCAGCCGACTTTTGTGGTGTAATAGGGGCCTATTGAGACGAAGAGAACCCTCTTCGCTCCCGACGGTTGCGAGACGGGGTGCTCGGCATGTAGAAATGCGTCACCGGTGTGACTGATTGAGATAGCCTCGACATATCTAGGCGCCTCAGTAATTGCGCACGCGGTGCAGATAGTTGCTAGCCCACGGACTTTAGCGTTCTGACGTTAAGCGCGCTGAAACTCTTCGGGCCGACGACGGAAGGCACAATAAACGTATTGCACCTCACGCTGAATTGCAATTACCAAGGTTTCTGCTTGATACGTATAAGACGCATTCTTGTTGATAAGGATTCCTACTTTTTTTCGTATCTATAAAATAAGAACTGCAGATATCCTTCTACAAAAATAGGAACGTATCACTATATCGATCTCGGGCCTGAAGCACCAATCGAGAACGCAAACAAGTGTACGGCTCCAGGTATCAATATCAAACGCGCGGAGAACGTTCAGGATCGATAACATCAACCTCTTGCCCTCCCCTCTTGCTATCACGCTGGTCACAGCGGGATTTGTTGCAGATAGTGAATCAGCCCGTGATAAGCTCCTCAGAATATTTACCACGGGACTCACACTAATGGTTTAGAGTAGTTGCTGGCACTGTGTTTGCGTGGAGACGTCGTGAAATTGACGGGGGGGCCGTGCTGTCGGACAAAAGGCAACGCTCTTCCTACCGTCACGCTCATTGGCTCAAGGACATGATAGAGATCCCGTGAAGGTAGACGACGTCATGTTATGGCGGGCCACCGAAACTGGTGGTACTTACCCGGATGAGAAAGGCGACTGTTCTTCTAGGGGATTTCATCATAAATTCGCTCACAAGTTAAACTTTCTTTTAGAAGGCGAATGACGGATAAATGACAAATCTTAAAATCAAGTGTGCCCACAAGAGACAGTTCTCGTACTACATGACAGAATTGAAGCCCCTAGCACTTTCCAGCCTCGTGCTTCCCAGGTGTGGGGTGTCATATTAGCTCCCCACCTTTGCTTTGGTCACTGCCTACCTTTGTTCTCCGCAGAGGGAATGTCATTTGGCTACACCCGTAACTCTATAGATATGGCTGTTGACGTTGCAAGTTCATTAATGTCTCAAAACTAGCACTATAGTTCCTGGTGATTCTAATATCGCCGCACCGTGACCGGTGCACAGCGACCAACCTCTAAACCCACAGCCACGCGTGCGACGTTAGCATTTTCGCTAGAGTTCATGTTCGCGATGGTGTATTGAGAGTTCCCATGTTGACTGACTACGTACCGTATGGAGCGCAAGCTTATTGAAATCTGTGCATCTTGCACGAGAGTCTCTCAAGGGTTGATCTCGTTGCTCATGAGCTGAAACACTCGGCGTAAACTCCGGCACTCAGAGACAGGGTTGGAGAGTGATAACAGGTCAGTCTGGTGACCGTGAGTTTACACGTATGGATCTCTGGGGATAGCATTAAACGGAGTGCTTACGTCCACCCTTGTCTACATGAGTTTTCAATCTGACAAGAAGACGTGCGCCCCATCGGGTCTCAACTAACTGTGGAGCTTGACTGTGGGCTACCTGCCTGCCCTCCCTACACAGAAAGTATGCATTCACATCTCCGTTGTGAATCTCACTCTCAACGTCCCAAAGGTCTCCATCACCGTATCTATGAACAATTTGTCTCTCGGTGCGACGCGTTCAAATACTGTCCGATAGCAACTATCAGGTGGGCGCTGAACGGGTTTTACCGCTGCTCGGAATCCAGAGTTCTGGTAGCGCTATTGACCGTTAAGTCAGATTGAGCGACGGCTCGTGAGACGATGCGACACTATGGGTAATTCATTCTGCAAGTTCCAGATAGCAGATATGATGTGATGTTCATCCCACCTCTTGTGTCCCCGTCGCTGCCATCAATTGCAGCAACCCTCTCAGATGGTTAGATTTCGGTCAAGAAGCGCGATGTTTGTTTCCCGGTCCAACGCTACTCGACCCCCCAAACGTGGACCCCGGGGACAGCGTACCTCGGTCGGTACCCCGGAGACTTAGTTCTGTTATGAGCGAATCCTGCACCCCTCGTCTACTCATATGATGCCATATCATAAGAGATTAACGCGGCTGCCGGTACGTCCTGAAGGACATCGTGTGGTCTGTAGTGCGCTGCAAGTTTAAACACATCACTAAGTTAAATTTCAGTGCTCGTTGTGAGTCTCGCTTATTTGGAGCATGGTAGAAATTCTTGCTCAAGTTCCATCACATTTGGGTCACCTCACCCCGGACACGATCTGTTCGATCCCCCATGAGCTGGTAACCCTAAGCATTCTAAGGATGGAGCGAATGCGTCTCGAACAGTCCTTTGTTATTGTATCCGAGACTACACTAGCAGTAATACTAAGGAAATATTCTTTGACTCCTTGCATTCACGTGAGCTTTACCTAAGCCGTGAGTCGGTGACAGAGGGACGGTGCGGTCTGGGATGAGCCACAGCGATATCCTATGAGTGAATCTATACTCAAGGTCCGACTCGGACATTCAAGAGCACGTTAAAAATGTGTAAGGTCATGTCGGAAAAGCGCTGAAAAATAGCGACGATTTTATCTAAGGGTGAGTATACAGTGGAGTTGTTAGACAACGCGCGGATCAAGAATCGTGTCGATTATCGCGAGCCTATATATAATCCATGAACAGCACACGCAAGATAGTGGGGCAGAGTAAGTCGTGACGTTAAAGAGAATAGCGAATATATCGAGCAAAGAAGCTTCATGGCTATGTGGAGCTCTCTAAAGTGTACTAAAAGGCACCAAGTAATAGGATATATGACGGGAACTATGGACTGAGATTGCTTGAATTGGCATAAGGCGGACTACCACCAACGTTCAGCACGTATCCCGGCCGAATTGACTCTTTTAACGCATGTTTGGGATCTACAACCTCTACCATTACGGTACTCCACTTCTTGTAACGTGATCTCAAAAGGTTGTTTTAAACAGGTGTATATCCATCCGGCGCATTTAGGTTATCAACTGATACATACTGATTGTTCGCCAACGTATGACGTGTCCGGGCGCGACTCACCGAAACTGTATGAGCTCATCCTCCTCCCTAACAACAAGGGATTGTGTCTGCCGGACTCGGAGCGATGATTTAGATTGGAATTGAGAACTACCTTAAGCCCAGTGAGGCCCCAACGAGGTGCGTAGGCGAGTCTCCGGGCCTGTGGATGGATAAACTGAACAGGCAATCATTCCCCAAATGGGACATGGTATGCCGTGGACGAGGTCAGAGCACCGTGTTGAAGACCAACGGTGGCCATTCCGGGTTCGCTCCCCCTCTCATGACCCCAGAACCACCGGAGGGTATGTTAATAATGGTACGCATCATTGGACCGTATCTGGATGCAAGCAAAAATTCTGTATTTAAGTCCAAATCTCATAGCTGTGGGGTATGCGGGCAACCATCATTCGGTCTTCGAGACGCATGTGCGAGCTGGTGCAGCTACGCTCAAGACCGCGAACGGCTTTACGCCGAGTAAAGCTTTAATTAAGACAGAGGGTCTCTTCGGGAATTGCTAGCAATGATTTGGCCCGTGCCACTTATTAATGGAGCGGCATAAAAGGCAGCAGAAGCTCTTCTAAAGCAACCAGGAGTACGGCTTACCGTCAGTTTAATTTATGAGCGATTTAGGTTCCTTGCCTTGCTGTAAATCGCCTACTAACCGCAATTTACAAGCTCCATTTGGCCTACGACCATTAGGGCTACTCTAAGCTCTCGTGCCTAGTTCCGGCTTTTAGCGTCTTTGGTCAAGTCAATGATGGTGCGGAGGCTGACGCGTAGTTCGACGCCCGAGTCGACACTGTTTTCGACGGAGCTGCGAGGTTAAATTGATTGTCGCTCAAATTCACCGTCCGAACGAACCTGGGTGGTCGTGGTGACTTTCGAGGCGTGTGCCTCTGCACAGACACAAAGAGATCTAAAGGTGAAAAGCCTCCCCGGCGTAACAAAAAACTGGACTTCGTCTATACAATGCATCTAAGGGAGAATATATAACACTGGCTACACTGGATTAATTGTCTTTAAAACCATGCGATTTAGATTGTTCAAAAAAGTTCAACAACAGCCAAATGTCCTGCTGTGATTCTGGGGATGTTCTATCGTCGACAAGTCTTCGTCGCCTTAATCAAACATCATGGACTTGATGTGCCTACTCCTCCGATATTCAAAGCGATGATACTCGTCATGCGGTAACCTGTAGCAAGGCTCTGCTGTTCTAGTGTGGCCCTTGGCAGATACCGGAGAACTCGCCGGTAATTTGCATCAGGGTAATTGGTAGGAGGACCTGGACAATTGCGCATCCAGATTTTGTAGCGGTACCGTATTCTCACACGACGGTTGCAGCGTGCAAGGCTAGAGTTAATAGGCATAAGAGTACCAATATCGCTAAGCGCGATCCACTAAACCTGATCATAGACATGCGAAATGATCGGTAAAGCCATCTCACAAAGGCTAACGGTGTGTATGACGCTTGGTGGGGAGTTACAGTCGGCACCTCCTGCCGTATCATCGACCTACGGCAACATTTCCGCCAACATTCAAATTCACCAACCAAACAAAGCAATAGAAGACAGTATGCTTCCGCGCCCAAGCTCATTACTCAGTCCCGGATTCGCGCGTTTACGAATAATTAGTGGTAGGAGCTTAGGTTACATGAGTTGATATACAAGACTCGGGAATCCTTGTATCAGTCATCGCGAATTTCAGATGTTTATTCCAACTGGATAACACGTAGAGGCTTTTAGCTGACATGAGCAACACCTGAGCGAATTGTCCTGGGGGAGCACAGTCGTTCGTGGAGTTGCAAACTAGATATCACAAGCCAGTATTTTAAAATCGATGACCGAAGTTGTTAACTGCATGTTGTTACTATTGCCGCTACCACGCACTTTACAACTGCATTGTAGGTAGGGCATTCCGTTAAGCAACACACACAGCTAATTCGGTGGTAGCATACTCGAAGAACTCTAGTTGACTCACAAACTAGGAGTATCGGTATACAATACTGGGATCATCGCCTGCCTGAGAAGAAAGATTTCGACAGTTTCTCACACGCGTCGCGCGTCCCGAAGTACACGTATGTCATCGCGATAAAATGTCATAAACGGCCGGTCGTGATCTGCCTCGGGGTGATCTTCCTGTACTCTGCCCAGAACCACTTGCCCCAGCACCGACTAATTTGGTACTTGAAGTAGTTGGTTCAGGAAGAGTAAGATCGCTTAAACAATGCTCTGTGGTAGCGACACATCGGCTTCGGATCCGTTTTCTGCACAAAACCCAAATCGCCGAGCCATCACGCCTAATCAGTCATGTAGATTTGCCTAATAAGCATGTAGTCCGCCCACCACCTACACGGCTACTTCAGATGCGGCAAAGGGGGTGCCATTTCCAATCTCAGACGAGAGACTTCTTTGTCGCTGGACTTAAGCATCCACATCCAAGACACCCAGAGGTAAGGACACGCGCCACCAACCTTGACTCTATGTGAACTTCGCTGGATTTACATTAGCTCGAGCTCTCCAAGAAGGCATTGGTGCTGTAAATATAGCACCCTCCTCCGCCCGGATCTTATGGCGGAAAGACTTGAGATCGTAGGCCAGGTGGTAAGCTGTTCCCCCCGCCACCAGCCGTATTCGAAGCAGTCGAACAGTCGTCGCCCACTGAAACAGTCCGGATATAGCGTGCTGCGGTTTCCGCTACTAATTTTCAGTGAGCAAAGTGGAGTTAAGTGACGGATCGGTTTCTGAGATCGTAACTATTTTGAAGAGTAGCTGCGGCACGGACTGGGCAGACCCCGTTGGTTTCCCGTGTCATACCAGACGCCAATGTTGACGACTGGTGCCATCACGAGACGTTATCCGCTCCGACGATAGAATAAATCGTAGTGTCCGTATAAGGTGATTAAACGCCTTATGTATGGTATGTAACGGGCACCTAGTTCGCCCCAGTGTGAGGATTTCCTCATATATACGATCGACAAAACTCATTATGTTAGTAGACCGTGGAGTGTAGATATCGTCGGAACCCAAACATTTTGAGTCTAGCATGACCACGGGACGAGCCTTAACCCGCGTGAATCGGTCATGTCATTAGAGCTGTCTCGCGTATCTGTGGTATCGAATACCAATTGAAGCGTATATTAATTCGCAAATGCTTCTGTCTGTTCGACGGGAAAATAACGGGCATCAACCTTACGCTGACTTATATTTTGAAGACCACGGGGGGAGTAAACCAGGCTCGCTACCTTAATCGCACATGTCCTCTCCACGAGGTGGGAATAGTGGGCTGTTCTCCCGTCCTCTGTCGTCACGCAAACTTATATGGCGCTACGGTGTCCTCAAGATGAGCCCCCCAGTCCTCCGGCTGTTTAACATTCTGACCCGCTTCGTCGCCTCCGAAGTCCTGACGAGAGGGGTGTGCGCACGCCTGTCCTGCCCTCATGCGAGCCGATACTTGCACACTCTGGTAGCTTATCAGTCCCCACGCTTTTGCGTTTCGGTAAGGTATTATGCCGGTCAACGGTTACCAATGGTCTGGAGAGCGTGCTGTGTACTATCTGGAGACTCGGTCTGCCGCAGTTGTCCAACCATATGGGACTTCTGGAGCTCCAAGTTGTTGCAAAATTAACGCTCAGGCTGTGTCGGACGTCCGATTTGGAATTGTCACGGAAAAGGTGGTTATACGGCTTTACGGCGACTCGTCATTTCACATATAAGACGATCCCTCGTCGCCTAGGGAGCCATCAGACGCGTTCCCCTAGTGAATGCTACATCCCCTATCACCGTATCCTGGCGGGTTGTGTTCGGGGAGGCGGTACCTTTGGTCTGTTTTCCTAAGTATCCATTCGCCAAACGGTTAACAGCGTATGAGCATTCGGGGAAGACGCCTAGGTCGGGGCTATGAAGCTCAGCTGGTGCGTCCACTCTGTTGTTTTACTTATTATTACCAAACTGGAACCCTTAGCATGTATGCTGGACTTGCGTATAGAGTCGGGTCTACTAGTGTTTTGCGGTGTCGGTCCTCGGTTCCCCGTGGCTCCGTTCAAACATAGGGATCAGGTCCAACATGTGTAATCTTATCCTCAAGATTTCGGCTGTTTAGATAGAACACGTCCGGGGATCAGATACGCAATAATGTGCGGACAGTTTTTGACCGCAGAGGAGTCGGAATTCTCGCTTACAAAACTGGTCACTTACAGTTCTAGGAGGTGTTTTGTACTATTCGTGTATCACCGGGAATGAGTACGACAAGATTACATGGTGGACATGTTGGTCCTCTCTGGATTTTGTGCGTACAAATAGACTTATCTCTTAATCCGAAGTGGGTGCTGATTGCCGGTCTACGAGAGAGGCTCCCAAAACGCATGGGCAATCCGATTCTCTACCCGACTCAGGCAAGCACGAACCTGGGGCAAGCACATCGAATCCCAGCCGAGTGCGTCACCACAAAGAAATAGTGGACCCAATATCTGCCGAATAAATTCCCCTACCTCGAGCGAAGTTGCATTACGGTGCTCTTTGATCAATGCTAGACTAAATCCGATAGCGGCCTCTAGAGTCATTCCTACGTTGCCGCAAATGCTATACGAGGACTGGTGTGCGGACGAGGGAGGAACCAGAACCAACGCATCGTGAATCTTGGGAACCAAGGGTGAGGCCTCAGATCCTAGAGTGAATTGAGAAGTACTGTCGACAGTTTTCGGTACGTTGCTAATCGGGATCTTGGCTCGGCCTGGCCTACACGAGTTGCATTGCAATTAAACAGGGCCATCCGGTCATACGAAGATAGCTTCGTTCGGGGTCGCAATCGCAGACATTGGATCATCCAGTCGCGCTGCGTGTGTAGCCTACCAATGCGCCTAAGGAGAATAAGACAGTTTTGGATACTCAACATTGTGGCAGAAACTACATAAATTAGTAGAGGGACCTATGATATTAGTTAACCTACTAGGTTCTGGCGACACATCGATTGTGAGATCGGGGCGTCCCCGCTTGTAGCGCGAACGTTGTAGCAGTGGGGGTGCAATCAGTCATGAACCTAAGCGTTAAGTCAGACAACTAGGCTTGCCGGAACTCCTGAACCAGTCCCGAGAAGATCTAAAGATAGTAGCAATATCGTTCGCAGAACCAGGCTACTTTAAATCCCAGGCCTTTGGATCCACAGGCATTCTCGGGAACTTCATTATGTTCGCGCATGAACAGTGTCTGTCCCCCTGGTTGCGTAGCGCAGTACTACTCTAGGCCCAATTAGTGGACAAGTTGTAGTACGTCGGGCTATTAAGTAAACAATAACTGTCAGCAAAAATGCGTCGTACTGCCACGCAGCGGTGTCAATGGCACCACACACCTCAGGGGATTTTTGTTAAGGCTAAATGTAATTGGAGTTAGCATTCAAACTCTACTGCCTATTCGTCCCGTGCCTCACTGAAGACACTAGTTCTTAGTAAAATGCCCTGCTCGCTGCGACGACAGGTCAAAGTTTAAGGACTGAGTGTGTCTCGTGACGTAAAGACGGTTTGCCACTTAGTTTGTCGCCTGATGCACATAGCGATAGCCTCACCTGCGGCTGTGACGTCACACGTCAAGAGCGGACTCCTCCATTAAAGCCGCTAGACCGATAGTTATAGGACTCGTTTTCACATATAAGCAGAGCGGACACGGACGATGTGGATGTTGATCCGAAACGGGAGACACTAATGATGTTCGGCGCCTTGCGACCTACCGTCCCCGTATACCATACAGCAGAAACCCGCGATAGTTTAGCCATTTCTGATTTCCAAGGTGTAGTCGCGGCATCAAGGCATCGCTATCAATACTGTATCCTGCCCGTGAGATTTTGACTAGTTGCAACTAGTGACTTTTTTGCGTATTACCATGCCCGGGCTACGAGGCCAGGTCCTCGAAGCTATCATCATTAGGGGTTCACAACGTGAACCGTTAGCCCGTAGAATTCGATTGAGTGGAATTCGCACTGGAGCGTTCGCTGGGCGACTCATCTCTCGTTTGAGACTTCTTTTAGAGAGATCTGAAAAACACGCGAACGAATGATATCCTCACTTGATGCGTCCACAACACCGCCTATTCTCATGCATTCTGAAAACAGCTCGGCCAACAATCAAGACATAATGGTCCGTCACGGAGCGGGCAGCACAATCCCCAAAAGAGACGAGCGCTTATTGTCTTCCGAAGCAATCACCCAAATTCAGATTTACCATTTCGGTAGGGCTCATTACTTCGCAGCCGAGAACGCGATCCTGACCCGCATCAGTGCGTATAACTCCAGCAGATGCAGAACCATTGCGCTTATCGAATCGATATGGCGAGCCAGGGATCTAAGGCGCTGCGGGGTCTCTATACGCCGATGTCAGAGTCGGCCCTTAGCAAGATCAACTCCCCCATCGCGATAGTGGTACATGGCGTGCCAGAGGATCTTCTTACGTTTAATCACGCGGTATTCCCGGTAACGGTGCCATAGTAACGGAATTTTCCCATGCATGCATCAGGCTTTTTTGGGTATTCAAGAGCTCGATCACAAAATGTATTTAGGTTGAGGAATGGTATGATTTTTCAGAAGCTGGCGTCGACGAATAGGGAGTAGAACGCCCGCGCCCCAACAGAGTGCGCCTTTGTGCATAAGACCAAGGACATGCTCTGGCACCCGTCAGTCTGGCTGCCGTCACGCTGACAACCGGCTGCCAAGACTACAACCCCTGTAATCCCTGCAGTAATGTGCTACCTACGGCATAGTCTGTCAGCTACTTACTTTTAGTGGCGTAGCCGGCCACCGGTTCCTGCTTTTATTCTGACCGGACCGTGCCTCTGCAGAATATCGCACTGCTTACTTCCGCTAACCGCTACTTCTTTCAAAGCAACAGCGATTGAGCCGGGCTCTTGTTTCCCGCCCCTGAGTCTCCCGACTCTGGTTCGAAAACGCCAATGCTCCGCACTGGCAGCTAGTATACTTAATAGGTCTCGTTGTCAGAACAGCCATAATTGGATGTCTCCCGCCGGGTCTCTTAGTTCTGGAAGTGCAGTACAATCTAGCGGCCAAGATAAATTGAGGATGCTATGCGCAAAAGTTCGAGTATCTTAATGAGATGTCTGGTTAGCGAGGAAATGGGAGGACCCTGCCGCTGAGTAACATTCTGCATCACCCGGGGTGGCGGATTTTCCGGGCGATAACGTCGTTTCGGATGGGGAGGCGGATCTACCTAGCCTTGGCGTAAATGGCCAGACCATACCGGTCTCTATTTTGCTACTCTAGTGGCTAACAAAGTTAGTGTCCTGTATTATGGTCTTACGTTGCAATTTGGACGGTAAGCAAATTACGTACCCTCTACGCCCGATTCCGCCCATTCATTGACGCAGACTGCGAGGGGCGGAGACCATGAAGATAGACTGTTGGAGGCAGCTAGGATGGACGTGGGTCAGTGACCGGCCCTACTTATTTGCCGTCCAATCGGTTATAGCTGACTGTTGTGATGCACACCATAATGGACTGGTGCATACTCGCCTTATAAGGTAGGTCCTATTTCCCACCTTGCGACTGACTTCCCTCCGGCCAGGACAAGCGGGACCAATGTACATTCCGTGTACGTATGAATCCTCCTTCCCTAAAATGGAAGCGCAAACTCACTACACTCGCCGTATACCCTCTTTAGGACTTTGATTCTTCGTCTAAAACTGTGTGATCGGTCTAATTGAAGGGGGACTTACTAGTAGGCACGAGAACTCTTGTCTGAATCTGGCACGTCAGAACTGTTAGCTCTAACCAAAAACTTGGGCCTATAACACATACAGAGGAGGGAGTGGACGTCTCAGATTGGGCACTAAAGGACGCCTCCCAGGCGGATCGCCCACAGGATAAAAGGGAAACACCAAACCTTACACGCTTCGCTGTATGTATGGCCCCGGGGCACGTGCACATCTTGCAGGTAATCCGCAATATGAGGGCTTCGAAAACCGCAATTGCACCAGCATTTTAAGACATAGCTCTCGCATTGTAGCGAGAAGAATTGGACGTGAGGGGGGAGATAGGGCGGTCCAGGGGGCTTACTGGATATGATGAATCTAGATCAGAATACATCCCCATATGTCGGTCGGCTGTACGTACAATGGGAGTAGTAGCACATCCGGGTAATTATATCCTCGCGCGGTGAAAGAAGTTATCACTGAGGGCGCAGACGACTGCGAGGCTAAACATCCAGTGATAGCGTCTGGATCCTAGGGGATCCGTTATGGTCGCTGTATGCTGGCGGCTCTACCCCTCTGTTAGTACTCCAAAGGTCCCTCGTGCGGTTGCGCGTCACCGGTGAGTTAAGTAGGCGACTACATCGTTAAGGTAGACGAGCTGCTAACGGTACTGAATGAAGAACCCTAGGCGCCCCTATCGGGGAAGATCGGGGCGAAGCCGCATGTAACACGTGCCTTTAAGACGTCGTGTGTGGCGACGTCAAGGGTTCCTAGCAATTCTGGCTGCTCGGTTAAAGAACGGTAATGGAGCTAATGCCTTCGAGGCTCTCGGTGAGGTCGCCCGGTTCCGACTTCCACGCTTATTCGAAGAAGGAACTGCCGACGTCTTGACGACTAGTTACACAACGCTGCAAAAATTTAACTCCGATGGTACTCGCCCGGCAGACCCAGCTTGCATGGGGACTATGAGCGCCATTGGTGCGGCTATGCGTCCTGCCCCCTTCAACGTCCGCTTCTCCTGGGGTTTTTAAATAACCACGACTACGGTAAGCAGAGAAGGTGGGCTGCAGCGAAAAGGCCCGGACTTGGGTCCCGTGAAGCGCCAGACATAGTAATACTACCCGCAAAACACAGAACCTAGGTAGACTATATCCGTAATCTTTCGGATGATAGGCGTCTACCGTGTGTATAAATTTCTGAGGGATCACATGTGGTTGTCGCCAAATACGTCTCAACACAATCCGTGCGGATAATTTTTAGACTTTGTCAGTTTACAACAATATTGAGCGCACATCCCGAGGACTTGCCGGGTTGATCGAGGGTAATTACGCGAAAGATCCCTTCAACGTAGTTACGGAGTCGGCACTTATTTGTCTTGCGCTCTGAATATAACGCGTGAACGTCACTGGGCAAGAATGAACAGAATACTCGGACAGTTTTGAGCATTGCCTATAGCGATACGCATAATAAGCCTCCGATTCTTCACAGGTGTCCGATCCTTCCCTTTTGAACGAAAGTCCATACTCGGGATCCAAAATCCACAGGCAGGGCCCCCACGCCCAGACACCACATTCCAAGTGTTGACGCAGGGATCTCTAGGGCAATGCGACCCTAATTCGCTCGAAGATAGTCCAAAGCATAGGGATGTAGTGAAAGCCACATCGCTAGTTAAAAATGCCATATACCTGGGCAGCTTCTATATGCGGACCAATGTCACCCGCTTAAGACGATTTAAAACCAATATGGAGTCGCCTGCACGTCCGGCTAATTTGTATAGATGCGCCCTTGGCATTGGGTGGTACTTCTACGGCACATGCCTACGAAAATGCTTAACTACCGCGCCTTCCTGCGGCTTTATAGCGTTATAACAAGAGACTCAAATGGTGCTTGCTGTAGCTCAAGTAGTCCACAAGGGGAAGTCCCAGCGCTCCAGCACATCCAGGTTAGTGGCCCGGCGAGTTCGCCATGCATTTGCTCGTACTGAGGAGATTAAGCGTAGGTTGTACTATGAGTTAGTAGAGGAGACCATGTAGATGCGTGTTAGGGCCGAGACGGTAACCTAGGAGAACAGAGATCACTCGCTTGAACCAAGCGTTCAAAAAGTTTCCGTATCTCCCGCAGTCGTGGAACGGCCGTTCCTAGATCGAGAGAGCGGAAAAAATGCCGCAGACTCTCATTCGGAAGTTTTCGACTTCTGTTGCCCTGAGACAATATATAGCTGGGGATTTTCTCGCTAACTTCCGCCCCTAAGCTTCCGAATGCTGCCATAGCTAGACTCTGCAATGACTACTCACCATACACATTGCTAAGTCGGGCAATGAAACAAGCGAAAGTGTGGACTCATATCGGCTGTACGGGTGTGGCTCCTAGAAATAGGTGCTAAGTTATCGTACCAGCCAACTAGCCGAGCACTGTGCAAAGGCGGTCTTATTACGAGGCTGTGTACTTATATCCCACGAGCACAGTAACGAGCACAGCTAACAGCTCAACCCCAGATACCACAGTATTCGAAAACTTAAGACCACGGCGCCTCCTGAGTATTCGTCAGTAAATCGCACAGTTGTCGCCTATTCGTCTTACTCACTAGCCGTCTAAGCATTCCTAGGCTTAGGTACATGTCGTAAGGCCCGGACAGGAAAGGGAGGCCGAGCCGGAAAAGTAATGTTAGTACGTTTGTGGGCTTAACGGAACTGCGAGTGCATTGGTCATGCGGTACTCCTACAGCACAAACGAGACCTAGCACGCTCGTTGAAAGCGGGCAAGATACGTTAACAACGGCGGTAGGGAAGGCGGTCTCAAACGCGCATTCAGGTAAGTATGTGCCCCAAGTAACAGACTTTCGTGAATTGGAGTGCATAACTCGCAGCGAGTCAATGCTGGTGATCACACCCTAGGTCTACCGAATTTATTCACGGTCTCTGGCACCGCATCCTATCTATATTGTTGTTCGAATTTCTCGACAAATCATTCCATAAAAGCATGGTAATTCCAGGGTTGGCACGGCGATTTGCCTATCAATGGCGCTTAAATTGCTTGGAACACATCCAACAAATTGCTTTTAATGTATGTGTCTGGAAGTGAGACGACTACTTTCGGACGCTCCGATCATTGCTAGCTTTGCGACTTAGTCCTTATAGGAGCCT
		</sequence>
    <sequence><taxon idref="Location_0_2_1|31.905654317458875"/>
			TCGATACTAAGACGCTGCCTTATGGGGATGGGACCTGATGGGGCTTATCCAATCGCGGGTTAAACCGCGATTTACATGAGAGTATCCTACCAGCGTACTGGTGCCTGCAGTGTGCCAGCCGCCTTTTGTGGTGTAATAGGGGCCTATTGAGACGAAGAGAACCCTCTTCGCTCCCGACGGTAGCGAGACGGGGTGCTCGGCATGTAGAAATGCGTCACCGGTGTGACTGATTTAGATAGCCTCGACATATCTAGGCGCCTCAGTAATTGCGCACGCGGTGCAGATAGTTGCTAGCCCACGGACTTTAGCGTTCTGACGTTAAGCGCGCTGAAACTCTTCGGGCCGACGACGGAAGGCACAATAAACGTATTGCACCTCACGCTGAATTGCAATTACCAGGGTTTCTGCTTGATACGTATAAGACGCATTCTTGTTGATAAGGATTCCTACTTTTTTTCGTATCTATAAAATAAGAACTGCAGATATCCTTCTACAAAAATAGGAACGTATCACTATATCGATCTCGGGCCTGAAGCACCAATCGAGAACGCAAACAAGTGTACGGCTCCAGGCATCAATATCAAACGCGCGGAGAACGTTCAGGATCGATAACATCAACCTCTTGCCCTCCCCTCTTGCTATCACGCTGGTCACAGCGGGATTTGTTGCAGATAGTGAATCAGCCCGTGATAAGCTCCTCAGAATATTTACCACGGGACTCGCACTAATGGTTTAGACTAGTTGCTAGCACTGTGTTTGCGTGGAGACGTCGTGGAATTGACGGGGGGGCCGTGCTGTCGGACAAAAGGCAACGCTCTTCCTACCGTCACGCTCATTGGCTCAAGGACATGATAGAGATCCCGTGAAGGTAGACGACGTCATGTTATGGCGGGCCACCGAAACTGGTGGTACTTACCCGGATGGGAAAGGCGACTGTCCTCCTAGGGGATTTCATCATAAATTCGCTCACAAGTTAAACTTTCTTTTAGAAGGCGAATGACGGATAAATGACAAATCTTAAAATCAAGTGTGCCCACAAGAGACAGTTCTCGTACTACATGACAGAATTGAAGCCCCTAGCACTTTCCAGCCTCGTGCTTCCCAGGTGTGGGGTCTCATATTAGCTCCCCACCTTTGCTTTGGTCACTGCCTACCTTTGTTCTCCGCAGAGGGAATGTCATTTGGCTACACCCGTAACTCTATAGAGATGGCTGTTGACGTTGCAAGTTCATTAATGTCTCAAAACTAGCACTATAGTTCCTGGTGACTCTAATATCGCCGCACCGTGACCGGTGCACAGCGACCAACCTCTAAACCCACAGCCACGCGTGCGACGTTAGCATTTTCGCTAGAGTTCATGTTCGCGATGGTGTATTGAGAGTTCCCATGTTGACTGACTATGTACCGTATGGAGCGCAAGCTTATTGAAATCTGTGCGTCTTGCACGAGAGTCTCGCAAGGGTTGATCTCGTTGCTCATGAGCTGAAACACTCGGCGTAAACTCCGGCACTCAGAGACAGGGTTGGAGAGTGATAACAGGTCAGTCTGGTGACCGTGAGTTTACACGTATGGATCTCTGGGAATAGCATTAAACGGAGTGCTTACGTCCACCCTTGTATACATGAGTTTTCAATCTGACAAGAAGACGTGCGCCCCATCGGGTCTCAACTAACTGTGGAGCTTGACTGTGGGCTACCTGCCTGCCCTCCCTACACAGAAAGTATGCATTCACATCTCCGTTGTGAATCTCACTCTCAACGTCCCAAAGGTCTCGATCACCGTATCTATGAACAATTTGTCTCTCGGTGCGACGCATCCAAATACTGTCCGATAGCAACTATCAGGTGGGCGCTGAACGGGTTTTACCGCTGCTCGGAATCCAAAGTTCTGGTAGCGCTATTGACCGTTAAGTCAGATTGAGCGACGGCTCGTGAGACGATGCGACACTATGGGTAATTCATTCTGCAAGTTCCAGATAGCAGATATGATGTGATGTTCATCCCACCTCTTGTGTCCCCGTCGCAGCCATCAATTGCAGCAACCCTCTCAGATGGTTAGATTTCGGTCAAGAAGCGTGATGTTTGTTTCCCGGTCCAACGCTACTCGACCACCCAAACGTGGACCCCGGGGACAGCGTACCTCGGTCGATACCCGGGAGACTTAGTTCTGTTATGAGCGAATCCTGCACCCCTCGTCTACTCATATGATGCCATATCATAAGAGATTAACGCGGCTGCCGGTACGTCCTGAAGGACATCGTGTGGTCTGTAGTGCGCTGCAAGTTTAAACACATCACTAAGTTAAATTTCAGTACTCGTTGTGAGTCTCGCTTATTTGGAGCATGGTAGAAATTCTTGCTCAAGCTCCATCACATGTGGGTCACCTCACCCCGGACACGATCTGTTCGATCCCCCATGAGCTGGTAACCCTAAGCATTCTAAGGATGGAGCGAATGCGTCTCGAACAGTCCTTTGTTATTGTATCCGAGACTACACTAGCAGTAATACTACGGAAATATTCTTTGACTCCTTGCATTCACGTGAGCTTTACCTAAGCCGTGAGTCGGTGACAGAGGGACGGTGCGGTCTGGGATGAGCCACAGCAATATCCTATGAGTGAATCGATACTCAAGGTCCGGCTCGGACATTCAAGAGCACGTTAAAAATGTGTAAGGTCATGTCGGAAAAGCGCTGTACAATAGCGACGATTTGATCTAAGGGTGAGTATACAGCGGAGTTGCTAGACAACGCACGGATCAGGAATCGTGTCGATTATCGCGAGCCTATATATAATCCATGAACAGCACACGCAAGATAGTGGGGCAGAGTAAGTCGTGACGTTAAAGAGAATAGCGAATATATCGAGCAAAGAAGCTTCATGGCTATGTGGAGCCCTCTAAAGTGTACTAAAAGGCACCAAGTAATAGGATATATGACGGGAACTATGGACTGAGATTGCTTGAATTGGCATAAGGCGGACTACCACCAACGTTCAGCACGTATCCCGGCCGAATTGACTCTTTTAACGCATGTTTGGGGTCTACAACCTCTACCATTACGGTACTCCACTTCTTGTAACGTGATCTCAAAAGGTTGTTTTAAACAGGTGTATATCCATCCGGCGCATTTAGGTTATCAACTGATACATACTGATTTTTCGCCAACGTATGACGTGTCCGGGCGCGACTCACCGAAACTGTATGAGCTCATCCTCCTCCCTAACAACAAGGGATTGTGTCTGCCGGACTCGGAGCGATGATTTAGATTGGAATTGAGAACTACCTTAAGCCCAGTGAGGCCCCAACGAGGTGCGTAGGCGAGTCTCCGGGCCTGTGGATGGATAAACTGAACAGGCAATCATTCCCCAAATGGGACATGGTATGCCGTGGACGAGGTCAGAGCACCGTGTTGAAGCCCAACGGTGGCCATTCCGGGTTCGCTCCCCCTCTCATGACCCCAGAACCACTGGAGGGTATGTTAATAATGGTACGCATCATTGGACCGTATCTGGATGCAAGCAAAAATTCTGTATTTAAGTCCAAATCTCATAGTTGTGGGGTATGCGGGCAACCATCATTCGGTCTTCGAGACGCAAGTGCGAGCTGGTGCAGCTACGCTCAAGACCGCGAACGGCTTTACGCCGAGTAAAGCTTTAATTAAGACAGAGGGTCTCTTCGGGAATTGCTAGCAATGATTTGGCCCGTGCCACTTATTAATGGAGCGGCATAAAAGGCAGCAGAAGCTCTTCTAAAGCAACCAGGAGTACGGCTTACCGTCAGTTTAATTTATGAGCGATTTAGGTTCCTTGCCTTGCTGTAAATCGCCTACTAACCGCAATTTACAAGCTCCATTTGGCCTACGACCATTAGGGCTACTCTAAGCTCTCGTGCCTAGTTCCGGCTTTTAGCGTCTTTGGTCAAGTCAATGATGGTGCGGAGGCCTACGCGTAGTTCGACGCCCGAGTCGGAATTGTTTTCGACGGAGCTGCGAGGTTAAAGTGATTGTCGCTCAAATTCACCGTCAGAACGAACCTGGGTGGTCGTGGTGACTTTCGAGGCGTGTGCCTCTGCACAGACACAAAGAGATCTAAAGGTGAAAAGCCTCCCCGGCGTAACAAAAAACTGGACTTCGTCAATACAATGCATCTAAGGGAGAATATATAACACTGGCTACACTGGATTAATTGTCTTTAAAACCATGCGATTTAGATTGTTCAAAAAAGTTCAACAACAGCCAAATGTCCTGCTGTGATTCTGGGGATGTTCTATCGTCGACAAGTCTTCGTCGCCTTAATCAAACATCATGGACTTGATGTGCCTACTCCTCCGATATTCAAAGCGATGATACTCGTCGTGCGGTAACCTGTAGCAAGGCTCTGCTGTTCTAGTGTGGACCTTGGCAGATACCGGAGAACTCGCCGGTAATTTGCATCAGGGTAATTGGTAGGAGGACCTGGACAATTGCGCATCCAGATTTTGTAGCGGTACCGTATGCTCACACGACGGTTGCAGCGTGCAAGGCTAGAGTTAATAGGCATGAGAGTACCAATATCGCTAAGCGCGATCCACTAAACCTGATCATAGACATGCGAAATGATCGGTAAAGCCATCTCACAAAGGCTAACGGTGTGTATGACGCTTGGTGGGGAGCTACAGTCGGCACCTCCTACCGTATCATCGACCTACGGCAACATTTCCGCCAACATTCAAATTCACCAACCAAACAAAGCAATAGAGGACAGTATGCTTCCGCGCGCAAGATCATTACTCAGTCCCGGATTCGCGCGTTTACGAATAATTAGTGGTAGGAGCTTAGGTTACATGAGTTGATATACAAGACTCGGGAATCCTTGTATCAGTCATCGCGAATTTCAGATGTTTATTCCAGCTGGATAACACATAGAGGCTTTTAGCTGACATGAGCAACACCTGAGCGAATTGTCCTGGGGGAGCACAGTCGTTCGTGGAGTTGCAAACTAGATATCACAAGCCAGTATTTCAAAATCGATGACCGAAGTTGTTAACTGCATGTTGTTACTATTGCCGCTACCACGCACTTTACAACTGCATTGTAGGTAGGGCCTTCCGTTAAGCAACACACACAGCTAATTCGGTGGTAGCATACTCGAAGAACTCTAGTTGACTCATAAACTAGGAGTGTCGGTATACAATACTGGGATCATCGCCTGCCTGAGAAGAAAGATTTCGACAGTTTCTCACACGCGTCGCGCGTCCCGAAGTGCACGTATGTCATCGCGATAAAATGTCATAAACGGCCGGTCGTGATCTGCCACGGGGTGATCTTCCTGTACTCTGCCCAGAACCACTTGCCCCAGCACCGACTAATTTGGTACTTGAAGTAGTTGGTTCAGGAAGAGTAAGATCACTTAAACAATGCTCTGTGGTAGCGACACATCGGCTTCGGATCCGTTTTCTGCACAAAACCCAAATCGCCTAGCCATCACGCCTAATCAGTCATGTAGATTTGCCTAATAAGCATGTAGTCCGCCCACCACCTACACGGCTACTTCAGATGCGGCAAAGGGGGTGCCATTTCCAATCTCAGACGAGAGACTTCTTTGTCGCTTGACTTAAGCATCCACATCCAAGACACCCAGAGGTAAGGACACGCGCCACCAACCTTGACTCTATGTGAACTTCGCTGGATTTACATTAGCTCGAGCTCCCAAAGAAGGCATTGGTGCTGTAAATATAGCACCCTCCTCCGCCCGGATCTTATGGCGGAAAGACTTGAGATCGTAGGCCAGGTGGTAAGCTGTTCCCCCCGCCACCAGCCGTATTCGAAGCAGTCGAACAGTCGTCGCCCCCTGAAACAGTCCGGATATAGCGTGCTGCGGTTTCCGCTACTAATTTTCAGTGAGCAAAGTGGAGTTAAGTGACGGATCGGTTTCTGAGATCGTAACTATTTTGAAGAGTAGCTGCGGCACGGACTGGGCAGACCCCGTTGGTTTCCCGTGTCATACCAGACGCCAATGTTGACGACTGGTGCCATCACGAGACGTTATCCGCTCCGACGATAGAATAAATCGTAGTGTCCGTATAAGGTGATTAAACGCCTTATGTATGGTATGTAACGGGCACCTAGTTCGCCCCAGTGTGAGGATTTCCTCATATATACGATCGACAAAACTCATTATGTTGGTAAACCGTGGAGTGTAGATATCGTCGGAACCCAAACATTTTGAGTCTAGCATGACCACGGGACGAGCCTTAACCCGCGTGAATCGGTCATGTCATTAGTGCTGCCTCGCGTATCTGTGGTATCGAATACCAATTGAAGCGTATATTAATTCGCAAATGCTTCTGTCTGTTCGACGGGAAAATAACGGGCATCAACCTTACGCTAACTTATATTTTGAAGACCACGGGGGGAGTAAACCAGGCTCGCTACCTTAATCGCACATGTCCTCTCCACGAGGTGGGAATAGTGGGCTGGTCTCCCGTCCTCTGTCGTCACGCAAACTTATATGGCGCTACGGTGTCCTCAAGATGAGCCCCCCAGTCCTCCGGCTGTTTAACATTCTGACCCGCTTCGTCGCCTCCGAAGTCCTGACGAGAGGGGTGTGCGCACGCCTGTCCTGCCCTCATGCGAGCCGATACTTGCACACTCTGGCAGCTTGTCAGTCCCCACGCTTTTGCGTTTCGGTAAGGTATTATGCCGGTCAACGGTTACCAATGGTCTGGAGAGCGTGCTGTGTACTATCTGGAGACTCGGTCTGCCGCAGTTGTCCAACCATATGGGACTTCTGGAGCTCCAAGTTGTTGCAAAATTAACGCTCAGGCTCTGTCGGACGTCCGATTTGGAATTGTCACGGAAAAGGTGGTTATACGGCTTTACGGCGACTCGTCATTTCACATATAAGACGATCCCTCGTCGCCTAGGGAGCCATCAGACGCGTTCCCCTAGTGGATGCTACATCCCCTATCACCGTATCCTGGCGGGTTGTGATCGGGGAGGCGGTACCTTTGGTCTGTTTTCCTAAGTATCCATTCGCCAAACGGTTAACAGCGTATGAGCATTCGGGGAAGACGCCTAGGTCGGGGCTATGAAGTTCAGCTGGAGCGTCCACTCTGTTGTTTTACTTATTATTACCAAACTGGAACCCTTAGCATGTATGCTGGACTTGCGTATAGAGTCGGGTCTACTAGTGTTTCGCGGTGTCGGTCCTCGGTTCCCCGTGGCTCCGTTCAAACATAGGGATCAGGTCCAACATGTGTAATCTTATCCTCAAGATTTCGGCTGTTTAGATAGAACACGTCCGGGGATCAGATACGCAATAATGTGCGGACAGTTTTTGACTGCAGAGGAGTCGGAATTCTCGCTTACAAAACTGGTCACTTACAGTTCTAGGAGGTGTTTTGTACTATTCGTGTATCACCGCGAATGAGTACGACAAGATTATATGGTGGACATGTTGGTCCTCTCTGGATTTTGTGCGTACAAATAGACTTATCTCTTAATCCGAAGTGGGTGATGATTGCCGGTCTACGAGAGAGGCTCCCAAAACGCATGGGCAATCCGATTCTCTACCCGACTCAAGCAAGCACGAATCTGGGGCAAGCAAATCGAATCCCAGCCGAGTGCGTCACCACAAAGAAATAATGGACCCAATATCTGCCGAATAAATTCCCCTACCTCGAGCGAAGTTGCATTACGGTGCTCTTTGATCAATGCTAGACTAAATCCGATAGCGGCCTCTAGAGTCATTCCTACGTTGCCGCAAATGCTATACGAGGACTGGTGTGCGGACGAGGGAGGAACCAGAACCAACGCATCGTGAATCTTGGGAACCAAGGGTGAGGCCTCTGATCCTAGAGTGAATTGAGAAGTACTGTCGACAGTTTTCGGTACGTTGCTAATCGGGATCTTGGCTCGGCCTGGCCTACACGAGTTGCATTGCAATTAAACAGGGCCATCCGGTCACACGAAGATAGCTTCGTTCGGGGTCGCAATCGCAGACATTGGATCATCCAGTCGCGCTGCGTGTGTAGCCTACCAATGCGCCTAAGGAGAATAAGACAGTTTTGGATACTCAACATTGTGGCAGAAACTACATAAATTAGTAGAGGGACCTATGATATTAGTTAACCTACTAGGTTCTGGCGACACATCGATTGTGAGATCGGGGCATCCCCGCTTGTAGCGCGAACGTTGTAGCAGTGGGGGTGCAATCAGTCATGAACCTAAGCGTTAAGTCAGACAACTAGGCTTGCCGGAACTCCTGAACCAGTCCCGAGAAGATCTAAAGATAGTAGCAATATCGTTCGCAGAACCAGGCTACTTTAAATCCCAGGCCTTTGGATCCGCAGGCATTCTCGGGAACTTCATTATGTTCGCGCATGAACAGTGTCTGTCCCCCTGGTCGCGTAGCGCAGTACTACTCTAGGCCCAATTGGTGGACAAGTTGTAGTACGTCGGGCTATTAAGTAAACAATAACTGTCAGCAAAAATGCGTCGTACTGCCACGCAGCGGCGTCAATGGCACCACACACCTCAGGGGATTTTTGTTAAGGCTAAATGTAATTGGAGTTAGCGTTCAAACTCTACTGCCTATTCGTCCCGTGCCTCACTGAAGACTCTAGTTCTTAGTAAAATGCCCTGCTCCCTGCGACGACAGGTCAAAGTTTAAGGACTGAGTGTGTCTCGTGACGTAAAGACGGTTTGCCACTTAGTTTGTCGCCTGATGCACATAGCGATAGCCTCACCTGCGGCTGTGACGCCACACGTCAAGAGCGGACTCCTCCATTAAAGCCGCTAGACCGATAGTTATAGGACTCGTTTTCACATATAAGCAGAGCGGACACGGACGATGTGGATGATGATCCGAAACGGGAGACACTAATGATGTTCGGCGCCTTGCGACCTACCGTCCCCGTATACCATACAGCAGAAACCCGCGATAGTTTAGCCATTTCTGATTTCCAAGGTGTAGTCGCGGCATCAAGGCATCGCTATCAATACTGTATCCTGCCCGTGAGATTTTGACTAGTTGCAACTAGTGACTTTTTTGCGTATTACCATGCCCGGGCTACGAGGCCAGGTCCTCGAAGCTATCATCATTAGGGGTTCACAACGTGAACCGTTAGCCCGTAGAATTCGATTGAGTGGAATTCGCACTGGAGCGTTCGCTGGGCGACTCATCTCTCGTTTCAGACTTCTTTTAGAGAGATCTGAAAAACACGCGAACGAATGATATCCTCACTTGATGCGTCAACAACACCGCCTATTCTCATGCATTCTGAAAACAGCTCGGCCAACAATCAAGACATAATGGTCCGTCACGGAGCGGGCAGCACAATCCCCAAAAGAGACGAGCGCTTATTGTCTTCCGAAGCAATCACCCAAATTCAGATTTACCATTTCGGTAGGGCTCATTACTTCGCAGCCGAGAACGCGATCCTGACCCGCATCAGTGCGTATAACTCCAGCAGATGCAGAACCATTGCGCTTATCGAATCGATATGGCGAGCCAGGGATCTAAGGCGCTGCGGGGTCTCTATACGCCGATGTCAGAGTCGGCCCTTAGCAAGATCAACTCCCCCATCGCGATAGTGGTACATGGCGTGCCAGAGGATCTTCTTACGTTTAATCACGCAGTATTCCCGGTAACGGTGCCATAGTAACGGAATTTTCCCATGCATGCATCAGGCTTTTTTGGCTATTCAAGAGCTCGATCACAAAATGTATTTAGGTTGAGGAATGGTATGATTTTTCAGAAGCTGGCGTCGACGAATAGGGAGTAGAACGCCCGCGCCCCAACAGAGAGCGCCTTTGTGCATAAGACCAAGGACATGCTCTGGCACCCGTCAGTCTGGCTGCCGTCACGCTGACAACCGGCTGCCAAGACTACAACCCCTGTAATCCCTGCAGTAATGTGCTATCTACGGCATGATCTGTCAGCTACTTATTTTTAGTGGCGTAGCCGGCCACCGGTTCCTGCTTTTATTCTAACCGGACCGTGCCTCTGCAGAATATCGCACTGCTTACTTCCGCTAACCGCTACTTCTTTCAAAGCAACAGCGATTGAGCCGGGCTCTTGTTTCCCGCCCCTGAGTCTCCCGACTCTGGTTCGAAAACGCCAATGCTCCGCACTGGCAGCTAGTATACTTAATAGGTCTCGTTGTCAGAACAGCCATAATTGGATGTCTCCCGCCGGGTCTCTTAGTTCTGGAAGTGCAGTACAATCTAGCGGCCAAGATAAATTGAGGATGCTATGCGCAAAAGTTCGAGTATCTTAATGAGATGTCTGGTTAGCGAGGAAATGGGAGGACCCTGCCGCTGAGCAACATTCTGCATCACCCGAGGTGGCGGATTTTCCGGGCGATGACGTCGTTTCGGATGGGGAGGCGGATCTACCTAGCCTTGGCGTAAATGGCCAGACCATACCGGTCTCTATTTTGCTACTCTAGTGGCTAACAAAGTTAGTGTTCTGTATTATGGTCTTACGTTGCAATTTGGACGGTAAGCAAATTACGTACCCTCTACGCCCGATTCCGCCCATTCATTGACGCAGACTGCGAGGGGCGGAGACCATGAAGATAGACTGTGGGAGGCAGCTAGGATGGACGTGGGTCAGTGACCGGCCCTACTTATTTGCCGTCCAATCGGTTGTAGCTGACTGTTGTGATGCACACCATAATGGACTGGTGCATACTCACCTTATAAGGTAGGTCCTATTTCCCACCTGGCGACTGACTTCCCTCTGGCCAGGACAAGCGGGACCAATGTACATTCCGTGTACGTATGAATCCTCCTTCCCTAAAATGGAAGCGCAAACTCACTACACTCGCCGTGTACCCTCTTTAGGACTTTGATTCTTCGTCTAAAACTGTGTGAACGGTCTAATTGAAGGGGGACTTACTAGTAGGCACGAGAACTCTTGTCTGAATCTGGCACGTCAGAACTGTTAGCTCTAACCAAAAACTTGGGCCTATAACACATACAGAGGAGGGAGTGGACGTCTCAGATTGGGCACTAAAGGACGCCTCCCAGGCGGATCGCCCACAGGATAAAAGGGAAACACCAAACCTTACACGCTTCGCTGCATGTATGGCCCCGGGGCACGTGCACATCTTGCAGGTAATCCGCAATATGAGGGCTTCGAAAACCGCAGTTGCACCAGCACTTTAAGACATAGCTCTCGCATTGTAGCGAGAAGAATTGGACGTGAGGGGGGAGATAGGGCGGTCCAGGGGGCTTACTGGATATGATGAATCTAGATCAGAATACATCCCCATATGTCGGTCGGCTGTACGTACAATGGGAGTAGTAGCACATCCGGGTAATTATATCCTCGCGCGGTGAAAGAAGTTATCACTGAGGGCGCAGACGACTGCGAGGCTAAACATCCAGTGATAGCGTCTGGATCCTAGGGGATCCGTTATGGTCGCTGTATGCTGGCGGCTCTACCCCTCTGTTAGTACTCCAGTGGTCCCTCGTGCGGTTGCGCGTCACCGGTGAGTTAAGTAGGCGACTACATCGTTAAGGTAGACGAGCTGCTAACGGTACTGAATGAAGAACCCTAGGCGCCCCTATCGGGGAAGATCGGGGCGAAGCCGCATGTAACACGTGCCTTTAAGACGTCGTGTGTGGCGACGTCAAGGGTTCCTAGCAATTCTGGCTGCTCGGTTAAAGAACGGTAATGGAGCTAATGCTTTCGAGGCTCTCGGTGAGGTCGCCCGGTTCCGACTTCCACACTTATTCGAAGAAGGAACTGCCGACGTCTTGACGACTAGTTACACAACGCTGCAGAAATTTAACTCCGATGGTACTCGCCCGGCAGACCCAGCTTGCATGGGGACTATGAGCGCCATTGGTGGTGCTATGCGTCCTGCTCCCTTCAACGTCCGCTTCTCCTGGGGTTTTTAAATAACCACGACTACGGTAAGCAGAGAAGGTGGGCTGCAGCGAAAAGGCCCGGACTTGGGTCCCGTGAAGTGCCAGACATAGTAACACTACCCGCAAAACACAGAACCTAGGTAGACTATGTCCGTAATCTTTCGGATGATAGGCGTCTACCGTGTGTATAAATTTCTGAGGGATCACATGTGGTTGTCGCCAAATACGTCTCAACACGATCCGTGCGGATGATTTTTAGACTTTGTCAGTTTACAACAATATTGAGCGCACATCCCGAGGACTTGCCGGGTTGATCGAGGGTAATTACGCGAAAGATCCCTTCAACGTAGTTACGGAGTCGGCACTTATTTGTCTTGCGCTCTGAATATAACGCGGGAACGTCACTGGGCAAGAATGAACAGAATACTCGGACAATTTTGAGCATTGCCTATAGCGATACGCACAATAAGCCTCCGATTCTTCACAGGTGTCCGATCCTTCCCTTTTGAACGAAAGTCCATACTCGGGATCCAAAATCCACAGGCAGGGTCCCCACGCCCAGACACCACATACCAAGTGTCGACGCAGGGATCTCTAGGGCAATGCGACCCTAATTCGCTCGAAGATAGTCCAAAGCATAGGGATGTAGTGAAAGCCACATCGCTAGTTAAAAATGCCATATACCTGGGCAGCTTCGATATGCGGACCAATGTCACCCACTTAAGACGATTTAAAACCAATATGGAGTCGCCTGCACGTCCGGCTAATTTGTATAGATGCGCCCTTGGCATTGGGTGGTACTTCTACGGCACATGCCTACGAAAATGCTTAACTACCGCGCCTTCCTGCGGCTTTATAGCGTTATTACAAGAGACTCAAATGGTGCTTGCTGTAGCTCAAGTCGTCCACAAGGGGAAGTCCCAGCGCTCCAGCACATCCAAGTTAGTGGCCCGGCGAGTTCGCCATGCATTCGCTCGTACTGAGGAGATTAAGCGTAGGTTGTACTATGAGTTAGTAGAGGAGACCATGTAGATGCGTGTTCGGGCCGAGGCGGTAACCTAGGAGAACAGAGATCACTCGCTTGAACCAAGCGTTGAAAAAGTTTCCGTATCTCCCGCAGTCGTGGAACGGCCGTTCCTAGATCGAGAGAGCGGAAAAAATACCGCAGACTCTCATTCGGAAGTTTTCGACTTCTGTTGCCCTGAGACAATATATAGCTGGGGATTTTCTCGCTAACTTCCGCCCCTAAGCTTCCGAATGCTGCCATAGCTAGACTCTGCAATGACTACTCACCATACACATTGCTAAGTCGGGCAATGAAACAAGCGAAAGTGTTGACTCATATCGGCTGTACGGGTGTGGCTCCTAGAAATAGGTGCTACGTTATCGTACCAGCCAACTAGCCGAGCACTGTGCAAAGGCGGTCTTATTACGAGGCTGTGTACTTATATCCCACGAGCACAGTAACGAGCACAGCTAACAGCTCAACGCCAGATACCACAGTATTCGAAAACTTAAGACCACGGCGCCTTCTGGGTATTCGTCAGTAAATCGCACAGTTGTCGCCTATTCGTCTTACTCACTAGCCGTCTAAGCATTTCTAGGCTTAGGTACATGTCGTAAGGCCCGGACAGGAAGAGGAGGCCGAGCCGGAAAAGTAATGTTAGTACGTTTGTGGGCTTAACGGAACTGCGAGTGCATTGGTCATGCGGTACTCCTACAGCCCAAACGAGACCTAGCACGCTCGTTGAAAACGGGCAAGATACGTTAACAACGGCGGTAGGGAAGGCGGTCTCAAACGCGGATTCAGGTAAGTATGTGCCCCAAGTAACAGACTTTCGTGAATTGGAGTGCATAACTCGCAGCGAGTCAATGCTGGTGATCACACCCTAGGTCTACCGAATTTATTCACGGTCTCTGGCACCGCATCCTATCTATACTGTTGTTCGGATTTCTCGACACATCATTCCATAAAAGCATGGTAATTCCAGGGTTGGCACGGCGCTTTGCCCATCAATGGCGCTTAAATTGCTTGGAACACATCCAACAAATTGCTTTTAATGTATGTGTCTGGAAGTGAGACGACTACTTTCGGACGCTCCGATCATTGCTAGCTTTGCGACTTAGTCCTTATAGGAGCCA
		</sequence>
    <sequence><taxon idref="Location_0_1_1|25.782433169753908"/>
			TCGATACTAAGACGCTGCCTTATGGGGATGGGACCTGATGGGGCTTATCCAATCGCGGGTTAAACCGCGATTTACATGAGAGTATCCTACCAGCGTACTGGTGCCTGCAGTGTGCCAGCCGACTTTTGTGGTGTAATAGGGGCCTATTGAGACGAAGAGAACCCTCTTCGCTCCCGACGGTTGCGAGACGGGGTGCTCGGCATGTAGAAATGCGTCACCGGTGTGACTGATTTAGATAGCCTCGACATATCTAGGCGCCTCAGTAATTGCGCACGCGGTGCAGATAGTTGCGAGCCCACGGACTTTAGCGTTCTGACGTTAAGCGCGCTGAAACTCTTCGGGCCGACGACGGAAGGCACAATAAACGTATTGCACCTCACGCTGAATTGCAATTACCAAGGTTTCTGCTTGATACGTATAAGACGCATTCTTGTTGATAAGGATTCCTACTTTTTTTCGTATCTATAAAATAAGAACTGCAGATATCCTTCTACAAAAATAGGAACGTATCACTATATCGATCTCGGGCCTGAAGCACCAATCGAGAACGCAAACAAGTGTACGGCTCCAGGCATCAATATCAAACGCGCGGAGAACGTTCAGGATCGATAACATCAACCTCTTGCCCTCCCCTCTTGCTATCACGCTGGTCACAGCGGGATTTGTTGCAGATAGTGAATCAGCCCGTGATAAGCTCCTCAGAATATTTACCACGGGACTCGCACTAATGGTTTAGAGTAGTTGCTAGCACTGTGTTTGCGTGGAGACGTCGTGAAATTGACGGGGGGGCCGTGCTGTCGGACAAAAGGCAACGCTCTTCCTACCGTCACGCTCATTGGCTCAAGGACATGATAGAGATCCCTTGAAGGTAGACGACGTCATGTTATGGCGCGCCACCGAAACTGGTGGTACTTACCCGGATGAGAAAGGCGACTGTTCTCCTAGGGGATTTCATCATAAATTCGCTCACAAGTTAAACTTTCTTTTAGAAGGCGAATGACGGATAAATGACAAATCTTAAAATCAAGTGTGCCCACAAGAGACAGTTCTCGTACTACACGACAGAATTGAAGCCCCTAGCACTTTCCAGCCTCGTGCTTCCCAGGTGTGGGGTGTCATATTAGCTCCCCACCTTTGCTTTGGTCACTGCCTACCTTTGTTCTCCGCAGAGGGAATGTCATTTGGCTACACCCGTAACTCTATAGAGATGGCTGTTGACGTTGCAAGTTCATTAATGTCTCAAAACTAGCACTATAGTTCCTGGTGATTCTAATATCGCCGCACCGTGACCGGCGCACAGCGACCAACCTCTAAACCCACAGCCACGCGTGCGACGTTAGCATTTTCGTTAGAGTTCATGTTCGCGATGGTGTATTGAGAGTTCCCATGTTGACTGACTACGTACCGTATGGAGCGCAAGCTTATTGAAATCTGTGCGTCTTGCACGAGAGTCTCTCAAGGGTTGATCTCGTTGCTCATGAGCTGAAACACTCGGCGTAAACTCCGGCACTCAGAGACAGGGTTGGAGAGTGATAACAGGTCAGTCTGGTGACCGTGAGTTTACACGTATGGATCTCTGGGAATAGCATTAAACGGAGTGCTTACGTCCACCCTTGTATACATGAGTTTTCAATCTGACAAGAAGACGTGTGCCCCATCGGGTCTCAACTAACTGTGGAGCTTGACTGTGGGCTACCTGCCTGCCCTCCCTACACAGAAAGTATGCATTCACATCTCCGTTGTGAATCTCACACTCAACGTCCCAAAGGTCTCGATCACCGTATCTATGAACAATTTGTCTCTCGGTGCGACGCATTCAAATACTGTCCGATAGCAACTATCAGGTGGGCGCTGAACGGGTTTTACCGCTGCTCGGAATCCAGAGTTCTGGTAGCGCTATTGACCGTTAAGTCAGATTGAGCGACGGCTCGTGAGACGATGCGACACTATGGGTAATTCATTCTGCAAGTTCCAGATAGCAGATATGATGTGATGTTCATCCCACCTCTTGTGTCCCCGTCGCTGCCATCAATTGCAGCAACCCTCTCAGATGGTTAGATTTCGGTCAAGAAGCGCGATGTTTGTTTCCCGGTCCAACGCTACTCGACCCCCCAAACGTGGACCCCGGGGACAGCGTACCTCGGTCGGTACCCGGGAGACTTAGTTCTGTTATGAGCGAATCCTGCACCCCTCGTCTACTCATATGATGCCATATCATAAGAGATTAACGCGGCTGCCGGTACGTCCTGAAGGACATCGTGTGGTCTGTAGTGCGCTGCAAGTTTAAACACATCACTAAGTTAAATTTCAGTGCTCGTTGTGAGTCTCGCTTATTTGGAGCATGGTAGAAATTCTTGCTCAAGTTCCATCACATTTGGGTCACCTCACCCCGGACACGATCTGTTCGATCCCCCATGAGCTGGTAACCCTAAGCATTCTAAGGATGGAGCGAATGCGTCTCGAACAGTCCTTTGTTATTGTATCCGAGACTACACTAGCAGTAATACTACGGAAATATTCTTTGACTCCTTGCATTCACGTGAGCTTTACCTAAGCCGTGAGTCCGTGACAGAGGGATGGTGTGGTCTGGGATGAGCCACAGCGATATCCTATGAGTGAATCTATACTCAAGGTCCGACTCGGACATTCAAGAGCACGTTAAAAATGTGTAAGGTCATGTCGGAAAAGCGCTGAAAAATAGCGACGATTTTATCTAAGGGTGAGTATACAGCGGAGTTGTTAGACAACGCGCGGATCAAGAATCGTGTCGATTATCGCGAGCCTATATATAATCCATGAACAGCACACGCAAGATAGTGGGGCAGAGTAAGTCGTGACGTTAAAGAGAATAGCGAATATATCGAGCAAAGAAGCTTCATGGCTATGTGGAGCTCTCTAAGGTGTACTAAAAGGCACCAAGTAATAGGATATATGACGGGAACTATGGACTGAGATTGCTTGAATTGGCATAAGGCGGACTACCACCAACGTTCAGCACGTATCCCGGCCGAATTGACTCTTTTAACGCATGTTTGGGCTCTACAACCTCTACCATTACGGTACTCCACTTCTTGTAACGTGATTTCAAAAGGTTGTTTTAAACAGGTGTATATCCATCCGGCGCATTTAGGTTATCAATTGATACATACTGATTGTTCGCCAACGTATGACGTGTCCGGGCGCGACTCACCGAAACTGTATGAGCTCATCCTCCTCCCTAACAACAAGGGATTGTGTCTGCCGGACTCGGAGCGATGATTTAGATTGGAATTGAGAACTACCTTAAGCCCAGTGAGGCCCCAACGAGGTGCGTAGGCGAGTCTCCGGGCCTGTGGATGGATAAACTGAACAGGCAATCATTCCCCAAATGGGACATGGTATGCCGTGGACGAGGTCAGAGCACCGTGTTGAAGACCAACGGTGGCCATTCCGGGTTCGCTCCCCCTCTCATGACCCCAGAACCACTGGAGGGTATGTTAATAATGGTACGCATCATTGGACCGTATCTGGATGCAAGCAAAAATTCTGTATTTAAGTCCAAATCTCATAGCTGTGGGGTATGCGGGCAACCATCATTCGGTCTTCGAGACGCATGTGCGAGCTGGTGCAGCTACGCTCAAGACCGCGAACGGCTTTACGCCGAGTAAAGGTTTAATTAAGACAGAGGGTCTCTTCGGGAATTGCTAGCAATGATTTGGCCCGTGCCACTTATTAATGGAGCGGCACAAAAGGCAGCAGAAGCTCTTCTAAAGCAACCAGGAGTACGGCTTACCGTCAGTTTAATTTATGAGCGATTTAGGTTCCTTGCCTTGCTGTAAATCGCCTACTAACCGCAATTTACAAGCTCCATTTGGCCTACGACCATTAGGGCTACTCTAAGCTCTCGTGCCTAGTTCCGGCTTTTAGCGTCTTTGGTCAAGTCAATGATGGTGCGGAGGCTTACGCGTAGTTCGACGCCCGAGTCGACATTGTTTTCGACGGAGCTGCGAGGTTAAATTGATTGTCGCTCAAATTCACCGTCCGAACGAACCTGGGTGGTCGTGGTGACTTTCGAGGCGTGTGCCTCTGCACAGACACAAAGAGATCTAAAGGTGAAAAGCCTCCCCGGCGTAACAAAAAACTGGACTTCGTCAATACAATGCATCTAAGGGAGAATATATAACACTGGCTACACTGGATTAATTGTCTTTAAAACCATGCGATTTAGATTGTTCAAAAAAGTTCAACAACAGCCAAATGTCCTGCTGTGATTCTGGGGATGTTCTATAGTCGACAAGTCTTCGTCGCCTTAATCAAACATCATGGGCTTGATGTGCCTACTCCTCCGATATTCAAAGCGATGATACTCGTCGTGCGGTAACCTGTAGCAAGGATCTGCTGTTCTAGTGTGGCCCTTGGCAGATGCCGGAGAACTCGCCGGTAATTTGCATCAGGGTAATTGGTAGGAGGACCTGGACAATTGCGCATCCAGATTTTGTAGCGGTACCGTATTCTCACACGACGGTTGCAGCGTGCAAGGCTAGAGTTAATAGGCATGAGAGTACCAATATCGCTAAGCGCGATCCACTAAACCTGATCATAGACATGCGAAATGATCGGTAAAGCCATCTCACAAAGGCTAACGGTGTGTATGACGCTTGGTGGGGAGCTACAGTCGGCACCTCCTGCCGTATCATCGACCTACGGCAACATTTCCGCCAACATTCAAATTCACCAACCAAACAAAGCAATAGAAGACAGTATGCTTCCGCGCGCAAGCTCATTACTCAGTCCCGGATTCGCGCGTTTACGAATAATTAGTGGTAGGAGCTTAGGTTACATGAGTTGATATACAAGACTCGGGAATCCTTGTATCAGTCATCGCGAATTTCAGATGTTTATTCCAACTGGATAACACATAGAGGCTTTTAGCTGACATGAGCAACACCTGAGCGAATTGTCCTGGGGGAGCACAGTCGTTCGTGGAGTTGCAAACTAGATATCACAAGCCAGTATTTTAAAATCGATGACCGAAGTTGTTAACTGCATGTTGTTACTATTGCCGCTACCACGCACTTTACAACTGCATTGTAGGTAGGGCATTCCGTTAAGCAACACACACAGCTAATTCGGTGGTAGCATACTCGAAGAACTCTAGTTGACTCACAAACTAGGAGTGTCGGTATACAATACTGGGATCATCGCCTGCCTGAGAAGAAAGATTTCGACAGTTTCTCACACGCGTCGCGCGTCCCGAAGTGCACGGATGTCATCGCGATAAAATGTCATAAACGGCCGGTCGTGATCTGCCACGGGGTGATCTTCCTGTACTCTGCCCAGAACCACTTGCCCCAGCACCGACTAATTTGGTACTTGAAGTAGTTGGTTCAGGAAGAGTAAGATCGCTTAAACACTGCTCTGTGGTAGCGACACATCGGCTTCGGATCCGTTTTCTGCACAAAACCCAAATCGCCTAGCCATCACGCCTAATCAGTCATGTAGATTTGCCTAATAAGCATGTAGTCCGCCCACCACCTACACGGCTACTTCAGATGCGGCAAAGGGGGTGCCATTTCCAATCTCAGACGAGAGACTTCTTTGTCGCTGGACTTAAGCATCCACATCCAAGACACCCAGAGGTAAGGACACGCGCCACCAACCTTGACTCTATGTGAACTCCGCTGGATTTACATTAGCTCGAGCTCTCCAAGAAGGCATTGCTGCTGTAAATATAGCACCCTCCTCCGCCCGGATCTTGTGGCGGAAAGACTTGAGATCGTAGGCCAGGTGGTAAGCTGTTCCCCCCGCCACCAGCCGTATTCGAAGCAGTCGAACAGTCGTCGCCCCCTGAAACAGTCCGGATATAGCGTGCTGCGGTTTCCGCTACTAATTTTCAGTGAGCAAAGTGGAGTTAAGTGACGGATCGGTTTCTGAGATCGTAACTATTTTGAAGAGTAGCTGCGGCACGGACTGGGCAGACCCCGTTGGTTTCCCGTGTCATACTAGACGCCAATGTTGACGACTGGTGCCATCACGAGACGTTATCCGCTCCGACGATAGAATAAATCGTAGTGTCCGTATAAGGTGATTAAACGCCTTATGTATGGTATGTAACGGGCACCTAGTTCGCCCCAGTGTGAGGATTTCCTCATATAGACGATCGACAAAACTCATTATGTTAGTAAACCGTGGAGTGTAGATATCGTCGGAACCCAAACATTTTGAGTCTAGCATGACCACGGGACGAGCCTTAACCCGCGTGAATCGGTCATGTCATTAGAGCTGTCTCGCGTATCTGTGGTATCGAATACCAATTGAAGCGTATATTAATTCGCAAATGCTTCTGTCTGTTCGACGGGAAAATAACGGGCATCAACCTTACGCTGACTTATATTTTGAAGACCACGGGGGGAGTAAACCAGGCTCGCTACCTTAATCGCACATGTCCTCTCCACGAGGTGGGAATAGTGGGCTGTACTCCCGTCCTCTGTCGTCACGCAAACTTATATGGCGCTACGGTGTCCTCAAGATGAGCCCCCCAGTCCTCCGGCTGTTTAACATTCTGACCCGCTTCGTCGCCTCCGAAGTCCTGACGAGAGGGGTGTACGCACGCCTGTCCTGCCCTCATGCGAGCCGATACTTGCACACTCTGGCAGCTTGTCAGTCCCCACGCTTTTGCGTATCGGTAAGGTATTATGCCGGTCAACGGTTACCAATGGTCTGGAGAGCGTGCTGTGTACTATCTGGAGACTCGGTCTGCCGCAGTTGTCCAACCATATGGGACTTCTGGAGCTCCAAGTCGTTGCAAAATTAACGCTCAGGCTCTGTCGGACGTCCGATTTGGAATTGTCACGGAAAAGGTGGTTATACGGCCTTACGGCGACTCGTCATTTCACATATAAGACGATCCCTCGTCGCCTAGGGAGCCATCAGACGCGTTCCCCTAGTGGATGCTACATCCCCTATCACCGTATCCTGGCGGGTTGTGTTCGGGGAGGCGGTACCTTTGGTCTGTTTTCCTAAGTATCCATTCGCCAAACGGTTAACAGCGTATGAGCATTCGGGGAAGACGCCTAGGTCGGGGCTATGAAGCTCAGCTGGAGCGTCCACTCTGTTGTTTTACTTATTATTACCAAACTGGAACCCTTAGCATGTATGCTGGACTTGCGTATAGAGTCGGGTCTACTAGTGTTTCGCGGTGTCGGTACTCGGTTCCCCGTGGCTCCGTTCAAACATAGGGATCAGGTCCAACATGTGTAATCTTATCCTCAAGATTTCGGCTGTTTAGATAGAACACGTCCGGGGATCAGATACGCAATAATGTGCGGACAGTTTTTGACTGCAGAGGAGTCGGAATTCTCGCTTACAAAACTGGTCACTTACAGTTCTAGGAGGTGTTTTGTACTATTCGTGTATCACCGCGAATGAGTACGACAAGATTATATGGTGGACATGTTGGTCCTCTCTTGATTTTGTGCGTACAAATAGACTTATCTCTTAATCCGAAGTGGGTGCTGATTGCCGGTCTACGAGAGAGGCTCCCAAAACGCATGGGCAATCCGATTCTCTACCCGACTCAGGCAAGCACGAACCTGGGGCAAGCACATCGAATCCCAGCCGAGTGCGTCACCACAAAGAAATAATGGACCCAATATCTGCCGAATAAATTCCCCTACCTCGAGCGAAGTTGCATTACGGTGCTCTTTGATCAATGCTAGACTAAATCCGATAGCGGCCTCTAAAGTCATTCCTACGTTGCCGCAAATGCTATACGAGGACTGGTGTGCGGACGAGGGAGGGACCAGAACCAACGCATCGTGAATCTTGGGAACCAAGGGTGAGGCCTCAGATCCTAGAGTGAATTGAGAAGTACTGTCGACAGTTTTCGGTACGTTGCTAATCGGGATCTTGGCTCGGCCTGGCCTACACGAGTTGCATTGCAATTAAACAGGGCCATCCGGTCATACGAAGATAGCTTCGTTCGGGGTCGCAATCGCAGACATTGGATCATCCAGTCGCGCTGCGTGTGTAGCCTACCAATGCGCCTAAGGAGAATAAGACAGTTTTGGATACTCAACATTGTGGCAGAAACTACATAAATTAGTAGAGGGACCTATGATATTAGTTAACCTACTAGGTTCTGGCGACACATCGATTGTGAGATCGGGGCGTCCCCGCTTGTAGCGCGAACGTTGTAGCAGTGGGGGTGCAATCAGTCATGAACCTAAGCGTTGAGTCAGACAACTAGGCTTGCCGGAACTCCTGAACCAGTCCCGAGAAGATCTAAAGATAGTAGCAATATCGTTCGCAGAACCAGGCTACTTTAAATCCCAGGCCTTTGGATCCACAGGCATTCTCGGGAACTTCATTATGTTCGCGCATGAACAGTGTCTGTCCCCCTGGTCGCGTAGCGCAGTATTACTCTAGGCCCAATTGGTGGACAAGTTGTAGTACGTCGGGCTATTAAGTAAACAATAACTGTCAGCAAAAATGCGTCGTACTGCCACGCAGCGGTGTCAATGGCTCCACACACCTCAGGGGATTTTTGTTAAGGCTAAATGTAATTGGAGTTAGCGTTCAAACTCTACTGCCTATTCGTCCCGTGCCTCACTGAAGACACTAGTTCTTAGTAAAATGCCCTGCTCGCTGCGACGACAGGTCAAAGTTTAAGGACTGAGTGTGTCTCGTGACGTAAAGACGGTTTGCCACTTAGTTTGTCGCCTGATGCACATAGCGGTAGCCTCACCTGCGGCTGTGACGCCACACGTCAAGAGCGGACTCCTCCATTAAAGCCGCTAGACCGATAGTTATAGGACTCGTTTTCACATATAAGCAGAGCGGACACGGACGATGTGGATGTTGATCCGAAACGGGAGACACTAATGATGTTCGGCGCCTTGCGACCTACCGTCCCCGTATACCATACAGCAGAAACCCGCGATAGTTTAGCCATTTCTGATTTCCAAGGTGTAGTCGCGGCATCAAGGCATCGCTATCAATACTGTATCCTGCCCGTGAGATTTTGACTAGTTGCAACTAGTGACTTTTTTGCGTATTACCATGCCCGGGCTACGAGGCCAGGTCCTCGAAGCTATCATCATTAGGGGTTCACAACGTGAACCGTTAGCCCGTAGAATTCGATTGAGTGGAATTCGCACTGGAGCGTTCGCTGGGCGACTCATCTCTCGTTTCAGACTTCTTTTAGAGAGATCTGAAAAACACGCGAACGAATGATATCCTCACTTGATGCGTCAACAACACCGCCTATTCTCATGCATTCTGAAAACAGCTCGGCCAACAATCAAGACATAATGGTCCGTCACGGAGCGGGCAGCACAATCCCCAAAAGAGACGAGCGCTTATTGTCTTCCGAAGCAATCACCCAAATTCAGATTTACCATTTCGGTAGGGCTCATTACTTCGCAGCCGAGAACGCGATCCTGACCCGCATCAGTGCGTATAACTCCAGCAGATGCAGAACCATTGCGCTTATCGAATCGATATGGCGAGCCAGGGATCTAAGGCGCTGCGGGGTCTCTATACGCCGATGACAGAGTCGGCCCTTAGCAAGATCAACTCCCCCATCGCGATAGTGGTACATGGCGTGCCAGAGGATCTTCTTACGTTTAATCACGCGGTATTCCCGGTAACGGTGCCATAGTAACGGAATTTTCCCATGCATGCATCAGGCTTTTTTGGGTATTCAAGAGCTCGATCACAAAATGTATTTAGGTTGAGGAATGGTATGATTTTTCAGAAGCTGGCGTCGACGAATAGGGAGTAGAACGCCCGCGCCCCAACAGAGAGCGCCTTTGTGCATAAGACCAAGGACATGCTCTGGCACCCGTCAGTCTGGCTGCCGTCACGCTGACAACCGGCTGCCAAGACTACAACCCCTGTAATCCCTGCAGTAATGTGCTATCTACGGCATGGTCTGTCAGCTACTTACTTTTAGTGGCGTAGCCGGCCACCGGTTCCTGCTTTTATTCTAACCGGACCGTGCCTCTGCAGAATATCGCACTGCTTACTTCCGCTAACCGCTACTTCTTTCAAAGCAACAGCGATTGAGCCGGGCTCTTGTTTCCCGCCCCTGAGTCTCCCGACTCTGGTTCGAAAACGCCAATGCTCCGCACTGGCAGCTAGTATACTTAATAGGTCTCGTTGTCAGAACAGCCATAATTGGATGTCTCCCGCCGGGTCTCTTAGTTCTGGAAGTGCAGTACAATCTAGCGGCCAAGATAAATTGAGGATGCTATGCGCAAAAGTTCGAGTATCTTAATGAGATGTCTGGTTAGCGAGGAAATGGGAGGACCCTGCCGCTGAGCAACATTCTGCATCACCCGAGGTGGCGGATTTTCCGGGCGATAACGTCGTTTCGGATGGGGAGGCGGATCTACCTAGCCTTGGCGTAAATGGCCAGACCATACCGGTCTCTATTTTGCTACTCTAGTGGCTAACAAAGATAGTGTTCTGTATTATGGTCTTACGTTGCAATTTGGACGGTAAGCGAATTACGTACCCTCTACGCCCGATTCCGCCCATTCATTGACGCAGACTGCGAGGGGCGGAGACCATGAAGATAGACTGTGGGAGGCAGCTAGGATGGACGTGGGTCAGTGACCGGCCCTACTTATTTGCCGTCCAATCGGTTGTAGCTGACTGTTGTGATGCACACCATAATGGACTGGTGCATACTCGCCTTATAAGGTAGGTCCTATTTCCCACCTGGCGACTGACTTCCCTCCGGCCAGGACAAGCGGGACCAATGTACATTCCGTGTACGTATGAATCCTCCTTCCCTAAAATGGAAGCGCAAACTCACTACACTCGCCGTATACCCTCTTTAGGACTTTGATTCTTCGTCTAAAACTGTGTGAACGGTCTAATTGAAGGGGGACTTACTAGTAGGCACGAGAACTCTTGTCTGAATCTGGCACGTCAGAACTGTTAGCTCTAACCAAAAACTTGGGCCTATAACACATACAGAGGAGGGAGTGGACGTCTCAGATTGGGCACTAAAGGACGCCTCCCAGGCGGATCGCCCACAGGATAAAAGGGAAACACCAAACCTTACACGCTTCACTGTATGTATGGCCCCGGGGCACGTGCACATCTTGCAGGTAATCCGCAATATGAGGGCTTCGAAAACCGCAATTGCACCAGCATTTTAAGACATAGCTCTCGCATTGTAGCGAGAAGAATTGGACGTGAGGGGGGAGATAGGGCGGTCCAGGGGGCTTACTGGATATGATGAATCTAGATCAGAATACATCCCCATATGTCGGTCGGCTGTACGTACAATGGGAGTAGTAGCACATCCGGGTAATTATATCCTCGCGCGGTGAAAGAAGTTATCACTGAGGGCGCAGACGACTGCGAGGCTAAACATCCAGTGATAGCGTCTGGATCCTAGGGGATCCGTTATGGTCGCTGTATGCTGGCGGCTCTACCCCTCTGTTAGTACTCCAGTGGTCCCTCGTGCGGTTGCGCGTCACCGGTGAGTTAAGTAGGCGACTACATCGTTAAGGTAGACGAGCTGCTAACGGTACTGAATGAAGAACCCTAGGCGCCCCTATCGGGGAAGATCGGGGCGAAGCCGCATGTAACACGTGCCTTTAAGACGTCGTGTGTGGCGACGTCAAGGGTTCCTAGCAATTCTGGCTGCTCGGTTAAAGAACGGTAATGGAGCTAATGCCTTCGAGGCTCTCGGTGAGGTCGGCCGGTTCCGACTTCCACACTTATTCGAAGAAGGAACTGCCGACGTCTTGACGACTAGTTACACAACGCTGCAAAAGTTTAACTCCGATGGTACTCGCCCGGCAGACCCAGCTTGCATGGGGACTATGAGCGCCATTGGTGGGGCTATGCGTCCTGCTCCCTTCAACGTCCGCTTCTCCTGGGGTTTTTAAATAACCACGACTACGGTAAGCAGAGAAGGTGGGCTGCAGCGAAAAGGCCCGGACTTGGGTCCCGTGAAGCGCCAGACATAGTAACACTACCCGCAAAACACAGAACCTAGGTAGACTATATCCGTAATCTTTCGGATGATGGGTGTCTACCGTGTGTATAAATTTCTGAGGGATCACATGTGGTTGTCGCCAAATACGTCTCAACACAATCCGTGCGGATGATTTTTAGACTTTGTCAGTTTACAACAATATTGAGCGCACATCCCGAGGACTTGCCGGGTTGATCGAGGGTAATTACGCGAAAGATCCCTTCAACGTAGTTACGGAGTCGGCACTTATTTGTCTTGCGCTCTGAATATAACGCGGGAACGTCACTGGGCAAGAATGAACAGAATACTCGGACAGTTTTGAGCATTGCCTATAGCGATACGCATAATAAGCCTCCGATTCTTCACAGGTGTCCGATCCTTCCCTTTTGAACGAAAGTCCATACTCGGGATCCAAAATCCACAGGCAGGGCCCCCACGCCCAGACACCACATTCCAAGTGTCGACGCAGGGATCTCTAGGGCAATGCGACCCTAATTCGCTCGAAGATAGTCCAAAGCATAGGGATGTAGTGAAAGCCACATCGCTAGTTAAAAATGCCATATACCTGGGCAGCTTCGATATGCGGACCAATGTCACCCACTTAAGACGATTTAAAACCAATATGGAGTCGCCTGCACGTCCGGCTAATTTGTATAGATGCGCCCTTGGCATTGGGTGGTACTTCTACGGCACATGCCTACGAAAATGCTTAACTACCGCGCCTTCCTGCGGCTTTATAGCGTTATAACAAGAGACTCAAATGGTGCTTGCTGTAGCTCAAGTCGTCCACAAGGGGGAGTCCCAGCGCTCCAGCACATCCAAGTTAGTGGCCCGGCGAGTTCGCCATGCATTTGCTCGTACTGAGGAGATTAAGCGTAGGTTGTACTATGAGTTAGTAGAGGAGACCATGTAGATGCGTGTTCGGGCCGAGACGGTAACCTAGGAGAACAGAGATCACTCGCTTGAACCAAGCGTTGAAAAAGTTTCCGTATCTCCCGCAGTCGTGGAACGGCCGTTCCTAGATCGAGAGAGCGGAAAAAATGCCGCAGACTCTCATTCGGAAGTTTTCGACTTCTGTTGCCCTGAGACAATATATAGCTGGGGATTTTCTCGCTAACTTCCGCCCCTAAGCTTCCGAATGCTGCCATAGCTAGACTCTGCAAAGACTACTCACCATACACATTGCTAAGTCGGGCAATGAAACAAGCGAAAGTGTTGACTCATATCGGCTGTACGGGTGTGGCTCCTAGAAATAGGTGCTAAGTTATCGTACCAGCCAACTAGCCGAGCACTGTGCAAAGGCGGTCTTATTACGAGGCTGTGTACTTATATCCCACGAGCACAGTAACGAGCACAGCTAACAGCTCAACCCCATATACCACAGTATTCGAAAACTTAAGACCACGGCGCCTTCTGAGTATTCGTCAGTAAATCGCACAGTTGTCGCCTATTCGTCTTACTCACTAGCCGTCTAAGCATTCCTAGGCTTAGGTACATGTCGTAAGGCCCGGACAGGAAGGGGAGGCCGAGCCGGAAAAGTAATGTTAGTACGTTTGTGGGCTTAACGGAACTGCGAGTGCATTGGTCATGCGGTACTCCTACAGCCCAAACGAGACCTAGCACGCTCGTTGAAAGCGGGCAAGATACGTTAACAACGGCGGTAGGGAAGGCGGTCTCAAACGCGGATTCAGGTAAGTATGTGCCCCAAGTAACAGACTTTCGTGAATTGGAGTGCATAACTCGCAGCGAGTCAATGCTGGTGATCACACCCTAGGTCTACCGAATTTATTCACGGTCTCTGGCACCGCATCCTATCTATATTGTTGTTCGGATTTCTCGACACATCATTCCATAAAAGCATGGTAATTCCAGGGTTGGCACGGCGCTTTGCCCATCAATGGCGCTTAAATTGCTTGGAACACATCCAACAAATTGCTTTTAATGTATGTGTCTGGAAGTGAGACGACTACTTTCGGACGCTCCGATCATTGCTAGCTTTGCGACTTAGTCCTTATAGGAGCCA
		</sequence>
    <sequence><taxon idref="Location_0_0_0|30.88064548187549"/>
			TCGGTACTAAGACGCTGCCTTATGGGGATGGGACCTGATGGGCCTTATCCAATCGCGGGTTAAACCGCGATTTACATGAGAGTATCCTACCAGCGTACTGGTGCCTGCAGTGTGCCAGCCGACTTTTGTGGTGTAATAGGGGCCTATTGAGACGAAGAGAACCCTCTTCGCTCCCGACGGTTGCGAGACGGGGTGCTCGGCACGTAGAAATGCGTCACCGGTGTGACTGAATTAGAAAGCCTCGACATATCTAGGCGCCTCAGTAATTGCGCACGCGGTGCAGATAGTTGCTAGCCCACGGACTTTAGCGTTCTGACGTTAAGCGCGCTGAAACTCTTCGGGCCGACGACGGAAGGCACAATAAACGTATTGCACCTCACGCTGAATTGCAATTACCAAGGTTTCTGCTTGATACGTATAAGACGCATTCTTGTTGATAAGGATTCCTACTTTTTTTCGTATCTATAAAATAAGAACTGCAGATATCCTTCTACAAAAATAGGAACGTATCACTATATCGATCTCGGGCCTGAAGCACCAAACGAGAACGCAAACAAGTGTACGGCTCCAGGCATCAATATCAAACGCGCGGAGAACGTTCAGGATCGATAATATCAACCTCTTGCCCTCCCCTCCTGCTATCACGCTGGTCACAGCGGGATTTGTTGCAGATAGTGAATCAGCCCGTGATAAGCTCCTCAGAATATTTACCACGGGATTCGCACTAATGGTTTAGAGTAGTTGCTAGCACTGTGTTTGCGTGGAGACGTCGTGAAATTGACGGGGGGGCCGTGCTGTCGGACAAAAGGCAACGCTCTTCCTACCGTCACGCTCATTGGCTCAAGGACATGATAGAGATCCCTTGAAGGTAGACGACGTCATGTTATGGCGGGCCACCGAAACTGGTGGTACTTACCCGGATGAGAAAGGCGACTGTTCTCCTAGGGGATTTCATCATAAATTCGCTCACAAGTTAAACCTTCTTTAAGAAGGCGAATGACGGATAAATGACAAATCTTAAAATCAAGTGTGCCCACAAGAGACAGTTCTCGTACTACATGACAGAATTGAAGCCCCTAGCACTTTCCAGCCTCGTGCCTCCCAGGTGTGGGGTGTCATATTAGCTCCCCACCTTTGCTTTGGTCACTGCCTACCTTTGTTCTCCGCAGAGGGAATGTCATTTGGCTACACCCGTAACTCTATAGAGATGGCTGTTGACGCTGCAAGTTCATTAATGTCTCAAAACTAGCACTATAGTTCCTGGTGATTCTAATATCGCCGCACCGTGACCGGCGCACAGCGACCAACCTCTAAACCCACAGCCACGCGTGCGACGTTAGCATTTTCGCTAGAGTTCATGTTCGCGATGGTGTATTGAGAGTTCCCATGTTGACTGACTACCTACCGTATGGAGCGCAAGCTTATTGAAATCTGTGCGTCTTGCACGAGAGTCTCTCAAGGGTTGATCTCGTTGCTCATGAGCTGAAACACTCGGCGTAAACTCCGGCACTCAGAGACAGGGTTGGAGAGTGATAACAGGTCAGTCTGGTGACCGTGAGTTTACACGTATGGATCTCTGGGAATAGCATTAAACGGAGCGCTTATGTCCACCCATGTATACATGAGTTTTCAATCTGACAAGAAGACGTGCGCCCCATCGGGTCTCGACTAACTGTGGAGCTTGACTGTGGGCTACCTGCCTGCCCTCCCCACACAGAAAGTATGCATTCACATCTCCGTTGTGAATCTCACTCCCAACGTCCCAAAGGTCTCGATCACCGTATCTATGAACAATTTGTCTCTCGGTGCGACCCATTCAAATACTGTCCGATAGCAACTATCAGGTGGGCGCTGAACGGGTTTTACCGCTGCTCGGAATCCAGAGTTCTGGTAGCGCTATTGAGCGTTAAGTCAGATTGAGCGACGACTCGTGAGACGATGCGACACTATGGGTAATTCATTCTGCAAGTTCCAGATAGCTGATATGATGTGATGTTCATCCCACCTCTTGTGTCCCCGTCGCTGCCATCAATTGCAGCAACCCTCTCAGATGGTTAGATTTCGGTCAAGAAGCGCGATGTTTGTTTCCCGGTCCAACGCTACTCGACCCCCCAAACGTGGACCCCGGGGACAGCGTACCTCGGTCGGTACCCGGGAGACTTAGTTCTGTTATGAGCGAATCCTGCACTCCTCGTCTACTCATATGATGCCATATCATAAGAGATTAACGCGGCTGCCGGTACGTCCTGAAGGACATCGTGTGGTCTGTAGTGCGCTGCAAGTTTAAACACATCACTAAGTTAAATTTCAGTGCTCGTTGTGAGTCTCGCTTATTTGGAGCATGGTAGAAATTCTTGCTCAAGTTCCATAACATTTGGGTCACCTCACCCCGGACACGATCTGTTCGATCCCCCATGAGCTGGTAACCCTAAGCATTCTAAGGATGGAGCGAATGCGTCTCGAACAGTCCTTTGTTATTGTATCCGAGACTACACTAGCAGTAATACTACGGAAATATTCTTTGACTCCTTGCACTCACGTGAGCTTTACCTAAGCCGTGAGTCGGTGACAGAGGGACGGTGCGGTCTGGGATGAGCGACAGCGATATCCTATGAGTGAATCTATACTCAAGGTCCGACTCGGACATTCAAGAGCACGTTAAAAATGTGTAAGGTCATGTCGGAAAAGCGCTGAAAAATAGCGACGATTTTATCTAAGGGTGAGTATACAGCGGAGTTGTTAGACAACGCGCGGATCAAGAATCGTGTCGATTATCGCGAGCCTATATATAATCCATGAACAGCACACGCAAGATAGTGGGGCAGAGTAAGTCGTGACGTTAAAGAGAATGGCGAATATATCGAGCAAAGAAGCTTCATGGCTATGTGGAGCTCTCTAAAGTGTACTAAAAGGCACCAAGTAATAGGATATATGACGGGAACTATGGACTGAGATTGCTTGAATTGGCATAAGGCGGACTACCACCAACGTTCAGCACGTATCCCGGCCGAATTGACTCTTTTAACGCATGTTTGGGGTCTACAACCTCTACCATTACGGTACTCCACTTCTTGTAACGTGATCTCAAAAGGTTGTTTTAAACAGATGTATATCCATCCGGCGCATTTAGGTTATCAACTGATACATACTGATTGTTCGCCAACGTATGACGTGTCCGGGCGCGACTCACCGAAACTGTATGAGCTCATCCTCCTCCCTAACAACAAGGGATTGTGTCTGCCGGACTCGGAGCGATGATTTACATTGGAATTGAGAACTACGTTAAGCCCAGTGAGGCCCCAACGAGGTGCGTAGGCGAGTCTCCGGGCCTGTGGATGGATAAACTGAACAGGCAATCATTCCCCAAATGGGACATGGTATGCCGTGGACGAGGTCAGAGCACCGTGTTGAAGACCAACGGTGGCCATTCCGGGTTCGCTCCCCCTCTCATGACCCCAGAACCACTGGAGGGTATGTTAATAATGGTACGCATCATTGGACCGTATCTGGATGCAAGCAAAAATTCTGTATTTAAGTCCAAATCTCATAGCTGTGGGGTATGCGGGCAACCATCATTCGGTCTTCGAGACGCATGTGCGAGCTGGTGCAGCTACGCTCAAGACCGCGAACGGCATTACGCCGAGTAAAGCTTTAATTAAGACAGAGGCTTTCTTCGGGAATTGCTAGCAATGATTTGGCCCGTGCCACTTATTAATGGAGCGGCATAAAAGGCAGCAGAAGCTCTTCTAAAGCAACGAGGAGTACGGCTTACCGTCAGTTTAATTTATGAGCGATTTAGGTTCCTTGCCTTGCTGTAAATCGCCTACTAACCGCAATTTACAAGCTCCATTTGGCCTACGACCATTAGGGCTACTCTAAGCTCTCGTGCCTAGTTCCGGCTTTTAGCGTCTTTGGTCAAGTCAATGATGGTGCGGAGGCTTACGCGTAGTTCGACGCCCGAGTCGACATTGTTTTCGACGGAGCTGCGAGGTTAAATTGATTGTCGCTCAAATTCACCGTCCGAACGAACCTGGGTGGTCGTGGTGACTTTCGAGGCGTGTGCCTCTGCACAGACACAAAGAGATCTAAAGGTGAAAAGCCTCCCCGGCGTAACAAAAAATTGGACTTCGTCAATACAATGCATCTAAGGGAGAATATATAACACTGGCTACACTGGATTAATTGTCTTTAAAACCGTGCGATTTAGATTGTTCAAAAAAGTTCAACAACAGCCAAATGTCCTGCTGTGATTCTGGGGATGTTCTATCGTCGACAAGTCTTCGTCGCCTTAATCAAACATCATGGACTTGATGTGCCTACTCCTCCGATATTCAAAGCGATGATACTCGTCGTGCGGTAACCTGCAGCAAGGCTCTGCTGTTCTAGTGTGGCCCTTGGCAGATACCGGAGAACTCGCCGGTAATTTGCATCAGGGTAATTGGTAGGAGGACCTGGACAATTGCGCATCCAGATTTTGTAGCGGTACCGTATTCTCACACGACGGTTGCAGCGTGCAAGGCTAGAGTTAATAGGCATGAGAGTACCAATATCGCTAAGCGCGATCCACTAAACCTGATCATAGACATGCGAAATGATCGGTAAAGCCATCTCACAAAGGCTAACGGTGTTTATGACGCTTGGTGGCGAGCTACAGTCGGCACCTCCTGCCGTATCATCGACCTACGGCAACATTTCCGCCAAGATTCAAATTCACCAACCAAACAAAGCAATAGAAGACAGTATGCTTCCGCGCGCAAGCTCATTACTCAGTCCCGGATTCGCGCGTTTACGAATAATTAGTGGTAGGAGCTTAGGTTACATGAGTTGATATACAAGACTCGGGAATCCTTGTATCAGTCGTCGCGAATTTCAGATGTTTATTCCAACTGGATAACACATAGAGGCTTTTAGCTGACATGAGCAACACCTGAGCGAATTGTCCTGGGGGAGCACAGTCGTTCGTGGAGTTGCAAACTAGATATCACAAGCCAGTATTTTAAAATCGATGACCGAAGTTGTTAACTGCATGTTGTTACTATTGCCGCTACCACGCACTTTACAACTGCATTGTAGGTAGGGCATTCTGTTAAGCAACACACACAGCTAATTCGGTGGTAGCATACTCGAAGAACTCTAGTTGACTCACAAACTAGGAGTGTCGGTATACAATACTGGGATCATCGCCTGCCTGAGAAGAAAGATTTCGACAGTTTCTCACACGCGTCGCGCGTCCCGAAGTGCACGTATGTCATCGCGATAAAATGTCATAAACGGCCGGTCGTGATCTGCCACGGGGTGATCTTCCTGTACTCTGCCCAGAACCACTTGCCCCAGCACCGACTAATTTGGTACTTGAAGTAGTTGGTTCAGGAAGAGTAAGATCGCTTAAACAATGCTCTGTGGTAGCGACACATCGGCTTTGGATCCGTTTTCTGCACAAAACCCCAATCGCTTAGCCATCACGCCTAATCAGTCATGTAGATTTGCCTAATAAGCATGTAGTCCGCCCACCACCTACACGGCTACTTCAGATGCGGCAAATGGGGTGCCATTTCCAATCTCAGACGAGAGACTTCTTTGTCGCTGGACTTAAGCATCCACATCCAAGACACCCAGAGGTAAGGACACGCGCCACCAACCTTGACTCTATGTGAACTCCGCTGGATTTACATTAGCTCGAGCTCTCCAAGAAGGCATTGGTGCTGTAAATATAGCACCCTCCTCCGCCCGGATCTTATGGCGGAAAGACTTGAGATCGTAGGCCAGGTGGTAAGCTGTTCCCCCCGCCACCAGCCGTATTCGAAGCAGTCGAACAGTCGTCGCCCCCTGAAACAGTCCGGATATAGCGTGCTGCGGTTTCCGCTACTGATTTTCAGTGAGCAAAGTGGAGTTAAGTGACGGATCGGTTTCTGAGATCGTAACTATTTTGAGGAGTAGCTGCGGCACGGACTGGGCAGACCCCGTTGGTTTCCCGTGTCATACCAGACGCCAATGTTGACGACTGGTGCCATCACGAGACGTTATCCGCTCCGACGATAGAATAAATCGTAGTGTCCGTATAAGGTGATTAAACGCCTTATGTATGGTATGTAACGGGCACCTAGTTCGCCCCAGTGTGAGGATTTCCTCATATATACGATCGACAAAACTCATTATGTTAGTAAACCGTGGAGTGTAGATATCGTCGGAACCCAAACATTTTGAGTCTAGCATGACCACGGGACGAGCCTTAACCCGCGTGAATCGGTCATGTCATTAGAGCTGTCTCGCGTATCTGTGGTATCGAATACCAATTGAAGCGTATATTAATTCGCAAATGCTTCTGTCTGTTCGACGGGAAAATAACGGGCATCAACCTTACGCTGACTTATATTTTGAAGCCCACGGGGGGAGTAAACCAGGCTCGCTACCTTAATCGCACATGTCCTCTCCACGAGGTGGGAATAGTGGGCTGTTCTCCCGTCCTCTGTCGTTACGCAAACTTATATGGCGCTACGGTGTCCTCAAGATGAGCCCCCCAGTCCTCCGGCTGTTTAACATTCTGACCCGCTTCGTCGCCTCCGAAGTCCTGACGAGAGGGGTGGGCGCACGCCTGTCCTGCCCTCATGCGAGCCGATACTTGCACACTCTGGCAGCTTGTCAGTCCCCACGCTTTTGCGTTTCGGTAAGGTATTATGCCGGTCAACGGTTACCAATGGTCTGGAGAGCGTGCTGTGTACTATCTGGAGACTCGGTCTGCCGCAGTTGTCCAACCATATGGGACTTCTGGAGCTCCAAGTTGTAGCAAAATTAACGCTCAGGCTCTGTCGGACGTCCGATTTGGAATTGTCACGGAAAAGGTGGTTATACGGCTTTACGGCGACTCGTCATTTCACATATAAGACGATCCCTCGTCGCCTAGGGAGCCATCAGACGCGTTCCTCTAGTGGATGCTACATCCCCTATCACCGTATCCTGGCGGGTTGTGTTCGGGGAGGCGGTACCTTTGGTCTGTTTTCCTAAGTATCCATTCGCCAAACGGTTGACAGCGTATGGGCATTCGGGGAAGACGCCTAGGTCGAGACTATGAAGCTCAGCTGGAGCGTCCACTCTGTTGTTTTACTTATTATTACCAAACTGGAACCCTTAGCATGTATGCTGGACTTGCGTATAGAGTCGGGTCTACTAGTGTTTCGCGGTGTCGGGCCTCGGTTCCCCGTGGCTCCGTTCAAACATAGGGATCAGGTCCAACATGTGTAATCTTATCCTCAAGATTTCGGCTGTTTAGATAGAACACGTCCCGGGATCAGATACGCAATAATGTGCGGACAGTTTTTGACTGCAGAGGAGTCGGAATTCTCGCTTACAAAACTGGTCACTTACAGTTCTAGGAGGTGTTTTGTACTATTCGTGTATCACCGCGAATGAGTACGACAAGATTATATGGTGGACATGTTGGTCCTCTCTGGATTTTGTACGTACAAATAGACTTATCTCTTAATCCGAAGTAGGTGCTGATTGCCGGTCTACGAGAGAGGCTCCCAAAACGCATGGGCAATCCGATTCTCTACCCGACTCAGGCAAGCACGAACCTGGGGCAAGCACATCGAATCCCAGCCGAGTGCGTCACCACAAAGAAATAATGGACCCAATAACTGCCGAATAAATTCCCCTACCTCGAGCGAAGTTGCATTACGGTGCCCTTTGCTCAATGCTAGACTAAATCCGATAGCGGCCTCTAGAGTCATTCCTACGTTGCCGCAAATGCTATACGAGGACTGGTGTGCGGACGAGGGAGGAACCAGAACCAACGGATCGTGAATCTTGGGAACCAAGGGTGAGGCCTCAGATCCTAGAGTGAATTGAGAAGTACTGTCGACAGTTTTCGGTACGTTGCTAATCGGGATCTTGGCTCGACCTGGCCTACACGAGTTGCATTGCAATTAAACAGGGCCATCCGGTCATACGAAGATAGCTTCGTTCGGGGTCGCAATCGCAGACATTGGATCATCCAGTCGCGCTGCGTGTGTAGCCTACCAATGCGCCTAAGGAGAATAAGACAGTTTTGGATACTCAACATTGTGGCAGAAACTACATAAATTAGTAGAGGGACCTATGATATTAGTTAACCTACTAGGTTCTGGCGACACATCGATTGTGAGATCGGGGCGTCCCCGCTTGTAGCACGAACGTTGTAGCAGTGGGGGTGCAATCAGTCATGAACCTAAGCATTAAGTCAGACAACTAAGCTTGCCGGAACTCCTGAACCAGTCCCGAGAAGATCTAAAGATAGTAGCAATATCGTTCGCAGAACCAGGCTACTTTAAATCCCAGGCCTTTGGATCCACAGGCATTTTCGGGAACTTCATTATGTTCGCGTATGAACAGTGTCTGTCCCCCTGGTCGCGTAGCGCAGTACTACTCTAGGCCCAATTGGTGGACAAGTTGTAGTACGTCGGGCTATTAAGTAAACAATAACTGTCAGCAAAAATGCGTCGTACTGCCACGCAGCGGTGTCAATGGCACCACACACCTCAGGGGATCTTTGTTAAGGCTAAATGTAATTGGAGTTAGCGTTCAAACTCTACTGCCTATTCGTCCCGTGCCTCACTGAAGACACTAGTTCTTAGTAAAATGCCCCGCTCGCTGCGACGACAGGTCAAAGTTTAAGGACTGAGTGTGTCTCGTGACGTAAAGACGGTTTGCCACTTAGTTTGGCGCCTGATGCACATAGCGATAGCCTCACCTGCGGCTGTGACGCCACACGTCAAGAGCGGACTCCTCCATTAAAGCCGCTAGACCGATAGTTATAGGACTCGTCTTCACATATAAGCAGAGCGGACACGGACGATGTGGATGTTGATCCGAAACGGGAGACACTAATGATGTTCGGCACCTTGCGACCTACCGTCCCCGTATACCATACAGCAGAAACCCGCGATAGTTTAGCCATTTCTGATTTCCAAGGTGTAGTCGCGGCATCAAGGCATCGCTATCAATACTGTATCCTGCCCGTGAGATTTTGACTAGTTGCAACTAGTGACTTTTTTGCGTATTACCATGCCCGGGCTACGAGGCCAGGTCCTCGAAGCTATCATCATTAGGGGTTCACAACGTGAACCGTTAGCCCGTAGAATTCGATTGAGTGGAATTCTCACTGGAGCGTTCGCTGGGCGACTCATCTCTCGTTTCAGACTTCTTTTAGAGAGATCTGAAAAACACGCGAACGAATGATATCCTCACTTGTTGCGTCAACAACACCGCCTATTCTCATGCATTCTGAAAACAGCTCGGCCAACAATCAAGACATAATGGTCCGTCACGGAGCGGGCAGCACAATCCCCAAAAGAGACGAGCGCTTAATGTCTTCCGAAGCAAACACCCAAATTCAGATTTACCATTTCGGTAGGGCTCATTACTTCGCAGCCGAGAACGCGATCCTGACCCGCATCAGTGCGTATAACTCCAGCAGATGCAGAACCATTGCGCTTATCGAATCGATATGGCGAGCCAGGGATCTAAGGCGCTGCGGGGTCTCTATACGCCGATGTCAGAGTCGGCCCTTAGCAAGATCAACTCCCCCATCGCGATAGTGGTACATGGCGTGCCAGAGGATCTTCTTACGTTTAATCGCGCGGTATTCCCGGTAACGGTGCCATAGTAACGGAATTTTCCCATGCATGCATCAGGCTTTTTTGGGTATTCAAGAGCTCGATCACAAAATGTATTTAGGTTGAGGAATGGTATGATTTTTCAGAAGCTGGCGTCGACGAATAGGGAGTAGAACGCCCGCGCCCCAACAGAGTGCGCCTTTGTGCATAAGACCAAGGACATGCTCTGGCACCCGTCAGTCTGGCTGCCGTCACGCTGACAACCGGCTGCCAAGACTACAACCCCTGTAATCCCTGCAGTAATGTGCTATCTACGGCATGGTCTGTCAGCTACTTACTTTTAGTGGCGTAGCCGGCCACCGGTTCCTGCTTTTATTCTAACCGGACCGTGCCTCTGCAGAATATCGCACTGCTTACTTCCGCTAACCGCTACTTCTTTCAAAGCAACAGCGATTGAGCCGGGCTCTTGTTTCCCGCCCCTGAGTCTCCCGACTCTGGTTCGAAAACGCCAATGCTCCGCACTGGCAGCTAGTATACTTAATAGGTCTCGTTGTCAGAACGGCCAGAATTGGATGTCTCCCGCCGGGTCTCTTAGTTCTGGAAGTGCAGTACAATCTAGCGCCCAAGATAAATTGAGGATGCTATGCGCAAAAGTTCGAGTATCTTAATGAGATGTCTGGTTAGCGAGGAAATGGGAGGACCCTGCCGCTGAGCAACATTCTGCATCACCCGAGGTGGCGGATTTTCCGGGCGATAACGTCGTTTCGGATGGGGAGGCGGATCTACCTAGCCTTGGCGTAAATGGCCAGACCATACCGGTCTCTATTTTGCTACTCTAGTGGCTAACAAAGTTAGTGTTCTGTATTATGGTCTTACGTTGCAATTTGGACGGTACGCAAATTACGTACCCTCTTCGCCCGATTCCGCCCATTCATTGACGCAGACTGCGAGGGGCGGAGACCATGAAGATAGACTGTGGGAGGCAGCTAGGATGCACGTGGGTCAGTGACCGGCACTACTTATTTGCCGTCCAATCGGTTGTAGCTGACTGTTGTGATGCACACCATAATGGACTGGTGCATACTCGCCTTATAAGGTAGGTCCTATTTCCCACCTGGCGACTGACTTCCCTCCGGCCAGGACAAGCGGGACCAATGTATATTCTGTGTACGTGTGAATCCTCCTTCCCTAAAATGGAAGCGCAAACTCACTACACTCGCCGTATACCCTCTTTAGGACTTTGATTCTTCGTCTAAAACTGTGTGAACGGTCTAATTGAAGGGGGACTTACTAGTAGGCACGAGAACTCTTGTCTGAATCTGGCACGTCAGAACAGTTAGCTCTAACGAAAAACTTGGGCCTATAACACATACAGAGGAGGGAGTGGACGTCTCAGATTGGGCACTAAAGGACGCCTCCCAGGCGGATCGCCCACAGGATAAAAGGGAAACACCGAACCTTACACGCTTCGCTGTATGTATGGCCCCGGGGCACGTGCACATCTTGCAGGTAATCCGCAATATGAGGGCTTCGAAAACCGCAATTGCACCAGCATTTTAAGACATAGCTCTCGCATTGTAGCGAGAAGAATTGGACGTGAGGGGGGAGATAGGGCGGTCCAGGGGGCTTACTGGATATGATGAATCTAGATCAGAATACATCCCCATATGTCGGTCGGCTGTACGTACAATGGGAGTAGTAGCACATCCGGGTAATTATATCCTCGCGCGGTGAAAGAAGTTATCACTGAGGGCGCAGGCGACTGCGAGGCTAAACATCCAGCGATAGCGTCTGGATCCTAGGGGATCCGTTGTGGTCGCTGTATGCTGGCGGCTCTACCCCTCTGTTAGTACTCCAGTGGTCCCTCGTGCGGTTGCGCGTCACCGGTGAGTTAAGTAGGCGACTACATCGTTAAGGTAGACGAGCTGCTAACGGTACTGAATGAAGAACCCTAGGCGCCCCTATCGGGGAAGATCGGGGCGAAGCCGCATGTAACACGTGCCTTTAAGACGTCGTGTGTGGCGACGTCAAGGGTTCCTAGCAATTCTGGCTGCTCGGTTAAAGAACGGTAATGGAGCTAATGCCTTCGAGGCTCTCGGTGAGGTCGCCCGGTTCCGACTTCCACACTTATTCGAAGAAGGAACTGCCGACGTCTTGACGACTAGTTACACAACGCTGCAAAAATTTAACTCCGATGGTACTCGCCCGGCAGACCCAGCTTGCATGGGGACTATGAGCGCCATTGGTGGGGCTATGCGTCCTGCTCCCTTCAACGTCCGCTTCTCCTGGGGTTTTTAAATAACCACGACTACGGTAAGCAGAGAAGGTGGGCTGCAGCGAAAAGGCCCGGACTTGGGTCCCGTGAAGCGCCAGACATAGTAACACTACCCGCAAAACACAGAACCTAGGTAGACTATATCCGTAATCTTTCGGATGAGAGGCGTCTACCGTGTGTATAAATTTCTGAGGGAACACATGTGGTTGTCGCCAAATACGTCTCAACACGATCCGTGCGGATGATTTTTAGACTTTGTCAGTTTACAACAATATTGAGCGCACATCCCGAGGACTTGCCGGGTTGATCGAGGGTAATTACGCGAAAGATCCCTTCAACGTAGTTACGGAGTCGGCACTTATTTGTCTTGCGCTCTCAATATAACGCGGGAACGTCACTGAGCAAGAATGAACAGAATACTCGGATAGTTTTGAGCATTGCCTATAGCGATACGCATAATAAGCCTCCGATTCTTCACAGGTGTCCGATCCTTCCCTTTTGAACGAAAGTCCATACTCGGGATCCAAAATCCACGGGCAGGGCCCCCACGCCCAGACACCACATTCCAAGTGTCGACGCAGGGATCTCTAGGGCAATGCGACCCTAATTCGCTCGAAGATAGTCCAAAGCATAGGGATGTAGTGAAAGCCACATCGCTAGTTAAAAATGCCATATACCTGGGCAGCTTCGATATGCGGACCAATGTCACCCACTTAAGACGATTTAAAACCAATATGGAGTCGCCTGCACGTCCGGCTAATTTGTATAGATGCGCCCTTGGCATTGGGTGGTACTTCTACGGCACATGCCTACGAAAATGCTTAACTACCGCGCCTGCCTGCGGCTTTATAGCGTTATAACAAGAGACTCAAATGGTGCTTGCTGTAGCTCAAGTCGTCCACAAGGGGAAGTCCCAGCGCTCCAGCACATCCAAGTTAGTGGCCCGGCGAGTTCGCCATGCATTTGCTCGTACTGAGGAGATTAAGCGTAGGTTGTACTATGAGTTAGTAGAGGAGACCATGTAGATGCGTGTTCGGGCCGAGACGGTAACCTAGGAGAAGAGAGATCACTCGCTTGAACCAAGCGTTGAAAAAGTTTCCGTATCTCCCGCAGTCGTGGAACGGCCGTTCCTAAATCGAGAGAGCGGAAAAAATGCCGCAGACTCTCATTCGGAAGTTTTCGACTTCTGTTGCCCTGAGACAATATATAGCTGGGGATTTTCTCGCTAACCTCCGCCCCTAAGCTTCCGAATGCTGCCATAGCTAGACTCTGCAATGACTACTCACCATACACATTGCTAAGTCGGGCAATGAAACAAGCGAAAGTGTTGACTCATATCGGCTGTACGGGTGTGGCTCCTAGAAATAGGTGCTAAGTTATCGTACCAGCCAACTAGCCGAGCACTGTGCAAAGGCGGTCTTATTACGAGGCTGTGTACTTATGTCCCACGAGCACAGTAACGAGCACAGCTAACAGCTCAACCCCAGATACCACAATATTCGAAAACTTAAGACCACGGCGCCTTCTGAGTATCCGTCAGTAAATCGCACAGTTGTCGCCTATTCGTCTTACTCACTAGCCGTCGAAGCATTCCTAGGCTTAGGTACATGTCGTAAGGCCCGGACAGGAAGGGGAGGCCGAGCCGGAAAAGTAATGTTAGTACGTTTGTGGGCTTAACGGAACTGCGAGTGCATTGGTCATGCGGTACTCCTACAGCCCAAACGAGACCTAGCACGCTCGTTGAAAGCGGGCAAGATACGTTAACAACGGCGGTAGGGAAGGCGGTCTCAAACGCGGATTCAGGTAAGTATGTGCCCCAAGTAACAGACTTTCGTGAATTGGAGTGCATAACTCGCAGCGAGCCAATGCTGGTGATCACACCCTAGGTCTACCGAATTTATTCACGGTCTCTGGCACCGCATCCTATCTATATTGTTGTTCGGATTTCTCGACACATCATTCCATAAAAGCATGGTAATTCCAGGGTTGGTACGGCGCTTTGCCCATCAATGGCGCTTAAATTGCTTGGAACACATCCAACAAATTGCTTTTAATGTATGTGTCTGGAAGTGAGACGACTACTTTCGGACGCTCCGATCATTGCTAGCTTTGCGACTTAGTCCTTATAGGAGCCA
		</sequence>
    <sequence><taxon idref="Location_1_3_1|26.317784662151926"/>
			TCGATACTAAGACGCTGCCTTATGGGGATGGGACCTGATGGGGCTTATCCAATCGCGTGTTAAACCGCGATTTACATGAGAGTATCCTACCAGCGTACTGGTGCCTGCAGTGTGCCAGCCGACTTTTGTGGTGTAATAGGGGCCTATTGAGACGAAGAGAACCCTCTTCGCTCCCGACGGTTGCGAGACGGGGTGCTCGGCATGTGGAAATGCGTCACCGGTGTGACTGATTTAGATAGCCTCGACATATCTAGGCGCTTCAGTAATTGCGCACGCGGTGCAGATAGTTGCTAGCCCACAGACTTTAGCGTTCTGACGTTAAGCGCGCTGAAACTCTTCGGGCCGACGACGGAAGGCACAATAAACGTATTGCACCTCACGCTGAATTGCAATTACCAAGGTTTCTGCTTGATACGTATAAGACGCATTCTTGTTGATAAGGATTCCTACTTTTTTTCGTATCTATAAAATAAGAACTGCAGATATCCTTCTACAAAAATAGGAACGTATCACTATATCGCTCTCGGGCCTGAAGCACCAATCGAGAACGCAAACAAGCGTACGGCTCCAGGCATCAATATCAAATGCGCGGAGAACGTTCAGGATCGATAACATCAACCTCTTGCCCTCCCCTCTTGCTATCACGCTGGTCACAGCGGGATTTGTTGCAGATAGTGAATCAGCCCGTGATAAGCTCCTCAGAATATTTACCACGGGACTCGCACTAATGGTTTAGAGTAGTTGCTAGCACTGTGTTTGCGTGGAGACGTCGTGAAATTGACGGGGGGGCCGTGCTGTCGGACAAAAGGCAACGCTCTTCCTACCGTCACGCTCATTGGCTCAAGGACATGATAGAGATCCCGTGAAGGTAGACGACGTCATGTTATGGCGGGCCACCGAAACTGGTGGTACTTACCCGGATGAGAAAGGCGACTGTTCTCCTAGGGGATTTCATCATAAATTCGCTCACAAGTTAAACCTACTTTTAGAAGGCGAACGACGGATAAATGACAAATCTTAAAATCAAGTGTGCCCACAAGAGACAGTTCTCGTACTACATGACAGAATTGAAGCCCCTAGCACTTTCCAGCCTCGTGCTTCCCAGGTGTGGGGTGTCATATTAGCTCCCCACCTTTGCTTTGGTCACTGCCTACCTTTGTTCTCCGCAGAGGGAATGTCATTTGGCTACACCCGTAACTCTATAGAGATGGCTGTTGACGTTGCAAGTTCATTAATGTCTCAAAACTAGCACTATAGTCCCTGGTGATTCTAATATCGCCGCACCGTGACCGGCGCACAGCGACCAACCTCTAAACCCACAGCCACGCGTGCGACGTTAGCATTTTCGCTAGAGTTCATGTTCGCGATGGTGTATTGAGAGTTCCCATGTTAACTGACTACGTACCGTATGGAGCGCAAGCTTATTGAAATCTGTGCGTCTTGCACGAGAGTCTCTCAAGGGTTGATCTCGTTGCTCATGAGCTGAAACACTCGGCGTAAACTCCGGCACTCAGAGACAGGGTTGGAGAGTGATAACAGGTCAGTCTGGTGACCGTGAGTTTACACGTATGGAGCTCTGGGAATAGTATTAAGCGGAGTGCTTACGTCCACCCATGTATACATGAGTTTTCAATCTGACAAGAAGACGTGCGCCCCATCGGGTCTCAACTAACTGTGGAGCTTGACTGTGGGCCACCTGCCTGCCCTCCCTACACAGAAAGTATGCATTCACATCTCCGTTGTGAATCTCACTCTCAACGGCCCAAAGGTCTCGATCACCGTATCTATGAACAATTTGTCTCTCGGTGCGACGCATTCAAATACTGTCCGATAGCAACTCTCAGGTGGGCGCTGAACGGGTTTTACCGCTACTCGGAATCCAGAGTTCTGGTAGCGCTATTGACCGTTAAGTCAGATTGAGCGACGGCTCGTGAGACGATGCGACACTATGGGTAATTCATTCTGCAAGTTCCAGATAGCAGATATGATGTGATGTTCATCCCACCTCTTGTGTCCCCGTCGCTGCCATCAATTGCAGCAACCCTCTCAGATGGTTAGATTTCGGTCAAGAAGCGCGATGTTTGTTTCCCGGTCCAACGCAACTCGACCCCCCAAACGTGGACCCCGGGGACAGCGTACCTCGGTCGGTACCCGGGAGACTTAGTTCTGTTATGAGCGAATCCTGCACCCCTCGTCTACTCATATGATGCCATATCATAAGAGATTAACGCGGCTGCCGGTACGTCCTGAAGGACATCGTGTGGTCTGTAGTGCGCTGCAAGTTTAAACACATCACTAAGTTAAATTTCAGTGCTCGTTGTGACTCTCGCTTATTTGGAGCATGGTAGAAATTCTTGCTTAAGTTCCATCACATTTGGGTCACCTCACCCCGGACACGATCTGTTCGATCCCCCATGAGCTGGTAACCCTAAGCATTCTAAGGATGGAGCGAATGCGTCTCGAACAGTCCTTTGTTATTGTATCCGAGACTACACCAGCAGTAATACTACGGAAATATTCTTTGACTCCTTGCATTCACGTGAGCTTTACCTAAGCCGTGAGTCGGTGACAGAGGGACGGTGCGGTCTGGGATGAGCCACAGCGATATCCTATGAGAGAATCTATACTCAAGGTCCGACTCGGACATTCAAGAGCACGTTAAAAATGTGTAAGGTCATGTCGGAAAAGCGCTGAAAAATAGCGACGATTTTATCTAAGGGTGAGTATACAGCGGAGTTGTTAGACAACGCGCGGATCAAGAATCGTGTCGATTATCGCGAGCCTATATATAATCCATGAACAGCACACGCAAGATAGTGGGGCAGAGTAAGTCGTGACGTTAAAGAGAATAGCGAATATATCGAGCAAAGAAGCTTCATGGCTATGTGGAGCTCTCTAAAGTGTACTAAAAGGCACCAAGTAATAGGATATATGACGGGAACTATGGACTGAGATTGCTTGAATTGGCATAAGGCGGAGTACCACCAACGTACAGCACGTATCCCGGCCGAATTGACTCTTTTAACGCATGTTTGGGGTCTACAACCTCTACCATTACGGTACTCCACTTCTTGTAACGTGATCTCAAAAGGTTGTTTTAAACAGGTGTATATCCATCCGGCGCATTTAGGTTATAAACTGATACATACTGATTGTTCGCCAACGTATGACGTGTCCGGGCGCGACTCACCGAAACTGTATGAGCTCATCCTCCTCCCTAACATCAAGGGATTGTGTCTGCCGGACTCGGAGCGATGATTTACATTGGAATTGAGAACTACCTTAAGCCCAGTGAGGCCCCAACGAGGTGCGTAGGCGAGTCTCCGGGCCTGTGGATGGATAAACTGAACAGGCAATCATTCCCCAAATGGGACATGGTATGCCGTGGACGAGGTCAGAGCACCGTGTTGAAGACCAACGGTGGCCATTCCGGGTTCGCTCCCCCTCTCATGACCCCAGAACCCCTGGAGGGTATGTTAATAATGGTACGCATCATTGGACCGTATCTGGATGCAAGCAAAAATTCTGTATTTAAGTCCAAATCTCATACCTGTGGGGTATGCGCGCAACCATCATTCGGTCTTCGAGACGCATGTGCGAGCTGGTGCAGTTACGCTCAAGGCCGCGAACGGCTTTACGGCGAGTAAAGCTTTAATTAAGACAGAGGGTCTCTTCGGGAATTGCTAGCAATGATTTGGCCCGTGCCACTTATTAATGGAGCGGCATAAAAGGCAGCAGAAGCTCTTCTAAAGCAACCAGGAGTACGGCTTACCGTCAGTTTAATTTATGAGCGATTTAGGTTCCTTGCCTTGCTGTAAATCGACTACTAACCGCAATTTACAAGCTCCATTTGGCCTACGACCATTAGGGCAACTCTAAGCTCTCGCGCCTAGTTCCGGCTTTTAGCGTCTTTGGTCAAGTCAATGATGGTGCGGAGGCTTACGCGTAGTTCGACACCCGAGTCGACATTGTTTTCGACGGAGCTGCGAGGTTAAATTGATTGCCGCTCAAATTCACCGTCCGAACGAACCTGGGTGGTCGTGGTGACTATCGAGGCGTGTGCCTCTGCACAGACACAAAGAGATCTAAAGGTGAAAAGCCTCCCCGGCGTAACAAAAAACTGGACTTCGTCATTACAATGCATCTAAGGGAGAATATATAACACTGGCTACACTGGATTAATTGTCTTTAAAACCATGCGATTTAGATTGTTCAAAAAAGTTCAACAACAGCCAAGTGTCCTGCTGTGATTCTGGGGATGTTCTATCGTCGACAAGTCTTCGTCGCTTTAATCAAACATGATGGACTTGATGTGCCTACTCCTCCGATATTCAAAGCGATGATACTCGTCGTGCGGTAACCTGTAGCAAGGCTCTGCTGTGCTAGTGTGGCCCTTGGCAGATACCGGAGAACTCGCCGGTAATTTGCATCAGGGTAATTGGTAGGAGGACCTGGACAATTGCGCATCCAGATTTTGTAGCGGTACCGTATTCTCACACGACGGTTGCAGCGTGCAAGGCTAGAGTTAATAGGCATGAGAGTACCAATATCGCTAAGCGCGATCCACTAAACCTGATCATAGACATGCGAAACGATCGGTAAAGCCATCTCACAAAGGCTAACGGTGTGTATGCCGCTTGGTGGGGAGCTACAGTCGGCACCTCCTGCCGTATCATCGACCTACGGCAACATTTCCACCAACATTCAAATTCACCAACCAAACAAAGCAATAGAAGACAGTATCCTCCCGCGCGCAAGCTCATTACTCAGTCCCGGATTCGCGCGTTTACGAATAATTAGTGGCAGGAGCTTAGGTTACATGAGTTGATATACAAGACTCGGGAATTCTTGTATCAGTCATCGCGAATTTCAGATGTTTATTCCAACTGGATAACACATAGAGGCTTTTAGCTGACATGAGCAACACCTGATCGAATTGTCCTGGGGGAGCACAGTCGTTCGTGGAGTTGCAAACTAGATATCACAAGCCAGTATTTTAAAATCGATGACCGAAGTTGCTAACTGCATGTTGTTACTATTGCCGCTACCACGCATTTTACAACTGCATTGTAGGTAGGGCATTCCGTTAAGCAACACACACAGCTAATTCGGTGGTAGCATATTCGAAGAACTCTAGTTGACTCACAAACTAGGAGTGTCGGTATACAATACTGGGATCATCGCCTGCCTGAGAAGAAAGATTTCGACAGTTTCTCACACGCGTCGCGCGTCCCGAAGTGCACGTATGTCATCGCGATAAAATGTCATAAACGGCCGGTCGTGAACTGCCACGGGGTGATCTTCCTGTACTCTGCCCAGAACCACTTGCCCCAGCACCGACTAATTTTGTACTTGAAGTAGTTGGTTCAGGAAGAGCAAGATCGCTTAAACAATGCTCTGTGGTAGCGACACATCGGCTTTGGATCCGTTTTCTGCACAAAACCCCAATCGCCTAGCCATCACGCCTAATCAGTCATGTAGATTTGCCTAATAAGCATGTAGTCCGCCCACCACCTACACGGCTACTTCAGATGCGGCAAAGGGGGTGCCATTTCCAATCTCAGACGAGAGACTTCTTTGTCGCTGGACTTAAGCATCCACATCCAAGACACCCAGAGGTAAGGACACGCGCCACCAACCTTGACTCTATGTGAACTCCGCTGGATTTACATTAGCTCGAGCTCTCCAAGAAGGCATTGGTGCTGTAAATATAGCACCCTCCTCCGCCCGGATCTTATGGCGGAAAGACTCGAGATCGTAGGCCAGGTGGTAAGCTGTTCCCCCCGCCACCAGCCGTATTCGAAGCAGTCGAACAGTCGTCGCCCCCTGAAACAGTCCGGATATAGCGTGCTGCGGTTTCCGCTACTAATTTTCAGTGAGCAAAGTGGAGTTAAGTGACGGATCGGTTTCTGAGATCGTAACTATTTTGAAGAGTAGCTGCGGCACGGACTGGGCAGACCCCGTTGGTTTCCCGTGTCATACCAGACGCCAATGTTGACGACTGGTGCCATCACGAGACGTTATCCGCTCCGACGATAGAATAAATCGTAGTGTCTGTATAAGGTGATTAAACGCCTTATGTATGGTATGTAACGGGCACCTAGTTCGCCCCAGCGTGAGGATTTCCTCATATATACGATCGACAAAACTCATTATGTTAGTAAACCGTGGAGTGTAGATATCGTCGGAACCCAAACATTTTGAGTCTAGCATGACCAAGGGACGAGCCTTAACCCGCGTGAATCGGTCATGTCATTAGAGCTGTCTCGCGTATCTGTGGTATCGAATACCAATTGAAGCGTTTATTAATTCGCAAATGCTTCTGTCTGTTCGACGGGAAAATAACGGACATCAACCTTACGCTGACTTATATTTTGAAGACCACGGGGGGAGTAAACCAGGCTCGCTACCTTAATCGCACATGTCCTCTCCACGAAGTGGGAATAGTGGGCTGTTCTCCCGTCCTCTGTCGTCACGCAAACGTATATGGCGCTACGGTGTCCTCAAGATGAGCCCCCCAGTCGTCCGGCTGTTTAACATTCTGACCCGCTTCGTCGCCTCCGAAGTCCTGACGAGAGGGGTGTGCGCACGCCTGTCCTGCCCTCATGCGAGCCGATACTTGCACACTCTGGCAGCTTGTCAGTCCCCACGCTTTTGCGTTTCGGTAAGGTATTATGCCGGTCAACGGTTACCAATGGTCTGGAGAGCGTGCTGTGTACTATCTGCAGACTCGGTCTGCCGCAGTTGTCCAACCATATGGGACTTCTGGAGCTCCGAGTTGTTGCAAAATTAACGCTCAGGCTCTGTCGGACGTCCGATGTGGAATTGTCACGGAAAAGGTGGTTATACGGCTTTACGGCGACTCGTCATTTCACATATAAGACGATCCCTTGTCGCCTAGGGAGCCATCAGACGCGTTCCCCTAGTGGATGCTACATCCCCTATCACCGTATCCTGGCGGGTTGTGTTCGGGGAGGCGGTACCTCTGGTCTGTTTTCCTAAGTATCCATTCGCCAAACGGTTAACAGCGTATGAGCATTCGGGGAAGACGCCTAGGTCGGGGCTATGAAGCTCAGCTGGAGCGTCCACTCTGTTGTTTTACTTATTATTACCAAACTGGAACCCTTAGCATGTATGCTGGACTTGCGTATAGAGTCGGGTCTACTAGTGTTTCGCGGTGTCGGGCCTCGGTTCCCCGTGGCTCCGTTCAAACATAGGGATCAGGTCCAACATGTGTAATCTTATCCTCAAGATTTCGGCTGTTTAGATAGAACACGTCCTGGGATCAGATACGCAATAATGTGCGGACAGTTTTTGACTGCAGAGGAGTCGGAACCCTCGCTTACAAAACTGGTCACTTACAGTTCTAGGAGGTGTTTTGTACTATTCGTGTATCACCGCGAATGAGTACGACAAGATTATATGGTGGACATGTTGGTCCTCTCTGGATTTTGTGCGTACAAATAGACTTATCTCTTAATCCGAAGTGGGTGCTGATTGCCGGTCTACGAGAGAGGCTCCCAAAACGCATGGGCAATCCGATTCTCTACCCGACTCAGGCAAGCACGAACCTGGGGCAAGCACATCGAATCCCAGCCGAGTGCGTCACCACAAAGAAATAATGGACCCAATATCTGCCGAATAAATTCCCCTACCTCGAGCGAAGTTGCATTACGGTGCTCTTTGATCAATGCTAGACTAAATCCGATAGCGGCCTCTAGAGTCATTCCTACGTTGCCGCAAATGCTATACGAGGACTGGTGTGCGGACGAGGGAGGAACCAGAATCAACGCATCGTGAATCTTGGGAACCAAGGGTGAGGACTCAGATCCTAGAGTGAATTGAGAAGTACTGTCGACAGTTTTCGGTACGTTGCTAATCGGGATCTTGGCTCGGCCTGGCCTACACGAGTTGCATTGCAATTAAACAGGGCCATCCGGTCATACGAAGATAGCTTCGTTCGGGGTCGCAATCGCAGACATTGGATCATCCAGTCGCGCTGCGTGTGTAGCCTACCAATGCGCCTAAGGAGAAAAAGACAGTTTTGGATACTCAACATTGTGGCAGAAACTACATAAATTAGTAGAGGGACCTATGATATTAGTTAACCTACTAGGTTCTGGCGACACATCGATTGTGAGATCGGGGCGTCCCCGCTTGTAGCGCGAACGTTGTAGCAGTGGGGGTGCAATCAGTCATGAACCTAAGCGTTAAGTCAGACAACTAGGCTTGCCGGAACTCCTGAACCAGTCCCGAGAAGATCTAAAGATAGTAGCAATATCGTTCGCAGAACCAGGCTACTTTAAATCCCGGGCCTTTGGATCCACAGGCATTCTCGGGAACTTCATTATGTTCGCGCATGAACAGTGTCTGTCCCCCTGGTCGCGTAGCGCAGTACTACTCTAGGCCCAATTGGTGGACAAGTTGTAGTACGTCGGGCTATTAAGTAAACAATAACTGTCAGCAAAAATGCGTCGTACTGCCACGCAGCGGTGTCAATGGCACCACACACCTCAGGGGATTTCTATTAAGGCTAAATGTAATTGGAGTTAGCGTTCAAACTCTACTGCCTATTCGTCCCGTGCCTCACTAAAGACACTAGTTCTTAGTAAAATGCCCTGCTCGCTGCGACGACAGGTCTAAGTTTAAGGACTGCGTGTGTCTCGTGACGTAAAGACGGTTTGCCACTTAGTTTGTCGCCTGATGCACATAGCGATAGCCTCACCTGCGGCTGTGACGCCACACGTCAAGAGCGGACTCCTCCATTAAAGCCGCTAGACCGATAGTTATAGGACTCGTTTTCACATATAAGCAGAGCGGACACGGACGATGTGGATGTCGATCCGAAACGGGAGACACTAATGATGTTCGGCGCCTTGCGACCTACCGTCCCCGTATACCATACAGCAGAAACCCGCGATAGTTTAGCCATTTCTGATTTCCAAGGTGTAGTCGCGGCATCAAGGCATCGCTATCAATACTGTATCCTGCCCGTGAGATTTTGACTAGTTGCAACTAGTAACTGTTTTGCGTATTACCATGCCCGGGCTACGAGGTCAGGTCCTCGAAGCTATCATCATTAGGGGTTCACAACGTGAACCGTTAGCCCGTAGAATTCGATTGAGTGGAATTCGCACTGGAGCGTTCGCTGGGCGACTCATCTCTCGTTTCAGACTTCTTTTAGAGAGATCTGAAAAACACGCGAACGAATGATATCCTCACTTGATGCGTCAACAACACCGCCTATTCTCATGCATTCTGAAAACAGCTCGGCCAACAATCAAGACATAATGGTCCGTCACGGAGCGGGCAGCACAATCCCCAAAAGAGACGAGCGCTTAATGTCTTCCGGAGCAATCACCCAAATTCAGATTTACCATTTCGGTAGGGCTCATTACTTCGCAGCCGAGAACGCGATCCTGACCCGCATCAGTGCGTATAACTCCAGCAGATGCAGAACCATTGCGCTTATCGAGTCGATATGGCGAGCCAGGGATCTAAGGCGCTGCGGGGTCTCTATACGCCGATGTCAGAGTCGGCCCTTAGCAAGATCAACTCCCCCATCGCGATAGTGGTACATGGCGTGCCAGAGGATCTTCTTCCGTTTAATCACGCGGTATTCCCGGTAACGGTGCCATAGTAACGGAATTTTCCCATGCATGCATCAGGCTTTTTTGGGTATTCAAGAGCTCGATCACAAAATGTATTTAGGTTGAGGGATGGTATGATTTTTCAGAAGCTGGCGTCGACGAATAGGGAGTAGAACGCCCGCGCCCCAACAGAGAGCGCCTTGGTGCATAAGACCAAGGACATGCTCTGGCACCCGTCAGTCTGGCTGCCGTCACGCTGACAACCGGCTGCCAAGACTACAACCCCTGTATCCCCTGCAGTAATGTGCTATCTACGGCATGGTCTGTCAGCTACTTACTTTTAGTGGCGTAGCCGGCCACCGGTTCCTGCTTTTATTCTAACCGGACCGTGCCTCTGCAGAATATCGCACTGCTTATTTCCGCTAACCGCTACTTCTTTCAAAGCAACAGCGATTGAGCCGGGCTCTTGTTTCCCGCCCCTGAGTCTCCCGACTCTGGTTCGAAAACGCCAATGCTCCGCACTGGCAGCTAGTATACTTAATAGGTCTCGTTGTCAGAACGGCCAGAATTGGATGTCTCCCGCCGGGTCTCTTAGTTCTGGAAGTGCAGTACAATCTAGCGGCCAAGATAAATTGAGGATGCTATGCGCAAAAGTTCGAGTATCTTAATGAGATGTCTGGTTAGCGAGGAAATGGGAGGACCCTGCCGCTGAGCAACATTCTGCATCACCCGAGGTGGCGGATTTTCCGGGCGATAACGTCGTTTCGGATGGGGAGGCGGATCTACCTAGCCTTGGCGTAAATGGCCAGACCATACCGGTCTCTATTTTGCTACTCTAGTGGCTAACAAAGTTAGTGTTCTGTATTATGGTCTTACGTTGCAATTTGGACGGTAAGCAAATTACGTACCCTCTACGCCCGATTCCGCCCATTCATTGACGCAGACTGCGAGGGGCGGAGACCATGAAGATAGACTGTGGGAGGCAGCTAGGATGGACGTGGGTCAGTGACCGGCCCTACTTATTTGCCGTCCAATCGGTTGTAGCTGACTGTTGTGATGCACACCATAATGGACTGGTGCATACTCGCCTTATAAGGTAGGTCCTATTTCCCACCTGGCGACTGACTTCCCTCCGGCCAGGACAAGCGGGACCAATGTACATTCCGTGTACGTATGAATCCTCCTTCCCTAAAATGGAAGCACAAACTCACTACACTCGACGTATACCCTCTATAGGACTTTGATTCTTCGTCTAAAACTGTGTGAACGGTCTAATTGAAGGGGGACTTACTAGTAGGCACGAGAACTCTTGTCTGAATCTGGCACGTCAGAACTGTTAGCTCTAACCAAAAACTGGGGCCTATAACACATACAGAGGAGGGAGTGGACGTCTCAGATTGGGCACTAAAGGACGCCTCCCAGGCGGATCGCCCACAGGATAAAAGGGAAACACCAAACCTTACACGCTTCGCTGTATGTATGGCCCCGGGGCACGTGCACATCTTGCAGGTAATCCGCAATATGAGGGCTTCGAAAACCGCAATTGCACCAGCATTTTAAGACATAGCTCTCGCATTGTAGCGAGAAGAATTGGACGCGAGGGGGGAGATAGGGCGGTCCAGGGGGCTTACTGGATATGATGAATCTAGATCAGAATACATCCCCATATGTCGGTCGGCTGTACGTACAATGGGAGTAGTAGCACATCCGGGTAATTATATCCTCGCGCGGTGAAAGAAGTTATCACTGAGGGCGCAGACGACTGCGAGGCTAAACATCCAGCGATAGTGTCCGGATCCTAGGGGATCCGTTATGGTCGCTGTATGCTGGCGGCTCTACCCCTCTGTTAGTACTCCAGTGGTCCCTCGTGCGGTTGCGCGTCACCGGTGAGTTAAGTAGGCGACTACATCGTTAAGGTAGACGAGCTGCTAACGGTACTGAATGAAGAACCCCAGGCGCCCCTATCGGGGAAGATCGGGGCGAAGCCGCATGTAACACGTGCCTTTAAGACGTCGTGTGTGGCGACGTCAAGGGTTCCTAGCAATTCTGGCTGCTCGGTTAAAGAACGGTAATGGAGCTAATGCCTTCGAGGCTCTCGGTGAGGTCGCCCGGTTCCGACTTCCACACTTATTCGAAGAACGAACTGCCGACGTCTTGACGACTAGTTACACAACGCTGCAAAAATTTAACTCCGATGGTACTCGCCCGGCAGACCCAGCTTGCATGGGGACTATGAGCGCCATTGGTGGGGCTATGCGTCCTGCTCCCTTCAACGTCCGCTTCTCCTGGGGTTTTTAAATAATCACGACTACGGTAAGCAGAGAAGGTGGGCTGCAGCGAAAAGGCCCGGACTTGGGTCCCGTGAGGCGCCAGACATAGTAACACTACCCGCAAAACACAGAACCTAGGTAGACTATATCCGTAATCTTTCGGATGATAGGCGTCTACCGTGTGTATAAATTTCTGAGGGATCACATGTGGTTGTCGCCAAATACGTCTCAACACGATCCGTGCGGATGATTTTTAGACTTTGTCAGTTTACAACAATATTGAGCGCACATCCCGAGGACTTGCCGGGTTGATCGAGGGTAATTACGCGAAAGATCCCTTCAACGTAGTTACGGAGTCGGCACTTAATTGTCTTGCGCTCTGAATATAACGCGGGAACGTCACTGGGCAAGAATGAACAGAATACTCGGACAGTTTTGAGCATTGCCTATAGCGATACGCATAATAAGCCTCCGATTCTTCACAGGTGTCCGATCCTTCCCTTTTGAACGAAAGTCCATACTCGGGATCCAAAATCCACAGGCAGGGCCCCCACGCCCAGACACCACATTCCAAGTGTCGACGCAGGGATCTCTAGGGCAATGCGACCCTAATTCGCTCGAAGATAGTCCAAAGCATAGGGATGTAGTGAAAGCCACATCGCTAGTTAAAATTGCCATATACCTGGGCAGCTTCGATATGCGGACCAATGTCACCCACTTAAGACGATTTAAAACCAATATGGAGTCGCCTGCACGTCCGGCTAATTTGTATAGATGTGCCCTTGGCATTGGGTGGTACTTCTACGGCACATGCCTACGAAAGTGCTTCACTACCGCGCCTTCCTGCGGCTTTATAGCGTTATAACAAGAGACTCAAATGGTGCTTGCTGTAGCTCAAGTCGTCTACAAGGGGAAGTCCCAGCGCTCCAGCACATCCAAATTAGTGGCCCGGCGAGTTCGCCATGCATTTGCTCGTACTGAGGAGATTAAGCGTAGGTTGTACTATGAGTTAGTAGAGGAGACCGTGTAGATGCGTGTTCGGGCCGAGACGGTAACCTAGGAGAACAGAGATCACTCGCTTGAACCACGCGTTGAAAAAGTTTCCGTATCTCCCGCAGTCGTGGAACGGCCGTTCCTAAATCGAGAGAGCGGAAAAAATGCCGCAGACTCTCATTCGGAAGTTTTCGACTTCTGTTGCCCTGAGACAATATATAGCTGGGGATTTTCTCGCTAACTTCCGCCCCTAAGCTTCCGAATGCTGCCATAGCTAGACTCTGCAATGACTACTCACCATACACATTGCTAAGTCGGGCAATGAAACAAGCGAAAGTGTTGACTCATATCGGCTGTACGGGTGTGGCTCCTAGAAATAGGTGCTAAGTTATCGTACCAGCCAACTAGCCGAGCACTGTGCAAAGGCGGTCTTATTACGAGGCTGTGTACTTATATCCCACGAGCACAGTAACGAGCACAGCTAACAGCTCAACTCCAGATACCACAGTATTCGAAAACTTAAGACCACGGCGCCTTCTGAGTATTCGTCAGTAAATCGCACAGTTGTCGCCTATTCGTCTTACTCACTAGCCGTCTAAGCATTCCTAGGCTTAGGTACATGTCGTAAGGCCCGGACAGGAAGGGGAGGCCGAGCCGGAAAAGTAATGTTAGTACGTTTGTGGGCTTAACGGAACTGCGAGTGCATTGGTCATGCGGTACTCCTACAGCCCAAACGAGACCTAGCACGCTCGTTGAAAGCGGGCAAGATACGTTAACAACGTCGGTAGGGAAGGCGGTCTCAAACGCGGATTCAGGTAAGTATGTGCCCCAAGTAACAGACTTTCGTGAATTGGAGTGCATAACTCGCAGCGAGTCAATGCTGGTGATCACACCCTAGGTCTACCGAATTTATTCACGGTCTCTGGCACCGCATCCTATCTATATTGTTGTTCGGATTTCTCGACACATCATTCCATAAAAGCATGGTAATTCCAGGGTTGGCACGGCGCTTTGCCCATCAATGGCGCTTAAATTGCTTGGAACACATCCAACAAATTGCTTTTAATGTATGTGTTTGGAAGTGAGACGACTACTTTCGGACGCTCCGATCATTGCTAGCTTTGCGACTTAGTCTTTATAGGAGCCA
		</sequence>
    <sequence><taxon idref="Location_0_4_1|31.141675298088543"/>
			TCGATACTAAGACGCTGCCTTATGGGGATGGGACCTGATGGGGCTTATCCAATCGCGTGTTAAACCGCGATTTACATGAGAGTATCCTACCAGCGTACTGGTGCCTGCAGTGTGCCAGCCGACTTTTGTGGTGTAATAGGGGCCTATTGAGACGAAGAGATCCCTCTTCGCTCCCGACGGTTGTGAGACGGGGTGCTCGGCATGTGGAAATGCGTCACCGGTGTGACTGATTTAGATAGCCTCGACATATCTAGGCGCTTCAGTAATTGCGCACGCGGTGCAGATAGTTGCTAGCCCACGGACTTTAGCGTTCTGACGTTAAGCGCGCTGAAACTCTTCGGGCCGACGACGGAAGGCACAATAAACGTATTGCACCTCACGCTGAATTGCAATTACTAAGGTTTCTGCTTGATACGTATAAGAGGCATTCTTGTTGATAAGGATTCCAACTTATTTTCGTATCTATAAAATAAGAACTGCAGATATCCTCCTACAAAAATAGGAACGTATCACTATAGTGCTCTCGGGCCTGAAGCACCAATCGAGAACGCAAACAAGTGTACGGCTCCAGGCATCAATATCAAACGCGCGGAGAACGTTCAGGATCGATAACATCAACCTCTTGCCCTCCCCTCTTGCTATCACGCTGGTCACAGCGGGATTTGTTGCAGATAGTGAATCAGCCCGTGATAAGCTACTCAGAATATTTACCACGGGACTCGCACTAATGGTTTAGAGTAGTTGCTAGCACTGTGTTTGCGTGGAGACGTCGTGAAATTGACGGGGGGGCCGTGCTGTCGGACAAAAGGCAACGCTCTTCCTACCGTCACGCTCATTGGCTCAAGGACATGATAGAGATCCCGTGAAGGTAGACGACGTCATGTTATGGCGGGCCACCGAAACTGGTGGTACTTACCCGGATGAGAAAGGCGACTGTTCTCCTAGGGGATTTCATCATAAATTCGCTCACAAGTTAAACCTTCTTTTAGAAGGCGAACGACGGATAAATGACAAATCTTAAAATCAAATGTGCCCACAAGAGACAGTTCTCGTACTACATGACAGAATTGAAGCCCCTAGCACTTTCCAGCCTCGTGCTTCCCAGGTGTGGGGTGTCATATTAACTCCCCACCTTTGCTTTGGTCACTGCCTACCTTTGTTCTCCGCAGAGGGAATGTCATTTGGCTACACCCGTAACTCTATAGAGATGGCTGTTGACGTTGCAAGTTCATTAATGTCTCAAAACTAGCACTATAGTCCCTGGTGATTCTAATATCGCCGCACCGTGCCCGGCGCACAGCGACCAACCTCTAAACCCACAGCCACGCGTGCGACGTTAGCCTTTTCGCTAGAGTTCATGTTCGCGATGGTGTATTGAGAGTTCCCATGTTAACTGACTACGTACCGTATGGAGCGCAAGCTTATTGAAATCTGTGCGTCTTGCACGAGAGTCTCTCAAGGGTTGATCTTGTTGCTCATGAGCTGAAACACTCGGCGTAAACTCCGGCACTCAGAGACAGGGTTGGAGAGTGATAACAGGTCAGTCTGGTGACCGTGAGTTTACACGTATGGATCTCTGGGAATAGCATTAAGCGGAGTGCTTACGTCCACCCATGTATACATGAGTTTTCAATCTGACAAGAAGACGTGCGCCCCATCGGGTCTCAACTAACTGTGGAGCTTGACTGTGGGCCACCTGCCTGCCCTCCCTACACAGAAAGTATGCATTCACATCTCCGTTGTGAATCTCACTCTCAACGGCCCAAAGGTCTCGATCACCGTATCTATGAACAATTTGTCTCTCGGTGCGACGCATTCAAATACTGTCCGATAGCAACTATCAGGTGGGCGCTGAACGGGTTTTACCGCTACTCGGAATCCAGAGTTCTGGTAGCGCTATTGACCGTTAAGTCAGATTGAGCGACGGCTCGTGGGACGATGCGACACTATGGGTAATTCATTCTGCAAGTTCCAGATAGCAGATATGATGTGATGTTCATCCCACCTCTTGTGTCCCCGTCGCTGCCATCAATTGCAGCAACCCTCTCAGATGGTTAGATTTCGGTCAAGAAGCGCGATGTTTGTTTCCCGGTCCAACGCTACTCGACCCCCCAAACGTGGACCCCGGGGACAGCGTACCTCGGTCGGTACCCGGGAGACTTAGTTCTGTTATGAGCGAATCCTGCACCCCTCGTCTACTCATATGATGCCATATCATAAGAGATTAACGCGGCTGCCGGTACGTCCTGAAGGAAATCGTGTGGTCTGTAGCGCGCTGCAAGTTTAAACACATCACTAAGTTAAATTTCAGTGCTCGTTGTGACTCTCGCTTATTTGGAGCATGGTAGAAATTCTTGCTTAAGTTCCATCACATTTGGGTCACCTCACCCCGGACACGATCTGTTCGATCCCCCATGAGCTGGTAACCCTAAGCATTCTAAGAATTGAGCGAATGCGTCTCGAACAGTCCTTTGTTATTGTATCCGAGTCTACACCAGCAGTAATACTACGGAAATATTCTTTGACTCCTTGCATTCACGTGAGCTTTACCTAAGCCGTGAGTCGGTGACAGAGGGACGGTGCGGTCTGGGATGAGCCACAGCGATATCCTATGAGTGAATCTATACTCAAGGTCCGACTCGGACATTCAAGAGCACGTTAAAAATGTGTAAGGTCATGTCGGAAAAGCGCTGAAAAATAGCGACGATTTTATCTAAGGGTGAGTATACAGCGGAGTTGTTAGACAACGCGCGGATCAAGAATCGTGTCGATTATCGCGAGCCTATATATAATCCATGAACAGCACACGCAAGATAGTGGGGCAGAGTAAGTCGTGACGTTAAAGAGAATAGCGAATATATCGAGCAAAGAAGCTTCATGGCTATGTGGAGCTCTCTAAAGTGTACTAAAAGGCACCAAGTAATAGGATATATGACGGGAACTATGGACTGAGATTGCTTGAATTGGCATAAGGCGGAGTACCACCAACGTACAGCACGTATCCCGGCCGAATTGACTCTTTTAGCGCATGTTTGGGGTCTACAACCTCTACCATTACGGTACTCCACTTCTTGTAACGTGATCTCAAAAGGTTGTTTTAAACAGGTGTATATCCATCCGGCGCATTTAGGTTATCAACTGATACATACTGATTGTTCGCCAACGTATGACGTGTCCGGGCGCGACTCACCGAAACTGTATGAGCTCATCCTCCTCCCTAACATCAAGGGATTGTGTCTGCCGGACTCGGAGCGATGATTTACATTGGAATTGAGAACTACCTTAAGCCCAGTGAGGCCCCAACGAGGTGCGTAGGCGAGTCTCCGGGCCTGTGGATGGATAAACTGAACAGGCAATCATTCCCCAAATGGGACATGGTATGCCGTGGACGAGGTCAGAGCACCGTGTTGAAGACCAACGGTGGCCATTCCGGGTTCGCTCCCCCTCTCATGACCCCAGAACCACTGGAGGGTATGTTAATAATGGTACGCATCATTGGACCGTATCTGGATGCAAGCAAAAATTCTGTATTTAAGTCCAAATCTCATACCTGTGGGGTATGCGGGCAACCATCATTCGGTCTTCGAGACGCATGTGCGAGCTGGTGCAGTTACGCTCAAGACCGCGAACGGCTTTACGGCGAGTAAAGCTTTAATTAAGACAGAGGGTCTCTTCGGGAATTGCTAGCAATGATTTGGCCCGTGCCACTTATTAATGGAGCGGCATAAAAGGCAGCAGAAGCTCTTCTAAAGCAACCAGGAGTACGGCTTACCGTCAGTTTAATTTATGAGCGATTTAGGTTCCTTGCCTTGCTGTAAATCGCCTACTAACCGCAATTTACAAGCTCCATTTGGCCTACGACCATTAGGGCTACTCTAAGCTCTCGTGCCTAGTTCCGGCTTATAGCGTCTTTGGTCAAGTCAATGATGGTGCGGAGGCTTACGCGTAGTTCGACACCCGAGTCGACATTGTTTTCGACGGCGCTGCGAGGTTAAATTGATTGCCGCTCAAATTCACCGTCCGAACGAACCTGGGTGGTCGTGGTGACTATCGAGGCGTGTGCCTCTGCACAGACACAAAGAGATCTAAAGGTGAAAAGCCTCCCCGGCGTAACAAAAAACTGGACTTCGTCAATACAATGCATCTAAGGGAGAATATATAACACTGGCTACACTGGATTAATTGTCTTTAAAACCATGCGATTTAGATTGTTCAAAAAAGTTCAACAACAGCCAAGTGTCCTGCTGTGATTCTGGGGATGTTCTATCGTCGACAAGTCTTCGTCGCCTTAATCAAACATGATGGACTTGATGTGCCTACTCCTCCGATATTCAAAGCGATGATACTCGTCGTGCGGTAACCTGTAGCAAGGCTCTGCTGTGCTAGTGTGGCCCTTGGCAGATACCGGAGAACTCGCCGGTAATTTGCATCAGTGTAATTGGTAGGAGGACCTGGACAATTGCGCATCCAGATTTTGTAGCGGTGCCGTATTCTCACACGACGGTTGCAGCGTGCAAGGCTAGAGTTAATAGGCATGAGAGTACCAATATCGCTAAGCGCGATCCACTAAACCTGATCTTAGACATGCGAAATGATCGGTAAAGCCATCTCACAAAGGCTAACGGTGTGTATGACGCTTGGTGGGGAGCTACAGTCGGCACCTCCTGCCGTATCATCGACCTACGGCAACATTTCCACCAACATTCAAATTCACCAACCAAACAAAGCAATAGAAGACAGTATCCTTCCGCGCGCAAGCTCATTACTCAGTCCCGGATTCGCGCGTTTACGAATAATTAGTGGCAGGAGCTTAGGTTACATGAGTTGATATACAAGACTCGGGAATTCTTATATCAGTCATCGCGAATTTCAGATGTTTATTCCAACTGGATAACACATAGAGGCTTTTAGCTGACATGAGCAACACCTGATCGAATTGTCCTGGGGGAGCACAGTCGTTCGTGGAGTTGCAAACTAGATATCACAAGCCAGTATTTTAAAATCGATGACCGAAGTTGCTAACTGCATGTTGTTACTATTGCCGCTACCACGCATTTTACAACTGCATTGTAGGTAGGGCATTCCGTTAAGCAACACACACAGCTAATTCGGTGGTGGCATATTCGAAGAACTCTAGTTGACTCACAAACTAGGAGTGTCGGTATACAATACTGGGATCATCGCCTGCCTGAGAAGAAAGATTTCGACAGTTTCTCACACGCGTCGCGCGTCCCGAAGTGCACGTATGTCATCGCGATAAAATGTCATAAACGGCCGGTCGTGATCTGCCACGGGGTGATCTTCCTGTACTCTGCCCAGAACCACTTGCCCCAGCACCGACTAATTTGGTACTTGAAGTAGTTGGTTCAGGAAGAGCAAGATCGCTTAAACAATGCTCTGTGGTAGCGACACATCGGCTTTGGATCCGTTTTCTGCACAAAACCCCAATCGCCTAGCCATCACGCCTAATCAGTCATGTAGATTTGCCTAATAAGCATGTAGTCCGCCCACCACCTACACGGCTACTTCAGATGCGGCAAAGGGGGTGCCATTTCCAATCTCAGACGAGAGACTTCTTTGTCGCTGGACTTAAGCATCCACATCCAAGACACCCAGAGGTAAGGACACGCGCCACCAACCTTGACTCTATGTGAACTCCGCTGGATTTACATTAGCTCGAGCTCTCCAAGAAGGCATTGGTGCTGTAAATATAGCACCCTCCTCCGCCCGGATCTTATGGCGGAAAGACTCGAGATCGTAGGCCAGGTGGTAAGCTGTTCCCCCCGCCACCAGCCGTATTCGAAGCAGTCGAACAGTCGTCGCCCCCTGAAACAGTCCGGATATAGCGTGCTGCGGTTTCCGCTACTAATTTTCAGTGAGCAAAGTGGAGTTAAGTGACGGATCGGTTTCTGAGATCGTAACTATTTTGAAGAGTAGCTGCGGCACGGACTGGGCAGACCCCGTTGGTTTCCCGTGTCATACCAGACGCCAATGTTGACGACTGGTGCCATCACGAGACGTTATCCGCTCCGACGATAGAATAAATCGTAGTGTCCGTATAAGGTGATTAAACGCCTTATGTATGGTATGTAACGGGCACCTAGTTCGCCCCAGCGTGAGGATTTCCTCATATATACGATCGACAAAACTCATTATGTTAGTAAACCGTGGAGTGTAGATATCGTCGGAACCCAAACATTTTGAGTCTAGCATGACCAAGGGACGAGCCTTAACCCGCGTGAATCGGTCATGTCATTAGAGCTGTCTCGCGTATCTGTGGTATCGAATACCAATTGAAGCGTTTATTAATTCGCAAATGCTTCTGTTTGTTCGACGGGAAAATAACGGACATCAACCTTACGCTGACTTATATTTTGAAGACCACGGGGGGAGTAAACCAGGCTCGCTACCTTAATCGCACATGTCCTCTCCACGAAGTGGGAATAGTGGGCTGTTCTCCCGTCCTCTGTCGTCACGCAAACGTATATGGCGCTACGGTGTCCCCAAGATGAGCCCCCCAGTCCTCCGGCTGTTTAACATTCTGACCCGCTTCGTCGCCTCCGAAGTCCTGACGAGAGGGGTGTGCGCACGCCTGTCCTGCCCTCATGCGAGCCGATACTTGCACACTCTGGCAGCTTGTCAGTCCCCACGCTTTTGCGTTTCGGTAAGGTATTATGCCGGTCAACGGTTACCAATGGTCTGGAGAGCGTGCTGTGTACTATCTGGAGACTCGGTCTGCCGCAGTTGTCCAACCATATGGGACTTCTGGAGCTCCAAGTTGTTGCAAAATTAACGCTCAGGCTCTGTCGGACGTTCGATGTGGAATTGTCACGGAAAAAGTGGTTATACGGCTTTGCGGCGACTCGTCATTTCACATATAAGACGATCCCTCGTCGCCTAGGGAGCCATCAGACGCGTTCCCCTAGTGGATGCTACATCCCCTAACACCGTATCCTGGCGGGTTGTGTTCGGGGAGGCGGTACCTCTGGTCTGTTTTCCTAAGTATCCATTCGCCAAACGGTTAACAGCGTATGAGCATTCGGGGAAGACGCCTAGGTCGGGGCTATGAAGCTCAGCTGGAGCGTCCACTCTGTTGTTTTACTTATTATTACCAAACTGGAACCCTTAGCATGTATGCTGGACTTGCGTATAGAGTCGGGTCTACTAGTGTTTCGCGGTGTCGGGCCTCGGTTCCCCGTGGCTCCGTTCAAACATAGGGATCAGGTCCAACATGTGTAATCTTATCCTCAAGATTTCGGCTGTTTAGATAGAACACGTCCGGGGATCAGATACGCAATAATGTGCGGACAGTTTTTGACTGCAGAGGAGTCGGAACTCTCGCTTACAAAACTGGTCACTTACAGTTCTAGGAGGTGTTTTGTACTATTCGTGTATCACCGCGAATGAGTACGACAAGATTATATGGTGGACATGTTGGTCCTCTCTGGATTTTGTGCGTACAAATAGACTTATCTCTTAATCCGAAGTGGGTGCTGATTGCCGGTCTACGAGAGAGGCTCCCAAAACGCATGGGCAATCCGATTCTCTACCCGACTCAGGCAAGCACGAACCTGGGGCAAGCACATCGAATCCCAGCCGAGTGCGTCACCACAAAGAAAGAATGGACCCAATATCTGCCGAATAAATTCCCCTACCTCGAGCGAAGTTGCATTACGGTGCTCTTTGATCAATGCTAGACTAAATCCGATAGCGGCCTCTAGAGTCATTCCTACGTTGCCGCAAATGCTATACGAGGACTGGTGTGCGGACGAGGGAGGAACCAGAACCAACGCATCGTGAATCTTGGGAACCAAGGGTGAGGACTCAGATCCTAGAGTGAATTGAGAAGTACTGTCGACAGTTTTCGGTACGTTGCTAATCGGGATCTTGGCTCGGCCTGGCCTACACGAGTTGCATTGCAATTAAGCAGGGCCATCCGGTCATACGAAGATAGCTTCGTTCGGGGTCGCAATCGCAGACATTGGATCATCCAGTCGCGCTGCGTGTGTAGCCTACCAATGCGCCTAAGGAGAATAAGACAGTTTTGGATACTCAACATTGTGGCAGAAACTACATAAATTAGTAGAGGGACCTATGATATTAGTTAACCTACTAGGTTCTGGCGACACATCGATTGTGAGATCGGGGCGTCCCCGCTTGTAGCGCGAACGTTGTAGCAGTGGGGGTGCAATCAGTCATGAACCTAAGCGTTAAGTCAGACAACTAGGCTTGCCGGAACTCCTGAACCAGTCCCGAGAAGATCTAAAGATAGTAGCAATATCGTTCGCAGAACCAGGCTACTTTAAATCCCGGGCCTTTGGATCCACAGGCATTCTCGGGAACTTCATTATGTTCGCGCATGAACAGTGTCTGTCCCCCTGATCGCGTAGCGCAGTACTACTCTAGGCCCAATTGGTGGACAAGTTGTAGTACGTCGGGCTATTAAGTAAACAATAACTGTCAGCAAAAATGCGTCGTACTGCCACGCAGCGGTGTCAATGGCACCACACACCTCAGGGGATTTCTGTTAAGGCTAAATGTAATTGGAGTTAGCGTTCAAACTCTACTGCCTATTCGTCCCGTGCCTCACTAAAGACACTAGTTCTTAGTAAAATGCCCTGCTCGCTGCGACGACAGGTCAAAGTTTAAGGACTGAGTGTGTCTCGTGACGTAAAGACGGTTTGCCACTTAGTTTGTCGCCTGATGCACATAGCGATAGCCTCACCTGCGGCTGTGACGCCACACGTCAAGAGCGGGCTCCTCCATTAAAGCCGCTAGACCGATAGTTATAGGACTCGTTTTCACATATAAGCAGAGCGGACACGGACGGTGTGGATGTTGATCCGAAACGGGAGACACTAATGATGTTCGGCGCCTCGCGATCTACCGTCCCCGTATACCATCCAGCGGAAACCCGCGATAGTTTAGCCATTTCTGATTTCCAAGGTGTAGTCGCGGCATCAAGGCATCGCTATCAATACTGTATCCTGCCCGTGAGATTTTGACTAGTTGCAACTAGTAACTTTTTTGCGTATTACCATGCCCGGGCTACGAGGTCAGGTCCTCGAAGCTATCATCATTAGGGGTTCACAACGTGAACCGTTAGCCCGTAGAATTCGAGTGAGTGGAATTCGCACTGGAGCGATCGCTGGGCGACTCATCTCTCGTTTCAGACTTCTTTTAGAGAGATCTGAAAAACACGCGAACGAATGATATCCTCACTTGATGCGTCAACAACACCGCCTATTCTCATGCATTCTGAAAACAGCTCGGCCAACAATCAAGACATAATGGTCCGTCACGGAGCGGGCAGCACAATCCCCAAAAGAGACGAGCGCTTAATGTCTTCCGAAGCAATCACCCAAATTCAGATTTACCATTTCGGTAGGGCTCATTACTTCGCAGCCGAGAACGCGATCCTGACCCGCATCAGTGCGTATAACTCCAGCAGATGCAGAACCATTGCGCTTATCGAGTCGATATGGCGAGCCAGGGATCTAAGGCGCTGCGGGGTCTCTATACGCCGATGTCAGAGTCGGCCCTTAGCAAGATCAACTCCCCCATCGCGATAGTGGTACATGGCGTGCCAGAGGATCTTCTTCCGTTTAATCACGCGGTATTCCCGGTAACGGTGCCATAGTAACGGAATTTTCCCATGCATGCATCAGGCTTTTTTGGGTATTCAAGAGCTCGATCACAAAATGTATTTAGGTTGAGGGATGGTATGATTTTTCAGAAGCTGGCGTCGACGAATAGGGAGTAGAACGCCCGCGCCCCAACAGAGAGCGCCTTGGTGCATAAGACCAAGGACATGCTCTGGCACCCGTCAGTCTGGCTGCCGTCACGCTGACAACCGGCTGCCAAGACTACAACCCCTGTAATCCCTGCAGTAATGTGCTATCTACGGCATGGTCTGTCAGCTACTTACTTTTAGTGGCGTAGCCGGCCACCGGTTCCTGCTTTTATTCTAACCGGACCGTGCCTCTGCAGCATATCGCACTGCTTACTTCCGCTAACCGCTACTTCTTTCAAAGCAACAGCGATTGAGCCGGGCTCTTGTTTCCCGCCCCTGAGTCTCCCGACTCTGGTTCGAAAACGCCAATGCTCCGCACTGGCAGCTAGTATACTTAATAGGTCTCGTTGACAGAACGGCCAGAATTGGATGTCCCCCGCCGGGTCTCTTAGTTCTGGAAGTGCAGTACAATCTAGCGGCCAAGATAAATTGAGGATGCTATGCGCAAAAGTTCGAGTATCTTAATGAGATGTCTGGTTAGCGAGGAAATGGGAGGACCCTGCCGCTGAGCAACATTCTGCATCACCCGAGGTGGCGGATTTTCCGGGCGATAACGTCGTTTCGGATGGGGAGGCGGATCTACCTAGCCTTGGCGTAAATGGCCAGACCATACCGGTCTCTATTTTGCTACTCTAGTGGCTAACAAAGTTAGTGTTCTGTATTATGGTCTTACGTTGCAATTTGGACGGTAAGCAAATTACGTACCCTCTACGCCCGATTCCGCCCATTCATTGACGCAGACTGCGAGGGGCGGAGACCATGAAGATAGACTGTGGGAGGCAGCTAGGATGGACGTGGGTCAGTGACCGGCCCTACTTATTTGCCGTCCAATCGGTTGTAGCTGACTGTTGTGATGCACACCATAATGGACTGGTGCATACTCGCCTTATAAGGTAGGTCCTATTTCCCACCTGGCGACTGACTTCCCTCCGGCCAGGACAAGCGGGACCAATGTACATTCCGTGTACGTATGAATCCTCCTTCCCTAAAATGGAAGCACAAACTCACTACACTCGCCGTATACCCTCTATAGGACTTTGATTCTTCGTCTAAAACTGTGTGAACGGTCTAATTGAAGGGGGACTTACTAGTAGGCACGAGAACTCTTGTCTGAATCTGGCACGTCAGAACTGTTAGCTCTAACCAAAAACTTGGGCCTATAACACATACAGAGGAGGGAGTGGACGTCTCAGATTGGGCACTAAAGGACGCCTCCCAGGCGGATCGCCCACAGGATAAAAGGGAAACACCAAACCTTACACGCTTCGCTGTATGTATGGCCCCGGGGCACGTGCACATCTTGCAGGTAATCCGCAATATGAGGGCTTCGAAAACCGCAATTGCACCAGCATTTTAAGACATAGCTCTCGCATTGTAGCGAGAAGAATTGGACGTGAGGGGGGAGATAGGGCGGTCCAGGGGGCTTACTGGATATGATGAATCTAGATCAGAATACATCCCCATATGTCGGTCGGCTGTACGTACAATGGGAGTAGTAGCACATCCGGGTAATTATATCCTCGCGCGGTGAAAGAAGTTATCACTGAGGGCGCAGACGACTGCGAGGCTAAACATCCAGCGATAGTGTCCGGATCCTAGGGGATCCGTTATGGTCGCTGTATGCTGGCGGCTCTACCCCTCTGTTAGTACTCCAGTGGTCCCTCGTGCGGTTGCGCGTCACCGGTGAGTTAAGTAGGCGACTACATCGTTAAGGTAGACGAGCTGCTAACGGTACTGAATGAAGAACCCCAGGCGCCCCTATCGGGGAAGATCGGGGCGAAGCCGCATGTAACACGTGCCTTTAAGACGTCGTGTGTGGCGACGTCAAGGGTTCCTAGCAATTCTGGCTGCTCGGTTAAAGAACGGTAATGGAGCTAATGCCTTCGAGGCTCTCGGTGAGGTCGCCCGGTTCCGACTTCCACACTTATTCGAAGAAGGAACTGCCGACGTCTTGACGACTAGTTACACAACGCTGCAAAAATTTAACTCCGATGGTACTCGCCCGGCAGACCCAGCTTGCATGGGGACTATGAGCGCCATTGGTGGGGCTATGCGTCCTGCTCCCTTCGACGTCCGCTTCTCCTGGGGTATTTAAATAACCACGACTACGGTAAGCAGAGAAGGTGGGCTGCAGCGAAAAGGCCCGGACTTGGGTCCCGTGAAGCGCCAGACATAGTAACACTACCCGCAAAACACAGAACCTAGGTAGACTATATCCGTAATCTTTCGGATGATAGGCGTCTACCGTGTGTATAAATTTCTGAGGGATCACATGTGGTTGTCGCCAAATACGTCTCAACACGATCCGTGCGGATGATTTTTAGACTTTGTCAGTTTACAACAATATTGAGCGTACATCCCGAGGACTTGCCGGGTTGATCGAGGGTAATTACGCGAAAGATCCCTTCAACGTAGTTACGGAGTCGGCACTTATTTGTCTTGCGCTCTGAATATAACGCGGGAACGTCACTGGGCAAGAATGAACAGAATACTCGGACAGTTTTGAGCATTGCCTATAGCGATACGCATAATAAGCCTCCGATTCTTCACAGGTGTCCGATCCTTCCCTTTTGAACGAAAGTCCATACTCGGGATCCAAAATCCACAGGCAGGGCCCCCACGCCCAGACACCACATTCCAAGTGTCGACGCAGGGATCTCTAGGTCAATGCGACCCTAATTAGCTCGAAGATAGTCCAAAGCATAGGGATGTAGTGAAAGCCACATCGCTAGTTAAAAATGCAATATACCTGGGCAGCTTCGATATGCGAACCTATGTCACCCACTTAAGACGATTTAAAACCAATATGGAGTCGCCTGCACGTCCGGCTAATTTGTATAGATGTGCCCTTGGCATTGGGTGGTACTTCTACGGCACATGCCTACGAAAATGCTTCACTACCGCGCCTTCCTGCGGCATTATAGCGTTATAACAAGAGACTCAAATGGTGCTTGCTGTAGCTCAAGTCGTCCACAAGGGGAAGTCCCAGCGCTCCAGCACATCCAAATTAGTGGCCCGGCGAGTTCGCCATGCATTTGCTCGTACTGAGGAGATTAAGCGTAGGTTGTACTATGAGTTAGTAGAGGAGACCGTGTAGATGCGTGTTCGAGCCGAGACGGTAACCTAGGAGAACAGAGATCACTCGCTTGAACCACGCGTTGAAAAAGTTTCCTTATCTCCCGCAGTCGTGGAACGGCCGTTCCTAAATCGAGAGAGCGGAAAAAATGCCGCAGACTCTCATTCGGAAGTTTTCGACTTCTGTTGCCCTGAGACAATATATAGCTGGAGATTTTCTCGCTAACTTCCGCCCCTAAGCTTCCGAATGCTGCCATAGCTAGACTCTGCAATGACTACTCACCATACACATTGCTAAGTCGGGCAATGAAACAAGCGAAAGTGTTGACTCATATCGGCTGTACGCGTGTGGCTCCTAGAAATAGGTGCTAAGTTATCGTACCAGCCAACTAGCCGAGCACTGTGCAAAGGCGGTCTTATTACGAGGCTGTGTACTTATATCCCACGAGCACAGTGACGAGCACAGCTAACAGCTCAACCCCAGATACCACAGTATTCGAAAACTTAAGACCACGGCGCCTTCTGAGTATTCGTCAGTAAATCGCACAGTTGTCGCCTATTCGTCTTACTCACTAGCCGTCTAAGCATTCCTAGGCTTAGGTACATGTCGTAAGGCCCGGACAGGAAGGGGAGGCCGAGCCGGAAAAGTAATGTTAGTACGTTTGTGGGCTTAACGGAACTGCGAGTGCATTGGTCTTGCGGTACTCCTACAGCCCAAACGACACCTAGCACGCTCGTTGAAAGCGGGCAAGATACGTTAACAACGGCGGTAGGGAAGGCGGTCTCAAACGCGGATTCAGGTAAGTATGTGCCCCAAGTAACAGACTTTCGTGAATTGGAGTGCATAACTCGCAGCGAGTCAATGCTGGTGATCACACCCTAGGTCTACCGAATTTATTCACGGTCTCTGGCACCGCATCCTATCTATATTGTTGTTCGGTTTTCTCGACACATCATTTCATAAAAGCATGGTAATTCCAGGGTTGGTACGGCGCTTTGCCCATCAATGGCGCTTAAATTGCTTGGAACACATCCAACAAATTGCTTTTAATGTATGTGTTTGGAAGTGAGACGACTACTTTCGGACGCTCCGATCATTGCTAGCTTTGCGACTTAGTCCTTATAGGAGCCA
		</sequence>
    <sequence><taxon idref="Location_0_4_0|34.827610080695784"/>
			TCGATACTAAGACGCTGCCTTATGGGGATGGGACCTGATGGGGCTTATCCAATCGCGTGTTAAACCGCGATTTACATGAGAGTATCCTACCAGCGTACTGGTGCCTGCAGTGTGCCAGCCGACTTTTGTGGTGTAATAGGGGCCTATTGAGACGAAGAGAACCCTCTTCGCTCCCGACGGTTGCGAGACGGGGTGCTCGGCATGTGGAAATGCGTCACCGGTGTGACTGATTTAGATAGCCTCGACATATCTAGGCGCTTCAGTAATTGCGCACGCGGTGCAGATAGTTGCTAGCCCACGGACTTTAGCGTTCTGACGTTAAGCGCGCTGAAACTCTTCGGGCCGACGACGGAACGCACAATAAACGTATTGCACCTCACGCTGAATTGCAATTACTAAGGTTTCTGCTTGATACGTATAAGAGGCATTCTTGTTGATAAGGATTCCAACTTTTTTTCGTATCTATAAAATAAGAACTGCAGATATCCATCTACAAAAATAGGAACGTATCACTATAGCGCTCTCGGGCCTGAAGCACCAATCGAGAACGCAAACAAGTGTACGGCTCCAGGCATCAATATCAAACGCGCGGAGAACGTTCAGGATCGATAACATCAACCTCTTGCCCTCCCCTCTTGCTATCACGCTGGTCACAGCGGGATTTGTTGCAGATAGTGAATCAGCCCGTGATAAGCTACTCAGAATATTTACCACGGGACTCGCACTAATGGTTTAGAGTAGTTGCTAGCACTGTGTTTGCGTGTAGACGTCGTGAAATTGAAGGGGGGGCCGTGCTGTCGGACAAAAGGCAACGCTCTTCCTACCGTCACGCTCATTGGCTCAAGGACATGATAGAGATCCCGTGAAGGTAGACGACGTCATGTTATGGCGGGCCACCGAAACTGGTGGTACTTACCCGGATGAGAAAGGCGACTGTTCTCCTAGGGGATTTCATCATAAATTCGCTCACAAGTTAAACCTTCGTTTAGAAGGCGAACGACGGATAAATGACAAATCTTAAAATCAAATGTGCCCACAAGAGACAGTTCTCGTACTACATGACAGAATTGAAGCCCCTAGCACTTTCCAGCCTCGTGCTTCCCAGGTGTGGGGTGTCATATTAACTCACCACCTTTGCTTTGGTCACTGCCTACCTTTGTTCTCCGCAGAGGGAATGCCATTTGGCTACACCCGTAACTCTATAGCGATGGCTGTTGACGTTGCAAGTTCATTAATGTCTCAAAACTAGCACTATAGTCCCTGGTGATTCTAATATCGCCGCACCGTGACCGGCGCACAGCGACCAACCTCTAAACCCACAGCCACGCGTGCGACGTTAGCATTTTCGCTAGAGTTCATGTTCGCGATGGTGTATTGAGAGTTCCCATGTTAACTGACTACGTACCGTATGGAGCGCAAGCTTATTGAAATCTGTGCGTCTTGCACGAGAGTCTCTCAAGGGTTGATCTCGTTGCTCATGAGCTGAAACACTCGGCGTAAACTCCGGCACTCAGAGACAGGGTTGGAGAGTGATAACAGGTCAGTCTGGTGACCGTGAGTTTACACGTATGGATCTCTGGGAATAGCATTAAGCGGAGTGCTTACGTCCACCCATGTATACATAAGTTTTCAATCTGACAAGAAGACGTGCGCCCCATCGGGTCTCAACTAACTGTGGAGCTTGACTGTGGGCCACCTGCCTGCCCTCCCTACACAGAAAGTATGCATTCACATCTCCGTTGTGAATCTCACTCTCAACGGCCCAAAGGTCTCGATCACCGTATCTATGAACAATTTGTCTCTCGGTGCGGCGCATTCAAATACTGTCCGATAGCAACTATCAGATGGGCGCTGAACGGGTTTTACCGCTACTCGGAATCCAGAGTTCTGGTAGCGCTATTGACCGTTAAGTCAGATTGAGCGACGGCTCGTGGGACGATGCGACACTATGGGTAATTCATTCTGCAAGTTCCAGATAGCAGATATGATGTGATGTTCATCCCACCTCTTGTGTCCCCGTCGCTGCCATCAATTGCAGCAACCCTCTCAGATGGTTAGATTTCGGTCAAGAAGCGCGATGTTTGTTTCCCGGTCCAACGCTACTCGACCCCCCAAACGTGGACCCCGGGGACAGAGTACCTCGGTCGGTACCCGGGAGACTTAGTTCTGTTATGAGCGAATCCTGCACCCCTCGTCTACTCATATGATGCCATATCATAAGAGATTAACGCGGCTGCCGGTACGTCCTGAAGGACATCGTGTGGTCTGTAGCGCGCTGCAAGTTTAAACACATCACTAAGTTAAATTTCAGTGCTCGTTGTGACTCTCGCTTATTTGGAGCATGGTAGAAATTCTTGCTTAAGTTCCATCACAATTGGGTCACCTCACCCCGGACACGATCTGTTCGATCCCCCATGAGCTGGTAACCCTAAGCATTCTAAGGATGGAGCGAATGCGTCTCGAACAGTCCTTTGTTATTGTATCCGAGACTACACCAGCAGTAATACTACGGAAATATTCTTTGACTCCTTGCATTCACGTGAGCTTTACCTAAGCCGTGAGTCGGTGACAGAGGGACGGTGCGGTCTGGGATGAGCCACAGCGATATCCTATGAGTGAATCTATACTCAAGGTCCGACTCGGACATTCAAGAGCACGTTAAAAATGTGTAAGGTCATGTCGGAAAAGCGCTGAAAAATAGCGACGATTTTATCTAAGGGTGAGTATACAACGGAGTTGTTAGACAACGCGCGGATCAAGAATCGTGTCGATGATCGCGAGCCTATATATAATCCATGAACAGCACACGCAAGATAGTGGGGCAGAGTAAGTCGTGACGTTAAAGAGAATAGCGGATATATCGAGCAAAGAAGCTTCATGGCTATGTGGAGCTCTCTAAAGTGTACTAAAAGGCACCAAGTAATAGGATATATGACGGGAACTATGGACTGAGATTGCTTGAATTGGCATAAGGCGGAGTACCACGAACGTACAGCACGTATCCCGGCCGAATTGACTCTTTTAACGCATGTTTGGGGTCTACAACCTCTACCATTACGGTACTCCACTTCTTGTAACGTGATCTCAAAAGGTTGTTTTAAACAGGTGTATATCCATCCGGCGCATTTAGGTTATCAACTGATACATACTGATTGTTCGCCAACGTATGACGTGTCCGGGCGCGACTCACCGAAACTGTATGAGCTCATCCTCCTCCCTAACATCAAGGGATTGTGTCTGCCGGACTCGGAGCGATGATTTACATTGGAATTGAGAACTACCTTAAGCCCAGTGAGGCCCCAACGAGGTGCGTAGGCGAGTCTCCGGGCCTGTGGATGGATAAACTGAACAGGCAATCATTCCCCAAATGGGACATGGTATGCCGTGGACGAGGTCAGAGCACCGTGTTGAAGACCAACGGTGGCCATTCCGGGTTCGCTCCCCCTCTCATGACCCCAGAACCACTGGAGGGTATGTTAATAATGGTACGCATCATTGGACCGTATCTGGATGCAAGCAAAAATTCTGTATTTAAGTCCAAATCTCATACCTGTGGGGTATGCGGGCAACCATCATTCGGTCTTCGAGACGCATGTGCGAGCTGGTGCAGTTACGCTCAAGACCGCGAACGGCTTTACGGCGAGTAAAGCTTTAATTAAGACAGAGGGTCTCTTCGGGAATTGCTAGCAATGATTTCGCCAGTGCCACTTATTAATGGAGCGGCATAAAAGCCAGCAGAAGCTCTTCTGAAGCAACCAGGAGTACGGCTTACCGTCAGTTTAATTTATGAGCGATTTAGGTTCCTTGCCTTGCTGTAAATCGCCTACTAACCGCAATTTACAAGCTCCATTTGGCCTACGACCATTAGGGCTACTCTAAGCTCTCGTGCCTAGTTCCGGCTTTTAGCGTCTTTGGTCAAGTCAATGATGGTGCGGAGGCTTACGCGTAGTTCGACACCCGAGTCGACATTGTTTTCGACGGAGCTGCGAGGTTAAATTGATTGCCGCTCAAATTCACCGTCCGAACGAACCTGGGTGGTCGTGGTGACTATCGAGGCGTGTGCCTCTGTACAGACACAAAGAGATCTAAAGGTGAAAAGCCTCCCCGGCGTAACAAAAAACTGGACTTCGTCAATACAATGCATCTAAGGGAGAATATATAACACTGGCTACACTGGATTAATTGTCTTTAAAACCATGCGATTTAGATTGTTCAAAAAAGTTCAACAACAGCCAAGTGTCCTGCTGTGATTCTGGGGATGTTCTATCGTCGACAAGTCTTCGTCGCCTTAGTCAAACATGATGGACTTGATGTGCCTACTCCCCCGATATTCAAAGCGACGATACTCGTCGTGCGGTAACCTGTAGCAAGGCTCTGCTGTGCTAGTGTGGCCCTTGGCAGATACCGGAGAACTCGCCGATAATTTGCATCAGGGTAATTGGTAGGAGGACCTGGACAATTGCGCATCCAGATTTTGTAGCGGTACCGTATTCTCACACGACGGTTGCAGCGTGCAAGGCTAGAGTTAATAGGCATGAGAGTACCAATATCGCTAAGCGCGATCCACTAAACCTGATCTTAGACATGCGAAATGATCGGTAAAGCCATCTCACAAAGGCTAACGGTGTGTATGACGCATGGTGGGGAGCTACAGTCGGCACCTCCTGCCGTATCATCGACCTACGGCAACATTTCCACCAACATTCAAATTCACCAACCAAACAAAGCAATAGAAGACAGTATCGTTCCGCGCGCAAGCTCATTACTCAGTCCCGGATTCGCGCGTTTACGAATAATTAGTGGCAGGAGCTTAGGTTACATGAGTTGATATACAAGACTCGGGAATTCTTATATCAGTCATCGAGAATTTCAGATGTTTATTCCAACTGGATAACACATAGAGGCTTTTAGCTGACATGAGCAACACCTGATCGAATTGTCCTGGGGGAGCACAGTCGTTCGTGGAGTTGCAAACTAGATATCACAAGCCAGTATTTTAAAATCGATGACCGAAGTTGCTAACTGCATGTTGTTACTATTGCCGCTACCACGCATTTTACAACTGCATTGTAGGTAGGGCATTCCGTTAAGCAACACACACAGCTAATTCGGTGGTGGCATATTCGAAGAACTCTAGTTGACTCACAAACTAGGAGTGTCGGTATACAATACTGGGATCCTCGCCTGCCTGAGAAGAAAGATTTCGACAGTTTCTCACACGCGTCGCGCGTCCCGAAGTGCACGTATGTCATCGCGATAAAATGTCATAAACGGCCGGTCGTGATCTGCCACGGGGTGATCTTCCTGTACTCTGCCCAGAACCACTTGCCCCAGCACCGACTAATTTGGTACTTGAAGTAGTTGGTTCAGGAAGAACAAGATCGCTTAAACAATGCTCTGTGGTAGCGACACATCGGCTTTGGATCCGTTTTCTGCACAAAACCCCAATCGCCTAGCCATCACGCCTAATCAGTCATGTAGATTTGCCTAATAAGCATGTAGTCCGCCCACCACCTACACGGCTACTTCAGATGCGGCAAAGGGGGTGCCATTTCCAATCTCAGACGAGAGACTTCTTTGTCGCTGGACTTAAGCACCCACATCCAAGACAGCCAGAGGTAAGGACACGCGCCACCAACCTTGACTCTATGTGAACTCCGCTGGATTTACATTAGCTCGAGCTCTCCAAGAAGGCATTGGTGATGTAAATATAGCACCCTCCTCCGCCCGGATCTTATGGCGGAAAGACTCGAGATCGTAGGCCAGGTGGTAAGCTGTTCCCCCCGCCACCAGCCGTATTCGAAGCAGTCGAACAGTCGTCGCCCCCTGAAACAGTCCGGATATAGCGTGCTGCGGTTTCCGCTACTAATTTTCAGTGAGCAAAGTGGAGTTAAGTGACGGATCGGTTTCTGATATCGTAACTATTTTGAAGAGTAGCTGCGGCACGGACTGGGCAGACCCCGTTGGTTTCCCGTGTCATACCAGACGCCAATGTTGACGACTGGTGCCATCACGAGACGTTATCCGCTCCGACGATAGAATAAATCGTAGTGTCCGTATAAGGTGATTAAACGCCTTATGTATGGTATGTAACGGGCACCTAGTTCGCCCCAGCGTGAGGATTTCCTCATATATACGATCGACAAAACTCATTATGTTAGTAAACCGTGGAGTGTAGATATCGTCGGAACCCAAACATTTTGAGTCTAGCATGACCAAGGGACGAGCCTTAACCCGCGTGAATCGGTCATGTCATTAGAGCTGTCTCGCGTATCTGTGGTATCGAATACCAATTGAAGCGTTTATTAATTCGCAAATGCTTCTGTCTGTTCGACGGGAAAATAACGGACATCAACCTTACGCTGACTTATATTTTGAAGACCACGGGGGGAGTAAACCAGGCTCGCTACCTTAATCGCACATGTCCTCTCCACGAAGTGGGAATAGTGGGCTATTCTCCCGTCGTCTGTCATCACGAAAACGTATATGGCGCTACGGTGTCCCCAAGATGAGCCCCCCAGTCCTCCGGCTGTTTAACATTCTGACCCGCTTCGTCGCCTCCGAAGTCCTGACGAGAGGGGTGTGCGCACGCCTGTCCTGCCCTCATGCGAGCCGATACTTGCACACTCTGGCAGCTTGTCAGTCCCCACGCTTTTGCGTTTCGGTAAGGTATTATGCCGGTCAACGGTTACCAATGGTCTGGAGAGCGTGCTGTGTACTATCTGGAGACTCGGTCTGCCGCAGTTGTCCAACCATATGGGACTTCTGGAGCTCCAAGTTGTTGCAAAATTAACGCTCAGGCTCTGTCGGACGTTCGATGTGGAATTGTCTCGGAAAAGGTGGTTATACGGCTTTACGGCGACTCGTCATTTCACATATAAGACGATCCCTCGCCGCCTAGGGAGCCATCAGACGCGTTCCCCTAGTGGATGCTACATCCCCTATCACCGTATCCTGGCGGGTTGTGTTCGGGGAGGCGGTACCTCTGGTCTGTTTTCCTAAGTATCCATTCGCCAAACGGTTAACAGCGTATGAGCATTCGGGGAAGACGCCTAGGTCGGGGCTATGAAGCTCAGCTGGAGCGTCCACTCTGTTGTTTTACTTATTATTACCAAACTGGAACCCTTAGCATGTATGCTGGACTTGCGTATAGAGTCGGGTCTACTAGTGTTTCGCGGTGTCGGGCCTCGGTTCCCCGTGGCTCCGTTCAAACATAGGGATCAGGTCCAACATGTGTAATCTTATCCTCAAGATTTCGGCTGTTTAGATAGAACACGTCCGGGGATCAGATACGCAATAATGTGCGGACAGTTTTTGACTGCAGAGGAGTCGGAACTCTCGCTTACAAAACTGGTCACTTACAGTTCTAGGAGGTGTTTTGTACTATTCGTGTATCACCGCGAATGAGTACGACAAAATTATATGGTGGACATGTTGGTCCTCTCTGGATTTTGTGCGTACAAATAGACTTATCTCTTAATCCGAAGTGGGTGCTGATTGCCGGTCTACGAGAGAGGCTCCCAAAACACATGGGCAATCCGATTCTCTACCCGACTCAGGCAAGCACGAACGTGGGGCAAGCACATCTAATCCCAGCCGAGTGCGTCACCACAAAGAAAGAATGGACCCAATATCTGCCGAACAAATTCCCCTACCTCGAGCGAAGTTGCATTACGGTGCTCTTTGATCAATGCTGGACTAAATCCGATAGCGGCCTCTAGAGTCATTCCTACGTTGCCGCAAATGCTATACGAGGACTGGTGTGCGGACGAGGGAGGAACCAGAACCAACGCATCGTGAATCTTGGGAACCAAGGGTGAGGACTCAGATCCTAGAGTGAATTGAGAAGTACTGTCGACAGTTTTCTGTACGTTGCTAATCGGGATCTTGGCTCTGCCTGGCCTACACGAGTTGCATTGCAATTAAGCAGGGCCATCGGGTCATACGAAGATAGCTTCGTTCGGGGTCGCAATCGCAGACATTGGATCATCCAGTCGCGCTGCGTGTGTAGCCTACCAATGCGCCTAAGGAGAATAAGACAGTTTTGGATACTCAACATTGTGGCAGAAACTACATAAATTAGTAGAGGGACCTATGATATTAGTTAACCTACTAGGTTCTGGCGACACATCGATTGTGAGATCGGGGCGTCCCCGCTTGTAGCGCGAACGTTGTAGCAGTGGGGGTGCAATCAGTCATGAACCTAAGCGTTAAGTCAGACAACTAGGCTTGCCGGAACTCCTGAACCAGTCCCGAGAAGATCTAAAGATAGTAGCAATATCGTTCGCAGAACCAGGCTACTTTAAATCCCGGGCCTTTGGATCCACAGGCATTCTCGGGAACTTCATTATGTTCGCGCATGAACAGTGTCTGTCCCCCTGGTCGCGAAGCGCAGTACTACTCTAGGCCCAATTGGTGGACAAGTTGTAGTACGTCGGGCTATTAAGTAAACAATAACTGTCAGCAAAAATGCGTCGTACTGCCACGCAGCGGTGTCAATGGCACCACACACCTCAGGGGATTTCTGTTAAGGCTAAATGTAATTGGAGTTAGCGTTCAAACTTTACTGCCTATTCGTCCCGTGCCTCACTAAAGACACTAGTTTTTAGTAAAATGCCCTGCTCGCTGCGACGACAGGTCAAAGTTTAAGGACTGAGTGTGTCTCGTGACGTAAAGACGGTTTGCCACTTAGTTTGTCGCCTGATGCACATAGCGATAGCCTCACCTGCGGCTGTGACGCCACACGTCAAGAGCGGACTCCTCCATTAAAGCCGCTAGACCGATAGTTATAGGACTCGTTTACACATATAAGCAGAGCGGACACGGACGATGTGGATGTTGATCCGAAACGGGAGACACTAATGATGTTCGGCGCCTCGCGATCTACCGTCCCCGTATACCATACAGCAGAAACCCGCGATAGTTTAGCCATTTCTGATTTCCAAGGTGTAGTCGCGGCATCAAGGCATCGCTATCAATACTGTATCCTGCCCGTGAGATTTTGACTAGTTGCAACTAGTAACTTTTTTGCGTATTACCATGCCCGGGCTACGAGGTCAGGTCCTCGAAGCTATCATCATTAGGGGTTCACAACGTGAACCGTTAGCCCGTAGAATTCGATTGAGTGGAATTCGCACTGGAGCGTTCGCTGGGCGACTCATCTCTCGTTTCAGACTTCTTTTAGAGAGATCTGAAAAACACGCGAACGAATGATATCCTCACTTGATGCGTCAACAACACCGCCTATTCTCATGCATTCTGAAAACAGCTCGGCCAACAATCAAGACATAATGGTCCGTCACGGAGCGGGCAGCACAATCCCCAAAAGAGACGAGCGCTTAATGTCTTCCGAAGCAATCACCCAAATTCAGATTTACCATTTCGGTAGGGCTCATTACTTCGCAGCCGAGAACGCGATCCTGACCCGCATCAGTGCGTATAACTCCAGCAGACGCAGAACCATTGCGCTTATCGAGTCGATATGGCGAGCCAGGGATCTAAGGCGCTGCGGGGTCTCTATACGCCGATGTCAGAGTCGGCCCTTAGCAAGATCAACTCCCCCATCGCGACAGTGGTACATGGCGTGCCAGAGGACCTTCTTCCGTTTAATCACGCGGTATTCCCGGTAACGGTGCCATAGTAACGGAATTTTCCCATGCATGCATCAGGCTTTTTTGGGTATTCAAGAGCTCGATCACAAAATGTATTTAGGTTGAGGGATGGTATGATTTTTCAGAAGCTGGCGTCGACGAATAGGGAGTAGAACGCCCGCGCCCCAACAGAGAGCGCCTTGGTGCATAAGACCAAGGACCTGCTCTGGCACCCGTCAGTCTGGCTGCCGTCACGCTGACAACCGGCTGCCAAGACTACAACCCCTGTAATCCCTGCAGTAATGTGCTATCTACGGCATGGTCTGTCAGCTACTTACTTTTAGTGGCGTAGCCGGCCACCGGTTCCTGCTTTTATTCTAACCGGACCGTGCCTCTGCAGCATATCGCACTGCTTACTTCCGCTAACCGCTACTTCTTTCAAAGCAACAGCGATTGAGCCGGGCTCTTGTTTCCCGCCCCTGAGTCTCCCGACTCTGGTTCGAAAACGCCAATGCTCCGCACTGGCAGCTAGTATACTTAATAGGTCTCGTTGTCAGAACGGCCAGAATTGGATGTCTCCCGCCGGGTCTCTTAGTTCTGGAAGTGCAGTACAATCTAGCGGCCAAGATAAATTGAGGATGCTATGCGCAAAAGTTCGAGTATCTTAATGAGATGTCTGGTTAGCGAGGAAATGGGAGGACCCTGCCGCTGAGCAACATTCTGCATCACCCGAGGTGGCGGATTTTCCGGGCGATAACGTCGTTTCGGATGGGGAGGCGGATCTACCTAGCCTTGGCGTAAATGGCCAGACCATACCGGTCTCTATTTTGCTACTCTAGTGGCTAACAAAGTTAGTGTTCTGTATTATAGTCTTACGTTGCAATTTGGACGGTAAGCAAATTACGTACCCTCTACGCCCGATCCCGCCCATTCATTGACGCAGACTGCGAGGGGCGGAGACCATGAAGATAGACTGTGGGAGGCAGCTAGGATGGACGTGGGTCAGTGACCGGCCCTACTTATTTGCCGTCCAATCGGTTGTAGCTGGCTGTTGTGATGCACACCATAATGGACTGGTGCATACTCGCCTTATAAGGTAGGTCCTATTTCCCACCTGGCGACTGACTTCCCTCCGGCCGGGACAAGCGGGACCAATGTACATTCCGTGTACGTATGAATCCTCCTTCCCTAAAATGGAAGCACAAACTCACTACACTCGCCGTATACCCTCTATAGGACTTTGATTCTTCGTCTAAAACTGTGTGAACGGTCTAATTGAAGGGGGACTTACTAGTAGGCACGAGAACTCTTGTCTGAATCTGGCACGTCAGAACTGTTAGCTCTAACCAAAAACTTGGGCCTATAACACATACAGAGGAGGGAGTGGACGTCTCAGATTGGGCACTAAAGGACGCCTCCCAGGCGGATCGCCCACAGGATAAAAGGGAAACACCAAACCTTACACGCTTCGCTGTATGTATGGCCCCGGGGCACGTGCACATCTTGCAGGTAATCCGCAATATGAGAGCTTCGAAAACCGCAATTGCACCAGCATTTTAAGACATAGCTCTCGCATTGTAGCGAGAAGAATTGGACGTGAGGGGGGAGATAGGGCGGTCCAGGGGGCTTACTGGATATGATGAATCTAGATCAGAATACATCCCCATATGTCGGTCGGCTGTACGTACAATGGGAGTAGTAGCACATCCGGGTAATTATATCCTCGCGCGGTGAAAGAAGTTATCACCGAGGGCGCAGACGACTGCGAGGCTAAACATCCAGCGATAGTGTCCGGATCCTAGGGGATCCGTTATGGTCGCTGTATGCTGGCGGCTCTACCCCTCTGTTAGTACTCCAGTGGTCCCTCGTGCGGTTGCGCGTCACCGGTGAGTTAAGTAGGCGACTACATCGTTAAGGTAGACGAGCTGCTAACGGTACTGAATGAAGAACCCCAGGCGCCCCTATCGGGGAAGATCGGAGCGAAGCCGCATGTAACACGTGCCTTTACGACGTCGTGTGTGGCGACGTCAAGGGTTCCTAGCAATTCTGGCTGCTCGTTTAAAGAACGGTAATGGAGCTAATGCCTTCGAGGCTCTCGGTGAGATCGCCCGGTTCCGACTTCCACACTTATTCGAAGAAGGAACTGCCGACGTCTTGACGACTAGTTACACAACGCTGCAAAAATTTAACTCCGATGGTACTCGCCCGGCAGACCCAGCTTGCATGGGGACTATGAGCGCCATTGGTGGGGCTATGCGTCCTGCTCCCTTCAACGTCCGCTTCTCCTGGGGTATTTAAATAACCACGACTACGGTAAGCAGAGAAGGTGGGCTGCAGCGAAAAGGCCCGGACTTGGGTCCCGTGAAGCGCCAGACATAGTAACACTACCCGCAAAACACAGAACCTAGGTAGACTATATCCGTAATCTTTCGGATGATAGGCGTCTACCGTGTGTATAAATTTCAGAGGGATCACATGTGGTTGTCGCCAAATACGTCTCAACACGATCCGTGCGGATGATTTTTAGACTTTGTCAGTTTACAACAATATTGAGCGCACATCCCGAGGACTTGCCGGGTTGATCGAGGGTAATTACGCGAAAGATCCCTTCAACGTAGTTACGGAGTCGGCACTTATTTGTCTTGCGCTCTGAATATAACGCGGGAACGTCACTGGGCAAGAATGAACAGAATACTCGGACAGTGTTGAGCATTGCCTATAGCGATACGCATAATAACCCTCCGATTCTTCACAGGTGTCCGATCCTTCCCTTTTGAACGAAAGTCCATACTCGGGATCCAAAATCCACAGGCAGGGCCCCCACGCCCAGACACCACATTCCAAGTGTCGACGCAGGGATCTCTAGGGCAATGCGACCCTAATTAGCTCGAAGATAGTCCAAAGCATAGGGATGTAGTGAAAGCCACATCGCTAGTTAAAAATGCAATATACCTGGGCAGCTTCGATATGAGGACCTATGTCACCCACTTAAGACGATTTAAAACCAATATGGAGTCGCCTGCACGTCCGGCTAATTTGTATAGATGTGCCCTTGGCATTGGGTGGTACTTCTACGGCACATGCCTACGAAAATGCTTCACTACCGCGCCTTCCTGCGGCATTATAGCGTTATAACAAGAGACTCAAATGGTGCTTGCTGTAGCTCAAGTCGTCCACAAGAGGAAGTCCCAGCGCTCCAGCACATCCAAATTAGTGGCCCGGCGAGTTCGCCATGCATTTGCTCGTACTGAGGAGATTAAGCGTAGGTTGTACTATGAGTTAGTAGAGGAGACCGTGTAGATGCGTGTTCGGGCCGAGACGGTAACCTAGGAGAACAGAGATCACTCGCTTGAACCACGCGTTGAAAAAGTTTCCGTATCTCCCGCAGTCGTGGAACGGCCGTTCCTAAATCGAGAGAGCGGAAAAAATGCCGCAGACTCTCATTCGGAAGTTTTCGACTTCTGTTGCCCTGAGACAATATATAGCTGGGGATTTTCTCGCTAACTTCCGCCCCTAAGCTTCCGAATGCTGCCATAGCTAGACTCTGCAATGACTTCTCACCATACACATTGCTAAGTCGGGCAATGAAACAAGCGAAAGTGTTGACTCATATCGGCTGTACGGGTGTGGCTCCTAGAAATAGGTGATAAGTTATCGTACCAGCTAACTAGCCGAGCACTGTGCAAAGGCGGTCTTATTACGAGGCTGTGTACTTATATCCCACGAGCACAGTAACGAGCACAGCTAACAGCTCAACCCCAGATACCACAGTATTCGAAAACTTAAGACCACGGCGTCTTCTGAGTATTCGTCCGTAAATCGCACAGTTGTCGCCTACTCGTCTTACTCACTAGCCGTCTAAGCATTCCTAGGCTTAGGTACATGTCGTAAGGCCCGGACAAGAAGGGGAGGCCGAGCCGGAAAAGTAATGTTAGTACGTTTGTGGGCTTAACGGAACTGCGAGTGCATTGGTCTTGCGGTACTCCTACAGCCCAAACGAGACCTAGCACGCTCGTTGAAAGCGGGCAAGATACGTTAACAACGGCGGTAGGGAAGGCGGTCTCAAACGCGGATTCAGGTAAGTATGTGCCCCAAGTAACAGACTTTCGTGAATTGGAGTGCATAACTCGCAGCGAGTCAATGCTGGTGATCACACCCTAGGTCTACCGAATTTATTCACGGTCTCTGGCACCGCATCCTATCTATATTGTTGTTCGGATTTCTCGACACATCATTCCATAAAAGCATGGTAATTCCAGGGTTGGCACGGCGCTTTGCCCATCAATGGCGCTTAAATTGCTTGGAACACATCCAACAAATTGCTTTTAATGTATGTGTTTGGAAGTGAGACGACTACTTTCGGACGCTCCGATCATTGCTAGCTTTGCGACTTAGTCCTTATAGGAGCCA
		</sequence>
    <sequence><taxon idref="Location_0_1_0|25.634355705742017"/>
			TCGATACTAAGACGCTGCCTTATGGGGATGGGACCTGATGGGGCTTATCCAATCGCGGGTTAAACCGCGATTTACATGAGAGTATCCTACCAGCGTACTGGTGCCTTCAGTGTGCCAGCCGACTTTTATGGTGTAATAGGGGCCTATTGAGACGAAGAGAACCCTCTTCGCTCCCGACGGTTGCGAGACGGGGTGCTCGGCATGTGGAAATGCGTCACCGGTGTGACTGATTTAGATAGCCTCGTCATATCTAGGCGCTTCAGTAATTGCGCACGCGGTGCAGATAGTTGCTAGCCCACGGACTTTAGCGTTCTGACGTTAAGCGCGCTGAAACTCTTCGGGCCGACTACGGAAGGCACAATAAACGTATTGCACCTCACGCTGAATTGCAATTACCAAGGTTTCTGCTTGATACGTATAAGACGCATTCTTGTTGATAAGGATTCCTACTTTTTTTCGTATCTATAAAATAAGAACTGCAGATATCCTTCTACAAAAATAGGAACGTATCACTATATCGCTCTCGGGCCTGAAGCACCAATCGAGAACGCAAACAAGTGTACGGCTCCAGGCATCAACATCAAACGCGCGGAGGACGTTCAGGATCGATAACATCAACCTCTTGCCCTCCCCTCTTGCTATCACGCTGGTCACAGCGGGATTTGTTGCAGATAGTGTATCAGCCCGTGATAGGCTCCTCAGAATATTTACCACGGGACTCGCACTAATGGTTTAGAGTAGTTGCTAGCACTGTGTTTGCGTGGAGACGTCGTGAAATTGACGGGGGGGCCGTGCTGTCGGACAAAAGGCAACGCTCTTCCTACCGTCACGCTCATTGGCTCAAGGACATGATAGAGATCCCGTGAAGGTAGACGACGTCATGTTATGGCGGGCCACCGAGACTGGTGGTACTTACCCGGATGAGAAAGGCGACTGTTCTCCTAGGGGATTTCATCATAAATTCGCTCACAAGTTAAACCTTCTTTTAGAAGGCGAACGACGGATAAATGACAAATCTTAAAATCAAGTATGCCCACAAGAGACAGTTCTCGTACTACATGACAGAATTGAAGCCCCTAGCACTTTCCAGCCTCGTGCTTCCCAGGTGTGGGGTGTCATATTAGCTCCCCACCTTTGCTTTGGTCACTGCCTACCTTTGTTCTCCGCAGAGGGAATGTCATTTGGCTACACCCGTAACTCTATAGAGATGGCTGTTGACGTTGCAAGTTCATTAATGTCTCAAAACTAGCACTATAGTCCCTGGTCATTCTAATATCGCCGCACCGTGACCGGCGCACAGCGACCAACCTCTAAACCCACAGCCACGCGTGCGACGTTAGCATTTTCGCTAGAGTTCATGTTCGCGATGGTGTATTGAGAGTTCCCATGTTAACTGACTACGTACCGTATGGAGCGCAAGCTTATTGAAATCTGTGCGTCTTGCACGAGAGTCTCTCAAGGGTTGATCTCGTTGCTCATGAGCTGAAACACTCGGCGTAAACTCCGGCACTCAGAGACAGGGTTGGAGAGTGATAACAGGTCAGTCTGGTGACCGTGAGTTTACACGTATGGATCTCTGGGAATAGCATTAAGCGGAGTGCTTACGTCCACCCATGTATACATGAGTTTTCAATCTGACAAGAAGACGTGCGCCCCATCGGGTCTCAACTAACTGTGGAGCTTGACTGTGGGCCACCTGCCTGCCCTCCCTACACAGAAAGTATGCATTCACATCTCCGTTGTGAATCTCACTCTCAACGTCCCAAAGGTCTCGATCACCGTATCTATGAACAATTTGTCTCTCGGTGCGACGCATTCAAATACTGTCCGATAGCAACTATCAAGTGGGCGCTGAACGGGTTTTACCGCTACTCGGAATCCAGAGTTCTGGTAGCGCTATGGACCGTTAAGTCAGATTGAGCGACGGCTCGTGAGACGATGCGACACTATGGGTAATTCATTCTGCAAGTTCCAGATAGCAGATATGATGTGATGTTCATCCCACCTCTTGTGTCCCCGTCGCTGCCATCAATTGCAGCAACCCTCTCAGATGGTTAGATTTCGGTCAAGAAGCGCGATGTTTGTTTCCCGGTCCAACGCTACTCGACCCCCCAAACGTGGACCCCGGGGACAGCGTACCTCGGTCGGTACCCGGGAGACTTAGTTCTGTTATGAGCGAATCCTGCACCCCTCGTCTACTCATATGATGCCATATCATAAGAGATTAACGCGGCTGCCGGTACGTCCTGAAGGACATCGTGTGGTCTGTAGTGCGCTGCAAGTTTAAACACATCACTAAGTTAAATTTCAGTGCTCGTTGTGACTCTCGCTTATTTGGAGCATGGTAGAAATTCTTGCTTAAGTTCCATCACATTTGGGTCACCTCACCCCGGACACGATCTGTTCGATCCCCCATGAGCTGGTAACCCTAAGCATTCTAAGGATGGAGCGAATGCGTCTCGAACAGTCCTTTGTTATTGTATCCGAGACTACACCAGCAGTAATACTACGGAAATATTCTTTGACTCCTTGCATTTACGTGAGCTTTACCTAAGCCGTGAGTCGGTGACAGAGGGACGGTGCGGTCTGGGATGAGCCACAGCGATATCCTATGAGTGAATCTATACTCAAGGTCCGACTCGGACATTCAAGAGCACGTTAAAAATGTGTAAGGTCATGTCGGAACAGCGCTGAAAAATAGCGACGATTTTATCTAAGGGTGAGTATACAGCGGAGTTGTTAGACAACGCGCGGATCAAGAATCGTGTCGATTATCGCGAGCCTATATATAATCCATGAACAGCACACGCAAGATAGTGGGGCAGAGTAAGTCGTGACGTTAAAGAGAATAGCGAATATATCGAGCAAAGAAGCTTCATGGCTATGTGGAGCTCTCTAAAGTGTACTAAAAGGCACCAAGTAATAGGATATATGACGGGAACTATGGACTGAGATTGCTTGAATTGGCATAAGGCGGAGTACCACCAACGTTCAGCACGTATCCCGGCCGAATTGACTCTTTTAACGCATGTTTGGGGTCTACAACCTCTACCATTACGGTACTCCACTTCTTGTAACGTGATCTCAAAAGGTTGTTTTAAACAGGTGTATATCCATCCGGCGCATTTAGGTTATCAACTGATACATACTGATTGTTCGCCAACGTATGACGTGTCCGGGCGCGACTCACCGAAACTGTATGAGCTCATCCTCCTCCCTAACATCAAGGGATTGTGTCTGCCGGACTCGGAGCGATGATTTACATTGGAATTGAGAACTACCTTAAGCCCAGTGAGGCCCCAACGAGGTGCGTAGGCGAGTCTCCGGGCCTGTGGATGGATAAACTGAACAGGCAATCATTCCCCAAATGGGACATGGTATGCCGTGGACGAGGTCAGAGCACCGTGTTGAAGACCAACGGTGGCCATTCCGGGTTCGCTCCCCCTCTCTTGACCCCAGAACCACTGGAGGGTATGTTAATAATGGTACGCATCATTGGACCGTATCTGGATGCAAGCAAAAATTCTGTATTTAAGTCCAAATCTCATACCTGTGGGGTATGCGGGCAACCATCATTCGGTCTTCGAGACGCATGTGCGAGCTGGTGCAGTTACGCTCAAGACCGCGAACGGCTTTACGCCGAGTAAAGCTTTAATTAAGACAGAGGGTCTCTTCGGGAATTGCTAGCAATGATTTGGCCCGTGCCACTTATTAATGGAGCGGCATAAAAGGCAACAGAAGCTCTTCTAAAGCAACCAGGAGTACGGCTTACCGTCAGTTTAATTTATGAGCGATTTAGGTTCCTTGCCTTGCTGTAAATCGCCTACTAACCGCAATTTACAAGCTCCATTTGGCCTACGACCATTAGGGCTACTCTAAGCTCTCGTGCCTAGTTCCGGCTTTTAGCGTCTTTGGTCAAGTCAATGATGGTGCGGAGGCTTACGCGTAGTTCGACACCCGAGTCGACATTGTTTTCGACGGAGCTGCGAGGTTAAATTGATTGCCGCTCAAATTCACCGTCCGAACGAACCTGGGTGGTCGTGGTGACTTTCGAGGCGTGTGCCTCTGCACAGACACAAAGAGATCTAAAGGTGAAAAGCCTCCCCGGCGTAACAAAAAACTGGACTTCGTCAATACAATGCATCTAAGGGAGAATATATAACACTGGCTACACTGGATTAATTGTCTTTAAAACCATGCGATTTAGATTGTTCAAAAAAGTTCAACAACAGCCAAGTGTCCTGCTGTGATTCTGGGGATGTTCTATCGTCGACAAGTCTTCGTCGCCTTAATCAAACATGATGGACTTGATGTGCCTACTCCTCCGATATTCAAAGCGATGATACTCGTCGTGCGGTAACCTGTAGCAAGGCTCTGCTGTGCTAGTGTGGCCCTTGGCAGATACCGGAGAACTCGCCGGTAATTTGCATCAGGGTAATTCGTAGGAGGACCTGGACAATTGCGCATCCAGATTTTGTAGCGGTACCGTATTCTCACACGACGGTTGCAGCGTGCAAGGCTAGAGTTAATAGGCATGAGAGTACCAATATCGCTAAGCGCGATCCACTAAACCTGATCATAGACATGCGAAATGATCGGTAAAGCCATCTCACAAAGGCTAACGGTGTGTATGACGCTTGGTGGGGAGCTACAGTCGGCACCTCCTGCCGTATCATCGACCTACGGCAACATTTCCACCAACATTCAAATTCACCAACCAAACAAAGCAATAGAAAACAGTATCCTTCCGCGCGCAAGCTCATTACTCAGTCCCGGATTCGCGCGTTTACGAATAATTAGTGGTAGGAGCTTAGGTTACATGAGTTGATATACAAGACTCGGGAATTCTTGTATCAGTCATCGCGAATTTCAGATGTTTATTCCAACTGGATAACACATAGAGGCTTTTAGCTGACATGAGCAACACCTGATCGAATTGTTCTGGGGGAGCACAGTCGTTCGTGGAGTTGCAAACTAGATATCACAAGCCAGTATTTTAAAATCGATGACCGAAGTTGCTAACTGCATGTTGTTACTATTGCCGCTACCACGCATTTTACAACTGCATTGTAGGTAGGGCATTCCGTTAAGCAACACACACAGCTAATTCGGTGGTAGCATATTCGAAGAACTCTAGTTGACTCACAAACTAGGAGTGTCGGTATACAATACTGGGATCATCGCCTGCCTGAGAAGAAAGATTTCGACAGTTTCTCACACGCTTCGCGCGTCCCGAAGTGCACGTATGTCATCGCGATAAAATGTCATAAACGGCCGGTCGTGATCTGCCACGGGGTGATCTTCCTGTACTCTGCCCAGAACCACTTGCCCCAGCACTGACTAATTTGGTACTTGAAGTAGTTGGTTCAGGAAGAGCAAGATCGCTTAAACAATGCTCTGTGGTAGCGACACATCGGCTTTGGATCCGTTTTCTGCACAAAACCCCAATCGCCTAGCCATCACGCCTAATCAGTCATGTAGATTTGCCTAATAAGCATGTAGTCCGCCCACCACCTACACGGCTACTTCAGATGCGGCAAAGGGGGTGCCATTTCCAATCTCAGACGAGAGACTTCTTTGTCGCTGGACTTAAGCATCCACATCCAAGACACCCAGAGGTAAGGACACGCGCCACCAACCTTGACTCTATGTGAACTCCGCTGGATTTACATTAGCTCGAGCTCTCCAAGAAGGCATTGGTGCTGTAAATATAGCACCCTCCTCCGCCCGGATCTTATGGCGGAAAGACTCGAGATCGTAGGCCAGGTGGTAAGCTGTTCCCCCCGCCACCAGCCGTATTCAAAGCAGTCGAACAGTCGTCGCCCCCTGAAACAGTCCGGATATAGCGTGCTGCGGTTTCCGCTACTAATTTTCAGTGAGCAAAGTGGAGTTGAGTGACGGATCGGTTTCTGAGATCGTAACTATTTTGAAGAGTAGCTGCGGCACGGACTGGGCAGACCCCGTTGGTTTCCCGTGTCATACCAGACGCCAATGTTGACGACTGGTGCCATCACGAGACGTTATCCGCTCCGACGATAGAATAAATCGTAGTGTCCGTATAAGGTGATTAAACGCCTTATGTATGGTATGTAACGGGCACCTAGTTCGCCCCAGCGTGAGGATTTCCTCATATATACGATCGACAAAACTCATTATGTTAGTAAACCGTGGAGTGTAGATATCGTCGGAACCCAAACATTTTGAGTCTAGCATGACCAAGGGACGAGCCTTAACCCGCGTGAATCGGTCATGTCATCAGAGCTGTCTCGCGTATCTGTGGTATCGAATACCAATTGAAGCGTTTATTAATTCGCAAATGCTTCTGTCTGTTCGACGGGAAAATAACGGACATCAACCTTACGCTGACTTATATTTTGAAGACCACGGGGGGAGTAAACCAGGCTCGCTACCTTAATCGCACATGTCCTCTCCACGAAGTGGGAATAGTGGGCTGTTCTCCCGTCCTCTGTCGTCACGCAAACTTATATGGCGCTACGGTGTCCTCAAGATGAGCCCCCCAGCCCTCCGGCTGTTTAACATTCCGACCCGCTTCGTCGCCTCCGAAGTCCTGACGAGAGGGGTGTGCGCACGCCTGTCCTGCCCTCATGCGAGCCGATACTTGCACACTCTGGCAGCCTGTCAGTCCCCACGCTTTTGCGTTTCGGTAAGGTATTATGCCGGTCAACGGTTACCAATGGTCTGGAGAGCGTGCTGTTTACTATCTGGAGACTCGGTCTGCCGCAGTTGTCCAACCATATGGGACTTCTGGAGCTCCAAGTTGTTGCAAAATTAACGCTCAGGCTCTGTCGGACGTCCGATGTGGAATTGTCACGGAAAAGGTGGTTATACGGCTTTACGGCGACTCGTCATTTCACATATAAGACGATCCCTCGTCGCCTAGGGAGCCATCAGACGCGTTCCCCTAGTGGATGCTACATCCCCTATCACCGTATCCTGGCGGGTTGTGTTCGGGGAGGTGGTACCTCTGGTCTGTTTTCCTAAGTATCCATTCGCCAAACGGTTAACAGCGTATGAGCATTCGGGGAAGACGCCTAGGTCGGGGCTATGAAGCTCAGCTGGAGCGTCCACTCTGTTGTTTTACTTATTATTACCAAACTGGAACCCTTAGCATGTATGCTGGACTTGCGTATAGAGTCGGGTCTACTAGTGTTTCGCGGTGTCGGGCCTCAGTTCCCCGTGGCTCCGTTCAAACATAGGGATCAGGTCCAACATGTGTAATCTTATCCTCAAGATTTCGGCTGTTTAGATAGAACACGTCCGGGGATCAGATACGCAATAATGTGCGGACAGTTTTTGACTGCAGAGGAGTCGGAACTCTCGCTTACAAAACTGGTCACTTACAGTTCTAGGAGGCGTTTTGTACTATTCGTGTATCACCGCGAATGAGTACGACAAGAATATATGGTGGACATGTTGGTCCTCTTTGGATTTTGTGCGTACAAATAGACTTATCTCTTAATCCGAAGTGGGTGCTGATTGCCGGTCTACGAGAGAGGCTCCCAAAACGCATGGGCAATCCGATTCTCTACCCGACTCAGGCAAGCACGAACCTGGGGCAAGCACATCGAATCCCAGCCGAGTGCGTCACCACAAAGAAATAATGGACCCAATATCTGCCGAATAAATTCCCCTACCTCGAGCGAAGTTGCATTACGGTGCTCTTTGATCAATGCTAGACTAAATCCGATAGCGGCCTCTAGAGTCATTCCTACGTTGCCGCAAATGCTACACGAGGACTGGTGTGCGGACGAGGGAGGAACCAGAACCAACGCATCGTGAATCTTGGGAACTAGGGGTGAGGCCTCAGATCCTAGAGTGAATTGAGAAGTACTGTCGACAGTTTTCGGTACGTTGCTAATCGGGATCTTGGCTCGGCCTGGCCTACACGAGTTGCATTGCAATTAAACAGGGCCATCCGGTCATACGAAGATAGCTTCGTTCGGGGTCGCAATCGCAGACATTGGATCATCCAGTCGCGCTGCGTGTGTAGCCTACCAATGCGCCTAAGGAGAATAAGACAGTTTTGGATACTCAACATTGTGGCAGAAACTACATAAATTAGTAGAGGGACCTATGATATTAGTTAACCTACTAGGTTCTGGCGACACATCGATTGTGAGATCGGGGCGTCCCCGCTTGTAGCGCGAACGTTGTAGCAGTGGGGGTGCAATCAGTCATGAACCTAAGCGTTAAGTCAGACAACTAGGCTTGCCGGAACTCCTGAACCAGTCCCGAGAAGATCTAAAGATAGTAGCAATATCGTTCGCAGAACCAGGCTACTTTAAATCCCGGGCCTTTGGATCCACAGGCATTCTCGGGAACTTCATTATGTTCGCGCATGAACAGTGTCTGTCCCCCTGGTCGCGTAGCGCAGTACTACTCTAGGCCCAATTGGTGGACAAGTTGTAGTACGTCGGGCTATTAAGTAAACAATAACTGTCAGCAAAAATGCGTCGTACTGCCACGCAGCGGTGTCTATGGCACCACACACCTCAGGGGATTTCTGTTAAGGCTAAATGTAATTGGAGTTAGCGTTCAAACTCTACTGCCTATTCGTCCCGTGCCTCACTAAAGACACTAGTTCTTAGTAAAATGCCCTGCTCGCTGCGACGACAGGTCAAAGTTTAAGGACTGAGTGTGTCTCGTGACGTAAAGACGGTTTGCCACTTAGTTTGTCGCCTGATGCACATAGCGATAGCCTCACCTGCGGCTGTGACGCCACACGTCAAGAGCGGACTCCTCCATTAAAGCCGCTAGACCGATAGTTATAGGACTCGTTTTCACATATAAGCAGAGCGGACACGGACGATGTGGATGTTGATCCGAAACGGGAGACACTAATGATGTTCGGCGCCTTGCGACCTACCGTCCCCGTATACCATACAGCAGAAACCCGCGATAGTTTAGCCATTTCTGATTTCCAAGGTGTAGTCGCGGCATCAAGGCATCGCTATCAATACTGTATCCTGCCCGTGAGATTTTGACTAGTTGCAACTAGTAACTTTTTTGCGTATTACCATGCCCGGGCTACGAGGTCAGGTCCTCGAAGCTATCATCATTAGGGGTTCACACCGTGAACCGTTAGCCCGTAGAATTCGATTGAGTGGAATTCGCACTGGAGCGTTCGCAGGGCGACTCATCTCTCGTTTCAGACTTCTTTTAGAGAGATCTGAAAAACACGCGAACGAATGATATCCTCACTTGATGCGTCAACAACACCGCCTATTCTCATGCATTCTGAAAACAGCTCGGCCAACAATCAAGACATAATGGTCCGTCACGGAGCGGGCAGCACAATCCCCAAAAGAGACGAGCGCTTAATGTCTTCCGAAGCAATCACCCAAATTCAGATTTACCATTTCGGTAGGGCTCATTACTTCGCAGCCGAGAACGCGATCCTGACCCGCATCAGTGCGTATAACTCCAGCAGATGCAGAACCATTGCGCTTATCGAGTCGATATGGCGAGCCAGGGATCTAAGGCGCTGCGGGGTCTCTATACGCCGATGTCAGAGTCGGCCCTTAGCAAGATCAACTCCCCCTTCGCGATAGTGGTACATGGCGTGCCAGAGAATCTTCTTCCGTTTAATCACGCGGTATTCCCGGTAACGGTGCCATAGTAACGGAATTTTCCCATGCATGCATCAGGCTTTTTTGGGTATTCAAGAGCTCGATCACAAAATGTATTTAGGTTGAGGGATGGTATGATTTTTCAGAAGCTGGCGTCGACGAATAGGGAGTAGAACGCCCGCGCCCCAACAGAGAGCGCCTTGGTGCATAAGACCAAGGACATGCTCTGGCACCCGTCAGTCTGGCTGCCGTCACGCTGACAACCGGCTGCCAAGACTACAACCCCTGTAATCCCTGCAGTAATGTGCTATCTACGGCATGGTCTGTCAGCTACTTACTTTTAGTGGCGTAGCCGGCCACCGGTTCCTGCTTTTATTCTAACCGGACCGTGCCTCTGCAGAATATGGCACTGCTTACTTCCGCTAACCGCTACTTCTTTCAAAGCAACAGCGATTGAGCCGGGCTCTTGTTTCCCGCCCCTGAGTCTCCCGACTCTGGTTCGAAAACGCCAATGCTCCGCACTGGCAGCTAGTATACTTAATAGGTCTCGTTGTCAGAACGGCCAGAATTGGATGTCTCCCGCCGGGTCTCTTAGTTCTGGAAGTGCAGTACTATCTAGCGGCCAAGATAAATTGAGGATGCTATGCGCAAAAGTTCGAGTATCTTAATGAGATGTCTGGTTAGCGAGGAAATGGGAGGACCCTGCCGCTGAGCAACATTCTGCATCACCCGAGGTGGCGGATTTTCCGGGCGATAACGTCGTTTCGGATGGGGAGGCGGATCTACCTAGCCTTGGCGTAAATGGCCAGACCATACCGGTCTCTATTTTGCTACGCTAGTGGCTAACAAAGTTAGTGTTCTGTGTTATGGTCTTACGTTGCAATTTGGACGGTAAGCAAATTACGTACCCTCTACGCCCGATTCCGCCCATTCATTGACGCAGACTGCGAGGGGCGGAGACCATGAAGATAGACTGTGGGAGGCAGCTAGGATGGACGTGGGTCAGTGACCGGCCCTACTTATTTGCCGTCCAATCGGTTGTAGCTGACTGTTGTGATGCACACCATAATGGACTGGTGCATACTCGCCTTATAAGGTAGGTCCTATTTCCCACCTGGCGACTGACTTCCCTCCGGCCAGGACAAGCGGGACCAATGTACATTCCGTGTACGTATGAATCCTCCTTCCCTAAAATGGAAGCGCAAACTCACTACACTCGCCGTATACCCTCTATAGGACTTTGATTCTTCGTCTAAAACTGTGTGAACGGTCTAATTGAAGGGGGACTTACTAGTAGGCACGAGAACTCTTGTCTGAATCTGGCACGTCAGAACTGTTAGCTCTAACCAAAAACTTGGGCCTATAACACATACAGAGGAGGGAGTGGACGTCTCAGATTGGGCACTAAAGGACGCCTCCCAGGCGGATCGCCCACAGGATAAAAGGGAAACACCAAACCTTACACGCTTCGCTGTATGTATGGCCCCGGGGCACGTGCACATCTTGCAGGTAATCCGCAATATGAGGGCTTCGAAAACCGCAATTGCACCAGCATTTTAAGACATAGCTCTCGCATTGTAGCGAGAAGAATTGGACGTGAGGGGGGAGATAGGGCGGTCCAGGGGGCTTAGTGGATATGATGAGTCTAGTTCAGAATACATCCCCATATGTCGGTCGGCTGTACGTACAATGGGAGTAGTAGCACATCCGGGTAATTATATCCTCGCGCGGTGAAAGAAGTTATCACTGAGGGCGCAGACGACTGCGAGGCTAAACATCCAGCGATAGCGTCCGGATCCTAGGGGATCCGCTATGGTCGCTGTATGCTGGCGGCTCTACCCCTCTGTTAGTACTCCAGTGGTCCCTCGTGCGGTTGCGCGTCACCGGTGAGTTAAGTAGGCGACTACATCGTTAAGGTAGACGAGCTGCTAACGGTACTGAATGAAGAACCCCAGGCGCCCCTATCGGGGAAGATCGGGGCGAAGCCGCATGTAACACGTGCCTTTAAGACGTCGTGTGTGGCGACGTCAAGGGTTCCTAGCAATTCTGGCTGCTCGGTTAAAGAACGGTAATGGAGCTAATGCCTTCGAGGCTCTCGGTGAGGTCGCCCGGTTCCGACTTCCACACTTATTCGAAGAAGGAACTGCCGACGTCTTGACGACTAGTTACACAACGCTGCAAAAATTTAACTCCGATGGTACTCGCCCGGCAGACCCAGCTTGCATGGGGACTATGAGCGCCATTGGTGGGGCTATGCGTCCTGCTCCCTTCAACGTCCGCTTCTCCTGGGGTTTTTAAATAACCACGACTACGGTAAGCAGAGAAGGTGGGCTGCAGCGAAAAGGCCCGGACTTGGGTCCCGTGAAGCGCCAGACATAGTAACACTACCCGCAAAACACAGAACCTAGGTAGACTATATCCGTAATCTTTCGGATGATAGGCGTCTACCGTGTGTATAAATTTCTGAGGGATCACATGTGGTTGTCGCCAAATACGTCTCAACACGATCCGTGCGGATGATTTTTAGACTTTGTCAGTTTACAACAATATTGAGCGCACATCCCGAGGACTTGCCGGGTTGATCGAGGGTAATTACGCGAAAGATCCCTTCAACGTAGTTACGGAGTCGGCACTTATTTGTCTTGCGCTCTGAATATAACGCGGGAACGTCACTGGGCAAGAATGAACAGAATACTCGGACAGTTTTGAGCATTGCCTATAGCGATACGCATAATAAGCCTCCGATTCTTCACAGGTGTCCGATCCTTCCCTTTTGAACGAAAGTCCATGCTCGGGATCCAAAATCCACAGGCAGGGCCCCCACGCCCAGACACCACATTCCAAGTGTCGACGCAGGGATCTCTAGGTCAATGCGACCCTAATTCGCCCGAAGATAGTCCAAAGCATAGGGATGTAGTGAAAGCCACTTCGCTAGTTAAAAATGCCATATACCTGGGCAGCTTCGATATGCGGACCAATGTCACCCACTTAAGACGATTTAAAACCAATATGGAGTCGCCTGCACGTCCGGCTAATTTGTATAGATGTGCCCTTGGCATTGGGTGGTACTTCTACGGCACATGCCTACGAAAATGCTTCACTACCGCGCCTTCCTGCGGCTTTATAGCGTTATAACAAGAGACTCAAATGGTGCTTGCTGTAGCTCAAGTCGTCCACAAGGGGAAGTCCCAGCGCTCCAGCACATCCAAGTTAGTGGCCCGGCGAGTTCGCCATGCATTTGCTCGTACTGAGGAGAATAAGCGTAGGTTGTACTATGAGTTAGTAGAGGAGACCGTGTAGATGCGTGTTCGGGCCGAGACGGTAACCTAGGAGAACAGAGATCACTCGCTTGAACCACGCGTTGAAAAAGTTTCCGTATCTCCCGCGGTCGTGGAACGGCCGTTCCTAAACCGAGAGAGCGGAAAAAATGCCGCAGACTCTCATTCGGAAGTTTTCGACTTCTGTTGCCCTGAGACAATATATAGCTGGGGATTTTCTCGCTAACTTCCGCCCCTAAGCTTCCGTATGCTGCCTTAGCTAGACTCTGCAATGACTACTCACCATACACATTGCTAAGTCGGCCAATGAAACAAGCGAAAGTGTTGACTCGTATCGGCTGTACGGGTGTGGCTCCTAGAAATACGTGCTAAGTTATCGTACCAGCCAACTAGCCGAGCACTGTGCAAAGGCGGTCTTATTACGAGGCTGTGTACTTATATCCCACGAGCACAGTAACGAGCACAGCTAACAGCTCAACCCCAGATACCACAGTATTCGAAAACTTAAGACCACGGCGCCTTCTGAGTATTCGTCAGTAAATCGCACAGTTGTCGCCTATTCGTCTTACTCACTAGCCGTCTAAGCATTCCTAGGCTTAGGTACATGTCGTAAGGCCCGGACAGGAAGGGGAGGCCGAGCCGGAAAAGTAATGTTAGTACGTTTGTGGGCTTAACGGAACTGCGAGTGCATTGGTCATGCGGTACGCCTACAGCCCAAACGAGACCTAGCACGCTCGTTGAAAGCGGGCAAGATACGTTAACAACGGCGGTAGGGAAGGCGGTCTCAAACGCGGATTCAGGTAAGTATGTGCCCCAAGTAACAGACTTTCGTGAATTGGAGTGCATAACTCGCAGCGAGTCAATGCTGGTGATCACACCCTAGGTCTACCGAATTTATTCACGGTCTCTGGCACCGCATCCTATCTATATTGTTGTTCGGATTTCTCGACACATCATTCCATAAAAGCATGGTAATTCCAGGGTTGGCACGGCGCTTTGCCCATCAATGGCGCTTAAATTGCTTGGAACACATCCAACAAATTGCTTTTAATGTATGTGTTTGGAGGTGAGACGACTACTTTCGGACGCTCCGATCATTGCTAGCTTTGCGACTTAGTCCTTATAGGAGCCA
		</sequence>
    <sequence><taxon idref="Location_1_2_0|32.18978400633657"/>
			TCGATACTAAGACGCTGCCTTATGGGGATGGGACCTGATGGGGCTTATCCAATCGCGGGTTAAACCGCGATTTACATGAGAGTATCCTACCAGCGTACTGGTGCCTGCAGTGTGCCAGCCGACTTTTGTGGTGTAATAGGGGCCTATCGAGACGAAGAGAACCCTCTTCGCTCCCGACGGTTGCGAGACGGGGTGCTCGGCATGTGGAAATGCGTCACCGGTGTGACTTATTTAGATAGCCTCGACATATCTAGGCGCTTCAGTAATTGCGCACGCGGTGCAGATAGTTGCTAGCCCACGGACTTTAGCGTTCTGACGTTAAGCGCGCTGAAACTCTTCGGGCCGACGACGGAAGGCACAATAAACGTATTGCACCTCACGCTGAATTGCAATTACCAAGGTTTCTGCTTGATACGTATAAGACGCATTCTTGTTGACAAGGATTCCTACTTTTTTTCGTATCTATAAAATAAGAACTGCATATATCCTTCTACAAAAATAGGAACGTATCACTATATCGCTCTCGGGCCTGAAGCACCAATCAAGAACGCAAACAAGTGTACGGCTCCAGGCATCAACATCAAACGCGCGGAGGACGTTCAGGATCGATAACATCAACCTCTTGCCCTCCCCTCTTGCTATCACGCTGGTCACAGCGGGATTTGTTGCAGATAGTGAATCAGCCCGTGATAGGCTCCTCAGAATATTTACCACGGGACTCGCACTAATGGTTTAGAGTAGTTGCTAGCACTGTGTTTGCGTGGAGACGTCGTGAAATTGACGGGGGGGCCGTGCTGTCGGACAAAAGGCAACGCTCTTCCTACCGTCACGCTCATTGGCTCAAGGACATGATAGAGATCCCGTGAAGGTAGACGACGTCATGTTCTGGCGGGCCACCGAAACTGGTGGTACTTACCCGGATGAGAAAGGAGACTGTTCTCCTAGGTGATTTCATCCTAAATTCGCTCACAAGTTAAACGTTCTTTTAGAAGGCGAACGACGGATAAATGACAAATCTTAAAATCAAGTATGCCCACAAGAGACAGTTCTCGTACTACATGACAGAATTGAAGCCCCTAGCACTTTCCAGCCTCGTGCTTCCCAGGTGTGGGGTGTCATATTAGCTCCCCACCTTTGCTTTGGTCACTGCCTACCTTTGTTCTCCGCAGAGGGAATGTCATTTGGCTACACCCGTAACTCTATAGAGATGGCTGTTGACGTTGCAAGTTCATTAATGTCTCAAAACTAGCACTATAGTCCCTGGTCATTCTAATATCGCCGCACCGTGACCGGCGCACAGCGACCAACCTCTAAACCCACAGCCACGCGTGCGACGTTAGCATTTTCGCTAGAGTTCATGTTCGCGATGGTGTATTGAGAGTTCCCATGTTAACTGACTACGTACCGTATGGAGCGCAAGCTTATTGAAATCTGTGCGTCTTGCACGAGAGTCTCTCAAGGGTTGATCTCGTTGCTCATGAGCTGAAACACTCGGCGTAAACTCCGGCACTGAGAGACAGGGTTGGAGAGTGATAACAGGTCAGTCTGGTGACCGTGAGTTTACACGTGTGGATCTCTGGGAATAGCATTAAGCGGAGTGCTTACGTCCACCCATGTATACATGAGTTTTCAATCTGACAAGAAGACGTGCGCCCCATCGGGTCTCAACTAACTGTGGAGCTTGACTGTGGGCCACCTGCCTGCCCTCCCTACACAGAAAGTATGCATTCACATCTCCGTTGTGAATCTCTCTCTCAACGTCCCAAAGGTCTCGATCACCGTATCTATGAACAATTTGTCTCTCGGTGCGACGCATTCAAATACTGTCCGATAGCAACTATCAAGTGGGCGCTGAACGGGTTTTACCGCTACTCGGAATCCAGAGTCCTGGTAGCGCTATTGACCGTTAAGTCAGATTGGGCGACGGCTCGTGAGACGATGCGACACTATGGGTAATTCATTCTGCAAGTTCCAGATAGCAGATATGATGTGATGTTCATCCCACCTCTTGTGTCCCCGTCGCTGCCATCAATTGCAGCAACCCTCTCAGATGGTTAGATTTCGGTCAAGAAGCGCGATGTTTGTTTCCCGGTCCAACGCTACTCGACCCCCCAAACGTGGACCCCGGGGACAGCGTACCTCGGTCGGTACCCGGGAGACTTAGTTCTGTTATGAGCGAATCCTGCACCCCTCGTCTACTCATATGATGCCATATCATAAGAGATTAACGCGGCTGCCGGTACGTCCTGAAGGACATCGTGTGGTCTGTAGTGCGCTGCAAGTTTAAACACATCACTAAGTTAAATTTCAGTGCTCGTTGTGACTATCGCGTATTTGGAGCATGGTAGATATTCTTGCTTAAGTTCCATCACATTTGGGTCACCTCACCCCGGACACGATCTGTTCGATCCCCCATGAGCTGGTAACCCTAAGCATTCTAAGGATGGAGCGAACGCGTCTCGAACAGTCCTTTGTTATTGTATCCGAGACTACACCAGCAGTAATACTACGGAAATATTCTTTGACTCCTTGCATTCACGTGAGCTTTACCTAAGCCGTGAGTCGGTGACAGAGGGACGGTGCGGTCTGGGATGAGCCACAGCGATATCCTATGAGTGAATCTATACTCAAGGTCCGGCTCGGACATTCAAGAGCACGTTAAAAATGTGTAAGGTCATGTCGGAAAAGCGCTGAAAAATAGCGACGATTTTATCTAAGGGTGAGTATACAGCGGAGTTGTTAGACAACGCGCGGATCAAGAATCGTGTCGATTATCGCGAGCCCATATATAATCCATGAACAGCACACGCAAGATAGTGGGGCAGAGTAAGTCGTGACGTTAAAGAGAATAGCGAATATATCGAGCAAAGAAGCTTCATGGCTATGTGGAGCTCTCTAAAGTATACTAAAAGGCACCAGGTAATAGGATATATGACGGGAACTATGGTCTGAGATTGCTTGAATTGGCATAAGGCGGAGTACCACCAACGTTCAGCACGTATCCCGGCCGAATTGACTCTTTTAACGCATGTTTGGGGTCTACAACCTCTACCATTACGGTACTCCACTTCTTGTAACGTGATCTCAAAAGGTTGTTTTAAACAGCTGTATATCCATCCGGCGCATTTAGGTTATCAACTGATACATACTGATTGTTCGCCAATGTATGACGTGTCCGGGCGCGACTCACCGAAACTGTATGAGCTCATCCTCCTCCCTAACATCAAGGGATTGTGTCTGCCGGACTCGGAGCGATGATTAACATTGGAATTGAGAACTACCTTAAGCCCAGTGAGGCCCCAACGAGGTGCGTAGGCGTGTCTCCGGGCCTGTGGATGGATAAACTGAACAGGCAATCATTCCCCAAATGGGACATGGTATGCCGTGGACGAGGTCAGAGCACCGTGTTGAAGACCAACGGTCGCCATTCCGGGTTCGCTCCCCCTCTCATGACCCCAGAACCACTGGAGGGTATGTTAATAATGGTACGCATCATTGGACCGTATCTGGATGCAAGCAAAAATTCTGTATTTAAGTCCAAATCTGATACCTGTGGGGTATGCGGGCAACCATCATTCGGTCTTCGCGACGCATGTGCGAGCTGGTGCAGTTACGCTCAAGACCGCGAACGGCTTTACGCCGAGTAAAGCTTTAATTAAGACAGAGGGTCTCTTCGGGAATTGCTAGCAATGATTTGGCCCGTGCCACTTATTAATGGAGCGGCATAAAAGGCAGCAGAAGCTCTTCTAAAGCAACCAGGAGTACGGCTTACCGTCAGTTTAATTTATGAGCGATTTAGGTTCCTTGCCTTGCTGTAAATCGCCTACTAACCGCAATTTACAAGCTCCATTTGGCCTACGACCATTAGGGCTACTCTAAGCTCTCGTGCCTAGTTCCGGCTTTTAGCGTCTTTGGTCAAGTCAATGATGGTGCGGAGGCTTCCGCGTCGTTCGACACCCGAGTCGACATTGTTTTCGACGGAGCTGCGAGGTTAAATTGATTGCCGCTCAAATTCACCGTCCGAACGAACCTGGGTGGTCGTGGTGACTTTCGAGGCGTGTGCCTCTGCACAGACACAAAGAGATCTAAAGGTGAAAAGCCTCCCCGGCGTAACAAAAAACTGGACTTCGTCAATACAATACATCTAAGGGAGAATATATAACACTGGCTACACTGGACTAATTGTCTTTAAAACCATGCGATTTAGATTGTTCAAAAAAGTTCAACAACAGCCAAGTGTCCTGCTGCGATTCTGGGGATGTTCTATCGTCGACAAGTCTTCGTCGCCTTAATCAAACATGATGGACTTGATGTGCCTACTCCTCCGATATTCAAAGCGATGATACTCGTCGTGCGGTAACCTGTAGCAAGGCTCTGCTGTGCTAGTGTGGCCCTTGGCAGATACCGGAGAACTCGCCGGTAATTTGCATCAGGGTAATTGGTAGGAGGACCTGGACAATTGCGCATCCAGATTTTGTAGCGGTACCGTATTCTCACACGACGGTTGCAGCGTGCAAGGCTAGAGTTAATAGGCATGAGAGTACCAATATCGCTAAGCGCGATCCACTAAACCTGATCATAGACATGCGAAATGATCGGTAAAGCCATCTCACAAAGGATAACGATGTGTATGACGCTTGGTGGGGAGCTACAGTCGGCACCTCCTGCCGTATCATCGACCTACGGCAACATTTCCACCAACATTCAAATTCACCAACCAAACAAAGCAATAGAAGACAGTATCCTTCCGCGCGCAAGCTCATTACTCAGTCCCGGATCCGCGCGTTTACGAATAATTAGTGGTAGGAGCTTAGGTTACATGAGATGATATACAAGACTCGGGAATTCTTGTATCAGTCATCGCGAATTTCAGATGTTTATTCCAACTGGATAACACATAGAGGCTTTTAGCTGACATGAGCAACACCTGATCGAATTGTCCTGGGGGATCACAGTCGTTCGTGGAGTTGCAAACTAGATATCACAAGCCAGTATTTTAAAATCGATGACCGAAGTTGCTAACTGCATGTTGTTACTATTGCCGCTACCACGCACTTTACAACTGCATTGTAGGTAGGGCATTCCGTTAAGCAACACACACAGCTAATTCGGTGGTAGCATATTCGAAGAACTCTAGTTGACTCACAAACTAGGAGTGTCGGTATACAATACTGGGATCATCGCCTGCCTGAGAAGAAAGATTTCGACAGTTTCTCACACGCGTCGGGCGTCCCGAAGTGCACGTATGTCATCGCGATAAAATGTCATAAACGGCCGGTCGTGATCTGCCACGGGGTGATCTTCCTGTACTCTGCCCAGAACCACTTGCCCCAGCACCGACTAATTTGGTACTTGAAGTAGTTGGTTCAGGAAGAGCAAGATCGCTTAAACAATGCTCTGTGGTAGCGACACATCGGCTTTGGATCCGTTTTCTGCACAAAACCCCAATCGCCTAGCCATCACGCCTAATCAGTCATGTAGATTTGCCTAATAAGCACGTAGTCTGCCCACCACCTACATGGCTACTTCAAATGCGGCAAAGGGGGTGCCATTTCCAATCTCAGACGAGAGACTTCTTTGTCGCTGGACTTAAGCATCCACATCCAAGACACCCAGAGGTAAAGACACGCGCCACCAACCTTGACTCTATGTGAACTCCGCTGGATTTACATTAGCTCGAGCTCTCCAAGAAGGCATTGGTGCTGTAAATATAGCACCCTCCTCCGCCCGGATCTTATGGCGGAAAGATTCGAGATCGTAGGCCAGGTGGTAAGCTGTTCCCCCCGCCACCAGCCGTATTCGAAGCAGTCGAACAGTCGTCGCCCCCTGAAACAGTCCGGATATAGCGTGCTGCGGTTTCCGCTACTAATTTTCAGTGAGCAAAGTGGAGTTAAGTGACGGATCGGTTTCTGAGATCGTAACTATTTTGAAGAGTAGCTGCGGCACGGACTGGGCAGACCCCGTTGGTTTCCCGTGTCATACCAGACGCCAATGGTGACGACTGGTGCCATCACGAGACGTTATCCGCTCCGACGATAGAATAAATCGTAGTGTCCGTATAAGGTGATTAAACGGCTTATGTATGGTATGTAACGGGCACCTAGTTCGCCCCAGCGTGAGGATTTCCTCATATATACGATCGACAAAACTCATTATGTTAGTAAACCGTGGAGTGTAGATATCGTCGGAACCCAAACATTTTGAGTCTAGCATGACCAAGGGACGAGCCTTAACCCGCGTGAATCGGCCATGTCACTAGAGCTGTCTCGCGTATCTGTGGTATCGAATACCAATTGAAGCGTTTATTAATTCGCAAATGCTTCTGTCTTTTCGACGGGAAAATAACGGACATCAACCTTACGCTGACTTATATTTTGAAGACCACGGGGGGAGTAAACCAGGCTCGCTACCTTAATCGCACATGTCCTCCCCACGAAGTGGGAATAGTAGGCTGTTCTCCCGTCCTCTGTCGTCACGCAAACTTATATGGCGCTACGGTGTCCTCAAGATGAGCCCCCCAGCCCTCCGGCTGTTTAACATTCTGACCCGCTTCTTCGCCTCCGAAGTCCTGACGAGAGGGGTGTGCGCACGCCTGTCCTGCCCTCATGCGAGCCGATACTTGCAGACTCTGGCAGCTTGTCAGTCCCCACGCTTTTGCGTTTCGGTAAGGTATTATGCCGGTCAACGGTTACCAATGGTCTGGAGAGCGTGCTGGTTACTATCTGGAGACTCGGTCTGCCGCAGTTGTCCAACCATATGGGACTTCTGGAGCTCCAAGTTGTTGCAAAATTAACGCTCAGGCTCTGTCGGACGTCCGATGTAGAATTGTCACGGAAAAGGTGGTTATACGGCTTTACGGCGACTCGTCATTTCACATATAAGACGATCCCTCGTAGCCTAGGGAGCCATCAGACGCGTTCCCCTAGTGGATGCTACATCCCCTATCACCGTATCCTGGCGGGTTGTGTTCGGGGAGGCGGTACCTCTGGTCTGTTTTCCTAAGTATCCATTCGCCAAACGGTTAACAGCGTATGAGCATTCGGGGAAGACGCCTAGGTCGGGGCTATGAAGCTCAGCTGGAGCGTCCACTCTGTTGTTTTACTTATTATTACCAAACTGGAACCCTTAGCATGTATGCTGGACTTGCGTATAGAGTCGGGTCTACTAGTGTTTCGCGGTGTCGGGCCTCGGTTCCCCGTGGCTCCGTTCAAACATAGGGATCAGGTCCAACATGTGTAATCTTATCCTCAAGATTTCGGCTGTTAAGATAGAACACGTCCGGGGATCAGATACGCAATAATGTGCGGACAGTTTTTGACTGCATAGGAGTCGGAACTCTCGCTTACAAAACTGGTCACTTACAGTTCTAGGAGGTGTTTTGTACTATTCGTGTATCACCGCGAATGAGTACGACAAGATTATATGGTGGACATGTTGGTCCTCTCTGGATTTTGTGCGTACAAATAGACTTATCTCTTACTCCGAAGTGGGTGCTGATTGCCGGTCTACGAGAGAGGCTCCCAAAACGCATGGGCAATCCGATTCTCTACCCGACTCAGGCAAGCACGAACCTGGGGCAAGCACATCGAATCCCAGCCGAGTGCGTCACCACAAAGAAAGAATGGACCCAATATCTGCCGGATAAATTCCCCTACCTCGAGCGAAGTTGCATTACGGTGCTCTTTGATCAATGCTAGACTAAATCCGATAGCGGCCTCTAGAGTCATTCCTACGTTGCCGCAAATGCTATGCGAGGACTGGTGTGCGGACGAGGGAGGAACCAGAACCAACGCATCGTGAATCTTGGGAACCAAGGGTGAGGCCTCAGATCATAGAGTGAATTGAGAAGTACTGTCGACAGTTTTCGGTACGTTGCTAATCGGGATCTTGGCTCGGCCTGGCCTACACGAGTTGCATTGCAATTAAACAGGGCCATCCGGTCATACGAAGATAGCTTCGTTCGGGGTCGCAATCGCAGACATTGGATCATCCAGTTGCGCTGCGTGTGTAGCCTACCAATGCGCCTAAGGAGAATAAGACAGTTTTGGGTACTCAACATTGTGGCAGAAACTACATAAATTAGTAGAGGGACCTATGATATTAGTTAACCTACTAGGTTCTGGCGACACATCGATTGTGAGATCGGGGCGTCCCCGCTTGTAGCGCGAACGTTGTAGCAGTGGGGGTGCAATCAGTCATGAACCTAAGCGTCAAGTCAGACAACTAGGCTTGCCGGAACTCCTGAACCAGTCCCGAGAAGATCTTAAGATAGTAGCAATATCGTTCGCAGAGCCAGGCTACTTTAAATCCCGGGCCTTTGGATCCACAGGTATTCTCGGGAACTTCATTATGTTCGCGCATGAACAGTGTCTGTCCCCCTGGTCGCGTAGCGCAGTACTACTCTCGGCCCAATTGGTGGACAAGTTGTAGTACGTCGGGCTATTAAGTAAACAATAACTGTCAGCAAAAATGCGTCGTACTGCCACGCAGCGGTGTCAATGGCACCACACACCTCAGGGGATTTCTGTTAAGGCTAAATGTAATTGGAGTTAGCGTTCAAACTCTACTGCCTATTCGTCCCGTGCCTCACTAAAGACACTAGTTCTTAGTAAAATGCCCTGCTCGCTGCGACGACAGGTCAAAGTTTAAGGACTGAGTGTGTCTCGTGACGTAAAGACGGTTTGCCACTTAGTTTGTCGCCTGATGCACATAGCGATAGCCTCACCTGCGGCTGTGACGCCACACGTCAAGAGCGGACTCCTCCATTAAAGCCGCTAGACCGATCGTTATAGGACTCGTTTTCACATATAAGCAGAGCGGACACGGACGATGTGGATGTTGATCCGAAACGGGAGACACTAATGATGTTCGGCGCCTTGCGACCTACCGTCCCCGTATACCATACAGCAGAAACCCGCGATAGTTTAGCCATTTCTGATTTCCAAGGTGTAGTCGCGGCATCAAGGCATCGCTATCAATACTGTATCCTGCCCGTGTGATTTTGACTAGTTGCAACTAGTAACTTTTTTGCGTATTACCATGCCCGGGCTACGAGGTCAGGTCCTCGAAGCTATCATCATTAGGGGTTCACAACGTGAACCGTTAGCCCGTAGAATTCGATTGAGTGGAATTCGCACTGGAGCGTTCGCAGGGCGACTCATCTCTCGTTTCAGACTTCTTTTAGAGAGATCTGAAAAACACGCGAACGAATGATATCCTCACTTGATGCGTCAACAACACCGCCTATTCTCATGCATTCTGAAAACGGCTCGGCCAACAATCAAGACATAATGGTCCGTCACGGAGCGGGCAGCACAATCCCCAAAAGAGACGAGCGCTTAATGTCTTCCGAAGCAATCACCCAAATCCAGATTTACCATTTCGGTAGGGCTCATTACTTCGCAGCCGAGAACGCGATCCTGACCCGCATCAGTGCGTATAACTCCAGCAGATGCAGAACCATTGCGCTTATCGAGTCGATATGGCGAGCCAGGGATCTAAGGCGCTGCGGGGTCTCTATACGCCGATGTCAGAGTCGGCCCTTAGCAAGATCAACTCCCCCATCGCGATAGTGGTATATGGCGTGCCAGAGGATCTTCTTCCGTTTAATCACGCGGTATTCCCGGTAACGGTGCCATAGTAACGGAATTTTCCCATGCATGCATCAGGCTTTTTTGGATATTCAAGAGCTCGATCACAAAATGTATTTAGGTTGAGGGATGGTATGATTTTTCAGAAGCTGGCGTCGACGAATAGGGAGTAGAACGCCCGCGACCCAACAGAGAGCGCCTTGGTGCATAAGACCAAGGACATGCTCTGGCACCCGTCAGTCTGGCTGCCGTCACGCTGACAACCGGCTGCCAAGACTACAACCCCTGTAATCCCTGCAGTAATGTGCTATCTACGGCATGGTCTGTCAGCTACTTACTTTTAGTGGCGTAGCCGGCCACCGGTTCCTGCTTTTATTCTAACCGGACCGTGCCTCTGCAGAATATCGCACTGCTTACTTCCGCTAACCGCTACTTCTTTCAAAGCAACAGCGATTGAGCCGGGCTCTTGTTTCCCGCCCCTGAGTCTCCCGACTCTGGTTCGAAAACGCCAATGCTCCGCACTGGCAGCTAGTATACTTAATAGGTCTCGTTGTCAGAACGGCCAGAATTGGATGTCTCCCGCCGGGTCTCTTGGTTCTGGAAGTGCAGTACAATCTAGCGGCCAAGATAAATTGAGGATGCTATGCGCAAAAGTTCGAGTATCTTAATGAGATGTCTGGTTAGCGAGGAAATGGGAGGACCCCGCCGCTGAGCAACATTCTGCATCACCCGAGGTGGCGGATTTTCCGGGCGATAACGTCGTTTCGGATGGGGAGGCGGATCTACCTAGCCTTGGCGTAAATGGCCAGACCATACCGGTCTCTATTTTGCTACTCTAGTGGCTAACAAGGTTAGTGTTCTGTGTTATGGTCTTACGTTGCAATTTGGACGGTAAGCAGATTACGTACCCTCTACGCCCGATTCCGCCCATTCATTGACGCAGACTGCGAGGGGCGGAGACCATGAAGATAGACTGTAGGAGGCAGCTAGGATGGACGTGGGTCAGTGACCGGCCCTACTTATTTGCCGTCCAATCGGTTGTAGCTGACTGTTGTGATGCACACCATAATGGACTGGTGCATACTCGCCTTATAAGGTAGGACCTATTTCCCACCTGGCGACTGACTTCCCTCCGGCCAGGACAAGCGGGACCAATGTACATTCCGTGTACGTATGAATCCTCCTTCCCTAAAATGGAAGCGCAAACTCACTACACTCGCCGTATACCCTCTATAGGACTTTGATTCTTCGTCTAACACTGTGTGAACGGTCTAATTGAAGGGGGACTTACTAGTAGGCACGAGAACTCTTGTCTGAATCTGGCACGTCAGAACTGTTAGCTCTAACCAAAAACTTGGGCCTATAACACATACAGAGGAGGGAGTGGACGTCTCAGATTGGGCACTAAAGGACGCCTCCCAGGCGGATCGCCCACAGGATAAAAGGGAAACACCAAACCTTACACGCTTCGCTGTATGTATGGCCCCGGGGCACGTGCACATCTTGCAGGTAATCCGCAATATGAGGGCTTCGAAAACCGCAATTGCACCAGCATTTTAAGACATAGCTCTCGCATTGTAGCGAGAAGAATTGGACGTGAGGGGGGAGATAGGGCGGTCCAGGGGGCTTACTGGATATGATGAATCTAGATCAGAATACATCCCCATATGTCGGTCGGCTGTACGTACAATGGGAGTAGTAGCACATCCGGGTAATTATATCCTCGCGCGGTGAAAGAAGTTATCACTGAGGGCGCAGACGACTGCGAGGCTAAACATCCAGCGATAGCGTCCGGATCCTAGGGGATCCGTTATGGTCGCTGTATGCTGGCGGCTCTACCCCTCTGTTAGTACTCCAGTGGTCCCTTGTGCGGTTGCGCGTCACCGGTGAGTTAAGTAGGCGACTACATCGTTAAGGTAGACGAGCTGCTAACGGTACTGAATGAAGAACCCCAGGCGCCCCTATCGGGGAAGATCGGGGCGAAGCCGCATGTAACACGTGCCTTTAAGACGTCGTGTGTGGCGACGTCAAGGGTTCCTAGCAATTCTGGCTGCTCGGTTAAAGAACGGTAATGGAGCTAACGCCTTCGAGGCTCTCGGTGAGGTCGCCCGGTTCCGACTTCCACACTTATTCGAAGAAGGAACTGCCGACGTCTTGACGACGAGTTACACAACGCTGCAAAAATTTAACTCCGATGGTACTCGCCCGGCAGACCCAGCTTGCATGGGGACTATGAGCGCCATTGGTGGGGCTATGCGTCCTGCTCCCTTCAACGTCCGCTTCTCCTGGGGTTTTTAAATAACCACGACTACGGTAAGCAGAGAAGGTGGGCTGCAGCGAAAAGGCCCGGACTTGGGTCCCGTGAAGCGCCAGACATAGTAACACTACCCGCAAAACACAGAACCTAGGTAGACTATATCCGTAATCTTTCGGATGATAGGCGTCTACCGTGTGTATAAATTTCTGAGGGATCACATGTGGTTGTCGCCAAATACGTCTCAACACGATCCGTGCGGATGATTTTTAGACTTTGTCAGTTTACAACAATATTGAGCGCACATCCCGAGGACTTGCCGGGTTGATCGAGGGTAATTACGCGAAAGATCCCTTCAACGTAGTTACGGAGTCGGCACTTATTTGTCTTGCGCTCTGAATATAACGCGGGAACGTCACTGGGCAAGAATGAACAGAATACTCGGACAGTTTTGAGCATTGCCTATAGCGATACGCATAATAAGCCTCCGATTCTTCACAGGTGTCCGATCCTTCCCTTTTGAACGAAAGTCCATACTCGGGATCCAAAATCCACAGGCAGGGCCCCCACGCCCAGACACCACATTCCAAGTGTCGACGCAGGGATCTCTAGGGCAATGCGACCCTAATTCGCTCGAAGATAGTCCAAAGCATAGGGATGTAGTGAAAGCCACATCGCTAGTTAAAAATGCCATATACCTGGGCAGCTTCGACATGCGGACCAATGTAACCCACTTAAGACGATTTAAAACCAATATGGAGTCGCCTGCACGTCCGGCTAATTTGTATAGATGTGCCCTTGGCATTGGGTGGTACTTCTACGGCACATGCCTACGAAAATGCTTCACTACCGCGCCTTCCTGCGGCTTTATAGCGTTATAACAAGAGACTCAAATGGTGCTTGCTGTAGCTCAAGTCGTCCACAAGGGGAAGTCCCAGCGCTCCAGCACATCCAAGTTAGTGGCCCGGCGAGTTCGCCATGCATTTGCTCGTACTGAGGAGATTAAGCGTAGGTTGTACTATGAGTTAGTAGAGGAGACCGTGTAGATGCGTGTTCGGGCCGAGACGGTAACCTAGGACAACAGAGATCACTCGCTTGAACCACGCGTTGAAAAAGTTTCCGTATCTCCCGCGGTCGTGGAACGGCCGTTCCTAAACCGGGAGAGCGGAAAAAATGCCGCAGACTCTCATTCGGAAGTTTTCGACTTCTGTTGCCCTGAGACAATATATAGCTGAGGATTTTCTCGCTAACTTCCGCCCCTAAGCTTCCGAATGCTGCCATAGCTAGACTCTGCAAAGACTACTCACCATACACATTACTAAGTCGGCCAATGAAACAAGCGAAAGTGTTGACTCGTATCGGCTGTACGGGTGTGGCTCCTAGAAATAGGTGCTAAGTTATCGTACCAGCCAACTAGCCGAGCGCTGTGCAAAGGCGGTCTTATTACGAGGCTGTGTACTTATATCCCACGAGCACAGTAACGAGCACAGCTAACAGCTCAACCCCAGATACCACAGTATTCGAAAACTTAAGACCACGGCGCCTTCTGAGTATTCGTCAGTAAATCGCACAGTTGTCGCCTATTCGTATTACTCACTAGCCGTCTAAGCATTCCTAGGCTTAGGTACATGTCGTAAGGCCCGGACAGGAAGGGGAGGCCGAGCCGGAAAAGTAATGTTAGTACGTTTGTGGGCTTAACGGAACTGCGAGTGCATTGGTCATGCGGTACTCCTACAGCCCAAACGAGACCTAGCACGCTCGTTGAAAGCGGGCAAGATACGTTAACAACGGCGGTAGGGAAGGCGGTCTCAAACGCGGATTCAGGTAAGTATGTGCCCCAAGTAACAGACTTTCGTGAATTGGAGTGCATAACTCGCAGCGAGTCAATGCTGGTGATCACACCCTAGGTCTACCGAATTTATTCACGGTCTCTGGCACCGCATCCTATCTATATTGTTGTTCGGATTTCTCGACACATCATTCCATAAAAGCATGGTAATTCCAGGGTTGGCACGGCGCTTTGCCCATCAATGGCGCTTAAATTGCTTGGAACACATCCAACAAATTGCTTTTAATGTATGTGTTTGGAGGTGAGACGACTACTTTCGGACGCTCCGATCATTGCTAGCTTTGCGACTTAGTCCTTATAGGAGCCA
		</sequence>
    <sequence><taxon idref="Location_1_1_1|22.55710593767082"/>
			TCTATACTAAGATGCTGCCTTATGGGGATGGGACCTGATGGGGCTTATCCAATCGCGGGTTAAACCGCGATTTACATGAGAGTATCCTACCAGCGTACTGGTGCCTGCAGTGTACCAGCCGACTTTTGTGGTGTAATGGGGGCCTATTGAGACGAAGAGAACCCTCTTCGCTCCCGACGGTTGCGAGACGGGGTGCTCGGCATGTGGAAATGCGTCACCGGTGTGACTGATTTAGATAGCCTCGACATATCTAGGCGCCTCAGTAATTGCGCACGCGGTGCAGATAGTTGCTAGCCCACGGACTTTAGCGTTCTGACGTTAAGCGTGCTGAAACTCTTCGGGCCGACGACGGAAGGCACAATAAACGTATTGCACCTCACGCTGAATTGCAATTACCAAGGTTTCTGCTTGATACGTATAAGACGCATTCTTGTTGATAAGGATTCCTACTTTTTTTCGTATCTATAAAATAAGAACTGCAGATATCCTTCTACAAAAATAGGAACGTATCACTATATCGATCTCGGGCCTGAAGCACCAATCGAGAACGCAAACAAGCGTACGGCTCCAGGCATCAATATCAAACGCGCGGAGAACGTTCAGGATCGATAACATCAACCTCTTGCCCTCCCCTATTGCTATCACGCTGGTCACAGCGGGATTTGTTGCAGATAGTGAATCAGCCCGTGATAAGCTCCTCAGAATATTTACCACGGGACTCGCACTAATGGTTTAGAGTAGTTGCTAGCACTGTGTTTGCGTGGAGACGTCGTGAAATTGACGGGGGGGCCGTGCTGTCGGACAAAAGGCAACGCTCTTCCTACCGTCACGCTCATTGGCTCAAGGACATGATAGAGATCCCGTGAAGGTAGACGACGTCATGTTATGGCGGGCCACCGAAACTGGTGGTACTTACCCGGATGAGAAAGGCGACTGTTCTCCTAGGGGATTTCATCATAAATTCGCTCACAAGTTAAACCTTCTTTTAGAAGGCGAACGACGGATAAATGACAAATCTTAAAATCAAGTGTGCCCACAAGAGACAGTTCTCGTACTACATGACAGAATTGAAGCCCCTAGCACTTTCCAGCCTCGTGCTTCCCAGGTGTGGGGTGTCATATTAGCTCCCCACCTTTGCTTTGGTCACTGCCTACCTTTGTTCTCCGCAGAGGGAATGTCATTTGGCTACACCCGTAACTCTATAGAGATGGCTGTTGACGTTGCAAGTTCATTAATGTCTCAAAACTAGCACTATAGTCCCTGGTGATTCTAATATCGCCGCACCGTGACCGGCGCACAGCGACCAACCTCTAAACCCACAGCCACGCGTGCGACGTTAGCATTTTCGCTAGAGTTCATGTTCGCGATGGTGTATTGAGAGTTCCCATGTTAACTGACTACGTACCGTCTGGAGCGCAAGCTTATTGAAATCTGTGCGTCTTGCACGAGAGTCTCTCAAGGGTTGATCTCGTTGCTCATGAGCTGAAACACTCGGCGTAAACTCCGGCACTCAGAGACAGGGTTGGAGAGTGATAACAGGTCAGTCTGGTGACCGTGAGTTTACACGTATGGATCTCTGGGAATAGCATTAAGCTGAGTGCTTACGTCCACCCATGTATACATGAGTTTTCAATCTGACAAGAAGACGTGCGCCCCATCGGGTCTCAACTAACTGTGGAGCTTGACTGTGGGCTACCTGCCTGCCCTCCCTACACAGAAAGTATGCATTCACATCTCCGTTGTGAATCTCACTCTCAACGTCCCAAAGGTCTCGATGACCGTATCTATGAACAATTTGTCTCTCGGTGCGACGCATTCAAATACTGTCCGATAGCAACTATCAGGTGGGCGCTGAACGGGTTTTACCGCTGCTCGGAATCCAGAGTTCTCGTAGCGCTATTGACCGTTAAGTCAGATTGAGCGACGTCTCGTGAGACGATGCGACACTATGGGTAATTCATTCTGCAAGTTCCAGATAGCAGATATGATGTGATGTTCATCCCACCTCTTGTGTCCCCGTCGCTGCCATCAATTGCAGCAACCCTCTCAGATGGTTAGATTTCGGTCAAGAAGCGCGATGTTTGTTTCCCGGTCCAACGCTACTCGACCCCCCAAACGTGGACCCCGGGGACAGCGTACCTCGGTCGGTACCCGGGAGACATAGTTCTGTTATGAGCGAATCCTGCACCCCTCGTCTACTCATATGATGCCATATCATAAGAGATTAACGCGGCTGCCGGTACGTCCTGAAGGACATCGTGTGGTCTGTAGTGCGCTGCAAGTTTAAACACATCACTAAGTTAAATTTCAGTGCTCGTTGTGACTCTCGCTTATTTGGAGCATGGTAGAAATTCTTGCTTAAGTTTCATCACATTTGGGTCACCTCACCCCGGACACGATCTGTTCGATCCCCCATGAGCTGGTAACCCTAAGCATTCTAAGGATGGAGCGAATGCGTCTCGAACAGTCCTTTGTTATTGTATCCGAGACTACACTAGCAGTAATACTACGGAAATATTCTTTGACTCCTTGCATTCACGTGAGCTTTACCTAAGCCGTGAGCCGGTGACAGAGGGACGGTGCGGCCTGGGATGAGCCACAGCGATATCCTATGAGTGAATCTATACTCAAGGTTCGACTCGGACATTCAAGAGCACGTTAAAAATGTGTAAGGTCATGTCGGAAAAGCGCTGAAAAATAGCGACGATTTTGTCTAAGGGTGAGTATACAGCGGAGTTGTTAGACAACGCGCGGATCAAGAATCGTGTCGATTATCGCGAGCCTATATATAATCCATGAACAGCACACGCAAGATAGTGGGGCAGAGTAAGTCGTGACGTTAAAGAGAATAGCGAATATATCGAGCAAAGAAGCTTCATGGCTATGTGGAGCTCTCTAAAGTGTACTAAAAGGCACCAAGTAATAGGATATATGACGGGTACTATGGACTGAGATCGCTTGAATTGGCATAAGGCGGACTACCACCAACGTTCAGCACGTATCCCGGCCGAATTGACTCTTTTAACGCATGTTTGGGGTCTACAACCTCTACCATTACGGTACTCCACTTCTTGTAACGTGATCTCAAAAGGTTGTTTTAAACAGGTGTATATCCATCCGGCGCATTTAGGTTATCAACTGATACATACTGACTTTTCGCCAACGTATGACGTGTCCGGGCGCGACTCACCGAAACTGTATGAGCTCATCCTCCTCCCTAACAACAAGGGATTGTGTCTGCCGGACTCGGAGCGATGATTTACATTGGAATTGAGAACTACCTTAAGCCCAGTGAGGCCCCAACGAGGTGCGTAGGCGAGTCTCCGGGCCTGTGGATGGATAAACTGAACAGGCAATCATTCCCCAAATGGGGCATGGTATGCCGTGGACGAGGTCAGAGCACCGTGTTGAAGACCAACGGTGGCCATTCCGGGTTCGCTCCCCCTCTCATGACCCCAGAACCACTGGAGGGTATGTTAATAATGGTACGCATCATTGGACCGTATCTGGATGCAAGCAAAAATTCTGTATTTAAGTCCAAATCTCATAGCTGTGGGGTATGCGAGCAACCATCATTCGGTCTTCGAGACGCATGTGCGAGCTGGTGCAGCTACGCTCAAGACCGCGAACGGCTTTACGCCGAGTAAAGCTTTAATTAAGACAAAGGGTCTCTTCGGGAATTGCTAGCAATGATTTGGCCCGTGCCACTTATTAATGGAGCGGCATAAAAGGCAGCAGAAGCTCTTCTAAAGCAACCAGGAGTACGGCTTACCGTCAGTTTAATTTATGAGCGATTTAGGTTCCTTGCCTTGCTGTAAATCGCCTACTAACCGCAATTTACAAGCTCCATTTGGCCTACGACCATTAGGGCTACTCGAAGCTCTCGTGCCTAGTTCCGGCTTTTAGCGTCTTTGGTCAAGTCAATGATGGTGCGGAGGCTTACGCGTAGTTCGACACCCGAGTCGACATTGTTTTCGACGGAGCTGCGAGGTTAAATTGATTGCCGCTCAAATTCACCGTCCAAACGAACCTGGGTGGTCGTGGTGACTTTCGAGGCGTGTGCCTCTGCACAGACACAAAGAGATCTAAAGGTGAAAAGCCCCCCCGGCGTAACAAAAAACTGGACTTCGTCAATACAATGCATCTAAGGGAGAATATATAACACTGGCTACACTGGATTAATTGTCTTTAAAACCATGCGATTTAGAATGTTCAAAAAAGTTCAACAACAGCCAAATGTCCTGCTGTGATTCTGGGGATGTTCTATCGTCGACAAGTCTTCGTCGCCTTAATCAAACATGATGGACTTGATGTGCCTACTCCTCCGATATTCAAAGCGATGATACTCGTCGTGCGGTAACCTGTAGCAAAGCTCTGCTGTGCTAGTGTGGCCCTTGGCAGATACCGGAGAACTCGCCGGTAATTTGCATCAGGGTAATTGGTAGGAGGACCTGGACAATTGCGCATCCAGATTTTGTAGCGGTACCGTATTCTCACACGACGGTTGCAGCGTGCAAGGCTAGAGTTAATAGGCATGAGAGTACCAATATCGCTAAGCGCGATCCACTAAACCTGATCATAAACATGCGAAATGATCGGTAAAGCCATCTCACAAAGGCTAACGGTGTGTATGACGCTTGGTGGGGAGCTACAGTCGGCACCTCCTGCCGTATCATCGACCTACGGCAACATTTCCGCCAACATTCAAATTCACCAACCAAACAAAGCAATAGAAGACAGTATGCTTCCGCGCGCAAGCTCATTACTCAGTCCCGGATTCGCGCGTTTACGAATAATTAGTGGTAGGAGCTTAGGTTACATGAGTTGATATACAAGACTCGGGAATTCTTGTATCAGTCATCGCGAATTTCAGATGTTTATTCCAACTGGATAACACATAGAGGCTTTTAGCTGACATGAGCAACACCTGATCGAATTGTCCTGGGGGAGCACAGCCGTTAGTGGAGTTGCAAACTAGATATCACAAGCCAGTATTTTAAAATCGATGACCGAAGTTGCTAACTGCATGTTGTTACTATTGCCGCTACCACGCATTTTACAACTGCATTGTAGGTAGGCCATTCCGTTAAGCAACACACACAGCTAATTCGGTGGTAGCATATTCGAAGAACTCTAGTGGACTCACAAACTAGGAGTGTCGGTATACAATACTGGGATCATCGCCTGCCTGAGAAGAAAGATTTCGACAGTTTCTCACACGCGTCGCGCGTCCCGAAGTGCACGTATGTCATCGCGATAAAATGTCATATACGGCCGGTCGTGATCTGCCACGGGGTGATCTTCCTGTACTCTGCCCAGAACCACTTGCCCCAGCACCGACTAATTTAGTACTTGAAGTAGTTGGTTCAGGAAGAGCAAGATCGCTTAAACAATGCTCTGTGGTAGCGACACATCGGCTTTGGATCCGTTTTCTGCACAAAACCCCAATTGCCTAGCCATCACGCCTAATCAGTCATGTAGATTTGCCTAATAAGCATGTAGTCCGCCCACCACCTACACGACTACTTCAGATGCGGCAAAGGGGGTGCCATTTCCAATCTCAGACGAGAGACTTCTTTGTCGCTGGACTTAAGCATCCACATCCAAGACACCCAGAGGTAAGGACACGCGCCACCAACCTTGACTCTATGTGAACTCCGCTGGATTTACATTAGCTCGAGCTCTCCAAGAAGGCATTGGTGCTGTAAATATAGCACCCTCCTCCGCCCGGATCTTATGGCGGAAAGACTCGAGATCGTAGGCCAGGTGGTAAGCTGTTCCCCCCGCCACCAGCCGTATTCGAAGCAGTCGAACAGTCGTCGCCCCCTGAAACAGTCCGGATATGGCGTGCTGCGGTTTCCGCTACTAATTTTCAGTGAGCAAAGTGGAGTTAAGTGACGGATCGGTTTCTGAGATGGTAACTATTTTGAAGAGTAGCTGCGGCACGGACTGGGCAGACCCCGTTGGTTTCCCGTGTCATACCAGACGCCAATGTTGACGACTGGTGCCATCACGAGACGTTATCCGCTCCGACGATAGAATAAATCGTAGTGTCCGTATGAGGCGATTAAACGCCTTATGTATGGTATGTAACGGGCACCTAGTTCGCCCCAGTGTGAGGATTTCCTCATATATACGGTCGACAAAACTCATTATGTTAGTAAACCGTGGAGTGTAGATATCGTCGGAACCCGAACATTTTGAGTCTAGCATGACCACGGGACGAGCCTTAACCCGCGTGAATCGGTCATGTCATTAGAGCTGTCTCGCGTATCTGTGGTATCGAATACCAATTGAAGCGTATATTAATTCGCAAATGCTTCTGTCTGTTCGACGGGAAAATAACGGACATCAACCTTACGCTGACTTATATTTTGAAGACCACGGGGGGAGTAAACCAGGCTCGCTACCTTAATCGCACATGTCCTCTCCACGAAGTGGGAATAGTGGGCTGTTCTCCCGTCCTCTGTCGTCACGCAAACTTATGTGGCGCTACGGTGTCCTCAAGATGAGCCCCCCAGTCCTCCGGCTGTTTAACATTCTGACCCGCTTCGTCGCCTCCGAAGTCCTGACGAGAGGGGTGTGCGCACGCCTGTCCTGCCCTCATGCGAGCCGATACTTGCACACTCTGGCAGCTTGTCGGTCCCCACGCTTTTGCGTTTCGGTAAGGTATTATGCCGGTCAACGGTTACCAATGGTCTGGAGAGCGTGCTGTGTACTATCTGGAGACTCGGTCTGCCGCAGTTGTCCAACCATATGGGACTTCTGGAGCTCCAAGTTGTTGCAAAATTAATGCTCAGGCTCTGTCGGACGTTCGATTTGGAATTGTCACGGAAAAGGTGGTTATACGGCTTTACGGCGACTCGTCATTTCACATATAAGACGATCCCTCGTCGCCTAGGGAGCCATCAGACGCGTTCCCCTAGTGGATGCTACATCCCCTATCACCGTATCCTGGCGGGTTGTGTTCGGGGAGGCGGTACCTCTGGTCTGTTTTCCTAAGTATCCATTCGCCAAACGGTTAACAGCGTATGAGCATTCGGGGAAGACGCCTAGGTCGGGGCTATGAAGCTCAGCTGGAGCGTCCACTCTGTTGTTTTACTTATTATTACCAAACTGGAACCCTTAGCATGTATGCTGGACTTGCGTATAGAGTCGGGTCTACTAGTGTTTCGCGGTGTCGGGCCTCGGTTCCCCGTGGCTCCGTTCAAACATAGGGATCAGGTCCAACATGTGTAATCTTATCCTCAAGATTTCGGCTGTTTAGATAGAACACGTCCGGTGATCAGATACGCAATAATGTGCGGACAGTTTTTGACTGCAGAGGAGTCGGAATTCTCGCTTACAAAACTGGTCACTTACAGTTCTAGGAGGTGTTTTGTACTATTCGTGTATCACCGCGAATGAGTACGACAAGATTATATGGTGGACATGTTGGTCCTCTCTGGATTTTGTGCGTACAAATAGACTTATCTCTTAATCCGAAGTGGGTGCTGATCGCCGGTCTACGAGAGAGGCTCCCAAAACGCATGGGCAATCCGATTCTCTACCCGACTCAGGCAAGCACGAACCTGGGGCAAGCACATCGAATCCCAGCCGAGTGCGTCACCACAAAGAAATAATGGACCCAATATCTGCCGAATAAATTCCCCTACCTCGAGCGAAGTTGCATTACGGTGCTCTTTGATCAATGCTAGATTAAATCCGATAGCGGCCTCTAGAGTCATTCCTACGTTGCCGCAAATGCTATACGAGGACTGGTGTGCGGACGAGGGAGGAACCAGAACCAACGCATCGTGAATCTTGGGAACCAAGGGTGAGGCCTCAGATCCTAGAGTGAATTGAAAAGTACTGTCGACAGTTTTCGGTACGTTGCTAATCGGGATCTTGGCTCGGCCTGGCCTACATGAGTTGCATTGCAATTAAACAGGGCCATCCGGTCACACGAAGATAGCTTCGTTCGGGGTCGCAATCGCAGACATTGGATCATCCAGTCGCTCTGCGTGTGTAGCCTACCAATGCGCCTAAGGAGAATAAGACAGTTTTGGATACTCAACATTGTGGCAGAAACTACATAAATTAGTAGAGGGACCTATGATATTAGTTAACCTACTAGGTTCTGGCGACACATCGATTGTGAGATCGGGGCGTCCCCGCTTGTAGCGCGAACGTTATAGCAGTGGGGGTGCAATCAGTCATGAACCTAAGCGTTAAGTCAGACAACTAGGCTTGCCGGAACTCCTGAACCAGTCCCGAGAAGATCTAAAGATAGTAGCAATATCGTTCGCAGAACCAGGCTACTTTAAATCCCAGGCCTTTGGATCCACAGGCATTCTCGGGAACTTCATTATGTTCGCGCATGAACAGTGTCTGTCCCCCTGGTCGCGTAGCGCAGTACTACTCTAGGCCCAATTGGTGGACAAGTTGTAGTACGTCGGGCTATTAAGTAAACAATAACTGTCAGCAAAAATGCGTCGTACTGCCACGCAGCGGTGTCAATGGCACCACACACCTCAGGGGATTTTTGTTAAGGCTAAATGTAATTGGAGTTAGCGTTCAAACTCTACTGCCTATTCGTCCCGTGCCTCACTAAAGACACTAGTTCTTAGTAAAATGCCCTGCTCGCTGCGACGACAGGTCAAAGTTTAAGGACTGAGTGTGTCTCGTGACGTAAAGACGGTTTGCCACTTAGTTTTTCGCCTGATGCACATAGCGATACCCTCACCTGCGGCTGTGACGCCACACGTCAAGAGCGGACTCCTCCATTAAAGCCGCTAGACCGATAGTTATAGGACTCGTTTTCACATATAAGCAGAGCGGACACGGACGATGTGGATGTTGATCCGGAACGGGAGACACTAATGATGTTCGGCGCCTTGCGACCTACCGTCCCCGCATACCATACAGCAGAAACCCGCGATAGTTTAGCCATTTCTGATTTCCAAGGTGTAGTCGCGGCATCAAGGCATCGCTATCAATACTGTATCCTGCCCGTGAGATTTTGACTAGTTGCAACTAGTGACTTTTTGGCGTATTACCATGCCCGGGCTACGAGGCCAGGTCCTCGAAGCTATAATCATTAGGGGTTCACAACGTGAACCGTTAGCCCGTAGAATTCGATTGAGTGGAATTCGCACTGGAGCGTTCGCTGGGCGACTCATCTCTCGTTTCAGACTTCTTTTAGAGAGATCTGAAAAACACGCGAACGAATGATATCCTCACTTGATGCGTCAACAACACCGCCTATTCTCATGCATTCTGAAAACAGCTCGGCCAACAATCAAGACATAATGGTCCGTCACGGGGCGGGCAGCACAATCCCCAAAAGAGACGAGCGCTTAATGTCTTCCGAAGCAATCACCCAAATTCAGATTTACCATTTCGGTAGGGCTCATTACTTCGCAGCCGAGAACGCGATCCTGACCCGCATCAGTGCGTATAACTCCAGCAGATGCAGAACCATTGCGCTTATCGAATCGATATGGCGAGCCAGGGATCTAAGGCGCTGCGGGGTCTCTATACGCCGATGTCAGAGTCGGCCCTTAGCAAGATCAACTCCCCCATCGCGATAGTGGTACATGGCGTGCCAGAGGATCTTCTTCCGTTTAATCACGCGGTATACCCGGTAACGGTGCCATAGTAACGGAATTTTCCCATGCATGCATCAGGCTTTTTTGGGTATTCAAGAGCTCGATCACAAAATGTATTTAGGTTGAGGGATGGTATGATTTTTCAGAAGCTGGCGTCGACGAATAGGGAGTAGAACGCCCGCGCCCCAACAGAGAGCGCCTTGGTGCATAAGACCAAGGACATGCTCTGGCACCCGTCAGTCTGGCTGCCGTCACGCTAACAACCGGCTGCCAAGACTACAACCCCTGTTATCCCTGCAGTAATGTGCTATCTACGGCATGGTCTGTCAGCTACTTACTTTTAGTGGCGTAGCCGGCCACCGGTTCCTGCTTTTATTCTAACCGGACCGTGCCTCTGCAGAATATCGCACTGCTTACTTCCGCTAACCGCTACTTCTTTCAAAGCAACAGCGATTGAGCCGGGCTCTTGTTTCCCGCCCCTGAGTCTCCCGACTCTGGTTCGAAAACGCCAATGCTCCGCACTGGCAGCTAGTATACTTAATAGGTCTCGTTGTCAGAACGGCCAGAATTGGTTGTCTCCCGCCGGGTCTCTTAGTTCTGGAAGTGCAGTACAATCTAGCGGCCAAGATAAATTGAGGATGCTATGCGCAAAAGTTCGAGTATCTTAATGAGATGTCTGGTTAGCGAGGAAATGGGAGGACCCTGCCGCTGAGCAACATTATGCATCACCCGAGGTGGCGGATTTTCCGGGCGATAACGTCGTTTCGGATGGGGAGGCGGATCTACCTAGCCTTGGCGTAAATGGCCAGACCATACCGGTCTCTATTTTGCTACTCTAGTGGCTAACAAAGTTAGTGTTCTGTATAATGGTCTTACGTTGCAATTTGGACGGTAAGCAAATTACGTACCCTCTACGCCCGATTCCGCCCATTCATTGACGCAGACTGCGAGGGGCGGAGACCATGAAGATAGACTGTGGGAGGCAGCTAGGATGGACGTGGGTCAGTGACCGGCCCTACTTATTTGCCGTCCAATCGGTTGTAGCTGACTGTTGTGATGCACACCATAATGGACTGGTGCATACTCGCCTTATAAGGTAGGTCCTATTTCCCGCCTGGCGACTGACTTCCCTCCGGCCAGGACAAGCGGGACCAATGTACATTCCGTGTACGTATGAATCCTCCTTCCCTAAAATGGAAGCGCAAACTCACTACACTCGCCGTATACCCTCTATAGTACTTTGATTCTTCGTCTAAAACTGTGTGAACAGTCTAATTGAAGGGGGACTTACTAGTAGGCACGAGAACTCTTGTCTGAATCTGGCACGTCAGGACTGTTAGCTCTAACCAAACACTTGGGCCTATAACACATACAGAGGAGGGAGTGGACGTCTCAGATTGGGCACTAAAGGACGCCTCCCAGGCGGATCGCCCACAGGATAAAAGGGAAACACCAAACCTTACACGCTTCGCTGTATGTATGGCCCCGGGGCACGTGCACATCTTGCAGGTAATCCGCAATATGAGGGCTTCGAAAACCGCAATTGCACCAGCATTTTAAGACATAGCTCTCGCATTGTAGCGAGAAGAATTGGACGTGAGGGGGGAGATAGGGCGGTCCAGGGGGCTTACTGGATATGATGAATCTAGATCAGAATACATCCCCATATGTCGGTCGGCTGTACGTACAATGGGAGTAGTAGCACATCCGGGTAATTATATCCTCGCGCGGTGAAAGAAGTTATCACTGAGGGCGCAGACGACTGCGAGGCTAAACATCCAGCGATAGCGTCTGGATCCTAGGGGATCCGTTATGGTCGCTGTATGCTGGCGGCTCTACCCCTCTGTTAGTACTCCAGTGGTCCCTCGTGCGGTTGCGCGTCACCGGTGAGTTAAGTAGGCGACTACATCGTTAAGGTAGACGAGCTGCTAACGGTACTGAATGAAGAACCCTAGGCGCCCCTATCGGGGAAGATCGGGGCGAAGCCGCATGTAACACGTGCCTTTAAGACGTCGTGTGTGGCGACGTCAAGGGTTCCTAGCAATTCTGGCTGTTCGGTTAAAGAACGGTAATGGAGCTAATGCCTTCGAGGCTCTCGGTGAGGTCGCCCGGTTCCGACTTCCACACTTAATCGAAGAAGGAACTGCCGACGTCTTGACGACTAGTTACACAACGCTGCAAAAATTTAACTCCGGTGGTACTCGCCCGGCAGACCCAGCTTGCATGGGGACTATGAGCGCCATTGGTGGGGCTATGCGTCCTGCTCCCTTCAACGTCCGCTTCTCCTGGGGTTTTTAAATAACCACGACTACGGTAAGCAGAGAAGGTGGGCTGCAGCGAAAAGGCCCGGACTTGGGTCCCGTGAAGCGCCAGACATAGTAACACTACCCGCAAAACACAGAACCTAGGTAGACTATATCCGTAATCTTTCGGATGATAGGCGTCTACCGTGTGTATAAATTTCTGAGGGATCACATGTGGTTGTCGCCAAATACGTCTCAACACGATCCGTGCGGATGATTTTTAGACTTAGTCAGTTTACAACAACATTGAGCGCACATCCCGAGGACTTGCCGGGTTGATCGACGGTAATTACGCGAAAGATCCCTTCAACGTAGTTACGGAGTCGGCACTTATTTGTCTTGCGCTCTGAGTATAACGCGGGAACGTCACTGGGCAAGAATGAACAGAATACTCGGACAGTTTTGAGCATTGCCTATAGCGATACGCATAATAAGCCTCCGATTCTTCACAGGTGTCCGATCCTTCCCTTTTGAACGAAAGTCCATACTCGGGATCCAAAATCCACAGGCAGGGCCCCCACGCCCAGACACCACATTCCAGGTGTCGACGCAGGGATCTCTAGGGCAATGCGACCCTAATTCGCTCGAAGATAGTCCAAAGCATAGGGATGTAGTGAAAGCCACATCGCTAGTTAAAAATGCCATATACCTGGGCAGCTCCGATATGCGGACCAATGTCACCCACTTAAGACGATTTAAAACCAATATGGAGTCGCCTGCACGTCCGGCTAATTTGTATAGATGCGCCCTTGGCATTGGGTGGTACTTCTACGGCACATGCCTACGAAAATGCTTAACTACCGCGCCTTCCTGCGGCTTTATAGCGTTATAACAAGAGACTCAAATGGTGCTTGCTGTAGCTCAAGTCGTCCACAAGGGGAAGTCCCAGCGCTCCAGCACATCCAAGTTAGTGGCCCGGCGAGTTCGCCATGCATTTGCTCGTACTGGGGAGATTAAGCGTAGGTTGTACTATGAGTTAGTAGAGGAGACCGTGTAGATGCGTGTTCGGGCCGAGACGGTAACCTAGGAGAACAGAGATCACTCGCTCGAACCACGCGTTTAAAAAGTTTCCGTATCTCCCGCAGTCGTGGAACGGCCGTTCCTAAATCGAGAGAGCGGAAAAAATGCCGCAGACTCTCATTCGGAAGTTTTCGACTTCTGTTGCCCTGAGACAATATATAGCTGGGGATCTCCTCGCTAACTTCCGCCCCTAAGCTTCCGAATGCTGCCATAGCTAGACTCTGCAATGACTACTCACCATACACATTGCTAAGTCGGGCAATGAAACAAGCGAAAGTGTTGACTCATATCGGCTGTACGGGTGTGGCTCTTAGAAATAGGTGCTAAGTTATCGTACCAGCCAACTAGCCGAGCACTGTGCAAAGGCGGTCTTATTACGAGGCTGTGTACTTATATCCCACGAGCACAGTAACGAGCACAGCTAACAGCTCAACCCCAGATACCACAGTATTCGAAAACTTAAGACCACGGCGCCTTCTGAGTATTCGTCAGTAAATCGCACAGTTGTCGCCTATTCGTCTTACTCACTAGCCGTCTAAGCATTCCTAGGCTTAGGTACATGTCGTAAGGCCCGGACAGGAAGGGGAGGCCGAGCCGGAAAAGTAATGTTAGTACGTTTGTGGGCTTAACGGAACTGCGAGTGCATTGGTCATGCGGTACTCCTACAGCCCAAACGAGACCTAGCACGCTCGTTGAAAGCGGGCAAGATACGTTAACAACGGCGGTAGGGAAGGCGGTCTCAAACGCGGATTCAGGTAAGTATGTGCCCCAAGTAACAGACTTTCGTGAATTGGAGTGCATAACTCGCAGCGAGTCAATGCTGGTGATCACACCCTAGGTCTACCGAATTTAGTCACGGTCTCTGGCACCGCATCCTATCTATATTGTTGTTCGGATTTCTCGACACATCATTCCATAAAAGCATGGTAATTCCAGGGTTGGCACGGCGCTTTGCCCATCAATGGCGCTTAAATTGCTTGGAACACATCCAACAAATTGCTTTTAATGTATGTGTCTGGAAGTGAGACGACTACTTTCGGACGCTCCGATCATTGCTAGCTTTGCGACTTAGACCTTATAGGAGCCA
		</sequence>
    <sequence><taxon idref="Location_1_2_1|30.137216196490648"/>
			TCGATACTAAGACGCTGCCTTATGGGGATGGGACCTGATGGGGCTTATCCAATCGCGGGTTAGACCGTGATTTACATGAGAGTATCCTACCAGCGTACTGGTGCCTGCAGTGTGCCAGCCGACTTTTGTGGTGTAGTAGGGGCCTATGGAGACGAAGAGAACCCTCTTCGCTCCCGACGGTTGCGAGACGGAGTGCTCGGCATGTGGAAATGCGTCACCGGTTTGACTGATTTATATAGCCTCGACATATCTAGGCGCCTCAGTAATTGCGCACGCGGTGCAGATAGTTGCTAGCCCACGGACTTTAGCGTTCTGACGTTAAGCGTGCTGAAACTCTTCGGGCCGACGACGGAAGGCACAATAAACGTATTGCACCTCACGCTGAATTGCAATTACCAAGGTTTCTGCTTGATACGTATAAGACGCATTCTTGTTGATAAGGATTCCTACTTTTTTTCGTATCTATAAAATAAGAACTGCAGATATCCTTCTACAAAAATAGGAACGTATCACTATATCGATCTCGGGCCTGAAGCACCAATCGAGAACGCAAACAAGCGTACGGCTCCAGGCATCAATATCAAACGCGCGGAGAACGTTCAGGATCGATAACATCAACCTCTTGCCCTCCCCTCTTGCTATCACGCTGGTCACAGCGGGATTTGTTGCAGATAGTGAATCAGCCCGTGATAAGCTCCTCAGAATATTTACCACGGGACTTGCACTAATGGTTTAGAGTAGTTGCTAGCACTGTGTTTGCGTGGAGACGTCGTGAAATTGACGGGGGGGCCGTGCTGTCGGACAAAAGGCAACCCTCTTCCTACCGTCACGCTCATTGGCTCAAGGACATGATAGAGATCCCGTGAAGGTAGACGACGTCATGTTATGGCGGGCCACCGAAACTGGTGGTACTTACCCGGATGAGAAAGGCGACTGTTCTCCTAGGGGATTTCATCATAGATTCGCTCACAAGTTAAACCTTCTTTTAGAAGGCGAACGACGGGTAAATGACAAATCTTAAAATCAAGTGTGCCCACAAGAGACAGTTCTCGTACTACATGACAGAATTGAAGCCCCTAGCACTTTCCAGCCTCGTGCTTCCCAGGTGTGGGGTGTCATATTAGCTCCCCACCTTTGTTTTGGTCACTGCCTACCTTTGTTCTCCGCAGAGGGAATGTCATTTGGCTACACCCGTAACTCTATAGAGATGGCTGTTGACGTTGCAAATTCATTAATGTCTCAAAACTAGCACTATAGTCCCTGGTGATTCTAATATCGCCGCACCGTGACCGGCGCACAGCGACCAATCTCTAAACCCACAGCCACGCGTGCGACGTTAGCATTTTCGCTAGAGTTCATGTTCGGGATGGTGTATTCGGAGTTCCCATGTTAACTGACTACGTACCGTATGAAGCGCAAGCTTATTGAAATCTGTGCGTCTTGCACGAGAGTCTCTCAAGGGTTGATCTCGTCGCTCATGAGCTGAAACACTCGGCGTAAACTCCGGCACTCAGAGACAGGGTTGGAGAGTGATAACAGGTCAGTCTGGTGACCGTGAGTTTACACGTATGGATCTCTGAGAATAGCATTAAGCTGAGTGCTTACGTCCACCCATGTATACATGAGTTTTCAATCTGACAAGAAGACGTGCGCCCCATCGGGTCTCAACTGACTGTGGAGCTTGACTGTGGGCTAGCTGCCTGCCCTCCCTACACAGAAAGTATGCATTCACATCTCCGTTGTGAATCTCACTCTCAACGTCCCAAAGGTCTCGATCACCGTATCTATGAACAATTTGTCTCTCGGTGCGACGCATTCAAATATTGTCCGATAGCAACTATCAGGTGGGCGCTGAACGGGTTTTACCGCTGCTCGGAATCCAGAGTTCTCGTAGCGCTATTGACCGTTAAGTCAGATTGAGCGACGGCTCGTGAGACGATGCGACACTATGGGTAATTCATTCTGCAAGTTCCAGATAGCAGATATGATGTGATGTTCATCCCACCTCTTGTGTCCCCGTCGCTGCCATCAATTGCAGCAACCCTCTCAGATGGTTAGATTTCGGTCAAGAAGCGCGATGTTTGTTTCCCGGTCCAACGCTACTCGACCCCCCAAACGTGGACCCCGGGGACAGCGTACCTCGGTCGGTACCCGGGAGACTTAGTTCTGTTATGAGCGAATCCTGCACCCCTCGTCTACTCATATGATGCCATATCATAAGAGATTAACGCGGCTGCCGGTACGTCCTGAAGGACATCGTGTGGTCTGTAGTGCGCTGCAAGTTTAAACACATCACTAAGTTAAATTTCAGTGCTCGTTGTGACTCTCGCTTATTTGGAGCATGGTAGAAATTCTTGCTTAAGTTCCATCACATTTGGGTCACCTCATCCCGGACACGATCTGTTCGATCCCCCATGAGCTGGTAACCCTAAGCATTCTAAGGATGGAGCGAATGCGTCTCGAACAGTCCTTTGTTATTGTATCCGAGACTACACTAGCAGTAATACTACGGAAATATTCTTTGACTCCTTGCATTCACGTGAGCTTTACCTAAGCCGTGAGTCGGTGACAGAGGGACGGTGCGGTCTGGGATGAGCCACAGCGATATCCTATGAGTGATTCTATACTCAAGGTCCGACTCGGACATTCAAGAGCACGTTAAAAATGTGTAAGGTCATGTCGGAAAAGCGCTGAAAGATAGCGACGATTTTATCTAAGGGTGAGTATACAGCGGAGTTGTTAGACAACGCGCGGATCAAGAATCGTGTCGATTATCGCGAGCCTATATATAATCCATGAACAGCACACGCAAGATAGTGGGGCAGAGTAAGTCGTGACGTTAAAGAGAATAGCGAATATATCGAGCAAAGAAGCTTCATGGCTATGTGGAGCTCTCTAAAGTGTACTAAAAGGCACCAAGTAATAGGATATATGACGGGTACTATGGACTGAGATCGCTTGAAATGGCATAAGGCGGACTACCACCAACGTTCAGCACGTATCCCGGCCGAATTGACTCTTTTAACGCATGTTTGAGGTCTACAACCTCTACCATTACGGTACTCCACTTCTTGTAACGTGATCTCAAAAGGTTGTTTTAAACAGGTGTATATCCATCCGGCGCATTTAGGTTATCAACTGATACATACTGATTGTTCGCCAACGTATGACGTGTCCGGGCGCGACTCACTGAAACTGTATGAGCTCATCCTCCTCCCTCACAACAAGGGATTGTGTCTGCCGGACTCGGAGCGATGATTTACATTGGAATTGAGAACTACCTTAAGCCCAGCGAGGCCCCAACGAGGTGCGTAGGCGAGTCTCCGGGCCTGTGGATGGATAAACTGAACAGGCAATCATTCCCCAAATGGGGCATGGTATGCCGTGGACGAGGTCAGAGCACCGTGTTGAAGACCAACGGTGGCCATTCCGGGTTCGCTCCCCCTCTCATGACCCCAGAACCACTGGAGGGTATGTTAATAATGGTACGCATCATTGGACCGTATCTGGATGCAAGCAAAAATTCTGTATTTAAGTCCAAATCTAATAGCTGTGGGGTATGCGAGCAACCATCATTCGGTCTTCGAGACGCATGTGCGAGCTGGTGCAGCTACGCTCAAGACCGCGAACGGCTTTACGCCGAGTAAAGCTTTAATTAACACAGAGGGTCTCTTCGGGAATTGCTAGCAATGATTTGGCCCGTGCCACTTATTAATGGAGCGGCATAAAAGGCAGCAGAAGCTCTTCTAAAGCAACCAGGAGTACGGCTTACCGTCAGTTTAATTTATGAGCGATTTAGGTTCCTTGCCTTGCTGTAAATCGCCTACTAACCGCAATTTACAAGCTCCATTTGGCCTACGACCATTAGGGCTACTCTAAGCTCTCGTGCCTAGTTCCGGCTTTTAGCGTCTTTGGTCAAGTCAATGATGGTGCGGAGGCTTACGCGTAGTTCGACACCCGAGTCGACATTGTTTTCGACGGAGCTGCGAGGTTAAATTGATTGCCGCTCAAATTCACCGTCCGAACGAACCTGGGTGGTCGTGGTGACTTTCGAGGCGTGTGCCTCTGCACAGACACAAAGAGATCTAAAGGTGAAAAGCCTCCCCGGCGTAACAAAAAACTGGACTTCGTCAATACAATGCATCTGAGGGAGAATATATAACACTGGCTACACTGGATTAATTGGCTTTAAAACCATGCGATTTAGATTGTTCAAAAAAGTTCAACAACAGCCAAATCTCCTGCTGTGATTCTGGGGATGTTCTATCGTCGACAAGTCTTCGTCGCCTTAATCAAACATGATGAACTTGATGTGCCTACTCCTCCGATATTCAAAGCGATGATACTCGTCGTGCGGTAACCTGTAGCAAGGCTCTGCTGTGCTAGTGTGGCCCTTGGCAGATACCGGAGAACTCGCCGGTAATTTGCATCAGGGTAATTGGTAGGAGGACCTGGACAATTGCGCATCCAGATTTTGTAGCGGTACCGTATTCTCACACGACGGTTGCAGCGTGCAAGGCTAGAGTTTATAGGCATGAGAGTACCAATATCGCTAAGCGCGATCCACTAAACCTGATCATAGACATGCGAAATGATCGGTAAAGCCATCTCACAAAGGCTAACGGTGTGTATGACGCTTGGTGGGGAGCTACAGTCGGCACCTCCTGCCGTATCATCGACCTACGGCAACATTTCCGCCAACATTCAAATCCACCAACCAAACAAAGCAATAGAAGACAGTATGCTTCCGCGCGCAAGCTCATTACTCAGTCCCGGATTCACGCGTTTACGAATAATTAGTGGTAGGAGCTTAGGTTACATGAGTTGATATACAAGACTCGGGAATTCTTGTATCAGTCATCGCGAATTTCAGATGTTTATTCCAACTGGATAACACATAGAGGCTTTTAGCTGACATGAGCAACACCTGATCGAATTGTCCTGGGGGAGCACAGCCGTTAGTGGAGTTGCAAACTAGATATCACAAGCCAGTATTTTAAAATCGATGACCGAAGTTGCTAACTGCATGTTGTTACTATTGCCGCTACCACGCATTTTACAACTGCATTGTAGGTAGGGCGTTCCGTTAAGCAACACACACAGCTAATTCGGTGGTAGCATATTCGAAGAACTCTAGTTGACTCACAAACTAGGAGTGTCGGTATACAATACTGGGATCATCGCCTGCCTGAGAAGAAAGATTTCGACAATTTCTCACACGCGTCGCGCGTCCCGAAGTGCACGTATGTCATCGCGATAAAATGTCATAAACGGCCGGTCGTGATCTGCCACGGGGTGATCTTCCTGTACTCTGCCCAGAACCACTTGCCCCAGCACCGACTAATTTAGTACTTGAAGTAGTTGGTTCAGGAAGAGCAAGATCGCTTAAACAATGCTCTGTGGTAGCGACACATCGGCTTTGGATCCGTTTTCTGCACAAAACCCCAATTGCCTAGCCATCACGCCTAATCAGTCATGTAGATTTGCCTAATAAGCATGTAGTCCGCCCACCACCTACACGGCTACTTCAGATGCGGCAAAGGGGGTGCCATTTCCAATCTCAGACGAGAGACTTCTTTGTCGCTGGACTTAAGCATCCACATCCAAGACACCCAGAGGTAAGGACACGCGCCACCAACCTTGACTCTATGTGAACTCCGCTGGATTTACATTATCTCGAGCTCTCCAAGAAGGCATTGGTGCTGTAAATATAGCACCCTCCTCCGCCCGGATCTTATGGCGGAAAGACTCGAGATCGTAGGCCAGGTGGTGAGCTGTTCCCCCCGCCACCAGCCGTATTCGAAGCAGTCGAACAGTCGTCGCCCCCTGAAACAGTCCGGATATGGCGTGCTGCGGTTTCCGCTACTAATTTTCAGTGAGCAAAGTGGAGTTAAGTGACGGATCGGTTTCTGAGATGGTAACTATTTTGAAGAGTAGCTGCGGCACGGACTGGGCAGACCCCGTTGGTTTCCCGTGTCATACCAGACGCCAATGTTGACGACTGGTGCAATCACGAGACGTTATCCGCTCCGACGATAGAATAAATCGTAGTGTCCGTATAAGGCGATTAAACGCCTTATGTATGGTATGTAACGGGCACCTAGTTCGCCCCAGTGTGAGGATTTCCTCATATATACGATCGACAAAACTCATTATGTTAGTAAACCGTGGAGTGTAGATATCGTCGGAACCCGAACGTTTAGAGTCTAGCATGACCACGGGACGAGCCTTAACCCGCGTGAATCGGTCATGTCATTAGAGCTGTCTCGCGTATCTGTGGTATCGAATACCAATTGAAGCGTATATTAATTCGCAAATGCTTCTGTCTGTTCGACGGGAAAATAACGGACATCAACCTTACGCTGACTTATATTTTGAAGACCACGGGGGGAGTAAACCAGGCTCGCTACCTTAATCGCACATGTCCTCTCCACGAAGTGGGAATAGTGGGCTGTTCTCCCGTCCTCTGTCGTCACGCAAACTTATGTGGCGCTACGGTGTCCTCAAGATGAGCCCCCCAGTCCCCCGGCTGTTTAACATTCTGACCCGCTCCGTCGCCTCCGAAGTCCTGACGAGAGGGGTGTGCGCACGCCTGTCCTGCCCTCGTGCGAGCCGATACTTGCACACTCTGGCAGCTTGTCAGTCCCCACGCTTTTGCGTTTCGGTAAGGTATTATGCCGGTCAACGGTTACCAATGGTCTGGAGAGCGTGCTGTGTACTATCTGGAGACTCGGTCTGCCGCAGTTGTCCAACCATATGGGACTTCTGGAGCTCCAAGTTGTTGCAAAATTAACGCTCAGGCTCTGTCGGACGTCCGATTTGGAATTGTCACGGAAAAGGTGGTTATACGGCTTTACGGCGACTCGTCATTTCACATATAAGACGATCCCTCGTCGCCTAGGGAGCCATCAGACGCGTTCCCCTAGTGGATGCTACATCCCCTATCAGCGTATCCTGGCGGGTTGTGTTCGGGGAGGCGGTACCTCTGGTCTGTTTTCCTTAGTATCCATTCGCCAAACGGTTAACAGCGTATGAGCATTCGGGGAAGACGCCTAGGTCGGGGCTAAGAAGCTCAGCTGGAGCGTCCACTCTGTTGTTTTACTTATTATTACCAAACTGGAACCCTTAGCATGTATGCTGGACTTGCGTATAGAGTCGGGTCTACTAGTGTTTCGCGGTGTCGGGCCTCGGTTCCCCGTGGCTCCGTTCAAACATAGGGATGAGGTCCAACATGTGTAATCTTATCCTCAAGATTTCGGCTGTTTAGATAGAACACGTCCGGGGATCAGATACGCAATAATGTGCGGACAGTTTTTGACTGCAGAGGAGTCGGAATTCTCGCTTACAAAACTGGTCACTTACAGTTCTAGGAGGTGTTTTGTACTATTCGTGTATCACCGCGAATGAGTAAGACAAGATTATATGGTGGACATGTTGGTCCTCTCTGGATTTTGTGCGTACAAATAGACTTATCTCTTAATCCGAAGTGGGCGCTGATCGCCGGTCTACGAGAGAGGCTCCCAAAACGCATGGGCAATCCGATTCTCTACCCGACTCAGGCAAGCACGAACCTGGGGCAAGCACATCGAATCCCAGCCGAGTGCGTCACCACAAAGAAATAATGGACCCAATATCTGCCGAATAAATTCCCCTACCTCGAGCGAAGTTGCATTACGGTGCTCTTTGATCAATGCTAGACTAAATCCGATAGCGGCCTCTAGAGTCATTCCTACGTTGCCGCAAATGCTATACGAGGACTGGTGTGCGGACGAGGGAGGAACCAGAACCAACGCATCGTGAATCTTGGGAACCAAGGGTGAGGCATCAGATCCTAGAGTGAATTGAAAAGTACTGTCGACAGTTTTCGGTACGTTGCTAATCGGGATCTTGGCTCGGCCTGGCCTACATGAGTTGCATTGCAATTAAACAGGGCCATCCGGTCACACGAAGATAGCTTCGTTCGGGGTCGCAATCGCAGACATTGGATCATCCAGTCGCGCTGCGTGTGTAGCCTACCAATGCGCCTAAGGAGAATAAGACAGTTTTGGATACTCAACATTGTGGCAGAAACTACATAAATTAGTAGAGGGACCTATGATATTAGTTAACCTACTAGGTTCTGGCGACACATCGATTGTGAGATCGGGGCGTCCCCGCTTTTAGCGCGAACGTTGTAGCAGTGGGGGTGCAATCAGTCATGAACCTAAGCGTTAAGTCAGACAACTAGGCTTGCCGGAACTCCTGAACCAGTCCCGAGAAGATCTAAAGATAGTAGCAATATCGTTCGCAGAACCAGGCTACTTTAAATCCCAGGCCTTTGGATCCACAGGCATTCTCGGGAACTTCATTATGTTCGCGCATGAACAGTGTCTGTCCCCCTGGTCGCGTAGCGCAGTACTACTCTAGGCCCAATTGGTGGACAAGTTGTAGTACGTCGGGCTATTAAGTAAACAATAACTGTCAGCAAAAATGCGTCGTACTGCCACGCAGCGGTGTCAATGGCACCACACACCTCAGGGGATTTTTGTTAAGGCTAAATGTAATTGGAGTTAGCGTTCAAACTCTACTGCCTATTCGTCCCGTGCCTCACTAAAGACACTAGTTCTTAGTAAAATGCCCTGCTCGCTGCGACGACAGGTCAAAGTTTAAGGACTGAGTGTGTCTCGTGACGTAAAGACGGTTTGCCACTTAGTTTGTCGCCTGATGTACATAGCGATACCCTCACCTGCGGCTGTGACGCCACACGTCAAGAGCGGATTCCTCCATTAAAGCCGCTAGACCGATAGTTATAGGACTCGTTTTCACATATAAGCAGAGCGGACACGGACGATATGGATGTTGATCCGAAACGGGAGACACGAATGATGTTCGGCGCCTTGCGACCTACCGTCCCCGCATACCATACAGTAGAAACCCGCGATAGTTTAGCCATTTCTGATTTCCAAGGTGTAGTCGCGGCATCAAGGCATCGCTGTCAATACTGTATCCTGCCCGTGAGAGTTTGACTAGTTGCAACTAGTGACTTTTTTGCGTATTACCATGCCCGGGCTACGAGGCCAGGTCCTCGAAGCTATCATCATTAGGGGTTCACAACGTGAACCGTTAGCCCGTAGAATTCGAATGAGTGAGATTCGCACTGGAGCGTTCGCTGGGCGACTCATCTCCCGTTTCAGACTTCTTTTAGAGAGATCTGAAAAACACGCGAACGAATGATATCCTCACTTGATGCGTCAACAACACCGCCTATTCTCATGCATTCTGAAAACAGCTCGGCCAACAATCAAGACATAATGGTCCGTCACGGAGCGGGCAGCACAATCCCCAAAAGAGACGAGCGCTTAATGTCTTCCGAAGCAATCACCCAAATTCAGATTTACCATTTCGGTAGGGCTCATTACTTCGCAGCCGAGAACGCGATCCTGACCCGCATCAGTGCGTATAACTCCAGCAGATGCAGAACCATTGCGCTTATCGAATCGATATGGCGAGCCAGGGATCTAAGGCGCTGCGGGGTCTCTATACGCCGATGTCAGAGTCGGCCCTTAGCAAGATCAACTCCCCCATCGCGATAGTGGTACATGGCGTGCCAGAGGATCTTCTTCCGTTTAATCACGCGGTATACCCGGTAACGGTGCCATAGTAACGGAATTTTCCCATGCGTGCATCAGGCTTTTTTGGGTATTCAAGAGCTCGATCACAAAATGTATTTAGGTTGAGGGATGGTATGATTTTTCAGAAGCTGGCGTCGACGAATAGGGGGTAGAACGCCCGCGCCCCAACGGAGAGCGCCTTGGTGCATAAGACCAAGGACATGCTCTGGCACCCGTCAGTCTGGCTGCCGTCACGCTAACAACCGGCTGCCAAGACTACAACCCCTGTAATCCCTGCAGTAATGTGCTATCAACGGCATGGTCTGTCAGGTACTTACTTTTAGTGGCGTAGCCGGCCACCGGTTCCTGCTTTTATTCTAACCGGACCGTGCCTCTGCAGAATATCGCACTGCTTACTTCCGCTAACCGCTACTTCTTTCAAAGCAACAGCGATTGAGCCGGGCTCTTGTTTCCCGCCCCTGAGTCTCCCGACTCTGGTTCGAAAACGCCAATGCTCCGCACTGGCAGCTAGTATACTTAATAGGTCTCGTTGTCAGAACGGCCAGAATTGGATGTCTCCCGCCGGGTCTCTTAGTTCTGGAAGTGCAGTACAATCTAGCGGCCAAGATAAATTGAGGATGCTATGCGCAAAAGTTCGAGTATCTTAATGAGATGTCTGGTTAGCGAGGAAATGGGAGGACCCTGCCGCTGAGCAACATTCTGCATCACCCGAGGTGGCGGATTTTCCGGGCGATAACGTCGTTTCGGATGGGGAAGCGCATCTACCTAGCCTTGGCGTAAATGGCCAGACCATACCGGTTTCTATTTTGCTACTCTAGTGACTAACAAAATTAGTGTTCTGTATAATGGTCTTACGTTGCAATTTGGACGGTAAGCAAATTACGTACCCTCTACGCCCGATTCCGCCCATTCATTGACGCAGACAGCGAGGGGCGGAGACCATGAAGATAGACTGTGGGAGGCAGCTAGGATGGACGTGGGTCAGTGACCGGCCCTACTTATTTGCCGTCCAATCGGTTGTAGCTGACTGTTGTGATGCACACCATAATGGACTGGTGCATACTCGCCTTATAAGGTAGGTCCTATTTCCCGCCTGGCGACTGACTTCCCTCCGGCCAGGACAAGCGGGACCAATGTACATTCCGTGTACGTATGAATCCTCCTTCCCTAAAATGGAAGCGCAAACTTACTACACTCGCCGTATACCCTCTATAGGACTTTGATTCTTCGTCTAAAACTGTGTGAACGGTCTAATTGAAGGGGGACTTACTAGTAGGCACGAGAACTCTTGTCTGAATCTGGCACGTCAGAACTGTTAGCTCTAACCAAAAACTTGGGCCTATAACACATACAGAGGAGGGAGTGGACGTCTCAGATTGGGCACTAAAGGACGCCTCCCAGGCGGATCGCCCACAGGATAAAAGGGAAACACCAAACCTTACACGCTTCGCTGTATGTATGGCCCCGGGGCACGTGCACATCTTGCAGGTAATCCGCTATATGAGGGCTTCGAAAACCGCAATTGCACCAGCATTTTAAGACATAGCTCTCGCATTGTAGCGAGAAGAATTGGACGTGAGGGGGGAGATAGAGCGGTCCAGGGGGCTTACTGGATATGATGAATCTAGATCAGAATACATCCCCATATGTCGGTCGGCTGTACGTACAATGGGAGTAGTAGCACATCCGGGTAATTATATCCTCGCGCGGTGAAAGAAGTTATCACTGAGGGCGCAGACGACTGCGAGGCTAAACATCCAGCGATAGCGTCTGGATCCTAGGGGATCCGTTATGGTCGCTGTATGCTGGCGGCTCTACCCCTCTGTTAGTACTCCAGTGGTCCCTCGTGCGGTTGCGCGTCACCGGTGAGTTAAATAGGCGACTACATCGTTAAGGTAGACGAGCTGCTAACGGTACTGAATGAAGAACCCTAGGCGCCCCTATCGGGGAAGATCGGGGCGAAGCCGCATGTAACACGTGCCTTTAAGACGTTATGTGTGGCGACGTCAAGGGTTCCTAGCAATTCTGGCTGTTCGGTTAAAGAACGGCAATGGAGCTAATGCCTTCGAGGCTTCCGGTGAGGTCGCCCGGTTCCGACTTCCACACTTATTCGAAGAAGGAACTGCCGACGTCTTGACGACTAGTTACACAACGCTGCAAAAATTTAACTCCGGTGGTACTCGCCCGGCAGACCCAGCTTGCATGGGGACTATGAGCACCATTGGTGGGGCTATGCGTCCTGCTCCCTTCAACGTCCGCTTCTCCTGGGGTTTTTAAATAACCACGACTACGGTAAGCAGAGAAGGTGGGCTGCAGCGAAAAGGCCCGGACTTGGGTCCCGTGAAACGCCAGACATAGTAACACTACCCGCAAAGCACAGAACCTAGGTAGACTATATCCGTAATCTTTCGGATGATAGGCGTCTACCGTGTGTATAAATTTCTGAGGGATCACATGTGGTTGTCGCCAAATACGTCTCAACACGATCCGTGCGGATGATTTTTAGACTTTGTCAGTTTACAACAATATTGAGCGCACATCCCGACGACTTGCTGGGTTGATCGAGGGTAATTACGCGAAAGATCCCTTCAACGTAGTTACGGAGTCGGCACTTATTTGTCTTGCGCTCTGAATATAACGCGGGAACGTCACTGGGCAAGAATGAACAGAATACTCGGACAGTTTTGAGCATTGCCTATAGCCATACGCATAATAAGCCTCCGATTCTTCACAGGTGTCCGATCCTTCCCTTTTGAACGAAAGTCCATACTCGGGATCCAAAATCCACAGGCAGGGCCCCCACGCCCAGACACCACACTCCAAGTGTCGACGCAGGGATCTCTAGGGCAATGCGACCCTAATTCGCTCGAAGATAGTCCAAAGCATAGGGATGTAGTGAAAGCCACATCGCTAGTTAAAAATGCCATATACCTGGGCAGCTCCGATATGCGGACCAATGTCACCCACTTAAGACGATCTAAAACCAATATGGAGTCGCCTGCACGTCCGGCTAATTTGTATAGATGCGCCCTTGGCATTGGGTGGTACTTCTACGGCACATGCCTACGAAAATGCTTAACTACCGCGCCTTCCTGCGGCTTTATAGCGTTATAACAAGAGACTCAAATGGTGCTTGCTGTAGCTCAAGTCGTCCACAAGGGGAAGTCCCAGCGCTCCAGCACATCCAAGTTAGTGGCCCGGCGAGTTCGCCATGCATTTGCTCGTACTGAGGAGATTAAGCGTAGGTTGTACTATGAGTTAGTAGAGGAGACCGTGTAGATGCGTGTTCGGGCCGAGACGGTAACCTAGGAGAACAGAGATCACTCGCTTGAACCACGCGTTGAAAAAGTTTCCGTATCTCCCGCAGTCGTGGAATGGCCGTTCCTAAATCGAGAGAGCGGAAAAAATGCCGCAGACTCTCATTCGGAAGTTTTCGACTTCTGTTGCCCTGAGACAATATATAGCTGGGGATCTTCTCGCTAACTTCCGCCCCTAAGCTTCCGAATGCTGCCATAGCTAGACTCTGCAATGACTACTCACCATACACATTGCTAAGTCGGGCAATGAAACAAGCGAAAGTGTTGACTCATATCGGCTGTACGGGTGTGGCTCTTAGAAATAGGTGCTAAGTTATCGTACCAGCCAACTAGCCGAGCACTGTGCAAAGGCGGTCTTATTACGAGGCTGTGTACTTATATCCCACGAGCACAGTAACGAGCACAGCTAACAGCTCAACCCCAGATACCACAGTATTCGAAAACTTAAGACCACGGCGCCTTCTGAGTATTCGTCAGTAAATCGCTCAGTTGTCGCCTATTCGTCTTACTCACTAGCCGTCTAAGCATTCCTAGGCTTAGGTACATGTCGTAAGGCCCGGACAGGAAGGGGAGGCCGAGCCGGAAAAGTAATGTTAGTACGTTTGTGGGCTTAACGGAACTGCGAGTGCATTGGTCATGCGGTACTCCTACAGCCCAAACGAGACCTAGCACGCTCGTTGAAAGCGGGCAAGATACGTTAACAACGGCGGTAGGGAAGGCGGTCTCAAACGCGGATTCAGGTAAGTATGTGCCCCAAGTAACAGACTTTCGTGAATTGGAGTGCATAACTCGCAGCGAGTCAATGCTGGTGATCACATCCTAGGTCTGCCGAATTTATTCACGGTCTCTGGCACCGCATCCTATCTATATTGTTGTTCGGATTTCTCGACACATCGTTCCATAAAAGCATGCTAATTCCAGGGTTGGCACGGCGCTTTGCCCATCAATGGCGCTTAAATTGCTTGGAACACATCCAACAAATTGCTTTTAATGTATGTGTCTGGAAGTGAGACGACTACTTTCGGACGCTCCGATCATTGCTAGCTTTCCGACTTAGACCTTATAGGAGCCA
		</sequence>
    <sequence><taxon idref="Location_4_2_0|16.968322585427256"/>
			TCGATACTAAGACGCTGCCTTATGGGGATGGGACCTGATGGGGCTTATCCAATCGCGGGTTAAACCGCGATTTACATGAGAGTATCCTACCAGCGTACTGGTGCCAGCAGTGTGCCAGCCGACTTTTGTGGTGTAATAGGGGCCTATTGCGACGAAGAGAACCCTCTTCGCTCCCGACGGTTGCGAGACGGGGTGCTCGGCATGTGGAAATGCGTCACCGGTGTGACTGATTTAGATAGCCTCGACATATCTAGGCGCCTCAGTAATTGCGCACGCGGTGCAGATAGTTGCTAGCCCACGGACTTTAGCGTTCTGACGTTAAGCGCGCTGAAACTCTTCGGGCCGACGACGGAAGGCACAATAAACGTATTGCACCTCACGCTGAATTGCAATTACCAGGGTTACTGCTTGATACGTATAAGACGCATTCTTGTTGATAAGGATTCCTACTTTTTTTCGTATCTATAAAATAAGAACTGCAGATATCCTTCTACAAAAATAGGAACGTATCACTATATCGATTTCGGGCCTGAAGCACCAATCGAGAACGCAAACAAGTGTACGGCTCCAGGCATCAATATCAAACGCGCGGAGAGCGTTCAGGATCGATAACATCAACCTCTTGCCCTCCCCTCTTGCTATCACGCTGGTCACAGCGGGATTTGTTGCAGATAGTGAATCAGCCCGTGATAAGCTCCTCAGAATATTTACCACGGGACTCGCACTAATGGTTTAGAGTAGTTGCTAGCACTGTGTTTGCGTGGAGACGTCGTGAAATTGACGGGGGGGCCGTGCTGTCGGACAAAAGGCAACGCTCTTCCTACCGTCACGCTCATTGGCTCAAGGAAATGATAGAGATCCCGTGAAGGTAGACGACGTCATGTTATGGCGGGCCACCGAAACTGGTGGTACTTACCCGGATGAGAAAGGCGACTGTTCTCCTAGGGGATTTCATCATAAATTCGCTCACAAGTTAAACCTTCTTTTAGAAGGCGAACGACGGATAAATGACAAATCTTAAAATCAAGTGTGCCCACAAGAGACAGTTCTCGTACTACATGACAGAATTGAAGCCCCTAGCAATTTCCAGCCTCGTGCTTCCCAGGTGTGGGGTGTCATATTAGCCCCCCACCTTTGCTTTGGTCACCGCCTACCTTTGTTCTCTGCAGAGGGAATGTCATTTGGCTACACCCGTAACTCTATAGAGATGGCTGTTGACGTTGCAAGTTCATTAATGTCTCAAAACTAGCACTATAGTCCCTGGTGATTCTAATATCGCCGCACCGTGACCGGCGCACAGCGACCAACCTCTAAACCCACAGCCACGCGTGCGACGTTAGCATTTTCGCTAGAGTTCATGTTCGCGATGGTGTATTGAGAGTTCCCATGTTAACTGACTACGTACTGTATGGTGCACAAGCCTATTGAAATCTGTGCGTCTTGCACGAGAGTCTCTCAAGGGTTGATCTCGTTGCTCATGAGCTGAAACACTCGGCGTAAACTCCGGCACTCAGAGACAGGGTTGGAGAGTGATAACAGGTCAGTCTGGTGACCGTGAGTTTACACGTATGGATCTTTGGAAATAGCATTAAGCGGAGTGCTTACGTCCACCCATGTATACATGAGTTTTCAATCTGACAAGAAGACGTGCGCCCCATCGGGTCTCAACTAACTGTGGAGCTTGACTGTGGGCTACCTGCCTGCCCTCCCTACACAGAAAGGATGCATTCACATCTCCGTTGTGAATCTCACTCTCAACGTCCCAAAGGTCTCGATCACCGTATCTATGAACAATTTGTCTCTCGGTGCGACGCATTCAAATACTGTCCGATAGCAACTATCAGGTGGGCGCTGAACGGGTTTTACCGCTGCTCGGAATCCAGAGTTCTCGTAGCGCTATTGACCGTTAAGTCAGATTGAGCGACGGATCGTGAGACGATGCGACACTATGGGTAATTCATTCTGCAAGTTCCAGATAGCAGATATGATGTGATGTTCATCTCACCTCTTGTGTCCCCGTCGCTGCCATGAATTGCAGCAACCCTCTCAGATGGTTAGATTTCGGTCAAGAAGCGCGATGTTTGTTTCCCGGTCCAACGCTACTCGACCCCCCAAACGTGGACCCCGGGGACAGCGTACCTCGGTCGGTACCCGGGAGACTTAGTTCTGTTATGAGCGAATCCTGCACCCCTCGTCTACTCATATGATGCCATATCATAAGAGATTAACGCGGCTGCCGGTACGTCCCGAAGGACATCGTGTGGTCTGTAGTGCGCTGCAAGTTTAAGCACATCACTAAGTTAAATTTCAGTGCTCGTTGTGACTCTCGCTTATTTGGAGCATGGTAGAAATTCTTGCTTAAGTTCCATCACATTTGGGTCACCTCACCCCGGACACGATCTGTTCGATCCCCCATGAGCTGGTAACCCTAAGCATTCTAAGGATGGAGCGAATGCGTCTCGAACAGTCCTTTGTTATTGTATCCGAGACTACACTATCAGTAATACTACGGAAATATTCTTTGACTCCTTGCATTCACGTGAGCTTTACCTAAGCCGTGAGTCGGTGACAGAGGGACGGTGCGGTCTGGGATGAGCCACAGCGATATCCTATGAGTGAATCTATACTCAAGGTCCGACTCGGACATTCAAGAGCACGTTAAAAATGTGTAAGGTCATGTCGGAAAAGCGCTGAAAAATAGCGACGATTTTATCGAAGGGTGAGTATACAGCGGAGTTGTTAGACAACGCGCGGATCAAGCATCGTGTCGATTATCGCGAGCCTATATATAATCCATGAACAGCACACGCAAGATAGTGGGGCAGAGTAAGTCGTGACGTTAAAGAGAATAGCGGGTATATCGAGCAAAGAAGCTTCATGGCTATGTGGAGCTCTCTAAAGTGTACTAAAAGGCACCAAGTAATAGGATATATGACGGGAACTATGGACTGAGATTGCTTGAATTGGCATAAGGCGGACTACCACCAACGTTCAGCACGTATCCCGGCCGAATTGACTCTTTTAACGCATGTTTGGGGTCTACAACCTCTACCATTACGGTACTCCACTTCTTGTAACGTGATCTCAAAAGGCTGTTTTAAACAGGTGTATATCCATCCGGCGCATTTAGGTTATCAACTGATACATACTGATTGTTCGCCAACGTATGACGTGTCCGGGCGCGACTCACCGAAACTGTATGAGCTCATCCTCCTCCCTAACAACAAGGGATTGTGTCTGCCGGACTCGGAGCGATGATTTACATTGCAATTGAGAACTACCTTAAGCCCAGTGAGGCCCCAACGAGGTGCGTAGGCGAGTCTCCGGGCCTGTGGATGGATAAACTGAACAGGCAATCATTCCCCAAATGGGACATGGTATGACGTGGACGAGGTCAGAGCACCGTGTTGAAGACCAACGGTGGCCATTCCGGGTTCGCTCCCCCTCTCATGACCCCAGAACCACTGGAGGGTATGTTAATAATGGTACGCATCATTGGACCGTATCTGGATGCAAGCAAAAATTCTGTATTTAAATCCAGATCTCATAGCTGTGGGCTATACGGGCAACCATCATTCGGTCTTCGAGACGCATGTGCGAGCTGGTGCAGCTACGCTCAAGACCGCGAACGGCTTTACGCCGAGTAAAGCTTTAATTAAGACAGAGGGTCTCTTCGGGAATTGCTAGCAATGATTTGGCCCGTACCACTTATTAATGTAGCGGCATAAAAGGCAGCAGAAGCTCTTCTAAAGCAACCAGGAGTACGGCTTACCGTCAGTTTAATTTATGAGCGATTTAGGTTCCTTGCCTTGCTGTAACTCGCCTACTAACCGCAATTTACAAGCTCCATTTGGCCTACGACGATTAGGGCTACTCTAAGCTCTCGTGCCTAGTTCCGGCTTTTAGCGTCTTTGGTCAAGTCAATGATGGTGCGGAGGCTTACGCGTAGTTCGACACCCGAGTCGACATTGTTTTCGACGGAGCTGCGAGGTTAAATTGATTGCCGCTCAAATTCACCGCCCGAACGAACCTGGGTGGTCGTGGTGACTTTCGAGGCGTGTGCCTCTGCACAGACACAAAGAGATCTAAAGGTGAAAAGCCTCCCCGGCGTAACAAAAAACTGGACTTCGTCAATACAATGCATCTAAGGGAGAATATATAACACTGGCTACACTGGATTAATTGTCTTTAAAACCATGCGATTTAGATTGTTCAAAAAAGTTCAACAACAGCCAAATGTCCTGCTGTGATTCTGGGGATGTTCTATCGTCGACAAGTCTTCGTCGCCTTAATCAAACATGATGGACTTGATGTGCCTACTCCTCCGATATTCAAAGCGATGATACTCGTCGTGCGGTAACCTGTAGCAAGGCTCTGCTGTGCTAGTGTGGCCCTTGCCAGATACCCGAGAACTCGCCGGTAATTTGCATCAGGGTAATTGGTAGGAAGACCTGGACAATTACGCATCCAGATTTTGTAGCGGTACCGTATTCTCACACGACGGTTGCAGAGTGCAAGGCTAGAGTTAATAGGCATGAGAGTACCAATATCGCTAAGCGCGATCCACTAAACCTGATCATAGACATGCGAAATGATCGGTAAAGCCATCTCACAAAGGCTAACGGTGTGTATGACGCTTGGTGGGGAGCTACAGTCGGCACCTCCTGCCCTATCATCGACCTACGGCAACATTTCCGCCAACATTCAAATTCACCAACCAAACAAAGCAATAGAAGACAGTATGCTTCCGCGCGCAAGCTCATTACTCAGTCCCGGATTCGCGCGTTTACGAATAATTAGTGGTAGGAGCTTAGGTTACATAAGTTGATATACAAGACTCGGGAATTCTTGTATCCGTCATCGCGAATTTCAGATGTTTATTCCAACTGGATAACACATAGAGGCTTTTAGCTGACATGAGCAACACCTGATCGAATTGTCCTGGGGGAGCACAGTCGTTCGTGGAGTTGCAAACTAGGTATCACAAGCCAGTATTTTAAAATCGATGACCGAAGTTGCTAACTGCATGTTGTTACTATTGCCGCTACCACGCATTTTACAACTGCATTGTAGGTAGGGCATTCCGTTAAGCAACACACACAGCTAATTCGGTGGTAGCATATTCGAAGAACTCTAGTTGACTCACAAACTAGGAGTGTCGGTATACAATACTGGGATCATCGCCTGCCTGAGAAGAAAGATTTCGACAGTTTCTCACACGCGTCGCGCGTCCCGAAGTGCACGTATGTCATCGCGATAAAATGTCATAAACGGCCGGTCGTGATCTGCCACGGGGTGATCTTCCTGTACTCTGCCCAGAACCACTTGCCCCAGCACCGACTAATTTGGTACTTGAAGTAGTTGGTTCAGGAAGAGCAAGATCGCTTAAACAATGCTCTGTGGTAGCGACACATCGGCTTTGGATCCGTTTTCTGCACAAAACCCCAATCGCCTAGCCATCACGCCTAATCAGTCATGTAGACTTGCCTAATAAGCATGTAGTCCGCCCACCACCTACACGGCTGCTTCAGATGCGGCAAAGGGGGTGCCATTTCCAATCTCAGACGAGAGACTTCTTTGTCGGTGGACTTAAGCATCCACATCCAAGACACCCAGAGGTAAGGACACGCGCCACCAACCTTGACTCTATGTGAACTCCGCTGGATTTACATTAGCTCGAGCTCTCCAAGAAGGCATTGGTGCTGTAAATATAGCACCCTCCTCCGCCCGGATCTTATGGCGGAAAGACTCGAGATCGTAGGCCAGGTAGTAAGCTGTTCCCCCCGCCACCAGCCGTATTCGAAGCAGTCTAACAGTCGTCGCCCCCTGAAACAGTCCGGATATAGCGTGCTGCGGTTTCCGCTACTAATTTTCAGCGAGCAATGTGGAGTTAAGTGACGGATCGGTTTCTGAGAAAGTAACTATTTTGAAGAGTAGCGGCGGCACGGACTGGGCAGACCCCGTTGGTTTCCCGTGTCATACCGGACGCCAATGTTGACGACTGGTGCCATCACGAGACGTTATCCGCTCCGACGATAGAATAAATCGTAGTGTCCGTATAAGGTGATTAAACGCCTTATGTATGGTATGTAACGGGGACCTAGTTCGCCCCAGTGTGAGTATTTCCTCATATATACGATCGACAAAACTCATTATGTTAGTAAACCGTGGAGTGTAGATATCGTCGGAACCCAAACATTTTGAGTCTAGCATGACCACGGGACGAGCCTTAACCCGCGTGAATCGGTCATGTCATTAGAGCTGTCTCTCGTATCTGTGGTATCGAATACCAATTGAAGCGTATATTAATTCGCAAATGCTTCTGTCTGTTCGACGGGAAAATAACGGACATCAACCTTACGCTGACTTATATTTTGAAGACCACGGGGGGAGTAAACCAGGCTCGCTACCTTAATCGCACATGTCCTCTCCACGAAGTGGGAATAGTGGGCTGTTCTCCCGTCCTCTGTCGTCACGCAAACTTATATGGCGCTACGGTGTCCTCAAGATGAGCCCCCCAGTCCTCCGGCTGTTTAACATTCTGGCCCGCTTCGTCGCCTCCGAAGTCCTGACGAGAGGGGTGTGCGCACGCCTGTCCTGCCCTCATGCGAGCCGATACTTGCACACTCTGGCAGCTTGTCAGTCCCCACGCTTTTGCGTTTCGGTAAGGTATTATGCCGGTCAACGGTTACCAATGGTCTGGAGAGCGTGCTGTGTACTATCTGGAGACTCGGTCTGCCGCAGTTGTCCAACCATATGGGACTTCTGGAGCTCCAAGTTGTTGCAAAATTAACGCTCAGGCTCTGTCGGACGACCGATTTGGAATTGTCACGGAAAAGATAGTTATACGGCTTTACGGCGACTCGTCATTTCACATATAAGACGGTCCCTCGTCGCCTAGGGAGCCATCAGACGCGTTCCCCTAGTGGATGCTACATCCCCTATCACCGTATCCTGGCGGGTTGTGTTCGGGGAGGCGGTACCTCTGGTCTGTTTTCCTAAGTATCCATTCGCCAAACGGTTAACAGCGTATGAGCATTCGGGGAAGACGCCTAGGTCGGGGCTATGAAGTTCAGCTGGAGCGTCCACTCTGTTGTTTTACTTATTATTACCAAACTGGAACCCTTAGCATGTATGCTGGACTTGCGTATAGAGTCGGGTCTACTAGTGTTTCGCGGTGTCGGGCCTCGGTTCCCCGTGGCTCCGTTCAAACATAGGGATCAGGTCCAACATGTGTAATCTTATCCTCAAGATTTCGGCTGTTTAGATAGAACACGTCCGGGGATCAGATACGCAATAATGTGCGGACAGTTTTTGACTGCAGAGGAGTCGGAATTCTCGCTTACAAAACTGGTCACTTACAGTTCTAGGAGGTGTTTTGTACTATTCGTGTATCACCGCGAATGAGTACGACAAGATTATATGGTGGACATGTTGGTCTTCTCTGGATTTTGTGCGTACAAATAGACTTATCTCTTAATCCGAAGTGGGTGCTGATTGCCGGTCTACGAGAGAGGCTCCCAAAACGCATGGGCAATCCGATTCTCTACCCGACTTAGGCAAGCACGACCCTGGGGCAAGCACATCGAATCCCAGCTGAGTGCGTCACCACAAAGAAATAATGGACCCAATATCTGCCGAATAAATTCCCCTACATCGAGCGAAGTTGCATTACGTTGCTCTTTGATCAATGCTAGACTAAATCCGATAGCGGCCTCTAGAGTCATTCCTACGTTGCCGCAAATGCTATACGAGGACTGGTGTGCGGACGAGGGAGGAACCAAAACCAACGCATCGTGAATCTTGGGAACCAAGGGTGAGGCCTCAGATCCTAGAGTGAATTGAGAAGTACTGTCGACAGTTTTCGGTACGTTGCTAATCGGGATCTTGGCTCGGCCTGGCCTACACGAGTTGCATTGCAATTAAACAGGGCCATCCGGTCATACGAAGACAGCTTCGTTCGGGGTCGCAATCGCAGACATTGGATCATCCAGTCGCGCTGCGTGTGTAGCCTACCAATGCGCCTAAGGAGAATAAGACAGTTTTGGATACTCAACATTGTGGCAGAAACTACGTAAATTAGTAGAGGGACCTATGATATTAGTTAACCTACTAGGTTCTGGCGACGCATCGATTGTGAGATCGGGGCGTCCCCGCTTGTAGCGCGAACGTTGTAGCAGTGGGGGTGCAATCAGTCTTGAACCTAAGCGTTAAGTCAGACAACTAGGCTTGCCGGAACTCCTGAACCAGTCCCGAGAAGATCTAAAGATAGTAGCAATATCGTTCGCAGAGCCAGGCTACTTTAAATCCCAGGCCTTTGGATCCACAGGCATTCTCGGGAACTTCCTCATGTTCGCGCATGAACAGTGTCTGTCCCCCTGGTCGCGTAGCGCAGTACTACTCTAGGCCCAATTGGTGGACAAGTTGTAGTACGTCGGGCTATTAAGTAAACAATAACTGTCAGCAAAAATGCGTCGTACTGCCACGCAGCGGTGTCAATGGCACCACACACCTCAGGGGATTTTTGTTAAGGCTAAATGTAATTGGAGTTAGCGTTCAAACTCTACTGCCTATTCGGCCCGTGCCTCACTGAAGACACTAGTTCTTAGTAAAATGCCCTGCTCGCTGCGACGACGGGTCAAAGTTTAAGGACTGAGTGTGTCTCGTGACGTAAAGACGGTTTGCCACTTAGTTTGTCGCCTGATGCACATAGCGATAGCCTCACCTGCTGCTGTGACGCCACACGTCAAGAGCGGACTCCTCCATTAAAGCCGCTAGACCGATAGTTATAGGACTCGTTTTCACATATAAGCAGAGCGGACACGGACGATGTGGATGTTGATCCGAAACGGGAGACACTAATGATGTTCGGCGCCTTGCGACCTACCGTCCCCGCATACCATACAACAGAAACCCGCGATAGTCTAGCCATTTCTGATTTCCAAGGTGTAGTCGCGGCATCAAGGCATCGCTATCAATACTGTATCCTGCCCGTGAGATTTTGACTAGTTGCAACTAGTTACTTTTTTGCGTATTACCATGCCCGGGCTACGAGGCCAGGTCCTAGAAGCTATCATCATTAGGGGTTCACAACGTGAACCGTTAGCCCGTAGAATTCGATTGAGTGGAATTCGCACTGGAGCGTTCGCTGGGCGACTCATCTCTCGTTCCAGACTTCTTTTAGAGAGATCTGAAAAACACGCGAACGAATGATATCCTCACTTGATGCTCCAACAACACCGCCTATTCTCATGCATTCTGAAAACAGCTCGGCCAACAATCAAGACATAATGGTCCGTCACGGAGCGGGCAGCACAATCCCCAAAAGAGACGAGCGCTTAATGTCTTCTGAAGCAATCACCCAAATTCAGATTTACCATTGCGGTAGGGCTCATTACTTCGCAGCCGAGAACGCGATCCTGACCCGCATCAGTGCGTATAACTCCAGCAGATGCAGAACCATTGCGCTTATCGAATCGATATGGCGAGCCAGGGATCTAGGGCGCTGCGGGGTCTTTATGCGCCGATGTCAGAGTCGGCCCTTAGCAAGATCAACTCCCCCATCGCGATAGGGGTACATGGCGTGCCAGAGGATCTTCTTCCGTTTAATCACGCGGTATTCCCGGTAACGGTGCCATAGTAACGGAATTTTCCCATGCATGCATCAGGCTTTTTTGGGCATTCAAGAGCTCGATCACAAAATGTATTTAGGTTGAGGAATGGTATGATTTTTCAGAAGCTGGCGTCGACGAATAGGGAGTAGAACGACCGCGCCCCAACAGAGAGCGCCTTGGTGCATAAGACCAAGGACATGCTCTGGCACCCGTCAGTCTGGCCGCCGTCACGCTGACAACCGGCTGCCAAGACTACAACCCCTGTAATCCCTGCAGTAATGTGCTATCTACGGCATGGTCTGTCAGCTACTTACTTTTAGTGGCGTAGCCGGCTACCGGTTCCTGCTTTTATTCTAACCGGACCGTGCCTCTGCAGAATATCGCACTGCTTACTTCCGCTAACCGCTACTTCTTTCAATGCAACAGCGATTGAGCCGGGCTCTTGTTTCTCGCCCCTGAGTCTCCCGTCTCTGGTTCGAAAACGCCAATGCTCCGCACTGGCAGCTAGTATACTTAATAGGTCTCGTTGTCAGAACGGCCAGAATTGGATGTCTCCCGCCGGGTCTCTTAGTTCTGGAAGAGCAGTACAATCTAGCGGCCAAGATAAATTGAGGATGCTATGCGCAAAAGTTCGAGTATCTTAATGAGATGTCTGGTTAGCGAGGAAATGGGAGGACCCTGCCGCTGAGCAACATTCTGCATCTCCCGAGGTGGCGGATTTTCCGGGCGATAACGTCGTTTCGGATGGGGAGGCGGATCTACCTAGCCTTGGCATAGATGGCCAGACCATACCGGTCTCTATTTTGCTACTCTAGTGGCTAACAAAGTTAGTGTTCTGTATAATGGTCTTACGTTGCAATTTGGACGGTAAGCAAATTACGTACCCTCTACGCCCGATTCCGCCCATTCATTGACGCAGACTGCGAGGGGCGGAGACCATGAAGATAGACTGTGGGAGGCAGCTAGGATGGACGTGGGTCAGTGACCGGCCCTACTTATTTGCCGTCCAATCGGTTGTAGCTGGCTGTTGTGATGCACACCATAATGGACGGGTGCATACTCGTCTTATAAGGTAGGTCCTATTTCCCACCTGGCGACTGACTTCCCTCCGGCCAGGACAAGCGGGACCAATGTACATTCCGTGTACGTATGAATCCTCCTTCCCTAAAATGGAAGCGCAAACTCACTACACTCGCCGTATACCCTCCATAGGACTTTGATTCTTCGTCTAAAACTGTGTGAACGCTCTAATTGAAGAGGGACTTACTAGTAGGCACGAGAACTCTTCTCTGAATCTGGCACGTCAGAACTGTTAGCTCTAACCAAAAACTCGGGCCTATAACACATACAGAGGAGGGAGTGGACGTCTCAGATTGGGCACTAAAGGACGCCTCCCAGGCGGATCGCCCACAGGATAAAAGGGAAACACCAAACCTTACACGCTTCGCTGTATGTATGGCCCCGGGGCACGTGCACATCTTGCAGGTAATCCGCAATATGAGGGCTTCGAAAACCGCAATTGCACCAGCACTTTAAGACAAAGCTCTCGCATTGTAGCGAGAAGAATTGGACGTGAGGGGGGAGATAGGGCGGTCCAGGGGGCTTACTGGATATGATGAATCTAGATCAGAATACATCCCCATATGTCGGTCGGCTGTACGTACAATGGGAGTAGTAGCACATCCGGGTAATTATATCCTCGCGCGGTGAAAGAAGTTATCACTGAGGGCGCAGACGACTGCGAGGCTAAACATCCAGCGATAGCGTCTGGATCCTAGGGGATCCGTAATGGTCGCTGTATGCTGGCGGCTCTACCCCTCTGTTAGTACTCCAGTGGTCCCTCGTGCGGTTGCGCGTCACCGGTGAGTTAAGTAAGCGACTACATCGTTAAGGTAGACGAGCTGCTAACGGTACTGAATGAAGAACCCCAGGCGCCCCTATCGGGGAAGATCGGGGCGAAGCGGCATGTAACACGTGCCTTTAAGACGACGTGTGTGGCGACGTCGAGGGTTCCTAGCAATTCTGGCTGTTCGGTTAAAGAACGGTAATGGAGCTAATGCCTTCGAGGCTCTCGGTGAGGTCGCCCGGTTCCGACTTCCACACTTATTCGAAGAAGGAACTGCCGACGTCTTGACGACTAGTTACACAACGCTGCATAAATTTAACTCCGATGGTACTGGCCCGGCAGACCCAGCTTGCACGGGGACTATGAGCGCCATTGGTGGGGCTATGCGTCCTGCTCCCTTCAACGTCCACTTCTCCTGGGGTTTTAAAATCACCACGACTACGGTAAGCAGAGAAGATGGGCTGCAGCGAAAAGGCCCGGACTTGGGTCCCGTGAAGCGCCAGACATAGTAACACTACCCGCAAAACACAGAACCTAGGTAGACTATATCCGTAATCTTTCGGATGATAGGCGTCTACCGTGTGTATAAATTTCTGAGGGATCACATGTGGTTGTCGCCAAATACGTCTCAACACGATCCGTGCGGATGATGTTTAGACTTTGTCAGTTTACAATAATATTGAGCGCACATCCCGAGGACTTGCCGGGTTGATCGAGGGTAATTACGCGAAAGATCCCTTCAACGTAGTTACGGAGTCGGCACTTATTTGTCTTGCGCTCTGAATATAACGCGGGAACGTCACTGGGCAAGGATGAACAGAATACTCGGACAGTTTTGAGCATTGCCTATAGCGATATGCATAATAAGCCTCCGATTCTTCACAGGTGTCCGATCCTTCCCTTTTGAACGAAAGTACATACTCGGGATCCAAAATCCACAGGCAGGGCCCCCACGCCCAGACACCACATTCCAAGTGTCGACGCAGGGATCTCTAGGGCAATGCGACCCTAATTCGCTCGAAGATAGTCCCAAGCATAGGGATGTAATGAAAGCCACATCGCTAGTTAAAAATGCCATATACCTGGGCAGCTTCGATATGCGGACCAATGTCACCCACTTAAGACGATTTAAAACCAATATGGAGTCGCCTGCACGTCCGGCTAATTTGTATAGATGCACCCTTGGCATTGGGTGGTACTTCTACGGCACATGCCTACGAAAATGCTTAACTACCGCGCCTTCCTGCGGCTTTATAGCGTTATAACAAGAGACTCAAATGGTGCTTGCTGTAGCTCAAGTCGTCCACAAGGGGAAGTCCCAGCGCTCCAGCACATCCAAGTTAGTGGCCCGGCGAGTTCGCCATGCATTTGCTCGTACTGAGGAGATTAAGCGTAGGTTGTACTATGAGTTAGTAGAGGAGACCGTGTAGATGCGTGTTCGGGCCGAGACGGTAACCTAGGAGAACAGAGATCACTCGCTTGAACCACGCGTTGAAAAAGTTTCCATATCTCCCGCAGTCGTGGAACGGCCGTTCCTAAATCGAGAGAGCGGAAAAAATGCCGCAGACTCTCATTCGGAAGTTTTCGACTTCTGTTGCCCTGAGACAATATATAGCTGGGGATCTTCTCGCTAACTTCCGCCCCTAAGCTTCCGAATGCTGCCATAGCTAGACTCTGCAATGACTACTCACCATACACATGGCTAAGTCGGGCAATGAAACAAGCGAAAGTGTTGACTCATATCGGCTGTACGGGTGTGGCTCCTAGAAATAGGTGCTAAGTTATCGTACCAGCCAACTAGCCGAGCACTGTGCAAAGGCGGTCTTATTACGAGGCTGTGTACTTATATCCCACGAGCACAGTAACGAGCACAGCTAACAGCTCATCCCCAGATACCACAGTATTCGAAAACTTAAGACCACGGCGCCTTCTGAGTATTCGTCAGTAAATCGCACAGTTGTCACCTATTCGTCTTACTCACTAGCCGTCTAAGCATTCCTAGGCTTAGGTACATGTCGTAAGGCCCGGACAGGAAGGGGAGGCCGAGCCGGAAAAGTAATGTTAGTACGTTTGTGAGCTTAACGGAACCGCGAGTGCATTGGTCATGCGGTACTCCTACAGCCCAAACGAGACCTAGCACGATCGTTGAAAGCGGGCAAGATACGTTAACAACGGCGGTAGGGAAGGCGATCTTAAACGCGGATTCAGGTAAGTATGTGCCCCAAGTAACAGACTTTCGTGAATTGGAGTGCATAGCTCGCAGCGAGTCAATGCTGGTGATCACGCCCTAGGTCTACCGAATTTATTCACGGTCTCTGGCACCGCATCCTATCTATATTGTTGTTCGGATTTCTCGACACATCATTCCATAAAAGCATGGTAATTCCAGGGTTGGCACGGCGCTTTGCCCATCAATGGCGCTTAAATTGCTTGGAACACATCCAACAACTTGTTTTTAATGTATGTGTCTGGAAGTGAGACGACTACTTTCGGACGCTCCGATCATTGCTAGCTTTGCGACTTAGTCTTTATAGGAGCTA
		</sequence>
    <sequence><taxon idref="Location_4_2_1|21.916148715062732"/>
			TCGATACTAAGACGCTGCCTTATGGGGATGGGACCTGATGGGGCTTATCCAATCGCGGGTTAAACCGCGATTTACATGAGAGTATCCTACCAGCGTACTGGTGCCTGCAGTGTGCCAGCCGACTTTTGTGGTGTAATAGGGGCCTATTGCGACGAAGAGAACCCTCTTCGCTCCCGACGGTTGCGAGACGGGGTGCTCGGCATGTGGAAATGCGTCACCGGTGTGACTGATTTAGATAGCCTCGACATATCTAGGCGCCTCAGTAATTGCGCACGCGGTGCAGATAGTTGCTAGCCCACGGACTTTAGCGTTCTGACGTTAAGCGCGCTGAAACTCTTCGGGCCGACGACGGAAGGCACAATAAACGTATTGCACCTCACGCTGAATTGCAATTACCAAGGTTTCTGCTTGATACGTATAAGACGCATTCTTGTTGATAAGGATTCCTACTTTTTTTCGTATCTATAAAATAAGAACTGCAGATATCCTTCTACAAAAATAGGAACGTATCACTATATCGATCTCGGGCCTGAAGCACCAATCGAGAACGCAAACAAGTGTACGGCTCCAGGCATCAATATCAAACGCGCGGAGAACGTTCAGGATCGATAACATCAACCTCTTGCCCTCCCCTCTTGCTATCACGCTGGTCACAGCGGGATTTGTTGCAGATAGTGAATCGGCCCGTGATAAGCTCCTCAGAATATTTACCACGGGACTCGCACTAATGGTTTAGAGTAGTTGCTAGCATTGTGTTTGCGTGGAGACGTCGTGAAATTGACGGGGGGGCCGTGCTGTCGGACAAAAGGCAACGCTCTTCCTACCGTCACGCTCATTGGCTCAAGGACATGATAGAGATCCCGTGAAGGTAGACGACGTCATGTTATGGCGGGCCACCGAAACTGGTGGTACTTACCCGGATGAGAAAGGCGACTGTTCTCCTAGGGGATTTCATCATAAATTCGCTCACAAGTTAAACCTTCTTTTAGAAGGCGAACGACGGATAAATGACAAATCTTAAAATCAAGTGTGCCCACAAGAGACAGTTCACGTACTACATGACAGAATTGAAGCCCCTAGCACTTTCCAGCTTCGTGCTTCCCAGGTGTGGGGTGTCATGTTAGCCCCCCACCTTTGCTTTGGTCACTGCCTACCTTTGTTCTCTGCAGAGGGAATGTCATTTGGCTACACCCGTAACTCTATAGAGATGGCTGTTGACGTTGCAAGTTCATTAATGTCTCAAAACTAGCACTATAGTCCCTGGTGATTCTAATATCGCCGCACCGTGACCGGCGCACAGCGACCAACCTCTAAACCCACAGCCACGCGTGCGACGTTAGCATTTTCGCTAGAGTTCATGTTCGCGATGGTGTATTGAGAGTTCCCATGTTAACTGACTACGTACTGTATGGAGCACAAGCTTATTGAAATCTGTGCGTCTTGCACGAGAGTCTCTCAAGGGTTGATCTCGTTGCTCATGAGCTGAAACACTCGGCGTAAACTCCGGCACTCAGAGACAGGGTTGGAGAGTGATTACAGGTCAGTCTGGTGACCGTGAGTTTACACGTATGGATCTTTGGAAATAGCATTAAGCGGAGTGCTTACGTCCACCCATGTATACATGAGTTTTCAATCTGACAAGAAGACGTGCGCCCCATCGGGTCTCAACTAACTGTGGAGCTTGACTGTGGGCTACCTGCCTGCCCTCCCTACACAGAAAGGATGCATTCACATCTCCGTTGTGAATCTCACTCTCAACGTCCTAAAGGTCTCGATCACCGTATCTATGAACAATTTGTCTCTCGGTGCGACGCATTCAAATACTGTCCGATAGCAACTATCAGGTGGGCGCTGAACGGGTTTTACCGCTGCTCGGAATCCAGAGTTCTCGTAGCGCTATTGACCGTTAAGGCAGATTGAGCGGCGGATCGTGAGACGATGCGACACTATGGGTAATTCATTCTGCAAGTTCCAGATAGCAGATATGATGCGATGTTCATCTCACCTCTTGTGTCCCCGTCGGTGCCATGAATTGCAGCAACCCTCTCAGATGGTTAGATTTCGGTCAAGAAGCGCGATGTTTGTTTCCCGGTCCAACGCTACTCGACCCCCCAAACGTGGACCCCGGGGACAGCGTACCTCGGTCGGTACCCGGGAGACTTAGTTCTGTTATGAGCGAATCCTGCACCCCTCGTCTACTCATATGATGCCATATCATAAGAGATTAACGCGGCTGCCGGTACGTCCCGAAGGACATCGTGTGGTCTGTAGTGCGCTGCAAGTTTAAACACATCACTAAGTTAAATTTCAGTGCTCGTTGTGACTCTCGCTTATTCGGAGCATGGTAGAAATTCTTGCTTAAGTTCCATCACATTTGGGTCACCTCACCCCGGACACGATCTGTTCGATCCCCCATGAGCTGGTAACCCTAAGCATTATAAGGATGGAGCGAATGCGTCTCGAACAGTCCTTTGTTATTGTATCCGAGACTACACTAGCAGTAATACTACGGAAATATTCTTTGACTCCTTCCATTCACGTGAGCTTTACCTAAGCCGTGAGTCGGTGACAGAGGGACGGTGCGGTCTGGGATGAGCCACAGCGATATCCTATGAGTGAATCTATACTCAAGGTCCGACTCGGACATTCAAGAGCACGTTAAAAATGTGTAAGGTCATGTCGGAAAAGCGCTGAAAAATAGCGACGATTTTATCGAAGGCTGAGTAGACAGCGGAGTTGTTAGACAACGCGCGGATCAAGCATCGTGTCGATTATCGCGAGCCTATATATAATCCATGAACAGCACACGCAAGATAGTGGGGCAGAGTAAGTCGTGACGTTAAAGAGAATAGCGGATATATCGAGCAAAGAAGCTTCATGGCTATGTGGATCTCTCTAAAGTGTACTAAAAGGCACCAAGTAATAGGATATATGACGGGAACTATGGACTGAGATTGCTTGAATTAGCATAAGGCGGACTACCACCAACGTTCAGCACGTATCCCGGCCGAATTGACTCTTTTAACGCATGTTTGGGGTCTACAACCTCTACCATTACGGTACTCCACTTCTTGTAACGTGACCTCAAAAGGTTGTTTTAAACAGGTGTATATCCATCCGGCGCATTTAGGTTATCAACTGATACATACTGATTGTTCGCCAACGTATGACGTGTCCGGGCGCGACTCACCGAAACTGTATGAGCTCATCCTCCTCCCTAACAACAAGGGATTGTGTCTGCCGGACTCGGAGCGATGATTTACATTGGAATTGAGAACTACGTTAAGCCCAGTGAGGCCCCAACGAGGTGCGTAGGCGAGTCTCCGGGCCTGTGGATGGATAAACTGAACAGGCAATCCTTCCCCAAATGGGACGTGGTATGCCGTGGACGAGGTCAGAGCACCGTGTTGAAGACCAACGGTGGCCATTCCAGGTTCGCTCCCCCTCTCATGACCCCAGAACCACTGGAGGGTATGTTAATAATGGTACGCATCATTGGACCGTATCTGGATGCAAGCAAAAATTCTGTATTTAAATCCAAATCTCATAGCTGTGGGGTATACGGGCAACCATCATTCGGTCTTCGAGACGCATGTGCGAGCTGGTGCAGCTACGCTCAAGACCGCGAACGGCTTTACGCCGAGTAAAGCTTTAATTAAGACAGAGGGTCTCTTCGGGAATTGCTAGCAATGATTTGGCCCGTGCCACTTATTAATGGAGCGGCATGAAAGGCAGCAGAAGCTCTTCTAAAGCAACCAGGAGTACGGCTTACCGTCAGTTTAATTTATGAGCGATTTAGGTTCCTTGCCTTGCTGTAAATCGCCTACTAACCGCAATTTACAAGCTCCATTTGGCCTACGACCATTAGGGCTACTCTAAGCTCTCGTGCCTAGTTCCGGCTTTTAGCGTCTTTGGTCAAGTCAACGATGGTGCGGAGGCTTACGCGTAGTTCGACACCCGAGTCGACATTGTTTTCGACGAAGCTGCGAGGTTGAATTGATTGCCGCTCAAATTCACCGTCCGAACGAACCTGGGTGGTCGTGGAGACTTTCGAGGCGTGTGCCTCTGCACAGACACAAAGAGATCTAAAGGTGAAAAGCCTCCCCGGCGTAACAAAAAACTGGACTTCGTCAATACAATGCATCTAAGGGAGAATATATAACACTGGCTACACTGGATTAATTGTCTTTAAAACCATGCGATTTAGATTGTTCAAAAAAGTTCAACAACAGCCAAATGTCCTGCTGTGATTCTGGGGATGTTCTATCGTCGACAAGTCTTCGTCGCCTTAATCAAACATGATGGACTTGATGCGCCTACTCCTCCGATATTCAAAGCGATGATACTCGTCGTGCGGTAACCTGTAGCAAGGCTCTGCTGTGCTAGTGTGGCCCTTGCCAGATACCGGAGAACTCGCCGGTAATTTGCATCAGGGTAATTGGTAGGAGGACCTGGACAATTACGCATCCAGATTTTGTAGCGGTACCGTATTCTCACACGACGGTTGCAGAGTGCAAGGCTAGAGTTAATAGGCATGAGAGTACCAATATCGCTAAGCGCGATCCACTAAACCTGATCATAGACATGCGAAATGATCGGTAAAGCCATCTCACAAAGGCTAACGGTGTGTATGACGCTTGGTGGGGAGCTACAGTCGGCACCTCCTGCCCTATCATCGACCTACGGCAACATTTCCGCCAACATTCAAATTCACCAACCAAACAAAGCAATAGAAGACAGTATGCTTCCGCGCGCAAGCTCATTACTCAGTCCCGGATTCGCGCGTTTACGAATAATTAGTGGTAGGAGCTTAGGTTACATAAGTTGATATACAAGACTCGGGAATTCTTGTATCAGTCATCGCGAATTTCAGATGTTTATTCCAACTGGATAACACATAGAGGCTTTTAGCTGACATGAGCAACACCTGATCGAATTGTCCTGGGGGAGCACAGTCGTTCGTGGAGTTGCAAACTAGGTATCACAAGCCAGTATTTTAAAATCGATGACCGAAGTTGCTAACTGCATGTTGTTACTATTGCCGCTACCACGCATTTTACAACTGCATTGTAGGTAGGGCATTCCGTTAAGCAACACACACAGCTAATTCGGTGATAGCATATTCGAAGAACTCTAGTTGACTCACAAACTAGGAGTGTCGGTATACAATACTGGGATCATCGCCTGCCTGAGAAGAAAGATTTCGACAGTTTCTCACACGCGTCGCGCTTCCCGAAGTGCACGTATGTCATCGCGATAAAATGTCATAAACGGCCGGTCGTGATCTGCCACGGGGTGATCTTCCTGTACTCTGCCCAGAACCACTTGCCCCAGCACCGACTAATTTGGTACTTGAAGTAGTTGGTTCAGGAAGAGCAAGATCGCTTAAACAATGCTCTGTGGTAGCGACACATCGGCTTTGGATCCGTTTTCTGCACAAAACCCCAATCGCCTAGCCATCACGCCTAATCAGTCATGTAGACTTGCCTAATAAGCATGTAGTCCGCCCACCACCTACACGGCTGCTTCAGATGCGGCAAAGGGGGTGCCATTTCCAATCTCAGACGAGAGACTTCTTTGTCGGTGGACTTAAGCGTCCACATCCAAGACACCCAGAGGTAAGGACACGCGCCACCAACCTTGACTCTATGTGAACTCCGCTGGATTTACATTAGCTCGAGCTCTCCAAGAAGGCATTGGTGCTGTAAATATAGCACCCTCCTCCGCCCGGATCTTATGGCGGAAAGACTCGGGATCGTAGGCCAGGTAGTAAGCTGTTCCCCCCGCCACCAGCCGTATTCGAAGCAGTCTAACAGTCGTCGCCCCCTGAAACAGTCCGGATATAGCGTGCTGCGGTTTCCGCTACTAATTTTCAGTGAGCAAAGTGGAGTTAAGTGACGGATCGGTTTCTGAGAAAGTAACTATTTTGACGAGTAGCTGTGGCACGGACTGGGCAGACCCCGTTGGTTTCCCGTGTCATACCAGACGCCAATGTTGACGACTGGTGCCATCACGAGACGTTATCCGCTCCGACGATAGAATAAATCGTAGTGTCCGTATAAGGTGATTAAACGCCTTATGTATGGTATGTAACGGGGACCTAGTTCGCCCCAGTGTGAGTATTTCCTCATATATACGATCGACAAAACTCATTATGTTAGTAAACCGTGGAGTGTAGATATCGTCGGAACCCAAACATCTTGAGTCTAGCATGACCACGGGACGAGCCTTAACCCGCGTGAATCGGTCATGTCATTAGAGCTGTCTCTCGTATCTGTGGTGTCGAATACCAATTGAAGCGTATATTAATTCGCAAATGCTTCTGTCTGTTCGACGGGAAAATAACGGACATCAACCTTACGCTGACTTATATTTTGAAGACCACGGGGGGAGTAAACTAGGCTCGCTACCTTAATCGCACATGTCCTCTCCACGAAGTGGGAATAGTGGGCTGTTCTCCCGTCCTCTGTCGTCACGCAAACTTATATGGCGCTACGGTGTCCTCAAGATGAGCCCCCCAGTCCTCCGGCTGTTTGACATTCTGACTCGCTTCGTCGCCTCCGGAGTCCTGACGGGAGGGGTGTGTGCACGCCTGTCCTGCCCTCATGCGAGCCGATACTTGCACACTCTGGCAGCTTGTCGGTCCACACGCTTTTGCGTTTCGGTAAGGTATTATGCCGGTCAACGGTTACCAATGATCTGGAGAGCGTGCTGTGTACTATCTGGAGACTCGGTCTGCCGCAGTTGTCCAACCATATGGGACTTCTGGAGCTCCAAGTTGTTGCAAAATTAACGCTCAGGCTCTGTCGGACGACCGATTTGGAATTGTCACGGAAAAGGTAGTTATACGGCTTTACGGCGACTCGTCATTTCACATATAAGACGATCCCTCGTCGCCTAGGGAGCCATCAGACGCGTTCCCCTAGTGGATGCTACATCCCCTATCACCGTGTCCTGGCGGGTTGTGTTCGGGGAGGCGGTACCTCTGGTCTGTTTTCCTAAGTATCCATTCGCCAAACGGTTAACAGCGTATGAGCATTCGGGGAAGACGCCTAGGTCGGGGCTATGAAGTTCAGCTGGAGCGTCCACTCTGTTGTTTTACTTATTATTACCAACCTGGAACCCTTAGCATCTATGCTGGACTTGCGTATAGAGTCGGGTCTACTAGTGTTTCGCGGTGTCGGGCCTCGGTTCCCCGTGGCTCCGTTCAAACATAGGGATCAGGTCCAACATGTGTAATCTTATCCTCAAGATTTCGACTATTTAGATAGAACACGTCCGGGGATCAGATACGCAATAATGTGCGGACAGTTTTTGACCGCAGAGGAGTCGGAATTCTCGCTTACAAAACTGGTCACTTACAGTTCTAGGAGGTGTTTTGTACTATTCGTGTATCACCGCGAATGAGTACGACAAGATTATATGGTGGACATGTTGGTCTTCTCTGGATTTTGTGCGTACAAATAGATTTATCTCTTAATCCGAAGTGGGTGCTGATTGCCGGTCTACGAGAGAGGCTCCCAAAACGCATGGGCAATCCGATTCTCTACCCGACTTAGGCAAGCACGACCCTGGGGCAAGCACATCGAATCCCAGCCGAGTGCGTCACCACAAAGAAATAATGGACCCAATATCTGCCGAATAAATTCCCCTACATCGAGCGAAGTTGCATTACGGTGCTCTTTGATCAATGCTAGACTAAATCCGATAGCGGCCTCTAGAGTCATTCCTACGTTGCCGCAAATGCTATACGAGGACTGGTGTGCGGACGAGGGAGGAACCAAAACCAACGCATCGTGAATCTTGGGAACCAAGGGTGAGGCCTCAGATCCTAGAGTGAATTGAGAAGTACTGTCGACAGTTTTCGGTACGTTGCTAATCGGGATCTTGGCTCGGCCTGGGCTACACGAGTTGCATTGCATTTAAACAGGGCCATCCGGTCATACGAAGACAGCTTCGTTCGGGGTCGCAATCGCAGACATTGGATCATCCAGTCGCGCTGCGTGTGTAGCCTACCAATGCGCCTAAGGAAAATAAGACAGTTTTGGATACTCAACATTGTGGCAGAAACTACATAAATTAGTAGAGGGACCTATGATATTAGTTAACCTACTAGGTTCTGGCGACACATCGATTGTGAGATCGGGGCGTCCCCGCTTGTAGCGCGAACGTTGTAGCAGTGGGGGTGCAATCAGTCTTGAACCTAAGCGTTAAGTCAGACAACTAGGCTTGCCGGAACTCCTGAACCAGTCCCGAGAAGATCTAAAGATAGTAGCAATATCGTTCGCAGAACCAGGCTACTTTAAATCCCAGGCCTTTGGATCCACAGGCATTCTCGGGAACTTCATTATGTTCGCGCATGAACAGTGTCTGTCCCCCTGGTCGCGTAGCGCGGTACTACTCTAGGCCCAATTGGTGGACAAGTTGTAGTACGTCGGGCTATTAAGTAAACCATAACTGTCAGCAAAAATGCGTCCTACTGCCACGCAGCGATGTCAATGGCACCACACACCTCAGGGAATTTTTGTTAAGGCTAAATGTAATTGGAGTCAGCGTTCAAACTCTACTGCGTATTCGGCCCGTGCCTCACTAAAGACACTAGTTCTTAGTAAAATGCCCTGCTCGCTGCGACGACGGGTCAAAGTTTAAGGACTGAGTGTTTCTCGTGACGTAAAGACGGTTTGCCACTTAGTTTGTCGCCTGATGCACATAGCGATAGCCTCACCTGCGGTTGTGACGCCACACGTCAAGAGCGGACTCCCCCATTAGAGCCGCTAGACCGATAGTTATAGGACTCGTTTTCACATATAAGCAGAGCGGACACGGACAATGTGGATGTTGATCCGAAACGGGAGACACTAATGATGTTCGGCGCCTTGCGACCTACCGTCCCCGCATACCATACAACAGAAACCCGCGATAGTCTAGCCATTTCTGATTTCCAAGGTGTAGTCGCGGCATCAAGGCATCACTATCAATACTGTATCCTGCCCGTGAGATTTTGACTAGTTGCAACTAGTTACTTTTTTGCGTATTACCATGCCCGGGCTACGAGGCCAGGTCCTCGAAGCTATCATCATTAGGGGTTCACAACGTGAACCGTTAGCCCGTAGAATTCGATTGGGTGGAATTCGCACTGGAGCGTTCGCTGGGCGACTCATCTCTCGTTTCCGACTTCTTTTAGAGAGATCTGAAAAACACGCGAACGAATGATATCCTCATTTGATGCGCCAACAACACCGCCTATTCTCATGCATTCTGAAAACAGCTTGGCCAACAATCAAGACATAATGGTCCGTCACGGAGCGGGCAGCACAATCCCCAAAAGAGACGAGCGCTTAATGTCCTCTGAAGCAATCACCCAAATTCAGATTTACCATTTCGGTAGGGCTCATTACTTTGCAGCCGAGAACGCGATCCTGACCCGCATCCGTGCGTATAACTCCAGCAGATGCAGAACCATTGCGCTTATCGAATCGATATGGCGAGCCAGGGATCTAAGGCGCTGCGGGGTCTTTATACGCCGATGTCAGAGTCGGCCCTTAGCAAGATCAACTCCCCCATCGCGATAGTGGTACATGGCGTGCCAGAGGATCTTCTTCCGTTTAATCACGCGGTATTCCCGGTAACGGTGCCATAGTAACGGAATTTTCCCATGCATGCATCAGGCTTTTTTGGGTATTCAAGAGCTCGATCACAAAATGTTTTTAGGTTGAGGAATGGTATGATTTTTCAGAAGCTGGCGTCGACGAATAGGGAGTAGAACGTCCGCGCCCCAACAGAGAGCGCCTTGGTGCATAAGACCAAGGACATGCTCTGGCACCCGTCAGTCTGGCCGCCGTCACGCTGACAACCGGCTGCCAAGACTACAACCCCTGTAATCCCTGCAGTAATGTGCTATCTACGGCATGGTCTGTCAGCTACTTACTTTTAGTGGCGTAGCCGGCCACCGGTTCCTGCTTTTATTCTAACCGGACCGTGCCTCTGCAGAATATCGCACTGCTTACTTCCGCTAACCGCTACTTCTTTCAATGCAACAGCGATTGAGCCGGGCTCTTGTTTCCCGCCCCCGAGTCTCCCGTCTCTGGTTCGAAAACGCCAATGCTCCGCACTGGCAGCTAGTATACTTAATAGGTCTCGTTGTCAGAACGGCCAGAATTGGATGTCTCCCGCCGGGTCTCTTAGTTCTGGAAGTGCAGTACAATCTAGCGGCCAAGATAAATTGAGGATGCTATGCGCAAAAGTTCGAGTATCTTAATGAGATGTCTGGTTAGCGAGGAAATGGGAGGACCCTGCCGCTGAGCAACATTCTGCATCTCCCGACGTGGCGGATTTTCCGGGCGATAACGTCGTTTCGGATGGGGAGGCGGATCTACCTAGCCTTGGCATAAATGGCCAGACCATACCGGTCTCTATTTTGCTACTCTAGTGGCTAACAAAGTTAGTGTTCTGTATAATGGTCTTACGTTGCAATTTGGACGGTAAGCAAATTACGTACCCTCTACGCCCGATTCCGCCCATTCATTGACGCAGACTGCGAGGGGCGGAGACCATGAAGATAGACTGTGGGAGGCAGCTAGGATGGACGTGGGTCAGTGACCGGCCCTACTTATTTGCCGTCCAATCGGTTGTAGCTGACTGTTGTGATGCACACCATAATGGACGGGTGCATACTCGTCTTATAAGGTAGGTCCTATTTGCCACCTGGCGACTGACTTCCCTCCGGCCAGGACTAGCGGGACCAATGTACATTCCGTGTACGTATGAATCCTCCTTCCCTAAAATGCAAGCGCAAACTCACTACACGCGCCGTATACCCTCTATAGGACTTTGATTCTTCGTCTAAAACTGTGTGAACGGTCTAATTGAAGGGGGACTTACTAGTAGGCACGAGAACTCTTATCTGAATCTGGCACGTCAGAACTGTTAGCTCTAACCAAAAACTCGGGCCTATAACACATACAGAGGAGAGAGTGGACGTCTCAGATTGGGCACTAAAGGACGCCTACCAGGCGGATCGCCCACAGGATAAAAGGGAAACACCAAACCTTACACGCTTCGCTGTATGTATGGCCCCGGTGCACGTGCACATCTTGCAGGTAATCCGCAATATGAGGGCTTCGAAAACCGCAATTGCACCAGCACTTTAAGACATAGCTCTCGCATTGTAGCGAGAAGAATTGGACGTGAGGGGGGAGATAGGGCGGTCCAGGGGGCTTACTGGATAAGATGAATCTAGATCAGAATACATCCCCATATGTCGGTCGGCTGTACGTACAATGGGAGTAGTAGCACACCCGGGTAATTATATCCTCGCGCGGTGAAAGAAGTTATCACTGAGGGCGCAGACGACTGCGAGGCTAAACATCCAGCGATAGCGTCTGGATCCTAGGGGATCCGTAATGGTCGCTCTATGCTGGCGGCTCTACCCCTCTGTTAGTACTCCAGTGGTCCCTCGTGCGGTTGCGCGTCACCGGTGAGTTAAGTAAGCGACTACATCGTTAAGGTAGACGAGCTGCTAACGGTACTGAATGAAGAACCCCAGGCGCCCCTATCGGGGAAGATCGGGGCGAAGCCGCATGTAACGCGTGCCTTTAAGACGACGTGTGTGGCGACGTCAGGGGTTCCTAGCAATTCTGGCTGTTCGGTTAAAGAACGGTAATGGAGCTAATGCCTTCGAGGCTCTCGGTGAGGTCGCCCGGTTACGACTTCCACACTTATTCGAAGAAGGAACTGCCGACGTCTTGACGACTAGTTACACAACGCTGCATAAATTTAACTCCGATGGTACTCGCCCGGCAGACCCAGCTTGCATGAGGACTATGAGCGCCATTGGTGGGGCTATGCGTCCTGCTCCCTTCAACGTCCGCTTCTCCTGGGGTTTTAAAATAACCACGACTACGGTAAGCAGAGAAGATGGGCTGCAGCGAAAAGGCCCGGACTTGGGTCCCGTGAAGCGCCGGACATAGTAACACTACCCGCAAAACACAGAACTTAGGTAGACTATATCCGTAATCTTTCGGATGATAGGCGTCTACCGTGTGTATAAATTTCTGAGGGATCACATGTGGTTGTCGCCAAATACGTCTCAACACGATCCGTGCGGATGATGTTTAGACTTTGTCAGTTTACAATATTATTGAGCGCACATCCCGAGTACTTGCCGGGTTGATCGAGGGTAATTACGCGAAAGATCCCTTCAACGTAGTTACGGAGTCGGCACTTATTTGTCTTGCGCTCTGAATATAACGCGGGAACGTCACTGGGCAAGAATGAACAGAATACTCGGACAGTTTTGAGCATTGCCTATAGCGATATGCATAATAAGCCTCCGATTCTTCACAGGTGTCCGATCCTTCCCTTTTGAACGAAAGTACATATTCGGGATCCAAAATCCACAGGCAGGGCCCCCACGCCCAGACACCACATTCCAAGTGTCGGCGCAGGGATCTCTAGGGCAATACCACCCTAATTCGCTCGAAGATAATCCAAAGCCTAAGGATGTAGTGAAAGCCACATCGCTAGTTAAAAATGCCATATACCTGGGCAGTTTCGATATGTGGACCAATGCCACCCACTTAAGACGATTTAAAACCAATATGGAGTCGCCTGCACGTCCGGCTAATTTGTATAGATGCGCCCTTGGCATTGGGTGGTACTTCTACGGCACATGCCTACGAAAATGCTTAACTACCGCGCCTACCTGCGGCTTTATAGCGTTATAACAAGAGACTCAAATGGTGCTTGCTGTAGCTCAAGTCGTCCACAAGGGGAAGTCCCAGCGCTCCAGCACATCCAAGTTAGTGGCCCGGCGAGTTCGCCATGCCTTTGCTCGTACTGAGGAGATTAAGCGTAGGTTGTACTATGAGTTAGTAGAGGAGACCGTGTAGATGCGTGTCCGGGCCGAGACGGTAACCTAGGAGAACAGAGATCACTCGCTTGAACCACGCGTTGAAAAAGTTTCCGTATCTCCCGCAGTCGTGGAACGGCCGTTCCTAAATCGAGAGAGCGGAAAGAATGCCGCAGACTCTCATTCGGAAGTTTTCGACTTCTGTTGCCCTGAGACAATATATAGCTGGGGATCTTCTCGCTAACTTCCGCCCCTAAGCTTCCCAATGCTGCCATAGCTAGACTCTGCAATGACTACTCACCATACACATGGCTAAGTCGGGCAATGAAACAAGCGAAAGTGTTGACTCATATCGGCTGTACGGGTGTGGCTCCTAGAAATAGGTGCTAAGTTATCGTACCAGCCAACTAGCCGAGCACTGTGCAAAGGCGGTCTTATTACGAGGCTGTGTACTTATATCCCACGAGCACAGTAACGAGCACAGCTAACAGCTCAACCCCAGATACCACAGTATTCGAAAACTTAAGACCACGGCGCCTTCTGAGTATTCGTCAGTACATCGCGCAGTTGTCACCTATTCGTCTTACTCACTAGCCGTCTAAGCATTCCTAGGCTTAGGTCCATGTCGTAAGGCCCGGACAGGAAGGGGAGGCCGAGCCGGAAAAGTAATGTTAGTACGTTTGTGAGCTTAACGGAACTGCGAGTGCATTGGTCATGCGGTGCTCCTAAAGCCCAAACGAGACCTAGCACGCTCGTTGGAAGCGGGCAAGATACGTTAACAACGGCGGTAGGGAAGGCGATCTTAAACGCGGATTCAGGTAAGTATGTCCCCCAAGTAACAGACTTTCGTGAATTGGAGTGCATAACTCGCAGCGAGTCAATGCTGGTGATCACACCCTAGGTCTACCGAATTTATTCACGGTCTCTGGCACCGCATCCTATCTATATTGTTGTTCGGATTTCTCGACACATCATTCCATAAAAGCATGGTAATTCCAGGGTTAGCACGGCGCTTTGCCCATCAATGGCGCTTAAATTGCTTGGAACACATCCAACAAATTGTTTTTAATGTATGTGTCTGGAAGTGAGACGACTACTTTCGAACGCTCCGATCATTGCTAGCTTTGCGACTTAGTCCTTATAGGAGCCA
		</sequence>
    <sequence><taxon idref="Location_4_1_0|12.342679340755028"/>
[truncated: 366,281 more chars]
