# Supplementary material for: Epidemic Reconstruction in a Phylogenetics Framework: Transmission Trees as Partitions of the Node Set
Source: PLoS Comput Biol. 2015 Dec 30;11(12):e1004613. doi: 10.1371/journal.pcbi.1004613 (PMC4701012; doi:10.1371/journal.pcbi.1004613)
Supplement: S1 Data — BEAST input file for all WHC analyses of all simulated datasets. (ZIP) [file pcbi.1004613.s006.zip › S1_Data/wcc_X_5_slowI_10.xml]

<!-- Generated by BEAUTi v1.8.0 Prerelease r5934                             -->
<!--       by Alexei J. Drummond, Andrew Rambaut and Marc A. Suchard         -->
<!--       Department of Computer Science, University of Auckland and        -->
<!--       Institute of Evolutionary Biology, University of Edinburgh        -->
<!--       David Geffen School of Medicine, University of California, Los Angeles-->
<!--       http://beast.bio.ed.ac.uk/                                        -->
<!-- BEAUTi output modified for transmission tree reconstruction by OldMacDonald 4-->
<!--        by Matthew Hall, University of Edinburgh-->
<beast>
  <!-- The list of taxa to be analysed (can also include dates/ages).          -->
  <!-- ntax=49                                                                 -->
  <taxa id="taxa">
    <taxon id="Location_0_0_0|33.58714084531937">
      <date value="33.58714085" direction="forwards" units="days"/>
      <attr name="caseID">Location_0_0_0</attr>
    </taxon>
    <taxon id="Location_0_0_1|28.51733888330648">
      <date value="28.51733888" direction="forwards" units="days"/>
      <attr name="caseID">Location_0_0_1</attr>
    </taxon>
    <taxon id="Location_0_1_0|19.225245115500734">
      <date value="19.22524512" direction="forwards" units="days"/>
      <attr name="caseID">Location_0_1_0</attr>
    </taxon>
    <taxon id="Location_0_1_1|30.484191712162662">
      <date value="30.48419171" direction="forwards" units="days"/>
      <attr name="caseID">Location_0_1_1</attr>
    </taxon>
    <taxon id="Location_0_2_0|23.332670910751318">
      <date value="23.33267091" direction="forwards" units="days"/>
      <attr name="caseID">Location_0_2_0</attr>
    </taxon>
    <taxon id="Location_0_2_1|27.910523133563743">
      <date value="27.91052313" direction="forwards" units="days"/>
      <attr name="caseID">Location_0_2_1</attr>
    </taxon>
    <taxon id="Location_0_3_0|25.61790714016992">
      <date value="25.61790714" direction="forwards" units="days"/>
      <attr name="caseID">Location_0_3_0</attr>
    </taxon>
    <taxon id="Location_0_3_1|26.317256182564734">
      <date value="26.31725618" direction="forwards" units="days"/>
      <attr name="caseID">Location_0_3_1</attr>
    </taxon>
    <taxon id="Location_0_4_0|31.981304167749848">
      <date value="31.98130417" direction="forwards" units="days"/>
      <attr name="caseID">Location_0_4_0</attr>
    </taxon>
    <taxon id="Location_0_4_1|23.52407099745551">
      <date value="23.524071" direction="forwards" units="days"/>
      <attr name="caseID">Location_0_4_1</attr>
    </taxon>
    <taxon id="Location_1_0_0|28.707352357201042">
      <date value="28.70735236" direction="forwards" units="days"/>
      <attr name="caseID">Location_1_0_0</attr>
    </taxon>
    <taxon id="Location_1_0_1|29.15852510047941">
      <date value="29.1585251" direction="forwards" units="days"/>
      <attr name="caseID">Location_1_0_1</attr>
    </taxon>
    <taxon id="Location_1_1_0|25.696925020480947">
      <date value="25.69692502" direction="forwards" units="days"/>
      <attr name="caseID">Location_1_1_0</attr>
    </taxon>
    <taxon id="Location_1_1_1|35.50842270461958">
      <date value="35.5084227" direction="forwards" units="days"/>
      <attr name="caseID">Location_1_1_1</attr>
    </taxon>
    <taxon id="Location_1_2_0|25.40554622921985">
      <date value="25.40554623" direction="forwards" units="days"/>
      <attr name="caseID">Location_1_2_0</attr>
    </taxon>
    <taxon id="Location_1_2_1|33.26652228475622">
      <date value="33.26652228" direction="forwards" units="days"/>
      <attr name="caseID">Location_1_2_1</attr>
    </taxon>
    <taxon id="Location_1_3_0|21.18275587924679">
      <date value="21.18275588" direction="forwards" units="days"/>
      <attr name="caseID">Location_1_3_0</attr>
    </taxon>
    <taxon id="Location_1_3_1|26.421763301238627">
      <date value="26.4217633" direction="forwards" units="days"/>
      <attr name="caseID">Location_1_3_1</attr>
    </taxon>
    <taxon id="Location_1_4_0|27.385381227708322">
      <date value="27.38538123" direction="forwards" units="days"/>
      <attr name="caseID">Location_1_4_0</attr>
    </taxon>
    <taxon id="Location_1_4_1|24.764823973688564">
      <date value="24.76482397" direction="forwards" units="days"/>
      <attr name="caseID">Location_1_4_1</attr>
    </taxon>
    <taxon id="Location_2_0_0|24.0382429082188">
      <date value="24.03824291" direction="forwards" units="days"/>
      <attr name="caseID">Location_2_0_0</attr>
    </taxon>
    <taxon id="Location_2_0_1|31.85439034486945">
      <date value="31.85439034" direction="forwards" units="days"/>
      <attr name="caseID">Location_2_0_1</attr>
    </taxon>
    <taxon id="Location_2_1_0|20.41518504467449">
      <date value="20.41518504" direction="forwards" units="days"/>
      <attr name="caseID">Location_2_1_0</attr>
    </taxon>
    <taxon id="Location_2_1_1|29.20571687648797">
      <date value="29.20571688" direction="forwards" units="days"/>
      <attr name="caseID">Location_2_1_1</attr>
    </taxon>
    <taxon id="Location_2_2_0|14.5881006753528">
      <date value="14.58810068" direction="forwards" units="days"/>
      <attr name="caseID">Location_2_2_0</attr>
    </taxon>
    <taxon id="Location_2_2_1|17.434497072494917">
      <date value="17.43449707" direction="forwards" units="days"/>
      <attr name="caseID">Location_2_2_1</attr>
    </taxon>
    <taxon id="Location_2_3_0|24.82343188104535">
      <date value="24.82343188" direction="forwards" units="days"/>
      <attr name="caseID">Location_2_3_0</attr>
    </taxon>
    <taxon id="Location_2_3_1|30.05122193493417">
      <date value="30.05122193" direction="forwards" units="days"/>
      <attr name="caseID">Location_2_3_1</attr>
    </taxon>
    <taxon id="Location_2_4_0|29.435994780224313">
      <date value="29.43599478" direction="forwards" units="days"/>
      <attr name="caseID">Location_2_4_0</attr>
    </taxon>
    <taxon id="Location_2_4_1|29.3729124630276">
      <date value="29.37291246" direction="forwards" units="days"/>
      <attr name="caseID">Location_2_4_1</attr>
    </taxon>
    <taxon id="Location_3_0_0|14.44431373667814">
      <date value="14.44431374" direction="forwards" units="days"/>
      <attr name="caseID">Location_3_0_0</attr>
    </taxon>
    <taxon id="Location_3_0_1|22.385888758998714">
      <date value="22.38588876" direction="forwards" units="days"/>
      <attr name="caseID">Location_3_0_1</attr>
    </taxon>
    <taxon id="Location_3_1_0|27.502757530263125">
      <date value="27.50275753" direction="forwards" units="days"/>
      <attr name="caseID">Location_3_1_0</attr>
    </taxon>
    <taxon id="Location_3_1_1|19.18418922509811">
      <date value="19.18418923" direction="forwards" units="days"/>
      <attr name="caseID">Location_3_1_1</attr>
    </taxon>
    <taxon id="Location_3_2_0|34.75805803883957">
      <date value="34.75805804" direction="forwards" units="days"/>
      <attr name="caseID">Location_3_2_0</attr>
    </taxon>
    <taxon id="Location_3_2_1|25.258875435377984">
      <date value="25.25887544" direction="forwards" units="days"/>
      <attr name="caseID">Location_3_2_1</attr>
    </taxon>
    <taxon id="Location_3_3_0|25.383783023992144">
      <date value="25.38378302" direction="forwards" units="days"/>
      <attr name="caseID">Location_3_3_0</attr>
    </taxon>
    <taxon id="Location_3_3_1|31.220960689732575">
      <date value="31.22096069" direction="forwards" units="days"/>
      <attr name="caseID">Location_3_3_1</attr>
    </taxon>
    <taxon id="Location_3_4_0|30.20941963295428">
      <date value="30.20941963" direction="forwards" units="days"/>
      <attr name="caseID">Location_3_4_0</attr>
    </taxon>
    <taxon id="Location_3_4_1|31.925812718245076">
      <date value="31.92581272" direction="forwards" units="days"/>
      <attr name="caseID">Location_3_4_1</attr>
    </taxon>
    <taxon id="Location_4_0_0|26.077908894442135">
      <date value="26.07790889" direction="forwards" units="days"/>
      <attr name="caseID">Location_4_0_0</attr>
    </taxon>
    <taxon id="Location_4_0_1|34.77373829965144">
      <date value="34.7737383" direction="forwards" units="days"/>
      <attr name="caseID">Location_4_0_1</attr>
    </taxon>
    <taxon id="Location_4_1_0|21.70042144204875">
      <date value="21.70042144" direction="forwards" units="days"/>
      <attr name="caseID">Location_4_1_0</attr>
    </taxon>
    <taxon id="Location_4_1_1|13.244363726678035">
      <date value="13.24436373" direction="forwards" units="days"/>
      <attr name="caseID">Location_4_1_1</attr>
    </taxon>
    <taxon id="Location_4_2_0|27.925459521325994">
      <date value="27.92545952" direction="forwards" units="days"/>
      <attr name="caseID">Location_4_2_0</attr>
    </taxon>
    <taxon id="Location_4_2_1|40.62170996809943">
      <date value="40.62170997" direction="forwards" units="days"/>
      <attr name="caseID">Location_4_2_1</attr>
    </taxon>
    <taxon id="Location_4_3_1|24.22169373479879">
      <date value="24.22169373" direction="forwards" units="days"/>
      <attr name="caseID">Location_4_3_1</attr>
    </taxon>
    <taxon id="Location_4_4_0|31.59094312477174">
      <date value="31.59094312" direction="forwards" units="days"/>
      <attr name="caseID">Location_4_4_0</attr>
    </taxon>
    <taxon id="Location_4_4_1|28.007024939002914">
      <date value="28.00702494" direction="forwards" units="days"/>
      <attr name="caseID">Location_4_4_1</attr>
    </taxon>
  </taxa>
  <!-- The sequence alignment (each sequence refers to a taxon above).         -->
  <!-- ntax=49 nchar=14000                                                      -->
  <alignment id="alignment" dataType="nucleotide">
    <sequence><taxon idref="Location_4_1_1|13.244363726678035"/>
			CGAAAGTCACCGGGCAACACAAATCCTTATTTCCTCTAGGCAAAGCCTCGTGGGACTCGGTTGCAAATCGTGAAGGTTTCCTGAGGATACATGCCGGGAGATCGTCCCAGTTCAAGCAGGCGAACGCGAGAGAGTGGCCAATGTGCTTCCGTTGGTAAGGATCGCCATCATAGTGACTGGGTGACCCCCGGCACCAGGAAGGGTCTGCACGACAGACTTATGCAGGAGTGCGATGTGCACGGCAGGATCAGTTTGTGTTCATACAGCAGCATTAGATTACAGGTGTGTTTTAGTCAAAATATCTTTTCCCCAACTACTCCATTTTCGCGTCTTTATATTAGACCGGCAACAGCTTGAGGGCCGTTACGACCATCCCTTGACCGAGTCTCTGGACGAGCTTCAACACGGAACGAGTTGACCCCTCGATTAAGCAAGTGTTTTCCCCGGTGTCGTTCTTGAAACCTGTCCGAAGTACCGACACTGATTTAACTTCGATCATAGTGGCCATAGATTGTGAGATGAGGCGTTGTAATGTGAATGCAATGCCGCATCATCATTTCGTACATCTTTTACCGCTGGAGTAACGTGGTCACTGCCCCGCCCGTGTGTGGCTATCCTCAGACATTGCGTGAGTGCTAGCATATAATTAGATTCAGGGCGTAATCGCGTTATGTTTGATACTAACCTAATACAGGCCTGACGAGGGGGAGAATTTGGCGACATCTGGGTCACCAAGGCAGAGATCGTCGCGAGGATTACCCAACTGCCGCAACTCAGATGTGTTACTCCCCTAGCTCGTACCCGCAAGGTCCCAACTGATAGATGTGTATAAGGTTAACATTCCTTCATCTGAACGTTATCACCCGCTCGATTTTGGACGTGTCGAAGCCGGTGCAACTGCTCAATAGCTGATCTGGACAGCACCAGTAAACGACCCTCCTGAGTAGTTAGGTATTTGAAGGCACGGCGGATTTGATAGCGGTGGTCATATAATCAGGAACTGGTTCCTTCATGGCAGAAGAACTTTAGGTGTAAACACCCGGAGCATACTTCGGGGTTACTTAGGTGCTGAACGGTGAATAGGCCCATTGGGATGCACGTCGACATAACGGCCATCTAGAGACCCGGCAATGCCACTTCAAGGGTTGTCTGTTGACCCACGAGATTCGGTCCCTCACGCTAAGAACGAGTTCTAGAATGCAAAAAACAAAGCGCTTTAATCTGTTGCGAGCACGACCAAATGGCTTGACCTCACACCGTAACCTAAAAAAATGCGCTCTGTTCGAGTCCAGATATTAGAAACCAGACATTGATACTGCCTTGCTAGCCCGAATAATTGTGCACGTTTCTAAGGGTATTATGAAATCGTGTTTTTAGTCGCGGCCCTGACAAGCCCAAAAGCTCCTGATATCTCAAAGATCGTCCCGCTCTGGGTCTGGGCTCCGTTTCCACTATCTGGTCACAGGTTAGTAGTACAACTCCAATATAGGTACCTACTACCACCACAGCATGCCCAACAAATCCGTGCATACGTGAGCAGTCATGTCATGCCATGACTTATATATGGCCGTCACGAGCTAGGAAGACGCGTCTATGCCTCCAGGCCTACCTGCCATCAGTAGCGGTCGATACCGGTCGGTCAAAGGACTCCAGGTAGTTCGATGCTTCCCCGTAGCCTTTGTGACACCAAGGATCGTTAGTGTGTCTATAATCGTCTCGATCTTAACCGAGATGGTTCTGTCAAGTCCTGTTCCCGCGAATATTCTGCTCCAATTCGCCTAGCTGCGTTTCTCAACGGCATAACCGAGGGGGGCTAGACCCTCAGGTGACAGTGTTGCGACGACTCGCATCCCTGCGGGATGCCGGCTGAGCCCTCTTTCGTAAGACGGAGCGCTCTTCAGTAAACTACTCGGGCGTTGACCTACTTATTACCGTGCGCACCTTGCAGAATCCTCATGAGCTACCGCTACTGGTTTGCAGTTCCCTCTGATAAGAAGTTCCGGACTGGCTGTCTCCTTCCCAGTGTGGTTTCCTCCGAGGCCCCCAAAGGCTTCGCCGTTGTGGAGTGGGGTTGCCCTCTGGCGAGCGAATAAAGGTTGGACCTTCTTAATCGTTGCTTTTCTCTGATCAAGAACTGAACCGCCCGACTGACTATCCCGGACACCTTCAGATCCGACCTCGAACCGGCACTTTAAGTACCGTAGATTGTGACTCAATAAGCGATTGGTGCGCCCCATCAGTTTATGTTTTCTACTCAGGTGCACCTGAACAGTGCTGACCGATAGTAGCGCAGTGGCCAAAGAGATTAGTCTTCCAGTGACGCAAGGTCAGGGTCGAGCATCTCAGGAGGCTTTGCAGTTGATCGTGAATGAGGAGAATGACAGGTCGACCTTGTTATCGCGTGTTCAGGTTACCATTTCAATTACTCGTTGTGCGACCGCTAGGACATCTGCATCTAGCTTGTTCCCGCATATACTTATCGCCCCAGGTTCTCTAGCAAAAACCATCCGTCCAACCACGAATGATTAGGCCGTGCCCGGCTGGCTCTCTTTCAGGTTTAAGTCGGCAACGAGCCAGAAATGAACGGCGAAATATAATGCTAATAGGTCCCTAGCCTTGCGTATCTTATAGAGTTGTGGCCAAGTTCGGCTTCGGGTAGATACCTGCTATTGATCCAGGACCTGTTTGTCTAGTTAATTACAATGCGATAACTTTGCTCACACGGGAATTCACACGCGCCCGTCGTTCAATCGTATCACACAAACCAGCGGAGGTAGATTCCCTTATTCCCTCGTGGTAAAGGCCGCTCCAAACTTGTGAACTGCGTGCATCTCTTCATGTTGCCCTGTTTATTGACGTTGTTATACTATGTAGATATGTCCGCGGGCAAAACGGCTCAACGCAGATCTCGGGGCTCGAATCCCAGTCGGCCATGACTAGACGGACTCGTACGCGTCCCCGGCAGAAGCAGCTCTGTGGTAAAGAGAATTAGCCTATGCACTAGTCATAATTGTAGTTATGGCATTTATGTAACTGCCGAGGTATCCTGGTCAACGAGCTACATTTACACTTCCGCCGTAGAGTTATATTTACCACTTTCGGAAGTCGGTAGATGCTGGGAGCATACCAGACAGTCAAGAGTTTCTGTACAGAAACGACCGAAGGCTGGTGAAAGATTAGGCTTACTCTTGTAGTCGCACCAGAACATGAAAGCCTCCTCTGACGAGTTAAAACAATGTTCTCAGCATACCAATGCCCCACAGAGCATAGGATCATTCAGAGCGAGACTGGCTTATCCTGTTTGGTGCCTTTCTGGGTGGCCAGGAAAAAAGACCGAACCCAGAACCGGTAAGTACCATAATAAACGGGGACTAACCGAAAGGTGTGGGAGCCCGCCTCAGTCGGGGGCCGTCCAAAAGGCTATTGGAGCCCAAAGCGCAATGGCGGTCCTACAAGACTATGCACGCCGGCAGTGGCTACCCTCGGATCGTACAAATCCACGCTGCGAGTTTAGCGTTTCGAGGGTCACTGGGTCGACTCACTTACTAGACACGGGATATATGAGTAGCCTTATACCGTCCCATCTTGTCACAAGACCGAAACGAACGATGTAAATACGCTTATATATTGATTGTAACGTGCTGAATGACTTCGCCGCAAGAACCACCACGGGCATACAGCGTACAGCTTAACAAGCGCAAGTCAAATTGAGTTCTTAGGTTATGGACCCCGTTAGCGTGGTAGTTACGATTTGTGGTCATGTTGATGCATACCGTAAATAAGATAAACAAATGGCCACTTATTGACAGTATTCGTGCTCCAAACGTATGCCGCGTATGCCAAGCGCCACACTTTCCGGCGAGCCGCATACGTGGAAAACTAATGCGAACTGAAATCATCCTTCTGGCGAGTGCACACCTTGCCCTTTTTACATGCCGAAAGTACCATTAGCCAACTCCGTCCACTAGTACGGTTCTCGACTAAGTGTGACGGTTGTTCTTTGGCAGGCCCACTCACCAAAATCATTCGGGCATACACATTAAACGGACGAACCGTCATTGATCGCATAGCAAACTTCCCCGCGCGAGAGAATTCGTTACCGCAATGTGTGTGCGCCTTAATAGCTTATCGAAAGTATTCTACGTTCTATAGGGTGTGGACCTTAAGATGTCCGCGAGGGGATGCTCGGTATCATTCCCAGTGATTTGCAGACCTTTCCACAGTAACTCGGCTACTGTGGTTAAGATATCTATCTAGGACAACAAGGAAAGGCCAAATTTTATGCCTATGTTTTTGCGATATGTTACTCCCGGGCCGACCCGAAGTCACCAAGATGCTTTGCGCGGGGTACCAACCATCGGATCATCGCTTGTCCGGCAACAATAACGGTTGAGGAACTATGACACTCGCTGCATGCGCCAACAAACCTTAGGACGTCCTACAAGTCGGCGGCGAAAGGATTCCAGCCCCGTCTACGAGGAGGCAGGTATAAATAGACAAGGACACTCACTGAGTGAACGCCCGCTGTCAGTTTTTGCCTGCATTGTGAACCGTATGCACTGGGCTCGGCTAGGTTGCGTGGGACTTTGCTGAGGTACATAGGACAAAGCCCCACACATGTGGTGCACTTAAAGAGGACTTAGCAACGCGATGAGAACTCAGACCACCACCCTTGGCTTTTTAGAACATGTGCCCGTGACGCAAGCGGTGCGATTGTCAAATATTCCTGAACGGGCTAACGCCACAGGAAACGACTTTGACCACTCTGAAGAGTGCACTCAAGGAAGTGACATATAACTCAGAACGTCGGCGTAGTAGATTGATAATGGAACGTGAGCCGTTAATAACTGTATTCGCCAAGCAGGTGCGGGCGGCGCCGTGCGCGGGACATGGATTGTTGGCGGTACTGTAGATTACCACACGCAACCCTGTTATACATCTTGGCTTCGAACGAGACGCCCCCCAACGCCTTTCGCCGCAACGTCATGATGAGACTACCAATTGTCAGTTTCTTTGTTACTCGCCACAACGGGCCACGGATAGGCTACGAAATTACGGCGTTAAAAATTGACAGCATTAGGTCCCCCTATGCGATAACGCGCGAGTCGCAGGAGCAGGTGGTCATAGATCCTGTGATGTTTCGTGAACACATATCCTAAATTCTAGGCTGAAAGCCATCAACTCGGTTCATCCCATGGTTTCCAGTGTTTGGATGATAGATAGCGTCCCATATGTGTGAAAAGGCATTTATACATGATCGTTCTGCGGTCTTCCCATATCTCTGTGCGTTTGCGTGGATGGGAGGCAGCTCTCAATGCGAATCCAACTAGGTCTGGTGTTACGATAAATCTTGAAAGTAGGGTACACGTTTTTAGGATCTGCTATGACGCAAGCTCGGCCTATACATTTAGTAATACCCATTTTTACGAGCGATGATTTTCTCCCCGGGGGCGGTACCGATCAGCGAGACCCATACAAGATACGAGTCTTCATAAGAAGTCAGTCCTTCGAGTTTCGGATGTACATGATTTGCTACATATGATGTAAGACGTCTAGCCCCGTAGTCGAACTTCCGGATGCTGTTTGACTTCGGCTTAGCAAAAACGAGTCTGAGATTATGCAGCAGGGCAATCTATAGTTCGACTCTTTCTGCTGCGATGGAGAGGCTGAGGCCAATACCAGTGTGTAATGCTATTTCGTCTCTTCTATGGAGCCACGACGTTTAGTCATCACATACTCTCGGATGGATCACGCATGCATTAAAAACGGCAGCTTCATGAACGACCATAACGTGTGTCTTGAGGCCCCGATGTACGCCCGGATAGGATGCCTCCAAAGGCTTAAAAAAGCAGTTACCCCATTGCTTACAGTCCCAACCCGAGGCACAGCACCGTCTTCTAAGGAGGACCGAGCACCGGTGTCACCGAGTGAGTTGCGTAACAGCCGTCCTTTAAAAGGAGTTTGATGAAGGCCTCGTTAGGTGGGTACACCAGAATTTTGGACCAGTGTCACCACGGTCGGTGAGAGCGGAGAAGTCGCTCCTACAGCAAGTTTTCGCATTTCCATAGTATTTGCAACCAGTATCCGTATTCTCCGAGTAGGAGTCGTTGACTGACATCTAAGTGCACCCTGGGTCGTACGCGAACCCGGCAGGCAAGCGTAAAGGAGTGGCGCAGTTGTTATATCGGCCGTCTACGCCCAACTAGGTCCAATCTTAACTCCGCAAAGGGCTCTATTGGCTAATTCTAAGTCCTGCGTGGGTTGGGTCGCTGGTGTAGGGATGGTCCATGCTGTGCCCTAGTCGGTCTAATGAACCAGGGTATATATCGCATGCAGCGAGAGTATGCAACGGATAACCCGGATCTTTCTGATAGATCAGACTTGTTTCAGACCAGGGACCGCACTGCATGCGGAACGGCGGGAGCGGAGATCCTGGATCGCTAGTAGTGGCAGTGAGGGTGCTAGTCCGTGAAAGGCGTGTGTCACCACTACGTACAACGCATTCCAGTCAGAAGGCCTCATCCTATCTGATCCATCATCCCTAAGTACTGCTCATTCAATGAAACGACGATATTACGGAGGTGGTGCACGTGATCGAGGACAGTTAAAGTGAAGGAACCATGTCTGGGTTGGAAATCACTAGCGTCGCGTTTACCTCAGACCGACATCTTAAACGACCAAAGCAATTACTAGTTGTCGATTGTAGGTTCGGTCGCTGGGGTGTGAGTCGGAGGATTTGATCCCGAATGCCGCACAAATCAGTAGCCCTTTATATCCATAGAACGTGGAGGTCATTCAAAGCTTGGAGTACGGATGCCCGCAAGTTCATTGATCTTTCTTATGTCCTGTGCCCTGAAACGCGCGAATCGTCTGATCTCTGGTATCAGGAGAGATGTTCACCTAGTCTTCATGCAGACGCCAATGTATACTTGATAGGGCCTGAATGCGGGCCTTGCGTTATTCCGGCTAGACGTACAGAAATGTATGGGTAGCGAAGGTGGCGGATGTAATTATGTTGGGTAGGGGCGAGAAGTACTTAACAATGGTTTGCAGACCACGTACCAACTTACGCGCGGTGGTTACATCTTCAGTGATCGATTTGCGCGCCACCATTCCGATGTCACGATACTATGCAACACAAATTTATAATTCGCGCATACCAACCTCCGGGTTCATATCAAAGAGTATGGGCATAAGAATCCGGCCCAGATGGCAGAAGCGGCTTTATAATGCAAATATTGTGAATAGCAAAAGTCACGTCGTGGGCATCTAGACGTACGGGCTTGTACGCTAAAGAGACGTATATAGGGTTGTTCGAGTCGGATCTTGATAATCTACCTTCTAGTTGCTTACGCTGTCTCCTAGCGGCAGGGTACGACAAAACTGTGGCTGGTTAGCCGACCTTGCGCGGCTACTGCGAACGGCTCGGGATGTCCATACGACACCCACACGAACTTTCCATCAAGCACAATCCGTACTTTCACAGGCGTAACGCAGGTGGATAAGATTTTGGCGGTTACCGATATTCGTTTAGGCTCATCTTATCCCAGGCGCGATGGAGACCCGGTCGGCTAAATTAATGGTATTCCTCGAGGGTTTTACGTCGCGGGGAAGTCGAACAATTGACACTTCCAACATACCAAGATCGCCACTGGCTTAGACAATCATAGGCGGATAGATTACCCCGCCCCATTTAAAACATGGTGCGATGTTAGTCCTTAGTTCCGCGGGGTCTACGTCAGGCAGCCAAAAGTGTTACCCACAACCAATTGTCGATTCCGACTGGGATGTAGGCTGCTCAGTTTATATGGAGTTGAAAGCATAGGCCCGACATCCCCGAGGGAGAGGGGAGTGATGGTTTAGTGACGTCGTAGCTGGGAAACCAGGAGGCTTAGTAAAAACTTGCAGGATCTGATTACAGGTAGCCCCCATCACCGGCGTTCGAACCCGGGAGTCCGGCCCGTCACGACAAATTCTACTATCCAGGGACTCCAACGTGGAGCGTAAAAAACAGATCTTTTGTTCCATCTAAAATAGGCCCACGGAAGACTGGTGACCCTAGCGAATTAGACCGGGTCCTTCTTTCGCAGCTCCGTCAAGGAAACGTGAAATGTCTAGAGTGGAGATTAAGAGCACTTACCATTACTTGGTCGTTCGATTGAACGTTAGGCCCAAGCAGCAGCCCTTTAGGAGTAAGTACTGAAATACGTTGATTGACTTGATGTAAGTGTCTGTAAGGCGTCCGCTTATCTTATTATGGTAACTACGTTTCCATAGCGAGGAGTACTCTTTGATTATTTGCGTCCTGATTTCGAGTGACTTCCGGGCTCCCGACCCAGAGTAGAATTACACTTTACCACTTGTGAGATGGGTAGAACCGAAAGGCGATCCTCTAAGCAATCATGAGCTTGATCTGAAGCAAAAAGCGAACCGAGACGAGGCGCGTCAGTCAACGCTGTCCTGTAGGATGCGACACTGAGAAGGACTCGAATTTCAATAGAACACTTCGAGCCTACTGTGTTTCGTCGATCTGGAGCTTGCAGGCGATCCGACCCAGGCATGTGCAAGCACGAATGTTAGATTGCGGAATACATCCTAGTGGATACTGGTCAGACCATGAATCAGTGCTGCGCACGACTCTAACGTTCAACTTTATAACTGCCTGGGCCCGGATAGCCCCCTTAGGAGACCCTTCATGGATCAACGGTTACCCCTTCACGGGAGAAGAGGTATTGCGGCAGCGACTGAGATAAGTGAATCAATTCAATACGGGAATGGCAACCCCGGGTCTGGACAGACAAAATAAAGCAGACAGCCCCTTGTTTTATCACAGACTGGCTATGTATTTAGCAAATGTGACCATATTCAAGCCCTATACGACTACCCCATGAGGACCATATCCGCTCAGGAGTGTGACCTTGCGCGTATTGTTATCCGCCGGCAGTTCAACTGGAGTTACATGTAGGAACATTTTTTGCGAAACCCTAGTCCTATTATTGTAACCTCACCTATAGTGAGTCGCCCGAATCCCCGTCTGGTGTATGGGTTATCCTTGAGTGCGCTTCGCCGCCGCGGGTATGATCCACTCTTAACTGCCAACCTCTGGTTCCAATGATCGGGGCATCTACTATCTTCAGTGCAGCCGCACACTCCTCTTTCGTGTAAACGCTGCCGTTACATACACTGCGACTTATTGCAACTGTCTCATGAAACCAACATTGTGCTCTACCACCTGTAGCCTCTAGCTTGGGCCTTATACTAGCGCGTCAGACTCACAGCGAACCTTTCCTCAACTCTTACTGGTGACAACAGCAAAATTACTTAAGATTACTCATACGGCGTGATCTCCGCAGTGGGACATAAGCCCACCAGGTTGGCGAAAATACCAGCGGCAGTAACATCGCATTGTAAACGTCCCTCCCAGGAGACAGCATACTTAGTGTGACCCCGGCGCGACGCTCTATAGCAGTGCCATCTTTTGCTGACTGTCGATGTACATAGTTCCAGGTAGTTTTGTAATTATTGCCGCTAGTCTAAGTGATAAGCCTTGATCTATCTGGACGCTGATCCTCGACCTGTTTAATTTCGTGGACCTTGCCGATTGTACGGCAAGTTAAGGCAAAGGGGCCCACTGTGTGCGGAGTATTATCTCACTTCGGACATGTGGATGCAAATCCGAAAGGTGTAACACCCGATCATCGGTATCAGGCAATCATGTGACATAGCTAGGAGCTCAGCCCTTTGCCAATCAAAGACCTTGGCTGGTCAGCCACACGCATGGTGTCTACTGAATGATGGAGGGCACTCTACGGCCGAAGGCTCAGCTCGTGTAGGTATATTTGCCGATGACCGGCGCAACGATGATGTGTCCATGATACAACAGAACCAATGCAAGTTCTCTCAGGTGCTGGGCATGAACGCTTGAAGCTAGCACTCTTGTACCTATTTACCCATATCGTCTTGCTTGAGGCTGCTTATCAGGTGTAATGTTAGTCGCCGTACTGGGAGCACCGCTCGGAAATCGGAACCGCTCCCTCGTGGGAACATAGAATCACAAGATGTACAATGTGTTTTATTCTCGCAACGGCATGGAGGTAAGCTTGCCAGGCCCACAACAGCGCTTATCTGAGCCCGAGATAGTTATGCTCTCCTGTGCCTTCCGTGCTTAACGAGCTAATACAAACTTATCGCCGGTCACACTAAGACCAGCTTTACCCAAAGTAGCACGTGACAATATTCCCACCTGCCATAGCGTAGTATTGCTCTCTAAGGCGCAAGGCTGTTCTGCAGCGAATTTCTATGTCTTTCTCGAGAAAAGTTAAACCTCTGTGAGAGCGGGCAGCCTAGACACGAACTTCGGGATGCTTGCGCTACTCTCCTGGCGGCAAAGACGAGATAAACAACCAGTCCGCGTGCGAGGAGGGATTTGCCACAAATGTGAAGTTTCCACCCTCAGCAACGGGGGGCAGCAGCTAGGCCTTAAGTTTTTTCGTGCTAAACGGCAAAATTTCACGTTTCTGACAGTATGCAAGCGTGCCCCCTGCGTGAGCACGCATCCGCGGTCGTCCCGCGCAAGGCAGACGTACAGGATTCCAACGACCACACTCGGACTGTTTCTTTATGGCAACGTCGAGTCGGAACCTTCATTCTTTAATCCCTCCTGCGTATCCCGTGAGGCACGCACGCGGCTAGTCAAAAGATCTAGCAATTACGTACATTCAATAGGGGGGATTACACCAACTCGATCGAGCCGATTACGTAAGTGGTATTAACGTCTCATCCTCTGGGTGGTCCTCAGGGCTACCCAATAAGGATGATTGTTAACAGAAACAGGGGGAAAGCATGAGCACGTGTTGTAACTCACATCACCTGGGATACCGGATCAGGAGTCGGTTTTGCCGTACGGCGACACCCACACGCTTCGGAGTAGTGTGTTCTGACCTTGTACAGCGGAGCGCACAGCTTCAGGTGAGCCTCACAACCGTGCTAGTCAAGAGAGAGATCTGAGGGCCTGCGCCTTCGCATAAAGGCTTCGCTTGTCCCCTAGGGACCGAGCCCAAATTGCAAAGAACCACGTTAAGGTAAATGGTCCTGTTACCCACGACCATCTGTCTGCCCGTAGACCTCCATACGATGCCCCGAGACACCGACGTTAGTAAGATTAGCAAATCTAGTGTTGCATCGTATGCGATCTTTTACCTTCAGTAGACCTCCCTGACGCGTTTGTGTGCAGTCTGCCAATCTAAAGATCAATGTTTACAACGTCGTTGTTTGGCGGTGGTTCATAGTGTGGAACCTGAGCCAAGTCACGATCGCCAAATGGCACAAGCTCCGGCCGTGCGTGAGAAATGCAAATCGGGATGATTCATTGTATGTGGCACACACCGTCTGTGTCTCTCAGAACAGGTGCTTAGGTCTAAATTATTGGAGTTTCCAAATATACTAAATCGGCCCCGCCATACTCTGGCTTGAAAGTTCATCGGGGATATCGCCATAGTTGCCTGGAATCCCGCTAGTTTCCCGCGAGAGACCTCCCATCCTAGAGATCATCTGCGAACTCAGCAATGCGTACTAAAAGTAAAACTTCCTCGAAGGCTGAGATACGACTAGTTTCAATTTGTCCTGAGCACACTTGATAGCCATTTCAATATCCATCGGCATTGCCGTGAAGTTCCGGCTCTGATTGAGCGGTCCTTCACTTGAATCAACCAACCTACTACTTTGTACTGTCTGATTTAACTATGGCATCCTGGGTATTACGAGAATCTATCCTCTGTCGAACGATTCGAAATTTCTAGGAATGCACGTCATCCGTAACCCACCCGAGTTGTTATCTTGGGAGCCTACTTCAAATAGTTCCGCATTCGGCTGTCACTGCCGACACGATTCCCGTTGATATAAGGCATGAGGACTAAACGACTTTTCAAATGTTTCACCTGATTCGCCTAGGAGTCGGGCGTGTAGATGAAATAGGGCTGGTTGTCCGGATAAGCTTTTCGCTTTATTCCTCGACCTCGGAGGGTAACTCAGTCTCCGGAATGCGCCAAACCACACGCCTGTGAATGATCAGCGTATATCGCGTATCACTCCGCCCCCACGATTGGAAGGACAGCCGCCCTTTCGAGAACAGGACGGTGATCGATGGAGCTCCTGGTCGAGCTGAGATTGGCCATCAATACAGGTGATGGGCTCATAGTGAAACAACGTGTCAGAGGGTGCGTTATCCGCAACACCTCGATAGTAGGCAGTACTATCTTCCAGCCCTCCCACCAGGTCAAATTTGACGGGTAAAAAATAGCATGGCGGTAGCTGCGATGCGCCGTTTGACTAGGCCAGTAGAAAGGGCTAGTTACTGCAATTATATCTTAACTACTTAAACAGGGAGAAATAGGATCGCAATTCGCATGTAATCTCTTGCATACACCGCCGAAGGGTCCTCGAATGTTGGATTAGCCAGTTTGCCGAAACCAGTTAATGATGACGGCTCTTTAAGCTAGCCATGATGAGGCCTGTAATGATCATCGCAGTTCTAAACCCAGACCCTGGGTATAGAAATCGAATGCTTCAGCTTACATATATTATTCGCGAAGGAATTTATTCGTACCTTGATCATCCGGACCATTTCAAACTTGTACTAAGATATCGGGGCTTATAAGAGCCGGGACCGCCGGCTATCCGCGATGAAAAGGGTCCCTTGGGTTCAGACCCAGGAACTGGAAGTTATCATGGGAACTTCATCAGTAGAGCACGTAATTTAAGCCCCCCTGCTTACGTCGCATCACATACAAGTCCCGACAACAGCTGATCGAAATAAACGGATGTGAGCACTTGGTGTCGGTTTGCTCAAGCGTGGACACTGTCGTGGCTTGACCCAAGTGTGGAAGAACTGTAAGACGAGCCCTGCCGAAATCTGTGCACATGGCCGTCTCCTTAAGGAGCAGTACAAATGGGTTGGTCAGCTCTCCCACGACATGGCTGTTAGAGATTACGTGGAATGGCCAAGGCTCGTCTTACACCCTCGCCTACCCGGCCCTCACAATGAGACCTTCCTGCGTCATTATTGGGTTCAGGCGGGCTCTCCGCTTTTGATGCGTTAACTACTTGCTGCGAGGCCGCAACGGGCGTCCAGTCGGTCCGTAGGCCAACAAACTCTATGGAGAGCTTTGAAGCGCAGAGGCGCGGGAATAAATGTACGACAGTCGGAAGGATGATGGGTGAACCCGAGTCGATCACGTGGTGGTATTCAGGTGCGCGGCTGCGGTGCGGAAATGGGGTGGATGAATCACATCTAAAACATTTCGTTCATGATCCATTCCATCCCACCTTAAAGAATTCGAGAGAAATGTCCTATGACTCCCTCCTAGCTGCAGCGAAGTGCGTATATGCAGAGAAAAACTAAGATCATATCACCACTATCTGTGGCACTCAAACAGCTCTTCTATAATAATCGATTTTCAGCAGAGAGTTTCTTTAACTGAGCGTGGGTATTTGTTACCTCCTTCGAACAGCTCGACCGACTCTGGGGATACCTTTGGCTCAGGCCATCAGGGCTGTAGTTAGTCAGTCGACCTTTGCGTTGCTGAACCTCAATGGGAGCGGTCTTTTATTCGTTGCCTATGCTGTCTAAGTCCTGGCAGCCAGTACTACGAGCGGGAATACCTCCCTACCTTAAGTCCAGGGGATCTCCGTTTAACTAAACCACAACTAGATGCGCGCTATTTTTTCGATTACAACCGCCATCCAAGGGAAATTCCGAGATTAATGCGATTTTCACCGATCGAACTCTGCCGGCCCCCTCATGGGGATGACCAAAGAGTCTTTTCGACCCCAAATGACCCAAACTAGGACTTTGTACTGACAGATCGCTACCTTGAACCGCACCTACCCTCAGGCGGACCTGCAAACGTGACTCTAGTACCCCTCACAGACGGGTACAGGTGAAAAGTAGAACGTTTGGTGCAGTCCAATTGTTACGTCAGGTCACCTACAGCCCCGGCCAA
		</sequence>
    <sequence><taxon idref="Location_3_0_0|14.44431373667814"/>
			CGAAAGTCACCGGGCAACACAAATCCTTATTTCCTCTAGGCAAAGCCTCGTGGGACTCGGTTGCAAATCGTGAAGGTTTCCTGAGGATACATGCCGGGAGATCGTCCCAGTTCAAGCAGGCGAACGCGAGAGAGTGGCCAATGTGCTTCCGTTGGTAAGGATCGCCATCATAGTGACTGGGTGACCCCCGGCACCAGGAAGGGTCTGCACGACAGACTTATGCAGGAGTGCGATGTGCACGGCAGGATCAGTTTGTGTTCATACAGCAGCATTAGATTACAGGTGTGTTTTAGTCAAAATATCTTTTCCCCAACTACTCCATTTTCGCGTCTTTATATTAGACCGGCAACAGCTTGAGGGCCGTTACGACCATCCCTTGACCGAGTCTCTGGACGAGCTTCAACACGGAACGAGTTGACCCCTCGATTAAGCAAGTGTTTTCCCCGGTGTCGTTCTTGAAACCTGTCCGAAGTACCGACACTGATTTAACTTCGATCATAGTGGCCATAGATTGTGAGATGAGGCGTTGTAATGTGAATGCAATGCCGCATCATCATTTCGTACATCTTTTACCGCTGGAGTAACGTGGTCACTGCCCCGCCCGTGTGTGGCTATCCTCAGACATTGCGTGAGTGCTAGCATATAATTAGATTCAGGGCGTAATCGCGTTATGTTTGATACTAACCTAATACAGGCCTGACGAGGGGGAGAATTTGGCGACATCTGGGTCACCAAGGCAGAGATCGTCGCGAGGATTACCCAACTGCCGCAACTCAGATGTGTTACTCCCCTAGCTCGTACCCGCAAGGTCCCAACTGATAGATGTGTATAAGGTTAACATTCCTTCATCTGAACGTTATCACCCGCTCGATTTTGGACGTGTCGAAGCCGGTGCAACTGCTCAATAGCTGATCTGGACAGCACCAGTAAACGACCCTCCTGAGTAGTTAGGTATTTGAAGGCACGGCGGATTTGATAGCGGTGGTCATATAATCAGGAACTGGTTCCTTCATGGCAGAAGAACTTTAGGTGTAAACACCCGGAGCATACTTCGGGGTTACTTAGGTGCTGAACGGTGAATAGGCCCATTGGGATGCACGTCGACATAACGGCCATCTAGAGACCCGGCAATGCCACTTCAAGGGTTGTCTGTTGACCCACGAGATTCGGTCCCTCACGCTAAGAACGAGTTCTAGAATGCAAAAAACAAAGCGCTTTAATCTGTTGCGAGCACGACCAAATGGCTTGACCTCACACCGTAACCTAAAAAAATGCGCTCTGTTCGAGTCCAGATATTAGAAACCAGACATTGATACTGCCTTGCTAGCCCGAATAATTGTGCACGTTTCTAAGGGTATTATGAAATCGTGTTTTTAGTCGCGGCCCTGACAAGCCCAAAAGCTCCTGATATCTCAAAGATCGTCCCGCTCTGGGTCTGGGCTCCGTTTCCACTATCTGGTCACAGGTTAGTAGTACAACTCCAATATAGGTACCTACTACCACCACAGCATGCCCAACAAATCCGTGCATACGTGAGCAGTCATGTCATGCCATGACTTATATATGGCCGTCACGAGCTAGGAAGACGCGTCTATGCCTCCAGGCCTACCTGCCATCAGTAGCGGTCGATACCGGTCGGTCAAAGGACTCCAGGTAGTTCGATGCTTCCCCGTAGCCTTTGTGACACCAAGGATCGTTAGTGTGTCTATAATCGTCTCGATCTTAACCGAGATGGTTCTGTCAAGTCCTGTTCCCGCGAATATTCTGCTCCAATTCGCCTAGCTGCGTTTCTCAACGGCATAACCGAGGGGGGCTAGACCCTCAGGTGACAGTGTTGCGACGACTCGCATCCCTGCGGGATGCCGGCTGAGCCCTCTTTCGTAAGACGGAGCGCTCTTCAGTAAACTACTCGGGCGTTGACCTACTTATTACCGTGCGCACCTTGCAGAATCCTCATGAGCTACCGCTACTGGTTTGCAGTTCCCTCTGATAAGAAGTTCCGGACTGGCTGTCTCCTTCCCAGTGTGGTTTCCTCCGAGGCCCCCAAAGGCTTCGCCGTTGTGGAGTGGGGTTGCCCTCTGGCGAGCGAATAAAGGTTGGACCTTCTTAATCGTTGCTTTTCTCTGATCAAGAACTGAACCGCCCGACTGACTATCCCGGACACCTTCAGATCCGACCTCGAACCGGCACTTTAAGTACCGTAGATTGTGACTCAATAAGCGATTGGTGCGCCCCATCAGTTTATGTTTTCTACTCAGGTGCACCTGAACAGTGCTGACCGATAGTAGCGCAGTGGCCAAAGAGATTAGTCTTCCAGTGACGCAAGGTCAGGGTCGAGCATCTCAGGAGGCTTTGCAGTTGATCGTGAATGAGGAGAATGACAGGTCGACCTTGTTATCGCGTGTTCAGGTTACCATTTCAATTACTCGTTGTGCGACCGCTAGGACATCTGCATCTAGCTTGTTCCCGCATATACTTATCGCCCCAGGTTCTCTAGCAAAAACCATCCGTCCAACCACGAATGATTAGGCCGTGCCCGGCTGGCTCTCTTTCAGGTTTAAGTCGGCAACGAGCCAGAAATGAACGGCGAAATATAATGCTAATAGGTCCCTAGCCTTGCGTATCTTATAGAGTTGTGGCCAAGTTCGGCTTCGGGTAGATACCTGCTATTGATCCAGGACCTGTTTGTCTAGTTAATTACAATGCGATAACTTTGCTCACACGGGAATTCACACGCGCCCGTCGTTCAATCGTATCACACAAACCAGCGGAGGTAGATTCCCTTATTCCCTCGTGGTAAAGGCCGCTCCAAACTTGTGAACTGCGTGCATCTCTTCATGTTGCCCTGTTTATTGACGTTGTTATACTATGTAGATATGTCCGCGGGCAAAACGGCTCAACGCAGATCTCGGGGCTCGAATCCCAGTCGGCCATGACTAGACGGACTCGTACGCGTCCCCGGCAGAAGCAGCTCTGTGGTAAAGAGAATTAGCCTATGCACTAGTCATAATTGTAGTTATGGCATTTATGTAACTGCCGAGGTATCCTGGTCAACGAGCTACATTTACACTTCCGCCGTAGAGTTATATTTACCACTTTCGGAAGTCGGTAGATGCTGGGAGCATACCAGACAGTCAAGAGTTTCTGTACAGAAACGACCGAAGGCTGGTGAAAGATTAGGCTTACTCTTGTAGTCGCACCAGAACATGAAAGCCTCCTCTGACGAGTTAAAACAATGTTCTCAGCATACCAATGCCCCACAGAGCATAGGATCATTCAGAGCGAGACTGGCTTATCCTGTTTGGTGCCTTTCTGGGTGGCCAGGAAAAAAGACCGAACCCAGAACCGGTAAGTACCATAATAAACGGGGACTAACCGAAAGGTGTGGGAGCCCGCCTCAGTCGGGGGCCGTCCAAAAGGCTATTGGAGCCCAAAGCGCAATGGCGGTCCTACAAGACTATGCACGCCGGCAGTGGCTACCCTCGGATCGTACAAATCCACGCTGCGAGTTTAGCGTTTCGAGGGTCACTGGGTCGACTCACTTACTAGACACGGGATATATGAGTAGCCTTATACCGTCCCATCTTGTCACAAGACCGAAACGAACGATGTAAATACGCTTATATATTGATTGTAACGTGCTGAATGACTTCGCCGCAAGAACCACCACGGGCATACAGCGTACAGCTTAACAAGCGCAAGTCAAATTGAGTTCTTAGGTTATGGACCCCGTTAGCGTGGTAGTTACGATTTGTGGTCATGTTGATGCATACCGTAAATAAGATAAACAAATGGCCACTTATTGACAGTATTCGTGCTCCAAACGTATGCCGCGTATGCCAAGCGCCACACTTTCCGGCGAGCCGCATACGTGGAAAACTAATGCGAACTGAAATCATCCTTCTGGCGAGTGCACACCTTGCCCTTTTTACATGCCGAAAGTACCATTAGCCAACTCCGTCCACTAGTACGGTTCTCGACTAAGTGTGACGGTTGTTCTTTGGCAGGCCCACTCACCAAAATCATTCGGGCATACACATTAAACGGACGAACCGTCATTGATCGCATAGCAAACTTCCCCGCGCGAGAGAATTCGTTACCGCAATGTGTGTGCGCCTTAATAGCTTATCGAAAGTATTCTACGTTCTATAGGGTGTGGACCTTAAGATGTCCGCGAGGGGATGCTCGGTATCATTCCCAGTGATTTGCAGACCTTTCCACAGTAACTCGGCTACTGTGGTTAAGATATCTATCTAGGACAACAAGGAAAGGCCAAATTTTATGCCTATGTTTTTGCGATATGTTACTCCCGGGCCGACCCGAAGTCACCAAGATGCTTTGCGCGGGGTACCAACCATCGGATCATCGCTTGTCCGGCAACAATAACGGTTGAGGAACTATGACACTCGCTGCATGCGCCAACAAACCTTAGGACGTCCTACAAGTCGGCGGCGAAAGGATTCCAGCCCCGTCTACGAGGAGGCAGGTATAAATAGACAAGGACACTCACTGAGTGAACGCCCGCTGTCAGTTTTTGCCTGCATTGTGAACCGTATGCACTGGGCTCGGCTAGGTTGCGTGGGACTTTGCTGAGGTACATAGGACAAAGCCCCACACATGTGGTGCACTTAAAGAGGACTTAGCAACGCGATGAGAACTCAGACCACCACCCTTGGCTTTTTAGAACATGTGCCCGTGACGCAAGCGGTGCGATTGTCAAATATTCCTGAACGGGCTAACGCCACAGGAAACGACTTTGACCACTCTGAAGAGTGCACTCAAGGAAGTGACATATAACTCAGAACGTCGGCGTAGTAGATTGATAATGGAACGTGAGCCGTTAATAACTGTATTCGCCAAGCAGGTGCGGGCGGCGCCGTGCGCGGGACATGGATTGTTGGCGGTACTGTAGATTACCACACGCAACCCTGTTATACATCTTGGCTTCGAACGAGACGCCCCCCAACGCCTTTCGCCGCAACGTCATGATGAGACTACCAATTGTCAGTTTCTTTGTTACTCGCCACAACGGGCCACGGATAGGCTACGAAATTACGGCGTTAAAAATTGACAGCATTAGGTCCCCCTATGCGATAACGCGCGAGTCGCAGGAGCAGGTGGTCATAGATCCTGTGATGTTTCGTGAACACATATCCTAAATTCTAGGCTGAAAGCCATCAACTCGGTTCATCCCATGGTTTCCAGTGTTTGGATGATAGATAGCGTCCCATATGTGTGAAAAGGCATTTATACATGATCGTTCTGCGGTCTTCCCATATCTCTGTGCGTTTGCGTGGATGGGAGGCAGCTCTCAATGCGAATCCAACTAGGTCTGGTGTTACGATAAATCTTGAAAGTAGGGTACACGTTTTTAGGATCTGCTATGACGCAAGCTCGGCCTATACATTTAGTAATACCCATTTTTACGAGCGATGATTTTCTCCCCGGGGGCGGTACCGATCAGCGAGACCCATACAAGATACGAGTCTTCATAAGAAGTCAGTCCTTCGAGTTTCGGATGTACATGATTTGCTACATATGATGTAAGACGTCTAGCCCCGTAGTCGAACTTCCGGATGCTGTTTGACTTCGGCTTAGCAAAAACGAGTCTGAGATTATGCAGCAGGGCAATCTATAGTTCGACTCTTTCTGCTGCGATGGAGAGGCTGAGGCCAATACCAGTGTGTAATGCTATTTCGTCTCTTCTATGGAGCCACGACGTTTAGTCATCACATACTCTCGGATGGATCACGCATGCATTAAAAACGGCAGCTTCATGAACGACCATAACGTGTGTCTTGAGGCCCCGATGTACGCCCGGATAGGATGCCTCCAAAGGCTTAAAAAAGCAGTTACCCCATTGCTTACAGTCCCAACCCGAGGCACAGCACCGTCTTCTAAGGAGGACCGAGCACCGGTGTCACCGAGTGAGTTGCGTAACAGCCGTCCTTTAAAAGGAGTTTGATGAAGGCCTCGTTAGGTGGGTACACCAGAATTTTGGACCAGTGTCACCACGGTCGGTGAGAGCGGAGAAGTCGCTCCTACAGCAAGTTTTCGCATTTCCATAGTATTTGCAACCAGTATCCGTATTCTCCGAGTAGGAGTCGTTGACTGACATCTAAGTGCACCCTGGGTCGTACGCGAACCCGGCAGGCAAGCGTAAAGGAGTGGCGCAGTTGTTATATCGGCCGTCTACGCCCAACTAGGTCCAATCTTAACTCCGCAAAGGGCTCTATTGGCTAATTCTAAGTCCTGCGTGGGTTGGGTCGCTGGTGTAGGGATGGTCCATGCTGTGCCCTAGTCGGTCTAATGAACCAGGGTATATATCGCATGCAGCGAGAGTATGCAACGGATAACCCGGATCTTTCTGATAGATCAGACTTGTTTCAGACCAGGGACCGCACTGCATGCGGAACGGCGGGAGCGGAGATCCTGGATCGCTAGTAGTGGCAGTGAGGGTGCTAGTCCGTGAAAGGCGTGTGTCACCACTACGTACAACGCATTCCAGTCAGAAGGCCTCATCCTATCTGATCCATCATCCCTAAGTACTGCTCATTCAATGAAACGACGATATTACGGAGGTGGTGCACGTGATCGAGGACAGTTAAAGTGAAGGAACCATGTCTGGGTTGGAAATCACTAGCGTCGCGTTTACCTCAGACCGACATCTTAAACGACCAAAGCAATTACTAGTTGTCGATTGTAGGTTCGGTCGCTGGGGTGTGAGTCGGAGGATTTGATCCCGAATGCCGCACAAATCAGTAGCCCTTTATATCCATAGAACGTGGAGGTCATTCAAAGCTTGGAGTACGGATGCCCGCAAGTTCATTGATCTTTCTTATGTCCTGTGCCCTGAAACGCGCGAATCGTCTGATCTCTGGTATCAGGAGAGATGTTCACCTAGTCTTCATGCAGACGCCAATGTATACTTGATAGGGCCTGAATGCGGGCCTTGCGTTATTCCGGCTAGACGTACAGAAATGTATGGGTAGCGAAGGTGGCGGATGTAATTATGTTGGGTAGGGGCGAGAAGTACTTAACAATGGTTTGCAGACCACGTACCAACTTACGCGCGGTGGTTACATCTTCAGTGATCGATTTGCGCGCCACCATTCCGATGTCACGATACTATGCAACACAAATTTATAATTCGCGCATACCAACCTCCGGGTTCATATCAAAGAGTATGGGCATAAGAATCCGGCCCAGATGGCAGAAGCGGCTTTATAATGCAAATATTGTGAATAGCAAAAGTCACGTCGTGGGCATCTAGACGTACGGGCTTGTACGCTAAAGAGACGTATATAGGGTTGTTCGAGTCGGATCTTGATAATCTACCTTCTAGTTGCTTACGCTGTCTCCTAGCGGCAGGGTACGACAAAACTGTGGCTGGTTAGCCGACCTTGCGCGGCTACTGCGAACGGCTCGGGATGTCCATACGACACCCACACGAACTTTCCATCAAGCACAATCCGTACTTTCACAGGCGTAACGCAGGTGGATAAGATTTTGGCGGTTACCGATATTCGTTTAGGCTCATCTTATCCCAGGCGCGATGGAGACCCGGTCGGCTAAATTAATGGTATTCCTCGAGGGTTTTACGTCGCGGGGAAGTCGAACAATTGACACTTCCAACATACCAAGATCGCCACTGGCTTAGACAATCATAGGCGGATAGATTACCCCGCCCCATTTAAAACATGGTGCGATGTTAGTCCTTAGTTCCGCGGGGTCTACGTCAGGCAGCCAAAAGTGTTACCCACAACCAATTGTCGATTCCGACTGGGATGTAGGCTGCTCAGTTTATATGGAGTTGAAAGCATAGGCCCGACATCCCCGAGGGAGAGGGGAGTGATGGTTTAGTGACGTCGTAGCTGGGAAACCAGGAGGCTTAGTAAAAACTTGCAGGATCTGATTACAGGTAGCCCCCATCACCGGCGTTCGAACCCGGGAGTCCGGCCCGTCACGACAAATTCTACTATCCAGGGACTCCAACGTGGAGCGTAAAAAACAGATCTTTTGTTCCATCTAAAATAGGCCCACGGAAGACTGGTGACCCTAGCGAATTAGACCGGGTCCTTCTTTCGCAGCTCCGTCAAGGAAACGTGAAATGTCTAGAGTGGAGATTAAGAGCACTTACCATTACTTGGTCGTTCGATTGAACGTTAGGCCCAAGCAGCAGCCCTTTAGGAGTAAGTACTGAAATACGTTGATTGACTTGATGTAAGTGTCTGTAAGGCGTCCGCTTATCTTATTATGGTAACTACGTTTCCATAGCGAGGAGTACTCTTTGATTATTTGCGTCCTGATTTCGAGTGACTTCCGGGCTCCCGACCCAGAGTAGAATTACACTTTACCACTTGTGAGATGGGTAGAACCGAAAGGCGATCCTCTAAGCAATCATGAGCTTGATCTGAAGCAAAAAGCGAACCGAGACGAGGCGCGTCAGTCAACGCTGTCCTGTAGGATGCGACACTGAGAAGGACTCGAATTTCAATAGAACACTTCGAGCCTACTGTGTTTCGTCGATCTGGAGCTTGCAGGCGATCCGACCCAGGCATGTGCAAGCACGAATGTTAGATTGCGGAATACATCCTAGTGGATACTGGTCAGACCATGAATCAGTGCTGCGCACGACTCTAACGTTCAACTTTATAACTGCCTGGGCCCGGATAGCCCCCTTAGGAGACCCTTCATGGATCAACGGTTACCCCTTCACGGGAGAAGAGGTATTGCGGCAGCGACTGAGATAAGTGAATCAATTCAATACGGGAATGGCAACCCCGGGTCTGGACAGACAAAATAAAGCAGACAGCCCCTTGTTTTATCACAGACTGGCTATGTATTTAGCAAATGTGACCATATTCAAGCCCTATACGACTACCCCATGAGGACCATATCCGCTCAGGAGTGTGACCTTGCGCGTATTGTTATCCGCCGGCAGTTCAACTGGAGTTACATGTAGGAACATTTTTTGCGAAACCCTAGTCCTATTATTGTAACCTCACCTATAGTGAGTCGCCCGAATCCCCGTCTGGTGTATGGGTTATCCTTGAGTGCGCTTCGCCGCCGCGGGTATGATCCACTCTTAACTGCCAACCTCTGGTTCCAATGATCGGGGCATCTACTATCTTCAGTGCAGCCGCACACTCCTCTTTCGTGTAAACGCTGCCGTTACATACACTGCGACTTATTGCAACTGTCTCATGAAACCAACATTGTGCTCTACCACCTGTAGCCTCTAGCTTGGGCCTTATACTAGCGCGTCAGACTCACAGCGAACCTTTCCTCAACTCTTACTGGTGACAACAGCAAAATTACTTAAGATTACTCATACGGCGTGATCTCCGCAGTGGGACATAAGCCCACCAGGTTGGCGAAAATACCAGCGGCAGTAACATCGCATTGTAAACGTCCCTCCCAGGAGACAGCATACTTAGTGTGACCCCGGCGCGACGCTCTATAGCAGTGCCATCTTTTGCTGACTGTCGATGTACATAGTTCCAGGTAGTTTTGTAATTATTGCCGCTAGTCTAAGTGATAAGCCTTGATCTATCTGGACGCTGATCCTCGACCTGTTTAATTTCGTGGACCTTGCCGATTGTACGGCAAGTTAAGGCAAAGGGGCCCACTGTGTGCGGAGTATTATCTCACTTCGGACATGTGGATGCAAATCCGAAAGGTGTAACACCCGATCATCGGTATCAGGCAATCATGTGACATAGCTAGGAGCTCAGCCCTTTGCCAATCAAAGACCTTGGCTGGTCAGCCACACGCATGGTGTCTACTGAATGATGGAGGGCACTCTACGGCCGAAGGCTCAGCTCGTGTAGGTATATTTGCCGATGACCGGCGCAACGATGATGTGTCCATGATACAACAGAACCAATGCAAGTTCTCTCAGGTGCTGGGCATGAACGCTTGAAGCTAGCACTCTTGTACCTATTTACCCATATCGTCTTGCTTGAGGCTGCTTATCAGGTGTAATGTTAGTCGCCGTACTGGGAGCACCGCTCGGAAATCGGAACCGCTCCCTCGTGGGAACATAGAATCACAAGATGTACAATGTGTTTTATTCTCGCAACGGCATGGAGGTAAGCTTGCCAGGCCCACAACAGCGCTTATCTGAGCCCGAGATAGTTATGCTCTCCTGTGCCTTCCGTGCTTAACGAGCTAATACAAACTTATCGCCGGTCACACTAAGACCAGCTTTACCCAAAGTAGCACGTGACAATATTCCCACCTGCCATAGCGTAGTATTGCTCTCTAAGGCGCAAGGCTGTTCTGCAGCGAATTTCTATGTCTTTCTCGAGAAAAGTTAAACCTCTGTGAGAGCGGGCAGCCTAGACACGAACTTCGGGATGCTTGCGCTACTCTCCTGGCGGCAAAGACGAGATAAACAACCAGTCCGCGTGCGAGGAGGGATTTGCCACAAATGTGAAGTTTCCACCCTCAGCAACGGGGGGCAGCAGCTAGGCCTTAAGTTTTTTCGTGCTAAACGGCAAAATTTCACGTTTCTGACAGTATGCAAGCGTGCCCCCTGCGTGAGCACGCATCCGCGGTCGTCCCGCGCAAGGCAGACGTACAGGATTCCAACGACCACACTCGGACTGTTTCTTTATGGCAACGTCGAGTCGGAACCTTCATTCTTTAATCCCTCCTGCGTATCCCGTGAGGCACGCACGCGGCTAGTCAAAAGATCTAGCAATTACGTACATTCAATAGGGGGGATTACACCAACTCGATCGAGCCGATTACGTAAGTGGTATTAACGTCTCATCCTCTGGGTGGTCCTCAGGGCTACCCAATAAGGATGATTGTTAACAGAAACAGGGGGAAAGCATGAGCACGTGTTGTAACTCACATCACCTGGGATACCGGATCAGGAGTCGGTTTTGCCGTACGGCGACACCCACACGCTTCGGAGTAGTGTGTTCTGACCTTGTACAGCGGAGCGCACAGCTTCAGGTGAGCCTCACAACCGTGCTAGTCAAGAGAGAGATCTGAGGGCCTGCGCCTTCGCATAAAGGCTTCGCTTGTCCCCTAGGGACCGAGCCCAAATTGCAAAGAACCACGTTAAGGTAAATGGTCCTGTTACCCACGACCATCTGTCTGCCCGTAGACCTCCATACGATGCCCCGAGACACCGACGTTAGTAAGATTAGCAAATCTAGTGTTGCATCGTATGCGATCTTTTACCTTCAGTAGACCTCCCTGACGCGTTTGTGTGCAGTCTGCCAATCTAAAGATCAATGTTTACAACGTCGTTGTTTGGCGGTGGTTCATAGTGTGGAACCTGAGCCAAGTCACGATCGCCAAATGGCACAAGCTCCGGCCGTGCGTGAGAAATGCAAATCGGGATGATTCATTGTATGTGGCACACACCGTCTGTGTCTCTCAGAACAGGTGCTTAGGTCTAAATTATTGGAGTTTCCAAATATACTAAATCGGCCCCGCCATACTCTGGCTTGAAAGTTCATCGGGGATATCGCCATAGTTGCCTGGAATCCCGCTAGTTTCCCGCGAGAGACCTCCCATCCTAGAGATCATCTGCGAACTCAGCAATGCGTACTAAAAGTAAAACTTCCTCGAAGGCTGAGATACGACTAGTTTCAATTTGTCCTGAGCACACTTGATAGCCATTTCAATATCCATCGGCATTGCCGTGAAGTTCCGGCTCTGATTGAGCGGTCCTTCACTTGAATCAACCAACCTACTACTTTGTACTGTCTGATTTAACTATGGCATCCTGGGTATTACGAGAATCTATCCTCTGTCGAACGATTCGAAATTTCTAGGAATGCACGTCATCCGTAACCCACCCGAGTTGTTATCTTGGGAGCCTACTTCAAATAGTTCCGCATTCGGCTGTCACTGCCGACACGATTCCCGTTGATATAAGGCATGAGGACTAAACGACTTTTCAAATGTTTCACCTGATTCGCCTAGGAGCCGGGCGTGTAGATGAAATAGGGCTGGTTGTCCGGATAAGCTTTTCGCTTTATTCCTCGACCTCGGAGGGTAACTCAGTCTCCGGAATGCGCCAAACCACACGCCTGTGAATGATCAGCGTATATCGCGTATCACTCCGCCCCCACGATTGGAAGGACAGCCGCCCTTTCGAGAACAGGACGGTGATCGATGGAGCTCCTGGTCGAGCTGAGATTGGCCATCAATACAGGTGATGGGCTCATAGTGAAACAACGTGTCAGAGGGTGCGTTATCCGCAACACCTCGATAGTAGGCAGTACTATCTTCCAGCCCTCCCACCAGGTCAAATTTGACGGGTAAAAAATAGCATGGCGGTAGCTGCGATGCGCCGTTTGACTAGGCCAGTAGAAAGGGCTAGTTACTGCAATTATATCTTAACTACTTAAACAGGGAGAAATAGGATCGCAATTCGCATGTAATCTCTTGCATACACCGCCGAAGGGTCCTCGAATGTTGGATTAGCCAGTTTGCCGAAACCAGTTAATGATGACGGCTCTTTAAGCTAGCCATGATGAGGCCTGTAATGATCATCGCAGTTCTAAACCCAGACCCTGGGTATAGAAATCGAATGCTTCAGCTTACATATATTATTCGCGAAGGAATTTATTCGTACCTTGATCATCCGGACCATTTCAAACTTGTACTAAGATATCGGGGCTTATAAGAGCCGGGACCGCCGGCTATCCGCGATGAAAAGGGTCCCTTGGGTTCAGACCCAGGAACTGGAAGTTATCATGGGAACTTCATCAGTAGAGCACGTAATTTAAGCCCCCCTGCTTACGTCGCATCACATACAAGTCCCGACAACAGCTGATCGAAATAAACGGATGTGAGCACTTGGTGTCGGTTTGCTCAAGCGTGGACACTGTCGTGGCTTGACCCAAGTGTGGAAGAACTGTAAGACGAGCCCTGCCGAAATCTGTGCACATGGCCGTCTCCTTAAGGAGCAGTACAAATGGGTTGGTCAGCTCTCCCACGACATGGCTGTTAGAGATTACGTGGAATGGCCAAGGCTCGTCTTACACCCTCGCCTACCCGGCCCTCACAATGAGACCTTCCTGCGTCATTATTGGGTTCAGGCGGGCTCTCCGCTTTTGATGCGTTAACTACTTGCTGCGAGGCCGCAACGGGCGTCCAGTCGGTCCGTAGGCCAACAAACTCTATGGAGAGCTTTGAAGCGCAGAGGCGCGGGAATAAATGTACGACAGTCGGAAGGATGATGGGTGAACCCGAGTCGATCACGTGGTGGTATTCAGGTGCGCGGCTGCGGTGCGGAAATGGGGTGGATGAATCACATCTAAAACATTTCGTTCATGATCCATTCCATCCCACCTTAAAGAATTCGAGAGAAATGTCCTATGACTCCCTCCTAGCTGCAGCGAAGTGCGTATATGCAGAGAAAAACTAAGATCATATCACCACTATCTGTGGCACTCAAACAGCTCTTCTATAATAATCGATTTTCAGCAGAGAGTTTCTTTAACTGAGCGTGGGTATTTGTTACCTCCTTCGAACAGCTCGACCGACTCTGGGGATACCTTTGGCTCAGGCCATCAGGGCTGTAGTTAGTCAGTCGACCTTTGCGTTGCTGAACCTCAATGGGAGCGGTCTTTTATTCGTTGCCTATGCTGTCTAAGTCCTGGCAGCCAGTACTACGAGCGGGAATACCTCCCTACCTTAAGTCCAGGGGATCTCCGTTTAACTAAACCACAACTAGATGCGCGCTATTTTTTCGATTACAACCGCCATCCAAGGGAAATTCCGAGATTAATGCGATTTTCACCGATCGAACTCTGCCGGCCCCCTCATGGGGATGACCAAAGAGTCTTTTCGACCCCAAATGACCCAAACTAGGACTTTGTACTGACAGATCGCTACCTTGAACCGCACCTACCCTCAGGCGGACCTGCAAACGTGACTCTAGTACCCCTCACAGACGGGTACAGGTGAAAAGTAGAACGTTTGGTGCAGTCCAATTGTTACGTCAGGTCACCTACAGCCCCGGCCAA
		</sequence>
    <sequence><taxon idref="Location_2_2_0|14.5881006753528"/>
			CGAAAGTCACCGGGCAACACAAATCCTTATTTCCTCTAGGCAAAGCCTCGTGGGACTCGGTTGCAAATCGTGAAGGTTTCCTGAGGATACATGCCGGGAGATCGTCCCAGTTCAAGCAGGCGAACGCGAGAGAGTGGCCAATGTGCTTCCGTTGGTAAGGATCGCCATCATAGTGACTGGGTGACCCCCGGCACCAGGAAGGGTCTGCACGACAGACTTATGCAGGAGTGCGATGTGCACGGCAGGATCAGTTTGTGTTCATACAGCAGCATTAGATTACAGGTGTGTTTTAGTCAAAATATCTTTTCCCCAACTACTCCATTTTCGCGTCTTTATATTAGACCGGCAACAGCTTGAGGGCCGTTACGACCATCCCTTGACCGAGTCTCTGGACGAGCTTCAACACGGAACGAGTTGACCCCTCGATTAAGCAAGTGTTTTCCCCGGTGTCGTTCTTGAAACCTGTCCGAAGTACCGACACTGATTTAACTTCGATCATAGTGGCCATAGATTGTGAGATGAGGCGTTGTAATGTGAATGCAATGCCGCATCATCATTTCGTACATCTTTTACCGCTGGAGTAACGTGGTCACTGCCCCGCCCGTGTGTGGCTATCCTCAGACATTGCGTGAGTGCTAGCATATAATTAGATTCAGGGCGTAATCGCGTTATGTTTGATACTAACCTAATACAGGCCTGACGAGGGGGAGAATTTGGCGACATCTGGGTCACCAAGGCAGAGATCGTCGCGAGGATTACCCAACTGCCGCAACTCAGATGTGTTACTCCCCTAGCTCGTACCCGCAAGGTCCCAACTGATAGATGTGTATAAGGTTAACATTCCTTCATCTGAACGTTATCACCCGCTCGATTTTGGACGTGTCGAAGCCGGTGCAACTGCTCAATAGCTGATCTGGACAGCACCAGTAAACGACCCTCCTGAGTAGTTAGGTATTTGAAGGCACGGCGGATTTGATAGCGGTGGTCATATAATCAGGAACTGGTTCCTTCATGGCAGAAGAACTTTAGGTGTAAACACCCGGAGCATACTTCGGGGTTACTTAGGTGCTGAACGGTGAATAGGCCCATTGGGATGCACGTCGACATAACGGCCATCTAGAGACCCGGCAATGCCACTTCAAGGGTTGTCTGTTGACCCACGAGATTCGGTCCCTCACGCTAAGAACGAGTTCTAGAATGCAAAAAACAAAGCGCTTTAATCTGTTGCGAGCACGACCAAATGGCTTGACCTCACACCGTAACCTAAAAAAATGCGCTCTGTTCGAGTCCAGATATTAGAAACCAGACATTGATACTGCCTTGCTAGCCCGAATAATTGTGCACGTTTCTAAGGGTATTATGAAATCGTGTTTTTAGTCGCGGCCCTGACAAGCCCAAAAGCTCCTGATATCTCAAAGATCGTCCCGCTCTGGGTCTGGGCTCCGTTTCCACTATCTGGTCACAGGTTAGTAGTACAACTCCAATATAGGTACCTACTACCACCACAGCATGCCCAACAAATCCGTGCATACGTGAGCAGTCATGTCATGCCATGACTTATATATGGCCGTCACGAGCTAGGAAGACGCGTCTATGCCTCCAGGCCTACCTGCCATCAGTAGCGGTCGATACCGGTCGGTCAAAGGACTCCAGGTAGTTCGATGCTTCCCCGTAGCCTTTGTGACACCAAGGATCGTTAGTGTGTCTATAATCGTCTCGATCTTAACCGAGATGGTTCTGTCAAGTCCTGTTCCCGCGAATATTCTGCTCCAATTCGCCTAGCTGCGTTTCTCAACGGCATAACCGAGGGGGGCTAGACCCTCAGGTGACAGTGTTGCGACGACTCGCATCCCTGCGGGATGCCGGCTGAGCCCTCTTTCGTAAGACGGAGCGCTCTTCAGTAAACTACTCGGGCGTTGACCTACTTATTACCGTGCGCACCTTGCAGAATCCTCATGAGCTACCGCTACTGGTTTGCAGTTCCCTCTGATAAGAAGTTCCGGACTGGCTGTCTCCTTCCCAGTGTGGTTTCCTCCGAGGCCCCCAAAGGCTTCGCCGTTGTGGAGTGGGGTTGCCCTCTGGCGAGCGAATAAAGGTTGGACCTTCTTAATCGTTGCTTTTCTCTGATCAAGAACTGAACCGCCCGACTGACTATCCCGGACACCTTCAGATCCGACCTCGAACCGGCACTTTAAGTACCGTAGATTGTGACTCAATAAGCGATTGGTGCGCCCCATCAGTTTATGTTTTCTACTCAGGTGCACCTGAACAGTGCTGACCGATAGTAGCGCAGTGGCCAAAGAGATTAGTCTTCCAGTGACGCAAGGTCAGGGTCGAGCATCTCAGGAGGCTTTGCAGTTGATCGTGAATGAGGAGAATGACAGGTCGACCTTGTTATCGCGTGTTCAGGTTACCATTTCAATTACTCGTTGTGCGACCGCTAGGACATCTGCATCTAGCTTGTTCCCGCATATACTTATCGCCCCAGGTTCTCTAGCAAAAACCATCCGTCCAACCACGAATGATTAGGCCGTGCCCGGCTGGCTCTCTTTCAGGTTTAAGTCGGCAACGAGCCAGAAATGAACGGCGAAATATAATGCTAATAGGTCCCTAGCCTTGCGTATCTTATAGAGTTGTGGCCAAGTTCGGCTTCGGGTAGATACCTGCTATTGATCCAGGACCTGTTTGTCTAGTTAATTACAATGCGATAACTTTGCTCACACGGGAATTCACACGCGCCCGTCGTTCAATCGTATCACACAAACCAGCGGAGGTAGATTCCCTTATTCCCTCGTGGTAAAGGCCGCTCCAAACTTGTGAACTGCGTGCATCTCTTCATGTTGCCCTGTTTATTGACGTTGTTATACTATGTAGATATGTCCGCGGGCAAAACGGCTCAACGCAGATCTCGGGGCTCGAATCCCAGTCGGCCATGACTAGACGGACTCGTACGCGTCCCCGGCAGAAGCAGCTCTGTGGTAAAGAGAATTAGCCTATGCACTAGTCATAATTGTAGTTATGGCATTTATGTAACTGCCGAGGTATCCTGGTCAACGAGCTACATTTACACTTCCGCCGTAGAGTTATATTTACCACTTTCGGAAGTCGGTAGATGCTGGGAGCATACCAGACAGTCAAGAGTTTCTGTACAGAAACGACCGAAGGCTGGTGAAAGATTAGGCTTACTCTTGTAGTCGCACCAGAACATGAAAGCCTCCTCTGACGAGTTAAAACAATGTTCTCAGCATACCAATGCCCCACAGAGCATAGGATCATTCAGAGCGAGACTGGCTTATCCTGTTTGGTGCCTTTCTGGGTGGCCAGGAAAAAAGACCGAACCCAGAACCGGTAAGTACCATAATAAACGGGGACTAACCGAAAGGTGTGGGAGCCCGCCTCAGTCGGGGGCCGTCCAAAAGGCTATTGGAGCCCAAAGCGCAATGGCGGTCCTACAAGACTATGCACGCCGGCAGTGGCTACCCTCGGATCGTACAAATCCACGCTGCGAGTTTAGCGTTTCGAGGGTCACTGGGTCGACTCACTTACTAGACACGGGAAATATGAGTAGCCTTATACCGTCCCATCTTGTCACAAGACCGAAACGAACGATGTAAATACGCTTATATATTGATTGTAACGTGCTGAATGACTTCGCCGCAAGAACCACCACGGGCATACAGCGTACAGCTTAACAAGCGCAAGTCAAATTGAGTTCTTAGGTTATGGACCCCGTTAGCGTGGTAGTTACGATTTGTGGTCATGTTGATGCATACCGTAAATAAGATAAACAAATGGCCACTTATTGACAGTATTCGTGCTCCAAACGTATGCCGCGTATGCCAAGCGCCACACTTTCCGGCGAGCCGCATACGTGGAAAACTAATGCGAACTGAAATCATCCTTCTGGCGAGTGCACACCTTGCCCTTTTTACATGCCGAAAGTACCATTAGCCAACTCCGTCCACTAGTACGGTTCTCGACTAAGTGTGACGGTTGTTCTTTGGCAGGCCCACTCACCAAAATCATTCGGGCATACACATTAAACGGACGAACCGTCATTGATCGCATAGCAAACTTCCCCGCGCGAGAGAATTCGTTACCGCAATGTGTGTGCGCCTTAATAGCTTATCGAAAGTATTCTACGTTCTATAGGGTGTGGACCTTAAGATGTCCGCGAGGGGATGCTCGGTATCATTCCCAGTGATTTGCAGACCTTTCCACAGTAACTCGGCTACTGTGGTTAAGATATCTATCTAGGACAACAAGGAAAGGCCAAATTTTATGCCTATGTTTTTGCGATATGTTACTCCCGGGCCGACCCGAAGTCACCAAGATGCTTTGCGCGGGGTACCAACCATCGGATCATCGCTTGTCCGGCAACAATAACGGTTGAGGAACTATGACACTCGCTGCATGCGCCAACAAACCTTAGGACGTCCTACAAGTCGGCGGCGAAAGGATTCCAGCCCCGTCTACGAGGAGGCAGGTATAAATAGACAAGGACACTCACTGAGTGAACGCCCGCTGTCAGTTTTTGCCTGCATTGTGAACCGTATGCACTGGGCTCGGCTAGGTTGCGTGGGACTTTGCTGAGGTACATAGGACAAAGCCCCACACATGTGGTGCACTTAAAGAGGACTTAGCAACGCGATGAGAACTCAGACCACCACCCTTGGCTTTTTAGAACATGTGCCCGTGACGCAAGCGGTGCGATTGTCAAATATTCCTGAACGGGCTAACGCCACAGGAAACGACTTTGACCACTCTGAAGAGTGCACTCAAGGAAGTGACATATAACTCAGAACGTCGGCGTAGTAGATTGATAATGGAACGTGAGCCGTTAATAACTGTATTCGCCAAGCAGGTGCGGGCGGCGCCGTGCGCGGGACATGGATTGTTGGCGGTACTGTAGATTACCACACGCAACCCTGTTATACATCTTGGCTTCGAACGAGACGCCCCCCAACGCCTTTCGCCGCAACGTCATGATGAGACTACCAATTGTCAGTTTCTTTGTTACTCGCCACAACGGGCCACGGATAGGCTACGAAATTACGGCGTTAAAAATTGACAGCATTAGGTCCCCCTATGCGATAACGCGCGAGTCGCAGGAGCAGGTGGTCATAGATCCTGTGATGTTTCGTGAACACATATCCTAAATTCTAGGCTGAAAGCCATCAACTCGGTTCATCCCATGGTTTCCAGTGTTTGGATGATAGATAGCGTCCCATATGTGTGAAAAGGCATTTATACATGATCGTTCTGCGGTCTTCCCATATCTCTGTGCGTTTGCGTGGATGGGAGGCAGCTCTCAATGCGAATCCAACTAGGTCTGGTGTTACGATAAATCTTGAAAGTAGGGTACACGTTTTTAGGATCTGCTATGACGCAAGCTCGGCCTATACATTTAGTAATACCCATTTTTACGAGCGATGATTTTCTCCCCGGGGGCGGTACCGATCAGCGAGACCCATACAAGATACGAGTCTTCATAAGAAGTCAGTCCTTCGAGTTTCGGATGTACATGATTTGCTACATATGATGTAAGACGTCTAGCCCCGTAGTCGAACTTCCGGATGCTGTTTGACTTCGGCTTAGCAAAAACGAGTCTGAGATTATGCAGCAGGGCAATCTATAGTTCGACTCTTTCTGCTGCGATGGAGAGGCTGAGGCCAATACCAGTGTGTAATGCTATTTCGTCTCTTCTATGGAGCCACGACGTTTAGTCATCACATACTCTCGGATGGATCACGCATGCATTAAAAACGGCAGCTTCATGAACGACCATAACGTGTGTCTTGAGGCCCCGATGTACGCCCGGATAGGATGCCTCCAAAGGCTTAAAAAAGCAGTTACCCCATTGCTTACAGTCCCAACCCGAGGCACAGCACCGTCTTCTAAGGAGGACCGAGCACCGGTGTCACCGAGTGAGTTGCGTAACAGCCGTCCTTTAAAAGGAGTTTGATGAAGGCCTCGTTAGGTGGGTACACCAGAATTTTGGACCAGTGTCACCACGGTCGGTGAGAGCGGAGAAGTCGCTCCTACAGCAAGTTTTCGCATTTCCATAGTATTTGCAACCAGTATCCGTATTCTCCGAGTAGGAGTCGTTGACTGACATCTAAGTGCACCCTGGGTCGTACGCGAACCCGGCAGGCAAGCGTAAAGGAGTGGCGCAGTTGTTATATCGGCCGTCTACGCCCAACTAGGTCCAATCTTAACTCCGCAAAGGGCTCTATTGGCTAATTCTAAGTCCTGCGTGGGTTGGGTCGCTGGTGTAGGGATGGTCCATGCTGTGCCCTAGTCGGTCTAATGAACCAGGGTATATATCGCATGCAGCGAGAGTATGCAACGGATAACCCGGATCTTTCTGATAGATCAGACTTGTTTCAGACCAGGGACCGCACTGCATGCGGAACGGCGGGAGCGGAGATCCTGGATCGCTAGTAGTGGCAGTGAGGGTGCTAGTCCGTGAAAGGCGTGTGTCACCACTACGTACAACGCATTCCAGTCAGAAGGCCTCATCCTATCTGATCCATCATCCCTAAGTACTGCTCATTCAATGAAACGACGATATTACGGAGGTGGTGCACGTGATCGAGGACAGTTAAAGTGAAGGAACCATGTCTGGGTTGGAAATCACTAGCGTCGCGTTTACCTCAGACCGACATCTTAAACGACCAAAGCAATTACTAGTTGTCGATTGTAGGTTCGGTCGCTGGGGTGTGAGTCGGAGGATTTGATCCCGAATGCCGCACAAATCAGTAGCCCTTTATATCCATAGAACGTGGAGGTCATTCAAAGCTTGGAGTACGGATGCCCGCAAGTTCATTGATCTTTCTTATGTCCTGTGCCCTGAAACGCGCGAATCGTCTGATCTCTGGTATCAGGAGAGATGTTCACCTAGTCTTCATGCAGACGCCAATGTATACTTGATAGGGCCTGAATGCGGGCCTTGCGTTATTCCGGCTAGACGTACAGAAATGTATGGGTAGCGAAGGTGGCGGATGTAATTATGTTGGGTAGGGGCGAGAAGTACTTAACAATGGTTTGCAGACCACGTACCAACTTACGCGCGGTGGTTACATCTTCAGTGATCGATTTGCGCGCCACCATTCCGATGTCACGATACTATGCAACACAAATTTATAATTCGCGCATACCAACCTCCGGGTTCATATCAAAGAGTATGGGCATAAGAATCCGGCCCAGATGGCAGAAGCGGCTTTATAATGCAAATATTGTGAATAGCAAAAGTCACGTCGTGGGCATCTAGACGTACGGGCTTGTACGCTAAAGAGACGTATATAGGGTTGTTCGAGTCGGATCTTGATAATCTACCTTCTAGTTGCTTACGCTGTCTCCTAGCGGCAGGGTACGACAAAACTGTGGCTGGTTAGCCGACCTTGCGCGGCTACTGCGAACGGCTCGGGATGTCCATACGACACCCACACGAACTTTCCATCAAGCACAATCCGTACTTTCACAGGCGTAACGCAGGTGGATAAGATTTTGGCGGTTACCGATATTCGTTTAGGCTCATCTTATCCCAGGCGCGATGGAGACCCGGTCGGCTAAATTAATGGTATTCCTCGAGGGTTTTACGTCGCGGGGAAGTCGAACAATTGACACTTCCAACATACCAAGATCGCCACTGGCTTAGACAATCATAGGCGGATAGATTACCCCGCCCCATTTAAAACATGGTGCGATGTTAGTCCTTAGTTCCGCGGGGTCTACGTCAGGCAGCCAAAAGTGTTACCCACAACCAATTGTCGATTCCGACTGGGATGTAGGCTGCTCAGTTTATATGGAGTTGAAAGCATAGGCCCGACATCCCCGAGGGAGAGGGGAGTGATGGTTTAGTGACGTCGTAGCTGGGAAACCAGGAGGCTTAGTAAAAACTTGCAGGATCTGATTACAGGTAGCCCCCATCACCGGCGTTCGAACCCGGGAGTCCGGCCCGTCACGACAAATTCTACTATCCAGGGACTCCAACGTGGAGCGTAAAAAACAGATCTTTTGTTCCATCTAAAATAGGCCCACGGAAGACTGGTGACCCTAGCGAATTAGACCGGGTCCTTCTTTCGCAGCTCCGTCAAGGAAACGTGAAATGTCTAGAGTGGAGATTAAGAGCACTTACCATTACTTGGTCGTTCGATTGAACGTTAGGCCCAAGCAGCAGCCCTTTAGGAGTAAGTACTGAAATACGTTGATTGACTTGATGTAAGTGTCTGTAAGGCGTCCGCTTATCTTATTATGGTAACTACGTTTCCATAGCGAGGAGTACTCTTTGATTATTTGCGTCCTGATTTCGAGTGACTTCCGGGCTCCCGACCCAGAGTAGAATTACACTTTACCACTTGTGAGATGGGTAGAACCGAAAGGCGATCCTCTAAGCAATCATGAGCTTGATCTGAAGCAAAAAGCGAACCGAGACGAGGCGCGTCAGTCAACGCTGTCCTGTAGGATGCGACACTGAGAAGGACTCGAATTTCAATAGAACACTTCGAGCCTACTGTGTTTCGTCGATCTGGAGCTTGCAGGCGATCCGACCCAGGCATGTGCAAGCACGAATGTTAGATTGCGGAATACATCCTAGTGGATACTGGTCAGACCATGAATCAGTGCTGCGCACGACTCTAACGTTCAACTTTATAACTGCCTGGGCCCGGATAGCCCCCTTAGGAGACCCTTCATGGATCAACGGTTACCCCTTCACGGGAGAAGAGGTATTGCGGCAGCGACTGAGATAAGTGAATCAATTCAATACGGGAATGGCAACCCCGGGTCTGGACAGACAAAATAAAGCAGACAGCCCCTTGTTTTATCACAGACTGGCTATGTATTTAGCAAATGTGACCATATTCAAGCCCTATACGACTACCCCATGAGGACCATATCCGCTCAGGAGTGTGACCTTGCGCGTATTGTTATCCGCCGGCAGTTCAACTGGAGTTACATGTAGGAACATTTTTTGCGAAACCCTAGTCCTATTATTGTAACCTCACCTATAGTGAGTCGCCCGAATCCCCGTCTGGTGTATGGGTTATCCTTGAGTGCGCTTCGCCGCCGCGGGTATGATCCACTCTTAACTGCCAACCTCTGGTTCCAATGATCGGGGCATCTACTATCTTCAGTGCAGCCGCACACTCCTCTTTCGTGTAAACGCTGCCGTTACATACACTGCGACTTATTGCAACTGTCTCATGAAACCAACATTGTGCTCTACCACCTGTAGCCTCTAGCTTGGGCCTTATACTAGCGCGTCAGACTCACAGCGAACCTTTCCTCAACTCTTACTGGTGACAACAGCAAAATTACTTAAGATTACTCATACGGCGTGATCTCCGCAGTGGGACATAAGCCCACCAGGTTGGCGAAAATACCAGCGGCAGTAACATCGCATTGTAAACGTCCCTCCCAGGAGACAGCATACTTAGTGTGACCCCGGCGCGACGCTCTATAGCAGTGCCATCTTTTGCTGACTGTCGATGTACATAGTTCCAGGTAGTTTTGTAATTATTGCCGCTAGTCTAAGTGATAAGCCTTGATCTATCTGGACGCTGATCCTCGACCTGTTTAATTTCGTGGACCTTGCCGATTGTACGGCAAGTTAAGGCAAAGGGGCCCACTGTGTGCGGAGTATTATCTCACTTCGGACATGTGGATGCAAATCCGAAAGGTGTAACACCCGATCATCGGTATCAGGCAATCATGTGACATAGCTAGGAGCTCAGCCCTTTGCCAATCAAAGACCTTGGCTGGTCAGCCACACGCATGGTGTCTACTGAATGATGGAGGGCACTCTACGGCCGAAGGCTCAGCTCGTGTAGGTATATTTGCCGATGACCGGCGCAACGATGATGTGTCCATGATACAACAGAACCAATGCAAGTTCTCTCAGGTGCTGGGCATGAACGCTTGAAGCTAGCACTCTTGTACCTATTTACCCATATCGTCTTGCTTGAGGCTGCTTATCAGGTGTAATGTTAGTCGCCGTACTGGGAGCACCGCTCGGAAATCGGAACCGCTCCCTCGTGGGAACATAGAATCACAAGATGTACAATGTGTTTTATTCTCGCAACGGCATGGAGGTAAGCTTGCCAGGCCCACAACAGCGCTTATCTGAGCCCGAGATAGTTATGCTCTCCTGTGCCTTCCGTGCTTAACGAGCTAATACAAACTTATCGCCGGTCACACTAAGACCAGCTTTACCCAAAGTAGCACGTGACAATATTCCCACCTGCCATAGCGTAGTATTGCTCTCTAAGGCGCAAGGCTGTTCTGCAGCGAATTTCTATGTCTTTCTCGAGAAAAGTTAAACCTCTGTGAGAGCGGGCAGCCTAGACACGAACTTCGGGATGCTTGCGCTACTCTCCTGGCGGCAAAGACGAGATAAACAACCAGTCCGCGTGCGAGGAGGGATTTGCCACAAATGTGAAGTTTCCACCCTCAGCAACGGGGGGCAGCAGCTAGGCCTTAAGTTTTTTCGTGCTAAACGGCAAAATTTCACGTTTCTGACAGTATGCAAGCGTGCCCCCTGCGTGAGCACGCATCCGCGGTCGTCCCGCGCAAGGCAGACGTACAGGATTCCAACGACCACACTCGGACTGTTTCTTTATGGCAACGTCGAGTCGGAACCTTCATTCTTTAATCCCTCCTGCGTATCCCGTGAGGCACGCACGCGGCTAGTCAAAAGATCTAGCAATTACGTACATTCAATAGGGGGGATTACACCAACTCGATCGAGCCGATTACGTAAGTGGTATTAACGTCTCATCCTCTGGGTGGTCCTCAGGGCTACCCAATAAGGATGATTGTTAACAGAAACAGGGGGAAAGCATGAGCACGTGTTGTAACTCACATCACCTGGGATACCGGATCAGGAGTCGGTTTTGCCGTACGGCGACACCCACACGCTTCGGAGTAGTGTGTTCTGACCTTGTACAGCGGAGCGCACAGCTTCAGGTGAGCCTCACAACCGTGCTAGTCAAGAGAGAGATCTGAGGGCCTGCGCCTTCGCATAAAGGCTTCGCTTGTCCCCTAGGGACCGAGCCCAAATTGCAAAGAACCACGTTAAGGTAAATGGTCCTGTTACCCACGACCATCTGTCTGCCCGTAGACCTCCATACGATGCCCCGAGACACCGACGTTAGTAAGATTAGCAAATCTAGTGTTGCATCGTATGCGATCTTTTACCTTCAGTAGACCTCCCTGACGCGTTTGTGTGCAGTCTGCCAATCTAAAGATCAATGTTTACAACGTCGTTGTTTGGCGGTGGTTCATAGTGTGGAACCTGAGCCAAGTCACGATCGCCAAATGGCACAAGCTCCGGCCGTGCGTGAGAAATGCAAATCGGGATGATTCATTGTATGTGGCACACACCGTCTGTGTCTCTCAGAACAGGTGCTTAGGTCTAAATTATTGGAGTTTCCAAATATACTAAATCGGCCCCGCCATACTCTGGCTTGAAAGTTCATCGGGGATATCGCCATAGTTGCCTGGAATCCCGCTAGTTTCCCGCGAGAGACCTCCCATCCTAGAGATCATCTGCGAACTCAGCAATGCGTACTAAAAGTAAAACTTCCTCGAAGGCTGAGATACGACTAGTTTCAATTTGTCCTGAGCACACTTGATAGCCATTTCAATATCCATCGGCATTGCCGTGAAGTTCCGGCTCTGATTGAGCGGTCCTTCACTTGAATCAACCAACCTACTACTTTGTACTGTCTGATTTAACTATGGCATCCTGGGTATTACGAGAATCTATCCTCTGTCGAACGATTCGAAATTTCTAGGAATGCACGTCATCCGTAACCCACCCGAGTTGTTATCTTGGGAGCCTACTTCAAATAGTTCCGCATTCGGCTGTCACTGCCGACACGATTCCCGTTGATATAAGGCATGAGGACTAAACGACTTTTCAAATGTTTCACCTGATTCGCCTAGGAGTCGGGCGTGTAGATGAAATAGGGCTGGTTGTCCGGATAAGCTTTTCGCTTTATTCCTCGACCTCGGAGGGTAACTCAGTCTCCGGAATGCGCCAAACCACACGCCTGTGAATGATCAGCGTATATCGCGTATCACTCCGCCCCCACGATTGGAAGGACAGCCGCCCTTTCGAGAACAGGACGGTGATCGATGGAGCTCCTGGTCGAGCTGAGATTGGCCATCAATACAGGTGATGGGCTCATAGTGAAACAACGTGTCAGAGGGTGCGTTATCCGCAACACCTCGATAGTAGGCAGTACTATCTTCCAGCCCTCCCACCAGGTCAAATTTGACGGGTAAAAAATAGCATGGCGGTAGCTGCGATGCGCCGTTTGACTAGGCCAGTAGAAAGGGCTAGTTACTGCAATTATATCTTAACTACTTAAACAGGGAGAAATAGGATCGCAATTCGCATGTAATCTCTTGCATACACCGCCGAAGGGTCCTCGAATGTTGGATTAGCCAGTTTGCCGAAACCAGTTAATGATGACGGCTCTTTAAGCTAGCCATGATGAGGCCTGTAATGATCATCGCAGTTCTAAACCCAGACCCTGGGTATAGAAATCGAATGCTTCAGCTTACATATATTATTCGCGAAGGAATTTATTCGTACCTTGATCATCCGGACCATTTCAAACTTGTACTAAGATATCGGGGCTTATAAGAGCCGGGACCGCCGGCTATCCGCGATGAAAAGGGTCCCTTGGGTTCAGACCCAGGAACTGGAAGTTATCATGGGAACTTCATCAGTAGAGCACGTAATTTAAGCCCCCCTGCTTACGTCGCATCACATACAAGTCCCGACAACAGCTGATCGAAATAAACGGATGTGAGCACTTGGTGTCGGTTTGCTCAAGCGTGGACACTGTCGTGGCTTGACCCAAGTGTGGAAGAACTGTAAGACGAGCCCTGCCGAAATCTGTGCACATGGCCGTCTCCTTAAGGAGCAGTACAAATGGGTTGGTCAGCTCTCCCACGACATGGCTGTTAGAGATTACGTGGAATGGCCAAGGCTCGTCTTACACCCTCGCCTACCCGGCCCTCACAATGAGACCTTCCTGCGTCATTATTGGGTTCAGGCGGGCTCTCCGCTTTTGATGCGTTAACTACTTGCTGCGAGGCCGCAACGGGCGTCCAGTCGGTCCGTAGGCCAACAAACTCTATGGAGAGCTTTGAAGCGCAGAGGCGCGGGAATAAATGTACGACAGTCGGAAGGATGATGGGTGAACCCGAGTCGATCACGTGGTGGTATTCAGGTGCGCGGCTGCGGTGCGGAAATGGGGTGGATGAATCACATCTAAAACATTTCGTTCATGATCCATTCCATCCCACCTTAAAGAATTCGAGAGAAATGTCCTATGACTCCCTCCTAGCTGCAGCGAAGTGCGTATATGCAGAGAAAAACTAAGATCATATCACCACTATCTGTGGCACTCAAACAGCTCTTCTATAATAATCGATTTTCAGCAGAGAGTTTCTTTAACTGAGCGTGGGTATTTGTTACCTCCTTCGAACAGCTCGACCGACTCTGGGGATACCTTTGGCTCAGGCCATCAGGGCTGTAGTTAGTCAGTCGACCTTTGCGTTGCTGAACCTCAATGGGAGCGGTCTTTTATTCGTTGCCTATGCTGTCTAAGTCCTGGCAGCCAGTACTACGAGCGGGAATACCTCCCTACCTTAAGTCCAGGGGATCTCCGTTTAACTAAACCACAACTAGATGCGCGCTATTTTTTCGATTACAACCGCCATCCAAGGGAAATTCCGAGATTAATGCGATTTTCACCGATCGAACTCTGCCGGCCCCCTCATGGGGATGACCAAAGAGTCTTTTCGACCCCAAATGACCCAAACTAGGACTTTGTACTGACAGATCGCTACCTTGAACCGCACCTACCCTCAGGCGGACCTGCAAACGTGACTCTAGTACCCCTCACAGACGGGTACAGGTGAAAAGTAGAACGTTTGGTGCAGTCCAATTGTTACGTCAGGTCACCTACAGCCCCGGCCAA
		</sequence>
    <sequence><taxon idref="Location_2_3_0|24.82343188104535"/>
			CGAAAGTCACCGGGCAACACAAATCCTTATTTCCTCTAGGCAAAGCCTCGTGGGACTCGGTTGCAAATCGTGAAGGTTTCCTGAGGATACATGCCGGGAGATCGTCCCAGTTCAAGCAGGCGAACGCGAGAGAGTGGCCAATGTGCTTCCGTTGGTAAGGATCGCCATCATAGTGACTGGGTGACCCCCGGCACCAGGAAGGGTCTGCACGACAGACTTATGCAGGAGTGCGATGTGCACGGCAGGATCAGTTTGTGTTCATACAGCAGCATTAGATTACAGGTGTGTTTTAGTCAAAATATCTTTTCCCCAACTACTCCATTTTCGCGTCTTTATATTAGACCGGCAACAGCTTGAGGGCCGTTACGACCATCCCTTGACCGAGTCTCTGGACGAGCTTCAACACGGAACGAGTTGACCCCTCGATTAAGCAAGTGTTTTCCCCGGTGTCGTTCTTGAAACCTGTCCGAAGTACCGACACTGATTTAACTTCGATCATAGTGGCCATAGATTGTGAGATGAGGCGTTGTAATGTGAATGCAATGCCGCATCATCATTTCGTACATCTTTTACCGCTGGAGTAACGTGGTCACTGCCCCGCCCGTGTGTGGCTATCCTCAGACATTGCGTGAGTGCTAGCATATAATTAGATTCAGGGCGTAATCGCGTTATGTTTGATACTAACCTAATACAGGCCTGACGAGGGGGAGAATTTGGCGACATCTGGGTCACCAAGGCAGAGATCGTCGCGAGGATTACCCAACTGCCGCAACTCAGATGTGTTACTCCCCTAGCTCGTACCCGCAAGGTCCCAACTGATAGATGTGTATAAGGTTAACATTCCTTCATCTGAACGTTATCACCCGCTCGATTTTGGACGTGTCGAAGCCGGTGCAACTGCTCAATAGCTGATCTGGACAGCACCAGTAAACGACCCTCCTGAGTAGTTAGGTATTTGAAGGCACGGCGGATTTGATAGCGGTGGTCATATAATCAGGAACTGGTTCCTTCATGGCAGAAGAACTTTAGGTGTAAACACCCGGAGCATACTTCGGGGTTACTTAGGTGCTGAACGGTGAATAGGCCCATTGGGATGCACGTCGACATAACGGCCATCTAGAGACCCGGCAATGCCACTTCAAGGGTTGTCTGTTGACCCACGAGATTCGGTCCCTCACGCTAAGAACGAGTTCTAGAATGCAAAAAACAAAGCGCTTTAATCTGTTGCGAGCACGACCAAATGGCTTGACCTCACACCGTAACCTAAAAAAATGCGCTCTGTTCGAGTCCAGATATTAGAAACCAGACATTGATACTGCCTTGCTAGCCCGAATAATTGTGCACGTTTCTAAGGGTATTATGAAATCGTGTTTTTAGTCGCGGCCCTGACAAGCCCAAAAGCTCCTGATATCTCAAAGATCGTCCCGCTCTGGGTCTGGGCTCCGTTTCCACTATCTGGTCACAGGTTAGTAGTACAACTCCAATATAGGTACCTACTACCACCACAGCATGCCCAACAAATCCGTGCATACGTGAGCAGTCATGTCATGCCATGACTTATATATGGCCGTCACGAGCTAGGAAGACGCGTCTATGCCTCCAGGCCTACCTGCCATCAGTAGCGGTCGATACCGGTCGGTCAAAGGACTCCAGGTAGTTCGATGCTTCCCCGTAGCCTTTGTGACACCAAGGATCGTTAGTGTGTCTATAATCGTCTCGATCTTAACCGAGATGGTTCTGTCAAGTCCTGTTCCCGCGAATATTCTGCTCCAATTCGCCTAGCTGCGTTTCTCAACGGCATAACCGAGGGGGGCTAGACCCTCAGGTGACAGTGTTGCGACGACTCGCATCCCTGCGGGATGCCGGCTGAGCCCTCTTTCGTAAGACGGAGCGCTCTTCAGTAAACTACTCGGGCGTTGACCTACTTATTACCGTGCGCACCTTGCAGAATCCTCATGAGCTACCGCTACTGGTTTGCAGTTCCCTCTGATAAGAAGTTCCGGACTGGCTGTCTCCTTCCCAGTGTGGTTTCCTCCGAGGCCCCCAAAGGCTTCGCCGTTGTGGAGTGGGGTTGCCCTCTGGCGAGCGAATAAAGGTTGGACCTTCTTAATCGTTGCTTTTCTCTGATCAAGAACTGAACCGCCCGACTGACTATCCCGGACACCTTCAGATCCGACCTCGAACCGGCACTTTAAGTACCGTAGATTGTGACTCAATAAGCGATTGGTGCGCCCCATCAGTTTATGTTTTCTACTCAGGTGCACCTGAACAGTGCTGACCGATAGTAGCGCAGTGGCCAAAGAGATTAGTCTTCCAGTGACGCAAGGTCAGGGTCGAGCATCTCAGGAGGCTTTGCAGTTGATCGTGAATGAGGAGAATGACAGGTCGACCTTGTTATCGCGTGTTCAGGTTACCATTTCAATTACTCGTTGTGCGACCGCTAGGACATCTGCATCTAGCTTGTTCCCGCATATACTTATCGCCCCAGGTTCTCTAGCAAAAACCATCCGTCCAACCACGAATGATTAGGCCGTGCCCGGCTGGCTCTCTTTCAGGTTTAAGTCGGCAACGAGCCAGAAATGAACGGCGAAATATAATGCTAATAGGTCCCTAGCCTTGCGTATCTTATAGAGTTGTGGCCAAGTTCGGCTTCGGGTAGATACCTGCTATTGATCCAGGACCTGTTTGTCTAGTTAATTACAATGCGATAACTTTGCTCACACGGGAATTCACACGCGCCCGTCGTTCAATCGTATCACACAAACCAGCGGAGGTAGATTCCCTTATTCCCTCGTGGTAAAGGCCGCTCCAAACTTGTGAACTGCGTGCATCTCTTCATGTTGCCCTGTTTATTGACGTTGTTATACTATGTAGATATGTCCGCGGGCAAAACGGCTCAACGCAGATCTCGGGGCTCGAATCCCAGTCGGCCATGACTAGACGGACTCGTACGCGTCCCCGGCAGAAGCAGCTCTGTGGTAAAGAGAATTAGCCTATGCACTAGTCATAATTGTAGTTATGGCATTTATGTAACTGCCGAGGTATCCTGGTCAACGAGCTACATTTACACTTCCGCCGTAGAGTTATATTTACCACTTTCGGAAGTCGGTAGATGCTGGGAGCATACCAGACAGTCAAGAGTTTCTGTACAGAAACGACCGAAGGCTGGTGAAAGATTAGGCTTACTCTTGTAGTCGCACCAGAACATGAAAGCCTCCTCTGACGAGTTAAAACAATGTTCTCAGCATACCAATGCCCCACAGAGCATAGGATCATTCAGAGCGAGACTGGCTTATCCTGTTTGGTGCCTTTCTGGGTGGCCAGGAAAAAAGACCGAACCCAGAACCGGTAAGTACCATAATAAACGGGGACTAACCGAAAGGTGTGGGAGCCCGCCTCAGTCGGGGGCCGTCCAAAAGGCTATTGGAGCCCAAAGCGCAATGGCGGTCCTACAAGACTATGCACGCCGGCAGTGGCTACCCTCGGATCGTACAAATCCACGCTGCGAGTTTAGCGTTTCGAGGGTCACTGGGTCGACTCACTTACTAGACACGGGAAATATGAGTAGCCTTATACCGTCCCATCTTGTCACAAGACCGAAACGAACGATGTAAATACGCTTATATATTGATTGTAACGTGCTGAATGACTTCGCCGCAAGAACCACCACGGGCATACAGCGTACAGCTTAACAAGCGCAAGTCAAATTGAGTTCTTAGGTTATGGACCCCGTTAGCGTGGTAGTTACGATTTGTGGTCATGTTGATGCATACCGTAAATAAGATAAACAAATGGCCACTTATTGACAGTATTCGTGCTCCAAACGTATGCCGCGTATGCCAAGCGCCACACTTTCCGGCGAGCCGCATACGTGGAAAACTAATGCGAACTGAAATCATCCTTCTGGCGAGTGCACACCTTGCCCTTTTTACATGCCGAAAGTACCATTAGCCAACTCCGTCCACTAGTACGGTTCTCGACTAAGTGTGACGGTTGTTCTTTGGCAGGCCCACTCACCAAAATCATTCGGGCATACACATTAAACGGACGAACCGTCATTGATCGCATAGCAAACTTCCCCGCGCGAGAGAATTCGTTACCGCAATGTGTGTGCGCCTTAATAGCTTATCGAAAGTATTCTACGTTCTATAGGGTGTGGACCTTAAGATGTCCGCGAGGGGATGCTCGGTATCATTCCCAGTGATTTGCAGACCTTTCCACAGTAACTCGGCTACTGTGGTTAAGATATCTATCTAGGACAACAAGGAAAGGCCAAATTTTATGCCTATGTTTTTGCGATATGTTACTCCCGGGCCGACCCGAAGTCACCAAGATGCTTTGCGCGGGGTACCAACCATCGGATCATCGCTTGTCCGGCAACAATAACGGTTGAGGAACTATGACACTCGCTGCATGCGCCAACAAACCTTAGGACGTCCTACAAGTCGGCGGCGAAAGGATTCCAGCCCCGTCTACGAGGAGGCAGGTATAAATAGACAAGGACACTCACTGAGTGAACGCCCGCTGTCAGTTTTTGCCTGCATTGTGAACCGTATGCACTGGGCTCGGCTAGGTTGCGTGGGACTTTGCTGAGGTACATAGGACAAAGCCCCACACATGTGGTGCACTTAAAGAGGACTTAGCAACGCGATGAGAACTCAGACCACCACCCTTGGCTTTTTAGAACATGTGCCCGTGACGCAAGCGGTGCGATTGTCAAATATTCCTGAACGGGCTAACGCCACAGGAAACGACTTTGACCACTCTGAAGAGTGCACTCAAGGAAGTGACATATAACTCAGAACGTCGGCGTAGTAGATTGATAATGGAACGTGAGCCGTTAATAACTGTATTCGCCAAGCAGGTGCGGGCGGCGCCGTGCGCGGGACATGGATTGTTGGCGGTACTGTAGATTACCACACGCAACCCTGTTATACATCTTGGCTTCGAACGAGACGCCCCCCAACGCCTTTCGCCGCAACGTCATGATGAGACTACCAATTGTCAGTTTCTTTGTTACTCGCCACAACGGGCCACGGATAGGCTACGAAATTACGGCGTTAAAAATTGACAGCATTAGGTCCCCCTATGCGATAACGCGCGAGTCGCAGGAGCAGGTGGTCATAGATCCTGTGATGTTTCGTGAACACATATCCTAAATTCTAGGCTGAAAGCCATCAACTCGGTTCATCCCATGGTTTCCAGTGTTTGGATGATAGATAGCGTCCCATATGTGTGAAAAGGCATTTATACATGATCGTTCTGCGGTCTTCCCATATCTCTGTGCGTTTGCGTGGATGGGAGGCAGCTCTCAATGCGAATCCAACTAGGTCTGGTGTTACGATAAATCTTGAAAGTAGGGTACACGTTTTTAGGATCTGCTATGACGCAAGCTCGGCCTATACATTTAGTAATACCCATTTTTACGAGCGATGATTTTCTCCCCGGGGGCGGTACCGATCAGCGAGACCCATACAAGATACGAGTCTTCATAAGAAGTCAGTCCTTCGAGTTTCGGATGTACATGATTTGCTACATATGATGTAAGACGTCTAGCCCCGTAGTCGAACTTCCGGATGCTGTTTGACTTCGGCTTAGCAAAAACGAGTCTGAGATTATGCAGCAGGGCAATCTATAGTTCGACTCTTTCTGCTGCGATGGAGAGGCTGAGGCCAATACCAGTGTGTAATGCTATTTCGTCTCTTCTATGGAGCCACGACGTTTAGTCATCACATACTCTCGGATGGATCACGCATGCATTAAAAACGGCAGCTTCATGAACGACCATAACGTGTGTCTTGAGGCCCCGATGTACGCCCGGATAGGATGCCTCCAAAGGCTTAAAAAAGCAGTTACCCCATTGCTTACAGTCCCAACCCGAGGCACAGCACCGTCTTCTAAGGAGGACCGAGCACCGGTGTCACCGAGTGAGTTGCGTAACAGCCGTCCTTTAAAAGGAGTTTGATGAAGGCCTCGTTAGGTGGGTACACCAGAATTTTGGACCAGTGTCACCACGGTCGGTGAGAGCGGAGAAGTCGCTCCTACAGCAAGTTTTCGCATTTCCATAGTATTTGCAACCAGTATCCGTATTCTCCGAGTAGGAGTCGTTGACTGACATCTAAGTGCACCCTGGGTCGTACGCGAACCCGGCAGGCAAGCGTAAAGGAGTGGCGCAGTTGTTATATCGGCCGTCTACGCCCAACTAGGTCCAATCTTAACTCCGCAAAGGGCTCTATTGGCTAATTCTAAGTCCTGCGTGGGTTGGGTCGCTGGTGTAGGGATGGTCCATGCTGTGCCCTAGTCGGTCTAATGAACCAGGGTATATATCGCATGCAGCGAGAGTATGCAACGGATAACCCGGATCTTTCTGATAGATCAGACTTGTTTCAGACCAGGGACCGCACTGCATGCGGAACGGCGGGAGCGGAGATCCTGGATCGCTAGTAGTGGCAGTGAGGGTGCTAGTCCGTGAAAGGCGTGTGTCACCACTACGTACAACGCATTCCAGTCAGAAGGCCTCATCCTATCTGATCCATCATCCCTAAGTACTGCTCATTCAATGAAACGACGATATTACGGAGGTGGTGCACGTGATCGAGGACAGTTAAAGTGAAGGAACCATGTCTGGGTTGGAAATCACTAGCGTCGCGTTTACCTCAGACCGACATCTTAAACGACCAAAGCAATTACTAGTTGTCGATTGTAGGTTCGCTCGCTGGGGTGTGAGTCGGAGGATTTGATCCCGAATGCCGCACAAATCAGTAGCCCTTTATATCCATAGAACGTGGAGGTCATTCAAAGCTTGGAGTACGGATGCCCGCAAGTTCATTGATCTTTCTTATGTCCTGTGCCCTGAAACGCGCGAATCGTCTGATCTCTGGTATCAGGAGAGATGTTCACCTAGTCTTCATGCAGACGCCAATGTATACTTGATAGGGCCTGAATGCGGGCCTTGCGTTATTCCGGCTAGACGTACAGAAATGTATGGGTAGCGAAGGTGGCGGATGTAATTATGTTGGGTAGGGGCGAGAAGTACTTAACAATGGTTTGCAGACCACGTACCAACTTACGCGCGGTGGTTACATCTTCAGTGATCGATTTGCGCGCCACCATTCCGATGTCACGATACTATGCAACACAAATTTATAATTCGCGCATACCAACCTCCGGGTTCATATCAAAGAGTATGGGCATAAGAATCCGGCCCAGATGGCAGAAGCGGCTTTATAATGCAAATATTGTGAATAGCAAAAGTCACGTCGTGGGCATCTAGACGTACGGGCTTGTACGCTAAAGAGACGTATATAGGGTTGTTCGAGTCGGATCTTGATAATCTACCTTCTAGTTGCTTACGCTGTCTCCTAGCGGCAGGGTACGACAAAACTGTGGCTGGTTAGCCGACCTTGCGCGGCTACTGCGAACGGCTCGGGATGTCCATACGACACCCACACGAACTTTCCATCAAGCACAATCCGTACTTTCACAGGCGTAACGCAGGTGGATAAGATTTTGGCGGTTACCGATATTCGTTTAGGCTCATCTTATCCCAGGCGCGATGGAGACCCGGTCGGCTAAATTAATGGTATTCCTCGAGGGTTTTACGTCGCGGGGAAGTCGAACAATTGACACTTCCAACATACCAAGATCGCCACTGGCTTAGACAATCATAGGCGGATAGATTACCCCGCCCCATTTAAAACATGGTGCGATGTTAGTCCTTAGTTCCGCGGGGTCTACGTCAGGCAGCCAAAAGTGTTACCCACAACCAATTGTCGATTCCGACTGGGATGTAGGCTGCTCAGTTTATATGGAGTTGAAAGCATAGGCCCGACATCCCCGAGGGAGAGGGGAGTGATGGTTTAGTGACGTCGTAGCTGGGAAACCAGGAGGCTTAGTAAAAACTTGCAGGATCTGATTACAGGTAGCCCCCATCACCGGCGTTCGAACCCGGGAGTCCGGCCCGTCACGACAAATTCTACTATCCAGGGACTCCAACGTGGAGCGTAAAAAACAGATCTTTTGTTCCATCTAAAATAGGCCCACGGAAGACTGGTGACCCTAGCGAATTAGACCGGGTCCTTCTTTCGCAGCTCCGTCAAGGAAACGTGAAATGTCTAGAGTGGAGATTAAGAGCACTTACCATTACTTGGTCGTTCGATTGAACGTTAGGCCCAAGCAGCAGCCCTTTAGGAGTAAGTACTGAAATACGTTGATTGACTTGATGTAAGTGTCTGTAAGGCGTCCGCTTATCTTATTATGGTAACTACGTTTCCATAGCGAGGAGTACTCTTTGATTATTTGCGTCCTGATTTCGAGTGACTTCCGGGCTCCCGACCCAGAGTAGAATTACACTTTACCACTTGTGAGATGGGTAGAACCGAAAGGCGATCCTCTAAGCAATCATGAGCTTGATCTGAAGCAAAAAGCGAACCGAGACGAGGCGCGTCAGTCAACGCTGTCCTGTAGGATGCGACACTGAGAAGGACTCGAATTTCAATAGAACACTTCGAGCCTACTGTGTTTCGTCGATCTGGAGCTTGCAGGCGATCCGACCCAGGCATGTGCAAGCACGAATGTTAGATTGCGGAATACATCCTAGTGGATACTGGTCAGACCATGAATCAGTGCTGCGCACGACTCTAACGTTCAACTTTATAACTGCCTGGGCCCGGATAGCCCCCTTAGGAGACCCTTCATGGATCAACGGTTACCCCTTCACGGGAGAAGAGGTATTGCGGCAGCGACTGAGATAAGTGAATCAATTCAATACGGGAATGGCAACCCCGGGTCTGGACAGACAAAATAAAGCAGACAGCCCCTTGTTTTATCACAGACTGGCTATGTATTTAGCAAATGTGACCATATTCAAGCCCTATACGACTACCCCATGAGGACCATATCCGCTCAGGAGTGTGACCTTGCGCGTATTGTTATCCGCCGGCAGTTCAACTGGAGTTACATGTAGGAACATTTTTTGCGAAACCCTAGTCCTATTATTGTAACCTCACCTATAGTGAGTCGCCCGAATCCCCGTCTGGTGTATGGGTTATCCTTGAGTGCGCTTCGCCGCCGCGGGTATGATCCACTCTTAACTGCCAACCTCTGGTTCCAATGATCGGGGCATCTACTATCTTCAGTGCAGCCGCACACTCCTCTTTCGTGTAAACGCTGCCGTTACATACACTGCGACTTATTGCAACTGTCTCATGAAACCAACATTGTGCTCTACCACCTGTAGCCTCTAGCTTGGGCCTTATACTAGCGCGTCAGACTCACAGCGAACCTTTCCTCAACTCTTACTGGTGACAACAGCAAAATTACTTAAGATTACTCATACGGCGTGATCTCCGCAGTGGGACATAAGCCCACCAGGTTGGCGAAAATACCAGCGGCAGTAACATCGCATTGTAAACGTCCCTCCCAGGAGACAGCATACTTAGTGTGACCCCGGCGCGACGCTCTATAGCAGTGCCATCTTTTGCTGACTGTCGATGTACATAGTTCCAGGTAGTTTTGTAATTATTGCCGCTAGTCTAAGTGATAAGCCTTGATCTATCTGGACGCTGATCCTCGACCTGTTTAATTTCGTGGACCTTGCCGATTGTACGGCAAGTTAAGGCAAAGGGGCCCACTGTGTGCGGAGTATTATCTCACTTCGGACATGTGGATGCAAATCCGAAAGGTGTAACACCCGATCATCGGTATCAGGCAATCATGTGACATAGCTAGGAGCTCAGCCCTTTGCCAATCAAAGACCTTGGCTGGTCAGCCACACGCATGGTGTCTACTGAATGATGGAGGGCACTCTACGGCCGAAGGCTCAGCTCGTGTAGGTATATTTGCCGATGACCGGCGCAACGATGATGTGTCCATGATACAACAGAACCAATGCAAGTTCTCTCAGGTGCTGGGCATGAACGCTTGAAGCTAGCACTCTTGTACCTATTTACCCATATCGTCTTGCTTGAGGCTGCTTATCAGGTGTAATGTTAGTCGCCGTACTGGGAGCACCGCTCGGAAATCGGAACCGCTCCCTCGTGGGAACATAGAATCACAAGATGTACAATGTGTTTTATTCTCGCAACGGCATGGAGGTAAGCTTGCCAGGCCCACAACAGCGCTTATCTGAGCCCGAGATAGTTATGCTCTCCTGTGCCTTCCGTGCTTAACGAGCTAATACAAACTTATCGCCGGTCACACTAAGACCAGCTTTACCCAAAGTAGCACGTGACAATATTCCCACCTGCCATAGCGTAGTATTGCTCTCTAAGGCGCAAGGCTGTTCTGCAGCGAATTTCTATGTCTTTCTCGAGAAAAGTTAAACCTCTGTGAGAGCGGGCAGCCTAGACACGAACTTCGGGATGCTTGCGCTACTCTCCTGGCGGCAAAGACGAGATAAACAACCAGTCCGCGTGCGAGGAGGGATTTGCCACAAATGTGAAGTTTCCACCCTCAGCAACGGGGGGCAGCAGCTAGGCCTTAAGTTTTTTCGTGCTAAACGGCAAAATTTCACGTTTCTGACAGTATGCAAGCGTGCCCCCTGCGTGAGCACGCATCCGCGGTCGTCCCGCGCAAGGCAGACGTACAGGATTCCAACGACCACACTCGGACTGTTTCTTTATGGCAACGTCGAGTCGGAACCTTCATTCTTTAATCCCTCCTGCGTATCCCGTGAGGCACGCACGCGGCTAGTCAAAAGATCTAGCAATTACGTACATTCAATAGGGGGGATTACACCAACTCGATCGAGCCGATTACGTAAGTGGTATTAACGTCTCATCCTCTGGGTGGTCCTCAGGGCTACCCAATAAGGATGATTGTTAACAGAAACAGGGGGAAAGCATGAGCACGTGTTGTAACTCACATCACCTGGGATACCGGATCAGGAGTCGGTTTTGCCGTACGGCGACACCCACACGCTTCGGAGTAGTGTGTTCTGACCTTGTACAGCGGAGCGCACAGCTTCAGGTGAGCCTCACAACCGTGCTAGTCAAGAGAGAGATCTGAGGGCCTGCGCCTTCGCATAAAGGCTTCGCTTGTCCCCTAGGGACCGAGCCCAAATTGCAAAGAACCACGTTAAGGTAAATGGTCCTGTTACCCACGACCATCTGTCTGCCCGTAGACCTCCATACGATGCCCCGAGACACCGACGTTAGTAAGATTAGCAAATCTAGTGTTGCATCGTATGCGATCTTTTACCTTCAGTAGACCTCCCTGACGCGTTTGTGTGCAGTCTGCCAATCTAAAGATCAATGTTTACAACGTCGTTGTTTGGCGGTGGTTCATAGTGTGGAACCTGAGCCAAGTCACGATCGCCAAATGGCACAAGCTCCGGCCGTGCGTGAGAAATGCAAATCGGGATGATTCATTGTATGTGGCACACACCGTCTGTGTCTCTCAGAACAGGTGCTTAGGTCTAAATTATTGGAGTTTCCAAATATACTAAATCGGCCCCGCCATACTCTGGCTTGAAAGTTCATCGGGGATATCGCCATAGTTGCCTGGAATCCCGCTAGTTTCCCGCGAGAGACCTCCCATCCTAGAGATCATCTGCGAACTCAGCAATGCGTACTAAAAGTAAAACTTCCTCGAAGGCTGAGATACGACTAGTTTCAATTTGTCCTGAGCACACTTGATAGCCATTTCAATATCCATCGGCATTGCCGTGAAGTTCCGGCTCTGATTGAGCGGTCCTTCACTTGAATCAACCAACCTACTACTTTGTACTGTCTGATTTAACTATGGCATCCTGGGTATTACGAGAATCTATCCTCTGTCGAACGATTCGAAATTTCTAGGAATGCACGTCATCCGTAACCCACCCGAGTTGTTATCTTGGGAGCCTACTTCAAATAGTTCCGCATTCGGCTGTCACTGCCGACACGATTCCCGTTGATATAAGGCATGAGGACTAAACGACTTTTCAAATGTTTCACCTGATTCGCCTAGGAGTCGGGCGTGTAGATGAAATAGGGCTGGTTGTCCGGATAAGCTTTTCGCTTTATTCCTCGACCTCGGAGGGTAACTCAGTCTCCGGAATGCGCCAAACCACACGCCTGTGAATGATCAGCGTATATCGCGTATCACTCCGCCCCCACGATTGGAAGGACAGCCGCCCTTTCGAGAACAGGACGGTGATCGATGGAGCTCCTGGTCGAGCTGAGATTGGCCATCAATACAGGTGATGGGCTCATAGTGAAACAACGTGTCAGAGGGTGCGTTATCCGCAACACCTCGATAGTAGGCAGTACTATCTTCCAGCCCTCCCACCAGGTCAAATTTGACGGGTAAAAAATAGCATGGCGGTAGCTGCGATGCGCCGTTTGACTAGGCCAGTAGAAAGGGCTAGTTACTGCAATTATATCTTAACTACTTAAACAGGGAGAAATAGGATCGCAATTCGCATGTAATCTCTTGCATACACCGCCGAAGGGTCCTCGAATGTTGGATTAGCCAGTTTGCCGAAACCAGTTAATGATGACGGCTCTTTAAGCTAGCCATGATGAGGCCTGTAATGATCATCGCAGTTCTAAACCCAGACCCTGGGTATAGAAATCGAATGCTTCAGCTTACATATATTATTCGCGAAGGAATTTATTCGTACCTTGATCATCCGGACCATTTCAAACTTGTACTAAGATATCGGGGCTTATAAGAGCCGGGACCGCCGGCTATCCGCGATGAAAAGGGTCCCTTGGGTTCAGACCCAGGAACTGGAAGTTATCATGGGAACTTCATCAGTAGAGCACGTAATTTAAGCCCCCCTGCTTACGTCGCATCACATACAAGTCCCGACAACAGCTGATCGAAATAAACGGATGTGAGCACTTGGTGTCGGTTTGCTCAAGCGTGGACACTGTCGTGGCTTGACCCAAGTGTGGAAGAACTGTAAGACGAGCCCTGCCGAAATCTGTGCACATGGCCGTCTCCTTAAGGAGCAGTACAAATGGGTTGGTCAGCTCTCCCACGACATGGCTGTTAGAGATTACGTGGAATGGCCAAGGCTCGTCTTACACCCTCGCCTACCCGGCCCTCACAATGAGACCTTCCTGCGTCATTATTGGGTTCAGGCGGGCTCTCCGCTTTTGATGCGTTAACTACTTGCTGCGAGGCCGCAACGGGCGTCCAGTCGGTCCGTAGGCCAACAAACTCTATGGAGAGCTTTGAAGCGCAGAGGCGCGGGAATAAATGTACGACAGTCGGAAGGATGATGGGTGAACCCGAGTCGATCACGTGGTGGTATTCAGGTGCGCGGCTGCGGTGCGGAAATGGGGTGGATGAATCACATCTAAAACATTTCGTTCATGATCCATTCCATCCCACCTTAAAGAATTCGAGAGAAATGTCCTATGACTCCCTCCTAGCTGCAGCGAAGTGCGTATATGCAGAGAAAAACTAAGATCATATCACCACTATCTGTGGCACTCAAACAGCTCTTCTATAATAATCGATTTTCAGCAGAGAGTTTCTTTAACTGAGCGTGGGTATTTGTTACCTCCTTCGAACAGCTCGACCGACTCTGGGGATACCTTTGGCTCAGGCCATCAGGGCTGTAGTTAGTCAGTCGACCTTTGCGTTGCTGAACCTCAATGGGAGCGGTCTTTTATTCGTTGCCTATGCTGTCTAAGTCCTGGCAGCCAGTACTACGAGCGGGAATACCTCCCTACCTTAAGTCCAGGGGATCTCCGTTTAACTAAACCACAACTAGATGCGCGCTATTTTTTCGATTACAACCGCCATCCAAGGGAAATTCCGAGATTAATGCGATTTTCACCGATCGAACTCTGCCGGCCCCCTCATGGGGATGACCAAAGAGTCTTTTCGACCCCAAATGACCCAAACTAGGACTTTGTACTGACAGATCGCTACCTTGAACCGCACCTACCCTCAGGCGGACCTGCAAACGTGACTCTAGTACCCCTCACAGACGGGTACAGGTGAAAAGTAGAACGTTTGGTGCAGTCCAATTGTTACGTCAGGTCACCTACAGCCCCGGCCAA
		</sequence>
    <sequence><taxon idref="Location_1_4_0|27.385381227708322"/>
			CGAAAGTCACCGGGCAACACAAATCCTTATTTCCTCTAGGCAAAGCCTCGTGGGACTCGGTTGCAAATCGTGAAGGTTTCCTGAGGATACATGCCGGGAGATCGTCCCAGTTCAAGCAGGCGAACGCGAGAGAGTGGCCAATGTGCTTCCGTTGGTAAGGATCGCCATCATAGTGACTGGGTGACCCCCGGCACCAGGAAGGGTCTGCACGACAGACTTATGCAGGAGTGCGATGTGCACGGCAGGATCAGTTTGTGTTCATACAGCAGCATTAGATTACAGGTGTGTTTTAGTCAAAATATCTTTTCCCCAACTACTCCATTTTCGCGTCTTTATATTAGACCGGCAACAGCTTGAGGGCCGTTACGACCATCCCTTGACCGAGTCTCTGGACGAGCTTCAACACGGAACGAGTTGACCCCTCGATTAAGCAAGTGTTTTCCCCGGTGTCGTTCTTGAAACCTGTCCGAAGTACCGACACTGATTTAACTTCGATCATAGTGGCCATAGATTGTGAGATGAGGCGTTGTAATGTGAATGCAATGCCGCATCATCATTTCGTACATCTTTTACCGCTGGAGTAACGTGGTCACTGCCCCGCCCGTGTGTGGCTATCCTCAGACATTGCGTGAGTGCTAGCATATAATTAGATTCAGGGCGTAATCGCGTTATGTTTGATACTAACCTAATACAGGCCTGACGAGGGGGAGAATTTGGCGACATCTGGGTCACCAAGGCAGAGATCGTCGCGAGGATTACCCAACTGCCGCAACTCAGATGTGTTACTCCCCTAGCTCGTACCCGCAAGGTCCCAACTGATAGATGTGTATAAGGTTAACATTCCTTCATCTGAACGTTATCACCCGCTCGATTTTGGACGTGTCGAAGCCGGTGCAACTGCTCAATAGCTGATCTGGACAGCACCAGTAAACGACCCTCCTGAGTAGTTAGGTATTTGAAGGCACGGCGGATTTGATAGCGGTGGTCATATAATCAGGAACTGGTTCCTTCATGGCAGAAGAACTTTAGGTGTAAACACCCGGAGCATACTTCGGGGTTACTTAGGTGCTGAACGGTGAATAGGCCCATTGGGATGCACGTCGACATAACGGCCATCTAGAGACCCGGCAATGCCACTTCAAGGGTTGTCTGTTGACCCACGAGATTCGGTCCCTCACGCTAAGAACGAGTTCTAGAATGCAAAAAACAAAGCGCTTTAATCTGTTGCGAGCACGACCAAATGGCTTGACCTCACACCGTAACCTAAAAAAATGCGCTCTGTTCGAGTCCAGATATTAGAAACCAGACATTGATACTGCCTTGCTAGCCCGAATAATTGTGCACGTTTCTAAGGGTATTATGAAATCGTGTTTTTAGTCGCGGCCCTGACAAGCCCAAAAGCTCCTGATATCTCAAAGATCGTCCCGCTCTGGGTCTGGGCTCCGTTTCCACTATCTGGTCACAGGTTAGTAGTACAACTCCAATATAGGTACCTACTACCACCACAGCATGCCCAACAAATCCGTGCATACGTGAGCAGTCATGTCATGCCATGACTTATATATGGCCGTCACGAGCTAGGAAGACGCGTCTATGCCTCCAGGCCTACCTGCCATCAGTAGCGGTCGATACCGGTCGGTCAAAGGACTCCAGGTAGTTCGATGCTTCCCCGTAGCCTTTGTGACACCAAGGATCGTTAGTGTGTCTATAATCGTCTCGATCTTAACCGAGATGGTTCTGTCAAGTCCTGTTCCCGCGAATATTCTGCTCCAATTCGCCTAGCTGCGTTTCTCAACGGCATAACCGAGGGGGGCTAGACCCTCAGGTGACAGTGTTGCGACGACTCGCATCCCTGCGGGATGCCGGCTGAGCCCTCTTTCGTAAGACGGAGCGCTCTTCAGTAAACTACTCGGGCGTTGACCTACTTATTACCGTGCGCACCTTGCAGAATCCTCATGAGCTACCGCTACTGGTTTGCAGTTCCCTCTGATAAGAAGTTCCGGACTGGCTGTCTCCTTCCCAGTGTGGTTTCCTCCGAGGCCCCCAAAGGCTTCGCCGTTGTGGAGTGGGGTTGCCCTCTGGCGAGCGAATAAAGGTTGGACCTTCTTAATCGTTGCTTTTCTCTGATCAAGAACTGAACCGCCCGACTGACTATCCCGGACACCTTCAGATCCGACCTCGAACCGGCACTTTAAGTACCGTAGATTGTGACTCAATAAGCGATTGGTGCGCCCCATCAGTTTATGTTTTCTACTCAGGTGCACCTGAACAGTGCTGACCGATAGTAGCGCAGTGGCCAAAGAGATTAGTCTTCCAGTGACGCAAGGTCAGGGTCGAGCATCTCAGGAGGCTTTGCAGTTGATCGTGAATGAGGAGAATGACAGGTCGACCTTGTTATCGCGTGTTCAGGTTACCATTTCAATTACTCGTTGTGCGACCGCTAGGACATCTGCATCTAGCTTGTTCCCGCATATACTTATCGCCCCAGGTTCTCTAGCAAAAACCATCCGTCCAACCACGAATGATTAGGCCGTGCCCGGCTGGCTCTCTTTCAGGTTTAAGTCGGCAACGAGCCAGAAATGAACGGCGAAATATAATGCTAATAGGTCCCTAGCCTTGCGTATCTTATAGAGTTGTGGCCAAGTTCGGCTTCGGGTAGATACCTGCTATTGATCCAGGACCTGTTTGTCTAGTTAATTACAATGCGATAACTTTGCTCACACGGGAATTCACACGCGCCCGTCGTTCAATCGTATCACACAAACCAGCGGAGGTAGATTCCCTTATTCCCTCGTGGTAAAGGCCGCTCCAAACTTGTGAACTGCGTGCATCTCTTCATGTTGCCCTGTTTATTGACGTTGTTATACTATGTAGATATGTCCGCGGGCAAAACGGCTCAACGCAGATCTCGGGGCTCGAATCCCAGTCGGCCATGACTAGACGGACTCGTACGCGTCCCCGGCAGAAGCAGCTCTGTGGTAAAGAGAATTAGCCTATGCACTAGTCATAATTGTAGTTATGGCATTTATGTAACTGCCGAGGTATCCTGGTCAACGAGCTACATTTACACTTCCGCCGTAGAGTTATATTTACCACTTTCGGAAGTCGGTAGATGCTGGGAGCATACCAGACAGTCAAGAGTTTCTGTACAGAAACGACCGAAGGCTGGTGAAAGATTAGGCTTACTCTTGTAGTCGCACCAGAACATGAAAGCCTCCTCTGACGAGTTAAAACAATGTTCTCAGCATACCAATGCCCCACAGAGCATAGGATCATTCAGAGCGAGACTGGCTTATCCTGTTTGGTGCCTTTCTGGGTGGCCAGGAAAAAAGACCGAACCCAGAACCGGTAAGTACCATAATAAACGGGGACTAACCGAAAGGTGTGGGAGCCCGCCTCAGTCGGGGGCCGTCCAAAAGGCTATTGGAGCCCAAAGCGCAATGGCGGTCCTACAAGACTATGCACGCCGGCAGTGGCTACCCTCGGATCGTACAAATCCACGCTGCGAGTTTAGCGTTTCGAGGGTCACTGGGTCGACTCACTTACTAGACACGGGAAATATGAGTAGCCTTATACCGTCCCATCTTGTCACAAGACCGAAACGAACGATGTAAATACGCTTATATATTGATTGTAACGTGCTGAATGACTTCGCCGCAAGAACCACCACGGGCATACAGCGTACAGCTTAACAAGCGCAAGTCAAATTGAGTTCTTAGGTTATGGACCCCGTTAGCGTGGTAGTTACGATTTGTGGTCATGTTGATGCATACCGTAAATAAGATAAACAAATGGCCACTTATTGACAGTATTCGTGCTCCAAACGTATGCCGCGTATGCCAAGCGCCACACTTTCCGGCGAGCCGCATACGTGGAAAACTAATGCGAACTGAAATCATCCTTCTGGCGAGTGCACACCTTGCCCTTTTTACATGCCGAAAGTACCATTAGCCAACTCCGTCCACTAGTACGGTTCTCGACTAAGTGTGACGGTTGTTCTTTGGCAGGCCCACTCACCAAAATCATTCGGGCATACACATTAAACGGACGAACCGTCATTGATCGCATAGCAAACTTCCCCGCGCGAGAGAATTCGTTACCGCAATGTGTGTGCGCCTTAATAGCTTATCGAAAGTATTCTACGTTCTATAGGGTGTGGACCTTAAGATGTCCGCGAGGGGATGCTCGGTATCATTCCCAGTGATTTGCAGACCTTTCCACAGTAACTCGGCTACTGTGGTTAAGATATCTATCTAGGACAACAAGGAAAGGCCAAATTTTATGCCTATGTTTTTGCGATATGTTACTCCCGGGCCGACCCGAAGTCACCAAGATGCTTTGCGCGGGGTACCAACCATCGGATCATCGCTTGTCCGGCAACAATAACGGTTGAGGAACTATGACACTCGCTGCATGCGCCAACAAACCTTAGGACGTCCTACAAGTCGGCGGCGAAAGGATTCCAGCCCCGTCTACGAGGAGGCAGGTATAAATAGACAAGGACACTCACTGAGTGAACGCCCGCTGTCAGTTTTTGCCTGCATTGTGAACCGTATGCACTGGGCTCGGCTAGGTTGCGTGGGACTTCGCTGAGGTACATAGGACAAAGCCCCACACATGTGGTGCACTTAAAGAGGACTTAGCAACGCGATGAGAACTCAGACCACCACCCTTGGCTTTTTAGAACATGTGCCCGTGACGCAAGCGGTGCGATTGTCAAATATTCCTGAACGGGCTAACGCCACAGGAAACGACTTTGACCACTCTGAAGAGTGCACTCAAGGAAGTGACATATAACTCAGAACGTCGGCGTAGTAGATTGATAATGGAACGTGAGCCGTTAATAACTGTATTCGCCAAGCAGGTGCGGGCGGCGCCGTGCGCGGGACATGGATTGTTGGCGGTACTGTAGATTACCACACGCAACCCTGTTATACATCTTGGCTTCGAACGAGACGCCCCCCAACGCCTTTCGCCGCAACGTCATGATGAGACTACCAATTGTCAGTTTCTTTGTTACTCGCCACAACGGGCCACGGATAGGCTACGAAATTACGGCGTTAAAAATTGACAGCATTAGGTCCCCCTATGCGATAACGCGCGAGTCGCAGGAGCAGGTGGTCATAGATCCTGTGATGTTTCGTGAACACATATCCTAAATTCTAGGCTGAAAGCCATCAACTCGGTTCATCCCATGGTTTCCAGTGTTTGGATGATAGATAGCGTCCCATATGTGTGAAAAGGCATTTATACATGATCGTTCTGCGGTCTTCCCATATCTCTGTGCGTTTGCGTGGATGGGAGGCAGCTCTCAATGCGAATCCAACTAGGTCTGGTGTTAGGATAAATCTTGAAAGTAGGGTACACGTTTTTAGGATCTGCTATGACGCAAGCTCGGCCTATACATTTAGTAATACCCATTTTTACGAGCGATGATTTTCTCCCCGGGGGCGGTACCGATCAGCGAGACCCATACAAGATACGAGTCTTCATAAGAAGTCAGTCCTTCGAGTTTCGGATGTACATGATTTGCTACATATGATGTAAGACGTCTAGCCCCGTAGTCGAACTTCCGGATGCTGTTTGACTTCGGCTTAGCAAAAACGAGTCTGAGATTATGCAGCAGGGCAATCTATAGTTCGACTCTTTCTGCTGCGATGGAGAGGCTGAGGCCAATACCAGTGTGTAATGCTATTTCGTCTCTTCTATGGAGCCACGACGTTTAGTCATCACATACTCTCGGATGGATCACGCATGCATTAAAAACGGCAGCTTCATGAACGACCATAACGTGTGTCTTGAGGCCCCGATGTACGCCCGGATAGGATGCCTCCAAAGGCTTAAAAAAGCAGTTACCCCATTGCTTACAGTCCCAACCCGAGGCACAGCACCGTCTTCTAAGGAGGACCGAGCACCGGTGTCACCGAGTGAGTTGCGTAACAGCCGTCCTTTAAAAGGAGTTTGATGAAGGCCTCGTTAGGTGGGTACACCAGAATTTTGGACCAGTGTCACCACGGTCGGTGAGAGCGGAGAAGTCGCTCCTACAGCAAGTTTTCGCATTTCCATAGTATTTGCAACCAGTATCCGTATTCTCCGAGTAGGAGTCGTTGACTGACATCTAAGTGCACCCTGGGTCGTACGCGAACCCGGCAGGCAAGCGTAAAGGAGTGGCGCAGTTGTTATATCGGCCGTCTACGCCCAACTAGGTCCAATCTTAACTCCGCAAAGGGCTCTATTGGCTAATTCTAAGTCCTGCGTGGGTTGGGTCGCTGGTGTAGGGATGGTCCATGCTGTGCCCTAGTCGGTCTAATGAACCAGGGTATATATCGCATGCAGCGAGAGTATGCAACGGATAACCCGGATCTTTCTGATAGATCAGACTTGTTTCAGACCAGGGACCGCACTGCATGCGGAACGGCGGGAGCGGAGATCCTGGATCGCTAGTAGTGGCAGTGAGGGTGCTAGTCCGTGAAAGGCGTGTGTCACCACTACGTACAACGCATTCCAGTCAGAAGGCCTCATCCTATCTGATCCATCATCCCTAAGTACTGCTCATTCAATGAAACGACGATATTACGGAGGTGGTGCACGTGATCGAGGACAGTTAAAGTGAAGGAACCATGTCTGGGTTGGAAATCACTAGCGTCGCGTTTACCTCAGACCGACATCTTAAACGACCAAAGCAATTACTAGTTGTCGATTGTAGGTTCGGTCGCTGGGGTGTGAGTCGGAGGATTTGATCCCGAATGCCGCACAAATCAGTAGCCCTTTATATCCATAGAACGTGGAGGTCATTCAAAGCTTGGAGTACGGATGCCCGCAAGTTCATTGATCTTTCTTATGTCCTGTGCCCTGAAACGCGCGAATCGTCTGATCTCTGGTATCAGGAGAGATGTTCACCTAGTCTTCATGCAGACGCCAATGTATACTTGATAGGGCCTGAATGCGGGCCTTGCGTTATTCCGGCTAGACGTACAGAAATGTATGGGTAGCGAAGGTGGCGGATGTAATTATGTTGGGTAGGGGCGAGAAGTACTTAACAATGGTTTGCAGACCACGTACCAACTTACGCGCGGTGGTTACATCTTCAGTGATCGATTTGCGCGCCACCATTCCGATGTCACGATACTATGCAACACAAATTTATAATTCGCGCATACCAACCTCCGGGTTCATATCAAAGAGTATGGGCATAAGAATCCGGCCCAGATGGCAGAAGCGGCTTTATAATGCAAATATTGTGAATAGCAAAAGTCACGTCGTGGGCATCTAGACGTACGGGCTTGTACGCTAAAGAGACGTATATAGGGTTGTTCGAGTCGGATCTTGATAATCTACCTTCTAGTTGCTTACGCTGTCTCCTAGCGGCAGGGTACGACAAAACTGTGGCTGGTTAGCCGACCTTGCGCGGCTACTGCGAACGGCTCGGGATGTCCATACGACACCCACACGAACTTTCCATCAAGCACAATCCGTACTTTCACAGGCGTAACGCAGGTGGATAAGATTTTGGCGGTTACCGATATTCGTTTAGGCTCATCTTATCCCAGGCGCGATGGAGACCCGGTCGGCTAAATTAATGGTATTCCTCGAGGGTTTTACGTCGCGGGGAAGTCGAACAATTGACACTTCCAACATACCAAGATCGCCACTGGCTTAGACAATCATAGGCGGATAGATTACCCCGCCCCATTTAAAACATGGTGCGATGTTAGTCCTTAGTTCCGCGGGGTCTACGTCAGGCAGCCAAAAGTGTTACCCACAACCAATTGTCGATTCCGACTGGGATGTAGGCTGCTCAGTTTATATGGAGTTGAAAGCATAGGCCCGACATCCCCGAGGGAGAGGGGAGTGATGGTTTAGTGACGTCGTAGCTGGGAAACCAGGAGGCTTAGTAAAAACTTGCAGGATCTGATTACAGGTAGCCCCCATCACCGGCGTTCGAACCCGGGAGTCCGGCCCGTCACGACAAATTCTACTATCCAGGGACTCCAACGTGGAGCGTAAAAAACAGATCTTTTGTTCCATCTAAAATAGGCCCACGGAAGACTGGTGACCCTAGCGAATTAGACCGGGTCCTTCTTTCGCAGCTCCGTCAAGGAAACGTGAAATGTCTAGAGTGGAGATTAAGAGCACTTACCATTACTTGGTCGTTCGATTGAACGTTAGGCCCAAGCAGCAGCCCTTTAGGAGTAAGTACTGAAATACGTTGATTGACTTGATGTAAGTGTCTGTAAGGCGTCCGCTTATCTTATTATGGTAACTACGTTTCCATAGCGAGGAGTACTCTTTGATTATTTGCGTCCTGATTTCGAGTGACTTCCGGGCTCCCGACCCAGAGTAGAATTACACTTTACCACTTGTGAGATGGGTAGAACCGAAAGGCGATCCTCTAAGCAATCATGAGCTTGATCTGAAGCAAAAAGCGAACCGAGACGAGGCGCGTCAGTCAACGCTGTCCTGTAGGATGCGACACTGAGAAGGACTCGAATTTCAATAGAACACTTCGAGCCTACTGTGTTTCGTCGATCTGGAGCTTGCAGGCGATCCGACCCAGGCATGTGCAAGCACGAATGTTAGATTGCGGAATACATCCTAGTGGATACTGGTCAGACCATGAATCAGTGCTGCGCACGACTCTAACGTTCAACTTTATAACTGCCTGGGCCCGGATAGCCCCCTTAGGAGACCCTTCATGGATCAACGGTTACCCCTTCACGGGAGAAGAGGTATTGCGGCAGCGACTGAGATAAGTGAATCAATTCAATACGGGAATGGCAACCCCGGGTCTGGACAGACAAAATAAAGCAGACAGCCCCTTGTTTTATCACAGACTGGCTATGTATTTAGCAAATGTGACCATATTCAAGCCCTATACGACTACCCCATGAGGACCATATCCGCTCAGGAGTGTGACCTTGCGCGTATTGTTATCCGCCGGCAGTTCAACTGGAGTTACATGTAGGAACATTTTTTGCGAAACCCTAGTCCTATTATTGTAACCTCACCTATAGTGAGTCGCCCGAATCCCCGTCTGGTGTATGGGTTATCCTTGAGTGCGCTTCGCCGCCGCGGGTATGATCCACTCTTAACTGCCAACCTCTGGTTCCAATGATCGGGGCATCTACTATCTTCAGTGCAGCCGCACACTCCTCTTTCGTGTAAACGCTGCCGTTACATACACTGCGACTTATTGCAACTGTCTCATGAAACCAACATTGTGCTCTACCACCTGTAGCCTCTAGCTTGGGCCTTATACTAGCGCGTCAGACTCACAGCGAACCTTTCCTCAACTCTTACTGGTGACAACAGCAAAATTACTTAAGATTACTCATACGGCGTGATCTCCGCAGTGGGACATAAGCCCACCAGGTTGGCGAAAATACCAGCGGCAGTAACATCGCATTGTAAACGTCCCTCCCAGGAGACAGCATACTTAGTGTGACCCCGGCGCGACGCTCTATAGCAGTGCCATCTTTTGCTGACTGTCGATGTACATAGTTCCAGGTAGTTTTGTAATTATTGCCGCTAGTCTAAGTGATAAGCCTTGATCTATCTGGACGCTGATCCTCGACCTGTTTAATTTCGTGGACCTTGCCGATTGTACGGCAAGTTAAGGCAAAGGGGCCCACTGTGTGCGGAGTATTATCTCACTTCGGACATGTGGATGCAAATCCGAAAGGTGTAACACCCGATCATCGGTATCAGGCAATCATGTGACATAGCTAGGAGCTCAGCCCTTTGCCAATCAAAGACCTTGGCTGGTCAGCCACACGCATGGTGTCTACTGAATGATGGAGGGCACTCTACGGCCGAAGGCTCAGCTCGTGTAGGTATATTTGCCGATGACCGGCGCAACGATGATGTGTCCATGATACAACAGAACCAATGCAAGTTCTCTCAGGTGCTGGGCATGAACGCTTGAAGCTAGCACTCTTGTACCTATTTACCCATATCGTCTTGCTTGAGGCTGCTTATCAGGTGTAATGTTAGTCGCCGTACTGGGAGCACCGCTCGGAAATCGGAACCGCTCCCTCGTGGGAACATAGAATCACAAGATGTACAATGTGTTTTATTCTCGCAACGGCATGGAGGTAAGCTTGCCAGGCCCACAACAGCGCTTATCTGAGCCCGAGATAGTTATGCTCTCCTGTGCCTTCCGTGCTTAACGAGCTAATACAAACTTATCGCCGGTCACACTAAGACCAGCTTTACCCAAAGTAGCACGTGACAATATTCCCACCTGCCATAGCGTAGTATTGCTCTCTAAGGCGCAAGGCTGTTCTGCAGCGAATTTCTATGTCTTTCTCGAGAAAAGTTAAACCTCTGTGAGAGCGGGCAGCCTAGACACGAACTTCGGGATGCTTGCGCTACTCTCCTGGCGGCAAAGACGAGATAAACAACCAGTCCGCGTGCGAGGAGGGATTTGCCACAAATGTGAAGTTTCCACCCTCAGCAACGGGGGGCAGCAGCTAGGCCTTAAGTTTTTTCGTGCTAAACGGCAAAATTTCACGTTTCTGACAGTATGCAAGCGTGCCCCCTGCGTGAGCACGCATCCGCGGTCGTCCCGCGCAAGGCAAACGTACAGGATTCCAACGACCACACTCGGACTGTTTCTTTATGGCAACGTCGAGTCGGAACCTTCATTCTTTAATCCCTCCTGCGTATCCCGTGAGGCACGCACGCGGCTAGTCAAAAGATCTAGCAATTACGTACATTCAATAGGGGGGATTACACCAACTCGATCGAGCCGATTACGTAAGTGGTATTAACGTCTCATCCTCTGGGTGGTCCTCAGGGCTACCCAATAAGGATGATTGTTAACAGAAACAGGGGGAAAGCATGAGCACGTGTTGTAACTCACATCACCTGGGATACCGGATCAGGAGTCGGTTTTGCCGTACGGCGACACCCACACGCTTCGGAGTAGTGTGTTCTGACCTTGTACAGCGGAGCGCACAGCTTCAGGTGAGCCTCACAACCGTGCTAGTCAAGAGAGAGATCTGAGGGCCTGCGCCTTCGCATAAAGGCTTCGCTTGTCCCCTAGGGACCGAGCCCAAATTGCAAAGAACCACGTTAAGGTAAATGGTCCTGTTACCCACGACCATCTGTCTGCCCGTAGACCTCCATACGATGCCCCGAGACACCGACGTTAGTAAGATTAGCAAATCTAGTGTTGCATCGTATGCGATCTTTTACCTTCAGTAGACCTCCCTGACGCGTTTGTGTGCAGTCTGCCAATCTAAAGATCAATGTTTACAACGTCGTTGTTTGGCGGTGGTTCATAGTGTGGAACCTGAGCCAAGTCACGATCGCCAAATGGCACAAGCTCCGGCCGTGCGTGAGAAATGCAAATCGGGATGATTCATTGTATGTGGCACACACCGTCTGTGTCTCTCAGAACAGGTGCTTAGGTCTAAATTATTGGAGTTTCCAAATATACTAAATCGGCCCCGCCATACTCTGGCTTGAAAGTTCATCGGGGATATCGCCATAGTTGCCTGGAATCCCGCTAGTTTCCCGCGAGAGACCTCCCATCCTAGAGATCATCTGCGAACTCAGCAATGCGTACTAAAAGTAAAACTTCCTCGAAGGCTGAGATACGACTAGTTTCAATTTGTCCTGAGCACACTTGATAGCCATTTCAATATCCATCGGCATTGCCGTGAAGTTCCGGCTCTGATTGAGCGGTCCTTCACTTGAATCAACCAACCTACTACTTTGTACTGTCTGATTTAACTATGGCATCCTGGGTATTACGAGAATCTATCCTCTGTCGAACGATTCGAAATTTCTAGGAATGCACGTCATCCGTAACCCACCCGAGTTGTTATCTTGGGAGCCTACTTCAAATAGTTCCGCATTCGGCTGTCACTGCCGACACGATTCCCGTTGATATAAGGCATGAGGACTAAACGACTTTTCAAATGTTTCACCTGATTCGCCTAGGAGTCGGGCGTGTAGATGAAATAGGGCTGGTTGTCCGGATAAGCTTTTCGCTTTATTCCTCGACCTCGGAGGGTAACTCAGTCTCCGGAATGCGCCAAACCACACGCCTGTGAATGATCAGCGTATATCGCGTATCACTCCGCCCCCACGATTGGAAGGACAGCCGCCCTTTCGAGAACAGGACGGTGATCGATGGAGCTCCTGGTCGAGCTGAGATTGGCCATCAATACAGGTGATGGGCTCATAGTGAAACAACGTGTCAGAGGGTGCGTTATCCGCAACACCTCGATAGTAGGCAGTACTATCTTCCAGCCCTCCCACCAGGTCAAATTTGACGGGTAAAAAATAGCATGGCGGTAGCTGCGATGCGCCGTTTGACTAGGCCAGTAGAAAGGGCTAGTTACTGCAATTATATCTTAACTACTTAAACAGGGAGAAATAGGATCGCAATTCGCATGTAATCTCTTGCATACACCGCCGAAGGGTCCTCGAATGTTGGATTAGCCAGTTTGCCGAAACCAGTTAATGATGACGGCTCTTTAAGCTAGCCATGATGAGGCCTGTAATGATCATCGCAGTTCTAAACCCAGACCCTGGGTATAGAAATCGAATGCTTCAGCTTACATATATTATTCGCGAAGGAATTTATTCGTACCTTGATCATCCGGACCATTTCAAACTTGTACTAAGATATCGGGGCTTATAAGAGCCGGGACCGCCGGCTATCCGCGATGAAAAGGGTCCCTTGGGTTCAGACCCAGGAACTGGAAGTTATCATGGGAACTTCATCAGTAGAGCACGTAATTTAAGCCCCCCTGCTTACGTCGCATCACATACAAGTCCCGACAACAGCTGATCGAAATAAACGGATGTGAGCACTTGGTGTCGGTTTGCTCAAGCGTGGACACTGTCGTGGCTTGACCCAAGTGTGGAAGAACTGTAAGACGAGCCCTGCCGAAATCTGTGCACATGGCCGTCTCCTTAAGGAGCAGTACAAATGGGTTGGTCAGCTCTCCCACGACATGGCTGTTAGAGATTACGTGGAATGGCCAAGGCTCGTCTTACACCCTCGCCTACCCGGCCCTCACAATGAGACCTTCCTGCGTCATTATTGGGTTCAGGCGGGCTCTCCGCTTTTGATGCGTTAACTACTTGCTGCGAGGCCGCAACGGGCGTCCAGTCGGTCCGTAGGCCAACAAACTCTATGGAGAGCTTTGAAGCGCAGAGGCGCGGGAATAAATGTACGACAGTCGGAAGGATGATGGGTGAACCCGAGTCGATCACGTGGTGGTATTCAGGTGCGCGGCTGCGGTGCGGAAATGGGGTGGATGAATCACATCTAAAACATTTCGTTCATGATCCATTCCATCCCACCTTAAAGAATTCGAGAGAAATGTCCTATGACTCCCTCCTAGCTGCAGCGAAGTGCGTATATGCAGAGAAAAACTAAGATCATATCACCACTATCTGTGGCACTCAAACAGCTCTTCTATAATAATCGATTTTCAGCAGAGAGTTTCTTTAACTGAGCGTGGGTATTTGTTACCTCCTTCGAACAGCTCGACCGACTCTGGGGATACCTTTGGCTCAGGCCATCAGGGCTGTAGTTAGTCAGTCGACCTTTGCGTTGCTGAACCTCAATGGGAGCGGTCTTTTATTCGTTGCCTATGCTGTCTAAGTCCTGGCAGCCAGTACTACGAGCGGGAATACCTCCCTACCTTAAGTCCAGGGGATCTCCGTTTAACTAAACCACAACTAGATGCGCGCTATTTTTTCGATTACAACCGCCATCCAAGGGAAATTCCGAGATTAATGCGATTTTCACCGATCGAACTCTGCCGGCCCCCTCATGGGGATGACCAAAGAGTCTTTTCGACCCCAAATGACCCAAACTAGGACTTTGTACTGACAGATCGCTACCTTGAACCGCACCTACCCTCAGGCGGACCTGCAAACGTGACTCTAGTACCCCTCACAGACGGGTACAGGTGAAAAGTAGAACGTTTGGTGCAGTCCAATTGTTACGTCAGGTCACCTACAGCCCCGGCCAA
		</sequence>
    <sequence><taxon idref="Location_3_4_1|31.925812718245076"/>
			CGAAAGTCACCGGGCAACACAAATCCTTATTTCCTCTAGGCAAAGCCTCGTGGGACTCGGTTGCAAATCGTGAAGGTTTCCTGAGGATACATGCCGGGAGATCGTCCCAGTTCAAGCAGGCGAACGCGAGAGAGTGGCCAATGTGCTTCCGTTGGTAAGGATCGCCATCATAGTGACTGGGTGACCCCCGGCACCAGGAAGGGTCTGCACGACAGACTTATGCAGGAGTGCGATGTGCACGGCAGGATCAGTTTGTGTTCATACAGCAGCATTAGATTACAGGTGTGTTTTAGTCAAAATATCTTTTCCCCAACTACTCCATTTTCGCGTCTTTATATTAGACCGGCAACAGCTTGAGGGCCGTTACGACCATCCCTTGACCGAGTCTCTGGACGAGCTTCAACACGGAACGAGTTGACCCCTCGATTAAGCAAGTGTTTTCCCCGGTGTCGTTCTTGAAACCTGTCCGAAGTACCGACACTGATTTAACTTCGATCATAGTGGCCATAGATTGTGAGATGAGGCGTTGTAATGTGAATGCAATGCCGCATCATCATTTCGTACATCTTTTACCGCTGGAGTAACGTGGTCACTGCCCCGCCCGTGTGTGGCTATCCTCAGACATTGCGTGAGTGCTAGCATATAATTAGATTCAGGGCGTAATCGCGTTATGTTTGATACTAACCTAATACAGGCCTGACGAGGGGGAGAATTTGGCGACATCTGGGTCACCAAGGCAGAGATCGTCGCGAGGATTACCCAACTGCCGCAACTCAGATGTGTTACTCCCCTAGCTCGTACCCGCAAGGTCCCAACTGATAGATGTGTATAAGGTTAACATTCCTTCATCTGAACGTTATCACCCGCTCGATTTTGGACGTGTCGAAGCCGGTGCAACTGCTCAATAGCTGATCTGGACAGCACCAGTAAACGACCCTCCTGAGTAGTTAGGTATTTGAAGGCACGGCGGATTTGATAGCGGTGGTCATATAATCAGGAACTGGTTCCTTCATGGCAGAAGAACTTTAGGTGTAAACACCCGGAGCATACTTCGGGGTTACTTAGGTGCTGAACGGTGAATAGGCCCATTGGGATGCACGTCGACATAACGGCCATCTAGAGACCCGGCAATGCCACTTCAAGGGTTGTCTGTTGACCCACGAGATTCGGTCCCTCACGCTAAGAACGAGTTCTAGAATGCAAAAAACAAAGCGCTTTAATCTGTTGCGAGCACGACCAAATGGCTTGACCTCACACCGTAACCTAAAAAAATGCGCTCTGTTCGAGTCCAGATATTAGAAACCAGACATTGATACTGCCTTGCTAGCCCGAATAATTGTGCACGTTTCTAAGGGTATTATGAAATCGTGTTTTTAGTCGCGGCCCTGACAAGCCCAAAAGCTCCTGATATCTCAAAGATCGTCCCGCTCTGGGTCTGGGCTCCGTTTCCACTATCTGGTCACAGGTTAGTAGTACAACTCCAATATAGGTACCTACTACCACCACAGCATGCCCAACAAATCCGTGCATACGTGAGCAGTCATGTCATGCCATGACTTATATATGGCCGTCACGAGCTAGGAAGACGCGTCTATGCCTCCAGGCCTACCTGCCATCAGTAGCGGTCGATACCGGTCGGTCAAAGGACTCCAGGTAGTTCGATGCTTCCCCGTAGCCTTTGTGACACCAAGGATCGTTAGTGTGTCTATAATCGTCTCGATCTTAACCGAGATGGTTCTGTCAAGTCCTGTTCCCGCGAATATTCTGCTCCAATTCGCCTAGCTGCGTTTCTCAACGGCATAACCGAGGGGGGCTAGACCCTCAGGTGACAGTGTTGCGACGACTCGCATCCCTGCGGGATGCCGGCTGAGCCCTCTTTCGTAAGACGGAGCGCTCTTCAGTAAACTACTCGGGCGTTGACCTACTTATTACCGTGCGCACCTTGCAGAATCCTCATGAGCTACCGCTACTGGTTTGCAGTTCCCTCTGATAAGAAGTTCCGGACTGGCTGTCTCCTTCCCAGTGTGGTTTCCTCCGAGGCCCCCAAAGGCTTCGCCGTTGTGGAGTGGGGTTGCCCTCTGGCGAGCGAATAAAGGTTGGACCTTCTTAATCGTTGCTTTTCTCTGATCAAGAACTGAACCGCCCGACTGACTATCCCGGACACCTTCAGATCCGACCTCGAACCGGCACTTTAAGTACCGTAGATTGTGACTCAATAAGCGATTGGTGCGCCCCATCAGTTTATGTTTTCTACTCAGGTGCACCTGAACAGTGCTGACCGATAGTAGCGCAGTGGCCAAAGAGATTAGTCTTCCAGTGACGCAAGGTCAGGGTCGAGCATCTCAGGAGGCTTTGCAGTTGATCGTGAATGAGGAGAATGACAGGTCGACCTTGTTATCGCGTGTTCAGGTTACCATTTCAATTACTCGTTGTGCGACCGCTAGGACATCTGCATCTAGCTTGTTCCCGCATATACTTATCGCCCCAGGTTCTCTAGCAAAAACCATCCGTCCAACCACGAATGATTAGGCCGTGCCCGGCTGGCTCTCTTTCAGGTTTAAGTCGGCAACGAGCCAGAAATGAACGGCGAAATATAATGCTAATAGGTCCCTAGCCTTGCGTATCTTATAGAGTTGTGGCCAAGTTCGGCTTCGGGTAGATACCTGCTATTGATCCAGGACCTGTTTGTCTAGTTAATTACAATGCGATAACTTTGCTCACACGGGAATTCACACGCGCCCGTCGTTCAATCGTATCACACAAACCAGCGGAGGTAGATTCCCTTATTCCCTCGTGGTAAAGGCCGCTCCAAACTTGTGAACTGCGTGCATCTCTTCATGTTGCCCTGTTTATTGACGTTGTTATACTATGTAGATATGTCCGCGGGCAAAACGGCTCAACGCAGATCTCGGGGCTCGAATCCCAGTCGGCCATGACTAGACGGACTCGTACGCGTCCCCGGCAGAAGCAGCTCTGTGGTAAAGAGAATTAGCCTATGCACTAGTCATAATTGTAGTTATGGCATTTATGTAACTGCCGAGGTATCCTGGTCAACGAGCTACATTTACACTTCCGCCGTAGAGTTATATTTACCACTTTCGGAAGTCGGTAGATGCTGGGAGCATACCAGACAGTCAAGAGTTTCTGTACAGAAACGACCGAAGGCTGGTGAAAGATTAGGCTTACTCTTGTAGTCGCACCAGAACATGAAAGCCTCCTCTGACGAGTTAAAACAATGTTCTCAGCATACCAATGCCCCACAGAGCATAGGATCATTCAGAGCGAGACTGGCTTATCCTGTTTGGTGCCTTTCTGGGTGGCCAGGAAAAAAGACCGAACCCAGAACCGGTAAGTACCATAATAAACGGGGACTAACCGAAAGGTGTGGGAGCCCGCCTCAGTCGGGGGCCGTCCAAAAGGCTATTGGAGCCCAAAGCGCAATGGCGGTCCTACAAGACTATGCACGCCGGCAGTGGCTACCCTCGGATCGTACAAATCCACGCTGCGAGTTTAGCGTTTCGAGGGTCACTGGGTCGACTCACTTACTAGACACGGGAAATATGAGTAGCCTTATACCGTCCCATCTTGTCACAAGACCGAAACGAACGATGTAAATACGCTTATATATTGATTGTAACGTGCTGAATGACTTCGCCGCAAGAACCACCACGGGCATACAGCGTACAGCTTAACAAGCGCAAGTCAAATTGAGTTCTTAGGTTATGGACCCCGTTAGCGTGGTAGTTACGATTTGTGGTCATGTTGATGCATACCGTAAATAAGATAAACAAATGGCCACTTATTGACAGTATTCGTGCTCCAAACGTATGCCGCGTATGCCAAGCGCCACACTTTCCGGCGAGCCGCATACGTGGAAAACTAATGCGAACTGAAATCATCCTTCTGGCGAGTGCACACCTTGCCCTTTTTACATGCCGAAAGTACCATTAGCCAACTCCGTCCACTAGTACGGTTCTCGACTAAGTGTGACGGTTGTTCTTTGGCAGGCCCACTCACCAAAATCATTCGGGCATACACATTAAACGGACGAACCGTCATTGATCGCATAGCAAACTTCCCCGCGCGAGAGAATTCGTTACCGCAATGTGTGTGCGCCTTAATAGCTTATCGAAAGTATTCTACGTTCTATAGGGTGTGGACCTTAAGATGTCCGCGAGGGGATGCTCGGTATCATTCCCAGTGATTTGCAGACCTTTCCACAGTAACTCGGCTACTGTGGTTAAGATATCTATCTAGGACAACAAGGAAAGGCCAAATTTTATGCCTATGTTTTTGCGATATGTTACTCCCGGGCCGACCCGAAGTCACCAAGATGCTTTGCGCGGGGTACCAACCATCGGATCATCGCTTGTCCGGCAACAATAACGGTTGAGGAACTATGACACTCGCTGCATGCGCCAACAAACCTTAGGACGTCCTACAAGTCGGCGGCGAAAGGATTCCAGCCCCGTCTACGAGGAGGCAGGTATAAATAGACAAGGACACTCACTGAGTGAACGCCCGCTGTCAGTTTTTGCCTGCATTGTGAACCGTATGCACTGGGCTCGGCTAGGTTGCGTGGGACTTTGCTGAGGTACATAGGACAAAGCCCCACACATGTGGTGCACTTAAAGAGGACTTAGCAACGCGATGAGAACTCAGACCACCACCCTTGGCTTTTTAGAACATGTGCCCGTGACGCAAGCGGTGCGATTGTCAAATATTCCTGAACGGGCTAACGCCACAGGAAACGACTTTGACCACTCTGAAGAGTGCACTCAAGGAAGTGACATATAACTCAGAACGTCGGCGTAGTAGATTGATAATGGAACGTGAGCCGTTAATAACTGTATTCGCCAAGCAGGTGCGGGCGGCGCCGTGCGCGGGACATGGATTGTTGGCGGTACTGTAGATTACCACACGCAACCCTGTTATACATCTTGGCTTCGAACGAGACGCCCCCCAACGCCTTTCGCCGCAACGTCATGATGAGACTACCAATTGTCAGTTTCTTTGTTACTCGCCACAACGGGCCACGGATAGGCTACGAAATTACGGCGTTAAAAATTGACAGCATTAGGTCCCCCTATGCGATAACGCGCGAGTCGCAGGAGCAGGTGGTCATAGATCCTGTGATGTTTCGTGAACACATATCCTAAATTCTAGGCTGAAAGCCATCAACTCGGTTCATCCCATGGTTTCCAGTGTTTGGATGATAGATAGCGTCCCATATGTGTGAAAAGGCATTTATACATGATCGTTCTGCGGTCTTCCCATATCTCTGTGCGTTTGCGTGGATGGGAGGCAGCTCTCAATGCGAATCCAACTAGGTCTGGTGTTACGATAAATCTTGAAAGTAGGGTACACGTTTTTAGGATCTGCTATGACGCAAGCTCGGCCTATACATTTAGTAATACCCATTTTTACGAGCGATGATTTTCTCCCCGGGGGCGGTACCGATCAGCGAGACCCATACAAGATACGAGTCTTCATAAGAAGTCAGTCCTTCGAGTTTCGGATGTACATGATTTGCTACATATGATGTAAGACGTCTAGCCCCGTAGTCGAACTTCCGGATGCTGTTTGACTTCGGCTTAGCAAAAACGAGTCTGAGATTATGCAGCAGGGCAATCTATAGTTCGACTCTTTCTGCTGCGATGGAGAGGCTGAGGCCAATACCAGTGTGTAATGCTATTTCGTCTCTTCTATGGAGCCACGACGTTTAGTCATCACATACTCTCGGATGGATCACGCATGCATTAAAAACGGCAGCTTCATGAACGACCATAACGTGTGTCTTGAGGCCCCGATGTACGCCCGGATAGGATGCCTCCAAAGGCTTAAAAAAGCAGTTACCCCATTGCTTACAGTCCCAACCCGAGGCACAGCACCGTCTTCTAAGGAGGACCGAGCACCGGTGTCACCGAGTGAGTTGCGTAACAGCCGTCCTTTAAAAGGAGTTTGATGAAGGCCTCGTTAGGTGGGTACACCAGAATTTTGGACCAGTGTCACCACGGTCGGTGAGAGCGGAGAAGTCGCTCCTACAGCAAGTTTTCGCATTTCCATAGTATTTGCAACCAGTATCCGTATTCTCCGAGTAGGAGTCGTTGACTGACATCTAAGTGCACCCTGGGTCGTACGCGAACCCGGCAGGCAAGCGTAAAGGAGTGGCGCAGTTGTTATATCGGCCGTCTACGCCCAACTAGGTCCAATCTTAACTCCGCAAAGGGCTCTATTGGCTAATTCTAAGTCCTGCGTGGGTTGGGTCGCTGGTGTAGGGATGGTCCATGCTGTGCCCTAGTCGGTCTAATGAACCAGGGTATATATCGCATGCAGCGAGAGTATGCAACGGATAACCCGGATCTTTCTGATAGATCAGACTTGTTTCAGACCAGGGACCGCACTGCATGCGGAACGGCGGGAGCGGAGATCCTGGATCGCTAGTAGTGGCAGTGAGGGTGCTAGTCCGTGAAAGGCGTGTGTCACCACTACGTACAACGCATTCCAGTCAGAAGGCCTCATCCTATCTGATCCATCATCCCTAAGTACTGCTCATTCAATGAAACGACGATATTACGGAGGTGGTGCACGTGATCGAGGACAGTTAAAGTGAAGGAACCATGTCTGGGTTGGAAATCACTAGCGTCGCGTTTACCTCAGACCGACATCTTAAACGACCAAAGCAATTACTAGTTGTCGATTGTAGGTTCGGTCGCTGGGGTGTGAGTCGGAGGATTTGATCCCGAATGCCGCACAAATCAGTAGCCCTTTATATCCATAGAACGTGGAGGTCATTCAAAGCTTGGAGTACGGATGCCCGCAAGTTCATTGATCTTTCTTATGTCCTGTGCCCTGAAACGCGCGAATCGTCTGATCTCTGGTATCAGGAGAGATGTTCACCTAGTCTTCATGCAGACGCCAATGTATACTTGATAGGGCCTGAATGCGGGCCTTGCGTTATTCCGGCTAGACGTACAGAAATGTATGGGTAGCGAAGGTGGCGGATGTAATTATGTTGGGTAGGGGCGAGAAGTACTTAACAATGGTTTGCAGACCACGTACCAACTTACGCGCGGTGGTTACATCTTCAGTGATCGATTTGCGCGCCACCATTCCGATGTCACGATACTATGCAACACAAATTTATAATTCGCGCATACCAACCTCCGGGTTCATATCAAAGAGTATGGGCATAAGAATCCGGCCCAGATGGCAGAAGCGGCTTTATAATGCAAATATTGTGAATAGCAAAAGTCACGTCGTGGGCATCTAGACGTACGGGCTTGTACGCTAAAGAGACGTATATAGGGTTGTTCGAGTCGGATCTTGATAATCTACCTTCTAGTTGCTTACGCTGTCTCCTAGCGGCAGGGTACGACAAAACTGTGGCTGGTTAGCCGACCTTGCGCGGCTACTGCGAACGGCTCGGGATGTCCATACGACACCCACACGAACTTTCCATCAAGCACAATCCGTACTTTCACAGGCGTAACGCAGGTGGATAAGATTTTGGCGGTTACCGATATTCGTTTAGGCTCATCTTATCCCAGGCGCGATGGAGACCCGGTCGGCTAAATTAATGGTATTCCTCGAGGGTTTTACGTCGCGGGGAAGTCGAACAATTGACACTTCCAACATACCAAGATCGCCACTGGCTTAGACAATCATAGGCGGATAGATTACCCCGCCCCATTTAAAACATGGTGCGATGTTAGTCCTTAGTTCCGCGGGGTCTACGTCAGGCAGCCAAAAGTGTTACCCACAACCAATTGTCGATTCCGACTGGGATGTAGGCTGCTCAGTTTATATGGAGTTGAAAGCATAGGCCCGACATCCCCGAGGGAGAGGGGAGTGATGGTTTAGTGACGTCGTAGCTGGGAAACCAGGAGGCTTAGTAAAAACTTGCAGGATCTGATTACAGGTAGCCCCCATCACCGGCGTTCGAACCCGGGAGTCCGGCCCGTCACGACAAATTCTACTATCCAGGGACTCCAACGTGGAGCGTAAAAAACAGATCTTTTGTTCCATCTAAAATAGGCCCACGGAAGACTGGTGACCCTAGCGAATTAGACCGGGTCCTCCTTTCGCAGCTCCGTCAAGGAAACGTGAAATGTCTAGAGTGGAGATTAAGAGCACTTACCATTACTTGGTCGTTCGATTGAACGTTAGGCCCAAGCAGCAGCCCTTTAGGAGTAAGTACTGAAATACGTTGATTGACTTGATGTAAGTGTCTGTAAGGCGTCCGCTTATCTTATTATGGTAACTACGTTTCCATAGCGAGGAGTACTCTTTGATTATTTGCGTCCTGATTTCGAGTGACTTCCGGGCTCCCGACCCAGAGTAGAATTACACTTTACCACTTGTGAGATGGGTAGAACCGAAAGGCGATCCTCTAAGCAATCATGAGCTTGATCTGAAGCAAAAAGCGAACCGAGACGAGGCGCGTCAGTCAACGCTGTCCTGTAGGATGCGACACTGAGAAGGACTCGAATTTCAATAGAACACTTCGAGCCTACTGTGTTTCGTCGATCTGGAGCTTGCAGGCGATCCGACCCAGGCATGTGCAAGCACGAATGTTAGATTGCGGAATACATCCTAGTGGATACTGGTCAGACCATGAATCAGTGCTGCGCACGACTCTAACGTTCAACTTTATAACTGCCTGGGCCCGGATAGCCCCCTTAGGAGACCCTTCATGGATCAACGGTTACCCCTTCACGGGAGAAGAGGTATTGCGGCAGCGACTGAGATAAGTGAATCAATTCAATACGGGAATGGCAACCCCGGGTCTGGACAGACAAAATAAAGCAGACAGCCCCTTGTTTTATCACAGACTGGCTATGTATTTAGCAAATGTGACCATATTCAAGCCCTATACGACTACCCCATGAGGACCATATCCGCTCAGGAGTGTGACCTTGCGCGTATTGTTATCCGCCGGCAGTTCAACTGGAGTTACATGTAGGAACATTTTTTGCGAAACCCTAGTCCTATTATTGTAACCTCACCTATAGTGAGTCGCCCGAATCCCCGTCTGGTGTATGGGTTATCCTTGAGTGCGCTTCGCCGCCGCGGGTATGATCCACTCTTAACTGCCAACCTCTGGTTCCAATGATCGGGGCATCTACTATCTTCAGTGCAGCCGCACACTCCTCTTTCGTGTAAACGCTGCCGTTACATACACTGCGACTTATTGCAACTGTCTCATGAAACCAACATTGTGCTCTACCACCTGTAGCCTCTAGCTTGGGCCTTATACTAGCGCGTCAGACTCACAGCGAACCTTTCCTCAACTCTTACTGGTGACAACAGCAAAATTACTTAAGATTACTCATACGGCGTGATCTCCGCAGTGGGACATAAGCCCACCAGGTTGGCGAAAATACCAGCGGCAGTAACATCGCATTGTAAACGTCCCTCCCAGGAGACAGCATACTTAGTGTGACCCCGGCGCGACGCTCTATAGCAGTGCCATCTTTTGCTGACTGTCGATGTACATAGTTCCAGGTAGTTTTGTAATTATTGCCGCTAGTCTAAGTGATAAGCCTTGATCTATCTGGACGCTGATCCTCGACCTGTTTAATTTCGTGGACCTTGCCGATTGTACGGCAAGTTAAGGCAAAGGGGCCCACTGTGTGCGGAGTATTATCTCACTTCGGACATGTGGATGCAAATCCGAAAGGTGTAACACCCGATCATCGGTATCAGGCAATCATGTGACATAGCTAGGAGCTCAGCCCTTTGCCAATCAAAGACCTTGGCTGGTCAGCCACACGCATGGTGTCTACTGAATGATGGAGGGCACTCTACGGCCGAAGGCTCAGCTCGTGTAGGTATATTTGCCGATGACCGGCGCAACGATGATGTGTCCATGATACAACAGAACCAATGCAAGTTCTCTCAGGTGCTGGGCATGAACGCTTGAAGCTAGCACTCTTGTACCTATTTACCCATATCGTCTTGCTTGAGGCTGCTTATCAGGTGTAATGTTAGTCGCCGTACTGGGAGCACCGCTCGGAAATCGGAACCGCTCCCTCGTGGGAACATAGAATCACAAGATGTACAATGTGTTTTATTCTCGCAACGGCATGGAGGTAAGCTTGCCAGGCCCACAACAGCGCTTATCTGAGCCCGAGATAGTTATGCTCTCCTGTGCCTTCCGTGCTTAACGAGCTAATACAAACTTATCGCCGGTCACACTAAGACCAGCTTTACCCAAAGTAGCACGTGACAATATTCCCACCTGCCATAGCGTAGTATTGCTCTCTAAGGCGCAAGGCTGTTCTGCAGCGAATTTCTATGTCTTTCTCGAGAAAAGTTAAACCTCTGTGAGAGCGGGCAGCCTAGACACGAACTTCGGGATGCTTGCGCTACTCTCCTGGCGGCAAAGACGAGATAAACAACCAGTCCGCGTGCGAGGAGGGATTTGCCACAAATGTGAAGTTTCCACCCTCAGCAACGGGGGGCAGCAGCTAGGCCTTAAGTTTTTTCGTGCTAAACGGCAAAATTTCACGTTTCTGACAGTATGCAAGCGTGCCCCCTGCGTGAGCACGCATCCGCGGTCGTCCCGCGCAAGGCAGACGTACAGGATTCCAACGACCACACTCGGACTGTTTCTTTATGGCAACGTCGAGTCGGAACCTTCATTCTTTAATCCCTCCTGCGTATCCCGTGAGGCACGCACGCGGCTAGTCAAAAGATCTAGCAATTACGTACATTCAATAGGGGGGATTACACCAACTCGATCGAGCCGATTACGTAAGTGGTATTAACGTCTCATCCTCTGGGTGGTCCTCAGGGCTACCCAATAAGGATGATTGTTAACAGAAACAGGGGGAAAGCATGAGCACGTGTTGTAACTCACATCACCTGGGATACCGGATCAGGAGTCGGTTTTGCCGTACGGCGACACCCACACGCTTCGGAGTAGTGTGTTCTGACCTTGTACAGCGGAGCGCACAGCTTCAGGTGAGCCTCACAACCGTGCTAGTCAAGAGAGAGATCTGAGGGCCTGCGCCTTCGCATAAAGGCTTCGCTTGTCCCCTAGGGACCGAGCCCAAATTGCAAAGAACCACGTTAAGGTAAATGGTCCTGTTACCCACGACCATCTGTCTGCCCGTAGACCTCCATACGATGCCCCGAGACACCGACGTTAGTAAGATTAGCAAATCTAGTGTTGCATCGTATGCGATCTTTTACCTTCAGTAGACCTCCCTGACGCGTTTGTGTGCAGTCTGCCAATCTAAAGATCAATGTTTACAACGTCGTTGTTTGGCGGTGGTTCATAGTGTGGAACCTGAGCCAAGTCACGATCGCCAAATGGCACAAGCTCCGGCCGTGCGTGAGAAATGCAAATCGGGATGATTCATTGTATGTGGCACACACCGTCTGTGTCTCTCAGAACAGGTGCTTAGGTCTAAATTATTGGAGTTTCCAAATATACTAAATCGGCCCCGCCATACTCTGGCTTGAAAGTTCATCGGGGATATCGCCATAGTTGCCTGGAATCCCGCTAGTTTCCCGCGAGAGACCTCCCATCCTAGAGATCATCTGCGAACTCAGCAATGCGTACTAAAAGTAAAACTTCCTCGAAGGCTGAGATACGACTAGTTTCAATTTGTCCTGAGCACACTTGATAGCCATTTCAATATCCATCGGCATTGCCGTGAAGTTCCGGCTCTGATTGAGCGGTCCTTCACTTGAATCAACCAACCTACTACTTTGTACTGTCTGATTTAACTATGGCATCCTGGGTATTACGAGAATCTATCCTCTGTCGAACGATTCGAAATTTCTAGGAATGCACGTCATCCGTAACCCACCCGAGTTGTTATCTTGGGAGCCTACTTCAAATAGTTCCGCATTCGGCTGTCACTGCCGACACGATTCCCGTTGATATAAGGCATGAGGACTAAACGACTTTTCAAATGTTTCACCTGATTCGCCTAGGAGTCGGGCGTGTAGATGAAATAGGGCTGGTTGTCCGGATAAGCTTTTCGCTTTATTCCTCGACCTCGGAGGGTAACTCAGTCTCCGGAATGCGCCAAACCACACGCCTGTGAATGATCAGCGTATATCGCGTATCACTCCGCCCCCACGATTGGAAGGACAGCCGCCCTTTCGAGAACAGGACGGTGATCGATGGAGCTCCTGGTCGAGCTGAGATTGGCCATCAATACAGGTGATGGGCTCATAGTGAAACAACGTGTCAGAGGGTGCGTTATCCGCAACACCTCGATAGTAGGCAGTACTATCTTCCAGCCCTCCCACCAGGTCAAATTTGACGGGTAAAAAATAGCATGGCGGTAGCTGCGATGCGCCGTTTGACTAGGCCAGTAGAAAGGGCTAGTTACTGCAATTATATCTTAACTACTTAAACAGGGAGAAATAGGATCGCAATTCGCATGTAATCTCTTGCATACACCGCCGAAGGGTCCTCGAATGTTGGATTAGCCAGTTTGCCGAAACCAGTTAATGATGACGGCTCTTTAAGCTAGCCATGATGAGGCCTGTAATGATCATCGCAGTTCTAAACCCAGACCCTGGGTATAGAAATCGAATGCTTCAGCTTACATATATTATTCGCGAAGGAATTTATTCGTACCTTGATCATCCGGACCATTTCAAACTTGTACTAAGATATCGGGGCTTATAAGAGCCGGGACCGCCGGCTATCCGCGATGAAAAGGGTCCCTTGGGTTCAGACCCAGGAACTGGAAGTTATCATGGGAACTTCATCAGTAGAGCACGTAATTTAAGCCCCCCTGCTTACGTCGCATCACATACAAGTCCCGACAACAGCTGATCGAAATAAACGGATGTGAGCACTTGGTGTCGGTTTGCTCAAGCGTGGACACTGTCGTGGCTTGACCCAAGTGTGGAAGAACTGTAAGACGAGCCCTGCCGAAATCTGTGCACATGGCCGTCTCCTTAAGGAGCAGTACAAATGGGTTGGTCAGCTCTCCCACGACATGGCTGTTAGAGATTACGTGGAATGGCCAAGGCTCGTCTTACACCCTCGCCTACCCGGCCCTCACAATGAGACCTTCCTGCGTCATTATTGGGTTCAGGCGGGCTCTCCGCTTTTGATGCGTTAACTACTTGCTGCGAGGCCGCAACGGGCGTCCAGTCGGTCCGTAGGCCAACAAACTCTATGGAGAGCTTTGAAGCGCAGAGGCGCGGGAATAAATGTACGACAGTCGGAAGGATGATGGGTGAACCCGAGTCGATCACGTGGTGGTATTCAGGTGCGCGGCTGCGGTGCGGAAATGGGGTGGATGAATCACATCTAAAACATTTCGTTCATGATCCATTCCATCCCACCTTAAAGAATTCGAGAGAAATGTCCTATGACTCCCTCCTAGCTGCAGCGAAGTGCGTATATGCAGAGAAAAACTAAGATCATATCACCACTATCTGTGGCACTCAAACAGCTCTTCTATAATAATCGATTTTCAGCAGAGAGTTTCTTTAACTGAGCGTGGGTATTTGTTACCTCCTTCGAACAGCTCGACCGACTCTGGGGATACCTTTGGCTCAGGCCATCAGGGCTGTAGTTAGTCAGTCGACCTTTGCGTTGCTGAACCTCAATGGGAGCGGTCTTTTATTCGTTGCCTATGCTGTCTAAGTCCTGGCAGCCAGTACTACGAGCGGGAATACCTCCCTACCTTAAGTCCAGGGGATCTCCGTTTAACTAAACCACAACTAGATGCGCGCTATTTTTTCGATTACAACCGCCATCCAAGGGAAATTCCGAGATTAATGCGATTTTCACCGATCGAACTCTGCCGGCCCCCTCATGGGGATGACCAAAGAGTCTTTTCGACCCCAAATGACCCAAACTAGGACTTTGTACTGACAGATCGCTACCTTGAACCGCACCTACCCTCAGGCGGACCTGCAAACGTGACTCTAGTACCCCTCACAGACGGGTACAGGTGAAAAGTAGAACGTTTGGTGCAGTCCAATTGTTACGTCAGGTCACCTACAGCCCCGGCCAA
		</sequence>
    <sequence><taxon idref="Location_4_1_0|21.70042144204875"/>
			CGAAAGTCACCGGGCAACACAAATCCTTATTTCCTCTAGGCAAAGCCTCGTGGGACTCGGTTGCAAATCGTGAAGGTTTCCTGAGGATACATGCCGGGAGATCGTCCCAGTTCAAGCAGGCGAACGCGAGAGAGTGGCCAATGTGCTTCCGTTGGTAAGGATCGCCATCATAGTGACTGGGTGACCCCCGGCACCAGGAAGGGTCTGCACGACAGACTTATGCAGGAGTGCGATGTGCACGGCAGGATCAGTTTGTGTTCATACAGCAGCATTAGATTACAGGTGTGTTTTAGTCAAAATATCTTTTCCCCAACTACTCCATTTTCGCGTCTTTATATTAGACCGGCAACAGCTTGAGGGCCGTTACGACCATCCCTTGACCGAGTCTCTGGACGAGCTTCAACACGGAACGAGTTGACCCCTCGATTAAGCAAGTGTTTTCCCCGGTGTCGTTCTTGAAACCTGTCCGAAGTACCGACACTGATTTAACTTCGATCATAGTGGCCATAGATTGTGAGATGAGGCGTTGTAATGTGAATGCAATGCCGCATCATCATTTCGTACATCTTTTACCGCTGGAGTAACGTGGTCACTGCCCCGCCCGTGTGTGGCTATCCTCAGACATTGCGTGAGTGCTAGCATATAATTAGATTCAGGGCGTAATCGCGTTATGTTTGATACTAACCTAATACAGGCCTGACGAGGGGGAGAATTTGGCGACATCTGGGTCACCAAGGCAGAGATCGTCGCGAGGATTACCCAACTGCCGCAACTCAGATGTGTTACTCCCCTAGCTCGTACCCGCAAGGTCCCAACTGATAGATGTGTATAAGGTTAACATTCCTTCATCTGAACGTTATCACCCGCTCGATTTTGGACGTGTCGAAGCCGGTGCAACTGCTCAATAGCTGATCTGGACAGCACCAGTAAACGACCCTCCTGAGTAGTTAGGTATTTGAAGGCACGGCGGATTTGATAGCGGTGGTCATATAATCAGGAACTGGTTCCTTCATGGCAGAAGAACTTTAGGTGTAAACACCCGGAGCATACTTCGGGGTTACTTAGGTGCTGAACGGTGAATAGGCCCATTGGGATGCACGTCGACATAACGGCCATCTAGAGACCCGGCAATGCCACTTCAAGGGTTGTCTGTTGACCCACGAGATTCGGTCCCTCACGCTAAGAACGAGTTCTAGAATGCAAAAAACAAAGCGCTTTAATCTGTTGCGAGCACGACCAAATGGCTTGACCTCACACCGTAACCTAAAAAAATGCGCTCTGTTCGAGTCCAGATATTAGAAACCAGACATTGATACTGCCTTGCTAGCCCGAATAATTGTGCACGTTTCTAAGGGTATTATGAAATCGTGTTTTTAGTCGCGGCCCTGACAAGCCCAAAAGCTCCTGATATCTCAAAGATCGTCCCGCTCTGGGTCTGGGCTCCGTTTCCACTATCTGGTCACAGGTTAGTAGTACAACTCCAATATAGGTACCTACTACCACCACAGCATGCCCAACAAATCCGTGCATACGTGAGCAGTCATGTCATGCCATGACTTATATATGGCCGTCACGAGCTAGGAAGACGCGTCTATGCCTCCAGGCCTACCTGCCATCAGTAGCGGTCGATACCGGTCGGTCAAAGGACTCCAGGTAGTTCGATGCTTCCCCGTAGCCTTTGTGACACCAAGGATCGTTAGTGTGTCTATAATCGTCTCGATCTTAACCGAGATGGTTCTGTCAAGTCCTGTTCCCGCGAATATTCTGCTCCAATTCGCCTAGCTGCGTTTCTCAACGGCATAACCGAGGGGGGCTAGACCCTCAGGTGACAGTGTTGCGACGACTCGCATCCCTGCGGGATGCCGGCTGAGCCCTCTTTCGTAAGACGGAGCGCTCTTCAGTAAACTACTCGGGCGTTGACCTACTTATTACCGTGCGCACCTTGCAGAATCCTCATGAGCTACCGCTACTGGTTTGCAGTTCCCTCTGATAAGAAGTTCCGGACTGGCTGTCTCCTTCCCAGTGTGGTTTCCTCCGAGGCCCCCAAAGGCTTCGCCGTTGTGGAGTGGGGTTGCCCTCTGGCGAGCGAATAAAGGTTGGACCTTCTTAATCGTTGCTTTTCTCTGATCAAGAACTGAACCGCCCGACTGACTATCCCGGACACCTTCAGATCCGACCTCGAACCGGCACTTTAAGTACCGTAGATTGTGACTCAATAAGCGATTGGTGCGCCCCATCAGTTTATGTTTTCTACTCAGGTGCACCTGAACAGTGCTGACCGATAGTAGCGCAGTGGCCAAAGAGATTAGTCTTCCAGTGACGCAAGGTCAGGGTCGAGCATCTCAGGAGGCTTTGCAGTTGATCGTGAATGAGGAGAATGACAGGTCGACCTTGTTATCGCGTGTTCAGGTTACCATTTCAATTACTCGTTGTGCGACCGCTAGGACATCTGCATCTAGCTTGTTCCCGCATATACTTATCGCCCCAGGTTCTCTAGCAAAAACCATCCGTCCAACCACGAATGATTAGGCCGTGCCCGGCTGGCTCTCTTTCAGGTTTAAGTCGGCAACGAGCCAGAAATGAACGGCGAAATATAATGCTAATAGGTCCCTAGCCTTGCGTATCTTATAGAGTTGTGGCCAAGTTCGGCTTCGGGTAGATACCTGCTATTGATCCAGGACCTGTTTGTCTAGTTAATTACAATGCGATAACTTTGCTCACACGGGAATTCACACGCGCCCGTCGTTCAATCGTATCACACAAACCAGCGGAGGTAGATTCCCTTATTCCCTCGTGGTAAAGGCCGCTCCAAACTTGTGAACTGCGTGCATCTCTTCATGTTGCCCTGTTTATTGACGTTGTTATACTATGTAGATATGTCCGCGGGCAAAACGGCTCAACGCAGATCTCGGGGCTCGAATCCCAGTCGGCCATGACTAGACGGACTCGTACGCGTCCCCGGCAGAAGCAGCTCTGTGGTAAAGAGAATTAGCCTATGCACTAGTCATAATTGTAGTTATGGCATTTATGTAACTGCCGAGGTATCCTGGTCAACGAGCTACATTTACACTTCCGCCGTAGAGTTATATTTACCACTTTCGGAAGTCGGTAGATGCTGGGAGCATACCAGACAGTCAAGAGTTTCTGTACAGAAACGACCGAAGGCTGGTGAAAGATTAGGCTTACTCTTGTAGTCGCACCAGAACATGAAAGCCTCCTCTGACGAGTTAAAACAATGTTCTCAGCATACCAATGCCCCACAGAGCATAGGATCATTCAGAGCGAGACTGGCTTATCCTGTTTGGTGCCTTTCTGGGTGGCCAGGAAAAAAGACCGAACCCAGAACCGGTAAGTACCATAATAAACGGGGACTAACCGAAAGGTGTGGGAGCCCGCCTCAGTCGGGGGCCGTCCAAAAGGCTATTGGAGCCCAAAGCGCAATGGCGGTCCTACAAGACTATGCACGCCGGCAGTGGCTACCCTCGGATCGTACAAATCCACGCTGCGAGTTTAGCGTTGCGAGGGTCACTGGGTCGACTCACTTACTAGACACGGGAAATATGAGTAGCCTTATACCGTCCCATCTTGTCACAAGACCGAAACGAACGATGTAAATACGCTTATATATTGATTGTAACGTGCTGAATGACTTCGCCGCAAGAACCACCACGGGCATACAGCGTACAGCTTAACAAGCGCAAGTCAAATTGAGTTCTTAGGTTATGGACCCCGTTAGCGTGGTAGTTACGATTTGTGGTCATGTTGATGCATACCGTAAATAAGATAAACAAATGGCCACTTATTGACAGTATTCGTGCTCCAAACGTATGCCGCGTATGCCAAGCGCCACACTTTCCGGCGAGCCGCATACGTGGAAAACTAATGCGAACTGAAATCATCCTTCTGGCGAGTGCACACCTTGCCCTTTTTACATGCCGAAAGTACCATTAGCCAACTCCGTCCACTAGTACGGTTCTCGACTAAGTGTGACGGTTGTTCTTTGGCAGGCCCACTCACCAAAATCATTCGGGCATACACATTAAACGGACGAACCGTCATTGATCGCATAGCAAACTTCCCCGCGCGAGAGAATTCGTTACCGCAATGTGTGTGCGCCTTAATAGCTTATCGAAAGTATTCTACGTTCTATAGGGTGTGGACCTTAAGATGTCCGCGAGGGGATGCTCGGTATCATTCCCAGTGATTTGCAGACCTTTCCACAGTAACTCGGCTACTGTGGTTAAGATATCTATCTAGGACAACAAGGAAAGGCCAAATTTTATGCCTATGTTTTTGCGATATGTTACTCCCGGGCCGACCCGAAGTCACCAAGATGCTTTGCGCGGGGTACCAACCATCGGATCATCGCTTGTCCGGCAACAATAACGGTTGAGGAACTATGACACTCGCTGCATGCGCCAACAAACCTTAGGACGTCCTACAAGTCGGCGGCGAAAGGATTCCAGCCCCGTCTACGAGGAGGCAGGTATAAATAGACAAGGACACTCACTGAGTGAACGCCCGCTGTCAGTTTTTGCCTGCATTGTGAACCGTATGCACTGGGCTCGGCTAGGTTGCGTGGGACTTTGCTGAGGTACATAGGACAAAGCCCCACACATGTGGTGCACTTAAAGAGGACTTAGCAACGCGATGAGAACTCAGACCACCACCCTTGGCTTTTTAGAACATGTGCCCGTGACGCAAGCGGTGCGATTGTCAAATATTCCTGAACGGGCTAACGCCACAGGAAACGACTTTGACCACTCTGAAGAGTGCACTCAAGGAAGTGACATATAACTCAGAACGTCGGCGTAGTAGATTGATAATGGAACGTGAGCCGTTAATAACTGTATTCGCCAAGCAGGTGCGGGCGGCGCCGTGCGCGGGACATGGATTGTTGGCGGTACTGTAGATTACCACACGCAACCCTGTTATACATCTTGGCTTCGAACGAGACGCCCCCCAACGCCTTTCGCCGCAACGTCATGATGAGACTACCAATTGTCAGTTTCTTTGTTACTCGCCACAACGGGCCACGGATAGGCTACGAAATTACGGCGTTAAAAATTGACAGCATTAGGTCCCCCTATGCGATAACGCGCGAGTCGCAGGAGCAGGTGGTCATAGATCCTGTGATGTTTCGTGAACACATATCCTAAATTCTAGGCTGAAAGCCATCAACTCGGTTCATCCCATGGTTTCCAGTGTTTGGATGATAGATAGCGTCCCATATGTGTGAAAAGGCATTTATACATGATCGTTCTGCGGTCTTCCCATATCTCTGTGCGTTTGCGTGGATGGGAGGCAGCTCTCAATGCGAATCCAACTAGGTCTGGTGTTACGATAAATCTTGAAAGTAGGGTACACGTTTTTAGGATCTGCTATGACGCAAGCTCGGCCTATACATTTAGTAATACCCATTTTTACGAGCGATGATTTTCTCCCCGGGGGCGGTACCGATCAGCGAGACCCATACAAGATACGAGTCTTCATAAGAAGTCAGTCCTTCGAGTTTCGGATGTACATGATTTGCTACATATGATGTAAGACGTCTAGCCCCGTAGTCGAACTTCCGGATGCTGTTTGACTTCGGCTTAGCAAAAACGAGTCTGAGATTATGCAGCAGGGCAATCTATAGTTCGACTCTTTCTGCTGCGATGGAGAGGCTGAGGCCAATACCAGTGTGTAATGCTATTTCGTCTCTTCTATGGAGCCACGACGTTTAGTCATCACATACTCTCGGATGGATCACGCATGCATTAAAAACGGCAGCTTCATGAACGACCATAACGTGTGTCTTGAGGCCCCGATGTACGCCCGGATAGGATGCCTCCAAAGGCTTAAAAAAGCAGTTACCCCATTGCTTACAGTCCCAACCCGAGGCACAGCACCGTCTTCTAAGGAGGACCGAGCACCGGTGTCACCGAGTGAGTTGCGTAACAGCCGTCCTTTAAAAGGAGTTTGATGAAGGCCTCGTTAGGTGGGTACACCAGAATTTTGGACCAGTGTCACCACGGTCGGTGAGAGCGGAGAAGTCGCTCCTACAGCAAGTTTTCGCATTTCCATAGTATTTGCAACCAGTATCCGTATTCTCCGAGTAGGAGTCGTTGACTGACATCTAAGTGCACCCTGGGTCGTACGCGAACCCGGCAGGCAAGCGTAAAGGAGTGGCGCAGTTGTTATATCGGCCGTCTACGCCCAACTAGGTCCAATCTTAACTCCGCAAAGGGCTCTATTGGCTAATTCTAAGTCCTGCGTGGGTTGGGTCGCTGGTGTAGGGATGGTCCATGCTGTGCCCTAGTCGGTCTAATGAACCAGGGTATATATCGCATGCAGCGAGAGTATGCAACGGATAACCCGGATCTTTCTGATAGATCAGACTTGTTTCAGACCAGGGACCGCACTGCATGCGGAACGGCGGGAGCGGAGATCCTGGATCGCTAGTAGTGGCAGTGAGGGTGCTAGTCCGTGAAAGGCGTGTGTCACCACTACGTACAACGCATTCCAGTCAGAAGGCCTCATCCTATCTGATCCATCATCCCTAAGTACTGCTCATTCAATGAAACGACGATATTACGGAGGTGGTGCACGTGATCGAGGACAGTTAAAGTGAAGGAACCATGTCTGGGTTGGAAATCACTAGCGTCGCGTTTACCTCAGACCGACATCTTAAACGACCAAAGCAATTACTAGTTGTCGATTGTAGGTTCGGTCGCTGGGGTGTGAGTCGGAGGATTTGATCCCGAATGCCGCACAAATCAGTAGCCCTTTATATCCATAGAACGTGGAGGTCATTCAAAGCTTGGAGTACGGATGCCCGCAAGTTCATTGATCTTTCTTATGTCCTGTGCCCTGAAACGCGCGAATCGTCTGATCTCTGGTATCAGGAGAGATGTTCACCTAGTCTTCATGCAGACGCCAATGTATACTTGATAGGGCCTGAATGCGGGCCTTGCGTTATTCCGGCTAGACGTACAGAAATGTATGGGTAGCGAAGGTGGCGGATGTAATTATGTTGGGTAGGGGCGAGAAGTACTTAACAATGGTTTGCAGACCACGTACCAACTTACGCGCGGTGGTTACATCTTCAGTGATCGATTTGCGCGCCACCATTCCGATGTCACGATACTATGCAACACAAATTTATAATTCGCGCATACCAACCTCCGGGTTCATATCAAAGAGTATGGGCATAAGAATCCGGCCCAGATGGCAGAAGCGGCTTTATAATGCAAATATTGTGAATAGCAAAAGTCACGTCGTGGGCATCTAGACGTACGGGCTTGTACGCTAAAGAGACGTATATAGGGTTGTTCGAGTCGGATCTTGATAATCTACCTTCTAGTTGCTTACGCTGTCTCCTAGCGGCAGGGTACGACAAAACTGTGGCTGGTTAGCCGACCTTGCGCGGCTACTGCGAACGGCTCGGGATGTCCATACGACACCCACACGAACTTTCCATCAAGCACAATCCGTACTTTCACAGGCGTAACGCAGGTGGATAAGATTTTGGCGGTTACCGATATTCGTTTAGGCTCATCTTATCCCAGGCGCGATGGAGACCCGGTCGGCTAAATTAATGGTATTCCTCGAGGGTTTTACGTCGCGGGGAAGTCGAACAATTGACACTTCCAACATACCAAGATCGCCACTGGCTTAGACAATCATAGGCGGATAGATTACCCCGCCCCATTTAAAACATGGTGCGATGTTAGTCCTGAGTTCCGCGGGGTCTACGTCAGGCAGCCAAAAGTGTTACCCACAACCAATTGTCGATTCCGACTGGGATGTAGGCTGCTCAGTTTATATGGAGTTGAAAGCATAGGCCCGACATCCCCGAGGGAGAGGGGAGTGATGGTTTAGTGACGTCGTAGCTGGGAAACCAGGAGGCTTAGTAAAAACTTGCAGGATCTGATTACAGGTAGCCCCCATCACCGGCGTTCGAACCCGGGAGTCCGGCCCGTCACGACAAATTCTACTATCCAGGGACTCCAACGTGGAGCGTAAAAAACAGATCTTTTGTTCCATCTAAAATAGGCCCACGGAAGACTGGTGACCCTAGCGAATTAGACCGGGTCCTTCTTTCGCAGCTCCGTCAAGGAAACGTGAAATGTCTAGAGTGGAGATTAAGAGCACTTACCATTACTTGGTCGTTCGATTGAACGTTAGGCCCAAGCAGCAGCCCTTTAGGAGTAAGTACTGAAATACGTTGATTGACTTGATGTAAGTGTCTGTAAGGCGTCCGCTTATCTTATTATGGTAACTACGTTTCCATAGCGAGGAGTACTCTTTGATTATTTGCGTCCTGATTTCGAGTGACTTCCGGGCTCCCGACCCAGAGTAGAATTACACTTTACCACTTGTGAGATGGGTAGAACCGAAAGGCGATCCTCTAAGCAATCATGAGCTTGATCTGAAGCAAAAAGCGAACCGAGACGAGGCGCGTCAGTCAACGCTGTCCTGTAGGATGCGACACTGAGAAGGACTCGAATTTCAATAGAACACTTCGAGCCTACTGTGTTTCGTCGATCTGGAGCTTGCAGGCGATCCGACCCAGGCATGTGCAAGCACGAATGTTAGATTGCGGAATACATCCTAGTGGATACTGGTCAGACCATGAATCAGTGCTGCGCACGACTCTAACGTTCAACTTTATAACTGCCTGGGCCCGGATAGCCCCCTTAGGAGACCCTTCATGGATCAACGGTTACCCCTTCACGGGAGAAGAGGTATTGCGGCAGCGACTGAGATAAGTGAATCAATTCAATACGGGAATGGCAACCCCGGGTCTGGACAGACAAAATAAAGCAGACAGCCCCTTGTTTTATCACAGACTGGCTATGTATTTAGCAAATGTGACCATATTCAAGCCCTATACGACTACCCCATGAGGACCATATCCGCTCAGGAGTGTGACCTTGCGCGTATTGTTATCCGCCGGCAGTTCAACTGGAGTTACATGTAGGAACATTTTTTGCGAAACCCTAGTCCTATTATTGTAACCTCACCTATAGTGAGTCGCCCGAATCCCCGTCTGGTGTATGGGTTATCCTTGAGTGCGCTTCGCCGCCGCGGGTATGATCCACTCTTAACTGCCAACCTCTGGTTCCAATGATCGGGGCATCTACTATCTTCAGTGCAGCCGCACACTCCTCTTTCGTGTAAACGCTGCCGTTACATACACTGCGACTTATTGCAACTGTCTCATGAAACCAACATTGTGCTCTACCACCTGTAGCCTCTAGCTTGGGCCTTATACTAGCGCGTCAGACTCACAGCGAACCTTTCCTCAACTCTTACTGGTGACAACAGCAAAATTACTTAAGATTACTCATACGGCGTGATCTCCGCAGTGGGACATAAGCCCACCAGGTTGGCGAAAATACCAGCGGCAGTAACATCGCATTGTAAACGTCCCTCCCAGGAGACAGCATACTTAGTGTGACCCCGGCGCGACGCTCTATAGCAGTGCCATCTTTTGCTGACTGTCGATGTACATAGTTCCAGGTAGTTTTGTAATTATTGCCGCTAGTCTAAGTGATAAGCCTTGATCTATCTGGACGCTGATCCTCGACCTGTTTAATTTCGTGGACCTTGCCGATTGTACGGCAAGTTAAGGCAAAGGGGCCCACTGTGTGCGGAGTATTATCTCACTTCGGACATGTGGATGCAAATCCGAAAGGTGTAACACCCGATCATCGGTATCAGGCAATCATGTGACATAGCTAGGAGCTCAGCCCTTTGCCAATCAAAGACCTTGGCTGGTCAGCCACACGCATGGTGTCTACTGAATGATGGAGGGCACTCTACGGCCGAAGGCTCAGCTCGTGTAGGTATATTTGCCGATGACCGGCGCAACGATGATGTGTCCATGATACAACAGAACCAATGCAAGTTCTCTCAGGTGCTGGGCATGAACGCTTGAAGCTAGCACTCTTGTACCTATTTACCCATATCGTCTTGCTTGAGGCTGCTTATCAGGTGTAATGTTAGTCGCCGTACTGGGAGCACCGCTCGGAAATCGGAACCGCTCCCTCGTGGGAACATAGAATCACAAGATGTACAATGTGTTTTATTCTCGCAACGGCATGGAGGTAAGCTTGCCAGGCCCACAACAGCGCTTATCTGAGCCCGAGATAGTTATGCTCTCCTGTGCCTTCCGTGCTTAACGAGCTAATACAAACTTATCGCCGGTCACACTAAGACCAGCTTTACCCAAAGTAGCACGTGACAATATTCCCACCTGCCATAGCGTAGTATTGCTCTCTAAGGCGCAAGGCTGTTCTGCAGCGAATTTCTATGTCTTTCTCGAGAAAAGTTAAACCTCTGTGAGAGCGGGCAGCCTAGACACGAACTTCGGGATGCTTGCGCTACTCTCCTGGCGGCAAAGACGAGATAAACAACCAGTCCGCGTGCGAGGAGGGATTTGCCACAAATGTGAAGTTTCCACCCTCAGCAACGGGGGGCAGCAGCTAGGCCTTAAGTTTTTTCGTGCTAAACGGCAAAATTTCACGTTTCTGACAGTATGCAAGCGTGCCCCCTGCGTGAGCACGCATCCGCGGTCGTCCCGCGCAAGGCAGACGTACAGGATTCCAACGACCACACTCGGACTGTTTCTTTATGGCAACGTCGAGTCGGAACCTTCATTCTTTAATCCCTCCTGCGTATCCCGTGAGGCACGCACGCGGCTAGTCAAAAGATCTAGCAATTACGTACATTCAATAGGGGGGATTACACCAACTCGATCGAGCCGATTACGTAAGTGGTATTAACGTCTCATCCTCTGGGTGGTCCTCAGGGCTACCCAATAAGGATGATTGTTAACAGAAACAGGGGGAAAGCATGAGCACGTGTTGTAACTCACATCACCTGGGATACCGGATCAGGAGTCGGTTTTGCCGTACGGCGACACCCACACGCTTCGGAGTAGTGTGTTCTGACCTTGTACAGCGGAGCGCACAGCTTCAGGTGAGCCTCACAACCGTGCTAGTCAAGAGAGAGATCTGAGGGCCTGCGCCTTCGCATAAAGGCTTCGCTTGTCCCCTAGGGACCGAGCCCAAATTGCAAAGAACCACGTTAAGGTAAATGGTCCTGTTACCCACGACCATCTGTCTGCCCGTAGACCTCCATACGATGCCCCGAGACACCGACGTTAGTAAGATTAGCAAATCTAGTGTTGCATCGTATGCGATCTTTTACCTTCAGTAGACCTCCCTGACGCGTTTGTGTGCAGTCTGCCAATCTAAAGATCAATGTTTACAACGTCGTTGTTTGGCGGTGGTTCATAGTGTGGAACCTGAGCCAAGTCACGATCGCCAAATGGCACAAGCTCCGGCCGTGCGTGAGAAATGCAAATCGGGATGATTCATTGTATGTGGCACACACCGTCTGTGTCTCTCAGAACAGGTGCTTAGGTCTAAATTATTGGAGTTTCCAAATATACTAAATCGGCCCCGCCATACTCTGGCTTGAAAGTTCATCGGGGATATCGCCATAGTTGCCTGGAATCCCGCTAGTTTCCCGCGAGAGACCTCCCATCCTAGAGATCATCTGCGAACTCAGCAATGCGTACTAAAAGTAAAACTTCCTCGAAGGCTGAGATACGACTAGTTTCAATTTGTCCTGAGCACACTTGATAGCCATTTCAATATCCATCGGCATTGCCGTGAAGTTCCGGCTCTGATTGAGCGGTCCTTCACTTGAATCAACCAACCTACTACTTTGTACTGTCTGATTTAACTATGGCATCCTGGGTATTACGAGAATCTATCCTCTGTCGAACGATTCGAAATTTCTAGGAATGCACGTCATCCGTAACCCACCCGAGTTGTTATCTTGGGAGCCTACTTCAAATAGTTCCGCATTCGGCTGTCACTGCCGACACGATTCCCGTTGATATAAGGCATGAGGACTAAACGACTTTTCAAATGTTTCACCTGATTCGCCTAGGAGTCGGGCGTGTAGATGAAATAGGGCTGGTTGTCCGGATAAGCTTTTCGCTTTATTCCTCGACCTCGGAGGGTAACTCAGTCTCCGGAATGCGCCAAACCACACGCCTGTGAATGATCAGCGTATATCGCGTATCACTCCGCCCCCACGATTGGAAGGACAGCCGCCCTTTCGAGAACAGGACGGTGATCGATGGAGCTCCTGGTCGAGCTGAGATTGGCCATCAATACAGGTGATGGGCTCATAGTGAAACAACGTGTCAGAGGGTGCGTTATCCGCAACACCTCGATAGTAGGCAGTACTATCTTCCAGCCCTCCCACCAGGTCAAATTTGACGGGTAAAAAATAGCATGGCGGTAGCTGCGATGCGCCGTTTGACTAGGCCAGTAGAAAGGGCTAGTTACTGCAATTATATCTTAACTACTTAAACAGGGAGAAATAGGATCGCAATTCGCATGTAATCTCTTGCATACACCGCCGAAGGGTCCTCGAATGTTGGATTAGCCAGTTTGCCGAAACCAGTTAATGATGACGGCTCTTTAAGCTAGCCATGATGAGGCCTGTAATGATCATCGCAGTTCTAAACCCAGACCCTGGGTATAGAAATCGAATGCTTCAGCTTACATATATTATTCGCGAAGGAATTTATTCGTACCTTGATCATCCGGACCATTTCAAACTTGTACTAAGATATCGGGGCTTATAAGAGCCGGGACCGCCGGCTATCCGCGATGAAAAGGGTCCCTTGGGTTCAGACCCAGGAACTGGAAGTTATCATGGGAACTTCATCAGTAGAGCACGTAATTTAAGCCCCCCTGCTTACGTCGCATCACATACAAGTCCCGACAACAGCTGATCGAAATAAACGGATGTGAGCACTTGGTGTCGGTTTGCTCAAGCGTGGACACTGTCGTGGCTTGACCCAAGTGTGGAAGAACTGTAAGACGAGCCCTGCCGAAATCTGTGCACATGGCCGTCTCCTTAAGGAGCAGTACAAATGGGTTGGTCAGCTCTCCCACGACATGGCTGTTAGAGATTACGTGGAATGGCCAAGGCTCGTCTTACACCCTCGCCTACCCGGCCCTCACAATGAGACCTTCCTGCGTCATTATTGGGTTCAGGCGGGCTCTCCGCTTTTGATGCGTTAACTACTTGCTGCGAGGCCGCAACGGGCGTCCAGTCGGTCCGTAGGCCAACAAACTCTATGGAGAGCTTTGAAGCGCAGAGGCGCGGGAATAAATGTACGACAGTCGGAAGGATGATGGGTGAACCCGAGTCGATCACGTGGTGGTATTCAGGTGCGCGGCTGCGGTGCGGAAATGGGGTGGATGAATCACATCTAAAACATTTCGTTCATGATCCATTCCATCCCACCTTAAAGAATTCGAGAGAAATGTCCTATGACTCCCTCCTAGCTGCAGCGAAGTGCGTATATGCAGAGAAAAACTAAGATCATATCACCACTATCTGTGGCACTCAAACAGCTCTTCTATAATAATCGATTTTCAGCAGAGAGTTTCTTTAACTGAGCGTGGGTATTTGTTACCTCCTTCGAACAGCTCGACCGACTCTGGGGATACCTTTGGCTCAGGCCATCAGGGCTGTAGTTAGTCAGTCGACCTTTGCGTTGCTGAACCTCAATGGGAGCGGTCTTTTATTCGTTGCCTATGCTGTCTAAGTCCTGGCAGCCAGTACTACGAGCGGGAATACCTCCCTACCTTAAGTCCAGGGGATCTCCGTTTAACTAAACCACAACTAGATGCGCGCTATTTTTTCGATTACAACCGCCATCCAAGGGAAATTCCGAGAGTAATGCGATTTTCACCGATCGAACTCTGCCGGCCCCCTCATGGGGATGACCAAAGAGTCTTTTCGACCCCAAATGACCCAAACTAGGACTTTGTACTGACAGATCGCTACCTTGAACCGCACCTACCCTCAGGCGGACCTGCAAACGTGACTCTAGTACCCCTCACAGACGGGTACAGGTGAAAAGTAGAACGTTTGGTGCAGTCCAATTGTTACGTCAGGTCACCTACAGCCCCGGCCAA
		</sequence>
    <sequence><taxon idref="Location_1_2_1|33.26652228475622"/>
			CGAAAGTCACCGGGCAACACAAATCCTTATTTCCTCTAGGCAAAGCCTCGTGGGACTCGGTTGCAAATCGTGAAGGTTTCCTGAGGATACATGCCGGGAGATCGTCCCAGTTCAAGCAGGCGAACGCGAGAGAGTGGCCAATGTGCTTCCGTTGGTAAGGATCGCCATCATAGTGACTGGGTGACCCCCGGCACCAGGAAGGGTCTGCACGACAGACTTATGCAGGAGTGCGATGTGCACGGCAGGATCAGTTTGTGTTCATACAGCAGCATTAGATTACAGGTGTGTTTTAGTCAAAATATCTTTTCCCCAACTACTCCATTTTCGCGTCTTTATATTAGACCGGCAACAGCTTGAGGGCCGTTACGACCATCCCTTGACCGAGTCTCTGGACGAGCTTCAACACGGAACGAGTTGACCCCTCGATTAAGCAAGTGTTTTCCCCGGTGTCGTTCTTGAAACCTGTCCGAAGTACCGACACTGATTTAACTTCGATCATAGTGGCCATAGATTGTGAGATGAGGCGTTGTAATGTGAATGCAATGCCGCATCATCATTTCGTACATCTTTTACCGCTGGAGTAACGTGGTCACTGCCCCGCCCGTGTGTGGCTATCCTCAGACATTGCGTGAGTGCTAGCATATAATTAGATTCAGGGCGTAATCGCGTTATGTTTGATACTAACCTAATACAGGCCTGACGAGGGGGAGAATTTGGCGACATCTGGGTCACCAAGGCAGAGATCGTCGCGAGGATTACCCAACTGCCGCAACTCAGATGTGTTACTCCCCTAGCTCGTACCCGCAAGGTCCCAACTGATAGATGTGTATAAGGTTAACATTCCTTCATCTGAACGTTATCACCCGCTCGATTTTGGACGTGTCGAAGCCGGTGCAACTGCTCAATAGCTGATCTGGACAGCACCAGTAAACGACCCTCCTGAGTAGTTAGGTATTTGAAGGCACGGCGGATTTGATAGCGGTGGTCATATAATCAGGAACTGGTTCCTTCATGGCAGAAGAACTTTAGGCGTAAACACCCGGAGCATACTTCGGGGTTACTTAGGTGCTGAACGGTGAATAGGCCCATTGGGATGCACGTCGACATAACGGCCATCTAGAGACCCGGCAATGCCACTTCAAGGGTTGTCTGTTGACCCACGAGATTCGGTCCCTCACGCTAAGAACGAGTTCTAGAATGCAAAAAACAAAGCGCTTTAATCTGTTGCGAGCACGACCAAATGGCTTGACCTCACACCGTAACCTAAAAAAATGCGCTCTGTTCGAGTCCAGATATTAGAAACCAGACATTGATACTGCCTTGCTAGCCCGAATAATTGTGCACGTTTCTAAGGGTATTATGAAATCGTGTTTTTAGTCGCGGCCCTGACAAGCCCAAAAGCTCCTGATATCTCAAAGATCGTCCCGCTCTGGGTCTGGGCTCCGTTTCCACTATCTGGTCACAGGTTAGTAGTACAACTCCAATATAGGTACCTACTACCACCACAGCATGCCCAACAAATCCGTGCATACGTGAGCAGTCATGTCATGCCATGACTTATATATGGCCGTCACGAGCTAGGAAGACGCGTCTATGCCTCCAGGCCTACCTGCCATCAGTAGCGGTCGATACCGGTCGGTCAAAGGACTCCAGGTAGTTCGATGCTTCCCCGTAGCCTTTGTGACACCAAGGATCGTTAGTGTGTCTATAATCGTCTCGATCTTAACCGAGATGGTTCTGTCAAGTCCTGTTCCCGCGAATATTCTGCTCCAATTCGCCTAGCTGCGTTTCTCAACGGCATAACCGAGGGGGGCTAGACCCTCAGGTGACAGTGTTGCGACGACTCGCATCCCTGCGGGATGCCGGCTGAGCCCTCTTTCGTAAGACGGAGCGCTCTTCAGTAAACTACTCGGGCGTTGACCTACTTATTACCGTGCGCACCTTGCAGAATCCTCATGAGCTACCGCTACTGGTTTGCAGTTCCCTCTGATAAGAAGTTCCGGACTGGCTGTCTCCTTCCCAGTGTGGTTTCCTCCGAGGCCCCCAAAGGCTTCGCCGTTGTGGAGTGGGGTTGCCCTCTGGCGAGCGAATAAAGGTTGGACCTTCTTAATCGTTGCTTTTCTCTGATCAAGAACTGAACCGCCCGACTGACTATCCCGGACACCTTCAGATCCGACCTCGAACCGGCACTTTAAGTACCGTAGATTGTGACTCAATAAGCGATTGGTGCGCCCCATCAGTTTATGTTTTCTACTCAGGTGCACCTGAACAGTGCTGACCGATAGTAGCGCAGTGGCCAAAGAGATTAGTCTTCCAGTGACGCAAGGTCAGGGTCGAGCATCTCAGGAGGCTTTGCAGTTGATCGTGAATGAGGAGAATGACAGGTCGACCTTGTTATCGCGTGTTCAGGTTACCATTTCAATTACTCGTTGTGCGACCGCTAGGACATCTGCATCTAGCTTGTTCCCGCATATACTTATCGCCCCAGGTTCTCTAGCAAAAACCATCCGTCCAACCACGAATGATTAGGCCGTGCCCGGCTGGCTCTCTTTCAGGTTTAAGTCGGCAACGAGCCAGAAATGAACGGCGAAATATAATGCTAATAGGTCCCTAGCCTTGCGTATCTTATAGAGTTGTGGCCAAGTTCGGCTTCGGGTAGATACCTGCTATTGATCCAGGACCTGTTTGTCTAGTTAATTACAATGCGATAACTTTGCTCACACGGGAATTCACACGCGCCCGTCGTTCAATCGTATCACACAAACCAGCGGAGGTAGATTCCCTTATTCCCTCGTGGTAAAGGCCGCTCCAAACTTGTGAACTGCGTGCATCTCTTCATGTTGCCCTGTTTATTGACGTTGTTATACTATGTAGATATGTCCGCGGGCAAAACGGCTCAACGCAGATCTCGGGGCTCGAATCCCAGTCGGCCATGACTAGACGGACTCGTACGCGTCCCCGGCAGAAGCAGCTCTGTGGTAAAGAGAATTAGCCTATGCACTAGTCATAATTGTAGTTATGGCATTTATGTAACTGCCGAGGTATCCTGGTCAACGAGCTACATTTACACTTCCGCCGTAGAGTTATATTTACCACTTTCGGAAGTCGGTAGATGCTGGGAGCATACCAGACAGTCAAGAGTTTCTGTACAGAAACGACCGAAGGCTGGTGAAAGATTAGGCTTACTCTTGTAGTCGCACCAGAACATGAAAGCCTCCTCTGACGAGTTAAAACAATGTTCTCAGCATACCAATGCCCCACAGAGCATAGGATCATTCAGAGCGAGACTGGCTTATCCTGTTTGGTGCCTTTCTGGGTGGCCAGGAAAAAAGACCGAACCCAGAACCGGTAAGTACCATAATAAACGGGGACTAACCGAAAGGTGTGGGAGCCCGCCTCAGTCGGGGGCCGTCCAAAAGGCTATTGGAGCCCAAAGCGCAATGGCGGTCCTACAAGACTATGCACGCCGGCAGTGGCTACCCTCGGATCGTACAAATCCACGCTGCGAGTTTAGCGTTGCGAGGGTCACTGGGTCGACTCACTTACTAGACACGGGAAATATGAGTAGCCTTATACCGTCCCATCTTGTCACAAGACCGAAACGAACGATGTAAATACGCTTATATATTGATTGTAACGTGCTGAATGACTTCGCCGCAAGAACCACCACGGGCATACAGCGTACAGCTTAACAAGCGCAAGTCAAATTGAGTTCTTAGGTTATGGACCCCGTTAGCGTGGTAGTTACGATTTGTGGTCATGTTGATGCATACCGTAAATAAGATAAACAAATGGCCACTTATTGACAGTATTCGTGCTCCAAACGTATGCCGCGTATGCCAAGCGCCACACTTTCCGGCGAGCCGCATACGTGGAAAACTAATGCGAACTGAAATCATCCTTCTGGCGAGTGCACACCTTGCCCTTTTTACATGCCGAAAGTACCATTAGCCAACTCCGTCCACTAGTACGGTTCTCGACTAAGTGTGACGGTTGTTCTTTGGCAGGCCCACTCACCAAAATCATTCGGGCATACACATTAAACGGACGAACCGTCATTGATCGCATAGCAAACTTCCCCGCGCGAGAGAATTCGTTACCGCAATGTGTGTGCGCCTTAATAGCTTATCGAAAGTATTCTACGTTCTATAGGGTGTGGACCTTAAGATGTCCGCGAGGGGATGCTCGGTATCATTCCCAGTGATTTGCAGACCTTTCCACAGTAACTCGGCTACTGTGGTTAAGATATCTATCTAGGACAACAAGGAAAGGCCAAATTTTATGCCTATGTTTTTGCGATATGTTACTCCCGGGCCGACCCGAAGTCACCAAGATGCTTTGCGCGGGGTACCAACCATCGGATCATCGCTTGTCCGGCAACAATAACGGTTGAGGAACTATGACACTCGCTGCATGCGCCAACAAACCTTAGGACGTCCTACAAGTCGGCGGCGAAAGGATTCCAGCCCCGTCTACGAGGAGGCAGGTATAAATAGACAAGGACACTCACTGAGTGAACGCCCGCTGTCAGTTTTTGCCTGCATTGTGAACCGTATGCACTGGGCTCGGCTAGGTTGCGTGGGACTTTGCTGAGGTACATAGGACAAAGCCCCACACATGTGGTGCACTTAAAGAGGACTTAGCAACGCGATGAGAACTCAGACCACCACCCTTGGCTTTTTAGAACATGTGCCCGTGACGCAAGCGGTGCGATTGTCAAATATTCCTGAACGGGCTAACGCCACAGGAAACGACTTTGACCACTCTGAAGAGTGCACTCAAGGAAGTGACATATAACTCAGAACGTCGGCGTAGTAGATTGATAATGGAACGTGAGCCGTTAATAACTGTATTCGCCAAGCAGGTGCGGGCGGCGCCGTGCGCGGGACATGGATTGTTGGCGGTACTGTAGATTACCACACGCAACCCTGTTATACATCTTGGCTTCGAACGAGACGCCCCCCAACGCCTTTCGCCGCAACGTCATGATGAGACTACCAATTGTCAGTTTCTTTGTTACTCGCCACAACGGGCCACGGATAGGCTACGAAATTACGGCGTTAAAAATTGACAGCATTAGGTCCCCCTATGCGATAACGCGCGAGTCGCAGGAGCAGGTGGTCATAGATCCTGTGATGTTTCGTGAACACATATCCTAAATTCTAGGCTGAAAGCCATCAACTCGGTTCATCCCATGGTTTCCAGTGTTTGGATGATAGATAGCGTCCCATATGTGTGAAAAGGCATTTATACATGATCGTTCTGCGGTCTTCCCATATCTCTGTGCGTTTGCGTGGATGGGAGGCAGCTCTCAATGCGAATCCAACTAGGTCTGGTGTTACGATAAATCTTGAAAGTAGGGTACACGTTTTTAGGATCTGCTATGACGCAAGCTCGGCCTATACATTTAGTAATACCCATTTTTACGAGCGATGATTTTCTCCCCGGGGGCGGTACCGATCAGCGAGACCCATACAAGATACGAGTCTTCATAAGAAGTCAGTCCTTCGAGTTTCGGATGTACATGATTTGCTACATATGATGTAAGACGTCTAGCCCCGTAGTCGAACTTCCGGATGCTGTTTGACTTCGGCTTAGCAAAAACGAGTCTGAGATTATGCAGCAGGGCAATCTATAGTTCGACTCTTTCTGCTGCGATGGAGAGGCTGAGGCCAATACCAGTGTGTAATGCTATTTCGTCTCTTCTATGGAGCCACGACGTTTAGTCATCACATACTCTCGGATGGATCACGCATGCATTAAAAACGGCAGCTTCATGAACGACCATAACGTGTGTCTTGAGGCCCCGATGTACGCCCGGATAGGATGCCTCCAAAGGCTTAAAAAAGCAGTTACCCCATTGCTTACAGTCCCAACCCGAGGCACAGCACCGTCTTCTAAGGAGGACCGAGCACCGGTGTCACCGAGTGAGTTGCGTAACAGCCGTCCTTTAAAAGGAGTTTGATGAAGGCCTCGTTAGGTGGGTACACCAGAATTTTGGACCAGTGTCACCACGGTCGGTGAGAGCGGAGAAGTCGCTCCTACAGCAAGTTTTCGCATTTCCATAGTATTTGCAACCAGTATCCGTATTCTCCGAGTAGGAGTCGTTGACTGACATCTAAGTGCACCCTGGGTCGTACGCGAACCCGGCAGGCAAGCGTAAAGGAGTGGCGCAGTTGTTATATCGGCCGTCTACGCCCAACTAGGTCCAATCTTAACTCCGCAAAGGGCTCTATTGGCTAATTCTAAGTCCTGCGTGGGTTGGGTCGCTGGTGTAGGGATGGTCCATGCTGTGCCCTAGTCGGTCTAATGAACCAGGGTATATATCGCATGCAGCGAGAGTATGCAACGGATAACCCGGATCTTTCTGATAGATCAGACTTGTTTCAGACCAGGGACCGCACTGCATGCGGAACGGCGGGAGCGGAGATCCTGGATCGCTAGTAGTGGCAGTGAGGGTGCTAGTCCGTGAAAGGCGTGTGTCACCACTACGTACAACGCATTCCAGTCAGAAGGCCTCATCCTATCTGATCCATCATCCCTAAGTACTGCTCATTCAATGAAACGACGATATTACGGAGGTGGTGCACGTGATCGAGGACAGTTAAAGTGAAGGAACCATGTCTGGGTTGGAAATCACTAGCGTCGCGTTTACCTCAGACCGACATCTTAAACGACCAAAGCAATTACTAGTTGTCGATTGTAGGTTCGGTCGCTGGGGTGTGAGTCGGAGGATTTGATCCCGAATGCCGCACAAATCAGTAGCCCTTTATATCCATAGAACGTGGAGGTCATTCAAAGCTTGGAGTACGGATGCCCGCAAGTTCATTGATCTTTCTTATGTCCTGTGCCCTGAAACGCGCGAATCGTCTGATCTCTGGTATCAGGAGAGATGTTCACCTAGTCTTCATGCAGACGCCAATGTATACTTGATAGGGCCTGAATGCGGGCCTTGCGTTATTCCGGCTAGACGTACAGAAATGTATGGGTAGCGAAGGTGGCGGATGTAATTATGTTGGGTAGGGGCGAGAAGTACTTAACAATGGTTTGCAGACCACGTACCAACTTACGCGCGGTGGTTACATCTTCAGTGATCGATTTGCGCGCCACCATTCCGATGTCACGATACTATGCAACACAAATTTATAATTCGCGCATACCAACCTCCGGGTTCATATCAAAGAGTATGGGCATAAGAATCCGGCCCAGATGGCAGAAGCGGCTTTATAATGCAAATATTGTGAATAGCAAAAGTCACGTCGTGGGCATCTAGACGTACGGGCTTGTACGCTAAAGAGACGTATATAGGGTTGTTCGAGTCGGATCTTGATAATCTACCTTCTAGTTGCTTACGCTGTCTCCTAGCGGCAGGGTACGACAAAACTGTGGCTGGTTAGCCGACCTTGCGCGGCTACTGCGAACGGCTCGGGATGTCCATACGACACCCACACGAACTTTCCATCAAGCACAATCCGTACTTTCACAGGCGTAACGCAGGTGGATAAGATTTTGGCGGTTACCGATATTCGTTTAGGCTCATCTTATCCCAGGCGCGATGGAGACCCGGTCGGCTAAATTAATGGTATTCCTCGAGGGTTTTACGTCGCGGGGAAGTCGAACAATTGACACTTCCAACATACCAAGATCGCCACTGGCTTAGACAATCATAGGCGGATAGATTACCCCGCCCCATTTAAAACATGGTGCGATGTTAGTCCTGAGTTCCGCGGGGTCTACGTCAGGCAGCCAAAAGTGTTACCCACAACCAATTGTCGATTCCGACTGGGATGTAGGCTGCTCAGTTTATATGGAGTTGAAAGCATAGGCCCGACATCCCCGAGGGAGAGGGGAGTGATGGTTTAGTGACGTCGTAGCTGGGAAACCAGGAGGCTTAGTAAAAACTTGCAGGATCTGATTACAGGTAGCCCCCATCACCGGCGTTCGAACCCGGGAGTCCGGCCCGTCACGACAAATTCTACTATCCAGGGACTCCAACGTGGAGCGTAAAAAACAGATCTTTTGTTCCATCTAAAATAGGCCCACGGAAGACTGGTGACCCTAGCGAATTAGACCGGGTCCTTCTTTCGCAGCTCCGTCAAGGAAACGTGAAATGTCTAGAGTGGAGATTAAGAGCACTTACCATTACTTGGTCGTTCGATTGAACGTTAGGCCCAAGCAGCAGCCCTTTAGGAGTAAGTACTGAAATACGTTGATTGACTTGATGTAAGTGTCTGTAAGGCGTCCGCTTATCTTATTATGGTAACTACGTTTCCATAGCGAGGAGTACTCTTTGATTATTTGCGTCCTGATTTCGAGTGACTTCCGGGCTCCCGACCCAGAGTAGAATTACACTTTACCACTTGTGAGATGGGTAGAACCGAAAGGCGATCCTCTAAGCAATCATGAGCTTGATCTGAAGCAAAAAGCGAACCGAGACGAGGCGCGTCAGTCAACGCTGTCCTGTAGGATGCGACACTGAGAAGGACTCGAATTTCAATAGAACACTTCGAGCCTACTGTGTTTCGTCGATCTGGAGCTTGCAGGCGATCCGACCCAGGCATGTGCAAGCACGAATGTTAGATTGCGGAATACATCCTAGTGGATACTGGTCAGACCATGAATCAGTGCTGCGCACGACTCTAACGTTCAACTTTATAACTGCCTGGGCCCGGATAGCCCCCTTAGGAGACCCTTCATGGATCAACGGTTACCCCTTCACGGGAGAAGAGGTATTGCGGCAGCGACTGAGATAAGTGAATCAATTCAATACGGGAATGGCAACCCCGGGTCTGGACAGACAAAATAAAGCAGACAGCCCCTTGTTTTATCACAGACTGGCTATGTATTTAGCAAATGTGACCATATTCAAGCCCTATACGACTACCCCATGAGGACCATATCCGCTCAGGAGTGTGACCTTGCGCGTATTGTTATCCGCCGGCAGTTCAACTGGAGTTACATGTAGGAACATTTTTTGCGAAACCCTAGTCCTATTATTGTAACCTCACCTATAGTGAGTCGCCCGAATCCCCGTCTGGTGTATGGGTTATCCTTGAGTGCGCTTCGCCGCCGCGGGTATGATCCACTCTTAACTGCCAACCTCTGGTTCCAATGATCGGGGCATCTACTATCTTCAGTGCAGCCGCACACTCCTCTTTCGTGTAAACGCTGCCGTTACATACACTGCGACTTATTGCAACTGTCTCATGAAACCAACATTGTGCTCTACCACCTGTAGCCTCTAGCTTGGGCCTTATACTAGCGCGTCAGACTCACAGCGAACCTTTCCTCAACTCTTACTGGTGACAACAGCAAAATTACTTAAGATTACTCATACGGCGTGATCTCCGCAGTGGGACATAAGCCCACCAGGTTGGCGAAAATACCAGCGGCAGTAACATCGCATTGTAAACGTCCCTCCCAGGAGACAGCATACTTAGTGTGACCCCGGCGCGACGCTCTATAGCAGTGCCATCTTTTGCTGACTGTCGATGTACATAGTTCCAGGTAGTTTTGTAATTATTGCCGCTAGTCTAAGTGATAAGCCTTGATCTATCTGGACGCTGATCCTCGACCTGTTTAATTTCGTGGACCTTGCCGATTGTACGGCAAGTTAAGGCAAAGGGGCCCACTGTGTGCGGAGTATTATCTCACTTCGGACATGTGGATGCAAATCCGAAAGGTGTAACACCCGATCATCGGTATCAGGCAATCATGTGACATAGCTAGGAGCTCAGCCCTTTGCCAATCAAAGACCTTGGCTGGTCAGCCACACGCATGGTGTCTACTGAATGATGGAGGGCACTCTACGGCCGAAGGCTCAGCTCGTGTAGGTATATTTGCCGATGACCGGCGCAACGATGATGTGTCCATGATACAACAGAACCAATGCAAGTTCTCTCAGGTGCTGGGCATGAACGCTTGAAGCTAGCACTCTTGTACCTATTTACCCATATCGTCTTGCTTGAGGCTGCTTATCAGGTGTAATGTTAGTCGCCGTACTGGGAGCACCGCTCGGAAATCGGAACCGCTCCCTCGTGGGAACATAGAATCACAAGATGTACAATGTGTTTTATTCTCGCAACGGCATGGAGGTAAGCTTGCCAGGCCCACAACAGCGCTTATCTGAGCCCGAGATAGTTATGCTCTCCTGTGCCTTCCGTGCTTAACGAGCTAATACAAACTTATCGCCGGTCACACTAAGACCAGCTTTACCCAAAGTAGCACGTGACAATATTCCCACCTGCCATAGCGTAGTATTGCTCTCTAAGGCGCAAGGCTGTTCTGCAGCGAATTTCTATGTCTTTCTCGAGAAAAGTTAAACCTCTGTGAGAGCGGGCAGCCTAGACACGAACTTCGGGATGCTTGCGCTACTCTCCTGGCGGCAAAGACGAGATAAACAACCAGTCCGCGTGCGAGGAGGGATTTGCCACAAATGTGAAGTTTCCACCCTCAGCAACGGGGGGCAGCAGCTAGGCCTTAAGTTTTTTCGTGCTAAACGGCAAAATTTCACGTTTCTGACAGTATGCAAGCGTGCCCCCTGCGTGAGCACGCATCCGCGGTCGTCCCGCGCAAGGCAGACGTACAGGATTCCAACGACCACACTCGGACTGTTTCTTTATGGCAACGTCGAGTCGGAACCTTCATTCTTTAATCCCTCCTGCGTATCCCGTGAGGCACGCACGCGGCTAGTCAAAAGATCTAGCAATTACGTACATTCAATAGGGGGGATTACACCAACTCGATCGAGCCGATTACGTAAGTGGTATTAACGTCTCATCCTCTGGGTGGTCCTCAGGGCTACCCAATAAGGATGATTGTTAACAGAAACAGGGGGAAAGCATGAGCACGTGTTGTAACTCACATCACCTGGGATACCGGATCAGGAGTCGGTTTTGCCGTACGGCGACACCCACACGCTTCGGAGTAGTGTGTTCTGACCTTGTACAGCGGAGCGCACAGCTTCAGGTGAGCCTCACAACCGTGCTAGTCAAGAGAGAGATCTGAGGGCCTGCGCCTTCGCATAAAGGCTTCGCTTGTCCCCTAGGGACCGAGCCCAAATTGCAAAGAACCACGTTAAGGTAAATGGTCCTGTTACCCACGACCATCTGTCTGCCCGTAGACCTCCATACGATGCCCCGAGACACCGACGTTAGTAAGATTAGCAAATCTAGTGTTGCATCGTATGCGATCTTTTACCTTCAGTAGACCTCCCTGACGCGTTTGTGTGCAGTCTGCCAATCTAAAGATCAATGTTTACAACGTCGTTGTTTGGCGGTGGTTCATAGTGTGGAACCTGAGCCAAGTCACGATCGCCAAATGGCACAAGCTCCGGCCGTGCGTGAGAAATGCAAATCGGGATGATTCATTGTATGTGGCACACACCGTCTGTGTCTCTCAGAACAGGTGCTTAGGTCTAAATTATTGGAGTTTCCAAATATACTAAATCGGCCCCGCCATACTCTGGCTTGAAAGTTCATCGGGGATATCGCCATAGTTGCCTGGAATCCCGCTAGTTTCCCGCGAGAGACCTCCCATCCTAGAGATCATCTGCGAACTCAGCAATGCGTACTAAAAGTAAAACTTCCTCGAAGGCTGAGATACGACTAGTTTCAATTTGTCCTGAGCACACTTGATAGCCATTTCAATATCCATCGGCATTGCCGTGAAGTTCCGGCTCTGATTGAGCGGTCCTTCACTTGAATCAACCAACCTACTACTTTGTACTGTCTGATTTAACTATGGCATCCTGGGTATTACGAGAATCTATCCTCTGTCGAACGATTCGAAATTTCTAGGAATGCACGTCATCCGTAACCCACCCGAGTTGTTATCTTGGGAGCCTACTTCAAATAGTTCCGCATTCGGCTGTCACTGCCGACACGATTCCCGTTGATATAAGGCATGAGGACTAAACGACTTTTCAAATGTTTCACCTGATTCGCCTAGGAGTCGGGCGTGTAGATGAAATAGGGCTGGTTGTCCGGATAAGCTTTTCGCTTTATTCCTCGACCTCGGAGGGTAACTCAGTCTCCGGAATGCGCCAAACCACACGCCTGTGAATGATCAGCGTATATCGCGTATCACTCCGCCCCCACGATTGGAAGGACAGCCGCCCTTTCGAGAACAGGACGGTGATCGATGGAGCTCCTGGTCGAGCTGAGATTGGCCATCAATACAGGTGATGGGCTCATAGTGAAACAACGTGTCAGAGGGTGCGTTATCCGCAACACCTCGATAGTAGGCAGTACTATCTTCCAGCCCTCCCACCAGGTCAAATTTGACGGGTAAAAAATAGCATGGCGGTAGCTGCGATGCGCCGTTTGACTAGGCCAGTAGAAAGGGCTAGTTACTGCAATTATATCTTAACTACTTAAACAGGGAGAAATAGGATCGCAATTCGCATGTAATCTCTTGCATACACCGCCGAAGGGTCCTCGAATGTTGGATTAGCCAGTTTGCCGAAACCAGTTAATGATGACGGCTCTTTAAGCTAGCCATGATGAGGCCTGTAATGATCATCGCAGTTCTAAACCCAGACCCTGGGTATAGAAATCGAATGCTTCAGCTTACATATATTATTCGCGAAGGAATTTATTCGTACCTTGATCATCCGGACCATTTCAAACTTGTACTAAGATATCGGGGCTTATAAGAGCCGGGACCGCCGGCTATCCGCGATGAAAAGGGTCCCTTGGGTTCAGACCCAGGAACTGGAAGTTATCATGGGAACTTCATCAGTAGAGCACGTAATTTAAGCCCCCCTGCTTACGTCGCATCACATACAAGTCCCGACAACAGCTGATCGAAATAAACGGATGTGAGCACTTGGTGTCGGTTTGCTCAAGCGTGGACACTGTCGTGGCTTGACCCAAGTGTGGAAGAACTGTAAGACGAGCCCTGCCGAAATCTGTGCACATGGCCGTCTCCTTAAGGAGCAGTACAAATGGGTTGGTCAGCTCTCCCACGACATGGCTGTTAGAGATTACGTGGAATGGCCAAGGCTCGTCTTACACCCTCGCCTACCCGGCCCTCACAATGAGACCTTCCTGCGTCATTATTGGGTTCAGGCGGGCTCTCCGCTTTTGATGCGTTAACTACTTGCTGCGAGGCCGCAACGGGCGTCCAGTCGGTCCGTAGGCCAACAAACTCTATGGAGAGCTTTGAAGCGCAGAGGCGCGGGAATAAATGTACGACAGTCGGAAGGATGATGGGTGAACCCGAGTCGATCACGTGGTGGTATTCAGGTGCGCGGCTGCGGTGCGGAAATGGGGTGGATGAATCACATCTAAAACATTTCGTTCATGATCCATTCCATCCCACCTTAAAGAATTCGAGAGAAATGTCCTATGACTCCCTCCTAGCTGCAGCGAAGTGCGTATATGCAGAGAAAAACTAAGATCATATCACCACTATCTGTGGCACTCAAACAGCTCTTCTATAATAATCGATTTTCAGCAGAGAGTTTCTTTAACTGAGCGTGGGTATTTGTTACCTCCTTCGAACAGCTCGACCGACTCTGGGGATACCTTTGGCTCAGGCCATCAGGGCTGTAGTTAGTCAGTCGACCTTTGCGTTGCTGAACCTCAATGGGAGCGGTCTTTTATTCGTTGCCTATGCTGTCTAAGTCCTGGCAGCCAGTACTACGAGCGGGAATACCTCCCTACCTTAAGTCCAGGGGATCTCCGTTTAACTAAACCACAACTAGATGCGCGCTATTTTTTCGATTACAACCGCCATCCAAGGGAAATTCCGAGAGTAATGCGATTTTCACCGATCGAACTCTGCCGGCCCCCTCATGGGGATGACCAAAGAGTCTTTTCGACCCCAAATGACCCAAACTAGGACTTTGTACTGACAGATCGCTACCTTGAACCGCACCTACCCTCAGGCGGACCTGCAAACGTGACTCTAGTACCCCTCACAGACGGGTACAGGTGAAAAGTAGAACGTTTGGTGCAGTCCAATTGTTACGTCAGGTCACCTACAGCCCCGGCCAA
		</sequence>
    <sequence><taxon idref="Location_4_4_1|28.007024939002914"/>
			CGAAAGTCACCGGGCAACACAAATCCTTATTTCCTCTAGGCAAAGCCTCGTGGGACTCGGTTGCAAATCGTGAAGGTTTCCTGAGGATACATGCCGGGAGATCGTCCCAGTTCAAGCAGGCGAACGCGAGAGAGTGGCCAATGTGCTTCCGTTGGTAAGGATCGCCATCATAGTGACTGGGTGACCCCCGGCACCAGGAAGGGTCTGCACGACAGACTTATGCAGGAGTGCGATGTGCACGGCAGGATCAGTTTGTGTTCATACAGCAGCATTAGATTACAGGTGTGTTTTAGTCAAAATATCTTTTCCCCAACTACTCCATTTTCGCGTCTTTATATTAGACCGGCAACAGCTTGAGGGCCGTTACGACCATCCCTTGACCGAGTCTCTGGACGAGCTTCAACACGGAACGAGTTGACCCCTCGATTAAGCAAGTGTTTTCCCCGGTGTCGTTCTTGAAACCTGTCCGAAGTACCGACACTGATTTAACTTCGATCATAGTGGCCATAGATTGTGAGATGAGGCGTTGTAATGTGAATGCAATGCCGCATCATCATTTCGTACATCTTTTACCGCTGGAGTAACGTGGTCACTGCCCCGCCCGTGTGTGGCTATCCTCAGACATTGCGTGAGTGCTAGCATATAATTAGATTCAGGGCGTAATCGCGTTATGTTTGATACTAACCTAATACAGGCCTGACGAGGGGGAGAATTTGGCGACATCTGGGTCACCAAGGCAGAGATCGTCGCGAGGATTACCCAACTGCCGCAACTCAGATGTGTTACTCCCCTAGCTCGTACCCGCAAGGTCCCAACTGATAGATGTGTATAAGGTTAACATTCCTTCATCTGAACGTTATCACCCGCTCGATTTTGGACGTGTCGAAGCCGGTGCAACTGCTCAATAGCTGATCTGGACAGCACCAGTAAACGACCCTCCTGAGTAGTTAGGTATTTGAAGGCACGGCGGATTTGATAGCGGTGGTCATATAATCAGGAACTGGTTCCTTCATGGCAGAAGAACTTTAGGTGTAAACACCCGGAGCATACTTCGGGGTTACTTAGGTGCTGAACGGTGAATAGGCCCATTGGGATGCACGTCGACATAACGGCCATCTAGAGACCCGGCAATGCCACTTCAAGGGTTGTCTGTTGACCCACGAGATTCGGTCCCTCACGCTAAGAACGAGTTCTAGAATGCAAAAAACAAAGCGCTTTAATCTGTTGCGAGCACGACCAAATGGCTTGACCTCACACCGTAACCTAAAAAAATGCGCTCTGTTCGAGTCCAGATATTAGAAACCAGACATTGATACTGCCTTGCTAGCCCGAATAATTGTGCACGTTTCTAAGGGTATTATGAAATCGTGTTTTTAGTCGCGGCCCTGACAAGCCCAAAAGCTCCTGATATCTCAAAGATCGTCCCGCTCTGGGTCTGGGCTCCGTTTCCACTATCTGGTCACAGGTTAGTAGTACAACTCCAATATAGGTACCTACTACCACCACAGCATGCCCAACAAATCCGTGCATACGTGAGCAGTCATGTCATGCCATGACTTATATATGGCCGTCACGAGCTAGGAAGACGCGTCTATGCCTCCAGGCCTACCTGCCATCAGTAGCGGTCGATACCGGTCGGTCAAAGGACTCCAGGTAGTTCGATGCTTCCCCGTAGCCTTTGTGACACCAAGGATCGTTAGTGTGTCTATAATCGTCTCGATCTTAACCGAGATGGTTCTGTCAAGTCCTGTTCCCGCGAATATTCTGCTCCAATTCGCCTAGCTGCGTTTCTCAACGGCATAACCGAGGGGGGCTAGACCCTCAGGTGACAGTGTTGCGACGACTCGCATCCCTGCGGGATGCCGGCTGAGCCCTCTTTCGTAAGACGGAGCGCTCTTCAGTAAACTACTCGGGCGTTGACCTACTTATTACCGTGCGCACCTTGCAGAATCCTCATGAGCTACCGCTACTGGTTTGCAGTTCCCTCTGATAAGAAGTTCCGGACTGGCTGTCTCCTTCCCAGTGTGGTTTCCTCCGAGGCCCCCAAAGGCTTCGCCGTTGTGGAGTGGGGTTGCCCTCTGGCGAGCGAATAAAGGTTGGACCTTCTTAATCGTTGCTTTTCTCTGATCAAGAACTGAACCGCCCGACTGACTATCCCGGACACCTTCAGATCCGACCTCGAACCGGCACTTTAAGTACCGTAGATTGTGACTCAATAAGCGATTGGTGCGCCCCATCAGTTTATGTTTTCTACTCAGGTGCACCTGAACAGTGCTGACCGATAGTAGCGCAGTGGCCAAAGAGATTAGTCTTCCAGTGACGCAAGGTCAGGGTCGAGCATCTCAGGAGGCTTTGCAGTTGATCGTGAATGAGGAGAATGACAGGTCGACCTTGTTATCGCGTGTTCAGGTTACCATTTCAATTACTCGTTGTGCGACCGCTAGGACATCTGCATCTAGCTTGTTCCCGCATATACTTATCGCCCCAGGTTCTCTAGCAAAAACCATCCGTCCAACCACGAATGATTAGGCCGTGCCCGGCTGGCTCTCTTTCAGGTTTAAGTCGGCAACGAGCCAGAAATGAACGGCGAAATATAATGCTAATAGGTCCCTAGCCTTGCGTATCTTATAGAGTTGTGGCCAAGTTCGGCTTCGGGTAGATACCTGCTATTGATCCAGGACCTGTTTGTCTAGTTAATTACAATGCGATAACTTTGCTCACACGGGAATTCACACGCGCCCGTCGTTCAATCGTATCACACAAACCAGCGGAGGTAGATTCCCTTATTCCCTCGTGGTAAAGGCCGCTCCAAACTTGTGAACTGCGTGCATCTCTTCATGTTGCCCTGTTTATTGACGTTGTTATACTATGTAGATATGTCCGCGGGCAAAACGGCTCAACGCAGATCTCGGGGCTCGAATCCCAGTCGGCCATGACTAGACGGACTCGTACGCGTCCCCGGCAGAAGCAGCTCTGTGGTAAAGAGAATTAGCCTATGCACTAGTCATAATTGTAGTTATGGCATTTATGTAACTGCCGAGGTATCCTGGTCAACGAGCTACATTTACACTTCCGCCGTAGAGTTATATTTACCACTTTCGGAAGTCGGTAGATGCTGGGAGCATACCAGACAGTCAAGAGTTTCTGTACAGAAACGACCGAAGGCTGGTGAAAGATTAGGCTTACTCTTGTAGTCGCACCAGAACATGAAAGCCTCCTCTGACGAGTTAAAACAATGTTCTCAGCATACCAATGCCCCACAGAGCATAGGATCATTCAGAGCGAGACTGGCTTATCCTGTTTGGTGCCTTTCTGGGTGGCCAGGAAAAAAGACCGAACCCAGAACCGGTAAGTACCATAATAAACGGGGACTAACCGAAAGGTGTGGGAGCCCGCCTCAGTCGGGGGCCGTCCAAAAGGCTATTGGAGCCCAAAGCGCAATGGCGGTCCTACAAGACTATGCACGCCGGCAGTGGCTACCCTCGGATCGTACAAATCCACGCTGCGAGTTTAGCGTTGCGAGGGTCACTGGGTCGACTCACTTACTAGACACGGGAAATATGAGTAGCCTTATACCGTCCCATCTTGTCACAAGACCGAAACGAACGATGTAAATACGCTTATATATTGATTGTAACGTGCTGAATGACTTCGCCGCAAGAACCACCACGGGCATACAGCGTACAGCTTAACAAGCGCAAGTCAAATTGAGTTCTTAGGTTATGGACCCCGTTAGCGTGGTAGTTACGATTTGTGGTCATGTTGATGCATACCGTAAATAAGATAAACAAATGGCCACTTATTGACAGTATTCGTGCTCCAAACGTATGCCGCGTATGCCAAGCGCCACACTTTCCGGCGAGCCGCATACGTGGAAAACTAATGCGAACTGAAATCATCCTTCTGGCGAGTGCACACCTTGCCCTTTTTACATGCCGAAAGTACCATTAGCCAACTCCGTCCACTAGTACGGTTCTCGACTAAGTGTGACGGTTGTTCTTTGGCAGGCCCACTCACCAAAATCATTCGGGCATACACATTAAACGGACGAACCGTCATTGATCGCATAGCAAACTTCCCCGCGCGAGAGAATTCGTTACCGCAATGTGTGTGCGCCTTAATAGCTTATCGAAAGTATTCTACGTTCTATAGGGTGTGGACCTTAAGATGTCCGCGAGGGGATGCTCGGTATCATTCCCAGTGATTTGCAGACCTTTCCACAGTAACTCGGCTACTGTGGTTAAGATATCTATCTAGGACAACAAGGAAAGGCCAAATTTTATGCCTATGTTTTTGCGATATGTTACTCCCGGGCCGACCCGAAGTCACCAAGATGCTTTGCGCGGGGTACCAACCATCGGATCATCGCTTGTCCGGCAACAATAACGGTTGAGGAACTATGACACTCGCTGCATGCGCCAACAAACCTTAGGACGTCCTACAAGTCGGCGGCGAAAGGATTCCAGCCCCGTCTACGAGGAGGCAGGTATAAATAGACAAGGACACTCACTGAGTGAACGCCCGCTGTCAGTTTTTGCCTGCATTGTGAACCGTATGCACTGGGCTCGGCTAGGTTGCGTGGGACTTTGCTGAGGTACATAGGACAAAGCCCCACACATGTGGTGCACTTAAAGAGGACTTAGCAACGCGATGAGAACTCAGACCACCACCCTTGGCTTTTTAGAACATGTGCCCGTGACGCAAGCGGTGCGATTGTCAAATATTCCTGAACGGGCTAACGCCACAGGAAACGACTTTGACCACTCTGAAGAGTGCACTCAAGGAAGTGACATATAACTCAGAACGTCGGCGTAGTAGATTGATAATGGAACGTGAGCCGTTAATAACTGTATTCGCCAAGCAGGTGCGGGCGGCGCCGTGCGCGGGACATGGATTGTTGGCGGTACTGTAGATTACCACACGCAACCCTGTTATACATCTTGGCTTCGAACGAGACGCCCCCCAACGCCTTTCGCCGCAACGTCATGATGAGACTACCAATTGTCAGTTTCTTTGTTACTCGCCACAACGGGCCACGGATAGGCTACGAAATTACGGCGTTAAAAATTGACAGCATTAGGTCCCCCTATGCGATAACGCGCGAGTCGCAGGAGCAGGTGGTCATAGATCCTGTGATGTTTCGTGAACACATATCCTAAATTCTAGGCTGAAAGCCATCAACTCGGTTCATCCCATGGTTTCCAGTGTTTGGATGATAGATAGCGTCCCATATGTGTGAAAAGGCATTTATACATGATCGTTCTGCGGTCTTCCCATATCTCTGTGCGTTTGCGTGGATGGGAGGCAGCTCTCAATGCGAATCCAACTAGGTCTGGTGTTACGATAAATCTTGAAAGTAGGGTACACGTTTTTAGGATCTGCTATGACGCAAGCTCGGCCTATACATTTAGTAATACCCATTTTTACGAGCGATGATTTTCTCCCCGGGGGCGGTACCGATCAGCGAGACCCATACAAGATACGAGTCTTCATAAGAAGTCAGTCCTTCGAGTTTCGGATGTACATGATTTGCTACATATGATGTAAGACGTCTAGCCCCGTAGTCGAACTTCCGGATGCTGTTTGACTTCGGCTTAGCAAAAACGAGTCTGAGATTATGCAGCAGGGCAATCTATAGTTCGACTCTTTCTGCTGCGATGGAGAGGCTGAGGCCAATACCAGTGTGTAATGCTATTTCGTCTCTTCTATGGAGCCACGACGTTTAGTCATCACATACTCTCGGATGGATCACGCATGCATTAAAAACGGCAGCTTCATGAACGACCATAACGTGTGTCTTGAGGCCCCGATGTACGCCCGGATAGGATGCCTCCAAAGGCTTAAAAAAGCAGTTACCCCATTGCTTACAGTCCCAACCCGAGGCACAGCACCGTCTTCTAAGGAGGACCGAGCACCGGTGTCACCGAGTGAGCTGCGTAACAGCCGTCCTTTAAAAGGAGTTTGATGAAGGCCTCGTTAGGTGGGTACACCAGAATTTTGGACCAGTGTCACCACGGTCGGTGAGAGCGGAGAAGTCGCTCCTACAGCAAGTTTTCGCATTTCCATAGTATTTGCAACCAGTATCCGTATTCTCCGAGTAGGAGTCGTTGACTGACATCTAAGTGCACCCTGGGTCGTACGCGAACCCGGCAGGCAAGCGTAAAGGAGTGGCGCAGTTGTTATATCGGCCGTCTACGCCCAACTAGGTCCAATCTTAACTCCGCAAAGGGCTCTATTGGCTAATTCTAAGTCCTGCGTGGGTTGGGTCGCTGGTGTAGGGATGGTCCATGCTGTGCCCTAGTCGGTCTAATGAACCAGGGTATATATCGCATGCAGCGAGAGTATGCAACGGATAACCCGGATCTTTCTGATAGATCAGACTTGTTTCAGACCAGGGACCGCACTGCATGCGGAACGGCGGGAGCGGAGATCCTGGATCGCTAGTAGTGGCAGTGAGGGTGCTAGTCCGTGAAAGGCGTGTGTCACCACTACGTACAACGCATTCCAGTCAGAAGGCCTCATCCTATCTGATCCATCATCCCTAAGTACTGCTCATTCAATGAAACGACGATATTACGGAGGTGGTGCACGTGATCGAGGACAGTTAAAGTGAAGGAACCATGTCTGGGTTGGAAATCACTAGCGTCGCGTTTACCTCAGACCGACATCTTAAACGACCAAAGCAATTACTAGTTGTCGATTGTAGGTTCGGTCGCTGGGGTGTGAGTCGGAGGATTTGATCCCGAATGCCGCACAAATCAGTAGCCCTTTATATCCATAGAACGTGGAGGTCATTCAAAGCTTGGAGTACGGATGCCCGCAAGTTCATTGATCTTTCTTATGTCCTGTGCCCTGAAACGCGCGAATCGTCTGATCTCTGGTATCAGGAGAGATGTTCACCTAGTCTTCATGCAGACGCCAATGTATACTTGATAGGGCCTGAATGCGGGCCTTGCGTTATTCCGGCTAGACGTACAGAAATGTATGGGTAGCGAAGGTGGCGGATGTAATTATGTTGGGTAGGGGCGAGAAGTACTTAACAATGGTTTGCAGACCACGTACCAACTTACGCGCGGTGGTTACATCTTCAGTGATCGATTTGCGCGCCACCATTCCGATGTCACGATACTATGCAACACAAATTTATAATTCGCGCATACCAACCTCCGGGTTCATATCAAAGAGTATGGGCATAAGAATCCGGCCCAGATGGCAGAAGCGGCTTTATAATGCAAATATTGTGAATAGCAAAAGTCACGTCGTGGGCATCTAGACGTACGGGCTTGTACGCTAAAGAGACGTATATAGGGTTGTTCGAGTCGGATCTTGATAATCTACCTTCTAGTTGCTTACGCTGTCTCCTAGCGGCAGGGTACGACAAAACTGTGGCTGGTTAGCCGACCTTGCGCGGCTACTGCGAACGGCTCGGGATGTCCATACGACACCCACACGAACTTTCCATCAAGCACAATCCGTACTTTCACAGGCGTAACGCAGGTGGATAAGATTTTGGCGGTTACCGATATTCGTTTAGGCTCATCTTATCCCAGGCGCGATGGAGACCCGGTCGGCTAAATTAATGGTATTCCTCGAGGGTTTTACGTCGCGGGGAAGTCGAACAATTGACACTTCCAACATACCAAGATCGCCACTGGCTTAGACAATCATAGGCGGATAGATTACCCCGCCCCATTTAAAACATGGTGCGATGTTAGTCCTTAGTTCCGCGGGGTCTACGTCAGGCAGCCAAAAGTGTTACCCACAACCAATTGTCGATTCCGACTGGGATGTAGGCTGCTCAGTTTATATGGAGTTGAAAGCATAGGCCCGACATCCCCGAGGGAGAGGGGAGTGATGGTTTAGTGACGTCGTAGCTGGGAAACCAGGAGGCTTAGTAAAAACTTGCAGGATCTGATTACAGGTAGCCCCCATCACCGGCGTTCGAACCCGGGAGTCCGGCCCGTCACGACAAATTCTACTATCCAGGGACTCCAACGTGGAGCGTAAAAAACAGATCTTTTGTTCCATCTAAAATAGGCCCACGGAAGACTGGTGACCCTAGCGAATTAGACCGGGTCCTTCTTTCGCAGCTCCGTCAAGGAAACGTGAAATGTCTAGAGTGGAGATTAAGAGCACTTACCATTACTTGGTCGTTCGATTGAACGTTAGGCCCAAGCAGCAGCCCTTTAGGAGTAAGTACTGAAATACGTTGATTGACTTGATGTAAGTGTCTGTAAGGCGTCCGCTTATCTTATTATGGTAACTACGTTTCCATAGCGAGGAGTACTCTTTGATTATTTGCGTCCTGATTTCGAGTGACTTCCGGGCTCCCGACCCAGAGTAGAATTACACTTTACCACTTGTGAGATGGGTAGAACCGAAAGGCGATCCTCTAAGCAATCATGAGCTTGATCTGAAGCAAAAAGCGAACCGAGACGAGGCGCGTCAGTCAACGCTGTCCTGTAGGATGCGACACTGAGAAGGACTCGAATTTCAATAGAACACTTCGAGCCTACTGTGTTTCGTCGATCTGGAGCTTGCAGGCGATCCGACCCAGGCATGTGCAAGCACGAATGTTAGATTGCGGAATACATCCTAGTGGATACTGGTCAGACCATGAATCAGTGCTGCGCACGACTCTAACGTTCAACTTTATAACTGCCTGGGCCCGGATAGCCCCCTTAGGAGACCCTTCATGGATCAACGGTTACCCCTTCACGGGAGAAGAGGTATTGCGGCAGCGACTGAGATAAGTGAATCAATTCAATACGGGAATGGCAACCCCGGGTCTGGACAGACAAAATAAAGCAGACAGCCCCTTGTTTTATCACAGACTGGCTATGTATTTAGCAAATGTGACCATATTCAAGCCCTATACGACTACCCCATGAGGACCATATCCGCTCAGGAGTGTGACCTTGCGCGTATTGTTATCCGCCGGCAGTTCAACTGGAGTTACATGTAGGAACATTTTTTGCGAAACCCTAGTCCTATTATTGTAACCTCACCTATAGTGAGTCGCCCGAATCCCCGTCTGGTGTATGGGTTATCCTTGAGTGCGCTTCGCCGCCGCGGGTATGATCCACTCTTAACTGCCAACCTCTGGTTCCAATGATCGGGGCATCTACTATCTTCAGTGCAGCCGCACACTCCTCTTTCGTGTAAACGCTGCCGTTACATACACTGCGACTTATTGCAACTGTCTCATGAAACCAACATTGTGCTCTACCACCTGTAGCCTCTAGCTTGGGCCTTATACTAGCGCGTCAGACTCACAGCGAACCTTTCCTCAACTCTTACTGGTGACAACAGCAAAATTACTTAAGATTACTCATACGGCGTGATCTCCGCAGTGGGACATAAGCCCACCAGGTTGGCGAAAATACCAGCGGCAGTAACATCGCATTGTAAACGTCCCTCCCAGGAGACAGCATACTTAGTGTGACCCCGGCGCGACGCTCTATAGCAGTGCCATCTTTTGCTGACTGTCGATGTACATAGTTCCAGGTAGTTTTGTAATTATTGCCGCTAGTCTAAGTGATAAGCCTTGATCTATCTGGACGCTGATCCTCGACCTGTTTAATTTCGTGGACCTTGCCGATTGTACGGCAAGTTAAGGCAAAGGGGCCCACTGTGTGCGGAGTATTATCTCACTTCGGACATGTGGATGCAAATCCGAAAGGTGTAACACCCGATCATCGGTATCAGGCAATCATGTGACATAGCTAGGAGCTCAGCCCTTTGCCAATCAAAGACCTTGGCTGGTCAGCCACACGCATGGTGTCTACTGAATGATGGAGGGCACTCTACGGCCGAAGGCTCAGCTCGTGTAGGTATATTTGCCGATGACCGGCGCAACGATGATGTGTCCATGATACAACAGAACCAATGCAAGTTCTCTCAGGTGCTGGGCATGAACGCTTGAAGCTAGCACTCTTGTACCTATTTACCCATATCGTCTTGCTTGAGGCTGCTTATCAGGTGTAATGTTAGTCGCCGTACTGGGAGCACCGCTCGGAAATCGGAACCGCTCCCTCGTGGGAACATAGAATCACAAGATGTACAATGTGTTTTATTCTCGCAACGGCATGGAGGTAAGCTTGCCAGGCCCACAACAGCGCTTATCTGAGCCCGAGATAGTTATGCTCTCCTGTGCCTTCCGTGCTTAACGAGCTAATACAAACTTATCGCCGGTCACACTAAGACCAGCTTTACCCAAAGTAGCACGTGACAATATTCCCACCTGCCATAGCGTAGTATTGCTCTCTAAGGCGCAAGGCTGTTCTGCAGCGAATTTCTATGTCTTTCTCGAGAAAAGTTAAACCTCTGTGAGAGCGGGCAGCCTAGACACGAACTTCGGGATGCTTGCGCTACTCTCCTGGCGGCAAAGACGAGATAAACAACCAGTCCGCGTGCGAGGAGGGATTTGCCACAAATGTGAAGTTTCCACCCTCAGCAACGGGGGGCAGCAGCTAGGCCTTAAGTTTTTTCGTGCTAAACGGCAAAATTTCACGTTTCTGACAGTATGCAAGCGTGCCCCCTGCGTGAGCACGCATCCGCGGTCGTCCCGCGCAAGGCAGACGTACAGGATTCCAACGACCACACTCGGACTGTTTCTTTATGGCAACGTCGAGTCGGAACCTTCATTCTTTAATCCCTCCTGCGTATCCCGTGAGGCACGCACGCGGCTAGTCAAAAGATCTAGCAATTACGTACATTCAATAGGGGGGATTACACCAACTCGATCGAGCCGATTACGTAAGTGGTATTAACGTCTCATCCTCTGGGTGGTCCTCAGGGCTACCCAATAAGGATGATTGTTAACAGAAACAGGGGGAAAGCATGAGCACGTGTTGTAACTCACATCACCTGGGATACCGGATCAGGAGTCGGTTTTGCCGTACGGCGACACCCACACGCTTCGGAGTAGTGTGTTCTGACCTTGTACAGCGGAGCGCACAGCTTCAGGTGAGCCTCACAACCGTGCTAGTCAAGAGAGAGATCTGAGGGCCTGCGCCTTCGCATAAAGGCTTCGCTTGTCCCCTAGGGACCGAGCCCAAATTGCAAAGAACCACGTTAAGGTAAATGGTCCTGTTACCCACGACCATCTGTCTGCCCGTAGACCTCCATACGATGCCCCGAGACACCGACGTTAGTAAGATTAGCAAATCTAGTGTTGCATCGTATGCGATCTTTTACCTTCAGTAGACCTCCCTGACGCGTTTGTGTGCAGTCTGCCAATCTAAAGATCAATGTTTACAACGTCGTTGTTTGGCGGTGGTTCATAGTGTGGAACCTGAGCCAAGTCACGATCGCCAAATGGCACAAGCTCCGGCCGTGCGTGAGAAATGCAAATCGGGATGATTCATTGTATGTGGCACACACCGTCTGTGTCTCTCAGAACAGGTGCTTAGGTCTAAATTATTGGAGTTTCCAAATATACTAAATCGGCCCCGCCATACTCTGGCTTGAAAGTTCATCGGGGATATCGCCATAGTTGCCTGGAATCCCGCTAGTTTCCCGCGAGAGACCTCCCATCCTAGAGATCATCTGCGAACTCAGCAATGCGTACTAAAAGTAAAACTTCCTCGAAGGCTGAGATACGACTAGTTTCAATTTGTCCTGAGCACACTTGATAGCCATTTCAATATCCATCGGCATTGCCGTGAAGTTCCGGCTCTGATTGAGCGGTCCTTCACTTGAATCAACCAACCTACTACTTTGTACTGTCTGATTTAACTATGGCATCCTGGGTATTACGAGAATCTATCCTCTGTCGAACGATTCGAAATTTCTAGGAATGCACGTCATCCGTAACCCACCCGAGTTGTTATCTTGGGAGCCTACTTCAAATAGTTCCGCATTCGGCTGTCACTGCCGACACGATTCCCGTTGATATAAGGCATGAGGACTAAACGACTTTTCAAATGTTTCACCTGATTCGCCTAGGAGTCGGGCGTGTAGATGAAATAGGGCTGGTTGTCCGGATAAGCTTTTCGCTTTATTCCTCGACCTCGGAGGGTAACTCAGTCTCCGGAATGCGCCAAACCACACGCCTGTGAATGATCAGCGTATATCGCGTATCACTCCGCCCCCACGATTGGAAGGACAGCCGCCCTTTCGAGAACAGGACGGTGATCGATGGAGCTCCTGGTCGAGCTGAGATTGGCCATCAATACAGGTGATGGGCTCATAGTGAAACAACGTGTCAGAGGGTGCGTTATCCGCAACACCTCGATAGTAGGCAGTACTATCTTCCAGCCCTCCCACCAGGTCAAATTTGACGGGTAAAAAATAGCATGGCGGTAGCTGCGATGCGCCGTTTGACTAGGCCAGTAGAAAGGGCTAGTTACTGCAATTATATCTTAACTACTTAAACAGGGAGAAATAGGATCGCAATTCGCATGTAATCTCTTGCATACACCGCCGAAGGGTCCTCGAATGTTGGATTAGCCAGTTTGCCGAAACCAGTTAATGATGACGGCTCTTTAAGCTAGCCATGATGAGGCCTGTAATGATCATCGCAGTTCTAAACCCAGACCCTGGGTATAGAAATCGAATGCTTCAGCTTACATATATTATTCGCGAAGGAATTTATTCGTACCTTGATCATCCGGACCATTTCAAACTTGTACTAAGATATCGGGGCTTATAAGAGCCGGGACCGCCGGCTATCCGCGATGAAAAGGGTCCCTTGGGTTCAGACCCAGGAACTGGAAGTTATCATGGGAACTTCATCAGTAGAGCACGTAATTTAAGCCCCCCTGCTTACGTCGCATCACATACAAGTCCCGACAACAGCTGATCGAAATAAACGGATGTGAGCACTTGGTGTCGGTTTGCTCAAGCGTGGACACTGTCGTGGCTTGACCCAAGTGTGGAAGAACTGTAAGACGAGCCCTGCCGAAATCTGTGCACATGGCCGTCTCCTTAAGGAGCAGTACAAATGGGTTGGTCAGCTCTCCCACGACATGGCTGTTAGAGATTACGTGGAATGGCCAAGGCTCGTCTTACACCCTCGCCTACCCGGCCCTCACAATGAGACCTTCCTGCGTCATTATTGGGTTCAGGCGGGCTCTCCGCTTTTGATGCGTTAACTACTTGCTGCGAGGCCGCAACGGGCGTCCAGTCGGTCCGTAGGCCAACAAACTCTATGGAGAGCTTTGAAGCGCAGAGGCGCGGGAATAAATGTACGACAGTCGGAAGGATGATGGGTGAACCCGAGTCGATCACGTGGTGGTATTCAGGTGCGCGGCTGCGGTGCGGAAATGGGGTGGATGAATCACATCTAAAACATTTCGTTCATGATCCATTCCATCCCACCTTAAAGAATTCGAGAGAAATGTCCTATGACTCCCTCCTAGCTGCAGCGAAGTGCGTATATGCAGAGAAAAACTAAGATCATATCACCACTATCTGTGGCACTCAAACAGCTCTTCTATAATAATCGATTTTCAGCAGAGAGTTTCTTTAACTGAGCGTGGGTATTTGTTACCTCCTTCGAACAGCTCGACCGACTCTGGGGATACCTTTGGCTCAGGCCATCAGGGCTGTAGTTAGTCAGTCGACCTTTGCGTTGCTGAACCTCAATGGGAGCGGTCTTTTATTCGTTGCCTATGCTGTCTAAGTCCTGGCAGCCAGTACTACGAGCGGGAATACCTCCCTACCTTAAGTCCAGGGGATCTCCGTTTAACTAAACCACAACTAGATGCGCGCTATTTTTTCGATTACAACCGCCATCCAAGGGAAATTCCGAGAGTAATGCGATTTTCACCGATCGAACTCTGCCGGCCCCCTCATGGGGATGACCAAAGAGTCTTTTCGACCCCAAATGACCCAAACTAGGACTTTGTACTGACAGATCGCTACCTTGAACCGCACCTACCCTCAGGCGGACCTGCAAACGTGACTCTAGTACCCCTCACAGACGGGTACAGGTGAAAAGTAGAACGTTTGGTGCAGTCCAATTGTTACGTCAGGTCACCTACAGCCCCGGCCAA
		</sequence>
    <sequence><taxon idref="Location_4_4_0|31.59094312477174"/>
			CGAAAGTCACCGGGCAACACAAATCCTTATTTCCTCTAGGCAAAGCCTCGTGGGACTCGGTTGCAAATCGTGAAGGTTTCCTGAGGATACATGCCGGGAGATCGTCCCAGTTCAAGCAGGCGAACGCGAGAGAGTGGCCAATGTGCTTCCGTTGGTAAGGATCGCCATCATAGTGACTGGGTGACCCCCGGCACCAGGAAGGGTCTGCACGACAGACTTATGCAGGAGTGCGATGTGCACGGCAGGATCAGTTTGTGTTCATACAGCAGCATTAGATTACAGGTGTGTTTTAGTCAAAATATCTTTTCCCCAACTACTCCATTTTCGCGTCTTTATATTAGACCGGCAACAGCTTGAGGGCCGTTACGACCATCCCTTGACCGAGTCTCTGGACGAGCTTCAACACGGAACGAGTTGACCCCTCGATTAAGCAAGTGTTTTCCCCGGTGTCGTTCTTGAAACCTGTCCGAAGTACCGACACTGATTTAACTTCGATCATAGTGGCCATAGATTGTGAGATGAGGCGTTGTAATGTGAATGCAATGCCGCATCATCATTTCGTACATCTTTTACCGCTGGAGTAACGTGGTCACTGCCCCGCCCGTGTGTGGCTATCCTCAGACATTGCGTGAGTGCTAGCATATAATTAGATTCAGGGCGTAATCGCGTTATGTTTGATACTAACCTAATACAGGCCTGACGAGGGGGAGAATTTGGCGACATCTGGGTCACCAAGGCAGAGATCGTCGCGAGGATTACCCAACTGCCGCAACTCAGATGTGTTACTCCCCTAGCTCGTACCCGCAAGGTCCCAACTGATAGATGTGTATAAGGTTAACATTCCTTCATCTGAACGTTATCACCCGCTCGATTTTGGACGTGTCGAAGCCGGTGCAACTGCTCAATAGCTGATCTGGACAGCACCAGTAAACGACCCTCCTGAGTAGTTAGGTATTTGAAGGCACGGCGGATTTGATAGCGGTGGTCATATAATCAGGAACTGGTTCCTTCATGGCAGAAGAACTTTAGGTGTAAACACCCGGAGCATACTTCGGGGTTACTTAGGTGCTGAACGGTGAATAGGCCCATTGGGATGCACGTCGACATAACGGCCATCTAGAGACCCGGCAATGCCACTTCAAGGGTTGTCTGTTGACCCACGAGATTCGGTCCCTCACGCTAAGAACGAGTTCTAGAATGCAAAAAACAAAGCGCTTTAATCTGTTGCGAGCACGACCAAATGGCTTGACCTCACACCGTAACCTAAAAAAATGCGCTCTGTTCGAGTCCAGATATTAGAAACCAGACATTGATACTGCCTTGCTAGCCCGAATAATTGTGCACGTTTCTAAGGGTATTATGAAATCGTGTTTTTAGTCGCGGCCCTGACAAGCCCAAAAGCTCCTGATATCTCAAAGATCGTCCCGCTCTGGGTCTGGGCTCCGTTTCCACTATCTGGTCACAGGTTAGTAGTACAACTCCAATATAGGTACCTACTACCACCACAGCATGCCCAACAAATCCGTGCATACGTGAGCAGTCATGTCATGCCATGACTTATATATGGCCGTCACGAGCTAGGAAGACGCGTCTATGCCTCCAGGCCTACCTGCCATCAGTAGCGGTCGATACCGGTCGGTCAAAGGACTCCAGGTAGTTCGATGCTTCCCCGTAGCCTTTGTGACACCAAGGATCGTTAGTGTGTCTATAATCGTCTCGATCTTAACCGAGATGGTTCTGTCAAGTCCTGTTCCCGCGAATATTCTGCTCCAATTCGCCTAGCTGCGTTTCTCAACGGCATAACCGAGGGGGGCTAGACCCTCAGGTGACAGTGTTGCGACGACTCGCATCCCTGCGGGATGCCGGCTGAGCCCTCTTTCGTAAGACGGAGCGCTCTTCAGTAAACTACTCGGGCGTTGACCTACTTATTACCGTGCGCACCTTGCAGAATCCTCATGAGCTACCGCTACTGGTTTGCAGTTCCCTCTGATAAGAAGTTCCGGACTGGCTGTCTCCTTCCCAGTGTGGTTTCCTCCGAGGCCCCCAAAGGCTTCGCCGTTGTGGAGTGGGGTTGCCCTCTGGCGAGCGAATAAAGGTTGGACCTTCTTAATCGTTGCTTTTCTCTGATCAAGAACTGAACCGCCCGACTGACTATCCCGGACACCTTCAGATCCGACCTCGAACCGGCACTTTAAGTACCGTAGATTGTGACTCAATAAGCGATTGGTGCGCCCCATCAGTTTATGTTTTCTACTCAGGTGCACCTGAACAGTGCTGACCGATAGTAGCGCAGTGGCCAAAGAGATTAGTCTTCCAGTGACGCAAGGTCAGGGTCGAGCATCTCAGGAGGCTTTGCAGTTGATCGTGAATGAGGAGAATGACAGGTCGACCTTGTTATCGCGTGTTCAGGTTACCATTTCAATTACTCGTTGTGCGACCGCTAGGACATCTGCATCTAGCTTGTTCCCGCATATACTTATCGCCCCAGGTTCTCTAGCAAAAACCATCCGTCCAACCACGAATGATTAGGCCGTGCCCGGCTGGCTCTCTTTCAGGTTTAAGTCGGCAACGAGCCAGAAATGAACGGCGAAATATAATGCTAATAGGTCCCTAGCCTTGCGTATCTTATAGAGTTGTGGCCAAGTTCGGCTTCGGGTAGATACCTGCTATTGATCCAGGACCTGTTTGTCTAGTTAATTACAATGCGATAACTTTGCTCACACGGGAATTCACACGCGCCCGTCGTTCAATCGTATCACACAAACCAGCGGAGGTAGATTCCCTTATTCCCTCGTGGTAAAGGCCGCTCCAAACTTGTGAACTGCGTGCATCTCTTCATGTTGCCCTGTTTATTGACGTTGTTATACTATGTAGATATGTCCGCGGGCAAAACGGCTCAACGCAGATCTCGGGGCTCGAATCCCAGTCGGCCATGACTAGACGGACTCGTACGCGTCCCCGGCAGAAGCAGCTCTGTGGTAAAGAGAATTAGCCTATGCACTAGTCATAATTGTAGTTATGGCATTTATGTAACTGCCGAGGTATCCTGGTCAACGAGCTACATTTACACTTCCGCCGTAGAGTTATATTTACCACTTTCGGAAGTCGGTAGATGCTGGGAGCATACCAGACAGTCAAGAGTTTCTGTACAGAAACGACCGAAGGCTGGTGAAAGATTAGGCTTACTCTTGTAGTCGCACCAGAACATGAAAGCCTCCTCTGACGAGTTAAAACAATGTTCTCAGCATACCAATGCCCCACAGAGCATAGGATCATTCAGAGCGAGACTGGCTTATCCTGTTTGGTGCCTTTCTGGGTGGCCAGGAAAAAAGACCGAACCCAGAACCGGTAAGTACCATAATAAACGGGGACTAACCGAAAGGTGTGGGAGCCCGCCTCAGTCGGGGGCCGTCCAAAAGGCTATTGGAGCCCAAAGCGCAATGGCGGTCCTACAAGACTATGCACGCCGGCAGTGGCTACCCTCGGATCGTACAAATCCACGCTGCGAGTTTAGCGTTGCGAGGGTCACTGGGTCGACTCACTTACTAGACACGGGAAATATGAGTAGCCTTATACCGTCCCATCTTGTCACAAGACCGAAACGAACGATGTAAATACGCTTATATATTGATTGTAACGTGCTGAATGACTTCGCCGCAAGAACCACCACGGGCATACAGCGTACAGCTTAACAAGCGCAAGTCAAATTGAGTTCTTAGGTTATGGACCCCGTTAGCGTGGTAGTTACGATTTGTGGTCATGTTGATGCATACCGTAAATAAGATAAACAAATGGCCACTTATTGACAGTATTCGTGCTCCAAACGTATGCCGCGTATGCCAAGCGCCACACTTTCCGGCGAGCCGCATACGTGGAAAACTAATGCGAACTGAAATCATCCTTCTGGCGAGTGCACACCTTGCCCTTTTTACATGCCGAAAGTACCATTAGCCAACTCCGTCCACTAGTACGGTTCTCGACTAAGTGTGACGGTTGTTCTTTGGCAGGCCCACTCACCAAAATCATTCGGGCATACACATTAAACGGACGAACCGTCATTGATCGCATAGCAAACTTCCCCGCGCGAGAGAATTCGTTACCGCAATGTGTGTGCGCCTTAATAGCTTATCGAAAGTATTCTACGTTCTATAGGGTGTGGACCTTAAGATGTCCGCGAGGGGATGCTCGGTATCATTCCCAGTGATTTGCAGACCTTTCCACAGTAACTCGGCTACTGTGGTTAAGATATCTATCTAGGACAACAAGGAAAGGCCAAATTTTATGCCTATGTTTTTGCGATATGTTACTCCCGGGCCGACCCGAAGTCACCAAGATGCTTTGCGCGGGGTACCAACCATCGGATCATCGCTTGTCCGGCAACAATAACGGTTGAGGAACTATGACACTCGCTGCATGCGCCAACAAACCTTAGGACGTCCTACAAGTCGGCGGCGAAAGGATTCCAGCCCCGTCTACGAGGAGGCAGGTATAAATAGACAAGGACACTCACTGAGTGAACGCCCGCTGTCAGTTTTTGCCTGCATTGTGAACCGTATGCACTGGGCTCGGCTAGGTTGCGTGGGACTTTGCTGAGGTACATAGGACAAAGCCCCACACATGTGGTGCACTTAAAGAGGACTTAGCAACGCGATGAGAACTCAGACCACCACCCTTGGCTTTTTAGAACATGTGCCCGTGACGCAAGCGGTGCGATTGTCAAATATTCCTGAACGGGCTAACGCCACAGGAAACGACTTTGACCACTCTGAAGAGTGCACTCAAGGAAGTGACATATAACTCAGAACGTCGGCGTAGTAGATTGATAATGGAACGTGAGCCGTTAATAACTGTATTCGCCAAGCAGGTGCGGGCGGCGCCGTGCGCGGGACATGGATTGTTGGCGGTACTGTAGATTACCACACGCAACCCTGTTATACATCTTGGCTTCGAACGAGACGCCCCCCAACGCCTTTCGCCGCAACGTCATGATGAGACTACCAATTGTCAGTTTCTTTGTTACTCGCCACAACGGGCCACGGATAGGCTACGAAATTACGGCGTTAAAAATTGACAGCATTAGGTCCCCCTATGCGATAACGCGCGAGTCGCAGGAGCAGGTGGTCATAGATCCTGTGATGTTTCGTGAACACATATCCTAAATTCTAGGCTGAAAGCCATCAACTCGGTTCATCCCATGGTTTCCAGTGTTTGGATGATAGATAGCGTCCCATATGTGTGAAAAGGCATTTATACATGATCGTTCTGCGGTCTTCCCATATCTCTGTGCGTTTGCGTGGATGGGAGGCAGCTCTCAATGCGAATCCAACTAGGTCTGGTGTTACGATAAATCTTGAAAGTAGGGTACACGTTTTTAGGATCTGCTATGACGCAAGCTCGGCCTATACATTTAGTAATACCCATTTTTACGAGCGATGATTTTCTCCCCGGGGGCGGTACCGATCAGCGAGACCCATACAAGATACGAGTCTTCATAAGAAGTCAGTCCTTCGAGTTTCGGATGTACATGATTTGCTACATATGATGTAAGACGTCTAGCCCCGTAGTCGAACTTCCGGATGCTGTTTGACTTCGGCTTAGCAAAAACGAGTCTGAGATTATGCAGCAGGGCAATCTATAGTTCGACTCTTTCTGCTGCGATGGAGAGGCTGAGGCCAATACCAGTGTGTAATGCTATTTCGTCTCTTCTATGGAGCCACGACGTTTAGTCATCACATACTCTCGGATGGATCACGCATGCATTAAAAACGGCAGCTTCATGAACGACCATAACGTGTGTCTTGAGGCCCCGATGTACGCCCGGATAGGATGCCTCCAAAGGCTTAAAAAAGCAGTTACCCCATTGCTTACAGTCCCAACCCGAGGCACAGCACCGTCTTCTAAGGAGGACCGAGCACCGGTGTCACCGAGTGAGTTGCGTAACAGCCGTCCTTTAAAAGGAGTTTGATGAAGGCCTCGTTAGGTGGGTACACCAGAATTTTGGACCAGTGTCACCACGGTCGGTGAGAGCGGAGAAGTCGCTCCTACAGCAAGTTTTCGCATTTCCATAGTATTTGCAACCAGTATCCGTATTCTCCGAGTAGGAGTCGTTGACTGACATCTAAGTGCACCCTGGGTCGTACGCGAACCCGGCAGGCAAGCGTAAAGGAGTGGCGCAGTTGTTATATCGGCCGTCTACGCCCAACTAGGTCCAATCTTAACTCCGCAAAGGGCTCTATTGGCTAATTCTAAGTCCTGCGTGGGTTGGGTCGCTGGTGTAGGGATGGTCCATGCTGTGCCCTAGTCGGTCTAATGAACCAGGGTATATATCGCATGCAGCGAGAGTATGCAACGGATAACCCGGATCTTTCTGATAGATCAGACTTGTTTCAGACCAGGGACCGTACTGCATGCGGAACGGCGGGAGCGGAGATCCTGGATCGCTAGTAGTGGCAGTGAGGGTGCTAGTCCGTGAAAGGCGTGTGTCACCACTACGTACAACGCATTCCAGTCAGAAGGCCTCATCCTATCTGATCCATCATCCCTAAGTACTGCTCATTCAATGAAACGACGATATTACGGAGGTGGTGCACGTGATCGAGGACAGTTAAAGTGAAGGAACCATGTCTGGGTTGGAAATCACTAGCGTCGCGTTTACCTCAGACCGACATCTTAAACGACCAAAGCAATTACTAGTTGTCGATTGTAGGTTCGGTCGCTGGGGTGTGAGTCGGAGGATTTGATCCCGAATGCCGCACAAATCAGTAGCCCTTTATATCCATAGAACGTGGAGGTCATTCAAAGCTTGGAGTACGGATGCCCGCAAGTTCATTGATCTTTCTTATGTCCTGTGCCCTGAAACGCGCGAATCGTCTGATCTCTGGTATCAGGAGAGATGTTCACCTAGTCTTCATGCAGACGCCAATGTATACTTGATAGGGCCTGAATGCGGGCCTTGCGTTATTCCGGCTAGACGTACAGAAATGTATGGGTAGCGAAGGTGGCGGATGTAATTATGTTGGGTAGGGGCGAGAAGTACTTAACAATGGTTTGCAGACCACGTACCAACTTACGCGCGGTGGTTACATCTTCAGTGATCGATTTGCGCGCCACCATTCCGATGTCACGATACTATGCAACACAAATTTATAATTCGCGCATACCAACCTCCGGGTTCATATCAAAGAGTATGGGCATAAGAATCCGGCCCAGATGGCAGAAGCGGCTTTATAATGCAAATATTGTGAATAGCAAAAGTCACGTCGTGGGCATCTAGACGTACGGGCTTGTACGCTAAAGAGACGTATATAGGGTTGTTCGAGTCGGATCTTGATAATCTACCTTCTAGTTGCTTACGCTGTCTCCTAGCGGCAGGGTACGACAAAACTGTGGCTGGTTAGCCGACCTTGCGCGGCTACTGCGAACGGCTCGGGATGTCCATACGACACCCACACGAACTTTCCATCAAGCACAATCCGTACTTTCACAGGCGTAACGCAGGTGGATAAGATTTTGGCGGTTACCGATATTCGTTTAGGCTCATCTTATCCCAGGCGCGATGGAGACCCGGTCGGCTAAATTAATGGTATTCCTCGAGGGTTTTACGTCGCGGGGAAGTCGAACAATTGACACTTCCAACATACCAAGATCGCCACTGGCTTAGACAATCATAGGCGGATAGATTACCCCGCCCCATTTAAAACATGGTGCGATGTTAGTCCTTAGTTCCGCGGGGTCTACGTCAGGCAGCCAAAAGTGTTACCCACAACCAATTGTCGATTCCGACTGGGATGTAGGCTGCTCAGTTTATATGGAGTTGAAAGCATAGGCCCGACATCCCCGAGGGAGAGGGGAGTGATGGTTTAGTGACGTCGTAGCTGGGAAACCAGGAGGCTTAGTAAAAACTTGCAGGATCTGATTACAGGTAGCCCCCATCACCGGCGTTCGAACCCGGGAGTCCGGCCCGTCACGACAAATTCTACTATCCAGGGACTCCAACGTGGAGCGTAAAAAACAGATCTTTTGTTCCATCTAAAATAGGCCCACGGAAGACTGGTGACCCTAGCGAATTAGACCGGGTCCTTCTTTCGCAGCTCCGTCAAGGAAACGTGAAATGTCTAGAGTGGAGATTAAGAGCACTTACCATTACTTGGTCGTTCGATTGAACGTTAGGCCCAAGCAGCAGCCCTTTAGGAGTAAGTACTGAAATACGTTGATTGACTTGATGTAAGTGTCTGTAAGGCGTCCGCTTATCTTATTATGGTAACTACGTTTCCATAGCGAGGAGTACTCTTTGATTATTTGCGTCCTGATTTCGAGTGACTTCCGGGCTCCCGACCCAGAGTAGAATTACACTTTACCACTTGTGAGATGGGTAGAACCGAAAGGCGATCCTCTAAGCAATCATGAGCTTGATCTGAAGCAAAAAGCGAACCGAGACGAGGCGCGTCAGTCAACGCTGTCCTGTAGGATGCGACACTGAGAAGGACTCGAATTTCAATAGAACACTTCGAGCCTACTGTGTTTCGTCGATCTGGAGCTTGCAGGCGATCCGACCCAGGCATGTGCAAGCACGAATGTTAGATTGCGGAATACATCCTAGTGGATACTGGTCAGACCATGAATCAGTGCTGCGCACGACTCTAACGTTCAACTTTATAACTGCCTGGGCCCGGATAGCCCCCTTAGGAGACCCTTCATGGATCAACGGTTACCCCTTCACGGGAGAAGAGGTATTGCGGCAGCGACTGAGATAAGTGAATCAATTCAATACGGGAATGGCAACCCCGGGTCTGGACAGACAAAATAAAGCAGACAGCCCCTTGTTTTATCACAGACTGGCTATGTATTTAGCAAATGTGACCATATTCAAGCCCTATACGACTACCCCATGAGGACCATATCCGCTCAGGAGTGTGACCTTGCGCGTATTGTTATCCGCCGGCAGTTCAACTGGAGTTACATGTAGGAACATTTTTTGCGAAACCCTAGTCCTATTATTGTAACCTCACCTATAGTGAGTCGCCCGAATCCCCGTCTGGTGTATGGGTTATCCTTGAGTGCGCTTCGCCGCCGCGGGTATGATCCACTCTTAACTGCCAACCTCTGGTTCCAATGATCGGGGCATCTACTATCTTCAGTGCAGCCGCACACTCCTCTTTCGTGTAAACGCTGCCGTTACATACACTGCGACTTATTGCAACTGTCTCATGAAACCAACATTGTGCTCTACCACCTGTAGCCTCTAGCTTGGGCCTTATACTAGCGCGTCAGACTCACAGCGAACCTTTCCTCAACTCTTACTGGTGACAACAGCAAAATTACTTAAGATTACTCATACGGCGTGATCTCCGCAGTGGGACATAAGCCCACCAGGTTGGCGAAAATACCAGCGGCAGTAACATCGCATTGTAAACGTCCCTCCCAGGAGACAGCATACTTAGTGTGACCCCGGCGCGACGCTCTATAGCAGTGCCATCTTTTGCTGACTGTCGATGTACATAGTTCCAGGTAGTTTTGTAATTATTGCCGCTAGTCTAAGTGATAAGCCTTGATCTATCTGGACGCTGATCCTCGACCTGTTTAATTTCGTGGACCTTGCCGATTGTACGGCAAGTTAAGGCAAAGGGGCCCACTGTGTGCGGAGTATTATCTCACTTCGGACATGTGGATGCAAATCCGAAAGGTGTAACACCCGATCATCGGTATCAGGCAATCATGTGACATAGCTAGGAGCTCAGCCCTTTGCCAATCAAAGACCTTGGCTGGTCAGCCACACGCATGGTGTCTACTGAATGATGGAGGGCACTCTACGGCCGAAGGCTCAGCTCGTGTAGGTATATTTGCCGATGACCGGCGCAACGATGATGTGTCCATGATACAACAGAACCAATGCAAGTTCTCTCAGGTGCTGGGCATGAACGCTTGAAGCTAGCACTCTTGTACCTATTTACCCATATCGTCTTGCTTGAGGCTGCTTATCAGGTGTAATGTTAGTCGCCGTACTGGGAGCACCGCTCGGAAATCGGAACCGCTCCCTCGTGGGAACATAGAATCACAAGATGTACAATGTGTTTTATTCTCGCAACGGCATGGAGGTAAGCTTGCCAGGCCCACAACAGCGCTTATCTGAGCCCGAGATAGTTATGCTCTCCTGTGCCTTCCGTGCTTAACGAGCTAATACAAACTTATCGCCGGTCACACTAAGACCAGCTTTACCCAAAGTAGCACGTGACAATATTCCCACCTGCCATAGCGTAGTATTGCTCTCTAAGGCGCAAGGCTGTTCTGCAGCGAATTTCTATGTCTTTCTCGAGAAAAGTTAAACCTCTGTGAGAGCGGGCAGCCTAGACACGAACTTCGGGATGCTTGCGCTACTCTCCTGGCGGCAAAGACGAGATAAACAACCAGTCCGCGTGCGAGGAGGGATTTGCCACAAATGTGAAGTTTCCACCCTCAGCAACGGGGGGCAGCAGCTAGGCCTTAAGTTTTTTCGTGCTAAACGGCAAAATTTCACGTTTCTGACAGTATGCAAGCGTGCCCCCTGCGTGAGCACGCATCCGCGGTCGTCCCGCGCAAGGCAGACGTACAGGATTCCAACGACCACACTCGGACTGTTTCTTTATGGCAACGTCGAGTCGGAACCTTCATTCTTTAATCCCTCCTGCGTATCCCGTGAGGCACGCACGCGGCTAGTCAAAAGATCTAGCAATTACGTACATTCAATAGGGGGGATTACACCAACTCGATCGAGCCGATTACGTAAGTGGTATTAACGTCTCATCCTCTGGGTGGTCCTCAGGGCTACCCAATAAGGATGATTGTTAACAGAAACAGGGGGAAAGCATGAGCACGTGTTGTAACTCACATCACCTGGGATACCGGATCAGGAGTCGGTTTTGCCGTACGGCGACACCCACACGCTTCGGAGTAGTGTGTTCTGACCTTGTACAGCGGAGCGCACAGCTTCAGGTGAGCCTCACAACCGTGCTAGTCAAGAGAGAGATCTGAGGGCCTGCGCCTTCGCATAAAGGCTTCGCTTGTCCCCTAGGGACCGAGCCCAAATTGCAAAGAACCACGTTAAGGTAAATGGTCCTGTTACCCACGACCATCTGTCTGCCCGTAGACCTCCATACGATGCCCCGAGACACCGACGTTAGTAAGATTAGCAAATCTAGTGTTGCATCGTATGCGATCTTTTACCTTCAGTAGACCTCCCTGACGCGTTTGTGTGCAGTCTGCCAATCTAAAGATCAATGTTTACAACGTCGTTGTTTGGCGGTGGTTCATAGTGTGGAACCTGAGCCAAGTCACGATCGCCAAATGGCACAAGCTCCGGCCGTGCGTGAGAAATGCAAATCGGGATGATTCATTGTATGTGGCACACACCGTCTGTGTCTCTCAGAACAGGTGCTTAGGTCTAAATTATTGGAGTTTCCAAATATACTAAATCGGCCCCGCCATACTCTGGCTTGAAAGTTCATCGGGGATATCGCCATAGTTGCCTGGAATCCCGCTAGTTTCCCGCGAGAGACCTCCCATCCTAGAGATCATCTGCGAACTCAGCAATGCGTACTAAAAGTAAAACTTCCTCGAAGGCTGAGATACGACTAGTTTCAATTTGTCCTGAGCACACTTGATAGCCATTTCAATATCCATCGGCATTGCCGTGAAGTTCCGGCTCTGATTGAGCGGTCCTTCACTTGAATCAACCAACCTACTACTTTGTACTGTCTGATTTAACTATGGCATCCTGGGTATTACGAGAATCTATCCTCTGTCGAACGATTCGAAATTTCTAGGAATGCACGTCATCCGTAACCCACCCGAGTTGTTATCTTGGGAGCCTACTTCAAATAGTTCCGCATTCGGCTGTCACTGCCGACACGATTCCCGTTGATATAAGGCATGAGGACTAAACGACTTTTCAAATGTTTCACCTGATTCGCCTAGGAGTCGGGCGTGTAGATGAAATAGGGCTGGTTGTCCGGATAAGCTTTTCGCTTTATTCCTCGACCTCGGAGGGTAACTCAGTCTCCGGAATGCGCCAAACCACACGCCTGTGAATGATCAGCGTATATCGCGTATCACTCCGCCCCCACGATTGGAAGGACAGCCGCCCTTTCGAGAACAGGACGGTGATCGATGGAGCTCCTGGTCGAGCTGAGATTGGCCATCAATACAGGTGATGGGCTCATAGTGAAACAACGTGTCAGAGGGTGCGTTATCCGCAACACCTCGATAGTAGGCAGTACTATCTTCCAGCCCTCCCACCAGGTCAAATTTGACGGGTAAAAAATAGCATGGCGGTAGCTGCGATGCGCCGTTTGACTAGGCCAGTAGAAAGGGCTAGTTACTGCAATTATATCTTAACTACTTAAACAGGGAGAAATAGGATCGCAATTCGCATGTAATCTCTTGCATACACCGCCGAAGGGTCCTCGAATGTTGGATTAGCCAGTTTGCCGAAACCAGTTAATGATGACGGCTCTTTAAGCTAGCCATGATGAGGCCTGTAATGATCATCGCAGTTCTAAACCCAGACCCTGGGTATAGAAATCGAATGCTTCAGCTTACATATATTATTCGCGAAGGAATTTATTCGTACCTTGATCATCCGGACCATTTCAAACTTGTACTAAGATATCGGGGCTTATAAGAGCCGGGACCGCCGGCTATCCGCGATGAAAAGGGTCCCTTGGGTTCAGACCCAGGAACTGGAAGTTATCATGGGAACTTCATCAGTAGAGCACGTAATTTAAGCCCCCCTGCTTACGTCGCATCACATACAAGTCCCGACAACAGCTGATCGAAATAAACGGATGTGAGCACTTGGTGTCGGTTTGCTCAAGCGTGGACACTGTCGTGGCTTGACCCAAGTGTGGAAGAACTGTAAGACGAGCCCTGCCGAAATCTGTGCACATGGCCGTCTCCTTAAGGAGCAGTACAAATGGGTTGGTCAGCTCTCCCACGACATGGCTGTTAGAGATTACGTGGAATGGCCAAGGCTCGTCTTACACCCTCGCCTACCCGGCCCTCACAATGAGACCTTCCTGCGTCATTATTGGGTTCAGGCGGGCTCTCCGCTTTTGATGCGTTAACTACTTGCTGCGAGGCCGCAACGGGCGTCCAGTCGGTCCGTAGGCCAACAAACTCTATGGAGAGCTTTGAAGCGCAGAGGCGCGGGAATAAATGTACGACAGTCGGAAGGATGATGGGTGAACCCGAGTCGATCACGTGGTGGTATTCAGGTGCGCGGCTGCGGTGCGGAAATGGGGTGGATGAATCACATCTAAAACATTTCGTTCATGATCCATTCCATCCCACCTTAAAGAATTCGAGAGAAATGTCCTATGACTCCCTCCTAGCTGCAGCGAAGTGCGTATATGCAGAGAAAAACTAAGATCATATCACCACTATCTGTGGCACTCAAACAGCTCTTCTATAATAATCGATTTTCAGCAGAGAGTTTCTTTAACTGAGCGTGGGTATTTGTTACCTCCTTCGAACAGCTCGACCGACTCTGGGGATACCTTTGGCTCAGGCCATCAGGGCTGTAGTTAGTCAGTCGACCTTTGCGTTGCTGAACCTCAATGGGAGCGGTCTTTTATTCGTTGCCTATGCTGTCTAAGTCCTGGCAGCCAGTACTACGAGCGGGAATACCTCCCTACCTTAAGTCCAGGGGATCTCCGTTTAACTAAACCACAACTAGATGCGCGCTATTTTTTCGATTACAACCGCCATCCAAGGGAAATTCCGAGAGTAATGCGATTTTCACCGATCGAACTCTGCCGGCCCCCTCATGGGGATGACCAAAGAGTCTTTTCGACCCCAAATGACCCAAACTAGGACTTTGTACTGACAGATCGCTACCTTGAACCGCACCTACCCTCAGGCGGACCTGCAAACGTGACTCTAGTACCCCTCACAGACGGGTACAGGTGAAAAGTAGAACGTTTGGTGCAGTCCAATTGTTACGTCAGGTCACCTACAGCCCCGGCCAA
		</sequence>
    <sequence><taxon idref="Location_4_0_0|26.077908894442135"/>
			CGAAAGTCACCGGGCAACACAAATCCTTATTTCCTCTAGGCAAAGCCTCGTGGGACTCGGTTGCAAATCGTGAAGGTTTCCTGAGGATACATGCCGGGAGATCGTCCCAGTTCAAGCAGGCGAACGCGAGAGAGTGGCCAATGTGCTTCCGTTGGTAAGGATCGCCATCATAGTGACTGGGTGACCCCCGGCACCAGGAAGGGTCTGCACGACAGACTTATGCAGGAGTGCGATGTGCACGGCAGGATCAGTTTGTGTTCATACAGCAGCATTAGATTACAGGTGTGTTTTAGTCAAAATATCTTTTCCCCAACTACTCCATTTTCGCGTCTTTATATTAGACCGGCAACAGCTTGAGGGCCGTTACGACCATCCCTTGACCGAGTCTCTGGACGAGCTTCAACACGGAACGAGTTGACCCCTCGATTAAGCAAGTGTTTTCCCCGGTGTCGTTCTTGAAACCTGTCCGAAGTACCGACACTGATTTAACTTCGATCATAGTGGCCATAGATTGTGAGATGAGGCGTTGTAATGTGAATGCAATGCCGCATCATCATTTCGTACATCTTTTACCGCTGGAGTAACGTGGTCACTGCCCCGCCCGTGTGTGGCTATCCTCAGACATTGCGTGAGTGCTAGCATATAATTAGATTCAGGGCGTAATCGCGTTATGTTTGATACTAACCTAATACAGGCCTGACGAGGGGGAGAATTTGGCGACATCTGGGTCACCAAGGCAGAGATCGTCGCGAGGATTACCCAACTGCCGCAACTCAGATGTGTTACTCCCCTAGCTCGTACCCGCAAGGTCCCAACTGATAGATGTGTATAAGGTTAACATTCCTTCATCTGAACGTTATCACCCGCTCGATTTTGGACGTGTCGAAGCCGGTGCAACTGCTCAATAGCTGATCTGGACAGCACCAGTAAACGACCCTCCTGAGTAGTTAGGTATTTGAAGGCACGGCGGATTTGATAGCGGTGGTCATATAATCAGGAACTGGTTCCTTCATGGCAGAAGAACTTTAGGTGTAAACACCCGGAGCATACTTCGGGGTTACTTAGGTGCTGAACGGTGAATAGGCCCATTGGGATGCACGTCGACATAACGGCCATCTAGAGACCCGGCAATGCCACTTCAAGGGTTGTCTGTTGACCCACGAGATTCGGTCCCTCACGCTAAGAACGAGTTCTAGAATGCAAAAAACAAAGCGCTTTAATCTGTTGCGAGCACGACCAAATGGCTTGACCTCACACCGTAACCTAAAAAAATGCGCTCTGTTCGAGTCCAGATATTAGAAACCAGACATTGATACTGCCTTGCTAGCCCGAATAATTGTGCACGTTTCTAAGGGTATTATGAAATCGTGTTTTTAGTCGCGGCCCTGACAAGCCCAAAAGCTCCTGATATCTCAAAGATCGTCCCGCTCTGGGTCTGGGCTCCGTTTCCACTATCTGGTCACAGGTTAGTAGTACAACTCCAATATAGGTACCTACTACCACCACAGCATGCCCAACAAATCCGTGCATACGTGAGCAGTCATGTCATGCCATGACTTATATATGGCCGTCACGAGCTAGGAAGACGCGTCTATGCCTCCAGGCCTACCTGCCATCAGTAGCGGTCGATACCGGTCGGTCAAAGGACTCCAGGTAGTTCGATGCTTCCCCGTAGCCTTTGTGACACCAAGGATCGTTAGTGTGTCTATAATCGTCTCGATCTTAACCGAGATGGTTCTGTCAAGTCCTGTTCCCGCGAATATTCTGCTCCAATTCGCCTAGCTGCGTTTCTCAACGGCATAACCGAGGGGGGCTAGACCCTCAGGTGACAGTGTTGCGACGACTCGCATCCCTGCGGGATGCCGGCTGAGCCCTCTTTCGTAAGACGGAGCGCTCTTCAGTAAACTACTCGGGCGTTGACCTACTTATTACCGTGCGCACCTTGCAGAATCCTCATGAGCTACCGCTACTGGTTTGCAGTTCCCTCTGATAAGAAGTTCCGGACTGGCTGTCTCCTTCCCAGTGTGGTTTCCTCCGAGGCCCCCAAAGGCTTCGCCGTTGTGGAGTGGGGTTGCCCTCTGGCGAGCGAATAAAGGTTGGACCTTCTTAATCGTTGCTTTTCTCTGATCAAGAACTGAACCGCCCGACTGACTATCCCGGACACCTTCAGATCCGACCTCGAACCGGCACTTTAAGTACCGTAGATTGTGACTCAATAAGCGATTGGTGCGCCCCATCAGTTTATGTTTTCTACTCAGGTGCACCTGAACAGTGCTGACCGATAGTAGCGCAGTGGCCAAAGAGATTAGTCTTCCAGTGACGCAAGGTCAGGGTCGAGCATCTCAGGAGGCTTTGCAGTTGATCGTGAATGAGGAGAATGACAGGTCGACCTTGTTATCGCGTGTTCAGGTTACCATTTCAATTACTCGTTGTGCGACCGCTAGGACATCTGCATCTAGCTTGTTCCCGCATATACTTATCGCCCCAGGTTCTCTAGCAAAAACCATCCGTCCAACCACGAATGATTAGGCCGTGCCCGGCTGGCTCTCTTTCAGGTTTAAGTCGGCAACGAGCCAGAAATGAACGGCGAAATATAATGCTAATAGGTCCCTAGCCTTGCGTATCTTATAGAGTTGTGGCCAAGTTCGGCTTCGGGTAGATACCTGCTATTGATCCAGGACCTGTTTGTCTAGTTAATTACAATGCGATAACTTTGCTCACACGGGAATTCACACGCGCCCGTCGTTCAATCGTATCACACAAACCAGCGGAGGTAGATTCCCTTATTCCCTCGTGGTAAAGGCCGCTCCAAACTTGTGAACTGCGTGCATCTCTTCATGTTGCCCTGTTTATTGACGTTGTTATACTATGTAGATATGTCCGCGGGCAAAACGGCTCAACGCAGATCTCGGGGCTCGAATCCCAGTCGGCCATGACTAGACGGACTCGTACGCGTCCCCGGCAGAAGCAGCTCTGTGGTAAAGAGAATTAGCCTATGCACTAGTCATAATTGTAGTTATGGCATTTATGTAACTGCCGAGGTATCCTGGTCAACGAGCTACATTTACACTTCCGCCGTAGAGTTATATTTACCACTTTCGGAAGTCGGTAGATGCTGGGAGCATACCAGACAGTCAAGAGTTTCTGTACAGAAACGACCGAAGGCTGGTGAAAGATTAGGCTTACTCTTGTAGTCGCACCAGAACATGAAAGCCTCCTCTGACGAGTTAAAACAATGTTCTCAGCATACCAATGCCCCACAGAGCATAGGATCATTCAGAGCGAGACTGGCTTATCCTGTTTGGTGCCTTTCTGGGTGGCCAGGAAAAAAGACCGAACCCAGAACCGGTAAGTACCATAATAAACGGGGACTAACCGAAAGGTGTGGGAGCCCGCCTCAGTCGGGGGCCGTCCAAAAGGCTATTGGAGCCCAAAGCGCAATGGCGGTCCTACAAGACTATGCACGCCGGCAGTGGCTACCCTCGGATCGTACAAATCCACGCTGCGAGTTTAGCGTTTCGAGGGTCACTGGGTCGACTCACTTACTAGACACGGGAAATATGAGTAGCCTTATACCGTCCCATCTTGTCACAAGACCGAAACGAACGATGTAAATACGCTTATATATTGATTGTAACGTGCTGAATGACTTCGCCGCAAGAACCACCACGGGCATACAGCGTACAGCTTAACAAGCGCAAGTCAAATTGAGTTCTTAGGTTATGGACCCCGTTAGCGTGGTAGTTACGATTTGTGGTCATGTTGATGCATACCGTAAATAAGATAAACAAATGGCCACTTATTGACAGTATTCGTGCTCCAAACGTATGCCGCGTATGCCAAGCGCCACACTTTCCGGCGAGCCGCATACGTGGAAAACTAATGCGAACTGAAATCATCCTTCTGGCGAGTGCACACCTTGCCCTTTTTACATGCCGAAAGTACCATTAGCCAACTCCGTCCACTAGTACGGTTCTCGACTAAGTGTGACGGTTGTTCTTTGGCAGGCCCACTCACCAAAATCATTCGGGCATACACATTAAACGGACGAACCGTCATTGATCGCATAGCAAACTTCCCCGCGCGAGAGAATTCGTTACCGCAATGTGTGTGCGCCTTAATAGCTTATCGAAAGTATTCTACGTTCTATAGGGTGTGGACCTTAAGATGTCCGCGAGGGGATGCTCGGTATCATTCCCAGTGATTTGCAGACCTTTCCACAGTAACTCGGCTACTGTGGTTAAGATATCTATCTAGGACAACAAGGAAAGGCCAAATTTTATGCCTATGTTTTTGCGATATGTTACTCCCGGGCCGACCCGAAGTCACCAAGATGCTTTGCGCGGGGTACCAACCATCGGATCATCGCTTGTCCGGCAACAATAACGGTTGAGGAACTATGACACTCGCTGCATGCGCCAACAAACCTTAGGACGTCCTACAAGTCGGCGGCGAAAGGATTCCAGCCCCGTCTACGAGGAGGCAGGTATAAATAGACAAGGACACTCACTGAGTGAACGCCCGCTGTCAGTTTTTGCCTGCATTGTGAACCGTATGCACTGGGCTCGGCTAGGTTGCGTGGGACTTTGCTGAGGTACATAGGACAAAGCCCCACACATGTGGTGCACTTAAAGAGGACTTAGCAACGCGATGAGAACTCAGACCACCACCCTTGGCTTTTTAGAACATGTGCCCGTGACGCAAGCGGTGCGATTGTCAAATATTCCTGAACGGGCTAACGCCACAGGAAACGACTTTGACCACTCTGAAGAGTGCACTCAAGGAAGTGACATATAACTCAGAACGTCGGCGTAGTAGATTGATAATGGAACGTGAGCCGTTAATAACTGTATTCGCCAAGCAGGTGCGGGCGGCGCCGTGCGCGGGACATGGATTGTTGGCGGTACTGTAGATTACCACACGCAACCCTGTTATACATCTTGGCTTCGAACGAGACGCCCCCCAACGCCTTTCGCCGCAACGTCATGATGAGACTACCAATTGTCAGTTTCTTTGTTACTCGCCACAACGGGCCACGGATAGGCTACGAAATTACGGCGTTAAAAATTGACAGCATTAGGTCCCCCTATGCGATAACGCGCGAGTCGCAGGAGCAGGTGGTCATAGATCCTGTGATGTTTCGTGAACACATATCCTAAATTCTAGGCTGAAAGCCATCAACTCGGTTCATCCCATGGTTTCCAGTGTTTGGATGATAGATAGCGTCCCATATGTGTGAAAAGGCATTTATACATGATCGTTCTGCGGTCTTCCCATATCTCTGTGCGTTTGCGTGGATGGGAGGCAGCTCTCAATGCGAATCCAACTAGGTCTGGTGTTACGATAAATCTTGAAAGTAGGGTACACGTTTTTAGGATCTGCTATGACGCAAGCTCGGCCTATACATTTAGTAATACCCATTTTTACGAGCGATGATTTTCTCCCCGGGGGCGGTACCGATCAGCGAGACCCATACAAGATACGAGTCTTCATAAGAAGTCAGTCCTTCGAGTTTCGGATGTACATGATTTGCTACATATGATGTAAGACGTCTAGCCCCGTAGTCGAACTTCCGGATGCTGTTTGACTTCGGCTTAGCAAAAACGAGTCTGAGATTATGCAGCAGGGCAATCTATAGTTCGACTCTTTCTGCTGCGATGGAGAGGCTGAGGCCAATACCAGTGTGTAATGCTATTTCGTCTCTTCTATGGAGCCACGACGTTTAGTCATCACATACTCTCGGATGGATCACGCATGCATTAAAAACGGCAGCTTCATGAACGACCATAACGTGTGTCTTGAGGCCCCGATGTACGCCCGGATAGGATGCCTCCAAAGGCTTAAAAAAGCAGTTACCCCATTGCTTACAGTCCCAACCCGAGGCACAGCACCGTCTTCTAAGGAGGACCGAGCACCGGTGTCACCGAGTGAGTTGCGTAACAGCCGTCCTTTAAAAGGAGTTTGATGAAGGCCTCGTTAGGTGGGTACACCAGAATTTTGGACCAGTGTCACCACGGTCGGTGAGAGCGGAGAAGTCGCTCCTACAGCAAGTTTTCGCATTTCCATAGTATTTGCAACCAGTATCCGTATTCTCCGAGTAGGAGTCGTTGACTGACATCTAAGTGCACCCTGGGTCGTACGCGAACCCGGCAGGCAAGCGTAAAGGAGTGGCGCAGTTGTTATATCGGCCGTCTACGCCCAACTAGGTCCAATCTTAACTCCGCAAAGGGCTCTATTGGCTAATTCTAAGTCCTGCGTGGGTTGGGTCGCTGGTGTAGGGATGGTCCATGCTGTGCCCTAGTCGGTCTAATGAACCAGGGTATATATCGCATGCAGCGAGAGTATGCAACGGATAACCCGGATCTTTCTGATAGATCAGACTTGTTTCAGACCAGGGACCGCACTGCATGCGGAACGGCGGGAGCGGAGATCCTGGATCGCTAGTAGTGGCAGTGAGGGTGCTAGTCCGTGAAAGGCGTGTGTCACCACTACGTACAACGCATTCCAGTCAGAAGGCCTCATCCTATCTGATCCATCATCCCTAAGTACTGCTCATTCAATGAAACGACGATATTACGGAGGTGGTGCACGTGATCGAGGACAGTTAAAGTGAAGGAACCATGTCTGGGTTGGAAATCACTAGCGTCGCGTTTACCTCAGACCGACATCTTAAACGACCAAAGCAATTACTAGTTGTCGATTGTAGGTTCGGTCGCTGGGGTGTGAGTCGGAGGATTTGATCCCGAATGCCGCACAAATCAGTAGCCCTTTATATCCATAGAACGTGGAGGTCATTCAAAGCTTGGAGTACGGATGCCCGCAAGTTCATTGATCTTTCTTATGTCCTGTGCCCTGAAACGCGCGAATCGTCTGATCTCTGGTATCAGGAGAGATGTTCACCTAGTCTTCATGCAGACGCCAATGTATACTTGATAGGGCCTGAATGCGGGCCTTGCGTTATTCCGGCTAGACGTACAGAAATGTATGGGTAGCGAAGGTGGCGGATGTAATTATGTTGGGTAGGGGCGAGAAGTACTTAACAATGGTTTGCAGACCACGTACCAACTTACGCGCGGTGGTTACATCTTCAGTGATCGATTTGCGCGCCACCATTCCGATGTCACGATACTATGCAACACAAATTTATAATTCGCGCATACCAACCTCCGGGTTCATATCAAAGAGTATGGGCATAAGAATCCGGCCCAGATGGCAGAAGCGGCTTTATAATGCAAATATTGTGAATAGCAAAAGTCACGTCGTGGGCATCTAGACGTACGGGCTTGTACGCTAAAGAGACGTATATAGGGTTGTTCGAGTCGGATCTTGATAATCTACCTTCTAGTTGCTTACGCTGTCTCCTAGCGGCAGGGTACGACAAAACTGTGGCTGGTTAGCCGACCTTGCGCGGCTACTGCGAACGGCTCGGGATGTCCATACGACACCCACACGAACTTTCCATCAAGCACAATCCGTACTTTCACAGGCGTAACGCAGGTGGATAAGATTTTGGCGGTTACCGATATTCGTTTAGGCTCATCTTATCCCAGGCGCGATGGAGACCCGGTCGGCTAAATTAATGGTATTCCTCGAGGGTTTTACGTCGCGGGGAAGTCGAACAATTGACACTTCCAACATACCAAGATCGCCACTGGCTTAGACAATCATAGGCGGATAGATTACCCCGCCCCATTTAAAACATGGTGCGATGTTAGTCCTTAGTTCCGCGGGGTCTACGTCAGGCAGCCAAAAGTGTTACCCACAACCAATTGTCGATTCCGACTGGGATGTAGGCTGCTCAGTTTATATGGAGTTGAAAGCATAGGCCCGACATCCCCGAGGGAGAGGGGAGTGATGGTTTAGTGACGTCGTAGCTGGGAAACCAGGAGGCTTAGTAAAAACTTGCAGGATCTGATTACAGGTAGCCCCCATCACCGGCGTTCGAACCCGGGAGTCCGGCCCGTCACGACAAATTCTACTATCCAGGGACTCCAACGTGGAGCGTAAAAAACAGATCTTTTGTTCCATCTAAAATAGGCCCACGGAAGACTGGTGACCCTAGCGAATTAGACCGGGTCCTTCTTTCGCAGCTCCGTCAAGGAAACGTGAAATGTCTAGAGTGGAGATTAAGAGCACTTACCATTACTTGGTCGTTCGATTGAACGTTAGGCCCAAGCAGCAGCCCTTTAGGAGTAAGTACTGAAATACGTTGATTGACTTGATGTAAGTGTCTGTAAGGCGTCCGCTTATCTTATTATGGTAACTACGTTTCCATAGCGAGGAGTACTCTTTGATTATTTGCGTCCTGATTTCGAGTGACTTCCGGGCTCCCGACCCAGAGTAGAATTACACTTTACCACTTGTGAGATGGGTAGAACCGAAAGGCGATCCTCTAAGCAATCATGAGCTTGATCTGAAGCAAAAAGCGAACCGAGACGAGGCGCGTCAGTCAACGCTGTCCTGTAGGATGCGACACTGAGAAGGACTCGAATTTCAATAGAACACTTCGAGCCTACTGTGTTTCGTCGATCTGGAGCTTGCAGGCGATCCGACCCAGGCATGTGCAAGCACGAATGTTAGATTGCGGAATACATCCTAGTGGATACTGGTCAGACCATGAATCAGTGCTGCGCACGACTCTAACGTTCAACTTTATAACTGCCTGGGCCCGGATAGCCCCCTTAGGAGACCCTTCATGGATCAACGGTTACCCCTTCACGGGAGAAGAGGTATTGCGGCAGCGACTGAGATAAGTGAATCAATTCAATACGGGAATGGCAACCCCGGGTCTGGACAGACAAAATAAAGCAGACAGCCCCTTGTTTTATCACAGACTGGCTATGTATTTAGCAAATGTGACCATATTCAAGCCCTATACGACTACCCCATGAGGACCATATCCGCTCAGGAGTGTGACCTTGCGCGTATTGTTATCCGCCGGCAGTTCAACTGGAGTTACATGTAGGAACATTTTTTGCGAAACCCTAGTCCTATTATTGTAACCTCACCTATAGTGAGTCGCCCGAATCCCCGTCTGGTGTATGGGTTATCCTTGAGTGCGCTTCGCCGCCGCGGGTATGATCCACTCTTAACTGCCAACCTCTGGTTCCAATGATCGGGGCATCTACTATCTTCAGTGCAGCCGCACACTCCTCTTTCGTGTAAACGCTGCCGTTACATACACTGCGACTTATTGCAACTGTCTCATGAAACCAACATTGTGCTCTACCACCTGTAGCCTCTAGCTTGGGCCTTATACTAGCGCGTCAGACTCACAGCGAACCTTTCCTCAACTCTTACTGGTGACAACAGCAAAATTACTTAAGATTACTCATACGGCGTGATCTCCGCAGTGGGACATAAGCCCACCAGGTTGGCGAAAATACCAGCGGCAGTAACATCGCATTGTAAACGTCCCTCCCAGGAGACAGCATACTTAGTGTGACCCCGGCGCGACGCTCTATAGCAGTGCCATCTTTTGCTGACTGTCGATGTACATAGTTCCAGGTAGTTTTGTAATTATTGCCGCTAGTCTAAGTGATAAGCCTTGATCTATCTGGACGCTGATCCTCGACCTGTTTAATTTCGTGGACCTTGCCGATTGTACGGCAAGTTAAGGCAAAGGGGCCCACTGTGTGCGGAGTATTATCTCACTTCGGACATGTGGATGCAAATCCGAAAGGTGTAACACCCGATCATCGGTATCAGGCAATCATGTGACATAGCTAGGAGCTCAGCCCTTTGCCAATCAAAGACCTTGGCTGGTCAGCCACACGCATGGTGTCTACTGAATGATGGAGGGCACTCTACGGCCGAAGGCTCAGCTCGTGTAGGTATATTTGCCGATGACCGGCGCAACGATGATGTGTCCATGATACAACAGAACCAATGCAAGTTCTCTCAGGTGCTGGGCATGAACGCTTGAAGCTAGCACTCTTGTACCTATTTACCCATATCGTCTTGCTTGAGGCTGCTTATCAGGTGTAATGTTAGTCGCCGTACTGGGAGCACCGCTCGGAAATCGGAACCGCTCCCTCGTGGGAACATAGAATCACAAGATGTACAATGTGTTTTATTCTCGCAACGGCATGGAGGTAAGCTTGCCAGGCCCACAACAGCGCTTATCTGAGCCCGAGATAGTTATGCTCTCCTGTGCCTTCCGTGCTTAACGAGCTAATACAAACTTATCGCCGGTCACACTAAGACCAGCTTTACCCAAAGTAGCACGTGACAATATTCCCACCTGCCATAGCGTAGTATTGCTCTCTAAGGCGCAAGGCTGTTCTGCAGCGAATTTCTATGTCTTTCTCGAGAAAAGTTAAACCTCTGTGAGAGCGGGCAGCCTAGACACGAACTTCGGGATGCTTGCGCTACTCTCCTGGCGGCAAAGACGAGATAAACAACCAGTCCGCGTGCGAGGAGGGATTTGCCACAAATGTGAAGTTTCCACCCTCAGCAACGGGGGGCAGCAGCTAGGCCTTAAGTTTTTTCGTGCTAAACGGCAAAATTTCACGTTTCTGACAGTATGCAAGCGTGCCCCCTGCGTGAGCACGCATCCGCGGTCGTCCCGCGCAAGGCAGACGTACAGGATTCCAACGACCACACTCGGACTGTTTCTTTATGGCAACGTCGAGTCGGAACCTTCATTCTTTAATCCCTCCTGCGTATCCCGTGAGGCACGCACGCGGCTAGTCAAAAGATCTAGCAATTACGTACATTCAATAGGGGGGATTACACCAACTCGATCGAGCCGATTACGTAAGTGGTATTAACGTCTCATCCTCTGGGTGGTCCTCAGGGCTACCCAATAAGGATGATTGTTAACAGAAACAGGGGGAAAGCATGAGCACGTGTTGTAACTCACATCACCTGGGATACCGGATCAGGAGTCGGTTTTGCCGTACGGCGACACCCACACGCTTCGGAGTAGTGTGTTCTGACCTTGTACAGCGGAGCGCACAGCTTCAGGTGAGCCTCACAACCGTGCTAGTCAAGAGAGAGATCTGAGGGCCTGCGCCTTCGCATAAAGGCTTCGCTTGTCCCCTAGGGACCGAGCCCAAATTGCAAAGAACCACGTTAAGGTAAATGGTCCTGTTACCCACGACCATCTGTCTGCCCGTAGACCTCCATACGATGCCCCGAGACACCGACGTTAGTAAGATTAGCAAATCTAGTGTTGCATCGTATGCGATCTTTTACCTTCAGTAGACCTCCCTGACGCGTTTGTGTGCAGTCTGCCAATCTAAAGATCAATGTTTACAACGTCGTTGTTTGGCGGTGGTTCATAGTGTGGAACCTGAGCCAAGTCACGATCGCCAAATGGCACAAGCTCCGGCCGTGCGTGAGAAATGCAAATCGGGATGATTCATTGTATGTGGCACACACCGTCTGTGTCTCTCAGAACAGGTGCTTAGGTCTAAATTATTGGAGTTTCCAAATATACTAAATCGGCCCCGCCATACTCTGGCTTGAAAGTTCATCGGGGATATCGCCATAGTTGCCTGGAATCCCGCTAGTTTCCCGCGAGAGACCTCCCATCCTAGAGATCATCTGCGAACTCAGCAATGCGTACTAAAAGTAAAACTTCCTCGAAGGCTGAGATACGACTAGTTTCAATTTGTCCTGAGCACACTTGATAGCCATTTCAATATCCATCGGCATTGCCGTGAAGTTCCGGCTCTGATTGAGCGGTCCTTCACTTGAATCAACCAACCTACTACTTTGTACTGTCTGATTTAACTATGGCATCCTGGGTATTACGAGAATCTATCCTCTGTCGAACGATTCGAAATTTCTAGGAATGCACGTCATCCGTAACCCACCCGAGTTGTTATCTTGGGAGCCTACTTCAAATAGTTCCGCATTCGGCTGTCACTGCCGACACGATTCCCGTTGATATAAGGCATGAGGACTAAACGACTTTTCAAATGTTTCACCTGATTCGCCTAGGAGTCGGGCGTGTAGATGAAATAGGGCTGGTTGTCCGGATAAGCTTTTCGCTTTATTCCTCGACCTCGGAGGGTAACTCAGTCTCCGGAATGCGCCAAACCACACGCCTGTGAATGATCAGCGTATATCGCGTATCACTCCGCCCCCACGATTGGAAGGACAGCCGCCCTTTCGAGAACAGGACGGTGATCGATGGAGCTCCTGGTCGAGCTGAGATTGGCCATCAATACAGGTGATGGGCTCATAGTGAAACAACGTGTCAGAGGGTGCGTTATCCGCAACACCTCGATAGTAGGCAGTACTATCTTCCAGCCCTCCCACCAGGTCAAATTTGACGGGTAAAAAATAGCATGGCGGTAGCTGCGATGCGCCGTTTGACTAGGCCAGTAGAAAGGGCTAGTTACTGCAATTATATCTTAACTACTTAAACAGGGAGAAATAGGATCGCAATTCGCATGTAATCTCTTGCATACACCGCCGAAGGGTCCTCGAATGTTGGATTAGCCAGTTTGCCGAAACCAGTTAATGATGACGGCTCTTTAAGCTAGCCATGATGAGGCCTGTAATGATCATCGCAGTTCTAAACCCAGACCCTGGGTATAGAAATCGAATGCTTCAGCTTACATATATTATTCGCGAAGGAATTTATTCGTACCTTGATCATCCGGACCATTTCAAACTTGTACTAAGATATCGGGGCTTATAAGAGCCGGGACCGCCGGCTATCCGCGATGAAAAGGGTCCCTTGGGTTCAGACCCAGGAACTGGAAGTTATCATGGGAACTTCATCAGTAGAGCACGTAATTTAAGCCCCCCTGCTTACGTCGCATCACATACAAGTCCCGACAACAGCTGATCGAAATAAACGGATGTGAGCACTTGGTGTCGGTTTGCTCAAGCGTGGACACTGTCGTGGCTTGACCCAAGTGTGGAAGAACTGTAAGACGAGCCCTGCCGAAATCTGTGCACATGGCCGTCTCCTTAAGGAGCAGTACAAATGGGTTGGTCAGCTCTCCCACGACATGGCTGTTAGAGATTACGTGGAATGGCCAAGGCTCGTCTTACACCCTCGCCTACCCGGCCCTCACAATGAGACCTTCCTGCGTCATTATTGGGTTCAGGCGGGCTCTCCGCTTTTGATGCGTTAACTACTTGCTGCGAGGCCGCAACGGGCGTCCAGTCGGTCCGTAGGCCAACAAACTCTATGGAGAGCTTTGAAGCGCAGAGGCGCGGGAATAAATGTACGACAGTCGGAAGGATGATGGGTGAACCCGAGTCGATCACGTGGTGGTATTCAGGTGCGCGGCTGCGGTGCGGAAATGGGGTGGATGAATCACATCTAAAACATTTCGTTCATGATCCATTCCATCCCACCTTAAAGAATTCGAGAGAAATGTCCTATGACTCCCTCCTAGCTGCAGCGAAGTGCGTATATGCAGAGAAAAACTAAGATCATATCACCACTATCTGTGGCACTCAAACAGCTCTTCTATAATAATCGATTTTCAGCAGAGAGTTTCTTTAACTGAGCGTGGGTATTTGTTACCTCCTTCGAACAGCTCGACCGACTCTGGGGATACCTTTGGCTCAGGCCATCAGGGCTGTAGTTAGTCAGTCGACCTTTGCGTTGCTGAACCTCAATGGGAGCGGTCTTTTATTCGTTGCCTATGCTGTCTAAGTCCTGGCAGCCAGTACTACGAGCGGGAATACCTCCCTACCTTAAGTCCAGGGGATCTCCGTTTAACTAAACCACAACTAGATGCGCGCTATTTTTTCGATTACAACCGCCATCCAAGGGAAATTCCGAGAGTAATGCGATTTTCACCGATCGAACTCTGCCGGCCCCCTCATGGGGATGACCAAAGAGTCTTTTCGACCCCAAATGACCCAAACTAGGACTTTGTACTGACAGATCGCTACCTTGAACCGCACCTACCCTCAGGCGGACCTGCAAACGTGACTCTAGTACCCCTCACAGACGGGTACAGGTGAAAAGTAGAACGTTTGGTGCAGTCCAATTGTTACGTCAGGTCACCTACAGCCCCGGCCAA
		</sequence>
    <sequence><taxon idref="Location_4_0_1|34.77373829965144"/>
			CGAAAGTCACCGGGCAACACAAATCCTTATTTCCTCTAGGCAAAGCCTCGTGGGACTCGGTTGCAAATCGTGAAGGTTTCCTGAGGATACATGCCGGGAGATCGTCCCAGTTCAAGCAGGCGAACGCGAGAGAGTGGCCAATGTGCTTCCGTTGGTAAGGATCGCCATCATAGTGACTGGGTGACCCCCGGCACCAGGAAGGGTCTGCACGACAGACTTATGCAGGAGTGCGATGTGCACGGCAGGATCAGTTTGTGTTCATACAGCAGCATTAGATTACAGGTGTGTTTTAGTCAAAATATCTTTTCCCCAACTACTCCATTTTCGCGTCTTTATATTAGACCGGCAACAGCTTGAGGGCCGTTACGACCATCCCTTGACCGAGTCTCTGGACGAGCTTCAACACGGAACGAGTTGACCCCTCGATTAAGCAAGTGTTTTCCCCGGTGTCGTTCTTGAAACCTGTCCGAAGTACCGACACTGATTTAACTTCGATCATAGTGGCCATAGATTGTGAGATGAGGCGTTGTAATGTGAATGCAATGCCGCATCATCATTTCGTACATCTTTTACCGCTGGAGTAACGTGGTCACTGCCCCGCCCGTGTGTGGCTATCCTCAGACATTGCGTGAGTGCTAGCATATAATTAGATTCAGGGCGTAATCGCGTTATGTTTGATACTAACCTAATACAGGCCTGACGAGGGGGAGAATTTGGCGACATCTGGGTCACCAAGGCAGAGATCGTCGCGAGGATTACCCAACTGCCGCAACTCAGATGTGTTACTCCCCTAGCTCGTACCCGCAAGGTCCCAACTGATAGATGTGTATAAGGTTAACATTCCTTCATCTGAACGTTATCACCCGCTCGATTTTGGACGTGTCGAAGCCGGTGCAACTGCTCAATAGCTGATCTGGACAGCACCAGTAAACGACCCTCCTGAGTAGTTAGGTATTTGAAGGCACGGCGGATTTGATAGCGGTGGTCATATAATCAGGAACTGGTTCCTTCATGGCAGAAGAACTTTAGGTGTAAACACCCGGAGCATACTTCGGGGTTACTTAGGTGCTGAACGGTGAATAGGCCCATTGGGATGCACGTCGACATAACGGCCATCTAGAGACCCGGCAATGCCACTTCAAGGGTTGTCTGTTGACCCACGAGATTCGGTCCCTCACGCTAAGAACGAGTTCTAGAATGCAAAAAACAAAGCGCTTTAATCTGTTGCGAGCACGACCAAATGGCTTGACCTCACACCGTAACCTAAAAAAATGCGCTCTGTTCGAGTCCAGATATTAGAAACCAGACATTGATACTGCCTTGCTAGCCCGAATAATTGTGCACGTTTCTAAGGGTATTATGAAATCGTGTTTTTAGTCGCGGCCCTGACAAGCCCAAAAGCTCCTGATATCTCAAAGATCGTCCCGCTCTGGGTCTGGGCTCCGTTTCCACTATCTGGTCACAGGTTAGTAGTACAACTCCAATATAGGTACCTACTACCACCACAGCATGCCCAACAAATCCGTGCATACGTGAGCAGTCATGTCATGCCATGACTTATATATGGCCGTCACGAGCTAGGAAGACGCGTCTATGCCTCCAGGCCTACCTGCCATCAGTAGCGGTCGATACCGGTCGGTCAAAGGACTCCAGGTAGTTCGATGCTTCCCCGTAGCCTTTGTGACACCAAGGATCGTTAGTGTGTCTATAATCGTCTCGATCTTAACCGAGATGGTTCTGTCAAGTCCTGTTCCCGCGAATATTCTGCTCCAATTCGCCTAGCTGCGTTTCTCAACGGCATAACCGAGGGGGGCTAGACCCTCAGGTGACAGTGTTGCGACGACTCGCATCCCTGCGGGATGCAGGCTGAGCCCTCTTTCGTAAGACGGAGCGCTCTTCAGTAAACTACTCGGGCGTTGACCTACTTATTACCGTGCGCACCTTGCAGAATCCTCATGAGCTACCGCTACTGGTTTGCAGTTCCCTCTGATAAGAAGTTCCGGACTGGCTGTCTCCTTCCCAGTGTGGTTTCCTCCGAGGCCCCCAAAGGCTTCGCCGTTGTGGAGTGGGGTTGCCCTCTGGCGAGCGAATAAAGGTTGGACCTTCTTAATCGTTGCTTTTCTCTGATCAAGAACTGAACCGCCCGACTGACTATCCCGGACACCTTCAGATCCGACCTCGAACCGGCACTTTAAGTACCGTAGATTGTGACTCAATAAGCGATTGGTGCGCCCCATCAGTTTATGTTTTCTACTCAGGTGCACCTGAACAGTGCTGACCGATAGTAGCGCAGTGGCCAAAGAGATTAGTCTTCCAGTGACGCAAGGTCAGGGTCGAGCATCTCAGGAGGCTTTGCAGTTGATCGTGAATGAGGAGAATGACAGGTCGACCTTGTTATCGCGTGTTCAGGTTACCATTTCAATTACTCGTTGTGCGACCGCTAGGACATCTGCATCTAGCTTGTTCCCGCATATACTTATCGCCCCAGGTTCTCTAGCAAAAACCATCCGTCCAACCACGAATGATTAGGCCGTGCCCGGCTGGCTCTCTTTCAGGTTTAAGTCGGCAACGAGCCAGAAATGAACGGCGAAATATAATGCTAATAGGTCCCTAGCCTTGCGTATCTTATAGAGTTGTGGCCAAGTTCGGCTTCGGGTAGATACCTGCTATTGATCCAGGACCTGTTTGTCTAGTTAATTACAATGCGATAACTTTGCTCACACGGGAATTCACACGCGCCCGTCGTTCAATCGTATCACACAAACCAGCGGAGGTAGATTCCCTTATTCCCTCGTGGTAAAGGCCGCTCCAAACTTGTGAACTGCGTGCATCTCTTCATGTTGCCCTGTTTATTGACGTTGTTATACTATGTAGATATGTCCGCGGGCAAAACGGCTCAACGCAGATCTCGGGGCTCGAATCCCAGTCGGCCATGACTAGACGGACTCGTACGCGTCCCCGGCAGAAGCAGCTCTGTGGTAAAGAGAATTAGCCTATGCACTAGTCATAATTGTAGTTATGGCATTTATGTAACTGCCGAGGTATCCTGGTCAACGAGCTACATTTACACTTCCGCCGTAGAGTTATATTTACCACTTTCGGAAGTCGGTAGATGCTGGGAGCATACCAGACAGTCAAGAGTTTCTGTACAGAAACGACCGAAGGCTGGTGAAAGATTAGGCTTACTCTTGTAGTCGCACCAGAACATGAAAGCCTCCTCTGACGAGTTAAAACAATGTTCTCAGCATACCAATGCCCCACAGAGCATAGGATCATTCAGAGCGAGACTGGCTTATCCTGTTTGGTGCCTTTCTGGGTGGCCAGGAAAAAAGACCGAACCCAGAACCGGTAAGTACCATAATAAACGGGGACTAACCGAAAGGTGTGGGAGCCCGCCTCAGTCGGGGGCCGTCCAAAAGGCTATTGGAGCCCAAAGCGCAATGGCGGTCCTACAAGACTATGCACGCCGGCAGTGGCTACCCTCGGATCGTACAAATCCACGCTGCGAGTTTAGCGTTTCGAGGGTCACTGGGTCGACTCACTTACTAGACACGGGAAATATGAGTAGCCTTATACCGTCCCATCTTGTCACAAGACCGAAACGAACGATGTAAATACGCTTATATATTGATTGTAACGTGCTGAATGACTTCGCCGCAAGAACCACCACGGGCATACAGCGTACAGCTTAACAAGCGCAAGTCAAATTGAGTTCTTAGGTTATGGACCCCGTTAGCGTGGTAGTTACGATTTGTGGTCATGTTGATGCATACCGTAAATAAGATAAACAAATGGCCACTTATTGACAGTATTCGTGCTCCAAACGTATGCCGCGTATGCCAAGCGCCACACTTTCCGGCGAGCCGCATACGTGGAAAACTAATGCGAACTGAAATCATCCTTCTGGCGAGTGCACACCTTGCCCTTTTTACATGCCGAAAGTACCATTAGCCAACTCCGTCCACTAGTACGGTTCTCGACTAAGTGTGACGGTTGTTCTTTGGCAGGCCCACTCACCAAAATCATTCGGGCATACACATTAAACGGACGAACCGTCATTGATCGCATAGCAAACTTCCCCGCGCGAGAGAATTCGTTACCGCAATGTGTGTGCGCCTTAATAGCTTATCGAAAGTATTCTACGTTCTATAGGGTGTGGACCTTAAGATGTCCGCGAGGGGATGCTCGGTATCATTCCCAGTGATTTGCAGACCTTTCCACAGTAACTCGGCTACTGTGGTTAAGATATCTATCTAGGACAACAAGGAAAGGCCAAATTTTATGCCTATGTTTTTGCGATATGTTACTCCCGGGCCGACCCGAAGTCACCAAGATGCTTTGCGCGGGGTACCAACCATCGGATCATCGCTTGTCCGGCAACAATAACGGTTGAGGAACTATGACACTCGCTGCATGCGCCAACAAACCTTAGGACGTCCTACAAGTCGGCGGCGAAAGGATTCCAGCCCCGTCTACGAGGAGGCAGGTATAAATAGACAAGGACACTCACTGAGTGAACGCCCGCTGTCAGTTTTTGCCTGCATTGTGAACCGTATGCACTGGGCTCGGCTAGGTTGCGTGGGACTTTGCTGAGGTACATAGGACAAAGCCCCACACATGTGGTGCACTTAAAGAGGACTTAGCAACGCGATGAGAACTCAGACCACCACCCTTGGCTTTTTAGAACATGTGCCCGTGACGCAAGCGGTGCGATTGTCAAATATTCCTGAACGGGCTAACGCCACAGGAAACGACTTTGACCACTCTGAAGAGTGCACTCAAGGAAGTGACATATAACTCAGAACGTCGGCGTAGTAGATTGATAATGGAACGTGAGCCGTTAATAACTGTATTCGCCAAGCAGGTGCGGGCGGCGCCGTGCGCGGGACATGGATTGTTGGCGGTACTGTAGATTACCACACGCAACCCTGTTATACATCTTGGCTTCGAACGAGACGCCCCCCAACGCCTTTCGCCGCAACGTCATGATGAGACTACCAATTGTCAGTTTCTTTGTTACTCGCCACAACGGGCCACGGATAGGCTACGAAATTACGGCGTTAAAAATTGACAGCATTAGGTCCCCCTATGCGATAACGCGCGAGTCGCAGGAGCAGGTGGTCATAGATCCTGTGACGTTTCGTGAACACATATCCTAAATTCTAGGCTGAAAGCCATCAACTCGGTTCATCCCATGGTTTCCAGTGTTTGGATGATAGATAGCGTCCCATATGTGTGAAAAGGCATTTATACATGATCGTTCTGCGGTCTTCCCATATCTCTGTGCGTTTGCGTGGATGGGAGGCAGCTCTCAATGCGAATCCAACTAGGTCTGGTGTTACGATAAATCTTGAAAGTAGGGTACACGTTTTTAGGATCTGCTATGACGCAAGCTCGGCCTATACATTTAGTAATACCCATTTTTACGAGCGATGATTTTCTCCCCGGGGGCGGTACCGATCAGCGAGACCCATACAAGATACGAGTCTTCATAAGAAGTCAGTCCTTCGAGTTTCGGATGTACATGATTTGCTACATATGATGTAAGACGTCTAGCCCCGTAGTCGAACTTCCGGATGCTGTTTGACTTCGGCTTAGCAAAAACGAGTCTGAGATTATGCAGCAGGGCAATCTATAGTTCGACTCTTTCTGCTGCGATGGAGAGGCTGAGGCCAATACCAGTGTGTAATGCTATTTCGTCTCTTCTATGGAGCCACGACGTTTAGTCATCACATACTCTCGGATGGATCACGCATGCATTAAAAACGGCAGCTTCATGAACGACCATAACGTGTGTCTTGAGGCCCCGATGTACGCCCGGATAGGATGCCTCCAAAGGCTTAAAAAAGCAGTTACCCCATTGCTTACAGTCCCAACCCGAGGCACAGCACCGTCTTCTAAGGAGGACCGAGCACCGGTGTTACCGAGTGAGTTGCGTAACAGCCGTCCTTTAAAAGGAGTTTGATGAAGGCCTCGTTAGGTGGGTACACCAGAATTTTGGACCAGTGTCACCACGGTCGGTGAGAGCGGAGAAGTCGCTCCTACAGCAAGTTTTCGCATTTCCATAGTATTTGCAACCAGTATCCGTATTCTCCGAGTAGGAGTCGTTGACTGACATCTAAGTGCACCCTGGGTCGTACGCGAACCCGGCAGGCAAGCGTAAAGGAGTGGCGCAGTTGTTATATCGGCCGTCTACGCCCAACTAGGTCCAATCTTAACTCCGCAAAGGGCTCTATTGGCTAATTCTAAGTCCTGCGTGGGTTGGGTCGCTGGTGTAGGGATGGTCCATGCTGTGCCCTAGTCGGTCTAATGAACCAGGGTATATATCGCATGCAGCGAGAGTATGCAACGGATAACCCGGATCTTTCTGATAGATCAGACTTGTTTCAGACCAGGGACCGCACTGCATGCGGAACGGCGGGAGCGGAGATCCTGGATCGCTAGTAGTGGCAGTGAGGGTGCTAGTCCGTGAAAGGCGTGTGTCACCACTACGTACAACGCATTCCAGTCAGAAGGCCTCATCCTATCTGATCCATCATCCCTAAGTACTGCTCATTCAATGAAACGACGATATTACGGAGGTGGTGCACGTGATCGAGGACAGTTAAAGTGAAGGAACCATGTCTGGGTTGGAAATCACTAGCGTCGCGTTTACCTCAGACCGACATCTTAAACGACCAAAGCAATTACTAGTTGTCGATTGTAGGTTCGGTCGCTGGGGTGTGAGTCGGAGGATTTGATCCCGAATGCCGCACAAATCAGTAGCCCTTTATATCCATAGAACGTGGAGGTCATTCAAAGCTTGGAGTACGGATGCCCGCAAGTTCATTGATCTTTCTTATGTCCTGTGCCCTGAAACGCGCGAATCGTCTGATCTCTGGTATCAGGAGAGATGTTCACCTAGTCTTCATGCAGACGCCAATGTATACTTGATAGGGCCTGAATGCGGGCCTTGCGTTATTCCGGCTAGACGTACAGAAATGTATGGGTAGCGAAGGTGGCGGATGTAATTATGTTGGGTAGGGGCGAGAAGTACTTAACAATGGTTTGCAGACCACGTACCAACTTACGCGCGGTGGTTACATCTTCAGTGATCGATTTGCGCGCCACCATTCCGATGTCACGATACTATGCAACACAAATTTATAATTCGCGCATACCAACCTCCGGGTTCATATCAAAGAGTATGGGCATAAGAATCCGGCCCAGATGGCAGAAGCGGCTTTATAATGCAAATATTGTGAATAGCAAAAGTCACGTCGTGGGCATCTAGACGTACGGGCTTGTACGCTAAAGAGACGTATATAGGGTTGTTCGAGTCGGATCTTGATAATCTACCTTCTAGTTGCTTACGCTGTCTCCTAGCGGCAGGGTACGACAAAACTGTGGCTGGTTAGCCGACCTTGCGCGGCTACTGCGAACGGCTCGGGATGTCCATACGACACCCACACGAACTTTCCATCAAGCACAATCCGTACTTTCACAGGCGTAACGCAGGTGGATAAGATTTTGGCGGTTACCGATATTCGTTTAGGCTCATCTTATCCCAGGCGCGATGGAGACCCGGTCGGCTAAATTAATGGTATTCCTCGAGGGTTTTACGTCGCGGGGAAGTCGAACAATTGACACTTCCAACATACCAAGATCGCCACTGGCTTAGACAATCATAGGCGGATAGATTACCCCGCCCCATTTAAAACATGGTGCGATGTTAGTCCTTAGTTCCGCGGGGTCTACGTCAGGCAGCCAAAAGTGTTACCCACAACCAATTGTCGATTCCGACTGGGATGTAGGCTGCTCAGTTTATATGGAGTTGAAAGCATAGGCCCGACATCCCCGAGGGAGAGGGGAGTGATGGTTTAGTGACGTCGTAGCTGGGAAACCAGGAGGCTTAGTAAAAACTTGCAGGATCTGATTACAGGTAGCCCCCATCACCGGCGTTCGAACCCGGGAGTCCGGCCCGTCACGACAAATTCTACTATCCAGGGACTCCAACGTGGAGCGTAAAAAACAGATCTTTTGTTCCATCTAAAATAGGCCCACGGAAGACTGGTGACCCTAGCGAATTAGACCGGGTCCTTCTTTCGCAGCTCCGTCAAGGAAACGTGAAATGTCTAGAGTGGAGATTAAGAGCACTTACCATTACTTGGTCGTTCGATTGAACGTTAGGCCCAAGCAGCAGCCCTTTAGGAGTAAGTACTGAAATACGTTGATTGACTTGATGTAAGTGTCTGTAAGGCGTCCGCTTATCTTATTATGGTAACTACGTTTCCATAGCGAGGAGTACTCTTTGATTATTTGCGTCCTGATTTCGAGTGACTTCCGGGCTCCCGACCCAGAGTAGAATTACACTTTACCACTTGTGAGATGGGTAGAACCGAAAGGCGATCCTCTAAGCAATCATGAGCTTGATCTGAAGCAAAAAGCGAACCGAGACGAGGCGCGTCAGTCAACGCTGTCCTGTAGGATGCGACACTGAGAAGGACTCGAATTTCAATAGAACACTTCGAGCCTACTGTGTTTCGTCGATCTGGAGCTTGCAGGCGATCCGACCCAGGCATGTGCAAGCACGAATGTTAGATTGCGGAATACATCCTAGTGGATACTGGTCAGACCATGAATCAGTGCTGCGCACGACTCTAACGTTCAACTTTATAACTGCCTGGGCCCGGATAGCCCCCTTAGGAGACCCTTCATGGATCAACGGTTACCCCTTCACGGGAGAAGAGGTATTGCGGCAGCGACTGAGATAAGTGAATCAATTCAATACGGGAATGGCAACCCCGGGTCTGGACAGACAAAATAAAGCAGACAGCCCCTTGTTTTATCACAGACTGGCTATGTATTTAGCAAATGTGACCATATTCAAGCCCTATACGACTACCCCATGAGGACCATATCCGCTCAGGAGTGTGACCTTGCGCGTATTGTTATCCGCCGGCAGTTCAACTGGAGTTACATGTAGGAACATTTTTTGCGAAACCCTAGTCCTATTATTGTAACCTCACCTATAGTGAGTCGCCCGAATCCCCGTCTGGTGTATGGGTTATCCTTGAGTGCGCTTCGCCGCCGCGGGTATGATCCACTCTTAACTGCCAACCTCTGGTTCCAATGATCGGGGCATCTACTATCTTCAGTGCAGCCGCACACTCCTCTTTCGTGTAAACGCTGCCGTTACATACACTGCGACTTATTGCAACTGTCTCATGAAACCAACATTGTGCTCTACCACCTGTAGCCTCTAGCTTGGGCCTTATACTAGCGCGTCAGACTCACAGCGAACCTTTCCTCAACTCTTACTGGTGACAACAGCAAAATTACTTAAGATTACTCATACGGCGTGATCTCCGCAGTGGGACATAAGCCCACCAGGTTGGCGAAAATACCAGCGGCAGTAACATCGCATTGTAAACGTCCCTCCCAGGAGACAGCATACTTAGTGTGACCCCGGCGCGACGCTCTATAGCAGTGCCATCTTTTGCTGACTGTCGATGTACATAGTTCCAGGTAGTTTTGTAATTATTGCCGCTAGTCTAAGTGATAAGCCTTGATCTATCTGGACGCTGATCCTCGACCTGTTTAATTTCGTGGACCTTGCCGATTGTACGGCAAGTTAAGGCAAAGGGGCCCACTGTGTGCGGAGTATTATCTCACTTCGGACATGTGGATGCAAATCCGAAAGGTGTAACACCCGATCATCGGTATCAGGCAATCATGTGACATAGCTAGGAGCTCAGCCCTTTGCCAATCAAAGACCTTGGCTGGTCAGCCACACGCATGGTGTCTACTGAATGATGGAGGGCACTCTACGGCCGAAGGCTCAGCTCGTGTAGGTATATTTGCCGATGACCGGCGCAACGATGATGTGTCCATGATACAACAGAACCAATGCAAGTTCTCTCAGGTGCTGGGCATGAACGCTTGAAGCTAGCACTCTTGTACCTATTTACCCATATCGTCTTGCTTGAGGCTGCTTATCAGGTGTAATGTTAGTCGCCGTACTGGGAGCACCGCTCGGAAATCGGAACCGCTCCCTCGTGGGAACATAGAATCACAAGATGTACAATGTGTTTTATTCTCGCAACGGCATGGAGGTAAGCTTGCCAGGCCCACAACAGCGCTTATCTGAGCCCGAGATAGTTATGCTCTCCTGTGCCTTCCGTGCTTAACGAGCTAATACAAACTTATCGCCGGTCACACTAAGACCAGCTTTACCCAAAGTAGCACGTGACAATATTCCCACCTGCCATAGCGTAGTATTGCTCTCTAAGGCGCAAGGCTGTTCTGCAGCGAATTTCTATGTCTTTCTCGAGAAAAGTTAAACCTCTGTGAGAGCGGGCAGCCTAGACACGAACTTCGGGATGCTTGCGCTACTCTCCTGGCGGCAAAGACGAGATAAACAACCAGTCCGCGTGCGAGGAGGGATTTGCCACAAATGTGAAGTTTCCACCCTCAGCAACGGGGGGCAGCAGCTAGGCCTTAAGTTTTTTCGTGCTAAACGGCAAAATTTCACGTTTCTGACAGTATGCAAGCGTGCCCCCTGCGTGAGCACGCATCCGCGGTCGTCCCGCGCAAGGCAGACGTACAGGATTCCAACGACCACACTCGGACTGTTTCTTTATGGCAACGTCGAGTCGGAACCTTCATTCTTTAATCCCTCCTGCGTATCCCGTGAGGCACGCACGCGGCTAGTCAAAAGATCTAGCAATTACGTACATTCAATAGGGGGGATTACACCAACTCGATCGAGCCGATTACGTAAGTGGTATTAACGTCTCATCCTCTGGGTGGTCCTCAGGGCTACCCAATAAGGATGATTGTTAACAGAAACAGGGGGAAAGCATGAGCACGTGTTGTAACTCACATCACCTGGGATACCGGATCAGGAGTCGGTTTTGCCGTACGGCGACACCCACACGCTTCGGAGTAGTGTGTTCTGACCTTGTACAGCGGAGCGCACAGCTTCAGGTGAGCCTCACAACCGTGCTAGTCAAGAGAGAGATCTGAGGGCCTGCGCCTTCGCATAAAGGCTTCGCTTGTCCCCTAGGGACCGAGCCCAAATTGCAAAGAACCACGTTAAGGTAAATGGTCCTGTTACCCACGACCATCTGTCTGCCCGTAGACCTCCATACGATGCCCCGAGACACCGACGTTAGTAAGATTAGCAAATCTAGTGTTGCATCGTATGCGATCTTTTACCTTCAGTAGACCTCCCTGACGCGTTTGTGTGCAGTCTGCCAATCTAAAGATCAATGTTTACAACGTCGTTGTTTGGCGGTGGTTCATAGTGTGGAACCTGAGCCAAGTCACGATCGCCAAATGGCACAAGCTCCGGCCGTGCGTGAGAAATGCAAATCGGGATGATTCATTGTATGTGGCACACACCGTCTGTGTCTCTCAGAACAGGTGCTTAGGTCTAAATTATTGGAGTTTCCAAATATACTAAATCGGCCCCGCCATACTCTGGCTTGAAAGTTCATCGGGGATATCGCCATAGTTGCCTGGAATCCCGCTAGTTTCCCGCGAGAGACCTCCCATCCTAGAGATCATCTGCGAACTCAGCAATGCGTACTAAAAGTAAAACTTCCTCGAAGGCTGAGATACGACTAGTTTCAATTTGTCCTGAGCACACTTGATAGCCATTTCAATATCCATCGGCATTGCCGTGAAGTTCCGGCTCTGATTGAGCGGTCCTTCACTTGAATCAACCAACCTACTACTTTGTACTGTCTGATTTAACTATGGCATCCTGGGTATTACGAGAATCTATCCTCTGTCGAACGATTCGAAATTTCTAGGAATGCACGTCATCCGTAACCCACCCGAGTTGTTATCTTGGGAGCCTACTTCAAATAGTTCCGCATTCGGCTGTCACTGCCGACACGATTCCCGTTGATATAAGGCATGAGGACTAAACGACTTTTCAAATGTTTCACCTGATTCGCCTAGGAGTCGGGCGTGTAGATGAAATAGGGCTGGTTGTCCGGATAAGCTTTTCGCTTTATTCCTCGACCTCGGAGGGTAACTCAGTCTCCGGAATGCGCCAAACCACACGCCTGTGAATGATCAGCGTATATCGCGTATCACTCCGCCCCCACGATTGGAAGGACAGCCGCCCTTTCGAGAACAGGACGGTGATCGATGGAGCTCCTGGTCGAGCTGAGATTGGCCATCAATACAGGTGATGGGCTCATAGTGAAACAACGTGTCAGAGGGTGCGTTATCCGCAACACCTCGATAGTAGGCAGTACTATCTTCCAGCCCTCCCACCAGGTCAAATTTGACGGGTAAAAAATAGCATGGCGGTAGCTGCGATGCGCCGTTTGACTAGGCCAGTAGAAAGGGCTAGTTACTGCAATTATATCTTAACTACTTAAACAGGGAGAAATAGGATCGCAATTCGCATGTAATCTCTTGCATACACCGCCGAAGGGTCCTCGAATGTTGGATTAGCCAGTTTGCCGAAACCAGTTAATGATGACGGCTCTTTAAGCTAGCCATGATGAGGCCTGTAATGATCATCGCAGTTCTAAACCCAGACCCTGGGTATAGAAATCGAATGCTTCAGCTTACATATATTATTCGCGAAGGAATTTATTCGTACCTTGATCATCCGGACCATTTCAAACTTGTACTAAGATATCGGGGCTTATAAGAGCCGGGACCGCCGGCTATCCGCGATGAAAAGGGTCCCTTGGGTTCAGACCCAGGAACTGGAAGTTATCATGGGAACTTCATCAGTAGAGCACGTAATTTAAGCCCCCCTGCTTACGTCGCATCACATACAAGTCCCGACAACAGCTGATCGAAATAAACGGATGTGAGCACTTGGTGTCGGTTTGCTCAAGCGTGGACACTGTCGTGGCTTGACCCAAGTGTGGAAGAACTGTAAGACGAGCCCTGCCGAAATCTGTGCACATGGCCGTCTCCTTAAGGAGCAGTACAAATGGGTTGGTCAGCTCTCCCACGACATGGCTGTTAGAGATTACGTGGAATGGCCAAGGCTCGTCTTACACCCTCGCCTACCCGGCCCTCACAATGAGACCTTCCTGCGTCATTATTGGGTTCAGGCGGGCTCTCCGCTTTTGATGCGTTAACTACTTGCTGCGAGGCCGCAACGGGCGTCCAGTCGGTCCGTAGGCCAACAAACTCTATGGAGAGCTTTGAAGCGCAGAGGCGCGGGAATAAATGTACGACAGTCGGAAGGATGATGGGTGAACCCGAGTCGATCACGTGGTGGTATTCAGGTGCGCGGCTGCGGTGCGGAAATGGGGTGGATGAATCACATCTAAAACATTTCGTTCATGATCCATTCCATCCCACCTTAAAGAATTCGAGAGAAATGTCCTATGACTCCCTCCTAGCTGCAGCGAAGTGCGTATATGCAGAGAAAAACTAAGATCATATCACCACTATCTGTGGCACTCAAACAGCTCTTCTATAATAATCGATTTTCAGCAGAGAGTTTCTTTAACTGAGCGTGGGTATTTGTTACCTCCTTCGAACAGCTCGACCGACTCTGGGGATACCTTTGGCTCAGGCCATCAGGGCTGTAGTTAGTCAGTCGACCTTTGCGTTGCTGAACCTCAATGGGAGCGGTCTTTTATTCGTTGCCTATGCTGTCTAAGTCCTGGCAGCCAGTACTACGAGCGGGAATACCTCCCTACCTTAAGTCCAGGGGATCTCCGTTTAACTAAACCACAACTAGATGCGCGCTATTTTTTCGATTACAACCGCCATCCAAGGGAAATTCCGAGAGTAATGCGATTTTCACCGATCGAACTCTGCCGGCCCCCTCATGGGGATGACCAAAGAGTCTTTTCGACCCCAAATGACCCAAACTAGGACTTTGTACTGACAGATCGCTACCTTGAACCGCACCTACCCTCAGGCGGACCTGCAAACGTGACTCTAGTACCCCTCACAGACGGGTACAGGTGAAAAGTAGAACGTTTGGTGCAGTCCAATTGTTACGTCAGGTCACCTACAGCCCCGGCCAA
		</sequence>
    <sequence><taxon idref="Location_0_2_0|23.332670910751318"/>
			CGAAAGTCACCGGGCAACACAAATCCTTATTTCCTCTAGGCAAAGCCTCGTGGGACTCGGTTGCAAATCGTGAAGGTTTCCTGAGGATACATGCCGGGAGATCGTCCCAGTTCAAGCAGGCGAACGCGAGAGAGTGGCCAATGTGCTTCCGTTGGTAAGGATCGCCATCATAGTGACTGGGTGACCCCCGGCACCAGGAAGGGTCTGCACGACAGACTTATGCAGGAGTGCGATGTGCACGGCAGGATCAGTTTGTGTTCATACAGCAGCATTAGATTACAGGTGTGTTTTAGTCAAAATATCTTTTCCCCAACTACTCCATTTTCGCGTCTTTATATTAGACCGGCAACAGCTTGAGGGCCGTTACGACCATCCCTTGACCGAGTCTCTGGACGAGCTTCAACACGGAACGAGTTGACCCCTCGATTAAGCAAGTGTTTTCCCCGGTGTCGTTCTTGAAACCTGTCCGAAGTACCGACACTGATTTAACTTCGATCATAGTGGCCATAGATTGTGAGATGAGGCGTTGTAATGTGAATGCAATGCCGCATCATCATTTCGTACATCTTTTACCGCTGGAGTAACGTGGTCACTGCCCCGCCCGTGTGTGGCTATCCTCAGACATTGCGTGAGTGCTAGCATATAATTAGATTCAGGGCGTAATCGCGTTATGTTTGATACTAACCTAATACAGGCCTGACGAGGGGGAGAATTTGGCGACATCTGGGTCACCAAGGCAGAGATCGTCGCGAGGATTACCCAACTGCCGCAACTCAGATGTGTTACTCCCCTAGCTCGTACCCGCAAGGTCCCAACTGATAGATGTGTATAAGGTTAACATTCCTTCATCTGAACGTTATCACCCGCTCGATTTTGGACGTGTCGAAGCCGGTGCAACTGCTCAATAGCTGATCTGGACAGCACCAGTAAACGACCCTCCTGAGTAGTTAGGTATTTGAAGGCACGGCGGATTTGATAGCGGTGGTCATATAATCAGGAACTGGTTCCTTCATGGCAGAAGAACTTTAGGTGTAAACACCCGGAGCATACTTCGGGGTTACTTAGGTGCTGAACGGTGAATAGGCCCATTGGGATGCACGTCGACATAACGGCCATCTAGAGACCCGGCAATGCCACTTCAAGGGTTGTCTGTTGACCCACGAGATTCGGTCCCTCACGCTAAGAACGAGTTCTAGAATGCAAAAAACAAAGCGCTTTAATCTGTTGCGAGCACGACCAAATGGCTTGACCTCACACCGTAACCTAAAAAAATGCGCTCTGTTCGAGTCCAGATATTAGAAACCAGACATTGATACTGCCTTGCTAGCCCGAATAATTGTGCACGTTTCTAAGGGTATTATGAAATCGTGTTTTTAGTCGCGGCCCTGACAAGCCCAAAAGCTCCTGATATCTCAAAGATCGTCCCGCTCTGGGTCTGGGCTCCGTTTCCACTATCTGGTCACAGGTTAGTAGTACAACTCCAATATAGGTACCTACTACCACCACAGCATGCCCAACAAATCCGTGCATACGTGAGCAGTCATGTCATGCCATGACTTATATATGGCCGTCACGAGCTAGGAAGACGCGTCTATGCCTCCAGGCCTACCTGCCATCAGTAGCGGTCGATACCGGTCGGTCAAAGGACTCCAGGTAGTTCGATGCTTCCCCGTAGCCTTTGTGACACCAAGGATCGTTAGTGTGTCTATAATCGTCTCGATCTTAACCGAGATGGTTCTGTCAAGTCCTGTTCCCGCGAATATTCTGCTCCAATTCGCCTAGCTGCGTTTCTCAACGGCATAACCGAGGGGGGCTAGACCCTCAGGTGACAGTGTTGCGACGACTCGCATCCCTGCGGGATGCCGGCTGAGCCCTCTTTCGTAAGACGGAGCGCTCTTCAGTAAACTACTCGGGCGTTGACCTACTTATTACCGTGCGCACCTTGCAGAATCCTCATGAGCTACCGCTACTGGTTTGCAGTTCCCTCTGATAAGAAGTTCCGGACTGGCTGTCTCCTTCCCAGTGTGGTTTCCTCCGAGGCCCCCAAAGGCTTCGCCGTTGTGGAGTGGGGTTGCCCTCTGGCGAGCGAATAAAGGTTGGACCTTCTTAATCGTTGCTTTTCTCTGATCAAGAACTGAACCGCCCGACTGACTATCCCGGACACCTTCAGATCCGACCTCGAACCGGCACTTTAAGTACCGTAGATTGTGACTCAATAAGCGATTGGTGCGCCCCATCAGTTTATGTTTTCTACTCAGGTGCACCTGAACAGTGCTGACCGATAGTAGCGCAGTGGCCAAAGAGATTAGTCTTCCAGTGACGCAAGGTCAGGGTCGAGCATCTCAGGAGGCTTTGCAGTTGATCGTGAATGAGGAGAATGACAGGTCGACCTTGTTATCGCGTGTTCAGGTTACCATTTCAATTACTCGTTGTGCGACCGCTAGGACATCTGCATCTAGCTTGTTCCCGCATATACTTATCGCCCCAGGTTCTCTAGCAAAAACCATCCGTCCAACCACGAATGATTAGGCCGTGCCCGGCTGGCTCTCTTTCAGGTTTAAGTCGGCAACGAGCCAGAAATGAACGGCGAAATATAATGCTAATAGGTCCCTAGCCTTGCGTATCTTATAGAGTTGTGGCCAAGTTCGGCTTCGGGTAGATACCTGCTATTGATCCAGGACCTGTTTGTCTAGTTAATTACAATGCGATAACTTTGCTCACACGGGAATTCACACGCGCCCGTCGTTCAATCGTATCACACAAACCAGCGGAGGTAGATTCCCTTATTCCCTCGTGGTAAAGGCCGCTCCAAACTTGTGAACTGCGTGCATCTCTTCATGTTGCCCTGTTTATTGACGTTGTTATACTATGTAGATATGTCCGCGGGCAAAACGGCTCAACGCAGATCTCGGGGCTCGAATCCCAGTCGGCCATGACTAGACGGACTCGTACGCGTCCCCGGCAGAAGCAGCTCTGTGGTAAAGAGAATTAGCCTATGCACTAGTCATAATTGTAGTTATGGCATTTATGTAACTGCCGAGGTATCCTGGTCAACGAGCTACATTTACACTTCCGCCGTAGAGTTATATTTACCACTTTCGGAAGTCGGTAGATGCTGGGAGCATACCAGACAGTCAAGAGTTTCTGTACAGAAACGACCGAAGGCTGGTGAAAGATTAGGCTTACTCTTGTAGTCGCACCAGAACATGAAAGCCTCCTCTGACGAGTTAAAACAATGTTCTCAGCATACCAATGCCCCACAGAGCATAGGATCATTCAGAGCGAGACTGGCTTATCCTGTTTGGTGCCTTTCTGGGTGGCCAGGAAAAAAGACCGAACCCAGAACCGGTAAGTACCATAATAAACGGGGACTAACCGAAAGGTGTGGGAGCCCGCCTCAGTCGGGGGCCGTCCAAAAGGCTATTGGAGCCCAAAGCGCAATGGCGGTCCTACAAGACTATGCACGCCGGCAGTGGCTACCCTCGGATCGTACAAATCCACGCTGCGAGTTTAGCGTTTCGAGGGTCACTGGGTCGACTCACTTACTAGACACGGGAAATATGAGTAGCCTTATACCGTCCCATCTTGTCACAAGACCGAAACGAACGATGTAAATACGCTTATATATTGATTGTAACGTGCTGAATGACTTCGCCGCAAGAACCACCACGGGCATACAGCGTACAGCTTAACAAGCGCAAGTCAAATTGAGTTCTTAGGTTATGGACCCCGTTAGCGTGGTAGTTACGATTTGTGGTCATGTTGATGCATACCGTAAATAAGATAAACAAATGGCCACTTATTGACAGTATTCGTGCTCCAAACGTATGCCGCGTATGCCAAGCGCCACACTTTCCGGCGAGCCGCATACGTGGAAAACTAATGCGAACTGAAATCATCCTTCTGGCGAGTGCACACCTTGCCCTTTTTACATGCCGAAAGTACCATTAGCCAACTCCGTCCACTAGTACGGTTCTCGACTAAGTGTGACGGTTGTTCTTTGGCAGGCCCACTCACCAAAATCATTCGGGCATACACATTAAACGGACGAACCGTCATTGATCGCATAGCAAACTTCCCCGCGCGAGAGAATTCGTTACCGCAATGTGTGTGCGCCTTAATAGCTTATCGAAAGTATTCTACGTTCTATAGGGTGTGGACCTTAAGATGTCCGCGAGGGGATGCTCGGTATCATTCCCAGTGATTTGCAGACCTTTCCACAGTAACTCGGCTACTGTGGTTAAGATATCTATCTAGGACAACAAGGAAAGGCCAAATTTTATGCCTATGTTTTTGCGATATGTTACTCCCGGGCCGACCCGAAGTCACCAAGATGCTTTGCGCGGGGTACCAACCATCGGATCATCGCTTGTCCGGCAACAATAACGGTTGAGGAACTATGACACTCGCTGCATGCGCCAACAAACCTTAGGACGTCCTACAAGTCGGCGGCGAAAGGATTCCAGCCCCGTCTACGAGGAGGCAGGTATAAATAGACAAGGACACTCACTGAGTGAACGCCCGCTGTCAGTTTTTGCCTGCATTGTGAACCGTATGCACTGGGCTCGGCTAGGTTGCGTGGGACTTTGCTGAGGTACATAGGACAAAGCCCCACACATGTGGTGCACTTAAAGAGGACTTAGCAACGCGATGAGAACTCAGACCACCACCCTTGGCTTTTTAGAACATGTGCCCGTGACGCAAGCGGTGCGATTGTCAAATATTCCTGAACGGGCTAACGCCACAGGAAACGACTTTGACCACTCTGAAGAGTGCACTCAAGGAAGTGACATATAACTCAGAACGTCGGCGTAGTAGATTGATAATGGAACGTGAGCCGTTAATAACTGTATTCGCCAAGCAGGTGCGGGCGGCGCCGTGCGCGGGACATGGATTGTTGGCGGTACTGTAGATTACCACACGCAACCCTGTTATACATCTTGGCTTCGAACGAGACGCCCCCCAACGCCTTTCGCCGCAACGTCATGATGAGACTACCAATTGTCAGTTTCTTTGTTACTCGCCACAACGGGCCACGGATAGGCTACGAAATTACGGCGTTAAAAATTGACAGCATTAGGTCCCCCTATGCGATAACGCGCGAGTCGCAGGAGCAGGTGGTCATAGATCCTGTGATGTTTCGTGAACACATATCCTAAATTCTAGGCTGAAAGCCATCAACTCGGTTCATCCCATGGTTTCCAGTGTTTGGATGATAGATAGCGTCCCATATGTGTGAAAAGGCATTTATACATGATCGTTCTGCGGTCTTCCCATATCTCTGTGCGTTTGCGTGGATGGGAGGCAGCTCTCAATGCGAATCCAACTAGGTCTGGTGTTACGATAAATCTTGAAAGTAGGGTACACGTTTTTAGGATCTGCTATGACGCAAGCTCGGCCTATACATTTAGTAATACCCATTTTTACGAGCGATGATTTTCTCCCCGGGGGCGGTACCGATCAGCGAGACCCATACAAGATACGAGTCTTCATAAGAAGTCAGTCCTTCGAGTTTCGGATGTACATGATTTGCTACATATGATGTAAGACGTCTAGCCCCGTAGTCGAACTTCCGGATGCTGTTTGACTTCGGCTTAGCAAAAACGAGTCTGAGATTATGCAGCAGGGCAATCTATAGTTCGACTCTTTCTGCTGCGATGGAGAGGCTGAGGCCAATACCAGTGTGTAATGCTATTTCGTCTCTTCTATGGAGCCACGACGTTTAGTCATCACATACTCTCGGATGGATCACGCATGCATTAAAAACGGCAGCTTCATGAACGACCATAACGTGTGTCTTGAGGCCCCGATGTACGCCCGGATAGGATGCCTCCAAAGGCTTAAAAAAGCAGTTACCCCATTGCTTACAGTCCCAACCCGAGGCACAGCACCGTCTTCTAAGGAGGACCGAGCACCGGTGTCACCGAGTGAGTTGCGTAACAGCCGTCCTTTAAAAGGAGTTTGATGAAGGCCTCGTTAGGTGGGTACACCAGAATTTTGGACCAGTGTCACCACGGTCGGTGAGAGCGGAGAAGTCGCTCCTACAGCAAGTTTTCGCATTTCCATAGTATTTGCAACCAGTATCCGTATTCTCCGAGTAGGAGTCGTTGACTGACATCTAAGTGCACCCTGGGTCGTACGCGAACCCGGCAGGCAAGCGTAAAGGAGTGGCGCAGTTGTTATATCGGCCGTCTACGCCCAACTAGGTCCAATCTTAACTCCGCAAAGGGCTCTATTGGCTAATTCTAAGTCCTGCGTGGGTTGGGTCGCTGGTGTAGGGATGGTCCATGCTGTGCCCTAGTCGGTCTAATGAACCAGGGTATATATCGCATGCAGCGAGAGTATGCAACGGATAACCCGGATCTTTCTGATAGATCAGACTTGTTTCAGACCAGGGACCGCACTGCATGCGGAACGGCGGGAGCGGAGATCCTGGATCGCTAGTAGTGGCAGTGAGGGTGCTAGTCCGTGAAAGGCGTGTGTCACCACTACGTACAACGCATTCCAGTCAGAAGGCCTCATCCTATCTGATCCATCATCCCTAAGTACTGCTCATTCAATGAAACGACGATATTACGGAGGTGGTGCACGTGATCGAGGACAGTTAAAGTGAAGGAACCATGTCTGGGTTGGAAATCACTAGCGTCGCGTTTACCTCAGACCGACATCTTAAACGACCAAAGCAATTACTAGTTGTCGATTGTAGGTTCGGTCGCTGGGGTGTGAGTCGGAGGATTTGATCCCGAATGCCGCACAAATCAGTAGCCCTTTATATCCATAGAACGTGGAGGTCATTCAAAGCTTGGAGTACGGATGCCCGCAAGTTCATTGATCTTTCTTATGTCCTGTGCCCTGAAACGCGCGAATCGTCTGATCTCTGGTATCAGGAGAGATGTTCACCTAGTCTTCATGCAGACGCCAATGTATACTTGATAGGGCCTGAATGCGGGCCTTGCGTTATTCCGGCTAGACGTACAGAAATGTATGGGTAGCGAAGGTGGCGGATGTAATTATGTTGGGTAGGGGCGAGAAGTACTTAACAATGGTTTGCAGACCACGTACCAACTTACGCGCGGTGGTTACATCTTCAGTGATCGATTTGCGCGCCACCATTCCGATGTCACGATACTATGCAACACAAATTTATAATTCGCGCATACCAACCTCCGGGTTCATATCAAAGAGTATGGGCATAAGAATCCGGCCCAGATGGCAGAAGCGGCTTTATAATGCAAATATTGTGAATAGCAAAAGTCACGTCGTGGGCATCTAGACGTACGGGCTTGTACGCTAAAGAGACGTATATAGGGTTGTTCGAGTCGGATCTTGATAATCTACCTTCTAGTTGCTTACGCTGTCTCCTAGCGGCAGGGTACGACAAAACTGTGGCTGGTTAGCCGACCTTGCGCGGCTACTGCGAACGGCTCGGGATGTCCATACGACACCCACACGAACTTTCCATCAAGCACAATCCGTACTTTCACAGGCGTAACGCAGGTGGATAAGATTTTGGCGGTTACCGATATTCGTTTAGGCTCATCTTATCCCAGGCGCGATGGAGACCCGGTCGGCTAAATTAATGGTATTCCTCGAGGGTTTTACGTCGCGGGGAAGTCGAACAATTGACACTTCCAACATACCAAGATCGCCACTGGCTTAGACAATCATAGGCGGATAGATTACCCCGCCCCATTTAAAACATGGTGCGATGTTAGTCCTTAGTTCCGCGGGGTCTACGTCAGGCAGCCAAAAGTGTTACCCACAACCAATTGTCGATTCCGACTGGGATGTAGGCTGCTCAGTTTATATGGAGTTGAAAGCATAGGCCCGACATCCCCGAGGGAGAGGGGAGTGATGGTTTAGTGACGTCGTAGCTGGGAAACCAGGAGGCTTAGTAAAAACTTGCAGGATCTGATTACAGGTAGCCCCCATCACCGGCGTTCGAACCCGGGAGTCCGGCCCGTCACGACAAATTCTACTATCCAGGGACTCCAACGTGGAGCGTAAAAAACAGATCTTTTGTTCCATCTAAAATAGGCCCACGGAAGACTGGTGACCCTAGCGAATTAGACCGGGTCCTTCTTTCGCAGCTCCGTCAAGGAAACGTGAAATGTCTAGAGTGGAGATTAAGAGCACTTACCATTACTTGGTCGTTCGATTGAACGTTAGGCCCAAGCAGCAGCCCTTTAGGAGTAAGTACTGAAATACGTTGATTGACTTGATGTAAGTGTCTGTAAGGCGTCCGCTTATCTTATTATGGTAACTACGTTTCCATAGCGAGGAGTACTCTTTGATTATTTGCGTCCTGATTTCGAGTGACTTCCGGGCTCCCGACCCAGAGTAGAATTACACTTTACCACTTGTGAGATGGGTAGAACCGAAAGGCGATCCTCTAAGCAATCATGAGCTTGATCTGAAGCAAAAAGCGAACCGAGACGAGGCGCGTCAGTCAACGCTGTCCTGTAGGATGCGACACTGAGAAGGACTCGAATTTCAATAGAACACTTCGAGCCTACTGTGTTTCGTCGATCTGGAGCTTGCAGGCGATCCGACCCAGGCATGTGCAAGCACGAATGTTAGATTGCGGAATACATCCTAGTGGATACTGGTCAGACCATGAATCAGTGCTGCGCACGACTCTAACGTTCAACTTTATAACTGCCTGGGCCCGGATAGCCCCCTTAGGAGACCCTTCATGGATCAACGGTTACCCCTTCACGGGAGAAGAGGTATTGCGGCAGCGACTGAGATAAGTGAATCAATTCAATACGGGAATGGCAACCCCGGGTCTGGACAGACAAAATAAAGCAGACAGCCCCTTGTTTTATCACAGACTGGCTATGTATTTAGCAAATGTGACCATATTCAAGCCCTATACGACTACCCCATGAGGACCATATCCGCTCAGGAGTGTGACCTTGCGCGTATTGTTATCCGCCGGCAGTTCAACTGGAGTTACATGTAGGAACATTTTTTGCGAAACCCTAGTCCTATTATTGTAACCTCACCTATAGTGAGTCGCCCGAATCCCCGTCTGGTGTATGGGTTATCCTTGAGTGCGCTTCGCCGCCGCGGGTATGATCCACTCTTAACTGCCAACCTCTGGTTCCAATGATCGGGGCATCTACTATCTTCAGTGCAGCCGCACACTCCTCTTTCGTGTAAACGCTGCCGTTACATACACTGCGACTTATTGCAACTGTCTCATGAAACCAACATTGTGCTCTACCACCTGTAGCCTCTAGCTTGGGCCTTATACTAGCGCGTCAGACTCACAGCGAACCTTTCCTCAACTCTTACTGGTGACAACAGCAAAATTACTTAAGATTACTCATACGGCGTGATCTCCGCAGTGGGACATAAGCCCACCAGGTTGGCGAAAATACCAGCGGCAGTAACATCGCATTGTAAACGTCCCTCCCAGGAGACAGCATACTTAGTGTGACCCCGGCGCGACGCTCTATAGCAGTGCCATCTTTTGCTGACTGTCGATGTACATAGTTCCAGGTAGTTTTGTAATTATTGCCGCTAGTCTAAGTGATAAGCCTTGATCTATCTGGACGCTGATCCTCGACCTGTTTAATTTCGTGGACCTTGCCGATTGTACGGCAAGTTAAGGCAAAGGGGCCCACTGTGTGCGGAGTATTATCTCACTTCGGACATGTGGATGCAAATCCGAAAGGTGTAACACCCGATCATCGGTATCAGGCAATCATGTGACATAGCTAGGAGCTCAGCCCTTTGCCAATCAAAGACCTTGGCTGGTCAGCCACACGCATGGTGTCTACTGAATGATGGAGGGCACTCTACGGCCGAAGGCTCAGCTCGTGTAGGTATATTTGCCGATGACCGGCGCAACGATGATGTGTCCATGATACAACAGAACCAATGCAAGTTCTCTCAGGTGCTGGGCATGAACGCTTGAAGCTAGCACTCTTGTACCTATTTACCCATATCGTCTTGCTTGAGGCTGCTTATCAGGTGTAATGTTAGTCGCCGTACTGGGAGCACCGCTCGGAAATCGGAACCGCTCCCTCGTGGGAACATAGAATCACAAGATGTACAATGTGTTTTATTCTCGCAACGGCATGGAGGTAAGCTTGCCAGGCCCACAACAGCGCTTATCTGAGCCCGAGATAGTTATGCTCTCCTGTGCCTTCCGTGCTTAACGAGCTAATACAAACTTATCGCCGGTCACACTAAGACCAGCTTTACCCAAAGTAGCACGTGACAATATTCCCACCTGCCATAGCGTAGTATTGCTCTCTAAGGCGCAAGGCTGTTCTGCAGCGAATTTCTATGTCTTTCTCGAGAAAAGTTAAACCTCTGTGAGAGCGGGCAGCCTAGACACGAACTTCGGGATGCTTGCGCTACTCTCCTGGCGGCAAAGACGAGATAAACAACCAGTCCGCGTGCGAGGAGGGATTTGCCACAAATGTGAAGTTTCCACCCTCAGCAACGGGGGGCAGCAGCTAGGCCTTAAGTTTTTTCGTGCTAAACGGCAAAATTTCACGTTTCTGACAGTATGCAAGCGTGCCCCCTGCGTGAGCACGCATCCGCGGTCGTCCCGCGCAAGGCAGACGTACAGGATTCCAACGACCACACTCGGACTGTTTCTTTATGGCAACGTCGAGTCGGAACCTTCATTCTTTAATCCCTCCTGCGTATCCCGTGAGGCACGCACGCGGCTAGTCAAAAGATCTAGCAATTACGTACATTCAATAGGGGGGATTACACCAACTCGATCGAGCCGATTACGTAAGTGGTATTAACGTCTCATCCTCTGGGTGGTCCTCAGGGCTACCCAATAAGGATGATTGTTAACAGAAACAGGGGGAAAGCATGAGCACGTGTTGTAACTCACATCACCTGGGATACCGGATCAGGAGTCGGTTTTGCCGTACGGCGACACCCACACGCTTCGGAGTAGTGTGTTCTGACCTTGTACAGCGGAGCGCACAGCTTCAGGTGAGCCTCACAACCGTGCTAGTCAAGAGAGAGATCTGAGGGCCTGCGCCTTCGCATAAAGGCTTCGCTTGTCCCCTAGGGACCGAGCCCAAATTGCAAAGAACCACGTTAAGGTAAATGGTCCTGTTACCCACGACCATCTGTCTGCCCGTAGACCTCCATACGATGCCCCGAGACACCGACGTTAGTAAGATTAGCAAATCTAGTGTTGCATCGTATGCGATCTTTTACCTTCAGTAGACCTCCCTGACGCGTTTGTGTGCAGTCTGCCAATCTAAAGATCAATGTTTACAACGTCGTTGTTTGGCGGTGGTTCATAGTGTGGAACCTGAGCCAAGTCACGATCGCCAAATGGCACAAGCTCCGGCCGTGCGTGAGAAATGCAAATCGGGATGATTCATTGTATGTGGCACACACCGTCTGTGTCTCTCAGAACAGGTGCTTAGGTCTAAATTATTGGAGTTTCCAAATATACTAAATCGGCCCCGCCATACTCTGGCTTGAAAGTTCATCGGGGATATCGCTATAGTTGCCTGGAATCCCGCTAGTTTCCCGCGAGAGACCTCCCATCCTAGAGATCATCTGCGAACTCAGCAATGCGTACTAAAAGTAAAACTTCCTCGAAGGCTGAGATACGACTAGTTTCAATTTGTCCTGAGCACACTTGATAGCCATTTCAATATCCATCGGCATTGCCGTGAAGTTCCGGCTCTGATTGAGCGGTCCTTCACTTGAATCAACCAACCTACTACTTTGTACTGTCTGATTTAACTATGGCATCCTGGGTATTACGAGAATCTATCCTCTGTCGAACGATTCGAAATTTCTAGGAATGCACGTCATCCGTAACCCACCCGAGTTGTTATCTTGGGAGCCTACTTCAAATAGTTCCGCATTCGGCTGTCACTGCCGACACGATTCCCGTTGATATAAGGCATGAGGACTAAACGACTTTTCAAATGTTTCACCTGATTCGCCTAGGAGTCGGGCGTGTAGATGAAATAGGGCTGGTTGTCCGGATAAGCTTTTCGCTTTATTCCTCGACCTCGGAGGGTAACTCAGTCTCCGGAATGCGCCAAACCACACGCCTGTGAATGATCAGCGTATATCGCGTATCACTCCGCCCCCACGATTGGAAGGACAGCCGCCCTTTCGAGAACAGGACGGTGATCGATGGAGCTCCTGGTCGAGCTGAGATTGGCCATCAATACAGGTGATGGGCTCATAGTGAAACAACGTGTCAGAGGGTGCGTTATCCGCAACACCTCGATAGTAGGCAGTACTATCTTCCAGCCCTCCCACCAGGTCAAATTTGACGGGTAAAAAATAGCATGGCGGTAGCTGCGATGCGCCGTTTGACTAGGCCAGTAGAAAGGGCTAGTTACTGCAATTATATCTTAACTACTTAAACAGGGAGAAATAGGATCGCAATTCGCATGTAATCTCTTGCATACACCGCCGAAGGGTCCTCGAATGTTGGATTAGCCAGTTTGCCGAAACCAGTTAATGATGACGGCTCTTTAAGCTAGCCATGATGAGGCCTGTAATGATCATCGCAGTTCTAAACCCAGACCCTGGGTATAGAAATCGAATGCTTCAGCTTACATATATTATTCGCGAAGGAATTTATTCGTACCTTGATCATCCGGACCATTTCAAACTTGTACTAAGATATCGGGGCTTATAAGAGCCGGGACCGCCGGCTATCCGCGATGAAAAGGGTCCCTTGGGTTCAGACCCAGGAACTGGAAGTTATCATGGGAACTTCATCAGTAGAGCACGTAATTTAAGCCCCCCTGCTTACGTCGCATCACATACAAGTCCCGACAACAGCTGATCGAAATAAACGGATGTGAGCACTTGGTGTCGGTTTGCTCAAGCGTGGACACTGTCGTGGCTTGACCCAAGTGTGGAAGAACTGTAAGACGAGCCCTGCCGAAATCTGTGCACATGGCCGTCTCCTTAAGGAGCAGTACAAATGGGTTGGTCAGCTCTCCCACGACATGGCTGTTAGAGATTACGTGGAATGGCCAAGGCTCGTCTTACACCCTCGCCTACCCGGCCCTCACAATGAGACCTTCCTGCGTCATTATTGGGTTCAGGCGGGCTCTCCGCTTTTGATGCGTTAACTACTTGCTGCGAGGCCGCAACGGGCGTCCAGTCGGTCCGTAGGCCAACAAACTCTATGGAGAGCTTTGAAGCGCAGAGGCGCGGGAATAAATGTACGACAGTCGGAAGGATGATGGGTGAACCCGAGTCGATCACGTGGTGGTATTCAGGTGCGCGGCTGCGGTGCGGAAATGGGGTGGATGAATCACATCTAAAACATTTCGTTCATGATCCATTCCATCCCACCTTAAAGAATTCGAGAGAAATGTCCTATGACTCCCTCCTAGCTGCAGCGAAGTGCGTATATGCAGAGAAAAACTAAGATCATATCACCACTATCTGTGGCACTCAAACAGCTCTTCTATAATAATCGATTTTCAGCAGAGAGTTTCTTTAACTGAGCGTGGGTATTTGTTACCTCCTTCGAACAGCTCGACCGACTCTGGGGATACCTTTGGCTCAGGCCATCAGGGCTGTAGTTAGTCAGTCGACCTTTGCGTTGCTGAACCTCAATGGGAGCGGTCTTTTATTCGTTGCCTATGCTGTCTAAGTCCTGGCAGCCAGTACTACGAGCGGGAATACCTCCCTACCTTAAGTCCAGGGGATCTCCGTTTAACTAAACCACAACTAGATGCGCGCTATTTTTTCGATTACAACCGCCATCCAAGGGAAATTCCGAGATTAATGCGATTTTCACCGATCGAACTCTGCCGGCCCCCTCATGGGGATGACCAAAGAGTCTTTTCGACCCCAAATGACCCAAACTAGGACTTTGTACTGACAGATCGCTACCTTGAACCGCACCTACCCTCAGGCGGACCTGCAAACGTGACTCTAGTACCCCTCACAGACGGGTACAGGTGAAAAGTAGAACGTTTGGTGCAGTCCAATTGTTACGTCAGGTCACCTACAGCCCCGGCCAA
		</sequence>
    <sequence><taxon idref="Location_0_3_1|26.317256182564734"/>
			CGAAAGTCACCGGGCAACACAAATCCTTATTTCCTCTAGGCAAAGCCTCGTGGGACTCGGTTGCAAATCGTGAAGGTTTCCTGAGGATACATGCCGGGAGATCGTCCCAGTTCAAGCAGGCGAACGCGAGAGAGTGGCCAATGTGCTTCCGTTGGTAAGGATCGCCATCATAGTGACTGGGTGACCCCCGGCACCAGGAAGGGTCTGCACGACAGACTTATGCAGGAGTGCGATGTGCACGGCAGGATCAGTTTGTGTTCATACAGCAGCATTAGATTACAGGTGTGTTTTAGTCAAAATATCTTTTCCCCAACTACTCCATTTTCGCGTCTTTATATTAGACCGGCAACAGCTTGAGGGCCGTTACGACCATCCCTTGACCGAGTCTCTGGACGAGCTTCAACACGGAACGAGTTGACCCCTCGATTAAGCAAGTGTTTTCCCCGGTGTCGTTCTTGAAACCTGTCCGAAGTACCGACACTGATTTAACTTCGATCATAGTGGCCATAGATTGTGAGATGAGGCGTTGTAATGTGAATGCAATGCCGCATCATCATTTCGTACATCTTTTACCGCTGGAGTAACGTGGTCACTGCCCCGCCCGTGTGTGGCTATCCTCAGACATTGCGTGAGTGCTAGCATATAATTAGATTCAGGGCGTAATCGCGTTATGTTTGATACTAACCTAATACAGGCCTGACGAGGGGGAGAATTTGGCGACATCTGGGTCACCAAGGCAGAGATCGTCGCGAGGATTACCCAACTGCCGCAACTCAGATGTGTTACTCCCCTAGCTCGTACCCGCAAGGTCCCAACTGATAGATGTGTATAAGGTTAACATTCCTTCATCTGAACGTTATCACCCGCTCGATTTTGGACGTGTCGAAGCCGGTGCAACTGCTCAATAGCTGATCTGGACAGCACCAGTAAACGACCCTCCTGAGTAGTTAGGTATTTGAAGGCACGGCGGATTTGATAGCGGTGGTCATATAATCAGGAACTGGTTCCTTCATGGCAGAAGAACTTTAGGTGTAAACACCCGGAGCATACTTCGGGGTTACTTAGGTGCTGAACGGTGAATAGGCCCATTGGGATGCACGTCGACATAACGGCCATCTAGAGACCCGGCAATGCCACTTCAAGGGTTGTCTGTTGACCCACGAGATTCGGTCCCTCACGCTAAGAACGAGTTCTAGAATGCAAAAAACAAAGCGCTTTAATCTGTTGCGAGCACGACCAAATGGCTTGACCTCACACCGTAACCTAAAAAAATGCGCTCTGTTCGAGTCCAGATATTAGAAACCAGACATTGATACTGCCTTGCTAGCCCGAATAATTGTGCACGTTTCTAAGGGTATTATGAAATCGTGTTTTTAGTCGCGGCCCTGACAAGCCCAAAAGCTCCTGATATCTCAAAGATCGTCCCGCTCTGGGTCTGGGCTCCGTTTCCACTATCTGGTCACAGGTTAGTAGTACAACTCCAATATAGGTACCTACTACCACCACAGCATGCCCAACAAATCCGTGCATACGTGAGCAGTCATGTCATGCCATGACTTATATATGGCCGTCACGAGCTAGGAAGACGCGTCTATGCCTCCAGGCCTACCTGCCATCAGTAGCGGTCGATACCGGTCGGTCAAAGGACTCCAGGTAGTTCGATGCTTCCCCGTAGCCTTTGTGACACCAAGGATCGTTAGTGTGTCTATAATCGTCTCGATCTTAACCGAGATGGTTCTGTCAAGTCCTGTTCCCGCGAATATTCTGCTCCAATTCGCCTAGCTGCGTTTCTCAACGGCATAACCGAGGGGGGCTAGACCCTCAGGTGACAGTGTTGCGACGACTCGCATCCCTGCGGGATGCCGGCTGAGCCCTCTTTCGTAAGACGGAGCGCTCTTCAGTAAACTACTCGGGCGTTGACCTACTTATTACCGTGCGCACCTTGCAGAATCCTCATGAGCTACCGCTACTGGTTTGCAGTTCCCTCTGATAAGAAGTTCCGGACTGGCTGTCTCCTTCCCAGTGTGGTTTCCTCCGAGGCCCCCAAAGGCTTCGCCGTTGTGGAGTGGGGTTGCCCTCTGGCGAGCGAATAAAGGTTGGACCTTCTTAATCGTTGCTTTTCTCTGATCAAGAACTGAACCGCCCGACTGACTATCCCGGACACCTTCAGATCCGACCTCGAACCGGCACTTTAAGTACCGTAGATTGTGACTCAATAAGCGATTGGTGCGCCCCATCAGTTTATGTTTTCTACTCAGGTGCACCTGAACAGTGCTGACCGATAGTAGCGCAGTGGCCAAAGAGATTAGTCTTCCAGTGACGCAAGGTCAGGGTCGAGCATCTCAGGAGGCTTTGCAGTTGATCGTGAATGAGGAGAATGACAGGTCGACCTTGTTATCGCGTGTTCAGGTTACCATTTCAATTACTCGTTGTGCGACCGCTAGGACATCTGCATCTAGCTTGTTCCCGCATATACTTATCGCCCCAGGTTCTCTAGCAAAAACCATCCGTCCAACCACGAATGATTAGGCCGTGCCCGGCTGGCTCTCTTTCAGGTTTAAGTCGGCAACGAGCCAGAAATGAACGGCGAAATATAATGCTAATAGGTCCCTAGCCTTGCGTATCTTCTAGAGTTGTGGCCAAGTTCGGCTTCGGGTAGATACCTGCTATTGATCCAGGACCTGTTTGTCTAGTTAATTACAATGCGATAACTTTGCTCACACGGGAATTCACACGCGCCCGTCGTTCAATCGTATCACACAAACCAGCGGAGGTAGATTCCCTTATTCCCTCGTGGTAAAGGCCGCTCCAAACTTGTGAACTGCGTGCATCTCTTCATGTTGCCCTGTTTATTGACGTTGTTATACTATGTAGATATGTCCGCGGGCAAAACGGCTCAACGCAGATCTCGGGGCTCGAATCCCAGTCGGCCATGACTAGACGGACTCGTACGCGTCCCCGGCAGAAGCAGCTCTGTGGTAAAGAGAATTAGCCTATGCACTAGTCATAATTGTAGTTATGGCATTTATGTAACTGCCGAGGTATCCTGGTCAACGAGCTACATTTACACTTCCGCCGTAGAGTTATATTTACCACTTTCGGAAGTCGGTAGATGCTGGGAGCATACCAGACAGTCAAGAGTTTCTGTACAGAAACGACCGAAGGCTGGTGAAAGATTAGGCTTACTCTTGTAGTCGCACCAGAACATGAAAGCCTCCTCTGACGAGTTAAAACAATGTTCTCAGCATACCAATGCCCCACAGAGCATAGGATCATTCAGAGCGAGACTGGCTTATCCTGTTTGGTGCCTTTCTGGGTGGCCAGGAAAAAAGACCGAACCCAGAACCGGTAAGTACCATAATAAACGGGGACTAACCGAAAGGTGTGGGAGCCCGCCTCAGTCGGGGGCCGTCCAAAAGGCTATTGGAGCCCAAAGCGCAATGGCGGTCCTACAAGACTATGCACGCCGGCAGTGGCTACCCTCGGATCGTACAAATCCACGCTGCGAGTTTAGCGTTTCGAGGGTCACTGGGTCGACTCACTTACTAGACACGGGAAATATGAGTAGCCTTATACCGTCCCATCTTGTCACAAGACCGAAACGAACGATGTAAATACGCTTATATATTGATTGTAACGTGCTGAATGACTTCGCCGCAAGAACCACCACGGGCATACAGCGTACAGCTTAACAAGCGCAAGTCAAATTGAGTTCTTAGGTTATGGACCCCGTTAGCGTGGTAGTTACGATTTGTGGTCATGTTGATGCATACCGTAAATAAGATAAACAAATGGCCACTTATTGACAGTATTCGTGCTCCAAACGTATGCCGCGTATGCCAAGCGCCACACTTTCCGGCGAGCCGCATACGTGGAAAACTAATGCGAACTGAAATCATCCTTCTGGCGAGTGCACACCTTGCCCTTTTTACATGCCGAAAGTACCATTAGCCAACTCCGTCCACTAGTACGGTTCTCGACTAAGTGTGACGGTTGTTCTTTGGCAGGCCCACTCACCAAAATCATTCGGGCATACACATTAAACGGACGAACCGTCATTGATCGCATAGCAAACTTCCCCGCGCGAGAGAATTCGTTACCGCAATGTGTGTGCGCCTTAATAGCTTATCGAAAGTATTCTACGTTCTATAGGGTGTGGACCTTAAGATGTCCGCGAGGGGATGCTCGGTATCATTCCCAGTGATTTGCAGACCTTTCCACAGTAACTCGGCTACTGTGGTTAAGATATCTATCTAGGACAACAAGGAAAGGCCAAATTTTATGCCTATGTTTTTGCGATATGTTACTCCCGGGCCGACCCGAAGTCACCAAGATGCTTTGCGCGGGGTACCAACCATCGGATCATCGCTTGTCCGGCAACAATAACGGTTGAGGAACTATGACACTCGCTGCATGCGCCAACAAACCTTAGGACGTCCTACAAGTCGGCGGCGAAAGGATTCCAGCCCCGTCTACGAGGAGGCAGGTATAAATAGACAAGGACACTCACTGAGTGAACGCCCGCTGTCAGTTTTTGCCTGCATTGTGAACCGTATGCACTGGGCTCGGCTAGGTTGCGTGGGACTTTGCTGAGGTACATAGGACAAAGCCCCACACATGTGGTGCACTTAAAGAGGACTTAGCAACGCGATGAGAACTCAGACCACCACCCTTGGCTTTTTAGAACATGTGCCCGTGACGCAAGCGGTGCGATTGTCAAATATTCCTGAACGGGCTAACGCCACAGGAAACGACTTTGACCACTCTGAAGAGTGCACTCAAGGAAGTGACATATAACTCAGAACGTCGGCGTAGTAGATTGATAATGGAACGTGAGCCGTTAATAACTGTATTCGCCAAGCAGGTGCGGGCGGCGCCGTGCGCGGGACATGGATTGTTGGCGGTACTGTAGATTACCACACGCAACCCTGTTATACATCTTGGCTTCGAACGAGACGCCCCCCAACGCCTTTCGCCGCAACGTCATGATGAGACTACCAATTGTCAGTTTCTTTGTTACTCGCCACAACGGGCCACGGATAGGCTACGAAATTACGGCGTTAAAAATTGACAGCATTAGGTCCCCCTATGCGATAACGCGCGAGTCGCAGGAGCAGGTGGTCATAGATCCTGTGATGTTTCGTGAACACATATCCTAAATTCTAGGCTGAAAGCCATCAACTCGGTTCATCCCATGGTTTCCAGTGTTTGGATGATAGATAGCGTCCCATATGTGTGAAAAGGCATTTATACATGATCGTTCTGCGGTCTTCCCATATCTCTGTGCGTTTGCGTGGATGGGAGGCAGCTCTCAATGCGAATCCAACTAGGTCTGGTGTTACGATAAATCTTGAAAGTAGGGTACACGTTTTTAGGATCTGCTATGACGCAAGCTCGGCCTATACATTTAGTAATACCCATTTTTACGAGCGATGATTTTCTCCCCGGGGGCGGTACCGATCAGCGAGACCCATACAAGATACGAGTCTTCATAAGAAGTCAGTCCTTCGAGTTTCGGATGTACATGATTTGCTACATATGATGTAAGACGTCTAGCCCCGTAGTCGAACTTCCGGATGCTGTTTGACTTCGGCTTAGCAAAAACGAGTCTGAGATTATGCAGCAGGGCAATCTATAGTTCGACTCTTTCTGCTGCGATGGAGAGGCTGAGGCCAATACCAGTGTGTAATGCTATTTCGTCTCTTCTATGGAGCCACGACGTTTAGTCATCACATACTCTCGGATGGATCACGCATGCATTAAAAACGGCAGCTTCATGAACGACCATAACGTGTGTCTTGAGGCCCCGATGTACGCCCGGATAGGATGCCTCCAAAGGCTTAAAAAAGCAGTTACCCCATTGCTTACAGTCCCAACCCGAGGCACAGCACCGTCTTCTAAGGAGGACCGAGCACCGGTGTCACCGAGTGAGTTGCGTAACAGCCGTCCTTTAAAAGGAGTTTGATGAAGGCCTCGTTAGGTGGGTACACCAGAATTTTGGACCAGTGTCACCACGGTCGGTGAGAGCGGAGAAGTCGCTCCTACAGCAAGTTTTCGCATTTCCATAGTATTTGCAACCAGTATCCGTATTCTCCGAGTAGGAGTCGTTGACTGACATCTAAGTGCACCCTGGGTCGTACGCGAACCCGGCAGGCAAGCGTAAAGGAGTGGCGCAGTTGTTATATCGGCCGTCTACGCCCAACTAGGTCCAATCTTAACTCCGCAAAGGGCTCTATTGGCTAATTCTAAGTCCTGCGTGGGTTGGGTCGCTGGTGTAGGGATGGTCCATGCTGTGCCCTAGTCGGTCTAATGAACCAGGGTATATATCGCATGCAGCGAGAGTATGCAACGGATAACCCGGATCTTTCTGATAGATCAGACTTGTTTCAGACCAGGGACCGCACTGCATGCGGAACGGCGGGAGCGGAGATCCTGGATCGCTAGTAGTGGCAGTGAGGGTGCTAGTCCGTGAAAGGCGTGTGTCACCACTACGTACAACGCATTCCAGTCAGAAGGCCTCATCCTATCTGATCCATCATCCCTAAGTACTGCTCATTCAATGAAACGACGATATTACGGAGGTGGTGCACGTGATCGAGGACAGTTAAAGTGAAGGAACCATGTCTGGGTTGGAAATCACTAGCGTCGCGTTTACCTCAGACCGACATCTTAAACGACCAAAGCAATTACTAGTTGTCGATTGTAGGTTCGGTCGCTGGGGTGTGAGTCGGAGGATTTGATCCCGAATGCCGCACAAATCAGTAGCCCTTTATATCCATAGAACGTGGAGGTCATTCAAAGCTTGGAGTACGGATGCCCGCAAGTTCATTGATCTTTCTTATGTCCTGTGCCCTGAAACGCGCGAATCGTCTGATCTCTGGTATCAGGAGAGATGTTCACCTAGTCTTCATGCAGACGCCAATGTATACTTGATAGGGCCTGAATGCGGGCCTTGCGTTATTCCGGCTAGACGTACAGAAATGTATGGGTAGCGAAGGTGGCGGATGTAATTATGTTGGGTAGGGGCGAGAAGTACTTAACAATGGTTTGCAGACCACGTACCAACTTACGCGCGGTGGTTACATCTTCAGTGATCGATTTGCGCGCCACCATTCCGATGTCACGATACTCTGCAACACAAATTTATAATTCGCGCATACCAACCTCCGGGTTCATATCAAAGAGTATGGGCATAAGAATCCGGCCCAGATGGCAGAAGCGGCTTTATAATGCAAATATTGTGAATAGCAAAAGTCACGTCGTGGGCATCTAGACGTACGGGCTTGTACGCTAAAGAGACGTATATAGGGTTGTTCGAGTCGGATCTTGATAATCTACCTTCTAGTTGCTTACGCTGTCTCCTAGCGGCAGGGTACGACAAAACTGTGGCTGGTTAGCCGACCTTGCGCGGCTACTGCGAACGGCTCGGGATGTCCATACGACACCCACACGAACTTTCCATCAAGCACAATCCGTACTTTCACAGGCGTAACGCAGGTGGATAAGATTTTGGCGGTTACCGATATTCGTTTAGGCTCATCTTATCCCAGGCGCGATGGAGACCCGGTCGGCTAAATTAATGGTATTCCTCGAGGGTTTTACGTCGCGGGGAAGTCGAACAATTGACACTTCCAACATACCAAGATCGCCACTGGCTTAGACAATCATAGGCGGATAGATTACCCCGCCCCATTTAAAACATGGTGCGATGTTAGTCCTTAGTTCCGCGGGGTCTACGTCAGGCAGCCAAAAGTGTTACCCACAACCAATTGTCGATTCCGACTGGGATGTAGGCTGCTCAGTTTATATGGAGTTGAAAGCATAGGCCCGACATCCCCGAGGGAGAGGGGAGTGATGGTTTAGTGACGTCGTAGCTGGGAAACCAGGAGGCTTAGTAAAAACTTGCAGGATCTGATTACAGGTAGCCCCCATCACCGGCGTTCGAACCCGGGAGTCCGGCCCGTCACGACAAATTCTACTATCCAGGGACTCCAACGTGGAGCGTAAAAAACAGATCTTTTGTTCCATCTAAAATAGGCCCACGGAAGACTGGTGACCCTAGCGAATTAGACCGGGTCCTTCTTTCGCAGCTCCGTCAAGGAAACGTGAAATGTCTAGAGTGGAGATTAAGAGCACTTACCATTACTTGGTCGTTCGATTGAACGTTAGGCCCAAGCAGCAGCCCTTTAGGAGTAAGTACTGAAATACGTTGATTGACTTGATGTAAGTGTCTGTAAGGCGTCCGCTTATCTTATTATGGTAACTACGTTTCCATAGCGAGGAGTACTCTTTGATTATTTGCGTCCTGATTTCGAGTGACTTCCGGGCTCCCGACCCAGAGTAGAATTACACTTTACCACTTGTGAGATGGGTAGAACCGAAAGGCGATCCTCTAAGCAATCATGAGCTTGATCTGAAGCAAAAAGCGAACCGAGACGAGGCGCGTCAGTCAACGCTGTCCTGTAGGATGCGACACTGAGAAGGACTCGAATTTCAATAGAACACTTCGAGCCTACTGTGTTTCGTCGATCTGGAGCTTGCAGGCGATCCGACCCAGGCATGTGCAAGCACGAATGTTAGATTGCGGAATACATCCTAGTGGATACTGGTCAGACCATGAATCAGTGCTGCGCACGACTCTAACGTTCAACTTTATAACTGCCTGGGCCCGGATAGCCCCCTTAGGAGACCCTTCATGGATCAACGGTTACCCCTTCACGGGAGAAGAGGTATTGCGGCAGCGACTGAGATAAGTGAATCAATTCAATACGGGAATGGCAACCCCGGGTCTGGACAGACAAAATAAAGCAGACAGCCCCTTGTTTTATCACAGACTGGCTATGTATTTAGCAAATGTGACCATATTCAAGCCCTATACGACTACCCCATGAGGACCATATCCGCTCAGGAGTGTGACCTTGCGCGTATTGTTATCCGCCGGCAGTTCAACTGGAGTTACATGTAGGAACATTTTTTGCGAAACCCTAGTCCTATTATTGTAACCTCACCTATAGTGAGTCGCCCGAATCCCCGTCTGGTGTATGGGTTATCCTTGAGTGCGCTTCGCCGCCGCGGGTATGATCCACTCTTAACTGCCAACCTCTGGTTCCAATGATCGGGGCATCTACTATCTTCAGTGCAGCCGCACACTCCTCTTTCGTGTAAACGCTGCCGTTACATACACTGCGACTTATTGCAACTGTCTCATGAAACCAACATTGTGCTCTACCACCTGTAGCCTCTAGCTTGGGCCTTATACTAGCGCGTCAGACTCACAGCGAACCTTTCCTCAACTCTTACTGGTGACAACAGCAAAATTACTTAAGATTACTCATACGGCGTGATCTCCGCAGTGGGACATAAGCCCACCAGGTTGGCGAAAATACCAGCGGCAGTAACATCGCATTGTAAACGTCCCTCCCAGGAGACAGCATACTTAGTGTGACCCCGGCGCGACGCTCTATAGCAGTGCCATCTTTTGCTGACTGTCGATGTACATAGTTCCAGGTAGTTTTGTAATTATTGCCGCTAGTCTAAGTGATAAGCCTTGATCTATCTGGACGCTGATCCTCGACCTGTTTAATTTCGTGGACCTTGCCGATTGTACGGCAAGTTAAGGCAAAGGGGCCCACTGTGTGCGGAGTATTATCTCACTTCGGACATGTGGATGCAAATCCGAAAGGTGTAACACCCGATCATCGGTATCAGGCAATCATGTGACATAGCTAGGAGCTCAGCCCTTTGCCAATCAAAGACCTTGGCTGGTCAGCCACACGCATGGTGTCTACTGAATGATGGAGGGCACTCTACGGCCGAAGGCTCAGCTCGTGTAGGTATATTTGCCGATGACCGGCGCAACGATGATGTGTCCATGATACAACAGAACCAATGCAAGTTCTCTCAGGTGCTGGGCATGAACGCTTGAAGCTAGCACTCTTGTACCTATTTACCCATATCGTCTTGCTTGAGGCTGCTTATCAGGTGTAATGTTAGTCGCCGTACTGGGAGCACCGCTCGGAAATCGGAACCGCTCCCTCGTGGGAACATAGAATCACAAGATGTACAATGTGTTTTATTCTCGCAACGGCATGGAGGTAAGCTTGCCAGGCCCACAACAGCGCTTATCTGAGCCCGAGATAGTTATGCTCTCCTGTGCCTTCCGTGCTTAACGAGCTAATACAAACTTATCGCCGGTCACACTAAGACCAGCTTTACCCAAAGTAGCACGTGACAATATTCCCACCTGCCATAGCGTAGTATTGCTCTCTAAGGCGCAAGGCTGTTCTGCAGCGAATTTCTATGTCTTTCTCGAGAAAAGTTAAACCTCTGTGAGAGCGGGCAGCCTAGACACGAACTTCGGGATGCTTGCGCTACTCTCCTGGCGGCAAAGACGAGATAAACAACCAGTCCGCGTGCGAGGAGGGATTTGCCACAAATGTGAAGTTTCCACCCTCAGCAACGGGGGGCAGCAGCTAGGCCTTAAGTTTTTTCGTGCTAAACGGCAAAATTTCACGTTTCTGACAGTATGCAAGCGTGCCCCCTGCGTGAGCACGCATCCGCGGTCGTCCCGCGCAAGGCAGACGTACAGGATTCCAACGACCACACTCGGACTGTTTCTTTATGGCAACGTCGAGTCGGAACCTTCATTCTTTAATCCCTCCTGCGTATCCCGTGAGGCACGCACGCGGCTAGTCAAAAGATCTAGCAATTACGTACATTCAATAGGGGGGATTACACCAACTCGATCGAGCCGATTACGTAAGTGGTATTAACGTCTCATCCTCTGGGTGGTCCTCAGGGCTACCCAATAAGGATGATTGTTAACAGAAACAGGGGGAAAGCATGAGCACGTGTTGTAACTCACATCACCTGGGATACCGGATCAGGAGTCGGTTTTGCCGTACGGCGACACCCACACGCTTCGGAGTAGTGTGTTCTGACCTTGTACAGCGGAGCGCACAGCTTCAGGTGAGCCTCACAACCGTGCTAGTCAAGAGAGAGATCTGAGGGCCTGCGCCTTCGCATAAAGGCTTCGCTTGTCCCCTAGGGACCGAGCCCAAATTGCAAAGAACCACGTTAAGGTAAATGGTCCTGTTACCCACGACCATCTGTCTGCCCGTAGACCTCCATACGATGCCCCGAGACACCGACGTTAGTAAGATTAGCAAATCTAGTGTTGCATCGTATGCGATCTTTTACCTTCAGTAGACCTCCCTGACGCGTTTGTGTGCAGTCTGCCAATCTAAAGATCAATGTTTACAACGTCGTTGTTTGGCGGTGGTTCATAGTGTGGAACCTGAGCCAAGTCACGATCGCCAAATGGCACAAGCTCCGGCCGTGCGTGAGAAATGCAAATCGGGATGATTCATTGTATGTGGCACACACCGTCTGTGTCTCTCAGAACAGGTGCTTAGGTCTAAATTATTGGAGTTTCCAAATATACTAAATCGGCCCCGCCATACTCTGGCTTGAAAGTTCATCGGGGATATCGCCATAGTTGCCTGGAATCCCGCTAGTTTCCCGCGAGAGACCTCCCATCCTAGAGATCATCTGCGAACTCAGCAATGCGTACTAAAAGTAAAACTTCCTCGAAGGCTGAGATACGACTAGTTTCAATTTGTCCTGAGCACACTTGATAGCCATTTCAATATCCATCGGCATTGCCGTGAAGTTCCGGCTCTGATTGAGCGGTCCTTCACTTGAATCAACCAACCTACTACTTTGTACTGTCTGATTTAACTATGGCATCCTGGGTATTACGAGAATCTATCCTCTGTCGAACGATTCGAAATTTCTAGGAATGCACGTCATCCGTAACCCACCCGAGTTGTTATCTTGGGAGCCTACTTCAAATAGTTCCGCATTCGGCTGTCACTGCCGACACGATTCCCGTTGATATAAGGCATGAGGACTAAACGACTTTTCAAATGTTTCACCTGATTCGCCTAGGAGTCGGGCGTGTAGATGAAATAGGGCTGGTTGTCCGGATAAGCTTTTCGCTTTATTCCTCGACCTCGGAGGGTAACTCAGTCTCCGGAATGCGCCAAACCACACGCCTGTGAATGATCAGCGTATATCGCGTATCACTCCGCCCCCACGATTGGAAGGACAGCCGCCCTTTCGAGAACAGGACGGTGATCGATGGAGCTCCTGGTCGAGCTGAGATTGGCCATCAATACAGGTGATGGGCTCATAGTGAAACAACGTGTCAGAGGGTGCGTTATCCGCAACACCTCGATAGTAGGCAGTACTATCTTCCAGCCCTCCCACCAGGTCAAATTTGACGGGTAAAAAATAGCATGGCGGTAGCTGCGATGCGCCGTTTGACTAGGCCAGTAGAAAGGGCTAGTTACTGCAATTATATCTTAACTACTTAAACAGGGAGAAATAGGATCGCAATTCGCATGTAATCTCTTGCATACACCGCCGAAGGGTCCTCGAATGTTGGATTAGCCAGTTTGCCGAAACCAGTTAATGATGACGGCTCTTTAAGCTAGCCATGATGAGGCCTGTAATGATCATCGCAGTTCTAAACCCAGACCCTGGGTATAGAAATCGAATGCTTCAGCTTACATATATTATTCGCGAAGGAATTTATTCGTACCTTGATCATCCGGACCATTTCAAACTTGTACTAAGATATCGGGGCTTATAAGAGCCGGGACCGCCGGCTATCCGCGATGAAAAGGGTCCCTTGGGTTCAGACCCAGGAACTGGAAGTTATCATGGGAACTTCATCAGTAGAGCACGTAATTTAAGCCCCCCTGCTTACGTCGCATCACATACAAGTCCCGACAACAGCTGATCGAAATAAACGGATGTGAGCACTTGGTGTCGGTTTGCTCAAGCGTGGACACTGTCGTGGCTTGACCCAAGTGTGGAAGAACTGTAAGACGAGCCCTGCCGAAATCTGTGCACATGGCCGTCTCCTTAAGGAGCAGTACAAATGGGTTGGTCAGCTCTCCCACGACATGGCTGTTAGAGATTACGTGGAATGGCCAAGGCTCGTCTTACACCCTCGCCTACCCGGCCCTCACAATGAGACCTTCCTGCGTCATTATTGGGTTCAGGCGGGCTCTCCGCTTTTGATGCGTTAACTACTTGCTGCGAGGCCGCAACGGGCGTCCAGTCGGTCCGTAGGCCAACAAACTCTATGGAGAGCTTTGAAGCGCAGAGGCGCGGGAATAAATGTACGACAGTCGGAAGGATGATGGGTGAACCCGAGTCGATCACGTGGTGGTATTCAGGTGCGCGGCTGCGGTGCGGAAATGGGGTGGATGAATCACATCTAAAACATTTCGTTCATGATCCATTCCATCCCACCTTAAAGAATTCGAGAGAAATGTCCTATGACTCCCTCCTAGCTGCAGCGAAGTGCGTATATGCAGAGAAAAACTAAGATCATATCACCACTATCTGTGGCACTCAAACAGCTCTTCTATAATAATCGATTTTCAGCAGAGAGTTTCTTTAACTGAGCGTGGGTATTTGTTACCTCCTTCGAACAGCTCGACCGACTCTGGGGATACCTTTGGCTCAGGCCATCAGGGCTGTAGTTAGTCAGTCGACCTTTGCGTTGCTGAACCTCAATGGGAGCGGTCTTTTATTCGTTGCCTATGCTGTCTAAGTCCTGGCAGCCAGTACTACGAGCGGGAATACCTCCCTACCTTAAGTCCAGGGGATCTCCGTTTAACTAAACCACAACTAGATGCGCGCTATTTTTTCGATTACAACCGCCATCCAAGGGAAATTCCGAGATTAATGCGATTTTCACCGATCGAACTCTGCCGGCCCCCTCATGGGGATGACCAAAGAGTCTTTTCGACCCCAAATGACCCAAACTAGGACTTTGTACTGACAGATCGCTACCTTGAACCGCACCTACCCTCAGGCGGACCTGCAAACGTGACTCTAGTACCCCTCACAGACGGGTACAGGTGAAAAGTAGAACGTTTGGTGCAGTCCAATTGTTACGTCAGGTCACCTACAGCCCCGGCCAA
		</sequence>
    <sequence><taxon idref="Location_1_2_0|25.40554622921985"/>
			CGAAAGTCACCGGGCAACACAAATCCTTATTTCCTCTAGGCAAAGCCTCGTGGGACTCGGTTGCAAATCGTGAAGGTTTCCTGAGGATACATGCCGGGAGATCGTCCCAGTTCAAGCAGGCGAACGCGAGAGAGTGGCCAATGTGCTTCCGTTGGTAAGGATCGCCATCATAGTGACTGGGTGACCCCCGGCACCAGGAAGGGTCTGCACGACAGACTTATGCAGGAGTGCGATGTGCACGGCAGGATCAGTTTGTGTTCATACAGCAGCATTAGATTACAGGTGTGTTTTAGTCAAAATATCTTTTCCCCAACTACTCCATTTTCGCGTCTTTATATTAGACCGGCAACAGCTTGAGGGCCGTTACGACCATCCCTTGACCGAGTCTCTGGACGAGCTTCAACACGGAACGAGTTGACCCCTCGATTAAGCAAGTGTTTTCCCCGGTGTCGTTCTTGAAACCTGTCCGAAGTACCGACACTGATTTAACTTCGATCATAGTGGCCATAGATTGTGAGATGAGGCGTTGTAATGTGAATGCAATGCCGCATCATCATTTCGTACATCTTTTACCGCTGGAGTAACGTGGTCACTGCCCCGCCCGTGTGTGGCTATCCTCAGACATTGCGTGAGTGCTAGCATATAATTAGATTCAGGGCGTAATCGCGTTATGTTTGATACTAACCTAATACAGGCCTGACGAGGGGGAGAATTTGGCGACATCTGGGTCACCAAGGCAGAGATCGTCGCGAGGATTACCCAACTGCCGCAACTCAGATGTGTTACTCCCCTAGCTCGTACCCGCAAGGTCCCAACTGATAGATGTGTATAAGGTTAACATTCCTTCATCTGAACGTTATCACCCGCTCGATTTTGGACGTGTCGAAGCCGGTGCAACTGCTCAATAGCTGATCTGGACAGCACCAGTAAACGACCCTCCTGAGTAGTTAGGTATTTGAAGGCACGGCGGATTTGATAGCGGTGGTCATATAATCAGGAACTGGTTCCTTCATGGCAGAAGAACTTTAGGTGTAAACACCCGGAGCATACTTCGGGGTTACTTAGGTGCTGAACGGTGAATAGGCCCATTGGGATGCACGTCGACATAACGGCCATCTAGAGACCCGGCAATGCCACTTCAAGGGTTGTCTGTTGACCCACGAGATTCGGTCCCTCACGCTAAGAACGAGTTCTAGAATGCAAAAAACAAAGCGCTTTAATCTGTTGCGAGCACGACCAAATGGCTTGACCTCACACCGTAACCTAAAAAAATGCGCTCTGTTCGAGTCCAGATATTAGAAACCAGACATTGATACTGCCTTGCTAGCCCGAATAATTGTGCACGTTTCTAAGGGTATTATGAAATCGTGTTTTTAGTCGCGGCCCTGACAAGCCCAAAAGCTCCTGATATCTCAAAGATCGTCCCGCTCTGGGTCTGGGCTCCGTTTCCACTATCTGGTCACAGGTTAGTAGTACAACTCCAATATAGGTACCTACTACCACCACAGCATGCCCAACAAATCCGTGCATACGTGAGCAGTCATGTCATGCCATGACTTATATATGGCCGTCACGAGCTAGGAAGACGCGTCTATGCCTCCAGGCCTACCTGCCATCAGTAGCGGTCGATACCGGTCGGTCAAAGGACTCCAGGTAGTTCGATGCTTCCCCGTAGCCTTTGTGACACCAAGGATCGTTAGTGTGTCTATAATCGTCTCGATCTTAACCGAGATGGTTCTGTCAAGTCCTGTTCCCGCGAATATTCTGCTCCAATTCGCCTAGCTGCGTTTCTCAACGGCATAACCGAGGGGGGCTAGACCCTCAGGTGACAGTGTTGCGACGACTCGCATCCCTGCGGGATGCCGGCTGAGCCCTCTTTCGTAAGACGGAGCGCTCTTCAGTAAACTACTCGGGCGTTGACCTACTTATTACCGTGCGCACCTTGCAGAATCCTCATGAGCTACCGCTACTGGTTTGCAGTTCCCTCTGATAAGAAGTTCCGGACTGGCTGTCTCCTTCCCAGTGTGGTTTCCTCCGAGGCCCCCAAAGGCTTCGCCGTTGTGGAGTGGGGTTGCCCTCTGGCGAGCGAATAAAGGTTGGACCTTCTTAATCGTTGCTTTTCTCTGATCAAGAACTGAACCGCCCGACTGACTATCCCGGACACCTTCAGATCCGACCTCGAACCGGCACTTTAAGTACCGTAGATTGTGACTCAATAAGCGATTGGTGCGCCCCATCAGTTTATGTTTTCTACTCAGGTGCACCTGAACAGTGCTGACCGATAGTAGCGCAGTGGCCAAAGAGATTAGTCTTCCAGTGACGCAAGGTCAGGGTCGAGCATCTCAGGAGGCTTTGCAGTTGATCGTGAATGAGGAGAATGACAGGTCGACCTTGTTATCGCGTGTTCAGGTTACCATTTCAATTACTCGTTGTGCGACCGCTAGGACATCTGCATCTAGCTTGTTCCCGCATATACTTATCGCCCCAGGTTCTCTAGCAAAAACCATCCGTCCAACCACGAATGATTAGGCCGTGCCCGGCTGGCTCTCTTTCAGGTTTAAGTCGGCAACGAGCCAGAAATGAACGGCGAAATATAATGCTAATAGGTCCCTAGCCTTGCGTATCTTATAGAGTTGTGGCCAAGTTCGGCTTCGGGTAGATACCTGCTATTGATCCAGGACCTGTTTGTCTAGTTAATTACAATGCGATAACTTTGCTCACACGGGAATTCACACGCGCCCGTCGTTCAATCGTATCACACAAACCAGCGGAGGTAGATTCCCTTATTCCCTCGTGGTAAAGGCCGCTCCAAACTTGTGAACTGCGTGCATCTCTTCATGTTGCCCTGTTTATTGACGTTGTTATACTATGTAGATATGTCCGCGGGCAAAACGGCTCAACGCAGATCTCGGGGCTCGAATCCCAGTCGGCCATGACTAGACGGACTCGTACGCGTCCCCGGCAGAAGCAGCTCTGTGGTAAAGAGAATTAGCCTATGCACTAGTCATAATTGTAGTTATGGCATTTATGTAACTGCCGAGGTATCCTGGTCAACGAGCTACATTTACACTTCCGCCGTAGAGTTATATTTACCACTTTCGGAAGTCGGTAGATGCTGGGAGCATACCAGACAGTCAAGAGTTTCTGTACAGAAACGACCGAAGGCTGGTGAAAGATTAGGCTTACTCTTGTAGTCGCACCAGAACATGAAAGCCTCCTCTGACGAGTTAAAACAATGTTCTCAGCATACCAATGCCCCACAGAGCATAGGATCATTCAGAGCGAGACTGGCTTATCCTGTTTGGTGCCTTTCTGGGTGGCCAGGAAAAAAGACCGAACCCAGAACCGGTAAGTACCATAATAAACGGGGACTAACCGAAAGGTGTGGGAGCCCGCCTCAGTCGGGGGCCGTCCAAAAGGCTATTGGAGCCCAAAGCGCAATGGCGGTCCTACAAGACTATGCACGCCGGCAGTGGCTACCCTCGGATCGTACAAATCCACGCTGCGAGTTTAGCGTTTCGAGGGTCACTGGGTCGACTCACTTACTAGACACGGGAAATATGAGTAGCCTTATACCGTCCCATCTTGTCACAAGACCGAAACGAACGATGTAAATACGCTTATATATTGATTGTAACGTGCTGAATGACTTCGCCGCAAGAACCACCACGGGCATACAGCGTACAGCTTAACAAGCGCAAGTCAAATTGAGTTCTTAGGTTATGGACCCCGTTAGCGTGGTAGTTACGATTTGTGGTCATGTTGATGCATACCGTAAATAAGATAAACAAATGGCCACTTATTGACAGTATTCGTGCTCCAAACGTATGCCGCGTATGCCAAGCGCCACACTTTCCGGCGAGCCGCATACGTGGAAAACTAATGCGAACTGAAATCATCCTTCTGGCGAGTGCACACCTTGCCCTTTTTACATGCCGAAAGTACCATTAGCCAACTCCGTCCACTAGTACGGTTCTCGACTAAGTGTGACGGTTGTTCTTTGGCAGGCCCACTCACCAAAATCATTCGGGCATACACATTAAACGGACGAACCGTCATTGATCGCATAGCAAACTTCCCCGCGCGAGAGAATTCGTTACCGCAATGTGTGTGCGCCTTAATAGCTTATCGAAAGTATTCTACGTTCTATAGGGTGTGGACCTTAAGATGTCCGCGAGGGGATGCTCGGTATCATTCCCAGTGATTTGCAGACCTTTCCACAGTAACTCGGCTACTGTGGTTAAGATATCTATCTAGGACAACAAGGAAAGGCCAAATTTTATGCCTATGTTTTTGCGATATGTTACTCCCGGGCCGACCCGAAGTCACCAAGATGCTTTGCGCGGGGTACCAACCATCGGATCATCGCTTGTCCGGCAACAATAACGGTTGAGGAACTATGACACTCGCTGCATGCGCCAACAAACCTTAGGACGTCCTACAAGTCGGCGGCGAAAGGATTCCAGCCCCGTCTACGAGGAGGCAGGTATAAATAGACAAGGACACTCACTGAGTGAACGCCCGCTGTCAGTTTTTGCCTGCATTGTGAACCGTATGCACTGGGCTCGGCTAGGTTGCGTGGGACTTTGCTGAGGTACATAGGACAAAGCCCCACACATGTGGTGCACTTAAAGAGGACTTAGCAACGCGATGAGAACTCAGACCACCACCCTTGGCTTTTTAGAACATGTGCCCGTGACGCAAGCGGTGCGATTGTCAAATATTCCTGAACGGGCTAACGCCACAGGAAACGACTTTGACCACTCTGAAGAGTGCACTCAAGGAAGTGACATATAACTCAGAACGTCGGCGTAGTAGATTGATAATGGAACGTGAGCCGTTAATAACTGTATTCGCCAAGCAGGTGCGGGCGGCGCCGTGCGCGGGACATGGATTGTTGGCGGTACTGTAGATTACCACACGCAACCCTGTTATACATCTTGGCTTCGAACGAGACGCCCCCCAACGCCTTTCGCCGCAACGTCATGATGAGACTACCAATTGTCAGTTTCTTTGTTACTCGCCACAACGGGCCACGGATAGGCTACGAAATTACGGCGTTAAAAATTGACAGCATTAGGTCCCCCTATGCGATAACGCGCGAGTCGCAGGAGCAGGTGGTCATAGATCCTGTGATGTTTCGTGAACACATATCCTAAATTCTAGGCTGAAAGCCATCAACTCGGTTCATCCCATGGTTTCCAGTGTTTGGATGATAGATAGCGTCCCATATGTGTGAAAAGGCATTTATACATGATCGTTCTGCGGTCTTCCCATATCTCTGTGCGTTTGCGTGGATGGGAGGCAGCTCTCAATGCGAATCCAACTAGGTCTGGTGTTACGATAAATCTTGAAAGTAGGGTACACGTTTTTAGGATCTGCTATGACGCAAGCTCGGCCTATACATTTAGTAATACCCATTTTTACGAGCGATGATTTTCTCCCCGGGGGCGGTACCGATCAGCGAGACCCATACAAGATACGAGTCTTCATAAGAAGTCAGTCCTTCGAGTTTCGGATGTACATGATTTGCTACATATGATGTAAGACGTCTAGCCCCGTAGTCGAACTTCCGGATGCTGTTTGACTTCGGCTTAGCAAAAACGAGTCTGAGATTATGCAGCAGGGCAATCTATAGTTCGACTCTTTCTGCTGCGATGGAGAGGCTGAGGCCAATACCAGTGTGTAATGCTATTTCGTCTCTTCTATGGAGCCACGACGTTTAGTCATCACATACTCTCGGATGGATCACGCATGCATTAAAAACGGCAGCTTCATGAACGACCATAACGTGTGTCTTGAGGCCCCGATGTACGCCCGGATAGGATGCCTCCAAAGGCTTAAAAAAGCAGTTACCCCATTGCTTACAGTCCCAACCCGAGGCACAGCACCGTCTTCTAAGGAGGGCCGAGCACCGGTGTCACCGAGTGAGTTGCGTAACAGCCGTCCTTTAAAAGGAGTTTGATGAAGGCCTCGTTAGGTGGGTACACCAGAATTTTGGACCAGTGTCACCACGGTCGGTGAGAGCGGAGAAGTCGCTCCTACAGCAAGTTTTCGCATTTCCATAGTATTTGCAACCAGTATCCGTATTCTCCGAGTAGGAGTCGTTGACTGACATCTAAGTGCACCCTGGGTCGTACGCGAACCCGGCAGGCAAGCGTAAAGGAGTGGCGCAGTTGTTATATCGGCCGTCTACGCCCAACTAGGTCCAATCTTAACTCCGCAAAGGGCTCTATTGGCTAATTCTAAGTCCTGCGTGGGTTGGGTCGCTGGTGTAGGGATGGTCCATGCTGTGCCCTAGTCGGTCTAATGAACCAGGGTATATATCGCATGCAGCGAGAGTATGCAACGGATAACCCGGATCTTTCTGATAGATCAGACTTGTTTCAGACCAGGGACCGCACTGCATGCGGAACGGCGGGAGCGGAGATCCTGGATCGCTAGTAGTGGCAGTGAGGGTGCTAGTCCGTGAAAGGCGTGTGTCACCACTACGTACAACGCATTCCAGTCAGAAGGCCTCATCCTATCTGATCCATCATCCCTAAGTACTGCTCATTCAATGAAACGACGATATTACGGAGGTGGTGCACGTGATCGAGGACAGTTAAAGTGAAGGAACCATGTCTGGGTTGGAAATCACTAGCGTCGCGTTTACCTCAGACCGACATCTTAAACGACCAAAGCAATTACTAGTTGTCGATTGTAGGTTCGGTCGCTGGGGTGTGAGTCGGAGGATTTGATCCCGAATGCCGCACAAATCAGTAGCCCTTTATATCCATAGAACGTGGAGGTCATTCAAAGCTTGGAGTACGGATGCCCGCAAGTTCATTGATCTTTCTTATGTCCTGTGCCCTGAAACGCGCGAATCGTCTGATCTCTGGTATCAGGAGAGATGTTCACCTAGTCTTCATGCAGACGCCAATGTATACTTGATAGGGCCTGAATGCGGGCCTTGCGTTATTCCGGCTAGACGTACAGAAATGTATGGGTAGCGAAGGTGGCGGATGTAATTATGTTGGGTAGGGGCGAGAAGTACTTAACAATGGTTTGCAGACCACGTACCAACTTACGCGCGGTGGTTACATCTTCAGTGATCGATTTGCGCGCCACCATTCCGATGTCACGATACTATGCAACACAAATTTATAATTCGCGCATACCAACCTCCGGGTTCATATCAAAGAGTATGGGCATAAGAATCCGGCCCAGATGGCAGAAGCGGCTTTATAATGCAAATATTGTGAATAGCAAAAGTCACGTCGTGGGCATCTAGACGTACGGGCTTGTACGCTAAAGAGACGTATATAGGGTTGTTCGAGTCGGATCTTGATAATCTACCTTCTAGTTGCTTACGCTGTCTCCTAGCGGCAGGGTACGACAAAACTGTGGCTGGTTAGCCGACCTTGCGCGGCTACTGCGAACGGCTCGGGATGTCCATACGACACCCACACGAACTTTCCATCAAGCACAATCCGTACTTTCACAGGCGTAACGCAGGTGGATAAGATTTTGGCGGTTACCGATATTCGTTTAGGCTCATCTTATCCCAGGCGCGATGGAGACCCGGTCGGCTAAATTAATGGTATTCCTCGAGGGTTTTACGTCGCGGGGAAGTCGAACAATTGACACTTCCAACATACCAAGATCGCCACTGGCTTAGACAATCATAGGCGGATAGATTACCCCGCCCCATTTAAAACATGGTGCGATGTTAGTCCTTAGTTCCGCGGGGTCTACGTCAGGCAGCCAAAAGTGTTACCCACAACCAATTGTCGATTCCGACTGGGATGTAGGCTGCTCAGTTTATATGGAGTTGAAAGCATAGGCCCGACATCCCCGAGGGAGAGGGGAGTGATGGTTTAGTGACGTCGTAGCTGGGAAACCAGGAGGCTTAGTAAAAACTTGCAGGATCTGATTACAGGTAGCCCCCATCACCGGCGTTCGAACCCGGGAGTCCGGCCCGTCACGACAAATTCTACTATCCAGGGACTCCAACGTGGAGCGTAAAAAACAGATCTTTTGTTCCATCTAAAATAGGCCCACGGAAGACTGGTGACCCTAGCGAATTAGACCGGGTCCTTCTTTCGCAGCTCCGTCAAGGAAACGTGAAATGTCTAGAGTGGAGATTAAGAGCACTTACCATTACTTGGTCGTTCGATTGAACGTTAGGCCCAAGCAGCAGCCCTTTAGGAGTAAGTACTGAAATACGTTGATTGACTTGATGTAAGTGTCTGTAAGGCGTCCGCTTATCTTATTATGGTAACTACGTTTCCATAGCGAGGAGTACTCTTTGATTATTTGCGTCCTGATTTCGAGTGACTTCCGGGCTCCCGACCCAGAGTAGAATTACACTTTACCACTTGTGAGATGGGTAGAACCGAAAGGCGATCCTCTAAGCAATCATGAGCTTGATCTGAAGCAAAAAGCGAACCGAGACGAGGCGCGTCAGTCAACGCTGTCCTGTAGGATGCGACACTGAGAAGGACTCGAATTTCAATAGAACACTTCGAGCCTACTGTGTTTCGTCGATCTGGAGCTTGCAGGCGATCCGACCCAGGCATGTGCAAGCACGAATGTTAGATTGCGGAATACATCCTAGTGGATACTGGTCAGACCATGAATCAGTGCTGCGCACGACTCTAACGTTCAACTTTATAACTGCCTGGGCCCGGATAGCCCCCTTAGGAGACCCTTCATGGATCAACGGTTACCCCTTCACGGGAGAAGAGGTATTGCGGCAGCGACTGAGATAAGTGAATCAATTCAATACGGGAATGGCAACCCCGGGTCTGGACAGACAAAATAAAGCAGACAGCCCCTTGTTTTATCACAGACTGGCTATGTATTTAGCAAATGTGACCATATTCAAGCCCTATACGACTACCCCATGAGGACCATATCCGCTCAGGAGTGTGACCTTGCGCGTATTGTTATCCGCCGGCAGTTCAACTGGAGTTACATGTAGGAACATTTTTTGCGAAACCCTAGTCCTATTATTGTAACCTCACCTATAGTGAGTCGCCCGAATCCCCGTCTGGTGTATGGGTTATCCTTGAGTGCGCTTCGCCGCCGCGGGTATGATCCACTCTTAACTGCCAACCTCTGGTTCCAATGATCGGGGCATCTACTATCTTCAGTGCAGCCGCACACTCCTCTTTCGTGTAAACGCTGCCGTTACATACACTGCGACTTATTGCAACTGTCTCATGAAACCAACATTGTGCTCTACCACCTGTAGCCTCTAGCTTGGGCCTTATACTAGCGCGTCAGACTCACAGCGAACCTTTCCTCAACTCTTACTGGTGACAACAGCAAAATTACTTAAGATTACTCATACGGCGTGATCTCCGCAGTGGGACATAAGCCCACCAGGTTGGCGAAAATACCAGCGGCAGTAACATCGCATTGTAAACGTCCCTCCCAGGAGACAGCATACTTAGTGTGACCCCGGCGCGACGCTCTATAGCAGTGCCATCTTTTGCTGACTGTCGATGTACATAGTTCCAGGTAGTTTTGTAATTATTGCCGCTAGTCTAAGTGATAAGCCTTGATCTATCTGGACGCTGATCCTCGACCTGTTTAATTTCGTGGACCTTGCCGATTGTACGGCAAGTTAAGGCAAAGGGGCCCACTGTGTGCGGAGTATTATCTCACTTCGGACATGTGGATGCAAATCCGAAAGGTGTAACACCCGATCATCGGTATCAGGCAATCATGTGACATAGCTAGGAGCTCAGCCCTTTGCCAATCAAAGACCTTGGCTGGTCAGCCACACGCATGGTGTCTACTGAATGATGGAGGGCACTCTACGGCCGAAGGCTCAGCTCGTGTAGGTATATTTGCCGATGACCGGCGCAACGATGATGTGTCCATGATACAACAGAACCAATGCAAGTTCTCTCAGGTGCTGGGCATGAACGCTTGAAGCTAGCACTCTTGTACCTATTTACCCATATCGTCTTGCTTGAGGCTGCTTATCAGGTGTAATGTTAGTCGCCGTACTGGGAGCACCGCTCGGAAATCGGAACCGCTCCCTCGTGGGAACATAGAATCACAAGATGTACAATGTGTTTTATTCTCGCAACGGCATGGAGGTAAGCTTGCCAGGCCCACAACAGCGCTTATCTGAGCCCGAGATAGTTATGCTCTCCTGTGCCTTCCGTGCTTAACGAGCTAATACAAACTTATCGCCGGTCACACTAAGACCAGCTTTACCCAAAGTAGCACGTGACAATATTCCCACCTGCCATAGCGTAGTATTGCTCTCTAAGGCGCAAGGCTGTTCTGCAGCGAATTTCTATGTCTTTCTCGAGAAAAGTTAAACCTCTGTGAGAGCGGGCAGCCTAGACACGAACTTCGGGATGCTTGCGCTACTCTCCTGGCGGCAAAGACGAGATAAACAACCAGTCCGCGTGCGAGGAGGGATTTGCCACAAATGTGAAGTTTCCACCCTCAGCAACGGGGGGCAGCAGCTAGGCCTTAAGTTTTTTCGTGCTAAACGGCAAAATTTCACGTTTCTGACAGTATGCAAGCGTGCCCCCTGCGTGAGCACGCATCCGCGGTCGTCCCGCGCAAGGCAGACGTACAGGATTCCAACGACCACACTCGGACTGTTTCTTTATGGCAACGTCGAGTCGGAACCTTCATTCTTTAATCCCTCCTGCGTATCCCGTGAGGCACGCACGCGGCTAGTCAAAAGATCTAGCAATTACGTACATTCAATAGGGGGGATTACACCAACTCGATCGAGCCGATTACGTAAGTGGTATTAACGTCTCATCCTCTGGGTGGTCCTCAGGGCTACCCAATAAGGATGATTGTTAACAGAAACAGGGGGAAAGCATGAGCACGTGTTGTAACTCACATCACCTGGGATACCGGATCAGGAGTCGGTTTTGCCGTACGGCGACACCCACACGCTTCGGAGTAGTGTGTTCTGACCTTGTACAGCGGAGCGCACAGCTTCAGGTGAGCCTCACAACCGTGCTAGTCAAGAGAGAGATCTGAGGGCCTGCGCCTTCGCATAAAGGCTTCGCTTGTCCCCTAGGGACCGAGCCCAAATTGCAAAGAACCACGTTAAGGTAAATGGTCCTGTTACCCACGACCATCTGTCTGCCCGTAGACCTCCATACGATGCCCCGAGACACCGACGTTAGTAAGATTAGCAAATCTAGTGTTGCATCGTATGCGATCTTTTACCTTCAGTAGACCTCCCTGACGCGTTTGTGTGCAGTCTGCCAATCTAAAGATCAATGTTTACAACGTCGTTGTTTGGCGGTGGTTCATAGTGTGGAACCTGAGCCAAGTCACGATCGCCAAATGGCACAAGCTCCGGCCGTGCGTGAGAAATGCAAATCGGGATGATTCATTGTATGTGGCACACACCGTCTGTGTCTCTCAGAACAGGTGCTTAGGTCTAAATTATTGGAGTTTCCAAATATACTAAATCGGCCCCGCCATACTCTGGCTTGAAAGTTCATCGGGGATATCGCCATAGTTGCCTGGAATCCCGCTAGTTTCCCGCGAGAGACCTCCCATCCTAGAGATCATCTGCGAACTCAGCAATGCGTACTAAAAGTAAAACTTCCTCGAAGGCTGAGATACGACTAGTTTCAATTTGTCCTGAGCACACTTGATAGCCATTTCAATATCCATCGGCATTGCCGTGAAGTTCCGGCTCTGATTGAGCGGTCCTTCACTTGAATCAACCAACCTACTACTTTGTACTGTCTGATTTAACTATGGCATCCTGGGTATTACGAGAATCTATCCTCTGTCGAACGATTCGAAATTTCTAGGAATGCACGTCATCCGTAACCCACCCGAGTTGTTATCTTGGGAGCCTACTTCAAATAGTTCCGCATTCGGCTGTCACTGCCGACACGATTCCCGTTGATATAAGGCATGAGGACTAAACGACTTTTCAAATGTTTCACCTGATTCGCCTAGGAGTCGGGCGTGTAGATGAAATAGGGCTGGTTGTCCGGATAAGCTTTTCGCTTTATTCCTCGACCTCGGAGGGTAACTCAGTCTCCGGAATGCGCCAAACCACACGCCTGTGAATGATCAGCGTATATCGCGTATCACTCCGCCCCCACGATTGGAAGGACAGCCGCCCTTTCGAGAACAGGACGGTGATCGATGGAGCTCCTGGTCGAGCTGAGATTGGCCATCAATACAGGTGATGGGCTCATAGTGAAACAACGTGTCAGAGGGTGCGTTATCCGCAACACCTCGATAGTAGGCAGTACTATCTTCCAGCCCTCCCACCAGGTCAAATTTGACGGGTAAAAAATAGCATGGCGGTAGCTGCGATGCGCCGTTTGACTAGGCCAGTAGAAAGGGCTAGTTACTGCAATTATATCTTAACTACTTAAACAGGGAGAAATAGGATCGCAATTCGCATGTAATCTCTTGCATACACCGCCGAAGGGTCCTCGAATGTTGGATTAGCCAGTTTGCCGAAACCAGTTAATGATGACGGCTCTTTAAGCTAGCCATGATGAGGCCTGTAATGATCATCGCAGTTCTAAACCCAGACCCTGGGTATAGAAATCGAATGCTTCAGCTTACATATATTATTCGCGAAGGAATTTATTCGTACCTTGATCATCCGGACCATTTCAAACTTGTACTAAGATATCGGGGCTTATAAGAGCCGGGACCGCCGGCTATCCGCGATGAAAAGGGTCCCTTGGGTTCAGACCCAGGAACTGGAAGTTATCATGGGAACTTCATCAGTAGAGCACGTAATTTAAGCCCCCCTGCTTACGTCGCATCACATACAAGTCCCGACAACAGCTGATCGAAATAAACGGATGTGAGCACTTGGTGTCGGTTTGCTCAAGCGTGGACACTGTCGTGGCTTGACCCAAGTGTGGAAGAACTGTAAGACGAGCCCTGCCGAAATCTGTGCACATGGCCGTCTCCTTAAGGAGCAGTACAAATGGGTTGGTCAGCTCTCCCACGACATGGCTGTTAGAGATTACGTGGAATGGCCAAGGCTCGTCTTACACCCTCGCCTACCCGGCCCTCACAATGAGACCTTCCTGCGTCATTATTGGGTTCAGGCGGGCTCTCCGCTTTTGATGCGTTAACTACTTGCTGCGAGGCCGCAACGGGCGTCCAGTCGGTCCGTAGGCCAACAAACTCTATGGAGAGCTTTGAAGCGCAGAGGCGCGGGAATAAATGTACGACAGTCGGAAGGATGATGGGTGAACCCGAGTCGATCACGTGGTGGTATTCAGGTGCGCGGCTGCGGTGCGGAAATGGGGTGGATGAATCACATCTAAAACATTTCGTTCATGATCCATTCCATCCCACCTTAAAGAATTCGAGAGAAATGTCCTATGACTCCCTCCTAGCTGCAGCGAAGTGCGTATATGCAGAGAAAAACTAAGATCATATCACCACTATCTGTGGCACTCAAACAGCTCTTCTATAATAATCGATTTTCAGCAGAGAGTTTCTTTAACTGAGCGTGGGTATTTGTTACCTCCTTCGAACAGCTCGACCGACTCTGGGGATACCTTTGGCTCAGGCCATCAGGGCTGTAGTTAGTCAGTCGACCTTTGCGTTGCTGAACCTCAATGGGAGCGGTCTTTTATTCGTTGCCTATGCTGTCTAAGTCCTGGCAGCCAGTACTACGAGCGGGAATACCTCCCTACCTTAAGTCCAGGGGATCTCCGTTTAACTAAACCACAACTAGATGCGCGCTATTTTTTCGATTACAACCGCCATCCAAGGGAAATTCCGAGATTAATGCGATTTTCACCGATCGAACTCTGCCGGCCCCCTCATGGGGATGACCAAAGAGTCTTTTCGACCCCAAATGACCCAAACTAGGACTTTGTACTGACAGATCGCTACCTTGAACCGCACCTACCCTCAGGCGGACCTGCAAACGTGACTCTAGTACCCCTCACAGACGGGTACAGGTGAAAAGTAGAACGTTTGGTGCAGTCCAATTGTTACGTCAGGTCACCTACAGCCCCGGCCAA
		</sequence>
    <sequence><taxon idref="Location_1_0_1|29.15852510047941"/>
			CGAAAGTCACCGGGCAACACAAATCCTTATTTCCTCTAGGCAAAGCCTCGTGGGACTCGGTTGCAAATCGTGAAGGTTTCCTGAGGATACATGCCGGGAGATCGTCCCAGTTCAAGCAGGCGAACGCGAGAGAGTGGCCAATGTGCTTCCGTTGGTAAGGATCGCCATCATAGTGACTGGGTGACCCCCGGCACCAGGAAGGGTCTGCACGACAGACTTATGCAGGAGTGCGATGTGCACGGCAGGATCAGTTTGTGTTCATACAGCAGCATTAGATTACAGGTGTGTTTTAGTCAAAATATCTTTTCCCCAACTACTCCATTTTCGCGTCTTTATATTAGACCGGCAACAGCTTGAGGGCCGTTACGACCATCCCTTGACCGAGTCTCTGGACGAGCTTCAACACGGAACGAGTTGACCCCTCGATTAAGCAAGTGTTTTCCCCGGTGTCGTTCTTGAAACCTGTCCGAAGTACCGACACTGATTTAACTTCGATCATAGTGGCCATAGATTGTGAGATGAGGCGTTGTAATGTGAATGCAATGCCGCATCATCATTTCGTACATCTTTTACCGCTGGAGTAACGTGGTCACTGCCCCGCCCGTGTGTGGCTATCCTCAGACATTGCGTGAGTGCTAGCATATAATTAGATTCAGGGCGTAATCGCGTTATGTTTGATACTAACCTAATACAGGCCTGACGAGGGGGAGAATTTGGCGACATCTGGGTCACCAAGGCAGAGATCGTCGCGAGGATTACCCAACTGCCGCAACTCAGATGTGTTACTCCCCTAGCTCGTACCCGCAAGGTCCCAACTGATAGATGTGTATAAGGTTAACATTCCTTCATCTGAACGTTATCACCCGCTCGATTTTGGACGTGTCGAAGCCGGTGCAACTGCTCAATAGCTGATCTGGACAGCACCAGTAAACGACCCTCCTGAGTAGTTAGGTATTTGAAGGCACGGCGGATTTGATAGCGGTGGTCATATAATCAGGAACTGGTTCCTTCATGGCAGAAGAACTTTAGGTGTAAACACCCGGAGCATACTTCGGGGTTACTTAGGTGCTGAACGGTGAATAGGCCCATTGGGATGCACGTCGACATAACGGCCATCTAGAGACCCGGCAATGCCACTTCAAGGGTTGTCTGTTGACCCACGAGATTCGGTCCCTCACGCTAAGAACGAGTTCTAGAATGCAAAAAACAAAGCGCTTTAATCTGTTGCGAGCACGACCAAATGGCTTGACCTCACACCGTAACCTAAAAAAATGCGCTCTGTTCGAGTCCAGATATTAGAAACCAGACATTGATACTGCCTTGCTAGCCCGAATAATTGTGCACGTTTCTAAGGGTATTATGAAATCGTGTTTTTAGTCGCGGCCCTGACAAGCCCAAAAGCTCCTGATATCTCAAAGATCGTCCCGCTCTGGGTCTGGGCTCCGTTTCCACTATCTGGTCACAGGTTAGTAGTACAACTCCAATATAGGTACCTACTACCACCACAGCATGCCCAACAAATCCGTGCATACGTGAGCAGTCATGTCATGCCATGACTTATATATGGCCGTCACGAGCTAGGAAGACGCGTCTATGCCTCCAGGCCTACCTGCCATCAGTAGCGGTCGATACCGGTCGGTCAAAGGACTCCAGGTAGTTCGATGCTTCCCCGTAGCCTTTGTGACACCAAGGATCGTTAGTGTGTCTATAATCGTCTCGATCTTAACCGAGATGGTTCTGTCAAGTCCTGTTCCCGCGAATATTCTGCTCCAATTCGCCTAGCTGCGTTTCTCAACGGCATAACCGAGGGGGGCTAGACCCTCAGGTGACAGTGTTGCGACGACTCGCATCCCTGCGGGATGCCGGCTGAGCCCTCTTTCGTAAGACGGAGCGCTCTTCAGTAAACTACTCGGGCGTTGACCTACTTATTACCGTGCGCACCTTGCAGAATCCTCATGAGCTACCGCTACTGGTTTGCAGTTCCCTCTGATAAGAAGTTCCGGACTGGCTGTCTCCTTCCCAGTGTGGTTTCCTCCGAGGCCCCCAAAGGCTTCGCCGTTGTGGAGTGGGGTTGCCCTCTGGCGAGCGAATAAAGGTTGGACCTTCTTAATCGTTGCTTTTCTCTGATCAAGAACTGAACCGCCCGACTGACTATCCCGGACACCTTCAGATCCGACCTCGAACCGGCACTTTAAGTACCGTAGATTGTGACTCAATAAGCGATTGGTGCGCCCCATCAGTTTATGTTTTCTACTCAGGTGCACCTGAACAGTGCTGACCGATAGTAGCGCAGTGGCCAAAGAGATTAGTCTTCCAGTGACGCAAGGTCAGGGTCGAGCATCTCAGGAGGCTTTGCAGTTGATCGTGAATGAGGAGAATGACAGGTCGACCTTGTTATCGCGTGTTCAGGTTACCATTTCAATTACTCGTTGTGCGACCGCTAGGACATCTGCATCTAGCTTGTTCCCGCATATACTTATCGCCCCAGGTTCTCTAGCAAAAACCATCCGTCCAACCACGAATGATTAGGCCGTGCCCGGCTGGCTCTCTTTCAGGTTTAAGTCGGCAACGAGCCAGAAATGAACGGCGAAATATAATGCTAATAGGTCCCTAGCCTTGCGTATCTTATAGAGTTGTGGCCAAGTTCGGCTTCGGGTAGATACCTGCTATTGATCCAGGACCTGTTTGTCTAGTTAATTACAATGCGATAACTTTGCTCACACGGGAATTCACACGCGCCCGTCGTTCAATCGTATCACACAAACCAGCGGAGGTAGATTCCCTTATTCCCTCGTGGTAAAGGCCGCTCCAAACTTGTGAACTGCGTGCATCTCTTCATGTTGCCCTGTTTATTGACGTTGTTATACTATGTAGATATGTCCGCGGGCAAAACGGCTCAACGCAGATCTCGGGGCTCGAATCCCAGTCGGCCATGACTAGACGGACTCGTACGCGTCCCCGGCAGAAGCAGCTCTGTGGTAAAGAGAATTAGCCTATGCACTAGTCATAATTGTAGTTATGGCATTTATGTAACTGCCGAGGTATCCTGGTCAACGAGCTACATTTACACTTCCGCCGTAGAGTTATATTTACCACTTTCGGAAGTCGGTAGATGCTGGGAGCATACCAGACAGTCAAGAGTTTCTGTACAGAAACGACCGAAGGCTGGTGAAAGATTAGGCTTACTCTTGTAGTCGCACCAGAACATGAAAGCCTCCTCTGACGAGTTAAAACAATGTTCTCAGCATACCAATGCCCCACAGAGCATAGGATCATTCAGAGCGAGACTGGCTTATCCTGTTTGGTGCCTTTCTGGGTGGCCAGGAAAAAAGACCGAACCCAGAACCGGTAAGTACCATAATAAACGGGGACTAACCGAAAGGTGTGGGAGCCCGCCTCAGTCGGGGGCCGTCCAAAAGGCTATTGGAGCCCAAAGCGCAATGGCGGTCCTACAAGACTATGCACGCCGGCAGTGGCTACCCTCGGATCGTACAAATCCACGCTGCGAGTTTAGCGTTTCGAGGGTCACTGGGTCGACTCACTCACTAGACACGGGAAATATGAGTAGCCTTATACCGTCCCATCTTGTCACAAGACCGAAACGAACGATGTAAATACGCTTATATATTGATTGTAACGTGCTGAATGACTTCGCCGCAAGAACCACCACGGGCATACAGCGTACAGCTTAACAAGCGCAAGTCAAATTGAGTTCTTAGGTTATGGACCCCGTTAGCGTGGTAGTTACGATTTGTGGTCATGTTGATGCATACCGTAAATAAGATAAACAAATGGCCACTTATTGACAGTATTCGTGCTCCAAACGTATGCCGCGTATGCCAAGCGCCACACTTTCCGGCGAGCCGCATACGTGGAAAACTAATGCGAACTGAAATCATCCTTCTGGCGAGTGCACACCTTGCCCTTTTTACATGCCGAAAGTACCATTAGCCAACTCCGTCCACTAGTACGGTTCTCGACTAAGTGTGACGGTTGTTCTTTGGCAGGCCCACTCACCAAAATCATTCGGGCATACACATTAAACGGACGAACCGTCATTGATCGCATAGCAAACTTCCCCGCGCGAGAGAATTCGTTACCGCAATGTGTGTGCGCCTTAATAGCTTATCGAAAGTATTCTACGTTCTATAGGGTGTGGACCTTAAGATGTCCGCGAGGGGATGCTCGGTATCATTCCCAGTGATTTGCAGACCTTTCCACAGTAACTCGGCTACTGTGGTTAAGATATCTATCTAGGACAACAAGGAAAGGCCAAATTTTATGCCTATGTTTTTGCGATATGTTACTCCCGGGCCGACCCGAAGTCACCAAGATGCTTTGCGCGGGGTACCAACCATCGGATCATCGCTTGTCCGGCAACAATAACGGTTGAGGAACTATGACACTCGCTGCATGCGCCAACAAACCTTAGGACGTCCTACAAGTCGGCGGCGAAAGGATTCCAGCCCCGTCTACGAGGAGGCAGGTATAAATAGACAAGGACACTCACTGAGTGAACGCCCGCTGTCAGTTTTTGCCTGCATTGTGAACCGTATGCACTGGGCTCGGCTAGGTTGCGTGGGACTTTGCTGAGGTACATAGGACAAAGCCCCACACATGTGGTGCACTTAAAGAGGACTTAGCAACGCGATGAGAACTCAGACCACCACCCTTGGCTTTTTAGAACATGTGCCCGTGACGCAAGCGGTGCGATTGTCAAATATTCCTGAACGGGCTAACGCCACAGGAAACGACTTTGACCACTCTGAAGAGTGCACTCAAGGAAGTGACATATAACTCAGAACGTCGGCGTAGTAGATTGATAATGGAACGTGAGCCGTTAATAACTGTATTCGCCAAGCAGGTGCGGGCGGCGCCGTGCGCGGGACATGGATTGTTGGCGGTACTGTAGATTACCACACGCAACCCTGTTATACATCTTGGCTTCGAACGAGACGCCCCCCAACGCCTTTCGCCGCAACGTCATGATGAGACTACCAATTGTCAGTTTCTTTGTTACTCGCCACAACGGGCCACGGATAGGCTACGAAATTACGGCGTTAAAAATTGACAGCATTAGGTCCCCCTATGCGATAACGCGCGAGTCGCAGGAGCAGGTGGTCATAGATCCTGTGATGTTTCGTGAACACATATCCTAAATTCTAGGCTGAAAGCCATCAACTCGGTTCATCCCATGGTTTCCAGTGTTTGGATGATAGATAGCGTCCCATATGTGTGAAAAGGCATTTATACATGATCGTTCTGCGGTCTTCCCATATCTCTGTGCGTTTGCGTGGATGGGAGGCAGCTCTCAATGCGAATCCAACTAGGTCTGGTGTTACGATAAATCTTGAAAGTAGGGTACACGTTTTTAGGATCTGCTATGACGCAAGCTCGACCTATACATTTAGTAATACCCATTTTTACGAGCGATGATTTTCTCCCCGGGGGCGGTACCGATCAGCGAGACCCATACAAGATACGAGTCTTCATAAGAAGTCAGTCCTTCGAGTTTCGGATGTACATTATTTGCTACATATGATGTAAGACGTCTAGCCCCGTAGTCGAACTTCCGGATGCTGTTTGACTTCGGCTTAGCAAAAACGAGTCTGAGATTATGCAGCAGGGCAATCTATAGTTCGACTCTTTCTGCTGCGATGGAGAGGCTGAGGCCAATACCAGTGTGTAATGCTATTTCGTCTCTTCTATGGAGCCACGACGTTTAGTCATCACATACTCTCGGATGGATCACGCATGCATTAAAAACGGCAGCTTCATGAACGACCATAACGTGTGTCTTGAGGCCCCGATGTACGCCCGGATAGGATGCCTCCAAAGGCTTAAAAAAGCAGTTACCCCATTGCTTACAGTCCCAACCCGAGGCACAGCACCGTCTTCTAAGGAGGACCGAGCACCGGTGTCACCGAGTGAGTTGCGTAACAGCCGTCCTTTAAAAGGAGTTTGATGAAGGCCTCGTTAGGTGGGTACACCAGAATTTTGGACCAGTGTCACCACGGTCGGTGAGAGCGGAGAAGTCGCTCCTACAGCAAGTTTTCGCATTTCCATAGTATTTGCAACCAGTATCCGTATTCTCCGAGTAGGAGTCGTTGACTGACATCTAAGTGCACCCTGGGTCGTACGCGAACCCGGCAGGCAAGCGTAAAGGAGTGGCGCAGTTGTTATATCGGCCGTCTACGCCCAACTAGGTCCAATCTTAACTCCGCAAAGGGCTCTATTGGCTAATTCTAAGTCCTGCGTGGGTTGGGTCGCTGGTGTAGGGATGGTCCATGCTGTGCCCTAGTCGGTCTAATGAACCAGGGTATATATCGCATGCAGCGAGAGTATGCAACGGATAACCCGGATCTTTCTGATAGATCAGACTTGTTTCAGACCAGGGACCGCACTGCATGCGGAACGGCGGGAGCGGAGATCCTGGATCGCTAGTAGTGGCAGTGAGGGTGCTAGTCCGTGAAAGGCGTGTGTCACCACTACGTACAACGCATTCCAGTCAGAAGGCCTCATCCTATCTGATCCATCATCCCTAAGTACTGCTCATTCAATGAAACGACGATATTACGGAGGTGGTGCACGTGATCGAGGACAGTTAAAGTGAAGGAACCATGTCTGGGTTGGAAATCACTAGCGTCGCGTTTACCTCAGACCGACATCTTAAACGACCAAAGCAATTACTAGTTGTCGATTGTAGGTTCGGTCGCTGGGGTGTGAGTCGGAGGATTTGATCCCGAATGCCGCACAAATCAGTAGCCCTTTATATCCATAGAACGTGGAGGTCATTCAAAGCTTGGAGTACGGATGCCCGCAAGTTCATTGATCTTTCTTATGTCCTGTGCCCTGAAACGCGCGAATCGTCTGATCTCTGGTATCAGGAGAGATGTTCACCTAGTCTTCATGCAGACGCCAATGTATACTTGATAGGGCCTGAATGCGGGCCTTGCGTTATTCCGGCTAGACGTACAGAAATGTATGGGTAGCGAAGGTGGCGGATGTAATTATGTTGGGTAGGGGCGAGAAGTACTTAACAATGGTTTGCAGACCACGTACCAACTTACGCGCGGTGGTTACATCTTCAGTGATCGATTTGCGCGCCACCATTCCGATGTCACGATACTATGCAACACAAATTTATAATTCGCGCATACCAACCTCCGGGTTCATATCAAAGAGTATGGGCATAAGAATCCGGCCCAGATGGCAGAAGCGGCTTTATAATGCAAATATTGTGAATAGCAAAAGTCACGTCGTGGGCATCTAGACGTACGGGCTTGTACGCTAAAGAGACGTATATAGGGTTGTTCGAGTCGGATCTTGATAATCTACCTTCTAGTTGCTTACGCTGTCTTCTAGCGGCAGGGTACGACAAAACTGTGGCTGGTTAGCCGACCTTGCGCGGCTACTGCGAACGGCTCGGGATGTCCATACGACACCCACACGAACTTTCCATCAAGCACAATCCGTACTTTCACAGGCGTAACGCAGGTGGATAAGATTTTGGCGGTTACCGATATTCGTTTAGGCTCATCTTATCCCAGGCGCGATGGAGACCCGGTCGGCTAAATTAATGGTATTCCTCGAGGGTTTTACGTCGCGGGGAAGTCGAACAATTGACACTTCCAACATACCAAGATCGCCACTGGCTTAGACAATCATAGGCGGATAGATTACCCCGCCCCATTTAAAACATGGTGCGATGTTAGTCCTTAGTTCCGCGGGGTCTACGTCAGGCAGCCAAAAGTGTTACCCACAACCAATTGTCGATTCCGACTGGGATGTAGGCTGCTCAGTTTATATGGAGTTGAAAGCATAGGCCCGACATCCCCGAGGGAGAGGGGAGTGATGGTTTAGTGACGTCGTAGCTGGGAAACCAGGAGGCTTAGTAAAAACTTGCAGGATCTGATTACAGGTAGCCCCCATCACCGGCGTTCGAACCCGGGAGTCCGGCCCGTCACGACAAATTCTACTATCCAGGGACTCCAACGTGGAGCGTAAAAAACAGATCTTTTGTTCCATCTAAAATAGGCCCACGGAAGACTGGTGACCCTAGCGAATTAGACCGGGTCCTTCTTTCGCAGCTCCGTCAAGGAAACGTGAAATGTCTAGAGTGGAGATTAAGAGCACTTACCATTACTTGGTCGTTCGATTGAACGTTAGGCCCAAGCAGCAGCCCTTTAGGAGTAAGTACTGAAATACGTTGATTGACTTGATGTAAGTGTCTGTAAGGCGTCCGCTTATCTTATTATGGTAACTACGTTTCCATAGCGAGGAGTACTCTTTGATTATTTGCGTCCTGATTTCGAGTGACTTCCGGGCTCCCGACCCAGAGTAGAATTACACTTTACCACTTGTGAGATGGGTAGAACCGAAAGGCGATCCTCTAAGCAATCATGAGCTTGATCTGAAGCAAAAAGCGAACCGAGACGAGGCGCGTCAGTCAACGCTGTCCTGTAGGATGCGACACTGAGAAGGACTCGAATTTCAATAGAACACTTCGAGCCTACTGTGTTTCGTCGATCTGGAGCTTGCAGGCGATCCGACCCAGGCATGTGCAAGCACGAATGTTAGATTGCGGAATACATCCTAGTGGATACTGGTCAGACCATGAATCAGTGCTGCGCACGACTCTAACGTTCAACTTTATAACTGCCTGGGCCCGGATAGCCCCCTTAGGAGACCCTTCATGGATCAACGGTTACCCCTTCACGGGAGAAGAGGTATTGCGGCAGCGACTGAGATAAGTGAATCAATTCAATACGGGAATGGCAACCCCGGGTCTGGACAGACAAAATAAAGCAGACAGCCCCTTGTTTTATCACAGACTGGCTATGTATTTAGCAAATGTGACCATATTCAAGCCCTATACGACTACCCCATGAGGACCATATCCGCTCAGGAGTGTGACCTTGCGCGTATTGTTATCCGCCGGCAGTTCAACTGGAGTTACATGTAGGAACATTTTTTGCGAAACCCTAGTCCTATTATTGTAACCTCACCTATAGTGAGTCGCCCGAATCCCCGTCTGGTGTATGGGTTATCCTTGAGTGCGCTTCGCCGCCGCGGGTATGATCCACTCTTAACTGCCAACCTCTGGTTCCAATGATCGGGGCATCTACTATCTTCAGTGCAGCCGCACACTCCTCTTTCGTGTAAACGCTGCCGTTACATACACTGCGACTTATTGCAACTGTCTCATGAAACCAACATTGTGCTCTACCACCTGTAGCCTCTAGCTTGGGCCTTATACTAGCGCGTCAGACTCACAGCGAACCTTTCCTCAACTCTTACTGGTGACAACAGCAAAATTACTTAAGATTACTCATACGGCGTGATCTCCGCAGTGGGACATAAGCCCACCAGGTTGGCGAAAATACCAGCGGCAGTAACATCGCATTGTAAACGTCCCTCCCAGGAGACAGCATACTTAGTGTGACCCCGGCGCGACGCTCTATAGCAGTGCCATCTTTTGCTGACTGTCGATGTACATAGTTCCAGGTAGTTTTGTAATTATTGCCGCTAGTCTAAGTGATAAGCCTTGATCTATCTGGACGCTGATCCTCGACCTGTTTAATTTCGTGGACCTTGCCGATTGTACGGCAAGTTAAGGCAAAGGGGCCCACTGTGTGCGGAGTATTATCTCACTTCGGACATGTGGATGCAAATCCGAAAGGTGTAACACCCGATCATCGGTATCAGGCAATCATGTGACATAGCTAGGAGCTCAGCCCTTTGCCAATCAAAGACCTTGGCTGGTCAGCCACACGCATGGTGTCTACTGAATGATGGAGGGCACTCTACGGCCGAAGGCTCAGCTCGTGTAGGTATATTTGCCGATGACCGGCGCAACGATGATGTGTCCATGATACAACAGAACCAATGCAAGTTCTCTCAGGTGCTGGGCATGAACGCTTGAAGCTAGCACTCTTGTACCTATTTACCCATATCGTCTTGCTTGAGGCTGCTTATCAGGTGTAATGTTAGTCGCCGTACTGGGAGCACCGCTCGGAAATCGGAACCGCTCCCTCGTGGGAACATAGAATCACAAGATGTACAATGTGTTTTATTCTCGCAACGGCATGGAGGTAAGCTTGCCAGGCCCACAACAGCGCTTATCTGAGCCCGAGATAGTTATGCTCTCCTGTGCCTTCCGTGCTTAACGAGCTAATACAAACTTATCGCCGGTCACACTAAGACCAGCTTTACCCAAAGTAGCACGTGACAATATTCCCACCTGCCATAGCGTAGTATTGCTCTCTAAGGCGCAAGGCTGTTCTGCAGCGAATTTCTATGTCTTTCTCGAGAAAAGTTAAACCTCTGTGAGAGCGGGCAGCCTAGACACGAACTTCGGGATGCTTGCGCTACTCTCCTGGCGGCAAAGACGAGATAAACAACCAGTCCGCGTGCGAGGAGGGATTTGCCACAAATGTGAAGTTTCCACCCTCAGCAACGGGGGGCAGCAGCTAGGCCTTAAGTTTTTTCGTGCTAAACGGCAAAATTTCACATTTCTGACAGTATGCAAGCGTGCCCCCTGCGTGAGCACGCATCCGCGGTCGTCCCGCGCAAGGCAGACGTACAGGATTCCAACGACCACACTCGGACTGTTTCTTTATGGCAACGTCGAGTCGGAACCTTCATTCTTTAATCCCTCCTGCGTATCCCGTGAGGCACGCACGCGGCTAGTCAAAAGATCTAGCAATTACGTACATTCAATAGGGGGGATTACACCAACTCGATCGAGCCGATTACGTAAGTGGTATTAACGTCTCATCCTCTGGGTGGTCCTCAGGGCTACCCAATAAGGATGATTGTTAACAGAAACAGGGGGAAAGCATGAGCACGTGTTGTAACTCACATCACCTGGGATACCGGATCAGGAGTCGGTTTTGCCGTACGGCGACACCCACACGCTTCGGAGTAGTGTGTTCTGACCTTGTACAGCGGAGCGCACAGCTTCAGGTGAGCCTCACAACCGTGCTAGTCAAGAGAGAGATCTGAGGGCCTGCGCCTTCGCATAAAGGCTTCGCTTGTCCCCTAGGGACCGAGCCCAAATTGCAAAGAACCACGTTAAGGTAAATGGTCCTGTTACCCACGACCATCTGTCTGCCCGTAGACCTCCATACGATGCCCCGAGACACCGACGTTAGTAAGATTAGCAAATCTAGTGTTGCATCGTATGCGATCTTTTACCTTCAGTAGACCTCCCTGACGCGTTTGTGTGCAGTCTGCCAATCTAAAGATCAATGTTTACAACGTCGTTGTTTGGCGGTGGTTCATAGTGTGGAACCTGAGCCAAGTCACGATCGCCAAATGGCACAAGCTCCGGCCGTGCGTGAGAAATGCAAATCGGGATGATTCATTGTATGTGGCACACACCGTCTGTGTCTCTCAGAACAGGTGCTTAGGTCTAAATTATTGGAGTTTCCAAATATACTAAATCGGCCCCGCCATACTCTGGCTTGAAAGTTCATCGGGGATATCGCCATAGTTGCCTGGAATCCCGCTAGTTTCCCGCGAGAGACCTCCCATCCTAGAGATCATCTGCGAACTCAGCAATGCGTACTAAAAGTAAAACTTCCTCGAAGGCTGAGATACGACTAGTTTCAATTTGTCCTGAGCACACTTGATAGCCATTTCAATATCCATCGGCATTGCCGTGAAGTTCCGGCTCTGATTGAGCGGTCCTTCACTTGAATCAACCAACCTACTACTTTGTACTGTCTGATTTAACTATGGCATCCTGGGTATTACGAGAATCTATCCTCTGTCGAACGATTCGAAATTTCTAGGAATGCACGTCATCCGTAACCCACCCGAGTTGTTATCTTGGGAGCCTACTTCAAATAGTTCCGCATTCGGCTGTCACTGCCGACACGATTCCCGTTGATATAAGGCATGAGGACTAAACGACTTTTCAAATGTTTCACCTGATTCGCCTAGGAGTCGGGCGTGTAGATGAAATAGGGCTGGTTGTCCGGATAAGCTTTTCGCTTTATTCCTCGACCTCGGAGGGTAACTCAGTCTCCGGAATGCGCCAAACCACACGCCTGTGAATGATCAGCGTATATCGCGTATCACTCCGCCCCCACGATTGGAAGGACAGCCGCCCTTTCGAGAACAGGACGGTGATCGATGGAGCTCCTGGTCGAGCTGAGATTGGCCATCAATACAGGTGATGGGCTCATAGTGAAACAACGTGTCAGAGGGTGCGTTATCCGCAACACCTCGATAGTAGGCAGTACTATCTTCCAGCCCTCCCACCAGGTCAAATTTGACGGGTAAAAAATAGCATGGCGGTAGCTGCGATGCGCCGTTTGACTAGGCCAGTAGAAAGGGCTAGTTACTGCAATTATATCTTAACTACTTAAACAGGGAGAAATAGGATCGCAATTCGCATGTAATCTCTTGCATACACCGCCGAAGGGTCCTCGAATGTTGGATTAGCCAGTTTGCCGAAACCAGTTAATGATGACGGCTCTTTAAGCTAGCCATGATGAGGCCTGTAATGATCATCGCAGTTCTAAACCCAGACCCTGGGTATAGAAATCGAATGCTTCAGCTTACATATATTATTCGCGAAGGAATTTATTCGTACCTTGATCATCCGGACCATTTCAAACTTGTACTAAGATATCGGGGCTTATAAGAGCCGGGACCGCCGGCTATCCGCGATGAAAAGGGTCCCTTGGGTTCAGACCCAGGAACTGGAAGTTATCATGGGAACTTCATCAGTAGAGCACGTAATTTAAGCCCCCCTGCTTACGTCGCATCACATACAAGTCCCGACAACAGCTGATCGAAATAAACGGATGTGAGCACTTGGTGTCGGTTTGCTCAAGCGTGGACACTGTCGTGGCTTGACCCAAGTGTGGAAGAACTGTAAGACGAGCCCTGCCGAAATCTGTGCACATGGCCGTCTCCTTAAGGAGCAGTACAAATGGGTTGGTCAGCTCTCCCACGACATGGCTGTTAGAGATTACGTGGAATGGCCAAGGCTCGTCTTACACCCTCGCCTACCCGGCCCTCACAATGAGACCTTCCTGCGTCATTATTGGGTTCAGGCGGGCTCTCCGCTTTTGATGCGTTAACTACTTGCTGCGAGGCCGCAACGGGCGTCCAGTCGGTCCGTAGGCCAACAAACTCTATGGAGAGCTTTGAAGCGCAGAGGCGCGGGAATAAATGTACGACAGTCGGAAGGATGATGGGTGAACCCGAGTCGATCACGTGGTGGTATTCAGGTGCGCGGCTGCGGTGCGGAAATGGGGTGGATGAATCACATCTAAAACATTTCGTTCATGATCCATTCCATCCCACCTTAAAGAATTCGAGAGAAATGTCCTATGACTCCCTCCTAGCTGCAGCGAAGTGCGTATATGCAGAGAAAAACTAAGATCATATCACCACTATCTGTGGCACTCAAACAGCTCTTCTATAATAATCGATTTTCAGCAGAGAGTTTCTTTAACTGAGCGTGGGTATTTGTTACCTCCTTCGAACAGCTCGACCGACTCTGGGGATACCTTTGGCTCAGGCCATCAGGGCTGTAGTTAGTCAGTCGACCTTTGCGTTGCTGAACCTCAATGGGAGCGGTCTTTTATTCGTTGCCTATGCTGTCTAAGTCCTGGCAGCCAGTACTACGAGCGGGAATACCTCCCTACCTTAAGTCCAGGGGATCTCCGTTTAACTAAACCACAACTAGATGCGCGCTATTTTTTCGATTACAACCGCCATCCAAGGGAAATTCCGAGATTAATGCGATTTTCACCGATCGAACTCTGCCGGCCCCCTCATGGGGATGACCAAAGAGTCTTTTCGACCCCAAATGACCCAAACTAGGACTTTGTACTGACAGATCGCTACCTTGAACCGCACCTACCCTCAGGCGGACCTGCAAACGTGACTCTAGTACCCCTCACAGACGGGTACAGGTGAAAAGTAGAACGTTTGGTGCAGTCCAATTGTTACGTCAGGTCACCTACAGCCCCGGCCAA
		</sequence>
    <sequence><taxon idref="Location_0_0_1|28.51733888330648"/>
			CGAAAGTCACCGGGCAACACAAATCCTTATTTCCTCTAGGCAAAGCCTCGTGGGACTCGGTTGCAAATCGTGAAGGTTTCCTGAGGATACATGCCGGGAGATCGTCCCAGTTCAAGCAGGCGAACGCGAGAGAGTGGCCAATGTGCTTCCGTTGGTAAGGATCGCCATCATAGTGACTGGGTGACCCCCGGCACCAGGAAGGGTCTGCACGACAGACTTATGCAGGAGTGCGATGTGCACGGCAGGATCAGTTTGTGTTCATACAGCAGCATTAGATTACAGGTGTGTTTTAGTCAAAATATCTTTTCCCCAACTACTCCATTTTCGCGTCTTTATATTAGACCGGCAACAGCTTGAGGGCCGTTACGACCATCCCTTGACCGAGTCTCTGGACGAGCTTCAACACGGAACGAGTTGACCCCTCGATTAAGCAAGTGTTTTCCCCGGTGTCGTTCTTGAAACCTGTCCGAAGTACCGACACTGATTTAACTTCGATCATAGTGGCCATAGATTGTGAGATGAGGCGTTGTAATGTGAATGCAATGCCGCATCATCATTTCGTACATCTTTTACCGCTGGAGTAACGTGGTCACTGCCCCGCCCGTGTGTGGCTATCCTCAGACATTGCGTGAGTGCTAGCATATAATTAGATTCAGGGCGTAATCGCGTTATGTTTGATACTAACCTAATACAGGCCTGACGAGGGGGAGAATTTGGCGACATCTGGGTCACCAAGGCAGAGATCGTCGCGAGGATTACCCAACTGCCGCAACTCAGATGTGTTACTCCCCTAGCTCGTACCCGCAAGGTCCCAACTGATAGATGTGTATAAGGTTAACATTCCTTCATCTGAACGTTATCACCCGCTCGATTTTGGACGTGTCGAAGCCGGTGCAACTGCTCAATAGCTGATCTGGACAGCACCAGTAAACGACCCTCCTGAGTAGTTAGGTATTTGAAGGCACGGCGGATTTGATAGCGGTGGTCATATAATCAGGAACTGGTTCCTTCATGGCAGAAGAACTTTAGGTGTAAACACCCGGAGCATACTTCGGGGTTACTTAGGTGCTGAACGGTGAATAGGCCCATTGGGATGCACGTCGACATAACGGCCATCTAGAGACCCGGCAATGCCACTTCAAGGGTTGTCTGTTGACCCACGAGATTCGGTCCCTCACGCTAAGAACGAGTTCTAGAATGCAAAAAACAAAGCGCTTTAATCTGTTGCGAGCACGACCAAATGGCTTGACCTCACACCGTAACCTAAAAAAATGCGCTCTGTTCGAGTCCAGATATTAGAAACCAGACATTGATACTGCCTTGCTAGCCCGAATAATTGTGCACGTTTCTAAGGGTATTATGAAATCGTGTTTTTAGTCGCGGCCCTGACAAGCCCAAAAGCTCCTGATATCTCAAAGATCGTCCCGCTCTGGGTCTGGGCTCCGTTTCCACTATCTGGTCACAGGTTAGTAGTACAACTCCAATATAGGTACCTACTACCACCACAGCATGCCCAACAAATCCGTGCATACGTGAGCAGTCATGTCATGCCATGACTTATATATGGCCGTCACGAGCTAGGAAGACGCGTCTATGCCTCCAGGCCTACCTGCCATCAGTAGCGGTCGATACCGGTCGGTCAAAGGACTCCAGGTAGTTCGATGCTTCCCCGTAGCCTTTGTGACACCAAGAATCGTTAGTGTGTCTATAATCGTCTCGATCTTAACCGAGATGGTTCTGTCAAGTCCTGTTCCCGCGAATATTCTGCTCCAATTCGCCTAGCTGCGTTTCTCAACGGCATAACCGAGGGGGGCTAGACCCTCAGGTGACAGTGTTGCGAGGACTCGCATCCCTGCGGGATGCCGGCTGAGCCCTCTTTCGTAAGACGGAGCGCTCTTCAGTAAACTACTCGGGCGTTGACCTACTTATTACCGTGCGCACCTTGCAGAATCCTCATGAGCTACCGCTACTGGTTTGCAGTTCCCTCTGATAAGAAGTTCCGGACTGGCTGTCTCCTTCCCAGTGTGGTTTCCTCCGAGGCCCCCAAAGGCTTCGCCGTTGTGGAGTGGGGTTGCCCTCTGGCGAGCGAATAAAGGTTGGACCTTCTTAATCGTTGCTTTTCTCTGATCAAGAACTGAACCGCCCGACTGACTATCCCGGACACCTTCAGATCCGACCTCGAACCGGCACTTTAAGTACCGTAGATTGTGACTCAATAAGCAATTGGTGCGCCCCATCAGTTTATGTTTTCTACTCAGGTGCACCTGAACAGTGCTGACCGATAGTAGCGCAGTGGCCAAAGAGATTAGTCTTCCAGTGACGCAAGGTCAGGGTCGAGCATCTCAGGAGGCTTTGCAGTTGATCGTGAATGAGGAGAATGACAGGTCGACCTTGTTATCGCGTGTTCAGGTTACCATTTCAATTACTCGTTGTGCGACCGCTAGGACATCTGCATCTAGCTTGTTCCCGCATATACTTATCGCCCCAGGTTCTCTAGCAAAAACCATCCGTCCAACCACGAATGATTAGGCCGTGCCCGGCTGGCTCTCTTTCAGGTTTAAGTCGGCAACGAGCCAGAAATGAACGGCGAAATATAATGCTAATAGGTCCCTAGCCTTGCGTATCTTATAGAGTTGTGGCCAAGTTCGGCTTCGGGTAGATACCTGCTATTGATCCAGGACCTGTTTGTCTAGTTAATTACAATGCGATAACTTTGCTCACACGGGAATTCACACGCGCCCGTCGTTCAATCGTATCACACAAACCAGCGGAGGTAGATTCCCTTATTCCCTCGTGGTAAAGGCCGCTCCAAACTTGTGAACTGCGTGCATCTCTTCATGTTGCCCTGTTTATTGACGTTGTTATACTATGTAGATATGTCCGCGGGCAAAACGGCTCAACGCAGATCTCGGGGCTCGAATCCCAGTCGGCCATGACTAGACGGACTCGTACGCGTCCCCGGCAGAAGCAGCTCTGTGGTAAAGAGAATTAGCCTATGCACTAGTCATAATTGTAGTTATGGCATTTATGTAACTGCCGAGGTATCCTGGTCAACGAGCTACATTTACACTTCCGCCGTAGAGTTATATTTACCACTTTCGGAAGTCGGTAGATGCTGGGAGCATACCAGACAGTCAAGAGTTTCTGTACAGAAACGACCGAAGGCTGGTGAAAGATTAGGCTTACTCTTGTAGTCGCACCAGAACATGAAAGCCTCCTCTGACGAGTTAAAACAATGTTCTCAGCATACCAATGCCCCACAGAGCATAGGATCATTCAGAGCGAGACTGGCTTATCCTGTTTGGTGCCTTTCTGGGTGGCCAGGAAAAAAGACCGAACCCAGAACCGGTAAGTACCATAATAAACGGGGACTAACCGAAAGGTGTGGGAGCCCGCCTCAGTCGGGGGCCGTCCAAAAGGCTATTGGAGCCCAAAGCGCAATGGCGGTCCTACAAGACTATGCACGCCGGCAGTGGCTACCCTCGGATCGTACAAATCCACGCTGCGAGTTTAGCGTTTCGAGGGTCACTGGGTCGACTCACTTACTAGACACGGGAAATATGAGTAGCCTTATACCGTCCCATCTTGTCACAAGACCGAAACGAACGATGTAAATACGCTTATATATTGATTGTAACGTGCTGAATGACTTCGCCGCAAGAACCACCACGGGCATACAGCGTACAGCTTAACAAGCGCAAGTCAAATTGAGTTCTTAGGTTATGGACCCCGTTAGCGTGGTAGTTACGATTTGTGGTCATGTTGATGCATACCGTAAATAAGATAAACAAATGGCCACTTATTGACAGTATTCGTGCTCCAAACGTATGCCGCGTATGCCAAGCGCCACACTTTCCGGCGAGCCGCATACGTGGAAAACTAATGCGAACTGAAATCATCCTTCTGGCGAGTGCACACCTTGCCCTTTTTACATGCCGAAAGTACCATTAGCCAACTCCGTCCACTAGTACGGTTCTCGACTAAGTGTGACGGTTGTTCTTTGGCAGGCCCACTCACCAAAATCATTCGGGCATACACATTAAACGGACGAACCGTCATTGATCGCATAGCAAACTTCCCCGCGCGAGAGAATTCGTTACCGCAATGTGTGTGCGCCTTAATAGCTTATCGAAAGTATTCTACGTTCTATAGGGTGTGGACCTTAAGATGTCCGCGAGGGGATGCTCGGTATCATTCCCAGTGATTTGCAGACCTTTCCACAGTAACTCGGCTACTGTGGTTAAGATATCTATCTAGGACAACAAGGAAAGGCCAAATTTTATGCCTATGTTTTTGCGATATGTTACTCCCGGGCCGACCCGAAGTCACCAAGATGCTTTGCGCGGGGTACCAACCATCGGATCATCGCTTGTCCGGCAACAATAACGGTTGAGGAACTATGACACTCGCTGCATGCGCCAACAAACCTTAGGACGTCCTACAAGTCGGCGGCGAAAGGATTCCAGCCCCGTCTACGAGGAGGCAGGTATAAATAGACAAGGACACTCACTGAGTGAACGCCCGCTGTCAGTTTTTGCCTGCATTGTGAACCGTATGCACTGGGCTCGGCTAGGTTGCGTGGGACTTTGCTGAGGTACATAGGACAAAGCCCCACACATGTGGTGCACTTAAAGAGGACTTAGCAACGCGATGAGAACTCAGACCACCACCCTTGGCTTTTTAGAACATGTGCCCGTGACGCAAGCGGTGCGATTGTCAAATATTCCTGAACGGGCTAACGCCACAGGAAACGACTTTGACCACTCTGAAGAGTGCACTCAAGGAAGTGACATATAACTCAGAACGTCGGCGTAGTAGATTGATAATGGAACGTGAGCCGTTAATAACTGTATTCGCCAAGCAGGTGCGGGCGGCGCCGTGCGCGGGACATGGATTGTTGGCGGTACTGTAGATTACCACACGCAACCCTGTTATACATCTTGGCTTCGAACGAGACGCCCCCCAACGCCTTTCGCCGCAACGTCATGATGAGACTACCAATTGTCAGTTTCTTTGTTACTCGCCACAACGGGCCACGGATAGGCTACGAAATTACGGCGTTAAAAATTGACAGCATTAGGTCCCCCTATGCGATAACGCGCGAGTCGCAGGAGCAGGTGGTCATAGATCCTGTGATGTTTCGTGAACACATATCCTAAATTCTAGGCTGAAAGCCATCAACTCGGTTCATCCCATGGTTTCCAGTGTTTGGATGATAGATAGCGTCCCATATGTGTGAAAAGGCATTTATACATGATCGTTCTGCGGTCTTCCCATATCTCTGTGCGTTTGCGTGGATGGGAGGCAGCTCTCAATGCGAATCCAACTAGGTCTGGTGTTACGATAAATCTTGAAAGTAGGGTACACGTTTTTAGGATCTGCTATGACGCAAGCTCGGCCTATACATTTAGTAATACCCATTTTTACGAGCGATGATTTTCTCCCCGGGGGCGGTACCGATCAGCGAGACCCATACAAGATACGAGTCTTCATAAGAAGTCAGTCCTTCGAGTTTCGGATGTACATGATTTGCTACATATGATGTAAGACGTCTAGCCCCGTAGTCGAACTTCCGGATGCTGTTTGACTTCGGCTTAGCAAAAACGAGTCTGAGATTATGCAGCAGGGCAATCTATAGTTCGACTCTTTCTGCTGCGATGGAGAGGCTGAGGCCAATACCAGTGTGTAATGCTATTTCGTCTCTTCTATGGAGCCACGACGTTTAGTCATCACATACTCTCGGATGGATCACGCATGCATTAAAAACGGCAGCTTCATGAACGACCATAACGTGTGTCTTGAGGCCCCGATGTACGCCCGGATAGGATGCCTCCAAAGGCTTAAAAAAGCAGTTACCCCATTGCTTACAGTCCCAACCCGAGGCACAGCACCGTCTTCTAAGGAGGACCGAGCACCGGTGTCACCGAGTGAGTTGCGTAACAGCCGTCCTTTAAAAGGAGTTTGATGAAGGCCTCGTTAGGTGGGTACACCAGAATTTTGGACCAGTGTCACCACGGTCGGTGAGAGCGGAGAAGTCGCTCCTACAGCAAGTTTTCGCATTTCCATAGTATTTGCAACCAGTATCCGTATTCTCCGAGTAGGAGTCGTTGACTGACATCTAAGTGCACCCTGGGTCGTACGCGAACCCGGCAGGCAAGCGTAAAGGAGTGGCGCAGTTGTTATATCGGCCGTCTACGCCCAACTAGGTCCAATCTTAACTCCGCAAAGGGCTCTATTGGCTAATTCTAAGTCCTGCGTGGGTTGGGTCGCTGGTGTAGGGATGGTCCATGCTGTGCCCTAGTCGGTCTAATGAACCAGGGTATATATCGCATGCAGCGAGAGTATGCAACGGATAACCCGGATCTTTCTGATAGATCAGACTTGTTTCAGACCAGGGACCGCACTGCATGCGGAACGGCGGGAGCGGAGATCCTGGATCGCTAGTAGTGGCAGTGAGGGTGCTAGTCCGTGAAAGGCGTGTGTCACCACTACGTACAACGCATTCCAGTCAGAAGGCCTCATCCTATCTGATCCATCATCCCTAAGTACTGCTCATTCAATGAAACGACGATATTACGGAGGTGGTGCACGTGATCGAGGACAGTTAAAGTGAAGGAACCATGTCTGGGTTGGAAATCACTAGCGTCGCGTTTACCTCAGACCGACATCTTAAACGACCAAAGCAATTACTAGTTGTCGATTGTAGGTTCGGTCGCTGGGGTGTGAGTCGGAGGATTTGATCCCGAATGCCGCACAAATCAGTAGCCCTTTATATCCATAGAACGTGGAGGTCATTCAAAGCTTGGAGTACGGATGCCCGCAAGTTCATTGATCTTTCTTATGTCCTGTGCCCTGAAACGCGCGAATCGTCTGATCTCTGGTATCAGGAGAGATGTTCACCTAGTCTTCATGCAGACGCCAATGTATACTTGATAGGGCCTGAATGCGGGCCTTGCGTTATTCCGGCTAGACGTACAGAAATGTATGGGTAGCGAAGGTGGCGGATGTAATTATGTTGGGTAGGGGCGAGAAGTACTTAACAATGGTTTGCAGACCACGTACCAACTTACGCGCGGTGGTTACATCTTCAGTGATCGATTTGCGCGCCACCATTCCGATGTCACGATACTATGCAACACAAATTTATAATTCGCGCATACCAACCTCCGGGTTCATATCAAAGAGTATGGGCATAAGAATCCGGCCCAGATGGCAGAAGCGGCTTTATAATGCAAATATTGTGAATAGCAAAAGTCACGTCGTGGGCATCTAGACGTACGGGCTTGTACGCTAAAGAGACGTATATAGGGTTGTTCGAGTCGGATCTTGATAATCTACCTTCTAGTTGCTTACGCTGTCTCCTAGCGGCAGGGTACGACAAAACTGTGGCTGGTTAGCCGACCTTGCGCGGCTACTGCGAACGGCTCGGGATGTCCATACGACACCCACACGAACTTTCCATCAAGCACAATCCGTACTTTCACAGGCGTAACGCAGGTGGATAAGATTTTGGCGGTTACCGATATTCGTTTAGGCTCATCTTATCCCAGGCGCGATGGAGACCCGGTCGGCTAAATTAATGGTATTCCTCGAGGGTTTTACGTCGCGGGGAAGTCGAACAATTGACACTTCCAACATACCAAGATCGCCACTGGCTTAGACAATCATAGGCGGATAGATTACCCCGCCCCATTTAAAACATGGTGCGATGTTAGTCCTTAGTTCCGCGGGGTCTACGTCAGGCAGCCAAAAGTGTTACCCACAACCAATTGTCGATTCCGACTGGGATGTAGGCTGCTCAGTTTATATGGAGTTGAAAGCATAGGCCCGACATCCCCGAGGGAGAGGGGAGTGATGGTTTAGTGACGTCGTAGCTGGGAAACCAGGAGGCTTAGTAAAAACTTGCAGGATCTGATTACAGGTAGCCCCCATCACCGGCGTTCGAACCCGGGAGTCCGGCCCGTCACGACAAATTCTACTATCCAGGGACTCCAACGTGGAGCGTAAAAAACAGATCTTTTGTTCCATCTAAAATAGGCCCACGGAAGACTGGTGACCCTAGCGAATTAGACCGGGTCCTTCTTTCGCAGCTCCGTCAAGGAAACGTGAAATGTCTAGAGTGGAGATTAAGAGCACTTACCATTACTTGGTCGTTCGATTGAACGTTAGGCCCAAGCAGCAGCCCTTTAGGAGTAAGTACTGAAATACGTTGATTGACTTGATGTAAGTGTCTGTAAGGCGTCCGCTTATCTTATTATGGTAACTACGTTTCCATAGCGAGGAGTACTCTTTGATTATTTGCGTCCTGATTTCGAGTGACTTCCGGGCTCCCGACCCAGAGTAGAATTACACTTTACCACTTGTGAGATGGGTAGAACCGAAAGGCGATCCTCTAAGCAATCATGAGCTTGATCTGAAGCAAAAAGCGAACCGAGACGAGGCGCGTCAGTCAACGCTGTCCTGTAGGATGCGACACTGAGAAGGACTCGAATTTCAATAGAACACTTCGAGCCTACTGTGTTTCGTCGATCTGGAGCTTGCAGGCGATCCGACCCAGGCATGTGCAAGCACGAATGTTAGATTGCGGAATACATCCTAGTGGATACTGGTCAGACCATGAATCAGTGCTGCGCACGACTCTAACGTTCAACTTTATAACTGCCTGGGCCCGGATAGCCCCCTTAGGAGACCCTTCATGGATCAACGGTTACCCCTTCACGGGAGAAGAGGTATTGCGGCAGCGACTGAGATAAGTGAATCAATTCAATACGGGAATGGCAACCCCGGGTCTGGACAGACAAAATAAAGCAGACAGCCCCTTGTTTTATCACAGACTGGCTATGTATTTAGCAAATGTGACCATATTCAAGCCCTATACGACTACCCCATGAGGACCATATCCGCTCAGGAGTGTGACCTTGCGCGTATTGTTATCCGCCGGCAGTTCAACTGGAGTTACATGTAGGAACATTTTTTGCGAAACCCTAGTCCTATTATTGTAACCTCACCTATAGTGAGTCGCCCGAATCCCCGTCTGGTGTATGGGTTATCCTTGAGTGCGCTTCGCCGCCGCGGGTATGATCCACTCTTAACTGCCAACCTCTGGTTCCAATGATCGGGGCATCTACTATCTTCAGTGCAGCCGCACACTCCTCTTTCGTGTAAACGCTGCCGTTACATACACTGCGACTTATTGCAACTGTCTCATGAAACCAACATTGTGCTCTACCACCTGTAGCCTCTAGCTTGGGCCTTATACTAGCGCGTCAGACTCACAGCGAACCTTTCCTCAACTCTTACTGGTGACAACAGCAAAATTACTTAAGATTACTCATACGGCGTGATCTCCGCAGTGGGACATAAGCCCACCAGGTTGGCGAAAATACCAGCGGCAGTAACATCGCATTGTAAACGTCCCTCCCAGGAGACAGCATACTTAGTGTGACCCCGGCGCGACGCTCTATAGCAGTGCCATCTTTTGCTGACTGTCGATGTACATAGTTCCAGGTAGTTTTGTAATTATTGCCGCTAGTCTAAGTGATAAGCCTTGATCTATCTGGACGCTGATCCTCGACCTGTTTAATTTCGTGGACCTTGCCGATTGTACGGCAAGTTAAGGCAAAGGGGCCCACTGTGTGCGGAGTATTATCTCACTTCGGACATGTGGATGCAAATCCGAAAGGTGTAACACCCGATCATCGGTATCAGGCAATCATGTGACATAGCTAGGAGCTCAGCCCTTTGCCAATCAAAGACCTTGGCTGGTCAGCCACACGCATGGTGTCTACTGAATGATGGAGGGCACTCTACGGCCGAAGGCTCAGCTCGTGTAGGTATATTTGCCGATGACCGGCGCAACGATGATGTGTCCATGATACAACAGAACCAATGCAAGTTCTCTCAGGTGCTGGGCATGAACGCTTGAAGCTAGCACTCTTGTACCTATTTACCCATATCGTCTTGCTTGAGGCTGCTTATCAGGTGTAATGTTAGTCGCCGTACTGGGAGCACCGCTCGGAAATCGGAACCGCTCCCTCGTGGGAACATAGAATCACAAGATGTACAATGTGTTTTATTCTCGCAACGGCATGGAGGTAAGCTTGCCAGGCCCACAACAGCGCTTATCTGAGCCCGAGATAGTTATGCTCTCCTGTGCCTTCCGTGCTTAACGAGCTAATACAAACTTATCGCCGGTCACACTAAGACCAGCTTTACCCAAAGTAGCACGTGACAATATTCCCACCTGCCATAGCGTAGTATTGCTCTCTAAGGCGCAAGGCTGTTCTGCAGCGAATTTCTATGTCTTTCTCGAGAAAAGTTAAACCTCTGTGAGAGCGGGCAGCCTAGACACGAACTTCGGGATGCTTGCGCTACTCTCCTGGCGGCAAAGACGAGATAAACAACCAGTCCGCGTGCGAGGAGGGATTTGCCACAAATGTGAAGTTTCCACCCTCAGCAACGGGGGGCAGCAGCTAGGCCTTAAGTTTTTTCGTGCTAAACGGCAAAATTTCACGTTTCTGACAGTATGCAAGCGTGCCCCCTGCGTGAGCACGCATCCGCGGTCGTCCCGCGCAAGGCAGACGTACAGGATTCCAACGACCACACTCGGACTGTTTCTTTATGGCAACGTCGAGTCGGAACCTTCATTCTTTAATCCCTCCTGCGTATCCCGTGAGGCACGCACGCGGCTAGTCAAAAGATCTAGCAATTACGTACATTCAATAGGGGGGATTACACCAACTCGATCGAGCCGATTACGTAAGTGGTATTAACGTCTCATCCTCTGGGTGGCCCTCAGGGCTACCCAATAAGGATGATTGTTAACAGAAACAGGGGGAAAGCATGAGCACGTGTTGTAACTCACATCACCTGGGATACCGGATCAGGAGTCGGTTTTGCCGTACGGCGACACCCACACGCTTCGGAGTAGTGTGTTCTGACCTTGTACAGCGGAGCGCACAGCTTCAGGTGAGCCTCACAACCGTGCTAGTCAAGAGAGAGATCTGAGGGCCTGCGCCTTCGCATAAAGGCTTCGCTTGTCCCCTAGGGACCGAGCCCAAATTGCAAAGAACCACGTTAAGGTAAATGGTCCTGTTACCCACGACCATCTGTCTGCCCGTAGACCTCCATACGATGCCCCGAGACACCGACGTTAGTAAGATTAGCAAATCTAGTGTTGCATCGTATGCGATCTTTTACCTTCAGTAGACCTCCCTGACGCGTTTGTGTGCAGTCTGCCAATCTAAAGATCAATGTTTACAACGTCGTTGTTTGGCGGTGGTTCATAGTGTGGAACCTGAGCCAAGTCACGATCGCCAAATGGCACAAGCTCCGGCCGTGCGTGAGAAATGCAAATCGGGATGATTCATTGTATGTGGCACACACCGTCTGTGTCTCTCAGAACAGGTGCTTAGGTCTAAATTATTGGAGTTTCCAAATATACTAAATCGGCCCCGCCATACTCTGGCTTGAAAGTTCATCGGGGATATCGCCATAGTTGCCTGGAATCCCGCTAGTTTCCCGCGAGAGACCTCCCATCCTAGAGATCATCTGCGAACTCAGCAATGCGTACTAAAAGTAAAACTTCCTCGAAGGCTGAGATACGACTAGTTTCAATTTGTCCTGAGCACACTTGATAGCCATTTCAATATCCATCGGCATTGCCGTGAAGTTCCGGCTCTGATTGAGCGGTCCTTCACTTGAATCAACCAACCTACTACTTTGTACTGTCTGATTTAACTATGGCATCCTGGGTATTACGAGAATCTATCCTCTGTCGAACGATTCGAAATTTCTAGGAATGCACGTCATCCGTAACCCACCCGAGTTGTTATCTTGGGAGCCTACTTCAAATAGTTCCGCATTCGGCTGTCACTGCCGACACGATTCCCGTTGATATAAGGCATGAGGACTAAACGACTTTTCAAATGTTTCACCTGATTCGCCTAGGAGTCGGGCGTGTAGATGAAATAGGGCTGGTTGTCCGGATAAGCTTTTCGCTTTATTCCTCGACCTCGGAGGGTAACTCAGTCTCCGGAATGCGCCAAACCACACGCCTGTGAATGATCAGCGTATATCGCGTATCACTCCGCCCCCACGATTGGAAGGACAGCCGCCCTTTCGAGAACAGGACGGTGATCGATGGAGCTCCTGGTCGAGCTGAGATTGGCCATCAATACAGGTGATGGGCTCATAGTGAAACAACGTGTCAGAGGGTGCGTTATCCGCAACACCTCGATAGTAGGCAGTACTATCTTCCAGCCCTCCCACCAGGTCAAATTTGACGGGTAAAAAATAGCATGGCGGTAGCTGCGATGCGCCGTTTGACTAGGCCAGTAGAAAGGGCTAGTTACTGCAATTATATCTTAACTACTTAAACAGGGAGAAATAGGATCGCAATTCGCATGTAATCTCTTGCATACACCGCCGAAGGGTCCTCGAATGTTGGATTAGCCAGTTTGCCGAAACCAGTTAATGATGACGGCTCTTTAAGCTAGCCATGATGAGGCCTGTAATGATCATCGCAGTTCTAAACCCAGACCCTGGGTATAGAAATCGAATGCTTCAGCTTACATATATTATTCGCGAAGGAATTTATTCGTACCTTGATCATCCGGACCATTTCAAACTTGTACTAAGATATCGGGGCTTATAAGAGCCGGGACCGCCGGCTATCCGCGATGAAAAGGGTCCCTTGGGTTCAGACCCAGGAACTGGAAGTTATCATGGGAACTTCATCAGTAGAGCACGTAATTTAAGCCCCCCTGCTTACGTCGCATCACATACAAGTCCCGACAACAGCTGATCGAAATAAACGGATGTGAGCACTTGGTGTCGGTTTGCTCAAGCGTGGACACTGTCGTGGCTTGACCCAAGTGTGGAAGAACTGTAAGACGAGCCCTGCCGAAATCTGTGCACATGGCCGTCTCCTTAAGGAGCAGTACAAATGGGTTGGTCAGCTCTCCCACGACATGGCTGTTAGAGATTACGTGGAATGGCCAAGGCTCGTCTTATACCCTCGCCTACCCGGCCCTCACAATGAGACCTTCCTGCGTCATTATTGGGTTCAGGCGGGCTCTCCGCTTTTGATGCGTTAACTACTTGCTGCGAGGCCGCAACGGGCGTCCAGTCGGTCCGTAGGCCAACAAACTCTATGGAGAGCTTTGAAGCGCAGAGGCGCGGGAATAAATGTACGACAGTCGGAAGGATGATGGGTGAACCCGAGTCGATCACGTGGTGGTATTCAGGTGCGCGGCTGCGGTGCGGAAATGGGGTGGATGAATCACATCTAAAACATTTCGTTCATGATCCATTCCATCCCACCTTAAAGAATTCGAGAGAAATGTCCTATGACTCCCTCCTAGCTGCAGCGAAGTGCGTATATGCAGAGAAAAACTAAGATCATATCACCACTATCTGTGGCACTCAAACAGCTCTTCTATAATAATCGATTTTCAGCAGAGAGTTTCTTTAACTGAGCGTGGGTATTTGTTACCTCCTTCGAACAGCTCGACCGACTCTGGGGATACCTTTGGCTCAGGCCATCAGGGCTGTAGTTAGTCAGTCGACCTTTGCGTTGCTGAACCTCAATGGGAGCGGTCTTTTATTCGTTGCCTATGCTGTCTAAGTCCTGGCAGCCAGTACTACGAGCGGGAATACCTCCCTACCTTAAGTCCAGGGGATCTCCGTTTAACTAAACCACAACTAGATGCGCGCTATTTTTTCGATTACAACCGCCATCCAAGGGAAATTCCGAGATTAATGCGATTTTCACCGATCGAACTCTGCCGGCCCCCTCATGGGGATGACCAAAGAGTCTTTTCGACCCCAAATGACCCAAACTAGGACTTTGTACTGACAGATCGCTACCTTGAACCGCACCTACCCTCAGGCGGACCTGCAAACGTGACTCTAGTACCCCTCACAGACGGGTACAGGTGAAAAGTAGAACGTTTGGTGCAGTCCAATTGTTACGTCAGGTCACCTACAGCCCCGGCCAA
		</sequence>
    <sequence><taxon idref="Location_0_1_0|19.225245115500734"/>
			CGAAAGTCACCGGGCAACACAAATCCTTATTTCCTCTAGGCAAAGCCTCGTGGGACTCGGTTGCAAATCGTGAAGGTTTCCTGAGGATACATGCCGGGAGATCGTCCCAGTTCAAGCAGGCGAACGCGAGAGAGTGGCCAATGTGCTTCCGTTGGTAAGGATCGCCATCATAGTGACTGGGTGACCCCCGGCACCAGGAAGGGTCTGCACGACAGACTTATGCAGGAGTGCGATGTGCACGGCAGGATCAGTTTGTGTTCATACAGCAGCATTAGATTACAGGTGTGTTTTAGTCAAAATATCTTTTCCCCAACTACTCCATTTTCGCGTCTTTATATTAGACCGGCAACAGCTTGAGGGCCGTTACGACCATCCCTTGACCGAGTCTCTGGACGAGCTTCAACACGGAACGAGTTGACCCCTCGATTAAGCAAGTGTTTTCCCCGGTGTCGTTCTTGAAACCTGTCCGAAGTACCGACACTGATTTAACTTCGATCATAGTGGCCATAGATTGTGAGATGAGGCGTTGTAATGTGAATGCAATGCCGCATCATCATTTCGTACATCTTTTACCGCTGGAGTAACGTGGTCACTGCCCCGCCCGTGTGTGGCTATCCTCAGACATTGCGTGAGTGCTAGCATATAATTAGATTCAGGGCGTAATCGCGTTATGTTTGATACTAACCTAATACAGGCCTGACGAGGGGGAGAATTTGGCGACATCTGGGTCACCAAGGCAGAGATCGTCGCGAGGATTACCCAACTGCCGCAACTCAGATGTGTTACTCCCCTAGCTCGTACCCGCAAGGTCCCAACTGATAGATGTGTATAAGGTTAACATTCCTTCATCTGAACGTTATCACCCGCTCGATTTTGGACGTGTCGAAGCCGGTGCAACTGCTCAATAGCTGATCTGGACAGCACCAGTAAACGACCCTCCTGAGTAGTTAGGTATTTGAAGGCACGGCGGATTTGATAGCGGTGGTCATATAATCAGGAACTGGTTCCTTCATGGCAGAAGAACTTTAGGTGTAAACACCCGGAGCATACTTCGGGGTTACTTAGGTGCTGAACGGTGAATAGGCCCATTGGGATGCACGTCGACATAACGGCCATCTAGAGACCCGGCAATGCCACTTCAAGGGTTGTCTGTTGACCCACGAGATTCGGTCCCTCACGCTAAGAACGAGTTCTAGAATGCAAAAAACAAAGCGCTTTAATCTGTTGCGAGCACGACCAAATGGCTTGACCTCACACCGTAACCTAAAAAAATGCGCTCTGTTCGAGTCCAGATATTAGAAACCAGACATTGATACTGCCTTGCTAGCCCGAATAATTGTGCACGTTTCTAAGGGTATTATGAAATCGTGTTTTTAGTCGCGGCCCTGACAAGCCCAAAAGCTCCTGATATCTCAAAGATCGTCCCGCTCTGGGTCTGGGCTCCGTTTCCACTATCTGGTCACAGGTTAGTAGTACAACTCCAATATAGGTACCTACTACCACCACAGCATGCCCAACAAATCCGTGCATACGTGAGCAGTCATGTCATGCCATGACTTATATATGGCCGTCACGAGCTAGGAAGACGCGTCTATGCCTCCAGGCCTACCTGCCATCAGTAGCGGTCGATACCGGTCGGTCAAAGGACTCCAGGTAGTTCGATGCTTCCCCGTAGCCTTTGTGACACCAAGGATCGTTAGTGTGTCTATAATCGTCTCGATCTTAACCGAGATGGTTCTGTCAAGTCCTGTTCCCGCGAATATTCTGCTCCAATTCGCCTAGCTGCGTTTCTCAACGGCATAACCGAGGGGGGCTAGACCCTCAGGTGACAGTGTTGCGACGACTCGCATCCCTGCGGGATGCCGGCTGAGCCCTCTTTCGTAAGACGGAGCGCTCTTCAGTAAACTACTCGGGCGTTGACCTACTTATTACCGTGCGCACCTTGCAGAATCCTCATGAGCTACCGCTACTGGTTTGCAGTTCCCTCTGATAAGAAGTTCCGGACTGGCTGTCTCCTTCCCAGTGTGGTTTCCTCCGAGGCCCCCAAAGGCTTCGCCGTTGTGGAGTGGGGTTGCCCTCTGGCGAGCGAATAAAGGTTGGACCTTCTTAATCGTTGCTTTTCTCTGATCAAGAACTGAACCGCCCGACTGACTATCCCGGACACCTTCAGATCCGACCTCGAACCGGCACTTTAAGTACCGTAGATTGTGACTCAATAAGCGATTGGTGCGCCCCATCAGTTTATGTTTTCTACTCAGGTGCACCTGAACAGTGCTGACCGATAGTAGCGCAGTGGCCAAAGAGATTAGTCTTCCAGTGACGCAAGGTCAGGGTCGAGCATCTCAGGAGGCTTTGCAGTTGATCGTGAATGAGGAGAATGACAGGTCGACCTTGTTATCGCGTGTTCAGGTTACCATTTCAATTACTCGTTGTGCGACCGCTAGGACATCTGCATCTAGCTTGTTCCCGCATATACTTATCGCCCCAGGTTCTCTAGCAAAAACCATCCGTCCAACCACGAATGATTAGGCCGTGCCCGGCTGGCTCTCTTTCAGGTTTAAGTCGGCAACGAGCCAGAAATGAACGGCGAAATATAATGCTAATAGGTCCCTAGCCTTGCGTATCTTATAGAGTTGTGGCCAAGTTCGGCTTCGGGTAGATACCTGCTATTGATCCAGGACCTGTTTGTCTAGTTAATTACAATGCGATAACTTTGCTCACACGGGAATTCACACGCGCCCGTCGTTCAATCGTATCACACAAACCAGCGGAGGTAGATTCCCTTATTCCCTCGTGGTAAAGGCCGCTCCAAACTTGTGAACTGCGTGCATCTCTTCATGTTGCCCTGTTTATTGACGTTGTTATACTATGTAGATATGTCCGCGGGCAAAACGGCTCAACGCAGATCTCGGGGCTCGAATCCCAGTCGGCCATGACTAGACGGACTCGTACGCGTCCCCGGCAGAAGCAGCTCTGTGGTAAAGAGAATTAGCCTATGCACTAGTCATAATTGTAGTTATGGCATTTATGTAACTGCCGAGGTATCCTGGTCAACGAGCTACATTTACACTTCCGCCGTAGAGTTATATTTACCACTTTCGGAAGTCGGTAGATGCTGGGAGCATACCAGACAGTCAAGAGTTTCTGTACAGAAACGACCGAAGGCTGGTGAAAGATTAGGCTTACTCTTGTAGTCGCACCAGAACATGAAAGCCTCCTCTGACGAGTTAAAACAATGTTCTCAGCATACCAATGCCCCACAGAGCATAGGATCATTCAGAGCGAGACTGGCTTATCCTGTTTGGTGCCTTTCTGGGTGGCCAGGAAAAAAGACCGAACCCAGAACCGGTAAGTACCATAATAAACGGGGACTAACCGAAAGGTGTGGGAGCCCGCCTCAGTCGGGGGCCGTCCAAAAGGCTATTGGAGCCCAAAGCGCAATGGCGGTCCTACAAGACTATGCACGCCGGCAGTGGCTACCCTCGGATCGTACAAATCCACGCTGCGAGTTTAGCGTTTCGAGGGTCACTGGGTCGACTCACTTACTAGACACGGGAAATATGAGTAGCCTTATACCGTCCCATCTTGTCACAAGACCGAAACGAACGATGTAAATACGCTTATATATTGATTGTAACGTGCTGAATGACTTCGCCGCAAGAACCACCACGGGCATACAGCGTACAGCTTAACAAGCGCAAGTCAAATTGAGTTCTTAGGTTATGGACCCCGTTAGCGTGGTAGTTACGATTTGTGGTCATGTTGATGCATACCGTAAATAAGATAAACAAATGGCCACTTATTGACAGTATTCGTGCTCCAAACGTATGCCGCGTATGCCAAGCGCCACACTTTCCGGCGAGCCGCATACGTGGAAAACTAATGCGAACTGAAATCATCCTTCTGGCGAGTGCACACCTTGCCCTTTTTACATGCCGAAAGTACCATTAGCCAACTCCGTCCACTAGTACGGTTCTCGACTAAGTGTGACGGTTGTTCTTTGGCAGGCCCACTCACCAAAATCATTCGGGCATACACATTAAACGGACGAACCGTCATTGATCGCATAGCAAACTTCCCCGCGCGAGAGAATTCGTTACCGCAATGTGTGTGCGCCTTAATAGCTTATCGAAAGTATTCTACGTTCTATAGGGTGTGGACCTTAAGATGTCCGCGAGGGGATGCTCGGTATCATTCCCAGTGATTTGCAGACCTTTCCACAGTAACTCGGCTACTGTGGTTAAGATATCTATCTAGGACAACAAGGAAAGGCCAAATTTTATGCCTATGTTTTTGCGATATGTTACTCCCGGGCCGACCCGAAGTCACCAAGATGCTTTGCGCGGGGTACCAACCATCGGATCATCGCTTGTCCGGCAACAATAACGGTTGAGGAACTATGACACTCGCTGCATGCGCCAACAAACCTTAGGACGTCCTACAAGTCGGCGGCGAAAGGATTCCAGCCCCGTCTACGAGGAGGCAGGTATAAATAGACAAGGACACTCACTGAGTGAACGCCCGCTGTCAGTTTTTGCCTGCATTGTGAACCGTATGCACTGGGCTCGGCTAGGTTGCGTGGGACTTTGCTGAGGTACATAGGACAAAGCCCCACACATGTGGTGCACTTAAAGAGGACTTAGCAACGCGATGAGAACTCAGACCACCACCCTTGGCTTTTTAGAACATGTGCCCGTGACGCAAGCGGTGCGATTGTCAAATATTCCTGAACGGGCTAACGCCACAGGAAACGACTTTGACCACTCTGAAGAGTGCACTCAAGGAAGTGACATATAACTCAGAACGTCGGCGTAGTAGATTGATAATGGAACGTGAGCCGTTAATAACTGTATTCGCCAAGCAGGTGCGGGCGGCGCCGTGCGCGGGACATGGATTGTTGGCGGTACTGTAGATTACCACACGCAACCCTGTTATACATCTTGGCTTCGAACGAGACGCCCCCCAACGCCTTTCGCCGCAACGTCATGATGAGACTACCAATTGTCAGTTTCTTTGTTACTCGCCACAACGGGCCACGGATAGGCTACGAAATTACGGCGTTAAAAATTGACAGCATTAGGTCCCCCTATGCGATAACGCGCGAGTCGCAGGAGCAGGTGGTCATAGATCCTGTGATGTTTCGTGAACACATATCCTAAATTCTAGGCTGAAAGCCATCAACTCGGTTCATCCCATGGTTTCCAGTGTTTGGATGATAGATAGCGTCCCATATGTGTGAAAAGGCATTTATACATGATCGTTCTGCGGTCTTCCCATATCTCTGTGCGTTTGCGTGGATGGGAGGCAGCTCTCAATGCGAATCCAACTAGGTCTGGTGTTACGATAAATCTTGAAAGTAGGGTACACGTTTTTAGGATCTGCTATGACGCAAGCTCGGCCTATACATTTAGTAATACCCATTTTTACGAGCGATGATTTTCTCCCCGGGGGCGGTACCGATCAGCGAGACCCATACAAGATACGAGTCTTCATAAGAAGTCAGTCCTTCGAGTTTCGGATGTACATGATTTGCTACATATGATGTAAGACGTCTAGCCCCGTAGTCGAACTTCCGGATGCTGTTTGACTTCGGCTTAGCAAAAACGAGTCTGAGATTATGCAGCAGGGCAATCTATAGTTCGACTCTTTCTGCTGCGATGGAGAGGCTGAGGCCAATACCAGTGTGTAATGCTATTTCGTCTCTTCTATGGAGCCACGACGTTTAGTCATCACATACTCTCGGATGGATCACGCATGCATTAAAAACGGCAGCTTCATGAACGACCATAACGTGTGTCTTGAGGCCCCGATGTACGCCCGGATAGGATGCCTCCAAAGGCTTAAAAAAGCAGTTACCCCATTGCTTACAGTCCCAACCCGAGGCACAGCACCGTCTTCTAAGGAGGACCGAGCACCGGTGTCACCGAGTGAGTTGCGTAACAGCCGTCCTTTAAAAGGAGTTTGATGAAGGCCTCGTTAGGTGGGTACACCAGAATTTTGGACCAGTGTCACCACGGTCGGTGAGAGCGGAGAAGTCGCTCCTACAGCAAGTTTTCGCATTTCCATAGTATTTGCAACCAGTATCCGTATTCTCCGAGTAGGAGTCGTTGACTGACATCTAAGTGCACCCTGGGTCGTACGCGAACCCGGCAGGCAAGCGTAAAGGAGTGGCGCAGTTGTTATATCGGCCGTCTACGCCCAACTAGGTCCAATCTTAACTCCGCAAAGGGCTCTATTGGCTAATTCTAAGTCCTGCGTGGGTTGGGTCGCTGGTGTAGGGATGGTCCATGCTGTGCCCTAGTCGGTCTAATGAACCAGGGTATATATCGCATGCAGCGAGAGTATGCAACGGATAACCCGGATCTTTCTGATAGATCAGACTTGTTTCAGACCAGGGACCGCACTGCATGCGGAACGGCGGGAGCGGAGATCCTGGATCGCTAGTAGTGGCAGTGAGGGTGCTAGTCCGTGAAAGGCGTGTGTCACCACTACGTACAACGCATTCCAGTCAGAAGGCCTCATCCTATCTGATCCATCATCCCTAAGTACTGCTCATTCAATGAAACGACGATATTACGGAGGTGGTGCACGTGATCGAGGACAGTTAAAGTGAAGGAACCATGTCTGGGTTGGAAATCACTAGCGTCGCGTTTACCTCAGACCGACATCTTAAACGACCAAAGCAATTACTAGTTGTCGATTGTAGGTTCGGTCGCTGGGGTGTGAGTCGGAGGATTTGATCCCGAATGCCGCACAAATCAGTAGCCCTTTATATCCATAGAACGTGGAGGTCATTCAAAGCTTGGAGTACGGATGCCCGCAAGTTCATTGATCTTTCTTATGTCCTGTGCCCTGAAACGCGCGAATCGTCTGATCTCTGGTATCAGGAGAGATGTTCACCTAGTCTTCATGCAGACGCCAATGTATACTTGATAGGGCCTGAATGCGGGCCTTGCGTTATTCCGGCTAGACGTACAGAAATGTATGGGTAGCGAAGGTGGCGGATGTAATTATGTTGGGTAGGGGCGAGAAGTACTTAACAATGGTTTGCAGACCACGTACCAACTTACGCGCGGTGGTTACATCTTCAGTGATCGATTTGCGCGCCACCATTCCGATGTCACGATACTATGCAACACAAATTTATAATTCGCGCATACCAACCTCCGGGTTCATATCAAAGAGTATGGGCATAAGAATCCGGCCCAGATGGCAGAAGCGGCTTTATAATGCAAATATTGTGAATAGCAAAAGTCACGTCGTGGGCATCTAGACGTACGGGCTTGTACGCTAAAGAGACGTATATAGGGTTGTTCGAGTCGGATCTTGATAATCTACCTTCTAGTTGCTTACGCTGTCTCCTAGCGGCAGGGTACGACAAAACTGTGGCTGGTTAGCCGACCTTGCGCGGCTACTGCGAACGGCTCGGGATGTCCATACGACACCCACACGAACTTTCCATCAAGCACAATCCGTACTTTCACAGGCGTAACGCAGGTGGATAAGATTTTGGCGGTTACCGATATTCGTTTAGGCTCATCTTATCCCAGGCGCGATGGAGACCCGGTCGGCTAAATTAATGGTATTCCTCGAGGGTTTTACGTCGCGGGGAAGTCGAACAATTGACACTTCCAACATACCAAGATCGCCACTGGCTTAGACAATCATAGGCGGATAGATTACCCCGCCCCATTTAAAACATGGTGCGATGTTAGTCCTTAGTTCCGCGGGGTCTACGTCAGGCAGCCAAAAGTGTTACCCACAACCAATTGTCGATTCCGACTGGGATGTAGGCTGCTCAGTTTATATGGAGTTGAAAGCATAGGCCCGACATCCCCGAGGGAGAGGGGAGTGATGGTTTAGTGACGTCGTAGCTGGGAAACCAGGAGGCTTAGTAAAAACTTGCAGGATCTGATTACAGGTAGCCCCCATCACCGGCGTTCGAACCCGGGAGTCCGGCCCGTCACGACAAATTCTACTATCCAGGGACTCCAACGTGGAGCGTAAAAAACAGATCTTTTGTTCCATCTAAAATAGGCCCACGGAAGACTGGTGACCCTAGCGAATTAGACCGGGTCCTTCTTTCGCAGCTCCGTCAAGGAAACGTGAAATGTCTAGAGTGGAGATTAAGAGCACTTACCATTACTTGGTCGTTCGATTGAACGTTAGGCCCAAGCAGCAGCCCTTTAGGAGTAAGTACTGAAATACGTTGATTGACTTGATGTAAGTGTCTGTAAGGCGTCCGCTTATCTTATTATGGTAACTACGTTTCCATAGCGAGGAGTACTCTTTGATTATTTGCGTCCTGATTTCGAGTGACTTCCGGGCTCCCGACCCAGAGTAGAATTACACTTTACCACTTGTGAGATGGGTAGAACCGAAAGGCGATCCTCTAAGCAATCATGAGCTTGATCTGAAGCAAAAAGCGAACCGAGACGAGGCGCGTCAGTCAACGCTGTCCTGTAGGATGCGACACTGAGAAGGACTCGAATTTCAATAGAACACTTCGAGCCTACTGTGTTTCGTCGATCTGGAGCTTGCAGGCGATCCGACCCAGGCATGTGCAAGCACGAATGTTAGATTGCGGAATACATCCTAGTGGATACTGGTCAGACCATGAATCAGTGCTGCGCACGACTCTAACGTTCAACTTTATAACTGCCTGGGCCCGGATAGCCCCCTTAGGAGACCCTTCATGGATCAACGGTTACCCCTTCACGGGAGAAGAGGTATTGCGGCAGCGACTGAGATAAGTGAATCAATTCAATACGGGAATGGCAACCCCGGGTCTGGACAGACAAAATAAAGCAGACAGCCCCTTGTTTTATCACAGACTGGCTATGTATTTAGCAAATGTGACCATATTCAAGCCCTATACGACTACCCCATGAGGACCATATCCGCTCAGGAGTGTGACCTTGCGCGTATTGTTATCCGCCGGCAGTTCAACTGGAGTTACATGTAGGAACATTTTTTGCGAAACCCTAGTCCTATTATTGTAACCTCACCTATAGTGAGTCGCCCGAATCCCCGTCTGGTGTATGGGTTATCCTTGAGTGCGCTTCGCCGCCGCGGGTATGATCCACTCTTAACTGCCAACCTCTGGTTCCAATGATCGGGGCATCTACTATCTTCAGTGCAGCCGCACACTCCTCTTTCGTGTAAACGCTGCCGTTACATACACTGCGACTTATTGCAACTGTCTCATGAAACCAACATTGTGCTCTACCACCTGTAGCCTCTAGCTTGGGCCTTATACTAGCGCGTCAGACTCACAGCGAACCTTTCCTCAACTCTTACTGGTGACAACAGCAAAATTACTTAAGATTACTCATACGGCGTGATCTCCGCAGTGGGACATAAGCCCACCAGGTTGGCGAAAATACCAGCGGCAGTAACATCGCATTGTAAACGTCCCTCCCAGGAGACAGCATACTTAGTGTGACCCCGGCGCGACGCTCTATAGCAGTGCCATCTTTTGCTGACTGTCGATGTACATAGTTCCAGGTAGTTTTGTAATTATTGCCGCTAGTCTAAGTGATAAGCCTTGATCTATCTGGACGCTGATCCTCGACCTGTTTAATTTCGTGGACCTTGCCGATTGTACGGCAAGTTAAGGCAAAGGGGCCCACTGTGTGCGGAGTATTATCTCACTTCGGACATGTGGATGCAAATCCGAAAGGTGTAACACCCGATCATCGGTATCAGGCAATCATGTGACATAGCTAGGAGCTCAGCCCTTTGCCAATCAAAGACCTTGGCTGGTCAGCCACACGCATGGTGTCTACTGAATGATGGAGGGCACTCTACGGCCGAAGGCTCAGCTCGTGTAGGTATATTTGCCGATGACCGGCGCAACGATGATGTGTCCATGATACAACAGAACCAATGCAAGTTCTCTCAGGTGCTGGGCATGAACGCTTGAAGCTAGCACTCTTGTACCTATTTACCCATATCGTCTTGCTTGAGGCTGCTTATCAGGTGTAATGTTAGTCGCCGTACTGGGAGCACCGCTCGGAAATCGGAACCGCTCCCTCGTGGGAACATAGAATCACAAGATGTACAATGTGTTTTATTCTCGCAACGGCATGGAGGTAAGCTTGCCAGGCCCACAACAGCGCTTATCTGAGCCCGAGATAGTTATGCTCTCCTGTGCCTTCCGTGCTTAACGAGCTAATACAAACTTATCGCCGGTCACACTAAGACCAGCTTTACCCAAAGTAGCACGTGACAATATTCCCACCTGCCATAGCGTAGTATTGCTCTCTAAGGCGCAAGGCTGTTCTGCAGCGAATTTCTATGTCTTTCTCGAGAAAAGTTAAACCTCTGTGAGAGCGGGCAGCCTAGACACGAACTTCGGGATGCTTGCGCTACTCTCCTGGCGGCAAAGACGAGATAAACAACCAGTCCGCGTGCGAGGAGGGATTTGCCACAAATGTGAAGTTTCCACCCTCAGCAACGGGGGGCAGCAGCTAGGCCTTAAGTTTTTTCGTGCTAAACGGCAAAATTTCACGTTTCTGACAGTATGCAAGCGTGCCCCCTGCGTGAGCACGCATCCGCGGTCGTCCCGCGCAAGGCAGACGTACAGGATTCCAACGACCACACTCGGACTGTTTCTTTATGGCAACGTCGAGTCGGAACCTTCATTCTTTAATCCCTCCTGCGTATCCCGTGAGGCACGCACGCGGCTAGTCAAAAGATCTAGCAATTACGTACATTCAATAGGGGGGATTACACCAACTCGATCGAGCCGATTACGTAAGTGGTATTAACGTCTCATCCTCTGGGTGGTCCTCAGGGCTACCCAATAAGGATGATTGTTAACAGAAACAGGGGGAAAGCATGAGCACGTGTTGTAACTCACATCACCTGGGATACCGGATCAGGAGTCGGTTTTGCCGTACGGCGACACCCACACGCTTCGGAGTAGTGTGTTCTGACCTTGTACAGCGGAGCGCACAGCTTCAGGTGAGCCTCACAACCGTGCTAGTCAAGAGAGAGATCTGAGGGCCTGCGCCTTCGCATAAAGGCTTCGCTTGTCCCCTAGGGACCGAGCCCAAATTGCAAAGAACCACGTTAAGGTAAATGGTCCTGTTACCCACGACCATCTGTCTGCCCGTAGACCTCCATACGATGCCCCGAGACACCGACGTTAGTAAGATTAGCAAATCTAGTGTTGCATCGTATGCGATCTTTTACCTTCAGTAGACCTCCCTGACGCGTTTGTGTGCAGTCTGCCAATCTAAAGATCAATGTTTACAACGTCGTTGTTTGGCGGTGGTTCATAGTGTGGAACCTGAGCCAAGTCACGATCGCCAAATGGCACAAGCTCCGGCCGTGCGTGAGAAATGCAAATCGGGATGATTCATTGTATGTGGCACACACCGTCTGTGTCTCTCAGAACAGGTGCTTAGGTCTAAATTATTGGAGTTTCCAAATATACTAAATCGGCCCCGCCATACTCTGGCTTGAAAGTTCATCGGGGATATCGCCATAGTTGCCTGGAATCCCGCTAGTTTCCCGCGAGAGACCTCCCATCCTAGAGATCATCTGCGAACTCAGCAATGCGTACTAAAAGTAAAACTTCCTCGAAGGCTGAGATACGACTAGTTTCAATTTGTCCTGAGCACACTTGATAGCCATTTCAATATCCATCGGCATTGCCGTGAAGTTCCGGCTCTGATTGAGCGGTCCTTCACTTGAATCAACCAACCTACTACTTTGTACTGTCTGATTTAACTATGGCATCCTGGGTATTACGAGAATCTATCCTCTGTCGAACGATTCGAAATTTCTAGGAATGCACGTCATCCGTAACCCACCCGAGTTGTTATCTTGGGAGCCTACTTCAAATAGTTCCGCATTCGGCTGTCACTGCCGACACGATTCCCGTTGATATAAGGCATGAGGACTAAACGACTTTTCAAATGTTTCACCTGATTCGCCTAGGAGTCGGGCGTGTAGATGAAATAGGGCTGGTTGTCCGGATAAGCTTTTCGCTTTATTCCTCGACCTCGGAGGGTAACTCAGTCTCCGGAATGCGCCAAACCACACGCCTGTGAATGATCAGCGTATATCGCGTATCACTCCGCCCCCACGATTGGAAGGACAGCCGCCCTTTCGAGAACAGGACGGTGATCGATGGAGCTCCTGGTCGAGCTGAGATTGGCCATCAATACAGGTGATGGGCTCATAGTGAAACAACGTGTCAGAGGGTGCGTTATCCGCAACACCTCGATAGTAGGCAGTATTATCTTCCAGCCCTCCCACCAGGTCAAATTTGACGGGTAAAAAATAGCATGGCGGTAGCTGCGATGCGCCGTTTGACTAGGCCAGTAGAAAGGGCTAGTTACTGCAATTATATCTTAACTACTTAAACAGGGAGAAATAGGATCGCAATTCGCATGTAATCTCTTGCATACACCGCCGAAGGGTCCTCGAATGTTGGATTAGCCAGTTTGCCGAAACCAGTTAATGATGACGGCTCTTTAAGCTAGCAATGATGAGGCCTGTAATGATCATCGCAGTTCTAAACCCAGACCCTGGGTATAGAAATCGAATGCTTCAGCTTACATATATTATTCGCGAAGGAATTTATTCGTACCTTGATCATCCGGACCATTTCAAACTTGTACTAAGATATCGGGGCTTATAAGAGCCGGGACCGCCGGCTATCCGCGATGAAAAGGGTCCCTTGGGTTCAGACCCAGGAACTGGAAGTTATCATGGGAACTTCATCAGTAGAGCACGTAATTTAAGCCCCCCTGCTTACGTCGCATCACATACAAGTCCCGACAACAGCTGATCGAAATAAACGGATGTGAGCACTTGGTGTCGGTTTGCTCAAGCGTGGACACTGTCGTGGCTTGACCCAAGTGTGGAAGAACTGTAAGACGAGCCCTGCCGAAATCTGTGCACATGGCCGTCTCCTTAAGGAGCAGTACAAATGGGTTGGTCAGCTCTCCCACGACATGGCTGTTAGAGATTACGTGGAATGGCCAAGGCTCGTCTTACACCCTCGCCTACCCGGCCCTCACAATGAGACCTTCCTGCGTCATTATTGGGTTCAGGCGGGCTCTCCGCTTTTGATGCGTTAACTACTTGCTGCGAGGCCGCAACGGGCGTCCAGTCGGTCCGTAGGCCAACAAACTCTATGGAGAGCTTTGAAGCGCAGAGGCGCGGGAATAAATGTACGACAGTCGGAAGGATGATGGGTGAACCCGAGTCGATCACGTGGTGGTATTCAGGTGCGCGGCTGCGGTGCGGAAATGGGGTGGATGAATCACATCTAAAACATTTCGTTCATGATCCATTCCATCCCACCTTAAAGAATTCGAGAGAAATGTCCTATGACTCCCTCCTAGCTGCAGCGAAGTGCGTATATGCAGAGAAAAACTAAGATCATATCACCACTATCTGTGGCACTCAAACAGCTCTTCTATAATAATCGATTTTCAGCAGAGAGTTTCTTTAACTGAGCGTGGGTATTTGTTACCTCCTTCGAACAGCTCGACCGACTCTGGGGATACCTTTGGCTCAGGCCATCAGGGCTGTAGTTAGTCAGTCGACCTTTGCGTTGCTGAACCTCAATGGGAGCGGTCTTTTATTCGTTGCCTATGCTGTCTAAGTCCTGGCAGCCAGTACTACGAGCGGGAATACCTCCCTACCTTAAGTCCAGGGGATCTCCGTTTAACTAAACCACAACTAGATGCGCGCTATTTTTTCGATTACAACCGCCATCCAAGGGAAATTCCGAGATTAATGCGATTTTCACCGATCGAACTCTGCCGGCCCCCTCATGGGGATGACCAAAGAGTCTTTTCGACCCCAAATGACCCAAACTAGGACTTTGTACTGACAGATCGCTACCTTGAACCGCACCTACCCTCAGGCGGACCTGCAAACGTGACTCTAGTACCCCTCACAGACGGGTACAGGTGAAAAGTAGAACGTTTGGTGCAGTCCAATTGTTACGTCAGGTCACCTACAGCCCCGGCCAA
		</sequence>
    <sequence><taxon idref="Location_3_1_1|19.18418922509811"/>
			CGAAAGTCACCGGGCAACACAAATCCTTATTTCCTCTAGGCAAAGCCTCGTGGGACTCGGTTGCAAATCGTGAAGGTTTCCTGAGGATACATGCCGGGAGATCGTCCCAGTTCAAGCAGGCGAACGCGAGAGAGTGGCCAATGTGCTTCCGTTGGTAAGGATCGCCATCATAGTGACTGGGTGACCCCCGGCACCAGGAAGGGTCTGCACGACAGACTTATGCAGGAGTGCGATGTGCACGGCAGGATCAGTTTGTGTTCATACAGCAGCATTAGATTACAGGTGTGTTTTAGTCAAAATATCTTTTCCCCAACTACTCCATTTTCGCGTCTTTATATTAGACCGGCAACAGCTTGAGGGCCGTTACGACCATCCCTTGACCGAGTCTCTGGACGAGCTTCAACACGGAACGAGTTGACCCCTCGATTAAGCAAGTGTTTTCCCCGGTGTCGTTCTTGAAACCTGTCCGAAGTACCGACACTGATTTAACTTCGATCATAGTGGCCATAGATTGTGAGATGAGGCGTTGTAATGTGAATGCAATGCCGCATCATCATTTCGTACATCTTTTACCGCTGGAGTAACGTGGTCACTGCCCCGCCCGTGTGTGGCTATCCTCAGACATTGCGTGAGTGCTAGCATATAATTAGATTCAGGGCGTAATCGCGTTATGTTTGATACTAACCTAATACAGGCCTGACGAGGGGGAGAATTTGGCGACATCTGGGTCACCAAGGCAGAGATCGTCGCGAGGATTACCCAACTGCCGCAACTCAGATGTGTTACTCCCCTAGCTCGTACCCGCAAGGTCCCAACTGATAGATGTGTATAAGGTTAACATTCCTTCATCTGAACGTTATCACCCGCTCGATTTTGGACGTGTCGAAGCCGGTGCAACTGCTCAATAGCTGATCTGGACAGCACCAGTAAACGACCCTCCTGAGTAGTTAGGTATTTGAAGGCACGGCGGATTTGATAGCGGTGGTCATATAATCAGGAACTGGTTCCTTCATGGCAGAAGAACTTTAGGTGTAAACACCCGGAGCATACTTCGGGGTTACTTAGGTGCTGAACGGTGAATAGGCCCATTGGGATGCACGTCGACATAACGGCCATCTAGAGACCCGGCAATGCCACTTCAAGGGTTGTCTGTTGACCCACGAGATTCGGTCCCTCACGCTAAGAACGAGTTCTAGAATGCAAAAAACAAAGCGCTTTAATCTGTTGCGAGCACGACCAAATGGCTTGACCTCACACCGTAACCTAAAAAAATGCGCTCTGTTCGAGTCCAGATATTAGAAACCAGACATTGATACTGCCTTGCTAGCCCGAATAATTGTGCACGTTTCTAAGGGTATTATGAAATCGTGTTTTTAGTCGCGGCCCTGACAAGCCCAAAAGCTCCTGATATCTCAAAGATCGTCCCGCTCTGGGTCTGGGCTCCGTTTCCACTATCTGGTCACAGGTTAGTAGTACAACTCCAATATAGGTACCTACTACCACCACAGCATGCCCAACAAATCCGTGCATACGTGAGCAGTCATGTCATGCCATGACTTATATATGGCCGTCACGAGCTAGGAAGACGCGTCTATGCCTCCAGGCCTACCTGCCATCAGTAGCGGTCGATACCGGTCGGTCAAAGGACTCCAGGTAGTTCGATGCTTCCCCGTAGCCTTTGTGACACCAAGGATCGTTAGTGTGTCTATAATCGTCTCGATCTTAACCGAGATGGTTCTGTCAAGTCCTGTTCCCGCGAATATTCTGCTCCAATTCGCCTAGCTGCGTTTCTCAACGGCATAACCGAGGGGGGCTAGACCCTCAGGTGACAGTGTTGCGACGACTCGCATCCCTGCGGGATGCCGGCTGAGCCCTCTTTCGTAAGACGGAGCGCTCTTCAGTAAACTACTCGGGCGTTGACCTACTTATTACCGTGCGCACCTTGCAGAATCCTCATGAGCTACCGCTACTGGTTTGCAGTTCCCTCTGATAAGAAGTTCCGGACTGGCTGTCTCCTTCCCAGTGTGGTTTCCTCCGAGGCCCCCAAAGGCTTCGCCGTTGTGGAGTGGGGTTGCCCTCTGGCGAGCGAATAAAGGTTGGACCTTCTTAATCGTTGCTTTTCTCTGATCAAGAACTGAACCGCCCGACTGACTATCCCGGACACCTTCAGATCCGACCTCGAACCGGCACTTTAAGTACCGTAGATTGTGACTCAATAAGCGATTGGTGCGCCCCATCAGTTTATGTTTTCTACTCAGGTGCACCTGAACAGTGCTGACCGATAGTAGCGCAGTGGCCAAAGAGATTAGTCTTCCAGTGACGCAAGGTCAGGGTCGAGCATCTCAGGAGGCTTTGCAGTTGATCGTGAATGAGGAGAATGACAGGTCGACCTTGTTATCGCGTGTTCAGGTTACCATTTCAATTACTCGTTGTGCGACCGCTAGGACATCTGCATCTAGCTTGTTCCCGCATATACTTATCGCCCCAGGTTCTCTAGCAAAAACCATCCGTCCAACCACGAATGATTAGGCCGTGCCCGGCTGGCTCTCTTTCAGGTTTAAGTCGGCAACGAGCCAGAAATGAACGGCGAAATATAATGCTAATAGGTCCCTAGCCTTGCGTATCTTATAGAGTTGTGGCCAAGTTCGGCTTCGGGTAGATACCTGCTATTGATCCAGGACCTGTTTGTCTAGTTAATTACAATGCGATAACTTTGCTCACACGGGAATTCACACGCGCCCGTCGTTCAATCGTATCACACAAACCAGCGGAGGTAGATTCCCTTATTCCCTCGTGGTAAAGGCCGCTCCAAACTTGTGAACTGCGTGCATCTCTTCATGTTGCCCTGTTTATTGACGTTGTTATACTATGTAGATATGTCCGCGGGCAAAACGGCTCAACGCAGATCTCGGGGCTCGAATCCCAGTCGGCCATGACTAGACGGACTCGTACGCGTCCCCGGCAGAAGCAGCTCTGTGGTAAAGAGAATTAGCCTATGCACTAGTCATAATTGTAGTTATGGCATTTATGTAACTGCCGAGGTATCCTGGTCAACGAGCTACATTTACACTTCCGCCGTAGAGTTATATTTACCACTTTCGGAAGTCGGTAGATGCTGGGAGCATACCAGACAGTCAAGAGTTTCTGTACAGAAACGACCGAAGGCTGGTGAAAGATTAGGCTTACTCTTGTAGTCGCACCAGAACATGAAAGCCTCCTCTGACGAGTTAAAACAATGTTCTCAGCATACCAATGCCCCACAGAGCATAGGATCATTCAGAGCGAGACTGGCTTATCCTGTTTGGTGCCTTTCTGGGTGGCCAGGAAAAAAGACCGAACCCAGAACCGGTAAGTACCATAATAAACGGGGACTAACCGAAAGGTGTGGGAGCCCGCCTCAGTCGGGGGCCGTCCAAAAGGCTATTGGAGCCCAAAGCGCAATGGCGGTCCTACAAGACTATGCACGCCGGCAGTGGCTACCCTCGGATCGTACAAATCCACGCTGCGAGTTTAGCGTTTCGAGGGTCACTGGGTCGACTCACTTACTAGACACGGGATATATGAGTAGCCTTATACCGTCCCATCTTGTCACAAGACCGAAACGAACGATGTAAATACGCTTATATATTGATTGTAACGTGCTGAATGACTTCGCCGCAAGAACCACCACGGGCATACAGCGTACAGCTTAACAAGCGCAAGTCAAATTGAGTTCTTAGGTTATGGACCCCGTTAGCGTGGTAGTTACGATTTGTGGTCATGTTGATGCATACCGTAAATAAGATAAACAAATGGCCACTTATTGACAGTATTCGTGCTCCAAACGTATGCCGCGTATGCCAAGCGCCACACTTTCCGGCGAGCCGCATACGTGGAAAACTAATGCGAACTGAAATCATCCTTCTGGCGAGTGCACACCTTGCCCTTTTTACATGCCGAAAGTACCATTAGCCAACTCCGTCCACTAGTACGGTTCTCGACTAAGTGTGACGGTTGTTCTTTGGCAGGCCCACTCACCAAAATCATTCGGGCATACACATTAAACGGACGAACCGTCATTGATCGCATAGCAAACTTCCCCGCGCGAGAGAATTCGTTACCGCAATGTGTGTGCGCCTTAATAGCTTATCGAAAGTATTCTACGTTCTATAGGGTGTGGACCTTAAGATGTCCGCGAGGGGATGCTCGGTATCATTCCCAGTGATTTGCAGACCTTTCCACAGTAACTCGGCTACTGTGGTTAAGATATCTATCTAGGACAACAAGGAAAGGCCAAATTTTATGCCTATGTTTTTGCGATATGTTACTCCCGGGCCGACCCGAAGTCACCAAGATGCTTTGCGCGGGGTACCAACCATCGGATCATCGCTTGTCCGGCAACAATAACGGTTGAGGAACTATGACACTCGCTGCATGCGCCAACAAACCTTAGGACGTCCTACAAGTCGGCGGCGAAAGGATTCCAGCCCCGTCTACGAGGAGGCAGGTATAAATAGACAAGGACACTCACTGAGTGAACGCCCGCTGTCAGTTTTTGCCTGCATTGTGAACCGTATGCACTGGGCTCGGCTAGGTTGCGTGGGACTTTGCTGAGGTACATAGGACAAAGCCCCACACATGTGGTGCACTTAAAGAGGACTTAGCAACGCGATGAGAACTCAGACCACCACCCTTGGCTTTTTAGAACATGTGCCCGTGACGCAAGCGGTGCGATTGTCAAATATTCCTGAACGGGCTAACGCCACAGGAAACGACTTTGACCACTCTGAAGAGTGCACTCAAGGAAGTGACATATAACTCAGAACGTCGGCGTAGTAGATTGATAATGGAACGTGAGCCGTTAATAACTGTATTCGCCAAGCAGGTGCGGGCGGCGCCGTGCGCGGGACATGGATTGTTGGCGGTACTGTAGATTACCACACGCAACCCTGTTATACATCTTGGCTTCGAACGAGACGCCCCCCAACGCCTTTCGCCGCAACGTCATGATGAGACTACCAATTGTCAGTTTCTTTGTTACTCGCCACAACGGGCCACGGATAGGCTACGAAATTACGGCGTTAAAAATTGACAGCATTAGGTCCCCCTATGCGATAACGCGCGAGTCGCAGGAGCAGGTGGTCATAGATCCTGTGATGTTTCGTGAACACATATCCTAAATTCTAGGCTGAAAGCCATCAACTCGGTTCATCCCATGGTTTCCAGTGTTTGGATGATAGATAGCGTCCCATATGTGTGAAAAGGCATTTATACATGATCGTTCTGCGGTCTTCCCATATCTCTGTGCGTTTGCGTGGATGGGAGGCAGCTCTCAATGCGAATCCAACTAGGTCTGGTGTTACGATAAATCTTGAAAGTAGGGTACACGTTTTTAGGATCTGCTATGACGCAAGCTCGGCCTATACATTTAGTAATACCCATTTTTACGAGCGATGATTTTCTCCCCGGGGGCGGTACCGATCAGCGAGACCCATACAAGATACGAGTCTTCATAAGAAGTCAGTCCTTCGAGTTTCGGATGTACATGATTTGCTACATATGATGTAAGACGTCTAGCCCCGTAGTCGAACTTCCGGATGCTGTTTGACTTCGGCTTAGCAAAAACGAGTCTGAGATTATGCAGCAGGGCAATCTATAGTTCGACTCTTTCTGCTGCGATGGAGAGGCTGAGGCCAATACCAGTGTGTAATGCTATTTCGTCTCTTCTATGGAGCCACGACGTTTAGTCATCACATACTCTCGGATGGATCACGCATGCATTAAAAACGGCAGCTTCATGAACGACCATAACGTGTGTCTTGAGGCCCCGATGTACGCCCGGATAGGATGCCTCCAAAGGCTTAAAAAAGCAGTTACCCCATTGCTTACAGTCCCAACCCGAGGCACAGCACCGTCTTCTAAGGAGGACCGAGCACCGGTGTCACCGAGTGAGTTGCGTAACAGCCGTCCTTTAAAAGGAGTTTGATGAAGGCCTCGTTAGGTGGGTACACCAGAATTTTGGACCAGTGTCACCACGGTCGGTGAGAGCGGAGAAGTCGCTCCTACAGCAAGTTTTCGCATTTCCATAGTATTTGCAACCAGTATCCGTATTCTCCGAGTAGGAGTCGTTGACTGACATCTAAGTGCACCCTGGGTCGTACGCGAACCCGGCAGGCAAGCGTAAAGGAGTGGCGCAGTTGTTATATCGGCCGTCTACGCCCAACTAGGTCCAATCTTAACTCCGCAAAGGGCTCTATTGGCTAATTCTAAGTCCTGCGTGGGTTGGGTCGCTGGTGTAGGGATGGTCCATGCTGTGCCCTAGTCGGTCTAATGAACCAGGGTATATATCGCATGCAGCGAGAGTATGCAACGGATAACCCGGATCTTTCTGATAGATCAGACTTGTTTCAGACCAGGGACCGCACTGCATGCGGAACGGCGGGAGCGGAGATCCTGGATCGCTAGTAGTGGCAGTGAGGGTGCTAGTCCGTGAAAGGCGTGTGTCACCACTACGTACAACGCATTCCAGTCAGAAGGCCTCATCCTATCTGATCCATCATCCCTAAGTACTGCTCATTCAATGAAACGACGATATTACGGAGGTGGTGCACGTGATCGAGGACAGTTAAAGTGAAGGAACCATGTCTGGGTTGGAAATCACTAGCGTCGCGTTTACCTCAGACCGACATCTTAAACGACCAAAGCAATTACTAGTTGTCGATTGTAGGTTCGGTCGCTGGGGTGTGAGTCGGAGGATTTGATCCCGAATGCCGCACAAATCAGTAGCCCTTTATATCCATAGAACGTGGAGGTCATTCAAAGCTTGGAGTACGGATGCCCGCAAGTTCATTGATCTTTCTTATGTCCTGTGCCCTGAAACGCGCGAATCGTCTGATCTCTGGTATCAGGAGAGATGTTCACCTAGTCTTCATGCAGACGCCAATGTATACTTGATAGGGCCTGAATGCGGGCCTTGCGTTATTCCGGCTAGACGTACAGAAATGTATGGGTAGCGAAGGTGGCGGATGTAATTATGTTGGGTAGGGGCGAGAAGTACTTAACAATGGTTTGCAGACCACGTACCAACTTACGCGCGGTGGTTACATCTTCAGTGATCGATTTGCGCGCCACCATTCCGATGTCACGATACTATGCAACACAAATTTATAATTCGCGCATACCAACCTCCGGGTTCATATCAAAGAGTATGGGCATAAGAATCCGGCCCAGATGGCAGAAGCGGCTTTATAATGCAAATATTGTGAATAGCAAAAGTCACGTCGTGGGCATCTAGACGTACGGGCTTGTACGCTAAAGAGACGTATATAGGGTTGTTCGAGTCGGATCTTGATAATCTACCTTCTAGTTGCTTACGCTGTCTCCTAGCGGCAGGGTACGACAAAACTGTGGCTGGTTAGCCGACCTTGCGCGGCTACTGCGAACGGCTCGGGATGTCCATACGACACCCACACGAACTTTCCATCAAGCACAATCCGTACTTTCACAGGCGTAACGCAGGTGGATAAGATTTTGGCGGTTACCGATATTCGTTTAGGCTCATCTTATCCCAGGCGCGATGGAGACCCGGTCGGCTAAATTAATGGTATTCCTCGAGGGTTTTACGTCGCGGGGAAGTCGAACAATTGACACTTCCAACATACCAAGATCGCCACTGGCTTAGACAATCATAGGCGGATAGATTACCCCGCCCCATTTAAAACATGGTGCGATGTTAGTCCTTAGTTCCGCGGGGTCTACGTCAGGCAGCCAAAAGTGTTACCCACAACCAATTGTCGATTCCGACTGGGATGTAGGCTGCTCAGTTTATATGGAGTTGAAAGCATAGGCCCGACATCCCCGAGGGAGAGGGGAGTGATGGTTTAGTGACGTCGTAGCTGGGAAACCAGGAGGCTTAGTAAAAACTTGCAGGATCTGATTACAGGTAGCCCCCATCACCGGCGTTCGAACCCGGGAGTCCGGCCCGTCACGACAAATTCTACTATCCAGGGACTCCAACGTGGAGCGTAAAAAACAGATCTTTTGTTCCATCTAAAATAGGCCCACGGAAGACTGGTGACCCTAGCGAATTAGACCGGGTCCTTCTTTCGCAGCTCCGTCAAGGAAACGTGAAATGTCTAGAGTGGAGATTAAGAGCACTTACCATTACTTGGTCGTTCGATTGAACGTTAGGCCCAAGCAGCAGCCCTTTAGGAGTAAGTACTGAAATACGTTGATTGACTTGATGTAAGTGTCTGTAAGGCGTCCGCTTATCTTATTATGGTAACTACGTTTCCATAGCGAGGAGTACTCTTTGATTATTTGCGTCCTGATTTCGAGTGACTTCCGGGCTCCCGACCCAGAGTAGAATTACACTTTACCACTTGTGAGATGGGTAGAACCGAAAGGCGATCCTCTAAGCAATCATGAGCTTGATCTGAAGCAAAAAGCGAACCGAGACGAGGCGCGTCAGTCAACGCTGTCCTGTAGGATGCGACACTGAGAAGGACTCGAATTTCAATAGAACACTTCGAGCCTACTGTGTTTCGTCGATCTGGAGCTTGCAGGCGATCCGACCCAGGCATGTGCAAGCACGAATGTTAGATTGCGGAATACATCCTAGTGGATACTGGTCAGACCATGAATCAGTGCTGCGCACGACTCTAACGTTCAACTTTATAACTGCCTGGGCCCGGATAGCCCCCTTAGGAGACCCTTCATGGATCAACGGTTACCCCTTCACGGGAGAAGAGGTATTGCGGCAGCGACTGAGATAAGTGAATCAATTCAATACGGGAATGGCAACCCCGGGTCTGGACAGACAAAATAAAGCAGACAGCCCCTTGTTTTATCACAGACTGGCTATGTATTTAGCAAATGTGACCATATTCAAGCCCTATACGACTACCCCATGAGGACCATATCCGCTCAGGAGTGTGACCTTGCGCGTATTGTTATCCGCCGGCAGTTCAACTGGAGTTACATGTAGGAACATTTTTTGCGAAACCCTAGTCCTATTATTGTAACCTCACCTATAGTGAGTCGCCCGAATCCCCGTCTGGTGTATGGGTTATCCTTGAGTGCGCTTCGCCGCCGCGGGTATGATCCACTCTTAACTGCCAACCTCTGGTTCCAATGATCGGGGCATCTACTATCTTCAGTGCAGCCGCACACTCCTCTTTCGTGTAAACGCTGCCGTTACATACACTGCGACTTATTGCAACTGTCTCATGAAACCAACATTGTGCTCTACCACCTGTAGCCTCTAGCTTGGGCCTTATACTAGCGCGTCAGACTCACAGCGAACCTTTCCTCAACTCTTACTGGTGACAACAGCAAAATTACTTAAGATTACTCATACGGCGTGATCTCCGCAGTGGGACATAAGCCCACCAGGTTGGCGAAAATACCAGCGGCAGTAACATCGCATTGTAAACGTCCCTCCCAGGAGACAGCATACTTAGTGTGACCCCGGCGCGACGCTCTATAGCAGTGCCATCTTTTGCTGACTGTCGATGTACATAGTTCCAGGTAGTTTTGTAATTATTGCCGCTAGTCTAAGTGATAAGCCTTGATCTATCTGGACGCTGATCCTCGACCTGTTTAATTTCGTGGACCTTGCCGATTGTACGGCAAGTTAAGGCAAAGGGGCCCACTGTGTGCGGAGTATTATCTCACTTCGGACATGTGGATGCAAATCCGAAAGGTGTAACACCCGATCATCGGTATCAGGCAATCATGTGACATAGCTAGGAGCTCAGCCCTTTGCCAATCAAAGACCTTGGCTGGTCAGCCACACGCATGGTGTCTACTGAATGATGGAGGGCACTCTACGGCCGAAGGCTCAGCTCGTGTAGGTATATTTGCCGATGACCGGCGCAACGATGATGTGTCCATGATACAACAGAACCAATGCAAGTTCTCTCAGGTGCTGGGCATGAACGCTTGAAGCTAGCACTCTTGTACCTATTTACCCATATCGTCTTGCTTGAGGCTGCTTATCAGGTGTAATGTTAGTCGCCGTACTGGGAGCACCGCTCGGAAATCGGAACCGCTCCCTCGTGGGAACATAGAATCACAAGATGTACAATGTGTTTTATTCTCGCAACGGCATGGAGGTAAGCTTGCCAGGCCCACAACAGCGCTTATCTGAGCCCGAGATAGTTATGCTCTCCTGTGCCTTCCGTGCTTAACGAGCTAATACAAACTTATCGCCGGTCACACTAAGACCAGCTTTACCCAAAGTAGCACGTGACAATATTCCCACCTGCCATAGCGTAGTATTGCTCTCTAAGGCGCAAGGCTGTTCTGCAGCGAATTTCTATGTCTTTCTCGAGAAAAGTTAAACCTCTGTGAGAGCGGGCAGCCTAGACACGAACTTCGGGATGCTTGCGCTACTCTCCTGGCGGCAAAGACGAGATAAACAACCAGTCCGCGTGCGAGGAGGGATTTGCCACAAATGTGAAGTTTCCACCCTCAGCAACGGGGGGCAGCAGCTAGGCCTTAAGTTTTTTCGTGCTAAACGGCAAAATTTCACGTTTCTGACAGTATGCAAGCGTGCCCCCTGCGTGAGCACGCATCCGCGGTCGTCCCGCGCAAGGCAGACGTACAGGATTCCAACGACCACACTCGGACTGTTTCTTTATGGCAACGTCGTGTCGGAACCTTCATTCTTTAATCCCTCCTGCGTATCCCGTGAGGCACGCACGCGGCTAGTCAAAAGATCTAGCAATTACGTACATTCAATAGGGGGGATTACACCAACTCGATCGAGCCGATTACGTAAGTGGTATTAACGTCTCATCCTCTGGGTGGTCCTCAGGGCTACCCAATAAGGATGATTGTTAACAGAAACAGGGGGAAAGCATGAGCACGTGTTGTAACTCACATCACCTGGGATACCGGATCAGGAGTCGGTTTTGCCGTACGGCGACACCCACACGCTTCGGAGTAGTGTGTTCTGACCTTGTACAGCGGAGCGCACAGCTTCAGGTGAGCCTCACAACCGTGCTAGTCAAGAGAGAGATCTGAGGGCCTGCGCCTTCGCATAAAGGCTTCGCTTGTCCCCTAGGGACCGAGCCCAAATTGCAAAGAACCACGTTAAGGTAAATGGTCCTGTTACCCACGACCATCTGTCTGCCCGTAGACCTCCATACGATGCCCCGAGACACCGACGTTAGTAAGATTAGCAAATCTAGTGTTGCATCGTATGCGATCTTTTACCTTCAGTAGACCTCCCTGACGCGTTTGTGTGCAGTCTGCCAATCTAAAGATCAATGTTTACAACGTCGTTGTTTGGCGGTGGTTCATAGTGTGGAACCTGAGCCAAGTCACGATCGCCAAATGGCACAAGCTCCGGCCGTGCGTGAGAAATGCAAATCGGGATGATTCATTGTATGTGGCACACACCGTCTGTGTCTCTCAGAACAGGTGCTTAGGTCTAAATTATTGGAGTTTCCAAATATACTAAATCGGCCCCGCCATACTCTGGCTTGAAAGTTCATCGGGGATATCGCCATAGTTGCCTGGAATCCCGCTAGTTTCCCGCGAGAGACCTCCCATCCTAGAGATCATCTGCGAACTCAGCAATGCGTACTAAAAGTAAAACTTCCTCGAAGGCTGAGATACGACTAGTTTCAATTTGTCCTGAGCACACTTGATAGCCATTTCAATATCCATCGGCATTGCCGTGAAGTTCCGGCTCTGATTGAGCGGTCCTTCACTTGAATCAACCAACCTACTACTTTGTACTGTCTGATTTAACTATGGCATCCTGGGTATTACGAGAATCTATCCTCTGTCGAACGATTCGAAATTTCTAGGAATGCACGTCATCCGTAACCCACCCGAGTTGTTATCTTGGGAGCCTACTTCAAATAGTTCCGCATTCGGCTGTCACTGCCGACACGATTCCCGTTGATATAAGGCATGAGGACTAAACGACTTTTCAAATGTTTCACCTGATTCGCCTAGGAGTCGGGCGTGTAGATGAAATAGGGCTGGTTGTCCGGATAAGCTTTTCGCTTTATTCCTCGACCTCGGAGGGTAACTCAGTCTCCGGAATGCGCCAAACCACACGCCTGTGAATGATCAGCGTATATCGCGTATCACTCCGCCCCCACGATTGGAAGGACAGCCGCCCTTTCGAGAACAGGACGGTGATCGATGGAGCTCCTGGTCGAGCTGAGATTGGCCATCAATACAGGTGATGGGCTCATAGTGAAACAACGTGTCAGAGGGTGCGTTATCCGCAACACCTCGATAGTAGGCAGTACTATCTTCCAGCCCTCCCACCAGGTCAAATTTGACGGGTAAAAAATAGCATGGCGGTAGCTGCGATGCGCCGTTTGACTAGGCCAGTAGAAAGGGCTAGTTACTGCAATTATATCTTAACTACTTAAACAGGGAGAAATAGGATCGCAATTCGCATGTAATCTCTTGCATACACCGCCGAAGGGTCCTCGAATGTTGGATTAGCCAGTTTGCCGAAACCAGTTAATGATGACGGCTCTTTAAGCTAGCCATGATGAGGCCTGTAATGATCATCGCAGTTCTAAACCCAGACCCTGGGTATAGAAATCGAATGCTTCAGCTTACATATATTATTCGCGAAGGAATTTATTCGTACCTTGATCATCCGGACCATTTCAAACTTGTACTAAGATATCGGGGCTTATAAGAGCCGGGACCGCCGGCTATCCGCGATGAAAAGGGTCCCTTGGGTTCAGACCCAGGAACTGGAAGTTATCATGGGAACTTCATCAGTAGAGCACGTAATTTAAGCCCCCCTGCTTACGTCGCATCACATACAAGTCCCGACAACAGCTGATCGAAATAAACGGATGTGAGCACTTGGTGTCGGTTTGCTCAAGCGTGGACACTGTCGTGGCTTGACCCAAGTGTGGAAGAACTGTAAGACGAGCCCTGCCGAAATCTGTGCACATGGCCGTCTCCTTAAGGAGCAGTACAAATGGGTTGGTCAGCTCTCCCACGACATGGCTGTTAGAGATTACGTGGAATGGCCAAGGCTCGTCTTACACCCTCGCCTACCCGGCCCTCACAATGAGACCTTCCTGCGTCATTATTGGGTTCAGGCGGGCTCTCCGCTTTTGATGCGTTAACTACTTGCTGCGAGGCCGCAACGGGCGTCCAGTCGGTCCGTAGGCCAACAAACTCTATGGAGAGCTTTGAAGCGCAGAGGCGCGGGAATAAATGTACGACAGTCGGAAGGATGATGGGTGAACCCGAGTCGATCACGTGGTGGTATTCAGGTGCGCGGCTGCGGTGCGGAAATGGGGTGGATGAATCACATCTAAAACATTTCGTTCATGATCCATTCCATCCCACCTTAAAGAATTCGAGAGAAATGTCCTATGACTCCCTCCTAGCTGCAGCGAAGTGCGTATATGCAGAGAAAAACTAAGATCATATCACCACTATCTGTGGCACTCAAACAGCTCTTCTATAATAATCGATTTTCAGCAGAGAGTTTCTTTAACTGAGCGTGGGTATTTGTTACCTCCTTCGAACAGCTCGACCGACTCTGGGGATACCTTTGGCTCAGGCCATCAGGGCTGTAGTTAGTCAGTCGACCTTTGCGTTGCTGAACCTCAATGGGAGCGGTCTTTTATTCGTTGCCTATGCTGTCTAAGTCCTGGCAGCCAGTACTACGAGCGGGAATACCTCCCTACCTTAAGTCCAGGGGATCTCCGTTTAACTAAACCACAACTAGATGCGCGCTATTTTTTCGATTACAACCGCCATCCAAGGGAAATTCCGAGATTAATGCGATTTTCACCGATCGAACTCTGCCGGCCCCCTCATGGGGATGACCAAAGAGTCTTTTCGACCCCAAATGACCCAAACTAGGACTTTGTACTGACAGATCGCTACCTTGAACCGCACCTACCCTCAGGCGGACCTGCAAACGTGACTCTAGTACCCCTCACAGACGGGTACAGGTGAAAAGTAGAACGTTTGGTGCAGTCCAATTGTTACGTCAGGTCACCTACAGCCCCGGCCAA
		</sequence>
    <sequence><taxon idref="Location_4_2_0|27.925459521325994"/>
			CGAAAGTCACCGGGCAACACAAATCCTTATTTCCTCTAGGCAAAGCCTCGTGGGACTCGGTTGCAAATCGTGAAGGTTTCCTGAGGATACATGCCGGGAGATCGTCCCAGTTCAAGCAGGCGAACGCGAGAGAGTGGCCAATGTGCTTCCGTTGGTAAGGATCGCCATCATAGTGACTGGGTGACCCCCGGCACCAGGAAGGGTCTGCACGACAGACTTATGCAGGAGTGCGATGTGCACGGCAGGATCAGTTTGTGTTCATACAGCAGCATTAGATTACAGGTGTGTTTTAGTCAAAATATCTTTTCCCCAACTACTCCATTTTCGCGTCTTTATATTAGACCGGCAACAGCTTGAGGGCCGTTACGACCATCCCTTGACCGAGTCTCTGGACGAGCTTCAACACGGAACGAGTTGACCCCTCGATTAAGCAAGTGTTTTCCCCGGTGTCGTTCTTGAAACCTGTCCGAAGTACCGACACTGATTTAACTTCGATCATAGTGGCCATAGATTGTGAGATGAGGCGTTGTAATGTGAATGCAATGCCGCATCATCATTTCGTACATCTTTTACCGCTGGAGTAACGTGGTCACTGCCCCGCCCGTGTGTGGCTATCCTCAGACATTGCGTGAGTGCTAGCATATAATTAGATTCAGGGCGTAATCGCGTTATGTTTGATACTAACCTAATACAGGCCTGACGAGGGGGAGAATTTGGCGACATCTGGGTCACCAAGGCAGAGATCGTCGCGAGGATTACCCAACTGCCGCAACTCAGATGTGTTACTCCCCTAGCTCGTACCCGCAAGGTCCCAACTGATAGATGTGTATAAGGTTAACATTCCTTCATCTGAACGTTATCACCCGCTCGATTTTGGACGTGTCGAAGCCGGTGCAACTGCTCAATAGCTGATCTGGACAGCACCAGTAAACGACCCTCCTGAGTAGTTAGGTATTTGAAGGCACGGCGGATTTGATAGCGGTGGTCATATAATCAGGAACTGGTTCCTTCATGGCAGAAGAACTTTAGGTGTAAACACCCGGAGCATACTTCGGGGTTACTTAGGTGCTGAACGGTGAATAGGCCCATTGGGATGCACGTCGACATAACGGCCATCTAGAGACCCGGCAATGCCACTTCAAGGGTTGTCTGTTGACCCACGAGATTCGGTCCCTCACGCTAAGAACGAGTTCTAGAATGCAAAAAACAAAGCGCTTTAATCTGTTGCGAGCACGACCAAATGGCTTGACCTCACACCGTAACCTAAAAAAATGCGCTCTGTTCGAGTCCAGATATTAGAAACCAGACATTGATACTGCCTTGCTAGCCCGAATAATTGTGCACGTTTCTAAGGGTATTATGAAATCGTGTTTTTAGTCGCGGCCCTGACAAGCCCAAAAGCTCCTGATATCTCAAAGATCGTCCCGCTCTGGGTCTGGGCTCCGTTTCCACTATCTGGTCACAGGTTAGTAGTACAACTCCAATATAGGTACCTACTACCACCACAGCATGCCCAACAAATCCGTGCATACGTGAGCAGTCATGTCATGCCATGACTTATATATGGCCGTCACGAGCTAGGAAGACGCGTCTATGCCTCCAGGCCTACCTGCCATCAGTAGCGGTCGATACCGGTCGGTCAAAGGACTCCAGGTAGTTCGATGCTTCCCCGTAGCCTTTGTGACACCAAGGATCGTTAGTGTGTCTATAATCGTCTCGATCTTAACCGAGATGGTTCTGTCAAGTCCTGTTCCCGCGAATATTCTGCTCCAATTCGCCTAGCTGCGTTTCTCAACGGCATAACCGAGGGGGGCTAGACCCTCAGGTGACAGTGTTGCGACGACTCGCATCCCTGCGGGATGCCGGCTGAGCCCTCTTTCGTAAGACGGAGCGCTCTTCAGTAAACTACTCGGGCGTTGACCTACTTATTACCGTGCGCACCTTGCAGAATCCTCATGAGCTACCGCTACTGGTTTGCAGTTCCCTCTGATAAGAAGTTCCGGACTGGCTGTCTCCTTCCCAGTGTGGTTTCCTCCGAGGCCCCCAAAGGCTTCGCCGTTGTGGAGTGGGGTTGCCCTCTGGCGAGCGAATAAAGGTTGGACCTTCTTAATCGTTGCTTTTCTCTGATCAAGAACTGAACCGCCCGACTGACTATCCCGGACACCTTCAGATCCGACCTCGAACCGGCACTTTAAGTACCGTAGATTGTGACTCAATAAGCGATTGGTGCGCCCCATCAGTTTATGTTTTCTACTCAGGTGCACCTGAACAGTGCTGACCGATAGTAGCGCAGTGGCCAAAGAGATTAGTCTTCCAGTGACGCAAGGTCAGGGTCGAGCATCTCAGGAGGCTTTGCAGTTGATCGTGAATGAGGAGAATGACAGGTCGACCTTGTTATCGCGTGTTCAGGTTACCATTTCAATTACTCGTTGTGCGACCGCTAGGACATCTGCATCTAGCTTGTTCCCGCATATACTTATCGCCCCAGGTTCTCTAGCAAAAACCATCCGTCCAACCACGAATGATTAGGCCGTGCCCGGCTGGCTCTCTTTCAGGTTTAAGTCGGCAACGAGCCAGAAATGAACGGCGAAATATAATGCTAATAGGTCCCTAGCCTTGCGTATCTTATAGAGTTGTGGCCAAGTTCGGCTTCGGGTAGATACCTGCTATTGATCCAGGACCTGTTTGTCTAGTTAATTACAATGCGATAACTTTGCTCACACGGGAATTCACACGCGCCCGTCGTTCAATCGTATCACACAAACCAGCGGAGGTAGATTCCCTTATTCCCTCGTGGTAAAGGCCGCTCCAAACTTGTGAACTGCGTGCATCTCTTCATGTTGCCCTGTTTATTGACGTTGTTATACTATGTAGATATGTCCGCGGGCAAAACGGCTCAACGCAGATCTCGGGGCTCGAATCCCAGTCGGCCATGACTAGACGGACTCGTACGCGTCCCCGGCAGAAGCAGCTCTGTGGTAAAGAGAATTAGCCTATGCACTAGTCATAATTGTAGTTATGGCATTTATGTAACTGCCGAGGTATCCTGGTCAACGAGCTACATTTACACTTCCGCCGTAGAGTTATATTTACCACTTTCGGAAGTCGGTAGATGCTGGGAGCATACCAGACAGTCAAGAGTTTCTGTACAGAAACGACCGAAGGCTGGTGAAAGATTAGGCTTACTCTTGTAGTCGCACCAGAACATGAAAGCCTCCTCTGACGAGTTAAAACAATGTTCTCAGCATACCAATGCCCCACAGAGCATAGGATCATTCAGAGCGAGACTGGCTTATCCTGTTTGGTGCCTTTCTGGGTGGCCAGGAAAAAAGACCGAACCCAGAACCGGTAAGTACCATAATAAACGGGGACTAACCGAAAGGTGTGGGAGCCCGCCTCAGTCGGGGGCCGTCCAAAAGGCTATTGGAGCCCAAAGCGCAATGGCGGTCCTACAAGACTATGCACGCCGGCAGTGGCTACCCTCGGATCGTACAAATCCACGCTGCGAGTTTAGCGTTTCGAGGGTCACTGGGTCGACTCACTTACTAGACACGGGATATATGAGTAGCCTTATACCGTCCCATCTTGTCACAAGACCGAAACGAACGATGTAAATACGCTTATATATTGATTGTAACGTGCTGAATGACTTCGCCGCAAGAACCACCACGGGCATACAGCGTACAGCTTAACAAGCGCAAGTCAAATTGAGTTCTTAGGTTATGGACCCCGTTAGCGTGGTAGTTACGATTTGTGGTCATGTTGATGCATACCGTAAATAAGATAAACAAATGGCCACTTATTGACAGTATTCGTGCTCCAAACGTATGCCGCGTATGCCAAGCGCCACACTTTCCGGCGAGCCGCATACGTGGAAAACTAATGCGAACTGAAATCATCCTTCTGGCGAGTGCACACCTTGCCCTTTTTACATGCCGAAAGTACCATTAGCCAACTCCGTCCACTAGTACGGTTCTCGACTAAGTGTGACGGTTGTTCTTTGGCAGGCCCACTCACCAAAATCATTCGGGCATACACATTAAACGGACGAACCGTCATTGATCGCATAGCAAACTTCCCCGCGCGAGAGAATTCGTTACCGCAATGTGTGTGCGCCTTAATAGCTTATCGAAAGTATTCTACGTTCTATAGGGTGTGGACCTTAAGATGTCCGCGAGGGGATGCTCGGTATCATTCCCAGTGATTTGCAGACCTTTCCACAGTAACTCGGCTACTGTGGTTAAGATATCTATCTAGGACAACAAGGAAAGGCCAAATTTTATGCCTATGTTTTTGCGATATGTTACTCCCGGGCCGACCCGAAGTCACCAAGATGCTTTGCGCGGGGTACCAACCATCGGATCATCGCTTGTCCGGCAACAATAACGGTTGAGGAACTATGACACTCGCTGCATGCGCCAACAAACCTTAGGACGTCCTACAAGTCGGCGGCGAAAGGATTCCAGCCCCGTCTACGAGGAGGCAGGTATAAATAGACAAGGACACTCACTGAGTGAACGCCCGCTGTCAGTTTTTGCCTGCATTGTGAACCGTATGCACTGGGCTCGGCTAGGTTGCGTGGGACTTTGCTGAGGTACATAGGACAAAGCCCCACACATGTGGTGCACTTAAAGAGGACTTAGCAACGCGATGAGAACTCAGACCACCACCCTTGGCTTTTTAGAACATGTGCCCGTGACGCAAGCGGTGCGATTGTCAAATATTCCTGAACGGGCTAACGCCACAGGAAACGACTTTGACCACTCTGAAGAGTGCACTCAAGGAAGTGACATATAACTCAGAACGTCGGCGTAGTAGATTGATAATGGAACGTGAGCCGTTAATAACTGTATTCGCCAAGCAGGTGCGGGCGGCGCCGTGCGCGGGACATGGATTGTTGGCGGTACTGTAGATTACCACACGCAACCCTGTTATACATCTTGGCTTCGAACGAGACGCCCCCCAACGCCTTTCGCCGCAACGTCATGATGAGACTACCAATTGTCAGTTTCTTTGTTACTCGCCACAACGGGCCACGGATAGGCTACGAAATTACGGCGTTAAAAATTGACAGCATTAGGTCCCCCTATGCGATAACGCGCGAGTCGCAGGAGCAGGTGGTCATAGATCCTGTGATGTTTCGTGAACACATATCCTAAATTCTAGGCTGAAAGCCATCAACTCGGTTCATCCCATGGTTTCCAGTGTTTGGATGATAGATAGCGTCCCATATGTGTGAAAAGGCATTTATACATGATCGTTCTGCGGTCTTCCCATATCTCTGTGCGTTTGCGTGGATGGGAGGCAGCTCTCAATGCGAATCCAACTAGGTCTGGTGTTACGATAAATCTTGAAAGTAGGGTACACGTTTTTAGGATCTGCTATGACGCAAGCTCGGCCTATACATTTAGTAATACCCATTTTTACGAGCGATGATTTTCTCCCCGGGGGCGGTACCGATCAGCGAGACCCATACAAGATACGAGTCTTCATAAGAAGTCAGTCCTTCGAGTTTCGGATGTACATGATTTGCTACATATGATGTAAGACGTCTAGCCCCGTAGTCGAACTTCCGGATGCTGTTTGACTTCGGCTTAGCAAAAACGAGTCTGAGATTATGCAGCAGGGCAATCTATAGTTCGACTCTTTCTGCTGCGATGGAGAGGCTGAGGCCAATACCAGTGTGTAATGCTATTTCGTCTCTTCTATGGAGCCACGACGTTTAGTCATCACATACTCTCGGATGGATCACGCATGCATTAAAAACGGCAGCTTCATGAACGACCATAACGTGTGTCTTGAGGCCCCGATGTACGCCCGGATAGGATGCCTCCAAAGGCTTAAAAAAGCAGTTACCCCATTGCTTACAGTCCCAACCCGAGGCACAGCACCGTCTTCTAAGGAGGACCGAGCACCGGTGTCACCGAGTGAGTTGCGTAACAGCCGTCCTTTAAAAGGAGTTTGATGAAGGCCTCGTTAGGTGGGTACACCAGAATTTTGGACCAGTGTCACCACGGTCGGTGAGAGCGGAGAAGTCGCTCCTACAGCAAGTTTTCGCATTTCCATAGTATTTGCAACCAGTATCCGTATTCTCCGAGTAGGAGTCGTTGACTGACATCTAAGTGCACCCTGGGTCGTACGCGAACCCGGCAGGCAAGCGTAAAGGAGTGGCGCAGTTGTTATATCGGCCGTCTACGCCCAACTAGGTCCAATCTTAACTCCGCAAAGGGCTCTATTGGCTAATTCTAAGTCCTGCGTGGGTTGGGTCGCTGGTGTAGGGATGGTCCATGCTGTGCCCTAGTCGGTCTAATGAACCAGGGTATATATCGCATGCAGCGAGAGTATGCAACGGATAACCCGGATCTTTCTGATAGATCAGACTTGTTTCAGACCAGGGACCGCACTGCATGCGGAACGGCGGGAGCGGAGATCCTGGATCGCTAGTAGTGGCAGTGAGGGTGCTAGTCCGTGAAAGGCGTGTGTCACCACTACGTACAACGCATTCCAGTCAGAAGGCCTCATCCTATCTGATCCATCATCCCTAAGTACTGCTCATTCAATGAAACGACGATATTACGGAGGTGGTGCACGTGATCGAGGACAGTTAAAGTGAAGGAACCATGTCTGGGTTGGAAATCACTAGCGTCGCGTTTACCTCAGACCGACATCTTAAACGACCAAAGCAATTACTAGTTGTCGATTGTAGGTTCGGTCGCTGGGGTGTGAGTCGGAGGATTTGATCCCGAATGCCGCACAAATCAGTAGCCCTTTATATCCATAGAACGTGGAGGTCATTCAAAGCTTGGAGTACGGATGCCCGCAAGTTCATTGATCTTTCTTATGTCCTGTGCCCTGAAACGCGCGAATCGTCTGATCTCTGGTATCAGGAGAGATGTTCACCTAGTCTTCATGCAGACGCCAATGTATACTTGATAGGGCCTGAATGCGGGCCTTGCGTTATTCCGGCTAGACGTACAGAAATGTATGGGTAGCGAAGGTGGCGGATGTAATTATGTTGGGTAGGGGCGAGAAGTACTTAACAATGGTTTGCAGACCACGTACCAACTTACGCGCGGTGGTTACATCTTCAGTGATCGATTTGCGCGCCACCATTCCGATGTCACGATACTATGCAACACAAATTTATAATTCGCGCATACCAACCTCCGGGTTCATATCAAAGAGTATGGGCATAAGAATCCGGCCCAGATGGCAGAAGCGGCTTTATAATGCAAATATTGTGAATAGCAAAAGTCACGTCGTGGGCATCTAGACGTACGGGCTTGTACGCTAAAGAGACGTATATAGGGTTGTTCGAGTCGGATCTTGATAATCTACCTTCTAGTTGCTTACGCTGTCTCCTAGCGGCAGGGTACGACAAAACTGTGGCTGGTTAGCCGACCTTGCGCGGCTACTGCGAACGGCTCGGGATGTCCATACGACACCCACACGAACTTTCCATCAAGCACAATCCGTACTTTCACAGGCGTAACGCAGGTGGATAAGATTTTGGCGGTTACCGATATTCGTTTAGGCTCATCTTATCCCAGGCGCGATGGAGACCCGGTCGGCTAAATTAATGGTATTCCTCGAGGGTTTTACGTCGCGGGGAAGTCGAACAATTGACACTTCCAACATACCAAGATCGCCACTGGCTTAGACAATCATAGGCGGATAGATTACCCCGCCCCATTTAAAACATGGTGCGATGTTAGTCCTTAGTTCCGCGGGGTCTACGTCAGGCAGCCAAAAGTGTTACCCACAACCAATTGTCGATTCCGACTGGGATGTAGGCTGCTCAGTTTATATGGAGTTGAAAGCATAGGCCCGACATCCCCGAGGGAGAGGGGAGTGATGGTTTAGTGACGTCGTAGCTGGGAAACCAGGAGGCTTAGTAAAAACTTGCAGGATCTGATTACAGGTAGCCCCCATCACCGGCGTTCGAACCCGGGAGTCCGGCCCGTCACGACAAATTCTACTATCCAGGGACTCCAACGTGGAGCGTAAAAAACAGATCTTTTGTTCCATCTAAAATAGGCCCACGGAAGACTGGTGACCCTAGCGAATTAGACCGGGTCCTTCTTTCGCAGCTCCGTCAAGGAAACGTGAAATGTCTAGAGTGGAGATTAAGAGCACTTACCATTACTTGGTCGTTCGATTGAACGTTAGGCCCAAGCAGCAGCCCTTTAGGAGTAAGTACTGAAATACGTTGATTGACTTGATGTAAGTGTCTGTAAGGCGTCCGCTTATCTTATTATGGTAACTACGTTTCCATAGCGAGGAGTACTCTTTGATTATTTGCGTCCTGATTTCGAGTGACTTCCGGGCTCCCGACCCAGAGTAGAATTACACTTTACCACTTGTGAGATGGGTAGAACCGAAAGGCGATCCTCTAAGCAATCATGAGCTTGATCTGAAGCAAAAAGCGAACCGAGACGAGGCGCGTCAGTCAACGCTGTCCTGTAGGATGCGACACTGAGAAGGACTCGAATTTCAATAGAACACTTCGAGCCTACTGTGTTTCGTCGATCTGGAGCTTGCAGGCGATCCGACCCAGGCATGTGCAAGCACGAATGTTAGATTGCGGAATACATCCTAGTGGATACTGGTCAGACCATGAATCAGTGCTGCGCACGACTCTAACGTTCAACTTTATAACTGCCTGGGCCCGGATAGCCCCCTTAGGAGACCCTTCATGGATCAACGGTTACCCCTTCACGGGAGAAGAGGTATTGCGGCAGCGACTGAGATAAGTGAATCAATTCAATACGGGAATGGCAACCCCGGGTCTGGACAGACAAAATAAAGCAGACAGCCCCTTGTTTTATCACAGACTGGCTATGTATTTAGCAAATGTGACCATATTCAAGCCCTATACGACTACCCCATGAGGACCATATCCGCTCAGGAGTGTGACCTTGCGCGTATTGTTATCCGCCGGCAGTTCAACTGGAGTTACATGTAGGAACATTTTTTGCGAAACCCTAGTCCTATTATTGTAACCTCACCTATAGTGAGTCGCCCGAATCCCCGTCTGGTGTATGGGTTATCCTTGAGTGCGCTTCGCCGCCGCGGGTATGATCCACTCTTAACTGCCAACCTCTGGTTCCAATGATCGGGGCATCTACTATCTTCAGTGCAGCCGCACACTCCTCTTTCGTGTAAACGCTGCCGTTACATACACTGCGACTTATTGCAACTGTCTCATGAAACCAACATTGTGCTCTACCACCTGTAGCCTCTAGCTTGGGCCTTATACTAGCGCGTCAGACTCACAGCGAACCTTTCCTCAACTCTTACTGGTGACAACAGCAAAATTACTTAAGATTACTCATACGGCGTGATCTCCGCAGTGGGACATAAGCCCACCAGGTTGGCGAAAATACCAGCGGCAGTAACATCGCATTGTAAACGTCCCTCCCAGGAGACAGCATACTTAGTGTGACCCCGGCGCGACGCTCTATAGCAGTGCCATCTTTTGCTGACTGTCGATGTACATAGTTCCAGGTAGTTTTGTAATTATTGCCGCTAGTCTAAGTGATAAGCCTTGATCTATCTGGACGCTGATCCTCGACCTGTTTAATTTCGTGGACCTTGCCGATTGTACGGCAAGTTAAGGCAAAGGGGCCCACTGTGTGCGGAGTATTATCTCACTTCGGACATGTGGATGCAAATCCGAAAGGTGTAACACCCGATCATCGGTATCAGGCAATCATGTGACATAGCTAGGAGCTCAGCCCTTTGCCAATCAAAGACCTTGGCTGGTCAGCCACACGCATGGTGTCTACTGAATGATGGAGGGCACTCTACGGCCGAAGGCTCAGCTCGTGTAGGTATATTTGCCGATGACCGGCGCAACGATGATGTGTCCATGATACAACAGAACCAATGCAAGTTCTCTCAGGTGCTGGGCATGAACGCTTGAAGCTAGCACTCTTGTACCTATTTACCCATATCGTCTTGCTTGAGGCTGCTTATCAGGTGTAATGTTAGTCGCCGTACTGGGAGCACCGCTCGGAAATCGGAACCGCTCCCTCGTGGGAACATAGAATCACAAGATGTACAATGTGTTTTATTCTCGCAACGGCATGGAGGTAAGCTTGCCAGGCCCACAACAGCGCTTATCTGAGCCCGAGATAGTTATGCTCTCCTGTGCCTTCCGTGCTTAACGAGCTAATACAAACTTATCGCCGGTCACACTAAGACCAGCTTTACCCAAAGTAGCACGTGACAATATTCCCACCTGCCATAGCGTAGTATTGCTCTCTAAGGCGCAAGGCTGTTCTGCAGCGAATTTCTATGTCTTTCTCGAGAAAAGTTAAACCTCTGTGAGAGCGGGCAGCCTAGACACGAACTTCGGGATGCTTGCGCTACTCTCCTGGCGGCAAAGACGAGATAAACAACCAGTCCGCGTGCGAGGAGGGATTTGCCACAAATGTGAAGTTTCCACCCTCAGCAACGGGGGGCAGCAGCTAGGCCTTAAGTTTTTTCGTGCTAAACGGCAAAATTTCACGTTTCTGACAGTATGCAAGCGTGCCCCCTGCGTGAGCACGCATCCGCGGTCGTCCCGCGCAAGGCAGACGTACAGGATTCCAACGACCACACTCGGACTGTTTCTTTATGGCAACGTCGTGTCGGAACCTTCATTCTTTAATCCCTCCTGCGTATCCCGTGAGGCACGCACGCGGCTAGTCAAAAGATCTAGCAATTACGTACATTCAATAGGGGGGATTACACCAACTCGATCGAGCCGATTACGTAAGTGGTATTAACGTCTCATCCTCTGGGTGGTCCTCAGGGCTACCCAATAAGGATGATTGTTAACAGAAACAGGGGGAAAGCATGAGCACGTGTTGTAACTCACATCACCTGGGATACCGGATCAGGAGTCGGTTTTGCCGTACGGCGACACCCACACGCTTCGGAGTAGTGTGTTCTGACCTTGTACAGCGGAGCGCACAGCTTCAGGTGAGCCTCACAACCGTGCTAGTCAAGAGAGAGATCTGAGGGCCTGCGCCTTCGCATAAAGGCTTCGCTTGTCCCCTAGGGACCGAGCCCAAATTGCAAAGAACCACGTTAAGGTAAATGGTCCTGTTACCCACGACCATCTGTCTGCCCGTAGACCTCCATACGATGCCCCGAGACACCGACGTTAGTAAGATTAGCAAATCTAGTGTTGCATCGTATGCGATCTTTTACCTTCAGTAGACCTCCCTGACGCGTTTGTGTGCAGTCTGCCAATCTAAAGATCAATGTTTACAACGTCGTTGTTTGGCGGTGGTTCATAGTGTGGAACCTGAGCCAAGTCACGATCGCCAAATGGCACAAGCTCCGGCCGTGCGTGAGAAATGCAAATCGGGATGATTCATTGTATGTGGCACACACCGTCTGTGTCTCTCAGAACAGGTGCTTAGGTCTAAATTATTGGAGTTTCCAAATATACTAAATCGGCCCCGCCATACTCTGGCTTGAAAGTTCATCGGGGATATCGCCATAGTTGCCTGGAATCCCGCTAGTTTCCCGCGAGAGACCTCCCATCCTAGAGATCATCTGCGAACTCAGCAATGCGTACTAAAAGTAAAACTTCCTCGAAGGCTGAGATACGACTAGTTTCAATTTGTCCTGAGCACACTTGATAGCCATTTCAATATCCATCGGCATTGCCGTGAAGTTCCGGCTCTGATTGAGCGGTCCTTCACTTGAATCAACCAACCTACTACTTTGTACTGTCTGATTTAACTATGGCATCCTGGGTATTACGAGAATCTATCCTCTGTCGAACGATTCGAAATTTCTAGGAATGCACGTCATCCGTAACCCACCCGAGTTGTTATCTTGGGAGCCTACTTCAAATAGTTCCGCATTCGGCTGTCACTGCCGACACGATTCCCGTTGATATAAGGCATGAGGACTAAACGACTTTTCAAATGTTTCACCTGATTCGCCTAGGAGTCGGGCGTGTAGATGAAATAGGGCTGGTTGTCCGGATAAGCTTTTCGCTTTATTCCTCGACCTCGGAGGGTAACTCAGTCTCCGGAATGCGCCAAACCACACGCCTGTGAATGATCAGCGTATACCGCGTATCACTCCGCCCCCACGATTGGAAGGACAGCCGCCCTTTCGAGAACAGGACGGTGATCGATGGAGCTCCTGGTCGAGCTGAGATTGGCCATCAATACAGGTGATGAGCTCATAGTGAAACAACGTGTCAGAGGGTGCGTTATCCGCAACACCTCGATAGTAGGCAGTACTATCTTCCAGCCCTCCCACCAGGTCAAATTTGACGGGTAAAAAATAGCATGGCGGTAGCTGCGATGCGCCGTTTGACTAGGCCAGTAGAAAGGGCTAGTTACTGCAATTATATCTTAACTACTTAAACAGGGAGAAATAGGATCGCAATTCGCATGTAATCTCTTGCATACACCGCCGAAGGGTCCTCGAATGTTGGATTAGCCAGTTTGCCGAAACCAGTTAATGATGACGGCTCTTTAAGCTAGCCATGATGAGGCCTGTAATGATCATCGCAGTTCTAAACCCAGACCCTGGGTATAGAAATCGAATGCTTCAGCTTACATATATTATTCGCGAAGGAATTTATTCGTACCTTGATCATCCGGACCATTTCAAACTTGTACTAAGATATCGGGGCTTATAAGAGCCGGGACCGCCGGCTATCCGCGATGAAAAGGGTCCCTTGGGTTCAGACCCAGGAACTGGAAGTTATCATGGGAACTTCATCAGTAGAGCACGTAATTTAAGCCCCCCTGCTTACGTCGCATCACATACAAGTCCCGACAACAGCTGATCGAAATAAACGGATGTGAGCACTTGGTGTCGGTTTGCTCAAGCGTGGACACTGTCGTGGCTTGACCCAAGTGTGGAAGAACTGTAAGACGAGCCCTGCCGAAATCTGTGCACATGGCCGTCTCCTTAAGGAGCAGTACAAATGGGTTGGTCAGCTCTCCCACGACATGGCTGTTAGAGATTACGTGGAATGGCCAAGGCTCGTCTTACACCCTCGCCTACCCGGCCCTCACAATGAGACCTTCCTGCGTCATTATTGGGTTCAGGCGGGCTCTCCGCTTTTGATGCGTTAACTACTTGCTGCGAGGCCGCAACGGGCGTCCAGTCGGTCCGTAGGCCAACAAACTCTATGGAGAGCTTTGAAGCGCAGAGGCGCGGGAATAAATGTACGACAGTCGGAAGGATGATGGGTGAACCCGAGTCGATCACGTGGTGGTATTCAGGTGCGCGGCTGCGGTGCGGAAATGGGGTGGATGAATCACATCTAAAACATTTCGTTCATGATCCATTCCATCCCACCTTAAAGAATTCGAGAGAAATGTCCTATGACTCCCTCCTAGCTGCAGCGAAGTGCGTATATGCAGAGAAAAACTAAGATCATATCACCACTATCTGTGGCACTCAAACAGCTCTTCTATAATAATCGATTTTCAGCAGAGAGTTTCTTTAACTGAGCGTGGGTATTTGTTACCTCCTTCGAACAGCTCGACCGACTCTGGGGATACCTTTGGCTCAGGCCATCAGGGCTGTAGTTAGTCAGTCGACCTTTGCGTTGCTGAACCTCAATGGGAGCGGTCTTTTATTCGTTGCCTATGCTGTCTAAGTCCTGGCAGCCAGTACTACGAGCGGGAATACCTCCCTACCTTAAGTCCAGGGGATCTCCGTTTAACTAAACCACAACTAGATGCGCGCTATTTTTTCGATTACAACCGCCATCCAAGGGAAATTCCGAGATTAATGCGATTTTCACCGATCGAACTCTGCCGGCCCCCTCATGGGGATGACCAAAGAGTCTTTTCGACCCCAAATGACCCAAACTAGGACTTTGTACTGACAGATCGCTACCTTGAACCGCACCTACCCTCAGGCGGACCTGCAAACGTGACTCTAGTACCCCTCACAGACGGGTACAGGTGAAAAGTAGAACGTTTGGTGCAGTCCAATTGTTACGTCAGGTCACCTACAGCCCCGGCCAA
		</sequence>
    <sequence><taxon idref="Location_3_1_0|27.502757530263125"/>
			CGAAAGTCACCGGGCAACACAAATCCTTATTTCCTCTAGGCAAAGCCTCGTGGGACTCGGTTGCAAATCGTGAAGGTTTCCTGAGGATACATGCCGGGAGATCGTCCCAGTTCAAGCAGGCGAACGCGAGAGAGTGGCCAATGTGCTTCCGTTGGTAAGGATCGCCATCATAGTGACTGGGTGACCCCCGGCACCAGGAAGGGTCTGCACGACAGACTTATGCAGGAGTGCGATGTGCACGGCAGGATCAGTTTGTGTTCATACAGCAGCATTAGATTACAGGTGTGTTTTAGTCAAAATATCTTTTCCCCAACTACTCCATTTTCGCGTCTTTATATTAGACCGGCAACAGCTTGAGGGCCGTTACGACCATCCCTTGACCGAGTCTCTGGACGAGCTTCAACACGGAACGAGTTGACCCCTCGATTAAGCAAGTGTTTTCCCCGGTGTCGTTCTTGAAACCTGTCCGAAGTACCGACACTGATTTAACTTCGATCATAGTGGCCATAGATTGTGAGATGAGGCGTTGTAATGTGAATGCAATGCCGCATCATCATTTCGTACATCTTTTACCGCTGGAGTAACGTGGTCACTGCCCCGCCCGTGTGTGGCTATCCTCAGACATTGCGTGAGTGCTAGCATATAATTAGATTCAGGGCGTAATCGCGTTATGTTTGATACTAACCTAATACAGGCCTGACGAGGGGGAGAATTTGGCGACATCTGGGTCACCAAGGCAGAGATCGTCGCGAGGATTACCCAACTGCCGCAACTCAGATGTGTTACTCCCCTAGCTCGTACCCGCAAGGTCCCAACTGATAGATGTGTATAAGGTTAACATTCCTTCATCTGAACGTTATCACCCGCTCGATTTTGGACGTGTCGAAGCCGGTGCAACTGCTCAATAGCTGATCTGGACAGCACCAGTAAACGACCCTCCTGAGTAGTTAGGTATTTGAAGGCACGGCGGATTTGATAGCGGTGGTCATATAATCAGGAACTGGTTCCTTCATGGCAGAAGAACTTTAGGTGTAAACACCCGGAGCATACTTCGGGGTTACTTAGGTGCTGAACGGTGAATAGGCCCATTGGGATGCACGTCGACATAACGGCCATCTAGAGACCCGGCAATGCCACTTCAAGGGTTGTCTGTTGACCCACGAGATTCGGTCCCTCACGCTAAGAACGAGTTCTAGAATGCAAAAAACAAAGCGCTTTAATCTGTTGCGAGCACGACCAAATGGCTTGACCTCACACCGTAACCTAAAAAAATGCGCTCTGTTCGAGTCCAGATATTAGAAACCAGACATTGATACTGCCTTGCTAGCCCGAATAATTGTGCACGTTTCTAAGGGTATTATGAAATCGTGTTTTTAGTCGCGGCCCTGACAAGCCCAAAAGCTCCTGATATCTCAAAGATCGTCCCGCTCTGGGTCTGGGCTCCGTTTCCACTATCTGGTCACAGGTTAGTAGTACAACTCCAATATAGGTACCTACTACCACCACAGCATGCCCAACAAATCCGTGCATACGTGAGCAGTCATGTCATGCCATGACTTATATATGGCCGTCACGAGCTAGGAAGACGCGTCTATGCCTCCAGGCCTACCTGCCATCAGTAGCGGTCGATACCGGTCGGTCAAAGGACTCCAGGTAGTTCGATGCTTCCCCGTAGCCTTTGTGACACCAAGGATCGTTAGTGTGTCTATAATCGTCTCGATCTTAACCGAGATGGTTCTGTCAAGTCCTGTTCCCGCGAATATTCTGCTCCAATTCGCCTAGCTGCGTTTCTCAACGGCATAACCGAGGGGGGCTAGACCCTCAGGTGACAGTGTTGCGACGACTCGCATCCCTGCGGGATGCCGGCTGAGCCCTCTTTCGTAAGACGGAGCGCTCTTCAGTAAACTACTCGGGCGTTGACCTACTTATTACCGTGCGCACCTTGCAGAATCCTCATGAGCTACCGCTACTGGTTTGCAGTTCCCTCTGATAAGAAGTTCCGGACTGGCTGTCTCCTTCCCAGTGTGGTTTCCTCCGAGGCCCCCAAAGGCTTCGCCGTTGTGGAGTGGGGTTGCCCTCTGGCGAGCGAATAAAGGTTGGACCTTCTTAATCGTTGCTTTTCTCTGATCAAGAACTGAACCGCCCGACTGACTATCCCGGACACCTTCAGATCCGACCTCGAACCGGCACTTTAAGTACCGTAGATTGTGACTCAATAAGCGATTGGTGCGCCCCATCAGTTTATGTTTTCTACTCAGGTGCACCTGAACAGTGCTGACCGATAGTAGCGCAGTGGCCAAAGAGATTAGTCTTCCAGTGACGCAAGGTCAGGGTCGAGCATCTCAGGAGGCTTTGCAGTTGATCGTGAATGAGGAGAATGACAGGTCGACCTTGTTATCGCGTGTTCAGGTTACCATTTCAATTACTCGTTGTGCGACCGCTAGGACATCTGCATCTAGCTTGTTCCCGCATATACTTATCGCCCCAGGTTCTCTAGCAAAAACCATCCGTCCAACCACGAATGATTAGGCCGTGCCCGGCTGGCTCTCTTTCAGGTTTAAGTCGGCAACGAGCCAGAAATGAACGGCGAAATATAATGCTAATAGGTCCCTAGCCTTGCGTATCTTATAGAGTTGTGGCCAAGTTCGGCTTCGGGTAGATACCTGCTATTGATCCAGGACCTGTTTGTCTAGTTAATTACAATGCGATAACTTTGCTCACACGGGAATTCACACGCGCCCGTCGTTCAATCGTATCACACAAACCAGCGGAGGTAGATTCCCTTATTCCCTCGTGGTAAAGGCCGCTCCAAACTTGTGAACTGCGTGCATCTCTTCATGTTGCCCTGTTTATTGACGTTGTTATACTATGTAGATATGTCCGCGGGCAAAACGGCTCAACGCAGATCTCGGGGCTCGAATCCCAGTCGGCCATGACTAGACGGACTCGTACGCGTCCCCGGCAGAAGCAGCTCTGTGGTAAAGAGAATTAGCCTATGCACTAGTCATAATTGTAGTTATGGCATTTATGTAACTGCCGAGGTATCCTGGTCAACGAGCTACATTTACACTTCCGCCGTAGAGTTATATTTACCACTTTCGGAAGTCGGTAGATGCTGGGAGCATACCAGACAGTCAAGAGTTTCTGTACAGAAACGACCGAAGGCTGGTGAAAGATTAGGCTTACTCTTGTAGTCGCACCAGAACATGAAAGCCTCCTCTGACGAGTTAAAACAATGTTCTCAGCATACCAATGCCCCACAGAGCATAGGATCATTCAGAGCGAGACTGGCTTATCCTGTTTGGTGCCTTTCTGGGTGGCCAGGAAAAAAGACCGAACCCAGAACCGGTAAGTACCATAATAAACGGGGACTAACCGAAAGGTGTGGGAGCCCGCCTCAGTCGGGGGCCGTCCAAAAGGCTATTGGAGCCCAAAGTGCAATGGCGGTCCTACAAGACTATGCACGCCGGCAGTGGCTACCCTCGGATCGTACAAATCCACGCTGCGAGTTTAGCGTTTCGAGGGTCACTGGGTCGACTCACTTACTAGACACGGGATATATGAGTAGCCTTATACCGTCCCATCTTGTCACAAGACCGAAACGAACGATGTAAATACGCTTATATATTGATTGTAACGTGCTGAATGACTTCGCCGCAAGAACCACCACGGGCATACAGCGTACAGCTTAACAAGCGCAAGTCAAATTGAGTTCTTAGGTTATGGACCCCGTTAGCGTGGTAGTTACGATTTGTGGTCATGTTGATGCATACCGTAAATAAGATAAACAAATGGCCACTTATTGACAGTATTCGTGCTCCAAACGTATGCCGCGTATGCCAAGCGCCACACTTTCCGGCGAGCCGCATACGTGGAAAACTAATGCGAACTGAAATCATCCTTCTGGCGAGTGCACACCTTGCCCTTTTTACATGCCGAAAGTACCATTAGCCAACTCCGTCCACTAGTACGGTTCTCGACTAAGTGTGACGGTTGTTCTTTGGCAGGCCCACTCACCAAAATCATTCGGGCATACACATTAAACGGACGAACCGTCATTGATCGCATAGCAAACTTCCCCGCGCGAGAGAATTCGTTACCGCAATGTGTGTGCGCCTTAATAGCTTATCGAAAGTATTCTACGTTCTATAGGGTGTGGACCTTAAGATGTCCGCGAGGGGATGCTCGGTATCATTCCCAGTGATTTGCAGACCTTTCCACAGTAACTCGGCTACTGTGGTTAAGATATCTATCTAGGACAACAAGGAAAGGCCAAATTTTATGCCTATGTTTTTGCGATATGTTACTCCCGGGCCGACCCGAAGTCACCAAGATGCTTTGCGCGGGGTACCAACCATCGGATCATCGCTTGTCCGGCAACAATAACGGTTGAGGAACTATGACACTCGCTGCATGCGCCAACAAACCTTAGGACGTCCTACAAGTCGGCGGCGAAAGGATTCCAGCCCCGTCTACGAGGAGGCAGGTATAAATAGACAAGGACACTCACTGAGTGAACGCCCGCTGTCAGTTTTTGCCTGCATTGTGAACCGTATGCACTGGGCTCGGCTAGGTTGCGTGGGACTTTGCTGAGGTACATAGGACAAAGCCCCACACATGTGGTGCACTTAAAGAGGACTTAGCAACGCGATGAGAACTCAGACCACCACCCTTGGCTTTTTAGAACATGTGCCCGTGACGCAAGCGGTGCGATTGTCAAATATTCCTGAACGGGCTAACGCCACAGGAAACGACTTTGACCACTCTGAAGAGTGCACTCAAGGAAGTGACATATAACTCAGAACGTCGGCGTAGTAGATTGATAATGGAACGTGAGCCGTTAATAACTGTATTCGCCAAGCAGGTGCGGGCGGCGCCGTGCGCGGGACATGGATTGTTGGCGGTACTGTAGATTACCACACGCAACCCTGTTATACATCTTGGCTTCGAACGAGACGCCCCCCAACGCCTTTCGCCGCAACGTCATGATGAGACTACCAATTGTCAGTTTCTTTGTTACTCGCCACAACGGGCCACGGATAGGCTACGAAATTACGGCGTTAAAAATTGACAGCATTAGGTCCCCCTATGCGATAACGCGCGAGTCGCAGGAGCAGGTGGTCATAGATCCTGTGATGTTTCGTGAACACATATCCTAAATTCTAGGCTGAAAGCCATCAACTCGGTTCATCCCATGGTTTCCAGTGTTTGGATGATAGATAGCGTCCCATATGTGTGAAAAGGCATTTATACATGATCGTTCTGCGGTCTTCCCATATCTCTGTGCGTTTGCGTGGATGGGAGGCAGCTCTCAATGCGAATCCAACTAGGTCTGGTGTTACGATAAATCTTGAAAGTAGGGTACACGTTTTTAGGATCTGCTATGACGCAAGCTCGGCCTATACATTTAGTAATACCCATTTTTACGAGCGATGATTTTCTCCCCGGGGGCGGTACCGATCAGCGAGACCCATACAAGATACGAGTCTTCATAAGAAGTCAGTCCTTCGAGTTTCGGATGTACATGATTTGCTACATATGATGTAAGACGTCTAGCCCCGTAGTCGAACTTCCGGATGCTGTTTGACTTCGGCTTAGCAAAAACGAGTCTGAGATTATGCAGCAGGGCAATCTATAGTTCGACTCTTTCTGCTGCGATGGAGAGGCTGAGGCCAATACCAGTGTGTAATGCTATTTCGTCTCTTCTATGGAGCCACGACGTTTAGTCATCACATACTCTCGGATGGATCACGCATGCATTAAAAACGGCAGCTTCATGAACGACCATAACGTGTGTCTTGAGGCCCCGATGTACGCCCGGATAGGATGCCTCCAAAGGCTTAAAAAAGCAGTTACCCCATTGCTTACAGTCCCAACCCGAGGCACAGCACCGTCTTCTAAGGAGGACCGAGCACCGGTGTCACCGAGTGAGTTGCGTAACAGCCGTCCTTTAAAAGGAGTTTGATGAAGGCCTCGTTAGGTGGGTACACCAGAATTTTGGACCAGTGTCACCACGGTCGGTGAGAGCGGAGAAGTCGCTCCTACAGCAAGTTTTCGCATTTCCATAGTATTTGCAACCAGTATCCGTATTCTCCGAGTAGGAGTCGTTGACTGACATCTAAGTGCACCCTGGGTCGTACGCGAACCCGGCAGGCAAGCGTAAAGGAGTGGCGCAGTTGTTATATCGGCCGTCTACGCCCAACTAGGTCCAATCTTAACTCCGCAAAGGGCTCTATTGGCTAATTCTAAGTCCTGCGTGGGTTGGGTCGCTGGTGTAGGGATGGTCCATGCTGTGCCCTAGTCGGTCTAATGAACCAGGGTATATATCGCATGCAGCGAGAGTATGCAACGGATAACCCGGATCTTTCTGATAGATCAGACTTGTTTCAGACCAGGGACCGCACTGCATGCGGAACGGCGGGAGCGGAGATCCTGGATCGCTAGTAGTGGCAGTGAGGGTGCTAGTCCGTGAAAGGCGTGTGTCACCACTACGTACAACGCATTCCAGTCAGAAGGCCTCATCCTATCTGATCCATCATCCCTAAGTACTGCTCATTCAATGAAACGACGATATTACGGAGGTGGTGCACGTGATCGAGGACAGTTAAAGTGAAGGAACCATGTCTGGGTTGGAAATCACTAGCGTCGCGTTTACCTCAGACCGACATCTTAAACGACCAAAGCAATTACTAGTTGTCGATTGTAGGTTCGGTCGCTGGGGTGTGAGTCGGAGGATTTGATCCCGAATGCCGCACAAATCAGTAGCCCTTTATATCCATAGAACGTGGAGGTCATTCAAAGCTTGGAGTACGGATGCCCGCAAGTTCATTGATCTTTCTTATGTCCTGTGCCCTGAAACGCGCGAATCGTCTGATCTCTGGTATCAGGAGAGATGTTCACCTAGTCTTCATGCAGACGCCAATGTATACTTGATAGGGCCTGAATGCGGGCCTTGCGTTATTCCGGCTAGACGTACAGAAATGTATGGGTAGCGAAGGTGGCGGATGTAATTATGTTGGGTAGGGGCGAGAAGTACTTAACAATGGTTTGCAGACCACGTACCAACTTACGCGCGGTGGTTACATCTTCAGTGATCGATTTGCGCGCCACCATTCCGATGTCACGATACTATGCAACACAAATTTATAATTCGCGCATACCAACCTCCGGGTTCATATCAAAGAGTATGGGCATAAGAATCCGGCCCAGATGGCAGAAGCGGCTTTATAATGCAAATATTGTGAATAGCAAAAGTCACGTCGTGGGCATCTAGACGTACGGGCTTGTACGCTAAAGAGACGTATATAGGGTTGTTCGAGTCGGATCTTGATAATCTACCTTCTAGTTGCTTACGCTGTCTCCTAGCGGCAGGGTACGACAAAACTGTGGCTGGTTAGCCGACCTTGCGCGGCTACTGCGAACGGCTCGGGATGTCCATACGACACCCACACGAACTTTCCATCAAGCACAATCCGTACTTTCACAGGCGTAACGCAGGTGGATAAGATTTTGGCGGTTACCGATATTCGTTTAGGCTCATCTTATCCCAGGCGCGATGGAGACCCGGTCGGCTAAATTAATGGTATTCCTCGAGGGTTTTACGTCGCGGGGAAGTCGAACAATTGACACTTCCAACATACCAAGATCGCCACTGGCTTAGACAATCATAGGCGGATAGATTACCCCGCCCCATTTAAAACATGGTGCGATGTTAGTCCTTAGTTCCGCGGGGTCTACGTCAGGCAGCCAAAAGTGTTACCCACAACCAATTGTCGATTCCGACTGGGATGTAGGCTGCTCAGTTTATATGGAGTTGAAAGCATAGGCCCGACATCCCCGAGGGAGAGGGGAGTGATGGTTTAGTGACGTCGTAGCTGGGAAACCAGGAGGCTTAGTAAAAACTTGCAGGATCTGATTACAGGTAGCCCCCATCACCGGCGTTCGAACCCGGGAGTCCGGCCCGTCACGACAAATTCTACTATCCAGGGACTCCAACGTGGAGCGTAAAAAACAGATCTTTTGTTCCATCTAAAATAGGCCCACGGAAGACTGGTGACCCTAGCGAATTAGACCGGGTCCTTCTTTCGCAGCTCCGTCAAGGAAACGTGAAATGTCTAGAGTGGAGATTAAGAGCACTTACCATTACTTGGTCGTTCGATTGAACGTTAGGCCCAAGCAGCAGCCCTTTAGGAGTAAGTACTGAAATACGTTGATTGACTTGATGTAAGTGTCTGTAAGGCGTCCGCTTATCTTATTATGGTAACTACGTTTCCATAGCGAGGAGTACTCTTTGATTATTTGCGTCCTGATTTCGAGTGACTTCCGGGCTCCCGACCCAGAGTAGAATTACACTTTACCACTTGTGAGATGGGTAGAACCGAAAGGCGATCCTCTAAGCAATCATGAGCTTGATCTGAAGCAAAAAGCGAACCGAGACGAGGCGCGTCAGTCAACGCTGTCCTGTAGGATGCGACACTGAGAAGGACTCGAATTTCAATAGAACACTTCGAGCCTACTGTGTTTCGTCGATCTGGAGCTTGCAGGCGATCCGACCCAGGCATGTGCAAGCACGAATGTTAGATTGCGGAATACATCCTAGTGGATACTGGTCAGACCATGAATCAGTGCTGCGCACGACTCTAACGTTCAACTTTATAACTGCCTGGGCCCGGATAGCCCCCTTAGGAGACCCTTCATGGATCAACGGTTACCCCTTCACGGGAGAAGAGGTATTGCGGCAGCGACTGAGATAAGTGAATCAATTCAATACGGGAATGGCAACCCCGGGTCTGGACAGACAAAATAAAGCAGACAGCCCCTTGTTTTATCACAGACTGGCTATGTATTTAGCAAATGTGACCATATTCAAGCCCTATACGACTACCCCATGAGGACCATATCCGCTCAGGAGTGTGACCTTGCGCGTATTGTTATCCGCCGGCAGTTCAACTGGAGTTACATGTAGGAACATTTTTTGCGAAACCCTAGTCCTATTATTGTAACCTCACCTATAGTGAGTCGCCCGAATCCCCGTCTGGTGTATGGGTTATCCTTGAGTGCGCTTCGCCGCCGCGGGTATGATCCACTCTTAACTGCCAACCTCTGGTTCCAATGATCGGGGCATCTACTATCTTCAGTGCAGCCGCACACTCCTCTTTCGTGTAAACGCTGCCGTTACATACACTGCGACTTATTGCAACTGTCTCATGAAACCAACATTGTGCTCTACCACCTGTAGCCTCTAGCTTGGGCCTTATACTAGCGCGTCAGACTCACAGCGAACCTTTCCTCAACTCTTACTGGTGACAACAGCAAAATTACTTAAGATTACTCATACGGCGTGATCTCCGCAGTGGGACATAAGCCCACCAGGTTGGCGAAAATACCAGCGGCAGTAACATCGCATTGTAAACGTCCCTCCCAGGAGACAGCATACTTAGTGTGACCCCGGCGCGACGCTCTATAGCAGTGCCATCTTTTGCTGACTGTCGATGTACATAGTTCCAGGTAGTTTTGTAATTATTGCCGCTAGTCTAAGTGATAAGCCTTGATCTATCTGGACGCTGATCCTCGACCTGTTTAATTTCGTGGACCTTGCCGATTGTACGGCAAGTTAAGGCAAAGGGGCCCACTGTGTGCGGAGTATTATCTCACTTCGGACATGTGGATGCAAATCCGAAAGGTGTAACACCCGATCATCGGTATCAGGCAATCATGTGACATAGCTAGGAGCTCAGCCCTTTGCCAATCAAAGACCTTGGCTGGTCAGCCACACGCATGGTGTCTACTGAATGATGGAGGGCACTCTACGGCCGAAGGCTCAGCTCGTGTAGGTATATTTGCCGATGACCGGCGCAACGATGATGTGTCCATGATACAACAGAACCAATGCAAGTTCTCTCAGGTGCTGGGCATGAACGCTTGAAGCTAGCACTCTTGTACCTATTTACCCATATCGTCTTGCTTGAGGCTGCTTATCAGGTGTAATGTTAGTCGCCGTACTGGGAGCACCGCTCGGAAATCGGAACCGCTCCCTCGTGGGAACATAGAATCACAAGATGTACAATGTGTTTTATTCTCGCAACGGCATGGAGGTAAGCTTGCCAGGCCCACAACAGCGCTTATCTGAGCCCGAGATAGTTATGCTCTCCTGTGCCTTCCGTGCTTAACGAGCTAATACAAACTTATCGCCGGTCACACTAAGACCAGCTTTACCCAAAGTAGCACGTGACAATATTCCCACCTGCCATAGCGTAGTATTGCTCTCTAAGGCGCAAGGCTGTTCTGCAGCGAATTTCTATGTCTTTCTCGAGAAAAGTTAAACCTCTGTGAGAGCGGGCAGCCTAGACACGAACTTCGGGATGCTTGCGCTACTCTCCTGGCGGCAAAGACGAGATAAACAACCAGTCCGCGTGCGAGGAGGGATTTGCCACAAATGTGAAGTTTCCACCCTCAGCAACGGGGGGCAGCAGCTAGGCCTTAAGTTTTTTCGTGCTAAACGGCAAAATTTCACGTTTCTGACAGTATGCAAGCGTGCCCCCTGCGTGAGCACGCATCCGCGGTCGTCCCGCGCAAGGCAGACGTACAGGATTCCAACGACCACACTCGGACTGTTTCTTTATGGCAACGTCGTGTCGGAACCTTCATTCTTTAATCCCTCCTGCGTATCCCGTGAGGCACGCACGCGGCTAGTCAAAAGATCTAGCAATTACGTACATTCAATAGGGGGGATTACACCAACTCGATCGAGCCGATTACGTAAGTGGTATTAACGTCTCATCCTCTGGGTGGTCCTCAGGGCTACCCAATAAGGATGATTGTTAACAGAAACAGGGGGAAAGCATGAGCACGTGTTGTAACTCACATCACCTGGGATACCGGATCAGGAGTCGGTTTTGCCGTACGGCGACACCCACACGCTTCGGAGTAGTGTGTTCTGACCTTGTACAGCGGAGCGCACAGCTTCAGGTGAGCCTCACAACCGTGCTAGTCAAGAGAGAGATCTGAGGGCCTGCGCCTTCGCATAAAGGCTTCGCTTGTCCCCTAGGGACCGAGCCCAAATTGCAAAGAACCACGTTAAGGTAAATGGTCCTGTTACCCACGACCATCTGTCTGCCCGTAGACCTCCATACGATGCCCCGAGACACCGACGTTAGTAAGATTAGCAAATCTAGTGTTGCATCGTATGCGATCTTTTACCTTCAGTAGACCTCCCTGACGCGTTTGTGTGCAGTCTGCCAATCTAAAGATCAATGTTTACAACGTCGTTGTTTGGCGGTGGTTCATAGTGTGGAACCTGAGCCAAGTCACGATCGCCAAATGGCACAAGCTCCGGCCGTGCGTGAGAAATGCAAATCGGGATGATTCATTGTATGTGGCACACACCGTCTGTGTCTCTCAGAACAGGTGCTTAGGTCTAAATTATTGGAGTTTCCAAATATACTAAATCGGCCCCGCCATACTCTGGCTTGAAAGTTCATCGGGGATATCGCCATAGTTGCCTGGAATCCCGCTAGTTTCCCGCGAGAGACCTCCCATCCTAGAGATCATCTGCGAACTCAGCAATGCGTACTAAAAGTAAAACTTCCTCGAAGGCTGAGATACGACTAGTTTCAATTTGTCCTGAGCACACTTGATAGCCATTTCAATATCCATCGGCATTGCCGTGAAGTTCCGGCTCTGATTGAGCGGTCCTTCACTTGAATCAACCAACCTACTACTTTGTACTGTCTGATTTAACTATGGCATCCTGGGTATTACGAGAATCTATCCTCTGTCGAACGATTCGAAATTTCTAGGAATGCACGTCATCCGTAACCCACCCGAGTTGTTATCTTGGGAGCCTACTTCAAATAGTTCCGCATTCGGCTGTCACTGCCGACACGATTCCCGTTGATATAAGGCATGAGGACTAAACGACTTTTCAAATGTTTCACCTGATTCGCCTAGGAGTCGGGCGTGTAGATGAAATAGGGCTGGTTGTCCGGATAAGCTTTTCGCTTTATTCCTCGACCTCGGAGGGTAACTCAGTCTCCGGAATGCGCCAAGCCACACGCCTGTGAATGATCAGCGTATATCGCGTATCACTCCGCCCCCACGATTGGAAGGACAGCCGCCCTTTCGAGAACAGGACGGTGATCGATGGAGCTCCTGGTCGAGCTGAGATTGGCCATCAATACAGGTGATGGGCTCATAGTGAAACAACGTGTCAGAGGGTGCGTTATCCGCAACACCTCGATAGTAGGCAGTACTATCTTCCAGCCCTCCCACCAGGTCAAATTTGACGGGTAAAAAATAGCATGGCGGTAGCTGCGATGCGCCGTTTGACTAGGCCAGTAGAAAGGGCTAGTTACTGCAATTATATCTTAACTACTTAAACAGGGAGAAATAGGATCGCAATTCGCATGTAATCTCTTGCATACACCGCCGAAGGGTCCTCGAATGTTGGATTAGCCAGTTTGCCGAAACCAGTTAATGATGACGGCTCTTTAAGCTAGCCATGATGAGGCCTGTAATGATCATCGCAGTTCTAAACCCAGACCCTGGGTATAGAAATCGAATGCTTCAGCTTACATATATTATTCGCGAAGGAATTTATTCGTACCTTGATCATCCGGACCATTTCAAACTTGTACTAAGATATCGGGGCTTATAAGAGCCGGGACCGCCGGCTATCCGCGATGAAAAGGGTCCCTTGGGTTCAGACCCAGGAACTGGAAGTTATCATGGGAACTTCATCAGTAGAGCACGTAATTTAAGCCCCCCTGCTTACGTCGCATCACATACAAGTCCCGACAACAGCTGATCGAAATAAACGGATGTGAGCACTTGGTGTCGGTTTGCTCAAGCGTGGACACTGTCGTGGCTTGACCCAAGTGTGGAAGAACTGTAAGACGAGCCCTGCCGAAATCTGTGCACATGGCCGTCTCCTTAAGGAGCAGTACAAATGGGTTGGTCAGCTCTCCCACGACATGGCTGTTAGAGATTACGTGGAATGGCCAAGGCTCGTCTTACACCCTCGCCTACCCGGCCCTCACAATGAGACCTTCCTGCGTCATTATTAGGTTCAGGCGGGCTCTCCGCTTTTGATGCGTTAACTACTTGCTGCGAGGCCGCAACGGGCGTCCAGTCGGTCCGTAGGCCAACAAACTCTATGGAGAGCTTTGAAGCGCAGAGGCGCGGGAATAAATGTACGACAGTCGGAAGGATGATGGGTGAACCCGAGTCGATCACGTGGTGGTATTCAGGTGCGCGGCTGCGGTGCGGAAATGGGGTGGATGAATCACATCTAAAACATTTCGTTCATGATCCATTCCATCCCACCTTAAAGAATTCGAGAGAAATGTCCTATGACTCCCTCCTAGCTGCAGCGAAGTGCGTATATGCAGAGAAAAACTAAGATCATATCACCACTATCTGTGGCACTCAAACAGCTCTTCTATAATAATCGATTTTCAGCAGAGAGTTTCTTTAACTGAGCGTGGGTATTTGTTACCTCCTTCGAACAGCTCGACCGACTCTGGGGATACCTTTGGCTCAGGCCATCAGGGCTGTAGTTAGTCAGTCGACCTTTGCGTTGCTGAACCTCAATGGGAGCGGTCTTTTATTCGTTGCCTATGCTGTCTAAGTCCTGGCAGCCAGTACTACGAGCGGGAATACCTCCCTACCTTAAGTCCAGGGGATCTCCGTTTAACTAAACCACAACTAGATGCGCGCTATTTTTTCGATTACAACCGCCATCCAAGGGAAATTCCGAGATTAATGCGATTTTCACCGATCGAACTCTGCCGGCCCCCTCATGGGGATGACCAAAGAGTCTTTTCGACCCCAAATGACCCAAACTAGGACTTTGTACTGACAGATCGCTACCTTGAACCGCACCTACCCTCAGGCGGACCTGCAAACGTGACTCTAGTACCCCTCACAGACGGGTACAGGTGAAAAGTAGAACGTTTGGTGCAGTCCAATTGTTACGTCAGGTCACCTACAGCCCCGGCCAA
		</sequence>
    <sequence><taxon idref="Location_2_0_1|31.85439034486945"/>
			CGAAAGTCACCGGGCAACACAAATCCTTATTTCCTCTAGGCAAAGCCTCGTGGGACTCGGTTGCAAATCGTGAAGGTTTCCTGAGGATACATGCCGGGAGATCGTCCCAGTTCAAGCAGGCGAACGCGAGAGAGTGGCCAATGTGCTTCCGTTGGTAAGGATCGCCATCATAGTGACTGGGTGACCCCCGGCACCAGGAAGGGTCTGCACGACAGACTTATGCAGGAGTGCGATGTGCACGGCAGGATCAGTTTGTGTTCATACAGCAGCATTAGATTACAGGTGTGTTTTAGTCAAAATATCTTTTCCCCAACTACTCCATTTTCGCGTCTTTATATTAGACCGGCAACAGCTTGAGGGCCGTTACGACCATCCCTTGACCGAGTCTCTGGACGAGCTTCAACACGGAACGAGTTGACCCCTCGATTAAGCAAGTGTTTTCCCCGGTGTCGTTCTTGAAACCTGTCCGAAGTACCGACACTGATTTAACTTCGATCATAGTGGCCATAGATTGTGAGATGAGGCGTTGTAATGTGAATGCAATGCCGCATCATCATTTCGTACATCTTTTACCGCTGGAGTAACGTGGTCACTGCCCCGCCCGTGTGTGGCTATCCTCAGACATTGCGTGAGTGCTAGCATATAATTAGATTCAGGGCGTAATCGCGTTATGTTTGATACTAACCTAATACAGGCCTGACGAGGGGGAGAATTTGGCGACATCTGGGTCACCAAGGCAGAGATCGTCGCGAGGATTACCCAACTGCCGCAACTCAGATGTGTTACTCCCCTAGCTCGTACCCGCAAGGTCCCAACTGATAGATGTGTATAAGGTTAACATTCCTTCATCTGAACGTTATCACCCGCTCGATTTTGGACGTGTCGAAGCCGGTGCAACTGCTCAATAGCTGATCTGGACAGCACCAGTAAACGACCCTCCTGAGTAGTTAGGTATTTGAAGGCACGGCGGATTTGATAGCGGTGGTCATATAATCAGGAACTGGTTCCTTCATGGCAGAAGAACTTTAGGTGTAAACACCCGGAGCATACTTCGGGGTTACTTAGGTGCTGAACGGTGAATAGGCCCATTGGGATGCACGTCGACATAACGGCCATCTAGAGACCCGGCAATGCCACTTCAAGGGTTGTCTGTTGACCCACGAGATTCGGTCCCTCACGCTAAGAACGAGTTCTAGAATGCAAAAAACAAAGCGCTTTAATCTGTTGCGAGCACGACCAAATGGCTTGACCTCACACCGTAACCTAAAAAAATGCGCTCTGTTCGAGTCCAGATATTAGAAACCAGACATTGATACTGCCTTGCTAGCCCGAATAATTGTGCACGTTTCTAAGGGTATTATGAAATCGTGTTTTTAGTCGCGGCCCTGACAAGCCCAAAAGCTCCTGATATCTCAAAGATCGTCCCGCTCTGGGTCTGGGCTCCGTTTCCACTATCTGGTCACAGGTTAGTAGTACAACTCCAATATAGGTACCTACTACCACCACAGCATGCCCAACAAATCCGTGCATACGTGAGCAGTCATGTCATGCCATGACTTATATATGGCCGTCACGAGCTAGGAAGACGCGTCTATGCCTCCAGGCCTACCTGCCATCAGTAGCGGTCGATACCGGTCGGTCAAAGGACTCCAGGTAGTTCGATGCTTCCCCGTAGCCTTTGTGACACCAAGGATCGTTAGTGTGTCTATAATCGTCTCGATCTTAACCGAGATGGTTCTGTCAAGTCCTGTTCCCGCGAATATTCTGCTCCAATTCGCCTAGCTGCGTTTCTCAACGGCATAACCGAGGGGGGCTAGACCCTCAGGTGACAGTGTTGCGACGACTCGCATCCCTGCGGGATGCCGGCTGAGCCCTCTTTCGTAAGACGGAGCGCTCTTCAGTAAACTACTCGGGCGTTGACCTACTTATTACCGTGCGCACCTTGCAGAATCCTCATGAGCTACCGCTACTGGTTTGCAGTTCCCTCTGATAAGAAGTTCCGGACTGGCTGTCTCCTTCCCAGTGTGGTTTCCTCCGAGGCCCCCAAAGGCTTCGCCGTTGTGGAGTGGGGTTGCCCTCTGGCGAGCGAATAAAGGTTGGACCTTCTTAATCGTTGCTTTTCTCTGATCAAGAACTGAACCGCCCGACTGACTATCCCGGACACCTTCAGATCCGACCTCGAACCGGCACTTTAAGTACCGTAGATTGTGACTCAATAAGCGATTGGTGCGCCCCATCAGTTTATGTTTTCTACTCAGGTGCACCTGAACAGTGCTGACCGATAGTAGCGCAGTGGCCAAAGAGATTAGTCTTCCAGTGACGCAAGGTCAGGGTCGAGCATCTCAGGAGGCTTTGCAGTTGATCGTGAATGAGGAGAATGACAGGTCGACCTTGTTATCGCGTGTTCAGGTTACCATTTCAATTACTCGTTGTGCGACCGCTAGGACATCTGCATCTAGCTTGTTCCCGCATATACTTATCGCCCCAGGTTCTCTAGCAAAAACCATCCGTCCAACCACGAATGATTAGGCCGTGCCCGGCTGGCTCTCTTTCAGGTTTAAGTCGGCAACGAGCCAGAAATGAACGGCGAAATATAATGCTAATAGGTCCCTAGCCTTGCGTATCTTATAGAGTTGTGGCCAAGTTCGGCTTCGGGTAGATACCTGCTATTGATCCAGGACCTGTTTGTCTAGTTAATTACAATGCGATAACTTTGCTCACACGGGAATTCACACGCGCCCGTCGTTCAATCGTATCACACAAACCAGCGGAGGTAGATTCCCTTATTCCCTCGTGGTAAAGGCCGCTCCAAACTTGTGAACTGCGTGCATCTCTTCATGTTGCCCTGTTTATTGACGTTGTTATACTATGTAGATATGTCCGCGGGCAAAACGGCTCAACGCAGATCTCGGGGCTCGAATCCCAGTCGGCCATGACTAGACGGACTCGTACGCGTCCCCGGCAGAAGCAGCTCTGTGGTAAAGAGAATTAGCCTATGCACTAGTCATAATTGTAGTTATGGCATTTATGTAACTGCCGAGGTATCCTGGTCAACGAGCTACATTTACACTTCCGCCGTAGAGTTATATTTACCACTTTCGGAAGTCGGTAGATGCTGGGAGCATACCAGACAGTCAAGAGTTTCTGTACAGAAACGACCGAAGGCTGGTGAAAGATTAGGCTTACTCTTGTAGTCGCACCAGAACATGAAAGCCTCCTCTGACGAGTTAAAACAATGTTCTCAGCATACCAATGCCCCACAGAGCATAGGATCATTCAGAGCGAGACTGGCTTATCCTGTTTGGTGCCTTTCTGGGTGGCCAGGAAAAAAGACCGAACCCAGAACCGGTAAGTACCATAATAAACGGGGACTAACCGAAAGGTGTGGGAGCCCGCCTCAGTCGGGGGCCGTCCAAAAGGCTATTGGAGCCCAAAGCGCAATGGCGGTCCTACAAGACTATGCACGCCGGCAGTGGCTACCCTCGGATCGTACAAATCCACGCTGCGAGTTTAGCGTTTCGAGGGTCACTGGGTCGACTCACTTACTAGACACGGGATATATGAGTAGCCTTATACCGTCCCATCTTGTCACAAGACCGAAACGAACGATGTAAATACGCTTATATATTGATTGTAACGTGCTGAATGACTTCGCCGCAAGAACCACCACGGGCATACAGCGTACAGCTTAACAAGCGCAAGTCAAATTGAGTTCTTAGGTTATGGACCCCGTTAGCGTGGTAGTTACGATTTGTGGTCATGTTGATGCATACCGTAAATAAGATAAACAAATGGCCACTTATTGACAGTATTCGTGCTCCAAACGTATGCCGCGTATGCCAAGCGCCACACTTTCCGGCGAGCCGCATACGTGGAAAACTAATGCGAACTGAAATCATCCTTCTGGCGAGTGCACACCTTGCCCTTTTTACATGCCGAAAGTACCATTAGCCAACTCCGTCCACTAGTACGGTTCTCGACTAAGTGTGACGGTTGTTCTTTGGCAGGCCCACTCACCAAAATCATTCGGGCATACACATTAAACGGACGAACCGTCATTGATCGCATAGCAAACTTCCCCGCGCGAGAGAATTCGTTACCGCAATGTGTGTGCGCCTTAATAGCTTATCGAAAGTATTCTACGTTCTATAGGGTGTGGACCTTAAGATGTCCGCGAGGGGATGCTCGGTATCATTCCCAGTGATTTGCAGACCTTTCCACAGTAACTCGGCTACTGTGGTTAAGATATCTATCTAGGACAACAAGGAAAGGCCAAATTTTATGCCTATGTTTTTGCGATATGTTACTCCCGGGCCGACCCGAAGTCACCAAGATGCTTTGCGCGGGGTACCAACCATCGGATCATCGCTTGTCCGGCAACAATAACGGTTGAGGAACTATGACACTCGCTGCATGCGCCAACAAACCTTAGGACGTCCTACAAGTCGGCGGCGAAAGGATTCCAGCCCCGTCTACGAGGAGGCAGGTATAAATAGACAAGGACACTCACTGAGTGAACGCCCGCTGTCAGTTTTTGCCTGCATTGTGAACCGTATGCACTGGGCTCGGCTAGGTTGCGTGGGACTTTGCTGAGGTACATAGGACAAAGCCCCACACATGTGGTGCACTTAAAGAGGACTTAGCAACGCGATGAGAACTCAGACCACCACCCTTGGCTTTTTAGAACATGTGCCCGTGACGCAAGCGGTGCGATTGTCAAATATTCCTGAACGGGCTAACGCCACAGGAAACGACTTTGACCACTCTGAAGAGTGCACTCAAGGAAGTGACATATAACTCAGAACGTCGGCGTAGTAGATTGATAATGGAACGTGAGCCGTTAATAACTGTATTCGCCAAGCAGGTGCGGGCGGCGCCGTGCGCGGGACATGGATTGTTGGCGGTACTGTAGATTACCACACGCAACCCTGTTATACATCTTGGCTTCGAACGAGACGCCCCCCAACGCCTTTCGCCGCAACGTCATGATGAGACTACCAATTGTCAGTTTCTTTGTTACTCGCCACAACGGGCCACGGATAGGCTACGAAATTACGGCGTTAAAAATTGACAGCATTAGGTCCCCCTATGCGATAACGCGCGAGTCGCAGGAGCAGGTGGTCATAGATCCTGTGATGTTTCGTGAACACATATCCTAAATTCTAGGCTGAAAGCCATCAACTCGGTTCATCCCATGGTTTCCAGTGTTTGGATGATAGATAGCGTCCCATATGTGTGAAAAGGCATTTATACATGATCGTTCTGCGGTCTTCCCATATCTCTGTGCGTTTGCGTGGATGGGAGGCAGCTCTCAATGCGAATCCAACTAGGTCTGGTGTTACGATAAATCTTGAAAGTAGGGTACACGTTTTTAGGATCTGCTATGACGCAAGCTCGGCCTATACATTTAGTAATACCCATTTTTACGAGCGATGATTTTCTCCCCGGGGGCGGTACCGATCAGCGAGACCCATACAAGATACGAGTCTTCATAAGAAGTCAGTCCTTCGAGTTTCGGATGTACATGATTTGCTACATATGATGTAAGACGTCTAGCCCCGTAGTCGAACTTCCGGATGCTGTTTGACTTCGGCTTAGCAAAAACGAGTCTGAGATTATGCAGCAGGGCAATCTATAGTTCGACTCTTTCTGCTGCGATGGAGAGGCTGAGGCCAATACCAGTGTGTAATGCTATTTCGTCTCTTCTATGGAGCCACGACGTTTAGTCATCACATACTCTCGGATGGATCACGCATGCATTAAAAACGGCAGCTTCATGAACGACCATAACGTGTGTCTTGAGGCCCCGATGTACGCCCGGATAGGATGCCTCCAAAGGCTTAAAAAAGCAGTTACCCCATTGCTTACAGTCCCAACCCGAGGCACAGCACCGTCTTCTAAGGAGGACCGAGCACCGGTGTCACCGAGTGAGTTGCGTAACAGCCGTCCTTTAAAAGGAGTTTGATGAAGGCCTCGTTAGGTGGGTACACCAGAATTTTGGACCAGTGTCACCACGGTCGGTGAGAGCGGAGAAGTCGCTCCTACAGCAAGTTTTCGCATTTCCATAGTATTTGCAACCAGTATCCGTATTCTCCGAGTAGGAGTCGTTGACTGACATCTAAGTGCACCCTGGGTCGTACGCGAACCCGGCAGGCAAGCGTAAAGGAGTGGCGCAGTTGTTATATCGGCCGTCTACGCCCAACTAGGTCCAATCTTAACTCCGCAAAGGGCTCTATTGGCTAATTCTAAGTCCTGCGTGGGTTGGGTCGCTGGTGTAGGGATGGTCCATGCTGTGCCCTAGTCGGTCTAATGAACCAGGGTATATATCGCATGCAGCGAGAGTATGCAACGGATAACCCGGATCTTTCTGATAGATCAGACTTGTTTCAGACCAGGGACCGCACTGCATGCGGAACGGCGGGAGCGGAGATCCTGGATCGCTAGTAGTGGCAGTGAGGGTGCTAGTCCGTGAAAGGCGTGTGTCACCACTACGTACAACGCATTCCAGTCAGAAGGCCTCATCCTATCTGATCCATCATCCCTAAGTACTGCTCATTCAATGAAACGACGATATTACGGAGGTGGTGCACGTGATCGAGGACAGTTAAAGTGAAGGAACCATGTCTGGGTTGGAAATCACTAGCGTCGCGTTTACCTCAGACCGACATCTTAAACGACCAAAGCAATTACTAGTTGTCGATTGTAGGTTCGGTCGCTGGGGTGTGAGTCGGAGGATTTGATCCCGAATGCCGCACAAATCAGTAGCCCTTTATATCCATAGAACGTGGAGGTCATTCAAAGCTTGGAGTACGGATGCCCGCAAGTTCATTGATCTTTCTTATGTCCTGTGCCCTGAAACGCGCGAATCGTCTGATCTCTGGTATCAGGAGAGATGTTCACCTAGTCTTCATGCAGACGCCAATGTATACTTGATAGGGCCTGAATGCGGGCCTTGCGTTATTCCGGCTAGACGTACAGAAATGTATGGGTAGCGAAGGTGGCGGATGTAATTATGTTGGGTAGGGGCGAGAAGTACTTAACAATGGTTTGCAGACCACGTACCAACTTACGCGCGGTGGTTACATCTTCAGTGATCGATTTGCGCGCCACCATTCCGATGTCACGATACTATGCAACACAAATTTATAATTCGCGCATACCAACCTCCGGGTTCATATCAAAGAGTATGGGCATAAGAATCCGGCCCAGATGGCAGAAGCGGCTTTATAATGCAAATATTGTGAATAGCAAAAGTCACGTCGTGGGCATCTAGACGTACGGGCTTGTACGCTAAAGAGACGTATATAGGGTTGTTCGAGTCGGATCTTGATAATCTACCTTCTAGTTGCTTACGCTGTCTCCTAGCGGCAGGGTACGACAAAACTGTGGCTGGTTAGCCGACCTTGCGCGGCTACTGCGAACGGCTCGGGATGTCCATACGACACCCACACGAACTTTCCATCAAGCACAATCCGTACTTTCACAGGCGTAACGCAGGTGGATAAGATTTTGGCGGTTACCGATATTCGTTTAGGCTCATCTTATCCCAGGCGCGATGGAGACCCGGTCGGCTAAATTAATGGTATTCCTCGAGGGTTTTACGTCGCGGGGAAGTCGAACAATTGACACTTCCAACATACCAAGATCGCCACTGGCTTAGACAATCATAGGCGGATAGATTACCCCGCCCCATTTAAAACATGGTGCGATGTTAGTCCTTAGTTCCGCGGGGTCTACGTCAGGCAGCCAAAAGTGTTACCCACAACCAATTGTCGATTCCGACTGGGATGTAGGCTGCTCAGTTTATATGGAGTTGAAAGCATAGGCCCGACATCCCCGAGGGAGAGGGGAGTGATGGTTTAGTGACGTCGTAGCTGGGAAACCAGGAGGCTTAGTAAAAACTTGCAGGATCTGATTACAGGTAGCCCCCATCACCGGCGTTCGAACCCGGGAGTCCGGCCCGTCACGACAAATTCTACTATCCAGGGACTCCAACGTGGAGCGTAAAAAACAGATCTTTTGTTCCATCTAAAATAGGCCCACGGAAGACTGGTGACCCTAGCGAATTAGACCGGGTCCTTCTTTCGCAGCTCCGTCAAGGAAACGTGAAATGTCTAGAGTGGAGATTAAGAGCACTTACCATTACTTGGTCGTTCGATTGAACGTTAGGCCCAAGCAGCAGCCCTTTAGGAGTAAGTACTGAAATACGTTGATTGACTTGATGTAAGTGTCTGTAAGGCGTCCGCTTATCTTATTATGGTAACTACGTTTCCATAGCGAGGAGTACTCTTTGATTATTTGCGTCCTGATTTCGAGTGACTTCCGGGCTCCCGACCCAGAGTAGAATTACACTTTACCACTTGTGAGATGGGTAGAACCGAAAGGCGATCCTCTAAGCAATCATGAGCTTGATCTGAAGCAAAAAGCGAACCGAGACGAGGCGCGTCAGTCAACGCTGTCCTGTAGGATGCGACACTGAGAAGGACTCGAATTTCAATAGAACACTTCGAGCCTACTGTGTTTCGTCGATCTGGAGCTTGCAGGCGATCCGACCCAGGCATGTGCAAGCACGAATGTTAGATTGCGGAATACATCCTAGTGGATACTGGTCAGACCATGAATCAGTGCTGCGCACGACTCTAACGTTCAACTTTATAACTGCCTGGGCCCGGATAGCCCCCTTAGGAGACCCTTCATGGATCAACGGTTACCCCTTCACGGGAGAAGAGGTATTGCGGCAGCGACTGAGATAAGTGAATCAATTCAATACGGGAATGGCAACCCCGGGTCTGGACAGACAAAATAAAGCAGACAGCCCCTTGTTTTATCACAGACTGGCTATGTATTTAGCAAATGTGACCATATTCAAGCCCTATACGACTACCCCATGAGGACCATATCCGCTCAGGAGTGTGACCTTGCGCGTATTGTTATCCGCCGGCAGTTCAACTGGAGTTACATGTAGGAACATTTTTTGCGAAACCCTAGTCCTATTATTGTAACCTCACCTATAGTGAGTCGCCCGAATCCCCGTCTGGTGTATGGGTTATCCTTGAGTGCGCTTCGCCGCCGCGGGTATGATCCACTCTTAACTGCCAACCTCTGGTTCCAATGATCGGGGCATCTACTATCTTCAGTGCAGCCGCACACTCCTCTTTCGTGTAAACGCTGCCGTTACATACACTGCGACTTATTGCAACTGTCTCATGAAACCAACATTGTGCTCTACCACCTGTAGCCTCTAGCTTGGGCCTTATACTAGCGCGTCAGACTCACAGCGAACCTTTCCTCAACTCTTACTGGTGACAACAGCAAAATTACTTAAGATTACTCATACGGCGTGATCTCCGCAGTGGGACATAAGCCCACCAGGTTGGCGAAAATACCAGCGGCAGTAACATCGCATTGTAAACGTCCCTCCCAGGAGACAGCATACTTAGTGTGACCCCGGCGCGACGCTCTATAGCAGTGCCATCTTTTGCTGACTGTCGATGTACATAGTTCCAGGTAGTTTTGTAATTATTGCCGCTAGTCTAAGTGATAAGCCTTGATCTATCTGGACGCTGATCCTCGACCTGTTTAATTTCGTGGACCTTGCCGATTGTACGGCAAGTTAAGGCAAAGGGGCCCACTGTGTGCGGAGTATTATCTCACTTCGGACATGTGGATGCAAATCCGAAAGGTGTAACACCCGATCATCGGTATCAGGCAATCATGTGACATAGCTAGGAGCTCAGCCCTTTGCCAATCAAAGACCTTGGCTGGTCAGCCACACGCATGGTGTCTACTGAATGATGGAGGGCACTCTACGGCCGAAGGCTCAGCTCGTGTAGGTATATTTGCCGATGACCGGCGCAACGATGATGTGTCCATGATACAACAGAACCAATGCAAGTTCTCTCAGGTGCTGGGCATGAACGCTTGAAGCTAGCACTCTTGTACCTATTTACCCATATCGTCTTGCTTGAGGCTGCTTATCAGGTGTAATGTTAGTCGCCGTACTGGGAGCACCGCTCGGAAATCGGAACCGCTCCCTCGTGGGAACATAGAATCACAAGATGTACAATGTGTTTTATTCTCGCAACGGCATGGAGGTAAGCTTGCCAGGCCCACAACAGCGCTTATCTGAGCCCGAGATAGTTATGCTCTCCTGTGCCTTCCGTGCTTAACGAGCTAATACAAACTTATCGCCGGTCACACTAAGACCAGCTTTACCCAAAGTAGCACGTGACAATATTCCCACCTGCCATAGCGTAGTATTGCTCTCTAAGGCGCAAGGCTGTTCTGCAGCGAATTTCTATGTCTTTCTCGAGAAAAGTTAAACCTCTGTGAGAGCGGGCAGCCTAGACACGAACTTCGGGATGCTTGCGCTACTCTCCTGGCGGCAAAGACGAGATAAACAACCAGTCCGCGTGCGAGGAGGGATTTGCCACAAATGTGAAGTTTCCACCCTCAGCAACGGGGGGCAGCAGCTAGGCCTTAAGTTTTTTCGTGCTAAACGGCAAAATTTCACGTTTCTGACAGTATGCAAGCGTGCCCCCTGCGTGAGCACGCATCCGCGGTCGTCCCGCGCAAGGCAGACGTACAGGATTCCAACGACCACACTCGGACTGTTTCTTTATGGCAACGTCGTGTCGGAACCTTCATTCTTTAATCCCTCCTGCGTATCCCGTGAGGCACGCACGCGGCTAGTCAAAAGATCTAGCAATTACGTACATTCAATAGGGGGGATTACACCAACTCGATCGAGCCGATTACGTAAGTGGTATTAACGTCTCATCCTCTGGGTGGTCCTCAGGGCTACCCAATAAGGATGATTGTTAACAGAAACAGGGGGAAAGCATGAGCACGTGTTGTAACTCACATCACCTGGGATACCGGATCAGGAGTCGGTTTTGCCGTACGGCGACACCCACACGCTTCGGAGTAGTGTGTTCTGACCTTGTACAGCGGAGCGCACAGCTTCAGGTGAGCCTCACAACCGTGCTAGTCAAGAGAGAGATCTGAGGGCCTGCGCCTTCGCATAAAGGCTTCGCTTGTCCCCTAGGGACCGAGCCCAAATTGCAAAGAACCACGTTAAGGTAAATGGTCCTGTTACCCACGACCATCTGTCTGCCCGTAGACCTCCATACGATGCCCCGAGACACCGACGTTAGTAAGATTAGCAAATCTAGTGTTGCATCGTATTCGATCTTTTACCTTCAGTAGACCTCCCTGACGCGTTTGTGTGCAGTCTGCCAATCTAAAGATCAATGTTTACAACGTCGTTGTTTGGCGGTGGTTCATAGTGTGGAACCTGAGCCAAGTCACGATCGCCAAATGGCACAAGCTCCGGCCGTGCGTGAGAAATGCAAATCGGGATGATTCATTGTATGTGGCACACACCGTCTGTGTCTCTCAGAACAGGTGCTTAGGTCTAAATTATTGGAGTTTCCAAATATACTAAATCGGCCCCGCCATACTCTGGCTTGAAAGTTCATCGGGGATATCGCCATAGTTGCCTGGAATCCCGCTAGTTTCCCGCGAGAGACCTCCCATCCTAGAGATCATCTGCGAACTCAGCAATGCGTACTAAAAGTAAAACTTCCTCGAAGGCTGAGATACGACTAGTTTCAATTTGTCCTGAGCACACTTGATAGCCATTTCAATATCCATCGGCATTGCCGTGAAGTTCCGGCTCTGATTGAGCGGTCCTTCACTTGAATCAACCAACCTACTACTTTGTACTGTCTGATTTAACTATGGCATCCTGGGTATTACGAGAATCTATCCTCTGTCGAACGATTCGAAATTTCTAGGAATGCACGTCATCCGTAACCCACCCGAGTTGTTATCTTGGGAGCCTACTTCAAATAGTTCCGCATTCGGCTGTCACTGCCGACACGATTCCCGTTGATATAAGGCATGAGGACTAAACGACTTTTCAAATGTTTCACCTGATTCGCCTAGGAGTCGGGCGTGTAGATGAAATAGGGCTGGTTGTCCGGATAAGCTTTTCGCTTTATTCCTCGACCTCGGAGGGTAACTCAGTCTCCGGAATGCGCCAAGCCACACGCCTGTGAATGATCAGCGTATATCGCGTATCACTCCGCCCCCACGATTGGAAGGACAGCCGCCCTTTCGAGAACAGGACGGTGATCGATGGAGCTCCTGGTCGAGCTGAGATTGGCCATCAATACAGGTGATGGGCTCATAGTGAAACAACGTGTCAGAGGGTGCGTTATCCGCAACACCTCGATAGTAGGCAGTACTATCTTCCAGCCCTCCCACCAGGTCAAATTTGACGGGTAAAAAATAGCATGGCGGTAGCTGCGATGCGCCGTTTGACTAGGCCAGTAGAAAGGGCTAGTTACTGCAATTATATCTTAACTACTTAAACAGGGAGAAATAGGATCGCAATTCGCATGTAATCTCTTGCATACACCGCCGAAGGGTCCTCGAATGTTGGATTAGCCAGTTTGCCGAAACCAGTTAATGATGACGGCTCTTTAAGCTAGCCATGATGAGGCCTGTAATGATCATCGCAGTTCTAAACCCAGACCCTGGGTATAGAAATCGAATGCTTCAGCTTACATATATTATTCGCGAAGGAATTTATTCGTACCTTGATCATCCGGACCATTTCAAACTTGTACTAAGATATCGGGGCTTATAAGAGCCGGGACCGCCGGCTATCCGCGATGAAAAGGGTCCCTTGGGTTCAGACCCAGGAACTGGAAGTTATCATGGGAACTTCATCAGTAGAGCACGTAATTTAAGCCCCCCTGCTTACGTCGCATCACATACAAGTCCCGACAACAGCTGATCGAAATAAACGGATGTGAGCACTTGGTGTCGGTTTGCTCAAGCGTGGACACTGTCGTGGCTTGACCCAAGTGTGGAAGAACTGTAAGACGAGCCCTGCCGAAATCTGTGCACATGGCCGTCTCCTTAAGGAGCAGTACAAATGGGTTGGTCAGCTCTCCCACGACATGGCTGTTAGAGATTACGTGGAATGGCCAAGGCTCGTCTTACACCCTCGCCTACCCGGCCCTCACAATGAGACCTTCCTGCGTCATTATTGGGTTCAGGCGGGCTCTCCGCTTTTGATGCGTTAACTACTTGCTGCGAGGCCGCAACGGGCGTCCAGTCGGTCCGTAGGCCAACAAACTCTATGGAGAGCTTTGAAGCGCAGAGGCGCGGGAATAAATGTACGACAGTCGGAAGGATGATGGGTGAACCCGAGTCGATCACGTGGTGGTATTCAGGTGCGCGGCTGCGGTGCGGAAATGGGGTGGATGAATCACATCTAAAACATTTCGTTCATGATCCATTCCATCCCACCTTAAAGAATTCGAGAGAAATGTCCTATGACTCCCTCCTAGCTGCAGCGAAGTGCGTATATGCAGAGAAAAACTAAGATCATATCACCACTATCTGTGGCACTCAAACAGCTCTTCTATAATAATCGATTTTCAGCAGAGAGTTTCTTTAACTGAGCGTGGGTATTTGTTACCTCCTTCGAACAGCTCGACCGACTCTGGGGATACCTTTGGCTCAGGCCATCAGGGCTGTAGTTAGTCAGTCGACCTTTGCGTTGCTGAACCTCAATGGGAGCGGTCTTTTATTCGTTGCCTATGCTGTCTAAGTCCTGGCAGCCAGTACTACGAGCGGGAATACCTCCCTACCTTAAGTCCAGGGGATCTCCGTTTAACTAAACCACAACTAGATGCGCGCTATTTTTTCGATTACAACCGCCATCCAAGGGAAATTCCGAGATTAATGCGATTTTCACCGATCGAACTCTGCCGGCCCCCTCATGGGGATGACCAAAGAGTCTTTTCGACCCCAAATGACCCAAACTAGGACTTTGTACTGACAGATCGCTACCTTGAACCGCACCTACCCTCAGGCGGACCTGCAAACGTGACTCTAGTACCCCTCACAGACGGGTACAGGTGAAAAGTAGAACGTTTGGTGCAGTCCAATTGTTACGTCAGGTCACCTACAGCCCCGGCCAA
		</sequence>
    <sequence><taxon idref="Location_2_1_1|29.20571687648797"/>
			CGAAAGTCACCGGGCAACACAAATCCTTATTTCCTCTAGGCAAAGCCTCGTGGGACTCGGTTGCAAATCGTGAAGGTTTCCTGAGGATACATGCCGGGAGATCGTCCCAGTTCAAGCAGGCGAACGCGAGAGAGTGGCCAATGTGCTTCCGTTGGTAAGGATCGCCATCATAGTGACTGGGTGACCCCCGGCACCAGGAAGGGTCTGCACGACAGACTTATGCAGGAGTGCGATGTGCACGGCAGGATCAGTTTGTGTTCATACAGCAGCATTAGATTACAGGTGTGTTTTAGTCAAAATATCTTTTCCCCAACTACTCCATTTTCGCGTCTTTATATTAGACCGGCAACAGCTTGAGGGCCGTTACGACCATCCCTTGACCGAGTCTCTGGACGAGCTTCAACACGGAACGAGTTGACCCCTCGATTAAGCAAGTGTTTTCCCCGGTGTCGTTCTTGAAACCTGTCCGAAGTACCGACACTGATTTAACTTCGATCATAGTGGCCATAGATTGTGAGATGAGGCGTTGTAATGTGAATGCAATGCCGCATCATCATTTCGTACATCTTTTACCGCTGGAGTAACGTGGTCACTGCCCCGCCCGTGTGTGGCTATCCTCAGACATTGCGTGAGTGCTAGCATATAATTAGATTCAGGGCGTAATCGCGTTATGTTTGATACTAACCTAATACAGGCCTGACGAGGGGGAGAATTTGGCGACATCTGGGTCACCAAGGCAGAGATCGTCGCGAGGATTACCCAACTGCCGCAACTCAGATGTGTTACTCCCCTAGCTCGTACCCGCAAGGTCCCAACTGATAGATGTGTATAAGGTTAACATTCCTTCATCTGAACGTTATCACCCGCTCGATTTTGGACGTGTCGAAGCCGGTGCAACTGCTCAATAGCTGATCTGGACAGCACCAGTAAACGACCCTCCTGAGTAGTTAGGTATTTGAAGGCACGGCGGATTTGATAGCGGTGGTCATATAATCAGGAACTGGTTCCTTCATGGCAGAAGAACTTTAGGTGTAAACACCCGGAGCATACTTCGGGGTTACTTAGGTGCTGAACGGTGAATAGGCCCATTGGGATGCACGTCGACATAACGGCCATCTAGAGACCCGGCAATGCCACTTCAAGGGTTGTCTGTTGACCCACGAGATTCGGTCCCTCACGCTAAGAACGAGTTCTAGAATGCAAAAAACAAAGCGCTTTAATCTGTTGCGAGCACGACCAAATGGCTTGACCTCACACCGTAACCTAAAAAAATGCGCTCTGTTCGAGTCCAGATATTAGAAACCAGACATTGATACTGCCTTGCTAGCCCGAATAATTGTGCACGTTTCTAAGGGTATTATGAAATCGTGTTTTTAGTCGCGGCCCTGACAAGCCCAAAAGCTCCTGATATCTCAAAGATCGTCCCGCTCTGGGTCTGGGCTCCGTTTCCACTATCTGGTCACAGGTTAGTAGTACAACTCCAATATAGGTACCTACTACCACCACAGCATGCCCAACAAATCCGTGCATACGTGAGCAGTCATGTCATGCCATGACTTATATATGGCCGTCACGAGCTAGGAAGACGCGTCTATGCCTCCAGGCCTACCTGCCATCAGTAGCGGTCGATACCGGTCGGTCAAAGGACTCCAGGTAGTTCGATGCTTCCCCGTAGCCTTTGTGACACCAAGGATCGTTAGTGTGTCTATAATCGTCTCGATCTTAACCGAGATGGTTCTGTCAAGTCCTGTTCCCGCGAATATTCTGCTCCAATTCGCCTAGCTGCGTTTCTCAACGGCATAACCGAGGGGGGCTAGACCCTCAGGTGACAGTGTTGCGACGACTCGCATCCCTGCGGGATGCCGGCTGAGCCCTCTTTCGTAAGACGGAGCGCTCTTCAGTAAACTACTCGGGCGTTGACCTACTTATTACCGTGCGCACCTTGCAGAATCCTCATGAGCTACCGCTACTGGTTTGCAGTTCCCTCTGATAAGAAGTTCCGGACTGGCTGTCTCCTTCCCAGTGTGGTTTCCTCCGAGGCCCCCAAAGGCTTCGCCGTTGTGGAGTGGGGTTGCCCTCTGGCGAGCGAATAAAGGTTGGACCTTCTTAATCGTTGCTTTTCTCTGATCAAGAACTGAACCGCCCGACTGACTATCCCGGACACCTTCAGATCCGACCTCGAACCGGCACTTTAAGTACCGTAGATTGTGACTCAATAAGCGATTGGTGCGCCCCATCAGTTTATGTTTTCTACTCAGGTGCACCTGAACAGTGCTGACCGATAGTAGCGCAGTGGCCAAAGAGATTAGTCTTCCAGTGACGCAAGGTCAGGGTCGAGCATCTCAGGAGGCTTTGCAGTTGATCGTGAATGAGGAGAATGACAGGTCGACCTTGTTATCGCGTGTTCAGGTTACCATTTCAATTACTCGTTGTGCGACCGCTAGGACATCTGCATCTAGCTTGTTCCCGCATATACTTATCGCCCCAGGTTCTCTAGCAAAAACCATCCGTCCAACCACGAATGATTAGGCCGTGCCCGGCTGGCTCTCTTTCAGGTTTAAGTCGGCAACGAGCCAGAAATGAACGGCGAAATATAATGCTAATAGGTCCCTAGCCTTGCGTATCTTATAGAGTTGTGGCCAAGTTCGGCTTCGGGTAGATACCTGCTATTGATCCAGGACCTGTTTGTCTAGTTAATTACAATGCGATAACTTTGCTCACACGGGAATTCACACGCGCCCGTCGTTCAATCGTATCACACAAACCAGCGGAGGTAGATTCCCTTATTCCCTCGTGGTAAAGGCCGCTCCAAACTTGTGAACTGCGTGCATCTCTTCATGTTGCCCTGTTTATTGACGTTGTTATACTATGTAGATATGTCCGCGGGCAAAACGGCTCAACGCAGATCTCGGGGCTCGAATCCCAGTCGGCCATGACTAGACGGACTCGTACGCGTCCCCGGCAGAAGCAGCTCTGTGGTAAAGAGAATTAGCCTATGCACTAGTCATAATTGTAGTTATGGCATTTATGTAACTGCCGAGGTATCCTGGTCAACGAGCTACATTTACACTTCCGCCGTAGAGTTATATTTACCACTTTCGGAAGTCGGTAGATGCTGGGAGCATACCAGACAGTCAAGAGTTTCTGTACAGAAACGACCGAAGGCTGGTGAAAGATTAGGCTTACTCTTGTAGTCGCACCAGAACATGAAAGCCTCCTCTGACGAGTTAAAACAATGTTCTCAGCATACCAATGCCCCACAGAGCATAGGATCATTCAGAGCGAGACTGGCTTATCCTGTTTGGTGCCTTTCTGGGTGGCCAGGAAAAAAGACCGAACCCAGAACCGGTAAGTACCATAATAAACGGGGACTAACCGAAAGGTGTGGGAGCCCGCCTCAGTCGGGGGCCGTCCAAAAGGCTATTGGAGCCCAAAGCGCAATGGCGGTCCTACAAGACTATGCACGCCGGCAGTGGCTACCCTCGGATCGTACAAATCCACGCTGCGAGTTTAGCGTTTCGAGGGTCACTGGGTCGACTCACTTACTAGACACGGGATATATGAGTAGCCTTATACCGTCCCATCTTGTCACAAGACCGAAACGAACGATGTAAATACGCTTATATATTGATTGTAACGTGCTGAATGACTTCGCCGCAAGAACCACCACGGGCATACAGCGTACAGCTTAACAAGCGCAAGTCAAATTGAGTTCTTAGGTTATGGACCCCGTTAGCGTGGTAGTTACGATTTGTGGTCATGTTGATGCATACCGTAAATAAGATAAACAAATGGCCACTTATTGACAGTATTCGTGCTCCAAACGTATGCCGCGTATGCCAAGCGCCACACTTTCCGGCGAGCCGCATACGTGGAAAACTAATGCGAACTGAAATCATCCTTCTGGCGAGTACACACCTTGCCCTTTTTACATGCCGAAAGTACCATTAGCCAACTCCGTCCACTAGTACGGTTCTCGACTAAGTGTGACGGTTGTTCTTTGGCAGGCCCACTCACCAAAATCATTCGGGCATACACATTAAACGGACGAACCGTCATTGATCGCATAGCAAACTTCCCCGCGCGAGAGAATTCGTTACCGCAATGTGTGTGCGCCTTAATAGCTTATCGAAAGTATTCTACGTTCTATAGGGTGTGGACCTTAAGATGTCCGCGAGGGGATGCTCGGTATCATTCCCAGTGATTTGCAGACCTTTCCACAGTAACTCGGCTACTGTGGTTAAGATATCTATCTAGGACAACAAGGAAAGGCCAAATTTTATGCCTATGTTTTTGCGATATGTTACTCCCGGGCCGACCCGAAGTCACCAAGATGCTTTGCGCGGGGTACCAACCATCGGATCATCGCTTGTCCGGCAACAATAACGGTTGAGGAACTATGACACTCGCTGCATGCGCCAACAAACCTTAGGACGTCCTACAAGTCGGCGGCGAAAGGATTCCAGCCCCGTCTACGAGGAGGCAGGTATAAATAGACAAGGACACTCACTGAGTGAACGCCCGCTGTCAGTTTTTGCCTGCATTGTGAACCGTATGCACTGGGCTCGGCTAGGTTGCGTGGGACTTTGCTGAGGTACATAGGACAAAGCCCCACACATGTGGTGCACTTAAAGAGGACTTAGCAACGCGATGAGAACTCAGACCACCACCCTTGGCTTTTTAGAACATGTGCCCGTGACGCAAGCGGTGCGATTGTCAAATATTCCTGAACGGGCTAACGCCACAGGAAACGACTTTGACCACTCTGAAGAGTGCACTCAAGGAAGTGACATATAACTCAGAACGTCGGCGTAGTAGATTGATAATGGAACGTGAGCCGTTAATAACTGTATTCGCCAAGCAGGTGCGGGCGGCGCCGTGCGCGGGACATGGATTGTTGGCGGTACTGTAGATTACCACACGCAACCCTGTTATACATCTTGGCTTCGAACGAGACGCCCCCCAACGCCTTTCGCCGCAACGTCATGATGAGACTACCAATTGTCAGTTTCTTTGTTACTCGCCACAACGGGCCACGGATAGGCTACGAAATTACGGCGTTAAAAATTGACAGCATTAGGTCCCCCTATGCGATAACGCGCGAGTCGCAGGAGCAGGTGGTCATAGATCCTGTGATGTTTCGTGAACACATATCCTAAATTCTAGGCTGAAAGCCATCAACTCGGTTCATCCCATGGTTTCCAGTGTTTGGATGATAGATAGCGTCCCATATGTGTGAAAAGGCATTTATACATGATCGTTCTGCGGTCTTCCCATATCTCTGTGCGTTTGCGTGGATGGGAGGCAGCTCTCAATGCGAATCCAACTAGGTCTGGTGTTACGATAAATCTTGAAAGTAGGGTACACGTTTTTAGGATCTGCTATGACGCAAGCTCGGCCTATACATTTAGTAATACCCATTTTTACGAGCGATGATTTTCTCCCCGGGGGCGGTACCGATCAGCGAGACCCATACAAGATACGAGTCTTCATAAGAAGTCAGTCCTTCGAGTTTCGGATGTACATGATTTGCTACATATGATGTAAGACGTCTAGCCCCGTAGTCGAACTTCCGGATGCTGTTTGACTTCGGCTTAGCAAAAACGAGTCTGAGATTATGCAGCAGGGCAATCTATAGTTCGACTCTTTCTGCTGCGATGGAGAGGCTGAGGCCAATACCAGTGTGTAATGCTATTTCGTCTCTTCTATGGAGCCACGACGTTTAGTCATCACATACTCTCGGATGGATCACGCATGCATTAAAAACGGCAGCTTCATGAACGACCATAACGTGTGTCTTGAGGCCCCGATGTACGCCCGGATAGGATGCCTCCAAAGGCTTAAAAAAGCAGTTACCCCATTGCTTACAGTCCCAACCCAAGGCACAGCACCGTCTTCTAAGGAGGACCGAGCACCGGTGTCACCGAGTGAGTTGCGTAACAGCCGTCCTTTAAAAGGAGTTTGATGAAGGCCTCGTTAGGTGGGTACACCAGAATTTTGGACCAGTGTCACCACGGTCGGTGAGAGCGGAGAAGTCGCTCCTACAGCAAGTTTTCGCATTTCCATAGTATTTGCAACCAGTATCCGTATTCTCCGAGTAGGAGTCGTTGACTGACATCTAAGTGCACCCTGGGTCGTACGCGAACCCGGCAGGCAAGCGTAAAGGAGTGGCGCAGTTGTTATATCGGCCGTCTACGCCCAACTAGGTCCAATCTTAACTCCGCAAAGGGCTCTATTGGCTAATTCTAAGTCCTGCGTGGGTTGGGTCGCTGGTGTAGGGATGGTCCATGCTGTGCCCTAGTCGGTCTAATGAACCAGGGTATATATCGCATGCAGCGAGAGTATGCAACGGATAACCCGGATCTTTCTGATAGATCAGACTTGTTTCAGACCAGGGACCGCACTGCATGCGGAACGGCGGGAGCGGAGATCCTGGATCGCTAGTAGTGGCAGTGAGGGTGCTAGTCCGTGAAAGGCGTGTGTCACCACTACGTACAACGCATTCCAGTCAGAAGGCCTCATCCTATCTGATCCATCATCCCTAAGTACTGCTCATTCAATGAAACGACGATATTACGGAGGTGGTGCACGTGATCGAGGACAGTTAAAGTGAAGGAACCATGTCTGGGTTGGAAATCACTAGCGTCGCGTTTACCTCAGACCGACATCTTAAACGACCAAAGCAATTACTAGTTGTCGATTGTAGGTTCGGTCGCTGGGGTGTGAGTCGGAGGATTTGATCCCGAATGCCGCACAAATCAGTAGCCCTTTATATCCATAGAACGTGGAGGTCATTCAAAGCTTGGAGTACGGATGCCCGCAAGTTCATTGATCTTTCTTATGTCCTGTGCCCTGAAACGCGCGAATCGTCTGATCTCTGGTATCAGGAGAGATGTTCACCTAGTCTTCATGCAGACGCCAATGTATACTTGATAGGGCCTGAATGCGGGCCTTGCGTTATTCCGGCTAGACGTACAGAAATGTATGGGTAGCGAAGGTGGCGGATGTAATTATGTTGGGTAGGGGCGAGAAGTACTTAACAATGGTTTGCAGACCACGTACCAACTTACGCGCGGTGGTTACATCTTCAGTGATCGATTTGCGCGCCACCATTCCGATGTCACGATACTATGCAACACAAATTTATAATTCGCGCATACCAACCTCCGGGTTCATATCAAAGAGTATGGGCATAAGAATCCGGCCCAGATGGCAGAAGCGGCTTTATAATGCAAATATTGTGAATAGCAAAAGTCACGTCGTGGGCATCTAGACGTACGGGCTTGTACGCTAAAGAGACGTATATAGGGTTGTTCGAGTCGGATCTTGATAATCTACCTTCTAGTTGCTTACGCTGTCTCCTAGCGGCAGGGTACGACAAAACTGTGGCTGGTTAGCCGACCTTGCGCGGCTACTGCGAACGGCTCGGGATGTCCATACGACACCCACACGAACTTTCCATCAAGCACAATCCGTACTTTCACAGGCGTAACGCAGGTGGATAAGATTTTGGCGGTTACCGATATTCGTTTAGGCTCATCTTATCCCAGGCGCGATGGAGACCCGGTCGGCTAAATTAATGGTATTCCTCGAGGGTTTTACGTCGCGGGGAAGTCGAACAATTGACACTTCCAACATACCAAGATCGCCACTGGCTTAGACAATCATAGGCGGATAGATTACCCCGCCCCATTTAAAACATGGTGCGATGTTAGTCCTTAGTTCCGCGGGGTCTACGTCAGGCAGCCAAAAGTGTTACCCACAACCAATTGTCGATTCCGACTGGGATGTAGGCTGCTCAGTTTATATGGAGTTGAAAGCATAGGCCCGACATCCCCGAGGGAGAGGGGAGTGATGGTTTAGTGACGTCGTAGCTGGGAAACCAGGAGGCTTAGTAAAAACTTGCAGGATCTGATTACAGGTAGCCCCCATCACCGGCGTTCGAACCCGGGAGTCCGGCCCGTCACGACAAATTCTACTATCCAGGGACTCCAACGTGGAGCGTAAAAAACAGATCTTTTGTTCCATCTAAAATAGGCCCACGGAAGACTGGTGACCCTAGCGAATTAGACCGGGTCCTTCTTTCGCAGCTCCGTCAAGGAAACGTGAAATGTCTAGAGTGGAGATTAAGAGCACTTACCATTACTTGGTCGTTCGATTGAACGTTAGGCCCAAGCAGCAGCCCTTTAGGAGTAAGTACTGAAATACGTTGATTGACTTGATGTAAGTGTCTGTAAGGCGTCCGCTTATCTTATTATGGTAACTACGTTTCCATAGCGAGGAGTACTCTTTGATTATTTGCGTCCTGATTTCGAGTGACTTCCGGGCTCCCGACCCAGAGTAGAATTACACTTTACCACTTGTGAGATGGGTAGAACCGAAAGGCGATCCTCTAAGCAATCATGAGCTTGATCTGAAGCAAAAAGCGAACCGAGACGAGGCGCGTCAGTCAACGCTGTCCTGTAGGATGCGACACTGAGAAGGACTCGAATTTCAATAGAACACTTCGAGCCTACTGTGTTTCGTCGATCTGGAGCTTGCAGGCGATCCGACCCAGGCATGTGCAAGCACGAATGTTAGATTGCGGAATACATCCTAGTGGATACTGGTCAGACCATGAATCAGTGCTGCGCACGACTCTAACGTTCAACTTTATAACTGCCTGGGCCCGGATAGCCCCCTTAGGAGACCCTTCATGGATCAACGGTTACCCCTTCACGGGAGAAGAGGTATTGCGGCAGCGACTGAGATAAGTGAATCAATTCAATACGGGAATGGCAACCCCGGGTCTGGACAGACAAAATAAAGCAGACAGCCCCTTGTTTTATCACAGACTGGCTATGTATTTAGCAAATGTGACCATATTCAAGCCCTATACGACTACCCCATGAGGACCATATCCGCTCAGGAGTGTGACCTTGCGCGTATTGTTATCCGCCGGCAGTTCAACTGGAGTTACATGTAGGAACATTTTTTGCGAAACCCTAGTCCTATTATTGTAACCTCACCTATAGTGAGTCGCCCGAATCCCCGTCTGGTGTATGGGTTATCCTTGAGTGCGCTTCGCCGCCGCGGGTATGATCCACTCTTAACTGCCAACCTCTGGTTCCAATGATCGGGGCATCTACTATCTTCAGTGCAGCCGCACACTCCTCTTTCGTGTAAACGCTGCCGTTACATACACTGCGACTTATTGCAACTGTCTCATGAAACCAACATTGTGCTCTACCACCTGTAGCCTCTAGCTTGGGCCTTATACTAGCGCGTCAGACTCACAGCGAACCTTTCCTCAACTCTTACTGGTGACAACAGCAAAATTACTTAAGATTACTCATACGGCGTGATCTCCGCAGTGGGACATAAGCCCACCAGGTTGGCGAAAATACCAGCGGCAGTAACATCGCATTGTAAACGTCCCTCCCAGGAGACAGCATACTTAGTGTGACCCCGGCGCGACGCTCTATAGCAGTGCCATCTTTTGCTGACTGTCGATGTACATAGTTCCAGGTAGTTTTGTAATTATTGCCGCTAGTCTAAGTGATAAGCCTTGATCTATCTGGACGCTGATCCTCGACCTGTTTAATTTCGTGGACCTTGCCGATTGTACGGCAAGTTAAGGCAAAGGGGCCCACTGTGTGCGGAGTATTATCTCACTTCGGACATGTGGATGCAAATCCGAAAGGTGTAACACCCGATCATCGGTATCAGGCAATCATGTGACATAGCTAGGAGCTCAGCCCTTTGCCAATCAAAGACCTTGGCTGGTCAGCCACACGCATGGTGTCTACTGAATGATGGAGGGCACTCTACGGCCGAAGGCTCAGCTCGTGTAGGTATATTTGCCGATGACCGGCGCAACGATGATGTGTCCATGATACAACAGAACCAATGCAAGTTCTCTCAGGTGCTGGGCATGAACGCTTGAAGCTAGCACTCTTGTACCTATTTACCCATATCGTCTTGCTTGAGGCTGCTTATCAGGTGTAATGTTAGTCGCCGTACTGGGAGCACCGCTCGGAAATCGGAACCGCTCCCTCGTGGGAACATAGAATCACAAGATGTACAATGTGTTTTATTCTCGCAACGGCATGGAGGTAAGCTTGCCAGGCCCACAACAGCGCTTATCTGAGCCCGAGATAGTTATGCTCTCCTGTGCCTTCCGTGCTTAACGAGCTAATACAAACTTATCGCCGGTCACACTAAGACCAGCTTTACCCAAAGTAGCACGTGACAATATTCCCACCTGCCATAGCGTAGTATTGCTCTCTAAGGCGCAAGGCTGTTCTGCAGCGAATTTCTATGTCTTTCTCGAGAAAAGTTAAACCTCTGTGAGAGCGGGCAGCCTAGACACGAACTTCGGGATGCTTGCGCTACTCTCCTGGCGGCAAAGACGAGATAAACAACCAGTCCGCGTGCGAGGAGGGATTTGCCACAAATGTGAAGTTTCCACCCTCAGCAACGGGGGGCAGCAGCTAGGCCTTAAGTTTTTTCGTGCTAAACGGCAAAATTTCACGTTTCTGACAGTATGCAAGCGTGCCCCCTGCGTGAGCACGCATCCGCGGTCGTCCCGCGCAAGGCAGACGTACAGGATTCCAACGACCACACTCGGACTGTTTCTTTATGGCAACGTCGTGTCGGAACCTTCATTCTTTAATCCCTCCTGCGTATCCCGTGAGGCACGCACGCGGCTAGTCAAAAGATCTAGCAATTACGTACATTCAATAGGGGGGATTACACCAACTCGATCGAGCCGATTACGTAAGTGGTATTAACGTCTCATCCTCTGGGTGGTCCTCAGGGCTACCCAATAAGGATGATTGTTAACAGAAACAGGGGGAAAGCATGAGCACGTGTTGTAACTCACATCACCTGGGATACCGGATCAGGAGTCGGTTTTGCCGTACGGCGACACCCACACGCTTCGGAGTAGTGTGTTCTGACCTTGTACAGCGGAGCGCACAGCTTCAGGTGAGCCTCACAACCGTGCTAGTCAAGAGAGAGATCTGAGGGCCTGCGCCTTCGCATAAAGGCTTCGCTTGTCCCCTAGGGACCGAGCCCAAATTGCAAAGAACCACGTTAAGGTAAATGGTCCTGTTACCCACGACCATCTGTCTGCCCGTAGACCTCCATACGATGCCCCGAGACACCGACGTTAGTAAGATTAGCAAATCTAGTGTTGCATCGTATGCGATCTTTTACCTTCAGTAGACCTCCCTGACGCGTTTGTGTGCAGTCTGCCAATCTAAAGATCAATGTTTACAACGTCGTTGTTTGGCGGTGGTTCATAGTGTGGAACCTGAGCCAAGTCACGATCGCCAAATGGCACAAGCTCCGGCCGTGCGTGAGAAATGCAAATCGGGATGATTCATTGTATGTGGCACACACCGTCTGTGTCTCTCAGAACAGGTGCTTAGGTCTAAATTATTGGAGTTTCCAAATATACTAAATCGGCCCCGCCATACTCTGGCTTGAAAGTTCATCGGGGATATCGCCATAGTTGCCTGGAATCCCGCTAGTTTCCCGCGAGAGACCTCCCATCCTAGAGATCATCTGCGAACTCAGCAATGCGTACTAAAAGTAAAACTTCCTCGAAGGCTGAGATACGACTAGTTTCAATTTGTCCTGAGCACACTTGATAGCCATTTCAATATCCATCGGCATTGCCGTGAAGTTCCGGCTCTGATTGAGCGGTCCTTCACTTGAATCAACCAACCTACTACTTTGTACTGTCTGATTTAACTATGGCATCCTGGGTATTACGAGAATCTATCCTCTGTCGAACGATTCGAAATTTCTAGGAATGCACGTCATCCGTAACCCACCCGAGTTGTTATCTTGGGAGCCTACTTCAAATAGTTCCGCATTCGGCTGTCACTGCCGACACGATTCCCGTTGATATAAGGCATGAGGACTAAACGACTTTTCAAATGTTTCACCTGATTCGCCTAGGAGTCGGGCGTGTAGATGAAATAGGGCTGGTTGTCCGGATAAGCTTTTCGCTTTATTCCTCGACCTCGGAGGGTAACTCAGTCTCCGGAATGCGCCAAACCACACGCCTGTGAATGATCAGCGTATATCGCGTATCACTCCGCCCCCACGATTGGAAGGACAGCCGCCCTTTCGAGAACAGGACGGTGATCGATGGAGCTCCTGGTCGAGCTGAGATTGGCCATCAATACAGGTGATGGGCTCATAGTGAAACAACGTGTCAGAGGGTGCGTTATCCGCAACACCTCGATAGTAGGCAGTACTATCTTCCAGCCCTCCCACCAGGTCAAATTTGACGGGTAAAAAATAGCATGGCGGTAGCTGCGATGCGCCGTTTGACTAGGCCAGTAGAAAGGGCTAGTTACTGCAATTATATCTTAACTACTTAAACAGGGAGAAATAGGATCGCAATTCGCATGTAATCTCTTGCATACACCGCCGAAGGGTCCTCGAATGTTGGATTAGCCAGTTTGCCGAAACCAGTTAATGATGACGGCTCTTTAAGCTAGCCATGATGAGGCCTGTAATGATCATCGCAGTTCTAAACCCAGACCCTGGGTATAGAAATCGAATGCTTCAGCTTACATATATTATTCGCGAAGGAATTTATTCGTACCTTGATCATCCGGACCATTTCAAACTTGTACTAAGATATCGGGGCTTATAAGAGCCGGGACCGCCGGCTATCCGCGATGAAAAGGGTCCCTTGGGTTCAGACCCAGGAACTGGAAGTTATCATGGGAACTTCATCAGTAGAGCACGTAATTTAAGCCCCCCTGCTTACGTCGCATCACATACAAGTCCCGACAACAGCTGATCGAAATAAACGGATGTGAGCACTTGGTGTCGGTTTGCTCAAGCGTGGACACTGTCGTGGCTTGACCCAAGTGTGGAAGAACTGTAAGACGAGCCCTGCCGAAATCTGTGCACATGGCCGTCTCCTTAAGGAGCAGTACAAATGGGTTGGTCAGCTCTCCCACGACATGGCTGTTAGAGATTACGTGGAATGGCCAAGGCTCGTCTTACACCCTCGCCTACCCGGCCCTCACAATGAGACCTTCCTGCGTCATTATTGGGTTCAGGCGGGCTCTCCGCTTTTGATGCGTTAACTACTTGCTGCGAGGCCGCAACGGGCGTCCAGTCGGTCCGTAGGCCAACAAACTCTATGGAGAGCTTTGAAGCGCAGAGGCGCGGGAATAAATGTACGACAGTCGGAAGGATGATGGGTGAACCCGAGTCGATCACGTGGTGGTATTCAGGTGCGCGGCTGCGGTGCGGAAATGGGGTGGATGAATCACATCTAAAACATTTCGTTCATGATCCATTCCATCCCACCTTAAAGAATTCGAGAGAAATGTCCTATGACTCCCTCCTAGCTGCAGCGAAGTGCGTATATGCAGAGAAAAACTAAGATCATATCACCACTATCTGTGGCACTCAAACAGCTCTTCTATAATAATCGATTTTCAGCAGAGAGTTTCTTTAACTGAGCGTGGGTATTTGTTACCTCCTTCGAACAGCTCGACCGACTCTGGGGATACCTTTGGCTCAGGCCATCAGGGCTGTAGTTAGTCAGTCGACCTTTGCGTTGCTGAACCTCAATGGGAGCGGTCTTTTATTCGTTGCCTATGCTGTCTAAGTCCTGGCAGCCAGTACTACGAGCGGGAATACCTCCCTACCTTAAGTCCAGGGGATCTCCGTTTAACTAAACCACAACTAGATGCGCGCTATTTTTTCGATTACAACCGCCATCCAAGGGAAATTCCGAGATTAATGCGATTTTCACCGATCGAACTCTGCCGGCCCCCTCATGGGGATGACCAAAGAGTCTTTTCGACCCCAAATGACCCAAACTAGGACTTTGTACTGACAGATCGCTACCTTGAACCGCACCTACCCTCAGGCGGACCTGCAAACGTGACTCTAGTACCCCTCACAGACGGGTACAGGTGAAAAGTAGAACGTTTGGTGCAGTCCAATTGTTACGTCAGGTCACCTACAGCCCCGGCCAA
		</sequence>
    <sequence><taxon idref="Location_3_2_0|34.75805803883957"/>
			CGAAAGTCACCGGGCAACACAAATCCTTATTTCCTCTAGGCAAAGCCTCGTGGGACTCGGTTGCAAATCGTGAAGGTTTCCTGAGGATACATGCCGGGAGATCGTCCCAGTTCAAGCAGGCGAACGCGAGAGAGTGGCCAATGTGCTTCCGTTGGTAAGGATCGCCATCATAGTGACTGGGTGACCCCCGGCACCAGGAAGGGTCTGCACGACAGACTTATGCAGGAGTGCGATGTGCACGGCAGGATCAGTTTGTGTTCATACAGCAGCATTAGATTACAGGTGTGTTTTAGTCAAAATATCTTTTCCCCAACTACTCCATTTTCGCGTCTTTATATTAGACCGGCAACAGCTTGAGGGCCGTTACGACCATCCCTTGACCGAGTCTCTGGACGAGCTTCAACACGGAACGAGTTGACCCCTCGATTAAGCAAGTGTTTTCCCCGGTGTCGTTCTTGAAACCTGTCCGAAGTACCGACACTGATTTAACTTCGATCATAGTGGCCATAGATTGTGAGATGAGGCGTTGTAATGTGAATGCAATGCCGCATCATCATTTCGTACATCTTTTACCGCTGGAGTAACGTGGTCACTGCCCCGCCCGTGTGTGGCTATCCTCAGACATTGCGTGAGTGCTAGCATATAATTAGATTCAGGGCGTAATCGCGTTATGTTTGATACTAACCTAATACAGGCCTGACGAGGGGGAGAATTTGGCGACATCTGGGTCACCAAGGCAGAGATCGTCGCGAGGATTACCCAACTGCCGCAACTCAGATGTGTTACTCCCCTAGCTCGTACCCGCAAGGTCCCAACTGATAGATGTGTATAAGGTTAACATTCCTTCATCTGAACGTTATCACCCGCTCGATTTTGGACGTGTCGAAGCCGGTGCAACTGCTCAATAGCTGATCTGGACAGCACCAGTAAACGACCCTCCTGAGTAGTTAGGTATTTGAAGGCACGGCGGATTTGATAGCGGTGGTCATATAATCAGGAACTGGTTCCTTCATGGCAGAAGAACTTTAGGTGTAAACACCCGGAGCATACTTCGGGGTTACTTAGGTGCTGAACGGTGAATAGGCCCATTGGGATGCACGTCGACATAACGGCCATCTAGAGACCCGGCAATGCCACTTCAAGGGTTGTCTGTTGACCCACGAGATTCGGTCCCTCACGCTAAGAACGAGTTCTAGAATGCAAAAAACAAAGCGCTTTAATCTGTTGCGAGCACGACCAAATGGCTTGACCTCACACCGTAACCTAAAAAAATGCGCTCTGTTCGAGTCCAGATATTAGAAACCAGACATTGATACTGCCTTGCTAGCCCGAATAATTGTGCACGTTTCTAAGGGTATTATGAAATCGTGTTTTTAGTCGCGGCCCTGACAAGCCCAAAAGCTCCTGATATCTCAAAGATCGTCCCGCTCTGGGTCTGGGCTCCGTTTCCACTATCTGGTCACAGGTTAGTAGTACAACTCCAATATAGGTACCTACTACCACCACAGCATGCCCAACAAATCCGTGCATACGTGAGCAGTCATGTCATGCCATGACTTATATATGGCCGTCACGAGCTAGGAAGACGCGTCTATGCCTCCAGGCCTACCTGCCATCAGTAGCGGTCGATACCGGTCGGTCAAAGGACTCCAGGTAGTTCGATGCTTCCCCGTAGCCTTTGTGACACCAAGGATCGTTAGTGTGTCTATAATCGTCTCGATCTTAACCGAGATGGTTCTGTCAAGTCCTGTTCCCGCGAATATTCTGCTCCAATTCGCCTAGCTGCGTTTCTCAACGGCATAACCGAGGGGGGCTAGACCCTCAGGTGACAGTGTTGCGACGACTCGCATCCCTGCGGGATGCCGGCTGAGCCCTCTTTCGTAAGACGGAGCGCTCTTCAGTAAACTACTCGGGCGTTGACCTACTTATTACCGTGCGCACCTTGCAGAATCCTCATGAGCTACCGCTACTGGTTTGCAGTTCCCTCTGATAAGAAGTTCCGGACTGGCTGTCTCCTTCCCAGTGTGGTTTCCTCCGAGGCCCCCAAAGGCTTCGCCGTTGTGGAGTGGGGTTGCCCTCTGGCGAGCGAATAAAGGTTGGACCTTCTTAATCGTTGCTTTTCTCTGATCAAGAACTGAACCGCCCGACTGACTATCCCGGACACCTTCAGATCCGACCTCGAACCGGCACTTTAAGTACCGTAGATTGTGACTCAATAAGCGATTGGTGCGCCCCATCAGTTTATGTTTTCTACTCAGGTGCACCTGAACAGTGCTGACCGATAGTAGCGCAGTGGCCAAAGAGATTAGTCTTCCAGTGACGCAAGGTCAGGGTCGAGCATCTCAGGAGGCTTTGCAGTTGATCGTGAATAAGGAGAATGACAGGTCGACCTTGTTATCGCGTGTTCAGGTTACCATTTCAATTACTCGTTGTGCGACCGCTAGGACATCTGCATCTAGCTTGTTCCCGCATATACTTATCGCCCCAGGTTCTCTAGCAAAAACCATCCGTCCAACCACGAATGATTAGGCCGTGCCCGGCTGGCTCTCTTTCAGGTTTAAGTCGGCAACGAGCCAGAAATGAACGGCGAAATATAATGCTAATAGGTCCCTAGCCTTGCGTATCTTATAGAGTTGTGGCCAAGTTCGGCTTCGGGTAGATACCTGCTATTGATCCAGGACCTGTTTGTCTAGTTAATTACAATGCGATAACTTTGCTCACACGGGAATTCACACGCGCCCGTCGTTCAATCGTATCACACAAACCAGCGGAGGTAGATTCCCTTATTCCCTCGTGGTAAAGGCCGCTCCAAACTTGTGAACTGCGTGCATCTCTTCATGTTGCCCTGTTTATTGACGTTGTTATACTATGTAGATATGTCCGCGGGCAAAACGGCTCAACGCAGATCTCGGGGCTCGAATCCCAGTCGGCCATGACTAGACGGACTCGTACGCGTCCCCGGCAGAAGCAGCTCTGTGGTAAAGAGAATTAGCCTATGCACTAGTCATAATTGTAGTTATGGCATTTATGTAACTGCCGAGGTATCCTGGTCAACGAGCTACATTTACACTTCCGCCGTAGAGTTATATTTACCACTTTCGGAAGTCGGTAGATGCTGGGAGCATACCAGACAGTCAAGAGTTTCTGTACAGAAACGACCGAAGGCTGGTGAAAGATTAGGCTTACTCTTGTAGTCGCACCAGAACATGAAAGCCTCCTCTGACGAGTTAAAACAATGTTCTCAGCATACCAATGCCCCACAGAGCATAGGATCATTCAGAGCGAGACTGGCTTATCCTGTTTGGTGCCTTTCTGGGTGGCCAGGAAAAAAGACCGAACCCAGAACCGGTAAGTACCATAATAAACGGGGACTAACCGAAAGGTGTGGGAGCCCGCCTCAGTCGGGGGCCGTCCAAAAGGCTATTGGAGCCCAAAGCGCAATGGCGGTCCTACAAGACTATGCACGCCGGCAGTGGCTACCCTCGGATCGTACAAATCCACGCTGCGAGTTTAGCGTTTCGAGGGTCACTGGGTCGACTCACTTACTAGACACGGGATATATGAGTAGCCTTATACCGTCCCATCTTGTCACAAGACCGAAACGAACGATGTAAATACGCTTATATATTGATTGTAACGTGCTGAATGACTTCGCCGCAAGAACCACCACGGGCATACAGCGTACAGCTTAACAAGCGCAAGTCAAATTGAGTTCTTAGGTTATGGACCCCGTTAGCGTGGTAGTTACGATTTGTGGTCATGTTGATGCATACCGTAAATAAGATAAACAAATGGCCACTTATTGACAGTATTCGTGCTCCAAACGTATGCCGCGTATGCCAAGCGCCACACTTTCCGGCGAGCCGCATACGTGGAAAACTAATGCGAACTGAAATCATCCTTCTGGCGAGTGCACACCTTGCCCTTTTTACATGCCGAAAGTACCATTAGCCAACTCCGTCCACTAGTACGGTTCTCGACTAAGTGTGACGGTTGTTCTTTGGCAGGCCCACTCACCAAAATCATTCGGGCATACACATTAAACGGACGAACCGTCATTGATCGCATAGCAAACTTCCCCGCGCGAGAGAATTCGTTACCGCAATGTGTGTGCGCCTTAATAGCTTATCGAAAGTATTCTACGTTCTATAGGGTGTGGACCTTAAGATGTCCGCGAGGGGATGCTCGGTATCATTCCCAGTGATTTGCAGACCTTTCCACAGTAACTCGGCTACTGTGGTTAAGATATCTATCTAGGACAACAAGGAAAGGCCAAATTTTATGCCTATGTTTTTGCGATATGTTACTCCCGGGCCGACCCGAAGTCACCAAGATGCTTTGCGCGGGGTACCAACCATCGGATCATCGCTTGTCCGGCAACAATAACGGTTGAGGAACTATGACACTCGCTGCATGCGCCAACAAACCTTAGGACGTCCTACAAGTCGGCGGCGAAAGGATTCCAGCCCCGTCTACGAGGAGGCAGGTATAAATAGACAAGGACACTCACTGAGTGAACGCCCGCTGTCAGTTTTTGCCTGCATTGTGAACCGTATGCACTGGGCTCGGCTAGGTTGCGTGGGACTTTGCTGAGGTACATAGGACAAAGCCCCACACATGTGGTGCACTTAAAGAGGACTTAGCAACGCGATGAGAACTCAGACCACCACCCTTGGCTTTTTAGAACATGTGCCCGTGACGCAAGCGGTGCGATTGTCAAATATTCCTGAACGGGCTAACGCCACAGGAAACGACTTTGACCACTCTGAAGAGTGCACTCAAGGAAGTGACATATAACTCAGAACGTCGGCGTAGTAGATTGATAATGGAACGTGAGCCGTTAATAACTGTATTCGCCAAGCAGGTGCGGGCGGCGCCGTGCGCGGGACATGGATTGTTGGCGGTACTGTAGATTACCACACGCAACCCTGTTATACATCTTGGCTTCGAACGAGACGCCCCCCAACGCCTTTCGCCGCAACGTCATGATGAGACTACCAATTGTCAGTTTCTTTGTTACTCGCCACAACGGGCCACGGATAGGCTACGAAATTACGGCGTTAAAAATTGACAGCATTAGGTCCCCCTATGCGATAACGCGCGAGTCGCAGGAGCAGGTGGTCATAGATCCTGTGATGTTTCGTGAACACATATCCTAAATTCTAGGCTGAAAGCCATCAACTCGGTTCATCCCATGGTTTCCAGTGTTTGGATGATAGATAGCGTCCCATATGTGTGAAAAGGCATTTATACATGATCGTTCTGCGGTCTTCCCATATCTCTGTGCGTTTGCGTGGATGGGAGGCAGCTCTCAATGCGAATCCAACTAGGTCTGGTGTTACGATAAATCTTGAAAGTAGGGTACACGTTTTTAGGATCTGCTATGACGCAAGCTCGGCCTATACATTTAGTAATACCCATTTTTACGAGCGATGATTTTCTCCCCGGGGGCGGTACCGATCAGCGAGACCCATACAAGATACGAGTCTTCATAAGAAGTCAGTCCTTCGAGTTTCGGATGTACATGATTTGCTACATATGATGTAAGACGTCTAGCCCCGTAGTCGAACTTCCGGATGCTGTTTGACTTCGGCTTAGCAAAAACGAGTCTGAGATTATGCAGCAGGGCAATCTATAGTTCGACTCTTTCTGCTGCGATGGAGAGGCTGAGGCCAATACCAGTGTGTAATGCTATTTCGTCTCTTCTATGGAGCCACGACGTTTAGTCATCACATACTCTCGGATGGATCACGCATGCATTAAAAACGGCAGCTTCATGAACGACCATAACGTGTGTCTTGAGGCCCCGATGTACGCCCGGATAGGATGCCTCCAAAGGCTTAAAAAAGCAGTTACCCCATTGCTTACAGTCCCAACCCGAGGCACAGCACCGTCTTCTAAGGAGGACCGAGCACCGGTGTCACCGAGTGAGTTGCGTAACAGCCGTCCTTTAAAAGGAGTTTGATGAAGGCCTCGTTAGGTGGGTACACCAGAATTTTGGACCAGTGTCACCACGGTCGGTGAGAGCGGAGAAGTCGCTCCTACAGCAAGTTTTCGCATTTCCATAGTATTTGCAACCAGTATCCGTATTCTCCGAGTAGGAGTCGTTGACTGACATCTAAGTGCACCCTGGGTCGTACGCGAACCCGGCAGGCAAGCGTAAAGGAGTGGCGCAGTTGTTATATCGGCCGTCTACGCCCAACTAGGTCCAATCTTAACTCCGCAAAGGGCTCTATTGGCTAATTCTAAGTCCTGCGTGGGTTGGGTCGCTGGTGTAGGGATGGTCCATGCTGTGCCCTAGTCGGTCTAATGAACCAGGGTATATATCGCATGCAGCGAGAGTATGCAACGGATAACCCGGATCTTTCTGATAGATCAGACTTGTTTCAGACCAGGGACCGCACTGCATGCGGAACGGCGGGAGCGGAGATCCTGGATCGCTAGTAGTGGCAGTGAGGGTGCTAGTCCGTGAAAGGCGTGTGTCACCACTACGTACAACGCATTCCAGTCAGAAGGCCTCATCCTATCTGATCCATCATCCCTAAGTACTGCTCATTCAATGAAACGACGATATTACGGAGGTGGTGCACGTGATCGAGGACAGTTAAAGTGAAGGAACCATGTCTGGGTTGGAAATCACTAGCGTCGCGTTTACCTCAGACCGACATCTTAAACGACCAAAGCAATTACTAGTTGTCGATTGTAGGTTCGGTCGCTGGGGTGTGAGTCGGAGGATTTGATCCCGAATGCCGCACAAATCAGTAGCCCTTTATATCCATAGAACGTGGAGGTCATTCAAAGCTTGGAGTACGGATGCCCGCAAGTTCATTGATCTTTCTTATGTCCTGTGCCCTGAAACGCGCGAATCGTCTGATCTCTGGTATCAGGAGAGATGTTCACCTAGTCTTCATGCAGACGCCAATGTATACTTGATAGGGCCTGAATGCGGGCCTTGCGTTATTCCGGCTAGACGTACAGAAATGTATGGGTAGCGAAGGTGGCGGATGTAATTATGTTGGGTAGGGGCGAGAAGTACTTAACAATGGTTTGCAGACCACGTACCAACTTACGCGCGGTGGTTACATCTTCAGTGATCGATTTGCGCGCCACCATTCCGATGTCACGATACTATGCAACACAAATTTATAATTCGCGCATACCAACCTCCGGGTTCATATCAAAGAGTATGGGCATAAGAATCCGGCCCAGATGGCAGAAGCGGCTTTATAATGCAAATATTGTGAATAGCAAAAGTCACGTCGTGGGCATCTAGACGTACGGGCTTGTACGCTAAAGAGACGTATATAGGGTTGTTCGAGTCGGATCTTGATAATCTACCTTCTAGTTGCTTACGCTGTCTCCTAGCGGCAGGGTACGACAAAACTGTGGCTGGTTAGCCGACCTTGCGCGGCTACTGCGAACGGCTCGGGATGTCCATACGACACCCACACGAACTTTCCATCAAGCACAATCCGTACTTTCACAGGCGTAACGCAGGTGGATAAGATTTTGGCGGTTACCGATATTCGTTTAGGCTCATCTTATCCCAGGCGCGATGGAGACCCGGTCGGCTAAATTAATGGTATTCCTCGAGGGTTTTACGTCGCGGGGAAGTCGAACAATTGACACTTCCAACATACCAAGATCGCCACTGGCTTAGACAATCATAGGCGGATAGATTACCCCGCCCCATTTAAAACATGGTGCGATGTTAGTCCTTAGTTCCGCGGGGTCTACGTCAGGCAGCCAAAAGTGTTACCCACAACCAATTGTCGATTCCGACTGGGATGTAGGCTGCTCAGTTTATATGGAGTTGAAAGCATAGGCCCGACATCCCCGAGGGAGAGGGGAGTGATGGTTTAGTGACGTCGTAGCTGGGAAACCAGGAGGCTTAGTAAAAACTTGCAGGATCTGATTACAGGTAGCCCCCATCACCGGCGTTCGAACCCGGGAGTCCGGCCCGTCACGACAAATTCTACTATCCAGGGACTCCAACGTGGAGCGTAAAAAACAGATCTTTTGTTCCATCTAAAATAGGCCCACGGAAGACTGGTGACCCTAGCGAATTAGACCGGGTCCTTCTTTCGCAGCTCCGTCAAGGAAACGTGAAATGTCTAGAGTGGAGATTAAGAGCACTTACCATTACTTGGTCGTTCGATTGAACGTTAGGCCCAAGCAGCAGCCCTTTAGGAGTAAGTACTGAAATACGTTGATTGACTTGATGTAAGTGTCTGTAAGGCGTCCGCTTATCTTATTATGGTAACTACGTTTCCATAGCGAGGAGTACTCTTTGATTATTTGCGTCCTGATTTCGAGTGACTTCCGGGCTCCCGACCCAGAGTAGAATTACACTTTACCACTTGTGAGATGGGTAGAACCGAAAGGCGATCCTCTAAGCAATCATGAGCTTGATCTGAAGCAAAAAGCGAACCGAGACGAGGCGCGTCAGTCAACGCTGTCCTGTAGGATGCGACACTGAGAAGGACTCGAATTTCAATAGAACACTTCGAGCCTACTGTGTTTCGTCGATCTGGAGCTTGCAGGCGATCCGACCCAGGCATGTGCAAGCACGAATGTTAGATTGCGGAATACATCCTAGTGGATACTGGTCAGACCATGAATCAGTGCTGCGCACGACTCTAACGTTCAACTTTATAACTGCCTGGGCCCGGATAGCCCCCTTAGGAGACCCTTCATGGATCAACGGTTACCCCTTCACGGGAGAAGAGGTATTGCGGCAGCGACTGAGATAAGTGAATCAATTCAATACGGGAATGGCAACCCCGGGTCTGGACAGACAAAATAAAGCAGACAGCCCCTTGTTTTATCACAGACTGGCTATGTATTTAGCAAATGTGACCATATTCAAGCCCTATACGACTACCCCATGAGGACCATATCCGCTCAGGAGTGTGACCTTGCGCGTATTGTTATCCGCCGGCAGTTCAACTGGAGTTACATGTAGGAACATTTTTTGCGAAACCCTAGTCCTATTATTGTAACCTCACCTATAGTGAGTCGCCCGAATCCCCGTCTGGTGTATGGGTTATCCTTGAGTGCGCTTCGCCGCCGCGGGTATGATCCACTCTTAACTGCCAACCTCTGGTTCCAATGATCGGGGCATCTACTATCTTCAGTGCAGCCGCACACTCCTCTTTCGTGTAAACGCTGCCGTTACATACACTGCGACTTATTGCAACTGTCTCATGAAACCAACATTGTGCTCTACCACCTGTAGCCTCTAGCTTGGGCCTTATACTAGCGCGTCAGACTCACAGCGAACCTTTCCTCAACTCTTACTGGTGACAACAGCAAAATTACTTAAGATTACTCATACGGCGTGATCTCCGCAGTGGGACATAAGCCCACCAGGTTGGCGAAAATACCAGCGGCAGTAACATCGCATTGTAAACGTCCCTCCCAGGAGACAGCATACTTAGTGTGACCCCGGCGCGACGCTCTATAGCAGTGCCATCTTTTGCTGACTGTCGATGTACATAGTTCCAGGTAGTTTTGTAATTATTGCCGCTAGTCTAAGTGATAAGCCTTGATCTATCTGGACGCTGATCCTCGACCTGTTTAATTTCGTGGACCTTGCCGATTGTACGGCAAGTTAAGGCAAAGGGGCCCACTGTGTGCGGAGTATTATCTCACTTCGGACATGTGGATGCAAATCCGAAAGGTGTAACACCCGATCATCGGTATCAGGCAATCATGTGACATAGCTAGGAGCTCAGCCCTTTGCCAATCAAAGACCTTGGCTGGTCAGCCACACGCATGGTGTCTACTGAATGATGGAGGGCACTCTACGGCCGAAGGCTCAGCTCGTGTAGGTATATTTGCCGATGACCGGCGCAACGATGATGTGTCCATGATACAACAGAACCAATGCAAGTTCTCTCAGGTGCTGGGCATGAACGCTTGAAGCTAGCACTCTTGTACCTATTTACCCATATCGTCTTGCTTGAGGCTGCTTATCAGGTGTAATGTTAGTCGCCGTACTGGGAGCACCGCTCGGAAATCGGAACCGCTCCCTCGTGGGAACATAGAATCACAAGATGTACAATGTGTTTTATTCTCGCAACGGCATGGAGGTAAGCTTGCCAGGCCCACAACAGCGCTTATCTGAGCCCGAGATAGTTATGCTCTCCTGTGCCTTCCGTGCTTAACGAGCTAATACAAACTTATCGCCGGTCACACTAAGACCAGCTTTACCCAAAGTAGCACGTGACAATATTCCCACCTGCCATAGCGTAGTATTGCTCTCTAAGGCGCAAGGCTGTTCTGCAGCGAATTTCTATGTCTTTCTCGAGAAAAGTTAAACCTCTGTGAGAGCGGGCAGCCTAGACACGAACTTCGGGATGCTTGCGCTACTCTCCTGGCGGCAAAGACGAGATAAACAACCAGTCCGCGTGCGAGGAGGGATTTGCCACAAATGTGAAGTTTCCACCCTCAGCAACGGGGGGCAGCAGCTAGGCCTTAAGTTTTTTCGTGCTAAACGGCAAAATTTCACGTTTCTGACAGTATGCAAGCGTGCCCCCTGCGTGAGCACGCATCCGCGGTCGTCCCGCGCAAGGCAGACGTACAGGATTCCAACGACCACACTCGGACTGTTTCTTTATGGCAACGTCGTGTCGGAACCTTCATTCTTTAATCCCTCCTGCGTATCCCGTGAGGCACGCACGCGGCTAGTCAAAAGATCTAGCAATTACGTACATTCAATAGGGGGGATTACACCAACTCGATCGAGCCGATTACGTAAGTGGTATTAACGTCTCATCCTCTGGGTGGTCCTCAGGGCTACCCAATAAGGATGATTGTTAACAGAAACAGGGGGAAAGCATGAGCACGTGTTGTAACTCACATCACCTGGGATACCGGATCAGGAGTCGGTTTTGCCGTACGGCGACACCCACACGCTTCGGAGTAGTGTGTTCTGACCTTGTACAGCGGAGCGCACAGCTTCAGGTGAGCCTCACAACCGTGCTAGTCAAGAGAGAGATCTGAGGGCCTGCGCCTTCGCATAAAGGCTTCGCTTGTCCCCTAGGGACCGAGCCCAAATTGCAAAGAACCACGTTAAGGTAAATGGTCCTGTTACCCACGACCATCTGTCTGCCCGTAGACCTCCATACGATGCCCCGAGACACCGACGTTAGTAAGATTAGCAAATCTAGTGTTGCATCGTATGCGATCTTTTACCTTCAGTAGACCTCCCTGACGCGTTTGTGTGCAGTCTGCCAATCTAAAGATCAATGTTTACAACGTCGTTGTTTGGCGGTGGTTCATAGTGTGGAACCTGAGCCAAGTCACGATCGCCAAATGGCACAAGCTCCGGCCGTGCGTGAGAAATGCAAATCGGGATGATTCATTGTATGTGGCACACACCGTCTGTGTCTCTCAGAACAGGTGCTTAGGTCTAAATTATTGGAGTTTCCAAATATACTAAATCGGCCCCGCCATACTCTGGCTTGAAAGTTCATCGGGGATATCGCCATAGTTGCCTGGAATCCCGCTAGTTTCCCGCGAGAGACCTCCCATCCTAGAGATCATCTGCGAACTCAGCAATGCGTACTAAAAGTAAAACTTCCTCGAAGGCTGAGATACGACTAGTTTCAATTTGTCCTGAGCACACTTGATAGCCATTTCAATATCCATCGGCATTGCCGTGAAGTTCCGGCTCTGATTGAGCGGTCCTTCACTTGAATCAACCAACCTACTACTTTGTACTGTCTGATTTAACTATGGCATCCTGGGTATTACGAGAATCTATCCTCTGTCGAACGATTCGAAATTTCTAGGAATGCACGTCATCCGTAACCCACCCGAGTTGTTATCTTGGGAGCCTACTTCAAATAGTTCCGCATTCGGCTGTCACTGCCGACACGATTCCCGTTGATATAAGGCATGAGGACTAAACGACTTTTCAAATGTTTCACCTGATTCGCCTAGGAGTCGGGCGTGTAGATGAAATAGGGCTGGTTGTCCGGATAAGCTTTTCGCTTTATTCCTCGACCTCGGAGGGTAACTCAGTCTCCGGAATGCGCCAAACCACACGCCTGTGAATGATCAGCGTATATCGCGTATCACTCCGCCCCCACGATTGGAAGGACAGCCGCCCTTTCGAGAACAGGACGGTGATCGATGGAGCTCCTGGTCGAGCTGAGATTGGCCATCAATACAGGTGATGGGCTCATAGTGAAACAACGTGTCAGAGGGTGCGTTATCCGCAACACCTCGATAGTAGGCAGTACTATCTTCCAGCCCTCCCACCAGGTCAAATTTGACGGGTAAAAAATAGCATGGCGGTAGCTGCGATGCGCCGTTTGACTAGGCCAGTAGAAAGGGCTAGTTACTGCAATTATATCTTAACTACTTAAACAGGGAGAAATAGGATCGCAATTCGCATGTAATCTCTTGCATACACCGCCGAAGGGTCCTCGAATGTTGGATTAGCCAGTTTGCCGAAACCAGTTAATGATGACGGCTCTTTAAGCTAGCCATGATGAGGCCTGTAATGATCATCGCAGTTCTAAACCCAGACCCTGGGTATAGAAATCGAATGCTTCAGCTTACATATATTATTCGCGAAGGAATTTATTCGTACCTTGATCATCCGGACCATTTCAAACTTGTACTAAGATATCGGGGCTTATAAGAGCCGGGACCGCCGGCTATCCGCGATGAAAAGGGTCCCTTGGGTTCAGACCCAGGAACTGGAAGTTATCATGGGAACTTCATCAGTAGAGCACGTAATTTAAGCCCCCCTGCTTACGTCGCATCACATACAAGTCCCGACAACAGCTGATCGAAATAAACGGATGTGAGCACTTGGTGTCGGTTTGCTCAAGCGTGGACACTGTCGTGGCTTGACCCAAGTGTGGAAGAACTGTAAGACGAGCCCTGCCGAAATCTGTGCACATGGCCGTCTCCTTAAGGAGCAGTACAAATGGGTTGGTCAGCTCTCCCACGACATGGCTGTTAGAGATTACGTGGAATGGCCAAGGCTCGTCTTACACCCTCGCCTACCCGGCCCTCACAATGAGACCTTCCTGCGTCATTATTGGGTTCAGGCGGGCTCTCCGCTTTTGATGCGTTAACTACTTGCTGCGAGGCCGCAACGGGCGTCCAGTCGGTCCGTAGGCCAACAAACTCTATGGAGAGCTTTGAAGCGCAGAGGCGCGGGAATAAATGTACGACAGTCGGAAGGATGATGGGTGAACCCGAGTCGATCACGTGGTGGTATTCAGGTGCGCGGCTGCGGTGCGGAAATGGGGTGGATGAATCACATCTAAAACATTTCGTTCATGATCCATTCCATCCCACCTTAAAGAATTCGAGAGAAATGTCCTATGACTCCCTCCTAGCTGCAGCGAAGTGCGTATATGCAGAGAAAAACTAAGATCATATCACCACTATCTGTGGCACTCAAACAGCTCTTCTATAATAATCGATTTTCAGCAGAGAGTTTCTTTAACTGAGCGTGGGTATTTGTTACCTCCTTCGAACAGCTCGACCGACTCTGGGGATACCTTTGGCTCAGGCCATCAGGGCTGTAGTTAGTCAGTCGACCTTTGCGTTGCTGAACCTCAATGGGAGCGGTCTTTTATTCGTTGCCTATGCTGTCTAAGTCCTGGCAGCCAGTACTACGAGCGGGAATACCTCCCTACCTTAAGTCCAGGGGATCTCCGTTTAACTAAACCACAACTAGATGCGCGCTATTTTTTCGATTACAACCGCCATCCAAGGGAAATTCCGAGATTAATGCGATTTTCACCGATCGAACTCTGCCGGCCCCCTCATGGGGATGACCAAAGAGTCTTTTCGACCCCAAATGACCCAAACTAGGACTTTGTACTGACAGATCGCTACCTTGAACCGCACCTACCCTCAGGCGGACCTGCAAACGTGACTCTAGTACCCCTCACAGACGGGTACAGGTGAAAAGTAGAACGTTTGGTGCAGTCCAATTGTTACGTCAGGTCACCTACAGCCCCGGCCAA
		</sequence>
    <sequence><taxon idref="Location_3_0_1|22.385888758998714"/>
			CGAAAGTCACCGGGCAACACAAATCCTTATTTCCTCTAGGCAAAGCCTCGTGGGACTCGGTTGCAAATCGTGAAGGTTTCCTGAGGATACATGCCGGGAGATCGTCCCAGTTCAAGCAGGCGAACGCGAGAGAGTGGCCAATGTGCTTCCGTTGGTAAGGATCGCCATCATAGTGACTGGGTGACCCCCGGCACCAGGAAGGGTCTGCACGACAGACTTATGCAGGAGTGCGATGTGCACGGCAGGATCAGTTTGTGTTCATACAGCAGCATTAGATTACAGGTGTGTTTTAGTCAAAATATCTTTTCCCCAACTACTCCATTTTCGCGTCTTTATATTAGACCGGCAACAGCTTGAGGGCCGTTACGACCATCCCTTGACCGAGTCTCTGGACGAGCTTCAACACGGAACGAGTTGACCCCTCGATTAAGCAAGTGTTTTCCCCGGTGTCGTTCTTGAAACCTGTCCGAAGTACCGACACTGATTTAACTTCGATCATAGTGGCCATAGATTGTGAGATGAGGCGTTGTAATGTGAATGCAATGCCGCATCATCATTTCGTACATCTTTTACCGCTGGAGTAACGTGGTCACTGCCCCGCCCGTGTGTGGCTATCCTCAGACATTGCGTGAGTGCTAGCATATAATTAGATTCAGGGCGTAATCGCGTTATGTTTGATACTAACCTAATACAGGCCTGACGAGGGGGAGAATTTGGCGACATCTGGGTCACCAAGGCAGAGATCGTCGCGAGGATTACCCAACTGCCGCAACTCAGATGTGTTACTCCCCTAGCTCGTACCCGCAAGGTCCCAACTGATAGATGTGTATAAGGTTAACATTCCTTCATCTGAACGTTATCACCCGCTCGATTTTGGACGTGTCGAAGCCGGTGCAACTGCTCAATAGCTGATCTGGACAGCACCAGTAAACGACCCTCCTGAGTAGTTAGGTATTTGAAGGCACGGCGGATTTGATAGCGGTGGTCATATAATCAGGAACTGGTTCCTTCATGGCAGAAGAACTTTAGGTGTAAACACCCGGAGCATACTTCGGGGTTACTTAGGTGCTGAACGGTGAATAGGCCCATTGGGATGCACGTCGACATAACGGCCATCTAGAGACCCGGCAATGCCACTTCAAGGGTTGTCTGTTGACCCACGAGATTCGGTCCCTCACGCTAAGAACGAGTTCTAGAATGCAAAAAACAAAGCGCTTTAATCTGTTGCGAGCACGACCAAATGGCTTGACCTCACACCGTAACCTAAAAAAATGCGCTCTGTTCGAGTCCAGATATTAGAAACCAGACATTGATACTGCCTTGCTAGCCCGAATAATTGTGCACGTTTCTAAGGGTATTATGAAATCGTGTTTTTAGTCGCGGCCCTGACAAGCCCAAAAGCTCCTGATATCTCAAAGATCGTCCCGCTCTGGGTCTGGGCTCCGTTTCCACTATCTGGTCACAGGTTAGTAGTACAACTCCAATATAGGTACCTACTACCACCACAGCATGCCCAACAAATCCGTGCATACGTGAGCAGTCATGTCATGCCATGACTTATATATGGCCGTCACGAGCTAGGAAGACGCGTCTATGCCTCCAGGCCTACCTGCCATCAGTAGCGGTCGATACCGGTCGGTCAAAGGACTCCAGGTAGTTCGATGCTTCCCCGTAGCCTTTGTGACACCAAGGATCGTTAGTGTGTCTATAATCGTCTCGATCTTAACCGAGATGGTTCTGTCAAGTCCTGTTCCCGCGAATATTCTGCTCCAATTCGCCTAGCTGCGTTTCTCAACGGCATAACCGAGGGGGGCTAGACCCTCAGGTGACAGTGTTGCGACGACTCGCATCCCTGCGGGATGCCGGCTGAGCCCTCTTTCGTAAGACGGAGCGCTCTTCAGTAAACTACTCGGGCGTTGACCTACTTATTACCGTGCGCACCTTGCAGAATCCTCATGAGCTACCGCTACTGGTTTGCAGTTCCCTCTGATAAGAAGTTCCGGACTGGCTGTCTCCTTCCCAGTGTGGTTTCCTCCGAGGCCCCCAAAGGCTTCGCCGTTGTGGAGTGGGGTTGCCCTCTGGCGAGCGAATAAAGGTTGGACCTTCTTAATCGTTGCTTTTCTCTGATCAAGAACTGAACCGCCCGACTGACTATCCCGGACACCTTCAGATCCGACCTCGAACCGGCACTTTAAGTACCGTAGATTGTGACTCAATAAGCGATTGGTGCGCCCCATCAGTTTATGTTTTCTACTCAGGTGCACCTGAACAGTGCTGACCGATAGTAGCGCAGTGGCCAAAGAGATTAGTCTTCCAGTGACGCAAGGTCAGGGTCGAGCATCTCAGGAGGCTTTGCAGTTGATCGTGAATGAGGAGAATGACAGGTCGACCTTGTTATCGCGTGTTCAGGTTACCATTTCAATTACTCGTTGTGCGACCGCTAGGACATCTGCATCTAGCTTGTTCCCGCATATACTTATCGCCCCAGGTTCTCTAGCAAAAACCATCCGTCCAACCACGAATGATTAGGCCGTGCCCGGCTGGCTCTCTTTCAGGTTTAAGTCGGCAACGAGCCAGAAATGAACGGCGAAATATAATGCTAATAGGTCCCTAGCCTTGCGTATCTTATAGAGTTGTGGCCAAGTTCGGCTTCGGGTAGATACCTGCTATTGATCCAGGACCTGTTTGTCTAGTTAATTACAATGCGATAACTTTGCTCACACGGGAATTCACACGCGCCCGTCGTTCAATCGTATCACACAAACCAGCGGAGGTAGATTCCCTTATTCCCTCGTGGTAAAGGCCGCTCCAAACTTGTGAACTGCGTGCATCTCTTCATGTTGCCCTGTTTATTGACGTTGTTATACTATGTAGATATGTCCGCGGGCAAAACGGCTCAACGCAGATCTCGGGGCTCGAATCCCAGTCGGCCATGACTAGACGGACTCGTACGCGTCCCCGGCAGAAGCAGCTCTGTGGTAAAGAGAATTAGCCTATGCACTAGTCATAATTGTAGTTATGGCATTTATGTAACTGCCGAGGTATCCTGGTCAACGAGCTACATTTACACTTCCGCCGTAGAGTTATATTTACCACTTTCGGAAGTCGGTAGATGCTGGGAGCATACCAGACAGTCAAGAGTTTCTGTACAGAAACGACCGAAGGCTGGTCAAAGATTAGGCTTACTCTTGTAGTCGCACCAGAACATGAAAGCCTCCTCTGACGAGTTAAAACAATGTTCTCAGCATACCAATGCCCCACAGAGCATAGGATCATTCAGAGCGAGACTGGCTTATCCTGTTTGGTGCCTTTCTGGGTGGCCAGGAAAAAAGACCGAACCCAGAACCGGTAAGTACCATAATAAACGGGGACTAACCGAAAGGTGTGGGAGCCCGCCTCAGTCGGGGGCCGTCCAAAAGGCTATTGGAGCCCAAAGCGCAATGGCGGTCCTACAAGACTATGCACGCCGGCAGTGGCTACCCTCGGATCGTACAAATCCACGCTGCGAGTTTAGCGTTTCGAGGGTCACTGGGTCGACTCACTTACTAGACACGGGATATATGAGTAGCCTTATACCGTCCCATCTTGTCACAAGACCGAAACGAACGATGTAAATACGCTTATATATTGATTGTAACGTGCTGAATGACTTCGCCGCAAGAACCACCACGGGCATACAGCGTACAGCTTAACAAGCGCAAGTCAAATTGAGTTCTTAGGTTATGGACCCCGTTAGCGTGGTAGTTACGATTTGTGGTCATGTTGATGCATACCGTAAATAAGATAAACAAATGGCCACTTATTGACAGTATTCGTGCTCCAAACGTATGCCGCGTATGCCAAGCGCCACACTTTCCGGCGAGCCGCATACGTGGAAAACTAATGCGAACTGAAATCATCCTTCTGGCGAGTGCACACCTTGCCCTTTTTACATGCCGAAAGTACCATTAGCCAACTCCGTCCACTAGTACGGTTCTCGACTAAGTGTGACGGTTGTTCTTTGGCAGGCCCACTCACCAAAATCATTCGGGCATACACATTAAACGGACGAACCGTCATTGATCGCATAGCAAACTTCCCCGCGCGAGAGAATTCGTTACCGCAATGTGTGTGCGCCTTAATAGCTTATCGAAAGTATTCTACGTTCTATAGGGTGTGGACCTTAAGATGTCCGCGAGGGGATGCTCGGTATCATTCCCAGTGATTTGCAGACCTTTCCACAGTAACTCGGCTACTGTGGTTAAGATATCTATCTAGGACAACAAGGAAAGGCCAAATTTTATGCCTATGTTTTTGCGATATGTTACTCCCGGGCCGACCCGAAGTCACCAAGATGCTTTGCGCGGGGTACCAACCATCGGATCATCGCTTGTCCGGCAACAATAACGGTTGAGGAACTATGACACTCGCTGCATGCGCCAACAAACCTTAGGACGTCCTACAAGTCGGCGGCGAAAGGATTCCAGCCCCGTCTACGAGGAGGCAGGTATAAATAGACAAGGACACTCACTGAGTGAACGCCCGCTGTCAGTTTTTGCCTGCATTGTGAACCGTATGCACTGGGCTCGGCTAGGTTGCGTGGGACTTTGCTGAGGTACATAGGACAAAGCCCCACACATGTGGTGCACTTAAAGAGGACTTAGCAACGCGATGAGAACTCAGACCACCACCCTTGGCTTTTTAGAACATGTGCCCGTGACGCAAGCGGTGCGATTGTCAAATATTCCTGAACGGGCTAACGCCACAGGAAACGACTTTGACCACTCTGAAGAGTGCACTCAAGGAAGTGACATATAACTCAGAACGTCGGCGTAGTAGATTGATAATGGAACGTGAGCCGTTAATAACTGTATTCGCCGAGCAGGTGCGGGCGGCGCCGTGCGCGGGACATGGATTGTTGGCGGTACTGTAGATTACCACACGCAACCCTGTTATACATCTTGGCTTCGAACGAGACGCCCCCCAACGCCTTTCGCCGCAACGTCATGATGAGACTACCAATTGTCAGTTTCTTTGTTACTCGCCACAACGGGCCACGGATAGGCTACGAAATTACGGCGTTAAAAATTGACAGCATTAGGTCCCCCTATGCGATAACGCGCGAGTCGCAGGAGCAGGTGGTCATAGATCCTGTGATGTTTCGTGAACACATATCCTAAATTCTAGGCTGAAAGCCATCAACTCGGTTCATCCCATGGTTTCCAGTGTTTGGATGATAGATAGCGTCCCATATGTGTGAAAAGGCATTTATACATGATCGTTCTGCGGTCTTCCCATATCTCTGTGCGTTTGCGTGGATGGGAGGCAGCTCTCAATGCGAATCCAACTAGGTCTGGTGTTACGATAAATCTTGAAAGTAGGGTACACGTTTTTAGGATCTGCTATGACGCAAGCTCGGCCTATACATTTAGTAATACCCATTTTTACGAGCGATGATTTTCTCCCCGGGGGCGGTACCGATCAGCGAGACCCATACAAGATACGAGTCTTCATAAGAAGTCAGTCCTTCGAGTTTCGGATGTACATGATTTGCTACATATGATGTAAGACGTCTAGCCCCGTAGTCGAACTTCCGGATGCTGTTTGACTTCGGCTTAGCAAAAACGAGTCTGAGATTATGCAGCAGGGCAATCTATAGTTCGACTCTTTCTGCTGCGATGGAGAGGCTGAGGCCAATACCAGTGTGTAATGCTATTTCGTCTCTTCTATGGAGCCACGACGTTTAGTCATCACATACTCTCGGATGGATCACGCATGCATTAAAAACGGCAGCTTCATGAACGACCATAACGTGTGTCTTGAGGCCCCGATGTACGCCCGGATAGGATGCCTCCAAAGGCTTAAAAAAGCAGTTACCCCATTGCTTACAGTCCCAACCCGAGGCACAGCACCGTCTTCTAAGGAGGACCGAGCACCGGTGTCACCGAGTGAGTTGCGTAACAGCCGTCCTTTAAAAGGAGTTTGATGAAGGCCTCGTTAGGTGGGTACACCAGAATTTTGGACCAGTGTCACCACGGTCGGTGAGAGCGGAGAAGTCGCTCCTACAGCAAGTTTTCGCATTTCCATAGTATTTGCAACCAGTATCCGTATTCTCCGAGTAGGAGTCGTTGACTGACATCTAAGTGCACCCTGGGTCGTACGCGAACCCGGCAGGCAAGCGTAAAGGAGTGGCGCAGTTGTTATATCGGCCGTCTACGCCCAACTAGGTCCAATCTTAACTCCGCAAAGGGCTCTATTGGCTAATTCTAAGTCCTGCGTGGGTTGGGTCGCTGGTGTAGGGATGGTCCATGCTGTGCCCTAGTCGGTCTAATGAACCAGGGTATATATCGCATGCAGCGAGAGTATGCAACGGATAACCCGGATCTTTCTGATAGATCAGACTTGTTTCAGACCAGGGACCGCACTGCATGCGGAACGGCGGGAGCGGAGATCCTGGATCGCTAGTAGTGGCAGTGAGGGTGCTAGTCCGTGAAAGGCGTGTGTCACCACTACGTACAACGCATTCCAGTCAGAAGGCCTCATCCTATCTGATCCATCATCCCTAAGTACTGCTCATTCAATGAAACGACGATATTACGGAGGTGGTGCACGTGATCGAGGACAGTTAAAGTGAAGGAACCATGTCTGGGTTGGAAATCACTAGCGTCGCGTTTACCTCAGACCGACATCTTAAACGACCAAAGCAATTACTAGTTGTCGATTGTAGGTTCGGTCGCTGGGGTGTGAGTCGGAGGATTTGATCCCGAATGCCGCACAAATCAGTAGCCCTTTATATCCATAGAACGTGGAGGTCATTCAAAGCTTGGAGTACGGATGCCCGCAAGTTCATTGATCTTTCTTATGTCCTGTGCCCTGAAACGCGCGAATCGTCTGATCTCTGGTATCAGGAGAGATGTTCACCTAGTCTTCATGCAGACGCCAATGTATACTTGATAGGGCCTGAATGCGGGCCTTGCGTTATTCCGGCTAGACGTACAGAAATGTATGGGTAGCGAAGGTGGCGGATGTAATTATGTTGGGTAGGGGCGAGAAGTACTTAACAATGGTTTGCAGACCACGTACCAACTTACGCGCGGTGGTTACATCTTCAGTGATCGATTTGCGCGCCACCATTCCGATGTCACGATACTATGCAACACAAATTTATAATTCGCGCATACCAACCTCCGGGTTCATATCAAAGAGTATGGGCATAAGAATCCGGCCCAGATGGCAGAAGCGGCTTTATAATGCAAATATTGTGAATAGCAAAAGTCACGTCGTGGGCATCTAGACGTACGGGCTTGTACGCTAAAGAGACGTATATAGGGTTGTTCGAGTCGGATCTTGATAATCTACCTTCTAGTTGCTTACGCTGTCTCCTAGCGGCAGGGTACGACAAAACTGTGGCTGGTTAGCCGACCTTGCGCGGCTACTGCGAACGGCTCGGGATGTCCATACGACACCCACACGAACTTTCCATCAAGCACAATCCGTACTTTCACAGGCGTAACGCAGGTGGATAAGATTTTGGCGGTTACCGATATTCGTTTAGGCTCATCTTATCCCAGGCGCGATGGAGACCCGGTCGGCTAAATTAATGGTATTCCTCGAGGGTTTTACGTCGCGGGGAAGTCGAACAATTGACACTTCCAACATACCAAGATCGCCACTGGCTTAGACAATCATAGGCGGATAGATTACCCCGCCCCATTTAAAACATGGTGCGATGTTAGTCCTTAGTTCCGCGGGGTCTACGTCAGGCAGCCAAAAGTGTTACCCACAACCAATTGTCGATTCCGACTGGGATGTAGGCTGCTCAGTTTATATGGAGTTGAAAGCATAGGCCCGACATCCCCGAGGGAGAGGGGAGTGATGGTTTAGTGACGTCGTAGCTGGGAAACCAGGAGGCTTAGTAAAAACTTGCAGGATCTGATTACAGGTAGCCCCCATCACCGGCGTTCGAACCCGGGAGTCCGGCCCGTCACGACAAATTCTACTATCCAGGGACTCCAACGTGGAGCGTAAAAAACAGATCTTTTGTTCCATCTAAAATAGGCCCACGGAAGACTGGTGACCCTAGCGAATTAGACCGGGTCCTTCTTTCGCAGCTCCGTCAAGGAAACGTGAAATGTCTAGAGTGGAGATTAAGAGCACTTACCATTACTTGGTCGTTCGATTGAACGTTAGGCCCAAGCAGCAGCCCTTTAGGAGTAAGTACTGAAATACGTTGATTGACTTGATGTAAGTGTCTGTAAGGCGTCCGCTTATCTTATTATGGTAACTACGTTTCCATAGCGAGGAGTACTCTTTGATTATTTGCGTCCTGATTTCGAGTGACTTCCGGGCTCCCGACCCAGAGTAGAATTACACTTTACCACTTGTGAGATGGGTAGAACCGAAAGGCGATCCTCTAAGCAATCATGAGCTTGATCTGAAGCAAAAAGCGAACCGAGACGAGGCGCGTCAGTCAACGCTGTCCTGTAGGATGCGACACTGAGAAGGACTCGAATTTCAATAGAACACTTCGAGCCTACTGTGTTTCGTCGATCTGGAGCTTGCAGGCGATCCGACCCAGGCATGTGCAAGCACGAATGTTAGATTGCGGAATACATCCTAGTGGATACTGGTCAGACCATGAATCAGTGCTGCGCACGACTCTAACGTTCAACTTTATAACTGCCTGGGCCCGGATAGCCCCCTTAGGAGACCCTTCATGGATCAACGGTTACCCCTTCACGGGAGAAGAGGTATTGCGGCAGCGACTGAGATAAGTGAATCAATTCAATACGGGAATGGCAACCCCGGGTCTGGACAGACAAAATAAAGCAGACAGCCCCTTGTTTTATCACAGACTGGCTATGTATTTAGCAAATGTGACCATATTCAAGCCCTATACGACTACCCCATGAGGACCATATCCGCTCAGGAGTGTGACCTTGCGCGTATTGTTATCCGCCGGCAGTTCAACTGGAGTTACATGTAGGAACATTTTTTGCGAAACCCTAGTCCTATTATTGTAACCTCACCTATAGTGAGTCGCCCGAATCCCCGTCTGGTGTATGGGTTATCCTTGAGTGCGCTTCGCCGCCGCGGGTATGATCCACTCTTAACTGCCAACCTCTGGTTCCAATGATCGGGGCATCTACTATCTTCAGTGCAGCCGCACACTCCTCTTTCGTGTAAACGCTGCCGTTACATACACTGCGACTTATTGCAACTGTCTCATGAAACCAACATTGTGCTCTACCACCTGTAGCCTCTAGCTTGGGCCTTATACTAGCGCGTCAGACTCACAGCGAACCTTTCCTCAACTCTTACTGGTGACAACAGCAAAATTACTTAAGATTACTCATACGGCGTGATCTCCGCAGTGGGACATAAGCCCACCAGGTTGGCGAAAATACCAGCGGCAGTAACATCGCATTGTAAACGTCCCTCCCAGGAGACAGCATACTTAGTGTGACCCCGGCGCGACGCTCTATAGCAGTGCCATCTTTTGCTGACTGTCGATGTACATAGTTCCAGGTAGTTTTGTAATTATTGCCGCTAGTCTAAGTGATAAGCCTTGATCTATCTGGACGCTGATCCTCGACCTGTTTAATTTCGTGGACCTTGCCGATTGTACGGCAAGTTAAGGCAAAGGGGCCCACTGTGTGCGGAGTATTATCTCACTTCGGACATGTGGATGCAAATCCGAAAGGTGTAACACCCGATCATCGGTATCAGGCAATCATGTGACATAGCTAGGAGCTCAGCCCTTTGCCAATCAAAGACCTTGGCTGGTCAGCCACACGCATGGTGTCTACTGAATGATGGAGGGCACTCTACGGCCGAAGGCTCAGCTCGTGTAGGTATATTTGCCGATGACCGGCGCAACGATGATGTGTCCATGATACAACAGAACCAATGCAAGTTCTCTCAGGTGCTGGGCATGAACGCTTGAAGCTAGCACTCTTGTACCTATTTACCCATATCGTCTTGCTTGAGGCTGCTTATCAGGTGTAATGTTAGTCGCCGTACTGGGAGCACCGCTCGGAAATCGGAACCGCTCCCTCGTGGGAACATAGAATCACAAGATGTACAATGTGTTTTATTCTCGCAACGGCATGGAGGTAAGCTTGCCAGGCCCACAACAGCGCTTATCTGAGCCCGAGATAGTTATGCTCTCCTGTGCCTTCCGTGCTTAACGAGCTAATACAAACTTATCGCCGGTCACACTAAGACCAGCTTTACCCAAAGTAGCACGTGACAATATTCCCACCTGCCATAGCGTAGTATTGCTCTCTAAGGCGCAAGGCTGTTCTGCAGCGAATTTCTATGTCTTTCTCGAGAAAAGTTAAACCTCTGTGAGAGCGGGCAGCCTAGACACGAACTTCGGGATGCTTGCGCTACTCTCCTGGCGGCAAAGACGAGATAAACAACCAGTCCGCGTGCGAGGAGGGATTTGCCACAAATGTGAAGTTTCCACCCTCAGCAACGGGGGGCAGCAGCTAGGCCTTAAGTTTTTTCGTGCTAAACGGCAAAATTTCACGTTTCTGACAGTATGCAAGCGTGCCCCCTGCGTGAGCACGCATCCGCGGTCGTCCCGCGCAAGGCAGACGTACAGGATTCCAACGACCACACTCGGACTGTTTCTTTATGGCAACGTCGTGTCGGAACCTTCATTCTTTAATCCCTCCTGCGTATCCCGTGAGGCACGCACGCGGCTAGTCAAAAGATCTAGCAATTACGTACATTCAATAGGGGGGATTACACCAACTCGATCGAGCCGATTACGTAAGTGGTATTAACGTCTCATCCTCTGGGTGGTCCTCAGGGCTACCCAATAAGGATGATTGTTAACAGAAACAGGGGGAAAGCATGAGCACGTGTTGTAACTCACATCACCTGGGATACCGGATCAGGAGTCGGTTTTGCCGTACGGCGACACCCACACGCTTCGGAGTAGTGTGTTCTGACCTTGTACAGCGGAGCGCACAGCTTCAGGTGAGCCTCACAACCGTGCTAGTCAAGAGAGAGATCTGAGGGCCTGCGCCTTCGCATAAAGGCTTCGCTTGTCCCCTAGGGACCGAGCCCAAATTGCAAAGAACCACGTTAAGGTAAATGGTCCTGTTACCCACGACCATCTGTCTGCCCGTAGACCTCCATACGATGCCCCGAGACACCGACGTTAGTAAGATTAGCAAATCTAGTGTTGCATCGTATGCGATCTTTTACCTTCAGTAGACCTCCCTGACGCGTTTGTGTGCAGTCTGCCAATCTAAAGATCAATGTTTACAACGTCGTTGTTTGGCGGTGGTTCATAGTGTGGAACCTGAGCCAAGTCACGATCGCCAAATGGCACAAGCTCCGGCCGTGCGTGAGAAATGCAAATCGGGATGATTCATTGTATGTGGCACACACCGTCTGTGTCTCTCAGAACAGGTGCTTAGGTCTAAATTATTGGAGTTTCCAAATATACTAAATCGGCCCCGCCATACTCTGGCTTGAAAGTTCATCGGGGATATCGCCATAGTTGCCTGGAATCCCGCTAGTTTCCCGCGAGAGACCTCCCATCCTAGAGATCATCTGCGAACTCAGCAATGCGTACTAAAAGTAAAACTTCCTCGAAGGCTGAGATACGACTAGTTTCAATTTGTCCTGAGCACACTTGATAGCCATTTCAATATCCATCGGCATTGCCGTGAAGTTCCGGCTCTGATTGAGCGGTCCTTCACTTGAATCAACCAACCTACTACTTTGTACTGTCTGATTTAACTATGGCATCCTGGGTATTACGAGAATCTATCCTCTGTCGAACGATTCGAAATTTCTAGGAATGCACGTCATCCGTAACCCACCCGAGTTGTTATCTTGGGAGCCTACTTCAAATAGTTCCGCATTCGGCTGTCACTGCCGACACGATTCCCGTTGATATAAGGCATGAGGACTAAACGACTTTTCAAATGTTTCACCTGATTCGCCTAGGAGTCGGGCGTGTAGATGAAATAGGGCTGGTTGTCCGGATAAGCTTTTCGCTTTATTCCTCGACCTCGGAGGGTAACTCAGTCTCCGGAATGCGCCAAACCACACGCCTGTGAATGATCAGCGTATATCGCGTATCACTCCGCCCCCACGATTGGAAGGACAGCCGCCCTTTCGAGAACAGGACGGTGATCGATGGAGCTCCTGGTCGAGCTGAGATTGGCCATCAATACAGGTGATGGGCTCATAGTGAAACAACGTGTCAGAGGGTGCGTTATCCGCAACACCTCGATAGTAGGCAGTACTATCTTCCAGCCCTCCCACCAGGTCAAATTTGACGGGTAAAAAATAGCATGGCGGTAGCTGCGATGCGCCGTTTGACTAGGCCAGTAGAAAGGGCTAGTTACTGCAATTATATCTTAACTACTTAAACAGGGAGAAATAGGATCGCAATTCGCATGTAATCTCTTGCATACACCGCCGAAGGGTCCTCGAATGTTGGATTAGCCAGTTTGCCGAAACCAGTTAATGATGACGGCTCTTTAAGCTAGCCATGATGAGGCCTGTAATGATCATCGCAGTTCTAAACCCAGACCCTGGGTATAGAAATCGAATGCTTCAGCTTACATATATTATTCGCGAAGGAATTTATTCGTACCTTGATCATCCGGACCATTTCAAACTTGTACTAAGATATCGGGGCTTATAAGAGCCGGGACCGCCGGCTATCCGCGATGAAAAGGGTCCCTTGGGTTCAGACCCAGGAACTGGAAGTTATCATGGGAACTTCATCAGTAGAGCACGTAATTTAAGCCCCCCTGCTTACGTCGCATCACATACAAGTCCCGACAACAGCTGATCGAAATAAACGGATGTGAGCACTTGGTGTCGGTTTGCTCAAGCGTGGACACTGTCGTGGCTTGACCCAAGTGTGGAAGAACTGTAAGACGAGCCCTGCCGAAATCTGTGCACATGGCCGTCTCCTTAAGGAGCAGTACAAATGGGTTGGTCAGCTCTCCCACGACATGGCTGTTAGAGATTACGTGGAATGGCCAAGGCTCGTCTTACACCCTCGCCTACCCGGCCCTCACAATGAGACCTTCCTGCGTCATTATTGGGTTCAGGCGGGCTCTCCGCTTTTGATGCGTTAACTACTTGCTGCGAGGCCGCAACGGGCGTCCAGTCGGTCCGTAGGCCAACAAACTCTATGGAGAGCTTTGAAGCGCAGAGGCGCGGGAATAAATGTACGACAGTCGGAAGGATGATGGGTGAACCCGAGTCGATCACGTGGTGGTATTCAGGTGCGCGGCTGCGGTGCGGAAATGGGGTGGATGAATCACATCTAAAACATTTCGTTCATGATCCATTCCATCCCACCTTAAAGAATTCGAGAGAAATGTCCTATGACTCCCTCCTAGCTGCAGCGAAGTGCGTATATGCAGAGAAAAACTAAGATCATATCACCACTATCTGTGGCACTCAAACAGCTCTTCTATAATAATCGATTTTCAGCAGAGAGTTTCTTTAACTGAGCGTGGGTATTTGTTACCTCCTTCGAACAGCTCGACCGACTCTGGGGATACCTTTGGCTCAGGCCATCAGGGCTGTAGTTAGTCAGTCGACCTTTGCGTTGCTGAACCTCAATGGGAGCGGTCTTTTATTCGTTGCCTATGCTGTCTAAGTCCTGGCAGCCAGTACTACGAGCGGGAATACCTCCCTACCTTAAGTCCAGGGGATCTCCGTTTAACTAAACCACAACTAGATGCGCGCTATTTTTTCGATTACAACCGCCATCCAAGGGAAATTCCGAGATTAATGCGATTTTCACCGATCGAACTCTGCCGGCCCCCTCATGGGGATGACCAAAGAGTCTTTTCGACCCCAAATGACCCAAACTAGGACTTTGTACTGACAGATCGCTACCTTGAACCGCACCTACCCTCAGGCGGACCTGCAAACGTGACTCTAGTACCCCTCACAGACGGGTACAGGTGAAAAGTAGAACGTTTGGTGCAGTCCAATTGTTACGTCAGGTCACCTACAGCCCCGGCCAA
		</sequence>
    <sequence><taxon idref="Location_4_3_1|24.22169373479879"/>
			CGAAAGTCACCGGGCAACACAAATCCTTATTTCCTCTAGGCAAAGCCTCGTGGGACTCGGTTGCAAATCGTGAAGGTTTCCTGAGGATACATGCCGGGAGATCGTCCCAGTTCAAGCAGGCGAACGCGAGAGAGTGGCCAATGTGCTTCCGTTGGTAAGGATCGCCATCATAGTGACTGGGTGACCCCCGGCACCAGGAAGGGTCTGCACGACAGACTTATGCAGGAGTGCGATGTGCACGGCAGGATCAGTTTGTGTTCATACAGCAGCATTAGATTACAGGTGTGTTTTAGTCAAAATATCTTTTCCCCAACTACTCCATTTTCGCGTCTTTATATTAGACCGGCAACAGCTTGAGGGCCGTTACGACCATCCCTTGACCGAGTCTCTGGACGAGCTTCAACACGGAACGAGTTGACCCCTCGATTAAGCAAGTGTTTTCCCCGGTGTCGTTCTTGAAACCTGTCCGAAGTACCGACACTGATTTAACTTCGATCATAGTGGCCATAGATTGTGAGATGAGGCGTTGTAATGTGAATGCAATGCCGCATCATCATTTCGTACATCTTTTACCGCTGGAGTAACGTGGTCACTGCCCCGCCCGTGTGTGGCTATCCTCAGACATTGCGTGAGTGCTAGCATATAATTAGATTCAGGGCGTAATCGCGTTATGTTTGATACTAACCTAATACAGGCCTGACGAGGGGGAGAATTTGGCGACATCTGGGTCACCAAGGCAGAGATCGTCGCGAGGATTACCCAACTGCCGCAACTCAGATGTGTTACTCCCCTAGCTCGTACCCGCAAGGTCCCAACTGATAGATGTGTATAAGGTTAACATTCCTTCATCTGAACGTTATCACCCGCTCGATTTTGGACGTGTCGAAGCCGGTGCAACTGCTCAATAGCTGATCTGGACAGCACCAGTAAACGACCCTCCTGAGTAGTTAGGTATTTGAAGGCACGGCGGATTTGATAGCGGTGGTCATATAATCAGGAACTGGTTCCTTCATGGCAGAAGAACTTTAGGTGTAAACACCCGGAGCATACTTCGGGGTTACTTAGGTGCTGAACGGTGAATAGGCCCATTGGGATGCACGTCGACATAACGGCCATCTAGAGACCCGGCAATGCCACTTCAAGGGTTGTCTGTTGACCCACGAGATTCGGTCCCTCACGCTAAGAACGAGTTCTAGAATGCAAAAAACAAAGCGCTTTAATCTGTTGCGAGCACGACCAAATGGCTTGACCTCACACCGTAACCTAAAAAAATGCGCTCTGTTCGAGTCCAGATATTAGAAACCAGACATTGATACTGCCTTGCTAGCCCGAATAATTGTGCACGTTTCTAAGGGTATTATGAAATCGTGTTTTTAGTCGCGGCCCTGACAAGCCCAAAAGCTCCTGATATCTCAAAGATCGTCCCGCTCTGGGTCTGGGCTCCGTTTCCACTATCTGGTCACAGGTTAGTAGTACAACTCCAATATAGGTACCTACTACCACCACAGCATGCCCAACAAATCCGTGCATACGTGAGCAGTCATGTCATGCCATGACTTATATATGGCCGTCACGAGCTAGGAAGACGCGTCTATGCCTCCAGGCCTACCTGCCATCAGTAGCGGTCGATACCGGTCGGTCAAAGGACTCCAGGTAGTTCGATGCGTCCCCGTAGCCTTTGTGACACCAAGGATCGTTAGTGTGTCTATAATCGTCTCGATCTTAACCGAGATGGTTCTGTCAAGTCCTGTTCCCGCGAATATTCTGCTCCAATTCGCCTAGCTGCGTTTCTCAACGGCATAACCGAGGGGGGCTAGACCCTCAGGTGACAGTGTTGCGACGACTCGCATCCCTGCGGGATGCCGGCTGAGCCCTCTTTCGTAAGACGGAGCGCTCTTCAGTAAACTACTCGGGCGTTGACCTACTTATTACCGTGCGCACCTTGCAGAATCCTCATGAGCTACCGCTACTGGTTTGCAGTTCCCTCTGATAAGAAGTTCCGGACTGGCTGTCTCCTTCCCAGTGTGGTTTCCTCCGAGGCCCCCAAAGGCTTCGCCGTTGTGGAGTGGGGTTGCCCTCTGGCGAGCGAATAAAGGTTGGACCTTCTTAATCGTTGCTTTTCTCTGATCAAGAACTGAACCGCCCGACTGACTATCCCGGACACCTTCAGATCCGACCTCGAACCGGCACTTTAAGTACCGTAGATTGTGACTCAATAAGCGATTGGTGCGCCCCATCAGTTTATGTTTTCTACTCAGGTGCACCTGAACAGTGCTGACCGATAGTAGCGCAGTGGCCAAAGAGATTAGTCTTCCAGTGACGCAAGGTCAGGGTCGAGCATCTCAGGAGGCTTTGCAGTTGATCGTGAATGAGGAGAATGACAGGTCGACCTTGTTATCGCGTGTTCAGGTTACCATTTCAATTACTCGTTGTGCGACCGCTAGGACATCTGCATCTAGCTTGTTCCCGCATATACTTATCGCCCCAGGTTCTCTAGCAAAAACCATCCGTCCAACCACGAATGATTAGGCCGTGCCCGGCTGGCTCTCTTTCAGGTTTAAGTCGGCAACGAGCCAGAAATGAACGGCGAAATATAATGCTAATAGGTCCCTAGCCTTGCGTATCTTATAGAGTTGTGGCCAAGTTCGGCTTCGGGTAGATACCTGCTATTGATCCAGGACCTGTTTGTCTAGTTAATTACAATGCGATAACTTTGCTCACACGGGAATTCACACGCGCCCGTCGTTCAATCGTATCACACAAACCAGCGGAGGTAGATTCCCTTATTCCCTCGTGGTAAAGGCCGCTCCAAACTTGTGAACTGCGTGCATCTCTTCATGTTGCCCTGTTTATTGACGTTGTTATACTATGTAGATATGTCCGCGGGCAAAACGGCTCAACGCAGATCTCGGGGCTCGAATCCCAGTCGGCCATGACTAGACGGACTCGTACGCGTCCCCGGCAGAAGCAGCTCTGTGGTAAAGAGAATTAGCCTATGCACTAGTCATAATTGTAGTTATGGCATTTATGTAACTGCCGAGGTATCCTGGTCAACGAGCTACATTTACACTTCCGCCGTAGAGTTATATTTACCACTTTCGGAAGTCGGTAGATGCTGGGAGCATACCAGACAGTCAAGAGTTTCTGTACAGAAACGACCGAAGGCTGGTGAAAGATTAGGCTTACTCTTGTAGTCGCACCAGAACATGAAAGCCTCCTCTGACGAGTTAAAACAATGTTCTCAGCATACCAATGCCCCACAGAGCATAGGATCATTCAGAGCGAGACTGGCTTATCCTGTTTGGTGCCTTTCTGGGTGGCCAGGAAAAAAGACCGAACCCAGAACCGGTAAGTACCATAATAAACGGGGACTAACCGAAAGGTGTGGGAGCCCGCCTCAGTCGGGGGCCGTCCAAAAGGCTATTGGAGCCCAAAGCGCAATGGCGGTCCTACAAGACTATGCACGCCGGCAGTGGCTACCCTCGGATCGTACAAATCCACGCTGCGAGTTTAGCGTTTCGAGGGTCACTGGGTCGACTCACTTACTAGACACGGGATATATGAGTAGCCTTATACCGTCCCATCTTGTCACAAGACCGAAACGAACGATGTAAATACGCTTATATATTGATTGTAACGTGCTGAATGACTTCGCCGCAAGAACCACCACGGGCATACAGCGTACAGCTTAACAAGCGCAAGTCAAATTGAGTTCTTAGGTTATGGACCCCGTTAGCGTGGTAGTTACGATTTGTGGTCATGTTGATGCATACCGTAAATAAGATAAACAAATGGCCACTTATTGACAGTATTCGTGCTCCAAACGTATGCCGCGTATGCCAAGCGCCACACTTTCCGGCGAGCCGCATACGTGGAAAACTAATGCGAACTGAAATCATCCTTCTGGCGAGTGCACACCTTGCCCTTTTTACATGCCGAAAGTACCATTAGCCAACTCCGTCCACTAGTACGGTTCTCGACTAAGTGTGACGGTTGTTCTTTGGCAGGCCCACTCACCAAAATCATTCGGGCATACACATTAAACGGACGAACCGTCATTGATCGCATAGCAAACTTCCCCGCGCGAGAGAATTCGTTACCGCAATGTGTGTGCGCCTTAATAGCTTATCGAAAGTATTCTACGTTCTATAGGGTGTGGACCTTAAGATGTCCGCGAGGGGATGCTCGGTATCATTCCCAGTGATTTGCAGACCTTTCCACAGTAACTCGGCTACTGTGGTTAAGATATCTATCTAGGACAACAAGGAAAGGCCAAATTTTATGCCTATGTTTTTGCGATATGTTACTCCCGGGCCGACCCGAAGTCACCAAGATGCTTTGCGCGGGGTACCAACCATCGGATCATCGCTTGTCCGGCAACAATAACGGTTGAGGAACTATGACACTCGCTGCATGCGCCAACAAACCTTAGGACGTCCTACAAGTCGGCGGCGAAAGGATTCCAGCCCCGTCTACGAGGAGGCAGGTATAAATAGACAAGGACACTCACTGAGTGAACGCCCGCTGTCAGTTTTTGCCTGCATTGTGAACCGTATGCACTGGGCTCGGCTAGGTTGCGTGGGACTTTGCTGAGGTACATAGGACAAAGCCCCACACATGTGGTGCACTTAAAGAGGACTTAGCAACGCGATGAGAACTCAGACCACCACCCTTGGCTTTTTAGAACATGTGCCCGTGACGCAAGCGGTGCGATTGTCAAATATTCCTGAACGGGCTAACGCCACAGGAAACGACTTTGACCACTCTGAAGAGTGCACTCAAGGAAGTGACATATAACTCAGAACGTCGGCGTAGTAGATTGATAATGGAACGTGAGCCGTTAATAACTGTATTCGCCAAGCAGGTGCGGGCGGCGCCGTGCGCGGGACATGGATTGTTGGCGGTACTGTAGATTACCACACGCAACCCTGTTATACATCTTGGCTTCGAACGAGACGCCCCCCAACGCCTTTCGCCGCAACGTCATGATGAGACTACCAATTGTCAGTTTCTTTGTTACTCGCCACAACGGGCCACGGATAGGCTACGAAATTACGGCGTTAAAAATTGACAGCATTAGGTCCCCCTATGCGATAACGCGCGAGTCGCAGGAGCAGGTGGTCATAGATCCTGTGATGTTTCGTGAACACATATCCTAAATTCTAGGCTGAAAGCCATCAACTCGGTTCATCCCATGGTTTCCAGTGTTTGGATGATAGATAGCGTCCCATATGTGTGAAAAGGCATTTATACATGATCGTTCTGCGGTCTTCCCATATCTCTGTGCGTTTGCGTGGATGGGAGGCAGCTCTCAATGCGAATCCAACTAGGTCTGGTGTTACGATAAATCTTGAAAGTAGGGTACACGTTTTTAGGATCTGCTATGACGCAAGCTCGGCCTATACATTTAGTAATACCCATTTTTACGAGCGATGATTTTCTCCCCGGGGGCGGTACCGATCAGCGAGACCCATACAAGATACGAGTCTTCATAAGAAGTCAGTCCTTCGAGTTTCGGATGTACATGATTTGCTACATATGATGTAAGACGTCTAGCCCCGTAGTCGAACTTCCGGATGCTGTTTGACTTCGGCTTAGCAAAAACGAGTCTGAGATTATGCAGCAGGGCAATCTATAGTTCGACTCTTTCTGCTGCGATGGAGAGGCTGAGGCCAATACCAGTGTGTAATGCTATTTCGTCTCTTCTATGGAGCCACGACGTTTAGTCATCACATACTCTCGGATGGATCACGCATGCATTAAAAACGGCAGCTTCATGAACGACCATAACGTGTGTCTTGAGGCCCCGATGTACGCCCGGATAGGATGCCTCCAAAGGCTTAAAAAAGCAGTTACCCCATTGCTTACAGTCCCAACCCGAGGCACAGCACCGTCTTCTAAGGAGGACCGAGCACCGGTGTCACCGAGTGAGTTGCGTAACAGCCGTCCTTTAAAAGGAGTTTGATGAAGGCCTCGTTAGGTGGGTACACCAGAATTTTGGACCAGTGTCACCACGGTCGGTGAGAGCGGAGAAGTCGCTCCTACAGCAAGTTTTCGCATTTCCATAGTATTTGCAACCAGTATCCGTATTCTCCGAGTAGGAGTCGTTGACTGACATCTAAGTGCACCCTGGGTCGTACGCGAACCCGGCAGGCAAGCGTAAAGGAGTGGCGCAGTTGTTATATCGGCCGTCTACGCCCAACTAGGTCCAATCTTAACTCCGCAAAGGGCTCTATTGGCTAATTCTAAGTCCTGCGTGGGTTGGGTCGCTGGTGTAGGGATGGTCCATGCTGTGCCCTAGTCGGTCTAATGAACCAGGGTATATATCGCATGCAGCGAGAGTATGCAACGGATAACCCGGATCTTTCTGATAGATCAGACTTGTTTCAGACCAGGGACCGCACTGCATGCGGAACGGCGGGAGCGGAGATCCTGGATCGCTAGTAGTGGCAGTGAGGGTGCTAGTCCGTGAAAGGCGTGTGTCACCACTACGTACAACGCATTCCAGTCAGAAGGCCTCATCCTATCTGATCCATCATCCCTAAGTACTGCTCATTCAATGAAACGACGATATTACGGAGGTGGTGCACGTGATCGAGGACAGTTAAAGTGAAGGAACCATGTCTGGGTTGGAAATCACTAGCGTCGCGTTTACCTCAGACCGACATCTTAAACGACCAAAGCAATTACTAGTTGTCGATTGTAGGTTCGGTCGCTGGGGTGTGAGTCGGAGGATTTGATCCCGAATGCCGCACAAATCAGTAGCCCTTTATATCCATAGAACGTGGAGGTCATTCAAAGCTTGGAGTACGGATGCCCGCAAGTTCATTGATCTTTCTTATGTCCTGTGCCCTGAAACGCGCGAATCGTCTGATCTCTGGTATCAGGAGAGATGTTCACCTAGTCTTCATGCAGACGCCAATGTATACTTGATAGGGCCTGAATGCGGGCCTTGCGTTATTCCGGCTAGACGTACAGAAATGTATGGGTAGCGAAGGTGGCGGATGTAATTATGTTGGGTAGGGGCGAGAAGTACTTAACAATGGTTTGCAGACCACGTACCAACTTACGCGCGGTGGTTACATCTTCAGTGATCGATTTGCGCGCCACCATTCCGATGTCACGATACTATGCAACACAAATTTATAATTCGCGCATACCAACCTCCGGGTTCATATCAAAGAGTATGGGCATAAGAATCCGGCCCAGATGGCAGAAGCGGCTTTATAATGCAAATATTGTGAATAGCAAAAGTCACGTCGTGGGCATCTAGACGTACGGGCTTGTACGCTAAAGAGACGTATATAGGGTTGTTCGAGTCGGATCTTGATAATCTACCTTCTAGTTGCTTACGCTGTCTCCTAGCGGCAGGGTACGACAAAACTGTGGCTGGTTAGCCGACCTTGCGCGGCTACTGCGAACGGCTCGGGATGTCCATACGACACCCACACGAACTTTCCATCAAGCACAATCCGTACTTTCACAGGCGTAACGCAGGTGGATAAGATTTTGGCGGTTACCGATATTCGTTTAGGCTCATCTTATCCCAGGCGCGATGGAGACCCGGTCGGCTAAATTAATGGTATTCCTCGAGGGTTTTACGTCGCGGGGAAGTCGAACAATTGACACTTCCAACATACCAAGATCGCCACTGGCTTAGACAATCATAGGCGGATAGATTACCCCGCCCCATTTAAAACATGGTGCGATGTTAGTCCTTAGTTCCGCGGGGTCTACGTCAGGCAGCCAAAAGTGTTACCCACAACCAATTGTCGATTCCGACTGGGATGTAGGCTGCTCAGTTTATATGGAGTTGAAAGCATAGGCCCGACATCCCCGAGGGAGAGGGGAGTGATGGTTTAGTGACGTCGTAGCTGGGAAACCAGGAGGCTTAGTAAAAACTTGCAGGATCTGATTACAGGTAGCCCCCATCACCGGCGTTCGAACCCGGGAGTCCGGCCCGTCACGACAAATTCTACTATCCAGGGACTCCAACGTGGAGCGTAAAAAACAGATCTTTTGTTCCATCTAAAATAGGCCCACGGAAGACTGGTGACCCTAGCGAATTAGACCGGGTCCTTCTTTCGCAGCTCCGTCAAGGAAACGTGAAATGTCTAGAGTGGAGATTAAGAGCACTTACCATTACTTGGTCGTTCGATTGAACGTTAGGCCCAAGCAGCAGCCCTTTAGGAGTAAGTACTGAAATACGTTGATTGACTTGATGTAAGTGTCTGTAAGGCGTCCGCTTATCTTATTATGGTAACTACGTTTCCATAGCGAGGAGTACTCTTTGATTATTTGCGTCCTGATTTCGAGTGACTTCCGGGCTCCCGACCCAGAGTAGAATTACACTTTACCACTTGTGAGATGGGTAGAACCGAAAGGCGATCCTCTAAGCAATCATGAGCTTGATCTGAAGCAAAAAGCGAACCGAGACGAGGCGCGTCAGTCAACGCTGTCCTGTAGGATGCGACACTGAGAAGGACTCGAATTTCAATAGAACACTTCGAGCCTACTGTGTTTCGTCGATCTGGAGCTTGCAGGCGATCCGACCCAGGCATGTGCAAGCACGAATGTTAGATTGCGGAATACATCCTAGTGGATACTGGTCAGACCATGAATCAGTGCTGCGCACGACTCTAACGTTCAACTTTATAACTGCCTGGGCCCGGATAGCCCCCTTAGGAGACCCTTCATGGATCAACGGTTACCCCTTCACGGGAGAAGAGGTATTGCGGCAGCGACTGAGATAAGTGAATCAATTCAATACGGGAATGGCAACCCCGGGTCTGGACAGACAAAATAAAGCAGACAGCCCCTTGTTTTATCACAGACTGGCTATGTATTTAGCAAATGTGACCATATTCAAGCCCTATACGACTACCCCATGAGGACCATATCCGCTCAGGAGTGTGACCTTGCGCGTATTGTTATCCGCCGGCAGTTCAACTGGAGTTACATGTAGGAACATTTTTTGCGAAACCCTAGTCCTATTATTGTAACCTCACCTATAGTGAGTCGCCCGAATCCCCGTCTGGTGTATGGGTTATCCTTGAGTGCGCTTCGCCGCCGCGGGTATGATCCACTCTTAACTGCCAACCTCTGGTTCCAATGATCGGGGCATCTACTATCTTCAGTGCAGCCGCACACTCCTCTTTCGTGTAAACGCTGCCGTTACATACACTGCGACTTATTGCAACTGTCTCATGAAACCAACATTGTGCTCTACCACCTGTAGCCTCTAGCTTGGGCCTTATACTAGCGCGTCAGACTCACAGCGAACCTTTCCTCAACTCTTACTGGTGACAACAGCAAAATTACTTAAGATTACTCATACGGCGTGATCTCCGCAGTGGGACATAAGCCCACCAGGTTGGCGAAAATACCAGCGGCAGTAACATCGCATTGTAAACGTCCCTCCCAGGAGACAGCATACTTAGTGTGACCCCGGCGCGACGCTCTATAGCAGTGCCATCTTTTGCTGACTGTCGATGTACATAGTTCCAGGTAGTTTTGTAATTATTGCCGCTAGTCTAAGTGATAAGCCTTGATCTATCTGGACGCTGATCCTCGACCTGTTTAATTTCGTGGACCTTGCCGATTGTACGGCAAGTTAAGGCAAAGGGGCCCACTGTGTGCGGAGTATTATCTCACTTCGGACATGTGGATGCAAATCCGAAAGGTGTAACACCCGATCATCGGTATCAGGCAATCATGTGACATAGCTAGGAGCTCAGCCCTTTGCCAATCAAAGACCTTGGCTGGTCAGCCACACGCATGGTGTCTACTGAATGATGGAGGGCACTCTACGGCCGAAGGCTCAGCTCGTGTAGGTATATTTGCCGATGACCGGCGCAACGATGATGTGTCCATGATACAACAGAACCAATGCAAGTTCTCTCAGGTGCTGGGCATGAACGCTTGAAGCTAGCACTCTTGTACCTATTTACCCATATCGTCTTGCTTGAGGCTGCTTATCAGGTGTAATGTTAGTCGCCGTACTGGGAGCACCGCTCGGAAATCGGAACCGCTCCCTCGTGGGAACATAGAATCACAAGATGTACAATGTGTTTTATTCTCGCAACGGCATGGAGGTAAGCTTGCCAGGCCCACAACAGCGCTTATCTGAGCCCGAGATAGTTATGCTCTCCTGTGCCTTCCGTGCTTAACGAGCTAATACAAACTTATCGCCGGTCACACTAAGACCAGCTTTACCCAAAGTAGCACGTGACAATATTCCCACCTGCCATAGCGTAGTATTGCTCTCTAAGGCGCAAGGCTGTTCTGCAGCGAATTTCTATGTCTTTCTCGAGAAAAGTTAAACCTCTGTGAGAGCGGGCAGCCTAGACACGAACTTCGGGATGCTTGCGCTACTCTCCTGGCGGCAAAGACGAGATAAACAACCAGTCCGCGTGCGAGGAGGGATTTGCCACAAATGTGAAGTTTCCACCCTCAGCAACGGGGGGCAGCAGCTAGGCCTTAAGTTTTTTCGTGCTAAACGGCAAAATTTCACGTTTCTGACAGTATGCAAGCGTGCCCCCTGCGTGAGCACGCATCCGCGGTCGTCCCGCGCAAGGCAGACGTACAGGATTCCAACGACCACACTCGGACTGTTTCTTTATGGCAACGTCGTGTCGGAACCTTCATTCTTTAATCCCTCCTGCGTATCCCGTGAGGCACGCACGCGGCTAGTCAAAAGATCTCGCAATTACGTACATTCAATAGGGGGGATTACACCAACTCGATCGAGCCGATTACGTAAGTGGTATTAACGTCTCATCCTCTGGGTGGTCCTCAGGGCTACCCAATAAGGATGATTGTTAACAGAAACAGGGGGAAAGCATGAGCACGTGTTGTAACTCACATCACCTGGGATACCGGATCAGGAGTCGGTTTTGCCGTACGGCGACACCCACACGCTTCGGAGTAGTGTGTTCTGACCTTGTACAGCGGAGCGCACAGCTTCAGGTGAGCCTCACAACCGTGCTAGTCAAGAGAGAGATCTGAGGGCCTGCGCCTTCGCATAAAGGCTTCGCTTGTCCCCTAGGGACCGAGCCCAAATTGCAAAGAACCACGTTAAGGTAAATGGTCCTGTTACCCACGACCATCTGTCTGCCCGTAGACCTCCATACGATGCCCCGAGACACCGACGTTAGTAAGATTAGCAAATCTAGTGTTGCATCGTATGCGATCTTTTACCTTCAGTAGACCTCCCTGACGCGTTTGTGTGCAGTCTGCCAATCTAAAGATCAATGTTTACAACGTCGTTGTTTGGCGGTGGTTCATAGTGTGGAACCTGAGCCAAGTCACGATCGCCAAATGGCACAAGCTCCGGCCGTGCGTGAGAAATGCAAATCGGGATGATTCATTGTATGTGGCACACACCGTCTGTGTCTCTCAGAACAGGTGCTTAGGTCTAAATTATTGGAGTTTCCAAATATACTAAATCGGCCCCGCCATACTCTGGCTTGAAAGTTCATCGGGGATATCGCCATAGTTGCCTGGAATCCCGCTAGTTTCCCGCGAGAGACCTCCCATCCTAGAGATCATCTGCGAACTCAGCAATGCGTACTAAAAGTAAAACTTCCTCGAAGGCTGAGATACGACTAGTTTCAATTTGTCCTGAGCACACTTGATAGCCATTTCAATATCCATCGGCATTGCCGTGAAGTTCCGGCTCTGATTGAGCGGTCCTTCACTTGAATCAACCAACCTACTACTTTGTACTGTCTGATTTAACTATGGCATCCTGGGTATTACGAGAATCTATCCTCTGTCGAACGATTCGAAATTTCTAGGAATGCACGTCATCCGTAACCCACCCGAGTTGTTATCTTGGGAGCCTACTTCAAATAGTTCCGCATTCGGCTGTCACTGCCGACACGATTCCCGTTGATATAAGGCATGAGGACTAAACGACTTTTCAAATGTTTCACCTGATTCGCCTAGGAGTCGGGCGTGTAGATGAAATAGGGCTGGTTGTCCGGATAAGCTTTTCGCTTTATTCCTCGACCTCGGAGGGTAACTCAGTCTCCGGAATGCGCCAAACCACACGCCTGTGAATGATCAGCGTATATCGCGTATCACTCCGCCCCCACGATTGGAAGGACAGCCGCCCTTTCGAGAACAGGACGGTGATCGATGGAGCTCCTGGTCGAGCTGAGATTGGCCATCAATACAGGTGATGGGCTCATAGTGAAACAACGTGTCAGAGGGTGCGTTATCCGCAACACCTCGATAGTAGGCAGTACTATCTTCCAGCCCTCCCACCAGGTCAAATTTGACGGGTAAAAAATAGCATGGCGGTAGCTGCGATGCGCCGTTTGACTAGGCCAGTAGAAAGGGCTAGTTACTGCAATTATATCTTAACTACTTAAACAGGGAGAAATAGGATCGCAATTCGCATGTAATCTCTTGCATACACCGCCGAAGGGTCCTCGAATGTTGGATTAGCCAGTTTGCCGAAACCAGTTAATGATGACGGCTCTTTAAGCTAGCCATGATGAGGCCTGTAATGATCATCGCAGTTCTAAACCCAGACCCTGGGTATAGAAATCGAATGCTTCAGCTTACATATATTATTCGCGAAGGAATTTATTCGTACCTTGATCATCCGGACCATTTCAAACTTGTACTAAGATATCGGGGCTTATAAGAGCCGGGACCGCCGGCTATCCGCGATGAAAAGGGTCCCTTGGGTTCAGACCCAGGAACTGGAAGTTATCATGGGAACTTCATCAGTAGAGCACGTAATTTAAGCCCCCCTGCTTACGTCGCATCACATACAAGTCCCGACAACAGCTGATCGAAATAAACGGATGTGAGCACTTGGTGTCGGTTTGCTCAAGCGTGGACACTGTCGTGGCTTGACCCAAGTGTGGAAGAACTGTAAGACGAGCCCTGCCGAAATCTGTGCACATGGCCGTCTCCTTAAGGAGCAGTACAAATGGGTTGGTCAGCTCTCCCACGACATGGCTGTTAGAGATTACGTGGAATGGCCAAGGCTCGTCTTACACCCTCGCCTACCCGGCCCTCACAATGAGACCTTCCTGCGTCATTATTGGGTTCAGGCGGGCTCTCCGCTTTTGATGCGTTAACTACTTGCTGCGAGGCCGCAACGGGCGTCCAGTCGGTCCGTAGGCCAACAAACTCTATGGAGAGCTTTGAAGCGCAGAGGCGCGGGAATAAATGTACGACAGTCGGAAGGATGATGGGTGAACCCGAGTCGATCACGTGGTGGTATTCAGGTGCGCGGCTGCGGTGCGGAAATGGGGTGGATGAATCACATCTAAAACATTTCGTTCATGATCCATTCCATCCCACCTTAAAGAATTCGAGAGAAATGTCCTATGACTCCCTCCTAGCTGCAGCGAAGTGCGTATATGCAGAGAAAAACTAAGATCATATCACCACTATCTGTGGCACTCAAACAGCTCTTCTATAATAATCGATTTTCAGCAGAGAGTTTCTTTAACTGAGCGTGGGTATTTGTTACCTCCTTCGAACAGCTCGACCGACTCTGGGGATACCTTTGGCTCAGGCCATCAGGGCTGTAGTTAGTCAGTCGACCTTTGCGTTGCTGAACCTCAATGGGAGCGGTCTTTTATTCGTTGCCTATGCTGTCTAAGTCCTGGCAGCCAGTACTACGAGCGGGAATACCTCCCTACCTTAAGTCCAGGGGATCTCCGTTTAACTAAACCACAACTAGATGCGCGCTATTTTTTCGATTACAACCGCCATCCAAGGGAAATTCCGAGATTAATGCGATTTTCACCGATCGAACTCTGCCGGCCCCCTCATGGGGATGACCAAAGAGTCTTTTCGACCCCAAATGACCCAAACTAGGACTTTGTACTGACAGATCGCTACCTTGAACCGCACCTACCCTCAGGCGGACCTGCAAACGTGACTCTAGTACCCCTCACAGACGGGTACAGGTGAAAAGTAGAACGTTTGGTGCAGTCCAATTGTTACGTCAGGTCACCTACAGCCCCGGCCAA
		</sequence>
    <sequence><taxon idref="Location_2_0_0|24.0382429082188"/>
			CGAAAGTCACCGGGCAACACAAATCCTTATTTCCTCTAGGCAAAGCCTCGTGGGACTCGGTTGCAAATCGTGAAGGTTTCCTGAGGATACATGCCGGGAGATCGTCCCAGTTCAAGCAGGCGAACGCGAGAGAGTGGCCAATGTGCTTCCGTTGGTAAGGATCGCCATCATAGTGACTGGGTGACCCCCGGCACCAGGAAGGGTCTGCACGACAGACTTATGCAGGAGTGCGATGTGCACGGCAGGATCAGTTTGTGTTCATACAGCAGCATTAGATTACAGGTGTGTTTTAGTCAAAATATCTTTTCCCCAACTACTCCATTTTCGCGTCTTTATATTAGACCGGCAACAGCTTGAGGGCCGTTACGACCATCCCTTGACCGAGTCTCTGGACGAGCTTCAACACGGAACGAGTTGACCCCTCGATTAAGCAAGTGTTTTCCCCGGTGTCGTTCTTGAAACCTGTCCGAAGTACCGACACTGATTTAACTTCGATCATAGTGGCCATAGATTGTGAGATGAGGCGTTGTAATGTGAATGCAATGCCGCATCATCATTTCGTACATCTTTTACCGCTGGAGTAACGTGGTCACTGCCCCGCCCGTGTGTGGCTATCCTCAGACATTGCGTGAGTGCTAGCATATAATTAGATTCAGGGCGTAATCGCGTTATGTTTGATACTAACCTAATACAGGCCTGACGAGGGGGAGAATTTGGCGACATCTGGGTCACCAAGGCAGAGATCGTCGCGAGGATTACCCAACTGCCGCAACTCAGATGTGTTACTCCCCTAGCTCGTACCCGCAAGGTCCCAACTGATAGATGTGTATAAGGTTAACATTCCTTCATCTGAACGTTATCACCCGCTCGATTTTGGACGTGTCGAAGCCGGTGCAACTGCTCAATAGCTGATCTGGACAGCACCAGTAAACGACCCTCCTGAGTAGTTAGGTATTTGAAGGCACGGCGGATTTGATAGCGGTGGTCATATAATCAGGAACTGGTTCCTTCATGGCAGAAGAACTTTAGGTGTAAACACCCGGAGCATACTTCGGGGTTACTTAGGTGCTGAACGGTGAATAGGCCCATTGGGATGCACGTCGACATAACGGCCATCTAGAGACCCGGCAATGCCACTTCAAGGGTTGTCTGTTGACCCACGAGATTCGGTCCCTCACGCTAAGAACGAGTTCTAGAATGCAAAAAACAAAGCGCTTTAATCTGTTGCGAGCACGACCAAATGGCTTGACCTCACACCGTAACCTAAAAAAATGCGCTCTGTTCGAGTCCAGATATTAGAAACCAGACATTGATACTGCCTTGCTAGCCCGAATAATTGTGCACGTTTCTAAGGGTATTATGAAATCGTGTTTTTAGTCGCGGCCCTGACAAGCCCAAAAGCTCCTGATATCTCAAAGATCGTCCCGCTCTGGGTCTGGGCTCCGTTTCCACTATCTGGTCACAGGTTAGTAGTACAACTCCAATATAGGTACCTACTACCACCACAGCATGCCCAACAAATCCGTGCATACGTGAGCAGTCATGTCATGCCATGACTTATATATGGCCGTCACGAGCTAGGAAGACGCGTCTATGCCTCCAGGCCTACCTGCCATCAGTAGCGGTCGATACCGGTCGGTCAAAGGACTCCAGGTAGTTCGATGCTTCCCCGTAGCCTTTGTGACACCAAGGATCGTTAGTGTGTCTATAATCGTCTCGATCTTAACCGAGATGGTTCTGTCAAGTCCTGTTCCCGCGAATATTCCGCTCCAATTCGCCTAGCTGCGTTTCTCAACGGCATAACCGAGGGGGGCTAGACCCTCAGGTGACAGTGTTGCGACGACTCGCATCCCTGCGGGATGCCGGCTGAGCCCTCTTTCGTAAGACGGAGCGCTCTTCAGTAAACTACTCGGGCGTTGACCTACTTATTACCGTGCGCACCTTGCAGAATCCTCATGAGCTACCGCTACTGGTTTGCAGTTCCCTCTGATAAGAAGTTCCGGACTGGCTGTCTCCTTCCCAGTGTGGTTTCCTCCGAGGCCCCCAAAGGCTTCGCCGTTGTGGAGTGGGGTTGCCCTCTGGCGAGCGAATAAAGGTTGGACCTTCTTAATCGTTGCTTTTCTCTGATCAAGAACTGAACCGCCCGACTGACTATCCCGGACACCTTCAGATCCGACCTCGAACCGGCACTTTAAGTACCGTAGATTGTGACTCAATAAGCGATTGGTGCGCCCCATCAGTTTATGTTTTCTACTCAGGTGCACCTGAACAGTGCTGACCGATAGTAGCGCAGTGGCCAAAGAGATTAGTCTTCCAGTGACGCAAGGTCAGGGTCGAGCATCTCAGGAGGCTTTGCAGTTGATCGTGAATGAGGAGAATGACAGGTCGACCTTGTTATCGCGTGTTCAGGTTACCATTTCAATTACTCGTTGTGCGACCGCTAGGACATCTGCATCTAGCTTGTTCCCGCATATACTTATCGCCCCAGGTTCTCTAGCAAAAACCATCCGTCCAACCACGAATGATTAGGCCGTGCCCGGCTGGCTCTCTTTCAGGTTTAAGTCGGCAACGAGCCAGAAATGAACGGCGAAATATAATGCTAATAGGTCCCTAGCCTTGCGTATCTTATAGAGTTGTGGCCAAGTTCGGCTTCGGGTAGATACCTGCTATTGATCCAGGACCTGTTTGTCTAGTTAATTACAATGCGATAACTTTGCTCACACGGGAATTCACACGCGCCCGTCGTTCAATCGTATCACACAAACCAGCGGAGGTAGATTCCCTTATTCCCTCGTGGTAAAGGCCGCTCCAAACTTGTGAACTGCGTGCATCTCTTCATGTTGCCCTGTTTATTGACGTTGTTATACTATGTAGATATGTCCGCGGGCAAAACGGCTCAACGCAGATCTCGGGGCTCGAATCCCAGTCGGCCATGACTAGACGGACTCGTACGCGTCCCCGGCAGAAGCAGCTCTGTGGTAAAGAGAATTAGCCTATGCACTAGTCATAATTGTAGTTATGGCATTTATGTAACTGCCGAGGTATCCTGGTCAACGAGCTACATTTACACTTCCGCCGTAGAGTTATATTTACCACTTTCGGAAGTCGGTAGATGCTGGGAGCATACCAGACAGTCAAGAGTTTCTGTACAGAAACGACCGAAGGCTGGTGAAAGATTAGGCTTACTCTTGTAGTCGCACCAGAACATGAAAGCCTCCTCTGACGAGTTAAAACAATGTTCTCAGCATACCAATGCCCCACAGAGCATAGGATCATTCAGAGCGAGACTGGCTTATCCTGTTTGGTGCCTTTCTGGGTGGCCAGGAAAAAAGACCGAACCCAGAACCGGTAAGTACCATAATAAACGGGGACTAACCGAAAGGTGTGGGAGCCCGCCTCAGTCGGGGGCCGTCCAAAAGGCTATTGGAGCCCAAAGCGCAATGGCGGTCCTACAAGACTATGCACGCCGGCAGTGGCTACCCTCGGATCGTACAAATCCACGCTGCGAGTTTAGCGTTTCGAGGGTCACTGGGTCGACTCACTTACTAGACACGGGATATATGAGTAGCCTTATACCGTCCCATCTTGTCACAAGACCGAAACGAACGATGTAAATACGCTTATATATTGATTGTAACGTGCTGAATGACTTCGCCGCAAGAACCACCACGGGCATACAGCGTACAGCTTAACAAGCGCAAGTCAAATTGAGTTCTTAGGTTATGGACCCCGTTAGCGTGGTAGTTACGATTTGTGGTCATGTTGATGCATACCGTAAATAAGATAAACAAATGGCCACTTATTGACAGTATTCGTGCTCCAAACGTATGCCGCGTATGCCAAGCGCCACACTTTCCGGCGAGCCGCATACGTGGAAAACTAATGCGAACTGAAATCATCCTTCTGGCGAGTGCACACCTTGCCCTTTTTACATGCCGAAAGTACCATTAGCCAACTCCGTCCACTAGTACGGTTCTCGACTAAGTGTGACGGTTGTTCTTTGGCAGGCCCACTCACCAAAATCATTCGGGCATACACATTAAACGGACGAACCGTCATTGATCGCATAGCAAACTTCCCCGCGCGAGAGAATTCGTTACCGCAATGTGTGTGCGCCTTAATAGCTTATCGAAAGTATTCTACGTTCTATAGGGTGTGGACCTTAAGATGTCCGCGAGGGGATGCTCGGTATCATTCCCAGTGATTTGCAGACCTTTCCACAGTAACTCGGCTACTGTGGTTAAGATATCTATCTAGGACAACAAGGAAAGGCCAAATTTTATGCCTATGTTTTTGCGATATGTTACTCCCGGGCCGACCCGAAGTCACCAAGATGCTTTGCGCGGGGTACCAACCATCGGATCATCGCTTGTCCGGCAACAATAACGGTTGAGGAACTATGATACTCGCTGCATGCGCCAACAAACCTTAGGACGTCCTACAAGTCGGCGGCGAAAGGATTCCAGCCCCGTCTACGAGGAGGCAGGTATAAATAGACAAGGACACTCACTGAGTGAACGCCCGCTGTCAGTTTTTGCCTGCATTGTGAACCGTATGCACTGGGCTCGGCTAGGTTGCGTGGGACTTTGCTGAGGTACATAGGACAAAGCCCCACACATGTGGTGCACTTAAAGAGGACTTAGCAACGCGATGAGAACTCAGACCACCACCCTTGGCTTTTTAGAACATGTGCCCGTGACGCAAGCGGTGCGATTGTCAAATATTCCTGAACGGGCTAACGCCACAGGAAACGACTTTGACCACTCTGAAGAGTGCACTCAAGGAAGTGACATATAACTCAGAACGTCGGCGTAGTAGATTGATAATGGAACGTGAGCCGTTAATAACTGTATTCGCCAAGCAGGTGCGGGCGGCGCCGTGCGCGGGACATGGATTGTTGGCGGTACTGTAGATTACCACACGCAACCCTGTTATACATCTTGGCTTCGAACGAGACGCCCCCCAACGCCTTTCGCCGCAACGTCATGATGAGACTACCAATTGTCAGTTTCTTTGTTACTCGCCACAACGGGCCACGGATAGGCTACGAAATTACGGCGTTAAAAATTGACAGCATTAGGTCCCCCTATGCGATAACGCGCGAGTCGCAGGAGCAGGTGGTCATAGATCCTGTGATGTTTCGTGAACACATATCCTAAATTCTAGGCTGAAAGCCATCAACTCGGTTCATCCCATGGTTTCCAGTGTTTGGATGATAGATAGCGTCCCATATGTGTGAAAAGGCATTTATACATGATCGTTCTGCGGTCTTCCCATATCTCTGTGCGTTTGCGTGGATGGGAGGCAGCTCTCAATGCGAATCCAACTAGGTCTGGTGTTACGATAAATCTTGAAAGTAGGGTACACGTTTTTAGGATCTGCTATGACGCAAGCTCGGCCTATACATTTAGTAATACCCATTTTTACGAGCGATGATTTTCTCCCCGGGGGCGGTACCGATCAGCGAGACCCATACAAGATACGAGTCTTCATAAGAAGTCAGTCCTTCGAGTTTCGGATGTACATGATTTGCTACATATGATGTAAGACGTCTAGCCCCGTAGTCGAACTTCCGGATGCTGTTTGACTTCGGCTTAGCAAAAACGAGTCTGAGATTATGCAGCAGGGCAATCTATAGTTCGACTCTTTCTGCTGCGATGGAGAGGCTGAGGCCAATACCAGTGTGTAATGCTATTTCGTCTCTTCTATGGAGCCACGACGTTTAGTCATCACATACTCTCGGATGGATCACGCATGCATTAAAAACGGCAGCTTCATGAACGACCATAACGTGTGTCTTGAGGCCCCGATGTACGCCCGGATAGGATGCCTCCAAAGGCTTAAAAAAGCAGTTACCCCATTGCTTACAGTCCCAACCCGAGGCACAGCACCGTCTTCTAAGGAGGACCGAGCACCGGTGTCACCGAGTGAGTTGCGTAACAGCCGTCCTTTAAAAGGAGTTTGATGAAGGCCTCGTTAGGTGGGTACACCAGAATTTTGGACCAGTGTCACCACGGTCGGTGAGAGCGGAGAAGTCGCTCCTACAGCAAGTTTTCGCATTTCCATAGTATTTGCAACCAGTATCCGTATTCTCCGAGTAGGAGTCGTTGACTGACATCTAAGTGCACCCTGGGTCGTACGCGAACCCGGCAGGCAAGCGTAAAGGAGTGGCGCAGTTGTTATATCGGCCGTCTACGCCCAACTAGGTCCAATCTTAACTCCGCAAAGGGCTCTATTGGCTAATTCTAAGTCCTGCGTGGGTTGGGTCGCTGGTGTAGGGATGGTCCATGCTGTGCCCTAGTCGGTCTAATGAACCAGGGTATATATCGCATGCAGCGAGAGTATGCAACGGATAACCCGGATCTTTCTGATAGATCAGACTTGTTTCAGACCAGGGACCGCACTGCATGCGGAACGGCGGGAGCGGAGATCCTGGATCGCTAGTAGTGGCAGTGAGGGTGCTAGTCCGTGAAAGGCGTGTGTCACCACTACGTACAACGCATTCCAGTCAGAAGGCCTCATCCTATCTGATCCATCATCCCTAAGTACTGCTCATTCAATGAAACGACGATATTACGGAGGTGGTGCACGTGATCGAGGACAGTTAAAGTGAAGGAACCATGTCTGGGTTGGAAATCACTAGCGTCGCGTTTACCTCAGACCGACATCTTAAACGACCAAAGCAATTACTAGTTGTCGATTGTAGGTTCGGTCGCTGGGGTGTGAGTCGGAGGATTTGATCCCGAATGCCGCACAAATCAGTAGCCCTTTATATCCATAGAACGTGGAGGTCATTCAAAGCTTGGAGTACGGATGCCCGCAAGTTCATTGATCTTTCTTATGTCCTGTGCCCTGAAACGCGCGAATCGTCTGATCTCTGGTATCAGGAGAGATGTTCACCTAGTCTTCATGCAGACGCCAATGTATACTTGATAGGGCCTGAATGCGGGCCTTGCGTTATTCCGGCTAGACGTACAGAAATGTATGGGTAGCGAAGGTGGCGGATGTAATTATGTTGGGTAGGGGCGAGAAGTACTTAACAATGGTTTGCAGACCACGTACCAACTTACGCGCGGTGGTTACATCTTCAGTGATCGATTTGCGCGCCACCATTCCGATGTCACGATACTATGCAACACAAATTTATAATTCGCGCATACCAACCTCCGGGTTCATATCAAAGAGTATGGGCATAAGAATCCGGCCCAGATGGCAGAAGCGGCTTTATAATGCAAATATTGTGAATAGCAAAAGTCACGTCGTGGGCATCTAGACGTACGGGCTTGTACGCTAAAGAGACGTATATAGGGTTGTTCGAGTCGGATCTTGATAATCTACCTTCTAGTTGCTTACGCTGTCTCCTAGCGGCAGGGTACGACAAAACTGTGGCTGGTTAGCCGACCTTGCGCGGCTACTGCGAACGGCTCGGGATGTCCATACGACACCCACACGAACTTTCCATCAAGCACAATCCGTACTTTCACAGGCGTAACGCAGGTGGATAAGATTTTGGCGGTTACCGATATTCGTTTAGGCTCATCTTATCCCAGGCGCGATGGAGACCCGGTCGGCTAAATTAATGGTATTCCTCGAGGGTTTTACGTCGCGGGGAAGTCGAACAATTGACACTTCCAACATACCAAGATCGCCACTGGCTTAGACAATCATAGGCGGATAGATTACCCCGCCCCATTTAAAACATGGTGCGATGTTAGTCCTTAGTTCCGCGGGGTCTACGTCAGGCAGCCAAAAGTGTTACCCACAACCAATTGTCGATTCCGACTGGGATGTAGGCTGCTCAGTTTATATGGAGTTGAAAGCATAGGCCCGACATCCCCGAGGGAGAGGGGAGTGATGGTTTAGTGACGTCGTAGCTGGGAAACCAGGAGGCTTAGTAAAAACTTGCAGGATCTGATTACAGGTAGCCCCCATCACCGGCGTTCGAACCCGGGAGTCCGGCCCGTCACGACAAATTCTACTATCCAGGGACTCCAACGTGGAGCGTAAAAAACAGATCTTTTGTTCCATCTAAAATAGGCCCACGGAAGACTGGTGACCCTAGCGAATTAGACCGGGTCCTTCTTTCGCAGCTCCGTCAAGGAAACGTGAAATGTCTAGAGTGGAGATTAAGAGCACTTACCATTACTTGGTCGTTCGATTGAACGTTAGGCCCAAGCAGCAGCCCTTTAGGAGTAAGTACTGAAATACGTTGATTGACTTGATGTAAGTGTCTGTAAGGCGTCCGCTTATCTTATTATGGTAACTACGTTTCCATAGCGAGGAGTACTCTTTGATTATTTGCGTCCTGATTTCGAGTGACTTCCGGGCTCCCGACCCAGAGTAGAATTACACTTTACCACTTGTGAGATGGGTAGAACCGAAAGGCGATCCTCTAAGCAATCATGAGCTTGATCTGAAGCAAAAAGCGAACCGAGACGAGGCGCGTCAGTCAACGCTGTCCTGTAGGATGCGACACTGAGAAGGACTCGAATTTCAATAGAACACTTCGAGCCTACTGTGTTTCGTCGATCTGGAGCTTGCAGGCGATCCGACCCAGGCATGTGCAAGCACGAATGTTAGATTGCGGAATACATCCTAGTGGATACTGGTCAGACCATGAATCAGTGCTGCGCACGACTCTAACGTTCAACTTTATAACTGCCTGGGCCCGGATAGCCCCCTTAGGAGACCCTTCATGGATCAACGGTTACCCCTTCACGGGAGAAGAGGTATTGCGGCAGCGACTGAGATAAGTGAATCAATTCAATACGGGAATGGCAACCCCGGGTCTGGACAGACAAAATAAAGCAGACAGCCCCTTGTTTTATCACAGACTGGCTATGTATTTAGCAAATGTGACCATATTCAAGCCCTATACGACTACCCCATGAGGACCATATCCGCTCAGGAGTGTGACCTTGCGCGTATTGTTATCCGCCGGCAGTTCAACTGGAGTTACATGTAGGAACATTTTTTGCGAAACCCTAGTCCTATTATTGTAACCTCACCTATAGTGAGTCGCCCGAATCCCCGTCTGGTGTATGGGTTATCCTTGAGTGCGCTTCGCCGCCGCGGGTATGATCCACTCTTAACTGCCAACCTCTGGTTCCAATGATCGGGGCATCTACTATCTTCAGTGCAGCCGCACACTCCTCTTTCGTGTAAACGCTGCCGTTACATACACTGCGACTTATTGCAACTGTCTCATGAAACCAACATTGTGCTCTACCACCTGTAGCCTCTAGCTTGGGCCTTATACTAGCGCGTCAGACTCACAGCGAACCTTTCCTCAACTCTTACTGGTGACAACAGCAAAATTACTTAAGATTACTCATACGGCGTGATCTCCGCAGTGGGACATAAGCCCACCAGGTTGGCGAAAATACCAGCGGCAGTAACATCGCATTGTAAACGTCCCTCCCAGGAGACAGCATACTTAGTGTGACCCCGGCGCGACGCTCTATAGCAGTGCCATCTTTTGCTGACTGTCGATGTACATAGTTCCAGGTAGTTTTGTAATTATTGCCGCTAGTCTAAGTGATAAGCCTTGATCTATCTGGACGCTGATCCTCGACCTGTTTAATTTCGTGGACCTTGCCGATTGTACGGCAAGTTAAGGCAAAGGGGCCCACTGTGTGCGGAGTATTATCTCACTTCGGACATGTGGATGCAAATCCGAAAGGTGTAACACCCGATCATCGGTATCAGGCAATCATGTGACATAGCTAGGAGCTCAGCCCTTTGCCAATCAAAGACCTTGGCTGGTCAGCCACACGCATGGTGTCTACTGAATGATGGAGGGCACTCTACGGCCGAAGGCTCAGCTCGTGTAGGTATATTTGCCGATGACCGGCGCAACGATGATGTGTCCATGATACAACAGAACCAATGCAAGTTCTCTCAGGTGCTGGGCATGAACGCTTGAAGCTAGCACTCTTGTACCTATTTACCCATATCGTCTTGCTTGAGGCTGCTTATCAGGTGTAATGTTAGTCGCCGTACTGGGAGCACCGCTCGGAAATCGGAACCGCTCCCTCGTGGGAACATAGAATCACAAGATGTACAATGTGTTTTATTCTCGCAACGGCATGGAGGTAAGCTTGCCAGGCCCACAACAGCGCTTATCTGAGCCCGAGATAGTTATGCTCTCCTGTGCCTTCCGTGCTTAACGAGCTAATACAAACTTATCGCCGGTCACACTAAGACCAGCTTTACCCAAAGTAGCACGTGACAATATTCCCACCTGCCATAGCGTAGTATTGCTCTCTAAGGCGCAAGGCTGTTCTGCAGCGAATTTCTATGTCTTTCTCGAGAAAAGTTAAACCTCTGTGAGAGCGGGCAGCCTAGACACGAACTTCGGGATGCTTGCGCTACTCTCCTGGCGGCAAAGACGAGATAAACAACCAGTCCGCGTGCGAGGAGGGATTTGCCACAAATGTGAAGTTTCCACCCTCAGCAACGGGGGGCAGCAGCTAGGCCTTAAGTTTTTTCGTGCTAAACGGCAAAATTTCACGTTTCTGACAGTATGCAAGCGTGCCCCCTGCGTGAGCACGCATCCGCGGTCGTCCCGCGCAAGGCAGACGTACAGGATTCCAACGACCACACTCGGACTGTTTCTTTATGGCAACGTCGTGTCGGAACCTTCATTCTTTAATCCCTCCTGCGTATCCCGTGAGGCACGCACGCGGCTAGTCAAAAGATCTAGCAATTACGTACATTCAATAGGGGGGATTACACCAACTCGATCGAGCCGATTACGTAAGTGGTATTAACGTCTCATCCTCTGGGTGGTCCTCAGGGCTACCCAATAAGGATGATTGTTAACAGAAACAGGGGGAAAGCATGAGCACGTGTTGTAACTCACATCACCTGGGATACCGGATCAGGAGTCGGTTTTGCCGTACGGCGACACCCACACGCTTCGGAGTAGTGTGTTCTGACCTTGTACAGCGGAGCGCACAGCTTCAGGTGAGCCTCACAACCGTGCTAGTCAAGAGAGAGATCTGAGGGCCTGCGCCTTCGCATAAAGGCTTCGCTTGTCCCCTAGGGACCGAGCCCAAATTGCAAAGAACCACGTTAAGGTAAATGGTCCTGTTACCCACGACCATCTGTCTGCCCGTAGACCTCCATACGATGCCCCGAGACACCGACGTTAGTAAGATTAGCAAATCTAGTGTTGCATCGTATGCGATCTTTTACCTTCAGTAGACCTCCCTGACGCGTTTGTGTGCAGTCTGCCAATCTAAAGATCAATGTTTACAACGTCGTTGTTTGGCGGTGGTTCATAGTGTGGAACCTGAGCCAAGTCACGATCGCCAAATGGCACAAGCTCCGGCCGTGCGTGAGAAATGCAAATCGGGATGATTCATTGTATGTGGCACACACCGTCTGTGTCTCTCAGAACAGGTGCTTAGGTCTAAATTATTGGAGTTTCCAAATATACTAAATCGGCCCCGCCATACTCTGGCTTGAAAGTTCATCGGGGATATCGCCATAGTTGCCTGGAATCCCGCTAGTTTCCCGCGAGAGACCTCCCATCCTAGAGATCATCTGCGAACTCAGCAATGCGTACTAAAAGTAAAACTTCCTCGAAGGCTGAGATACGACTAGTTTCAATTTGTCCTGAGCACACTTGATAGCCATTTCAATATCCATCGGCATTGCCGTGAAGTTCCGGCTCTGATTGAGCGGTCCTTCACTTGAATCAACCAACCTACTACTTTGTACTGTCTGATTTAACTATGGCATCCTGGGTATTACGAGAATCTATCCTCTGTCGAACGATTCGAAATTTCTAGGAATGCACGTCATCCGTAACCCACCCGAGTTGTTATCTTGGGAGCCTACTTCAAATAGTTCCGCATTCGGCTGTCACTGCCGACACGATTCCCGTTGATATAAGGCATGAGGACTAAACGACTTTTCAAATGTTTCACCTGATTCGCCTAGGAGTCGGGCGTGTAGATGAAATAGGGCTGGTTGTCCGGATAAGCTTTTCGCTTTATTCCTCGACCTCGGAGGGTAACTCAGTCTCCGGAATGCGCCAAACCACACGCCTGTGAATGATCAGCGTATATCGCGTATCACTCCGCCCCCACGATTGGAAGGACAGCCGCCCTTTCGAGAACAGGACGGTGATCGATGGAGCTCCTGGTCGAGCTGAGATTGGCCATCAATACAGGTGATGGGCTCATAGTGAAACAACGTGTCAGAGGGTGCGTTATCCGCAACACCTCGATAGTAGGCAGTACTATCTTCCAGCCCTCCCACCAGGTCAAATTTGACGGGTAAAAAATAGCATGGCGGTAGCTGCGATGCGCCGTTTGACTAGGCCAGTAGAAAGGGCTAGTTACTGCAATTATATCTTAACTACTTAAACAGGGAGAAATAGGATCGCAATTCGCATGTAATCTCTTGCATACACCGCCGAAGGGTCCTCGAATGTTGGATTAGCCAGTTTGCCGAAACCAGTTAATGATGACGGCTCTTTAAGCTAGCCATGATGAGGCCTGTAATGATCATCGCAGTTCTAAACCCAGACCCTGGGTATAGAAATCGAATGCTTCAGCTTACATATATTATTCGCGAAGGAATTTATTCGTACCTTGATCATCCGGACCATTTCAAACTTGTACTAAGATATCGGGGCTTATAAGAGCCGGGACCGCCGGCTATCCGCGATGAAAAGGGTCCCTTGGGTTCAGACCCAGGAACTGGAAGTTATCATGGGAACTTCATCAGTAGAGCACGTAATTTAAGCCCCCCTGCTTACGTCGCATCACATACAAGTCCCGACAACAGCTGATCGAAATAAACGGATGTGAGCACTTGGTGTCGGTTTGCTCAAGCGTGGACACTGTCGTGGCTTGACCCAAGTGTGGAAGAACTGTAAGACGAGCCCTGCCGAAATCTGTGCACATGGCCGTCTCCTTAAGGAGCAGTACAAATGGGTTGGTCAGCTCTCCCACGACATGGCTGTTAGAGATTACGTGGAATGGCCAAGGCTCGTCTTACACCCTCGCCTACCCGGCCCTCACAATGAGACCTTCCTGCGTCATTATTGGGTTCAGGCGGGCTCTCCGCTTTTGATGCGTTAACTACTTGCTGCGAGGCCGCAACGGGCGTCCAGTCGGTCCGTAGGCCAACAAACTCTATGGAGAGCTTTGAAGCGCAGAGGCGCGGGAATAAATGTACGACAGTCGGAAGGATGATGGGTGAACCCGAGTCGATCACGTGGTGGTATTCAGGTGCGCGGCTGCGGTGCGGAAATGGGGTGGATGAATCACATCTAAAACATTTCGTTCATGATCCATTCCATCCCACCTTAAAGAATTCGAGAGAAATGTCCTATGACTCCCTCCTAGCTGCAGCGAAGTGCGTATATGCAGAGAAAAACTAAGATCATATCACCACTATCTGTGGCACTCAAACAGCTCTTCTATAATAATCGATTTTCAGCAGAGAGTTTCTTTAACTGAGCGTGGGTATTTGTTACCTCCTTCGAACAGCTCGACCGACTCTGGGGATACCTTTGGCTCAGGCCATCAGGGCTGTAGTTAGTCAGTCGACCTTTGCGTTGCTGAACCTCAATGGGAGCGGTCTTTTATTCGTTGCCTATGCTGTCTAAGTCCTGGCAGCCAGTACTACGAGCGGGAATACCTCCCTACCTTAAGTCCAGGGGATCTCCGTTTAACTAAACCACAACTAGATGCGCGCTATTTTTTCGATTACAACCGCCATCCAAGGGAAATTCCGAGATTAATGCGATTTTCACCGATCGAACTCTGCCGGCCCCCTCATGGGGATGACCAAAGAGTCTTTTCGACCCCAAATGACCCAAACTAGGACTTTGTACTGACAGATCGCTACCTTGAACCGCACCTACCCTCAGGCGGACCTGCAAACGTGACTCTAGTACCCCTCACAGACGGGTACAGGTGAAAAGTAGAACGTTTGGTGCAGTCCAATTGTTACGTCAGGTCACCTACAGCCCCGGCCAA
		</sequence>
    <sequence><taxon idref="Location_2_2_1|17.434497072494917"/>
[truncated: 350,202 more chars]
