# Supplementary material for: Epidemic Reconstruction in a Phylogenetics Framework: Transmission Trees as Partitions of the Node Set
Source: PLoS Comput Biol. 2015 Dec 30;11(12):e1004613. doi: 10.1371/journal.pcbi.1004613 (PMC4701012; doi:10.1371/journal.pcbi.1004613)
Supplement: S1 Data — BEAST input file for all WHC analyses of all simulated datasets. (ZIP) [file pcbi.1004613.s006.zip › S1_Data/wcc_X_6_prior_6.xml]

<!-- Generated by BEAUTi v1.8.0 Prerelease r5934                             -->
<!--       by Alexei J. Drummond, Andrew Rambaut and Marc A. Suchard         -->
<!--       Department of Computer Science, University of Auckland and        -->
<!--       Institute of Evolutionary Biology, University of Edinburgh        -->
<!--       David Geffen School of Medicine, University of California, Los Angeles-->
<!--       http://beast.bio.ed.ac.uk/                                        -->
<!-- BEAUTi output modified for transmission tree reconstruction by OldMacDonald 4-->
<!--        by Matthew Hall, University of Edinburgh-->
<beast>
  <!-- The list of taxa to be analysed (can also include dates/ages).          -->
  <!-- ntax=50                                                                 -->
  <taxa id="taxa">
    <taxon id="Location_0_2_0|41.3868342865917">
      <date value="41.3868342865917" direction="forwards" units="days"/>
      <attr name="caseID">Location_0_2_0</attr>
    </taxon>
    <taxon id="Location_0_3_1|38.53256010415475">
      <date value="38.53256010415475" direction="forwards" units="days"/>
      <attr name="caseID">Location_0_3_1</attr>
    </taxon>
    <taxon id="Location_1_4_0|23.390272516095145">
      <date value="23.390272516095145" direction="forwards" units="days"/>
      <attr name="caseID">Location_1_4_0</attr>
    </taxon>
    <taxon id="Location_3_1_0|38.4818108047792">
      <date value="38.4818108047792" direction="forwards" units="days"/>
      <attr name="caseID">Location_3_1_0</attr>
    </taxon>
    <taxon id="Location_4_2_1|16.716690618890084">
      <date value="16.716690618890084" direction="forwards" units="days"/>
      <attr name="caseID">Location_4_2_1</attr>
    </taxon>
    <taxon id="Location_1_3_0|26.95369640902849">
      <date value="26.95369640902849" direction="forwards" units="days"/>
      <attr name="caseID">Location_1_3_0</attr>
    </taxon>
    <taxon id="Location_0_1_1|43.99538800163613">
      <date value="43.99538800163613" direction="forwards" units="days"/>
      <attr name="caseID">Location_0_1_1</attr>
    </taxon>
    <taxon id="Location_1_2_1|28.46752811544367">
      <date value="28.46752811544367" direction="forwards" units="days"/>
      <attr name="caseID">Location_1_2_1</attr>
    </taxon>
    <taxon id="Location_0_4_0|41.24513710320001">
      <date value="41.24513710320001" direction="forwards" units="days"/>
      <attr name="caseID">Location_0_4_0</attr>
    </taxon>
    <taxon id="Location_0_2_1|37.52105906610211">
      <date value="37.52105906610211" direction="forwards" units="days"/>
      <attr name="caseID">Location_0_2_1</attr>
    </taxon>
    <taxon id="Location_1_1_0|38.633242910357744">
      <date value="38.633242910357744" direction="forwards" units="days"/>
      <attr name="caseID">Location_1_1_0</attr>
    </taxon>
    <taxon id="Location_2_4_0|34.64983740490915">
      <date value="34.64983740490915" direction="forwards" units="days"/>
      <attr name="caseID">Location_2_4_0</attr>
    </taxon>
    <taxon id="Location_3_1_1|33.57304714978363">
      <date value="33.57304714978363" direction="forwards" units="days"/>
      <attr name="caseID">Location_3_1_1</attr>
    </taxon>
    <taxon id="Location_0_3_0|39.0277630297462">
      <date value="39.0277630297462" direction="forwards" units="days"/>
      <attr name="caseID">Location_0_3_0</attr>
    </taxon>
    <taxon id="Location_0_0_1|39.81362869982778">
      <date value="39.81362869982778" direction="forwards" units="days"/>
      <attr name="caseID">Location_0_0_1</attr>
    </taxon>
    <taxon id="Location_3_4_1|30.539031924377436">
      <date value="30.539031924377436" direction="forwards" units="days"/>
      <attr name="caseID">Location_3_4_1</attr>
    </taxon>
    <taxon id="Location_3_3_0|25.544328459044948">
      <date value="25.544328459044948" direction="forwards" units="days"/>
      <attr name="caseID">Location_3_3_0</attr>
    </taxon>
    <taxon id="Location_4_3_1|22.29533208588462">
      <date value="22.29533208588462" direction="forwards" units="days"/>
      <attr name="caseID">Location_4_3_1</attr>
    </taxon>
    <taxon id="Location_2_2_1|28.56746599309849">
      <date value="28.56746599309849" direction="forwards" units="days"/>
      <attr name="caseID">Location_2_2_1</attr>
    </taxon>
    <taxon id="Location_2_3_1|25.798525064438167">
      <date value="25.798525064438167" direction="forwards" units="days"/>
      <attr name="caseID">Location_2_3_1</attr>
    </taxon>
    <taxon id="Location_1_3_1|26.95043004575981">
      <date value="26.95043004575981" direction="forwards" units="days"/>
      <attr name="caseID">Location_1_3_1</attr>
    </taxon>
    <taxon id="Location_1_0_0|42.67836447857641">
      <date value="42.67836447857641" direction="forwards" units="days"/>
      <attr name="caseID">Location_1_0_0</attr>
    </taxon>
    <taxon id="Location_0_4_1|48.79779795808305">
      <date value="48.79779795808305" direction="forwards" units="days"/>
      <attr name="caseID">Location_0_4_1</attr>
    </taxon>
    <taxon id="Location_4_2_0|12.46658180596797">
      <date value="12.46658180596797" direction="forwards" units="days"/>
      <attr name="caseID">Location_4_2_0</attr>
    </taxon>
    <taxon id="Location_3_3_1|22.318154046860514">
      <date value="22.318154046860514" direction="forwards" units="days"/>
      <attr name="caseID">Location_3_3_1</attr>
    </taxon>
    <taxon id="Location_1_2_0|46.98489468842068">
      <date value="46.98489468842068" direction="forwards" units="days"/>
      <attr name="caseID">Location_1_2_0</attr>
    </taxon>
    <taxon id="Location_2_3_0|19.909897271621">
      <date value="19.909897271621" direction="forwards" units="days"/>
      <attr name="caseID">Location_2_3_0</attr>
    </taxon>
    <taxon id="Location_2_1_1|45.05371051850649">
      <date value="45.05371051850649" direction="forwards" units="days"/>
      <attr name="caseID">Location_2_1_1</attr>
    </taxon>
    <taxon id="Location_2_2_0|27.54833699748858">
      <date value="27.54833699748858" direction="forwards" units="days"/>
      <attr name="caseID">Location_2_2_0</attr>
    </taxon>
    <taxon id="Location_4_0_1|40.751638535784316">
      <date value="40.751638535784316" direction="forwards" units="days"/>
      <attr name="caseID">Location_4_0_1</attr>
    </taxon>
    <taxon id="Location_0_1_0|39.946972834471175">
      <date value="39.946972834471175" direction="forwards" units="days"/>
      <attr name="caseID">Location_0_1_0</attr>
    </taxon>
    <taxon id="Location_3_0_1|38.09099969183342">
      <date value="38.09099969183342" direction="forwards" units="days"/>
      <attr name="caseID">Location_3_0_1</attr>
    </taxon>
    <taxon id="Location_1_0_1|39.23080071275196">
      <date value="39.23080071275196" direction="forwards" units="days"/>
      <attr name="caseID">Location_1_0_1</attr>
    </taxon>
    <taxon id="Location_2_0_0|45.28268682525354">
      <date value="45.28268682525354" direction="forwards" units="days"/>
      <attr name="caseID">Location_2_0_0</attr>
    </taxon>
    <taxon id="Location_1_4_1|50.947808433621965">
      <date value="50.947808433621965" direction="forwards" units="days"/>
      <attr name="caseID">Location_1_4_1</attr>
    </taxon>
    <taxon id="Location_1_1_1|37.10612374646086">
      <date value="37.10612374646086" direction="forwards" units="days"/>
      <attr name="caseID">Location_1_1_1</attr>
    </taxon>
    <taxon id="Location_4_4_0|35.57410086846195">
      <date value="35.57410086846195" direction="forwards" units="days"/>
      <attr name="caseID">Location_4_4_0</attr>
    </taxon>
    <taxon id="Location_2_1_0|26.790279354959953">
      <date value="26.790279354959953" direction="forwards" units="days"/>
      <attr name="caseID">Location_2_1_0</attr>
    </taxon>
    <taxon id="Location_3_2_0|20.045733044552712">
      <date value="20.045733044552712" direction="forwards" units="days"/>
      <attr name="caseID">Location_3_2_0</attr>
    </taxon>
    <taxon id="Location_0_0_0|47.3883710525825">
      <date value="47.3883710525825" direction="forwards" units="days"/>
      <attr name="caseID">Location_0_0_0</attr>
    </taxon>
    <taxon id="Location_3_4_0|30.324892871016083">
      <date value="30.324892871016083" direction="forwards" units="days"/>
      <attr name="caseID">Location_3_4_0</attr>
    </taxon>
    <taxon id="Location_2_0_1|46.23005135909257">
      <date value="46.23005135909257" direction="forwards" units="days"/>
      <attr name="caseID">Location_2_0_1</attr>
    </taxon>
    <taxon id="Location_3_0_0|40.76866318013563">
      <date value="40.76866318013563" direction="forwards" units="days"/>
      <attr name="caseID">Location_3_0_0</attr>
    </taxon>
    <taxon id="Location_4_1_1|39.70657524847227">
      <date value="39.70657524847227" direction="forwards" units="days"/>
      <attr name="caseID">Location_4_1_1</attr>
    </taxon>
    <taxon id="Location_4_1_0|28.863969336145644">
      <date value="28.863969336145644" direction="forwards" units="days"/>
      <attr name="caseID">Location_4_1_0</attr>
    </taxon>
    <taxon id="Location_3_2_1|23.78185607665391">
      <date value="23.78185607665391" direction="forwards" units="days"/>
      <attr name="caseID">Location_3_2_1</attr>
    </taxon>
    <taxon id="Location_4_0_0|42.167848366141705">
      <date value="42.167848366141705" direction="forwards" units="days"/>
      <attr name="caseID">Location_4_0_0</attr>
    </taxon>
    <taxon id="Location_2_4_1|31.723147696015996">
      <date value="31.723147696015996" direction="forwards" units="days"/>
      <attr name="caseID">Location_2_4_1</attr>
    </taxon>
    <taxon id="Location_4_3_0|19.100590588238106">
      <date value="19.100590588238106" direction="forwards" units="days"/>
      <attr name="caseID">Location_4_3_0</attr>
    </taxon>
    <taxon id="Location_4_4_1|41.03866693145817">
      <date value="41.03866693145817" direction="forwards" units="days"/>
      <attr name="caseID">Location_4_4_1</attr>
    </taxon>
  </taxa>
  <!-- The sequence alignment (each sequence refers to a taxon above).         -->
  <!-- ntax=50 nchar=14000                                                      -->
  <alignment id="alignment" dataType="nucleotide">
    <sequence><taxon idref="Location_4_2_0|12.46658180596797"/>???</sequence>
    <sequence><taxon idref="Location_3_3_1|22.318154046860514"/>???</sequence>
    <sequence><taxon idref="Location_3_3_0|25.544328459044948"/>???</sequence>
    <sequence><taxon idref="Location_3_1_1|33.57304714978363"/>???</sequence>
    <sequence><taxon idref="Location_4_0_1|40.751638535784316"/>???</sequence>
    <sequence><taxon idref="Location_4_0_0|42.167848366141705"/>???</sequence>
    <sequence><taxon idref="Location_4_1_0|28.863969336145644"/>???</sequence>
    <sequence><taxon idref="Location_3_0_1|38.09099969183342"/>???</sequence>
    <sequence><taxon idref="Location_2_0_0|45.28268682525354"/>???</sequence>
    <sequence><taxon idref="Location_4_1_1|39.70657524847227"/>???</sequence>
    <sequence><taxon idref="Location_2_3_0|19.909897271621"/>???</sequence>
    <sequence><taxon idref="Location_2_2_1|28.56746599309849"/>???</sequence>
    <sequence><taxon idref="Location_3_1_0|38.4818108047792"/>???</sequence>
    <sequence><taxon idref="Location_1_3_0|26.95369640902849"/>???</sequence>
    <sequence><taxon idref="Location_0_3_1|38.53256010415475"/>???</sequence>
    <sequence><taxon idref="Location_3_4_1|30.539031924377436"/>???</sequence>
    <sequence><taxon idref="Location_1_2_1|28.46752811544367"/>???</sequence>
    <sequence><taxon idref="Location_2_3_1|25.798525064438167"/>???</sequence>
    <sequence><taxon idref="Location_1_3_1|26.95043004575981"/>???</sequence>
    <sequence><taxon idref="Location_0_3_0|39.0277630297462"/>???</sequence>
    <sequence><taxon idref="Location_0_1_0|39.946972834471175"/>???</sequence>
    <sequence><taxon idref="Location_0_0_0|47.3883710525825"/>???</sequence>
    <sequence><taxon idref="Location_0_4_0|41.24513710320001"/>???</sequence>
    <sequence><taxon idref="Location_1_4_0|23.390272516095145"/>???</sequence>
    <sequence><taxon idref="Location_2_4_0|34.64983740490915"/>???</sequence>
    <sequence><taxon idref="Location_0_2_0|41.3868342865917"/>???</sequence>
    <sequence><taxon idref="Location_4_2_1|16.716690618890084"/>???</sequence>
    <sequence><taxon idref="Location_4_3_0|19.100590588238106"/>???</sequence>
    <sequence><taxon idref="Location_3_4_0|30.324892871016083"/>???</sequence>
    <sequence><taxon idref="Location_4_4_0|35.57410086846195"/>???</sequence>
    <sequence><taxon idref="Location_0_1_1|43.99538800163613"/>???</sequence>
    <sequence><taxon idref="Location_4_4_1|41.03866693145817"/>???</sequence>
    <sequence><taxon idref="Location_2_4_1|31.723147696015996"/>???</sequence>
    <sequence><taxon idref="Location_0_2_1|37.52105906610211"/>???</sequence>
    <sequence><taxon idref="Location_1_0_1|39.23080071275196"/>???</sequence>
    <sequence><taxon idref="Location_2_0_1|46.23005135909257"/>???</sequence>
    <sequence><taxon idref="Location_4_3_1|22.29533208588462"/>???</sequence>
    <sequence><taxon idref="Location_3_2_0|20.045733044552712"/>???</sequence>
    <sequence><taxon idref="Location_2_1_0|26.790279354959953"/>???</sequence>
    <sequence><taxon idref="Location_3_2_1|23.78185607665391"/>???</sequence>
    <sequence><taxon idref="Location_2_2_0|27.54833699748858"/>???</sequence>
    <sequence><taxon idref="Location_1_0_0|42.67836447857641"/>???</sequence>
    <sequence><taxon idref="Location_3_0_0|40.76866318013563"/>???</sequence>
    <sequence><taxon idref="Location_1_1_0|38.633242910357744"/>???</sequence>
    <sequence><taxon idref="Location_2_1_1|45.05371051850649"/>???</sequence>
    <sequence><taxon idref="Location_1_2_0|46.98489468842068"/>???</sequence>
    <sequence><taxon idref="Location_0_4_1|48.79779795808305"/>???</sequence>
    <sequence><taxon idref="Location_1_4_1|50.947808433621965"/>???</sequence>
    <sequence><taxon idref="Location_1_1_1|37.10612374646086"/>???</sequence>
    <sequence><taxon idref="Location_0_0_1|39.81362869982778"/>???</sequence>
  </alignment>
  <!-- The unique patterns from 1 to end                                       -->
  <!-- npatterns=213                                                           -->
  <!-- This is a simple constant population size coalescent model              -->
  <!-- that is used to generate an initial tree for the chain.                 -->
  <constantSize id="initialDemo" units="years">
    <populationSize>
      <parameter id="initialDemo.popSize" value="100.0"/>
    </populationSize>
  </constantSize>
  <!-- Generate a random starting tree under the coalescent process            -->
  <coalescentSimulator id="startingTree">
    <taxa idref="taxa"/>
    <constantSize idref="initialDemo"/>
  </coalescentSimulator>
  <!-- Generate a tree model                                                   -->
  <partitionedTreeModel id="treeModel">
    <coalescentTree idref="startingTree"/>
    <rootHeight>
      <parameter id="treeModel.rootHeight"/>
    </rootHeight>
    <nodeHeights internalNodes="true">
      <parameter id="treeModel.internalNodeHeights"/>
    </nodeHeights>
    <nodeHeights internalNodes="true" rootNode="true">
      <parameter id="treeModel.allInternalNodeHeights"/>
    </nodeHeights>
  </partitionedTreeModel>
  <!-- Generate a gmrfSkyrideLikelihood for GMRF Bayesian Skyride process      -->
  <!-- The strict clock (Uniform rates across branches)                        -->
  <strictClockBranchRates id="branchRates">
    <rate>
      <parameter id="clock.rate" value="1E-5" lower="0.0"/>
    </rate>
  </strictClockBranchRates>
  <!-- The HKY substitution model (Hasegawa, Kishino & Yano, 1985)             -->
  <HKYModel id="hky">
    <frequencies>
      <frequencyModel dataType="nucleotide">
        <frequencies>
          <parameter id="frequencies" value="0.25 0.25 0.25 0.25"/>
        </frequencies>
      </frequencyModel>
    </frequencies>
    <kappa>
      <parameter id="kappa" value="2.0" lower="0.0"/>
    </kappa>
  </HKYModel>
  <!-- site model                                                              -->
  <siteModel id="siteModel">
    <substitutionModel>
      <HKYModel idref="hky"/>
    </substitutionModel>
  </siteModel>
  <!-- Likelihood for tree given sequence data                                 -->
  <treeLikelihood id="treeLikelihood" useAmbiguities="false">
    <treeModel idref="treeModel"/>
    <siteModel idref="siteModel"/>
    <strictClockBranchRates idref="branchRates"/>
    <alignment idref="alignment"/>
  </treeLikelihood>
  <!-- Define operators                                                        -->
  <!-- Epidemiological information about the clinical cases that the sequences were taken from-->
  <categoryOutbreak id="outbreak" hasLatentPeriods="true" hasGeography="true">
    <infectiousPeriodPrior>
      <normalPeriodPriorDistribution id="inf1dist" log="false" mu="10" lambda="0.01" alpha="1" beta="1"/>
    </infectiousPeriodPrior>
    <latentPeriods>
      <parameter value="0.0001" lower="0" id="lat1.latPeriod"/>
    </latentPeriods>
    <taxa idref="taxa"/>
    <categoryCase wasEverInfected="true" caseID="Location_0_2_0" id="FarmLocation_0_2_0" infectiousCategory="inf1dist" latentCategory="lat1.latPeriod" examTime="41.3868342865917" cullTime="41.3868342865917">
      <infectionTimeBranchPosition>
        <parameter value="0.5" id="Location_0_2_0_bp" upper="1" lower="0.0"/>
      </infectionTimeBranchPosition>
      <spatialCoordinates>
        <parameter value="0.5 0.1" dimension="2"/>
      </spatialCoordinates>
      <taxon idref="Location_0_2_0|41.3868342865917"/>
    </categoryCase>
    <categoryCase wasEverInfected="true" caseID="Location_0_3_1" id="FarmLocation_0_3_1" infectiousCategory="inf1dist" latentCategory="lat1.latPeriod" examTime="38.53256010415475" cullTime="38.53256010415475">
      <infectionTimeBranchPosition>
        <parameter value="0.5" id="Location_0_3_1_bp" upper="1" lower="0.0"/>
      </infectionTimeBranchPosition>
      <spatialCoordinates>
        <parameter value="0.7000000000000001 0.1" dimension="2"/>
      </spatialCoordinates>
      <taxon idref="Location_0_3_1|38.53256010415475"/>
    </categoryCase>
    <categoryCase wasEverInfected="true" caseID="Location_1_4_0" id="FarmLocation_1_4_0" infectiousCategory="inf1dist" latentCategory="lat1.latPeriod" examTime="23.390272516095145" cullTime="23.390272516095145">
      <infectionTimeBranchPosition>
        <parameter value="0.5" id="Location_1_4_0_bp" upper="1" lower="0.0"/>
      </infectionTimeBranchPosition>
      <spatialCoordinates>
        <parameter value="0.9 0.30000000000000004" dimension="2"/>
      </spatialCoordinates>
      <taxon idref="Location_1_4_0|23.390272516095145"/>
    </categoryCase>
    <categoryCase wasEverInfected="true" caseID="Location_3_1_0" id="FarmLocation_3_1_0" infectiousCategory="inf1dist" latentCategory="lat1.latPeriod" examTime="38.4818108047792" cullTime="38.4818108047792">
      <infectionTimeBranchPosition>
        <parameter value="0.5" id="Location_3_1_0_bp" upper="1" lower="0.0"/>
      </infectionTimeBranchPosition>
      <spatialCoordinates>
        <parameter value="0.30000000000000004 0.7000000000000001" dimension="2"/>
      </spatialCoordinates>
      <taxon idref="Location_3_1_0|38.4818108047792"/>
    </categoryCase>
    <categoryCase wasEverInfected="true" caseID="Location_4_2_1" id="FarmLocation_4_2_1" infectiousCategory="inf1dist" latentCategory="lat1.latPeriod" examTime="16.716690618890084" cullTime="16.716690618890084">
      <infectionTimeBranchPosition>
        <parameter value="0.5" id="Location_4_2_1_bp" upper="1" lower="0.0"/>
      </infectionTimeBranchPosition>
      <spatialCoordinates>
        <parameter value="0.5 0.9" dimension="2"/>
      </spatialCoordinates>
      <taxon idref="Location_4_2_1|16.716690618890084"/>
    </categoryCase>
    <categoryCase wasEverInfected="true" caseID="Location_1_3_0" id="FarmLocation_1_3_0" infectiousCategory="inf1dist" latentCategory="lat1.latPeriod" examTime="26.95369640902849" cullTime="26.95369640902849">
      <infectionTimeBranchPosition>
        <parameter value="0.5" id="Location_1_3_0_bp" upper="1" lower="0.0"/>
      </infectionTimeBranchPosition>
      <spatialCoordinates>
        <parameter value="0.7000000000000001 0.30000000000000004" dimension="2"/>
      </spatialCoordinates>
      <taxon idref="Location_1_3_0|26.95369640902849"/>
    </categoryCase>
    <categoryCase wasEverInfected="true" caseID="Location_0_1_1" id="FarmLocation_0_1_1" infectiousCategory="inf1dist" latentCategory="lat1.latPeriod" examTime="43.99538800163613" cullTime="43.99538800163613">
      <infectionTimeBranchPosition>
        <parameter value="0.5" id="Location_0_1_1_bp" upper="1" lower="0.0"/>
      </infectionTimeBranchPosition>
      <spatialCoordinates>
        <parameter value="0.30000000000000004 0.1" dimension="2"/>
      </spatialCoordinates>
      <taxon idref="Location_0_1_1|43.99538800163613"/>
    </categoryCase>
    <categoryCase wasEverInfected="true" caseID="Location_1_2_1" id="FarmLocation_1_2_1" infectiousCategory="inf1dist" latentCategory="lat1.latPeriod" examTime="28.46752811544367" cullTime="28.46752811544367">
      <infectionTimeBranchPosition>
        <parameter value="0.5" id="Location_1_2_1_bp" upper="1" lower="0.0"/>
      </infectionTimeBranchPosition>
      <spatialCoordinates>
        <parameter value="0.5 0.30000000000000004" dimension="2"/>
      </spatialCoordinates>
      <taxon idref="Location_1_2_1|28.46752811544367"/>
    </categoryCase>
    <categoryCase wasEverInfected="true" caseID="Location_0_4_0" id="FarmLocation_0_4_0" infectiousCategory="inf1dist" latentCategory="lat1.latPeriod" examTime="41.24513710320001" cullTime="41.24513710320001">
      <infectionTimeBranchPosition>
        <parameter value="0.5" id="Location_0_4_0_bp" upper="1" lower="0.0"/>
      </infectionTimeBranchPosition>
      <spatialCoordinates>
        <parameter value="0.9 0.1" dimension="2"/>
      </spatialCoordinates>
      <taxon idref="Location_0_4_0|41.24513710320001"/>
    </categoryCase>
    <categoryCase wasEverInfected="true" caseID="Location_0_2_1" id="FarmLocation_0_2_1" infectiousCategory="inf1dist" latentCategory="lat1.latPeriod" examTime="37.52105906610211" cullTime="37.52105906610211">
      <infectionTimeBranchPosition>
        <parameter value="0.5" id="Location_0_2_1_bp" upper="1" lower="0.0"/>
      </infectionTimeBranchPosition>
      <spatialCoordinates>
        <parameter value="0.5 0.1" dimension="2"/>
      </spatialCoordinates>
      <taxon idref="Location_0_2_1|37.52105906610211"/>
    </categoryCase>
    <categoryCase wasEverInfected="true" caseID="Location_1_1_0" id="FarmLocation_1_1_0" infectiousCategory="inf1dist" latentCategory="lat1.latPeriod" examTime="38.633242910357744" cullTime="38.633242910357744">
      <infectionTimeBranchPosition>
        <parameter value="0.5" id="Location_1_1_0_bp" upper="1" lower="0.0"/>
      </infectionTimeBranchPosition>
      <spatialCoordinates>
        <parameter value="0.30000000000000004 0.30000000000000004" dimension="2"/>
      </spatialCoordinates>
      <taxon idref="Location_1_1_0|38.633242910357744"/>
    </categoryCase>
    <categoryCase wasEverInfected="true" caseID="Location_2_4_0" id="FarmLocation_2_4_0" infectiousCategory="inf1dist" latentCategory="lat1.latPeriod" examTime="34.64983740490915" cullTime="34.64983740490915">
      <infectionTimeBranchPosition>
        <parameter value="0.5" id="Location_2_4_0_bp" upper="1" lower="0.0"/>
      </infectionTimeBranchPosition>
      <spatialCoordinates>
        <parameter value="0.9 0.5" dimension="2"/>
      </spatialCoordinates>
      <taxon idref="Location_2_4_0|34.64983740490915"/>
    </categoryCase>
    <categoryCase wasEverInfected="true" caseID="Location_3_1_1" id="FarmLocation_3_1_1" infectiousCategory="inf1dist" latentCategory="lat1.latPeriod" examTime="33.57304714978363" cullTime="33.57304714978363">
      <infectionTimeBranchPosition>
        <parameter value="0.5" id="Location_3_1_1_bp" upper="1" lower="0.0"/>
      </infectionTimeBranchPosition>
      <spatialCoordinates>
        <parameter value="0.30000000000000004 0.7000000000000001" dimension="2"/>
      </spatialCoordinates>
      <taxon idref="Location_3_1_1|33.57304714978363"/>
    </categoryCase>
    <categoryCase wasEverInfected="true" caseID="Location_0_3_0" id="FarmLocation_0_3_0" infectiousCategory="inf1dist" latentCategory="lat1.latPeriod" examTime="39.0277630297462" cullTime="39.0277630297462">
      <infectionTimeBranchPosition>
        <parameter value="0.5" id="Location_0_3_0_bp" upper="1" lower="0.0"/>
      </infectionTimeBranchPosition>
      <spatialCoordinates>
        <parameter value="0.7000000000000001 0.1" dimension="2"/>
      </spatialCoordinates>
      <taxon idref="Location_0_3_0|39.0277630297462"/>
    </categoryCase>
    <categoryCase wasEverInfected="true" caseID="Location_0_0_1" id="FarmLocation_0_0_1" infectiousCategory="inf1dist" latentCategory="lat1.latPeriod" examTime="39.81362869982778" cullTime="39.81362869982778">
      <infectionTimeBranchPosition>
        <parameter value="0.5" id="Location_0_0_1_bp" upper="1" lower="0.0"/>
      </infectionTimeBranchPosition>
      <spatialCoordinates>
        <parameter value="0.1 0.1" dimension="2"/>
      </spatialCoordinates>
      <taxon idref="Location_0_0_1|39.81362869982778"/>
    </categoryCase>
    <categoryCase wasEverInfected="true" caseID="Location_3_4_1" id="FarmLocation_3_4_1" infectiousCategory="inf1dist" latentCategory="lat1.latPeriod" examTime="30.539031924377436" cullTime="30.539031924377436">
      <infectionTimeBranchPosition>
        <parameter value="0.5" id="Location_3_4_1_bp" upper="1" lower="0.0"/>
      </infectionTimeBranchPosition>
      <spatialCoordinates>
        <parameter value="0.9 0.7000000000000001" dimension="2"/>
      </spatialCoordinates>
      <taxon idref="Location_3_4_1|30.539031924377436"/>
    </categoryCase>
    <categoryCase wasEverInfected="true" caseID="Location_3_3_0" id="FarmLocation_3_3_0" infectiousCategory="inf1dist" latentCategory="lat1.latPeriod" examTime="25.544328459044948" cullTime="25.544328459044948">
      <infectionTimeBranchPosition>
        <parameter value="0.5" id="Location_3_3_0_bp" upper="1" lower="0.0"/>
      </infectionTimeBranchPosition>
      <spatialCoordinates>
        <parameter value="0.7000000000000001 0.7000000000000001" dimension="2"/>
      </spatialCoordinates>
      <taxon idref="Location_3_3_0|25.544328459044948"/>
    </categoryCase>
    <categoryCase wasEverInfected="true" caseID="Location_4_3_1" id="FarmLocation_4_3_1" infectiousCategory="inf1dist" latentCategory="lat1.latPeriod" examTime="22.29533208588462" cullTime="22.29533208588462">
      <infectionTimeBranchPosition>
        <parameter value="0.5" id="Location_4_3_1_bp" upper="1" lower="0.0"/>
      </infectionTimeBranchPosition>
      <spatialCoordinates>
        <parameter value="0.7000000000000001 0.9" dimension="2"/>
      </spatialCoordinates>
      <taxon idref="Location_4_3_1|22.29533208588462"/>
    </categoryCase>
    <categoryCase wasEverInfected="true" caseID="Location_2_2_1" id="FarmLocation_2_2_1" infectiousCategory="inf1dist" latentCategory="lat1.latPeriod" examTime="28.56746599309849" cullTime="28.56746599309849">
      <infectionTimeBranchPosition>
        <parameter value="0.5" id="Location_2_2_1_bp" upper="1" lower="0.0"/>
      </infectionTimeBranchPosition>
      <spatialCoordinates>
        <parameter value="0.5 0.5" dimension="2"/>
      </spatialCoordinates>
      <taxon idref="Location_2_2_1|28.56746599309849"/>
    </categoryCase>
    <categoryCase wasEverInfected="true" caseID="Location_2_3_1" id="FarmLocation_2_3_1" infectiousCategory="inf1dist" latentCategory="lat1.latPeriod" examTime="25.798525064438167" cullTime="25.798525064438167">
      <infectionTimeBranchPosition>
        <parameter value="0.5" id="Location_2_3_1_bp" upper="1" lower="0.0"/>
      </infectionTimeBranchPosition>
      <spatialCoordinates>
        <parameter value="0.7000000000000001 0.5" dimension="2"/>
      </spatialCoordinates>
      <taxon idref="Location_2_3_1|25.798525064438167"/>
    </categoryCase>
    <categoryCase wasEverInfected="true" caseID="Location_1_3_1" id="FarmLocation_1_3_1" infectiousCategory="inf1dist" latentCategory="lat1.latPeriod" examTime="26.95043004575981" cullTime="26.95043004575981">
      <infectionTimeBranchPosition>
        <parameter value="0.5" id="Location_1_3_1_bp" upper="1" lower="0.0"/>
      </infectionTimeBranchPosition>
      <spatialCoordinates>
        <parameter value="0.7000000000000001 0.30000000000000004" dimension="2"/>
      </spatialCoordinates>
      <taxon idref="Location_1_3_1|26.95043004575981"/>
    </categoryCase>
    <categoryCase wasEverInfected="true" caseID="Location_1_0_0" id="FarmLocation_1_0_0" infectiousCategory="inf1dist" latentCategory="lat1.latPeriod" examTime="42.67836447857641" cullTime="42.67836447857641">
      <infectionTimeBranchPosition>
        <parameter value="0.5" id="Location_1_0_0_bp" upper="1" lower="0.0"/>
      </infectionTimeBranchPosition>
      <spatialCoordinates>
        <parameter value="0.1 0.30000000000000004" dimension="2"/>
      </spatialCoordinates>
      <taxon idref="Location_1_0_0|42.67836447857641"/>
    </categoryCase>
    <categoryCase wasEverInfected="true" caseID="Location_0_4_1" id="FarmLocation_0_4_1" infectiousCategory="inf1dist" latentCategory="lat1.latPeriod" examTime="48.79779795808305" cullTime="48.79779795808305">
      <infectionTimeBranchPosition>
        <parameter value="0.5" id="Location_0_4_1_bp" upper="1" lower="0.0"/>
      </infectionTimeBranchPosition>
      <spatialCoordinates>
        <parameter value="0.9 0.1" dimension="2"/>
      </spatialCoordinates>
      <taxon idref="Location_0_4_1|48.79779795808305"/>
    </categoryCase>
    <categoryCase wasEverInfected="true" caseID="Location_4_2_0" id="FarmLocation_4_2_0" infectiousCategory="inf1dist" latentCategory="lat1.latPeriod" examTime="12.46658180596797" cullTime="12.46658180596797">
      <infectionTimeBranchPosition>
        <parameter value="0.5" id="Location_4_2_0_bp" upper="1" lower="0.0"/>
      </infectionTimeBranchPosition>
      <spatialCoordinates>
        <parameter value="0.5 0.9" dimension="2"/>
      </spatialCoordinates>
      <taxon idref="Location_4_2_0|12.46658180596797"/>
    </categoryCase>
    <categoryCase wasEverInfected="true" caseID="Location_3_3_1" id="FarmLocation_3_3_1" infectiousCategory="inf1dist" latentCategory="lat1.latPeriod" examTime="22.318154046860514" cullTime="22.318154046860514">
      <infectionTimeBranchPosition>
        <parameter value="0.5" id="Location_3_3_1_bp" upper="1" lower="0.0"/>
      </infectionTimeBranchPosition>
      <spatialCoordinates>
        <parameter value="0.7000000000000001 0.7000000000000001" dimension="2"/>
      </spatialCoordinates>
      <taxon idref="Location_3_3_1|22.318154046860514"/>
    </categoryCase>
    <categoryCase wasEverInfected="true" caseID="Location_1_2_0" id="FarmLocation_1_2_0" infectiousCategory="inf1dist" latentCategory="lat1.latPeriod" examTime="46.98489468842068" cullTime="46.98489468842068">
      <infectionTimeBranchPosition>
        <parameter value="0.5" id="Location_1_2_0_bp" upper="1" lower="0.0"/>
      </infectionTimeBranchPosition>
      <spatialCoordinates>
        <parameter value="0.5 0.30000000000000004" dimension="2"/>
      </spatialCoordinates>
      <taxon idref="Location_1_2_0|46.98489468842068"/>
    </categoryCase>
    <categoryCase wasEverInfected="true" caseID="Location_2_3_0" id="FarmLocation_2_3_0" infectiousCategory="inf1dist" latentCategory="lat1.latPeriod" examTime="19.909897271621" cullTime="19.909897271621">
      <infectionTimeBranchPosition>
        <parameter value="0.5" id="Location_2_3_0_bp" upper="1" lower="0.0"/>
      </infectionTimeBranchPosition>
      <spatialCoordinates>
        <parameter value="0.7000000000000001 0.5" dimension="2"/>
      </spatialCoordinates>
      <taxon idref="Location_2_3_0|19.909897271621"/>
    </categoryCase>
    <categoryCase wasEverInfected="true" caseID="Location_2_1_1" id="FarmLocation_2_1_1" infectiousCategory="inf1dist" latentCategory="lat1.latPeriod" examTime="45.05371051850649" cullTime="45.05371051850649">
      <infectionTimeBranchPosition>
        <parameter value="0.5" id="Location_2_1_1_bp" upper="1" lower="0.0"/>
      </infectionTimeBranchPosition>
      <spatialCoordinates>
        <parameter value="0.30000000000000004 0.5" dimension="2"/>
      </spatialCoordinates>
      <taxon idref="Location_2_1_1|45.05371051850649"/>
    </categoryCase>
    <categoryCase wasEverInfected="true" caseID="Location_2_2_0" id="FarmLocation_2_2_0" infectiousCategory="inf1dist" latentCategory="lat1.latPeriod" examTime="27.54833699748858" cullTime="27.54833699748858">
      <infectionTimeBranchPosition>
        <parameter value="0.5" id="Location_2_2_0_bp" upper="1" lower="0.0"/>
      </infectionTimeBranchPosition>
      <spatialCoordinates>
        <parameter value="0.5 0.5" dimension="2"/>
      </spatialCoordinates>
      <taxon idref="Location_2_2_0|27.54833699748858"/>
    </categoryCase>
    <categoryCase wasEverInfected="true" caseID="Location_4_0_1" id="FarmLocation_4_0_1" infectiousCategory="inf1dist" latentCategory="lat1.latPeriod" examTime="40.751638535784316" cullTime="40.751638535784316">
      <infectionTimeBranchPosition>
        <parameter value="0.5" id="Location_4_0_1_bp" upper="1" lower="0.0"/>
      </infectionTimeBranchPosition>
      <spatialCoordinates>
        <parameter value="0.1 0.9" dimension="2"/>
      </spatialCoordinates>
      <taxon idref="Location_4_0_1|40.751638535784316"/>
    </categoryCase>
    <categoryCase wasEverInfected="true" caseID="Location_0_1_0" id="FarmLocation_0_1_0" infectiousCategory="inf1dist" latentCategory="lat1.latPeriod" examTime="39.946972834471175" cullTime="39.946972834471175">
      <infectionTimeBranchPosition>
        <parameter value="0.5" id="Location_0_1_0_bp" upper="1" lower="0.0"/>
      </infectionTimeBranchPosition>
      <spatialCoordinates>
        <parameter value="0.30000000000000004 0.1" dimension="2"/>
      </spatialCoordinates>
      <taxon idref="Location_0_1_0|39.946972834471175"/>
    </categoryCase>
    <categoryCase wasEverInfected="true" caseID="Location_3_0_1" id="FarmLocation_3_0_1" infectiousCategory="inf1dist" latentCategory="lat1.latPeriod" examTime="38.09099969183342" cullTime="38.09099969183342">
      <infectionTimeBranchPosition>
        <parameter value="0.5" id="Location_3_0_1_bp" upper="1" lower="0.0"/>
      </infectionTimeBranchPosition>
      <spatialCoordinates>
        <parameter value="0.1 0.7000000000000001" dimension="2"/>
      </spatialCoordinates>
      <taxon idref="Location_3_0_1|38.09099969183342"/>
    </categoryCase>
    <categoryCase wasEverInfected="true" caseID="Location_1_0_1" id="FarmLocation_1_0_1" infectiousCategory="inf1dist" latentCategory="lat1.latPeriod" examTime="39.23080071275196" cullTime="39.23080071275196">
      <infectionTimeBranchPosition>
        <parameter value="0.5" id="Location_1_0_1_bp" upper="1" lower="0.0"/>
      </infectionTimeBranchPosition>
      <spatialCoordinates>
        <parameter value="0.1 0.30000000000000004" dimension="2"/>
      </spatialCoordinates>
      <taxon idref="Location_1_0_1|39.23080071275196"/>
    </categoryCase>
    <categoryCase wasEverInfected="true" caseID="Location_2_0_0" id="FarmLocation_2_0_0" infectiousCategory="inf1dist" latentCategory="lat1.latPeriod" examTime="45.28268682525354" cullTime="45.28268682525354">
      <infectionTimeBranchPosition>
        <parameter value="0.5" id="Location_2_0_0_bp" upper="1" lower="0.0"/>
      </infectionTimeBranchPosition>
      <spatialCoordinates>
        <parameter value="0.1 0.5" dimension="2"/>
      </spatialCoordinates>
      <taxon idref="Location_2_0_0|45.28268682525354"/>
    </categoryCase>
    <categoryCase wasEverInfected="true" caseID="Location_1_4_1" id="FarmLocation_1_4_1" infectiousCategory="inf1dist" latentCategory="lat1.latPeriod" examTime="50.947808433621965" cullTime="50.947808433621965">
      <infectionTimeBranchPosition>
        <parameter value="0.5" id="Location_1_4_1_bp" upper="1" lower="0.0"/>
      </infectionTimeBranchPosition>
      <spatialCoordinates>
        <parameter value="0.9 0.30000000000000004" dimension="2"/>
      </spatialCoordinates>
      <taxon idref="Location_1_4_1|50.947808433621965"/>
    </categoryCase>
    <categoryCase wasEverInfected="true" caseID="Location_1_1_1" id="FarmLocation_1_1_1" infectiousCategory="inf1dist" latentCategory="lat1.latPeriod" examTime="37.10612374646086" cullTime="37.10612374646086">
      <infectionTimeBranchPosition>
        <parameter value="0.5" id="Location_1_1_1_bp" upper="1" lower="0.0"/>
      </infectionTimeBranchPosition>
      <spatialCoordinates>
        <parameter value="0.30000000000000004 0.30000000000000004" dimension="2"/>
      </spatialCoordinates>
      <taxon idref="Location_1_1_1|37.10612374646086"/>
    </categoryCase>
    <categoryCase wasEverInfected="true" caseID="Location_4_4_0" id="FarmLocation_4_4_0" infectiousCategory="inf1dist" latentCategory="lat1.latPeriod" examTime="35.57410086846195" cullTime="35.57410086846195">
      <infectionTimeBranchPosition>
        <parameter value="0.5" id="Location_4_4_0_bp" upper="1" lower="0.0"/>
      </infectionTimeBranchPosition>
      <spatialCoordinates>
        <parameter value="0.9 0.9" dimension="2"/>
      </spatialCoordinates>
      <taxon idref="Location_4_4_0|35.57410086846195"/>
    </categoryCase>
    <categoryCase wasEverInfected="true" caseID="Location_2_1_0" id="FarmLocation_2_1_0" infectiousCategory="inf1dist" latentCategory="lat1.latPeriod" examTime="26.790279354959953" cullTime="26.790279354959953">
      <infectionTimeBranchPosition>
        <parameter value="0.5" id="Location_2_1_0_bp" upper="1" lower="0.0"/>
      </infectionTimeBranchPosition>
      <spatialCoordinates>
        <parameter value="0.30000000000000004 0.5" dimension="2"/>
      </spatialCoordinates>
      <taxon idref="Location_2_1_0|26.790279354959953"/>
    </categoryCase>
    <categoryCase wasEverInfected="true" caseID="Location_3_2_0" id="FarmLocation_3_2_0" infectiousCategory="inf1dist" latentCategory="lat1.latPeriod" examTime="20.045733044552712" cullTime="20.045733044552712">
      <infectionTimeBranchPosition>
        <parameter value="0.5" id="Location_3_2_0_bp" upper="1" lower="0.0"/>
      </infectionTimeBranchPosition>
      <spatialCoordinates>
        <parameter value="0.5 0.7000000000000001" dimension="2"/>
      </spatialCoordinates>
      <taxon idref="Location_3_2_0|20.045733044552712"/>
    </categoryCase>
    <categoryCase wasEverInfected="true" caseID="Location_0_0_0" id="FarmLocation_0_0_0" infectiousCategory="inf1dist" latentCategory="lat1.latPeriod" examTime="47.3883710525825" cullTime="47.3883710525825">
      <infectionTimeBranchPosition>
        <parameter value="0.5" id="Location_0_0_0_bp" upper="1" lower="0.0"/>
      </infectionTimeBranchPosition>
      <spatialCoordinates>
        <parameter value="0.1 0.1" dimension="2"/>
      </spatialCoordinates>
      <taxon idref="Location_0_0_0|47.3883710525825"/>
    </categoryCase>
    <categoryCase wasEverInfected="true" caseID="Location_3_4_0" id="FarmLocation_3_4_0" infectiousCategory="inf1dist" latentCategory="lat1.latPeriod" examTime="30.324892871016083" cullTime="30.324892871016083">
      <infectionTimeBranchPosition>
        <parameter value="0.5" id="Location_3_4_0_bp" upper="1" lower="0.0"/>
      </infectionTimeBranchPosition>
      <spatialCoordinates>
        <parameter value="0.9 0.7000000000000001" dimension="2"/>
      </spatialCoordinates>
      <taxon idref="Location_3_4_0|30.324892871016083"/>
    </categoryCase>
    <categoryCase wasEverInfected="true" caseID="Location_2_0_1" id="FarmLocation_2_0_1" infectiousCategory="inf1dist" latentCategory="lat1.latPeriod" examTime="46.23005135909257" cullTime="46.23005135909257">
      <infectionTimeBranchPosition>
        <parameter value="0.5" id="Location_2_0_1_bp" upper="1" lower="0.0"/>
      </infectionTimeBranchPosition>
      <spatialCoordinates>
        <parameter value="0.1 0.5" dimension="2"/>
      </spatialCoordinates>
      <taxon idref="Location_2_0_1|46.23005135909257"/>
    </categoryCase>
    <categoryCase wasEverInfected="true" caseID="Location_3_0_0" id="FarmLocation_3_0_0" infectiousCategory="inf1dist" latentCategory="lat1.latPeriod" examTime="40.76866318013563" cullTime="40.76866318013563">
      <infectionTimeBranchPosition>
        <parameter value="0.5" id="Location_3_0_0_bp" upper="1" lower="0.0"/>
      </infectionTimeBranchPosition>
      <spatialCoordinates>
        <parameter value="0.1 0.7000000000000001" dimension="2"/>
      </spatialCoordinates>
      <taxon idref="Location_3_0_0|40.76866318013563"/>
    </categoryCase>
    <categoryCase wasEverInfected="true" caseID="Location_4_1_1" id="FarmLocation_4_1_1" infectiousCategory="inf1dist" latentCategory="lat1.latPeriod" examTime="39.70657524847227" cullTime="39.70657524847227">
      <infectionTimeBranchPosition>
        <parameter value="0.5" id="Location_4_1_1_bp" upper="1" lower="0.0"/>
      </infectionTimeBranchPosition>
      <spatialCoordinates>
        <parameter value="0.30000000000000004 0.9" dimension="2"/>
      </spatialCoordinates>
      <taxon idref="Location_4_1_1|39.70657524847227"/>
    </categoryCase>
    <categoryCase wasEverInfected="true" caseID="Location_4_1_0" id="FarmLocation_4_1_0" infectiousCategory="inf1dist" latentCategory="lat1.latPeriod" examTime="28.863969336145644" cullTime="28.863969336145644">
      <infectionTimeBranchPosition>
        <parameter value="0.5" id="Location_4_1_0_bp" upper="1" lower="0.0"/>
      </infectionTimeBranchPosition>
      <spatialCoordinates>
        <parameter value="0.30000000000000004 0.9" dimension="2"/>
      </spatialCoordinates>
      <taxon idref="Location_4_1_0|28.863969336145644"/>
    </categoryCase>
    <categoryCase wasEverInfected="true" caseID="Location_3_2_1" id="FarmLocation_3_2_1" infectiousCategory="inf1dist" latentCategory="lat1.latPeriod" examTime="23.78185607665391" cullTime="23.78185607665391">
      <infectionTimeBranchPosition>
        <parameter value="0.5" id="Location_3_2_1_bp" upper="1" lower="0.0"/>
      </infectionTimeBranchPosition>
      <spatialCoordinates>
        <parameter value="0.5 0.7000000000000001" dimension="2"/>
      </spatialCoordinates>
      <taxon idref="Location_3_2_1|23.78185607665391"/>
    </categoryCase>
    <categoryCase wasEverInfected="true" caseID="Location_4_0_0" id="FarmLocation_4_0_0" infectiousCategory="inf1dist" latentCategory="lat1.latPeriod" examTime="42.167848366141705" cullTime="42.167848366141705">
      <infectionTimeBranchPosition>
        <parameter value="0.5" id="Location_4_0_0_bp" upper="1" lower="0.0"/>
      </infectionTimeBranchPosition>
      <spatialCoordinates>
        <parameter value="0.1 0.9" dimension="2"/>
      </spatialCoordinates>
      <taxon idref="Location_4_0_0|42.167848366141705"/>
    </categoryCase>
    <categoryCase wasEverInfected="true" caseID="Location_2_4_1" id="FarmLocation_2_4_1" infectiousCategory="inf1dist" latentCategory="lat1.latPeriod" examTime="31.723147696015996" cullTime="31.723147696015996">
      <infectionTimeBranchPosition>
        <parameter value="0.5" id="Location_2_4_1_bp" upper="1" lower="0.0"/>
      </infectionTimeBranchPosition>
      <spatialCoordinates>
        <parameter value="0.9 0.5" dimension="2"/>
      </spatialCoordinates>
      <taxon idref="Location_2_4_1|31.723147696015996"/>
    </categoryCase>
    <categoryCase wasEverInfected="true" caseID="Location_4_3_0" id="FarmLocation_4_3_0" infectiousCategory="inf1dist" latentCategory="lat1.latPeriod" examTime="19.100590588238106" cullTime="19.100590588238106">
      <infectionTimeBranchPosition>
        <parameter value="0.5" id="Location_4_3_0_bp" upper="1" lower="0.0"/>
      </infectionTimeBranchPosition>
      <spatialCoordinates>
        <parameter value="0.7000000000000001 0.9" dimension="2"/>
      </spatialCoordinates>
      <taxon idref="Location_4_3_0|19.100590588238106"/>
    </categoryCase>
    <categoryCase wasEverInfected="true" caseID="Location_4_4_1" id="FarmLocation_4_4_1" infectiousCategory="inf1dist" latentCategory="lat1.latPeriod" examTime="41.03866693145817" cullTime="41.03866693145817">
      <infectionTimeBranchPosition>
        <parameter value="0.5" id="Location_4_4_1_bp" upper="1" lower="0.0"/>
      </infectionTimeBranchPosition>
      <spatialCoordinates>
        <parameter value="0.9 0.9" dimension="2"/>
      </spatialCoordinates>
      <taxon idref="Location_4_4_1|41.03866693145817"/>
    </categoryCase>
  </categoryOutbreak>
  <!-- Probability of the transmission tree and epidemiological parameters given the phylogenetic tree-->
  <caseToCaseTransmissionLikelihood id="c2cTransLikelihood">
    <spatialKernelFunction type="exponential">
      <parameters>
        <parameter value="1" id="kernel.alpha" lower="0.0"/>
      </parameters>
    </spatialKernelFunction>
    <initialInfectionTimePrior>
      <normalDistributionModel>
        <mean>0</mean>
        <stdev>2</stdev>
      </normalDistributionModel>
    </initialInfectionTimePrior>
    <transmissionRate>
      <parameter value="0.05" id="transmission_rate" lower="0.0"/>
    </transmissionRate>
    <withinCaseCoalescent truncate="true" id="withinCaseCoalescent">
      <categoryOutbreak idref="outbreak"/>
      <treeModel idref="treeModel"/>
      <maxFirstInfToRoot>
        <parameter value="14" id="max_first_inf_to_root" lower="0.0"/>
      </maxFirstInfToRoot>
      <infectionTimeBranchPositions>
        <compoundParameter id="infectionTimeBranchPositions">
          <parameter idref="Location_0_2_0_bp"/>
          <parameter idref="Location_0_3_1_bp"/>
          <parameter idref="Location_1_4_0_bp"/>
          <parameter idref="Location_3_1_0_bp"/>
          <parameter idref="Location_4_2_1_bp"/>
          <parameter idref="Location_1_3_0_bp"/>
          <parameter idref="Location_0_1_1_bp"/>
          <parameter idref="Location_1_2_1_bp"/>
          <parameter idref="Location_0_4_0_bp"/>
          <parameter idref="Location_0_2_1_bp"/>
          <parameter idref="Location_1_1_0_bp"/>
          <parameter idref="Location_2_4_0_bp"/>
          <parameter idref="Location_3_1_1_bp"/>
          <parameter idref="Location_0_3_0_bp"/>
          <parameter idref="Location_0_0_1_bp"/>
          <parameter idref="Location_3_4_1_bp"/>
          <parameter idref="Location_3_3_0_bp"/>
          <parameter idref="Location_4_3_1_bp"/>
          <parameter idref="Location_2_2_1_bp"/>
          <parameter idref="Location_2_3_1_bp"/>
          <parameter idref="Location_1_3_1_bp"/>
          <parameter idref="Location_1_0_0_bp"/>
          <parameter idref="Location_0_4_1_bp"/>
          <parameter idref="Location_4_2_0_bp"/>
          <parameter idref="Location_3_3_1_bp"/>
          <parameter idref="Location_1_2_0_bp"/>
          <parameter idref="Location_2_3_0_bp"/>
          <parameter idref="Location_2_1_1_bp"/>
          <parameter idref="Location_2_2_0_bp"/>
          <parameter idref="Location_4_0_1_bp"/>
          <parameter idref="Location_0_1_0_bp"/>
          <parameter idref="Location_3_0_1_bp"/>
          <parameter idref="Location_1_0_1_bp"/>
          <parameter idref="Location_2_0_0_bp"/>
          <parameter idref="Location_1_4_1_bp"/>
          <parameter idref="Location_1_1_1_bp"/>
          <parameter idref="Location_4_4_0_bp"/>
          <parameter idref="Location_2_1_0_bp"/>
          <parameter idref="Location_3_2_0_bp"/>
          <parameter idref="Location_0_0_0_bp"/>
          <parameter idref="Location_3_4_0_bp"/>
          <parameter idref="Location_2_0_1_bp"/>
          <parameter idref="Location_3_0_0_bp"/>
          <parameter idref="Location_4_1_1_bp"/>
          <parameter idref="Location_4_1_0_bp"/>
          <parameter idref="Location_3_2_1_bp"/>
          <parameter idref="Location_4_0_0_bp"/>
          <parameter idref="Location_2_4_1_bp"/>
          <parameter idref="Location_4_3_0_bp"/>
          <parameter idref="Location_4_4_1_bp"/>
        </compoundParameter>
      </infectionTimeBranchPositions>
      <demographicModel>
        <logisticGrowthN0 units="days">
          <populationSize>
            <parameter value="0.1" id="logistic.startingNe" lower="0.0"/>
          </populationSize>
          <growthRate>
            <parameter value="1" id="logistic.growthRate"/>
          </growthRate>
          <t50>
            <parameter value="-4" id="logistic.t50"/>
          </t50>
        </logisticGrowthN0>
      </demographicModel>
      <negativeStatistic id="minusT50">
        <parameter idref="logistic.t50"/>
      </negativeStatistic>
      <sumStatistic id="logistic.ratio">
        <parameter value="1"/>
        <exponentialStatistic>
          <productStatistic>
            <parameter idref="logistic.growthRate"/>
            <negativeStatistic idref="minusT50"/>
          </productStatistic>
        </exponentialStatistic>
      </sumStatistic>
    </withinCaseCoalescent>
  </caseToCaseTransmissionLikelihood>
  <operators id="operators" optimizationSchedule="log">
    <scaleOperator scaleFactor="0.75" weight="0.1">
      <parameter idref="kappa"/>
    </scaleOperator>
    <scaleOperator scaleFactor="0.75" weight="3">
      <parameter idref="treeModel.rootHeight"/>
    </scaleOperator>
    <uniformOperator weight="30">
      <parameter idref="treeModel.internalNodeHeights"/>
    </uniformOperator>
    <transmissionWilsonBaldingA weight="8" resampleInfectionTimes="true">
      <withinCaseCoalescent idref="withinCaseCoalescent"/>
    </transmissionWilsonBaldingA>
    <transmissionWilsonBaldingB weight="8" resampleInfectionTimes="true">
      <withinCaseCoalescent idref="withinCaseCoalescent"/>
    </transmissionWilsonBaldingB>
    <transmissionSubtreeSlideB weight="8" resampleInfectionTimes="true" gaussian="true">
      <withinCaseCoalescent idref="withinCaseCoalescent"/>
    </transmissionSubtreeSlideB>
    <transmissionExchangeOperatorA weight="8" resampleInfectionTimes="true">
      <withinCaseCoalescent idref="withinCaseCoalescent"/>
    </transmissionExchangeOperatorA>
    <transmissionExchangeOperatorB weight="8" resampleInfectionTimes="true">
      <withinCaseCoalescent idref="withinCaseCoalescent"/>
    </transmissionExchangeOperatorB>
    <transmissionSubtreeSlideA weight="8" resampleInfectionTimes="true" gaussian="true">
      <withinCaseCoalescent idref="withinCaseCoalescent"/>
    </transmissionSubtreeSlideA>
    <infectionBranchMovementOperator weight="15" resampleInfectionTimes="true">
      <withinCaseCoalescent idref="withinCaseCoalescent"/>
    </infectionBranchMovementOperator>
    <uniformOperator weight="5" lower="0" upper="1">
      <parameter idref="infectionTimeBranchPositions"/>
    </uniformOperator>
    <scaleOperator weight="5" scaleFactor="0.75">
      <parameter idref="transmission_rate"/>
    </scaleOperator>
    <scaleOperator weight="5" scaleFactor="0.75">
      <parameter idref="kernel.alpha"/>
    </scaleOperator>
    <scaleOperator weight="5" scaleFactor="0.75">
      <parameter idref="logistic.growthRate"/>
    </scaleOperator>
    <scaleOperator weight="5" scaleFactor="0.75">
      <parameter idref="logistic.t50"/>
    </scaleOperator>
    <scaleOperator weight="5" scaleFactor="0.75">
      <parameter idref="lat1.latPeriod"/>
    </scaleOperator>
  </operators>
  <!-- Define MCMC                                                             -->
  <mcmc id="mcmc" chainLength="500000000" autoOptimize="true" operatorAnalysis="wcc_X_6_prior_6.ops.txt">
    <posterior id="posterior">
      <prior id="prior">
        <logNormalPrior mean="1.0" stdev="1.25" offset="0.0" meanInRealSpace="false">
          <parameter idref="kappa"/>
        </logNormalPrior>
        <exponentialPrior mean="0.1">
          <parameter idref="clock.rate"/>
        </exponentialPrior>
        <gammaPrior shape="10" scale="0.5">
          <negativeStatistic idref="minusT50"/>
        </gammaPrior>
        <invGammaPrior shape="1" scale="50" offset="0">
          <parameter idref="logistic.ratio"/>
        </invGammaPrior>
        <exponentialPrior mean="0.5">
          <parameter idref="transmission_rate"/>
        </exponentialPrior>
        <exponentialPrior mean="1">
          <parameter idref="kernel.alpha"/>
        </exponentialPrior>
        <gammaPrior shape="200" scale="0.01">
          <parameter idref="lat1.latPeriod"/>
        </gammaPrior>
        <caseToCaseTransmissionLikelihood idref="c2cTransLikelihood"/>
      </prior>
      <likelihood id="likelihood">
        <treeLikelihood idref="treeLikelihood"/>
      </likelihood>
    </posterior>
    <operators idref="operators"/>
    <!-- write log to screen                                                     -->
    <log id="screenLog" logEvery="50000">
      <column label="Posterior" dp="4" width="12">
        <posterior idref="posterior"/>
      </column>
      <column label="Prior" dp="4" width="12">
        <prior idref="prior"/>
      </column>
      <column label="Likelihood" dp="4" width="12">
        <likelihood idref="likelihood"/>
      </column>
      <column label="rootHeight" sf="6" width="12">
        <parameter idref="treeModel.rootHeight"/>
      </column>
      <column label="clock.rate" sf="6" width="12">
        <parameter idref="clock.rate"/>
      </column>
      <column label="trans_rate" sf="6" width="12">
        <parameter idref="transmission_rate"/>
      </column>
      <column label="kernel.alpha" sf="4" width="12">
        <parameter idref="kernel.alpha"/>
      </column>
      <column label="lat.period" sf="4" width="12">
        <parameter idref="lat1.latPeriod"/>
      </column>
      <column label="lg.ratio" sf="4" width="12">
        <parameter idref="logistic.ratio"/>
      </column>
      <column label="lg.t50" sf="4" width="12">
        <productStatistic idref="logistic.t50"/>
      </column>
      <column label="lg.gr" sf="4" width="12">
        <parameter idref="logistic.growthRate"/>
      </column>
    </log>
    <log id="networkLog" logEvery="50000" fileName="wcc_X_6_prior_6.net.txt" overwrite="true">
      <withinCaseCoalescent idref="withinCaseCoalescent"/>
    </log>
    <!-- write log to file                                                       -->
    <log id="fileLog" logEvery="50000" fileName="wcc_X_6_prior_6.log.txt">
      <posterior idref="posterior"/>
      <prior idref="prior"/>
      <likelihood idref="likelihood"/>
      <parameter idref="treeModel.rootHeight"/>
      <parameter idref="kappa"/>
      <parameter idref="clock.rate"/>
      <treeLikelihood idref="treeLikelihood"/>
      <parameter idref="kernel.alpha"/>
      <parameter idref="transmission_rate"/>
      <caseToCaseTransmissionLikelihood idref="c2cTransLikelihood"/>
      <parameter idref="lat1.latPeriod"/>
      <parameter idref="logistic.ratio"/>
      <productStatistic idref="logistic.t50"/>
      <parameter idref="logistic.growthRate"/>
    </log>
    <!-- write tree log to file                                                  -->
    <logTree id="treeFileLog" logEvery="50000" nexusFormat="true" fileName="wcc_X_6_prior_6.trees.txt" sortTranslationTable="true">
      <treeModel idref="treeModel"/>
      <trait name="partition" tag="partition">
        <withinCaseCoalescent idref="withinCaseCoalescent"/>
      </trait>
      <trait name="rate" tag="rate">
        <strictClockBranchRates idref="branchRates"/>
      </trait>
      <posterior idref="posterior"/>
    </logTree>
  </mcmc>
  <report>
    <property name="timer">
      <mcmc idref="mcmc"/>
    </property>
  </report>
</beast>
