# Supplementary material for: Epidemic Reconstruction in a Phylogenetics Framework: Transmission Trees as Partitions of the Node Set
Source: PLoS Comput Biol. 2015 Dec 30;11(12):e1004613. doi: 10.1371/journal.pcbi.1004613 (PMC4701012; doi:10.1371/journal.pcbi.1004613)
Supplement: S1 Data — BEAST input file for all WHC analyses of all simulated datasets. (ZIP) [file pcbi.1004613.s006.zip › S1_Data/wcc_X_6_slow_10.xml]

<!-- Generated by BEAUTi v1.8.0 Prerelease r5934                             -->
<!--       by Alexei J. Drummond, Andrew Rambaut and Marc A. Suchard         -->
<!--       Department of Computer Science, University of Auckland and        -->
<!--       Institute of Evolutionary Biology, University of Edinburgh        -->
<!--       David Geffen School of Medicine, University of California, Los Angeles-->
<!--       http://beast.bio.ed.ac.uk/                                        -->
<!-- BEAUTi output modified for transmission tree reconstruction by OldMacDonald 4-->
<!--        by Matthew Hall, University of Edinburgh-->
<beast>
  <!-- The list of taxa to be analysed (can also include dates/ages).          -->
  <!-- ntax=50                                                                 -->
  <taxa id="taxa">
    <taxon id="Location_0_2_0|41.3868342865917">
      <date value="41.3868342865917" direction="forwards" units="days"/>
      <attr name="caseID">Location_0_2_0</attr>
    </taxon>
    <taxon id="Location_0_3_1|38.53256010415475">
      <date value="38.53256010415475" direction="forwards" units="days"/>
      <attr name="caseID">Location_0_3_1</attr>
    </taxon>
    <taxon id="Location_1_4_0|23.390272516095145">
      <date value="23.390272516095145" direction="forwards" units="days"/>
      <attr name="caseID">Location_1_4_0</attr>
    </taxon>
    <taxon id="Location_3_1_0|38.4818108047792">
      <date value="38.4818108047792" direction="forwards" units="days"/>
      <attr name="caseID">Location_3_1_0</attr>
    </taxon>
    <taxon id="Location_4_2_1|16.716690618890084">
      <date value="16.716690618890084" direction="forwards" units="days"/>
      <attr name="caseID">Location_4_2_1</attr>
    </taxon>
    <taxon id="Location_1_3_0|26.95369640902849">
      <date value="26.95369640902849" direction="forwards" units="days"/>
      <attr name="caseID">Location_1_3_0</attr>
    </taxon>
    <taxon id="Location_0_1_1|43.99538800163613">
      <date value="43.99538800163613" direction="forwards" units="days"/>
      <attr name="caseID">Location_0_1_1</attr>
    </taxon>
    <taxon id="Location_1_2_1|28.46752811544367">
      <date value="28.46752811544367" direction="forwards" units="days"/>
      <attr name="caseID">Location_1_2_1</attr>
    </taxon>
    <taxon id="Location_0_4_0|41.24513710320001">
      <date value="41.24513710320001" direction="forwards" units="days"/>
      <attr name="caseID">Location_0_4_0</attr>
    </taxon>
    <taxon id="Location_0_2_1|37.52105906610211">
      <date value="37.52105906610211" direction="forwards" units="days"/>
      <attr name="caseID">Location_0_2_1</attr>
    </taxon>
    <taxon id="Location_1_1_0|38.633242910357744">
      <date value="38.633242910357744" direction="forwards" units="days"/>
      <attr name="caseID">Location_1_1_0</attr>
    </taxon>
    <taxon id="Location_2_4_0|34.64983740490915">
      <date value="34.64983740490915" direction="forwards" units="days"/>
      <attr name="caseID">Location_2_4_0</attr>
    </taxon>
    <taxon id="Location_3_1_1|33.57304714978363">
      <date value="33.57304714978363" direction="forwards" units="days"/>
      <attr name="caseID">Location_3_1_1</attr>
    </taxon>
    <taxon id="Location_0_3_0|39.0277630297462">
      <date value="39.0277630297462" direction="forwards" units="days"/>
      <attr name="caseID">Location_0_3_0</attr>
    </taxon>
    <taxon id="Location_0_0_1|39.81362869982778">
      <date value="39.81362869982778" direction="forwards" units="days"/>
      <attr name="caseID">Location_0_0_1</attr>
    </taxon>
    <taxon id="Location_3_4_1|30.539031924377436">
      <date value="30.539031924377436" direction="forwards" units="days"/>
      <attr name="caseID">Location_3_4_1</attr>
    </taxon>
    <taxon id="Location_3_3_0|25.544328459044948">
      <date value="25.544328459044948" direction="forwards" units="days"/>
      <attr name="caseID">Location_3_3_0</attr>
    </taxon>
    <taxon id="Location_4_3_1|22.29533208588462">
      <date value="22.29533208588462" direction="forwards" units="days"/>
      <attr name="caseID">Location_4_3_1</attr>
    </taxon>
    <taxon id="Location_2_2_1|28.56746599309849">
      <date value="28.56746599309849" direction="forwards" units="days"/>
      <attr name="caseID">Location_2_2_1</attr>
    </taxon>
    <taxon id="Location_2_3_1|25.798525064438167">
      <date value="25.798525064438167" direction="forwards" units="days"/>
      <attr name="caseID">Location_2_3_1</attr>
    </taxon>
    <taxon id="Location_1_3_1|26.95043004575981">
      <date value="26.95043004575981" direction="forwards" units="days"/>
      <attr name="caseID">Location_1_3_1</attr>
    </taxon>
    <taxon id="Location_1_0_0|42.67836447857641">
      <date value="42.67836447857641" direction="forwards" units="days"/>
      <attr name="caseID">Location_1_0_0</attr>
    </taxon>
    <taxon id="Location_0_4_1|48.79779795808305">
      <date value="48.79779795808305" direction="forwards" units="days"/>
      <attr name="caseID">Location_0_4_1</attr>
    </taxon>
    <taxon id="Location_4_2_0|12.46658180596797">
      <date value="12.46658180596797" direction="forwards" units="days"/>
      <attr name="caseID">Location_4_2_0</attr>
    </taxon>
    <taxon id="Location_3_3_1|22.318154046860514">
      <date value="22.318154046860514" direction="forwards" units="days"/>
      <attr name="caseID">Location_3_3_1</attr>
    </taxon>
    <taxon id="Location_1_2_0|46.98489468842068">
      <date value="46.98489468842068" direction="forwards" units="days"/>
      <attr name="caseID">Location_1_2_0</attr>
    </taxon>
    <taxon id="Location_2_3_0|19.909897271621">
      <date value="19.909897271621" direction="forwards" units="days"/>
      <attr name="caseID">Location_2_3_0</attr>
    </taxon>
    <taxon id="Location_2_1_1|45.05371051850649">
      <date value="45.05371051850649" direction="forwards" units="days"/>
      <attr name="caseID">Location_2_1_1</attr>
    </taxon>
    <taxon id="Location_2_2_0|27.54833699748858">
      <date value="27.54833699748858" direction="forwards" units="days"/>
      <attr name="caseID">Location_2_2_0</attr>
    </taxon>
    <taxon id="Location_4_0_1|40.751638535784316">
      <date value="40.751638535784316" direction="forwards" units="days"/>
      <attr name="caseID">Location_4_0_1</attr>
    </taxon>
    <taxon id="Location_0_1_0|39.946972834471175">
      <date value="39.946972834471175" direction="forwards" units="days"/>
      <attr name="caseID">Location_0_1_0</attr>
    </taxon>
    <taxon id="Location_3_0_1|38.09099969183342">
      <date value="38.09099969183342" direction="forwards" units="days"/>
      <attr name="caseID">Location_3_0_1</attr>
    </taxon>
    <taxon id="Location_1_0_1|39.23080071275196">
      <date value="39.23080071275196" direction="forwards" units="days"/>
      <attr name="caseID">Location_1_0_1</attr>
    </taxon>
    <taxon id="Location_2_0_0|45.28268682525354">
      <date value="45.28268682525354" direction="forwards" units="days"/>
      <attr name="caseID">Location_2_0_0</attr>
    </taxon>
    <taxon id="Location_1_4_1|50.947808433621965">
      <date value="50.947808433621965" direction="forwards" units="days"/>
      <attr name="caseID">Location_1_4_1</attr>
    </taxon>
    <taxon id="Location_1_1_1|37.10612374646086">
      <date value="37.10612374646086" direction="forwards" units="days"/>
      <attr name="caseID">Location_1_1_1</attr>
    </taxon>
    <taxon id="Location_4_4_0|35.57410086846195">
      <date value="35.57410086846195" direction="forwards" units="days"/>
      <attr name="caseID">Location_4_4_0</attr>
    </taxon>
    <taxon id="Location_2_1_0|26.790279354959953">
      <date value="26.790279354959953" direction="forwards" units="days"/>
      <attr name="caseID">Location_2_1_0</attr>
    </taxon>
    <taxon id="Location_3_2_0|20.045733044552712">
      <date value="20.045733044552712" direction="forwards" units="days"/>
      <attr name="caseID">Location_3_2_0</attr>
    </taxon>
    <taxon id="Location_0_0_0|47.3883710525825">
      <date value="47.3883710525825" direction="forwards" units="days"/>
      <attr name="caseID">Location_0_0_0</attr>
    </taxon>
    <taxon id="Location_3_4_0|30.324892871016083">
      <date value="30.324892871016083" direction="forwards" units="days"/>
      <attr name="caseID">Location_3_4_0</attr>
    </taxon>
    <taxon id="Location_2_0_1|46.23005135909257">
      <date value="46.23005135909257" direction="forwards" units="days"/>
      <attr name="caseID">Location_2_0_1</attr>
    </taxon>
    <taxon id="Location_3_0_0|40.76866318013563">
      <date value="40.76866318013563" direction="forwards" units="days"/>
      <attr name="caseID">Location_3_0_0</attr>
    </taxon>
    <taxon id="Location_4_1_1|39.70657524847227">
      <date value="39.70657524847227" direction="forwards" units="days"/>
      <attr name="caseID">Location_4_1_1</attr>
    </taxon>
    <taxon id="Location_4_1_0|28.863969336145644">
      <date value="28.863969336145644" direction="forwards" units="days"/>
      <attr name="caseID">Location_4_1_0</attr>
    </taxon>
    <taxon id="Location_3_2_1|23.78185607665391">
      <date value="23.78185607665391" direction="forwards" units="days"/>
      <attr name="caseID">Location_3_2_1</attr>
    </taxon>
    <taxon id="Location_4_0_0|42.167848366141705">
      <date value="42.167848366141705" direction="forwards" units="days"/>
      <attr name="caseID">Location_4_0_0</attr>
    </taxon>
    <taxon id="Location_2_4_1|31.723147696015996">
      <date value="31.723147696015996" direction="forwards" units="days"/>
      <attr name="caseID">Location_2_4_1</attr>
    </taxon>
    <taxon id="Location_4_3_0|19.100590588238106">
      <date value="19.100590588238106" direction="forwards" units="days"/>
      <attr name="caseID">Location_4_3_0</attr>
    </taxon>
    <taxon id="Location_4_4_1|41.03866693145817">
      <date value="41.03866693145817" direction="forwards" units="days"/>
      <attr name="caseID">Location_4_4_1</attr>
    </taxon>
  </taxa>
  <!-- The sequence alignment (each sequence refers to a taxon above).         -->
  <!-- ntax=50 nchar=14000                                                      -->
  <alignment id="alignment" dataType="nucleotide">
    <sequence><taxon idref="Location_4_2_0|12.46658180596797"/>
			TTCACATGTGACCATCGGGACTCATGAGGTCGTCGGACAAATGTAAAGGCTTGCCCAATCGTGTGCGGTTGCGGCCTCAAAAGTTCCTGCGTTAACACCGTTCTCTCGTTACTCTATGCAGAGGCGATTAGTAAGCGTGCAAAAACAATTCTCCACCGCGACCCCGGGAATGTCATTCGCTTAGTACAGCGGCGTGATTCTCCAGAGTTTCTTTAGCCGGAAATGCGCACCACCATATTCTGCTACCCCGACAACGTCGTTGATCCGACCTCTGCGCATAATAGTAGGTAACGAACGTGATTGTTTGTGTGCACGCTCCCGTGAACCTGGTCAAGTTACAGGAAATGAGCGCTGATTTTTTCAGGTCAAGCAAGTACCTGCGGGAATGCTACCCCCGAGATCGAGATGAAAAACCAAAAGGAATATGATTTTTAAGTGTCAATGGCGCTGCGGTAAGTTCAGTACATTTCCCAGGGTCCCCGTACTGGAGACGTATGGAACCTTTCAATCTTCGGAGCTTCTACATGGTACATCCTATGTTGGGAATCCCTCTGTAATCTGTTCTAACAGCTAGTGCCCAGCGTCGACACCTCCGCTCCATTATATTGCTACACTACGAAGTTACCGTCTCTAGAGCTGAGGTTGGGGGTAGCTTCGACGGCTCCTAACATGACGCGATGAAGAGTATCTCCCAGTAGGACTGGCAGTGTACTCTATTGCGAAATCATCCCTACATGTAGAGTCTATAGGAAGTACTCGAATTCACTATACACAGCTGGCACCTCTACTTCTTTAGACAAACACCTCGTGGCTAAGTGCATCGCCACAGCAGCTAAATCTCCAGCGTAACGCCCAAATGACCTTCTAATGAGTCAGAACGATCCCGCTGAATGCATGAAGCGATCGTTCATGTGAGGTATGGAGTCTAACTGACAGAAGAATCAAGCTCGTCGCCACTCCCTTAGGCGAGTAAAACTGCGGGACCTCAGTAGTTTGCATCGAGTACGGGTGTGGATTAAATAACAATTAGCAGATAACGCTTTGAGTGCCCACAGCTTAGACACGGTTCGCAGGTGCTGTGTATCGTGCGTGACGTTTCAAAGGCTTCAGCCTTGCGCGCTCACTGCGCCGACTGCAGTGTCTGGGGAGCCGCATCTACGCACTCTCATGCTTCAGCTAGCTATGAAATTACTGGCGAGGCGCGAGACTTCGCGCAAACTTATGACACACGAGACACCGTACAGGTAACACCAATCTAGCCTACTTACTGCCGGGGGAGCGTTATTATGTTATAGTACAGAGCGCGGCAGTAGTAACATTCTTAAGGCGCGTTCAACGCGGTGGGAAGTGCCCATAATCTCCGGCCACGACAATTCCACCATGCCGCAAGTTATGCGGGGGCATACTTGTATACCTTTAGGCACGACGGCACCTTCAGTCAGACGGTAGCGGACCGCCCTATTTAGGTTCATGGGCTTTCCAGTGGCGACGATTGTGGCCCACCAAACCTTAGAATGGTACCGTAGTGGGGGACTGGGGTACTCGCTCTGCATCCAGGCTTTGGACAGGACGGGAACTAACGATGAGTCGGTGGGAGAAAGAAGACAAGGGCGAGCTGAGGATCCCATATTAGGACATAGAAGTAGCGTAGCCATAACCCCACGAGGCAAGGTATACCCACACGACCCAGGTGAGTGAATAGCTAAAGAACACCCAATCCGGGGTACGGCGTACTCATTGATAATAGTCGAACAAAGTCTATCACCGTACGAGTAAGGAACGTCCACTAAACACAGGTAGGATATTTTTACATTACTGAGAGAACCAAGCTTCAGAAATATCATTCTACCTCTCCATCTCCAGAGAACGTGCTAAGCGGAACTACGCAGGACTTGGACCAGTTGGCTTCTTCGCAGCCCGGCGTCGCCCCACGACGAGGATTCGTCCACAGCTAACTTAACCCACGCGTTGTGTGTTTCGATTCTCTCCGCGGTCGGACTCGAGTATAACAACGCAATTCCGGAGATCTAGTACGCAAACGCCGCAGATAACTCGATCGCCGATTCATACGACTACTGTTTGCCGAATACGTCGGTATAGCATCGATCGAAGATCAGAGCTGGGACTTCAACGCCTGCCGTAGAAGCTTTACCCAGACGAGTGAACATGAGATTAAGTCTGATTGTCCAACGAGCAGGGATGAACAGGGGTCCCAGCGCGGTCCCCTTAGTCACCAGGACTGGGCGAATCGGGCCGATAAAATTCTCTAACCCGCTTCATGGTCATGTCGAGCCAGGTCCAGGCTTGCACTATTATACTTTCGGATAAGCAGCGCGTCTTAACGCTAGACTCAGTATTTGTAATTCCCGTGGTGAGAAGGGTTATGTTGTGACACTCATATCTGAGTGCCGACGTGTCAGCTCCACACCTGAATCAGCCACCACACACGCTTGCCTCGGATAAAGGTGTCGCGACACAGAACACAGCCTACCCGTCAGCGGTCTTCAGCAAACTTAGAGTCTGAGATGTCACTTCTTGATATTTCTAACAATCTCTAGTAATCCAAGCTATCGCGGTGGGATGTACGGACGCCGATTCAATCGCAAAACCGGACACCTAAGGGGTTACCGACACGTATAGATTGTTTGTGCGGCGGTCGGCTGGCTCGGTAGTGCCTGTGTGGGGAGAAAAACAGCACGTACAGGCTATGAGCACATGAAAATATCCTCTATAGTCCGGAGACAGACAGTAATCCCGTTTGATTGCCCATACAGCGTAAACATGTCTGATATCGGACAACCGTGGGTGAGGGATAGGCACAATAACGACAGCTGGCGAGCAGTTGCGTTGGCCAAGGCGCTCGGGGAAACTATACCACTCTAGTAGGGTTGAGTCTTCCCCTGGGTAGTAGATTAAAGATGTCCCCACCAAGCCTGACTGTTGGGGGTCGGACATTATAACCACCCTTCTATGGGTGGACCACAGGAGTACTCACCTCAAGACGGTGGGGGGTAAGTATGCCAACCCGTCGTGAATGACTCCGTTCGCCTGAGCGAAATAGTCGTATATAGTTGTAGCGACCTTGGTCTAATGAGGTCGACACAGGGATTAACTGTATACGAAGAAGGGCCGTCCTCCGTAAAAATGCAAGTCGCAAAGAGAGACCTCTTCGACTGTGCCATCGTTATGATCCTGGAACTGCTCCCCACTCTTAACCCTTCTATAAAATACATCGTCTAGTAAATGCAATTATACCATAGTAAAACCAAAGGATATGGTGCACCAGACTCAGTGATCTAGATATGGCCAGCGGTCGCGGTTAGTTGCTCTCATTAGTCATGGGCGCGGGGGTGAGAATTCTTATCTACTGGATAACTCACACAAGGCAGAAGACCTTGCGCGCACGGTATCTGAGGTCATTAATACCGCAGTCAAGATTTACAGGAGGAATGCTTTGAGCTCAGTTGGAGTTTGGCGATCGAAATATAAAGATGAGGTTAGAGGGCCGGGCTTTTCTAGGATGATCGTGCACGATCGGCTTTTAGGATCTCGCTCACCTGATCAGAGTGGTTGCCCTGAGGGCAGCCCCCAAACGGCTTGACCGAAATGTTCACTTGACCGAACATGTCTTCTGCCATATTAAGTGTCGTCAACTGCCGTCATATGGGATACCGATCGGCACCGAGGTGTTAACAATGCACCTCCACCAAAACGCGGCGAACTCTATTGTGTGCTTGAAATATAGAAAGATCTATACGTCTACATGTCGTATCCCCGTCAGTGGTCCACTATGCTGAATTTACTGTGCTTCCAGCGAACCTCGAATGATTTCCAAGGTATGCGTGGATAACGTAACGCGGTACGTATCTATAGGTCAACGCGCCCCCCCAGAGATCGGTAAGCGAAATATTCACATTCCTTAGGAGGCGATGCATTTAAGTCGATATCTACCCGGGGATAGCGCGTGCCTCTCCGATTGCGATTTTGCGTCGTTCTATAATGGCCGATATGAGGGCCAAATTGGGTCTGTGTGGTCTGATGAAGTAATGGTTTGGGCTCTCGCTAAAACGACCCAAGCCTCGTCTAGAGCAGAGTCTTGGCTTATGATATCCCCTCGCTATGCTTAATATAGACTGCAGGCGTGAGGCACACGAGGAAAATTAGAGCTTCGCCGAAATGGACCGGTTACCGCCCGTCCTCCCTTCAACAACGTTTGGCCGTTCCCTACGTTTGTACCATAAGGCTTTCGGGCCGCAGTTGTCCTTGGGCAGGTCCTACTACGCATTTGTACATGTTGCTCTGTCTCTCATGCGCACAGCAAGCACAGGCCAGGACTCCGCGGCACCCAGCGGCGCACCGGTCTTATCAACTCGACCTGACACGTGATCACCCGTAGGCGAATTATAGCTGTAAGATCGGAAGTAGTTCGGTCTCGCGTGGTAAGTGCTCCAACGGGAAAGAGGCTTAACTCAGCTGCTGGCATTGTAAACCAGAATTCGTCTACGTAAAGCCCACAAAATGACCTCAAGCTTATAACGACCTCTAGCAAGACGATCCTATCAGAAAGGTGCAAGCATCCGCCGTGGATTGTCATCTCCGACCGTATTAAATGGGGGTGGCAACGGGAGAGACTGCAAGCCAGATATACCGGCGCATAAGTACAGCTGAACCCCGAACGGGGGATTACTGGACTATGAACCTGACACTACTATGCCAAGATGCGATGCACGACTGGCCACTACCAGATGCGGTCAGACGCCTATCGCGGCACCCAAAAGAGGTAGGAACACAACCTTTGGCTATCTCTGGTCGGAGACTAACCGCAGACGCCATTATACGGGGCACTTCATCTTCGTGACTTAGCGAAGTCCCCGATTCTTCGGCTGACAGCGGCATCGGATGACCGTGGCTGATATTAATAAATATGTTGACTCGAAAGCTTGTTTGTTTTCTCACGGCCTCATATCATGCGAAATCATGGCTAGGAAGCACTGGCCGGCAGGGACTAGCTTATCTGACGGAGCACAAGTCTTGATATCAAAAGAATCTTGCTCTCCGTGTTCGCAGGGCACATTCGTTTGTTAATTATACGTCTGGGCCTGGTGCCCATGAAAAGAGTCAATAACTGCAGACCGGCGATCGGCGGCCCTCAATAAAGGGAAGAATTCCGGGGAGACAAAAGCTATAAACCGGACCCTCGCACAGTTTTCAAATCCTTTTGGACGTAAGCTTTTTTGCCCGACTATTGCGTAGAAAGCGGTAATAGAGTGTTGCGGCGGGTAGTGAAGCTTCTGACGTCACAAATAGCACAGATCAAAAAAGGTTTGCACTGGAGGGAATAGCTAAGGCTAGGCCACGAACCGGGTAATGCTCCAGTGAGCGGTTTTTCACCGACGTATTTAGTGAGCATCACTCTCACCTACCAACCCACCAATCGAATCATCGCCACGAGTTTACTCCGCCTGAAACTACAAAGAAATAGAAACCGTCTGTTCACCGAGCCGCACCCATAAAGCTGAGAATATATGCCTCGTTACTTTATTTAGGGGGCATCATTTATAGGAGTATACAGGGTTAAGGGGAGTACAACGCACTCAAACAGGAGTTGTATACCGGGGGGGACCTGTGGACCATTCGAACAGTGTCGAGCACGAAGGAATCTGGGCGGAACGCACCCGGCCCCGCGTATCTACTCCGTTAAGATGGATCGCTCTGCAGATTGTCCTCACTCTGAGTTCGACACGCGGGGCCGATGCTAATCCCAGACGCAGAAGTAGAACTCAGTGTGCCCAATGCCTGAGTAAGATGGTTCAGCCCTTGCGGTTAAGGTCCTAATGGAAGCTTGGGTAGCATAGGAATCGTGACCTCTTAATAAGCTAACTTTATCCATGTAGAACGCGCGAGCCATCCGAGTGGCATATGTGGTGATACATATCTCATGTTTCTGTCGTAACTTATTGCTTATGCTGATTGATCCCGCTCTCCTATAAAGAGTTCAACACCGCATGACAAGCGTAGCCGACCACACAACTAGTAGTCCATGAGCGAAAGTGTGCTCAGCAATCTTCCGAGCGCTTGACATGGTTGATTTGCGTCCCGGAGACCAGCGCAGGTAGGGAATTGGGAAAGACTCGTCTGCCGGGACGCGCAGGGCCTTTCGATATCCTCCCTTTGTACTTCTTCAATACCTACGAGCATACTTTAAGGTGGCCCTAGCCTTCGTGCCAAGTTCAGACAGAGGAAGCGCGGTATGCGCTGAGCCAGGAGAACTCTTTGGGTAAGTACTTGCTGACTGTTGCACCAGGTTACAAACTCTAGCGAGTGCGCCCGGGAACTTGTAACGGTCGGGTTTTATGATTAGGGACCGGTGAGAAGGCGATGTGGTCAGCAGACCAATAGCACGCCATTTTTGTAGTTCTCTCTTAATCTTGTTTGGCTTAACCTTCTAGTCGCTATTATGCTGGAGCGTTGCATAGGTGTTTCGTGGATACTGCAGGTCAGGACAATGGCGTTGAAATGATTACCGTGGATCCGGCATGGCGCATGCGCATGTGAACTTCACTGAAATGGTGATAGAGCGCAGTAAATCAAATGGTTTAGTGCGTACGCCCTCAAACGCACATATGGACCTTACTTGGGATCAACGCTTGTTGCACCCATTGGGAAAGTAATGATTCATCTACCACCAACTGCTCCCGCTGTGAGCGGACGGCGAGTCTCGTATTATTGGAGGACTCCCGTACCAATCCAAGCTGGAACATTACGGTCAGGTTAGTTTTTATTTCACCTGGGGTTCAAGTTGTTCAATGTTATGGGGCAACAACCGACTGTTGACCAACCTAGAGAGTTATTGTTCAAATATGTCGTACGCAGGGGGATTCCGGTCCATTGCGATAGCGTTATACTCTATGGCAATTACCTGTTATAGACTAACAACATCGTCCCGGTCAGAGCGACTTAACGATGCCGCCCGTGCTTTGGATAGGTAACAGCTAGTCATCTTCGTCGTATTTCACGTGGGGCCCTCGTCCAATGTGAACTTACTGATGCGTTAAAGCGCATCCCTAATAGGGGGCAATTCCCGAACTCACTAGAATGCGTTCACGCGGGGCCTTTGGTCTGCTAAGAATACCGAGCCTTATCCTGGGGTAAGGTGATGTATCTGATAGTCTATTTCCACGTTCGTCCGGCGTCCGCGATCCTGGGCTCAGGATATCCCAACCTGACCGTTGGGGCCCTGAGGAAGGTATCACCACCAGCGATGGTGATTACGTAATGCATCGGCCTACAGTTACTGGCAAGCAACAGGTTTGAATGCTTATTACGGCCACTCCATTGTTTATTTGCCTTGGTTGCTGGGTTTAGGTTTAGCCCGCACGTGTTGGCGTCTCGTTTCCCATCTTGCAGTTGTCCGCGCTCATATGGAAAATGGCGAGGTTAACTGCCCGTGTCCATAGACCGGCTTTGAGTTAACGCTCATTAAGGTACATGTTGAGCCGCGTAGTACCAGATTTGAGAGGCCCATCTGATAATTTCTCACCACCCTCCAAAGTGCGGGATACCGGTAGCAGTAACCAAAGGCGCTGATATATTTTCTTGCCATTTGCTACGTTATAACCCGGATGATCACGGTGTTAATGTGCCAGGTGGGTGCTAGTCGGTGCATTAGAGACCGCCGGGAATTGCAGGACGGTCGGGGATGACGTCGCTTTGTTCGCCACCCCATCTTTACGGTCACACGAAGCACCGGCAGGTTGGGACTATTTATCTACTATCCCATACGGGGGGCACACTGTTGTCAGACCACCCCCCCAACCGTTATTGTTGATGACGATCCAACCGCTATTCCCGCTCATAACGAGCTAAGAGCCCACGCGAGCATCCGTACCTTCCAGTGGTTGAGCCGAAGCCAGCGTGGGTGCTCTGCCTCATTTTTAGGCCACCCCTGTTGTAGATCTTCGAAATATCACGCCATGTATACGAAGCTATATAGCACTATTCTGAGTCACACATCTCCCCATTCATGGCGGCCATTAATAGAGAGGCTCGCAATGTAGCTCAAGTTAACCATATAGAATGGTCAGCAACAGATACCAGACTTCGGCAGACCCATACAGATTCAACCGGCCGCTCCTGTGCCATTGAGGGCTCGCGGGGGCGTCCTGATCCACCACCCAGTCAGTGAAATAGGGGGAAGCTAACTGAACGTTAGAGTCAAGGCGCATCGGGCGTTGGAGTGTCTCGACTACATACTCATCGTTAATAAAGCGGGGCCTTGCACTGGTCGCGTAGACATAGCTAGTAGTAGTGTTGAAGTGATCGGAGAGAGAATTTATCCAGAACGCTCGAAACATCATTCGTACTGGTACAGTGGGCCAGGAAAACTGCGACTGTTGCGTAGAAATAAATCGTGAATATCTTAGAAGGTGGTAACTCTAGCTTTCGGGTAAAGTTGCAGTCCCCGATGCTGTGAGTCCAGAAATAGTATCTATTAATATTGGGAAAAGAAACGTAATCGTCCGGCTCGTATCCAAATGAGGATTATGACGTACTGGGAGTGTTGCCAGTGGGTGTCTCTGTGCCTCCGCGGATATCGTTCTAGCTGGCTAATAGCCTATGTGCCGTCGAAGATCATTGCATCAGCGCAACACTCGCATGGTGAACTGTATAATTTTGTCAGAGGTAACCGCCACTTAAATAATTTCGGCGTGTATCCGGTATCAGTCGTTTCTGCAACTCGGAAAGCCTATTTGAAGAATGTCAATAGGCGTGATAAGAATGTTGTTCTGTTACGGGGTGTAGTCCACTCACCACTCGTATGGTCCCCTATCCTGAGAGATAATATCAAGTTAGTGTGTCACTAGAACGCAGCCCGCTTTGGCGCGGCAGTCACTTTCAGGCCCTAGTGAGTTAGTGTAAGGGCGTTGTACTCCACTGATTTAATCTACATTCGGCCAAATCGAATGAGCATTTCTCTTCATATTTGCATCGTTGCTCACGCGTACGGATTCCCGATTTGGGCCAGCCGTTTGTGAATACATCGTTACGGTAACTGATTATGGGGAATAGTGTACGATCGCGACAACTCCGGCTCACTTTCATCATCAAACAACTAGTCCACCGTCGTTCCCCAGACGTGGTGTCAGGGATCGCCGAAATGATATCGCTTGCTAGTTTCGAGATCTGACCGCCTGACCATTACCGCCGACCTAGGCGGAGTCAAGAAAGACTGGAGTAGGACGCAAGAGACCTGGGCTGTAGTCCTGATAAACAGCGTATAGAAGTCCCATCCGACAAATTATTAGCGATAGGTAGTGGGTTTTTTAAGCGGGAATACGAGCCAGACGAGCACATGCCCACCAAGGACGGTCCGAAAGAGATTGTTTGACGGCTCTCGCTACGCTGGGTCTGATAATGACGTATTTTAGGTATATGTTCGCCCCTCACTCCATAGTAACGACTTCACCGCAGTTATATGCCCGGGTTGCGAAAATTGGAGGACTCGTTGTCATGCCATTCATCAATCCAGAATTGATTACCGCAGATACCCCCCCTGACTAGATATCAACCGATCCCAGGTGTGGTTCCCGATCGCCCCTAAACTCTCCTTTCGCCCTGACTCCTAGCATGCGACTGGGACGTCGCAGCTGCAAAAATTTCTATGGACCGAGCGGCCTTCAGGGTTGGTGTCATGCGTCGTTACTGCTCCGTTCTGTCGGTGATGTCCCCCCGGTCAGATGACGGAACCCACTAGCCCTGTGGCGGATGGTAGGATTTTCATTGCGCCCGTCATCCCGGCGCTCCTTTCCAGCACTGGTTAAACGGGCATGAGTCCGGAACTTGCCAGGAATAGAACCCAGTCCACATCCGAGTTCCCTTGTTGGATTTTACAAATTGTTCTAGGTTAACCGGCGCCCTGCCGTCCTCTGGGAACTCCGAACGGTACTGTCTTTTTAAACTGCCCCAAGCATAACTTGGTTATACTTCGCCTAAGGAGATAGAGAGTTTTAACTCTTCAGAACATCTTCATTGATGTACCGCTAAATCGCTGCCTTCGGGAAAACTTGCTGCTGAACAACTGCACGGGATCGCCGTGCTTCCGCTAGAAAGCCCGTAGCGCCGTCGCTTAACCTTGCCGATCGAACCAAAATGTGCACTTGGTCAGTGGGTTTGAGCTAAAGGTCTGCGATCTAACACAGAAAAACGCCCGGTAACGAGATTCCGGCAAGTCTCGTAGCTTTCTGGCACAATTGTTCAAGGTTAGGTGCGGTACAGCTCATTCTAGTCTCCATCGGGAAAAAACCTCCGGCGGTCAGCCGGGCACTCCAGATCGACCAAGGACCCACCGGGGTGAGGGGACGTACCGTACGGCATCATGAGATGAGCTCGAGTATGAATTCCAGGACGGCAATGCATGGGCAGTTGCTCCTATTTAAACGCCATCCTATCCTTCTTCCCTCGTTGCCTCAACCGCGGCGGGGCCCATCAAGCGCGGATTTACTTCGAGTTAGAACATCCCTCGTCTGAGACCTGTTTCAGGAACCTGGTTGGCTGCCTGTCTTTGCGAGAAACCGCCTCGCACACAAGCAGGTGCCGTCATAAGGGTGGCAGGTCTGGACTAAAAATTGGGTTAGAAATTACCTCTTGCAGCTCGGATCTACGACAACTGCGTCCCAGGGGAATCATTAGCTGTCGCTAGTTCGTTCGGACGTCCCGTATGACTATCTATGTTTGTTACCTGTCAATCGAGCGTTTCGTGAGAGGTGACTGGCGCACGCCTGCGTGACCTTATGACAAGGTTGGAGTTCTCTACGGAAGTGAGATTGGCTGAACGACGATCGAACCCGATAGCAACCTTTGGCGCCCCCATTTGCTGACCCAGAAGCCGGCTCAGCTACTAGCAACCCTCACACTAACAGCTCCCCACAAATTATACTAGAATAATGGAACGGGCGCGCTGCGATAAAAATGCGATTGTAGAGAGCGTTCGGCGTAGTTTATTTATAGAGCCCCATCATCAACAAAAGTTCGGACGTCTACTTGATCAGCGCAGTTGTAATTTAGCCTCATAATCCTAATACACCCATACCACTGCGTGTGATGTCGCACCCGATCACCCCTGGCTATTTCTTTACGAGCCGATTTGCGCGTGTAAGGTATCCATATCCATTACGGTTGATACCTCAAAGCCACAAACGACAGAGTGTATAGCGAAATCCGTAGCTGTAGTTCCATCGAACCAGGTCTGCCTAGTCTTGCGTCTCAGAACACGAAGTTATATTGCACCCCCCAACGATCATATGTCAGAGCCACAATAAGGAATGTGGTACTTTATGGCACATGGCCCAGCACGTATAACCATTACCGCCCGGATGATAGCAAGGAAGCTCGGGCTCTGTCTTCAAGTAGCCGTGTACCGCTAAAACTGTTGGCCCTTAGGATATTGTTTATGCTCGGATTTTACCTGCCTGGGGCTACGATGACATAAACTGGAGGCTGAATAAAATAATCAAGGTATGTACGTTCGAGGTTATAAATGGATCGACTGCAGCTCTCACCCACTACGGTGATTGCAGTTCAACCAACACCGGCGTGTGAAGCGTTTATGACTATGGTAGAATTGTCTACGATAATATCCCATAACCCGTAAGTTTGAGGCCTCAGACATTACTAAGTCAACCTCTGAGTCGGGAAATTTACGACAGGCTAGAGCGTCGCGGCTAGATGGGCTAGCGCTCCGTTATGAGCAGGGTATGAGATAAGAATCTAGCTATAGGTGGTATTGGTCGCCATCGACCAGGATAAAAGAATTTACCGCTGATCTTTGAAGCCTTTCCTTTGCTGGGCTGAATGGGCGCATATATGGCGGATTGCACAATAACCTCGTCTACTCGTATACGGAACAGACGAATCCAGGTTATTTCGTCGCTTACATCGTCGGGTGAGCACCACTCAAAGACCTTGATCACTAACTACCTGCAAGTGTCATATGCAGAATTAGATGGAAAAGGTGGCACTTTACACGTATAGATCACCCCGCGTAGACGACTTATAGTGGGTGCGCCCACACTTATCGTCGTACTCCCCAAAGAGCGTGCTCTCTCTTCTACCAGGTCTGACGGCTAAGCGCTCCTAGTATATCTACAAAGGTCCTCTATGATTATAAGTATTCATTTAATGAACTTAACAACAGCTTACTTCTTAGGCCTGAATAAACAGGCAATGCAAGACAAATTGCATAGATAGGCGCTAGGTCTATATGAGACCATTACACGAAGTCTAGCCGGCGTACTTGCACGCTGAACCAGTGGTCCTTAAGTCCACTGAAATACCCCTTCATGGCTAGTGGTACACACACTCTATATCCGTCCGATATGAAGCGTCTCCAAGCTGCCTTATAGCGAATCATATATTCCTAGATCCGAGGACGGCTGTGTGAATATGGCACCCATCGTATCCGGGTATCTTACCGTCATACAAACAGCCTGCGGTTCGTGGTAATTCACTCACGAGTGCCCCTGAGTAGCAAATCCGAAAGGCAACAAATAAACCTATCCATACATCCCGCATCGGTACACACCCCTCCACTTGTCTTCATAAAATGACTACTTCTCTAGTAACGGTTAAGTATCGGTTTAGTCGGTCTGATAATTCTCCCATTTGCTGTGCTAGAGAATATCAAGAGCTCCATAATGTCATATTACAACGCGTAGATAGGACGCATGCAGATATGGGTTTATTTAGCTGGCTCATCGCGGTCACTCGCTAACAAAGACGGTTACCATTGAGACTGATGGCCCAAGTAAGAAGGAGGAACTGGAATGAACCAAGTGTCGCAATTAATGACGGCCTTACCGCTCAGGGAGAGATTAAAATAGGATGTCTACGCGGAGGCGCCCGTAGCCTAAGGGCTTTGTGCGGGTAAAATTGTTACATGCTATTGGCTATAAAAATAGCATTATGAAGCAGTCCGGACCTCACCTTCAGATCGGACTACGGTATCAAGGCGCATCGCTTGTAGCGCAGAGATTTCAGGACAATTAACACGATACCTCAGGTAATAGCCACGTTTAGGGCCAACTTTATAAAGCACGGGAAGGAAAGACGGCTTCATTCGGGGTACGTTGTTTTGTCAATATGATGGTTACTATCTGATCACAAGAATTCACTATTGCCGAGCTCGGTTACTCGTTCGACGTTCGACTCCCTATGAGCTGTATCGTGAGCCTGTCCCATAGCCCCGCATATACAACAGCAACTGGCCAGTGTATTAACACAACAGCGGGTTAGGCTCACTTAGCTACGTCCGAAGCCATGGTGCGCATTCATACGGCGAACAACTATGTATCATATATGTAATGTTAGCAGTCCTAGAGGACGAAATATGAATGGCGCACCAGACGCTCTATTATGCTAAAGCCGTCTTGCGTCGTTCACTGGCCTTCGATCAGCTTACTGGGGACTCTTACTTACCCTCTCTAATTTAGGAACGGAGCAATCATATCTCTACACTGCAATGAGCTCACTCTGTTCATGCGGGCCAATCGGCCCATTCTCTTAGTCTGAGAAGTTAGTTCGGCGGATGACACCATAGAGAAACAGATAAAACGCTGTTTGGTTTAGCCTGCCGGTTAGAAGCCTGCCAGGTGAATGCGATGAGCTAAGCTCCTTGTGAACCAAGACAAAGTGTGGCCAGCGAGCACTGTGCTGCCACTCGCTTAGCAACAACCGCAACCTTTGGCATTCCCCCTTAGCATCACGCTAGCGAAACGAGACCCGACGTCCCTCCTAAACGGCCCTCAAAACCGATAATCACATGCTTTCCGACCTCTTTTTTAGAAGGCTGGGGTGCTGATGCAGTTTCGAGTCGTGCTTTCTGGTGGAGCCCTAACCCATGGAATTACGCGTATATTGGTGGGACGGTGCCGTCGGACCTGATTGGCGTAGCACTTTGAGGGTGTCGGACTCTTCAAGGTATCAACCTTGCCCCTGAGGTCATC
		</sequence>
    <sequence><taxon idref="Location_3_3_1|22.318154046860514"/>
			TTCACATGTGACCATCGGGACTCATGAGGTCGTCGGACAAATGTAAAGGCTTGCCCAATCGTGTGCGGTTGCGGCCTCAAAAGTTCCTGCGTTAACACCGTTCTCTCGTTACTCTATGCAGAGGCGATTAGTAAGCGTGCAAAAACAATTCTCCACCGCGACCCCGGGAATGTCATTCGCTTAGTACAGCGGCGTGATTCTCCAGAGTTTCTTTAGCCGGAAATGCGCACCACCATATTCTGCTACCCCGACAACGTCGTTGATCCGACCTCTGCGCATAATAGTAGGTAACGAACGTGATTGTTTGTGTGCACGCTCCCGTGAACCTGGTCAAGTTACAGGAAATGAGCGCTGATTTTTTCAGGTCAAGCAAGTACCTGCGGGAATGCTACCCCCGAGATCGAGATGAAAAACCAAAAGGAATATGATTTTTAAGTGTCAATGGCGCTGCGGTAAGTTCAGTACATTTCCCAGGGTCCCCGTACTGGAGACGTATGGAACCTTTCAATCTTCGGAGCTTCTACATGGTACATCCTATGTTGGGAATCCCTCTGTAATCTGTTCTAACAGCTAGTGCCCAGCGTCGACACCTCCGCTCCATTATATTGCTACACTACGAAGTTACCGTCTCTAGAGCTGAGGTTGGGGGTAGCTTCGACGGCTCCTAACATGACGCGATGAAGAGTATCTCCCAGTAGGACTGGCAGTGTACTCTATTGCGAAATCATCCCTACATGTAGAGTCTATAGGAAGTACTCGAATTCACTATACACAGCTGGCACCTCTACTTCTTTAGACAAACACCTCGTGGCTAAGTGCATCGCCACAGCAGCTAAATCTCCAGCGTAACGCCCAAATGACCTTCTAATGAGTCAGAACGATCCCGCTGAATGCATGAAGCGATCGTTCATGTGAGGTATGGAGTCTAACTGACAGAAGAATCAAGCTCGTCGCCACTCCCTTAGGCGAGTAAAACTGCGGGACCTCAGTAGTTTGCATCGAGTACGGGTGTGGATTAAATAACAATTAGCAGATAACGCTTTGAGTGCCCACAGCTTAGACACGGTTCGCAGGTGCTGTGTATCGTGCGTGACGTTTCAAAGGCTTCAGCCTTGCGCGCTCACTGCGCCGACTGCAGTGTCTGGGGAGCCGCATCTACGCACTCTCATGCTTCAGCTAGCTATGAAATTACTGGCGAGGCGCGAGACTTCGCGCAAACTTATGACACACGAGACACCGTACAGGTAACACCAATCTAGCCTACTTACTGCCGGGGGAGCGTTATTATGTTATAGTACAGAGCGCGGCAGTAGTAACATTCTTAAGGCGCGTTCAACGCGGTGGGAAGTGCCCATAATCTCCGGCCACGACAATTCCACCATGCCGCAAGTTATGCGGGGGCATACTTGTATACCTTTAGGCACGACGGCACCTTCAGTCAGACGGTAGCGGACCGCCCTATTTAGGTTCATGGGCTTTCCAGTGGCGACGATTGTGGCCCACCAAACCTTAGAATGGTACCGTAGTGGGGGACTGGGGTACTCGCTCTGCATCCAGGCTTTGGACAGGACGGGAACTAACGATGAGTCGGTGGGAGAAAGAAGACAAGGGCGAGCTGAGGATCCCATATTAGGACATAGAAGTAGCGTAGCCATAACCCCACGAGGCAAGGTATACCCACACGACCCAGGTGAGTGAATAGCTAAAGAACACCCAATCCGGGGTACGGCGTACTCATTGATAATAGTCGAACAAAGTCTATCACCGTACGAGTAAGGAACGTCCACTAAACACAGGTAGGATATTTTTACATTACTGAGAGAACCAAGCTTCAGAAATATCATTCTACCTCTCCATCTCCAGAGAACGTGCTAAGCGGAACTACGCAGGACTTGGACCAGTTGGCTTCTTCGCAGCCCGGCGTCGCCCCACGACGAGGATTCGTCCACAGCTAACTTAACCCACGCGTTGTGTGTTTCGATTCTCTCCGCGGTCGGACTCGAGTATAACAACGCAATTCCGGAGATCTAGTACGCAAACGCCGCAGATAACTCGATCGCCGATTCATACGACTACTGTTTGCCGAATACGTCGGTATAGCATCGATCGAAGATCAGAGCTGGGACTTCAACGCCTGCCGTAGAAGCTTTACCCAGACGAGTGAACATGAGATTAAGTCTGATTGTCCAACGAGCAGGGATGAACAGGGGTCCCAGCGCGGTCCCCTTAGTCACCAGGACTGGGCGAATCGGGCCGATAAAATTCTCTAACCCGCTTCATGGTCATGTCGAGCCAGGTCCAGGCTTGCACTATTATACTTTCGGATAAGCAGCGCGTCTTAACGCTAGACTCAGTATTTGTAATTCCCGTGGTGAGAAGGGTTATGTTGTGACACTCATATCTGAGTGCCGACGTGTCAGCTCCACACCTGAATCAGCCACCACACACGCTTGCCTCGGATAAAGGTGTCGCGACACAGAACACAGCCTACCCGTCAGCGGTCTTCAGCAAACTTAGAGTCTGAGATGTCACTTCTTGATATTTCTAACAATCTCTAGTAATCCAAGCTATCGCGGTGGGATGTACGGACGCCGATTCAATCGCAAAACCGGACACCTAAGGGGTTACCGACACGTATAGATTGTTTGTGCGGCGGTCGGCTGGCTCGGTAGTGCCTGTGTGGGGAGAAAAACAGCACGTACAGGCTATGAGCACATGAAAATATCCTCTATAGTCCGGAGACAGACAGTAATCCCGTTTGATTGCCCATACAGCGTAAACATGTCTGATATCGGACAACCGTGGGTGAGGGATAGGCACAATAACGACAGCTGGCGAGCAGTTGCGTTGGCCAAGGCGCTCGGGGAAACTATACCACTCTAGTAGGGTTGAGTCTTCCCCTGGGTAGTAGATTAAAGATGTCCCCACCAAGCCTGACTGTTGGGGGTCGGACATTATAACCACCCTTCTATGGGTGGACCACAGGAGTACTCACCTCAAGACGGTGGGGGGTAAGTATGCCAACCCGTCGTGAATGACTCCGTTCGCCTGAGCGAAATAGTCGTATATAGTTGTAGCGACCTTGGTCTAATGAGGTCGACACAGGGATTAACTGTATACGAAGAAGGGCCGTCCTCCGTAAAAATGCAAGTCGCAAAGAGAGACCTCTTCGACTGTGCCATCGTTATGATCCTGGAACTGCTCCCCACTCTTAACCCTTCTATAAAATACATCGTCTAGTAAATGCAATTATACCATAGTAAAACCAAAGGATATGGTGCACCAGACTCAGTGATCTAGATATGGCCAGCGGTCGCGGTTAGTTGCTCTCATTAGTCATGGGCGCGGGGGTGAGAATTCTTATCTACTGGATAACTCACACAAGGCAGAAGACCTTGCGCGCACGGTATCTGAGGTCATTAATACCGCAGTCAAGATTTACAGGAGGAATGCTTTGAGCTCAGTTGGAGTTTGGCGATCGAAATATAAAGATGAGGTTAGAGGGCCGGGCTTTTCTAGGATGATCGTGCACGATCGGCTTTTAGGATCTCGCTCACCTGATCAGAGTGGTTGCCCTGAGGGCAGCCCCCAAACGGCTTGACCGAAATGTTCACTTGACCGAACATGTCTTCTGCCATATTAAGTGTCGTCAACTGCCGTCATATGGGATACCGATCGGCACCGAGGTGTTAACAATGCACCTCCACCAAAACGCGGCGAACTCTATTGTGTGCTTGAAATATAGAAAGATCTATACGTCTACATGTCGTATCCCCGTCAGTGGTCCACTATGCTGAATTTACTGTGCTTCCAGCGAACCTCGAATGATTTCCAAGGTATGCGTGGATAACGTAACGCGGTACGTATCTATAGGTCAACGCGCCCCCCCAGAGATCGGTAAGCGAAATATTCACATTCCTTAGGAGGCGATGCATTTAAGTCGATATCTACCCGGGGATAGCGCGTGCCTCTCCGATTGCGATTTTGCGTCGTTCTATAATGGCCGATATGAGGGCCAAATTGGGTCTGTGTGGTCTGATGAAGTAATGGTTTGGGCTCTCGCTAAAACGACCCAAGCCTCGTCTAGAGCAGAGTCTTGGCTTATGATATCCCCTCGCTATGCTTAATATAGACTGCAGGCGTGAGGCACACGAGGAAAATTAGAGCTTCGCCGAAATGGACCGGTTACCGCCCGTCCTCCCTTCAACAACGTTTGGCCGTTCCCTACGTTTGTACCATAAGGCTTTCGGGCCGCAGTTGTCCTTGGGCAGGTCCTACTACGCATTTGTACATGTTGCTCTGTCTCTCATGCGCACAGCAAGCACAGGCCAGGACTCCGCGGCACCCAGCGGCGCACCGGTCTTATCAACTCGACCTGACACGTGATCACCCGTAGGCGAATTATAGCTGTAAGATCGGAAGTAGTTCGGTCTCGCGTGGTAAGTGCTCCAACGGGAAAGAGGCTTAACTCAGCTGCTGGCATTGTAAACCAGAATTCGTCTACGTAAAGCCCACAAAATGACCTCAAGCTTATAACGACCTCTAGCAAGACGATCCTATCAGAAAGGTGCAAGCATCCGCCGTGGATTGTCATCTCCGACCGTATTAAATGGGGGTGGCAACGGGAGAGACTGCAAGCCAGATATACCGGCGCATAAGTACAGCTGAACCCCGAACGGGGGATTACTGGACTATGAACCTGACACTACTATGCCAAGATGCGATGCACGACTGGCCACTACCAGATGCGGTCAGACGCCTATCGCGGCACCCAAAAGAGGTAGGAACACAACCTTTGGCTATCTCTGGTCGGAGACTAACCGCAGACGCCATTATACGGGGCACTTCATCTTCGTGACTTAGCGAAGTCCCCGATTCTTCGGCTGACAGCGGCATCGGATGACCGTGGCTGATATTAATAAATATGTTGACTCGAAAGCTTGTTTGTTTTCTCACGGCCTCATATCATGCGAAATCATGGCTAGGAAGCACTGGCCGGCAGGGACTAGCTTATCTGACGGAGCACAAGTCTTGATATCAAAAGAATCTTGCTCTCCGTGTTCGCAGGGCACATTCGTTTGTTAATTATACGTCTGGGCCTGGTGCCCATGAAAAGAGTCAATAACTGCAGACCGGCGATCGGCGGCCCTCAATAAAGGGAAGAATTCCGGGGAGACAAAAGCTATAAACCGGACCCTCGCACAGTTTTCAAATCCTTTTGGACGTAAGCTTTTTTGCCCGACTATTGCGTAGAAAGCGGTAATAGAGTGTTGCGGCGGGTAGTGAAGCTTCTGACGTCACAAATAGCACAGATCAAAAAAGGTTTGCACTGGAGGGAATAGCTAAGGCTAGGCCACGAACCGGGTAATGCTCCAGTGAGCGGTTTTTCACCGACGTATTTAGTGAGCATCACTCTCACCTACCAACCCACCAATCGAATCATCGCCACGAGTTTACTCCGCCTGAAACTACAAAGAAATAGAAACCGTCTGTTCACCGAGCCGCACCCATAAAGCTGAGAATATATGCCTCGTTACTTTATTTAGGGGGCATCATTTATAGGAGTATACAGGGTTAAGGGGAGTACAACGCACTCAAACAGGAGTTGTATACCGGGGGGGACCTGTGGACCATTCGAACAGTGTCGAGCACGAAGGAATCTGGGCGGAACGCACCCGGCCCCGCGTATCTACTCCGTTAAGATGGATCGCTCTGCAGATTGTCCTCACTCTGAGTTCGACACGCGGGGCCGATGCTAATCCCAGACGCAGAAGTAGAACTCAGTGTGCCCAATGCCTGAGTAAGATGGTTCAGCCCTTGCGGTTAAGGTCCTAATGGAAGCTTGGGTAGCATAGGAATCGTGACCTCTTAATAAGCTAACTTTATCCATGTAGAACGCGCGAGCCATCCGAGTGGCATATGTGGTGATACATATCTCATGTTTCTGTCGTAACTTATTGCTTATGCTGATTGATCCCGCTCTCCTATAAAGAGTTCAACACCGCATGACAAGCGTAGCCGACCACACAACTAGTAGTCCATGAGCGAAAGTGTGCTCAGCAATCTTCCGAGCGCTTGACATGGTTGATTTGCGTCCCGGAGACCAGCGCAGGTAGGGAATTGGGAAAGACTCGTCTGCCGGGACGCGCAGGGCCTTTCGATATCCTCCCTTTGTACTTCTTCAATACCTACGAGCATACTTTAAGGTGGCCCTAGCCTTCGTGCCAAGTTCAGACAGAGGAAGCGCGGTATGCGCTGAGCCAGGAGAACTCTTTGGGTAAGTACTTGCTGACTGTTGCACCAGGTTACAAACTCTAGCGAGTGCGCCCGGGAACTTGTAACGGTCGGGTTTTATGATTAGGGACCGGTGCGAAGGCGATGTGGTCAGCAGACCAATAGCACGCCATTTTTGTAGTTCTCTCTTAATCTTGTTTGGCTTAACCTTCTAGTCGCTATTATGCTGGAGCGTTGCATAGGTGTTTCGTGGATACTGCAGGTCAGGACAATGGCGTTGAAATGATTACCGTGGATCCGGCATGGCGCATGCGCATGTGAACTTCACTGAAATGGTGATAGAGCGCAGTAAATCAAATGGTTTAGTGCGTACGCCCTCAAACGCACATATGGACCTTACTTGGGATCAACGCTTGTTGCACCCATTGGGAAAGTAATGATTCATCTACCACCAACTGCTCCCGCTGTGAGCGGACGGCGAGTCTCGTATTATTGGAGGACTCCCGTACCAATCCAAGCTGGAACATTACGGTCAGGTTAGTTTTTATTTCACCTGGGGTTCAAGTTGTTCAATGTTATGGGGCAACAACCGACTGTTGACCAACCTAGAGAGTTATTGTTCAAATATGTCGTACGCAGGGGGATTCCGGTCCATTGCGATAGCGTTATACTCTATGGCAATTACCTGTTATAGACTAACAACATCGTCCCGGTCAGAGCGACTTAACGATGCCGCCCGTGCTTTGGATAGGTAACAGCTAGTCATCTTCGTCGTATTTCACGTGGGGCCCTCGTCCAATGTGAACTTACTGATGCGTTAAAGCGCATCCCTAATAGGGGGCAATTCCCGAACTCACTAGAATGCGTTCACGCGGGGCCTTTGGTCTGCTAAGAATACCGAGCCTTATCCTGGGGTAAGGTGATGTATCTGATAGTCTATTTCCACGTTCGTCCGGCGTCCGCGATCCTGGGCTCAGGATATCCCAACCTGACCGTTGGGGCCCTGAGGAAGGTATCACCACCAGCGATGGTGATTACGTAATGCATCGGCCTACAGTTACTGGCAAGCAACAGGTTTGAATGCTTATTACGGCCACTCCATTGTTTATTTGCCTTGGTTGCTGGGTTTAGGTTTAGCCCGCACGTGTTGGCGTCTCGTTTCCCATCTTGCAGTTGTCCGCGCTCATATGGAAAATGGCGAGGTTAACTGCCCGTGTCCATAGACCGGCTTTGAGTTAACGCTCATTAAGGTACATGTTGAGCCGCGTAGTACCAGATTTGAGAGGCCCATCTGATAATTTCTCACCACCCTCCAAAGTGCGGGATACCGGTAGCAGTAACCAAAGGCGCTGATATATTTTCTTGCCATTTGCTACGTTATAACCCGGATGATCACGGTGTTAATGTGCCAGGTGGGTGCTAGTCGGTGCATTAGAGACCGCCGGGAATTGCAGGACGGTCGGGGATGACGTCGCTTTGTTCGCCACCCCATCTTTACGGTCACACGAAGCACCGGCAGGTTGGGACTATTTATCTACTATCCCATACGGGGGGCACACTGTTGTCAGACCACCCCCCCAACCGTTATTGTTGATGACGATCCAACCGCTATTCCCGCTCATAACGAGCTAAGAGCCCACGCGAGCATCCGTACCTTCCAGTGGTTGAGCCGAAGCCAGCGTGGGTGCTCTGCCTCATTTTTAGGCCACCCCTGTTGTAGATCTTCGAAATATCACGCCATGTATACGAAGCTATATAGCACTATTCTGAGTCACACATCTCCCCATTCATGGCGGCCATTAATAGAGAGGCTCGCAATGTAGCTCAAGTTAACCATATAGAATGGTCAGCAACAGATACCAGACTTCGGCAGACCCATACAGATTCAACCGGCCGCTCCTGTGCCATTGAGGGCTCGCGGGGGCGTCCTGATCCACCACCCAGTCAGTGAAATAGGGGGAAGCTAACTGAACGTTAGAGTCAAGGCGCATCGGGCGTTGGAGTGTCTCGACTACATACTCATCGTTAATAAAGCGGGGCCTTGCACTGGTCGCGTAGACATAGCTAGTAGTAGTGTTGAAGTGATCGGAGAGAGAATTTATCCAGAACGCTCGAAACATCATTCGTACTGGTACAGTGGGCCAGGAAAACTGCGACTGTTGCGTAGAAATAAATCGTGAACATCTTAGAAGGTGGTAACTCTAGCTTTCGGGTAAAGTTGCAGTTCCCGATGCTGTGAGTCCAGAAATAGTATCTATTAATATTGGGAAAAGAAACGTAATCGTCCGGCTCGTATCCAAATGAGGATTATGACGTACTGGGAGTGTTGCCAGTGGGTGTCTCTGTGCCTCCGCGGATATCGTTCTAGCTGGCTAATAGCCTATGTGCCGTCGAAGATCATTGCATCAGCGCAACACTCGCATGGTGAACTGTATAATTTTGTCAGAGGTAACCGCCACTTAAATAATTTCGGCGTGTATCCGGTATCAGTCGTTTCTGCAACTCGGAAAGCCTATTTGAAGAATGTCAATAGGCGTGATAAGAATGTTGTTCTGTTACGGGGTGTAGTCCACTCACCACTCGTATGGTCCCCTATCCTGAGAGATAATATCAAGTTAGTGTGTCACTAGAACGCAGCCCGCTTTGGCGCGGCAGTCACTTTCAGGCCCTAGTGAGTTAGTGTAAGGGCGTTGTACTCCACTGATTTAATCTACATTCGGCCAAATCGAATGAGCATTTCTCTTCATATTTGCATCGTTGCTCACGCGTACGGATTCCCGATTTGGGCCAGCCGTTTGTGAATACATCGTTACGGTAACTGATTATGGGGAATAGTGTACGATCGCGACAACTCCGGCTCACTTTCATCATCAAACAACTAGTCCACCGTCGTTCCCCAGACGTGGTGTCAGGGATCGCCGAAATGATATCGCTTGCTAGTTTCGAGATCTGACCGCCTGACCATTACCGCCGACCTAGGCGGAGTCAAGAAAGACTGGAGTAGGACGCAAGAGACCTGGGCTGTAGTCCTGATAAACAGCGTATAGAAGTCCCATCCGACAAATTATTAGCGATAGGTAGTGGGTTTTTTAAGCGGGAATACGAGCCAGACGAGCACATGCCCACCAAGGACGGTCCGAAAGAGATTGTTTGACGGCTCTCGCTACGCTGGGTCTGATAATGACGTATTTTAGGTATATGTTCGCCCCTCACTCCATAGTAACGACTTCACCGCAGTTATATGCCCGGGTTGCGAAAATTGGAGGACTCGTTGTCATGCCATTCATCAATCCAGAATTGATTACCGCAGATACCCCCCCTGACTAGATATCAACCGATCCCAGGTGTGGTTCCCGATCGCCCCTAAACTCTCCTTTCGCCCTGACTCCTAGCATGCGACTGGGACGTCGCAGCTGCAAAAATTTCTATGGACCGAGCGGCCTTCAGGGTTGGTGTCATGCGTCGTTACTGCTCCGTTCTGTCGGTGATGTCCCCCCGGTCAGATGACGGAACCCACTAGCCCTGTGGCGGATGGTAGGATTTTCATTGCGCCCGTCATCCCGGCGCTCCTTTCCAGCACTGGTTAAACGGGCATGAGTCCGGAACTTGCCAGGAATAGAACCCAGTCCACATCCGAGTTCCCTTGTTGGATTTTACAAATTGTTCTAGGTTAACCGGCGCCCTGCCGTCCTCTGGGAACTCCGAACGGTACTGTCTTTTTAAACTGCCCCAAGCATAACTTGGTTATACTTCGCCTAAGGAGATAGAGAGTTTTAACTCTTCAGAACATCTTCATTGATGTACCGCTAAATCGCTGCCTTCGGGAAAACTTGCTGCTGAACAACTGCACGGGATCGCCGTGCTTCCGCTAGAAAGCCCGTAGCGCCGTCGCTTAACCTTGCCGATCGAACCAAAATGTGCACTTGGTCAGTGGGTTTGAGCTAAAGGTCTGCGATCTAACACAGAAAAACGCCCGGTAACGAGATTCCGGCAAGTCTCGTAGCTTTCTGGCACAATTGTTCAAGGTTAGGTGCGGTACAGCTCATTCTAGTCTCCATCGGGAAAAAACCTCCGGCGGTCAGCCGGGCACTCCAGATCGACCAAGGACCCACCGGGGTGAGGGGACGTACCGTACGGCATCATGAGATGAGCTCGAGTATGAATTCCAGGACGGCAATGCATGGGCAGTTGCTCCTATTTAAACGCCATCCTATCCTTCTTCCCTCGTTGCCTCAACCGCGGCGGGGCCCATCAAGCGCGGATTTACTTCGAGTTAGAACATCCCTCGTCTGAGACCTGTTTCAGGAACCTGGTTGGCTGCCTGTCTTTGCGAGAAACCGCCTCGCACACAAGCAGGTGCCGTCATAAGGGTGGCAGGTCTGGACTAAAAATTGGGTTAGAAATTACCTCTTGCAGCTCGGATCTACGACAACTGCGTCCCAGGGGAATCATTAGCTGTCGCTAGTTCGTTCGGACGTCCCGTATGACTATCTATGTTTGTTACCTGTCAATCGAGCGTTTCGTGAGAGGTGACTGGCGCACGCCTGCGTGACCTTATGACAAGGTTGGAGTTCTCTACGGAAGTGAGATTGGCTGAACGACGATCGAACCCGATAGCAACCTTTGGCGCCCCCATTTGCTGACCCAGAAGCCGGCTCAGCTACTAGCAACCCTCACACTAACAGCTCCCCACAAATTATACTAGAATAATGGAACGGGCGCGCTGCGATAAAAATGCGATTGTAGAGAGCGTTCGGCGTAGTTTATTTATAGAGCCCCATCATCAACAAAAGTTCGGACGTCTACTTGATCAGCGCAGTTGTAATTTAGCCTCATAATCCTAATACACCCATACCACTGCGTGTGATGTCGCACCCGATCACCCCTGGCTATTTCTTTACGAGCCGATTTGCGCGTGTAAGGTATCCATATCCATTACGGTTGATACCTCAAAGCCACAAACGACAGAGTGTATAGCGAAATCCGTAGCTGTAGTTCCATCGAACCAGGTCTGCCTAGTCTTGCGTCTCAGAACACGAAGTTATATTGCACCCCCCAACGATCATATGTCAGAGCCACAATAAGGAATGTGGTACTTTATGGCACATGGCCCAGCACGTATAACCATTACCGCCCGGATGATAGCAAGGAAGCTCGGGCTCTGTCTTCAAGTAGCCGTGTACCGCTAAAACTGTTGGCCCTTAGGATATTGTTTATGCTCGGATTTTACCTGCCTGGGGCTACGATGACATAAACTGGAGGCTGAATAAAATAATCAAGGTATGTACGTTCGAGGTTATAAATGGATCGACTGCAGCTCTCACCCACTACGGTGATTGCAGTTCAACCAACACCGGCGTGTGAAGCGTTTATGACTATGGTAGAATTGTCTACGATAATATCCCATAACCCGTAAGTTTGAGGCCTCAGACATTACTAAGTCAACCTCTGAGTCGGGAAATTTACGACAGGCTAGAGCGTCGCGGCTAGATGGGCTAGCGCTCCGTTATGAGCAGGGTATGAGATAAGAATCTAGCTATAGGTGGTATTGGTCGCCATCGACCAGGATAAAAGAATTTACCGCTGATCTTTGAAGCCTTTCCTTTGCTGGGCTGAATGGGCGCATATATGGCGGATTGCACAATAACCTCGTCTACTCGTATACGGAACAGACGAATCCAGGTTATTTCGTCGCTTACATCGTCGGGTGAGCACCACTCAAAGACCTTGATCACTAACTACCTGCAAGTGTCATATGCAGAATTAGATGGAAAAGGTGGCACTTTACACGTATAGATCACCCCGCGTAGACGACTTATAGTGGGTGCGCCCACACTTATCGTCGTACTCCCCAAAGAGCGTGCTCTCTCTTCTACCAGGTCTGACGGCTAAGCGCTCCTAGTATATCTACAAAGGTCCTCTATGATTATAAGTATTCATTTAATGAACTTAACAACAGCTTACTTCTTAGGCCTGAATAAACAGGCAATGCAAGACAAATTGCATAGATAGGCGCTAGGTCTATATGAGACCATTACACGAAGTCTAGCCGGCGTACTTGCACGCTGAACCAGTGGTCCTTAAGTCCACTGAAATACCCCTTCATGGCTAGTGGTACACACACTCTATATCCGTCCGATATGAAGCGTCTCCAAGCTGCCTTATAGCGAATCATATATTCCTAGATCCGAGGACGGCTGTGTGAATATGGCACCCATCGTATCCGGGTATCTTACCGTCATACAAACAGCCTGCGGTTCGTGGTAATTCACTCACGAGTGCCCCTGAGTAGCAAATCCGAAAGGCAACAAATAAACCTATCCATACATCCCGCATCGGTACACACCCCTCCACTTGTCTTCATAAAATGACTACTTCTCTAGTAACGGTTAAGTATCGGTTTAGTCGGTCTGATAATTCTCCCATTTGCTGTGCTAGAGAATATCAAGAGCTCCATAATGTCATATTACAACGCGTAGATAGGACGCATGCAGATATGGGTTTATTTAGCTGGCTCATCGCGGTCACTCGCTAACAAAGACGGTTACCATTGAGACTGATGGCCCAAGTAAGAAGGAGGAACTGGAATGAACCAAGTGTCGCAATTAATGACGGCCTTACCGCTCAGGGAGAGATTAAAATAGGATGTCTACGCGGAGGCGCCCGTAGCCTAAGGGCTTTGTGCGGGTAAAATTGTTACATGCTATTGGCTATAAAAATAGCATTATGAAGCAGTCCGGACCTCACCTTCAGATCGGACTACGGTATCAAGGCGCATCGCTTGTAGCGCAGAGATTTCAGGACAATTAACACGATACCTCAGGTAATAGCCACGTTTAGGGCCAACTTTATAAAGCACGGGAAGGAAAGACGGCTTCATTCGGGGTACGTTGTTTTGTCAATATGATGGTTACTATCTGATCACAAGAATTCACTATTGCCGAGCTCGGTTACTCGTTCGACGTTCGACTCCCTATGAGCTGTATCGTGAGCCTGTCCCATAGCCCCGCATATACAACAGCAACTGGCCAGTGTATTAACACAACAGCGGGTTAGGCTCACTTAGCTACGTCCGAAGCCATGGTGCGCATTCATACGGCGAACAACTATGTATCATATATGTAATGTTAGCAGTCCTAGAGGACGAAATATGAATGGCGCACCAGACGCTCTATTATGCTAAAGCCGTCTTGCGTCGTTCACTGGCCTTCGATCAGCTTACTGGGGACTCTTACTTACCCTCTCTAATTTAGGAACGGAGCAATCATATCTCTACACTGCAATGAGCTCACTCTGTTCATGCGGGCCAATCGGCCCATTCTCTTAGTCTGAGAAGTTAGTTCGGCGGATGACACCATAGAGAAACAGATAAAACGCTGTTTGGTTTAGCCTGCCGGTTAGAAGCCTGCCAGGTGAATGCGATGAGCTAAGCTCCTTGTGAACCAAGACAAAGTGTGGCCAGCGAGCACTGTGCTGCCACTCGCTTAGCAACAACCGCAACCTTTGGCATTCCCCCTTAGCATCACGCTAGCGAAACGAGACCCGACGTCCCTCCTAAACGGCCCTCAAAACCGATAATCACATGCTTTCCGACCTCTTTTTTAGAAGGCTGGGGTGCTGATGCAGTTTCGAGTCGTGCTTTCTGGTGGAGCCCTAACCCATGGAATTACGCGTATATTGGTGGGACGGTGCCGTCGGACCTGATTGGCGTAGCACTTTGAGGGTGTCGGACTCTTCAAGGTATCAACCTTGCCCCTGAGGTCATC
		</sequence>
    <sequence><taxon idref="Location_3_3_0|25.544328459044948"/>
			TTCACATGTGACCATCGGGACTCATGAGGTCGTCGGACAAATGTAAAGGCTTGCCCAATCGTGTGCGGTTGCGGCCTCAAAAGTTCCTGCGTTAACACCGTTCTCTCGTTACTCTATGCAGAGGCGATTAGTAAGCGTGCAAAAACAATTCTCCACCGCGACCCCGGGAATGTCATTCGCTTAGTACAGCGGCGTGATTCTCCAGAGTTTCTTTAGCCGGAAATGCGCACCACCATATTCTGCTACCCCGACAACGTCGTTGATCCGACCTCTGCGCATAATAGTAGGTAACGAACGTGATTGTTTGTGTGCACGCTCCCGTGAACCTGGTCAAGTTACAGGAAATGAGCGCTGATTTTTTCAGGTCAAGCAAGTACCTGCGGGAATGCTACCCCCGAGATCGAGATGAAAAACCAAAAGGAATATGATTTTTAAGTGTCAATGGCGCTGCGGTAAGTTCAGTACATTTCCCAGGGTCCCCGTACTGGAGACGTATGGAACCTTTCAATCTTCGGAGCTTCTACATGGTACATCCTATGTTGGGAATCCCTCTGTAATCTGTTCTAACAGCTAGTGCCCAGCGTCGACACCTCCGCTCCATTATATTGCTACACTACGAAGTTACCGTCTCTAGAGCTGAGGTTGGGGGTAGCTTCGACGGCTCCTAACATGACGCGATGAAGAGTATCTCCCAGTAGGACTGGCAGTGTACTCTATTGCGAAATCATCCCTACATGTAGAGTCTATAGGAAGTACTCGAATTCACTATACACAGCTGGCACCTCTACTTCTTTAGACAAACACCTCGTGGCTAAGTGCATCGCCACAGCAGCTAAATCTCCAGCGTAACGCCCAAATGACCTTCTAATGAGTCAGAACGATCCCGCTGAATGCATGAAGCGATCGTTCATGTGAGGTATGGAGTCTAACTGACAGAAGAATCAAGCTCGTCGCCACTCCCTTAGGCGAGTAAAACTGCGGGACCTCAGTAGTTTGCATCGAGTACGGGTGTGGATTAAATAACAATTAGCAGATAACGCTTTGAGTGCCCACAGCTTAGACACGGTTCGCAGGTGCTGTGTATCGTGCGTGACGTTTCAAAGGCTTCAGCCTTGCGCGCTCACTGCGCCGACTGCAGTGTCTGGGGAGCCGCATCTACGCACTCTCATGCTTCAGCTAGCTATGAAATTACTGGCGAGGCGCGAGACTTCGCGCAAACTTATGACACACGAGACACCGTACAGGTAACACCAATCTAGCCTACTTACTGCCGGGGGAGCGTTATTATGTTATAGTACAGAGCGCGGCAGTAGTAACATTCTTAAGGCGCGTTCAACGCGGTGGGAAGTGCCCATAATCTCCGGCCACGACAATTCCACCATGCCGCAAGTTATGCGGGGGCATACTTGTATACCTTTAGGCACGACGGCACCTTCAGTCAGACGGTAGCGGACCGCCCTATTTAGGTTCATGGGCTTTCCAGTGGCGACGATTGTGGCCCACCAAACCTTAGAATGGTACCGTAGTGGGGGACTGGGGTACTCGCTCTGCATCCAGGCTTTGGACAGGACGGGAACTAACGATGAGTCGGTGGGAGAAAGAAGACAAGGGCGAGCTGAGGATCCCATATTAGGACATAGAAGTAGCGTAGCCATAACCCCACGAGGCAAGGTATACCCACACGACCCAGGTGAGTGAATAGCTAAAGAACACCCAATCCGGGGTACGGCGTACTCATTGATAATAGTCGAACAAAGTCTATCACCGTACGAGTAAGGAACGTCCACTAAACACAGGTAGGATATTTTTACATTACTGAGAGAACCAAGCTTCAGAAATATCATTCTACTTCTCCATCTCCAGAGAACGTGCTAAGCGGAACTACGCAGGACTTGGACCAGTTGGCTTCTTCGCAGCCCGGCGTCGCCCCACGACGAGGATTCGTCCACAGCTAACTTAACCCACGCGTTGTGTGTTTCGATTCTCTCCGCGGTCGGACTCGAGTATAACAACGCAATTCCGGAGATCTAGTACGCAAACGCCGCAGATAACTCGATCGCCGATTCATACGACTACTGTTTGCCGAATACGTCGGTATAGCATCGATCGAAGATCAGAGCTGGGACTTCAACGCCTGCCGTAGAAGCTTTACCCAGACGAGTGAACATGAGATTAAGTCTGATTGTCCAACGAGCAGGGATGAACAGGGGTCCCAGCGCGGTCCCCTTAGTCACCAGGACTGGGCGAATCGGGCCGATAAAATTCTCTAACCCGCTTCATGGTCATGTCGAGCCAGGTCCAGGCTTGCACTATTATACTTTCGGATAAGCAGCGCGTCTTAACGCTAGACTCAGTATTTGTAATTCCCGTGGTGAGAAGGGTTATGTTGTGACACTCATATCTGAGTGCCGACGTGTCAGCTCCACACCTGAATCAGCCACCACACACGCTTGCCTCGGATAAAGGTGTCGCGACACAGAACACAGCCTACCCGTCAGCGGTCTTCAGCAAACTTAGAGTCTGAGATGTCACTTCTTGATATTTCTAACAATCTCTAGTAATCCAAGCTATCGCGGTGGGATGTACGGACGCCGATTCAATCGCAAAACCGGACACCTAAGGGGTTACCGACACGTATAGATTGTTTGTGCGGCGGTCGGCTGGCTCGGTAGTGCCTGTGTGGGGAGAAAAACAGCACGTACAGGCTATGAGCACATGAAAATATCCTCTATAGTCCGGAGACAGACAGTAATCCCGTTTGATTGCCCATACAGCGTAAACATGTCTGATATCGGACAACCGTGGGTGAGGGATAGGCACAATAACGACAGCTGGCGAGCAGTTGCGTTGGCCAAGGCGCTCGGGGAAACTATACCACTCTAGTAGGGTTGAGTCTTCCCCTGGGTAGTAGATTAAAGATGTCCCCACCAAGCCTGACTGTTGGGGGTCGGACATTATAACCACCCTTCTATGGGTGGACCACAGGAGTACTCACCTCAAGACGGTGGGGGGTAAGTATGCCAACCCGTCGTGAATGACTCCGTTCGCCTGAGCGAAATAGTCGTATATAGTTGTAGCGACCTTGGTCTAATGAGGTCGACACAGGGATTAACTGTATACGAAGAAGGGCCGTCCTCCGTAAAAATGCAAGTCGCAAAGAGAGACCTCTTCGACTGTGCCATCGTTATGATCCTGGAACTGCTCCCCACTCTTAACCCTTCTATAAAATACATCGTCTAGTAAATGCAATTATACCATAGTAAAACCAAAGGATATGGTGCACCAGACTCAGTGATCTAGATATGGCCAGCGGTCGCGGTTAGTTGCTCTCATTAGTCATGGGCGCGGGGGTGAGAATTCTTATCTACTGGATAACTCACACAAGGCAGAAGACCTTGCGCGCACGGTATCTGAGGTCATTAATACCGCAGTCAAGATTTACAGGAGGAATGCTTTGAGCTCAGTTGGAGTTTGGCGATCGAAATATAAAGATGAGGTTAGAGGGCCGGGCTTTTCTAGGATGATCGTGCACGATCGGCTTTTAGGATCTCGCTCACCTGATCAGAGTGGTTGCCCTGAGGGCAGCCCCCAAACGGCTTGACCGAAATGTTCACTTGACCGAACATGTCTTCTGCCATATTAAGTGTCGTCAACTGCCGTCATATGGGATACCGATCGGCACCGAGGTGTTAACAATGCACCTCCACCAAAACGCGGCGAACTCTATTGTGTGCTTGAAATATAGAAAGATCTATACGTCTACATGTCGTATCCCCGTCAGTGGTCCACTATGCTGAATTTACTGTGCTTCCAGCGAACCTCGAATGATTTCCAAGGTATGCGTGGATAACGTAACGCGGTACGTATCTATAGGTCAACGCGCCCCCCCAGAGATCGGTAAGCGAAATATTCACATTCCTTAGGAGGCGATGCATTTAAGTCGATATCTACCCGGGGATAGCGCGTGCCTCTCCGATTGCGATTTTGCGTCGTTCTATAATGGCCGATATGAGGGCCAAATTGGGTCTGTGTGGTCTGATGAAGTAATGGTTTGGGCTCTCGCTAAAACGACCCAAGCCTCGTCTAGAGCAGAGTCTTGGCTTATGATATCCCCTCGCTATGCTTAATATAGACTGCAGGCGTGAGGCACACGAGGAAAATTAGAGCTTCGCCGAAATGGACCGGTTACCGCCCGTCCTCCCTTCAACAACGTTTGGCCGTTCCCTACGTTTGTACCATAAGGCTTTCGGGCCGCAGTTGTCCTTGGGCAGGTCCTACTACGCATTTGTACATGTTGCTCTGTCTCTCATGCGCACAGCAAGCACAGGCCAGGACTCCGCGGCACCCAGCGGCGCACCGGTCTTATCAACTCGACCTGACACGTGATCACCCGTAGGCGAATTATAGCTGTAAGATCGGAAGTAGTTCGGTCTCGCGTGGTAAGTGCTCCAACGGGAAAGAGGCTTAACTCAGCTGCTGGCATTGTAAACCAGAATTCGTCTACGTAAAGCCCACAAAATGACCTCAAGCTTATAACGACCTCTAGCAAGACGATCCTATCAGAAAGGTGCAAGCATCCGCCGTGGATTGTCATCTCCGACCGTATTAAATGGGGGTGGCAACGGGAGAGACTGCAAGCCAGATATACCGGCGCATAAGTACAGCTGAACCCCGAACGGGGGATTACTGGACTATGAACCTGACACTACTATGCCAAGATGCGATGCACGACTGGCCACTACCAGATGCGGTCAGACGCCTATCGCGGCACCCAAAAGAGGTAGGAACACAACCTTTGGCTATCTCTGGTCGGAGACTAACCGCAGACGCCATTATACGGGGCACTTCATCTTCGTGACTTAGCGAAGTCCCCGATTCTTCGGCTGACAGCGGCATCGGATGACCGTGGCTGATATTAATAAATATGTTGACTCGAAAGCTTGTTTGTTTTCTCACGGCCTCATATCATGCGAAATCATGGCTAGGAAGCACTGGCCGGCAGGGACTAGCTTATCTGACGGAGCACAAGTCTTGATATCAAAAGAATCTTGCTCTCCGTGTTCGCAGGGCACATTCGTTTGTTAATTATACGTCTGGGCCTGGTGCCCATGAAAAGAGTCAATAACTGCAGACCGGCGATCGGCGGCCCTCAATAAAGGGAAGAATTCCGGGGAGACAAAAGCTATAAACCGGACCCTCGCACAGTTTTCAAATCCTTTTGGACGTAAGCTTTTTTGCCCGACTATTGCGTAGAAAGCGGTAATAGAGTGTTGCGGCGGGTAGTGAAGCTTCTGACGTCACAAATAGCACAGATCAAAAAAGGTTTGCACTGGAGGGAATAGCTAAGGCTAGGCCACGAACCGGGTAATGCTCCAGTGAGCGGTTTTTCACCGACGTATTTAGTGAGCATCACTCTCACCTACCAACCCACCAATCGAATCATCGCCACGAGTTTACTCCGCCTGAAACTACAAAGAAATAGAAACCGTCTGTTCACCGAGCCGCACCCATAAAGCTGAGAATATATGCCTCGTTACTTTATTTAGGGGGCATCATTTATAGGAGTATACAGGGTTAAGGGGAGTACAACGCACTCAAACAGGAGTTGTATACCGGGGGGGACCTGTGGACCATTCGAACAGTGTCGAGCACGAAGGAATCTGGGCGGAACGCACCCGGCCCCGCGTATCTACTCCGTTAAGATGGATCGCTCTGCAGATTGTCCTCACTCTGAGTTCGACACGCGGGGCCGATGCTAATCCCAGACGCAGAAGTAGAACTCAGTGTGCCCAATGCCTGAGTAAGATGGTTCAGCCCTTGCGGTTAAGGTCCTAATGGAAGCTTGGGTAGCATAGGAATCGTGACCTCTTAATAAGCTAACTTTATCCATGTAGAACGCGCGAGCCATCCGAGTGGCATATGTGGTGATACATATCTCATGTTTCTGTCGTAACTTATTGCTTATGCTGATTGATCCCGCTCTCCTATAAAGAGTTCAACACCGCATGACAAGCGTAGCCGACCACACAACTAGTAGTCCATGAGCGAAAGTGTGCTCAGCAATCTTCCGAGCGCTTGACATGGTTGATTTGCGTCCCGGAGACCAGCGCAGGTAGGGAATTGGGAAAGACTCGTCTGCCGGGACGCGCAGGGCCTTTCGATATCCTCCCTTTGTACTTCTTCAATACCTACGAGCATACTTTAAGGTGGCCCTAGCCTTCGTGCCAAGTTCAGACAGAGGAAGCGCGGTATGCGCTGAGCCAGGAGAACTCTTTGGGTAAGTACTTGCTGACTGTTGCACCAGGTTACAAACTCTAGCGAGTGCGCCCGGGAACTTGTAACGGTCGGGTTTTATGATTAGGGACCGGTGAGAAGGCGATGTGGTCAGCAGACCAATAGCACGCCATTTTTGTAGTTCTCTCTTAATCTTGTTTGGCTTAACCTTCTAGTCGCTATTATGCTGGAGCGTTGCATAGGTGTTTCGTGGATACTGCAGGTCAGGACAATGGCGTTGAAATGATTACCGTGGATCCGGCATGGCGCATGCGCATGTGAACTTCACTGAAATGGTGATAGAGCGCAGTAAATCAAATGGTTTAGTGCGTACGCCCTCAAACGCACATATGGACCTTACTTGGGATCAACGCTTGTTGCACCCATTGGGAAAGTAATGATTCATCTACCACCAACTGCTCCCGCTGTGAGCGGACGGCGAGTCTCGTATTATTGGAGGACTCCCGTACCAATCCAAGCTGGAACATTACGGTCAGGTTAGTTTTTATTTCACCTGGGGTTCAAGTTGTTCAATGTTATGGGGCAACAACCGACTGTTGACCAACCTAGAGAGTTATTGTTCAAATATGTCGTACGCAGGGGGATTCCGGTCCATTGCGATAGCGTTATACTCTATGGCAATTACCTGTTATAGACTAACAACATCGTCCCGGTCAGAGCGACTTAACGATGCCGCCCGTGCTTTGGATAGGTAACAGCTAGTCATCTTCGTCGTATTTCACGTGGGGCCCTCGTCCAATGTGAACTTACTGATGCGTTAAAGCGCATCCCTAATAGGGGGCAATTCCCGAACTCACTAGAATGCGTTCACGCGGGGCCTTTGGTCTGCTAAGAATACCGAGCCTTATCCTGGGGTAAGGTGATGTATCTGATAGTCTATTTCCACGTTCGTCCGGCGTCCGCGATCCTGGGCTCAGGATATCCCAACCTGACCGTTGGGGCCCTGAGGAAGGTATCACCACCAGCGATGGTGATTACGTAATGCATCGGCCTACAGTTACTGGCAAGCAACAGGTTTGAATGCTTATTACGGCCACTCCATTGTTTATTTGCCTTGGTTGCTGGGTTTAGGTTTAGCCCGCACGTGTTGGCGTCTCGTTTCCCATCTTGCAGTTGTCCGCGCTCATATGGAAAATGGCGAGGTTAACTGCCCGTGTCCATAGACCGGCTTTGAGTTAACGCTCATTAAGGTACATGTTGAGCCGCGTAGTACCAGATTTGAGAGGCCCATCTGATAATTTCTCACCACCCTCCAAAGTGCGGGATACCGGTAGCAGTAACCAAAGGCGCTGATATATTTTCTTGCCATTTGCTACGTTATAACCCGGATGATCACGGTGTTAATGTGCCAGGTGGGTGCTAGTCGGTGCATTAGAGACCGCCGGGAATTGCAGGACGGTCGGGGATGACGTCGCTTTGTTCGCCACCCCATCTTTACGGTCACACGAAGCACCGGCAGGTTGGGACTATTTATCTACTATCCCATACGGGGGGCACACTGTTGTCAGACCACCCCCCCAACCGTTATTGTTGATGACGATCCAACCGCTATTCCCGCTCATAACGAGCTAAGAGCCCACGCGAGCATCCGTACCTTCCAGTGGTTGAGCCGAAGCCAGCGTGGGTGCTCTGCCTCATTTTTAGGCCACCCCTGTTGTAGATCTTCGAAATATCACGCCATGTATACGAAGCTATATAGCACTATTCTGAGTCACACATCTCCCCATTCATGGCGGCCATTAATAGAGAGGCTCGCAATGTAGCTCAAGTTAACCATATAGAATGGTCAGCAACAGATACCAGACTTCGGCAGACCCATACAGATTCAACCGGCCGCTCCTGTGCCATTGAGGGCTCGCGGGGGCGTCCTGATCCACCACCCAGTCAGTGAAATAGGGGGAAGCTAACTGAACGTTAGAGTCAAGGCGCATCGGGCGTTGGAGTGTCTCGACTACATACTCATCGTTAATAAAGCGGGGCCTTGCACTGGTCGCGTAGACATAGCTAGTAGTAGTGTTGAAGTGATCGGAGAGAGAATTTATCCAGAACGCTCGAAACATCATTCGTACTGGTACAGTGGGCCAGGAAAACTGCGACTGTTGCGTAGAAATAAATCGTGAATATCTTAGAAGGTGGTAACTCTAGCTTTCGGGTAAAGTTGCAGTCCCCGATGCTGTGAGTCCAGAAATAGTATCTATTAATATTGGGAAAAGAAACGTAATCGTCCGGCTCGTATCCAAATGAGGATTATGACGTACTGGGAGTGTTGCCAGTGGGTGTCTCTGTGCCTCCGCGGATATCGTTCTAGCTGGCTAATAGCCTATGTGCCGTCGAAGATCATTGCATCAGCGCAACACTCGCATGGTGAACTGTATAATTTTGTCAGAGGTAACCGCCACTTAAATAATTTCGGCGTGTATCCGGTATCAGTCGTTTCTGCAACTCGGAAAGCCTATTTGAAGAATGTCAATAGGCGTGATAAGAATGTTGTTCTGTTACGGGGTGTAGTCCACTCACCACTCGTATGGTCCCCTATCCTGAGAGATAATATCAAGTTAGTGTGTCACTAGAACGCAGCCCGCTTTGGCGCGGCAGTCACTTTCAGGCCCTAGTGAGTTAGTGTAAGGGCGTTGTACTCCACTGATTTAATCTACATTCGGCCAAATCGAATGAGCATTTCTCTTCATATTTGCATCGTTGCTCACGCGTACGGATTCCCGATTTGGGCCAGCCGTTTGTGAATACATCGTTACGGTAACTGATTATGGGGAATAGTGTACGATCGCGACAACTCCGGCTCACTTTCATCATCAAACAACTAGTCCACCGTCGTTCCCCAGACGTGGTGTCAGGGATCGCCGAAATGATATCGCTTGCTAGTTTCGAGATCTGACCGCCTGACCATTACCGCCGACCTAGGCGGAGTCAAGAAAGACTGGAGTAGGACGCAAGAGACCTGGGCTGTAGTCCTGATAAACAGCGTATAGAAGTCCCATCCGACAAATTATTAGCGATAGGTAGTGGGTTTTTTAAGCGGGAATACGAGCCAGACGAGCACATGCCCACCAAGGACGGTCCGAAAGAGATTGTTTGACGGCTCTCGCTACGCTGGGTCTGATAATGACGTATTTTAGGTATATGTTCGCCCCTCACTCCATAGTAACGACTTCACCGCAGTTATATGCCCGGGTTGCGAAAATTGGAGGACTCGTTGTCATGCCATTCATCAATCCAGAATTGATTACCGCAGATACCCCCCCTGACTAGATATCAACCGATCCCAGGTGTGGTTCCCGATCGCCCCTAAACTCTCCTTTCGCCCTGACTCCTAGCATGCGACTGGGACGTCGCAGCTGCAAAAATTTCTATGGACCGAGCGGCCTTCAGGGTTGGTGTCATGCGTCGTTACTGCTCCGTTCTGTCGGTGATGTCCCCCCGGTCAGATGACGGAACCCACTAGCCCTGTGGCGGATGGTAGGATTTTCATTGCGCCCGTCATCCCGGCGCTCCTTTCCAGCACTGGTTAAACGGGCATGAGTCCGGAACTTGCCAGGAATAGAACCCAGTCCACATCCGAGTTCCCTTGTTGGATTTTACAAATTGTTCTAGGTTAACCGGCGCCCTGCCGTCCTCTGGGAACTCCGAACGGTACTGTCTTTTTAAACTGCCCCAAGCATAACTTGGTTATACTTCGCCTAAGGAGATAGAGAGTTTTAACTCTTCAGAACATCTTCATTGATGTACCGCTAAATCGCTGCCTTCGGGAAAACTTGCTGCTGAACAACTGCACGGGATCGCCGTGCTTCCGCTAGAAAGCCCGTAGCGCCGTCGCTTAACCTTGCCGATCGAACCAAAATGTGCACTTGGTCAGTGGGTTTGAGCTAAAGGTCTGCGATCTAACACAGAAAAACGCCCGGTAACGAGATTCCGGCAAGTCTCGTAGCTTTCTGGCACAATTGTTCAAGGTTAGGTGCGGTACAGCTCATTCTAGTCTCCATCGGGAAAAAACCTCCGGCGGTCAGCCGGGCACTCCAGATCGACCAAGGACCCACCGGGGTGAGGGGACGTACCGTACGGCATCATGAGATGAGCTCGAGTATGAATTCCAGGACGGCAATGCATGGGCAGTTGCTCCTATTTAAACGCCATCCTATCCTTCTTCCCTCGTTGCCTCAACCGCGGCGGGGCCCATCAAGCGCGGATTTACTTCGAGTTAGAACATCCCTCGTCTGAGACCTGTTTCAGGAACCTGGTTGGCTGCCTGTCTTTGCGAGAAACCGCCTCGCACACAAGCAGGTGCCGTCATAAGGGTGGCAGGTCTGGACTAAAAATTGGGTTAGAAATTACCTCTTGCAGCTCGGATCTACGACAACTGCGTCCCAGGGGAATCATTAGCTGTCGCTAGTTCGTTCGGACGTCCCGTATGACTATCTATGTTTGTTACCTGTCAATCGAGCGTTTCGTGAGAGGTGACTGGCGCACGCCTGCGTGACCTTATGACAAGGTTGGAGTTCTCTACGGAAGTGAGATTGGCTGAACGACGATCGAACCCGATAGCAACCTTTGGCGCCCCCATTTGCTGACCCAGAAGCCGGCTCAGCTACTAGCAACCCTCACACTAACAGCTCCCCACAAATTATACTAGAATAATGGAACGGGCGCGCTGCGATAAAAATGCGATTGTAGAGAGCGTTCGGCGTAGTTTATTTATAGAGCCCCATCATCAACAAAAGTTCGGACGTCTACTTGATCAGCGCAGTTGTAATTTAGCCTCATAATCCTAATACACCCATACCACTGCGTGTGATGTCGCACCCGATCACCCCTGGCTATTTCTTTACGAGCCGATTTGCGCGTGTAAGGTATCCATATCCATTACGGTTGATACCTCAAAGCCACAAACGACAGAGTGTATAGCGAAATCCGTAGCTGTAGTTCCATCGAACCAGGTCTGCCTAGTCTTGCGTCTCAGAACACGAAGTTATATTGCACCCCCCAACGATCATATGTCAGAGCCACAATAAGGAATGTGGTACTTTATGGCACATGGCCCAGCACGTATAACCATTACCGCCCGGATGATAGCAAGGAAGCTCGGGCTCTGTCTTCAAGTAGCCGTGTACCGCTAAAACTGTTGGCCCTTAGGATATTGTTTATGCTCGGATTTTACCTGCCTGGGGCTACGATGACATAAACTGGAGGCTGAATAAAATAATCAAGGTATGTACGTTCGAGGTTATAAATGGATCGACTGCAGCTCTCACCCACTACGGTGATTGCAGTTCAACCAACACCGGCGTGTGAAGCGTTTATGACTATGGTAGAATTGTCTACGATAATATCCCATAACCCGTAAGTTTGAGGCCTCAGACATTACTAAGTCAACCTCTGAGTCGGGAAATTTACGACAGGCTAGAGCGTCGCGGCTAGATGGGCTAGCGCTCCGTTATGAGCAGGGTATGAGATAAGAATCTAGCTATAGGTGGTATTGGTCGCCATCGACCAGGATAAAAGAATTTACCGCTGATCTTTGAAGCCTTTCCTTTGCTGGGCTGAATGGGCGCATATATGGCGGATTGCACAATAACCTCGTCTACTCGTATACGGAACAGACGAATCCAGGTTATTTCGTCGCTTACATCGTCGGGTGAGCACCACTCAAAGACCTTGATCACTAACTACCTGCAAGTGTCATATGCAGAATTAGATGGAAAAGGTGGCACTTTACACGTATAGATCACCCCGCGTAGACGACTTATAGTGGGTGCGCCCACACTTATCGTCGTACTCCCCAAAGAGCGTGCTCTCTCTTCTACCAGGTCTGACGGCTAAGCGCTCCTAGTATATCTACAAAGGTCCTCTATGATTATAAGTATTCATTTAATGAACTTAACAACAGCTTACTTCTTAGGCCTGAATAAACAGGCAATGCAAGACAAATTGCATAGATAGGCGCTAGGTCTATATGAGACCATTACACGAAGTCTAGCCGGCGTACTTGCACGCTGAACCAGTGGTCCTTAAGTCCACTGAAATACCCCTTCATGGCTAGTGGTACACACACTCTATATCCGTCCGATATGAAGCGTCTCCAAGCTGCCTTATAGCGAATCATATATTCCTAGATCCGAGGACGGCTGTGTGAATATGGCACCCATCGTATCCGGGTATCTTACCGTCATACAAACAGCCTGCGGTTCGTGGTAATTCACTCACGAGTGCCCCTGAGTAGCAAATCCGAAAGGCAACAAATAAACCTATCCATACATCCCGCATCGGTACACACCCCTCCACTTGTCTTCATAAAATGACTACTTCTCTAGTAACGGTTAAGTATCGGTTTAGTCGGTCTGATAATTCTCCCATTTGCTGTGCTAGAGAATATCAAGAGCTCCATAATGTCATATTACAACGCGTAGATAGGACGCATGCAGATATGGGTTTATTTAGCTGGCTCATCGCGGTCACTCGCTAACAAAGACGGTTACCATTGAGACTGATGGCCCAAGTAAGAAGGAGGAACTGGAATGAACCAAGTGTCGCAATTAATGACGGCCTTACCGCTCAGGGAGAGATTAAAATAGGATGTCTACGCGGAGGCGCCCGTAGCCTAAGGGCTTTGTGCGGGTAAAATTGTTACATGCTATTGGCTATAAAAATAGCATTATGAAGCAGTCCGGACCTCACCTTCAGATCGGACTACGGTATCAAGGCGCATCGCTTGTAGCGCAGAGATTTCAGGACAATTAACACGATACCTCAGGTAATAGCCACGTTTAGGGCCAACTTTATAAAGCACGGGAAGGAAAGACGGCTTCATTCGGGGTACGTTGTTTTGTCAATATGATGGTTACTATCTGATCACAAGAATTCACTATTGCCGAGCTCGGTTACTCGTTCGACGTTCGACTCCCTATGAGCTGTATCGTGAGCCTGTCCCATAGCCCCGCATATACAACAGCAACTGGCCAGTGTATTAACACAACAGCGGGTTAGGCTCACTTAGCTACGTCCGAAGCCATGGTGCGCATTCATACGGCGAACAACTATGTATCATATATGTAATGTTAGCAGTCCTAGAGGACGAAATATGAATGGCGCACCAGACGCTCTATTATGCTAAAGCCGTCTTGCGTCGTTCACTGGCCTTCGATCAGCTTACTGGGGACTCTTACTTACCCTCTCTAATTTAGGAACGGAGCAATCATATCTCTACACTGCAATGAGCTCACTCTGTTCATGCGGGCCAATCGGCCCATTCTCTTAGTCTGAGAAGTTAGTTCGGCGGATGACACCATAGAGAAACAGATAAAACGCTGTTTGGTTTAGCCTGCCGGTTAGAAGCCTGCCAGGTGAATGCGATGAGCTAAGCTCCTTGTGAACCAAGACAAAGTGTGGCCAGCGAGCACTGTGCTGCCACTCGCTTAGCAACAACCGCAACCTTTGGCATTCCCCCTTAGCATCACGCTAGCGAAACGAGACCCGACGTCCCTCCTAAACGGCCCTCAAAACCGATAATCACATGCTTTCCGACCTCTTTTTTAGAAGGCTGGGGTGCTGATGCAGTTTCGAGTCGTGCTTTCTGGTGGAGCCCTAACCCATGGAATTACGCGTATATTGGTGGGACGGTGCCGTCGGACCTGATTGGCGTAGCACTTTGAGGGTGTCGGACTCTTCAAGGTATCAACCTTGCCCCTGAGGTCATC
		</sequence>
    <sequence><taxon idref="Location_3_1_1|33.57304714978363"/>
			TTCACATGTGACCATCGGGACTCATGAGGTCGTCGGACAAATGTAAAGGCTTGCCCAATCGTGTGCGGTTGCGGCCTCAAAAGTTCCTGCGTTAACACCGTTCTCTCGTTACTCTATGCAGAGGCGATTAGTAAGCGTGCAAAAACAATTCTCCACCGCGACCCCGGGAATGTCATTCGCTTAGTACAGCGGCGTGATTCTCCAGAGTTTCTTTAGCCGGAAATGCGCACCACCATATTCTGCTACCCCGACAACGTCGTTGATCCGACCTCTGCGCATAATAGTAGGTAACGAACGTGATTGTTTGTGTGCACGCTCCCGTGAACCTGGTCAAGTTACAGGAAATGAGCGCTGATTTTTTCAGGTCAAGCAAGTACCTGCGGGAATGCTACCCCCGAGATCGAGATGAAAAACCAAAAGGAATATGATTTTTAAGTGTCAATGGCGCTGCGGTAAGTTCAGTACATTTCCCAGGGTCCCCGTACTGGAGACGTATGGAACCTTTCAATCTTCGGAGCTTCTACATGGTACATCCTATGTTGGGAATCCCTCTGTAATCTGTTCTAACAGCTAGTGCCCAGCGTCGACACCTCCGCTCCATTATATTGCTACACTACGAAGTTACCGTCTCTAGAGCTGAGGTTGGGGGTAGCTTCGACGGCTCCTAACATGACGCGATGAAGAGTATCTCCCAGTAGGACTGGCAGTGTACTCTATTGCGAAATCATCCCTACATGTAGAGTCTATAGGAAGTACTCGAATTCACTATACACAGCTGGCACCTCTACTTCTTTAGACAAACACCTCGTGGCTAAGTGCATCGCCACAGCAGCTAAATCTCCAGCGTAACGCCCAAATGACCTTCTAATGAGTCAGAACGATCCCGCTGAATGCATGAAGCGATCGTTCATGTGAGGTATGGAGTCTAACTGACAGAAGAATCAAGCTCGTCGCCACTCCCTTAGGCGAGTAAAACTGCGGGACCTCAGTAGTTTGCATCGAGTACGGGTGTGGATTAAATAACAATTAGCAGATAACGCTTTGAGTGCCCACAGCTTAGACACGGTTCGCAGGTGCTGTGTATCGTGCGTGACGTTTCAAAGGCTTCAGCCTTGCGCGCTCACTGCGCCGACTGCAGTGTCTGGGGAGCCGCATCTACGCACTCTCATGCTTCAGCTAGCTATGAAATTACTGGCGAGGCGCGAGACTTCGCGCAAACTTATGACACACGAGACACCGTACAGGTAACACCAATCTAGCCTACTTACTGCCGGGGGAGCGTTATTATGTTATAGTACAGAGCGCGGCAGTAGTAACATTCTTAAGGCGCGTTCAACGCGGTGGGAAGTGCCCATAATCTCCGGCCACGACAATTCCACCATGCCGCAAGTTATGCGGGGGCATACTTGTATACCTTTAGGCACGACGGCACCTTCAGTCAGACGGTAGCGGACCGCCCTATTTAGGTTCATGGGCTTTCCAGTGGCGACGATTGTGGCCCACCAAACCTTAGAATGGGACCGTAGTGGGGGACTGGGGTACTCGCTCTGCATCCAGGCTTTGGACAGGACGGGAACTAACGATGAGTCGGTGGGAGAAAGAAGACAAGGGCGAGCTGAGGATCCCATATTAGGACATAGAAGTAGCGTAGCCATAACCCCACGAGGCAAGGTATACCCACACGACCCAGGTGAGTGAATAGCTAAAGAACACCCAATCCGGGGTACGGCGTACTCATTGATAATAGTCGAACAAAGTCTATCACCGTACGAGTAAGGAACGTCCACTAAACACAGGTAGGATATTTTTACATTACTGAGAGAACCAAGCTTCAGAAATATCATTCTACTTCTCCATCTCCAGAGAACGTGCTAAGCGGAACTACGCAGGACTTGGACCAGTTGGCTTCTTCGCAGCCCGGCGTCGCCCCACGACGAGGATTCGTCCACAGCTAACTTAACCCACGCGTTGTGTGTTTCGATTCTCTCCGCGGTCGGACTCGAGTATAACAACGCAATTCCGGAGATCTAGTACGCAAACGCCGCAGATAACTCGATCGCCGATTCATACGACTACTGTTTGCCGAATACGTCGGTATAGCATCGATCGAAGATCAGAGCTGGGACTTCAACGCCTGCCGTAGAAGCTTTACCCAGACGAGTGAACATGAGATTAAGTCTGATTGTCCAACGAGCAGGGATGAACAGGGGTCCCATCGCGGTCCCCTTAGTCACCAGGACTGGGCGAATCGGGCCGATAAAATTCTCTAACCCGCTTCATGGTCATGTCGAGCCAGGTCCAGGCTTGCACTATTATACTTTCGGATAAGCAGCGCGTCTTAACGCTAGACTCAGTATTTGTAATTCCCGTGGTGAGAAGGGTTATGTTGTGACACTCATATCTGAGTGCCGACGTGTCAGCTCCACACCTGAATCAGCCACCACACACGCTTGCCTCGGATAAAGGTGTCGCGACACAGAACACAGCCTACCCGTCAGCGGTCTTCAGCAAACTTAGAGTCTGAGATGTCACTTCTTGATATTTCTAACAATCTCTAGTAATCCAAGCTATCGCGGTGGGATGTACGGACGCCGATTCAATCGCAAAACCGGACACCTAAGGGGTTACCGACACGTATAGATTGTTTGTGCGGCGGTCGGCTGGCTCGGTAGTGCCTGTGTGGGGAGAAAAACAGCACGTACAGGCTATGAGCACATGAAAATATCCTCTATAGTCCGGAGACAGACAGTAATCCCGTTTGATTGCCCATACAGCGTAAACATGTCTGATATCGGACAACCGTGGGTGAGGGATAGGCACAATAACGACAGCTGGCGAGCAGTTGCGTTGGCCAAGGCGCTCGGGGAAACTATACCACTCTAGTAGGGTTGAGTCTTCCCCTGGGTAGTAGATTAAAGATGTCCCCACCAAGCCTGACTGTTGGGGGTCGGACATTATAACCACCCTTCTATGGGTGGACCACAGGAGTACTCACCTCAAGACGGTGGGGGGTAAGTATGCCAACCCGTCGTGAATGACTCCGTTCGCCTGAGCGAAATAGTCGTATATAGTTGTAGCGACCTTGGTCTAATGAGGTCGACACAGGGATTAACTGTATACGAAGAAGGGCCGTCCTCCGTAAAAATGCAAGTCGCAAAGAGAGACCTCTTCGACTGTGCCATCGTTATGATCCTGGAACTGCTCCCCACTCTTAACCCTTCTATAAAATACATCGTCTAGTAAATGCAATTATACCATAGTAAAACCAAAGGATATGGTGCACCAGACTCAGTGATCTAGATATGGCCAGCGGTCGCGGTTAGTTGCTCTCATTAGTCATGGGCGCGGGGGTGAGAATTCTTATCTACTGGATAACTCACACAAGGCAGAAGACCTTGCGCGCACGGTATCTGAGGTCATTAATACCGCAGTCAAGATTTACAGGAGGAATGCTTTGAGCTCAGTTGGAGTTTGGCGATCGAAATATAAAGATGAGGTTAGAGGGCCGGGCTTTTCTAGGATGATCGTGCACGATCGGCTTTTAGGATCTCGCTCACCTGATCAGAGTGGTTGCCCTGAGGGCAGCCCCCAAACGGCTTGACCGAAATGTTCACTTGACCGAACATGTCTTCTGCCATATTAAGTGTCGTCAACTGCCGTCATATGGGATACCGATCGGCACCGAGGTGTTAACAATGCACCTCCACCAAAACGCGGCGAACTCTATTGTGTGCTTGAAATATAGAAAGATCTATACGTCTACATGTCGTATCCCCGTCAGTGGTCCACTATGCTGAATTTACTGTGCTTCCAGCGAACCTCGAATGATTTCCAAGGTATGCGTGGATAACGTAACGCGGTACGTATCTATAGGTCAACGCGCCCCCCCAGAGATCGGTAAGCGAAATATTCACATTCCTTAGGAGGCGATGCATTTAAGTCGATATCTACCCGGGGATAGCGCGTGCCTCTCCGATTGCGATTTTGCGTCGTTCTATAATGGCCGATATGAGGGCCAAATTGGGTCTGTGTGGTCTGATGAAGTAATGGTTTGGGCTCTCGCTAAAACGACCCAAGCCTCGTCTAGAGCAGAGTCTTGGCTTATGATATCCCCTCGCTATGCTTAATATAGACTGCAGGCGTGAGGCACACGAGGAAAATTAGAGCTTCGCCGAAATGGACCGGTTACCGCCCGTCCTCCCTTCAACAACGTTTGGCCGTTCCCTACGTTTGTACCATAAGGCTTTCGGGCCGCAGTTGTCCTTGGGCAGGTCCTACTACGCATTTGTACATGTTGCTCTGTCTCTCATGCGCACAGCAAGCACAGGCCAGGACTCCGCGGCACCCAGCGGCGCACCGGTCTTATCAACTCGACCTGACACGTGATCACCCGTAGGCGAATTATAGCTGTAAGATCGGAAGTAGTTCGGTCTCGCGTGGTAAGTGCTCCAACGGGAAAGAGGCTTAACTCAGCTGCTGGCATTGTAAACCAGAATTCGTCTACGTAAAGCCCACAAAATGACCTCAAGCTTATAACGACCTCTAGCAAGACGATCCTATCAGAAAGGTGCAAGCATCCGCCGTGGATTGTCATCTCCGACCGTATTAAATGGGGGTGGCAACGGGAGAGACTGCAAGCCAGATATACCGGCGCATAAGTACAGCTGAACCCCGAACGGGGGATTACTGGACTATGAACCTGACACTACTATGCCAAGATGCGATGCACGACTGGCCACTACCAGATGCGGTCAGACGCCTATCGCGGCACCCAAAAGAGGTAGGAACACAACCTTTGGCTATCTCTGGTCGGAGACTAACCGCAGACGCCATTATACGGGGCACTTCATCTTCGTGACTTAGCGAAGTCCCCGATTCTTCGGCTGACAGCGGCATCGGATGACCGTGGCTGATATTAATAAATATGTTGACTCGAAAGCTTGTTTGTTTTCTCACGGCCTCATATCATGCGAAATCATGGCTAGGAAGCACTGGCCGGCAGGGACTAGCTTATCTGACGGAGCACAAGTCTTGATATCAAAAGAATCTTGCTCTCCGTGTTCGCAGGGCACATTCGTTTGTTAATTATACGTCTGGGCCTGGTGCCCATGAAAAGAGTCAATAACTGCAGACCGGCGATCGGCGGCCCTCAATAAAGGGAAGAATTCCGGGGAGACAAAAGCTATAAACCGGACCCTCGCACAGTTTTCAAATCCTTTTGGACGTAAGCTTTTTTGCCCGACTATTGCGTAGAAAGCGGTAATAGAGTGTTGCGGCGGGTAGTGAAGCTTCTGACGTCACAAATAGCACAGATCAAAAAAGGTTTGCACTGGAGGGAATAGCTAAGGCTAGGCCACGAACCGGGTAATGCTCCAGTGAGCGGTTTTTCACCGACGTATTTAGTGAGCATCACTCTCACCTACCAACCCACCAATCGAATCATCGCCACGAGTTTACTCCGCCTGAAACTACAAAGAAATAGAAACCGTCTGTTCACCGAGCCGCACCCATAAAGCTGAGAATATATGCCTCGTTACTTTATTTAGGGGGCATCATTTATAGGAGTATACAGGGTTAAGGGGAGTACAACGCACTCAAACAGGAGTTGTATACCGGGGGGGACCTGTGGACCATTCGAACAGTGTCGAGCACGAAGGAATCTGGGCGGAACGCACCCGGCCCCGCGTATCTACTCCGTTAAGATGGATCGCTCTGCAGATTGTCCTCACTCTGAGTTCGACACGCGGGGCCGATGCTAATCCCAGACGCAGAAGTAGAACTCAGTGTGCCCAATGCCTGAGTAAGATGGTTCAGCCCTTGCGGTTAAGGTCCTAATGGAAGCTTGGGTAGCATAGGAATCGTGACCTCTTAATAAGCTAACTTTATCCATGTAGAACGCGCGAGCCATCCGAGTGGCATATGTGGTGATACATATCTCATGTTTCTGTCGTAACTTATTGCTTATGCTGATTGATCCCGCTCTCCTATAAAGAGTTCAACACCGCATGACAAGCGTAGCCGACCACACAACTAGTAGTCCATGAGCGAAAGTGTGCTCAGCAATCTTCCGAGCGCTTGACATGGTTGATTTGCGTCCCGGAGACCAGCGCAGGTAGGGAATTGGGAAAGACTCGTCTGCCGGGACGCGCAGGGCCTTTCGATATCCTCCCTTTGTACTTCTTCAATACCTACGAGCATACTTTAAGGTGGCCCTAGCCTTCGTGCCAAGTTCAGACAGAGGAAGCGCGGTATGCGCTGAGCCAGGAGAACTCTTTGGGTAAGTACTTGCTGACTGTTGCACCAGGTTACAAACTCTAGCGAGTGCGCCCGGGAACTTGTAACGGTCGGGTTTTATGATTAGGGACCGGTGAGAAGGCGATGTGGTCAGCAGACCAATAGCACGCCATTTTTGTAGTTCTCTCTTAATCTTGTTTGGCTTAACCTTCTAGTCGCTATTATGCTGGAGCGTTGCATAGGTGTTTCGTGGATACTGCAGGTCAGGACAATGGCGTTGAAATGATTACCGTGGATCCGGCATGGCGCATGCGCATGTGAACTTCACTGAAATGGTGATAGAGCGCAGTAAATCAAATGGTTTAGTGCGTACGCCCTCAAACGCACATATGGACCTTACTTGGGATCAACGCTTGTTGCACCCATTGGGAAAGTAATGATTCATCTACCACCAACTGCTCCCGCTGTGAGCGGACGGCGAGTCTCGTATTATTGGAGGACTCCCGTACCAATCCAAGCTGGAACATTACGGTCAGGTTAGTTTTTATTTCACCTGGGGTTCAAGTTGTTCAATGTTATGGGGCAACAACCGACTGTTGACCAACCTAGAGAGTTATTGTTCAAATATGTCGTACGCAGGGGGATTCCGGTCCATTGCGATAGCGTTATACTCTATGGCAATTACCTGTTATAGACTAACAACATCGTCCCGGTCAGAGCGACTTAACGATGCCGCCCGTGCTTTGGATAGGTAACAGCTAGTCATCTTCGTCGTATTTCACGTGGGGCCCTCGTCCAATGTGAACTTACTGATGCGTTAAAGCGCATCCCTAATAGGGGGCAATTCCCGAACTCACTAGAATGCGTTCACGCGGGGCCTTTGGTCTGCTAAGAATACCGAGCCTTATCCTGGGGTAAGGTGATGTATCTGATAGTCTATTTCCACGTTCGTCCGGCGTCCGCGATCCTGGGCTCAGGATATCCCAACCTGACCGTTGGGGCCCTGAGGAAGGTATCACCACCAGCGATGGTGATTACGTAATGCATCGGCCTACAGTTACTGGCAAGCAACAGGTTTGAATGCTTATTACGGCCACTCCATTGTTTATTTGCCTTGGTTGCTGGGTTTAGGTTTAGCCCGCACGTGTTGGCGTCTCGTTTCCCATCTTGCAGTTGTCCGCGCTCATATGGAAAATGGCGAGGTTAACTGCCCGTGTCCATAGACCGGCTTTGAGTTAACGCTCATTAAGGTACATGTTGAGCCGCGTAGTACCAGATTTGAGAGGCCCATCTGATAATTTCTCACCACCCTCCAAAGTGCGGGATACCGGTAGCAGTAACCAAAGGCGCTGATATATTTTCTTGCCATTTGCTACGTTATAACCCGGATGATCACGGTGTTAATGTGCCAGGTGGGTGCTAGTCGGTGCATTAGAGACCGCCGGGAATGGCAGGACGGTCGGGGATGACGTCGCTTTGTTCGCCACCCCATCTTTACGGTCACACGAAGCACCGGCAGGTTGGGACTATTTATCTACTATCCCATACGGGGGGCACACTGTTGTCAGACCACCCCCCCAACCGTTATTGTTGATGACGATCCAACCGCTATTCCCGCTCATAACGAGCTAAGAGCCCACGCGAGCATCCGTACCTTCCAGTGGTTGAGCCGAAGCCAGCGTGGGTGCTCTGCCTCATTTTTAGGCCACCCCTGTTGTAGATCTTCGAAATATCACGCCATGTATACGAAGCTATATAGCACTATTCTGAGTCACACATCTCCCCATTCATGGCGGCCATTAATAGAGAGGCTCGCAATGTAGCTCAAGTTAACCATATAGAATGGTCAGCAACAGATACCAGACTTCGGCAGACCCATACAGATTCAACCGGCCGCTCCTGTGCCATTGAGGGCTCGCGGGGGCGTCCTGATCCACCACCCAGTCAGTGAAATAGGGGGAAGCTAACTGAACGTTAGAGTCAAGGCGCATCGGGCGTTGGAGTGTCTCGACTACATACTCATCGTTAATAAAGCGGGGCCTTGCACTGGTCGCGTAGACATAGCTAGTAGTAGTGTTGAAGTGATCGGAGAGAGAATTTATCCAGAACGCTCGAAACATCATTCGTACTGGTACAGTGGGCCAGGAAAACTGCGACTGTTGCGTAGAAATAAATCGTGAATATCTTAGAAGGTGGTAACTCTAGCTTTCGGGTAAAGTTGCAGTCCCCGATGCTGTGAGTCCAGAAATAGTATCTATTAATATTGGGAAAAGAAACGTAATCGTCCGGCTCGTATCCAAATGAGGATTATGACGTACTGGGAGTGTTGCCAGTGGGTGTCTCTGTGCCTCCGCGGATATCGTTCTAGCTGGCTAATAGCCTATGTGCCGTCGAAGATCATTGCATCAGCGCAACACTCGCATGGTGAACTGTATAATTTTGTCAGAGGTAACCGCCACTTAAATAATTTCGGCGTGTATCCGGTATCAGTCGTTTCTGCAACTCGGAAAGCCTATTTGAAGAATGTCAATAGGCGTGATAAGAATGTTGTTCTGTTACGGGGTGTAGTCCACTCACCACTCGTATGGTCCCCTATCCTGAGAGATAATATCAAGTTAGTGTGTCACTAGAACGCAGCCCGCTTTGGCGCGGCAGTCACTTTCAGGCCCTAGTGAGTTAGTGTAAGGGCGTTGTACTCCACTGATTTAATCTACATTCGGCCAAATCGAATGAGCATTTCTCTTCATATTTGCATCGTTGCTCACGCGTACGGATTCCCGATTTGGGCCAGCCGTTTGTGAATACATCGTTACGGTAACTGATTATGGGGAATAGTGTACGATCGCGACAACTCCGGCTCACTTTCATCATCAAACAACTAGTCCACCGTCGTTCCCCAGACGTGGTGTCAGGGATCGCCGAAATGATATCGCTTGCTAGTTTCGAGATCTGACCGCCTGACCATTACCGCCGACCTAGGCGGAGTCAAGAAAGACTGGAGTAGGACGCAAGAGACCTGGGCTGTAGTCCTGATAAACAGCGTATAGAAGTCCCATCCGACAAATTATTAGCGATAGGTAGTGGGTTTTTTAAGCGGGAATACGAGCCAGACGAGCACATGCCCACCAAGGACGGTCCGAAAGAGATTGTTTGACGGCTCTCGCTACGCTGGGTCTGATAATGACGTATTTTAGGTATATGTTCGCCCCTCACTCCATAGTAACGACTTCACCGCAGTTATATGCCCGGGTTGCGAAAATTGGAGGACTCGTTGTCATGCCATTCATCAATCCAGAATTGATTACCGCAGATACCCCCCCTGACTAGATATCAACCGATCCCAGGTGTGGTTCCCGATCGCCCCTAAACTCTCCTTTCGCCCTGACTCCTAGCATGCGACTGGGACGTCGCAGCTGCAAAAATTTCTATGGACCGAGCGGCCTTCAGGGTTGGTGTCATGCGTCGTTACTGCTCCGTTCTGTCGGTGATGTCCCCCCGGTCAGATGACGGAACCCACTAGCCCTGTGGCGGATGGTAGGATTTTCATTGCGCCCGTCATCCCGGCGCTCCTTTCCAGCACTGGTTAAACGGGCATGAGTCCGGAACTTGCCAGGAATAGAACCCAGTCCACATCCGAGTTCCCTTGTTGGATTTTACAAATTGTTCTAGGTTAACCGGCGCCCTGCCGTCCTCTGGGAACTCCGAACGGTACTGTCTTTTTAAACTGCCCCAAGCATAACTTGGTTATACTTCGCCTAAGGAGATAGAGAGTTTTAACTCTTCAGAACATCTTCATTGATGTACCGCTAAATCGCTGCCTTCGGGAAAACTTGCTGCTGAACAACTGCACGGGATCGCCGTGCTTCCGCTAGAAAGCCCGTAGCGCCGTCGCTTAACCTTGCCGATCGAACCAAAATGTGCACTTGGTCAGTGGGTTTGAGCTAAAGGTCTGCGATCTAACACAGAAAAACGCCCGGTAACGAGATTCCGGCAAGTCTCGTAGCTTTCTGGCACAATTGTTCAAGGTTAGGTGCGGTACAGCTCATTCTAGTCTCCATCGGGAAAAAACCTCCGGCGGTCAGCCGGGCACTCCAGATCGACCAAGGACCCACCGGGGTGAGGGGACGTACCGTACGGCATCATGAGATGAGCTCGAGTATGAATTCCAGGACGGCAATGCATGGGCAGTTGCTCCTATTTAAACGCCATCCTATCCTTCTTCCCTCGTTGCCTCAACCGCGGCGGGGCCCATCAAGCGCGGATTTACTTCGAGTTAGAACATCCCTCGTCTGAGACCTGTTTCAGGAACCTGGTTGGCTGCCTGTCTTTGCGAGAAACCGCCTCGCACACAAGCAGGTGCCGTCATAAGGGTGGCAGGTCTGGACTAAAAATTGGGTTAGAAATTACCTCTTGCAGCTCGGATCTACGACAACTGCGTCCCAGGGGAATCATTAGCTGTCGCTAGTTCGTTCGGACGTCCCGTATGACTATCTATGTTTGTTACCTGTCAATCGAGCGTTTCGTGAGAGGTGACTGGCGCACGCCTGCGTGACCTTATGACAAGGTTGGAGTTCTCTACGGAAGTGAGATTGGCTGAACGACGATCGAACCCGATAGCAACCTTTGGCGCCCCCATTTGCTGACCCAGAAGCCGGCTCAGCTACTAGCAACCCTCACACTAACAGCTCCCCACAAATTATACTAGAATAATGGAACGGGCGCGCTGCGATAAAAATGCGATTGTAGAGAGCGTTCGGCGTAGTTTATTTATAGAGCCCCATCATCAACAAAAGTTCGGACGTCTACTTGATCAGCGCAGTTGTAATTTAGCCTCATAATCCTAATACACCCATACCACTGCGTGTGATGTCGCACCCGATCACCCCTGGCTATTTCTTTACGAGCCGATTTGCGCGTGTAAGGTATCCATATCCATTACGGTTGATACCTCAAAGCCACAAACGACAGAGTGTATAGCGAAATCCGTAGCTGTAGTTCCATCGAACCAGGTCTGCCTAGTCTTGCGTCTCAGAACACGAAGTTATATTGCACCCCCCAACGATCATATGTCAGAGCCACAATAAGGAATGTGGTACTTTATGGCACATGGCCCAGCACGTATAACCATTACCGCCCGGATGATAGCAAGGAAGCTCGGGCTCTGTCTTCAAGTAGCCGTGTACCGCTAAAACTGTTGGCCCTTAGGATATTGTTTATGCTCGGATTTTACCTGCCTGGGGCTACGATGACATAAACTGGAGGCTGAATAAAATAATCAAGGTATGTACGTTCGAGGTTATAAATGGATCGACTGCAGCTCTCACCCACTACGGTGATTGCAGTTCAACCAACACCGGCGTGTGAAGCGTTTATGACTATGGTAGAATTGTCTACGATAATATCCCATAACCCGTAAGTTTGAGGCCTCAGACATTACTAAGTCAACCTCTGAGTCGGGAAATTTACGACAGGCTAGAGCGTCGCGGCTAGATGGGCTAGCGCTCCGTTATGAGCAGGGTATGAGATAAGAATCTAGCTATAGGTGGTATTGGTCGCCATCGACCAGGATAAAAGAATTTACCGCTGATCTTTGAAGCCTTTCCTTTGCTGGGCTGAATGGGCGCATATATGGCGGATTGCACAATAACCTCGTCTACTCGTATACGGAACAGACGAATCCAGGTTATTTCGTCGCTTACATCGTCGGGTGAGCACCACTCAAAGACCTTGATCACTAACTACCTGCAAGTGTCATATGCAGAATTAGATGGAAAAGGTGGCACTTTACACGTATAGATCACCCCGCGTAGACGACTTATAGTGGGTGCGCCCACACTTATCGTCGTACTCCCCAAAGAGCGTGCTCTCTCTTCTACCAGGTCTGACGGCTAAGCGCTCCTAGTATATCTACAAAGGTCCTCTATGATTATAAGTATTCATTTAATGAACTTAACAACAGCTTACTTCTTAGGCCTGAATAAACAGGCAATGCAAGACAAATTGCATAGATAGGCGCTAGGTCTATATGAGACCATTACACGAAGTCTAGCCGGCGTACTTGCACGCTGAACCAGTGGTCCTTAAGTCCACTGAAATACCCCTTCATGGCTAGTGGTACACACACTCTATATCCGTCCGATATGAAGCGTCTCCAAGCTGCCTTATAGCGAATCATATATTCCTAGATCCGAGGACGGCTGTGTGAATATGGCACCCATCGTATCCGGGTATCTTACCGTCATACAAACAGCCTGCGGTTCGTGGTAATTCACTCACGAGTGCCCCTGAGTAGCAAATCCGAAAGGCAACAAATAAACCTATCCATACATCCCGCATCGGTACACACCCCTCCACTTGTCTTCATAAAATGACTACTTCTCTAGTAACGGTTAAGTATCGGTTTAGTCGGTCTGATAATTCTCCCATTTGCTGTGCTAGAGAATATCAAGAGCTCCATAATGTCATATTACAACGCGTAGATAGGACGCATGCAGATATGGGTTTATTTAGCTGGCTCATCGCGGTCACTCGCTAACAAAGACGGTTACCATTGAGACTGATGGCCCAAGTAAGAAGGAGGAACTGGAATGAACCAAGTGTCGCAATTAATGACGGCCTTACCGCTCAGGGAGAGATTAAAATAGGATGTCTACGCGGAGGCGCCCGTAGCCTAAGGGCTTTGTGCGGGTAAAATTGTTACATGCTATTGGCTATAAAAATAGCATTATGAAGCAGTCCGGACCTCACCTTCAGATCGGACTACGGTATCAAGGCGCATCGCTTGTAGCGCAGAGATTTCAGGACAATTAACACGATACCTCAGGTAATAGCCACGTTTAGGGCCAACTTTATAAAGCACGGGAAGGAAAGACGGCTTCATTCGGGGTACGTTGTTTTGTCAATATGATGGTTACTATCTGATCACAAGAATTCACTATTGCCGAGCTCGGTTACTCGTTCGACGTTCGACTCCCTATGAGCTGTATCGTGAGCCTGTCCCATAGCCCCGCATATACAACAGCAACTGGCCAGTGTATTAACACAACAGCGGGTTAGGCTCACTTAGCTACGTCCGAAGCCATGGTGCGCATTCATACGGCGAACAACTATGTATCATATATGTAATGTTAGCAGTCCTAGAGGACGAAATATGAATGGCGCACCAGACGCTCTATTATGCTAAAGCCGTCTTGCGTCGTTCACTGGCCTTCGATCAGCTTACTGGGGACTCTTACTTACCCTCTCTAATTTAGGAACGGAGCAATCATATCTCTACACTGCAATGAGCTCACTCTGTTCATGCGGGCCAATCGGCCCATTCTCTTAGTCTGAGAAGTTAGTTCGGCGGATGACACCATAGAGAAACAGATAAAACGCTGTTTGGTTTAGCCTGCCGGTTAGAAGCCTGCCAGGTGAATGCGATGAGCTAAGCTCCTTGTGAACCAAGACAAAGTGTGGCCAGCGAGCACTGTGCTGCCACTCGCTTAGCAACAACCGCAACCTTTGGCATTCCCCCTTAGCATCACGCTAGCGAAACGAGACCCGACGTCCCTCCTAAACGGCCCTCAAAACCGATAATCACATGCTTTCCGACCTCTTTTTTAGAAGGCTGGGGTGCTGATGCAGTTTCGAGTCGTGCTTTCTGGTGGAGCCCTAACCCATGGAATTACGCGTATATTGGTGGGACGGTGCCGTCGGACCTGATTGGCGTAGCACTTTGAGGGTGTCGGACTCTTCAAGGTATCAACCTTGCCCCTGAGGTCATC
		</sequence>
    <sequence><taxon idref="Location_4_0_1|40.751638535784316"/>
			TTCACATGTGACCATCGGGACTCATGAGGTCGTCGGACAAATGTAAAGGCTTGCCCAATCGTGTGCGGTTGCGGCCTCAAAAGTTCCTGCGTTAACACCGTTCTCTCGTTACTCTATGCAGAGGCGATTAGTAAGCGTGCAAAAACAATTCTCCACCGCGACCCCGGGAATGTCATTCGCTTAGTACAGCGGCGTGATTCTCCAGAGTTTCTTTAGCCGGAAATGCGCACCACCATATTCTGCTACCCCGACAACGTCGTTGATCCGACCTCTGCGCATAATAGTAGGTAACGAACGTGATTGTTTGTGTGCACGCTCCCGTGAACCTGGTCAAGTTACAGGAAATGAGCGCTGATTTTTTCAGGTCAAGCAAGTACCTGCGGGAATGCTACCCCCGAGATCGAGATGAAAAACCAAAAGGAATATGATTTTTAAGTGTCAATGGCGCTGCGGTAAGTTCAGTACATTTCCCAGGGTCCCCGTACTGGAGACGTATGGAACCTTTCAATCTTCGGAGCTTCTACATGGTACATCCTATGTTGGGAATCCCTCTGTAATCTGTTCTAACAGCTAGTGCCCAGCGTCGACACCTCCGCTCCATTATATTGCTACACTACGAAGTTACCGTCTCTAGAGCTGAGGTTGGGGGTAGCTTCGACGGCTCCTAACATGACGCGATGAAGAGTATCTCCCAGTAGGACTGGCAGTGTACTCTATTGCGAAATCATCCCTACATGTAGAGTCTATAGGAAGTACTCGAATTCACTATACACAGCTGGCACCTCTACTTCTTTAGACAAACACCTCGTGGCTAAGTGCATCGCCACAGCAGCTAAATCTCCAGCGTAACGCCCAAATGACCTTCTAATGAGTCAGAACGATCCCGCTGAATGCATGAAGCGATCGTTCATGTGAGGTATGGAGTCTAACTGACAGAAGAATCAAGCTCGTCGCCACTCCCTTAGGCGAGTAAAACTGCGGGACCTCAGTAGTTTGCATCGAGTACGGGTGTGGATTAAATAACAATTAGCAGATAACGCTTTGAGTGCCCACAGCTTAGACACGGTTCGCAGGTGCTGTGTATCGTGCGTGACGTTTCAAAGGCTTCAGCCTTGCGCGCTCACTGCGCCGACTGCAGTGTCTGGGGAGCCGCATCTACGCACTCTCATGCTTCAGCTAGCTATGAAATTACTGGCGAGGCGCGAGACTTCGCGCAAACTTATGACACACGAGACACCGTACAGGTAACACCAATCTAGCCTACTTACTGCCGGGGGAGCGTTATTATGTTATAGTACAGAGCGCGGCAGTAGTAACATTCTTAAGGCGCGTTCAACGCGGTGGGAAGTGCCCATAATCTCCGGCCACGACAATTCCACCATGCCGCAAGTTATGCGGGGGCATACTTGTATACCTTTAGGCACGACGGCACCTTCAGTCAGACGGTAGCGGACCGCCCTATTTAGGTTCATGGGCTTTCCAGTGGCGACGATTGTGGCCCACCAAACCTTAGAATGGGACCGTAGTGGGGGACTGGGGTACTCGCTCTGCATCCAGGCTTTGGACAGGACGGGAACTAACGATGAGTCGGTGGGAGAAAGAAGACAAGGGCGAGCTGAGGATCCCATATTAGGACATAGAAGTAGCGTAGCCATAACCCCACGAGGCAAGGTATACCCACACGACCCAGGTGAGTGAATAGCTAAAGAACACCCAATCCGGGGTACGGCGTACTCATTGATAATAGTCGAACAAAGTCTATCACCGTACGAGTAAGGAACGTCCACTAAACACAGGTAGGATATTTTTACATTACTGAGAGAACCAAGCTTCAGAAATATCATTCTACTTCTCCATCTCCAGAGAACGTGCTAAGCGGAACTACGCAGGACTTGGACCAGTTGGCTTCTTCGCAGCCCGGCGTCGCCCCACGACGAGGATTCGTCCACAGCTAACTTAACCCACGCGTTGTGTGTTTCGATTCTCTCCGCGGTCGGACTCGAGTATAACAACGCAATTCCGGAGATCTAGTACGCAAACGCCGCAGATAACTCGATCGCCGATTCATACGACTACTGTTTGCCGAATACGTCGGTATAGCATCGATCGAAGATCAGAGCTGGGACTTCAACGCCTGCCGTAGAAGCTTTACCCAGACGAGTGAACATGAGATTAAGTCTGATTGTCCAACGAGCAGGGATGAACAGGGGTCCCAGCGCGGTCCCCTTAGTCACCAGGACTGGGCGAATCGGGCCGATAAAATTCTCTAACCCGCTTCATGGTCATGTCGAGCCAGGTCCAGGCTTGCACTATTATACTTTCGGATAAGCAGCGCGTCTTAACGCTAGACTCAGTATTTGTAATTCCCGTGGTGAGAAGGGTTATGTTGTGACACTCATATCTGAGTGCCGACGTGTCAGCTCCACACCTGAATCAGCCACCACACACGCTTGCCTCGGATAAAGGTGTCGCGACACAGAACACAGCCTACCCGTCAGCGGTCTTCAGCAAACTTAGAGTCTGAGATGTCACTTCTTGATATTTCTAACAATCTCTAGTAATCCAAGCTATCGCGGTGGGATGTACGGACGCCGATTCAATCGCAAAACCGGACACCTAAGGGGTTACCGACACGTATAGATTGTTTGTGCGGCGGTCGGCTGGCTCGGTAGTGCCTGTGTGGGGAGAAAAACAGCACGTACAGGCTATGAGCACATGAAAATATCCTCTATAGTCCGGAGACAGACAGTAATCCCGTTTGATTGCCCATACAGCGTAAACATGTCTGATATCGGACAACCGTGGGTGAGGGATAGGCACAATAACGACAGCTGGCGAGCAGTTGCGTTGGCCAAGGCGCTCGGGGAAACTATACCACTCTAGTAGGGTTGAGTCTTCCCCTGGGTAGTAGATTAAAGATGTCCCCACCAAGCCTGACTGTTGGGGGTCGGACATTATAACCACCCTTCTATGGGTGGACCACAGGAGTACTCACCTCAAGACGGTGGGGGGTAAGTATGCCAACCCGTCGTGAATGACTCCGTTCGCCTGAGCGAAATAGTCGTATATAGTTGTAGCGACCTTGGTCTAATGAGGTCGACACAGGGATTAACTGTATACGAAGAAGGGCCGTCCTCCGTAAAAATGCAAGTCGCAAAGAGAGACCTCTTCGACTGTGCCATCGTTATGATCCTGGAACTGCTCCCCACTCTTAACCCTTCTATAAAATACATCGTCTAGTAAATGCAATTATACCATAGTAAAACCAAAGGATATGGTGCACCAGACTCAGTGATCTAGATATGGCCAGCGGTCGCGGTTAGTTGCTCTCATTAGTCATGGGCGCGGGGGTGAGAATTCTTATCTACTGGATAACTCACACAAGGCAGAAGACCTTGCGCGCACGGTATCTGAGGTCATTAATACCGCAGTCAAGATTTACAGGAGGAATGCTTTGAGCTCAGTTGGAGTTTGGCGATCGAAATATAAAGATGAGGTTAGAGGGCCGGGCTTTTCTAGGATGATCGTGCACGATCGGCTTTTAGGATCTCGCTCACCTGATCAGAGTGGTTGCCCTGAGGGCAGCCCCCAAACGGCTTGACCGAAATGTTCACTTGACCGAACATGTCTTCTGCCATATTAAGTGTCGTCAACTGCCGTCATATGGGATACCGATCGGCACCGAGGTGTTAACAATGCACCTCCACCAAAACGCGGCGAACTCTATTGTGTGCTTGAAATATAGAAAGATCTATACGTCTACATGTCGTATCCCCGTCAGTGGTCCACTATGCTGAATTTACTGTGCTTCCAGCGAACCTCGAATGATTTCCAAGGTATGCGTGGATAACGTAACGCGGTACGTATCTATAGGTCAACGCGCCCCCCCAGAGATCGGTAAGCGAAATATTCACATTCCTTAGGAGGCGATGCATTTAAGTCGATATCTACCCGGGGATAGCGCGTGCCTCTCCGATTGCGATTTTGCGTCGTTCTATAATGGCCGATATGAGGGCCAAATTGGGTCTGTGTGGTCTGATGAAGTAATGGTTTGGGCTCTCGCTAAAACGACCCAAGCCTCGTCTAGAGCAGAGTCTTGGCTTATGATATCCCCTCGCTATGCTTAATATAGACTGCAGGCGTGAGGCACACGAGGAAAATTAGAGCTTCGCCGAAATGGACCGGTTACCGCCCGTCCTCCCTTCAACAACGTTTGGCCGTTCCCTACGTTTGTACCATAAGGCTTTCGGGCCGCAGTTGTCCTTGGGCAGGTCCTACTACGCATTTGTACATGTTGCTCTGTCTCTCATGCGCACAGCAAGCACAGGCCAGGACTCCGCGGCACCCAGCGGCGCACCGGTCTTATCAACTCGACCTGACACGTGATCACCCGTAGGCGAATTATAGCTGTAAGATCGGAAGTAGTTCGGTCTCGCGTGGTAAGTGCTCCAACGGGAAAGAGGCTTAACTCAGCTGCTGGCATTGTAAACCAGAATTCGTCTACGTAAAGCCCACAAAATGACCTCAAGCTTATAACGACCTCTAGCAAGACGATCCTATCAGAAAGGTGCAAGCATCCGCCGTGGATTGTCATCTCCGACCGTATTAAATGGGGGTGGCAACGGGAGAGACTGCAAGCCAGATATACCGGCGCATAAGTACAGCTGAACCCCGAACGGGGGATTACTGGACTATGAACCTGACACTACTATGCCAAGATGCGATGCACGACTGGCCACTACCAGATGCGGTCAGACGCCTATCGCGGCACCCAAAAGAGGTAGGAACACAACCTTTGGCTATCTCTGGTCGGAGACTAACCGCAGACGCCATTATACGGGGCACTTCATCTTCGTGACTTAGCGAAGTCCCCGATTCTTCGGCTGACAGCGGCATCGGATGACCGTGGCTGATATTAATAAATATGTTGACTCGAAAGCTTGTTTGTTTTCTCACGGCCTCATATCATGCGAAATCATGGCTAGGAAGCACTGGCCGGCAGGGACTAGCTTATCTGACGGAGCACAAGTCTTGATATCAAAAGAATCTTGCTCTCCGTGTTCGCAGGGCACATTCGTTTGTTAATTATACGTCTGGGCCTGGTGCCCATGAAAAGAGTCAATAACTGCAGACCGGCGATCGGCGGCCCTCAATAAAGGGAAGAATTCCGGGGAGACAAAAGCTATAAACCGGACCCTCGCACAGTTTTCAAATCCTTTTGGACGTAAGCTTTTTTGCCCGACTATTGCGTAGAAAGCGGTAATAGAGTGTTGCGGCGGGTAGTGAAGCTTCTGACGTCACAAATAGCACAGATCAAAAAAGGTTTGCACTGGAGGGAATAGCTAAGGCTAGGCCACGAACCGGGTAATGCTCCAGTGAGCGGTTTTTCACCGACGTATTTAGTGAGCATCACTCTCACCTACCAACCCACCAATCGAATCATCGCCACGAGTTTACTCCGCCTGAAACTACAAAGAAATAGAAACCGTCTGTTCACCGAGCCGCACCCATAAAGCTGAGAATATATGCCTCGTTACTTTATTTAGGGGGCATCATTTATAGGAGTATACAGGGTTAAGGGGAGTACAACGCACTCAAACAGGAGTTGTATACCGGGGGGGACCTGTGGACCATTCGAACAGTGTCGAGCACGAAGGAATCTGGGCGGAACGCACCCGGCCCCGCGTATCTACTCCGTTAAGATGGATCGCTCTGCAGATTGTCCTCACTCTGAGTTCGACACGCGGGGCCGATGCTAATCCCAGACGCAGAAGTAGAACTCAGTGTGCCCAATGCCTGAGTAAGATGGTTCAGCCCTTGCGGTTAAGGTCCTAATGGAAGCTTGGGTAGCATAGGAATCGTGACCTCTTAATAAGCTAACTTTATCCATGTAGAACGCGCGAGCCATCCGAGTGGCATATGTGGTGATACATATCTCATGTTTCTGTCGTAACTTATTGCTTATGCTGATTGATCCCGCTCTCCTATAAAGAGTTCAACACCGCATGACAAGCGTAGCCGACCACACAACTAGTAGTCCATGAGCGAAAGTGTGCTCAGCAATCTTCCGAGCGCTTGACATGGTTGATTTGCGTCCCGGAGACCAGCGCAGGTAGGGAATTGGGAAAGACTCGTCTGCCGGGACGCGCAGGGCCTTTCGATATCCTCCCTTTGTACTTCTTCAATACCTACGAGCATACTTTAAGGTGGCCCTAGCCTTCGTGCCAAGTTCAGACAGAGGAAGCGCGGTATGCGCTGAGCCAGGAGAACTCTTTGGGTAAGTACTTGCTGACTGTTGCACCAGGTTACAAACTCTAGCGAGTGCGCCCGGGAACTTGTAACGGTCGGGTTTTATGATTAGGGACCGGTGAGAAGGCGATGTGGTCAGCAGACCAATAGCACGCCATTTTTGTAGTTCTCTCTTAATCTTGTTTGGCTTAACCTTCTAGTCGCTATTATGCTGGAGCGTTGCATAGGTGTTTCGTGGATACTGCAGGTCAGGACAATGGCGTTGAAATGATTACCGTGGATCCGGCATGGCGCATGCGCATGTGAACTTCACTGAAATGGTGATAGAGCGCAGTAAATCAAATGGTTTAGTGCGTACGCCCTCAAACGCACATATGGACCTTACTTGGGATCAACGCTTGTTGCACCCATTGGGAAAGTAATGATTCATCTACCACCAACTGCTCCCGCTGTGAGCGGACGGCGAGTCTCGTATTATTGGAGGACTCCCGTACCCATCCAAGCTGGAACATTACGGTCAGGTTAGTTTTTATTTCACCTGGGGTTCAAGTTGTTCAATGTTATGGGGCAACAACCGACTGTTGACCAACCTAGAGAGTTATTGTTCAAATATGTCGTACGCAGGGGGATTCCGGTCCATTGCGATAGCGTTATACTCTATGGCAATTACCTGTTATAGACTAACAACATCGTCCCGGTCAGAGCGACTTAACGATGCCGCCCGTGCTTTGGATAGGTAACAGCTAGTCATCTTCGTCGTATTTCACGTGGGGCCCTCGTCCAATGTGAACTTACTGATGCGTTAAAGCGCATCCCTAATAGGGGGCAATTCCCGAACTCACTAGAATGCGTTCACGCGGGGCCTTTGGTCTGCTAAGAATACCGAGCCTTATCCTGGGGTAAGGTGATGTATCTGATAGTCTATTTCCACGTTCGTCCGGCGTCCGCGATCCTGGGCTCAGGATATCCCAACCTGACCGTTGGGGCCCTGAGGAAGGTATCACCACCAGCGATGGTGATTACGTAATGCATCGGCCTACAGTTACTGGCAAGCAACAGGTTTGAATGCTTATTACGGCCACTCCATTGTTTATTTGCCTTGGTTGCTGGGTTTAGGTTTAGCCCGCACGTGTTGGCGTCTCGTTTCCCATCTTGCAGTTGTCCGCGCTCATATGGAAAATGGCGAGGTTAACTGCCCGTGTCCATAGACCGGCTTTGAGTTAACGCTCATTAAGGTACATGTTGAGCCGCGTAGTACCAGATTTGAGAGGCCCATCTGATAATTTCTCACCACCCTCCAAAGTGCGGGATACCGGTAGCAGTAACCAAAGGCGCTGATATATTTTCTTGCCATTTGCTACGTTATAACCCGGATGATCACGGTGTTAATGTGCCAGGTGGGTGCTAGTCGGTGCATTAGAGACCGCCGGGAATTGCAGGACGGTCGGGGATGACGTCGCTTTGTTCGCCACCCCATCTTTACGGTCACACGAAGCACCGGCAGGTTGGGACTATTTATCTACTATCCCATACGGGGGGCACACTGTTGTCAGACCACCCCCCCAACCGTTATTGTTGATGACGATCCAACCGCTATTCCCGCTCATAACGAGCTAAGAGCCCACGCGAGCATCCGTACCTTCCAGTGGTTGAGCCGAAGCCAGCGTGGGTGCTCTGCCTCATTTTTAGGCCACCCCTGTTGTAGATCTTCGAAATATCACGCCATGTATACGAAGCTATATAGCACTATTCTGAGTCACACATCTCCCCATTCATGGCGGCCATTAATAGAGAGGCTCGCAATGTAGCTCAAGTTAACCATATAGAATGGTCAGCAACAGATACCAGACTTCGGCAGACCCATACAGATTCAACCGGCCGCTCCTGTGCCATTGAGGGCTCGCGGGGGCGTCCTGATCCACCACCCAGTCAGTGAAATAGGGGGAAGCTAACTGAACGTTAGAGTCAAGGCGCATCGGGCGTTGGAGTGTCTCGACTACATACTCATCGTTAATAAAGCGGGGCCTTGCACTGGTCGCGTAGACATAGCTAGTAGTAGTGTTGAAGTGATCGGAGAGAGAATTTATCCAGAACGCTCGAAACATCATTCGTACTGGTACAGTGGGCCAGGAAAACTGCGACTGTTGCGTAGAAATAAATCGTGAATATCTTAGAAGGTGGTAACTCTAGCTTTCGGGTAAAGTTGCAGTCCCCGATGCTGTGAGTCCAGAAATAGTATCTATTAATATTGGGAAAAGAAACGTAATCGTCCGGCTCGTATCCAAATGAGGATTATGACGTACTGGGAGTGTTGCCAGTGGGTGTCTCTGTGCCTCCGCGGATATCGTTCTAGCTGGCTAATAGCCTATGTGCCGTCGAAGATCATTGCATCAGCGCAACACTCGCATGGTGAACTGTATAATTTTGTCAGAGGTAACCGCCACTTAAATAATTTCGGCGTGTATCCGGTATCAGTCGTTTCTGCAACTCGGAAAGCCTATTTGAAGAATGTCAATAGGCGTGATAAGAATGTTGTTCTGTTACGGGGTGTAGTCCACTCACCACTCGTATGGTCCCCTATCCTGAGAGATAATATCAAGTTAGTGTGTCACTAGAACGCAGCCCGCTTTGGCGCGGCAGTCACTTTCAGGCCCTAGTGAGTTAGTGTAAGGGCGTTGTACTCCACTGATTTAATCTACATTCGGCCAAATCGAATGAGCATTTCTCTTCATATTTGCATCGTTGCTCACGCGTACGGATTCCCGATTTGGGCCAGCCGTTTGTGAATACATCGTTACGGTAACTGATTATGGGGAATAGTGTACGATCGCGACAACTCCGGCTCACTTTCATCATCAAACAACTAGTCCACCGTCGTTCCCCAGACGTGGTGTCAGGGATCGCCGAAATGATATCGCTTGCTAGTTTCGAGATCTGACCGCCTGACCATTACCGCCGACCTAGGCGGAGTCAAGAAAGACTGGAGTAGGACGCAAGAGACCTGGGCTGTAGTCCTGATAAACAGCGTATAGAAGTCCCATCCGACAAATTATTAGCGATAGGTAGTGGGTTTTTTAAGCGGGAATACGAGCCAGACGAGCACATGCCCACCAAGGACGGTCCGAAAGAGATTGTTTGACGGCTCTCGCTACGCTGGGTCTGATAATGACGCATTTTAGGTATATGTTCGCCCCTCACTCCATAGTAACGACTTCACCGCAGTTATATGCCCGGGTTGCGAAAATTGGAGGACTCGTTGTCATGCCATTCATCAATCCAGAATTGATTACCGCAGATACCCCCCCTGACTAGATATCAACCGATCCCAGGTGTGGTTCCCGATCGCCCCTAAACTCTCCTTTCGCCCTGACTCCTAGCATGCGACTGGGACGTCGCAGCTGCAAAAATTTCTATGGACCGAGCGGCCTTCAGGGTTGGTGTCATGCGTCGTTACTGCTCCGTTCTGTCGGTGATGTCCCCCCGGTCAGATGACGGAACCCACTAGCCCTGTGGCGGATGGTAGGATTTTCATTGCGCCCGTCATCCCGGCGCTCCTTTCCAGCACTGGTTAAACGGGCATGAGTCCGGAACTTGCCAGGAATAGAACCCAGTCCACATCCGAGTTCCCTTGTTGGATTTTACAAATTGTTCTAGGTTAACCGGCGCCCTGCCGTCCTCTGGGAACTCCGAACGGTACTGTCTTTTTAAACTGCCCCAAGCATAACTTGGTTATACTTCGCCTAAGGAGATAGAGAGTTTTAACTCTTCAGAACATCTTCATTGATGTACCGCTAAATCGCTGCCTTCGGGAAAACTTGCTGCTGAACAACTGCACGGGATCGCCGTGCTTCCGCTAGAAAGCCCGTAGCGCCGTCGCTTAACCTTGCCGATCGAACCAAAATGTGCACTTGGTCAGTGGGTTTGAGCTAAAGGTCTGCGATCTAACACAGAAAAACGCCCGGTAACGAGATTCCGGCAAGTCTCGTAGCTTTCTGGCACAATTGTTCAAGGTTAGGTGCGGTACAGCTCATTCTAGTCTCCATCGGGAAAAAACCTCCGGCGGTCAGCCGGGCACTCCAGATCGACCAAGGACCCACCGGGGTGAGGGGACGTACCGTACGGCATCATGAGATGAGCTCGAGTATGAATTCCAGGACGGCAATGCATGGGCAGTTGCTCCTATTTAAACGCCATCCTATCCTTCTTCCCTCGTTGCCTCAACCGCGGCGGGGCCCATCAAGCGCGGATTTACTTCGAGTTAGAACATCCCTCGTCTGAGACCTGTTTCAGGAACCTGGTTGGCTGCCTGTCTTTGCGAGAAACCGCCTCGCACACAAGCAGGTGCCGTCATAAGGGTGGCAGGTCTGGACTAAAAATTGGGTTAGAAATTACCTCTTGCAGCTCGGATCTACGACAACTGCGTCCCAGGGGAATCATTAGCTGTCGCTAGTTCGTTCGGACGTCCCGTATGACTATCTATGTTTGTTACCTGTCAATCGAGCGTTTCGTGAGAGGTGACTGGCGCACGCCTGCGTGACCTTATGACAAGGTTGGAGTTCTCTACGGAAGTGAGATTGGCTGAACGACGATCGAACCCGATAGCAACCTTTGGCGCCCCCATTTGCTGACCCAGAAGCCGGCTCAGCTACTAGCAACCCTCACACTAACAGCTCCCCACAAATTATACTAGAATAATGGAACGGGCGCGCTGCGATAAAAATGCGATTGTAGAGAGCGTTCGGCGTAGTTTATTTATAGAGCCCCATCATCAACAAAAGTTCGGACGTCTACTTGATCAGCGCAGTTGTAATTTAGCCTCATAATCCTAATACACCCATACCACTGCGTGTGATGTCGCACCCGATCACCCCTGGCTATTTCTTTACGAGCCGATTTGCGCGTGTAAGGTATCCATATCCATTACGGTTGATACCTCAAAGCCACAAACGACAGAGTGTATAGCGAAATCCGTAGCTGTAGTTCCATCGAACCAGGTCTGCCTAGTCTTGCGTCTCAGAACACGAAGTTATATTGCACCCCCCAACGATCATATGTCAGAGCCACAATAAGGAATGTGGTACTTTATGGCACATGGCCCAGCACGTATAACCATTACCGCCCGGATGATAGCAAGGAAGCTCGGGCTCTGTCTTCAAGTAGCCGTGTACCGCTAAAACTGTTGGCCCTTAGGATATTGTTTATGCTCGGATTTTACCTGCCTGGGGCTACGATGACATAAACTGGAGGCTGAATAAAATAATCAAGGTATGTACGTTCGAGGTTATAAATGGATCGACTGCAGCTCTCACCCACTACGGTGATTGCAGTTCAACCAACACCGGCGTGTGAAGCGTTTATGACTATGGTAGAATTGTCTACGATAATATCCCATAACCCGTAAGTTTGAGGCCTCAGACATTACTAAGTCAACCTCTGAGTCGGGAAATTTACGACGGGCTAGAGCGTCGCGGCTAGATGGGCTAGCGCTCCGTTATGAGCAGGGTATGAGATAAGAATCTAGCTATAGGTGGTATTGGTCGCCATCGACCAGGATAAAAGAATTTACCGCTGATCTTTGAAGCCTTTCCTTTGCTGGGCTGAATGGGCGCATATATGGCGGATTGCACAATAACCTCGTCTACTCGTATACGGAACAGACGAATCCAGGTTATTTCGTCGCTTACATCGTCGGGTGAGCACCACTCAAAGACCTTGATCACTAACTACCTGCAAGTGTCATATGCAGAATTAGATGGAAAAGGTGGCACTTTACACGTATAGATCACCCCGCGTAGACGACTTATAGTGGGTGCGCCCACACTTATCGTCGTACTCCCCAAAGAGCGTGCTCTCTCTTCTACCAGGTCTGACGGCTAAGCGCTCCTAGTATATCTACAAAGGTCCTCTATGATTATAAGTATTCATTTAATGAACTTAACAACAGCTTACTTCTTAGGCCTGAATAAACAGGCAATGCAAGACAAATTGCATAGATAGGCGCTAGGTCTATATGAGACCATTACACGAAGTCTAGCCGGCGTACTTGCACGCTGAACCAGTGGTCCTTAAGTCCACTGAAATACCCCTTCATGGCTAGTGGTACACACACTCTATATCCGTCCGATATGAAGCGTCTCCAAGCTGCCTTATAGCGAATCATATATTCCTAGATCCGAGGACGGCTGTGTGAATATGGCACCCATCGTATCCGGGTATCTTACCGTCATACAAACAGCCTGCGGTTCGTGGTAATTCACTCACGAGTGCCCCTGAGTAGCAAATCCGAAAGGCAACAAATAAACCTATCCATACATCCCGCATCGGTACACACCCCTCCACTTGTCTTCATAAAATGACTACTTCTCTAGTAACGGTTAAGTATCGGTTTAGTCGGTCTGATAATTCTCCCATTTGCTGTGCTAGAGAATATCAAGAGCTCCATAATGTCATATTACAACGCGTAGATAGGACGCATGCAGATATGGGTTTATTTAGCTGGCTCATCGCGGTCACTCGCTAACAAAGACGGTTACCATTGAGACTGATGGCCCAAGTAAGAAGGAGGAACTGGAATGAACCAAGTGTCGCAATTAATGACGGCCTTACCGCTCAGGGAGAGATTAAAATAGGATGTCTACGCGGAGGCGCCCGTAGCCTAAGGGCTTTGTGCGGGTAAAATTGTTACATGCTATTGGCTATAAAAATAGCATTATGAAGCAGTCCGGACCTCACCTTCAGATCGGACTACGGTATCAAGGCGCATCGCTTGTAGCGCAGAGATTTCAGGACAATTAACACGATACCTCAGGTAATAGCCACGTTTAGGGCCAACTTTATAAAGCACGGGAAGGAAAGACGGCTTCATTCGGGGTACGTTGTTTTGTCAATATGATGGTTACTATCTGATCACAAGAATTCACTATTGCCGAGCTCGGTTACTCGTTCGACGTTCGACTCCCTATGAGCTGTATCGTGAGCCTGTCCCATAGCCCCGCATATACAACAGCAACTGGCCAGTGTATTAACACAACAGCGGGTTAGGCTCACTTAGCTACGTCCGAAGCCATGGTGCGCATTCATACGGCGAACAACTATGTATCATATATGTAATGTTAGCAGTCCTAGAGGACGAAATATGAATGGCGCACCAGACGCTCTATTATGCTAAAGCCGTCTTGCGTCGTTCACTGGCCTTCGATCAGCTTACTGGGGACTCTTACTTACCCTCTCTAATTTAGGAACGGAGCAATCATATCTCTACACTGCAATGAGCTCACTCTGTTCATGCGGGCCAATCGGCCCATTCTCTTAGTCTGAGAAGTTAGTTCGGCGGATGACACCATAGAGAAACAGATAAAACGCTGTTTGGTTTAGCCTGCCGGTTAGAAGCCTGCCAGGTGAATGCGATGAGCTAAGCTCCTTGTGAACCAAGACAAAGTGTGGCCAGCGAGCACTGTGCTGCCACTCGCTTAGCAACAACCGCAACCTTTGGCATTCCCCCTTAGCATCACGCTAGCGAAACGAGACCCGACGTCCCTCCTAAACGGCCCTCAAAACCGATAATCACATGCTTTCCGACCTCTTTTTTAGAAGGCTGGGGTGCTGATGCAGTTTCGAGTCGTGCTTTCTGGTGGAGCCCTAACCCATGGAATTACGCGTATATTGGTGGGACGGTGCCGTCGGACCTGATTGGCGTAGCACTTTGAGGGTGTCGGACTCTTCAAGGTATCAACCTTGCCCCTGAGGTCATC
		</sequence>
    <sequence><taxon idref="Location_4_0_0|42.167848366141705"/>
			TTCACATGTGACCATCGGGACTCATGAGGTCGTCGGACAAATGTAAAGGCTTGCCCAATCGTGTGCGGTTGCGGCCTCAAAAGTTCCTGCGTTAACACCGTTCTCTCGTTACTCTATGCAGAGGCGATTAGTAAGCGTGCAAAAACAATTCTCCACCGCGACCCCGGGAATGTCATTCGCTTAGTACAGCGGCGTGATTCTCCAGAGTTTCTTTAGCCGGAAATGCGCACCACCATATTCTGCTACCCCGACAACGTCGTTGATCCGACCTCTGCGCATAATAGTAGGTAACGAACGTGATTGTTTGTGTGCACGCTCCCGTGAACCTGGTCAAGTTACAGGAAATGAGCGCTGATTTTTTCAGGTCAAGCAAGTACCTGCGGGAATGCTACCCCCGAGATCGAGATGAAAAACCAAAAGGAATATGATTTTTAAGTGTCAATGGCGCTGCGGTAAGTTCAGTACATTTCCCAGGGTCCCCGTACTGGAGACGTATGGAACCTTTCAATCTTCGGAGCTTCTACATGGTACATCCTATGTTGGGAATCCCTCTGTAATCTGTTCTAACAGCTAGTGCCCAGCGTCGACACCTCCGCTCCATTATATTGCTACACTACGAAGTTACCGTCTCTAGAGCTGAGGTTGGGGGTAGCTTCGACGGCTCCTAACATGACGCGATGAAGAGTATCTCCCAGTAGGACTGGCAGTGTACTCTATTGCGAAATCATCCCTACATGTAGAGTCTATAGGAAGTACTCGAATTCACTATACACAGCTGGCACCTCTACTTCTTTAGACAAACACCTCGTGGCTAAGTGCATCGCCACAGCAGCTAAATCTCCAGCGTAACGCCCAAATGACCTTCTAATGAGTCAGAACGATCCCGCTGAATGCATGAAGCGATCGTTCATGTGAGGTATGGAGTCTAACTGACAGAAGAATCAAGCTCGTCGCCACTCCCTTAGGCGAGTAAAACTGCGGGACCTCAGTAGTTTGCATCGAGTACGGGTGTGGATTAAATAACAATTAGCAGATAACGCTTTGAGTGCCCACAGCTTAGACACGGTTCGCAGGTGCTGTGTATCGTGCGTGACGTTTCAAAGGCTTCAGCCTTGCGCGCTCACTGCGCCGACTGCAGTGTCTGGGGAGCCGCATCTACGCACTCTCATGCTTCAGCTAGCTATGAAATTACTGGCGAGGCGCGAGACTTCGCGCAAACTTATGACACACGAGACACCGTACAGGTAACACCAATCTAGCCTACTTACTGCCGGGGGAGCGTTATTATGTTATAGTACAGAGCGCGGCAGTAGTAACATTCTTAAGGCGCGTTCAACGCGGTGGGAAGTGCCCATAATCTCCGGCCACGACAATTCCACCATGCCGCAAGTTATGCGGGGGCATACTTGTATACCTTTAGGCACGACGGCACCTTCAGTCAGACGGTAGCGGACCGCCCTATTTAGGTTCATGGGCTTTCCAGTGGCGACGATTGTGGCCCACCAAACCTTAGAATGGGACCGTAGTGGGGGACTGGGGTACTCGCTCTGCATCCAGGCTTTGGACAGGACGGGAACTAACGATGAGTCGGTGGGAGAAAGAAGACAAGGGCGAGCTGAGGATCCCATATTAGGACATAGAAGTAGCGTAGCCATAACCCCACGAGGCAAGGTATACCCACACGACCCAGGTGAGTGAATAGCTAAAGAACACCCAATCCGGGGTACGGCGTACTCATTGATAATAGTCGAACAAAGTCTATCACCGTACGAGTAAGGAACGTCCACTAAACACAGGTAGGATATTTTTACATTACTGAGAGAACCAAGCTTCAGAAATATCATTCTACTTCTCCATCTCCAGAGAACGTGCTAAGCGGAACTACGCAGGACTTGGACCAGTTGGCTTCTTCGCAGCCCGGCGTCGCCCCACGACGAGGATTCGTCCACAGCTAACTTAACCCACGCGTTGTGTGTTTCGATTCTCTCCGCGGTCGGACTCGAGTATAACAACGCAATTCCGGAGATCTAGTACGCAAACGCCGCAGATAACTCGATCGCCGATTCATACGACTACTGTTTGCCGAATACGTCGGTATAGCATCGATCGAAGATCAGAGCTGGGACTTCAACGCCTGCCGTAGAAGCTTTACCCAGACGAGTGAACATGAGATTAAGTCTGATTGTCCAACGAGCAGGGATGAACAGGGGTCCCAGCGCGGTCCCCTTAGTCACCAGGACTGGGCGAATCGGGCCGATAAAATTCTCTAACCCGCTTCATGGTCATGTCGAGCCAGGTCCAGGCTTGCACTATTATACTTTCGGATAAGCAGCGCGTCTTAACGCTAGACTCAGTATTTGTAATTCCCGTGGTGAGAAGGGTTATGTTGTGACACTCATATCTGAGTGCCGACGTGTCAGCTCCACACCTGAATCAGCCACCACACACGCTTGCCTCGGATAAAGGTGTCGCGACACAGAACACAGCCTACCCGTCAGCGGTCTTCAGCAAACTTAGAGTCTGAGATGTCACTTCTTGATATTTCTAACAATCTCTAGTAATCCAAGCTATCGCGGTGGGATGTACGGACGCCGATTCAATCGCAAAACCGGACACCTAAGGGGTTACCGACACGTATAGATTGTTTGTGCGGCGGTCGGCTGGCTCGGTAGTGCCTGTGTGGGGAGAAAAACAGCACGTACAGGCTATGAGCACATGAAAATATCCTCTATAGTCCGGAGACAGACAGTAATCCCGTTTGATTGCCCATACAGCGTAAACATGTCTGATATCGGACAACCGTGGGTGAGGGATAGGCACAATAACGACAGCTGGCGAGCAGTTGCGTTGGCCAAGGCGCTCGGGGAAACTATACCACTCTAGTAGGGTTGAGTCTTCCCCTGGGTAGTAGATTAAAGATGTCCCCACCAAGCCTGACTGTTGGGGGTCGGACATTATAACCACCCTTCTATGGGTGGACCACAGGAGTACTCACCTCAAGACGGTGGGGGGTAAGTATGCCAACCCGTCGTGAATGACTCCGTTCGCCTGAGCGAAATAGTCGTATATAGTTGTAGCGACCTTGGTCTAATGAGGTCGACACAGGGATTAACTGTATACGAAGAAGGGCCGTCCTCCGTAAAAATGCAAGTCGCAAAGAGAGACCTCTTCGACTGTGCCATCGTTATGATCCTGGAACTGCTCCCCACTCTTAACCCTTCTATAAAATACATCGTCTAGTAAATGCAATTATACCATAGTAAAACCAAAGGATATGGTGCACCAGACTCAGTGATCTAGATATGGCCAGCGGTCGCGGTTAGTTGCTCTCATTAGTCATGGGCGCGGGGGTGAGAATTCTTATCTACTGGATAACTCACACAAGGCAGAAGACCTTGCGCGCACGGTATCTGAGGTCATTAATACCGCAGTCAAGATTTACAGGAGGAATGCTTTGAGCTCAGTTGGAGTTTGGCGATCGAAATATAAAGATGAGGTTAGAGGGCCGGGCTTTTCTAGGATGATCGTGCACGATCGGCTTTTAGGATCTCGCTCACCTGATCAGAGTGGTTGCCCTGAGGGCAGCCCCCAAACGGCTTGACCGAAATGTTCACTTGACCGAACATGTCTTCTGCCATATTAAGTGTCGTCAACTGCCGTCATATGGGATACCGATCGGCACCGAGGTGTTAACAATGCACCTCCACCAAAACGCGGCGAACTCTATTGTGTGCTTGAAATATAGAAAGATCTATACGTCTACATGTCGTATCCCCGTCAGTGGTCCACTATGCTGAATTTACTGTGCTTCCAGCGAACCTCGAATGATTTCCAAGGTATGCGTGGATAACGTAACGCGGTACGTATCTATAGGTCAACGCGCCCCCCCAGAGATCGGTAAGCGAAATATTCACATTCCTTAGGAGGCGATGCATTTAAGTCGATATCTACCCGGGGATAGCGCGTGCCTCTCCGATTGCGATTTTGCGTCGTTCTATAATGGCCGATATGAGGGCCAAATTGGGTCTGTGTGGTCTGATGAAGTAATGGTTTGGGCTCTCGCTAAAACGACCCAAGCCTCGTCTAGAGCAGAGTCTTGGCTTATGATATCCCCTCGCTATGCTTAATATAGACTGCAGGCGTGAGGCACACGAGGAAAATTAGAGCTTCGCCGAAATGGACCGGTTACCGCCCGTCCTCCCTTCAACAACGTTTGGCCGTTCCCTACGTTTGTACCATAAGGCTTTCGGGCCGCAGTTGTCCTTGGGCAGGTCCTACTACGCATTTGTACATGTTGCTCTGTCTCTCATGCGCACAGCAAGCACAGGCCAGGACTCCGCGGCACCCAGCGGCGCACCGGTCTTATCAACTCGACCTGACACGTGATCACCCGTAGGCGAATTATAGCTGTAAGATCGGAAGTAGTTCGGTCTCGCGTGGTAAGTGCTCCAACGGGAAAGAGGCTTAACTCAGCTGCTGGCATTGTAAACCAGAATTCGTCTACGTAAAGCCCACAAAATGACCTCAAGCTTATAACGACCTCTAGCAAGACGATCCTATCAGAAAGGTGCAAGCATCCGCCGTGGATTGTCATCTCCGACCGTATTAAATGGGGGTGGCAACGGGAGAGACTGCAAGCCAGATATACCGGCGCATAAGTACAGCTGAACCCCGAACGGGGGATTACTGGACTATGAACCTGACACTACTATGCCAAGATGCGATGCACGACTGGCCACTACCAGATGCGGTCAGACGCCTATCGCGGCACCCAAAAGAGGTAGGAACACAACCTTTGGCTATCTCTGGTCGGAGACTAACCGCAGACGCCATTATACGGGGCACTTCATCTTCGTGACTTAGCGAAGTCCCCGATTCTTCGGCTGACAGCGGCATCGGATGACCGTGGCTGATATTAATAAATATGTTGACTCGAAAGCTTGTTTGTTTTCTCACGGCCTCATATCATGCGAAATCATGGCTAGGAAGCACTGGCCGGCAGGGACTAGCTTATCTGACGGAGCACAAGTCTTGATATCAAAAGAATCTTGCTCTCCGTGTTCGCAGGGCACATTCGTTTGTTAATTATACGTCTGGGCCTGGTGCCCATGAAAAGAGTCAATAACTGCAGACCGGCGATCGGCGGCCCTCAATAAAGGGAAGAATTCCGGGGAGACAAAAGCTATAAACCGGACCCTCGCACAGTTTTCAAATCCTTTTGGACGTAAGCTTTTTTGCCCGACTATTGCGTAGAAAGCGGTAATAGAGTGTTGCGGCGGGTAGTGAAGCTTCTGACGTCACAAATAGCACAGATCAAAAAAGGTTTGCACTGGAGGGAATAGCTAAGGCTAGGCCACGAACCGGGTAATGCTCCAGTGAGCGGTTTTTCACCGACGTATTTAGTGAGCATCACTCTCACCTACCAACCCACCAATCGAATCATCGCCACGAGTTTACTCCGCCTGAAACTACAAAGAAATAGAAACCGTCTGTTCACCGAGCCGCACCCATAAAGCTGAGAATATATGCCTCGTTACTTTATTTAGGGGGCATCATTTATAGGAGTATACAGGGTTAAGGGGAGTACAACGCACTCAAACAGGAGTTGTATACCGGGGGGGACCTGTGGACCATTCGAACAGTGTCGAGCACGAAGGAATCTGGGCGGAACGCACCCGGCCCCGCGTATCTACTCCGTTAAGATGGATCGCTCTGCAGATTGTCCTCACTCTGAGTTCGACACGCGGGGCCGATGCTAATCCCAGACGCAGAAGTAGAACTCAGTGTGCCCAATGCCTGAGTAAGATGGTTCAGCCCTTGCGGTTAAGGTCCTAATGGAAGCTTGGGTAGCATAGGAATCGTGACCTCTTAATAAGCTAACTTTATCCATGTAGAACGCGCGAGCCATCCGAGTGGCATATGTGGTGATACATATCTCATGTTTCTGTCGTAACTTATTGCTTATGCTGATTGATCCCGCTCTCCTATAAAGAGTTCAACACCGCATGACAAGCGTAGCCGACCACACAACTAGTAGTCCATGAGCGAAAGTGTGCTCAGCAATCTTCCGAGCGCTTGACATGGTTGATTTGCGTCCCGGAGACCAGCGCAGGTAGGGAATTGGGAAAGACTCGTCTGCCGGGACGCGCAGGGCCTTTCGATATCCTCCCTTTGTACTTCTTCAATACCTACGAGCATACTTTAAGGTGGCCCTAGCCTTCGTGCCAAGTTCAGACAGAGGAAGCGCGGTATGCGCTGAGCCAGGAGAACTCTTTGGGTAAGTACTTGCTGACTGTTGCACCAGGTTACAAACTCTAGCGAGTGCGCCCGGGAACTTGTAACGGTCGGGTTTTATGATTAGGGACCGGTGAGAAGGCGATGTGGTCAGCAGACCAATAGCACGCCATTTTTGTAGTTCTCTCTTAATCTTGTTTGGCTTAACCTTCTAGTCGCTATTATGCTGGAGCGTTGCATAGGTGTTTCGTGGATACTGCAGGTCAGGACAATGGCGTTGAAATGATTACCGTGGATCCGGCATGGCGCATGCGCATGTGAACTTCACTGAAATGGTGATAGAGCGCAGTAAATCAAATGGTTTAGTGCGTACGCCCTCAAACGCACATATGGACCTTACTTGGGATCAACGCTTGTTGCACCCATTGGGAAAGTAATGATTCATCTACCACCAACTGCTCCCGCTGTGAGCGGACGGCGAGTCTCGTATTATTGGAGGACTCCCGTACCAATCCAAGCTGGAACATTACGGTCAGGTTAGTTTTTATTTCACCTGGGGTTCAAGTTGTTCAATGTTATGGGGCAACAACCGACTGTTGACCAACCTAGAGAGTTATTGTTCAAATATGTCGTACGCAGGGGGATTCCGGTCCATTGCGATAGCGTTATACTCTATGGCAATTACCTGTTATAGACTAACAACATCGTCCCGGTCAGAGCGACTTAACGATGCCGCCCGTGCTTTGGATAGGTAACAGCTAGTCATCTTCGTCGTATTTCACGTGGGGCCCTCGTCCAATGTGAACTTACTGATGCGTTAAAGCGCATCCCTAATAGGGGGCAATTCCCGAACTCACTAGAATGCGTTCACGCGGGGCCTTTGGTCTGCTAAGAATACCGAGCCTTATCCTGGGGTAAGGTGATGTATCTGATAGTCTATTTCCACGTTCGTCCGGCGTCCGCGATCCTGGGCTCAGGATATCCCAACCTGACCGTTGGGGCCCTGAGGAAGGTATCACCACCAGCGATGGTGATTACGTAATGCATCGGCCTACAGTTACTGGCAAGCAACAGGTTTGAATGCTTATTACGGCCACTCCATTGTTTATTTGCCTTGGTTGCTGGGTTTAGGTTTAGCCCGCACGTGTTGGCGTCTCGTTTCCCATCTTGCAGTTGTCCGCGCTCATATGGAAAATGGCGAGGTTAACTGCCCGTGTCCATAGACCGGCTTTGAGTTAACGCTCATTAAGGTACATGTTGAGCCGCGTAGTACCAGATTTGAGAGGCCCATCTGATAATTTCTCACCACCCTCCAAAGTGCGGGATACCGGTAGCAGTAACCAAAGGCGCTGATATATTTTCTTGCCATTTGCTACGTTATAACCCGGATGATCACGGTGTTAATGTGCCAGGTGGGTGCTAGTCGGTGCATTAGAGACCGCCGGGAATTGCAGGACGGTCGGGGATGACGTCGCTTTGTTCGCCACCCCATCTTTACGGTCACACGAAGCACCGGCAGGTTGGGACTATTTATCTACTATCCCATACGGGGGGCACACTGTTGTCAGACCACCCCCCCAACCGTTATTGTTGATGACGATCCAACCGCTATTCCCGCTCATAACGAGCTAAGAGCCCACGCGAGCATCCGTACCTTCCAGTGGTTGAGCCGAAGCCAGCGTGGGTGCTCTGCCTCATTTTTAGGCCACCCCTGTTGTAGATCTTCGAAATATCACGCCATGTATACGAAGCTATATAGCACTATTCTGAGTCACACATCTCCCCATTCATGGCGGCCATTAATAGAGAGGCTCGCAATGTAGCTCAAGTTAACCATATAGAATGGTCAGCAACAGATACCAGACTTCGGCAGACCCATACAGATTCAACCGGCCGCTCCTGTGCCATTGAGGGCTCGCGGGGGCGTCCTGATCCACCACCCAGTCAGTGAAATAGGGGGAAGCTAACTGAACGTTAGAGTCAAGGCGCATCGGGCGTTGGAGTGTCTCGACTACATACTCATCGTTAATAAAGCGGGGCCTTGCACTGGTCGCGTAGACATAGCTAGTAGTAGTGTTGAAGTGATCGGAGAGAGAATTTATCCAGAACGCTCGAAACATCATTCGTACTGGTACAGTGGGCCAGGAAAACTGCGACTGTTGCGTAGAAATAAATCGTGAATATCTTAGAAGGTGGTAACTCTAGCTTTCGGGTAAAGTTGCAGTCCCCGATGCTGTGAGTCCAGAAATAGTATCTATTAATATTGGGAAAAGAAACGTAATCGTCCGGCTCGTATCCAAATGAGGATTATGACGTACTGGGAGTGTTGCCAGTGGGTGTCTCTGTGCCTCCGCGGATATCGTTCTAGCTGGCTAATAGCCTATGTGCCGTCGAAGATCATTGCATCAGCGCAACACTCGCATGGTGAACTGTATAATTTTGTCAGAGGTAACCGCCACTTAAATAATTTCGGCGTGTATCCGGTATCAGTCGTTTCTGCAACTCGGAAAGCCTATTTGAAGAATGTCAATAGGCGTGATAAGAATGTTGTTCTGTTACGGGGTGTAGTCCACTCACCACTCGTATGGTCCCCTATCCTGAGAGATAATATCAAGTTAGTGTGTCACTAGAACGCAGCCCGCTTTGGCGCGGCAGTCACTTTCAGGCCCTAGTGAGTTAGTGTAAGGGCGTTGTACTCCACTGATTTAATCTACATTCGGCCAAATCGAATGAGCATTTCTCTTCATATTTGCATCGTTGCTCACGCGTACGGATTCCCGATTTGGGCCAGCCGTTTGTGAATACATCGTTACGGTAACTGATTATGGGGAATAGTGTACGATCGCGACAACTCCGGCTCACTTTCATCATCAAACAACTAGTCCACCGTCGTTCCCCAGACGTGGTGTCAGGGATCGCCGAAATGATATCGCTTGCTAGTTTCGAGATCTGACCGCCTGACCATTACCGCCGACCTAGGCGGAGTCAAGAAAGACTGGAGTAGGACGCAAGAGACCTGGGCTGTAGTCCTGATAAACAGCGTATAGAAGTCCCATCCGACAAATTATTAGCGATAGGTAGTGGGTTTTTTAAGCGGGAATACGAGCCAGACGAGCACATGCCCACCAAGGACGGTCCGAAAGAGATTGTTTGACGGCTCTCGCTACGCTGGGTCTGATAATGACGCATTTTAGGTATATGTTCGCCCCTCACTCCATAGTAACGACTTCACCGCAGTTATATGCCCGGGTTGCGAAAATTGGAGGACTCGTTGTCATGCCATTCATCAATCCAGAATTGATTACCGCAGATACCCCCCCTGACTAGATATCAACCGATCCCAGGTGTGGTTCCCGATCGCCCCTAAACTCTCCTTTCGCCCTGACTCCTAGCATGCGACTGGGACGTCGCAGCTGCAAAAATTTCTATGGACCGAGCGGCCTTCAGGGTTGGTGTCATGCGTCGTTACTGCTCCGTTCTGTCGGTGATGTCCCCCCGGTCAGATGACGGAACCCACTAGCCCTGTGGCGGATGGTAGGATTTTCATTGCGCCCGTCATCCCGGCGCTCCTTTCCAGCACTGGTTAAACGGGCATGAGTCCGGAACTTGCCAGGAATAGAACCCAGTCCACATCCGAGTTCCCTTGTTGGATTTTACAAATTGTTCTAGGTTAACCGGCGCCCTGCCGTCCTCTGGGAACTCCGAACGGTACTGTCTTTTTAAACTGCCCCAAGCATAACTTGGTTATACTTCGCCTAAGGAGATAGAGAGTTTTAACTCTTCAGAACATCTTCATTGATGTACCGCTAAATCGCTGCCTTCGGGAAAACTTGCTGCTGAACAACTGCACGGGATCGCCGTGCTTCCGCTAGAAAGCCCGTAGCGCCGTCGCTTAACCTTGCCGATCGAACCAAAATGTGCACTTGGTCAGTGGGTTTGAGCTAAAGGTCTGCGATCTAACACAGAAAAACGCCCGGTAACGAGATTCCGGCAAGTCTCGTAGCTTTCTGGCACAATTGTTCAAGGTTAGGTGCGGTACAGCTCATTCTAGTCTCCATCGGGAAAAAACCTCCGGCGGTCAGCCGGGCACTCCAGATCGACCAAGGACCCACCGGGGTGAGGGGACGTACCGTACGGCATCATGAGATGAGCTCGAGTATGAATTCCAGGACGGCAATGCATGGGCAGTTGCTCCTATTTAAACGCCATCCTATCCTTCTTCCCTCGTTGCCTCAAGCGCGGCGGGGCCCATCAAGCGCGGATTTACTTCGAGTTAGAACATCCCTCGTCTGAGACCTGTTTCAGGAACCTGGTTGGCTGCCTGTCTTTGCGAGAAACCGCCTCGCACACAAGCAGGTGCCGTCATAAGGGTGGCAGGTCTGGACTAAAAATTGGGTTAGAAATTACCTCTTGCAGCTCGGATCTACGACAACTGCGTCCCAGGGGAATCATTAGCTGTCGCTAGTTCGTTCGGACGTCCCGTATGACTATCTATGTTTGTTACCTGTCAATCGAGCGTTTCGTGAGAGGTGACTGGCGCACGCCTGCGTGACCTTATGACAAGGTTGGAGTTCTCTACGGAAGTGAGATTGGCTGAACGACGATCGAACCCGATAGCAACCTTTGGCGCCCCCATTTGCTGACCCAGAAGCCGGCTCAGCTACTAGCAACCCTCACACTAACAGCTCCCCACAAATTATACTAGAATAATGGAACGGGCGCGCTGCGATAAAAATGCGATTGTAGAGAGCGTTCGGCGTAGTTTATTTATAGAGCCCCATCATCAACAAAAGTTCGGACGTCTACTTGATCAGCGCAGTTGTAATTTAGCCTCATAATCCTAATACACCCATACCACTGCGTGTGATGTCGCACCCGATCACCCCTGGCTATTTCTTTACGAGCCGATTTGCGCGTGTAAGGTATCCATATCCATTACGGTTGATACCTCAAAGCCACAAACGACAGAGTGTATAGCGAAATCCGTAGCTGTAGTTCCATCGAACCAGGTCTGCCTAGTCTTGCGTCTCAGAACACGAAGTTATATTGCACCCCCCAACGATCATATGTCAGAGCCACAATAAGGAATGTGGTACTTTATGGCACATGGCCCAGCACGTATAACCATTACCGCCCGGATGATAGCAAGGAAGCTCGGGCTCTGTCTTCAAGTAGCCGTGTACCGCTAAAACTGTTGGCCCTTAGGATATTGTTTATGCTCGGATTTTACCTGCCTGGGGCTACGATGACATAAACTGGAGGCTGAATAAAATAATCAAGGTATGTACGTTCGAGGTTATAAATGGATCGACTGCAGCTCTCACCCACTACGGTGATTGCAGTTCAACCAACACCGGCGTGTGAAGCGTTTATGACTATGGTAGAATTGTCTACGATAATATCCCATAACCCGTAAGTTTGAGGCCTCAGACATTACTAAGTCAACCTCTGAGTCGGGAAATTTACGACAGGCTAGAGCGTCGCGGCTAGATGGGCTAGCGCTCCGTTATGAGCAGGGTATGAGATAAGAATCTAGCTATAGGTGGTATTGGTCGCCATCGACCAGGATAAAAGAATTTACCGCTGATCTTTGAAGCCTTTCCTTTGCTGGGCTGAATGGGCGCATATATGGCGGATTGCACAATAACCTCGTCTACTCGTATACGGAACAGACGAATCCAGGTTATTTCGTCGCTTACATCGTCGGGTGAGCACCACTCAAAGACCTTGATCACTAACTACCTGCAAGTGTCATATGCAGAATTAGATGGAAAAGGTGGCACTTTACACGTATAGATCACCCCGCGTAGACGACTTATAGTGGGTGCGCCCACACTTATCGTCGTACTCCCCAAAGAGCGTGCTCTCTCTTCTACCAGGTCTGACGGCTAAGCGCTCCTAGTATATCTACAAAGGTCCTCTATGATTATAAGTATTCATTTAATGAACTTAACAACAGCTTACTTCTTAGGCCTGAATAAACAGGCAATGCAAGACAAATTGCATAGATAGGCGCTAGGTCTATATGAGACCATTACACGAAGTCTAGCCGGCGTACTTGCACGCTGAACCAGTGGTCCTTAAGTCCACTGAAATACCCCTTCATGGCTAGTGGTACACACACTCTATATCCGTCCGATATGAAGCGTCTCCAAGCTGCCTTATAGCGAATCATATATTCCTAGATCCGAGGACGGCTGTGTGAATATGGCACCCATCGTATCCGGGTATCTTACCGTCATACAAACAGCCTGCGGTTCGTGGTAATTCACTCACGAGTGCCCCTGAGTAGCAAATCCGAAAGGCAACAAATAAACCTATCCATACATCCCGCATCGGTACACACCCCTCCACTTGTCTTCATAAAATGACTACTTCTCTAGTAACGGTTAAGTATCGGTTTAGTCGGTCTGATAATTCTCCCATTTGCTGTGCTAGAGAATATCAAGAGCTCCATAATGTCATATTACAACGCGTAGATAGGACGCATGCAGATATGGGTTTATTTAGCTGGCTCATCGCGGTCACTCGCTAACAAAGACGGTTACCATTGAGACTGATGGCCCAAGTAAGAAGGAGGAACTGGAATGAACCAAGTGTCGCAATTAATGACGGCCTTACCGCTCAGGGAGAGATTAAAATAGGATGTCTACGCGGAGGCGCCCGTAGCCTAAGGGCTTTGTGCGGGTAAAATTGTTACATGCTATTGGCTATAAAAATAGCATTATGAAGCAGTCCGGACCTCACCTTCAGATCGGACTACGGTATCAAGGCGCATCGCTTGTAGCGCAGAGATTTCAGGACAATTAACACGATACCTCAGGTAATAGCCACGTTTAGGGCCAACTTTATAAAGCACGGGAAGGAAAGACGGCTTCATTCGGGGTACGTTGTTTTGTCAATATGATGGTTACTATCTGATCACAAGAATTCACTATTGCCGAGCTCGGTTACTCGTTCGACGTTCGACTCCCTATGAGCTGTATCGTGAGCCTGTCCCATAGCCCCGCATATACAACAGCAACTGGCCAGTGTATTAACACAACAGCGGGTTAGGCTCACTTAGCTACGTCCGAAGCCATGGTGCGCATTCATACGGCGAACAACTATGTATCATATATGTAATGTTAGCAGTCCTAGAGGACGAAATATGAATGGCGCACCAGACGCTCTATTATGCTAAAGCCGTCTTGCGTCGTTCACTGGCCTTCGATCAGCTTACTGGGGACTCTTACTTACCCTCTCTAATTTAGGAACGGAGCAATCATATCTCTACACTGCAATGAGCTCACTCTGTTCATGCGGGCCAATCGGCCCATTCTCTTAGTCTGAGAAGTTAGTTCGGCGGATGACACCATAGAGAAACAGATAAAACGCTGTTTGGTTTAGCCTGCCGGTTAGAAGCCTGCCAGGTGAATGCGATGAGCTAAGCTCCTTGTGAACCAAGACAAAGTGTGGCCAGCGAGCACTGTGCTGCCACTCGCTTAGCAACAACCGCAACCTTTGGCATTCCCCCTTAGCATCACGCTAGCGAAACGAGACCCGACGTCCCTCCTAAACGGCCCTCAAAACCGATAATCACATGCTTTCCGACCTCTTTTTTAGAAGGCTGGGGTGCTGATGCAGTTTCGAGTCGTGCTTTCTGGTGGAGCCCTAACCCATGGAATTACGCGTATATTGGTGGGACGGTGCCGTCGGACCTGATTGGCGTAGCACTTTGAGGGTGTCGGACTCTTCAAGGTATCAACCTTGCCCCTGAGGTCATC
		</sequence>
    <sequence><taxon idref="Location_4_1_0|28.863969336145644"/>
			TTCACATGTGACCATCGGGACTCATGAGGTCGTCGGACAAATGTAAAGGCTTGCCCAATCGTGTGCGGTTGCGGCCTCAAAAGTTCCTGCGTTAACACCGTTCTCTCGTTACTCTATGCAGAGGCGATTAGTAAGCGTGCAAAAACAATTCTCCACCGCGACCCCGGGAATGTCATTCGCTTAGTACAGCGGCGTGATTCTCCAGAGTTTCTTTAGCCGGAAATGCGCACCACCATATTCTGCTACCCCGACAACGTCGTTGATCCGACCTCTGCGCATAATAGTAGGTAACGAACGTGATTGTTTGTGTGCACGCTCCCGTGAACCTGGTCAAGTTACAGGAAATGAGCGCTGATTTTTTCAGGTCAAGCAAGTACCTGCGGGAATGCTACCCCCGAGATCGAGATGAAAAACCAAAAGGAATATGATTTTTAAGTGTCAATGGCGCTGCGGTAAGTTCAGTACATTTCCCAGGGTCCCCGTACTGGAGACGTATGGAACCTTTCAATCTTCGGAGCTTCTACATGGTACATCCTATGTTGGGAATCCCTCTGTAATCTGTTCTAACAGCTAGTGCCCAGCGTCGACACCTCCGCTCCATTATATTGCTACACTACGAAGTTACCGTCTCTAGAGCTGAGGTTGGGGGTAGCTTCGACGGCTCCTAACATGACGCGATGAAGAGTATCTCCCAGTAGGACTGGCAGTGTACTCTATTGCGAAATCATCCCTACATGTAGAGTCTATAGGAAGTACTCGAATTCACTATACACAGCTGGCACCTCTACTTCTTTAGACAAACACCTCGTGGCTAAGTGCATCGCCACAGCAGCTAAATCTCCAGCGTAACGCCCAAATGACCTTCTAATGAGTCAGAACGATCCCGCTGAATGCATGAAGCGATCGTTCATGTGAGGTATGGAGTCTAACTGACAGAAGAATCAAGCTCGTCGCCACTCCCTTAGGCGAGTAAAACTGCGGGACCTCAGTAGTTTGCATCGAGTACGGGTGTGGATTAAATAACAATTAGCAGATAACGCTTTGAGTGCCCACAGCTTAGACACGGTTCGCAGGTGCTGTGTATCGTGCGTGACGTTTCAAAGGCTTCAGCCTTGCGCGCTCACTGCGCCGACTGCAGTGTCTGGGGAGCCGCATCTACGCACTCTCATGCTTCAGCTAGCTATGAAATTACTGGCGAGGCGCGAGACTTCGCGCAAACTTATGACACACGAGACACCGTACAGGTAACACCAATCTAGCCTACTTACTGCCGGGGGAGCGTTATTATGTTATAGTACAGAGCGCGGCAGTAGTAACATTCTTAAGGCGCGTTCAACGCGGTGGGAAGTGCCCATAATCTCCGGCCACGACAATTCCACCATGCCGCAAGTTATGCGGGGGCATACTTGTATACCTTTAGGCACGACGGCACCTTCAGTCAGACGGTAGCGGACCGCCCTATTTAGGTTCATGGGCTTTCCAGTGGCGACGATTGTGGCCCACCAAACCTTAGAATGGTACCGTAGTGGGGGACTGGGGTACTCGCTCTGCATCCAGGCTTTGGACAGGACGGGAACTAACGATGAGTCGGTGGGAGAAAGAAGACAAGGGCGAGCTGAGGATCCCATATTAGGACATAGAAGTAGCGTAGCCATAACCCCACGAGGCAAGGTATACCCACACGACCCAGGTGAGTGAATAGCTAAAGAACACCCAATCCGGGGTACGGCGTACTCATTGATAATAGTCGAACAAAGTCTATCACCGTACGAGTAAGGAACGTCCACTAAACACAGGTAGGATATTTTTACATTACTGAGAGAACCAAGCTTCAGAAATATCATTCTACCTCTCCATCTCCAGAGAACGTGCTAAGCGGAACTACGCAGGACTTGGACCAGTTGGCTTCTTCGCAGCCCGGCGTCGCCCCACGACGAGGATTCGTCCACAGCTAACTTAACCCACGCGTTGTGTGTTTCGATTCTCTCCGCGGTCGGACTCGAGTATAACAACGCAATTCCGGAGATCTAGTACGCAAACGCCGCAGATAACTCGATCGCCGATTCATACGACTACTGTTTGCCGAATACGTCGGTATAGCATCGATCGAAGATCAGAGCTGGGACTTCAACGCCTGCCGTAGAAGCTTTACCCAGACGAGTGAACATGAGATTAAGTCTGATTGTCCAACGAGCAGGGATGAACAGGGGTCCCAGCGCGGTCCCCTTAGTCACCAGGACTGGGCGAATCGGGCCGATAAAATTCTCTAACCCGCTTCATGGTCATGTCGAGCCAGGTCCAGGCTTGCACTATTATACTTTCGGATAAGCAGCGCGTCTTAACGCTAGACTCAGTATTTGTAATTCCCGTGGTGAGAAGGGTTATGTTGTGACACTCATATCTGAGTGCCGACGTGTCAGCTCCACACCTGAATCAGCCACCACACACGCTTGCCTCGGATAAAGGTGTCGCGACACAGAACACAGCCTACCCGTCAGCGGTCTTCAGCAAACTTAGAGTCTGAGATGTCACTTCTTGATATTTCTAACAATCTCTAGTAATCCAAGCTATCGCGGTGGGATGTACGGACGCCGATTCAATCGCAAAACCGGACACCTAAGGGGTTACCGACACGTATAGATTGTTTGTGCGGCGGTCGGCTGGCTCGGTAGTGCCTGTGTGGGGAGAAAAACAGCACGTACAGGCTATGAGCACATGAAAATATCCTCTATAGTCCGGAGACAGGCAGTAATCCCGTTTGATTGCCCATACAGCGTAAACATGTCTGATATCGGACAACCGTGGGTGAGGGATAGGCACAATAACGACAGCTGGCGAGCAGTTGCGTTGGCCAAGGCGCTCGGGGAAACTATACCACTCTAGTAGGGTTGAGTCTTCCCCTGGGTAGTAGATTAAAGATGTCCCCACCAAGCCTGACTGTTGGGGGTCGGACATTATAACCACCCTTCTATGGGTGGACCACAGGAGTACTCACCTCAAGACGGTGGGGGGTAAGTATGCCAACCCGTCGTGAATGACTCCGTTCGCCTGAGCGAAATAGTCGTATATAGTTGTAGCGACCTTGGTCTAATGAGGTCGACACAGGGATTAACTGTATACGAAGAAGGGCCGTCCTCCGTAAAAATGCAAGTCGCAAAGAGAGACCTCTTCGACTGTGCCATCGTTATGATCCTGGAACTGCTCCCCACTCTTAACCCTTCTATAAAATACATCGTCTAGTAAATGCAATTATACCATAGTAAAACCAAAGGATATGGTGCACCAGACTCAGTGATCTAGATATGGCCAGCGGTCGCGGTTAGTTGCTCTCATTAGTCATGGGCGCGGGGGTGAGAATTCTTATCTACTGGATAACTCACACAAGGCAGAAGACCTTGCGCGCACGGTATCTGAGGTCATTAATACCGCAGTCAAGATTTACAGGAGGAATGCTTTGAGCTCAGTTGGAGTTTGGCGATCGAAATATAAAGATGAGGTTAGAGGGCCGGGCTTTTCTAGGATGATCGTGCACGATCGGCTTTTAGGATCTCGCTCACCTGATCAGAGTGGTTGCCCTGAGGGCAGCCCCCAAACGGCTTGACCGAAATGTTCACTTGACCGAACATGTCTTCTGCCATATTAAGTGTCGTCAACTGCCGTCATATGGGATACCGATCGGCACCGAGGTGTTAACAATGCACCTCCACCAAAACGCGGCGAACTCTATTGTGTGCTTGAAATATAGAAAGATCTATACGTCTACATGTCGTATCCCCGTCAGTGGTCCACTATGCTGAATTTACTGTGCTTCCAGCGAACCTCGAATGATTTCCAAGGTATGCGTGGATAACGTAACGCGGTACGTATCTATAGGTCAACGCGCCCCCCCAGAGATCGGTAAGCGAAATATTCACATTCCTTAGGAGGCGATGCATTTAAGTCGATATCTACCCGGGGATAGCGCGTGCCTCTCCGATTGCGATTTTGCGTCGTTCTATAATGGCCGATATGAGGGCCAAATTGGGTCTGTGTGGTCTGATGAAGTAATGGTTTGGGCTCTCGCTAAAACGACCCAAGCCTCGTCTAGAGCAGAGTCTTGGCTTATGATATCCCCTCGCTATGCTTAATATAGACTGCAGGCGTGAGGCACACGAGGAAAATTAGAGCTTCGCCGAAATGGACCGGTTACCGCCCGTCCTCCCTTCAACAACGTTTGGCCGTTCCCTACGTTTGTACCATAAGGCTTTCGGGCCGCAGTTGTCCTTGGGCAGGTCCTACTACGCATTTGTACATGTTGCTCTGTCTCTCATGCGCACAGCAAGCACAGGCCAGGACTCCGCGGCACCCAGCGGCGCACCGGTCTTATCAACTCGACCTGACACGTGATCACCCGTAGGCGAATTATAGCTGTAAGATCGGAAGTAGTTCGGTCTCGCGTGGTAAGTGCTCCAACGGGAAAGAGGCTTAACTCAGCTGCTGGCATTGTAAACCAGAATTCGTCTACGTAAAGCCCACAAAATGACCTCAAGCTTATAACGACCTCTAGCAAGACGATCCTATCAGAAAGGTGCAAGCATCCGCCGTGGATTGTCATCTCCGACCGTATTAAATGGGGGTGGCAACGGGAGAGACTGCAAGCCAGATATACCGGCGCATAAGTACAGCTGAACCCCGAACGGGGGATTACTGGACTATGAACCTGACACTACTATGCCAAGATGCGATGCACGACTGGCCACTACCAGATGCGGTCAGACGCCTATCGCGGCACCCAAAAGAGGTAGGAACACAACCTTTGGCTATCTCTGGTCGGAGACTAACCGCAGACGCCATTATACGGGGCACTTCATCTTCGTGACTTAGCGAAGTCCCCGATTCTTCGGCTGACAGCGGCATCGGATGACCGTGGCTGATATTAATAAATATGTTGACTCGAAAGCTTGTTTGTTTTCTCACGGCCTCATATCATGCGAAATCATGGCTAGGAAGCACTGGCCGGCAGGGACTAGCTTATCTGACGGAGCACAAGTCTTGATATCAAAAGAATCTTGCTCTCCGTGTTCGCAGGGCACATTCGTTTGTTAATTATACGTCTGGGCCTGGTGCCCATGAAAAGAGTCAATAACTGCAGACCGGCGATCGGCGGCCCTCAATAAAGGGAAGAATTCCGGGGAGACAAAAGCTATAAACCGGACCCTCGCACAGTTTTCAAATCCTTTTGGACGTAAGCTTTTTTGCCCGACTATTGCGTAGAAAGCGGTAATAGAGTGTTGCGGCGGGTAGTGAAGCTTCTGACGTCACAAATAGCACAGATCAAAAAAGGTTTGCACTGGAGGGAATAGCTAAGGCTAGGCCACGAACCGGGTAATGCTCCAGTGAGCGGTTTTTCACCGACGTATTTAGTGAGCATCACTCTCACCTACCAACCCACCAATCGAATCATCGCCACGAGTTTACTCCGCCTGAAACTACAAAGAAATAGAAACCGTCTGTTCACCGAGCCGCACCCATAAAGCTGAGAATATATGCCTCGTTACTTTATTTAGGGGGCATCATTTATAGGAGTATACAGGGTTAAGGGGAGTACAACGCACTCAAACAGGAGTTGTATACCGGGGGGGACCTGTGGACCATTCGAACAGTGTCGAGCACGAAGGAATCTGGGCGGAACGCACCCGGCCCCGCGTATCTACTCCGTTAAGATGGATCGCTCTGCAGATTGTCCTCACTCTGAGTTCGACACGCGGGGCCGATGCTAATCCCAGACGCAGAAGTAGAACTCAGTGTGCCCAATGCCTGAGTAAGATGGTTCAGCCCTTGCGGTTAAGGTCCTAATGGAAGCTTGGGTAGCATAGGAATCGTGACCTCTTAATAAGCTAACTTTATCCATGTAGAACGCGCGAGCCATCCGAGTGGCATATGTGGTGATACATATCTCATGTTTCTGTCGTAACTTATTGCTTATGCTGATTGATCCCGCTCTCCTATAAAGAGTTCAACACCGCATGACAAGCGTAGCCGACCACACAACTAGTAGTCCATGAGCGAAAGTGTGCTCAGCAATCTTCCGAGCGCTTGACATGGTTGATTTGCGTCCCGGAGACCAGCGCAGGTAGGGAATTGGGAAAGACTCGTCTGCCGGGACGCGCAGGGCCTTTCGATATCCTCCCTTTGTACTTCTTCAATACCTACGAGCATACTTTAAGGTGGCCCTAGCCTTCGTGCCAAGTTCAGACAGAGGAAGCGCGGTATGCGCTGAGCCAGGAGAACTCTTTGGGTAAGTACTTGCTGACTGTTGCACCAGGTTACAAACTCTAGCGAGTGCGCCCGGGAACTTGTAACGGTCGGGTTTTATGATTAGGGACCGGTGAGAAGGCGATGTGGTCAGCAGACCAATAGCACGCCATTTTTGTAGTTCTCTCTTAATCTTGTTTGGCTTAACCTTCTAGTCGCTATTATGCTGGAGCGTTGCATAGGTGTTTCGTGGATACTGCAGGTCAGGACAATGGCGTTGAAATGATTACCGTGGATCCGGCATGGCGCATGCGCATGTGAACTTCACTGAAATGGTGATAGAGCGCAGTAAATCAAATGGTTTAGTGCGTACGCCCTCAAACGCACATATGGACCTTACTTGGGATCAACGCTTGTTGCACCCATTGGGAAAGTAATGATTCATCTACCACCAACTGCTCCCGCTGTGAGCGGACGGCGAGTCTCGTATTATTGGAGGACTCCCGTACCAATCCAAGCTGGAACATTACGGTCAGGTTAGTTTTTATTTCACCTGGGGTTCAAGTTGTTCAATGTTATGGGGCAACAACCGACTGTTGACCAACCTAGAGAGTTATTGTTCAAATATGTCGTACGCAGGGGGATTCCGGTCCATTGCGATAGCGTTATACTCTATGGCAATTACCTGTTATAGACTAACAACATCGTCCCGGTCAGAGCGACTTAACGATGCCGCCCGTGCTTTGGATAGGTAACAGCTAGTCATCTTCGTCGTATTTCACGTGGGGCCCTCGTCCAATGTGAACTTACTGATGCGTTAAAGCGCATCCCTAATAGGGGGCAATTCCCGAACTCACTAGAATGCGTTCACGCGGGGCCTTTGGTCTGCTAAGAATACCGAGCCTTATCCTGGGGTAAGGTGATGTATCTGATAGTCTATTTCCACGTTCGTCCGGCGTCCGCGATCCTGGGCTCAGGATATCCCAACCTGACCGTTGGGGCCCTGAGGAAGGTATCACCACCAGCGATGGTGATTACGTAATGCATCGGCCTACAGTTACTGGCAAGCAACAGGTTTGAATGCTTATTACGGCCACTCCATTGTTTATTTGCCTTGGTTGCTGGGTTTAGGTTTAGCCCGCACGTGTTGGCGTCTCGTTTCCCATCTTGCAGTTGTCCGCGCTCATATGGAAAATGGCGAGGTTAACTGCCCGTGTCCATAGACCGGCTTTGAGTTAACGCTCATTAAGGTACATGTTGAGCCGCGTAGTACCAGATTTGAGAGGCCCATCTGATAATTTCTCACCACCCTCCAAAGTGCGGGATACCGGTAGCAGTAACCAAAGGCGCTGATATATTTTCTTGCCATTTGCTACGTTATAACCCGGATGATCACGGTGTTAATGTGCCAGGTGGGTGCTAGTCGGTGCATTAGAGACCGCCGGGAATTGCAGGACGGTCGGGGATGACGTCGCTTTGTTCGCCACCCCATCTTTACGGTCACACGAAGCACCGGCAGGTTGGGACTATTTATCTACTATCCCATACGGGGGGCACACTGTTGTCAGACCACCCCCCCAACCGTTATTGTTGATGACGATCCAACCGCTATTCCCGCTCATAACGAGCTAAGAGCCCACGCGAGCATCCGTACCTTCCAGTGGTTGAGCCGAAGCCAGCGTGGGTGCTCTGCCTCATTTTTAGGCCACCCCTGTTGTAGATCTTCGAAATATCACGCCATGTATACGAAGCTATATAGCACTATTCTGAGTCACACATCTCCCCATTCATGGCGGCCATTAATAGAGAGGCTCGCAATGTAGCTCAAGTTAACCATATAGAATGGTCAGCAACAGATACCAGACTTCGGCAGACCCATACAGATTCAACCGGCCGCTCCTGTGCCATTGAGGGCTCGCGGGGGCGTCCTGATCCACCACCCAGTCAGTGAAATAGGGGGAAGCTAACTGAACGTTAGAGTCAAGGCGCATCGGGCGTTGGAGTGTCTCGACTACATACTCATCGTTAATAAAGCGGGGCCTTGCACTGGTCGCGTAGACATAGCTAGTAGTAGTGTTGAAGTGATCGGAGAGAGAATTTATCCAGAACGCTCGAAACATCATTCGTACTGGTACAGTGGGCCAGGAAAACTGCGACTGTTGCGTAGAAATAAATCGTGAATATCTTAGAAGGTGGTAACTCTAGCTTTCGGGTAAAGTTGCAGTCCCCGATGCTGTGAGTCCAGAAATAGTATCTATTAATATTGGGAAAAGAAACGTAATCGTCCGGCTCGTATCCAAATGAGGATTATGACGTACTGGGAGTGTTGCCAGTGGGTGTCTCTGTGCCTCCGCGGATATCGTTCTAGCTGGCTAATAGCCTATGTGCCGTCGAAGATCATTGCATCAGCGCAACACTCGCATGGTGAACTGTATAATTTTGTCAGAGGTAACCGCCACTTAAATAATTTCGGCGTGTATCCGGTATCAGTCGTTTCTGCAACTCGGAAAGCCTATTTGAAGAATGTCAATAGGCGTGATAAGAATGTTGTTCTGTTACGGGGTGTAGTCCACTCACCACTCGTATGGTCCCCTATCCTGAGAGATAATATCAAGTTAGTGTGTCACTAGAACGCAGCCCGCTTTGGCGCGGCAGTCACTTTCAGGCCCTAGTGAGTTAGTGTAAGGGCGTTGTACTCCACTGATTTAATCTACATTCGGCCAAATCGAATGAGCATTTCTCTTCATATTTGCATCGTTGCTCACGCGTACGGATTCCCGATTTGGGCCAGCCGTTTGTGAATACATCGTTACGGTAACTGATTATGGGGAATAGTGTACGATCGCGACAACTCCGGCTCACTTTCATCATCAAACAACTAGTCCACCGTCGTTCCCCAGACGTGGTGTCAGGGATCGCCGAAATGATATCGCTTGCTAGTTTCGAGATCTGACCGCCTGACCATTACCGCCGACCTAGGCGGAGTCAAGAAAGACTGGAGTAGGACGCAAGAGACCTGGGCTGTAGTCCTGATAAACAGCGTATAGAAGTCCCATCCGACAAATTATTAGCGATAGGTAGTGGGTTTTTTAAGCGGGAATACGAGCCAGACGAGCACATGCCCACCAAGGACGGTCCGAAAGAGATTGTTTGACGGCTCTCGCTACGCTGGGTCTGATAATGACGTATTTTAGGTATATGTTCGCCCCTCACTCCATAGTAACGACTTCACCGCAGTTATATGCCCGGGTTGCGAAAATTGGAGGACTCGTTGTCATGCCATTCATCAATCCAGAATTGATTACCGCAGATACCCCCCCTGACTAGATATCAACCGATCCCAGGTGTGGTTCCCGATCGCCCCTAAACTCTCCTTTCGCCCTGACTCCTAGCATGCGACTGGGACGTCGCAGCTGCAAAAATTTCTATGGACCGAGCGGCCTTCAGGGTTGGTGTCATGCGTCGTTACTGCTCCGTTCTGTCGGTGATGTCCCCCCGGTCAGATGACGGAACCCACTAGCCCTGTGGCGGATGGTAGGATTTTCATTGCGCCCGTCATCCCGGCGCTCCTTTCCAGCACTGGTTAAACGGGCATGAGTCCGGAACTTGCCAGGAATAGAACCCAGTCCACATCCGAGTTCCCTTGTTGGATTTTACAAATTGTTCTAGGTTAACCGGCGCCCTGCCGTCCTCTGGGAACTCCGAACGGTACTGTCTTTTTAAACTGCCCCAAGCATAACTTGGTTATACTTCGCCTAAGGAGATAGAGAGTTTTAACTCTTCAGAACATCTTCATTGATGTACCGCTAAATCGCTGCCTTCGGGAAAACTTGCTGCTGAACAACTGCACGGGATCGCCGTGCTTCCGCTAGAAAGCCCGTAGCGCCGTCGCTTAACCTTGCCGATCGAACCAAAATGTGCACTTGGTCAGTGGGTTTGAGCTAAAGGTCTGCGATCTAACACAGAAAAACGCCCGGTAACGAGATTCCGGCAAGTCTCGTAGCTTTCTGGCACAATTGTTCAAGGTTAGGTGCGGTACAGCTCATTCTAGTCTCCATCGGGAAAAAACCTCCGGCGGTCAGCCGGGCACTCCAGATCGACCAAGGACCCACCGGGGTGAGGGGACGTACCGTACGGCATCATGAGATGAGCTCGAGTATGAATTCCAGGACGGCAATGCATGGGCAGTTGCTCCTATTTAAACGCCATCCTATCCTTCTTCCCTCGTTGCCTCAACCGCGGCGGGGCCCATCAAGCGCGGATTTACTTCGAGTTAGAACATCCCTCGTCTGAGACCTGTTTCAGGAACCTGGTTGGCTGCCTGTCTTTGCGAGAAACCGCCTCGCACACAAGCAGGTGCCGTCATAAGGGTGGCAGGTCTGGACTAAAAATTGGGTTAGAAATTACCTCTTGCAGCTCGGATCTACGACAACTGCGTCCCAGGGGAATCATTAGCTGTCGCTAGTTCGTTCGGACGTCCCGTATGACTATCTATGTTTGTTACCTGTCAATCGAGCGTTTCGTGAGAGGTGACTGGCGCACGCCTGCGTGACCTTATGACAAGGTTGGAGTTCTCTACGGAAGTGAGATTGGCTGAACGACGATCGAACCCGATAGCAACCTTTGGCGCCCCCATTTGCTGACCCAGAAGCCGGCTCAGCTACTAGCAACCCTCACACTAACAGCTCCCCACAAATTATACTAGAATAATGGAACGGGCGCGCTGCGATAAAAATGCGATTGTAGAGAGCGTTCGGCGTAGTTTATTTATAGAGCCCCATCATCAACAAAAGTTCGGACGTCTACTTGATCAGCGCAGTTGTAATTTAGCCTCATAATCCTAATACACCCATACCACTGCGTGTGATGTCGCACCCGATCACCCCTGGCTATTTCTTTACGAGCCGATTTGCGCGTGTAAGGTATCCATATCCATTACGGTTGATACCTCAAAGCCACAAACGACAGAGTGTATAGCGAAATCCGTAGCTGTAGTTCCATCGAACCAGGTCTGCCTAGTCTTGCGTCTCAGAACACGAAGTTATATTGCACCCCCCAACGATCATATGTCAGAGCCACAATAAGGAATGTGGTACTTTATGGCACATGGCCCAGCACGTATAACCATTACCGCCCGGATGATAGCAAGGAAGCTCGGGCTCTGTCTTCAAGTAGCCGTGTACCGCTAAAACTGTTGGCCCTTAGGATATTGTTTATGCTCGGATTTTACCTGCCTGGGGCTACGATGACATAAACTGGAGGCTGAATAAAATAATCAAGGTATGTACGTTCGAGGTTATAAATGGATCGACTGCAGCTCTCACCCACTACGGTGATTGCAGTTCAACCAACACCGGCGTGTGAAGCGTTTATGACTATGGTAGAATTGTCTACGATAATATCCCATAACCCGTAAGTTTGAGGCCTCAGACATTACTAAGTCAACCTCTGAGTCGGGAAATTTACGACAGGCTAGAGCGTCGCGGCTAGATGGGCTAGCGCTCCGTTATGAGCAGGGTATGAGATAAGAATCTAGCTATAGGTGGTATTGGTCGCCATCGACCAGGATAAAAGAATTTACCGCTGATCTTTGAAGCCTTTCCTTTGCTGGGCTGAATGGGCGCATATATGGCGGATTGCACAATAACCTCGTCTACTCGTATACGGAACAGACGAATCCAGGTTATTTCGTCGCTTACATCGTCGGGTGAGCACCACTCAAAGACCTTGATCACTAACTACCTGCAAGTGTCATATGCAGAATTAGATGGAAAAGGTGGCACTTTACACGTATAGATCACCCCGCGTAGACGACTTATAGTGGGTGCGCCCACACTTATCGTCGTACTCCCCAAAGAGCGTGCTCTCTCTTCTACCAGGTCTGACGGCTAAGCGCTCCTAGTATATCTACAAAGGTCCTCTATGATTATAAGTATTCATTTAATGAACTTAACAACAGCTTACTTCTTAGGCCTGAATAAACAGGCAATGCAAGACAAATTGCATAGATAGGCGCTAGGTCTATATGAGACCATTACACGAAGTCTAGCCGGCGTACTTGCACGCTGAACCAGTGGTCCTTAAGTCCACTGAAATACCCCTTCATGGCTAGTGGTACACACACTCTATATCCGTCCGATATGAAGCGTCTCCAAGCTGCCTTATAGCGAATCATATATTCCTAGATCCGAGGACGGCTGTGTGAATATGGCACCCATCGTATCCGGGTATCTTACCGTCATACAAACAGCCTGCGGTTCGTGGTAATTCACTCACGAGTGCCCCTGAGTAGCAAATCCGAAAGGCAACAAATAAACCTATCCATACATCCCGCATCGGTACACACCCCTCCACTTGTCTTCATAAAATGACTACTTCTCTAGTAACGGTTAAGTATCGGTTTAGTCGGTCTGATAATTCTCCCATTTGCTGTGCTAGAGAATATCAAGAGCTCCATAATGTCATATTACAACGCGTAGATAGGACGCATGCAGATATGGGTTTATTTAGCTGGCTCATCGCGGTCACTCGCTAACAAAGACGGTTACCATTGAGACTGATGGCCCAAGTAAGAAGGAGGAACTGGAATGAACCAAGTGTCGCAATTAATGACGGCCTTACCGCTCAGGGAGAGATTAAAATAGGATGTCTACGCGGAGGCGCCCGTAGCCTAAGGGCTTTGTGCGGGTAAAATTGTTACATGCTATTGGCTATAAAAATAGCATTATGAAGCAGTCCGGACCTCACCTTCAGATCGGACTACGGTATCAAGGCGCATCGCTTGTAGCGCAGAGATTTCAGGACAATTAACACGATACCTCAGGTAATAGCCACGTTTAGGGCCAACTTTATAAAGCACGGGAAGGAAAGACGGCTTCATTCGGGGTACGTTGTTTTGTCAATATGATGGTTACTATCTGATCACAAGAATTCACTATTGCCGAGCTCGGTTACTCGTTCGACGTTCGACTCCCTATGAGCTGTATCGTGAGCCTGTCCCATAGCCCCGCATATACAACAGCAACTGGCCAGTGTATTAACACAACAGCGGGTTAGGCTCACTTAGCTACGTCCGAAGCCATGGTGCGCATTCATACGGCGAACAACTATGTATCATATATGTAATGTTAGCAGTCCTAGAGGACGAAATATGAATGGCGCACCAGACGCTCTATTATGCTAAAGCCGTCTTGCGTCGTTCACTGGCCTTCGATCAGCTTACTGGGGACTCTTACTTACCCTCTCTAATTTAGGAACGGAGCAATCATATCTCTACACTGCAATGAGCTCACTCTGTTCATGCGGGCCAATCGGCCCATTCTCTTAGTCTGAGAAGTTAGTTCGGCGGATGACACCATAGAGAAACAGATAAAACGCTGTTTGGTTTAGCCTGCCGGTTAGAAGCCTGCCAGGTGAATGCGATGAGCTAAGCTCCTTGTGAACCAAGACAAAGTGTGGCCAGCGAGCACTGTGCTGCCACTCGCTTAGCAACAACCGCAACCTTTGGCATTCCCCCTTAGCATCACGCTAGCGAAACGAGACCCGACGTCCCTCCTAAACGGCCCTCAAAACCGATAATCACATGCTTTCCGACCTCTTTTTTAGAAGGCTGGGGTGCTGATGCAGTTTCGAGTCGTGCTTTCTGGTGGAGCCCTAACCCATGGAATTACGCGTATATTGGTGGGACGGTGCCGTCGGACCTGATTGGCGTAGCACTTTGAGGGTGTCGGACTCTTCAAGGTATCAACCTTGCCCCTGAGGTCATC
		</sequence>
    <sequence><taxon idref="Location_3_0_1|38.09099969183342"/>
			TTCACATGTGACCATCGGGACTCATGAGGTCGTCGGACAAATGTAAAGGCTTGCCCAATCGTGTGCGGTTGCGGCCTCAAAAGTTCCTGCGTTAACACCGTTCTCTCGTTACTCTATGCAGAGGCGATTAGTAAGCGTGCAAAAACAATTCTCCACCGCGACCCCGGGAATGTCATTCGCTTAGTACAGCGGCGTGATTCTCCAGAGTTTCTTTAGCCGGAAATGCGCACCACCATATTCTGCTACCCCGACAACGTCGTTGATCCGACCTCTGCGCATAATAGTAGGTAACGAACGTGATTGTTTGTGTGCACGCTCCCGTGAACCTGGTCAAGTTACAGGAAATGAGCGCTGATTTTTTCAGGTCAAGCAAGTACCTGCGGGAATGCTACCCCCGAGATCGAGATGAAAAACCAAAAGGAATATGATTTTTAAGTGTCAATGGCGCTGCGGTAAGTTCAGTACATTTCCCAGGGTCCCCGTACTGGAGACGTATGGAACCTTTCAATCTTCGGAGCTTCTACATGGTACATCCTATGTTGGGAATCCCTCTGTAATCTGTTCTAACAGCTAGTGCCCAGCGTCGACACCTCCGCTCCATTATATTGCTACACTACGAAGTTACCGTCTCTAGAGCTGAGGTTGGGGGTAGCTTCGACGGCTCCTAACATGACGCGATGAAGAGTATCTCCCAGTAGGACTGGCAGTGTACTCTATTGCGAAATCATCCCTACATGTAGAGTCTATAGGAAGTACTCGAATTCACTATACACAGCTGGCACCTCTACTTCTTTAGACAAACACCTCGTGGCTAAGTGCATCGCCACAGCAGCTAAATCTCCAGCGTAACGCCCAAATGACCTTCTAATGAGTCAGAACGATCCCGCTGAATGCATGAAGCGATCGTTCATGTGAGGTATGGAGTCTAACTGACAGAAGAATCAAGCTCGTCGCCACTCCCTTAGGCGAGTAAAACTGCGGGACCTCAGTAGTTTGCATCGAGTACGGGTGTGGATTAAATAACAATTAGCAGATAACGCTTTGAGTGCCCACAGCTTAGACACGGTTCGCAGGTGCTGTGTATCGTGCGTGACGTTTCAAAGGCTTCAGCCTTGCGCGCTCACTGCGCCGACTGCAGTGTCTGGGGAGCCGCATCTACGCACTCTCATGCTTCAGCTAGCTATGAAATTACTGGCGAGGCGCGAGACTTCGCGCAAACTTATGACACACGAGACACCGTACAGGTAACACCAATCTAGCCTACTTACTGCCGGGGGAGCGTTATTATGTTATAGTACAGAGCGCGGCAGTAGTAACATTCTTAAGGCGCGTTCAACGCGGTGGGAAGTGCCCATAATCTCCGGCCACGACAATTCCACCATGCCGCAAGTTATGCGGGGGCATACTTGTATACCTTTAGGCACGACGGCACCTTCAGTCAGACGGTAGCGGACCGCCCTATTTAGGTTCATGGGCTTTCCAGTGGCGACGATTGTGGCCCACCAAACCTTAGAATGGTACCGTAGTGGGGGACTGGGGTACTCGCTCTGCATCCAGGCTTTGGACAGGACGGGAACTAACGATGAGTCGGTGGGAGAAAGAAGACAAGGGCGAGCTGAGGATCCCATATTAGGACATAGAAGTAGCGTAGCCATAACCCCACGAGGCAAGGTATACCCACACGACCCAGGTGAGTGAATAGCTAAAGAACACCCAATCCGGGGTACGGCGTACTCATTGATAATAGTCGAACAAAGTCTATCACCGTACGAGTAAGGAACGTCCACTAAACACAGGTAGGATATTTTTACATTACTGAGAGAACCAAGCTTCAGAAATATCATTCTACCTCTCCATCTCCAGAGAACGTGCTAAGCGGAACTACGCAGGACTTGGACCAGTTGGCTTCTTCGCAGCCCGGCGTCGCCCCACGACGAGGATTCGTCCACAGCTAACTTAACCCACGCGTTGTGTGTTTCGATTCTCTCCGCGGTCGGACTCGAGTATAACAACGCAATTCCGGAGATCTAGTACGCAAACGCCGCAGATAACTCGATCGCCGATTCATACGACTACTGTTTGCCGAATACGTCGGTATAGCATCGATCGAAGATCAGAGCTGGGACTTCAACGCCTGCCGTAGAAGCTTTACCCAGACGAGTGAACATGAGATTAAGTCTGATTGTCCAACGAGCAGGGATGAACAGGGGTCCCAGCGCGGTCCCCTTAGTCACCAGGACTGGGCGAATCGGGCCGATAAAATTCTCTAACCCGCTTCATGGTCATGTCGAGCCAGGTCCAGGCTTGCACTATTATACTTTCGGATAAGCAGCGCGTCTTAACGCTAGACTCAGTATTTGTAATTCCCGTGGTGAGAAGGGTTATGTTGTGACACTCATATCTGAGTGCCGACGTGTCAGCTCCACACCTGAATCAGCCACCACACACGCTTGCCTCGGATAAAGGTGTCGCGACACAGAACACAGCCTACCCGTCAGCGGTCTTCAGCAAACTTAGAGTCTGAGATGTCACTTCTTGATATTTCTAACAATCTCTAGTAATCCAAGCTATCGCGGTGGGATGTACGGACGCCGATTCAATCGCAAAACCGGACACCTAAGGGGTTACCGACACGTATAGATTGTTTGTGCGGCGGTCGGCTGGCTCGGTAGTGCCTGTGTGGGGAGAAAAACAGCACGTACAGGCTATGAGCACATGAAAATATCCTCTATAGTCCGGAGACAGACAGTAATCCCGTTTGATTGCCCATACAGCGTAAACATGTCTGATATCGGACAACCGTGGGTGAGGGATAGGCACAATAACGACAGCTGGCGAGCAGTTGCGTTGGCCAAGGCGCTCGGGGAAACTATACCACTCTAGTAGGGTTGAGTCTTCCCCTGGGTAGTAGATTAAAGATGTCCCCACCAAGCCTGACTGTTGGGGGTCGGACATTATAACCACCCTTCTATGGGTGGACCACAGGAGTACTCACCTCAAGACGGTGGGGGGTAAGTATGCCAACCCGTCGTGAATGACTCCGTTCGCCTGAGCGAAATAGTCGTATATAGTTGTAGCGACCTTGGTCTAATGAGGTCGACACAGGGATTAACTGTATACGAAGAAGGGCCGTCCTCCGTAAAAATGCAAGTCGCAAAGAGAGACCTCTTCGACTGTGCCATCGTTATGATCCTGGAACTGCTCCCCACTCTTAACCCTTCTATAAAATACATCGTCTAGTAAATGCAATTATACCATAGTAAAACCAAAGGATATGGTGCACCAGACTCAGTGATCTAGATATGGCCAGCGGTCGCGGTTAGTTGCTCTCATTAGTCATGGGCGCGGGGGTGAGAATTCTTATCTACTGGATAACTCACACAAGGCAGAAGACCTTGCGCGCACGGTATCTGAGGTCATTAATACCGCAGTCAAGATTTACAGGAGGAATGCTTTGAGCTCAGTTGGAGTTTGGCGATCGAAATATAAAGATGAGGTTAGAGGGCCGGGCTTTTCTAGGATGATCGTGCACGATCGGCTTTTAGGATCTCGCTCACCTGATCAGAGTGGTTGCCCTGAGGGCAGCCCCCAAACGGCTTGACCGAAATGTTCACTTGACCGAACATGTCTTCTGCCATATTAAGTGTCGTCAACTGCCGTCATATGGGATACCGATCGGCACCGAGGTGTTAACAATGCACCTCCACCAAAACGCGGCGAACTCTATTGTGTGCTTGAAATATAGAAAGATCTATACGTCTACATGTCGTATCCCCGTCAGTGGTCCACTATGCTGAATTTACTGTGCTTCCAGCGAACCTCGAATGATTTCCAAGGTATGCGTGGATAACGTAACGCGGTACGTATCTATAGGTCAACGCGCCCCCCCAGAGATCGGTAAGCGAAATATTCACATTCCTTAGGAGGCGATGCATTTAAGTCGATATCTACCCGGGGATAGCGCGTGCCTCTCCGATTGCGATTTTGCGTCGTTCTATAATGGCCGATATGAGGGCCAAATTGGGTCTGTGTGGTCTGATGAAGTAATGGTTTGGGCTCTCGCTAAAACGACCCAAGCCTCGTCTAGAGCAGAGTCTTGGCTTATGATATCCCCTCGCTATGCTTAATATAGACTGCAGGCGTGAGGCACACGAGGAAAATTAGAGCTTCGCCGAAATGGACCGGTTACCGCCCGTCCTCCCTTCAACAACGTTTGGCCGTTCCCTACGTTTGTACCATAAGGCTTTCGGGCCGCAGTTGTCCTTGGGCAGGTCCTACTACGCATTTGTACATGTTGCTCTGTCTCTCATGCGCACAGCAAGCACAGGCCAGGACTCCGCGGCACCCAGCGGCGCACCGGTCTTATCAACTCGACCTGACACGTGATCACCCGTAGGCGAATTATAGCTGTAAGATCGGAAGTAGTTCGGTCTCGCGTGGTAAGTGCTCCAACGGGAAAGAGGCTTAACTCAGCTGCTGGCATTGTAAACCAGAATTCGTCTACGTAAAGCCCACAAAATGACCTCAAGCTTATAACGACCTCTAGCAAGACGATCCTATCAGAAAGGTGCAAGCATCCGCCGTGGATTGTCATCTCCGACCGTATTAAATGGGGGTGGCAACGGGAGAGACTGCAAGCCAGATATACCGGCGCATAAGTACAGCTGAACCCCGAACGGGGGATTACTGGACTATGAACCTGACACTACTATGCCAAGATGCGATGCACGACTGGCCACTACCAGATGCGGTCAGACGCCTATCGCGGCACCCAAAAGAGGTAGGAACACAACCTTTGGCTATCTCTGGTCGGAGACTAACCGCAGACGCCATTATACGGGGCACTTCATCTTCGTGACTTAGCGAAGTCCCCGATTCTTCGGCTGACAGCGGCATCGGATGACCGTGGCTGATATTAATAAATATGTTGACTCGAAAGCTTGTTTGTTTTCTCACGGCCTCATATCATGCGAAATCATGGCTAGGAAGCACTGGCCGGCAGGGACTAGCTTATCTGACGGAGCACAAGTCTTGATATCAAAAGAATCTTGCTCTCCGTGTTCGCAGGGCACATTCGTTTGTTAATTATACGTCTGGGCCTGGTGCCCATGAAAAGAGTCAATAACTGCAGACCGGCGATCGGCGGCCCTCAATAAAGGGAAGAATTCCGGGGAGACAAAAGCTATAAACCGGACCCTCGCACAGTTTTCAAATCCTTTTGGACGTAAGCTTTTTTGCCCGACTATTGCGTAGAAAGCGGTAATAGAGTGTTGCGGCGGGTAGTGAAGCTTCTGACGTCACAAATAGCACAGATCAAAAAAGGTTTGCACTGGAGGGAATAGCTAAGGCTAGGCCACGAACCGGGTAATGCTCCAGTGAGCGGTTTTTCACCGACGTATTTAGTGAGCATCACTCTCACCTACCAACCCACCAATCGAATCATCGCCACGAGTTTACTCCGCCTGAAACTACAAAGAAATAGAAACCGTCTGTTCACCGAGCCGCACCCATAAAGCTGAGAATATATGCCTCGTTACTTTATTTAGGGGGCATCATTTATAGGAGTATACAGGGTTAAGGGGAGTACAACGCACTCAAACAGGAGTTGTATACCGGGGGGGACCTGTGGACCATTCGAACAGTGTCGAGCACGAAGGAATCTGGGCGGAACGCACCCGGCCCCGCGTATCTACTCCGTTAAGATGGATCGCTCTGCAGATTGTCCTCACTCTGAGTTCGACACGCGGGGCCGATGCTAATCCCAGACGCAGAAGTAGAACTCAGTGTGCCCAATGCCTGAGTAAGATGGTTCAGCCCTTGCGGTTAAGGTCCTAATGGAAGCTTGGGTAGCATAGGAATCGTGACCTCTTAATAAGCTAACTTTATCCATGTAGAACGCGCGAGCCATCCGAGTGGCATATGTGGTGATACATATCTCATGTTTCTGTCGTAACTTATTGCTTATGCTGATTGATCCCGCTCTCCTATAAAGAGTTCAACACCGCATGACAAGCGTAGCCGACCACACAACTAGTAGTCCATGAGCGAAAGTGTGCTCAGCAATCTTCCGAGCGCTTGACATGGTTGATTTGCGTCCCGGAGACCAGCGCAGGTAGGGAATTGGGAAAGACTCGTCTGCCGGGACGCGCAGGGCCTTTCGATATCCTCCCTTTGTACTTCTTCACTACCTACGAGCATACTTTAAGGTGGCCCTAGCCTTCGTGCCAAGTTCAGACAGAGGAAGCGCGGTATGCGCTGAGCCAGGAGAACTCTTTGGGTAAGTACTTGCTGACTGTTGCACCAGGTTACAAACTCTAGCGAGTGCGCCCGGGAACTTGTAACGGTCGGGTTTTATGATTAGGGACCGGTGAGAAGGCGATGTGGTCAGCAGACCAATAGCACGCCATTTTTGTAGTTCTCTCTTAATCTTGTTTGGCTTAACCTTCTAGTCGCTATTATGCTGGAGCGTTGCATAGGTGTTTCGTGGATACTGCAGGTCAGGACAATGGCGTTGAAATGATTACCGTGGATCCGGCATGGCGCATGCGCATGTGAACTTCACTGAAATGGTGATAGAGCGCAGTAAATCAAATGGTTTAGTGCGTACGCCCTCAAACGCACATATGGACCTTACTTGGGATCAACGCTTGTTGCACCCATTGGGAAAGTAATGATTCATCTACCACCAACTGCTCCCGCTGTGAGCGGACGGCGAGTCTCGTATTATTGGAGGACTCCCGTACCAATCCAAGCTGGAACATTACGGTCAGGTTAGTTTTTATTTCACCTGGGGTTCAAGTTGTTCAATGTTATGGGGCAACAACCGACTGTTGACCAACCTAGAGAGTTATTGTTCAAATATGTCGTACGCAGGGGGATTCCGGTCCATTGCGATAGCGTTATACTCTATGGCAATTACCTGTTATAGACTAACAACATCGTCCCGGTCAGAGCGACTTAACGATGCCGCCCGTGCTTTGGATAGGTAACAGCTAGTCATCTTCGTCGTATTTCACGTGGGGCCCTCGTCCAATGTGAACTTACTGATGCGTTAAAGCGCATCCCTAATAGGGGGCAATTCCCGAACTCACTAGAATGCGTTCACGCGGGGCCTTTGGTCTGCTAAGAATACCGAGCCTTATCCTGGGGTAAGGTGATGTATCTGATAGTCTATTTCCACGTTCGTCCGGCGTCCGCGATCCTGGGCTCAGGATATCCCAACCTGACCGTTGGGGCCCTGAGGAAGGTATCACCACCAGCGATGGTGATTACGTAATGCATCGGCCTACAGTTACTGGCAAGCAACAGGTTTGAATGCTTATTACGGCCACTCCATTGTTTATTTGCCTTGGTTGCTGGGTTTAGGTTTAGCCCGCACGTGTTGGCGTCTCGTTTCCCATCTTGCAGTTGTCCGCGCTCATATGGAAAATGGCGAGGTTAACTGCCCGTGTCCATAGACCGGCTTTGAGTTAACGCTCATTAAGGTACATGTTGAGCCGCGTAGTACCAGATTTGAGAGGCCCATCTGATAATTTCTCACCACCCTCCAAAGTGCGGGATACCGGTAGCAGTAACCAAAGGCGCTGATATATTTTCTTGCCATTTGCTACGTTATAACCCGGATGATCACGGTGTTAATGTGCCAGGTGGGTGCTAGTCGGTGCATTAGAGACCGCCGGGAATTGCAGGACGGTCGGGGATGACGTCGCTTTGTTCGCCACCCCATCTTTACGGTCACACGAAGCACCGGCAGGTTGGGACTATTTATCTACTATCCCATACGGGGGGCACACTGTTGTCAGACCACCCCCCCAACCGTTATTGTTGATGACGATCCAACCGCTATTCCCGCTCATAACGAGCTAAGAGCCCACGCGAGCATCCGTACCTTCCAGTGGTTGAGCCGAAGCCAGCGTGGGTGCTCTGCCTCATTTTTAGGCCACCCCTGTTGTAGATCTTCGAAATATCACGCCATGTATACGAAGCTATATAGCACTATTCTGAGTCACACATCTCCCCATTCATGGCGGCCATTAATAGAGAGGCTCGCAATGTAGCTCAAGTTAACCATATAGAATGGTCAGCAACAGATACCAGACTTCGGCAGACCCATACAGATTCAACCGGCCGCTCCTGTGCCATTGAGGGCTCGCGGGGGCGTCCTGATCCACCACCCAGTCAGTGAAATAGGGGGAAGCTAACTGAACGTTAGAGTCAAGGCGCATCGGGCGTTGGAGTGTCTCGACTACATACTCATCGTTAATAAAGCGGGGCCTTGCACTGGTCGCGTAGACATAGCTAGTAGTAGTGTTGAAGTGATCGGAGAGAGAATTTATCCAGAACGCTCGAAACATCATTCGTACTGGTACAGTGGGCCAGGAAAACTGCGACTGTTGCGTAGAAATAAATCGTGAATATCTTAGAAGGTGGTAACTCTAGCTTTCGGGTAAAGTTGCAGTCCCCGATGCTGTGAGTCCAGAAATAGTATCTATTAATATTGGGAAAAGAAACGTAATCGTCCGGCTCGTATCCAAATGAGGATTATGACGTACTGGGAGTGTTGCCAGTGGGTGTCTCTGTGCCTCCGCGGATATCGTTCTAGCTGGCTAATAGCCTATGTGCCGTCGAAGATCATTGCATCAGCGCAACACTCGCATGGTGAACTGTATAATTTTGTCAGAGGTAACCGCCACTTAAATAATTTCGGCGTGTATCCGGTATCAGTCGTTTCTGCAACTCGGAAAGCCTATTTGAAGAATGTCAATAGGCGTGATAAGAATGTTGTTCTGTTACGGGGTGTAGTCCACTCACCACTCGTATGGTCCCCTATCCTGAGAGATAATATCAAGTTAGTGTGTCACTAGAACGCAGCCCGCTTTGGCGCGGCAGTCACTTTCAGGCCCTAGTGAGTTAGTGTAAGGGCGTTGTACTCCACTGATTTAATCTACATTCGGCCAAATCGAATGAGCATTTCTCTTCATATTTGCATCGTTGCTCACGCGTACGGATTCCCGATTTGGGCCAGCCGTTTGTGAATACATCGTTACGGTAACTGATTATGGGGAATAGTGTACGATCGCGACAACTCCGGCTCACTTTCATCATCAAACAACTAGTCCACCGTCGTTCCCCAGACGTGGTGTCAGGGATCGCCGAAATGATATCGCTTGCTAGTTTCGAGATCTGACCGCCTGACCATTACCGCCGACCTAGGCGGAGTCAAGAAAGACTGGAGTAGGACGCAAGAGACCTGGGCTGTAGTCCTGATAAACAGCGTATAGAAGTCCCATCCGACAAATTATTAGCGATAGGTAGTGGGTTTTTTAAGCGGGAATACGAGCCAGACGAGCACATGCCCACCAAGGACGGTCCGAAAGAGATTGTTTGACGGCTCTCGCTACGCTGGGTCTGATAATGACGTATTTTAGGTATATGTTCGCCCCTCACTCCATAGTAACGACTTCACCGCAGTTATATGCCCGGGTTGCGAAAATTGGAGGACTCGTTGTCATGCCATTCATCAATCCAGAATTGATTACCGCAGATACCCCCCCTGACTAGATATCAACCGATCCCAGGTGTGGTTCCCGATCGCCCCTAAACTCTCCTTTCGCCCTGACTCCTAGCATGCGACTGGGACGTCGCAGCTGCAAAAATTTCTATGGACCGAGCGGCCTTCAGGGTTGGTGTCATGCGTCGTTACTGCTCCGTTCTGTCGGTGATGTCCCCCCGGTCAGATGACGGAACCCACTAGCCCTGTGGCGGATGGTAGGATTTTCATTGCGCCCGTCATCCCGGCGCTCCTTTCCAGCACTGGTTAAACGGGCATGAGTCCGGAACTTGCCAGGAATAGAACCCAGTCCACATCCGAGTTCCCTTGTTGGATTTTACAAATTGTTCTAGGTTAACCGGCGCCCTGCCGTCCTCTGGGAACTCCGAACGGTACTGTCTTTTTAAACTGCCCCAAGCATAACTTGGTTATACTTCGCCTAAGGAGATAGAGAGTTTTAACTCTTCAGAACATCTTCATTGATGTACCGCTAAATCGCTGCCTTCGGGAAAACTTGCTGCTGAACAACTGCACGGGATCGCCGTGCTTCCGCTAGAAAGCCCGTAGCGCCGTCGCTTAACCTTGCCGATCGAACCAAAATGTGCACTTGGTCAGTGGGTTTGAGCTAAAGGTCTGCGATCTAACACAGAAAAACGCCCGGTAACGAGATTCCGGCAAGTCTCGTAGCTTTCTGGCACAATTGTTCAAGGTTAGGTGCGGTACAGCTCATTCTAGTCTCCATCGGGAAAAAACCTCCGGCGGTCAGCCGGGCACTCCAGATCGACCAAGGACCCACCGGGGTGAGGGGACGTACCGTACGGCATCATGAGATGAGCTCGAGTATGAATTCCAGGACGGCAATGCATGGGCAGTTGCTCCTATTTAAACGCCATCCTATCCTTCTTCCCTCGTTGCCTCAACCGCGGCGGGGCCCATCAAGCGCGGATTTACTTCGAGTTAGAACATCCCTCGTCTGAGACCTGTTTCAGGAACCTGGTTGGCTGCCTGTCTTTGCGAGAAACCGCCTCGCACACAAGCAGGTGCCGTCATAAGGGTGGCAGGTCTGGACTAAAAATTGGGTTAGAAATTACCTCTTGCAGCTCGGATCTACGACAACTGCGTCCCAGGGGAATCATTAGCTGTCGCTAGTTCGTTCGGACGTCCCGTATGACTATCTATGTTTGTTACCTGTCAATCGAGCGTTTCGTGAGAGGTGACTGGCGCACGCCTGCGTGACCTTATGACAAGGTTGGAGTTCTCTACGGAAGTGAGATTGGCTGAACGACGATCGAACCCGATAGCAACCTTTGGCGCCCCCATTTGCTGACCCAGAAGCCGGCTCAGCTACTAGCAACCCTCACACTAACAGCTCCCCACAAATTATACTAGAATAATGGAACGGGCGCGCTGCGATAAAAATGCGATTGTAGAGAGCGTTCGGCGTAGTTTATTTATAGAGCCCCATCATCAACAAAAGTTCGGACGTCTACTTGATCAGCGCAGTTGTAATTTAGCCTCATAATCCTAATACACCCATACCACTGCGTGTGATGTCGCACCCGATCACCCCTGGCTATTTCTTTACGAGCCGATTTGCGCGTGTAAGGTATCCATATCCATTACGGTTGATACCTCAAAGCCACAAACGACAGAGTGTATAGCGAAATCCGTAGCTGTAGTTCCATCGAACCAGGTCTGCCTAGTCTTGCGTCTCAGAACACGAAGTTATATTGCACCCCCCAACGATCATATGTCAGAGCCACAATAAGGAATGTGGTACTTTATGGCACATGGCCCAGCACGTATAACCATTACCGCCCGGATGATAGCAAGGAAGCTCGGGCTCTGTCTTCAAGTAGCCGTGTACCGCTAAAACTGTTGGCCCTTAGGATATTGTTTATGCTCGGATTTTACCTGCCTGGGGCTACGATGACATAAACTGGAGGCTGAATAAAATAATCAAGGTATGTACGTTCGAGGTTATAAATGGATCGACTGCAGCTCTCACCCACTACGGTGATTGCAGTTCAACCAACACCGGCGTGTGAAGCGTTTATGACTATGGTAGAATTGTCTACGATAATATCCCATAACCCGTAAGTTTGAGGCCTCAGACATTACTAAGTCAACCTCTGAGTCGGGAAATTTACGACAGGCTAGAGCGTCGCGGCTAGATGGGCTAGCGCTCCGTTATGAGCAGGGTATGAGATAAGAATCTAGCTATAGGTGGTATTGGTCGCCATCGACCAGGATAAAAGAATTTACCGCTGATCTTTGAAGCCTTTCCTTTGCTGGGCTGAATGGGCGCATATATGGCGGATTGCACAATAACCTCGTCTACTCGTATACGGAACAGACGAATCCAGGTTATTTCGTCGCTTACATCGTCGGGTGAGCACCACTCAAAGACCTTGATCACTAACTACCTGCAAGTGTCATATGCAGAATTAGATGGAAAAGGTGGCACTTTACACGTATAGATCACCCCGCGTAGACGACTTATAGTGGGTGCGCCCACACTTATCGTCGTACTCCCCAAAGAGCGTGCTCTCTCTTCTACCAGGTCTGACGGCTAAGCGCTCCTAGTATATCTACAAAGGTCCTCTATGATTATAAGTATTCATTTAATGAACTTAACAACAGCTTACTTCTTAGGCCTGAATAAACAGGCAATGCAAGACAAATTGCATAGATAGGCGCTAGGTCTATATGAGACCATTACACGAAGTCTAGCCGGCGTACTTGCACGCTGAACCAGTGGTCCTTAAGTCCACTGAAATACCCCTTCATGGCTAGTGGTACACACACTCTATATCCGTCCGATATGAAGCGTCTCCAAGCTGCCTTATAGCGAATCATATATTCCTAGATCCGAGGACGGCTGTGTGAATATGGCACCCATCGTATCCGGGTATCTTACCGTCATACAAACAGCCTGCGGTTCGTGGTAATTCACTCACGAGTGCCCCTGAGTAGCAAATCCGAAAGGCAACAAATAAACCTATCCATACATCCCGCATCGGTACACACCCCTCCACTTGTCTTCATAAAATGACTACTTCTCTAGTAACGGTTAAGTATCGGTTTAGTCGGTCTGATAATTCTCCCATTTGCTGTGCTAGAGAATATCAAGAGCTCCATAATGTCATATTACAACGCGTAGATAGGACGCATGCAGATATGGGTTTATTTAGCTGGCTCATCGCGGTCACTCGCTAACAAAGACGGTTACCATTGAGACTGATGGCCCAAGTAAGAAGGAGGAACTGGAATGAACCAAGTGTCGCAATTAATGACGGCCTTACCGCTCAGGGAGAGATTAAAATAGGATGTCTACGCGGAGGCGCCCGTAGCCTAAGGGCTTTGTGCGGGTAAAATTGTTACATGCTATTGGCTATAAAAATAGCATTATGAAGCAGTCCGGACCTCACCTTCAGATCGGACTACGGTATCAAGGCGCATCGCTTGTAGCGCAGAGATTTCAGGACAATTAACACGATACCTCAGGTAATAGCCACGTTTAGGGCCAACTTTATAAAGCACGGGAAGGAAAGACGGCTTCATTCGGGGTACGTTGTTTTGTCAATATGATGGTTACTATCTGATCACAAGAATTCACTATTGCCGAGCTCGGTTACTCGTTCGACGTTCGACTCCCTATGAGCTGTATCGTGAGCCTGTCCCATAGCCCCGCATATACAACAGCAACTGGCCAGTGTATTAACACAACAGCGGGTTAGGCTCACTTAGCTACGTCCGAAGCCATGGTGCGCATTCATACGGCGAACAACTATGTATCATATATGTAATGTTAGCAGTCCTAGAGGACGAAATATGAATGGCGCACCAGACGCTCTATTATGCTAAAGCCGTCTTGCGTCGTTCACTGGCCTTCGATCAGCTTACTGGGGACTCTTACTTACCCTCTCTAATTTAGGAACGGAGCAATCATATCTCTACACTGCAATGAGCTCACTCTGTTCATGCGGGCCAATCGGCCCATTCTCTTAGTCTGAGAAGTTAGTTCGGCGGATGACACCATAGAGAAACAGATAAAACGCTGTTTGGTTTAGCCTGCCGGTTAGAAGCCTGCCAGGTGAATGCGATGAGCTAAGCTCCTTGTGAACCAAGACAAAGTGTGGCCAGCGAGCACTGTGCTGCCACTCGCTTAGCAACAACCGCAACCTTTGGCATTCCCCCTTAGCATCACGCTAGCGAAACGAGACCCGACGTCCCTCCTAAACGGCCCTCAAAACCGATAATCACATGCTTTCCGACCTCTTTTTTAGAAGGCTGGGGTGCTGATGCAGTTTCGAGTCGTGCTTTCTGGTGGAGCCCTAACCCATGGAATTACGCGTATATTGGTGGGACGGTGCCGTCGGACCTGATTGGCGTAGCACTTTGAGGGTGTCGGACTCTTCAAGGTATCAACCTTGCCCCTGAGGTCATC
		</sequence>
    <sequence><taxon idref="Location_2_0_0|45.28268682525354"/>
			TTCACATGTGACCATCGGGACTCATGAGGTCGTCGGACACATGTAAAGGCTTGCCCAATCGTGTGCGGTTGCGGCCTCAAAAGTTCCTGCGTTAACACCGTTCTCTCGTTACTCTATGCAGAGGCGATTAGTAAGCGTGCAAAAACAATTCTCCACCGCGACCCCGGGAATGTCATTCGCTTAGTACAGCGGCGTGATTCTCCAGAGTTTCTTTAGCCGGAAATGCGCACCACCATATTCTGCTACCCCGACAACGTCGTTGATCCGACCTCTGCGCATAATAGTAGGTAACGAACGTGATTGTTTGTGTGCACGCTCCCGTGAACCTGGTCAAGTTACAGGAAATGAGCGCTGATTTTTTCAGGTCAAGCAAGTACCTGCGGGAATGCTACCCCCGAGATCGAGATGAAAAACCAAAAGGAATATGATTTTTAAGTGTCAATGGCGCTGCGGTAAGTTCAGTACATTTCCCAGGGTCCCCGTACTGGAGACGTATGGAACCTTTCAATCTTCGGAGCTTCTACATGGTACATCCTATGTTGGGAATCCCTCTGTAATCTGTTCTAACAGCTAGTGCCCAGCGTCGACACCTCCGCTCCATTATATTGCTACACTACGAAGTTACCGTCTCTAGAGCTGAGGTTGGGGGTAGCTTCGACGGCTCCTAACATGACGCGATGAAGAGTATCTCCCAGTAGGACTGGCAGTGTACTCTATTGCGAAATCATCCCTACATGTAGAGTCTATAGGAAGTACTCGAATTCACTATACACAGCTGGCACCTCTACTTCTTTAGACAAACACCTCGTGGCTAAGTGCATCGCCACAGCAGCTAAATCTCCAGCGTAACGCCCAAATGACCTTCTAATGAGTCAGAACGATCCCGCTGAATGCATGAAGCGATCGTTCATGTGAGGTATGGAGTCTAACTGACAGAAGAATCAAGCTCGTCGCCACTCCCTTAGGCGAGTAAAACTGCGGGACCTCAGTAGTTTGCATCGAGTACGGGTGTGGATTAAATAACAATTAGCAGATAACGCTTTGAGTGCCCACAGCTTAGACACGGTTCGCAGGTGCTGTGTATCGTGCGTGACGTTTCAAAGGCTTCAGCCTTGCGCGCTCACTGCGCCGACTGCAGTGTCTGGGGAGCCGCATCTACGCACTCTCATGCTTCAGCTAGCTATGAAATTACTGGCGAGGCGCGAGACTTCGCGCAAACTTATGACACACGAGACACCGTACAGGTAACACCAATCTAGCCTACTTACTGCCGGGGGAGCGTTATTATGTTATAGTACAGAGCGCGGCAGTAGTAACATTCTTAAGGCGCGTTCAACGCGGTGGGAAGTGCCCATAATCTCCGGCCACGACAATTCCACCATGCCGCAAGTTATGCGGGGGCATACTTGTATACCTTTAGGCACGACGGCACCTTCAGTCAGACGGTAGCGGACCGCCCTATTTAGGTTCATGGGCTTTCCAGTGGCGACGATTGTGGCCCACCAAACCTTAGAATGGTACCGTAGTGGGGGACTGGGGTACTCGCTCTGCATCCAGGCTTTGGACAGGACGGGAACTAACGATGAGTCGGTGGGAGAAAGAAGACAAGGGCGAGCTGAGGATCCCATATTAGGACATAGAAGTAGCGTAGCCATAACCCCACGAGGCAAGGTATACCCACACGACCCAGGTGAGTGAATAGCTAAAGAACACCCAATCCGGGGTACGGCGTACTCATTGATAATAGTCGAACAAAGTCTATCACCGTACGAGTAAGGAACGTCCACTAAACACAGGTAGGATATTTTTACATTACTGAGAGAACCAAGCTTCAGAAATATCATTCTACCTCTCCATCTCCAGAGAACGTGCTAAGCGGAACTACGCAGGACTTGGACCAGTTGGCTTCTTCGCAGCCCGGCGTCGCCCCACGACGAGGATTCGTCCACAGCTAACTTAACCCACGCGTTGTGTGTTTCGATTCTCTCCGCGGTCGGACTCGAGTATAACAACGCAATTCCGGAGATCTAGTACGCAAACGCCGCAGATAACTCGATCGCCGATTCATACGACTACTGTTTGCCGAATACGTCGGTATAGCATCGATCGAAGATCAGAGCTGGGACTTCAACGCCTGCCGTAGAAGCTTTACCCAGACGAGTGAACATGAGATTAAGTCTGATTGTCCAACGAGCAGGGATGAACAGGGGTCCCAGCGCGGTCCCCTTAGTCACCAGGACTGGGCGAATCGGGCCGATAAAATTCTCTAACCCGCTTCATGGTCATGTCGAGCCAGGTCCAGGCTTGCACTATTATACTTTCGGATAAGCAGCGCGTCTTAACGCTAGACTCAGTATTTGTAATTCCCGTGGTGAGAAGGGTTATGTTGTGACACTCATATCTGAGTGCCGACGTGTCAGCTCCACACCTGAATCAGCCACCACACACGCTTGCCTCGGATAAAGGTGTCGCGACACAGAACACAGCCTACCCGTCAGCGGTCTTCAGCAAACTTAGAGTCTGAGATGTCACTTCTTGATATTTCTAACAATCTCTAGTAATCCAAGCTATCGCGGTGGGATGTACGGACGCCGATTCAATCGCAAAACCGGACACCTAAGGGGTTACCGACACGTATAGATTGTTTGTGCGGCGGTCGGCTGGCTCGGTAGTGCCTGTGTGGGGAGAAAAACAGCACGTACAGGCTATGAGCACATGAAAATATCCTCTATAGTCCGGAGACAGACAGTAATCCCGTTTGATTGCCCATACAGCGTAAACATGTCTGATATCGGACAACCGTGGGTGAGGGATAGGCACAATAACGACAGCTGGCGAGCAGTTGCGTTGGCCAAGGCGCTCGGGGAAACTATACCACTCTAGTAGGGTTGAGTCTTCCCCTGGGTAGTAGATTAAAGATGTCCCCACCAAGCCTGACTGTTGGGGGTCGGACATTATAACCACCCTTCTATGGGTGGACCACAGGAGTACTCACCTCAAGACGGTGGGGGGTAAGTATGCCAACCCGTCGTGAATGACTCCGTTCGCCTGAGCGAAATAGTCGTATATAGTTGTAGCGACCTTGGTCTAATGAGGTCGACACAGGGATTAACTGTATACGAAGAAGGGCCGTCCTCCGTAAAAATGCAAGTCGCAAAGAGAGACCTCTTCGACTGTGCCATCGTTATGATCCTGGAACTGCTCCCCACTCTTAACCCTTCTATAAAATACATCGTCTAGTAAATGCAATTATACCATAGTAAAACCAAAGGATATGGTGCACCAGACTCAGTGATCTAGATATGGCCAGCGGTCGCGGTTAGTTGCTCTCATTAGTCATGGGCGCGGGGGTGAGAATTCTTATCTACTGGATAACTCACACAAGGCAGAAGACCTTGCGCGCACGGTATCTGAGGTCATTAATACCGCAGTCAAGATTTACAGGAGGAATGCTTTGAGCTCAGTTGGAGTTTGGCGATCGAAATATAAAGATGAGGTTAGAGGGCCGGGCTTTTCTAGGATGATCGTGCACGATCGGCTTTTAGGATCTCGCTCACCTGATCAGAGTGGTTGCCCTGAGGGCAGCCCCCAAACGGCTTGACCGAAATGTTCACTTGACCGAACATGTCTTCTGCCATATTAAGTGTCGTCAACTGCCGTCATATGGGATACCGATCGGCACCGAGGTGTTAACAATGCACCTCCACCAAAACGCGGCGAACTCTATTGTGTGCTTGAAATATAGAAAGATCTATACGTCTACATGTCGTATCCCCGTCAGTGGTCCACTATGCTGAATTTACTGTGCTTCCAGCGAACCTCGAATGATTTCCAAGGTATGCGTGGATAACGTAACGCGGTACGTATCTATAGGTCAACGCGCCCCCCCAGAGATCGGTAAGCGAAATATTCACATTCCTTAGGAGGCGATGCATTTAAGTCGATATCTACCCGGGGATAGCGCGTGCCTCTCCGATTGCGATTTTGCGTCGTTCTATAATGGCCGATATGAGGGCCAAATTGGGTCTGTGTGGTCTGATGAAGTAATGGTTTGGGCTCTCGCTAAAACGACCCAAGCCTCGTCTAGAGCAGAGTCTTGGCTTATGATATCCCCTCGCTATGCTTAATATAGACTGCAGGCGTGAGGCACACGAGGAAAATTAGAGCTTCGCCGAAATGGACCGGTTACCGCCCGTCCTCCCTTCAACAACGTTTGGCCGTTCCCTACGTTTGTACCATAAGGCTTTCGGGCCGCAGTTGTCCTTGGGCAGGTCCTACTACGCATTTGTACATGTTGCTCTGTCTCTCATGCGCACAGCAAGCACAGGCCAGGACTCCGCGGCACCCAGCGGCGCACCGGTCTTATCAACTCGACCTGACACGTGATCACCCGTAGGCGAATTATAGCTGTAAGATCGGAAGTAGTTCGGTCTCGCGTGGTAAGTGCTCCAACGGGAAAGAGGCTTAACTCAGCTGCTGGCATTGTAAACCAGAATTCGTCTACGTAAAGCCCACAAAATGACCTCAAGCTTATAACGACCTCTAGCAAGACGATCCTATCAGAAAGGTGCAAGCATCCGCCGTGGATTGTCATCTCCGACCGTATTAAATGGGGGTGGCAACGGGAGAGACTGCAAGCCAGATATACCGGCGCATAAGTACAGCTGAACCCCGAACGGGGGATTACTGGACTATGAACCTGACACTACTATGCCAAGATGCGATGCACGACTGGCCACTACCAGATGCGGTCAGACGCCTATCGCGGCACCCAAAAGAGGTAGGAACACAACCTTTGGCTATCTCTGGTCGGAGACTAACCGCAGACGCCATTATACGGGGCACTTCATCTTCGTGACTTAGCGAAGTCCCCGATTCTTCGGCTGACAGCGGCATCGGATGACCGTGGCTGATATTAATAAATATGTTGACTCGAAAGCTTGTTTGTTTTCTCACGGCCTCATATCATGCGAAATCATGGCTAGGAAGCACTGGCCGGCAGGGACTAGCTTATCTGACGGAGCACAAGTCTTGATATCAAAAGAATCTTGCTCTCCGTGTTCGCAGGGCACATTCGTTTGTTAATTATACGTCTGGGCCTGGTGCCCATGAAAAGAGTCAATAACTGCAGACCGGCGATCGGCGGCCCTCAATAAAGGGAAGAATTCCGGGGAGACAAAAGCTATAAACCGGACCCTCGCACAGTTTTCAAATCCTTTTGGACGTAAGCTTTTTTGCCCGACTATTGCGTAGAAAGCGGTAATAGAGTGTTGCGGCGGGTAGTGAAGCTTCTGACGTCACAAATAGCACAGATCAAAAAAGGTTTGCACTGGAGGGAATAGCTAAGGCTAGGCCACGAACCGGGTAATGCTCCAGTGAGCGGTTTTTCACCGACGTATTTAGTGAGCATCACTCTCACCTACCAACCCACCAATCGAATCATCGCCACGAGTTTACTCCGCCTGAAACTACAAAGAAATAGAAACCGTCTGTTCACCGAGCCGCACCCATAAAGCTGAGAATATATGCCTCGTTACTTTATTTAGGGGGCATCATTTATAGGAGTATACAGGGTTAAGGGGAGTACAACGCACTCAAACAGGAGTTGTATACCGGGGGGGACCTGTGGACCATTCGAACAGTGTCGAGCACGAAGGAATCTGGGCGGAACGCACCCGGCCCCGCGTATCTACTCCGTTAAGATGGATCGCTCTGCAGATTGTCCTCACTCTGAGTTCGACACGCGGGGCCGATGCTAATCCCAGACGCAGAAGTAGAACTCAGTGTGCCCAATGCCTGAGTAAGATGGTTCAGCCCTTGCGGTTAAGGTCCTAATGGAAGCTTGGGTAGCATAGGAATCGTGACCTCTTAATAAGCTAACTTTATCCATGTAGAACGCGCGAGCCATCCGAGTGGCATATGTGGTGATACATATCTCATGTTTCTGTCGTAACTTATTGCTTATGCTGATTGATCCCGCTCTCCTATAAAGAGTTCAACACCGCATGACAAGCGTAGCCGACCACACAACTAGTAGTCCATGAGCGAAAGTGTGCTCAGCAATCTTCCGAGCGCTTGACATGGTTGATTTGCGTCCCGGAGACCAGCGCAGGTAGGGAATTGGGAAAGACTCGTCTGCCGGGACGCGCAGGGCCTTTCGATATCCTCCCTTTGTACTTCTTCACTACCTACGAGCATACTTTAAGGTGGCCCTAGCCTTCGTGCCAAGTTCAGACAGAGGAAGCGCGGTATGCGCTGAGCCAGGAGAACTCTTTGGGTAAGTACTTGCTGACTGTTGCACCAGGTTACAAACTCTAGCGAGTGCGCCCGGGAACTTGTAACGGTCGGGTTTTATGATTAGGGACCGGTGAGAAGGCGATGTGGTCAGCAGACCAATAGCACGCCATTTTTGTAGTTCTCTCTTAATCTTGTTTGGCTTAACCTTCTAGTCGCTATTATGCTGGAGCGTTGCATAGGTGTTTCGTGGATACTGCAGGTCAGGACAATGGCGTTGAAATGATTACCGTGGATCCGGCATGGCGCATGCGCATGTGAACTTCACTGAAATGGTGATAGAGCGCAGTAAATCAAATGGTTTAGTGCGTACGCCCTCAAACGCACATATGGACCTTACTTGGGATCAACGCTTGTTGCACCCATTGGGAAAGTAATGATTCATCTACCACCAACTGCTCCCGCTGTGAGCGGACGGCGAGTCTCGTATTATTGGAGGACTCCCGTACCAATCCAAGCTGGAACATTACGGTCAGGTTAGTTTTTATTTCACCTGGGGTTCAAGTTGTTCAATGTTATGGGGCAACAACCGACTGTTGACCAACCTAGAGAGTTATTGTTCAAATATGTCGTACGCAGGGGGATTCCGGTCCATTGCGATAGCGTTATACTCTATGGCAATTACCTGTTATAGACTAACAACATCGTCCCGGTCAGAGCGACTTAACGATGCCGCCCGTGCTTTGGATAGGTAACAGCTAGTCATCTTCGTCGTATTTCACGTGGGGCCCTCGTCCAATGTGAACTTACTGATGCGTTAAAGCGCATCCCTAATAGGGGGCAATTCCCGAACTCACTAGAATGCGTTCACGCGGGGCCTTTGGTCTGCTAAGAATACCGAGCCTTATCCTGGGGTAAGGTGATGTATCTGATAGTCTATTTCCACGTTCGTCCGGCGTCCGCGATCCTGGGCTCAGGATATCCCAACCTGACCGTTGGGGCCCTGAGGAAGGTATCACCACCAGCGATGGTGATTACGTAATGCATCGGCCTACAGTTACTGGCAAGCAACAGGTTTGAATGCTTATTACGGCCACTCCATTGTTTATTTGCCTTGGTTGCTGGGTTTAGGTTTAGCCCGCACGTGTTGGCGTCTCGTTTCCCATCTTGCAGTTGTCCGCGCTCATATGGAAAATGGCGAGGTTAACTGCCCGTGTCCATAGACCGGCTTTGAGTTAACGCTCATTAAGGTACATGTTGAGCCGCGTAGTACCAGATTTGAGAGGCCCATCTGATAATTTCTCACCACCCTCCAAAGTGCGGGATACCGGTAGCAGTAACCAAAGGCGCTGATATATTTTCTTGCCATTTGCTACGTTATAACCCGGATGATCACGGTGTTAATGTGCCAGGTGGGTGCTAGTCGGTGCATTAGAGACCGCCGGGAATTGCAGGACGGTCGGGGATGACGTCGCTTTGTTCGCCACCCCATCTTTACGGTCACACGAAGCACCGGCAGGTTGGGACTATTTATCTACTATCCCATACGGGGGGCACACTGTTGTCAGACCACCCCCCCAACCGTTATTGTTGATGACGATCCAACCGCTATTCCCGCTCATAACGAGCTAAGAGCCCACGCGAGCATCCGTACCTTCCAGTGGTTGAGCCGAAGCCAGCGTGGGTGCTCTGCCTCATTTTTAGGCCACCCCTGTTGTAGATCTTCGAAATATCACGCCATGTATACGAAGCTATATAGCACTATTCTGAGTCACACATCTCCCCATTCATGGCGGCCATTAATAGAGAGGCTCGCAATGTAGCTCAAGTTAACCATATAGAATGGTCAGCAACAGATACCAGACTTCGGCAGACCCATACAGATTCAACCGGCCGCTCCTGTGCCATTGAGGGCTCGCGGGGGCGTCCTGATCCACCACCCAGTCAGTGAAATAGGGGGAAGCTAACTGAACGTTAGAGTCAAGGCGCATCGGGCGTTGGAGTGTCTCGACTACATACTCATCGTTAATAAAGCGGGGCCTTGCACTGGTCGCGTAGACATAGCTAGTAGTAGTGTTGAAGTGATCGGAGAGAGAATTTATCCAGAACGCTCGAAACATCATTCGTACTGGTACAGTGGGCCAGGAAAACTGCGACTGTTGCGTAGAAATAAATCGTGAATATCTTAGAAGGTGGTAACTCTAGCTTTCGGGTAAAGTTGCAGTCCCCGATGCTGTGAGTCCAGAAATAGTATCTATTAATATTGGGAAAAGAAACGTAATCGTCCGGCTCGTATCCAAATGAGGATTATGACGTACTGGGAGTGTTGCCAGTGGGTGTCTCTGTGCCTCCGCGGATATCGTTCTAGCTGGCTAATAGCCTATGTGCCGTCGAAGATCATTGCATCAGCGCAACACTCGCATGGTGAACTGTATAATTTTGTCAGAGGTAACCGCCACTTAAATAATTTCGGCGTGTATCCGGTATCAGTCGTTTCTGCAACTCGGAAAGCCTATTTGAAGAATGTCAATAGGCGTGATAAGAATGTTGTTCTGTTACGGGGTGTAGTCCACTCACCACTCGTATGGTCCCCTATCCTGAGAGATAATATCAAGTTAGTGTGTCACTAGAACGCAGCCCGCTTTGGCGCGGCAGTCACTTTCAGGCCCTAGTGAGTTAGTGTAAGGGCGTTGTACTCCACTGATTTAATCTACATTCGGCCAAATCGAATGAGCATTTCTCTTCATATTTGCATCGTTGCTCACGCGTACGGATTCCCGATTTGGGCCAGCCGTTTGTGAATACATCGTTACGGTAACTGATTATGGGGAATAGTGTACGATCGCGACAACTCCGGCTCACTTTCATCATCAAACAACTAGTCCACCGTCGTTCCCCAGACGTGGTGTCAGGGATCGCCGAAATGATATCGCTTGCTAGTTTCGAGATCTGACCGCCTGACCATTACCGCCGACCTAGGCGGAGTCAAGAAAGACTGGAGTAGGACGCAAGAGACCTGGGCTGTAGTCCTGATAAACAGCGTATAGAAGTCCCATCCGACAAATTATTAGCGATAGGTAGTGGGTTTTTTAAGCGGGAATACGAGCCAGACGAGCACATGCCCACCAAGGACGGTCCGAAAGAGATTGTTTGACGGCTCTCGCTACGCTGGGTCTGATAATGACGTATTTTAGGTATATGTTCGCCCCTCACTCCATAGTAACGACTTCACCGCAGTTATATGCCCGGGTTGCGAAAATTGGAGGACTCGTTGTCATGCCATTCATCAATCCAGAATTGATTACCGCAGATACCCCCCCTGACTAGATATCAACCGATCCCAGGTGTGGTTCCCGATCGCCCCTAAACTCTCCTTTCGCCCTGACTCCTAGCATGCGACTGGGACGTCGCAGCTGCAAAAATTTCTATGGACCGAGCGGCCTTCAGGGTTGGTGTCATGCGTCGTTACTGCTCCGTTCTGTCGGTGATGTCCCCCCGGTCAGATGACGGAACCCACTAGCCCTGTGGCGGATGGTAGGATTTTCATTGCGCCCGTCATCCCGGCGCTCCTTTCCAGCACTGGTTAAACGGGCATGAGTCCGGAACTTGCCAGGAATAGAACCCAGTCCACATCCGAGTTCCCTTGTTGGATTTTACAAATTGTTCTAGGTTAACCGGCGCCCTGCCGTCCTCTGGGAACTCCGAACGGTACTGTCTTTTTAAACTGCCCCAAGCATAACTTGGTTATACTTCGCCTAAGGAGATAGAGAGTTTTAACTCTTCAGAACATCTTCATTGATGTACCGCTAAATCGCTGCCTTCGGGAAAACTTGCTGCTGAACAACTGCACGGGATCGCCGTGCTTCCGCTAGAAAGCCCGTAGCGCCGTCGCTTAACCTTGCCGATCGAACCAAAATGTGCACTTGGTCAGTGGGTTTGAGCTAAAGGTCTGCGATCTAACACAGAAAAACGCCCGGTAACGAGATTCCGGCAAGTCTCGTAGCTTTCTGGCACAATTGTTCAAGGTTAGGTGCGGTACAGCTCATTCTAGTCTCCATCGGGAAAAAACCTCCGGCGGTCAGCCGGGCACTCCAGATCGACCAAGGACCCACCGGGGTGAGGGGACGTACCGTACGGCATCATGAGATGAGCTCGAGTATGAATTCCAGGACGGCAATGCATGGGCAGTTGCTCCTATTTAAACGCCATCCTATCCTTCTTCCCTCGTTGCCTCAACCGCGGCGGGGCCCATCAAGCGCGGATTTACTTCGAGTTAGAACATCCCTCGTCTGAGACCTGTTTCAGGAACCTGGTTGGCTGCCTGTCTTTGCGAGAAACCGCCTCGCACACAAGCAGGTGCCGTCATAAGGGTGGCAGGTCTGGACTAAAAATTGGGTTAGAAATTACCTCTTGCAGCTCGGATCTACGACAACTGCGTCCCAGGGGAATCATTAGCTGTCGCTAGTTCGTTCGGACGTCCCGTATGACTATCTATGTTTGTTACCTGTCAATCGAGCGTTTCGTGAGAGGTGACTGGCGCACGCCTGCGTGACCTTATGACAAGGTTGGAGTTCTCTACGGAAGTGAGATTGGCTGAACGACGATCGAACCCGATAGCAACCTTTGGCGCCCCCATTTGCTGACCCAGAAGCCGGCTCAGCTACTAGCAACCCTCACACTAACAGCTCCCCACAAATTATACTAGAATAATGGAACGGGCGCGCTGCGATAAAAATGCGATTGTAGAGAGCGTTCGGCGTAGTTTATTTATAGAGCCCCATCATCAACAAAAGTTCGGACGTCTACTTGATCAGCGCAGTTGTAATTTAGCCTCATAATCCTAATACACCCATACCACTGCGTGTGATGTCGCACCCGATCACCCCTGGCTATTTCTTTACGAGCCGATTTGCGCGTGTAAGGTATCCATATCCATTACGGTTGATACCTCAAAGCCACAAACGACAGAGTGTATAGCGAAATCCGTAGCTGTAGTTCCATCGAACCAGGTCTGCCTAGTCTTGCGTCTCAGAACACGAAGTTATATTGCACCCCCCAACGATCATATGTCAGAGCCACAATAAGGAATGTGGTACTTTATGGCACATGGCCCAGCACGTATAACCATTACCGCCCGGATGATAGCAAGGAAGCTCGGGCTCTGTCTTCAAGTAGCCGTGTACCGCTAAAACTGTTGGCCCTTAGGATATTGTTTATGCTCGGATTTTACCTGCCTGGGGCTACGATGACATAAACTGGAGGCTGAATAAAATAATCAAGGTATGTACGTTCGAGGTTATAAATGGATCGACTGCAGCTCTCACCCACTACGGTGATTGCAGTTCAACCAACACCGGCGTGTGAAGCGTTTATGACTATGGTAGAATTGTCTACGATAATATCCCATAACCCGTAAGTTTGAGGCCTCAGACATTACTAAGTCAACCTCTGAGTCGGGAAATTTACGACAGGCTAGAGCGTCGCGGCTAGATGGGCTAGCGCTCCGTTATGAGCAGGGTATGAGATAAGAATCTAGCTATAGGTGGTATTGGTCGCCATCGACCAGGATAAAAGAATTTACCGCTGATCTTTGAAGCCTTTCCTTTGCTGGGCTGAATGGGCGCATATATGGCGGATTGCACAATAACCTCGTCTACTCGTATACGGAACAGACGAATCCAGGTTATTTCGTCGCTTACATCGTCGGGTGAGCACCACTCAAAGACCTTGATCACTAACTACCTGCAAGTGTCATATGCAGAATTAGATGGAAAAGGTGGCACTTTACACGTATAGATCACCCCGCGTAGACGACTTATAGTGGGTGCGCCCACACTTATCGTCGTACTCCCCAAAGAGCGTGCTCTCTCTTCTACCAGGTCTGACGGCTAAGCGCTCCTAGTATATCTACAAAGGTCCTCTATGATTATAAGTATTCATTTAATGAACTTAACAACAGCTTACTTCTTAGGCCTGAATAAACAGGCAATGCAAGACAAATTGCATAGATAGGCGCTAGGTCTATATGAGACCATTACACGAAGTCTAGCCGGCGTACTTGCACGCTGAACCAGTGGTCCTTAAGTCCACTGAAATACCCCTTCATGGCTAGTGGTACACACACTCTATATCCGTCCGATATGAAGCGTCTCCAAGCTGCCTTATAGCGAATCATATATTCCTAGATCCGAGGACGGCTGTGTGAATATGGCACCCATCGTATCCGGGTATCTTACCGTCATACAAACAGCCTGCGGTTCGTGGTAATTCACTCACGAGTGCCCCTGAGTAGCAAATCCGAAAGGCAACAAATAAACCTATCCATACATCCCGCATCGGTACACACCCCTCCACTTGTCTTCATAAAATGACTACTTCTCTAGTAACGGTTAAGTATCGGTTTAGTCGGTCTGATAATTCTCCCATTTGCTGTGCTAGAGAATATCAAGAGCTCCATAATGTCATATTACAACGCGTAGATAGGACGCATGCAGATATGGGTTTATTTAGCTGGCTCATCGCGGTCACTCGCTAACAAAGACGGTTACCATTGAGACTGATGGCCCAAGTAAGAAGGAGGAACTGGAATGAACCAAGTGTCGCAATTAATGACGGCCTTACCGCTCAGGGAGAGATTAAAATAGGATGTCTACGCGGAGGCGCCCGTAGCCTAAGGGCTTTGTGCGGGTAAAATTGTTACATGCTATTGGCTATAAAAATAGCATTATGAAGCAGTCCGGACCTCACCTTCAGATCGGACTACGGTATCAAGGCGCATCGCTTGTAGCGCAGAGATTTCAGGACAATTAACACGATACCTCAGGTAATAGCCACGTTTAGGGCCAACTTTATAAAGCACGGGAAGGAAAGACGGCTTCATTCGGGGTACGTTGTTTTGTCAATATGATGGTTACTATCTGATCACAAGAATTCACTATTGCCGAGCTCGGTTACTCGTTCGACGTTCGACTCCCTATGAGCTGTATCGTGAGCCTGTCCCATAGCCCCGCATATACAACAGCAACTGGCCAGTGTATTAACACAACAGCGGGTTAGGCTCACTTAGCTACGTCCGAAGCCATGGTGCGCATTCATACGGCGAACAACTATGTATCATATATGTAATGTTAGCAGTCCTAGAGGACGAAATATGAATGGCGCACCAGACGCTCTATTATGCTAAAGCCGTCTTGCGTCGTTCACTGGCCTTCGATCAGCTTACTGGGGACTCTTACTTACCCTCTCTAATTTAGGAACGGAGCAATCATATCTCTACACTGCAATGAGCTCACTCTGTTCATGCGGGCCAATCGGCCCATTCTCTTAGTCTGAGAAGTTAGTTCGGCGGATGACACCATAGAGAAACAGATAAAACGCTGTTTGGTTTAGCCTGCCGGTTAGAAGCCTGCCAGGTGAATGCGATGAGCTAAGCTCCTTGTGAACCAAGACAAAGTGTGGCCAGCGAGCACTGTGCTGCCACTCGCTTAGCAACAACCGCAACCTTTGGCATTCCCCCTTAGCATCACGCTAGCGAAACGAGACCCGACGTCCCTCCTAAACGGCCCTCAAAACCGATAATCACATGCTTTCCGACCTCTTTTTTAGAAGGCTGGGGTGCTGATGCAGTTTCGAGTCGTGCTTTCTGGTGGAGCCCTAACCCATGGAATTACGCGTATATTGGTGGGACGGTGCCGTCGGACCTGATTGGCGTAGCACTTTGAGGGTGTCGGACTCTTCAAGGTATCAACCTTGCCCCTGAGGTCATC
		</sequence>
    <sequence><taxon idref="Location_4_1_1|39.70657524847227"/>
			TTCACATGTGACCATCGGGACTCATGAGGTCGTCGGACAAATGTAAAGGCTTGCCCAATCGTGTGCGGTTGCGGCCTCAAAAGTTCCTGCGTTAACACCGTTCTCTCGTTACTCTATGCAGAGGCGATTAGTAAGCGTGCAAAAACAATTCTCCACCGCGACCCCGGGAATGTCATTCGCTTAGTACAGCGGCGTGATTCTCCAGAGTTTCTTTAGCCGGAAATGCGCACCACCATATTCTGCTACCCCGACAACGTCGTTGATCCGACCTCTGCGCATAATAGTAGGTAACGAACGTGATTGTTTGTGTGCACGCTCCCGTGAACCTGGTCAAGTTACAGGAAATGAGCGCTGATTTTTTCAGGTCAAGCAAGTACCTGCGGGAATGCTACCCCCGAGATCGAGATGAAAAACCAAAAGGAATATGATTTTTAAGTGTCAATGGCGCTGCGGTAAGTTCAGTACATTTCCCAGGGTCCCCGTACTGGAGACGTATGGAACCTTTCAATCTTCGGAGCTTCTACATGGTACATCCTATGTTGGGAATCCCTCTGTAATCTGTTCTAACAGCTAGTGCCCAGCGTCGACACCTCCGCTCCATTATATTGCTACACTACGAAGTTACCGTCTCTAGAGCTGAGGTTGGGGGTAGCTTCGACGGCTCCTAACATGACGCGATGAAGAGTATCTCCCAGTAGGACTGGCAGTGTACTCTATTGCGAAATCATCCCTACATGTAGAGTCTATAGGAAGTACTCGAATTCACTATACACAGCTGGCACCTCTACTTCTTTAGACAAACACCTCGTGGCTAAGTGCATCGCCACAGCAGCTAAATCTCCAGCGTAACGCCCAAATGACCTTCTAATGAGTCAGAACGATCCCGCTGAATGCATGAAGCGATCGTTCATGTGAGGTATGGAGTCTAACTGACAGAAGAATCAAGCTCGTCGCCACTCCCTTAGGCGAGTAAAACTGCGGGACCTCAGTAGTTTGCATCGAGTACGGGTGTGGATTAAATAACAATTAGCAGATAACGCTTTGAGTGCCCAAAGCTTAGACACGGTTCGCAGGTGCTGTGTATCGTGCGTGACGTTTCAAAGGCTTCAGCCTTGCGCGCTCACTGCGCCGACTGCAGTGTCTGGGGAGCCGCATCTACGCACTCTCATGCTTCAGCTAGCTATGAAATTACTGGCGAGGCGCGAGACTTCGCGCAAACTTATGACACACGAGACACCGTACAGGTAACACCAATCTAGCCTACTTACTGCCGGGGGAGCGTTATTATGTTATAGTACAGAGCGCGGCAGTAGTAACATTCTTAAGGCGCGTTCAACGCGGTGGGAAGTGCCCATAATCTCCGGCCACGACAATTCCACCATGCCGCAAGTTATGCGGGGGCATACTTGTATACCTTTAGGCACGACGGCACCTTCAGTCAGACGGTAGCGGACCGCCCTATTTAGGTTCATGGGCTTTCCAGTGGCGACGATTGTGGCCCACCAAACCTTAGAATGGTACCGTAGTGGGGGACTGGGGTACTCGCTCTGCATCCAGGCTTTGGACAGGACGGGAACTAACGATGAGTCGGTGGGAGAAAGAAGACAAGGGCGAGCTGAGGATCCCATATTAGGACATAGAAGTAGCGTAGCCATAACCCCACGAGGCAAGGTATACCCACACGACCCAGGTGAGTGAATAGCTAAAGAACACCCAATCCGGGGTACGGCGTACTCATTGATAATAGTCGAACAAAGTCTATCACCGTACGAGTAAGGAACGTCCACTAAACACAGGTAGGATATTTTTACATTACTGAGAGAACCAAGCTTCAGAAATATCATTCTACCTCTCCATCTCCAGAGAACGTGCTAAGCGGAACTACGCAGGACTTGGACCAGTTGGCTTCTTCGCAGCCCGGCGTCGCCCCACGACGAGGATTCGTCCACAGCTAACTTAACCCACGCGTTGTGTGTTTCGATTCTCTCCGCGGTCGGACTCGAGTATAACAACGCAATTCCGGAGATCTAGTACGCAAACGCCGCAGATAACTCGATCGCCGATTCATACGACTACTGTTTGCCGAATACGTCGGTATAGCATCGATCGAAGATCAGAGCTGGGACTTCAACGCCTGCCGTAGAAGCTTTACCCAGACGAGTGAACATGAGATTAAGTCTGATTGTCCAACGAGCAGGGATGAACAGGGGTCCCAGCGCGGTCCCCTTAGTCACCAGGACTGGGCGAATCGGGCCGATAAAATTCTCTAACCCGCTTCATGGTCATGTCGAGCCAGGTCCAGGCTTGCACTATTATACTTTCGGATAAGCAGCGCGTCTTAACGCTAGACTCAGTATTTGTAATTCCCGTGGTGAGAAGGGTTATGTTGTGACACTCATATCTGAGTGCCGACGTGTCAGCTCCACACCTGAATCAGCCACCACACACGCTTGCCTCGGATAAAGGTGTCGCGACACAGAACACAGCCTACCCGTCAGCGGTCTTCAGCAAACTTAGAGTCTGAGATGTCACTTCTTGATATTTCTAACAATCTCTAGTAATCCAAGCTATCGCGGTGGGATGTACGGACGCCGATTCAATCGCAAAACCGGACACCTAAGGGGTTACCGACACGTATAGATTGTTTGTGCGGCGGTCGGCTGGCTCGGTAGTGCCTGTGTGGGGAGAAAAACAGCACGTACAGGCTATGAGCACATGAAAATATCCTCTATAGTCCGGAGACAGACAGTAATCCCGTTTGATTGCCCATACAGCGTAAACATGTCTGATATCGGACAACCGTGGGTGAGGGATAGGCACAATAACGACAGCTGGCGAGCAGTTGCGTTGGCCAAGGCGCTCGGGGAAACTATACCACTCTAGTAGGGTTGAGTCTTCCCCTGGGTAGTAGATTAAAGATGTCCCCACCAAGCCTGACTGTTGGGGGTCGGACATTATAACCACCCTTCTATGGGTGGACCACAGGAGTACTCACCTCAAGACGGTGGGGGGTAAGTATGCCAACCCGTCGTGAATGACTCCGTTCGCCTGAGCGAAATAGTCGTATATAGTTGTAGCGACCTTGGTCTAATGAGGTCGACACAGGGATTAACTGTATACGAAGAAGGGCCGTCCTCCGTAAAAATGCAAGTCGCAAAGAGAGACCTCTTCGACTGTGCCATCGTTATGATCCTGGAACTGCTCCCCACTCTTAACCCTTCTATAAAATACATCGTCTAGTAAATGCAATTATACCATAGTAAAACCAAAGGATATGGTGCACCAGACTCAGTGATCTAGATATGGCCAGCGGTCGCGGTTAGTTGCTCTCATTAGTCATGGGCGCGGGGGTGAGAATTCTTATCTACTGGATAACTCACACAAGGCAGAAGACCTTGCGCGCACGGTATCTGAGGTCATTAATACCGCAGTCAAGATTTACAGGAGGAATGCTTTGAGCTCAGTTGGAGTTTGGCGATCGAAATATAAAGATGAGGTTAGAGGGCCGGGCTTTTCTAGGATGATCGTGCACGATCGGCTTTTAGGATCTCGCTCACCTGATCAGAGTGGTTGCCCTGAGGGCAGCCCCCAAACGGCTTGACCGAAATGTTCACTTGACCGAACATGTCTTCTGCCATATTAAGTGTCGTCAACTGCCGTCATATGGGATACCGATCGGCACCGAGGTGTTAACAATGCACCTCCACCAAAACGCGGCGAACTCTATTGTGTGCTTGAAATATAGAAAGATCTATACGTCTACATGTCGTATCCCCGTCAGTGGTCCACTATGCTGAATTTACTGTGCTTCCAGCGAACCTCGAATGATTTCCAAGGTATGCGTGGATAACGTAACGCGGTACGTATCTATAGGTCAACGCGCCCCCCCAGAGATCGGTAAGCGAAATATTCACATTCCTTAGGAGGCGATGCATTTAAGTCGATATCTACCCGGGGATAGCGCGTGCCTCTCCGATTGCGATTTTGCGTCGTTCTATAATGGCCGATATGAGGGCCAAATTGGGTCTGTGTGGTCTGATGAAGTAATGGTTTGGGCTCTCGCTAAAACGACCCAAGCCTCGTCTAGAGCAGAGTCTTGGCTTATGATATCCCCTCGCTATGCTTAATATAGACTGCAGGCGTGAGGCACACGAGGAAAATTAGAGCTTCGCCGAAATGGACCGGTTACCGCCCGTCCTCCCTTCAACAACGTTTGGCCGTTCCCTACGTTTGTACCATAAGGCTTTCGGGCCGCAGTTGTCCTTGGGCAGGTCCTACTACGCATTTGTACATGTTGCTCTGTCTCTCATGCGCACAGCAAGCACAGGCCAGGACTCCGCGGCACCCAGCGGCGCACCGGTCTTATCAACTCGACCTGACACGTGATCACCCGTAGGCGAATTATAGCTGTAAGATCGGAAGTAGTTCGGTCTCGCGTGGTAAGTGCTCCAACGGGAAAGAGGCTTAACTCAGCTGCTGGCATTGTAAACCAGAATTCGTCTACGTAAAGCCCACAAAATGACCTCAAGCTTATAACGACCTCTAGCAAGACGATCCTATCAGAAAGGTGCAAGCATCCGCCGTGGATTGTCATCTCCGACCGTATTAAATGGGGGTGGCAACGGGAGAGACTGCAAGCCAGATATACCGGCGCATAAGTACAGCTGAACCCCGAACGGGGGATTACTGGACTATGAACCTGACACTACTATGCCAAGATGCGATGCACGACTGGCCACTACCAGATGCGGTCAGACGCCTATCGCGGCACCCAAAAGAGGTAGGAACACAACCTTTGGCTATCTCTGGTCGGAGACTAACCGCAGACGCCATTATACGGGGCACTTCATCTTCGTGACTTAGCGAAGTCCCCGATTCTTCGGCTGACAGCGGCATCGGATGACCGTGGCTGATATTAATAAATATGTTGACTCGAAAGCTTGTTTGTTTTCTCACGGCCTCATATCATGCGAAATCATGGCTAGGAAGCACTGGCCGGCAGGGACTAGCTTATCTGACGGAGCACAAGTCTTGATATCAAAAGAATCTTGCTCTCCGTGTTCGCAGGGCACATTCGTTTGTTAATTATACGTCTGGGCCTGGTGCCCATGAAAAGAGTCAATAACTGCAGACCGGCGATCGGCGGCCCTCAATAAAGGGAAGAATTCCGGGGAGACAAAAGCTATAAACCGGACCCTCGCACAGTTTTCAAATCCTTTTGGACGTAAGCTTTTTTGCCCGACTATTGCGTAGAAAGCGGTAATAGAGTGTTGCGGCGGGTAGTGAAGCTTCTGACGTCACAAATAGCACAGATCAAAAAAGGTTTGCACTGGAGGGAATAGCTAAGGCTAGGCCACGAACCGGGTAATGCTCCAGTGAGCGGTTTTTCACCGACGTATTTAGTGAGCATCACTCTCACCTACCAACCCACCAATCGAATCATCGCCACGAGTTTACTCCGCCTGAAACTACAAAGAAATAGAAACCGTCTGTTCACCGAGCCGCACCCATAAAGCTGAGAATATATGCCTCGTTACTTTATTTAGGGGGCATCATTTATAGGAGTATACAGGGTTAAGGGGAGTACAACGCACTCAAACAGGAGTTGTATACCGGGGGGGACCTGTGGACCATTCGAACAGTGTCGAGCACGAAGGAATCTGGGCGGAACGCACCCGGCCCCGCGTATCTACTCCGTTAAGATGGATCGCTCTGCAGATTGTCCTCACTCTGAGTTCGACACGCGGGGCCGATGCTAATCCCAGACGCAGAAGTAGAACTCAGTGTGCCCAATGCCTGAGTAAGATGGTTCAGCCCTTGCGGTTAAGGTCCTAATGGAAGCTTGGGTAGCATAGGAATCGTGACCTCTTAATAAGCTAACTTTATCCATGTAGAACGCGCGAGCCATCCGAGTGGCATATGTGGTGATACATATCTCATGTTTCTGTCGTAACTTATTGCTTATGCTGATTGATCCCGCTCTCCTATAAAGAGTTCAACACCGCATGACAAGCGTAGCCGACCACACAACTAGTAGTCCATGAGCGAAAGTGTGCTCAGCAATCTTCCGAGCGCTTGACATGGTTGATTTGCGTCCCGGAGACCAGCGCAGGTAGGGAATTGGGAAAGACTCGTCTGCCGGGACGCGCAGGGCCTTTCGATATCCTCCCTTTGTACTTCTTCAATACCTACGAGCATACTTTAAGGTGGCCCTAGCCTTCGTGCCAAGTTCAGACAGAGGAAGCGCGGTATGCGCTGAGCCAGGAGAACTCTTTGGGTAAGTACTTGCTGACTGTTGCACCAGGTTACAAACTCTAGCGAGTGCGCCCGGGAACTTGTAACGGTCGGGTTTTATGATTAGGGACCGGTGAGAAGGCGATGTGGTCAGCAGACCAATAGCACGCCATTTTTGTAGTTCTCTCTTAATCTTGTTTGGCTTAACCTTCTAGTCGCTATTATGCTGGAGCGTTGCATAGGTGTTTCGTGGATACTGCAGGTCAGGACAATGGCGTTGAAATGATTACCGTGGATCCGGCATGGCGCATGCGCATGTGAACTTCACTGAAATGGTGATAGAGCGCAGTAAATCAAATGGTTTAGTGCGTACGCCCTCAAACGCACATATGGACCTTACTTGGGATCAACGCTTGTTGCACCCATTGGGAAAGTAATGATTCATCTACCACCAACTGCTCCCGCTGTGAGCGGACGGCGAGTCTCGTATTATTGGAGGACTCCCGTACCAATCCAAGCTGGAACATTACGGTCAGGTTAGTTTTTATTTCACCTGGGGTTCAAGTTGTTCAATGTTATGGGGCAACAACCGACTGTTGACCAACCTAGAGAGTTATTGTTCAAATATGTCGTACGCAGGGGGATTCCGGTCCATTGCGATAGCGTTATACTCTATGGCAATTACCTGTTATAGACTAACAACATCGTCCCGGTCAGAGCGACTTAACGATGCCGCCCGTGCTTTGGATAGGTAACAGCTAGTCATCTTCGTCGTATTTCACGTGGGGCCCTCGTCCAATGTGAACTTACTGATGCGTTAAAGCGCATCCCTAATAGGGGGCAATTCCCGAACTCACTAGAATGCGTTCACGCGGGGCCTTTGGTCTGCTAAGAATACCGAGCCTTATCCTGGGGTAAGGTGATGTATCTGATAGTCTATTTCCACGTTCGTCCGGCGTCCGCGATCCTGGGCTCAGGATATCCCAACCTGACCGTTGGGGCCCTGAGGAAGGTATCACCACCAGCGATGGTGATTACGTAATGCATCGGCCTACAGTTACTGGCAAGCAACAGGTTTGAATGCTTATTACGGCCACTCCATTGTTTATTTGCCTTGGTTGCTGGGTTTAGGTTTAGCCCGCACGTGTTGGCGTCTCGTTTCCCATCTTGCAGTTGTCCGCGCTCATATGGAAAATGGCGAGGTTAACTGCCCGTGTCCATAGACCGGCTTTGAGTTAACGCTCATTAAGGTACATGTTGAGCCGCGTAGTACCAGATTTGAGAGGCCCATCTGATAATTTCTCACCACCCTCCAAAGTGCGGGATACCGGTAGCAGTAACCAAAGGCGCTGATATATTTTCTTGCCATTTGCTACGTTATAACCCGGATGATCACGGTGTTAATGTGCCAGGTGGGTGCTAGTCGGTGCATTAGAGACCGCCGGGAATTGCAGGACGGTCGGGGATGACGTCGCTTTGTTCGCCACCCCATCTTTACGGTCACACGAAGCACCGGCAGGTTGGGACTATTTATCTACTATCCCATACGGGGGGCACACTGTTGTCAGACCACCCCCCCAACCGTTATTGTTGATGACGATCCAACCGCTATTCCCGCTCATAACGAGCTAAGAGCCCACGCGAGCATCCGTACCTTCCAGTGGTTGAGCCGAAGCCAGCGTGGGTGCTCTGCCTCATTTTTAGGCCACCCCTGTTGTAGATCTTCGAAATATCACGCCATGTATACGAAGCTATATAGCACTATTCTGAGTCACACATCTCCCCATTCATGGCGGCCATTAATAGAGAGGCTCGCAATGTAGCTCAAGTTAACCATATAGAATGGTCAGCAACAGATACCAGACTTCGGCAGACCCATACAGATTCAACCGGCCGCTCCTGTGCCATTGAGGGCTCGCGGGGGCGTCCTGATCCACCACCCAGTCAGTGAAATAGGGGGAAGCTAACTGAACGTTAGAGTCAAGGCGCATCGGGCGTTGGAGTGTCTCGACTACATACTCATCGTTAATAAAGCGGGGCCTTGCACTGGTCGCGTAGACATAGCTAGTAGTAGTGTTGAAGTGATCGGAGAGAGAATTTATCCAGAACGCTCGAAACATCATTCGTACTGGTACAGTGGGCCAGGAAAACTGCGACTGTTGCGTAGAAATAAATCGTGAATATCTTAGAAGGTGGTAACTCTAGCTTTCGGGTAAAGTTGCAGTCCCCGATGCTGTGAGTCCAGAAATAGTATCTATTAATATTGGGAAAAGAAACGTAATCGTCCGGCTCGTATCCAAATGAGGATTATGACGTACTGGGAGTGTTGCCAGTGGGTGTCTCTGTGCCTCCGCGGATATCGTTCTAGCTGGCTAATAGCCTATGTGCCGTCGAAGATCATTGCATCAGCGCAACACTCGCATGGTGAACTGTATAATTTTGTCAGAGGTAACCGCCACTTAAATAATTTCGGCGTGTATCCGGTATCAGTCGTTTCTGCAACTCGGAAAGCCTATTTGAAGAATGTCAATAGGCGTGATAAGAATGTTGTTCTGTTACGGGGTGTAGTCCACTCACCACTCGTATGGTCCCCTATCCTGAGAGATAATATCAAGTTAGTGTGTCACTAGAACGCAGCCCGCTTTGGCGCGGCAGTCACTTTCAGGCCCTAGTGAGTTAGTGTAAGGGCGTTGTACTCCACTGATTTAATCTACATTCGGCCAAATCGAATGAGCATTTCTCTTCATATTTGCATCGTTGCTCACGCGTACGGATTCCCGATTTGGGCCAGCCGTTTGTGAATACATCGTTACGGTAACTGATTATGGGGAATAGTGTACGATCGCGACAACTCCGGCTCACTTTCATCATCAAACAACTAGTCCACCGTCGTTCCCCAGACGTGGTGTCAGGGATCGCCGAAATGATATCGCTTGCTAGTTTCGAGATCTGACCGCCTGACCATTACCGCCGACCTAGGCGGAGTCAAGAAAGACTGGAGTAGGACGCAAGAGACCTGGGCTGTAGTCCTGATAAACAGCGTATAGAAGTCCCATCCGACAAATTATTAGCGATAGGTAGTGGGTTTTTTAAGCGGGAATACGAGCCAGACGAGCACATGCCCACCAAGGACGGTCCGAAAGAGATTGTTTGACGGCTCTCGCTACGCTGGGTCTGATAATGACGTATTTTAGGTATATGTTCGCCCCTCACTCCATAGTAACGACTTCACCGCAGTTATATGCCCGGGTTGCGAAAATTGGAGGACTCGTTGTCATGCCATTCATCAATCCAGAATTGATTACCGCAGATACCCCCCCTGACTAGATATCAACCGATCCCAGGTGTGGTTCCCGATCGCCCCTAAACTCTCCTTTCGCCCTGACTCCTAGCATGCGACTGGGACGTCGCAGCTGCAAAAATTTCTATGGACCGAGCGGCCTTCAGGGTTGGTGTCATGCGTCGTTACTGCTCCGTTCTGTCGGTGATGTCCCCCCGGTCAGATGACGGAACCCACTAGCCCTGTGGCGGATGGTAGGATTTTCATTGCGCCCGTCATCCCGGCGCTCCTTTCCAGCACTGGTTAAACGGGCATGAGTCCGGAACTTGCCAGGAATAGAACCCAGTCCACATCCGAGTTCCCTTGTTGGATTTTACAAATTGTTCTAGGTTAACCGGCGCCCTGCCGTCCTCTGGGAACTCCGAACGGTACTGTCTTTTTAAACTGCCCCAAGCATAACTTGGTTATACTTCGCCTAAGGAGATAGAGAGTTTTAACTCTTCAGAACATCTTCATTGATGTACCGCTAAATCGCTGCCTTCGGGAAAACTTGCTGCTGAACAACTGCACGGGATCGCCGTGCTTCCGCTAGAAAGCCCGTAGCGCCGTCGCTTAACCTTGCCGATCGAACCAAAATGTGCACTTGGTCAGTGGGTTTGAGCTAAAGGTCTGCGATCTAACACAGAAAAACGCCCGGTAACGAGATTCCGGCAAGTCTCGTAGCTTTCTGGCACAATTGTTCAAGGTTAGGTGCGGTACAGCTCATTCTAGTCTCCATCGGGAAAAAACCTCCGGCGGTCAGCCGGGCACTCCAGATCGACCAAGGACCCACCGGGGTGAGGGGACGTACCGTACGGCATCATGAGATGAGCTCGAGTATGAATTCCAGGACGGCAATGCATGGGCAGTTGCTCCTATTTAAACGCCATCCTATCCTTCTTCCCTCGTTGCCTCAACCGCGGCGGGGCCCATCAAGCGCGGATTTACTTCGAGTTAGAACATCCCTCGTCTGAGACCTGTTTCAGGAACCTGGTTGGCTGCCTGTCTTTGCGAGAAACCGCCTCGCACACAAGCAGGTGCCGTCATAAGGGTGGCAGGTCTGGACTAAAAATTGGGTTAGAAATTACCTCTTGCAGCTCGGATCTACGACAACTGCGTCCCAGGGGAATCATTAGCTGTCGCTAGTTCGTTCGGACGTCCCGTATGACTATCTATGTTTGTTACCTGTCAATCGAGCGTTTCGTGAGAGGTGACTGGCGCACGCCTGCGTGACCTTATGACAAGGTTGGAGTTCTCTACGGAAGTGAGATTGGCTGAACGACGATCGAACCCGATAGCAACCTTTGGCGCCCCCATTTGCTGACCCAGAAGCCGGCTCAGCTACTAGCAACCCTCACACTAACAGCTCCCCACAAATTATACTAGAATAATGGAACGGGCGCGCTGCGATAAAAATGCGATTGTAGAGAGCGTTCGGCGTAGTTTATTTATAGAGCCCCATCATCAACAAAAGTTCGGACGTCTACTTGATCAGCGCAGTTGTAATTTAGCCTCATAATCCTAATACACCCATACCACTGCGTGTGATGTCGCACCCGATCACCCCTGGCTATTTCTTTACGAGCCGATTTGCGCGTGTAAGGTATCCATATCCATTACGGTTGATACCTCAAAGCCACAAACGACAGAGTGTATAGCGAAATCCGTAGCTGTAGTTCCATCGAACCAGGTCTGCCTAGTCTTGCGTCTCAGAACACGAAGTTATATTGCACCCCCCAACGATCATATGTCAGAGCCACAATAAGGAATGTGGTACTTTATGGCACATGGCCCAGCACGTATAACCATTACCGCCCGGATGATAGCAAGGAAGCTCGGGCTCTGTCTGCAAGTAGCCGTGTACCGCTAAAACTGTTGGCCCTTAGGATATTGTTTATGCTCGGATTTTACCTGCCTGGGGCTACGATGACATAAACTGGAGGCTGAATAAAATAATCAAGGTATGTACGTTCGAGGTTATAAATGGATCGACTGCAGCTCTCACCCACTACGGTGATTGCAGTTCAACCAACACCGGCGTGTGAAGCGTTTATGACTATGGTAGAATTGTCTACGATAATATCCCATAACCCGTAAGTTTGAGGCCTCAGACATTACTAAGTCAACCTCTGAGTCGGGAAATTTACGACAGGCTAGAGCGTCGCGGCTAGATGGGCTAGCGCTCCGTTATGAGCAGGGTATGAGATAAGAATCTAGCTATAGGTGGTATTGGTCGCCATCGACCAGGATAAAAGAATTTACCGCTGATCTTTGAAACCTTTCCTTTGCTGGGCTGAATGGGCGCATATATGGCGGATTGCACAATAACCTCGTCTACTCGTATACGGAACAGACGAATCCAGGTTATTTCGTCGCTTACATCGTCGGGTGAGCACCACTCAAAGACCTTGATCACTAACTACCTGCAAGTGTCATATGCAGAATTAGATGGAAAAGGTGGCACTTTACACGTATAGATCACCCCGCGTAGACGACTTATAGTGGGTGCGCCCACACTTATCGTCGTACTCCCCAAAGAGCGTGCTCTCTCTTCTACCAGGTCTGACGGCTAAGCGCTCCTAGTATATCTACAAAGGTCCTCTATGATTATAAGTATTCATTTAATGAACTTAACAACAGCTTACTTCTTAGGCCTGAATAAACAGGCAATGCAAGACAAATTGCATAGATAGGCGCTAGGTCTATATGAGACCATTACACGAAGTCTAGCCGGCGTACTTGCACGCTGAACCAGTGGTCCTTAAGTCCACTGAAATACCCCTTCATGGCTAGTGGTACACACACTCTATATCCGTCCGATATGAAGCGTCTCCAAGCTGCCTTATAGCGAATCATATATTCCTAGATCCGAGGACGGCTGTGTGAATATGGCACCCATCGTATCCGGGTATCTTACCGTCATACAAACAGCCTGCGGTTCGTGGTAATTCACTCACGAGTGCCCCTGAGTAGCAAATCCGAAAGGCAACAAATAAACCTATCCATACATCCCGCATCGGTACACACCCCTCCACTTGTCTTCATAAAATGACTACTTCTCTAGTAACGGTTAAGTATCGGTTTAGTCGGTCTGATAATTCTCCCATTTGCTGTGCTAGAGAATATCAAGAGCTCCATAATGTCATATTACAACGCGTAGATAGGACGCATGCAGATATGGGTTTATTTAGCTGGCTCATCGCGGTCACTCGCTAACAAAGACGGTTACCATTGAGACTGATGGCCCAAGTAAGAAGGAGGAACTGGAATGAACCAAGTGTCGCAATTAATGACGGCCTTACCGCTCAGGGAGAGATTAAAATAGGATGTCTACGCGGAGGCGCCCGTAGCCTAAGGGCTTTGTGCGGGTAAAATTGTTACATGCTATTGGCTATAAAAATAGCATTATGAAGCAGTCCGGACCTCACCTTCAGATCGGACTACGGTATCAAGGCGCATCGCTTGTAGCGCAGAGATTTCAGGACAATTAACACGATACCTCAGGTAATAGCCACGTTTAGGGCCAACTTTATAAAGCACGGGAAGGAAAGACGGCTTCATTCGGGGTACGTTGTTTTGTCAATATGATGGTTACTATCTGATCACAAGAATTCACTATTGCCGAGCTCGGTTACTCGTTCGACGTTCGACTCCCTATGAGCTGTATCGTGAGCCTGTCCCATAGCCCCGCATATACAACAGCAACTGGCCAGTGTATTAACACAACAGCGGGTTAGGCTCACTTAGCTACGTCCGAAGCCATGGTGCGCATTCATACGGCGAACAACTATGTATCATATATGTAATGTTAGCAGTCCTAGAGGACGAAATATGAATGGCGCACCAGACGCTCTATTATGCTAAAGCCGTCTTGCGTCGTTCACTGGCCTTCGATCAGCTTACTGGGGACTCTTACTTACCCTCTCTAATTTAGGAACGGAGCAATCATATCTCTACACTGCAATGAGCTCACTCTGTTCATGCGGGCCAATCGGCCCATTCTCTTAGTCTGAGAAGTTAGTTCGGCGGATGACACCATAGAGAAACAGATAAAACGCTGTTTGGTTTAGCCTGCCGGTTAGAAGCCTGCCAGGTGAATGCGATGAGCTAAGCTCCTTGTGAACCAAGACAAAGTGTGGCCAGCGAGCACTGTGCTGCCACTCGCTTAGCAACAACCGCAACCTTTGGCATTCCCCCTTAGCATCACGCTAGCGAAACGAGACCCGACGTCCCTCCTAAACGGCCCTCAAAACCGATAATCACATGCTTTCCGACCTCTTTTTTAGAAGGCTGGGGTGCTGATGCAGTTTCGATTCGTGCTTTCTGGTGGAGCCCTAACCCATGGAATTACGCGTATATTGGTGGGACGGTGCCGTCGGACCTGATTGGCGTAGCACTTTGAGGGTGTCGGACTCTTCAAGGTATCAACCTTGCCCCTGAGGTCATC
		</sequence>
    <sequence><taxon idref="Location_2_3_0|19.909897271621"/>
			TTCACATGTGACCATCGGGACTCATGAGGTCGTCGGACAAATGTAAAGGCTTGCCCAATCGTGTGCGGTTGCGGCCTCAAAAGTTCCTGCGTTAACACCGTTCTCTCGTTACTCTATGCAGAGGCGATTAGTAAGCGTGCAAAAACAATTCTCCACCGCGACCCCGGGAATGTCATTCGCTTAGTACAGCGGCGTGATTCTCCAGAGTTTCTTTAGCCGGAAATGCGCACCACCATATTCTGCTACCCCGACAACGTCGTTGATCCGACCTCTGCGCATAATAGTAGGTAACGAACGTGATTGTTTGTGTGCACGCTCCCGTGAACCTGGTCAAGTTACAGGAAATGAGCGCTGATTTTTTCAGGTCAAGCAAGTACCTGCGGGAATGCTACCCCCGAGATCGAGATGAAAAACCAAAAGGAATATGATTTTTAAGTGTCAATGGCGCTGCGGTAAGTTCAGTACATTTCCCAGGGTCCCCGTACTGGAGACGTATGGAACCTTTCAATCTTCGGAGCTTCTACATGGTACATCCTATGTTGGGAATCCCTCTGTAATCTGTTCTAACAGCTAGTGCCCAGCGTCGACACCTCCGCTCCATTATATTGCTACACTACGAAGTTACCGTCTCTAGAGCTGAGGTTGGGGGTAGCTTCGACGGCTCCTAACATGACGCGATGAAGAGTATCTCCCAGTAGGACTGGCAGTGTACTCTATTGCGAAATCATCCCTACATGTAGAGTCTATAGGAAGTACTCGAATTCACTATACACAGCTGGCACCTCTACTTCTTTAGACAAACACCTCGTGGCTAAGTGCATCGCCACAGCAGCTAAATCTCCAGCGTAACGCCCAAATGACCTTCTAATGAGTCAGAACGATCCCGCTGAATGCATGAAGCGATCGTTCATGTGAGGTATGGAGTCTAACTGACAGAAGAATCAAGCTCGTCGCCACTCCCTTAGGCGAGTAAAACTGCGGGACCTCAGTAGTTTGCATCGAGTACGGGTGTGGATTAAATAACAATTAGCAGATAACGCTTTGAGTGCCCACAGCTTAGACACGGTTCGCAGGTGCTGTGTATCGTGCGTGACGTTTCAAAGGCTTCAGCCTTGCGCGCTCACTGCGCCGACTGCAGTGTCTGGGGAGCCGCATCTACGCACTCTCATGCTTCAGCTAGCTATGAAATTACTGGCGAGGCGCGAGACTTCGCGCAAACTTATGACACACGAGACACCGTACAGGTAACACCAATCTAGCCTACTTACTGCCGGGGGAGCGTTATTATGTTATAGTACAGAGCGCGGCAGTAGTAACATTCTTAAGGCGCGTTCAACGCGGTGGGAAGTGCCCATAATCTCCGGCCACGACAATTCCACCATGCCGCAAGTTATGCGGGGGCATACTTGTATACCTTTAGGCACGACGGCACCTTCAGTCAGACGGTAGCGGACCGCCCTATTTAGGTTCATGGGCTTTCCAGTGGCGACGATTGTGGCCCACCAAACCTTAGAATGGTACCGTAGTGGGGGACTGGGGTACTCGCTCTGCATCCAGGCTTTGGACAGGACGGGAACTAACGATGAGTCGGTGGGAGAAAGAAGACAAGGGCGAGCTGAGGATCCCATATTAGGACATAGAAGTAGCGTAGCCATAACCCCACGAGGCAAGGTATACCCACACGACCCAGGTGAGTGAATAGCTAAAGAACACCCAATCCGGGGTACGGCGTACTCATTGATAATAGTCGAACAAAGTCTATCACCGTACGAGTAAGGAACGTCCACTAAACACAGGTAGGATATTTTTACATTACTGAGAGAACCAAGCTTCAGAAATATCATTCTACCTCTCCATCTCCAGAGAACGTGCTAAGCGGAACTACGCAGGACTTGGACCAGTTGGCTTCTTCGCAGCCCGGCGTCGCCCCACGACGAGGATTCGTCCACAGCTAACTTAACCCACGCGTTGTGTGTTTCGATTCTCTCCGCGGTCGGACTCGAGTATAACAACGCAATTCCGGAGATCTAGTACGCAAACGCCGCAGATAACTCGATCGCCGATTCATACGACTACTGTTTGCCGAATACGTCGGTATAGCATCGATCGAAGATCAGAGCTGGGACTTCAACGCCTGCCGTAGAAGCTTTACCCAGACGAGTGAACATGAGATTAAGTCTGATTGTCCAACGAGCAGGGATGAACAGGGGTCCCAGCGCGGTCCCCTTAGTCACCAGGACTGGGCGAATCGGGCCGATAAAATTCTCTAACCCGCTTCATGGTCATGTCGAGCCAGGTCCAGGCTTGCACTATTATACTTTCGGATAAGCAGCGCGTCTTAACGCTAGACTCAGTATTTGTAATTCCCGTGGTGAGAAGGGTTATGTTGTGACACTCATATCTGAGTGCCGACGTGTCAGCTCCACACCTGAATCAGCCACCACACACGCTTGCCTCGGATAAAGGTGTCGCGACACAGAACACAGCCTACCCGTCAGCGGTCTTCAGCAAACTTAGAGTCTGAGATGTCACTTCTTGATATTTCTAACAATCTCTAGTAATCCAAGCTATCGCGGTGGGATGTACGGACGCCGATTCAATCGCAAAACCGGACACCTAAGGGGTTACCGACACGTATAGATTGTTTGTGCGGCGGTCGGCTGGCTCGGTAGTGCCTGTGTGGGGAGAAAAACAGCACGTACAGGCTATGAGCACATGAAAATATCCTCTATAGTCCGGAGACAGACAGTAATCCCGTTTGATTGCCCATACAGCGTAAACATGTCTGATATCGGACAACCGTGGGTGAGGGATAGGCACAATAACGACAGCTGGCGAGCAGTTGCGTTGGCCAAGGCGCTCGGGGAAACTATACCACTCTAGTAGGGTTGAGTCTTCCCCTGGGTAGTAGATTAAAGATGTCCCCACCAAGCCTGACTGTTGGGGGTCGGACATTATAACCACCCTTCTATGGGTGGACCACAGGAGTACTCACCTCAAGACGGTGGGGGGTAAGTATGCCAACCCGTCGTGAATGACTCCGTTCGCCTGAGCGAAATAGTCGTATATAGTTGTAGCGACCTTGGTCTAATGAGGTCGACACAGGGATTAACTGTATACGAAGAAGGGCCGTCCTCCGTAAAAATGCAAGTCGCAAAGAGAGACCTCTTCGACTGTGCCATCGTTATGATCCTGGAACTGCTCCCCACTCTTAACCCTTCTATAAAATACATCGTCTAGTAAATGCAATTATACCATAGTAAAACCAAAGGATATGGTGCACCAGACTCAGTGATCTAGATATGGCCAGCGGTCGCGGTTAGTTGCTCTCATTAGTCATGGGCGCGGGGGTGAGAATTCTTATCTACTGGATAACTCACACAAGGCAGAAGACCTTGCGCGCACGGTATCTGAGGTCATTAATACCGCAGTCAAGATTTACAGGAGGAATGCTTTGAGCTCAGTTGGAGTTTGGCGATCGAAATATAAAGATGAGGTTAGAGGGCCGGGCTTTTCTAGGATGATCGTGCACGATCGGCTTTTAGGATCTCGCTCACCTGATCAGAGTGGTTGCCCTGAGGGCAGCCCCCAAACGGCTTGACCGAAATGTTCACTTGACCGAACATGTCTTCTGCCATATTAAGTGTCGTCAACTGCCGTCATATGGGATACCGATCGTCACCGAGGTGTTAACAATGCACCTCCACCAAAACGCGGCGAACTCTATTGTGTGCTTGAAATATAGAAAGATCTATACGTCTACATGTCGTATCCCCGTCAGTGGTCCACTATGCTGAATTTACTGTGCTTCCAGCGAACCTCGAATGATTTCCAAGGTATGCGTGGATAACGTAACGCGGTACGTATCTATAGGTCAACGCGCCCCCCCAGAGATCGGTAAGCGAAATATTCACATTCCTTAGGAGGCGATGCATTTAAGTCGATATCTACCCGGGGATAGCGCGTGCCTCTCCGATTGCGATTTTGCGTCGTTCTATAATGGCCGATATGAGGGCCAAATTGGGTCTGTGTGGTCTGATGAAGTAATGGTTTGGGCTCTCGCTAAAACGACCCAAGCCTCGTCTAGAGCAGAGTCTTGGCTTATGATATCCCCTCGCTATGCTTAATATAGACTGCAGGCGTGAGGCACACGAGGAAAATTAGAGCTTCGCCGAAATGGACCGGTTACCGCCCGTCCTCCCTTCAACAACGTTTGGCCGTTCCCTACGTTTGTACCATAAGGCTTTCGGGCCGCAGTTGTCCTTGGGCAGGTCCTACTACGCATTTGTACATGTTGCTCTGTCTCTCATGCGCACAGCAAGCACAGGCCAGGACTCCGCGGCACCCAGCGGCGCACCGGTCTTATCAACTCGACCTGACACGTGATCACCCGTAGGCGAATTATAGCTGTAAGATCGGAAGTAGTTCGGTCTCGCGTGGTAAGTGCTCCAACGGGAAAGAGGCTTAACTCAGCTGCTGGCATTGTAAACCAGAATTCGTCTACGTAAAGCCCACAAAATGACCTCAAGCTTATAACGACCTCTAGCAAGACGATCCTATCAGAAAGGTGCAAGCATCCGCCGTGGATTGTCATCTCCGACCGTATTAAATGGGGGTGGCAACGGGAGAGACTGCAAGCCAGATATACCGGCGCATAAGTACAGCTGAACCCCGAACGGGGGATTACTGGACTATGAACCTGACACTACTATGCCAAGATGCGATGCACGACTGGCCACTACCTGATGCGGTCAGACGCCTATCGCGGCACCCAAAAGAGGTAGGAACACAACCTTTGGCTATCTCTGGTCGGAGACTAACCGCAGACGCCATTATACGGGGCACTTCATCTTCGTGACTTAGCGAAGTCCCCGATTCTTCGGCTGACAGCGGCATCGGATGACCGTGGCTGATATTAATAAATATGTTGACTCGAAAGCTTGTTTGTTTTCTCACGGCCTCATATCATGCGAAATCATGGCTAGGAAGCACTGGCCGGCAGGGACTAGCTTATCTGACGGAGCACAAGTCTTGATATCAAAAGAATCTTGCTCTCCGTGTTCGCAGGGCACATTCGTTTGTTAATTATACGTCTGGGCCTGGTGCCCATGAAAAGAGTCAATAACTGCAGACCGGCGATCGGCGGCCCTCAATAAAGGGAAGAATTCCGGGGAGACAAAAGCTATAAACCGGACCCTCGCACAGTTTTCAAATCCTTTTGGACGTAAGCTTTTTTGCCCGACTATTGCGTAGAAAGCGGTAATAGAGTGTTGCGGCGGGTAGTGAAGCTTCTGACGTCACAAATAGCACAGATCAAAAAAGGTTTGCACTGGAGGGAATAGCTAAGGCTAGGCCACGAACCGGGTAATGCTCCAGTGAGCGGTTTTTCACCGACGTATTTAGTGAGCATCACTCTCACCTACCAACCCACCAATCGAATCATCGCCACGAGTTTACTCCGCCTGAAACTACAAAGAAATAGAAACCGTCTGTTCACCGAGCCGCACCCATAAAGCTGAGAATATATGCCTCGTTACTTTATTTAGGGGGCATCATTTATAGGAGTATACAGGGTTAAGGGGAGTACAACGCACTCAAACAGGAGTTGTATACCGGGGGGGACCTGTGGACCATTCGAACAGTGTCGAGCACGAAGGAATCTGGGCGGAACGCACCCGGCCCCGCGTATCTACTCCGTTAAGATGGATCGCTCTGCAGATTGTCCTCACTCTGAGTTCGACACGCGGGGCCGATGCTAATCCCAGACGCAGAAGTAGAACTCAGTGTGCCCAATGCCTGAGTAAGATGGTTCAGCCCTTGCGGTTAAGGTCCTAATGGAAGCTTGGGTAGCATAGGAATCGTGACCTCTTAATAAGCTAACTTTATCCATGTAGAACGCGCGAGCCATCCGAGTGGCATATGTGGTGATACATATCTCATGTTTCTGTCGTAACTTATTGCTTATGCTGATTGATCCCGCTCTCCTATAAAGAGTTCAACACCGCATGACAAGCGTAGCCGACCACACAACTAGTAGTCCATGAGCGAAAGTGTGCTCAGCAATCTTCCGAGCGCTTGACATGGTTGATTTGCGTCCCGGAGACCAGCGCAGGTAGGGAATTGGGAAAGACTCGTCTGCCGGGACGCGCAGGGCCTTTCGATATCCTCCCTTTGTACTTCTTCAATACCTACGAGCATACTTTAAGGTGGCCCTAGCCTTCGTGCCAAGTTCAGACAGAGGAAGCGCGGTATGCGCTGAGCCAGGAGAACTCTTTGGGTAAGTACTTGCTGACTGTTGCACCAGGTTACAAACTCTAGCGAGTGCGCCCGGGAACTTGTAACGGTCGGGTTTTATGATTAGGGACCGGTGAGAAGGCGATGTGGTCAGCAGACCAATAGCACGCCATTTTTGTAGTTCTCTCTTAATCTTGTTTGGCTTAACCTTCTAGTCGCTATTATGCTGGAGCGTTGCATAGGTGTTTCGTGGATACTGCAGGTCAGGACAATGGCGTTGAAATGATTACCGTGGATCCGGCATGGCGCATGCGCATGTGAACTTCACTGAAATGGTGATAGAGCGCAGTAAATCAAATGGTTTAGTGCGTACGCCCTCAAACGCACATATGGACCTTACTTGGGATCAACGCTTGTTGCACCCATTGGGAAAGTAATGATTCATCTACCACCAACTGCTCCCGCTGTGAGCGGACGGCGAGTCTCGTATTATTGGAGGACTCCCGTACCAATCCAAGCTGGAACATTACGGTCAGGTTAGTTTTTATTTCACCTGGGGTTCAAGTTGTTCAATGTTATGGGGCAACAACCGACTGTTGACCAACCTAGAGAGTTATTGTTCAAATATGTCGTACGCAGGGGGATTCCGGTCCATTGCGATAGCGTTATACTCTATGGCAATTACCTGTTATAGACTAACAACATCGTCCCGGTCAGAGCGACTTAACGATGCCGCCCGTGCTTTGGATAGGTAACAGCTAGTCATCTTCGTCGTATTTCACGTGGGGCCCTCGTCCAATGTGAACTTACTGATGCGTTAAAGCGCATCCCTAATAGGGGGCAATTCCCGAACTCACTAGAATGCGTTCACGCGGGGCCTTTGGTCTGCTAAGAATACCGAGCCTTATCCTGGGGTAAGGTGATGTATCTGATAGTCTATTTCCACGTTCGTCCGGCGTCCGCGATCCTGGGCTCAGGATATCCCAACCTGACCGTTGGGGCCCTGAGGAAGGTATCACCACCAGCGATGGTGATTACGTAATGCATCGGCCTACAGTTACTGGCAAGCAACAGGTTTGAATGCTTATTACGGCCACTCCATTGTTTATTTGCCTTGGTTGCTGGGTTTAGGTTTAGCCCGCACGTGTTGGCGTCTCGTTTCCCATCTTGCAGTTGTCCGCGCTCATATGGAAAATGGCGAGGTTAACTGCCCGTGTCCATAGACCGGCTTTGAGTTAACGCTCATTAAGGTACATGTTGAGCCGCGTAGTACCAGATTTGAGAGGCCCATCTGATAATTTCTCACCACCCTCCAAAGTGCGGGATACCGGTAGCAGTAACCAAAGGCGCTGATATATTTTCTTGCCATTTGCTACGTTATAACCCGGATGATCACGGTGTTAATGTGCCAGGTGGGTGCTAGTCGGTGCATTAGAGACCGCCGGGAATTGCAGGACGGTCGGGGATGACGTCGCTTTGTTCGCCACCCCATCTTTACGGTCACACGAAGCACCGGCAGGTTGGGACTATTTATCTACTATCCCATACGGGGGGCACACTGTTGTCAGACCACCCCCCCAACCGTTATTGTTGATGACGATCCAACCGCTATTCCCGCTCATAACGAGCTAAGAGCCCACGCGAGCATCCGTACCTTCCAGTGGTTGAGCCGAAGCCAGCGTGGGTGCTCTGCCTCATTTTTAGGCCACCCCTGTTGTAGATCTTCGAAATATCACGCCATGTATACGAAGCTATATAGCACTATTCTGAGTCACACATCTCCCCATTCATGGCGGCCATTAATAGAGAGGCTCGCAATGTAGCTCAAGTTAACCATATAGAATGGTCAGCAACAGATACCAGACTTCGGCAGACCCATACAGATTCAACCGGCCGCTCCTGTGCCATTGAGGGCTCGCGGGGGCGTCCTGATCCACCACCCAGTCAGTGAAATAGGGGGAAGCTAACTGAACGTTAGAGTCAAGGCGCATCGGGCGTTGGAGTGTCTCGACTACATACTCATCGTTAATAAAGCGGGGCCTTGCACTGGTCGCGTAGACATAGCTAGTAGTAGTGTTGAAGTGATCGGAGAGAGAATTTATCCAGAACGCTCGAAACATCATTCGTACTGGTACAGTGGGCCAGGAAAACTGCGACTGTTGCGTAGAAATAAATCGTGAATATCTTAGAAGGTGGTAACTCTAGCTTTCGGGTAAAGTTGCAGTCCCCGATGCTGTGAGTCCAGAAATAGTATCTATTAATATTGGGAAAAGAAACGTAATCGTCCGGCTCGTATCCAAATGAGGATTATGACGTACTGGGAGTGTTGCCAGTGGGTGTCTCTGTGCCTCCGCGGATATCGTTCTAGCTGGCTAATAGCCTATGTGCCGTCGAAGATCATTGCATCAGCGCAACACTCGCATGGTGAACTGTATAATTTTGTCAGAGGTAACCGCCACTTAAATAATTTCGGCGTGTATCCGGTATCAGTCGTTTCTGCAACTCGGAAAGCCTATTTGAAGAATGTCAATAGGCGTGATAAGAATGTTGTTCTGTTACGGGGTGTAGTCCACTCACCACTCGTATGGTCCCCTATCCTGAGAGATAATATCAAGTTAGTGTGTCACTAGAACGCAGCCCGCTTTGGCGCGGCAGTCACTTTCAGGCCCTAGTGAGTTAGTGTAAGGGCGTTGTACTCCACTGATTTAATCTACATTCGGCCAAATCGAATGAGCATTTCTCTTCATATTTGCATCGTTGCTCACGCGTACGGATTCCCGATTTGGGCCAGCCGTTTGTGAATACATCGTTACGGTAACTGATTATGGGGAATAGTGTACGATCGCGACAACTCCGGCTCACTTTCATCATCAAACAACTAGTCCACCGTCGTTCCCCAGACGTGGTGTCAGGGATCGCCGAAATGATATCGCTTGCTAGTTTCGAGATCTGACCGCCTGACCATTACCGCCGACCTAGGCGGAGTCAAGAAAGACTGGAGTAGGACGCAAGAGACCTGGGCTGTAGTCCTGATAAACAGCGTATAGAAGTCCCATCCGACAAATTATTAGCGATAGGTAGTGGGTTTTTTAAGCGGGAATACGAGCCAGACGAGCACATGCCCACCAAGGACGGTCCGAAAGAGATTGTTTGACGGCTCTCGCTACGCTGGGTCTGATAATGACGTATTTTAGGTATATGTTCGCCCCTCACTCCATAGTAACGACTTCACCGCAGTTATATGCCCGGGTTGCGAAAATTGGAGGACTCGTTGTCATGCCATTCATCAATCCAGAATTGATTACCGCAGATACCCCCCCTGACTAGATATCAACCGATCCCAGGTGTGGTTCCCGATCGCCCCTAAACTCTCCTTTCGCCCTGACTCCTAGCATGCGACTGGGACGTCGCAGCTGCAAAAATTTCTATGGACCGAGCGGCCTTCAGGGTTGGTGTCATGCGTCGTTACTGCTCCGTTCTGTCGGTGATGTCCCCCCGGTCAGATGACGGAACCCACTAGCCCTGTGGCGGATGGTAGGATTTTCATTGCGCCCGTCATCCCGGCGCTCCTTTCCAGCACTGGTTAAACGGGCATGAGTCCGGAACTTGCCAGGAATAGAACCCAGTCCACATCCGAGTTCCCTTGTTGGATTTTACAAATTGTTCTAGGTTAACCGGCGCCCTGCCGTCCTCTGGGAACTCCGAACGGTACTGTCTTTTTAAACTGCCCCAAGCATAACTTGGTTATACTTCGCCTAAGGAGATAGAGAGTTTTAACTCTTCAGAACATCTTCATTGATGTACCGCTAAATCGCTGCCTTCGGGAAAACTTGCTGCTGAACAACTGCACGGGATCGCCGTGCTTCCGCTAGAAAGCCCGTAGCGCCGTCGCTTAACCTTGCCGATCGAACCAAAATGTGCACTTGGTCAGTGGGTTTGAGCTAAAGGTCTGCGATCTAACACAGAAAAACGCCCGGTAACGAGATTCCGGCAAGTCTCGTAGCTTTCTGGCACAATTGTTCAAGGTTAGGTGCGGTACAGCTCATTCTAGTCTCCATCGGGAAAAAACCTCCGGCGGTCAGCCGGGCACTCCAGATCGACCAAGGACCCACCGGGGTGAGGGGACGTACCGTACGGCATCATGAGATGAGCTCGAGTATGAATTCCAGGACGGCAATGCATGGGCAGTTGCTCCTATTTAAACGCCATCCTATCCTTCTTCCCTCGTTGCCTCAACCGCGGCGGGGCCCATCAAGCGCGGATTTACTTCGAGTTAGAACATCCCTCGTCTGAGACCTGTTTCAGGAACCTGGTTGGCTGCCTGTCTTTGCGAGAAACCGCCTCGCACACAAGCAGGTGCCGTCATAAGGGTGGCAGGTCTGGACTAAAAATTGGGTTAGAAATTACCTCTTGCAGCTCGGATCTACGACAACTGCGTCCCAGGGGAATCATTAGCTGTCGCTAGTTCGTTCGGACGTCCCGTATGACTATCTATGTTTGTTACCTGTCAATCGAGCGTTTCGTGAGAGGTGACTGGCGCACGCCTGCGTGACCTTATGACAAGGTTGGAGTTCTCTACGGAAGTGAGATTGGCTGAACGACGATCGAACCCGATAGCAACCTTTGGCGCCCCCATTTGCTGACCCAGAAGCCGGCTCAGCTACTAGCAACCCTCACACTAACAGCTCCCCACAAATTATACTAGAATAATGGAACGGGCGCGCTGCGATAAAAATGCGATTGTAGAGAGCGTTCGGCGTAGTTTATTTATAGAGCCCCATCATCAACAAAAGTTCGGACGTCTACTTGATCAGCGCAGTTGTAATTTAGCCTCATAATCCTAATACACCCATACCACTGCGTGTGATGTCGCACCCGATCACCCCTGGCTATTTCTTTACGAGCCGATTTGCGCGTGTAAGGTATCCATATCCATTACGGTTGATACCTCAAAGCCACAAACGACAGAGTGTATAGCGAAATCCGTAGCTGTAGTTCCATCGAACCAGGTCTGCCTAGTCTTGCGTCTCAGAACACGAAGTTATATTGCACCCCCCAACGATCATATGTCAGAGCCACAATAAGGAATGTGGTACTTTATGGCACATGGCCCAGCACGTATAACCATTACCGCCCGGATGATAGCAAGGAAGCTCGGGCTCTGTCTTCAAGTAGCCGTGTACCGCTAAAACTGTTGGCCCTTAGGATATTGTTTATGCTCGGATTTTACCTGCCTGGGGCTACGATGACATAAACTGGAGGCTGAATAAAATAATCAAGGTATGTACGTTCGAGGTTATAAATGGATCGACTGCAGCTCTCACCCACTACGGTGATTGCAGTTCAACCAACACCGGCGTGTGAAGCGTTTATGACTATGGTAGAATTGTCTACGATAATATCCCATAACCCGTAAGTTTGAGGCCTCAGACATTACTAAGTCAACCTCTGAGTCGGGAAATTTACGACAGGCTAGAGCGTCGCGGCTAGATGGGCTAGCGCTCCGTTATGAGCAGGGTATGAGATAAGAATCTAGCTATAGGTGGTATTGGTCGCCATCGACCAGGATAAAAGAATTTACCGCTGATCTTTGAAGCCTTTCCTTTGCTGGGCTGAATGGGCGCATATATGGCGGATTGCACAATAACCTCGTCTACTCGTATACGGAACAGACGAATCCAGGTTATTTCGTCGCTTACATCGTCGGGTGAGCACCACTCAAAGACCTTGATCACTAACTACCTGCAAGTGTCATATGCAGAATTAGATGGAAAAGGTGGCACTTTACACGTATAGATCACCCCGCGTAGACGACTTATAGTGGGTGCGCCCACACTTATCGTCGTACTCCCCAAAGAGCGTGCTCTCTCTTCTACCAGGTCTGACGGCTAAGCGCTCCTAGTATATCTACAAAGGTCCTCTATGATTATAAGTATTCATTTAATGAACTTAACAACAGCTTACTTCTTAGGCCTGAATAAACAGGCAATGCAAGACAAATTGCATAGATAGGCGCTAGGTCTATATGAGACCATTACACGAAGTCTAGCCGGCGTACTTGCACGCTGAACCAGTGGTCCTTAAGTCCACTGAAATACCCCTTCATGGCTAGTGGTACACACACTCTATATCCGTCCGATATGAAGCGTCTCCAAGCTGCCTTATAGCGAATCATATATTCCTAGATCCGAGGACGGCTGTGTGAATATGGCACCCATCGTATCCGGGTATCTTACCGTCATACAAACAGCCTGCGGTTCGTGGTAATTCACTCACGAGTGCCCCTGAGTAGCAAATCCGAAAGGCAACAAATAAACCTATCCATACATCCCGCATCGGTACACACCCCTCCACTTGTCTTCATAAAATGACTACTTCTCTAGTAACGGTTAAGTATCGGTTTAGTCGGTCTGATAATTCTCCCATTTGCTGTGCTAGAGAATATCAAGAGCTCCATAATGTCATATTACAACGCGTAGATAGGACGCATGCAGATATGGGTTTATTTAGCTGGCTCATCGCGGTCACTCGCTAACAAAGACGGTTACCATTGAGACTGATGGCCCAAGTAAGAAGGAGGAACTGGAATGAACCAAGTGTCGCAATTAATGACGGCCTTACCGCTCAGGGAGAGATTAAAATAGGATGTCTACGCGGAGGCGCCCGTAGCCTAAGGGCTTTGTGCGGGTAAAATTGTTACATGCTATTGGCTATAAAAATAGCATTATGAAGCAGTCCGGACCTCACCTTCAGATCGGACTACGGTATCAAGGCGCATCGCTTGTAGCGCAGAGATTTCAGGACAATTAACACGATACCTCAGGTAATAGCCACGTTTAGGGCCAACTTTATAAAGCACGGGAAGGAAAGACGGCTTCATTCGGGGTACGTTGTTTTGTCAATATGATGGTTACTATCTGATCACAAGAATTCACTATTGCCGAGCTCGGTTACTCGTTCGACGTTCGACTCCCTATGAGCTGTATCGTGAGCCTGTCCCATAGCCCCGCATATACAACAGCAACTGGCCAGTGTATTAACACAACAGCGGGTTAGGCTCACTTAGCTACGTCCGAAGCCATGGTGCGCATTCATACGGCGAACAACTATGTATCATATATGTAATGTTAGCAGTCCTAGAGGACGAAATATGAATGGCGCACCAGACGCTCTATTATGCTAAAGCCGTCTTGCGTCGTTCACTGGCCTTCGATCAGCTTACTGGGGACTCTTACTTACCCTCTCTAATTTAGGAACGGAGCAATCATATCTCTACACTGCAATGAGCTCACTCTGTTCATGCGGGCCAATCGGCCCATTCTCTTAGTCTGAGAAGTTAGTTCGGCGGATGACACCATAGAGAAACAGATAAAACGCTGTTTGGTTTAGCCTGCCGGTTAGAAGCCTGCCAGGTGAATGCGATGAGCTAAGCTCCTTGTGAACCAAGACAAAGTGTGGCCAGCGAGCACTGTGCTGCCACTCGCTTAGCAACAACCGCAACCTTTGGCATTCCCCCTTAGCATCACGCTAGCGAAACGAGACCCGACGTCCCTCCTAAACGGCCCTCAAAACCGATAATCACATGCTTTCCGACCTCTTTTTTAGAAGGCTGGGGTGCTGATGCAGTTTCGAGTCGTGCTTTCTGGTGGAGCCCTAACCCATGGAATTACGCGTATATTGGTGGGACGGTGCCGTCGGACCTGATTGGCGTAGCACTTTGAGGGTGTCGGACTCTTCAAGGTATCAACCTTGCCCCTGAGGTCATC
		</sequence>
    <sequence><taxon idref="Location_2_2_1|28.56746599309849"/>
			TTCACATGTGACCATCGGGACTCATGAGGTCGTCGGACAAATGTAAAGGCTTGCCCAATCGTGTGCGGTTGCGGCCTCAAAAGTTCCTGCGTTAACACCGTTCTCTCGTTACTCTATGCAGAGGCGATTAGTAAGCGTGCAAAAACAATTCTCCACCGCGACCCCGGGAATGTCATTCGCTTAGTACAGCGGCGTGATTCTCCAGAGTTTCTTTAGCCGGAAATGCGCACCACCATATTCTGCTACCCCGACAACGTCGTTGATCCGACCTCTGCGCATAATAGTAGGTAACGAACGTGATTGTTTGTGTGCACGCTCCCGTGAACCTGGTCAAGTTACAGGAAATGAGCGCTGATTTTTTCAGGTCAAGCAAGTACCTGCGGGAATGCTACCCCCGAGATCGAGATGAAAAACCAAAAGGAATATGATTTTTAAGTGTCAATGGCGCTGCGGTAAGTTCAGTACATTTCCCAGGGTCCCCGTACTGGAGACGTATGGAACCTTTCAATCTTCGGAGCTTCTACATGGTACATCCTATGTTGGGAATCCCTCTGTAATCTGTTCTAACAGCTAGTGCCCAGCGTCGACACCTCCGCTCCATTATATTGCTACACTACGAAGTTACCGTCTCTAGAGCTGAGGTTGGGGGTAGCTTCGACGGCTCCTAACATGACGCGATGAAGAGTATCTCCCAGTAGGACTGGCAGTGTACTCTATTGCGAAATCATCCCTACATGTAGAGTCTATAGGAAGTACTCGAATTCACTATACACAGCTGGCACCTCTACTTCTTTAGACAAACACCTCGTGGCTAAGTGCATCGCCACAGCAGCTAAATCTCCAGCGTAACGCCCAAATGACCTTCTAATGAGTCAGAACGATCCCGCTGAATGCATGAAGCGATCGTTCATGTGAGGTATGGAGTCTAACTGACAGAAGAATCAAGCTCGTCGCCACTCCCTTAGGCGAGTAAAACTGCGGGACCTCAGTAGTTTGCATCGAGTACGGGTGTGGATTAAATAACAATTAGCAGATAACGCTTTGAGTGCCCACAGCTTAGACACGGTTCGCAGGTGCTGTGTATCGTGCGTGACGTTTCAAAGGCTTCAGCCTTGCGCGCTCACTGCGCCGACTGCAGTGTCTGGGGAGCCGCATCTACGCACTCTCATGCTTCAGCTAGCTATGAAATTACTGGCGAGGCGCGAGACTTCGCGCAAACTTATGACACACGAGACACCGTACAGGTAACACCAATCTAGCCTACTTACTGCCGGGGGAGCGTTATTATGTTATAGTACAGAGCGCGGCAGTAGTAACATTCTTAAGGCGCGTTCAACGCGGTGGGAAGTGCCCATAATCTCCGGCCACGACAATTCCACCATGCCGCAAGTTATGCGGGGGCATACTTGTATACCTTTAGGCACGACGGCACCTTCAGTCAGACGGTAGCGGACCGCCCTATTTAGGTTCATGGGCTTTCCAGTGGCGACGATTGTGGCCCACCAAACCTTAGAATGGTACCGTAGTGGGGGACTGGGGTACTCGCTCTGCATCCAGGCTTTGGACAGGACGGGAACTAACGATGAGTCGGTGGGAGAAAGAAGACAAGGGCGAGCTGAGGATCCCATATTAGGACATAGAAGTAGCGTAGCCATAACCCCACGAGGCAAGGTATACCCACACGACCCAGGTGAGTGAATAGCTAAAGAACACCCAATCCGGGGTACGGCGTACTCATTGATAATAGTCGAACAAAGTCTATCACCGTACGAGTAAGGAACGTCCACTAAACACAGGTAGGATATTTTTACATTACTGAGAGAACCAAGCTTCAGAAATATCATTCTACCTCTCCATCTCCAGAGAACGTGCTAAGCGGAACTACGCAGGACTTGGACCAGTTGGCTTCTTCGCAGCCCGGCGTCGCCCCACGACGAGGATTCGTCCACAGCTAACTTAACCCACGCGTTGTGTGTTTCGATTCTCTCCGCGGTCGGACTCGAGTATAACAACGCAATTCCGGAGATCTAGTACGCAAACGCCGCAGATAACTCGATCGCCGATTCATACGACTACTGTTTGCCGAATACGTCGGTATAGCATCGATCGAAGATCAGAGCTGGGACTTCAACGCCTGCCGTAGAAGCTTTACCCAGACGAGTGAACATGAGATTAAGTCTGATTGTCCAACGAGCAGGGATGAACAGGGGTCCCAGCGCGGTCCCCTTAGTCACCAGGACTGGGCGAATCGGGCCGATAAAATTCTCTAACCCGCTTCATGGTCATGTCGAGCCAGGTCCAGGCTTGCACTATTATACTTTCGGATAAGCAGCGCGTCTTAACGCTAGACTCAGTATTTGTAATTCCCGTGGTGAGAAGGGTTATGTTGTGACACTCATATCTGAGTGCCGACGTGTCAGCTCCACACCTGAATCAGCCACCACACACGCTTGCCTCGGATAAAGGTGTCGCGACACAGAACACAGCCTACCCGTCAGCGGTCTTCAGCAAACTTAGAGTCTGAGATGTCACTTCTTGATATTTCTAACAATCTCTAGTAATCCAAGCTATCGCGGTGGGATGTACGGACGCCGATTCAATCGCAAAACCGGACACCTAAGGGGTTACCGACACGTATAGATTGTTTGTGCGGCGGTCGGCTGGCTCGGTAGTGCCTGTGTGGGGAGAAAAACAGCACGTACAGGCTATGAGCACATGAAAATATCCTCTATAGTCCGGAGACAGACAGTAATCCCGTTTGATTGCCCATACAGCGTAAACATGTCTGATATCGGACAACCGTGGGTGAGGGATAGGCACAATAACGACAGCTGGCGAGCAGTTGCGTTGGCCAAGGCGCTCGGGGAAACTATACCACTCTAGTAGGGTTGAGTCTTCCCCTGGGTAGTAGATTAAAGATGTCCCCACCAAGCCTGACTGTTGGGGGTCGGACATTATAACCACCCTTCTATGGGTGGACCACAGGAGTACTCACCTCAAGACGGTGGGGGGTAAGTATGCCAACCCGTCGTGAATGACTCCGTTCGCCTGAGCGAAATAGTCGTATATAGTTGTAGCGACCTTGGTCTAATGAGGTCGACACAGGGATTAACTGTATACGAAGAAGGGCCGTCCTCCGTAAAAATGCAAGTCGCAAAGAGAGACCTCTTCGACTGTGCCATCGTTATGATCCTGGAACTGCTCCCCACTCTTAACCCTTCTATAAAATACATCGTCTAGTAAATGCAATTATACCATAGTAAAACCAAAGGATATGGTGCACCAGACTCAGTGATCTAGATATGGCCAGCGGTCGCGGTTAGTTGCTCTCATTAGTCATGGGCGCGGGGGTGAGAATTCTTATCTACTGGATAACTCACACAAGGCAGAAGACCTTGCGCGCACGGTATCTGAGGTCATTAATACCGCAGTCAAGATTTACAGGAGGAATGCTTTGAGCTCAGTTGGAGTTTGGCGATCGAAATATAAAGATGAGGTTAGAGGGCCGGGCTTTTCTAGGATGATCGTGCACGATCGGCTTTTAGGATCTCGCTCACCTGATCAGAGTGGTTGCCCTGAGGGCAGCCCCCAAACGGCTTGACCGAAATGTTCACTTGACCGAACATGTCTTCTGCCATATTAAGTGTCGTCAACTGCCGTCATATGGGATACCGATCGTCACCGAGGTGTTAACAATGCACCTCCACCAAAACGCGGCGAACTCTATTGTGTGCTTGAAATATAGAAAGATCTATACGTCTACATGTCGTATCCCCGTCAGTGGTCCACTATGCTGAATTTACTGTGCTTCCAGCGAACCTCGAATGATTTCCAAGGTATGCGTGGATAACGTAACGCGGTACGTATCTATAGGTCAACGCGCCCCCCCAGAGATCGGTAAGCGAAATATTCACATTCCTTAGGAGGCGATGCATTTAAGTCGATATCTACCCGGGGATAGCGCGTGCCTCTCCGATTGCGATTTTGCGTCGTTCTATAATGGCCGATATGAGGGCCAAATTGGGTCTGTGTGGTCTGATGAAGTAATGGTTTGGGCTCTCGCTAAAACGACCCAAGCCTCGTCTAGAGCAGAGTCTTGGCTTATGATATCCCCTCGCTATGCTTAATATAGACTGCAGGCGTGAGGCACACGAGGAAAATTAGAGCTTCGCCGAAATGGACCGGTTACCGCCCGTCCTCCCTTCAACAACGTTTGGCCGTTCCCTACGTTTGTACCATAAGGCTTTCGGGCCGCAGTTGTCCTTGGGCAGGTCCTACTACGCATTTGTACATGTTGCTCTGTCTCTCATGCGCACAGCAAGCACAGGCCAGGACTCCGCGGCACCCAGCGGCGCACCGGTCTTATCAACTCGACCTGACACGTGATCACCCGTAGGCGAATTATAGCTGTAAGATCGGAAGTAGTTCGGTCTCGCGTGGTAAGTGCTCCAACGGGAAAGAGGCTTAACTCAGCTGCTGGCATTGTAAACCAGAATTCGTCTACGTAAAGCCCACAAAATGACCTCAAGCTTATAACGACCTCTAGCAAGACGATCCTATCAGAAAGGTGCAAGCATCCGCCGTGGATTGTCATCTCCGACCGTATTAAATGGGGGTGGCAACGGGAGAGACTGCAAGCCAGATATACCGGCGCATAAGTACAGCTGAACCCCGAACGGGGGATTACTGGACTATGAACCTGACACTACTATGCCAAGATGCGATGCACGACTGGCCACTACCTGATGCGGTCAGACGCCTATCGCGGCACCCAAAAGAGGTAGGAACACAACCTTTGGCTATCTCTGGTCGGAGACTAACCGCAGACGCCATTATACGGGGCACTTCATCTTCGTGACTTAGCGAAGTCCCCGATTCTTCGGCTGACAGCGGCATCGGATGACCGTGGCTGATATTAATAAATATGTTGACTCGAAAGCTTGTTTGTTTTCTCACGGCCTCATATCATGCGAAATCATGGCTAGGAAGCACTGGCCGGCAGGGACTAGCTTATCTGACGGAGCACAAGTCTTGATATCAAAAGAATCTTGCTCTCCGTGTTCGCAGGGCACATTCGTTTGTTAATTATACGTCTGGGCCTGGTGCCCATGAAAAGAGTCAATAACTGCAGACCGGCGATCGGCGGCCCTCAATAAAGGGAAGAATTCCGGGGAGACAAAAGCTATAAACCGGACCCTCGCACAGTTTTCAAATCCTTTTGGACGTAAGCTTTTTTGCCCGACTATTGCGTAGAAAGCGGTAATAGAGTGTTGCGGCGGGTAGTGAAGCTTCTGACGTCACAAATAGCACAGATCAAAAAAGGTTTGCACTGGAGGGAATAGCTAAGGCTAGGCCACGAACCGGGTAATGCTCCAGTGAGCGGTTTTTCACCGACGTATTTAGTGAGCATCACTCTCACCTACCAACCCACCAATCGAATCATCGCCACGAGTTTACTCCGCCTGAAACTACAAAGAAATAGAAACCGTCTGTTCACCGAGCCGCACCCATAAAGCTGAGAATATATGCCTCGTTACTTTATTTAGGGGGCATCATTTATAGGAGTATACAGGGTTAAGGGGAGTACAACGCACTCAAACAGGAGTTGTATACCGGGGGGGACCTGTGGACCATTCGAACAGTGTCGAGCACGAAGGAATCTGGGCGGAACGCACCCGGCCCCGCGTATCTACTCCGTTAAGATGGATCGCTCTGCAGATTGTCCTCACTCTGAGTTCGACACGCGGGGCCGATGCTAATCCCAGACGCAGAAGTAGAACTCAGTGTGCCCAATGCCTGAGTAAGATGGTTCAGCCCTTGCGGTTAAGGTCCTAATGGAAGCTTGGGTAGCATAGGAATCGTGACCTCTTAATAAGCTAACTTTATCCATGTAGAACGCGCGAGCCATCCGAGTGGCATATGTGGTGATACATATCTCATGTTTCTGTCGTAACTTATTGCTTATGCTGATTGATCCCGCTCTCCTATAAAGAGTTCAACACCGCATGACAAGCGTAGCCGACCACACAACTAGTAGTCCATGAGCGAAAGTGTGCTCAGCAATCTTCCGAGCGCTTGACATGGTTGATTTGCGTCCCGGAGACCAGCGCAGGTAGGGAATTGGGAAAGACTCGTCTGCCGGGACGCGCAGGGCCTTTCGATATCCTCCCTTTGTACTTCTTCAATACCTACGAGCATACTTTAAGGTGGCCCTAGCCTTCGTGCCAAGTTCAGACAGAGGAAGCGCGGTATGCGCTGAGCCAGGAGAACTCTTTGGGTAAGTACTTGCTGACTGTTGCACCAGGTTACAAACTCTAGCGAGTGCGCCCGGGAACTTGTAACGGTCGGGTTTTATGATTAGGGACCGGTGAGAAGGCGATGTGGTCAGCAGACCAATAGCACGCCATTTTTGTAGTTCTCTCTTAATCTTGTTTGGCTTAACCTTCTAGTCGCTATTATGCTGGAGCGTTGCATAGGTGTTTCGTGGATACTGCAGGTCAGGACAATGGCGTTGAAATGATTACCGTGGATCCGGCATGGCGCATGCGCATGTGAACTTCACTGAAATGGTGATAGAGCGCAGTAAATCAAATGGTTTAGTGCGTACGCCCTCAAACGCACATATGGACCTTACTTGGGATCAACGCTTGTTGCACCCATTGGGAAAGTAATGATTCATCTACCACCAACTGCTCCCGCTGTGAGCGGACGGCGAGTCTCGTATTATTGGAGGACTCCCGTACCAATCCAAGCTGGAACATTACGGTCAGGTTAGTTTTTATTTCACCTGGGGTTCAAGTTGTTCAATGTTATGGGGCAACAACCGACTGTTGACCAACCTAGAGAGTTATTGTTCAAATATGTCGTACGCAGGGGGATTCCGGTCCATTGCGATAGCGTTATACTCTATGGCAATTACCTGTTATAGACTAACAACATCGTCCCGGTCAGAGCGACTTAACGATGCCGCCCGTGCTTTGGATAGGTAACAGCTAGTCATCTTCGTCGTATTTCACGTGGGGCCCTCGTCCAATGTGAACTTACTGATGCGTTAAAGCGCATCCCTAATAGGGGGCAATTCCCGAACTCACTAGAATGCGTTGACGCGGGGCCTTTGGTCTGCTAAGAATACCGAGCCTTATCCTGGGGTAAGGTGATGTATCTGATAGTCTATTTCCACGTTCGTCCGGCGTCCGCGATCCTGGGCTCAGGATATCCCAACCTGACCGTTGGGGCCCTGAGGAAGGTATCACCACCAGCGATGGTGATTACGTAATGCATCGGCCTACAGTTACTGGCAAGCAACAGGTTTGAATGCTTATTACGGCCACTCCATTGTTTATTTGCCTTGGTTGCTGGGTTTAGGTTTAGCCCGCACGTGTTGGCGTCTCGTTTCCCATCTTGCAGTTGTCCGCGCTCATATGGAAAATGGCGAGGTTAACTGCCCGTGTCCATAGACCGGCTTTGAGTTAACGCTCATTAAGGTACATGTTGAGCCGCGTAGTACCAGATTTGAGAGGCCCATCTGATAATTTCTCACCACCCTCCAAAGTGCGGGATACCGGTAGCAGTAACCAAAGGCGCTGATATATTTTCTTGCCATTTGCTACGTTATAACCCGGATGATCACGGTGTTAATGTGCCAGGTGGGTGCTAGTCGGTGCATTAGAGACCGCCGGGAATTGCAGGACGGTCGGGGATGACGTCGCTTTGTTCGCCACCCCATCTTTACGGTCACACGAAGCACCGGCAGGTTGGGACTATTTATCTACTATCCCATACGGGGGGCACACTGTTGTCAGACCACCCCCCCAACCGTTATTGTTGATGACGATCCAACCGCTATTCCCGCTCATAACGAGCTAAGAGCCCACGCGAGCATCCGTACCTTCCAGTGGTTGAGCCGAAGCCAGCGTGGGTGCTCTGCCTCATTTTTAGGCCACCCCTGTTGTAGATCTTCGAAATATCACGCCATGTATACGAAGCTATATAGCACTATTCTGAGTCACACATCTCCCCATTCATGGCGGCCATTAATAGAGAGGCTCGCAATGTAGCTCAAGTTAACCATATAGAATGGTCAGCAACAGATACCAGACTTCGGCAGACCCATACAGATTCAACCGGCCGCTCCTGTGCCATTGAGGGCTCGCGGGGGCGTCCTGATCCACCACCCAGTCAGTGAAATAGGGGGAAGCTAACTGAACGTTAGAGTCAAGGCGCATCGGGCGTTGGAGTGTCTCGACTACATACTCATCGTTAATAAAGCGGGGCCTTGCACTGGTCGCGTAGACATAGCTAGTAGTAGTGTTGAAGTGATCGGAGAGAGAATTTATCCAGAACGCTCGAAACATCATTCGTACTGGTACAGTGGGCCAGGAAAACTGCGACTGTTGCGTAGAAATAAATCGTGAATATCTTAGAAGGTGGTAACTCTAGCTTTCGGGTAAAGTTGCAGTCCCCGATGCTGTGAGTCCAGAAATAGTATCTATTAATATTGGGAAAAGAAACGTAATCGTCCGGCTCGTATCCAAATGAGGATTATGACGTACTGGGAGTGTTGCCAGTGGGTGTCTCTGTGCCTCCGCGGATATCGTTCTAGCTGGCTAATAGCCTATGTGCCGTCGAAGATCATTGCATCAGCGCAACACTCGCATGGTGAACTGTATAATTTTGTCAGAGGTAACCGCCACTTAAATAATTTCGGCGTGTATCCGGTATCAGTCGTTTCTGCAACTCGGAAAGCCTATTTGAAGAATGTCAATAGGCGTGATAAGAATGTTGTTCTGTTACGGGGTGTAGTCCACTCACCACTCGTATGGTCCCCTATCCTGAGAGATAATATCAAGTTAGTGTGTCACTAGAACGCAGCCCGCTTTGGCGCGGCAGTCACTTTCAGGCCCTAGTGAGTTAGTGTAAGGGCGTTGTACTCCACTGATTTAATCTACATTCGGCCAAATCGAATGAGCATTTCTCTTCATATTTGCATCGTTGCTCACGCGTACGGATTCCCGATTTGGGCCAGCCGTTTGTGAATACATCGTTACGGTAACTGATTATGGGGAATAGTGTACGATCGCGACAACTCCGGCTCACTTTCATCATCAAACAACTAGTCCACCGTCGTTCCCCAGACGTGGTGTCAGGGATCGCCGAAATGATATCGCTTGCTAGTTTCGAGATCTGACCGCCTGACCATTACCGCCGACCTAGGCGGAGTCAAGAAAGACTGGAGTAGGACGCAAGAGACCTGGGCTGTAGTCCTGATAAACAGCGTATAGAAGTCCCATCCGACAAATTATTAGCGATAGGTAGTGGGTTTTTTAAGCGGGAATACGAGCCAGACGAGCACATGCCCACCAAGGACGGTCCGAAAGAGATTGTTTGACGGCTCTCGCTACGCTGGGTCTGATAATGACGTATTTTAGGTATATGTTCGCCCCTCACTCCATAGTAACGACTTCACCGCAGTTATATGCCCGGGTTGCGAAAATTGGAGGACTCGTTGTCATGCCATTCATCAATCCAGAATTGATTACCGCAGATACCCCCCCTGACTAGATATCAACCGATCCCAGGTGTGGTTCCCGATCGCCCCTAAACTCTCCTTTCGCCCTGACTCCTAGCATGCGACTGGGACGTCGCAGCTGCAAAAATTTCTATGGACCGAGCGGCCTTCAGGGTTGGTGTCATGCGTCGTTACTGCTCCGTTCTGTCGGTGATGTCCCCCCGGTCAGATGACGGAACCCACTAGCCCTGTGGCGGATGGTAGGATTTTCATTGCGCCCGTCATCCCGGCGCTCCTTTCCAGCACTGGTTAAACGGGCATGAGTCCGGAACTTGCCAGGAATAGAACCCAGTCCACATCCGAGTTCCCTTGTTGGATTTTACAAATTGTTCTAGGTTAACCGGCGCCCTGCCGTCCTCTGGGAACTCCGAACGGTACTGTCTTTTTAAACTGCCCCAAGCATAACTTGGTTATACTTCGCCTAAGGAGATAGAGAGTTTTAACTCTTCAGAACATCTTCATTGATGTACCGCTAAATCGCTGCCTTCGGGAAAACTTGCTGCTGAACAACTGCACGGGATCGCCGTGCTTCCGCTAGAAAGCCCGTAGCGCCGTCGCTTAACCTTGCCGATCGAACCAAAATGTGCACTTGGTCAGTGGGTTTGAGCTAAAGGTCTGCGATCTAACACAGAAAAACGCCCGGTAACGAGATTCCGGCAAGTCTCGTAGCTTTCTGGCACAATTGTTCAAGGTTAGGTGCGGTACAGCTCATTCTAGTCTCCATCGGGAAAAAACCTCCGGCGGTCAGCCGGGCACTCCAGATCGACCAAGGACCCACCGGGGTGAGGGGACGTACCGTACGGCATCATGAGATGAGCTCGAGTATGAATTCCAGGACGGCAATGCATGGGCAGTTGCTCCTATTTAAACGCCATCCTATCCTTCTTCCCTCGTTGCCTCAACCGCGGCGGGGCCCATCAAGCGCGGATTTACTTCGAGTTAGAACATCCCTCGTCTGAGACCTGTTTCAGGAACCTGGTTGGCTGCCTGTCTTTGCGAGAAACCGCCTCGCACACAAGCAGGTGCCGTCATAAGGGTGGCAGGTCTGGACTAAAAATTGGGTTAGAAATTACCTCTTGCAGCTCGGATCTACGACAACTGCGTCCCAGGGGAATCATTAGCTGTCGCTAGTTCGTTCGGACGTCCCGTATGACTATCTATGTTTGTTACCTGTCAATCGAGCGTTTCGTGAGAGGTGACTGGCGCACGCCTGCGTGACCTTATGACAAGGTTGGAGTTCTCTACGGAAGTGAGATTGGCTGAACGACGATCGAACCCGATAGCAACCTTTGGCGCCCCCATTTGCTGACCCAGAAGCCGGCTCAGCTACTAGCAACCCTCACACTAACAGCTCCCCACAAATTATACTAGAATAATGGAACGGGCGCGCTGCGATAAAAATGCGATTGTAGAGAGCGTTCGGCGTAGTTTATTTATAGAGCCCCATCATCAACAAAAGTTCGGACGTCTACTTGATCAGCGCAGTTGTAATTTAGCCTCATAATCCTAATACACCCATACCACTGCGTGTGATGTCGCACCCGATCACCCCTGGCTATTTCTTTACGAGCCGATTTGCGCGTGTAAGGTATCCATATCCATTACGGTTGATACCTCAAAGCCACAAACGACAGAGTGTATAGCGAAATCCGTAGCTGTAGTTCCATCGAACCAGGTCTGCCTAGTCTTGCGTCTCAGAACACGAAGTTATATTGCACCCCCCAACGATCATATGTCAGAGCCACAATAAGGAATGTGGTACTTTATGGCACATGGCCCAGCACGTATAACCATTACCGCCCGGATGATAGCAAGGAAGCTCGGGCTCTGTCTTCAAGTAGCCGTGTACCGCTAAAACTGTTGGCCCTTAGGATATTGTTTATGCTCGGATTTTACCTGCCTGGGGCTACGATGACATAAACTGGAGGCTGAATAAAATAATCAAGGTATGTACGTTCGAGGTTATAAATGGATCGACTGCAGCTCTCACCCACTACGGTGATTGCAGTTCAACCAACACCGGCGTGTGAAGCGTTTATGACTATGGTAGAATTGTCTACGATAATATCCCATAACCCGTAAGTTTGAGGCCTCAGACATTACTAAGTCAACCTCTGAGTCGGGAAATTTACGACAGGCTAGAGCGTCGCGGCTAGATGGGCTAGCGCTCCGTTATGAGCAGGGTATGAGATAAGAATCTAGCTATAGGTGGTATTGGTCGCCATCGACCAGGATAAAAGAATTTACCGCTGATCTTTGAAGCCTTTCCTTTGCTGGGCTGAATGGGCGCATATATGGCGGATTGCACAATAACCTCGTCTACTCGTATACGGAACAGACGAATTCAGGTTATTTCGTCGCTTACATCGTCGGGTGAGCACCACTCAAAGACCTTGATCACTAACTACCTGCAAGTGTCATATGCAGAATTAGATGGAAAAGGTGGCACTTTACACGTATAGATCACCCCGCGTAGACGACTTATAGTGGGTGCGCCCACACTTATCGTCGTACTCCCCAAAGAGCGTGCTCTCTCTTCTACCAGGTCTGACGGCTAAGCGCTCCTAGTATATCTACAAAGGTCCTCTATGATTATAAGTATTCATTTAATGAACTTAACAACAGCTTACTTCTTAGGCCTGAATAAACAGGCAATGCAAGACAAATTGCATAGATAGGCGCTAGGTCTATATGAGACCATTACACGAAGTCTAGCCGGCGTACTTGCACGCTGAACCAGTGGTCCTTAAGTCCACTGAAATACCCCTTCATGGCTAGTGGTACACACACTCTATATCCGTCCGATATGAAGCGTCTCCAAGCTGCCTTATAGCGAATCATATATTCCTAGATCCGAGGACGGCTGTGTGAATATGGCACCCATCGTATCCGGGTATCTTACCGTCATACAAACAGCCTGCGGTTCGTGGTAATTCACTCACGAGTGCCCCTGAGTAGCAAATCCGAAAGGCAACAAATAAACCTATCCATACATCCCGCATCGGTACACACCCCTCCACTTGTCTTCATAAAATGACTACTTCTCTAGTAACGGTTAAGTATCGGTTTAGTCGGTCTGATAATTCTCCCATTTGCTGTGCTAGAGAATATCAAGAGCTCCATAATGTCATATTACAACGCGTAGATAGGACGCATGCAGATATGGGTTTATTTAGCTGGCTCATCGCGGTCACTCGCTAACAAAGACGGTTACCATTGAGACTGATGGCCCAAGTAAGAAGGAGGAACTGGAATGAACCAAGTGTCGCAATTAATGACGGCCTTACCGCTCAGGGAGAGATTAAAATAGGATGTCTACGCGGAGGCGCCCGTAGCCTAAGGGCTTTGTGCGGGTAAAATTGTTACATGCTATTGGCTATAAAAATAGCATTATGAAGCAGTCCGGACCTCACCTTCAGATCGGACTACGGTATCAAGGCGCATCGCTTGTAGCGCAGAGATTTCAGGACAATTAACACGATACCTCAGGTAATAGCCACGTTTAGGGCCAACTTTATAAAGCACGGGAAGGAAAGACGGCTTCATTCGGGGTACGTTGTTTTGTCAATATGATGGTTACTATCTGATCACAAGAATTCACTATTGCCGAGCTCGGTTACTCGTTCGACGTTCGACTCCCTATGAGCTGTATCGTGAGCCTGTCCCATAGCCCCGCATATACAACAGCAACTGGCCAGTGTATTAACACAACAGCGGGTTAGGCTCACTTAGCTACGTCCGAAGCCATGGTGCGCATTCATACGGCGAACAACTATGTATCATATATGTAATGTTAGCAGTCCTAGAGGACGAAATATGAATGGCGCACCAGACGCTCTATTATGCTAAAGCCGTCTTGCGTCGTTCACTGGCCTTCGATCAGCTTACTGGGGACTCTTACTTACCCTCTCTAATTTAGGAACGGAGCAATCATATCTCTACACTGCAATGAGCTCACTCTGTTCATGCGGGCCAATCGGCCCATTCTCTTAGTCTGAGAAGTTAGTTCGGCGGATGACACCATAGAGAAACAGATAAAACGCTGTTTGGTTTAGCCTGCCGGTTAGAAGCCTGCCAGGTGAATGCGATGAGCTAAGCTCCTTGTGAACCAAGACAAAGTGTGGCCAGCGAGCACTGTGCTGCCACTCGCTTAGCAACAACCGCAACCTTTGGCATTCCCCCTTAGCATCACGCTAGCGAAACGAGACCCGACGTCCCTCCTAAACGGCCCTCAAAACCGATAATCACATGCTTTCCGACCTCTTTTTTAGAAGGCTGGGGTGCTGATGCAGTTTCGAGTCGTGCTTTCTGGTGGAGCCCTAACCCATGGAATTACGCGTATATTGGTGGGACGGTGCCGTCGGACCTGATTGGCGTAGCACTTTGAGGGTGTCGGACTCTTCAAGGTATCAACCTTGCCCCTGAGGTCATC
		</sequence>
    <sequence><taxon idref="Location_3_1_0|38.4818108047792"/>
			TTCACATGTGACCATCGGGACTCATGAGGTCGTCGGACAAATGTAAAGGCTTGCCCAATCGTGTGCGGTTGCGGCCTCAAAAGTTCCTGCGTTAACACCGTTCTCTCGTTACTCTATGCAGAGGCGATTAGTAAGCGTGCAAAAACAATTCTCCACCGCGACCCCGGGAATGTCATTCGCTTAGTACAGCGGCGTGATTCTCCAGAGTTTCTTTAGCCGGAAATGCGCACCACCATATTCTGCTACCCCGACAACGTCGTTGATCCGACCTCTGCGCATAATAGTAGGTAACGAACGTGATTGTTTGTGTGCACGCTCCCGTGAACCTGGTCAAGTTACAGGAAATGAGCGCTGATTTTTTCAGGTCAAGCAAGTACCTGCGGGAATGCTACCCCCGAGATCGAGATGAAAAACCAAAAGGAATATGATTTTTAAGTGTCAATGGCGCTGCGGTAAGTTCAGTACATTTCCCAGGGTCCCCGTACTGGAGACGTATGGAACCTTTCAATCTTCGGAGCTTCTACATGGTACATCCTATGTTGGGAATCCCTCTGTAATCTGTTCTAACAGCTAGTGCCCAGCGTCGACACCTCCGCTCCATTATATTGCTACACTACGAAGTTACCGTCTCTAGAGCTGAGGTTGGGGGTAGCTTCGACGGCTCCTAACATGACGCGATGAAGAGTATCTCCCAGTAGGACTGGCAGTGTACTCTATTGCGAAATCATCCCTACATGTAGAGTCTATAGGAAGTACTCGAATTCACTATACACAGCTGGCACCTCTACTTCTTTAGACAAACACCTCGTGGCTAAGTGCATCGCCACAGCAGCTAAATCTCCAGCGTAACGCCCAAATGACCTTCTAATGAGTCAGAACGATCCCGCTGAATGCATGAAGCGATCGTTCATGTGAGGTATGGAGTCTAACTGACAGAAGAATCAAGCTCGTCGCCACTCCCTTAGGCGAGTAAAACTGCGGGACCTCAGTAGTTTGCATCGAGTACGGGTGTGGATTAAATAACAATTAGCAGATAACGCTTTGAGTGCCCACAGCTTAGACACGGTTCGCAGGTGCTGTGTATCGTGCGTGACGTTTCAAAGGCTTCAGCCTTGCGCGCTCACTGCGCCGACTGCAGTGTCTGGGGAGCCGCATCTACGCACTCTCATGCTTCAGCTAGCTATGAAATTACTGGCGAGGCGCGAGACTTCGCGCAAACTTATGACACACGAGACACCGTACAGGTAACACCAATCTAGCCTACTTACTGCCGGGGGAGCGTTATTATGTTATAGTACAGAGCGCGGCAGTAGTAACATTCTTAAGGCGCGTTCAACGCGGTGGGAAGTGCCCATAATCTCCGGCCACGACAATTCCACCATGCCGCAAGTTATGCGGGGGCATACTTGTATACCTTTAGGCACGACGGCACCTTCAGTCAGACGGTAGCGGACCGCCCTATTTAGGTTCATGGGCTTTCCAGTGGCGACGATTGTGGCCCACCAAACCTTAGAATGGTACCGTAGTGGGGGACTGGGGTACTCGCTCTGCATCCAGGCTTTGGACAGGACGGGAACTAACGATGAGTCGGTGGGAGAAAGAAGACAAGGGCGAGCTGAGGATCCCATATTAGGACATAGAAGTAGCGTAGCCATAACCCCACGAGGCAAGGTATACCCACACGACCCAGGTGAGTGAATAGCTAAAGAACACCCAATCCGGGGTACGGCGTACTCATTGATAATAGTCGAACAAAGTCTATCACCGTACGAGTAAGGAACGTCCACTAAACACAGGTAGGATATTTTTACATTACTGAGAGAACCAAGCTTCAGAAATATCATTCTACCTCTCCATCTCCAGAGAACGTGCTAAGCGGAACTACGCAGGACTTGGACCAGTTGGCTTCTTCGCAGCCCGGCGTCGCCCCACGACGAGGATTCGTCCACAGCTAACTTAACCCACGCGTTGTGTGTTTCGATTCTCTCCGCGGTCGGACTCGAGTATAACAACGCAATTCCGGAGATCTAGTACGCAAACGCCGCAGATAACTCGATCGCCGATTCATACGACTACTGTTTGCCGAATACGTCGGTATAGCATCGATCGAAGATCAGAGCTGGGACTTCAACGCCTGCCGTAGAAGCTTTACCCAGACGAGTGAACATGAGATTAAGTCTGATTGTCCAACGAGCAGGGATGAACAGGGGTCCCAGCGCGGTCCCCTTAGTCACCAGGACTGGGCGAATCGGGCCGATAAAATTCTCTAACCCGCTTCATGGTCATGTCGAGCCAGGTCCAGGCTTGCACTATTATACTTTCGGATAAGCAGCGCGTCTTAACGCTAGACTCAGTATTTGTAATTCCCGTGGTGAGAAGGGTTATGTTGTGACACTCATATCTGAGTGCCGACGTGTCAGCTCCACACCTGAATCAGCCACCACACACGCTTGCCTCGGATAAAGGTGTCGCGACACAGAACACAGCCTACCCGTCAGCGGTCTTCAGCAAACTTAGAGTCTGAGATGTCACTTCTTGATATTTCTAACAATCTCTAGTAATCCAAGCTATCGCGGTGGGATGTACGGACGCCGATTCAATCGCAAAACCGGACACCTAAGGGGTTACCGACACGTATAGATTGTTTGTGCGGCGGTCGGCTGGCTCGGTAGTGCCTGTGTGGGGAGAAAAACAGCACGTACAGGCTATGAGCACATGAAAATATCCTCTATAGTCCGGAGACAGACAGTAATCCCGTTTGATTGCCCATACAGCGTAAACATGTCTGATATCGGACAACCGTGGGTGAGGGATAGGCACAATAACGACAGCTGGCGAGCAGTTGCGTTGGCCAAGGCGCTCGGGGAAACTATACCACTCTAGTAGGGTTGAGTCTTCCCCTGGGTAGTAGATTAAAGATGTCCCCACCAAGCCTGACTGTTGGGGGTCGGACATTATAACCACCCTTCTATGGGTGGACCACAGGAGTACTCACCTCAAGACGGTGGGGGGTAAGTATGCCAACCCGTCGTGAATGACTCCGTTCGCCTGAGCGAAATAGTCGTATATAGTTGTAGCGACCTTGGTCTAATGAGGTCGACACAGGGATTAACTGTATACGAAGAAGGGCCGTCCTCCGTAAAAATGCAAGTCGCAAAGAGAGACCTCTTCGACTGTGCCATCGTTATGATCCTGGAACTGCTCCCCACTCTTAACCCTTCTATAAAATACATCGTCTAGTAAATGCAATTATACCATAGTAAAACCAAAGGATATGGTGCACCAGACTCAGTGATCTAGATATGGCCAGCGGTCGCGGTTAGTTGCTCTCATTAGTCATGGGCGCGGGGGTGAGAATTCTTATCTACTGGATAACTCACACAAGGCAGAAGACCTTGCGCGCACGGTATCTGAGGTCATTAATACCGCAGTCAAGATTTACAGGAGGAATGCTTTGAGCTCAGTTGGAGTTTGGCGATCGAAATATAAAGATGAGGTTAGAGGGCCGGGCTTTTCTAGGATGATCGTGCACGATCGGCTTTTAGGATCTCGCTCACCTGATCAGAGTGGTTGCCCTGAGGGCAGCCCCCAAACGGCTTGACCGAAATGTTCACTTGACCGAACATGTCTTCTGCCATATTAAGTGTCGTCAACTGCCGTCATATGGGATACCGATCGTCACCGAGGTGTTAACAATGCACCTCCACCAAAACGCGGCGAACTCTATTGTGTGCTTGAAATATAGAAAGATCTATACGTCTACATGTCGTATCCCCGTCAGTGGTCCACTATGCTGAATTTACTGTGCTTCCAGCGAACCTCGAATGATTTCCAAGGTATGCGTGGATAACGTAACGCGGTACGTATCTATAGGTCAACGCGCCCCCCCAGAGATCGGTAAGCGAAATATTCACATTCCTTAGGAGGCGATGCATTTAAGTCGATATCTACCCGGGGATAGCGCGTGCCTCTCCGATTGCGATTTTGCGTCGTTCTATAATGGCCGATATGAGGGCCAAATTGGGTCTGTGTGGTCTGATGAAGTAATGGTTTGGGCTCTCGCTAAAACGACCCAAGCCTCGTCTAGAGCAGAGTCTTGGCTTATGATATCCCCTCGCTATGCTTAATATAGACTGCAGGCGTGAGGCACACGAGGAAAATTAGAGCTTCGCCGAAATGGACCGGTTACCGCCCGTCCTCCCTTCAACAACGTTTGGCCGTTCCCTACGTTTGTACCATAAGGCTTTCGGGCCGCAGTTGTCCTTGGGCAGGTCCTACTACGCATTTGTACATGTTGCTCTGTCTCTCATGCGCACAGCAAGCACAGGCCAGGACTCCGCGGCACCCAGCGGCGCACCGGTCTTATCAACTCGACCTGACACGTGATCACCCGTAGGCGAATTATAGCTGTAAGATCGGAAGTAGTTCGGTCTCGCGTGGTAAGTGCTCCAACGGGAAAGAGGCTTAACTCAGCTGCTGGCATTGTAAACCAGAATTCGTCTACGTAAAGCCCACAAAATGACCTCAAGCTTATAACGACCTCTAGCAAGACGATCCTATCAGAAAGGTGCAAGCATCCGCCGTGGATTGTCATCTCCGACCGTATTAAATGGGGGTGGCAACGGGAGAGACTGCAAGCCAGATATACCGGCGCATAAGTACAGCTGAACCCCGAACGGGGGATTACTGGACTATGAACCTGACACTACTATGCCAAGATGCGATGCACGACTGGCCACTACCTGATGCGGTCAGACGCCTATCGCGGCACCCAAAAGAGGTAGGAACACAACCTTTGGCTATCTCTGGTCGGAGACTAACCGCAGACGCCATTATACGGGGCACTTCATCTTCGTGACTTAGCGAAGTCCCCGATTCTTCGGCTGACAGCGGCATCGGATGACCGTGGCTGATATTAATAAATATGTTGACTCGAAAGCTTGTTTGTTTTCTCACGGCCTCATATCATGCGAAATCATGGCTAGGAAGCACTGGCCGGCAGGGACTAGCTTATCTGACGGAGCACAAGTCTTGATATCAAAAGAATCTTGCTCTCCGTGTTCGCAGGGCACATTCGTTTGTTAATTATACGTCTGGGCCTGGTGCCCATGAAAAGAGTCAATAACTGCAGACCGGCGATCGGCGGCCCTCAATAAAGGGAAGAATTCCGGGGAGACAAAAGCTATAAACCGGACCCTCGCACAGTTTTCAAATCCTTTTGGACGTAAGCTTTTTTGCCCGACTATTGCGTAGAAAGCGGTAATAGAGTGTTGCGGCGGGTAGTGAAGCTTCTGACGTCACAAATAGCACAGATCAAAAAAGGTTTGCACTGGAGGGAATAGCTAAGGCTAGGCCACGAACCGGGTAATGCTCCAGTGAGCGGTTTTTCACCGACGTATTTAGTGAGCATCACTCTCACCTACCAACCCACCAATCGAATCATCGCCACGAGTTTACTCCGCCTGAAACTACAAAGAAATAGAAACCGTCTGTTCACCGAGCCGCACCCATAAAGCTGAGAATATATGCCTCGTTACTTTATTTAGGGGGCATCATTTATAGGAGTATACAGGGTTAAGGGGAGTACAACGCACTCAAACAGGAGTTGTATACCGGGGGGGACCTGTGGACCATTCGAACAGTGTCGAGCACGAAGGAATCTGGGCGGAACGCACCCGGCCCCGCGTATCTACTCCGTTAAGATGGATCGCTCTGCAGATTGTCCTCACTCTGAGTTCGACACGCGGGGCCGATGCTAATCCCAGACGCAGAAGTAGAACTCAGTGTGCCCAATGCCTGAGTAAGATGGTTCAGCCCTTGCGGTTAAGGTCCTAATGGAAGCTTGGGTAGCATAGGAATCGTGACCTCTTAATAAGCTAACTTTATCCATGTAGAACGCGCGAGCCATCCGAGTGGCATATGTGGTGATACATATCTCATGTTTCTGTCGTAACTTATTGCTTATGCTGATTGATCCCGCTCTCCTATAAAGAGTTCAACACCGCATGACAAGCGTAGCCGACCACACAACTAGTAGTCCATGAGCGAAAGTGTGCTCAGCAATCTTCCGAGCGCTTGACATGGTTGATTTGCGTCCCGGAGACCAGCGCAGGTAGGGAATTGGGAAAGACTCGTCTGCCGGGACGCGCAGGGCCTTTCGATATCCTCCCTTTGTACTTCTTCAATACCTACGAGCATACTTTAAGGTGGCCCTAGCCTTCGTGCCAAGTTCAGACAGAGGAAGCGCGGTATGCGCTGAGCCAGGAGAACTCTTTGGGTAAGTACTTGCTGACTGTTGCACCAGGTTACAAACTCTAGCGAGTGCGCCCGGGAACTTGTAACGGTCGGGTTTTATGATTAGGGACCGGTGAGAAGGCGATGTGGTCAGCAGACCAATAGCACGCCATTTTTGTAGTTCTCTCTTAATCTTGTTTGGCTTAACCTTCTAGTCGCTATTATGCTGGAGCGTTGCATAGGTGTTTCGTGGATACTGCAGGTCAGGACAATGGCGTTGAAATGATTACCGTGGATCCGGCATGGCGCATGCGCATGTGAACTTCACTGAAATGGTGATAGAGCGCAGTAAATCAAATGGTTTAGTGCGTACGCCCTCAAACGCACATATGGACCTTACTTGGGATCAACGCTTGTTGCACCCATTGGGAAAGTAATGATTCATCTACCACCAACTGCTCCCGCTGTGAGCGGACGGCGAGTCTCGTATTATTGGAGGACTCCCGTACCAATCCAAGCTGGAACATTACGGTCAGGTTAGTTTTTATTTCACCTGGGGTTCAAGTTGTTCAATGTTATGGGGCAACAACCGACTGTTGACCAACCTAGAGAGTTATTGTTCAAATATGTCGTACGCAGGGGGATTCCGGTCCATTGCGATAGCGTTATACTCTATGGCAATTACCTGTTATAGACTAACAACATCGTCCCGGTCAGAGCGACTTAACGATGCCGCCCGTGCTTTGGATAGGTAACAGCTAGTCATCTTCGTCGTATTTCACGTGGGGCCCTCGTCCAATGTGAACTTACTGATGCGTTAAAGCGCATCCCTAATAGGGGGCAATTCCCGAACTCACTAGAATGCGTTGACGCGGGGCCTTTGGTCTGCTAAGAATACCGAGCCTTATCCTGGGGTAAGGTGATGTATCTGATAGTCTATTTCCACGTTCGTCCGGCGTCCGCGATCCTGGGCTCAGGATATCCCAACCTGACCGTTGGGGCCCTGAGGAAGGTATCACCACCAGCGATGGTGATTACGTAATGCATCGGCCTACAGTTACTGGCAAGCAACAGGTTTGAATGCTTATTACGGCCACTCCATTGTTTATTTGCCTTGGTTGCTGGGTTTAGGTTTAGCCCGCACGTGTTGGCGTCTCGTTTCCCATCTTGCAGTTGTCCGCGCTCATATGGAAAATGGCGAGGTTAACTGCCCGTGTCCATAGACCGGCTTTGAGTTAACGCTCATTAAGGTACATGTTGAGCCGCGTAGTACCAGATTTGAGAGGCCCATCTGATAATTTCTCACCACCCTCCAAAGTGCGGGATACCGGTAGCAGTAACCAAAGGCGCTGATATATTTTCTTGCCATTTGCTACGTTATAACCCGGATGATCACGGTGTTAATGTGCCAGGTGGGTGCTAGTCGGTGCATTAGAGACCGCCGGGAATTGCAGGACGGTCGGGGATGACGTCGCTTTGTTCGCCACCCCATCTTTACGGTCACACGAAGCACCGGCAGGTTGGGACTATTTATCTACTATCCCATACGGGGGGCACACTGTTGTCAGACCACCCCCCCAACCGTTATTGTTGATGACGATCCAACCGCTATTCCCGCTCATAACGAGCTAAGAGCCCACGCGAGCATCCGTACCTTCCAGTGGTTGAGCCGAAGCCAGCGTGGGTGCTCTGCCTCATTTTTAGGCCACCCCTGTTGTAGATCTTCGAAATATCACGCCATGTATACGAAGCTATATAGCACTATTCTGAGTCACACATCTCCCCATTCATGGCGGCCATTAATAGAGAGGCTCGCAATGTAGCTCAAGTTAACCATATAGAATGGTCAGCAACAGATACCAGACTTCGGCAGACCCATACAGATTCAACCGGCCGCTCCTGTGCCATTGAGGGCTCGCGGGGGCGTCCTGATCCACCACCCAGTCAGTGAAATAGGGGGAAGCTAACTGAACGTTAGAGTCAAGGCGCATCGGGCGTTGGAGTGTCTCGACTACATACTCATCGTTAATAAAGCGGGGCCTTGCACTGGTCGCGTAGACATAGCTAGTAGTAGTGTTGAAGTGATCGGAGAGAGAATTTATCCAGAACGCTCGAAACATCATTCGTACTGGTACAGTGGGCCAGGAAAACTGCGACTGTTGCGTAGAAATAAATCGTGAATATCTTAGAAGGTGGTAACTCTAGCTTTCGGGTAAAGTTGCAGTCCCCGATGCTGTGAGTCCAGAAATAGTATCTATTAATATTGGGAAAAGAAACGTAATCGTCCGGCTCGTATCCAAATGAGGATTATGACGTACTGGGAGTGTTGCCAGTGGGTGTCTCTGTGCCTCCGCGGATATCGTTCTAGCTGGCTAATAGCCTATGTGCCGTCGAAGATCATTGCATCAGCGCAACACTCGCATGGTGAACTGTATAATTTTGTCAGAGGTAACCGCCACTTAAATAATTTCGGCGTGTATCCGGTATCAGTCGTTTCTGCAACTCGGAAAGCCTATTTGAAGAATGTCAATAGGCGTGATAAGAATGTTGTTCTGTTACGGGGTGTAGTCCACTCACCACTCGTATGGTCCCCTATCCTGAGAGATAATATCAAGTTAGTGTGTCACTAGAACGCAGCCCGCTTTGGCGCGGCAGTCACTTTCAGGCCCTAGTGAGTTAGTGTAAGGGCGTTGTACTCCACTGATTTAATCTACATTCGGCCAAATCGAATGAGCATTTCTCTTCATATTTGCATCGTTGCTCACGCGTACGGATTCCCGATTTGGGCCAGCCGTTTGTGAATACATCGTTACGGTAACTGATTATGGGGAATAGTGTACGATCGCGACAACTCCGGCTCACTTTCATCATCAAACAACTAGTCCACCGTCGTTCCCCAGACGTGGTGTCAGGGATCGCCGAAATGATATCGCTTGCTAGTTTCGAGATCTGACCGCCTGACCATTACCGCCGACCTAGGCGGAGTCAAGAAAGACTGGAGTAGGACGCAAGAGACCTGGGCTGTAGTCCTGATAAACAGCGTATAGAAGTCCCATCCGACAAATTATTAGCGATAGGTAGTGGGTTTTTTAAGCGGGAATACGAGCCAGACGAGCACATGCCCACCAAGGACGGTCCGAAAGAGATTGTTTGACGGCTCTCGCTACGCTGGGTCTGATAATGACGTATTTTAGGTATATGTTCGCCCCTCACTCCATAGTAACGACTTCACCGCAGTTATATGCCCGGGTTGCGAAAATTGGAGGACTCGTTGTCATGCCATTCATCAATCCAGAATTGATTACCGCAGATACCCCCCCTGACTAGATATCAACCGATCCCAGGTGTGGTTCCCGATCGCCCCTAAACTCTCCTTTCGCCCTGACTCCTAGCATGCGACTGGGACGTCGCAGCTGCAAAAATTTCTATGGACCGAGCGGCCTTCAGGGTTGGTGTCATGCGTCGTTACTGCTCCGTTCTGTCGGTGATGTCCCCCCGGTCAGATGACGGAACCCACTAGCCCTGTGGCGGATGGTAGGATTTTCATTGCGCCCGTCATCCCGGCGCTCCTTTCCAGCACTGGTTAAACGGGCATGAGTCCGGAACTTGCCAGGAATAGAACCCAGTCCACATCCGAGTTCCCTTGTTGGATTTTACAAATTGTTCTAGGTTAACCGGCGCCCTGCCGTCCTCTGGGAACTCCGAACGGTACTGTCTTTTTAAACTGCCCCAAGCATAACTTGGTTATACTTCGCCTAAGGAGATAGAGAGTTTTAACTCTTCAGAACATCTTCATTGATGTACCGCTAAATCGCTGCCTTCGGGAAAACTTGCTGCTGAACAACTGCACGGGATCGCCGTGCTTCCGCTAGAAAGCCCGTAGCGCCGTCGCTTAACCTTGCCGATCGAACCAAAATGTGCACTTGGTCAGTGGGTTTGAGCTAAAGGTCTGCGATCTAACACAGAAAAACGCCCGGTAACGAGATTCCGGCAAGTCTCGTAGCTTTCTGGCACAATTGTTCAAGGTTAGGTGCGGTACAGCTCATTCTAGTCTCCATCGGGAAAAAACCTCCGGCGGTCAGCCGGGCACTCCAGATCGACCAAGGACCCACCGGGGTGAGGGGACGTACCGTACGGCATCATGAGATGAGCTCGAGTATGAATTCCAGGACGGCAATGCATGGGCAGTTGCTCCTATTTAAACGCCATCCTATCCTTCTTCCCTCGTTGCCTCAACCGCGGCGGGGCCCATCAAGCGCGGATTTACTTCGAGTTAGAACATCCCTCGTCTGAGACCTGTTTCAGGAACCTGGTTGGCTGCCTGTCTTTGCGAGAAACCGCCTCGCACACAAGCAGGTGCCGTCATAAGGGTGGCAGGTCTGGACTAAAAATTAGGTTAGAAATTACCTCTTGCAGCTCGGATCTACGACAACTGCGTCCCAGGGGAATCATTAGCTGTCGCTAGTTCGTTCGGACGTCCCGTATGACTATCTATGTTTGTTACCTGTCAATCGAGCGTTTCGTGAGAGGTGACTGGCGCACGCCTGCGTGACCTTATGACAAGGTTGGAGTTCTCTACGGAAGTGAGATTGGCTGAACGACGATCGAACCCGATAGCAACCTTTGGCGCCCCCATTTGCTGACCCAGAAGCCGGCTCAGCTACTAGCAACCCTCACACTAACAGCTCCCCACAAATTATACTAGAATAATGGAACGGGCGCGCTGCGATAAAAATGCGATTGTAGAGAGCGTTCGGCGTAGTTTATTTATAGAGCCCCATCATCAACAAAAGTTCGGACGTCTACTTGATCAGCGCAGTTGTAATTTAGCCTCATAATCCTAATACACCCATACCACTGCGTGTGATGTCGCACCCGATCACCCCTGGCTATTTCTTTACGAGCCGATTTGCGCGTGTAAGGTATCCATATCCATTACGATTGATACCTCAAAGCCACAAACGACAGAGTGTATAGCGAAATCCGTAGCTGTAGTTCCATCGAACCAGGTCTGCCTAGTCTTGCGTCTCAGAACACGAAGTTATATTGCACCCCCCAACGATCATATGTCAGAGCCACAATAAGGAATGTGGTACTTTATGGCACATGGCCCAGCACGTATAACCATTACCGCCCGGATGATAGCAAGGAAGCTCGGGCTCTGTCTTCAAGTAGCCGTGTACCGCTAAAACTGTTGGCCCTTAGGATATTGTTTATGCTCGGATTTTACCTGCCTGGGGCTACGATGACATAAACTGGAGGCTGAATAAAATAATCAAGGTATGTACGTTCGAGGTTATAAATGGATCGACTGCAGCTCTCACCCACTACGGTGATTGCAGTTCAACCAACACCGGCGTGTGAAGCGTTTATGACTATGGTAGAATTGTCTACGATAATATCCCATAACCCGTAAGTTTGAGGCCTCAGACATTACTAAGTCAACCTCTGAGTCGGGAAATTTACGACAGGCTAGAGCGTCGCGGCTAGATGGGCTAGCGCTCCGTTATGAGCAGGGTATGAGATAAGAATCTAGCTATAGGTGGTATTGGTCGCCATCGACCAGGATAAAAGAATTTACCGCTGATCTTTGAAGCCTTTCCTTTGCTGGGCTGAATGGGCGCATATATGGCGGATTGCACAATAACCTCGTCTACTCGTATACGGAACAGACGAATTCAGGTTATTTCGTCGCTTACATCGTCGGGTGAGCACCACTCAAAGACCTTGATCACTAACTACCTGCAAGTGTCATATGCAGAATTAGATGGAAAAGGTGGCACTTTACACGTATAGATCACCCCGCGTAGACGACTTATAGTGGGTGCGCCCACACTTATCGTCGTACTCCCCAAAGAGCGTGCTCTCTCTTCTACCAGGTCTGACGGCTAAGCGCTCCTAGTATATCTACAAAGGTCCTCTATGATTATAAGTATTCATTTAATGAACTTAACAACAGCTTACTTCTTAGGCCTGAATAAACAGGCAATGCAAGACAAATTGCATAGATAGGCGCTAGGTCTATATGAGACCATTACACGAAGTCTAGCCGGCGTACTTGCACGCTGAACCAGTGGTCCTTAAGTCCACTGAAATACCCCTTCATGGCTAGTGGTACACACACTCTATATCCGTCCGATATGAAGCGTCTCCAAGCTGCCTTATAGCGAATCATATATTCCTAGATCCGAGGACGGCTGTGTGAATATGGCACCCATCGTATCCGGGTATCTTACCGTCATACAAACAGCCTGCGGTTCGTGGTAATTCACTCACGAGTGCCCCTGAGTAGCAAATCCGAAAGGCAACAAATAAACCTATCCATACATCCCGCATCGGTACACACCCCTCCACTTGTCTTCATAAAATGACTACTTCTCTAGTAACGGTTAAGTATCGGTTTAGTCGGTCTGATAATTCTCCCATTTGCTGTGCTAGAGAATATCAAGAGCTCCATAATGTCATATTACAACGCGTAGATAGGACGCATGCAGATATGGGTTTATTTAGCTGGCTCATCGCGGTCACTCGCTAACAAAGACGGTTACCATTGAGACTGATGGCCCAAGTAAGAAGGAGGAACTGGAATGAACCAAGTGTCGCAATTAATGACGGCCTTACCGCTCAGGGAGAGATTAAAATAGGATGTCTACGCGGAGGCGCCCGTAGCCTAAGGGCTTTGTGCGGGTAAAATTGTTACATGCTATTGGCTATAAAAATAGCATTATGAAGCAGTCCGGACCTCACCTTCAGATCGGACTACGGTATCAAGGCGCATCGCTTGTAGCGCAGAGATTTCAGGACAATTAACACGATACCTCAGGTAATAGCCACGTTTAGGGCCAACTTTATAAAGCACGGGAAGGAAAGACGGCTTCATTCGGGGTACGTTGTTTTGTCAATATGATGGTTACTATCTGATCACAAGAATTCACTATTGCCGAGCTCGGTTACTCGTTCGACGTTCGACTCCCTATGAGCTGTATCGTGAGCCTGTCCCATAGCCCCGCATATACAACAGCAACTGGCCAGTGTATTAACACAACAGCGGGTTAGGCTCACTTAGCTACGTCCGAAGCCATGGTGCGCATTCATACGGCGAACAACTATGTATCATATATGTAATGTTAGCAGTCCTAGAGGACGAAATATGAATGGCGCACCAGACGCTCTATTATGCTAAAGCCGTCTTGCGTCGTTCACTGGCCTTCGATCAGCTTACTGGGGACTCTTACTTACCCTCTCTAATTTAGGAACGGAGCAATCATATCTCTACACTGCAATGAGCTCACTCTGTTCATGCGGGCCAATCGGCCCATTCTCTTAGTCTGAGAAGTTAGTTCGGCGGATGACACCATAGAGAAACAGATAAAACGCTGTTTGGTTTAGCCTGCCGGTTAGAAGCCTGCCAGGTGAATGCGATGAGCTAAGCTCCTTGTGAACCAAGACAAAGTGTGGCCAGCGAGCACTGTGCTGCCACTCGCTTAGCAACAACCGCAACCTTTGGCATTCCCCCTTAGCATCACGCTAGCGAAACGAGACCCGACGTCCCTCCTAAACGGCCCTCAAAACCGATAATCACATGCTTTCCGACCTCTTTTTTAGAAGGCTGGGGTGCTGATGCAGTTTCGAGTCGTGCTTTCTGGTGGAGCCCTAACCCATGGAATTACGCGTATATTGGTGGGACGGTGCCGTCGGACCTGATTGGCGTAGCACTTTGAGGGTGTCGGACTCTTCAAGGTATCAACCTTGCCCCTGAGGTCATC
		</sequence>
    <sequence><taxon idref="Location_1_3_0|26.95369640902849"/>
			TTCACATGTGACCATCGGGACTCATGAGGTCGTCGGACAAATGTAAAGGCTTGCCCAATCGTGTGCGGTTGCGGCCTCAAAAGTTCCTGCGTTAACACCGTTCTCTCGTTACTCTATGCAGAGGCGATTAGTAAGCGTGCAAAAACAATTCTCCACCGCGACCCCGGGAATGTCATTCGCTTAGTACAGCGGCGTGATTCTCCAGAGTTTCTTTAGCCGGAAATGCGCACCACCATATTCTGCTACCCCGACAACGTCGTTGATCCGACCTCTGCGCATAATAGTAGGTAACGAACGTGATTGTTTGTGTGCACGCTCCCGTGAACCTGGTCAAGTTACAGGAAATGAGCGCTGATTTTTTCAGGTCAAGCAAGTACCTGCGGGAATGCTACCCCCGAGATCGAGATGAAAAACCAAAAGGAATATGATTTTTAAGTGTCAATGGCGCTGCGGTAAGTTCAGTACATTTCCCAGGGTCCCCGTACTGGAGACGTATGGAACCTTTCAATCTTCGGAGCTTCTACATGGTACATCCTATGTTGGGAATCCCTCTGTAATCTGTTCTAACAGCTAGTGCCCAGCGTCGACACCTCCGCTCCATTATATTGCTACACTACGAAGTTACCGTCTCTAGAGCTGAGGTTGGGGGTAGCTTCGACGGCTCCTAACATGACGCGATGAAGAGTATCTCCCAGTAGGACTGGCAGTGTACTCTATTGCGAAATCATCCCTACATGTAGAGTCTATAGGAAGTACTCGAATTCACTATACACAGCTGGCACCTCTACTTCTTTAGACAAACACCTCGTGGCTAAGTGCATCGCCACAGCAGCTAAATCTCCAGCGTAACGCCCAAATGACCTTCTAATGAGTCAGAACGATCCCGCTGAATGCATGAAGCGATCGTTCATGTGAGGTATGGAGTCTAACTGACAGAAGAATCAAGCTCGTCGCCACTCCCTTAGGCGAGTAAAACTGCGGGACCTCAGTAGTTTGCATCGAGTACGGGTGTGGATTAAATAACAATTAGCAGATAACGCTTTGAGTGCCCACAGCTTAGACACGGTTCGCAGGTGCTGTGTATCGTGCGTGACGTTTCAAAGGCTTCAGCCTTGCGCGCTCACTGCGCCGACTGCAGTGTCTGGGGAGCCGCATCTACGCACTCTCATGCTTCAGCTAGCTATGAAATTACTGGCGAGGCGCGAGACTTCGCGCAAACTTATGACACACGAGACACCGTACAGGTAACACCAATCTAGCCTACTTACTGCCGGGGGAGCGTTATTATGTTATAGTACAGAGCGCGGCAGTAGTAACATTCTTAAGGCGCGTTCAACGCGGTGGGAAGTGCCCATAATCTCCGGCCACGACAATTCCACCATGCCGCAAGTTATGCGGGGGCATACTTGTATACCTTTAGGCACGACGGCACCTTCAGTCAGACGGTAGCGGACCGCCCTATTTAGGTTCATGGGCTTTCCAGTGGCGACGATTGTGGCCCACCAAACCTTAGAATGGTACCGTAGTGGGGGACTGGGGTACTCGCTCTGCATCCAGGCTTTGGACAGGACGGGAACTAACGATGAGTCGGTGGGAGAAAGAAGACAAGGGCGAGCTGAGGATCTCATATTAGGACATAGAAGTAGCGTAGCCATAACCCCACGAGGCAAGGTATACCCACACGACCCAGGTGAGTGAATAGCTAAAGAACACCCAATCCGGGGTACGGCGTACTCATTGATAATAGTCGAACAAAGTCTATCACCGTACGAGTAAGGAACGTCCACTAAACACAGGTAGGATATTTTCACATTACTGAGAGAACCAAGCTTCAGAAATATCATTCTACCTCTCCATCTCCAGAGAACGTGCTAAGCGGAACTACGCAGGACTTGGACCAGTTGGCTTCTTCGCAGCCCGGCGTCGCCCCACGACGAGGATTCGTCCACAGCTAACTTAACCCACGCGTTGTGTGTTTCGATTCTCTCCGCGGTCGGACTCGAGTATAACAACGCAATTCCGGAGATCTAGTACGCAAACGCCGCAGATAACTCGATCGCCGATTCATACGACTACTGTTTGCCGAATACGTCGGTATAGCATCGATCGAAGATCAGAGCTGGGACTTCAACGCCTGCCGTAGAAGCTTTACCCAGACGAGTGAACATGAGATTAAGTCTGATTGTCCAACGAGCAGGGATGAACAGGGGTCCCAGCGCGGTCCCCTTAGTCACCAGGACTGGGCGAATCGGGCCGATAAAATTCTCTAACCCGCTTCATGGTCATGTCGAGCCAGGTCCAGGCTTGCACTATTATACTTTCGGATAAGCAGCGCGTCTTAACGCTAGACTCAGTATTTGTAATTCCCGTGGTGAGAAGGGTTATGTTGTGACACTCATATCTGAGTGCCGACGTGTCAGCTCCACACCTGAATCAGCCACCACACACGCTTGCCTCGGATAAAGGTGTCGCGACACAGAACACAGCCTACCCGTCAGCGGTCTTCAGCAAACTTAGAGTCTGAGATGTCACTTCTTGATATTTCTAACAATCTCTAGTAATCCAAGCTATCGCGGTGGGATGTACGGACGCCGATTCAATCGCAAAACCGGACACCTAAGGGGTTACCGACACGTATAGATTGTTTGTGCGGCGGTCGGCTGGCTCGGTAGTGCCTGTGTGGGGAGAAAAACAGCACGTACAGGCTATGAGCACATGAAAATATCCTCTATAGTCCGGAGACAGACAGTAATCCCGTTTGATTGCCCATACAGCGTAAACATGTCTGATATCGGACAACCGTGGGTGAGGGATAGGCACAATAACGACAGCTGGCGAGCAGTTGCGTTGGCCAAGGCGCTCGGGGAAACTATACCACTCTAGTAGGGTTGAGTCTTCCCCTGGGTAGTAGATTAAAGATGTCCCCACCAAGCCTGACTGTTGGGGGTCGGACATTATAACCACCCTTCTATGGGTGGACCACAGGAGTACTCACCTCAAGACGGTGGGGGGTAAGTATGCCAACCCGTCGTGAATGACTCCGTTCGCCTGAGCGAAATAGTCGTATATAGTTGTAGCGACCTTGGTCTAATGAGGTCGACACAGGGATTAACTGTATACGAAGAAGGGCCGTCCTCCGTAAGAATGCAAGTCGCAAAGAGAGACCTCTTCGACTGTGCCATCGTTATGATCCTGGAACTGCTCCCCACTCTTAACCCTTCTATAAAATACATCGTCTAGTAAATGCAATTATACCATAGTAAAACCAAAGGATATGGTGCACCAGACTCAGTGATCTAGATATGGCCAGCGGTCGCGGTTAGTTGCTCTCATTAGTCATGGGCGCGGGGGTGAGAATTCTTATCTACTGGATAACTCACACAAGGCAGAAGACCTTGCGCGCACGGTATCTGAGGTCATTAATACCGCAGTCAAGATTTACAGGAGGAATGCTTTGAGCTCAGTTGGAGTTTGGCGATCGAAATATAAAGATGAGGTTAGAGGGCCGGGCTTTTCTAGGATGATCGTGCACGATCGGCTTTTAGGATCTCGCTCACCTGATCAGAGTGGTTGCCCTGAGGGCAGCCCCCAAACGGCTTGACCGAAATGTTCACTTGACCGAACATGTCTTCTGCCATATTAAGTGTCGTCAACTGCCGTCATATGGGATACCGATCGTCACCGAGGTGTTAACAATGCACCTCCACCAAAACGCGGCGAACTCTATTGTGTGCTTGAAATATAGAAAGATCTATACGTCTACATGTCGTATCCCCGTCAGTGGTCCACTATGCTGAATTTACTGTGCTTCCAGCGAACCTCGAATGATTTCCAAGGTATGCGTGGATAACGTAACGCGGTACGTATCTATAGGTCAACGCGCCCCCCCAGAGATCGGTAAGCGAAATATTCACATTCCTTAGGAGGCGATGCATTTAAGTCGATATCTACCCGGGGATAGCGCGTGCCTCTCCGATTGCGATTTTGCGTCGTTCTATAATGGCCGATATGAGGGCCAAATTGGGTCTGTGTGGTCTGATGAAGTAATGGTTTGGGCTCTCGCTAAAACGACCCAAGCCTCGTCTAGAGCAGAGTCTCGGCTTATGATATCCCCTCGCTATGCTTAATATAGACTGCAGGCGTGAGGCACACGAGGAAAATTAGAGCTTCGCCGAAATGGACCGGTTACCGCCCGTCCTCCCTTCAACAACGTTTGGCCGTTCCCTACGTTTGTACCATAAGGCTTTCGGGCCGCAGTTGTCCTTGGGCAGGTCCTACTACGCATTTGTACATGTTGCTCTGTCTCTCATGCGCACAGCAAGCACAGGCCAGGACTCCGCGGCACCCAGCGGCGCACCGGTCTTATCAACTCGACCTGACACGTGATCACCCGTAGGCGAATTATAGCTGTAAGATCGGAAGTAGTTCGGTCTCGCGTGGTAAGTGCTCCAACGGGAAAGAGGCTTAACTCAGCTGCTGGCATTGTAAACCAGAATTCGTCTACGTAAAGCCCACAAAATGACCTCAAGCTTATAACGACCTCTAGCAAGACGATCCTATCAGAAAGGTGCAAGCATCCGCCGTGGATTGTCATCTCCGACCGTATTAAATGGGGGTGGCAACGGGAGAGACTGCAAGCCAGATATACCGGCGCATAAGTACAGCTGAACCCCGAACGGGGGATTACTGGACTATGAACCTGACACTACTATGCCAAGATGCGATGCACGACTGGCCACTACCTGATGCGGTCAGACGCCTATCGCGGCACCCAAAAGAGGTAGGAACACAACCTTTGGCTATCTCTGGTCGGAGACTAACCGCAGACGCCATTATACGGGGCACTTCATCTTCGTGACTTAGCGAAGTCCCCGATTCTTCGGCTGACAGCGGCATCGGATGACCGTGGCTGATATTAATAAATATGTTGACTCGAAAGCTTGTTTGTTTTCTCACGGCCTCATATCATGCGAAATCATGGCTAGGAAGCACTGGCCGGCAGGGACTAGCTTATCTGACGGAGCACAAGTCTTGATATCAAAAGAATCTTGCTCTCCGTGTTCGCAGGGCACATTCGTTTGTTAATTATACGTCTGGGCCTGGTGCCCATGAAAAGAGTCAATAACTGCAGACCGGCGATCGGCGGCCCTCAATAAAGGGAAGAATTCCGGGGAGACAAAAGCTATAAACCGGACCCTCGCACAGTTTTCAAATCCTTTTGGACGTAAGCTTTTTTGCCCGACTATTGCGTAGAAAGCGGTAATAGAGTGTTGCGGCGGGTAGTGAAGCTTCTGACGTCACAAATAGCACAGATCAAAAAAGGTTTGCACTGGAGGGAATAGCTAAGGCTAGGCCACGAACCGGGTAATGCTCCAGTGAGCGGTTTTTCACCGACGTATTTAGTGAGCATCACTCTCACCTACCAACCCACCAATCGAATCATCGCCACGAGTTTACTCCGCCTGAAACTACAAAGAAATAGAAACCGTCTGTTCACCGAGCCGCACCCATAAAGCTGAGAATATATGCCTCGTTACTTTATTTAGGGGGCATCATTTATAGGAGTATACAGGGTTAAGGGGAGTACAACGCACTCAAACAGGAGTTGTATACCGGGGGGGACCTGTGGACCATTCGAACAGTGTCGAGCACGAAGGAATCTGGGCGGAACGCACCCGGCCCCGCGTATCTACTCCGTTAAGATGGATCGCTCTGCAGATTGTCCTCACTCTGAGTTCGACACGCGGGGCCGATGCTAATCCCAGACGCAGAAGTAGAACTCAGTGTGCCCAATGCCTGAGTAAGATGGTTCAGCCCTTGCGGTTAAGGTCCTAATGGAAGCTTGGGTAGCATAGGAATCGTGACCTCTTAATAAGCTAACTTTATCCATGTAGAACGCGCGAGCCATCCGAGTGGCATATGTGGTGATACATATCTCATGTTTCTGTCGTAACTTATTGCTTATGCTGATTGATCCCGCTCTCCTATAAAGAGTTCAACACCGCATGACAAGCGTAGCCGACCACACAACTAGTAGTCCATGAGCGAAAGTGTGCTCAGCAATCTTCCGAGCGCTTGACATGGTTGATTTGCGTCCCGGAGACCAGCGCAGGTAGGGAATTGGGAAAGACTCGTCTGCCGGGACGCGCAGGGCCTTTCGATATCCTCCCTTTGTACTTCTTCAATACCTACGAGCATACTTTAAGGTGGCCCTAGCCTTCGTGCCAAGTTCAGACAGAGGAAGCGCGGTATGCGCTGAGCCAGGAGAACTCTTTGGGTAAGTACTTGCTGACTGTTGCACCAGGTTACAAACTCTAGCGAGTGCGCCCGGGAACTTGTAACGGTCGGGTTTTATGATTAGGGACCGGTGAGAAGGCGATGTGGTCAGCAGACCAATAGCACGCCATTTTTGTAGTTCTCTCTTAATCTTGTTTGGCTTAACCTTCTAGTCGCTATTATGCTGGAGCGTTGCATAGGTGTTTCGTGGATACTGCAGGTCAGGACAATGGCGTTGAAATGATTACCGTGGATCCGGCATGGCGCATGCGCATGTGAACTTCACTGAAATGGTGATAGAGCGCAGTAAATCAAATGGTTTAGTGCGTACGCCCTCAAACGCACATATGGACCTTACTTGGGATCAACGCTTGTTGCACCCATTGGGAAAGTAATGATTCATCTACCACCAACTGCTCCCGCTGTGAGCGGACGGCGAGTCTCGTATTATTGGAGGACTCCCGTACCAATCCAAGCTGGAACATTACGGTCAGGTTAGTTTTTATTTCACCTGGGGTTCAAGTTGTTCAATGTTATGGGGCAACAACCGACTGTTGACCAACCTAGAGAGTTATTGTTCAAATATGTCGTACGCAGGGGGATTCCGGTCCATTGCGATAGCGTTATACTCTATGGCAATTACCTGTTATAGACTAACAACATCGTCCCGGTCAGAGCGACTTAACGATGCCGCCCGTGCTTTGGATAGGTAACAGCTAGTCATCTTCGTCGTATTTCACGTGGGGCCCTCGTCCAATGTGAACTTACTGATGCGTTAAAGCGCATCCCTAATAGGGGGCAATTCCCGAACTCACTAGAATGCGTTCACGCGGGGCCTTTGGTCTGCTAAGAATACCGAGCCTTATCCTGGGGTAAGGTGATGTATCTGATAGTCTATTTCCACGTTCGTCCGGCGTCCGCGATCCTGGGCTCAGGATATCCCAACCTGACCGTTGGGGCCCTGAGGAAGGTATCACCACCAGCGATGGTGATTACGTAATGCATCGGCCTACAGTTACTGGCAAGCAACAGGTTTGAATGCTTATTACGGCCACTCCATTGTTTATTTGCCTTGGTTGCTGGGTTTAGGTTTAGCCCGCACGTGTTGGCGTCTCGTTTCCCATCTTGCAGTTGTCCGCGCTCATATGGAAAATGGCGAGGTTAACTGCCCGTGTCCATAGACCGGCTTTGAGTTAACGCTCATTAAGGTACATGTTGAGCCGCGTAGTACCAGATTTGAGAGGCCCATCTGATAATTTCTCACCACCCTCCAAAGTGCGGGATACCGGTAGCAGTAACCAAAGGCGCTGATATATTTTCTTGCCATTTGCTACGTTATAACCCGGATGATCACGGTGTTAATGTGCCAGGTGGGTGCTAGTCGGTGCATTAGAGACCGCCGGGAATTGCAGGACGGTCGGGGATGACGTCGCTTTGTTCGCCACCCCATCTTTACGGTCACACGAAGCACCGGCAGGTTGGGACTATTTATCTACTATCCCATACGGGGGGCACACTGTTGTCAGACCACCCCCCCAACCGTTATTGTTGATGACGATCCAACCGCTATTCCCGCTCATAACGAGCTAAGAGCCCACGCGAGCATCCGTACCTTCCAGTGGTTGAGCCGAAGCCAGCGTGGGTGCTCTGCCTCATTTTTAGGCCACCCCTGTTGTAGATCTTCGAAATATCACGCCATGTATACGAAGCTATATAGCACTATTCTGAGTCACACATCTCCCCATTCATGGCGGCCATTAATAGAGAGGCTCGCAATGTAGCTCAAGTTAACCATATAGAATGGTCAGCAACAGATACCAGACTTCGGCAGACCCATACAGATTCAACCGGCCGCTCCTGTGCCATTGAGGGCTCGCGGGGGCGTCCTGATCCACCACCCAGTCAGTGAAATAGGGGGAAGCTAACTGAACGTTAGAGTCAAGGCGCATCGGGCGTTGGAGTGTCTCGACTACATACTCATCGTTAATAAAGCGGGGCCTTGCACTGGTCGCGTAGACATAGCTAGTAGTAGTGTTGAAGTGATCGGAGAGAGAATTTATCCAGAACGCTCGAAACATCATTCGTACTGGTACAGTGGGCCAGGAAAACTGCGACTGTTGCGTAGAAATAAATCGTGAATATCTTAGAAGGTGGTAACTCTAGCTTTCGGGTAAAGTTGCAGTCCCCGATGCTGTGAGTCCAGAAATAGTATCTATTAATATTGGGAAAAGAAACGTAATCGTCCGGCTCGTATCCAAATGAGGATTATGACGTACTGGGAGTGTTGCCAGTGGGTGTCTCTGTGCCTCCGCGGATATCGTTCTAGCTGGCTAATAGCCTATGTGCCGTCGAAGATCATTGCATCAGCGCAACACTCGCATGGTGAACTGTATAATTTTGTCAGAGGTAACCGCCACTTAAATAATTTCGGCGTGTATCCGGTATCAGTCGTTTCTGCAACTCGGAAAGCCTATTTGAAGAATGTCAATAGGCGTGATAAGAATGTTGTTCTGTTACGGGGTGTAGTCCACTCACCACTCGTATGGTCCCCTATCCTGAGAGATAATATCAAGTTAGTGTGTCACTAGAACGCAGCCCGCTTTGGCGCGGCAGTCACTTTCAGGCCCTAGTGAGTTAGTGTAAGGGCGTTGTACTCCACTGATTTAATCTACATTCGGCCAAATCGAATGAGCATTTCTCTTCATATTTGCATCGTTGCTCACGCGTACGGATTCCCGATTTGGGCCAGCCGTTTGTGAATACATCGTTACGGTAACTGATTATGGGGAATAGTGTACGATCGCGACAACTCCGGCTCACTTTCATCATCAAACAACTAGTCCACCGTCGTTCCCCAGACGTGGTGTCAGGGATCGCCGAAATGATATCGCTTGCTAGTTTCGAGATCTGACCGCCTGACCATTACCGCCGACCTAGGCGGAGTCAAGAAAGACTGGAGTAGGACGCAAGAGACCTGGGCTGTAGTCCTGATAAACAGCGTATAGAAGTCCCATCCGACAAATTATTAGCGATAGGTAGTGGGTTTTTTAAGCGGGAATACGAGCCAGACGAGCACATGCCCACCAAGGACGGTCCGAAAGAGATTGTTTGACGGCTCTCGCTACGCTGGGTCTGATAATGACGTATTTTAGGTATATGTTCGCCCCTCACTCCATAGTAACGACTTCACCGCAGTTATATGCCCGGGTTGCGAAAATTGGAGGACTCGTTGTCATGCCATTCATCAATCCAGAATTGATTACCGCAGATACCCCCCCTGACTAGATATCAACCGATCCCAGGTGTGGTTCCCGATCGCCCCTAAACTCTCCTTTCGCCCTGACTCCTAGCATGCGACTGGGACGTCGCAGCTGCAAAAATTTCTATGGACCGAGCGGCCTTCAGGGTTGGTGTCATGCGTCGTTACTGCTCCGTTCTGTCGGTGATGTCCCCCCGGTCAGATGACGGAACCCACTAGCCCTGTGGCGGATGGTAGGATTTTCATTGCGCCCGTCATCCCGGCGCTCCTTTCCAGCACTGGTTAAACGGGCATGAGTCCGGAACTTGCCAGGAATAGAACCCAGTCCACATCCGAGTTCCCTTGTTGGATTTTACAAATTGTTCTAGGTTAACCGGCGCCCTGCCGTCCTCTGGGAACTCCGAACGGTACTGTCTTTTTAAACTGCCCCAAGCATAACTTGGTTATACTTCGCCTAAGGAGATAGAGAGTTTTAACTCTTCAGAACATCTTCATTGATGTACCGCTAAATCGCTGCCTTCGGGAAAACTTGCTGCTGAACAACTGCACGGGATCGCCGTGCTTCCGCTAGAAAGCCCGTAGCGCCGTCGCTTAACCTTGCCGATCGAACCAAAATGTGCACTTGGTCAGTGGGTTTGAGCTAAAGGTCTGCGATCTAACACAGAAAAACGCCCGGTAACGAGATTCCGGCAAGTCTCGTAGCTTTCTGGCACAATTGTTCAAGGTTAGGTGCGGTACAGCTCATTCTAGTCTCCATCGGGAAAAAACCTCCGGCGGTCAGCCGGGCACTCCAGATCGACCAAGGACCCACCGGGGTGAGGGGACGTACCGTACGGCATCATGAGATGAGCTCGAGTATGAATTCCAGGACGGCAATGCATGGGCAGTTGCTCCTATTTAAACGCCATCCTATCCTTCTTCCCTCGTTGCCTCAACCGCGGCGGGGCCCATCAAGCGCGGATTTACTTCGAGTTAGAACATCCCTCGTCTGAGACCTGTTTCAGGAACCTGGTTGGCTGCCTGTCTTTGCGAGAAACCGCCTCGCACACAAGCAGGTGCCGTCATAAGGGTGGCAGGTCTGGACTAAAAATTGGGTTAGAAATTACCTCTTGCAGCTCGGATCTACGACAACTGCGTCCCAGGGGAATCATTAGCTGTCGCTAGTTCGTTCGGACGTCCCGTATGACTATCTATGTTTGTTACCTGTCAATCGAGCGTTTCGTGAGAGGTGACTGGCGCACGCCTGCGTGACCTTATGACAAGGTTGGAGTTCTCTACGGAAGTGAGATTGGCTGAACGACGATCGAACCCGATAGCAACCTTTGGCGCCCCCATTTGCTGACCCAGAAGCCGGCTCAGCTACTAGCAACCCTCACACTAACAGCTCCCCACAAATTATACTAGAATAATGGAACGGGCGCGCTGCGATAAAAATGCGATTGTAGAGAGCGTTCGGCGTAGTTTATTTATAGAGCCCCATCATCAACAAAAGTTCGGACGTCTACTTGATCAGCGCAGTTGTAATTTAGCCTCATAATCCTAATACACCCATACCACTGCGTGTGATGTCGCACCCGATCACCCCTGGCTATTTCTTTACGAGCCGATTTGCGCGTGTAAGGTATCCATATCCATTACGGTTGATACCTCAAAGCCACAAACGACAGAGTGTATAGCGAAATCCGTAGCTGTAGTTCCATCGAACCAGGTCTGCCTAGTCTTGCGTCTCAGAACACGAAGTTATATTGCACCCCCCAACGATCATATGTCAGAGCCACAATAAGGAATGTGGTACTTTATGGCACATGGCCCAGCACGTATAACCATTACCGCCCGGATGATAGCAAGGAAGCTCGGGCTCTGTCTTCAAGTAGCCGTGTACCGCTAAAACTGTTGGCCCTTAGGATATTGTTTATGCTCGGATTTTACCTGCCTGGGGCTACGATGACATAAACTGGAGGCTGAATAAAATAATCAAGGTATGTACGTTCGAGGTTATAAATGGATCGACTGCAGCTCTCACCCACTACGGTGATTGCAGTTCAACCAACACCGGCGTGTGAAGCGTTTATGACTATGGTAGAATTGTCTACGATAATATCCCATAACCCGTAAGTTTGAGGCCTCAGACATTACTAAGTCAACCTCTGAGTCGGGAAATTTACGACAGGCTAGAGCGTCGCGGCTAGATGGGCTAGCGCTCCGTTATGAGCAGGGTATGAGATAAGAATCTAGCTATAGGTGGTATTGGTCGCCATCGACCAGGATAAAAGAATTTACCGCTGATCTTTGAAGCCTTTCCTTTGCTGGGCTGAATGGGCGCATATATGGCGGATTGCACAATAACCTCGTCTACTCGTATACGGAACAGACGAATCCAGGTTATTTCGTCGCTTACATCGTCGGGTGAGCACCACTCAAAGACCTTGATCACTAACTACCTGCAAGTGTCATATGCAGAATTAGATGGAAAAGGTGGCACTTTACACGTATAGATCACCCCGCGTAGACGACTTATAGTGGGTGCGCCCACACTTATCGTCGTACTCCCCAAAGAGCGTGCTCTCTCTTCTACCAGGTCTGACGGCTAAGCGCTCCTAGTATATCTACAAAGGTCCTCTATGATTATAAGTATTCATTTAATGAACTTAACAACAGCTTACTTCTTAGGCCTGAATAAACAGGCAATGCAAGACAAATTGCATAGATAGGCGCTAGGTCTATATGAGACCATTACACGAAGTCTAGCCGGCGTACTTGCACGCTGAACCAGTGGTCCTTAAGTCCACTGAAATACCCCTTCATGGCTAGTGGTACACACACTCTATATCCGTCCGATATGAAGCGTCTCCAAGCTGCCTTATAGCGAATCATATATTCCTAGATCCGAGGACGGCTGTGTGAATATGGCACCCATCGTATCCGGGTATCTTACCGTCATACAAACAGCCTGCGGTTCGTGGTAATTCACTCACGAGTGCCCCTGAGTAGCAAATCCGAAAGGCAACAAATAAACCTATCCATACATCCCGCATCGGTACACACCCCTCCACTTGTCTTCATAAAATGACTACTTCTCTAGTAACGGTTAAGTATCGGTTTAGTCGGTCTGATAATTCTCCCATTTGCTGTGCTAGAGAATATCAAGAGCTCCATAATGTCATATTACAACGCGTAGATAGGACGCATGCAGATATGGGTTTATTTAGCTGGCTCATCGCGGTCACTCGCTAACAAAGACGGTTACCATTGAGACTGATGGCCCAAGTAAGAAGGAGGAACTGGAATGAACCAAGTGTCGCAATTAATGACGGCCTTACCGCTCAGGGAGAGATTAAAATAGGATGTCTACGCGGAGGCGCCCGTAGCCTAAGGGCTTTGTGCGGGTAAAATTGTTACATGCTATTGGCTATAAAAATAGCATTATGAAGCAGTCCGGACCTCACCTTCAGATCGGACTACGGTATCAAGGCGCATCGCTTGTAGCGCAGAGATTTCAGGACAATTAACACGATACCTCAGGTAATAGCCACGTTTAGGGCCAACTTTATAAAGCACGGGAAGGAAAGACGGCTTCATTCGGGGTACGTTGTTTTGTCAATATGATGGTTACTATCTGATCACAAGAATTCACTATTGCCGAGCTCGGTTACTCGTTCGACGTTCGACTCCCTATGAGCTGTATCGTGAGCCTGTCCCATAGCCCCGCATATACAACAGCAACTGGCCAGTGTATTAACACAACAGCGGGTTAGGCTCACTTAGCTACGTCCGAAGCCATGGTGCGCATTCATACGGCGAACAACTATGTATCATATATGTAATGTTAGCAGTCCTAGAGGACGAAATATGAATGGCGCACCAGACGCTCTATTATGCTAAAGCCGTCTTGCGTCGTTCACTGGCCTTCGATCAGCTTACTGGGGACTCTTACTTACCCTCTCTAATTTAGGAACGGAGCAATCATATCTCTACACTGCAATGAGCTCACTCTGTTCATGCGGGCCAATCGGCCCATTCTCTTAGTCTGAGAAGTTAGTTCGGCGGATGACACCATAGAGAAACAGATAAAACGCTGTTTGGTTTAGCCTGCCGGTTAGAAGCCTGCCAGGTGAATGCGATGAGCTAAGCTCCTTGTGAACCAAGACAAAGTGTGGCCAGCGAGCACTGTGCTGCCACTCGCTTAGCAACAACCGCAACCTTTGGCATTCCCCCTTAGCATCACGCTAGCGAAACGAGACCCGACGTCCCTCCTAAACGGCCCTCAAAACCGATAATCACATGCTTTCCGACCTCTTTTTTAGAAGGCTGGGGTGCTGATGCAGTTTCGAGTCGTGCTTTCTGGTGGAGCCCTAACCCATGGAATTACGCGTATATTGGTGGGACGGTGCCGTCGGACCTGATTGGCGTAGCACTTTGAGGGTGTCGGACTCTTCAAGGTATCAACCTTGCCCCTGAGGTCATC
		</sequence>
    <sequence><taxon idref="Location_0_3_1|38.53256010415475"/>
			TTCACATGTGACCATCGGGACTCATGAGGTCGTCGGACAAATGTAAAGGCTTGCCCAATCGTGTGCGGTTGCGGCCTCAAAAGTTCCTGCGTTAACACCGTTCTCTCGTTACTCTATGCAGAGGCGATTAGTAAGCGTGCAAAAACAATTCTCCACCGCGACCCCGGGAATGTCATTCGCTTAGTACAGCGGCGTGATTCTCCAGAGTTTCTTTAGCCGGAAATGCGCACCACCATATTCTGCTACCCCGACAACGTCGTTGATCCGACCTCTGCGCATAATAGTAGGTAACGAACGTGATTGTTTGTGTGCACGCTCCCGTGAACCTGGTCAAGTTACAGGAAATGAGCGCTGATTTTTTCAGGTCAAGCAAGTACCTGCGGGAATGCTACCCCCGAGATCGAGATGAAAAACCAAAAGGAATATGATTTTTAAGTGTCAATGGCGCTGCGGTAAGTTCAGTACATTTCCCAGGGTCCCCGTACTGGAGACGTATGGAACCTTTCAATCTTCGGAGCTTCTACATGGTACATCCTATGTTGGGAATCCCTCTGTAATCTGTTCTAACAGCTAGTGCCCAGCGTCGACACCTCCGCTCCATTATATTGCTACACTACGAAGTTACCGTCTCTAGAGCTGAGGTTGGGGGTAGCTTCGACGGCTCCTAACATGACGCGATGAAGAGTATCTCCCAGTAGGACTGGCAGTGTACTCTATTGCGAAATCATCCCTACATGTAGAGTCTATAGGAAGTACTCGAATTCACTATACACAGCTGGCACCTCTACTTCTTTAGACAAACACCTCGTGGCTAAGTGCATCGCCACAGCAGCTAAATCTCCAGCGTAACGCCCAAATGACCTTCTAATGAGTCAGAACGATCCCGCTGAATGCATGAAGCGATCGTTCATGTGAGGTATGGAGTCTAACTGACAGAAGAATCAAGCTCGTCGCCACTCCCTTAGGCGAGTAAAACTGCGGGACCTCAGTAGTTTGCATCGAGTACGGGTGTGGATTAAATAACAATTAGCAGATAACGCTTTGAGTGCCCACAGCTTAGACACGGTTCGCAGGTGCTGTGTATCGTGCGTGACGTTTCAAAGGCTTCAGCCTTGCGCGCTCACTGCGCCGACTGCAGTGTCTGGGGAGCCGCATCTACGCACTCTCATGCTTCAGCTAGCTATGAAATTACTGGCGAGGCGCGAGACTTCGCGCAAACTTATGACACACGAGACACCGTACAGGTAACACCAATCTAGCCTACTTACTGCCGGGGGAGCGTTATTATGTTATAGTACAGAGCGCGGCAGTAGTAACATTCTTAAGGCGCGTTCAACGCGGTGGGAAGTGCCCATAATCTCCGGCCACGACAATTCCACCATGCCGCAAGTTATGCGGGGGCATACTTGTATACCTTTAGGCACGACGGCACCTTCAGTCAGACGGTAGCGGACCGCCCTATTTAGGTTCATGGGCTTTCCAGTGGCGACGATTGTGGCCCACCAAACCTTAGAATGGTACCGTAGTGGGGGACTGGGGTACTCGCTCTGCATCCAGGCTTTGGACAGGACGGGAACTAACGATGAGTCGGTGGGAGAAAGAAGACAAGGGCGAGCTGAGGATCTCATATTAGGACATAGAAGTAGCGTAGCCATAACCCCACGAGGCAAGGTATACCCACACGACCCAGGTGAGTGAATAGCTAAAGAACACCCAATCCGGGGTACGGCGTACTCATTGATAATAGTCGAACAAAGTCTATCACCGTACGAGTAAGGAACGTCCACTAAACACAGGTAGGATATTTTCACATTACTGAGAGAACCAAGCTTCAGAAATATCATTCTACCTCTCCATCTCCAGAGAACGTGCTAAGCGGAACTACGCAGGACTTGGACCAGTTGGCTTCTTCGCAGCCCGGCGTCGCCCCACGACGAGGATTCGTCCACAGCTAACTTAACCCACGCGTTGTGTGTTTCGATTCTCTCCGCGGTCGGACTCGAGTATAACAACGCAATTCCGGAGATCTAGTACGCAAACGCCGCAGATAACTCGATCGCCGATTCATACGACTACTGTTTGCCGAATACGTCGGTATAGCATCGATCGAAGATCAGAGCTGGGACTTCAACGCCTGCCGTAGAAGCTTTACCCAGACGAGTGAACATGAGATTAAGTCTGATTGTCCAACGAGCAGGGATGAACAGGGGTCCCAGCGCGGTCCCCTTAGTCACCAGGACTGGGCGAATCGGGCCGATAAAATTCTCTAACCCGCTTCATGGTCATGTCGAGCCAGGTCCAGGCTTGCACTATTATACTTTCGGATAAGCAGCGCGTCTTAACGCTAGACTCAGTATTTGTAATTCCCGTGGTGAGAAGGGTTATGTTGTGACACTCATATCTGAGTGCCGACGTGTCAGCTCCACACCTGAATCAGCCACCACACACGCTTGCCTCGGATAAAGGTGTCGCGACACAGAACACAGCCTACCCGTCAGCGGTCTTCAGCAAACTTAGAGTCTGAGATGTCACTTCTTGATATTTCTAACAATCTCTAGTAATCCAAGCTATCGCGGTGGGATGTACGGACGCCGATTCAATCGCAAAACCGGACACCTAAGGGGTTACCGACACGTATAGATTGTTTGTGCGGCGGTCGGCTGGCTCGGTAGTGCCTGTGTGGGGAGAAAAACAGCACGTACAGGCTATGAGCACATGAAAATATCCTCTATAGTCCGGAGACAGACAGTAATCCCGTTTGATTGCCCATACAGCGTAAACATGTCTGATATCGGACAACCGTGGGTGAGGGATAGGCACAATAACGACAGCTGGCGAGCAGTTGCGTTGGCCAAGGCGCTCGGGGAAACTATACCACTCTAGTAGGGTTGAGTCTTCCCCTGGGTAGTAGATTAAAGATGTCCCCACCAAGCCTGACTGTTGGGGGTCGGACATTATAACCACCCTTCTATGGGTGGACCACAGGAGTACTCACCTCAAGACGGTGGGGGGTAAGTATGCCAACCCGTCGTGAATGACTCCGTTCGCCTGAGCGAAATAGTCGTATATAGTTGTAGCGACCTTGGTCTAATGAGGTCGACACAGGGATTAACTGTATACGAAGAAGGGCCGTCCTCCGTAAGAATGCAAGTCGCAAAGAGAGACCTCTTCGACTGTGCCATCGTTATGATCCTGGAACTGCTCCCCACTCTTAACCCTTCTATAAAATACATCGTCTAGTAAATGCAATTATACCATAGTAAAACCAAAGGATATGGTGCACCAGACTCAGTGATCTAGATATGGCCAGCGGTCGCGGTTAGTTGCTCTCATTAGTCATGGGCGCGGGGGTGAGAATTCTTATCTACTGGATAACTCACACAAGGCAGAAGACCTTGCGCGCACGGTATCTGAGGTCATTAATACCGCAGTCAAGATTTACAGGAGGAATGCTTTGAGCTCAGTTGGAGTTTGGCGATCGAAATATAAAGATGAGGTTAGAGGGCCGGGCTTTTCTAGGATGATCGTGCACGATCGGCTTTTAGGATCTCGCTCACCTGATCAGAGTGGTTGCCCTGAGGGCAGCCCCCAAACGGCTTGACCGAAATGTTCACTTGACCGAACATGTCTTCTGCCATATTAAGTGTCGTCAACTGCCGTCATATGGGATACCGATCGTCACCGAGGTGTTAACAATGCACCTCCACCAAAACGCGGCGAACTCTATTGTGTGCTTGAAATATAGAAAGATCTATACGTCTACATGTCGTATCCCCGTCAGTGGTCCACTATGCTGAATTTACTGTGCTTCCAGCGAACCTCGAATGATTTCCAAGGTATGCGTGGATAACGTAACGCGGTACGTATCTATAGGTCAACGCGCCCCCCCAGAGATCGGTAAGCGAAATATTCACATTCCTTAGGAGGCGATGCATTTAAGTCGATATCTACCCGGGGATAGCGCGTGCCTCTCCGATTGCGATTTTGCGTCGTTCTATAATGGCCGATATGAGGGCCAAATTGGGTCTGTGTGGTCTGATGAAGTAATGGTTTGGGCTCTCGCTAAAACGACCCAAGCCTCGTCTAGAGCAGAGTCTCGGCTTATGATATCCCCTCGCTATGCTTAATATAGACTGCAGGCGTGAGGCACACGAGGAAAATTAGAGCTTCGCCGAAATGGACCGGTTACCGCCCGTCCTCCCTTCAACAACGTTTGGCCGTTCCCTACGTTTGTACCATAAGGCTTTCGGGCCGCAGTTGTCCTTGGGCAGGTCCTACTACGCATTTGTACATGTTGCTCTGTCTCTCATGCGCACAGCAAGCACAGGCCAGGACTCCGCGGCACCCAGCGGCGCACCGGTCTTATCAACTCGACCTGACACGTGATCACCCGTAGGCGAATTATAGCTGTAAGATCGGAAGTAGTTCGGTCTCGCGTGGTAAGTGCTCCAACGGGAAAGAGGCTTAACTCAGCTGCTGGCATTGTAAACCAGAATTCGTCTACGTAAAGCCCACAAAATGACCTCAAGCTTATAACGACCTCTAGCAAGACGATCCTATCAGAAAGGTGCAAGCATCCGCCGTGGATTGTCATCTCCGACCGTATTAAATGGGGGTGGCAACGGGAGAGACTGCAAGCCAGATATACCGGCGCATAAGTACAGCTGAACCCCGAACGGGGGATTACTGGACTATGAACCTGACACTACTATGCCAAGATGCGATGCACGACTGGCCACTACCTGATGCGGTCAGACGCCTATCGCGGCACCCAAAAGAGGTAGGAACACAACCTTTGGCTATCTCTGGTCGGAGACTAACCGCAGACGCCATTATACGGGGCACTTCATCTTCGTGACTTAGCGAAGTCCCCGATTCTTCGGCTGACAGCGGCATCGGATGACCGTGGCTGATATTAATAAATATGTTGACTCGAAAGCTTGTTTGTTTTCTCACGGCCTCATATCATGCGAAATCATGGCTAGGAAGCACTGGCCGGCAGGGACTAGCTTATCTGACGGAGCACAAGTCTTGATATCAAAAGAATCTTGCTCTCCGTGTTCGCAGGGCACATTCGTTTGTTAATTATACGTCTGGGCCTGGTGCCCATGAAAAGAGTCAATAACTGCAGACCGGCGATCGGCGGCCCTCAATAAAGGGAAGAATTCCGGGGAGACAAAAGCTATAAACCGGACCCTCGCACAGTTTTCAAATCCTTTTGGACGTAAGCTTTTTTGCCCGACTATTGCGTAGAAAGCGGTAATAGAGTGTTGCGGCGGGTAGTGAAGCTTCTGACGTCACAAATAGCACAGATCAAAAAAGGTTTGCACTGGAGGGAATAGCTAAGGCTAGGCCACGAACCGGGTAATGCTCCAGTGAGCGGTTTTTCACCGACGTATTTAGTGAGCATCACTCTCACCTACCAACCCACCAATCGAATCATCGCCACGAGTTTACTCCGCCTGAAACTACAAAGAAATAGAAACCGTCTGTTCACCGAGCCGCACCCATAAAGCTGAGAATATATGCCTCGTTACTTTATTTAGGGGGCATCATTTATAGGAGTATACAGGGTTAAGGGGAGTACAACGCACTCAAACAGGAGTTGTATACCGGGGGGGACCTGTGGACCATTCGAACAGTGTCGAGCACGAAGGAATCTGGGCGGAACGCACCCGGCCCCGCGTATCTACTCCGTTAAGATGGATCGCTCTGCAGATTGTCCTCACTCTGAGTTCGACACGCGGGGCCGATGCTAATCCCAGACGCAGAAGTAGAACTCAGTGTGCCCAATGCCTGAGTAAGATGGTTCAGCCCTTGCGGTTAAGGTCCTAATGGAAGCTTGGGTAGCATAGGAATCGTGACCTCTTAATAAGCTAACTTTATCCATGTAGAACGCGCGAGCCATCCGAGTGGCATATGTGGTGATACATATCTCATGTTTCTGTCGTAACTTATTGCTTATGCTGATTGATCCCGCTCTCCTATAAAGAGTTCAACACCGCATGACAAGCGTAGCCGACCACACAACTAGTAGTCCATGAGCGAAAGTGTGCTCAGCAATCTTCCGAGCGCTTGACATGGTTGATTTGCGTCCCGGAGACCAGCGCAGGTAGGGAATTGGGAAAGACTCGTCTGCCGGGACGCGCAGGGCCTTTCGATATCCTCCCTTTGTACTTCTTCAATACCTACGAGCATACTTTAAGGTGGCCCTAGCCTTCGTGCCAAGTTCAGACAGAGGAAGCGCGGTATGCGCTGAGCCAGGAGAACTCTTTGGGTAAGTACTTGCTGACTGTTGCACCAGGTTACAAACTCTAGCGAGTGCGCCCGGGAACTTGTAACGGTCGGGTTTTATGATTAGGGACCGGTGAGAAGGCGATGTGGTCAGCAGACCAATAGCACGCCATTTTTGTAGTTCTCTCTTAATCTTGTTTGGCTTAACCTTCTAGTCGCTATTATGCTGGAGCGTTGCATAGGTGTTTCGTGGATACTGCAGGTCAGGACAATGGCGTTGAAATGATTACCGTGGATCCGGCATGGCGCATGCGCATGTGAACTTCACTGAAATGGTGATAGAGCGCAGTAAATCAAATGGTTTAGTGCGTACGCCCTCAAACGCACATATGGACCTTACTTGGGATCAACGCTTGTTGCACCCATTGGGAAAGTAATGATTCATCTACCACCAACTGCTCCCGCTGTGAGCGGACGGCGAGTCTCGTATTATTGGAGGACTCCCGTACCAATCCAAGCTGGAACATTACGGTCAGGTTAGTTTTTATTTCACCTGGGGTTCAAGTTGTTCAATGTTATGGGGCAACAACCGACTGTTGACCAACCTAGAGAGTTATTGTTCAAATATGTCGTACGCAGGGGGATTCCGGTCCATTGCGATAGCGTTATACTCTATGGCAATTACCTGTTATAGACTAACAACATCGTCCCGGTCAGAGCGACTTAACGATGCCGCCCGTGCTTTGGATAGGTAACAGCTAGTCATCTTCGTCGTATTTCACGTGGGGCCCTCGTCCAATGTGAACTTACTGATGCGTTAAAGCGCATCCCTAATAGGGGGCAATTCCCGAACTCACTAGAATGCGTTCACGCGGGGCCTTTGGTCTGCTAAGAATACCGAGCCTTATCCTGGGGTAAGGTGATGTATCTGATAGTCTATTTCCACGTTCGTCCGGCGTCCGCGATCCTGGGCTCAGGATATCCCAACCTGACCGTTGGGGCCCTGAGGAAGGTATCACCACCAGCGATGGTGATTACGTAATGCATCGGCCTACAGTTACTGGCAAGCAACAGGTTTGAATGCTTATTACGGCCACTCCATTGTTTATTTGCCTTGGTTGCTGGGTTTAGGTTTAGCCCGCACGTGTTGGCGTCTCGTTTCCCATCTTGCAGTTGTCCGCGCTCATATGGAAAATGGCGAGGTTAACTGCCCGTGTCCATAGACCGGCTTTGAGTTAACGCTCATTAAGGTACATGTTGAGCCGCGTAGTACCAGATTTGAGAGGCCCATCTGATAATTTCTCACCACCCTCCAAAGTGCGGGATACCGGTAGCAGTAACCAAAGGCGCTGATATATTTTCTTGCCATTTGCTACGTTATAACCCGGATGATCACGGTGTTAATGTGCCAGGTGGGTGCTAGTCGGTGCATTAGAGACCGCCGGGAATTGCAGGACGGTCGGGGATGACGTCGCTTTGTTCGCCACCCCATCTTTACGGTCACACGAAGCACCGGCAGGTTGGGACTATTTATCTACTATCCCATACGGGGGGCACACTGTTGTCAGACCACCCCCCCAACCGTTATTGTTGATGACGATCCAACCGCTATTCCCGCTCATAACGAGCTAAGAGCCCACGCGAGCATCCGTACCTTCCAGTGGTTGAGCCGAAGCCAGCGTGGGTGCTCTGCCTCATTTTTAGGCCACCCCTGTTGTAGATCTTCGAAATATCACGCCATGTATACGAAGCTATATAGCACTATTCTGAGTCACACATCTCCCCATTCATGGCGGCCATTAATAGAGAGGCTCGCAATGTAGCTCAAGTTAACCATATAGAATGGTCAGCAACAGATACCAGACTTCGGCAGACCCATACAGATTCAACCGGCCGCTCCTGTGCCATTGAGGGCTCGCGGGGGCGTCCTGATCCACCACCCAGTCAGTGAAATAGGGGGAAGCTAACTGAACGTTAGAGTCAAGGCGCATCGGGCGTTGGAGTGTCTCGACTACATACTCATCGTTAATAAAGCGGGGCCTTGCACTGGTCGCGTAGACATAGCTAGTAGTAGTGTTGAAGTGATCGGAGAGAGAATTTATCCAGAACGCTCGAAACATCATTCGTACTGGTACAGTGGGCCAGGAAAACTGCGACTGTTGCGTAGAAATAAATCGTGAATATCTTAGAAGGTGGTAACTCTAGCTTTCGGGTAAAGTTGCAGTCCCCGATGCTGTGAGTCCAGAAATAGTATCTATTAATATTGGGAAAAGAAACGTAATCGTCCGGCTCGTATCCAAATGAGGATTATGACGTACTGGGAGTGTTGCCAGTGGGTGTCTCTGTGCCTCCGCGGATATCGTTCTAGCTGGCTAATAGCCTATGTGCCGTCGAAGATCATTGCATCAGCGCAACACTCGCATGGTGAACTGTATAATTTTGTCAGAGGTAACCGCCACTTAAATAATTTCGGCGTGTATCCGGTATCAGTCGTTTCTGCAACTCGGAAAGCCTATTTGAAGAATGTCAATAGGCGTGATAAGAATGTTGTTCTGTTACGGGGTGTAGTCCACTCACCACTCGTATGGTCCCCTATCCTGAGAGATAATATCAAGTTAGTGTGTCACTAGAACGCAGCCCGCTTTGGCGCGGCAGTCACTTTCAGGCCCTAGTGAGTTAGTGTAAGGGCGTTGTACTCCACTGATTTAATCTACATTCGGCCAAATCGAATGAGCATTTCTCTTCATATTTGCATCGTTGCTCACGCGTACGGATTCCCGATTTGGGCCAGCCGTTTGTGAATACATCGTTACGGTAACTGATTATGGGGAATAGTGTACGATCGCGACAACTCCGGCTCACTTTCATCATCAAACAACTAGTCCACCGTCGTTCCCCAGACGTGGTGTCAGGGATCGCCGAAATGATATCGCTTGCTAGTTTCGAGATCTGACCGCCTGACCATTACCGCCGACCTAGGCGGAGTCAAGAAAGACTGGAGTAGGACGCAAGAGACCTGGGCTGTAGTCCTGATAAACAGCGTATAGAAGTCCCATCCGACAAATTATTAGCGATAGGTAGTGGGTTTTTTAAGCGGGAATACGAGCCAGACGAGCACATGCCCACCAAGGACGGTCCGAAAGAGATTGTTTGACGGCTCTCGCTACGCTGGGTCTGATAATGACGTATTTTAGGTATATGTTCGCCCCTCACTCCATAGTAACGACTTCACCGCAGTTATATGCCCGGGTTGCGAAAATTGGAGGACTCGTTGTCATGCCATTCATCAATCCAGAATTGATTACCGCAGATACCCCCCCTGACTAGATATCAACCGATCCCAGGTGTGGTTCCCGATCGCCCCTAAACTCTCCTTTCGCCCTGACTCCTAGCATGCGACTGGGACGTCGCAGCTGCAAAAATTTCTATGGACCGAGCGGCCTTCAGGGTTGGTGTCATGCGTCGTTACTGCTCCGTTCTGTCGGTGATGTCCCCCCGGTCAGATGACGGAACCCACTAGCCCTGTGGCGGATGGTAGGATTTTCATTGCGCCCGTCATCCCGGCGCTCCTTTCCAGCACTGGTTAAACGGGCATGAGTCCGGAACTTGCCAGGAATAGAACCCAGTCCACATCCGAGTTCCCTTGTTGGATTTTACAAATTGTTCTAGGTTAACCGGCGCCCTGCCGTCCTCTGGGAACTCCGAACGGTACTGTCTTTTTAAACTGCCCCAAGCATAACTTGGTTATACTTCGCCTAAGGAGATAGAGAGTTTTAACTCTTCAGAACATCTTCATTGATGTACCGCTAAATCGCTGCCTTCGGGAAAACTTGCTGCTGAACAACTGCACGGGATCGCCGTGCTTCCGCTAGAAAGCCCGTAGCGCCGTCGCTTAACCTTGCCGATCGAACCAAAATGTGCACTTGGTCAGTGGGTTTGAGCTAAAGGTCTGCGATCTAACACAGAAAAACGCCCGGTAACGAGATTCCGGCAAGTCTCGTAGCTTTCTGGCACAATTGTTCAAGGTTAGGTGCGGTACAGCTCATTCTAGTCTCCATCGGGAAAAAACCTCCGGCGGTCAGCCGGGCACTCCAGATCGACCAAGGACCCACCGGGGTGAGGGGACGTACCGTACGGCATCATGAGATGAGCTCGAGTATGAATTCCAGGACGGCAATGCATGGGCAGTTGCTCCTATTTAAACGCCATCCTATCCTTCTTCCCTCGTTGCCTCAACCGCGGCGGGGCCCATCAAGCGCGGATTTACTTCGAGTTAGAACATCCCTCGTCTGAGACCTGTTTCAGGAACCTGGTTGGCTGCCTGTCTTTGCGAGAAACCGCCTCGCACACAAGCAGGTGCCGTCATAAGGGTGGCAGGTCTGGACTAAAAATTGGGTTAGAAATTACCTCTTGCAGCTCGGATCTACGACAACTGCGTCCCAGGGGAATCATTAGCTGTCGCTAGTTCGTTCGGACGTCCCGTATGACTATCTATGTTTGTTACCTGTCAATCGAGCGTTTCGTGAGAGGTGACTGGCGCACGCCTGCGTGACCTTATGACAAGGTTGGAGTTCTCTACGGAAGTGAGATTGGCTGAACGACGATCGAACCCGATAGCAACCTTTGGCGCCCCCATTTGCTGACCCAGAAGCCGGCTCAGCTACTAGCAACCCTCACACTAACAGCTCCCCACAAATTATACTAGAATAATGGAACGGGCGCGCTGCGATAAAAATGCGATTGTAGAGAGCGTTCGGCGTAGTTTATTTATAGAGCCCCATCATCAACAAAAGTTCGGACGTCTACTTGATCAGCGCAGTTGTAATTTAGCCTCATAATCCTAATACACCCATACCACTGCGTGTGATGTCGCACCCGATCACCCCTGGCTATTTCTTTACGAGCCGATTTGCGCGTGTAAGGTATCCATATCCATTACGGTTGATACCTCAAAGCCACAAACGACAGAGTGTATAGCGAAATCCGTAGCTGTAGTTCCATCGAACCAGGTCTGCCTAGTCTTGCGTCTCAGAACACGAAGTTATATTGCACCCCCCAACGATCATATGTCAGAGCCACAATAAGGAATGTGGTACTTTATGGCACATGGCCCAGCACGTATAACCATTACCGCCCGGATGATAGCAAGGAAGCTCGGGCTCTGTCTTCAAGTAGCCGTGTACCGCTAAAACTGTTGGCCCTTAGGATATTGTTTATGCTCGGATTTTACCTGCCTGGGGCTACGATGACATAAACTGGAGGCTGAATAAAATAATCAAGGTATGTACGTTCGAGGTTATAAATGGATCGACTGCAGCTCTCACCCACTACGGTGATTGCAGTTCAACCAACACCGGCGTGTGAAGCGTTTATGACTATGGTAGAATTGTCTACGATAATATCCCATAACCCGTAAGTTTGAGGCCTCAGACATTACTAAGTCAACCTCTGAGTCGGGAAATTTACGACAGGCTAGAGCGTCGCGGCTAGATGGGCTAGCGCTCCGTTATGAGCAGGGTATGAGATAAGAATCTAGCTATAGGTGGTATTGGTCGCCATCGACCAGGATAAAAGAATTTACCGCTGATCTTTGAAGCCTTTCCTTTGCTGGGCTGAATGGGCGCATATATGGCGGATTGCACAATAACCTCGTCTACTCGTATACGGAACAGACGAATCCAGGTTATTTCGTCGCTTACATCGTCGGGTGAGCACCACTCAAAGACCTTGATCACTAACTACCTGCAAGTGTCATATGCAGAATTAGATGGAAAAGGTGGCACTTTACACGTATAGATCACCCCGCGTAGACGACTTATAGTGGGTGCGCCCACACTTATCGTCGTACTCCCCAAAGAGCGTGCTCTCTCTTCTACCAGGTCTGACGGCTAAGCGCTCCTAGTATATCTACAAAGGTCCTCTATGATTATAAGTATTCATTTAATGAACTTAACAACAGCTTACTTCTTAGGCCTGAATAAACAGGCAATGCAAGACAAATTGCATAGATAGGCGCTAGGTCTATATGAGACCATTACACGAAGTCTAGCCGGCGTACTTGCACGCTGAACCAGTGGTCCTTAAGTCCACTGAAATACCCCTTCATGGCTAGTGGTACACACACTCTATATCCGTCCGATATGAAGCGTCTCCAAGCTGCCTTATAGCGAATCATATATTCCTAGATCCGAGGACGGCTGTGTGAATATGGCACCCATCGTATCCGGGTATCTTACCGTCATACAAACAGCCTGCGGTTCGTGGTAATTCACTCACGAGTGCCCCTGAGTAGCAAATCCGAAAGGCAACAAATAAACCTATCCATACATCCCGCATCGGTACACACCCCTCCACTTGTCTTCATAAAATGACTACTTCTCTAGTAACGGTTAAGTATCGGTTTAGTCGGTCTGATAATTCTCCCATTTGCTGTGCTAGAGAATATCAAGAGCTCCATAATGTCATATTACAACGCGTAGATAGGACGCATGCAGATATGGGTTTATTTAGCTGGCTCATCGCGGTCACTCGCTAACAAAGACGGTTACCATTGAGACTGATGGCCCAAGTAAGAAGGAGGAACTGGAATGAACCAAGTGTCGCAATTAATGACGGCCTTACCGCTCAGGGAGAGATTAAAATAGGATGTCTACGCGGAGGCGCCCGTAGCCTAAGGGCTTTGTGCGGGTAAAATTGTTACATGCTATTGGCTATAAAAATAGCATTATGAAGCAGTCCGGACCTCACCTTCAGATCGGACTACGGTATCAAGGCGCATCGCTTGTAGCGCAGAGATTTCAGGACAATTAACACGATACCTCAGGTAATAGCCACGTTTAGGGCCAACTTTATAAAGCACGGGAAGGAAAGACGGCTTCATTCGGGGTACGTTGTTTTGTCAATATGATGGTTACTATCTGATCACAAGAATTCACTATTGCCGAGCTCGGTTACTCGTTCGACGTTCGACTCCCTATGAGCTGTATCGTGAGCCTGTCCCATAGCCCCGCATATACAACAGCAACTGGCCAGTGTATTAACACAACAGCGGGTTAGGCTCACTTAGCTACGTCCGAAGCCATGGTGCGCATTCATACGGCGAACAACTATGTATCATATATGTAATGTTAGCAGTCCTAGAGGACGAAATATGAATGGCGCACCAGACGCTCTATTATGCTAAAGCCGTCTTGCGTCGTTCACTGGCCTTCGATCAGCTTACTGGGGACTCTTACTTACCCTCTCTAATTTAGGAACGGAGCAATCATATCTCTACACTGCAATGAGCTCACTCTGTTCATGCGGGCCAATCGGCCCATTCTCTTAGTCTGAGAAGTTAGTTCGGCGGATGACACCATAGAGAAACAGATAAAACGCTGTTTGGTTTAGCCTGCCGGTTAGAAGCCTGCCAGGTGAATGCGATGAGCTAAGCTCCTTGTGAACCAAGACAAAGTGTGGCCAGCGAGCACTGTGCTGCCACTCGCTTAGCAACAACCGCAACCTTTGGCATTCCCCCTTAGCATCACGCTAGCGAAACGAGACCCGACGTCCCTCCTAAACGGCCCTCAAAACCGATAATCACATGCTTTCCGACCTCTTTTTTAGAAGGCTGGGGTGCTGATGCAGTTTCGAGTCGTGCTTTCTGGTGGAGCCCTAACCCATGGAATTACGCGTATATTGGTGGGACGGTGCCGTCGGACCTGATTGGCGTAGCACTTTGAGGGTGTCGGACTCTTCAAGGTATCAACCTTGCCCCTGAGGTCATC
		</sequence>
    <sequence><taxon idref="Location_3_4_1|30.539031924377436"/>
			TTCACATGTGACCATCGGGACTCATGAGGTCGTCGGACAAATGTAAAGGCTTGCCCAATCGTGTGCGGTTGCGGCCTCAAAAGTTCCTGCGTTAACACCGTTCTCTCGTTACTCTATGCAGAGGCGATTAGTAAGCGTGCAAAAACAATTCTCCACCGCGACCCCGGGAATGTCATTCGCTTAGTACAGCGGCGTGATTCTCCAGAGTTTCTTTAGCCGGAAATGCGCACCACCATATTCTGCTACCCCGACAACGTCGTTGATCCGACCTCTGCGCATAATAGTAGGTAACGAACGTGATTGTTTGTGTGCACGCTCCCGTGAACCTGGTCAAGTTACAGGAAATGAGCGCTGATTTTTTCAGGTCAAGCAAGTACCTGCGGGAATGCTACCCCCGAGATCGAGATGAAAAACCAAAAGGAATATGATTTTTAAGTGTCAATGGCGCTGCGGTAAGTTCAGTACATTTCCCAGGGTCCCCGTACTGGAGACGTATGGAACCTTTCAATCTTCGGAGCTTCTACATGGTACATCCTATGTTGGGAATCCCTCTGTAATCTGTTCTAACAGCTAGTGCCCAGCGTCGACACCTCCGCTCCATTATATTGCTACACTACGAAGTTACCGTCTCTAGAGCTGAGGTTGGGGGTAGCTTCGACGGCTCCTAACATGACGCGATGAAGAGTATCTCCCAGTAGGACTGGCAGTGTACTCTATTGCGAAATCATCCCTACATGTAGAGTCTATAGGAAGTACTCGAATTCACTATACACAGCTGGCACCTCTACTTCTTTAGACAAACACCTCGTGGCTAAGTGCATCGCCACAGCAGCTAAATCTCCAGCGTAACGCCCAAATGACCTTCTAATGAGTCAGAACGATCCCGCTGAATGCATGAAGCGATCGTTCATGTGAGGTATGGAGTCTAACTGACAGAAGAATCAAGCTCGTCGCCACTCCCTTAGGCGAGTAAAACTGCGGGACCTCAGTAGTTTGCATCGAGTACGGGTGTGGATTAAATAACAATTAGCAGATAACGCTTTGAGTGCCCACAGCTTAGACACGGTTCGCAGGTGCTGTGTATCGTGCGTGACGTTTCAAAGGCTTCAGCCTTGCGCGCTCACTGCGCCGACTGCAGTGTCTGGGGAGCCGCATCTACGCACTCTCATGCTTCAGCTAGCTATGAAATTACTGGCGAGGCGCGAGACTTCGCGCAAACTTATGACACACGAGACACCGTACAGGTAACACCAATCTAGCCTACTTACTGCCGGGGGAGCGTTATTATGTTATAGTACAGAGCGCGGCAGTAGTAACATTCTTAAGGCGCGTTCAACGCGGTGGGAAGTGCCCATAATCTCCGGCCACGACAATTCCACCATGCCGCAAGTTATGCGGGGGCATACTTGTATACCTTTAGGCACGACGGCACCTTCAGTCAGACGGTAGCGGACCGCCCTATTTAGGTTCATGGGCTTTCCAGTGGCGACGATTGTGGCCCACCAAACCTTAGAATGGTACCGTAGTGGGGGACTGGGGTACTCGCTCTGCATCCAGGCTTTGGACAGGACGGGAACTAACGATGAGTCGGTGGGAGAAAGAAGACAAGGGCGAGCTGAGGATCCCATATTAGGACATAGAAGTAGCGTAGCCATAACCCCACGAGGCAAGGTATACCCACACGACCCAGGTGAGTGAATAGCTAAAGAACACCCAATCCGGGGTACGGCGTACTCATTGATAATAGTCGAACAAAGTCTATCACCGTACGAGTAAGGAACGTCCACTAAACACAGGTAGGATATTTTTACATTACTGAGAGAACCAAGCTTCAGAAATATCATTCTACCTCTCCATCTCCAGAGAACGTGCTAAGCGGAACTACGCAGGACTTGGACCAGTTGGCTTCTTCGCAGCCCGGCGTCGCCCCACGACGAGGATTCGTCCACAGCTAACTTAACCCACGCGTTGTGTGTTTCGATTCTCTCCGCGGTCGGACTCGAGTATAACAACGCAATTCCGGAGATCTAGTACGCAAACGCCGCAGATAACTCGATCGCCGATTCATACGACTACTGTTTGCCGAATACGTCGGTATAGCATCGATCGAAGATCAGAGCTGGGACTTCAACGCCTGCCGTAGAAGCTTTACCCAGACGAGTGAACATGAGATTAAGTCTGATTGTCCAACGAGCAGGGATGAACAGGGGTCCCAGCGCGGTCCCCTTAGTCACCAGGACTGGGCGAATCGGGCCGATAAAATTCTCTAACCCGCTTCATGGTCATGTCGAGCCAGGTCCAGGCTTGCACTATTATACTTTCGGATAAGCAGCGCGTCTTAACGCTAGACTCAGTATTTGTAATTCCCGTGGTGAGAAGGGTTATGTTGTGACACTCATATCTGAGTGCCGACGTGTCAGCTCCACACCTGAATCAGCCACCACACACGCTTGCCTCGGATAAAGGTGTCGCGACACAGAACACAGCCTACCCGTCAGCGGTCTTCAGCAAACTTAGAGTCTCAGATGTCACTTCTTGATATTTCTAACAATCTCTAGTAATCCAAGCTATCGCGGTGGGATGTACGGACGCCGATTCAATCGCAAAACCGGACACCTAAGGGGTTACCGACACGTATAGATTGTTTGTGCGGCGGTCGGCTGGCTCGGTAGTGCCTGTGTGGGGAGAAAAACAGCACGTACAGGCTATGAGCACATGAAAATATCCTCTATAGTCCGGAGACAGACAGTAATCCCGTTTGATTGCCCATACAGCGTAAACATGTCTGATATCGGACAACCGTGGGTGAGGGATAGGCACAATAACGACAGCTGGCGAGCAGTTGCGTTGGCCAAGGCGCTCGGGGAAACTATACCACTCTAGTAGGGTTGAGTCTTCCCCTGGGTAGTAGATTAAAGATGTCCCCACCAAGCCTGACTGTTGGGGGTCGGACATTATAACCACCCTTCTATGGGTGGACCACAGGAGTACTCACCTCAAGACGGTGGGGGGTAAGTATGCCAACCCGTCGTGAATGACTCCGTTCGCCTGAGCGAAATAGTCGTATATAGTTGTAGCGACCTTGGTCTAATGAGGTCGACACAGGGATTAACTGTATACGAAGAAGGGCCGTCCTCCGTAAAAATGCAAGTCGCAAAGAGAGACCTCTTCGACTGTGCCATCGTTATGATCCTGGAACTGCTCCCCACTCTTAACCCTTCTATAAAATACATCGTCTAGTAAATGCAATTATACCATAGTAAAACCAAAGGATATGGTGCACCAGACTCAGTGATCTAGATATGGCCAGCGGTCGCGGTTAGTTGCTCTCATTAGTCATGGGCGCGGGGGTGAGAATTCTTATCTACTGGATAACTCACACAAGGCAGAAGACCTTGCGCGCACGGTATCTGAGGTCATTAATACCGCAGTCAAGATTTACAGGAGGAATGCTTTGAGCTCAGTTGGAGTTTGGCGATCGAAATATAAAGATGAGGTTAGAGGGCCGGGCTTTTCTAGGATGATCGTGCACGATCGGCTTTTAGGATCTCGCTCACCTGATCAGAGTGGTTGCCCTGAGGGCAGCCCCCAAACGGCTTGACCGAAATGTTCACTTGACCGAACATGTCTTCTGCCATATTAAGTGTCGTCAACTGCCGTCATATGGGATACCGATCGTCACCGAGGTGTTAACAATGCACCTCCACCAAAACGCGGCGAACTCTATTGTGTGCTTGAAATATAGAAAGATCTATACGTCTACATGTCGTATCCCCGTCAGTGGTCCACTATGCTGAATTTACTGTGCTTCCAGCGAACCTGGAATGATTTCCAAGGTATGCGTGGATAACGTAACGCGGTACGTATCTAAAGGTCAACGCGCCCCCCCAGAGATCGGTAAGCGAAATATTCACATTCCTTAGGAGGCGATGCATTTAAGTCGATATCTACCCGGGGATAGCGCGTGCCTCTCCGATTGCGATTTTGCGTCGTTCTATAATGGCCGATATGAGGGCCAAATTGGGTCTGTGTGGTCTGATGAAGTAATGGTTTGGGCTCTCGCTAAAACGACCCAAGCCTCGTCTAGAGCAGAGTCTTGGCTTATGATATCCCCTCGCTATGCTTAATATAGACTGCAGGCGTGAGGCACACGAGGAAAATTAGAGCTTCGCCGAAATGGACCGGTTACCGCCCGTCCTCCCTTCAACAACGTTTGGCCGTTCCCTACGTTTGTACCATAAGGCTTTCGGGCCGCAGTTGTCCTTGGGCAGGTCCTACTACGCATTTGTACATGTTGCTCTGTCTCTCATGCGCACAGCAAGCACAGGCCAGGACTCCGCGGCACCCAGCGGCGCACCGGTCTTATCAACTCGACCTGACACGTGATCACCCGTAGGCGAATTATAGCTGTAAGATCGGAAGTAGTTCGGTCTCGCGTGGTAAGTGCTCCAACGGGAAAGAGGCTTAACTCAGCTGCTGGCATTGTAAACCAGAATTCGTCTACGTAAAGCCCACAAAATGACCTCAAGCTTATAACGACCTCTAGCAAGACGATCCTATCAGAAAGGTGCAAGCATCCGCCGTGGATTGTCATCTCCGACCGTATTAAATGGGGGTGGCAACGGGAGAGACTGCAAGCCAGATATACCGGCGCATAAGTACAGCTGAACCCCGAACGGGGGATTACTGGACTATGAACCTGACACTACTATGCCAAGATGCGATGCACGACTGGCCACTACCTGATGCGGTCAGACGCCTATCGCGGCACCCAAAAGAGGTAGGAACACAACCTTTGGCTATCTCTGGTCGGAGACTAACCGCAGACGCCATTATACGGGGCACTTCATCTTCGTGACTTAGCGAAGTCCCCGATTCTTCGGCTGACAGCGGCATCGGATGACCGTGGCTGATATTAATAAATATGTTGACTCGAAAGCTTGTTTGTTTTCTCACGGCCTCATATCATGCGAAATCATGGCTAGGAAGCACTGGCCGGCAGGGACTAGCTTATCTGACGGAGCACAAGTCTTGATATCAAAAGAATCTTGCTCTCCGTGTTCGCAGGGCACATTCGTTTGTTAATTATACGTCTGGGCCTGGTGCCCATGAAAAGAGTCAATAACTGCAGACCGGCGATCGGCGGCCCTCAATAAAGGGAAGAATTCCGGGGAGACAAAAGCTATAAACCGGACCCTCGCACAGTTTTCAAATCCTTTTGGACGTAAGCTTTTTTGCCCGACTATTGCGTAGAAAGCGGTAATAGAGTGTTGCGGCGGGTAGTGAAGCTTCTGACGTCACAAATAGCACAGATCAAAAAAGGTTTGCACTGGAGGGAATAGCTAAGGCTAGGCCACGAACCGGGTAATGCTCCAGTGAGCGGTTTTTCACCGACGTATTTAGTGAGCATCACTCTCACCTACCAACCCACCAATCGAATCATCGCCACGAGTTTACTCCGCCTGAAACTACAAAGAAATAGAAACCGTCTGTTCACCGAGCCGCACCCATAAAGCTGAGAATATATGCCTCGTTACTTTATTTAGGGGGCATCATTTATAGGAGTATACAGGGTTAAGGGGAGTACAACGCACTCAAACAGGAGTTGTATACCGGGGGGGACCTGTGGACCATTCGAACAGTGTCGAGCACGAAGGAATCTGGGCGGAACGCACCCGGCCCCGCGTATCTACTCCGTTAAGATGGATCGCTCTGCAGATTGTCCTCACTCTGAGTTCGACACGCGGGGCCGATGCTAATCCCAGACGCAGAAGTAGAACTCAGTGTGCCCAATGCCTGAGTAAGATGGTTCAGCCCTTGCGGTTAAGGTCCTAATGGAAGCTTGGGTAGCATAGGAATCGTGACCTCTTAATAAGCTAACTTTATCCATGTAGAACGCGCGAGCCATCCGAGTGGCATATGTGGTGATACATATCTCATGTTTCTGTCGTAACTTATTGCTTATGCTGATTGATCCCGCTCTCCTATAAAGAGTTCAACACCGCATGACAAGCGTAGCCGACCACACAACTAGTAGTCCATGAGCGAAAGTGTGCTCAGCAATCTTCCGAGCGCTTGACATGGTTGATTTGCGTCCCGGAGACCAGCGCAGGTAGGGAATTGGGAAAGACTCGTCTGCCGGGACGCGCAGGGCCTTTCGATATCCTCCCTTTGTACTTCTTCAATACCTACGAGCATACTTTAAGGTGGCCCTAGCCTTCGTGCCAAGTTCAGACAGAGGAAGCGCGGTATGCGCTGAGCCAGGAGAACTCTTTGGGTAAGTACTTGCTGACTGTTGCACCAGGTTACAAACTCTAGCGAGTGCGCCCGGGAACTTGTAACGGTCGGGTTTTATGATTAGGGACCGGTGAGAAGGCGATGTGGTCAGCAGACCAATAGCACGCCATTTTTGTAGTTCTCTCTTAATCTTGTTTGGCTTAACCTTCTAGTCGCTATTATGCTGGAGCGTTGCATAGGTGTTTCGTGGATACTGCAGGTCAGGACAATGGCGTTGAAATGATTACCGTGGATCCGGCATGGCGCATGCGCATGTGAACTTCACTGAAATGGTGATAGAGCGCAGTAAATCAAATGGTTTAGTGCGTACGCCCTCAAACGCACATATGGACCTTACTTGGGATCAACGCTTGTTGCACCCATTGGGAAAGTAATGATTCATCTACCACCAACTGCTCCCGCTGTGAGCGGACGGCGAGTCTCGTATTATTGGAGGACTCCCGTACCAATCCAAGCTGGAACATTACGGTCAGGTTAGTTTTTATTTCACCTGGGGTTCAAGTTGTTCAATGTTATGGGGCAACAACCGACTGTTGACCAACCTAGAGAGTTATTGTTCAAATATGTCGTACGCAGGGGGATTCCGGTCCATTGCGATAGCGTTATACTCTATGGCAATTACCTGTTATAGACTAACAACATCGTCCCGGTCAGAGCGACTTAACGATGCCGCCCGTGCTTTGGATAGGTAACAGCTAGTCATCTTCGTCGTATTTCACGTGGGGCCCTCGTCCAATGTGAACTTACTGATGCGTTAAAGCGCATCCCTAATAGGGGGCAATTCCCGAACTCACTAGAATGCGTTCACGCGGGGCCTTTGGTCTGCTAAGAATACCGAGCCTTATCCTGGGGTAAGGTGATGTATCTGATAGTCTATTTCCACGTTCGTCCGGCGTCCGCGATCCTGGGCTCAGGATATCCCAACCTGACCGTTGGGGCCCTGAGGAAGGTATCACCACCAGCGATGGTGATTACGTAATGCATCGGCCTACAGTTACTGGCAAGCAACAGGTTTGAATGCTTATTACGGCCACTCCATTGTTTATTTGCCTTGGTTGCTGGGTTTAGGTTTAGCCCGCACGTGTTGGCGTCTCGTTTCCCATCTTGCAGTTGTCCGCGCTCATATGGAAAATGGCGAGGTTAACTGCCCGTGTCCATAGACCGGCTTTGAGTTAACGCTCATTAAGGTACATGTTGAGCCGCGTAGTACCAGATTTGAGAGGCCCATCTGATAATTTCTCACCACCCTCCAAAGTGCGGGATACCGGTAGCAGTAACCAAAGGCGCTGATATATTTTCTTGCCATTTGCTACGTTATAACCCGGATGATCACGGTGTTAATGTGCCAGGTGGGTGCTAGTCGGTGCATTAGAGACCGCCGGGAATTGCAGGACGGTCGGGGATGACGTCGCTTTGTTCGCCACCCCATCTTTACGGTCACACGAAGCACCGGCAGGTTGGGACTATTTATCTACTATCCCATACGGGGGGCACACTGTTGTCAGACCACCCCCCCAACCGTTATTGTTGATGACGATCCAACCGCTATTCCCGCTCATAACGAGCTAAGAGCCCACGCGAGCATCCGTACCTTCCAGTGGTTGAGCCGAAGCCAGCGTGGGTGCTCTGCCTCATTTTTAGGCCACCCCTGTTGTAGATCTTCGAAATATCACGCCATGTATACGAAGCTATATAGCACTATTCTGAGTCACACATCTCCCCATTCATGGCGGCCATTAATAGAGAGGCTCGCAATGTAGCTCAAGTTAACCATATAGAATGGTCAGCAACAGATACCAGACTTCGGCAGACCCATACAGATTCAACCGGCCGCTCCTGTGCCATTGAGGGCTCGCGGGGGCGTCCTGATCCACCACCCAGTCAGTGAAATAGGGGGAAGCTAACTGAACGTTAGAGTCAAGGCGCATCGGGCGTTGGAGTGTCTCGACTACATACTCATCGTTAATAAAGCGGGGCCTTGCACTGGTCGCGTAGACATAGCTAGTAGTAGTGTTGAAGTGATCGGAGAGAGAATTTATCCAGAACGCTCGAAACATCATTCGTACTGGTACAGTGGGCCAGGAAAACTGCGACTGTTGCGTAGAAATAAATCGTGAATATCTTAGAAGGTGGTAACTCTAGCTTTCGGGTAAAGTTGCAGTCCCCGATGCTGTGAGTCCAGAAATAGTATCTATTAATATTGGGAAAAGAAACGTAATCGTCCGGCTCGTATCCAAATGAGGATTATGACGTACTGGGAGTGTTGCCAGTGGGTGTCTCTGTGCCTCCGCGGATATCGTTCTAGCTGGCTAATAGCCTATGTGCCGTCGAAGATCATTGCATCAGCGCAACACTCGCATGGTGAACTGTATAATTTTGTCAGAGGTAACCGCCACTTAAATAATTTCGGCGTGTATCCGGTATCAGTCGTTTCTGCAACTCGGAAAGCCTATTTGAAGAATGTCAATAGGCGTGATAAGAATGTTGTTCTGTTACGGGGTGTAGTCCACTCACCACTCGTATGGTCCCCTATCCTGAGAGATAATATCAAGTTAGTGTGTCACTAGAACGCAGCCCGCTTTGGCGCGGCAGTCACTTTCAGGCCCTAGTGAGTTAGTGTAAGGGCGTTGTACTCCACTGATTTAATCTACATTCGGCCAAATCGAATGAGCATTTCTCTTCATATTTGCATCGTTGCTCACGCGTACGGATTCCCGATTTGGGCCAGCCGTTTGTGAATACATCGTTACGGTAACTGATTATGGGGAATAGTGTACGATCGCGACAACTCCGGCTCACTTTCATCATCAAACAACTAGTCCACCGTCGTTCCCCAGACGTGGTGTCAGGGATCGCCGAAATGATATCGCTTGCTAGTTTCGAGATCTGACCGCCTGACCATTACCGCCGACCTAGGCGGAGTCAAGAAAGACTGGAGTAGGACGCAAGAGACCTGGGCTGTAGTCCTGATAAACAGCGTATAGAAGTCCCATCCGACAAATTATTAGCGATAGGTAGTGGGTTTTTTAAGCGGGAATACGAGCCAGACGAGCACATGCCCACCAAGGACGGTCCGAAAGAGATTGTTTGACGGCTCTCGCTACGCTGGGTCTGATAATGACGTATTTTAGGTATATGTTCGCCCCTCACTCCATAGTAACGACTTCACCGCAGTTATATGCCCGGGTTGCGAAAATTGGAGGACTCGTTGTCATGCCATTCATCAATCCAGAATTGATTACCGCAGATACCCCCCCTGACTAGATATCAACCGATCCCAGGTGTGGTTCCCGATCGCCCCTAAACTCTCCTTTCGCCCTGACTCCTAGCATGCGACTGGGACGTCGCAGCTGCAAAAATTTCTATGGACCGAGCGGCCTTCAGGGTTGGTGTCATGCGTCGTTACTGCTCCGTTCTGTCGGTGATGTCCCCCCGGTCAGATGACGGAACCCACTAGCCCTGTGGCGGATGGTAGGATTTTCATTGCGCCCGTCATCCCGGCGCTCCTTTCCAGCACTGGTTAAACGGGCATGAGTCCGGAACTTGCCAGGAATAGAACCCAGTCCACATCCGAGTTCCCTTGTTGGATTTTACAAATTGTTCTAGGTTAACCGGCGCCCTGCCGTCCTCTGGGAACTCCGAACGGTACTGTCTTTTTAAACTGCCCCAAGCATAACTTGGTTATACTTCGCCTAAGGAGATAGAGAGTTTTAACTCTTCAGAACATCTTCATTGATGTACCGCTAAATCGCTGCCTTCGGGAAAACTTGCTGCTGAACAACTGCACGGGATCGCCGTGCTTCCGCTAGAAAGCCCGTAGCGCCGTCGCTTAACCTTGCCGATCGAACCAAAATGTGCACTTGGTCAGTGGGTTTGAGCTAAAGGTCTGCGATCTAACACAGAAAAACGCCCGGTAACGAGATTCCGGCAAGTCTCGTAGCTTTCTGGCACAATTGTTCAAGGTTAGGTGCGGTACAGCTCATTCTAGTCTCCATCGGGAAAAAACCTCCGGCGGTCAGCCGGGCACTCCAGATCGACCAAGGACCCACCGGGGTGAGGGGACGTACCGTACGGCATCATGAGATGAGCTCGAGTATGAATTCCAGGACGGCAATGCATGGGCAGTTGCTCCTATTTAAACGCCATCCTATCCTTCTTCCCTCGTTGCCTCAACCGCGGCGGGGCCCATCAAGCGCGGATTTACTTCGAGTTAGAACATCCCTCGTCTGAGACCTGTTTCAGGAACCTGGTTGGCTGCCTGTCTTTGCGAGAAACCGCCTCGCACACAAGCAGGTGCCGTCATAAGGGTGGCAGGTCTGGACTAAAAATTGGGTTAGAAATTACCTCTTGCAGCTCGGATCTACGACAACTGCGTCCCAGGGGAATCATTAGCTGTCGCTAGTTCGTTCGGACGTCCCGTATGACTATCTATGTTTGTTACCTGTCAATCGAGCGTTTCGTGAGAGGTGACTGGCGCACGCCTGCGTGACCTTATGACAAGGTTGGAGTTCTCTACGGAAGTGAGATTGGCTGAACGACGATCGAACCCGATAGCAACCTTTGGCGCCCCCATTTGCTGACCCAGAAGCCGGCTCAGCTACTAGCAACCCTCACACTAACAGCTCCCCACAAATTATACTAGAATAATGGAACGGGCGCGCTGCGATAAAAATGCGATTGTAGAGAGCGTTCGGCGTAGTTTATTTATAGAGCCCCATCATCAACAAAAGTTCGGACGTCTACTTGATCAGCGCAGTTGTAATTTAGCCTCATAATCCTAATACACCCATACCACTGCGTGTGATGTCGCACCCGATCACCCCTGGCTATTTCTTTACGAGCCGATTTGCGCGTGTAAGGTATCCATATCCATTACGGTTGATACCTCAAAGCCACAAACGACAGAGTGTATAGCGAAATCCGTAGCTGTAGTTCCATCGAACCAGGTCTGCCTAGTCTTGCGTCTCAGAACACGAAGTTATATTGCACCCCCCAACGATCATATGTCAGAGCCACAATAAGGAATGTGGTACTTTATGGCACATGGCCCAGCACGTATAACCATTACCGCCCGGATGATAGCAAGGAAGCTCGGGCTCTGTCTTCAAGTAGCCGTGTACCGCTAAAACTGTTGGCCCTTAGGATATTGTTTATGCTCGGATTTTACCTGCCTGGGGCTACGATGACATAAACTGGAGGCTGAATAAAATAATCAAGGTATGTACGTTCGAGGTTATAAATGGATCGACTGCAGCTCTCACCCACTACGGTGATTGCAGTTCAACCAACACCGGCGTGTGAAGCGTTTATGACTATGGTAGAATTGTCTACGATAATATCCCATAACCCGTAAGTTTGAGGCCTCAGACATTACTAAGTCAACCTCTGAGTCGGGAAATTTACGACAGGCTAGAGCGTCGCGGCTAGATGGGCTAGCGCTCCGTTATGAGCAGGGTATGAGATAAGAATCTAGCTATAGGTGGTATTGGTCGCCATCGACCAGGATAAAAGAATTTACCGCTGATCTTTGAAGCCTTTCCTTTGCTGGGCTGAATGGGCGCATATATGGCGGATTGCACAATAACCTCGTCTACTCGTATACGGAACAGACGAATCCAGGTTATTTCGTCGCTTACATCGTCGGGTGAGCACCACTCAAAGACCTTGATCACTAACTACCTGCAAGTGTCATATGCAGAATTAGATGGAAAAGGTGGCACTTTACACGTATAGATCACCCCGCGTAGACGACTTATAGTGGGTGCGCCCACACTTATCGTCGTACTCCCCAAAGAGCGTGCTCTCTCTTCTACCAGGTCTGACGGCTAAGCGCTCCTAGTATATCTACAAAGGTCCTCTATGATTATAAGTATTCATTTAATGAACTTAACAACAGCTTACTTCTTAGGCCTGAATAAACAGGCAATGCAAGACAAATTGCATAGATAGGCGCTAGGTCTATATGAGACCATTACACGAAGTCTAGCCGGCGTACTTGCACGCTGAACCAGTGGTCCTTAAGTCCACTGAAATACCCCTTCATGGCTAGTGGTACACACACTCTATATCCGTCCGATATGAAGCGTCTCCAAGCTGCCTTATAGCGAATCATATATTCCTAGATCCGAGGACGGCTGTGTGAATATGGCACCCATCGTATCCGGGTATCTTACCGTCATACAAACAGCCTGCGGTTCGTGGTAATTCACTCACGAGTGCCCCTGAGTAGCAAATCCGAAAGGCAACAAATAAACCTATCCATACATCCCGCATCGGTACACACCCCTCCACTTGTCTTCATAAAATGACTACTTCTCTAGTAACGGTTAAGTATCGGTTTAGTCGGTCTGATAATTCTCCCATTTGCTGTGCTAGAGAATATCAAGAGCTCCATAATGTCATATTACAACGCGTAGATAGGACGCATGCAGATATGGGTTTATTTAGCTGGCTCATCGCGGTCACTCGCTAACAAAGACGGTTACCATTGAGACTGATGGCCCAAGTAAGAAGGAGGAACTGGAATGAACCAAGTGTCGCAATTAATGACGGCCTTACCGCTCAGGGAGAGATTAAAATAGGATGTCTACGCGGAGGCGCCCGTAGCCTAAGGGCTTTGTGCGGGTAAAATTGTTACATGCTATTGGCTATAAAAATAGCATTATGAAGCAGTCCGGACCTCACCTTCAGATCGGACTACGGTATCAAGGCGCATCGCTTGTAGCGCAGAGATTTCAGGACAATTAACACGACACCTCAGGTAATAGCCACGTTTAGGGCCAACTTTATAAAGCACGGGAAGGAAAGACGGCTTCATTCGGGGTACGTTGTTTTGTCAATATGATGGTTACTATCTGATCACAAGAATTCACTATTGCCGAGCTCGGTTACTCGTTCGACGTTCGACTCCCTATGAGCTGTATCGTGAGCCTGTCCCATAGCCCCGCATATACAACAGCAACTGGCCAGTGTATTAACACAACAGCGGGTTAGGCTCACTTAGCTACGTCCGAAGCTATGGTGCGCATTCATACGGCGAACAACTATGTATCATATATGTAATGTTAGCAGTCCTAGAGGACGAAATATGAATGGCGCACCAGACGCTCTATTATGCTAAAGCCGTCTTGCGTCGTTCACTGGCCTTCGATCAGCTTACTGGGGACTCTTACTTACCCTCTCTAATTTAGGAACGGAGCAATCATATCTCTACACTGCAATGAGCTCACTCTGTTCATGCGGGCCAATCGGCCCATTCTCTTAGTCTGAGAAGTTAGTTCGGCGGATGACACCATAGAGAAACAGATAAAACGCTGTTTGGTTTAGCCTGCCGGTTAGAAGCCTGCCAGGTGAATGCGATGAGCTAAGCTCCTTGTGAACCAAGACAAAGTGTGGCCAGCGAGCACTGTGCTGCCACTCGCTTAGCAACAACCGCAACCTTTGGCATTCCCCCTTAGCATCACGCTAGCGAAACGAGACCCGACGTCCCTCCTAAACGGCCCTCAAAACCGATAATCACATGCTTTCCGACCTCTTTTTTAGAAGGCTGGGGTGCTGATGCAGTTTCGAGTCGTGCTTTCTGGTGGAGCCCTAACCCATGGAATTACGCGTATATTGGTGGGACGGTGCCGTCGGACCTGATTGGCGTAGCACTTTGAGGGTGTCGGACTCTTCAAGGTATCAACCTTGCCCCTGAGGTCATC
		</sequence>
    <sequence><taxon idref="Location_1_2_1|28.46752811544367"/>
			TTCACATGTGACCATCGGGACTCATGAGGTCGTCGGACAAATGTAAAGGCTTGCCCAATCGTGTGCGGTTGCGGCCTCAAAAGTTCCTGCGTTAACACCGTTCTCTCGTTACTCTATGCAGAGGCGATTAGTAAGCGTGCAAAAACAATTCTCCACCGCGACCCCGGGAATGTCATTCGCTTAGTACAGCGGCGTGATTCTCCAGAGTTTCTTTAGCCGGAAATGCGCACCACCATATTCTGCTACCCCGACAACGTCGTTGATCCGACCTCTGCGCATAATAGTAGGTAACGAACGTGATTGTTTGTGTGCACGCTCCCGTGAACCTGGTCAAGTTACAGGAAATGAGCGCTGATTTTTTCAGGTCAAGCAAGTACCTGCGGGAATGCTACCCCCGAGATCGAGATGAAAAACCAAAAGGAATATGATTTTTAAGTGTCAATGGCGCTGCGGTAAGTTCAGTACATTTCCCAGGGTCCCCGTACTGGAGACGTATGGAACCTTTCAATCTTCGGAGCTTCTACATGGTACATCCTATGTTGGGAATCCCTCTGTAATCTGTTCTAACAGCTAGTGCCCAGCGTCGACACCTCCGCTCCATTATATTGCTACACTACGAAGTTACCGTCTCTAGAGCTGAGGTTGGGGGTAGCTTCGACGGCTCCTAACATGACGCGATGAAGAGTATCTCCCAGTAGGACTGGCAGTGTACTCTATTGCGAAATCATCCCTACATGTAGAGTCTATAGGAAGTACTCGAATTCACTATACACAGCTGGCACCTCTACTTCTTTAGACAAACACCTCGTGGCTAAGTGCATCGCCACAGCAGCTAAATCTCCAGCGTAACGCCCAAATGACCTTCTAATGAGTCAGAACGATCCCGCTGAATGCATGAAGCGATCGTTCATGTGAGGTATGGAGTCTAACTGACAGAAGAATCAAGCTCGTCGCCACTCCCTTAGGCGAGTAAAACTGCGGGACCTCAGTAGTTTGCATCGAGTACGGGTGTGGATTAAATAACAATTAGCAGATAACGCTTTGAGTGCCCACAGCTTAGACACGGTTCGCAGGTGCTGTGTATCGTGCGTGACGTTTCAAAGGCTTCAGCCTTGCGCGCTCACTGCGCCGACTGCAGTGTCTGGGGAGCCGCATCTACGCACTCTCATGCTTCAGCTAGCTATGAAATTACTGGCGAGGCGCGAGACTTCGCGCAAACTTATGACACACGAGACACCGTACAGGTAACACCAATCTAGCCTACTTACTGCCGGGGGAGCGTTATTATGTTATAGTACAGAGCGCGGCAGTAGTAACATTCTTAAGGCGCGTTCAACGCGGTGGGAAGTGCCCATAATCTCCGGCCACGACAATTCCACCATGCCGCAAGTTATGCGGGGGCATACTTGTATACCTTTAGGCACGACGGCACCTTCAGTCAGACGGTAGCGGACCGCCCTATTTAGGTTCATGGGCTTTCCAGTGGCGACGATTGTGGCCCACCAAACCTTAGAATGGTACCGTAGTGGGGGACTGGGGTACTCGCTCTGCATCCAGGCTTTGGACAGGACGGGAACTAACGATGAGTCGGTGGGAGAAAGAAGACAAGGGCGAGCTGAGGATCCCATATTAGGACATAGAAGTAGCGTAGCCATAACCCCACGAGGCAAGGTATACCCACACGACCCAGGTGAGTGAATAGCTAAAGAACACCCAATCCGGGGTACGGCGTACTCATTGATAATAGTCGAACAAAGTCTATCACCGTACGAGTAAGGAACGTCCACTAAACACAGGTAGGATATTTTTACATTACTGAGAGAACCAAGCTTCAGAAATATCATTCTACCTCTCCATCTCCAGAGAACGTGCTAAGCGGAACTACGCAGGACTTGGACCAGTTGGCTTCTTCGCAGCCCGGCGTCGCCCCACGACGAGGATTCGTCCACAGCTAACTTAACCCACGCGTTGTGTGTTTCGATTCTCTCCGCGGTCGGACTCGAGTATAACAACGCAATTCCGGAGATCTAGTACGCAAACGCCGCAGATAACTCGATCGCCGATTCATACGACTACTGTTTGCCGAATACGTCGGTATAGCATCGATCGAAGATCAGAGCTGGGACTTCAACGCCTGCCGTAGAAGCTTTACCCAGACGAGTGAACATGAGATTAAGTCTGATTGTCCAACGAGCAGGGATGAACAGGGGTCCCAGCGCGGTCCCCTTAGTCACCAGGACTGGGCGAATCGGGCCGATAAAATTCTCTAACCCGCTTCATGGTCATGTCGAGCCAGGTCCAGGCTTGCACTATTATACTTTCGGATAAGCAGCGCGTCTTAACGCTAGACTCAGTATTTGTAATTCCCGTGGTGAGAAGGGTTATGTTGTGACACTCATATCTGAGTGCCGACGTGTCAGCTCCACACCTGAATCAGCCACCACACACGCTTGCCTCGGATAAAGGTGTCGCGACACAGAACACAGCCTACCCGTCAGCGGTCTTCAGCAAACTTAGAGTCTCAGATGTCACTTCTTGATATTTCTAACAATCTCTAGTAATCCAAGCTATCGCGGTGGGATGTACGGACGCCGATTCAATCGCAAAACCGGACACCTAAGGGGTTACCGACACGTATAGATTGTTTGTGCGGCGGTCGGCTGGCTCGGTAGTGCCTGTGTGGGGAGAAAAACAGCACGTACAGGCTATGAGCACATGAAAATATCCTCTATAGTCCGGAGACAGACAGTAATCCCGTTTGATTGCCCATACAGCGTAAACATGTCTGATATCGGACAACCGTGGGTGAGGGATAGGCACAATAACGACAGCTGGCGAGCAGTTGCGTTGGCCAAGGCGCTCGGGGAAACTATACCACTCTAGTAGGGTTGAGTCTTCCCCTGGGTAGTAGATTAAAGATGTCCCCACCAAGCCTGACTGTTGGGGGTCGGACATTATAACCACCCTTCTATGGGTGGACCACAGGAGTACTCACCTCAAGACGGTGGGGGGTAAGTATGCCAACCCGTCGTGAATGACTCCGTTCGCCTGAGCGAAATAGTCGTATATAGTTGTAGCGACCTTGGTCTAATGAGGTCGACACAGGGATTAACTGTATACGAAGAAGGGCCGTCCTCCGTAAAAATGCAAGTCGCAAAGAGAGACCTCTTCGACTGTGCCATCGTTATGATCCTGGAACTGCTCCCCACTCTTAACCCTTCTATAAAATACATCGTCTAGTAAATGCAATTATACCATAGTAAAACCAAAGGATATGGTGCACCAGACTCAGTGATCTAGATATGGCCAGCGGTCGCGGTTAGTTGCTCTCATTAGTCATGGGCGCGGGGGTGAGAATTCTTATCTACTGGATAACTCACACAAGGCAGAAGACCTTGCGCGCACGGTATCTGAGGTCATTAATACCGCAGTCAAGATTTACAGGAGGAATGCTTTGAGCTCAGTTGGAGTTTGGCGATCGAAATATAAAGATGAGGTTAGAGGGCCGGGCTTTTCTAGGATGATCGTGCACGATCGGCTTTTAGGATCTCGCTCACCTGATCAGAGTGGTTGCCCTGAGGGCAGCCCCCAAACGGCTTGACCGAAATGTTCACTTGACCGAACATGTCTTCTGCCATATTAAGTGTCGTCAACTGCCGTCATATGGGATACCGATCGTCACCGAGGTGTTAACAATGCACCTCCACCAAAACGCGGCGAACTCTATTGTGTGCTTGAAATATAGAAAGATCTATACGTCTACATGTCGTATCCCCGTCAGTGGTCCACTATGCTGAATTTACTGTGCTTCCAGCGAACCTCGAATGATTTCCAAGGTATGCGTGGATAACGTAACGCGGTACGTATCTAAAGGTCAACGCGCCCCCCCAGAGATCGGTAAGCGAAATATTCACATTCCTTAGGAGGCGATGCATTTAAGTCGATATCTACCCGGGGATAGCGCGTGCCTCTCCGATTGCGATTTTGCGTCGTTCTATAATGGCCGATATGAGGGCCAAATTGGGTCTGTGTGGTCTGATGAAGTAATGGTTTGGGCTCTCGCTAAAACGACCCAAGCCTCGTCTAGAGCAGAGTCTTGGCTTATGATATCCCCTCGCTATGCTTAATATAGACTGCAGGCGTGAGGCACACGAGGAAAATTAGAGCTTCGCCGAAATGGACCGGTTACCGCCCGTCCTCCCTTCAACAACGTTTGGCCGTTCCCTACGTTTGTACCATAAGGCTTTCGGGCCGCAGTTGTCCTTGGGCAGGTCCTACTACGCATTTGTACATGTTGCTCTGTCTCTCATGCGCACAGCAAGCACAGGCCAGGACTCCGCGGCACCCAGCGGCGCACCGGTCTTATCAACTCGACCTGACACGTGATCACCCGTAGGCGAATTATAGCTGTAAGATCGGAAGTAGTTCGGTCTCGCGTGGTAAGTGCTCCAACGGGAAAGAGGCTTAACTCAGCTGCTGGCATTGTAAACCAGAATTCGTCTACGTAAAGCCCACAAAATGACCTCAAGCTTATAACGACCTCTAGCAAGACGATCCTATCAGAAAGGTGCAAGCATCCGCCGTGGATTGTCATCTCCGACCGTATTAAATGGGGGTGGCAACGGGAGAGACTGCAAGCCAGATATACCGGCGCATAAGTACAGCTGAACCCCGAACGGGGGATTACTGGACTATGAACCTGACACTACTATGCCAAGATGCGATGCACGACTGGCCACTACCTGATGCGGTCAGACGCCTATCGCGGCACCCAAAAGAGGTAGGAACACAACCTTTGGCTATCTCTGGTCGGAGACTAACCGCAGACGCCATTATACGGGGCACTTCATCTTCGTGACTTAGCGAAGTCCCCGATTCTTCGGCTGACAGCGGCATCGGATGACCGTGGCTGATATTAATAAATATGTTGACTCGAAAGCTTGTTTGTTTTCTCACGGCCTCATATCATGCGAAATCATGGCTAGGAAGCACTGGCCGGCAGGGACTAGCTTATCTGACGGAGCACAAGTCTTGATATCAAAAGAATCTTGCTCTCCGTGTTCGCAGGGCACATTCGTTTGTTAATTATACGTCTGGGCCTGGTGCCCATGAAAAGAGTCAATAACTGCAGACCGGCGATCGGCGGCCCTCAATAAAGGGAAGAATTCCGGGGAGACAAAAGCTATAAACCGGACCCTCGCACAGTTTTCAAATCCTTTTGGACGTAAGCTTTTTTGCCCGACTATTGCGTAGAAAGCGGTAATAGAGTGTTGCGGCGGGTAGTGAAGCTTCTGACGTCACAAATAGCACAGATCAAAAAAGGTTTGCACTGGAGGGAATAGCTAAGGCTAGGCCACGAACCGGGTAATGCTCCAGTGAGCGGTTTTTCACCGACGTATTTAGTGAGCATCACTCTCACCTACCAACCCACCAATCGAATCATCGCCACGAGTTTACTCCGCCTGAAACTACAAAGAAATAGAAACCGTCTGTTCACCGAGCCGCACCCATAAAGCTGAGAATATATGCCTCGTTACTTTATTTAGGGGGCATCATTTATAGGAGTATACAGGGTTAAGGGGAGTACAACGCACTCAAACAGGAGTTGTATACCGGGGGGGACCTGTGGACCATTCGAACAGTGTCGAGCACGAAGGAATCTGGGCGGAACGCACCCGGCCCCGCGTATCTACTCCGTTAAGATGGATCGCTCTGCAGATTGTCCTCACTCTGAGTTCGACACGCGGGGCCGATGCTAATCCCAGACGCAGAAGTAGAACTCAGTGTGCCCAATGCCTGAGTAAGATGGTTCAGCCCTTGCGGTTAAGGTCCTAATGGAAGCTTGGGTAGCATAGGAATCGTGACCTCTTAATAAGCTAACTTTATCCATGTAGAACGCGCGAGCCATCCGAGTGGCATATGTGGTGATACATATCTCATGTTTCTGTCGTAACTTATTGCTTATGCTGATTGATCCCGCTCTCCTATAAAGAGTTCAACACCGCATGACAAGCGTAGCCGACCACACAACTAGTAGTCCATGAGCGAAAGTGTGCTCAGCAATCTTCCGAGCGCTTGACATGGTTGATTTGCGTCCCGGAGACCAGCGCAGGTAGGGAATTGGGAAAGACTCGTCTGCCGGGACGCGCAGGGCCTTTCGATATCCTCCCTTTGTACTTCTTCAATACCTACGAGCATACTTTAAGGTGGCCCTAGCCTTCGTGCCAAGTTCAGACAGAGGAAGCGCGGTATGCGCTGAGCCAGGAGAACTCTTTGGGTAAGTACTTGCTGACTGTTGCACCAGGTTACAAACTCTAGCGAGTGCGCCCGGGAACTTGTAACGGTCGGGTTTTATGATTAGGGACCGGTGAGAAGGCGATGTGGTCAGCAGACCAATAGCACGCCATTTTTGTAGTTCTCTCTTAATCTTGTTTGGCTTAACCTTCTAGTCGCTATTATGCTGGAGCGTTGCATAGGTGTTTCGTGGATACTGCAGGTCAGGACAATGGCGTTGAAATGATTACCGTGGATCCGGCATGGCGCATGCGCATGTGAACTTCACTGAAATGGTGATAGAGCGCAGTAAATCAAATGGTTTAGTGCGTACGCCCTCAAACGCACATATGGACCTTACTTGGGATCAACGCTTGTTGCACCCATTGGGAAAGTAATGATTCATCTACCACCAACTGCTCCCGCTGTGAGCGGACGGCGAGTCTCGTATTATTGGAGGACTCCCGTACCAATCCAAGCTGGAACATTACGGTCAGGTTAGTTTTTATTTCACCTGGGGTTCAAGTTGTTCAATGTTATGGGGCAACAACCGACTGTTGACCAACCTAGAGAGTTATTGTTCAAATATGTCGTACGCAGGGGGATTCCGGTCCATTGCGATAGCGTTATACTCTATGGCAATTACCTGTTATAGACTAACAACATCGTCCCGGTCAGAGCGACTTAACGATGCCGCCCGTGCTTTGGATAGGTAACAGCTAGTCATCTTCGTCGTATTTCACGTGGGGCCCTCGTCCAATGTGAACTTACTGATGCGTTAAAGCGCATCCCTAATAGGGGGCAATTCCCGAACTCACTAGAATGCGTTCACGCGGGGCCTTTGGTCTGCTAAGAATACCGAGCCTTATCCTGGGGTAAGGTGATGTATCTGATAGTCTATTTCCACGTTCGTCCGGCGTCCGCGATCCTGGGCTCAGGATATCCCAACCTGACCGTTGGGGCCCTGAGGAAGGTATCACCACCAGCGATGGTGATTACGTAATGCATCGGCCTACAGTTACTGGCAAGCAACAGGTTTGAATGCTTATTACGGCCACTCCATTGTTTATTTGCCTTGGTTGCTGGGTTTAGGTTTAGCCCGCACGTGTTGGCGTCTCGTTTCCCATCTTGCAGTTGTCCGCGCTCATATGGAAAATGGCGAGGTTAACTGCCCGTGTCCATAGACCGGCTTTGAGTTAACGCTCATTAAGGTACATGTTGAGCCGCGTAGTACCAGATTTGAGAGGCCCATCTGATAATTTCTCACCACCCTCCAAAGTGCGGGATACCGGTAGCAGTAACCAAAGGCGCTGATATATTTTCTTGCCATTTGCTACGTTATAACCCGGATGATCACGGTGTTAATGTGCCAGGTGGGTGCTAGTCGGTGCATTAGAGACCGCCGGGAATTGCAGGACGGTCGGGGATGACGTCGCTTTGTTCGCCACCCCATCTTTACGGTCACACGAAGCACCGGCAGGTTGGGACTATTTATCTACTATCCCATACGGGGGGCACACTGTTGTCAGACCACCCCCCCAACCGTTATTGTTGATGACGATCCAACCGCTATTCCCGCTCATAACGAGCTAAGAGCCCACGCGAGCATCCGTACCTTCCAGTGGTTGAGCCGAAGCCAGCGTGGGTGCTCTGCCTCATTTTTAGGCCACCCCTGTTGTAGATCTTCGAAATATCACGCCATGTATACGAAGCTATATAGCACTATTCTGAGTCACACATCTCCCCATTCATGGCGGCCATTAATAGAGAGGCTCGCAATGTAGCTCAAGTTAACCATATAGAATGGTCAGCAACGGATACCAGACTTCGGCAGACCCATACAGATTCAACCGGCCGCTCCTGTGCCATTGAGGGCTCGCGGGGGCGTCCTGATCCACCACCCAGTCAGTGAAATAGGGGGAAGCTAACTGAACGTTAGAGTCAAGGCGCATCGGGCGTTGGAGTGTCTCGACTACATACTCATCGTTAATAAAGCGGGGCCTTGCACTGGTCGCGTAGACATAGCTAGTAGTAGTGTTGAAGTGATCGGAGAGAGAATTTATCCAGAACGCTCGAAACATCATTCGTACTGGTACAGTGGGCCAGGAAAACTGCGACTGTTGCGTAGAAATAAATCGTGAATATCTTAGAAGGTGGTAACTCTAGCTTTCGGGTAAAGTTGCAGTCCCCGATGCTGTGAGTCCAGAAATAGTATCTATTAATATTGGGAAAAGAAACGTAATCGTCCGGCTCGTATCCAAATGAGGATTATGACGTACTGGGAGTGTTGCCAGTGGGTGTCTCTGTGCCTCCGCGGATATCGTTCTAGCTGGCTAATAGCCTATGTGCCGTCGAAGATCATTGCATCAGCGCAACACTCGCATGGTGAACTGTATAATTTTGTCAGAGGTAACCGCCACTTAAATAATTTCGGCGTGTATCCGGTATCAGTCGTTTCTGCAACTCGGAAAGCCTATTTGAAGAATGTCAATAGGCGTGATAAGAATGTTGTTCTGTTACGGGGTGTAGTCCACTCACCACTCGTATGGTCCCCTATCCTGAGAGATAATATCAAGTTAGTGTGTCACTAGAACGCAGCCCGCTTTGGCGCGGCAGTCACTTTCAGGCCCTAGTGAGTTAGTGTAAGGGCGTTGTACTCCACTGATTTAATCTACATTCGGCCAAATCGAATGAGCATTTCTCTTCATATTTGCATCGTTGCTCACGCGTACGGATTCCCGATTTGGGCCAGCCGTTTGTGAATACATCGTTACGGTAACTGATTATGGGGAATAGTGTACGATCGCGACAACTCCGGCTCACTTTCATCATCAAACAACTAGTCCACCGTCGTTCCCCAGACGTGGTGTCAGGGATCGCCGAAATGATATCGCTTGCTAGTTTCGAGATCTGACCGCCTGACCATTACCGCCGACCTAGGCGGAGTCAAGAAAGACTGGAGTAGGACGCAAGAGACCTGGGCTGTAGTCCTGATAAACAGCGTATAGAAGTCCCATCCGACAAATTATTAGCGATAGGTAGTGGGTTTTTTAAGCGGGAATACGAGCCAGACGAGCACATGCCCACCAAGGACGGTCCGAAAGAGATTGTTTGACGGCTCTCGCTACGCTGGGTCTGATAATGACGTATTTTAGGTATATGTTCGCCCCTCACTCCATAGTAACGACTTCACCGCAGTTATATGCCCGGGTTGCGAAAATTGGAGGACTCGTTGTCATGCCATTCATCAATCCAGAATTGATTACCGCAGATACCCCCCCTGACTAGATATCAACCGATCCCAGGTGTGGTTCCCGATCGCCCCTAAACTCTCCTTTCGCCCTGACTCCTAGCATGCGACTGGGACGTCGCAGCTGCAAAAATTTCTATGGACCGAGCGGCCTTCAGGGTTGGTGTCATGCGTCGTTACTGCTCCGTTCTGTCGGTGATGTCCCCCCGGTCAGATGACGGAACCCACTAGCCCTGTGGCGGATGGTAGGATTTTCATTGCGCCCGTCATCCCGGCGCTCCTTTCCAGCACTGGTTAAACGGGCATGAGTCCGGAACTTGCCAGGAATAGAACCCAGTCCACATCCGAGTTCCCTTGTTGGATTTTACAAATTGTTCTAGGTTAACCGGCGCCCTGCCGTCCTCTGGGAACTCCGAACGGTACTGTCTTTTTAAACTGCCCCAAGCATAACTTGGTTATACTTCGCCTAAGGAGATAGAGAGTTTTAACTCTTCAGAACATCTTCATTGATGTACCGCTAAATCGCTGCCTTCGGGAAAACTTGCTGCTGAACAACTGCACGGGATCGCCGTGCTTCCGCTAGAAAGCCCGTAGCGCCGTCGCTTAACCTTGCCGATCGAACCAAAATGTGCACTTGGTCAGTGGGTTTGAGCTAAAGGTCTGCGATCTAACACAGAAAAACGCCCGGTAACGAGATTCCGGCAAGTCTCGTAGCTTTCTGGCACAATTGTTCAAGGTTAGGTGCGGTACAGCTCATTCTAGTCTCCATCGGGAAAAAACCTCCGGCGGTCAGCCGGGCACTCCAGATCGACCAAGGACCCACCGGGGTGAGGGGACGTACCGTACGGCATCATGAGATGAGCTCGAGTATGAATTCCAGGACGGCAATGCATGGGCAGTTGCTCCTATTTAAACGCCATCCTATCCTTCTTCCCTCGTTGCCTCAACCGCGGCGGGGCCCATCAAGCGCGGATTTACTTCGAGTTAGAACATCCCTCGTCTGAGACCTGTTTCAGGAACCTGGTTGGCTGCCTGTCTTTGCGAGAAACCGCCTCGCACACAAGCAGGTGCCGTCATAAGGGTGGCAGGTCTGGACTAAAAATTGGGTTAGAAATTACCTCTTGCAGCTCGGATCTACGACAACTGCGTCCCAGGGGAATCATTAGCTGTCGCTAGTTCGTTCGGACGTCCCGTATGACTATCTATGTTTGTTACCTGTCAATCGAGCGTTTCGTGAGAGGTGACTGGCGCACGCCTGCGTGACCTTATGACAAGGTTGGAGTTCTCTACGGAAGTGAGATTGGCTGAACGACGATCGAACCCGATAGCAACCTTTGGCGCCCCCATTTGCTGACCCAGAAGCCGGCTCAGCTACTAGCAACCCTCACACTAACAGCTCCCCACAAATTATACTAGAATAATGGAACGGGCGCGCTGCGATAAAAATGCGATTGTAGAGAGCGTTCGGCGTAGTTTATTTATAGAGCCCCATCATCAACAAAAGTTCGGACGTCTACTTGATCAGCGCAGTTGTAATTTAGCCTCATAATCCTAATACACCCATACCACTGCGTGTGATGTCGCACCCGATCACCCCTGGCTATTTCTTTACGAGCCGATTTGCGCGTGTAAGGTATCCATATCCATTACGGTTGATACCTCAAAGCCACAAACGACAGAGTGTATAGCGAAATCCGTAGCTGTAGTTCCATCGAACCAGGTCTGCCTAGTCTTGCGTCTCAGAACACGAAGTTATATTGCACCCCCCAACGATCATATGTCAGAGCCACAATAAGGAATGTGGTACTTTATGGCACATGGCCCAGCACGTATAACCATTACCGCCCGGATGATAGCAAGGAAGCTCGGGCTCTGTCTTCAAGTAGCCGTGTACCGCTAAAACTGTTGGCCCTTAGGATATTGTTTATGCTCGGATTTTACCTGCCTGGGGCTACGATGACATAAACTGGAGGCTGAATAAAATAATCAAGGTATGTACGTTCGAGGTTATAAATGGATCGACTGCAGCTCTCACCCACTACGGTGATTGCAGTTCAACCAACACCGGCGTGTGAAGCGTTTATGACTATGGTAGAATTGTCTACGATAATATCCCATAACCCGTAAGTTTGAGGCCTCAGACATTACTAAGTCAACCTCTGAGTCGGGAAATTTACGACAGGCTAGAGCGTCGCGGCTAGATGGGCTAGCGCTCCGTTATGAGCAGGGTATGAGATAAGAATCTAGCTATAGGTGGTATTGGTCGCCATCGACCAGGATAAAAGAATTTACCGCTGATCTTTGAAGCCTTTCCTTTGCTGGGCTGAATGGGCGCATATATGGCGGATTGCACAATAACCTCGTCTACTCGTATACGGAACAGACGAATCCAGGTTATTTCGTCGCTTACATCGTCGGGTGAGCACCACTCAAAGACCTTGATCACTAACTACCTGCAAGTGTCATATGCAGAATTAGATGGAAAAGGTGGCACTTTACACGTATAGATCACCCCGCGTAGACGACTTATAGTGGGTGCGCCCACACTTATCGTCGTACTCCCCAAAGAGCGTGCTCTCTCTTCTACCAGGTCTGACGGCTAAGCGCTCCTAGTATATCTACAAAGGTCCTCTATGATTATAAGTATTCATTTAATGAACTTAACAACAGCTTACTTCTTAGGCCTGAATAAACAGGCAATGCAAGACAAATTGCATAGATAGGCGCTAGGTCTATATGAGACCATTACACGAAGTCTAGCCGGCGTACTTGCACGCTGAACCAGTGGTCCTTAAGTCCACTGAAATACCCCTTCATGGCTAGTGGTACACACACTCTATATCCGTCCGATATGAAGCGTCTCCAAGCTGCCTTATAGCGAATCATATATTCCTAGATCCGAGGACGGCTGTGTGAATATGGCACCCATCGTATCCGGGTATCTTACCGTCATACAAACAGCCTGCGGTTCGTGGTAATTCACTCACGAGTGCCCCTGAGTAGCAAATCCGAAAGGCAACAAATAAACCTATCCATACATCCCGCATCGGTACACACCCCTCCACTTGTCTTCATAAAATGACTACTTCTCTAGTAACGGTTAAGTATCGGTTTAGTCGGTCTGATAATTCTCCCATTTGCTGTGCTAGAGAATATCAAGAGCTCCATAATGTCATATTACAACGCGTAGATAGGACGCATGCAGATATGGGTTTATTTAGCTGGCTCATCGCGGTCACTCGCTAACAAAGACGGTTACCATTGAGACTGATGGCCCAAGTAAGAAGGAGGAACTGGAATGAACCAAGTGTCGCAATTAATGACGGCCTTACCGCTCAGGGAGAGATTAAAATAGGATGTCTACGCGGAGGCGCCCGTAGCCTAAGGGCTTTGTGCGGGTAAAATTGTTACATGCTATTGGCTATAAAAATAGCATTATGAAGCAGTCCGGACCTCACCTTCAGATCGGACTACGGTATCAAGGCGCATCGCTTGTAGCGCAGAGATTTCAGGACAATTAACACGACACCTCAGGTAATAGCCACGTTTAGGGCCAACTTTATAAAGCACGGGAAGGAAAGACGGCTTCATTCGGGGTACGTTGTTTTGTCAATATGATGGTTACTATCTGATCACAAGAATTCACTATTGCCGAGCTCGGTTACTCGTTCGACGTTCGACTCCCTATGAGCTGTATCGTGAGCCTGTCCCATAGCCCCGCATATACAACAGCAACTGGCCAGTGTATTAACACAACAGCGGGTTAGGCTCACTTAGCTACGTCCGAAGCCATGGTGCGCATTCATACGGCGAACAACTATGTATCATATATGTAATGTTAGCAGTCCTAGAGGACGAAATATGAATGGCGCACCAGACGCTCTATTATGCTAAAGCCGTCTTGCGTCGTTCACTGGCCTTCGATCAGCTTACTGGGGACTCTTACTTACCCTCTCTAATTTAGGAACGGAGCAATCATATCTCTACACTGCAATGAGCTCACTCTGTTCATGCGGGCCAATCGGCCCATTCTCTTAGTCTGAGAAGTTAGTTCGGCGGATGACACCATAGAGAAACAGATAAAACGCTGTTTGGTTTAGCCTGCCGGTTAGAAGCCTGCCAGGTGAATGCGATGAGCTAAGCTCCTTGTGAACCAAGACAAAGTGTGGCCAGCGAGCACTGTGCTGCCACTCGCTTAGCAACAACCGCAACCTTTGGCATTCCCCCTTAGCATCACGCTAGCGAAACGAGACCCGACGTCCCTCCTAAACGGCCCTCAAAACCGATAATCACATGCTTTCCGACCTCTTTTTTAGAAGGCTGGGGTGCTGATGCAGTTTCGAGTCGTGCTTTCTGGTGGAGCCCTAACCCATGGAATAACGCGTATATTGGTGGGACGGTGCCGTCGGACCTGATTGGCGTAGCACTTTGAGGGTGTCGGACTCTTCAAGGTATCAACCTTGCCCCTGAGGTCATC
		</sequence>
    <sequence><taxon idref="Location_2_3_1|25.798525064438167"/>
			TTCACATGTGACCATCGGGACTCATGAGGTCGTCGGACAAATGTAAAGGCTTGCCCAATCGTGTGCGGTTGCGGCCTCAAAAGTTCCTGCGTTAACACCGTTCTCTCGTTACTCTATGCAGAGGCGATTAGTAAGCGTGCAAAAACAATTCTCCACCGCGACCCCGGGAATGTCATTCGCTTAGTACAGCGGCGTGATTCTCCAGAGTTTCTTTAGCCGGAAATGCGCACCACCATATTCTGCTACCCCGACAACGTCGTTGATCCGACCTCTGCGCATAATAGTAGGTAACGAACGTGATTGTTTGTGTGCACGCTCCCGTGAACCTGGTCAAGTTACAGGAAATGAGCGCTGATTTTTTCAGGTCAAGCAAGTACCTGCGGGAATGCTACCCCCGAGATCGAGATGAAAAACCAAAAGGAATATGATTTTTAAGTGTCAATGGCGCTGCGGTAAGTTCAGTACATTTCCCAGGGTCCCCGTACTGGAGACGTATGGAACCTTTCAATCTTCGGAGCTTCTACATGGTACATCCTATGTTGGGAATCCCTCTGTAATCTGTTCTAACAGCTAGTGCCCAGCGTCGACACCTCCGCTCCATTATATTGCTACACTACGAAGTTACCGTCTCTAGAGCTGAGGTTGGGGGTAGCTTCGACGGCTCCTAACATGACGCGATGAAGAGTATCTCCCAGTAGGACTGGCAGTGTACTCTATTGCGAAATCATCCCTACATGTAGAGTCTATAGGAAGTACTCGAATTCACTATACACAGCTGGCACCTCTACTTATTTAGACAAACACCTCGTGGCTAAGTGCATCGCCACAGCAGCTAAATCTCCAGCGTAACGCCCAAATGACCTTCTAATGAGTCAGAACGATCCCGCTGAATGCATGAAGCGATCGTTCATGTGAGGTATGGAGTCTAACTGACAGAAGAATCAAGCTCGTCGCCACTCCCTTAGGCGAGTAAAACTGCGGGACCTCAGTAGTTTGCATCGAGTACGGGTGTGGATTAAATAACAATTAGCAGATAACGCTTTGAGTGCCCACAGCTTAGACACGGTTCGCAGGTGCTGTGTATCGTGCGTGACGTTTCAAAGGCTTCAGCCTTGCGCGCTCACTGCGCCGACTGCAGTGTCTGGGGAGCCGCATCTACGCACTCTCATGCTTCAGCTAGCTATGAAATTACTGGCGAGGCGCGAGACTTCGCGCAAACTTATGACACACGAGACACCGTACAGGTAACACCAATCTAGCCTACTTACTGCCGGGGGAGCGTTATTATGTTATAGTACAGAGCGCGGCAGTAGTAACATTCTTAAGGCGCGTTCAACGCGGTGGGAAGTGCCCATAATCTCCGGCCACGACAATTCCACCATGCCGCAAGTTATGCGGGGGCATACTTGTATACCTTTAGGCACGACGGCACCTTCAGTCAGACGGTAGCGGACCGCCCTATTTAGGTTCATGGGCTTTCCAGTGGCGACGATTGTGGCCCACCAAACCTTAGAATGGTACCGTAGTGGGGGACTGGGGTACTCGCTCTGCATCCAGGCTTTGGACAGGACGGGAACTAACGATGAGTCGGTGGGAGAAAGAAGACAAGGGCGAGCTGAGGATCCCATATTAGGACATAGAAGTAGCGTAGCCATAACCCCACGAGGCAAGGTATACCCACACGACCCAGGTGAGTGAATAGCTAAAGAACACCCAATCCGGGGTACGGCGTACTCATTGATAATAGTCGAACAAAGTCTATCACCGTACGAGTAAGGAACGTCCACTAAACACAGGTAGGATATTTTTACATTACTGAGAGAACCAAGCTTCAGAAATATCATTCTACCTCTCCATCTCCAGAGAACGTGCTAAGCGGAACTACGCAGGACTTGGACCAGTTGGCTTCTTCGCAGCCCGGCGTCGCCCCACGACGAGGATTCGTCCACAGCTAACTTAACCCACGCGTTGTGTGTTTCGATTCTCTCCGCGGTCGGACTCGAGTATAACAACGCAATTCCGGAGATCTAGTACGCAAACGCCGCAGATAACTCGATCGCCGATTCATACGACTACTGTTTGCCGAATACGTCGGTATAGCATCGATCGAAGATCAGAGCTGGGACTTCAACGCCTGCCGTAGAAGCTTTACCCAGACGAGTGAACATGAGATTAAGTCTGATTGTCCAACGAGCAGGGATGAACAGGGGTCCCAGCGCGGTCCCCTTAGTCACCAGGACTGGGCGAATCGGGCCGATAAAATTCTCTAACCCGCTTCATGGTCATGTCGAGCCAGGTCCAGGCTTGCACTATTATACTTTCGGATAAGCAGCGCGTCTTAACGCTAGACTCAGTATTTGTAATTCCCGTGGTGAGAAGGGTTATGTTGTGACACTCATATCTGAGTGCCGACGTGTCAGCTCCACACCTGAATCAGCCACCACACACGCTTGCCTCGGATAAAGGTGTCGCGACACAGAACACAGCCTACCCGTCAGCGGTCTTCAGCAAACTTAGAGTCTCAGATGTCACTTCTTGATATTTCTAACAATCTCTAGTAATCCAAGCTATCGCGGTGGGATGTACGGACGCCGATTCAATCGCAAAACCGGACACCTAAGGGGTTACCGACACGTATAGATTGTTTGTGCGGCGGTCGGCTGGCTCGGTAGTGCCTGTGTGGGGAGAAAAACAGCACGTACAGGCTATGAGCACATGAAAATATCCTCTATAGTCCGGAGACAGACAGTAATCCCGTTTGATTGCCCATACAGCGTAAACATGTCTGATATCGGACAACCGTGGGTGAGGGATAGGCACAATAACGACAGCTGGCGAGCAGTTGCGTTGGCCAAGGCGCTCGGGGAAACTATACCACTCTAGTAGGGTTGAGTCTTCCCCTGGGTAGTAGATTAAAGATGTCCCCACCAAGCCTGACTGTTGGGGGTCGGACATTATAACCACCCTTCTATGGGTGGACCACAGGAGTACTCACCTCAAGACGGTGGGGGGTAAGTATGCCAACCCGTCGTGAATGACTCCGTTCGCCTGAGCGAAATAGTCGTATATAGTTGTAGCGACCTTGGTCTAATGAGGTCGACACAGGGATTAACTGTATACGAAGAAGGGCCGTCCTCCGTAAAAATGCAAGTCGCAAAGAGAGACCTCTTCGACTGTGCCATCGTTATGATCCTGGAACTGCTCCCCACTCTTAACCCTTCTATAAAATACATCGTCTAGTAAATGCAATTATACCATAGTAAAACCAAAGGATATGGTGCACCAGACTCAGTGATCTAGATATGGCCAGCGGTCGCGGTTAGTTGCTCTCATTAGTCATGGGCGCGGGGGTGAGAATTCTTATCTACTGGATAACTCACACAAGGCAGAAGACCTTGCGCGCACGGTATCTGAGGTCATTAATACCGCAGTCAAGATTTACAGGAGGAATGCTTTGAGCTCAGTTGGAGTTTGGCGATCGAAATATAAAGATGAGGTTAGAGGGCCGGGCTTTTCTAGGATGATCGTGCACGATCGGCTTTTAGGATCTCGCTCACCTGATCAGAGTGGTTGCCCTGAGGGCAGCCCCCAAACGGCTTGACCGAAATGTTCACTTGACCGAACATGTCTTCTGCCATATTAAGTGTCGTCAACTGCCGTCATATGGGATACCGATCGTCACCGAGGTGTTAACAATGCACCTCCACCAAAACGCGGCGAACTCTATTGTGTGCTTGAAATATAGAAAGATCTATACGTCTACATGTCGTATCCCCGTCAGTGGTCCACTATGCTGAATTTACTGTGCTTCCAGCGAACCTCGAATGATTTCCAAGGTATGCGTGGATAACGTAACGCGGTACGTATCTAAAGGTCAACGCGCCCCCCCAGAGATCGGTAAGCGAAATATTCACATTCCTTAGGAGGCGATGCATTTAAGTCGATATCTACCCGGGGATAGCGCGTGCCTCTCCGATTGCGATTTTGCGTCGTTCTATAATGGCCGATATGAGGGCCAAATTGGGTCTGTGTGGTCTGATGAAGTAATGGTTTGGGCTCTCGCTAAAACGACCCAAGCCTCGTCTAGAGCAGAGTCTTGGCTTATGATATCCCCTCGCTATGCTTAATATAGACTGCAGGCGTGAGGCACACGAGGAAAATTAGAGCTTCGCCGAAATGGACCGGTTACCGCCCGTCCTCCCTTCAACAACGTTTGGCCGTTCCCTACGTTTGTACCATAAGGCTTTCGGGCCGCAGTTGTCCTTGGGCAGGTCCTACTACGCATTTGTACATGTTGCTCTGTCTCTCATGCGCACAGCAAGCACAGGCCAGGACTCCGCGGCACCCAGCGGCGCACCGGTCTTATCAACTCGACCTGACACGTGATCACCCGTAGGCGAATTATAGCTGTAAGATCGGAAGTAGTTCGGTCTCGCGTGGTAAGTGCTCCAACGGGAAAGAGGCTTAACTCAGCTGCTGGCATTGTAAACCAGAATTCGTCTACGTAAAGCCCACAAAATGACCTCAAGCTTATAACGACCTCTAGCAAGACGATCCTATCAGAAAGGTGCAAGCATCCGCCGTGGATTGTCATCTCCGACCGTATTAAATGGGGGTGGCAACGGGAGAGACTGCAAGCCAGATATACCGGCGCATAAGTACAGCTGAACCCCGAACGGGGGATTACTGGACTATGAACCTGACACTACTATGCCAAGATGCGATGCACGACTGGCCACTACCTGATGCGGTCAGACGCCTATCGCGGCACCCAAAAGAGGTAGGAACACAACCTTTGGCTATCTCTGGTCGGAGACTAACCGCAGACGCCATTATACGGGGCACTTCATCTTCGTGACTTAGCGAAGTCCCCGATTCTTCGGCTGACAGCGGCATCGGATGACCGTGGCTGATATTAATAAATATGTTGACTCGAAAGCTTGTTTGTTTTCTCACGGCCTCATATCATGCGAAATCATGGCTAGGAAGCACTGGCCGGCAGGGACTAGCTTATCTGACGGAGCACAAGTCTTGATATCAAAAGAATCTTGCTCTCCGTGTTCGCAGGGCACATTCGTTTGTTAATTATACGTCTGGGCCTGGTGCCCATGAAAAGAGTCAATAACTGCAGACCGGCGATCGGCGGCCCTCAATAAAGGGAAGAATTCCGGGGAGACAAAAGCTATAAACCGGACCCTCGCACAGTTTTCAAATCCTTTTGGACGTAAGCTTTTTTGCCCGACTATTGCGTAGAAAGCGGTAATAGAGTGTTGCGGCGGGTAGTGAAGCTTCTGACGTCACAAATAGCACAGATCAAAAAAGGTTTGCACTGGAGGGAATAGCTAAGGCTAGGCCACGAACCGGGTAATGCTCCAGTGAGCGGTTTTTCACCGACGTATTTAGTGAGCATCACTCTCACCTACCAACCCACCAATCGAATCATCGCCACGAGTTTACTCCGCCTGAAACTACAAAGAAATAGAAACCGTCTGTTCACCGAGCCGCACCCATAAAGCTGAGAATATATGCCTCGTTACTTTATTTAGGGGGCATCATTTATAGGAGTATACAGGGTTAAGGGGAGTACAACGCACTCAAACAGGAGTTGTATACCGGGGGGGACCTGTGGACCATTCGAACAGTGTCGAGCACGAAGGAATCTGGGCGGAACGCACCCGGCCCCGCGTATCTACTCCGTTAAGATGGATCGCTCTGCAGATTGTCCTCACTCTGAGTTCGACACGCGGGGCCGATGCTAATCCCAGACGCAGAAGTAGAACTCAGTGTGCCCAATGCCTGAGTAAGATGGTTCAGCCCTTGCGGTTAAGGTCCTAATGGAAGCTTGGGTAGCATAGGAATCGTGACCTCTTAATAAGCTAACTTTATCCATGTAGAACGCGCGAGCCATCCGAGTGGCATATGTGGTGATACATATCTCATGTTTCTGTCGTAACTTATTGCTTATGCTGATTGATCCCGCTCTCCTATAAAGAGTTCAACACCGCATGACAAGCGTAGCCGACCACACAACTAGTAGTCCATGAGCGAAAGTGTGCTCAGCAATCTTCCGAGCGCTTGACATGGTTGATTTGCGTCCCGGAGACCAGCGCAGGTAGGGAATTGGGAAAGACTCGTCTGCCGGGACGCGCAGGGCCTTTCGATATCCTCCCTTTGTACTTCTTCAATACCTACGAGCATACTTTAAGGTGGCCCTAGCCTTCGTGCCAAGTTCAGACAGAGGAAGCGCGGTATGCGCTGAGCCAGGAGAACTCTTTGGGTAAGTACTTGCTGACTGTTGCACCAGGTTACAAACTCTAGCGAGTGCGCCCGGGAACTTGTAACGGTCGGGTTTTATGATTAGGGACCGGTGAGAAGGCGATGTGGTCAGCAGACCAATAGCACGCCATTTTTGTAGTTCTCTCTTAATCTTGTTTGGCTTAACCTTCTAGTCGCTATTATGCTGGAGCGTTGCATAGGTGTTTCGTGGATACTGCAGGTCAGGACAATGGCGTTGAAATGATTACCGTGGATCCGGCATGGCGCATGCGCATGTGAACTTCACTGAAATGGTGATAGAGCGCAGTAAATCAAATGGTTTAGTGCGTACGCCCTCAAACGCACATATGGACCTTACTTGGGATCAACGCTTGTTGCACCCATTGGGAAAGTAATGATTCATCTACCACCAACTGCTCCCGCTGTGAGCGGACGGCGAGTCTCGTATTATTGGAGGACTCCCGTACCAATCCAAGCTGGAACATTACGGTCAGGTTAGTTTTTATTTCACCTGGGGTTCAAGTTGTTCAATGTTATGGGGCAACAACCGACTGTTGACCAACCTAGAGAGTTATTGTTCAAATATGTCGTACGCAGGGGGATTCCGGTCCATTGCGATAGCGTTATACTCTATGGCAATTACCTGTTATAGACTAACAACATCGTCCCGGTCAGAGCGACTTAACGATGCCGCCCGTGCTTTGGATAGGTAACAGCTAGTCATCTTCGTCGTATTTCACGTGGGGCCCTCGTCCAATGTGAACTTACTGATGCGTTAAAGCGCATCCCTAATAGGGGGCAATTCCCGAACTCACTAGAATGCGTTCACGCGGGGCCTTTGGTCTGCTAAGAATACCGAGCCTTATCCTGGGGTAAGGTGATGTATCTGATAGTCTATTTCCACGTTCGTCCGGCGTCCGCGATCCTGGGCTCAGGATATCCCAACCTGACCGTTGGGGCCCTGAGGAAGGTATCACCACCAGCGATGGTGATTACGTAATGCATCGGCCTACAGTTACTGGCAAGCAACAGGTTTGAATGCTTATTACGGCCACTCCATTGTTTATTTGCCTTGGTTGCTGGGTTTAGGTTTAGCCCGCACGTGTTGGCGTCTCGTTTCCCATCTTGCAGTTGTCCGCGCTCATATGGAAAATGGCGAGGTTAACTGCCCGTGTCCATAGACCGGCTTTGAGTTAACGCTCATTAAGGTACATGTTGAGCCGCGTAGTACCAGATTTGAGAGGCCCATCTGATAATTTCTCACCACCCTCCAAAGTGCGGGATACCGGTAGCAGTAACCAAAGGCGCTGATATATTTTCTTGCCATTTGCTACGTTATAACCCGGATGATCACGGTGTTAATGTGCCAGGTGGGTGCTAGTCGGTGCATTAGAGACCGCCGGGAATTGCAGGACGGTCGGGGATGACGTCGCTTTGTTCGCCACCCCATCTTTACGGTCACACGAAGCACCGGCAGGTTGGGACTATTTATCTACTATCCCATACGGGGGGCACACTGTTGTCAGACCACCCCCCCAACCGTTATTGTTGATGACGATCCAACCGCTATTCCCGCTCATAACGAGCTAAGAGCCCACGCGAGCATCCGTACCTTCCAGTGGTTGAGCCGAAGCCAGCGTGGGTGCTCTGCCTCATTTTTAGGCCACCCCTGTTGTAGATCTTCGAAATATCACGCCATGTATACGAAGCTATATAGCACTATTCTGAGTCACACATCTCCCCATTCATGGCGGCCATTAATAGAGAGGCTCGCAATGTAGCTCAAGTTAACCATATAGAATGGTCAGCAACAGATACCAGACTTCGGCAGACCCATACAGATTCAACCGGCCGCTCCTGTGCCATTGAGGGCTCGCGGGGGCGTCCTGATCCACCACCCAGTCAGTGAAATAGGGGGAAGCTAACTGAACGTTAGAGTCAAGGCGCATCGGGCGTTGGAGTGTCTCGACTACATACTCATCGTTAATAAAGCGGGGCCTTGCACTGGTCGCGTAGACATAGCTAGTAGTAGTGTTGAAGTGATCGGAGAGAGAATTTATCCAGAACGCTCGAAACATCATTCGTACTGGTACAGTGGGCCAGGAAAACTGCGACTGTTGCGTAGAAATAAATCGTGAATATCTTAGAAGGTGGTAACTCTAGCTTTCGGGTAAAGTTGCAGTCCCCGATGCTGTGAGTCCAGAAATAGTATCTATTAATATTGGGAAAAGAAACGTAATCGTCCGGCTCGTATCCAAATGAGGATTATGACGTACTGGGAGTGTTGCCAGTGGGTGTCTCTGTGCCTCCGCGGATATCGTTCTAGCTGGCTAATAGCCTATGTGCCGTCGAAGATCATTGCATCAGCGCAACACTCGCATGGTGAACTGTATAATTTTGTCAGAGGTAACCGCCACTTAAATAATTTCGGCGTGTATCCGGTATCAGTCGTTTCTGCAACTCGGAAAGCCTATTTGAAGAATGTCAATAGGCGTGATAAGAATGTTGTTCTGTTACGGGGTGTAGTCCACTCACCACTCGTATGGTCCCCTATCCTGAGAGATAATATCAAGTTAGTGTGTCACTAGAACGCAGCCCGCTTTGGCGCGGCAGTCACTTTCAGGCCCTAGTGAGTTAGTGTAAGGGCGTTGTACTCCACTGATTTAATCTACATTCGGCCAAATCGAATGAGCATTTCTCTTCATATTTGCATCGTTGCTCACGCGTACGGATTCCCGATTTGGGCCAGCCGTTTGTGAATACATCGTTACGGTAACTGATTATGGGGAATAGTGTACGATCGCGACAACTCCGGCTCACTTTCATCATCAAACAACTAGTCCACCGTCGTTCCCCAGACGTGGTGTCAGGGATCGCCGAAATGATATCGCTTGCTAGTTTCGAGATCTGACCGCCTGACCATTACCGCCGACCTAGGCGGAGTCAAGAAAGACTGGAGTAGGACGCAAGAGACCTGGGCTGTAGTCCTGATAAACAGCGTATAGAAGTCCCATCCGACAAATTATTAGCGATAGGTAGTGGGTTTTTTAAGCGGGAATACGAGCCAGACGAGCACATGCCCACCAAGGACGGTCCGAAAGAGATTGTTTGACGGCTCTCGCTACGCTGGGTCTGATAATGACGTATTTTAGGTATATGTTCGCCCCTCACTCCATAGTAACGACTTCACCGCAGTTATATGCCCGGGTTGCGAAAATTGGAGGACTCGTTGTCATGCCATTCATCAATCCAGAATTGATTACCGCAGATACCCCCCCTGACTAGATATCAACCGATCCCAGGTGTGGTTCCCGATCGCCCCTAAACTCTCCTTTCGCCCTGACTCCTAGCATGCGACTGGGACGTCGCAGCTGCAAAAATTTCTATGGACCGAGCGGCCTTCAGGGTTGGTGTCATGCGTCGTTACTGCTCCGTTCTGTCGGTGATGTCCCCCCGGTCAGATGACGGAACCCACTAGCCCTGTGGCGGATGGTAGGATTTTCATTGCGCCCGTCATCCCGGCGCTCCTTTCCAGCACTGGTTAAACGGGCATGAGTCCGGAACTTGCCAGGAATAGAACCCAGTCCACATCCGAGTTCCCTTGTTGGATTTTACAAATTGTTCTAGGTTAACCGGCGCCCTGCCGTCCTCTGGGAACTCCGAACGGTACTGTCTTTTTAAACTGCCCCAAGCATAACTTGGTTATACTTCGCCTAAGGAGATAGAGAGTTTTAACTCTTCAGAACATCTTCATTGATGTACCGCTAAATCGCTGCCTTCGGGAAAACTTGCTGCTGAACAACTGCACGGGATCGCCGTGCTTCCGCTAGAAAGCCCGTAGCGCCGTCGCTTAACCTTGCCGATCGAACCAAAATGTGCACTTGGTCAGTGGGTTTGAGCTAAAGGTCTGCGATCTAACACAGAAAAACGCCCGGTAACGAGATTCCGGCAAGTCTCGTAGCTTTCTGGCACAATTGTTCAAGGTTAGGTGCGGTACAGCTCATTCTAGTCTCCATCGGGAAAAAACCTCCGGCGGTCAGCCGGGCACTCCAGATCGACCAAGGACCCACCGGGGTGAGGGGACGTACCGTACGGCATCATGAGATGAGCTCGAGTATGAATTCCAGGACGGCAATGCATGGGCAGTTGCTCCTATTTAAACGCCATCCTATCCTTCTTCCCTCGTTGCCTCAACCGCGGCGGGGCCCATCAAGCGCGGATTTACTTCGAGTTAGAACATCCCTCGTCTGAGACCTGTTTCAGGAACCTGGTTGGCTGCCTGTCTTTGCGAGAAACCGCCTCGCACACAAGCAGGTGCCGTCATAAGGGTGGCAGGTCTGGACTAAAAATTGGGTTAGAAATTACCTCTTGCAGCTCGGATCTACGACAACTGCGTCCCAGGGGAATCATTAGCTGTCGCTAGTTCGTTCGGACGTCCCGTATGACTATCTATGTTTGTTACCTGTCAATCGAGCGTTTCGTGAGAGGTGACTGGCGCACGCCTGCGTGACCTTATGACAAGGTTGGAGTTCTCTACGGAAGTGAGATTGGCTGAACGACGATCGAACCCGATAGCAACCTTTGGCGCCCCCATTTGCTGACCCAGAAGCCGGCTCAGCTACTAGCAACCCTCACACTAACAGCTCCCCACAAATTATACTAGAATAATGGAACGGGCGCGCTGCGATAAAAATGCGATTGTAGAGAGCGTTCGGCGTAGTTTATTTATAGAGCCCCATCATCAACAAAAGTTCGGACGTCTACTTGATCAGCGCAGTTGTAATTTAGCCTCATAATCCTAATACACCCATACCACTGCGTGTGATGTCGCACCCGATCACCCCTGGCTATTTCTTTACGAGCCGATTTGCGCGTGTAAGGTATCCATATCCATTACGGTTGATACCTCAAAGCCACAAACGACAGAGTGTATAGCGAAATCCGTAGCTGTAGTTCCATCGAACCAGGTCTGCCTAGTCTTGCGTCTCAGAACACGAAGTTATATTGCACCCCCCAACGATCATATGTCAGAGCCACAATAAGGAATGTGGTACTTTATGGCACATGGCCCAGCACGTATAACCATTACCGCCCGGATGATAGCAAGGAAGCTCGGGCTCTGTCTTCAAGTAGCCGTGTACCGCTAAAACTGTTGGCCCTTAGGATATTGTTTATGCTCGGATTTTACCTGCCTGGGGCTACGATGACATAAACTGGAGGCTGAATAAAATAATCAAGGTATGTACGTTCGAGGTTATAAATGGATCGACTGCAGCTCTCACCCACTACGGTGATTGCAGTTCAACCAACACCGGCGTGTGAAGCGTTTATGACTATGGTAGAATTGTCTACGATAATATCCCATAACCCGTAAGTTTGAGGCCTCAGACATTACTAAGTCAACCTCTGAGTCGGGAAATTTACGACAGGCTAGAGCGTCGCGGCTAGATGGGCTAGCGCTCCGTTATGAGCAGGGTATGAGATAAGAATCTAGCTATAGGTGGTATTGGTCGCCATCGACCAGGATAAAAGAATTTACCGCTGATCTTTGAAGCCTTTCCTTTGCTGGGCTGAATGGGCGCATATATGGCGGATTGCACAATAACCTCGTCTACTCGTATACGGAACAGACGAATCCAGGTTATTTCGTCGCTTACATCGTCGGGTGAGCACCACTCAAAGACCTTGATCACTAACTACCTGCAAGTGTCATATGCAGAATTAGATGGAAAAGGTGGCACTTTACACGTATAGATCACCCCGCGTAGACGACTTATAGTGGGTGCGCCCACACTTATCGTCGTACTCCCCAAAGAGCGTGCTCTCTCTTCTACCAGGTCTGACGGCTAAGCGCTCCTAGTATATCTACAAAGGTCCTCTATGATTATAAGTATTCATTTAATGAACTTAACAACAGCTTACTTCTTAGGCCTGAATAAACAGGCAATGCAAGACAAATTGCATAGATAGGCGCTAGGTCTATATGAGACCATTACACGAAGTCTAGCCGGCGTACTTGCACGCTGAACCAGTGGTCCTTAAGTCCACTGAAATACCCCTTCATGGCTAGTGGTACACACACTCTATATCCGTCCGATATGAAGCGTCTCCAAGCTGCCTTATAGCGAATCATATATTCCTAGATCCGAGGACGGCTGTGTGAATATGGCACCCATCGTATCCGGGTATCTTACCGTCATACAAACAGCCTGCGGTTCGTGGTAATTCACTCACGAGTGCCCCTGAGTAGCAAATCCGAAAGGCAACAAATAAACCTATCCATACATCCCGCATCGGTACACACCCCTCCACTTGTCTTCATAAAATGACTACTTCTCTAGTAACGGTTAAGTATCGGTTTAGTCGGTCTGATAATTCTCCCATTTGCTGTGCTAGAGAATATCAAGAGCTCCATAATGTCATATTACAACGCGTAGATAGGACGCATGCAGATATGGGTTTATTTAGCTGGCTCATCGCGGTCACTCGCTAACAAAGACGGTTACCATTGAGACTGATGGCCCAAGTAAGAAGGAGGAACTGGAATGAACCAAGTGTCGCAATTAATGACGGCCTTACCGCTCAGGGAGAGATTAAAATAGGATGTCTACGCGGAGGCGCCCGTAGCCTAAGGGCTTTGTGCGGGTAAAATTGTTACATGCTATTGGCTATAAAAATAGCATTATGAAGCAGTCCGGACCTCACCTTCAGATCGGACTACGGTATCAAGGCGCATCGCTTGTAGCGCAGAGATTTCAGGACAATTAACACGACACCTCAGGTAATAGCCACGTTTAGGGCCAACTTTATAAAGCACGGGAAGGAAAGACGGCTTCATTCGGGGTACGTTGTTTTGTCAATATGATGGTTACTATCTGATCACAAGAATTCACTATTGCCGAGCTCGGTTACTCGTTCGACGTTCGACTCCCTATGAGCTGTATCGTGAGCCTGTCCCATAGCCCCGCATATACAACAGCAACTGGCCAGTGTATTAACACAACAGCGGGTTAGGCTCACTTAGCTACGTCCGAAGCCATGGTGCGCATTCATACGGCGAACAACTATGTATCATATATGTAATGTTAGCAGTCCTAGAGGACGAAATATGAATGGCGCACCAGACGCTCTATTATGCTAAAGCCGTCTTGCGTCGTTCACTGGCCTTCGATCAGCTTACTGGGGACTCTTACTTACCCTCTCTAATTTAGGAACGGAGCAATCATATCTCTACACTGCAATGAGCTCACTCTGTTCATGCGGGCCAATCGGCCCATTCTCTTAGTCTGAGAAGTTAGTTCGGCGGATGACACCATAGAGAAACAGATAAAACGCTGTTTGGTTTAGCCTGCCGGTTAGAAGCCTGCCAGGTGAATGCGATGAGCTAAGCTCCTTGTGAACCAAGACAAAGTGTGGCCAGCGAGCACTGTGCTGCCACTCGCTTAGCAACAACCGCAACCTTTGGCATTCCCCCTTAGCATCACGCTAGCGAAACGAGACCCGACGTCCCTCCTAAACGGCCCTCAAAACCGATAATCACATGCTTTCCGACCTCTTTTTTAGAAGGCTGGGGTGCTGATGCAGTTTCGAGTCGTGCTTTCTGGTGGAGCCCTAACCCATGGAATTACGCGTATATTGGTGGGACGGTGCCGTCGGACCTGATTGGCGTAGCACTTTGAGGGTGTCGGACTCTTCAAGGTATCAACCTTGCCCCTGAGGTCATC
		</sequence>
    <sequence><taxon idref="Location_1_3_1|26.95043004575981"/>
			TTCACATGTGACCATCGGGACTCATGAGGTCGTCGGACAAATGTAAAGGCTTGCCCAATCGTGTGCGGTTGCGGCCTCAAAAGTTCCTGCGTTAACACCGTTCTCTCGTTACTCTATGCAGAGGCGATTAGTAAGCGTGCAAAAACAATTCTCCACCGCGACCCCGGGAATGTCATTCGCTTAGTACAGCGGCGTGATTCTCCAGAGTTTCTTTAGCCGGAAATGCGCACCACCATATTCTGCTACCCCGACAACGTCGTTGATCCGACCTCTGCGCATAATAGTAGGTAACGAACGTGATTGTTTGTGTGCACGCTCCCGTGAACCTGGTCAAGTTACAGGAAATGAGCGCTGATTTTTTCAGGTCAAGCAAGTACCTGCGGGAATGCTACCCCCGAGATCGAGATGAAAAACCAAAAGGAATATGATTTTTAAGTGTCAATGGCGCTGCGGTAAGTTCAGTACATTTCCCAGGGTCCCCGTACTGGAGACGTATGGAACCTTTCAATCTTCGGAGCTTCTACATGGTACATCCTATGTTGGGAATCCCTCTGTAATCTGTTCTAACAGCTAGTGCCCAGCGTCGACACCTCCGCTCCATTATATTGCTACACTACGAAGTTACCGTCTCTAGAGCTGAGGTTGGGGGTAGCTTCGACGGCTCCTAACATGACGCGATGAAGAGTATCTCCCAGTAGGACTGGCAGTGTACTCTATTGCGAAATCATCCCTACATGTAGAGTCTATAGGAAGTACTCGAATTCACTATACACAGCTGGCACCTCTACTTCTTTAGACAAACACCTCGTGGCTAAGTGCATCGCCACAGCAGCTAAATCTCCAGCGTAACGCCCAAATGACCTTCTAATGAGTCAGAACGATCCCGCTGAATGCATGAAGCGATCGTTCATGTGAGGTATGGAGTCTAACTGACAGAAGAATCAAGCTCGTCGCCACTCCCTTAGGCGAGTAAAACTGCGGGACCTCAGTAGTTTGCATCGAGTACGGGTGTGGATTAAATAACAATTAGCAGATAACGCTTTGAGTGCCCACAGCTTAGACACGGTTCGCAGGTGCTGTGTATCGTGCGTGACGTTTCAAAGGCTTCAGCCTTGCGCGCTCACTGCGCCGACTGCAGTGTCTGGGGAGCCGCATCTACGCACTCTCATGCTTCAGCTAGCTATGAAATTACTGGCGAGGCGCGAGACTTCGCGCAAACTTATGACACACGAGACACCGTACAGGTAACACCAATCTAGCCTACTTACTGCCGGGGGAGCGTTATTATGTTATAGTACAGAGCGCGGCAGTAGTAACATTCTTAAGGCGCGTTCAACGCGGTGGGAAGTGCCCATAATCTCCGGCCACGACAATTCCACCATGCCGCAAGTTATGCGGGGGCATACTTGTATACCTTTAGGCACGACGGCACCTTCAGTCAGACGGTAGCGGACCGCCCTATTTAGGTTCATGGGCTTTCCAGTGGCGACGATTGTGGCCCACCAAACCTTAGAATGGTACCGTAGTGGGGGACTGGGGTACTCGCTCTGCATCCAGGCTTTGGACAGGACGGGAACTAACGATGAGTCGGTGGGAGAAAGAAGACAAGGGCGAGCTGAGGATCCCATATTAGGACATAGAAGTAGCGTAGCCATAACCCCACGAGGCAAGGTATACCCACACGACCCAGGTGAGTGAATAGCTAAAGAACACCCAATCCGGGGTACGGCGTACTCATTGATAATAGTCGAACAAAGTCTATCACCGTACGAGTAAGGAACGTCCACTAAACACAGGTAGGATATTTTTACATTACTGAGAGAACCAAGCTTCAGAAATATCATTCTACCTCTCCATCTCCAGAGAACGTGCTAAGCGGAACTACGCAGGACTTGGACCAGTTGGCTTCTTCGCAGCCCGGCGTCGCCCCACGACGAGGATTCGTCCACAGCTAACTTAACCCACGCGTTGTGTGTTTCGATTCTCTCCGCGGTCGGACTCGAGTATAACAACGCAATTCCGGAGATCTAGTACGCAAACGCCGCAGATAACTCGATCGCCGATTCATACGACTACTGTTTGCCGAATACGTCGGTATAGCATCGATCGAAGATCAGAGCTGGGACTTCAACGCCTGCCGTAGAAGCTTTACCCAGACGAGTGAACATGAGATTAAGTCTGATTGTCCAACGAGCAGGGATGAACAGGGGTCCCAGCGCGGTCCCCTTAGTCACCAGGACTGGGCGAATCGGGCCGATAAAATTCTCTAACCCGCTTCATGGTCATGTCGAGCCAGGTCCAGGCTTGCACTATTATACTTTCGGATAAGCAGCGCGTCTTAACGCTAGACTCAGTATTTGTAATTCCCGTGGTGAGAAGGGTTATGTTGTGACACTCATATCTGAGTGCCGACGTGTCAGCTCCACACCTGAATCAGCCACCACACACGCTTGCCTCGGATAAAGGTGTCGCGACACAGAACACAGCCTACCCGTCAGCGGTCTTCAGCAAACTTAGAGTCTCAGATGTCACTTCTTGATATTTCTAACAATCTCTAGTAATCCAAGCTATCGCGGTGGGATGTACGGACGCCGATTCAATCGCAAAACCGGACACCTAAGGGGTTACCGACACGTATAGATTGTTTGTGCGGCGGTCGGCTGGCTCGGTAGTGCCTGTGTGGGGAGAAAAACAGCACGTACAGGCTATGAGCACATGAAAATATCCTCTATAGTCCGGAGACAGACAGTAATCCCGTTTGATTGCCCATACAGCGTAAACATGTCTGATATCGGACAACCGTGGGTGAGGGATAGGCACAATAACGACAGCTGGCGAGCAGTTGCGTTGGCCAAGGCGCTCGGGGAAACTATACCACTCTAGTAGGGTTGAGTCTTCCCCTGGGTAGTAGATTAAAGATGTCCCCACCAAGCCTGACTGTTGGGGGTCGGACATTATAACCACCCTTCTATGGGTGGACCACAGGAGTACTCACCTCAAGACGGTGGGGGGTAAGTATGCCAACCCGTCGTGAATGACTCCGTTCGCCTGAGCGAAATAGTCGTATATAGTTGTAGCGACCTTGGTCTAATGAGGTCGACACAGGGATTAACTGTATACGAAGAAGGGCCGTCCTCCGTAAAAATGCAAGTCGCAAAGAGAGACCTCTTCGACTGTGCCATCGTTATGATCCTGGAACTGCTCCCCACTCTTAACCCTTCTATAAAATACATCGTCTAGTAAATGCAATTATACCATAGTAAAACCAAAGGATATGGTGCACCAGACTCAGTGATCTAGATATGGCCAGCGGTCGCGGTTAGTTGCTCTCATTAGTCATGGGCGCGGGGGTGAGAATTCTTATCTACTGGATAACTCACACAAGGCAGAAGACCTTGCGCGCACGGTATCTGAGGTCATTAATACCGCAGTCAAGATTTACAGGAGGAATGCTTTGAGCTCAGTTGGAGTTTGGCGATCGAAATATAAAGATGAGGTTAGAGGGCCGGGCTTTTCTAGGATGATCGTGCACGATCGGCTTTTAGGATCTCGCTCACCTGATCAGAGTGGTTGCCCTGAGGGCAGCCCCCAAACGGCTTGACCGAAATGTTCACTTGACCGAACATGTCTTCTGCCATATTAAGTGTCGTCAACTGCCGTCATATGGGATACCGATCGTCACCGAGGTGTTAACAATGCACCTCCACCAAAACGCGGCGAACTCTATTGTGTGCTTGAAATATAGAAAGATCTATACGTCTACATGTCGTATCCCCGTCAGTGGTCCACTATGCTGAATTTACTGTGCTTCCAGCGAACCTCGAATGATTTCCAAGGTATGCGTGGATAACGTAACGCGGTACGTATCTAAAGGTCAACGCGCCCCCCCAGAGATCGGTAAGCGAAATATTCACATTCCTTAGGAGGCGATGCATTTAAGTCGATATCTACCCGGGGATAGCGCGTGCCTCTCCGATTGCGATTTTGCGTCGTTCTATAATGGCCGATATGAGGGCCAAATTGGGTCTGTGTGGTCTGATGAAGTAATGGTTTGGGCTCTCGCTAAAACGACCCAAGCCTCGTCTAGAGCAGAGTCTTGGCTTATGATATCCCCTCGCTATGCTTAATATAGACTGCAGGCGTGAGGCACACGAGGAAAATTAGAGCTTCGCCGAAATGGACCGGTTACCGCCCGTCCTCCCTTCAACAACGTTTGGCCGTTCCCTACGTTTGTACCATAAGGCTTTCGGGCCGCAGTTGTCCTTGGGCAGGTCCTACTACGCATTTGTACATGTTGCTCTGTCTCTCATGCGCACAGCAAGCACAGGCCAGGACTCCGCGGCACCCAGCGGCGCACCGGTCTTATCAACTCGACCTGACACGTGATCACCCGTAGGCGAATTATAGCTGTAAGATCGGAAGTAGTTCGGTCTCGCGTGGTAAGTGCTCCAACGGGAAAGAGGCTTAACTCAGCTGCTGGCATTGTAAACCAGAATTCGTCTACGTAAAGCCCACAAAATGACCTCAAGCTTATAACGACCTCTAGCAAGACGATCCTATCAGAAAGGTGCAAGCATCCGCCGTGGATTGTCATCTCCGACCGTATTAAATGGGGGTGGCAACGGGAGAGACTGCAAGCCAGATATACCGGCGCATAAGTACAGCTGAACCCCGAACGGGGGATTACTGGACTATGAACCTGACACTACTATGCCAAGATGCGATGCACGACTGGCCACTACCTGATGCGGTCAGACGCCTATCGCGGCACCCAAAAGAGGTAGGAACACAACCTTTGGCTATCTCTGGTCGGAGACTAACCGCAGACGCCATTATACGGGGCACTTCATCTTCGTGACTTAGCGAAGTCCCCGATTCTTCGGCTGACAGCGGCATCGGATGACCGTGGCTGATATTAATAAATATGTTGACTCGAAAGCTTGTTTGTTTTCTCACGGCCTCATATCATGCGAAATCATGGCTAGGAAGCACTGGCCGGCAGGGACTAGCTTATCTGACGGAGCACAAGTCTTGATATCAAAAGAATCTTGCTCTCCGTGTTCGCAGGGCACATTCGTTTGTTAATTATACGTCTGGGCCTGGTGCCCATGAAAAGAGTCAATAACTGCAGACCGGCGATCGGCGGCCCTCAATAAAGGGAAGAATTCCGGGGAGACAAAAGCTATAAACCGGACCCTCGCACAGTTTTCAAATCCTTTTGGACGTAAGCTTTTTTGCCCGACTATTGCGTAGAAAGCGGTAATAGAGTGTTGCGGCGGGTAGTGAAGCTTCTGACGTCACAAATAGCACAGATCAAAAAAGGTTTGCACTGGAGGGAATAGCTAAGGCTAGGCCACGAACCGGGTAATGCTCCAGTGAGCGGTTTTTCACCGACGTATTTAGTGAGCATCACTCTCACCTACCAACCCACCAATCGAATCATCGCCACGAGTTTACTCCGCCTGAAACTACAAAGAAATAGAAACCGTCTGTTCACCGAGCCGCACCCATAAAGCTGAGAATATATGCCTCGTTACTTTATTTAGAGGGCATCATTTATAGGAGTATACAGGGTTAAGGGGAGTACAACGCACTCAAACAGGAGTTGTATACCGGGGGGGACCTGTGGACCATTCGAACAGTGTCGAGCACGAAGGAATCTGGGCGGAACGCACCCGGCCCCGCGTATCTACTCCGTTAAGATGGATCGCTCTGCAGATTGTCCTCACTCTGAGTTCGACACGCGGGGCCGATGCTAATCCCAGACGCAGAAGTAGAACTCAGTGTGCCCAATGCCTGAGTAAGATGGTTCAGCCCTTGCGGTTAAGGTCCTAATGGAAGCTTGGGTAGCATAGGAATCGTGACCTCTTAATAAGCTAACTTTATCCATGTAGAACGCGCGAGCCATCCGAGTGGCATATGTGGTGATACATATCTCATGTTTCTGTCGTAACTTATTGCTTATGCTGATTGATCCCGCTCTCCTATAAAGAGTTCAACACCGCATGACAAGCGTAGCCGACCACACAACTAGTAGTCCATGAGCGAAAGTGTGCTCAGCAATCTTCCGAGCGCTTGACATGGTTGATTTGCGTCCCGGAGACCAGCGCAGGTAGGGAATTGGGAAAGACTCGTCTGCCGGGACGCGCAGGGCCTTTCGATATCCTCCCTTTGTACTTCTTCAATACCTACGAGCATACTTTAAGGTGGCCCTAGCCTTCGTGCCAAGTTCAGACAGAGGAAGCGCGGTATGCGCTGAGCCAGGAGAACTCTTTGGGTAAGTACTTGCTGACTGTTGCACCAGGTTACAAACTCTAGCGAGTGCGCCCGGGAACTTGTAACGGTCGGGTTTTATGATTAGGGACCGGTGAGAAGGCGATGTGGTCAGCAGACCAATAGCACGCCATTTTTGTAGTTCTCTCTTAATCTTGTTTGGCTTAACCTTCTAGTCGCTATTATGCTGGAGCGTTGCATAGGTGTTTCGTGGATACTGCAGGTCAGGACAATGGCGTTGAAATGATTACCGTGGATCCGGCATGGCGCATGCGCATGTGAACTTCACTGAAATGGTGATAGAGCGCAGTAAATCAAATGGTTTAGTGCGTACGCCCTCAAACGCACATATGGACCTTACTTGGGATCAACGCTTGTTGCACCCATTGGGAAAGTAATGATTCATCTACCACCAACTGCTCCCGCTGTGAGCGGACGGCGAGTCTCGTATTATTGGAGGACTCCCGTACCAATCCAAGCTGGAACATTACGGTCAGGTTAGTTTTTATTTCACCTGGGGTTCAAGTTGTTCAATGTTATGGGGCAACAACCGACTGTTGACCAACCTAGAGAGTTATTGTTCAAATATGTCGTACGCAGGGGGATTCCGGTCCATTGCGATAGCGTTATACTCTATGGCAATTACCTGTTATAGACTAACAACATCGTCCCGGTCAGAGCGACTTAACGATGCCGCCCGTGCTTTGGATAGGTAACAGCTAGTCATCTTCGTCGTATTTCACGTGGGGCCCTCGTCCAATGTGAACTTACTGATGCGTTAAAGCGCATCCCTAATAGGGGGCAATTCCCGAACTCACTAGAATGCGTTCACGCGGGGCCTTTGGTCTGCTAAGAATACCGAGCCTTATCCTGGGGTAAGGTGATGTATCTGATAGTCTATTTCCACGTTCGTCCGGCGTCCGCGATCCTGGGCTCAGGATATCCCAACCTGACCGTTGGGGCCCTGAGGAAGGTATCACCACCAGCGATGGTGATTACGTAATGCATCGGCCTACAGTTACTGGCAAGCAACAGGTTTGAATGCTTATTACGGCCACTCCATTGTTTATTTGCCTTGGTTGCTGGGTTTAGGTTTAGCCCGCACGTGTTGGCGTCTCGTTTCCCATCTTGCAGTTGTCCGCGCTCATATGGAAAATGGCGAGGTTAACTGCCCGTGTCCATAGACCGGCTTTGAGTTAACGCTCATTAAGGTACATGTTGAGCCGCGTAGTACCAGATTTGAGAGGCCCATCTGATAATTTCTCACCACCCTCCAAAGTGCGGGATACCGGTAGCAGTAACCAAAGGCGCTGATATATTTTCTTGCCATTTGCTACGTTATAACCCGGATGATCACGGTGTTAATGTGCCAGGTGGGTGCTAGTCGGTGCATTAGAGACCGCCGGGAATTGCAGGACGGTCGGGGATGACGTCGCTTTGTTCGCCACCCCATCTTTACGGTCACACGAAGCACCGGCAGGTTGGGACTATTTATCTACTATCCCATACGGGGGGCACACTGTTGTCAGACCACCCCCCCAACCGTTATTGTTGATGACGATCCAACCGCTATTCCCGCTCATAACGAGCTAAGAGCCCACGCGAGCATCCGTACCTTCCAGTGGTTGAGCCGAAGCCAGCGTGGGTGCTCTGCCTCATTTTTAGGCCACCCCTGTTGTAGATCTTCGAAATATCACGCCATGTATACGAAGCTATATAGCACTATTCTGAGTCACACATCTCCCCATTCATGGCGGCCATTAATAGAGAGGCTCGCAATGTAGCTCAAGTTAACCATATAGAATGGTCAGCAACAGATACCAGACTTCGGCAGACCCATACAGATTCAACCGGCCGCTCCTGTGCCATTGAGGGCTCGCGGGGGCGTCCTGATCCACCACCCAGTCAGTGAAATAGGGGGAAGCTAACTGAACGTTAGAGTCAAGGCGCATCGGGCGTTGGAGTGTCTCGACTACATACTCATCGTTAATAAAGCGGGGCCTTGCACTGGTCGCGTAGACATAGCTAGTAGTAGTGTTGAAGTGATCGGAGAGAGAATTTATCCAGAACGCTCGAAACATCATTCGTACTGGTACAGTGGGCCAGGAAAACTGCGACTGTTGCGTAGAAATAAATCGTGAATATCTTAGAAGGTGGTAACTCTAGCTTTCGGGTAAAGTTGCAGTCCCCGATGCTGTGAGTCCAGAAATAGTATCTATTAATATTGGGAAAAGAAACGTAATCGTCCGGCTCGTATCCAAATGAGGATTATGACGTACTGGGAGTGTTGCCAGTGGGTGTCTCTGTGCCTCCGCGGATATCGTTCTAGCTGGCTAATAGCCTATGTGCCGTCGAAGATCATTGCATCAGCGCAACACTCGCATGGTGAACTGTATAATTTTGTCAGAGGTAACCGCCACTTAAATAATTTCGGCGTGTATCCGGTATCAGTCGTTTCTGCAACTCGGAAAGCCTATTTGAAGAATGTCAATAGGCGTGATAAGAATGTTGTTCTGTTACGGGGTGTAGTCCACTCACCACTCGTATGGTCCCCTATCCTGAGAGATAATATCAAGTTAGTGTGTCACTAGAACGCAGCCCGCTTTGGCGCGGCAGTCACTTTCAGGCCCTAGTGAGTTAGTGTAAGGGCGTTGTACTCCACTGATTTAATCTACATTCGGCCAAATCGAATGAGCATTTCTCTTCATATTTGCATCGTTGCTCACGCGTACGGATTCCCGATTTGGGCCAGCCGTTTGTGAATACATCGTTACGGTAACTGATTATGGGGAATAGTGTACGATCGCGACAACTCCGGCTCACTTTCATCATCAAACAACTAGTCCACCGTCGTTCCCCAGACGTGGTGTCAGGGATCGCCGAAATGATATCGCTTGCTAGTTTCGAGATCTGACCGCCTGACCATTACCGCCGACCTAGGCGGAGTCAAGAAAGACTGGAGTAGGACGCAAGAGACCTGGGCTGTAGTCCTGATAAACAGCGTATAGAAGTCCCATCCGACAAATTATTAGCGATAGGTAGTGGGTTTTTTAAGCGGGAATACGAGCCAGACGAGCACATGCCCACCAAGGACGGTCCGAAAGAGATTGTTTGACGGCTCTCGCTACGCTGGGTCTGATAATGACGTATTTTAGGTATATGTTCGCCCCTCACTCCATAGTAACGACTTCACCGCAGTTATATGCCCGGGTTGCGAAAATTGGAGGACTCGTTGTCATGCCATTCATCAATCCAGAATTGATTACCGCAGATACCCCCCCTGACTAGATATCAACCGATCCCAGGTGTGGTTCCCGATCGCCCCTAAACTCTCCTTTCGCCCTGACTCCTAGCATGCGACTGGGACGTCGCAGCTGCAAAAATTTCTATGGACCGAGCGGCCTTCAGGGTTGGTGTCATGCGTCGTTACTGCTCCGTTCTGTCGGTGATGTCCCCCCGGTCAGATGACGGAACCCACTAGCCCTGTGGCGGATGGTAGGATTTTCATTGCGCCCGTCATCCCGGCGCTCCTTTCCAGCACTGGTTAAACGGGCATGAGTCCGGAACTTGCCAGGAATAGAACCCAGTCCACATCCGAGTTCCCTTGTTGGATTTTACAAATTGTTCTAGGTTAACCGGCGCCCTGCCGTCCTCTGGGAACTCCGAACGGTACTGTCTTTTTAAACTGCCCCAAGCATAACTTGGTTATACTTCGCCTAAGGAGATAGAGAGTTTTAACTCTTCAGAACATCTTCATTGATGTACCGCTAAATCGCTGCCTTCGGGAAAACTTGCTGCTGAACAACTGCACGGGATCGCCGTGCTTCCGCTAGAAAGCCCGTAGCGCCGTCGCTTAACCTTGCCGATCGAACCAAAATGTGCACTTGGTCAGTGGGTTTGAGCTAAAGGTCTGCGATCTAACACAGAAAAACGCCCGGTAACGAGATTCCGGCAAGTCTCGTAGCTTTCTGGCACAATTGTTCAAGGTTAGGTGCGGTACAGCTCATTCTAGTCTCCATCGGGAAAAAACCTCCGGCGGTCAGCCGGGCACTCCAGATCGACCAAGGACCCACCGGGGTGAGGGGACGTACCGTACGGCATCATGAGATGAGCTCGAGTATGAATTCCAGGACGGCAATGCATGGGCAGTTGCTCCTATTTAAACGCCATCCTATCCTTCTTCCCTCGTTGCCTCAACCGCGGCGGGGCCCATCAAGCGCGGATTTACTTCGAGTTAGAACATCCCTCGTCTGAGACCTGTTTCAGGAACCTGGTTGGCTGCCTGTCTTTGCGAGAAACCGCCTCGCACACAAGCAGGTGCCGTCATAAGGGTGGCAGGTCTGGACTAAAAATTGGGTTAGAAATTACCTCTTGCAGCTCGGATCTACGACAACTGCGTCCCAGGGGAATCATTAGCTGTCGCTAGTTCGTTCGGACGTCCCGTATGACTATCTATGTTTGTTACCTGTCAATCGAGCGTTTCGTGAGAGGTGACTGGCGCACGCCTGCGTGACCTTATGACAAGGTTGGAGTTCTCTACGGAAGTGAGATTGGCTGAACGACGATCGAACCCGATAGCAACCTTTGGCGCCCCCATTTGCTGACCCAGAAGCCGGCTCAGCTACTAGCAACCCTCACACTAACAGCTCCCCACAAATTATACTAGAATAATGGAACGGGCGCGCTGCGATAAAAATGCGATTGTAGAGAGCGTTCGGCGTAGTTTATTTATAGAGCCCCATCATCAACAAAAGTTCGGACGTCTACTTGATCAGCGCAGTTGTAATTTAGCCTCATAATCCTAATACACCCATACCACTGCGTGTGATGTCGCACCCGATCACCCCTGGCTATTTCTTTACGAGCCGATTTGCGCGTGTAAGGTATCCATATCCATTACGGTTGATACCTCAAAGCCACAAACGACAGAGTGTATAGCGAAATCCGTAGCTGTAGTTCCATCGAACCAGGTCTGCCTAGTCTTGCGTCTCAGAACACGAAGTTATATTGCACCCCCCAACGATCATATGTCAGAGCCACAATAAGGAATGTGGTACTTTATGGCACATGGCCCAGCACGTATAACCATTACCGCCCGGATGATAGCAAGGAAGCTCGGGCTCTGTCTTCAAGTAGCCGTGTACCGCTAAAACTGTTGGCCCTTAGGATATTGTTTATGCTCGGATTTTACCTGCCTGGGGCTACGATGACATAAACTGGAGGCTGAATAAAATAATCAAGGTATGTACGTTCGAGGTTATAAATGGATCGACTGCAGCTCTCACCCACTACGGTGATTGCAGTTCAACCAACACCGGCGTGTGAAGCGTTTATGACTATGGTAGAATTGTCTACGATAATATCCCATAACCCGTAAGTTTGAGGCCTCAGACATTACTAAGTCAACCTCTGAGTCGGGAAATTTACGACAGGCTAGAGCGTCGCGGCTAGATGGGCTAGCGCTCCGTTATGAGCAGGGTATGAGATAAGAATCTAGCTATAGGTGGTATTGGTCGCCATCGACCAGGATAAAAGAATTTACCGCTGATCTTTGAAGCCTTTCCTTTGCTGGGCTGAATGGGCGCATATATGGCGGATTGCACAATAGCCTCGTCTACTCGTATACGGAACAGACGAATCCAGGTTATTTCGTCGCTTACATCGTCGGGTGAGCACCACTCAAAGACCTTGATCACTAACTACCTGCAAGTGTCATATGCAGAATTAGATGGAAAAGGTGGCACTTTACACGTATAGATCACCCCGCGTAGACGACTTATAGTGGGTGCGCCCACACTTATCGTCGTACTCCCCAAAGAGCGTGCTCTCTCTTCTACCAGGTCTGACGGCTAAGCGCTCCTAGTATATCTACAAAGGTCCTCTATGATTATAAGTATTCATTTAATGAACTTAACAACAGCTTACTTCTTAGGCCTGAATAAACAGGCAATGCAAGACAAATTGCATAGATAGGCGCTAGGTCTATATGAGACCATTACACGAAGTCTAGCCGGCGTACTTGCACGCTGAACCAGTGGTCCTTAAGTCCACTGAAATACCCCTTCATGGCTAGTGGTACACACACTCTATATCCGTCCGATATGAAGCGTCTCCAAGCTGCCTTATAGCGAATCATATATTCCTAGATCCGAGGACGGCTGTGTGAATATGGCACCCATCGTATCCGGGTATCTTACCGTCATACAAACAGCCTGCGGTTCGTGGTAATTCACTCACGAGTGCCCCTGAGTAGCAAATCCGAAAGGCAACAAATAAACCTATCCATACATCCCGCATCGGTACACACCCCTCCACTTGTCTTCATAAAATGACTACTTCTCTAGTAACGGTTAAGTATCGGTTTAGTCGGTCTGATAATTCTCCCATTTGCTGTGCTAGAGAATATCAAGAGCTCCATAATGTCATATTACAACGCGTAGATAGGACGCATGCAGATATGGGTTTATTTAGCTGGCTCATCGCGGTCACTCGCTAACAAAGACGGTTACCATTGAGACTGATGGCCCAAGTAAGAAGGAGGAACTGGAATGAACCAAGTGTCGCAATTAATGACGGCCTTACCGCTCAGGGAGAGATTAAAATAGGATGTCTACGCGGAGGCGCCCGTAGCCTAAGGGCTTTGTGCGGGTAAAATTGTTACATGCTATTGGCTATAAAAATAGCATTATGAAGCAGTCCGGACCTCACCTTCAGATCGGACTACGGTATCAAGGCGCATCGCTTGTAGCGCAGAGATTTCAGGACAATTAACACGACACCTCAGGTAATAGCCACGTTTAGGGCCAACTTTATAAAGCACGGGAAGGAAAGACGGCTTCATTCGGGGTACGTTGTTTTGTCAATATGATGGTTACTATCTGATCACAAGAATTCACTATTGCCGAGCTCGGTTACTCGTTCGACGTTCGACTCCCTATGAGCTGTATCGTGAGCCTGTCCCATAGCCCCGCATATACAACAGCAACTGGCCAGTGTATTAACACAACAGCGGGTTAGGCTCACTTAGCTACGTCCGAAGCCATGGTGCGCATTCATACGGCGAACAACTATGTATCATATATGTAATGTTAGCAGTCCTAGAGGACGAAATATGAATGGCGCACCAGACGCTCTATTATGCTAAAGCCGTCTTGCGTCGTTCACTGGCCTTCGATCAGCTTACTGGGGACTCTTACTTACCCTCTCTAATTTAGGAACGGAGCAATCATATCTCTACACTGCAATGAGCTCACTCTGTTCATGCGGGCCAATCGGCCCATTCTCTTAGTCTGAGAAGTTAGTTCGGCGGATGACACCATAGAGAAACAGATAAAACGCTGTTTGGTTTAGCCTGCCGGTTAGAAGCCTGCCAGGTGAATGCGATGAGCTAAGCTCCTTGTGAACCAAGACAAAGTGTGGCCAGCGAGCACTGTGCTGCCACTCGCTTAGCAACAACCGCAACCTTTGGCATTCCCCCTTAGCATCACGCTAGCGAAACGAGACCCGACGTCCCTCCTAAACGGCCCTCAAAACCGATAATCACATGCTTTCCGACCTCTTTTTTAGAAGGCTGGGGTGCTGATGCAGTTTCGAGTCGTGCTTTCTGGTGGAGCCCTAACCCATGGAATTACGCGTATATTGGTGGGACGGTGCCGTCGGACCTGATTGGCGTAGCACTTTGAGGGTGTCGGACTCTTCAAGGTATCAACCTTGCCCCTGAGGTCATC
		</sequence>
    <sequence><taxon idref="Location_0_3_0|39.0277630297462"/>
			TTCACATGTGACCATCGGGACTCATGAGGTCGTCGGACAAATGTAAAGGCTTGCCCAATCGTGTGCGGTTGCGGCCTCAAAAGTTCCTGCGTTAACACCGTTCTCTCGTTACTCTATGCAGAGGCGATTAGTAAGCGTGCAAAAACAATTCTCCACCGCGACCCCGGGAATGTCATTCGCTTAGTACAGCGGCGTGATTCTCCAGAGTTTCTTTAGCCGGAAATGCGCACCACCATATTCTGCTACCCCGACAACGTCGTTGATCCGACCTCTGCGCATAATAGTAGGTAACGAACGTGATTGTTTGTGTGCACGCTCCCGTGAACCTGGTCAAGTTACAGGAAATGAGCGCTGATTTTTTCAGGTCAAGCAAGTACCTGCGGGAATGCTACCCCCGAGATCGAGATGAAAAACCAAAAGGAATATGATTTTTAAGTGTCAATGGCGCTGCGGTAAGTTCAGTACATTTCCCAGGGTCCCCGTACTGGAGACGTATGGAACCTTTCAATCTTCGGAGCTTCTACATGGTACATCCTATGTTGGGAATCCCTCTGTAATCTGTTCTAACAGCTAGTGCCCAGCGTCGACACCTCCGCTCCATTATATTGCTACACTACGAAGTTACCGTCTCTAGAGCTGAGGTTGGGGGTAGCTTCGACGGCTCCTAACATGACGCGATGAAGAGTATCTCCCAGTAGGACTGGCAGTGTACTCTATTGCGAAATCATCCCTACATGTAGAGTCTATAGGAAGTACTCGAATTCACTATACACAGCTGGCACCTCTACTTCTTTAGACAAACACCTCGTGGCTAAGTGCATCGCCACAGCAGCTAAATCTCCAGCGTAACGCCCAAATGACCTTCTAATGAGTCAGAACGATCCCGCTGAATGCATGAAGCGATCGTTCATGTGAGGTATGGAGTCTAACTGACAGAAGAATCAAGCTCGTCGCCACTCCCTTAGGCGAGTAAAACTGCGGGACCTCAGTAGTTTGCATCGAGTACGGGTGTGGATTAAATAACAATTAGCAGATAACGCTTTGAGTGCCCACAGCTTAGACACGGTTCGCAGGTGCTGTGTATCGTGCGTGACGTTTCAAAGGCTTCAGCCTTGCGCGCTCACTGCGCCGACTGCAGTGTCTGGGGAGCCGCATCTACGCACTCTCATGCTTCAGCTAGCTATGAAATTACTGGCGAGGCGCGAGACTTCGCGCAAACTTATGACACACGAGACACCGTACAGGTAACACCAATCTAGCCTACTTACTGCCGGGGGAGCGTTATTATGTTATAGTACAGAGCGCGGCAGTAGTAACATTCTTAAGGCGCGTTCAACGCGGTGGGAAGTGCCCATAATCTCCGGCCACGACAATTCCACCATGCCGCAAGTTATGCGGGGGCATACTTGTATACCTTTAGGCACGACGGCACCTTCAGTCAGACGGTAGCGGACCGCCCTATTTAGGTTCATGGGCTTTCCAGTGGCGACGATTGTGGCCCACCAAACCTTAGAATGGTACCGTAGTGGGGGACTGGGGTACTCGCTCTGCATCCAGGCTTTGGACAGGACGGGAACTAACGATGAGTCGGTGGGAGAAAGAAGACAAGGGCGAGCTGAGGATCCCATATTAGGACATAGAAGTAGCGTAGCCATAACCCCACGAGGCAAGGTATACCCACACGACCCAGGTGAGTGAATAGCTAAAGAACACCCAATCCGGGGTACGGCGTACTCATTGATAATAGTCGAACAAAGTCTATCACCGTACGAGTAAGGAACGTCCACTAAACACAGGTAGGATATTTTTACATTACTGAGAGAACCAAGCTTCAGAAATATCATTCTACCTCTCCATCTCCAGAGAACGTGCTAAGCGGAACTACGCAGGACTTGGACCAGTTGGCTTCTTCGCAGCCCGGCGTCGCCCCACGACGAGGATTCGTCCACAGCTAACTTAACCCACGCGTTGTGTGTTTCGATTCTCTCCGCGGTCGGACTCGAGTATAACAACGCAATTCCGGAGATCTAGTACGCAAACGCCGCAGATAACTCGATCGCCGATTCATACGACTACTGTTTGCCGAATACGTCGGTATAGCATCGATCGAAGATCAGAGCTGGGACTTCAACGCCTGCCGTAGAAGCTTTACCCAGACGAGTGAACATGAGATTAAGTCTGATTGTCCAACGAGCAGGGATGAACAGGGGTCCCAGCGCGGTCCCCTTAGTCACCAGGACTGGGCGAATCGGGCCGATAAAATTCTCTAACCCGCTTCATGGTCATGTCGAGCCAGGTCCAGGCTTGCACTATTATACTTTCGGATAAGCAGCGCGTCTTAACGCTAGACTCAGTATTTGTAATTCCCGTGGTGAGAAGGGTTATGTTGTGACACTCATATCTGAGTGCCGACGTGTCAGCTCCACACCTGAATCAGCCACCACACACGCTTGCCTCGGATAAAGGTGTCGCGACACAGAACACAGCCTACCCGTCAGCGGTCTTCAGCAAACTTAGAGTCTCAGATGTCACTTCTTGATATTTCTAACAATCTCTAGTAATCCAAGCTATCGCGGTGGGATGTACGGACGCCGATTCAATCGCAAAACCGGACACCTAAGGGGTTACCGACACGTATAGATTGTTTGTGCGGCGGTCGGCTGGCTCGGTAGTGCCTGTGTGGGGAGAAAAACAGCACGTACAGGCTATGAGCACATGAAAATATCCTCTATAGTCCGGAGACAGACAGTAATCCCGTTTGATTGCCCATACAGCGTAAACATGTCTGATATCGGACAACCGTGGGTGAGGGATAGGCACAATAACGACAGCTGGCGAGCAGTTGCGTTGGCCAAGGCGCTCGGGGAAACTATACCACTCTAGTAGGGTTGAGTCTTCCCCTGGGTAGTAGATTAAAGATGTCCCCACCAAGCCTGACTGTTGGGGGTCGGACATTATAACCACCCTTCTATGGGTGGACCACAGGAGTACTCACCTCAAGACGGTGGGGGGTAAGTATGCCAACCCGTCGTGAATGACTCCGTTCGCCTGAGCGAAATAGTCGTATATAGTTGTAGCGACCTTGGTCTAATGAGGTCGACACAGGGATTAACTGTATACGAAGAAGGGCCGTCCTCCGTAAAAATGCAAGTCGCAAAGAGAGACCTCTTCGACTGTGCCATCGTTATGATCCTGGAACTGCTCCCCACTCTTAACCCTTCTATAAAATACATCGTCTAGTAAATGCAATTATACCATAGTAAAACCAAAGGATATGGTGCACCAGACTCAGTGATCTAGATATGGCCAGCGGTCGCGGTTAGTTGCTCTCATTAGTCATGGGCGCGGGGGTGAGAATTCTTATCTACTGGATAACTCACACAAGGCAGAAGACCTTGCGCGCACGGTATCTGAGGTCATTAATACCGCAGTCAAGATTTACAGGAGGAATGCTTTGAGCTCAGTTGGAGTTTGGCGATCGAAATATAAAGATGAGGTTAGAGGGCCGGGCTTTTCTAGGATGATCGTGCACGATCGGCTTTTAGGATCTCGCTCACCTGATCAGAGTGGTTGCCCTGAGGGCAGCCCCCAAACGGCTTGACCGAAATGTTCACTTGACCGAACATGTCTTCTGCCATATTAAGTGTCGTCAACTGCCGTCATATGGGATACCGATCGTCACCGAGGTGTTAACAATGCACCTCCACCAAAACGCGGCGAACTCTATTGTGTGCTTGAAATATAGAAAGATCTATACGTCTACATGTCGTATCCCCGTCAGTGGTCCACTATGCTGAATTTACTGTGCTTCCAGCGAACCTCGAATGATTTCCAAGGTATGCGTGGATAACGTAACGCGGTACGTATCTAAAGGTCAACGCGCCCCCCCAGAGATCGGTAAGCGAAATATTCACATTCCTTAGGAGGCGATGCATTTAAGTCGATATCTACCCGGGGATAGCGCGTGCCTCTCCGATTGCGATTTTGCGTCGTTCTATAATGGCCGATATGAGGGCCAAATTGGGTCTGTGTGGTCTGATGAAGTAATGGTTTGGGCTCTCGCTAAAACGACCCAAGCCTCGTCTAGAGCAGAGTCTTGGCTTATGATATCCCCTCGCTATGCTTAATATAGACTGCAGGCGTGAGGCACACGAGGAAAATTAGAGCTTCGCCGAAATGGACCGGTTACCGCCCGTCCTCCCTTCAACAACGTTTGGCCGTTCCCTACGTTTGTACCATAAGGCTTTCGGGCCGCAGTTGTCCTTGGGCAGGTCCTACTACGCATTTGTACATGTTGCTCTGTCTCTCATGCGCACAGCAAGCACAGGCCAGGACTCCGCGGCACCCAGCGGCGCACCGGTCTTATCAACTCGACCTGACACGTGATCACCCGTAGGCGAATTATAGCTGTAAGATCGGAAGTAGTTCGGTCTCGCGTGGTAAGTGCTCCAACGGGAAAGAGGCTTAACTCAGCTGCTGGCATTGTAAACCAGAATTCGTCTACGTAAAGCCCACAAAATGACCTCAAGCTTATAACGACCTCTAGCAAGACGATCCTATCAGAAAGGTGCAAGCATCCGCCGTGGATTGTCATCTCCGACCGTATTAAATGGGGGTGGCAACGGGAGAGACTGCAAGCCAGATATACCGGCGCATAAGTACAGCTGAACCCCGAACGGGGGATTACTGGACTATGAACCTGACACTACTATGCCAAGATGCGATGCACGACTGGCCACTACCTGATGCGGTCAGACGCCTATCGCGGCACCCAAAAGAGGTAGGAACACAACCTTTGGCTATCTCTGGTCGGAGACTAACCGCAGACGCCATTATACGGGGCACTTCATCTTCGTGACTTAGCGAAGTCCCCGATTCTTCGGCTGACAGCGGCATCGGATGACCGTGGCTGATATTAATAAATATGTTGACTCGAAAGCTTGTTTGTTTTCTCACGGCCTCATATCATGCGAAATCATGGCTAGGAAGCACTGGCCGGCAGGGACTAGCTTATCTGACGGAGCACAAGTCTTGATATCAAAAGAATCTTGCTCTCCGTGTTCGCAGGGCACATTCGTTTGTTAATTATACGTCTGGGCCTGGTGCCCATGAAAAGAGTCAATAACTGCAGACCGGCGATCGGCGGCCCTCAATAAAGGGAAGAATTCCGGGGAGACAAAAGCTATAAACCGGACCCTCGCACAGTTTTCAAATCCTTTTGGACGTAAGCTTTTTTGCCCGACTATTGCGTAGAAAGCGGTAATAGAGGGTTGCGGCGGGTAGTGAAGCTTCTGACGTCACAAATAGCACAGATCAAAAAAGGTTTGCACTGGAGGGAATAGCTAAGGCTAGGCCACGAACCGGGTAATGCTCCAGTGAGCGGTTTTTCACCGACGTATTTAGTGAGCATCACTCTCACCTACCAACCCACCAATCGAATCATCGCCACGAGTTTACTCCGCCTGAAACTACAAAGAAATAGAAACCGTCTGTTCACCGAGCCGCACCCATAAAGCTGAGAATATATGCCTCGTTACTTTATTTAGGGGGCATCATTTATAGGAGTATACAGGGTTAAGGGGAGTACAACGCACTCAAACAGGAGTTGTATACCGGGGGGGACCTGTGGACCATTCGAACAGTGTCGAGCACGAAGGAATCTGGGCGGAACGCACCCGGCCCCGCGTATCTACTCCGTTAAGATGGATCGCTCTGCAGATTGTCCTCACTCTGAGTTCGACACGCGGGGCCGATGCTAATCCCAGACGCAGAAGTAGAACTCAGTGTGCCCAATGCCTGAGTAAGATGGTTCAGCCCTTGCGGTTAAGGTCCTAATGGAAGCTTGGGTAGCATAGGAATCGTGACCTCTTAATAAGCTAACTTTATCCATGTAGAACGCGCGAGCCATCCGAGTGGCATATGTGGTGATACATATCTCATGTTTCTGTCGTAACTTATTGCTTATGCTGATTGATCCCGCTCTCCTATAAAGAGTTCAACACCGCATGACAAGCGTAGCCGACCACACAACTAGTAGTCCATGAGCGAAAGTGTGCTCAGCAATCTTCCGAGCGCTTGACATGGTTGATTTGCGTCCCGGAGACCAGCGCAGGTAGGGAATTGGGAAAGACTCGTCTGCCGGGACGCGCAGGGCCTTTCGATATCCTCCCTTTGTACTTCTTCAATACCTACGAGCATACTTTAAGGTGGCCCTAGCCTTCGTGCCAAGTTCAGACAGAGGAAGCGCGGTATGCGCTGAGCCAGGAGAACTCTTTGGGTAAGTACTTGCTGACTGTTGCACCAGGTTACAAACTCTAGCGAGTGCGCCCGGGAACTTGTAACGGTCGGGTTTTATGATTAGGGACCGGTGAGAAGGCGATGTGGTCAGCAGACCAATAGCACGCCATTTTTGTAGTTCTCTCTTAATCTTGTTTGGCTTAACCTTCTAGTCGCTATTATGCTGGAGCGTTGCATAGGTGTTTCGTGGATACTGCAGGTCAGGACAATGGCGTTGAAATGATTACCGTGGATCCGGCATGGCGCATGCGCATGTGAACTTCACTGAAATGGTGATAGAGCGCAGTAAATCAAATGGTTTAGTGCGTACGCCCTCAAACGCACATATGGACCTTACTTGGGATCAACGCTTGTTGCACCCATTGGGAAAGTAATGATTCATCTACCACCAACTGCTCCCGCTGTGAGCGGACGGCGAGTCTCGTATTATTGGAGGACTCCCGTACCAATCCAAGCTGGAACATTACGGTCAGGTTAGTTTTTATTTCACCTGGGGTTCAAGGTGTTCAATGTTATGGGGCAACAACCGACTGTTGACCAACCTAGAGAGTTATTGTTCAAATATGTCGTACGCAGGGGGATTCCGGTCCATTGCGATAGCGTTATACTCTATGGCAATTACCTGTTATAGACTAACAACATCGTCCCGGTCAGAGCGACTTAACGATGCCGCCCGTGCTTTGGATAGGTAACAGCTAGTCATCTTCGTCGTATTTCACGTGGGGCCCTCGTCCAATGTGAACTTACTGATGCGTTAAAGCGCATCCCTAATAGGGGGCAATTCCCGAACTCACTAGAATGCGTTCACGCGGGGCCTTTGGTCTGCTAAGAATACCGAGCCTTATCCTGGGGTAAGGTGATGTATCTGATAGTCTATTTCCACGTTCGTCCGGCGTCCGCGATCCTGGGCTCAGGATATCCCAACCTGACCGTTGGGGCCCTGAGGAAGGTATCACCACCAGCGATGGTGATTACGTAATGCATCGGCCTACAGTTACTGGCAAGCAACAGGTTTGAATGCTTATTACGGCCACTCCATTGTTTATTTGCCTTGGTTGCTGGGTTTAGGTTTAGCCCGCACGTGTTGGCGTCTCGTTTCCCATCTTGCAGTTGTCCGCGCTCATATGGAAAATGGCGAGGTTAACTGCCCGTGTCCATAGACCGGCTTTGAGTTAACGCTCATTAAGGTACATGTTGAGCCGCGTAGTACCAGATTTGAGAGGCCCATCTGATAATTTCTCACCACCCTCCAAAGTGCGGGATACCGGTAGCAGTAACCAAAGGCGCTGATATATTTTCTTGCCATTTGCTACGTTATAACCCGGATGATCACGGTGTTAATGTGCCAGGTGGGTGCTAGTCGGTGCATTAGAGACCGCCGGGAATTGCAGGACGGTCGGGGATGACGTCGCTTTGTTCGCCACCCCATCTTTACGGTCACACGAAGCACCGGCAGGTTGGGACTATTTATCTACTATCCCATACGGGGGGCACACTGTTGTCAGACCACCCCCCCAACCGTTATTGTTGATGACGATCCAACCGCTATTCCCGCTCATAACGAGCTAAGAGCCCACGCGAGCATCCGTACCTTCCAGTGGTTGAGCCGAAGCCAGCGTGGGTGCTCTGCCTCATTTTTAGGCCACCCCTGTTGTAGATCTTCGAAATATCACGCCATGTATACGAAGCTATATAGCACTATTCTGAGTCACACATCTCCCCATTCATGGCGGCCATTAATAGAGAGGCTCGCAATGTAGCTCAAGTTAACCATATAGAATGGTCAGCAACAGATACCAGACTTCGGCAGACCCATACAGATTCAACCGGCCGCTCCTGTGCCATTGAGGGCTCGCGGGGGCGTCCTGATCCACCACCCAGTCAGTGAAATAGGGGGAAGCTAACTGAACGTTAGAGTCAAGGCGCATCGGGCGTTGGAGTGTCTCGACTACATACTCATCGTTAATAAAGCGGGGCCTTGCACTGGTCGCGTAGACATAGCTAGTAGTAGTGTTGAAGTGATCGGAGAGAGAATTTATCCAGAACGCTCGAAACATCATTCGTACTGGTACAGTGGGCCAGGAAAACTGCGACTGTTGCGTAGAAATAAATCGTGAATATCTTAGAAGGTGGTAACTCTAGCTTTCGGGTAAAGTTGCAGTCCCCGATGCTGTGAGTCCAGAAATAGTATCTATTAATATTGGGAAAAGAAACGTAATCGTCCGGCTCGTATCCAAATGAGGATTATGACGTACTGGGAGTGTTGCCAGTGGGTGTCTCTGTGCCTCCGCGGATATCGTTCTAGCTGGCTAATAGCCTATGTGCCGTCGAAGATCATTGCATCAGCGCAACACTCGCATGGTGAACTGTATAATTTTGTCAGAGGTAACCGCCACTTAAATAATTTCGGCGTGTATCCGGTATCAGTCGTTTCTGCAACTCGGAAAGCCTATTTGAAGAATGTCAATAGGCGTGATAAGAATGTTGTTCTGTTACGGGGTGTAGTCCACTCACCACTCGTATGGTCCCCTATCCTGAGAGATAATATCAAGTTAGTGTGTCACTAGAACGCAGCCCGCTTTGGCGCGGCAGTCACTTTCAGGCCCTAGTGAGTTAGTGTAAGGGCGTTGTACTCCACTGATTTAATCTACATTCGGCCAAATCGAATGAGCATTTCTCTTCATATTTGCATCGTTGCTCACGCGTACGGATTCCCGATTTGGGCCAGCCGTTTGTGAATACATCGTTACGGTAACTGATTATGGGGAATAGTGTACGATCGCGACAACTCCGGCTCACTTTCATCATCAAACAACTAGTCCACCGTCGTTCCCCAGACGTGGTGTCAGGGATCGCCGAAATGATATCGCTTGCTAGTTTCGAGATCTGACCGCCTGACCATTACCGCCGACCTAGGCGGAGTCAAGAAAGACTGGAGTAGGACGCAAGAGACCTGGGCTGTAGTCCTGATAAACAGCGTATAGAAGTCCCATCCGACAAATTATTAGCGATAGGTAGTGGGTTTTTTAAGCGGGAATACGAGCCAGACGAGCACATGCCCACCAAGGACGGTCCGAAAGAGATTGTTTGACGGCTCTCGCTACGCTGGGTCTGATAATGACGTATTTTAGGTATATGTTCGCCCCTCACTCCATAGTAACGACTTCACCGCAGTTATATGCCCGGGTTGCGAAAATTGGAGGACTCGTTGTCATGCCATTCATCAATCCAGAATTGATTACCGCAGATACCCCCCCTGACTAGATATCAACCGATCCCAGGTGTGGTTCCCGATCGCCCCTAAACTCTCCTTTCGCCCTGACTCCTAGCATGCGACTGGGACGTCGCAGCTGCAAAAATTTCTATGGACCGAGCGGCCTTCAGGGTTGGTGTCATGCGTCGTTACTGCTCCGTTCTGTCGGTGATGTCCCCCCGGTCAGATGACGGAACCCACTAGCCCTGTGGCGGATGGTAGGATTTTCATTGCGCCCGTCATCCCGGCGCTCCTTTCCAGCACTGGTTAAACGGGCATGAGTCCGGAACTTGCCAGGAATAGAACCCAGTCCACATCCGAGTTCCCTTGTTGGATTTTACAAATTGTTCTAGGTTAACCGGCGCCCTGCCGTCCTCTGGGAACTCCGAACGGTACTGTCTTTTTAAACTGCCCCAAGCATAACTTGGTTATACTTCGCCTAAGGAGATAGAGAGTTTTAACTCTTCAGAACATCTTCATTGATGTACCGCTAAATCGCTGCCTTCGGGAAAACTTGCTGCTGAACAACTGCACGGGATCGCCGTGCTTCCGCTAGAAAGCCCGTAGCGCCGTCGCTTAACCTTGCCGATCGAACCAAAATGTGCACTTGGTCAGTGGGTTTGAGCTAAAGGTCTGCGATCTAACACAGAAAAACGCCCGGTAACGAGATTCCGGCAAGTCTCGTAGCTTTCTGGCACAATTGTTCAAGGTTAGGTGCGGTACAGCTCATTCTAGTCTCCATCGGGAAAAAACCTCCGGCGGTCAGCCGGGCACTCCAGATCGACCAAGGACCCACCGGGGTGAGGGGACGTACCGTACGGCATCATGAGATGAGCTCGAGTATGAATTCCAGGACGGCAATGCATGGGCAGTTGCTCCTATTTAAACGCCATCCTATCCTTCTTCCCTCGTTGCCTCAACCGCGGCGGGGCCCATCAAGCGCGGATTTACTTCGAGTTAGAACATCCCTCGTCTGAGACCTGTTTCAGGAACCTGGTTGGCTGCCTGTCTTTGCGAGAAACCGCCTCGCACACAAGCAGGTGCCGTCATAAGGGTGGCAGGTCTGGACTAAAAATTGGGTTAGAAATTACCTCTTGCAGCTCGGATCTACGACAACTGCGTCCCAGGGGAATCATTAGCTGTCGCTAGTTCGTTCGGACGTCCCGTATGACTATCTATGTTTGTTACCTGTCAATCGAGCGTTTCGTGAGAGGTGACTGGCGCACGCCTGCGTGACCTTATGACAAGGTTGGAGTTCTCTACGGAAGTGAGATTGGCTGAACGACGATCGAACCCGATAGCAACCTTTGGCGCCCCCATTTGCTGACCCAGAAGCCGGCTCAGCTACTAGCAACCCTCACACTAACAGCTCCCCACAAATTATACTAGAATAATGGAACGGGCGCGCTGCGATAAAAATGCGATTGTAGAGAGCGTTCGGCGTAGTTTATTTATAGAGCCCCATCATCAACAAAAGTTCGGACGTCTACTTGATCAGCGCAGTTGTAATTTAGCCTCATAATCCTAATACACCCATACCACTGCGTGTGATGTCGCACCCGATCACCCCTGGCTATTTCTTTACGAGCCGATTTGCGCGTGTAAGGTATCCATATCCATTACGGTTGATACCTCAAAGCCACAAACGACAGAGTGTATAGCGAAATCCGTAGCTGTAGTTCCATCGAACCAGGTCTGCCTAGTCTTGCGTCTCAGAACACGAAGTTATATTGCACCCCCCAACGATCATATGTCAGAGCCACAATAAGGAATGTGGTACTTTATGGCACATGGCCCAGCACGTATAACCATTACCGCCCGGATGATAGCAAGGAAGCTCGGGCTCTGTCTTCAAGTAGCCGTGTACCGCTAAAACTGTTGGCCCTTAGGATATTGTTTATGCTCGGATTTTACCTGCCTGGGGCTACGATGACATAAACTGGAGGCTGAATAAAATAATCAAGGTATGTACGTTCGAGGTTATAAATGGATCGACTGCAGCTCTCACCCACTACGGTGATTGCAGTTCAACCAACACCGGCGTGTGAAGCGTTTATGACTATGGTAGAATTGTCTACGATAATATCCCATAACCCGTAAGTTTGAGGCCTCAGACATTACTAAGTCAACCTCTGAGTCGGGAAATTTACGACAGGCTAGAGCGTCGCGGCTAGATGGGCTAGCGCTCCGTTATGAGCAGGGTATGAGATAAGAATCTAGCTATAGGTGGTATTGGTCGCCATCGACCAGGATAAAAGAATTTACCGCTGATCTTTGAAGCCTTTCCTTTGCTGGGCTGAATGGGCGCATATATGGCGGATTGCACAATAGCCTCGTCTACTCGTATACGGAACAGACGAATCCAGGTTATTTCGTCGCTTACATCGTCGGGTGAGCACCACTCAAAGACCTTGATCACTAACTACCTGCAAGTGTCATATGCAGAATTAGATGGAAAAGGTGGCACTTTACACGTATAGATCACCCCGCGTAGACGACTTATAGTGGGTGCGCCCACACTTATCGTCGTACTCCCCAAAGAGCGTGCTCTCTCTTCTACCAGGTCTGACGGCTAAGCGCTCCTAGTATATCTACAAAGGTCCTCTATGATTATAAGTATTCATTTAATGAACTTAACAACAGCTTACTTCTTAGGCCTGAATAAACAGGCAATGCAAGACAAATTGCATAGATAGGCGCTAGGTCTATATGAGACCATTACACGAAGTCTAGCCGGCGTACTTGCACGCTGAACCAGTGGTCCTTAAGTCCACTGAAATACCCCTTCATGGCTAGTGGTACACACACTCTATATCCGTCCGATATGAAGCGTCTCCAAGCTGCCTTATAGCGAATCATATATTCCTAGATCCGAGGACGGCTGTGTGAATATGGCACCCATCGTATCCGGGTATCTTACCGTCATACAAACAGCCTGCGGTTCGTGGTAATTCACTCACGAGTGCCCCTGAGTAGCAAATCCGAAAGGCAACAAATAAACCTATCCATACATCCCGCATCGGTACACACCCCTCCACTTGTCTTCATAAAATGACTACTTCTCTAGTAACGGTTAAGTATCGGTTTAGTCGGTCTGATAATTCTCCCATTTGCTGTGCTAGAGAATATCAAGAGCTCCATAATGTCATATTACAACGCGTAGATAGGACGCATGCAGATATGGGTTTATTTAGCTGGCTCATCGCGGTCACTCGCTAACAAAGACGGTTACCATTGAGACTGATGGCCCAAGTAAGAAGGAGGAACTGGAATGAACCAAGTGTCGCAATTAATGACGGCCTTACCGCTCAGGGAGAGATTAAAATAGGATGTCTACGCGGAGGCGCCCGTAGCCTAAGGGCTTTGTGCGGGTAAAATTGTTACATGCTATTGGCTATAAAAATAGCATTATGAAGCAGTCCGGACCTCACCTTCAGATCGGACTACGGTATCAAGGCGCATCGCTTGTAGCGCAGAGATTTCAGGACAATTAACACGACACCTCAGGTAATAGCCACGTTTAGGGCCAACTTTATAAAGCACGGGAAGGAAAGACGGCTTCATTCGGGGTACGTTGTTTTGTCAATATGATGGTTACTATCTGATCACAAGAATTCACTATTGCCGAGCTCGGTTACTCGTTCGACGTTCGACTCCCTATGAGCTGTATCGTGAGCCTGTCCCATAGCCCCGCATATACAACAGCAACTGGCCAGTGTATTAACACAACAGCGGGTTAGGCTCACTTAGCTACGTCCGAAGCCATGGTGCGCATTCATACGGCGAACAACTATGTATCATATATGTAATGTTAGCAGTCCTAGAGGACGAAATATGAATGGCGCACCAGACGCTCTATTATGCTAAAGCCGTCTTGCGTCGTTCACTGGCCTTCGATCAGCTTACTGGGGACTCTTACTTACCCTCTCTAATTTAGGAACGGAGCAATCATATCTCTACACTGCAATGAGCTCACTCTGTTCATGCGGGCCAATCGGCCCATTCTCTTAGTCTGAGAAGTTAGTTCGGCGGATGACACCATAGAGAAACAGATAAAACGCTGTTTGGTTTAGCCTGCCGGTTAGAAGCCTGCCAGGTGAATGCGATGAGCTAAGCTCCTTGTGAACCAAGACAAAGTGTGGCCAGCGAGCACTGTGCTGCCACTCGCTTAGCAACAACCGCAACCTTTGGCATTCCCCCTTAGCATCACGCTAGCGAAACGAGACCCGACGTCCCTCCTAAACGGCCCTCAAAACCGATAATCACATGCTTTCCGACCTCTTTTTTAGAAGGCTGGGGTGCTGATGCAGTTTCGAGTCGTGCTTTCTGGTGGAGCCCTAACCCATGGAATTACGCGTATATTGGTGGGACGGTGCCGTCGGACCTGATTGGCGTAGCACTTTGAGGGTGTCGGACTCTTCAAGGTATCAACCTTGCCCCTGAGGTCATC
		</sequence>
    <sequence><taxon idref="Location_0_1_0|39.946972834471175"/>
			TTCACATGTGACCATCGGGACTCATGAGGTCGTCGGACAAATGTAAAGGCTTGCCCAATCGTGTGCGGTTGCGGCCTCAAAAGTTCCTGCGTTAACACCGTTCTCTCGTTACTCTATGCAGAGGCGATTAGTAAGCGTGCAAAAACAATTCTCCACCGCGACCCCGGGAATGTCATTCGCTTAGTACAGCGGCGTGATTCTCCAGAGTTTCTTTAGCCGGAAATGCGCACCACCATATTCTGCTACCCCGACAACGTCGTTGATCCGACCTCTGCGCATAATAGTAGGTAACGAACGTGATTGTTTGTGTGCACGCTCCCGTGAACCTGGTCAAGTTACAGGAAATGAGCGCTGATTTTTTCAGGTCAAGCAAGTACCTGCGGGAATGCTACCCCCGAGATCGAGATGAAAAACCAAAAGGAATATGATTTTTAAGTGTCAATGGCGCTGCGGTAAGTTCAGTACATTTCCCAGGGTCCCCGTACTGGAGACGTATGGAACCTTTCAATCTTCGGAGCTTCTACATGGTACATCCTATGTTGGGAATCCCTCTGTAATCTGTTCTAACAGCTAGTGCCCAGCGTCGACACCTCCGCTCCATTATATTGCTACACTACGAAGTTACCGTCTCTAGAGCTGAGGTTGGGGGTAGCTTCGACGGCTCCTAACATGACGCGATGAAGAGTATCTCCCAGTAGGACTGGCAGTGTACTCTATTGCGAAATCATCCCTACATGTAGAGTCTATAGGAAGTACTCGAATTCACTATACACAGCTGGCACCTCTACTTCTTTAGACAAACACCTCGTGGCTAAGTGCATCGCCACAGCAGCTAAATCTCCAGCGTAACGCCCAAATGACCTTCTAATGAGTCAGAACGATCCCGCTGAATGCATGAAGCGATCGTTCATGTGAGGTATGGAGTCTAACTGACAGAAGAATCAAGCTCGTCGCCACTCCCTTAGGCGAGTAAAACTGCGGGACCTCAGTAGTTTGCATCGAGTACGGGTGTGGATTAAATAACAATTAGCAGATAACGCTTTGAGTGCCCACAGCTTAGACACGGTTCGCAGGTGCTGTGTATCGTGCGTGACGTTTCAAAGGCTTCAGCCTTGCGCGCTCACTGCGCCGACTGCAGTGTCTGGGGAGCCGCATCTACGCACTCTCATGCTTCAGCTAGCTATGAAATTACTGGCGAGGCGCGAGACTTCGCGCAAACTTATGACACACGAGACACCGTACAGGTAACACCAATCTAGCCTACTTACTGCCGGGGGAGCGTTATTATGTTATAGTACAGAGCGCGGCAGTAGTAACATTCTTAAGGCGCGTTCAACGCGGTGGGAAGTGCCCATAATCTCCGGCCACGACAATTCCACCATGCCGCAAGTTATGCGGGGGCATACTTGTATACCTTTAGGCACGACGGCACCTTCAGTCAGACGGTAGCGGACCGCCCTATTTAGGTTCATGGGCTTTCCAGTGGCGACGATTGTGGCCCACCAAACCTTAGAATGGTACCGTAGTGGGGGACTGGGGTACTCGCTCTGCATCCAGGCTTTGGACAGGACGGGAACTAACGATGAGTCGGTGGGAGAAAGAAGACAAGGGCGAGCTGAGGATCCCATATTAGGACATATAAGTAGCGTAGCCATAACCCCACGAGGCAAGGTATACCCACACGACCCAGGTGAGTGAATAGCTAAAGAACACCCAATCCGGGGTACGGCGTACTCATTGATAATAGTCGAACAAAGTCTATCACCGTACGAGTAAGGAACGTCCACTAAACACAGGTAGGATATTTTTACATTACTGAGAGAACCAAGCTTCAGAAATATCATTCTACCTCTCCATCTCCAGAGAACGTGCTAAGCGGAACTACGCAGGACTTGGACCAGTTGGCTTCTTCGCAGCCCGGCGTCGCCCCACGACGAGGATTCGTCCACAGCTAACTTAACCCACGCGTTGTGTGTTTCGATTCTCTCCGCGGTCGGACTCGAGTATAACAACGCAATTCCGGAGATCTAGTACGCAAACGCCGCAGATAACTCGATCGCCGATTCATACGACTACTGTTTGCCGAATACGTCGGTATAGCATCGATCGAAGATCAGAGCTGGGACTTCAACGCCTGCCGTAGAAGCTTTACCCAGACGAGTGAACATGAGATTAAGTCTGATTGTCCAACGAGCAGGGATGAACAGGGGTCCCAGCGCGGTCCCCTTAGTCACCAGGACTGGGCGAATCGGGCCGATAAAATTCTCTAACCCGCTTCATGGTCATGTCGAGCCAGGTCCAGGCTTGCACTATTATACTTTCGGATAAGCAGCGCGTCTTAACGCTAGACTCAGTATTTGTAATTCCCGTGGTGAGAAGGGTTATGTTGTGACACTCATATCTGAGTGCCGACGTGTCAGCTCCACACCTGAATCAGCCACCACACACGCTTGCCTCGGATAAAGGTGTCGCGACACAGAACACAGCCTACCCGTCAGCGGTCTTCAGCAAACTTAGAGTCTCAGATGTCACTTCTTGATATTTCTAACAATCTCTAGTAATCCAAGCTATCGCGGTGGGATGTACGGACGCCGATTCAATCGCAAAACCGGACACCTAAGGGGTTACCGACACGTATAGATTGTTTGTGCGGCGGTCGGCTGGCTCGGTAGTGCCTGTGTGGGGAGAAAAACAGCACGTACAGGCTATGAGCACATGAAAATATCCTCTATAGTCCGGAGACAGACAGTAATCCCGTTTGATTGCCCATACAGCGTAAACATGTCTGATATCGGACAACCGTGGGTGAGGGATAGGCACAATAACGACAGCTGGCGAGCAGTTGCGTTGGCCAAGGCGCTCGGGGAAACTATACCACTCTAGTAGGGTTGAGTCTTCCCCTGGGTAGTAGATTAAAGATGTCCCCACCAAGCCTGACTGTTGGGGGTCGGACATTATAACCACCCTTCTATGGGTGGACCACAGGAGTACTCACCTCAAGACGGTGGGGGGTAAGTATGCCAACCCGTCGTGAATGACTCCGTTCGCCTGAGCGAAATAGTCGTATATAGTTGTAGCGACCTTGGTCTAATGAGGTCGACACAGGGATTAACTGTATACGAAGAAGGGCCGTCCTCCGTAAAAATGCAAGTCGCAAAGAGAGACCTCTTCGACTGTGCCATCGTTATGATCCTGGAACTGCTCCCCACTCTTAACCCTTCTATAAAATACATCGTCTAGTAAATGCAATTATACCATAGTAAAACCAAAGGATATGGTGCACCAGACTCAGTGATCTAGATATGGCCAGCGGTCGCGGTTAGTTGCTCTCATTAGTCATGGGCGCGGGGGTGAGAATTCTTATCTACTGGATAACTCACACAAGGCAGAAGACCTTGCGCGCACGGTATCTGAGGTCATTAATACCGCAGTCAAGATTTACAGGAGGAATGCTTTGAGCTCAGTTGGAGTTTGGCGATCGAAATATAAAGATGAGGTTAGAGGGCCGGGCTTTTCTAGGATGATCGTGCACGATCGGCTTTTAGGATCTCGCTCACCTGATCAGAGTGGTTGCCCTGAGGGCAGCCCCCAAACGGCTTGACCGAAATGTTCACTTGACCGAACATGTCTTCTGCCATATTAAGTGTCGTCAACTGCCGTCATATGGGATACCGATCGTCACCGAGGTGTTAACAATGCACCTCCACCAAAACGCGGCGAACTCTATTGTGTGCTTGAAATATAGAAAGATCTATACGTCTACATGTCGTATCCCCGTCAGTGGTCCACTATGCTGAATTTACTGTGCTTCCAGCGAACCTCGAATGATTTCCAAGGTATGCGTGGATAACGTAACGCGGTACGTATCTAAAGGTCAACGCGCCCCCCCAGAGATCGGTAAGCGAAATATTCACATTCCTTAGGAGGCGATGCATTTAAGTCGATATCTACCCGGGGATAGCGCGTGCCTCTCCGATTGCGATTTTGCGTCGTTCTATAATGGCCGATATGAGGGCCAAATTGGGTCTGTGTGGTCTGATGAAGTAATGGTTTGGGCTCTCGCTAAAACGACCCAAGCCTCGTCTAGAGCAGAGTCTTGGCTTATGATATCCCCTCGCTATGCTTAATATAGACTGCAGGCGTGAGGCACACGAGGAAAATTAGAGCTTCGCCGAAATGGACCGGTTACCGCCCGTCCTCCCTTCAACAACGTTTGGCCGTTCCCTACGTTTGTACCATAAGGCTTTCGGGCCGCAGTTGTCCTTGGGCAGGTCCTACTACGCATTTGTACATGTTGCTCTGTCTCTCATGCGCACAGCAAGCACAGGCCAGGACTCCGCGGCACCCAGCGGCGCACCGGTCTTATCAACTCGACCTGACACGTGATCACCCGTAGGCGAATTATAGCTGTAAGATCGGAAGTAGTTCGGTCTCGCGTGGTAAGTGCTCCAACGGGAAAGAGGCTTAACTCAGCTGCTGGCATTGTAAACCAGAATTCGTCTACGTAAAGCCCACAAAATGACCTCAAGCTTATAACGACCTCTAGCAAGACGATCCTATCAGAAAGGTGCAAGCATCCGCCGTGGATTGTCATCTCCGACCGTATTAAATGGGGGTGGCAACGGGAGAGACTGCAAGCCAGATATACCGGCGCATAAGTACAGCTGAACCCCGAACGGGGGATTACTGGACTATGAACCTGACACTACTATGCCAAGATGCGATGCACGACTGGCCACTACCTGATGCGGTCAGACGCCTATCGCGGCACCCAAAAGAGGTAGGAACACAACCTTTGGCTATCTCTGGTCGGAGACTAACCGCAGACGCCATTATACGGGGCACTTCATCTTCGTGACTTAGCGAAGTCCCCGATTCTTCGGCTGACAGCGGCATCGGATGACCGTGGCTGATATTAATAAATATGTTGACTCGAAAGCTTGTTTGTTTTCTCACGGCCTCATATCATGCGAAATCATGGCTAGGAAGCACTGGCCGGCAGGGACTAGCTTATCTGACGGAGCACAAGTCTTGATATCAAAAGAATCTTGCTCTCCGTGTTCGCAGGGCACATTCGTTTGTTAATTATACGTCTGGGCCTGGTGCCCATGAAAAGAGTCAATAACTGCAGACCGGCGATCGGCGGCCCTCAATAAAGGGAAGAATTCCGGGGAGACAAAAGCTATAAACCGGACCCTCGCACAGTTTTCAAATCCTTTTGGACGTAAGCTTTTTTGCCCGACTATTGCGTAGAAAGCGGTAATAGAGGGTTGCGGCGGGTAGTGAAGCTTCTGACGTCACAAATAGCACAGATCAAAAAAGGTTTGCACTGGAGGGAATAGCTAAGGCTAGGCCACGAACCGGGTAATGCTCCAGTGAGCGGTTTTTCACCGACGTATTTAGTGAGCATCACTCTCACCTACCAACCCACCAATCGAATCATCGCCACGAGTTTACTCCGCCTGAAACTACAAAGAAATAGAAACCGTCTGTTCACCGAGCCGCACCCATAAAGCTGAGAATATATGCCTCGTTACTTTATTTAGGGGGCATCATTTATAGGAGTATACAGGGTTAAGGGGAGTACAACGCACTCAAACAGGAGTTGTATACCGGGGGGGACCTGTGGACCATTCGAACAGTGTCGAGCACGAAGGAATCTGGGCGGAACGCACCCGGCCCCGCGTATCTACTCCGTTAAGATGGATCGCTCTGCAGATTGTCCTCACTCTGAGTTCGACACGCGGGGCCGATGCTAATCCCAGACGCAGAAGTAGAACTCAGTGTGCCCAATGCCTGAGTAAGATGGTTCAGCCCTTGCGGTTAAGGTCCTAATGGAAGCTTGGGTAGCATAGGAATCGTGACCTCTTAATAAGCTAACTTTATCCATGTAGAACGCGCGAGCCATCCGAGTGGCATATGTGGTGATACATATCTCATGTTTCTGTCGTAACTTATTGCTTATGCTGATTGATCCCGCTCTCCTATAAAGAGTTCAACACCGCATGACAAGCGTAGCCGACCACACAACTAGTAGTCCATGAGCGAAAGTGTGCTCAGCAATCTTCCGAGCGCTTGACATGGTTGATTTGCGTCCCGGAGACCAGCGCAGGTAGGGAATTGGGAAAGACTCGTCTGCCGGGACGCGCAGGGCCTTTCGATATCCTCCCTTTGTACTTCTTCAATACCTACGAGCATACTTTAAGGTGGCCCTAGCCTTCGTGCCAAGTTCAGACAGAGGAAGCGCGGTATGCGCTGAGCCAGGAGAACTCTTTGGGTAAGTACTTGCTGACTGTTGCACCAGGTTACAAACTCTAGCGAGTGCGCCCGGGAACTTGTAACGGTCGGGTTTTATGATTAGGGACCGGTGAGAAGGCGATGTGGTCAGCAGACCAATAGCACGCCATTTTTGTAGTTCTCTCTTAATCTTGTTTGGCTTAACCTTCTAGTCGCTATTATGCTGGAGCGTTGCATAGGTGTTTCGTGGATACTGCAGGTCAGGACAATGGCGTTGAAATGATTACCGTGGATCCGGCATGGCGCATGCGCATGTGAACTTCACTGAAATGGTGATAGAGCGCAGTAAATCAAATGGTTTAGTGCGTACGCCCTCAAACGCACATATGGACCTTACTTGGGATCAACGCTTGTTGCACCCATTGGGAAAGTAATGATTCATCTACCACCAACTGCTCCCGCTGTGAGCGGACGGCGAGTCTCGTATTATTGGAGGACTCCCGTACCAATCCAAGCTGGAACATTACGGTCAGGTTAGTTTTTATTTCACCTGGGGTTCAAGGTGTTCAATGTTATGGGGCAACAACCGACTGTTGACCAACCTAGAGAGTTATTGTTCAAATATGTCGTACGCAGGGGGATTCCGGTCCATTGCGATAGCGTTATACTCTATGGCAATTACCTGTTATAGACTAACAACATCGTCCCGGTCAGAGCGACTTAACGATGCCGCCCGTGCTTTGGATAGGTAACAGCTAGTCATCTTCGTCGTATTTCACGTGGGGCCCTCGTCCAATGTGAACTTACTGATGCGTTAAAGCGCATCCCTAATAGGGGGCAATTCCCGAACTCACTAGAATGCGTTCACGCGGGGCCTTTGGTCTGCTAAGAATACCGAGCCTTATCCTGGGGTAAGGTGATGTATCTGATAGTCTATTTCCACGTTCGTCCGGCGTCCGCGATCCTGGGCTCAGGATATCCCAACCTGACCGTTGGGGCCCTGAGGAAGGTATCACCACCAGCGATGGTGATTACGTAATGCATCGGCCTACAGTTACTGGCAAGCAACAGGTTTGAATGCTTATTACGGCCACTCCATTGTTTATTTGCCTTGGTTGCTGGGTTTAGGTTTAGCCCGCACGTGTTGGCGTCTCGTTTCCCATCTTGCAGTTGTCCGCGCTCATATGGAAAATGGCGAGGTTAACTGCCCGTGTCCATAGACCGGCTTTGAGTTAACGCTCATTAAGGTACATGTTGAGCCGCGTAGTACCAGATTTGAGAGGCCCATCTGATAATTTCTCACCACCCTCCAAAGTGCGGGATACCGGTAGCAGTAACCAAAGGCGCTGATATATTTTCTTGCCATTTGCTACGTTATAACCCGGATGATCACGGTGTTAATGTGCCAGGTGGGTGCTAGTCGGTGCATTAGAGACCGCCGGGAATTGCAGGACGGTCGGGGATGACGTCGCTTTGTTCGCCACCCCATCTTTACGGTCACACGAAGCACCGGCAGGTTGGGACTATTTATCTACTATCCCATACGGGGGGCACACTGTTGTCAGACCACCCCCCCAACCGTTATTGTTGATGACGATCCAACCGCTATTCCCGCTCATAACGAGCTAAGAGCCCACGCGAGCATCCGTACCTTCCAGTGGTTGAGCCGAAGCCAGCGTGGGTGCTCTGCCTCATTTTTAGGCCACCCCTGTTGTAGATCTTCGAAATATCACGCCATGTATACGAAGCTATATAGCACTATTCTGAGTCACACATCTCCCCATTCATGGCGGCCATTAATAGAGAGGCTCGCAATGTAGCTCAAGTTAACCATATAGAATGGTCAGCAACAGATACCAGACTTCGGCAGACCCATACAGATTCAACCGGCCGCTCCTGTGCCATTGAGGGCTCGCGGGGGCGTCCTGATCCACCACCCAGTCAGTGAAATAGGGGGAAGCTAACTGAACGTTAGAGTCAAGGCGCATCGGGCGTTGGAGTGTCTCGACTACATACTCATCGTTAATAAAGCGGGGCCTTGCACTGGTCGCGTAGACATAGCTAGTAGTAGTGTTGAAGTGATCGGAGAGAGAATTTATCCAGAACGCTCGAAACATCATTCGTACTGGTACAGTGGGCCAGGAAAACTGCGACTGTTGCGTAGAAATAAATCGTGAATATCTTAGAAGGTGGTAACTCTAGCTTTCGGGTAAAGTTGCAGTCCCCGATGCTGTGAGTCCAGAAATAGTATCTATTAATATTGGGAAAAGAAACGTAATCGTCCGGCTCGTATCCAAATGAGGATTATGACGTACTGGGAGTGTTGCCAGTGGGTGTCTCTGTGCCTCCGCGGATATCGTTCTAGCTGGCTAATAGCCTATGTGCCGTCGAAGATCATTGCATCAGCGCAACACTCGCATGGTGAACTGTATAATTTTGTCAGAGGTAACCGCCACTTAAATAATTTCGGCGTGTATCCGGTATCAGTCGTTTCTGCAACTCGGAAAGCCTATTTGAAGAATGTCAATAGGCGTGATAAGAATGTTGTTCTGTTACGGGGTGTAGTCCACTCACCACTCGTATGGTCCCCTATCCTGAGAGATAATATCAAGTTAGTGTGTCACTAGAACGCAGCCCGCTTTGGCGCGGCAGTCACTTTCAGGCCCTAGTGAGTTAGTGTAAGGGCGTTGTACTCCACTGATTTAATCTACATTCGGCCAAATCGAATGAGCATTTCTCTTCATATTTGCATCGTTGCTCACGCGTACGGATTCCCGATTTGGGCCAGCCGTTTGTGAATACATCGTTACGGTAACTGATTATGGGGAATAGTGTACGATCGCGACAACTCCGGCTCACTTTCATCATCAAACAACTAGTCCACCGTCGTTCCCCAGACGTGGTGTCAGGGATCGCCGAAATGATATCGCTTGCTAGTTTCGAGATCTGACCGCCTGACCATTACCGCCGACCTAGGCGGAGTCAAGAAAGACTGGAGTAGGACGCAAGAGACCTGGGCTGTAGTCCTGATAAACAGCGTATAGAAGTCCCATCCGACAAATTATTAGCGATAGGTAGTGGGTTTTTTAAGCGGGAATACGAGCCAGACGAGCACATGCCCACCAAGGACGGTCCGAAAGAGATTGTTTGACGGCTCTCGCTACGCTGGGTCTGATAATGACGTATTTTAGGTATATGTTCGCCCCTCACTCCATAGTAACGACTTCACCGCAGTTATATGCCCGGGTTGCGAAAATTGGAGGACTCGTTGTCATGCCATTCATCAATCCAGAATTGATTACCGCAGATACCCCCCCTGACTAGATATCAACCGATCCCAGGTGTGGTTCCCGATCGCCCCTAAACTCTCCTTTCGCCCTGACTCCTAGCATGCGACTGGGACGTCGCAGCTGCAAAAATTTCTATGGACCGAGCGGCCTTCAGGGTTGGTGTCATGCGTCGTTACTGCTCCGTTCTGTCGGTGATGTCCCCCCGGTCAGATGACGGAACCCACTAGCCCTGTGGCGGATGGTAGGATTTTCATTGCGCCCGTCATCCCGGCGCTCCTTTCCAGCACTGGTTAAACGGGCATGAGTCCGGAACTTGCCAGGAATAGAACCCAGTCCACATCCGAGTTCCCTTGTTGGATTTTACAAATTGTTCTAGGTTAACCGGCGCCCTGCCGTCCTCTGGGAACTCCGAACGGTACTGTCTTTTTAAACTGCCCCAAGCATAACTTGGTTATACTTCGCCTAAGGAGATAGAGAGTTTTAACTCTTCAGAACATCTTCATTGATGTACCGCTAAATCGCTGCCTTCGGGAAAACTTGCTGCTGAACAACTGCACGGGATCGCCGTGCTTCCGCTAGAAAGCCCGTAGCGCCGTCGCTTAACCTTGCCGATCGAACCAAAATGTGCACTTGGTCAGTGGGTTTGAGCTAAAGGTCTGCGATCTAACACAGAAAAACGCCCGGTAACGAGATTCCGGCAAGTCTCGTAGCTTTCTGGCACAATTGTTCAAGGTTAGGTGCGGTACAGCTCATTCTAGTCTCCATCGGGAAAAAACCTCCGGCGGTCAGCCGGGCACTCCAGATCGACCAAGGACCCACCGGGGTGAGGGGACGTACCGTACGGCATCATGAGATGAGCTCGAGTATGAATTCCAGGACGGCAATGCATGGGCAGTTGCTCCTATTTAAACGCCATCCTATCCTTCTTCCCTCGTTGCCTCAACCGCGGCGGGGCCCATCAAGCGCGGATTTACTTCGAGTTAGAACATCCCTCGTCTGAGACCTGTTTCAGGAACCTGGTTGGCTGCCTGTCTTTGCGAGAAACCGCCTCGCACACAAGCAGGTGCCGTCATAAGGGTGGCAGGTCTGGACTAAAAATTGGGTTAGAAATTACCTCTTGCAGCTCGGATCTACGACAACTGCGTCCCAGGGGAATCATTAGCTGTCGCTAGTTCGTTCGGACGTCCCGTATGACTATCTATGTTTGTTACCTGTCAATCGAGCGTTTCGTGAGAGGTGACTGGCGCACGCCTGCGTGACCTTATGACAAGGTTGGAGTTCTCTACGGAAGTGAGATTGGCTGAACGACGATCGAACCCGATAGCAACCTTTGGCGCCCCCATTTGCTGACCCAGAAGCCGGCTCAGCTACTAGCAACCCTCACACTAACAGCTCCCCACAAATTATACTAGAATAATGGAACGGGCGCGCTGCGATAAAAATGCGATTGTAGAGAGCGTTCGGCGTAGTTTATTTATAGAGCCCCATCATCAACAAAAGTTCGGACGTCTACTTGATCAGCGCAGTTGTAATTTAGCCTCATAATCCTAATACACCCATACCACTGCGTGTGATGTCGCACCCGATCACCCCTGGCTATTTCTTTACGAGCCGATTTGCGCGTGTAAGGTATCCATATCCATTACGGTTGATACCTCAAAGCCACAAACGACAGAGTGTATAGCGAAATCCGTAGCTGTAGTTCCATCGAACCAGGTCTGCCTAGTCTTGCGTCTCAGAACACGAAGTTATATTGCACCCCCCAACGATCATATGTCAGAGCCACAATAAGGAATGTGGTACTTTATGGCACATGGCCCAGCACGTATAACCATTACCGCCCGGATGATAGCAAGGAAGCTCGGGCTCTGTCTTCAAGTAGCCGTGTACCGCTAAAACTGTTGGCCCTTAGGATATTGTTTATGCTCGGATTTTACCTGCCTGGGGCTACGATGACATAAACTGGAGGCTGAATAAAATAATCAAGGTATGTACGTTCGAGGTTATAAATGGATCGACTGCAGCTCTCACCCACTACGGTGATTGCAGTTCAACCAACACCGGCGTGTGAAGCGTTTATGACTATGGTAGAATTGTCTACGATAATATCCCATAACCCGTAAGTTTGAGGCCTCAGACATTACTAAGTCAACCTCTGAGTCGGGAAATTTACGACAGGCTAGAGCGTCGCGGCTAGATGGGCTAGCGCTCCGTTATGAGCAGGGTATGAGATAAGAATCTAGCTATAGGTGGTATTGGTCGCCATCGACCAGGATAAAAGAATTTACCGCTGATCTTTGAAGCCTTTCCTTTGCTGGGCTGAATGGGCGCATATATGGCGGATTGCACAATAGCCTCGTCTACTCGTATACGGAACAGACGAATCCAGGTTATTTCGTCGCTTACATCGTCGGGTGAGCACCACTCAAAGACCTTGATCACTAACTACCTGCAAGTGTCATATGCAGAATTAGATGGAAAAGGTGGCACTTTACACGTATAGATCACCCCGCGTAGACGACTTATAGTGGGTGCGCCCACACTTATCGTCGTACTCCCCAAAGAGCGTGCTCTCTCTTCTACCAGGTCTGACGGCTAAGCGCTCCTAGTATATCTACAAAGGTCCTCTATGATTATAAGTATTCATTTAATGAACTTAACAACAGCTTACTTCTTAGGCCTGAATAAACAGGCAATGCAAGACAAATTGCATAGATAGGCGCTAGGTCTATATGAGACCATTACACGAAGTCTAGCCGGCGTACTTGCACGCTGAACCAGTGGTCCTTAAGTCCACTGAAATACCCCTTCATGGCTAGTGGTACACACACTCTATATCCGTCCGATATGAAGCGTCTCCAAGCTGCCTTATAGCGAATCATATATTCCTAGATCCGAGGACGGCTGTGTGAATATGGCACCCATCGTATCCGGGTATCTTACCGTCATACAAACAGCCTGCGGTTCGTGGTAATTCACTCACGAGTGCCCCTGAGTAGCAAATCCGAAAGGCAACAAATAAACCTATCCATACATCCCGCATCGGTACACACCCCTCCACTTGTCTTCATAAAATGACTACTTCTCTAGTAACGGTTAAGTATCGGTTTAGTCGGTCTGATAATTCTCCCATTTGCTGTGCTAGAGAATATCAAGAGCTCCATAATGTCATATTACAACGCGTAGATAGGACGCATGCAGATATGGGTTTATTTAGCTGGCTCATCGCGGTCACTCGCTAACAAAGACGGTTACCATTGAGACTGATGGCCCAAGTAAGAAGGAGGAACTGGAATGAACCAAGTGTCGCAATTAATGACGGCCTTACCGCTCAGGGAGAGATTAAAATAGGATGTCTACGCGGAGGCGCCCGTAGCCTAAGGGCTTTGTGCGGGTAAAATTGTTACATGCTATTGGCTATAAAAATAGCATTATGAAGCAGTCCGGACCTCACCTTCAGATCGGACTACGGTATCAAGGCGCATCGCTTGTAGCGCAGAGATTTCAGGACAATTAACACGACACCTCAGGTAATAGCCACGTTTAGGGCCAACTTTATAAAGCACGGGAAGGAAAGACGGCTTCATTCGGGGTACGTTGTTTTGTCAATATGATGGTTACTATCTGATCACAAGAATTCACTATTGCCGAGCTCGGTTACTCGTTCGACGTTCGACTCCCTATGAGCTGTATCGTGAGCCTGTCCCATAGCCCCGCATATACAACAGCAACTGGCCAGTGTATTAACACAACAGCGGGTTAGGCTCACTTAGCTACGTCCGAAGCCATGGTGCGCATTCATACGGCGAACAACTATGTATCATATATGTAATGTTAGCAGTCCTAGAGGACGAAATATGAATGGCGCACCAGACGCTCTATTATGCTAAAGCCGTCTTGCGTCGTTCACTGGCCTTCGATCAGCTTACTGGGGACTCTTACTTACCCTCTCTAATTTAGGAACGGAGCAATCATATCTCTACACTGCAATGAGCTCACTCTGTTCATGCGGGCCAATCGGCCCATTCTCTTAGTCTGAGAAGTTAGTTCGGCGGATGACACCATAGAGAAACAGATAAAACGCTGTTTGGTTTAGCCTGCCGGTTAGAAGCCTGCCAGGTGAATGCGATGAGCTAAGCTCCTTGTGAACCAAGACAAAGTGTGGCCAGCGAGCACTGTGCTGCCACTCGCTTAGCAACAACCGCAACCTTTGGCATTCCCCCTTAGCATCACGCTAGCGAAACGAGACCCGACGTCCCTCCTAAACGGCCCTCAAAACCGATAATCACATGCTTTCCGACCTCTTTTTTAGAAGGCTGGGGTGCTGATGCAGTTTCGAGTCGTGCTTTCTGGTGGAGCCCTAACCCATGGAATTACGCGTATATTGGTGGGACGGTGCCGTCGGACCTGATTGGCGTAGCACTTTGAGGGTGTCGGACTCTTCAAGGTATCAACCTTGCCCCTGAGGTCATC
		</sequence>
    <sequence><taxon idref="Location_0_0_0|47.3883710525825"/>
			TTCACATGTGACCATCGGGACTCATGAGGTCGTCGGACAAATGTAAAGGCTTGCCCAATCGTGTGCGGTTGCGGCCTCAAAAGTTCCTGCGTTAACACCGTTCTCTCGTTACTCTATGCAGAGGCGATTAGTAAGCGTGCAAAAACAATTCTCCACCGCGACCCCGGGAATGTCATTCGCTTAGTACAGCGGCGTGATTCTCCAGAGTTTCTTTAGCCGGAAATGCGCACCACCATATTCTGCTACCCCGACAACGTCGTTGATCCGACCTCTGCGCATAATAGTAGGTAACGAACGTGATTGTTTGTGTGCACGCTCCCGTGAACCTGGTCAAGTTACAGGAAATGAGCGCTGATTTTTTCAGGTCAAGCAAGTACCTGCGGGAATGCTACCCCCGAGATCGAGATGAAAAACCAAAAGGAATATGATTTTTAAGTGTCAATGGCGCTGCGGTAAGTTCAGTACATTTCCCAGGGTCCCCGTACTGGAGACGTATGGAACCTTTCAATCTTCGGAGCTTCTACATGGTACATCCTATGTTGGGAATCCCTCTGTAATCTGTTCTAACAGCTAGTGCCCAGCGTCGACACCTCCGCTCCATTATATTGCTACACTACGAAGTTACCGTCTCTAGAGCTGAGGTTGGGGGTAGCTTCGACGGCTCCTAACATGACGCGATGAAGAGTATCTCCCAGTAGGACTGGCAGTGTACTCTATTGCGAAATCATCCCTACATGTAGAGTCTATAGGAAGTACTCGAATTCACTATACACAGCTGGCACCTCTACTTCTTTAGACAAACACCTCGTGGCTAAGTGCATCGCCACAGCAGCTAAATCTCCAGCGTAACGCCCAAATGACCTTCTAATGAGTCAGAACGATCCCGCTGAATGCATGAAGCGATCGTTCATGTGAGGTATGGAGTCTAACTGACAGAAGAATCAAGCTCGTCGCCACTCCCTTAGGCGAGTAAAACTGCGGGACCTCAGTAGTTTGCATCGAGTACGGGTGTGGATTAAATAACAATTAGCAGATAACGCTTTGAGTGCCCACAGCTTAGACACGGTTCGCAGGTGCTGTGTATCGTGCGTGACGTTTCAAAGGCTTCAGCCTTGCGCGCTCACTGCGCCGACTGCAGTGTCTGGGGAGCCGCATCTACGCACTCTCATGCTTCAGCTAGCTATGAAATTACTGGCGAGGCGCGAGACTTCGCGCAAACTTATGACACACGAGACACCGTACAGGTAACACCAATCTAGCCTACTTACTGCCGGGGGAGCGTTATTATGTTATAGTACAGAGCGCGGCAGTAGTAACATTCTTAAGGCGCGTTCAACGCGGTGGGAAGTGCCCATAATCTCCGGCCACGACAATTCCACCATGCCGCAAGTTATGCGGGGGCATACTTGTATACCTTTAGGCACGACGGCACCTTCAGTCAGACGGTAGCGGACCGCCCTATTTAGGTTCATGGGCTTTCCAGTGGCGACGATTGTGGCCCACCAAACCTTAGAATGGTACCGTAGTGGGGGACTGGGGTACTCGCTCTGCATCCAGGCTTTGGACAGGACGGGAACTAACGATGAGTCGGTGGGAGAAAGAAGACAAGGGCGAGCTGAGGATCCCATATTAGGACATAGAAGTAGCGTAGCCATAACCCCACGAGGCAAGGTATACCCACACGACCCAGGTGAGTGAATAGCTAAAGAACACCCAATCCGGGGTACGGCGTACTCATTGATAATAGTCGAACAAAGTCTATCACCGTACGAGTAAGGAACGTCCACTAAACACAGGTAGGATATTTTTACATTACTGAGAGAACCAAGCTTCAGAAATATCATTCTACCTCTCCATCTCCAGAGAACGTGCTAAGCGGAACTACGCAGGACTTGGACCAGTTGGCTTCTTCGCAGCCCGGCGTCGCCCCACGACGAGGATTCGTCCACAGCTAACTTAACCCACGCGTTGTGTGTTTCGATTCTCTCCGCGGTCGGACTCGAGTATAACAACGCAATTCCGGAGATCTAGTACGCAAACGCCGCAGATAACTCGATCGCCGATTCATACGACTACTGTTTGCCGAATACGTCGGTATAGCATCGATCGAAGATCAGAGCTGGGACTTCAACGCCTGCCGTAGAAGCTTTACCCAGACGAGTGAACATGAGATTAAGTCTGATTGTCCAACGAGCAGGGATGAACAGGGGTCCCAGCGCGGTCCCCTTAGTCACCAGGACTGGGCGAATCGGGCCGATAAAATTCTCTAACCCGCTTCATGGTCATGTCGAGCCAGGTCCAGGCTTGCACTATTATACTTTCGGATAAGCAGCGCGTCTTAACGCTAGACTCAGTATTTGTAATTCCCGTGGTGAGAAGGGTTATGTTGTGACACTCATATCTGAGTGCCGACGTGTCAGCTCCACACCTGAATCAGCCACCACACACGCTTGCCTCGGATAAAGGTGTCGCGACACAGAACACAGCCTACCCGTCAGCGGTCTTCAGCAAACTTAGAGTCTCAGATGTCACTTCTTGATATTTCTAACAATCTCTAGTAATCCAAGCTATCGCGGTGGGATGTACGGACGCCGATTCAATCGCAAAACCGGACACCTAAGGGGTTACCGACACGTATAGATTGTTTGTGCGGCGGTCGGCTGGCTCGGTAGTGCCTGTGTGGGGAGAAAAACAGCACGTACAGGCTATGAGCACATGAAAATATCCTCTATAGTCCGGAGACAGACAGTAATCCCGTTTGATTGCCCATACAGCGTAAACATGTCTGATATCGGACAACCGTGGGTGAGGGATAGGCACAATAACGACAGCTGGCGAGCAGTTGCGTTGGCCAAGGCGCTCGGGGAAACTATACCACTCTAGTAGGGTTGAGTCTTCCCCTGGGTAGTAGATTAAAGATGTCCCCACCAAGCCTGACTGTTGGGGGTCGGACATTATAACCACCCTTCTATGGGTGGACCACAGGAGTACTCACCTCAAGACGGTGGGGGGTAAGTATGCCAACCCGTCGTGAATGACTCCGTTCGCCTGAGCGAAATAGTCGTATATAGTTGTAGCGACCTTGGTCTAATGAGGTCGACACAGGGATTAACTGTATACGAAGAAGGGCCGTCCTCCGTAAAAATGCAAGTCGCAAAGAGAGACCTCTTCGACTGTGCCATCGTTATGATCCTGGAACTGCTCCCCACTCTTAACCCTTCTATAAAATACATCGTCTAGTAAATGCAATTATACCATAGTAAAACCAAAGGATATGGTGCACCAGACTCAGTGATCTAGATATGGCCAGCGGTCGCGGTTAGTTGCTCTCATTAGTCATGGGCGCGGGGGTGAGAATTCTTATCTACTGGATAACTCACACAAGGCAGAAGACCTTGCGCGCACGGTATCTGAGGTCATTAATACCGCAGTCAAGATTTACAGGAGGAATGCTTTGAGCTCAGTTGGAGTTTGGCGATCGAAATATAAAGATGAGGTTAGAGGGCCGGGCTTTTCTAGGATGATCGTGCACGATCGGCTTTTAGGATCTCGCTCACCTGATCAGAGTGGTTGCCCTGAGGGCAGCCCCCAAACGGCTTGACCGAAATGTTCACTTGACCGAACATGTCTTCTGCCATATTAAGTGTCGTCAACTGCCGTCATATGGGATACCGATCGTCACCGAGGTGTTAACAATGCACCTCCACCAAAACGCGGCGAACTCTATTGTGTGCTTGAAATATAGAAAGATCTATACGTCTACATGTCGTATCCCCGTCAGTGGTCCACTATGCTGAATTTACTGTGCTTCCAGCGAACCTCGAATGATTTCCAAGGTATGCGTGGATAACGTAACGCGGTACGTATCTAAAGGTCAACGCGCCCCCCCAGAGATCGGTAAGCGAAATATTCACATTCCTTAGGAGGCGATGCATTTAAGTCGATATCTACCCGGGGATAGCGCGTGCCTCTCCGATTGCGATTTTGCGTCGTTCTATAATGGCCGATATGAGGGCCAAATTGGGTCTGTGTGGTCTGATGAAGTAATGGTTTGGGCTCTCGCTAAAACGACCCAAGCCTCGTCTAGAGCAGAGTCTTGGCTTATGATATCCCCTCGCTATGCTTAATATAGACTGCAGGCGTGAGGCACACGAGGAAAATTAGAGCTTCGCCGAAATGGACCGGTTACCGCCCGTCCTCCCTTCAACAACGTTTGGCCGTTCCCTACGTTTGTACCATAAGGCTTTCGGGCCGCAGTTGTCCTTGGGCAGGTCCTACTACGCATTTGTACATGTTGCTCTGTCTCTCATGCGCACAGCAAGCACAGGCCAGGACTCCGCGGCACCCAGCGGCGCACCGGTCTTATCAACTCGACCTGACACGTGATCACCCGTAGGCGAATTATAGCTGTAAGATCGGAAGTAGTTCGGTCTCGCGTGGTAAGTGCTCCAACGGGAAAGAGGCTTAACTCAGCTGCTGGCATTGTAAACCAGAATTCGTCTACGTAAAGCCCACAAAATGACCTCAAGCTTATAACGACCTCTAGCAAGACGATCCTATCAGAAAGGTGCAAGCATCCGCCGTGGATTGTCATCTCCGACCGTATTAAATGGGGGTGGCAACGGGAGAGACTGCAAGCCAGATATACCGGCGCATAAGTACAGCTGAACCCCGAACGGGGGATTACTGGACTATGAACCTGACACTACTATGCCAAGATGCGATGCACGACTGGCCACTACCTGATGCGGTCAGACGCCTATCGCGGCACCCAAAAGAGGTAGGAACACAACCTTTGGCTATCTCTGGTCGGAGACTAACCGCAGACGCCATTATACGGGGCACTTCATCTTCGTGACTTAGCGAAGTCCCCGATTCTTCGGCTGACAGCGGCATCGGATGACCGTGGCTGATATTAATAAATATGTTGACTCGAAAGCTTGTTTGTTTTCTCACGGCCTCATATCATGCGAAATCATGGCTAGGAAGCACTGGCCGGCAGGGACTAGCTTATCTGACGGAGCACAAGTCTTGATATCAAAAGAATCTTGCTCTCCGTGTTCGCAGGGCACATTCGTTTGTTAATTATACGTCTGGGCCTGGTGCCCATGAAAAGAGTCAATAACTGCAGACCGGCGATCGGCGGCCCTCAATAAAGGGAAGAATTCCGGGGAGACAAAAGCTATAAACCGGACCCTCGCACAGTTTTCAAATCCTTTTGGACGTAAGCTTTTTTGCCCGACTATTGCGTAGAAAGCGGTAATAGAGGGTTGCGGCGGGTAGTGAAGCTTCTGACGTCACAAATAGCACAGATCAAAAAAGGTTTGCACTGGAGGGAATAGCTAAGGCTAGGCCACGAACCGGGTAATGCTCCAGTGAGCGGTTTTTCACCGACGTATTTAGTGAGCATCACTCTCACCTACCAACCCACCAATCGAATCATCGCCACGAGTTTACTCCGCCTGAAACTACAAAGAAATAGAAACCGTCTGTTCACCGAGCCGCACCCATAAAGCTGAGAATATATGCCTCGTTACTTTATTTAGGGGGCATCATTTATAGGAGTATACAGGGTTAAGGGGAGTACAACGCACTCAAACAGGAGTTGTATACCGGGGGGGACCTGTGGACCATTCGAACAGTGTCGAGCACGAAGGAATCTGGGCGGAACGCACCCGGCCCCGCGTATCTACTCCGTTAAGATGGATCGCTCTGCAGATTGTCCTCACTCTGAGTTCGACACGCGGGGCCGATGCTAATCCCAGACGCAGAAGTAGAACTCAGTGTGCCCAATGCCTGAGTAAGATGGTTCAGCCCTTGCGGTTAAGGTCCTAATGGAAGCTTGGGTAGCATAGGAATCGTGACCTCTTAATAAGCTAACTTTATCCATGTAGAACGCGCGAGCCATCCGAGTGGCATATGTGGTGATACATATCTCATGTTTCTGTCGTAACTTATTGCTTATGCTGATTGATCCCGCTCTCCTATAAAGAGTTCAACACCGCATGACAAGCGTAGCCGACCACACAACTAGTAGTCCATGAGCGAAAGTGTGCTCAGCAATCTTCCGAGCGCTTGACATGGTTGATTTGCGTCCCGGAGACCAGCGCAGGTAGGGAATTGGGAAAGACTCGTCTGCCGGGACGCGCAGGGCCTTTCGATATCCTCCCTTTGTACTTCTTCAATACCTACGAGCATACTTTAAGGTGGCCCTAGCCTTCGTGCCAAGTTCAGACAGAGGAAGCGCGGTATGCGCTGAGCCAGGAGAACTCTTTGGGTAAGTACTTGCTGACTGTTGCACCAGGTTACAAACTCTAGCGAGTGCGCCCGGGAACTTGTAACGGTCGGGTTTTATGATTAGGGACCGGTGAGAAGGCGATGTGGTCAGCAGACCAATAGCACGCCATTTTTGTAGTTCTCTCTTAATCTTGTTTGGCTTAACCTTCTAGTCGCTATTATGCTGGAGCGTTGCATAGGTGTTTCGTGGATACTGCAGGTCAGGACAATGGCGTTGAAATGATTACCGTGGATCCGGCATGGCGCATGCGCATGTGAACTTCACTGAAATGGTGATAGAGCGCAGTAAATCAAATGGTTTAGTGCGTACGCCCTCAAACGCACATATGGACCTTACTTGGGATCAACGCTTGTTGCACCCATTGGGAAAGTAATGATTCATCTACCACCAACTGCTCCCGCTGTGAGCGGACGGCGAGTCTCGTATTATTGGAGGACTCCCGTACCAATCCAAGCTGGAACATTACGGTCAGGTTAGTTTTTATTTCACCTGGGGTTCAAGGTGTTCAATGTTATGGGGCAACAACCGACTGTTGACCAACCTAGAGAGTTATTGTTCAAATATGTCGTACGCAGGGGGATTCCGGTCCATTGCGATAGCGTTATACTCTATGGCAATTACCTGTTATAGACTAACAACATCGTCCCGGTCAGAGCGACTTAACGATGCCGCCCGTGCTTTGGATAGGTAACAGCTAGTCATCTTCGTCGTATTTCACGTGGGGCCCTCGTCCAATGTGAACTTACTGATGCGTTAAAGCGCATCCCTAATAGGGGGCAATTCCCGAACTCACTAGAATGCGTTCACGCGGGGCCTTTGGTCTGCTAAGAATACCGAGCCTTATCCTGGGGTAAGGTGATGTATCTGATAGTCTATTTCCACGTTCGTCCGGCGTCCGCGATCCTGGGCTCAGGATATCCCAACCTGACCGTTGGGGCCCTGAGGAAGGTATCACCACCAGCGATGGTGATTACGTAATGCATCGGCCTACAGTTACTGGCAAGCAACAGGTTTGAATGCTTATTACGGCCACTCCATTGTTTATTTGCCTTGGTTGCTGGGTTTAGGTTTAGCCCGCACGTGTTGGCGTCTCGTTTCCCATCTTGCAGTTGTCCGCGCTCATATGGAAAATGGCGAGGTTAACTGCCCGTGTCCATAGACCGGCTTTGAGTTAACGCTCATTAAGGTACATGTTGAGCCGCGTAGTACCAGATTTGAGAGGCCCATCTGATAATTTCTCACCACCCTCCAAAGTGCGGGATACCGGTAGCAGTAACCAAAGGCGCTGATATATTTTCTTGCCATTTGCTACGTTATAACCCGGATGATCACGGTGTTAATGTGCCAGGTGGGTGCTAGTCGGTGCATTAGAGACCGCCGGGAATTGCAGGACGGTCGGGGATGACGTCGCTTTGTTCGCCACCCCATCTTTACGGTCACACGAAGCACCGGCAGGTTGGGACTATTTATCTACTATCCCATACGGGGGGCACACTGTTGTCAGACCACCCCCCCAACCGTTATTGTTGATGACGATCCAACCGCTATTCCCGCTCATAACGAGCTAAGAGCCCACGCGAGCATCCGTACCTTCCAGTGGTTGAGCCGAAGCCAGCGTGGGTGCTCTGCCTCATTTTTAGGCCACCCCTGTTGTAGATCTTCGAAATATCACGCCATGTATACGAAGCTATATAGCACTATTCTGAGTCACACATCTCCCCATTCATGGCGGCCATTAATAGAGAGGCTCGCAATGTAGCTCAAGTTAACCATATAGAATGGTCAGCAACAGATACCAGACTTCGGCAGACCCATACAGATTCAACCGGCCGCTCCTGTGCCATTGAGGGCTCGCGGGGGCGTCCTGATCCACCACCCAGTCAGTGAAATAGGGGGAAGCTAACTGAACGTTAGAGTCAAGGCGCATCGGGCGTTGGAGTGTCTCGACTACATACTCATCGTTAATAAAGCGGGGCCTTGCACTGGTCGCGTAGACATAGCTAGTAGTAGTGTTGAAGTGATCGGAGAGAGAATTTATCCAGAACGCTCGAAACATCATTCGTACTGGTACAGTGGGCCAGGAAAACTGCGACTGTTGCGTAGAAATAAATCGTGAATATCTTAGAAGGTGGTAACTCTAGCTTTCGGGTAAAGTTGCAGTCCCCGATGCTGTGAGTCCAGAAATAGTATCTATTAATATTGGGAAAAGAAACGTAATCGTCCGGCTCGTATCCAAATGAGGATTATGACGTACTGGGAGTGTTGCCAGTGGGTGTCTCTGTGCCTCCGCGGATATCGTTCTAGCTGGCTAATAGCCTATGTGCCGTCGAAGATCATTGCATCAGCGCAACACTCGCATGGTGAACTGTATAATTTTGTCAGAGGTAACCGCCACTTAAATAATTTCGGCGTGTATCCGGTATCAGTCGTTTCTGCAACTCGGAAAGCCTATTTGAAGAATGTCAATAGGCGTGATAAGAATGTTGTTCTGTTACGGGGTGTAGTCCACTCACCACTCGTATGGTCCCCTATCCTGAGAGATAATATCAAGTTAGTGTGTCACTAGAACGCAGCCCGCTTTGGCGCGGCAGTCACTTTCAGGCCCTAGTGAGTTAGTGTAAGGGCGTTGTACTCCACTGATTTAATCTACATTCGGCCAAATCGAATGAGCATTTCTCTTCATATTTGCATCGTTGCTCACGCGTACGGATTCCCGATTTGGGCCAGCCGTTTGTGAATACATCGTTACGGTAACTGATTATGGGGAATAGTGTACGATCGCGACAACTCCGGCTCACTTTCATCATCAAACAACTAGTCCACCGTCGTTCCCCAGACGTGGTGTCAGGGATCGCCGAAATGATAGCGCTTGCTAGTTTCGAGATCTGACCGCCTGACCATTACCGCCGACCTAGGCGGAGTCAAGAAAGACTGGAGTAGGACGCAAGAGACCTGGGCTGTAGTCCTGATAAACAGCGTATAGAAGTCCCATCCGACAAATTATTAGCGATAGGTAGTGGGTTTTTTAAGCGGGAATACGAGCCAGACGAGCACATGCCCACCAAGGACGGTCCGAAAGAGATTGTTTGACGGCTCTCGCTACGCTGGGTCTGATAATGACGTATTTTAGGTATATGTTCGCCCCTCACTCCATAGTAACGACTTCACCGCAGTTATATGCCCGGGTTGCGAAAATTGGAGGACTCGTTGTCATGCCATTCATCAATCCAGAATTGATTACCGCAGATACCCCCCCTGACTAGATATCAACCGATCCCAGGTGTGGTTCCCGATCGCCCCTAAACTCTCCTTTCGCCCTGACTCCTAGCATGCGACTGGGACGTCGCAGCTGCAAAAATTTCTATGGACCGAGCGGCCTTCAGGGTTGGTGTCATGCGTCGTTACTGCTCCGTTCTGTCGGTGATGTCCCCCCGGTCAGATGACGGAACCCACTAGCCCTGTGGCGGATGGTAGGATTTTCATTGCGCCCGTCATCCCGGCGCTCCTTTCCAGCACTGGTTAAACGGGCATGAGTCCGGAACTTGCCAGGAATAGAACCCAGTCCACATCCGAGTTCCCTTGTTGGATTTTACAAATTGTTCTAGGTTAACCGGCGCCCTGCCGTCCTCTGGGAACTCCGAACGGTACTGTCTTTTTAAACTGCCCCAAGCATAACTTGGTTATACTTCGCCTAAGGAGATAGAGAGTTTTAACTCTTCAGAACATCTTCATTGATGTACCGCTAAATCGCTGCCTTCGGGAAAACTTGCTGCTGAACAACTGCACGGGATCGCCGTGCTTCCGCTAGAAAGCCCGTAGCGCCGTCGCTTAACCTTGCCGATCGAACCAAAATGTGCACTTGGTCAGTGGGTTTGAGCTAAAGGTCTGCGATCTAACACAGAAAAACGCCCGGTAACGAGATTCCGGCAAGTCTCGTAGCTTTCTGGCACAATTGTTCAAGGTTAGGTGCGGTACAGCTCATTCTAGTCTCCATCGGGAAAAAACCTCCGGCGGTCAGCCGGGCACTCCAGATCGACCAAGGACCCACCGGGGTGAGGGGACGTACCGTACGGCATCATGAGATGAGCTCGAGTATGAATTCCAGGACGGCAATGCATGGGCAGTTGCTCCTATTTAAACGCCATCCTATCCTTCTTCCCTCGTTGCCTCAACCGCGGCGGGGCCCATCAAGCGCGGATTTACTTCGAGTTAGAACATCCCTCGTCTGAGACCTGTTTCAGGAACCTGGTTGGCTGCCTGTCTTTGCGAGAAACCGCCTCGCACACAAGCAGGTGCCGTCATAAGGGTGGCAGGTCTGGACTAAAAATTGGGTTAGAAATTACCTCTTGCAGCTCGGATCTACGACAACTGCGTCCCAGGGGAATCATTAGCTGTCGCTAGTTCGTTCGGACGTCCCGTATGACTATCTATGTTTGTTACCTGTCAATCGAGCGTTTCGTGAGAGGTGACTGGCGCACGCCTGCGTGACCTTATGACAAGGTTGGAGTTCTCTACGGAAGTGAGATTGGCTGAACGACGATCGAACCCGATAGCAACCTTTGGCGCCCCCATTTGCTGACCCAGAAGCCGGCTCAGCTACTAGCAACCCTCACACTAACAGCTCCCCACAAATTATACTAGAATAATGGAACGGGCGCGCTGCGATAAAAATGCGATTGTAGAGAGCGTTCGGCGTAGTTTATTTATAGAGCCCCATCATCAACAAAAGTTCGGACGTCTACTTGATCAGCGCAGTTGTAATTTAGCCTCATAATCCTAATACACCCATACCACTGCGTGTGATGTCGCACCCGATCACCCCTGGCTATTTCTTTACGAGCCGATTTGCGCGTGTAAGGTATCCATATCCATTACGGTTGATACCTCAAAGCCACAAACGACAGAGTGTATAGCGAAATCCGTAGCTGTAGTTCCATCGAACCAGGTCTGCCTAGTCTTGCGTCTCAGAACACGAAGTTATATTGCACCCCCCAACGATCATATGTCAGAGCCACAATAAGGAATGTGGTACTTTATGGCACATGGCCCAGCACGTATAACCATTACCGCCCGGATGATAGCAAGGAAGCTCGGGCTCTGTCTTCAAGTAGCCGTGTACCGCTAAAACTGTTGGCCCTTAGGATATTGTTTATGCTCGGATTTTACCTGCCTGGGGCTACGATGACATAAACTGGAGGCTGAATAAAATAATCAAGGTATGTACGTTCGAGGTTATAAATGGATCGACTGCAGCTCTCACCCACTACGGTGATTGCAGTTCAACCAACACCGGCGTGTGAAGCGTTTATGACTATGGTAGAATTGTCTACGATAATATCCCATAACCCGTAAGTTTGAGGCCTCAGACATTACTAAGTCAACCTCTGAGTCGGGAAATTTACGACAGGCTAGAGCGTCGCGGCTAGATGGGCTAGCGCTCCGTTATGAGCAGGGTATGAGATAAGAATCTAGCTATAGGTGGTATTGGTCGCCATCGACCAGGATAAAAGAATTTACCGCTGATCTTTGAAGCCTTTCCTTTGCTGGGCTGAATGGGCGCATATATGGCGGATTGCACAATAGCCTCGTCTACTCGTATACGGAACAGACGAATCCAGGTTATTTCGTCGCTTACATCGTCGGGTGAGCACCACTCAAAGACCTTGATCACTAACTACCTGCAAGTGTCATATGCAGAATTAGATGGAAAAGGTGGCACTTTACACGTATAGATCACCCCGCGTAGACGACTTATAGTGGGTGCGCCCACACTTATCGTCGTACTCCCCAAAGAGCGTGCTCTCTCTTCTACCAGGTCTGACGGCTAAGCGCTCCTAGTATATCTACAAAGGTCCTCTATGATTATAAGTATTCATTTAATGAACTTAACAACAGCTTACTTCTTAGGCCTGAATAAACAGGCAATGCAAGACAAATTGCATAGATAGGCGCTAGGTCTATATGAGACCATTACACGAAGTCTAGCCGGCGTACTTGCACGCTGAACCAGTGGTCCTTAAGTCCACTGAAATACCCCTTCATGGCTAGTGGTACACACACTCTATATCCGTCCGATATGAAGCGTCTCCAAGCTGCCTTATAGCGAATCATATATTCCTAGATCCGAGGACGGCTGTGTGAATATGGCACCCATCGTATCCGGGTATCTTACCGTCATACAAACAGCCTGCGGTTCGTGGTAATTCACTCACGAGTGCCCCTGAGTAGCAAATCCGAAAGGCAACAAATAAACCTATCCATACATCCCGCATCGGTACACACCCCTCCACTTGTCTTCATAAAATGACTACTTCTCTAGTAACGGTTAAGTATCGGTTTAGTCGGTCTGATAATTCTCCCATTTGCTGTGCTAGAGAATATCAAGAGCTCCATAATGTCATATTACAACGCGTAGATAGGACGCATGCAGATATGGGTTTATTTAGCTGGCTCATCGCGGTCACTCGCTAACAAAGACGGTTACCATTGAGACTGATGGCCCAAGTAAGAAGGAGGAACTGGAATGAACCAAGTGTCGCAATTAATGACGGCCTTACCGCTCAGGGAGAGATTAAAATAGGATGTCTACGCGGAGGCGCCCGTAGCCTAAGGGCTTTGTGCGGGTAAAATTGTTACATGCTATTGGCTATAAAAATAGCATTATGAAGCAGTCCGGACCTCACCTTCAGATCGGACTACGGTATCAAGGCGCATCGCTTGTAGCGCAGAGATTTCAGGACAATTAACACGACACCTCAGGTAATAGCCACGTTTAGGGCCAACTTTATAAAGCACGGGAAGGAAAGACGGCTTCATTCGGGGTACGTTGTTTTGTCAATATGATGGTTACTATCTGATCACAAGAATTCACTATTGCCGAGCTCGGTTACTCGTTCGACGTTCGACTCCCTATGAGCTGTATCGTGAGCCTGTCCCATAGCCCCGCATATACAACAGCAACTGGCCAGTGTATTAACACAACAGCGGGTTAGGCTCACTTAGCTACGTCCGAAGCCATGGTGCGCATTCATACGGCGAACAACTATGTATCATATATGTAATGTTAGCAGTCCTAGAGGACGAAATATGAATGGCGCACCAGACGCTCTATTATGCTAAAGCCGTCTTGCGTCGTTCACTGGCCTTCGATCAGCTTACTGGGGACTCTTACTTACCCTCTCTAATTTAGGAACGGAGCAATCATATCTCTACACTGCAATGAGCTCACTCTGTTCATGCGGGCCAATCGGCCCATTCTCTTAGTCTGAGAAGTTAGTTCGGCGGATGACACCATAGAGAAACAGATAAAACGCTGTTTGGTTTAGCCTGCCGGTTAGAAGCCTGCCAGGTGAATGCGATGAGCTAAGCTCCTTGTGAACCAAGACAAAGTGTGGCCAGCGAGCACTGTGCTGCCACTCGCTTAGCAACAACCGCAACCTTTGGCATTCCCCCTTAGCATCACGCTAGCGAAACGAGACCCGACGTCCCTCCTAAACGGCCCTCAAAACCGATAATCACATGCTTTCCGACCTCTTTTTTAGAAGGCTGGGGTGCTGATGCAGTTTCGAGTCGTGCTTTCTGGTGGAGCCCTAACCCATGGAATTACGCGTATATTGGTGGGACGGTGCCGTCGGACCTGATTGGCGTAGCACTTTGAGGGTGTCGGACTCTTCAAGGTATCAACCTTGCCCCTGAGGTCATC
		</sequence>
    <sequence><taxon idref="Location_0_4_0|41.24513710320001"/>
			TTCACATGTGACCATCGGGACTCATGAGGTCGTCGGACAAATGTAAAGGCTTGCCCAATCGTGTGCGGTTGCGGCCTCAAAAGTTCCTGCGTTAACACCGTTCTCTCGTTACTCTATGCAGAGGCGATTAGTAAGCGTGCAAAAACAATTCTCCACCGCGACCCCGGGAATGTCATTCGCTTAGTACAGCGGCGTGATTCTCCAGAGTTTCTTTAGCCGGAAATGCGCACCACCATATTCTGCTACCCCGACAACGTCGTTGATCCGACCTCTGCGCATAATAGTAGGTAACGAACGTGATTGTTTGTGTGCACGCTCCCGTGAACCTGGTCAAGTTACAGGAAATGAGCGCTGATTTTTTCAGGTCAAGCAAGTACCTGCGGGAATGCTACCCCCGAGATCGAGATGAAAAACCAAAAGGAATATGATTTTTAAGTGTCAATGGCGCTGCGGTAAGTTCAGTACATTTCCCAGGGTCCCCGTACTGGAGACGTATGGAACCTTTCAATCTTCGGAGCTTCTACATGGTACATCCTATGTTGGGAATCCCTCTGTAATCTGTTCTAACAGCTAGTGCCCAGCGTCGACACCTCCGCTCCATTATATTGCTACACTACGAAGTTACCGTCTCTAGAGCTGAGGTTGGGGGTAGCTTCGACGGCTCCTAACATGACGCGATGAAGAGTATCTCCCAGTAGGACTGGCAGTGTACTCTATTGCGAAATCATCCCTACATGTAGAGTCTATAGGAAGTACTCGAATTCACTATACACAGCTGGCACCTCTACTTCTTTAGACAAACACCTCGTGGCTAAGTGCATCGCCACAGCAGCTAAATCTCCAGCGTAACGCCCAAATGACCTTCTAATGAGTCAGAACGATCCCGCTGAATGCATGAAGCGATCGTTCATGTGAGGTATGGAGTCTAACTGACAGAAGAATCAAGCTCGTCGCCACTCCCTTAGGCGAGTAAAACTGCGGGACCTCAGTAGTTTGCATCGAGTACGGGTGTGGATTAAATAACAATTAGCAGATAACGCTTTGAGTGCCCACAGCTTAGACACGGTTCGCAGGTGCTGTGTATCGTGCGTGACGTTTCAAAGGCTTCAGCCTTGCGCGCTCACTGCGCCGACTGCAGTGTCTGGGGAGCCGCATCTACGCACTCTCATGCTTCAGCTAGCTATGAAATTACTGGCGAGGCGCGAGACTTCGCGCAAACTTATGACACACGAGACACCGTACAGGTAACACCAATCTAGCCTACTTACTGCCGGGGGAGCGTTATTATGTTATAGTACAGAGCGCGGCAGTAGTAACATTCTTAAGGCGCGTTCAACGCGGTGGGAAGTGCCCATAATCTCCGGCCACGACAATTCCACCATGCCGCAAGTTATGCGGGGGCATACTTGTATACCTTTAGGCACGACGGCACCTTCAGTCAGACGGTAGCGGACCGCCCTATTTAGGTTCATGGGCTTTCCAGTGGCGACGATTGTGGCCCACCAAACCTTAGAATGGTACCGTAGTGGGGGACTGGGGTACTCGCTCTGCATCCAGGCTTTGGACAGGACGGGAACTAACGATGAGTCGGTGGGAGAAAGAAGACAAGGGCGAGCTGAGGATCCCATATTAGGACATAGAAGTAGCGTAGCCATAACCCCACGAGGCAAGGTATACCCACACGACCCAGGTGAGTGAATAGCTAAAGAACACCCAATCCGGGGTACGGCGTACTCATTGATAATAGTCGAACAAAGTCTATCACCGTACGAGTAAGGAACGTCCACTAAACACAGGTAGGATATTTTTACATTACTGAGAGAACCAAGCTTCAGAAATATCATTCTACCTCTCCATCTCCAGAGAACGTGCTAAGCGGAACTACGCAGGACTTGGACCAGTTGGCTTCTTCGCAGCCCGGCGTCGCCCCACGACGAGGATTCGTCCACAGCTAACTTAACCCACGCGTTGTGTGTTTCGATTCTCTCCGCGGTCGGACTCGAGTATAACAACGCAATTCCGGAGATCTAGTACGCAAACGCCGCAGATAACTCGATCGCCGATTCATACGACTACTGTTTGCCGAATACGTCGGTATAGCATCGATCGAAGATCAGAGCTGGGACTTCAACGCCTGCCGTAGAAGCTTTACCCAGACGAGTGAACATGAGATTAAGTCTGATTGTCCAACGAGCAGGGATGAACAGGGGTCCCAGCGCGGTCCCCTTAGTCACCAGGACTGGGCGAATCGGGCCGATAAAATTCTCTAACCCGCTTCATGGTCATGTCGAGCCAGGTCCAGGCTTGCACTATTATACTTTCGGATAAGCAGCGCGTCTTAACGCTAGACTCAGTATTTGTAATTCCCGTGGTGAGAAGGGTTATGTTGTGACACTCATATCTGAGTGCCGACGTGTCAGCTCCACACCTGAATCAGCCACCACACACGCTTGCCTCGGATAAAGGTGTCGCGACACAGAACACAGCCTACCCGTCAGCGGTCTTCAGCAAACTTAGAGTCTCAGATGTCACTTCTTGATATTTCTAACAATCTCTAGTAATCCAAGCTATCGCGGTGGGATGTACGGACGCCGATTCAATCGCAAAACCGGACACCTAAGGGGTTACCGACACGTATAGATTGTTTGTGCGGCGGTCGGCTGGCTCGGTAGTGCCTGTGTGGGGAGAAAAACAGCACGTACAGGCTATGAGCACATGAAAATATCCTCTATAGTCCGGAGACAGACAGTAATCCCGTTTGATTGCCCATACAGCGTAAACATGTCTGATATCGGACAACCGTGGGTGAGGGATAGGCACAATAACGACAGCTGGCGAGCAGTTGCGTTGGCCAAGGCGCTCGGGGAAACTATACCACTCTAGTAGGGTTGAGTCTTCCCCTGGGTAGTAGATTAAAGATGTCCCCACCAAGCCTGACTGTTGGGGGTCGGACATTATAACCACCCTTCTATGGGTGGACCACAGGAGTACTCACCTCAAGACGGTGGGGGGTAAGTATGCCAACCCGTCGTGAATGACTCCGTTCGCCTGAGCGAAATAGTCGTATATAGTTGTAGCGACCTTGGTCTAATGAGGTCGACACAGGGATTAACTGTATACGAAGAAGGGCCGTCCTCCGTAAAAATGCAAGTCGCAAAGAGAGACCTCTTCGACTGTGCCATCGTTATGATCCTGGAACTGCTCCCCACTCTTAACCCTTCTATAAAATACATCGTCTAGTAAATGCAATTATACCATAGTAAAACCAAAGGATATGGTGCACCAGACTCAGTGATCTAGATATGGCCAGCGGTCGCGGTTAGTTGCTCTCATTAGTCATGGGCGCGGGGGTGAGAATTCTTATCTACTGGATAACTCACACAAGGCAGAAGACCTTGCGCGCACGGTATCTGAGGTCATTAATACCGCAGTCAAGATTTACAGGAGGAATGCTTTGAGCTCAGTTGGAGTTTGGCGATCGAAATATAAAGATGAGGTTAGAGGGCCGGGCTTTTCTAGGATGATCGTGCACGATCGGCTTTTAGGATCTCGCTCACCTGATCAGAGTGGTTGCCCTGAGGGCAGCCCCCAAACGGCTTGACCGAAATGTTCACTTGACCGAACATGTCTTCTGCCATATTAAGTGTCGTCAACTGCCGTCATATGGGATACCGATCGTCACCGAGGTGTTAACAATGCACCTCCACCAAAACGCGGCGAACTCTATTGTGTGCTTGAAATATAGAAAGATCTATACGTCTACATGTCGTATCCCCGTCAGTGGTCCACTATGCTGAATTTACTGTGCTTCCAGCGAACCTCGAATGATTTCCAAGGTATGCGTGGATAACGTAACGCGGTACGTATCTAAAGGTCAACGCGCCCCCCCAGAGATCGGTAAGCGAAATATTCACATTCCTTAGGAGGCGATGCATTTAAGTCGATATCTACCCGGGGATAGCGCGTGCCTCTCCGATTGCGATTTTGCGTCGTTCTATAATGGCCGATATGAGGGCCAAATTGGGTCTGTGTGGTCTGATGAAGTAATGGTTTGGGCTCTCGCTAAAACGACCCAAGCCTCGTCTAGAGCAGAGTCTTGGCTTATGATATCCCCTCGCTATGCTTAATATAGACTGCAGGCGTGAGGCACACGAGGAAAATTAGAGCTTCGCCGAAATGGACCGGTTACCGCCCGTCCTCCCTTCAACAACGTTTGGCCGTTCCCTACGTTTGTACCATAAGGCTTTCGGGCCGCAGTTGTCCTTGGGCAGGTCCTACTACGCATTTGTACATGTTGCTCTGTCTCTCATGCGCACAGCAAGCACAGGCCAGGACTCCGCGGCACCCAGCGGCGCACCGGTCTTATCAACTCGACCTGACACGTGATCACCCGTAGGCGAATTATAGCTGTAAGATCGGAAGTAGTTCGGTCTCGCGTGGTAAGTGCTCCAACGGGAAAGAGGCTTAACTCAGCTGCTGGCATTGTAAACCAGAATTCGTCTACGTAAAGCCCACAAAATGACCTCAAGCTTATAACGACCTCTAGCAAGACGATCCTATCAGAAAGGTGCAAGCATCCGCCGTGGATTGTCATCTCCGACCGTATTAAATGGGGGTGGCAACGGGAGAGACTGCAAGCCAGATATACCGGCGCATAAGTACAGCTGAACCCCGAACGGGGGATTACTGGACTATGAACCTGACACTACTATGCCAAGATGCGATGCACGACTGGCCACTACCTGATGCGGTCAGACGCCTATCGCGGCACCCAAAAGAGGTAGGAACACAACCTTTGGCTATCTCTGGTCGGAGACTAACCGCAGACGCCATTATACGGGGCACTTCATCTTCGTGACTTAGCGAAGTCCCCGATTCTTCGGCTGACAGCGGCATCGGATGACCGTGGCTGATATTAATAAATATGTTGACTCGAAAGCTTGTTTGTTTTCTCACGGCCTCATATCATGCGAAATCATGGCTAGGAAGCACTGGCCGGCAGGGACTAGCTTATCTGACGGAGCACAAGTCTTGATATCAAAAGAATCTTGCTCTCCGTGTTCGCAGGGCACATTCGTTTGTTAATTATACGTCTGGGCCTGGTGCCCATGAAAAGAGTCAATAACTGCAGACCGGCGATCGGCGGCCCTCAATAAAGGGAAGAATTCCGGGGAGACAAAAGCTATAAACCGGACCCTCGCACAGTTTTCAAATCCTTTTGGACGTAAGCTTTTTTGCCCGACTATTGCGTAGAAAGCGGTAATAGAGGGTTGCGGCGGGTAGTGAAGCTTCTGACGTCACAAATAGCACAGATCAAAAAAGGTTTGCACTGGAGGGAATAGCTAAGGCTAGGCCACGAACCGGGTAATGCTCCAGTGAGCGGTTTTTCACCGACGTATTTAGTGAGCATCACTCTCACCTACCAACCCACCAATCGAATCATCGCCACGAGTTTACTCCGCCTGAAACTACAAAGAAATAGAAACCGTCTGTTCACCGAGCCGCACCCATAAAGCTGAGAATATATGCCTCGTTACTTTATTTAGGGGGCATCATTTATAGGAGTATACAGGGTTAAGGGGAGTACAACGCACTCAAACAGGAGTTGTATACCGGGGGGGACCTGTGGACCATTCGAACAGTGTCGAGCACGAAGGAATCTGGGCGGAACGCACCCGGCCCCGCGTATCTACTCCGTTAAGATGGATCGCTCTGCAGATTGTCCTCACTCTGAGTTCGACACGCGGGGCCGATGCTAATCCCAGACGCAGAAGTAGAACTCAGTGTGCCCAATGCCTGAGTAAGATGGTTCAGCCCTTGCGGTTAAGGTCCTAATGGAAGCTTGGGTAGCATAGGAATCGTGACCTCTTAATAAGCTAACTTTATCCATGTAGAACGCGCGAGCCATCCGAGTGGCATATGTGGTGATATATATCTCATGTTTCTGTCGTAACTTATTGCTTATGCTGATTGATCCCGCTCTCCTATAAAGAGTTCAACACCGCATGACAAGCGTAGCCGACCACACAACTAGTAGTCCATGAGCGAAAGTGTGCTCAGCAATCTTCCGAGCGCTTGACATGGTTGATTTGCGTCCCGGAGACCAGCGCAGGTAGGGAATTGGGAAAGACTCGTCTGCCGGGACGCGCAGGGCCTTTCGATATCCTCCCTTTGTACTTCTTCAATACCTACGAGCATACTTTAAGGTGGCCCTAGCCTTCGTGCCAAGTTCAGACAGAGGAAGCGCGGTATGCGCTGAGCCAGGAGAACTCTTTGGGTAAGTACTTGCTGACTGTTGCACCAGGTTACAAACTCTAGCGAGTGCGCCCGGGAACTTGTAACGGTCGGGTTTTATGATTAGGGACCGGTGAGAAGGCGATGTGGTCAGCAGACCAATAGCACGCCATTTTTGTAGTTCTCTCTTAATCTTGTTTGGCTTAACCTTCTAGTCGCTATTATGCTGGAGCGTTGCATAGGTGTTTCGTGGATACTGCAGGTCAGGACAATGGCGTTGAAATGATTACCGTGGATCCGGCATGGCGCATGCGCATGTGAACTTCACTGAAATGGTGATAGAGCGCAGTAAATCAAATGGTTTAGTGCGTACGCCCTCAAACGCACATATGGACCTTACTTGGGATCAACGCTTGTTGCACCCATTGGGAAAGTAATGATTCATCTACCACCAACTGCTCCCGCTGTGAGCGGACGGCGAGTCTCGTATTATTGGAGGACTCCCGTACCAATCCAAGCTGGAACATTACGGTCAGGTTAGTTTTTATTTCACCTGGGGTTCAAGGTGTTCAATGTTATGGGGCAACAACCGACTGTTGACCAACCTAGAGAGTTATTGTTCAAATATGTCGTACGCAGGGGGATTCCGGTCCATTGCGATAGCGTTATACTCTATGGCAATTACCTGTTATAGACTAACAACATCGTCCCGGTCAGAGCGACTTAACGATGCCGCCCGTGCTTTGGATAGGTAACAGCTAGTCATCTTCGTCGTATTTCACGTGGGGCCCTCGTCCAATGTGAACTTACTGATGCGTTAAAGCGCATCCCTAATAGGGGGCAATTCCCGAACTCACTAGAATGCGTTCACGCGGGGCCTTTGGTCTGCTAAGAATACCGAGCCTTATCCTGGGGTAAGGTGATGTATCTGATAGTCTATTTCCACGTTCGTCCGGCGTCCGCGATCCTGGGCTCAGGATATCCCAACCTGACCGTTGGGGCCCTGAGGAAGGTATCACCACCAGCGATGGTGATTACGTAATGCATCGGCCTACAGTAACTGGCAAGCAACAGGTTTGAATGCTTATTACGGCCACTCCATTGTTTATTTGCCTTGGTTGCTGGGTTTAGGTTTAGCCCGCACGTGTTGGCGTCTCGTTTCCCATCTTGCAGTTGTCCGCGCTCATATGGAAAATGGCGAGGTTAACTGCCCGTGTCCATAGACCGGCTTTGAGTTAACGCTCATTAAGGTACATGTTGAGCCGCGTAGTACCAGATTTGAGAGGCCCATCTGATAATTTCTCACCACCCTCCAAAGTGCGGGATACCGGTAGCAGTAACCAAAGGCGCTGATATATTTTCTTGCCATTTGCTACGTTATAACCCGGATGATCACGGTGTTAATGTGCCAGGTGGGTGCTAGTCGGTGCATTAGAGACCGCCGGGAATTGCAGGACGGTCGGGGATGACGTCGCTTTGTTCGCCACCCCATCTTTACGGTCACACGAAGCACCGGCAGGTTGGGACTATTTATCTACTATCCCATACGGGGGGCACACTGTTGTCAGACCACCCCCCCAACCGTTATTGTTGATGACGATCCAACCGCTATTCCCGCTCATAACGAGCTAAGAGCCCACGCGAGCATCCGTACCTTCCAGTGGTTGAGCCGAAGCCAGCGTGGGTGCTCTGCCTCATTTTTAGGCCACCCCTGTTGTAGATCTTCGAAATATCACGCCATGTATACGAAGCTATATAGCACTATTCTGAGTCACACATCTCCCCATTCATGGCGGCCATTAATAGAGAGGCTCGCAATGTAGCTCAAGTTAACCATATAGAATGGTCAGCAACAGATACCAGACTTCGGCAGACCCATACAGATTCAACCGGCCGCTCCTGTGCCATTGAGGGCTCGCGGGGGCGTCCTGATCCACCACCCAGTCAGTGAAATAGGGGGAAGCTAACTGAACGTTAGAGTCAAGGCGCATCGGGCGTTGGAGTGTCTCGACTACATACTCATCGTTAATAAAGCGGGGCCTTGCACTGGTCGCGTAGACATAGCTAGTAGTAGTGTTGAAGTGATCGGAGAGAGAATTTATCCAGAACGCTCGAAACATCATTCGTACTGGTACAGTGGGCCAGGAAAACTGCGACTGTTGCGTAGAAATAAATCGTGAATATCTTAGAAGGTGGTAACTCTAGCTTTCGGGTAAAGTTGCAGTCCCCGATGCTGTGAGTCCAGAAATAGTATCTATTAATATTGGGAAAAGAAACGTAATCGTCCGGCTCGTATCCAAATGAGGATTATGACGTACTGGGAGTGTTGCCAGTGGGTGTCTCTGTGCCTCCGCGGATATCGTTCTAGCTGGCTAATAGCCTATGTGCCGTCGAAGATCATTGCATCAGCGCAACACTCGCATGGTGAACTGTATAATTTTGTCAGAGGTAACCGCCACTTAAATAATTTCGGCGTGTATCCGGTATCAGTCGTTTCTGCAACTCGGAAAGCCTATTTGAAGAATGTCAATAGGCGTGATAAGAATGTTGTTCTGTTACGGGGTGTAGTCCACTCACCACTCGTATGGTCCCCTATCCTGAGAGATAATATCAAGTTAGTGTGTCACTAGAACGCAGCCCGCTTTGGCGCGGCAGTCACTTTCAGGCCCTAGTGAGTTAGTGTAAGGGCGTTGTACTCCACTGATTTAATCTACATTCGGCCAAATCGAATGAGCATTTCTCTTCATATTTGCATCGTTGCTCACGCGTACGGATTCCCGATTTGGGCCAGCCGTTTGTGAATACATCGTTACGGTAACTGATTATGGGGAATAGTGTACGATCGCGACAACTCCGGCTCACTTTCATCATCAAACAACTAGTCCACCGTCGTTCCCCAGACGTGGTGTCAGGGATCGCCGAAATGATATCGCTTGCTAGTTTCGAGATCTGACCGCCTGACCATTACCGCCGACCTAGGCGGAGTCAAGAAAGACTGGAGTAGGACGCAAGAGACCTGGGCTGTAGTCCTGATAAACAGCGTATAGAAGTCCCATCCGACAAATTATTAGCGATAGGTAGTGGGTTTTTTAAGCGGGAATACGAGCCAGACGAGCACATGCCCACCAAGGACGGTCCGAAAGAGATTGTTTGACGGCTCTCGCTACGCTGGGTCTGATAATGACGTATTTTAGGTATATGTTCGCCCCTCACTCCATAGTAACGACTTCACCGCAGTTATATGCCCGGGTTGCGAAAATTGGAGGACTCGTTGTCATGCCATTCATCAATCCAGAATTGATTACCGCAGATACCCCCCCTGACTAGATATCAACCGATCCCAGGTGTGGTTCCCGATCGCCCCTAAACTCTCCTTTCGCCCTGACTCCTAGCATGCGACTGGGACGTCGCAGCTGCAAAAATTTCTATGGACCGAGCGGCCTTCAGGGTTGGTGTCATGCGTCGTTACTGCTCCGTTCTGTCGGTGATGTCCCCCCGGTCAGATGACGGAACCCACTAGCCCTGTGGCGGATGGTAGGATTTTCATTGCGCCCGTCATCCCGGCGCTCCTTTCCAGCACTGGTTAAACGGGCATGAGTCCGGAACTTGCCAGGAATAGAACCCAGTCCACATCCGAGTTCCCTTGTTGGATTTTACAAATTGTTCTAGGTTAACCGGCGCCCTGCCGTCCTCTGGGAACTCCGAACGGTACTGTCTTTTTAAACTGCCCCAAGCATAACTTGGTTATACTTCGCCTAAGGAGATAGAGAGTTTTAACTCTTCAGAACATCTTCATTGATGTACCGCTAAATCGCTGCCTTCGGGAAAACTTGCTGCTGAACAACTGCACGGGATCGCCGTGCTTCCGCTAGAAAGCCCGTAGCGCCGTCGCTTAACCTTGCCGATCGAACCAAAATGTGCACTTGGTCAGTGGGTTTGAGCTAAAGGTCTGCGATCTAACACAGAAAAACGCCCGGTAACGAGATTCCGGCAAGTCTCGTAGCTTTCTGGCACAATTGTTCAAGGTTAGGTGCGGTACAGCTCATTCTAGTCTCCATCGGGAAAAAACCTCCGGCGGTCAGCCGGGCACTCCAGATCGACCAAGGACCCACCGGGGTGAGGGGACGTACCGTACGGCATCATGAGATGAGCTCGAGTATGAATTCCAGGACGGCAATGCATGGGCAGTTGCTCCTATTTAAACGCCATCTTATCCTTCTTCCCTCGTTGCCTCAACCGCGGCGGGGCCCATCAAGCGCGGATTTACTTCGAGTTAGAACATCCCTCGTCTGAGACCTGTTTCAGGAACCTGGTTGGCTGCCTGTCTTTGCGAGAAACCGCCTCGCACACAAGCAGGTGCCGTCATAAGGGTGGCAGGTCTGGACTAAAAATTGGGTTAGAAATTACCTCTTGCAGCTCGGATCTACGACAACTGCGTCCCAGGGGAATCATTAGCTGTCGCTAGTTCGTTCGGACGTCCCGTATGACTATCTATGTTTGTTACCTGTCAATCGAGCGTTTCGTGAGAGGTGACTGGCGCACGCCTGCGTGACCTTATGACAAGGTTGGAGTTCTCTACGGAAGTGAGATTGGCTGAACGACGATCGAACCCGATAGCAACCTTTGGCGCCCCCATTTGCTGACCCAGAAGCCGGCTCAGCTACTAGCAACCCTCACACTAACAGCTCCCCACAAATTATACTAGAATAATGGAACGGGCGCGCTGCGATAAAAATGCGATTGTAGAGAGCGTTCGGCGTAGTTTATTTATAGAGCCCCATCATCAACAAAAGTTCGGACGTCTACTTGATCAGCGCAGTTGTAATTTAGCCTCATAATCCTAATACACCCATACCACTGCGTGTGATGTCGCACCCGATCACCCCTGGCTATTTCTTTACGAGCCGATTTGCGCGTGTAAGGTATCCATATCCATTACGGTTGATACCTCAAAGCCACAAACGACAGAGTGTATAGCGAAATCCGTAGCTGTAGTTCCATCGAACCAGGTCTGCCTAGTCTTGCGTCTCAGAACACGAAGTTATATTGCACCCCCCAACGATCATATGTCAGAGCCACAATAAGGAATGTGGTACTTTATGGCACATGGCCCAGCACGTATAACCATTACCGCCCGGATGATAGCAAGGAAGCTCGGGCTCTGTCTTCAAGTAGCCGTGTACCGCTAAAACTGTTGGCCCTTAGGATATTGTTTATGCTCGGATTTTACCTGCCTGGGGCTACGATGACATAAACTGGAGGCTGAATAAAATAATCAAGGTATGTACGTTCGAGGTTATAAATGGATCGACTGCAGCTCTCACCCACTACGGTGATTGCAGTTCAACCAACACCGGCGTGTGAAGCGTTTATGACTATGGTAGAATTGTCTACGATAATATCCCATAACCCGTAAGTTTGAGGCCTCAGACATTACTAAGTCAACCTCTGAGTCGGGAAATTTACGACAGGCTAGAGCGTCGCGGCTAGATGGGCTAGCGCTCCGTTATGAGCAGGGTATGAGATAAGAATCTAGCTATAGGTGGTATTGGTCGCCATCGACCAGGATAAAAGAATTTACCGCTGATCTTTGAAGCCTTTCCTTTGCTGGGCTGAATGGGCGCATATATGGCGGATTGCACAATAGCCTCGTCTACTCGTATACGGAACAGACGAATCCAGGTTATTTCGTCGCTTACATCGTCGGGTGAGCACCACTCAAAGACCTTGATCACTAACTACCTGCAAGTGTCATATGCAGAATTAGATGGAAAAGGTGGCACTTTACACGTATAGATCACCCCGCGTAGACGACTTATAGTGGGTGCGCCCACACTTATCGTCGTACTCCCCAAAGAGCGTGCTCTCTCTTCTACCAGGTCTGACGGCTAAGCGCTCCTAGTATATCTACAAAGGTCCTCTATGATTATAAGTATTCATTTAATGAACTTAACAACAGCTTACTTCTTAGGCCTGAATAAACAGGCAATGCAAGACAAATTGCATAGATAGGCGCTAGGTCTATATGAGACCATTACACGAAGTCTAGCCGGCGTACTTGCACGCTGAACCAGTGGTCCTTAAGTCCACTGAAATACCCCTTCATGGCTAGTGGTACACACACTCTATATCCGTCCGATATGAAGCGTCTCCAAGCTGCCTTATAGCGAATCATATATTCCTAGATCCGAGGACGGCTGTGTGAATATGGCACCCATCGTATCCGGGTATCTTACCGTCATACAAACAGCCTGCGGTTCGTGGTAATTCACTCACGAGTGCCCCTGAGTAGCAAATCCGAAAGGCAACAAATAAACCTATCCATACATCCCGCATCGGTACACACCCCTCCACTTGTCTTCATAAAATGACTACTTCTCTAGTAACGGTTAAGTATCGGTTTAGTCGGTCTGATAATTCTCCCATTTGCTGTGCTAGAGAATATCAAGAGCTCCATAATGTCATATTACAACGCGTAGATAGGACGCATGCAGATATGGGTTTATTTAGCTGGCTCATCGCGGTCACTCGCTAACAAAGACGGTTACCATTGAGACTGATGGCCCAAGTAAGAAGGAGGAACTGGAATGAACCAAGTGTCGCAATTAATGACGGCCTTACCGCTCAGGGAGAGATTAAAATAGGATGTCTACGCGGAGGCGCCCGTAGCCTAAGGGCTTTGTGCGGGTAAAATTGTTACATGCTATTGGCTATAAAAATAGCATTATGAAGCAGTCCGGACCTCACCTTCAGATCGGACTACGGTATCAAGGCGCATCGCTTGTAGCGCAGAGATTTCAGGACAATTAACACGACACCTCAGGTAATAGCCACGTTTAGGGCCAACTTTATAAAGCACGGGAAGGAAAGACGGCTTCATTCGGGGTACGTTGTTTTGTCAATATGATGGTTACTATCTGATCACAAGAATTCACTATTGCCGAGCTCGGTTACTCGTTCGACGTTCGACTCCCTATGAGCTGTATCGTGAGCCTGTCCCATAGCCCCGCATATACAACAGCAACTGGCCAGTGTATTAACACAACAGCGGGTTAGGCTCACTTAGCTACGTCCGAAGCCATGGTGCGCATTCACACGGCGAACAACTATGTATCATATATGTAATGTTAGCAGTCCTAGAGGACGAAATATGAATGGCGCACCAGACGCTCTATTATGCTAAAGCCGTCTTGCGTCGTTCACTGGCCTTCGATCAGCTTACTGGGGACTCTTACTTACCCTCTCTAATTTAGGAACGGAGCAATCATATCTCTACACTGCAATGAGCTCACTCTGTTCATGCGGGCCAATCGGCCCATTCTCTTAGTCTGAGAAGTTAGTTCGGCGGATGACACCATAGAGAAACAGATAAAACGCTGTTTGGTTTAGCCTGCCGGTTAGAAGCCTGCCAGGTGAATGCGATGAGCTAAGCTCCTTGTGAACCAAGACAAAGTGTGGCCAGCGAGCACTGTGCTGCCACTCGCTTAGCAACAACCGCAACCTTTGGCATTCCCCCTTAGCATCACGCTAGCGAAACGAGACCCGACGTCCCTCCTAAACGGCCCTCAAAACCGATAATCACATGCTTTCCGACCTCTTTTTTAGAAGGCTGGGGTGCTGATGCAGTTTCGAGTCGTGCTTTCTGGTGGAGCCCTAACCCATGGAATTACGCGTATATTGGTGGGACGGTGCCGTCGGACCTGATTGGCGTAGCACTTTGAGGGTGTCGGACTCTTCAAGGTATCAACCTTGCCCCTGAGGTCATC
		</sequence>
    <sequence><taxon idref="Location_1_4_0|23.390272516095145"/>
			TTCACATGTGACCATCGGGACTCATGAGGTCGTCGGACAAATGTAAAGGCTTGCCCAATCGTGTGCGGTTGCGGCCTCAAAAGTTCCTGCGTTAACACCGTTCTCTCGTTACTCTATGCAGAGGCGATTAGTAAGCGTGCAAAAACAATTCTCCACCGCGACCCCGGGAATGTCATTCGCTTAGTACAGCGGCGTGATTCTCCAGAGTTTCTTTAGCCGGAAATGCGCACCACCATATTCTGCTACCCCGACAACGTCGTTGATCCGACCTCTGCGCATAATAGTAGGTAACGAACGTGATTGTTTGTGTGCACGCTCCCGTGAACCTGGTCAAGTTACAGGAAATGAGCGCTGATTTTTTCAGGTCAAGCAAGTACCTGCGGGAATGCTACCCCCGAGATCGAGATGAAAAACCAAAAGGAATATGATTTTTAAGTGTCAATGGCGCTGCGGTAAGTTCAGTACATTTCCCAGGGTCCCCGTACTGGAGACGTATGGAACCTTTCAATCTTCGGAGCTTCTACATGGTACATCCTATGTTGGGAATCCCTCTGTAATCTGTTCTAACAGCTAGTGCCCAGCGTCGACACCTCCGCTCCATTATATTGCTACACTACGAAGTTACCGTCTCTAGAGCTGAGGTTGGGGGTAGCTTCGACGGCTCCTAACATGACGCGATGAAGAGTATCTCCCAGTAGGACTGGCAGTGTACTCTATTGCGAAATCATCCCTACATGTAGAGTCTATAGGAAGTACTCGAATTCACTATACACAGCTGGCACCTCTACTTCTTTAGACAAACACCTCGTGGCTAAGTGCATCGCCACAGCAGCTAAATCTCCAGCGTAACGCCCAAATGACCTTCTAATGAGTCAGAACGATCCCGCTGAATGCATGAAGCGATCGTTCATGTGAGGTATGGAGTCTAACTGACAGAAGAATCAAGCTCGTCGCCACTCCCTTAGGCGAGTAAAACTGCGGGACCTCAGTAGTTTGCATCGAGTACGGGTGTGGATTAAATAACAATTAGCAGATAACGCTTTGAGTGCCCACAGCTTAGACACGGTTCGCAGGTGCTGTGTATCGTGCGTGACGTTTCAAAGGCTTCAGCCTTGCGCGCTCACTGCGCCGACTGCAGTGTCTGGGGAGCCGCATCTACGCACTCTCATGCTTCAGCTAGCTATGAAATTACTGGCGAGGCGCGAGACTTCGCGCAAACTTATGACACACGAGACACCGTACAGGTAACACCAATCTAGCCTACTTACTGCCGGGGGAGCGTTATTATGTTATAGTACAGAGCGCGGCAGTAGTAACATTCTTAAGGCGCGTTCAACGCGGTGGGAAGTGCCCATAATCTCCGGCCACGACAATTCCACCATGCCGCAAGTTATGCGGGGGCATACTTGTATACCTTTAGGCACGACGGCACCTTCAGTCAGACGGTAGCGGACCGCCCTATTTAGGTTCATGGGCTTTCCAGTGGCGACGATTGTGGCCCACCAAACCTTAGAATGGTACCGTAGTGGGGGACTGGGGTACTCGCTCTGCATCCAGGCTTTGGACAGGACGGGAACTAACGATGAGTCGGTGGGAGAAAGAAGACAAGGGCGAGCTGAGGATCCCATATTAGGACATAGAAGTAGCGTAGCCATAACCCCACGAGGCAAGGTATACCCACACGACCCAGGTGAGTGAATAGCTAAAGAACACCCAATCCGGGGTACGGCGTACTCATTGATAATAGTCGAACAAAGTCTATCACCGTACGAGTAAGGAACGTCCACTAAACACAGGTAGGATATTTTTACATTACTGAGAGAACCAAGCTTCAGAAATATCATTCTACCTCTCCATCTCCAGAGAACGTGCTAAGCGGAACTACGCAGGACTTGGACCAGTTGGCTTCTTCGCAGCCCGGCGTCGCCCCACGACGAGGATTCGTCCACAGCTAACTTAACCCACGCGTTGTGTGTTTCGATTCTCTCCGCGGTCGGACTCGAGTATAACAACGCAATTCCGGAGATCTAGTACGCAAACGCCGCAGATAACTCGATCGCCGATTCATACGACTACTGTTTGCCGAATACGTCGGTATAGCATCGATCGAAGATCAGAGCTGGGACTTCAACGCCTGCCGTAGAAGCTTTACCCAGACGAGTGAACATGAGATTAAGTCTGATTGTCCAACGAGCAGGGATGAACAGGGGTCCCAGCGCGGTCCCCTTAGTCACCAGGACTGGGCGAATCGGGCCGATAAAATTCTCTAACCCGCTTCATGGTCATGTCGAGCCAGGTCCAGGCTTGCACTATTATACTTTCGGATAAGCAGCGCGTCTTAACGCTAGACTCAGTATTTGTAATTCCCGTGGTGAGAAGGGTTATGTTGTGACACTCATATCTGAGTGCCGACGTGTCAGCTCCACACCTGAATCAGCCACCACACACGCTTGCCTCGGATAAAGGTGTCGCGACACAGAACACAGCCTACCCGTCAGCGGTCTTCAGCAAACTTAGAGTCTGAGATGTCACTTCTTGATATTTCTAACAATCTCTAGTAATCCAAGCTATCGCGGTGGGATGTACGGACGCCGATTCAATCGCAAAACCGGACACCTAAGGGGTTACCGACACGTATAGATTGTTTGTGCGGCGGTCGGCTGGCTCGGTAGTGCCTGTGTGGGGAGAAAAACAGCACGTACAGGCTATGAGCACATGAAAATATCCTCTATAGTCCGGAGACAGACAGTAATCCCGTTTGATTGCCCATACAGCGTAAACATGTCTGATATCGGACAACCGTGGGTGAGGGATAGGCACAATAACGACAGCTGGCGAGCAGTTGCGTTGGCCAAGGCGCTCGGGGAAACTATACCACTCTAGTAGGGTTGAGTCTTCCCCTGGGTAGTAGATTAAAGATGTCCCCACCAAGCCTGACTGTTGGGGGTCGGACATTATAACCACCCTTCTATGGGTGGACCACAGGAGTACTCACCTCAAGACGGTGGGGGGTAAGTATGCCAACCCGTCGTGAATGACTCCGTTCGCCTGAGCGAAATAGTCGTATATAGTTGTAGCGACCTTGGTCTAATGAGGTCGACACAGGGATTAACTGTATACGAAGAAGGGCCGTCCTCCGTAAAAATGCAAGTCGCAAAGAGAGACCTCTTCGACTGTGCCATCGTTATGATCCTGGAACTGCTCCCCACTCTTAACCCTTCTATAAAATACATCGTCTAGTAAATGCAATTATACCATAGTAAAACCAAAGGATATGGTGCACCAGACTCAGTGATCTAGATATGGCCAGCGGTCGCGGTTAGTTGCTCTCATTAGTCATGGGCGCGGGGGTGAGAATTCTTATCTACTGGATAACTCACACAAGGCAGAAGACCTTGCGCGCACGGTATCTGAGGTCATTAATACCGCAGTCAAGATTTACAGGAGGAATGCTTTGAGCTCAGTTGGAGTTTGGCGATCGAAATATAAAGATGAGGTTAGAGGGCCGGGCTTTTCTAGGATGATCGTGCACGATCGGCTTTTAGGATCTCGCTCACCTGATCAGAGTGGTTGCCCTGAGGGCAGCCCCCAAACGGCTTGACCGAAATGTTCACTTGACCGAACATGTCTTCTGCCATATTAAGTGTCGTCAACTGCCGTCATATGGGATACCGATCGTCACCGAGGTGTTAACAATGCACCTCCACCAAAACGCGGCGAACTCTATTGTGTGCTTGAAATATAGAAAGATCTATACGTCTACATGTCGTATCCCCGTCAGTGGTCCACTATGCTGAATTTACTGTGCTTCCAGCGAACCTCGAATGATTTCCAAGGTATGCGTGGATAACGTAACGCGGTACGTATCTATAGGTCAACGCGCCCCCCCAGAGATCGGTAAGCGAAATATTCACATTCCTTAGGAGGCGATGCATTTAAGTCGATATCTACCCGGGGATAGCGCGTGCCTCTCCGATTGCGATTTTGCGTCGTTCTATAATGGCCGATATGAGGGCCAAATTGGGTCTGTGTGGTCTGATGAAGTAATGGTTTGGGCTCTCGCTAAAACGACCCAAGCCTCGTCTAGAGCAGAGTCTTGGCTTATGATATCCCCTCGCTATGCTTAATATAGACTGCAGGCGTGAGGCACACGAGGAAAATTAGAGCTTCGCCGAAATGGACCGGTTACCGCCCGTCCTCCCTTCAACAACGTTTGGCCGTTCCCTACGTTTGTACCATAAGGCTTTCGGGCCGCAGTTGTCCTTGGGCAGGTCCTACTACGCATTTGTACATGTTGCTCTGTCTCTCATGCGCACAGCAAGCACAGGCCAGGACTCCGCGGCACCCAGCGGCGCACCGGTCTTATCAACTCGACCTGACACGTGATCACCCGTAGGCGAATTATAGCTGTAAGATCGGAAGTAGTTCGGTCTCGCGTGGTAAGTGCTCCAACGGGAAAGAGGCTTAACTCAGCTGCTGGCATTGTAAACCAGAATTCGTCTACGTAAAGCCCACAAAATGACCTCAAGCTTATAACGACCTCTAGCAAGACGATCCTATCAGAAAGGTGCAAGCATCCGCCGTGGATTGTCATCTCCGACCGTATTAAATGGGGGTGGCAACGGGAGAGACTGCAAGCCAGATATACCGGCGCATAAGTACAGCTGAACCCCGAACGGGGGATTACTGGACTATGAACCTGACACTACTATGCCAAGATGCGATGCACGACTGGCCACTACCTGATGCGGTCAGACGCCTATCGCGGCACCCAAAAGAGGTAGGAACACAACCTTTGGCTATCTCTGGTCGGAGACTAACCGCAGACGCCATTATACGGGGCACTTCATCTTCGTGACTTAGCGAAGTCCCCGATTCTTCGGCTGACAGCGGCATCGGATGACCGTGGCTGATATTAATAAATATGTTGACTCGAAAGCTTGTTTGTTTTCTCACGGCCTCATATCATGCGAAATCATGGCTAGGAAGCACTGGCCGGCAGGGACTAGCTTATCTGACGGAGCACAAGTCTTGATATCAAAAGAATCTTGCTCTCCGTGTTCGCAGGGCACATTCGTTTGTTAATTATACGTCTGGGCCTGGTGCCCATGAAAAGAGTCAATAACTGCAGACCGGCGATCGGCGGCCCTCAATAAAGGGAAGAATTCCGGGGAGACAAAAGCTATAAACCGGACCCTCGCACAGTTTTCAAATCCTTTTGGACGTAAGCTTTTTTGCCCGACTATTGCGTAGAAAGCGGTAATAGAGTGTTGCGGCGGGTAGTGAAGCTTCTGACGTCACAAATAGCACAGATCAAAAAAGGTTTGCACTGGAGGGAATAGCTAAGGCTAGGCCACGAACCGGGTAATGCTCCAGTGAGCGGTTTTTCACCGACGTATTTAGTGAGCATCACTCTCACCTACCAACCCACCAATCGAATCATCGCCACGAGTTTACTCCGCCTGAAACTACAAAGAAATAGAAACCGTCTGTTCACCGAGCCGCACCCATAAAGCTGAGAATATATGCCTCGTTACTTTATTTAGGGGGCATCATTTATAGGAGTATACAGGGTTAAGGGGAGTACAACGCACTCAAACAGGAGTTGTATACCGGGGGGGACCTGTGGACCATTCGAACAGTGTCGAGCACGAAGGAATCTGGGCGGAACGCACCCGGCCCCGCGTATCTACTCCGTTAAGATGGATCGCTCTGCAGATTGTCCTCACTCTGAGTTCGACACGCGGGGCCGATGCTAATCCCAGACGCAGAAGTAGAACTCAGTGTGCCCAATGCCTGAGTAAGATGGTTCAGCCCTTGCGGTTAAGGTCCTAATGGAAGCTTGGGTAGCATAGGAATCGTGACCTCTTAATAAGCTAACTTTATCCATGTAGAACGCGCGAGCCATCCGAGTGGCATATGTGGTGATACATATCTCATGTTTCTGTCGTAACTTATTGCTTATGCTGATTGATCCCGCTCTCCTATAAAGAGTTCAACACCGCATGACAAGCGTAGCCGACCACACAACTAGTAGTCCATGAGCGAAAGTGTGCTCAGCAATCTTCCGAGCGCTTGACATGGTTGATTTGCGTCCCGGAGACCAGCGCAGGTAGGGAATTGGGAAAGACTCGTCTGCCGGGACGCGCAGGGCCTTTCGATATCCTCCCTTTGTACTTCTTCAATACCTACGAGCATACTTTAAGGTGGCCCTAGCCTTCGTGCCAAGTTCAGACAGAGGAAGCGCGGTATGCGCTGAGCCAGGAGAACTCTTTGGGTAAGTACTTGCTGACTGTTGCACCAGGTTACAAACTCTAGCGAGTGCGCCCGGGAACTTGTAACGGTCGGGTTTTATGATTAGGGACCGGTGAGAAGGCGATGTGGTCAGCAGACCAATAGCACGCCATTTTTGTAGTTCTCTCTTAATCTTGTTTGGCTTAACCTTCTAGTCGCTATTATGCTGGAGCGTTGCATAGGTGTTTCGTGGATACTGCAGGTCAGGACAATGGCGTTGAAATGATTACCGTGGATCCGGCATGGCGCATGCGCATGTGAACTTCACTGAAATGGTGATAGAGCGCAGTAAATCAAATGGTTTAGTGCGTACGCCCTCAAACGCACATATGGACCTTACTTGGGATCAACGCTTGTTGCACCCATTGGGAAAGTAATGATTCATCTACCACCAACTGCTCCCGCTGTGAGCGGACGGCGAGTCTCGTATTATTGGAGGACTCCCGTACCAATCCAAGCTGGAACATTACGGTCAGGTTAGTTTTTATTTCACCTGGGGTTCAAGTTGTTCAATGTTATGGGGCAACAACCGACTGTTGACCAACCTAGAGAGTTATTGTTCAAATATGTCGTACGCAGGGGGATTCCGGTCCATTGCGATAGCGTTATACTCTATGGCAATTACCTGTTATAGACTAACAACATCGTCCCGGTCAGAGCGACTTAACGATGCCGCCCGTGCTTTGGATAGGTAACAGCTAGTCATCTTCGTCGTATTTCACGTGGGGCCCTCGTCCAATGTGAACTTACTGATGCGTTAAAGCGCATCCCTAATAGGGGGCAATTCCCGAACTCACTAGAATGCGTTCACGCGGGGCCTTTGGTCTGCTAAGAATACCGAGCCTTATCCTGGGGTAAGGTGATGTATCTGATAGTCTATTTCCACGTTCGTCCGGCGTCCGCGATCCTGGGCTCAGGATATCCCAACCTGACCGTTGGGGCCCTGAGGAAGGTATCACCACCAGCGATGGTGATTACGTAATGCATCGGCCTACAGTTACTGGCAAGCAACAGGTTTGAATGCTTATTACGGCCACTCCATTGTTTATTTGCCTTGGTTGCTGGGTTTAGGTTTAGCCCGCACGTGTTGGCGTCTCGTTTCCCATCTTGCAGTTGTCCGCGCTCATATGGAAAATGGCGAGGTTAACTGCCCGTGTCCATAGACCGGCTTTGAGTTAACGCTCATTAAGGTACATGTTGAGCCGCGTAGTACCAGATTTGAGAGGCCCATCTGATAATTTCTCACCACCCTCCAAAGTGCGGGATACCGGTAGCAGTAACCAAAGGCGCTGATATATTTTCTTGCCATTTGCTACGTTATAACCCGGATGATCACGGTGTTAATGTGCCAGGTGGGTGCTAGTCGGTGCATTAGAGACCGCCGGGAATTGCAGGACGGTCGGGGATGACGTCGCTTTGTTCGCCACCCCATCTTTACGGTCACACGAAGCACCGGCAGGTTGGGACTATTTATCTACTATCCCATACGGGGGGCACACTGTTGTCAGACCACCCCCCCAACCGTTATTGTTGATGACGATCCAACCGCTATTCCCGCTCATAACGAGCTAAGAGCCCACGCGAGCATCCGTACCTTCCAGTGGTTGAGCCGAAGCCAGCGTGGGTGCTCTGCCTCATTTTTAGGCCACCCCTGTTGTAGATCTTCGAAATATCACGCCATGTATACGAAGCTATATAGCACTATTCTGAGTCACACATCTCCCCATTCATGGCGGCCATTAATAGAGAGGCTCGCAATGTAGCTCAAGTTAACCATATAGAATGGTCAGCAACAGATACCAGACTTCGGCAGACCCATACAGATTCAACCGGCCGCTCCTGTGCCATTGAGGGCTCGCGGGGGCGTCCTGATCCACCACCCAGTCAGTGAAATAGGGGGAAGCTAACTGAACGTTAGAGTCAAGGCGCATCGGGCGTTGGAGTGTCTCGACTACATACTCATCGTTAATAAAGCGGGGCCTTGCACTGGTCGCGTAGACATAGCTAGTAGTAGTGTTGAAGTGATCGGAGAGAGAATTTATCCAGAACGCTCGAAACATCATTCGTACTGGTACAGTGGGCCAGGAAAACTGCGACTGTTGCGTAGAAATAAATCGTGAATATCTTAGAAGGTGGTAACTCTAGCTTTCGGGTAAAGTTGCAGTCCCCGATGCTGTGAGTCCAGAAATAGTATCTATTAATATTGGGAAAAGAAACGTAATCGTCCGGCTCGTATCCAAATGAGGATTATGACGTACTGGGAGTGTTGCCAGTGGGTGTCTCTGTGCCTCCGCGGATATCGTTCTAGCTGGCTAATAGCCTATGTGCCGTCGAAGATCATTGCATCAGCGCAACACTCGCATGGTGAACTGTATAATTTTGTCAGAGGTAACCGCCACTTAAATAATTTCGGCGTGTATCCGGTATCAGTCGTTTCTGCAACTCGGAAAGCCTATTTGAAGAATGTCAATAGGCGTGATAAGAATGTTGTTCTGTTACGGGGTGTAGTCCACTCACCACTCGTATGGTCCCCTATCCTGAGAGATAATATCAAGTTAGTGTGTCACTAGAACGCAGCCCGCTTTGGCGCGGCAGTCACTTTCAGGCCCTAGTGAGTTAGTGTAAGGGCGTTGTACTCCACTGATTTAATCTACATTCGGCCAAATCGAATGAGCATTTCTCTTCATATTTGCATCGTTGCTCACGCGTACGGATTCCCGATTTGGGCCAGCCGTTTGTGAATACATCGTTACGGTAACTGATTATGGGGAATAGTGTACGATCGCGACAACTCCGGCTCACTTTCATCATCAAACAACTAGTCCACCGTCGTTCCCCAGACGTGGTGTCAGGGATCGCCGAAATGATATCGCTTGCTAGTTTCGAGATCTGACCGCCTGACCATTACCGCCGACCTAGGCGGAGTCAAGAAAGACTGGAGTAGGACGCAAGAGACCTGGGCTGTAGTCCTGATAAACAGCGTATAGAAGTCCCATCCGACAAATTATTAGCGATAGGTAGTGGGTTTTTTAAGCGGGAATACGAGCCAGACGAGCACATGCCCACCAAGGACGGTCCGAAAGAGATTGTTTGACGGCTCTCGCTACGCTGGGTCTGATAATGACGTATTTTAGGTATATGTTCGCCCCTCACTCCATAGTAACGACTTCACCGCAGTTATATGCCCGGGTTGCGACAATTGGAGGACTCGTTGTCATGCCATTCATCAATCCAGAATTGATTACCGCAGATACCCCCCCTGACTAGATATCAACCGATCCCAGGTGTGGTTCCCGATCGCCCCTAAACTCTCCTTTCGCCCTGACTCCTAGCATGCGACTGGGACGTCGCAGCTGCAAAAATTTCTATGGACCGAGCGGCCTTCAGGGTTGGTGTCATGCGTCGTTACTGCTCCGTTCTGTCGGTGATGTCCCCCCGGTCAGATGACGGAACCCACTAGCCCTGTGGCGGATGGTAGGATTTTCATTGCGCCCGTCATCCCGGCGCTCCTTTCCAGCACTGGTTAAACGGGCATGAGTCCGGAACTTGCCAGGAATAGAACCCAGTCCACATCCGAGTTCCCTTGTTGGATTTTACAAATTGTTCTAGGTTAACCGGCGCCCTGCCGTCCTCTGGGAACTCCGAACGGTACTGTCTTTTTAAACTGCCCCAAGCATAACTTGGTTATACTTCGCCTAAGGAGATAGAGAGTTTTAACTCTTCAGAACATCTTCATTGATGTACCGCTAAATCGCTGCCTTCGGGAAAACTTGCTGCTGAACAACTGCACGGGATCGCCGTGCTTCCGCTAGAAAGCCCGTAGCGCCGTCGCTTAACCTTGCCGATCGAACCAAAATGTGCACTTGGTCAGTGGGTTTGAGCTAAAGGTCTGCGATCTAACACAGAAAAACGCCCGGTAACGAGATTCCGGCAAGTCTCGTAGCTTTCTGGCACAATTGTTCAAGGTTAGGTGCGGTACAGCTCATTCTAGTCTCCATCGGGAAAAAACCTCCGGCGGTCAGCCGGGCACTCCAGATCGACCAAGGACCCACCGGGGTGAGGGGACGTACCGTACGGCATCATGAGATGAGCTCGAGTATGAATTCCAGGACGGCAATGCATGGGCAGTTGCTCCTATTTAAACGCCATCCTATCCTTCTTCCCTCGTTGCCTCAACCGCGGCGGGGCCCATCAAGCGCGGATTTACTTCGAGTTAGAACATCCCTCGTCTGATACCTGTTTCAGGAACCTGGTTGGCTGCCTGTCTTTGCGAGAAACCGCCTCGCACACAAGCAGGTGCCGTCATAAGGGTGGCAGGTCTGGACTAAAAATTGGGTTAGAAATTACCTCTTGCAGCTCGGATCTACGACAACTGCGTCCCAGGGGAATCATTAGCTGTCGCTAGTTCGTTCGGACGTCCCGTATGACTATCTATGTTTGTTACCTGTCAATCGAGCGTTTCGTGAGAGGTGACTGGCGCACGCCTGCGTGACCTTATGACAAGGTTGGAGTTCTCTACGGAAGTGAGATTGGCTGAACGACGATCGAACCCGATAGCAACCTTTGGCGCCCCCATTTGCTGACCCAGAAGCCGGCTCAGCTACTAGCAACCCTCACACTAACAGCTCCCCACAAATTATACTAGAATAATGGAACGGGCGCGCTGCGATAAAAATGCGATTGTAGGGAGCGTTCGGCGTAGTTTATTTATAGAGCCCCATCATCAACAAAAGTTCGGACGTCTACTTGATCAGCGCAGTTGTAATTTAGCCTCATAATCCTAATACACCCATACCACTGCGTGTGATGTCGCACCCGATCACCCCTGGCTATTTCTTTACGAGCCGATTTGCGCGTGTAAGGTATCCATATCCATTACGGTTGATACCTCAAAGCCACAAACGACAGAGTGTATAGCGAAATCCGTAGCTGTAGTTCCATCGAACCAGGTCTGCCTAGTCTTGCGTCTCAGAACACGAAGTTATATTGCACCCCCCAACGATCATATGTCAGAGCCACAATAAGGAATGTGGTACTTTATGGCACATGGCCCAGCACGTATAACCATTACCGCCCGGATGATAGCAAGGAAGCTCGGGCTCTGTCTTCAAGTAGCCGTGTACCGCTAAAACTGTTGGCCCTTAGGATATTGTTTATGCTCGGATTTTACCTGCCTGGGGCTACGATGACATAAACTGGAGGCTGAATAAAATAATCAAGGTATGTACGTTCGAGGTTATAAATGGATCGACTGCAGCTCTCACCCACTACGGTGATTGCAGTTCAACCAACACCGGCGTGTGAAGCGTTTATGACTATGGTAGAATTGTCTACGATAATATCCCATAACCCGTAAGTTTGAGGCCTCAGACATTACTAAGTCAACCTCTGAGTCGGGAAATTTACGACAGGCTAGAGCGTCGCGGCTAGATGGGCTAGCGCTCCGTTATGAGCAGGGTATGAGATAAGAATCTAGCTATAGGTGGTATTGGTCGCCATCGACCAGGATAAAAGAATTTACCGCTGATCTTTGAAGCCTTTCCTTTGCTGGGCTGAATGGGCGCATATATGGCGGATTGCACAATAACCTCGTCTACTCGTATACGGAACAGACGAATCCAGGTTATTTCGTCGCTTACATCGTCGGGTGAGCACCACTCAAAGACCTTGATCACTAACTACCTGCAAGTGTCATATGCAGAATTAGATGGAAAAGGTGGCACTTTACACGTATAGATCCCCCCGCGTAGACGACTTATAGTGGGTGCGCCCACACTTATCGTCGTACTCCCCAAAGAGCGTGCTCTCTCTTCTACCAGGTCTGACGGCTAAGCGCTCCTAGTATATCTACAAAGGTCCTCTATGATTATAAGTATTCATTTAATGAACTTAACAACAGCTTACTTCTTAGGCCTGAATAAACAGGCAATGCAAGACAAATTGCATAGATAGGCGCTAGGTCTATATGAGACCATTACACGAAGTCTAGCCGGCGTACTTGCACGCTGAACCAGTGGTCCTTAAGTCCACTGAAATACCCCTTCATGGCTAGTGGTACACACACTCTATATCCGTCCGATATGAAGCGTCTCCAAGCTGCCTTATAGCGAATCATATATTCCTAGATCCGAGGACGGCTGTGTGAATATGGCACCCATCGTATCCGGGTATCTTACCGTCATACAAACAGCCTGCGGTTCGTGGTAATTCACTCACGAGTGCCCCTGAGTAGCAAATCCGAAAGGCAACAAATAAACCTATCCATACATCCCGCATCGGTACACACCCCTCCACTTGTCTTCATAAAATGACTACTTCTCTAGTAACGGTTAAGTATCGGTTTAGTCGGTCTGATAATTCTCCCATTTGCTGTGCTAGAGAATATCAAGAGCTCCATAATGTCATATTACAACGCGTAGATAGGACGCATGCAGATATGGGTTTATTTAGCTGGCTCATCGCGGTCACTCGCTAACAAAGACGGTTACCATTGAGACTGATGGCCCAAGTAAGAAGGAGGAACTGGAATGAACCAAGTGTCGCAATTAATGACGGCCTTACCGCTCAGGGAGAGATTAAAATAGGATGTCTACGCGGAGGCGCCCGTAGCCTAAGGGCTTTGTGCGGGTAAAATTGTTACATGCTATTGGCTATAAAAATAGCATTATGAAGCAGTCCGGACCTCACCTTCAGATCGGACTACGGTATCAAGGCGCATCGCTTGTAGCGCAGAGATTTCAGGACAATTAACACGATACCTCAGGTAATAGCCACGTTTAGGGCCAACTTTATAAAGCACGGGAAGGAAAGACGGCTTCATTCGGGGTACGTTGTTTTGTCAATATGATGGTTACTATCTGATCACAAGAATTCACTATTGCCGAGCTCGGTTACTCGTTCGACGTTCGACTCCCTATGAGCTGTATCGTGAGCCTGTCCCATAGCCCCGCATATACAACAGCAACTGGCCAGTGTATTAACACAACAGCGGGTTAGGCTCACTTAGCTACGTCCGAAGCCATGGTGCGCATTCATACGGCGAACAACTATGTATCATATATGTAATGTTAGCAGTCCTAGAGGACGAAATATGAATGGCGCACCAGACGCTCTATTATGCTAAAGCCGTCTTGCGTCGTTCACTGGCCTTCGATCAGCTTACTGGGGACTCTTACTTACCCTCTCTAATTTAGGAACGGAGCAATCATATCTCTACACTGCAATGAGCTCACTCTGTTCATGCGGGCCAATCGGCCCATTCTCTTAGTCTGAGAAGTTAGTTCGGCGGATGACACCATAGAGAAACAGATAAAACGCTGTTTGGTTTAGCCTGCCGGTTAGAAGCCTGCCAGGTGAATGCGATGAGCTAAGCTCCTTGTGAACCAAGACAAAGTGTGGCCAGCGAGCACTGTGCTGCCACTCGCTTAGCAACAACCGCAACCTTTGGCATTCCCCCTTAGCATCACGCTAGCGAAACGAGACCCGACGTCCCTCCTAAACGGCCCTCAAAACCGATAATCACATGCTTTCCGACCTCTTTTTTAGAAGGCTGGGGTGCTGATGCAGTTTCGAGTCGTGCTTTCTGGTGGAGCCCTAACCCATGGAATTACGCGTATATTGGTGGGACGGTGCCGTCGGACCTGATTGGCGTAGCACTTTGAGGGTGTCGGACTCTTCAAGGTATCAACCTTGCCCCTGAGGTCATC
		</sequence>
    <sequence><taxon idref="Location_2_4_0|34.64983740490915"/>
			TTCACATGTGACCATCGGGACTCATGAGGTCGTCGGACAAATGTAAAGGCTTGCCCAATCGTGTGCGGTTGCGGCCTCAAAAGTTCCTGCGTTAACACCGTTCTCTCGTTACTCTATGCAGAGGCGATTAGTAAGCGTGCAAAAACAATTCTCCACCGCGACCCCGGGAATGTCATTCGCTTAGTACAGCGGCGTGATTCTCCAGAGTTTCTTTAGCCGGAAATGCGCACCACCATATTCTGCTACCCCGACAACGTCGTTGATCCGACCTCTGCGCATAATAGTAGGTAACGAACGTGATTGTTTGTGTGCACGCTCCCGTGAACCTGGTCAAGTTACAGGAAATGAGCGCTGATTTTTTCAGGTCAAGCAAGTACCTGCGGGAATGCTACCCCCGAGATCGAGATGAAAAACCAAAAGGAATATGATTTTTAAGTGTCAATGGCGCTGCGGTAAGTTCAGTACATTTCCCAGGGTCCCCGTACTGGAGACGTATGGAACCTTTCAATCTTCGGAGCTTCTACATGGTACATCCTATGTTGGGAATCCCTCTGTAATCTGTTCTAACAGCTAGTGCCCAGCGTCGACACCTCCGCTCCATTATATTGCTACACTACGAAGTTACCGTCTCTAGAGCTGAGGTTGGGGGTAGCTTCGACGGCTCCTAACATGACGCGATGAAGAGTATCTCCCAGTAGGACTGGCAGTGTACTCTATTGCGAAATCATCCCTACATGTAGAGTCTATAGGAAGTACTCGAATTCACTATACACAGCTGGCACCTCTACTTCTTTAGACAAACACCTCGTGGCTAAGTGCATCGCCACAGCAGCTAAATCTCCAGCGTAACGCCCAAATGACCTTCTAATGAGTCAGAACGATCCCGCTGAATGCATGAAGCGATCGTTCATGTGAGGTATGGAGTCTAACTGACAGAAGAATCAAGCTCGTCGCCACTCCCTTAGGCGAGTAAAACTGCGGGACCTCAGTAGTTTGCATCGAGTACGGGTGTGGATTAAATAACAATTAGCAGATAACGCTTTGAGTGCCCACAGCTTAGACACGGTTCGCAGGTGCTGTGTATCGTGCGTGACGTTTCAAAGGCTTCAGCCTTGCGCGCTCACTGCGCCGACTGCAGTGTCTGGGGAGCCGCATCTACGCACTCTCATGCTTCAGCTAGCTATGAAATTACTGGCGAGGCGCGAGACTTCGCGCAAACTTATGACACACGAGACACCGTACAGGTAACACCAATCTAGCCTACTTACTGCCGGGGGAGCGTTATTATGTTATAGTACAGAGCGCGGCAGTAGTAACATTCTTAAGGCGCGTTCAACGCGGTGGGAAGTGCCCATAATCTCCGGCCACGACAATTCCACCATGCCGCAAGTTATGCGGGGGCATACTTGTATACCTTTAGGCACGACGGCACCTTCAGTCAGACGGTAGCGGACCGCCCTATTTAGGTTCATGGGCTTTCCAGTGGCGACGATTGTGGCCCACCAAACCTTAGAATGGTACCGTAGTGGGGGACTGGGGTACTCGCTCTGCATCCAGGCTTTGGACAGGACGGGAACTAACGATGAGTCGGTGGGAGAAAGAAGACAAGGGCGAGCTGAGGATCCCATATTAGGACATAGAAGTAGCGTAGCCATAACCCCACGAGGCAAGGTATACCCACACGACCCAGGTGAGTGAATAGCTAAAGAACACCCAATCCGGGGTACGGCGTACTCATTGATAATAGTCGAACAAAGTCTATCACCGTACGAGTAAGGAACGTCCACTAAACACAGGTAGGATATTTTTACATTACTGAGAGAACCAAGCTTCAGAAATATCATTCTACCTCTCCATCTCCAGAGAACGTGCTAAGCGGAACTACGCAGGACTTGGACCAGTTGGCTTCTTCGCAGCCCGGCGTCGCCCCACGACGAGGATTCGTCCACAGCTAACTTAACCCACGCGTTGTGTGTTTCGATTCTCTCCGCGGTCGGACTCGAGTATAACAACGCAATTCCGGAGATCTAGTACGCAAACGCCGCAGATAACTCGATCGCCGATTCATACGACTACTGTTTGCCGAATACGTCGGTATAGCATCGATCGAAGATCAGAGCTGGGACTTCAACGCCTGCCGTAGAAGCTTTACCCAGACGAGTGAACATGAGATTAAGTCTGATTGTCCAACGAGCAGGGATGAACAGGGGTCCCAGCGCGGTCCCCTTAGTCACCAGGACTGGGCGAATCGGGCCGATAAAATTCTCTAACCCGCTTCATGGTCATGTCGAGCCAGGTCCAGGCTTGCACTATTATACTTTCGGATAAGCAGCGCGTCTTAACGCTAGACTCAGTATTTGTAATTCCCGTGGTGAGAAGGGTTATGTTGTGACACTCATATCTGAGTGCCGACGTGTCAGCTCCACACCTGAATCAGCCACCACACACGCTTGCCTCGGATAAAGGTGTCGCGACACAGAACACAGCCTACCCGTCAGCGGTCTTCAGCAAACTTAGAGTCTGAGATGTCACTTCTTGATATTTCTAACAATCTCTAGTAATCCAAGCTATCGCGGTGGGATGTACGGACGCCGATTCAATCGCAAAACCGGACACCTAAGGGGTTACCGACACGTATAGATTGTTTGTGCGGCGGTCGGCTGGCTCGGTAGTGCCTGTGTGGGGAGAAAAACAGCACGTACAGGCTATGAGCACATGAAAATATCCTCTATAGTCCGGAGACAGACAGTAATCCCGTTTGATTGCCCATACAGCGTAAACATGTCTGATATCGGACAACCGTGGGTGAGGGATAGGCACAATAACGACAGCTGGCGAGCAGTTGCGTTGGCCAAGGCGCTCGGGGAAACTATACCACTCTAGTAGGGTTGAGTCTTCCCCTGGGTAGTAGATTAAAGATGTCCCCACCAAGCCTGACTGTTGGGGGTCGGACATTATAACCACCCTTCTATGGGTGGACCACAGGAGTACTCACCTCAAGACGGTGGGGGGTAAGTATGCCAACCCGTCGTGAATGACTCCGTTCGCCTGAGCGAAATAGTCGTATATAGTTGTAGCGACCTTGGTCTAATGAGGTCGACACAGGGATTAACTGTATACGAAGAAGGGCCGTCCTCCGTAAAAATGCAAGTCGCAAAGAGAGACCTCTTCGACTGTGCCATCGTTATGATCCTGGAACTGCTCCCCACTCTTAACCCTTCTATAAAATACATCGTCTAGTAAATGCAATTATACCATAGTAAAACCAAAGGATATGGTGCACCAGACTCAGTGATCTAGATATGGCCAGCGGTCGCGGTTAGTTGCTCTCATTAGTCATGGGCGCGGGGGTGAGAATTCTTATCTACTGGATAACTCACACAAGGCAGAAGACCTTGCGCGCACGGTATCTGAGGTCATTAATACCGCAGTCAAGATTTACAGGAGGAATGCTTTGAGCTCAGTTGGAGTTTGGCGATCGAAATATAAAGATGAGGTTAGAGGGCCGGGCTTTTCTAGGATGATCGTGCACGATCGGCTTTTAGGATCTCGCTCACCTGATCAGAGTGGTTGCCCTGAGGGCAGCCCCCAAACGGCTTGACCGAAATGTTCACTTGACCGAACATGTCTTCTGCCATATTAAGTGTCGTCAACTGCCGTCATATGGGATACCGATCGTCACCGAGGTGTTAACAATGCACCTCCACCAAAACGCGGCGAACTCTATTGTGTGCTTGAAATATAGAAAGATCTATACGTCTACATGTCGTATCCCCGTCAGTGGTCCACTATGCTGAATTTACTGTGCTTCCAGCGAACCTCGAATGATTTCCAAGGTATGCGTGGATAACGTAACGCGGTACGTATCTATAGGTCAACGCGCCCCCCCAGAGATCGGTAAGCGAAATATTCACATTCCTTAGGAGGCGATGCATTTAAGTCGATATCTACCCGGGGATAGCGCGTGCCTCTCCGATTGCGATTTTGCGTCGTTCTATAATGGCCGATATGAGGGCCAAATTGGGTCTGTGTGGTCTGATGAAGTAATGGTTTGGGCTCTCGCTAAAACGACCCAAGCCTCGTCTAGAGCAGAGTCTTGGCTTATGATATCCCCTCGCTATGCTTAATATAGACTGCAGGCGTGAGGCACACGAGGAAAATTAGAGCTTCGCCGAAATGGACCGGTTACCGCCCGTCCTCCCTTCAACAACGTTTGGCCGTTCCCTACGTTTGTACCATAAGGCTTTCGGGCCGCAGTTGTCCTTGGGCAGGTCCTACTACGCATTTGTACATGTTGCTCTGTCTCTCATGCGCACAGCAAGCACAGGCCAGGACTCCGCGGCACCCAGCGGCGCACCGGTCTTATCAACTCGACCTGACACGTGATCACCCGTAGGCGAATTATAGCTGTAAGATCGGAAGTAGTTCGGTCTCGCGTGGTAAGTGCTCCAACGGGAAAGAGGCTTAACTCAGCTGCTGGCATTGTAAACCAGAATTCGTCTACGTAAAGCCCACAAAATGACCTCAAGCTTATAACGACCTCTAGCAAGACGATCCTATCAGAAAGGTGCAAGCATCCGCCGTGGATTGTCATCTCCGACCGTATTAAATGGGGGTGGCAACGGGAGAGACTGCAAGCCAGATATACCGGCGCATAAGTACAGCTGAACCCCGAACGGGGGATTACTGGACTATGAACCTGACACTACTATGCCAAGATGCGATGCACGACTGGCCACTACCTGATGCGGTCAGACGCCTATCGCGGCACCCAAAAGAGGTAGGAACACAACCTTTGGCTATCTCTGGTCGGAGACTAACCGCAGACGCCATTATACGGGGCACTTCATCTTCGTGACTTAGCGAAGTCCCCGATTCTTCGGCTGACAGCGGCATCGGATGACCGTGGCTGATATTAATAAATATGTTGACTCGAAAGCTTGTTTGTTTTCTCACGGCCTCATATCATGCGAAATCATGGCTAGGAAGCACTGGCCGGCAGGGACTAGCTTATCTGACGGAGCACAAGTCTTGATATCAAAAGAATCTTGCTCTCCGTGTTCGCAGGGCACATTCGTTTGTTAATTATACGTCTGGGCCTGGTGCCCATGAAAAGAGTCAATAACTGCAGACCGGCGATCGGCGGCCCTCAATAAAGGGAAGAATTCCGGGGAGACAAAAGCTATAAACCGGACCCTCGCACAGTTTTCAAATCCTTTTGGACGTAAGCTTTTTTGCCCGACTATTGCGTAGAAAGCGGTAATAGAGTGTTGCGGCGGGTAGTGAAGCTTCTGACGTCACAAATAGCACAGATCAAAAAAGGTTTGCACTGGAGGGAATAGCTAAGGCTAGGCCACGAACCGGGTAATGCTCCAGTGAGCGGTTTTTCACCGACGTATTTAGTGAGCATCACTCTCACCTACCAACCCACCAATCGAATCATCGCCACGAGTTTACTCCGCCTGAAACTACAAAGAAATAGAAACCGTCTGTTCACCGAGCCGCACCCATAAAGCTGAGAATATATGCCTCGTTACTTTATTTAGGGGGCATCATTTATAGGAGTATACAGGGTTAAGGGGAGTACAACGCACTCAAACAGGAGTTGTATACCGGGGGGGACCTGTGGACCATTCGAACAGTGTCGAGCACGAAGGAATCTGGGCGGAACGCACCCGGCCCCGCGTATCTACTCCGTTAAGATGGATCGCTCTGCAGATTGTCCTCACTCTGAGTTCGACACGCGGGGCCGATGCTAATCCCAGACGCAGAAGTAGAACTCAGTGTGCCCAATGCCTGAGTAAGATGGTTCAGCCCTTGCGGTTAAGGTCCTAATGGAAGCTTGGGTAGCATAGGAATCGTGACCTCTTAATAAGCTAACTTTATCCATGTAGAACGCGCGAGCCATCCGAGTGGCATATGTGGTGATACATATCTCATGTTTCTGTCGTAACTTATTGCTTATGCTGATTGATCCCGCTCTCCTATAAAGAGTTCAACACCGCATGACAAGCGTAGCCGACCACACAACTAGTAGTCCATGAGCGAAAGTGTGCTCAGCAATCTTCCGAGCGCTTGACATGGTTGATTTGCGTCCCGGAGACCAGCGCAGGTAGGGAATTGGGAAAGACTCGTCTGCCGGGACGCGCAGGGCCTTTCGATATCCTCCCTTTGTACTTCTTCAATACCTACGAGCATACTTTAAGGTGGCCCTAGCCTTCGTGCCAAGTTCAGACAGAGGAAGCGCGGTATGCGCTGAGCCAGGAGAACTCTTTGGGTAAGTACTTGCTGACTGTTGCACCAGGTTACAAACTCTAGCGAGTGCGCCCGGGAACTTGTAACGGTCGGGTTTTATGATTAGGGACCGGTGAGAAGGCGATGTGGTCAGCAGACCAATAGCACGCCATTTTTGTAGTTCTCTCTTAATCTTGTTTGGCTTAACCTTCTAGTCGCTATTATGCTGGAGCGTTGCATAGGTGTTTCGTGGATACTGCAGGTCAGGACAATGGCGTTGAAATGATTACCGTGGATCCGGCATGGCGCATGCGCATGTGAACTTCACTGAAATGGTGATAGAGCGCAGTAAATCAAATGGTTTAGTGCGTACGCCCTCAAACGCACATATGGACCTTACTTGGGATCAACGCTTGTTGCACCCATTGGGAAAGTAATGATTCATCTACCACCAACTGCTCCCGCTGTGAGCGGACGGCGAGTCTCGTATTATTGGAGGACTCCCGTACCAATCCAAGCTGGAACATTACGGTCAGGTTAGTTTTTATTTCACCTGGGGTTCAAGTTGTTCAATGTTATGGGGCAACAACCGACTGTTGACCAACCTAGAGAGTTATTGTTCAAATATGTCGTACGCAGGGGGATTCCGGTCCATTGCGATAGCGTTATACTCTATGGCAATTACCTGTTATAGACTAACAACATCGTCCCGGTCAGAGCGACTTAACGATGCCGCCCGTGCTTTGGATAGGTAACAGCTAGTCATCTTCGTCGTATTTCACGTGGGGCCCTCGTCCAATGTGAACTTACTGATGCGTTAAAGCGCATCCCTAATAGGGGGCAATTCCCGAACTCACTAGAATGCGTTCACGCGGGGCCTTTGGTCTGCTAAGAATACCGAGCCTTATCCTGGGGTAAGGTGATGTATCTGATAGTCTATTTCCACGTTCGTCCGGCGTCCGCGATCCTGGGCTCAGGATATCCCAACCTGACCGTTGGGGCCCTGAGGAAGGTATCACCACCAGCGATGGTGATTACGTAATGCATCGGCCTACAGTTACTGGCAAGCAACAGGTTTGAATGCTTATTACGGCCACTCCATTGTTTATTTGCCTTGGTTGCTGGGTTTAGGTTTAGCCCGCACGTGTTGGCGTCTCGTTTCCCATCTTGCAGTTGTCCGCGCTCATATGGAAAATGGCGAGGTTAACTGCCCGTGTCCATAGACCGGCTTTGAGTTAACGCTCATTAAGGTACATGTTGAGCCGCGTAGTACCAGATTTGAGAGGCCCATCTGATAATTTCTCACCACCCTCCAAAGTGCGGGATACCGGTAGCAGTAACCAAAGGCGCTGATATATTTTCTTGCCATTTGCTACGTTATAACCCGGATGATCACGGTGTTAATGTGCCAGGTGGGTGCTAGTCGGTGCATTAGAGACCGCCGGGAATTGCAGGACGGTCGGGGATGACGTCGCTTTGTTCGCCACCCCATCTTTACGGTCACACGAAGCACCGGCAGGTTGGGACTATTTATCTACTATCCCATACGGGGGGCACACTGTTGTCAGACCACCCCCCCAACCGTTATTGTTGATGACGATCCAACCGCTATTCCCGCTCATAACGAGCTAAGAGCCCACGCGAGCATCCGTACCTTCCAGTGGTTGAGCCGAAGCCAGCGTGGGTGCTCTGCCTCATTTTTAGGCCACCCCTGTTGTAGATCTTCGAAATATCACGCCATGTATACGAAGCTATATAGCACTATTCTGAGTCACACATCTCCCCATTCATGGCGGCCATTAATAGAGAGGCTCGCAATGTAGCTCAAGTTAACCATATAGAATGGTCAGCAACAGATACCAGACTTCGGCAGACCCATACAGATTCAACCGGCCGCTCCTGTGCCATTGAGGGCTCGCGGGGGCGTCCTGATCCACCACCCAGTCAGTGAAATAGGGGGAAGCTAACTGAACGTTAGAGTCAAGGCGCATCGGGCGTTGGAGTGTCTCGACTACATACTCATCGTTAATAAAGCGGGGCCTTGCACTGGTCGCGTAGACATAGCTAGTAGTAGTGTTGAAGTGATCGGAGAGAGAATTTATCCAGAACGCTCGAAACATCATTCGTACTGGTACAGTGGGCCAGGAAAACTGCGACTGTTGCGTAGAAATAAATCGTGAATATCTTAGAAGGTGGTAACTCTAGCTTTCGGGTAAAGTTGCAGTCCCCGATGCTGTGAGTCCAGAAATAGTATCTATTAATATTGGGAAAAGAAACGTAATCGTCCGGCTCGTATCCAAATGAGGATTATGACGTACTGGGAGTGTTGCCAGTGGGTGTCTCTGTGCCTCCGCGGATATCGTTCTAGCTGGCTAATAGCCTATGTGCCGTCGAAGATCATTGCATCAGCGCAACACTCGCATGGTGAACTGTATAATTTTGTCAGAGGTAACCGCCACTTAAATAATTTCGGCGTGTATCCGGTATCAGTCGTTTCTGCAACTCGGAAAGCCTATTTGAAGAATGTCAATAGGCGTGATAAGAATGTTGTTCTGTTACGGGGTGTAGTCCACTCACCACTCGTATGGTCCCCTATCCTGAGAGATAATATCAAGTTAGTGTGTCACTAGAACGCAGCCCGCTTTGGCGCGGCAGTCACTTTCAGGCCCTAGTGAGTTAGTGTAAGGGCGTTGTACTCCACTGATTTAATCTACATTCGGCCAAATCGAATGAGCATTTCTCTTCATATTTGCATCGTTGCTCACGCGTACGGATTCCCGATTTGGGCCAGCCGTTTGTGAATACATCGTTACGGTAACTGATTATGGGGAATAGTGTACGATCGCGACAACTCCGGCTCACTTTCATCATCAAACAACTAGTCCACCGTCGTTCCCCAGACGTGGTGTCAGGGATCGCCGAAATGATATCGCTTGCTAGTTTCGAGATCTGACCGCCTGACCATTACCGCCGACCTAGGCGGAGTCAAGAAAGACTGGAGTAGGACGCAAGAGACCTGGGCTGTAGTCCTGATAAACAGCGTATAGAAGTCCCATCCGACAAATTATTAGCGATAGGTAGTGGGTTTTTTAAGCGGGAATACGAGCCAGACGAGCACATGCCCACCAAGGACGGTCCGAAAGAGATTGTTTGACGGCTCTCGCTACGCTGGGTCTGATAATGACGTATTTTAGGTATATGTTCGCCCCTCACTCCATAGTAACGACTTCACCGCAGTTATATGCCCGGGTTGCGAAAATTGGAGGACTCGTTGTCATGCCATTCATCAATCCAGAATTGATTACCGCAGATACCCCCCCTGACTAGATATCAACCGATCCCAGGTGTGGTTCCCGATCGCCCCTAAACTCTCCTTTCGCCCTGACTCCTAGCATGCGACTGGGACGTCGCAGCTGCAAAAATTTCTATGGACCGAGCGGCCTTCAGGGTTGGTGTCATGCGTCGTTACTGCTCCGTTCTGTCGGTGATGTCCCCCCGGTCAGATGACGGAACCCACTAGCCCTGTGGCGGATGGTAGGATTTTCATTGCGCCCGTCATCCCGGCGCTCCTTTCCAGCACTGGTTAAACGGGCATGAGTCCGGAACTTGCCAGGAATAGAACCCAGTCCACATCCGAGTTCCCTTGTTGGATTTTACAAATTGTTCTAGGTTAACCGGCGCCCTGCCGTCCTCTGGGAACTCCGAACGGTACTGTCTTTTTAAACTGCCCCAAGCATAACTTGGTTATACTTCGCCTAAGGAGATAGAGAGTTTTAACTCTTCAGAACATCTTCATTGATGTACCGCTAAATCGCTGCCTTCGGGAAAACTTGCTGCTGAACAACTGCACGGGATCGCCGTGCTTCCGCTAGAAAGCCCGTAGCGCCGTCGCTTAACCTTGCCGATCGAACCAAAATGTGCACTTGGTCAGTGGGTTTGAGCTAAAGGTCTGCGATCTAACACAGAAAAACGCCCGGTAACGAGATTCCGGCAAGTCTCGTAGCTTTCTGGCACAATTGTTCAAGGTTAGGTGCGGTACAGCTCATTCTAGTCTCCATCGGGAAAAAACCTCCGGCGGTCAGCCGGGCACTCCAGATCGACCAAGGACCCACCGGGGTGAGGGGACGTACCGTACGGCATCATGAGATGAGCTCGAGTATGAATTCCAGGACGGCAATGCATGGGCAGTTGCTCCTATTTAAACGCCATCCTATCCTTCTTCCCTCGTTGCCTCAACCGCGGCGGGGCCCATCAAGCGCGGATTTACTTCGAGTTAGAACATCCCTCGTCTGATACCTGTTTCAGGAACCTGGTTGGCTGCCTGTCTTTGCGAGAAACCGCCTCGCACACAAGCAGGTGCCGTCATAAGGGTGGCAGGTCTGGACTAAAAATTGGGTTAGAAATTACCTCTTGCAGCTCGGATCTACGACAACTGCGTCCCAGGGGAATCATTAGCTGTCGCTAGTTCGTTCGGACGTCCCGTATGACTATCTATGTTTGTTACCTGTCAATCGAGCGTTTCGTGAGAGGTGACTGGCGCACGCCTGCGTGACCTTATGACAAGGTTGGAGTTCTCTACGGAAGTGAGATTGGCTGAACGACGATCGAACCCGATAGCAACCTTTGGCGCCCCCATTTGCTGACCCAGAAGCCGGCTCAGCTACTAGCAACCCTCACACTAACAGCTCCCCACAAATTATACTAGAATAATGGAACGGGCGCGCTGCGATAAAAATGCGATTGTAGGGAGCGTTCGGCGTAGTTTATTTATAGAGCCCCATCATCAACAAAAGTTCGGACGTCTACTTGATCAGCGCAGTTGTAATTTAGCCTCATAATCCTAATACACCCATACCACTGCGTGTGATGTCGCACCCGATCACCCCTGGCTATTTCTTTACGAGCCGATTTGCGCGTGTAAGGTATCCATATCCATTACGGTTGATACCTCAAAGCCACAAACGACAGAGTGTATAGCGAAATCCGTAGCTGTAGTTCCATCGAACCAGGTCTGCCTAGTCTTGCGTCTCAGAACACGAAGTTATATTGCACCCCCCAACGATCATATGTCAGAGCCACAATAAGGAATGTGGTACTTTATGGCACATGGCCCAGCACGTATAACCATTACCGCCCGGATGATAGCAAGGAAGCTCGGGCTCTGTCTTCAAGTAGCCGTGTACCGCTAAAACTGTTGGCCCTTAGGATATTGTTTATGCTCGGATTTTACCTGCCTGGGGCTACGATGACATAAACTGGAGGCTGAATAAAATAATCAAGGTATGTACGTTCGAGGTTATAAATGGATCGACTGCAGCTCTCACCCACTACGGTGATTGCAGTTCAACCAACACCGGCGTGTGAAGCGTTTATGACTATGGTAGAATTGTCTACGATAATATCCCATAACCCGTAAGTTTGAGGCCTCAGACATTACTAAGTCAACCTCTGAGTCGGGAAATTTACGACAGGCTAGAGCGTCGCGGCTAGATGGGCTAGCGCTCCGTTATGAGCAGGGTATGAGATAAGAATCTAGCTATAGGTGGTATTGGTCGCCATCGACCAGGATAAAAGAATTTACCGCTGATCTTTGAAGCCTTTCCTTTGCTGGGCTGAATGGGCGCATATATGGCGGATTGCACAATAACCTCGTCTACTCGTATACGGAACAGACGAATCCAGGTTATTTCGTCGCTTACATCGTCGGGTGAGCACCACTCAAAGACCTTGATCACTAACTACCTGCAAGTGTCATATGCAGAATTAGATGGAAAAGGTGGCACTTTACACGTATAGATCCCCCCGCGTAGACGACTTATAGTGGGTGCGCCCACACTTATCGTCGTACTCCCCAAAGAGCGTGCTCTCTCTTCTACCAGGTCTGACGGCTAAGCGCTCCTAGTATATCTACAAAGGTCCTCTATGATTATAAGTATTCATTTAATGAACTTAACAACAGCTTACTTCTTAGGCCTGAATAAACAGGCAATGCAAGACAAATTGCATAGATAGGCGCTAGGTCTATATGAGACCATTACACGAAGTCTAGCCGGCGTACTTGCACGCTGAACCAGTGGTCCTTAAGTCCACTGAAATACCCCTTCATGGCTAGTGGTACACACACTCTATATCCGTCCGATATGAAGCGTCTCCAAGCTGCCTTATAGCGAATCATATATTCCTAGATCCGAGGACGGCTGTGTGAATATGGCACCCATCGTTTCCGGGTATCTTACCGTCATACAAACAGCCTGCGGTTCGTGGTAATTCACTCACGAGTGCCCCTGAGTAGCAAATCCGAAAGGCAACAAATAAACCTATCCATACATCCCGCATCGGTACACACCCCTCCACTTGTCTTCATAAAATGACTACTTCTCTAGTAACGGTTAAGTATCGGTTTAGTCGGTCTGATAATTCTCCCATTTGCTGTGCTAGAGAATATCAAGAGCTCCATAATGTCATATTACAACGCGTAGATAGGACGCATGCAGATATGGGTTTATTTAGCTGGCTCATCGCGGTCACTCGCTAACAAAGACGGTTACCATTGAGACTGATGGCCCAAGTAAGAAGGAGGAACTGGAATGAACCAAGTGTCGCAATTAATGACGGCCTTACCGCTCAGGGAGAGATTAAAATAGGATGTCTACGCGGAGGCGCCCGTAGCCTAAGGGCTTTGTGCGGGTAAAATTGTTACATGCTATTGGCTATAAAAATAGCATTATGAAGCAGTCCGGACCTCACCTTCAGATCGGACTACGGTATCAAGGCGCATCGCTTGTAGCGCAGAGATTTCAGGACAATTAACACGATACCTCAGGTAATAGCCACGTTTAGGGCCAACTTTATAAAGCACGGGAAGGAAAGACGGCTTCATTCGGGGTACGTTGTTTTGTCAATATGATGGTTACTATCTGATCACAAGAATTCACTATTGCCGAGCACGGTTACTCGTTCGACGTTCGACTCCCTATGAGCTGTATCGTGAGCCTGTCCCATAGCCCCGCATATACAACAGCAACTGGCCAGTGTATTAACACAACAGCGGGTTAGGCTCACTTAGCTACGTCCGAAGCCATGGTGCGCATTCATACGGCGAACAACTATGTATCATATATGTAATGTTAGCAGTCCTAGAGGACGAAATATGAATGGCGCACCAGACGCTCTATTATGCTAAAGCCGTCTTGCGTCGTTCACTGGCCTTCGATCAGCTTACTGGGGACTCTTACTTACCCTCTCTAATTTAGGAACGGAGCAATCATATCTCTACACTGCAATGAGCTCACTCTGTTCATGCGGGCCAATCGGCCCATTCTCTTAGTCTGAGAAGTTAGTTCGGCGGATGACACCATAGAGAAACAGATAAAACGCTGTTTGGTTTAGCCTGCCGGTTAGAAGCCTGCCAGGTGAATGCGATGAGCTAAGCTCCTTGTGAACCAAGACAAAGTGTGGCCAGCGAGCACTGTGCTGCCACTCGCTTAGCAACAACCGCAACCTTTGGCATTCCCCCTTAGCATCACGCTAGCGAAACGAGACCCGACGTCCCTCCTAAACGGCCCTCAAAACCGATAATCACATGCTTTCCGACCTCTTTTTTAGAAGGCTGGGGTGCTGATGCAGTTTCGAGTCGTGCTTTCTGGTGGAGCCCTAACCCATGGAATTACGCGTATATTGGTGGGACGGTGCCGTCGGACCTGATTGGCGTAGCACTTTGAGGGTGTCGGACTCTTCAAGGTATCAACCTTGCCCCTGAGGTCATC
		</sequence>
    <sequence><taxon idref="Location_0_2_0|41.3868342865917"/>
			TTCACATGTGACCATCGGGACTCATGAGGTCGTCGGACAAATGTAAAGGCTTGCCCAATCGTGTGCGGTTGCGGCCTCAAAAGTTCCTGCGTTAACACCGTTCTCTCGTTACTCTATGCAGAGGCGATTAGTAAGCGTGCAAAAACAATTCTCCACCGCGACCCCGGGAATGTCATTCGCTTAGTACAGCGGCGTGATTCTCCAGAGTTTCTTTAGCCGGAAATGCGCACCACCATATTCTGCTACCCCGACAACGTCGTTGATCCGACCTCTGCGCATAATAGTAGGTAACGAACGTGATTGTTTGTGTGCACGCTCCCGTGAACCTGGTCAAGTTACAGGAAATGAGCGCTGATTTTTTCAGGTCAAGCAAGTACCTGCGGGAATGCTACCCCCGAGATCGAGATGAAAAACCAAAAGGAATATGATTTTTAAGTGTCAATGGCGCTGCGGTAAGTTCAGTACATTTCCCAGGGTCCCCGTACTGGAGACGTATGGAACCTTTCAATCTTCGGAGCTTCTACATGGTACATCCTATGTTGGGAATCCCTCTGTAATCTGTTCTAACAGCTAGTGCCCAGCGTCGACACCTCCGCTCCATTATATTGCTACACTACGAAGTTACCGTCTCTAGAGCTGAGGTTGGGGGTAGCTTCGACGGCTCCTAACATGACGCGATGAAGAGTATCTCCCAGTAGGACTGGCAGTGTACTCTATTGCGAAATCATCCCTACATGTAGAGTCTATAGGAAGTACTCGAATTCACTATACACAGCTGGCACCTCTACTTCTTTAGACAAACACCTCGTGGCTAAGTGCATCGCCACAGCAGCTAAATCTCCAGCGTAACGCCCAAATGACCTTCTAATGAGTCAGAACGATCCCGCTGAATGCATGAAGCGATCGTTCATGTGAGGTATGGAGTCTAACTGACAGAAGAATCAAGCTCGTCGCCACTCCCTTAGGCGAGTAAAACTGCGGGACCTCAGTAGTTTGCATCGAGTACGGGTGTGGATTAAATAACAATTAGCAGATAACGCTTTGAGTGCCCACAGCTTAGACACGGTTCGCAGGTGCTGTGTATCGTGCGTGACGTTTCAAAGGCTTCAGCCTTGCGCGCTCACTGCGCCGACTGCAGTGTCTGGGGAGCCGCATCTACGCACTCTCATGCTTCAGCTAGCTATGAAATTACTGGCGAGGCGCGAGACTTCGCGCAAACTTATGACACACGAGACACCGTACAGGTAACACCAATCTAGCCTACTTACTGCCGGGGGAGCGTTATTATGTTATAGTACAGAGCGCGGCAGTAGTAACATTCTTAAGGCGCGTTCAACGCGGTGGGAAGTGCCCATAATCTCCGGCCACGACAATTCCACCATGCCGCAAGTTATGCGGGGGCATACTTGTATACCTTTAGGCACGACGGCACCTTCAGTCAGACGGTAGCGGACCGCCCTATTTAGGTTCATGGGCTTTCCAGTGGCGACGATTGTGGCCCACCAAACCTTAGAATGGTACCGTAGTGGGGGACTGGGGTACTCGCTCTGCATCCAGGCTTTGGACAGGACGGGAACTAACGATGAGTCGGTGGGAGAAAGAAGACAAGGGCGAGCTGAGGATCCCATATTAGGACATAGAAGTAGCGTAGCCATAACCCCACGAGGCAAGGTATACCCACACGACCCAGGTGAGTGAATAGCTAAAGAACACCCAATCCGGGGTACGGCGTACTCATTGATAATAGTCGAACAAAGTCTATCACCGTACGAGTAAGGAACGTCCACTAAACACAGGTAGGATATTTTTACATTACTGAGAGAACCAAGCTTCAGAAATATCATTCTACCTCTCCATCTCCAGAGAACGTGCTAAGCGGAACTACGCAGGACTTGGACCAGTTGGCTTCTTCGCAGCCCGGCGTCGCCCCACGACGAGGATTCGTCCACAGCTAACTTAACCCACGCGTTGTGTGTTTCGATTCTCTCCGCGGTCGGACTCGAGTATAACAACGCAATTCCGGAGATCTAGTACGCAAACGCCGCAGATAACTCGATCGCCGATTCATACGACTACTGTTTGCCGAATACGTCGGTATAGCATCGATCGAAGATCAGAGCTGGGACTTCAACGCCTGCCGTAGAAGCTTTACCCAGACGAGTGAACATGAGATTAAGTCTGATTGTCCAACGAGCAGGGATGAACAGGGGTCCCAGCGCGGTCCCCTTAGTCACCAGGACTGGGCGAATCGGGCCGATAAAATTCTCTAACCCGCTTCATGGTCATGTCGAGCCAGGTCCAGGCTTGCACTATTATACTTTCGGATAAGCAGCGCGTCTTAACGCTAGACTCAGTATTTGTAATTCCCGTGGTGAGAAGGGTTATGTTGTGACACTCATATCTGAGTGCCGACGTGTCAGCTCCACACCTGAATCAGCCACCACACACGCTTGCCTCGGATAAAGGTGTCGCGACACAGAACACAGCCTACCCGTCAGCGGTCTTCAGCAAACTTAGAGTCTGAGATGTCACTTCTTGATATTTCTAACAATCTCTAGTAATCCAAGCTATCGCGGTGGGATGTACGGACGCCGATTCAATCGCAAAACCGGACACCTAAGGGGTTACCGACACGTATAGATTGTTTGTGCGGCGGTCGGCTGGCTCGGTAGTGCCTGTGTGGGGAGAAAAACAGCACGTACAGGCTATGAGCACATGAAAATATCCTCTATAGTCCGGAGACAGACAGTAATCCCGTTTGATTGCCCATACAGCGTAAACATGTCTGATATCGGACAACCGTGGGTGAGGGATAGGCACAATAACGACAGCTGGCGAGCAGTTGCGTTGGCCAAGGCGCTCGGGGAAACTATACCACTCTAGTAGGGTTGAGTCTTCCCCTGGGTAGTAGATTAAAGATGTCCCCACCAAGCCTGACTGTTGGGGGTCGGACATTATAACCACCCTTCTATGGGTGGACCACAGGAGTACTCACCTCAAGACGGTGGGGGGTAAGTATGCCAACCCGTCGTGAATGACTCCGTTCGCCTGAGCGAAATAGTCGTATATAGTTGTAGCGACCTTGGTCTAATGAGGTCGACACAGGGATTAACTGTATACGAAGAAGGGCCGTCCTCCGTAAAAATGCAAGTCGCAAAGAGAGACCTCTTCGACTGTGCCATCGTTATGATCCTGGAACTGCTCCCCACTCTTAACCCTTCTATAAAATACATCGTCTAGTAAATGCAATTATACCATAGTAAAACCAAAGGATATGGTGCACCAGACTCAGTGATCTAGATATGGCCAGCGGTCGCGGTTAGTTGCTCTCATTAGTCATGGGCGCGGGGGTGAGAATTCTTATCTACTGGATAACTCACACAAGGCAGAAGACCTTGCGCGCACGGTATCTGAGGTCATTAATACCGCAGTCAAGATTTACAGGAGGAATGCTTTGAGCTCAGTTGGAGTTTGGCGATCGAAATATAAAGATGAGGTTAGAGGGCCGGGCTTTTCTAGGATGATCGTGCACGATCGGCTTTTAGGATCTCGCTCACCTGATCAGAGTGGTTGCCCTGAGGGCAGCCCCCAAACGGCTTGACCGAAATGTTCACTTGACCGAACATGTCTTCTGCCATATTAAGTGTCGTCAACTGCCGTCATATGGGATACCGATCGTCACCGAGGTGTTAACAATGCACCTCCACCAAAACGCGGCGAACTCTATTGTGTGCTTGAAATATAGAAAGATCTATACGTCTACATGTCGTATCCCCGTCAGTGGTCCACTATGCTGAATTTACTGTGCTTCCAGCGAACCTCGAATGATTTCCAAGGTATGCGTGGATAACGTAACGCGGTACGTATCTATAGGTCAACGCGCCCCCCCAGAGATCGGTAAGCGAAATATTCACATTCCTTAGGAGGCGATGCATTTAAGTCGATATCTACCCGGGGATAGCGCGTGCCTCTCCGATTGCGATTTTGCGTCGTTCTATAATGGCCGATATGAGGGCCAAATTGGGTCTGTGTGGTCTGATGAAGTAATGGTTTGGGCTCTCGCTAAAACGACCCAAGCCTCGTCTAGAGCAGAGTCTTGGCTTATGATATCCCCTCGCTATGCTTAATATAGACTGCAGGCGTGAGGCACACGAGGAAAATTAGAGCTTCGCCGAAATGGACCGGTTACCGCCCGTCCTCCCTTCAACAACGTTTGGCCGTTCCCTACGTTTGTACCATAAGGCTTTCGGGCCGCAGTTGTCCTTGGGCAGGTCCTACTACGCATTTGTACATGTTGCTCTGTCTCTCATGCGCACAGCAAGCACAGGCCAGGACTCCGCGGCACCCAGCGGCGCACCGGTCTTATCAACTCGACCTGACACGTGATCACCCGTAGGCGAATTATAGCTGTAAGATCGGAAGTAGTTCGGTCTCGCGTGGTAAGTGCTCCAACGGGAAAGAGGCTTAACTCAGCTGCTGGCATTGTAAACCAGAATTCGTCTACGTAAAGCCCACAAAATGACCTCAAGCTTATAACGACCTCTAGCAAGACGATCCTATCAGAAAGGTGCAAGCATCCGCCGTGGATTGTCATCTCCGACCGTATTAAATGGGGGTGGCAACGGGAGAGACTGCAAGCCAGATATACCGGCGCATAAGTACAGCTGAACCCCGAACGGGGGATTACTGGACTATGAACCTGACACTACTATGCCAAGATGCGATGCACGACTGGCCACTACCTGATGCGGTCAGACGCCTATCGCGGCACCCAAAAGAGGTAGGAACACAACCTTTGGCTATCTCTGGTCGGAGACTAACCGCAGACGCCATTATACGGGGCACTTCATCTTCGTGACTTAGCGAAGTCCCCGATTCTTCGGCTGACAGCGGCATCGGATGACCGTGGCTGATATTAATAAATATGTTGACTCGAAAGCTTGTTTGTTTTCTCACGGCCTCATATCATGCGAAATCATGGCTAGGAAGCACTGGCCGGCAGGGACTAGCTTATCTGACGGAGCACAAGTCTTGATATCAAAAGAATCTTGCTCTCCGTGTTCGCAGGGCACATTCGTTTGTTAATTATACGTCTGGGCCTGGTGCCCATGAAAAGAGTCAATAACTGCAGACCGGCGATCGGCGGCCCTCAATAAAGGGAAGAATTCCGGGGAGACAAAAGCTATAAACCGGACCCTCGCACAGTTTTCAAATCCTTTTGGACGTAAGCTTTTTTGCCCGACTATTGCGTAGAAAGCGGTAATAGAGTGTTGCGGCGGGTAGTGAAGCTTCTGACGTCACAAATAGCACAGATCAAAAAAGGTTTGCACTGGAGGGAATAGCTAAGGCTAGGCCACGAACCGGGTAATGCTCCAGTGAGCGGTTTTTCACCGACGTATTTAGTGAGCATCACTCTCACCTACCAACCCACCAATCGAATCATCGCCACGAGTTTACTCCGCCTGAAACTACAAAGAAATAGAAACCGTCTGTTCACCGAGCCGCACCCATAAAGCTGAGAATATATGCCTCGTTACTTTATTTAGGGGGCATCATTTATAGGAGTATACAGGGTTAAGGGGAGTACAACGCACTCAAACAGGAGTTGTATACCGGGGGGGACCTGTGGACCATTCGAACAGTGTCGAGCACGAAGGAATCTGGGCGGAACGCACCCGGCCCCGCGTATCTACTCCGTTAAGATGGATCGCTCTGCAGATTGTCCTCACTCTGAGTTCGACACGCGGGGCCGATGCTAATCCCAGACGCAGAAGTAGAACTCAGTGTGCCCAATGCCTGAGTAAGATGGTTCAGCCCTTGCGGTTAAGGTCCTAATGGAAGCTTGGGTAGCATAGGAATCGTGACCTCTTAATAAGCTAACTTTATCCATGTAGAACGCGCGAGCCATCCGAGTGGCATATGTGGTGATACATATCTCATGTTTCTGTCGTAACTTATTGCTTATGCTGATTGATCCCGCTCTCCTATAAAGAGTTCAACACCGCATGACAAGCGTAGCCGACCACACAACTAGTAGTCCATGAGCGAAAGTGTGCTCAGCAATCTTCCGAGCGCTTGACATGGTTGATTTGCGTCCCGGAGACCAGCGCAGGTAGGGAATTGGGAAAGACTCGTCTGCCGGGACGCGCAGGGCCTTTCGATATCCTCCCTTTGTACTTCTTCAATACCTACGAGCATACTTTAAGGTGGCCCTAGCCTTCGTGCCAAGTTCAGACAGAGGAAGCGCGGTATGCGCTGAGCCAGGAGAACTCTTTGGGTAAGTACTTGCTGACTGTTGCACCAGGTTACAAACTCTAGCGAGTGCGCCCGGGAACTTGTAACGGTCGGGTTTTATGATTAGGGACCGGTGAGAAGGCGATGTGGTCAGCAGACCAATAGCACGCCATTTTTGTAGTTCTCTCTTAATCTTGTTTGGCTTAACCTTCTAGTCGCTATTATGCTGGAGCGTTGCATAGGTGTTTCGTGGATACTGCAGGTCAGGACAATGGCGTTGAAATGATTACCGTGGATCCGGCATGGCGCATGCGCATGTGAACTTCACTGAAATGGTGATAGAGCGCAGTAAATCAAATGGTTTAGTGCGTACGCCCTCAAACGCACATATGGACCTTACTTGGGATCAACGCTTGTTGCACCCATTGGGAAAGTAATGATTCATCTACCACCAACTGCTCCCGCTGTGAGCGGACGGCGAGTCTCGTATTATTGGAGGACTCCCGTACCAATCCAAGCTGGAACATTACGGTCAGGTTAGTTTTTATTTCACCTGGGGTTCAAGTTGTTCAATGTTATGGGGCAACAACCGACTGTTGACCAACCTAGAGAGTTATTGTTCAAATATGTCGTACGCAGGGGGATTCCGGTCCATTGCGATAGCGTTATACTCTATGGCAATTACCTGTTATAGACTAACAACATCGTCCCGGTCAGAGCGACTTAACGATGCCGCCCGTGCTTTGGATAGGTAACAGCTAGTCATCTTCGTCGTATTTCACGTGGGGCCCTCGTCCAATGTGAACTTACTGATGCGTTAAAGCGCATCCCTAATAGGGGGCAATTCCCGAACTCACTAGAATGCGTTCACGCGGGGCCTTTGGTCTGCTAAGAATACCGAGCCTTATCCTGGGGTAAGGTGATGTATCTGATAGTCTATTTCCACGTTCGTCCGGCGTCCGCGATCCTGGGCTCAGGATATCCCAACCTGACCGTTGGGGCCCTGAGGAAGGTATCACCACCAGCGATGGTGATTACGTAATGCATCGGCCTACAGTTACTGGCAAGCAACAGGTTTGAATGCTTATTACGGCCACTCCATTGTTTATTTGCCTTGGTTGCTGGGTTTAGGTTTAGCCCGCACGTGTTGGCGTCTCGTTTCCCATCTTGCAGTTGTCCGCGCTCATATGGAAAATGGCGAGGTTAACTGCCCGTGTCCATAGACCGGCTTTGAGTTAACGCTCATTAAGGTACATGTTGAGCCGCGTAGTACCAGATTTGAGAGGCCCATCTGATAATTTCTCACCACCCTCCAAAGTGCGGGATACCGGTAGCAGTAACCAAAGGCGCTGATATATTTTCTTGCCATTTGCTACGTTATAACCCGGATGATCACGGTGTTAATGTGCCAGGTGGGTGCTAGTCGGTGCATTAGAGACCGCCGGGAATTGCAGGACGGTCGGGGATGACGTCGCTTTGTTCGCCACCCCATCTTTACGGTCACACGAAGCACCGGCAGGTTGGGACTATTTATCTACTATCCCATACGGGGGGCACACTGTTGTCAGACCACCCCCCCAACCGTTATTGTTGATGACGATCCAACCGCTATTCCCGCTCATAACGAGCTAAGAGCCCACGCGAGCATCCGTACCTTCCAGTGGTTGAGCCGAAGCCAGCGTGGGTGCTCTGCCTCATTTTTAGGCCACCCCTGTTGTAGATCTTCGAAATATCACGCCATGTATACGAAGCTATATAGCACTATTCTGAGTCACACATCTCCCCATTCATGGCGGCCATTAATAGAGAGGCTCGCAATGTAGCTCAAGTTAACCATATAGAATGGTCAGCAACAGATACCAGACTTCGGCAGACCCATACAGATTCAACCGGCCGCTCCTGTGCCATTGAGGGCTCGCGGGGGCGTCCTGATCCACCACCCAGTCAGTGAAATAGGGGGAAGCTAACTGAACGTTAGAGTCAAGGCGCATCGGGCGTTGGAGTGTCTCGACTACATACTCATCGTTAATAAAGCGGGGCCTTGCACTGGTCGCGTAGACATAGCTAGTAGTAGTGTTGAAGTGATCGGAGAGAGAATTTATCCAGAACGCTCGAAACATCATTCGTACTGGTACAGTGGGCCAGGAAAACTGCGACTGTTGCGTAGAAATAAATCGTGAATATCTTAGAAGGTGGTAACTCTAGCTTTCGGGTAAAGTTGCAGTCCCCGATGCTGTGAGTCCAGAAATAGTATCTATTAATATTGGGAAAAGAAACGTAATCGTCCGGCTCGTATCCAAATGAGGATTATGACGTACTGGGAGTGTTGCCAGTGGGTGTCTCTGTGCCTCCGCGGATATCGTTCTAGCTGGCTAATAGCCTATGTGCCGTCGAAGATCATTGCATCAGCGCAACACTCGCATGGTGAACTGTATAATTTTGTCAGAGGTAACCGCCACTTAAATAATTTCGGCGTGTATCCGGTATCAGTCGTTTCTGCAACTCGGAAAGCCTATTTGAAGAATGTCAATAGGCGTGATAAGAATGTTGTTCTGTTACGGGGTGTAGTCCACTCACCACTCGTATGGTCCCCTATCCTGAGAGATAATATCAAGTTAGTGTGTCACTAGAACGCAGCCCGCTTTGGCGCGGCAGTCACTTTCAGGCCCTAGTGAGTTAGTGTAAGGGCGTTGTACTCCACTGATTTAATCTACATTCGGCCAAATCGAATGAGCATTTCTCTTCATATTTGCATCGTTGCTCACGCGTACGGATTCCCGATTTGGGCCAGCCGTTTGTGAATACATCGTTACGGTAACTGATTATGGGGAATAGTGTACGATCGCGACAACTCCGGCTCACTTTCATCATCAAACAACTAGTCCACCGTCGTTCCCCAGACGTGGTGTCAGGGATCGCCGAAATGATATCGCTTGCTAGTTTCGAGATCTGACCGCCTGACCATTACCGCCGACCTAGGCGGAGTCAAGAAAGACTGGAGTAGGACGCAAGAGACCTGGGCTGTAGTCCTGATAAACAGCGTATAGAAGTCCCATCCGACAAATTATTAGCGATAGGTAGTGGGTTTTTTAAGCGGGAATACGAGCCAGACGAGCACATGCCCACCAAGGACGGTCCGAAAGAGATTGTTTGACGGCTCTCGCTACGCTGGGTCTGATAATGACGTATTTTAGGTATATGTTCGCCCCTCACTCCATAGTAACGACTTCACCGCAGTTATATGCCCGGGTTGCGAAAATTGGAGGACTCGTTGTCATGCCATTCATCAATCCAGAATTGATTACCGCAGATACCCCCCCTGACTAGATATCAACCGATCCCAGGTGTGGTTCCCGATCGCCCCTAAACTCTCCTTTCGCCCTGACTCCTAGCATGCGACTGGGACGTCGCAGCTGCAAAAATTTCTATGGACCGAGCGGCCTTCAGGGTTGGTGTCATGCGTCGTTACTGCTCCGTTCTGTCGGTGATGTCCCCCCGGTCAGATGACGGAACCCACTAGCCCTGTGGCGGATGGTAGGATTTTCATTGCGCCCGTCATCCCGGCGCTCCTTTCCAGCACTGGTTAAACGGGCATGAGTCCGGAACTTGCCAGGAATAGAACCCAGTCCACATCCGAGTTCCCTTGTTGGATTTTACAAATTGTTCTAGGTTAACCGGCGCCCTGCCGTCCTCTGGGAACTCCGAACGGTACTGTCTTTTTAAACTGCCCCAAGCATAACTTGGTTATACTTCGCCTAAGGAGATAGAGAGTTTTAACTCTTCAGAACATCTTCATTGATGTACCGCTAAATCGCTGCCTTCGGGAAAACTTGCTGCTGAACAACTGCACGGGATCGCCGTGCTTCCGCTAGAAAGCCCGTAGCGCCGTCGCTTAACCTTGCCGATCGAACCAAAATGTGCACTTGGTCAGTGGGTTTGAGCTAAAGGTCTGCGATCTAACACAGAAAAACGCCCGGTAACGAGATTCCGGCAAGTCTCGTAGCTTTCTGGCACAATTGTTCAAGGTTAGGTGCGGTACAGCTCATTCTAGTCTCCATCGGGAAAAAACCTCCGGCGGTCAGCCGGGCACTCCAGATCGACCAAGGACCCACCGGGGTGAGGGGACGTACCGTACGGCATCATGAGATGAGCTCGAGTATGAATTCCAGGACGGCAATGCATGGGCAGTTGCTCCTATTTAAACGCCATCCTATCCTTCTTCCCTCGTTGCCTCAACCGCGGCGGGGCCCATCAAGCGCGGATTTACTTCGAGTTAGAACATCCCTCGTCTGATACCTGTTTCAGGAACCTGGTTGGCTGCCTGTCTTTGCGAGAAACCGCCTCGCACACAAGCAGGTGCCGTCATAAGGGTGGCAGGTCTGGACTAAAAATTGGGTTAGAAATTACCTCTTGCAGCTCGGATCTACGACAACTGCGTCCCAGGGGAATCATTAGCTGTCGCTAGTTCGTTCGGACGTCCCGTATGACTATCTATGTTTGTTACCTGTCAATCGAGCGTTTCGTGAGAGGTGACTGGCGCACGCCTGCGTGACCTTATGACAAGGTTGGAGTTCTCTACGGAAGTGAGATTGGCTGAACGACGATCGAACCCGATAGCAACCTTTGGCGCCCCCATTTGCTGACCCAGAAGCCGGCTCAGCTACTAGCAACCCTCACACTAACAGCTCCCCACAAATTATACTAGAATAATGGAACGGGCGCGCTGCGATAAAAATGCGATTGTAGGGAGCGTTCGGCGTAGTTTATTTATAGAGCCCCATCATCAACAAAAGTTCGGACGTCTACTTGATCAGCGCAGTTGTAATTTAGCCTCATAATCCTAATACACCCATACCACTGCGTGTGATGTCGCACCCGATCACCCCTGGCTATTTCTTTACGAGCCGATTTGCGCGTGTAAGGTATCCATATCCATTACGGTTGATACCTCAAAGCCACAAACGACAGAGTGTATAGCGAAATCCGTAGCTGTAGTTCCATCGAACCAGGTCTGCCTAGTCTTGCGTCTCAGAACACGAAGTTATATTGCACCCCCCAACGATCATATGTCAGAGCCACAATAAGGAATGTGGTACTTTATGGCACATGGCCCAGCACGTATAACCATTACCGCCCGGATGATAGCAAGGAAGCTCGGGCTCTGTCTTCAAGTAGCCGTGTACCGCTAAAACTGTTGGCCCTTAGGATATTGTTTATGCTCGGATTTTACCTGCCTGGGGCTACGATGACATAAACTGGAGGCTGAATAAAATAATCAAGGTATGTACGTTCGAGGTTATAAATGGATCGACTGCAGCTCTCACCCACTACGGTGATTGCAGTTCAACCAACACCGGCGTGTGAAGCGTTTATGACTATGGTAGAATTGTCTACGATAATATCCCATAACCCGTAAGTTTGAGGCCTCAGACATTACTAAGTCAACCTCTGAGTCGGGAAATTTACGACAGGCTAGAGCGTCGCGGCTAGATGGGCTAGCGCTCCGTTATGAGCAGGGTATGAGATAAGAATCTAGCTATAGGTGGTATTGGTCGCCATCGACCAGGATAAAAGAATTTACCGCTGATCTTTGAAGCCTTTCCTTTGCTGGGCTGAATGGGCGCATATATGGCGGATTGCACAATAACCTCGTCTACTCGTATACGGAACAGACGAATCCAGGTTATTTCGTCGCTTACATCGTCGGGTGAGCACCACTCAAAGACCTTGATCACTAACTACCTGCAAGTGTCATATGCAGAATTAGATGGAAAAGGTGGCACTTTACACGTATAGATCCCCCCGCGTAGACGACTTATAGTGGGTGCGCCCACACTTATCGTCGTACTCCCCAAAGAGCGTGCTCTCTCTTCTACCAGGTCTGACGGCTAAGCGCTCCTAGTATATCTACAAAGGTCCTCTATGATTATAAGTATTCATTTAATGAACTTAACAACAGCTTACTTCTTAGGCCTGAATAAACAGGCAATGCAAGACAAATTGCATAGATAGGCGCTAGGTCTATATGAGACCATTACACGAAGTCTAGCCGGCGTACTTGCACGCTGAACCAGTGGTCCTTAAGTCCACTGAAATACCCCTTCATGGCTAGTGGTACACACACTCTATATCCGTCCGATATGAAGCGTCTCCAAGCTGCCTTATAGCGAATCATATATTCCTAGATCCGAGGACGGCTGTGTGAATATGGCACCCATCGTTTCCGGGTATCTTACCGTCATACAAACAGCCTGCGGTTCGTGGTAATTCACTCACGAGTGCCCCTGAGTAGCAAATCCGAAAGGCAACAAATAAACCTATCCATACATCCCGCATCGGTACACACCCCTCCACTTGTCTTCATAAAATGACTACTTCTCTAGTAACGGTTAAGTATCGGTTTAGTCGGTCTGATAATTCTCCCATTTGCTGTGCTAGAGAATATCAAGAGCTCCATAATGTCATATTACAACGCGTAGATAGGACGCATGCAGATATGGGTTTATTTAGCTGGCTCATCGCGGTCACTCGCTAACAAAGACGGTTACCATTGAGACTGATGGCCCAAGTAAGAAGGAGGAACTGGAATGAACCAAGTGTCGCAATTAATGACGGCCTTACCGCTCAGGGAGAGATTAAAATAGGATGTCTACGCGGAGGCGCCCGTAGCCTAAGGGCTTTGTGCGGGTAAAATTGTTACATGCTATTGGCTATAAAAATAGCATTATGAAGCAGTCCGGACCTCACCTTCAGATCGGACTACGGTATCAAGGCGCATCGCTTGTAGCGCAGAGATTTCAGGACAATTAACACGATACCTCAGGTAATAGCCACGTTTAGGGCCAACTTTATAAAGCACGGGAAGGAAAGACGGCTTCATTCGGGGTACGTTGTTTTGTCAATATGATGGTTACTATCTGATCACAAGAATTCACTATTGCCGAGCACGGTTACTCGTTCGACGTTCGACTCCCTATGAGCTGTATCGTGAGCCTGTCCCATAGCCCCGCATATACAACAGCAACTGGCCAGTGTATTAACACAACAGCGGGTTAGGCTCACTTAGCTACGTCCGAAGCCATGGTGCGCATTCATACGGCGAACAACTATGTATCATATATGTAATGTTAGCAGTCCTAGAGGACGAAATATGAATGGCGCACCAGACGCTCTATTATGCTAAAGCCGTCTTGCGTCGTTCACTGGCCTTCGATCAGCTTACTGGGGACTCTTACTTACCCTCTCTAATTTAGGAACGGAGCAATCATATCTCTACACTGCAATGAGCTCACTCTGTTCATGCGGGCCAATCGGCCCATTCTCTTAGTCTGAGAAGTTAGTTCGGCGGATGACACCATAGAGAAACAGATAAAACGCTGTTTGGTTTAGCCTGCCGGTTAGAAGCCTGCCAGGTGAATGCGATGAGCTAAGCTCCTTGTGAACCAAGACAAAGTGTGGCCAGCGAGCACTGTGCTGCCACTCGCTTAGCAACAACCGCAACCTTTGGCATTCCCCCTTAGCATCACGCTAGCGAAACGAGACCCGACGTCCCTCCTAAACGGCCCTCAAAACCGATAATCACATGCTTTCCGACCTCTTTTTTAGAAGGCTGGGGTGCTGATGCAGTTTCGAGTCGTGCTTTCTGGTGGAGCCCTAACCCATGGAATTACGCGTATATTGGTGGGACGGTGCCGTCGGACCTGATTGGCGTAGCACTTTCAGGGTGTCGGACTCTTCAAGGTATCAACCTTGCCCCTGAGGTCATC
		</sequence>
    <sequence><taxon idref="Location_4_2_1|16.716690618890084"/>
			TTCACATGTGACCATCGGGACTCATGAGGTCGTCGGACAAATGTAAAGGCTTGCCCAATCGTGTGCGGTTGCGGCCTCAAAAGTTCCTGCGTTAACACCGTTCTCTCGTTACTCTATGCAGAGGCGATTAGTAAGCGTGCAAAAACAATTCTCCACCGCGACCCCGGGAATGTCATTCGCTTAGTACAGCGGCGTGATTCTCCAGAGTTTCTTTAGCCGGAAATGCGCACCACCATATTCTGCTACCCCGACAACGTCGTTGATCCGACCTCTGCGCATAATAGTAGGTAACGAACGTGATTGTTTGTGTGCACGCTCCCGTGAACCTGGTCAAGTTACAGGAAATGAGCGCTGATTTTTTCAGGTCAAGCAAGTACCTGCGGGAATGCTACCCCCGAGATCGAGATGAAAAACCAAAAGGAATATGATTTTTAAGTGTCAATGGCGCTGCGGTAAGTTCAGTACATTTCCCAGGGTCCCCGTACTGGAGACGTATGGAACCTTTCAATCTTCGGAGCTTCTACATGGTACATCCTATGTTGGGAATCCCTCTGTAATCTGTTCTAACAGCTAGTGCCCAGCGTCGACACCTCCGCTCCATTATATTGCTACACTACGAAGTTACCGTCTCTAGAGCTGAGGTTGGGGGTAGCTTCGACGGCTCCTAACATGACGCGATGAAGAGTATCTCCCAGTAGGACTGGCAGTGTACTCTATTGCGAAATCATCCCTACATGTAGAGTCTATAGGAAGTACTCGAATTCACTATACACAGCTGGCACCTCTACTTCTTTAGACAAACACCTCGTGGCTAAGTGCATCGCCACAGCAGCTAAATCTCCAGCGTAACGCCCAAATGACCTTCTAATGAGTCAGAACGATCCCGCTGAATGCATGAAGCGATCGTTCATGTGAGGTATGGAGTCTAACTGACAGAAGAATCAAGCTCGTCGCCACTCCCTTAGGCGAGTAAAACTGCGGGACCTCAGTAGTTTGCATCGAGTACGGGTGTGGATTAAATAACAATTAGCAGATAACGCTTTGAGTGCCCACAGCTTAGACACGGTTCGCAGGTGCTGTGTATCGTGCGTGACGTTTCAAAGGCTTCAGCCTTGCGCGCTCACTGCGCCGACTGCAGTGTCTGGGGAGCCGCATCTACGCACTCTCATGCTTCAGCTAGCTATGAAATTACTGGCGAGGCGCGAGACTTCGCGCAAACTTATGACACACGAGACACCGTACAGGTAACACCAATCTAGCCTACTTACTGCCGGGGGAGCGTTATTATGTTATAGTACAGAGCGCGGCAGTAGTAACATTCTTAAGGCGCGTTCAACGCGGTGGGAAGTGCCCATAATCTCCGGCCACGACAATTCCACCATGCCGCAAGTTATGCGGGGGCATACTTGTATACCTTTAGGCACGACGGCACCTTCAGTCAGACGGTAGCGGACCGCCCTATTTAGGTTCATGGGCTTTCCAGTGGCGACGATTGTGGCCCACCAAACCTTAGAATGGTACCGTAGTGGGGGACTGGGGTACTCGCTCTGCATCCAGGCTTTGGACAGGACGGGAACTAACGATGAGTCGGTGGGAGAAAGAAGACAAGGGCGAGCTGAGGATCCCATATTAGGACATAGAAGTAGCGTAGCCATAACCCCACGAGGCAAGGTATACCCACACGACCCAGGTGAGTGAATAGCTAAAGAACACCCAATCCGGGGTACGGCGTACTCATTGATAATAGTCGAACAAAGTCTATCACCGTACGAGTAAGGAACGTCCACTAAACACAGGTAGGATATTTTTACATTACTGAGAGAACCAAGCTTCAGAAATATCATTCTACCTCTCCATCTCCAGAGAACGTGCTAAGCGGAACTACGCAGGACTTGGACCAGTTGGCTTCTTCGCAGCCCGGCGTCGCCCCACGACGAGGATTCGTCCACAGCTAACTTAACCCACGCGTTGTGTGTTTCGATTCTCTCCGCGGTCGGACTCGAGTATAACAACGCAATTCCGGAGATCTAGTACGCAAACGCCGCAGATAACTCGATCGCCGATTCATACGACTACTGTTTGCCGAATACGTCGGTATAGCATCGATCGAAGATCAGAGCTGGGACTTCAACGCCTGCCGTAGAAGCTTTACCCAGACGAGTGAACATGAGATTAAGTCTGATTGTCCAACGAGCAGGGATGAACAGGGGTCCCAGCGCGGTCCCCTTAGTCACCAGGACTGGGCGAATCGGGCCGATAAAATTCTCTAACCCGCTTCATGGTCATGTCGAGCCAGGTCCAGGCTTGCACTATTATACTTTCGGATAAGCAGCGCGTCTTAACGCTAGACTCAGTATTTGTAATTCCCGTGGTGAGAAGGGTTATGTTGTGACACTCATATCTGAGTGCCGACGTGTCAGCTCCACACCTGAATCAGCCACCACACACGCTTGCCTCGGATAAAGGTGTCGCGACACAGAACACAGCCTACCCGTCAGCGGTCTTCAGCAAACTTAGAGTCTGAGATGTCACTTCTTGATATTTCTAACAATCTCTAGTAATCCAAGCTATCGCGGTGGGATGTACGGACGCCGATTCAATCGCAAAACCGGACACCTAAGGGGTTACCGACACGTATAGATTGTTTGTGCGGCGGTCGGCTGGCTCGGTAGTGCCTGTGTGGGGAGAAAAACAGCACGTACAGGCTATGAGCACATGAAAATATCCTCTATAGTCCGGAGACAGACAGTAATCCCGTTTGATTGCCCATACAGCGTAAACATGTCTGATATCGGACAACCGTGGGTGAGGGATAGGCACAATAACGACAGCTGGCGAGCAGTTGCGTTGGCCAAGGCGCTCGGGGAAACTATATCACTCTAGTAGGGTTGAGTCTTCCCCTGGGTAGTAGATTAAAGATGTCCCCACCAAGCCTGACTGTTGGGGGTCGGACATTATAACCACCCTTCTATGGGTGGACCACAGGAGTACTCACCTCAAGACGGTGGGGGGTAAGTATGCCAACCCGTCGTGAATGACTCCGTTCGCCTGAGCGAAATAGTCGTATATAGTTGTAGCGACCTTGGTCTAATGAGGTCGACACAGGGATTAACTGTATACGAAGAAGGGCCGTCCTCCGTAAAAATGCAAGTCGCAAAGAGAGACCTCTTCGACTGTGCCATCGTTATGATCCTGGAACTGCTCCCCACTCTTAACCCTTCTATAAAATACATCGTCTAGTAAATGCAATTATACCATAGTAAAACCAAAGGATATGGTGCACCAGACTCAGTGATCTAGATATGGCCAGCGGTCGCGGTTAGTTGCTCTCATTAGTCATGGGCGCGGGGGTGAGAATTCTTATCTACTGGATAACTCACACAAGGCAGAAGACCTTGCGCGCACGGTATCTGAGGTCATTAATACCGCAGTCAAGATTTACAGGAGGAATGCTTTGAGCTCAGTTGGAGTTTGGCGATCGAAATATAAAGATGAGGTTAGAGGGCCGGGCTTTTCTAGGATGATCGTGCACGATCGGCTTTTAGGATCTCGCTCACCTGATCAGAGTGGTTGCCCTGAGGGCAGCCCCCAAACGGCTTGACCGAAATGTTCACTTGACCGAACATGTCTTCTGCCATATTAAGTGTCGTCAACTGCCGTCATATGGGATACCGATCGGCACCGAGGTGTTAACAATGCACCTCCACCAAAACGCGGCGAACTCTATTGTGTGCTTGAAATATAGAAAGATCTATACGTCTACATGTCGTATCCCCGTCAGTGGTCCACTATGCTGAATTTACTGTGCTTCCAGCGAACCTCGAATGATTTCCAAGGTATGCGTGGATAACGTAACGCGGTACGTATCTATAGGTCAACGCGCCCCCCCAGAGATCGGTAAGCGAAATATTCACATTCCTTAGGAGGCGATGCATTTAAGTCGATATCTACCCGGGGATAGCGCGTGCCTCTCCGATTGCGATTTTGCGTCGTTCTATAATGGCCGATATGAGGGCCAAATTGGGTCTGTGTGGTCTGATGAAGTAATGGTTTGGGCTCTCGCTAAAACGACCCAAGCCTCGTCTAGAGCAGAGTCTTGGCTTATGATATCCCCTCGCTATGCTTAATATAGACTGCAGGCGTGAGGCACACGAGGAAAATTAGAGCTTCGCCGAAATGGACCGGTTACCGCCCGTCCTCCCTTCAACAACGTTTGGCCGTTCCCTACGTTTGTACCATAAGGCTTTCGGGCCGCAGTTGTCCTTGGGCAGGTCCTACTACGCATTTGTACATGTTGCTCTGTCTCTCATGCGCACAGCAAGCACAGGCCAGGACTCCGCGGCACCCAGCGGCGCACCGGTCTTATCAACTCGACCTGACACGTGATCACCCGTAGGCGAATTATAGCTGTAAGATCGGAAGTAGTTCGGTCTCGCGTGGTAAGTGCTCCAACGGGAAAGAGGCTTAACTCAGCTGCTGGCATTGTAAACCAGAATTCGTCTACGTAAAGCCCACAAAATGACCTCAAGCTTATAACGACCTCTAGCAAGACGATCCTATCAGAAAGGTGCAAGCATCCGCCGTGGATTGTCATCTCCGACCGTATTAAATGGGGGTGGCAACGGGAGAGACTGCAAGCCAGATATACCGGCGCATAAGTACAGCTGAACCCCGAACGGGGGATTACTGGACTATGAACCTGACACTACTATGCCAAGATGCGATGCACGACTGGCCACTACCAGATGCGGTCAGACGCCTATCGCGGCACCCAAAAGAGGTAGGAACACAACCTTTGGCTATCTCTGGTCGGAGACTAACCGCAGACGCCATTATACGGGGCACTTCATCTTCGTGACTTAGCGAAGTCCCCGATTCTTCGGCTGACAGCGGCATCGGATGACCGTGGCTGATATTAATAAATATGTTGACTCGAAAGCTTGTTTGTTTTCTCACGGCCTCATATCATGCGAAATCATGGCTAGGAAGCACTGGCCGGCAGGGACTAGCTTATCTGACGGAGCACAAGTCTTGATATCAAAAGAATCTTGCTCTCCGTGTTCGCAGGGCACATTCGTTTGTTAATTATACGTCTGGGCCTGGTGCCCATGAAAAGAGTCAATAACTGCAGACCGGCGATCGGCGGCCCTCAATAAAGGGAAGAATTCCGGGGAGACAAAAGCTATAAACCGGACCCTCGCACAGTTTTCAAATCCTTTTGGACGTAAGCTTTTTTGCCCGACTATTGCGTAGAAAGCGGTAATAGAGTGTTGCGGCGGGTAGTGAAGCTTCTGACGTCACAAATAGCACAGATCAAAAAAGGTTTGCACTGGAGGGAATAGCTAAGGCTAGGCCACGAACCGGGTAATGCTCCAGTGAGCGGTTTTTCACCGACGTATTTAGTGAGCATCACTCTCACCTACCAACCCACCAATCGAATCATCGCCACGAGTTTACTCCGCCTGAAACTACAAAGAAATAGAAACCGTCTGTTCACCGAGCCGCACCCATAAAGCTGAGAATATATGCCTCGTTACTTTATTTAGGGGGCATCATTTATAGGAGTATACAGGGTTAAGGGGAGTACAACGCACTCAAACAGGAGTTGTATACCGGGGGGGACCTGTGGACCATTCGAACAGTGTCGAGCACGAAGGAATCTGGGCGGAACGCACCCGGCCCCGCGTATCTACTCCGTTAAGATGGATCGCTCTGCAGATTGTCCTCACTCTGAGTTCGACACGCGGGGCCGATGCTAATCCCAGACGCAGAAGTAGAACTCAGTGTGCCCAATGCCTGAGTAAGATGGTTCAGCCCTTGCGGTTAAGGTCCTAATGGAAGCTTGGGTAGCATAGGAATCGTGACCTCTTAATAAGCTAACTTTATCCATGTAGAACGCGCGAGCCATCCGAGTGGCATATGTGGTGATACATATCTCATGTTTCTGTCGTAACTTATTGCTTATGCTGATTGATCCCGCTCTCCTATAAAGAGTTCAACACCGCATGACAAGCGTAGCCGACCACACAACTAGTAGTCCATGAGCGAAAGTGTGCTCAGCAATCTTCCGAGCGCTTGACATGGTTGATTTGCGTCCCGGAGACCAGCGCAGGTAGGGAATTGGGAAAGACTCGTCTGCCGGGACGCGCAGGGCCTTTCGATATCCTCCCTTTGTACTTCTTCAATACCTACGAGCATACTTTAAGGTGGCCCTAGCCTTCGTGCCAAGTTCAGACAGAGGAAGCGCGGTATGCGCTGAGCCAGGAGAACTCTTTGGGTAAGTACTTGCTGACTGTTGCACCAGGTTACAAACTCTAGCGAGTGCGCCCGGGAACTTGTAACGGTCGGGTTTTATGATTAGGGACCGGTGAGAAGGCGATGTGGTCAGCAGACCAATAGCACGCCATTTTTGTAGTTCTCTCTTAATCTTGTTTGGCTTAACCTTCTAGTCGCTATTATGCTGGAGCGTTGCATAGGTGTTTCGTGGATACTGCAGGTCAGGACAATGGCGTTGAAATGATTACCGTGGATCCGGCATGGCGCATGCGCATGTGAACTTCACTGAAATGGTGATAGAGCGCAGTAAATCAAATGGTTTAGTGCGTACGCCCTCAAACGCACATATGGACCTTACTTGGGATCAACGCTTGTTGCACCCATTGGGAAAGTAATGATTCATCTACCACCAACTGCTCCCGCTGTGAGCGGACGGCGAGTCTCGTATTATTGGAGGACTCCCGTACCAATCCAAGCTGGAACATTACGGTCAGGTTAGTTTTTATTTCACCTGGGGTTCAAGTTGTTCAATGTTATGGGGCAACAACCGACTGTTGACCAACCTAGAGAGTTATTGTTCAAATATGTCGTACGCAGGGGGATTCCGGTCCATTGCGATAGCGTTATACTCTATGGCAATTACCTGTTATAGACTAACAACATCGTCCCGGTCAGAGCGACTTAACGATGCCGCCCGTGCTTTGGATAGGTAACAGCTAGTCATCTTCGTCGTATTTCACGTGGGGCCCTCGTCCAATGTGAACTTACTGATGCGTTAAAGCGCATCCCTAATAGGGGGCAATTCCCGAACTCACTAGAATGCGTTCACGCGGGGCCTTTGGTCTGCTAAGAATACCGAGCCTTATCCTGGGGTAAGGTGATGTATCTGATAGTCTATTTCCACGTTCGTCCGGCGTCCGCGATCCTGGGCTCAGGATATCCCAACCTGACCGTTGGGGCCCTGAGGAAGGTATCACCACCAGCGATGGTGATTACGTAATGCATCGGCCTACAGTTACTGGCAAGCAACAGGTTTGAATGCTTATTACGGCCACTCCATTGTTTATTTGCCTTGGTTGCTGGGTTTAGGTTTAGCCCGCACGTGTTGGCGTCTCGTTTCCCATCTTGCAGTTGTCCGCGCTCATATGGAAAATGGCGAGGTTAACTGCCCGTGTCCATAGACCGGCTTTGAGTTAACGCTCATTAAGGTACATGTTGAGCCGCGTAGTACCAGATTTGAGAGGCCCATCTGATAATTTCTCACCACCCTCCAAAGTGCGGGATACCGGTAGCAGTAACCAAAGGCGCTGATATATTTTCTTGCCATTTGCTACGTTATAACCCGGATGATCACGGTGTTAATGTGCCAGGTGGGTGCTAGTCGGTGCATTAGAGACCGCCGGGAATTGCAGGACGGTCGGGGATGACGTCGCTTTGTTCGCCACCCCATCTTTACGGTCACACGAAGCACCGGCAGGTTGGGACTATTTATCTACTATCCCATACGGGGGGCACACTGTTGTCAGACCACCCCCCCAACCGTTATTGTTGATGACGATCCAACCGCTATTCCCGCTCATAACGAGCTAAGAGCCCACGCGAGCATCCGTACCTTCCAGTGGTTGAGCCGAAGCCAGCGTGGGTGCTCTGCCTCATTTTTAGGCCACCCCTGTTGTAGATCTTCGAAATATCACGCCATGTATACGAAGCTATATAGCACTATTCTGAGTCACACATCTCCCCATTCATGGCGGCCATTAATAGAGAGGCTCGCAATGTAGCTCAAGTTAACCATATAGAATGGTCAGCAACAGATACCAGACTTCGGCAGACCCATACAGATTCAACCGGCCGCTCCTGTGCCATTGAGGGCTCGCGGGGGCGTCCTGATCCACCACCCAGTCAGTGAAATAGGGGGAAGCTAACTGAACGTTAGAGTCAAGGCGCATCGGGCGTTGGAGTGTCTCGACTACATACTCATCGTTAATAAAGCGGGGCCTTGCACTGGTCGCGTAGACATAGCTAGTAGTAGTGTTGAAGTGATCGGAGAGAGAATTTATCCAGAACGCTCGAAACATCATTCGTACTGGTACAGTGGGCCAGGAAAACTGCGACTGTTGCGTAGAAATAAATCGTGAATATCTTAGAAGGTGGTAACTCTAGCTTTCGGGTAAAGTTGCAGTCCCCGATGCTGTGAGTCCAGAAATAGTATCTATTAATATTGGGAAAAGAAACGTAATCGTCCGGCTCGTATCCAAATGAGGATTATGACGTACTGGGAGTGTTGCCAGTGGGTGTCTCTGTGCCTCCGCGGATATCGTTCTAGCTGGCTAATAGCCTATGTGCCGTCGAAGATCATTGCATCAGCGCAACACTCGCATGGTGAACTGTATAATTTTGTCAGAGGTAACCGCCACTTAAATAATTTCGGCGTGTATCCGGTATCAGTCGTTTCTGCAACTCGGAAAGCCTATTTGAAGAATGTCAATAGGCGTGATAAGAATGTTGTTCTGTTACGGGGTGTAGTCCACTCACCACTCGTATGGTCCCCTATCCTGAGAGATAATATCAAGTTAGTGTGTCACTAGAACGCAGCCCGCTTTGGCGCGGCAGTCACTTTCAGGCCCTAGTGAGTTAGTGTAAGGGCGTTGTACTCCACTGATTTAATCTACATTCGGCCAAATCGAATGAGCATTTCTCTTCATATTTGCATCGTTGCTCACGCGTACGGATTCCCGATTTGGGCCAGCCGTTTGTGAATACATCGTTACGGTAACTGATTATGGGGAATAGTGTACGATCGCGACAACTCCGGCTCACTTTCATCATCAAACAACTAGTCCACCGTCGTTCCCCAGACGTGGTGTCAGGGATCGCCGAAATGATATCGCTTGCTAGTTTCGAGATCTGACCGCCTGACCATTACCGCCGACCTAGGCGGAGTCAAGAAAGACTGGAGTAGGACGCAAGAGACCTGGGCTGTAGTCCTGATAAACAGCGTATAGAAGTCCCATCCGACAAATTATTAGCGATAGGTAGTGGGTTTTTTAAGCGGGAATACGAGCCAGACGAGCACATGCCCACCAAGGACGGTCCGAAAGAGATTGTTTGACGGCTCTCGCTACGCTGGGTCTGATAATGACGTATTTTAGGTATATGTTCGCCCCTCACTCCATAGTAACGACTTCACCGCAGTTATATGCCCGGGTTGCGAAAATTGGAGGACTCGTTGTCATGCCATTCATCAATCCAGAATTGATTACCGCAGATACCCCCCCTGACTAGATATCAACCGATCCCAGGTGTGGTTCCCGATCGCCCCTAAACTCTCCTTTCGCCCTGACTCCTAGCATGCGACTGGGACGTCGCAGCTGCAAAAATTTCTATGGACCGAGCGGCCTTCAGGGTTGGTGTCATGCGTCGTTACTGCTCCGTTCTGTCGGTGATGTCCCCCCGGTCAGATGACGGAACCCACTAGCCCTGTGGCGGATGGTAGGATTTTCATTGCGCCCGTCATCCCGGCGCTCCTTTCCAGCACTGGTTAAACGGGCATGAGTCCGGAACTTGCCAGGAATAGAACCCAGTCCACATCCGAGTTCCCTTGTTGGATTTTACAAATTGTTCTAGGTTAACCGGCGCCCTGCCGTCCTCTGGGAACTCCGAACGGTACTGTCTTTTTAAGCTGCCCCAAGCATAACTTGGTTATACTTCGCCTAAGGAGATAGAGAGTTTTAACTCTTCAGAACATCTTCATTGATGTACCGCTAAATCGCTGCCTTCGGGAAAACTTGCTGCTGAACAACTGCACGGGATCGCCGTGCTTCCGCTAGAAAGCCCGTAGCGCCGTCGCTTAACCTTGCCGATCGAACCAAAATGTGCACTTGGTCAGTGGGTTTGAGCTAAAGGTCTGCGATCTAACACAGAAAAACGCCCGGTAACGAGATTCCGGCAAGTCTCGTAGCTTTCTGGCACAATTGTTCAAGGTTAGGTGCGGTACAGCTCATTCTAGTCTCCATCGGGAAAAAACCTCCGGCGGTCAGCCGGGCACTCCAGATCGACCAAGGACCCACCGGGGTGAGGGGACGTACCGTACGGCATCATGAGATGAGCTCGAGTATGAATTCCAGGACGGCAATGCATGGGCAGTTGCTCCTATTTAAACGCCATCCTATCCTTCTTCCCTCGTTGCCTCAACCGCGGCGGGGCCCATCAAGCGCGGATTTACTTCGAGTTAGAACATCCCTCGTCTGAGACCTGTTTCAGGAACCTGGTTGGCTGCCTGTCTTTGCGAGAAACCGCCTCGCACACAAGCAGGTGCCGTCATAAGGGTGGCAGGTCTGGACTAAAAATTGGGTTAGAAATTACCTCTTGCAGCTCGGATCTACGACAACTGCGTCCCAGGGGAATCATTAGCTGTCGCTAGTTCGTTCGGACGTCCCGTATGACTATCTATGTTTGTTACCTGTCAATCGAGCGTTTCGTGAGAGGTGACTGGCGCACGCCTGCGTGACCTTATGACAAGGTTGGAGTTCTCTACGGAAGTGAGATTGGCTGAACGACGATCGAACCCGATAGCAACCTTTGGCGCCCCCATTTGCTGACCCAGAAGCCGGCTCAGCTACTAGCAACCCTCACACTAACAGCTCCCCACAAATTATACTAGAATAATGGAACGGGCGCGCTGCGATAAAAATGCGATTGTAGAGAGCGTTCGGCGTAGTTTATTTATAGAGCCCCATCATCAACAAAAGTTCGGACGTCTACTTGATCAGCGCAGTTGTAATTTAGCCTCATAATCCTAATACACCCATACCACTGCGTGTGATGTCGCACCCGATCACCCCTGGCTATTTCTTTACGAGCCGATTTGCGCGTGTAAGGTATCCATATCCATTACGGTTGATACCTCAAAGCCACAAACGACAGAGTGTATAGCGAAATCCGTAGCTGTAGTTCCATCGAACCAGGTCTGCCTAGTCTTGCGTCTCAGAACACGAAGTTATATTGCACCCCCCAACGATCATATGTCAGAGCCACAATAAGGAATGTGGTACTTTATGGCACATGGCCCAGCACGTATAACCATTACCGCCCGGATGATAGCAAGGAAGCTCGGGCTCTGTCTTCAAGTAGCCGTGTACCGCTAAAACTGTTGGCCCTTAGGATATTGTTTATGCTCGGATTTTACCTGCCTGGGGCTACGATGACATAAACTGGAGGCTGAATAAAATAATCAAGGTATGTACGTTCGAGGTTATAAATGGATCGACTGCAGCTCTCACCCACTACGGTGATTGCAGTTCAACCAACACCGGCGTGTGAAGCGTTTATGACTATGGTAGAATTGTCTACGATAATATCCCATAACCCGTAAGTTTGAGGCCTCAGACATTACTAAGTCAACCTCTGAGTCGGGAAATTTACGACAGGCTAGAGCGTCGCGGCTAGATGGGCTAGCGCTCCGTTATGAGCAGGGTATGAGATAAGAATCTAGCTATAGGTGGTATTGGTCGCCATCGACCAGGATAAAAGAATTTACCGCTGATCTTTGAAGCCTTTCCTTTGCTGGGCTGAATGGGCGCATATATGGCGGATTGCACAATAACCTCGTCTACTCGTATACGGAACAGACGAATCCAGGTTATTTCGTCGCTTACATCGTCGGGTGAGCACCACTCAAAGACCTTGATCACTAACTACCTGCAAGTGTCATATGCAGAATTAGATGGAAAAGGTGGCACTTTACACGTATAGATCACCCCGCGTAGACGACTTATAGTGGGTGCGCCCACACTTATCGTCGTACTCCCCAAAGAGCGTGCTCTCTCTTCTACCAGGTCTGACGGCTAAGCGCTCCTAGTATATCTACAAAGGTCCTCTATGATTATAAGTATTCATTTAATGAACTTAACAACAGCTTACTTCTTAGGCCTGAATAAACAGGCAATGCAAGACAAATTGCATAGATAGGCGCTAGGTCTATATGAGACCATTACACGAAGTCTAGCCGGCGTACTTGCACGCTGAACCAGTGGTCCTTAAGTCCACTGAAATACCCCTTCATGGCTAGTGGTACACACACTCTATATCCGTCCGATATGAAGCGTCTCCAAGCTGCCTTATAGCGAATCATATATTCCTAGATCCGAGGACGGCTGTGTGAATATGGCACCCATCGTATCCGGGTATCTTACCGTCATACAAACAGCCTGCGGTTCGTGGTAATTCACTCACGAGTGCCCCTGAGTAGCAAATCCGAAAGGCAACAAATAAACCTATCCATACATCCCGCATCGGTACACACCCCTCCACTTGTCTTCATAAAATGACTACTTCTCTAGTAACGGTTAAGTATCGGTTTAGTCGGTCTGATAATTCTCCCATTTGCTGTGCTAGAGAATATCAAGAGCTCCATAATGTCATATTACAACGCGTAGATAGGACGCATGCAGATATGGGTTTATTTAGCTGGCTCATCGCGGTCACTCGCTAACAAAGACGGTTACCATTGAGACTGATGGCCCAAGTAAGAAGGAGGAACTGGAATGAACCAAGTGTCGCAATTAATGACGGCCTTACCGCTCAGGGAGAGATTAAAATAGGATGTCTACGCGGAGGCGCCCGTAGCCTAAGGGCTTTGTGCGGGTAAAATTGTTACATGCTATTGGCTATAAAAATAGCATTATGAAGCAGTCCGGACCTCACCTTCAGATCGGACTACGGTATCAAGGCGCATCGCTTGTAGCGCAGAGATTTCAGGACAATTAACACGATACCTCAGGTAATAGCCACGTTTAGGGCCAACTTTATAAAGCACGGGAAGGAAAGACGGCTTCATTCGGGGTACGTTGTTTTGTCAATATGATGGTTACTATCTGATCACAAGAATTCACTATTGCCGAGCTCGGTTACTCGTTCGACGTTCGACTCCCTATGAGCTGTATCGTGAGCCTGTCCCATAGCCCCGCATATACAACAGCAACTGGCCAGTGTATTAACACAACAGCGGGTTAGGCTCACTTAGCTACGTCCGAAGCCATGGTGCGCATTCATACGGCGAACAACTATGTATCATATATGTAATGTTAGCAGTCCTAGAGGACGAAATATGAATGGCGCACCAGACGCTCTATTATGCTAAAGCCGTCTTGCGTCGTTCACTGGCCTTCGATCAGCTTACTGGGGACTCTTACTTACCCTCTCTAATTTAGGAACGGAGCAATCATATCTCTACACTGCAATGAGCTCACTCTGTTCATGCGGGCCAATCGGCCCATTCTCTTAGTCTGAGAAGTTAGTTCGGCGGATGACACCATAGAGAAACAGATAAAACGCTGTTTGGTTTAGCCTGCCGGTTAGAAGCCTGCCAGGTGAATGCGATGAGCTAAGCTCCTTGTGAACCAAGACAAAGTGTGGCCAGCGAGCACTGTGCTGCCACTCGCTTAGCAACAACCGCAACCTTTGGCATTCCCCCTTAGCATCACGCTAGCGAAACGAGACCCGACGTCCCTCCTAAACGGCCCTCAAAACCGATAATCACATGCTTTCCGACCTCTTTTTTAGAAGGCTGGGGTGCTGATGCAGTTTCGAGTCGTGCTTTCTGGTGGAGCCCTAACCCATGGAATTACGCGTATATTGGTGGGACGGTGCCGTCGGACCTGATTGGCGTAGCACTTTGAGGGTGTCGGACTCTTCAAGGTATCAACCTTGCCCCTGAGGTCATC
		</sequence>
    <sequence><taxon idref="Location_4_3_0|19.100590588238106"/>
[truncated: 365,859 more chars]
