# Supplementary material for: Epidemic Reconstruction in a Phylogenetics Framework: Transmission Trees as Partitions of the Node Set
Source: PLoS Comput Biol. 2015 Dec 30;11(12):e1004613. doi: 10.1371/journal.pcbi.1004613 (PMC4701012; doi:10.1371/journal.pcbi.1004613)
Supplement: S1 Data — BEAST input file for all WHC analyses of all simulated datasets. (ZIP) [file pcbi.1004613.s006.zip › S1_Data/wcc_X_7_prior_6.xml]

<!-- Generated by BEAUTi v1.8.0 Prerelease r5934                             -->
<!--       by Alexei J. Drummond, Andrew Rambaut and Marc A. Suchard         -->
<!--       Department of Computer Science, University of Auckland and        -->
<!--       Institute of Evolutionary Biology, University of Edinburgh        -->
<!--       David Geffen School of Medicine, University of California, Los Angeles-->
<!--       http://beast.bio.ed.ac.uk/                                        -->
<!-- BEAUTi output modified for transmission tree reconstruction by OldMacDonald 4-->
<!--        by Matthew Hall, University of Edinburgh-->
<beast>
  <!-- The list of taxa to be analysed (can also include dates/ages).          -->
  <!-- ntax=49                                                                 -->
  <taxa id="taxa">
    <taxon id="Location_0_0_0|31.4567755541372">
      <date value="31.45677555" direction="forwards" units="days"/>
      <attr name="caseID">Location_0_0_0</attr>
    </taxon>
    <taxon id="Location_0_0_1|35.39176470112537">
      <date value="35.3917647" direction="forwards" units="days"/>
      <attr name="caseID">Location_0_0_1</attr>
    </taxon>
    <taxon id="Location_0_1_0|26.578576310592062">
      <date value="26.57857631" direction="forwards" units="days"/>
      <attr name="caseID">Location_0_1_0</attr>
    </taxon>
    <taxon id="Location_0_1_1|30.82792398296148">
      <date value="30.82792398" direction="forwards" units="days"/>
      <attr name="caseID">Location_0_1_1</attr>
    </taxon>
    <taxon id="Location_0_2_0|32.72041345942414">
      <date value="32.72041346" direction="forwards" units="days"/>
      <attr name="caseID">Location_0_2_0</attr>
    </taxon>
    <taxon id="Location_0_2_1|33.864948124065705">
      <date value="33.86494812" direction="forwards" units="days"/>
      <attr name="caseID">Location_0_2_1</attr>
    </taxon>
    <taxon id="Location_0_3_0|40.505580967802835">
      <date value="40.50558097" direction="forwards" units="days"/>
      <attr name="caseID">Location_0_3_0</attr>
    </taxon>
    <taxon id="Location_0_3_1|46.711074325094835">
      <date value="46.71107433" direction="forwards" units="days"/>
      <attr name="caseID">Location_0_3_1</attr>
    </taxon>
    <taxon id="Location_0_4_0|31.824792555435284">
      <date value="31.82479256" direction="forwards" units="days"/>
      <attr name="caseID">Location_0_4_0</attr>
    </taxon>
    <taxon id="Location_0_4_1|39.66632550249878">
      <date value="39.6663255" direction="forwards" units="days"/>
      <attr name="caseID">Location_0_4_1</attr>
    </taxon>
    <taxon id="Location_1_0_0|30.675632125274635">
      <date value="30.67563213" direction="forwards" units="days"/>
      <attr name="caseID">Location_1_0_0</attr>
    </taxon>
    <taxon id="Location_1_0_1|28.896942595484926">
      <date value="28.8969426" direction="forwards" units="days"/>
      <attr name="caseID">Location_1_0_1</attr>
    </taxon>
    <taxon id="Location_1_1_0|31.90251316882907">
      <date value="31.90251317" direction="forwards" units="days"/>
      <attr name="caseID">Location_1_1_0</attr>
    </taxon>
    <taxon id="Location_1_2_0|38.05552913979104">
      <date value="38.05552914" direction="forwards" units="days"/>
      <attr name="caseID">Location_1_2_0</attr>
    </taxon>
    <taxon id="Location_1_2_1|29.427578551733138">
      <date value="29.42757855" direction="forwards" units="days"/>
      <attr name="caseID">Location_1_2_1</attr>
    </taxon>
    <taxon id="Location_1_3_0|24.014214650380097">
      <date value="24.01421465" direction="forwards" units="days"/>
      <attr name="caseID">Location_1_3_0</attr>
    </taxon>
    <taxon id="Location_1_3_1|32.33678996741503">
      <date value="32.33678997" direction="forwards" units="days"/>
      <attr name="caseID">Location_1_3_1</attr>
    </taxon>
    <taxon id="Location_1_4_0|32.98715603998433">
      <date value="32.98715604" direction="forwards" units="days"/>
      <attr name="caseID">Location_1_4_0</attr>
    </taxon>
    <taxon id="Location_1_4_1|36.81370781089408">
      <date value="36.81370781" direction="forwards" units="days"/>
      <attr name="caseID">Location_1_4_1</attr>
    </taxon>
    <taxon id="Location_2_0_0|30.35841117933671">
      <date value="30.35841118" direction="forwards" units="days"/>
      <attr name="caseID">Location_2_0_0</attr>
    </taxon>
    <taxon id="Location_2_0_1|29.042373041152864">
      <date value="29.04237304" direction="forwards" units="days"/>
      <attr name="caseID">Location_2_0_1</attr>
    </taxon>
    <taxon id="Location_2_1_0|32.23879345559873">
      <date value="32.23879346" direction="forwards" units="days"/>
      <attr name="caseID">Location_2_1_0</attr>
    </taxon>
    <taxon id="Location_2_1_1|32.663386558577216">
      <date value="32.66338656" direction="forwards" units="days"/>
      <attr name="caseID">Location_2_1_1</attr>
    </taxon>
    <taxon id="Location_2_2_0|31.124428186735933">
      <date value="31.12442819" direction="forwards" units="days"/>
      <attr name="caseID">Location_2_2_0</attr>
    </taxon>
    <taxon id="Location_2_2_1|27.710257767315348">
      <date value="27.71025777" direction="forwards" units="days"/>
      <attr name="caseID">Location_2_2_1</attr>
    </taxon>
    <taxon id="Location_2_3_0|38.64503884938405">
      <date value="38.64503885" direction="forwards" units="days"/>
      <attr name="caseID">Location_2_3_0</attr>
    </taxon>
    <taxon id="Location_2_3_1|29.26830867338135">
      <date value="29.26830867" direction="forwards" units="days"/>
      <attr name="caseID">Location_2_3_1</attr>
    </taxon>
    <taxon id="Location_2_4_0|23.71685116248719">
      <date value="23.71685116" direction="forwards" units="days"/>
      <attr name="caseID">Location_2_4_0</attr>
    </taxon>
    <taxon id="Location_2_4_1|26.92081623801819">
      <date value="26.92081624" direction="forwards" units="days"/>
      <attr name="caseID">Location_2_4_1</attr>
    </taxon>
    <taxon id="Location_3_0_0|38.077330284269046">
      <date value="38.07733028" direction="forwards" units="days"/>
      <attr name="caseID">Location_3_0_0</attr>
    </taxon>
    <taxon id="Location_3_0_1|30.372448552939826">
      <date value="30.37244855" direction="forwards" units="days"/>
      <attr name="caseID">Location_3_0_1</attr>
    </taxon>
    <taxon id="Location_3_1_0|32.99337944150378">
      <date value="32.99337944" direction="forwards" units="days"/>
      <attr name="caseID">Location_3_1_0</attr>
    </taxon>
    <taxon id="Location_3_1_1|26.251833473722623">
      <date value="26.25183347" direction="forwards" units="days"/>
      <attr name="caseID">Location_3_1_1</attr>
    </taxon>
    <taxon id="Location_3_2_0|40.81945034319476">
      <date value="40.81945034" direction="forwards" units="days"/>
      <attr name="caseID">Location_3_2_0</attr>
    </taxon>
    <taxon id="Location_3_2_1|34.38423520060296">
      <date value="34.3842352" direction="forwards" units="days"/>
      <attr name="caseID">Location_3_2_1</attr>
    </taxon>
    <taxon id="Location_3_3_0|20.36111139576329">
      <date value="20.3611114" direction="forwards" units="days"/>
      <attr name="caseID">Location_3_3_0</attr>
    </taxon>
    <taxon id="Location_3_3_1|16.016925033261682">
      <date value="16.01692503" direction="forwards" units="days"/>
      <attr name="caseID">Location_3_3_1</attr>
    </taxon>
    <taxon id="Location_3_4_0|18.41908164565791">
      <date value="18.41908165" direction="forwards" units="days"/>
      <attr name="caseID">Location_3_4_0</attr>
    </taxon>
    <taxon id="Location_3_4_1|11.909204084094242">
      <date value="11.90920408" direction="forwards" units="days"/>
      <attr name="caseID">Location_3_4_1</attr>
    </taxon>
    <taxon id="Location_4_0_0|39.889132318582234">
      <date value="39.88913232" direction="forwards" units="days"/>
      <attr name="caseID">Location_4_0_0</attr>
    </taxon>
    <taxon id="Location_4_0_1|37.21278674684415">
      <date value="37.21278675" direction="forwards" units="days"/>
      <attr name="caseID">Location_4_0_1</attr>
    </taxon>
    <taxon id="Location_4_1_0|45.21815094044803">
      <date value="45.21815094" direction="forwards" units="days"/>
      <attr name="caseID">Location_4_1_0</attr>
    </taxon>
    <taxon id="Location_4_1_1|39.96471418542939">
      <date value="39.96471419" direction="forwards" units="days"/>
      <attr name="caseID">Location_4_1_1</attr>
    </taxon>
    <taxon id="Location_4_2_0|33.457670026190286">
      <date value="33.45767003" direction="forwards" units="days"/>
      <attr name="caseID">Location_4_2_0</attr>
    </taxon>
    <taxon id="Location_4_2_1|28.587538767796758">
      <date value="28.58753877" direction="forwards" units="days"/>
      <attr name="caseID">Location_4_2_1</attr>
    </taxon>
    <taxon id="Location_4_3_0|23.042966439780127">
      <date value="23.04296644" direction="forwards" units="days"/>
      <attr name="caseID">Location_4_3_0</attr>
    </taxon>
    <taxon id="Location_4_3_1|32.89449310454807">
      <date value="32.8944931" direction="forwards" units="days"/>
      <attr name="caseID">Location_4_3_1</attr>
    </taxon>
    <taxon id="Location_4_4_0|29.676086228362323">
      <date value="29.67608623" direction="forwards" units="days"/>
      <attr name="caseID">Location_4_4_0</attr>
    </taxon>
    <taxon id="Location_4_4_1|35.22022275563016">
      <date value="35.22022276" direction="forwards" units="days"/>
      <attr name="caseID">Location_4_4_1</attr>
    </taxon>
  </taxa>
  <!-- The sequence alignment (each sequence refers to a taxon above).         -->
  <!-- ntax=49 nchar=14000                                                      -->
  <alignment id="alignment" dataType="nucleotide">
    <sequence><taxon idref="Location_3_4_1|11.909204084094242"/>???</sequence>
    <sequence><taxon idref="Location_3_4_0|18.41908164565791"/>???</sequence>
    <sequence><taxon idref="Location_3_3_1|16.016925033261682"/>???</sequence>
    <sequence><taxon idref="Location_1_3_0|24.014214650380097"/>???</sequence>
    <sequence><taxon idref="Location_1_3_1|32.33678996741503"/>???</sequence>
    <sequence><taxon idref="Location_1_4_1|36.81370781089408"/>???</sequence>
    <sequence><taxon idref="Location_2_2_0|31.124428186735933"/>???</sequence>
    <sequence><taxon idref="Location_3_1_0|32.99337944150378"/>???</sequence>
    <sequence><taxon idref="Location_0_4_0|31.824792555435284"/>???</sequence>
    <sequence><taxon idref="Location_1_2_1|29.427578551733138"/>???</sequence>
    <sequence><taxon idref="Location_1_1_0|31.90251316882907"/>???</sequence>
    <sequence><taxon idref="Location_0_2_0|32.72041345942414"/>???</sequence>
    <sequence><taxon idref="Location_1_0_0|30.675632125274635"/>???</sequence>
    <sequence><taxon idref="Location_3_0_1|30.372448552939826"/>???</sequence>
    <sequence><taxon idref="Location_3_0_0|38.077330284269046"/>???</sequence>
    <sequence><taxon idref="Location_4_0_1|37.21278674684415"/>???</sequence>
    <sequence><taxon idref="Location_4_1_0|45.21815094044803"/>???</sequence>
    <sequence><taxon idref="Location_4_0_0|39.889132318582234"/>???</sequence>
    <sequence><taxon idref="Location_2_0_1|29.042373041152864"/>???</sequence>
    <sequence><taxon idref="Location_2_0_0|30.35841117933671"/>???</sequence>
    <sequence><taxon idref="Location_0_0_0|31.4567755541372"/>???</sequence>
    <sequence><taxon idref="Location_0_0_1|35.39176470112537"/>???</sequence>
    <sequence><taxon idref="Location_1_0_1|28.896942595484926"/>???</sequence>
    <sequence><taxon idref="Location_0_1_0|26.578576310592062"/>???</sequence>
    <sequence><taxon idref="Location_1_2_0|38.05552913979104"/>???</sequence>
    <sequence><taxon idref="Location_0_1_1|30.82792398296148"/>???</sequence>
    <sequence><taxon idref="Location_2_2_1|27.710257767315348"/>???</sequence>
    <sequence><taxon idref="Location_0_2_1|33.864948124065705"/>???</sequence>
    <sequence><taxon idref="Location_0_3_0|40.505580967802835"/>???</sequence>
    <sequence><taxon idref="Location_2_1_0|32.23879345559873"/>???</sequence>
    <sequence><taxon idref="Location_2_4_1|26.92081623801819"/>???</sequence>
    <sequence><taxon idref="Location_2_3_1|29.26830867338135"/>???</sequence>
    <sequence><taxon idref="Location_2_3_0|38.64503884938405"/>???</sequence>
    <sequence><taxon idref="Location_1_4_0|32.98715603998433"/>???</sequence>
    <sequence><taxon idref="Location_0_4_1|39.66632550249878"/>???</sequence>
    <sequence><taxon idref="Location_0_3_1|46.711074325094835"/>???</sequence>
    <sequence><taxon idref="Location_2_4_0|23.71685116248719"/>???</sequence>
    <sequence><taxon idref="Location_3_3_0|20.36111139576329"/>???</sequence>
    <sequence><taxon idref="Location_4_2_1|28.587538767796758"/>???</sequence>
    <sequence><taxon idref="Location_3_2_1|34.38423520060296"/>???</sequence>
    <sequence><taxon idref="Location_3_2_0|40.81945034319476"/>???</sequence>
    <sequence><taxon idref="Location_4_2_0|33.457670026190286"/>???</sequence>
    <sequence><taxon idref="Location_4_1_1|39.96471418542939"/>???</sequence>
    <sequence><taxon idref="Location_3_1_1|26.251833473722623"/>???</sequence>
    <sequence><taxon idref="Location_2_1_1|32.663386558577216"/>???</sequence>
    <sequence><taxon idref="Location_4_3_0|23.042966439780127"/>???</sequence>
    <sequence><taxon idref="Location_4_3_1|32.89449310454807"/>???</sequence>
    <sequence><taxon idref="Location_4_4_0|29.676086228362323"/>???</sequence>
    <sequence><taxon idref="Location_4_4_1|35.22022275563016"/>???</sequence>
  </alignment>
  <!-- The unique patterns from 1 to end                                       -->
  <!-- npatterns=213                                                           -->
  <!-- This is a simple constant population size coalescent model              -->
  <!-- that is used to generate an initial tree for the chain.                 -->
  <constantSize id="initialDemo" units="years">
    <populationSize>
      <parameter id="initialDemo.popSize" value="100.0"/>
    </populationSize>
  </constantSize>
  <!-- Generate a random starting tree under the coalescent process            -->
  <coalescentSimulator id="startingTree">
    <taxa idref="taxa"/>
    <constantSize idref="initialDemo"/>
  </coalescentSimulator>
  <!-- Generate a tree model                                                   -->
  <partitionedTreeModel id="treeModel">
    <coalescentTree idref="startingTree"/>
    <rootHeight>
      <parameter id="treeModel.rootHeight"/>
    </rootHeight>
    <nodeHeights internalNodes="true">
      <parameter id="treeModel.internalNodeHeights"/>
    </nodeHeights>
    <nodeHeights internalNodes="true" rootNode="true">
      <parameter id="treeModel.allInternalNodeHeights"/>
    </nodeHeights>
  </partitionedTreeModel>
  <!-- Generate a gmrfSkyrideLikelihood for GMRF Bayesian Skyride process      -->
  <!-- The strict clock (Uniform rates across branches)                        -->
  <strictClockBranchRates id="branchRates">
    <rate>
      <parameter id="clock.rate" value="1E-5" lower="0.0"/>
    </rate>
  </strictClockBranchRates>
  <!-- The HKY substitution model (Hasegawa, Kishino & Yano, 1985)             -->
  <HKYModel id="hky">
    <frequencies>
      <frequencyModel dataType="nucleotide">
        <frequencies>
          <parameter id="frequencies" value="0.25 0.25 0.25 0.25"/>
        </frequencies>
      </frequencyModel>
    </frequencies>
    <kappa>
      <parameter id="kappa" value="2.0" lower="0.0"/>
    </kappa>
  </HKYModel>
  <!-- site model                                                              -->
  <siteModel id="siteModel">
    <substitutionModel>
      <HKYModel idref="hky"/>
    </substitutionModel>
  </siteModel>
  <!-- Likelihood for tree given sequence data                                 -->
  <treeLikelihood id="treeLikelihood" useAmbiguities="false">
    <treeModel idref="treeModel"/>
    <siteModel idref="siteModel"/>
    <strictClockBranchRates idref="branchRates"/>
    <alignment idref="alignment"/>
  </treeLikelihood>
  <!-- Define operators                                                        -->
  <!-- Epidemiological information about the clinical cases that the sequences were taken from-->
  <categoryOutbreak id="outbreak" hasLatentPeriods="true" hasGeography="true">
    <infectiousPeriodPrior>
      <normalPeriodPriorDistribution id="inf1dist" log="false" mu="10" lambda="0.01" alpha="1" beta="1"/>
    </infectiousPeriodPrior>
    <latentPeriods>
      <parameter value="0.0001" lower="0" id="lat1.latPeriod"/>
    </latentPeriods>
    <taxa idref="taxa"/>
    <categoryCase wasEverInfected="true" caseID="Location_0_0_0" id="FarmLocation_0_0_0" infectiousCategory="inf1dist" latentCategory="lat1.latPeriod" examTime="31.45677555" cullTime="31.45677555">
      <infectionTimeBranchPosition>
        <parameter value="0.5" id="Location_0_0_0_bp" upper="1" lower="0.0"/>
      </infectionTimeBranchPosition>
      <spatialCoordinates>
        <parameter value="0.1 0.1" dimension="2"/>
      </spatialCoordinates>
      <taxon idref="Location_0_0_0|31.4567755541372"/>
    </categoryCase>
    <categoryCase wasEverInfected="true" caseID="Location_0_0_1" id="FarmLocation_0_0_1" infectiousCategory="inf1dist" latentCategory="lat1.latPeriod" examTime="35.3917647" cullTime="35.3917647">
      <infectionTimeBranchPosition>
        <parameter value="0.5" id="Location_0_0_1_bp" upper="1" lower="0.0"/>
      </infectionTimeBranchPosition>
      <spatialCoordinates>
        <parameter value="0.1 0.1" dimension="2"/>
      </spatialCoordinates>
      <taxon idref="Location_0_0_1|35.39176470112537"/>
    </categoryCase>
    <categoryCase wasEverInfected="true" caseID="Location_0_1_0" id="FarmLocation_0_1_0" infectiousCategory="inf1dist" latentCategory="lat1.latPeriod" examTime="26.57857631" cullTime="26.57857631">
      <infectionTimeBranchPosition>
        <parameter value="0.5" id="Location_0_1_0_bp" upper="1" lower="0.0"/>
      </infectionTimeBranchPosition>
      <spatialCoordinates>
        <parameter value="0.3 0.1" dimension="2"/>
      </spatialCoordinates>
      <taxon idref="Location_0_1_0|26.578576310592062"/>
    </categoryCase>
    <categoryCase wasEverInfected="true" caseID="Location_0_1_1" id="FarmLocation_0_1_1" infectiousCategory="inf1dist" latentCategory="lat1.latPeriod" examTime="30.82792398" cullTime="30.82792398">
      <infectionTimeBranchPosition>
        <parameter value="0.5" id="Location_0_1_1_bp" upper="1" lower="0.0"/>
      </infectionTimeBranchPosition>
      <spatialCoordinates>
        <parameter value="0.3 0.1" dimension="2"/>
      </spatialCoordinates>
      <taxon idref="Location_0_1_1|30.82792398296148"/>
    </categoryCase>
    <categoryCase wasEverInfected="true" caseID="Location_0_2_0" id="FarmLocation_0_2_0" infectiousCategory="inf1dist" latentCategory="lat1.latPeriod" examTime="32.72041346" cullTime="32.72041346">
      <infectionTimeBranchPosition>
        <parameter value="0.5" id="Location_0_2_0_bp" upper="1" lower="0.0"/>
      </infectionTimeBranchPosition>
      <spatialCoordinates>
        <parameter value="0.5 0.1" dimension="2"/>
      </spatialCoordinates>
      <taxon idref="Location_0_2_0|32.72041345942414"/>
    </categoryCase>
    <categoryCase wasEverInfected="true" caseID="Location_0_2_1" id="FarmLocation_0_2_1" infectiousCategory="inf1dist" latentCategory="lat1.latPeriod" examTime="33.86494812" cullTime="33.86494812">
      <infectionTimeBranchPosition>
        <parameter value="0.5" id="Location_0_2_1_bp" upper="1" lower="0.0"/>
      </infectionTimeBranchPosition>
      <spatialCoordinates>
        <parameter value="0.5 0.1" dimension="2"/>
      </spatialCoordinates>
      <taxon idref="Location_0_2_1|33.864948124065705"/>
    </categoryCase>
    <categoryCase wasEverInfected="true" caseID="Location_0_3_0" id="FarmLocation_0_3_0" infectiousCategory="inf1dist" latentCategory="lat1.latPeriod" examTime="40.50558097" cullTime="40.50558097">
      <infectionTimeBranchPosition>
        <parameter value="0.5" id="Location_0_3_0_bp" upper="1" lower="0.0"/>
      </infectionTimeBranchPosition>
      <spatialCoordinates>
        <parameter value="0.7 0.1" dimension="2"/>
      </spatialCoordinates>
      <taxon idref="Location_0_3_0|40.505580967802835"/>
    </categoryCase>
    <categoryCase wasEverInfected="true" caseID="Location_0_3_1" id="FarmLocation_0_3_1" infectiousCategory="inf1dist" latentCategory="lat1.latPeriod" examTime="46.71107433" cullTime="46.71107433">
      <infectionTimeBranchPosition>
        <parameter value="0.5" id="Location_0_3_1_bp" upper="1" lower="0.0"/>
      </infectionTimeBranchPosition>
      <spatialCoordinates>
        <parameter value="0.7 0.1" dimension="2"/>
      </spatialCoordinates>
      <taxon idref="Location_0_3_1|46.711074325094835"/>
    </categoryCase>
    <categoryCase wasEverInfected="true" caseID="Location_0_4_0" id="FarmLocation_0_4_0" infectiousCategory="inf1dist" latentCategory="lat1.latPeriod" examTime="31.82479256" cullTime="31.82479256">
      <infectionTimeBranchPosition>
        <parameter value="0.5" id="Location_0_4_0_bp" upper="1" lower="0.0"/>
      </infectionTimeBranchPosition>
      <spatialCoordinates>
        <parameter value="0.9 0.1" dimension="2"/>
      </spatialCoordinates>
      <taxon idref="Location_0_4_0|31.824792555435284"/>
    </categoryCase>
    <categoryCase wasEverInfected="true" caseID="Location_0_4_1" id="FarmLocation_0_4_1" infectiousCategory="inf1dist" latentCategory="lat1.latPeriod" examTime="39.6663255" cullTime="39.6663255">
      <infectionTimeBranchPosition>
        <parameter value="0.5" id="Location_0_4_1_bp" upper="1" lower="0.0"/>
      </infectionTimeBranchPosition>
      <spatialCoordinates>
        <parameter value="0.9 0.1" dimension="2"/>
      </spatialCoordinates>
      <taxon idref="Location_0_4_1|39.66632550249878"/>
    </categoryCase>
    <categoryCase wasEverInfected="true" caseID="Location_1_0_0" id="FarmLocation_1_0_0" infectiousCategory="inf1dist" latentCategory="lat1.latPeriod" examTime="30.67563213" cullTime="30.67563213">
      <infectionTimeBranchPosition>
        <parameter value="0.5" id="Location_1_0_0_bp" upper="1" lower="0.0"/>
      </infectionTimeBranchPosition>
      <spatialCoordinates>
        <parameter value="0.1 0.3" dimension="2"/>
      </spatialCoordinates>
      <taxon idref="Location_1_0_0|30.675632125274635"/>
    </categoryCase>
    <categoryCase wasEverInfected="true" caseID="Location_1_0_1" id="FarmLocation_1_0_1" infectiousCategory="inf1dist" latentCategory="lat1.latPeriod" examTime="28.8969426" cullTime="28.8969426">
      <infectionTimeBranchPosition>
        <parameter value="0.5" id="Location_1_0_1_bp" upper="1" lower="0.0"/>
      </infectionTimeBranchPosition>
      <spatialCoordinates>
        <parameter value="0.1 0.3" dimension="2"/>
      </spatialCoordinates>
      <taxon idref="Location_1_0_1|28.896942595484926"/>
    </categoryCase>
    <categoryCase wasEverInfected="true" caseID="Location_1_1_0" id="FarmLocation_1_1_0" infectiousCategory="inf1dist" latentCategory="lat1.latPeriod" examTime="31.90251317" cullTime="31.90251317">
      <infectionTimeBranchPosition>
        <parameter value="0.5" id="Location_1_1_0_bp" upper="1" lower="0.0"/>
      </infectionTimeBranchPosition>
      <spatialCoordinates>
        <parameter value="0.3 0.3" dimension="2"/>
      </spatialCoordinates>
      <taxon idref="Location_1_1_0|31.90251316882907"/>
    </categoryCase>
    <categoryCase wasEverInfected="false" caseID="Location_1_1_1" id="FarmLocation_1_1_1">
      <spatialCoordinates>
        <parameter value="0.3 0.3" dimension="2"/>
      </spatialCoordinates>
    </categoryCase>
    <categoryCase wasEverInfected="true" caseID="Location_1_2_0" id="FarmLocation_1_2_0" infectiousCategory="inf1dist" latentCategory="lat1.latPeriod" examTime="38.05552914" cullTime="38.05552914">
      <infectionTimeBranchPosition>
        <parameter value="0.5" id="Location_1_2_0_bp" upper="1" lower="0.0"/>
      </infectionTimeBranchPosition>
      <spatialCoordinates>
        <parameter value="0.5 0.3" dimension="2"/>
      </spatialCoordinates>
      <taxon idref="Location_1_2_0|38.05552913979104"/>
    </categoryCase>
    <categoryCase wasEverInfected="true" caseID="Location_1_2_1" id="FarmLocation_1_2_1" infectiousCategory="inf1dist" latentCategory="lat1.latPeriod" examTime="29.42757855" cullTime="29.42757855">
      <infectionTimeBranchPosition>
        <parameter value="0.5" id="Location_1_2_1_bp" upper="1" lower="0.0"/>
      </infectionTimeBranchPosition>
      <spatialCoordinates>
        <parameter value="0.5 0.3" dimension="2"/>
      </spatialCoordinates>
      <taxon idref="Location_1_2_1|29.427578551733138"/>
    </categoryCase>
    <categoryCase wasEverInfected="true" caseID="Location_1_3_0" id="FarmLocation_1_3_0" infectiousCategory="inf1dist" latentCategory="lat1.latPeriod" examTime="24.01421465" cullTime="24.01421465">
      <infectionTimeBranchPosition>
        <parameter value="0.5" id="Location_1_3_0_bp" upper="1" lower="0.0"/>
      </infectionTimeBranchPosition>
      <spatialCoordinates>
        <parameter value="0.7 0.3" dimension="2"/>
      </spatialCoordinates>
      <taxon idref="Location_1_3_0|24.014214650380097"/>
    </categoryCase>
    <categoryCase wasEverInfected="true" caseID="Location_1_3_1" id="FarmLocation_1_3_1" infectiousCategory="inf1dist" latentCategory="lat1.latPeriod" examTime="32.33678997" cullTime="32.33678997">
      <infectionTimeBranchPosition>
        <parameter value="0.5" id="Location_1_3_1_bp" upper="1" lower="0.0"/>
      </infectionTimeBranchPosition>
      <spatialCoordinates>
        <parameter value="0.7 0.3" dimension="2"/>
      </spatialCoordinates>
      <taxon idref="Location_1_3_1|32.33678996741503"/>
    </categoryCase>
    <categoryCase wasEverInfected="true" caseID="Location_1_4_0" id="FarmLocation_1_4_0" infectiousCategory="inf1dist" latentCategory="lat1.latPeriod" examTime="32.98715604" cullTime="32.98715604">
      <infectionTimeBranchPosition>
        <parameter value="0.5" id="Location_1_4_0_bp" upper="1" lower="0.0"/>
      </infectionTimeBranchPosition>
      <spatialCoordinates>
        <parameter value="0.9 0.3" dimension="2"/>
      </spatialCoordinates>
      <taxon idref="Location_1_4_0|32.98715603998433"/>
    </categoryCase>
    <categoryCase wasEverInfected="true" caseID="Location_1_4_1" id="FarmLocation_1_4_1" infectiousCategory="inf1dist" latentCategory="lat1.latPeriod" examTime="36.81370781" cullTime="36.81370781">
      <infectionTimeBranchPosition>
        <parameter value="0.5" id="Location_1_4_1_bp" upper="1" lower="0.0"/>
      </infectionTimeBranchPosition>
      <spatialCoordinates>
        <parameter value="0.9 0.3" dimension="2"/>
      </spatialCoordinates>
      <taxon idref="Location_1_4_1|36.81370781089408"/>
    </categoryCase>
    <categoryCase wasEverInfected="true" caseID="Location_2_0_0" id="FarmLocation_2_0_0" infectiousCategory="inf1dist" latentCategory="lat1.latPeriod" examTime="30.35841118" cullTime="30.35841118">
      <infectionTimeBranchPosition>
        <parameter value="0.5" id="Location_2_0_0_bp" upper="1" lower="0.0"/>
      </infectionTimeBranchPosition>
      <spatialCoordinates>
        <parameter value="0.1 0.5" dimension="2"/>
      </spatialCoordinates>
      <taxon idref="Location_2_0_0|30.35841117933671"/>
    </categoryCase>
    <categoryCase wasEverInfected="true" caseID="Location_2_0_1" id="FarmLocation_2_0_1" infectiousCategory="inf1dist" latentCategory="lat1.latPeriod" examTime="29.04237304" cullTime="29.04237304">
      <infectionTimeBranchPosition>
        <parameter value="0.5" id="Location_2_0_1_bp" upper="1" lower="0.0"/>
      </infectionTimeBranchPosition>
      <spatialCoordinates>
        <parameter value="0.1 0.5" dimension="2"/>
      </spatialCoordinates>
      <taxon idref="Location_2_0_1|29.042373041152864"/>
    </categoryCase>
    <categoryCase wasEverInfected="true" caseID="Location_2_1_0" id="FarmLocation_2_1_0" infectiousCategory="inf1dist" latentCategory="lat1.latPeriod" examTime="32.23879346" cullTime="32.23879346">
      <infectionTimeBranchPosition>
        <parameter value="0.5" id="Location_2_1_0_bp" upper="1" lower="0.0"/>
      </infectionTimeBranchPosition>
      <spatialCoordinates>
        <parameter value="0.3 0.5" dimension="2"/>
      </spatialCoordinates>
      <taxon idref="Location_2_1_0|32.23879345559873"/>
    </categoryCase>
    <categoryCase wasEverInfected="true" caseID="Location_2_1_1" id="FarmLocation_2_1_1" infectiousCategory="inf1dist" latentCategory="lat1.latPeriod" examTime="32.66338656" cullTime="32.66338656">
      <infectionTimeBranchPosition>
        <parameter value="0.5" id="Location_2_1_1_bp" upper="1" lower="0.0"/>
      </infectionTimeBranchPosition>
      <spatialCoordinates>
        <parameter value="0.3 0.5" dimension="2"/>
      </spatialCoordinates>
      <taxon idref="Location_2_1_1|32.663386558577216"/>
    </categoryCase>
    <categoryCase wasEverInfected="true" caseID="Location_2_2_0" id="FarmLocation_2_2_0" infectiousCategory="inf1dist" latentCategory="lat1.latPeriod" examTime="31.12442819" cullTime="31.12442819">
      <infectionTimeBranchPosition>
        <parameter value="0.5" id="Location_2_2_0_bp" upper="1" lower="0.0"/>
      </infectionTimeBranchPosition>
      <spatialCoordinates>
        <parameter value="0.5 0.5" dimension="2"/>
      </spatialCoordinates>
      <taxon idref="Location_2_2_0|31.124428186735933"/>
    </categoryCase>
    <categoryCase wasEverInfected="true" caseID="Location_2_2_1" id="FarmLocation_2_2_1" infectiousCategory="inf1dist" latentCategory="lat1.latPeriod" examTime="27.71025777" cullTime="27.71025777">
      <infectionTimeBranchPosition>
        <parameter value="0.5" id="Location_2_2_1_bp" upper="1" lower="0.0"/>
      </infectionTimeBranchPosition>
      <spatialCoordinates>
        <parameter value="0.5 0.5" dimension="2"/>
      </spatialCoordinates>
      <taxon idref="Location_2_2_1|27.710257767315348"/>
    </categoryCase>
    <categoryCase wasEverInfected="true" caseID="Location_2_3_0" id="FarmLocation_2_3_0" infectiousCategory="inf1dist" latentCategory="lat1.latPeriod" examTime="38.64503885" cullTime="38.64503885">
      <infectionTimeBranchPosition>
        <parameter value="0.5" id="Location_2_3_0_bp" upper="1" lower="0.0"/>
      </infectionTimeBranchPosition>
      <spatialCoordinates>
        <parameter value="0.7 0.5" dimension="2"/>
      </spatialCoordinates>
      <taxon idref="Location_2_3_0|38.64503884938405"/>
    </categoryCase>
    <categoryCase wasEverInfected="true" caseID="Location_2_3_1" id="FarmLocation_2_3_1" infectiousCategory="inf1dist" latentCategory="lat1.latPeriod" examTime="29.26830867" cullTime="29.26830867">
      <infectionTimeBranchPosition>
        <parameter value="0.5" id="Location_2_3_1_bp" upper="1" lower="0.0"/>
      </infectionTimeBranchPosition>
      <spatialCoordinates>
        <parameter value="0.7 0.5" dimension="2"/>
      </spatialCoordinates>
      <taxon idref="Location_2_3_1|29.26830867338135"/>
    </categoryCase>
    <categoryCase wasEverInfected="true" caseID="Location_2_4_0" id="FarmLocation_2_4_0" infectiousCategory="inf1dist" latentCategory="lat1.latPeriod" examTime="23.71685116" cullTime="23.71685116">
      <infectionTimeBranchPosition>
        <parameter value="0.5" id="Location_2_4_0_bp" upper="1" lower="0.0"/>
      </infectionTimeBranchPosition>
      <spatialCoordinates>
        <parameter value="0.9 0.5" dimension="2"/>
      </spatialCoordinates>
      <taxon idref="Location_2_4_0|23.71685116248719"/>
    </categoryCase>
    <categoryCase wasEverInfected="true" caseID="Location_2_4_1" id="FarmLocation_2_4_1" infectiousCategory="inf1dist" latentCategory="lat1.latPeriod" examTime="26.92081624" cullTime="26.92081624">
      <infectionTimeBranchPosition>
        <parameter value="0.5" id="Location_2_4_1_bp" upper="1" lower="0.0"/>
      </infectionTimeBranchPosition>
      <spatialCoordinates>
        <parameter value="0.9 0.5" dimension="2"/>
      </spatialCoordinates>
      <taxon idref="Location_2_4_1|26.92081623801819"/>
    </categoryCase>
    <categoryCase wasEverInfected="true" caseID="Location_3_0_0" id="FarmLocation_3_0_0" infectiousCategory="inf1dist" latentCategory="lat1.latPeriod" examTime="38.07733028" cullTime="38.07733028">
      <infectionTimeBranchPosition>
        <parameter value="0.5" id="Location_3_0_0_bp" upper="1" lower="0.0"/>
      </infectionTimeBranchPosition>
      <spatialCoordinates>
        <parameter value="0.1 0.7" dimension="2"/>
      </spatialCoordinates>
      <taxon idref="Location_3_0_0|38.077330284269046"/>
    </categoryCase>
    <categoryCase wasEverInfected="true" caseID="Location_3_0_1" id="FarmLocation_3_0_1" infectiousCategory="inf1dist" latentCategory="lat1.latPeriod" examTime="30.37244855" cullTime="30.37244855">
      <infectionTimeBranchPosition>
        <parameter value="0.5" id="Location_3_0_1_bp" upper="1" lower="0.0"/>
      </infectionTimeBranchPosition>
      <spatialCoordinates>
        <parameter value="0.1 0.7" dimension="2"/>
      </spatialCoordinates>
      <taxon idref="Location_3_0_1|30.372448552939826"/>
    </categoryCase>
    <categoryCase wasEverInfected="true" caseID="Location_3_1_0" id="FarmLocation_3_1_0" infectiousCategory="inf1dist" latentCategory="lat1.latPeriod" examTime="32.99337944" cullTime="32.99337944">
      <infectionTimeBranchPosition>
        <parameter value="0.5" id="Location_3_1_0_bp" upper="1" lower="0.0"/>
      </infectionTimeBranchPosition>
      <spatialCoordinates>
        <parameter value="0.3 0.7" dimension="2"/>
      </spatialCoordinates>
      <taxon idref="Location_3_1_0|32.99337944150378"/>
    </categoryCase>
    <categoryCase wasEverInfected="true" caseID="Location_3_1_1" id="FarmLocation_3_1_1" infectiousCategory="inf1dist" latentCategory="lat1.latPeriod" examTime="26.25183347" cullTime="26.25183347">
      <infectionTimeBranchPosition>
        <parameter value="0.5" id="Location_3_1_1_bp" upper="1" lower="0.0"/>
      </infectionTimeBranchPosition>
      <spatialCoordinates>
        <parameter value="0.3 0.7" dimension="2"/>
      </spatialCoordinates>
      <taxon idref="Location_3_1_1|26.251833473722623"/>
    </categoryCase>
    <categoryCase wasEverInfected="true" caseID="Location_3_2_0" id="FarmLocation_3_2_0" infectiousCategory="inf1dist" latentCategory="lat1.latPeriod" examTime="40.81945034" cullTime="40.81945034">
      <infectionTimeBranchPosition>
        <parameter value="0.5" id="Location_3_2_0_bp" upper="1" lower="0.0"/>
      </infectionTimeBranchPosition>
      <spatialCoordinates>
        <parameter value="0.5 0.7" dimension="2"/>
      </spatialCoordinates>
      <taxon idref="Location_3_2_0|40.81945034319476"/>
    </categoryCase>
    <categoryCase wasEverInfected="true" caseID="Location_3_2_1" id="FarmLocation_3_2_1" infectiousCategory="inf1dist" latentCategory="lat1.latPeriod" examTime="34.3842352" cullTime="34.3842352">
      <infectionTimeBranchPosition>
        <parameter value="0.5" id="Location_3_2_1_bp" upper="1" lower="0.0"/>
      </infectionTimeBranchPosition>
      <spatialCoordinates>
        <parameter value="0.5 0.7" dimension="2"/>
      </spatialCoordinates>
      <taxon idref="Location_3_2_1|34.38423520060296"/>
    </categoryCase>
    <categoryCase wasEverInfected="true" caseID="Location_3_3_0" id="FarmLocation_3_3_0" infectiousCategory="inf1dist" latentCategory="lat1.latPeriod" examTime="20.3611114" cullTime="20.3611114">
      <infectionTimeBranchPosition>
        <parameter value="0.5" id="Location_3_3_0_bp" upper="1" lower="0.0"/>
      </infectionTimeBranchPosition>
      <spatialCoordinates>
        <parameter value="0.7 0.7" dimension="2"/>
      </spatialCoordinates>
      <taxon idref="Location_3_3_0|20.36111139576329"/>
    </categoryCase>
    <categoryCase wasEverInfected="true" caseID="Location_3_3_1" id="FarmLocation_3_3_1" infectiousCategory="inf1dist" latentCategory="lat1.latPeriod" examTime="16.01692503" cullTime="16.01692503">
      <infectionTimeBranchPosition>
        <parameter value="0.5" id="Location_3_3_1_bp" upper="1" lower="0.0"/>
      </infectionTimeBranchPosition>
      <spatialCoordinates>
        <parameter value="0.7 0.7" dimension="2"/>
      </spatialCoordinates>
      <taxon idref="Location_3_3_1|16.016925033261682"/>
    </categoryCase>
    <categoryCase wasEverInfected="true" caseID="Location_3_4_0" id="FarmLocation_3_4_0" infectiousCategory="inf1dist" latentCategory="lat1.latPeriod" examTime="18.41908165" cullTime="18.41908165">
      <infectionTimeBranchPosition>
        <parameter value="0.5" id="Location_3_4_0_bp" upper="1" lower="0.0"/>
      </infectionTimeBranchPosition>
      <spatialCoordinates>
        <parameter value="0.9 0.7" dimension="2"/>
      </spatialCoordinates>
      <taxon idref="Location_3_4_0|18.41908164565791"/>
    </categoryCase>
    <categoryCase wasEverInfected="true" caseID="Location_3_4_1" id="FarmLocation_3_4_1" infectiousCategory="inf1dist" latentCategory="lat1.latPeriod" examTime="11.90920408" cullTime="11.90920408">
      <infectionTimeBranchPosition>
        <parameter value="0.5" id="Location_3_4_1_bp" upper="1" lower="0.0"/>
      </infectionTimeBranchPosition>
      <spatialCoordinates>
        <parameter value="0.9 0.7" dimension="2"/>
      </spatialCoordinates>
      <taxon idref="Location_3_4_1|11.909204084094242"/>
    </categoryCase>
    <categoryCase wasEverInfected="true" caseID="Location_4_0_0" id="FarmLocation_4_0_0" infectiousCategory="inf1dist" latentCategory="lat1.latPeriod" examTime="39.88913232" cullTime="39.88913232">
      <infectionTimeBranchPosition>
        <parameter value="0.5" id="Location_4_0_0_bp" upper="1" lower="0.0"/>
      </infectionTimeBranchPosition>
      <spatialCoordinates>
        <parameter value="0.1 0.9" dimension="2"/>
      </spatialCoordinates>
      <taxon idref="Location_4_0_0|39.889132318582234"/>
    </categoryCase>
    <categoryCase wasEverInfected="true" caseID="Location_4_0_1" id="FarmLocation_4_0_1" infectiousCategory="inf1dist" latentCategory="lat1.latPeriod" examTime="37.21278675" cullTime="37.21278675">
      <infectionTimeBranchPosition>
        <parameter value="0.5" id="Location_4_0_1_bp" upper="1" lower="0.0"/>
      </infectionTimeBranchPosition>
      <spatialCoordinates>
        <parameter value="0.1 0.9" dimension="2"/>
      </spatialCoordinates>
      <taxon idref="Location_4_0_1|37.21278674684415"/>
    </categoryCase>
    <categoryCase wasEverInfected="true" caseID="Location_4_1_0" id="FarmLocation_4_1_0" infectiousCategory="inf1dist" latentCategory="lat1.latPeriod" examTime="45.21815094" cullTime="45.21815094">
      <infectionTimeBranchPosition>
        <parameter value="0.5" id="Location_4_1_0_bp" upper="1" lower="0.0"/>
      </infectionTimeBranchPosition>
      <spatialCoordinates>
        <parameter value="0.3 0.9" dimension="2"/>
      </spatialCoordinates>
      <taxon idref="Location_4_1_0|45.21815094044803"/>
    </categoryCase>
    <categoryCase wasEverInfected="true" caseID="Location_4_1_1" id="FarmLocation_4_1_1" infectiousCategory="inf1dist" latentCategory="lat1.latPeriod" examTime="39.96471419" cullTime="39.96471419">
      <infectionTimeBranchPosition>
        <parameter value="0.5" id="Location_4_1_1_bp" upper="1" lower="0.0"/>
      </infectionTimeBranchPosition>
      <spatialCoordinates>
        <parameter value="0.3 0.9" dimension="2"/>
      </spatialCoordinates>
      <taxon idref="Location_4_1_1|39.96471418542939"/>
    </categoryCase>
    <categoryCase wasEverInfected="true" caseID="Location_4_2_0" id="FarmLocation_4_2_0" infectiousCategory="inf1dist" latentCategory="lat1.latPeriod" examTime="33.45767003" cullTime="33.45767003">
      <infectionTimeBranchPosition>
        <parameter value="0.5" id="Location_4_2_0_bp" upper="1" lower="0.0"/>
      </infectionTimeBranchPosition>
      <spatialCoordinates>
        <parameter value="0.5 0.9" dimension="2"/>
      </spatialCoordinates>
      <taxon idref="Location_4_2_0|33.457670026190286"/>
    </categoryCase>
    <categoryCase wasEverInfected="true" caseID="Location_4_2_1" id="FarmLocation_4_2_1" infectiousCategory="inf1dist" latentCategory="lat1.latPeriod" examTime="28.58753877" cullTime="28.58753877">
      <infectionTimeBranchPosition>
        <parameter value="0.5" id="Location_4_2_1_bp" upper="1" lower="0.0"/>
      </infectionTimeBranchPosition>
      <spatialCoordinates>
        <parameter value="0.5 0.9" dimension="2"/>
      </spatialCoordinates>
      <taxon idref="Location_4_2_1|28.587538767796758"/>
    </categoryCase>
    <categoryCase wasEverInfected="true" caseID="Location_4_3_0" id="FarmLocation_4_3_0" infectiousCategory="inf1dist" latentCategory="lat1.latPeriod" examTime="23.04296644" cullTime="23.04296644">
      <infectionTimeBranchPosition>
        <parameter value="0.5" id="Location_4_3_0_bp" upper="1" lower="0.0"/>
      </infectionTimeBranchPosition>
      <spatialCoordinates>
        <parameter value="0.7 0.9" dimension="2"/>
      </spatialCoordinates>
      <taxon idref="Location_4_3_0|23.042966439780127"/>
    </categoryCase>
    <categoryCase wasEverInfected="true" caseID="Location_4_3_1" id="FarmLocation_4_3_1" infectiousCategory="inf1dist" latentCategory="lat1.latPeriod" examTime="32.8944931" cullTime="32.8944931">
      <infectionTimeBranchPosition>
        <parameter value="0.5" id="Location_4_3_1_bp" upper="1" lower="0.0"/>
      </infectionTimeBranchPosition>
      <spatialCoordinates>
        <parameter value="0.7 0.9" dimension="2"/>
      </spatialCoordinates>
      <taxon idref="Location_4_3_1|32.89449310454807"/>
    </categoryCase>
    <categoryCase wasEverInfected="true" caseID="Location_4_4_0" id="FarmLocation_4_4_0" infectiousCategory="inf1dist" latentCategory="lat1.latPeriod" examTime="29.67608623" cullTime="29.67608623">
      <infectionTimeBranchPosition>
        <parameter value="0.5" id="Location_4_4_0_bp" upper="1" lower="0.0"/>
      </infectionTimeBranchPosition>
      <spatialCoordinates>
        <parameter value="0.9 0.9" dimension="2"/>
      </spatialCoordinates>
      <taxon idref="Location_4_4_0|29.676086228362323"/>
    </categoryCase>
    <categoryCase wasEverInfected="true" caseID="Location_4_4_1" id="FarmLocation_4_4_1" infectiousCategory="inf1dist" latentCategory="lat1.latPeriod" examTime="35.22022276" cullTime="35.22022276">
      <infectionTimeBranchPosition>
        <parameter value="0.5" id="Location_4_4_1_bp" upper="1" lower="0.0"/>
      </infectionTimeBranchPosition>
      <spatialCoordinates>
        <parameter value="0.9 0.9" dimension="2"/>
      </spatialCoordinates>
      <taxon idref="Location_4_4_1|35.22022275563016"/>
    </categoryCase>
  </categoryOutbreak>
  <!-- Probability of the transmission tree and epidemiological parameters given the phylogenetic tree-->
  <caseToCaseTransmissionLikelihood id="c2cTransLikelihood">
    <spatialKernelFunction type="exponential">
      <parameters>
        <parameter value="1" id="kernel.alpha" lower="0.0"/>
      </parameters>
    </spatialKernelFunction>
    <initialInfectionTimePrior>
      <normalDistributionModel>
        <mean>0</mean>
        <stdev>2</stdev>
      </normalDistributionModel>
    </initialInfectionTimePrior>
    <transmissionRate>
      <parameter value="0.05" id="transmission_rate" lower="0.0"/>
    </transmissionRate>
    <withinCaseCoalescent truncate="true" id="withinCaseCoalescent">
      <categoryOutbreak idref="outbreak"/>
      <treeModel idref="treeModel"/>
      <maxFirstInfToRoot>
        <parameter value="14" id="max_first_inf_to_root" lower="0.0"/>
      </maxFirstInfToRoot>
      <infectionTimeBranchPositions>
        <compoundParameter id="infectionTimeBranchPositions">
          <parameter idref="Location_0_0_0_bp"/>
          <parameter idref="Location_0_0_1_bp"/>
          <parameter idref="Location_0_1_0_bp"/>
          <parameter idref="Location_0_1_1_bp"/>
          <parameter idref="Location_0_2_0_bp"/>
          <parameter idref="Location_0_2_1_bp"/>
          <parameter idref="Location_0_3_0_bp"/>
          <parameter idref="Location_0_3_1_bp"/>
          <parameter idref="Location_0_4_0_bp"/>
          <parameter idref="Location_0_4_1_bp"/>
          <parameter idref="Location_1_0_0_bp"/>
          <parameter idref="Location_1_0_1_bp"/>
          <parameter idref="Location_1_1_0_bp"/>
          <parameter idref="Location_1_2_0_bp"/>
          <parameter idref="Location_1_2_1_bp"/>
          <parameter idref="Location_1_3_0_bp"/>
          <parameter idref="Location_1_3_1_bp"/>
          <parameter idref="Location_1_4_0_bp"/>
          <parameter idref="Location_1_4_1_bp"/>
          <parameter idref="Location_2_0_0_bp"/>
          <parameter idref="Location_2_0_1_bp"/>
          <parameter idref="Location_2_1_0_bp"/>
          <parameter idref="Location_2_1_1_bp"/>
          <parameter idref="Location_2_2_0_bp"/>
          <parameter idref="Location_2_2_1_bp"/>
          <parameter idref="Location_2_3_0_bp"/>
          <parameter idref="Location_2_3_1_bp"/>
          <parameter idref="Location_2_4_0_bp"/>
          <parameter idref="Location_2_4_1_bp"/>
          <parameter idref="Location_3_0_0_bp"/>
          <parameter idref="Location_3_0_1_bp"/>
          <parameter idref="Location_3_1_0_bp"/>
          <parameter idref="Location_3_1_1_bp"/>
          <parameter idref="Location_3_2_0_bp"/>
          <parameter idref="Location_3_2_1_bp"/>
          <parameter idref="Location_3_3_0_bp"/>
          <parameter idref="Location_3_3_1_bp"/>
          <parameter idref="Location_3_4_0_bp"/>
          <parameter idref="Location_3_4_1_bp"/>
          <parameter idref="Location_4_0_0_bp"/>
          <parameter idref="Location_4_0_1_bp"/>
          <parameter idref="Location_4_1_0_bp"/>
          <parameter idref="Location_4_1_1_bp"/>
          <parameter idref="Location_4_2_0_bp"/>
          <parameter idref="Location_4_2_1_bp"/>
          <parameter idref="Location_4_3_0_bp"/>
          <parameter idref="Location_4_3_1_bp"/>
          <parameter idref="Location_4_4_0_bp"/>
          <parameter idref="Location_4_4_1_bp"/>
        </compoundParameter>
      </infectionTimeBranchPositions>
      <demographicModel>
        <logisticGrowthN0 units="days">
          <populationSize>
            <parameter value="0.1" id="logistic.startingNe" lower="0.0"/>
          </populationSize>
          <growthRate>
            <parameter value="1" id="logistic.growthRate"/>
          </growthRate>
          <t50>
            <parameter value="-4" id="logistic.t50"/>
          </t50>
        </logisticGrowthN0>
      </demographicModel>
      <negativeStatistic id="minusT50">
        <parameter idref="logistic.t50"/>
      </negativeStatistic>
      <sumStatistic id="logistic.ratio">
        <parameter value="1"/>
        <exponentialStatistic>
          <productStatistic>
            <parameter idref="logistic.growthRate"/>
            <negativeStatistic idref="minusT50"/>
          </productStatistic>
        </exponentialStatistic>
      </sumStatistic>
    </withinCaseCoalescent>
  </caseToCaseTransmissionLikelihood>
  <operators id="operators" optimizationSchedule="log">
    <scaleOperator scaleFactor="0.75" weight="0.1">
      <parameter idref="kappa"/>
    </scaleOperator>
    <scaleOperator scaleFactor="0.75" weight="3">
      <parameter idref="treeModel.rootHeight"/>
    </scaleOperator>
    <uniformOperator weight="30">
      <parameter idref="treeModel.internalNodeHeights"/>
    </uniformOperator>
    <transmissionWilsonBaldingA weight="8" resampleInfectionTimes="true">
      <withinCaseCoalescent idref="withinCaseCoalescent"/>
    </transmissionWilsonBaldingA>
    <transmissionWilsonBaldingB weight="8" resampleInfectionTimes="true">
      <withinCaseCoalescent idref="withinCaseCoalescent"/>
    </transmissionWilsonBaldingB>
    <transmissionSubtreeSlideB weight="8" resampleInfectionTimes="true" gaussian="true">
      <withinCaseCoalescent idref="withinCaseCoalescent"/>
    </transmissionSubtreeSlideB>
    <transmissionExchangeOperatorA weight="8" resampleInfectionTimes="true">
      <withinCaseCoalescent idref="withinCaseCoalescent"/>
    </transmissionExchangeOperatorA>
    <transmissionExchangeOperatorB weight="8" resampleInfectionTimes="true">
      <withinCaseCoalescent idref="withinCaseCoalescent"/>
    </transmissionExchangeOperatorB>
    <transmissionSubtreeSlideA weight="8" resampleInfectionTimes="true" gaussian="true">
      <withinCaseCoalescent idref="withinCaseCoalescent"/>
    </transmissionSubtreeSlideA>
    <infectionBranchMovementOperator weight="15" resampleInfectionTimes="true">
      <withinCaseCoalescent idref="withinCaseCoalescent"/>
    </infectionBranchMovementOperator>
    <uniformOperator weight="5" lower="0" upper="1">
      <parameter idref="infectionTimeBranchPositions"/>
    </uniformOperator>
    <scaleOperator weight="5" scaleFactor="0.75">
      <parameter idref="transmission_rate"/>
    </scaleOperator>
    <scaleOperator weight="5" scaleFactor="0.75">
      <parameter idref="kernel.alpha"/>
    </scaleOperator>
    <scaleOperator weight="5" scaleFactor="0.75">
      <parameter idref="logistic.growthRate"/>
    </scaleOperator>
    <scaleOperator weight="5" scaleFactor="0.75">
      <parameter idref="logistic.t50"/>
    </scaleOperator>
    <scaleOperator weight="5" scaleFactor="0.75">
      <parameter idref="lat1.latPeriod"/>
    </scaleOperator>
  </operators>
  <!-- Define MCMC                                                             -->
  <mcmc id="mcmc" chainLength="500000000" autoOptimize="true" operatorAnalysis="wcc_X_7_prior_6.ops.txt">
    <posterior id="posterior">
      <prior id="prior">
        <logNormalPrior mean="1.0" stdev="1.25" offset="0.0" meanInRealSpace="false">
          <parameter idref="kappa"/>
        </logNormalPrior>
        <exponentialPrior mean="0.1">
          <parameter idref="clock.rate"/>
        </exponentialPrior>
        <gammaPrior shape="10" scale="0.5">
          <negativeStatistic idref="minusT50"/>
        </gammaPrior>
        <invGammaPrior shape="1" scale="50" offset="0">
          <parameter idref="logistic.ratio"/>
        </invGammaPrior>
        <exponentialPrior mean="0.5">
          <parameter idref="transmission_rate"/>
        </exponentialPrior>
        <exponentialPrior mean="1">
          <parameter idref="kernel.alpha"/>
        </exponentialPrior>
        <gammaPrior shape="200" scale="0.01">
          <parameter idref="lat1.latPeriod"/>
        </gammaPrior>
        <caseToCaseTransmissionLikelihood idref="c2cTransLikelihood"/>
      </prior>
      <likelihood id="likelihood">
        <treeLikelihood idref="treeLikelihood"/>
      </likelihood>
    </posterior>
    <operators idref="operators"/>
    <!-- write log to screen                                                     -->
    <log id="screenLog" logEvery="50000">
      <column label="Posterior" dp="4" width="12">
        <posterior idref="posterior"/>
      </column>
      <column label="Prior" dp="4" width="12">
        <prior idref="prior"/>
      </column>
      <column label="Likelihood" dp="4" width="12">
        <likelihood idref="likelihood"/>
      </column>
      <column label="rootHeight" sf="6" width="12">
        <parameter idref="treeModel.rootHeight"/>
      </column>
      <column label="clock.rate" sf="6" width="12">
        <parameter idref="clock.rate"/>
      </column>
      <column label="trans_rate" sf="6" width="12">
        <parameter idref="transmission_rate"/>
      </column>
      <column label="kernel.alpha" sf="4" width="12">
        <parameter idref="kernel.alpha"/>
      </column>
      <column label="lat.period" sf="4" width="12">
        <parameter idref="lat1.latPeriod"/>
      </column>
      <column label="lg.ratio" sf="4" width="12">
        <parameter idref="logistic.ratio"/>
      </column>
      <column label="lg.t50" sf="4" width="12">
        <productStatistic idref="logistic.t50"/>
      </column>
      <column label="lg.gr" sf="4" width="12">
        <parameter idref="logistic.growthRate"/>
      </column>
    </log>
    <log id="networkLog" logEvery="50000" fileName="wcc_X_7_prior_6.net.txt" overwrite="true">
      <withinCaseCoalescent idref="withinCaseCoalescent"/>
    </log>
    <!-- write log to file                                                       -->
    <log id="fileLog" logEvery="50000" fileName="wcc_X_7_prior_6.log.txt">
      <posterior idref="posterior"/>
      <prior idref="prior"/>
      <likelihood idref="likelihood"/>
      <parameter idref="treeModel.rootHeight"/>
      <parameter idref="kappa"/>
      <parameter idref="clock.rate"/>
      <treeLikelihood idref="treeLikelihood"/>
      <parameter idref="kernel.alpha"/>
      <parameter idref="transmission_rate"/>
      <caseToCaseTransmissionLikelihood idref="c2cTransLikelihood"/>
      <parameter idref="lat1.latPeriod"/>
      <parameter idref="logistic.ratio"/>
      <productStatistic idref="logistic.t50"/>
      <parameter idref="logistic.growthRate"/>
    </log>
    <!-- write tree log to file                                                  -->
    <logTree id="treeFileLog" logEvery="50000" nexusFormat="true" fileName="wcc_X_7_prior_6.trees.txt" sortTranslationTable="true">
      <treeModel idref="treeModel"/>
      <trait name="partition" tag="partition">
        <withinCaseCoalescent idref="withinCaseCoalescent"/>
      </trait>
      <trait name="rate" tag="rate">
        <strictClockBranchRates idref="branchRates"/>
      </trait>
      <posterior idref="posterior"/>
    </logTree>
  </mcmc>
  <report>
    <property name="timer">
      <mcmc idref="mcmc"/>
    </property>
  </report>
</beast>
