# Supplementary material for: Epidemic Reconstruction in a Phylogenetics Framework: Transmission Trees as Partitions of the Node Set
Source: PLoS Comput Biol. 2015 Dec 30;11(12):e1004613. doi: 10.1371/journal.pcbi.1004613 (PMC4701012; doi:10.1371/journal.pcbi.1004613)
Supplement: S1 Data — BEAST input file for all WHC analyses of all simulated datasets. (ZIP) [file pcbi.1004613.s006.zip › S1_Data/wcc_X_7_vfast_10.xml]

<!-- Generated by BEAUTi v1.8.0 Prerelease r5934                             -->
<!--       by Alexei J. Drummond, Andrew Rambaut and Marc A. Suchard         -->
<!--       Department of Computer Science, University of Auckland and        -->
<!--       Institute of Evolutionary Biology, University of Edinburgh        -->
<!--       David Geffen School of Medicine, University of California, Los Angeles-->
<!--       http://beast.bio.ed.ac.uk/                                        -->
<!-- BEAUTi output modified for transmission tree reconstruction by OldMacDonald 4-->
<!--        by Matthew Hall, University of Edinburgh-->
<beast>
  <!-- The list of taxa to be analysed (can also include dates/ages).          -->
  <!-- ntax=49                                                                 -->
  <taxa id="taxa">
    <taxon id="Location_0_0_0|31.4567755541372">
      <date value="31.45677555" direction="forwards" units="days"/>
      <attr name="caseID">Location_0_0_0</attr>
    </taxon>
    <taxon id="Location_0_0_1|35.39176470112537">
      <date value="35.3917647" direction="forwards" units="days"/>
      <attr name="caseID">Location_0_0_1</attr>
    </taxon>
    <taxon id="Location_0_1_0|26.578576310592062">
      <date value="26.57857631" direction="forwards" units="days"/>
      <attr name="caseID">Location_0_1_0</attr>
    </taxon>
    <taxon id="Location_0_1_1|30.82792398296148">
      <date value="30.82792398" direction="forwards" units="days"/>
      <attr name="caseID">Location_0_1_1</attr>
    </taxon>
    <taxon id="Location_0_2_0|32.72041345942414">
      <date value="32.72041346" direction="forwards" units="days"/>
      <attr name="caseID">Location_0_2_0</attr>
    </taxon>
    <taxon id="Location_0_2_1|33.864948124065705">
      <date value="33.86494812" direction="forwards" units="days"/>
      <attr name="caseID">Location_0_2_1</attr>
    </taxon>
    <taxon id="Location_0_3_0|40.505580967802835">
      <date value="40.50558097" direction="forwards" units="days"/>
      <attr name="caseID">Location_0_3_0</attr>
    </taxon>
    <taxon id="Location_0_3_1|46.711074325094835">
      <date value="46.71107433" direction="forwards" units="days"/>
      <attr name="caseID">Location_0_3_1</attr>
    </taxon>
    <taxon id="Location_0_4_0|31.824792555435284">
      <date value="31.82479256" direction="forwards" units="days"/>
      <attr name="caseID">Location_0_4_0</attr>
    </taxon>
    <taxon id="Location_0_4_1|39.66632550249878">
      <date value="39.6663255" direction="forwards" units="days"/>
      <attr name="caseID">Location_0_4_1</attr>
    </taxon>
    <taxon id="Location_1_0_0|30.675632125274635">
      <date value="30.67563213" direction="forwards" units="days"/>
      <attr name="caseID">Location_1_0_0</attr>
    </taxon>
    <taxon id="Location_1_0_1|28.896942595484926">
      <date value="28.8969426" direction="forwards" units="days"/>
      <attr name="caseID">Location_1_0_1</attr>
    </taxon>
    <taxon id="Location_1_1_0|31.90251316882907">
      <date value="31.90251317" direction="forwards" units="days"/>
      <attr name="caseID">Location_1_1_0</attr>
    </taxon>
    <taxon id="Location_1_2_0|38.05552913979104">
      <date value="38.05552914" direction="forwards" units="days"/>
      <attr name="caseID">Location_1_2_0</attr>
    </taxon>
    <taxon id="Location_1_2_1|29.427578551733138">
      <date value="29.42757855" direction="forwards" units="days"/>
      <attr name="caseID">Location_1_2_1</attr>
    </taxon>
    <taxon id="Location_1_3_0|24.014214650380097">
      <date value="24.01421465" direction="forwards" units="days"/>
      <attr name="caseID">Location_1_3_0</attr>
    </taxon>
    <taxon id="Location_1_3_1|32.33678996741503">
      <date value="32.33678997" direction="forwards" units="days"/>
      <attr name="caseID">Location_1_3_1</attr>
    </taxon>
    <taxon id="Location_1_4_0|32.98715603998433">
      <date value="32.98715604" direction="forwards" units="days"/>
      <attr name="caseID">Location_1_4_0</attr>
    </taxon>
    <taxon id="Location_1_4_1|36.81370781089408">
      <date value="36.81370781" direction="forwards" units="days"/>
      <attr name="caseID">Location_1_4_1</attr>
    </taxon>
    <taxon id="Location_2_0_0|30.35841117933671">
      <date value="30.35841118" direction="forwards" units="days"/>
      <attr name="caseID">Location_2_0_0</attr>
    </taxon>
    <taxon id="Location_2_0_1|29.042373041152864">
      <date value="29.04237304" direction="forwards" units="days"/>
      <attr name="caseID">Location_2_0_1</attr>
    </taxon>
    <taxon id="Location_2_1_0|32.23879345559873">
      <date value="32.23879346" direction="forwards" units="days"/>
      <attr name="caseID">Location_2_1_0</attr>
    </taxon>
    <taxon id="Location_2_1_1|32.663386558577216">
      <date value="32.66338656" direction="forwards" units="days"/>
      <attr name="caseID">Location_2_1_1</attr>
    </taxon>
    <taxon id="Location_2_2_0|31.124428186735933">
      <date value="31.12442819" direction="forwards" units="days"/>
      <attr name="caseID">Location_2_2_0</attr>
    </taxon>
    <taxon id="Location_2_2_1|27.710257767315348">
      <date value="27.71025777" direction="forwards" units="days"/>
      <attr name="caseID">Location_2_2_1</attr>
    </taxon>
    <taxon id="Location_2_3_0|38.64503884938405">
      <date value="38.64503885" direction="forwards" units="days"/>
      <attr name="caseID">Location_2_3_0</attr>
    </taxon>
    <taxon id="Location_2_3_1|29.26830867338135">
      <date value="29.26830867" direction="forwards" units="days"/>
      <attr name="caseID">Location_2_3_1</attr>
    </taxon>
    <taxon id="Location_2_4_0|23.71685116248719">
      <date value="23.71685116" direction="forwards" units="days"/>
      <attr name="caseID">Location_2_4_0</attr>
    </taxon>
    <taxon id="Location_2_4_1|26.92081623801819">
      <date value="26.92081624" direction="forwards" units="days"/>
      <attr name="caseID">Location_2_4_1</attr>
    </taxon>
    <taxon id="Location_3_0_0|38.077330284269046">
      <date value="38.07733028" direction="forwards" units="days"/>
      <attr name="caseID">Location_3_0_0</attr>
    </taxon>
    <taxon id="Location_3_0_1|30.372448552939826">
      <date value="30.37244855" direction="forwards" units="days"/>
      <attr name="caseID">Location_3_0_1</attr>
    </taxon>
    <taxon id="Location_3_1_0|32.99337944150378">
      <date value="32.99337944" direction="forwards" units="days"/>
      <attr name="caseID">Location_3_1_0</attr>
    </taxon>
    <taxon id="Location_3_1_1|26.251833473722623">
      <date value="26.25183347" direction="forwards" units="days"/>
      <attr name="caseID">Location_3_1_1</attr>
    </taxon>
    <taxon id="Location_3_2_0|40.81945034319476">
      <date value="40.81945034" direction="forwards" units="days"/>
      <attr name="caseID">Location_3_2_0</attr>
    </taxon>
    <taxon id="Location_3_2_1|34.38423520060296">
      <date value="34.3842352" direction="forwards" units="days"/>
      <attr name="caseID">Location_3_2_1</attr>
    </taxon>
    <taxon id="Location_3_3_0|20.36111139576329">
      <date value="20.3611114" direction="forwards" units="days"/>
      <attr name="caseID">Location_3_3_0</attr>
    </taxon>
    <taxon id="Location_3_3_1|16.016925033261682">
      <date value="16.01692503" direction="forwards" units="days"/>
      <attr name="caseID">Location_3_3_1</attr>
    </taxon>
    <taxon id="Location_3_4_0|18.41908164565791">
      <date value="18.41908165" direction="forwards" units="days"/>
      <attr name="caseID">Location_3_4_0</attr>
    </taxon>
    <taxon id="Location_3_4_1|11.909204084094242">
      <date value="11.90920408" direction="forwards" units="days"/>
      <attr name="caseID">Location_3_4_1</attr>
    </taxon>
    <taxon id="Location_4_0_0|39.889132318582234">
      <date value="39.88913232" direction="forwards" units="days"/>
      <attr name="caseID">Location_4_0_0</attr>
    </taxon>
    <taxon id="Location_4_0_1|37.21278674684415">
      <date value="37.21278675" direction="forwards" units="days"/>
      <attr name="caseID">Location_4_0_1</attr>
    </taxon>
    <taxon id="Location_4_1_0|45.21815094044803">
      <date value="45.21815094" direction="forwards" units="days"/>
      <attr name="caseID">Location_4_1_0</attr>
    </taxon>
    <taxon id="Location_4_1_1|39.96471418542939">
      <date value="39.96471419" direction="forwards" units="days"/>
      <attr name="caseID">Location_4_1_1</attr>
    </taxon>
    <taxon id="Location_4_2_0|33.457670026190286">
      <date value="33.45767003" direction="forwards" units="days"/>
      <attr name="caseID">Location_4_2_0</attr>
    </taxon>
    <taxon id="Location_4_2_1|28.587538767796758">
      <date value="28.58753877" direction="forwards" units="days"/>
      <attr name="caseID">Location_4_2_1</attr>
    </taxon>
    <taxon id="Location_4_3_0|23.042966439780127">
      <date value="23.04296644" direction="forwards" units="days"/>
      <attr name="caseID">Location_4_3_0</attr>
    </taxon>
    <taxon id="Location_4_3_1|32.89449310454807">
      <date value="32.8944931" direction="forwards" units="days"/>
      <attr name="caseID">Location_4_3_1</attr>
    </taxon>
    <taxon id="Location_4_4_0|29.676086228362323">
      <date value="29.67608623" direction="forwards" units="days"/>
      <attr name="caseID">Location_4_4_0</attr>
    </taxon>
    <taxon id="Location_4_4_1|35.22022275563016">
      <date value="35.22022276" direction="forwards" units="days"/>
      <attr name="caseID">Location_4_4_1</attr>
    </taxon>
  </taxa>
  <!-- The sequence alignment (each sequence refers to a taxon above).         -->
  <!-- ntax=49 nchar=14000                                                      -->
  <alignment id="alignment" dataType="nucleotide">
    <sequence><taxon idref="Location_3_4_1|11.909204084094242"/>
			GCCTGCCAAGGAGGGTGTCTATGACTGCCTAGTAACAGCGGTGGCAACTGTTGTCGAGCCGAAAGAATCCAAATTACTTGCTTTACTCTCAGTGGAGGCATGGCTCTCGACCACATTTTACAGTACTCTAATGATGGGTTTCTCACGTGGCTTCAGGCAACAAACCCAATTGTTCTACGAGCGCCCAGAAATTGGCATTGCACGCTGTTTCCATGTCTTCGCCGCAAATGACTCTGGGGCCTCTAACAAACGAACATGCGTCATCATTCGTCTAGGTGAGCCTGCTGCCTCAAATTTCGAAAGAAGTTGATTTATGACTCCTATTTTAATTTCTGGAGGCTAGTTATACGGGGTGTATTATTGGTGGCATCCGCAGGGAGTTAGTTTTTAGCACCCTACCCTACCAGATACTTTATCAGGAACAATAGCATACCGCACAGTCATGCCCGTTCGTGTAACCTCGTGATAGCCTTGGTTGTTTACCATGTAGGACTTGGTGGCGGCGTGGTAAGTTGCCTTCTCGAATATCGACTAGTGTTAGCTTACTCGCCTATGATGATGCCCCCGCATTATTTTCAGCCGCTGTGTCAGAGGTCAACTCAACTGCTGTAAGAGGTAATACACTCACACCGATGCGAAATTTTCGCTATTAAGGTTGAGAGAGTCTTCACTCTGGCCGAACCGCTAACCCTCAGTGATTCATTCCTCAAAGTGCGATAGCGGGGAGTGGCGTCCCGTCCCTGAGTGAAGTCGGGTGTGAAGCGCAGTACAAAACGAGCGGGCAGTAGAGTCCATACAGAGGCGCGCCTAAAGCGTACGGACTAGCAGGCCATTAAACTGATGAGTTAACAGGCGTGCTACATAAAGCTCACAGCGGCCTTGAATGTCGGGCGAGCAGCGCTAGCCGCTGAAGTGACGGTTATCGTCAACTGATACATCAGATTCTGAAAAATACGGGAAGGTTCCGCACCCTTGCGACCATCATAATCCCCAGTCCGGGACGTGCTGAGTGACGCACTGAGACAAACCCTTAAGCTAGTGATCAATACCCTCCAGTCACTGCGGGAATGGCGGATTCTATCTTTCGGGTCTATCGGTAAACGTCGGTGAGCATAACGTTTCTTCCTGGTGAGAGATTTCTCGGAATGATTATAGGAATGAGGAGTTTGCACGCAGATAGTCTCCTTTAGAACTCATTACAGTCATGAGAGAATACCAGCGTTCGCCGTTATTGCTGGTGGTATGCCCAGCCGTGTACGGTCGTGCGGCGAAGCAGGAAGTGAGAAAGGGAGCTACCCCGCGGACCGGAACACCTGACTCACTGAACAGATCATACGTCTTGAAAGCAAGTAGTGACGTTTCTGACTTTGAACTGTATCTGGGCGTGGCGCAATCAACGTATGCGCGAAGCACTACGGCATACAAACAGTTCGAATAACGTCGAAACTTTCATTGAGTACAACCCTGAATACCTGGAACTCGCTGCGCGCAGGTGGGCAGCTCTTGGATGTCAACTGCCGCGAGCGACGGACATGAAACGACGTCCCATTTAAGAATTTCTGTTAATTCCCTCTAGACGTTCCACACTAGAGTGGTTAAAGGAATACTATATCATCGAACAGCGCAATAGACTTACAGTGTCCTCGAACACGAACGTCGAACATAGGTCGTTACTCCCTTATCCAGTTGCCATGATTAGGAAGTGCACTGATCCAAGTGGCACGTTCGGTTTGCAAAATATCGTTTAGAACATATGAGTAATGGACGAAATCGGGGACAATTACTGCCATGGCTGCTATTAGACCGTTCTACATTTTTGGGATGCTCGGTCACTTCGAAGTTAACTTTGCATGCCCTGGCCCCTGTCAATGCAGGACCGTTACCTACAAGTGTTTTGCGTAATATCCCACATGCGGTCTGTCACCAGTTACCTTCAGCCGCTCTACCGGCTCACCGTCCGGAGCGATCTGCTTTCGTGTTGTCCTAAGCGCTTCTGGCAGGGAACTAATTACTTATAGGCACCTCCGTCCGCCATCACAGTAACGTCCTACCCATGTAGTAGAAAACACGGTTGATGTGACGCTCTCAACGGGAACTGGCCGGGCCCCGCCTATTTGCTGATCATCTCTAGAGGTAAGGGTGAATTGCCTAGACCGGAAGAGCAATACGTTGAGCATCGATCAGTCGGGGGAACTTGTACATCGGCCGTTACCCCGGCCTGGGTAATCTTGCAATTGCGAAATAGTACGAGCTAGGGCATCTGACTCATAACCCACGCACCCCTTAGACTGGGTGACTGGGCCCATGATAGTTACACCATTGCGCAATGAGGCGCCGTAGGCTCCCCTAACAATAGAATCTGTGCTAAGATATCTATATTTGCTGCGCCGTACAGCACCCAGACGTCGGGATACTGATCGGTGCTTCAAGAGTAGTCCTGCGTGAAACCACCACTTGAAGTTCTTAGCTGTGTCTTCCGAACGAGGGTGGCATAAGTAAGTGTTAATTCCCGATCGCACGATTGGACCTGGACGCGCTCTGATGAAGTTGATGCAGAACACCTCTTAGACGGGAACAACGTCAACGAATTTGGAAAGCGGAACAGAACGTTTAGGAACGGCATGCGTATAGCCGCGATTCATTCCACGTCGGGCTCCGCGTTTTATAACGCCTGAGTCTGCGATACGTATGAGGCGCACGCACAAATCGTGCAGGTAACCTCGTCTGCTGCCAGCTCAAGTTTCGTCTTTAGTTAAAGGGGCCCTATCATCTTCATGCACAGATATAATCTCGGGGTAGCTACGTTTACGGCTATATCCTGCTAACTGGGACAAGTCACACGTGTCAGACGGGCTGTGTACCAAACTGCGTCACCTTCGGATCTGCTGGCACCATGGCTAATTACGTGGTGCCATCGTTGTTCAGGATATTCAGTCTCGGTGCCCTTCCGCCTCAAAAGATCAAATAAACCCTTTAATGATAGACCATGGAGGAACAAGAGGGAGGGAAGGTCATGCATGGCATCTATCGATCCTCGCGTCAGGCTACGATGCTGTATGTTCACAGAAGTAGACTAGGTAATCTGGGGTCAGCGCTAAATCTTTCGTTCTAGCACGTGGTGTGGAACAGCACGTGTTACGAGCTGGTGCGGCGCCTACGTAGTAAAGGTGGGGACTGAGCACAAACACGAGACCGGTGTGGTCTCCATAGACATGGCATTCCACATATTACTGCCGAACCATCTCAGCGGCAAGCTATCCTCATGGTAATCACTAGTTATCTCAAGCCGGCTACTTCACGGTAGATAATGGTCATTCGGACATGTAATCCATTACTCCGTCCGCCCAGGTCGAGAGAGACGGCCTAGCTTCAAAAAGGGTCTAAACTTGCTTATGTATACTCTTACTGGGGGCCTACATTGCCAGGGAGAGTTAATCCCGATCGCGCAGTAAACTAAAAGGGAGATGGACAGGACCCATGTGAGGGAGTTAGATGGTTGGTCACAAAAGTGAATCTTCAGTACTTCCGCCCTAGTCATCTTCTATAATGTGTCACATAGGGCGTCCAGACAATGACCGTTATGATACCCAGCCGGTGTCCCGGGACGCAGGTTGCGGTATGGCACTCGCATAACATTAGTCCAGACCCGCTCTTGCATCGGAGAGAAGGCGCCAGTTATATAGCTTTAGGCCAGGATAAGTAGAATAGGCTTGCCGAGTGACATTATACCATCTTCGTGCACTCCTAACTTGGATGCCGGAATTCTACATCACGAACGCGGTCATCAGATCAGTCATCCGTATCTCACTTATGCAAACCGATGACATACCACACAAACCAAAAAAACCCGCGCGAACAAGAGCTTTCCGGGGGTAAACCCTTGGTAACAATAAATAACCGGAGAGTTTTTACTTTACTCCTCGTCAGGGGCTACACCCCTCTAACGTAGTCCTATGGCATCCCTCTTCAGTAGTGAAGCTGTTGTCTGTTCTGCCAAAGCTCGACTCCGCGCAAAGGCCTTTTATCTAAACGGTTCTTGACCGGGATTGCTTTCGCAACAATCTGAAGCCGTAACACATCGGCGTAGACGTAGACATCATCTGAGAATGGGGGTGACGTGATAGCAGGCAAAAAAGTCGACACAGAACTCATCACACTACTCTTGCTATCGACAGTAGTTAGTGGCAGGTATAGTACATACTCTTCCAAAGTCGCGCCCGCGTTTAGCAGCAACCGGGGCGAGCCATAAAAAGGTTACTCATCTAGTAGGGCTATGAATAATGCGGCCATCCTATCGGAGGTCCCCGCACTCTATAAGAGTCTCGGGGGACTTTGGGTCCGTTCTAGCTTGGCCCATTCTTTCTTAGGATGCGAGTCATCATTATTATAAGGCTTACCGTCGACACCGATGCCGAATTAAACCATACTACACAAGCCAGGGTCCTTGCAAGTATCCGGGGGGGGTGAAATAAGTGTACCTTACTGACTCCCAAGGACGCTGAGGCCGGGGTCACCACCATCCCGCGACCCTATGTGGTCGAGGGCATCGCCGCTCTAATATGGGGGTGTAGTATTAGCCAGTTGCTGTGTCCGTTGACCCCCTTACTAGACGCTTGGTTTGGAATGCGTTAGTGCCTCAGAATGCCCTCGTGGTAATTTCGCAGCAGCATCTTCGCCCCAGTCGCCAGCGACTTATGGGGTCACCTTGGGGTCATAGCTCGTTAGGGTCGCCTGTTTCACAGTCCTTACTCCGTAACGATAACCCTTGGCTGCACATTAGTGTGATAGTGGCAAGTGGGAAGTCACCGTAAAATGTACAGCGTGGAAGGAGGAATGGTTCTAGCGATTGTTGGTACACACCGGCTAAGGACTTAGTCACTCAATCGTGTCCCTTCTGGTGCGGTGCCTAGCACTTGGGCCACTCGGCTTCCGCCTAGACTTCCTATTGCACCCTAGAATTCTCAGGGCCATGTCTCCGAGATCAGCTGGGAAATATCCAGGCGGTGTAGACGCTATTCACAGAAGTAATAGAACGAGGAACGGTCGCGGCGTCGTCATTTCTAGTAATTACGAGCTACTTACGTCGCAGTTTGGCTACCAGACATCGGGAGTTAGCATAGCAACAGAGTTCCTACCATCTACAAGACACTGTAAGTGGCCCTCATTTCACTCAACGATAGACTTATTTAATAGCCGGTACCGACGCCGCTGCCAGTCCGCCTGTATTCTGTGGTCGGGCCTATGGACTAGCCAGCCGCGTTTGCAACATCCACTATGTATCGTCAAGAATGTAATACCATAGCACAACGTGCCCTCTTCGTTGAGTCACTGATCTGGACACTCGCCGCGGACGACGACATTATATTTATGAAAGTTTATACGTGCGAGAGATCACTCTTTGACCTGTTGGCACGGCATCAGGGATGCGCTATAGCCGTGCTGATCAGCGGGTGAACCGAGTGGCGGGCACATCCTATTGGGCATAGTACTCATTTCATTTGCTGGCGGAATACCAGATTATCCCGAATGGCTGACCAGGAGCACGGCTGCCTATCCCAACACAAGGTTCAGGGCCGGTCATGGTACGAGTGGCATAGTCACGGTACCTACAGACGTACAGCTATAGACTAGTTAGGCCTGCGAGTTTCGGCTCTTGCGCGCTTGATTAGAGGTCCTCACTCCACAAGTCCGCGTCGACATGCTGATAGGACCTTCTAACTAGCGGTGATGCGATCCACAACGTATGGGGGATAACTTGGGACGGGACGATTTGGCCAGAGATCAAATGCGTGGGACAGTACGTACGTAGTACCCTTCACACTGGAAGTCACCCTTTGTTAACACTTAGCCAGCCACCGACGTTTAAGTAGAATCGGATAGAAAGAGTTGTAGAGCAGGAACTATAGCGAAATGGGAGTAATGTAAACCCGGGGGTATCGGCCCGGTATCGAGGGATATGAATTCCCTAATTTCATCCGCCAGTGACGTCCCTAAGGCTGTTGACGCCCGCATCATCTTTTGTGCTTCCTGCCGAGCACCTTCAGCAGGCTTAACTGAGGGAACCATGAAGGGTGTCATAGCGCTCTGGTGCACTGGATGAGGTCCCCGTCTAGTACCAGTGAGACCCCCCTTGTAGCTCGTTCTGCGCTTTTCACGCAAGAGATGGAGTTATCAAACAGTCATCTGGAGTCTCCAAAAACGCGATATCCACTTAGAGCAGATAGACGCAATTTTCTCGTCAGTCTCGGAACACCGTTCGAGGTCTGTTACTGCGTCAGTAGTTTCCAAAGCCATAGCCAAATGGATCGGGCTCTATGGCTGCCCCAGTGGGGGCACTGTGTTATAAGCCAGCCACTATATATCCGGCGGTTGCATCCATTCCTCCATTGGTGAGCCCCAAATTGTATAATAGGCTAAGCAGGCCGAACGCCCCCGTTCTACAAGCAATGATGTGCCGGACTTTTGCGGTGCCCGTGCACGGATGCGAACATTATGGCCGTTTCAGGACAAATAAGTGAGCATCAGCGGTTGGCGACATGGTTACTCCCTGAGAGATATGCCTACTTCCGCGGATGACCCGAGCGAACGGGAACCGTGGGCGCGACAATCGATTCTCTACAAGTAACATTTCTTACTATCAGAGTGTGACGTTACCCGCCTAGGACCGCAATACGCCATTCCTTTGCAAACCAAAGAAAATAGTGCAGACTCTGCCGAGAAACGCGCTCTGCCTCGGATGCAAATATAAATAAGACTAGTGCATCCCCCTTGATAAAACCAGCGAGCTATGCGTCGTAAGATAGCCCATTTTCGACGCTTTCTACGCCGCTTTGCTCCAATCTGATGCGTACGACTACTTAACCTGTAGGCCTACGTTGGATCTCTACACACGACCCCTGACTATGGCTGAACAAGACTTGCCCAGATGGACGATTCGCTTACTAATTCCCCTCGGTGTGTCGCTCGCCGGTATCCAGCATCTCTATCAAACAGCCGCGTCATCTGGAACCCGGGGTTCTTCTTGACGAGAGCCCCACGTCCACTATAAGTACTGCTGGGGCGTTGAATTCCGGAACAAGGGGGATAACTGAATCGTTGCGCCCGGCTCGATAGGGAAACATCGCCATCCAAATCACGTATAAAAAGAAGACCGTTAATCAGTGCCTGATTTTCTCTATCCATCACCGAATGACATGCGTTTGTAGTACCACATTTCGTATAGTAATTGGTCCTACACGCAAGTTGCTCCAAATCTCCATCACGTTGCAACACCAATAATGACCATACATAGCGAAATAGAGGAGGATTCGGGACGGGTCTACGCCTCCTCACTATATTGTGCCTTTGATATTGTGTGCGTCAACCTTAGGCGCATGGCACGAAACGGGGTATTATGCGGGTATAGGTTAATTCTGCTTCAGTTCCGTGTGGCTCTTAGCCGTACATGCATCCGATTCGACCTCAATTAGAGCCTACCGACAGAAGCGGGGAAGGCTACGCGTCATTCTGCTCCCTGATTGGAATTTCGGCGCAAGCTTTACGTAAGCTCCATGCACTCACCTGCTATCGAGGCAACGTCACGACGCTCGTATCTTACTTCTTCCTACGTGAAACGGCACCCAGCGGCATACCCGTGGCAGCCTTCTGCGTCGTCACGTCAATGGCCCCTGTCAATCATTATACGCCTCCGAATGTCCCTTGCCGCGGTCTACGTATAGCCCTAAAACATTTGTAGCTGTCGATTGCCGGCTAGGTGCTGTTGCTGTTGACTGGACGGTATGTTACTTAGGCCCGGTCGGATTCTGTCGCGTCCTGTTTCGGACGCTTGACAATCACAACTCCTTCTGGGACCGCTCCAGCGTGGCTCTTATACTAGCTACAGAAATATAATGGCGGGGAAACGGGAGCAGCAGCAGATCTAAATGCATGACGAGGCATATCCTTCTCGTAGTACGACGGAACGAGGGCATGACTATTGTGCTTTGCCATAGCATGTCCCTACTGTGTTCGAGCTCCGGACAGAAATGTTAAGCACCAAGGGTTCGATACCACAATGAGCTTAGGGGTTCATCAGAGCTTCTATGCGTCGGTCACGAACGTTCCTTTGTGGCTGTCGTGCACCCTGAGTTATTTCCATCGGCTTCAGGAGCGACCAGATGTCAGAGACGTGTAGGCAGAACACATGCTCGTGGAACGGTAAAAACTATCACTTCGCTGGTTGAAGGATGAATACTCTGACACTTTATCTAGCCTGCTAAGTGTGGGAGCTAAGGTCGTTGCTTATGACTAGACGGCTTTGCCTTTAATCACCTTCTGTCAACAGAGGACTGATACGTAGGCGCCACCACGGCGATTTAGGTTCCCTAAGAATGTGCCAGCATTTCTGACGATTTTATGTGCGGGCCGTGTGCGCCTGGCCCTACTGCAAGATTCGTTTGCGCGAGGAATAGGTGTCGAACTTTAAGGGTGGCGTATACCCGACACAAACCGCGGCGCCAGCAAAGCTTTTGACAAATTGGCCTATCGCAGTGTAACGCGGGCTGTCGCTGGCTGAGTTTTAGTATGAGAGCACTTAGGCGCCCGAACACCTACCTTCTACGGCAAACTAGTGCGGTTCCCCCAGATAACAGACTGTACAAGATCGCAGATCATATGATCCATCGCAACTACCGCAAGCCTGGGTTCAGTGAGACGCAAAGATGTACTTAAGTACGACTCGGAATTTATCGCATGACGAGAGAACTACCTTTGCCAGTTGGGTACGGTGTCATTGAAAAGCCCTTCAGAGGCCACGTCGTGTTCTCTTTCCTATAGCCTAGGCCTCGGGGCTGAAGGGGACATTATTCAGTGCGACAGGATTACGATTGCCATGTGCACGGTAGGTTGAATGTGTTTATTTTATAATACCCTTAAATTACGATCGGCCGGACTGCTTAACGAAGCAAGGAACCACCTCCCTTACTTTGCTAATGCAGCATCCTTTCAGGGCGACCCATGGCAGACAGAAGCAGACGGTGAGCAGACGGACGGGGATGTTCTCAGCGATTAGGGAAATCGGACCCACCCTGCCTTTAAGGAGCAGCACATGAGAGTCTGGTTGTATCGGAGCAACAACCTGCTACAAAGCTTAGTGAGGGTACACTCCCTTCTCGCAGTTCTTTTTGCCGGCGGCGAGAATTTGTTCCCGCCCTAGTCCTTAGCGGTACTTGTGGCGGAACTAGTGTGACGAAAGTCTCACAGTCGGACATAATATTTTTGGTTCGGGAATTGAGTGAGGGGCATTTACATGAAGTTCACTCCGGCCATTCTCGGGTGCCGTGAAATAGGTGAAACGCTAATTACAATGATTTACTATGTTGCTTCCCGATGCCCATAGCCTTCAATGTCCTGCGATTGCAGGGCGCGGATCGAGGGGTAAAACCAATGTTCTGATTGACTTTATACGAGCACACCAGGACCACAAGAGGGATCCCCGATTTTGCTATAGAAATGTTTTATAGGGTCGGGCGCAAAATGATTGGGCAATACTAAGCCTGAGATCATTGTCCTTTCTCGGTGGCCGCGATTCAAAATGGCGGACCTTGTCAAAAACTTATTTGGTATTATCCATATGCAGGGCGAGACCGAGAGTCGGACACTTTTTTAAAAGTGGCTTCTTCTTTCATGCCAGTGCTTATGTGCTGCTGCGAGTGTTGGATCTCAGTATTACCTGCGCTTAAAACAAGTTCAGAGCAAGCCACTCCCCACGAGCGCTAAGGTCAACCGTGCTAGGCCAAACCAAAAAGCAGGTATGCGGTAAGCGCCTTACAAGGTAGTACTTTGGGACTATTAGAACCTTCAAATATTTCAGAAAGTGAATGGGGGTCGCCTCCAGGTCCTACCGCGTTCATCAGACCAACGTGAGTCTCCCGATTAAGTTCCCGAAGGTTTGATCACCGTGCGGGTTTATCTATATTCAGGTTAGTGTATCGGGGAGTCCGAAAAGAGCACCGCCGCACGCACGGACTTAGAAATTTGGACTGGCTGAAAATCTATCTTTTGTGAAAGTCTCACCGAGAATTACGCTTGCACTAATCGGCGGAAATGCTACTGCGCCCATCGTCGGCTTCGGGTCATCGTGGACATGAATCAGGACGATAGCGGTAACCTTAAGACTGTAACCTGATGTTCGTTAGCTGAATGGCCGACCCCCGGTTTTCAGAGCGTCTTGACGGAGGTCGCACTAACACCGCTTGAAGGACTTTACCGTCCCGGCATAGTGCTAGGATCAAGCAGGGGGCCACGTTACGAAAGGACCTAAGGTGGCATGAAACGTTGTTTATTTTACCTTGCTAAAGTAGTCGAGGAGCTGTCCCTGATCAAACATGTGAATCCTGCCGGGTATACACCACCGGATATCACGTGACCTGGCCCCTACACACCATACATCCGATCGCGACAACATCGCTTTTGGTGAAAAGCACGGGCGTGACAGCCGCGGAAGCAACGCCCACATGGGTCAAGTCAGGCCCTGCACATACAGCCGTTGGTTTCCTGTCAATCGCGGGCGAACTCAGTCAGTCTTTATAGCGGTCAATAGTTCGTAAATCGAAGAACCGGAAGAAAACATTCGACGGCTGGGACGTTCTGTCGGCGGGGACCGTTGTGCCTAAGAGTTAGTAATGACTTTCAGCTTCCGTTCAAGTCGGACTCGTCTATGAAAGGCGGTCATCCATTTTGCCTTCATGGAAGCAAAGATGCAAATATGTAATGTCCGAGCCACGTTCTTCAACCAACCGTTTGGCCTCAATCCATGGGAAGCGAGAGGTGTCATGCTAACAACGAGTACGTTCAGCGGCTGTCAGTGCAGAGCCTTAGTAGTGTGGAGCGCAGCGTGGTCCCCAGGGATTATTCGTGGAATCTGACGATGCTTTGGTTGAACACCAGTCTCAGCGAAACTTTGGGGACCCAGTAATCAGTGACGGGTGAGAGTTTAGATCATAGTCCCTGAGTCCCGTCGCGTGATCTTTTACTGGACTTCTTGAAGTAGAGTAACTCTGCTCCGTGTTCTACCTCCAGCGAGAAAGAACAAGGTCACCGCTTTACGGCAGACGTACAGAGCTCCCTAAATGCACAATCGATGGGAGGAGATTGAGTCGTAAAGGCTCACGTGGATAGACGTTGTCGGGTACAGACAATTCGTCACTGGTGTTATTCAGCATTGAGTAGCCTACGTATAAAGAACGTGCTATTGTCCGCGCCACGGGAAGCGCCAGGCGCATTGACATAATCAAAGGTGTTGCCTCAACCCGTTACTCGATCCGTGCTTACAAACGTCCTCCCGCGCGCAAGTGAAATCGGAAACGTCCCTTAACTTACGTGCCTATTCAGATTGGAGACTTGTCGCAGACTCAGTGGGACCCGAACGGAGGCCACAAGTAGCAACTGCCTATTACATATTCGCTAGAGAGTCCGTCGGCGCTAGAAAACGTTTGTGACCCTGTCGGCATCCAAGAAGCATAGACTGGGTTAGCCAAAGGGTGCCCAGACGGATTAGCGGAGGATTAGTTTTTATTCGGGTGGAGATTTCCTCGCCGCCCAATATGTTTAATCTTGCTAATTCAAGATTTGATTGAAGAGTGTCGGTCTCCTTCGGAACACGTGCGTTGTCTCGATATGGCGCGGCTTAACTCGCAGGACCGCGATGCTGCCTACCAATATGGCTGCAGGGACGTACGCGAATGTGTCCGTATAGTTATTTTATTTTTAGCACTGAGTCAGGTACTGAGCCCTAGGGGCAGTGACGCTCTTGTTGTCATCTCTAAGAAGGATGCTTTGGGACACCAAGGGCGCGTGGTCAAGGTCAATGTTAGGGATATATGCCTTACTAAGCGACATCCGAAATCCTCTCACGCAAAGTGTTAACATATGTCTGTAGCGGCGAGAACGTGTGCATTCTTGCTAGCGCCGTATAGAATTCCCTGTGCCTGACAAGCCACTCACGAACGCCTCCTCGCTACGCAGGCTGCGTTGTATCAATGCTTGTATATGCACGTCGTCCGGGTTACAGCGGGTTAGAGCGCGCCTCAACGCGGCGGCTTCGAGATAAACCCCATTGTCCGGGATCCCCCAAGGTTGCGCACTTGTGGAGTTGCCAGGGCCCACGTAAGAGCTATTAGAGGAAGCCGAACACTTAGACCTGGTTTTACCGAGCGTGCCTCTGGTGTAGTGCGGACTTTACGTGGGCATTTACCGTCGCTGTATAATCTGCCCACTGACCGCGGTTCACTACGCTTGCGCGTCGAGCAGTCGGAAAGTTGGTGAACCGACGAGTACACTCTGGTTTTCAGAGTATTGCCTTTAATGCTGTAGGCAGCAGAAGCTCTATTAACCACTCCCATACGACTATGTGGGTTTAGTGTAGTTTCATACGGGCGACGTATATCTAGGCCCGGGTATGCATTAGCGTAGTCTTAAATTGGGAACTGAGTTCGGTGTACGTACGCTCGGGCGGGAGAACAGTTTCCCTTATATCTTTGGTTTTGAGAACGAATCATGAGGCACGAATGACGTTAGGATATCGTCAGAGACTTCACCCTAACACACCCCAGGGGCAGATGTTCGCCAAACCTAAGGAAACCCGGCGTTAAGATTCAGGAGTGTCAAACTCGCACACCCGCCAGGCACTGCCGCCGTACGTGGAGGACTAGCCTATCCCACTGCAAGCTCCTTGGTTCGCGTACCTACGCTCGGAAGGAAGCTCAAAAACGACAGCTTTGTAAGTACGTATACTCCTCTGGCTATCTCGAGGATTCTCCACGTCCTCGGTATGCTCCCAAACGGCCAACAAGACTTCCCAGGACAGCCAGCCCAGCAATAGGGGGACTGAATTCTTGGACAACGATTTGGTATATTACAATGGACAATTTGAGTTACTAGGACTCCAACTAACAAATCGTATTTGCACTTGCCTTCCATGAGAGTCTACCAAACACTTAATAGACTATAACACTAAATATAACAAGGACACCACCTTGTCAATGTTGTGGTGAAACAAGCCTTCTAAAACGTGGAGCCTCGCCCAGATACATAATTGCCTTTATACGGTCGTGTCACTGACTGTAGAATGTTGATGGCTATCAAAATATCCATGTTAAGGGCGCCACGAAGCGCCGGATTGTGCGACATCTCCCAGTCGCAATCACGACAACGTTGAGGCAAAGAACCTCTCTTAAAACATCCAATCACAATCATAAGAACTTGAGGAGTAGGATCTAGGCGGGGAGTATACGGGGCACACATATTGTCTCGACCCCTTTCACATATGTACAGACAGTGTGATGTCGTATAGCCGCTGGCTCAGTTCTCTTAATCGACTTCAGTCGCCATACGTAGTTGCACCAGTACAGTGTGCGCAAACGCCCGGACGCGTGATTCTGACATTATCTCCTCGGACGTCCGGGTCCAGTTATTTATATAGATTATCACGCGGTGTTCTCAGCTGTCATTGCGTTGTGTCGATTGCTGAATCAAGTTATTGTATCGAGGGATTTTCGGAGTCACCGGGTGACTAGCGCCAGTACTCGGGTTGCTGCTAGTACTAAGAAGGACGGCTTAACTGCCCATGCGGGGACTAGACTTTATGCTCTAAGGTACCCGGGAGTGGTTGCTTGAAACGTTCTACAATAAGATCGCCAATAGCAGCAAATCGTGACATACTAGTGATACGGTTCTTACTACGAGAGCATCGCGGTCGCATAAGTCGTTTCGAGCACAAAGATAGCGTACTTCGATAGGGGCGGGGCGTGACAGCCTGTCACTTATCTGGACCCCATAACTACCACAACAGTAGCGAGGCGTAACAGTATGCATAGTAGGGACAGTACGGAACTATACAACCTGAGCAATCAGAAAAAGGGTATTTGAGCTGGGGCTGCAGGGTGGAACCGGTACATGAACCTCATCAGCCTCGCCCAGCCGCTTTAACCGGCATTCTGGTGGGTGGCTCGCTTGTAGCGTCC
		</sequence>
    <sequence><taxon idref="Location_3_4_0|18.41908164565791"/>
			GCCTGCCAAAGAGGGTGTCTATGACTGCCTAGTAACAGCGGTGGCAACTGTTGTCGAGCCGAAAGAATCCAAATTACTTGCTTTACTCTCAGTGGAGGCATGGCTCTCGACCACATTTTACAGTACTCTAATGATGGGTTTCTCACGTGGCTTCAGGCAACAAACCCAATTGTTCTACGAGCGCCCAGAAATTGGCATTGCACGCTGTTTCCATGTCTTCGCCGCAAATGACTCTGGGGCCTCTAACAAACGAACATGCGTCATCATTCGTCTAGGTGAGCCTGCTGCCTCAAATTTCGAAAGAAGTTGATTTATGACTCCTATTTTAATTTCTGGAGGCTAGTTATACGGGGTGTATTATTGGTGGCATCCGCAGGGAGTTAGTTTTTAGCACCCTACCTTACCAGATACTTTATCATGAACAATAGCATACCGCACAGTCATGCCCGTTCGTGTTACCTCGTGATAGCCTTGGTTGTTTACCATGTAGGACTTGGTGGCGGCGTGGTAAGTTGCCTTCTCGAATATCGACTAGTGTTAGCTTACTCGCCTATGATGATGCCCCCGCATTATTTTCAGCCGTTGTGTCAGAGGTCAACTCAATTGCTGTAAGAGGTAATACACTCACACCGATGCGAAATTTTCGCTATTAAGGTTGAGAGAGTCTTCACTCTGGCCGAACCGCTAACCCTCAGTGATTCATTCCTCAAAGTGCGATAGCGGGGAGTGGCGTCCCGTCCCTAAGTGAAGTCGGGTGTGAAGCGCAGTACAAAACGAGCGGGCAGTAGAGTCCATACAGAGGCGCGCCTAAAGCGTACGGACTAGCAGGCCATTAAACTGATGAGTTAACAGGCGTGCTACATAAAGCTCACAGCGGCCTTGAATGTCGGGCGAGCAGCGCTAGCCGCTGAAGTGACGGTTATCGTCAACTGATACATCAGATTCTGAAAAATACGGGAAGGTTCCGCACCCTTGCGACCATCATAATCCCCAGTCCGGGACGTGCTGAGTGACGCACTGAGACAAACCCTTAAGCTAGTGATCAATACCCTACAGTCACTGCGGGAATGGCGGATTCTATCTTTCGGGTCTATCGGTAAACGTCGGTGAGCATAACGTTTCTTCCTGGTGAGAGATTTCTCGGAATGATTATAGGAATGAGGAGTTTGCACGCAGATAGTCTCCTTTAGAACTCATTACAGTCATGAGAGAATACCAGCGTTCGCCGTTATTGCTGGTGGTATGCCCAGCCGTGTACGGTCGTGCGGCGAAGCAGGAAGTGAGAAAGGGAGCTACCCCGCGGACCGGAACACCTGACTCACTGAACAGATCATACGTCTTGAAAGCAAGTAGTGACGTTTCTGACTTTGAACTGTATCTGGGCGTGGCGCAATCAACGTATGCGCGAAGCACTACGGCATACAAACAGTTCGTATAACGTCGAAACTTTCATTGAGTACCACCCTAAATACCTGGAACTCGCTGCGCGCAGGTGGGCAGCTCTTGGATGTCAACTGCCGCGAGCGACGGACATGAAACGACGTCCCATTTAAGAATTTCTGTTAATTCCCTCTAGACGTTCCACACTAGAGTGGTTAAAGGAATACTATATCATCGAACAGCGCAATGGACTTACAGTGTCCTCGGATACGAACGTCGAACATAGGTCGTTACTCCCTTATCCAGTTGCCATGATTAGTAAGTGCACTGATCCAAGTGGCACGTTCGGTTTGCAAAATATCGTTTAGAACAGATGAGTAATGGACGAAATCGGGGACAATTACTGCCATGGCTGCTATTAGACCGTTCTACATTTTTGGGATGCTCGGTCACTTCGAAGTTAACTTTGCATGCCCTGGCCCCTGTCAATGCAGGACCGTTACCTACAAGTGTTTTGCGTAATATCCCACATGCGGTCTGTCACCAGTTACCTTCAGCCGCTCTACCGGCTCACCGTACGGAGCGATCTGCTTTCGTGTTGTCCTAAGCGCTTCTGGCAGAGAACTAATTACTTATAGGCACCTCCGTCCGCCATCACAGTAACGTCCTACCCATGTAGTAGAAAACACGGTTGATGTGACGCTCTCAACGGGAACTGGCCGGGCCCCGCCTATTTGCTGATCATCTCTAGAGGTAAGGGTGAATTGCCTAGACCGGAAGAGCAATACGTTGAGCATCGATCAGTCGGGGGAACTTTTACATCGGCCGTTACCCCGGCCTGGGTAATCTTGCAATTGCGAAATAGTACAAGCTAGGGCATCTGACTCATAACCCACGCACCCCTTAGACTGGGTGACTGGGCCCATGATAGTTACACCATTGCGCAATGAGGCGCCGTAGGCTCCCCTAACAATAGAATCTGTGCTAAGATATCTATATTTGCTGCGCCGTACAGCACCCAGACGTCGGGATACTGATCGGTGCTTCAAGAGTAGTCCTGCGTGAAACCACCACTTGAAGTTCTTAGCTGTGTCTTCCGAACGACAGTGGCATAAGTAAGTGTTAATTCCCGATCGCACGATTGGACCTGGACGCGCTCTGATGAAGTTGATGCAGAACACCTCTTAGACGGGAACAAGGTCAACGAATTTGGAAAGCGGAACAGAACGTTTAGGAACGGCATGCGTATAGCCACGATTCATTCCACGTCGGGCTCCGCGTTTTATAACGCTTGAGTCTGCGATACGTATGAGGCGCACGCACAAATCGTGCAGGTAACCTCGTCTGCTGCCAGCTCAAGTTTCGTCTTTAGTTAAAGGGGCCCTATCATCTTCATGCACAGATATAATCTCGGGGTAGCTACGTTTACGGCTATATCCTGCTAACTGGGACAAGTCACACGTGTCAGACGGGCTGTGTACCAAACTGCGTCACCTTGGGATCTGCTGGCACCATGGCTAATTACGTGGTGCCATCGTTGTTCAGGATATTCAGTCTCGGTGCCCTTCCGCCTCAAAAGATCAAATAAACCCTTTAATGATAGACCATGGAGGAACAAGAGGGAGGGAAGGTCATGCATGGCATCTATCGATCCTCGCGTCAGACTACGATGCTGTATGTTCACAGAAGTAGACTAGGTAATCTGGGGTCAGCGCTAAATCTTTCGTTCTAGCACGTGGTGTGGAACAGCACGTGTTACAAGCTGGTGCGGCGCCTACGTAGTAAAGGCGGGGACTGAGCACAAACACGAGACCGGTGTGGTCTCCATAGACATGGCATTCCACATATTACTGCCGAACCATCTCAGCGGCAAGCTATCCTCATGGTAATCACTAGTTATCTCAAGCCGGCTACTTCACGGTAGATAATGGTCATTCGGACATGTAATCCATTACTCCGTCCGCCCAGGTCGAGAGAGACGGCCTAGCTTCAAAAAGGGTCTAAACTTGCTTATGTATACTCTTACTGGGGGGCTACACTGCCAGGGAGAGTTAATCCCGATCGCGCAGTAAACTAAAAGGTAGATGGACAGGACCCATGTGAGGGAGTTAGATGGTTGGTCACAAAAGTGAATCTTCAGTACTTCCGCCCAAGTCATCTTCTATAATGTGTTACATAGGGCGTCCAGACAATGACCGTTATGATACCCAGCCGGTGTCCCGGGACGCAGGTTGCGGTATGGCACTCGCATAACATTAGTCAAGACCCGCTCTTGCATCGCAGAGAAGGCGCCAGTTATATAGCTTTAGGGCAGGATAAGTAGAATAGGCTTGCCGAGTGACATTATACCATCTTCATGCACTCCTAACTTGGATGCCGGAATTCTACATCACGAACGCGGTCATCAGATCAGTCATCCGTATCTCACTTATGCAAACCGATGACATACCACACAAACCAAAAAAACCCGCGCGAACAAGAGCTTTCCGGGGGTAAACCCTTGGTAACAATAAATAGCCGGAGAGTTTGCACTTTACTCCCCGTCAGGGGCTACACCCCGCTAACGTAGTCCTATGGCATCCCTCTTCAGTAGTGAAGCTGTTGTCTGTTCTGCCAAAGCTCGACTCCGCGCAAAGGCCTTTTATCTAAACGGTTCTTGACCGGGATTGCTTTCGCAACAATCTGAAGCCGTAACACATCGGCGTAGACGTAGACATCATCTGAGAATGGGGGTGACGTGATAGCAGGCAAAAAAGTCGACACAGAACTCATCATACTACTCTTGCTATCGACAGTAGTTAGTGGTAGGTATAGTACATACTCTTCCAAAGTCGCGCCCGCGTTTAGCAGCAACCGGGGCGAGCCATAAAAAGGTTACTCATCTAGTAGGGCTATGAATAATGCGGCCATCCTATCGGAGGTCCCCGCACTCTATAAGAGTCTCGGGGGACTTTGGGTCCGTTCTAGCTTGGCCCATTCTTTCTTAGGATGCGAGTCATCATTATTATAAGGCTTACCGTCGACACCGATGCCGAATTAAACCATACTACACAAGCCAGGGTCATTGCAAGTATCCGGGGGGGGTGAAATAAGTGTACCTTACTGACTCCCACGGGCGCTGAGGCCGGGGTCACCACCGTCCCGCGACCCTATGTGGTCGAGGGCATCGCCGCTCTAATATGGGGGTGTAGTATTAGCCAGTTGCTGTGTCCGTTGACCCCCTTACTAGACGCTTGGTTTGGAATGCGTTAGTCCCTCAGAATGCCCTCGTGGTAATTTCGCAGCAGCATCTTCTCCCCAGTCGCCAGCGACTTATGGGGTCACCTTGGGGTCATAGCTCGTTAGGGTCGCCTGTTTCACAGTCCTTACTCCGTAACGATAACCCTTGGCTGCACATTAGTGTGATAGTGGCAAGTGGGAAGTCACCGTAAAATGTACAGCGTGGAAGGTGGAATGGTTCTAGCGATTGTTGGTACACACCGGCTAAGGACTTAGTCACTCAATCGTGTCCCTTCTGGTGCGGTGCCTAGCACTTGGGCCACTCGGCTTCCGCCTAGACTTCCTATTGCACCCTAGAATTCTCAGGGCCATGTCTCCGAGATCAGCTGGGAAATATCCAGGCGGTGTAGACGCTATTCACAGAAGTAATAGAACGAGGAACGGTCGCGGCGTCGTCATTTCTAGTAATTACGAGCTACTTACGTCGCAGTTTGGCTACCAGACATCGGGAGTTAGCATAGCAACAGAGTTCCTACCATCTACAAGACACTGTAAGTGGCCCTCATTTCACTCAACGATAGACTTATTTAATAGCCGGTACCGACGCCGCTGCCAGTCCGCCTGTATTCTGTGGTCGGGCCTATGGACTAGCCAGCCGCGTTTGCAACATCCACTATGTATCGTCAAGAATGTAATACCATAGCACAACGTGCCCTCTTCGTTGAGTCACTGATCTGGACACTCGCCGCGGACGACGACATTATATTTATGAAAGTTTATACGTGCGAGAGATCACTCTTTGACCTGTTGGCACGGCATCAGGGATGCGCTATAGCCATGCTGATCAGCGGGTGAACTGAGTGGCGCGCACATCCTATTGGGCATAGTACTCATTTCATTTGCTGGCGGAATACCAGATTATCCCGAATGGCTGACCGGGAGCACGGCTGCCTATCCCAACACAAGGTTCAGGGCCGGTCATGGTACGAGTGGCATAGTCACGGTACCTACAGACGTACAGCTATAGACTAGTTAGGCCTGCGAGTTTCGGCTCTTGCGCGCTTGATTAGAGGTCCTCACTCCACAAGTCCGCGTCGACATGCTGATAGGACCTTCTAACTAGCGGTGATGCGATCCACAACGTATGGGGGATAACTTGGGACGGTACGATTTGGCCAGAGATCAAATGCGTGGGACAGTACGTACGTAGTACCCTTCACACTGGAAGTCACCCTTTGTTAACACTTAGCCAGCCACCGACATTTAAGTAGAATCGGATAGAAAGAGTTGTAGAGCAGGAACTATAGCGAAATGGGAGTAATGTAAACCCGGGGGTATCGGCCCGGTATCGAGGGATATGAATTCCCTAATTTCATCCGCCAGTGACGTCCCTAAGGCTGTTGACGCCCGCATCATCTTTTGTGCTTCCTGCCGAGCACCTTCAGCAGGCCTAACTGAGGGAACCATGAAGGGTGTCATAGCGCTCTGGTGCACTGGATGAGGTCCCCGTCTAGTACCAGTGAGACCCCCCTTGTAGCTCGTTCTGCGTTTTTCACGCAAGAGATGGAGTTATCAAACAGTCATCCGGAGTCTCCAAAAACGCTATATCCACTTAGAGCAGATAGACGCAATTTTCTCGTCAGTCACGGAACACCGTTCGAGGTCTGTTACTGCGTCAGTAGTTTCCAAAGCCATAGCCAAATGGATCGGGCTCTATGGCTGCCCCAGTGGGGGCACTGTGTTATAAGCCAGCCACTATATATCCGGCGGTTGCATCCATTCTTCCATTGGTGAGCCCCAGATTGTATAATAGGCTAAGCAGGCCGAACGCCCCCGTTCTACAAGCAATGATGTGCCGGACTTTTGCGGTGCCCGTGCCCGGATGCGAACATTATGGCCGTTTCAGGACAAATAAGTGAGCGTCAGCGGTTTGCGACATGGTTACTCCCTGAGAGATATGCCTACTTCCGCGGATGACCCGAGCGAACGGGATCCGTGGGCGCGACAATCGATTCTCTACAAGTAACGATTCTTACTATCAGAGTGTGACGTTACCCGCCTAGGACCGCAATACGCCATTCCTTTGCAAACCAAAGAAAATAGTGCAGACTCTGCCGAGAAACGCGCTCTGGCTCGGATGCAAATATAAATAAGACTAGTGCATCCCCCTTGATAAAACCAGCGAGCTATGCGTCGTAAGATAGCCCATTTTCGACGCTTTCTACGCCGCTTTGCTCCAATCTGATGCGTACGACTACTTAACCTGTAGGCCTGCGTTGGATCTCTACACACGACCCCTGACTATATCTGAACAAGACTTGCCCAGATGGACGATTCGCTTACTAATTCCCCTCGGTGTGTCGCTCGCCGGTATCCAGCATCTCTATCAAACAGCCGAGTCATCTGGAACCCGGGGTTCTTCTTGACGAGAGCCCCACGTCCACTATAAGTACTGCTGGGGCGTTGAATTCCGGAACAAGGGGGATAAGTGAATCGTTGCGCCCGGCTCGATAGGGAAACATCGCCATCCAAATCACGTATAAAAAGAAGACCGTTAATCAGTGCCTGATTTTCTCTATCCATCACCGAATGACATGCGTTTGTAGTACCACATTTCGTATAGTAATTGGTCCTACACGCAAGTTGCTCTAAATCTCCATCACGTTGCAACACCAATAATGACCATACATAGCGAAATAGAGGAGGATTCAGGACGGGTCTACGCCTCCTCGCTATATTGTGCCTTTGATATTGTGTGCGTCAACCTTAGGCGCATGGCATGAAACGGGGTATTATGCGGGTACAGGTTAATTCTGCTTCAGTTCCGTGTGGCTCTTAGCCGTACATGCATCCGATTCGACCTCAATTAGAGCCTACCGACAGAAGCGGGAAAGGCTACGCGTCATTCTGCTCCCTGATTGGAATTTCGGCGCAAGCTTTACGTAAGCTCCATGCACCCACCTGCTATCGAGGCAACGTCACGACGCTCGTATCCTACTTCTTCCTACGTGAGACGGCACCCAGCGGCATACCCGTGGCAGCCTTCTGCGTCGTCACGTCAATGGCCCCTGTCAATCATTATACGCCTCCGAATGTCCCTTGCCGCGGTCTACGTATAGCCCTAAAACATTTGTAGCTGTCGATTGCCGGCTAGGTGCTATTGCTGTTGACTGGACGGTATGTTACTTAGGCCCGGTCGGATTCTGTCGCGTCCTGTTTCGGACGCTTGACAATCACAACTCCTTCTGGGACCGCTCCAGCGTGGCTCTTATACTAGCTACAGAAATATAATGGCGGGGAAACGGGAGCAGCAGCAGATCTAAATGCATGACGAGGCATATCCTTCTCGTAGTACGACGGAACGAGGGCATGACTATTGTGCTTTGCCATAGCATGTCCCTACTGTGTTCGAGCTCCGGACAGAAATGTTAAGCACCAAGGGTTCGATACCACAATGAGCTTAGGGGTTCATCAGAGCTTCTATGCGTCGGTCACGAACGTTCCTTTGTGGCTGTCGTGCACCCTGAGTTATTTCCATCGGCTTCAGGAGCGACCAGATGTCAGAGACGTGTAGGCAGAACACATGCTCGTGGAACGGGAAAAACTATCACTTCGCTGGTTGAAGGATGAATACTCTGACACTTTATCTAGCCTGCTAAGTGTGGGAGCTAAGGTCGTTGCTTATGACTAGACGGCTTTGCCTCTAATCACCTTCTGTCAACAGAGGACTGATACGTAGGCGCCACCACGGCGATTTAGGTTCCCTCAGAATGTGCCAGCATTTCTGACGATTTTATGTGCGGGCCGTGTGCGCCTGGCCCTACTGCAAGATTCGTTTGCGCGAGGAAAAGGTGTCGAACTTTAAGGGTGGCGTATATCCGACACAAACCGCGACGCCAGCAAAGCTTTTGACAAATTGGCGTATCGCAGTGTAACGCGGGCTGTCGCTGGCTGAGTTTTAGTATGAGAGCACTTAGGCGCCCGAACACCTACCTTCTACGGCAAACTAGTGCGGTTCCCCCAGATAACAGACTGTACAAGATCGCAGATCATATGATCCATCCCAACTACCGCAAGCCTGGGTTCAGTCAGACGCAAAGATGTACTTAAGTACGACTTGGAATTTATCGCATGACGAGAGAACTACCTTTGCCAGTTGGGTACGGTGTCATTGAAAAGCCCTTCAGAGACCACGTCGTGTTCTCTTTCCTATAGCCTAGGCCTCGAGGCTGAAGGGGACATTATTCAGTGCGACAGGATTACGATTGCCATGTGCACGGTAGGTTGAATGTGTTTATTTTATAATACCCTTAAATTACGATCGGCCGGACTGCTTAACGAAGCAAGGAACCACCTCCCTTACTTTGCTAATGCAGCATCCTTTCAGGGCGACCCATGGCAGACAGAAGCAGACGATGAGCAGACGGACGGGGATGTTCTCAGCGATTAGGGAAATCAGACCCACCCTGCCTTTAAGGAGCAGCACATGAGAGTCTGGTTGTATCGGAGCAACAACTTGCTACAAAGCTTAGTGAGGGTACACTCCCTTCTCACAGTTCTTTTTGCCGGCGGCGAGAATTTGTTCCCGCCCTAGTCCTTAGCGGTACTTGTGGCGGAACTAGTGTGACGAAAGTCTCACAGTCGGACATAATATTTTTGGTTCGGGAATTGAGTGAGGGGCACTTATATGAAGTTCACTCCGGCCATTCTCGGGTGCCGTGAAATAGGTGAAACGCTAATTACAATGATTTACTATGTTGCTTCCCGATGCCCATAGCCTTCGATGTCCTGCGATTGCAGGGCGCGGATCGAGGGGTAAAACCAATGTTCTGATTGACTTTATACGAGCACACCAGGACCACAAGAGGGATCCCCGATTTTGCTATAGAAATGTTTTATAGGGTCGGGCGCAAAATGATTGGGCAATACTAAGCCTGAGATCATTGTCCTTTCTCGGTGGCCGCGAGTCAAAATGGCGGACCTTGTCAAAAACTTATTTGGTATTATCCGTATGCAGGGCGAGACCGAGAGTCGGACACTTTTTTAAAAGTGGTTTCTTCTTTCATGCCAGTGCTTATGTGCTGCTGCGAGTGTTGGATCTCAGTATTACCTGCGCTTAAAACAAGTTCAGAGCAAGCCACTCCCCACGAGCGCTAAGGTCAACCGTGCTAGGCCAAACCAAAAAGCAGGTATGCGGTAAGCGCCTTACAAGGTAGTACTTTGGGACTATTAGAACCTTCAAATATTTCAGAAAGTGAATGGGGGTCGCCTCCCGGTCCTACCGCGTTCATCAGACCAACGTGAGTCTCCCGATTAAGTTCCCGAAGGATTGCTCACCGTGCGGGTTTATCTATATTCAGGTTAGTGTATCGGGGAGTACGAAAAGTGCACCGCCGCACGCACGGACTTAGAAATTTGGACTGGCTGAAAATCTATCTTTTGTGAAAGTCTCACCGAGAATTACGCTTGCACTAATCGGCGGAAATGCTACTGCGCCCATCGTCGGCTTCGGGTCATCGTGGACATGAATCGGGACGATAGCGGTAACCTTAAGACTGTAACCTGATGTTCGTTAGCTGAATGGGCGACCCCCGGTTTTCAGAGCGTCTTGACGTAGGTCGCACTAACACCGCTTGAAGGACTTTACCGTCCCGGCATAGTGCTAGGATCAAGCAGGGGGCCACGTTAGGAAAGGACCTAAGGTGGCATGAAACGTTGTTTATTTTACCTTGCTAAAGTAGTCGAGGAGCTGTCCCTGATCAAACATGTGAATCCTGCCGGGTATACACCACCGGATATCTCGTGACCTGGCCCCTACACACTATACATCCGGTCGCGACAACGTCGCTTTTGGTGAAAAGCACGGGCGTGACAGCCGCGGAAGCAACGCCCACATGGGTCAAGTCAGGCCCTGCACATACAGCCATTGGTTTCCTGTCAATCGCGGGCGAACTCAGTCAGTCTTTATAGCGGTCAATAGTTCGTAAATCGGAGAACCGGAAGAAAACATTCGACGGCTGGGACGTTCTGTCGGCGGGGACCGTTGTGCCTAAGAGTTAGTAATGACTTTCAGCTTCCGTTCAAGTCGGACTAGTCTATGAAAGGCGGTCATCCATTTTGCCTTCGTGGAAGCAAAGATGTAAATATGTAATGTCCGAGCCACGTTCTTCAACCAACCGTTTGGCCTCAATCCATGGGAAGCGAGAGGTGTCATGCTGACAACGAGTACGTTCAGCGGCTGTCAGCGCAGAGTCTTAGTAGTTTGGAGCGCAGCGTGGTCCCCAGGGATTATTCGTGGAATCTGACGATGCTTTGGTTGAACACCAGTCTCAGCGAAACTTTGGGGACCCAGTAATCAGTGACGGGTGAGAGTTTAGATCATGGTCCCTGAGTCCCGTCGCGTGATCTTTTACTGGACTTCTTGAAGTAGAGTAACTCTGCTCCGTGTTCTACCTCCAGCGAGAAAGAACAAGGTCACCGCTTTACGGCAGACGTACAGAGCTCCCTAAATGCACAATCGGTGGGAGGAGATTGAGTCGTAAAGGCTCACGTGGATAGACGTTGTCGGGTACAGACAATTCGTCCCTGGTGTTATTCAGCATTGAGTAGCCTAAGTATAAAGAACGTGCTATTGTCCGCGCCACGGGAAGCGCCAGGCGCATTGACATAATCAAAGGTGTTGCCTCAACCCGTTACTCGATCCGTGCTTACAAACGTCCTCCCGCGCGCAAGTGAAATCGGAAACGTCCCTTAACTTACGTGCCGATTCAGATTGGAGACTTGTCGCAGACTCAGTGGGACCCGAACGGAGGCCACAAGTAGCAACTGCCTATTACATATTCGCTAGAGAGTCCGTCGGCGCTAGAAAACGTTTGTGACCCTGTCGGCATCCAAGAAGCATAGACTGGGTTAGCCAAAGGGTGCCCAGACGGTTTAGCGGAGGATTAGTTTTTATTCGGGTGGAGATTTCCTCGCCGCCCAATATGTTTAATCTTGCTAATTCAAGATTTGATTGAAGTGTGTCGGTCTCCTTCGGAACACGTGCGTTGTCTCGATATGGCGCGACTTAACTCGCAGGACCGCGATGCTGCCTACCAATATGGCTGCAGGGACGTACGCGAATATGTCCGTATAGTTATTTTATTTTTAGCACTGAGCCAGGTACTGAGCCCTAGGGGCAGTGACGCTCTTGTTGTCATCTCTAAGAAGGATGCTTTGGGACACCAAGGGCGCGTGGTCAAGGTCAATGTTAGGGATATATGCCTTACTAAGCGACATCCGAAATCCTCCCACGCAAAGTGTTAACATATGTCTGTAACGGCGAGAACGTGTGCATTCTTGCTAGCGCCGTATAGAATTCCCTGTGCCTGACAAGCCACCCACGAACGCCTCCTCGCTACGCAGGCTGCGTTGTATCAATGCTTGTATATGCACGTCGTCCGGGTTACAGCGGGTTAGAGCGCGCCTCAACGCGGCGGCTTCGAGATAAACCCCATTGTCCGGGACCCCCCAAGGTTGCGCACTTGTGGCGTTGCCAGGGCCCACGTAAGAGCTATTAGAGGAAGCCGAACACTTAGACCTGGTTTTACCGAGCGTGCCTCTGGTGTAGTGCGGACTTTACGTGGGCATTTACCGTCGCTGTATAATCTGCCCACTGACCGCGGTTCACTACGCTTGCGCGTCGAGCAGTCGGAAAGTTGGTGAACCGACGAGTACACTCTGGTTTTCAGAATATTGCCTTTAATGCTGTAGGCAGCAGAAGCTCTATTAACCACTCCCATACGACTATGTGGGTTTAGTGTAGTTTCATACGGGCGACGTATATCTAGGCCCGGGTATGCATTAGCGTGGCCTTAAATTGGGAACTGAGTTCGGTGTACGTACGCTCGGGCGGGAGAACAGTTTTCCTTATATCTTTGGTTTTGAGAACGAATCATGAGGCACGAATGATGTTAGGATATCGTCAGAGACTTCACCCTAACACACCCCAGGGGCAGATGTTCGCCAACCCTAAGGAAACCCGGCGTTAAGATTCAGGAGTGTCAAACTCGCACACCCGCCAGGCACTGCCGCCGTACGTGGAGGACTAGCCTATCCCACTGCAAGCTCCTTGGTTCGCGTACCTACGCTCGGAAGGAAGCTCAAAAACGACAGCTTTGTAAGTACGTATACTCCTCTGGCTATCTCGAGGATTCTCCACGTCCTCGGTATGCTCCCAAACGGCCAACAAGACTTCCCAGGACAGCCAGCCCAGCAATAGGGGGACTGAATTCTTGGACAACGATTTGGTATATTACAATGGACAATTCGAGTTACTAGGACTCCAACTAACAAATCGTATTTGCACTTGCCTTCCATGAGAGTCTACCAAACACTTAATAGACTATAACACTAAATATAACAAGGACACCACCTTGTCAATGTTGTGGTGAAACAAGCCTTCTAAAACGTGGAGCCTCGCCCAGATACATAATTGCCTTTATACGGTTGTGTCACTGACTGTAGAATGTTGATGGCTATCAAAATATCCATGTTAAGGGCGCCACGAAGCGCCGGATTGTGCGACATCTCCCAGTCGCAATCACGACAACGTTGAGGCAAAGAACCTCTCTTAAAACATCCAATCACGATCATAAGAACTTGAGGAGTAGGATCTAGGCGGGGAGTTTACGGGGCACACATATTGTCTCGACCCCTTTCACATATGTACAGACAGTGTGATGTCGTATAGCCGCTGGCTCAGTTCTCTTAGTCGACTTCAGTCGCCAGACGTAGTTGCACCAGTACAGTGTGCGCAAACTCCCGGACGCGTGATTCTGACATTATCTCCTCGGACGTCCGGGTCCAGTTATTTATATAGATTATCACGCGGTGTTCTCAGCTGTCATTGCGTTGTGTCGATTGCTGAATCAAGTTATTGTATCGAGGGATTTTCGGAGTCACCGGGTGACTAGCGCCAGCACTCGGGTTGCTGCTAGTACTAAGAAGGACGGCTTAACTGCCCATGCGGGGACTAGACTTTATGCTCTAAGGTACCCGGGAGTGGTTGCTTGAAACGTTCTACAATAAGATCGCCAATAGCAACAAACCGTGACATACTAGTGATACGGTTCTTACTACGAGAGCATCGCGGTCGCATAAGTCGTTTCGAGTACAAAGATAGCGTACTTCGATAGGGGCGGGGCGTGACAGCCTGTCACTTATCTGGACCCCATAACTACCACAACAGTGGCGAGGCGTAACAGTATGCATAATAGGGACAGTACGGAACTATACAACCTGAGCAATCAGAAAAAGGGTATTTGAGCTGGGGCTGCAGGGTGGAACCGGTACATGAACCTCATCAGCCTCGCCCAGCCGCTTTAACCGGCATTCTGGTGGGTGGCTCGCTTGTAGCGTCC
		</sequence>
    <sequence><taxon idref="Location_3_3_1|16.016925033261682"/>
			GCCTGCCAAAGAGGGTGTCTATGACTGCCTATTAACAGCGGTGGCAACTGTTGTCGAGCCGAAAGAATCCAAATTACTTGCTTTACTCTCAGTGGAGTCATGGCTCTCGACCACATTTTACAGTACTCTAATGATGGGTTTCTCACGTGGCTTCAGGCAACAAACCCAGTTGTTCTACGAGCGCCCAGAAATTGGCATTGCACGCTGTTTCCATGTCTTCGCCGCAAATGACTCTGGGGCCTCTAACAAACGAACATGCGTCATCATTCGTCTAGGTGAGCCTGCTGCCTCAAATTTCGAAAGAAGTTGATTTATGACTCCTATTTTAATTTCTGGAGGCTAGTTATACGGGGTGTATTATTGGTGGCATCCGCAGGGAGTTAGTTTTTAGCACCCTACCCTACCAGATACTTTATCATGAACAATAGCATACCGCACAGTCATGCCCGTTCGTGTAACCTCGTGATAGCCTTGGTTGTTTACCATGTAGGACTTGGTGGCGGCGTGGTAAGTTGCCTTCTCGAATATCGACTAGTGTTAGCTTACTCGCCTATGATGATGCCCCCGCATTATTTTCAGCCGTTGTGTCGGAGGTCAACTCAATTGCTGTAAGAGGTAATACACTCACACCGATGCGAAATTTTCGCTATTAAGGTTGAGAGAGTCTTCACTCTGGCCGAACCGCTAACCCTCAGTGATTCATTCCTCAAAGTGCGATAGCGGGGAGTGGCGTCCAGTCCCTGAGTGAAGTCGGGTGTGAAGCGCAGTACAAAACGAGCGGGCAGTAGAGTCCATACAGAGGCGCGCCTAAAGCGTACGGACTAGCAGGCCATTAAACTGATGAGTTAACAGGCGTGCTACATAAAGCTCACAGCGGCCTTGAATGTCGGGCGAGCAGCGCTAGCCGCTGAAGTGACGGTTATCGTCAACTGATACATCAGATTCTGAAAAATACGGGAAGGTTCCGCACCCTTGCGACCATCATAATCCCCAGTCCGGGACGTGCTGAGTGACGCACTGAGACAGACCCTTAAGCTAGTGATCAATACCCTCCAGTCACTGCGGGAATGGCGGATTCTATCTTTCGGGTCTATCGGTAAACGTCGGTGAGCATAACGTTTCTTCCTGGTGAGAGATTTCTCGGAATGATTATAGGAATGAGGAGTTTGCACGCAGATAGTCTCCTTTAGAACTCATTACAGTCATGAGAGAATACCAGCGTTCGCCGTTATTGCTGGTGGTATGCCCAGCCGTCTACGGTCGTGCGGCGAAGCAGGAAGTGAGAAAGGGAGCTACCCCGCGGACCGGAACACCTGACTCACTGAACAGATCATACGTCTTGAAAGCAAGTAGTGACGTTTCTGACTTTGAACTGTATCTGGGCGTGGCACAATCAACGTATGCGCGAAGCACTACGGCATACAAACAGTTCGAATAACGTCGAAACTTTCATTGAGTACAACCCTAAATACCTGGAACTCGCTGCGCGCAGGTGGGCAGCTCTTGGATGTCAACTGCCGCGAGCGACGGACATGAAACGACGTCCCAGTTAAGAATTTCTGTTAATTCCCTCTAGACGTTCCACACTAGAGTGGTTAAAGGAATACCATATCATCGAACAACGCAATGGACTTACAGTGTCCTCGGACACGAACGTCGAACATAGGTCATTACTCCCTTATCCAGTTGCCATGATTAGGCAGTGCACTGATCCAAGTGGCACGTTCGGTTTGCAAAATATCGTTTAGAACATATGAGTAATGGACGAAATCGGGGACAATTACTGCCATGGCTGCTATTAGACCGTTCTACATTTTTGGGATGCTCGGTCACTTCGAAGTTAACTTTGCATGCCCTGTCCCCTGTCAATGCAGGACCGTTACCTACAAGTGTTTTGCGTAATATCCCACATGCGGTCTGTCACCTGTTACCTTCGGCCGCTCTACCGGCTCACCGTCCGGAGCGATCTGCTTTCGTGTTGTCCTAAGCGCTTCTGGCAGGGAACTAATTACTTATAGGCACCTCCGTCCGCCATCACAGTAACGTCCTACCCATGTAGTAGAAAACACGGTTGATGTGACGCTCTCAACGGGAACTGGCCGGGCCCCGCCTATCTGCTGATCATCTCTAGAGGTAAGGGTGAATTGCCTAGACCGGAAGTGCAATACGTTGAGCATCGATCAGTCGGGGGAACTTGTACATCGGCCGTTACGCCGGCCTGGGTAATCTTGCAATTGTGAAATAGTACGAGCTAGGGCATCTGACTCATAACCCACGCACCCCTTAGACTGGGTGACTGGGCCCATGATAGTTACACCATTGCGCAATGAGGCGCCGTAGGCTCCCCTAACAATAGAATCTGTGCTAAGATATCTATATTTGCTGCGCCGTACAGCACCCAGACGTCGGGATACTGATCGGTGCTTCAAGAGTAGTCCTGCGTGAAACCACCACTTGAAGTTCTTAGCTGTGTCTTCCGAACGAGAGTGGCATAAGTAAGTGTTAATTCCCGATCGCACGATTGGACCTGGACGCGCTCTGATGAAGTTGATGCAGAACACCTCTTAGACGGGAACAAGGTCAACGAATTTGGAAAGCGGAACAGAACGTTTAGGGACGGCATGCGTATAGCCGCGATTCATTCCACGTCGGGCTCCGCGTTTTATAACGCTTGAGTCTGCGATACGTATGAGGCGCACGCACAAATCGTGCAGGTAACCTCGTCTGCTGCCAGCTCAAGTTTCGTCTTTAGTTAAAGGGGCCCTATCATCTTCATGCACAGATATAATCTCGGGGTAGCTACGTTTACGGCTATATCCTGATAACTGGGACAAGTCACACGTGTCAGACAGGCTGTGTACCAAACTGCGTCACCTTGGGATCTGCTGGCACCATGGCTAATTACGTGGTGCCATCGTTGTTCAGGATATTCAGTCTCGGTGCCCTTCCGCCTCAAAAGATCAAATAAACCCTTTAATGATAGACCATGGAGGAACAAGAGGGAGGGAAGGTCATGCATGGCATCTATCAATCCTCGCGTCAGGCTACGATGCTGTATGTTCACAGAAGTAGACTAGGTAATCTGGGGTCAGCGCTAAATCTTTCGTTCTAGCACGTGGTGTGGAACAGCACGTGTTACAAGCTGGTGCGGCGCCTACGTAGTAAAGGTGGGGACTGAGCACAAACACGAGACCGGTGTGGTCTTCATAGACATGGCATTCCACATATTACTGCCGAACCATCTCAGCGGCAAGCTATCCTCATGGTAATCACTAGTTATCTCAAGCCGGCTACTTCACGGTAGATAATGGTCATTCGGACATGTAATCCATTACTCCGTCCGCCCAGGTCGAGAGAGACGGCCTAGCTTCAAAAAGGGTCTAAACTTGCTTATGTATACTCTTACTGGGGGCCTACATTGCCAGGGAGAGTTAATCCCGATCGCGCAGTAAACTAAAAGGTAGATGGACAGGACCCATGTGAGGGAGTTAGATGGTTGGTCACAAAAGTGAATCTTCAGTACTTCCGCCCTAGTCATCTTCTATAATGTGTCACATAGGGCGTCCAGACAATGACCGTTATGATACCCAGCCGGTGTCCCGGGACGCAGGTTGCGGTATGGCACTCGCATAACATTAGTCCAGACCCGCTCTTGCATCGGAGAGAAGGCGCCAGTTATATAGCTTTAGGCCAGGATAAGTAGAATAGGCTTGCCGAGTGACATTATACCATCTTCGTGCACTCCTAACTTGGATGCCGGAATTCTACATCACGAACGCGGTCATCAGATCAGTCATCCGTATCTCACTTATGCAAACCGATGACATACCACACAAACCAAAAAAACCCGCGCGAACGAGAGCTTTCCGTGGGTAAACCCTTGGTAACAATAAATAACCGGAGAGTTTGCACTTTACTCCCCGTCAGGGGCTACACCCCTCTAACGTAGTCCTATGGCATCCCTCTTCAGTAGTGAAGCTGTTGTCTGTCCTGCCAAAGCTCGACTCCGCGCAAAGGCCTTTTATCTAAACGGTTCTTGACCGGGATTGCTTTCGCAACAATCTGAAGCCGTAACACATCGGCGTAGACGTAGACATCATCTGAGAATGGGGGTGACGTGGTAGCAGGCAAAAAAGTCGACACAGAACTCATCACACTACTCTTGCTATCGACAGTAGTTAGTGGCAGGTATAGTACATACTCTTCCAAAGTCGCGCCCGCGTTTAGCAGCAACCGGGGCGAGCCATAAAAAGGTTACTCATCTAGTAGGGCTAGGAATAATGCGGCCATCCTATCGGAGGTCCCCGCACTCTATAAGAGTCTCGGGGGACTTTGGGTCCGTTCTAGCTTGGCCCATTCTTTCTTAGGATGCGAGTCATCATTATTATAAGGCTTACCGTCGACACCGATGCCGAATTAAACCATACTACACAAGCCAGGGTCCTTGCAAGTATCCGGGGGGGGTGAAATAGATGTACCTTACTGACTCCCACGGGCGCTGAGGCCGGGGTCACCACCATCCCGCGACCCTATGTGGTCGAGGGCATCGCCGCTCTAATATGGGGGTGTAGTATTAGCCAGTTGCTGTGTCCGTTGACCCCCTTACTAGACGCTTGGTTTGGAATGCGTTAGGGCCTCAGAATGCCCTCGTGGTAATTTCGCAGCAGCATCTTCTCCCCAGTCGCCAGCGACTTATGGGGTCACCTTGGGGTCATAGCTCGTTAGGGTCGCCTGTTTCACAGTCCTTACTCCGTAACGATAACCCTTGGCTGCACATTAGTGTGATAGTGGCAAGTGGGAAGTCACCGTAAAATGTACAGCGTGGAAGGAGGAATGGTTCTAGCGATTGTTGGTACACACCGGCTAAGGACTTAGTCACTCAATCGTGTCCCTTCTGGTGCGGTGCCTAGCACTTGGGCCACTCGGCTTCCGCCTAGACTTCCTATTGCACCCTAGAATTCTCAGGGCCATGTCTCCGAGATCAGCTGGGAAATATCCAGGCGGTGTAGACGCTATTCACAGAAGTAATAGAACGAGGAACGGTCGCGGCGTCGTCATTTCTAGTAATTACGAGCTACTTACGTCGCAGTTTGGCTACCAGACATCGGGAGTTAGCATAGCAACAGAGTTCTTACCATCTACAAGACACTGTAAGTGGCCCTCATTTCACTGAACGATAGACTTATTTAATAGCCGGTACCGACGCCGCTGCCAGTCCGCCTGCATTCTGTGGTCGGGCCTATGGACTAGCCAGCCGCGTTTGCAACACCCACTATGTATCGTCAAGAATGTAATACCATAGCACAACGTGCCCTCTTCGTTGAGTCACTGATCTGGACACTCGCCGCGGACGACGACATTATATTTATGAAAGTTTATACGTGCGAGAGATCACTCTTTGACCTGTTGGCACGGCATCAGGGATACGCTATAGCCGTGCTGATCAGCGGGTGAACCGAGTGGCGCGCACATCCTATTGGGCATAGTACTCATTTCATTTGCTGGCGGAATACCAGATTATCCCGAATGGCTGACTGGGAGCACGGCTGCCTATCCCAACACAAGGTTCAGGGCGGGTCGTGGTACGAGTGGCATAGTCACGGTACCTACAGACGTACAGCTATAGACTAGTTAGGCCTGCGAGTTTCGGCTCTTGCGTGCTTGATTAGAGGTCCTCACTCCACAAGTCCGCGTCGACATGCTGATAGGACCTTCTAACTAGCGGTGATGCGATCCACAACGTATGGGGGATAACTTGGGACGGTACGATTTGGCCAGAGATCAAATGCGTGGGACAGTACGTACGTAGTACCCTTCACACTGGAAGTCACCCTTTGTTAACCCTTAGCCAGCCACCGACATTTAAGTAGAATCGGATAGAAAGAGTTGTAGAGCAGGAACTATAGCGAAATGGGAGTAATGTAAACCCGGGGGTATCGGCCCGGTATCGAGGGATATGAATTCCCTAATTTCATCCGCCAGTGACGTCCCTAAGGCTGCTGACGCCCGCATCATCTTTTGTGCTTCCTGCCGAGCACCTTCAGCAGGCTTAACTGAGGGAACCATGAAGGGTGTCATAGCGCTCTGGTGCACTGGATGAGGTCCCCGTCTAGTACCAGTGAGACCCCCCTTGTAGCTCGTTCTGCGTTTTTCACGCAAGAGATGGAGTTATCAAACAGTCATCCGGAGTGTCCAAAAACGCTATATCCACTTAGAGCAGATAGACGCAATTTTCTCGTCAGTCTCGGAACACCGTTCGAGGTCTGTTACTGCGTCACTAGTTTCCAAAGCCATAGCCAAATGGATCGGGCTCTATGGCTGCCCCAGTGGGGGCACTGTGTTATAAGCCAGCCACTATATATCCGGCGGTTGCATCCATTCCTCCATTGGTGAGCCCCAAATTGTATTATAGGCTAAGCAGGCCGAACGCCCCCGTTCTACAAGCAATGATGTGCCGGACTTTTGCGGTGCCCGTGCGCGGATGCGAACATTATGGCCGTTTCAGGACAAATAAGTGAGCGTCAGCGGTTGGCGACATGGTTACTGCCTGAGAGATATGCCTACTTCCGCGGATGACCCGAGCGAACGGGATCCGTGGGCGCGACAATCGATTCTCTACAAGTAACATTTCTTACTATCAGAGTGTGACGTTACCCGCCTAGGACCGCAATACGCCATTCCTTTGCAAACCAAAGAAGATAGTGCAGACTCTGCCGAGAAACGCACTCTGCCTCGGATGCAAATATAAATAAGACTAGTGCATCCCCCTTGATAAAACCAGCGAGCTATGCGTCGTAAGATAGCCCATTTTCGACGCTTTCTACGCTGCTTTGCTCCAATCTGATGCGTACGACTACTTAACCTGTAGGCCTACGTTGGATCTCTACACACGACCCCTGACTATGTCTGAACAAGACTTGCCCAGATGGACGATTCGCTTACTAATTCCCCTCGGTGTGTCGCTCGCCGGTATCCAGCATCTCCATCAAACAGCCGCGTCATCTGGAACCCGGGGTTCTTCTTGACGAGAGCCCCACGTCCACTATAAGTACTGCTGGGGCGTTGAATTCCGGAACAAGAGGGATAACTGAATCGTTGCGCCCGGCTCGATAGGGAAACATCGCCATCCAAATCACGTATAAAAAGAAGACCGTCAATCAGTGCCTGATTTTCTCTATCCATCACCGAATGACATGCGTTTGTAGTACCACATTTCGTATAGTAATTGGTCCTACACGCAAGTTGCTCCAAATCTCCATCACGTTGCAACACCAATAATGACCATACATAGCGAAATAGAGGAGGATTCGGGACGGGTCTACGCCTCCTCACTCTATTGTGCCTTTGATATTGTGTGCGTCAACCTTAGGCGCATGGCATGAAACGGGGTATTATGCGGGTACAGGTTAATTCTGCTTCAGTTCCGTGTGGCTCTTAGCCGTACATGCATCCGATTCGACCTCAATTAGAGCCTACCGACAGAAGCGGAGAAGGCTACGCGTCATTCTGCTCCCTGACTGGAATTTCGGCGCAAGCTTTACGTAAGCTCCATGCACTCACCTGCTATCGAGGCAACGTCACGACGCTCGTATCCTACTTCTTCCTACGTGAAACGGCACCCAGCGGCATACCCGTGGCAGCCTTCTGCGTCGTCACGTCAATGGCCCCTGTCAATCATTATACGCCTCCGAATGTCTCTTGCCGCGGTCTACGTATAGCCCTAAAACATTCGTAGCTATCGATTGCCGGCTAGGTGCTGTTGCTGTTGACTGGACGGTATGTTACTTAGGCCCGGTCGGATTCTGTCGCGTCCTGTTTCGGACGCTTGACAATCACAACTCCTTCTGGGACCGCCCCAGCGTGGCTCTTATACTAGCTACAGAAATATAATGGCGGGGAAACGGGAGCAGCAGCAGATCTAAATGCATGACGAGGCATATCCTTCTCGTAGTACGACGGAACGAGGGCATGACTATTGTGCTTTGCCATAGCATGTCCCTACTGTGTTCGAGCTCCGGACAGAAATGTTAAGCACCAAGGGTTCGATACCACAATGAGCTTAGGGGTTCATCAGAGCTTCTATGCGTCGGTCACGAACGTTCCTTTGTGGCTGTCGTGCACCCTGAGTTATTTCCATCGGCTTCAGGAGCGACCAGATGTCAGAGACGTGTAGGCAGAACACATGCTCGTGGAACGGGAAAAACTATCACTTCGCTGGTTGAAGGATGAATACTCTGACACTTTATCTAGCCTGCTAAGTGTGGGAGCTAAGGTCGTTGCTTATGACTAGACGGCTTTGCCTTTAATCACCTTCTGTCAACAGAGGACTGATACGTAGGCGCCACCACGGCGATTTAGGTTCCCTAAGAATGTGCCAGCATTTCTGACGATTATATGTGCGGGCCGTGTGCGCCTGGCCCTACTGCAAGATTCGTTTGCGCGAGGAATAGGTGTCGAACTTTAAGGGTGGCGTATACCCGACACAAAACGCGGCACCAGCAAAGCTTTTGACAAATTGGCCTATCGCAGTGTAACGCGGGCTGTCGCTGGCTGAGTTTTAGTATGAGAGCACTTAGGCGCCCGAACACCTACCTTCTACGGCAAACTAGTGCGGTTCCCCCAGATAACAGACTGTACAAGATCGCAGATCATATGATCCATCGCAACTACCGCAAGCCTGGGTTCAGTCAGACGCAAAGATGTACTTAAGTACGACTCGGAATTTATCGCATGACGAGAGAACTACCTTTGCCAGTTGGGTACGGTGTCATTGAAAAGCCCTTCAGAGACCACGTCGTGTTCTCTTTCCTATAGCCTAGGCTTCGGGGCTGAAGGGGACATTATTCAGTGCGACAGGATTACGATTGCCATGTGCACGGTAGGTTGAATGTGTTTATTTTATAATACCCTTAAATTACGATCGGCCGGACTGCTTAACGAAGCAAGGAACCACCTCCCTTACTTTGCTAATGCAGCATCCTTTCAGGGCGACCCATGGCAGACAGAAGCAGACGGTGAGCAGACGGACGGGGATGTTCTCAGCGATTAGGGAAATCGGACCCACCCTGCCTTTAAGGAGCAGCACATGAGAGTCTGGTTGTATCGGAGCAACAACCTGCTACAAAGCTTAGTGAGGGTACACTCCCTTCTCGCAGTTCTTTTTGCCGGCGGCGAGAATTTGTTCCCGCCCTAGTCCTTAGCGGTACTTGTGGCGGAACTAGTGTGACGAAAGTCTCACAGTCGGACATAATATTTTTGGTTCGAAAATTGAGTGAGGGGCACTTATATGAAGTTCACTCCGGCCATTCTCGGGTGCCGTGAAATAGGTGAAACGCTAATTACAATGATTTACTATGTTGCTTCCCGATGCCCATAGCCTTCAATGTCCTGCGATTGCAGGGCGCGGATCGAGGGGTAAAACCAATGTTCTGATTGACTTTATACGAGCACACCAGGACCACAAGAGGGATCCCCGATTTTGCTATAGAAATGTTTTATAGGCTCGGGCGCAAAATGATTGGGCAATACTAAGCCTGAGATCATTGTCCTTTCTCGGTGGCCGCGATTCAAAATGGCGGACCTTGTCAAAAACTTATTTGGTATTATCCATATGCAGAGCGAGACCGAGAGTCGGACACTTTTTTAAAAGTGGTTTCTTCTTTCATGCCAGTGCTTATGTGCTGCTGCGAGTGTTGGATCTCAGTATTACCTGCGCTTAAAACAAGTTCAGAGCAAGCCACTCCCCACGAGCGCTAAGGTCAACCGTGCTAGGCCAAACCAAAAAGCAGGTATGCGGTAAGCGCCTTACAAGGTAGTACATTGGGACTATTAGAACCTTCGAATATTTCAGAAAGTGAATGGGGGTCGCCTCCCGGTCCTACCGCGTTCATCAGACCAACGTGAGTCTCCCGATTAGGTTCCCGAAGGTTTGATCACCGTGCGGGTTTATCTATATTCAGGCTAGTGTATCGGGGAGTCCGAAAAGTGCACCGCCGCACGCACGGACTTAGAAATTTGGACTGGCTGAAAATCTATCTTTTGTGAAAGTCTCACCGAGAATTACGCTTGCACTAATCGGCGGAAATGCTACTGCGCCCATCGTCGGCTTCGGGTCATCGTGGACATGAATCAGGACGATAGCGGTAACCTTAAGACTGTAACCTGATGTGCGTTAGCTGAATGGCCGAGCCCCGGCTTTCAGAGCGTCTTGATGTAGGTCGCACTAACACCGCTTGAAGGACTTTACCGTCCCGGCATAGTGCTAGGATCAAGCAGGGGGCCACGTTACGAAAGGACCTAAGGTGGCATGAAACGTTGTTTATTTTACCTTGCTAAAGTAGTCGAGGAGCTGTCCCTGATCAAACATGTGAATCCTGCCGGGTATACACCACCGGATATCTCGTGACCTGGCCCCTACACACTATACATCCGGTCGCGACAACGTCGCTTTTGGTGAAATGCACGGGCGTGACAGCCGCGGAAGCAACGCCCACATGGGTCAAGTCAGGCCCTGCACATACAGCCATTGGTTTCCTGTCAATCGCGGGCGAACTCAGTCAGTCTTTATAGCGGTCAATAGTTCGTAAATCGGAGAACCGGAAGAAAACATTCGACGGCTGGGACGTTCAGTCGGCGGGGACCGTTGTGCCTAAGAGTTAGTAATGACTTTCAGCTTCCGTTCAAGTCGGACTAGTCTATGAAAGGCGGTCATCCATTTTGCCTTCATGGAAGCAAAGATGCAAATATGTAATGTCCGAGCCACGTTCTTCAACCACCCGTTTGGCCTCAATCCATGGGAAGCGAGAGGTGTCATGCTAACAACGAGTACGTTCAGCGGCTGTCAGTGCAGAGCCTTAGTAATGTGGAGCGCAGCGTGGTCCCCAGGGATTATTCGTGGAATCTGACGATGCTTTGGTTGAACACCAGTCTCAGCGAAACTTTGGGGACCCAGTAATCAGTGACGGGTGAGAGTTTAGATCATGGTCCCTGAGTCCCGTCGCGGGATCTTTTACTGGACTTCTTGAAGTAGAGTAACTCTGCTCCGTGTTCTACCTCCAGCGAGAAAGAACAAGGTCACCGCTGTACGGCACACGTACAGAGCTCCCTAAATGCACAATCGGTGGGAGGAGATTGAGTCGTAAAGGCTCACGTGGATAGACGTTGTCGGGTACAGACAATTCGTCCCTGGTGTTATTCAGCATTGAGTAGCCTACGTATAAAGAACGTGCTATTGTCCGCGCCACGGGAAGCGCCAGGCGCATTGACATAATCAAAGGTGTTGCCTCAACCCGTTACTCGATCCGTGCTTACAAACGTCCTCCCGCGCGCAAGTGAAATCGGAAACGTCCCTTAACTTACGTGCCTATTCAGATTGGAGACTTGTCGCAGACTCAGTGGGACCCGAACGGAGGCCACAAGTAGCAACTGCCTATTACATATTCGCTAGAGAGTCCGTCGGCGCTAGAAAACGTTTGTGACCCTGTCGGCATCCAAGAAGCATAGACTGGGTTAGCCAAAGGGTGCCCAGACGGATTAGCGGAGGATTAGTTTTTATTCGGGTGAAGATTTCCTCGCCGCCTAATATGTTTAATCTTGCTAATTCAAGATTTGATTGAAGTGTGTCGGTCTCCTTCGGAACACGTGCGATGTCTCGATATGGCGCGGCTTAACTCGCAGGACCGCGATGCTGCCTACCAATATGGCTGCAGGGACGTACGCGAATATGTCCGTATAGTTATTTTATTTTTAGCACTGAGTCAGGTACTGAGCCCTAGGGGCAGTGACGCTCTTGCTGTCATCTCTAAGAAGGATGCTTTGGGACACCAAGGGCGCGTGGTCAAGGTCAATGTTAGGGATATATGCCTTACTAAGCGACATCCGAAATCCTCTCACGCAAAGTGTTAACATATGTCTGTAACGGCGAGAACGTGTGCATTCTTGCTAGCGCCGTATAGAATTCCCTGTGCCTGACAAGCCACCCACGAACGCCTCCTCGCTACGCAGGCTGCGTTGTATCAATGCTTGTATATGCACGTCGTCCGGGTTACAGCGGGTTAGAGCGCGCCTCAACGCGGCGGCTTCGAGATAAACCCCATTGTCCGGGACCCCCCAAGGTTGCGCACTTGTGGAGTTGCCAGGGCCCACGTAAGAGCTATTAGAGGAAGCCGAACACTTAGACCTGGTTTTACCGAGCGTGCCTCTGGTGTAGTGCGGACTTTACGTGGGCATTTACCGTCGCTGTATAATCTGCCCACTGACCGCGGTTCACTACGCTTGCGCGTCGAGCAGTCGGAAAGTTGGTGAACCGACGAGTACACTCTGGTTTTCAGAATATTGCCTTTGATGCTGTAGGCAGCAGAAGCTCTATTAACCACTCCCATACGACTATGTGGGTTTAGTGTAGTTTCATACGGGCGACGTATATCTAGGCCCGGGTATGCATTAGCGTAGTCTTAAATTGGGAACTGAGTTCGGTGTACGTACGCTCGGGCGGGAGAACAGTTTTCCTTATATCTTTGGTTTTGAGAACGAATCATGAGGCACGAATGATGTTAGGATATCGTCAGAGACTCCACCCTAACACACCCCAGGGGCAGATGTTCGCCAAACCTAAGGAAACCCGGCGTTAAGATTCAGGAGTGTCAAACTCGCACACCCGCCAGGCACTGCCGCCGTACGTGGAGGACTAGCCTATCCCACTGCAAGCTCCTTGGTTCGCGTACCTACGCTCGGAAGGAAGCTCAAAAACGACAGCTTTGTAAGTACGTATACTCCTCTGGCTATCTCGAGGATTCCCCACGTCCTCGGTATGCTCCCAAACGGCCAACAAGACTTCCCAGGACAGCCAGCCCAGCAATAGGGGGACTGAATTCTTGGACAACGATTTGGTATATTACAATGGACAATTTGAGTTACTAGGACTCCAACTAACAAATCGTATTTGCACTTGCCTTCCATGAGAGTCTACCAAACACTCAATAGACTATAACACTAAATATAACAAGGACACCACCTTGTCAATGTTGTGGTGAAACAAGCCTTCTAAAACGTGGAGCCTCGCCCAGATACATAATTGCCTTTATACGGTCGTGTCACTGACTGTAGAATGTTGATGGCTATCAAAATATCCATGTTAAGGGCGCCACGAAGCGCCGGATTGTGCGACATCTCCCAGTCGCAATCACGACAACGTTGAGGCAAAGAACCTCTCTTAAAACATCCAATCACAATCATAAGAACTTGAGGAGTAGGATCTAGGCGGGGAGTTTACGGGGCACACATATTGTCTCGACCCCTTTCAGATATGTACAGACAGTGTGATGTCGTATAGCCGCTGGCTCAGTTCTCTTAAGCGACTTCAGTCGCCATACGTAGTTGCACCAGTACAGTGTGCGCAAACGCCCGGACGCGTGGTTCTGACATTATCTCCTCGGACGTCCGGGTCCAGTTATTTATATAGATTATCACGCGGTGTTCTCAGCTGTCATTGCGTTGTGTCGATTGCTGAATCAAGTTATTGTATCGAGGGATTTTCGGAGTCACCGGGTGACTAGCGCCAGCACTCGGGTTGCTGCTAGTACTAAGAAGGACGGCTTAACTGCCCATGCGGGGACTAGACTTTATGCTCTAAGGTACCCGGGAGTGGTTGCTTGAAACGTTCTACAATAAGATCGCCAATAGCAGCAAATCGTGACATACTAGTGATACGGTTCTTACTACGAGAGCATCGCGGTCGCATAAGTCGTTTCGAGCACAAAGATAGCGTACTTCGATAGGGGCGGGGCGTGACAGCCTGTCACTTATCTGGACCCCATAACTACCACAACAGTAGCGAGGCGTAACAGTATGCATAGTAGGGACAGTACGGAACTATACAACCTGAGCAATCAGAAAAAGGGTATTTGAGCTGGGGCTGCAGGGTGGAACCGGTACATGAACCTCATCAGCCTCGCCCAGCCGCTTTAACCGGCATTCTGGTGGGTGGCTCGCTTGTAGCGTCC
		</sequence>
    <sequence><taxon idref="Location_1_3_0|24.014214650380097"/>
			GCCTGCCAAAGAGGGTGTCTATGACTGCCTATTAACAGCGGTGGCAACTGTTTTCGAACCGAAAGAATCCAAATTACTTGCTTTACTCTCAGTGGAGTCATGGCTCTCGACCACATTTTACAGTACTCTAATGATGGGTTTCTCACGTGGCTTCAGGCAACAAACCCAGTTGTTCTACGAGCGCCCAGAAATTGGCATTGCACGCTGTTTCCATGTCTTCGCCGCATATGACTCTGGGGCCTCTAACAAACGAACATGCGTCATCATTCGTCTAGGTGAGCCTGCTGCCTCAAATTTCGAAAGAAGTTGATTTATGACTCCTATTTTAATTTCTGGAGGCTAGTTATACGGGGTGTATTATTGGTGGCATCCGCAGGGACTTAGTTTTTAGCACCCTACCCTACCAGATACTTTATCATGAACAATAGCATACCGCACAGTCATGCCCGTTCGTGTAACCTCGTGATAGCCTTGGTTGTTTACCATGTAGGACTTGGTGGCGGCGTGGTAAGTTGCCTTCTCGAATATCGACTCGTGTTAGCTTACTCGCCTATGATGATGCCCCCGCATTATTTTCAGCCGTTGTGTCAGAGGTCAACTCAATTGCTGTAAGAGGTAATACACTCACACCGATGCGAAATTTTCGCTATTAAGGTTGAGAGAGTCTTCACTCTGGCCGAACCGCTAACCCTCAGTGATTCATTCCTCAAAGTGCGATAGCGGGGAGTGGCGTCCAGTCCCTGAGTGAAGTCGGGTGTGAAGCGCAGTACAAAACGAGCGGGCAGTAGAGTCCATACAGAGGCGCGCCTAAAGCGTACGGACTAGCAGGCCATTAAACTGATGAGTTAACAGGCGTGCTACATAAAGCTCACAGCGGCTTTGAATGTCGGGCGAGCAGCGCTAGCCGCTGAAGTGACGGTTATCGTCAACTGATACATCAAATTCTGAAAAATACGGGAAGGTTCCGCACCCTTGCGACCATCATAATCCCCAGTCCGGGACGTGCTGAGTGACGCACTGAGACAGACCCTTAAGCTAGTGATCAATACCCTCCAGTCACTGCGGGAATGGCGGATTCTATCTTTCGGGTCTATCGGTAAACGTCGGTGAGCATAACGTTCCTTCCTGGTGAGAGATTTCTCGGAATGATTATAGGAATGAGGAGTTTGCACGCAGATAGTCTCCTTTAGAACTCATTACAGTCATGAGAGAATACCAGCGTTCGCCGTTATTGCTGGTGGTATGCCCAGCCGTCTACGGTCGTGCGGCGAAGCAGGAAGTGAGAAAGGGAGCTACCCCGCGGACCGGAACACCTGACTCACTGAACAGATCATACGTCTTGAAAGCAAGTAGGGACGTTTCTGACTTTGAGCTGTATCTGGGCGTGGCGCAATCAACGTATGCGCGAAGCACTACGGCATACAAACAGTTCGAATAACGTCGAAACTTTCATTGAGTACAACCCTAAATACCTGGAACTCGCTGCGCGCAGGTGGGCAGCTCTTGGATGTCAACTGCCGCGAGCGACGGACATGAAACGACGCCCCAGTTAAGAATTTCTGTTAATTCCCTCTAGACGTTCCACACTAGAGTGGTTAAAGGAATACCATATCAACGAACAACGCAATGGACTTACAGTGTCCTCGGACACGAACGTCGAACATAGGTCGTTACTCCCTTATCCAGTTGCCATGATTAGGCAGTGCACTGATCCAAGTGGCACGTTCGGTTTGCAAAATATCGTTTAGAACATATGAGTAATGGACGAAATCGGGGACAATTACTGCCATGGCTGCTATTAGACCGTTCTACATTTTTGGGATGCTCGGTCACTTCGAAGTTAACTTTGCATGCCCTGTCCCCTGTCAATGCAGGACCGTTACCTACAAGTGTTTTGCGTAATATCCCACATGCGGTCTGTCACCTGTTACCTTCGGCCGCTCTACCGGCTCACCGTCCGGAGCGATCTGCTTTCGTGTTGTCCTAAGCGCTTCTGGCAGGGAACTAAGTACTTATAGGCACCTCCGTCCGCCATCACAGTAACGTCCTACCCATGTAGTAGAAAACACGGTTGATGTGACGCTCTCAACGGGAACTGGCCGGGCCCCGCCTATCTGCTGATCATCTCTAGAGGTAAGGGTGAATGGCCTAGACCGGAAGTGCAATACGTTGAGCATCGATCAGTCGGGGGAACTTGTACATCGGCCGTTACGCCGGCCTGGGTAATCTTGCAATTGTGAAATAGTACGAGCTAGGGCATCTGACTCATAACCCACGCACCCCTTAGACTGGGTGACTGGGCCCATGATAGTTACACCATTGCGCAATGAGGCGCCGTAGGCTCCCCTAACAATAGAATCTGTGCTAAGATATCTATATTTGCTGCGCCGTACAGCACCCAGACGTCGGGATACTGATCGGTGCTTCAATAGTAGTCCTGCGTGAAACCACCACTTGAAGTTCTTAGCTGTGTCTTCCGAACGAGAGTGGCATAAGTAAGTGTTAATTCCCGATCGCACGATTGGACCTGGACGCGCTCTGATGAAGTTGATGCAGAACACCTCTTTGACGGGAACAAGGTCAACGAATTTGGAAAGCGGAACAGAACGTTTAGGGACGGCATGCGTATAGCCGCGATTCATTCCACGTCGGGCTCCGCGTTTTATAACGCCTGAGTCTGCGATACGTATGAGGCGCACGCACAAATCGTGCAGGTAACCTCGTCTCCTGCCAGCTCAAGTTGCGTCTTTAGTTAAAGGGGCCCTATCATCTTCATGCACAGATATAATCTCGGGGTAGCTACGTTTACGGCTCTATCCTGATAACTGGGACAAGTCACACGTGTCAGACAGGCTGTGTACAAAACTGCGTCACCTTGGGATCTGCTGGCACCATGGCTAATTACGTGGTGCCATCGTTGTTCAGGATATTCAGTCTCGGTGCCCTTCCGGCTCAAAAGATCAAATAAACCCTTTAATGATAGACCATGGAGGAACAAGAGGGAGGGAAGGTCATGCATGGCATCTATCAATCCTCGCGTCAGGCTACGATGCTGTGTGTTCACAGAAGTAGACTAGGTAATCTGGGGTCAGCGCTAAATCTTTCGTTCTAGCACGTGGTGTGGAACAGCACGTGTTACAAGCTGGTGCGGCGCCTACGTAGTAAAGGTGGGGACTGAGCACAAACACGAGACCGGTGTGGTCTTCATAGACATGGCATTCCACATATTACTGCCGAACCATCTCAGCGGCGAGCTATCCTCATGGTAATCACTAGTTATCTCAAGCCGGCTACTTCACGGTAGATAATGGTCATTCGGACATGTAATCCATTACTCCGTCCGTCCAGGTCGAGAGAGACGGCCTAGCTTCAAAAAGGGTCTAAACTTGCTTATGTATACTCTTACTGGGGGCCTACATTGCCAGGGAGAGTTAATCCCGATCGCGCAGTAAACTAAAAGGTAGATGGACAGGACCCATGTGAGGGAGTTAGATGGTTGGTCACAAAAGTGAATCTTCAGTACTTCCGCCCTAGTCATCTTCTATAATGTGTCACATAGGGCGTCCAGACAATGGCCGTTATGATACCCAGCCGGTGTCCCGGGACGCAGGTTGCGGTATGGCACTCGCATAACATTAGTCCAGACCCGCTCTTGCATCGGAGAGAAGGCGCCAGTTATATAGCTTTAGGCCAGGATAAGTAGAATAGGCTTGCCGAGTGACATTATACCATCTTCGTGCACTCCTAACTTGGATGCCGGAATTCTACATCACGAACGCGGTCATCAGATCAGTCATCCGGATCTCACTTATGCAAACCGATGACATACCACACAAACCAAAAAAACCCGCGCGAACGAGAGGTTTCCGGGGGTAAACCCTTGGTAACAATAAATAACCGGAGAGTTTGCACTTTACTCCCCGTCAGGGGCTACACCCCTCTAACGTAGTCCTATGGCATCCCTCTTCAGTAGTGAAGCTGTTGTCTGTCCTGCCAAAGCTCGACTCCGCGCAAAGGCCTTTTATCTAAACGGTTCTTGACCGGGATTGCTTTCGCAACAATCTGAAGCCTTAACACATCGGCGTAGACGTAGACATCATCTGAGAATGGGGGTGACGTGATAGCAGGCAAAAAAGTAGACACAGAACTCATCACACTACTCTTGCTATCGACAGTAGTTAGTGGCAGGTATAGTACATACTCTTCCAAAGTCGCGCCCGCGTTTAGCAGCAACCGGGGCGAGCCATAAAAAGGTTACTCATCTAGTAGGGCTAGGAATAATGCGGCCATCCTATCGGAGGTCCCCGCACTCTATAAGAGTCTCGGGGGACTTTGGGTCCGTTCTAGCTTGGCCCATTCTTTCTTAGGATGCGAGTCATCATTATTATAAGGCTTACCGTCGACACCGATGCCGAATTAAACCATACTACACAAGCCAGGGTCCTTGCAAGTATCCGGGGGGGGTGAAATAGATGTACCTTACTGACTCCCACGGGCGCTGAGGCCGGGGTCACCACCATCCCGCGACCCTATGTGGTCGAGGGCATCGCCGCTCTAATATGGGGGTGTAGTATTAGCCAGTTGCTGTGTCCGTTGACCCCCTTACTATACGCTTGGTTTGGAATGCGTTAGTGCCTCAGAATGCCCTCGTGGTAATTTCGCAGCAGCATCTTCTCCCCAGTCGCCAGCGACTTATGGGGTCACCTTGGGGTCATAGCTCGTTAGGGTCGCCTGTTTCACAGTCCTTACTCCGTAACGATAACCCTTGGCTGCACATTAGTGTGATAGTGGCAAGTGGGAAGTCACCGTAAAATGTACAGCGTGGAAGGAGGAATGGTTCTAGCGATTGTTGGTACACACCGGCTAAGGACTTAGTCACTCAATCGTGTCCCTTCTGGTGCGGTGCTTAGCACTTAGGCCACTCGGCTTCCGCCTAGACTTCCTATTGCACCCTAGAATTCTCAGGGCCATGTCTCCGAGATCAGCTGGGAAATATCCAGGCGTTGTAGACGCTATTCACAGAAGTAATAGAACGAGGAACGGTCGCGGCGTCGTCATTTCTAGTAATTACGAGCTACTTACGTCGCAGTTTGGCTACCAGACATCGGGAGTTAGCATAGCAACAGAGTTCTTACCATCTACAAGACACTGTAAGTGGCCCTCATTTCACTCAACGATAGACTTATTTAATAGCCGGTACCGACGCCGCTGCCAGTCCGCCTGTATTCTGTGGTCGGGCCTATGGACTAGCCAGCCGCGTTTGCAACATGCACTATGTATCGTCAAGAATGTAATACCATAGCACAACGTGCCCTCTTCGTTGAGTCACTGATCTGGACACTCGCCGCGGACGACGACATTATATTTATGAAAGTTTATACGTGCGAGAGATCACTCTTTGACCTGTTGGCACTGCATCAGGGATGCGCTATAGCCGTGCTGATCAGCGGGTGAACCGAGTGGCGCGCACATCCTATTGGGCATAGTACTCATTTCATTTGCTGGCGGAATACCAGATTATCCCGAATGGCTGACTGGGAGCACGGCTGCCTATCCCAACACAAGGTTCAGGGCCGGTCGTGGTACGAGTGGCATAGTCACGGTACCTACAGACGTACAGCTATAGACTAGTTAGGCCTGCGAGTTTCGGCTCTTGCGTGCTTGATTAGAGGTCCTCACTCCACAAGTCCGCGTCGACATGCTGATAGGACCTTCTAACTAGCGGTGATGCGATCCACAACGTATGGGGGATAACTTGGGACGGTACGATTTGGCCAGAGATCAAATGCGTGGGACAGTACGTACGTAGTACCCTTCACACTGGAAGTCACCCTTTGTTAACCCTTAGCCAGCCACCGACATTTAAGTAGAATCGGATAGAAAGAGTTGTAGAGCAGGAACTATAGCGAAATGGGAGTAATGTAAACCCGGGGGTATCGGCCCGGTATCGAGGGATATGAATTCCCTAATTTCATCCGCCAGTGACGTCCCTAAGGCTACTGACGCCCGCATCATCTTTTGTGCTTCCTGCCGAGCACCTTCAGCAGGCTTAACTGAGGGAACCATGAAGGGTGTCATAGCGCTCTGGTGCACTGGATGAGGTCCCCGTCTAGTACCAGTGAGACCCCCCTTGTAGCTCGTTCTGCGTTTTACACGCAAGAGATGGAGTTATCAAACAGTCATCCGGAGTCTCCAAAAACGCTATATCCACTTAGAGCAGATAGACGCAATTTTCTCGTCAGTCTCGGAACACCGTTCGAGGTCTGTTACTACGTCACTAGTTTCCAAAGCCATAGCCAAATGGATCGGGCTCTATGGCTGCCCCAGTGGGGGCACTGTGTTATAAGCCAGCCACTATATATCCGGCGGTTGCATCCATTCCTCCATTGGTGAGCCCCAAATTGTATTATAGGCTAAGCAGGCCGAACGCCCCCGTTCTACAAGCAATGATGTGCCGGACTTTTGCGGTGCCCGTGCGCGGATGCGAACATTATGGCCGTTTCAGGACAAATAAGTGAGCGTCAGCGGTTGGCGACATGGTTACTGCCTGAGAGATATGCCTACTTCCGCGGATGACCCGAGCGAACGGGATCCGTGGGCGCGACAATCGATTCTCTACAAGTAACATTTCTTACTATCAGAGTGTGACGTTACCCGCCTAGGACCGCAATACGCCATTCCTTTGCAAACCAAAGAAAATAGTGCAGACTCTGCCGAGAAACGCGCTCTGCCTCGGATGCAAATATAAATAAGACTAGTGCATCCCCCTTGATAAAACCAGCGAGCTATGCGTCGTAAGATAGCCCATTTTCGACGCTTTCTACGCTGCTTTGCTCCAATCTGATGCGTACGACTACTTAACCTGTAGGCCTACGTTGGATCTCTACACACGACCCCTGACTATGTCTGAACAAGACTTGCCCAGATGGACGATTCGCTTACTAATTCCCCTCGGTGTGTCGCTCGCCGGTATCCAGCATCTCTATCAAACAGCCGCGTCATCTGGAACCCGGGGTTCTTCTTGACGAGAGCCCCACGTCCACTATAAGTACTGCTGGGGCGTTGAATTCCGGAACAAGAGGGATAACTGAATCGTTGCGCCCGGCTCGATAGGGAAACATCGCCATCCAAATCACGTATAAAAAGAAGACCGTCAATCAGTGCCTGATTTTCTCTATCCATCACCGAATGACATGCGTTTGTAGTACCACATTTCGTATAGTAATTGGTCCTACACGCAAGTTGCTCCAAATCTCCATCACGTTGCAACACCAATAATGACCATACATAGCGAAATAGAGGAGGATTCGGGACGGGTCTACACCTCCTCACTCTATTGTGCCTTTGATATTGTGTGCGTCAAACTTAGGCGCATGGCATGAAACGGGGTATTATGCGGGTACAGGTTAATTCTGCTTCAGTTCCGTGTGGCTCTTAGCCGTACATGCATCCGATTCGACCTCAATTAGAGCCTACCGACAGAAGCGGAGAAGGCTACGCGTCATTCTGCTCCCTGATTGGAATTTCGGCGCAAGCTTTACGTAAGCTCCATGCACTCACCTGCTATCGAGGCAACGTCACGACGCTCGTATCCTACTTCTTCCTACGTGAAACGGCACCCAGCGGTATACCCGTGGCGGCCTTCTGCGTCGTCACGTCAATGGCCCCTGTCAATCATTATACGCCTCCGAATGTCCCTTGCCGCGGTCTACGTACAGCCCTAAAACATTCGTAGCTGTCGATTGCCGGCTAGGTGCAGTTGCTGTTGACTGGACGGTATGTTACTTAGGCCCGGTCGGATTCTGTCGCGTCCTGTTTCGGACGCTTGACAATCACAACTCCTTCTGGCACCGCCCCAGCGTGGCTCTTATACTAGCTACAGAAATATAATGGCGGGGAAACGGGAGCAGCAGCAGATCTAAATGCATGACGAGGCATATCCTTCTCGTAGTACGACGGAACGAGGGCATGACTATTGTGCTTTGCCATAACATGTCCCTACTGTGTTCGAGCTTCGGACAGAAATGTTAAGCACCAAGGGTTCGATGCCACAATGAGCTTAGGGGTTCATCAGAGCTTCTATGCGTCGGTCACGAACGTTCCTTTGTGGCTGTCGTGCACCCTGAGTTATTTCCATCGGCTTCAGGAGCGACCAGATGTCAGAGACGTGTAGGCAGAACACATGCTCGTGGAACGGGAAAAACTATCACTTCGCTGGTTGAAGGATGAATACTCTGACACTTTATCTAGCCTGCGAAGTGTGGGAGCTAAGGTCGTTGCTTATGACTAGACGGCTTTGCCTTTAATCACCTTCTGTCAACAGAGGACTGATACGTAGGCGCCACCACGGCGATTTAGGTTCCCTAAGAATGTGCCAGCATTTCTGACGATTATATGTGCGGGCCGTGTGCGCCTGGCCCTACTGCAAGATTCGTTTGCGCGAGGAATAGGTGTCGAACTTTAAGGGTGGCGTATACCCGACACAAACCGCGGCACCAGCAAAGCTTTTGACAAATTGGCCTATCGCAGTGTAACGCGGGCTGTCGCTGGCTGAGTTTTAGTATGAGAGCACTTAGGCGCCCGAACACCTACCTTCTACAGCAAACTAGTGCGGTTCCCCCAGATAACAGACTGTACAAGATCGCAGATCATATGATCCATCGCAACTACCGCAAGGCTGGGTTCAGTCAGACGCAAAGATGTACTTAAGTACGACTCGGAATTTATCGCATGACGAGAGAACTACCTTTGCCAGTTGGGTACGGTGTCATCGAAAAGCCCTTCAGAGACCACGTCGTGTTCTCTTTCCTATAGCCTAGGCTTCGGGGCTGAAGGGGACATTATTCAGTGCGACAGGATTACGATTGCCATGTGCACGGTAGGTTGAATGTGTTTATTTTATAATACCCTTAAATTACGATCGGCCGGACTGCTTAACGAAGCAAGGAACCACCTCCCTTACTTTGCTAATGCAGCATCCTTTCAGGGCGACCCATGGCAGACAGAAGCAGACGGTGAGCAGACGGACGGGGATGTTCTCAGCGATTAGGGAAATCGGACCCACCCTGCCTTTAGGGAGCAGCACATGAGAGTCTGGTTGTATCGGAGCAACAACCTGCTACAAAGCTTAGTGAGGGTACACTCCCTTCTCGCAGTTCTTTTTGCCGGCGGCGAGAATTTGTTCCCGCCCTAGTCCTTAGCGGTACTTGTGGCGGAACTTGTGTGACGAAAGTCTCACAGTCGGACATAATATTTTTGGTTCGGAAATTGAGTGAGGGGCACTTATATGAAGTTCACTCCGGCCATTCTCGGGTGCCGTGAAATAGGTGAAACGCTAATTACAATGATTTACTATGTTGCTTCCCGATGCCCATAGCCTTCAATGTCCTGCGATTGCAGGGCGCGGATCGAGGGGTAAAACCAATGTTCTGATTGACTTTATACGAGCACACCAGGACCACAAGAGGGATCCCCGATTTTGCTATAGAAATGTTTTATAGGCTCGGGCGCAAAATGATTGGGCAATACTAAGCCTGAGATCATTGTCCTTTCTCGGTGGCCGCGATTCAAAATGGCGGACCTTGTCAAAAACTTATTTGGTATTATCCATATGCAGGGCGAGACCGAGAGTCGGACACTTTTTTAAAAGTGGTTTCTTCTTTCATGCCAGTGCTTATGTGCTGCTGCGAGTGTTGGATCTCAGTATTACCTGCGCTTAAAACAAGTTCAGAGCAAGCCACTCCCCACGAGCGCTAAGGTCAACCGTGCTAGGCCAAACCAAAAAGCAGGTATGCGGTAAGCGCCTTACAAGGTTGTACATTGGGACTATTAGAACCTTCAAATATTTCAGAAAGTGAATGGGGGTCGCCTCCCGGTCCTACCGCGTTCATCAGACCAACGTGAGTCTCCCGATTAGGTTCCCGAAGGTTTGATCACCGTGCGGGTTTATCTATATTCAGGCTAGTGTATCGGGGAGTCCGAAAAGTGCACCGCCGCACGCACGGACTTAGAAATTTGGACTGGCTGAAAATCTATCTTTTGTGAAAGTCTCACCGAGAATTACGCTTGCACTAATCGGCGGAAATGCTACTGCGCCCATCGTCGGCTTCGGGTCATCGTGGACATGAATCAGGACGATAGCGGTAACCTTTAGACTGTACCCTGATGTGCGTTAGCTGAATGGCCGAGCCCCGGCTTTCAGAGCGTCTTGATGTAGGTCGCACTAACACCGCTTGAAGGATTTTACCTTCCCGGCATAGTGCTAGGATCAAGCAGGGGGCCACGTTACGAAAGGACCTAAGGCGGCATGAAACGTTGTTTATTTTACCTTGCTAAAGTAGTCGAGGAGCTGTCCCTGATCAAACATGTGAATCCTGCCGGATATACACCACCGGATATCTCGTGACCTGGCCCCTACACACTATACATCCGGTCGCGACAACGTCGCTTTTGGTGAAAAGCACGGGCGTGACAGCCGCGGAAGCAACGCCCACATGGGTCAAGTCAGGCCCTGCACATACAGCCATTGGTTTCCTGTCAATCGCGGGCGAACTCAGTCAGTCTTTATAGCGGTCAATAGTTCGTAAATCGGAGAACCGGAAGAAAACATTCGACGGCTGGGACGTTCTGTCGGCGGGGACCGTTGTGCCTAAGAGTTAGTAATGACTTTCAGCTTCCGTTCAAGTCGGACTAGTCTATGAAAGGCGGTCATCCATTTTGCCTTCATGGAAGCAAAGATGCAAATATGTAATGTCCGAGCCACGTTCTTCAACCACCCGTTTGGCCTCAATCCATGGGAAGCGAGAGGTGTCATGCTAACAACGAGTACGTTCAGCGGCTGTCAGTGCAGAGCCTTGGTAGTGTGGAGCGCAGCGTGGTCCCCAGGGATTATTCGTGGAATCTGACGATGCTTTGGTTGAACACCAGTCTCAGCGAAACTTTGGGGACCCAGTAATCAGTGACGGGTGAGAGTTTAGATCATGGTCCCTGAGTCCCGTCGCGGGATCTTTTACTGGACTTCTTGAAGTAGAGTAACTCTGCTCCGTGTTCTACCTCCAGCGAGAAAGAACAAGGTCACCGCTGTACGGCACACGTACAGAGCTCCCTAAATGCACAATCGGTGGGAGGAGATTGAGTCGTAAAGGCTCACGTGGATAGACGTTGTCGGGTACAGACAATTCGTCCCTGGTGTTATTCAGCATTGAGTAGCCTACGTATAAAGAACGTGCTATTGTCCGCGCCACGGGAAGCGCCAGGCGCATTGACATAATCAAATGTGTTGCCTCAACCCGTTACTCGATCCGTGCTTACAAACGTCCTCCCGCGCGCAAGTGAAATCGGAAACGTCCCTTAACTTACGTGCCTATTCCGATTGGAGACTTGTCGCAGACTCAGTGGGACCCGAACGGAGGCCACAAGTAGCAACTGCCTATTACATATTCGCTAGAGAGTCCGTCGGCGCTAGAAAACGTTTGTGACCCTGTCGGCATCCAAGAAGCATAGACTGGGTTAGCCAAAGGGTGCCCAGACGGATTAGCGGAGGATTAGTTTTTATTCGGGTGAAGATTTCCTCGCCGCCTAATATGTTTAATCTTGCTAATTCAAGATTTGATTGAAGTGTGTCGGTCTCCTTCGGAACACGTGCGTTGTCTCGATATGGCGCGGCTTAACTCGCAGGACCGCGATGCTGCCTACCAATATGGCTGCAGGGACGTACGCGAATATGTCCGTATAGTTATTTTCTTTTTAGCACTGAGTCAGGTACTGAGCCCTAGGGGCAGTGACGCTCTTGTTGTCATCTCTGAGAAGGATGCTTTGGGACACCAAGGGCGCGTGGTCAAGATCAATGTTAGGGATATATGCCTTACTAAGCGACATCCGAAATCCTCTCACGCAAAGTGTTAACATATGTCTGTAACGGTGAGAACGTGTGCATTCTTGCTAGCGCCGTATAGAATTCCCTGTGCCTGACAAGCCACCCACGAACGCCTCCTCGCTACGCAGGCTGCGTTGTATCAATGCTTGTATATGCACGTCGTCCGGGTTACAGCGGGTTAGAGCGCGCCTCAACGCGGCGGCTTCGAGATAAACCCCATTGTCCGGGACCCCCCAAGGTTGCGCACTTGTGGAGTTGCCAGGGCCCACGTAAGAGCTGTTAGAGGAAGCCGAACACTTAGACCTGGTTTTACCGAGCGTGCCTCTGGTGTAGTGCGGACTTTACGTGGGCATTTACCGTCGCTGTATAATCTGCCCACTGACCGCGGTTCACTACGCTTGCGCGTCGAGCAGTCGGAAAGTTGGTGAACCGACGAGTACACTCTGGTTTTCAGAATATTGCCTATAATGCTGTAGGCAGCAGAAGCTCTATTAACCACTCCCATACGACTATGTGGGTTTAGTGTAGTTTCATACGGGCGACGTATATCTAGGCCCGGGTATGCATTAGCGTAGTCTTAAATTGGGAACTGAGTTCGGTGTACGTACGCTCGGGCGGGAGAACAGTTTTCCTTATATCTTTGGTTTTGAGAACGAATCATGAGGCACGAATGATGTTAGGATATCGTCAGAGACTCCACCCTAACACACCCCAGGGGCAGATGTTCGCCAAATCTAAGGAAACCCGGCGTTAAGATTCAGGAGTGTCAAACTCGCACACCCGCCAGGCACTGCCGCCGTACGTGGAGGACTAGCCTATCCCACTGCAAGCTCCTTGGTTCGCGTACCTACGCTCGGAAGGAAGCTCAAAAACGACAGCTTTGTAAGTACGTATACTCCTCTGGCTATCTCGAGGATTCTCCACGTCCTCGGTATGCTCCCAAACGGCCAACAAGACTTCCCAGGACAGCCAGCCCAGCAATAGGGGGACTGAATTCTTGGACAACGATTTGGTATATTACAATGGACAATTTGAGTTACTAGGACTCCAACTAACAAATCGTATTTGCACTTGCCTTCCATGAGAGTCTACCAAACACTCAATAGACTATAACACTAAATATAACAAGGACACCACCTTGTCAATGTTGTGGTGAAACAAGCCCTCTAAAACGTGGAGCCTCGCCCAGATACATAATTGCCTTTATACGGTCGTGTCACTGACTGTAGAATGTTGATGGCTATCAAAATATCCATGTTAAGGGCGCCACGAAGCGCCGGATTGTGCGACATCTCCCAGTCGCAATCACGACAACGTTGAGGCAAAGAACCTCTCTTAAAACATCCAATCACAATCATAAGAACTTGAGGAGTAGGATCTAGGCGGGGAGTTTACGGGGCACACATATTGTCTCGACCCCTTTCAGATATGTACAGACAGTGTGATGTCGTATAGCCGCTGGCTCAGTTCTCTTAAGCGACTTCAGTCGCCATACGTAGTTGCACCAGTACAGTGTGCGCAAACGCCCGGACGCGTGGTTCTGACATTATCTCCTCGGACGTCCGGGTCCAGTTATTTATATAGATTATCACGCGGTGTTCTCAGCTGTCATTGCGTTGTGTCGATTGCTGAATCAAGTTATTGTATCGAGGGATTTTCGGAGTCACCGGGTGACTAGCGCCAGCACTCGGGTTGCTGCTAGTACTAAGAAGGACGGCTTAACTGCCCATGCGGGGACTAGACTTTATGCTCTAAGGTACCCGGGAGTGGTTGCTTGAAACGTTCTACAATAAGATCGCCAATAGCAGCAAATCGTGACATACTAGTGATACGGTTCTTACTACGAGAGCATCGCGGTCGCATAAGTCGTTTCGAGCACAAAGATAGCGTACTTCGATAGGGGCGGGGCGTGACAGCCTGTCACTTATCTGGACCCCATAACTACCACAACAGTAGCGAGGCGTAACAGTATGCATAGTAGGGACAGTACGGAACTATACAACCTGAGCAATCAGAAAAAGGGCATTTGAGCTGGGGCTGCAGGGTGGAACCGGTACATGAACCCCATCAGCCTCGCCCAGCCGCTTTAACCGGCATTCTGGTGGGTGGCTCGCTTGTAGCGTCC
		</sequence>
    <sequence><taxon idref="Location_1_3_1|32.33678996741503"/>
			GCCTGCCAAAGAGGGTGTCTATGACTGTCTATTAACAGCGGTGGCAACTGTTTTCGAACCGAAAGCATCCAAATTACTTGCTTTACTCTCAGCGGAGTCATGGCTCTCGACCACATTTTACAGTACTCTAATGATGGGTTTCTCACGTGGCTTCAGGCAACAAACCCAGTTGTTCTACGAGCGCCCAGAAATTAGCATTGCACGCTGTTTCCATGTCTTCGCCGCATATGACTCTGGGGCCTCTAACAAACGAACATGCGTCATCATTCGTATAGGTGAGCCTGCTGCCTCAAATTTCGAAAGAAGTTGATTTATGACTCCTATTTTAATTTCTGGAGGCTAGTTATACGGGGTGTATTATTGGTGGCATCCGCAGGGAGTTAGTTTTTAGCACCCTACCCTACCAGATACTTTATCATGAACAATAGCATACCGCACAGCCATGCCCGTTCGTGTAACCTCGTGATAGCCTTGGTTGTTTACCATGTAGGACTTGGTGGCGGCGTGGTAAGTTGCCTTCTCGAATATCGACTAGTGTTAGCTTACTCGCCTATGATGATGCCCCCGCATTATTTTCAGCCGTTGTGTCAGAGGTCAACTCAATTGCTGTAAGAGGTAATACACTCACACCGATGCGAAATTTTCGCTATTAAGGTTGAGAGAGTCTTCACTCTGGCCGAACCGCTAACCCTCAGTGATTCATTCCTCAAAGTGCGATAGCGGGGAGTGGCGTCCAGTCCCTGAGTGAAGTCGGGTGTGAAGCGCAGTACAAAACGAGCGGGCAGTAGAGTCCATACAGAGGCGCGCCTAAAGCGTACGGACTAGCAGGCCATTAAACTGATGAGTTAACAGGCGTGCTACATAAAGCTGACAGCGGCCTTGAATGTCGGGCGAGCAGCGCTAGCCGCTGAAGTGACGGTTATCGTCAACTGATACATCAGATTCTGAAAAATACGGGAAGGTTCCGCACCCTTGCGACCATCATAATCCCCAGTCCGGGAAGTGCTGAGTGACGCACTGAGACAGACCCTTAAGCTAGTGATCAATACCCTCCAGTCACTGCGGGAATGGCGGATTCTATCTTTCGGGTCTATCGGTAAACGTCGGTGAGCATAACGTTCCTTCCTGGTGAGGGATTTCTCGGAATGATTATAGGAATGAGGAGTTTGCACGCAGATAGTCTCCTTTAGAACTCATTACAGTCATGAGAGAATACCAGCGTTCGCCGTTATTGCTGGTGGTATGCCCAGCCGTCTACGGTCGTGCGGCGAAGCAGGAAGTGAGAAAGGGAGCTACCCCGCGGACCGGAACACCTGACTCACTGAACAGATCATACGTCTTGAAAGCAAGTAGTGACGTTTCTGACTTTGAACTGTATCTGGGCGTGGCGCAATCAACGTATACGCGAAGCACTACGGCATACAAACAGTTCGAATAACGTCGAAACTTTCATTGAGTACAACCCTAAAGACCTGGAACTCGCTGCGCGCAGGTGGGCAGCTCTTGGATGTCAACCGCCGCGAGCGACGGACATGAAACGACGTCCCAGTTAAGAATTTCTGTTAATTCCCTCTAGACGTTCCACACTAGAGTGGTTAAAGGAATACCATATCATCGAACAACGCAATGGACTTACAGTGTCCTCGGACACGAACGTCGAACATAGGTCGTTACTCCCTTATCCAGTTGCCATGATTAGGCAGTGCACTGATCCAAGTGGCACGTTCGGTTTGCAAAATATCGTTTAGAACATATGAGTAATGGACGAAATTGGGGACAATTACTGCCACGGCTGCTATTAGACCGTTCTACATTTTTGGGATGCTCGATCACTTCGAAGTTAACTTTGCATGCCCTGTCCCCTGTCAATGCAGGACCGTTACCTACAAGTGTTTTGCGTAATATCCCACATGCGGTCTGTCACCTGTTACCTTCGGCCGCTCTACCGGCTCACCGTCCGGAGCGATCTGCTTTCGTGTTGTCCTAAGCGCTTCTGGCAGGGAACTAATTACTTATAGGCACCTCCGTCCGCCATCACAGTAACGTCCTACCCATGTAGTAGAAAACACAGTTGATGTGACGCTCTCAACGGGAACTGGCCGGGCCCCGCCTATCTGCTGATCATCTCTAGAGGTAAGGGTGAATTGCCTAGACCGGAAGTGCAATACGTTGAGCATCGATCAGTCGGGGGAACTTGTACATCGGCCGTTACGCCGGCCTGGGTAATCTTGCAATTGTGAAATAGTACGAGCTAGGGCATCTGACTCATAACCCACGCACCCCTTAGACTGGGTGACTGGGCCCATGATAGTTACACCATTGCGCAATGAGGCGTCGTAGGCTCCCCTAACAATAGAATCTGTGCTAAGATATCTATATTTGCTGCGCCGTACAGCACCCAGACGTCGGGATACTGATCGGTGCTTCAATAGTAGTCCTGCGTGAAACCACCACTTGAAGTTCTTAGCTGTGTCTTCCGAACGAGAGTGGCATAAGTAAGTGTTAATTCCCGATCGCACGATTGGACCTGGACGCGCTCTGATGAAGTTGATGCAGAACACCTCTTAGACGGGAACAAGGTCAACGAATTTGGAAAGCGGAACAGAACGTTTAGGGACGGCATGCGTATAGCCGCGATTCATTCCACGTCGGGCTCCGCGTTTTATAACGCCTGAGTCTGCGATACGTATGAGGCGCACGCACAAATCGTGCAGGTAACCTCGTCTCCTGCCAGCTCAAGTTTCGTCTTTAGTTAAAGGGGCCCTATCATCTTCATGCACAGATATAATCTCGGGGTAGCTACGTTTACGGCTATATCCTGATAACTGGGACAAGTCACACGTGTCAGACAAGCTGTGTACAAAACTGCGTCACCTTGGGATCTGCTGGCACCATGGCTAATTACGTGGTGCCATCGTTGTTCAGGATATTCAGTCTCGGTGCCCTTCCGGCTCAAAAGATCAAATAAACCCTTTAATGATAGACCATGGAGGAACAAGAGGGAGGGAAGGTCATGCATGGCACCTATCAATCCTCGCGTCAGGCTACGATGCTGTGTGTTCACAGAAGTAGACTAGGTAATCTGGGGTCAGCGCTAAATCTTTCGTTCTAGCACGTGGTGTGGAACAGCACGTGTTACAAGCTGGTGCGGCGCCTACGTAGTAAAGGTGGGGACTGAGCACAAACACGAGACCGGTGTGGTCTTCATAGACATGGCATTCCACATATTACTGCCGAACCATCTCAGCGGCAAGCTATCCTCATGGTAATCACTAGTTATCTCAAGTCGGCTACTTCACGGTAGATAATGGTCATTCGGACATGTAATCCATTACTCCGTCCGCCCAGGTCGAGAGAGACGGCCTAGCTTCAAAAAGGGTCTAAACTTGCTTATGTATGCTCTTACTGGGGGCCTACATTGCCAGGGAGAGTTAATCCCGATCGCGCAGTAAACTAAAAGGTAGATGGACAGGACCCATGTGAGGGAGTTAGATGATTGGTCTCAAAAGTGAATCTTCCGTACTTCCGCCCTAGTCATCTTCTATAATGTGTCACATAGGGCGTTCAGACAATGGCCGTTATGATACCCAGCCGGTGTCCCGGGACGCAGGTTGCGGTATGGCACTCGCATAATATTAGTCCAGACCCGCTCTTGCATCGGAGAGAAGGCGCCAGTTATATAGCTTTAGGCCAGGATAAGTAGAATAGGCTTGCCGAGTGACATTATACCATCTTCGTGCACTCCTAACTTGGATGCCGGAATTCTACATCACGAACGCGGTCATCAGATCAGTCATCCGGATCTCACTTATGCAAACCGATGACATACCACACAAACCAAAAAAACCCGCGCGAACGAGAGGTTTCCGGGGGTAAACCCTTGGTAACAATAAATAACCGGAGAGTTTGCACTTTACTCCCCGTCAGGGGCTACACCCCTCTAACGTAGTCCTATGGCATCCCTCTTCAGTAGTGAAGCTGTTGTCTGTCCTGCCAAAGCTCGACTCCGCGCAAAGGCCTTTTATCTAAACGGTTCTTGACCGGGATTGCTTTCGCAACAATCTGAAGCCGTAACACATCGGCGTAGACGTAGACATCATCTGAGAATGGGGGTGACGTGATAGCAGGCAAAAAAGTAGACACAGAACTCATCACACTACTCTTGCTATCGACAGTAGTTAGTGGCAGGTATAGTACATACTCTTCCAAAGTCGCGCCCGCGTTTAGCAGCAACCGGGGCGAGCCATAAAAAGGTTACTCATCTAGTAGGGCTAGGAATAATGCGGCCATCCTATCGGAGGTCCCCGCACTCTATAAGAGTCTCGGGGGACTTTGGGTCCGTTCTAGCTTGGCCCATTCTTTCTTAGGATGCGAGTCATCATTATTATAAGGCTTACCGTCGACACCGATGCCGAATTAAACCATACTACACAAGCCAGGGTCCTTGCAAGTATCCGGGGGGGGTGAAATAGATGTACCTTACTGACTCCCACGGGCGCTGAGGCCGGGGTCACCACCATCCCGCGACCCTATGTGGTCGAGGGCATCGCCGCTCTAATATGGGGGTGTAGTATTAGCCAGTTGCTGTGTCCGTTGACCCCCTTACTATACGCTTCGTTTGGAATGCGTTAGTGCCTCAGAATGCCCTCGTGGTAATTTCGCAGCAGCATCTTCTCCCCAGTCGCCAGCGACTTATGGGGTCACCTTGGGGTCATAGCTCGTTAGGGTCGCCTGTTCCGCAGTCCTTACTCCGTAACGATAACCCTTGGCTGCACATTAGTGTGATAGTGGCAAGTGGGAAGTCACCGTAAAATGTACAGCGTGGAAGGAGGAATGGTTCTAGCGATTGTTGGTACACACCGGCTAAGGACTTAGTCACTCAATCGTGTCCCTTCTGGTGCGGTGCTTAGCACTTGGGCCACTCGGCTTCCGCCTAGACTTCCTATTGCACCCTAGAATTCTCAGGGCCATGTCCCCGAGATCAGCTGGGAAATATCCAGGCGTTGTAGACGCTATTCACAGAAGTAATAGAACGAGGAACGGTCGCGGCGTCGTCATTTCTAGTAATTACGAGTTACTTACGTCGCAGTTTGGCTACCAGACATCGGGAGTTAGCATAGCAACAGAGTTCTTACCATCTACAAGACACTGTAAGTGGCCCTCATTTCACTCAACGATAGACTTATTTAATAGCCGGTACCGACGCCGCTGCCAGTCCGCCTGTATTCTGTGGTCGGGCCTATGGACTAGCCAGCCGCGTTTGCAACATGCACTATGTATCGTCAAGAATGTAATACCATAGCACAACGTGCCCTCTTCGTTGAGTCCCTGATCTGGACACTCGCCGCGGACGACGACATTATATTTAGGAAAGTTTATACGTGCGAGAGATCACTCTTTGACCTGTTGGCACTGCATCAGGGATGCGCTATAGCCGTGCTGATCAGCGGGTGAACCGGGTGGCGCGCACATCCTATTGGGCATAGTACTCATTTCATTTGCTGGCGGAATACCAGATTATCCCGAATGGCTGACTGGGAGCACGGCTGCCTATCCCAACACACGGTTCAGGGCCGGTCGTGGTACGAGTGGCATACTCACGGTACCTACAGACGTACAGCTATAGACTAGTTAGGCCTGCGAGTTTCGGCTCTTGCGTGTTTGATTAGAGGTCCTCACTCCACAAGTCCGCGTCGACATGCTGATAGGACCTTCTAACTAGCGGTGATGCGATCCGCAACGTATGGGGGATAACTTGGGACGGTACGATTTGGCCAGAGATCAGATGCGTGGGACAGTACGTACGTAGTACCCTTCACACTGGAAGTCACCCTTTGTTAACCCTTAGCCAGCCACCGACATTTAAGTAGAATCGGATAGAAAGAGTTGTAGAGCAGGAACTATAGCGAAATGGGAGTAATGTAAACCCGGGGGTATCGGCCCGGTATCGAGGGATATGAATTCCCTAATTTCATCCGCCAGTGACGTCCCTAAGGCTACTGACGCCCGCATCATCTTTTGTACTTCCTGCCGAGCACCTTCAGCAGGCTTAACTGAGGGAACCATGAAGGGTGTCATAGCGCTCTGGTGCACTGGATGAGGTCCCCGTCTAGTATCAGTGAGACCCCCTTTGTAGCTCGTTCTGCGTTTTACACGCAAGAGATGGAGTTATCAAACAGTCATCCGGAGTCTCCAAAAACGCTATATCCACTTAGAGCAGATAGACGCAATTTTCTCGTCAGTCTCGGAACACCGTTCGAGGTCTGTTACTACGTCACTAGTTTCCAAAGCCATAGCCAAATGGATCGGGCTCTATGGCTGCCCCAGTGGGGGCACTGTGTTATAAGCCAGCCACTATATATCCGGCGGTTGCATCCATTCCTCCATTGGTGAGCCCCAAATTGTATTATAGGCTAAGCAGGCCGAACGCCCCCGTTCTACAAGCAATGATGTGCCGGACTTTTGCGGTGCCCGTGCGCGGATGCGAACATTATGGCCGTTTCAGGACAAATAAGTGAGCGTCAGCGGTTGGCGACATGGTTACTGCCTGAGAGATATGCCTACTTCCGCGGATGACCCGAGCGAACGGGATCCGTGGGCGCGACAATCGATTCTCTACAAGTAACATTTCTTACTATCAGAGTGTGACGTTACCCGCCTAGGACCGCAATACGCCATTCCTTTGCAAACCAAAGAAAATAGTGCAGACTCTGCCGAGAAACGCGCTCTGCCTCGGATGCAAATATAAATAAGACTAGTGCATCCCCCTTGATAAAACCAGCGAGCTATGCGTCGTAAGATAGCCCATTTTCGACGCTTTCTACGCTGCTTTGCTCCAATCTGATGCGTACGACTACTTAACCTGTAGGCCTACGTTGGATCTCTACACACGACCCCTGACTATGTCTGAACAAGACTTGCCCAGATGGACGATTCGCTTACTAATTCCCCTCGGTGTGTCGCTCGCCGGTATCCAGCATCTCTATCAAACAGCCGCGTCATCTGGAACCCGGGGTTCTTCTTGACGAGAGCCCCACGTACACTATAAGTACTGCTGCGGCGTTGAATTCCGGAACAAGAGGGATAACTGAATCGTTGCGCCCGGCTCGATAGGGAAACATCGCCATCCAAATCACGTATAAAAAGAAGACCGTCAATCAGTGCCTGATTTTCTCTATCCATCACCGAATGACATGCGTTTGTAGTACCACATTTCGTATAGTAATTGGTCCTACACGCAAGTTGCTCCAAATCTCCATCACGTTGCAACACCAATAATGACCATACATAGCGAAATAGAGGAGGATTCGGGACGGGTCTACGCCTCCTCACTCTACTGTGCCTTTGATATTGTGTGCGTCAACCTTAGGCGCATGGCATGAAACGGGGTATTATGCGGGTACAGGTTAATTCTGTTTCAGTTCCGTGTGGCTCTTACCCGTACATGCATCCGATTCGACCTCAATTAGAGCCTACCGACAGAAGCGGAGAAGGCTACGCGTCATTCTGCTCCCTGATTGGAATTTCGGCGCAAGCTTTACGTAAGCTCCATGCACTCACCTGCTATCGAGGCAACGTCACGACGCTCGTATCCTACTTCTTCTTACGTGAAATGGCACCCAGCGGCATACCCGTGGCGGCCTTCTGCGTCGTCACGTCAGTGGCCCCTGTCAATCATTATACGCCTCGGAATGTCCCTTGCCGCGGTCTACGTACAGCCCTAAAACATTCGTAGCTGTCGATTGCCGGCTAGGTGCTGTTGCTGTTGACTGGACGGTATGTTACTTAGGCCCGGTCGGATTCTGTCGCGTCCTGTTTCGGACGCTTGACAATCTCAACTCCTTCTGGCACCGCCCCAGCGTGGCTCTTATACTAGCTACAGAAATATAATGGCGGGGAAACGGGAGCAGCAGCAGATCTAAATGCATGACGAGGCATATCCTTCTCGTAGTACGACGGAACGAGGGCATGACTATTGTGCTTTGCCATAACATGTCCCTACTGTGTTCGAGCTCCGGACAGAAATGTTAAGCACCAAGGGTTCGATACCACAATGAGCTTAGGGGTTCATCAGAGCTTCTATGCGTCGGTCACGTACGTTCCTTTGTGGCTGTCGTGCACCCTGAGTTATTTCCATCGGCTTCAGGAGCGACCAGATGTCAGAGACGTGTAGGCAGAACACATGCTCGTGGAACGGGAAAAACTATCACTTCGCTGGTTGAAGGATGAATACTCTGACACTTTATCTAGCCTGCTAAGTGTGGGAGCTAAGGTCGTTGCTTATGACTAGACGGCTTTGCCTTTAATCACCTTCTGTCAACAGAGGACTGATACGTAGGCGCCACCACGGCGATTTAGGTTCCCTAAGAATGTGCCAGCATTTCTGACGATTATATGTGCGGGCCGTGTGCGCCTGGCCCTACTGCAAGATTCGTTTGCGCGAGGAATAGGTGTCGAACTTTAAGGGTGGCGTATACCCGACACAAACCGCGGCACCAGCAAAGCTTTTGACAAATTGGCCTATCGCAGTGTAACGCGGGCTGTCGCTGGCTGAGTTTTAGTATGAGAGCACTTAGGCGCCCGAACACCTACCTTCTACGGCAAATTAGTGCGGTTCCCCCAGATAACAGACTGTACAAGATCGCAGATCATATGATCCATCGCAACTACCGCAAGGCTGGGTTCAGTCAGACGCAAAGATGTACTTAAGTACGACTCGGAATTTATCGCATGACGAGAGAACTACCTTTGCCAGTTGGGTACGGTGTCATCGAAAAGCCCTTCAGAGACCACGTCGTGTTCTCTTTCCTATAGCCTAGGCTTCGGGGCTGGAGGGGACATTATTCAGTGCGACAGGATTACGATTGCCATGTGCACGGTAGGTTGAATGTGTGTATTTTATAATACCCTTAAATTACGATCGGCCGGACTGCTTAACGAAGCAAGGAACCACCTCCCTTACTTTGCTAATGCAGCATCCTTTCAGGGCGACCCATGGCAGACAGAAGCAGACGGTGAGCAGACGGACGGGGATGTTCTCAGCGATTAGGGAAATCGGACCCACCCTGCCTTTAAGGAGCAGCACATGAGAGTCTGGTTGTATCGGAGCAACAACCTGCTACAAAGCTTAGTGCGGGTACACTCCCTTCTCGCAGTTCTTTTTGCCGGCGGCGAGAATTTGTTCCCGCCCTAGTCCTTAGCGGTACTTGTGGCGGAACTAGTGTGACGAAAGTCTCACAGTCGGACATAATATTTTTGGTTCGGTAATTGAGTGAGGGGCACTTATATGAAGTTCACTCCGGCCATTCTCGGGTGCCGTGAAATAGGTGAAACGCTAATTACAATGATTTACTATGTTGCTTCCCGATGCCCATAGCCTTCAATGTCCTGCGATTGCAGGGCGCGGATCGAGGGGTAAAACCAATGTTCTGATTGACTTTATACGAGCACACCAGGACCACAAGAGGGATCCCCGATTTTGCTATAGAAATGTTTTATAGGCTCGGGCGCAAAATGATTGGGCAATACTAAGCCTGAGATCATTGTCCTTTCTCGGTGGCCGCGATTCAAAATGGCGGACCTTGTCAAAAACTTATTTGGTATTATCCATATGCAGGGCGAGACCGAGAGTCGGACACTTTTTTAAAAGTGGTTTCTTCTTTCATGCCAGTGCTTATGTGCTGCTGCGAGTGTTGGATCTCAGTATTACCTGCGCTTAAAACAAGTTCAGAGCAAGCCACTCCCCACGAGCGCTAAGGTCAACCGTGCTAGGCCAAACCAAAAAGCAGGTAGGCGGTAAGCGCCTTACAAGGTTGTACATTGGGACTATTAGAACCTTCAAATATTTCAGAAAGTGAATGGGGGTCGCCTCCCGGTCCTACCGCGTTCATCAGACCAACGTGAGTCTCCCGATTAGGTTCCCGAAGGTTTGATCACCGTGCGGGTTTATCTATATTCAGGCTAGTGTATCGGGGAGTCCGAAAAGTGCACCGCCGCACGCACGGACTTAGAAATTTGGACTGGCTGAAAATCCATCTTTTGTGAAAGTCTCACCGAGAATTACGCTCGCACTAATCGGCGGAAATGCTACTGCGCCCATCGTCGGCTTCGGGTCATCGTGGACATGAATCAGGACGATAGCGGTAACCTTTATACTGTAACCTGATGTGCGTTAGCTGAATGGCCGAGCCCCGGCTTTCAGAGCGTCTTGATGTAGGTCGCACTAACACCGCTTGAAGGACTTTACCTTCCCGGCATAGTGCTAGGATCAAGCAGGGGGCCACGTTACGAAAGGACCTAAGGCGGCACGAAACGTTGTTTATTTTACCTTGCTAAAGTAGTCGAGGAGCTGTCCCTGATCAAACATGTGAATCCTGCCGGGTATACACCACCGGATATCTCGTGACCTGGCCCCTACACACTATACATCCGGTCGCGACAACGTCGCTTTTGGTGAAAAGCACGGGCGTGACAGCCGCGGAAGCAACGCCCACATGGGTCAAGTCAGGCCCTGCACATACAGCCATTGGTTTCCTGTCAATCGCGGGCGAACTCAGTCAGTCTTTATAGCGGTCAATAGTTCGTAAATCGGAGAACCGGAAGAAAACATTCGACGGCTGGGACGTTCTGTCGGCGGGGACCGTTGTGCCTAAGAGTTAGTAATGACTTTCAGCTTCCGTTCAAGTCGGACTAGTCTATGAAAGGCGGTCATCCATTTTACCTTCATGGAAGCAAAGATGCAAATATGTAATGTCCGAGCCACGTTCTTCAACCACCCGTTTGGCCTCAATCCATGGGAAGCGAGAGGTGTCATGCTAACAACGAGTACGTTCAGCGGCTGTCAGTGCGGAGCCTTAGTAGTGTTGAGCGCAGCGTGGTCCCCAGGGATTATTCGTGGAATCTGACGATGCTTTGGTTGAACACCAGTCTCAGCGAAACTTTGGGGACCCAGTAATCAGTGACGGGTGAGAGTTTAGATCATGGTCCCTGAGTCCCGTCGCGGGATCTTTTACTGGACTTCTTGAAGTAGAGTAACTCTGCTCCGTGTTCTACCTCCAGCGAGAAAGAACAAGGTCACCGCTGTACGGCACACGTACAGAGCTCCCTAAATGCACAATCGGTGGGAGGAGATTGAGTCGTAAAGGCTCACGTGGATAGACGTTGTCGGGTACAGACAATTCGTCCCTGGGGTTATTCAGCATTGAGTAGCCTACGTATAAAGAACGTGCTATTGTCCGCGCCACGGGAAGCGCCAGGCGCATTGACATAATCAAATGTGTTGCCTCAACCCGTTACTCGATCCGTGCTTACAAACGTCCTCCCGCGCGCAAGTGAAATCGGAAACGTCCCTTAACTTACGTGCCTATTCAGATTGGAGACTTGTCGCAGACTCAGTGGGACCCGAACGGAGGCCACAAGTAGCAACTGCCTATTACATATTCGCTAGAGAGTCCGTCGGCGCTAGAAAACGTTTGTGACCCTGTCGGCATCCAAGAAGCATAGACTGGGTTAGCCAAAGGGTGCCCAGACGGATTAGCGGAGGATTAGTTTTTATTCGGGTGAAGATTTCCTCGCCGCCTAATATGTTTAATCTTGCTAATTCAAGATTTGATTGAAGTGTGTCGGTCTCCTTCGGAACACGTGCGTTGTCTCGATATGGCGCGGCTTAACTCGCAGGACCGCGATGCTGCCTACCAATATGGCTGCAGGGACGTACGCGAATATGTCCGTATAGTTATTTTCTTTTTAGCACTGAGTCAGGTACTGAGCCCTAGGGGCAGTGACGCTCTTGTTGTCATCTCTGAGAAGGATGCTTTGGGACACCAAGGGCGCGTGGTCAAGATCAATGTTAGGGATATATGCCTTACTAAGCGACATCCGAAATCCTCTCACGCAAAGTGTTAACATATGTCTGTAACGGTGAGAACGTGTGCATTCTTGCTAGCGCCGTATAGAATTCCCTGTGCCTGACAAGCCACCCACGAACGCCTCCTCGCTACGCAGGCTGCGTTGTATCAATGCTTGTATATGCACGTCGTCCGGGTTACAGCGGGTTAGAGCGCGCCTCAACGCGGCGGCTTCGAGATAAACCCCATTGTCCGGGACCCCCCAAGGTTGCGCACTTGTGGAGTTGCCAGGGCCCACGTAAGAGCTATTAGAGGAAGCCGAACACTTAGACCTGGTTTTACCGAGCGTGCCTCTGGTGTAGTGCGGACTTTACGTGGGCATTTACCGTCGCTGTATAATCTGCCCACTGACCGCGGTTCACTACGCTTGCGCGTCGAGCAGTCGGAAAGTTGGTGAACCTACGAGTACACTCTGGTTTTCAGAATATTGCCTATAATGCTGTAGGCAGCAGAAGCTCTATTAACCACTCCCATACGACTATGTGGGTTTAGTGTAGTTTCATACGGGCGACGTATATCTAGGCCCGGGTATGCATTAGCGTAGTCTTAAATTGGGAACTGAGTTCGGTGTACGTACGCTCGGGCGGGAGAACAGTTTTCCTTATATCTTTGGTTTTGAGAACGAATCATGAGGCACGAATGATGTTAGGATATCGTCAGAGACTCCACCCTAACACACCCCAGGGGCAGATGTTCGCCAAACCTAAGGAAACCCGGCGTCAAGATTCAGGAGTGTCAAACTCGCACACCGGCCAGGCACTGCCGCCGTACGTGGAGGACTAGCCTATCCCACTGCAAGCTCCTTGGTTCGCGTACCTACGCTCGGAAGGAAGCTCAAAAACGACAGCTTTGTAAGTACGTATACTCCTCTGGCTATCTCGAGGAGTCTCCACGTCCTCGGTATGCTCCCAAACGGCCAACAAGACTTCCCAGGACAGCCTGCCCAGCAATAGGGGGAGTGAATTCTTGGACAACGATTTGGTATATTACAATGGACAATTTGAGTTACTAGGACTCCAACTAACAAATCGTATTTGTACTTGCCTTCCATGAGAGTCTACCAAACACTCAATAGACTATAACACTAAATATAACAAGGACACCACCTTGTCAATGTTGTGGTGAAACAAGCCCTCTAAAACGTGGAGCCTCGCCCAGATACATAATTGCCTTTATACGGTCGTGTCACTGACTGTAGAATGTTGATGGCTATCAAAATATCCATGTTAAGGGCGCCACGAAGCGCCGGATTGTGCGACATCTCCCAGTCGCAATCACGACAACGTTGAGGCAAAGAACCTCTCTTAAAACATCCGATCACAATCATAAGAACTTGAGGAGTAGGATCTAGGCGGGGAGTTTACGGGGCACACATATTGTCTCGACCCCTTTCAGATATGTACAGACAGTGTGATGTCGTATAGCCGCTGGCTCAGTTCTCTTAAGCGACTTCAGTCGCCATACGTAGTTGCACCAGTACAGTGTGCGCAAACGCCCGGACGCGTGGTTCTGACTTTATCTCCTCGGACGTCCGGGTCCAGTTATTTATATAGATTATCACGCGGTGTTCTCAGCTGTCATTGCGTTGTGTCGACTGCTGAACCAAGTTATTGTATCGAGGGATTTTCGGAGTCACCGGGTGACTAGCGCCAGCACTCGGGTTGCTGCTAGTACTAAGAAGGACGGCTTAACTGCCCATGCGGGGACTAGACTTTATGCTCTAAGGTACCCAGGAGTGGTTGCTTGAAACGTGCTACAATAAGATCGCCAATAGCAGCAAATCGTGAGATACTAGTGATACGGTTCTTACTACGAGAGCATCGCGATCGCATAAGTCGTTTCGAGCACAAAGATAGCGTACTTCGATAGGCGCGGGGCGTGACAGCCTGTCACTTATCTGGACCTCATAACTACCACAACAGTAGCGAGGCGTAACAGTATGCATAGTAGGGACAGTACGGAACTATACGACCTGAGCAATCAGAAAAAGGGCATATGAGCTGGGGCTGCAGGGGGGAACCGGTACATGAACGTCATCAGCCTCGCCCAGCCGCTTTAACCGGCATTCTGGTGGGTGGCTCGCTTGTAGGGTCC
		</sequence>
    <sequence><taxon idref="Location_1_4_1|36.81370781089408"/>
			GCCTGCCAAAGAGGGTGTCTATGACTGTCTATTAACAGCGGTGGCAACTGTTTTCGAACCGAAAGCATCCAAATTACTTGCTTTACTCTCAGTGGAGTCATGGCTCTCGACCACATTTTACAGTACTCTAATGATGGGTTTCTCACGTGGCTTCAGGCAACAAACCCAGTTGTTCTACGAGCGCCCAGAAATTGGTATTGCACGCTGTTTCCATGTCTTCGCCGCACATGACTCTGGGGCCTCTAACTAACGAACATGCGTCATCATTCGTATAGGTGAGCCTGCTGCCTCAAATTTGGAAAGAAGTTGATTTATGACTCCTATTTTAATTTCTGGAGGCTAGTTATACGGGGTGTATTATTGGTGGCATTCGCAGGGAGTTAGTTTTTAGCACCCTACCCTACCAGATACTTTATCATGAACAATAGCATACCGCACAGCCATGCCCGTTCGTGTAACCTCGTGATAGCCTTGGTTGTTTACCATGTAGGACTTGGTGGCGGCGTGGTAAGTTGCCTTCTCGAATATCGACTAGTGTTAGCTTACTCGCCTATGATGATGCCCCCGCACTATTTTCAGCCGTTGTGTCAGAGGTCAACTCAATTGCTGTAAGAGGTAATACACTCACACCGATGCGAAATTTTCGCTATTAAGGTTGAGAGAGTCTTCACTCTGGCCGAACCGCTAACCCTCAGTGATTCATTCCTAAAAGTGCGATAGCGGGGGGTGGCGTCCAGTCCCTGAGTGAAGTCGGGTGTGAAGCGCAGTACAAAACGAGCGGGCAGCAGAGTCCATACAGAGGCGCGTCTAAAGCGTACGGACTAGCAGGCCATTAAACTGATGAGTTAACAGGCGTGCTACATAAAGCTGACAGCGGCCTTGAATGTCGGGCGAGAAGCGCTAGCCGCTGAAGTGACGGTTATCGTCAACTGATACATAAGATTCTGAAAAATACGGGAAGGTTCCGCACCCTTGCGACCATCATAATCCCCAGTCCGGGACGTGCTGAGTGACGCACTGAGACAGACCCTTAAGCTAGTGATCAATACCCTCCAGTCACTGCGGGAATGGCGGATTCTATCTTTCGGGTCTATCGGTAAACGTCGGTGAGCATAACGTTCCTTCCTGGTGAGGGATTTCTCGGAATGATTATAGGAATGAGGAGTTTGCACGCAGATAGTCTCCTTTAGAACTCATTACAGTCATGAGAGAATACCAGCGCTCGCCGTTATTGCTGGTGGTATGCCCAGCCGTCTACGGTCGTGCGGCGAAGCAGGAAGTGAGAAAGGGAGCTACCCCGCGGACCGGAACACCTGACTCACTGAACAGATCATACGTCTTGAAAGCAAGTAGTTACGTTTCTGACTTTGAACTGTATCTGGGCGAGGCGCAATCAACGTATGCGCGAAGCACTACGGCATACAAACAGTTCGAATAACGTCGAAACTTTCATTGAGTACAACCCTAAATACCTGGAACTCGCTGCGCGCAGGTGGGCAGCTCTTGGATGTCAACTGCCGCGAGAGACGGACATGAAACGACGTCCCAGTTAAGAATTTCTGTTAATTCCCTCTAGACGTTCCACACTAGAGTGGTTAAAGGAATACCATATCATCGAACAACGCAATGGACTTACAGTGTCCTCGGACACGAACGTCGAACATAGGTCGTTACTCCCTTATCCAGTTGCCATGATTAGGCAGTGCACTGATCCAAGTGGCACGTTCGGTTTGCAAAATATCGTTTAGAACATATGAGTAATGGACGAAATCGGGGACAATGACTGCCATGGCTGCTATTAGTCCGTTCTACATTTTTGGGATGCTCGGTCACTTCGAAGTTAACTTTGCATGCCCTGTCCCCTGTCAATGCAGGACCGTTACCTACAAGTGTTTTGCGTAATATCCCACATGCGGTCTGTCACCTGTTACCTTCGGCCGCTCTACCGGCTCACCGTCCGGAGCGATCTGCTTTCGTGTTGTCCTAAGCGCTTCTGGCAGGGAACTAATTACTTATAGGCACCTCCGTCCGCCATCACAGTAACGTCCCACCCATGTAGTAGAAAACAAAGTTGATGTGACGCTCTCAACGGGAACTGGCCGGGCCCCGCCTATCTGCTGATCATCTCTAGAGGTGAGGGTGAATTGCCTAGACCGGAAGTGCAATACGTTGAGCATCGATCAGTCGGGGGAACTTGTACATCGGCCGTTACGCCGGCCTGGGTAATCTTGCAATTGTGAAATAGTACGAGCTAGGACATCTGACTCATAACCCACGCACCCCTTAGACTGGGTGACTGGGCCCATGATAGTTACACCATTGCGCAATGAGGCGCCGTAGGCTCCCCTAACAATAGAATCTGTGCTAAGATATCTATATTTGCTGCGCCGTACAGCACCCAGACGTCGGGATACTGATCGGTGCTTCAATAGTAGTCCTGCGTGAAACCACCACTTGAAGTTCTTAGCTGTTTCTTCCGAACGAGAGTGGCATAAGTAAGTGTTAATTCGCGATCGCACGATTGGACCTGGACGCGCTCTGATGAAGTTGATGCAGAACACCTCTTAGACGGGAACAAGGTCAACGAATTTGGAAAACGGAACAGAACGTTTAGGGACGGCATGCGTATAGCCGCGATTCATTCCACGTCGGGCTCCGCGTTTTATAACGCCTGAGTCTGCGATACGTATGAGGCGCACGCACAAATCGTGCAGGTAACCTCGTCTCCTGCCAGCTCAAGTTTCGTCTTTAGTTAAAGGGGCCCTATCATCTTCATGCACAGATATAATCTCGGGGTAGCTACGTTTACGGCTATATCCTGATAACTGGGACAAGTCACACGTGTCAGACAAGCTGTGTACAAAACTGCGTCACCTTGGGATCTGCTGGTACCATGGCTAATTACGTGGTGCCATCGTTGTTCAGGATATTCAGTCTCGGTGCCCTTCCGGCTCAAAAGATCAAATAAACCCTTTAATGATAGACCATGGAGGAACAAGAGGGAGGGAAGGTCATGCATGGCATCTATCAATCCTCGCGTCAGGCTACGATGCTGTGTGTTCACAGAAGTAGACTAGGTAATCTGGGGTCAGCGCTAAATCTTTCGTTCTAGCACGTGGTGTGGAACAGCACGTGTTACAAGCTGGTGCGGCGCCTACGTAGTAAAGGTGGGGACCGAGCACAAACACGAGACCGGTGTAGTCTTCATAGATATGGCATTCCACATATTACTGCCGAACCATCTCAGCGGCAAGCTATCCTCATGGTAATCACTAGTTATCTCAAGCCGGCTACTTCACGGTAGATAATGGTCATTCGGACATGTAATCCATTACTCCGTCCGCCCAGGTCGAGAGAGACGGCCTAGCTTCAAAAAGGGTCTAAACTTGCTTATGTATGCTCTTACTGGGGGCCTACATTGCCAGGGAGAGTTAATCCCGATCGCGCAGTAAACTAAAAGGTAGATGGACAGGACCCATGTGAGGGAGTTAGATGATTGGTCTCAAAAGTGAATCTTCCGTTCTTCCGCCCTAGTCATCTTCTATAATGTGTCACATAGGGCGTCCAGACAATGGCCGTTATGATACCCAGCCGGTGTCCCGGGACGCAGGTTGCGGTATGGCACTCGCATAATATTAGTCCAGACCCGCTCTTGCATCGGAGAGAAGGCGCCAGTTATATAGCTTTAGGCCAGGATAAGTAGAATAGGCTTGCCGAGTGACATTATACCATCTTCGTGCACTCCTAACTTGGATGCCGGAATTCTACATCACGAACGCGGTCATCAGATCAATCATCCGGATCTCACTCATGCAAACCGATGACATACCACACAAACCAAAAAAACCCGCGCGAACGAGAAGTTTCCGGGGGTAAACCCTTGGTAACAATAAATAACCGGAGAGTTTGCACTTTACTCCCCGTCAGGGGCTACACCCCTCTAACGTAGTCCTATGGCATCCCTCTTCAGTAGTGAAGCTGTTGTCTGTCCTGCCAAAGCTCGACTCCGCGCAAAGGCCTTTTATCTAAACGGTTCTTGACCGGGATTGCTTTCGCAACAATCGGAAGCTGTAACACATCGGCGTAGACGTAGACATCATCTGAGAATGGGGGTGACGTGATAGCAGGCAAAAAAGTAGACACAGAACTCATCACACTACTCTTGCTATCGACAGTAGTTAGTGGCAGGTATAGTACATACTCTTCCAAAGTCGCGCCCGCGTTTAGCAGCAACCGGGGCGAGCCATAAAAAGGTTACTCATCTAGTAGGGCTAGGAATAATGCGGCCATCCTATCGGAGGTCCCCGCACTCTACAAGAGTCTCGGGGGACTTTGGGTCCGTTCTAGCTCGGCCCATTCTTTCTTAGGATGCGAGTCATCATTATTATAAGGCTTTCCGTCGACACCGATGCCGAATTAAACCATACTACACAAGCCAGGGTCCTTGCAAGTATCCGGGGGGGGTGAAATAGATGTACCTTACTGACTCCCACGGGCGCTGAGGCCGGGGTCACCACCATCCCGCGACCCTATGTGGTCGAGGGCATCGCCGCTCTAATATGGGGGTGTAGTATTAGCCAGTTGCTGTGTCCGTTGACCCCCTTACTATACGCTTGGTTTGGAATGCGTTAGTGCCTCAGAATGCCCTCGTGGTAATTTCGCAGCAGCATCTTCTCCCCAGTCGCCAGCGACTTATGGGGTCACCTTGGGGTCATAGCTCGTTAGGGTCGCCTGTTCCGCAGTCCTTACTCCGTAACGATAACCCTTGGCTGCACATTAGTGTGATAGTGGCAAGTGGGAAGTCACCGTAAAATGTACAGCGTGGAAGGAGGAATGGTTCTAGCGATTGTTGGTACACACCGGCTAAGGACTTAGTCACTTAATCGTGTCCCTTCTGGTGCGGTGCTTAGCACTTGGGCCACTCGGCTTCCGCCTAGACTTCCTATTGCACCCTAGAATCCTCAGGGCCATGTCTCCGAGATCAGCTGGGAAATATCCAGGCGTTGTAGACGCTATTCACAGAAGTAATAGAACGAGGAACGGTCGCGGCGTCGTCATTTCTAGTAATTACGAGCTACTTACGTCGCAGTTTGGCTACCAGACATCGGGAGTTAGCATAGCAACAGAGTTCTTACCATCTACAAGACACTGTAAGTGGCCCTCATTTCACTCAACGATAGACTTATTTAATAGCCGGTACCGACGCCGCTGCAAGTCCGCCTGTATTCTGTGGTCGGGCCTATGGACTAGCCAGCCGCGTTTGCAACATGCACTATGTATCGTCAAGAATGTAATACCATAGCACAACGTGCCCTCTTCGTTGAGTCACTGATCTGGACACTCGCCGCGGACGACGACATTATATTTAGGAAAGTTTATACGTGCGAGAGATCACTCTTTGACCTGTTGGCACTGCATCAGGGATGCGCTATAGCCGTGCTGATCAGCGGGTGAACCAAGTGGCGCGCACATCCTATTGGGCATAGTACTCATTTCATTTGCTGGCGGAATACCAGATTATCCCGAATGGCTGACTGGGAGCACGGCTGCCTATCCCAACACATGGTTCAGGGCCGGTCGTGGTACGAGCGGCATACTCACGGTACCTACAGACGTACAGCTATAGACTAGTTAGGCCTGCGAGTTTCGGCTCTTGCGTGCTTGATTAGAGGTCCTCACTCCACAAGTCCGCGTCGACATGCTGATAGGACCTTCTAACTAGCGGTGATGCGATCCACAACGTATGGGGGATAACTTGGGACGGTACGATTTGGCCAGAGATCAGATGCGTGGGACAGTACGTACGTAGTACCCTTCACACTGGAAGTCACCCTTTGTTAACCCTTAGCCAGCCACCGACATTTAAGTAGAACCGGATAGAAAGAGTTGTAGAGCAGGAACTATAGCGAAATGGGAGTAATGTAAACCCGGGGGTATCGGCCCGGTATCGAGGGATATGAATTCCCTAATTTCATCCGCCAGTGACGTCCCTAAGGCTACTGACGCCCGCATCATCTTTTGTACTTCCTGCCGAGCACCTTCAGCAGGCTTAACTGAGGGAACCATGAAGGGTGTCATAGCGCTCTGGTGCACTGGATGAGGTCCCCGTCTAGTACCAGTGAGACCCCCTTTGTAGCTCGTTCTGCGTTTTACACGCAAGAGATGGAGTTATCAAACAGTCATCCGGAGTCTCCAAAAACGCTATATCCACTTAGAGCAGATAGACGCAATTTTCTCGTCAGTCTCGGAACACCGTTCGAGGTCTGTTACTACGTCATTAGTGTCCAAAGCCATAGCCAAATGGATCGGGCTCTATGGCTGCCCCAGTGGGGGCACTGTGTTATAAGCCAGCCACTATATATCCGGCGGTTGCATCCATTCCTCCATTGGTGAGCCCCAAATTGTATTATAGGCTAAGCAGGCCGAACGCCCCCGTTCTACAAGCAATGATGTGCCGGACTTTTGCGGTGCCCGTGCGCGGATGCGAACATTATGGCCGTTTCAGGACAAATAAGTGATCGTCAGCGGTTGGCGACATGGTTACTGCCTGAGAGATATGCCTACTTCCGCGGATGACCCGAGCGAACGGGATCCGTGGGCGCGACAATCGATTCTCTACAGGTAACATTTCTTACTATCAGAGTGTGACGTTACCCGCCTAGGACCGCAATACGCCATTCCTTTGCAAACCAAAGAAAATAGTGCAGACTCTGCCGAGAAACGCGCTCTGCCTCGAATGCAAATATAAATAAGACTAGTGCATCCCCCTTGATAAAATCAGCGAGCTATGCGTCGTAAGATAGCCCATTTTCGACGCTTTCTACGCTGCTTTGCTCCAATCTGATGCGTACGACTACTTAACCTGTAGGCCTACGTTGGATCTCTACACACGACCCCTGACTATGTCTGAACAAGACTTGCCCAGATGGACGATTCGCTTACTAATTCCCCTCGGTGTGTCGCTCGCCGGTATCCAGCATCTCTATCAAACAGCCGCGTCATCTGGAACCCGGGGTCCTTCTTGATGAGAGCCCCACGTCCACTATAGGTACTGCTGGGGCGTTGAATTCCGGAACAAGAGGGATAACTGAATCGTTGCGCCCGGCTCGATAGGGAAACATCGCCATCCAAATCACGTATAAAAAGAAGACCGTTAATCAGTGCCTGATTTTCTCTATCCATCACCGAATGACATGCGTTTGTAGTAACACATTTCGTATAGTAATTGGTCCTATACGCAAGTTGCTCCAAATCACCATCACGTTGCAACACCAATAATGACCATACATAGCGAAATAGAGGAGGATTCGGGACGGGTCTACGCCTCCTCACTCTATTGTGCCTTTGATATCGTGTGCGTCAACTTTAGGCGCATGGCATGAAACGGGGTATTATGCGGGTACAGGTTAATTCTGCTTCAGTTCCGTGTGGCTCTTAGCCGTACATGCATCCGATTCGACCTCAATTAGAGCCTACCGACAGAAGCGGAGAAGGCTACGCGTCATTCTGCACCCTGATTGGAATTTCGGCGCAAGCTTTACGTAAGCTCCATGCAATCAACTGCTATCGAGGCAACGTCACGACGCTCGTATCCTACTTCTTCCTACGTGAAACGGCACCCAGCGGCATACCCGTGGCGGCCTTCTGCGTCGTCACGTCAATGGCCCCTGTCAATCATTATACGCCTCCGAATGTCCCTTGCCGCGGTCTACGTACAGCCCTAAAACATTAGTAGCTCTCGATTGCCGGCTAGGTGCTGTTGCTGTTGACTGGACGGTATGTTACTTAGGCCCGGTCGGATTCTGTCGCGTCCTGTTTCGGACGCTTGACAATCTCAACTCCTTCTGGCACCGCCCCAGCGTGGCTCTTATACTAGCTACAGAAATATAATGGCGGGGAAACGGGAGCAGCAGCAGATCTAAATGCATGACGGGGCATATCCTTCTCGTAGTACGACGGAACGAGGGCATGACTATTGTGCTTTGCCATAACATGTCCCTACTGTGTTCGAGCTCCGGACAGAAATGTTAAGCACCAAGGGTTCGATACCACAATGAGCTTAGGGGTTCATCAGAGCTTCTATGCGTTGGTCACGAACGTTCCTTTGTGGCTGTCGTGCACCCTGAGTTATTTCCATCGGCTTCAGGAGCGACCAGATGTCAGAGACGTGTGGGCAGAACACATGCTCGTGGAACGGGAAAAACTATCACTTCGCTGGTTGAAGGATGAATACTCTGGCACTTTATCTAGCCTGCTAAGTGTGGGACCTAAGGTCGTTGCTTATGACTAGACGGCTTTGCCTTTAATCACCTTCCGTCAACAGAGGACTGATACGTAGGCGCCACCACGGCGATTTAGGTTCCCTAAGAATGTGCCAGCATTTCTGACGATTATATGTGCGGGCCGTGTGCGCCTGGCCCTACTGCAAGATTCGTTTGCGCGAGGAATAGGTGTCGAACTTTAAGGGTGGCGTATACCCGACACAAACCGCGGCACCAGCAAAGCTTTTGACAAATTGGCCTATCGCAGTGTAACGCGGGCTGTCGCTGGCTGAGTTTTAGTATGAGAGCACTTAGGCGCCCGAACACCTACCTTCTACAGCAAACTAGTGCGGTTCCCCCAGATCACAGACTGTACAAGATCGCAGATCATATGATCCATCGCAACTACCATAAGGCTGGGTTCAGTCAGACGCAAAGATGTACTTAAGTACGACTCGGAATTTATCGCATGACGAGAGAATTACCTTTGCCAGTTGGGTACGGTGTCATCGAAAAGCCCTTCAGAGACCACGTCGTGTTCTCTTTCCTATAGCCTAGGCTTCGGGGCTGGAGGGGACATTATTCAGTGCGACAGGATTACGATTGCCATGGGCACGGCAGGTTGAATGTGTGTATTTTATAATACCCTTAAATTACGATCGGCCGGACTGCTTAACGAAGCAAGGAACCACTTCCCTTACTTGGCTAATGCAGCATCCTTTCAGGGCGACCCATGGCAGACAGAAGCAGACGGTGAGCAGACGGACGGGGATGTTCTCAGCGATTAGGGAAATCGGATCCACCCTGCCTTTAAGGAGCAGCACATGAGAGTCTGGTTGTATCGGAGCAACAACCTGCTACAAAGCTTAGTGAGGGTACACTCCCTTCTCGCAGTTCTTTTTGCCGGCGGCGAGAATTTGTTCCCGCCCTAGTCCTTAGCGGTACTTGTGGCGGAACTAGTGTGACGAAAGTCTCACAGTCGGACATAATATTTTTGGTTCGGAAATTGGGTGAGGGGCACTTATATGAAGTTCACTCCGGCCATTCTCGGGTGCCGTGAAATAGGTGAAACGCTAATTACAATGATTTACTATGTTGCTTCCCGATGCCCATAGCCTTCAATGTCCTGCGATTGCAGGGCGCGGATCGAGGGGTAAAACCAATGTTCTGATTGACTTTATACGAGCACACCAGGACCACAAGAGGGATCCCCGATTTTGCTATAGAAATGTTTTATAGGCTCGGGCGCAAAATGATTGGGCAATACTAAGCCTGAGATCATTGTCCTTTCTCGGTGGCCGCGATTCAAAATGGCGGACCTTGTCAAAAACTTATTTGGTATTATCCATATGCAGGGCGAGACCGAGAGTCGGACACTTTTTTAAAAGTGGTTTCTTCTTTCATGCCAGTGCTTATGTGCTGCTGCGAGTGTTGGATCTCAGTATTACCTGCGCTTAAAACAAGTTCAGAGCAAGCCACTCCCCACGAGCGCTAAGGTCAACCGTGCTAGGCCAAACCAAAAAGCAGGTATGCGGTAAGCGCCTTACAAGGTTGTACATTGGGACTATTAGAACCTTCAAATATTTCAGAAAGTGAATGGGGGTCGCCTCCCGGTCCTACCGCGTTCATCAGACCAACGTGAGTCTCCCGATTAGGTTCCCGAAGGTTTGATCACCGTGCGGGTTTATCTATATTCAGGCTAGTGTATCGGGGAGTCCGAAAAGTGCACCGCCGCACGCACGGACTTAGAAATTTGGTCTGGCTGAAAATCTATCTTTTGTGAAAGTCTCACCGAGAATTACGCTTGCACTAATCGGCGGAAATGCTACTGCGCCCATCGTCGGCTTCGGGTCATCGTGGACATGAATCAGGACGATAGCGCTAACCTTTATACTGTAACCTGATGTGCGTCAGCTGAATGGCCGAGCCCCGGCTTTCAGAGCGCCTTGATGTAGGTCGCACTAACACCGCTTGAAGGACTTTACCTTCCCGGCATAGTGCTAGGATCAAGCAGGGGGCCACGTTACGAAAGGACCTAAGGCGGCATGAAACGTTGTTTATTTTACCTTGCTAAAGTAGTCGAGGAGCTGTCCCTGATCAAACATGTGAATCCTGCCGGGTATACACCACCGGATATCTCGTGACCTGGCCCCTACACACTATACATCCGGTCGCGACAACGTCACTTTTGGTAAAAAGCACGGGCGTGACAGCCGCGGAAGCAACGCCCACATGGGTCAAGTCAGGCCCTGCACATACAGCCATTGGTTTCCTGTCAATCGCGGGCGAACTCAGTCAGTCTTTATAGCGGTCAATAGTTCGTAAATCGGAGAACCGGAAGAAAACAGTCGACGGCTGGGACGTTCTGTCGGCGGGGACCGTTGTGCCTAAGAGTTGGTAATGACTTTCAGGTTCCGTTCAAGTCGGACTAGTCTATGAAAGGCGGTCATCCATTTTGCCTTCATGGAAGCAAAGATGCAAATATGTAATGTCCGAGCCACGTTCTTCAACCACCCGTTTGGCCTCAATCCATGGGAAGCGAGAGGTGTCATGCTAACAACGAGTACGTTCAGCGGCTGTCAGTGCAGAGCCTTAGTAGTGTGGAGCGCAGCGTAGTCCCCAGGGATTATTCGTGCAATCTGACGATGCTTTGGTTGAACACCAGTCTCAGCGAAACTTTGGGGACCCAGTAATCAGTGACGGGTGAGAGTTTAGATCATGGTCCCTGAGTCCCGTCGCGGGATCTTTTACTGGACTTCTTGAAGTAGAGTAACTCTGCTCCGTGTTCTACCTCCAGCGAGAAAGAACAAAGTCACCGCTGTACGGCACACGTACAGAGCTCCCTAAATGCACAATCGGTGGGAGGAGATTGAGTCGTAAAGGCTCACGTGGATAGACGTTGTCGGGTACAGACAATTCGTCCCTGGTGTTATTCAGCATTGAGTAGCCTACGTATAAAGAACGTGCTATTGTCCGCGCCACGGGAAGCGCCAGGCGCATTGACATAATCAAATGTGTTGCCTCAACCCGTTACTCGATCCGTGCTTACAAACGTCCTCCCGCGCGCAAGTGAAATCGGAAACGTCCCTTAACTTACGTGCCTATTCAGATTGGAGACTTGTCGCAGACTCAGTGGGACCCGAACGGAGGCCACAAGTAGCAACTGCCTATTACATATTCGCTAGAGAGTCCGTCGGCGCTAGAAAACGTTTGTGACCCTGTCGGCATCCAAGAAGCATAGACTGGGTTAGCCAAAGGGTGCCCAGACGGATTAGCGGAGGATTAGTTTTTATTCGGGTGAAGATTTCCTCACCGCCTAATATGTTTAATCTTGCTAATTCAAGATTAGATTGAAGTGTGTCGGTCTCCTTCGGAACACGTGCGTTGTCTCGATATGGCGCGGCTTAACTCGCAGGACCGCGATGCTGCCTACCAATATGACTGCAGGGACGTACGCGAATATGTCCGTATAGTTATTTTCTTTTTAGCACTGAGTCAGGTACTGAGCCCTAGGGGCAGTGACGCTCTTGTTGTCATCTCTGAGAAGGATGCTTTCGGACACCAAGGGCGCGTGGTCAAGATCAATGTTAGGGATATATGCCTTACTAAGCGACATCCGAAATCCTCTCACGCAAAGTGTTAACATATGTCTGTAACGCTGAGAACGTGTGCATGCTTGCTAGCGCCGTATAGAATTCCCTGTGCCTGACAAGCCACCCACGAACGCCTCCTCGCTACGCAGGCTGCGTTGTATCAATGCTTGTATATGCACGTCGTCCGGGTTACAGCGGGTTAGAGCGCGCCTCAACGCGGCGGCTTCGAGATAAACCCCATTGTCCGGGACCCCCCAAGGTTGCGCACTTGTGGAGTTGCCAGGGCCCACGTAAGAGCTATTAGAGGAAGCCGAACACTTAGACCTGGTTTTACCGAGCGTGCCTCTGGTGTAGTGCGGACTTTACGTGGGCATTTACCGTCGCTGTATAATCAGCCCACTGACCGCGGTTCACTACGCTTGCGCGTCGAGCAGTCGGAAAGTTGGTGAACCGACGAGTACACTCTGGTTTTCAGAATATTGCCTATAATGCTGTAGGCAGCAGAAGCTCTATTAACCACTCCCATACGACTATGTGGGTTTAGTGTAGTTTCATACGGGCGACGTATATCTAGGCCCGGGTATGCATTAGCGTAGTCTTAAATTGGGAACTGAGTTCGGTGTACGTAAGCTCGGGCGGGAGAACAGTTTTCCTTATATCTTTGGTTTTGAGAACGAATCATGAGGCACGAATGATGTTAGGATATCGTCAGAGACTCCACCCTAACACACCCCAGGGGCAGATGTTCGCCAAACCTAAGGAAACCCGGCGTCAAGATTCAGGAGTGTCAAACTCGCACACCCGCCAGGCACTGCCGCCGTACGTGGAGGACTAGCCTATCCCACTGCAAGCTCCTTGGTTCGCGTACCTACGCTCGGAAGGAAGCTCAAAAACGACAGCTTTGTAAGTACGTATACTCCTCTGGCTATCTCGAGGATTCTCCACGTCCTCGGTATGCTCCCAAACGGCCTACAAGACTTCCCAGGACAGCCTGCCCAGCAATAGGGGGACTGAATTCTTGGACAACGATTTGGTATATTACAATGGACAATTTGAGTTACTAGGACTCCAACTAACAAATCGTATTTGCACTTGCCTTCCATGAGAGTCTACCAAACACTCAATAGACTATAACACTAAATATAAAAAGGACACCACCTTGTCAATGTTGTGGTGAAACAAGCCCTCTAAAACGTGGAGCCTCGCCCAGATACATAATTGCCTTTATACGGTCGTGTCACTGACTGTAGAATGTTGATGGCTATCAAAATATCCATGTTAAGGGCGCCACGAAGCGCCGGATTGTGCGACATCTCCCAGTCGCAATCACGACAACGTTGAGGCAAAGAACCTCTCTCAAAACATCCGATCACAATCATAAGAACTTGAGGAGTAGGATCTAGGCGGGGAGTTTACGGGGCACACATATTGTCTCGACCCCTTTCAGATATGTACAGACAGTGTGATGTCGTATAGCCGCTGGCTCAGTTCTCTTAAGCGACTTCAGTCGCCATACGTAGTTGCACCAGTACAGTGTGCGCAAACGCCCGGACGCGTGGTTCTGACTTTATCTCCTCGGACGTCCGTGTCCAGTTATTTATATAGATTATCACGCGGTGTTCTCAGCTGTCATTGCGTTGTGTCGATTGCTGAATCAAGTTATTGTATCGAGGGATTTTCGGAGTCACCGGGTGACTAGCGCCAGCACTCGGGTTGCTGCTAGTACTAAGAAGGACGGCTTAACTGCCCATGCGGGGACTAGACTTTATGCTCTAAGGTACCCGGGAGTGGTTGCTTGAAAGGTTCTACAATAAGATCGCCAATAGCAGCAAATCGTGAGATACTAGTGATACGGTTCTTACTACGAGAGCATCGCGGTCGCATAAGTCGTTTCGAGCACAAAGATAGCGTACTTCGATAGGGGCGGGGCGTGACAGCCTGTCACTTATCTGGACCTCATAACTACCACAACAGTACCGAGGCGTAACAGTATGCATAGTAGGGACAGTACGGAACTATACAACCTGAGCAATCAGAAAAAGGGCATTTGAGCTGGGGCTGCAGGGTGGAACCGGTACATGAACCTCATTAGCCTCGCCCAGCCGCTTTAACCGGCATTCTGGTGGGTGGCTCGCTTGTAGGGTCC
		</sequence>
    <sequence><taxon idref="Location_2_2_0|31.124428186735933"/>
			GCCTGCCAAAGAGGGTGTCTATGACTGCCTATTAACAGCGGTGGCAACTGTTTTCGAACCGAAAGAATCCAAATTACTTGCTTTACTCTCAGTGGAGTCATGGCTCTCGACCACATTTTACAGTACTCTAATGATGGGTTTCTCACGTGGCTTCAGGCAACAAACCCAGTTGTTCTACGAGCGCCCAGAAATTGGCATTGCACGCTGATTCCATGTCTTCGCCGCAGATGACTCTGGGGCCTCTAACAAACGAACATGCGTCATCATTCGTCTAGGTGAGCCTGCTGCCTCAAATTTCGAAAGAAGTTGATTTATGACTCCTATTTTAATTTCTGGGGGCTAGTTATACGGGGTGTATTATTGGTGGCATCCGCAGGGAGTTAGTTTTTAGCACCCTACCCTACCAGATACTTTACCATGAACAATAGCATACCGCACAGTCATGCCCGTTCGTGTAACCTCGTGATAGCCTTGGTTGTTTACCATGTAGGACTTGGTGGCGGCGTGGTAAGTTGCCTTCTCGAATATCGACTAGTGTTAGCTTACTCGCCTATGATGATGCCCCCGCATTATTTTCAGCCGTTGTGTCAGAGGTCAACTCAATTGCTGTAAGAGGTAATACACTCACACCGATGCGAAATTTTCGCTATTAAGGTTGAGAGAGTCTTCACTCTGGCCGAACCGCTAACCCTCAGTGATTCATTTCTCAAAGTGCGATAGCGGGGAGTGGCGTCCAGTCCCTGAGTGAAGTCGGGTGTGAAGCGCAGTACAAAACGAGCGGGCAGTAGAGTCCATACAGAGGCGCGCCTAAAGCGTACGGACTAGCAGGCCATTAAACCGATGAGTTAACAGGCGTGCTACATAAAGCTCACAGCGGCCTTGAATGTCGGGCGAGCAGCGCTAGCCGCTGGAGTGACGGTTATCGTCAACTGATACATCAGATTCTGAAAAATACGGGAAGGTTCCGCACCCTTGCGACCATCATAATCCCCAGTCCGGGACGTGCTGAGTGACGCACTGAGACAGACCCTTAAGCTAGTGATCAATACCCTCCAGTCACTGCGGGAATGGCGGATTCTATCTTTCGGGTCTATCGGTAAACGTCGGTGAGCATAACGTTCCTTCCTGGTGAGAGATTTCTCGGAATGATTATAGGAATGAGGAGTTTGCACGCAGATAGTCTCCTTTAGAACTCATTACAGTCATGAGAGAATACCAGCGTTCGCCGTTATTGCTGGTGGTATGCCCGGCCGTGTACGGTCGTGCGGCGAAGCAGGAAGTGAGAAAGGGAGCTACCCCGCGGACCGGAACACCTGACTCACTGAACAGATCATACGTCTTGAAAGCAAGTAGTGACGTTTCTGACTTTGAACTGTATCTGGGCGTGGCGCAATCAACGTATGCGCGAAGCACTACGGCATACAAACAGTTCGAATAACGTCGTAACTTTCATTGAGTACAACCCTAAATACCTGGAACTCGCTGCGCGCAGGTGGGCAGCTCTTGGATGTCAACTGCCGCGAGCGACGGACATGAAACGACGTCCCAGTTAAGAATTTCTGTTAATTCCCTCTAGACGTTCCACACTAGAGTGGTTAAAGGAATACCATATCATCGAACAACGCAATGGACTTACAGTGTCCTCGGACACGAACGTCGAACATAGGTCGTTACTCCCTTATCCAGTTGCCATGATTAGGCAGTGCACTGATCCAAGTGGCACGTTCGGTTTGCAAAATATCGTTTAGAACATATGAGTAATGGACGAAATCGGGGACAATTACTGCCATGGCTGCTATTAGACCGTTCTACATTTTTGGGATGCTCGGTCACTTCGAAGTTAACTTTGCATGCCCTGTCCCCTGTCAATGCAGGACCGTTACCTACAAGTGTTTTGCGTAATATCCCACATGCGGTCTGTCACCTCTTACCTTCGGCCGCTCTACCGGCTCACCGTCCGGAGCGATCTGCTTTCGTGTTGTCCTAAGCGCTTCTGGCAGGGAACTAATTACTTATAGGCACCTCCGTCCGCCATCACAGTAACGTCCTACCCATGTAGTAGAAAACACGGTTGATGTGACGCTCTCAACGGGAACTGGCCGGGCCCCGCCTATCTGCTGATCATCTCTAGAGGTGAGGGTGAATTGCCTAGACCGGAAGTGCAATACGTTGAGCATCGATCAGTAGGTGGAACTTGTACATCGGCCGTTACGCCGGCCTGGGTAATCTTGCAATTCTGAAATAGTACGAGCTAGGGCATCTGACTCATAACCCACGCACCCCTTAGACTGGGTGACTGGGCCCATGATAGTTACACCATTGCGCAATGAGGCGCCGTAGGCTCCCCTAACAATAGAATCTGTGCTAAGATATCTATATGTGCTGCGCCGTACAGCACCCAGACGTCGGGATACTGATCGGTGCTTCAAGAGTAGTCCTGCGTGAAACCACCACTTGAAGTTCTTAGCTGTGTATTCCGAACGAGAGTGGCATAAGTAAGTGTTAATTCCCGATCGCACGATTGGACCTGGACGCGCTCTGATGAAGTTGATGCAGAACACCTCTTAGACGGGAACAAGGTCAACGAATTTGGAAAGCGGAACAGAACGTTTAGGGACGGCATGCGTATAGCCGCGATTCATTCCACGTCGGGCTCCGCGTTTTATAACGCCTGAGTCTGCGGTACGTATGAGGCGCACGCACAAATCGTGCAGGTAACCTCGTCTCCTGCCAGCTCAAGTTTCGTCTTTAGTTAAAGGGGCCCTATCATCTTCATGCACAGATATAATCTCGGGGTAGCTACGTTTACGGCTATATCCTGATAACTGGGACAAGTCACACGTCTCAGACAGGCTGTGTACCAAACTGCGTCACCTTGGGATCTGCTGGCACCATGGCTAATTACGTGGTGCCATCGTTGTTCAGGATATTCAGTCTCAGTGCCCTTCCGGCTCAAAAGATCAAATAAACCCTTTAATGATAGACCATGGAGGAACAAGAGGGAGGGAAGGTCATGCATGGCATCTATCAATCCTCGCGTCAGGCTACGATGCTGTGTGTTCACAGAAGTAGACTAGATAATCTGGGGTCAGCGCTAAATCTTTCGTTCTAGCACGTGGTGTGGAACAGCACGTGTTACAAGCTGGTGCGGCGCCCACGTAGTAAAGGTGGGGACTGAGCACAAACACGAGACCGGTGTGGTCTTCATAGACATGGCATTCCACATATTACTGCCGAACCATCTCAGCGGCAAGCTATCCTCATGGTAATCACTAGTGATCTGAAGCCGGCTACTTCACGGTAGATAATGGTCATTCGGACATGTAATCCATTACTCCGTCCGCCCAGGTCGAGAGAGACGGCCTAGCTTCAAAAAGGGTCTAAACTTGCTTATGTATACTCTTACTGGGGGCCTACCTTGCCAGGGAGAGTTAATCCCGATCGCGCAGTAAACTAAAAGGTAGATGGACAGGACCCATGTGAGGGAGTTAGATGGTTGGTCACAAAAGTGAACCTTCAGTACTTCCGCCCTAGTCATCTTCTATAATGTGTCACATAGGGCGTCCAGACAATGGCCGTTATGATACCCAGCCGGTGTCCCGGGACGCAGGTTGCAGTATGGCACTCGCATAACATTAGTCCAGACCCGCTCTTGCATCGGAGAGAAGGCGCCAGTTATATAGCTTTAGGCCAGGATAAGTAGAATAGGCTTGCCGAGTGACATTATACCATCTTCGTGCACTCCTAACTTGGATGCCCGAATTCTACATCACGAACGCGCTCATCAGATCAGTCATCCGAATCTCACTTATGCAAACCGATGACATACCACACAAACCAAAAAAACCCGCGCGAACGAGAGGTTTCCGGGGGTAAACCCTTGGTAACAATAAATAACCGGAGAGTTTGCACTTTACTCCCCGTCAGGGGCTACACCCCTCTAACGTAGTCCTATGGCATCCCTCTTCAGTAGTGAAGCTGTTGTCTGTCCTGCCAAAGCTCGACTCCGCGCAAAGGCCTTTTATCTAAACGGTTCTTGACCGGGATTGCTTTCGCAACAATCTGAAGCCGTAACACATCGGCGTAGACGTAGACATCATCTGAGAATGGGGGTGACGTGATAGCAGGCAAAAAAGTCGACACAGAACTCATCACACTACTCTTGCTATCGACAGTAGTTAGTGGCAGGTATAGTACATACTCTTCCAAAGTCGCGCCCGCGTTTAGCAGCAACCGGGGCGAGCCATAAAGAGGTTACTCATCTAGTAGGGCTAGGAATAATGCGGCCATCCTATCGGAGGTCCCCGCACTCTATAAGAGTCTCGGGGGACTTTGGGTCCGTTCTAGCTTGGCCCATTCTTTCTTAGGATGCGAGTCATCATTATTATAAGGCTTACCGTCGACACCGATGCCGAATTAAACCATACTACACAAGCCAGGGTCCGTGCAAGTATCCGGGGGGGGTGAAATAGATGTACCTTACTGACTCCCACGGGCGCTGAGGCCGGGGTCACCACCATCCCGCGACCCTATGTGGTCGAGGGCATCGCCGCTCTAATATGGGGGTGTAGTATCAGCCAGTTGCTGTGTCCGTTGACCCCCTTACTAGACGCTTGGTTTGGAATGCGTTAGTGCCTCAGAATGCCCTCGTGGTAATTTCGCAGCAGCATCTTCTCCCCAGTCGCCAGCGACTTATGGGGTCACCTTGGGGTCATAGCTCGTTAGGGTCGCCTGTTTCACAGTCCTTACTCCGTAACGATAACCCCTGGCTGCACATTAGTGTGATAGTGGCAAGTGGGAAGTCACCGTAAAATGTACAGCGTGGAAGGAGGAATGGTTCTAGCGATTGTTGGTCCACACCGGCCAAGGACTTAGTCACTCAATCGTGTCCCTTCTGGTGCGGTGCTTAGCACTTGGGCCACTCGGCTTCCTCCTAGACTTCCTATTGCACCCTAGAATTCTCAGGGCCATGTCTCCGAGATCAGCTGGGAAATATCCAGGCGTTGTAGACGCTATTCACAGAAGTAATAGAACGAGGAACGGTCGCGGCGTCGTCATTTCTAGTAATTACGAGCTACTTACGTCGCAGTTTGGCTACCAGACATCGGGAGTTAGCATAGCAACAGAGTTCTTACCATCTACAAGACGCTGTAAGTGGCCCTCATTTCACTCAACGATAGACTTATTTAATAGCCGGTACCGACGCCGCTGCCAGTCCGCCTGTATTCTGTGGTCGGGCCTATGGACTAGCCAGCCGCGTTTGCAACATGCACTATGTATCGTCAAGAATGTAATACCATAGCACAACGTGCCCTCTTCGTTGAGTCACTGATCTGGACACTCGCCGCGGACGACGACATTATATTTATGAAAGTTTATACGTGCAAGAGATCACTCTTTGACCTGTTGGCACTGCATCAGGGATGCGCTATAGCCGTGCTGATCAGCGGGTGAACCGAGTGGCGCGCACATCCTATTGGGCATAGTACTCATTTCATTTGCTGGCGGAATACCAGATTATCCCGAATGGCTGACTGGGAGCACGGCTGCCTATCCCAACACAAGGTTCAGGGCCGGTCGTGGTACGAGTGGCATAGTCACGGTACCTACAGACGTACAGCTATAGACTAGTTAGGCCTGCGAGTTTCGGCTCTTGCGTGCTTGATTAGAGGTCCTCACTCCACAAGTCCGCGTCGACATGCTGATAGGACCTTCTAACTAGCGGTGATGCGATCCACAACGTATGGGGGATAACTTGGGACGGTACGATTTGGCCAGAGATCAAATGCGTGGGACAGTACGTACGTAGTACCCTTCACACTGGAAGTCACCCTTTGTTAACCCTTAGCCAGCCACCGACATTTAAGTAGAATCGGATAGAAAGAGTTGTAGAGCAGGAACTATAGCGAAATGGGAGTAATGTAAACCCGGGGGTATCGGCCCGGTATCGAGGGATATGAATTCCCTAATTTCATCCGCCAGTGACGTCCCTAAGGCTACTGACGCCCGCATCATCTTTTGTGCTTCCTGCCGAGCACCTTCAGCAGGCTTAACTGAGGGAACCATGAAGGGTGTCATAGCGCTCTGGTGCACTGGATGAGGTCCCCGTCTAGTACCAGTGAGACCCCCCTTGTAGCTCGTTCTGCGTTTTTCACGCAAGAGATGGAGTTATCAAACAGTCATCCGGAGTCTCCAAAAACGCTATATCCGCTTAGAGCAGATAGACGCAATTTTCTCGTCAGTCTCGGAACACCGTTGGAGGTCTGTTACTGCGTCACTAGTTTCCAAAGCCATAGCCAAATGGATCGGGCTCTATGGCTGCCCCAGTGGGGGCACTGTGTTATAAGCCAGCCACTATATATCCGGCGGTTGCATCCATTCCTCCATTGGTGAGCCCCAAATTGTATTATAGGCTAAGCAGGCCGAACGCCCCCGTTCTACAAGCAATGATGTGCCGGACTTTTGCGGTGCCCGTGCGCGGATGCGAACATTATGGCCGTTTCAGGACAAATAAGTGAGCGTCAGCGGTTGGCGACATGGTTACTGCCTGAGAGATATGCCTACTTCCGCGGATGACCCGAGCGAACGGGATCCGTGGGCACGACAATCGATTCTCTACAAGTAACATTTCTTACTATCAGAGTGTGACGTTACCCGCCTAGGACCGCAATACGCCATTCCTTTGCAAACCAAAGAAAATAGTGCAGACTCTGCCGAGAAACGCGCTCTGCCTCGGATGCAAATATAAATAAGACTAGTGCATCCCCCTTGATAAAACCAGCGAGCTATGCGTCGTAAGATAGCCCATTTTCGACGCTTTCTACGTTGCTTTGCTCCAATCTGATGCGTACGACTACTTAACCTGTAGGCCTACGTTGGATCTCTACACACGACCCCTGACTATGTCTGAACAAGACTTGCCCAGATGGACGATTCGCTTACTAATTCCCCTCGGTGTGTCGCTCGCCGGTATCCAGCATCTCTATCAAACAGCCGCGTCATCTGGAACCCGGGGTTCTTCTTGACGAGAGCCCCACGTCCACTATAAGTACTGCTGGGGCGTTGAATTCCGGAACAAGAGGGATAACTGAATCGTTGCGCCCGGCTCGATAGGGAAACATCGCCATCCAAATCACGTATAAAAAGAAGACCGTCAATCAGTGCCTGATTTTCTCTATCCATCACCGAATGACATGCGTTTGTAGTACCACATTTCGTATAGTAATTGGTCCTACACGCAAGTTGCTCCAAATCTCCATCACGTTGCAACACCAATAATGACCATACATAGCGAAATAGAGGAGGATTCGGGACGGGTCTACGCCTCCTCACTCTATTGTGCCTTTGATATTGTGTGCGTCAACCTTAGGCGCATGGCATGAAACGGGGTATTATGCGGGTACAGGTTAATTCTGCTTCAGTTCCGTGTGGCTCTTAGCCGTACATGCATCCGATTCGGCCTCAATTAGAGCCTACCGACAGAAGCGGAGAAGGCTACGCGTCATTCTGCTCCCTGATTGGAATTTCGGCGCAAGCTTTACGTAAGCTCCATGCACTCACCTGCTATCGAGGCAACGTCACGACGCTCGTATCCTACTTCTTCCTACGTGAAACGGCACCCAGCGGCATACCCGTGGCGGCCTTCTGCGTCGTCACGTCAATGGCCCCTGTCAATCATTATACGCCTCCGAATGTCCCTTGCCGCGGTCTACGTACAGCCCTAAAACATTCGTAGCTGTCGATTGCCGGCTAGGTGCTGTTGCTGTTGACTGGACGGTATGTTACTTAGGCCCGGTCGGATTCTGTCGCGTCCTGTTTCGGACGCTTGACAATCACAACTCCTTCTGGCACCGCCCCAGCGTGGCTCTTATACTAGCTACAGAAATATAATGGCGGGGAAACGGGGGCAGCAGCAGATCTAAATGCATGACGAGGCATATCCTTCTCGTAGTACGACGGAACGAGGGCATGACTATTGTGCTTTGCCATAACATGTCCCTACTGTGTTCGAGCTCCGGACAGAAATGTTAAGCACCAAGGGTTCGATACCACAATGAGCTTAGGGGTTCATCAGAGCTTCTATGCGTCGGTCACGAACGTTCCTTTGTGGCTGTCGTGCACCCTGAGTTATTTCCATCGGCTTCAGGAGCGACCAGATGTCAGAGACGTGTAGGCAGAACACATGCTCGTGGAACGGGAAAAACTATCACTTCGCTGGTTGAAGGATGAATACTCTGACACTTTATCTAGCCTGCTAAGTGTGGGAGCTAAGGTCGTTGCTTATGACTAGACGGCTTTGCCTTTAATCACCTTCTGTCAACAGAGGACTGATACGTAGGCGCCACCACGGCGATTTAGGTTCCCTAAGAATGTCCCAGCATTTCTGACGATTATATGTGCGGGCCGTGTGCGCCTGGCCCTACTGCAAGATTCGTTTGCGCGAGGAATAGGTGTCGAACTTTAAGGGTGGCGTATACCCGACACAAACCGCGGCACCAGCAAAGCTTTTGACAAATTGGCCTATCGCAGTGTAACGCGGGCTGTCGCTGGCTGAGTTTTAGTATGAGAGCACTTAGGCGCCCGAACACCTACCTTCTACGGCAAACTAGTGCGGTTCCCCCAGATAACAGACTGTACAAGATCGCAGATCATATGATCCATCGCAACTACCGCAAGGCTGGGTTCAGTCAGACGCAAAGATGTACTTAAGTACGACTCGGAATTTATCGCATGACGAGAGAACTACCTTTGCCAGTTGGGTACGGTGTCATCGAAAAGGCCTTCAGAGACCACGTCGTGTCCTCTTTCCTATAGCCTAGGCTTCGGGGCTGAAGGGGACATTATTCAGTGCGACAGGATTACGATTGCCATGTGCACGGTAGGTTGAATGTGTTTATTTTATAATACCCTTAAATTACGATCGGCCGGACTGCTTAACGAAGCAAGGAACCACCTCCCTTACTTTGCTAATGCAGCATCCTTTCAGGGCGACCCATGGCAGACAGAAGCAGACGGTGAGCAGACGGACGGGGATGTTCTCAGCGATTAGGGAAATCGGACCCACCCTGCCTTTAAGGAGCAGCACATGAGAGTCTGGTTGTATCGGAGCAACAACGTGCTACAAAGCTTAGTGAGGGTACACTCCCTTCTCGCAGTTCTTTTTGCCGGCGGCGAGAATTTGTTCCCGCCCTAGTCCTTAGCGGTACTTGTGGCGGAACTAGTGTGACGAAAGTTTCACAGTCGGACATAATATTTTTGGTTCGGAAATTGAGTGAGGGGCACTTATATGAAGTTCACTCCGGCCATTCTCGGGTGCCGTGAAATAGGTGAAACGCTAATTACAATGATTTACTATGTTGCTTCCCGATGCCCATAGCCTTCAATGTCCTGCGATTGCAGGGCGCGGATCGAGGGGTAAAACCAATGTTCTGATTGACTTTATACGAGCACACCAGGACCACAAGAGGGATCCCCGATTTTGCTATAGAAATGTTTTATAGGCTCGGGCGCAAAATGATTGGGCAATACTAAGCCTGAGATCATTGTCCTTTCTCGGTGGCCGCGATTCAAAATGGCGGACCTTGTCAAAAACTTATTTGGTATTATCCATATGCAGGGCGAGACCGAGAGTCGGACACTTTTTTAAAAGTGGTTTCTTCTTTCATGCCAGTGCTTATGTGCTGCTGCGAGTGTTGGATCTCAGTATTACCTGCGCTTAAAACAAGTTCAGAGCAAGCCACTCCCCACGAGCGCTAAGGTCAACCGTGCTAGGCCAAACCAAAAAGCAGGTATGCGGTAAGCGCCTTACAAGGTTGTACATTGGGACTATTAGAACCTTCAAATATTTCAGAAAGTGAATGGGGGTCGCCTCCCGGTCCTACCGCGTTCATCAGACCAACGTGAGTCTCCCGATTAGGTTCCCGAAGGTTTGATCACCGTGCGGGCTTATCTATATTCAGGGTAGTGTATCGGGGAGTCCGAAAAGTGCACCGCCGCACGCACGGACTTAGAAATTTGGACTGGCTGAAAATCTATCTTTTGTGAAAGTCTCACCGAGAATTACGCTTGCACTAATCGGCGGAAATGCTACTGCGCCCATCGTCGGCTTCGGGTCATCGTGGACATGAATCAGGACGATAGCGGTAACCTTTAGACTGTAACCCGATGTGCGTTAGCTGAATGGCCGAGCCCCGGCTTTCAGAGCGTCTTGATGTAGGTCGCACTAACACCGCTTGAAGGACTTTACCTTCCCGGCATAGTGCTAGGATCAAGCAGGGGGCCACGTTACGAAAGGACCTAAGGCGGCATGAAACGTTGTTTATTTTACCTTGCTAAAGTAGTCGAGGAGCTGTCCCTGATCAAACATGTGAATCCTGCCGGGTATACACCACCGGATATCTCGTGACCTGGCCCCTACACACTATACATCCGGTCGCGACAACGTCGCTTTTGGTGAAAAGCACGGGCGTGACAGCCGCGGAAGCAACGCCCACATGGGTCAAGTCAGGCCCTGCACATACAGCCATTGGTTTCCTGTCAATCGCGGGCGAACTCAGTCAGTCTTTATAGCGGTCAATAGTTCGTAAATCGGCGAACCGGAAGAAAACATTCGGCGGCTGGGACGTTCTGTCGGCCGGGACCGTTGTGCCTAAGAGTTAGTAATGACTTCCAGCTTCCGTTCAAGTCGGACTAGTCTATGAAAGGCGGTCATCCATTTTGCCTTCATGGAAGCAAAGATGCAAATATGTAATGTCCGAGCCACGTTCTACAACCACCCGTTTGGCCTCAATCCATGGGAAGCGAGAGGTGTCATGCTAACAACGAGTACGTTCAGCGGCTGTCAGTGCAGAGCCTTAGTAGTGTGGAGCGCAGCGTGGTCCCCAGGGATTATTCGTGGAATCTGACGATGCTTTGGTTGAACACCAGTCTCAGCGAAACTTTGGGGACCCAGTAATCAGTGACGGGTGAGAGTTTAGATCATGGTCCCTGGGTCCCGTCGCGGGATCTTTTACTGGACTTCTTGAAGTAGAGTAACTCTGCTCCGTGTTCTACCTCCAGCGAGAAAGAACAAGGTCACCGCTGTACGGCACACGTACAGAGCTCCCTAAATGCACAATCGGTGGGAGGAGATTGAGTCGTAAAGGCTCACGTGGATAGACGTTGTCGGGTACAGACAATTCGTCCCTGGTGTTATTCAGCATTGAGTAGCCTACGTATAAAGAACGTGCTATTGTCCGCGCCACGGGAAGCGCCAGGCGCATTGACATAATCAAATGTGTTGCCTCAACCCGTTACTCGATCCGTGCTTACAAACGTCCTCCCGCGCGCAAGTGAAATCGGAAACGTCCCTTAACTTACGTGCCTATTCAGATTGGAGACTTGTCGCAGACTCAGTGGGACCCGAACGGAGGCCACAAGTAGCAACTGCCTATTACATATTCGCTAGAGAGTCCGTCGGCGCTAGAAAACGTTTGTGACCCTGTCGGCATCCAAGAAGCATAGACTGGGTTAGCCAAAGGGTGCCCAGACGGATTACCGGAGGATTAGTTTTTATTCGGGTGAAGATTTCCTCGCCGCCTAATATGTTTAATCTTGCTAATTCAAGATTTGATTGAAGTGTGTCGGTCCCCTTCGGAACACGTGCGTTGTCTCGATATGGCGCGGCTTAACTCGCAGGACCGCGATGCTGCCTACCAATATGGCTGCAGGGACGTACGCGAATATGTCCGTATAGTTATTTTCTTTTTAGCACTGAGTCAGGTACTGAGCCCTAGGGGCAGTGACGCTCTTGTTGTCATCTCTAAGAAGGATGCTTTGGGACACCAAGGGCGCGTGGTCAAGATCAATGTTAGGGATATATGCCTTACTAAGCGACATCCGAAATCCTCTCACGCAAAGTGTTAACATATGTCTGTAACGGCGAGAACGTGTGCATTCTTACTAGCGCCGTATAGAATTCCCTGTGCCTGACAAGCCACCCACGAACGCCTCCTCGCTACGCAGGCTGCGTTGTAACAATGCTTGTATATGCACGTCGTCCGGGTTACAGCGGGTTAGAGCGCGCCTCAACGCGGCGGCTTCGAGATAAACCCCGTTGTCCGGGACCCCCCAAGGTTGCGCACTTGTAGAATTGCCAGGGCCCACGTAAGAGCTATTAGAGGAAGCCGAACACTTAGACCTGGTTTTACCGAGCGTGCCTCTGGTGTAGTGCGGACTTTACGTGGGCATTTACCGTCGCTGTATAATCTGCCCACTGACCGCGGTTCACTACGCTTGCGCGTCGCGCAGTCGGAAAGTTGGTGAACCGACGAGTACACTCTGGTTTTCAGAATATTGCCTATAATGCTGTAGGCAGCAGAAGCTCTATTAACCACTCCCATACGACTATGTGGGTTTAGTGTAGTTTCATACGGGCGACGTATATCTAGGCCCGGGTATGCATTAGCGTAGTCTTAAATTGGGAACTGAGTTCGGTGTACGTACGCTCGGGCGGGAGAACAGTTTTCCTTATATCTTTGGTTTTGAGAACGAATCATGAGGCACGAATGATGTTAGGATATCGTCAGAGACTCCACCCTAACACACCCCAGGGGCAGATGTTCGCCAAACCTAAGGAAACCCGGCGTTAAGATTCAGGAGTGTCAAACTCGCACACCCGCCAGGCACTGCCGCCGTACGTGGAGGACTTGCCTATCCCACTGCAAGCTCCTTGGTTCGCGTACCTACGCTCGGAAGGAAGCTCAAAAACGACAGCTTTGTAAGTACGTATACTCCTCTGGCTATCTCGAGGATTCTCCACGTCCTCGGTATGCTCCCAAACGGCCAACAAGACCTCCCAGGACAGCCAGCCCAGCAATAGGGGGACTGAATTCTTGGACAACGAATTGGTATATTACAATGGACAATTTGAGTTACTAGGACTCCAACTAACAAATCGTATTTGCACTTGCCTTCCATGAGAGTCTACCAAACACTCAATAGACTATAACACTAAATATAACAAGGACACCATCTTGTCAATGTTGTGGTGAAACAAGCCCTCTAAAACGTGGAGCCTCGCCCAGATACATAATTGCCTTTATACGGTCGTGTCACTGACTGTAGAATGTTGATGGCTATCAAAATATCCATGTTAAGGGCGCCACGAAGCGCCGGATAGTGCGACATCTCCCAGTCGCAATCACGACAACGTTGAGGCAAAGAACCTCTCTTAAAACATCCAATCACAATCATAAGAACTTGAGGAGTAGGATCTAGGCGGGGAGTTTACGGGGCACACATATTGTCTCGACCCCTTTCAGATATGTACAAACAGTGTGATGTCGTATAGCCGCTGGCTCAGTTCTCTTAAGCGACTTCAGTCGCCATACGTAGTTGCACCAGTACAGTGTGCGCAAACGCCCGGACGCGTGGTTCTGACATTATCTCCTCGGACGTCCGGGTCCAGTTATTTATATAGATTATCACGCGGTGTTCTCAGCTGTCATTGCGTTGTGTCGATTGCTGAATCAAGTTATTGTATCGAGGGATTTTCGGAGTCACCGGGTGACTAGCGCCAGCACTCGGGTTGCTGCTAGTACTAAGAAGGACGGCTTAACTGCCCATGCGGGGACTAGACTTTATGCTCTAAGGTACCCGGGAGTGGTTGCTTGAAACGTTCTACAATAAGATCGCCAATAGCAGCAAATCGTGACATACTAGTCATACGGTTCTTACTACGAGAGCATCGCGGTCGCATAAGTCGTTTCGAGCACAAAGATAGCGTACTTCGATAGGGGCGGGGCGTGACAGCCTGTCACTTATCTGGACCCCATAACTTCCACAACAGTAGCGAGGCGTAACAGTATGCATAGTAGGGACAGTACGGAACTATACAACCTGAGCAATCAGAAAAAGGGCATTTGAGCTGGGGCTGCAGGGTGGAACCGGTACATGAACCCCATCAGCCTCGCCCAGCCGCTTTAACTGGCATACTGGTGGGTGGCTCGCTTGTAGCGTCC
		</sequence>
    <sequence><taxon idref="Location_3_1_0|32.99337944150378"/>
			GCCTGCCAAAGAGGGTGTCTATGACTGCCTATTAACAGCGGTGGCAACTGTTTTCGAACCGAAAGAATCCAAATTACTTGCTTTACTCTCAGTGGAGTCATGGCTCTCGACCACATTTTACAGTACTCTAATGATGGGTTTCTCACGTGGCTTCAGGCAACAAACCCAGTTGTTCTACGAGCCCCCAGAAATTGGCATTGCACGCTGTTTCCATGTCTTCGCCGCAAATGACTCTGGGGCCTCGAACAAACGAACATGCGTCATCATTCGTCTAGGTGAGCCTGCTGCCTCAAATTTCGAAAGAAGTTGATTTATGACTCCTATTTTAATTTCTGGGGGCTAGTTATACGGGGTGTATTATTGGTGGCATCCGCAGGGAGTTAGTTTTTAGCACCCTACCCTACCAGATACTTTATCATGAACAATAGCATACCGCACAGTCATGCCCGTTCGTGTAACCTCGTGATAGCCTTGGTTGTTTATCATGTAGGACTTGGTGGCGGCGTGGTAAGTTGCCTTCTCGAATATCGACTAGTGTTAGCTTACTCGCCTATGATGATGCCCCCGCATTATTTTCAGCCGTTGTGTCAGAGGTCAACTCAATTGCTGTAAGAGGTAATACACTCACACCGATGCGAAATTTTCGCTATTAAGGTTGAGAGAGTCTTCACTCTGGCCGAACCGCTAACCCTCAGTGATTCATTTCTCAAAGTGCGATAGCGGGGAGTGGCGTCCAGTCCCTGAGTGAAGTCGGGTGTGAAGCGCAGTACAAAACGAGCGGGCAGTAGAGTCCATACAGAGGCGCGCCTAAAGCGTACGGACTAGCAGGCCATTAAACTGATGAGTTAACAGGCGTGCTACATAAAGCTCACAGCGGCCTTGAATGTCGGGCGAGCAGCGCTAGCCGCTGGAGTGACGGTTATCGTCAACTGATACATCAGATTCTGAAAAATACGGGAAGGTTCCGCACCCTTGCGTCCATCATAATCCCCAGTCCGGGATGTGCTGAGTGACGCACTGAGACAGACCCTTAAGCTAGTGATCAATACCCTACAGTCACTGCGGGAATGGCGGATTCTATCTTTCGGGTCTATCGGTAAACGTCGGTGAGCATAACGTTCCTCCCTGGTGCGAGATTTCTCGGAATGATTATAGGAATGAGGAGTTTGCACGCAGATAGTCTCCTTTAGAACTCATTACAGTCATGAGAGAATACCAGCGTTCGCCGTTATTGCTGGCGGTATGCCCGGCCGTCTACGGTCGTGCGGCGAAGCAGGAAGTGAGAAAGGGAGCTACCCCGCGGACCGGAACACCTGACTCACTGAACAGATCATACGTCTTGAAAGAAAGTAGTGACGTTTCTGACTTTGAACTGTATCTGGGCGTGGCGCAATCAACGTATGCGCGAAGCACTACGGCATACAAACAGTTCGAATAACGTCGTTACTTTCATTGAGTACAACCCTAAATACCTGGAACTCGCTGCGCGCAGGTGGGCAGCTCTTGGGTGTCAACTGCCGCGAGCGACGGACATGAAACGACGTCCCAGTTAAGAATTTCTGTTAATTCCCTCTAGACGTTCCACACTAGAGTGGTCAAAGGAATACCATATCATCGAACAACGCAATGGACTTACAGTGTCCTCGGACACGAACGTCGAACATAGGTCGTTACTCCCTTATCCAGTTGCCATGACTAGGCAGTGCACTGATCCAAGTGGCACGTTCGGTTTGCAAAATATCGTTTAGAACATATGAGTAATGGACGAAATCGGGGACAATTACTGCCATGGCTGCTATTAGACCGTTCTACATTTTTGGGATGCTCGGTCACTTCGAAGTTAACTTTGCATGCCCTGTCCCCTGTCAATGCAGGACCGTTACCTACAAGTGTTTTGCGTAATATCCCACATGCGGTCTGTCACCTGTTACCTTCGGCCGCTCTACCGGCTCACCGTCCGGAGCGATCTGCTTTCGTGTTGTCCTAAGCGCTTCTGGCAGGGAACTAATTACTTATAGGCACCTCCGTCCGCCATCACAGTAACGTCCTACCCATGTAGTAGAAAACACGGTTGATGTGACGCTCTCAACGGGAACTGGCCGGGCCCCGCCTATCTGCCGATCATCTCTAGAGGTAAGGGTGAATTGCCTAGACCGGAAGTGCAATACGTTGAGCATCGATCAGTCGGGGGAACTTGTACATCGGCCGTTACGCCGGCCTGGGTAATCTTGCAATTGTGAAATAGTACGAGCTAGGGCATCTGACTCATAACCTACGAACCCCTTAGACTGGGTGACTGGGCCCATGATAGTTACACCATTGCGCAATGAGGCGCCGTAGGCTCCCCTAACAATAGAATCTGTGCTAAGATATCTATATGTGCTGCGCCGTACAGCACCCAGACGTCGGGATACTGATCGGTGCTTCAAGAGTAGTCCTGCGTGAAACCACCACTTGAAGTTCTTAGCTGTGTCTTTCGAACGAGAGTGGCATAAGTAAGTGTTAATTCCCGATCGCACGATTGGACCTGGACGCGCTCTGATGAAGTTGATGCAGAACACCTCTTAGACGGGAACAAGGTCAACGAATTTGGAAAGCGGAACAGAACGTTTAGGGACGGCATGCGTATAGCCGCGATTCATTCCACGTCGGGCTCCGCGTTTTATAACGCCTGAGTCTGCGGTACGTATGAGGCGCACGCACAAATCGTGCAGGTAACCTCGTCTCCTGCCAGCTCAAGTTTCGTCTTTAGTTAAAGGGGCCCTATCATCTTCATGCACAGATATAATCTCGGGGTAGCTACGTTTACGGCTATATCCTGATAACTGGGACAAGTCACACGTCTCAGACAGGCTGTGTACCAAACTGCGTCACCTTGGTATCTGCTGGCACCATGGCTAATTACGTGGTGCCATCGTTGTTCAGGATATTCAGTCTCAGTGCCCTTCCGGCTCAAAAGATCAAATAAACCCTTTAATGATAGACCATGGAGGAACAAGAGGGAGGGAAGGTCATGCATGGCATCTATCAATCCTCGCGTCAGGCTACGATGCTGTGTGTTCACAGAAGTAGACTAGGTAATCTGGGGTCAGCGCTAGACCTTTCGTTCTAGCACGTGGTGTGGCACAGCACGTGTTACAAGCTGGTGCGGCGCCTACTTAGTAAACGTGGGGACTGAGCACAAACACGAGACCGGTGTGGTCTTCATAGACATGGCATTCCACATATTACTGCGGAACCATCTCAGCGGCAAGCTATCCTCATGGTAATCACTAGTTATCTCAAGCCGGCTACTTCACGGTAGATAATGGTCATTCGGACATGTAATCCATTACTCCGTCCGCCCAGGTCGAGAGAGACGGCCTAGCTTCAAAAAGGGTCTAAACTTGCTTATGTATACTCTTACTGGGGGCCTACATTGCCAGGGAGAGTTAATCCCGATCGCGCAGTAAACTAAAAGGTAGATGGACAGGACCCATGTGAGGGAGTTAGATGGTTGGTCACAAAAGTGAACCTTCAGTACTTCCGCCCTAGTCATCTTCTATAATGTGTCACATAGGGCGTCCAGACAATGGCCGTTATGATACCCAGCCGGTGTCCCGGGACGCAGGTTGCAGTAAGGCACTCGCATAACATTAGTCCAGACCCGCTCTTGCATCGGAGAGAAAGCGCCAGTTATATAGCTTTAGGCCAGGATAAGTAGAATAGGCTTGCCGAGTGACATTATACCATCTTCGCGCACTCCTAACTTGGATGCCCGAATTCTACATCACGAACGCGGTCATCAGATCAGTCATCCGAATCTCACTTATGCAAACCGATGACATACCACGCAAACCAAAAAAACCCGCGCGAACGAGAGGTTTCCGGGGGTAAACCCTTGGTAACAATAAATAACCGGAGAGTTTGCACTTTACTCCCCGTCAGGGGCTACACCCCTCTAACGTAGTCCTATGGCATCCCTCTTCAGTAGTGAAGCTGTTGTCTGTCCTGCCAAAGCTCGACTCCGCGCAAAGGCCTTTTATCTAAACGGTTCTTGACCGGGATTGCTTTCGCAACAATCTGAAGCCGTAACACATCGGCGTAGACGTAGACATCATCTGAGAATGGGGGTGACGTGATAGCAGGCAAAAAAGTCGACACAGAACTCATCACACTACTCTTGCTATCGACAGTAGTTAGTGGCAGGTATAGTACATACTCTTCCAAAGTCGCGCCCGCGTTTAGCAGCAACCGGGGCGAGCCATAAAAAGGTTACTCATCTAGTAGGGCTAGGAATAATGCGGCCATCCTATCGGAGGTCCCCGCACTCTATAAGAGTCTCGGGGGACTTTGGGTCCGTTCTAGCTTGGCCCATTCTTTCTTAGGATGCGAGTCATCATTATTATAAGGCTTACCGTCGACACCGATGCCGAATTAAACCATACTACACAAGCCAGGGTCCTTGCAAGTATCCGGGGGGGGTGAAATAGATGTACCTTACTGACTCCCACGGGCGCTGAGGCCGGGGTCACCACCATCCCGCGACCCTATGTGGTCGAGGGCATCGCCGCTCTAATATGGGGGTGTAGTATCAGCCAGTTGCTGTGTCCGTTGACCCCCTTACTAGACGCTTGGTTTGGAATGCGTTAGTGCCTCAGAATGCCCTCGTGGTAATTTCGCAGCAGCATCTTCTCCCCAGTCGCCAGCGACTTATGTGGTCACCTTGGGGTCATAGCTCGTTAGGGTCGCCTGTTTCACAGTCCTTACTCCGTAACGATAACCCTTGGCTGCACATTAGTGTGATAGTGGCAAGTGGGAAGTCACCGTAAAATGTACAGCGTGGAAGGAGGAATGGTTCTAGCGATTGTTGGTACACACCGGCTAAGGACTTAGTCACTCAATCGTGTCCCTTCTGGTGCGGTGCTTAGCACTTGGGCCACTCGGCTTCCGCCTAGACTTCCTATTGCACCCTAGAATTCTCAGGGCCATGTCTCCGAGATCAGCTGGGAAATATCCAGGCGTTGTAGACGCTATTCACAGAAGTAATAGAACGAGGAACGGTCGCGGCGTCGTCATTTCTAGTAATTACGAGCTACTTACGTCGCAGTTTGGCTACCAGACATCGGGAGTTAGCATAGCAACAGAGTTCTTACCATCTACAAGACGCTGTAAGTGGCCCTCATTTCACTCAACGATAGACTTATTTAATAGCCGGTACCGACGCCGCTGCCAGTCCGCCTGTATTCTGTGGTCGGGCCTATGGACTAGCCAGCCGCGTTTGCAACATGCACTATGTATCGTCAAGAATGTAATACCATAGCACAACGTGCCCTCTTCGTTGAGTCACTGATCTGGACACTCGCCGCGGACGACGACATTATATTTATGAAAGTTTATACGTACGAGAGATCACTCTTTGACCTGTTGGCACTGCATCAGGGATGCGCTATAGCCGTGCTGATCAGCGGGTGAACCGAGTGGCGCGCACATCCTATTGGGCATAGTACTCATTTCATTTGCTGGCGGAATACCAGATTATCCCGAATGGCTGACTGAGAGCACGGCTGCCTATCCCAACACAAGGTTCAGGGCCGGTCGTGGTACGAGTGGCATAGTCACGGTACCTACAGACGTACAGCTATAGACTAGTTAGGCCCGCGAGTTTCGGCTCTTGCGTGCTTGATTAGAGGTCCTCACTCCACAAGTCCGCGTCGACATGCTGATAGGACCTTCTAACTAGCGGTGATGCGATCCACAACGTATGGGGGATAACTTGGGACGGTACGATTTGGCCAGAAATCAAATGCGTGGGACAGTACGTACGTAGTACCCTTCACACTGGAAGTCACCCTTTGTTAACCCTTAGCCAGCCACCGACATTTAAGTCGAATCGGATAGAAAGAGTTGTAGAGCAGGAACTATAGCGAAATGGGAGTAATGTAAACCCGGGGGTATCGGCCCGGTATCGAGGGATGTGAATTCCCTAATTGCATCCGCCAGTGACGTCCCTAAGGCTACTGACGCCCGCATTATCTTTTGTGCTTCCTGCCGAGCACCTTCAGCAGGCTTAACTGAGGGAACCATGAAGGGTGTCATAGCGCTCTGGTGCACTGGATGAGGTCCCCGTCTAGTACCAGTGAGACCCCCCTTGTAGATCGTTCTGCGTTTTTCACGCAAGAGATGGAGTTATCAAACAGTCATCCGGAGTATCCAAAAACGCTATATCCACTTAGAGCAGATAGACGCAATTTTCTCGTGAGTCTCGGAACACCGTTGGAGGTCTGTTACTCCGTCACTAGTTTCCAAAGCCATAGCCAAATGGATCGGGCTCTATGGCTGCCCCAGTGGGGGCACTGTGTTCTAAGCCAGCCACTATATATCCGGCGGTTGCAGCCATTCCTCCATTGGTGAGCCCCAAATTGTATTATAGGCTAAGCAGGCCGAACGCCCCCGTTCTACAAGCAATGATGTGCCGGACTTTTGCGGTGCCCGTGCGCGGATGCGAACATTATGGCCGTTTCAGGACAAATAAGTGAGCGTCAGCGGTTGGCGACATGGTTACTGCCTGAGAGATATGCCTACTTCCGCGGATGACCCGAGCGAACGGGATCCGTGGGCGCGACAATCGATTCTCTACAAGTAACATTTCTTACTATCAGAGTGTGACGTTACCCGCCTAGGACCGCAATACGCCATTCCTTTGCAAACCAAAGAAAATAGTGCACACTCTGCCGAGAAACGCGCTCTGCCTCGGATGCAAATATAAATAAGACTAGTGCATCCCCCTTGATAAAACCAGCGAGCTATGCGTCGTAAGATAGCCCATTTTCGACGCTTTCTACGTTGCTTTGCTCCAATCTGATGCGTACGACTACTTAACCTGTAGGCCTACGTTGGATCTCTACACACAACCCCTGACTATGTCTGAACAAGACTTGCCCAGATGGACGATTCGCTTACTAATTCCCCTCGGTGTGTCGCTCGCCGGTATCCAGCATCTCTATCAAACAGCCGCGTCATCTGGAACCCGGGGTTCTTCTTGACGAGAGCCCCACGTCCACTATAAGTACTGCTGGGGCGTTGAATTCCGGAACAAGAGGGATAACTGAATCGTTGCGCCCGGCTCGATAGGGAAACATCGCCATCCAAATCACGTATAAAAAGAAGACCGTCAATCAGTGCCTGATTTTCTCTATCCATCATCGAATGACATGCGTTTGTAGTACCACATTTCGTATAGTAATTGGTCCTACACGCAAGTTGCTCCAAATCTCCATCACGTTGCAACACCAATAATGACCATACATAGCGAAATAGAGGAGGATTCGGGACGGGTCTACGCCTCCTCACTCTATTGTGCCTTTGATATTGTGTGCGTCAACCTTAGGCGCATGGCATGAAACGGGGTATTATGCGGGTACAGGTTAATTCTGCTTCAGTTCCGTGTGGCTCTTAGCCGTACATGCATCCGATTCGGCCTCAATTAGAGCCTACCGACAGAAGCGGAGAAGGCTACGCGTCATTCTGCTCCCTGATTGGAATTTCGGCGCAAGCTTTACGTAAGCTCCATGCACTCACCTGCTATCGAGGCAACGTCACGACGCTCGTATCCTACTTCTTCCTACGTGAAACGGCACCCAGCGGCATACCCGTGGCGGCCTTCTGCGTCGTCACGTCAATGGCCCCTGTCAATCATTATACGCCTCCGAATGTCCCTTGCCGCGGTCTACGTACAGCCCTAAAACATTCGTAGCTGTCGATTGCCGGCTAGGTGCTGTTGCTGTTGACTGGACGGTATGTTACTTAGGCCCGGTCGGATTCTGTCGCGTCCTGTTTCGGACGCTTGACAATCACAACTCCTTCTGGCACCGCCCCAGCGTGGCTCTTATACTAGCTACAGAAATATAATGGCGGGGAAACGGGAGCAGCAGCAGATCTAAATGCATGACGAGGCATATCCTTCTCGTAGTACGGCGGAACGAGGGCATGACTATTGTGCTTTGCCATAACATGTCCCTACTGTGTTCGAGCTCCGGACAGAAATGTTAAGCACCAAGGGTTCGATACCACAATGAGCTTAGGGGTTCATCAGAGCTTCTATGCGTCGGTCACGAACGTTCCTTTGTGGCTGTCGTGCACCCTGAGTTATTTCCATCGGCTTCAGGAGCGACCAGATGTCAGAGACGTGTAGGCAGAACACATGCTCGTGGAACGGGAAAAACTATCGCTTCGCTGGTTGAAGGATGAATACTCTGACACTTTATCTAGCCTGCTAAGTGTGGGAGCTACGGTCGTTGCTTATGACTAGACGGCTTTGTCTTTAATCACCTTCTGTCAACAGAGGACTGATACGTAGGCGCCACCACGGCGATTTAGGTTCCCTAAGAATGTGCCAGCATTTCTGACGATTATATGTGCGGGCCGTGTGCGCCTGGCCCTACTGCAAGATTCGTTTGCGCGAGGAATAGGTGTCGAACTTTAAGGGTGGCGTATACCCGACACAAACCGCGGCACCAGCAAAGCTTTTGACAAATTGGCCTATCGCAGTGTAACGAGGGCTGTCGCTGGCTGAGTTTTAGTATGAGAGCACTTAGGCGCCTGAACACCTACCTTCTACGGCAAACTAGTGCGGTTCCCCCAGATAACAGACTGTACAAGATCGCAGATCATATGATCCATCGCAACTACCGCAAGGCTGGGTTCAGTCAGACGCAAAGATGTACTTAAGTACGACTCGGAATTTATCGCATGACGAGAGAACTACCTTTGCCAGTTGGGTACGGTGTCATCGAAAAGCCCTTCAGAGACCACGTCGTGTTCTCTTTCCTATAGCCTAGGCTTCGGGGCTGAAGGGGACATTATTCAGTGCGACAGGATTACGATTGCCATGTGCACGGTAGGTTGAATGTGTTTATTTTATAATACCCTTAAATTACGATCGGCCGGACTGCTTAACGAAGCAAGGAACCACCTCCCTTACTTCGCTAATGCAGCATCCTTTCAGGGCGACCCATGGCAGACAGAAGCAGACGGTGAGCAGACGGACGGGGATGTTCTCAGCGATTAGGGAAATCGGACCCACCCTGCCTTTAAAGAGCAGCACATGAGAGTCTGGTTGTATCGGAGCAACAACGTGCTACAAAGCTTAGTGAGGGTACACTCCCTTCTCGCAGTTCTTTTTGCCGGCGGCGAGAATTTGTTCCCGCCCTAGTCCTTAGCGGTACTTGTGGCGGAACTAGTGTGACGAAAGTCTCACAGTCGGACATAATATTTTTGGTTCGGAAATTGAGTGAGGGGCACTTATATGAAGTTCACTCCGGCCATTCTCGGGTGCCGTGAAATAGGTGAAACGCTAATTACAATGATTTACTATGTTGCTTCCCGATGCCCATAGCCTTCAATGTCCTGCGATTGCAGGGCGCGGATCGAGGGGTAAAACCAATGTTCTGATTGACTTTATACGAGCACACCAGGACCACAAGAGGGATCCCCGATTTTGCTATAGAAATGTTTTATAGGCTCGGGCGCAAAATGATTAGGCAATACTAAGCCTGAGATCATTGTCCTTTCTCGGTGGCCGCGATTCAAAGTGGCGGACCTTGTCAAAAACTTATTTGGTATTATCCATATGCAGGGCGAGACCGAGAGTCGGACACTTTTTTAAAAGTGGTTTCTTCTTTCATGCCAGTGCTTATGTGCTGCTGCGAGTGTTGGATCTCAGTATTACCTGCGCTTAAAACAAGTTCAGAGCAAGCCCCTCCCCACGAGCGCTAAGGTCAACCGTGCTAGGCCAAACCAAAAAGCAGGTATGCGGTAAGCGCCTTACAAGGTTGTACATTGGGACTATTAGAACCTTCAAATATTTCAGAAAGTGAATGGGGGTCGCCTCCCGGTCCTACCGCGTTCATCAGACCAACGTGAGTCTCCCGATTAGGTTCCCGAAGGTTTGATCACCGTGCGGGTTTATCTATATTCAGGCTAGTGTATCGGGGAGTCCGAAAAGTGCACCGCCGCACGCACGGACTTAGAAATTTGGACTGGCTGAAAATCTATCTTTTGTGAAAGTCTCACCGAGAATTACGCTTGCACTAATCGGCGGAAATGCTACTGCGCCCATCGTCGGCTTCGGGTCATCGTGGACATGAATCGGGACGATAGCGGTAACCTTTAGACTGTAACCTGATGTGCGTTAGCTGAATGGCCGAGCCCCGGCTTTCAGAGCGTCTTGATGTAGGTCGCACTAACACCGCTTGAAGGACTTTACCTTCCCGGCATAGTGCTAGGATCAAGCAGGGGGCCACGTTACGAAAGGACCTAAGGCGGCATGAAACGTTGTTTATTTTACCTTGCTAAAGTAGTCGAGGAGCTGTCCCTGATCAAACATGTGAATCCTGCCGGGTATACACCACCGGATATCTCGTGACCTGGCCCCTACACACTATACATCCGGTCGCGACAACGTCGCTTTTGGTGAAAAGCACGGGCGTGACAGCCGCGGAAGCAACGCCCACATGGGTCAAGTCAGGCCCTGCACATACAGCCATTGGTTTCCTGTCAATCGCGGGTGAACTCAGTCAGTCTTTATAGCGGTCAATAGTTCGTAAATCGGAGAACCGGAAGAAAACATTCGACGGCTGGGACGTTCTGTCGGCCGGGACCGTTGTGCCTAAGAGTTAGTAATGACTTTCAGCTTCCGTTCAAGTCGGACTAGTCTATGAAAGGCGGTCATCCATTTTGCCTTCATGGAAGCAAAGATGCAAATATGTAATGTCCGAGCCACGTTCTTCAACCACCCGTTTGGCCTCAATCCACGGGAAGCGAGAGGTGTCATGCTAACAACGAGTACGTTCAGCGGCTGTCAGTGCAGAGCCTTAGTAGTGTGGAGCGCAGCGTGGTCCCCAGGGATTATTCGTGGAATCTGACGATGCTTTGGTTGAACACCAGTCTCAGCGAAACTTTGGGGACCCAGTAATCAGTGACGGGTGAGAGTTTAGATCATGGTCCCTGGGTCCCGTCGCGGGATCTTTTACTGGACTTCTTGAAGTAGAGTAACTCTGCTCCGTGTTCTACCTCCAGCGAGAAAGAACAAGGTCACCGCTGTACAGCACACGTACAGAGCTCCCTAAATGCACAATCGGTGGGAGGAGATTGAGTCGTAAAGGCTCACGTGGATAGACGTTGTCGGGTACAGACAATTCGTCCCTGGTGTTATTCAGCATTGAGTAGCCTACGTATAAAGAACGTGCTATTGTCCGCGCCACGGGAAGCGCCAGGCGCATTGACATAATCAAATGTGTTGCCTCAACCCGTTACTCGATCCGTGCTTACAAACGTCCTCCCGCCCGCAAGTGAAATCGGAAACGTCCCTTAACTTACGTGCCTATTCAGATTGGAGACTTGTCGCAGACTCAGTGGGACCCGAACGGAGGCCACAAGTAGCAACTGCCTATTACATATTCGCTAGAGAGTCCGTCGGCGCTAGAAAACGTTTGTGACCCTGTCGGCATCCAAGAAGCATAGACTGGGTTAGCCAAAGGGTGCCCAGACGGATTACCGGAGGATTAGTTTTTATTCGGGTGAAGATTTCCTCGCCGCCTAATATGTTTAATCTTGCTAATTCAAGATTTGGTTGAAGTGTGTCGGTCTCCTTCGGAACACGTGCGTTGTCTCGATATGGCGCGGCTTAACTCGCAGGACCGCGATGCTGCCTACCAATATGGCTGCAGGGACGTACGCGAATATGTCCGTATAGTTATTTTCTTTTTAGCACTGAGTCAGGTACTGAGCCCTAGGGGCAGTGACGCTCTTGTTGTCATCTCTAAGAAGGATGCTTTGGGACACCAAGGGCGCGTGGTCAAGATCAATGTTAGGGATATATGCCTTACTAAGCGACATCCGAAATCCTCTCACGCAAAGTGTTAACATATGTCTGTAACGGCGAGAACGTGTGCATTCTTGCTAGCGCCGTCTAGAATTCCCTGTGCCTGACAAGCCACCCACGAACGCCTCCTCGCTACGCAGGCTGCGTTGTATCAATGCTTGTATATGCACGTCGTCCGGGTTACAGCGGGTTAGAGCGCGCTTCAACGCGGCGGCTTCGAGATAAACCCCATTGTCCGGGACCCCCCAAGGTTGCGCACTTGTGGAGTTGCCAGGGCCCACGTAAGAGCTATCAGAGGAAGCCGAACACTTAGACCTGGTTTTACCGAGCGTGCCTCTGGTGTAGTGCGGACTTTACGTGGGCATTTACCGTCGCTGTATAAACTGCCCACTGACCGCGGTTCACTACGCTTGCGCGTCGAGCAGTCGGAAAGTTGGTGAACCGACGAGTACACTCTGGTTTTCAGAATATTGCCTATAATGCTGTAGGCAGCAGAAGCTCTATTAACCACTCCCATACGACTATGTGGGTTTAGTGTAGTTTCATACGGGCGACGTATATCTAGGCCCGGGTATGCATTAGCGTAGTCTTAAATTGGGAACTGAGTTCGGTGTACGTACGCTCGGGCGGGAGAACAGTTTTCCTTATATCTTTGGTTTTGAGAACGAAGCATGAGGCACGAATGATGTTAGGATATCGTCAGAGACTCCACCCTAACACACCCCAGGGGCAGATGTTCGCCAAACCTAAGGAAACCCGGCGTTAAGATTCAGGAGTGTCAAACTCGCACACCCGCCAGGCACTGCCGCCGTACGTGGAGGACTTGCCTATCCCACTGCAAGCTCCTTGGTTCGCGTACCTACGCTCGGAAGGAAGCTCAAAAACGACAGCTTTGTAAGTACGTATACTCCTCTGGCTATCTCGAGGATTCTCCACGTCCTCGGTATGCTCCCAAACGGCCAACAAGACCTCCCAGGACAGCCAGCCCAGCAATAGGGGGACTGAATTCTTGGACAACGATTTGGTATATTACAATGGACAAGTTGAGTTACTAGGACTCCAACTAACAAATCGTATTTGCACTGGCCTTCCATGAGAGTCTACCAAACACTCAATAGACTATAACACTAAATATAACAAGGACACCACCTTGTCAATGTTGTGGTGAAACAAGCCCTCTCAAACGTGGAGCCTCGCCCAGATACATAATTGCCTTTATACGGTCGTGTCACCGACTGTAGAATGTTGATGGCTATCAAAATATCCATGTTAAGGGCGCCACGAAGCGCCGGATTGTGCGACATCTCCCAGTCGCAATCACGACAACGTTGAGGCAAAGAACCTCTCTTAAAACATCCAATCACAATCATAAGAACTTGAGGAGTAGGATCTAGGCGGGGAGTTTACGGGGCACACATATTGTCTCGACCCCTTTCAGATATGTACAGACAGTGTGATGTCGTATAGCCGCTGGCTCAGTTCTCTTAAGCGACTTCAGTCGCCATACGTAGTTGCACCAGTACAGTGTGCGCAAACGCCCGGACGCGTGGTTCTGACATTATCTCCTCGGACGTCCGGGTCCAGTTATTTATATAGATTATCACGCGGTGTTCTCAGCTGTCATTGCGTTGTGACGATTGCTGAATCAAGTTATTGTATCGAGGGATTTTCGGAGTCACCGGGTGACTAGCGCCAGCACTCGGGTTGCTGCTAGTACTAAGAAGGACGGCTTAACTGCCCATGCGGGGACTAGACTTTATGCTCTAAGGTACCCGGGAGTGGTTGCTTGAAACGTTCTACAATAAGATCGCCAATAGCAGCAAATCGTGACATACTAGTCATACGGTTCTTACTACGAGAGCATCGCGGTCGCATAAGTCGTTTCGAGCACAAAGATAGCGTACTTCGATAGGGGCGGGGCATGACAGCCTGTCACTTATCTGGACCCCATAACTACCACAACAGTAGCGAGGCGTAACAGTATGCATAGTAGGGACAGTACGGAACTATACAACCTGAGCAATCAGAAAAAGGGCATTTGAGCTGGGGCTGCAGGGTGGAACCGGTACATGAACCCCATCAGCCTCGCCCAGCCGCTTTAACCGGCATTCTGGTGGGTGGCTCGCTTGTAGCGTCC
		</sequence>
    <sequence><taxon idref="Location_0_4_0|31.824792555435284"/>
			GCCTGCCAAAGAGGGTGTCTATGACTGCCTATTAACAGCGGTGGCAACTGTTGTCGAGCCGAAAGAATCCAAATTACTTGCTTTACTCTCAGTGGAGTCATGGCTCTCGACCACATTTTACAGTAATCTAATGATGGGTTTCTCACGTGGCTTCAGGCAACAAACCCAGTAGTTCTACGAGCGCCCAGAAATTGGCATTGCACGCTGTTTCCATGTCTTCGCCGCAAATGACTCTGGGGCCTCTAACAAACGAACATGCGTCATCATTCGTCTAGGTGAGCCTGCTGCCTCAAATTTCGAAAGAAGTTGATTTATGACTCCTATTTTAATTTCTGGAGGCTAGTTATACGGGGTGTATTATTGGTGGCATCCGCAGGGAGTTAGTTTTTAGCACCCTACCCTACCAGATACTTTATCATGAACGATAGCATACCGCACAGTCATGCCCGTTCGTGTAACTTCGTGATAGCCTTGGTTGTTTACCATGTAGGACTTGGTGGCGGCGTGGTAAGTTGCCTTCTCGAATATCGACTAGTGTTAGCTTACTCGCCTATGATGATGCCCCCGCATTAGTTTCAGCCGTTGTGTCAGAGGTCAACTCAATTGCTGTATGAGGTAATACACTCACACCGATGCGAAATTTTCGCTATTAAGGTTGAGAGAGTCTTCACTCTGGCCGAACCGCTAACCCTCAGTGATTCATTCCTCAAAGTGCGATAGCGGGGAGTGGCGTCCAGTCCCTGAGTGAAGTCGGGTGTGAAGCGCAGTACAAAACGAGCGGGCAGTAGAGTCCATACAGAGGCGCGCCTAAAGCGTACGGACTAGCAGGCCATTAAACTGATGAGTTAACAGGCGTGCTACATAAAGCTCACAGCGGCCTTGAATGTCGGGCGAGCAGCGCTAGCCGCTGAAGTGACGGTTATCGTCAACTGATACATGAGATTCTGAAAAATACGGGAAGGTTCCGCACCCTTGCGACCATCATAATCCCCAGTCCGGGACGTGCTGAGTGACGCACTGAGACAGACCCTTAAGCTAGTGATCAATACCCTCCAGTCACTGCGGGAATGGCGGATTCTATCTTTCGGGTCTATCGGTAAACGTCGGTGAGCATAACGTTCCTTCCTGGTGAGAGATTTCTCGGAATGATTATAGGAATGAGGAGTTTGCACGCAGATAGTCTCCTTTAGAACTCATTACAGTCATGAGAGAATACCAGCGTTCGCCGTTATTGCTGGTGGTATGCCCAGCCGTCTACGGTCGTGCGGCGAAGCAGGAAGTGAGAAAGGGAGCTACCCCGCGGACCGGAACACCTGACTCACTGAACAGATCATACGTCTTGAAAGCAAGTAGTGACGTTTCTGACTTTGAACTGTATCTGGGCGTGGCGCAATCAACGTATGCGCGAAGCACTACGGCATACAAACAGTTCGAATAACTTCGAAACTTTCATTGAGTACAACCCTAAACACCTGGAACTCGCTGCGCGCAGGTGGGCAGCTCTTGGATGTCAACTGCCGCGAGCGACGGACATGAAACGACGTCCCAGTTAAGAATTTCTGTTAATTCCCTCTAGACGTTCCACACTAGAGTGGTTAAAGGAATACCATATCATCGAACAACGCAATGGACTTACAGTGTCCTCGGACACGAACGTCGAACATAGGTCGTCACTCCCTTATCCAGTTGCCATGATTAGGCAGTGCACTGATCCAAGTGGCACGTTCGGTTTGCAAAATATCGTTTAGAACATATGAGTAATGGACGAAATCGGGGACAATTACTGCCATGGCTGCTATTAGACCGTTCTACATTTTTGGGATGCTCGGTCACTTCGAAGTTAACTTTGCATGCCCTGTCCCCTGTCAATGCAGGACCGTTACCTACAAGTGTTTTGCGTAATATCCCACATGCGGTCTGTCACCTGTTACCTTCGGCCGCTCTACCGGCTCACCGTCCGGAGCGATCTGCTTTCGTGTTGTCCTAAGCGCTTCTGGCAGGGAACTAATTACTTATAGGCACCTCCGTCCGCCATCACAGTAACGTCCTACCCATGTAGTAGAAAACACGGTTGATGTGACGCTCTCAACGGGAACTGGCCGGGCCCCGCCTATCTGCTGATCATCTCTAGAGGTAAGGGTGAATTGCCTAGACTGGAAGTGCAATATGTTGAGCATCGATCAGTCGGGGGTACTTGTACATCGGCCGTTACGCCGGCCTGGGTAATCTTGCAATTGTGAAATAGTACGAGCTAGGGCATCTGACTCATAACCCACGCACCCCTTAGGCCGGGTGACTGGGCCCATGATAGTTACACCATTGCGCAATGAGGCGCCGTAGGCTCCCCTAACAATAGAATCTGTGCTAAGATATCTATATTTGCTGCGCCGTACAGCACCCAGACGTCGGGATACTGATCGGTGCTTCAAGAGTAGTCCTGCGTGAAACCACCACTTGAAGTTCTTAGCTGTGTCTTCCGAACGAGAGTGGCATAAGTAAGTGTTAATTCCCGATCGCACGATTGGACCTGGACGCGCTATGATGAAGTTGATGCAGAACACCTCTTAGACGGGAACAAGGTCAACGAATTTGGAAAGCGGAAGAGAACGTTTAGGGACGGCATGCGTACAGCCGCGATTCATTCCACGCCGGGCTCCGCGTTTTATAACGCCTGAGTCTGCGATACGTATGAGGCGCACGCACAAATCGTGCAGGGAACCTCGTCTCCTGCCAGCTCAAGTTTCGTCTTTAGTTAAAGGGGCCCTATCATCTTCATGCACAGATATAATCTCGGGGTAGCTACGTTTACGGCTATATCCTGATAACTGGGACAAGTCACACGCGTCAGACAGGCTGTGTACCAAACTGCGTCACCTTGGGATCTGCTGGCACCATGGCTAATTACGTGGTGCCATCGTTGTTCAGGATATTCAGTCTCGGTGCCCTTCCGGCTCAAAAGATCAAATAAACCCTTTAATGATAGACCATGGAGGAACAAGAGGGAGGGAAGGTCATGCATGGCATCTATCAATCCTCGCGTCAGGCTACGATGCTGTATGTTCACAGAAGTAGACTAGGTAATCTCGGGTCAGCGCTAAATCTTTCGTTCTAGCACGTGGTGTGGAACAGCACGTGTTACAAGCTGGTGCGGCGCCTACGTAGTAAAGGTGGGGACTGAGCACAAACACGAGACCGGTGTGGTCTTCATAGACATGGCATTCCACATATTACTGCCGAACCATCTCAGCGGCAAGCTATCCTCATGGTAATCACTAGTTATCTCAAGCCGGCTACTTCACGGTAGATAATGGTCATTCGGACATGTAATCCATTACTCCGTCCGCCCAGGTCGAGAGAGACGGCCTAGCTTCAAAAAGGGTCTAAACTTGCTTATGTATACTCTTACTGGGGGCCTGCATTGCCCGGGAGAGTTAATCCCGATCGCGCAGTAAACTAAAAGTTAGATGGACAGGACCCATGTGAGGGAGTTAGATGGTTGGTCACAAAAGTGAATCCTCAGTACTTCCGCCCTAGTCATCTTCTATAATGTATCACATAGGGCGTCCAGACAATGACCGTTATGATACCCAGCCGGTGCCCCGGGACGCAGGTTGCGGTATGGCACTCGCATAACATTAGTCCAGACCCGCTCTTGCATCGGAGAGAAGGCGCCAGTTATATAGCTTTAGGCCAGGATAAGTAGAATAGGCTTGCCGAGTGGCATTATACCATCTTCGTGCACTCCTAACTTGGATGCCGGAATTCTACATTACGAACGCGGTCATCAGATCAGTCATCCGTATCTCACTTATGCAAACCGATGACATACCACGCAAACCAAAAAAACCCGCGCGAACGAGAGGTTTCCGGGGGTAAACCCTTGGTAACAATAAATAACCGGAGAGTTTGCACTTTACTCCCCGTCAGGGGCTACACCCCTCTAACGTAGTCCTATGGCATCCCTCTTCAGTAGTGAAGCTGTTGTCTGTCCTGCCAAAGCTCGACTCCGCGCAAAGGCCTTTTATCTAAACGGTTCTTGACCGGGATTGCTTTCGCAACAATCTGAAGCCGGAACACATCGGCGTAGACGTAGACATCATCTGAGAATGGGGGTGACGTGATAGCAGGCAAAAAAGTCGACACAGAACTCATCACACTACTCTTGCTATCGACAGTAGTTAGTGGCAGGTATAGTACATACTCTTCCAAAGTCGCGCCCGCGTTTAGCAGCAACCGGGGCGAGCCATAAAAAGGTTACTCATCTAGTAGGGCTAGGAATAATGCGGCCATCCTATCGGAGGTCCCCGCACTCTATAAGAGTCTCGGGGGACTTTGGGTCCGTTCTAGCTTGGCCCATGCTTTCTTAGGATGCGAGTCATCATTATTATAAGGCTTACCGTCGACAGCGATGCCGAATTAAACCATACTACACAAGCCAGGGTCCTTGCAAGTATCCGGGGGGGGTGAAATAGATGTACCTTACTGACTCCCACGGGCGCTGAGGCCGGGGTCACCACCATCCCGCGACACTATGTGGTCGAGGGCATCGCCGCTCTAATATGGGGGTGTAGTATTAGCCAGTTGCTGTGTCCGTTGACCCCCTTACTAGACGCTTGGTTTGGAATGCGTTAGTGCCTCAGAATGCCCTCGTGGTAATTTCGCAGCAGCATCTTCTCCCCAGTCGCCAGCGACTTATGGGGTCACCTTGGGGTCATAGCTCGTTAGGGTCGCCTGTTTCACAGTCCTTACTCCGTAACGATAACCCTTGGCTGCACATTAGTGTGATAGTGGCAAGTGGGAAGTCACCGTAAAATGTACAGCGTGGAAGGAGGAATGGTTCTAGCGATTGTTGGTACACACCGGCTAAGGACTTAGTCACTCAATCGTGTCCCTTCTGGTGCCGTGCCTAGCACTTGTGCCACTCGGCTTCCGCCTAGACTTCCTCTTGCACCCTAGAATTCTCAGGGCCATGTCTCCGAGATCAGCTGGGAAATATCTAGGCGTTGTAGACGCTATTCACAGAAGTAATAGAACGAGGAACGGTCGCGGCGTCGTCATTTCTAGTAATTACGAGCTACTTACGTCGCAGTTTGGCTACCAGACATCGGGAGTTAGCTTAGCGACAGAGTTCTTACCATCTACAAGACACTGTAAGTGGCCCTCATTTCATTCAACGATAGACTTATTTAATAGCCGGTACCGACGCCGCTGCCAGTCCGCCTGTATCCTGTGGTCGGGCCTATGGACTAGCCAGCCGCGTTTGCAACATGCACTATGTATCGTCAAGAATGTAATACCATAGCACAACGTGCCCTCTTTGTTGGGTCACTGATCTGGACACTCGCCGCGGACGACGACATTATATTTATGAAAGTTTATACGTGCGAGAGATCACTCTTTGACCTGTTGGCACTGCATCAGGGATGCGCTATTGCCGTGCTGATCAGCGGGTGAACCGAGTGGCGCGCACATCCTATTGGGCATAGTACTCATTTCATTTGCTGGCGGAATACCAGATTATCCCGAATGGCTAACTGGGAGCACGGCTGCCTATCCCAACACAAGGTTCAGGGCCGGTCGTGGTACGAGTGGCATAGTCACGGTACCTACAGACGTACAGCTATAGACTAGTTAGGCCTGCGAGTTTCGGCTCTTGCGTGCTTGATTAGAGGTCCTCACTCTACAAGTCCGCGTCGACATGCTGATAGGACCTTCTAACTAGCGGTGATGCGATCCACAACGTATGGGGGATAACTTGGGACGGTACGATTTGGCCAGAGATCAAATGCGTGGGACAGTACGTACGTAGTACCCTTCACACTGGAAGTCACCCTTTGTTAACCCTTAGCCAGCCACCGACATTTAAGTAGAATCGGATAGAAAGAGTTGTAGAGCAGGAACTATAGCGAAATGGGAGTAATGTAAACCCGGGGGTATCGGCCCGGTATCGAGGGATATGAATTCCCTAATTTCATCCGCCAGTAACGTCCCTAAGGCTACTGACGCCCGCATCATCTTTTGTGCTTCCTGCCGAGCACCTTCAGCAGGCTTAACTGAGGGAACCATGAAGGGTGTCATAGCGCTCTGGTGCACTGGATGAGGTCCCCGTCTAGTACCAGTGAGACCCCCCTTCTAGCTCGTTCTGCGTTTTTCACGCAAGAGATGGAGTTATCAAACAGTCATCCGGAGTCTCCAAAAACGCTATATCCACTTAGAGCAGATAGACGCAATTTTCTCGTCAGTCTCGGAACACCGTTCGAAGTCTGTTACTGCGTCACTAGTTTCCAAAGCCATAGCCAAATGGATCGGGCTCTATGGCTGCCCCAGTGGGGGCACTGTGTTATAAGCCAGCCACTATATATCCGGCGGCTGCATCCATTCCTCCATTGGTGAGCCCCAAATTGTGTTATAGGCTAAGCAGGCCGAACGCCCCCGTTCTACAAGCAATGATGTGCCGGGCTTTTGCGGTGCCCGTGCGCGGATGCGAACATTATGGCCGTTTCAGGACAAATAAGTGAGCGTCAGCGGTTGGCGACATGGTTACTGCCTGAGAGATATGCCTACTTCCGCGGATGACCCGAGCGAACGGGATCCGTGGGCGCGACAATCGATTCTCTACAAGTAACATTTCTTACTATCAGAGTGTGACGTTACCCGCCTAGGACCGCAATACGCCATTCCTTTGCAAACCAAAGAAAATAGTGCAGACTCTGCCGAGAAACGCGCTCTGCCTCGGATGCAAATATAAATAAGACTAGTGAATCCCCCTTGATAAAACCAGCGAGCTATGCGTCGTAAGATAGCCCATTTTCGACGCTTTCTACGCTGCTTTGCTCCAATCTGATGCGTACGACTACTTAACCTGTAGGCCTACGTTGGATCTCTACACACGACCCCTGACTATGTCTGAATAAGACTTGCCCAGATGGACGATTCGCTTACTAATTCCCCTCGGTGTGTCGCTCGCCGGTATCCAGCATCTCTATCAAACAGCCGCGTCATCTGGAACCCGGGGTTCTTCTTGACGAGAGCCCCACGTACACTATAAGTACTGCTGGGGCGTTGAATTCCGGAACAAGAGGGATAACCGAATCGTTGCGCCCGGCTCGATAGGGAAACATCGCCATCCAAATCACGTGTAAAAAGAAGACCGTCAATCAGTGCCTGATTTTCTCTATCCATCACCGAATGACATGCGTTTGTAGTACCACATTTCGTATAGTAATTGGTCCTACACGCAAATTGCTCCATATCTCCATCACGTTGCAACACCAATAATGACCATACATAGCGAAATAGAGGAGGATTCGGGACGGGTCTACGCCTCCTCACTCTATTGTGCCTTTGATATTGTGTGCGTCAACCTTAGGCGCATGGCATGAAACGGGGTATTATGCCGGTACAGGTTAATTCTGCTTCAGTTCCGTGTGGCTCTTAGCCGTACATGCATCCGATTCGACCTCAATTAGAGCCTACCGGCAGAAGCGGAGAAGGCTACGCGTCATTCTGCTCCCTGATTGGAATTTCGGCGCAAGCTTTACGTAAGCTCCATGCACTCACCTGCTATCGAGGCAACGTCACGACGCTCGTATCTTACTTCTTCCTACGTGAAACGGCACCCAGCGGCATACCCGTGGCGGCCTTCTGCGTCGTCACGTCAATGGCCCCTGTCAATCATTATACGCCTCCGAATGTCCCTTGCCGCGGTCTACGTACAGCCCTAAAACATTCGTAGCTGTCGATTGCCGGCTAGGTGCTGTTGCTGTTGACTGGACGGTATGTTACTTAGGCCCGGGCGGATTCTGTCGCGTCCTGTTTCGGACGCTTGACAATCACAACTCCTTCTGGGACCGCCCCAGCGTGGCTCTTATACTAGCTACAGAAATATAATGGCGGGGAAACGGGAGCAGCAGCAGATCTAAATGCATGACGAGGCATATCCTTCTCGTAGTACGACGGAACGAGGGCATGACTATTGTGCTTTGCCATAACATGTCCCTACTGTGTTCGAGCTCCGGACAGAAATGTTAAGCACCAAGGGTTCGATACCACAATGAGCTTAGGGGTTCATCAGAGCTTCTATGCGTCGGTCACGAACGTTCCTTTGTGGCTGTCGTGCACCCTGAGTTATTTCCATCGGCTTCAGGAGCGACCAGATGTCAGAGACGTGCAGGCAGAACACATGCCCGTGGAACGGGAAAAACTATCACTTCGCTGGTTGAAGGATGAATACTCTGACACTTTATCTAGCCTGCTAAGTGTGGGAGCTAAGGTCGTTGCTTATGACTAGACGGCTTTGCCTTTAATCACCTTCTGTCAACAGAGGACTGATACGTAGGCGCCACCACGGCGATTTAGGTTCCCTAAGAATGTGCCAGCATTTCTGACGATTATATGTGCGGGCCGTGTGCGCCTGGCCCTACTGCAAGATTCGTTTGCGCGAGGGATAGGTGTCGAACTTTAAGGGTGGCGTATACCCGACACAAACCGCGGCACCAGCAAAGCTTTTGACAAATTGGCCTATCGCAGTGTAACGCGGGCTGTCGCTGGCTGAGTTTTAGTATGAGAGCACTTAGGCGCCCGAACACCTACCTTCTACGGCAAACTAGTGCGGTTCCCCCAGATAACAGACTGTACAAGATCGCAGATCATATGATCCATCGCAACTACCGCAAGGTTGGGTCCAGTCAGACGCAAAGATGTACTTAAGTACGACTCGGAATTTATCGCATGACGAGAGAACTACCTTTGCCAGTTGGGTACGGTGTCATCGAAAAGCCCTTCAGAGACCACGTCGTGTTCTCTTTACTATAGCCTAGGCTTCGGGGCTGAAGGGGACATTATTCAGTGCGACAGGATTACGATTGCCATGTGCACGGTAGGTTGAATGTGTTTATTTTATAATACCCTTAAATTACGATCGGCCGGACTGCTTAACGAAGCAAGGAACCACCTCCCTTACTTTGCTAATGCAGCATTCTTTCAGGGCGACCCATGGCAGACAGAAGCAGACGGTGAGCAGACGGACGGGGATGTTCTCAGCGGTTAGGGAAATCGGACCCACCCTGCCTTTAAGGAGCAGCACATGAGAGTCTGGTTGTATCGGAGCAACAACCTGCTACAAAGCTTAGTGAGGGTACACTCCCTTCTCGCAGTTCTTTTTGCCGGCGGCGAGAATTTGTTCCCGCCCTAGTCCTTAGCGGTACTTGTGGCGGAACTAGTGTGACGAAAGTCTCACAGTCGGACATAATATTTTTGGTTCGGAAATTGAGTGAGGGGCACTTATATGAAGTTCACTCCGGCCATTCTCGGGTGCCGTGAAATAGGTGAAACGCTAATTACAATGATTTACCATGTTGCTTCCCGATGCCCATAGCCTTCAATGTCCTGCGATTGCAGGGCGCGGATCGAGGGGTAAAACCAATGTTCTGATTGACTTTATACGAGCACACCAGGACCACAAGAGGGGTCCCCGATTTTGCTATAGAAATGTTTTATAGGCTCGGGCGCAAAATGATTGGGCAATACTAAGCCTGAGATCATTGTCCTTTCTCGGTGGCCGCGATTCAAAATGGCGGACCTTGTCAAAAACTTATTTGGTATTATCCGTATGCAGGGCGAGACCGAGAGTCGGACACTTTTTTAAAAGTGGTTTCTTCTTTCATGCCAGTGCTTATGTGCTGCTGCGAGTGTTGGATCTCAGTATTACCTGCGCTTAAAACAAGTTCAGAGCAAGCCACTCCCCACGAGCGCTAAGGTCAACCGTGCTAGGTCAAACCAAAAAGCAGGTATGCGGTAAGCGCCTTACAAGGTTGTACATTGGGACTATTAGAACCTTCAAATATTTCAGAAAGTGAATGGGGGTCGCCTCCCGGTCCTACCGCGTTCATCAGACCAACGTGAGTCTCCCGAGTAGGCTCCCGAAGGTTTGATCACCGTGCGGGTTTATCTATATTCAGGCTAGTGTATCGGGGAGTCCGAAAAGTGCACCGCCGCACGCACGGACTTAGAAATTTGGACTGGCTGAAAATCTATCTTTTGTGAAAGTTTCACCGAGAATTACGCTTGCACTAATCGGCGGAAATGCTACTGCGCCCATCGACGGCTTCGGGTCATCGTGGACATGAATCAGGACGATAGCGGTAACCTTTAGACTGTAACCTGATGTACGTTAGCTGAATGGCCGAGCCCCGGCTTTCAGAGCGTCTTGATGTAGGTCGCACTAACACCGCTTGAAGGATTTTACCTTCCCGGCATAGTGCTAGGATCAAGCAGGGGGCCACGTTACGTAAGGACCTAAGGCGGCATGAAACGTTGTTTATTTCACCTTGCTAAAGTAATCGAGGGGCTGTCCCTGATCAAACATGTGAATCCTGCCGGGTATACACCACCGGATATCTCGTGACCTGGCCCCTACACACTATACATCCGGTCGCGACAACGTCGCTTTTGGTGAAAAGCACGGGCGTGACAGCCGCGGAAGCAACGCCCACATGGGTCAAGTCAGGCTCTGCACATACAGCCATTGGTTTCCTGTCAATCGCGGGCGAACTCAGTCAGTCTTTATAGCGGTCAATAGTTCGTAAATCGGAGAACCGGAAGAAAACATTCGACGGCTGGGACGTTCTGTCGGCGGGGACCGTTGTGCCTAAGTGTTAGTAATGACTTTCAGCTTCCGTTCAAGTCGGACTAGTCTATGAAAGGCGGTCATCCATTTTGCCTTCATGGAAGTAAAGATGCAAATATGTAATGTCCGAGCCACGTTCTTCAACCACCCGTTTGGCCTCAATCCATGGGAAGCGAGAGGTGTCATGTTAACAACGAGTACGTTCAGCGGCTGTCAGTGCAGAGCCTTAGTAGTGTGGAGCGCAGCGTGGTCCCCAGGGATTATTCGTGGAATCCGACCATGCTTTGGTTGAACACCAGTCTCAGCGAAACTTTGGGGACCCAGTAATCAGTGACGGGTGACAGTTTAGATCATGGTCCCTGAGTCCCGTCGCGGGATCTTTTACTGGACTTCTTGAAGTAGAGTAACTCTGCTCCGTGTTCTACCTCCAGCGAGAAAGAACAAGGTCACCGCTGTACGGCACACGTACAGAGCTCCCTAAATGCACAATCGGTGGGAGGAGATTGAGTCGTAAAGGCTCACGTGGATAGACGTTGTCGGGTACAGACAATTCGTCCCTGGTGTTATTCAGCATTGAGTAGCCTACGTATAAAGAACGTGCTATTGTCCGCGCCACGGGAAGCGCCAGGCGCATTGACATAATCAAAGGTGTTGCCTCAACCCGTTACTCGATCCGTGCTTACAAACGTCCTCCCGCGCGCAAGTGAAATCGGAAACGTCCCTTAACTTACGTGCCTATTCAGATTGGGGACTTGTCGCAGACTCAGTGGGACCCGAACGGAGGCCACAAGTAGCAACTGCCTATTACATATTCGCTAGCGAGTCCGTCGGCGCTAGAAAACGTTTGTGACCCTGTCGGCATCCAAGAAGCATAGACTGGGTTAGCCAAAGGGTGCCCAGACGGATTAGCGGAGGATTAGTTTTTATTCGCGTGAAGATTTCCTCGCCGCCTAATATGTTTAATCTTGCTAATTCAAGATTTGATTGAAGTGTGTCGGTCTCCTTCGGAACACGTGCGTTGTCCCGATATGGCGCGGCTTAACTCGCAGGACCGCGATGCTGCCTACCAATATGGCTGCAGGGACGTACGCGAATATGTCCGTATAGTTATTTTCTTTTTAGCACTGAGTCAGGTACTGAGCTCTAGGGGCAGTGACGCTCTTGTTGTCATCTCTAAGAAGGATGCTTTGGGACACCAAGGGCGCGTGGTCAAGGTCAATGTTAGGGATATATGCCTTACTAAGCGACATCCGAAATGCTCTCACGCAAAGTGTTAACATATGTCTGTAACGGCGAGAACGTGTGCATTCTTGCTAGCGCCGTATAGAATTCCCTGTGCCTGACAAGCCACCCACGAACGCCTCCTCGCTACGCAGGCTGCGTTGTATCAATGCTTGTATATGCACGTCGTCCGGGTTACAGCGGGTTAGAGCGCGCCTCAACGCGGCGGCTTCGAGATAAACCCCATTGTCTGGGACCCCCCAAGGTTGCGCACTTGTGGAGTTGCCAGGGCCCACGTAAGAGCTATTAGAGGAAGCCGAACACTTAGACCTGGTTTTACCGAGCGTGCCTCTGGTGTAGTGCGGACTTTACATGGGCATTTACCGTCGCTGTATAATCTGCCCACTGACCGCGGTTCACTACGCTTGCGCGTCGAGCAGTCGGAAAGTTGGTGAACCGACGAGTACACTCTGGTTTTCAGAATATTACCTATAATGCTGTAGGCAGCAGAAGCTCTATTAACCACTCCCATACGACTATGTGGGTTTAGTGTAGTTTCGTACGGGCGACGTATATCTAGGCCCGGGTATGCATTAGCGTAGTCTTAAATTGGGAACTGAGTTCGGTGTACGTACGCTCGGGCGGGAGAACAGTTTTCCTTATATCTTTGGTTTTGAGAACGAATCATGAGGCACGAATGATGTTAGGATATCGTCAGAGACTCCACCCTAACACACCCCAGGGGCAGATGTTCGCCAAACCTAAGGAAACCCGGCGTTAAGATTCAGGAGTGTCAAACTCGCACACCCCCCAGGCACTGCCGCCGTACGTGGAGGACTAGCCTATCCCACTGCAAGCTCCTTGGTTCGCGTACCTACGCTCGGAAGGAAGCTCAAAAACGACAGCTTTGTAAGTACGTATACTTCTCTGGCTATCTCGAGGATTCTCCACGTCCTCGGTATGCTCCCAAACGGCCAACAAGACTTCCCAGGACAGCCAGCCCAGCAATAGGGGGACTGAATTCTTGGACAACGATTTGGTATATTACAATGGACAATTTGAGTTACTAGGACTCCAACTAACAAATCATATTTGCACTTGCCTTCCATGAGAGTCTACCAAACACTCAATAGACTATAACACTAAATATAATAAGGACACCACCTTGTCAATGTTGTGGTGAAACAAGCCCTCTAAAACGTGGAGCCTCGCCCAGATACATAATTGCCTTTATACGGTCGTGTCACTGACTGTAGAATGTTGATGGCTATCAAAATATCCATGTTAAGGGCGCCACGAAGCGCCGGATTGTGCGACATCTCCCAGTCGCAATCACGACAACGTTGAGGCAAAGAACCTCTCTTAAAACATCCAATCACAATCATAAGAACTTGAGGAGTAGGATCTAGGCGGGGAGTTTACGGGGCACACATATTGTCTCGACCCCTTTCAGATATGTACAGACAGTGTGATGTCGTATAGCCGCTGGCTCAGTTCTCTTAAGCGACTTCAGTCGCCATACGTAGTTGCACCAGTACAGTGTGCGCAAACGCCCGGACGCGTGGTTCTGACATTATCTCCTCGGACGTCCGGGTCCAGTTATTTATATAGATTACCACGCGGTGTTCTCAGCTGTCATTGCGTTGTGTCGATTGCTGAATCAAGTTATTGTATCGAGGGATTTTCGGAGTCACCGGGTGACTAGCGCCAGCACTCGGGTTGCTGCTAGTACTAAGAAGGACGGCTTAACTGCCCATGCGGGGACTAGACTTTATGCTCTAAGGTACCCGGGAGTGGTTGCTTGAAACGTTCTACAATAAGATCGCCAATAGCAGCAAATCGTGACATACTAGTGATACGGTTCTTACTACGAGAGCATCGCGGTCGCATAAGTCGTTTCGAGCACAAAGATAGCGTACTTCGATAGGGGCGGGGCGTGACAGCCTGTCACTTATCTGGACCCCGTAACTACCACAACAGTAGCGAGGCGTAACAGTATGCATAGTAGGGACAGTACGGAACTATACAACCTGAGCAATCAGAAAAAGGGCATTTGAGCTGGGGCTGCAGGGTGGAACCGGTACATGAACCCCATCAGCCTCGCCCAGCCGCTTTAACCGGCATTCTGGTGGGTGGCTCGCTTGTAGCGTCC
		</sequence>
    <sequence><taxon idref="Location_1_2_1|29.427578551733138"/>
			GCCTGCCAAAGAGGGTGTCTATGACTGCCTATTAACAGCGGTGGCAACTGTTGTCGAGCCGAAAGGATCCAAATTACTTGCTTTACTCTCAGTGGAGTCATGGCTCTCGACCACATTTTACAGTACGCTAATGATGGGTTTCTCACGTGGCTTCAGGCAACAAACCCAGTTGTTCTACGAGCGCCCAGAAATTGGCATTGCACGCTGTTTCCATGTCTTCGCCGCAAATGACTCTGGGGCCTCTAACAAACGAACATGCGTCATCATTCGTCTAGGTGAGCCTGCTGCCTCAAATTTCGAAAGAAGTTGATTTATGACTCCCATTTTAATTTCTGGAGGCTAGTTATACGGGGTGTATTATTGGTGGCATCCGCAGGGAGTTAGTTTTTAGCACCCTACCCTACCAGATACTTTATCATGAACAATAGCATACCGCACAGTCATGCCCGTTCGTGTAACCTCGTGATAGCCTTGGTTGTTTACCATGTAGGACTTGGTGGCGGCGTGGTAAGTTGCCTTCTCGAATATCGACTAGTGTTAGCTTACTCGCCTATGATGATGCCCCCGCATTATTTTCAGCCGTTGAGTCAGAGGTCAACTCAATTGCTGTAAGAGGTAATACACTCACACCGATGCGACATTTTCGCTATTAAGGTTGAGAGAGTCTTCACTCTGGCCGAACCGCTAACTCTCAGTGATTCATTCCTCAAAGTGCGATAGCGGGGAGTGGCGTCCAGTCCCTGAGTGAAGTCGGGTGTGAAGCGCAGTACAAAACGAGCGGGCAGTAGAGTCCATACAGAGGCGCGCCTAAAGCGTACGGACGAGCAGGCCATTAAACTGATGAGTTAACAGGCGTGCTAAATAAAGCTCACAGCGGCCTTGAATGTCGGGAGAGCAGCGCTAGCCGCTGAAGTGACGGTTATCGTCAACTGATACATCAGATTCTGAAAAATACGGGAAGGTTCCGCACCCTTGCGACCATCATAATCCCCAGTCCGGGACGTGCTGAGTGACGCACTGAGACAGACCCTTAAGCTAGTGATCAATACCCTCCAGTCACTGCGGGAATGGCGGATTCTATCTTTCGGATCTATCGGTAAACGTCGGTGAGCATAACGTTTCTTCCTGGTGAGAGATCTCTCGGAATGATTATAGGAATGAGGAGTTTGCACGCAGCTAGTCTCCTTTAGAACTCATTACAGTCATGAGAGAATACCAGCGTTCGCCGTTATTGCTGGTGGTATGCCCAGCCGTCTACGGTCGTGCGGCGAAGCAGGAAGTGAGAAAGGAAGCTACCCCGCGGACCGGAACACCTGACTCACTGAACAGATCATACGTCTTGAAAGCAAGTAGTGACGTTTCTGACTTTGAACTGTATCTGGGCGTGGCGCAATCAACGTATGCGCGAAGCACTACGGCATACAAACAGTTCGAATAACGTCGAAACTTTCATTGAGTACAACCCTAAATACCTGGAACTCGCTGCGCGCAGGTGGGCAGCTCTTGGATGTCAACTGCCGCGAGCGACGGACATGAAACGACGTCCCAGTTAAGAATTTCTGTTAATTCCCTCTAGACGTTCCACACTAGAGTGGTTAAAGGAATACCATATCGTCGAACAACGCAATGGACTTACAGTGTCCTCGGACACGAACGTCGAACATAGGTCGTTACTCCCTTATCCAGTTGCCATGATTAGGCAGTGCACTGATCCAAGTGGCACGTTCGGTTTGCAAAACATCGTTTAGAACATATGAGTAATGGACGAAATCGGGGACAATTACTGCCATGGCTGCTATTAGACCGTTCTACATTTTTGAGATGCTCGGTCACTTCGAAGTTAACTTTGCATGCCCTGTCCCCTGTCAATGCAGGACCGTTACCTACAAGTGTTTTGCGTAATATCCCACATGCGGTCCATCACCTGTTACCTTCGGCCGCTCTACCGGCTCACCGTCCGGAGCGATCTGCTTTCGTGTTGTCCTAAGCGCTTCTGGCAGGGAACTAATTACTTATAGGCACCTCCGTCCGCCATCACAGTAACGTCCTACCCATGTAGTAGAAAACACGGTTGATGTGACGCTCTCAACGGGAACTGGCCGGGCCCCGCCTATCTGCTGATCATCTCTAGAGGTAAGGGTGAATTGCCTAGACCGGAAGTGCAATACGTTGAGCATCGATCAGTCGGGGGAACTTGTACATCGGCCGTTACGCCGGCCTGGGTAATCTTGCAATTGTGAAATAGTACGAGCTAGGGCATCTGACTCATAATCCACGCACCCCTTAGACTGGGTGACTGGGCCCATGATAGTTACACCATTGCGCAATGAGGCGCCGTAGGCTCCCCTAACAATAGAATCTGTGCTAAGATATCTATATTTGCTGCGCCGTACAGCACCCAGACGTCGGGATACTGATCGGTGCTTCAAGAGTAGTCCTGCGTGAAACCACCACTTGAAGTTCTTAGCTGTGTCTTCCGAACGAGAGTGGCATAAGTAAGTGTTAATTCCCGATCGCACGATTGGACCTGGACGCGCTCTGATGAAGTTGATGCAGAACGCCTCTTAGACGGGAAGAAGGTCAACGAATTTGGAAAGCGGAACAGAACGTTTAGGGACGGCATGCGTATAGCCGCGATTCATTCCACGTCGGGCTCCGCGTTTTATAACGCCTGAGTCTGCGATACGTATGAGGCGCATGCACAAATCGTGCAGGTAACCTCGTCTCCTGCCAGCTCAAGTTTCGTCTTTAGTTAAAGGGGCCCTATCATCTTCATGCGCAGATATAATCTCGGGGTAGCTACGTTTACGGCTATATCCTGATAACTGGGACAAGTCACACGTGTCAGACAGGCTGTGTACCAAACTGCGTCACCTTGGGATCTGCTGGCACCATGGCTAATTACGTGGTGCCATCGTTGTTCAGGATATTCAGTCTCGGTGCCCTTCCGGCTCAAAAGATCAAGTAAACCCTTTAATGATAGACCATGGAGGAACAAGAGGGAGGGAAGGTCATGCATGGCATCTATCAATCCTCGCGTCAGGCTACGATGCTGTATGTTCACAGAAGTAGACTAGGTAATCTGGGGTCAGCGCTAAATCTTTCGTTCTAGCACGTGGTGTGGAACAGCACGTGTTACAAGCTGGTGCGGCGCCTACGTAGTAAAGGTGGGGACTGAGCACAAACACGAGACCGGTGTGGTCTTCATAGACATGGCATTCCACATATTACTGCCGAACCATCTCAGCGGCAAGCTATCCTCATGGTAATCACTAGTTATCTCAAGCCGGCTACTTCACGGTAGATAATGGTCATTCGGACATGTAATCCATTACCCCGTCCGCCCAGGTCGAGAGAGACGGCCTAGCTTCAAAAAGGGTCTAAACTTGCTTATGTATACTCTTACTGGGGGCCTACATTGCCAGGGAGAGTTAATCCCGATCGCGCAGTAAATTAAAAGGTAGATGGACAGGACCCATGTGAGGGAGTTAGATGGTTGCTCACAAAAGTGAATCTTCAGTACTTCCGCCCTAGTCATCTTCTATAATGTGTCACATAGGGCGTCCAGACAATGATCGTTATGATACCCAGCCGGTGTCCCGGGACGCAGGTTGCGGTATGGCACTCGCATAACATTAGTCCAGACCCGCTCTTGCATCGGAGAGAAGGCGCCAGTTATATAGCTTTAGGCCAGGATAAGTAGAATAGGCTTGCCGAGTGACATTATACCATCTTCGTGCACTCCTAACTTGGATGCCGGAATTCTACATCACGAACGCGGTCATCAGATCAGTCATCCGTATCTCACTTATGCAAACCGATGACATACCACACAAACCAAAAAAACCCGCGCCAACGAGAGGTTTCCGGGGGTAAACCCTTGGTAACAATAAATAATCGGAGAGTTTGCACTTTACTCCCCGTCAGGGGCTACACCCCTCTAACGTAGTCCTATGGCATCCCTCTTCAGTAGTGAAGCTGTTGTCTGTCCTGCCAAAGCTCGACTCCGCGCAAAGGCCTTTTATCTAAACGGTTCTTGACCGGGATTGCTTTCGCAGCAATCTGAAGCCGTAACACATCGGCGTAGACGTAGACATCATCTGAGAATGGGGGTGACGTGATAGCAGGCAAAAAAGTCGACACAGAACTCATCACACTACTCTTGCTATCGACAGTAGTTAGTGGCAGGTATAGTACATACTCTTCCAAAGTCGCGCCCGCGTTTAGCAGCAACCGGGGCGAGCCATAAAAAGGTTACTCATCTAGTAGGGCTAGGAATAATGCGGCCATCCTATCGGAGGTCCCCGCACTCTATAAGAGTCTCGGGGGACTTTGGGTCCGTTCTAGCTTGGCCCATTCTTTCTTAGGATGCGAGTCATCATTATTATAAGGCTTACCGTCGACACCGATGCCGAATTAAACCATACTACACAAGCCAGGGTCCTTGCAAGTATCCGGGGAGGGTGAAATAGATGTACCTTACTGACTCCCACGGGCGCTGAGGCCGGGGTCACCACCATCCCGCGACCCTATGTGGTCGAGGGCATCGCCGCTCTAATATTGGGGTGTAGTATTAGCCAGTTGCTGTGTCCGTTGACCCCCTTACTAGACGCTTGGTTTGGAATGCGTTAGTGCCTCAGAATGCCCTCGTGGTAATTTCGCAGCAGCATCTTCTCCCCAGTCGCCAGCGACTTATGGGGTCACCTTGGGGTCATAGCTCGTTAGGGTCGCCTGTTTCACAGTCCTTACTCCGTAACGATAACCCTTGGCTGCACATTAGTGTGATAGTGGCAAGTGGGAAGTCACCGTAAAATGTACAGCGTGGAAGGAGGAATGGTTCTAGCGATCGTTGGTACACACCGGCTAAGGACTTAGTCACTCAATCGTGTCCCTTCTGGTGCGGTGCCTAGCACTTGGGCCACTCGGCTTCCGCCTAGACTTCCTATTGCACCCTAGAATTCTCAGGGCCATGTCTCCGAGATCAGCTGGGAAATATCCAGGCGTTGTAGACGCTATTCACAGAAGTAATAGAACGAGGAACGGTCGCGGCGTCGTCATTTCTAGTAATTACGAGCTACTTACGTCGCAGTTTGGCAACCAGACATCGGGAGTTAGCATAGCAACAGAGTTCTTACCATCTACAAGACACTGTAAGTGGCCCTCATTTCACTCAACGATAGACTTATTTAATAGCCGGTACCGACGCCGCTGCCAGTCCGCCTGTATTCTGTGGTCGGGCCTATGGACTAGCCAGCCGCGTTTGCAACATGCACTATGTATCGTCAAGAATGTATTACCATAGCACAACGTGCCCTCTTCGTTGAGTCACTGATCTGGACACTCGCCGCGGACGACGACATTATATTTATGAAAGTTTATACGTGCGAGAGATCACTCTTTGACCTGTTGGCACGGCATCAGGGATGCGCTATAGCCGTGCTGATCAGCGGGTGAACCGAGTGGCGCGCACATCCTATTGGGCATAGTACTCATTTCATTTGCTGGCGGAATACCAGATTATCCCGAATGGCTGACTGGGAGCACGGCTGCCTATCCCAACACAAGGTTCAGGGCCGGTCGTGGTACGAGTGGCATAGTCACGGTACCTACAGACGTACAGCTATAGACTAGTTAGGCCTGCGAGTTTCGGCTCTTGCGCGCTTGATTAGAGGTCCTCACTCCACAAGTCCGCGTCGACATGCTGATAGGACCTTCTAACTAGCGGTGATGCGATCCACAACGTATGGGGGATAACTTGGGACGGTACGATTTGGCCAGAGATCAAATGCGTGGGACAGTACGTACGTAGTTCCCTTCACACTGGAAGTCACCCTTTGTTAACCCTTAGCCAGCCACCGACATTTAAGTAGAATCGGATAGAAAGAGTTGTAGAGCAGGAACTATAGCGAAATGGGAGTAATGTAAACCCGGGGGTATCGGCCCGGTATCGAGGGATATGAATTCCCTAATTTCATCCGCCAGTGACGTCCCTAAGGCTGCTGACGCCCGCATCATCTTTTGTGCTTCCTGCCGAGCACCTTCAGCAGGCTTAACTGAGGGAACCATGAAGGGTGTCATAGCGCTCTGGTGCACTGGATGAGGTCCCCGTCTAGTACCAGTGAGACCCCCCTTGTAGCTCGTTCTGCGTTTTTCACGCAAGAGATGGAGTTATCAAACAGTCATCCGGAGTCTCCAAGAACGCTATATCCACTTAGAGCAGATGGACGCAATTTTCTCGTCAGTCTCGGAACACCGTTCGAGGTCTGTTACTGCGTCACTAGTTTCCAAAGCCATAGCCAAATGGATCGGGCTCTATGGCTGCCCCAGTGGGGGCACTGTGTTATAAGCCAGCCACTATATATCCGGCGGTTGCATCCATTCCTCCATTGGTGAGCCCCAAATTGTATTATAGGCTAAGCAGGCCGAACGCCCCCGTTCTACAAGCAATGATGTGCCGGACTTTTGCGGTGCCCGTGCGCGGATGCGCACATTATGGCCGTTTCAGGACAAATAAGTGAGCGTCAGCGGTTGGCGACATGGTTACTGCCTGAGAGATATGCCTACTTCCGCGGATGACCCGAGCGAACGGGATCCGTGGGCGCGACAATCGATTCTCTACAAGTAACATTTCTTACTATCAGAGTGTGACGTTACCCGCCTAGGACCGCAATACGCCATTCCTTTGCAAACCAAAGAAAATAGTGTAGACTCTGCCGAGAAACGCGCTCTGTCTCGGATGCAAATATAAATAAGACTAGTGCATCCCCCTTGATAAAACCAGCGAGCTATTCGTCGTAAGATAGCCCATTTTCGACGCTTTCTACGCTGCTTTGCTCCAATCTGATGCGTACGACTACTTAACCTGTAGGCCTACGTTGGATCTCTACACACGACCCCTGACTATGTCTGAACAAGACTTGTCCAAATGGACGATTCGCTTACTAATTCCCCTCGGTGTGTCGCTCGCCGGTATCCAGCATCTCTATCAAACAGCCGCGTCATCGGGAACCCGGGGTTCTTCTTGACGAGAGCCCCACGTCCACTATAAGTACTGCTGGGGCGTTGAATTCCGGAACAAGAGGGATAACTGAATCGTTGCGCCCGGCTCAATAGGGAAACATCGCCATCCAAATCACGTATAAAAAGAAGACCGTCAATCAGTGCCTGATTTTCTCTATCCATCACCGAATGACATGCGTTTGTAGTACCACATTTCGTGTAGTAATTGGTCCTACACGCAAGTTGCTCCAAATCTCCATCACGTTGCAACACCAATAATGACCATACATAGCGAAATAGAGGAGGATTCGGGACGGGTCTGCGCCTCCTCACTCTATTGTGCCTTTGATATTGTGTGCGTCAACCTTAGGCGCATGGCATGAAACGGGGTATTATGCGGGTACAGGTTAATTCTGCTTCAGTTCCGTGTGGCTCTTAGCCGTACATGCATCCGATTCGACCTCAATTAGAGCCTACCGACAGAAGCGGAGAAGGCTACGCGTCATTCTGCTCCCTGATTGGAATTTCGGCGCAAGCTTTACGTAAGCTCCATGCACTCACCTGCTATCGAGGCAACGTCACGACGCGCGTATCCTACTTCTTCCTACGTAAAACGGCACCCAGCGGCATACCCGTGGCGGCCTTCTGCGTCGTCACGTCAATGGCCCCTGTCAATCATTATACGCCTCCGAATGTCCCTTGCCGCGGTCTACGTACAGCCCTAAAACATTCGTAGCTGTCGATTGCCGGCTAGGTGCTGTTGCTGTTGACTGGACGGTATGTTACTTAGGCCCGGTCGGATCCTGTCGCGTCCTGTTTCGGACGCTTGACAATCACAACTCCTTCTGGGACCGCCCCAGCGTGGCTCTTATACTAGCTACAGAAATATAATGGCGGGGAAACGGGAGCAGCAGCAGATCTAAATGCATGACGAGGCATATCCTTCTCGTAGTACGACGGAACGAGGGCATGACTATTGTGCTTTGCCATAGCATGTCCCTACTGTGTTCGAGCTCCGGACAGAAATGTTAAGCACCAAGGGTTCGATACCACAATGAGCTTAGGGGTTCATCAGAGCTTCTATGCGTCGGTCACGAACGTTCCTTTGTGGCTGTCGTGCACCCTGAGTTATTTCCATCGGCTTCAGGAGCGACCAGATGTCAGAGACGTGTAGGCAGAACACATGCTCGTGGAACGGGAAAAACTATCACTTCGCTGGTTGAAGGATGAATACTCTGACACTTTATCTAGCCTGCTAAGTGTGGGAGCTAAGGTCGTTGCTTATGACTAGACGGCTTTGCCTTTAATCACCTTCTGTCAACAGAGGACTGATACGTAGGCGCCACCACGGCGATTTAGGTTCCCTAAGAATGTGCCAGCATTTCTGACGATTATATGTGCGGGCCGTGTGCGCCTGGCCCTACTGCAAGATTCGTTTGCGCGAGGAATAGGTGTCGAACTTTAAGGGTGGCGTATATCCGACACAAACCGCGGCACCAGCAAAGCTTTTGACAAATTGGCCTATCGCAGTGTAACGCGGGCTGTCGCTGGCTGAGTTTTAGTATGAGAGCACTTGCGCGCCCGAACACCTACCTTCTACGGCAAACTAGTGCGGTTCCCCCAGATAACAGACTGTACAAGATCGCAGATCATATGATCCATCGCAACTACCGCAAGCCTGGGTTCAGTCAGACGCAAAGATGTACTTAAGTACGACTCGGAATTTATCGCATGACGAGAGAACTACCTTTGCCAGTTGGGTACGGTGTCATCGAAAAGCCCTTTGGAGACCACGTCGTGTTCTCTTTCCTATAGCCTAGGCTTCGGGGCTGAAGGGGACATTATTCAGTGCGACAGGATTACGATTGCCATGTGCACGGTAGGTTGAATGTGTTTATTTTATAATACCGTTAAATTACGATCGGCCGGACTGCTTAACGAAGCAAGGAACCACCTCCCTTACTTTGCTAATGCAGCATCCTTTCAGGGCGACCCATGGCAGACAGAAGCAGACGGAGAGCAGACGGACGGGGATGTTCTCAGCGATTAGGGAAATCGGACCCACCCTGCCTTTAAGGAGCAGCACATGAGAGTCTGGTTGTATCGGAGCAACAACCTGCTACAAAGCTTAGTGAGGGTACACTCCCTTCTCGCAGTTCTTTTTGCCGGCGGCGAGAATTTGTTCCCGCCCTAGTCCTTAGCGGTACTTGTGGCGGAACTAGTGTGACGAAAGTCTCACAGTCGGACATAATATTTTTGGTTCGGAAATTGAGTGAGGGGCACTTATATGAAGTTCACTCCGGCCATTCTCGGGTGCCGTGAAATAGGTGAAATGCTAATTACAATGATTTACTATGTTGCTTCCCGATGCCCATAGCCTTCAATGTCCTGCGATTGCAGGGCGCGGATCGAGGGGTAAAACCAATGTTCTGATTGACTTTATACGAGCACACCAGGACCACAAGAGGGATCCCCGATTTTGCTATAGAAATGTTTTATAGGCTCGGGCGCAAAATGATTGGGCAATACTAAGCCTGAGATCATTGTCCTTTCTCGGTGGCCGCGATTCAAAATGGCGGACCTTGTCAAAAACTTATTTGGTATTATCCATATGCAGGGCGAGACCGAGAGTCGGACACTTTTTTAAAAGTGGTTTCTTCTTTCATGCCAGTGCTTATGTGCTGCTGCGAGTGTTGGATCTCAGTATTACCTGCGCTTAAAACAAGTTCAGAGCAAGCCACTCCCCACGAGCGCTAAGGTCAACCGTGCTAGGCCAAACCAAAAAGCAGGTATGCGGTAAGCGCCTTACAAGGTAGTACATTGGGACTATTAGAACCTTCAAATATTTCAGAAAGTGAATGGGGGTCGCCTCCCGGTCCTACCGCGTTCATCAGACCAACGTGAGTCTCCCGATTAGGTTCCCGAAGGGTTGATCACTGAGCGGGTTTATCTATATCCAGGCTAGTGTATCGGGGAGTCCGAAAAGTGCACCGCCGCACGCACGGACTTAGAAATTTGGACTGGCTGAAAATCTATCTTTTGTGAAAGTCTCACCGAGAATTACGCTTGCACTAATCGGCGGAAATGCTACTGCGCCCATCGTCGGCTTCGGGTCATCGTGGACATGAATCAGGACGATAGCGGTAACCTTAAGACTGTAACCTGATGTGCGTTGGCTGAATGGCCGAGCCCCGGCTTTCAGAGTGTCTTGATGTAGGTCGCACTAACACCGCTTGAAGGACTTTACCTTCCCGGCATAGTGCTAGGATCAAGCAGGGGGCCACGTTACGAAAGGACCTAAGGTGGCATGAAACGTTGTTTATTTTACCTTGCTAAAGTAGTCGAGGAGCTGTCCCTGAGCAAACATGTGAATCCTGCCGGGTATACACCACCGGATATCTCGTGACCTGGCCCCTACACACTATACATCCGGTCGCGACAACGTCGCTTTTGGTGAAAAGCACGGGCGTGACAGCCGCGGAAGCAACGCCCACATGGGTCAAGTCAGGCCCTGCACATACAGCCATTGGTTTCCTGTCAATCGCGGGCGAACTCAGTCAGTCTTTATAGCGGTCAATAGTTCGTAAATCGGAGAACCGGAAGAAATCATTCGACGGCTGGGACGTTCTGTCGGCGGGGACCGTTGTGCCTAAGAGTTAGTAATGACTTTCAGCTTCCGTTCAAGTCGGACTAGTCTATGAAAGGCGGTCATCCATTTTGCCTTCATGGAAGCAAAGATGCAAATATGTAATGTCCGAGCCACGTTCTTCAACCACCCGTTTGGCCTCAATCCATGGGAAGCGAGAGGTGTCATGCTAACAACGAGTACGTTCAGCGGCTGTCAGTGCAGAGCCTTAGTAGTGTGGAGCGCAGCGTGGTCCCCAGGGATTATTCGTGGAATCTGACGATGCTTTGGTTGAACACCAGTCTCAGCGAAACTTTGGGGACCCAGTAATCAGTGACGGGTGAGAGTTTATATCATGGTCCCTGAGTCCCGTCGCGGGATCTTTTACTGGACTTCTTGAAGTAGAGTAACTCTGCTCCGTGTTCTACCTCCAGCGAGAAAGAACAAGGTCACCGCTGTACGGCACACGTACAGAGCTCCCTAAATGTACAATCGGTGGGAGGAGAATGAGTCGTAAAGGCTCACGTGGATAGACCTTGTCGGGTACAGACAATTCGTCCCTGGTGTTATACAGCATTGAGTAGCCTACGTATAAAGAACGTGCTATTGTCCGCGCCACGGGAAGCGCCAGGCGCATTGACATAATCAAAGGTGTTGCCTCAACCCGTTACTCGATCCGTGCTTACAAACGTCCTCCCGCGCGCAAGTGAAATCGGAAACGTCCCTTAACTTACGTGCCTATTCAGATTGGAGACTTGTCGCAGACTCAGTGGGACCCGAACGGAGGCCACAAGTAGCAACTGCCTATTACATATTCGCTAGAGAGTCCGTCGGCGCTAGAAAACGTTTGTGACCCTGTCGGCATCCAAGAAGCATAGACTGGGTTAGCCAAAAGGTGCCCAGACGGATTAGCGGAGGATTAGTTTTTATTCGGGTGAAGATTTCCTCGCCGCCTAATATGTTTAATCTTGCTAATTCAAGACTTGATTGAAGTGTGTCGGTCTCCTTCGGAACACGTGCGTTGTCTCGATATGGCGCGGCTTAACTCGCAGGACCGCGATGCTGCCTACCAATATGGCTGCAGGGACGTACGCGAATATATCCGTATAGTTATTTTCTTTTTAGCACTGAGTCAGGTACTGAGCCCTAGGGGCAGTGACGCTCTTGTTGTCATCTCTAAGAAGGATGCTTTGGGATACCAAGGGCGCGTGGTCAAGGTCAATGTTAGGGATATATGCCTTACTAAGCGACATCCGAAATCCTCTCACGCAAAGTGTTAACATATGTCTGTAACGTCGAGAACGTGTGCATTCTTGCTAGCGCCGTATAGAATTCCCTGTGCCTGACAAGCCACCCACGAACGCCTCCTCGCTACGCAGGCTGCGTTGTATCAATGCTTGTATATGCACGTCGTCCGGGTTACAGCGGGTTAGAGCGCGCCTCAACGCGGCGGCTTCGAGATAAACCCCATTGTCCGGGACCCCCCAAGGTTGCGCACTTGTGGAGTTGCCAGGGCCCACGTAAGAGCTATTAGTGGAAGCCGAACACTTAGACCTGGTTTTACCGAGCGTGCCTCTGGTGTAGTGCGGACTTTACGTGGGCATTTACCGTCGCTGTATAATCTGACCACTGACCGCTGTTCACTACGCTTGCGCGTCGAGCAGTCGGAAAGTTGGTGAACCGACGAGTACACTCTGGTTTTCAGAATATTGCCTATAATGCTGTAGGCAGCAGAAGCTCTATTAACCACTCCCATACGACTATGTGGGTTTAGTGTAGTTTCATACGGGCGACGTATATCTAGGCCCGGGCATGCATTAGCGTAGTCTTAAATTGGGAACTGAGTTCGGTGTACGTACGCTCGGGCGGGAGAACAGTTTTCCTTATATCTTTGGTTTTGAGAACGAATCATGAGGCACGAATGATGTTAGGATATCGTCAGAGACTCCACCCTAACACACCCCAGGGGCAGATGTTCGCCAAACCTAAGGAAACCCGGCGTTAAGATTCAGGAGTGTCAAACTCGCACACCCGCCAGGCGCTGCCGCCGTACGTGGAGGACTAGCCTATCCCACCGCAAGCTCCTTGCTTCGCGTACCTACGCTCGGAAGGAAGCTCAAAAACGACAGCTTTGTAAGTACGTATACTCCTCTGGCTATCTCGAGGATTCTCCACGTCCTCGGTATGCTCCCAAACGGCCAACAAGACTTCCCAGGAGAGCCAGCCCAGCAATAGGGGGACTGAATTCTTGGACAACGATTTGGTATATTACAATGGACAATTTGAGTTACTAGGACTCCAACTAACAAATCGTATTTGCACTTGCCTTCCATGAGAGTCTACCAAATTCTCAATAGACTATAACACCAAATATAACAAGGACACCACCTTGTCAATGTTGTGGTGAAACAAGCCTTCTAAAACGTGGAGCCTCGCCCAGATACATAATTGCCTTTATACGGTCGTGTCACTGACTGTAGAATGTTGATGGCTATCAAAATATCCATGTTAAGGGCGCCACGAAGCGCCGGATTGTGCGACATCTCCCAGTCGCAATCATGACAACGTTGAGGCAAAGAACCTCTCTTAAAACATCCAATCACAATCATAAGAACTTGAGGAGTAGGATCTAGGCGGGGAGTTTACGGGGCACACATATTGTCTCGACCCCTTTCAGATATGTACAGACAGTGTGATGTCGTATAGCCGCTGGCTCAGTTCTCTTAAGCGACTTCAGTCGCCATACGTAGTTGCACCAGTACAGTGTGCGCAAACGCCTGGACGCGTGGTTCTGACATTATCTCCTCGGACGTCCGGGTCCAGTTATTTATATAGATTATCACGCGGTGTTCTCAGCTGTCATTGCGTTGTGTCGATTGCTGAATCAAGTTATTGTACCGAGGGATTTTCGGAGTCACCGGGTGACTAGCGCCAGCACTCGGGTTGCTGCTAGTACTAAGAAGGACGGCTTAACTGCCCATGCGGGGACTAGACTTTATGCTCTAAGGTACCCGGGAGTGGTTGCTTGAAACGTTCTACAATAAGATCGCCAATAGCAGCAAATCGTGACATACTAGTGATACGGTTCTTACTACGAGAGCATCGCGGTCGCATAAGTCGTTTCGAGCACAAAGGTAGCGTACTTCGATAGGGGCGGGGCGTGAAAGCCTGTCACTTATCTGGACCCCATAACTACCACAACAGTAGCGAGGCGTAACAGTATGCATAGTAGGGTCAGTACGGAACTATACAACCTGAGCAATCAGAAAAAGGGTATTTGAGCTGGGGCTGCAGGGTGGAACCGGTACATGAACCTCATCAGCCTCGCCCAGCCGCTTTAACCGGCATTCTGGTGGGTGGCTCGATTGTAGCGTCC
		</sequence>
    <sequence><taxon idref="Location_1_1_0|31.90251316882907"/>
			GCCTGCCAAAGAGGGTGTCTATGACTGCCTATTAACAGCGGTGGCAACTGTTGTCGAGCCGAAAGAATCCAAATTACTTGCTTTACTCTCAGTGGACTCATGGCTCTCGACCACATTTTACAGTACTCTAATGATGGATTTCTCACGTGGCTTCAGGCAACAAACCCAGTTGTTCTACGAGCGCCCAGAAATTGGCATTGCACGCTGTTTCCATGTCTTCGCCGCAAATGACTCTGGGGCCTCTAACAAACGAACATGCGTCATCATTCGTCTAGGTGAGCCTGCTGCCTCAAATTTCGAAAGAAGTTGATTTATGACTCCTATTTTAATTTCTGGAGGCTAGTTATACGGGGTGTATTATTGGTGGCATCCGCAGGGAGTTAGTTTTTAGCACCCTACCCTACCAGATACTTTATCATGAACAATAGCATACCGCACAGTCATGCCCGTTCGTGTAACCTCGTGATAGCCTTGGTTGTTTACCATGTAGGACTTGGTGGCGGCGTGGTAAGTTGCCTTCTCGAATATCGACTAGTGTTAGCTTACTCGCCTATGATGATGCCCCCGCATCATTTTCAGCCGTTGTGTCAGAGGTCAACTCAATTGCTGTAAGAGGTAATACACTCACACCGATGCGAAATTTTCGCTATTAAGGTTGAGAGAGTCTTCACTCTGGCCGAACCGCTAACTCTCAGTGATTCATTCCTCAAAGTGCGATAGCGGGGAGTGGCGTCCAGTCCCTGAGTGAAGTCGGGTGTGAAGCGCAGTACAAAACGAGCGGGCAGTAGAGTCCATACAGAGGCGCGCCTAAAGCGTACGGACGAGCAGGCCATTAAACTGATGAGTTAACAGGCGTGCTACATAAAGCTCACAGCGGCCTTGAATGTCGGGCGAGCAGCGCTAGCCGCTGAAGTGACGGTTATCGTCAACTGATACATCAAATTCTGAAAAATACGGGAAGGTTCCGCACCCTTGCGACCATCATAATCTCCAGTCCGGGACGTGCTGAGTGACGCACTGAGACAGACCCTTAAGCTAGTGATCAATACCCTCCAGTCACTGCGGGAATGGCGGATTCTATCTTTCGGGTCTATCGGTAAACGTCGGTGAGCATAACGTTTCTTCCTGGTGAGAGATTTCTCGGAATGATTATAGGAATGAGGAGTTTGCACGCAGATAGTCTCCTTTAGAACTCATTACAGTCATGAGAGAATACCAGCGTTCGCCGTTATTGCTGGTGGTATGCCCAGCCGTCTACGGTCGTGCGGCGAAGCAGGAAGTGAGAAAGGGAGCTACCCCGCGGACCGGAACACCTGACTCACTGAACAGATCATACGTCTTGAAAGCAAGTAGTGACGTTTCTGACTTTGAACTGTATCTGGGCGTGGCGCAATCAACGTATGCGCGAAGCACTACGGCATACAAACAGTTCGAATAACGTCGAAACTTTCATTGAGTACAACCCTAAATACCTGGAACTCGCTGCGCGCAGGTGGGCAGCTCTTGGATGTCAACTGCCGCGAGCGACGGACATGAAACGACGTCCCAGTTAAGAATTTCTGTTAATTCCCTCTAGACGTTCCACACTAGAGTGGTTAAGGGAATACCATATCGTCGAACAACGCAATGGACTTACAGTGTCCTCGGACACGAACGTCGAACATAGGTCGTTACTCCCTTATCCAGTTGCCATGATTAGGCAGTGCACTGATCCAAGTGGCACGTTCGGTTTGCAAAACATCGTTTAGAACATATGAGTAATGGACGAAATCGGGGACAATTACTGCCATGGCTGCTATTAGACCGTTCTACATTTTTGGGATGCTCGGTCACTTCGAAGTTAACTTTGCATGCCCTGTCCCCTGTCAATGCAGGACCGTTACCTACAAGTGTTTTGCGTAATATCCCACTTGCGGTCCGTCACCTGTTACCTTCGGCCGCTCTACCGGCTCACCGTCCGGAGCGATCTGCTTTCGTGTTGTCCTAAGCGCTTCTGGCAGGGAACTAATTACTTATAGGCACCTCCGTCCGCCATCACAGTAACGTCCTACCCATGTAGTAGAAAACACGGTTGATGTGACGCTCTCAACGGGAACTGGCCGGGCCCCGCCTATCTGCTGAGCATCTCTAGAGGTAAGGGTGAATTGCCTAGACCGGAAGTGCAATACGTTGAGCATCGATCAGTCGGCGGAACTTGTACATCGGCCGTTACGCCGGCCTGGGTAATCTTGCAATTGTGAAATAGTACGAGCTAGGGCATCTGACTCATAACCCACGCACCCCTTAGACTGGGTGACTGGGCCCATGATAGTTACACCATTGCGCAATGAGGCGCCGTAGGCTCCCCTAACAATAGAATCTGTGCTAAGATATCTATATTTGCTGCTCCGTACAGCACCCAGACGTCGGGATACTGATCGGTGCTTCAAGATTAGTCCTGCGTGAAACCACCACTTGAAGTTCTTAGCTGTGTCTTCCGAACGAGAGTGGCATAAGTAAGTGTTGGTTCCCGATCGCACGATTGGACCTGGACGCGCTCTGATGAAGTTGATGCAGAACGCCTCTTAGACGGGAAGAAGGTCAACGAATTTGGAAAGCGGAACAGAACGTTTAGGGACGGCATGCGTATAGCCGCGATTCATTCCACGTCGGGCTCCGCGTTTTATAACGCCTGAGTCTGCGATACGTATGAGGCGCATGCACAAATCGTGCAGGTAACCTCGTCTCCTGCCAGCTCAAGTTTCGTCTTTAGTTAAAGGGGCCCTATCATCTTCATGCACAGATATAATCTCGGGGTAGCTACGTTTACGGCTATATCCTGATAACTGGGACAAGTCACACGTGTCAGACAGGCTGTGTACCAAACTGCGTCACCTTGGGATCTGCTGGCACCATGGCTAATTACGTGGTGCCATCGTTGTTCAGGATATTCAGTCTCGGTGCCCTTCCGGCTCAAAAGATCAAGTAAACCCTTTAATGATAGACCATGGAGGAACAAGAGGGAGGGAAGGTCATGCATGGCATCTATCAATCCTCGCGTCAGGCTACGATGCTGTATGTTCACAGAAGTAGACTAGGTAATCTGGGGTCAGCGCTAAATCTTTCGTTCTAGCACGTGGTGTGGAACAGCACGTGTTACAAGCTGGTGCGGCGCCTACGTAGTAAAGGTGGGGACTGAGCACAAACACGAGACCGGTGTGGTCTTCATAGACATGGCATTCCACATATTACTGCCGAACCATCTCAGCGGCAAGCTATCCTCATGGTAATCACTAGTTATCTCAAGCCGGCTACTTCACCGTAGATAATGGTCATTCGGACATGTAATCCATTACCCCGTCCGCCCAGGTCGAGAGAGACGGCCTAGCTTCAAAAAGGGTCTAAACTTGCTTATGTATACTCTTACTGGGGGCCTACATTGGCAGGGAGAGTTAATCCCGATCGCGCAGTAAACTAAAAGGTAGATGGACAGGACCCATGTGAGGGAGTTAGATGGTTGGTCACAAAAGTGAATCTTCAGTACTTCCGCCCTAGTCATCTTCTATAATGTGTCACATAGGGCGTCCAGACAATGATCGTTATGATACCCAGCCGGTGTCCCGGGACGCAGGTTGCGGTATGGCACTCGCATAACATTAGTCCAGACCCGCTCTTGCATCGGAGAGAAGGCGCCAGTTATATAGCTTTAGGCCAGGATAAGTAGAATAGGCTTGCCGAGTGACATTATACCATCTTCGTGCACTCCTAACTTGGATGCCGGAATTCTACATCACGAACGCGGTCATCAGATCAGTCATCCGGATCTCACTTATGCAAACCGATGACATACCACACAAACCAAAAAAACCCGCGCGAACGAGTGGTTTCCGGGGGTAAACCCTTGGTAACAATAAATAATCGGAGAGTTTGCACTTTACTCCCCGTCAGGGGCTACACCCCTCTAACGTAGTCCTATGGCATCCCTCTTCAGTAGTGAAGCTGTTGTCTGTCCTGCCAAAGCTCGACTCCGCGCAAAGGCCTTTTATCTAAACGGTTCTTGACCGGGATTGCTTTCGCAACAATCTGAAGCCGTAACACATCGGCGTAGGCGTAGACATCATCTGAGAATGGGGGTGACGTGATAGCAGGCAAAAAAGTCGACACAGAACTCATCACACTACTCTTGCTATCGACAGTAGTTAGTGGCAGGTATAGTACATACTCTTCCAAAGTCGCGCCCGCGTTTAGCAGCAACCGGGGCGAGCCATAAAAAGGTTACTCATCTAGTAGGGCTAGGAAAAATGCGGCCATCCTATCGGAGGTCCCCGCACTCTATAAGAGTCTCGGGGGACTTTGGGTCCGTTCTAGCTTGGCCCATTCTTTCTTAGGATGCGAGTCATCATTATTATAAGGCTTACCGTCGACACCGATGCCGAATTAAACCATACTACACAAGCCAGGGTCCTTGCAAGTATCCGGGGGGGGTGAAACAGATGTACCTTACTGACTCCCACGGGCGCTGAGGCCGGGGTCACCACCATCCCGCGACCCTATGTGGTCGAGGGCATCGCCGCTCTAATATGGGGGTGTAGTATTAGCCAGTTGCTGTGTCCGTTGACCCCCTTACTAGACGCGTGGTTTGGAATGCGTTAGTGCCTCAGAATGCCCTCGTGGTAATTTCGCAGCGGCATCTTCTCCCCAGTCGCCAGCGACTTATGGGGTCACCTTGGGGTCATAGCTCGTTAGGGTCGCCTGTTTCACAGTCCTTACTCCGTAACGATAACCCTTGGCTGCACATTAGTGTGATAGTGGCAAGTGGGAAGTCACCGTAAAATGTACAGCGTGGAAGGAGGAATGGTTCTAGCGATCGTTGGTACACACCGGCTAAGGACTTAGTCACTCAATCGTGTCCCTTCTGGTGCGGTGCCTAGCACTTGGGCCACTCGGCTTCCGCCTAGACTTCCTATTGCACCCTAGAATTCTCAGGGCCATGTCTCCGAGATCAGCTGGGAAATATCCAGGCGTTGTAGACGCTATTCACAGAAGTAATAGAACGAGGAACGGTCGCGGCGTCGTCATTTCTAGTAATTACGAGCTACTTACGTCGCAGTTTGGCAACCAGACATCGGGAGTTAGCATAGCAACAGAGTTCTTACCATCTACAAGACACTGTAAGTGGCCCTCATTTCACTCAACGATAGACTTATTTAATAGCCGGTACCGACGCCGCTGCCAGTCCGCCTGTATTCTGTGGTCGGGCCTATGGACTAGCCAGCCGCGTTTGCAACATGCACTATGTATCGTCAAGAATGTAATACCATAGCACAACGTGCCCTCTTCGTTGAGTCACTGATCTGGACACTCGCCGCGGACGACGACATTATATTTATGAAAGTTTATACGTGCGAGAGATCACTCTTTGACCTGTTGGCACGGCATCAGGGATGCGCTATAGCCGTGCTGATCAGCGGGTGAACCGGGTGGCGCGCACATCCTATTGGGCATAGTACTCATTTCATTTGCTGGCGGAATACCAGATTATCCCGAATGGCTGACTGGGAGCACGGCTGCCTATCCTAACACAAGGTTCAGGGCCGGTCGTGGTACGAGTGGCATAGTCACGGTACCTACAGACGTACAGCTATAGACTAGTTAGGCCTGCGAGTTTCGGCTCTTGCGCGCTTGATTAGAGGTCCTCACTCCACAAGTCCGCGTCGACATGCTGATAGGACCTTCTAACTAGCGGTGATGCGATCCACAACGTATGGGGGATAACTTGGGACGGTACGATTTGGCCAGAGATCAAATGCGTGGGACAGTACGTACGTAGTACCCTTCACACTGGAAGTCACCCTGTGTTAACCCTTAGCCAGCCACCGACATTTAAGTAGAATCGGATAGAAAGAGTTGTAGAGCAGGAACTATAGCGAAATGGGAGTAATGTAAACCCGGGGGTATCGGCCCGGTATCGAGGGATATGAATTCCCTAATTTCATCCGCCAGTGACGTCCCTAAGGCTGCTGACGCCCGCATCATCTTTTGTGCTTCCTGCCGAGCACCTTCAGCAGGCTTAACTGAGGGAACCATGAAGGGTGTCATAGCGCTCTGGTGCACTGGATGAGGTCCCCGTCTAGTACCAGTGAGACCCCCCTTGTAGCTCGTTCTGCCTTTTTCACGCAAGAGATGGAGTTATCAAACAGTCATCCGGAGTCTCCAAAAACGCTATATCCACTTAGAGCAGATGGACGCAATTTTCTCGTCAGTCTCGGAACACCGTTCGAGGTCTGTTACTGCGTCACTGGTTTCCAAAGCCATAGCCAAATGGATCGGGCTCTATGGCTGCCCCAGTGGGGGCACTGTGTTATAAGCCAGCCACTATATATCCGGCGGTTGCATCCATTCCTCCATTGGTGAGCCCCAAATTGTATTATAGGCTAAGCAGGCCGAACGCCCCCGTTCTACAAGCAATGATGTGCCGGACTTTTGCGGTGCCCGTGCGCGGATGCGCACATTATGGCCGTTTCAGGACAAATAAGTGAGCGTCAGCGGTTGGCGACATGGTTACTGCCTGAGAGATATGCCTACTTCCGCGGATGACCCGAGCGAACGGGATCCGTGGGCGCGACAATCGATTCTCTACAAGTAACATTTCTTACTATCAGAGTGTGACGTTACCCGCCTAGGACCGCAATACGCCATTCCTTTGCAAACCAAAGAAAATAGTGTAGACTCTGCCGAGAAACGCGCTCTGTCTCGGATGCAAATATAAATAAGACTAGTGCATCCCCCTTGATAAAACCAGCGAGCTATGCGTCGTAAGATAGCCCATTTTCGACGCTTTCTACGCTGCTTTGCTCCAATCTGATGCGTACGACTACTTAACCTGTAGGCCTACGTTGGATCTCTACACACGACCCCTGACTATGTCTGAACAAGACTTGCCCAGATGGACGATTCGATTACTAATTCCCCTCGGTGTGTCGCTCGCCGGTATCCAGCATCTCTATCAAACAGCCGCGTCATCTGGAACCCGGGGTTCTTCTTGACGAGAGCCCCACGTCCACTATAAGTACTGCTGGGGCGTTGAATTCCGGAACAAGAGGGATAACTGAATCGTTGCGCCCGGCTCGATAGGGAAACATCGCCATCCAAATCACGTATAAAAAGAAGACCGTCAATCAGTGCCTGATTTTCTCTATCCATCACCGAATGACATGCGTTTGTAGTACCACATTTCGTATAGTAATTGGTCCTACACGCAAGTTGCTCCAAATCTCCATCACGTTGCAACACCAATAATGACCATACATAGCGAAATAGAGGAGGATGCGGGACGGGTCTACGCCTCCTCACTCTATTGTGCCTTTGATATTGTGTGCGTCAACCTTAGGCGCATGGCATGAAACGGGGTATTATGCGGGTACAGGTTAATTCTGCTTCAGTTCCGTGTGGCTCTTAGCCGTACATGCATCCGATTCGACCTCAATTAGAGCCTACCGACAGAAGCGGAGAAGGCTACGCGTCATTCTGCTCCCTGATTGGAATTTCGGCGCAAGCTTTACGTAAGCTCCATGCACTCACCTGCTATCGAGGCAACGTCACGACGCTCGTATCCTACTTCTTCCTACGTAAAACGGCACCCAGCGGCATACCGGTGGCGGCCTTCTGCGTCGTCACGTCAATGGCCCCTGTCAATCATTATACGCCTCCGAATGTCCCTTGCCGCGGTCTACGTACAGCCCTAAAACATTCGTAGCTGTCGATTGCCGGCTAGGTGTTGTTGCTGTTGACTGGACGGTATGTTACTTAGGCCCGGTCGGATTCTGTCGCGTCCTGTTTCGGACGCTTGACAATCACAACTCCTTCTGGGACCGCCCCAGCGTGGCTCTTATACTAGCTACAGAAATATAATGGCGGGGAAACGGGAGCAGCAGCAGATCTAAATGCATGACGAGGCATATCCTTCTCGTAGTACGACGGAACGAGGGAATGACTATTGTGCTTTGCCATAGCATGTCCCTACTGTGTTCGAGCTCCGGACAGAAATGTTAAGCACCAAGGGTTCGATACCACAATGAGCTTAGGGGTTCATCAGAGCTTCTATGCGTCGGTCACGAACATTCCTTTGTGGCTGTCGTGCACCTTGAGTTATTTCCATCGGCTTCAGGAGCGACCAGATGTCAGAGACGTGTAGGCAGAACACAGGCTCGTGGAACGGGAAAAACTATCACTTCGCTAGTTGAAGGATGAATACTCTGACACTTTATCTAGCCTGCTAAGTGTGGGAGCTAAGGTCGTTGCTTATGACTAGACGGCTTTGCCTTTAATCACCTTCTGTCAACAGAGGACTGATACGTGGGCGCCACCACGGCGATTTAGGTTCCCTGAGAATGTGCCAGCATTTCTGACGATTATATGTGCGGGCCGTGTGCGCCTGGCCCTACTGTAAGATTCGTTTGCGCGAGGAATAGGTGTCGAACTTTAAGGGTGGCGTATACCCGACATAAACCGCGGCACCAGCAAAGCTTTTGACAAATTGGCCTATCGCAGTGTAACGCGGGCTGTCACTGGCTGAGTTTTAGTATGAGAGCACTTGCGCGCCCGAACACCTACCTTCTACGGCAAACTAGTGCGGTTCCCCCAGATAACAGACTGTACAAGATCGCAGATCATATGATCCATCGCAACTACCGCAAGCCTGGGTTCAGTCAGACGCAAAGATGTACTTAAGTACGACTCGGAATTTATCGCATGACGAGAGAACTACCTTTGCCAGTTGGGCACGGTGTCATCGAAAAGCCCTTCAGAGACCACGTCGTGTTCTCTTTCCTATAGCCTAGGCTTCGGGGCTGAAGGGGACATTATTCAGTGCGACAGGATTACGATTGCCATGTGCACGGTAGGTTGAATGTGTTTATTTTATAGTACCCTTAAATTACGATCGGCCGGACTGCTTAACGAAGCAAGGTACCACCTCCCTTACTTTGCTAATGCAGCATCCTTTCAGGGCGACCCATGGCAGACAGAAGCAGACGGTGAGTAGACGGACGGGGATGTTCTCAGCGATTAGGGAAATCGGACCCACCCTGCCTTTAAGGAGCAGCACATGAGAGTCTGGTTGTATCGGAGCAACAACCTGCTACAAAGCTTAGTGAGGGTACACTCCCTTCTCGCAGTTCTTTTTGCCGGCGGCGAGAATTTGTTCCCGCCCTAGTCCTTAGCGGTACTTGTGGCGGAACTAGTGTGACGAAAGTCTCACAGTCGGACATAATATTTTTGGTTCGGAAATTGAGTGAGGGGCACTTATATGAAGTTCACTCCGGCCAATCTCGGGTGCCGTGAAATAGGTGAAATGCTAATTACAATGATTTACTACGTTGATTCCCGATGCCCATAGCCTTCAATGTCCTGCGATTGCAGGGCGCGGATCGAGGGGTAAAACCAATGTTCTGATTGACTTTATACGAGCACACCAGGACCACAAGAGGGATCCCCGATTTTGCAATAGAAATGTTTTATAGGCTCGGGCGCAAAATGATTGGGCAATACTAAGCCTGAGATCATTGTCCTTTCTCGGTGGCCGCGATTCAAAATGGCGGACCTTGTCAAAAACTTATTTGGTATTATCCATATGCAGGGCGAGACCGAGAGTCGGACACTTTTTTAAAAGTGGTTTCTTCTTTCATGCCAGTGCTTATGTGCTGCTACGAGTGTTGGATCTCAGTATTACCTGCGCTTAAAACAAGTTCAGAGCAAGCCACTCCCCACGAGCGCTAAGGTCAACCGTGCTAGGCCAAACCAAAAAGCAGGTATGCGGTAAGCGCCTTACAAGGTAGTACATTGGGACTATTAGAATCTTCAAATATTTCAGAAAGTGAATGGGGGTCGCCTCCCCGTCCTACCGCGTTCATCAGACCAACGTGAGTCTCCCGATTAGGTTCCCGAAGGTTTGATCGCTGAGCGGGTTTATCTATATTCAGGCTAGTGTATCGGGGAGTCCGAAAAGTGCACCGCCGCACGCACGGACTTAGAAATTCGGACTGGCTGAAAATCTATCTTTTGTGAAAGTCTCACCGAGAATTACGCTTGCACTAATCGGCGGAAATGCTACTGCGCCCATCGTCGGCTTCGGGTCATCGTGGACATGAATAAGGACGATAGCGGTAACCTTAAGACTGTAACCTGATGTGCGTTGGCTGAATGGCCGAGCCCCGGCTTTCAGAGCGTCTTGATGTAGGTCGCACTAACACCGCTTGAAGGACTTTACCTTCCCGGCATAGTGCTAGGATCAAGCAGGGGGCCACGTTACGAAAGGACCTAAGGTGGCATGAAACGTTGTTTATTTTACCTTGCTAAAGTAGTCGAGGAGCTGTCCCTGATCAAACATGTGAATCCTGCCGGGTATACACCACCGGATATCTCGTGACCTGGCCCCTACACACTATACATCCGGTCGCGACAACGTCGCTTTTGGTGAAAAGCACGGGCGTGACAGCCGCGGAAGCAACGCCCACATGGGTCAAGTCAGGCCCTGCACATACAGCCATTGGTTTCCTGTCAATCGCGGGCGAACTCAGTCAGTCTTTATAGCGGTCAATAGTTCGTAAATCGGAGAACCGGAAGAAAACATTCGACGGCTGGGACGTTCTGTCGGCGGGGACCGTTGTGCCTAAGAGTTAGTAATGACTTTCAGCTTCCGTTCAAGTCGGACTAGTCTATGAAAGGCGGTCATCCATTTTGCCTTCATGGAAGCAAAGATGCAAATATGTAATGTCCGAGCCACGTTCTTCAACCACCCGTTTGGCCTCGATCCATGGGAAGCGAGAGGTGTCATGCTAACAACGAGTACGTTCAGCGGCTGTCAGTGCAGAGCCTTAGTAGTGTGGAGCGCAGCGTGGTCCCCAGGGATTATTCGTGGAATCTGACGATGCTTTGGTTGAACACCAGTCTCAGCGAAACTTTGGGGACCCAGTAATCAGTGACGGGTGAGAGTTTAGATCATGGTCCCTGAGTCCCGTCGCGGGATCTTTTACTGGACTTCTTGAAGTAGAGTAACTCTGCTCCGTGTTCTACCTCCAGCGAGAAAGAACAAGGTCACCGCTGTACGGCACACGTACAGAGCTCCCTAAATGCACAATCGGTGGGAGGAGATTGAGTCGTAAAGGCTCACGTGGATAGACGTTGTCGGGTACAGACAATTCGTCCCTGGTGTTATTCAGCATTGAGTAGCCTAGGTATAAAGAACGTGCTATTGTCCGCGCCACGGGAAGCGCCAGGCGCATTGACATAATCAAAGGTGTTGCCTCAACCCGTTACTCGATCCGTGCTTACAAACGTCCTCCCGCGCGCAAGTGAAATCGGAAACGTCCCTTAACTTACGTGCCTATTCAGATTGGAGTCTTGTCGCAGACTCAGTGGGACCCGAACGGAGGCCACAAGTAGCAACTGCCTATTACATATTCGCTAGAGAGTCCGTCGGCGCTAGAAAACGTTTGTGACCCTGTCGGCATCCAAGAGGCATAGACTGGGTTAGCAAAAAGGTGCCCAGACGGATTAGCGGAGGATTAGTTTTTATTCGGGTGAAGATTTCCTCGCCGCCTAATATGTTTAATCTTGCTAATTCAAGATTTGATTGAAGTGTGTCGGTCTCCTTCGGAACACGTGCGTTGTCTCGATATGGCGCGGCTTAACTCGCAGGACCGCGATGCTGCCTACCAATATGGCTGCAGGGACGTACGCGAATATGTCCGTATAGTTACTTTCTTTTTAGCACTGAGTCAGGTACTGAGCCCTAGGGGCAGTGACGCTCTTGTTGTCATCTCTAAGAAGGATGCTTTGGGACACCAATGGCGCGTGGTCAAGGTCAATGTTAGGGATATATGCCTTACTAAGCGACATCCGAAATCCTCTCACGCAAAGTGTTAACATATGTCTGTAACGGCGAGAACGTGTGCATTCTTGCTAGCCCCGTATAGAATTCCCTGTGCCTGACAAGCCACCCACGAACGCCTCCTCGCTACGCAGGCTGCGTTGTATCAATGCTTGTATATGCACGTCGTCCGGGTTACAGCGGGTTAGAGCGCGCCTCAACGCGGCGGCTTCGAGATAAACCCCATTGTCCGGGACCCCCCAAGGTTGCGCACTTGTGGAGTTGCCAGGGCCCACGTAAGAGCTATTAGAGGAAGCCGAACACTTAAACCTGGTTTTACCGAGCGTGCCTCTGGTGTAGTGCGGACTTTACGTGGGCATTTACCGTCGCTGTATAATCTGCCCACTGACCGCTGTTCACTACGCTTGCGCGTCGAGCAGTCGGAAAGTTGGTGAACCGACGAGTACACTCTGGTTTTCAGAATATTGCCTATAATGCTGTAGGCAGCAGAAGCTCTATTAACCACTCCCATACGACTATGTGGGTTTAGTGTAGTTTCATACGGGCGACGTATATCTAGGCCCGGGGATGCATTAGCGTAGTCTTAAATTGGGAACTGAGCTCGGTGTACGTACGCGCGGGCGGGAGAACAGTTTTCCTTATATCTTTGGTTTTGAGAACGAATCTTGAGGCATGAATGATGTTAGGATATCGTCAGAGACTCCACCCTAACACACCCCAGGGGCAGATGTTCGCCAAACCTAAGGAAACCCGGCGTTAAGATTCAGGAGTGTCAAACTCGCACACCCGCCAGGCACTGCCGCCGTACGTGGAGGACTAGCCTATCCCACTGCAAGCTCCTTGGTTCGCGTACCTACGCTCGGAAGGAAGCTCAAAAACGACAGCTTTGTAAGTACGTATACTCCTCTGGCTATCTCGAGGATTCTCCACGTCCTCGGTATGCTCCCAAACGGCCAACAAGACTTCCCAGGAGAGCCAGCCCAGCAATAGGGGGACTGAATTCTTGGACAACGATTTGGTATATTACAATGGACAATTTGAGTTACTAGGACTCCAACTAACAAATCGTATTTGCACTTGCCTTCCATGAGAGTCTACCAAACACTCAATAGACTATAACACCAAATATAACAAGGACACCACCTTGTCAATGTTGTGGTGAAACAAGCCTTCTAAAACGTGGAGCCTCGCCCAGATACATAATTGCCTTTATACGGTCGTGTCACTGACTGTAGAATGTTGATGGCTATCAAAATATCCATGTTAAGGGCGCCACGAAGCGCCGGATTGTGCGACATCTCCCAGTCGCAATCATGACAACGTTGAGGCAAAGAACCTCTCTTAAAACATCCAATCACAATCATAAGAACTTGAGGAGTAGGATCTAGGCGGGGAGTTTACGGGGCACACATATTGCCTCGACCCCTTTCAGATATGTACAGACAGTGTGATGTCGTATAGCCGCTGGCTCAGTTCTCTTAAGCGACTTCAGTCGCCATACGTAGTTGCACCAGTACAGTGTGCGCAAACGCCCGGACGCGTGGTTCTGACATTATCTCCTCGGACGTCCGGGTCCAGTTATTTATATAGATTATCACGCGGTGTTCTCAGCTGTCATTGCGTTGTGTCGATTGCTGAATCAAGTTATTGTATCGAGGGATTTTCGGAGTCACCGGGTGACTAGCGCCAGTACTCGGGTTGCTGCTAGTACTAAGAAGAACGGCTTAACTGCCCATGCGGGGACTAGACTTTATGCTCTAAGGTACCCGGGAGTGGTTGCTTGAAACGTTCTACAATAAGATCGCCAATAGCAGCAAATCGTGACATACTAGTGATACGGTTCTTACTACGAGAGCATCGCGGTCGCATAAGTCGTTTCGAGCACAAAGGTAGCGTACTTCGATAGGGGCGGGGCGTGACAGCCTGTCACTTATCTGGACCCCATAACTACCACAACAGTAGCGAGGCGTAACAGTATGCATAGTAGGGACAGTACGGAACTATACAACCTGAGCAATCAGAAAAAGGGCATTTGAGCTGGGGCTGCAGGGTGGAACCGGTACATGAACCTCATCAGCTTCGCCCAGCCGCTTTAACCGGCATTCTGGTGGGTGGCTCGCTTGTAGCGTCC
		</sequence>
    <sequence><taxon idref="Location_0_2_0|32.72041345942414"/>
			GCCTGCCAAAGAGGGTGTCTATGACTGCCTATTAACAGCGGTGGCAACTGTTGTCGAGCCGAAAGAATCCAAATTACTTGCTTTACTCTCAGTGGAGTCATGGCTCTCGACCACATTTTACAGTACTCTAATGATGGGTTTCTCACGTGGCTTCAGGCAACAAACCCAGTTGTTCTACGAGCGCCCAGAAATTGGCATTGCACGCTGTTTCCATGTCTTCGCCGCAAATGACTCTGGGGCCTCTAACAAACGAACATGCGTCATCATTCGTCTAGGTGAGCCTGCTGCCTCAAATTTCGAAAGAAGCTGATTTATGACTCCTATTTTAATTTCTGGAGGCTAGTTATACGGGGTGTATTATTGGTGGCATCCGCAGGGAGTTAGTTTTTAGCACCCTACCCTACCAGATACTTTATCATGAACAATAGCATACCGCACAGTCATGCCCGTTCGTGTAACCTCGTGATAGCCTTGGTTGTTTACCATGTAGGACTTGGTGGCGGCGTGGTAAGTTGCCTTCTCGAATATCGACTAGTGTTAGCTTACTCGCCTATGATGTTGCCCCCGCATTATTTTCAGCCGTTGTGTCAGAGGTCAACTCAATTGCTGTAAGAGGTAATACACTCACACCGATGCGAAATTTTCGCTATTAAGGTTGCGAGAGTCTTCACTCTGGCCGAACCGCTAACCCTCAGTGATTCATTCCTCAAAGTGCGATAGCGGGGAGTGGCGTCCAGTCCCTGAGTGAAGTCGGGTGTGAAGCGCAGTACAAAACGAGCGGGCAGTAGAGTCCATACAGGGGCGCGCCTAAAGCGTACGGACGAGCAGGCCATTAAACTGATGAGTTAACAGGCGTGCTACATAAAACTCACAGCGGCCTTGAATGTCGGGCGAGCTGCGCTAGCCGCTGAAGTGACGGTTATCGTCAACTGATACATCAGATTCTGAAAAATACGGGAAGGTTCCGCACCCTTGCGACCATCATAATCCCCAGTCCGGGACGTGCTGAGTGACGCACTGAGACAGACCCTTAAGCTAGTGATCAATACCCTCCAGTCACTGCGGGAATGGCGGATTCTATCTTTCGGGTCTATCGGTAAACGTCGGTGAGCATAACGTTTCTTCCTGGTGAGAGATTTCTCGGAATGATTATAGGAATGAGGAGTTTGCACGCAGATAGTCTCCTTTAGAACTCATTACAGTCATGAGAGAATACCAGCGTTCGCCGTTATTGCTGGTGGTATGCCCAGCCGTCTACGGTCGTGCGGCGAAGCAGGAAGTGAGAAAGGGAGCTACCCCGCGGACCGGAACACCTGACTCACTGAACAGATCATACGTCTTGAAAGCAAGTAGTGACGTTTCTGACTTTGAACTGTATCTGGGCGTGGCGCAATCAACGTATGCGCGAAGCACTACGGCATACAAACAGTTCGAATAACGTCGAAACTTTCATTGAGTACAACCCTAAATACCTGGAACTCGCTGCGCGCAGGTGGGCAGCTTTTGGATGTCAACTGCCGCGAGCGACGGACATGAAACGACGTCCCAGTTAAGAATTTCTGTTAATTCCCTCTAGACGTTCCACACTAGAGTGGTTAAAGGAATACCGTATCGTCGAACAACGCAATGGACTTACAGTGTCCTCGGACACGAACGTCGAACATAGGTCGTTACTCCCTTATCCAGTTGCCATGATTAGGCAGTGCACTGATCCAAGTGGCACGTTCGGTTTGCAAAATATCGTTTAGAACATATGAGTAATGGACGAAATCGGGGACAATTACTGCCATGGCTGCTATTAGACCGTTCTACATTTTTGGGATGCTCGGTCACTTCGAAGTTAACTTTGCATGCCCTGTCCCCTGTCAATGCAGGACCGTTACCTACAAGTGTTTTGCGTAATATCCCACATGCGGTCTGTCACCTGTTACCTCCGGCCGCTCTACCGGCTCACCGTCCGGAGCGATCAGCTTTCGTGTTGTCCTAAGCGCTTCTGGCAGGGAACTAATTACTTAAAGGCACCTCCGTCCGCCATCACAGTAACGTCCTACCCATGTAGTAGAAAACACGGTTGATGTGACGCTCTCAACGGGAACTGGCCGGGCCCCGCCTATCTGCTGATCATCTCTAGAGGTAAGGGTGAATTGCCTAGACCGGAAGTGCAATACGTTGAGCATCGATCAGTCGGGGGAACTTGTACATCGGCCGTTACGCCGGCCTGGGTAATCTTGCAATTGTGAAATAGTACGAGCTAGGGCATCTGACTCATAACCCACGCACCCCTTAGACTGGGTGACTGCGCCCATGATAGTTACACCATTGCGCAATGAGGCGCCGTAGGCTCCCCTAACAATAGAATCTGTGCTAAGATATCTATATTTGCTGCGCCGTACAGCACCCAGACGTCGGGATACTGATCGGTGCTTCAAGAGTAGTCCCGCGTGAAACCACCACTTGAAGTTCTTAGCTGTGTCTTCCGAACGAGAGTGGCATAAGTAAGTGTTAATTCCCGATCGCACGATTGGACCTGGACGCGCTCTGATGAAGTTGATGCAGAACGCCTCTTAGACGGGAACAAGGTCAACGAATTTGGAAAGCGGAACAGAACGTTTAGGGACGGCATGCGTATAGCCGCGATTCATTCCACGTCGGGCTCCGCGTTTTATAACGCCTGAGTCTGCGATACGTATGAGGCGCATGCACAAATCGTGCAGGTAACCTCGTCTCCTGCCAGCTCAAGTTTCGTCTTTAGTTAAAGGGGCCCTATCATCTTCATGCACAGATATAATCTCGGGGCAGCTACGTTTACGGCTATATCCTGATAACTGGGACAAGTCACACGTGTCAGACAGGCTGTGTACAAAACTGCGTCACCTTGGGACCTGCTGGCACCATGGCTAATTACGTGGTGCCATCGTTGTTCAGGATATTAAGTCTCGGTGCCCTTCCGGCTCAAAAGATCAAGTAAACCCTTTAATGATAGACCATGGAGGAACAAGAGGGAGGGAAGGTCATGCATGGCATCTATCAATCCTCGCGTCAGGCTACGATGCTGTATGTTCACAGAAGTAGACTAGGTAATCTGGGGTCAGCGCTAAATCTTTCGTTCTAGCACGTGGTGTGGAACAGCACGTGTTACAAGCTGGTGCGGCGCCTACGTAGTAAAGGTGGGGACTGAGCACAAACACGAGACCGGTGTGGTCTTCATAGACATGGCATTCCACATATTACTGCCGAACCATCTCAGCGGCAAGCTATCCTCATGGTAATCACTAGTTATCTCAAGCCGGCTACTTCACGGTAGATAATGGTCATTCGGACATGTAATCCATTACCCCGTCCGCCCAGGTCGAGAGAGACGGCCTAGCTTCAAAAAGGGTCTAAACTTGCTTATGTATACTCTTACTGGGGGCCTACATTGCCAGGGAGAGTTAATCCCGATCGCGCAGTAAACTAAAAGGTAGATGGACAGGACCCATGTGAGGGAGTTAGATGGTTGGTCACAAAAGTGAATCTTCAGTACTTCCGCCCTAGTCATCTTCTATAATGTGTCACATAGGGCGTCCAGACAATGACCGTTATGATACCCAGCCGGTGTCCCGGGACGCAGGTTGCGGTATGGCACTCGCATAACATTAGTCCAGACCCGCTCTTGCATCGGAGAGAAGGCGCCACTTATATAGCTTTAGGCCAGGATAAGTAGAATAGGCTTGCCGAGTGACATTATACCATCTTCGTGCACTCCTAACTTGGATGCCGGAATTCTACATCACGAACGCGGTCATCAGATCAGTCATCCGTATCTCACTTATGCAAACCGATGACATACCACACAAACCAAAAAAACCCGCGCGAACGAGAGGTTTCCGGGGGTAAACCCTTGGTAACAATAAATAATCGGAGAGTTTGCACTTTACTCCCCGTCAGGGGCTACACCCCTCTAACGTAGTCCTATGGCATCCCTCTTCAGTCGTGAAGCTGTTGTCTGTCCTGCCAAAGCTCGACTCCGCGCAAAGGCCTTGTATCTAAACGGTTCTTGACCGGGATTGCTTTCGCAACAATCTGAAGCCGTAACACATCGGCGTAGACGTAGACATCATCTGAGAATGGGGGTGACGTGATAGCAGGCAAAAAAGTCGACACAGAACTCATCACACTACTCTTGCTATCGACAGTAGTTAGTGGCAGGTATAGTACATACTCTTCCAAAGTCGCGCCCGCGTTTAGCAGCAACCGGGGCGAGCCATTAAAAGGTTACTCATCTAGTAGGGCTAGGAATAATGCGGCCATCCTATCGGAGGTCCCCGCACTCTGTAAGAGTCTCGGGGGACTTTGGGTCCGTTCTAGCTTGGCCCATTCTTTCTTAGGATGCGAGTCATCATTATTATAAGGCTTACCGTCGACACCGATGCCGAATTAAACCATACTACACAAGCCAGGGTCCTTGCAAGTATGCGGGGGGGGTGAAATAGATGTACCTTACTGACTCCCACGGGCCCTGAGCCCGGGGTCACCACCATCCCCCGACCCTATGTGGTCGAGGGCATCGCCGCTCTAATATGGGGGTGTAGTATTAGCCAGTTGCTGTGTCCGTTGACCCCCTTACTAGACGCTTGGTTTGGAATGCGTTAGTGCCTCAGAATGCCCTCGTGGTAATTTCGCAGCAGCATCTTCTCCCCAGTCGCCAGCGACTTATGGGGTCACCTTGGGGTCATAGCTCGTTAGGGTCGCCTGTTTCACAGTCCTTACTCCGTAACGATAACCCTTGGCTGCACATTAGTGTGATAGTGGCAAGTGGGAAGTCACCGTAAAATGTACAGCGTGGAAGGAGGAATGGTTCTAGCGATCGTTGGTACACACCGGCTAAGGACTTAGTCACTCAATCGTGTCCCTTCTGGTGCGGTGCCTAGCACTTGGGCCACTCGGCTTCCGCCTAGACTTCCTATTGCACCCTAGAATTCTCAGGGCCATGTCTCCGAGATCAGCTGGGAAAGATCCAGCCGTTGTAGACGCTATTCACAGAAGTAATAGAACGAGGAACGGTCGCGGCGTCGTCATTTCTAGTAATTACGAGCTACTTACGTCGCAGTTTGGCAACCAGACATCGGGAGTTAGCATAGCAACAGAGTTCTTACCATCTACAAGACACTGTAAGTGGCCCTCATTTCACTCAACGATAGACTTATTTCATAGCCGGTACCGACGCCGCTGCCAGTCCGCCTGTATTCTGTGGTCTGGCCTATGGACTAGCCAGCCGCGTTTGCAACATGCACTATGTATCGTCCAGAATGTAATACCATAGCACAACGTGCCCTCTTCGTTGAGTCACTGATCTGGACACTCGCCGCGGACGACGACATTATATTTATGAAAGTTTATACGTGCGAGAGATCACTCTTTGACCTGTTGGCACGGCATCAGGGATGCGCTATAGCCGTGCTGATCAGCGGGTGAACCGAGTGGCGCGCACATCCTATTGGGCATAGTACTCATTTCATTTGCTGGCGGAATACCAGATTATCCCGAATGGCTGACTGGGAGCACGGCTGCCTATCCCAACACAAGGTTCAGGGCCGGTCGTGGTACGAGTGGCATAGTCACGGTACCTACAGACGTACAGCTATAGACTAGTTAGGCCTGCGAGTTTCGGCTCTTGCGCGCTTGATTAGAGGTCCTCACTCCACAAGTCCGCGTTGACATGCTGATAGGACCTTCTAACTAGCGGTGATGCGATCCACAACGTATGGGGGATAACTTGGGACGGTACGATTTGGCCAGAGATCAAATGCGTGGGACAGTACGTACGTAGTACCCTTCACACTGGAAATCACCCTTTGTTAACCCTTAGCCAGCCACCGACTTTAAAGTAGAATCGGATAGAAAGAGTTGTAGAGCAGGAACTATAGCGAAATGGGAGTAATGTAAACCCGGGGGTATCGGCCCGGTATCGAGGGATATGAATTCCCTAATTTCATCCGCCAGTGACGTCCCTAAGGCTGCTGACGCCCGCATCATCTTTTGTCCTTCCTGCCGAGCACCTTCAGCAGGCTTAACTGAGGGAACCATGAAGGGTGTCATAGCGCTCTGGTGCACTGGATGAGGTCCCCGCCTAGTACCAGTGAGACCCCCCTTGTAGCTCGTTCTGCGTTTTTCACGCAAGAGATGGAGTTATCAAACAGTCATCCGGAGTCTCCAAAAACGCTATATCCACTTAGAGCAGATGGACGCAATTTTCTCGTCAGTCTCGGAACACCGTTCGAGGTCTGTTACTGCGTCACTAGTTTCCAAAGCCATAGCCAAATGGATCGGGCTCTATGGCTGCCCCAGTGGGGGCACTGTGTTATAAGCCAGCCACTATATATCCGGCGGTTGCATCCATTCCTCCATTGGTGAGCCCCAAATTGTATTATAGGCTAAGCAGGCCGAACGCCCCCGTTCTACAAGCAATGATGTGCCGGACTTTTGCGGTGCCCGTGCGCGGATGCGCACATTATGGCCGTTTCAGGACAAATAAGTGAGCGTCAGCGGTTGGCGACATGGTTACTGCCTGAGAGATATGCCTACTTCCGCGGATGACCCGAGCGAACGGGATCCGTGGGCGCGACAATCGATTCTCTACAAGTAACATTTCTTACTATCAGAGTGTGACGTTACCCGCCTAGGCCCGCAATACGCCATTCCTTTGCAAACCAAAGAAAATAGTGTAGACTCTGCCGAGAAACGCGCTCTGTCTCGGATGCAAATATAAATAAGACTAGTGCATCCCCCTTGATAAAACCAGCGAGCTATGCGTCGTAAGATAGCCCATTTTCGACGCTTTCTACGCTGCTTTGCTCTAATCTGATGCGTACGACTACTTAACCTGTAGGCCTACGTTGGATCTCTACACACGACCTCTGACTATGTCTGAACAAGACTTGCCCAGATGGACGATTCGCTTACTAATTCCCCTCGGTGTGTCGCTCGCCGGTATCCAGCATCTCTATCAAACAGCCGCGTCATCTGGAACCCGGGGTTCTTCTTGACGAGAGCCCCACGTCCACTATAAGTACTGCTGGGGCGTTGAATTCCGGAACAAGAGGGATAACTGAATCGTTGCGCCCGGCTCGATAGGGAAACATCGCCATCCAAATCACGTATAAAAAGAAGACCGTCAATCAGTGCCTGATTTTCTCTATCCATCACCGAATGACATGCGTTTGTAGTACCACATTTCGTATAGTAATTGGTCCTACACGCAAGTTGCTCCAAATCTCCATCACGTTGCAACACCAATAATGACCATACATAGCGAAATAGAGGAGGATTCGGGACGGGTCTACGCCTCCTCACTCTATTGTGCCTTTGATATTGTGTGCGTCAACCTTAGGCGCATGGCATGAAACGGGGTATTATGCGGGTACAGGTTAATTCTGCTTCAGTTCGGTGTGGCTCTTAGCCGTACATGCATCCGATTCGACCTCAATTAGAGCCTCCCTACAGAAGCGGAGAAGGCTACGCGTCATTCTGCTCCCTGATTGGAATTTCGGCGCAAGCTTTACGTAAGATCTATGCACTCACCTGCTATCGAGGCAACGTCACGACGCTCGTATCCTACTTCTTCCTACGTAAAACGACACCCAGCGGCATACCCGTGGCGGCCTTCTGCGTCGTCACGTCAATGGCCCCTGTCAATCATTATACGCCTCCGAATGTCCCTTGCCGCGGTCTACGTACAGCCCTAAAACATTCGTAGCTGTCGATTGCCGGCTAGGTGCTGTTGCTGTTGACTGGACGGTATGTTACTTAGGCCCGGTCGGATTCTGTCGCGTCCTGTTTCGGACGCTTGACAATCACAACTCCTGCTGGGACCGCCCCAGCGTGGCTCTTATACTAGCTACAGAAATATAATGGCGGGGAAACGGGAGCAGCAGCAGATCTAAATGCATGACGAGGCATATCCTTCTCGTAGTACGACGGAACGAGGGCATGACTATTGTGCTCTGCCATAGCATGTCCCTACTGTGTTCGAGCTCCGGACAGAAATGTTAAGCACCAAGGGTTCGATACCACAATGAGCTTAGGGGTTCATCAGAGCTTCTACGCGTCGGTCACGAACGTTCCTTTGTGGCTGTCGTGCACCCTGAGTTATTTCCATCGGCTTCAGGAGCGACCAGATGTCAGAGACGTGTAGGCAGAACACGTGCTCGTGGAACGGGAAAAACTATCACTTCGCTGGTTGAAGGATGAATACTCTGACACTTTATCTAGCCTGCCAAGTGTGGGAGCTAAGGTCGTTGCTTATGACTAGACGGCTTTGCCTTTAATCACCTTCTGTCAACAGAGGACTGATACGTAGGCGCCACCACGGCGATTTAGGTTCCCTAAGAATGTGCCAGCATTTCTGACGATTATATGTGCGGGCCGTGTGCGCCTGGCCCTACTGCAAGATTCGTTTGCGCGAGGAATAGGTGTCGAACTTTAAGGGTGGCGTATACCCGACACAAACCGCGGCACCAGCAAAGCTTTTGACAAATTGGCCTATCGCAGTGTAACGCGGGCTGTCGCTGGCTGAGTTTTAGTATGAGAGCACTTGGGCGCCCGAACACCTACCTTCTACGGCAAACTAGTGCGGTTCCCCCAGATAACAGACTGTACAAGATCGCAGATCATATGATCCATCGCAACTACCGCAAGCCTGGGTTCAGTCAGACGCAAAGATGTACTTAAGTACGACTCGGAATTTATCGCATGACGAGAGAACTACCTTTGCCAGTTGGGTACGGTGTCATCGAAAAGCCCTTCAGAGAGCACGTCGTGTTCTCTTTCCTATAGCCTAGGCTTCGGGGCTGAAGGGGACATTATTCAGTGCGACAGGATTACGATTGCCATGTGCACGGTAGGTTGAATGTGTTTATTTTATAATACCCTTAAATTACGATCGGCCGGACTGCTTAACGAAGCAAGGAACCGCCTCCCTTACTTTGCTAATGCAGCATCCTTTCAGGGCGATCCATGGCAGACAGAAGCAGACGGTGAGCAGACGGACGGGGATGTTCTCAGCGATTAGGGAAATCGGACCCACCCTGCCTTTAAGGAGCAGCACATGAGAGTCTGGTTGTATCGGAGCAACAACCTGCTACAAAGCTTAGTGAGGGTACACTCCCTTCTCGCAGTTCTTTTTGCCGGCGGCGAGAATTTGTTCCCGCCCTAGTCCTTAGCGGTACTTGTGGCGGAACTAGTGTGACGAAAGTCTCACAGTCGGACATAATATTTTTGGTTCGGAAATTGAGTGAGGGGCACTTATATGAAGTTCACTCCGGCCATTCTCGGGTGCCGTGAAATAGGTGAAATGCTAATTACAATGATTTACTATGTTGCTTCCCGATGCCCATAGCCTTCAATGTCCTGCGATTGCAGGGCGCGGATCGAGGGGTAAAACCAATGTTCTGATTGACTTTATACGAGCACACCAGGACCACAAGAGGGATCCCCGATTTTGCTATAGAAATGTTTTATAGGCTCGGGCGCAAAATGATTGGGCAATACTAAGCCTGAGATCAATGTCCTTTCTCGGTGGCCGCGATTCAAAATGGAGGACCTTGTCAAAAACTTATTTGGTATTATCCATATGCAGGGCGAGACCGAGAGTCGGACACTTTTTTAAAAGTGGTTTCTTCTTTCATGCCAGTGCTTATGTGCTGCTGCGAGTGTTGGATCTCAGTATTACCTGCGCTTAAAACAAGTTCAGAGCAAGCCACTCCCCACGAGCGCTGAGGTCAACCGTGCTAGGCCAAACCAAAAAGCAGGTATGCGGTAAGCGCCTTACAAGGTAGTACATTGGGACTATTAGAACCTTCAAATATTTCAGAAAGTGAATGGGGGTCGCCTCCCGGTCCTACCGCGTTCATCAGACCAACGTGAGTCTCCCGATTAGGTTCCCGAAGGTTTGATCACTGAGCGGGTTTATCTATATTCAGGCTAGTGTATCGGGGAGTCCGAAAAGTGCACCGCCGCACGCACGGACTTAGAAATTTGGACTGGCTGAAAATCTATCTTTTGTGAAAGTCTCACCGAGAATTACGCTTGCACTAATCAGCGGAAATGCTACTGCGCCCATCGTCGGCTTCGGGTCATCGTGGACATGAATCAGGACGATAGCGGTAACCTTAAGACTGTAACCTGATGTGCGTTGGCTGAATGGCCGAACCCCGGCTTTCAGAGCGTCTTGATGTAGGTCGCACTAACACCGCTTGAAGGACTTTACCTTCCTGGCATAGTGCTAGGATCAAGCAGGGGGCCACGTTACGAAAGGACCTAAGGTGGCATGAAACGTTGTTTATTTTACCTTGCTAAAGTAGTCGAGGAGCTGTCCCTGATCAAACATGTGAATCCTGCCGGATATACACCACCGGATATCTCGTGACCTGGCCCCTACACACTATACATCCGGTCGCGACAACGTCGCTTTTGGTGAAAAGCACGGGCGTGACAGCCGCGGAAGCAACGCCCACATGGGTCAAGTCAGGCCCTGCACATACAGCCATTGGTTTCCTGTCAATCGCGGGCGAACTCAGTCAGTCTTTATAGCGGTCAATAGTTCGTAAATCGGAGAACCGGAAGAAAACATTCGACGGCTGGGACGTTCTGTCGGCGGGGACCGTTGTGCCTAAGAGTTAGCAATGACTTTCAGCTTCCGTTCAAGTCGGACTAGTCTATGAAAGGCGGTCATCCATTTTGCCTTCATGGAAGCAAAGATGCGAATATGTAATGTCCGAGCCACGTTCTTCAACCACCCGTTTGGCCTCAATCCATGGGAAGCGAGAGGTGTCATGCTAACAACGAGTACGTTCAGCGGCTGTCAGTGCAGAGCCTTAGTAGTGTGGAGCGCAGCGTGGTCCCCAGGGATTATTCGTGGAATCTGACGACGCTTTGGTTGAACACCAGTCTCAGCGAAACTTTGGGGACCCAGTAATCAGTGACGGGTGAGAGTTTAGATCATGGTCCCTGAGTCCCGTCGCGGGATCTTTTACTGGACTTCTTGAAGTAGAGTAACTCTGCTCCGTGTTCTACCCCCAGCGAGAAAGAACAAGGTCACCGCTGTACGGCACACGTACAGAGCTCCCTAAATGCACAATCGGTGGGAGGAGATTGAGTCGTAAAGGCTCACGTGGATAGACGTAGTCGGGTACAGACAATTCGTCCCTGGTGTTATTCAGCATTGAGTAGCCTACGTATAAAGAACGTGCTATTGCCCGCGCCACGGGAAGCGCCAGGCGCATTGACATAATCAAAGGTGTTGCCTCAACCCGTTACTCGATCCGTGCTTACAAACGTCCTCCCGCGCGCAAGTGAAATCGGAAACGTCCCTTAACTTACGTGCCTATTCAGATTGGAGACTTGTCGCAGACTCAGTGGGACCCGAACGGAGGCCACAAGTAGCAACTGCCTATTACATATTCGCTAGAGAGTCCGTCGGCGCTAGAAAACGTTTGTGACCCTGTCGGCATCCAAGAAGCATAGACTGGGTTAGCCAAAAGGTGCCCAGACGGATTAGCGGAGGATTAGTTTTTATTCGGGTGAAGATTTCCTCGCCGCCTAATATGTTTAATCTGGCTAATTCAAGATTTGATTGAAGTGTGTCGGTCTCCTTCGTAACACGTGCGTTGTCTCGATATGGCGCGGCTTAACTCGCAGGACCGCGATGCTGCCTACCAATATGGCTGCAGGGACGTACGCGAATATGTCCGTATAGTTATTTTCTTTTTAGCACTGAGTCAGGTACTGAGCCCTAGGGGCAGTGACGCTCTTGTTGTCATCTCTAAGAAGGATGCTTTGGGACACCAAGGGCGCGTGGTCAAGGTCAATGTTAGGGATATATGCCTTACTAAGCGACATCCGAAATCCTCTCACGCAAAGTGTTAACATATGTCTGTAACGGCGAGAACGTGTGCATTCTTGCTAGCGCCGTATAGAATTCCCTGTGCCTGACAAGCCACCCACGAACGCCTCCTCGCTACGCAGGCTGCGTTGTATCAATGCTTGTATATGCACGTCGTCCGGGTTACAGCGGGTTAGAGCGCGCCTCAACGCGGCGGCTTCGAGATAAACCCCATTGTCCGGGACCCCCCAAGGTTGCGCACTTGTGGAGTTGCCAGGGCCCACGTAAGAGCTATTAGAGGAAGCCGAACACTTAGACCTGGTTTTACCGAGCGTGCCTTTGGTGTAGTGCGGACTTTACGTGGGCATTTACCGTCGCTGTATAATCTGCCCACTGACCGCTGTTCACTACGCTTGCGCGTCGAGCAGTCGGAAAGTTGGTGAACCGACGAGTACACTCTGGTTTTCAGAATATTGCCTATAATGCTGTAGGCAGCAGAAGCTCTATTAACCACTCCCATACGACTATGTGGGTTTAGTGTAGTTTCATACGGGCGACGTATATCTAGGCCCGGGCATGCATTAGCGTAGTCTCAAATTGGGAACTGAGTTCGGTGTACGTACGCTCGGGCGGGAGAACAGTTTTCCTTATGTCTTTGGTTTTGAGAACGAATCATGAGGCACGAATGATGTTAGGATATCGTCAGAGACTCCACCCTAACACACCCCAGGGGCAGATGTTCGCCAAACCTAAGGAAACCCGGCGTTAAGATTCAGGAGTGTCAAACACGCACACCCGCCAGGCACTGCCGCCGTACGTGGAGGACTAGCCTATCCCACTGCAAGCTCCTTGGTTCGCGTACCTACGCTCGGAAGGAAGCTCAAAAACGACAGCTTTGTAAGTACGTATACTCCTCTGGCTATTTCGAGGATTCTCCACGTCCTCGGTATGCTCCCAAACGGCCAACAAGACTTCCCAGGACAGCCAGCCCAGCAATAGGGGGACTGAATTCTTGGACAACGATTTGGTATATTACAATGGACAATTTGAGTTACTAGGACTCCAACTAACAAATCGTATTTGCACTTGCCTTCCATGAGAGTCTACCAAACACTCAATAGACTATAACACCAAATATAACAAGGGCACCACCTTGTCAATGTTGTGGTGAAACAAGCCTTCTAAAACGTGGAGCCTCGCCCAGATACATAATTGCCTTTATACGGTCGTGTCACTGACTGTAGAATGTTGATGGCTATCAAGATATCCATGTTAAGGGCGCCACGAAGCGCCGGATTGTGCGACATCTCCCAGTCGCAATCATGACAACGTTGAGGCATAGAACCTCTCTTAAAACATCCAATCACAATCATAAGAACTTGAGGAGTAGGATCTAGGCGGGGAGTTTACGGGGCACACATATTGTCTCGACCCCTTTCAGATATGTACAGACAGTGTGATGTCGTATAGCCGCTGGCTCAGTTCTCTTAAGCGACTTCAGTCGCCATACGTAGTTGCACCAGTACAGTGTGCGCAAACGCCCGGACGCGTGGTTCTGACATTATCTCCTCGGACGTCCGGGTCCAGTTATTTATATAGATTATCACGCGGTGTTCTCAGCTGTCATTGCGTTGTGTCGATTGCTGAATCAAGTTATTGTATCGAGGGATTTTCGGAGTCACCGGGTGACTAGCGCCAGCACTCGGGTTGCTGCTAGCACTAAGAAGGACGGCTTAACTGCCCATGCGGGGACTAGACTTTATGCTCCAAGGTACCCGGGAGTGGTTGCTTGAAACGTTCTACAATAAGATCGCCAATAGCAGCAAATCGTGACATACTAGTGATACGGTTCTTACTACGGGAGCATCGCGGTCGCATAAGTCGTTTCGAGCACAAAGGTAGCGTACTTCGATAGGAGCGGGGCGTGACAGCCTGTCACTTATCTGGACCCCATAACTACCAGAACAGTAGCGAGGCGTAACAGTATGCATAGTAGGGACAGTACGGAACTATACAACCTGAGCAATCAGAAAAAGGGTATTTGAGCTGGGGCTGCAGGGTGGAACCGGTACATGAACCTCATCAGCCTCGCCCAGCCGCTTTAACCGGCATTCTGGTGGGTGGCTCGCTTGTAGCGTCC
		</sequence>
    <sequence><taxon idref="Location_1_0_0|30.675632125274635"/>
			GCCTGCCAAAGAGGGTGTCTATGACTGACTATTAACAGCGGTGGCAACTGTTGTCGAGCCGAAAGAATCCAAATTACTTGCTTTACTCTAAGTGGAGTCATGGCTCTCGACCACATTTTACAGTACTCTAATGATGGGTTTCTCACGTGGCTTCAGGCAACAAACCCAGTTGTTCTACGAGCGCCTAGAAATTGGCATTGCAAGCTGTTTCCATGTCTTCGCCGCAAATGACTCTGGGGCCTCTAACAAACGAACATGCGTCATCATTCGTCTAGGTGAGCCTGCTGCCTCAAATTTCGAAAGAAGTTGATTTATGACTCCTATTTTAATTTCTGGAGGCTAGTTATACGGGGTGTATTATTGGTGGCATCCGCAGGGAGTTAGTTTTTAGCACCCTACCCTACCAGATACTTTATCATGAACAATAGCATACCGCACAGTCATGCCCGTTCGTGTAACCTCGTGATAGCCTTGGTTGTTTACCATGTAGGACTTGGTGGCGGCGTGGTAAGTTGCCTTCTCGAATATCGGCTAGTGTTAGCTTACTTGCCTATGATGATGCCCCCGCATTATTTTCAGCCGTTGTGTCAGAGGTCAACTCAATTGCTGTAAGAGGTAATACACTCACACCGATGCGAAATTTTCGCTGTTAAGGTTGAGAGAGTCTTCACTCTGGCCGAACCGCTAACCCTCAGTGATTCATTCCTCAAAGTGCGATAGCGGGGAGTGGCGTCCAGTCCCTGAGTGAAGTCGGGTGTGAAGCGCAGTACAAAACGAGCGGGCAGTAGAGTCCATACAGAGGCGCGCCTAAAGCGTACGGACTAGCAGGCCATTAAACTGATGAACTAACAGGCGTGCTACATAAAGCTCACAGCGGCCTTGAATGTCGGGCGAGCAGCGCTAGCCGCTGAAGTGACGGTTATCGTCAACTGATACATCAGATTCTGAAAAATACGGGAAGGTTCCGCACCCTTGCGACCATCATAATCCCCAGTCCGGGACGTGCTGAGTGACGCACTGAGACGGACCCTTAAGCTAGTGATTAATACCCTCCAGTCAGTGCGGGAATGGCGGATTCTATCTTTCGGGTCTATCGGTAAACGTCGGTGAGCATAACGTTTCTTCCTGGTGAGAGATTTCTCGGAATGATTATAGGAATGAGGAGTTTGCACGCAGATAGTCTCCTTTAGAACTCATTACAGTCATGAGAGAATACCAGCGTTCGCCGTTATTGCTGGTGGTATGCCCAGCCGTCTACGGTCGTGCGGCGAAGCAGGAAGTGAGAAAGGGAGCTACCCCGCGGACCGGAACACCTGACTCACTGAACAGATCATACGTCTTAAAAGCAAGTAGTGACGTTTCTGACTTTGAACTGTATCTGGGCGTGGCGCAATCAACGTATGCGCGAAGCACTACGGCATACAAACAGTTCGAATAACGTCGAAACTTTCATTGTGTGCAACCCTAAATACCTGGAACTCGCTGCGCGCAGGTGGGCAGCTCTTGGATGTCAACTGCCGCGAGCGACGGACATGAAACGACGTCCCGGTTAAGAATTTCTGTTAATTCCCTCTAGACGTTCCACACTAGAGTGGTTAAAGGAATACCATATCATCGAACAACGCAATGGACTTACAGTGTCCTCGGACACGAACGTCGAACATAGGTCGTTACTCCCTTATCCAGTTGCCATGATTAGGCAGTGCACTGATCCAAGTGGCACGTTCGGTTTGCAAAATATCGTTTAGAACATATGAGTAATGAACGAAATCGGGGACAATTACTGCCATGGCTGCTATTAGACCGTTCTACATTTTTGGGATGCTCGGTCACTTCGAAGTTAACTTTGCATGCCCTGTCCCCTGTCAATGCAGGACCGTTACCTACAAGTGTTTTGCGTATTGTCCCACATGCGGTCTGTCACCTGTTACCTTCGGCAGCTCTACCGGCTCACCGTCCGGAGCGATCTGCTTTCGTGTCGTCCTAAGCGCTTCTGGCAGGGAACTAATTACTTATAGGCACCTCCGTCCGCCATAACAGTAACGTCCTACCCATGTAGTAGAAAACACGGTTGATGTGACGCTCTCAACGGGAACTCGCCGGGCCCCGCCTATCTGCTGATCATCGCTAGAGGTAAGGGTGAATTGCCTAGACCGGAAGTGCAATACGTTGAGCATCGATCAGTCGGGGGAACTTGTACATCGGCCGTTACGCCGGCCTGGGTAATCTTGCAATTGTGAAATAGTACGAGCTAGGGCATCTGACTCATAACCCACGCGCCCCTTAGACTGGGTGACTGGGCCCATGATAGTTACACCATTGCGCTATGAGGCGCCGTAGGCTCCCCTAACAATAGAATTTGTGCTAAGATATATATATTTGCTGCGCCGTACAGCACCCAGACGTCGGGATACTGATCGGTGCTTCAAGAGTAGTCCTGCGTGAAACCACCACTTGAAGTTCTTAGCTGTGTCTTCCGAACGAGAGTGGCATAAGTAAGTGTTAATTCCCGATCGCACGATTGGACCTGGACGCGCTCTGATGAAGTTGATGCAGAACACCTCTTAGACGGGAACAAGGTCAACGAATTTGGAAAGCGGAACAGAACGTTTAGGGACGGCATGCGTATGGCCGCGATTCATTCCACGTCGGGCTCCGCGTTTTATAACGCCTGAGTCTGCGATACGTATGAGGCGCACGCACAAATCGTGCAGGTAACCTCGTCTCCTGCCAGCTCAAGTTTCGTCTTTAATTAAAGGGGCCCTATCATCTTCATGCACAGATATAATCTCGGGGTAGCTACGTTTACGGCTATATCCTGATAACTGGGACAAGTCACACGTGTCAGACAGGCTGTGTACCAAACTGCGTCACCTTGGGATCTGCTGGCACCATGGCTAATTACGTGGTGCTATCGTTGTTCAGGATATTCAGTCTCGGTGCCCATCCGGCTCAAAAGATCAAATAAACCCTTTAATGATAGACCATGGAGGAACAAGAGGGAGGGAAGGTCATGCATGGTATCTATCAATCCTCGCGTCAGGCTACGATGCCGTATGTTCACAGAAGTAGACTAGGTAATCTGGGGTCAGCGCTAAATCTTTCGTTCTAGCACGTGGTGTGGAACAGCACGTGTTACAAGCTGGTGCGGCGCCTACGTAGTAAAGGTGGGGACTGAGCACAAACACGAGACCGGTGTGGTCTTCATAGACATGGCATTCCACATATTACTGCCGAACCGTCTCAGCGGCAAGCTATCCTCATGGTAATCACTAGTTATCTCAAGCCGACTACTTCACGGTAGATAATGGTCATTCGGACATGTAATCCATTACTCCGTCCGCCCAGGTCGAGAGAGACGGCCTAGCTTCAAAAAGGGTCTAAACTTGCTTATGTATACTCTTACTGGGGGCCTACATTGCCAGGGAGAGTTAATCCCGATCGCGCAGTAAACTAAAAGGTAGACGGACAGGACCCATGTGAGGGAGTTAGATGGTTGGTCACAAAAGTGAATCTTCAGTACTTCCGCCCTAGTCATCTTCTATAATATGTCACATAGGGCGTCCAGACAATGACCGTTATGATACCCAGCCGGTGTCCCGGGACGCAGGTTGCGGTATGGCACTCGCATAACATTAGTCCAGACCCGCTCTTGCATCGGAGAGAAGGCGCCAGTTATATAGCTTTAGGCCAGGATAAGTAGAATAGGCTTGCCGGGTGACATTATACCATCTTCGTGCACTCCTAACTTGGATGCCGGAATTCTACATCACGAACGCGGTCATCAGATCAGTCATCCGTATCTCACTTATGCAAACCGATGACATACCACACAAACCAAAAAAACCCGCGCGAACGAGCGGTTTCCGGGGGTAAACCCTTGGTAACAATAAATAACCGGAGAGTTTGCACTTTACTCCCCGTCAGGGGATAAGCCCCTCTAACGTAGTCCTATGGCATCCCTCTTCAGTAGTGAAGTTGTTGTCTGTCCTGCCAAAGCTCGACTCCGCGCAAAGGCCTTTTATCTAAACGGTTCTTGACCGGGATTGCTTTCGCAACAATCTGAAGCCGTAACACATCGGCGTAGACGTAGACATCATCTGAGAATGGGGGTGACGTGATAGCAGGCAAAAAAGTCGACACAGAACTCATCACACTACTCTTGCTATCAACAGTAGTTAGTGGCAGGTATAGTACATACTCTTCCAAAGTCGCGCCCGCGTTTAGCAGCAACCGGGGCGAGCCATAAAAAGGTTACTCATCTAGTAGGGCTAGGAATAATGCGGCCATCCTATCGGAGGTCCCCGCACTCTATAAGAGTCTCGGGGGACTTTGGGTCCGTTCTAGCTTGGCCCATTCTTTCTTAGGATGCGAGTCATCATTATTATAGGGCTTACCGTCGACACCGATGCCGAATTAAATCATACTACACAAGCCAGGGTCCTTGCAAATATCCGGGGGGGGTGAAATAGATGTACCTTACTGACTCCCACGGGCGCTGAGGACGGGGTCACCACCATCCCGCGACCCTATGTGGTCGAGGGCATCGCCGCTTTAATATGGGGGTGTAGTATTAGCCAGTTGCTGTGTCCGTTGACCCCCTTACTAGACGCTTGGTTTGGAATGCGTTAGTGCCTCAGAATGCCCTCGTGGTAATTTCGCTGCAGCATCTTCTCCCCAGTCGCCAGCGACTTATGGGGTCACCTTGGGGTCATAGCTCGTTAGGGTCGCCTGTTTCACAGTCCTTACTCCGTAACTATAACCCTTGGCTGCACATTAGTGTGATAGTGGCAAGTGGGAAGTCACCGTAAAATGTACAGCGTGGAAGGAGGAATGGTTCTAGCGATAGTTGGTACACACCGGCTAAGGACTTAGTCACTCAATCGTGTCCCTTCTGGTGCGGTGCCTAGCACTTGGGCCACTCGGCTTCCGCCTAGACTTCCTATTGCACCCTAGAATTCTCAGGGCCATGTCTCCGAGATCAGCTGGGAAATATCCAGACGTTGTAGACGCTATTCACAGAAGTAATAGAACGAGGAACGGTCGCGGCGTCGTCATTTCTAGTAATTACGAGCTACTTACGTCGCAGTTTGGCTACCAGACATCGGGAGTTAGCATAGCAACAGAGTTCTTACCATCTACAAGACACTGTAAGTGGCCCTCATTTCACTCAACGATAGACTTATTTAATAGCCGGTACCGATGCCGCTGCCAGTCCGCTTGTATTCTGTGGTCGGGCCTATGGACTAGCCAGCCGCGTTTGCAACATGCACTATGTATCGTCAAGCATGTAATACCATAGTACAACGTGCCCTCTTCGTTGAGTCACTGATCTGGACACTCGCCGCGGACGACGACATTATATTTATGAAAGTTTATACGTGCGAGAGATCACTCTTTGACCTGTTGGCATGGCATCAGGGATGCGCTATAGCCGTGCTGATCAGCGGGTGAACCGAGTGGCGCGCACATCCTATTGGGCATAGTACTCATTTCATTTGCTGGCGGAATACCAGATTATCCCGAATGGCTGACTGGGAGCACGGCTGCCTATCCCAACACAAGGTTCAGGGCCGGTCGTGGTACGAGTGGCATAGTCACGGTACCAACAGACGTACAGCTATAGACTAGTTAGGCCTGCGAGTTTCGGCTCTTGCGTGCTTGATTAGAGGTCCTCACTCCACAAGTCCGCGTCGACATGCTGATAGGACCTTCTAACTAGCGGTGATGCGATCCACAACGTATGGGGGATAACTTGGGACGGTACGATTTGGCCAGAGATCAAATGCGTGGGACAGTACGTACGTAGTACCCTTCACACTGGAAGTCACCCTTTGTTAACCCTTAGCCAGCCACCGACATTTAAGTACAATCGGATAGAAAGAGTTGTAGAGCAGGAACTATAGCGAAATGGGAGTAATGTAGACCCGGGGGTATCGGCCCGGTATCGAGGGATATGAATTCCCTAATTTCATCCGCCAGTGACGTCCCTAAGGCTGCTGACGCCCGCATCATCTTTTGTGCTCCCTGCCGAGCACCTTCAGCAGGCTTAACTGAGGGAACCATCAAGGGTGTCATAGCGATCTGGTGCACTGGATGAGGTCCCCGTCTAGTACCAGTGAGACCCCCCTTGTAGCTCGTTCTGCGTTTTTCACGCAAGGGATGGAGTTATCAAACAGTCATCCGGAGTCTCCAAAAACGCTATATCCACTTAGAGCAGATAGACGCAATTTTCTCGTCAGTCTCGGAACACCGTTCGAGGTCTGTTACTGCGTCACTAGTTTCCAAAGCCATAGCCAAATGGATCGGGCTCTATGGCTGCCCCAGTGGGGGCACTGTGTTATAAGCTAGCCACTATATATCCGGCGGTTGCATCCATTCCTCCATTGGTGAGCCCCAAATTGTATTATAGGCTAAGCAGCCCGAACGCCCCCGTTCTACAAGCAATGATGTGCCGGACTTTTGCGGTGCCCGTGCGCGGATGCGAACATTATGGCCGTTTCAGGACAAATAAGTGAGCGTCAGCGGTTGGCGACATGGTTACTGCCTGAGAGATATGCCTACTTCCGCGGATGACCCGAGCGAACGGGATCCGTGGGCGCGACAATCGATTCTCTACAAGTAACATTTCTTAAAATCAGAGTGTGACGTTACCCGCCTAGGACCGCAATACGCCATTCCTTTGCAAACCAAAGAAAATAGTGCAGACTCTGCCGAGAAACGCGCTCTGCCTCGGATGCAAATATAAATAAGACTAGTGCATCCCCCTTGATAAAACCAGCGAGCTATGCGTCGTAAGATAGCCCATTTTCGACGCCTTCTACGCTGCTTTGCTCCAATCTGATGCGTACGACTACTTAACCTGTAGGCCTACGTTGGATCTCTACACACGACCCCTGACTATGTCTGAACAAGACTTGCCCAGATGGACGATTCGCTTACTAATTCCCCTCGGTGTGTCGCTCGCCGGTGTCCAGCATCTCTATCAAACAGCCGCGTCATCTGGAACCCGGGGTTCTTCTTGACGAGAGCCCCACGTCCACTATAAGTACTGCTGGGGCGTTGAATTCCGGAACAAGAGGGATAACTGAATCGTTGCGCCCGGCTCGATAGGGAAACATCGCCATCCAAATCACGTATAAAAAGAAGACCGTCAATAAGTGCCTGATTTTCTCTATCCATCACCGAATAACATGCGTTTGTAGTACCACATTTCGTATAGTAATTGGTCCTACACGCAAGTTGCTCCAAATCTCCATCGCGTTGCAACACCAATAATGACCATACATAGCGAAATAGAGGAGGATTCGGGACGGGTCTACGCCTCCTCACTCTATTGTGCATTTGATATTGTGTGCGTCAACCTTAGGCGCATGGCATGAAACGGGGTATTATGCGGGTACAGGTTGATTCTGCTTCAGTTCCGTGTGGCTCTTAGCCGTACATGCATCCGATTCAACCTCAATTAGAGCCTACCGACAGAAGCGGAGAAGGCTACGCGTCATTCTGCTCCCTGATTGGAATTTCGGCGCAAGCTTTACGTAAGCTCCATGCACTCACCTGCTATCGAGGCAACGTCACGACGCTCGGATCCTACTTCTTCCTACGTGAAACGGCACCCAGCGGCATACCCGTGGCAGCCTTCTGCGTCGTCACGTCAATGGCCCCTGTCAATCATTATACGTCTCCGAATGTCCCTTGCCGCGGTCTACGTATAGCCCTAAAACATTCGCAGCTGTCGATTGCCGGCTAGGTGCTGTTGCTGTTGACTGGACGGTATGTTACTTAGGCCCGGTCGGATTCTGTCGCGTCTTGTTTCGGACGCTTGACAATCACAACTCCTTCTGGGACCGCCCCAGCGTGGCTCTTATACTAGCTACAGAAATATAATGGCGGGGAAACGGGAGCAGCAGCAGATCTAAATGCATGACGAGGCATATCCTTCTCGTAGTACGACGGAACGAGGGCATGACTATTGTGCTTTGCCATAGCATGTCCCTACTGTGTTCGAGCTCCGGACAGAAATGTTAAGCACCAAGGGTTCGATACCACAATGAGCTTAGGGGTTCATCAGAGCTTCTATGCGTCGGTCACGAACGTTCCTTTGTGGCTGTCGTGCACCCTGAGTTATCTCCATCGGCTTCAGGAGCGACCAGATGTCAGAGACGTGTAGGCAGAACACATGCTCGTGGAACGGGAAAAACTATCACTTCGCTGGTTGAAGGATGAATACTCTGACACTTTATCTAGCCTGCTAAGTGTGGGAGCTAAGGTCGTTGCTTATGACTAGACGGCTTTGCCTTTAATCACCTTCTGTCAACAGAGGACTGATACGTAGGCGCCACCACGGCGATTTAGGTTCCCTAAGAATGTGCCAGCATTTCTGACGATTATATGTGCGGGCCGTGTGCGCCTGGCCCTACTGCTAGATTCGTTTGCGCGAGGAATAGGTGTCGAACTTTAAGGGTGGCGTATACCCGACACAAACCGCGGCACCAGCAAAGCTTTTGACAAATTGGCCTATCGCAGTGTAACGCGGGCTGTCGCTGGCTGAGTTTTAGTATGAGAGCACTTAGGCGCCCGAACACCTACCTTCTACGGCAAACTAGTGCGGTTCCCCCAGATAAAAGACTGTACAAGATCGCAGATCATATGATCCATCGTAACTACCGCAAGCCTGGGTTCAGTCAGACGCAAAGATGTACTTAAGTACGACTCGGAATTTATCGCATGACGAGAGAACTACCTTTGCCAGTTGGGTACGGTGTCATCGAAAAGCCCTTCAGAGACCACGTCGTGTTCTCTTTCCTATAGCCTAGGCTTCGGGGCTGAAGGGGACATTATTCAGTGCGACAGGATTACGATTGCCATGTGCACGGTGGGTTGAATGTGTTTATTTTATAATACCCTTAAATTACGATCGGCCGGACTGCTTAACGAAGCAAGGAACCACCTCCCTTACTTTGCTAATGCAGCATCCTTTCAGGGCGACCCATGGCAGACAGAAGCAGTCGGTGAGCAGACGGACGGGGATGTTCTCAGCGATTAGGGAAATCGGACCCACCCTGCCTTTAAGGAGCAGCACATGAGAGTCTGGTTGTATCGGAGCAACAACCTGCTACAAAGCTTAGTGAGGGTACACTCCCTTCTCGCAGTTCTTTTTGCCGGCGGCGAGAATTTGTTCCCGCCCTAGTCCTTAGCGGTACTTGTGGCGGAACTAGTGTGACGAAAGTCTCACAGTCGGACATAATATTTTTGGTTCGGAAATTGAGTGAGGGGCACTTATATGAAGTTCACTCCGGCCATTCTCGGGTGCCGTGAAATAGGTGAAACGCTAATTACAATGATTTACTATGTTGCTTCCCGATGCCCGTAGCCTTCAATGTCCTGCGATTGCAGGGCGCGGATCGAGGGGTAAAACCAATGTTCTGATTGACTTTATACGAGCACACCAGGACCACAAGAGGGATCCCCGATTTTGCTATAGAAATGTTTTATAGGCTCGGGCGCAAAATGATTGGGCAATACTAAGCCTGAGATCATTGTCCTTTCTCGGTGGCCGCGATTCAAAATGGCGGACCTTGTCAAAAACTTATTTGGTATTATCCATATGCAGGGCGAGACCGAGAGTCGGACACTTTTTTAAAAGTGGTTTCTTCTTTCATGCCAGTGCTTATGTGCTGCTGCGAGTGTTGGATCTCAGTATTACCTGCGCTTAAAACAAGTTCAGAGCAAGCCACTCCCCACGAGCCCTAGGGTCAACCGTGCTAGGCCAAACCAAAAAGCAGGTATGCGGTAAGCGCCTTACAAGGTAGTACATTGGGACTATTAGAACCTTCAAATATTTCAGAAAGTGAATGGGGGTCGCCTCCCGGTCCTACCGCGTTCATCAGACCAACGTGAGTCTCCCGATTAGGTTCCCGAAGGTTTGATCACCGTGCGGGTTTATCTATATTCAGGCTAGTGTATCGGGGAGTCCGAAAAGTGCACCGCCGCACGCACGGACTTAGAAATTTGGACTGGCTGAAAATCTTTCTTTTGTGAAAGTCTCACCGAGAATTACGCTTGCACTAATCGGCGGAAATGCTACTGCGCCCATCGTCGGCTTCGGGTCATCGAGGACATGAATCAGGACGATAGCGGTAACCTTAAGACTGTAACCTGATGTGCGTTAGCTGAATGGCCGAGCCCCGGCTTTCCGAGCGTCTTGATGTAGGTCGCACTAACACCGCTTGAAGGACTTTACCTTCCCGGCATAGTGCTAGGATCAAGCAGGGGGCCACGTTACGAAAGGACCTAAGGTGGCATGAAACGTTGTTTATTTTACCTTGCTAAAGTAGTCGAGAAGCTGTCCCTGATCAAACATGTGAATCCTGCCGGGTATACACCACCGGACATCTCGTGACCTGGCCCCTACACACTATACATCCGGTCGCGACAACGTCGCTTTTGGTGAAAAGCACGGGCGTGACAGCCGCGGAAGCAACGCCCACATGGGTCAAGTCAGGCCCTGCACATACAGCCATTGGTTTCCTGTCAATCGCGGGCGAACTCAGTCAGTCTTTATAGCGGTCAATAGTTCGTAAATCGGAGAACCGGAAGAAAACATTCGACGGCTGGGACGTTCTGTCGGCGGGGCCCGTTGTGCCTAAGAGATAGTAATGACTTTCAGCTTCCGATCAAGTCGGACTAGTCTATGAAAGGCGGTCATCCATTTTGCCTTCATGGAAGCAAAGATGCAAATATGTAATTTCCGAGCCACGTTCTTCAACCACCCGTTTGGCCTCAATCCATGGGAAGCGAGAGGTGTCATGTTAACAACGAGTACGTTCAGCGGCAGTCAGTGCAGAGCCTTAGTAGTGTGGAGCGCAGCGTGGTCCCCAGGGATTATTCGTGGAATCTGACGATGCTTTGGTTGAACACCAGTCTCAGCGAAACTTTGGGGACCCAGTAATCAGTGACGGGTGAGAGTTTAGATCATGGACCCTGAGTCCCGTCGCGGGATCTTTTACTGGACTTCTTGAAGTAGAGTAACTCTGCTCCGTGTTCTACCTCCAGCGAGAAAGAACAAGGTCACCGCTGTACGGCACACGTACAGAGCTCCCTAAATGCACAATCGGTGGGAGGAGATTGAGTCGTAAAGGCTCACGTGGATAGACGTTGTCGGGTACAGACAATTCGTCCCTGGTGTTATTCAGCATTGAGTAGCCTACGTATAAAGAACATGCTATTGTCCGCGCCACGGGAAGCGCCAGGCGCATTGACATAATCAAAGGTGTTGTCTCAACCCGTTACTCGATCCGTGCTTACAAACGTCCTCCCGCGCGCAAGTGAAATCGGAAACGTCCCTTAACTTACGTGCCTATTCAGATTGGAGACTTGTCGCAGACTCAGTGGGACCCGAACGGAGGCCACAAGTAGCAACTGCCTATTACATATTCGCTAGAGAGTCCGTCGGCGCTAGAAAACGTTTGTGACCCTGTCGGCATCCAAGAAGCATAGACTGGGTTAGCCAAAGGGTGCCCAGACGGATTAGCGGAGGATTAGTTTTTATTCGGGTGAAGATTTCCTCGCCGCCTAATATGTTTAATCTTACTAATTCAAGATTTGATTGAAGTGTGTCGGTCTCCTTCGGAACACGTGCGTTGTCTCGATATGGCGCGGCTTAACTCGCAGGACCGCGATGCTGCCTACCAATATGGCTGCAGGAACGTACGCGAATATGTCCGTAGAGTTATTTTATTTTTAGCACTGAGTCAGGTACTGAGCCCTAGGGGCAGTGACGCTCTTGTTGTCATCTCTAGGAAGGATGCCTTGGGACACCAAGGGCGCGTGGCCAAGGTCAATGTTAGGGATATATGCCTTACTAAGCGACATCCGAAATCCTCTCACGCAAAGTGTTAACATATGTCTGTAACGGCGAGAACGTGTGCATTCTTGCTAACGCCGTATAGAATTCCCTGTGCCTGACAAGCCACCCACGAACGCCTCCTCGCTACGCAGGCTGCGTTGTATCAATGCTTGTATATGCACGTCGTCCGGGTTACAGCGGGTTAGAGCGCGCCTCAACGCGGCGGCTTCGAGATAAACCCCATTGTCCGGGACCCCCCAAGGTTGCGCACTTGTGGAGTTGCCAGGGCCCACGTAAGAGCTATTAGAGGAAGCCGAACACTTAGACCTGGTTTTACCGAGCGTGCCTCTGGTGTAGTGCGGACTTTACGTGGGCATTTACCGTCGCTGTATAATCTGCCCACTGACCGCGGTTCACTACGCTTGCGCGTCGAGCAGTCGGAGAGTTGGTGAACCGACGAGTACACTCTGGTTTTCAGAATATTGCCTATAATGCTGTAGGCAGCAGAAGCTCTATTAACCACTCCCGTACAACTATGTGGGTTTAGTGTAGTTTCATACGGGCGACGTATATCTAGGCCCGGGTATGCATTAGCGTAGTCTTAAATTGGGAACTGAGTTCGGTGTACGTACGCTCGGGCGGGAGAACAGTTTTCCTTATATCTTTGGTTTTGAGAACGAATCATGAGGCACGAATGATGTTAGGATATCGTCAGAGACTCCACCCTAACACACCTCAGGGGCAGATGTTCGCCAAACCTAAGGAAACCCGGCGTTAAGATTCAGGAGTGTCAAACTCGCACACCCGCCAGGCACTGCCGCCGTACGTGGAGGACTAGCCTATCCCACTGCAAGCTCCTTGGTTCGCGTACCTACGCTCGGAAGGAAGCTCAAAAACGACAGCTTTGTAAGTACGTATACTCCTCTGGCTATCTCGAGGATTCACCACGTCCTCGGTATGCTCCCAAACGGCCAACAAGACTTCCCAGGACAGCCAGCCCAGCAATAGGGGGACTGAATTCTTGGACAACGATTTGGTATATTACAATGGACAATTTGAGTTACTAGGACTCCAACTAACAAATCGTATTTGCACTTGCCTTCCATGAGAGTCTACCAAACACTCAATAGACTATAACACTAAATATAACAAGGACACCACCTTGTCAATGTTGTGGTGAAACAAGCCTTCTAAAACGTGGAGCCTCGCCCAGATACATAATTGCCTTTATACGGTCGTGTCACTGACTGTAGAATGTTGATGGCTATCAAAATATCCATGTTAAGGGCGCCACGAAGCGCCGGATTGTGCGACATCTCCCAGTCGCAATCACGACAACGTTGAGGCAAAGAACCTCTCTTAAAACATCCAATCACAATCATAAGAAGTTGAGGAGTAGGATCTAGGCGGGGAGTTTACGGCGCACACATATTGTCTCGACCCCTTTCAGATATGTACAGACAGTGTGATGTCGTATAGCCGCTGGCTCAGTTCTCTTAAGCGACTTCAGTCGCCATACGTAGTTGCACCAGTACAGTATGCGCAAACGCCCGGACGCGTGGTTCTGACATTATCTCCTCGGACGTCCGGGTCCAGTTATTTATATAGATTATCACGCGGTGTTCTCAGCTGTCATAGCGTTGTGTCGATTGCTGAATCAAGTTATTGTATCGAGGGATTTTCGGAGTCACCGGGTGACTAGCGCCAGCACTCGGGTTGCTGCTAGTACCAAGAAGGACGGCTTAACTGCCCATGCGGGGACTAGACTTTATGCTCTAAGGTACCCGGGAGTGGTTGCTTGAAACGTTCTACAATAAGATCGCCAATAGCAGCAAATCGTGACATACTAGTGATACGGTTCTTACTACGAGAGCATCGCGGTCGCATAAGTCGTTTCGAGCACAAAGATAGCGTACTTCGATAGGGGCGGGGCGTGACAGCCTGTCACTTATCTGGACCCCATAACTACCACAACAGTAGCGAGGCGTAACAGTATGCATAGTAGGGACAGTACGGAACTATACAACCTGAGCAATCAGAAAAAGGGTATTTGAGCTGGGGCTGCAGGGTGGAACCGGTAGATGAACCTCATCAGCCTCGCCCAGCCGCTTTAACCGGCATTCTGGTGGGTGGCTCGCTTGTAGCGTCC
		</sequence>
    <sequence><taxon idref="Location_3_0_1|30.372448552939826"/>
			GCCTGCCAAAGAGGGTGTCTATGACTGCCTATTAACAGCGGTGGCAACTGTTGTCGAGCCGAAAGAATCCAAATTACTTGCTTTACTCTCAGTGGAGTCATGGCTCTCGACCACATTTTACAGTACTCTAATGATGGGTTTCTCACGTGGCTTCAGGCAACAAACCCAGTTGTTCTACGAGCGCCCAGAAATTGGCATTGCAAGCTGTTTCCATGTCTTCGCCGCAAATGACTCTGGGGCCTCTAACAAACGAACATGCGTCATCATTCGTCTAGGTGAGCCTGCTGCCTCAAATTTCGAAAGAAGTTGATTTATGACTCCTATTTTAATTTCTGGAGGCTAGTTATACGGGGTGTATTATTGGTGGCATCCGCAGGGAGTTAGTTTTTAGCACCCTACCCTACCAGATACTTTATCATGAACAATAGCATACCGCACAGTCATGCCCGTTCGTGTAACCTCGTGATAGCCTTGGTTGTTTACCATGTAGGACTTGGTGGCGGCGTGGTAAGTTGCCTTCTCGAATATCGGCTAGTGTTAGCTTACTCGCCTATGATGATGCCCCCGCATTATTTTCAGCCGTTGTGTCAGAGGTCAACTCATTTGCTGTAAGAGGTAATACACTCACACCGATGCGAAATTTTCGCTATTAAGGTTGAGAGAGTCTTCACTCTGGCCGAACCGCTAACCCTCAGTGATTCATTCCTCAAAGTGCGATAGCGGGGAGTGGCGTCCAGTCCCTGGGTGAAGTCGGATGTGAAGCGCAGTACAAAACGAGCGGGCAGTAGAGTCCATACAGAGGCGCGCCTAAAGCGTACGGACTAGCAGGCCATTAAACTGATGAGCTAACAGGCGTGCTACATAAAGCTCACAGCGGCCTTGGATGTCGGGCGAGCAGCGCTAGCCGCTGAAGTGACGGTTATCGTCAACTGATACATCAGATTCTGAAAAATACGGGAAGGTTCCGCACCCTTGCGACCATCATAATCCCCAGTCCGGGACGTGCTGAGTGACGCACTGAGACGGACCCTTAAGCTAGTGATCAATACCCTCCAGTCACTGCGGGAATGGCGGATTCTATCTTTCGGGTCTATCGGTAAACGTCGGTGAGCATAACGTTTCTTCCTGGTGAGAGATTTCTCGGAATGATTATAGGAATGAGGAGTTTGCACGCAGACAGTCTCCTTTAGAACTCATTACAGTCATGAGAGAATACCAGGGTTAGCCGTTATTGCTGGTGGTATGCCCAGCCGTCTACGGTCGTGCGGCGAAGCAGGAAGTGAGAAAGGGAGCTACCCCGCGGACCGGAACACCTGACTCACTGAACAGATCATACGTCTTGAAAGCAAGTAGTGACGTTTCTGACTTTGAACTGTATCTGGGCGTGGCGCAATCAACGTATGCGCGAAGCACTACGGCATACAAACAGTTCGAATAACGTAGAAACTTTCATTGAGTACAACCCTATATACCTGGAACTCGCTGCGCACAGGTGGGCAGCTCTTGGATGTCAACTGCCGCGAGCGACGGACATGAAACGACGTCCCAGTTAAGAATTTCTGTAAATTCCCTCTAGACGTTCCACACTAGAGTGGTTAAAGGAATACCATATCATCGAACAACGCAATGGACTTACAGTGTCCTCGGACACGAACGTCGAACATAGGTCGTTACTCCCTTATCCAGTTGCCATGATTAGGCAGTGCACTGATCCAAGTGGCACGTTCGGTTTGCAAAATATCGTTTAGAACATATGAGTAATGGACGAAATCGGGGACAATTACTGCCATGGCTGCTATTAGACCGTTCTACATTTTTGGGATGCTCGGTCACTTCGAAGTTAACTTTGCATGCCCTGTCCCCTGTCAATGCAGGACCGTTACCTACAAGTGTTTTGCGTAATGTCCCACATGCGGTCTGTCACCTGTTACCTTCGGCCGCTCTACCGGCTCACTGTCCGGAGCGATCTGCTTTCGTGTTGTCCTAAGCGCTTCTGGCAGGGAACTAATTACTTATAGGCACCTCCGTCCGCCATAACAGTAACGTCCTACCCATGTAGTAGAAAACACGGTTGATGTGACGCTCTCAACGGGAACTGGCGGGGCCCCGCCTATCTGCTGATCATCTCTAGAGGTAAGGGTGAATTGCCTAGACCGGAAGTGCAATACGTTGAGCATCGATCAGTCGGGGGAACTTGTACATCGGCCGTCACGCCGGCCTGGGTAATCTTGCAATTGTGAAATAGTACGAGCTAGGGCATCTGACTCATAACCCACGCACCCCTTAGACTGGGTGACTGGGCCCATGATAGTTCCACCATTGCGCAATGAGGCGCCGTAGGCTCCCCTAACAATAGACTCTGTGCTAAGATATCTATATTTGCTGCGCCGTACAGCACCCAGACGTCCGGATACTGATCGGTGCTTCAAGAGTAGTCCTGCGTGAAACCACCACTTGAAGTTCTTAGCTGTGTCTTCCGAACGAGAGTGGCATAAGTAAGTGTTAATTCCCGATCGCACGATTGGACCTGGACGCGCTCTGATGAAGTTGATGCAGAACACCTCTTAGACGGGAACAAGGTCAACGAATTTGGAAAGCGGAACAGAACGTTTAGGGACGGCATGCGTATAGCCACGATTCATTCCACGTCGGGCTCCGCGTTTTATAACGCCTGAGTCTGCGATACGTATGAGGCGCACACACAAATCGTGCAGGTAACCTCGTCTCCTGCCAGCTCAAGTTTCGTCTTTAGTTAAAGGGGCCCTATCATCTTCATGCACAGATATAATCTCGGGGTAGCTACGTTTACGGCTATATCGTGATAACTGGGACAAGTCACACGTGTCAGACAGGCTGTGTACCAAACTGCGTCACCTTGGGATCTGCTGGCACCATGGCTAATTACGTGGTGCCATCGTTGTTCAGGATATTCAGTCTCGGTGCCCATCCGGCTCAAAAGATCAAATAAACCCTTTAATGATAGACCATGGAGGAACAAGAGGGAGGGAAGGTCATGCATGGTATCTATCAATCCTCGCGTCAGGCTACGATGCCGTATGTTCACAGAAGTAGACTAGGTAATCTGGGGTCAGCGCTAAATCTTTCGTTCTAGCACGTGGTGTGGAACAGCACGTGTTACAAGCTGGTGCGGCGCCTACGTAGTAAAGGTGGGGACTGAGCACAAACACGAGACCGGTGTGGTCTTCATAGACATGGCATTCCACATATTACTGCCGAACCATCTCAGCGGCAAGCTATCCTCATGGTAATCACTAGTTATCTCAAGCCGGCTACTTCACGGTAGATAATGGTCATTCGGACATGTAATCCATTACTCCGTCCGCCCAGGTCGAGAGAGACGGCCTAGCTTCAAAAAGGGTCTAAACTTGCTTATGTATACTCTTACTGGGGGCCTACATTGCCAGGGAGAGTTAATCCCGATCGCGCAGTAAACTAAAAGCTAGATGGACAGGACTCATGTGAGGGAGTTAGATGGTTGGTCACAAAAGTGAATCTTCAGTACTTCCGCCCTAGTCATCTTCTATAATATGTCACATAGGGCGTCCAGACAATGACCGTTATGATACCCAGCCGGTGTCCCGGGACGCAGGTTGCGGTATGGCACTCGCATAACATTAGTCCAGACCCGCTTTTGCATCGGAGAGAAGGCGCCAGTTATATAGCTTTAGGCCAGGATAAGTAGAATAGGCTTGCCGAGTGACATTACACCATCTTCGTGCACTCCTAACTTGGATGCCGGAATTCTACATCCCGAACGCGGTCATCAGATCAGTCATCCGTATCTCACTTATGCAAACCGATGACATACCACACAAACCAAAAAAACCCGCGCGAACGAGCGGTTTCCGGGGGTAAACCCTTGGTAACAATAAATAACCGGAGAGTTTGCACTTTACTCCCCGTCAGGGGCTAAACCCCTCTAACGTAGTCCTATGGCATCCCTCTTCAGTAGTGAAGCTGTTGTCTGTCCTGCCAAAGCTCGACTCCGCGCAAAGGCCTTTTATCTAAACGGTTCTTGACCGGGATTGCTTTCGCAACAATCTGAAGCCGTAACACATCGGCGTAGACGTAGACATCATCTGAGAATGGGGGTGACGTGATAGCAGGCAAAAAAGTCGACACAGAACTCATCACACTACTCTTGCCATCAACAGTAGTTAGTGGCAGGTATAGTACATACTCTTCCAAAGTTGCGCCCGCGTTTAGCAGCAATCGGGGCGAGCCATAAAAAGGTTACTCATCTAGTAGGGCTAGGAATAATGCGGCCATCCTACCGGAGGTCCCCGCACTCTATAAGAGTCTCGGGGTACTTTGGGTCCGTTCTAGCTTGGCCCATTCTTTCTTAGGATGCGAGTCATCATTATTATAAGGCTTACCGTCGACACCGATGCCGAATTAAACCATACTACACAAGCCAGGGTCCTTGCAAGTATCCGGGGGGGGTGAAATAGATGTACCTTACTGACTCCCATGGGCGCTGAGGACGGGGTCACCACCATCCCGCGACCCTATGTGGTCGAGGGCATCGCCGCTCTAATATGGGGGTGTAGTATTAGCCAGTTGCTGTGTCCGTTGACCCCCTTACTAGACGCTTGGTTTGGAATGCGTTAGTGCCTCAGAATGCCCTCGTGGTAATTTCGCTGCAGCATCTTCTCCCCAGTCGCCAGCGACTTATGGGGTCACCTTGGGGTCATAGCTCGTTAGGGTCGCCTGTTTCACAGTCCTTACCCCGTAACGATAACCCTTGGCTGCACATTAGTGTGATAGTGGCAAGTGGGAAGTCACCGTAAAATGTACAGCGTGGAAGGAGGAATGGTTCTAGCGATAGTTGGTACACACCGGCTAAGGACTTAGTCACTCAATCGTGTCCCTTCTGGTGCGGTGCCTAGCACTTGGGCCACTCGGCTTCCGCCTAGACTTCCTATTGCACCCTAGAATTCTCAGGGCCATGTCTCCGAGATCAGCTGGGAAATATCCAGGCGTTGTAGACGCTATTCACAGAAGTAATAGAACGAGGAACGGTCGCGGCGTCGTCATTTCTAGTAATTACGAGCTACTTACGTCGCAGTTTGGCTACCAGACATCGGGAGTTAGAATAGCAACAGAGTTCTTACCATCTACAAGACACTGTAAGTGGCCCTCATTTCACTCAACGATAGACTTATTTAATAGCCGGTACCGACGCCGCTGCCACTCCGCTTGTATTCTGTGGTCGGGCCTATGGACTAGCCAGCCGCGTTTGCAACATGCACTATGTATCGTCAAGAATGTAATACCATAGCACAACGTGCCCTCATCGTTGAGTCACTGATCTGGACACTCGCCGCGGACGACGACATTATATTTATGAAAGTTTATACGTGCGAGAGATCACTCTTTGACCTGTTGGCATGGCATCAGGGATGCGCTATAGCCGTGCTGATCAGCGGGTGAACCGAGTGGCGCGCACATCCTATTGGGCATAGTACTCATTTCATTTGCTGGCGGAATACCAGATTATCCCGAATGGCTGACTGGGAGCACGGCTGCCTATCCCAACACAAGGTTCAGGGCCGGTCGTGGTACGAGTGGCATAGTCACGGTACCAACAGACGTACAGCTACAGACTAGTTAGGCCTACAACTTTCGGCTCTTGCGTGCTTGATTAGAGGTCCTCACTCCACAAGTCCGCGTCGACATGCTGATAGGACCTTCTAACTAGCGGTGATGCGATCCACAACGTATGGGGGATAACTTGGGACGGTACGATTTGGCCAGAGGTCAAATGCGTAGGACAGTACGTACGTAGTACCCTTCACACTGGAAGTCACCCTTTGCTAACCCTTAGCCAGCCACCGACATTTAAGTACAATCGGATAGAAAGAGTTGTAGAGCAGGAACTATAGCGAAATGGGAGTAATGTAAACCCGGGGGTATCGGCCCGGTATCGAGGGATATGAATTCCCTAATTTCATCCGCCAGTGACGTCTCTAAGGCTGCTGACGCCCGCATCATCTTTTGTGCTTCCTGCCGAGCACCTTCAGCAGGCTTAACTGAGGGAACCATGAAGGGTGTCATAGCGCTCTGGTGCACTGGATGAGGTCCCCGTCTAGTACCAGTGAGACCCCCCTTGTAGCTCGTTCTGCGTTTTTCACGCAAGAGATGGAGTTATCAAACAGTCATCCGGAGTCTCCAAAAACGCTATATCCCCTTAGAGCAGATAGACGCAATTTACTCGTCAGTCTCGGAACACCGTTCGAGGTCTGTTACTGCGTCACTAGTTTCCAAAGCCATAGCCAAATGGATCGGGCTCTATGGCTGCCCCAGTGGGGGCACTGTGTTATAAGCTAGCCACTATATATCCGGCGGTTGCATCCATTCCTCCATTGGTGAGCCCCAAATTGTATTATAGGCTAAGCAGGCCGAACGCCCCCGTTCTACAAGCAATGATGTGCCGGACTTTTGCGGTGCCCGTGCGCGGATGCGAACATTATGGCCGTTTCAGGACAAATAAGTGAGCGTCAGCGGTTGGCGACATGGTTACTGCCTGAGAGATATGCCTACTTCCGCGGATGACCCGAGTGAACGGGATCCGTGGGCGCGACAATCGATTCTCCACAAGTAACATTTCTTACTATCAGAGTGTGACGTTACCCGCCTAGGACCGCAATACGTCATTCCTTTGCAAACCAAAGAAAATAGTGCAGACTCTGCCGAGAAACGCGCTCTGCCTCGGATGCAAATATAAATAAGACTAGTGCATCCCCCTTGATAAAACCAGCGAGCTATGCGTCGTAAGATAGCCCATTTTCGACGCTTTCTACGCTGCTTTGCTCCAATCTGATGCGTACGACTACTTAACCTGTAGGCCTACGTTGGATCTCTACACACGACCCCTGACTATGTCTGAACAAGACTTGCCCAGATGTACGATTCGCTTACTAATTCCCCTCGGTGTGTCGCTCGCCGGTATCCAGCATCTCTATCAAACAGCCGCGTCATCTGGAACCCGGGGTTCTTCTTGATGAGAGCCCCACGTCCACTATAAGTACTGCTGGGGCGTTGAATTCCGGAACAAGAGGGATAACTGAATCGTTGCGCCCGGCTCGATAGGGAAACATCGCCATCCAAATCACGAATAAAAAGAAGACCGTCAATCAGTGCCTGATTTTCTCTATCCATCACCGAATGACATGCGTTTGTAGTACCACATTTCGTATAGTAATTGGTCCTACACGCAAGTTGCTCCAAATCTCCATCACGTTGCAACACCAATAATGACCATACATAGCGAAATAGAGGAGGATTCGGGACGGGTCTACGCCTCCTCACTCTATTGTGCCTTTGATATTGTGTGCGTCAACCTTAGGCGCATGGCATGAAACGGGGTATTATGCGGGTACAGGTTAATTCTGCTTCAGTTCCGTGTGGCTCTTAGCCGTACATGCATCCGATTCAACCTCAATTAGAGCCTACCGACAGAAGCGGAGAAGGCTACGCGTCATTCTGCTCCCTGATTGGAATTTCGGCGCAAGCTTTACGTAAGCTCCATACACTCACCTGCTATCGAGGCAACGTCACGACGCTCGTATCCTACTTCTTCCTACTTGAAACGGCACCCAGCGGCATACCCGTGGCGGCCTTCTGCGTCGTCACGTCAATGGCCCCTGTCAATCATTATACGCCTCCGAATGTCCCTTGCCGCGGTCTACGTATAGCCCTAAAACATTCGTAGCTGTCGATTGCCGGCTAGGTGCTGTTGCTGTTGACTGGACGGTATGTTACTTAGGCCCGGTCGGATTCTGTCGCGTCCTGTTTCGGACGCTTGACAATCACAACTCCTTCTGGGACCGCCCCAGCGTGGCTCTTATACTAGCTACAGAAATATAATGGCGGGGAAACGGGAGCAGCAGCAGATCTAAATGCATGACGAGGCATATCCTTCTCGTAGTACGACGGAACGAGGGCATGACTATTGTGCTTTGCCATAGCATGTCCCTACTGTGTTCGAGCTCCGGACAGAAATGTTAAGCACCAAGGGTTCGATACCACAATGAGCTTAGGGGTTCATCAGAGCTTCTATGCGTCGGTGACGAACGTTCCTTCGTGGCTGTCGTGCACCCTGAGTTATTTCCATCGGCTTCAGGAGCGACCAGATGTCAGAGACGTGTAGGCAGAACACATGCTCGTGGAACGGGAAAAATTATCACTTCGCTGGTTGAAGGATGAATACTCTGACACTTTATCTAGCCTGCTAAGTGTGGGAGCTAAGGTCGTTGCTTATGACTAGACGGCTTTGCCTTTAATCACCTTCTGTCAACAGAGGACTGATACGTAGGCGCCACCACGGCGATTTAGGTTCCCTAAGAATGTGCCAGCATTTCTGACGATTATATGTGCGGGCCGTGTGCGCCTGGCCCTACTGCAAGATTCGTTTGCGCGAGGAATAGGTGTCGAACTTTAAGGGTGGCGTATACCCGATACAAACCGCGGCACCAGCAAAGCTTTTGACAAATTGGCCTATCGCAGTGTAACGCGGGCTGTCGCTGGCTGAGTTTTAGTATGAGAGCACTTAGGCGCCCGAACACCTACCTTCTACGGCAAACTAGTGCGGTTCCCCCAGATAACAGACTGTACAAGATCGCAGATCATATGATCCATCGCAACTACCGCAAGCCCGGGTTCAGTCAGACGCAAAGATGTACTTAAGTACGACTCGGAATTTATCGCATGATGAGAGAACTACCTTTGCCAGTTGGGTACGGTGTCATCGAAAAGCCCTTCAGAGACCACGTCGTGTTCTCTTTCCTATAGCCTAGGCTTCGGGGCTGAAGGGGACATTATTCAGTGCGACAGGATTACGATTGCCATGTGCACGGTAGGTTGAATGTGTTTATTTCATAATACCCTTAAATTACGATCGGCCGGACTGCTTAACGAAGCGAGGAACCACCTCCCTTACTTTGCTAATGCAGCATCCTTTCAGGGCGACCCATGGCAGACAGAAGCAGACGGTGAGCAGACGGACGGGGATGTTCTCAGCAATTAGGGAAATCGGACCCACCCTGCCTTTAAGGAGCAGCACATGAGAGTCTGGTTGTATCGGAGCAACAACCTGCTACAAAGCTTAGTGAGAGTACACTCCCTTCTCGCAGTTCTTTTTGCCGGCGGCGAGAATTTGTTCCCGCCCTAGTCCTTAGCGGTACTTGTGGCGGAACTAGTGTGACGAAAGTCTCACAGTCGGACATAATATTTTTGGTTCGGAAATTGAGTGAGGGGCACTTATATGAAGTTCACTCTGGCCATTCTCGGGTGCCGTGAAATAGGTGAAACGCTAATTACAATGATATACTATGTTGCTTCCCGATGCCCGTAGCCTTCAATGTCCTGCGATTGCAGGGCGCGGATCGAGGGGTAAAACCAATGTTCTGATTGACTTTATACGAGCACACCAGGACCACAAGTGGGATCCCCGATTTTGCTATAGAAATGTTTTATAGGCTCGGGCGCACAATGATTGGGCAATACTAAGCCTGAGGTCATTGTCCTTTCTCGGTGGCCGCGATTCAAAATGGCGGACCTTGTCAAAAACTTATTTGGTATTATCCATATGCAGGGCGAGACCGAGAGTCGGACACTTTTTTAAAAGTGGTTTCTTCTTTCATGCCAGTGCTTATGTGCTGCTGCGAGTGTTGGATCTCAGTATTACCTGCGCTTAAAACAAGTTCAGAGCAAGCCACTCCCCACGAGCCCTAGGGTCAACCGTGCTAGGCCAAACCAAAAAGCAGGTATGCGGTAAGCGCCTTACAAGGTAGTACATTGGGACTATTAGAACCTTCAAATATTTCAGAAAGTGAATGGGGGTCGCCTCCCGGTCCTACCGCGTTCATCAGACCAACGTGAGTCTCCCGATTAGGTTCCCGAAGGTTTGATCACCGTGCGGGTTTATCTATATTCAGGCTAGTGTATCGGGGAGTCCGAAAAGTGCACCGCCGCACGCACGGACTTAGAAATTTGGACTGGCTGAAAATCTTTCTTTTGTGAAAGTCTCACCGAGAATTACGCTTGCACTAATCGGCGGAAATGCTACTGCGCCCATCGTCGGCTTCGGGTCATCGTGGACATGAATCAGGACGATAGCGGTAACCTTAAGACTGTAACCTGATGTGCGTTAGCTGAATGGCCGAGCCCCGGCTTTCAGAGCGTCTTGATGTAGGTCGCACTAACACCGCTTGAAGGACTTTACCTTCCCGGCATAGTGCTAGGATCAAGCAGGGGGCCACGTTACGAAATGACCTAAGGTGGCATGAAACGTTGTTTATTTTACCTTGCTAAAGTAGTCGAGAAGCTGTCCCTGATCAAACATGTGAATCCTGCTGGGTATACACCACCGGATATCTCGTGACCTGGCCCCTACACACTATACATCCGGTCGCGACAACGTCGCTTTTGGTGAAAAGCACGGGCGTGACAGCCGCGGAAGCAACGCCCACATGGGTCAAGTCAGGCCCTGCACATACAGCCATTGGTTTCCTGTCAGTCGCGGGCGAACTCAGTCAGTCTTTATAGCGGTCAATAGTTCGTAAATCGGAGAACCGGAAGAAAACATTCGACGGCTGGGACGTTCTGTCGGCGGGGACCGTTGTGCCTAAGAGTTAGTAATGACTTTCAGCTTCCGTTCAAGTCGGACTAGTCTATGAAAGGCGGTCATCCATTTTGCCTTCATGGAAGCAAAGATGCAAATATGTAATGTCCGAGCCACGTTCTTCAACCACCCGTTTGGCCTCAATCCATGGGAAGCGAGAGGTGTCATGCTAACAACGAGTACGTTCAGCGGCTGTCAGTGCAGAGCCTTAGTAGTGTGGAGCGCAGCGTGGTCCCCAGGGATTATTCGTGGAATCTGACGATGCTTTGGTTGAACACCAGTCTCAGCGAAACTTTGGGGACCCAGTAATCAGTGACGGGTGAGAGTTTAGATCATGGACCCTGAGTCCCGTCGCGGGATCTTTTACTGGGCTTCTTGAAGTAGAGTAACTCTGCTCCGTGTTCTACCTCCAGCGAGAAAGAACAAGGTCACCGCTGTACGGCACACGGACAGAGCTCCCTAAATGCACAATCGGTGGGAGGAGATTGAGTCGTAAAGGCTCACGTGGATAGACGTTGTCGGGTACAGACAATTCGTCCCTGGTGTTATTCAGCATTGAGTAGCCTACGTATAAAGAACGTGCTATTGTCCGCGCCACGGGAAGCGCCAGGCGCATTGACATAATCAAAGGTGTTGTCTCAACCCGTTACTCGATCCGTGCCTACAAACGTCCTCCCGCGCGCAAGTGAAATCGGAAACGTCCCTTAACTTACGTGCCTATTCAGATTGGAGACTTGTCGCAGACTCAGTGGGACTCGAACGGAGGCCACAAGTAGCAACTGCCTATTACATATTCGCTAGAGAGTCCGTCGGCGCTAGAAAACGTTTGTGACCCTGTCGGCATCCATGAAGTATAGACTGGGTTAGCCAAAGGGTGCCCAGACGGATTAGCGGAGGATTAGTTTTTATTCGGGTGAAGATTTCCTCGCCGCCTAATATGTTTAATCTTACTAATTCAAAATTTGATTGAAGTGTGTCGGTCTCCTTCGGAACACGTGCGTTGTCTCGATATGGCGCGGATAAACTCGCAGGACCGCGATGCTGCCTACCAATATGGCTGCAGGGACGTACGCGAATATGTCCGTATAGTTATTTTATTTTTAGCACTGAGTCAGGTACTGAGCCCTAGGGGCAGTGACGCTCTTGTTGTCATCTCTAAGAAGGATGCCTTGGGACACCAAGGGCGCGTGGTCAAGGTCAATGTTAGGGATATATGCCTTACTAAGCGACATCCGAAATCCTCTCACGCAAAGTGTTAACATATGTCTGTAACGGCGAGAACGTGTGCATTCTTGCTAGCGCCGTATAGAATTCGCTGTGCCTGACAAGCCACCCACGAACGCCTCCTCGCTACGCAGGCTGCGTTGTATCAATGCTTGTATATGCACGTCGTCCGGGTTACAGCGGGTTAGAGCGCGCCTCAACGCGGCGGCTTCGAGATAAACCCCATTGTCCGGGACCCCCCAAGGTTGCGCACTTGTGGAGTTGCCAGGGCCCACGTAAGAGCTATTAGAGGAAGCCGAACACTTAGACCTGGTTTTACCGAGCGTGCCTCTGGTGTAGTGCGGACTTTACGTGGGCATTTACCGTCGCTGTATAATCTGCCCACTGACCGCGGTTCACTACGCTTGCGCGTCGAGCAGTCGGAGAGTTGTTGAACCGACGAGTACACTCTGGTTTTCGGAATATTGCCTATAATGCTGTAGGCAGCAGAAGCTCTATTAACCACTCCCATACGACTATGTGGGTTTAGTGTAGTTTCATACGGGCGACGTATATCTAGGCCCGGGTATGCATTAGCGTAGTCTTAAATTGGGAACTGAGTTCGGTGTACGTACGCTCGGGCGGGAGAACAGTTTTCCTTATATCTTTGGTTTTGAGAACGAATCATGAGGCACGAATGATGTTAGGATATCGTCAGAGACTCCACCCTAACACACCCCAGGGGCAGATGCTCGCCAAACCTAAGGAAACCCGGCGTTAAGATTCAGGAGTGTCAAACTCGCACACCCGCCAGGCACTGCCGCCGTACGTGGAGGACTAGCCTATCCCACTGCAAGCTCCTTGGTTCGCGTACCTACGCTCGGAAGGAAGCTCAAAAACGACAGCTTTGTAAGTACGTATACTCCTCTGGCTATCTCGAGGATTCTCCACGACCTCGGTATGCTCCCAAACGGCCAACAAGACTTCCCAGGACAGCCAGCCCAGCAATAGGGGGACTGAATTCTTGGACAACGATTTGGTATATTACAATGGACAATTTGAGTTACTAGGACTCCAACTAACAAATCGTATTTGCACTTGCCTTCCATGAGAGTCTACCAAACACTCAATAGACTATAACACTAAATATAACAAGGACACCACCTTGTCAATGTTGTGGTGAAACAAGCCTTCTAAAACGTGGGGCCTCGCCCAGATACATAATTGCCTTTATACGGTCGTGTCACTGACTGTAGAATGTTGATGGCTATCAAAATATCCATGTTAAGGGCGCCACGGAGCGCCGGATTGTGCGACATCTCCCAGTCGCAATCACGACAACGTTGAGGCAAAGAACCTCTCTTAAAACATCCAATCACAATCATAAGAACTTGAGGAGTAGGATCTAGGCGGGGAGTTTACGGGGCACACATATTGTCTCGACCCCTTTCAGATATGTACAGACAGTGTGATGTCGTATAGCCGCTGGCTCAGTTCTCTTAAGCGACTTCAGTCGCCATACGTAGTTGCACCAGTACAGTGTGCGCAAACGCCCGGACGCGTGGTTCTGACATTATCTCCTCGGACGTCCGGGTCCAGTTATTTATATAGATTATCACGCGGTGTTCTCAGCTGTCATTGCGTTGTGTCGATTGCTGAATCAAGTTATTGTATCGAGGGGTTTTCGGAGTCACCGGGTGACTAGCGCCAGCACTCGGGTTGCTGCTAGTACCAAGAAGGACGGCTTAACTGCCCATGCGGGGACTAGACTTTATGCTCTAAGGTACCCGGGAGTGGTTGCTTGAAACGTTCTACAATAAGATCGTCAATAGCAGCAAATCGTGACATACTAGTGATACGGTTCTTACTACGAGGGCATCGCGGTCGCATAAGTCGTTTCGAGCACAAAGATAGCGTACTTCGATAGGGGCGGGGCGTGACAGCCTGTCACTTATCTGGACCCCACAACTACCACAACAGTAGCGAGGCGTAACAGTATGCATAGTAGGGACAGTACGGAACTATACAACCTGAGCAATCAGAAAAAGGGTATTTGAGCTGGGGCTGCAGGGTGGAGCCGGTACATGAACCTCATCAGCCTCGCCCAGCCGCTTTAACCGGCATTCTGGTGGGTGGCTCGCTTGTAGCGTCC
		</sequence>
    <sequence><taxon idref="Location_3_0_0|38.077330284269046"/>
			GCCTGCCAAAGAGGGTGTCTATGACTGCCTATTAACAGCGGTGGCAACTGTTGTCGAGCCGAAAGAATCCAAATTACTTGCTTTACTCTCAGTGGAGTCATGGCTCTCGACCACATTTTACAGTACTCTAATGATGGGTTTCTCACGTGGCTTCAGGCAACAAACCCAGTTGTTCTACGAGCGCCCAGAAATTGGCATTGCAAGCTGTTTCCATGTCTTCGCCGGAAATGACTCTGGGGCCTCTAACAAACGAACATGCGTCATCATTCGTCTAGGTGAGCCTGCTGCCTCAAATTTCGAAAGAAGTTGATTTATGACTCCTATTTTAATTTCTGGAGGCTAGTTATACGGGGTGTATTATTGGTGGCATCCGCAGGGAGTTAGTTTTTAGCACCCTACCCTACCAGATACTTTATCATGAACAATAGCATACCGCACAGTCATGCCCGTTCGTGTAACCTCGTGATAGCCTTGGTTGTTTACCATGTAGGACTTGGTGGCGGCGTGGTAAGTTGCCTTCTCGAATATCGGCTAGTGTTAGCTTACTCGCCTATGATGATGCCCCCGCATTATCTTCAGCCGTTGTGTCAGAGGTCAACTCAATTGCTGTAAGAGGTAATACACTCACACCGATGCGAAATTTTCGCTATTAAGGTTGAGAGAGTCTTCACTCTGGCCGAACCGCTAACCCTCAGTGATTCCTTCCTCAAAGTGCGATAGCGGGGAGTGGCGTCCAGTCCCTGGGTGAAGTCGGGTGTGAAGCGCAGTACAAAACGAGCGGGCAGTAGAGTCCATACAGAGGCGCGCCTAAAGCGTACGGACTAGCAGGCCATTAAACTGATGAGCTAACAGGCGTGCTACATAAAGCTCACAGCGGCCTTGAATGTCGGGCGAGCAGCGCTAGCCGCTGAAGTGACGGTTATCGTCAACTGATACATCAGAGTCTGAAAAATACGGGAAGGTTCCGCACCCTTGCGACCATCATAATCCCCAGTCCGGGACGTGCTGAGTGACGCACTGAGACGGACCCTTAAGCTAGTGATCAATACCCTCCAGTCACTGCGGGAATGGCGGATTCTATCTTTCGGGTCTATCGGTAAACGTCGGTGAGCATAACGTTTCTTCCTGGTGAGAGATTTCTCGGAATGATTATAGGAATGAGGAGTTTGCACGCAGATAGTCTCCTTTAGAACTCATTACAGTCATGAGAGAATTCCAGCGTTAACCGTTATTGCTGGTGGTATGCCCAGCCGTCTACGGTCGTGCGGCGAAGCAGGAAGTGAGAAAGGGAGCTACCCCGCGGACCGGAACACCTGACTCACTGAACAGATCATACGTCTTGAAAGCAAGTAGTGACGTTTCTGACTTTGAACTGTATCTGGGCGTGGCGCAATCAACGTATGCGCGAAGCACTACGGCATACAAACAGTTCGAATAACGTAGAAACTTTCATTGAGTACAACCCTATATACCTGGAACTCGCTGCGCACAGGTGGGGAGCTCTTGGATGTCAACTGCCGCGAGCGACGGACATGAAACGACGTCCCAGTTAAGAATTTCTGTAAATTCCCTCTAGACGTTCCACACTAGAGTGGTTAAAGGAATACCATACCATCGAACAACGCAATGGACTTACAGTGTCCTCGGACACGAACGTCGAACATAGGTCGTTACTCCCTTATCCAGTTGCCATGATTAGGCAGTGCACTGATCCAAGTGGCACGTTCGGTTTGCAAAATATCGTTTAGAACATATGAGTAATGGACGAAATCGGGGACAATTACTGCCATGGCTGCTATTAGACAGTTCTACATTTTTGGGATGCTCGGTCACTTCGAAGTTAACTTTGCATGCCCTGTCCCCTGTCAATGCAGGACCGTTACCTACAAGTGTTTTGCGTAATGTCCCACATGCGGTCTGTCACCTGTTACCTTCGGCCGCTCTACCGGCTCACCGTCCGGAGCGATCTGCTTTCGTGTTGTCCTAAGCGCTTCTGGCAGGGAACTAATTACTTATAGGCACCTCCGTCCGCCATAACAGTAACGTCCTACCCATGTAGTAGAAAACACGGTTGATGTGACGCTCTCAACGGGAACTGGCCGGGCCCCGCCTATCTGCTGATCATCTCTAGAGGTAAGGGTGAATCGCCTAGACCGGAAGTGCGATACGTTGAGCATCGATCAGTCGGGGGAACTTGTACATCGGCCGTCACGCCGGCCTGGGTAATCTTGCAATTGTGAAATAGTACGAGCTAGGGCATCTGACTCATAACCCACGCACCCCTTAGGCTGGGTGACTGGGCCCATGATAGTTCCACCATTGCGCAATGAGGCGCCGTAGGCTCCCCTAACAATAGAATCTGTGCTAAGATATCTATATTTGCTGCGCCGTACAGCACCCAGACGTCCGGATACTGATCGGTGCTTCAAGAGTAGTCCTGCGTGAAACCACCACTTGAAGTTCTTAGCTGTGTCTTCCGAACGAGAGTGGCATAAGTAAGTGTTAATTCCCGATCGCACGATTGGACCTGGACGCGCTCTGATGAAGTTGATGCAGAACACCTCTTAGACGGGAACAAGGTCAACGAATTTGGAAAGCGGAACAGAACGTTTAGGGACGGCATGCGTATAGCCACGATTCATTCCACGTCGGGCTCCGCGTTTTATAACGCCTGAGTCTGCGATACGTATGAGGCGCACACACAAATCGTGCAGGTAACCTCGTCTCCTGCCAGCTCAAGTTTCGTCTTTAGTTAAAGGGGCCCTATCATCTTCATGCACAGATATAATCTCGGGGTAGCTACGTTTACGGCTATATCCTGATAACTGGGACAAGTCACACGTGTCAGACAGGCTGTGTACCAAACTGCGTCACCTTGGGATCTGCTGGCACCATGGCTAATTACGTGGTGCCATCGTTGTTCAGGATATTCAGTCTCGGTGCCCATCCGGCTCAAAAGATCAAATAAACCCTTTAATGATAGACCATGGAGGAACAAGAGGGAGGGAAGGTCATGCATGGTATCTATCAATCCTCGCGTCAGACTACGATGCCGTATGTTCACAGAAGTAGACTAGGTAATCTGGGGTCAGCGCTAAATCTTTCGTTCTAGCACGTGGTGTGGAACAGCACGTGTTACAAGCTGGTGCGGCGCCTACGTAGTAAAGGTGGGGACTGAGCACAAACACGAGACCGGTGTGGTCTTCATAGACATGGCATTCCACATATTACTGCCGAACCATCTCAGCGGCAAGCTATCCTCATGGTAATCACTAGTTATCTCAAGCCGGCTACTCCACGGTAGATAATGGTCATTCGGACATGTAATCCATTACTCCGTCCGCCCAGGTCGAGAGAGACGGCCTAGCTTCAAAAAGGGTCTAAACTTGCTTATGTATACTCTTACTGGGGGCCTACATTGCCCGGGAGAGTTAATCCCGATCGCGCAGTAAACTAAAAGCTAGATGGACAGGACTCATGTGAGGGAGTTAGATGGTTGGTCACAGAAGTGAATCTTCAGTACTTCCGCCCTAGTCATCTTCTATAATATGTCACATAGGGCGTCCAGACAATGACCGTTATGATACCCAGCCGGTGTCCCGGGACGCAGGTTGCGGTATGGCACTCGCATAACATTAGTCCAGACCCGCTTTTGCATCGGAGAGAAGGCGCCAGTTATATAGCTTTAGGCCAGGATAAGTAGAATAGGCTTGCCGAGTGACATTACACCATCTTCGTGCACTCCTAACTTGGATGCCGGAATTCTACATCCCGAACGCGGTCATCAGATCAGTCATCCGTATCTCACTTATGCAAACCGATGACATACCACACAAACCAAAAAAACCCGCGCGAACGAGCGGTTTCCGGGGGTAAACCCTTGGTAACAATAAATAACCGGAGAGTTTGCACTTTACTCCCCGTCAGGGGCTAAACCCCTCTAACGTAGTCCTATGGCATCCCTCTTCAGTAGTGAAGCTGTTGTCTGTCCTGCCAAAGCTCGACTCCGCGCAAAGGCCTTTTATCTAAACGGTTCTTGACCGGGATTGCTTTCGCAACAATCTGAAGCCGTAACACATCGGCGTAGACGTAGACATCATCTGAGAATGGGGGTGACGTGATAGCAGGCAAAAAAGTCGACACAGAACTCATCACACTACTCTTGCCATCAACAGTAGTTAGTGGCAGGTATAGTACATACTCTTCCAAAGTTGCGCCCGCGTTTAGCAGCAACCGGGGCGAGCCATAAAAAGGTTACTCATCTAGTAGGGCTAGGAATAATGCGGCCATCCTATCGGAGGTCCCCGCACTCTCTAAGAGTCTCGGGGTACTTTGGGTCCGTTCTAGCTTGGCCCATTCTTTCTTAGGATGCGAGTCATCATTATTATAAGGCTTACCGTCGACACCGATGCCGAATTAAACCATACTACACAAGCCAGGGTCCTTGCAAGTATCCGGGGGGGGTGAAATAGATGTACCTTACTGACTCCCATGGGCGCTGAGGACGGGGTCACCACCATCCCGCGACCCTATGTGGTCGAGGGCATCGCCGCTCTAATATGGGGGTGTAGTATTAGCCAGTTGCTGTGTCCGTTGACCCCCTTACTAGACGCTTGGTTTGGAATGCGTTAGTCCCTCAGAATGCCCTCGTGGTAATTTCGCTGCAGCATCTGCTCCCCAGTCGCCAGCGACTTATGGGGTCACCTTGGGGTCATAGCTCGTTAGGGTCGCCTGTTTCACAGTCCTTACTCCGTAACGATAACCCTTGGCTGCACATTAGTGTGATAGTGGCAAGTGGGAAGTCACCGTAAAATGTACAGCGTGGAAGGAGGAATGGTTCTAGCGATAGTTGGTACACACCGGCTAAGGACTTAGTCACTCAATCGTGTCCCTTCTGGTGCGGTGCCTAGCACTTGGGCCACTCGGCTTCCGCCTAGACTTCCTATTGCACCCTAGAATTCTCAGGGCCATGTCTCCGAGATCAGCTGGGAAATATCCAGGCGTTGTAGACGCTATTCACAGAAGTAATAGAACGAGGAACGGTCGCGGCGTCGTCATTTCTAGTAATTACGAGCTACTTACGTCGCAATTTGGCTACCAGACATCGGGAGTTAGAATAGCAACAGAGTTCTTACCATCTACAAGACACTGTAAGTGGCCCTCATGTCACTCAACGATAGACTTATTTAATAGCCGGTACCGACGCCGCTGCCACTCCGCTTGTATTCTGTGGTCGGGCCTATGGACTAGCCAGCCGCGTTTGCAACATGCACTATGTATCGTCAAGAATGTAATACCATAGCACAACGTGCCCTCATCGTTGAGTCACTGATCCGGACACTCGCCGCGGACGACGACATTATATATATGAAAGTTTATACGTGCGAGAGATCACTCTTTGACCTGTTGGCATGGCATCAGGGATGCGCTATAGCCGTGCTGATCAGCGGGTGAACCGAGTGGCGCGCACATCCTATTGGGCATAGTACTCATTTCATTTGCTGGCGGAATACCAGATTATCCCGAATGGCTGACTGGGAGCACGGCTGCCTAGCCCAACACAAGGTTCAGGGCCGGTCGTGGTACGAGTGGCATAGTCACGGTACCAACAGACGTACAGCTATAGACTAGTTAGGCCTACGAGTTTCGGCTCTGGCGTGCTTGATTAGAGGTCCTCACTCCACAAGTCCGCGTCGACATGCTGATAGGACCTTCTAACTAGCGGTGATGTGATCCACAACGTATGGGGGATAACTTGGGACGGTACGATTTGGCCAGAGGTCAAATGCGTAGGACAGTACGTACGTAGTACCCTTCACACTGGAAGTCACCCTTTGTTAACCCTTAGCCAGCCACCGACATTTAAGTACAATCGGATAGAAAGAGTTGTAGAGCAGGAACTATAGCGAAATGGGAGTAATGTAAACCCGGGGGTATCGGCCCGGTATCGAGGGATATGAATACCCTAATTTCATCCGCCAGTGACGTCCCTAAAGCTGCTGACGCCCGCATCATCTTTTGTGCTTCCTGCCGAGCACCTTCAGCAGGCTTAACTGAGGGAACCATGAAGGGTGTCATAGCGCTCTGGTGCACTGGATGAGGTCCCCGTCTAGTACCAGTGAGACCCCCCTTGTAGCTCGTTCTGCGTTTTTCACGCAAGAGATGGAGTTATCAAACAGTCATCCGGAGTCTCCAAAAACGCTATATCCCCTTAGAGCAGATAGACGCAATTTACTCGTCAGTCTCGGAACACCGTTCGAGGTCTGTTACTGCGTGACTAGTTTCCAAAGCCATAGCCAAATGGATCGGGCTCTATGGCTGCCCCAGTGGGGGAACTGTGTTATAAGCTAGCCACTATATATCCGGCGGTTGCATCCATTCCTCCATTGGTGAGCCCCAAATTGCATTATAGGCTAAGCAGGCCGAACGCCCCCGTTCTACAAGCAATGATGTGCCGGACTTTTGCGGTGCCGGTGCGCGGATGCGAACATTATGGCCGTTTCAGGACAAATAAGTGAGCGTCAGCGGTTGGCGACATGGTTACTGCCTGAAAGATATGCCTACTTCCGCGGATGACCCGAGCGAACGGGATCCGTGGGCGCGACAATCGATTCTCCACAAGTAACATTTCTTACTATCAGAGTGTGACGTTACCCGCCTAGGACCGCAATACGTCATTCCTTTGCAAACCAAAGAAAATAGTGCAGACTCTGCCGAGAAACGCGCTCTGCCTCGGATGCAAATATAAATAAGACTAGTGCATCCCCCTTGATAAAACCAGCGAGCTATGTGTCGTAAGATAGCCCATTTTCGACGCTTTCTACGCTGCTTTGCTCCAATCTGATGCGTACGACTACTTAACCTGTAGGCCTACGTTGGATCTCTACACACGACCCCTGACTATGTCTAAACAAGACTTGCCCAGATGTACGATTCGCTTACTAATTCCCCTCGGTGTGTCGCTCGCCGGTATCCAGCATATCTATCAAACAGCCGCGTCATCTGGGACCCGGGGTTCTTCCTGATGAGAGCCCCACGTCCACTATAAGTACTGCTGGGGCGTTGAATTCCGGAACAAGAGGGATAACTGAATCGTTGCGCCCGGCTCGATAGGGAAACATCGCCATCCAAATCACGTATAAAAAGAAGACCGTCAATCAGTGCCTGATTTTCTCTATCCATCACCGAATGATATGCGTTTGTAGTACCACATTTCGTATAGTAATTGGTCCTACACGCAAGTTGCTCCAAATCTCCATCACGTTGCAACCCCAATAATGACCATACATAGCGAAATAGAGGAGGATTCGGGACGGGTCTACGCCTCCTCACTCTATTGTGCCTTTGATATTGTGTGCGTCAACCTTAGGCGCATGGCATGAAACGGGGTATTATGCGGGTACAGGTTAATTCTGCTTCAGTTCCGTGTGGCTCTTAGCCGTACATGCATCCGATTCAACCTCAATTAGAGCCTACCGACAGAAGCGGAGAAGGCTACGCGTCATTCTGCTCCCTGATTGGAATTTCGGCGCAAGCTTTACGTAAGCTCCATGCACTCACCTGCTATCGAGGCAACGTCACGACGCTCGTATCCTACTTCTTCCTACTTGAAACGGCACCCAGCGGCATACCCGTGGCGGCCTTCTGCGTCGTCACGTCAATGGCCCCTGTCAATCATTATACGCCTCCGAATGTCCCTTGCCGCGGTCTACGTATAGCCCTAAAACATTCGTAGCTGTCGATTGCCGGCTAGGTGCTGTTGCTGTTGACTGGACGGTATGTTACTTAGGCCCGGTCGGATTCTGTCGCGTCCTGTTTCGGACGCTTGATAATCACAACTCCTTCTGGGACCGCCCCAGCGTGGCCCTTATACTAGCTACAGAAATATAATGGCGGGGAAACGGGAGCAGCAGCAGATCTAAATGCATGACGAGGCATATCCTTCTCGTAGTAAGACGGAACGAGGGCATGACTATTGTGCTTTGCCATAGCATGTCCCTACTGTGTTCGAGCTCCGGACAGAAATGTTAAGCACCAAGGGTCCGATACCACAATGAGCTTAGGGGTTCATGAGAGCTTCTATGCGTCGGTCACGAACGTTCCTTCGTGGCTGTCGTGCACCCTGAGTTATTTCCATCGGCTTCAGGAGCGACCAGATGTCAGAGACGTGTAGGCAGAACACATGCTCGTGGAAAGGGAAAAACTATCACTTCGCTGGTTGAAGGATGAATACTCTGACATTTTATCTAGCCTGCTAAGTGTGGGAGCTAAGGTCGTTGCTTATGACTAGACGGCTTTGCCGTTAATCACCTTCTGTCAACAGAGGACTGATACGTAGGCGCCACCACGGCGATTTAGGTTCCCTAAGAATGTGCCAGCATTTCTGACGATTATATGTGCGAGCCGTGTGCGCCTGGCCCTACTGCAAGATTCGTTTGCGCGAGGAATAGGTGTCGAACTTTAAGGGTGGCGTATACCCGATACAAACCGCGGCACCAGCAAAGCTTTTGACAAATTGGCCTATCGCAGTGTGACGCGGGCTGTCGCTGGCTGAGTTTTAGTATGAGAGCACTTAGGCGCCCGAACACCTACCTTCTACGGCAAACTAGTGCGGTTCCCCCAGATAACAGACTGTACAAGATCGCAGATCATATGATCCATCGCAACTACCGCAAGCCCGGGTTCAGTCAGACGCAAAGATGTACTTAAGTACGACTCGGAATTTATCGCATGACGAGAGAACTACCTTTGCCAGTTGGGTACGGTGTCATCGAAAAGCCCTTCAGAGACCACGTCGTGTTCTCTTTCCTATAGCCTAGGCTTCGGGGCTGAAGGGGACATTATTCAGTGCGACAGGATTACGTTTGCCATGTGCACGGTAGGTTGAATGTGTTTATTTCATAATACCCTTAAATTACGATCGGCCGGACTGCTTAACGAAGCGAGGAACCACCTCCCTTACTTTGCTAATGCGGCATCCTTTCAGGGCGACCCATGGCAGACAGAAGCAGACGGTGAGCAGACGGACGGGGATGTTCCCAGCGATTAGGGAAATCGGACCCACCCTGCCTTTAAGGAGCAGCACATGAGAGTCTGGTTGTATCGGAGCAACAACCTGCTACAAAGCTTAGTGAGAGTACACTCCCTTCTCGCAGTTCTTTTTGCCGGCGGCGAGAATTTGTTCCCGCCCTAGTCCTTAGCGGTACTTGTGGCGGAACTAGTTTGACGAAAGTCTCACAGTCGGACATAATATTTTTGGTTCGGAAATTGAGTGAGGGGCACTTATATGAAGTTCACTCTGGCCATTCTCGGGTGCCGTGAAATAGGTGAAACGCTTATTACAATGATATACTATGTTGCTTCCCGATGCCCGTAGCCTTCAATGTCCTGCGATTGCAGGGCGCGGATCGAGGGGTAAAACCAATGTTCTGATTGACTTTATACGAGCACACCAGGACCACAAGTGGGATCCCCGATTTTGCTATAGAAATGTTTTATAGGCTCGGGCGCAAAATGATTGGTCAACACTAAGCCTGAGGTCATTGTCCTTTCTCGGCGGCCGCGATTCAAAATGGCGGACCTTGTCAAAAACTTATTTGGTATTATCCATATGCAGGGCGAGACCGAGAGTCGGACACTTTTTTAAAAGTGGTTTCTTCTTTCATGTCAGTGCTTATGTGCTGCTGCGAGTGTTGGATCTCAGTATTACCTGCGCTTAAAACAAGTTCAGAGCAAGCCACTCCCCACGAGCCCTAGGGTCAACCGTGCTAGGCCAAACCAAAAAGCAGGTATGCGGTAAGCGCCTTACAAGGTAGTACATTGGGACTATTAGAACCTTCAAATATTTCAGAAAGTGAATGGCGGTCGCCTCCCGGTCCTACCGCGTTCATCAGACCAACGTGAGTCTCCCGATTAGGTTCCCGAAGGTTTGATCACCGTGCGGGTTTATCTATATTCAGGCTAGCGTATCGGGGAGTCCGAAAAGTGCACCGCCGCACGCACGGACTTAGAAATTCGGACTGGCTGAAAATCTTTCTTTTGTGAAAGTCTCACCGAGAATTACGCTTGCACTAATCGGCGGAAATGCTACTGCGCCCATCGTCGGCTTCGGGTCATCGTGGACATGAATCAGGACGATAGCGGTAACCTTAAGACTGTAGCCTGATGTGCGTTAGCTGAATGGCCGAGCCCCGGCTTTCAGAGCGTCTTGATGTAGGTCGCACTAACACCGCTTGAAGGACTTTACCTTCCCGGCATAGTGCTAGGATCAAGCAGGGGGCCACGTTACGAAAGGACCTAAGGTGGCATGAAACGTTGTTTATTTTACCTTGCTAAAGTAGTCGAGAAGCTGTCCCTGATCAAACATGTGAATCCTGCTGGGTATACAACACCGGATATCTCGTGACCTGGCCCCTACACACTATACATCCGGTCGCGACAACGTCGCTTTTGGTGAAAAGCACGGGCGTGACAGCCGCGGAAGCAACGCCCACATGGGTCACGTCAGGCCCTGCACATACAGCCATTGGTTTCATGTCAGTCGCGGGCGAACTCAGTCAGTCTTTATAGCGGTCAATAGTTCGTAAATCGGAGAACCGGAAGAAAACATTCGACGGCTGGGACGTTCTGTCGGCGGGGACCGTTGTGCCTACGAGTTAGTAATGACTTTCAGCTTCCGTTCAAGTCGGACTAGTCTATGAAAGGCGGTCATCCATTTTGCCTTCATGGAAGCAAAGATGCAAATATGTAATGTCCGAGCCACGTTCTTCAACCACCCGTTTGGCCTCAATCCATGGGAAGCGAGAGGTGTCATGCTAACATCGAGTACGTTCAGCGGCTGTCAGTGCAGAGCCTTAGTAGTGTGGAGCGCAGCGTGGTCCCCAGGGATTATTCGTGGAATCTGACGATGCTTTGGTTGAACACCAGTCTCAGCGAAACTTTGGGGACCCAGTAATCAGTGACGGGTGAGAGTTTAGATCATGGACCCTGAGTCCCGTCGCGGGATCTTTTACTGGGCTTCTTGAAGTAGAGTAACTCTGCTCCGTGTTCTACCTCCAGCGAGAAAGAACAAGGTCACCGCTGTACGGCACACGGACAGAGCTCCCTAAATGCACAATCGGTGGGAGGAGATTCAGTCGTAAAGGCTCACGTGGATAGACGTTGTCGGGTACAGACAATTCGTCCCTGATGTTATTCAGCATTGAGTAGCCTACGTATAAAGAACGTGCTATTGTCCGCGCCACGGGAAGCGCCAGGCGCATTGACATAATCAAAGGTGTTGTCTCTACCCGTTACTCGATCCGTGGTTACAAACGTCCTCCCGCCCGCAAGTGAAATCGGAAACGTCCCTTAACTTACGTGCCTATTCAGATTGGAGACTTGTCGCAGACTCAGTGGGACTCGAACGGAGGCCACAAGTAGCAACTGCCTATTACATATTCGCTAGAGAGTCCGTCGGCGCTAGAAAACGTTTGTGACCCTGTCGGCATCCATGAAGCATAGACTGGGTTAGCCAAAGGGTGCCCAGACGGATTAGCGGAGGATTAGTTTTTATTCGGGTGAAGATTTCCTCGCCGCCTAATATGTTTAATCTTACTAATTCAAGATTTGATTGAAGTGTCTCGGTCTCCTTCGGAACACGTGCGTTGTCTCGATATGGCGCGGCTAAACTCGCAGGACCGCGATGCTGCCTACCAATATGGCTGCAGGGACGTACGCGAATATGTCCGTATAGTTATTTTATTTTTAGCACTGAGTCAGGTACTGAGCCCTAGGGGCAGTGACGCTCTTGTTGTCATCTCTAAGACGGATGCCTTGGGACACCAAGGGCGCGTGGTCAAGGTCAATGTTAGGGATATATGCCTTACTAAGCAACATCCGAAATCCTCTCACGCAAAGTGTTAACATATGTCTGTAACGGCGAGAACGTGTGCATTCTTGCTAGCGCCGTATAGAATTCGCTGTGCCTGACAAGCCACCCACGAACGCCTCCTCGCTACGCAGGCTGCGTTGTATCAATGCTTGTATATGCACGTCGTCCGGGTTACAGCGGGTTAGAGCGCGCCTCAACGCGGCGGCTTCGAGATAAACCCCATTGTCCGGGACCCCCCAAGGTTGCGCACTTGTGGAGTTGCCATGGCCCACGTAAGAGCTATTAGAGGAAGCCGAACACTTAGACCTGGTTTTACCGAGCGTGCCTCTGGTGTAGTGCGGACTTTACGTGGGCATTTACCGTCGCTGTATAATCTGCCCACTGTCCGCGGTTCACTACGCTTGCGCGTCGAGCAGTCGGAGAGTTGGTGAACCGACGAGTACACTCTGGTTTTCAGAATATTGCCTATAATGCTGTAGGCAGCAGAAGCTCTATTAACCACTCCCATACGACTATGTGGGTTTAGTGTAGTTTCATACGGGCGACGTATATCTAGGCCCGGGTATGCATTAGCGTAGTCTTAAATTGGGAACTGAGCTCGGCGTACGTACGCTCGGGCGGGAGAACAGTTTTCCTTATATCTTTGGTTTTGAGAACGAATCATGAGGCACGAATGATGTTAGGATATCGTCAGAGACTCCACCCTAACACACCCCAGGGGCAGATGCTCGCCAAACCTAAGGAAACCCGGCGTTAAGATTCAGGAGTGTCAAACTCGCACACCCGCCAGGCACTGCCGCCGCACGTGGAGGACTAGCCTATCCCACTGCAAGCTCCTTGGTTCGCGTACCTACGCTCGGAAGGAAGCTCAAAAACGACAGCTTTGTAAGTACGTATACTCCTCTGGCCATCTCGAGGATTCTCCACGACCTCGGTATGCTCCCAAACGGACAACAAGACTTCCCAGGACAGCCAGCCCAGCAATAGGGGGACTGAATTCTTGGACAACGATTTGGTATATTACAATGGACAATTTGAGTTACTAGGGCTCCAACTAACAAATCGTATTTGCACTTGCCTTCCATGAGAGTCTACTAAACACTCAATAGACTATAACACTAAATATAACAAGGACACCACCTTGTCAATGTTGTGGTGAAACAAGCCTTCTAAAACGTGGGGCCTCGCCCAGATACATAATTGCCTTTATACGGTCGTGTCACTGACTGTAGAATGTTGATGGCTATCAAAATATCCATGTTAAGGGCGCCACGGAGCGCCGGATTGTGCGACATCTCCCAGTCGCAATCACCACAACGTTGAGGCAAAGAACCTCTCTTAAAACATCCAATCACAATCATAAGAACTTGAGGAGTAGGATCTAGGCGGGGAGTTTACGGGGCACACATATTGTCTCGACCCCTTTCAGATATGTACAGACAGTGTGATGTCGTATAGCCGCTGGCTCAGTTCTCTTAAGCGACTTCAGTCGCCATACGTAGTTGCACCAGTACAGTGTGCGCAAACGCCCGGACGCGTGGTTCTGACATTATCTCCTCGGAGGTCTGGGTCCAGTTATTTATATAGATTATCACGCGGTGTTCTCAGCTGTCATTGCGTTGTGTCGATTGCTGAATCAAGTTATTGTATCGAGGGGTTTTCGGAGTCACCGGGTGACTAGCGTCAGCACTCGGGTTGCTGCTAGTACCAAGAAGGACGGCTTAACTGCCCATGCGGGGACTAGACTTTATGCTCTAAGGTACCCGGGAGTGGTTGCTTGAAACGTTCTACAATAAGATCGCCAATAGCAGCAAATCGTGACATACTAGTGATACGGTTCTTACGACGAGGGCATCGCGGTCGCATAAGTCGTTTCGAGCACGAAGATAGCGTACTTCGATAGGGGCGGGGCGTGACAGCCTGTCACTTATCTGGACCCCACAACTACCACAACAGTAGCGAGGCGTAACAGTATGCATAGTAGGGACAGTACGGAACTATACAACCTGAGCAATCAGAAAAAGGGTATTTGAGCTGGGGCTGCAGGGTGGAACCGGTACATGAACCTCATCATCCTCGCCCAGCCGCTTTAACCGGCATTCTGGTGGGTGGCTCGCTTGTAGCGTCC
		</sequence>
    <sequence><taxon idref="Location_4_0_1|37.21278674684415"/>
			GCCTGCCAAAGAGGGTGTCTATGACTGCCTATTAACAGCGGTGGCAACTGTTGTCGAGCCGAAAGAATCCAAATTACTTGCTTTACTCTCAGTGGAGTCATGGCTCTCGACCACATTTTACAGTACGCTAATGATGGGTTTCTCACGTGGCTTCAGGCAACAAACCCAGTTGTTCTACGAGCGCCCAGAAATTGGCATTGCAAGCTGTTTCCATGTCTTCGCCGCAAATGACTCTGGGGCCTCTAACAAACGAACATGCGTCATCATTCCTCTAGGTGAGCCTGCTGCCTCAAATTTCGAAAGAAGTTGATTTATGACTCCTATTTTAATTTCTGGAGGTTAGTTATACGGGGTGTATTATTGGTGGCATCCGCAGGGAGTTAGTTTTTAGCACCCTACCCTACCAGATACTTTATCATGAACAATAGCATACCGTACAGTCATGCCCGTTCGTGTAACCTCGTGATAGCCTTGGTTGTTTACCATGTGGGACTTGGTGGCGGCGTGGTAAGTTGCCTTCTCGAATATCGGCTAGTGTTAGCTTACTCGCCTATGATGATGCCCCCGCATTATTTTCAGCCGTTGTGTCAGAGGTCAACTCAATTGCTGTAAGAGGTAATACACTTACACCGATGCGAAATTTTCGCTATTAAGGTTGAGAGAGTCTTCACTCTGGCCGAACCGCTAACCCTCAGTGATTCATTCCTCAAAGTGCGATAGCGGGGAGTGGCGTCCAGTCCCTGAGTGAAGTCGGGTGTGAAGCGCAGTACAAAACGAGCGGGCAGTAGAGTCCATACAGAGGCGCGCCTAAAGCGTACGGACTAGCAGGCCATTAAACTGATGAGCTAACAGGCGTGCTACATAAAGCTCACAGCGGCCTTGAATGTCGGGCGAGCAGCGCTAGCCGCTGAAGTGACGGTTATCGTCAACTGATACATCAGATTCTGAAAAATACGGGAAGGTTCCGCACCCTTGCGACCATCATAATCCCCAGTCCGGGACGTGCTGAGTGACGCACTGAGACGGACCCTTAAGCTAGTGATCAATACCCTCCAGTCACTGCGGGAATGGCGGATTCTATCTTTCGGGTCTATCGGTAAACGTCGGTGAGCATAACGTTTCTTCCTGGTGAGAGATTTGTCGGAATGATTATAGGAATGAGGAGTTTGCACGCAGATAGTCTCCTTTAGAACTCATTACAGTCATGAGAGAATACCAGCGTTAGCCGTTATCGCTGGTGGTATGCCCAGCCGTCTACGGTCGTGCGGCGAAGCAGGAAGTGAGAAAGGGAGCTACCCCGCGGACCGGAACACCTGACTCACTGAACAGATCATACGTCTTGAAAGCAAGTAGTGACGTTTCTGACTTTGAACTGTATCTGGGCGTGGCGCAATCAACGTATGCGCGAAGCACTACGGCATACAAACAGTTCGAATAACGTAGAAACTTTCATTGAGTACAACCCTAAATACCTGGAACTCGCTGCGCGCAGGTGGGCAGCTCTTGGATGTCAACTGCCGCGAGTGACGGACATGAAACGACGTCCCAGTTAAGAATTTCTGTAAATTCCCTCTAGACGTTCCACACTAGAGTGGTTAAAGGAATACCATATCATCGAACAACGCAATGGACTTACAGTGTCCTCGGACACGAACGTCGAACATAGGTCGTTACTCCCTTATCCAGTTGCCATGATTAGGCAGTGCACTGATCCAAGTGGCACGTTCGGTTTGCAAAATATTGTTTAGAACATATGAGTAATGGACGAAATCGGGGACAATTACTGCCATGGCTGCTATTAGACCGTTCTACATTTTTGGGATGCTCGGTCACTTCGAAGTTAACTTTGCATGCCCTGTCCCCTGTCAATGCAGGACCGTTACCTACAAGTGTTTTGCGTAATGTCCCACATGCGGTCTGTCACCTGTTACCTTCGGCCGCTCTACCGGCTCACCGTCCGGAGCGATCTGCTTTCGTGTTGTCCTAAGCGCTTCTGGCAGGGAACTAATTACTTATAGGCACCTCCGTCCGCCATAACAGTAACGTCCTACCCATGTAGTAGAAAACACGGTTGATGTGACGCTCTCAACGGGAACTGGCCGGGCCCCGCCTATCTGCTGATCATCCCTAGAGGTAAGGGTGAATTGCCTAGACCGGAAGTGCAATACGTTGAGCATCGATCAGTCGGGGGAACTTGTACATCGGCCGTTACGCCGGCCTGGGTAATCTTGCAATTGTGAAATAGTACGAGCTAGGGCATCTGACTCATAACCCACGCACCCCTTAGACTGGGTGACTGGGCCCATGATAGTTACACCATTGCGCAATGAGGCGCCGTAGGCTCGCCTAACAATAGAATCTGTTCTAAGATATCTATATTTGCTGCGCCGTACAGCACCCAGACGTCCGGATACTGATCGGTGCTTCAAGAGTAGTCCTGCGTGAAACCACCACTTGAAGTTCTTGGCTGTGCCTTCCGAACGAGAGTGGCATAAGCAAGTGTTAATTCCCGATCGCACGATTGGACCTGGACGCGCTCTGATGAAGTTGATGCAGAACACCTCTTAGACGGGAACAAGGTCAACGAATTTGGAAAGCGGAACAGAACGTTTAGGGACGGCATGCGTATAGCCGCGATTCATTCCACGTCGGGCTCCGCGTTTTATAACGCCTGAGTCTGCGATACGTATGAGGCGCACGCACAAATCGTGCAGGTAACCTCGTCTCCTGCCAGCTCAAGTTTCGTTTTTAGTTAAAGGGGCCCTATCATCTTTATGCACAGATATAATCTCGGGGTAGCTACGTTTACGGCTATATCCTGATAACTGGGACAAGTCACACGTGTCAGACAGGCTGTGTACCAAACTGCGTCACCTTGGGATCTGCTGGCACCATGGCTAATTACGTGGTGCCATCGTTGTTCAGGATATTCAGTCTCGGTGCCCATCCGGCTCAAAAGATCAGATAAACCCTTTAATGGTAGACCATGGAGGAACAAGAGGGAGGGAAGGTCATGCATGGTATCTATCAATCCTCGCGTCAGGCTACGATGCCGTATGTTCACAGAAGTAGACTAGGTAATCTGGGGTCAGCGCTAAATCTTTCGTTCTAGCACGTGGTGTGGAACAGCACGTGTTACAAGCTGGTGCGACGCCTACGTAGTAAAGGTGGGGACTGAGCACAAACACAAGACCGGTGTGGTCTTCATAGACATGGCATTCCACATATTACTGCCGAACCATCTCAGCGGCAAGCTATCCTCATGGTAATCACTAGTTATCTCAAGCCGGCTACTTCACGGTAGATAATGGTCATTCGGACATGTAATCCATTACTCCGTCCGCCCAGGTCGAGAGAGACGGCCTAGCTTCAAAAAGGGTCTAAACTTGCTTATGTATACTCTTACTGGGGGCCTACATTGCCAGGGAGAGTTAATCCCGATCGCGCAGTAAACTAAAAGCTAGATGGACAGGACTCATGTGAGGGAGTTAGATGGTTGGTCACAAAAGTGAATCTTCAGTACTTCCGCCCTAGTCATCTTCTATAATATGTCACATAGGGCGTCCAGACAATGACCGTTATGATACGCAGCCGGTGTCCCGGGACGCAGGTTGCGGTATGGCACTCGCATAACATTAGTCCAGACCCGCTTTTGCATCGGAGAGAAGGCGCCAGTTATATAGCTTTAGGCCAGTATAAGTAGAATAGGCTTGCCGAGTGACATCATACCATCTTCGTGCACTCCTAACTTGGATGCCGGAATTCTACATCACGAACGCGGTCATCAGATCAGTCATCCGTATCTCATTTATGCAAACCGATGACATACCACACAAACCAAAAAAACCCGCGCGAACGAGCGGTTTCCAGGGGTAAACCCTTGGTAACAATAAATAACCGGAGAGTTTGCACTTTACTCCCCGTCAGGGGCTAAACCCCTCTAACGTAGTCCTATGGCATCCCTCTTCAGTAGTGAAGCTGTTGTCTGTCCTGCCAAAGCTCGACTCCGCGCAAAGGCCTTTTATCTAAACGGTTCTTGACCGGGATTGCTTTCGCAACAATCTGAAGCCGTAACACATCGGCGTAGACGTAGACATCATCTGAGAATGGGGATGACGTGATAGCAGGCAAAAAAGTCGACACAGAACTCATCACACTACTCTTGCCATCAACAGTAGTTAGTGGCAGGTATAGTACATACTCTTCCAAAGTTGCGCCCGCGTTTAGCAGCAACCGGGGCGAGCCATAAAAAGGTTACTCATCTAGTAGGGCTAGGAATAATGCGGCCATCCTATCGGAGGTCCCCGCACTCTATAAGAGTCTCGGGGGACTTTGGGTCCGTTCTAGCTTGGCTAATCCTTTCTTAGGATGCGAGTCATCATTATTATAAGGCTTACCGTCGACACCGATGCCGAATTAAACCATACTATACAAGCCAGGGTCCTTGCAAGTATCCGGGGGGGGTGAAATAGATGTACCTTACTGACTCCCACGGGCGCTGAGGACGGGGTCACCACCATCCCGCGACCCTATGTGGTCGAGGGCATCGCCGCTCTAATATGGGGGTGTAGTATTAGCCAGTTGCTGTGTCCGTTGACCCCCTTACTAGACGCTTGGTTTGGAATGCGTTAGTGCCTCAGAATGCCCTCGTGGTAATTTCGCTGCACCATCTTCTCCCCAGTCGCCAGCGACTTATGGGGTCATCTTGGGGTCATAGCTCGTTAGGGTCGCCTGTTTCACAGTCCTTACTCCGTAACGATAACCCTTGGCTGCACATTAGTGTGATAGTGGCAAGTGGGAAGCCACCGTAAAATGTACAGCGTGGAAGGAGGAATGGTTCTAGCGATAGTTGGTACACACCGGCTAAGGACTTAGTCACTCAATCGTGTCCCTTCTGGTGCGGTGCCTAGCACTTGGGCCACTCGGCTTCCGCCTAGACTTCCTATTGCACCCTAGAATTCTCAGGGCCATGTCTCCGAGATCAGCTGGGGAATATCCAGGCGTTGTAGACGCTATTCACAGAAGTAATAGAACGAGGAACGGTCGCGGCGTCGTCATTTCTAGTAATTACGAGCTACTTACGTCGCAGTTTGGCTACCATACATCGGGAGTTAGCATAGCAACAGAGTTCTTACCATCTACAAGACACTGTAAGTGGCCCTCATTTCACTCAACGATAGACTTATTTAATAGCCGGTACCGACGCCGCTGCCACTCCGCTTGTATTCTGTGGTCGGGCCTATGGACTAGCCAGCCGCGTTTGCAACATGCACTATGTATCGTCAAGAATGTATTACCATAGCACAACGTGCCCTCTTCGTTGAGTCACTGATCTGGACACTCGCCGCGGACGACGACATTATATTTATGAAAGTTTATACGTGCGAGAGATCACTCTTTGACCTGTTGGCATGGCATCAGGGATGCGCTATAGCCGTGCTGATCAGCGGGTGAACCGAGTGGGGCGCACATCCTATTGGGCATAGTACTCATTTCATTTGCTGGGGGAATACCAGATTATCCCGAATGGCTGACTGGGAGCACGGCTGCCTATCCCAACACAAGGTTCAGGGCCGGCCGTGGTACGAGTGGCATAGTCACGGTACCAACAGACGTACAGCTATAGACTAGTTAGGCCTACGAGTTTCGGCTCTTGCGTGCTTGATTAGAGGTCCTCACTCCACAAGTCCGCGTCGACATGCTGATAGGACCTTCTAACTAGCGGTGATGCGATCCACAACGTATGGGGGATAACTTGGGACGGTACGATTTGGCCAGAGATCAAATGCGTGGGACAGTACGTACGTAGTACCCTTCACACTGGAAGTCACCCTTTGTTAACCCTTAGCCAGCCACCGACATTTAAGTACAATCGGATAGAAAGAGTTGTAGAGCAGCAACTATAGCGAAATGGGAGTAATGTAAACCCGGGGGTATCGGCCCGGTATCGAGGGATATGAATTCCCTAATTTCATCCGCCAGTGACGTCCCTAAGGCTGCTGACGCCCGCATCATCTTTTGTGCTTCCTGCCGAGCACCTTCAGCAGGCTTAACTGAGGGAACCACGAAGGGTGTCATAGCGCTCTGGTGCACTGGATGAGGTCCCCGTCTAGCACCAGTGAGACCCCCCTTGTAGCTCGTTCTGCGTTTATCACGCAAGAGATGGAGTTATCAAACAGTCATCCGGAATCTCCAAAAACGCTATATCGACTTAGAGCAGATAGACGCAATTTACTCGTCAGTCTCGGAACACCGTTCGAGGTCTGTTACTGCGTCACTAGTTTCCAAAGCCATAGCCAAATGGATCGGGCTCTATGGCTGCCCCAGTGGGGGCATTGTGTTATAAGCTAGCCACTATATATCCGGCGGTTGCATCCATTCCTCCATTGGTGAGCCCCAAATTGTATTATAGGTTAAGCAGGCCGAACGCCCCCGTTCTACAAGCAATGATGTGCCGGACTTTTGCGGTGCCCGTGCGCGGATGCGAACATTATGGCCGTTTCAGGACAAATAAGTGAGCGTCAGCGGTTGGCGACATGGTTACTGCCTGAGAGATATGCCTACTTCCGCGGATGACCCGAGCGAACGGGATCCGTGGGCGCGACAATCGATTCTCCACAAGTAACATTTCTTACTATCAGAGTGTGACGTTACCCGCCTAGGACCGCAATACGTCATTCCTTTGCAAACCAAAGAAAATAGTGCAGACTCTGCCGAGAAACGCGCTCTGCCTCGGATGCAAATATAAATAAGACTAGTGCATCCCCCTTGATAAAACCAGCGAGCAATGCGTCGTAAGATAGCCCATTTTCGACGCTTTCTACGCTGCTTTGCTCCAATCTGATGCGTACGACTACTTAACCTGTAGGCCTACGTTGGATCTCTACACACGACCCCTGACTATGTCTGAACAAGACTTGCCCAGATGTACGATTCGCTTACTAATTCCCCTCGGTGTGTCGCTCGCCGGTATCCAGCATCTCTATCAAACAGCCGCGTCATCTGGAACCCGGGGTTCTTCTTGATGAGAGCCCCACGTCCACTATAAGCACTGCTGGGGTGTTGAATTCCGGAACAAGAGGGATAACTGAATCGTTGCGCCCGGCTCGATAGGGAAACATCGCCATCCAAACCACGTATAAAAAGAAGATCGTCAATCAGTGCCTGATTTTCTCTATCGATCACCGAATGACATGCGTTTGTAGTACCACATTTCGTATAGTAATTGGTCCTACACGCAAGTTGCTCCAAATCTCCATCACGTTGCAACACCAATAATGACCATACATAGCGAAATAGAGGAGGATTCGGGACGGGTCTACGCCTCCTCACTCTATTGTGCCTTTGATATTGTGTGCGTCAACCTTAGGCGCATGGCATGAAACGGGGTATTATGCGGGTACAGGTCAATTCTGCTTCAGTTCCGTGTGGCTCTTAGCCGTACATGCATCCGATTCAACCTCAATTAGAGCCTACCGACAGAAGCGGAGAAGGCTACGCGTCATTCTGCTCCCTGATTGGAATTTCGGCGCAAGCTTTACGTAAGCTCCATGCCCTCACCTGCTATCGAGGCAACGTCACGACGCTCGTATCCTACTTTTTCGTACTTGAAACGGCACCCAGCGGCATACCCGTGGCGGCCTTCTGCGTCGTCACGTCAATGGCCCCTGTCAATCATTATACGCCTCCGAATGTCCCTTGCCGCGATCTACGTATAGCCCTAAAACATTCGTAGCTGTCGATTGCCGGCTAGGTGCTGTTGCTGTTGACTGGACGGTATGTTACTTAGGCCCGGTCGGATTCTGTCGCGTCCTGTTTCGGACGCTTGACAATCACAGCTCCTTCTGGGACCGCCCCAGCGTGGCTCTTATACTAGCTACAGAAATATAATGGCGGGGAAACGGGAGCAGAAGCAGATCTAAATGCATGACGATGCATATCCTTCTCGTAGTACGACGGAACGAGTGCATGACTATTGTGCTTTGCCATAGCATGTCCCTACTGTGTTCGAGCTCCGGACAGAAATGTTAAGCACCAAGGGTTCGATACCACAATGAGCTTAGGGGTTCATCAGAGCTTCTATGCGTCGGTCACGAACGTTCCTTCGTGGCTGTCGTGCACCCTGAGTTATTTCCATCGGCTTCAGGAGCGACCAGATGTCAGAGACGTGTAGGCAGATCACATGCTCGTGGAACGGGAAAAACTATCACTTCGCTGGTTGAAGGATGAATACTCTGACACTTTATCTAGCCTGCTAAGTGTGGGAGCTAAGGTCGTTGCTTATGACTAGACGGCTTTGCCTTAAATCACCTTCTGTCAACAGAGGACTGATACGTAGGCGCCACCACGGCGATTTAGGTTCCCTAAGAATGTGCCAGCATTTCTGACGATTATATGTGCGGGCCGTGTGCGCCTGGCCCTACTGCAAGATTCGTTTGCGCGAGGAATAGGTGTCGAACTTTAAGGGTGGCGTATACCCGACACAAACCGCGGCACCAGCAAAGCTTTTGACAAATTGGCCTATCGCAGTGTAACGCAGGCTGTCGCTGGCTGAGTTTTAGTATGAGAGCACTTAGGCGCCCGAACACCTACCTTCTACGGCAAACTAGTGCGGTTCCCCCAGATAACAGACTGTACAAGATCGCAGATCATATGATCCATCGCAACTACCGCAAGCCAGGGTTCAGTCAGACGCAAAGATGTACTTAAGTACGACTCGGAATTTATCGCATGACGAGAGAACTACCTTTGCCAGTTGGGTACGGTGTCATCGAAAAGCCCTTCAGAGACCACGTCGTGTTCTCTTTCCTATAGCCTAGGCTTCGGGGCTGAAGGGGATATTATTCAGTGCGACAGGATTACGATTGCCATGTGCACGGTAGGTTGAATGTGTTTATTTCATAATACCCTTAAATTACGATCGGCCGGACTGCTTAACGAAGCAAGGAACCACCTCCCTTACTTTGCTAATGCAGCATCCTTTCAGGGCGACCCATGGCAGACAGAAGCAGACGGTGAGCAGACGGACGGGGATGTTCTCAGCGATTAGGGAAATCGGACCCACCCTGCCTTTAAGGAGCAGCACATGAGAATCTGGTTGTATCGGAGCAACAACCTGCTACAAAGCTTAGTGAGAGTACACTCCCTTCTCGCAGTTCTTTTTACCGGCGCCGAGAATTTGTTCCCGCCCTATTCCTTAGCGGTACTTGTGGCGGAACTAGTGTGACGAAAGTCTCACAGTCGGACATAATATTTTTGGTTCGGAAATTGAGTGAGGGGCACTTATATGAAGTTCACTCTGGCCATTCTCGGGTGCCGTGAAATAGGTGAAACGCTAATTACAATGATTTACTATGTTGCTTCCCGATGCCCGTAGCCTTCAATGTCCTGCGATTGCAGGGCGCGGATCGAGGGGTAAAACCAATGTTCTGATTGACTTTATACGAGCACACCAGGACCACAAGTGGGATCCCCGATTTTGCTATAGAAATGTTTTATAGGCTCGGGCGCAAAATGATTGGGCAATACTAAGCCTGAGGTCATTGTCCTTTCTCGATGGCCGCGATTCAAAATGGCGGACCTTGTCAAAAACTTATTTGGTGTTATCCATATGCAGGGCGAGACCGAGAGTCGGACACTTTTTTAAAAGTGGTTTCTTCTTTCATGCCAGTGCTTATGTGCTGCTGCGAGTTTTGGATCTCAGTATTACCTGCGCTTAAAACAAGTTCAGAGCAAGCCACTCCCCACGAGCCCTAGGGTCAACCGTGCTAGGCCAAACCAAAAAGCAGGTATGCGGTAAGCGCCTTACAAGGTAGTACATTGGGACTATTAGAACCTTCAAATATTTCAGAAAGTGAATGGGGGTCGCCTCCCGGTCCTACCGCGTTCATCAGACCAACGTGAGTCTCCCGATTAGGTTCCCGAAGGTTTGATCACCGTGCGGGTTTATCTATATTCAGGCTAGTGTATCGGGGAGTCCGAAAAGTGCACCGCCGCACGCACGGACTTAGAAATTTGGACTGGCTGAAAATCTTTCTTTTGTGAAAGTCTCACCGAGAATTACGCTTGCACTAATCGGCGGAAATGCTACTGCGCCCATCGTCGGCTTCGGGTCATCGTGGACATGAATCAGGACGATAGCGGTAACCTTAAGACTGTAACCTGATGTGCGTTAGCTGAATGGCCGAGCCCCGGCTTTCAGAGCGTCTTGATGTAGGTCGCACTAACACCGCTTGAAGGACTTTACCTTCCCGGCATAGTGCTAGGATCAAGCAGGGCGCCACGTTACGAAAGGACCTAAGGTGGCATGAAACGTTGTTTATTTTACCTTGCTAAAGTAGTCGAGAAGCTGTCCCTGATCAAACATGTGAATCCTGCCGGGTATACACCACCGGATATCTCGGGACCTGGCCCCTACACACTATACATCCGGTCGCGACAACGTCGCTTTTGGTGAAAAGCACGGGCGTGACAGCCGCGGAAGCAACGCCCACATGGGTTAAGTCAGGCCCTGCACATACAGCCATTGGTTTCCTGTCAGTCGCGGGCGAGCTCAGTCAGTCTTTGTAGCGGTCAATAGTTCGTAAATCGGAGAACCGGAAGAAAACATTCGACGGCTGGGACGTTCTGTCGGCGGGGACCGTTGTGCCTAAGAGTTAGTAATGACTTTCAGCTTCCGTTCAAGTCGGACTAGTCTATGAAAGGCGGTCATCCATTTTGCCTTCATGGAAGCAAAGATGCAAATATGTAATGTCCGAGCCACGTTCTTCAACCACCCGTTTGGCCTCAATCCATGGGAAGCGAGAGGTGTCATGCTAACAACGAGTACGTTCAGCGGCTGTCAGTGCAGAGCCTTAGTAGTGTGGAGCGCAGCGTGGTCCCCAGGGATTATTCGTGGAATCTGACGATGCTTTGGTTGAACACCAGTTTCAGCGAAACTTTGGGGACCCAGTAATCAGTGACGGGTGAGAGTTTAGATCATGGACCCTGAGTCCCGTCGCGGGATCTTTTACTGGGCTCCTTGAAGTAGAGTAACTCTGCTCCGTGTTCTACCTCCAGCGAGAAAGAACAAGGTCACCGCTGTACGGCACACGTACAGAGCTCCCTAAATGCACAATCGGTGGGAGGAGATTGAGTCGTAAAGGCTCACGTGGATAGACGTTGTCGGGTACAGACAATTCGTCCCTGGTGTTATTCAGCATTGAGTAGCCTACGTATAAAGAACGTGCTATTGTCCGCGCCACGGGAAGCGCCAGGCGCATTGACATAATCAAAGGTGTTGTCTCAACCCGTTACTCGATCCGTGCTTACAAACGTCCTCCCGCGCGCAAGTGAAATCGGAAACGTCCCTTGACGTACGTGCCTATTCAGATTGGAGACTTGTCGCAGACTCAGTGGGACTCGAACGGAGGCCACAAGTAGCAACTGCCTATTACATATTCGCTAGAGAGCCCGTCGGCGCTAGAAAACGTTTGTGACCCTGTCGGCATCCATGAAGCATAGACTGGGTTAGCCAAAGGGTGCCCAGACGGATTAGCGGAGGATTAGTTTTTATTCGGGTGAAGATTTCCTCGCCGCCTAATATGTTTAATCTTACTAATTCAAGATTTGATTGAAGTGTGTCGGTCTCCTTCGGAACACGTGCGTTGTCTCGATATGGCGCGGCTTAACTCGCAGGACCGCGATGCTGCCTACCAATATGGCTGCAGGGACGTACGCGAATATGTCCGTATAGTTATTTTATTTTTAGCACTGAGTCAGGTACTGAGCCCTAGGGGCAGTGACGCTCTTGTTGTCGTCTCTAAGAAGGATGCCTTGGGACACCAAGGGCGCGTGGTCAAGGTCAATGTTAGGGATATATGCCTTACTAAGCGACATCCGAAATCCTCTCACGCAAAGTGTTAACATATGTCTGTAACGGCGAGAACGTGTGCATTCTTGCTAGCGCCGTGTAGAATTCCCTGTGCCTGACAAGCCACCCACGAACGCCTCCTCGCTACGCAGGCTACGTTGTATCAATGCTTGTATATGCACGTCGTCCGGGTTACAGCGGGTTAGAGCGCGCCTCAACGCGGCGGCTTCGAGATAAACCCCATTGTCCGGGACCCGTCAAGGTTGCGCACTTGTGGAGTTTCCAGGGCCCACGTAAGAGCTATTAGAGGAAGCCGAACACTTAGACCTGGTTTTACCGAGCGTGCCTCTGGTGTAGTGCGGACTTTACGTGGGCATTTACCGTCGCTGTATAATCTGCCCACTGACCGCGGTTCACTACGCTTGCGCGTCGAGCAGTCGGAGAGTTGGTGAACCGACGAGTACACTCTGGTTTTCAGAATATTGCCTATAATGCTGTAGGCAGCAGAAGCTCTATTAACCACTCCCATACGACTATGTGGGTTTAGTGTAGTTTCATACGGGCGACGTATATTTAGGCCCGGGTATGCATTAGCGTAGTCTTAAATTGAGAACTGAGTTCGGTGTACGTACGCTCGGGCGGGAGAACAGTTTTCCTTATATCTTTGGTTTTGAGAACGAATCATGAGGCACGAATGATGTTAGGATATCGTCAGAGACTCCACCCTAACACACCCCAGGGTCAGATGCTCGCCAAACCTAAGGAAACCCGACGTTAAGATTCAGGAGTGTCAAACTCGCACACCCGCCAGGCACTGCCGCCGTACGTGGAGGACTAGCCTATCCCACTGCAAGCTCCTTGGTTCGCGTACCTACGCTCGGAAGGAAGCTCAAAAACGACAGCTTTGTAGGTACGTATACTCCTCTGGCTATCTCGAGGATTCTCCACGACCTCGGTATGCTCCCAAACGGCCAACAAGACTTCCCAGGACAGCCAGCCCAGCAATAGGGGGACTGAATTCTTGGACAACGATTTGGTATATTACAATGGACAATTTGAGTTACTAGGACTCCAACTAACAAATCGTATTTGCACTTGCCTTCCATGATAGTCTACCAAACACTCAATAGACTATAACACTAAATATAACAAGGACACCACCTTGTCAATGTTGTGGTGAAACAAGCCTTCTAAAACGTGGGGCCTCGCCCAGATACATAATTGCCTTTATACGGTCGTGTCACTGACTGTAGAATGTTGATGGCTATCAAAATATCCATGTTAAGGGCGCCACGAAGCGCCGGATTGTGCGACATCTCCCAGTCGCAATCACGACAACGTTGAGGCAAAGAACCTCTCTTAAAACATCCAATCACAATCATAAGAACTTGAGGAGTAGGATCTAGGCGGGGAGTTTACGGGGCACACATATTGTCTCGACCCCTTTCAGATATGTACAGACAGTGTGATGTCGTATAGCCGCTGGCTCAGTTCTCTTAAGCGACTTCAGTCGCCATACGTGGTTGCACCAGTACAGTGTGCGCAAACGCCCGGACGCGTAGTTCTGACATTATCTCCTCGGACGTCCGGGTCCAGTTATTTATATAGATTATCACGCGGTGTTCTCAGCTGTCATGGCGTTGTGTCGATTGCTGAATCAAGTTATTGTATCGAGGGATTTTCGGAGTCACCGGGTGACTAGCGCCAGCACTCGGGTTGCTGCTAGTACCAAGAAGGACGGCTCAACTGCCCATGCGGGGACTAGACTTTATGCTCTAAGGTACCCGGGAGTGGTAGCTTGAAACGTTCTACAATAAGATCGCCAATAGCAGCAAATCGTGACATACTAGTGATACGGTTCTTACTACGAGAGCATCGCGGTCGCATAAGTCGTTTCGAGCACAAAGATAGCGTACTTCGATAGGGGCGGGGCGTGACAGCCTGTCACTTATCTGGACCCCACAACTACCACAACAGTAGCGAGGCGTAACAGTATGCATAGTCGGGACAGTACGGAACTATACAACCTGAGCAATCAGAAAAAGGGTATTTGAGCTGGGGCTGCAGGGTGGAACCGGTACGGGAACCTCATCAGCCTCGCCCAGCCGCTTTAACCGGCATTCTGGTGGGTGGCTCGCTTGTAGCGTCC
		</sequence>
    <sequence><taxon idref="Location_4_1_0|45.21815094044803"/>
			GCCTGCCAAGGAGGGTGTCTATGACTGCCTATTAACGGCGGTGGCAACTGTTGTCGAGCCGAAAGAATCCAAATTACTTGCTTTACTCTCAGTGGAGTCATGGCTCTCGACCACATTTTACAGTACGCTAATGATGGGTTTCTCACGTGGCTTCAGGCAACAAACCCAGTTGTTCTACGAGCGCCCAGAAATTGGCATTGCAAGCTGTTTCCATGTCTTCGCCGCAAATGACTCTGGGGCCTCTAGCAAACGAACATGCGTCATCAGCCGTCTAGGTGAGCCTGCTGCCTCAAATTTCGAAAGAAGTAGATTTATGACTCCTATTTTAATTTCTGGAGGCTAGTTATACGGGGTGTATTATTGGTGGCATCCGCAGGGAGTTAGTTTTTAGCACCCTACCCTGCCAGATACTTTATCATGAACAATAGCATACCGCACAGTCATGCCCGTTCGTGTAACCTCGTGATAGCCTTGGTTGTTTACCATGTAGGACTTGGTGGCGGCGTGGTAACTTGCCTTCTCGAATATCGGCTAGTGTTAGCTTACTCGCCTATGATGATGCCCCCGCATTATTTTCAGCCGTTGTGTCAGAGGTCAACTCAATTGCTGTAAGAGGTAATACACTCACACCGATGCGAAATTTTCGCTATTAAGGTTGAGAGAGTCTTCACTCTGGCCGAACCGCTAACCCTCAGTGATTCATTCCTCAAAGTGCGATAGCGGGGAGTGGCGTCCAGTCCCTGAGTGAAGTCTGGTGTGAAGCGCAGTACAAAACGAGCGGGCAGTAGAGTCCATACAGAGGCGCGCCTAAAGCGTACGGACTAGCAGGCCATTAAACTGATGAGCTAACAGGCGTGCTACATAAAGCTCACAGCGGCCTTGAATGTCGGGCGAGCAGCGCTAGTCGCTGAAGTGACGGTTATCGTCAACTGATACATCAGATTCTGAAAAATACGGGAAGGTTCCGCACCCTTGCGACCATCATAATCCTCAATCCGGGACGTGCTGAGTGACGCACTGAGACGGACCCTTAAGCTAGTGATCAATACCCTCCAGTCACTGCGGGAATGGCGGATTCTATCTTTCGGGTCTATCGGTAAACGTCGGTGAGCATAATGTTTCTTCCTGGTGAGAGATTTCTCGGAATGATTATAGGAAAGAGGAGTTTGCGCGCAGATAGTCTCCTTTAAAACTCATTACAGTCATGGGAGAATACCAGCGTTAGCCGTTATTGCTGGTGGTATGCCCAGCCGTCTACGGTCGTGCGGCGAAGCAGGAAGTGAGAAAGGGAGCTACCCCGCGGACCGGAACACCTGACTCACTGAACAGATCATACGTCTTGAAAGCAAGTAGTGACGTTTCTGACTTTGAACTGTATCTGGGCGTGGCGCAATCAACGTATGCGCGAAGCACTACGGCATACAAACAGTTCGAATAACGTAGAAACTTTCATTGAGTACAACCCTAAAAACCTGGAACTCGCTGCGCGCAGGTGGGCAGCTCTTGGATGTCAACTGCCGCGAGCGACAGACATGAAACGACGTCCCAGTTAAGAATTTCTGTAAATTCCCTCTAGACGTTCCACACTAGAGTGGTTAAAGGAATACCATATCATCGAACAACGCAATGGACTTACACTGTCCTCGGACACGAACGTCGAACATAGGTCGTTACTCCCTTATCCAGTTGCCATGATTAGGCAGTGCACTGATCCAAGTGGCACGTTCGGTTTGCAAAATATCTTTTAGAACATATGAGTAATGGACGAAATCGGGGACAATTACTGCCATGGCTGCTATTAGACGGTTCTACATTTTTGTGATGCTCGGTCACTTCGAAGTTAACTTTGCATGCCCTGTCCCCTGTCAATGCAGGACCGTTACCTACAAGTGTTTTGCGTGATGTCCCACATGCGGTCTGTCACCTGTTACCTTCGGCCGCTCTACCGGCTCACCGTCCGGAGCGATCTGCTTTCGTGTTGTCCTAAGCGCTTCTGGCAGGGAACTAATTACTTATAGGCACCTCCGTCCGCCATAACAGTAACGTCCTACCCATGTAGTAGAAAATGCGGTCGATGTGACGCTCTCTACGGGAACTGGCCGGGCCCCGCCTATCTGCTGATCATCTCTAGAGGTAAGGGTGAATTGCCTAGACCGGAAGTGCAATACGTTGAGCATCGATCAGTCGGGGGAACTTGTACATCGGCCGTTACGCCGGCCTGGGTAATCTTGCAATTGTGAAATAGTACGAGCTAGGGCATCTGACTCATAACCCACGCACCCCTTAGACTGGGTGACTGGGCCCATGATAGTTACACCATTGCGCAATGAGGCGCCGTAGGCTCGCCTAACAATAGAATCTGTTCTAAGACATCTAGATTTGCTGCGCCGTACAGCACCCAGACGTCCGGATACTGATCGGTGCTTCAAGAGTAGTCCTGCGTGAAACCACCACTTGAAGTTCTTAGCTGTGTCTTCCGAACGAGAGTGGCATAAGTAAGTGTTAATTCCCGATCGCACGATTGGACCTGGACGCGCTCTGATGACGTTGATGCAGAACACCTCTTAGACGGGAACAAGGTCAACGAATTTGGAAAGCGGAACAGAACGTTTAGGGACGGCATGCGTATAGCCGCGATTCATTCCACGTCGGGCTCCGCGATTTATATCGCCTGAGTCTGCGATACGTATGAGGCGCACGCACAAATCGTGCAGGTAACCTCGTCTCCTGCCAGCTCAAGTTTCGTCTTTAGTTAAAGGGGCCCTATCATCTTTATGCACAGATATAATCTCGGGGTAGCTACGTTTACGGCTATATCCTGATAACTGGGACAAGTCACACGTGTCAGACAGGCTGTGTACCAAACTGCGTCACCTTGGGATCTACTGGCACCATGGCTAATTACGTGGTGCCATCGTTGTTCAGGATATTCAGTCTCGGTGCCCATCCGGCTCAAAAGATCAAATAAACCCTTTAATGATAGACCATGGAGGAACAAGAGGGAGGGAAGGTCATGCATGGTATCTATCAATCCCCGCGTCAGGCTACGATGCCGTATGTTCACAGAAGTGGACTAGGTAATCTGGGGTCAGCGCTAAATCTTTCGTTCTAGCACGTGGTGTGGAACAGCACGTGTTACAAGCTGGTGCGGCGCCTACGTAGTAAAGGTGGGGACTGAGCACAAACACGAAACCGGTGTAGTCTTCATAGACATGGCATTCCACATATTACTGCCGAACCATCTCAGCGGCAAGCTATCCTCATGGTAATCACTAGTTATCTCAAGCCGGCTACTTCACGGTAGATAATGGTCATTCGGACATGTAATCCATTACTCCGTCCGCCCAGGTCGAGAGAGACGGCCTAGCTTCAAAAAGGGTCTAAACTTGCTTATGTATACTCTGACTGGGGGCCTACATTGCCAGGGAGAGTTAATCCCGATCGCGCAGTAAACTAAAAGCTAGATGGACAGGACTCATGTGAGGGAGTTAGATGGTTGGTCACAAAAGTGAATCTTCAGTACTTCCGCCCTAGTCATCTTCTATAATATGTCACATAGGGCGTCCAGACAATGACCGTTATGATACGCAGCCGGTGTCCCGGGACGCAGGTTGCGGCATGGCACTCGCATAACATTAGTCCAGACCCGCTTTTGCATCGGAGAGAAGGCGCCAGTTATATAGCTTTAGGCCAGGATAAGTAGAATAGGCTTGCCGAGTGACATTATACCATCTTCGTGCACTCCTAACTTGGACGCCGGAATTCTACATCACGAACGCGGTCATCAGATCAGTCATCCGTATCTCACTTATGCAAACCGATGACATACCACACAAACCAAAAAACCCCGCGCGAACGAGCGGTTTCCAGGGGTAAACCCTTGGTAACAATAAATAACCGGAGAGTTTGCACTTTACTCCCCGTCAGGGGCTAAACCCCTCTAACGTAGTCCTATGGCATCCCTCTTCAGTAGTGAAGCTGTTGTCTGTCCTGCCAAAGCTCGACTCCGCGCAAAGGCCTTTTATCTAAACGGTTCTTGACCGGGATTGCTTTCGCAGCAATCTGAAGCCGTAACACATCGGCGTAGACGTAGACATCATCTGAGAATGGGGATGACGTGATAGCAGGCAAAAAAGTCGACACAGAACTCATCACACTACTCTTGCCATCAACAGTAGTTAGTGGCAGGTATAGTACATACTCTTCCAAAGTTGCGCCCGCGTTTAGCAGCAACCGGGGCGATCCATAAAAAGGTTACTCATCTAGTAAGGCTAGGAATAATGCGGCCATCCTATCGGAGGTCCCCGCACTCTATAAGAGTCTCGGGGGACTTTGGGTCCGTTCTAGCTTGGCTAATTCTATCTTAGGATGCGAGTCATCAATATTATAAGGCTTACCGTCGACACCGATGCCGAATTAAACCATACTACACAAGCCAGGGTCCTTGCAAGTATCCGGGGGGGGTGAAATAGATGTACCTTACTGACTCCCACGGGCGCTGAGGACGGGGTCACCACCATCCCGCGACCCTATGTGGTCGAGGGCATCGCCGCTCTAATATGGGGGTGTAGTATTAGCGAGTTGCTGTGTCCGTTGACCCCCTTACTAAACGCTTGGTTTGGAATGCGTTAGTGCCTCAGAATGCCCTCGTGGTAATTTCGCTGCAGCATCTTCTCCCCAGTCGCCAGCGACTTATGGGGTCATCTTGGGGTCATAGCTCGTTAGGGTCGCCTGTTTCACAGTCCTTACTCCATAACGATAACCCTTGGCTGCACATTAGTGTGATAGTGGCAAGTGGGAAGTCACCGTAAAATGTACAGCGTGGAAGGAGGAATGGTTCTAGCGATAGTTGGTACACACCGGCTAAGGACTTAGTCACTCAATCGTGTCCCTTCTGGTGCGGTGCCTAGCACTTGGGCCACTCGGCTTCCGCCAAGACTTCCTATTGCACCCTAGAATTCTCAGGGCCATGTCTCCGAGATCAGCTGGGAAATATCCAGGCGTTGTAGACGCTATTCACAGAAGTAATAGAACGAGGAACGGTCGCGGCGTCGTCATTTCTAGTAATTACGAGCTACTGACGTCGCAGTTTGGCTATCAGACATCGGGAGTTAGCATAGCAACAGAGTTCTTACCATCTACAAGACACTGTAAGTGGCCCTCATTTCACTCAACGATAGACTTATTTAATAGCCGGTACCGACGCCGCTGCCACTCCGCTTGTATTCTGTGGTCGGGCCTATGGACTAGCCAGCCGCGTTTGCAACATGCATTATGTATCGTCAAGAATGTAAGACCATAGCACAACGTGCCCTCTTCATTGAGTCACTGATCTGGACACTCGCCCCGGACGACGACATTATATTTATGAAAGTTTATACGTGCGAGAGATCACTCTTTGACCTGTTGGCATGGCATCAGGGATGCGCTATAGCCGTGCTGATCAGCGGGTGAACCGAGTGGCGCGCACATCCTATTGGGCATAGTACTCATTTCATTTGCTGGCGGAATACCAGATTATCCCGAATGGCTGACTGGGAGCACGGCTGCCTATCCCAACACAAGGTTCAGGGCCGGCCGTGGTACGAGTGGCATAGTCACGGTACCAACAGACGTACAGCTATAGACTAGTTAGGCCTACGAGTTTCGGCTCTTGCGTGCTTGATTAGAGGTCCTCACTCCACAAGTCCGCGTCGACATGCTGATAGGACCTTCTAACTAGCGGTGATGCGATCCACAACGTATGGGGGATAACTTGGGACGGTACGATTTGGCCAGAGATCAAATGCGTGGGACAGTACGTACGTAGTACCCTTCACACTGGAAGTCACCCTTGGTTAACCCTTAGCCAGCCACCGACATTTAAGTTCAATCGGATAGAAAGAGTTGTAGAGCAGGAACTATAGCGAAATGGGAGTAATGTAAACCCGGGGGTATCGGCCCGGTATCGAGGGATATGAATTCCCTAATTTCATCCGCCAGTGACGTCCCTAAGGCTGCTGACGCCCGCATCGTCTTTTGTGCTTCCTGCCGAGCACCTTCAGCAGGCTTAACTGAGGGAACCATGAAGGGTGTCATAGCGCTCTGGTGCACTGGATGAGGTCCCCGTCTAGTACCAGTGAGACCCCCCTTGTAGCTCGTTCTGCGTTTATCACGCAAGAGATGGAGTTATCAAACAGTCATCCGGAGTCTCCAAACACGCTATATCCACTTAGAGCAGATAGACGCAATTTACTCGTCAGTCTCGGAACACCGTTCGAGGTCTGTTACTGCGTCACTAGTTTCCAAAGCCATAGCCAAATGGATCGGGCTCTATGGCTGCCACAGTGGGGGCATTGTGTTATAAGCTAGCCACTATATATTCGGCGGTTGCATCCATTCCTCCATTGGTGAGCCCCAAATTGTATTATAGGCTAAGCAGGCCGAACGCCCCCGTTCTACAAGCAATGATGTGCCGGACTTTTGCGGTGCCCGTGCGCGGATGCGAACATTATGGCCGTTTGAGGACAAATAAGTGAGCGTCAGCGGTTGGCGACATGGTTACTGCCTGAGATATATGCCTACTTCCGCGGATGACCCGAGCGAACGGGATCCGTGGGCGCGACAATCGATTCTCCACAAGTAACATTTCTTACTATCAGAGTGTGACGTTACCCGCCTTGGACCGCAATACGTCATTCCTTTGCAAACCAAAGAAAATAGTGCAGACTCTGCCGAGAAACGCGCTCTGCCTCGGATGCAAATATAAATAAGACTAGTGCATCCCCCTTGATAAAACCAGCGAGCTATGCGTCGTAAGATAGCCCATTTTCGACGCTTTCTACGCTGCTTTGCTCCAATCTGATGCGTACGACTACTTAACCTGTAGGCCTACGTTGGATCTCTACACACGACCCCTGACTATGTCTGAACAAGACTTGCCCAGATATACGATTCGCTTACTAATTCCCCTCGGTGTGTCGCTCGCCGGTATCCAGCATCTCTATCAAACAGCCGCGTCATCTGGAACCCGGGGTTCTTCTTGATGAGAGCCCCACGTCCACTATAAGCACTGCTGGGGCGTTGAATTCCGGAACAAGAGGGATAACTGAATCGTTGCGCCCGGCTCGATAGGGAAACATCGCCATCCAAATCACGCATAAAAAGAAGATCGTCAATCAGTGCCTGATTTTCTCTATCGATCACCGAATGACATGCGTTTGTAGTACCACATTTCGTATAGTAATTGGTCCTACACGCAAGTTGCTCCAAATCTCCATCACGTTGCAACACCAATAATGACCATACATAGCGAAATAGAGGAGGATTCGGGACGGGTCTACGTCTCCTCACTCTATTGTGCCTTTGATATTGTGTGCGTCAACCTTAGGCGCATGGCATGAAACGGGGTATTATGCGGGTACAGGTTAATTCTGCTTCAGTTCCGTGTGGCTCTTAGCCGTACATGCATCCGATTCAACCTCTATTAGAGCCTACCGACAGAAGCGGAGAAGGCTACACGTCATTCTGCTCCCTGATTGGAATTTCGGCGCAAGCTTTACGTAAGCTCCATGCACTCACCTGCTATCGAGGCAACGTCACGACCCTCGTATCCTACTTTTTCGTACTTGAAACGGCACCCAGCGGCATACCCGTGGCGGCCTTCTGCGTCGTCACGTCAATGGCCCCTGTCAATCATTATACGCCTCCGAATGTCCCTTGCCGCGGTCTACGTATAGCCCTAAAACATTCGTAGCTGTCGATTGCCGGCTAGGTGCTGTTGCTGTTGTCTGGACGCTATGTTACTTAGGCCCGGTCGGATTCTGTCGCGTCCTGTTTCGGACGCTTGACAATCACAACTCCTTCTGGGACCGCCCCAGCGTGGCTCTTATACTAGCTACAGAAATACAATGGCGGGGAACCGGGAGCAGCAGCAGATCTAAATGCATGACGATGCATATCCTTCTCGTAGTACGACGGAACGAGGGCATGACTATTGTGCTTTGCCATAGCATGTCCCTACTGTGTTCGAGCTCCGGACAGAAATGTTAAGCACCAAGGGTTCGATACCACAATGAGCTTAGGGGTTCATCAGACCTTCTATGCGTCGGTCACGAACGTTCCTTCGTGGCTGTCGTGCACCCTGAGTTATTTCCATCGGCTTCAGGAGCGACCAGATGACAGAGGCGTGTAGGCAGATCACATGCTCGTGAAACGGGAAAAACTATCACTTCGCTGGTTGAAGGATGAATACTCTGACGCTTTATCTAGCCTGCTAAGTGTGGGAGCTAAGGTCGTTGCTTATGACTAGACGGCTTTGCCTTAAATCACCTTCTGTCAACAGAGGACTGATACGTAGGCGCCACCACGGCGATTTAGGTTCCCTAAGAATGTGCCAGCATTTCTGACAATTATATGTGCGGGCCGTGTGCGCCTGGCCCTACTGCAAGATTCGTTTGCGCGAGGAATAGGTGTCGAACTTTAAGGGTGGCGTATACCCGACACAAACCGCGGCACCAGCAAAGCTTTTGACAAATTGGCCTATCGCAGTGTAACGCAGGCTGTCGCTGGCTGAGTTTTAGTATGAGAGCACTTAGGCGCCCGAACACCTACCTTCTACGGCAAACTAGTGCGGTTCCCCCAGATAACAGACTGTACAAGAACGCAGATCATATGATCCATCGCAACTACCGCAAGCCAGGGTTCAGTCAGACGCAAAGATGTACTTAAGTACGACTCGGAATTTATCGCATGACGAGAGAACTACCTTTGCCAGTTGGGTACGGTGTCATCGAAAAGCCCTTCAGAGACCACGTCGTGTTCTCTTTCCTATAGCCTAGGCTTCGGGGCTGAAGGGGACATTATTCAGTGCGACAGGATTACGATTGCCATGTGCACGGTAGGTTGAATGTGTTTATTTCATAATACCCTTAAATTACGATCGGCCGGACTGCTTAACGAAGCAAGCAACCACCTCCCTTACTTTGCTAATGCAGCATCCTTTCAGGGCGACCCATGGCAGACAGAAGCAGACGGTGAGCAGACGGACGGGGATGTTCTCAGCGATCAGGGAAATCGGACCCACCCTGCCTTTAAGGAGCAGCACATGAGAGTCTGGTTGTATCGGAGCAACAACCTGCTACAAAGCTTAGTAAGAGTACACTCCCTTCTCGCAGTTCTTTTTGCCGGCGGCGAGAATTTGTTCCCGCCCTATTCCTTAGCGGTACTTGTGGCGGAACTAGTGTGACGAAAGTCTCACAGTCGGACATAATATTTTTGGTTCGGAAATTGAGTGAGGGGCACTTATATGAAGTTCACTCTGGCCATTCTCGGGTGCCGTGAAATAAGTGAAACGCTAATTACAATGATTTACTATGTTGCTCCCCGATGCCCGTAGTCTTCAATGTCCTGCGATTGCAGGGCGCGGATCGAGGGGCAAAACCAATGTTCTGATTGACTTTATACGAGCACACCAGGACCACAAGTGGGATCCCCGATTTTGCTATAGAAATGCTTTATAGGCTCGGGCGCAAAATGATTGGGCAATACTAAGCCTGAGGTCATTGTCCTTTCTCGGTGGCCGCGATTCAAAATGGCGGACCTTGTCAAAAACTTATCTGGTATTATCCATATGCAGGGCGAGACCGAGAGTCGGACACTTTTTTAAAAGTGGTTTCTTCTTTCATGCCAGTGCTTATGTGCTGCTGCGAGTTTTGGATCTTAGTATTACCTGCGCTTAAAACAAGTTCAGAGCAAGCCACTCCCCACGAGCCCTAGGGTCAACCGTGCTAGGCCAAACCAAAAAGCAGGTTTGCGGTAAGCGCCTTACAAGGTAGTACACTGGGACTATTAGAACCTTCAAATATTTCAGAAAGTGAATGGGGGTCGCCTCCCGGTCCTACCGCGTTCATCAGACCAACGTGAGCCTCCCGATTAGGTTCCCGAAGGTTTGATCACCGTGCGGGTTAATCTATATTCAGGCTAGTGTATCGGGGAGTCCGAAAAGTGCACCGCCGCACGCACGGACTTAGAAATTTGGACTGGCTGAAAGTCTTTCTTTTGTGAAAGTCTCACCGAGAATTACGCTTGCACTAATCGGCGGAAATGCTACTGCGCCCATCGTCGGCTTCGGGTCATCGTGGACATGAATCAGGACGATAGCGGTAACCTTAAGACTGTAACCTGATGTGCGTTAGCTGAATGGCCGAGCCCCGGCTTTCAGAGCGTCTTGATGTAGGTCGCACTAACACCGCTTGAAGGACTTTACCTTCCCGGCATAGTGCTAGGATCAAGCAGGGCGCCACGTTACGAAAGGACCTAAGGTGGCATGAAACGTCGTTTATTTTACCTTGCTAAAGTAGTCGAGAAGCTGTCCCTGATCAAACATGTGAATCCTGCCGGGTATACACCACCGGATATCTCGTGACCTGGCCCCTACACAATATACATCCGGTCGCGACAACGTCGCTTTTGGTGAAAAGCACGGGCGTGACAGCCGCGGAAGCAACGCCCACATGGGTCAAGTCAGGCCCTGCACATACAGCCATTGGTTTCCTGTCAGTCGCGGGCGAACTCAGTCAGTCTTTATAGCGGTCAATAGTTCGTAAATCGGAGAACCGGAAGAAAACATTCGACGGCTGGGACGTTCTATCGGCGGGGACCGTTGTGCCTAAGAGTTAGTAATGACTTTCAGCTTCCGTTCAAGTCGGACTAGTCTATGAAAGGCGGTCATCCATTTTGCCTTCATGGAAGCAAAGATGCAAATATGTAATGTCCGAGCCACGTTCTTCAACCACTCGTTTGGCCTCAATCCATGGGAAGCGAGAGGTGTCATGCTAACAACGAGTACGTTCAGCGGCTGTCAGTGCAGAGCCTTAGTAGTGTGGAGCGCAGCGTGGTCCCCAGGGATTATTCGTGGAATCTGACGATGCTTTGGTTGAACACCAATTTCAGCGAAACTTTGGGGACCCAGTAATCAGTGACGGGTGAGAGTTTAGATCATGGACCCTGAGTCCCGTCGCGGGATCTTTTACTGGGCTTCTTGAAGTAGAGTAACTCTGCTCCGCGTTCTACCTCCAGCGAGAAAGAACAAGGTCACCGCTGTACGGCACACGTACAGAGCTCCCTAAATGCACAATCGGTGGGTGGAGATTGAGTCGTAAAGGCTCACGTGGATAGACGTTGTCGGGTACAGACAATTCGTCCCTGGTGTTATTCAGCATTGAGTAGCCTACGTATAAAGAACGTGCTATTGTCCGCGCCACGGGAAGCGCCAGGCGCATTGACATAATCAAAGGTGTTGTCTCAACCCGTTACTCGATCCGTGCTTACAAACGTCCTCCCGCGCGCAAGTGAAATCGTAAACGTCCCTTGACTTACGTGCCTATTCAGATTGGAGACTAGTCGCAGACTCAGTGGCACTCGAACGGAGGCCACAAGTAGCAACTGCCTATTGCATATTCGCTAGAGAGTCCGTCGGCGCTAGAAGACGTTTGTGACCCTGTCGGCATCCATGAAGCATAGACTGGGTTAGCCAAAGGGTGCCCAGAGGGATTAGCGGAGGATTAGTTTTTATTCGGGTGAAGATTTCCTCGCCGCCTAATATGTTTAATCTTACTAATTCAAGATTTGATTGAAGTGTGTCGGTCTCCTTCGGAACACGTGCGTTGTCTCGATATGGCGCGGCTTAACTCGCAGGACCGCGATGCTGCCTACCAATATGGCTGCAGGGACGTACGCGAATATGTCCGTATAGTTATTTTATTTTTAGCACTGAGTCAGGTACTGAGCCCTAGGGGCAGTGACGCTCTTGTTGTCATCTCTAAGAAGGATGCCTTGGGACACCAAGGGCGCGTGGTCAAGGTCAATGTTAGGGATATATGCCTTACTAAGCGACATCCGTAATCCACTCACGCAAAGTGTTAACATATGTATATAACGGCGAGAACGTGTGCATTCTTGCTAGCGCCGTGTAGAATTCCCTGTGCCTGACAAGCCACCCACGAACGCCTCCTCGCTACGCAGGCTGCGTTGTATCAATGCTTGTATAGGCACGTCGTCCGGGTTACAGCGGGTTAGAGCGCGCCTCAACGCGGCGGCTTCGAGATAAACCCCATTGTCCGGGACCCGTCAAGGTTGCGCACTTGTGGAGTTGCCAGGGCCCACGTAAGAGCTATTAGAGGAAGCCGAACACTTAGACCTGGTTTTACCGAGCGTGCCTCTGGTGTAGTGCGGACTTTTCGTGGGCATTTACCGTCGCTGTATAATCTGCCCACTGACCGCGGTTCACTACGCTTGCGCGTCGAGCAGTCGGAGAGTTGGTGAACCGACGAGTACACTCTGGTTTTTAGAATATTGCCTATAATGCTGTAGGCAGCAGAAGCTCTATTAACCACTCCCATACGACTATGTGGGTTTAGTGTAGTTTCATACGGGCGACGTATATCTAGGCCCGGGTATGCATTAGCGTAGTCTTAAATTGGGAACTGAGTTCGGTGTACGTACGCTCGGGCGGGAGAACAGTTTTCCTTATATCTTTGGTTTTGAGAACGAATCATGAGGCACGAATGATGTTAGGATATCGTCAGAGACTCCACCCTAACACACCCCAGGGGCAGATGCTCGCCAAACCTAAGGAAACCCGGCGTTAAGATTCAGGAGTGTCAAACTCGCACACCCGCCAGGCACTGCCGCCGTACGTGGAGGACTAGCCTATCCCACTGCAAGCTCCTTGGTTCGCGTACCTACGCTCGGAAGGAAGCTCAAAAACGACAGCTTTGTAAGTACGTATACTCCTCTGGCTATCTCGAGGATTCTCCACGACCTCGGTATGCTCCCAAACGGCCAACAAGACTTTCCAGGACAGCCAGCCCAGCAATAGGGGGACTGAATTCTTGGACAACGATTTGGTATATTACAATGGACAATTTGAGTTACTAGGACTCCAACTAACAAATCGTATTTGCACTTGCCTTCCATGATAGTCTACCAAACACTCAATAGACTATAACACTAAATATAACAAGGACACCACCTTGTCAATGTTGTCGTGAAACAAGCCTTCTAAAACGTGGGGCCTCGCCCAGATACATAATCGCCTTTATACGGTCGTGTGACTGACTGTAGAATGTTGATGGCTATCAAAATATCCATGTTAAGGGCGCCACGAAGCGCCGGATTGTGCGACATCTCCCAGTCGCAATCACGACAACGTTGAGGCAAAGAACCTCTCTTAAAACATCCAATCACAATCATAAGAACTTGAGGAGTAGGATCTAGGCGGGGAGTTTACGGGGCACACATATTGTCTCGACCCCTTTCAGATATGTACAGACAGTGTGATGTCGTATAGCCGCTGGCTCAGTTCTCTTAAGCGACTTCAGTCGCCATACGTGGTTGCACCAGTACAGTGTGCGCAAACGCCCGGGCGCGTGGTTCTGACATTATCTCCTCGGACGTCCGGGTCCAGTTATTTATATAGATTATCACGCGGTGTTCTCAGCTGTCATGGCGTTGTGTCGATTGCTGAATCAAGTTATTGTATCGAGGGATTTTCGGAGTCACCGGGTGACTAGCGCCAGCACTCGAGTTGCTGCTAGTACCAAGAAGGACGACTCAAATGCCCATGCGGGGACTAGACTTTATGCTCTAAGGTACCCGGGAGTGGTTGCTTGAAACGTTCTACAATAAGATCGCCAATAGCAGCAAATCGTGACATACTAGTGATACGGTTCTTACTACGAGAGCATCGCGGTCGCATAAGTCGTTTCGAGCACAAAGATAGCGTACTTCGATAGGGGCGGGGCGTCACAGCCTGTCACTTATCTGGACCCCACAACTACCACAACAGTAGCGAGGCGTAACAGTATGCATAGTTGGGACAGTACGGAACTATACAACCTGAGCAATCAGAAAAAGGGTATTTGAGCTGGGGCTGCAGGGTGGAACCGGTACGTGAACCTCATCAACATCGCCCAGCCGCTTTAACCGGCATTCTGGTGGGTGGCTCGCTTGTAGCGTCC
		</sequence>
    <sequence><taxon idref="Location_4_0_0|39.889132318582234"/>
			GCCTGCCAAAGAGGGTGTCTATGACTGCCTATTAACAGCGGTGGCAACTGTTGTCGAGCCGAAAGAATCCAAATTACTTGCTTTACTCTCAGTGGAGTCATGGCTCTCGACCACATTTTACAGTACGCTAATGATGGGGTTCTCACGTGGCTTCAGGCAACAAACCCAGTTGTTCTACGAGCGCCCAGAAATTGGCATTGCAAGCTGTTTCCATGTCTTCGCCGCAAATGACTCTGGGGCCTCTAACAAACGAACATGCGTCATCATTCGTCTAGGTGAGCCTGCTGCCTCAAATTTCGAGAGAAGTTGATTTATGATTCCTATTTTAATTTCTGGAGGCTAGTTATACGGGGTGTATTATTGGTGGCATCCGCAGGGAGTTAGTTTTTAGCACCCTACCCTACCAGATACTTTATCATGAACAATAGCATACCGCACGGTCATGCCCGTTCGTGTAACCTCGTGATAGCCTTGGTTGTTTACCATGTAGGACTTGGTGGCGGCGTGGTAAGTTGCCTTCTCGAATATCGGCTAGTGTTAGCTTACTCGCCTATGATGATGCCCCCGCATTATTTTCAGCCGTTGTGTCAGAGGTCAACTCAATTGCTGTAAGAGGTAATACACTCACACCGATGCGAAATTTTCGCTATTAAGGTTGAGAGAGTCTTCACTCTGGCCGAACCGCTAACCCTCAGTGATTCATTCCTCAAAGTGCGATAGCGGGGAGTGGCGTCCAGTCCCTGAGTGAAGTCGGGTGTGAAGCGCAGTACAAAACGAGCGGGCAGTAGAGTCCATACAGAGGCGCGCCTAAAGCGTACGGACTAGCAGGCCATTAAACTGATGAGCTAACAGGCGTGCTACATAAAGCTCACAGCGGCCTTGAATGTCGGGCGAGCAGCGCTAGCCGCTGAAGTGACGGTTATCGTGAACTGATACATCAGATTCTGAAAAATACGGGAAGGTTCCGCACCCTTGCGACCATCATAATCCCCAGTCCGGGACGTGCTGAGTGACGCACTGAGACGGACCCTTAAGCTAGTGATCAATACCCTCCAGTCACTGCGGGAATGGCGGATTCTATCTTTCGGGTCTATCGGTAAACGTCGGTGAGCATAACGTTTCTTCCTGGTGAGAGATTTCTCGGAATGATTATAGGAATGAGGAGTTTGCACGCAGATAGTCTCCTTTAGAACTCATTACAGTCATGAGAGAATACCAGCGTTAGCCGTTATTGCTGGTGGTATGCCCAGCCGTCTACGGTCGTGCGGCGAAGCAGGAAGTGAGAAAGGGAGCTACCCCGCGGACCGGAACACCTGACTCACTGAACAGATCATACGTCTTGAAAGCAAGTAGTGACGTTTCTGACTTTGAACTGTATCTGGGCGTGGCGCAATCAACGTATGCGCGAAGCACTACGGCATACAAACAGTTCGAATAACGTAGAAACTTTCAATGAGTACAACCCTAAAAACCTGGAACTCGCTGCGCGCAGGTGGGCAGCTCTTGTATGTCAACTGCCGCGAGCGACGGACATGAAACGACGTCCCAGTTAAGAATTTCTGTAAATTCCCTCTAGACGTTCCACACTAGAGTGGTTAAAGGAATACCATATCATCGAACAACGCAATGGACTTACAGTGTCCTCGGACACGAACGTCGAACATAGGTCGTTACTCCCTTATCCAGTTGCCATGATTAGGCAGTGCACTGATCCAAGTGGCACGTTCGGTTTGCAAAATATCGTTTAGAACATATGAGTAATGGACGAAATCGGGGACAATTACTGCCATGGCTGCTATTAGACCGTTCTACATTTTTGGGATGCTCGGTCACTTCGAAGTTAACTTTGCATGCTCTGTCCCCAGTCAATGCAGGACTGTTACCTACAAGTGTTTTGCGTAATGTCCCACATGCGGTCTGTCACCTGTTACCTTCGGCCGCTCTACCGGCTCACCGTCCGGAGCGATCTGCTTTCGTGTTGTCCCAAGCGCTTCTGGCAGGGAACTAATTACTTATAGGCACCTCCGTCCGCCATAACAGTAACGTCCTACCCATGTAGTAGAAAACACGGTTGATGTGACGCTCTCAACGGGAACTGGCCGGGCCCCGCCTATCTGCTGATCATCTCTAGAGGTAAGGGTGAATTGCCTAGACCGGAAGTGCAATACGTTGAGCATCGATCAGTCGGGGGAACTTGTACATCGGCCGTTACGCCGGCCTGGGTAATCTTGCAATTGTGAAATAGTACGAGCTAGGGCATCTGACTCATAACCCACGCACCCCTTAGACTGGGTGACTGGGCCCATGATAGTTACACCATTGCGCAATGAGGCGCCGTAGGCTCGCCTAACAATAGAATCTGTTCTAAGATATCTATATTTGCTGCGCCGTACAGCACCCAGACGTCCGGATACTGATCGGTGCTTCAAGAGTAGTCCTGCGTGAAACCACCACTTGAAGTTCTTAGCTGTGTCTTCCGAACGAGAGTGGCATAAGTAAGTGTTAATTCCCGATCGCACGATTGGACCTGGACGCGCTCTGATGAAGTTGATGCAGAACACCTCTTAGACGGGAACAAGGTCAACGAATTTGGAAAGCGGAACAGAACGTTTAGGGACGGCATGCGTATAGCCGCGATTCATTCCACGTCGGGCTCCGCGTTTTATAACGCCTGAGTCTGCGATACGTATGAGGCGCACGCACAAATCGTGCAGGTAACCTCGTCTCCTGCCAGCTCAAGTTTCGTCTTTAGTTAAAGGGGCCCTATCATCTTTATGCACAGATATAATCTCGGGGTAGCTACGTTTACGGCTATATCCTGATAACTGGGACAAGTCACACGTGTCAGACAGGCTGTGTACCAAACTGCGTCACCTTGGGAGCTGCTGGCACCATGGCTAATTACGTGGTGCCATCGTTGTTCAGGATATTCAGTCTCGGTGCCCATCCGGCTCAAAAGATCAAATAAACCCTTTAATGATAGACCATGGAGGAACAAGAGGGAGGGAAGGTCATGCATGGTATCTATCAATCCTCGCGTCAGGCTACGATGCCGTATGTTCACAGAAGTAGACTAGGTAATCTGGGGTCAGCGCTAAATCTTTCGTTCTAGCTCGTGGTGTGGAACAGCACGTGTTACAAGCTGGTGCGGCGCCTACGTAGTAAAGGTGGGGACTGAGCACAAACACGAGACTGGTGTGGGCTTCATAGACATGGCATTCCACATATTACTGCCGAACCATCTCAACGGCAAGCTATCCTCATGGTAATCACTAGTTATCTCAAGCCGGCTACTTCACGGTAGATAATGGTCATTCGGACATGCAATCCATTACTCCGTCCGCCCAGGTCGAGAGAGACGGCCTAGCTTCAAAAAGGGTCTAAACTTGCTTATGTATACTCTTACTGGGGGCCTACATTGCCAGGGAGAGTTAATCCCGATCGCGCAGTAAACTAAAAGCTAGATGGACAGGACTCATGTGAGGGAGTTAGATGGTTGGTCACAAAAGTGAATCTTCAGTACTTCCGCCCTAGTCATCTTCTATAATATGTCACATAGGGCGTCCAGACAATGACCGTTATGATACGCAGCCTGTGTCCCGGGACGCAGGTTGCGGTATGGCACTCGCATAACATTAGTCCAGACCCGCTTTTGCATCGGAGAGAAGGCGCCAGTTATATAGCTTTAGGCCAGGATAAGTAGAATAGGCTTGCCGAGTGACATTATACCATCTTCGTGCACTCCTAACTTGGATGCCGGAATTCTACATCACGAACGCGGTCATCAGATCAGTCATCCGTATCTCACTTATGCAAACCGATGACATACCACACAAACCAAAAAAACCCGCGCGAACGAGCGGTTTCCGGGGGTAAACCCTTGGTAACAATAAATAACCGGAGAGTTTGCACTTTACTCCCCGTCTGGGGCTAAACCCCTCTAACGTAGTCCTATGGCATCCCTCTTCAGTAGTGAAGCTGTTGTCTGTCCTGCCAAAGCTCGACTCCGCGCAAAGGCCTTTTATCTAAACGGTTCTTGACCGGGATTGCTTTCGCAACAATCTGAAGCCGTAACACATCGGCGTAGACGTAGACATCATCTGAGAATGGGGATGACGTGATAGCAGGCAAAAAAGTCGACACAGAACTCATCACACTACTCTTGCCATCAACAGTAGTTAGTGGCAGGTATAGTACATACTCTTCCAAAGTTGCGCCCGCGTTTAGCAGCAACCGGGGCGAGCCATAAAAAGGTTACTCATCTAGTAGGGCTAGGAATAATGCGGCCATCCTATCGGAGGTCCCCGCACTCTATAAGAGTCTCGGGGGACTTTGGGTCCGTTCTAGCTTGGCTAATTCTTTCTTAGGATGCGAGTCATCATTATTATAAGGCTTACCGTCGACACCGATGCCGAATTAAACCATACTACACAAGCCAGGGTCCTTGCAAGTATCCGGGGGGGGTGAAATAGATGTACCTTACTGACTCCCACGGGCGCTGAGGACGGGGTCACCACCATCCCGCGACCCTATGTGGTCGAGGGCATCGCCGCTCTAATATGGGGGTGTAGTATTAGCCAGTTGCTGTGTCCGTTGACCCCCTTACTAGACGCTTGGTTTGGAATGCGTTAGTGCCTCAGAATGCCCTCGTGGTAATATCGCTGCAGCATCTTCTCCCCAGTCGCCAGCGACTTATGGGGTCATCTTGGGGTCATAGCTCGTTAGGGTCGCCTGTTTCACAGTCCTTACTCCGTAACGATAACCCTTGGCTGCACATTAGTGTGATAGTGGCAAGTGGGAAGTCACCGTAAAATGTACAGCGTGGAAGGAGGAATGGTTCTAGCGATAGTTGGTACACACCGGCTAAGGACTTAGTCACTCAATCGTGTCCCTTCTGGTGCGGTGCCTAGCACTTAGGCCACTCGGCTTCCGCCTAGACTTCCTATTGCACCCTAGAATTCTCAGGGCCATGTCTCCGAGATCAGCTGGGAAATATCCAGGCGTTGTAGACGCTATTCACAGAAGTAATAGAACGAGGAACGGTCGCGGCGTCGTCATTTCTAGTAATTACGAGCTACTTACGTCGCAGTTTGGCTACCAGACATCGGGAGTTAGCATAGCAACAGAGTTCTTACCATCTACAAGACACTGTAAGTGGCCCTCATTTCACTCAACGATAGACTTATTTAATAGCCGGTACCGACGCCGCTGCCACTCCGCTTGTATTCTGTGGTCGGGCCTATGGACTAGCCAGCCGCGTTTGCAACATGCACTATGTATCGTCAAGAATGTAACACCAAAGCACAACGTGCCCTCTTCGTTGAGTCACTGATCTGGACACTCGCCGCGGACGACGACATTATATTTATGAAAGTTTATACGTGCGAGAGATCACTCTTTGACCTGTTGGCATGGCATCAGGGATGCACTATAGCCGTGCTGATCAGCGGGTGAACCGAGTAGCGCGCACATCCTATTGGGCATAGTACTCATTTCATTTGCTGGCGGAATACCAGATTATCCCGAATGGCTGACTGGGAGCACGGCTGCCTATCCCAACACAAGGTTCAGGGCCGGCCGTGGTACGAGTGGCATAGTCACGGTACCAACAGACGTACAGCTATAGACTAGTTAGGCCTACGAGTTTCGGCTCTTGCGTGCTTGATTTGAGGTACTCACTCCACAAGTCCGCGTCGACATGCTGATAGGACCTTCTAACTAGCGGTGATGCGATCCACAACGTATGGGGGATAACTTGGGACGGTACGATTTGGCCAGAGATCAAATGCGTGGGACAGTACGTACGTAGTACCCTTCACACTGGAAGTCACCCTTTGTTAACCCTTAGCCAGACACCGACATTTAAGTACAATCGGATAGAAAGAGTTGTAGAGCAGGAACTATAGCGAAATGGGAGTAATGTAAACCCGGGGGTATCGGCCCAGTATCGAGGGATATGAATTCCCTTATTGCATCCGCCAGTGACGTCCCTAAGGCTGCTGACGCCCGCATCATCTTTTGTGCTTCCTGCCGAGCACCTTCAGCAGGCTTAACTGAGGGAACCATGAAGGGTGTCATAGCGCTCTGGTGCACTGGATGAGGTCCCCGTCTAGTACCAGTGAGACCCCCCTTGTAGCTCGTTCTGCGTTTTTCACGCAAGAGATGGAGTTATCAAACAGTCATCCGGAGTCTCCAAAAACGCTATATTCACTTAGAGCAGATAGACGCAATTTACTCGTCAGTCTCGGAACACCGTTCGAGGTCTGTTACTGCGTCACTAGTTTCCAAAGCCATAGCCAAATGGATCGGGCTCTATGGCTGCCCCAGTGGGGGCATTGTGTTATAAGCTAGCCACTATATATCCGGCGGTTGCATCCATTCCTCCATTGGTGAGCCCCAAATTGTATTATAGGCTAAGCAGGCCGAACGCCCCCGTTCTACAAGCAATGATGTGCCGGACTTTTGCGGTGCCCGTGCGCGGATGCGAACATTATGGCCGTTTCAGGACAAATAAGTGAGCGTCAGCGGTTGGCGACATGGTTACTGCCTGAGAGATATGCCTACTTCCGCGGATGACCCGAGCGAACGGGATCCGTGGGCGCGACAATCGATTCTCCACAAGTAACATTTCTTACTATCAGAGTGTGACGTTACCCGCCTAGGACCGCAATACGTCATTCCTTTGCAAACCAAAGAAAATAGTGCAGACTCTGCCGAGAAACGCGCTCTGCCTCGGATGCAAATATAAATAAGACTAGTGCATCCCCCTTGATAAAACCAGCGAGCTATGCGTCGTAAGATAGCCCATTTTCGACGCTTTCTACGCTGCTTTGCTCCAATCTGATGCGTACGACTACTTAACCTGTAGGCCTACGTTGGATCTCTACACACGACCCCTGACTATGTCTGAACAAGACTTGCCCAGATGTACGATTCGCTTACTAATTCCCCTCGATGTGTCGCTCGCCGGTATCCAGCATCTCTATCAAACAGCCGCGTCACCTGGAACCCGGGGTTCTTCTTGATGAGAGCCCCACGTCCACTATAAGCACTGCTGGGGCGTTGAAGTCCGGAACAAGAGGGATAACTGAATCGTTGCGCCCGGCTCGATAGGGAAACATCGCCATCCAGATCACGTATAAAAAGAAGATCGTCAATCAGTGCCTGATTTTCTCTATCGATCACCGAATGACATGCGTTGGTAGTACCACATTTCGTATAGTAATTGGTCCTACACGCAAGTTGCTCCAAATCTCCATCACGTTGCAACACCAATAATGACCATACATAGCGAAATAGAGGAGGATTCGGGACGGGTCTACGCCTCCTCACTCTATTGTGCCTTTGATATTGTGTGCGTCAACCTTAGGCGCATGGCATGAAACGGGGTATTATGCGGGTACAGGTTAATTCTGCTTCAGTTCCGTGTGGCTCTTAGCCGTACATGCATCCGATTCAACCTCAATTAGAGCCTACCGACAGAAGCGGAGAAGGCTACGCGTCATTCTGCTCCCTGATTGGAATTTCGGCGCAAGCTTTACGTAAGCTCCATGCACTCACCTGCTATCGAGGCAACGTCACGACGCTCGTATCCTACTTTTTCGTACTTGAAACGGCACCCAGCGGCATACCCGTGGCGGCCTTCTGCGTCGTCACGTCAATGGCCCCTGTCAATCATTTTACGCCTCCGAATGTCCCTTGCCGCGGTCTACGTATAGCCCTAAAACATTCGTAGCTGTCGATTGCCGGCTAGGTGCTGTTGCTGTTGACTGGACGGTATGTTACTTAGGCCCGGTCGGATTCTGTCGCGTCCTGTTTCGGACGCTTGACAATCACAACTCCTTCTGGGACCGCCCCAGCGTGGCTCTTATACTAGCTACAGAAATATAATGGCGGGGAAACGGGAGCAGCAGCAGATCTAAATGCATGACGATGCATATCCTTCTCGTAGTACGACGGAACGAGGGCATGACTATTGTGCTTTGCCATAGCATGTCCCTACTGTGTTCGAGCTCCGGACAGAAATGTTAAGCACCAAGGGTTCGATACCACAATGAGCTTAGGGGTTCATCAGAGCTTCTATGCGTCGGTCACGAACGTTCCTTCGTGGCTGTCGTGCACCCTGAGTTATTTCCATCGGCTTCAGGAACGACCAGATGTCAGAGACGTGTAGGCAGATCACATGCGCGTGGAACGGGAAAAACTATCACTTCGCTGGTTGAAGGATGAATACTCTGACACTTTATCTAGCCTGCTCAATGTGGGAGCTAAGGTCGTTGCTTATGACTAGACGGCTTTGCCTTAAATCACCTTCTGTCAACAGAGGACTGATACGTAGGCGCCACCACGGCGATTTAGGTTCCCTAAGAATGTGCCAGCATTTCTAACGATTATATGTGCGGGCCGTGTGCGCCTGGCCGTACTGCAAGGTTCGTTTGCGCGAGGAATAGGTGTCGAACTTTAAGGGTGGCGTATACCCGACACAAACCGCGGCACCAGCAAAGCTTTTGACAAATTGGCCTATCGCAGTGTAACGCAGGCTGTCGCTGGCTGAGTTTTAGTATCAGAGCACTTAGGCGCCCGAACACCTACCTTCTACGGCAAACTAGTGCGGTTCCCCCAGATAACAGACTGTACAAGATCGCAGATCATATGATCCATCGCAACTACCGAAAGCCAGGGTTCAGTCAGACGCAAAGATGTACTTAAGTACGACTCGGAATTTATCGCATGACGAGAGAACTACCTTTGCCAGTTGGGTACGGTGTCATCGAAAAGCCCTTCAGAGACCACGTCGTGTTCTCTTTCCTATAGCCTAGGCTTCGGGGCTAAAGGGGACATTATTCAGTGCGACAGGATTAAGATTGCCATGTGCACGGTAGGTTGAATGTGTTTATTTCATAATACCCTTAAATTACGATCGGCCGGACTGCTTAACGAAGCAAGGAACCACCTCCCTTACTTTGCTAATGCAGCATCCTTTCAGGGCGACCCATGGCAGACAGAAGCAGACGGTGAGCAGACGGACGGGGATGTTCTCAGCGATTAGGGAAATCGGACCCACCCTGCCTTTAAGGAGCAGCACATGAGAGTCTGGTTGTATCGGAGCAACAACCTGCTACAAAGCTTAGTGAGAGTACACTCCCTTCTCGCAGTTCTTTTTGCCGGCGGCGAGAATTTGTTCCCGCCCTATTCCTTAGCGGTACTTGTGGCGGAACTAGTGTGACGAAAGTCTCACAGTCGGACATAATATTTTTGGTTCGGAAATTGAGTGAGGGGCACTTATATGAAGTTCACTCTGGCCATTCTCGGGTGCCGTGAAATAGGTGAAACGCTAATTACAATGATTTACTATGTTGCTTCCTGATGCCCGTAGCCTTCAATGTCCTGCGATTGCAGGGCGGGGATCGAGGGGTAAAACCAATGTCCTGATTGACTTTATACGAGCACACCAGGACCACAAGTGGGATCCCCGATTTTGCTATAGAAATGTTTTATAGGCTCGGGCGCAAAATGATTGGGCAATACTAAGCCTGAGGTCATTGTCCTTTCTCGGTGGCCGCGATTCAAAATGGCGGACCTTGTCAAAAACTTATTTGGTATTATCCATATGCAGGGCGAGACCGAGAGTCGGACACTTTTTTAAAAGTGGTTTCTTCTTTCATGCCAGTGCTTATGTGCTGCTGCGAGTTTTGGATCTCAGTATTACCTGCGCTTAAAACAAGTTCAGAGCAAGCCACTCCCCACGAGCCCTAGGGTCAACCGTGCTAGGCTAAACCAAAAAGCAGGTATGCGGTAAGCGCCCTACAAGGTAGTACATTGGGACTATTAGAACCTTCAAATATTTCAGAAAGTGAATGGGGGTCGCCTCCCGGTCCTACCGCGTTCATCAGACCAACGTGAGTCTCCCGATTAGGTTCCCGAAGGTTTGATCACCATGCGGGTTTATCTATATTCAGGCTAGTGTATCGGGGAGTCCGAAAAGTGCACCGCCGCACGCACGGACTTAGAAATTTGGACTGGCTGAAAATCTTTCTTTTGTGAAAGTCTCACCGAGAATTACGCTTGCACTAATCGGCGGAAATGCTACTGCGCCCATCGTCGGCTTCGGGTCATCGTGGACATGAATCAGGACGATCGCGGTAACCTTAAGACTGTAACCTGATGTGCGTTAGCTGAATGGCCGAGCCCCGGCTTTCAGAGCGTCTTGATGTAGGTCGCACCAACACCGCTTGAAGGACTTTATCTTCCCGGCATAGTGCTAGGATCAAGCAGGGCGCCACGTTACGAAAGGACCTAAGGTGGCATGAAACGTTGTTTATTTTACCTTGCTAAAGTAGTCGAGAAGCTGTCCCTGATCAAACATGTGAATCCTGCCGGGTATACACCACCGGATATCTCGTGACCTGGCCCCTACACACTATACATCCGGTCGCGACAACGTCGCTTTTGGTGAAAAGCACGGGCGTGACAGCCGCGGAAGCAACGCCCACATGGGTCAAGTCAGGGCCTGCACATACAGCCATTGGTTTCCTGTCAGTCGCGGGCGAACTCAGTCAGTCTTTATAGCGGTCAATAGTTCGTAAATCGGAGAACCGGAAGAAAACCTTCGACGGCTGGGACGTTCTGTCGGCGGGGACCGTTGTGCCTAAGAGTTAGTAATGACTTTCAGCTTCCGTTCAAGTCGGACTAGTCTATGAAAGGCGGTCATCCATTTTGCCTTCATGGAAGCAAAGATGCAAATATGTAATGTCCGAGCCACGTTCTTCAACCACTCGTTTGGCCTCAATCCATGGGAAGCGAGAGGTGTCATGCTAACAACGAGTACGTTCAGCGGCTGTCAGTGCAGAGCCTTAGTAGTGTGGAGCGCAGCGTGGTCCCCAGGGATTATTCGTGGAATCTGACGATGCTTTGGTTGAACACCAGTTTCAGCGAAACTTTGGGGACCCAGTAATCAGTGACGGGTGAGAGTTTAGATCATGGACCCTGAGTCCCGTCGCGGGATCTTTTACTGGGCTTCTTGAAGTAGAGTAACTCTGCTCCGTGTTTTACCTCCAGCGAGAAAGAACAAGGTCACCGCTGTACGGCACACGTACAGAGCTCCCTAAATGCACAATCGGTGGGAGGAGATTGAGTCGTAAAGGCTCACGTGGATAGACGTTGTCGGGTACAGACAATTCGTCCCTGGTGTTATTCAGCATTGAGTAGCCTACGTATAAAGAACGTGCTACTGTCCGCGCCACGGGAAGCGCCAGGCGCATTGACAAAATCAAAGGTGTTGTCTCAACCCGTTACTCGATCCGTGATTACAAACGTCCTCCCGCGCGCAAGTGAAATCGTAAACGTCCCTTGACTTACGTGCCTATTCAGATTGGAGATTTGTCGCAGACTCAGTGGGACTCGAACGGAGGCCACAAGTAGCAACTGCCTATTACATATTCGCTAGAGAGTCCGTCGGCGCTAGAAAACGTTTGTGACCCTGTCGGCAACCATGAAGCATAGACTGGGTTAGCCAAAGGGTGCCCAGACGGATTAGCGGAGGATTAGTTTTTATTCGGGTGAAGATTTCCTCGCCGCCTAATATGTTTAATCTTACTAATTCAAGATTTGATTGAAGTGTGTCGGTCTCCTTCGGAACACGTGCGTTGTCTCGATATGGCGCGGCTTAACTCGCAGGACCGCGATGCTGCCTACCAATATGGCTGCAGGGACGTACGCGAATATGTCCGTATAGTTATTTTATTTTTAGCACTGAGTCAGGTACTGAGCCCTAGGGGCAGTGACGCTCTTGTTGTCATCTCTCAGAAGGATGCCTTGGGACACCAAGGGCGCGTGGTCAAGGTCAATGTTAGGGATATATGCCTTACTAAGCGACATCCGAAATCCTCTCACGCAAAGTGTTAACATATGTCTGTAACCGCGAGAACGTGTGCATTCTTGCTAGCGCCGTGTAGAATTCCCTGTGCCTGACAAGCCACCCACGAACGCCTCCTCGCTACGCAGGCTGCGTTGTATCAATGCTTGTATATGCACGTCGTCCGGGTTACAGCGGGTTAGAGCGCGCCTCAACGCGGCGGCTTCGAGATAAACCCCATTGTCCGGGACCCGTCAAGGTTGCGCACTTGTGGAGTTGCCAGGGCCCACGTAAGAGCTATTAGAGGAAGCCGAACACTTAGACCTGGTTTTACCGAGCGTGCCTCTGGTGTAGTGCGGACTTTACGTGGGCATTTACCGCAGCTGTATAATCTGCCCACTGACCGCGGTTCACTACGCTTGCGCGTCGAGCAGTCGGAGAGTTGGTGAACCGACGAGTACACTCTGGTTATCAGAATATTGCCTATAATGCTGTAGGCAGCAGAAGCTCTATTAACCACTCCCATACGACTATGTGGGTTTAGTGTAGTTTCATACGGGCGACGTATATCTAGGCCCGGGTATGCATTAGCGTAGTCTTAAATTGGGAACTGAGTTCGGTGTACGTACGCTCGGGCGGGAGAACAGTTTTCCTTATATCTTTGGTTTTGAGAACGAATCATGAGGCACGAATGATGTTAGGATATCGTCAGAGACTCCACCCTAACACACCCCAGGGGCAGATGCTCGCCAAACCTAAGGAAACCCGGCGTTAAGATTCAGGAGTGTCAAACTCGCACACCCGCCAGGCACTGCCGCCGTACGTGGAGGACTAGCCTATCCCACTGCAAGCTCCTTGGTTCGCGTACCTACGCTCGGAAGGAAGCTCAAAAACGACAGCTTTGTAAGTACGTATACTCCTCTGGCTATCTCGAGGATTCTCCACGACCTCGGTATGCTGCCAAACGGCGAAGAAGACTTCCCAGGACAGCCAGCCCAGCAATAGGGGGACTGAATTCTTGGACAACGATTTGGTATATTACAATGGACAATTTGAGTTACTAGGACTCCAACTAACAAATCGTATTGGCACTTGCCTTCCATGATAGTCTACCAAACACTCAATAGACTATAACACTAAATATAACAAGGACACCACCTTGTCAATGTTGTGGTGAAACAAGCCTTCTAAAACGTGGGGCCTCGCCCAGCTACATAATTGCCTTTATACGGTCGTGTCACTGACTGTAGAATGTTGATGGCTATCAAAATATCCATGTTAAGGGCGCCACGAAGCGCCGGATTGTGCGACATCTCCCAGTCGCAATCACGACAACGCTGAGGCAAAGAACCTCTCTTAAAACATCCAATCACAATCATAAGAACTTGAGGAGTAGGATCTAGGCGGGGAGTTTACAGGGCACACATATTGTCTCGACCCCTTTCAGATATGTACAGACAGTGTGATGTCGTATAGCCGCTGGCTCAGTTCTCTTAAGCGACTTCAGTCGCCGTACGTGGTTGCACCAGTACAGTGTGCGCAAACGCCCGGACGCGTGGTTCTGACATTATCTCCTCTGACGTCCGGGTCCAGTTATTTATATAGATTATCACGCGGTGTTCTCAGCTGTTATGGCGTTGTGTCGATTGCTGAATCAAGTTATTGTATCGAGGGATTTTCGGAGTCACCGGGTGACTAGCGCCAGCACTCGGGTTGCTGCTAGTACCAAGAAGGACGGCTCAACTGCCCATGCGGGGACTAGACTTTATGCTCTAAGGTACCCGGGAGTGGTTGCTTGAAACGTTCTACAATAAGATCGCCAATAGCAGCAAATCGTGACATACTAGTGATACGGTTCTTACTACGAGAGCATCGCGGTCGCTTAAGTCGTTTCGAGCACAAAGATAGCGTACTTCGATAGGGGCGGGGCGTGACAGCCTGTCACTTATCTGGACCCCACAACTACCACAACAGTAGCGAGGCGTAACAGTATGCATAGTAGGGACGGTACGGAACTATACAACCTGAGCAATCAGAAAAAGGGTATTTGAGCTGGGGCTGCAGGGTGGAACCGGTACGTGAACCTCATCAGCCTCGCCCAGCCGCTTTAACCGGCATTCTGGTGGGTGGCTCGCTTGTAGCGTCC
		</sequence>
    <sequence><taxon idref="Location_2_0_1|29.042373041152864"/>
			GCCTGCCAAAGAGGGTATCTATGACTGCCTATTAACAGCGGTGGCGACTGTTGTCGAGCCGACAGAATCCAAATTACTTGCTTTACTCTCAGTGGAGTCATGGCTCTCGACCACATTTTACAGTACTCTAATGATGGGTTTCTCACGTGGCTTCAGGCAACAAACCCAGTTGTTCTACGAGCGCCCAGAAATTGGCATTGCACGCTGTTTCCATGTCTTCGCCGCAAATGACTCTGGGGCCTCTAACAAACGAACATGCGTCATCATTCGTCTAGGTGAGCCTGCTGACTCAAATTTCTAAAGAAGTTGATTTATGACTCCTATTTTAATTTCTGGAGGCTAGTTATACGGGGTGTATTATTGGTGGCATCCGTAGGGAGTTAGTTTTTAGCACCCTACCCTACCAGATACTTTATCATGAACAATAGCATACCGCACAGTCATGCCCGTTCGTGTAACCTCGTGATAGCCTTGGTTGTTTACCATGTAGGACTTGGTGGCGGCGTGGTAAGTTGCCTTCTCGAATATCGGCTAGTGTTAGCTTACTCGCCTATGATGATGCCCCCGCATTATTTTAAGCGGTTGTGTCAGAGGTCAACTCAATTGCTGTAAGAGGTAATACACTCACACCGATGCGAAATTTTCGCTATTAAGGTTGAGAGAGTCTTCACTCTGGCCGAACCGCTAACCCTCAGTGATTCATTCCTCAAAGTGCGATAGCGGGGAGTGGCGTCCAGTCCCTGCGTGAAGTCGGATGTGAAGCGCAGTACAAAACGAGCGGGCAGTAGAGTCCATACAGAGGCGCGCCTAAAGCGTACGGACTAGCAGGCCATTAAACTGATGAGCTAACAGGCGTGCTACGTAAAGCTCACAGCGGCCTTGAATGTCGGGCGAGCAGCGCTAGCCGCTGAAGTGACGGTTATCGTCAACTGATACATCAGATTCTGAAAAATACGGGAAGGTTCCGCACCCTTGCGACCATCATAATCCCCAGTCCGGGGCGTGCTGAGTGACGCACTGAGACAGACCCTTAAGCTAGTGATCAATACCCTCCAGTCACTGCGGGAATGGCGGATTCTATCTTTCGGGTCTATCGGTAAACGTCGGTGAGCATAACGTTTCTTCCTGGTGAGAGATTTCTCGGAATGATTATAGGAATGAGGAGTTTGCACGCAGATAGTCTCCTTTAGAACTCATTACAGTCATGAGAGAATACCAGCGTTCGCCGTTATTGCTGGTGGTATGCCCAGCCGTCTACGGTCGTGCGGCGAAGCAGGAAGTGAGAAAGGGAGCTACCCCGCGGACCGGAACACCTGATTCACTGAACAGATCATACGTCTTGAAAGCAAGTAGTGACGTTTCTGACTTTGAACTGTATCTGGGCGTGGCGCAATCAACGTATGCGCGAAGCACTACGGCTTACAAACAGTTCGAATAACGTCGAAACTTTCATTGAGTACAACCCTAAATACCTGGAACTCGCTGCGCGCAGGTGGGCAGCTCTTGGATGTCAACTGCCGCGAGCGACGGACATGAAACGACGTCCCAGTTAAGAATTTCTGTTAATTCCCTCTAGACGTTCCACACTAGAGTGGTTAAAGGAATACCATATCATCGAACAACGCAATGGACTTACAGTGTCCTCGGACACGAACGTCGAACATAGGTCGTTACTCCCTTATCCAGTTGCCATGATTAGGCAGTGCACTGATCCAAGTGGCACGTTCGGTTTGCAAAATATCGTTTAGAACATATGAGTAATGGACGAAATCGGGGACAATTACTGCCATGGCTGCTATTAGACCGTTCTACATTTTTGGGATGCTCGGTCACTTCGAAGTTAACTTTGCATGCCCTGTCCCCTGTCAATGCAGGACCGTTACCTACAAGTGTTTTGCGTAATGTCCCACATGCGGTCTGTCACCTGTTACCTTCGGCCGCTCTACCGGCTCACCGTCCGGAGCGATCTGCTTTCGTGTTGTCCTAAGCGCTTCTGGCAGGGAACTAATTACTTATAGGCACCTCTGTCCGCCATCACAGTAACGTCCTACCCATGTAGTAGAAAACACGGTTGATGTGACGCTCTCAACGGGAACTGGCCGGGCCCCGCCTATCTGCTGATCATCTCTAGAGGTAAGGGTGAATTGCCTAGACCGGTAGTGCAATACGTTGAGCATCGATCAGTCGGGGGAACTTGTACATCGGCCGTTACGCCGGCCTGGGTAATCTTGCAATTGTGAAATAGTACGAGCTAGGGCATCTGACTCATAACCCACGCACCCCTTAGACTGGGTGACTGGGCCCATGATAGTTACACCATTGCGCAATGAGGCGCCGTAGGCTCCCCTAACAATAGCATCTGTGCTAAGATATCTATATTTGCTGCGCCGTACAGCACCCAGACGTCGGGATACTGATCGGTGCTTCAAGAGTAGTCCTGCGTGAAACCACCACTTGAAGTTCTTAGCTGTGTCTTCCGAACTAGAGTGGCATAAGTAAGTGTTAATTCCCGATCGCACGATTGGACCTGGACGCGCTCTGATGAAGTTGATGCAGAACACCTCTTAGACGGGAACAAGGTCAACGAATTTGGAAAGCGGAACAGAACGTTTAGGGACGGCATGCGTATAGCCGCGATTCATTCCACGTCGGGCTCCGCGTTTTATAACGCCTGAGTCTGCGATACGTATGAGGCGCACGCACAAATCGTGCAGGTAACTTCGTCTCCTGCCAGCTCAAGTTTCGTCTTTAGTTAAAGGTGCCCTATCATCTTCATGCACAGATATAATCTCGGGGTAGCTACGTTTACGGCTATATCCTGATAACTGGGACAAGTCACACGTGTCAGACAGGCTGTGTACCAAACTGCGTCACCTTGGGATCTGCTGGCACCATGGCTAATTACGTGGTGCCATCGTTGTTCAGGATATTCAGTCTCGGTGCCCATCCGGCTCAAAAGATCAAATAAACCCTTTAATGATAGACCATGGAGGAACAAGAGGGAGGGAAGGTCATGCATGGCATCTATCAATCCTCGCGTCAGGCTACGATGCCGTATGTTCACAGAAGTAGACTAGGTAATCTGGGGTCAGCGCTAAATCTTTCGTTCTAGCACGTGGTGTGGAACAGCACGTGTTACAAGCTGGTGCGGCGCCTACGTAGTAAAGGTGGGGACTGAGCACAAACACGAGACCGGTGTGGTCTTCATAGACATGGCATTCCACATATTACTGCCGAACCATCTCAGCGGCAAGCTATCCTCATGGTAATCACTAGTTATCTCAAGCCGGCTACTTCACGGTAGATAATGGTCATTCGGACATGTAATCCATTACTCCGTCCGCCCAGGTCGAGAGGGACGGCCTAGCTTCAAAAAGGGTCTAAACTTGCTTATGTATACTCTTACTGGGGGCCTACATTGCCAGGGAGAGTTAATCCCGATCGCGCAGTAAACTAAAAGGTAGATGGACAGGACCCATGTGAGGGAGTTAGATGGTTGGTCACAAAAGTGAATCTTCAGTACTTCCGCCCTAGTCATCTTCTATAATATGTCACATAGGGCGTCCAGACAATGACCGTTATGATACCCAGCCGGTGTCCCGGGACGCAGGTTGCGGTATGGCACTCGCATAACATTAGTCCAGACCCGCTCTTGCATCGGAGAGAAGGCGCCAGTTATATAGCTTTAGGCCAGGATAAGTAGAATGGGCTTGCCGAGTGACATTATACCATCTTCGTCCACTCCTAACTTGGATGCCGGAATTCTACATCACGAACGCGGTCATCAGATCAGTCATCCGTATCTCACTTATGCAAACCGATGACATACCACACAAACCAAAAAAACCCGCGCGAACGAGCGGTTTCCGGGGGTAAACCCTTGGTAACAATAAATAACCGGAGAGTTTGCACTTTACTCCCCGTCAGGGGCTAAACCCCTCTAACGTAGTCCTATGGCATCCCTCTTCAGTAGTGAAGCTGTTGTCTGTCCTGCCAAAGCTCGACTCCGCGCAAAGGCCTTTTATCTAAACGGTTCTTGACCGGGATTGCTTTCGCAACAATCTGAAGCCGTAACACATCGGCGTAGACGTAGACATCATCTGAGAATGGGGGTGACGTGATAGCAGGCAAAAAAGTCGACACAGAACTCATCACACTACTCTTGCTATCAACAGTAGTTAGTGGCAGGTATAGTACATACTCTTCCAAAGTCGCGCCCGCGTTTAGCAGCAACCGGGGCGAGCCATAAAAAGGTTACTCATCTAGTAGGGCTAGGAATAATGCGGCTATCCTATCGGAGGTCCCCGCACTCTATAAGAGTCTCGGGGGACTTTGGGTCCGTTCTAGCTTGGCCCATTCTTTCTTAGGATGCGAGTCATCATTATTATAAGGCTTACCGTCGACACCGATGCCGAATTAAACCATACTACACAAGCCAGGGTCCTTGCAAGTATCCGGGGGGGGTGAAATAGATGTACCTTACTGACTCCCACGGGCGCTGAGGACGGGGTCACCACCATCCCGCGACCCTATGTGGTCGAGGGCATCGCCGCTCTAATATGGGGGTGTAGTATTAGCCAGTTGCTGTGTCCGTTGACCCCCTTACTAGACGCTTGGTTTGGAATGCGTTAGTGCCTCAAAATGCCCTCGTGGTAATTTCGCTGCAGCATCTTCTCCCCAGTCGCCAGCGACTTATGGGGTCACCTTGGGGTCATAGCTCGTTAGGGTCGCCTGTTTCACAGACCTTACTCCGTAACGATAACCCTTGGCTGCACATTAGTGTGATAGTGGCAAGTGGGAAGTCACCGTAAAATGTACAGCGTGAAAGGAGGAATGGTTCTAGCGATTGTTGGTACACACCGGCTAAGGACTTAGTCACTCAATCGTGTCCCTTCTGGTGCGGTGCCTAGCACTTGGGCCACTCGGCTTCCGCCTAGACTTCCTATTGCACCCTAGAATTCTCAGGGCCATGTCTCCGAGATCAGCTGGGAAATATCCAGGCGTTGTAGACGCTATTCACAGAAGTAATAGAACAAGGAACGGTCGCGGCGTCGTCATTTCTAGTAATTACGAGCTACTTACGTCGCAGTTTGGCTACCAGACATCGGGAGTTAGCATAGCAACAGAGTTCTTACCATCTACAAGACACTGTAAGTGGCCCTCATTTCACTCAACGATAGACTTATTTAATAGCCGGTACCGACGCCGCTGCCAGTCCGCCTGTATTCTGTGGTCGGGCCTATGGACTAGCCAGCCGCGTTTGCAACATGCACTATGTATCGTCAAGAATGTAATACCATAGCACAACGTGCCCTCTTCGTTGAGTCACTGATCTGGACACTCGCCGCGGACGACGACATTATATTTATGAAAGTTTATACTTGCGAGAGATCACTCTTTGACCTGTTGGCACGGCATCAGGGATGCGCTATAGCCGTGCTGATCAGCGGGTGAACCGAGTGGCGCGCACATCCTATTGGGCATAGTACTCATTTCATTTGCTGGCGGAATACCAGATTATCCCGAATGGCTGACTGGGAGCACGGCTGCCTATCCCAACACAAGGTTCAGGGCCGGTCGTGGTACGAGTGGCATAGTCACGGTACCAACAGACGTACAGCTATAGACTAGTTAGGCCTGCGAGTTTCGGCTCTTGCGTGCTTGATTAGAGGTCCTCACTCCACAAGTCCGCGTCGACATGCTGATAGGACCTTCTAACTAGCGGTGATGCGATCCACAACGTATGGGGGATAACTTGGGACGGTACGATTTGGCCAGAGATCAAATGCGTGGGACAGTACGTACGTAGTACCCTTCACACTGGAAGTCACCCTTTGTTAACCCTTAGCCAGCCACCGACATTTAAGTACAATCGGATAGAAAGAGTTGTAGAGCAGGAACTATAGCGAAATGGGAGTAATGTAAACCCGGGGGTATCGGCCCGGTATCGAGGGATATGAATTCCCTAATTTCATCCGCCAGTGACGTCCCTAAGGCTGCTGACGCCCGCATCATCTTTTGTGCTTCCTGCCGAGCACCTTCAGCAGGCTTAACTGAGGGAACCAGGAAGGGTGTCATAGCGCTCTGGTGCACTGGATGAGGTCCCCGTCTAGTACCAGTGAGACCCCCCTTGTAGCTCGTTCTGCGTTTTTCACGCAAGAGATGGAGTTATCAAACACTCATCCGGAGTCTCCAAAAACGCTATATCCACTTAGAGCAGATAGACGCAATTTTCTCGTTAGTCTCGGAACACCGTTCGAGGTCTGTTACTGCGTCACTAGTTTCCAAAGCCATAGCCAAATGGATCGGGCTCTATGGCTGCCCCAGTGGGGGCACTGTGTTATAAGCCAGCCACTATATATCCGGCGGTTGCATCCATTCCTCCATTGGTGAGCCCCAAATTGTATTATAGGCTAAGCAGGCCGAACGCCCCCGTTCTACAAGCAATGATGTGCCGGACTTTTGCGGTGCCCGTGCGCGGATGCGAACATTATGGCCGTTTCAGGACAAATAAGTGAGCGTCAGCGGTTGGCGACATGGTTACTGCCTGAGAGATATGCCTACTTCCGCGGATGACCCGAGCGAACGGGATCCATGGGCGCGACAATCGATTCTCTACAAGTAACATCTCTTACTATCAGAGTGTGACATTACCCGCCTAGGACCGCAATACGCCATTCCTTTGCAAACCAAAGAAAATAGTGCAGACTCTGCCGAGAAACGCGCTCTGCCTCGGATGCAAATATAAATAAGACTAGTGCATCCCCCTTGATAAAACCAGCGAGCTATGCGTCGTAAGATAGCCCATTTTCGACGCTCTCTACGCTGCTTTGCTCCAATCTGATGCGTACGACTACTTAACCTGTAGGCCTACGTTGGATCTCTACACACGACCCCTGACTATGTCTGAACAAGACTTGCCCAGATGGACGATTCGCTTACTAATTCCCCTCGGTGTGTCGCTCGCCGGTATCCAGCATCTCTATCAAACAGCCGCGTCATCTGGAACCCGGGGTTCTTCTTGACGAGAGCCCCACGTCCACTATAAGTACTGCTGGGGCGTTGAATTCCGGAACAAGAGGGATAACTGAATCGTTGCGCCCGGCTCGATAGGGAAACATCGCCATCCAAATCACGTATAAAAAGAAGACCGTCAATCAGTGCCTGATTTTCTCTATCCATCACCGAATGACATGCGTTTGTAGTACCACGTTTCGTATAGTAATTGGTCCTACACGCAAGTTGCTCCAAATCTCCATCACGTTGCAACACCAATAATGACCATACATAGCGAAATAGAGGAGGATTCGGGACGGGTCTACGCCTCCTCACTCTATTGTGCCTTTGATATTGTGTGCGTCACCCTTAGGCGCATGGCATGAAACGGGGTATTATGCGGGTACAGGTTAATTCTGCTTCAGTTCCGTGTGGCTCTTAGCCGTACATGCATCCGATTCAACCTCAATTAGAGCCTACCGACAGAAGCGGAGAAGGCTACGCGTCATTCTGCTTCCTGATTGGAATTTCGGCGCAAGCTTTACGTAAGCTCCATGCACTCACCTGCTATCGAGGCAACGTCACGACGCTCGTATCCTACTTCTTCCTACGTGAAACGGCACCCAGCGGCATACCCGTGGCGGCCTTCTGCGTCGTCACGTCATTGGCCCCTGTCAATCATTATACGCCTCCGAATGTCCCTTGCCGCGGTCTACGTATAGCCCTAAAACATTCATAGCTGTCGATTGCCGGCTAGGTGCTGTTGCTGTTGACTGGACGGTATGTTACTTAGGCCCGGCCGGATTCTGTCGCGTCCTGTTTCGGACGCTTGACAATCACAACTCCTTCTGGGACCGCCCCAGCGTGGCTCTTATACTAGCTACAGAAATATAATGGCGGGGAAACGGGAGCAGCAGCAGATCTTAATGCATGACGAGGCATATCCTTCTCGTAGTACAACGGAACGAGGGCATGACTATTGTGCTTTGCCATAGCATGTCCCTACTGTGTTCGAGCTCCGGACAGAAATGTTAAGCACCAAGGGTTCGACACCACAATGAGCTTAGGGGTTCATCAGAGCTTCTATGCGTCGGTCACGAACGTTCCTTTGTGGCTGTCGTGCACCCTGAGTTATTTCCATCGGCTTCAGGAGCGACCAGATGTCAGAGACGTGTAGGCAGAACACATGCTCGTGGAACGGGAAAAACTATCACTTCGCTGGTTGAAGGATGAATACTCTGACACTTTATCTAGCCTGCTAAGTGTGGGAGCTAAGGTCGTTGCTTATGACTAGACGGCTTTGCCTTTAATCACCGTCTGTCAACAGAGGACTGATACGTAGGCGCCACCACGGCGATTTAGGTTCCCTAAGAATGTGCCAGCATTTCTGACGATTATATGTGCGGGCCGTGTGCGCCTGGCCCTACTGCAAGATTCCTTTGCGCGAGGAATAGGTGTCGAACTTTAAGGGTGGCGTATACCCGACACAAACCGCGGCACCAGCAAAGCTTTTGACAAATTGGCCTATCGCAGTGTAACGCGGGCTGTCGCTGGCTGAGTTTTAGTATGAGAGCACTTAGGCGCCCGAACACCTACCTTCTACGGCAAACTAGTGCGGTTCCCCCAGATGACAGACTGTACAAGATCGCAGATCATATGATCCATCGCAACTACCGCAAGCCTGGGTTCAGTCAGACGCAAAGATGTACTTAAGTACGACTCGGAATTTATCGCATGACGACAGAACTACCTTTGCCAGTTGGGTACGGTGTCATCGAAAAGCCCTTCAGAGACCACGTCGTGTTCTCTTTCCTATAGCCTAGGCTTCGGGGCTGAAGGGGACATTATTCAGTGCGACAGGATTACGATTGCCATGTGCACGGTAGGTTGAATGTGTTTATTTTATAATACCCTTAAATTACGATCGGCCGGACTGCTTAACTAAGCAAGGAACCACCTCCCTTACTTTGCTAATGCAGCATCCTTTCAGGGCGACCCATGGCAGACAGAAGCAGACGGTGAGCAGACGGACGGCGATGTTCCCAGCGATTAGGGAAATCGGACCCACCCTGCCTTTAAGGAGCAGCACATGAGAGTCTGGTTGTATCGGAGCAACAACCTGCTACAAAGCTTAGTGAGGGTACACTCCCTTCTCGCAGTTCTTTTTGCCGGCGGCGAGAATTTGTTCCCGCCCTAGTCCTTAGCGGTACTTGTGGCGGAACTAGTGTGACGAAAGTCTCACAGTCGGACATAATATTTTTGGTTCGGAAATTGAGTGAGGGGCACTTATATGAAGTTCACTCCGGCCATTCTCGGGTGCCGTGAAATAGGTGAAACGCTAATTACAATGATTTACTATGTTGCTTCCCGATGCCCGTAGCCTTCAATGTCCTGCGATTGCAGGGCGCGGATCGAGGGGTAAAACCAATGTTCTGATTGACTTTATACGAGCACACCAGGACCACAAGAGGGATCCCCGATTTTGCTATAGAAATGTTTTGTAGGCTCGGGCGCAAAATGATTGGGCAATACTAAGCCTGAGATCATTGTCCTTTCTCGATGGCCGCGATTCAAAATGGCGGACCTTGTCAAAAACTTATTTGGTATTATCCATATGCAGGGCGAGACCGAGAGTCGGACACTTTTTTAAAAGTGGTTTCTTCTTTCATGCCAGTGCTTATGTGCTGCTGCGAGTGTTGGATCTCAGTATTACCTGCGCTTAAAACAAGTTCAGAGCAAGCCACTCCCCACAAGCCCTAGGGTCAACCGTGCTAGGCCAAACCAAAAAGCAGGTATGCGGTAAGCGCCTTACAAGGTAGTACATTGGGACTATTAGAACCTTCAAATATTTCGGAAAGTGAATGGGGGTCGCCTCCCGGTCCTACCGCGTTCATCAGACCAACGTGAGTCTCCCGATTAGGTTCCCGAAGGTTTGATCACCGTGCGGGTTTATCTATATTCAGGCTAGTGTATCGGGGAGTCCGAAAAGTGCACCTCCGCACGCACGGACTTAGAAATTTGGACTGGCTGAAAATCTATCTTTTGTGAAAGTCTCACCGAGAATTACGCTTGCACTAATCGGCGGAAATGCTACTGCGCCCATCGTCGGCTTCGGGTCATCGCGGACATGAATCAGGACGATAGCGGTAACCTTAAGACTGTAACCTGATGTGCGTTAGCTGAATGGCCGAGCCCCGGCTTTCAGCGCGTCTTGATGTAGGTCGCACTAACACCGCTTGAAGGACTTTACCTTCCCGGCATAGTGCTAGGATCAAGCAGGGGGCCACGTTACGAAAGGACCTAAGGTGGCATGAAACGTTGTTTATTTCACCTTGCTAAAGTAGTCGAGAAGCTGTCCCTGATCAAACATGTGAATCCTGCCGGGTATACACCACCGGATATCTCGTGACCTGGCCCCTACACACTATACATCCGGTCGCGACAACGTCGCTTTTGGTGAAAAGCACGGGCGTGACAGCCGCGGAAGAAACGCCCACATGGGTCAAGTCAGGCCCTGCACATACAGCCATTGGTTTCCTGTCAATCGCGGGCGAACTCAGTCAGTCTATATAGCGGTCAATAGTTCGTAAATCGGAGAACCGGAAGAAAACATTCGACGGCTGGGACGTTCTGTCGGCGGGGACCGTTGTGCCTAAGAGTTAGTAATGACTTTCAGCTTCCGTTCAAGACGGACTAGTCTATGAAAGGCGGTCATCCATTTTGCCTTCATGGAAGCAAAGATGCAAATATGTAATGTCCGAGCCACGTTCTTCAACCACCCGTTTGGCCTCAATCCATGGGAAGCGAGAGGTGTCATGCTAACAACGAGTACGTTCAGCGGCTGTCAGTGCAGAGCCTTAGTAGTGTGGAGCGCAGCGTGGTCCCCAGGGATTATTCGTGGAATCTGACGATGCTTTGGTTGAACACCAGTCTCAGCGAAACTTTGGGGACCCAGTAATCAGTGACGGGTGAGAGTTTAGATCATGGACCCTGGGTCCCGTCGCGGGATCTTTTACTGGACTTCTTGAAGTAGAGTAACTCTGCTCCGTGTTCTACCTCCAGCGAGAAAGAACAAGGTCACCGCTGTACGGCACACGTACAGAGCTCCCTAAATGCACAATCGGTGGGAGGAGATTGAGTCGTAAAGGCTCACGTGGATAGACGTTGTCGGATACAGACAATTCGTCCCTGGTGTTATTCAGCATTGAGTAGCCTACGTATAAAGAACGTGCTATTGTCCGCGCCACGGCAAGCGCCAGGCGCATTGACATAATCAAAGGTGTTGTCTCAACCCGTTACTCGATCCGTGCTTACAAACGTCCTCCCGCGCGCAAGTGAAATCGGAAACGTCCCTTAACTTACGTGCCTATTCAGATTGGAGACTTGTGGCATACTCAGTGGGACCCGAACGGAGGCCACAAGTAGCAACTGCCTATTACATATTCGCTAGAACGTCCGTCGGCGCTAGAAAACGTTTGTGACCCTGTCGGCATCCAAGAAGCATAGACTGGGTTAGCCAAAGGGTGCCCAGACGGATTAGCGGAGGATTAGTTTTTATTCGGGTGAAGATTTCCTCGCCGCCTAATATGTTTAATCTTGCTAATTCAAGATTTGATTGAAGTGTGTCGGTCTCCTTCGGAACACGTGCGGTGTCTCGATATGGCGCGGCTTAACTCGCAGGACCGCGATGCTGCCTACCAATATGGCTGCAGGGACGTACGCGAATATGTCCGTATAGTTATTTTATTTTTAGCACTGAGTCAGGTATTGAGCCCTAGGGGCAGTGACGCTCTTGTTGTCATCTCTAAGAAGGATGCCTTGGGACACCAAGGGCGCGTGGTCAAGGTCAATGTTAGGGATATATGCCTTACTAAGCGACATCCGAAATCCTCTCACGCAAAGTGTTAACACATGTCTGGAACGGCGAGAACGTGTGCATTCTTGCTAGCGCCGTATAGAATTCCCTGTGCCTGACAAGCCACCCACGAACGCCTCCTCGCTACGCAGGCTGCGTTGTATCAATGCTTGTATATGCACGTCGTCCGGGTTACAGCGGGTTAGAGCGCGCCTCAACGCGGCGGCTTCGAGATAAACCCCATTGTCCGGGACCCCCCAAGGTTGCGCACTTATGGAGTTGCCAGGGCCCACGTAAGAGCTATTAGAGGAAGCCGAACACTTAGACCTGGTTTTACCGAGCGTGCCTCTGGTGTAGTGCGGACTTTACGTGGGCATTTACCGTCGCTGTATAATCTGCCCACTGACCGCGGTTCACTACGCTTGCGCGTCGAGCAGTCGGAGAGTTGGTGAACCGACGCGTACACTCTAGTTTTCAGAATATTGCCTATAATGCTGTAGGCAGCAGAAGCTCCATTAACCACTCCCATACGACTATGTGGGTTTAGTGTAGTTTCACACGGGCGACGTATATCTAGGCCCGGGTATGCATTAGCGTAGTCTTAAATTGGGAACTGAGTTCGGTGTACGTACGCTCGGGCGGGAGAACAGTTTTCCTTATATCTTTGGTTTTGAGAACGAATCATGAGGCACGAATAATGTTAGGATATCGTCAGAGACTCCACCCTAACACACCCCAGGGGCAGATGTTCGCCAAACCTAAGGAAACCCGGCGTTAAGATTCAGGAGTGTCAAACTCGCACACCCGCCAGGCACTGCCGCCGTACGTGGAGGACTAGCCTATCCCACTGCAAGCTCCTTGGTTCGCGTACCTACGCTCGGAAGGAAGCTCAAAAGCGACAGCTTTGTAAGTACGTATACTCCTCTGGCTATCTCGAGGATTCTCCACGTCGTCGGTATGCTCCCAAACGGCCAACAAGACTTCCCAGGACAGCCAGCCCAGCAATAGGGGGACTGAATTCTTGGACAACGATTTGGTATATTACAATGGACAATTTGAGTTACTAGGACTCCAACTAACAAATCGTATTTGCACTTGCCTTCCATGAGAGTCTACCAAACACTCAATAGACTATAACACTAAATATAACAAGGACACCACCTTGTCAATGTTGTGGTGAAACAAGCCTTCTAAAACGTGGAGCCTCGCCCAGATACATAATTGCCTTTATACGGTCGTGTCACTGACTGTAGAATGTTGATGGCTATCAAAATATCCATGTTAAGGGCGCCACGAAGCGCCGGATTGTGCGACATCTCCCAGTCTCAATCACGACAACGTTGAGGCAAAGAACCTCTCTTAAAACATCCAATCACAATCATAAGAACTTGAGGAGTAGGATCTAGGCGGGGAGTTTACGGGGCACACATATTGTCTCGACCCCTTTCAGATATATACAGACAGTGTGATGTCGTATAGCCGCTGGCTCAGTTCTCTTAAGCGACTTCAGTCGCCATACGTAGTTGCACCAGTACAGTGTGCGCAAACGCCCGGACGCGTGGTTCTGACATTATCTCCTCGGACGTCCGGGTCCAGTTATTTATATAGATTATCACGCGGTGTTCTCAGCTGTCATTGCGTTGTGTCGATTGCTGAATCAAGTTATTGTATCGAGGGATTTTCGGAGTCACCGGGTGAATAGCGCCAGCACTCGGATTGCTGCTAGTACTAAGAAGGACGGCTTAACTGCCCATGCGGGGACTAGATTTTATGCTCTAAGGTACCCGGGAGTGGTTGCTTGAAACGTTCTACAATACGATCACCAATAGCAGCAAATCGTGACATACTAGTGATACGGTTCTTACTACGAGAGCATCGCGGTCGCATAAGTCGTTTCGAGCACAAAGATAGCGTACTTCGATAGGGGCGGGGCGTGACAGCCTGTCACTTATCTGGACCCCATAACTACCACAACAGTAGCGAGGCGTAACAGTATGCATAGTAGGGACAGCACGGAACTATACAACCTGAGCAATCAGAAAAAGGGTATTTGAGCTGGGGCTGCAGGGTGGAACCGGTACATGAACCTCATCAGCCTCGCCCAGCCGCTTTAACCGGCATTCTGGTGGGTGGCTCGCTTATAGCGTCC
		</sequence>
    <sequence><taxon idref="Location_2_0_0|30.35841117933671"/>
			GCCTGCCAAAGAGGGTGTCTATGACTGCCTATTAACAGCGGTGGCAACTGTTGTCGAGCCGAAAGAATCCAAATTACTTGCTTTACTCTCAGTGGAGTCATGGCTCTCGACCACATTTTACAGTACTCTAATGATGGGTTTCTCACGTGGCTTCAGGCAACAAACCCAGTTGTTCTACGAGCGCCCAGAAATTGGCATTGCACGCTGTTTCCATGTCTTCGCCGCAAATGACTCTGGGGCCTCTAACCAACGAACATGCGTCATCATTCGTCTAGGTGAGCCTGCTGCCTCAAATTTCGAAAGAAGTTGATTTATGACTCCTATTTTAATTTCTGGAGGCTAGTTATACGGGGTGTATTATTGGTGGCATCCGCAGGGAGTTAGTTTTTAGCACCCTACCCTACCAGATACTTTATCATGAACAATAGCATACCGCACAGTCATGCCCGTTCGTGTAACCTCGTGATAGCCTTGGTTGTTTACCATGTAGGACTTGGTGGCGGCGTGGTAAGTTGCCTTCTCGAATATCGGCTAGTGTTAGCTTACCCGCCTATGATGATGCCCCCGCATTATTTTCAGCCGTTGTGTCAGAGGTCAACTCAATTGCTGTAAGAGGTAATACACTCACACCGATGCGAAATTTTCGCTATTAAGGTTGAGAGAGTCTTCACTCTGGCCGAACCGCTAACCCTCAGTGATTCATTCCTCAAAGTGCGATAGCGGGGAGTGGCGTCCAGTCCCTGAGTGAAGTCGGGTGTGAAGCGCAGTACAAAACGAGCGGGCAGTAGAGTCCATACAGAGGCGCGCCTAAAGCGTACGGACTAGCAGGCCATTAAACGGATGAGCTAACAGGCGTACTACATAAAGCTCACAGCGGCCTTGAACGTCGGGCGAGCAGCGCTAGCCGCTGAAGTGACGGTTATCGTCAACTAATACATCAGATTCTGAAAAATACGGGAAGGTTCCGCACCCTTGCGACCATCATAATCCCCAGTCCGGGACGTGCTGAGTGACGCACTGAGACAGATCCTTAAGCTAGTGATCAATACCCTCCAGTCACTGCGGGAATGGCGGATTCTATCTTTCGGGTCTATCGGTAAACGTCGGTGAGCATAACGTTTCTTCCTGGTGAGAGATTTCTCGGAATGATTATAGGAATGAGGAGTGTGCACGCAGATAGTCTCCTTTAGAACTCATTACAGTCATGAGAGAATACCAGCGTTCGCCGTTATTGCTGGTGGTATGCCCAGCCGTCTACGGTCGTGCGGCGAGGCAGGAAGTGAGAAAGGGAGCTACCCCGCGGACCGGAACACCTGACTCACTGAACAGATCATACGTCCTGAAAGCAAGTAGTGACGTTTCTGACTTTGAACTGTATCTGGGCGTGGCGCAATCAACGTATGCGCGAAGCACTACGGCATACAAACAGTTCGAATAACGTCGAAACTTTCATTGAGTACAACCCTAAATACCTGGAACTCGCTGCGCGCAGGTGGGCAGCTCTTGGATGTCAACTGCCGCGAGCGACGGACATGAAACGACGTCCCAGTTAAGAATTTCTGTTAGTTCCCTCTAGACGTTCCACACTAGAGTGGTTAAAGGAATACCATATCATCGAACAACGCAATGGACTTACAGTGTCCTCGGACACGAACGTCGAACATAGGTCGTTACTCCCTTATCCAGTTGCCATGATTAGGCAGTGCACTGATCCAAGTGGCACGTTCGGTTTGCAAAATATCGTTTAGAACATATGAGTAATGGACGAAATCGGGGACAATTACTGCCATGGCTGCTATTAGACCGTTCTACATTTTTGGGATGCTCGGTCACTTCGAAGTTAACTTTGCATGCCCTGTCCCCTGTCAATGCAGGACCGTTACCTACAAGTGTTTTGCGTAATGTCCCACATGCGGTCTGTCACCTGTTACCTTCGGCCGCTCTACCGGCTCACCGTCCGGAGCGATCTGCTTTCGTGTTGTCCTAAGCGCTTCTGGCAGGGAACTAATTACTTATAGGCACCTCCGTCCGCCATCACAGTAACGTCCTCCCCATGTAGGAGAAAACACGGTTGATGTGACGCTCTCAACGGGAACTGGCCGGGCCCCGCCTATCTGCTGATCATCTCTAGAGGTAAGGGTGAATTGCCTAGACCGGAAGTGCAATACGTTGAGCATCGATCAGTCGGGGGAACTTGTACATCGGCCGTTACGCCGGCCTGAGTAATCTTGCAATTGTGAAATAGTACGAGCTAGGGCATCTGACTCATAACTCACGCACCCCTTAGACTGGGTGACTGGGCCCATGATAGTTACACCATTGCGCAATCAGGCGCCGTAGGCTCCCCTAACAATAGAATCTGTGCTAAGATATCTATATTTGCTGCGCCGTACAGCACCCAGACGTCGGGATACTGATCGGTGCTTCAAGAGTAGTCCTGCGTGAAACCACCACTTGAAGTTCTTAGCTGTGTCTTCCGAACGAGAGTGGCATAAGTAAGTGTTAATTCCCGATCGCACGATTGGACCTGGACGCGCTCTGATGAAGTTGATGCAGAACACCTCTTAGACGGGAACAAGGTCAACGAATTTGGAAAGCGGAACAGAACGTTTAGGGACGGCATGCGTACAGCCGCGATTCATTCCACGTCGGGCTCCGCGTTTTATAACGCCTGAGTCTGCGATACGTATGAGGCGCACGCACAAATCGTGCAGGTAACCTCGTCTCCTGCCAGCTCAAGTTTCGTCTTTAGTTAAAGGGGCCCTATCATCTTCATGCACAGATATAATCTCGGGGTAGCTACGTTTACGGCTATATCCTGATAACTGGGACAAGTCACACGTGTCAGACAGGCTGTGTACCAAACTGCGTCACCTTGGGATCTGCTGGCACCATGGCTAATTACGTGGTGCCATCGTAGTTCAGGATATTCAGTCTCGGTGCCCATCCGGCTCAAAAGATCAAATAAACCCTTTAATGATAGACCATGGAGGAACAAGAGGGAGGGAAGGTCATGCATGGCATCTATCAATCCTCGCGTTAGGCTACGATGCCGTATGTTCACAGAAGTAGACTAGGTAATCTGGGGTCAGCGCTAAATCTTTCGTTCTAGCACGTGGTGTGGAACAGCACGTGTTACAAGCTGGTGCGGCGCCTACGTAGTAAAGGTGGGGACTGAGCACAAACACGAGACCGGTGTAGTCTTCATAGACATGGCATTCCACATATTACTGCCGAACCATCTCAGCGGCAAGCTATCCTCATGGTAATCACTAGTTATCTTAAGCCGGCTACTTCACGGTAGATAATGGTCATTCGGACATGTAATCCATTACTCCGTCCGCCCAGGTCGAGAGAGACGGCCTAGCTTCAAAAAGGGTCTAAACTTGCTTATGTATACTCTTACTGGGGGCCTACATTGCCAGGGAGAGTTAATCCCGATCGCGCAGTAAACTAAAAGGTAGATGGACAGGACCCATGTGAGGGAGTTAGATGGTTGGTCACAAAAGTGAATCTTCAGTACTTCCGCCCTAGTCATCTTCTATAATATGTCACATAGGGCGTCCAGACAATGACCGTTATGATACCCAGCCGGTGTCCCGGGACGCAGGTTGCGGTATGGCACTCGCATAACATTAGTCCAGACCCGCTCTTGCATCGGAGAGAAGGCGCCAGTTATATAGCTTTAGGCCGGGATAATTAGAATAGGCTTGCCGAGTGACATTATACCATCTTCGTGCACTCCTAACTTGGATGCCGGAATTCTACATCACGAACGCGGTCATCAGATCAGTCATCCGTATCTCACTTATGCAAACCGATGACATACCACACAAACCAAAAAAACCCGCGCGAACGAGCGGTTTCCGGGGGTAAACCCTTGGTAACAATAAATATCCGGAGAGTTTGCACTTTACTCCCCGTCAGGGGCTAAACCCCTCTAACGTAGTCCTATGGCATCCCTCTTCAGTAGTGCAGCTGTTGTCTGTCCTGCCAAAGCTCGACTCCGCGCAAAGGCCTTTTATCTAAACGGTTCTTGACCGGGATTGCTTTCGCAACAATCTGAAGCCGTAACACATCGGCGTAGACGTAGACATCATCTGAGAATGGGGGTGACGTGATAGCAGGCAAAAAAGTCGACACAGAACTCATCACACTACTCTTGCTATCAACAGTAGTTAGTGGCAGGTATAGTACATACTCTTCCAAAGTCGCGCCCGCGTTTAGCAGCAACCGGGGCGAGCCATAAAAAGGTTACTCATCTAGTAGGGCTAGGAATAATGCGGCCATCCTATCGGAGGTCCCCGCACTCTATAAGAGTCTCGGGGGACTTTGGGTCCGTTCTAGCTTGGCCCATTCATTCTTAGGATGCGAGTCATCATTATTATAAGGCTTACCGTCGACACCGATGCCGAATTAAACCATACTACACAAGCCAGGGTCCTTGCAAGTATCCGGGGGGGGTGAAATAGATGTACCTTACTGACTCCCACGGGCGCTAAGGACGGGGTCACCACCATCCCGCGACCCTATGTGCTCGAGGGCATCGCCGCTCTAATATGGGGGTGTAGTATTAGCCAGTTGCTGTGTCCGTTGACCCCCTTACTAGACGCTTGGTTTGGAATTCGTTAGTGCCTCAGAATGCCCTCGTGGTAATTTCGCTGCAGCATCTTCTCCCCAGTCGCCAGCGACTTATGGGGTCACCTTGGGGTCATAGCTCGTTAGGGTCGCCTGTTTCACAGTCCTTACTCCGTAACGATAACCCTTGGCTGCACATTAGTGTAATAGTGGCAAGTGGGAAGTCACCGTAAAATGTACAGCGTGGAAGGAGGAATGGTTCTAGCGATTGTTGGTACACACCGGCTAAGGACTTAGTCACTCAATCGTGTCCCTTCTTGTGCGGTGCCTAGCACTTGGGCCACTCGGCTTGCGCCTAGACTTCCTATTGCACCCTAGAATTCTCAGGGCCATGTCTCCGAGATCAGCTGGGAAATATCCAGGCGTTGTAGACGCTATTCACAGAAGTAATAGAACAAGGAACGGTCGCGGCGTCGTCATTTCTAGTAATTACGAGCTACTTACGTCGCAGTTTGGCTACCAGACATCGGGAGTTAGCATAGCAACAGAGTTCTTACCATCTACAAGACACTGTAAGTGGCCCTCATTTCACTCAACGATAGACTTATTTAATAGCCGGTACCGACGCCGCTGCCAGTCCGCCTGTATTCTGTGGTCGGGCCTATGGACTAGCCAGCCGCGTTTGCAACATGCACTATGTATCGTCAAGAATGTAATAACATAGCACAACGTGCCCTCTTCGTTGAGTCACTGATCTGGACACTCGCGGCGGACGACGACGTTATATTTATGAAAGTTTATACGTGCGAGAGATCACTCTTTGACCTGTTGGCACGGCATCAGGGATGCGCTATAGCCGTGCTGATCAGCGGGTGAACCGAGTGGCGCGCACATCCTATTGGGCATAGTACTCATTTCATTTGCTGGCGGAATACCAGATTATCCCGAATGGCTGACTTGGAGCACGGCTGCCTATCCCAATACAAGGTTCAGGGCCGGTCGTGGTACGAGTGGCATAGTCACGGTACCAACAGACGTACAGCTATAGACTAGTTGGGCCTGCGAGTTTCGGCTCTTGCGTGCTTGATTAGAGGTCCTCACTCCACAAGTCCGCGTCGACATGCTGATAGGACCTTCTAACTAGCGGTGATGCGATCCACAACGTATGGGGGATAACTTGGGACGGTACGATTTGGCCAGAGATCAAATGCGTGGGACGGTACGTACGTAGTACCCTTCACACTGGAAGTCACCCTTTGTTAACCCTTAGCCAGCCACCGACATTTAAGTACAATCGGATAGAAAGAGTTGTAGAGCAGGAACTATAGCGAAATGGGGGTAATGTAAACCCGGGGGTATCGGCCCGGTATCGAGGGATATGAATTCCCTAATTTCATCCGCCAGTGACGTCCCTAAGGCAGCTGACGCCCGCATCATCTTTTGTGCTTCCTGCCGAGCACCTTCAGCAGGCTTAACTGAGGGAACCATGAAGGGTGTCATAGCGCTCTGGTGCACTGGATGAGGTCCCCGTCTAGTACCAGCGAGACCCCCCTTGTAGCTCGTTCTGCGTTTGTCACGCAAGAGATGGAGTTATCAAACAGTCATCCGGAGTCTCCAAAAACGCTATATCCACTTAGAGCAGATAGACGCAATTTTCTCGTCAGTCTCGGAACACCGTTCGAGGTCTGTTACTGCGTCACCAGTTTCCAAAGCCATAGCCAAATGGATCGGGCTCTATGGCTGCCCCAGTGGGGGCACTGTGTTATAAGCCAGCCACTATATATCCGGCGGTTGCATCCATTCCTCCATTGGTGAGCCCCAAATTGTATTATAGGCTAAGCAGGCCGAACGCCCCCGTTCTACAAGCAATGATGTGCCGGACTTTCGCGGTGCCCGTGCGCGGATGCGAACATTATGGCCGTTTCAGGACAAATAAGTGAGCGTCAGCGGTTGGCGACATGGTTACTGCCTGAGAGATATGCCTACTTCCGCGGATGACCCGAGCGAACGGGATCCGTGGGCGCGACAATCGATTCTCTACAAGTAACATTTCTTACTATCAGAGTGTGACGTTACCCGCCTAGGACCGCAATACGCCATTCCTTTGCAAACCAAAGAAAATAGTGCAGACTCTGCCGAGAAACGCGCTCTGCCTCGGATGCAAATATAAATAAGACTAGTGCATCCCCCTTGATAAAACCAGCGAGCTATGCGTCGTAAGATAGCCCATTTTCGACGCTTTCTACGCTGCTTTGCTCCAATCTGATGCGTACGACTACTTAACCTGTAGGCCTACGTTGGATCTCTACACACGACCCCTGACTATGCCTGAACAAGACTTGCCCAGATGGACGATTCGCTTACTAATTCCCCTCGGTGTGTCGCTCGCCGGTACCCAGCATCTCTATCAAACAGCCGCGTCATCTGGAACCCGGGGTTCTTCTTGACGAGAGCCCCACGTCCACTATAAGTACTGCTGGGGCGTTGAATTCCGGAACAAGAGGGATAACTGAATCGTTGCGCCCGGCTCGATAGGGAAACATCGCCATCCAAATCACGTATAAAAAGAAGACCGTCAATCGGTGCCTGATTTTCTCTATCCATCACCGAATGACATGCGTTTGTAGTACCACATTTCGTATAGTAATTGGTCCTACACGCAAGTTGCTCCAAATCTCCATCACGTTGCAACACCAATAATGACCATACATAGCGAAATAGAGGAGGATTCGGGACGGGTCTACGCCTCCTCACTCTATTGTGCCTTTGATATTGTGTGCGTCAACCTTAGGCGCATGGCATGAAACGGGGTATTATGCGGGTACAGGTTAATTCTGCTTCAGTTCCGTGTGGCTCTTAGCCGTACATGCATCCGATTCAACCTCAATTAGAGCCTACCGACAGAAGCGGAGAAGGCTACGCGTCATTCTGCTCCCTGATTGGAATTTCGGCGCAAGCTTTACGTAAGCTCCATGCACTCACCTACTATCGAGGCAACGTCACGACGCTCGTATCCTACTTCTTCCTACGTGAAACGGCACCCAGCGGCATACCCGTGGCGGCCTTCTGCGTCGTCACGTCAATGGCCCCTGTCAATCATTATACGCCTCCGAATGTCCCTTGCCGCGGTCTACGTAGAGCCCTTAAACATTCGTAGCTGTCGATTGCCGGCTAGGTGCTGTTGCTGTTGACTGGACGGTATGTTACTTAGGCCCGGTCGGATTCTGTCGCGTCCTGTTTCGGACGCTTGACAATCACAACTCCTTCTGGGACCGCCCCAGCGTGGCTCTTATACTAGCTACAGAAATATAATGGCGGGGAAACGGGAGCAGCAGCAGATCTAAATGCATGATGAGGCATATCCTTCTCGTAGTACGACGGAACGAGGGCATGACTATTGTGCTTTGCCATAGCATGTCCCTACTGTGTTCGAGCTCCGGACAGAAATGTTAAGCACCAAGGGTTCGATACCACAATGAGCTTAGGGGTTCATCAGAGCTTCTATGCGTCGGTCACGAACGTTCCTTTGTGGCTGTCGTGCACCCTGAGTTATTTCCATCGGCTTCAGGAGCGACCAGATGTCAGAGACGTGTAGGCAGAACACATGCTCGTGGAACGGGAAAAACTATCACTTCGCTGGTTGAAGGATGAATACTCTGACACTTTATCTAGCCTGCTAAGTGTGGGAGCTAAGGTCGTTGCTTATGACTAGACGGCTTCGCCTTTAATCACCTTCTGTCAACTGAGGACTGATACGTAGGCGCCACCACGGCGATTTAGGTTCCCTAAGAATGTGCCAGCATTTCTGACGATTATATGTGCGGGCCGTGTGCGCCTGGCCCTACTGCAAGATTCGTTTGCGCGAGGAATAGGTGTCGAACTTTAAGGGTGGCGTATACCCGACACAAACCGCGGCACCAGCAAAGCTTTTGACAAATTGGCCTATCGCAGTGTAACGCGGGCTGTCGCTGGCTGAGTTTTAGTATGAGAGCACTTAGGCGCCCGAACACCTACCTTCTACGGCAAACTAGTGCGGTTCCCCCAGATGACAGACTGTACAAGATCGCAGATCATATGATCCATCGCAACTACCGCAAGCCTAGGTTCAGTCAGACGCAAAGATGTACTTAAGTATGACTCGGAATTTATCGCATGACGAGAGAACTACCTTTGCCAGTTGGGTACGGTGTCATCGAAAAGCCCTTCAGAGACCACGTCGTGTTCTCTTTCCTATAGCCTAGGCTTCGGGGCTGAAGGGGACATTATTCAGTGCGACAGGATTACGATTGCCATGTGCACGGGAGGTTGAATGTGTTTATTTTATAATACCCTTAAATTACGATCGGCCGGACTGCTTAACGAAGCAAGGAACCACCTCCCTTACTTTGCTAATGCAGCATCCTTTCAGGTCGACCCATGGCAGACAGAAGCAGACGGTGAGCAGACGGACGGGGATGTTCTCAGCGATTAGGGAAATCGGACCCACCCTGCCTTTAAGGAGCAGCACATGAGAGTCTCGTTGTATCGGAGCAACAACCTGCTACAAAGCTTAGTGAGGGTACACTCCTTTCTCGCAATTCTTTTTGCCGGCGGCGAGAATTTGTTCCCGGCCTAGTCCTTAGCGGTACTTGTGGCGGAACTAGTGTGACGAAAGTCTCACAGTCGGACATAATATTTTTGGTTCGGAAATTGAGTGAGGGGCACTTATATGAAGTTCACTCCGGCCATTCTCGGGTGCCGTGAAATAGGTGAAACGCTAATTACAATGATTTACTATGTTGCTTCCCGATGCCCGTAGCCTTCAATGTCCTGCGATTGCAGGGCGCGGATCGAGGGGTAAAACCAATGTTCTGATTGACTTTATACGAGCACACCAGGACCACAAGAGGGATCCCCGATTTTGCTATAGAAATGTTTTATAGGCTCGGGCGCAAAATGATTGGGCAATACTAAGCCTTAGATCATTGTCCTTTCTCGGTGGCCGCGATTCAAAATGGCGGACCTTGTCAAAAACTTATTTGGTATTATCCATATGCAGGGCGAGACCGAGAGTCGGACACTTTTTTAAAAGTGGTTTCTTCTTTCATGCCAGTGCTTATGTGCTGCTGCGAGTGTTGGATCTCAGTATTACCTGCGCTTAAAACAAGTTCAGAGCAAGCCACTCCCCTCGAGCCCTAGGGTCAAACGTGCTAGGCCAAACCAAAAAGCAGGTATGCGGTAAGCGCCTTACAAGGTAGTACATTGGGACTATTAGAACCTTCAAATATTTCAGAAAGTGAATGGGGGTCGCCTCCCGGTCCTACCGCGTTCATCAGACCAACGTGAATCTCCCGATTAGGTTCCCGAAGGTTTGATCACCGTGCGGGTTTATCTATATTCAGGCTAGTGTATCGGGGAGTCCGAAAAGTGCACCGCCGCACGCACGGACTTAGAAATTTGGACTGGCTGAAAATCTATCTTTTGTGAAAGTCTCACCGAGAATTACGCTTGCACTAATCGGCGGAAGTGCTACTGCGCCCATCGTCGGCTTCGGGTCATCGTGGACATGAATCAGGACGATAGCGGTAACCTTAAGACTGTAACCTGATGTGCGTTAGCTGAATGGCCGAGCCCCGGCTTTCAGAGCGTCTTGATGTAGGTCGCACTAACACCGCTTGAAGGACTTTACCTTCCCGGCATAGTGCTAGGATCAAGCAGGGGGCCACGTTACGAAAGGACCTAAGGTGGCATGAAACGTTGTTTATTTTACCTTGCTAAAGTAGTCGAGAAGCTGTCCCTGATCAAACATGTAAATCCTGCCGGGTATACACCACCGGATATCTCGTGACCTGGCCCCTACACACTATACATGCGGTCGCGACAATGTCGCTTTTGGTGAAAAGCACGGGCGTGACAGCCGCGGAAGCAACGCCCACATGGGTCAAGTCAGGCCCTGCACATACAGCCATTGGTTTCCTGTCAATCGCGGGCGAACTCAGTCAGTCTTTATAGCGGTGAATAGTTCGTAAATCGGAGAACCGGAAGAAAACATTCGACGGCTGGGACGTTCTGTCGGCGGGGACCGTTGTGCCTAAGAGTTAGTAATGACTTTCAGCTTCCGTTCAAGTCGGACTAGTCTACGAAAGGCGGTCATCCATTTTGCCTTCATGGAAGCAAAGATGCAAATATGTAATGTCCGAGCCACGTTCTTCAACCACCTGTTTGGCCTCAATTCATGGGAAGCGAGAGGTGTCATGCTAACAACGAGTACGTTCAGCGGCTGTCAGTGCAGAGCCTTAGTAGTGTGGAGCGCAGCGTGGTCCCCAGGGATTATTCGTGGAATCTGACGATGCTTTGGTTGAACACCAGTCTCAGCGAAACTTTGGGGACCCAGTAATCAGTGACGGGTGAGAGTTTAGATCATGGACCCTGAGTCCCGTCGCGGGATCTTTTACTGGACTTCTTGAAGTAGAGTAACTCTGCTCCGTGTTCTACCTCCAGCGAGAAAGAACAAGGTCACCGCTGTACGGCACACGTACAAAGCTCCCTAAATGCACAATCGGTGGGAGGAGATTGAGTCGTAAAGGCTCACGTGGATAGACGTTGTCGAGTACAGACAATTCGTCCCTGGTGTTATTCAGCATTGAGTAGCCTACGTATAAAGAACGTGCTATTGTCCGCGCCACTGCAAGCGCCAGGCGCATTGACATAATCAAAGGTGTTGTCTCAACCCGTTACTCGATCCGTGCTTACAAACGTCCTCCCGAGCGCAAGTGAAATCGGAAACGTCCCTTAACTTACGTGCCTATTCAGATTGGAGACTTGTCGCAGACTCAGTGGGACCCGAACGGAGGCCACAAGTAGCAACTGCCTATTACATATTCGCTAGAGAGTCCGTCGGCGCTAGAAAACGTTTGTGACCCTGCCGGCATCCAAGAAGCATAGACTGGGTTAGCCAAAGGGTGCCCAGACGGATTAGCGGAGGATTAGTTTTTATTCGGGTGAAGATTTCCTCGCCGCCTAATATGTTTAATCTTGCTAATTCAAGATTCGATTGAAGTGTGTCGGTCTCCTTCGGAACACGTGCGTTGTCTCGATATGGCGCGGCTTAACTCGCAGGACCGCGATGCTGCCTACCAATATGGCTGCAGGGACGTACGCGAATATGTCCGTATAGTTATTTTATTTTTAGCACTGAGTCAGGTACTGAGCCCTAGGGGCAGTGACGCTCTTGTTGTCATCTCTAAGAAGGATGCCTTGGGACCCCAAGGGCGCGTGGTCAAGGTCAATGTTAGGGATATATGCCTTACTAAGCGACATCCGAAATCCTCTCACGCAAAGTGTTAACATATGTCTGTAACGGCGAGAACGTGTGCATTCTTGCTAGCGCGGTATAGAATTCCCTGTGCCTGACAAGCCACCCACGAACGCCTCCTCGCTACGCAGGCTGCGTTGTATCAATGCTTGTATATGCACGTCGTCCGGGTTACAGCGGGTTAGAGCGCGCCTCAACGCGGCGGCTTCGAGATAAACCCCATTGTCCGGGACCCCCCAAGGTTGCGCACTTGTGGAGTTGCCAGGGCCCACGTAAGAGCTATTAGAGGAAGCCGAACACTTAGACCTGGTTTTACCGAGCGTGCCTCTGGTGTAGTGCGGACTTTACGTGGGCATTTACCGTCGCTGTATAATCTGCCCACTGACCGCGGTTCACTACGCTTGCGCGTCGAGCAGTCGGAGAGTTGGGGAACCGACGAGTACACTCTGGTTTTCAGAATATTGCCTATAATGCTGTAGGCAGCAGAAGCTCTATTAACCACTCCCATACGACTATGTGGGTTTAGTGTAGTTTCATACGGGCGACGTATATCTAGGCCCGGGTATGCATTAGCGTAGTCTTAAATTGGGAACTGAGTTCGGTGTACGTACGCTCGGGCGGGAGAACAGTTTTCCTTATATCTTTGGTTTTGAGAACGAATCATGAGGCACGAATGATGTTAGGATATCGTCAGAGACTCCACCCTAACACACCCCAGGGGCAGATGTTCGCCAAACCTAAGGAAACCCGGCGTTAAGATTCAGGAGTGTCAAACTCGCACACCCGCCAGGCACTGCCGCCGTACGTGGAGGACTAGCCTCTCCCACTGCAAGCTCCTTGGTTCGCGTACCTACGCTCGGAAGGAAGCTCAAAAACGACAGCTTTGTAAGTACGTATACTCCTCTGGCTATCTCGAGGATTCTCCACGTCCTCGGTATGCTCCCAAACGGCCGACAAGACTTCCCAGGACAGCCAGCCCAGCAATAGGGGGACTGAATTCTTGGACAACGATTTGGTATATTACAATGGACAATTTGAGTTACTAGGACTCCAACTAACAAATCGTATTTGCACTTGCCTTCCATGAGAGTCTACCAAACACTCAATAGACTATAACACTAAATATAACAAGGACACCACCTTGTCAATGTTGTGGTGAAACAAGCCTTCTAAAACGTGGAGCCTCGCCCAGATACATAATTGCCTTTATACGGTCGTGTCACTGACTGTAGAATGTTGATGGCTATCAAAATATCCATGTTAAGGGCGCCACGAAGCGCCGGATTGTGCGACATCTCCCAGTCGCAATCACGACAACGTTGAGGCAAAGAACCTCTCTTAAAACATCCAATCACAATCATAAGAACTTGAGGAGTAGGATCTAGGCGGGGAGTTTACGGGGCACACATATTGTCTCGACCCCTTTCAGATATGTACAGACAGTGTGATGTCGTATAGCCGCTGGCTCAGTTCTCTTAAGCGACTTCAGTCGCCATACGTAGTTGCACCAGTACAGTGCGCGCAAACGCCCGGACGCGTGGTTCTGACATTATCTCCTCGGACGTCCGGGTCCAGTTATTTATATAGATTATCACGCGGTGTTCTCAGCTGTCATTGCGTTGTGTCGATTGCTGAATCAAGTTATTGTATCGAGGGATTTTCGGAGTCACCGGGTGACTAGCGCCAGCACTCGGGTTGCTGCTAGTACTAAGAAGGACGGCTTAACTGCCCATGCGGGGACTAGACTTTATGCTCTAAGGTACCCGGGAGTGGTTGCTTGAAACGTTCTACAATAAGATCGCCAATAGCAGCAAATCGTGACATACTAGTGATACGGTTCTTACTACGAGAGCATCGCGGTCGCATAAGTCGTTTCGAGCACAAAGATAGCGTACTCCGATAGGGGCGGGGCGTGACAGGCTGTCACTTATCTGGACCCCATAACCACCACAACAGTAGCGAGGCGTAACAGTATGCATAGTAGGGACAGTACGGAACTATACAACCTGAGCAATCAGAAAAAGGGTATTTGAGCTGGGGCTGCAGGGTGGAACCGGTACATGAACCTCATCAGCCTCGCCCAGCCGCTTTAACCGGCATTCTGGTGGGTGGCTCGCTTGTAGCGCCC
		</sequence>
    <sequence><taxon idref="Location_0_0_0|31.4567755541372"/>
			GCCTGCCAAAGAGGGTGTCTATGACTGCCTATTAACAGCGGTGGCAACTGTTGTCGAGCCGAAAGAATCCAAATTACTTGCTTTACTCTCAGTGGAGTCATGGCTCTCGACCACCTTTTACAGTACTCTAATGATGGGTTTCTCACGTGGCTTCAGGCAACAAACCCAGTTGTTCTACGAGCGCCCAGAAATTGGCATTGCATGCTGTTTCCATGTCTTCGCCGCAAATGACTCTGGGACCTCTAACAAACGAACATGCGTCATCATTCGTCTAGGTGAGCCTGCTGCCTCAAATTTCGAAAGAAGTTGATTTATGACTCCTATTTTAATTTCTGGAGGCTAGTTATACGGGGTGTATTATTGGTGGCATCCGCAGGGAGTTAGTTTTTAGCACCCTACCCTACCAGATACTTTATCATGAACAATAGCATACCGCACAGTCATGTCCGTTCGTGTAACCTCGTGATAGCCTTGGTTGTTTACCATGTAGGACTTGGTGGCGGCGTGGTAAGTTGCCTTCTCGAATATCGACTAGTGTTAGCTTACTCGCCTATGATGATGCCCCCGCATTATTTTCAGCCGTTGTGTCAGAGGTCAACTCAATTGCTGTAAGAGGCAATACACTCACACCGATGCGAAATTTTCGCTATTAAGGTTGAGAGAGTCTTCACTCTGGCCGAACTGCTAACCCTCAGTGATTCATTCCTCAAAGTGCGATAGCGGGGAGTGGCGTCCCGTCCCTGAGTGAAGTCGGGTGTGAAGCGCAGTACAAAACGAGCGGGCAGTAGAGTCCATACAGAGGCGCGCCTAAAGCGTACGGACTAGGAGGCCATTAAACTGATGAGTTAACAGGCGTGCTACATAAAGCTCACAGCGGCCTTGAATGTGGGGCGAGCAGCGCTAGCCGCTGAAGTGACGGTTATCGTCAACTGATACATCAGTTTCTGAGAAATACGGGAAGGTTCCGCACCCTTGCGACCATCATAATCCCCAGTCCGGGACGTGCTGAGTGACGCACTGAGACAGACCCTTAAGCTAGTGATCAATACCCTCCAGTCACTGCGGGAATGGCGGATTCTATCTTTCGGGTCTATCGGTAAACGTCGGTGAGCATAACGTTTCTTCCTGGTGAGAGATTTCTCGGAATGATTATAGGAATGAGGAGTTTGCACGCAGATAGTCTCCTTTAGAACTCATTACAGTCATGAGAGAATACCAGCGTTCGCCGTTATTGCTGGTGGTATGCCCAGCCGTCTACGGTCGTGCGGCGAAGCAGGAAGTGAGAAAGGGAGCTACCCCGCGGACCGGAACACCTGAGTCACTGAACAGATCATACGTCTTGCAAGCAAGTAGTGACGTTTCTGATTTTGAACTGTATCTGGGCGTGGCGCAATCAACGTATGCGCGAAGCACTACGGCATACAAACAGTTCGAATAACGTCGAAACTTTCATTGAGTACAACCCTAAATACCTGGAACTCGCTGCGCGCAGGTGGGCAGCTCTTGGATGTCAACTGCCGCGAGCGACGGACATGAAACGACGTCCCAGTTAAGAATTTCTGTTAATTCCCTCTAGACGTTCCACACTAGAGTGGTTAAAGGAATACCATATCATCGAACAACGCAATGGACTTACAGTGTCCTCGGACACGAACGTCGAACATGGGTCGTTACTCCCTTATCCAGTTGCCATGATTAGGCAGTGCACTGATCCAAGTGGCACGTTCGGTTTGCAAAATATCGTTGAGAACATATGAGTAATGGACGAAATCGGGGACAGTTACTGCCATGGCTGCTATTAGACCGTTCTACATTTTTGGGATGCTCGGTCACTTCGAAGTTAACTTTGCATGCCCTGTCCCCTGTCAATGCAGGACCGTTACCTACAAGTGTTTTGCGTAATATCCCACATGCGGTCTGTCACCTGTTACCTTCGGCCGCTCTACCGGCTCACCGTCCGGAGCGATCTGCTTTCGTGTTGTCCTAAGCGCTTCTGGCAGGGAACTAATTACTTATAGGCACCTCCGTCCGCCATCACAGTAACGTCCTACCCATGTAGTAGAAAACACGGTTGATGTGACGCTCTCAACGGGAACTGGCCGGGCCCCGCCTATCTGCTGATCATCTCTAGAGGTAAGGGTGAATTGTCTAGACCGGAAGTGCAATACTTTGAGCATCGATCAGTCGGGGGAACTTGTACATCGGCCGTTACGCCGGCCTGGGTAATCTTGCAATTGTGAAATAGTACGAGCTAGGGCATCTGACTCATACCCCACGCACCCCTTAGGCTGGGTGACTGGGCCCATGATAGTTACACCATTGCGCAATGAGGCGCCGTAGGCTCCCCTAACAATAGAATCTGTGCTAAGATATCTATATTTGCTGCGCCGTACAGCACCCAGACGTCGGGATACTGATCGGTGCTTCAAGAGTAGTCCTGCGTGAAACCACCACTTGAAGTTCTTAGCTGTGTCTTCCGAACGAGAGTGGCATAAGTAAGTGTTAATTCCCGATCGCACGATTGGACCTGGACGCGCTCTGATGAAGTTGATGCAGAACACCTCTTAGACGGGAACAAGGTCAACGAATTTGGAAAGCGGAACAGAACGTTTAGGGACGGCATGCGTATAGCCGCGATTCATTCCACGTCGGGATCCGCGTTTTATAACGCCTGAGTCTGCGATACGTATGAGGCGCACGCACAAATCGTGCAGGTAACCTCGTCTGCTGCCAGCTCAAGTTTCGTCTTTAGTTAAAGGGGCCCTATCATCTTCATGCAGAGATATAATCTCGGGGTAGCTACGTTTACGGCTATATCCTGATAACTGGGACAAGTCACACGTGTCAGACAGGCTGTGTACCAAACTGCGTCACCTTGGGATCTGCTGGCACCATGGCTAATTACGTGGTGCCATCGTTGTTCAGGATATTCAGTCTCGGTGCCCTTCCGCCTCAAAAGATCAAATAAACCCTTTAATGATAGACCATGGAGGAACAAGAGGGAGGGAAGGTCATGCATGGCATCTATCAATCATCGCGTCAGGCTACGATGCTGTATGTTCACAGAAGTACACTAGGTAATCTGGGGTCAGCGCTAAATCTTTCGTTCTAGCACGTGGTGTGGAACAGCACGTGTTACAAGCTGGTGCGGCGCCTACGTAGTAAAGGTGGGGACTGAGCACAAACACGAGACCGGTGTGGTCTTCATAGACATGGCATTCCACATATTACTGCCGAACCATCTCAGCGGCAAGCTATCCTCATGGTAATCACTAGTTATCTCACGCCGGCTACGTCACGGTAGATAATGGTCATTCGGACATGTAATCCACTACTCCGTCCGCCCAGGTCGAGAGAGACGGCCTAGCTTCAAAAAGGGTCTAAACTTGCTTATGTATACTCTTACTGGGGGCCTACATTGCCAGGGAGAGTTAATCCCGATCGCGCAGTAAACTAAAAGGTAGATGGACAGGACCCATGTCAGGGAGTTAGATGGTTGGTCACAAAAGTGAATCTTCAGTACTTCCGCCCTAGTCATCTTCTATAATGTGTCACATAGGGCGTCCAGACAATGACCGTTATGATACCCAGCCAGTGTCCCGGGACGCAGGTTGCGGTATGGCACTCGCATAACATTAGTCCAGACCCGCTCTTGCATCGGAGAGAAGGCGCCAGTTATATAGCTTTAGGCCAGGATAAGTAGAATAGGCTTGCCGAGTGACATTATACCATCTTCGTGCACTCCTAACTTGGATGCCGGAATTCTACATCACGACCGCGGTCATCAGATCAGTCATCAGTATCTCACTTATGCAAACCGATGACATACCACACAAACCAAAAAAACCCGCGCGAACGAGAGCTTTCCGGGGGTAAACCCCTGGTAACAATTAATAACCGGACAGTTTGCACTTTACTCCCCGTCAGGGGCTACACCCCTCTAACGTAGTCCTATGGCATCCCTCTTCAGTAGTGAAGCTGTTGTCTGTCCTGCCAAAGCTCGACTCCGCGCAAAGGCCTTTTATCTAAACGGTTCTTGACCGGGATTGCTTTCGCCACAATGTGAAGCCGTAACACATCGGCATAGACGTAGACATCATCTGAGAATGGGGGTGACGTGATAGCAGGCAAAAAAGTCGACCCAGAACTCATCACACTACTCTTGCTATCGACAGTAGTTAGTGGCAGGTATAGTACATACTCTTCCAAAGTCGCGCCCGCATTTAGCAGCAACCGGGGCGAGCCATAAAAAGGTTACTCATCTAGTAGGGCTAGGAATAATGCGGCCATCCTATCGGAGGTCCCCGCACTCTATAAGAGTCTCGGGGGACTTTGGGTCCGTTCTAGCTTGGCCCATTCTTTCTTAGGATGCGAGTCATCATTATTATAAGGCTTACCGTCGACACCGATGCCGAATTAAACCATTTTACACAAGCCAGGGTCCTTGCAAGTATCCGGGGGGGGTGAAATAGATGTACCTTACTGACTCCCACGGGCGCTGAGGCCGGGGTCACCACCATCCCGCGACCCTATGTGGTCAAGGGCATCGCCGCTCTAATATGGGGGTGTAGTATTAGCCAGTTGCTGTGTCCGTTGACCCCCTTACTAGACGCTTGGTTTGGAATGCGTTAGTGCCTCAGAATGCCCTCGTGGTAATTTCGCAGCAGCATCTTCTCCCCAGTCGCCAGCGACTTATGGGGTCACCTTGGGGTCATAGCTCGTCAGGGTCGCCTGTTTCACAGTCCGTACTCCGTAACGATAACCCTTGGCTGCGCATTAGTGTGATAGTGGCAAGTGGGAAGTCACCGTAAAATGTACAGCGTGGAAGGAGGAATGGTTCTAGCGATTGTTGGTACACACCGGCTAAGGACTTAGTCACTCAATCGTGTCCCTTCTGGTGCGGTGCCTAGCACTTGGGCCACTCGGCTTCCGCCTAGACTTCCTATTGCACCCTAGAATTCTCAGGGCCATGTCTCCGAGATCAGCTGGGAAATATCCAGGCGGTGTAGACGCTATTCACAGAAGTAATAGAACGAGGAACGGTCGCGGCGTCGTCATTTCTAGTAATTACGAGCTACTTACGTGGCAGTTTGGCTACCAGACATTGGGAGTTAGCATAGCAACAGAGTTCTTACCATCTACAAGACACTGTAAGCGGCGCTCATTTCACTCAACGATAGACTTATTTAATAGCCGGTACCGACGCCGCTGCCAGTCCGCCTGTATTCTGTGGTCGGGCCTGTGGACTAGCCAGCCGCGTTTGCAACATCCACTATGTATCGTCAAGAATGTAATACCATAGCACAACGTGCCCTCTTCGTTGAGTCACTGATCTGGACACTCGCCTCGGTCGACGATATTATATTTATGAAAGTTTATACGTGCGAGAGATCACTCTTTGACCTGTTAGCACGGCATCAGGGGTGCGCTATAGCCGTGCTGATCAGCGGGTGAACCGAGTGGCGCGCACATCCTATTGGGCATAGTACTCATTTCATTTGCTGGCGGAATACCAGATTATCCCGAAGGGCTGACTGGGAGCACGGCTGCCTATCCCAACACAAGGTTCAGGGCCGGTCGTGGTACGAGTGGCATAGTCACGGTACCTACAGACGTACAGCTATAGACTAGTTAGGCCTGCGAGTTTCGGCTCTTGCGTGCTTGATTAGAGGTCCTCACTCCACAAGTCCGCGTCGACAAGCTGATCGCACCTTCTAACTAGCGGTGATGCGATCCACAACGTATGGGGGATAACTTGGGACGGTACGATTTGGCCAGAGATCAAATGCGTGGGACAGTACGTACGTAGTACCCTTCACACTGGAAGTCACCCTCTGTTAACCCTTAGCCAGCCACCGACATTTAAGTAGAATCGGATAGAAAGAGTTGTAGAACAGGAACTATAGCGAAATGGGAGTAATGTAAACCCGGGGGTATCGGCCCGGTATCGAGGGATATGAATTCCCTAATTTCATCAGCCAGTGACGTCCCTAAGGCTGCTGACGCCCGCATCATCTTTTGTGCTTCCTGCCGAGCACCTTCAGCAGGCTTAACTGAGGGAACCATGAAGGGTGTCATAGCGCTCTGGTGTACTGGATGAGGTCCCCGTCTAGTACCAGGGAGACCCCCCTTGTAGCTCGTTCTGCGTTTTTCACGCAAGAGATGGAGTTATCAAAAAGTCATCCAGAGTCTCCAAAAACGCTATATCCACTTAGAGCAGATAGACGCAATTTTCTCGTCAGTCTCGGAACACCGTTCGAGGTCTGTTACTGCGTCACTAGTTTCCAAAGCCATAGCCAAATGGATCGGGCTCTATGTCTGCCCCTGTGGGGGCACTGTGTTATAAGCCAGCCACTATATATCCGGCGGTTGCATCCATTCCTCCATTGGTGAGCCCCAGATTGTATTATAGGCTAAGCAGGCCGAACGCCCCCGTTCTACAAGCAATGATGTGCCGGACTTTTGCGGTGCCCGTGCGCGGATGCGAACATTATGGCCGTTTCAGGACAAATAAGTGAGCGTCAGCGGTTGGCGACATGGTTACCGCCTGAGAGATATGCCTACTTCCGCGGATGACCCGAGCGAACGGGATCCGTGGGCGCGACAATGGATTCTCTACAAGTAACATTTCTTACTATCAGAGTGTGACGTTACCCGCCTAGGACCGCAATACGTCATTCCTTTGAAAACCAAAGAAAATAGTGCAGACTCTGCCGAGAAACGCGCTCTGACTCGGATGCAAATATAAATAAGACTAGTGCATCCCCTTTGATAAAACCAGCGAGCTATGCGTCGTAAGATAGCCCATTTTCGACGCTTGCTACGCTGCTTTGCTCCAATCTGATGCGTACGACTACTTAACCTGTAGGCCTACGTTGGATCTCTACACACGACCCCTGACTATGTCTGAACAAGACTTGCCCAGATGGACGATTCGCTTACTAATTCCCCTTGGTGTGTCGCTCGCCGGTATCCAGCATATCTATCAAACAGCCGCGTCATCTGGACCCCGGGGTTCTTCTTGACGAGAGCCCCACGTCCACTATAAGTACTGCTGGGGCGTTGAATTCCGGAACAAGAGGGATAACTTAATCGTTGCGCCCGGCTCGATAGGGAAACATCGCCATCGAAATCACGTATAAAAAGAAGACCGTCAATCAGTGCCTGATTTCCTCTATCCATCACTGAATGACATGCGTTTGTAGTACCACATTTCGTATAGTAATTGGTCCTACACGCAAGTTGCTCCAAATCTCCATCACATTGCAACACCAATAATGACCATACATAGCGAAATAGAGGAGGATTCGGGACGGGTCTACGCCTCCTCACTCTATTGTGCCTTTGATATTGTGTGCGTCAACCTTAGGCGCATGGCATGAAACGGGGTATTATGCGGGTACAGGTTAATTCTGCTTCAGTTCCGTGTGGCTCTTAGCCGTACATGCATCCGATTCGACCTCAATTAGAGCCTACCGACAGAAGCGGAGAAGGCTACGCGTCATTCTGCTCCCTGATTGGAATTTCGGCGCAAGCTTTACGTAAGCTCCATGCACTCACCTGCTATAGAGGCAACGTCACGACGCTCGTATCCTACTTCTTCCTACGTGAAACGGCACCCAGCGTCATACCCGTGGCAGCCTTCTGCGTCGTCACGTCAATGGCCCCTGTCAATCATTATACGCCTCCGAATGTCCCTTACCGCGGTCTACGTATAGCCCTAAAACATTTGTAGCTGTCGATTGCCGGCTAGGTGCTGTTGCTGTTGACTGGACGGTATGTTACTTAGGCCCGGTCGGATTCTGTCGCGTCCTGTTTCGGACGCTTGACAATCACAACTCCTTCTGGGACCGCCCCAGCGTGGCTCTTATACTAGCTACAGAAATATAATGGCGGGGAAACGGGAGCAGCAGCAGATCTAAATGCATGACGAGGCATATCCTTCTCGTAGTACGACGGAACGAGGGCATGACTATTGTGCTTTGCCATAGCATGTCCCTACTGTGTTCGAGCTCCGGACAGAAATGTTAAGCACCAAGGGTTCGATACCACAATGAGCTTAGGGGTTCATCAGAGCTTCTATGCGTCGGTCACGAACGTTCCTTTGTGGCTGTCGTGCACCCTGAGTTATTTCCATCGGCTTCAGGAGCGACCAGATGCCAGAGACGTGTAGGCAGAACACATGCTCGTGGATCGGGAAAAACTATCACTTCGCTGGTTGAAGGATGAATACTCTGACACTTTATCTAGCCTGCTAAGTGTGGGAGCTAAGGTCGTTGCTTATGACTAGACGGCTTTGCCTTTAATTACCTTCTGTCAACAGAGGACTGATACGTAGGCGCCACCACGGCGATTTAGGTTCCCTAAGAATGTGCCAGCATTTCTGACGATTATATGTGCGGGCCGTGTGCGCCTGGCCCTACTGCAAGATTCGTTTGCGCGAGGAATAGGTGTCGAACTTTAAGGGTGGCGTATACCCGGCACAAACCGCGGCACCAGCAAAGCTTTTGACAAATTGGCCTATCGCAGTGTAACGCGTGCTGTCGCTGGCTGAGTTTTAGTATGAGAGCACTTAGGCGCCCGAACACCTACCTTCTACGGCAAACTAGTGCGGTTCCCCCAGATAACAGACTGTACAAGATCGCAGATCATATGATCCATCGCAACTACCGCAAGCCTGGGTTCAGTCAGACGCAAAGATGTACTTAAGTACGACTCGGAATTTATCGTATGACGAGAGAACTACATTTGCCAGTTGGGTACGGTGTCATTGAAAAGCCCTTCAGGGACCACGTCGTGTTCTCTTTCCTATAGCCTAGGCTTCGGGGCTGAAGGGGACATTATTCAGTGCGACAGGATTACGATTGCCATGTGCACGGTAGGTTGAATGTGTTTATTTTATAATACCCTTAAATTACCATCGGCCGGACTGCTTAACGAAGCAAGGAACCACCTCCCTTACTTTGCTAAAGCAGCATCCCTTCAGGGCGACCCATGGCAGACAGAAGCAGACGGTGAGCGGACGGACGGGGATGTTCTCAGCGATTAGGGAAATCGGACCCACCCTGCCTTTAAGGAGCAGCACATGAGAGTCTGGTTGTATCGGAGCAACAACCTGCTACAAAGCTTAGTGAGGGTACACTCCCTTCTCGCAGTTCTTTTTGCCGGCGGCGAGAATCTGTTCCCGCCCTAGTCCTTAGCGGTACTTGTGGCGGAACTAGTGTGACGAAAGTTTCACAGTCGGACATAATATTTTTGGTTCGGAAATTGAGTGAGGGGCACTTATATGAAGTTCACTCCGGCCATTCTCGGGTGCCGTGTAATAGGTGAAACGCTAATTACAATGATTTACTATGTTGCTTCCCGATGCCCATAGCCTTCAATGTCCTGCGATTGCAGGGCGCGGATCGAGGGGTAAAACCAATGTTCTGATTGACTTTATACGAGCACACCAGGACCACAAGAGGGATCCCCGATTTTGCTATAGAAATGTTTTATAGGCTCGGGCGCAAAATGATTGGGCAATACTAAGCCTGAGATCATTGTCCTTTCTCGGTGGCCGCGATTCAAAATGGCTGACCTTGTCAAAACCTTATTTGGTATTATCCATATGCAGGGCGAGACCGAGAGTCGGACACTTTTTTAAAAGTGGTTTCTTCTTTCATGCCAGTGCTTATGTGCTGCTGCGAGTGTTGGATCTCAGTATTACCTGCGCTTAAAACAAGTTCAGAGCAAGCCACTCCCCACGAGCGCTAAGGTCAACCGTGCTAGGCCAAACCAAAAAGCAGGTATGCGGTAAGGGCCTTACAAGGTAGTACATTGGGACTATTAGAACCTTCAAATATTTCAGAAAGTGAATGGGGGTCGCCTCCCGGTCCTACCGCGTTCATCAGACCAACGTGAGTCTCCCGATTAGGTTCCCGAAGGTTTGATCACCGTGCGGGTTTATCTATATTCAGGTTAGTGTATCGGGGAGTCCGAAAAGTGCACCGCCGCACGCACGGACTTAGAAATTTGGACTGGCTGAAAATCTATCTTTTGTGAAAGTCTCACCGAGAATTACGCTTGCACTAATCGGCGGACATGCTACTGCGCCCATCGTCGGCTTCGGGTCATCGTGGACATGAATCAGGACGATAGCGGTAACCTTAAGACTGTAACCTGATGTGCGTTAGCTGAATGGCCGAGCCCCGGCTTTCAGAGCGTCTTGATGTAGGTCGCACTAACACCGCTTGAAGGACTTTACCGTCCCGGCATAGTGCTAGGATCAAGCAGGGGGCCACGTTACGAAAGGACCTAAGCTGGCATGAAACGTTGTTTATTTTACCTTGCTAAAGTAGTCGAGGAGCTGTCCCTGATCAAACATGTGAATCCTGCCGGGTATACACCACCGGACATCCCGTGACCTGGCCCCTACACACTATGCATCCGGTCGCGACAACGTCGCTTTTGGTGAAAAGCACGGGCGTGACAGCCGCGGAAGCAACGCCCACATGGGTCAAGTCAGGTCCTGCACATACAGCCATTGGTTTCCTGTCAATCGCGGGCGAACTCAGTCAGTCTTTATAGCGGTCAATAGTTCGTAAATCGGAGAACCGGAAGAAAACATTCGACGGCTGGGACGTTCTGTCGGCGGGGACCGTTGTGCCTAAGAGTTGGTAATGACTTTCAGCTTCCGTTCAAGTCGGACTAGTCTATGAAAGGCGGTCACCCATTTTGCCTTCATGGAAGCAAAGATGCAAATATGTAATGTCCGAGCCACGTTCTTCAACCACCCGTGTGGCCTCAATCCATGGGAAGCGAGAGGTGTCATGCTAACAACGAGTACGTTCAGCGGCTGTCAGTGCAGAGCCTTAGTAGTGTGGAGCGCAGCGTGGTCCCCAGGGATTATTCGTGGAATCTGACGATGCTTTGGTTGAACACCAGTCTCAGCGAAACTTTGGGGACCCAGTAATCAGTGACGGGTGAGAGTTTAGATCATGGTCCCTGAGTCCCGTCGCGGGATCTTTTACTGGACTTCTTGAAGTAGATTAACTCTGCTCCGTGTTCTACCTCCAGCGAGAAAGAACAAGGTCACCGCTGTACGGCACGCGTACAGAGCTCCCTAAATGCACAACCGGTGGGAGGAGATTGAGTCGTAAAGGCTCACGTGGATAGACGTTGTCGGGTACAGACAATTCGTCCCTGGTGTTATTCAGCATTGAGTAGCCTACGTATAAAGAACGTGCTATTGTCCGCGCCACGGGAAGCGCCAGGCGCATTGACATAATCAAAGGTGTTGCCTCAACCCGTTACTCGATCCGTGCTTACAAACGTCCTCCCGCGCGCAAGTGAAATCGGAAACGTCCCTTAACTTACGTGCCTATTCAGATTGGAGACTTGTCGCAGACTCAGTGGGACCCGAACGGAGGCCACAAGTAGCAACTGCCTAATACATATTCGCTAGAGAGTTCGTCGGCGCTAGAAAACGTTTGCGACCCTGTCGGCATCCAAGAAGCATAGACTGGGTTAGCCAAAGGGTGCCCAGACGGATTAGCGGAGGATTAGTTTTTATTCGGGTGAAGATTTCCTCGCCGCCTAATATGTTTAATCTTGCTAATTCAAGATTTGATTGAAGTGTGTCGGTCTCCTTCGGAACACGTGCGTTGTCTCGATATGGCGCGGCTTAACTCGCAGGATCGCGATGCTGACTACCAATATGGCTGCAGGGTCGTACGCGAATATGTCCGTATAGTTATTTTATTTTTAGCACTGAGTCAGGTACTGAGCCCTAGGGGCAGTGACGCTCTTGTTGTCATCTCTAAGAAGGAAGCTTTGGGACACCAAGGGTGCGTGGTCAAGGTCAATGTTAGGGATATATGCCTTACTAACCGACATCCGAAATCCTCTCACGCAAAATGTTAACATATGTCTGTAACGGCGAGAACGTGTGCATTCTTGCTAGCGCCGTATAGAATTCCCTGTGCCTGGCAAGCCACCCACGAACGCCTCCTCGCTACGCAGGCTGCGTTGTATCAATGCTTGTATATGCACGTCGTCCGGGTTACAGCGGGTTAGAGCGCGCCTCAACGCGGCGGCTTCGAGATAAACCCGAATGTCCGGGACCCCCCAAGTTTGCGCACTTGTGGAGTTGCCAGGGCCCACGTAAGAGCTATTAGAGGAAGCCGAACACTTAGACCTGGTTTTACCGAGCGTGCCTCTGGTGTAGTGCGGACTTTACGTGGGCATTTACCGTCGCTGTATAATCTGCCCACTAACCGCGGTTCACTACGCTTGCGCGTCGAGCAGTCGGAAAGTTGGTTAACCGACGAGTACACTCTGGTTTTCAGAATATTGCCTTTAATGCTGTAGGCAGCAGAAGCTCTATTAACCACTCCCATACGACTATGTGGGTTTAGTGTAGTTTCATACGGGCGACGTATATCTAGGCCCGGGTATGCATTAGCGTAGTCTTAAATTGGGAACTGAGTTCGGTGTACGTACGCTCGGGCGGGAGAACAGTTTTCCTTATATCTTTGGTTTTGAGAACGAATGATGAGGCACGAATGATGTTAGGATATCGTCAGAGACTCCACCCTAACACACCCCAGGGGCAGATGTTTGCCAAACCTAAGGAAACCCGGCGTTAAGATTCAGGAGTGTCAAACTCGCACACCCGCCAGGCACTGCCGCCGTACGTGGAGGACTAGCCTATCCCACTGCAAGCTCCTTGGTTCGCGTACCTACGCTCGGAAGGAAGCTCAAAAACGACAGCTTTGTAAGTACGTCTACTCCTCTGGCTATCTCGAGGATTCTCCACGTCCTCGGTATGCTCCCAAACGGCCAACAAGACTTCCCAGGACAGCCAGCCCAGCAATAGGGGGACTGAATTCTTGGACAACGATTTGGTATATTACAATGGACAATTTGAGTTACTAGGACTCCAACTAACAAATCGTATTTGCACTTGCCTTCCATGAGAGTCTACCAAACACTCAATAGACTATAACACTAGATATAACAAGGACACCACCTTGTCAATGTTGTGGTGAAACAAGCCTTCTAAAACGTGGAGCCTCGCCCAGATACATAATTGCCTTTATACGGTCGTGTCACTGACTGTAGAATGTTGATGGCTATCAAAATATCCATGTTAAGGGCGCCACGAAGCGCCGGATTGTGCGATATCTCCCAGTCGCTATCACGACAACGTTGAGGCAAAGAACCTCTCTTAAAACATCCAATCACAATCATAAGAACTTGAGGAGTAGGATCTAGGCGGGGAGTTTACGGGGCACACATATTGTCTCGACCCCTTTCGGATATGTACAGACAGTGTGATGTCGTATAGCCGCTGGCTCAGTTCTCTTAAGCGACTTCAGTCGCCATACGTAGTTGCACCAGTACAGTGCGCGCAAACGCCCGGACGCGTGGTTCTGACATTATCTCCTCGGACGTCCGGGTCCAGTTATTTATATAGATTATCACGCGGTGTTCTCAGCTGTCATTGCGTTGTGTCGATTGCTGAATCAAGTTATTGTATCGAGGGATTTTCGGAGTCACCGGGTGACTAGCGCCAGCACTCGGGTTGCTGCTAGTACTAAGAAGGACGGCTTAACTGCCCATGCGGGGACTAGACTTTATGCTCTAAGGTACCCGGGAGTGGTTGCTTGAAACGTTCTACAATAAGATCGCCAATAGCATCAAATCGTGACATACTAGTGATACGGTTCTGACTACGAGAGCATCGCGGTCGCATAAGTCGTTTCGAGCACAAAGATAGCGCACTTCGATAGGGGCGGGGCGTGACAGCCTGTCACTTATCTGGACCCCATAACTACCACAACAGTAGCGAGGCGTAACAGTATGCATAGTAGGGACAGTACGGAACTATACAACCTGAGCAATCAGAAAAAGGGTATTTGAGCTGGGGCTGCAGGGTGGAACCGGTACATGAACCTCATCAGCCTCGCCCAGCCGCTTTAACCGGCATTCTGGTGGGTGGCTCGCTTGTAGCGTCC
		</sequence>
    <sequence><taxon idref="Location_0_0_1|35.39176470112537"/>
			GCCTGCCAAAGAGGGTGTCTATGACTGCCTATTAACAGCGGTGGCAACTGTTGTCGAGCCGAAAGAATCCAAATTACTTGCTTTACTCTCAGTGGAGTCATGGCTCTCGACCACATTTTACGGTACTCTGATGATGGGTTTCTCACGTGGCTTCAGGCAACAAACCCAGTTGTTCTACGAGCGCCCAGAAATTGGCATTGCACGCTGTTTCCATGTCTTCGCCGCAAATGACTCTGGGGCCTTTAACAAACGAACATGCGTCATCATTCGTCTAGGTGAGCCTGCTGCCTCAAATTTCGAAAGAAGTTGATTTATGACTCCTATTTTAATTTCTGGAGGCTAGTTATACGGGGTGTATTATTGGTGGCATCCGCAGGGAGTTAGTTTTTAGCACCCTACCCTACCAGATACTTTATCATGAACAATAGCATACCGCACAGTCATGTCCGTTCGTGTAACCTCGTGATAGCCTTGGTTGTTTACCATGTAGGACTTGGTGGCGGCGTGGTAAGTTGCCTTCTCGAATATCGACTAGTGTTAGCTTACTCGCCTATGATGATGCCCCCGCATTATTTTCAGCCGTCGTGTCAGAGGTCAACTCAATTGCTGTAAGAGGTAATACACTCACACCGATGCGAAATTTTCGCTATTAAGGTTGAGAGAGTCTTCACTCTGGCCGAACCGCTAACCCTCAGTGATTCATTCCTCAAAGTGCGATAGCGGGGAGTGGCGTCCCGTCCTTGAGTGAAGTCGGGTGTGAAGCGCAGTACAAAACGAGCGGGCCGTACAGTCCATACAGAGGCGCGCCTAAAGCGTACGGACTAGCAGGCCATTAAACTGATGAGTTAACAGGCGTGCTACATAAAGCTCACAGCGGCCTTGAATGTCGGGCGAGCAGCGCTAGCCGCTGAAGTGACGGTTATCGTCAACTGATACATCAGATTCTGAGAAATACGCGAAGGTTCCGCACCCTTGCGACCATCATAATCCCCAGTCCGGGACGTGCTGAGTGACGCACTGAGTCAGACCCTTAAGCTAGTGATCAATACCCTCCAGTCACTGCGGGAATGGCGGATTCTATCTTTCGGGTCTATCGGTAAACGTCGGTGAGCATAACGTTTCTTCCTGGTGAGAGATTTCTCGGAATGATTATAGGAATGAGGAGTTTGCACGCAGGTAGTCTCCTTTAGAACTCATTACAGTCATGAGAGAATACCAGCGTTCGCCGTTATTGCTGGTGGTATGCCCAGCCGTCTACGGTCGTGCGGCGAAGCAGGAAGTGAGAAAGGGAGCTACCCCGCGGACCGGAACACCTGAGTCACTGAACAGATCATACGTCTTGCAAGCAAGTAGTGACGTTTCTGATTTTGAACTGTATCTGGGCGTGGCGCAATCAACGTATGCGCGAAGCACTACGGCATACAAACAGTTCGAATAACGTCGAAACTTTCATTGAGTACAACCCTAAATACCGGGAACTCGCTGCGCGCAGGTGGGCAGCTCTTGGATGTCAACTGCCGCGAGCGACGGACATGAAACGACGTCCCAGTTAAGAATTTCTGTTAATTCCCTCTAGACGTTCCACACTAGAGTGGTTAAAGGAATACGATATCATCGAACAACGCAATGGACTTACAGTGTCCTCGGACACGAACGTCGAACATAGGTCGTTACTCCCTTATCCAGTTGCCATGATTAGGCAGTGCACTGATCCAAGTTGCACGTTCGGTTTGCAAAATATCGTTGAGAACATATGAGTAATGGACGCAATCGGGGACAGTTACTGCCATGGTTGCTATTAGACCGTTCTACATTTTTGGGATGCTCGGTCACTTCGAAGTTAACTTTGCATGCCCTGTCCCCTGTCAATGCAGGACCGTTACCTACAAGTGTTTTGCGTAATATCCCACATGCGGTCTGTCACCTGTTACCTTCGGCCGCTCTACCGGCTCACCGTCCGGAGCGATCTGCTTTCGTGTTGTCCTAAGCGCTTCTGGCAGGGAACTAATTACTTATAGGCACCTCCGTCCGCCATCACAGTAACGTCCTACCCATGTAGTAGAAAACACGGTTGATGTGACGCTCTCAACGGGAACTGGCCGGGCCCCGCCTATCTGCTGATCATCTCTAGAGGTAAGGGTGAATTGCCTAGACCGGAAGTGCAATACGTTGAGCATCGATCAGTCGGGGGAACTTGTACATCGGCCGTTACGCCGGCCTGGGTAACCTTGCACTTGTGAAATAGTACGAGCTAGGGCATCTGACTCATAACCCACGCACCCCTTAGGCTGGGTGACTGGGCCCATGATAGTTACACCATTGCGCAATGAGGCGCCGTAGGCTCCCCTAACAATAGAATCTGTGCTAAGATATCTATATTTGCTACGCCGTGCAGCACCCAGACGTCGGGATACTGATCGGTGCTTCAAGAGTAGTCCTGCGTGAAACCACCACTAGAAGTTCTTAGCTGTGTCTTCCGAACGAGAGTGGCATAAGTAAGTGTTAATTCCCGATCGCACGATTGGACCTGGACGCGCTCTGATGAAGTTGATGCAGAACACCTCTTAGACGGGAACAAGGTCAACGAATTTGGAAAGCGGAACAGAACGTTTAGGGACGGCATGCGTATAGCCGCGATTCATTCCACGTCGGGATCCGCGTTTTTTAACGCCTGAGTCTGCGATACGTATGAGGCGCACGCACAAATCGTGCAGGTAACCTCGTCTGCGGCCAGCTCAAGTTTCGTCTTTGGTTAAAGGGGCCCTATCATCTTCATGCAGAGATATAATCTCGGGGTAGCTACGTTTACGGCTATATCCTGATAACTGGGACAAGTCACACGTGTCAGACAGGCTGTGTACCAAACTGCGTCACCTTGGGATCTGCTGGCACCATGGCTAATTACGTGGTGCCATCATTGTTCAGGATATTCAGTCTCGGTGCCCTTCCGCCTCAAAAGATCAGATAAACCCTTTAATGATAGACCATGGAAGAACAAGAGGGAGGGAAGGTCATGCATGGCATCTATCAATCATCGCGTCAGGCTACGATGCTGTATGTTCACAGAAGTACACTAGGTAATCTGGGGTCAGCGCTAAATCTTTCGTTCTAGCACGTGGTGTGGAACAGCACCTGTTACAAGCTGGTGCGGCGCCTACGTAGTAAAGGTGGGGACTGAGCACAAACACGAGACCGGTGTGGTCTTCATAGACATGGCATTCCACATATTACTGCCGAACCATCTCAGCGGCAAGCTATCCTCATGGTAATCACTAGTTATCTCAAGCCGGCTACGTCACGGTAGATAATGGTCATTCGGACATGTAATCCACTACTCCGTCCGCCCAGGTCGAGAGAGACGGCCTAGCTTCAAAAAGGGTCTAAACTTGCTTATGTATACTCTTACTGGGGGCCTACATTGCCAGGGAGAGTTAATCCCGATCGCGCAGTAAACTAAAAGGTAGATGGACAGGACCCATGTCAGGGAGTTAGATGGTTGGTCACAAAAGTGAATCTTCAGTACTTCCGCCCTAGTCATCTTCTATAATGTGTCACATAGGGCGTCCAGACAATGACCGTTATGATACCCAGCCAGGGTCGCGGGACGCAGGTTGCGGTATGGCACTCGCATAACATTAGTCCAGACCCGCTCTTGCATCGGAGAGAAGGCGCCAGTTATATAGCTTTAGGCCAGGATAAGTAGAATAGGCTTGCCGAGGGACATTGTACCATCTTCGTGCACTCCTAACTTGGATGCCGGAATTCTACATCACGACCGCGGTCATCAGATCAGTCATCAGTATCTCACTTATGTAAACCGATGACATACCACACAAACCAAAAAAACCCGCGCGAAGGAGAGCTTTCCGGGGGTAAACCCCTGGTAACAATTAATAACCGGAGAGTTTGCACTTTACTCCCCGTCAGGGGCTACACCCCTCTAACGTAGTCCTATGGCATCCCTCTTCAGTAGTGAAGCTGTTGTCTGTCCTGCCAAAGCTCGACTCCGCGCAAAGGCCTTTTATCTAAACGGTTCTTGACCGGGATTGCTTTCGCCACAATCTGAAGCCGTAACACATCGGCATAGACGTAGACATCATCTGAGAATGGGGGTGACGTGATAGCAGGCAAAAAAGTCGACCCAGAACTCATCACACTACTCTTGCTATCGACAGTAGTTAGTGGCAGGTATAGTACATACTCTTCCAAAGTCGCGCCTGCATTTAGCAGCAACCGGGGCGAGCCATAAAAAGGTTACTCATTTAGTAGGGCTAGGAATAATGCGGCCATCCTATCGGAGGTCCCCGCACTCTATAAGAGTCTCGGGGGACTTTGGGTCCGTTCTAGCTTGGCCCATTCTTTCTTAGGATGCGAGTCATCATTATTATAAGGCTTACCGTCGACACCGATGCCGAATTAAACCATATTACACAAGCCAGGGTTCTTGCAAGTATCCGGGGGGGGTGAAATAGATGTACCTTACTGACTCCCACGGGCGCTGAGGCCGGGGTCACCACCATCCCGCGACCCTATGTGGTCAAGGGCATCGCCGCTCTAATATGGGGGTGTAGTATTAACCAGTTGCTGTGTCCGTTGACCCCCTTACTAGACGCTTGGTTTGGAATGCGTTAGTGCCTCAGAATGCCCTCGTGGTAATTTCGCAGCAGCATCTTCTCCCCAGTCGCCAGCGACTTATGGGGTCACCTTGGGGTCATAGCTCGTTAGGGTCGCCTGTTTCACAGTCCTTACTCCGTAACGATAACCCTTGGCTGCGCATTAGTGTGATAGTGGCAAGTGGGAAGTCACCGTAAAATGTACAGCGTGGAAGGAGGAATGGTTCTAGCGATTGTTGGTACACACCGGCTAAGGACTTAGTCACTCAATCGTGTCCCTTCTGGTGCGGTGCCTAGCACTTGGGCTACTCGGCTTCCGCCTAGACTTCCTATTGCACCCTAGAATTCTCAGGGCCATGTCTCCGAGATCAGCTGGGAGGTATCCAGGCGGTGTAGACGCTATTCACAGAAGTAATAGAACGAGGAACGGTCGCGGCGTCGTCATTTCTAGTAATTACGAGCTACTTACGTGGCAGTTTGGCTACCAGACATCGGGAGTTAGCATAGCAACAGAGTTCTTACCATCTACAAGACACTGTAAGCGGCCCTCATTTCACTCAACGATAGACTTATTTAATAGCCGGTACCGACGCCGCTGCCAGTCCGCCTGTATTCTGTGGTCGGGCCTATGGACTAGCCAGCCGCGTTTGCAACATCCACTATATATCGTCAAGAATGTAATACCATAGCACAACGTGCCCTCTTCGTTGAGTCACTGATCTGGACACTCGCCGCGGACGACGACATTATATTTATGAAAGTTTATACGTGCGAGAGATCACTCTTTGACCTGTTAGCACGGCATCAGGGATGCGCTATAGCCGTGCTGATCAGCGGGTGAACCGAGTGGCGCGCACATCCTATTGGGCATAGTACTCATTTCATTTGCTGGCGGAATACCAGATTATCCCGAAGGGCTGACTGGGAGCACGGCTGCCTATCCCAACACAAGGTTCAGGGCCGGTCGTGGTACGAGTGGCATAGTCACGGTACCTACAGACGTACAGCTATAGACTAGTTAGGCCTGCGAGTTTCGGCTCTTGCGTGCTTGATTAGAGGTCCTCACTCCACAAGTCCGCGTCGACAAGCTGATCGGACCTTCTAACGAGCGGTGATGCGATCCACAACGTATGGGGGATAACTTGGGACGGTACGATTTGGCCAGAGATCAAATGCGTGGGACAGTACGTACGTAGTACCCTTCACACTGGAAGTCACCCTCTGTTAACCCTTAGCCAGCCACCGACATTTAAGTAGAATCGCATAGAAAGAGTTGTAGAGCAGGAACTATAGCGAAATGGGAGTAATGTAAACCCGGGGGTATCGGCCCGGTATCGAGGGATACGAATTCCCTAATTTCATCAGCCAGTGACGTCCCTAAGGCTGCTGACGCCCGCATCATCTTTTGTGCTTCCTGCCGAGCACCTTCAGCAGGCTTAACTGAGGGAACCATGAAGGGTGTCATAGCGCTCTGGTGTACTGGATGAGGTCCCCGTCTAGTACCAGTGAGACCCCCCTTGTAGCTCGTTCTGCGTTTTTCACGCAAGAGATGGAGTTATGAAAGAGTCATCCAGAGTATCCAAAAACGCTATATCCACTTAGAGCAGATAGACGCAATTTTCTCGTCAGTCTCGGAACACCGTTCGAGGTCTGTTACTGCGTCACTAGTTTCCAAAGCCATAGCCAAATGGATCGGGCTCTATGTCTGCCCCAGTGGGGGCTCTGTGTTATAAGCCAGCCACTATATATCCGGCGGTTGCATCCATTCCTCCATTGGTGAGCCCCAAATTGTATTATAGGCTAAGCAGGCCGAACGCCCCCGTTCTACAAGCAATGATGTGCCGGACTTTTGCGGTGCCCGTGCGCGGATGCGAACATTATGGCCGTTTCAGGACAAATAAGTGAGCGTCAGCGGTTTGCGACATGGTTACTGCCTGAGAGATATGTCTACTTCCGCGGATGACCCGAGCGAACGGGATCCGTGGGCGCGACAATGGATTCTCAACAAGTAACATTTCTTACTATCTGAGTGTGACGTTACCCGCCTAGGACCGCAATACGTCATTCCTTTGAAAACCAAAGAAAATAGTGCAGACTCTGCCGAGAAACGCGCTCTGCCTCGGATGCAAATATAAATAAGACTAGTGCATCCCCCTTGATAAAACCAGCGAGCTATGCGTCGTAAGATAGCCCATTTTCGACGCTTTCTACGCTGCTTTGCTCCAATCTGATGCGTACGACTACTTAACCTGTAGGCCTACGTTGGATCTCTACACACGACCCCTGACTATGTCTGAACAAGACTTGCCCAGATGGACGATTCGCTTACTAATTCCCCTCGGTGTGTCGCTCGCCGGTATCCAGCATATCTATCGAACAACCGCGTCATCTGGACCCCGGGGTTCTTCTTGACGAGAGCCCCACGTCCACTATAAGTACTGCTGGGGCGTTGAATTCCGGAACAAGAGGGATAACTGAATCGTTGCGCCCGGCTCGATAGGGAAACATCGCCATCCAAATCACGTATAAAAAGAAGACCGTCAATCAGTGCCTGATTTTCTCTATCCATCACCGAATGACATGCGTTTGTAGTACCACATTTCGTATAGTAATTGGTCCTACACGCAAGTTGCTCCAAATCTCCATCACGTTGCAACACCAATAATGACCATACATAGCGAAATAGAGGAGGATTCGGGACGGGGCTACGCCTCCTCACTCTATTGTGCCTTTGATATTGTGTGCGTTAACCTTAGGCGCATGGCATGAAACGGGGTATTATGCGGGTACAGGTTAATTCTGCTTCAGTTCCGTGTGGCTCTTAGCCGTACATGCATCCGATTCGACCTCAATTAGAGCCTACCGACAGAAGCGGAGAAGGCTACGCGTCATTCTGCTCCCTGATTGGAATTTCGGCGCAAGCTTTACGTAAGCTCCATGCACTCACCTGCTATCGAGGCAACGTCACGACGCTCGTATCCTACTTCTTCCTACGTGAAACGGCACCCAGCGGCATACCCGTGGCAGCCTTCTGCGTCGTCACGTCAATGGCCCCTGTCAATCATTATACGCCTCCGAATGTCCCTTGCAGCGGTCTACGTATAGCCCTAAAACATTTGCAGCTGTCGATTGCCGGCTAGGTGCTGTTGCTGTTGACTGGACGGTATGTTACTTAGGCCCGGTCGGATTCTGTCGCGTCCTGTTTCGGACGCTTGACAATCACAACGCCTTCTGGGACCGCCCCAGCGTGGCTCTTATACTAGCTACAGAAATATAATGGCGGGGAAACGGGAGCAGCAGCAGATCTAAATGCATGACGAGGCATATCCTTCTCGTAGTACGACGGAACGAGGGCATGACTATTGTGCTTTGCCATAGCATGTCCCTACTGTGTTCGAGCTCCGGACAGAAATGTTAAGCACCAAGGGTTCGATACCACAATGAGCTTAGGGGTTCATCAGAGCTTCTATGCGGCGGTCACGAACGTTCCTTTGTGGCTGTCGTGCACCCTGAGTTATTTCCATCGGCTTCAGGAGCGACCAGATGTCAGAGACGTGTAGGCAGAACACATGCTCGTGGATCGGGAAAAACTATCACTTCGCTGGTTGAAGGATGAATTCTCTGACACTTTATCTAGCCTGCTAAGTGTGGGAGCTAAGGTCGTTGCTTATGACTAGACGGCTTTGCCTTTAATTACCTTCTGTCAACAGAGGACTGATACGTAGGCGCCACCACGGCGATTTAGGTTCCCTAAGAATGTGCCAGCATTTCTGACGATTATATGTGCGGGCCGTGTGCGCCTGGCCCTACTGCAAGATTCGTTTGCGCGAGGAATAGGTGTCGAACTTTAAGGGTGGCGTATACCCGGCACAAACCGCGGCACCAACAAAGCTTTTGACAAATTGGCCTATCGTAGTGTAACGCGTGCTGTCGCTGGCTGAGTTTTAGTATGAGAGCACTTAGGCGCCCGAACACCTACCTTCTACGGCAAACTAGTGCGGTTCCCCCAGATAACAGACTGTACAAGATCGCAGATCATATGATCCATCGCAACTACCGCAAGCCTGGGTTCAGTCAGACGCAAAGATGTACTTAAGTACGACTCGGAATTTATCGTATGACGAGAGAACTACATTTGCAAGTTGGGTACGGTGTCATTGAAAAGCCCTTCAGAGACCACGTCGTGTTCTCTTTCCTATAGCCTAGGCTTCGGGGCTGAAGGGGACATTATTCAGTGCGACAGGATTACGATTGCCATGTGCACGGTAGGTTGAATGTGTTTATTTTATAATACCCTTAAATTACGATCGGCCGGACTGCTTAACGAAGCAAGGAACCACCTCCCTTACTTTGCTAATGCAGCATCCCTTCAGGGCGACCCATGGCAGACAGAAGCAGACGGTGAGCAGACGGACGGGGATGTTCTCAGCGATTAGGGAAATCGGACCCACCCTGCCTTTAAGGAGCAGCACATGAGAGTCTGGTTGTATCGGAGCAACAACCTGCTACAAAGCTTAGTGAGGGTACACTCCCTTCTCGCAGTTCTTTTTGCCGGCGGCGAGAATTTGTTCCCGCCCTAGCCCTTAGCGGTACTTGTGGCGGAACTAGTGTGACGAAAGTTTCACAGTCGGACATAATATTTTTGGTTCGGAAATTGAGTGAGGGGCACTTATATGAAGTTCACTCCGGCCATTCTCGGGTGCCGTGAAATAGGTGAAACGCTAATTACAATGATTTACTATGTTGCTTCCCGATGCCCATAGCCTTCAATGTCCTGCGATTGCAGGGCGCGGATGGAGGGGTAAAACCAATGTTCTGATTGACTTTATACGAGCACACCAGGACCACAAGAGGGATCCCCGATTTTGCTATAGAAATGTTTTATAGGCTCGGGCGCAAAATGATTGGGCAATACTAAGCCTAAGATCATTGTCCTTTCTCGGTGGCCGCGATTCAAAATGGCGGACCTTGCCAAAAACTTATTTGGTATTATCCATATGCAGGGCGAGACCGAGAGTCGGACACTTTTTTAAAAGTGGTTTCTTCTTTCATGCCAGTGCTTATGTGCTGCTGCGAGTGTTGGATCTCAGTATTACCTGCGCTTAAAACAAGTTCAGAGCAAGCCACTCCCCACGAGCGCTAAGGTCAACCGTGCTAGGCCAAATCAAAAAGCAGGTATGCGGTAAGGGCCTTACAAGGTAGTACATTGGGACTATTAGAACCTTCAAATATTTCAGAAAGTGAATGGGGGTCGCGTCCCGGTCCTACCGCGTTCATCATACCAACGTGAGTCTCCCGATTAGGTTCCCGAAGGTTTGATCACCGTGCGGGTTTATCTATATTCAGGTTAGTGTATCGGGGAGTCCGAAAAGTGCACCGCCGCACGCACGGACTTAGAAATTTGGACTGGCTGAAAATCTATCTTTTGTGAAAGTCTCACCGAGAATTACGCTTGCACTAATCGGCGGACATGCTACTACGCCCATCGTCGGCTTCGGGTCATCGTGGACATGAATCAGGACGATAGCGGTAACCTTAAGACTGTAACCTGATGTGCGTTAGCTGAATGGCCGAGCCCCGGCTTTCAGAGCGTCTTGATGTAGGTCGCACTAACACCGCTTGAAGAACTTTACCGTCCCGGCATGGTGCTAGGATCAAGCAGGGGGCCACGTTACGAAAGGACCTAAGGTGGCATGAAACGTTGTTTATTTTACCTTGCTAAAGTAGTCGAGGAGCTGTCCCTGATCAAACATGTGAATCCTGCCGGGTATACACCACCGGACATCTCGTGACCTGGCCCCTACACACTATACATCCGGTCGCGACAACGTCGCTTTTGGTGAAAAGCATGGGCGTGACAGCCGCGGAAGCAACGCCCACATGGGTCAAGTCAGGCCCTGCACATACAGCCATTGGTTTCCTGTCAATCGCGGGCGAACTCAGTCAGTCTTTATAGCGGTCAATAGTTCGTAAATCGGAGAACCGGAAGAAAACATTCGACGGCTGGGACGTTCTGTCGGCGGGGACCGTTGTGCCTAAGAGTTGGTAATGACTTTCAGCTTCCGTTCAAGTCGGACTAGTCTATGAAAGGCGGTCATCCATTTTGCCTTCATGGAAGCAAAGATGCAAATATGTAATGTCCGAGCCACGTTCTTCAACCACCCGTGTGGCCTCAATCCATGGGAAGCGAGAGGTGTCATGCTAACAACGAGTACGTTCAGCGGCTGTCAGTGCAGAGCCTTAGTAGTGTGGAGCGCAGCGAGGTCCCCAGGGATTATTCGTGGAATCTGACGATGCTTTGGTTGAACACCAGTCTCAGCGAAACTTTGGGGACGCAGTAATCAGTGACGGGCGAGAGTTTAGATCAGGGTCCCTGAGTCCCGTCGCGGGATCTTTTACTGGACTTCTTGAAGTAGAGTAACTCTGCTCCGTGTTCTACCTCCAGCGAGAAAGAACAAGCTCACCGCTGTACGGCGCGCGTACAGAGCTCCCTAAATGCACAACCGGTGGGAGGAGATTGAGTCGTAAAGGCTCACGTGGATAGACGTTGTCGGGTACAGACAATTCGTCCCTGGTGTTATTCAGCATTGAGTAGCCCACGTATAAAGAACGTGCTATTGCCCGCGCCACGGGAAGCGCCAGGCGCATTGACATAATCAAAGGTGTTGCCTCAACCCGTTACTCGATCCGTGCTTACAAACGTCCTCCCGCGCGCAAGTGAAATCGGAAACGTCCCTTAACTTACGTGCCTATTCAGACTGGAGACTTGTCGCAGACTCAGTGGGACCCGAACGGAGGCCACAAGTAGCAACTGCCTAATACATATTCGCTAGAGAGTCCGTCGGCGCTAGAAAACGTTTGCGACCCTGTCGGCATCCAAGAAGCATAGACTGGGTTAGCCAAAGGGAGCCCAGACGGATTAGCGGAGGATTAGTTTTTATTCGGGTGAAGATTTCCTCGCCGCCTAATATGTTTAATCTTGCTAATTCAAGATTTGATTGAAGTGTGTCGGTCTCCTTCGGAACACGTGCGTTGTCTCGATATGGCGCGGCTTAACTCGCAGGATCGCGATACTGACTACCAATATGGCTGCAGGGTCGTACGCGAATATGTCCGTATAGTTATTTTATTTTTAGCACTGAGTCAGGTACTGAGCCCTAGGGGCAGTGACGCTCTTGCTGTCATCTCTAAGAAGGAAGCTTTGGGGCACCAAGGGTGCGTGGTCAAGGTCAATGTTAGGGATATATGCCTTACTAAGCGACATCAGAAATCCTCTCACGCAAAGTGTTAACATATGTCTGTAACGGCGAGAACGTGTGCATTCTTGCTAGCGCCGTATAGAATTCCCTGTGCCTGAAAAGCCACCCACGAACGCCTCCTCGCTACGCAGGCTGCGTTGTATCAATGCTTGTATATGCACGTCGTCCGCGTTACAGCGGGTTAGAGCGCGCCTCAACGCGGCGGCTTCGAGATAAACCCCATTGTCCGGGACCCCCCAAGGTTGCGCACTTGTGGAGTTGCCAGGGCCCACGTAAGAGCTATTAGAGGAAGCCGAACACTTAGACCTGGTTTTACCGAGCGTGCCTCTGGTGGAGTGCGGACTTTACGTGGGCATTTACCGTCGCTGTATAATCTGCCCACTGACCGCGGTTCACTACGCTTGCGCGTCGAGCAGTCGGAAAGTTGGTTAACCGACGAGTACACTCTGGTTTTCAGGATATTGCCTTTAATGCTGTAGGCAGCAGAAGCTCTATTAACCACTCCCATACGACTATGTGGGTTTAGTGTAGTTTCATACGGGCGACGTATATCTAGGCCCGGGTATGCATTAGCGTAGTCTTAAATTGGGAACTGAGTTCGGTGTACGTACGCTCGGGCGGGAGAACAGTTTTCCTTATATCTTTGGTTTTGAGAACGAATCATGAGGCACGAATGATGTTAGGATATCGTCAGAGACTCCACCCTAACACACCCCAGGGGCAGATGTTCGCCAAACCTAAGGAAACCCGGCGTTAAGATTCAGGAGTGTCAAACTCGCACACCCGCCAGGCACTGCCGCCGTACGTGGAGGACTAGCCTATCCCACTGCAAGCTCCTTGGTTCGCGTACCTACGCTCGGAAGGAAGCTCAAAAACGACAGCTTTGTAAGTACGGATACTCCTCTGGCTATCTCGAGGATTCTCCACGTCCTCGGTATGCTCCCAAACGGCCAACAAGACTTCCCAGGACAGCCAGCCCAGCAATAGGGGGACTGAATTCTTGGACAACGATTTGGTATATTACAATGGACAATTTGAGTTACTAGGACTCCAACTAACAAATCGTATTTGCACTTGCCTTCCATGAGAGTCTACCAAACACTCAATAGACTATAACACTAGATATAACAAGGACACCACCTTGTCAATGTTGTGGTGAAACAAGCCTTCTAAAACGTGGAGCCTCGCCCAGATACATAATTGCCTTTATACGGTCGTGTCACTGACTGTAGAATGTTGATGGCTATCAAAATATCCATGTTAAGGGCGCCACGAAGCGCCGGATTGTGCGACATCTCCCAGTCGCAATCACGACAACGTTGAGGCAAAGAACCTCTCTTAAAACATCCAATCACAATCATAAGAACTTGAGGAGTAGGATCTAGGCGGGGAGTTTACGGGGCACACATATTGTCTCGACCCCTTTCAGATATGTACAGACAGTGTGATGTCGTATAGCCGCTGGCTCAGTTCTCTTAAGCGACTTCAGTCGCCATACGTAGTTGCACCAGTACAGTGCGCGCAAACGCTCGGACGCGTGGTTCTGACATTATCTCCTCGGACGTCCGGGTCCAGTTGTTTATATAGATTATCACGCGGTGTTCTCAGCTGTCATTGCGTTGTGTCGATTGCTGAATCAAGTTATTGTATCGAGGGATTTTCGGAGTCACCGGGTGACTAGCGCCAGCACTCGGATTGCTGCTAGTACTAAGAAGGACGGCTTAACCGCCCATGCGGGGACTAGACTTTATGCTCTAAGGTACCCGGGAGTGGTTGCTTGAAACGTTCTACAATAAGATCGCCAATAGCATCAAATCGTGACATACTAGTGATACAGTTCTGACTACGAGAGCATCGCGGTCGCATAAGTCGTTTCGAGCACAAAGATAGCGTACTTCGATAGGGGCGGGGCGTGACAGCCTGTCACTTATCTGGACCCCATAACTACCATAACAGTAGCGAGGCGTAACCGTATGCATAGTAGGGACAGTATGGAACTATAAAACCTGAGCAATCAGAAAAAGGGTATTTGAGCTGGGGCTGCAGGGTGGAACCGGTACATGAACCTCATCAGCCTCGCCCAGCCGCTTTAACCGGCATTCTGGTGGGTGGCTCGCTTGTAGCGTCC
		</sequence>
    <sequence><taxon idref="Location_1_0_1|28.896942595484926"/>
			GCCTGCCAAAGAGGGTGTCTATGACTGCCTATTAACAGCGGTGGCAACTGTTGTCGAGCCGAAAGAATCCAAATTACTTGCTTTACTCTCAGTGGAGTCACGGCTCTCGACCACATTTTACAGTACTCTAATGATGGGTTTCTCACGTGGCTTCAGGCAACAAACCCAGTTGTTCTGCGAGCGCCCAGAAATTGGCATTGCACGCTGTTTCCATGTCTTCGCCGCAAATGACTCTGGGGCCTCTAAGAAACGAACATGCGTCATCATTCGTCTAGGTGAGCCTGCTGCCTCAAATTTCGAAAGAAGTTGATTTATGACTCCTATTTTAATTTCTGGAGGCTAGTTATACGGGGTGTATTATTGGTGGCATCCGCAGGGAGTTAGTTTTTAGCATCCTACCCTACCAGATACTTTATCATGAACGATAGCATACCGCACAGTCATGTCCGTTCGTGTAACCTCGTGATAGGCTTGGTTGTTTACCATGTAGGACTTGGTGGCGGCGTGGTAAGTTGCCTTCTCGAATATCGACTAGTGTTAGCTTACTCGCCTATGATGATGCCCCCGCATTATTTTCAGCCGTTGTGTCAGAGGTCAACTCAATTGCTGTAAGAGGTAATACACTCACACCGATGCGAAATTTTCGCTATTAAGGTTGAGAGAGTCCTCACTCTGGCCGAACCGCTAACCCTCAGTGATTCATTCCTCAAAGTGCGATAGCGGGGAGTGGCGTCCCGTCCCTGAGTGACGTCGGGTGTGAAGCGCAGTACAAAACGAGCGGGCAGTAGAGTCCATACAGAGGCGCGCCTAAAGCGTACGGACTAGCAGGCCATTAAACTGATGAGTTAACAGGCGTGCTACATAAAGCTCACAGCGGCCTTGAATGTCGGGCGAGCAGCGCTAGCCGCTGAAGTGACGGTTATCGTCAACTGATACATCAGATTCTGAGAAATACGGGAAGGTTCCGCACCCTTGCGACCATCATAATCCCCAGTCCGGGACGTGCTGAGTGACGCACTGAGACAGACCCTTAAGCTAGTGATCAATACCCTCCAGTCACTGCGGGAATGGCGGATTCTATCTTTCGGGTCTATCGGTAAACGTCGGTGAGCATAACGTTTCTTCCTGGTGAGAGATTTCTCGGAATGATTATAGGAATGAGGAGTTTGCACGCAGATAGTCTCCTTTAGAACTCATTACAGTCATGAGAGAATACCAGCGTTCGCCGTTATTGCTGGTGGTATGCCCAGCCGTCTACGGTCGTGCGGCGAAGCAGGTAGTGAGAAAGGGAGCTTCCCCGCGGACCGGAACACCTGAGTCACTGAACAGATCATACGTCTTGAAAGCAAGTAGTGACGTTTCTGATTTTGAACTGTATCTGGGCGTGGCGCAATCAACGTATGCGCGAAGCACTACGGCATACAAACAGTTTGAATAACGTCGAAACTTTCATTGAGTACAACCCTAAATACCTGGAACTCGCTGCGCGCAGGTGGGCAGCTCTTGGATGTCAACTGCCGCGAGCGACGGACATGAAACGACGTCCCAGTTAAGAATTTCTGTTAATTCCCTCTAGACGTTCCACACTAGAGTGGTTAAAGGAATACCATATCATCGAACAACGCAATGGACTTACAGTGTCCTCGGACACGAACGTCGAACATAGGTCGTTACTCCCTTATCCAGTTGCCATGATTAGGCAGTGCACTGATCCAAGTGGCACGTTCGGTTTGCAAAATATCGTTGAGAACATATGAGTAATGGACGAAATCGGGGACAATTACTGCCATGGCTGCTATTAGACCGTTCTACATTTTTGGGATGCTCGGTCACTTCGAAGTTAACTTTGCATGCCCTGTCCCCTGTCAATGCAGGACCGTTACCTACAAGTGTTTTGCGTAATATCCCACATGCGGTCTGTCACCTGTTACCTTCGGCCGCTCTACCGGCTCACCGTCCGGAGCGATCTGCTTTCGTGTTGTCCTAAGCGCTCCTGGCAGGGAACCAATTACTCATAGGCACCTCCGTCCCCCATCACAGTAACGTCCTACCCATGTAGTAGAAAACACGGTTGATGTGACGCTCTCAACGGGAACTGGCCGGGCCCCCCCTATCTGCTGATCATCTCTAGAGGTAAGGGTGAATTGCCTAGACCGGAAGTGCAATACGTTGAGCATCGATCAGTCGGGGGAACTTGTACATCGGCCGTTACGCCGGCCTGGGTAATCTTGCAATTGTGAAATAGTACGAGCTAGGGCATCTGACTCATAACCCACGCACCCCTTAGGCTGGGTGACTGGGCCCATGATAGTTACACCATTGCGCAATGAGGCGCCGTAGGCTCCCCTAACAAAAGAATCTGTGCTAAGATATCTATATTTGCTGCGCCGTACAGCACCCAGACGTCGGGATACTGATCGGTGCTTCAAGAGTAGTCCTGCGTGAAACCACCACTTGAAGTTCTTAGCTGTGTCTTCCGAACGAGAGTGGCATAAGTAAGTGTTAATTCCCGATCGCACGATTGGACCTGGACGCGCTCTGATGAAGTTGATGCAGAACACCTCTTAGACGGGAACAAGGTCAACGAATTTGGAAAGCGGAACAGAACGTTTAGGGACGGCATGCGTATAGCCGCGATTCATTCCACGTCGGGCTCCGCGTTTTATAACGCCTGAGTCTGCGATACGTATGAGGCGCACGCACAAATCGTGCAGGTAACCTCGTCTGCTGCCAGCTCAAGTTTCGTCTTTAGTTAAAGGGGCCCTATCATCTTCATGCAGAGATATAATCTCGGGGTAGCTACGTTTACGGCTATATCCTGATAACTGGGACAAGTCACACGTGTCAGACAGGCTGTGTACCAAACTGCGTCACCTTGGGATCTGCTGGCAACATGGCTAATTACGTGGTGCCATCGTTGTTCAGGATATTCAGTCTCGGTGCCCTCCCGCCTCAAAAGATCAAATAAACCCTTTAATGATAGACCACGGAGGAACAAGAGGGACGGAAGGTCATGCATGGCATCTATCAATCCTCGCGTCAGGCTACGATGCTGTATGTTCACAGAAGTACACTAGGTAATCTGGGGTCAGCGCTAAATCTTTCGTTCTAGCACGTGGTGTGGAACAGCACGTGTTACAAGCTGGTGCGGCGCCTACGTAGTAAAGGTGGGGACTGAGCACAAACACGAGACCGGTGTGGTCTTCATAGACATGGCATTCCACATATTACTGCCGAACCATCTCAGCGGCAAGCTATCCTCATGGTAATCACTAGTTATCTCAAGCCGGCTACTTCACGGTAGATAATGGTCATTCGGACATGTAATCCATTACTCCGTCCGCCCAGGTCGAGAGAGACGGCCTAGCTTCAAAAAGGGTCTAAACTTGCTTATGTATACTCTTACTGCGGGCCTACATTGCCAGGGAGAGTTAATCCCGATCGCGCAGTAAACTAAAAGGTACATGGACAGGACCCATGTCAGGGAGTTAGATGGTTGGTCACAAAAGTGAATATTCAGTACTTCCGCCCTAGTCATCTTCTATAATGTGTCACATAGGGCGTCCAGACAATGACCGTTATGATACCCAGCCGGTGTCCCGGGACGCAGGTTGCGGTATGGCACTCGCATAACAATAGTCCAGCCCCGCTCTTGCATCGGAGAGAAGGCGCCAGTTATATAGCTTTAGGCCAGGATAAGTAGAATAGGCGTGCCGAGTGACATTATACCATCTTCCTGCACTCCTAACTTGGATGCCGGAATTCTACATCACGACCGCGGTCATCAGATCAGTCATCCGTATCTCACTTATGCAAACCGATGACATACCACACAAACCAAAAAAACCCGCGCGAACGAGAGCTTTCCGGGGGTAAACCCTTGGTAACAATAAATAACCGGAGAGTTTGCACTTTACTCCCCGTCAGGGGTTACACCCCTCTAACGTAGTCCTATGGCATCCCTCTTCAGTAGTGAAGCTGTTGTCTGTCCTGCCAAAGCTCGACTGCGCGCAAAGGCCTTTTATCTAAACGGTTCTTGACCGGGATTGCTCTCGCCACAATCTGAAGCCGTAACACATCGGCATAGACGTAGACATCATCTGAGAATGGGGGTGACGTGATAGCAGGCAAAAAAGTCGACCCAGAACTCATCACACTACTCTTGCTATCGACAGTAGTTAGTGGCAGGTATAGTACATACTCTTCCAAAGTCGCGCCCGCATTTAGCAGCAACCGGGGCGAGCCATAAAAAGGTTACTCATCTAGTAGGGCTAGGAATAATGCGGCCATCCTATCGGAGGTCCCCGCACTCTATAAGAGTCTCGGGGGACTTTGGGTCCGTTCTAGCTTGGCCCATTCTTTCTTAGGATGCGAGTCAGCAATATTATAAGGCTTACCGTCGACACCGATGCCGAATTAAACCATATTACACAAGCCAGGGTCCTTGCAAGTATCCGGGGGGGGTGAAATAGATGTACCTTACTGACTCCCACGGGCGCTGAGGCCGGGATCACCACCATCCCGCGACCCTATGTGGTCAAGGGCATCGCTGCTCTAATATGGGGGTGTAGTATTAGCCAGTTGCTGTGTCCGTTGACCCCCTTACTAGACGCTTGGTTTGGAATGCGTTAGTGCCTCAGAATGCCCTCGTGGTAATTTCGCAGCAGCATCTTCTCCCCAGTCGCCAGCGACTTATGGGGTCACCTTGGGGTCATAGCTCGTTAGGGTCGCCTGTTTCACAGTCCTTACTCCGTAACGATAACCCTTGGCTGCGCATTAGTGTGATAGTGGCAAGTGGGAAGTCACCGTAAAATGTACAGCGTGGAAGGAGGAATGGTTCTAGCGATTGTTGGTACACACCGGCTAAGGACTTAGTCACTCAATCGGGTCCCTTCTGGTGCGGTGCCTAGCACTTGGGCCACTCGGCTTCCGCCTAGACTTCCTATTGCACCCTAGAATTCTCAGGGCCATGTCTCCGAGATCAGCTGGGAAATATCCAGGCGGTGTAGACGCTATTCACAGAAGTAATAGAACGAGGAACGGTCGCGGCGTCGTCATTTCTAGTAATTACGAGCTACTTACGGCGCAGTTTGGCTACCAGACATCGGGGGTTAGCATAGCAACAGAGTTCTTACCATCTACAAGACACTGTAAGCGGCCCTCATTTCACTCAACGATAGACTTATTTAATAACCGGTACCGACGCCGCTGCCAGTCCGCCTGTATTCTGTGGTCGGGCCTATGGACTAGCCAGCCGCGTTTGCAACATCCACTATGTATCGTCAAGAATGTAATACCATAGCACAACGTGCCCTCTTCGTTGAGTCACTGATCTGGACACTCGCCGCGGACGACGACATTATATTTATGAAAGTTTATACGTGCGAGAGATCACTCTTTGACCTGTTGGCACGGCATCAGGGATGCGCTATAGCCGTGCTGATCAGCGGGTGAACCGAGTGGCGCGCACATCCTATTGGGCATAGTACTCATTTCATTTGCTGGCGGAATACCAGATTATCCCGAAGGGCTGACTGGGAGCACGGCTGCCTATCCCAACACAAGGTTCAGGGCCGGTCGTGGTACGAGTGGCATAGTCACGGTACCTACAGACGTACAGCTATAGACTAGTTAGGCCTGCGAGTTTCGGCTCTTGCGTGCTTGATTAGAGGTCCTCACTCCACAAGTCCGCGTCGACAAGCTGATCGGACCTTCTAACTAGCCGTGATCCGATCCACAACGTATGGGGGATAACTTGGGACGGTACGATTTGGCCAGGGATCAAATGCGTGGGACAGTACGTACGTAGTACCCTTCACACTGGAAGTCACCCTCTGTTAACCCTTAGCCAGCCACCGACATTTAAGTAGAATCGGATAGAAAGAGTTGTAGAGCATGTACTATAGCGAAATGGGAGTAATGTAAACCCGGGGGTATCGGCCCGGTATCGAGGGATATGAATTCCCTAATTTCATCAGCCAGTGACGTCCCTAAGGCTGCTAACGCCCGCATCATCTTTTGTGCTTCCTGCCGAGCACCTTCAGCAGGCTTAACTGAGGGAACCATGAAGGGTGTCATAGCGCTCTGGTGTACTGGATGAGGTCCCCGTCTAGTACCAGTGAGACCCCCCTTGTAGCTCGTTCTGCGTTTTTCACGCAAGAGATGGAGTTATCAAACAGTCATCCAGAGTCTCCAAAAACGCTATATCCACTTAGGGCAGATAGACGCAATTTTCTCGTCAGTCTCGGAACACCGTTCAAGGTCTGTTACTGCGTCACTAGTTTCCAAAGCCATAGCCAAATGGATCGGGCTCTATGGCTGCCCCAGTGGGGGCACTGTGTTATAAGCCAGCCACTATATATCCGGCGGTTGCATCCATTCCTCCATTGGTGAGCCCCAAATTGTATTATAGGCTAAGCAGGCCGAACGCCCCCGTTCTACAAGCAATGATGTGCCGGACTTTTGCGGTGCCCGTGCGCGGATGCGAACATTATGGCCGTTTCAGGACAAATAAGTGAGCGTCGGCGGTTGGCGACATGGTTACTGCCTGAGAGATACGCCTACTTCCGCTGATGACCCGAGCGAACGGGATCCGTGGGCGCGACAATCGATTCTCTACAAGTAACATTTCTTACTATCAGAGTGTGACGTTACCCGCCTAGGACCGCAATACGTCATTCCTTTGAAAACCAAAGAAAATAGTGCAGACTCTGCCGAGAAACGCGCTCTGCCTCGGATGCAAATATAAATAAGACTAGTGCATCCCCCTTGATAAAACCAGCGAGCTATGCGTCGTAAGATAGCCCATTTTCGACGCGTTCTACGCTGCTTTGCTCCAATCTGATGCGTACGACTACTTAACCTGTAGGCCTACGTTGGATCTCTACACACGACCCCTGACTATGTCTGAACAAGACTTGCCCAGATGGACGATTCGCTTACTAATTCCCCTCGGTGTGTCGCTCGCCGGTATCCAGCATATCTATCAAACAGCCGCGTCATCTGGACCCCGGGGTTCTTCTTGACGAGAGCCCCACGTCCACTATAAGTACTGCTGGGGCGTTGAATTCCGGAACAAGAGGGATAACTGAATCGTTGCGCCCGGCTCGATAGGGAAACATCGCCATCCAAATCACGTATAAAAAGAAGACCGTCAATCAGTGCCTGATTTTCTCTATCCATCACCGAATGACATGCGTTTGTAGTACCACATTTCGTATAGTAATTGGTCCTACACGCAAGTTGCTCCAAATCTCCATCACGTTGCAACACCAATAATGACCATACATAGCGAAATAGAGGAGGATTCGGGACGGGTCTACGCCTCCTCACTCTATTGTGCCTTTGATATTGTGTGCGTCAACCTTAGGCGCATGGCATGAAACGGGGTATTATGCGGGTACAGATTAATTCTGCTTCAGTTCCGTGTGGCTCTTAGCCGTACATGCATCCGATTCGACCTCAATTAGAGCCTACCGACAGAAGCGGAGAAGGCTACGCGTCATTCTGCTCCCTGATTGGAATTTCGGCGCAAGCTTTACGTAAGCTCCATGCACTCACCTGCTATCGAGGCAACGTCACGACGCTCGTATCCTACTTCTTCCTACGTGAAACGGCACCCAGCGGCATACCCGTGGCAGCCTTCTGCGTCGTCACGTCAATGGCCCCTGTCAATCATTATACGCCTTCGAATGTCCCTTGCCGCGGTCTACGTATAGCCCTAAAACATTTGTAGCTGTCGATCGCCGGCTAGGTGCTGTTGCTGTTGACTGGACGGTATGTTACTTAGGCCCGGTCGGATTCTGTCGCGTCCTGTTTCGGACGCTTGACAATCACAACTCCCTCTGGGACCGCCCCAGCGTGGCTCTTATACTAGCTACAGAAATATAATGGCGGGGAAACGGGAGCAGCAGCAGATCTAAATGCATGACGAGGCATATCCTTCTCGTAGTACGACGGAACGAGGGCATGACTATTGTGCTTTGCCATAGCATGTCCCTACTGTGTTCGAGCTCCGGACAGAAATGTTAAGCACCAAGGGTTCGATACCACAATGAGCTTAGGGGTTCATCAGAGCTTCGATGCGTCGGTCACGAACGTTCCTTTGTGGCTGTCGTGCACCCTGAGTTATTTCCATCGGCTTCAGGAGCGACCAGATGTCAGAGACGTGTAGGCAGAACACATGCTCGTGGAACGGGAAAAACTATCACTTCGCTGGTTGAAGGATGAATACTCTGACACTTTATCTAGCCTGCTAAGTGTGGGAGCTAAGGTCGTTGCTTATGACTAGACGGCTTTGCCTTTAATCACCTTCTGTCAACAGAGGACTGATACGTAGGCGCCACCACGGCGATTTAGGTTCCCTAAGAATGTGCCAGCATTTCTGACGAGTATATGTGCGGGCCGTGTGCGCCTGGCCCTACTGCAAGATTCGTTTGCGCGAGGAATAGGTGTCGAACTTTAAGGGTGGCGTATACCCGACACAAACCGCGGCACCAGCAAAGCTTTTGACAAATTGGCCTATCGCAGTGTAACGCGTGCTGTCGCTGGCTGAGTTTTAGTATGAGAGAACTTAGGCGCCCGAACACCTACCTTCTACGGCAAACTGGTGCGGTTCCCCCAGATAACAGACTGTACAAGATCGCAGATCATATGATCTATCGCAACTACCGCAAGCCTGGGTTCAGTCAGACGCAAAGATGTACTTAAGTACGACTCGGAATTTATCGTATGACGAGAGAACTACATTTGCCAGTTGGGTACGGTGTCATTGAAAAGCCCTTCAGAGACCACGTCGTGTTCTCTTTCCTATAGCCTAGGCTTCGGGGCTGAAGGGGACATTATTCAGTGCGACAGGATTACGATTGCCATGTGCACGGTAGGTTGAATGTGTTTATTTTATAATACCCTTAAATTACGATCGGCCGGACTGCTTAACGAAGCAAGGAACCACCTCCCTTACTTTTCTAATGCAGCATCCCTTCAGGGCGACCCATGGCAGACAGAAGCAGACGGTGAGCAGACGGACGGGGATGTTCTCAGCGATTAGGGAAATCGGACCCACCATGCCTTTAAGGAGCAGCACATGAGAGTCTGGTTGTATCGGAGCAACAACCTGCTACAAAGCTTAGTGAGGGTACACTCCCTTCTCGCAGTTCTTTTTGCCGGCGGCGAGAATTTGTTCCCGCCCTAGTCCTTAGCGGTACTTGTGGCGGAACTAGTGTGACGAAAGTTTCGCAGTCGGACATAATATTTTTGGTTCGGAAATTGAGTGAGGGGCACTTATATGAAGTTCACTCCGGCCATTCTCGGGTGCCGTGAAATAGGTGAAACGCTAATTACAATGATTTACTATGTTGCTTCCCGATGCCTATAGCCTTCAATGTCCTGCGATTGCAGGGCGCGGATCGAGGGGTAAAACCAATGTTCTGATTGCCTTTATACGAGCACACCAGGACCACAAGAGGGATCCCCGATTTTGCTATAGAAATGTTTTATAGGCTCGGGCGCAAAATGATTGGGCAATACTAAGCCTGAGATCATTGTCCTTTCTCGGTGGCCGCGATTCAAAATGGCGGACCTTGTCAAAAACTTATTTGGTATTATCCATATGCAGGGCGAGACCGAGAGTCGGACACTTTTTTAAAAGTGGTTTCTTCTTTCATGCCAGTGCTTATGTGCTGCTGCGAGTGTTGAATCTCAGTATTACCTGCGCTTAAAACAAGTTCAGAGCAAGCCACTCCCCATGAGCGCTAAGGTCAACCGTGCTAGGCCAAACCAAAAAGCAGGTATGCGGTAAGGGCCTTACAAGGTAGTACATTGGGACTATTAGAACCTTCAAATATTTCAGAAAGTGAATGGGGGTCGCCTCCCGGTCCTACCGCGTTCATCAGACCAACGTGAGTCTCCCGATTGGGTTCCCGAAGGTTTGATCACCGTGCGGGTTTATCTATATTCAGGTTAGTGTATCGGGGAGTCCGAAAGGTGCACCGCCGCACGCACGGACTTAGAAATTTGGACTGGCTGAAAATCTATCTTTTGTGAAAGCCTCACCGAGAATTACGCTTGCACTAATCGGCGGACATGCTACTGCGCGCATCGTCGGCTTCGGGTCATCGTGGACATGAATCAGGACGATAGCGGTAACCTTAAGACTGTAACCTGATGTGCGTTAGCTGAATGGCCGAGCCCCGGCTTTCAGAGCGTCTTGATGTAGGTCGCACTAACACCGCTCGAAGGACTTTACCGTCCCGGCATAGTGCTAGGATCAAGCAGGGGGCCACGTTACGAAAGGACCTAAGGTGGCATGAAACGTTGTTTATTTTACCTTGCTGAAGTAGTCGAGGAGCTGTCCCTGATCAAACATGTGAATCCTGCCGGGTATACACCACCGGACATCTCGTGACCTGGCCCCTACACACTATACATCCGGTCGCGACAACGTCGCTTTTGGTGAAAAGCACGGGCGTGACAGCCGCGGAAGCAACGCCCACATGGGTCAAGTCAGGCCCTGCACATACAGCCATTGATTTCCTGTCAATCGCGGGCGAACTCAGTCAGTCTTTATAGCGGTCAATAGTTCGTAAATCGGAGAACCGGAAGAAAACATTCGACGGCTGGGACGTTCTGTCGGCGGGGACCGTTGTGCCTAAGAGTTGGTAATGACTTTCAGCTTCCGTTCAAGTCGGACTAGTCTATGAAAGGCGGTCATCCATTTTGCCTTCATGGAAGCAAAGATGCAAATATGTAATGTCCGAGCCACGTTCTTCAACCACCCGTTTGGCCTCAATCCATGGGAAGCGAGAGGTGTCATGCTAACAACGAGTACGTTCAGCGGCTGTCAGTGCAGAGCCTTAGTAGTGTCGAGCGCAGCGTGGTCCCCAGAGATTATCCGTGGAATCTGACGATGCTTTGGTTGAACACCAGTCTCAGCGAAACTTTGGGGACCCAGTAATCAGTGACGAGTGAGAGTTTAGATCATGGTCCCTGAGTCCCGTCGCGGGATCTTTTACTGGACTTCTTGAAGTAGAGTAACTCTGCTCCGTGTTCTACCTCCAGCGAGAAAGAACAAGGTCACCGCTGTACGGCACGCGTACAGAGCTCCCTAAATGCACAACCGGTGGGAGGAGATTGAGTTGTAAAGGCTCACGTGGATAGACGGTGTCGGGTACAGACAATTCGTCCCTGGTGTTATTCAGCATTGAGTAGCCTACGTATAAAGAACGTGCTATTGTCCGCGCCACGGGAAGCGCCAGGCGCATTGACATAATCAAAGGTGTTGCCTCAACCCGTTACTCGATCCGTGCTTACAAACGTCCTCCCGCGCGCAAGTGAAATCGGAAACGTCCCTTAACTCACGTGCCTATTCAGATTGGAGACTTGTCGCAGACTCAGTGGGACCCGAACGGAGGCCACAAGTAGCAACTGCCTATTACATATTCGCTAGAGAGTCCGTCGGCGCTAGAAAACGTTTGTGACCCTGTCGGCATCCAAGAAGCATAGACTGGGTTAGCCAAGGGGTGCCCAGACGGATTAGCGGAGGATTAGTTTTTATTCGGGTGAAGATTTCCTCGCCGCCTAATATGTTTAATCTTGCTAATTCAAGATTTGATTGAAGTGTGTCGGTCTCCTTCGGAACACGTGCGTTGTCTCGATATGGCGCGGCTTAACTCGCAGGATCGCGATGCTGACTACCAATATGGCTGCAGGGTCGTACGCGAATATGTCCGTATAGTTATTTTATTTTTAGCACTGAGTCAGGTACTGAGCCCTAGGGGCAGTGACGCTCTTGTTGTCATCTCTAAGAAGGATGCTTTGGGACACCAAGGGCGCGTGGTCAAGGTCAATGTTAGGGATATATGCCTTACTAAGCGACATCCGAAATCCTCTCACGCAAAGTGTTAACATATATCTGTAACGGCGAGAACGTGTGCATTCTTGCTAGCGCCGTATAGAATTCCCTGTGCCTGACAAGCCACCCACGAACGCCTCCTCGCTACGCAGGCTGCGTTGTATCAATGCTTGTATATGCACGTCGTCCGGGTTACAGCGGGTTAGAGCGCGCCTCAACGCGGCGGCTTCGAGATAAACCCCATTGTCCGGGACCCCCCAAGGTTGCGCACTTGTGGAGTTGCCAGGGCCCACGTAAGAGCTATTAGAGGAAGCCGAACACTTAGACCTGGTTTTACCGAGCGTGCCTCTGGTGTAGTGCCGACTTTACGTGGGCATTTACCGTCGCTGTATAATCTGCCCACTGACCGCGGTTCACTACGCTTGCGCGTCGAGCAGTCGGAAAGTTGGTTAACCGACGAGTACACTCTGGTTTTCAGAATATTGCCTTTAATGCTGTAGGCAGCAGAAGCTCTATTAACCACTCCCATACGACTATGTGGGTTTAGTGTAGTTTCATACGGGCGACGTATATCTAGGCCCGGGTATGCATTAGCGTAGTCTTAAATTGGGAACTGAGTTCGGTGTACGTACGCTCGGGCGGGAGAACAGTTTTCCTTATATCTTTGGTTTTGAGAACGAATCATGAGGCACGAATGATGTTAGGATATCGTCAGAGACTCCACCCTAACACACCCCAGGGGCAGATGTTCGCCAAACCTAAGGAAACCCGGCGTTAAGATTCAGGAGTGTCAAACTCGCACACCCGCCAGGCACTGCCGCCGTACGTGGAGGACTAGCCTATCCCACTGCAAGCTCCTTGGTTCGCGTACCTACGCTCGGAAGGAAGCTCAAAAACGACAGCTTTGTAAGTACGTATACTCCTCTGGCTATCTCGAGGATTCTCCACGTCCTCGGTATGCTCCCAAACGGCCAACAAGACTTCCCAGGACAGCCAGCCCAGCAATAGGGGGACTGAATTCTTGGACAACGATTTGGTATATTACAATGGACAATTTGAGTTACTAGGACTCCAACTAACAAATCGTATTTGCACTTGCCTTCCATGAGAGTCTACCAAACACTCAATAGACTATAACACTAAATATAACAAGGACACCACCTTGTCAATGTTGTGGTGAAACAAGCCTTCTAAAACGTGGAGCCTCGCCCAGATACATAATTGCCTTTATACGGTCGTGTCACTGACTGTAGAATGTTGATGGCTATTAAAATATCCATGTTAAGGGCGCCACGAAGCGCCGGATTGTGCGACATCTCCCAGTCGCAATCACGACAACGTTGAGGCAAAGAACCTCTCTTAAAACATCCAATCACAATCATAAGAACTTGAGGAGTAGGATCTAGGCGGGGAGTTTACGGGGCACACATATTGTCTCGACCCCTTTCAGATATGTACAGACAGTGTGATGTCGTATAGCCGCTGGCGCAGTTCTCTTAAGCGACTTCAGTCGCCATACGTAGTTGCACCAGTACAGTGCGCGCAAACGCCCGGACGCGTGGTTCTGACATTATCTCCTCGGACGTCCGGGTCCAGTTATTTATATAGATTATCACGCGGTGTTCTCAGCTGTCATTGCGTTGTGTCGATTGCTGAATCAAGTTATTGTATCGAGGGATTTTCGGAGTCACCGGGTGACTAGCGCCAGCACTCGGGTTGCTGCTAGTACTAAGAAGGACGGCTTAACTGCCCATGCGGGGACTAGACTTTATGCTCTAAGGTACCCGGGAGTGGTTGCTTGAAACGTTCTACAATAAGATCGCCAATAGCATCAAATCGTGACATACTAGTGATACGGTTCTGACTACGAGAGCATCGCGGTCGCATAAGTCGTTTCGAGCACAAAGATAGCGTACTTCGATAGGGGCGGGGCGTGACAGCCTGTCACTTATCTGGACCCCATAACTCCCACAACAGTAGCGAGGCGTAACAGTATGCATAGTAGGGACAGTACGGAACTATACAACCTGAGCAATCAGAAAAAGGGTATTTGAGCTGGGGCTGCAGGGTGGAACCGGTACATGAACCTAATCAGCCTCGCCCAGCCGCTTTAACCGGCATTCTGGTGGGTGGCTCGCTTGTAGCGTCC
		</sequence>
    <sequence><taxon idref="Location_0_1_0|26.578576310592062"/>
			GCCTGCCAAAGAGGGTGTCTATGACTGCCTATTAACAGCGGTGGCAACTGTTGTCGAGCCGAAAGAATCCAAATTACTTGCTTTACTCTCAGTGGAGTCATGGCTCTCGACCACATTTTACAGTACTCTAATGATGGGTTTCTCACGTGGCTTCAGGCAACAAACCCAGTTGTTCTACGAGCGCCCAGAAATTGGCATTGCACGCTGTTTCCATGTCTTCGCCGCAAATGACTCTGGGGCCTCTAACAAACGAACACGCGTCATCATTCGTCTAGGTGAGCCTGCTGCCTCAAATTTCGAAAGAAGTTGATTTATGACTCCTATTTTAATTTCTGGAGGCTAGTTATACGGGGTGTATTATTGGTGGCATCCGCAGGGAGTTAGTTTTTAGCACCTTACCCTACCAGATACTTTATCATGAACAATAGCATACCGCACAGTCATGTCCGTTCGTGTAACCTCGTGATAGCCTTGGTTGTTTACCATGTAGGACTTGGTGGCGGCGTGGTAAGTTGCCTTCTCTAATATCGACTAGTGTTAGATTACTCGCCTATGATGATGCCCCCGCATTATTTTCAGCCGTGGTGTCAGAGGTCAACTCAATTGCTGTAAGAGGTAATACACTCACACCGATGCGAAATTTTCGCTATTAAGGTTGAGAGAGTCTTCACTCTGGCCGAACCGCTAACCCTCAGTGATTCATTCCTCAAAGTGCGATAGCGGGGAGTGGCGTCCCGACCCTGAGTGAAGTCGGGTGTGAAGCGCAGTACAAAACGAGCGGGCAGTAGAGTCCATACAGAGGCGCGCCTAAAGCGTACGGACTAGCAGGCCATTAAACTGATGAGTTAACAGGCGTGCTACATAAAGCTCACAGCGGCCTTGAATGTCGGGCGAGCAGCGCTAGCCGCTGAAGTGACGGTTATCGTCAACTGATACATCAGATTCTGAGAAATACGGGAAGGTTCCGCACCCTTGCGACCATCATAATCCCCAGTCCGGGACGTGCTGAGTGACGCACTGAGACAGACCCTTAAGCTAGTGATCAATACCCTCCAGTCACTGCGGGAATGGCGGATTCTATCTTTCGGGTCTATCGGTAAACGTCGGTGAGCATAACGTTTCTTCCTGGTGAGAGATTTCTCGGAATGATTATAGGAATGAGGAGTTTGCACGCAGATAGTCTCCTTTAGAACTCATTACAGTCATGAGAGAATACCAGCGTTCGCCGTTATTGCTGGTGGTATGCCCAGCCGTCTACAGTCGTGCGGCGAAGCAGGAAGTGAGAAAGGGAGCTACCCCGCGGACCGGAACACCTGAGTCACTGAACAGATCATACGTCTTGAAAGCAAGTAGTGACGTTTCTGATTTTGAACTGTATCTGGGCGTGGCGCAATCAACGTATGCGCGAAGCACTACGGCATACAAACAGTTCGAATAACGTCGAAACTTTCATTGAGTACAACCCTAAATACCTGGAACTCGCTGCGCGCAGGTGGGCAGCTCTTGGATGTCAACTGCCGCGAGCGACGGACATGAAACGACGTCCCAGTTAAGAATTTCTGTTAATTCCCTCTAGACGTTCCACACTAGAGTGGTTAAAGAAATACCATATCATCGAACAACGCAATGGACTTACAGTGTCCTCGGACACGAATGTCGAACATAGGTCGTTACTCCCTTATCCAGTTGCCATGATTAGGCAGTGCACTGATCCAAGTGGCACGTTCGGTTTGCAAAATATCGTTGAGAACATATGAGTAATGGACGAAATCGGGGACAATTTCTGCCATGGCTGCTATTAGACCGTTCTACATTTTTGGGATGCTCGGTCACTTCGAAGTTAACTTTGCATGCCCTGTCCCCTGTCAATGCAGGACCGTTACCTACAAGTGTTTTGCGTAATATCCCACATGCGGTCTGTCACCCGTTACCTTCGGCCGCTCTACCCGCTCACCGTCCGGAGCGATCTGCTTTCGTGTTGTCCTATGCGCTTCTGGCAGGGAACTAATTACTTATAGGCACCTCCGTCCGCCATCACAGTAACGTCCTACCCATGTAGTAGAAAACACGGTTGATGTGACGCTCTCAACGGGAACTGGCCGGGCCCCGCCTATCTGCTGATCATCTCTAGAGGTAAGGGTGAATTGCCTAGACCGGAAGTGCATTACGTTGAGCATCGATCAGTCGGGGGAACTTGTACATCGGCCGTTACGCCGGCCTGGGTAATCTTGCAATTGTGAAATAGTACGAGCTAGGGCATCTGACTCATAACCCACGCACCCCTTAGGCTGGGTGACTGGGCCCATGATAATTACACCATTACGCAATGAGGCGCCGTAGGCTCCCCTAACAATAGAATCTGTGCTAAGAGATCTATATTTGCTGCGCCGTACAGCACCCAGACGTCGGGATACTGATCGGTGCTTCAAGAGTAGTCCTGCGTGAAACCACCACTTGAAGTTCTTAGCTGTGTCTTCCGAACGAGAGTGGCATAAGTAAGTGTTAATTCCCGATCGCACGATTGGACCTGGACGCGCTCTGATGAAGTTGATGCAGAACACCTCTTAGACGGGAACAAGGTCAACGAATTTGGAAAGCGGAACAGAACGTTTAGGGACGGCATGCGTATAGCCGCGATTCATTCCACGTCGGGCTCCGCGTTTTATAACGCCTGAGTCTGCGATACGTATGGGGCGCACGCACAAATCGTGCAGGTAACCTCGTCTGCTGCCAGCTCAAGTCTCGTCTTTAGTTAAAGGGGCCCTATCATCTTCATGCAGAGATATAATCTCGGGGTAGCTACGTTTACGGCTATATCCTGATAACTGGGACAAGTCACACGTGTCAGACAGGCTGTGTACCAAACTGCGTCACCTTGGGATCTGCTGGCACCATGGCTAATTACGTGGTGCCATCGTTGTTCAGGATATTCAGTCTCGGTGCCCTTCCGCCTCAAAAGATCAAATAAACCCTTTAATGATAGACCATGGAGGAACAAGAGGGAGGGAAGCTCATGCATGGCATCTATCAATCCTCGCGTCAGACTACGATGCTGTATGTTCACAGAAGTACACTAGGTAATCTGGGGTCAGCGCTAAATCTTTCGTTCTAGCACGTGGTGTGGAACAGCACGTGTTACAAGCTGATGCGGCGCCTACGTAGTAAAGGTGGGGACTGAGCACAAACACGAGACCGGTGTGGTCTTCATAGACATGGCATTCCACATATTACTGCCGAACCATCTCAGCGGCAAGCTATCCTCATGGTAATCACTAGTTATCTCAAGCCGGCTACTTCACGGTAGATAATGGTCATTCGGACATGTAATCCATTACTCCGTCCGCCCAGGTCGAGAGAGACGGCCTAGCTTCAAAAAGGGTCTAAACTTGCTTATGTATACTCTTACTGGGGGCCTACATTGCCAGGGAGAGTTGATCCCGATCGCGCAGTAAACTAAAAGGTAGATGGACAGGACCCATGGCAGGGAGTTAGATGGTTGGTCACAAAAGTGAATCTTCAGTACTTCCGCCCTAGTCATCTTCTATAATGTGTCACATAGGGCGTCCAGACAATGACCGTTATGATACCCAGCCGGTGTCCCGGGACGCAGGTTGCGGTATGGCACTCGCATAACATTAGTCCAGACCCGCTCTTGCATCGGAGAGAAGGCGCCAGTTATATAGCTTTAGGCCAGGATAAGTAGAATAGGCTTGCCGAGTGACATTATACCATCTTCGTGCACTCCTAACTTGGATGCCGGAATTCTACATCACGACCGCGGTCATCAGATCAGTCATCCGTATCTCACTTATGCAAACCGATGACATACCACACAAACCAAAAAAACCCGCGCGAACGAAAGCTTTCCGGGGGTAAACCCTTGGTAACAATAAATAACCGGAGAGTTTGCACTTTACTCCCCGTCAGGGGCTACACCCCTCTAACGTAGTCCTATGGCATCCCTCTTCAGTAGTGAAGCTGTTGTCTGTCCTGCCAAAGCTCGACTCCGCGCAAAGGCCTTTTATCTAAACGGTTCTTGACCGGGATTGCTTTCGCCACAATCTGAAGCCGTAACACATCGGCATAGACGTAGACATCATCTGAGAATGGGGGTGACGTGATAGCAGGCAAAAAAGTCGACCCAGAACTCATCACACTACTCTTGCTATCGACAGTAGTTAGTGGCAGGTATAGTACATACTCTTCCAAAGTCGCGCCCGCATTTAGCAGCAACCGGGGCGAGCCATAAAAAGGTTACTCATCTAGTAGGGCTAGGAATAATGCGGCCATCCTATCGGAGGTCCCCGCACTCTATAAGAGTCTCGGGGGACTTTGGGTCCGTTCTAGCTTGGCCCATTCTTTCTTAGGATGCGAGTCATCATTATTATAAGGCTTACCGTCGACACCGATGCCGAATTAAACCATACTACACAAGCCAGGGTCCTTGCAAGTATCCGGGGGGGGTGAAATAGATGTACCTTACTGACTCCCACGGGCGCTGAGGCCGGGGTCACCACCATCCCGCGACCCTATGTGGTCAAGGGCATCGCCGCTCTAATATGGGGGTGTAGTATTAGCCAGTTGCTGTGTCCGTTGACCCCCTTACTAGACGCTTGGTTTGGAATGCGTTAGTGCCTCAGAATGCCCTCGTGGTAATTTCGCAGCAGCATCTTCTCCCCAGTCGCCAGCGACTTATGGGGTCACCTTGGGGTCATAGCTCGTTAGGGTCGCCTGTTTCACAGTCCTTACTCCGTAACGATAACCCTTGGCTGCGCATTAGTGTGATAGTGGCAAGTAGGAAGTCACCGTAAAATGTACAGCGTGGAAGGAGGAATGGTTCTAGCGATTGTTGGTACACACCGGCTAAGGACTTAGTCACTCAATCGTGTCCCTTCTGGTGCGGTGGCTAGCACTTGGGCCACTCGGCTTCCGCCTAGACTTCCTATTGCACCCTAGAATTCTCAGGGCCATGTCTCCGAGATCAGCTGGGAAATATCCAGGCGGTGTAGACGCTATTCACAGAAGTAATAGAACGAGGAACGGTCGCGGCGTCGTCATTTCTAGTAATTACGAGCTACTTACGTCGCAGTTTGGCTACCAGACATCGGGAGTTAGCATAGCAACAGAGTTCTTACCATCTACAAGACACTGTAAGCGGCCCTCATTTCACTCAACGATAGACTTATTTAATAGCCGGTACCGACGCCGCTGCCAGTCCGCCTGTATTCTGTGGTCGGGCCTATGGACTAGCCAGCCGCGTTTGCAACATCCACTATGTATCGTCAAGAATGTAATACCATAGCACAACGGGCCCTCTTCGTTGAGTCACTGATCTGGACACTCGCCGCGGACGACGACATTATATTTATGAAAGTTTATACGTGCGAGAGATCACTCTTTGACCTGTTGGCACGGCATCAGGGATGCGCTATAGCCGTGCTGATCAGCGGGTGAACCGAGTGGCGCGCACATCCTATTGGGCATAGTACTCATTTCATTTGCTGGCGGTATACCAGATTATCCCGAAGGGCTGACTGGGAGCACGGCTGCCTATCCCGACACAAGGTTCAGGGCCGGTCGTGGTACGAGTGGCATAGTCACGGTACCTACAGACGTACAGCTACAGACTAGTTGGGCCTGCGAGTTTCGGCTCTTGCGTGCTTGATTAGAGGTCCTCACTCCACAAGTCCGCGTCGACAAGCTGATAGGACCTTCTAACTAGCGGTGATGCGATCCACAACGTATGGGGGATAACTTGGGACGGTACGATTTGGCCAGAGATCAAATGCGCGGGACAGTACGTACGTAGTACCCTTCACACTGGAAGTCACCCTTTGTTAACCCTTAGCCAGCCACCGACATTTAAGTAGAATCGGATAGAAAGAGTTGTAGAGCAGGAACTATAGCGAAATGGGAGTAATGTAAACCCGGGGGTATCGGCCCGGTATCGAGGGATATGAATTCCCTAATTTCATCAGCCAGTGACGTCCCTAAGGCTGCTGACGCCCGCATCATCGTTTGTGCTTCCTGCCGAGCACCTTCAGCAGGCTTAACTGAGGAAACCATGAAGGGTGTCATAGCGCTCTGGTGTACTGGATGAGGTCCCCGTCTAGTACCAGTGAGACCCCCCTTGTAGCTCGTTCTGCGTTTTTCACGCAAGAGATGGAGTTATCAAACAGTCATCCAGAGTCTCCAAAAACGCTATATCCACTTAGAGCAGATAGACGCAATTTTCTCGTCAGTCTCGGAACACCGTTCGAGGTCTGTTACTGCGTCACTAGTTTCCAAAGCCATAGCCAAATGGATCGGGCTCTATGGCTGCCCCAGTGGGGGCACTGTGTTATAAGCCAGCCACTATATATCCGGCGGTTGCATCCATTCCTCCATTGGTGAGCCCCAAATTGTATTATAGGCTAAGCAGGCCGAACGCCCCCGTTCTACAAGCAATGATGTGCCGGACTTTTGCGGTGCCCGTGCGCGGATGCGAACATTATGGCCGTTTCAGGACGAATAAGTGAGCGTCAGCGGTTGGCGACATGGTTACTGCCTGAGAGATATGCCTACTTCCGCGGATGACCCGAGCGAACGGGATCCGTGGGCGCGACAATCGATTCTCTACAAGTAACATTTCTTACTATCAGAGTGTGACGTTACCCGCCTAGGACCGCAATACGTCATTCCTTTGAAAACCAAAGAAAATAGTGCAGACTCTGCCGAGAAACGCGCTCTGCCTCGGATGCAAATATAAATAAGACTAGTGCATCCCCCTTGATAAAACCAGCGAGCTATGCGTCGTAAGATAGCCCATTTTCGACGCTTTCTACGCTGCTTTGCTCCAATCTGATGCGTACGACTACTTAACCTGTAGGCCTACGTTGGATCTCTACACACGACCCCTGACTATGTCTGAACAAGACTTGCCCAGATGGACGATTCGCTTACTAATTCCCCTCGGTGTGTCGCTCGCCGGTATCCAGCATCTCTATCAAACAGCCGCGTCATCTGGACCCCGGGGTTCTTCTTGACGAGAGCCCCACGTCCACTATAAGTACTGCTGGGGCGTTGAATTCCGGAACAAGAGGGATAACTGAATCGTTGCGCCCGGCTCGATAGGGAAACATCGCCATCCAAATCACGTATAAAAAGAAGACCGTCAATCAGTGCCTGATTTTCTCTATCCATCACCGAATGACATGCGTTTGTAGTACCACATTTCGTATAGTAATTGGTCCTACACGCAAGTTGCTCCAAATCTCCATCACGTTGCAACGCCAATAATGACCATACATAGCGAAATAGAGGAGGATTCGGGACGGGTCTACGCCTCCTCACTCTATTGTGCCTTTGATATTGTTTGCGTCAACCTTAGGCGCATGGCATGAAACGGGGTATTATGCGGGTACAGGTTAATTCTGCTTCAGTTCCGTGTGGCTCTTAGCCGTACATGCATCCGATTCGACCTCAATTAGAGCCTACCGACAGAAGCGGAGAAGGCTACGCGTCATTCTGCTCCCTGATTGGAATTTCGGCGCAAGCTTTACGTAAGCTCTATACACTCACCTGCTATCGAGGCAACGTCACGACGCTCGTATCCTACTTCTTCCTACGTGAAACGGCACCCAGCGGCATACCCGTGGCAGCCTTCTGCGTCGTCACGTCAATGGCCCCTGTCAATCATTATACGCCTCCGAATGTCCCTTGCCGCGGTCGACGTATAGCCCTAAAACATTTGTAGCTGTCGATTGCCGGCTAGGTGCTGTTGCTGTTGACTGGACGGTATGTTACTTAGGCCCGGTCGGATTCTGTCGCGTCCTGTTTCGGACGCTTGACAATCACAACTCCTTCTGGGACCGCCCCAGCGTGGCTCTTATACTAGCTACAGAAATATAATGGCGGGGAAACGGGAGCAGCAGCAGATCTAAATGCATGACGAGGCATATCCTTCTCGTAGTACGACGGAACGAGGGCATGACTATTGTGCTTTGCCATAGCATGTCCCTACTGTGTTCGAGCTCCGGACAGAAATGTTAAGCACCAAGGGTTCGATACCACAATGAGCTTAGGGGTTCATCAGAGCTTCTATGCGTCGGTCACGAACGTTCCTTTGTGGCTGTCGTGCACCCTGAGTTATTTCCATCGGCTTCAGGAGCGACCAGATGTCAGAGACGTGTAGGCAGAACATATGCTCGTGGAACGGGAAAAACTATCACTTCGCTGGTTGAAGGATGAATACTCTGACACTTTATCTAGCCTGCTAAGTGTGGGAGCTAAGGTCGTTGCTTATGACTAGACGGCTTTGCCTTTAATCACCTTCTGTCAACAGAGGACTGATACGTAGGCGCCACCACGGCGATTTAGGTTCCCTGAGAATGTGCCAGCATTTCTGACGATTATATGTGCGGGCCGTGTGCGCCTGGCCCTACTGCAAGATTCGTTTGCGCGAGGAATAGGTGTCGAACTTTAAGGGTGGCGTATACCCGACACAAACCGCGGCACCAGCAAAGCTTTTGACAAATTGGCCTATCGCAGTGTAACGCGTGCTGTCGCTGGCTGAGTTTTAGTATGAGAGCACTTAGGCGCCCGAACACCTACCTTCTACGGCAAACTAGTGCGGTTCCCCCAGATAACAGACTGTACAAGATCGCAGATCACATGATCCATCGCAACTACCGCAAGCCTGGGTTCAGTCAGACGCAAAGATGTACTTAAGTACGACTCGGAATTTATCGCATGACGAGAGAACTACATTTGCCAGTTGGGTACGGTGTCATTGAAAAGCCCATCAGAGACCACGTCGTGTTCTCTTTCCTATAGCCTAGGCTTCGGGGCTGAAGGGGACATTATTCAGTGCGACAGGATTACGATTGCCATGTGCACGGTAGGTTGAATGTGTTTATTTTATAATACCCTTAAATTACGATCGGCCGGACTGCTTAACGAAGCAAGGAACCACCTCCCTTACTTTGCTAATGCAGCATCCCTTCATGGCGACCGATGGCGGACAGAAGCAGACGGTGAGCAGACGGATGGGGATGTTCTCAGCGATTAGGGAAATCGGACCCACCCTGCCTTTAAGGAGCAGCACATGAGAGTCTGGTTGTATCGGAGCAACAACCTGCTACAAAGCTTAGTGAGGGTACACTCCCTTCTCGCAGTTCTTTTTGCCGGCGGCGAGAATTTGTTCCCGCCCTAGTCCTTAGCGGTACTTGTGGCGGAACTAGTGTGACGAAAGTTTCACAGTCGGACATAATATTTTTGGTTCGGAAATTGAGTGAGGGGCACTTATATGAAGTTAACTCCGGCCATTCTCGGGTGCCGTGAAATAGGTGAAACGCTAATTACAATGATTTACTATGTTGCTTCCCGATGCCCATAGCCTTCAATGTCCTGCGATTGCAGGGCGCGGATCGAGGGGTAGAACCAATGTTCTGACTGACTTTATACGAGCACACCAGGACCACAAGAGGGATCCCCGATTTTGCTATAGAAATGTTTTATAGGCTCGGGCGCAAAATGATTGGGCAATACTAAGCCTGAGATCATTGTCCTTTCTCGGTGGCCGCGATTCAAAATGGCGGACCTTGTCAAAAACTTATTTGGTATTATCCATATGCAGGGCGAGACCGAGAGTCGGACACTTTTTTAAAAGTGGTTTCTTCTTTCATGCCAGTGCTTATGTGCTGCGGCGAGTGTTGGATCTCAGTATTACCTGCGCTTAAAACAAGTTCAGAGCAAGCCACTCCCCACGAGCGGTAAGGTCAACCGTGCTAGGCCCAACCAAAAAGCAGGTGTGCGGTAAGGGCCTTACAAGGTAGTACATTGGGACTATTAGAACCTTCAAATATTTCAGAAAGTGAATGGGGGTCGCCTCCCGGTCCTACCGCGTTCATCAGACCAACGTGAGTCTCCCGATTAGGTTCCCGAAGGTTTGATCACCGTGCGGGTTTATCTATATTCAGGTTAGTGTATCGGGGAGTCCGAAAAGTGCACCGCCGCACGCACGGACTTAGAAATTTGGACTGGCTGAAAATCTATCTTTTGTGAAAGTCTCACCGAGAATTACGCTTGCACTAATCGGCGGACATGCTACTGCGCCCATCGTCGGCTTCGGGTCATCGTGGACATGAATCAGGACGATAGCGGTAACCTTAAGACTGTAACCCGATGTGCGTTAGCTGAATGGCCGAGCCCCGGCTTTCAGAGCGTCTTGATGTAGGTCGCACTAACACCGCTTGAAGGACTTTACCGTCCCGGCATAGTGCTAGGATCAAGCAGGGGGCCACGTTACGAAAGGACCTAAGGTGGCATGAAACGTTGTTTATTTTACCTTGCTAAAGTAGTCGAGGAGCTGTCCCTGATCAAACATGTGAATCCTGCCGGGTATACACCACCGGACATCTCGTGACCTGGCCCCTACACACTATGCATCCGGTCGCGACAACGTCGCTTTTGGTGAAAAGCACGGGCGTGACAGCCGCGGAAGCAACGCCCACATGGGTCAAGTCAGGCCCTGCACATACAGCCATTGGTTTCCTGTCAATCGCGGGCGAACTCAGTCAGTCTTTATAGCGGTCAATAGTTCGTAAATCGGAGAACCGGAAGAAAACATTCGACGGCTGGGACGTTCTGTCGGCGGGGACCGTTGTGCCTAAGAGTTGGTAATGATTTTCAGCTTCCGTTCAAGTCGGACTAGTCTATGAAAGGCGGTCATCCATTTTGCCTTCATGGAAGCAAAGATGCAAATATGTAATGTCCGAGCCACGTTCTTCAACCACCCGTTTGGCCTCAATCCATGGGAAGCGAGAGGTGTCATGCTAACAACGAGTACGTTCAGCGGCTGTCAGTGCAGAGCCTTAGTAGTGTGGAGCGCAGCGTGGTCCCCAGGGATTATTCGTGGAATCTGACGATGCTTTGGTTGAACACCAGTCTCAGCGAAACTTTGGGGACCCAGTAATCAGTGACGGGTGAGAGTTTAGATCATGGTCCCTGAGTCCCGTCGCGGGACCTTTTACTGGACTTCTTGAAGTAGAGTAACTCTGCTCCGTGTTCTACCTCCAGCGAGAAGGAACAAGGTCACCGCTGTACGGCACGCGTACAGAGCTCCCTAAATGCACAACCGGTGGGAGGAGATTGAGTCGTAAAGGCTCACGTGGATAGACGTTGTCGGGTACAGACAATTCGTCCCTGGTGTTATTCAGCATTGAGTAGCTTACGTATAAAGAACGTGCTATTGTCCGCGCCACGGGAAGCGCCAGGCGCATTGACATAATCAAAGGTGTTGCCTCAACCCGTTACTCGATCCATGCTTACAAACGTCCTCCCGCGCGCAAGTGAAATCGGAAACGTCCCTTAACTTACGTGCCTATTCAGATTGGAGACTTGTCGCAGACTCAGTGGGACCCGAACGGAGGCCTCAAGTAGCAACTGCCTATTACATATTCGCTAGAGAGTCCGTCGGCGCTAGAAAACGTTTGTGACCCTGTCGGCATCCAAGAAGCATAGACTGGGTTAGCCAAAGGGTGCCCAGACGGATTAGCGGAGGATTAGTTTTTATTCGGGTGAAGATTTCCTCGCCGCCTAATATGTTTAATCTTGCTAATTCAAGATTTGATTGAAGTGTGTCGGTCTCCTTCGGAACACGTGCGTTGTCTCGATATGGCGCGGCTTAACTCGCAGGATCGCGATGCTGACTACCAATATAGCTGCAGGGTCGTACGCGAATATGTCCGTATAGTTATTTTATTTTTAGCACTGAGTCAGGTACTGAGCCCTAGGGGCAGTGACGCTCTTGTTGTCATCTCTAAGAAGGATGCTTTGGGACACCAAGGGCGCGTGGTCAAGGTCAATGTTAGGGATATATGCCTTACTAAGCGACATCCGAAATCCTCTCACGCAAAGTGTTAACATATGTCTGTAACGGCGAGAACGTGTGCATTCTTGCTAGCGCCGTATGGAATTCCCTGTGCCTGACAAGCCACCCACGAACGCCTCCTCACTACGCAGGCTGCGTTGTATCAATGCTTGTATATGCACGTCGTCCGGGTTACAGCGGGTTAGAGCGCGCCTCAACGCGGCGGCTTCGAGATAAACCCCATTGTCCGGGACCCCCCAAGGTTGCGCACTTGTGGAGTTGCCAGGGCCCACGTAAGAGCTATTAGAGGAAGCCGAACACTTAGACCTGGTTTTACCGAGCGTGCCTCTGGTGTAGTGCGGACTTTACGTGGGCATTTACCGTCGCTGTATAATCTGCCCACTGACCGCGGTTCACTACGCTTGCGCGTCGAGCAGTCGGAAAGTTGGTGAACCGACGAGTACACTCTGGTTTTCAGAATATTGCCTTTAATGCTGTAGGCAGCAGAAGCTCTATTAACCACTCCCATACGACTATGTGGGTTTAATGTAGTTTCATACGGGCGACGTATATCTAGGCCCGGGTATGCATTAGCGTAGTCTTAAATTGGGAACTGAGTTCGGTGTACGTACGCTCGGGCGGGAGAACAGTTTTCCTTATATCTTTGGTTTTGAGAACGAATCATGAGGCACGAATGATGTTAGGATATCGTCAGAGACTCCACCCTAACACACCCCAGGGGCAGATGTTCGCCAAACCTAAGGAAACCCGGCGTTAAGATTCAGGAGTGTCAAACTCGCACACCCGCCAGGCACTGCCGCCGTACGTGGAGGACTATCCTATCCCACTGCAAGCTCCTTGGTTCGCGTACCTACGCTCGGAAGGAAGCTCAAAAACGACAGCTTTGTAAGTACGTATACTCCTCTGGCTATCTCGAGGATTCTCCACGTCCTCGGTATGCTCCCAAACGGCCAACAAGACTTCCCAGGACAGCCAGCCCAGCAATAGGGGGACTGAATTCTTGGACAACGATTTGGTATATTACAATGGACAATTTGAGTTACTAGGACTCCAACTAACAAATCGTATTTGCACTTGCCTTCCATGAGAGTCTACCAAACACTCAATAGACTATAACACTAAATATAACAAGGACACCACCTTGTCAACGTTGTGGTGAAACAAGCCTTCTAAAACGTGGAGCCTCGCCCAGATACATAATTGCCTTTATACGGTCGTGTCACTGACTGTAGAGTGTTGATGGCTATCAAAATATCCATGTTAAGGGCCCCACGAAGCGCCGGATTGTGCGACATCTCCCAGTCGCAATCACGACAACGTTGAGGCAAAGAACCTCTCTTAAAACATCCAATCACAATCATAAGAACTTGAGGAGTAGGATCTAGGCGGGGAGTTTACGGGGCACACATATTGTCTCGACCCCTTTCAGATATGTACAGACAGTGTGATGTCGTATAGCCGCTGGCTCAGTTCTCTTAAGCGACTTCAGTCGCCATACGTAGTTGCACCAGTACAGTGCGCGCAAACGCCCGGACGCGTGGTTCTGACATTATCTCCTCGGACGTCCGGGTCCAGTTATTTATATAGATTATCACGCGGTGTTCTCAGCTGTCATTGCGTTGTGTCGATTGCTGAATCAAGTTATTGTATCGAGGGATTTTCGGAGTCACCGGGTGACTAGCGCCAGCACTCGGGTTGCTGCTAGTACTAAGAAGGACGGCTTAACTGCCCATGCGGGGACTAGACTTTATGCTCTAAGGTACCCGGGAGTGGTTGCTTGAAACGTTCTACGATAAGATCGCCAATAGCATCAAATCGTGACATACTAGTGATACGGTTCTGACTACGAGAGCATCGCGGTCGCATAAGTCGTTTCGAGCACAAAGATAGCGTACTTCGATAGAGGCGGGGCGTGACAGCCTGTCACTTATCTGGACCCCATAACTACCACAACAGTAGCGAGGCGTAACAGTATGCATAGTAGGGACAGTACGGAACTATACAACCTGAGCAATCAGAAAAAGGGTATTTGACCTGGGGCTGCAGGGTGGAACCGGTACATGAACCTCATCAGCCTCGCCCAGCCGCTTTAACCGGCATTCTGGTGGGTGGCTCGCTTGTAGCGTCC
		</sequence>
    <sequence><taxon idref="Location_1_2_0|38.05552913979104"/>
			GCCTGCCAAAGAGGGTGTCTATGACTGCCTATTAACAGCGGTGGCAACTGTTGTCGAGCCGAAAGAATCCAAATTACTTGCTTTACTCTCAGTGGAGTCATGGCTCTCGACCACATTTTACAGTACTCTAATGATGGGTTTCTCACGTGGCTTCAGGCAACAAACCCAGTTGTCCTACGAGCGCCCAGAAATTGGCATTGCACGCTGTTTCCATGTCTTCGCCGCAAATGACTCTGGGGCCTCTAACAAACGAACACGCGTCATCATTCGTCTAGGTGAGCCTGCTGCCTCAAATTTCGAAAGAAGTTGATTTATGACTCCTATTTTAATTTCTGGAGGCTAGTTATACGGGGTGTATTATTGGTGGCATCCGCAGGGAGTTAGTTTTTAGCACCTTACCCTACCAGATACTTTAACATGAACAATAGCATACCGCACAGTCATGTCCGTTCGTGTAACCTCGTGATAGCCTTGGTTGTTTACCATGTAGGACTTGGTGGCGGCGTGGTAATTTGCCTTCTCGAATATCGACTAGTGTTAGATTACTCGCCTATGATGATGCCCCCGCATTATTTTCAGCCGTGGTGTCCGAGGTCAACTCAATTGCTGTAAGAGGTAATACACTCACACCGATGCGAAATTTTCGCTATTAAGGTTGCGAGAGTCTTCACTCTGGCCGAACCGCTAACCCTCAGTGATTCATTCCTCAAAGTGCGATAGCGGGGAGTGGCGTCCCGTCCCTGAGTGAAGTCGGGTGTGAAGCGCAGTACAAAACGAGCGGGCAGTAGAGTCCATACAGAGGCGCGCCTAAAGCGCACGGACTAGCAGGCCATTAAACTGATGAGTCAACAGGCGTGCTACATAAAGCTCACAGCGGCCTTGAATATCGGGCGAGCAGCGCTAGCCGCTGAAGTGACGGTTATCGTCAACTGATACATCAGATTCTGAGAAATACGGGAAGGTTCCGCACCCTTGCGACCATCATAATCCCCAGTCCGGGACGTGCTGAGTGACGCACTGAGACAGACCCTTAAGCTAGTGATCAATACCCTCCAGTCACTGCGGGAATGGCGGATTCTATCTTTCGGGTCTATCGGTAAACGTCGGTGAGCATAACGTTTCTTCCTGGTGAGAGATTTCTCGGAATGATTATAGGAATGAGGAGTTTGCACGCAGATAGTCTCCTTTAGAACTCATTACAGTCATGAGAGAATACCAGCGTCCGCCGTTATTGCTGGTGGTATGCCCAGCCGTCTACAGTCGTGCGGCGAAGCAGGAAGTGAGAAAGGGAGCTACCCCGCGGACCGAAACACCTGAGTCACTGAACAGATCATACGTCTTGAAAGCAAGTAGTGACGTTTCTGATTTTGAACTGTATCTGGGCGTGGCGCAATCAACGTATGCGCGAAGCACTACGGCATACAAACAGTTCGAATAACGTCGAAACTTTCATTGAGTACAACCCTAAATACCTGGAACTCGCTGCGCGCAGGTGGGCAGCTCTTGGATGTCAACTGCCGCGAGCGACGGACATGAAACGACGTCCCAGTTAAGAATTTCTGTTAATTCCCTCTAGACGTTCCACACTAGAGTGGTTAAAGGAATACCATATCATCGAACAACGCAATGGACTTACAGTGTCCTCGGACACGAATGTCGAACATAGGTCGTTACTCCCTTATCCAGTTGCCATGATTAGGCAGTGCTCTGATCCAAGTGGCACGTTCGGTTTGCAAAGTATCGTTGAGAACATATGAGTAATGGACGAAATCGGGGACAATTTCTGCCATGGCTGCTATTAGACCGTTCTACATTTTTGGGATGCTCGGTCACTTCGAAGTTAACTTTGCATGCCCTGTCCCCTGTCAATGCAGGACCGTTACCTACAAGTGTTTTGCGTAATATCCCACATGCGGTCTGTCACCTGTTACCTTCGGCCGCTCTACCCGCTCACCGTCCGGAGCGATCTGCTTTCGTGTTGTCCTAAGCGCTTCTGGCAGGGAACTAATTACTTATAGGCACCTCCGTCCGCCATCACAGTAACGTCCTACCCATGTAGTAGAAAACACGGTTGATGTGACGCTCTCTACGGGAACTGGCCGGGCCCCGCCTATCTGCTGATCATCTCTAGAGGTAAGGGTGAATTGCCTAGACCGGAAGTGCATTACGTTGAGCATCGATCAGTCGGGGGAACTTGTACATCGGCCGTTACGCCGGCCTGGGTAATCTTGCAATTGTGAAATAGTACGAGCTAGGGCATCTGACTCATAACCCACGCACCCCTTAGGCTGGGTGACTGGGCCCATGATAATTACACCATTACGCAATGAGGCGCCGTAGGCTCCCCTAACAATAGAATCTGTGCTAAGAGATCTATATTTGCTGCGCCGTACAGCACCCAGACGTCGGGATACTGATCGGTGCTTCAAGAGTAGTCCTGCGTGAAACCACCACTTGAAGTTCTTAGCTGTGTCTTCCGAACGAGAGTGGCATAAGTAAGTGTTAATTCCCGATCGCACGATTGGACCTGGACGCGCTCTGATGGAGTTGATGCAGAACACCTCTTAGACGGGAACAAGGTCAACGAATTTGGAAAGCGGAACAGAACGTTTAGGGACGGCATGCGTGTAGCCGCGATTCATTCCACGTCGGGCTCCGCGTTTTATAACGCCTGAGTCTGCGATACGTATGGGGCGCACGCACAAATCGTGCAGGTAACCTCGTCTGCTGCCAGCTCAAGTCTCGTCTTTAGTTAAAGGGGCCCTATCATCTTCATGCAGAGATATAATCTCGGGGTAGCTACGTTTACGGCTATATCCTGATAACTGGGACAAGTCACACGTGTCAGACAGGCTGTGTACCAAACTGCGTCACCTTGGGATCTGCTGGCACCATGGCTAATTACGTGGTGCCATCGTTGTTCAGGATATTCAGTCTCGGTGCCCTTCCGCCTCAAAAGATCAAATAAACCCTTTAATGATAGACCATGGAGGAACAAGAGGGAGGGAAGGTCATGCATGGCATCTATCAATCCTCGCGTCAGACTACGATGCTGTATGTTCACAGAAGTACACTTGGTAATCTGGGGTCAGCGCTAAATCTTTCGTTTTAGCACTTGGTGTAGAACAGCACGTGTTACAAGCTGATGCGGCGCCTACGTAGTAAAGGTGGGGACTGAGCACAAACACGAGACCGGTGTGGTCTTCATAGACATGGCATTCCACATATTACGGCCGAACCATCTCAGCGGCAAGCCATCCTCATGGTAATCACTAGTTGTCTCAAGCCGGCTACTTCACGGTAGATAATGGTCATTCGGACATGTAATCCATTACTCCGTCCGCCCAGGTCGAGAGAGACGGCCTAGCTTCAAAAAGGGTCTAAACTTGCTTGTGTATACTCTTACTGGGGGCCTACATTGCCAGGGAGAGTTGATCCCGATCGCGCAGTAAACGAAAAGGTAGATGGACAGGACCCATGGCAGGGAGTTAGATGGTTGGTCACAAAAGTGAATCTTCAGTACTTCCGCCCTAGTCATCTTCTATAATGTGTCACATAGGGCGTCTAGACAATGACCGTTATGATACCCAGCCGGTGTCCCGGGACGCAGGTTGCGGTATGGCACTCGCATAACATTAGTCCAGACCCGCTCTTGCATCGGAGAGAAGGCGCCAGTTATATAGCTTTAGGCCAGGATAAGTAGAATAGGCTTGCCGAGTGACATTATACCATCTTCGTGCACTCCCAACTTGGATGCCGGAATTCTACATCACGACCGCGGTCATCAGATCAGTCATCCGTATCTCACTTATGCAAACCGATGACATACCACACAAACCAAAAAAACCCGCGCGAACGAGAGCTTTCCGGGGGTAAACCCTTGGTAACAATAAATAACCGGAGAGTTTGCACTTTACTCCCCGTCAGGGGCTACACCCCTCTAACGTAGTCCTATGGCATCCCTCTTCAGTAGTGAAGCTGTTGTCTGTCCTGCCAAAGCTCGACTCCGCGCAAAGGCCTTTTATCTAAACGGTTCTTGACCGGGATTGCTTTCGCCACAATCTGAAGCCGTAACACATCGGCATAGACGTAGACATCATCTGAGAATGGGGGTGACGTGATAGCAGGCAAAAAAGTCGACCCAGAACTCATCACACTACTCTTGCTATCGACAGTAGTTAGTGGCAGGTATAGTACATACTCTTCCAAAGTCGCGCCCGCATTTAGCAGCAACCGGGGCGAGCCATAAAAAGGTTACTCATCTAGTAGGGCTAGGAATAATGCGGCGATCCTATCGGAGGTCCCCGCACTCTATAAGAGTCTCGGGGGACTTTGGGTCCGTTCTAGCTTGGCCCATTCTTTCTTAGGATGCGAGTCATCATTATTATAAGGCTTACCGTCGACACCGATGCCGAATTAAACCATACTACACAAGCCAGGGTCCTTGCAAGTATCCGGGGGGGGTGAAATAGATGTACCTTACTGACTCCCACGGGCGCTGAGGCCGGGGTCACCACCATCCCGCGACCCTATGTGGTCAAGGGCATCGCCGCTCTAATATGGGGGTGTAGTATTAGCCAGTTGCTGTGTCCATTGACCCCCTTACTAGACGCTTGGTTTGGAATGCGTTAGTGCCTCAGAATGCCCTCGTGGTAATTTCGCAGCAGCATCTTCTCCCCAGTCGCCAGCGACTTATGGGGTCACCTTGGGGTCATAGCTCGTTAGGGCCGCCTGTTTCACAGTCCTTACTCCGTAACGATAACCCTTGGCTGCGCATTAGTGTGATAGTGGCAAGTGGGAAGTCACCGTAAAATGTACAGCGTGGAAGGAGGAATGGTTCTAGCGATTGTTGGTACACACCGGCTAAGGACTTAGTCACTCAATCGTGTCCCTTCTGGTGCGGTGGCTAGCACTTGGGCCACTTGGCTTCCGCCTAGACTTCCTATTGCACCCTAGAATTCTCAGGGCCATGTCTCCGAGATCAGCTGGGAAATATCCAGGCGGTGTAGACGCTATTCACAGAAGTAATAGAACGAGGGACTGTCGCGGCGTCGTCATTTCTAGTAATTACGAGCTACTTACGTCGCAGTTTGGCTACCAGACATCGGGAGTTAGCATAGCAACAGAGTTCTTACCATCTACAAGACACTGTAAGCGGCCCTCATTTCACTCAACGATAGACTTACTTAATAGCCGGTACCGACGCCGCTGCCAGTCCGCCTGTATTCTGTGGTCGGGCCTATGGACTAGCCAGCCGCGTTTGCAACATCCACTATGTATCCTCAAGAATGTAATACCATAGCACAACGGGCCCTCTTTGTTGAGTCACTGATCTGGACACTCGCCCCGGACGACGACTTTATATTTATGAAAGTTTATACGTGCGAGAGATCACACTTTGACCTGTTGGCACGGCATCAGGGATGCGCTATAGCCGTGCTGATCAGCGGGTGAACCGAGTGGCGCGCACATCCTATTGGGCATAGTACTCATTTCATTTGCTGGCGGTATACCAGATTATCCCGAAGGGCTGACTGGGAGCACGGCTGCCTATCCCAACACAAGGTTCAGGGCCGGTCGTGGTACGAGTGGTATAGTCACGGTACCTACAGACGTACAGCTATAGACTAGTTAGGCCTGCGAGTTTCGGCTCTTGCGTGCTTGATTAGAGGTCCTCACTCCTCAAGTCCGCGTCGACAAGCTGATAGGACCTTCTAACTAGCGGTGATGCGATCCACAACGTATGGGGGATAACTTGGGACGGTACGATTTGGCCAGAGATCAAATGCGCTGGACAGTACGTACGTAGTACCCTTCACACTGGAAGTCACCCTTTGTTAACCCTTAGCCAGCCACTGACATTTAAGTAGAATCGGATAGAAAGAGTTGTAGAGCAGGAACTATAGCGAAATGGGAGTAATGTAAACCCGGGGGTATCAGCCCGGTATCGAGGGATATGAATTCCCTAATTTCCTCAGCCAGTGACGTCCCTAAGGCTGCTGACGCCCGCATCATCTTTTGTGCTTCCTGCCGAGCACCTTCAGCAGGCTTAACTGAGGAAACCATGAAGCGTGTCATAGCGCTCTGGTGTACTGGATGAGGTCCCCGTCTAGTACCAGTGAGACCCCCCTTGTAGCTCGTTCTGCGTTTTTCACGCAAGAGATGGAGTTATCAAACAGTCATCCAGAGTCTCCAAAAACGCTATATCCACTTAGAGCAGATAGACGCAATTTTCTCGTCAGTCTCGGAACACCGTTCGAGGTCTGTTACTGCGTCACTAGTTTCCAAAGCCATAGCCAAATGGATCGGGCTCTATGGCTGCCCCAGTGGGGGCACTGTGTTATAAGCCAGCCACTATATATCCGGCGGTTGCATCCATTCCTCCATTGGTGAGCCCCAAATTGTATTATAGGCTAAGCAGGCCGAACGCCCCCGTTCTACAAGCAATGATGTGCCGGACTTTTGCGGTGCCCGTGCGCGGATGCGAACATTATGGCCGTTTCAGGACAAATAAGTGAGCGTCAGCGGTTGGCGACATGGTTACTGCCTGAGAGATATGCCTACTTCCGCGGATGACCCGAGCGAACGGGATCCGTGGGCGCGACAGTCGATTCTCTACAAGTAACATTTCTTACTATCAGAGTGTGACGTTACCCGCCTAGGACCGCAATACGTCATTCCTTTGAAAACCAAAGAAAATAGTGCAGACTCTGCCGAGAAACGCGCTCTGCCTCGGATGCAAATATAAATAAGACTAGTGCATCCCCCTTGATAAAACCAGCGAGCTATGCGTCGTAAGATAGCCCATTTTCGACGCTTTCTACGCTGCTTTGCTCCACTCTGATGCGTACGACTACTTAACCTGTAGGCCTACGTTGGATCTCTACACATGACCCCTGACTATGTCTGAACAAGACTTGCCCAGATGGACGATTCGCTTACTAATTCCCCTCGGTGTGTCGCTCGCCGGTATCCAGCATCTCTATCAAACAGCCGCGTCATCTGGACCCCGGGGTTCTTCTTGACGAGAGCCCCACGCCCACTATAAGTACTGCTGGGGCGTTGAATTCCGGAACAAGAGGGATAACTGAATCGTTGCGCCCGGCTCGATAGGGAAACATCGCCATCCAAATCACGTATAAAAAGAAGACCGTCAATCAGTGCCTGATTTTCTCTATCCATCACCGAATGACGTGCGTTTGTAGTACCACATTTCGTATAGTAATTGGTCCTATACGCAAGTTGCTCCAAATCTCCATCACGTTGCAACGCCAATAATGACCATACATAGCGAAATAGAGGAGGATTCGGGACGGGTCTACGCCTCCTCACTCTATTGTGCCTTTGATATTGTTTGCGTCAACCTTAGGCGCATGGCATGAAACGGGGTATTATGCTGGTACAGGTTAATTCTGCTTCAGTTCCGTGTGGCTCTTAGCCGTACATGCATCCGATTCGACCTCAATTAGAGCCTACCGACAGCAGCGGAGAAGGCTACGCGTCATTCTGCTCCCTGATTGGAATTTCGGCGCAAGCTTTACGTAAGCTCTATGCACTCACCTGCTATCGAGGCAACGTCACGACGCTCGTATCCTACTTCTTCCTACGTGAAACGGCACCCAGCGGCATACCCGTGGCAGCCTTCTGCGTCGTCACGTCAATGGCCCCCGTCAATCATTATACGCCTCCGAATGTCCCTTGCCGCGGTCTACGTATAGCCCTAAAACATTTGTAGCTGTCGATTGCCGGCTAGGTGCTGTTGCTGTTGACTGGACGGTATGTTACTTAGGCCCGGTCGGATTCTGTCGCGTCCTGTTTCGGACGCTTGACAATCACAACTCCTTCTGGGACCGCCCCAGCGTGGCTCTTATACTAGCTACAGAAATATAATGGCGGGGAAACGGGAGCAGCAGCAGATCTAAATGCATGACGAGGCATATCCTCCTCGTAGTACGACGGAACGAGGGCATGACTATTGTGCTTTGCCATAGCATGTCCCTACTGTGTTCGAGCTCCGGACAGAAATGTTAAGCACCAAGGGTTCGATACCACAATGAGCTTAGGGGTTCATCAGAGCTTCTATGCGTCGGTCACGAACGTTCCTTTGTGGCTGTCGTGCACCCTGAGTTATTTCCATCGGCTTCAGGAGCGACCAGATTTCAGAGACGTGTAGGCAGAACACATGCTCGTGGAACGGGAAAAACTATCACTTCGCTGGTTGAAGGATGAATACTCTGACACTTTATCTAGCCTGCTAAGTGTGGGAGCTAAGGTCGTTGCTTATGACTAGACGGCTTTGCCTTTAATCACCTTCTGTCAACAGAGGACTGATACGTAGACGCCACCACGGCGATTTAGGTTCCCTGAGAATGTGCCAGCATTTCTGACGATTATATGTGCGGGCCGTGTGCGCCTGGCCCTACTGCAAGATTCGTTTGCGCGAGGAATAGGTGTCGAACTTTAAGGGTGGCGTATACGCGACACAAACCGCGGCACCAGCAAAGCTTTTGACAAATTGGCCTATCGCAGTGTAACGCGTGCTGTCGCTGGCTGAGTTTTAGTATGAGAGCACCTAGGCGCCCGAACACCTACCTTCTACGGCAAACTAGTGCGGTTCCCCCAGATAACAGACTGTACAAGATCGCAGATCACATGATCCATCGCAACTACCGCAAGCCTGGGTTCAGTCAGACGCAAAGATGTACTTAAGTACGACTCGGAATTTATCGCATGACGAGAGAACTACATTTGCCAGTTGGGTACGGTGTCATTGAAAAGCCCTTCAGAGACCACGTCGTGTTCTCTTTCCTATAGCCTAGGCTTCGGGGCTGAAGGGGACATTATTCAGTGCGACAGGATTACGATTGCCATGTGCACGGTAGGTTGAATGTGTTTATTTTATAATACCCTTAAATTACGATCGGCCGGACTGCTTAACGAAGCAAGGAACCACCTCCCTTACTTTGCTAATGCAGCATCCCTTCAGGGCGACCCATGGCGGACAGAAGCAGACGGTGAGCAGACGGATGGGGATGTTCTCAGCGATTAGGGAAATCGGACCTACCCTGCCTTTATGGAGCAGCACATGAGAGTCTGGTTGTATCGGAGCAACAACCTGCTACAAAGCTTAGTGAGGGTACACTCCCTTCTCGCAGTTCTTTATGCCGGCGGCGAGAATTTGTTCCCGCCCTAGTCCTTAGCGGTACTTGTGGCGGAACTAGTGTGACGAAAGTTTCACAGTCGGACATAATATTTTTGGTTCGGAAATTGAGTGAGGGGCACTTATATGAAGTTCACTCCGGCCATTCTCGGGTGCCGTGAAATAGGTGAAACACTAATTACAATGATTTACTATGTTGCTTCCCGATGCCCATAGCCTTCAATGTCCTGCGATTGCAGGGCGCGGATCGAGGGGTAGAACCAATGTTCTGATTGAGTTTATACGAGCACACCAGAACCACAAGAGGGATCCCCGATTTTGCTATAGAAATGTTTTATAGGCTCGGGCGCAAAATGATTGGGCAATACTAAGCCTGAGATCATTGTCCTTTCTCGGTGGCCGCGATTCAAAATGGCGGACCTTGTCAAAAACTTATTTGGTATTATCCATATGCAGGGCGGGACCGAGAGTCGGACACTTCTTTAAAAGTGGTTTCTTCTTTCATGCCAGTGCTTATGTGCTGCGGCGGGTGTTGGATCTCAGTATTACCTGCGCTTAAAACAAGTTCAGAGCAAGCCACTCCCCACGAGCGCTAAGGTCAACCGTGCTAGGCCCAACCAAAAAGCAGGTGTGCGGTAAGGGCCTTACAAGGTAGTACATTGGGACTATTAGAACCTTCAAATATTTCAGAAAGTGAATGGGGGTCGCCTCCCGGTCCTACCGCGTTCATCAGACCAACGTGAGTCTCCCGATTAGGTTCCCGAAGGTTTGATCACCGTGCGGGTTTATCTATATTCAGGTTAGTGTATCGGGGAGTCCGAAAAGTGCACCGCCGCACGCACGGACTTAGAAATTTGGACTGGCTGAAAATCTAACTTTTGTGAAAGTCTCACCGAGAATTACGCTTGCACTAATCGGCGGATATGCTACTGCACCCATCGTCGGCTTCGGGTCATCGTGGACATGAATAAGGACGATAGCGGTAACCTTAAGACTGTAACCTGATGTGCGTTAGCTGAATGGCCGAGCCCGGGCTTTCAGAGCGTCTTGATGTAGGTCACACTAACACCGCTTGAAGGACTTTACCGTCCCGGCATAGTGCTAGGATCGAGCAGGGGGCCACGTTACGAAAGGACCTAAGGTGGCATGAAACGTTGTTTATTTTACCTTGCTAAAGTAGTCGAGAAGCTGTCCCTGATCAAGCATGTGAATCCTGCCGGGTATACACCACCGGACATCTCGTGACCTGGCCCCTACACACTATGCATCCGGTCGCGACAACGTCGCTTTTGGTGAAAAGCACGGGCGTGACAGCCGCGGAAGCAACGCCCACATGGGTCAAGTCAGGCCCTGCACATACAGCCATCGGTTTCCTGTCAATCGCGGGCGAACTCAGTCAGTCTTTATAGCGGTCAATAGTTCGTAAATCGGAGAACCGGAAGAAAACATTCGACGGCTGGGACGTTCTGTCGGCGGGGACCGTTGTGCCTAAGAGTTGGTAATGACTTTCAGCTTCCGTTCAAGTCGGACTAGTCTATGAAAGGCGGTCATCCATTTTGCCTTCATGGAAGCAAGGATGAAAATATGTAATTTCCGAGCCACGTTCTTCAACCACCCGTTTGGCCTCAATCCATGGGAAGCGAGAGGTGTCATGCTAACAACGAGTACGTTCAGCGGCTGTCAGTGCAGAGCCTTATTAGTGTGGAGCGCAGCGTGGTCCCCAGGGATTATTCGTGGAATCTGACGATGCTTTGGTTGAATACCAGTCTCAGCGAAACTTTGGGGACCCAGTAATCAGTGACGAGTGAGAGTTTAGATCATGGTCCCTGAGTCCTGTCGCGGGACCTTTTACTGGACTTCTTGAAGTAGAGTAACTCTGCTCCGTGTTCTACCTCCAGCGAGAAGGAACAAGGTCACCGCTGTACGGCACGTGTACAGAGCTCCCTAAATGCACAACCGGTGGGAGGAGATTGAGTCGTAAAGGCTCACGTGGATAGACGTTGTCGGGTACAGACAATTCGTCCCTGGTGTTGTTCAGCATTGAGTAGCCTACGTATAAAGAACGTGCTATTGTCCGCGCCACGGGAAGCGCCAGGCGCATTGACATAATCAAAGGTGTTGCCTCAACCCGTTACTCGATCCATGCTTACAAACGTCCTCCCGCGCGCAAGTGAAATCGGAAACGTCCCCTAACTTACGTGCCTATTCAGATTGGAGACTTGTCGCAGACTCAGTGGGACCCGAACGGAGGCCACAAGTAGCAACTGCCTCTTACATATTCGCTAGAGAGTCCGTCGGCGCTAGAAAACGTTTGTGACCCTGTCGGCATCCAAGAAGCATAGACTGGGTTAGCCAAAGGGTGCCCAGACAGATTAGCGGAGGATTGGTTTTTATTCGGGTGGAGATTTCCTCGCCGCCTAATATGTTTAATCTTGCTAATTCAAGATTTGATTGAAGTGTGTCGGTCTCCTTCGGAACACGTGCGTTGTCTCGATATGGCGCGGCTTAACTCGCAGGATCGCGATGCTGACTACTAATATAGCTGCAGGGTCGTACGCGAATATGTCCGTATAGTTATTTTATTTTTAGCACTGAGTCAGGTACTGAGCCCTAGGGGCAGTGACGCTCTTGTTGTCATCTCTAAGAAGGATGCTTTGGGACACCAAGGGCGCGTGGTCAAGGACAATGTTAGGGATATATGCCTTACTAAGCGACATCCGAAATCCTCTCACGCAAAGTGTTAACATATGTCTGTAACGGCGAGAACGTGTGCATTCTTGCTAGCGCCGTATGGAATTCCCCGTGCCTGACAAGCCACCCACGAACGCCTCCTCACTACGCAGGCTGCGTTGTATCAATGCTTGTATATGCACGCCGTCCGGGTTACAGCGGGTTAGAGCGCGCCTCAACGCGGCGGCTTCGAGATAAACCCCATTGTCCGGGACCCCCCAAGGTTGCGCACTTGTGGAGTTGCCAGGGCCCACGTAAGAGCTATTAGAGGAAGCCGAACACTTAGACCTGGTTTTACCGAGCGTGCCTCTGGTGTAGTGCGGACTTTACGTGGGCATTTACCGTCGCTGTATAATCTGCCCACTGACCGCGGTTCACTACGCTTGCGCGTCGAGCAGTCGGAAAGTTGGTGAACCGACGAGTACACTCTGGTTTTCAGAATATTGCCTTTAATGCTGTAGGCAGCAGAAGCTCTATTAACCACTCCCATACGACTATGTGGGTTTAATGTAGTTTCATACGGGCGACGTATATCTAGGCCCGGGTATGCATTAGCGTAGTCTTAAATTGGGAACTGAGTTCGGTGTACGTACGCTCGGGCGGGAGAACAGTTTTGCTTATATCTTTGGTTTTGAGAACGAATCATGAGGCACGAATGATGTTAGGATATCGTCAGAGACTCCACCCTAACACACCCCAGGGGCAGATGTTCGCCAAACCTAAGGAAACCCGGCGTTAAGATTCAGGAGTGTCAAACTCGCACACCCGCCAGGCACTGCCGCCGTACGTGGAGGACTAGCCTATCCCACTGCAAGCTCCTTGGTTCGCGTACCTACGCTCGGAAGGAAGCTCAAAAACGACAGCTGTGTAAGTACGTATACTCCTCTGGCTATCTCGAGGATTCTCCACGTCCTCGGTATGCTCCCAAACGGCCAACAAGACTTCCCAGGACAGCCAGCCCAGCAATAGGGGGACTGAATTCTTGGACAACGATTTGGTATATTACAATGGACAATTTGAGTTACTAGGACTCCAACTAACAAATCGTATTTGCACTCGCCTTCCATGAGACTCTACCAAACACTCAATAGACTATAACACTAAATATAACAAGGACACCACCTTGTCAATGTTGTGGTAAAACAAGCCTTCTAAAACGTGGAGCCTCGCCCAGATACATAATTGCCTTTATACGGTCGTGTCACTGACTGTAGAATGTTGATGGCTATCAAAATATCCATGTGAAGGGCCCCACGAAGCGCCGGATTGTGCGACATCTCCAAGTCGCAATCACGACAACGTTGAGGCAAATAACCTCTCTTAAAACATCCAATCACAATCATAAGAACTTGAGGAGTAGGACCTAGGCGGGGAGTTTACGGGGCACACATATTGTCTCGACCCCTTCCAGATATGTACAGACAGTGTGATGTCGTATAGCCGCTGGCTCAGTTCTCTTAAGCGACTTCAGTCGCCATACGTAGTTGCACCAGTACAGTGCGCGCAAACGCCCGGACGCGTGGTTCTGACATTATCTCCTCGGACGTCCGGGTCCAGTTATTTATATAGATTATCACGCGGTGTTCTCAGCTGTCATTGCGTTGTGTCGATTGCTGAATCAAGTTATTGTATCGAGGGATTTTCGGAGTCACCGGGTGACTAGCGCCAGCACTCGGGTTGCTGCTAGTACTAAGAAGGACGGCTTAACTGCCCATGCGGGGACTAGACTTTATGCTCTAAGGTACCCGGGAGTGGTTGCTTGAAACGTTCTACAATAAGATCGCCAATAGCATCAAATCGTGACATACTAGTGATATGGTTCTGACTACGAGAGCATCGCGGTCGCATAAGTCGTTTCGAGCACAAAGATAGCGTACTTCGATAGAGGCGGGGCGTGCCAGCCTGTCACTTATCTGGACCCCATAACTACCACAACAGTAGCGAGGCGTAACAGTAAGCATAGTAGGGACAGTACGGAACTATACAACCTGAGCAATCAGAAAAAGGGTATTTGACCTGGGGCTGCAGGGTGGAACCGGTACATGAACCTCATCAGCCTCGCCCAGCCGCTTTAACTGGCATTCTGGTGGGTGGCTCGCTTGTAGCGTCC
		</sequence>
    <sequence><taxon idref="Location_0_1_1|30.82792398296148"/>
			GCCTGCCAAAGAGGGTGTCTATGACTGCCTATTAACAGCGGTGGCAACTGTTGTCGAGGCGAAAGAATCCAAATTACTTGCTTTACTCTCAGGGGAGTCATGGCTCTCGACCACATTTTACAGTACTCTAATGATGGGTTTCTCACGTGGCTTCAGGCAACAAGCCCAGTTGTTCTACAAGCGCCCAGAAATTGGCATTGCACGCTGTTTCCATGTCTTCGCCGCAAATGACTCTGGGGCCTCTAACAAACGAACATGCGTCATCATTCGTCTAGGTGAGCCTGCTGCCTCAAATTTCGAAAGAAGTTGATTTATGACTCCTATTTTAATTTCTGGAGGCTAGTTATACGGGGTGTATTATTGGTGGCATCCGCAGGGAATTAGTTTTTAGCACCCTACCCTACCAGATACTTTATCATGAACAATAGCATACCGCACAGTCATGTCCGTTCGTGTAACCTCGTGATAGCCTTGGTTGTTTACCATGTAGGACTTGGTGGCGGCATGGTAAGTTGCCTTCTCGAATATCGACTAGTGTTAGCTTACTCGCCTATGATGATGCCCCCGCATTATTTTCAGCCGTTGTGTAAGAGGTCAACTCAATTGCTGTAAGAGGTAATACACTCACACCGATGCGAAATTTTCGCTATTAAAGTTGAGAGAGTCTTCACTCTGGCCGAACCGCTAACCCTCAGTGATTCATTCCTCAAAGTGCGATAGCGGGGAGTGGCGTCCCGTCCCTGAGTGAAGTCGGGTGTGAAGCGCAGTACAAAACGAGCGGGCTGTAGAGTCCATACAGAGGCGCGCCTAAAGCGTACGGACTAGCAGGCCATTAAACTGATGAGTTAACAGGCGTGCTACATAAAGCTCACAGCGGCCTTGAATGTCGGGCGAGCAGCGCTAGCCGCTGAAGTGACGGTTATCGTCAACTGATACATCAGATTCTGAGAAATACGGGAAGGTTCCGCACCCTTGCGACCATCATAACCCCCAGTCCGGGACGTGCTGAGTGACGCACTGAGACAGACCCTTAAGCTAGTGATCAATACCCTCCAGTCACTGCGGGAATGGCGGATTCTATCTTTCGGGTCTATCGGTAAACGTCGGTGAGCATAACGTTTCTTCCTGGTGAGAGATTTCTCGGAATGATTATAGGAATGAGGAGTTTGCACGCAGATAGTCTCCTTTAGAACTCATTACAGTCATGAGAGAATACCAGCGTTCGCCGTTATTGCTGGTGGTATGCCCAGCCGTCTACGGTCGTGCGGCGAAGCAGGAAGTGAGAAAGGGAGCTACCCCGCGGACCGGAACACCTGAGTCACTGAACAGATCATACGTCTTGAAAGCAAGTAGTGACGTTTCTGATTTTGAACTTTATCTGGGCGTGGCGCAATCAACGTATGCGCGAAGCACTACGGCATACAAACAGTTCGAATAACGTCGAAACTTTCATTGAGTACAACCCTAAATACCTGGAACTCGCTGCGCGCAGGTGGGCAGCTCTTGGATGTCAACTGCCGCGAGCGACGGACATGAAACGACGTCCCAGTTAAGAATTTCTGTTAATTCCCTCTAGACGTTCCACACTAGAGTGGTTAAAGGAATACCATATCATCGAACAACGCAATGGACTTACAGTGTCCTCCGACACGAACGTCGAACATAGGTCGTTACTCCCTTATCCAGTTGCCATGATTAGGCAGAGCACTGATCCAAGTGGCACGTTCGGTTTGCAAAATATCGATGAGAACATATGAGGAATGGACGAAATCGGGGACAATTACTGCCATGGCTGCTATTAGACCGTTCTACATTTTTGGGATGCTCGGTCACTTCGAAGTTAACTTTGCATGCCCTGTCCCCTGTCAATGCAGGACCGTTACCTACAAGTGTTTTGCGTAATATCCCACATGCGGTCTGTCACCTGTTACCTTCGGCCGCTCTACCGGCTCACCGTCCGGAGCGATCTGCTTTCGTGTTGTCCTAAGCGCTTCTGGCAGGGAACTAATTACTTATAGGCACCTCCGTCCGCCATCACAGTAACGTCCTACCCATGTAGTAGAAAACACGGTTGATGTGACGCTCTCAACGGGAACTGGCCGGGCCCCGCCTATCTGCTGATCATCTCTAGAGGTAAGGGTGAATTGCCTAGACCGGAAGTACAATACGTTGAGCATCGATCAGTCGGGGGAACTTGTACATCGGCCGTTACGCCGGCCTGGGTAATCTTGCAATTGTGAAATAGTACGAGCTAGGGCATCTGACTCATAACCCACGCACCCCTTAGGCTGGGTGACTGGGCCCATGATAGTTACACCATTGCGCAATGAGGCGCCGTAGACTCCCCTAACAATAGAATCTGTGCTAAGATATCTATATTTGCTGCGCCGTACAGCACCCAGACGTCGGGATACTAATCGGTGCTTCAAGAGTAGTCCTGCGTGAAACCACCACTTGAAGTTCTTAGCTGTGTCTTCCGAACGAGAGTGGCATAAGTAAGTGTTAATTCCCGATCGCACGATTGGACCTGGACGCGCTCTGATGAAGTTGATGCAGAACACCTCTTAGACGGGAACAAGGTCAACGAATTTGGAAAGCGGAACAGAACGTTTAGGGACGGCATGCGTATAGCCGCGATTCATTCCACGTCGGGCTCCGCGTTTTATAACACCTGAGTCTGCGATACGTATGAGGCGCACGCACAAATCGTGCAGGTAACCTCGTCTGCTGCCAGCTCAAGTTTCGTCTTTAGTTAAAGGGGCCCTATCATCTTCATGCAGAGATATAATCTCGGGGTAGCTACGTTTACGGCTATATCCTGATAACTGGGACAAGTCACACGTGTCAGACAGGCTGTGTACCAAACTGCGTCACCTTGGGATCTGCTGGCACCATGGCTAATTACGTGGTGCCATCGTTGTTCAGGATATTCAGTCTCGGTGCCCTTCCGCCTCAAAAGATCAAATAAACCCTTTAATGATAGACCATGGAGGAACAAGAGGGAGGGAAGGTCATGCATGGCATCTATCAATCCTCGCGTCAGGCTACGATGCTGTATGTTCACAAAAGTACACTAGGTAATCTGGGGTCAGCGCTAAATCTTTCGTTCTAGCACGTGGTGTGGAACAGCACGTGTTACAAGCTGGTGCGGCGCCTACGTAGTAAAGGTGGGGACTGAGCACAAACACGAGACCGGTGTGGTCTTCATAGACATGGCATCCCACATATTACTGCCGAACCATCTCAGCGGCAAGCTATCCTCATGGTAATCACTAGTTATCTCAAGCCGGCTACTTCACGGTAGATAATGGTCATTCGGACATGTAATCCATTACTCCGTCCGCCCAGGTCGAGAGAGACGGCCTAGCTTCAAAAAGGGTCTAACCTTGCTTATGTATACTCTTACTGGGGGCCTACATTGCCAGGGAGAGTTAATCCCGATCGCGCAGTAAACGAAAAGGTAGATGGACAGGACCCATGTCAGGGAGTTAGATGGTTGGTCACCAAAGTGAATCTTCAGTACTTCCGCCCTAGTCATCTTCTATAGTGTGTCACATAGGGCGTCCAGACAATGACCGTTATGATACCCAGCCGGTGTCCCGGGACGCAGGTTGCGGTATGGCACTCGCATAACATTAGTCCAGACCCGCTCTTGCATCGGAGAGAAGGCGCCAGTTATATAGCTTTAGGCCAGGATAAGTAGAATAGGCTTGCCGAGTGAGATTATACCATCTTCGTGCACTCCTAACTTGGATGCCGGAATTCTACATCACGACCGCGGTCATCCGATCAGTCATCCGTATCTCACTTATGCAAACCGATGACATACCACACAAACCAAAAAAACCCGCGCGAACGAGAGCTTTCCGGGGGTAAACCCTTGGTAACAATAAATAACCGGAGAGTTTGCACTTTACCCCCCGTCAGGGGCTACACCCCTCTAACGTAGTCCAATGGCATCCCTCTTCAGTAGTGAAGCTGTTGTCTGTCCTGCCAAAGCTCGACTCCGCGCAAAGGCCTTTTATCTAAACGGTTCTTGACCGGGATTGCTTTCGCCACAATCTGAAGCCGTAACACATCGGCATAGACGTAGACATCATCTGAGAATGGGGGTGACGTGATAGCAGGCAAAAAAGTCGACCCAGAACTCATCACACTACTCTTGGTATCGACAGTAGTTAGTGGCAGGTATAGTACATACTCTTCCAAAGTCGCGCCCGCATTTAGCAGCAACCGGGGCGAGCCATAAAAAGGTTACTCATCTAGTAGGGCTAGGAATAATGCGGCCATCCTATCGGAGGTCCCCGCACTCTATAAAAGTCTCGGGGGACTTTGGGTCCGTTCTAGCTTGGCCCATTCATTCTTAGGATGCGAGTCATCATTATTATAAGGCTTACCGTCGACACCGATGCCGAATTGAACCATACTACACAAGCCAGGGTCCTTGCAAGTCTCCGGGGGGGGTGAAATAGATGTACCTTACTGACTCCCACGGGCGCTGAGGCCGGGGTCACCACCATCCCGCGACCCTATGTGGTCAAGGGCATCGCCGCTCTAATATGGGGGTGTAGTATTAGCCAGTTGCTGTGTCCGTTGACCCCCTTACTAGCCGCTTGGTTTGGAATGCGTTAGTGCCTCAGAATGCCCTCGTGGTAATTTCGCAGCAGCATCTTCTCCCCAGTCGCCAGCGACTTATGGGGTCACCTTGGGGTCATAGCTCGTTAGGGTCGCCTGTTGCATAGTCCTTACTCCGTAACGATAACCCTTGGCTGCGCATTAGTGTGATAGTGGCAAGTGGGAAGTCACCGTAAAATGTACAGCGTGGAAGGAGGAATGGTTCTAGCGATTGTTGGTACACACCGGCTAAGGACTTAGTCACTCAATCGTGACCCTTCTGGTGCAGTGCCTAGCACTTGGGCCACTCGGCTTCCTCCTAGACTTCCTATTGCACCCTAGAATTCTCAGGGCCATGTCTCCGAGATCAGCTGGGAAATATCCAGGCGATGTAGACGCTATTCACAGAAGTAATAGAACGAGGAACGGTCGCGGCGTCGTCATTTCTAGTAATTACGAGCTACTTACGTCGCAGTTTGGCTACCAGACATCGGGAGTTAGCATAGCAACAGAGTTTTTACCATCTACAAGACACTGTAAGCGGCCCTCATTTCACTCAACGATAGACTTATTTAATAGCCGGTACCGACGCCGCTGCCAGTCCGCCTGTATTCTGTGGTCGGGCCTATGGACTAGCCAGCCGCGTTTGCAACATCCACTATGTATCGTCAAGAATGTGATACCATAGCACAACGTGCCCTCTTCGTTGAGTCACTGATCTGGACACTCGCCGCGGACGACGACATTATATTTATGAAAGTTTATACGTGCGAGAGATCACTCTTTGACCTGGTGGCACGGCATCAGGGATGCGCTATAGCCGTGCTGATCAGCGGGTGAACCGAGTGGCGCGCACATCCTATTGGGCATAGTACTCATTTCATTTGCTGGCGGAATACCAGATTATCCCGATGGGCTGACTGGGAGCACGGCTGCCTATCCCAACACAAGGTTCACGGCCGGTCGTGCTACGAGTGGCATAGTCACGGTACCTACAGACGTACAGCTATAGACTAGTTAGGCCTGCGAGTTTCGGCTCTTGCGTGCTTGATTAGAGGTCCTCACTCCACAAGTCCGCGTCGACAAGCTGATAGGACCTTCTAACTAGCGGTGATGCGACCCACAACGTATGGGGGATAACTTGGGACGGTACGATTTGGCCAGAGATCAAATGCGTGGGACAGTACGTACGTAGTACCCTTCACACTGGAAGTCACCATTTGTTAACCCTTAGCCAGCCACCGACATTTAAGTAGAATCGGATAGAAAGAGTTGTAGAGCAGGAACTATAGCGAAATGGGAGTAATGTAAACCCGGGTGTATCGGCCCGGTATCGAGGGATATGAATTCCCTAATTTCATCAGCCAGTGACGTCCCTAAGGCTGCTGACGCCCGCATCATCTTTTGTGCTTCCTGCCGAGCACCTTCAGCAGGCTTAACTGAGGGAACCATGAAGGGTGTCATAGCGCTCTGGTGTACTGGATGAGGTCCCCGTCTAGTACCAGTGAGACCCCCCTTGTAGCTCGTTCTGCGTTTTTCACGCAAGAGATGGAGTTATCGAACAGTCATCCAGAGTCTCCAAAAACGCTATATCCACTGAGAGCAGATAGACGCAATTTTCTCGTCAGTCTCGGAACACCGTTCGAGGTCTGTTACTGCGTCACTAGTGTCCAAAGCCATAGCCAAATGGATCGGGCTCTATGGCTGCCCCAGTGGGGGCACTGTGTTATAAGCCAGCCACTATATATCCGGCGGTTGCATCCATTCCTCCATTGGTGAGCCCCAAATTGTATTATAGGCTAAGCAGGCCGAACGCCCCCGCTCTACAAGCAATGATGTGCCGGACTTTTGCGGTGCCCGTGCGCGGATGCGAACATTATGGCCGTTTCAGGACAAATAAGTGAGCGTCAGCGGTTGGCGACATGGTTACTGCCTGAGAGATATGCCTACTTCCGCGGATGACCCGAGCGAACGGGATCCGTGGGCGCGACAATCGATTCTCTACAAGTAACATTTCTTACTAGCAGAGTGTGACATTACCCGCCTAGGACCGCAATACGTCATTCCTTTGAAAACCAAAGAAAATAGTGCAGACTCTGCCGAGAAACGCGCTCTGCCTCGGATGCAAATATAAATAAGACTAGTGCATCCCCCTTGATAAAACCAGCGAGCTATGCGTCGTAAGATAGCCCATTTTCGACGCTTTCTATGCTGCTTTGCTCCAATCTGATGCGTACGACTACTTAACCTGTAGGCCTACGTTGAATCTCTACACACGACCCCTGACTATGTCTGAACAAGACTTGCCCAGATGGACGATTCGCCTACTCATTCCCCTCGGTGTGTCGCTCGCCGGTATCCAGCATCTCTATCAAACAGCCGCGTGATCTGGACCCCGGGGTTCTTCTTGACGAGAGCCCCACGTCCACTATAAGTACTGCTGGGGCGTTGAATTCCGGAACAAGAGGGATAACTGAATCGTTGCGCCCGGCTCGATAGGGAAACATCGCCATCCAAATCACGTATAAAAAGAAGACCGTCAATCAGTGCCTGATTTTCTCTATCCATCACCGAATGACATGCGTTTGTAGTACCACATTTCGTATAGTAATTGGTCCTACACGCAAGTTGCTCCAAATCTCCATCACGTTGCAACACCAATAATGACCATACATAGCGAAATAGAGGAGGATTCGGGACGGGTCTACGCCTCCTCACTCTATTGTGCCTTTGATATTGTGTGCGTCAACCTTAGGCGCATGGCATGAAACGGGGTATTAAGCGGGTACGGGTTAATTCTGCTTCAGTTCCGTGTGGCTCTTAGCCGTACATGCATCCGATTCGACCTCAATTAGAGCCTACCGACAGAAGCGGAGAAGGCTACGCGTCATTCTGCTCCCTGATTGGAATTTCGGCGCAAGCTTTACGTAAGCTCCATGCACTCACCTGCTATCGAGGCAACGTCACGACGCTCGTATCCTACTTCTTCCTACGTGAAACGGCACCCAGCGGCATACCCGTGGCAGCCTTCTGCGTCGTCACGTCAATGGCCCCTGTCAATCATTATACGCCTCCGAATGTCCCTTGCCGCGGTCTACGTATAGCCCTAGAACATTTGTAGCTGTCGATTGCCGGCTAGGTGCTGTTGCTGTTGACTGGACGGTATGTTACTTAGGCCCGGTCGGATTCTGTCGCGTCCTGTTTCGGACGCTTGACAATCACAACTCCTTCTGGGACCACCCCAGCGTGGCTCTTATAGTAGCTACAGAAATATAATGGCGGGGAAACGGGAGCAGCAGCAGATCTAAATGCATGACGAGGCATATCCTTCTCGTAGTACGACGGAACGAGGGCATGACTATTGTGCTTTGCCATAGCATGTCCCTACTGTGTTCGAGCTCCGGACAGAAATGTTAAGCACCAAGGGTTCGATACCACAATGAGCTTAGGGGTTCATCAGAGCTTCTATGCGTCGGTCACGAACGTTCCTTTGTGGCTGTCGTGCACCCTGAGTTATTTCCATCGGCTTCAGGAGCGACCAGATGTCAGAGACGTGTAGGCAGAACACATGCTCGTGGAACGGGAAAAACTATCACTTCGCTGGTTGAAGGATGAATACTCTGACACTTTATCTAGCCTGCTAAGTGTGGGAGCTAAGGTCGTTGCTTATGACTAGACGGCTTTGCCTTTAATCACCTTCTGTCAACAGAGGACTGATACGTAGGCGCCACCACGGCGAATTAGGTTCCCTAAGAATGTGCCAGCATTTCTGACGATTATATGTGCGGGCCGTGTGCGCCTGGCCCTACTGCAAGATTCGTTTGCGCGAGGAATAGGTGTCGAACTTTAAGGGTGGCGTATACCCGACACAAACCGCGGTACCAGCAAAGCTTTTGACAAATTGGCCTATCGCAGTGTAACGCGTGCTGTCGCTGGCTGAGTTTTAGTATGAGAGCACTTAGGCGCCCGAACACCTACCTTCTACGGCAAACTAGTGCGGTTCCCCCAGATAACAGACTGTACAAGATCGCAGATCATATGATCCATCGCAACTACCGCAAGCCTGGGTTCGGTCAGACGCAAAGATGTACTTAAGTACGACTCGGAATTTATCGCATGACGAGAGAACTACGTTTGCCAGTTGGGTACGGTGTCATTGAAAAGCCCTTCAGAGACCACGTCGTGTTCTCTTTCCTATAGCCTAGGCTTCGGGGCTGAAGGGGACATTATTCAGTGCGACAGGATTACGATTGCCATGTGCACGGTAGGTTGAATGTGTTTATTTTATATTACCCTTAAATTACGATCGGCCGGACTGCTTAACGAAGCAAGGAACCACTTCCCTTACTTTGCTAATGCAGCATCCCTTCAGGGCGACCCATGGCAGACAGAAGCAGACGGTGAGCAGACGGACGGGGATGTTCTCAGCGATTCGGGAAATCGGACCCACCCTGCCTTTAAGGAGCAGCACATGAGAGTCTGGTTGTATCGGAGCAACAACCTGCTACAAAGCTTAGTGAGGGTACACTCCCTTCTCGCAGTTCTTTTTGCCGGCGGCGAGAATTTGTTCCCGCCCTAGTCCTTAGCGGTACTTGTGGCGGAACTAGTGTGACGAAAGTTTCACAGTCGGACATAATATTTTTGGTTCGGAAATTGAGTGAGGGGCACTTATATGAAGTTCACTCCGGCCATTCTCGGGTGCCGTGAAATAGGTGAAACGCTAATTACAATGATTTACTATGTTGCTTCCCGATGCCCATAGCCTTCAATGTCCTGCGATTGCAGGGCGCGGATCGAGGGGTAAAACCAATGTTCTGATTGACTTTATACGAGCACACCAGGACCACAAGAGGGATCACCGATTTTGCTATAGAAATGTTTTATAGGCTCGGGCGCAAAATGATTGGGCAATACTAAGCCTGAGATCATTGTCCTTTCTCGGTGGCCGCGATTCAAAATGGCGGACCTTGTCAAAAACTTATTTGGTATTATCCATATGCAGGGCGAGACCGAGAGTCGGACACTTTTTTAAAAGTGGTTTCTTCTTTCATGCCAGTGCTTATGTGCTGCGGCGAGTGTTGGATCTCAGTATTACCTGCGCTTAAAACAAGTTCAGAGCAAGCCACTCCCCACGAGCGCTAAGGTCAACCGTGCTAGGCCAAACCAAAAAGCATGTATGCGGTAAGGGCCTTACAAGGTAGTACATTGGGACTATTAGAACCTTCAAATATTTCAGAAAGTGAATGGGGGTCGCCTCCCGGTCCTACCGCGTTCATCAGACCAACGTGAGTCTCCCGATTAGGTTCCCGAAGGTTTGATCACCGTGCGGGTTTATCTATATTCAGGTTAGTGTATCGGGGAGTCCGAAAAGTGCACCGCCGCACGCACGGACTTAGAAATTTGGACCGGCTGAAAATCTATCTTTTGTGAAAGTCTCACCGAGAATTACGCTTGCACTAATCGGCGGACATGCTACTGCGCCCATCGTCGGCTTCGGGTCATGGTGGACATGAATCAGGACGATAGCGGTAACCTTAAGACTGTAACCTGATGTGCGTTAGCTGAATGGCCGAGCCCCGGCTTTCAGAGCGTCTTGATGTAGGTCGCACTAACACCGCTTGAAGGACTTTACCGTCCCGGCATAGTGCTAGGATCAAGCAGGGGGCCACGTTACGAAAGGACCTAAGGTGGCATGAAACGTTGTTTATTTTACCTTGCTAAAGTAGTCGAGGAGCTGTCCCTGATCAAACATGTGAATCCTGCCTGGTATACACCACCGGACATCTCGTGACCTGGCCCCTACACACTATACATCCGGTCGCGACAACGTCGCTTTTGGTGAAAAGCACGGGCGTGACAGCCGCGGAAGCAACGCCCACATGGGTCAAGTCAGGCCCTGCACATACAGCCATTGGTTTCCTGTCAATCGCGGGCGAACTCAGACAGTCTTTATAGCGGTCAATAGTTCGTAAATCGGAGAACCGGAAGAAAACATTCGACGGCTGGGACGTTCTGTCGGCGGGGACCGTTGTGCCTAAGAGTTGGTAATGACTTTCAGCTTCCGTTCAAGTCGGACTAGTCTATGAAAGGCGGTCACCCATTTTGCCTTCATGGAAGCAAAGATGCAAATATGTTATGTCCGAGCCACGTTCTTCAACCACCCGTTTGGCCTCAATCCATGGGAAGCGAGAGGTGTCATGCTAACAGCGAGTACGTTCAGCGGCTGTCAGTGCAGAGCCTTAGTAGTGTGGAGCGCAGCGTGGTCCCCAGGGATTATTCGTGGAATCTGACGATGCTTTGGTTGAACACCAGTCTCAGCGAAACTTTGGGGACCCAGTAATCAGTGACGGGTGAGAGTTTAGATCATGGTCCCTGAGTCCCGTCGCGGGATCTTTTACTGGACTTCTTGAAGTAGAGTAACTCTGCTCCGTTTTCTACCTCCAGCGAGAAAGAACAAGGTCACCGCTGTACGGCACGCGTACAGAGCTCCCTAAATGCACAACCGGTGGGAGGAGATTGAGTCGTAAAGGCTCACGTGGATAGACGTTGTCGGGTACAGACAATTCGTCCCTGGTGTTATTCAGCATTGAGTAGCCTACGTATAAAGAACGTGCTATTGTCCGCGCCACGGGAAGCGCCAGGCGCATTGACATAATCAAAGGTGTTGCCTCAACCCGTTACTCGATCCGTGCTTACAAACGTCCTCCCGCGCGCAAGTGAAATCGGAAACGTCCCTTAACTTACGTGCCTATTCAGATTGGAGACTTGTCGCAGACTCAGTGGGACCCGAACGGAGGCCACAAGTAGCAACTGCCTATTACATATTCGCTAGAGAGTCCGTCGGCGCTAGAAAACGTTTGTGACCCTGTCGGCATCCAAGAAGCATAGACTGGGTTAGCCAAAGGGTGCCCAGACGTATTAGCGGAGGATTAGTTTTTATTCGGGTGAAGATTTCCTCGCCGCCTAATATGTTTAATCTTGCTAATTCAAGATTTGATTGAAGTGTGTCGGTCTCCTTCGGAACACGTGCGTTGTCTCGATATGGCGCGGCTTAACTCGCAGGATCGCGATGCTGACTACCAATATGGCTGCAGGGTCGTACGCGAATATGTCCGTATAGTTATTTTATTTTTAGCACTGAGTCAGGTACTGAGCCCTAGGGGCAGTGACGCTCTTGTTGTCATCTCTAAGAAGGATGCTTTGGGACACCAAGGGCGCGTGGTCAAGGTCAATGTTAGGGATATATGCCTTACTAAGCGACATCCGAAATCCTCTCACGCAAAGTGTTAACATATGTCTGTAACGGCGAGAATGTGTGCATTCTTGCTAGCGCCGTATAGAATTCCCTGTGCCTGACAAGCCACCCACGAACGCCTCCTCGCTACGCAGGCTGCGTTGTATCAATGCTTGTATATGCACGTCGTCCGGGTTACAGCGGGTTAGAGCGCGCCTCAACGCGGCGGCTTCGAGATAAACCCCATTGTCCGGGACCCCCCAAGGTTGCGCACTTGTGGAGTTGCCAGGGCCCACGTAAGAGCTATTAGAGGAAGCCGAACACTTAGACCTGGTTTTACCGAGCGTGCCTCTGGTGTAGTGCGGACTTTACGTGGGCATTTACCGTCGCTGTATAATCTGCCCACTGACCGCGGTTTACTACGCTTGCGCGTCGAGCAGTCGGAAAGTTGGTGAACCGACGAGTACACTCTGGTTTTCAGAGTATTGCCTTTAATGCTGTAGGCAGCAGAAGCTCTATTAACCACTCCCATACGACTATGTGGGTTTAGTGCAGTTTCATACGGGCGACGTATATCTAGGCCCGGGTATACATTAGCGTAGTCTTAAATTGGGAACTGAGTTCGGTGTACGTACGCTCGGGCGGGAGAACAGTTTTCCTTATATCTTTGGTTTTGAGAACGAATCATGAGGCACGAATGATGTTAGGATATCGTCAGAGACTCCACCCTAACACACCCCAGGGGCAGATGTTCGCCAAACCTAAGGAAACCCGGCGTTAAGATTCAGGAGTGTCAAACTCGCACACCCGCCAGGCACTGCGGCGGTACGTGGAGGACTAGCCTATCCCACTGCAAGCTCCTTGGTTCGCGTACCTACGCTCGGAAGGAAGCTCAAAAACGACAGCTTTGTAAGTACGTATACTCCTCTGGCTATCTCGAGGATTCTCCACGTCCTCGGTATGCTCCCAAACGGCCAACAAGACTTCCCAGGACAGCCAGCCCAGCAATAGGGGGACTGAATTCTTGGACAACGATTTGGTATATTACAATGGACAATTTGAGTTACTAGGACTCCAACTAACAAATCGTATTTGCACTTGCCTTCCATGAGAGTCTACCAAACACTCAATAGACTATAACACTAAATATAACAAGGACACCACCTTGTCAATGTTGTGGTGAAACAAGCCTTCTAAAACGTGGAGCCTCGCCCAGATACATAATTGCCTTTATACGGTCGTGTGACTGACTGTAGAATGTTGATGGCTATCAAAATATCCATGTTAAGGGCGCCACGAAGCGCCGGATTGTGCGACATCTCCCAGTCGCAATCACGACAACGTTGAGGCAAAGAACCTCTCTTAAAACATCCAATCACAATCATGAGAACTTGAGGAGTAGGATCTAGGCGGGGAGTTTACGGGGCACACATATTGTCTCGACCCCTTTCAGATATGTACAGACAGTGTGATGTCGTATAGCCGCTGGCTCAGTTCTCTTAAGCGACTTCAGTCGCCATACGTAGTTGCACCAGTACAGTGCGCGCAAACGCCCGGACGCGTGGTTCTGACATTATCTCCTCGGACGTCCGGGTCCAGTTATTTATATAGATTATCACGCGGTGTTCTCAGCTGTCATTGCGTTGTGTCGATTGCTGAATCAAGCTATTGTATCGAGGGCTTTTCGGAGTCACCGGGTGACTAGCGCTAGCACTCGGGTTGCTGCTAGTACTAAGAAGGACGGCTTAACTGCCCATGCGGGGACTAGACTTTATGCTCTAAGGTACCCGGGAGTGGTTGCTTGAAACGTTCTACAATAAGATCGCCAATAGCATCAAATCGTGACATACTAGTGATACGGTTCTGACTACGAGAGCATCGCGGTCGCATAAGTCGTTTCGAGCACAAAGATAGCGTACTTCAATAGGGGCGGGGCGTGACAGCCAGTCACTTATCTGGCCCCCATAACTACCACAACAGTAGCGAGGCGTAACAGTATGCATAGTAGGGACAGTACGGAACTATACAACCTGAGCAATCAGAAAAAGGGTATTTGAGCTGGGGCTGCAGGGTGGAACCGGTACATGAACCTCATCAGCCTCGCCCAGCCGCTTTAACCGGCATTCTGGTGGGTGGCTCGCTTGTAGCGTCC
		</sequence>
    <sequence><taxon idref="Location_2_2_1|27.710257767315348"/>
			GCCTGCCAAAGAGGGTGTCCATGACTGCCTATTAACAGCGGTGGCAACTGTTGTCGAGCCGAAAGAATCCAAATTACTTGCTTTACTCTCAGTGGAGTCATGGCTCTCGACCACATTTTACAGTACTCTAATGATGGGTTTCTCACGTGGCTTCAGGCAACAAACCCAGTTGTTCTACGAGCGCCCAGAAATTGGCATTGCACGCTGTTTCCATGTCTTCGCCGCAAATGACTCTGGGGCCTCTAACAAACGAACATGCGTCATCATTCGTCTAGGTGAGCCTGCTGCCTCAAATTTCGAAAGAAGTTGATTTATGACTCCTATTTTAATTTCTGGAGGCTAGTTATACGGGGTGTATTATTGGTGGCATCCGCAGGGAGTTAGTTTTTAGCACCCTACCCTACCAGATACTTTATCATGAACAATAGCATACCGCACAGTCATGCCCGTTCGTGTAACCTCGTGATAGCCTTGGTTGTTTACCATGTAGGACTTGGTGGCGGCGTGGTAAGTTGTCTTCTCGAATATCGACTAGTGTTAGCTTACTCGCCTATGATGATGCCCCCGCATTATTTCCAGCCGTTGTGTCAGAGGTCAACTCAATTGCTGTAAGAGGTAATACACTCACACCGATGCGAAATTTTCGCTATTAAGGTTGAGAGAGTCTTCACTCTGGCCGAACCGCTAACCCTCAGTGATTCATTCCTCAAAGTGCGATAGCGGGGAGTGGCGTCCCGTCCCTGAGTGAAGTCGGGTGTGAAGCGCAGTACAAAACGAGCGGGCAGTAGAGTCCATACAGAGGCGCGCCTAAAGCGTACGGACTAGCAGGCCATTAAACTGATGAGTTAACAGGCGTGCTACATAAAGCTCACAGCGGCCTTGAATGTCGGGCGAGCAGCGCTAGCCGCTGAAGTGACGGTTATCCTCAACTGATACATCAGATTCTGAAAAATACGGGAAGGTTCCGCACCCTTGCGACCATCATAATCCCCAGTCCGGGACGTGCTGAGTGACGCACTGTGACAGACCCTTAAGCTAGTGATCAATACCCTCCAGTCACTCCGGGAATGGCGGATTCTATCTTTCGGGTCTATCGGTAAACGTCGGTGAGCATAACGTTTCTTCCTGGTGAGAGATTTCTCGGAATGATTATAGGAATGAGGAGTTTGCACGCAGATAGTCTCCTTTAGAACTCATTACAGTCATCAGAGAATACCAGCGTTCGCCGTTATTGCTGGTGGTATGCCCAGCCGTCTACGGTCGTGCGGCGAAGCAGGAAGTGAGAAAGGGAGCTACCCCGCGGATCGGAGCACCTGACTCACTGAACAGATCATACGTCTTGAAAGCAAGTAGTGACGTTTCTGACTTTGAACTGTATCTGGGCGTGGCGCAATCAACGTATGCGCGAAGCACTACGGCATACAAACAGTTCGAATAACGTCGAAACTTTCATTGAGTACAACCCTAAATACCTGGAACTCGCTGCGCACAGGTGGGCAGCTCTTGGATGTCAACTGCCGCGAGCGACGGACATGAAACGACGTCCCAGTTAAGAATTTCTGTTAATTCCCTCTAGACGTTCCACACTAGAGTGGTTAAAGGAATACCATATCATCGAACAACGCAATGGACTTACAGTGTCCTCGGACACGAACGTCGAACATAGGTCGTTACTCCCTTATCCAGTTGCCATGATTAGGCAGTGCACTGATCCAAGTGGCACGTTCGGTTTGCAAAATATCGTTTAGAACGTATGAGTAATGGACGAAATCGGGGACAATTACTGCCATGGCTGCTATTAGACCGTTCTACATTTTTGGGATGCTCGGTCACTTCGAAGTTAACTTTGCATGCCCTGTCCCCTGTCCATGCAGGACCGTTACCTACAAGTGTTTTGCGTAATATCCCACATGCGGTCTGTCACCTGTTACCTTCGGCCGCTCTACCGGCTCACCGTCCGGAGCGATCTGCTTTCGTGTTGTCCTAAGCGCTTCTGGCAGGGAACCAATTACTTATAGGCACCTCCGTCCGCCATCACAGTAACGTCCTACCCATGTAGTAGAAAACACGGTTGATGTGACGCTCTCAACGGGAACTGGCCGGGCCCCGCCTATCTGCTGATCATCTCTAGAGGTAAGGGTGAATTGCCTAGACCGGAAGTGCAATACGTTGAGCATTGATCAGCCGGGGGAACTTGTACATCGGCCGTTACGCCGGCCTGGGTAATCTTGCAATTGTGAAATAGTACGAGCTAGGGCATCTGACTCATAACCCACGCACCCCTTAGACTGGGTGACTGGGCCCATGATAGTTACACCATTGCGCAATGAAGCGCCGTAGGCTCCCCTAACAATAGAATCTGTGCTAAGATATCTATATTTGCTGCGCCGTACAGCACCCAGACGTCGGGATACTGATCGGTGCTTCAAGAGTAGTCCTGCGTGAAACCACCACTTGAGGTTCTTAGCTGTGTCTTCCGAACGAGAGTGGCATAAGTAAGTGTTAATTCCCGATCGCACGATTGGACCTGGACGCGCTCTGATGAAGTTGATGCAGAACACCTCTTAGATGGGAACAAGGTCAACGAATTTGGAAAGCGGAACAGAACGTTTAGGGACGGCATGCGTATAGCCGCGATTCATTCCACGTCGGGCTCCGCGTTTTATAACGCCTGAGTCTGCGATACGTATGAGGAGCACGCACAAATCGTGCAGGTAACCTCGTCTGCTGCCAGCTCAAGTTTCGTCTTTAGTTAAAGGGGCCCTATCATCTTCATGCACAGATATAATCTCGGGGTAGCTACGTTTACGGCTATATCCTGATAACTGGGACAAGTCACACGTGTCAGACAGGCTGTGTACCAAACTGCGTCACCTTGGGATCTGCTGGCACCATGGCTAATTACGTGGTGCCATCGTTGTTCAGGATATTCAGTCTCGGTGCCCTTCCGCCTCAAAAGATCAAATAAACCCTTTAATGATAGACCATGGAGGAACAAGAGGGAGGGAAGGTCATGCATGGCATCTATCAATCCTCGCGTCAGGCTACGATGCTGTATGTTCACAGAAGTAGACTAGGTAATCTGGGGTCAGCGCTAAATCTTTCGTTCTAGCACGTGGTGTGGAACAGCACGTGTTACAAGCTGGTGCGGCGCCTACGTAGTAAAGGTGGGGACTGAGCACAAACACGAGACCGGAGTGGTCTTCATAGACATGGCATTCCACATATTACTGCCGAACCATCTCTGCGGCAAGCTATCCTCATGGTAATCACTAGTTATCTCAAGCCGGCTACTTCACGGTAGATAATGGTCATTCGGACATGTAATCCATTACTCCGTCCGCCCAGGTCGAGAGAGACGGCCTAGCTTCAAAAAGGGTCTAAACTTGCTTATGTATACTCTTACTGGGGGCCTACATTGCCAGGGAGAGTTAATCCCGATCGCGCAGTAAACTAAAAGGTAGGTGGACAGGACCCATGTGAGGGAGTTAGATGGTTGGTCACAAAAGTGAATCTTCAGTACTTCCGCCCTAGTCATCTTCTATAATGTGTCACATAGGGCGTCCAGACAATGACCGTTATGATACCCAGCCGGTGTCCCGGGACGCAGGTTGCGGTATGGCACTCGCATAACATTAGTCCAGACCCACTCTTGCATCGGAGAGCAGGCGCTAGTTATATAGCTTTAGGCCAGGATAAGTAGAATAGGCTTGCCGAGTGACATTATACCATCTTCGTGCACTCCTAACTTGGATGCCGGAACTCTACATCACGAACGCGGTCATCAGATCAGTCATCCGTATCTCACTTATGCAAACCGATGACATACCACACAAACCAAAAAAACCCGCGCGAACGAGAGCTTTCCGGGGGTAAACCCTTGGTAACAATAAATAACCGGAGAGTTTGCACTTTACTCCCCGTCAGGGGCTACACCCCTCTAACGTAGTCCTATGGCATACCTCTTCAGTAGTGAAGCTGTTGTCTGTCCTGCCAAAGCTCGACTCCGCGCAAAGGCCTTTTATCTAAACGGTTCTTGACCGGGATTGCTTTCGCAACAATCTGAAGCCGTAACACATCGGCGTAGACGTAGACATCATCTGAGAATGGGGGTGTCGTGATAGCAGGCAAAAAAGTCGACACAGAACTCATCACACTACTGTTGCTATCGACAGTAGTTAGTGGCAGGTATAGTACATACTCTTCCAAAGTCGCGCCCGCGTTTAGCAGCAACCGGGGCGAGCCATAAAAAGGTTACTCATCTAGTAGGGCTAGGAATAATGCGGCCATCCTATCGCAGGTCCCCGCACTCTATAAGAGTCTCGGGGGACTTTGGGTCCGTTCTAGCTTGGCCCATTCTTTCTTAGGATGCGAGTCATCATTATTATAAGGCTTACCGTCGACACCGATGCCGAATTAAACCATACTACACAAGCCAGGGTCCTTGCAAGTATCCGGGGCGGGTGAAATAGATGTACCTTACTGACTCCCACGGGCGCTGAGGCCGGGGTCACCACCATCCCGCGACCCTATGTGGTCGAGGGCATCGCCGCTCCAATATGGGGGTGTAGTATTAGCCAGTTGCTGTGTCCGTTGACCCCCTTACTAGACGCTTGGTTTGGAATGCGTTAGTGCCTCAGAATGCCCTCGTGGTAATTTCGCAGCAGCATCTTCTCCTCAGTCGCCAGCGACTTATGGGGTCACCTTGGGGTCATAGCTCGTTAGGGTCGCCTGTTTCACAGTCCTTACGCCGTAAAGATAACCCTTGGCTGCACATTAGTGTGATAGTGGCAAGTGGGAAGTCACCGTAAAATGTACAGCGTGGAAGGAGGAATGGTTCTAGCGATTGTTGGTACACACCGGCTAAGGACTTAGTCACTCAATCGTGTCCCTTCTAGTGCGGTGCCTAGCACTTGGGCCACTCGGCTTCCGCCTAGACTTCCTATTGCGCCCTAGAATTCTCAGGGCCATGTCTCCGAGATCAGCTGGGAAATATCCAGGCGGTGTAGACGCTATTCACAGAAGTAATAGAACGAGAAACGGTCGCGGCGTCGTCATTTCTAGTAATTACGAGCTACTTACGTCGCAGTTTGGCTACCAGACATCGGGAGTTAGCATAGCAACAGAGTTCTTACCATCTACAAGACACTGTAAGTGGCCCTCATTTCACTCAACGATAGACTTATTTAATAGCCGGTGCCGACGCCGCTGCCAGTCCGCCTGTATTGTGTGGTCGGGCCTACGGACTAGCCAGCCGTGTTTGCAACATCCACTATGTATCGTCAAGAATGTAATACCATAGCACAACGTGCCCTCTTCGTTGGGTCACTGATCTGGACACTCGCCGCGGACGACGACATTATATTTATGAAAGTTTATACGTGCGAGAGATCACTCTTTGACCTGTTGGCACGGCACCAGGGATGCGCTATAGCCGTGCTGATCAGCGGGTGAACCGAGTGGCGCGCACATCCTATTGGGCATAGTACTCATTTCATTTGCCGGCGGAATACCAGATTATCCCGAATGGCTGACTGGGAGCACGGCTGCCTATCCCAACACAAGGTTCAGGGCCGGTCGTGGTACGAGTGGCATAGTCACGGTACCTGCAGACGTACAGCTATAGACTAGTTAGGCCCACGAGTTTCGGCTCTTGCGTGCTTGATTAGAGGTCCTCACTCCACAGGTCCGCGTCGACATGCTGATAGGACCTTCTAACTAGCGGTGATGCGATCCACAACGTATGGGGGATAACTTGGGACGGTACGATTTGGCCAGAGATCAAATGCGTGGGACAGTACGTACGTAGTACCCTTCACACTGGAAGTCACCCTTTGTTAATCCTTAGCCAGCCGCCGACATTTAAGTAGAATCGGATAGAAAGAGTTGTAGAGCAGGAACTATAGCGAAATGGGAGTAATGTAAACCCGGGGGTATCGGCCCGGTATCGAGGGATATGAATTCCCTAATTTCATCCGCCAGTGACGTCCCTAAGGCTGCTGACGCCCGCATCGTCTTTTGTGCTTCCTGCCGAGCACCTTCAGCAGGCTTAACTGAGGGAACCATGAAGGGTGTCATAGCGCTCTGTTGCACTGGATGAGGTCCCCGTCTAGTACCAGTGAGACCCCCCTTGTAGCTCGTTCTGCGTTTTTCACGCAAAAGATGGAGTTATCAAACAGTCATCCGGAGTCTCCAAAAACGCTATATCCACTTAGAGCAGGTAGACGCAATTTTCTCGTCAGTCTCGGAACACCGTTCGAGGTCTGTTACTGCGTCACCAGTTTCCAAAGCCATAGCCAAATGGATCGGGCTCTATGGCTGCCCCAGTGGGGGCACTGTGTTATAAGCCAGCCACTATATATCCGGCGGTTGCATCCATTCCTCCATTGGTGAGCCCCACATTGTATTATAGGCTAAGCAGGCCGAACGCCCCCGTTCTACAAGCAATGATGTGCCGGACTTTTGCGGTGCCCGTGCGCGGATGCGAACATTATGGCCGTTTCAGGACAAATAAGTGAGCGTCAGCGGTTGGCGACATGGTTACTGCCTGAGAGATATGCCTACTTCCGCGGATGACCCGAGCGAACGGGATCCGTGGGCGCGACAATCGATTCTCTACAAGTAACATTTCTTACTATCAGAGTGTGACGTTACCCGCCTAGGACCGCAATACGCCATTCCTTTGCAAACCAAAGAAAATAGTGCAGACTCTGCCGAGAAACGCGCTCTGCCTCGGATGCAAATATAAATAAGACTAGTGCATCCCCCTTGATAAAACCAGCGAGCTATGTGTCGTAAGATAGCCCATTTTCGACGCTTTCTACGCTGCTTTGCTCCAATCTGATGCGTACGACTACTTAACCTGTAGGCCTACGTTGGATCTCTACACACGACCCCTGACTATGTCTGAACAAGACTTGCCCAGATGGACGATTCGCTTACTAATTCCCCTCGGTGTGTCGCTCGCCGGTATCCAGCATCTCTATCAAACAGCCGTGTCATCTGGAACCCGGGGTTCTTCTTGACGAGAGCCCCACGTCCACTATAAGTACTGCTGGGGCGTTGAATTCCGGAACAAGAGGGATAACTGAATCGTTGCGCCCGGCTCGATAGGGAAACATCGCCATCCAAATCACGTATAAAAAGAAGACCGTCAATCAGTGCCTGATTTTCTCTATCCATCACCGAATGACATGCGTTTGTAGTACCACATTTCGTATAGTAATTGGTCCTACACGCAAGTTGCTCCAAATCTCCATCACGTTGCAACACCAATAATGACCATACATAGCGAAATAGAGGAGGATTCGGGACGGGTCTACGCCTCCTCACTCTATTGTGCCTTTGATATTGTGTGCGTCAACCTTAGGCGCATGGTATGAAACGGGGTATTATGCGGGTACAGGTTAATTCTGCTTCAGTTCCGTGTGGCTCTTAGCCGTATATGCATCCGATTCGACCTCAATTACAGCCTACCGACAGAAGCGGAGAAGGCTACGCGTCATTCTGCTCCCTGATTGGAATTTCGGCGCACGCTTTACGTAAACTCCATGCACTCACCTGCTATCGAGGCAACGTCACGACGCTCGTATCCTACTTCTTCCTACGTGAAACGGCACCCAGCGGCATACCCGTGGCAGCCTTCTGCGTCGTCACGTCAATGGCCCCTGTCAATCATTATACGCCTCCGAATGTCCCTTGCCGCGGTCTACGTATAGCCCTAAAACATTTGTAGCTGTCGATTGCCGGCTAGGTGCTGTTGCTGTTGACTGGACGGTATGTTACTTAGGCCCGGTCGGATTCTGTCGCGTCCTGTTTCGGACGCTTGACAATCACAACTCCTTCTGGGACCGCCCCAGCGTGGCTCTTATACTAGCTACAGAAATATAATGGCGGGGAAACGGGAGCAGCGGCAGATCTAAATGCCTGACGAGGCATATCCTTCTCGTAGTACGACGGAACGAGGGCATGACTATTGTGCTTTGCCATAGCATGTCCCTACTGTGTTCGAGCTCCGGACAGAAATGTTAAGCACCAGGGGTTCGATACCACAATGAGCTTAGGGGTTCATCAGAGCTTCTATGCGTCGGTCACGAAGGTTCCTTTGTGGCTGTCGTGCACCCTGAGTTATTTCCATCGGCTTCAGGAGCGACCAGATGTCAGAGACGTGTAGGCAGAACACATGCTCGTGGAACGGGAAAAACTATCACTTCGCTGGTTGAAGGATGAATACTCTGACACTTTATTTAGCCTGCTAAGTGTGGGAGCTAAGGTCGTTGCTTATGACTAGACGGCTTTGCCTTTAATCACCTTCTGTCAACAGAGGACTGATACGTAGGCGCCACCACGGCGATTTAGGTTCCCTAAGAATGTGCCAGCATTTCTGACGATTATATGTGCGGGCCGTGTGCGCCTGGCCCTACTGCAAGATTCGTTTGCGCGAGGAACAGGTGTCGAACTTTAAGGGTGGCGTATACCCGACACAAACCGCGGCACCAGCAAAGCTTTTGACAAATTGGCCTATCGCAGTGTAACGCGGGCTGTCGCTGGCTGAGTTTTAGTATGAGAGCACTTAGGCGCCCGAACACCTGCCTTCTACGGCAAACTAGTGCGGTTCCCCCAGATAACAGACTGTACAAGATCGCAGATCATATGATCCATCGCAACTACCGCAAACCTGGGTTCAGTCAGACGCAAAGATGTACTTAAGTACGACTCGGAATTTATCGCATGAAGAGAGAACTACCTTTGCCAGTTGGGTACGGTGTCATTGAAAAGCCCTTCAGAGACCACGTCGTGTTCTCTTTCCTATAGCCTAGGCTTCGGGGCTGAAGGGGACATTATTCAGTGCGACAGGATTACGATTGCCATGTGCACGGTAGGTTGAATGTGTTTATTTTATAATACCCTTAAATTACGATCGGCCGGACTGCTTAACGAAGCAAGGAACCACCTCCCTTACTTTGCTAATACAGCATCCTTTCAGGGCGACCCATGGCAGACAGAAGCAGACGGTGAGCAGACGGACGGGGATGTTCTCAGCGATTAGGGAAATCGGACCCACCCTGCCTTTAAGGAGCAGCACATGATAGTCTGGTTGTATCGGAGCAGCAACCTGCTACAAAGCTTAGTGAGGGTACACTCCCTTCTCGCAGTTCTTTTTGCCGGCGACGAGAATTTGTTCCCGCCCTAGTCCTTAGCGGTACTTGTGGCGGAACTAGTGTGACGAAAGTCTCACAGTCGGACATAATATTTTTGGTTCGGAAATTGAGTGAGGGGTACTTATATGAAGTTCACTCCGGCCATTCTCGGGTGCCGTGAAATAGGTGAAACGCTAATTACAATGATTTACTATGTTGCTTCCCGATGCCCATAGCCTTCAATGTCCTGCGATTGCAGGGCGCGGATCGATGGGTAAAACCAATGTTCTGATTGACTTTATACGAGCACACTAGGACCACAAGAGGGATCACCGATTTTGCTATAGAAATGTTTTATAGGCTCGGGCGCAAAATGATTGGGCAATACTAAGCCTGAGATCATTGTCCTTTCTCGGTGGCCGCGATTCAAAATGGCGGACCTTGTCAAAAACTTATTTGGTATTATCCATATGCAGGGCGAGACCGAGAATCGGACACTTTTTTAAAAGTGGTTTCTTCTTTCATGCCAGTGCTTATGTGCTGCTGCGAGTGTTGGATCTCAGTATTACCTGCGCTTAAAACAAGTTCAGAGCAAGCTACTCCCCAGGAGCGCTAAGGTCAACCGTGCTAGGCCAAACCAAGAAGCAGGTATGCGGTAAGTGCCTTACAAGGTAGTACATTGGGACTATTAGAACCTTCAAATATTTCAGAAAGTGAATGGGGGTCGCCCCCCGGTCCTACCGCGTTCATCAGACCAACGTGAGTCTCCCGATTAGGTTCCCGAAGGTTTGATCACCGCGCGGGTTTATCTATATTCAAGTTAGTGTATCGGGGAGTCCGAAAAGTGCACCGCCGCACGCACGGACTTGGAAATTTGGACTGGCCGAAAATCTATCTTTTGTGAAAGTCTCACCGAGAATTACGCTTGCACTAATCGGCGGAAATGCTACTGCGCCCATCGTCGGCTTCGGGTCATCGTGGACATGAATCAGGACGATAACGGTAACCTTAAGACTGTAACCTGATGTGCGTTAGCTGAGTGGCCGAGCCCCGGCTTTCAGAGCGTCTTGATGTAGGTCGCACGAACACCGCTTGAAGGACTTTACCGTCCCGGCATAGTGCTAGGATCAAGCAGGGGGCCACGTTACGAAAGGACCTAAGGTGGCATGAAACGTTGTTTATTTTACCTTGCTAAAGTAGTCGAGGAGCTGTCCCTGATCAAACATGTGAATCCTGCCGGGTATACACCACCGGATATCTCGTGACCTGGCCCCTACACACTATACATCCGGTCGCGACAACGTCGCTTTTGGTGAAAAGCACGGGCGTGACAGCCGCGGAAGCAACGCCCACATGGGTCAAGTCAGGCCCTGCACATACAGCCATTTGTTTCCTGTCAATCGCGGGCGAACTCAGTCAGTCTTTATAGCGGTCAATAGTTCGTAAATCGGGGAACCGGAAGAAAACATTCGACGGCTGGGACGTTCTGTCGGCGGGGACCGTTGTGCCTGAGAGTTAGTAATGACTTTCAGCTTCCGTTCAAGTCGGACTAGTCTATGAAAGGCGGTCATCCATTTTGCCTTCATGGAAGCAAAGATGCAAATATGTAATGTCCGAGCCACGTTCTTCAACCACCCGTTTGGCCTCAATCCATGGGAAGCGAGAGGTGTCATGCTAACAACGAGTACGTTCAGCGGCTGTCAGTGCAGAGCCTTGGTAGTGTGGAGCGCAGCGTGGTCCCCAGGGATTATTCGTGGAATCTGACGATGCTTTGGTTGAACACCAGTCTCAGCGAAACTTTGGGGACCGAGTAATCAGTGACAGGTGAGAGTTTAGATCATGGTCACTGAGTCCCGTCGCGGGATCTTTTACTGGACTTCTTGAAGTTGAGTAACTCTGCTCCGTGTTCTACCTCCAGCGAGAAAGAACAAGGTCATCGCTGTACGGCACACGTACAGAGCTCCCTAAATGCACAATCGGTGGGAGGAGATTGAGTCGTAAAGGCTCACGTGGATAGACGTTGTCGGGTACAGACAATTCGTCCCTGGTGTTATTCAGCATTGAGTAGCCTACGTATAAAGAACGTGCTATTGTCCGCGCCACGGGAAGCGCCAGGCGCATTGACATAATCAAAGGTGTTGCCTCAACCCGTTACTCAATCCGTGCTTACAAACGTCCTCCTGCGCGCAAGTGAAATCGGAAACGTCCCTTAACTTACGTGCCTATTCAGATTGGAGACTTGTCGCAGACTCAGTGGGACCCGAACGGAGGCCACAAGTAGCAACTGCCTATTACATATTCGCTAGAGAGTCCGTCGGCGCTAGAAAACTTTTGTGACCCTGTCGGCATCCAAGAAGCATAGACTGGGTTAGCCAAAGGGTGCCCAGACGGATTAGCGGAGGATTAGTTTTTATTCGGGTGAAGATTTCCTCGCCGCCTAATATGTTTAATCTTGCTAATTCAAGATTTGATTGAAGTGTGTCGGTCTCCTTCGGAACACGTGCGTTGTCTCGATATGGCGCGGCTTAACTCGCAGGACCGCGATGCTGCCTACCAATATGGCTGCAGGGTCGTACGCGAATATGTCCGTATAGTTATTTTATTATTAGCACTGAGTCAGGTACTGAGCCCTTGGGGCAGTGACGCTCTTGTTGTCATCTCTAAGAAGGATGCTTTGGGACACCAAGGGCGCGTGGTCAAGGTCAATGTTAGGGATACATGCCTTACTAAGCGACATTCGAAATCCGCTCACGCAAAGTGTTAACATATGTCTGTAACGGCGAGAACGTGTGCATTCTTGCTAGCGCCGTATAGAATTCCCTGTGCCTGGCAAGCCACCCACGAACGCCTCCTCGCTACGCAGGCTGCGTTGTATCAATGCTTGTATATGCACGTCGTCCGGGTTACAGCGGGTTAGAGCGCGCCTCAACGCGGCGGCTTCGAGATAAACCCCATTGTCCGGGACCCCCCAAGGTTGCGCACTTGTGGAGTTGCCAGGGCCCACGTAAGAGCTATTAGAGGAAGCCGAACACTTAGACCTGGTTTTACCGAGCGTGCCTCTGGTGTAGTGCGGACTTTACGTGGGCATTTACCGTCGCTGTATAATCTGCCCACTGACCGCGGTTCACTACGCTTGCGCGTCGAGCAGTCGGAAAGTTGGTGAACCGACGAGTACACTCTGGTTTTCAGAATATTGCCTTTAATGCTGTAGGCAGCAGAAGCTCTATTAACCACTCCCATACGACTATGTGGGTTTAGTGTAGTTTCATACGGGCGACGTATATCTAGGCCCGGGTATGCATTAGCGTAGTCTTAAATTGGGAACTTAGTTCGGTGTACGTACGCTCGGGCGGGAGAACAGTTTTCCTTATATCTTTGGTTTTGAGAACGAATCATGAGGCACGAATGATGTTAGGATATCGTCAGAGACTCCACCCTAACACACCCCAGGGGCAGATGTTCGCCAAACCTAAGGAAACCCGGCGTTAAGATTCAGGAGTGTCAAACTCGCACACCCGCCAGGCACTGCCGCCGTGCGTGGAGGACTAGCCTATTCCACTGCAAGCTCCTTGGTTCGCGTACCTACGCTCGGAAGGAAGCTCAAAAACGACAGCTTTGTAAGTGCGTATACTCCTCTGGCTATCTCGAGGATTCTCCACGTCCTCGGTATGCTCCCAAACGGCCAACAAGACTTCCCAGGACAGCCAGCCCAGCAATAGGGGGACTGAATTCTTGGACAACGATTTGGTATATTACAATGGACAATTTGAGTTACTAGGACTCCAACTAACAAATCGTATTTGCACTTGCCTTCCATGAGAGTCTACCAAACACTCAATAGACTATAACACTAAATATAACAAGGACACCACCTTGTCAATGTTGTGGTTAAACAAGCCTTCTAAAACGTGGAGCCTCGCCCAGATACATAATTGCCTTTATACGGTCGTGTCACTGACTGTAGAATGTTGATGGCTATCAAAATATCCATGTTAAGGGCGCCACGAAGCGCCGGCTTGTGCGACATCTCCCAGTCGCAATCACGACAACGTTGAGGCAAAGAACCTCTCTTAAAACATCCAATCACAATCATAAGAACTTGAGGAGTAGGATCTAGGCGGGGAGTTTACGGGGCACACATATTATCTCGACCCATTTCAGATATGTACAGACAGTGTGATGTCGTATAGCCGCTGGCTCAGTACTCTTAAGCGACTTCAGTCGCCATACGTAGTTGCACCAGTACAGTGTGCGCAAACGCCCGGACGCGTGGTTCTGACATTATCTCCTCGGACGTCCGGGTCCAGTTTTTTATATAGATTATCACGCGGTGTTCTCAGCTGTCATTGCGTTGTGTCGATTGCTGAATCAAGTTATCGTATCGAGGGATTTTCGGAGTCACCGGGTGACTAGCGCCAGCACTCGGGTTGCTGCTAGTACTAAGAAGGACGGCTTAACTGCCCATGCGGGGACTAGACTTTATGCTCTAAGGTACCCGGGAGTGGTTGCTTGAAACGTTCTACAATAAGATCGCCAATAGCAGCAAATCGTGACATACTAGTGATACGGTTCTTACTACGAGAGCATCGCGGTCGCATAAGTCGTTTCGAGCACAAAGATAGCGTACTTCGATAGGGGCGGGGCGTGACAGCCTGTCACTTATCTGGACCCCATAACTACCACAACAGTAGCGAGGCGTAACAGTATGCATAGTATGGACAGTACGGAACTATACAACCTGAGCAATCAGAAAAAGGGTATTTGAGCTGGGGCTGCAGGGTGGAACCGGTACATGAACCTCATCAGCCTCGCCCAGCCGCTTTAACCGGCATTCTGGTGGGTGGCTCGCTTGTAGCGTCC
		</sequence>
    <sequence><taxon idref="Location_0_2_1|33.864948124065705"/>
[truncated: 350,510 more chars]
