# Supplementary material for: Epidemic Reconstruction in a Phylogenetics Framework: Transmission Trees as Partitions of the Node Set
Source: PLoS Comput Biol. 2015 Dec 30;11(12):e1004613. doi: 10.1371/journal.pcbi.1004613 (PMC4701012; doi:10.1371/journal.pcbi.1004613)
Supplement: S1 Data — BEAST input file for all WHC analyses of all simulated datasets. (ZIP) [file pcbi.1004613.s006.zip › S1_Data/wcc_X_8_slow_10.xml]

<!-- Generated by BEAUTi v1.8.0 Prerelease r5934                             -->
<!--       by Alexei J. Drummond, Andrew Rambaut and Marc A. Suchard         -->
<!--       Department of Computer Science, University of Auckland and        -->
<!--       Institute of Evolutionary Biology, University of Edinburgh        -->
<!--       David Geffen School of Medicine, University of California, Los Angeles-->
<!--       http://beast.bio.ed.ac.uk/                                        -->
<!-- BEAUTi output modified for transmission tree reconstruction by OldMacDonald 4-->
<!--        by Matthew Hall, University of Edinburgh-->
<beast>
  <!-- The list of taxa to be analysed (can also include dates/ages).          -->
  <!-- ntax=50                                                                 -->
  <taxa id="taxa">
    <taxon id="Location_4_0_1|25.62215004529909">
      <date value="25.62215004529909" direction="forwards" units="days"/>
      <attr name="caseID">Location_4_0_1</attr>
    </taxon>
    <taxon id="Location_1_4_1|30.49234903404086">
      <date value="30.49234903404086" direction="forwards" units="days"/>
      <attr name="caseID">Location_1_4_1</attr>
    </taxon>
    <taxon id="Location_4_1_0|36.108563697915706">
      <date value="36.108563697915706" direction="forwards" units="days"/>
      <attr name="caseID">Location_4_1_0</attr>
    </taxon>
    <taxon id="Location_1_3_0|22.705458310188625">
      <date value="22.705458310188625" direction="forwards" units="days"/>
      <attr name="caseID">Location_1_3_0</attr>
    </taxon>
    <taxon id="Location_1_0_1|42.20680584794941">
      <date value="42.20680584794941" direction="forwards" units="days"/>
      <attr name="caseID">Location_1_0_1</attr>
    </taxon>
    <taxon id="Location_2_4_0|24.9672496995887">
      <date value="24.9672496995887" direction="forwards" units="days"/>
      <attr name="caseID">Location_2_4_0</attr>
    </taxon>
    <taxon id="Location_2_1_1|26.732748369980055">
      <date value="26.732748369980055" direction="forwards" units="days"/>
      <attr name="caseID">Location_2_1_1</attr>
    </taxon>
    <taxon id="Location_3_2_0|36.07401863869024">
      <date value="36.07401863869024" direction="forwards" units="days"/>
      <attr name="caseID">Location_3_2_0</attr>
    </taxon>
    <taxon id="Location_2_0_0|29.925862931895246">
      <date value="29.925862931895246" direction="forwards" units="days"/>
      <attr name="caseID">Location_2_0_0</attr>
    </taxon>
    <taxon id="Location_0_0_1|28.099111570927846">
      <date value="28.099111570927846" direction="forwards" units="days"/>
      <attr name="caseID">Location_0_0_1</attr>
    </taxon>
    <taxon id="Location_3_4_0|25.073714297908822">
      <date value="25.073714297908822" direction="forwards" units="days"/>
      <attr name="caseID">Location_3_4_0</attr>
    </taxon>
    <taxon id="Location_3_3_0|36.26487352527249">
      <date value="36.26487352527249" direction="forwards" units="days"/>
      <attr name="caseID">Location_3_3_0</attr>
    </taxon>
    <taxon id="Location_3_0_1|17.606156720504185">
      <date value="17.606156720504185" direction="forwards" units="days"/>
      <attr name="caseID">Location_3_0_1</attr>
    </taxon>
    <taxon id="Location_2_1_0|21.004697316759334">
      <date value="21.004697316759334" direction="forwards" units="days"/>
      <attr name="caseID">Location_2_1_0</attr>
    </taxon>
    <taxon id="Location_4_2_1|26.34120176614502">
      <date value="26.34120176614502" direction="forwards" units="days"/>
      <attr name="caseID">Location_4_2_1</attr>
    </taxon>
    <taxon id="Location_1_0_0|38.39415082985293">
      <date value="38.39415082985293" direction="forwards" units="days"/>
      <attr name="caseID">Location_1_0_0</attr>
    </taxon>
    <taxon id="Location_2_3_0|13.432133929486092">
      <date value="13.432133929486092" direction="forwards" units="days"/>
      <attr name="caseID">Location_2_3_0</attr>
    </taxon>
    <taxon id="Location_3_1_0|31.514207852413723">
      <date value="31.514207852413723" direction="forwards" units="days"/>
      <attr name="caseID">Location_3_1_0</attr>
    </taxon>
    <taxon id="Location_0_3_1|31.01112626042007">
      <date value="31.01112626042007" direction="forwards" units="days"/>
      <attr name="caseID">Location_0_3_1</attr>
    </taxon>
    <taxon id="Location_3_2_1|29.404302688506203">
      <date value="29.404302688506203" direction="forwards" units="days"/>
      <attr name="caseID">Location_3_2_1</attr>
    </taxon>
    <taxon id="Location_2_4_1|21.7712998147131">
      <date value="21.7712998147131" direction="forwards" units="days"/>
      <attr name="caseID">Location_2_4_1</attr>
    </taxon>
    <taxon id="Location_0_3_0|35.05387039908492">
      <date value="35.05387039908492" direction="forwards" units="days"/>
      <attr name="caseID">Location_0_3_0</attr>
    </taxon>
    <taxon id="Location_4_4_1|26.314667115038507">
      <date value="26.314667115038507" direction="forwards" units="days"/>
      <attr name="caseID">Location_4_4_1</attr>
    </taxon>
    <taxon id="Location_0_2_1|33.06451164710735">
      <date value="33.06451164710735" direction="forwards" units="days"/>
      <attr name="caseID">Location_0_2_1</attr>
    </taxon>
    <taxon id="Location_3_1_1|31.61676959852226">
      <date value="31.61676959852226" direction="forwards" units="days"/>
      <attr name="caseID">Location_3_1_1</attr>
    </taxon>
    <taxon id="Location_2_2_1|24.882614309561042">
      <date value="24.882614309561042" direction="forwards" units="days"/>
      <attr name="caseID">Location_2_2_1</attr>
    </taxon>
    <taxon id="Location_1_1_0|32.78569289274301">
      <date value="32.78569289274301" direction="forwards" units="days"/>
      <attr name="caseID">Location_1_1_0</attr>
    </taxon>
    <taxon id="Location_2_0_1|36.03050241301375">
      <date value="36.03050241301375" direction="forwards" units="days"/>
      <attr name="caseID">Location_2_0_1</attr>
    </taxon>
    <taxon id="Location_3_4_1|19.879732286788965">
      <date value="19.879732286788965" direction="forwards" units="days"/>
      <attr name="caseID">Location_3_4_1</attr>
    </taxon>
    <taxon id="Location_3_0_0|24.548350225776296">
      <date value="24.548350225776296" direction="forwards" units="days"/>
      <attr name="caseID">Location_3_0_0</attr>
    </taxon>
    <taxon id="Location_4_3_0|32.96012656986563">
      <date value="32.96012656986563" direction="forwards" units="days"/>
      <attr name="caseID">Location_4_3_0</attr>
    </taxon>
    <taxon id="Location_1_3_1|18.697466828017475">
      <date value="18.697466828017475" direction="forwards" units="days"/>
      <attr name="caseID">Location_1_3_1</attr>
    </taxon>
    <taxon id="Location_1_2_1|23.64245897494684">
      <date value="23.64245897494684" direction="forwards" units="days"/>
      <attr name="caseID">Location_1_2_1</attr>
    </taxon>
    <taxon id="Location_3_3_1|25.585709135297385">
      <date value="25.585709135297385" direction="forwards" units="days"/>
      <attr name="caseID">Location_3_3_1</attr>
    </taxon>
    <taxon id="Location_2_2_0|32.40921962140732">
      <date value="32.40921962140732" direction="forwards" units="days"/>
      <attr name="caseID">Location_2_2_0</attr>
    </taxon>
    <taxon id="Location_4_3_1|39.4008003526441">
      <date value="39.4008003526441" direction="forwards" units="days"/>
      <attr name="caseID">Location_4_3_1</attr>
    </taxon>
    <taxon id="Location_4_4_0|24.2158443088288">
      <date value="24.2158443088288" direction="forwards" units="days"/>
      <attr name="caseID">Location_4_4_0</attr>
    </taxon>
    <taxon id="Location_4_1_1|35.31193684327042">
      <date value="35.31193684327042" direction="forwards" units="days"/>
      <attr name="caseID">Location_4_1_1</attr>
    </taxon>
    <taxon id="Location_0_2_0|35.63443148563792">
      <date value="35.63443148563792" direction="forwards" units="days"/>
      <attr name="caseID">Location_0_2_0</attr>
    </taxon>
    <taxon id="Location_1_1_1|36.964593303550544">
      <date value="36.964593303550544" direction="forwards" units="days"/>
      <attr name="caseID">Location_1_1_1</attr>
    </taxon>
    <taxon id="Location_0_4_0|25.46868953490668">
      <date value="25.46868953490668" direction="forwards" units="days"/>
      <attr name="caseID">Location_0_4_0</attr>
    </taxon>
    <taxon id="Location_0_1_1|17.83902080263273">
      <date value="17.83902080263273" direction="forwards" units="days"/>
      <attr name="caseID">Location_0_1_1</attr>
    </taxon>
    <taxon id="Location_0_4_1|35.40355982323936">
      <date value="35.40355982323936" direction="forwards" units="days"/>
      <attr name="caseID">Location_0_4_1</attr>
    </taxon>
    <taxon id="Location_0_1_0|22.83294080989772">
      <date value="22.83294080989772" direction="forwards" units="days"/>
      <attr name="caseID">Location_0_1_0</attr>
    </taxon>
    <taxon id="Location_0_0_0|39.679544797038005">
      <date value="39.679544797038005" direction="forwards" units="days"/>
      <attr name="caseID">Location_0_0_0</attr>
    </taxon>
    <taxon id="Location_1_2_0|18.740617305937292">
      <date value="18.740617305937292" direction="forwards" units="days"/>
      <attr name="caseID">Location_1_2_0</attr>
    </taxon>
    <taxon id="Location_4_0_0|34.81382650516818">
      <date value="34.81382650516818" direction="forwards" units="days"/>
      <attr name="caseID">Location_4_0_0</attr>
    </taxon>
    <taxon id="Location_1_4_0|24.298234534393874">
      <date value="24.298234534393874" direction="forwards" units="days"/>
      <attr name="caseID">Location_1_4_0</attr>
    </taxon>
    <taxon id="Location_2_3_1|29.320596410926683">
      <date value="29.320596410926683" direction="forwards" units="days"/>
      <attr name="caseID">Location_2_3_1</attr>
    </taxon>
    <taxon id="Location_4_2_0|33.334859525108115">
      <date value="33.334859525108115" direction="forwards" units="days"/>
      <attr name="caseID">Location_4_2_0</attr>
    </taxon>
  </taxa>
  <!-- The sequence alignment (each sequence refers to a taxon above).         -->
  <!-- ntax=50 nchar=14000                                                      -->
  <alignment id="alignment" dataType="nucleotide">
    <sequence><taxon idref="Location_2_3_0|13.432133929486092"/>
			TTCGTCCGCTACACTTGTTTGACGAGTCGTATCTTCTGTAACCGGTAAGGCAGAGTACTTAGCCGGTGTGGAGAATAGTCCCAAGACTCTAATGTAGAATCGAGGGAGTAACACTCTCGCATGAGGAGGGGCCCTGGTCGGACACTTCCTTACATAGGCCCTGCAATGTGAAATCCTCAACAAACGAACGACATGCGGCTCTATAAAAATACAAGCTAGTTGGTTAGCCTACCTATAAACTGGCATTTGGCTGTGAATACAGCGTACGGAGGTTTGGCACTGCTACGTCGGGAGTCGGGTCGCACAGTATTACGGACACCCGCAAAATCTTTGCGCGATTACCCACACCCATCGATAATTTTAGGGAATTGAAACTAGTTCCCGTGGAAACGGATTGCCTGCGTGTACTTGTGTCAAAACCAGCTAGGCGTACTAATACGTATAACTTATATATTGCGAGAAGGCCCAACTGCAAGCGCAAGAGTATTGGGCCACCTCTGTCGCTGGGAATGATTGATGCAGGTTACCCTGCTGTCCAGCCCCGCTATTGTACCTAGTGACGCCGACTCTACTTACAAGAGACCTGACCCATATGGGGCGTTGATCTTTACACCAGTTACTGTCTGATGTATCTTATCTAGAGTCAGTGATGCCACGGCTCTTGTCATCGAGACAACGAGGACCTATGACCGGGGTATGGGGCAAAGTCTGGGGGCTCATTTGAGTATACTCATGCGGTGAGGCAGGGACACAGAGTGGCGTCGGACCAACCGGATGATATATTAGCGGTATAATATAGTATATAGCAGTTAGTAACTCGTGAACACAAGAAGCGGTACGAAATATGATTGTACCTTCACGGCTACACACAGGACCTCGACGATGGCAAATGCCTTAGAAAGTGATGAATTCGAGGAAGGAGGAGCTAGGATAGCAGCAGCCATTACAACTGTCGACTATTGTTGGAGAGTTAAATTAAACCGCACTTCCAACGGAGAGGTCCGACTTAAACGGCTTAAAAAAGCAGATTGAAGTAGTTTCTAGGTTCATATCGTAAGTCTCTGAACTGAATCCTATTAGCTAGGCCTTTCGTTCCCTTGAGCGCGGGCCTGGCCTCTGAAGCCGGCCGGCTAGCACGTTTACTCTCTACCTATAACGATGATCCATTTGTCGTATTACCTCCTTGAGGATACTTCTGCTGAGTGCTCTGAAAGGAAGATATCTTCGCTGTGTCTATCAGCCTTCAGTGATTATATTAGTCGTTTTCCGAACCAGGCTAGCATCATTGCTACTCCTGTGATGAGAGGTCCTTCATTGCTAGGCGTACGCACAAGCGACCCCGGCTATACGCAATCCACAAGTCCCTCATGTCTCGTCCGTCGGTGGATTTGAACGCGGATAAGCGGATGTAGATAATGGATAGCTTGAATTTTCGCTAGACATAATTGACTGATTACATTAGCGTAGTCTTACGCTTGATAAGTGGGATAGGTACTAATAACCGCTTCCAGATGTGGGGATCGTAAGGGTAAGTTTCTAAAATTACGTTTTTATGCGTTCAGTAGACCGAGGGTGGCTAGTATTAATGCAGAGGAAACGTGCAGGGGAATCCTAATCCGGGCCGTGTCCCAGTGGTGGGTGAGAGTCGGGCCAGTTGAACACCATGGATGTCTTCAGCCAGTCTGGAGCCATGCAGGATGGGTGCAAGATGTGTTATGAGGTTCAACGCCGCTACGGCAGCTCGCGCATGTAGGGGTGATCTTCAATTGCGGTGCGTTGCACAATCTTAAACGGGTTCTCCCACTGTCCCACCACCACTTCGACTGTGGGGGTGTCAGCGTTTGAAAGCGCTACGACTGACCAATAACTATAGATCGAGCTCTCTAAGACCGATCTGCTAAACCGAGCCGGGCGACTGAGAATTCGCAAAGTTATCTGTATCTGGCATTGTTCTCGCGTGGGTCAGTAGCAGAGCTCGTTCGTGTGTTGAAGCGGTGTGCCTCAACAGTCAGGCTAGCCCATTTCCTGCGCACCCACACCTCGTTGACGCTGAACTTTTGATGCGCTGCCGCTGTCCATCACCTTGCCACTATTCCCGTTCTTCTAAGAGTCATTTTGGTCTTACTGTATCGGAGAATCCGTGCCCCCGATTACCCCAGTGATGTCAACTTATGCATTTCTGCCCACTCAGCCTCGGGACCCATACATCGTGGTAAGCCAGTGGGGTTACGAAGCGCTGCTGCCGTCGGGGATGACTATGAAGCTGTCATCGAGAGTTACAGCGGATACTGTCCCAGAGGAAGTCGCTCACTGACACGAGTTAAGTCTACCCCGTGGAACAGTTCCTAACCATCCAAGGACTGCCAACTTTTCAGATCCTGATGTCCTGGACTGATGATAGTCGTGAACCGGAGTTGACTAAGGAGCAATGTTCGCTCTTGAGTATGGCTGATGAAAAACTGGTCCGATTGAGTTTCAAAAATGTGAAAAGCTTGCTATCTTGTTTCTCGACGAGGCCAACGTGTCTACACCGAGGTGTGAACATATTGTGGCTGAGTTTTGACCGAGTGGCATATTGTCGGACGTATGCTGGTAAGAGATACAGTGAATCCTATTCACCTAATTTCCGCGATTGCCCTTGGGGCACATCTGTTGTCCCAATGCAGCGCGCTCCGATGCACGATACCAACTGTCGCTTCCATATGTAGCGAGAATGTACGACGTTTTTAGTTAAGTGTGCTAGTCTAGGCCCTCCGGAGTGCGTAATTGTCGGGGTCGAGCGACCGGAGTGCAGGGCAGTGACACAACAGCTCTCCAGTTAAGAGGATAGTTGGTCCCCCTAAGCCGGAAGCTCGTGCTCGATCATTAGAGAGAGGATGACATACGTTCGCTGCAACGACCCATCGGATGACATACAGAATCCGTAATCCCACAGATGCCTAGTGAGTTCCGAATGCGGGGAGTGAACTAGGAAAGCCACTCCGTGCCTCGTAAAAGCTTAAACCCAACGTAAATCCCGTTCAATCGATTGGCCTATACAGTTAAGAATAGATTTTGGTGATTCTGATTGGTTCCATTCGCACAGTTCCAGTGCAATAATCTTTAACAAGCACACTTTCGCGCCTTCCATCACACTCCATTCGGGGTCTCAATTACAGCCCAAGTAACAAAATCTTGATCTAAACGAATGAATGCGGATTCACGGCAGGGGCGTTAGAGCCTGCAGGCGTTTGGGTGTTCGGCTTGCACGTGCGTAGAATGTCGACTGGACACAGTAATAGTGTCAAGCCAGACATGACTTGACCCCGAGCAAGGCAGCTTAGAACCTCCGGTTGCCTTTCCCACGCATCAGGTAACTAAGTGGCCGCTGTAGGCCTCACACTCTTTTTGAGTCTCTAAGTATGTAGCACCGCAACCACGCAAGATCAAGTTCACATCTGTAACAAATACATATTCTCCCGACGCGGCCCAAACTGGTGCCTGCCATACTTTGTCGTTATAGCCCTATTTTCAAGTATGAGCACACCCCATGTGAAGGCGCGTATTGCAAACCTACACAGTATCACTTCAGCGAAAGGAAAAACGCCTTCATTTCGTGCGAAGGGGCCATCACGAGGTCACCAAAAAAACCATAGGGTATGTGTGAACGAGTACCACACAACACGCCCATGGAGTCATATTGATACTAAATTCTCTGAAATACTACGGTACGGGTAGTTCCGCAGAGTCGCAGAGGGTACCGGACCTTGTACGACATCCTAGCCTGATTTACTGAACTCGCCCGGTCGCTGGGATGCATCTTCCCGATTAACTCCTATCGTAAGTGACCGAAAACAATCTCATGCAGCTTCTACAACGGAGATCTTTAGCGAAGAGGTGCGCAGAATTATATCGATAGCCAACAGACTAGTTCGATAACGTGCAGGTTCGGCGTGTTCAGGGTGATCTCGGGCTCGCAATTACATCAGGAGGTGCCTCAGGTTACCTGCTAACCATGTTGTTGAGACAAGAGAACGTGGGCAGCTTGAGATAAGCGACCAAAGGTCAATGATGGTTTCTCCAAGGCCAGTTACATAATTATTACACTATCAAGATCGCTTCGCGTCGACGGGCGAATTGTCTCGAGACATCCACAGTTACGACTGCAAACCTTTTTAGATGCATTAGAGAGTTTCCGAAATATACAGACCCTTCCACCCCGACCATTACTATAAGAACTCGCCAGATAAGTCACCAAGCGATCTGAAGTTATATGATTGACCGGTGCCCGACATTATTCACGAGGTATACTTGACATATAGCAGGGTCGCGGTTCTTGACACAACCACGCGTCGGCATTTCATACCACCTTAGGACAATCACTCTAGGCCAATTACCCTCCCTTGGGATGTCATATACAACGAGGTGTCCCATTTTCACTAGAGCTTGTCAGCCAACTGGTAGCGGGTCTTTGACGCGTTCAGCCCCATGTTACGGATTACCGACACGTGATTTTTTAGATGTACCTAACTAGGTGCTACACGTACCTGGACGCTTCATGACCCCAGCGCGGCGGAGTAGAAACTGTTCTTACGCAATATGTCCATCCCTTTAGAGGATCAAATTGGCGGACAGATATGAGACCATTGCGCTTCTGGAGGAGTCATCACCATTTGGTCCTACCGCTGCACTGTACTCTGGCAGGGACGATGAATAGATGTCCTGGCACCAACAGTAGAATGCATTTTCACTGGGTCAGTGGTTGTGGGGTGGAACAAGTCTTAAGTCAGTAAACTTCCCCTTGGAGTACTTTACCAGCACCGCGGCGCGCACTTAACACTGAAACCCGAAAAGGGTCGTGGTTGCCCGTCATAACCCCCTCGCAGGGCCAACGATGTATGCGACCACCACGACCGGCCATCTCGTGAACTCTTAACGCGTACGCCTGAGTGGCAGTTCGTTTGTCACCCCAGACTGTCGTCGCGTGCAATACTTGCAAGCAGAGATGCTTAGAGCTGAATAATAAAATCACGTTACAACTGCCTTCGAGCTAGCTAGATAGTGACCCTTGCCGCTAAGTCTTGCAGGCTCTATTACTACACCGACCGCCCTCCATTTACGTTACCTACGGTTTGGAGACCCCACTGAACATGCCTGTTGAACAGTACGGAGTCGCCATGCCACGGTCGTTATGGGCGGATATCCACATTGACGTGCTCATCCTGGTTGACCGAGATTCGTACTCCGGATTTGGGACCTGAACGCTAATACGAGATCCCTCGGCTGCGTGAAAGCCCACAACCCTTGATCACTAGGCACTCTAAAACCAGTGACCGAATTGTTATCAATATTCAACGAATTATTGCCCGCGACTCCATGGGTGGAAGATGTTTAGCAACACCGTCATATGCCACCAGTCCATGCCTCGCATCGATGATACGCGCACTGCATCTACCCCAGCAGCTGATCAACAGTGAAGAATCGTTCGAAATGCAAGTATGTAGTTGTGGTGTCAATAGAGGTCGCACTGGAGGCCCATCACTGATCTACAGTAAACCCGCATTGGAATCGTATTTAGACGAAACAGAGGCGGTGGACGGCGGGGTCTGCCCTGAACCGCGAAAGTTTCATGCAACGACAGTGAGCGACGGTGTTTCGTAACTTCGCACCCCGCGTAGCCTCTATAGTAGCATGCCAGTAGACGGTCTGCCATCGCAAGTGTATACCCAAGGTCTTAGGCTAATCTTACAAATGTGGATAATTGACTAGAGCGGCAAGACTGTAAGAACACTTATAGCGTGATAACCAGCTCATAGTTCATTGTCTAGGATCACTGGAGATACTACCAGTGCCTGTCCGGGATACCGCTCCCGCCACGTAGCTTAGAAGGCGTGCCTTACTCAGAACGAGAGGCCGCAAAGCAGCGAACGAGGGCATGGCGTGCGGGCCGTCAGCTCATTGCGGCCGTGAATTTGCTCGGATCCACTAGACTCTACAGGTTCCAGCAATACTTTTCGAGTGTGACCGTCTTAATTTGTTAGTCTTAACTGATGGAGATCAGGCTGTCACTTAGTTCGGCACTGGTGCAATCTTCAAGATAATCTGCTCCGTCTTGGCTTCCCACTGCATGAACGGTGCCATCGGCAGTGACGTTACAGACAGCAGCGTGCCATATCAGTAGTTAAAGTAGAGGCCTTGGTCGGCCGGAAGATGGTAAATATCACCCTAGAGGGCGTGGTCACACGCTCGAAAGGCCCGCTCTGTGCTTCAGGTGACAGAAAGCAGAGAATGCGTTACACTATTATATGCCCCGCGGCGTGTGGTCCAGACGGCGTGGTTCGGTAAAGAGGAAGTTTACCTCATTAGCTTCGAAAAGTGCCACCCCGAATTCTGCAGCAGCCCTTATCTAATTATCATAAACATACCGAGCTCTTTGTTATCATTTATGCTCTTGACCTTCCTGGATTCGGTCGATCTCCGCAGATATAGTATATATTTATTTAAGTCCAGTAACCGCCTGCTGCTAGTGCTTCTAATCGTAGACCTCGTACTTGCCTAATTATCGAGGTCATTACAGGAATTTAGGGTAGCGTATCTTGTTGAGAGTGAGTCTCTTCGGTGGTTCGGGGTATTCGTGCTAGCAAGATTTTGTAACAATTTGCCCCTCTTTAACCGTTCTGCCGGAGATGGTTGTTGTTAGCCCAACCGTATAGTATTTCATATTGTGTTACAGCCGCGTGGTAACGGTCCATGCGAATATATTATCTTCCATACTTGTGCCTATACAGAATTCAAAGAAGCGATAATTGTGGAAGGTTACTCAATACGCACCTTTTACTGTAATTACTGTTTAGGTTCGCCCATCGCTCGTATGAATAAACTCCGCATGGATCGGGGGGGTGCAACTAAGTAGTGAGCGTCTCGTAGACAGGCGTAGTGAGCGTAAATCGGCTTAAAGAGGTAAGCGTTATAATATATTGCACAAATGACATCATGGAACCGCTAGAATCACGATGTCTGACGGGGCCAGTGACCATTCGGGCGTGTAAACTCTTTTGACACTTGACCTGACACTGTCACCTCCGATCACACGATGATTACATTGTTCCCCTAGATAAATGTTGGTTGGTTGGGAGTCGAATAGGCATATCTGTTTAACCCAACTAGCGAACCCAGAAACCATCTCACCATCTCGCCGCGACGCCGCTCATCGTCACCGGCGGATACCCCACCTTCTCATACATAAGTTCGCTGTTGTTCGATAATCGCAAATCAGCAATACTTTTTTGTTCACACCGTTGTCGATTTAATCGACCGACTGTGCACCCCTGGCTGTTGAATGTCAGCTGATCACACATTATGAGGGGAAATGTAATCGTATTAAGATCCGCCCTACAGAAGCGCGTTAACGTAGTGATGAGGCATCAAAGCTTCGGCTCAAAGGGCGCTCCCCGTTTAATATTATTCACCTTTTCACTGAAATCGTGCCTTAGCTGCCTAAAGAGTAAGTTGGCTGAAGAGGGAACTTTATAATCTCAACCACTGTCTGACAAGCCATGGGGGACCGCGCCCCTGTACTTGTTGTTGTATTGATAAAAGGTGCGGTCACTATATTCCGGTGTCCAACGCTTGCAGCACCACGGGTGACTGCATGTCAAAGCCAGATCGACATTAGTGGGCTAACTCCTTTTTAAACCTGTTTGTAACCCAAAGGTGCCCGGCGCTTAAGGGCTTAGCTCGCGGCGCGGATATCGAATCCTGATACACTTACTCATGGCCAAGCTTGACTAGACCATGTCGTGAATAATCCCAATCATAGATGATCCCCACAATTGGATCTGGCCTATATCATGCTCACCCCGTGTTTTTTTGAGTATTTCGATCCTGAGACCCAGATAGAGAACAAGCCCTTCCTGTATTAATTGACACCGAAATCCGCTAATCCGTACATCGGCTTCTTGAGCGTGGTTACCTTGGAATCGGCAACCCAATATAACGCTTGGGCCGAATATCTAAATGGTATAAAGTCAAGCGCGAAGTGGTGGGATGCACCATTCATAACTCTACCGCATTTCTGTTTAGTGGATTTGACTGAATCCCTGCGAGACCGCCCGTTACCGCGTTAGAGCTATTCTGTCATCACTAATAAAGTCGCATTGCACTCCGGTTCTAAAAGCTCCAGTCGTTGGGTAATTTCTGTCGGGTGAACTTAATTTTGCGCGCTCAGATTCGGGTGCACTCTCTAGCATTGTCATCGAGCGAATCCGGGATATGATTGGCGAGCAAGCTTCCCTGTAGACTTGGACTCGAAAGATCCGTTGAGTTCGTATGATAGCAGATTCCTCGTCCTGACCGCTGCAAAAATATGCCGATGTCGAATGCGCTGGACGGGGGACAATGCCGTATGGTTACACAATCAAGCTTGCTGCGGTTGCTTCATTGACATGGTTCACATGGCGGCACAACTAGCCCGGAGCCATCCGCTGTTACGCCCAGTCGTTACGGAAGGATTACCCCGTACGAGAAATCTAGGATGACTACTATTCATGACTTTGGATAAGGAACCGGTACATTGTATTACTGTCCCACACGTCAAATTGTTCGATGATCGTCAATGATTAAAATAAACGGGTAAATGACATGCTTCATCCATATCCTAGGTCGAAGCCACGTAGGATGCTGGGTGGGTCTGGTGGATCAGTCAAGATGTGCATTAAATTTATGTGTAAAAATGACTTTGACTTGCCGTGTGGAGCCAGAGTCATCAGTCATTAGGCAGAAATGCCACGCATTCCGGTGCCGCGGGCACTAGCCACGATGAGGGCTACATCACACTGCAAACCTTATATACACAGGATTCACCACTGTGAATATAATATGATGGCTCTTGAAGCTTTCAGCCTGGGACTTCGGGACTCATACTCCTGTATACGGAGGTAAAGGTCCTGGTCGCCAACGCCCAGTACGTGCGAAGCTACGGAGACGTCTCACTAGGGAAATCCTAGACTAGCTAAACCCAAGTCCCGTCAGTCTTTGTGGCGATCTGAAGATATCGTAGATGTCCTGGCTGCATCTCTAGATAGTATTATTACGGGACAGTAGATAAGTTTGAACGTCCCGCAAACATTTCGGGTTGGTAACGCGGACGGGGACTGTATAGATACCCCCGACCAGCAGGAACTGAAGGACTGGTTACGCTTAGCGCGTAGTGGTCAGTATCATTTGTCGTAAGCTGCCATTGAAATTAATTCCTCGAGAGGTGAACGTGCAACGTGCCTTGCTCGCGACCGGTCCGACATTACTCCGCGATTGTCATCGATAGAAGAAGTACGATGAACCCCGTGCCCTTGCCGGCGCTACGATGCATAGTTATTTCCGCGTAGCTAACTTGAGTAAGCATGGCGGTGTTGACCCATTGGGAGTAACGTTACGCTCCCGTTCAAGCTATGGGGAATGTTCACAGCCAATGCGCCTCGAAGCCAACGTTTCGATACTCAGTACATTGTGGGTGTGCTTACCAAAATCCCCTCCTTAAGTTCCTCATCCCGTCTCTTTAATTTGTCATACTGGCGGTGCATTTCCACTCAACAAGCACAGCGACGCGCCTCTTATTGAGGAACGTAGAAACAGTACCAACCTCTGTCGCTTGTGCCGTAAATCCTTGAGAGAGCTTTCCGAAAGGCATATTGCGCACCACACGCCTTTCCGGCTCGTGTCTCCTAAAAGTGTGTTTATGTTGAATACCGCATGCCATTTAGACAAGGCTTACTGCACCTCCTTGGTTTTCCCGGACCGCCAAACCATAATCTATTTAACACATCGACTGTTCGTCTACATCGCCTCTAATCGTGCTTCCATTGCACTCCAACGGGGCTTGGCATCTGCATGTAACCTGTCGCGCAGCTAAAAGGATTCTATGTTCGAATGCAGCGCCGATGCAGCATACCGGACATCCATAAAGCCACCGGCCTGGCGTCCACAGATTTCAACCGTAATTGGCGTACCTTCGCCTCCGGGACAGCTAAGAGGCTGGGGGGTAATCGCGTGCTCAATCGGCTCATAGACAACGTCTCGGCTTAATGATCTCTATATGCACTCGTCCCGCTGAGCCAGATGTCTGTCCCAAAAAGGGAGAATTCTCCAGCAGCGTCTCACTAGTTTGAGTCTCGTCGCAGACCCCGTTATCACGCGTAGCTTCTATGTGTTGTTGGGACCATGATGAAAGCGCAAGTACTAGCGGGCATATGCACAAATTGGGTAGATTGCGCTTAGCATGTTTCAGTAGGCCTGTGCGTGTGCTTTAATGCTAAGCCCCGTTGACTGATACTGATATGACTATATTAGTTATTGGTCCGAAAGGGGAACACGCTGTTTCGCGAACTGCTAAGATCCTGAAGCAGATTTCACTGATCGGTGCACGAAGGTCACCCACGAATGACGCACGTCAGGCTGTGACGTATTTAGCCGTGGAACAGTATAAGGCCATCCCTCAGCCTTCGCGGAACAGTCCCTGCATCGGTATACACCACATGAACAGATAGCCACATCCTTCTCGGGATTTGGGGCTGGATCGTTTTAAATTATGTGTGCCATCCTTAAGTCTACCACAAGTCAGTCTAAGCGCACACATACGTTTGACGCTACTAGAATTTTTGTAAAATACCGGCGGCTATGTTTTGGCGTCGATCTTCCACGTTGAGAAAACCAATCCCGAAACTTGTTAATAGCCCTCCAGCGAGCCTTTATCGTTAGCTAGCTACTTCCGTGTAACGTATCAGAGCGTTCACCACGTGCATACGGGACTGGGCTGGAGGCTTCAGCCTCGGGTTTTGGCTACAACCGCAGCTCAGCGACACACGCCGCGGGCATAGGATACGCGAATAGTTCGGTTAGCTCAGGTCGACAGAGCCTTCGCGATCCAAAATGTAGAGTCTAAGTCAGTAATGGCGGTCATCATATAAACTCCCCAAGAACCTACTGGTTCTGTAAATCGGAGACGTAACAAAGTTTCCCTAGCACGCCTTTAAGGAGAGATAAAGGACTCTAGTGCGCAATCACCCTGGTCGTAACCTCGAAGGCTATAGAGACGTCTGACCAGCAGCAGCTTAGATTGCATATAAGACACCCAGCAAGTCCGTGCGCGCAGCAGGTTACGTTGTAGGCGGACTGCTCTTATTTCACCTGGCGACAAAGAATTTCGCATTGGAAAAGGCCTGGCACGCGGTCGCTATATTTAGGAGCGGTGATGGTTCACACTTGTAACCAGAACCACCGGCCTCGCTGTGTGAGCTAGATTTGCGACTCGCCTGCCCAGGCCTAGCGTTCAGCGGACAACAGGTGTTAAACTACGCGTCAAAATGTAACCATACGGTCACTTGACTCGGAATTATCCAAGGTCGTTAGAATTAGCTAGCGCCAGGGCCAAGGCGGCACTTGACAGGAAGGAGCCACGGCCTCCCGCTCCCAGATGAGTGGCCGTTAGAATGCACCGTTCCCAAGCACAGCAACGCGTTGGGAAGCTGGCCCATGTTGTGCATACCCAAGCCTATATCAGGCCCTATAGCGACTATACATGCATAATTCGAATAGGATCCAGTTAATTTATTCGCAAGCACTACCCTTGAATATAGAACCTTAGTCTGGGAACAACTTGTACATCTCACGTATCACCCACTCTTATACCCGACACTTCGGTACTTAGGTATATACCACCTAATGATAGCGCAAGTGCATGCCCCAACCTCACTATCCTCGTATCCCAGAGTAAATGCCAGCTTGTAGTGCCAGACCGTTCCCGGGCTCCTCGTTCCTGGCTAGTAGTGGCGACGACATGTCATACACACTCTGCTCGGAGCATTCCACTTTAGGCGTCCAATTCAGCTAGTACCCCCACGGCCGCAGCGGATAAGGGTAATCCACACCGGGGCCTTTTTGTCAATACTCTCTACTCCGGACAGTATGACCACAAGAGTTGCATGCGTAAGGGACACGTACATAGCGGAAACATACGGATAATGCACCTGAACGTGCAAGCTAACGTCAGTATATCAACCGCAGTTTGCGCTTGTCAACTAAGCAGCCCTCTCCAATCTAAAGCAGACTAATGCCATTTATTACAGTGTGACAACGCAGGTGCTAGACAGTCTATTGTAGGCACGAGCAGGCCAAGTGCTTCGAACGACAACGATCGCTTTAACCCCTCACAGTGGTCCGATTTCTCACAGGCAGATTAGATAGTCCACAACGACCCACCTGAGTAACGGGTCTGAGAACTTAGGCCTCGCCTACAAGTCGCTTGACGTCCAGCCTTTTGGGGATGAATTCATGTCGTCCTCCTCTATTCTACACCTGGACTCCGGACCGTAGATAGAACCGCTGGTAGTCCTGCGCGATCTCTCACGATTAAAGGTCCCAACACGGGTAACTAATATAGTGCCGCAAGGATGGCTCAAACCCGCGGCCGCAGCCGATCGGCCGTCTGGGGTCGTCGAGGCCACCCTATATGGGAACTTTCGTCACATTTGTTACGGTCGCCAACGGGCGGTCAAATATCAAACTATCGATCACCAATAGGACTTGCTGGCGGATGTCTTGATGCGCACCCGTCTCTTATGGCGGACAAGGAGTTAAGGTCGTTCCCATAACACGGATAGACACGTCCTCGCAGCGGCGGCCTTAAAGTCCGTGCGTGTTAAATGGAGGACGTTTGTTCTGGCTTAGGCTGTTGGGAAAAAATAGCTAGATCCTTCCCGTCGTGACGGGGCGGTCCCGAAAACCGCCGGTACCATCACCATGAGCCTGGGCACTGACATCCAGATGTCTTATCGTAGTCAGTTCTCGTCTCTAGTACTGACCGATCGGTTCGGTTATCGGCGGAGGCCCATCCGAACCCGGAAGTCAACTCTCCATCAGGTGGATTATAAGTTGGTCGGGTTGTTCCGCGGCAGGGCTAGCAGCGTTCTACAAGCACACCGTTCTGGGGTTCTGTGCTTATGTAGACTGGTAACGCGTCAGTCTTCTGTATGGGCGTATAAGCCAGGGCTCAAATGGATACTTGAATGGTATTGTTATCCATACACAATCACCGTAACGTAGTTGTTCATTCTAGCGACTTATCCCAGCGGTTGACAGATGCCACAGTCACTATTTTTACTTATGTTGACCTCTACTGCTCGGTCTACAATCGCATACGGAACATAGTCCGAGCGCAAAGGACCCCGGAAGGCTATAAGACCACGCTGAAACACCTAACAGCTGTGTCTCGCTGTAGCTAGCTTTATAGAGCAATGGTATGCTCTGGATAGGGTAACCCGAAATCGCTTGGAGACCGCCTATGAGCCATGTTACACGGCTCTCTACGACCCCTGTCATATCAACGCATATAGAACTAGGCACTCATCGATGAGGGTGCTACCCCCAGGAGGATCCTGCTATGACGGTTCCAAGATAGGATGCTGCGAACTGCGGCAAGTTTTAGTAAATGCCATAGCAGACAAGCAGGCTCACGATAGCTCACTACGCTCAATTCCACAAACCCCACAACCCAGTCAGGGTGCTTAGCCCCTACGCGTAGGTAAAATGGAAGTGAAACACACCTGCAGTTCTGGAGATCAGTGGGGAATCAGTGGTCGGAGCTACCCGACTTAGCTTGAACCAAAGTCTATGCCCGTAGCAACTTTCGATAGGCTTAAACGACTTGATAGAACTTCGACTTGAGTTTATATGCGAGAGGAGTAATGGTACCGCCGGGGCCAATCAGTACAGTTGTCGCACCACATATGCCCGCATAGTCACACATCTGATCTGGTGAAACCTATACCATGAATCGGAACAAAGACTATCGACCTACATTATGCGTCCTAACCACAAAGCATTGTTACGTGCCCGTAGCTGTAAACGCTCTATGGCTTAGGCCGACCTCCGTCTGTTATGACATGAGCCTTTTTCAAAGGAATTTTTGGTGGACGTCGAGGTACTTGCTATGAATGCTAATTTGTGACACACGGTCGCAGAACTCGAGG
		</sequence>
    <sequence><taxon idref="Location_4_4_1|26.314667115038507"/>
			TTCGTCCGCTACACTTGTTTGACGAGTCGTATCTTCTGTAACCGGTAAGGCAGAGTACTTAGCCGGTGTGGAGAATAGTCCCAAGACTCTAATGTAGAATCGAGGGAGTAACACTCTCGCATGAGGAGGGGCCCTGGTCGGACACTTCCTTACATAGGCCCTGCAATGTGAAATCCTCAACAAACGAACGACATGCGGCTCTATAAAAATACAAGCTAGTTGGTTAGCCTACCTATAAACTGGCATTTGGCTGTGAATACAGCGTACGGAGGTTTGGCACTGCTACGTCGGGAGTCGGGTCGCACAGTATTACGGACACCCGCAAAATCTTTGCGCGATTACCCACACCCATCGATAATTTTAGGGAATTGAAACTAGTTCCCGTGGAAACGGATTGCCTGCGTGTACTTGTGTCAAAACCAGCTAGGCGTACTAATACGTATAACTTATATATTGCGAGAAGGCCCAACTGCAAGCGCAAGAGTATTGGGCCACCTCTGTCGCTGGGAATGATTGATGCAGGTTACCCTGCTGTCCAGCCCCGCTATTGTACCTAGTGACTCCGACTCTACTTACAAGAGACCTGACCCATATGGGGCGTTGATCTTTACACCAGTTACTGTCTGATGTATCTTATCTAGAGTCAGTGATGCCACGGCTCTTGTCATCGAGACAACGAGGACCTATGACCGGGGTATGGGGCAAAGTCTGGGGGCTCATTTGAGTATACTCATGCGGTGAGGCAGGGACACAGAGTGGCGTCGGACCAACCGGATGATATATTAGCGGTATAATATAGTATATAGCAGTTAGTAACTCGTGAACACAAGAAGCGGTACGAAATATGATTGTACCTTCACGGCTACACACAGGACCTCGACGATGGCAAATGCCTTAGAAAGTGATGAATTCGAGGAAGGAGGAGCTAGGATAGCAGCAGCCATTACAACTGTCGACTATTGTTGGAGAGTTAAATTAAACCGCACTTCCAACGGAGAGGTCCGACTTAAACGGCTTAAAAAAGCAGATTGAAGTAGTTTCTAGGTTCATATCGTAAGTCTCTGAACTGAATCCTATTAGCTAGGCCTTTCGTTCCCTTGAGCGCGGGCCTGGCCTCTGAAGCCGGCCGGCTAGCACGTTTACTCTCTACCTATAACGATGATCCATTTGTCGTATTACCTCCTTGAGGATACTTCTGCTGAGTGCTCTGAAAGGAAGATATCTTCGCTGTGTCTATCAGCCTTCAGTGATTATATTAGTCGTTTTCCGAACCAGGCTAGCATCATTGCTACTCCTGTGATGAGAGGTCCTTCATTGCTAGGCGTACGCACAAGCGACCCCGGCTATACGCAATCCACAAGTCCCTCATGTCTCGTCCGTCGGTGGATTTGAACGCGGATAAGCGGATGTAGATAATGGATAGCTTGAATTTTCGCTAGACATAATTGACTGATTACATTAGCGTAGTCTTACGCTTGATAAGTGGGATAGGTACTAATAACCGCTTCCAGATGTGGGGATCGTAAGGGTAAGTTTCTAAAATTACGTTTTTATGCGTTCAGTAGACCGAGGGTGGCTAGTATTAATGCAGAGGAAACGTGCAGGGGAATCCTAATCCGGGCCGTGTCCCAGTGGTGGGTGAGAGTCGGGCCAGTTGAACACCATGGATGTCTTCAGCCAGTCTGGAGCCATGCAGGATGGGTGCAAGATGTGTTATGAGGTTCAACGCCGCTACGGCAGCTCGCGCATGTAGGGGTGATCTTCAATTGCGGTGCGTTGCACAATCTTAAACGGGTTCTCCCACTGTCCCACCACCACTTCGACTGTGGGGGTGTCAGCGTTTGAAAGCGCTACGACTGACCAATAACTATAGATCGAGCTCTCTAAGACCGATCTGCTAAACCGAGCCGGGCGACTGAGAATTCGCAAAGTTATCTGTATCTGGCATTGTTCTCGCGTGGGTCAGTAGCAGAGCTCGTTCGTGTGTTGAAGCGGTGTGCCTCAACAGTCAGGCTAGCCCATTTCCTGCGCACCCACACCTCGTTGACGCTGAACTTTTGATGCGCTGCCGCTGTCCATCACCTTGCCACTATTCCCGTTCTTCTAAGAGTCATTTTGGTCTTACTGTATCGGAGAATCCGTGCCCCCGATTACCCCAGTGATGTCAACTTATGCATTTCTGCCCACTCAGCCTCGGGACCCATACATCGTGGTAAGCCAGTGGGGTTACGAAGCGCTGCTGCCGTCGGGGATGACTATGAAGCTGTCATCGAGAGTTACAGCGGATACTGTCCCAGAGGAAGTCGCTCACTGACACGAGTTAAGTCTACCCCGTGGAACAGTTCCTAACCATCCAAGGACTGCCAACTTTTCAGATCCTGATGTCCTGGACTGATGATAGTCGTGAACCGGAGTTGACTAAGGAGCAATGTTCGCTCTTGAGTATGGCTGATGAAAAACTGGTCCGATTGAGTTTCAAAAATGTGAAAAGCTTGCTATCTTGTTTCTCGAGGAGGCCAACGTGTCTACACCGAGGTGTGAACATATTGTGGCTGAGTTTTGACCGAGTGGCATATTGTCGGACGTATGCTGGTAAGAGATACAGTGAATCCTATTCACCTAATTTCCGCGATTGCCCTTGGGGCACATCTGTTGTCCCAATGCAGCGCGCTCCGATGCACGATACCAACTGTCGCTTCCATATGTAGCGAGAATGTACGACGTTTTTAGTTAAGTGTGCTAGTCTAGGCCCTCCGGAGTGCGTAATTGTCGGGGTCGAGCGACCGGAGTGCAGGGCAGTGACACAACAGCTCTCCAGTTAAGAGGATAGTTGGTCCCCCTAAGCCGGAAGCTCGTGCTCGATCATTAGAGAGAGGATGACATACGTTCGCTGCAACGACCCATCGGATGACATACAGAATCCGTAATCCCACAGATGCCTAGTGAGTTCCGAATGCGGGGAGTGAACTAGGAAAGCCACTCCGTGCCTCGTAAAAGCTTAAACCCAACGTAAATCCCGTTCAATCGATTGGCCTATACAGTTAAGAATAGATTTTGGTGATTCTGATTGGTTCCATTCGCACAGTTCCAGTGCAATAATCTTTAACAAGCACACTTTCGCGCCTTCCATCACACTCCATTCGGGGTCTCAATTACAGCCCAAGTAACAAAATCTTGATCTAAACGAATGAATGCGGATTCACGGCAGGGGCGTTAGAGCCTGCAGGCGTTTGGGTGTTCGGCTTGCACGTGCGTAGAATGTCGACTGGACACAGTAATAGTGTCAAGCCAGACATGACTTGACCCCGAGCAAGGCAGCTTAGAACCTCCGGTTGCCTTTCCCACGCATCAGGTAACTAAGTGGCCGCTGTAGGCCTCACACTCTTTTTGAGTCTCTAAGTATGTAGCACCGCAACCACGCAAGATCAAGTTCACATCTGTAACAAATACATATTCTCCCGACGCGGCCCAAACTGGTGCCTGCCATACTTTGTCGTTATAGCCCTATTTTCAAGTATGAGCACACCCCATGTGAAGGCGCGTATTGCAAACCTACACAGTATCACTTCAGCGAAAGGAAAAACGCCTTCATTTCGTGCGAAGGGGCCATCACGAGGTCACCAAAAAAACCATAGGGTATGTGTGAACGAGTACCACACAACACGCCCATGGAGTCATATTGATACTAAATTCTCTGAAATACTACGGTACGGGTAGTTCCGCAGAGTCGCAGAGGGTACCGGACCTTGTACGACATCCTAGCCTGATTTACTGAACTCGCCCGGTCGCTGGGATGCATCTTCCCGATTAACTCCTATCGTAAGTGACCGAAAACAATCTCATGCAGCTTCTACAACGGAGATCTTTAGCGAAGAGGTGCGCAGAATTATATCGATAGCCAACAGACTAGTTCGATAACGTGCAGGTTCGGCGTGTTCAGGGTGATCTCGGGCTCGCAATTACATCAGGAGGTGCCTCAGGTTACCTGCTAACCATGTTGTTGAGACAAGAGAACGTGGGCAGCTTGAGATAAGCGACCAAAGGTCAATGATGGTTTCTCCAAGGCCAGTTACATAATTATTACACTATCAAGATCGCTTCGCGTCGACGGGCGAATTGTCTCGAGACATCCACAGTTACGACTGCAAACCTTTTTAGATGCATTAGAGAGTTTCCGAAATATACAGACCCTTCCACCCCGACCATTACTATAAGAACTCGCCAGATAAGTCACCAAGCGATCTGAAGTTATATGATTGACCGGTGCCCGACATTATTCACGAGGTATACTTGACATATAGCAGGGTCGCGGTTCTTGACACAACCACGCGTCGGCATTTCATACCACCTTAGGACAATCACTCTAGGCCAATTACCCTCCCTTGGGATGTCATATACAACGAGGTGTCCCATTTTCACTAGAGCTTGTCAGCCAACTGGTAGCGGGTCTTTGACGCGTTCAGCCCCATGTTACGGATTACCGACACGTGATTTTTTAGATGTACCTAACTAGGTGCTACACGTACCTGGACGCTTCATGACCCCAGCGCGGCGGAGTAGAAACTGTTCTTACGCAATATGTCCATCCCTTTAGAGGATCAAATTGGCGGACAGATATGAGACCATTGCGCTTCTGGAGGAGTCATCACCATTTGGTCCTACCGCTGCACTGTACTCTGGCAGGGACGATGAATAGATGTCCTGGCACCAACAGTAGAATGCATTTTCACTGGGTCAGTGGTTGTGGGGTGGAACAAGTCTTAAGTCAGTAAACTTCCCCTTGGAGTACTTTACCAGCACCGCGGCGCGCACTTAACACTGAAACCCGAAAAGGGTCGTGGTTGCCCGTCATAACCCCCTCGCAGGGCCAACGATGTATGCGACCACCACGACCGGCCATCTCGTGAACTCTTAACGCGTACGCCTGAGTGGCAGTTCGTTTGTCACCCCAGACTGTCGTCGCGTGCAATACTTGCAAGCAGAGATGCTTAGAGCTGAATAATAAAATCACGTTACAACTGCCTTCGAGCTAGCTAGATAGTGACCCTTGCCGCTAAGTCTTGCAGGCTCTATTACTACACCGACCGCCCTCCATTTACGTTACCTACGGTTTGGAGACCCCACTGAACATGCCTGTTGAACAGTACGGAGTCGCCATGCCACGGTCGTTATGGGCGGATATCCACATTGACGTGCTCATCCTGGTTGACCGAGATTCGTACTCCGGATTTGGGACCTGAACGCTAATACGAGATCCCTCGGCTGCGTGAAAGCCCACAACCCTTGATCACTAGGCACTCTAAAACCAGTGACCGAATTGTTATCAATATTCAACGAATTATTGCCCGCGACTCCATGGGTGGAAGATGTTTAGCAACACCGTCATATGCCACCAGTCCATGCCTCGCATCGATGATACGCGCACTGCATCTACCCCAGCAGCTGATCAACAGTGAAGAATCGTTCGAAATGCAAGTATGTAGTTGTGGTGTCAATAGAGGTCGCACTGGAGGCCCATCACTGATCTACAGTAAACCCGCATTGGAATCGTATTTAGACGAAACAGAGGCGGTGGACGGCGGGGTCTGCCCTGAACCGCGAAAGTTTCATGCAACGACAGTGAGCGGCGGTGTTTCGTAACTTCGCACCCCGCGTAGCCTCTATAGTAGCATGCCAGTAGACGGTCTGCCATCGCAAGTGTATACCCAAGGTCTTAGGCTAATCTTACAAATGTGGATAATTGACTAGAGCGGCAAGACTGTAAGAACACTTATAGCGTGATAACCAGCTCATAGTTCATTGTCTAGGATCACTGGAGATACTACCAGTGCCTGTCCGGGATACCGCTCCCGCCACGTAGCTTAGAAGGCGTGCCTTACTCAGAACGAGAGGCCGCAAAGCAGCGAACGAGGGCATGGCGTGCGGGCCGTCAGCTCATTGCGGCCGTGAATTTGCTCGGATCCACTAGACTCTACAGGTTCCAGCAATACTTTTCGAGTGTGACCGTCTTAATTTGTTAGTCTTAACTGATGGAGATCAGGCTGTCACTTAGTTCGGCACTGGTGCAATCTTCAAGATAATCTGCTCCGTCTTGGCTTCCCACTGCATGAACGGTGCCATCGGCAGTGACGTTACAGACAGCAGCGTGCCATATCAGTAGTTAAAGTAGAGGCCTTGGTCGGCCGGAAGATGGTAAATATCACCCTAGAGGGCGTGGTCACACGCTCGAAAGGCCCGCTCTGTGCTTCAGGTGACAGAAAGCAGAGAATGCGTTACACTATTATATGCCCCGCGGCGTGTGGTCCAGACGGCGTGGTTCGGTAAAGAGGAAGTTTACCTCATTAGCTTCGAAAAGTGCCACCCCGAATTCTGCAGCAGCCCTTATCTAATTATCATAAACATACCGAGCTCTTTGTTATCATTTATGCTCTTGACCTTCCTGGATTCGGTCGATCTCCGCAGATATAGTATATATTTATTTAAGTCCAGTAACCGCCTGCTGCTAGTGCTTCTAATCGTAGACCTCGTACTTGCCTAATTATCGAGGTCATTACAGGAATTTAGGGTAGCGTATCTTGTTGAGAGTGAGTCTCTTCGGTGGTTCGGGGTATTCGTGCTAGCAAGATTTTGTAACAATTTGCCCCTCTTTAACCGTTCTGCCGGAGATGGTTGTTGTTAGCCCAACCGTATAGTATTTCATATTGTGTTACAGCCGCGTGGTAACGGTCCATGCGAATATATTATCTTCCATACTTGTGCCTATACAGAATTCAAAGAAGCGATAATTGTGGAAGGTTACTCAATACGCACCTTTTACTGTAATTACTGTTTAGGTTCGCCCATCGCTCGTATGAATAAACTCCGCATGGATCGGGGGGGTGCAACTAAGTAGTGAGCGTCTCGTAGACAGGCGTAGTGAGCGTAAATCGGCTTAAAGAGGTAAGCGTTATAATATATTGCACAAATGACATCATGGAACCGCTAGAATCACGATGTCTGACGGGGCCAGTGACCATTCGGGCGTGTAAACTCTTTTGACACTTGACCTGACACTGTCACCTCCGATCACACGATGATTACATTGTTCCCCTAGATAAATGTTGGTTGGTTGGGAGTCGAATAGGCATATCTGTTTAACCCAACTAGCGAACCCAGAAACCATCTCACCATCTCGCCGCGACGCCGCTCATCGTCACCGGTGGATACCCCACCTTCTCATACATAAGTTCGCTGTTGTTCGATAATCGCAAATCAGCAATACTTTTTTGTTCACACCGTTGTCGATTTAATCGACCGACTGTGCACCCCTGGCTGTTGAATGTCAGCTGATCACACATTATGAGGGGAAATGTAATCGTATTAAGATCCGCCCTACAGAAGCGCGTTAACGTAGTGATGAGGCATCAAAGCTTCGGCTCAAAGGGCGCTCCCCGTTTAATATTATTCACCTTTTCACTGAAATCGTGCCTTAGCTGCCTAAAGAGTAAGTTGGCTGAAGAGGGAACTTTATAATCTCAACCACTGTCTGACAAGCCATGGGGGACCGCGCCCCTGTACTTGTTGTTGTATTGATAAAAGGTGCGGTCACTATATTCCGGTGTCCAACGCTTGCAGCACCACGGGTGACTGCATGTCAAAGCCAGATCGACATTAGTGGGCTAACTCCTTTTTAAACCTGTTTGTAACCCAAAGGTGCCCGGCGCTTAAGGGCTTAGCTCGCGGCGCGGATATCGAATCCTGATACACTTACTCATGGCCAAGCTTGACTAGACCATGTCGTGAATAATCCCAATCATAGATGATCCCCACAATTGGATCTGGCCTATATCATGCTCACCCCGTGTTTTTTTGAGTATTTCGATCCTGAGACCCAGATAGAGAACAAGCCCTTCCTGTATTAATTGACACCGAAATCCGCTAATCCGTACATCGGCTTCTTGAGCGTGGTTACCTTGGAATCGGCAACCCAATATAACGCTTGGGCCGAATATCTAAATGGTATAAAGTCAAGCGCGAAGTGGTGGGATGCACCATTCATAACTCTACCGCATTTCTGTTTAGTGGATTTGACTGAATCCCTGCGAGACCGCCCGTTACCGCGTTAGAGCTATTCTGTCATCACTAATAAAGTCGCATTGCACTCCGGTTCTAAAAGCTCCAGTCGTTGGGTAATTTCTGTCGGGTGAACTTAATTTTGCGCGCTCAGATTCGGGTGCACTCTCTAGCATTGTCATCGAGCGAATCCGGGATATGATTGGCGAGCAAGCTTCCCTGTAGACTTGGACTCGAAAGATCCGTTGAGTTCGTATGATAGCAGATTCCTCGTCCTGACCGCTGCAAAAATATGCCGATGTCGAATGCGCTGGACGGGGGACAATGCCGTATGGTTACACAATCAAGCTTGCTGCGGTTGCTTCATTGACATGGTTCACATGGCGGCACAACTAGCCCGGAGCCATCCGCTGTTACGCCCAGTCGTTACGGAAGGATTACCCCGTACGAGAAATCTAGGATGACTACTATTCATGACTTTGGATAAGGAACCGGTACATTGTATTACTGTCCCACACGTCAAATTGTTCGATGATCGTCAATGATTAAAATAAACGGGTAAATGACATGCTTCATCCATATCCTAGGTCGAAGCCACGTAGGATGCTGGGTGGGTCTGGTGGATCAGTCAAGATGTGCATTAAATTTATGTGTAAAAATGACTTTGACTTGCCGTGTGGAGCCAGAGTCATCAGTCATTAGGCAGAAATGCCACGCATTCCGGTGCCGCGGGCACTAGCCACGATGAGGGCTACATCACACTGCAAACCTTATATACACAGGATTCACCACTGTGAATATAATATGATGGCTCTTGAAGCTTTCAGCCTGGGACTTCGGGACTCATACTCCTGTATACGGAGGTAAAGGTCCTGGTCGCCAACGCCCAGTACGTGCGAAGCTACGGAGACGTCTCACTAGGGAAATCCTAGACTAGCTAAACCCAAGTCCCGTCAGTCTTTGTGGCGATCTGAAGATATCGTAGATGTCCTGGCTGCATCTCTAGATAGTATTATTACGGGACAGTAGATAAGTTTGAACGTCCCGCAAACATTTCGGGTTGGTAACGCGGACGGGGACTGTATAGATACCCCCGACCAGCAGGAACTGAAGGACTGGTTACGCTTAGCGCGTAGTGGTCAGTATCATTTGTCGTAAGCTGCCATTGAAATTAATTCCTCGAGAGGTGAACGTGCAACGTGCCTTGCTCGCGACCGGTCCGACATTACTCCGCGATTGTCATCGATAGAAGAAGTACGATGAACCCCGTGCCCTTGCCGGCGCTACGATGCATAGTTATTTCCGCGTAGCTAACTTGAGTAAGCATGGCGGTGTTGACCCATTGGGAGTAACGTTACGCTCCCGTTCAAGCTATGGGGAATGTTCACAGCCAATGCGCCTCGAAGCCAACGTTTCGATACTCAGTACATTGTGGGTGTGCTTACCAAAATCCCCTCCTTAAGTTCCTCATCCCGTCTCTTTAATTTGTCATACTGGCGGTGCATTTCCACTCAACAAGCACAGCGACGCGCCTCTTATTGAGGAACGTAGAAACAGTACCAACCTCTGTCGCTTGTGCCGTAAATCCTTGAGAGAGCTTTCCGAAAGGCATATTGCGCACCACACGCCTTTCCGGCTCGTGTCTCCTAAAAGTGTGTTTATGTTGAATACCGCATGCCATTTAGACAAGGCTTACTGCACCTCCTTGGTTTTCCCGGACCGCCAAACCATAATCTATTTAACACATCGACTGTTCGTCTACATCGCCTCTAATCGTGCTTCCATTGCACTCCAACGGGGCTTGGCATCTGCATGTAACCTGTCGCGCAGCTAAAAGGATTCTATGTTCGAATGCAGCGCCGATGCAGCATACCGGACATCCATAAAGCCACCGGCCTGGCGTCCACAGATTTCAACCGTAATTGGCGTACCTTCGCCTCCGGGACAGCTAAGAGGCTGGGGGGTAATCGCGTGCTCAATCGGCTCATAGACAACGTCTCGGCTTAATGATCTCTATATGCACTCGTCCCGCTGAGCCAGATGTCTGTCCCAAAAAGGGAGAATTCTCCAGCAGCGTCTCACTAGTTTGAGTCTCGTCGCAGACCCCGTTATCACGCGTAGCTTCTATGTGTTGTTGGGACCATGATGAAAGCGCAAGTACTAGCGGGCATATGCACAAATTGGGTAGATTGCGCTTAGCATGTTTCAGTAGGCCTGTGCGTGTGCTTTAATGCTAAGCCCCGTTGACTGATACTGATATGACTATATTAGTTATTGGTCCGAAAGGGGAACACGCTGTTTCGCGAACTGCTAAGATCCTGAAGCAGATTTCACTGATCGGTGCACGAAGGTCACCCACGAATGACGCACGTCAGGCTGTGACGTATTTAGCCGTGGAACAGTATAAGGCCATCCCTCAGCCTTCGCGGAACAGTCCCTGCATCGGTATACACCACATGAACAGATAGCCACATCCTTCTCGGGATTTGGGGCTGGATCGTTTTAAATTATGTGTGCCATCCTTAAGTCTACCACAAGTCAGTCTAAGCGCACACATACGTTTGACGCTACTAGAATTTTTGTAAAATACCGGCGGCTATGTTTTGGCGTCGATCTTCCACGTTGAGAAAACCAATCCCGAAACTTGTTAATAGCCCTCCAGCGAGCCTTTATCGTTAGCTAGCTACTTCCGTGTAACGTATCAGAGCGTTCACCACGTGCATACGGGACTGGGCTGGAGGCTTCAGCCTCGGGTTTTGGCTACAACCGCAGCTCAGCGACACACGCCGCGGGCATAGGATACGCGAATAGTTCGGTTAGCTCAGGTCGACAGAGCCTTCGCGATCCAAAATGTAGAGTCTAAGTCAGTAATGGCGGTCATCATATAAACTCCCCAAGAACCTACTGGTTCTGTAAATCGGAGACGTAACAAAGTTTCCCTAGCACGCCTTTAAGGAGAGATAAAGGACTCTAGTGCGCAATCACCCTGGTCGTAACCTCGAAGGCTATAGAGACGTCTGACCAGCAGCAGCTTAGATTGCATATAAGACACCCAGCAAGTCCGTGCGCGCAGCAGGTTACGTTGTAGGCGGACTGCTCTTATTTCACCTGGCGACAAAGAATTTCGCATTGGAAAAGGCCTGGCACGCGGTCGCTATATTTAGGAGCGGTGATGGTTCACACTTGTAACCAGAACCACCGGCCTCGCTGTGTGAGCTAGATTTGCGACTCGCCTGCCCAGGCCTAGCGTTCAGCGGACAACAGGTGTTAAACTACGCGTCAAAATGTAACCATACGGTCACTTGACTCGGAATTATCCAAGGTCGTTAGAATTAGCTAGCGCCAGGGCCAAGGCGGCACTTGACAGGAAGGAGCCACGGCCTCCCGCTCCCAGATGAGTGGCCGTTAGAATGCACCGTTCCCAAGCACAGCAACGCGTTGGGAAGCTGGCCCATGTTGTGCATACCCAAGCCTATATCAGGCCCTATAGCGACTATACATGCATAATTCGAATAGGATCCAGTTAATTTATTCGCAAGCACTACCCTTGAATATAGAACCTTAGTCTGGGAACAACTTGTACATCTCACGTATCACCCACTCTTATACCCGACACTTCGGTACTTAGGTATATACCACCTAATGATAGCGCAAGTGCATGCCCCAACCTCACTATCCTCGTATCCCAGAGTAAATGCCAGCTTGTAGTGCCAGACCGTTCCCGGGCTCCTCGTTCCTGGCTAGTAGTGGCGACGACATGTCATACACACTCTGCTCGGAGCATTCCACTTTAGGCGTCCAATTCAGCTAGTACCCCCACGGCCGCAGCGGATAAGGGTAATCCACACCGGGACCTTTTTGTCAATACTCTCTACTCCGGACAGTATGACCACAAGAGTTGCATGCGTAAGGGACACGTACATAGCGGAAACATACGGATAATGCACCTGAACGTGCAAGCTAACGTCAGTATATCAACCGCAGTTTGCGCTTGTCAACTAAGCAGCCCTCTCCAATCTAAAGCAGACTAATGCCATTTATTACAGTGTGACAACGCAGGTGCTAGACAGTCTATTGTAGGCACGAGCAGGCCAAGTGCTTCGAACGACAACGATCGCTTTAACCCCTCACAGTGGTCCGATTTCTCACAGGCAGATTAGATAGTCCACAACGACCCACCTGAGTAACGGGTCTGAGAACTTAGGCCTCGCCTACAAGTCGCTTGACGTCCAGCCTTTTGGGGATGAATTCATGTCGTCCTCCTCTATTCTACACCTGGACTCCGGACCGTAGATAGAACCGCTGGTAGTCCTGCGCGATCTCTCACGATTAAAGGTCCCAACACGGGTAACTAATATAGTGCCGCAAGGATGGCTCAAACCCGCGGCCGCAGCCGATCGGCCGTCTGGGGTCGTCGAGGCCACCCTATATGGGAACTTTCGTCACATTTGTTACGGTCGCCAACGGGCGGTCAAATATCAAACTATCGATCACCAATAGGACTTGCTGGCGGATGTCTTGATGCGCACCCGTCTCTTATGGCGGACAAGGAGTTAAGGTCGTTCCCATAACACGGATAGACACGTCCTCGCAGCGGCGGCCTTAAAGTCCGTGCGTGTTAAATGGAGGACGTTTGTTCTGGCTTAGGCTGTTGGGAAAAAATAGCTAGATCCTTCCCGTCGTGACGGGGCGGTCCCGAAAACCGCCGGTACCATCACCATGAGCCTGGGCACTGACATCCAGATGTCTTATCGTAGTCAGTTCTCGTCTCTAGTACTGACCGATCGGTTCGGTTATCGGCGGAGGCCCATCCGAACCCGGAAGTCAACTCTCCATCAGGTGGATTATAAGTTGGTCGGGTTGTTCCGCGGCAGGGCTAGCAGCGTTCTACAAGCACACCGTTCTGGGGTTCTGTGCTTATGTAGACTGGTAACGCGTCAGTCTTCTGTATGGGCGTATAAGCCAGGGCTCAAATGGATACTTGAATGGTATTGTTATCCATACACAATCACCGTAACGTAGTTGTTCATTCTAGCGACTTATCCCAGCGGTTGACAGATGCCACAGTCACTATTTTTACTTATGTTGACCTCTACTGCTCGGTCTACAATCGCATACGGAACATAGTCCGAGCGCAAAGGACCCCGGAAGGCTATAAGACCACGCTGAAACACCTAACAGCTGTGTCTCGCTGTAGCTAGCTTTATAGAGCAATGGTATGCTCTGGATAGGGTAACCCGAAATCGCTTGGAGACCGCCTATGAGCCATGTTACACGGCTCTCTACGACCCCTGTCATATCAACGCATATAGAACTAGGCACTCATCGATGAGGGTGCTACCCCCAGGAGGATCCTGCTATGACGGTTCCAAGATAGGATGCTGCGAACTGCGGCAAGTTTTAGTAAATGCCATAGCAGACAAGCAGGCTCACGATAGCTCACTACGCTCAATTCCACAAACCCCACAACCCAGTCAGGGTGCTTAGCCCCTACGCGTAGGTAAAATGGAAGTGAAACACACCTGCAGTTCTGGAGATCAGTGGGGAATCAGTGGTCGGAGCTACCCGACTTAGCTTGAACCAAAGTCTATGCCCGTAGCAACTTTCGATAGGCTTAAACGACTTGATAGAACTTCGACTTGAGTTTATATGCGAGAGGAGTAATGGTACCGCCGGGGCCAATCAGTACAGTTGTCGCACCACATATGCCCGCATAGTCACACATCTGATCTGGTGAAACCTATACCATGAATCGGAACAAAGACTATCGACCTACATTATGCGTCCTAACCACAAAGCATTGTTACGTGCCCGTAGCTGTAAACGCTCTATGGCTTAGGCCGACCTCCGTCTGTTATGACATGAGCCTTTTTCAAAGGAATTTTTGGTGGACGTCGAGGTACTTGCTATGAATGCTAATTTGTGACACACGGTCGCAGAACTCGAGG
		</sequence>
    <sequence><taxon idref="Location_4_4_0|24.2158443088288"/>
			TTCGTCCGCTACACTTGTTTGACGAGTCGTATCTTCTGTAACCGGTAAGGCAGAGTACTTAGCCGGTGTGGAGAATAGTCCCAAGACTCTAATGTAGAATCGAGGGAGTAACACTCTCGCATGAGGAGGGGCCCTGGTCGGACACTTCCTTACATAGGCCCTGCAATGTGAAATCCTCAACAAACGAACGACATGCGGCTCTATAAAAATACAAGCTAGTTGGTTAGCCTACCTATAAACTGGCATTTGGCTGTGAATACAGCGTACGGAGGTTTGGCACTGCTACGTCGGGAGTCGGGTCGCACAGTATTACGGACACCCGCAAAATCTTTGCGCGATTACCCACACCCATCGATAATTTTAGGGAATTGAAACTAGTTCCCGTGGAAACGGATTGCCTGCGTGTACTTGTGTCAAAACCAGCTAGGCGTACTAATACGTATAACTTATATATTGCGAGAAGGCCCAACTGCAAGCGCAAGAGTATTGGGCCACCTCTGTCGCTGGGAATGATTGATGCAGGTTACCCTGCTGTCCAGCCCCGCTATTGTACCTAGTGACTCCGACTCTACTTACAAGAGACCTGACCCATATGGGGCGTTGATCTTTACACCAGTTACTGTCTGATGTATCTTATCTAGAGTCAGTGATGCCACGGCTCTTGTCATCGAGACAACGAGGACCTATGACCGGGGTATGGGGCAAAGTCTGGGGGCTCATTTGAGTATACTCATGCGGTGAGGCAGGGACACAGAGTGGCGTCGGACCAACCGGATGATATATTAGCGGTATAATATAGTATATAGCAGTTAGTAACTCGTGAACACAAGAAGCGGTACGAAATATGATTGTACCTTCACGGCTACACACAGGACCTCGACGATGGCAAATGCCTTAGAAAGTGATGAATTCGAGGAAGGAGGAGCTAGGATAGCAGCAGCCATTACAACTGTCGACTATTGTTGGAGAGTTAAATTAAACCGCACTTCCAACGGAGAGGTCCGACTTAAACGGCTTAAAAAAGCAGATTGAAGTAGTTTCTAGGTTCATATCGTAAGTCTCTGAACTGAATCCTATTAGCTAGGCCTTTCGTTCCCTTGAGCGCGGGCCTGGCCTCTGAAGCCGGCCGGCTAGCACGTTTACTCTCTACCTATAACGATGATCCATTTGTCGTATTACCTCCTTGAGGATACTTCTGCTGAGTGCTCTGAAAGGAAGATATCTTCGCTGTGTCTATCAGCCTTCAGTGATTATATTAGTCGTTTTCCGAACCAGGCTAGCATCATTGCTACTCCTGTGATGAGAGGTCCTTCATTGCTAGGCGTACGCACAAGCGACCCCGGCTATACGCAATCCACAAGTCCCTCATGTCTCGTCCGTCGGTGGATTTGAACGCGGATAAGCGGATGTAGATAATGGATAGCTTGAATTTTCGCTAGACATAATTGACTGATTACATTAGCGTAGTCTTACGCTTGATAAGTGGGATAGGTACTAATAACCGCTTCCAGATGTGGGGATCGTAAGGGTAAGTTTCTAAAATTACGTTTTTATGCGTTCAGTAGACCGAGGGTGGCTAGTATTAATGCAGAGGAAACGTGCAGGGGAATCCTAATCCGGGCCGTGTCCCAGTGGTGGGTGAGAGTCGGGCCAGTTGAACACCATGGATGTCTTCAGCCAGTCTGGAGCCATGCAGGATGGGTGCAAGATGTGTTATGAGGTTCAACGCCGCTACGGCAGCTCGCGCATGTAGGGGTGATCTTCAATTGCGGTGCGTTGCACAATCTTAAACGGGTTCTCCCACTGTCCCACCACCACTTCGACTGTGGGGGTGTCAGCGTTTGAAAGCGCTACGACTGACCAATAACTATAGATCGAGCTCTCTAAGACCGATCTGCTAAACCGAGCCGGGCGACTGAGAATTCGCAAAGTTATCTGTATCTGGCATTGTTCTCGCGTGGGTCAGTAGCAGAGCTCGTTCGTGTGTTGAAGCGGTGTGCCTCAACAGTCAGGCTAGCCCATTTCCTGCGCACCCACACCTCGTTGACGCTGAACTTTTGATGCGCTGCCGCTGTCCATCACCTTGCCACTATTCCCGTTCTTCTAAGAGTCATTTTGGTCTTACTGTATCGGAGAATCCGTGCCCCCGATTACCCCAGTGATGTCAACTTATGCATTTCTGCCCACTCAGCCTCGGGACCCATACATCGTGGTAAGCCAGTGGGGTTACGAAGCGCTGCTGCCGTCGGGGATGACTATGAAGCTGTCATCGAGAGTTACAGCGGATACTGTCCCAGAGGAAGTCGCTCACTGACACGAGTTAAGTCTACCCCGTGGAACAGTTCCTAACCATCCAAGGACTGCCAACTTTTCAGATCCTGATGTCCTGGACTGATGATAGTCGTGAACCGGAGTTGACTAAGGAGCAATGTTCGCTCTTGAGTATGGCTGATGAAAAACTGGTCCGATTGAGTTTCAAAAATGTGAAAAGCTTGCTATCTTGTTTCTCGAGGAGGCCAACGTGTCTACACCGAGGTGTGAACATATTGTGGCTGAGTTTTGACCGAGTGGCATATTGTCGGACGTATGCTGGTAAGAGATACAGTGAATCCTATTCACCTAATTTCCGCGATTGCCCTTGGGGCACATCTGTTGTCCCAATGCAGCGCGCTCCGATGCACGATACCAACTGTCGCTTCCATATGTAGCGAGAATGTACGACGTTTTTAGTTAAGTGTGCTAGTCTAGGCCCTCCGGAGTGCGTAATTGTCGGGGTCGAGCGACCGGAGTGCAGGGCAGTGACACAACAGCTCTCCAGTTAAGAGGATAGTTGGTCCCCCTAAGCCGGAAGCTCGTGCTCGATCATTAGAGAGAGGATGACATACGTTCGCTGCAACGACCCATCGGATGACATACAGAATCCGTAATCCCACAGATGCCTAGTGAGTTCCGAATGCGGGGAGTGAACTAGGAAAGCCACTCCGTGCCTCGTAAAAGCTTAAACCCAACGTAAATCCCGTTCAATCGATTGGCCTATACAGTTAAGAATAGATTTTGGTGATTCTGATTGGTTCCATTCGCACAGTTCCAGTGCAATAATCTTTAACAAGCACACTTTCGCGCCTTCCATCACACTCCATTCGGGGTCTCAATTACAGCCCAAGTAACAAAATCTTGATCTAAACGAATGAATGCGGATTCACGGCAGGGGCGTTAGAGCCTGCAGGCGTTTGGGTGTTCGGCTTGCACGTGCGTAGAATGTCGACTGGACACAGTAATAGTGTCAAGCCAGACATGACTTGACCCCGAGCAAGGCAGCTTAGAACCTCCGGTTGCCTTTCCCACGCATCAGGTAACTAAGTGGCCGCTGTAGGCCTCACACTCTTTTTGAGTCTCTAAGTATGTAGCACCGCAACCACGCAAGATCAAGTTCACATCTGTAACAAATACATATTCTCCCGACGCGGCCCAAACTGGTGCCTGCCATACTTTGTCGTTATAGCCCTATTTTCAAGTATGAGCACACCCCATGTGAAGGCGCGTATTGCAAACCTACACAGTATCACTTCAGCGAAAGGAAAAACGCCTTCATTTCGTGCGAAGGGGCCATCACGAGGTCACCAAAAAAACCATAGGGTATGTGTGAACGAGTACCACACAACACGCCCATGGAGTCATATTGATACTAAATTCTCTGAAATACTACGGTACGGGTAGTTCCGCAGAGTCGCAGAGGGTACCGGACCTTGTACGACATCCTAGCCTGATTTACTGAACTCGCCCGGTCGCTGGGATGCATCTTCCCGATTAACTCCTATCGTAAGTGACCGAAAACAATCTCATGCAGCTTCTACAACGGAGATCTTTAGCGAAGAGGTGCGCAGAATTATATCGATAGCCAACAGACTAGTTCGATAACGTGCAGGTTCGGCGTGTTCAGGGTGATCTCGGGCTCGCAATTACATCAGGAGGTGCCTCAGGTTACCTGCTAACCATGTTGTTGAGACAAGAGAACGTGGGCAGCTTGAGATAAGCGACCAAAGGTCAATGATGGTTTCTCCAAGGCCAGTTACATAATTATTACACTATCAAGATCGCTTCGCGTCGACGGGCGAATTGTCTCGAGACATCCACAGTTACGACTGCAAACCTTTTTAGATGCATTAGAGAGTTTCCGAAATATACAGACCCTTCCACCCCGACCATTACTATAAGAACTCGCCAGATAAGTCACCAAGCGATCTGAAGTTATATGATTGACCGGTGCCCGACATTATTCACGAGGTATACTTGACATATAGCAGGGTCGCGGTTCTTGACACAACCACGCGTCGGCATTTCATACCACCTTAGGACAATCACTCTAGGCCAATTACCCTCCCTTGGGATGTCATATACAACGAGGTGTCCCATTTTCACTAGAGCTTGTCAGCCAACTGGTAGCGGGTCTTTGACGCGTTCAGCCCCATGTTACGGATTACCGACACGTGATTTTTTAGATGTACCTAACTAGGTGCTACACGTACCTGGACGCTTCATGACCCCAGCGCGGCGGAGTAGAAACTGTTCTTACGCAATATGTCCATCCCTTTAGAGGATCAAATTGGCGGACAGATATGAGACCATTGCGCTTCTGGAGGAGTCATCACCATTTGGTCCTACCGCTGCACTGTACTCTGGCAGGGACGATGAATAGATGTCCTGGCACCAACAGTAGAATGCATTTTCACTGGGTCAGTGGTTGTGGGGTGGAACAAGTCTTAAGTCAGTAAACTTCCCCTTGGAGTACTTTACCAGCACCGCGGCGCGCACTTAACACTGAAACCCGAAAAGGGTCGTGGTTGCCCGTCATAACCCCCTCGCAGGGCCAACGATGTATGCGACCACCACGACCGGCCATCTCGTGAACTCTTAACGCGTACGCCTGAGTGGCAGTTCGTTTGTCACCCCAGACTGTCGTCGCGTGCAATACTTGCAAGCAGAGATGCTTAGAGCTGAATAATAAAATCACGTTACAACTGCCTTCGAGCTAGCTAGATAGTGACCCTTGCCGCTAAGTCTTGCAGGCTCTATTACTACACCGACCGCCCTCCATTTACGTTACCTACGGTTTGGAGACCCCACTGAACATGCCTGTTGAACAGTACGGAGTCGCCATGCCACGGTCGTTATGGGCGGATATCCACATTGACGTGCTCATCCTGGTTGACCGAGATTCGTACTCCGGATTTGGGACCTGAACGCTAATACGAGATCCCTCGGCTGCGTGAAAGCCCACAACCCTTGATCACTAGGCACTCTAAAACCAGTGACCGAATTGTTATCAATATTCAACGAATTATTGCCCGCGACTCCATGGGTGGAAGATGTTTAGCAACACCGTCATATGCCACCAGTCCATGCCTCGCATCGATGATACGCGCACTGCATCTACCCCAGCAGCTGATCAACAGTGAAGAATCGTTCGAAATGCAAGTATGTAGTTGTGGTGTCAATAGAGGTCGCACTGGAGGCCCATCACTGATCTACAGTAAACCCGCATTGGAATCGTATTTAGACGAAACAGAGGCGGTGGACGGCGGGGTCTGCCCTGAACCGCGAAAGTTTCATGCAACGACAGTGAGCGGCGGTGTTTCGTAACTTCGCACCCCGCGTAGCCTCTATAGTAGCATGCCAGTAGACGGTCTGCCATCGCAAGTGTATACCCAAGGTCTTAGGCTAATCTTACAAATGTGGATAATTGACTAGAGCGGCAAGACTGTAAGAACACTTATAGCGTGATAACCAGCTCATAGTTCATTGTCTAGGATCACTGGAGATACTACCAGTGCCTGTCCGGGATACCGCTCCCGCCACGTAGCTTAGAAGGCGTGCCTTACTCAGAACGAGAGGCCGCAAAGCAGCGAACGAGGGCATGGCGTGCGGGCCGTCAGCTCATTGCGGCCGTGAATTTGCTCGGATCCACTAGACTCTACAGGTTCCAGCAATACTTTTCGAGTGTGACCGTCTTAATTTGTTAGTCTTAACTGATGGAGATCAGGCTGTCACTTAGTTCGGCACTGGTGCAATCTTCAAGATAATCTGCTCCGTCTTGGCTTCCCACTGCATGAACGGTGCCATCGGCAGTGACGTTACAGACAGCAGCGTGCCATATCAGTAGTTAAAGTAGAGGCCTTGGTCGGCCGGAAGATGGTAAATATCACCCTAGAGGGCGTGGTCACACGCTCGAAAGGCCCGCTCTGTGCTTCAGGTGACAGAAAGCAGAGAATGCGTTACACTATTATATGCCCCGCGGCGTGTGGTCCAGACGGCGTGGTTCGGTAAAGAGGAAGTTTACCTCATTAGCTTCGAAAAGTGCCACCCCGAATTCTGCAGCAGCCCTTATCTAATTATCATAAACATACCGAGCTCTTTGTTATCATTTATGCTCTTGACCTTCCTGGATTCGGTCGATCTCCGCAGATATAGTATATATTTATTTAAGTCCAGTAACCGCCTGCTGCTAGTGCTTCTAATCGTAGACCTCGTACTTGCCTAATTATCGAGGTCATTACAGGAATTTAGGGTAGCGTATCTTGTTGAGAGTGAGTCTCTTCGGTGGTTCGGGGTATTCGTGCTAGCAAGATTTTGTAACAATTTGCCCCTCTTTAACCGTTCTGCCGGAGATGGTTGTTGTTAGCCCAACCGTATAGTATTTCATATTGTGTTACAGCCGCGTGGTAACGGTCCATGCGAATATATTATCTTCCATACTTGTGCCTATACAGAATTCAAAGAAGCGATAATTGTGGAAGGTTACTCAATACGCACCTTTTACTGTAATTACTGTTTAGGTTCGCCCATCGCTCGTATGAATAAACTCCGCATGGATCGGGGGGGTGCAACTAAGTAGTGAGCGTCTCGTAGACAGGCGTAGTGAGCGTAAATCGGCTTAAAGAGGTAAGCGCTATAATATATTGCACAAATGACATCATGGAACCGCTAGAATCACGATGTCTGACGGGGCCAGTGACCATTCGGGCGTGTAAACTCTTTTGACACTTGACCTGACACTGTCACCTCCGATCACACGATGATTACATTGTTCCCCTAGATAAATGTTGGTTGGTTGGGAGTCGAATAGGCATATCTGTTTAACCCAACTAGCGAACCCAGAAACCATCTCACCATCTCGCCGCGACGCCGCTCATCGTCACCGGCGGATACCCCACCTTCTCATACATAAGTTCGCTGTTGTTCGATAATCGCAAATCAGCAATACTTTTTTGTTCACACCGTTGTCGATTTAATCGACCGACTGTGCACCCCTGGCTGTTGAATGTCAGCTGATCACACATTATGAGGGGAAATGTAATCGTATTAAGATCCGCCCTACAGAAGCGCGTTAACGTAGTGATGAGGCATCAAAGCTTCGGCTCAAAGGGCGCTCCCCGTTTAATATTATTCACCTTTTCACTGAAATCGTGCCTTAGCTGCCTAAAGAGTAAGTTGGCTGAAGAGGGAACTTTATAATCTCAACCACTGTCTGACAAGCCATGGGGGACCGCGCCCCTGTACTTGTTGTTGTATTGATAAAAGGTGCGGTCACTATATTCCGGTGTCCAACGCTTGCAGCACCACGGGTGACTGCATGTCAAAGCCAGATCGACATTAGTGGGCTAACTCCTTTTTAAACCTGTTTGTAACCCAAAGGTGCCCGGCGCTTAAGGGCTTAGCTCGCGGCGCGGATATCGAATCCTGATACACTTACTCATGGCCAAGCTTGACTAGACCATGTCGTGAATAATCCCAATCATAGATGATCCCCACAATTGGATCTGGCCTATATCATGCTCACCCCGTGTTTTTTTGAGTATTTCGATCCTGAGACCCAGATAGAGAACAAGCCCTTCCTGTATTAATTGACACCGAAATCCGCTAATCCGTACATCGGCTTCTTGAGCGTGGTTACCTTGGAATCGGCAACCCAATATAACGCTTGGGCCGAATATCTAAATGGTATAAAGTCAAGCGCGAAGTGGTGGGATGCACCATTCATAACTCTACCGCATTTCTGTTTAGTGGATTTGACTGAATCCCTGCGAGACCGCCCGTTACCGCGTTAGAGCTATTCTGTCATCACTAATAAAGTCGCATTGCACTCCGGTTCTAAAAGCTCCAGTCGTTGGGTAATTTCTGTCGGGTGAACTTAATTTTGCGCGCTCAGATTCGGGTGCACTCTCTAGCATTGTCATCGAGCGAATCCGGGATATGATTGGCGAGCAAGCTTCCCTGTAGACTTGGACTCGAAAGATCCGTTGAGTTCGTATGATAGCAGATTCCTCGTCCTGACCGCTGCAAAAATATGCCGATGTCGAATGCGCTGGACGGGGGACAATGCCGTATGGTTACACAATCAAGCTTGCTGCGGTTGCTTCATTGACATGGTTCACATGGCGGCACAACTAGCCCGGAGCCATCCGCTGTTACGCCCAGTCGTTACGGAAGGATTACCCCGTACGAGAAATCTAGGATGACTACTATTCATGACTTTGGATAAGGAACCGGTACATTATATTACTGTCCCACACGTCAAATTGTTCGATGATCGTCAATGATTAAAATAAACGGGTAAATGACATGCTTCATCCATATCCTAGGTCGAAGCCACGTAGGATGCTGGGTGGGTCTGGTGGATCAGTCAAGATGTGCATTAAATTTATGTGTAAAAATGACTTTGACTTGCCGTGTGGAGCCAGAGTCATCAGTCATTAGGCAGAAATGCCACGCATTCCGGTGCCGCGGGCACTAGCCACGATGAGGGCTACATCACACTGCAAACCTTATATACACAGGATTCACCACTGTGAATATAATATGATGGCTCTTGAAGCTTTCAGCCTGGGACTTCGGGACTCATACTCCTGTATACGGAGGTAAAGGTCCTGGTCGCCAACGCCCAGTACGTGCGAAGCTACGGAGACGTCTCACTAGGGAAATCCTAGACTAGCTAAACCCAAGTCCCGTCAGTCTTTGTGGCGATCTGAAGATATCGTAGATGTCCTGGCTGCATCTCTAGATAGTATTATTACGGGACAGTAGATAAGTTTGAACGTCCCGCAAACATTTCGGGTTGGTAACGCGGACGGGGACTGTATAGATACCCCCGACCAGCAGGAACTGAAGGACTGGTTACGCTTAGCGCGTAGTGGTCAGTATCATTTGTCGTAAGCTGCCATTGAAATTAATTCCTCGAGAGGTGAACGTGCAACGTGCCTTGCTCGCGACCGGTCCGACATTACTCCGCGATTGTCATCGATAGAAGAAGTACGATGAACCCCGTGCCCTTGCCGGCGCTACGATGCATAGTTATTTCCGCGTAGCTAACTTGAGTAAGCATGGCGGTGTTGACCCATTGGGAGTAACGTTACGCTCCCGTTCAAGCTATGGGGAATGTTCACAGCCAATGCGCCTCGAAGCCAACGTTTCGATACTCAGTACATTGTGGGTGTGCTTACCAAAATCCCCTCCTTAAGTTCCTCATCCCGTCTCTTTAATTTGTCATACTGGCGGTGCATTTCCACTCAACAAGCACAGCGACGCGCCTCTTATTGAGGAACGTAGAAACAGTACCAACCTCTGTCGCTTGTGCCGTAAATCCTTGAGAGAGCTTTCCGAAAGGCATATTGCGCACCACACGCCTTTCCGGCTCGTGTCTCCTAAAAGTGTGTTTATGTTGAATACCGCATGCCATTTAGACAAGGCTTACTGCACCTCCTTGGTTTTCCCGGACCGCCAAACCATAATCTATTTAACACATCGACTGTTCGTCTACATCGCCTCTAATCGTGCTTCCATTGCACTCCAACGGGGCTTGGCATCTGCATGTAACCTGTCGCGCAGCTAAAAGGATTCTATGTTCGAATGCAGCGCCGATGCAGCATACCGGACATCCATAAAGCCACCGGCCTGGCGTCCACAGATTTCAACCGTAATTGGCGTACCTTCGCCTCCGGGACAGCTAAGAGGCTGGGGGGTAATCGCGTGCTCAATCGGCTCATAGACAACGTCTCGGCTTAATGATCTCTATATGCACTCGTCCCGCTGAGCCAGATGTCTGTCCCAAAAAGGGAGAATTCTCCAGCAGCGTCTCACTAGTTTGAGTCTCGTCGCAGACCCCGTTATCACGCGTAGCTTCTATGTGTTGTTGGGACCATGATGAAAGCGCAAGTACTAGCGGGCATATGCACAAATTGGGTAGATTGCGCTTAGCATGTTTCAGTAGGCCTGTGCGTGTGCTTTAATGCTAAGCCCCGTTGACTGATACTGATATGACTATATTAGTTATTGGTCCGAAAGGGGAACACGCTGTTTCGCGAACTGCTAAGATCCTGAAGCAGATTTCACTGATCGGTGCACGAAGGTCACCCACGAATGACGCACGTCAGGCTGTGACGTATTTAGCCGTGGAACAGTATAAGGCCATCCCTCAGCCTTCGCGGAACAGTCCCTGCATCGGTATACACCACATGAACAGATAGCCACATCCTTCTCGGGATTTGGGGCTGGATCGTTTTAAATTATGTGTGCCATCCTTAAGTCTACCACAAGTCAGTCTAAGCGCACACATACGTTTGACGCTACTAGAATTTTTGTAAAATACCGGCGGCTATGTTTTGGCGTCGATCTTCCACGTTGAGAAAACCAATCCCGAAACTTGTTAATAGCCCTCCAGCGAGCCTTTATCGTTAGCTAGCTACTTCCGTGTAACGTATCAGAGCGTTCACCACGTGCATACGGGACTGGGCTGGAGGCTTCAGCCTCGGGTTTTGGCTACAACCGCAGCTCAGCGACACACGCCGCGGGCATAGGATACGCGAATAGTTCGGTTAGCTCAGGTCGACAGAGCCTTCGCGATCCAAAATGTAGAGTCTAAGTCAGTAATGGCGGTCATCATATAAACTCCCCAAGAACCTACTGGTTCTGTAAATCGGAGACGTAACAAAGTTTCCCTAGCACGCCTTTAAGGAGAGATAAAGGACTCTAGTGCGCAATCACCCTGGTCGTAACCTCGAAGGCTATAGAGACGTCTGACCAGCAGCAGCTTAGATTGCATATAAGACACCCAGCAAGTCCGTGCGCGCAGCAGGTTACGTTGTAGGCGGACTGCTCTTATTTCACCTGGCGACAAAGAATTTCGCATTGGAAAAGGCCTGGCACGCGGTCGCTATATTTAGGAGCGGTGATGGTTCACACTTGTAACCAGAACCACCGGCCTCGCTGTGTGAGCTAGATTTGCGACTCGCCTGCCCAGGCCTAGCGTTCAGCGGACAACAGGTGTTAAACTACGCGTCAAAATGTAACCATACGGTCACTTGACTCGGAATTATCCAAGGTCGTTAGAATTAGCTAGCGCCAGGGCCAAGGCGGCACTTGACAGGAAGGAGCCACGGCCTCCCGCTCCCAGATGAGTGGCCGTTAGAATGCACCGTTCCCAAGCACAGCAACGCGTTGGGAAGCTGGCCCATGTTGTGCATACCCAAGCCTATATCAGGCCCTATAGCGACTATACATGCATAATTCGAATAGGATCCAGTTAATTTATTCGCAAGCACTACCCTTGAATATAGAACCTTAGTCTGGGAACAACTTGTACATCTCACGTATCACCCACTCTTATACCCGACACTTCGGTACTTAGGTATATACCACCTAATGATAGCGCAAGTGCATGCCCCAACCTCACTATCCTCGTATCCCAGAGTAAATGCCAGCTTGTAGTGCCAGACCGTTCCCGGGCTCCTCGTTCCTGGCTAGTAGTGGCGACGACATGTCATACACACTCTGCTCGGAGCATTCCACTTTAGGCGTCCAATTCAGCTAGTACCCCCACGGCCGCAGCGGATAAGGGTAATCCACACCGGGGCCTTTTTGTCAATACTCTCTACTCCGGACAGTATGACCACAAGAGTTGCATGCGTAAGGGACACGTACATAGCGGAAACATACGGATAATGCACCTGAACGTGCAAGCTAACGTCAGTATATCAACCGCAGTTTGCGCTTGTCAACTAAGCAGCCCTCTCCAATCTAAAGCAGACTAATGCCATTTATTACAGTGTGACAACGCAGGTGCTAGACAGTCTATTGTAGGCACGAGCAGGCCAAGTGCTTCGAACGACAACGATCGCTTTAACCCCTCACAGTGGTCCGATTTCTCACAGGCAGATTAGATAGTCCACAACGACCCACCTGAGTAACGGGTCTGAGAACTTAGGCCTCGCCTACAAGTCGCTTGACGTCCAGCCTTTTGGGGATGAATTCATGTCGTCCTCCTCTATTCTACACCTGGACTCCGGACCGTAGATAGAACCGCTGGTAGTCCTGCGCGATCTCTCACGATTAAAGGTCCCAACACGGGTAACTAATATAGTGCCGCAAGGATGGCTCAAACCCGCGGCCGCAGCCGATCGGCCGTCTGGGGTCGTCGAGGCCACCCTATATGGGAACTTTCGTCACATTTGTTACGGTCGCCAACGGGCGGTCAAATATCAAACTATCGATCACCAATAGGACTTGCTGGCGGATGTCTTGATGCGCACCCGTCTCTTATGGCGGACAAGGAGTTAAGGTCGTTCCCATAACACGGATAGACACGTCCTCGCAGCGGCGGCCTTAAAGTCCGTGCGTGTTAAATGGAGGACGTTTGTTCTGGCTTAGGCTGTTGGGAAAAAATAGCTAGATCCTTCCCGTCGTGACGGGGCGGTCCCGAAAACCGCCGGTACCATCACCATGAGCCTGGGCACTGACATCCAGATGTCTTATCGTAGTCAGTTCTCGTCTCTAGTACTGACCGATCGGTTCGGTTATCGGCGGAGGCCCATCCGAACCCGGAAGTCAACTCTCCATCAGGTGGATTATAAGTTGGTCGGGTTGTTCCGCGGCAGGGCTAGCAGCGTTCTACAAGCACACCGTTCTGGGGTTCTGTGCTTATGTAGACTGGTAACGCGTCAGTCTTCTGTATGGGCGTATAAGCCAGGGCTCAAATGGATACTTGAATGGTATTGTTATCCATACACAATCACCGTAACGTAGTTGTTCATTCTAGCGACTTATCCCAGCGGTTGACAGATGCCACAGTCACTATTTTTACTTATGTTGACCTCTACTGCTCGGTCTACAATCGCATACGGAACATAGTCCGAGCGCAAAGGACCCCGGAAGGCTATAAGACCACGCTGAAACACCTAACAGCTGTGTCTCGCTGTAGCTAGCTTTATAGAGCAATGGTATGCTCTGGATAGGGTAACCCGAAATCGCTTGGAGACCGCCTATGAGCCATGTTACACGGCTCTCTACGACCCCTGTCATATCAACGCATATAGAACTAGGCACTCATCGATGAGGGTGCTACCCCCAGGAGGATCCTGCTATGACGGTTCCAAGATAGGATGCTGCGAACTGCGGCAAGTTTTAGTAAATGCCATAGCAGACAAGCAGGCTCACGATAGCTCACTACGCTCAATTCCACAAACCCCACAACCCAGTCAGGGTGCTTAGCCCCTACGCGTAGGTAAAATGGAAGTGAAACACACCTGCAGTTCTGGAGATCAGTGGGGAATCAGTGGTCGGAGCTACCCGACTTAGCTTGAACCAAAGTCTATGCCCGTAGCAACTTTCGATAGGCTTAAACGACTTGATAGAACTTCGACTTGAGTTTATATGCGAGAGGAGTAATGGTACCGCCGGGGCCAATCAGTACAGTTGTCGCACCACATATGCCCGCATAGTCACACATCTGATCTGGTGAAACCTATACCATGAATCGGAACAAAGACTATCGACCTACATTATGCGTCCTAACCACAAAGCATTGTTACGTGCCCGTAGCTGTAAACGCTCTATGGCTTAGGCCGACCTCCGTCTGTTATGACATGAGCCTTTTTCAAAGGAATTTTTGGTGGACGTCGAGGTACTTGCTATGAATGCTAATTTGTGACACACGGTCGCAGAACTCGAGG
		</sequence>
    <sequence><taxon idref="Location_4_3_0|32.96012656986563"/>
			TTCGTCCGCTACACTTGTTTGACGAGTCGTATCTTCTGTAACCGGTAAGGCAGAGTACTTAGCCGGTGTGGAGAATAGTCCCAAGACTCTAATGTAGAATCGAGGGAGTAACACTCTCGCATGAGGAGGGGCCCTGGTCGGACACTTCCTTACATAGGCCCTGCAATGTGAAATCCTCAACAAACGAACGACATGCGGCTCTATAAAAATACAAGCTAGTTGGTTAGCCTACCTATAAACTGGCATTTGGCTGTGAATACAGCGTACGGAGGTTTGGCACTGCTACGTCGGGAGTCGGGTCGCACAGTATTACGGACACCCGCAAAATCTTTGCGCGATTACCCACACCCATCGATAATTTTAGGGAATTGAAACTAGTTCCCGTGGAAACGGATTGCCTGCGTGTACTTGTGTCAAAACCAGCTAGGCGTACTAATACGTATAACTTATATATTGCGAGAAGGCCCAACTGCAAGCGCAAGAGTATTGGGCCACCTCTGTCGCTGGGAATGATTGATGCAGGTTACCCTGCTGTCCAGCCCCGCTATTGTACCTAGTGACTCCGACTTTACTTACAAGAGACCTGACCCATATGGGGCGTTGATCTTTACACCAGTTACTGTCTGATGTATCTTATCTAGAGTCAGTGATGCCACGGCTCTTGTCATCGAGACAACGAGGACCTATGACCGGGGTATGGGGCAAAGTCTGGGGGCTCATTTGAGTATACTCATGCGGTGAGGCAGGGACACAGAGTGGCGTCGGACCAACCGGATGATATATTAGCGGTATAATATAGTATATAGCAGTTAGTAACTCGTGAACACAAGAAGCGGTACGAAATATGATTGTACCTTCACGGCTACACACAGGACCTCGACGATGGCAAATGCCTTAGAAAGTGATGAATTCGAGGAAGGAGGAGCTAGGATAGCAGCAGCCATTACAACTGTCGACTATTGTTGGAGAGTTAAATTAAACCGCACTTCCAACGGAGAGGTCCGACTTAAACGGCTTAAAAAAGCAGATTGAAGTAGTTTCTAGGTTCATATCGTAAGTCTCTGAACTGAATCCTATTAGCTAGGCCTTTCGTTCCCTTGAGCGCGGGCCTGGCCTCTGAAGCCGGCCGGCTAGCACGTTTACTCTCTACCTATAACGATGATCCATTTGTCGTATTACCTCCTTGAGGATACTTCTGCTGAGTGCTCTGAAAGGAAGATATCTTCGCTGTGTCTATCAGCCTTCAGTGATTATATTAGTCGTTTTCCGAACCAGGCTAGCATCATTGCTACTCCTGTGATGAGAGGTCCTTCATTGCTAGGCGTACGCACAAGCGACCCCGGCTATACGCAATCCACAAGTCCCTCATGTCTCGTCCGTCGGTGGATTTGAACGCGGATAAGCGGATGTAGATAATGGATAGCTTGAATTTTCGCTAGACATAATTGACTGATTACATTAGCGTAGTCTTACGCTTGATAAGTGGGATAGGTACTAATAACCGCTTCCAGATGTGGGGATCGTAAGGGTAAGTTTCTAAAATTACGTTTTTATGCGTTCAGTAGACCGAGGGTGGCTAGTATTAATGCAGAGGAAACGTGCAGGGGAATCCTAATCCGGGCCGTGTCCCAGTGGTGGGTGAGAGTCGGGCCAGTTGAACACCATGGATGTCTTCAGCCAGTCTGGAGCCATGCAGGATGGGTGCAAGATGTGTTATGAGGTTCAACGCCGCTACGGCAGCTCGCGCATGTAGGGGTGATCTTCAATTGCGGTGCGTTGCACAATCTTAAACGGGTTCTCCCACTGTCCCACCACCACTTCGACTGTGGGGGTGTCAGCGTTTGAAAGCGCTACGACTGACCAATAACTATAGATCGAGCTCTCTAAGACCGATCTGCTAAACCGAGCCGGGCGACTGAGAATTCGCAAAGTTATCTGTATCTGGCATTGTTCTCGCGTGGGTCAGTAGCAGAGCTCGTTCGTGTGTTGAAGCGGTGTGCCTCAACAGTCAGGCTAGCCCATTTCCTGCGCACCCACACCTCGTTGACGCTGAACTTTTGATGCGCTGCCGCTGTCCATCACCTTGCCACTATTCCCGTTCTTCTAAGAGTCATTTTGGTCTTACTGTATCGGAGAATCCGTGCCCCCGATTACCCCAGTGATGTCAACTTATGCATTTCTGCCCACTCAGCCTCGGGACCCATACATCGTGGTAAGCCAGTGGGGTTACGAAGCGCTGCTGCCGTCGGGGATGACTATGAAGCTGTCATCGAGAGTTACAGCGGATACTGTCCCAGAGGAAGTCGCTCACTGACACGAGTTAAGTCTACCCCGTGGAACAGTTCCTAACCATCCAAGGACTGCCAACTTTTCAGATCCTGATGTCCTGGACTGATGATAGTCGTGAACCGGAGTTGACTAAGGAGCAATGTTCGCTCTTGAGTATGGCTGATGAAAAACTGGTCCGATTGAGTTTCAAAAATGTGAAAAGCTTGCTATCTTGTTTCTCGAGGAGGCCAACGTGTCTACACCGAGGTGTGAACATATTGTGGCTGAGTTTTGACCGAGTGGCATATTGTCGGACGTATGCTGGTAAGAGATACAGTGAATCCTATTCACCTAATTTCCGCGATTGCCCTTGGGGCACATCTGTTGTCCCAATGCAGCGCGCTCCGATGCACGATACCAACTGTCGCTTCCATATGTAGCGAGAATGTACGACGTTTTTAGTTAAGTGTGCTAGTCTAGGCCCTCCGGAGTGCGTAATTGTCGGGGTCGAGCGACCGGAGTGCAGGGCAGTGACACAACAGCTCTCCAGTTAAGAGGATAGTTGGTCCCCCTAAGCCGGAAGCTCGTGCTCGATCATTAGAGAGAGGATGACATACGTTCGCTGCAACGACCCATCGGATGACATACAGAATCCGTAATCCCACAGATGCCTAGTGAGTTCCGAATGCGGGGAGTGAACTAGGAAAGCCACTCCGTGCCTCGTAAAAGCTTAAACCCAACGTAAATCCCGTTCAATCGATTGGCCTATACAGTTAAGAATAGATTTTGGTGATTCTGATTGGTTCCATTCGCACAGTTCCAGTGCAATAATCTTTAACAAGCACACTTTCGCGCCTTCCATCACACTCCATTCGGGGTCTCAATTACAGCCCAAGTAACAAAATCTTGATCTAAACGAATGAATGCGGATTCACGGCAGGGGCGTTAGAGCCTGCAGGCGTTTGGGTGTTCGGCTTGCACGTGCGTAGAATGTCGACTGGACACAGTAATAGTGTCAAGCCAGACATGACTTGACCCCGAGCAAGGCAGCTTAGAACCTCCGGTTGCCTTTCCCACGCATCAGGTAACTAAGTGGCCGCTGTAGGCCTCACACTCTTTTTGAGTCTCTAAGTATGTAGCACCGCAACCACGCAAGATCAAGTTCACATCTGTAACAAATACATATTCTCCCGACGCGGCCCAAACTGGTGCCTGCCATACTTTGTCGTTATAGCCCTATTTTCAAGTATGAGCACACCCCATGTGAAGGCGCGTATTGCAAACCTACACAGTATCACTTCAGCGAAAGGAAAAACGCCTTCATTTCGTGCGAAGGGGCCATCACGAGGTCACCAAAAAAACCATAGGGTATGTGTGAACGAGTACCACACAACACGCCCATGGAGTCATATTGATACTAAATTCTCTGAAATACTACGGTACGGGTAGTTCCGCAGAGTCGCAGAGGGTACCGGACCTTGTACGACATCCTAGCCTGATTTACTGAACTCGCCCGGTCGCTGGGATGCATCTTCCCGATTAACTCCTATCGTAAGTGACCGAAAACAATCTCATGCAGCTTCTACAACGGAGATCTTTAGCGAAGAGGTGCGCAGAATTATATCGATAGCCAACAGACTAGTTCGATAACGTGCAGGTTCGGCGTGTTCAGGGTGATCTCGGGCTCGCAATTACATCAGGAGGTGCCTCAGGTTACCTGCTAACCATGTTGTTGAGACAAGAGAACGTGGGCAGCTTGAGATAAGCGACCAAAGGTCAATGATGGTTTCTCCAAGGCCAGTTACATAATTATTACACTATCAAGATCGCTTCGCGTCGACGGGCGAATTGTCTCGAGACATCCACAGTTACGACTGCAAACCTTTTTAGATGCATTAGAGAGTTTCCGAAATATACAGACCCTTCCACCCCGACCATTACTATAAGAACTCGCCAGATAAGTCACCAAGCGATCTGAAGTTATATGATTGACCGGTGCCCGACATTATTCACGAGGTATACTTGACATATAGCAGGGTCGCGGTTCTTGACACAACCACGCGTCGGCATTTCATACCACCTTAGGACAATCACTCTAGGCCAATTACCCTCCCTTGGGATGTCATATACAACGAGGTGTCCCATTTTCACTAGAGCTTGTCAGCCAACTGGTAGCGGGTCTTTGACGCGTTCAGCCCCATGTTACGGATTACCGACACGTGATTTTTTAGATGTACCTAACTAGGTGCTACACGTACCTGGACGCTTCATGACCCCAGCGCGGCGGAGTAGAAACTGTTCTTACGCAATATGTCCATCCCTTTAGAGGATCAAATTGGCGGACAGATATGAGACCATTGCGCTTCTGGAGGAGTCATCACCATTTGGTCCTACCGCTGCACTGTACTCTGGCAGGGACGATGAATAGATGTCCTGGCACCAACAGTAGAATGCATTTTCACTGGGTCAGTGGTTGTGGGGTGGAACAAGTCTTAAGTCAGTAAACTTCCCCTTGGAGTACTTTACCAGCACCGCGGCGCGCACTTAACACTGAAACCCGAAAAGGGTCGTGGTTGCCCGTCATAACCCCCTCGCAGGGCCAACGATGTATGCGACCACCACGACCGGCCATCTCGTGAACTCTTAACGCGTACGCCTGAGTGGCAGTTCGTTTGTCACCCCAGACTGTCGTCGCGTGCAATACTTGCAAGCAGAGATGCTTAGAGCTGAATAATAAAATCACGTTACAACTGCCTTCGAGCTAGCTAGATAGTGACCCTTGCCGCTAAGTCTTGCAGGCTCTATTACTACACCGACCGCCCTCCATTTACGTTACCTACGGTTTGGAGACCCCACTGAACATGCCTGTTGAACAGTACGGAGTCGCCATGCCACGGTCGTTATGGGCGGATATCCACATTGACGTGCTCATCCTGGTTGACCGAGATTCGTACTCCGGATTTGGGACCTGAACGCTAATACGAGATCCCTCGGCTGCGTGAAAGCCCACAACCCTTGATCACTAGGCACTCTAAAACCAGTGACCGAATTGTTATCAATATTCAACGAATTATTGCCCGCGACTCCATGGGTGGAAGATGTTTAGCAACACCGTCATATGCCACCAGTCCATGCCTCGCATCGATGATACGCGCACTGCATCTACCCCAGCAGCTGATCAACAGTGAAGAATCGTTCGAAATGCAAGTATGTAGTTGTGGTGTCAATAGAGGTCGCACTGGAGGCCCATCACTGATCTACAGTAAACCCGCATTGGAATCGTATTTAGACGAAACAGAGGCGGTGGACGGCGGGGTCTGCCCTGAACCGCGAAAGTTTCATGCAACGACAGTGAGCGGCGGTGTTTCGTAACTTCGCACCCCGCGTAGCCTCTATAGTAGCATGCCAGTAGACGGTCTGCCATCGCAAGTGTATACCCAAGGTCTTAGGCTAATCTTACAAATGTGGATAATTGACTAGAGCGGCAAGACTGTAAGAACACTTATAGCGTGATAACCAGCTCATAGTTCATTGTCTAGGATCACTGGAGATACTACCAGTGCCTGTCCGGGATACCGCTCCCGCCACGTAGCTTAGAAGGCGTGCCTTACTCAGAACGAGAGGCCGCAAAGCAGCGAACGAGGGCATGGCGTGCGGGCCGTCAGCTCATTGCGGCCGTGAATTTGCTCGGATCCACTAGACTCTACAGGTTCCAGCAATACTTTTCGAGTGTGACCGTCTTAATTTGTTAGTCTTAACTGATGGAGATCAGGCTGTCACTTAGTTCGGCACTGGTGCAATCTTCAAGATAATCTGCTCCGTCTTGGCTTCCCACTGCATGAACGGTGCCATCGGCAGTGACGTTACAGACAGCAGCGTGCCATATCAGTAGTTAAAGTAGAGGCCTTGGTCGGCCGGAAGATGGTAAATATCACCCTAGAGGGCGTGGTCACACGCTCGAAAGGCCCGCTCTGTGCTTCAGGTGACAGAAAGCAGAGAATGCGTTACACTATTATATGCCCCGCGGCGTGTGGTCCAGACGGCGTGGTTCGGTAAAGAGGAAGTTTACCTCATTAGCTTCGAAAAGTGCCACCCCGAATTCTGCAGCAGCCCTTATCTAATTATCATAAACATACCGAGCTCTTTGTTATCATTTATGCTCTTGACCTTCCTGGATTCGGTCGATCTCCGCAGATATAGTATATATTTATTTAAGTCCAGTAACCGCCTGCTGCTAGTGCTTCTAATCGTAGACCTCGTACTTGCCTAATTATCGAGGTCATTACAGGAATTTAGGGTAGCGTATCTTGTTGAGAGTGAGTCTCTTCGGTGGTTCGGGGTATTCGTGCTAGCAAGATTTTGTAACAATTTGCCCCTCTTTAACCGTTCTGCCGGAGATGGTTGTTGTTAGCCCAACCGTATAGTATTTCATATTGTGTTACAGCCGCGTGGTAACGGTCCATGCGAATATATTATCTTCCATACTTGTGCCTATACAGAATTCAAAGAAGCGATAATTGTGGAAGGTTACTCAATACGCACCTTTTACTGTAATTACTGTTTAGGTTCGCCCATCGCTCGTATGAATAAACTCCGCATGGATCGGGGGGGTGCAACTAAGTAGTGAGCGTCTCGTAGACAGGCGTAGTGAGCGTAAATCGGCTTAAAGAGGTAAGCGTTATAATATATTGCACAAATGACATCATGGAACCGCTAGAATCACGATGTCTGACGGGGCCAGTGACCATTCGGGCGTGTAAACTCTTTTGACACTTGACCTGACACTGTCACCTCCGATCACACGATGATTACATTGTTCCCCTAGATAAATGTTGGTTGGTTGGGAGTCGAATAGGCATATCTGTTTAACCCAACTAGCGAACCCAGAAACCATCTCACCATCTCGCCGCGACGCCGCTCATCGTCACCGGCGGATACCCCACCTTCTCATACATAAGTTCGCTGTTGTTCGATAATCGCAAATCAGCAATACTTTTTTGTTCACACCGTTGTCGATTTAATCGACCGACTGTGCACCCCTGGCTGTTGAATGTCAGCTGATCACACATTATGAGGGGAAATGTAATCGTATTAAGATCCGCCCTACAGAAGCGCGTTAACGTAGTGATGAGGCATCAAAGCTTCGGCTCAAAGGGCGCTCCCCGTTTAATATTATTCACCTTTTCACTGAAATCGTGCCTTAGCTGCCTAAAGAGTAAGTTGGCTGAAGAGGGAACTTTATAATCTCAACCACTGTCTGACAAGCCATGGGGGACCGCGCCCCTGTACTTGTTGTTGTATTGATAAAAGGTGCGGTCACTATATTCCGGTGTCCAACGCTTGCAGCACCACGGGTGACTGCATGTCAAAGCCAGATCGACATTAGTGGGCTAACTCCTTTTTAAACCTGTTTGTAACCCAAAGGTGCCCGGCGCTTAAGGGCTTAGCTCGCGGCGCGGATATCGAATCCTGATACACTTACTCATGGCCAAGCTTGACTAGACCATGTCGTGAATAATCCCAATCATAGATGATCCCCACAATTGGATCTGGCCTATATCATGCTCACCCCGTGTTTTTTTGAGTATTTCGATCCTGAGACCCAGATAGAGAACAAGCCCTTCCTGTATTAATTGACACCGAAATCCGCTAATCCGTACATCGGCTTCTTGAGCGTGGTTACCTTGGAATCGGCAACCCAATATAACGCTTGGGCCGAATATCTAAATGGTATAAAGTCAAGCGCGAAGTGGTGGGATGCACCATTCATAACTCTACCGCATTTCTGTTTAGTGGATTTGACTGAATCCCTGCGAGACCGCCCGTTACCGCGTTAGAGCTATTCTGTCATCACTAATAAAGTCGCATTGCACTCCGGTTCTAAAAGCTCCAGTCGTTGGGTAATTTCTGTCGGGTGAACTTAATTTTGCGCGCTCAGATTCGGGTGCACTCTCTAGCATTGTCATCGAGCGAATCCGGGATATGATTGGCGAGCAAGCTTCCCTGTAGACTTGGACTCGAAAGATCCGTTGAGTTCGTATGATAGCAGATTCCTCGTCCTGACCGCTGCAAAAATATGCCGATGTCGAATGCGCTGGACGGGGGACAATGCCGTATGGTTACACAATCAAGCTTGCTGCGGTTGCTTCATTGACATGGTTCACATGGCGGCACAACTAGCCCGGAGCCATCCGCTGTTACGCCCAGTCGTTACGGAAGGATTACCCCGTACGAGAAATCTAGGATGACTACTATTCATGACTTTGGATAAGGAACCGGTACATTATATTACTGTCCCACACGTCAAATTGTTCGATGATCGTCAATGATTAAAATAAACGGGTAAATGACATGCTTCATCCATATCCTAGGTCGAAGCCACGTAGGATGCTGGGTGGGTCTGGTGGATCAGTCAAGATGTGCATTAAATTTATGTGTAAAAATGACTTTGACTTGCCGTGTGGAGCCAGAGTCATCAGTCATTAGGCAGAAATGCCACGCATTCCGGTGCCGCGGGCACTAGCCACGATGAGGGCTACATCACACTGCAAACCTTATATACACAGGATTCACCACTGTGAATATAATATGATGGCTCTTGAAGCTTTCAGCCTGGGACTTCGGGACTCATACTCCTGTATACGGAGGTAAAGGTCCTGGTCGCCAACGCCCAGTACGTGCGAAGCTACGGAGACGTCTCACTAGGGAAATCCTAGACTAGCTAAACCCAAGTCCCGTCAGTCTTTGTGGCGATCTGAAGATATCGTAGATGTCCTGGCTGCATCTCTAGATAGTATTATTACGGGACAGTAGATAAGTTTGAACGTCCCGCAAACATTTCGGGTTGGTAACGCGGACGGGGACTGTATAGATACCCCCGACCAGCAGGAACTGAAGGACTGGTTACGCTTAGCGCGTAGTGGTCAGTATCATTTGTCGTAAGCTGCCATTGAAATTAATTCCTCGAGAGGTGAACGTGCAACGTGCCTTGCTCGCGACCGGTCCGACATTACTCCGCGATTGTCATCGATAGAAGAAGTACGATGAACCCCGTGCCCTTGCCGGCGCTACGATGCATAGTTATTTCCGCGTAGCTAACTTGAGTAAGCATGGCGGTGTTGACCCATTGGGAGTAACGTTACGCTCCCGTTCAAGCTATGGGGAATGTTCACAGCCAATGCGCCTCGAAGCCAACGTTTCGATACTCAGTACATTGTGGGTGTGCTTACCAAAATCCCCTCCTTAAGTTCCTCATCCCGTCTCTTTAATTTGTCATACTGGCGGTGCATTTCCACTCAACAAGCACAGCGACGCGCCTCTTATTGAGGAACGTAGAAACAGTACCAACCTCTGTCGCTTGTGCCGTAAATCCTTGAGAGAGCTTTCCGAAAGGCATATTGCGCACCACACGCCTTTCCGGCTCGTGTCTCCTAAAAGTGTGTTTATGTTGAATACCGCATGCCATTTAGACAAGGCTTACTGCACCTCCTTGGTTTTCCCGGACCGCCAAACCATAATCTATTTAACACATCGACTGTTCGTCTACATCGCCTCTAATCGTGCTTCCATTGCACTCCAACGGGGCTTGGCATCTGCATGTAACCTGTCGCGCAGCTAAAAGGATTCTATGTTCGAATGCAGCGCCGATGCAGCATACCGGACATCCATAAAGCCACCGGCCTGGCGTCCACAGATTTCAACCGTAATTGGCGTACCTTCGCCTCCGGGACAGCTAAGAGGCTGGGGGGTAATCGCGTGCTCAATCGGCTCATAGACAACGTCTCGGCTTAATGATCTCTATATGCACTCGTCCCGCTGAGCCAGATGTCTGTCCCAAAAAGGGAGAATTCTCCAGCAGCGTCTCACTAGTTTGAGTCTCGTCGCAGACCCCGTTATCACGCGTAGCTTCTATGTGTTGTTGGGACCATGATGAAAGCGCAAGTACTAGCGGGCATATGCACAAATTGGGTAGATTGCGCTTAGCATGTTTCAGTAGGCCTGTGCGTGTGCTTTAATGCTAAGCCCCGTTGACTGATACTGATATGACTATATTAGTTATTGGTCCGAAAGGGGAACACGCTGTTTCGCGAACTGCTAAGATCCTGAAGCAGATTTCACTGATCGGTGCACGAAGGTCACCCACGAATGACGCACGTCAGGCTGTGACGTATTTAGCCGTGGAACAGTATAAGGCCATCCCTCAGCCTTCGCGGAACAGTCCCTGCATCGGTATACACCACATGAACAGATAGCCACATCCTTCTCGGGATTTGGGGCTGGATCGTTTTAAATTATGTGTGCCATCCTTAAGTCTACCACAAGTCAGTCTAAGCGCACACATACGTTTGACGCTACTAGAATTTTTGTAAAATACCGGCGGCTATGTTTTGGCGTCGATCTTCCACGTTGAGAAAACCAATCCCGAAACTTGTTAATAGCCCTCCAGCGAGCCTTTATCGTTAGCTAGCTACTTCCGTGTAACGTATCAGAGCGTTCACCACGTGCATACGGGACTGGGCTGGAGGCTTCAGCCTCGGGTTTTGGCTACAACCGCAGCTCAGCGACACACGCCGCGGGCATAGGATACGCGAATAGTTCGGTTAGCTCAGGTCGACAGAGCCTTCGCGATCCAAAATGTAGAGTCTAAGTCAGTAATGGCGGTCATCATATAAACTCCCCAAGAACCTACTGGTTCTGTAAATCGGAGACGTAACAAAGTTTCCCTAGCACGCCTTTAAGGAGAGATAAAGGACTCTAGTGCGCAATCACCCTGGTCGTAACCTCGAAGGCTATAGAGACGTCTGACCAGCAGCAGCTTAGATTGCATATAAGACACCCAGCAAGTCCGTGCGCGCAGCAGGTTACGTTGTAGGCGGACTGCTCTTATTTCACCTGGCGACAAAGAATTTCGCATTGGAAAAGGCCTGGCACGCGGTCGCTATATTTAGGAGCGGTGATGGTTCACACTTGTAACCAGAACCACCGGCCTCGCTGTGTGAGCTAGATTTGCGACTCGCCTGCCCAGGCCTAGCGTTCAGCGGACAACAGGTGTTAAACTACGCGTCAAAATGTAACCATACGGTCACTTGACTCGGAATTATCCAAGGTCGTTAGAATTAGCTAGCGCCAGGGCCAAGGCGGCACTTGACAGGAAGGAGCCACGGCCTCCCGCTCCCAGATGAGTGGCCGTTAGAATGCACCGTTCCCAAGCACAGCAACGCGTTGGGAAGCTGGCCCATGTTGTGCATACCCAAGCCTATATCAGGCCCTATAGCGACTATACATGCATAATTCGAATAGGATCCAGTTAATTTATTCGCAAGCACTACCCTTGAATATAGAACCTTAGTCTGGGAACAACTTGTACATCTCACGTATCACCCACTCTTATACCCGACACTTCGGTACTTAGGTATATACCACCTAATGATAGCGCAAGTGCATGCCCCAACCTCACTATCCTCGTATCCCAGAGTAAATGCCAGCTTGTAGTGCCAGACCGTTCCCGGGCTCCTCGTTCCTGGCTAGTAGTGGCGACGACATGTCATACACACTCTGCTCGGAGCATTCCACTTTAGGCGTCCAATTCAGCTAGTACCCCCACGGCCGCAGCGGATAAGGGTAATCCACACCGGGGCCTTTTTGTCAATACTCTCTACTCCGGACAGTATGACCACAAGAGTTGCATGCGTAAGGGACACGTACATAGCGGAAACATACGGATAATGCACCTGAACGTGCAAGCTAACGTCAGTATATCAACCGCAGTTTGCGCTTGTCAACTAAGCAGCCCTCTCCAATCTAAAGCAGACTAATGCCATTTATTACAGTGTGACAACGCAGGTGCTAGACAGTCTATTGTAGGCACGAGCAGGCCAAGTGCTTCGAACGACAACGATCGCTTTAACCCCTCACAGTGGTCCGATTTCTCACAGGCAGATTAGATAGTCCACAACGACCCACCTGAGTAACGGGTCTGAGAACTTAGGCCTCGCCTACAAGTCGCTTGACGTCCAGCCTTTTGGGGATGAATTCATGTCGTCCTCCTCTATTCTACACCTGGACTCCGGACCGTAGATAGAACCGCTGGTAGTCCTGCGCGATCTCTCACGATTAAAGGTCCCAACACGGGTAACTAATATAGTGCCGCAAGGATGGCTCAAACCCGCGGCCGCAGCCGATCGGCCGTCTGGGGTCGTCGAGGCCACCCTATATGGGAACTTTCGTCACATTTGTTACGGTCGCCAACGGGCGGTCAAATATCAAACTATCGATCACCAATAGGACTTGCTGGCGGATGTCTTGATGCGCACCCGTCTCTTATGGCGGACAAGGAGTTAAGGTCGTTCCCATAACACGGATAGACACGTCCTCGCAGCGGCGGCCTTAAAGTCCGTGCGTGTTAAATGGAGGACGTTTGTTCTGGCTTAGGCTGTTGGGAAAAAATAGCTAGATCCTTCCCGTCGTGACGGGGCGGTCCCGAAAACCGCCGGTACCATCACCATGAGCCTGGGCACTGACATCCAGATGTCTTATCGTAGTCAGTTCTCGTCTCTAGTACTGACCGATCGGTTCGGTTATCGGCGGAGGCCCATCCGAACCCGGAAGTCAACTCTCCATCAGGTGGATTATAAGTTGGTCGGGTTGTTCCGCGGCAGGGCTAGCAGCGTTCTACAAGCACACCGTTCTGGGGTTCTGTGCTTATGTAGACTGGTAACGCGTCAGTCTTCTGTATGGGCGTATAAGCCAGGGCTCAAATGGATACTTGAATGGTATTGTTATCCATACACAATCACCGTAACGTAGTTGTTCATTCTAGCGACTTATCCCAGCGGTTGACAGATGCCACAGTCACTATTTTTACTTATGTTGACCTCTACTGCTCGGTCTACAATCGCATACGGAACATAGTCCGAGCGCAAAGGACCCCGGAAGGCTATAAGACCACGCTGAAACACCTAACAGCTGTGTCTCGCTGTAGCTAGCTTTATAGAGCAATGGTATGCTCTGGATAGGGTAACCCGAAATCGCTTGGAGACCGCCTATGAGCCATGTTACACGGCTCTCTACGACCCCTGTCATATCAACGCATATAGAACTAGGCACTCATCGATGAGGGTGCTACCCCCAGGAGGATCCTGCTATGACGGTTCCAAGATAGGATGCTGCGAACTGCGGCAAGTTTTAGTAAATGCCATAGCAGACAAGCAGGCTCACGATAGCTCACTACGCTCAATTCCACAAACCCCACAACCCAGTCAGGGTGCTTAGCCCCTACGCGTAGGTAAAATGGAAGTGAAACACACCTGCAGTTCTGGAGATCAGTGGGGAATCAGTGGTCGGAGCTACCCGACTTAGCTTGAACCAAAGTCTATGCCCGTAGCAACTTTCGATAGGCTTAAACGACTTGATAGAACTTCGACTTGAGTTTATATGCGAGAGGAGTAATGGTACCGCCGGGGCCAATCAGTACAGTTGTCGCACCACATATGCCCGCATAGTCACACATCTGATCTGGTGAAACCTATACCATGAATCGGAACAAAGACTATCGACCTACATTATGCGTCCTAACCACAAAGCATTGTTACGTGCCCGTAGCTGTAAACGCTCTATGGCTTAGGCCGACCTCCGTCTGTTATGACATGAGCCTTTTTCAAAGGAATTTTTGGTGGACGTCGAGGTACTTGCTATGAATGCTAATTTGTGACACACGGTCGCAGAACTCGAGG
		</sequence>
    <sequence><taxon idref="Location_4_3_1|39.4008003526441"/>
			TTCGTCCGCTACACTTGTTTGACGAGTCGTATCTTCTGTAACCGGTAAGGCAGAGTACTTAGCCGGTGTGGAGAATAGTCCCAAGACTCTAATGTAGAATCGAGGGAGTAACACTCTCGCATGAGGAGGGGCCCTGGTCGGACACTTCCTTACATAGGCCCTGCAATGTGAAATCCTCAACAAACGAACGACATGCGGCTCTATAAAAATACAAGCTAGTTGGTTAGCCTACCTATAAACTGGCATTTGGCTGTGAATACAGCGTACGGAGGTTTGGCACTGCTACGTCGGGAGTCGGGTCGCACAGTATTACGGACACCCGCAAAATCTTTGCGCGATTACCCACACCCATCGATAATTTTAGGGAATTGAAACTAGTTCCCGTGGAAACGGATTGCCTGCGTGTACTTGTGTCAAAACCAGCTAGGCGTACTAATACGTATAACTTATATATTGCGAGAAGGCCCAACTGCAAGCGCAAGAGTATTGGGCCACCTCTGTCGCTGGGAATGATTGATGCAGGTTACCCTGCTGTCCAGCCCCGCTATTGTACCTAGTGACTCCGACTCTACTTACAAGAGACCTGACCCATATGGGGCGTTGATCTTTACACCAGTTACTGTCTGATGTATCTTATCTAGAGTCAGTGATGCCACGGCTCTTGTCATCGAGACAACGAGGACCTATGACCGGGGTATGGGGCAAAGTCTGGGGGCTCATTTGAGTATACTCATGCGGTGAGGCAGGGACACAGAGTGGCGTCGGACCAACCGGATGATATATTAGCGGTATAATATAGTATATAGCAGTTAGTAACTCGTGAACACAAGAAGCGGTACGAAATATGATTGTACCTTCACGGCTACACACAGGACCTCGACGATGGCAAATGCCTTAGAAAGTGATGAATTCGAGGAAGGAGGAGCTAGGATAGCAGCAGCCATTACAACTGTCGACTATTGTTGGAGAGTTAAATTAAACCGCACTTCCAACGGAGAGGTCCGACTTAAACGGCTTAAAAAAGCAGATTGAAGTAGTTTCTAGGTTCATATCGTAAGTCTCTGAACTGAATCCTATTAGCTAGGCCTTTCGTTCCCTTGAGCGCGGGCCTGGCCTCTGAAGCCGGCCGGCTAGCACGTTTACTCTCTACCTATAACGATGATCCATTTGTCGTATTACCTCCTTGAGGATACTTCTGCTGAGTGCTCTGAAAGGAAGATATCTTCGCTGTGTCTATCAGCCTTCAGTGATTATATTAGTCGTTTTCCGAACCAGGCTAGCATCATTGCTACTCCTGTGATGAGAGGTCCTTCATTGCTAGGCGTACGCACAAGCGACCCCGGCTATACGCAATCCACAAGTCCCTCATGTCTCGTCCGTCGGTGGATTTGAACGCGGATAAGCGGATGTAGATAATGGATAGCTTGAATTTTCGCTAGACATAATTGACTGATTACATTAGCGTAGTCTTACGCTTGATAAGTGGGATAGGTACTAATAACCGCTTCCAGATGTGGGGATCGTAAGGGTAAGTTTCTAAAATTACGTTTTTATGCGTTCAGTAGACCGAGGGTGGCTAGTATTAATGCAGAGGAAACGTGCAGGGGAATCCTAATCCGGGCCGTGTCCCAGTGGTGGGTGAGAGTCGGGCCAGTTGAACACCATGGATGTCTTCAGCCAGTCTGGAGCCATGCAGGATGGGTGCAAGATGTGTTATGAGGTTCAACGCCGCTACGGCAGCTCGCGCATGTAGGGGTGATCTTCAATTGCGGTGCGTTGCACAATCTTAAACGGGTTCTCCCACTGTCCCACCACCACTTCGACTGTGGGGGTGTCAGCGTTTGAAAGCGCTACGACTGACCAATAACTATAGATCGAGCTCTCTAAGACCGATCTGCTAAACCGAGCCGGGCGACTGAGAATTCGCAAAGTTATCTGTATCTGGCATTGTTCTCGCGTGGGTCAGTAGCAGAGCTCGTTCGTGTGTTGAAGCGGTGTGCCTCAACAGTCAGGCTAGCCCATTTCCTGCGCACCCACACCTCGTTGACGCTGAACTTTTGATGCGCTGCCGCTGTCCATCACCTTGCCACTATTCCCGTTCTTCTAAGAGTCATTTTGGTCTTACTGTATCGGAGAATCCGTGCCCCCGATTACCCCAGTGATGTCAACTTATGCATTTCTGCCCACTCAGCCTCGGGACCCATACATCGTGGTAAGCCAGTGGGGTTACGAAGCGCTGCTGCCGTCGGGGATGACTATGAAGCTGTCATCGAGAGTTACAGCGGATACTGTCCCAGAGGAAGTCGCTCACTGACACGAGTTAAGTCTACCCCGTGGAACAGTTCCTAACCATCCAAGGACTGCCAACTTTTCAGATCCTGATGTCCTGGACTGATGATAGTCGTGAACCGGAGTTGACTAAGGAGCAATGTTCGCTCTTGAGTATGGCTGATGAAAAACTGGTCCGATTGAGTTTCAAAAATGTGAAAAGCTTGCTATCTTGTTTCTCGAGGAGGCCAACGTGTCTACACCGAGGTGTGAACATATTGTGGCTGAGTTTTGACCGAGTGGCATATTGTCGGACGTATGCTGGTAAGAGATACAGTGAATCCTATTCACCTAATTTCCGCGATTGCCCTTGGGGCACATCTGTTGTCCCAATGCAGCGCGCTCCGATGCACGATACCAACTGTCGCTTCCATATGTAGCGAGAATGTACGACGTTTTTAGTTAAGTGTGCTAGTCTAGGCCCTCCGGAGTGCGTAATTGTCGGGGTCGAGCGACCGGAGTGCAGGGCAGTGACACAACAGCTCTCCAGTTAAGAGGATAGTTGGTCCCCCTAAGCCGGAAGCTCGTGCTCGATCATTAGAGAGAGGATGACATACGTTCGCTGCAACGACCCATCGGATGACATACAGAATCCGTAATCCCACAGATGCCTAGTGAGTTCCGAATGCGGGGAGTGAACTAGGAAAGCCACTCCGTGCCTCGTAAAAGCTTAAACCCAACGTAAATCCCGTTCAATCGATTGGCCTATACAGTTAAGAATAGATTTTGGTGATTCTGATTGGTTCCATTCGCACAGTTCCAGTGCAATAATCTTTAACAAGCACACTTTCGCGCCTTCCATCACACTCCATTCGGGGTCTCAATTACAGCCCAAGTAACAAAATCTTGATCTAAACGAATGAATGCGGATTCACGGCAGGGGCGTTAGAGCCTGCAGGCGTTTGGGTGTTCGGCTTGCACGTGCGTAGAATGTCGACTGGACACAGTAATAGTGTCAAGCCAGACATGACTTGACCCCGAGCAAGGCAGCTTAGAACCTCCGGTTGCCTTTCCCACGCATCAGGTAACTAAGTGGCCGCTGTAGGCCTCACACTCTTTTTGAGTCTCTAAGTATGTAGCACCGCAACCACGCAAGATCAAGTTCACATCTGTAACAAATACATATTCTCCCGACGCGGCCCAAACTGGTGCCTGCCATACTTTGTCGTTATAGCCCTATTTTCAAGTATGAGCACACCCCATGTGAAGGCGCGTATTGCAAACCTACACAGTATCACTTCAGCGAAAGGAAAAACGCCTTCATTTCGTGCGAAGGGGCCATCACGAGGTCACCAAAAAAACCATAGGGTATGTGTGAACGAGTACCACACAACACGCCCATGGAGTCATATTGATACTAAATTCTCTGAAATACTACGGTACGGGTAGTTCCGCAGAGTCGCAGAGGGTACCGGACCTTGTACGACATCCTAGCCTGATTTACTGAACTCGCCCGGTCGCTGGGATGCATCTTCCCGATTAACTCCTATCGTAAGTGACCGAAAACAATCTCATGCAGCTTCTACAACGGAGATCTTTAGCGAAGAGGTGCGCAGAATTATATCGATAGCCAACAGACTAGTTCGATAACGTGCAGGTTCGGCGTGTTCAGGGTGATCTCGGGCTCGCAATTACATCAGGAGGTGCCTCAGGTTACCTGCTAACCATGTTGTTGAGACAAGAGAACGTGGGCAGCTTGAGATAAGCGACCAAAGGTCAATGATGGTTTCTCCAAGGCCAGTTACATAATTATTACACTATCAAGATCGCTTCGCGTCGACGGGCGAATTGTCTCGAGACATCCACAGTTACGACTGCAAACCTTTTTAGATGCATTAGAGAGTTTCCGAAATATACAGACCCTTCCACCCCGACCATTACTATAAGAACTCGCCAGATAAGTCACCAAGCGATCTGAAGTTATATGATTGACCGGTGCCCGACATTATTCACGAGGTATACTTGACATATAGCAGGGTCGCGGTTCTTGACACAACCACGCGTCGGCATTTCATACCACCTTAGGACAATCACTCTAGGCCAATTACCCTCCCTTGGGATGTCATATACAACGAGGTGTCCCATTTTCACTAGAGCTTGTCAGCCAACTGGTAGCGGGTCTTTGACGCGTTCAGCCCCATGTTACGGATTACCGACACGTGATTTTTTAGATGTACCTAACTAGGTGCTACACGTACCTGGACGCTTCATGACCCCAGCGCGGCGGAGTAGAAACTGTTCTTACGCAATATGTCCATCCCTTTAGAGGATCAAATTGGCGGACAGATATGAGACCATTGCGCTTCTGGAGGAGTCATCACCATTTGGTCCTACCGCTGCACTGTACTCTGGCAGGGACGATGAATAGATGTCCTGGCACCAACAGTAGAATGCATTTTCACTGGGTCAGTGGTTGTGGGGTGGAACAAGTCTTAAGTCAGTAAACTTCCCCTTGGAGTACTTTACCAGCACCGCGGCGCGCACTTAACACTGAAACCCGAAAAGGGTCGTGGTTGCCCGTCATAACCCCCTCGCAGGGCCAACGATGTATGCGACCACCACGACCGGCCATCTCGTGAACTCTTAACGCGTACGCCTGAGTGGCAGTTCGTTTGTCACCCCAGACTGTCGTCGCGTGCAATACTTGCAAGCAGAGATGCTTAGAGCTGAATAATAAAATCACGTTACAACTGCCTTCGAGCTAGCTAGATAGTGACCCTTGCCGCTAAGTCTTGCAGGCTCTATTACTACACCGACCGCCCTCCATTTACGTTACCTACGGTTTGGAGACCCCACTGAACATGCCTGTTGAACAGTACGGAGTCGCCATGCCACGGTCGTTATGGGCGGATATCCACATTGACGTGCTCATCCTGGTTGACCGAGATTCGTACTCCGGATTTGGGACCTGAACGCTAATACGAGATCCCTCGGCTGCGTGAAAGCCCACAACCCTTGATCACTAGGCACTCTAAAACCAGTGACCGAATTGTTATCAATATTCAACGAATTATTGCCCGCGACTCCATGGGTGGAAGATGTTTAGCAACACCGTCATATGCCACCAGTCCATGCCTCGCATCGATGATACGCGCACTGCATCTACCCCAGCAGCTGATCAACAGTGAAGAATCGTTCGAAATGCAAGTATGTAGTTGTGGTGTCAATAGAGGTCGCACTGGAGGCCCATCACTGATCTACAGTAAACCCGCATTGGAATCGTATTTAGACGAAACAGAGGCGGTGGACGGCGGGGTCTGCCCTGAACCGCGAAAGTTTCATGCAACGACAGTGAGCGGCGGTGTTTCGTAACTTCGCACCCCGCGTAGCCTCTATAGTAGCATGCCAGTAGACGGTCTGCCATCGCAAGTGTATACCCAAGGTCTTAGGCTAATCTTACAAATGTGGATAATTGACTAGAGCGGCAAGACTGTAAGAACACTTATAGCGTGATAACCAGCTCATAGTTCATTGTCTAGGATCACTGGAGATACTACCAGTGCCTGTCCGGGATACCGCTCCCGCCACGTAGCTTAGAAGGCGTGCCTTACTCAGAACGAGAGGCCGCAAAGCAGCGAACGAGGGCATGGCGTGCGGGCCGTCAGCTCATTGCGGCCGTGAATTTGCTCGGATCCACTAGACTCTACAGGTTCCAGCAATACTTTTCGAGTGTGACCGTCTTAATTTGTTAGTCTTAACTGATGGAGATCAGGCTGTCACTTAGTTCGGCACTGGTGCAATCTTCAAGATAATCTGCTCCGTCTTGGCTTCCCACTGCATGAACGGTGCCATCGGCAGTGACGTTACAGACAGCAGCGTGCCATATCAGTAGTTAAAGTAGAGGCCTTGGTCGGCCGGAAGATGGTAAATATCACCCTAGAGGGCGTGGTCACACGCTCGAAAGGCCCGCTCTGTGCTTCAGGTGACAGAAAGCAGAGAATGCGTTACACTATTATATGCCCCGCGGCGTGTGGTCCAGACGGCGTGGTTCGGTAAAGAGGAAGTTTACCTCATTAGCTTCGAAAAGTGCCACCCCGAATTCTGCAGCAGCCCTTATCTAATTATCATAAACATACCGAGCTCTTTGTTATCATTTATGCTCTTGACCTTCCTGGATTCGGTCGATCTCCGCAGATATAGTATATATTTATTTAAGTCCAGTAACCGCCTGCTGCTAGTGCTTCTAATCGTAGACCTCGTACTTGCCTAATTATCGAGGTCATTACAGGAATTTAGGGTAGCGTATCTTGTTGAGAGTGAGTCTCTTCGGTGGTTCGGGGTATTCGTGCTAGCAAGATTTTGTAACAATTTGCCCCTCTTTAACCGTTCTGCCGGAGATGGTTGTTGTTAGCCCAACCGTATAGTATTTCATATTGTGTTACAGCCGCGTGGTAACGGTCCATGCGAATATATTATCTTCCATACTTGTGCCTATACAGAATTCAAAGAAGCGATAATTGTGGAAGGTTACTCAATACGCACCTTTTACTGTAATTACTGTTTAGGTTCGCCCATCGCTCGTATGAATAAACTCCGCATGGATCGGGGGGGTGCAACTAAGTAGTGAGCGTCTCGTAGACAGGCGTAGTGAGCGTAAATCGGCTTAAAGAGGTAAGCGTTATAATATATTGCACAAATGACATCATGGAACCGCTAGAATCACGATGTCTGACGGGGCCAGTGACCATTCGGGCGTGTAAACTCTTTTGACACTTGACCTGACACTGTCACCTCCGATCACACGATGATTACATTGTTCCCCTAGATAAATGTTGGTTGGTTGGGAGTCGAATAGGCATATCTGTTTAACCCAACTAGCGAACCCAGAAACCATCTCACCATCTCGCCGCGACGCCGCTCATCGTCACCGGCGGATACCCCACCTTCTCATACATAAGTTCGCTGTTGTTCGATAATCGCAAATCAGCAATACTTTTTTGTTCACACCGTTGTCGATTTAATCGACCGACTGTGCACCCCTGGCTGTTGAATGTCAGCTGATCACACATTATGAGGGGAAATGTAATCGTATTAAGATCCGCCCTACAGAAGCGCGTTAACGTAGTGATGAGGCATCAAAGCTTCGGCTCAAAGGGCGCTCCCCGTTTAATATTATTCACCTTTTCACTGAAATCGTGCCTTAGCTGCCTAAAGAGTAAGTTGGCTGAAGAGGGAACTTTATAATCTCAACCACTGTCTGACAAGCCATGGGGGACCGCGCCCCTGTACTTGTTGTTGTATTGATAAAAGGTGCGGTCACTATATTCCGGTGTCCAACGCTTGCAGCACCACGGGTGACTGCATGTCAAAGCCAGATCGACATTAGTGGGCTAACTCCTTTTTAAACCTGTTTGTAACCCAAAGGTGCCCGGCGCTTAAGGGCTTAGCTCGCGGCGCGGATATCGAATCCTGATACACTTACTCATGGCCAAGCTTGACTAGACCATGTCGTGAATAATCCCAATCATAGATGATCCCCACAATTGGATCTGGCCTATATCATGCTCACCCCGTGTTTTTTTGAGTATTTCGATCCTGAGACCCAGATAGAGAACAAGCCCTTCCTGTATTAATTGACACCGAAATCCGCTAATCCGTACATCGGCTTCTTGAGCGTGGTTACCTTGGAATCGGCAACCCAATATAACGCTTGGGCCGAATATCTAAATGGTATAAAGTCAAGCGCGAAGTGGTGGGATGCACCATTCATAACTCTACCGCATTTCTGTTTAGTGGATTTGACTGAATCCCTGCGAGACCGCCCGTTACCGCGTTAGAGCTATTCTGTCATCACTAATAAAGTCGCATTGCACTCCGGTTCTAAAAGCTCCAGTCGTTGGGTAATTTCTGTCGGGTGAACTTAATTTTGCGCGCTCAGATTCGGGTGCACTCTCTAGCATTGTCATCGAGCGAATCCGGGATATGATTGGCGAGCAAGCTTCCCTGTAGACTTGGACTCGAAAGATCCGTTGAGTTCGTATGATAGCAGATTCCTCGTCCTGACCGCTGCAAAAATATGCCGATGTCGAATGCGCTGGACGGGGGACAATGCCGTATGGTTACACAATCAAGCTTGCTGCGGTTGCTTCATTGACATGGTTCACATGGCGGCACAACTAGCCCGGAGCCATCCGCTGTTACGCCCAGTCGTTACGGAAGGATTACCCCGTACGAGAAATCTAGGATGACTACTATTCATGACTTTGGATAAGGAACCGGTACATTATATTACTGTCCCACACGTCAAATTGTTCGATGATCGTCAATGATTAAAATAAACGGGTAAATGACATGCTTCATCCATATCCTAGGTCGAAGCCACGTAGGATGCTGGGTGGGTCTGGTGGATCAGTCAAGATGTGCATTAAATTTATGTGTAAAAATGACTTTGACTTGCCGTGTGGAGCCAGAGTCATCAGTCATTAGGCAGAAATGCCACGCATTCCGGTGCCGCGGGCACTAGCCACGATGAGGGCTACATCACACTGCAAACCTTATATACACAGGATTCACCACTGTGAATATAATATGATGGCTCTTGAAGCTTTCAGCCTGGGACTTCGGGACTCATACTCCTGTATACGGAGGTAAAGGTCCTGGTCGCCAACGCCCAGTACGTGCGAAGCTACGGAGACGTCTCACTAGGGAAATCCTAGACTAGCTAAACCCAAGTCCCGTCAGTCTTTGTGGCGATCTGAAGATATCGTAGATGTCCTGGCTGCATCTCTAGATAGTATTATTACGGGACAGTAGATAAGTTTGAACGTCCCGCAAACATTTCGGGTTGGTAACGCGGACGGGGACTGTATAGATACCCCCGACCAGCAGGAACTGAAGGACTGGTTACGCTTAGCGCGTAGTGGTCAGTATCATTTGTCGTAAGCTGCCATTGAAATTAATTCCTCGAGAGGTGAACGTGCAACGTGCCTTGCTCGCGACCGGTCCGACATTACTCCGCGATTGTCATCGATAGAAGAAGTACGATGAACCCCGTGCCCTTGCCGGCGCTACGATGCATAGTTATTTCCGCGTAGCTAACTTGAGTAAGCATGGCGGTGTTGACCCATTGGGAGTAACGTTACGCTCCCGTTCAAGCTATGGGGAATGTTCACAGCCAATGCGCCTCGAAGCCAACGTTTCGATACTCAGTACATTGTGGGTGTGCTTACCAAAATCCCCTCCTTAAGTTCCTCATCCCGTCTCTTTAATTTGTCATACTGGCGGTGCATTTCCACTCAACAAGCACAGCGACGCGCCTCTTATTGAGGAACGTAGAAACAGTACCAACCTCTGTCGCTTGTGCCGTAAATCCTTGAGAGAGCTTTCCGAAAGGCATATTGCGCACCACACGCCTTTCCGGCTCGTGTCTCCTAAAAGTGTGTTTATGTTGAATACCGCATGCCATTTAGACAAGGCTTACTGCACCTCCTTGGTTTTCCCGGACCGCCAAACCATAATCTATTTAACACATCGACTGTTCGTCTACATCGCCTCTAATCGTGCTTCCATTGCACTCCAACGGGGCTTGGCATCTGCATGTAACCTGTCGCGCAGCTAAAAGGATTCTATGTTCGAATGCAGCGCCGATGCAGCATACCGGACATCCATAAAGCCACCGGCCTGGCGTCCACAGATTTCAACCGTAATTGGCGTACCTTCGCCTCCGGGACAGCTAAGAGGCTGGGGGGTAATCGCGTGCTCAATCGGCTCATAGACAACGTCTCGGCTTAATGATCTCTATATGCACTCGTCCCGCTGAGCCAGATGTCTGTCCCAAAAAGGGAGAATTCTCCAGCAGCGTCTCACTAGTTTGAGTCTCGTCGCAGACCCCGTTATCACGCGTAGCTTCTATGTGTTGTTGGGACCATGATGAAAGCGCAAGTACTAGCGGGCATATGCACAAATTGGGTAGATTGCGCTTAGCATGTTTCAGTAGGCCTGTGCGTGTGCTTTAATGCTAAGCCCCGTTGACTGATACTGATATGACTATATTAGTTATTGGTCCGAAAGGGGAACACGCTGTTTCGCGAACTGCTAAGATCCTGAAGCAGATTTCACTGATCGGTGCACGAAGGTCACCCACGAATGACGCACGTCAGGCTGTGACGTATTTAGCCGTGGAACAGTATAAGGCCATCCCTCAGCCTTCGCGGAACAGTCCCTGCATCGGTATACACCACATGAACAGATAGCCACATCCTTCTCGGGATTTGGGGCTGGATCGTTTTAAATTATGTGTGCCATCCTTAAGTCTACCACAAGTCAGTCTAAGCGCACACATACGTTTGACGCTACTAGAATTTTTGTAAAATACCGGCGGCTATGTTTTGGCGTCGATCTTCCACGTTGAGAAAACCAATCCCGAAACTTGTTAATAGCCCTCCAGCGAGCCTTTATCGTTAGCTAGCTACTTCCGTGTAACGTATCAGAGCGTTCACCACGTGCATACGGGACTGGGCTGGAGGCTTCAGCCTCGGGTTTTGGCTACAACCGCAGCTCAGCGACACACGCCGCGGGCATAGGATACGCGAATAGTTCGGTTAGCTCAGGTCGACAGAGCCTTCGCGATCCAAAATGTAGAGTCTAAGTCAGTAATGGCGGTCATCATATAAACTCCCCAAGAACCTACTGGTTCTGTAAATCGGAGACGTAACAAATTTTCCCTAGCACGCCTTTAAGGAGAGATAAAGGACTCTAGTGCGCAATCACCCTGGTCGTAACCTCGAAGGCTATAGAGACGTCTGACCAGCAGCAGCTTAGATTGCATATAAGACACCCAGCAAGTCCGTGCGCGCAGCAGGTTACGTTGTAGGCGGACTGCTCTTATTTCACCTGGCGACAAAGAATTTCGCATTGGAAAAGGCCTGGCACGCGGTCGCTATATTTAGGAGCGGTGATGGTTCACACTTGTAACCAGAACCACCGGCCTCGCTGTGTGAGCTAGATTTGCGACTCGCCTGCCCAGGCCTAGCGTTCAGCGGACAACAGGTGTTAAACTACGCGTCAAAATGTAACCATACGGTCACTTGACTCGGAATTATCCAAGGTCGTTAGAATTAGCTAGCGCCAGGGCCAAGGCGGCACTTGACAGGAAGGAGCCACGGCCTCCCGCTCCCAGATGAGTGGCCGTTAGAATGCACCGTTCCCAAGCACAGCAACGCGTTGGGAAGCTGGCCCATGTTGTGCATACCCAAGCCTATATCAGGCCCTATAGCGACTATACATGCATAATTCGAATAGGATCCAGTTAATTTATTCGCAAGCACTACCCTTGAATATAGAACCTTAGTCTGGGAACAACTTGTACATCTCACGTATCACCCACTCTTATACCCGACACTTCGGTACTTAGGTATATACCACCTAATGATAGCGCAAGTGCATGCCCCAACCTCACTATCCTCGTATCCCAGAGTAAATGCCAGCTTGTAGTGCCAGACCGTTCCCGGGCTCCTCGTTCCTGGCTAGTAGTGGCGACGACATGTCATACACACTCTGCTCGGAGCATTCCACTTTAGGCGTCCAATTCAGCTAGTACCCCCACGGCCGCAGCGGATAAGGGTAATCCACACCGGGGCCTTTTTGTCAATACTCTCTACTCCGGACAGTATGACCACAAGAGTTGCATGCGTAAGGGACACGTACATAGCGGAAACATACGGATAATGCACCTGAACGTGCAAGCTAACGTCAGTATATCAACCGCAGTTTGCGCTTGTCAACTAAGCAGCCCTCTCCAATCTAAAGCAGACTAATGCCATTTATTACAGTGTGACAACGCAGGTGCTAGACAGTCTATTGTAGGCACGAGCAGGCCAAGTGCTTCGAACGACAACGATCGCTTTAACCCCTCACAGTGGTCCGATTTCTCACAGGCAGATTAGATAGTCCACAACGACCCACCTGAGTAACGGGTCTGAGAACTTAGGCCTCGCCTACAAGTCGCTTGACGTCCAGCCTTTTGGGGATGAATTCATGTCGTCCTCCTCTATTCTACACCTGGACTCCGGACCGTAGATAGAACCGCTGGTAGTCCTGCGCGATCTCTCACGATTAAAGGTCCCAACACGGGTAACTAATATAGTGCCGCAAGGATGGCTCAAACCCGCGGCCGCAGCCGATCGGCCGTCTGGGGTCGTCGAGGCCACCCTATATGGGAACTTTCGTCACATTTGTTACGGTCGCCAACGGGCGGTCAAATATCAAACTATCGATCACCAATAGGACTTGCTGGCGGATGTCTTGATGCGCACCCGTCTCTTATGGCGGACAAGGAGTTAAGGTCGTTCCCATAACACGGATAGACACGTCCTCGCAGCGGCGGCCTTAAAGTCCGTGCGTGTTAAATGGAGGACGTTTGTTCTGGCTTAGGCTGTTGGGAAAAAATAGCTAGATCCTTCCCGTCGTGACGGGGCGGTCCCGAAAACCGCCGGTACCATCACCATGAGCCTGGGCACTGACATCCAGATGTCTTATCGTAGTCAGTTCTCGTCTCTAGTACTGACCGATCGGTTCGGTTATCGGCGGAGGCCCATCCGAACCCGGAAGTCAACTCTCCATCAGGTGGATTATAAGTTGGTCGGGTTGTTCCGCGGCAGGGCTAGCAGCGTTCTACAAGCACACCGTTCTGGGGTTCTGTGCTTATGTAGACTGGTAACGCGTCAGTCTTCTGTATGGGCGTATAAGCCAGGGCTCAAATGGATACTTGAATGGTATTGTTATCCATACACAATCACCGTAACGTAGTTGTTCATTCTAGCGACTTATCCCAGCGGTTGACAGATGCCACAGTCACTATTTTTACTTATGTTGACCTCTACTGCTCGGTCTACAATCGCATACGGAACATAGTCCGAGCGCAAAGGACCCCGGAAGGCTATAAGACCACGCTGAAACACCTAACAGCTGTGTCTCGCTGTAGCTAGCTTTATAGAGCAATGGTATGCTCTGGATAGGGTAACCCGAAATCGCTTGGAGACCGCCTATGAGCCATGTTACACGGCTCTCTACGACCCCTGTCATATCAACGCATATAGAACTAGGCACTCATCGATGAGGGTGCTACCCCCAGGAGGATCCTGCTATGACGGTTCCAAGATAGGATGCTGCGAACTGCGGCAAGTTTTAGTAAATGCCATAGCAGACAAGCAGGCTCACGATAGCTCACTACGCTCAATTCCACAAACCCCACAACCCAGTCAGGGTGCTTAGCCCCTACGCGTAGGTAAAATGGAAGTGAAACACACCTGCAGTTCTGGAGATCAGTGGGGAATCAGTGGTCGGAGCTACCCGACTTAGCTTGAACCAAAGTCTATGCCCGTAGCAACTTTCGATAGGCTTAAACGACTTGATAGAACTTCGACTTGAGTTTATATGCGAGAGGAGTAATGGTACCGCCGGGGCCAATCAGTACAGTTGTCGCACCACATATGCCCGCATAGTCACACATCTGATCTGGTGAAACCTATACCATGAATCGGAACAAAGACTATCGACCTACATTATGCGTCCTAACCACAAAGCATTGTTACGTGCCCGTAGCTGTAAACGCTCTATGGCTTAGGCCGACCTCCGTCTGTTATGACATGAGCCTTTTTCAAAGGAATTTTTGGTGGACGTCGAGGTACTTGCTATGAATGCTAATTTGTGACACACGGTCGCAGAACTCGAGG
		</sequence>
    <sequence><taxon idref="Location_3_4_1|19.879732286788965"/>
			TTCGTCCGCTACACTTGTTTGACGAGTCGTATCTTCTGTAACCGGTAAGGCAGAGTACTTAGCCGGTGTGGAGAATAGTCCCAAGACTCTAATGTAGAATCGAGGGAGTAACACTCTCGCATGAGGAGGGGCCCTGGTCGGACACTTCCTTACATAGGCCCTGCAATGTGAAATCCTCAACAAACGAACGACATGCGGCTCTATAAAAATACAAGCTAGTTGGTTAGCCTACCTATAAACTGGCATTTGGCTGTGAATACAGCGTACGGAGGTTTGGCACTGCTACGTCGGGAGTCGGGTCGCACAGTATTACGGACACCCGCAAAATCTTTGCGCGATTACCCACACCCATCGATAATTTTAGGGAATTGAAACTAGTTCCCGTGGAAACGGATTGCCTGCGTGTACTTGTGTCAAAACCAGCTAGGCGTACTAATACGTATAACTTATATATTGCGAGAAGGCCCAACTGCAAGCGCAAGAGTATTGGGCCACCTCTGTCGCTGGGAATGATTGATGCAGGTTACCCTGCTGTCCAGCCCCGCTATTGTACCTAGTGACTCCGACTCTACTTACAAGAGACCTGACCCATATGGGGCGTTGATCTTTACACCAGTTACTGTCTGATGTATCTTATCTAGAGTCAGTGATGCCACGGCTCTTGTCATCGAGACAACGAGGACCTATGACCGGGGTATGGGGCAAAGTCTGGGGGCTCATTTGAGTATACTCATGCGGTGAGGCAGGGACACAGAGTGGCGTCGGACCAACCGGATGATATATTAGCGGTATAATATAGTATATAGCAGTTAGTAACTCGTGAACACAAGAAGCGGTACGAAATATGATTGTACCTTCACGGCTACACACAGGACCTCGACGATGGCAAATGCCTTAGAAAGTGATGAATTCGAGGAAGGAGGAGCTAGGATAGCAGCAGCCATTACAACTGTCGACTATTGTTGGAGAGTTAAATTAAACCGCACTTCCAACGGAGAGGTCCGACTTAAACGGCTTAAAAAAGCAGATTGAAGTAGTTTCTAGGTTCATATCGTAAGTCTCTGAACTGAATCCTATTAGCTAGGCCTTTCGTTCCCTTGAGCGCGGGCCTGGCCTCTGAAGCCGGCCGGCTAGCACGTTTACTCTCTACCTATAACGATGATCCATTTGTCGTATTACCTCCTTGAGGATACTTCTGCTGAGTGCTCTGAAAGGAAGATATCTTCGCTGTGTCTATCAGCCTTCAGTGATTATATTAGTCGTTTTCCGAACCAGGCTAGCATCATTGCTACTCCTGTGATGAGAGGTCCTTCATTGCTAGGCGTACGCACAAGCGACCCCGGCTATACGCAATCCACAAGTCCCTCATGTCTCGTCCGTCGGTGGATTTGAACGCGGATAAGCGGATGTAGATAATGGATAGCTTGAATTTTCGCTAGACATAATTGACTGATTACATTAGCGTAGTCTTACGCTTGATAAGTGGGATAGGTACTAATAACCGCTTCCAGATGTGGGGATCGTAAGGGTAAGTTTCTAAAATTACGTTTTTATGCGTTCAGTAGACCGAGGGTGGCTAGTATTAATGCAGAGGAAACGTGCAGGGGAATCCTAATCCGGGCCGTGTCCCAGTGGTGGGTGAGAGTCGGGCCAGTTGAACACCATGGATGTCTTCAGCCAGTCTGGAGCCATGCAGGATGGGTGCAAGATGTGTTATGAGGTTCAACGCCGCTACGGCAGCTCGCGCATGTAGGGGTGATCTTCAATTGCGGTGCGTTGCACAATCTTAAACGGGTTCTCCCACTGTCCCACCACCACTTCGACTGTGGGGGTGTCAGCGTTTGAAAGCGCTACGACTGACCAATAACTATAGATCGAGCTCTCTAAGACCGATCTGCTAAACCGAGCCGGGCGACTGAGAATTCGCAAAGTTATCTGTATCTGGCATTGTTCTCGCGTGGGTCAGTAGCAGAGCTCGTTCGTGTGTTGAAGCGGTGTGCCTCAACAGTCAGGCTAGCCCATTTCCTGCGCACCCACACCTCGTTGACGCTGAACTTTTGATGCGCTGCCGCTGTCCATCACCTTGCCACTATTCCCGTTCTTCTAAGAGTCATTTTGGTCTTACTGTATCGGAGAATCCGTGCCCCCGATTACCCCAGTGATGTCAACTTATGCATTTCTGCCCACTCAGCCTCGGGACCCATACATCGTGGTAAGCCAGTGGGGTTACGAAGCGCTGCTGCCGTCGGGGATGACTATGAAGCTGTCATCGAGAGTTACAGCGGATACTGTCCCAGAGGAAGTCGCTCACTGACACGAGTTAAGTCTACCCCGTGGAACAGTTCCTAACCATCCAAGGACTGCCAACTTTTCAGATCCTGATGTCCTGGACTGATGATAGTCGTGAACCGGAGTTGACTAAGGAGCAATGTTCGCTCTTGAGTATGGCTGATGAAAAACTGGTCCGATTGAGTTTCAAAAATGTGAAAAGCTTGCTATCTTGTTTCTCGAGGAGGCCAACGTGTCTACACCGAGGTGTGAACATATTGTGGCTGAGTTTTGACCGAGTGGCATATTGTCGGACGTATGCTGGTAAGAGATACAGTGAATCCTATTCACCTAATTTCCGCGATTGCCCTTGGGGCACATCTGTTGTCCCAATGCAGCGCGCTCCGATGCACGATACCAACTGTCGCTTCCATATGTAGCGAGAATGTACGACGTTTTTAGTTAAGTGTGCTAGTCTAGGCCCTCCGGAGTGCGTAATTGTCGGGGTCGAGCGACCGGAGTGCAGGGCAGTGACACAACAGCTCTCCAGTTAAGAGGATAGTTGGTCCCCCTAAGCCGGAAGCTCGTGCTCGATCATTAGAGAGAGGATGACATACGTTCGCTGCAACGACCCATCGGATGACATACAGAATCCGTAATCCCACAGATGCCTAGTGAGTTCCGAATGCGGGGAGTGAACTAGGAAAGCCACTCCGTGCCTCGTAAAAGCTTAAACCCAACGTAAATCCCGTTCAATCGATTGGCCTATACAGTTAAGAATAGATTTTGGTGATTCTGATTGGTTCCATTCGCACAGTTCCAGTGCAATAATCTTTAACAAGCACACTTTCGCGCCTTCCATCACACTCCATTCGGGGTCTCAATTACAGCCCAAGTAACAAAATCTTGATCTAAACGAATGAATGCGGATTCACGGCAGGGGCGTTAGAGCCTGCAGGCGTTTGGGTGTTCGGCTTGCACGTGCGTAGAATGTCGACTGGACACAGTAATAGTGTCAAGCCAGACATGACTTGACCCCGAGCAAGGCAGCTTAGAACCTCCGGTTGCCTTTCCCACGCATCAGGTAACTAAGTGGCCGCTGTAGGCCTCACACTCTTTTTGAGTCTCTAAGTATGTAGCACCGCAACCACGCAAGATCAAGTTCACATCTGTAACAAATACATATTCTCCCGACGCGGCCCAAACTGGTGCCTGCCATACTTTGTCGTTATAGCCCTATTTTCAAGTATGAGCACACCCCATGTGAAGGCGCGTATTGCAAACCTACACAGTATCACTTCAGCGAAAGGAAAAACGCCTTCATTTCGTGCGAAGGGGCCATCACGAGGTCACCAAAAAAACCATAGGGTATGTGTGAACGAGTACCACACAACACGCCCATGGAGTCATATTGATACTAAATTCTCTGAAATACTACGGTACGGGTAGTTCCGCAGAGTCGCAGAGGGTACCGGACCTTGTACGACATCCTAGCCTGATTTACTGAACTCGCCCGGTCGCTGGGATGCATCTTCCCGATTAACTCCTATCGTAAGTGACCGAAAACAATCTCATGCAGCTTCTACAACGGAGATCTTTAGCGAAGAGGTGCGCAGAATTATATCGATAGCCAACAGACTAGTTCGATAACGTGCAGGTTCGGCGTGTTCAGGGTGATCTCGGGCTCGCAATTACATCAGGAGGTGCCTCAGGTTACCTGCTAACCATGTTGTTGAGACAAGAGAACGTGGGCAGCTTGAGATAAGCGACCAAAGGTCAATGATGGTTTCTCCAAGGCCAGTTACATAATTATTACACTATCAAGATCGCTTCGCGTCGACGGGCGAATTGTCTCGAGACATCCACAGTTACGACTGCAAACCTTTTTAGATGCATTAGAGAGTTTCCGAAATATACAGACCCTTCCACCCCGACCATTACTATAAGAACTCGCCAGATAAGTCACCAAGCGATCTGAAGTTATATGATTGACCGGTGCCCGACATTATTCACGAGGTATACTTGACATATAGCAGGGTCGCGGTTCTTGACACAACCACGCGTCGGCATTTCATACCACCTTAGGACAATCACTCTAGGCCAATTACCCTCCCTTGGGATGTCATATACAACGAGGTGTCCCATTTTCACTAGAGCTTGTCAGCCAACTGGTAGCGGGTCTTTGACGCGTTCAGCCCCATGTTACGGATTACCGACACGTGATTTTTTAGATGTACCTAACTAGGTGCTACACGTACCTGGACGCTTCATGACCCCAGCGCGGCGGAGTAGAAACTGTTCTTACGCAATATGTCCATCCCTTTAGAGGATCAAATTGGCGGACAGATATGAGACCATTGCGCTTCTGGAGGAGTCATCACCATTTGGTCCTACCGCTGCACTGTACTCTGGCAGGGACGATGAATAGATGTCCTGGCACCAACAGTAGAATGCATTTTCACTGGGTCAGTGGTTGTGGGGTGGAACAAGTCTTAAGTCAGTAAACTTCCCCTTGGAGTACTTTACCAGCACCGCGGCGCGCACTTAACACTGAAACCCGAAAAGGGTCGTGGTTGCCCGTCATAACCCCCTCGCAGGGCCAACGATGTATGCGACCACCACGACCGGCCATCTCGTGAACTCTTAACGCGTACGCCTGAGTGGCAGTTCGTTTGTCACCCCAGACTGTCGTCGCGTGCAATACTTGCAAGCAGAGATGCTTAGAGCTGAATAATAAAATCACGTTACAACTGCCTTCGAGCTAGCTAGATAGTGACCCTTGCCGCTAAGTCTTGCAGGCTCTATTACTACACCGACCGCCCTCCATTTACGTTACCTACGGTTTGGAGACCCCACTGAACATGCCTGTTGAACAGTACGGAGTCGCTATGCCACGGTCGTTATGGGCGGATATCCACATTGACGTGCTCATCCTGGTTGACCGAGATTCGTACTCCGGATTTGGGACCTGAACGCTAATACGAGATCCCTCGGCTGCGTGAAAGCCCACAACCCTTGATCACTAGGCACTCTAAAACCAGTGACCGAATTGTTATCAATATTCAACGAATTATTGCCCGCGACTCCATGGGTGGAAGATGTTTAGCAACACCGTCATATGCCACCAGTCCATGCCTCGCATCGATGATACGCGCACTGCATCTACCCCAGCAGCTGATCAACAGTGAAGAATCGTTCGAAATGCAAGTATGTAGTTGTGGTGTCAATAGAGGTCGCACTGGAGGCCCATCACTGATCTACAGTAAACCCGCATTGGAATCGTATTTAGACGAAACAGAGGCGGTGGACGGCGGGGTCTGCCCTGAACCGCGAAAGTTTCATGCAACGACAGTGAGCGGCGGTGTTTCGTAACTTCGCACCCCGCGTAGCCTCTATAGTAGCATGCCAGTAGACGGTCTGCCATCGCAAGTGTATACCCAAGGTCTTAGGCTAATCTTACAAATGTGGATAATTGACTAGAGCGGCAAGACTGTAAGAACACTTATAGCGTGATAACCAGCTCATAGTTCATTGTCTAGGATCACTGGAGATACTACCAGTGCCTGTCCGGGATACCGCTCCCGCCACGTAGCTTAGAAGGCGTGCCTTACTCAGAACGAGAGGCCGCAAAGCAGCGAACGAGGGCATGGCGTGCGGGCCGTCAGCTCATTGCGGCCGTGAATTTGCTCGGTTCCACTAGACTCTACAGGTTCCAGCAATACTTTTCGAGTGTGACCGTCTTAATTTGTTAGTCTTAACTGATGGAGATCAGGCTGTCACTTAGTTCGGCACTGGTGCAATCTTCAAGATAATCTGCTCCGTCTTGGCTTCCCACTGCATGAACGGTGCCATCGGCAGTGACGTTACAGACAGCAGCGTGCCATATCAGTAGTTAAAGTAGAGGCCTTGGTCGGCCGGAAGATGGTAAATATCACCCTAGAGGGCGTGGTCACGCGCTCGAAAGGCCCGCTCTGTGCTTCAGGTGACAGAAAGCAGAGAATGCGTTACACTATTATATGCCCCGCGGCGTGTGGTCCAGACGGCGTGGTTCGGTAAAGAGGAAGTTTACCTCATTAGCTTCGAAAAGTGCCACCCCGAATTCTGCAGCAGCCCTTATCTAATTATCATAAACATACCGAGCTCTTTGTTATCATTTATGCTCTTGACCTTCCTGGATTCGGTCGATCTCCGCAGATATAGTATATATTTATTTAAGTCCAGTAACCGCCTGCTGCTAGTGCTTCTAATCGTAGACCTCGTACTTGCCTAATTATCGAGGTCATTACAGGAATTTAGGGTAGCGTATCTTGTTGAGAGTGAGTCTCTTCGGTGGTTCGGGGTATTCGTGCTAGCAAGATTTTGTAACAATTTGCCCCTCTTTAACCGTTCTGCCGGAGATGGTTGTTGTTAGCCCAACCGTATAGTATTTCATATTGTGTTACAGCCGCGTGGTAACGGTCCATGCGAATATATTATCTTCCATACTTGTGCCTATACAGAATTCAAAGAAGCGATAATTGTGGAAGGTTACTCAATACGCACCTTTTACTGTAATTACTGTTTAGGTTCGCCCATCGCTCGTATGAATAAACTCCGCATGGATCGGGGGGGTGCAACTAAGTAGTGAGCGTCTCGTAGACAGGCGTAGTGAGCGTAAATCGGCTTAAAGAGGTAAGCGTTATAATATATTGCACAAATGACATCATGGAACCGCTAGAATCACGATGTCTGACGGGGCCAGTGACCATTCGGGCGTGTAAACTCTTTTGACACTTGACCTGACACTGTCACCTCCGATCACACGATGATTACATTGTTCCCCTAGATAAATGTTGGTTGGTTGGGAGTCGAATAGGCATATCTGTTTAACCCAACTAGCGAACCCAGAAACCATCTCACCATCTCGCCGCGACGCCGCTCATCGTCACCGGCGGATACCCCACCTTCTCATACATAAGTTCGCTGTTGTTCGATAATCGCAAATCAGCAATACTTTTTTGTTCACACCGTTGTCGATTTAATCGACCGACTGTGCACCCCTGGCTGTTGAATGTCAGCTGATCACACATTATGAGGGGAAATGTAATCGTATTAAGATCCGCCCTACAGAAGCGCGTTAACGTAGTGATGAGGCATCAAAGCTTCGGCTCAAAGGGCGCTCCCCGTTTAATATTATTCACCTTTTCACTGAAATCGTGCCTTAGCTGCCTAAAGAGTAAGTTGGCTGAAGAGGGAACTTTATAATCTCAACCACTGTCTGACAAGCCATGGGGGACCGCGCCCCTGTACTTGTTGTTGTATTGATAAAAGGTGCGGTCACTATATTCCGGTGTCCAACGCTTGCAGCACCACGGGTGACTGCATGTCAAAGCCAGATCGACATTAGTGGGCTAACTCCTTTTTAAACCTGTTTGTAACCCAAAGGTGCCCGGCGCTTAAGGGCTTAGCTCGCGGCGCGGATATCGAATCCTGATACACTTACTCATGGCCAAGCTTGACTAGACCATGTCGTGAATAATCCCAATCATAGATGATCCCCACAATTGGATCTGGCCTATATCATGCTCACCCCGTGTTTTTTTGAGTATTTCGATCCTGAGACCCAGATAGAGAACAAGCCCTTCCTGTATTAATTGACACCGAAATCCGCTAATCCGTACATCGGCTTCTTGAGCGTGGTTACCTTGGAATCGGCAACCCAATATAACGCTTGGGCCGAATATCTAAATGGTATAAAGTCAAGCGCGAAGTGGTGGGATGCACCATTCATAACTCTACCGCATTTCTGTTTAGTGGATTTGACTGAATCCCTGCGAGACCGCCCGTTACCGCGTTAGAGCTATTCTGTCATCACTAATAAAGTCGCATTGCACTCCGGTTCTAAAAGCTCCAGTCGTTGGGTAATTTCTGTCGGGTGAACTTAATTTTGCGCGCTCAGATTCGGGTGCACTCTCTAGCATTGTCATCGAGCGAATCCGGGATATGATTGGCGAGCAAGCTTCCCTGTAGACTTGGACTCGAAAGATCCGTTGAGTTCGTATGATAGCAGATTCCTCGTCCTGACCGCTGCAAAAATATGCCGATGTCGAATGCGCTGGACGGGGGACAATGCCGTATGGTTACACAATCAAGCTTGCTGCGGTTGCTTCATTGACATGGTTCACATGGCGGCACAACTAGCCCGGAGCCATCCGCTGTTACGCCCAGTCGTTACGGAAGGATTACCCCGTACGAGAAATCTAGGATGACTACTATTCATGACTTTGGATAAGGAACCGGTACATTGTATTACTGTCCCACACGTCAAATTGTTCGATGATCGTCAATGATTAAAATAAACGGGTAAATGACATGCTTCATCCATATCCTAGGTCGAAGCCACGTAGGATGCTGGGTGGGTCTGGTGGATCAGTCAAGATGTGCATTAAATTTATGTGTAAAAATGACTTTGACTTGCCGTGTGGAGCCAGAGTCATCAGTCATTAGGCAGAAATGCCACGCATTCCGGTGCCGCGGGCACTAGCCACGATGAGGGCTACATCACACTGCAAACCTTATATACACAGGATTCACCACTGTGAATATAATATGATGGCTCTTGAAGCTTTCAGCCTGGGACTTCGGGACTCATACTCCTGTATACGGAGGTAAAGGTCCTGGTCGCCAACGCCCAGTACGTGCGAAGCTACGGAGACGTCTCACTAGGGAAATCCTAGACTAGCTAAACCCAAGTCCCGTCAGTCTTTGTGGCGATCTGAAGATATCGTAGATGTCCTGGCTGCATCTCTAGATAGTATTATTACGGGACAGTAGATAAGTTTGAACGTCCCGCAAACATTTCGGGTTGGTAACGCGGACGGGGACTGTATAGATACCCCCGACCAGCAGGAACTGAAGGACTGGTTACGCTTAGCGCGTAGTGGTCAGTATCATTTGTCGTAAGCTGCCATTGAAATTAATTCCTCGAGAGGTGAACGTGCAACGTGCCTTGCTCGCGACCGGTCCGACATTACTCCGCGATTGTCATCGATAGAAGAAGTACGATGAACCCCGTGCCCTTGCCGGCGCTACGATGCATAGTTATTTCCGCGTAGCTAACTTGAGTAAGCATGGCGGTGTTGACCCATTGGGAGTAACGTTACGCTCCCGTTCAAGCTATGGGGAATGTTCACAGCCAATGCGCCTCGAAGCCAACGTTTCGATACTCAGTACATTGTGGGTGTGCTTACCAAAATCCCCTCCTTAAGTTCCTCATCCCGTCTCTTTAATTTGTCATACTGGCGGTGCATTTCCACTCAACAAGCACAGCGACGCGCCTCTTATTGAGGAACGTAGAAACAGTACCAACCTCTGTCGCTTGTGCCGTAAATCCTTGAGAGAGCTTTCCGAAAGGCATATTGCGCACCACACGCCTTTCCGGCTCGTGTCTCCTAAAAGTGTGTTTATGTTGAATACCGCATGCCATTTAGACAAGGCTTACTGCACCTCCTTGGTTTTCCCGGACCGCCAAACCATAATCTATTTAACACATCGACTGTTCGTCTACATCGCCTCTAATCGTGCTTCCATTGCACTCCAACGGGGCTTGGCATCTGCATGTAACCTGTCGCGCAGCTAAAAGGATTCTATGTTCGAATGCAGCGCCGATGCAGCATACCGGACATCCATAAAGCCACCGGCCTGGCGTCCACAGATTTCAACCGTAATTGGCGTACCTTCGCCTCCGGGACAGCTAAGAGGCTGGGGGGTAATCGCGTGCTCAATCGGCTCATAGACAACGTCTCGGCTTAATGATCTCTATATGCACTCGTCCCGCTGAGCCAGATGTCTGTCCCAAAAAGGGAGAATTCTCCAGCAGCGTCTCACTAGTTTGAGTCTCGTCGCAGACCCCGTTATCACGCGTAGCTTCTATGTGTTGTTGGGACCATGATGAAAGCGCAAGTACTAGCGGGCATATGCACAAATTGGGTAGATTGCGCTTAGCATGTTTCAGTAGGCCTGTGCGTGTGCTTTAATGCTAAGCCCCGTTGACTGATACTGATATGACTATATTAGTTATTGGTCCGAAAGGGGAACACGCTGTTTCGCGAACTGCTAAGATCCTGAAGCAGATTTCACTGATCGGTGCACGAAGGTCACCCACGAATGACGCACGTCAGGCTGTGACGTATTTAGCCGTGGAACAGTATAAGGCCATCCCTCAGCCTTCGCGGAACAGTCCCTGCATCGGTATACACCACATGAACAGATAGCCACATCCTTCTCGGGATTTGGGGCTGGATCGTTTTAAATTATGTGTGCCATCCTTAAGTCTACCACAAGTCAGTCTAAGCGCACACATACGTTTGACGCTACTAGAATTTTTGTAAAATACCGGCGGCTATGTTTTGGCGTCGATCTTCCACGTTGAGAAAACCAATCCCGAAACTTGTTAATAGCCCTCCAGCGAGCCTTTATCGTTAGCTAGCTACTTCCGTGTAACGTATCAGAGCGTTCACCACGTGCATACGGGACTGGGCTGGAGGCTTCAGCCTCGGGTTTTGGCTACAACCGCAGCTCAGCGACACACGCCGCGGGCATAGGATACGCGAATAGTTCGGTTAGCTCAGGTCGACAGAGCCTTCGCGATCCAAAATGTAGAGTCTAAGTCAGTAATGGCGGTCATCATATAAACTCCCCAAGAACCTACTGGTTCTGTAAATCGGAGACGTAACAAAGTTTCCCTAGCACGCCTTTAAGGAGAGATAAAGGACTCTAGTGCGCAATCACCCTGGTCGTAACCTCGAAGGCTATAGAGACGTCTGACCAGCAGCAGCTTAGATTGCATATAAGACACCCAGCAAGTCCGTGCGCGCAGCAGGTTACGTTGTAGGCGGACTGCTCTTATTTCACCTGGCGACAAAGAATTTCGCATTGGAAAAGGCCTGGCACGCGGTCGCTATATTTAGGAGCGGTGATGGTTCACACTTGTAACCAGAACCACCGGCCTCGCTGTGTGAGCTAGATTTGCGACTCGCCTGCCCAGGCCTAGCGTTCAGCGGACAACAGGTGTTAAACTACGCGTCAAAATGTAACCATACGGTCACTTGACTCGGAATTATCCAAGGTCGTTAGAATTAGCTAGCGCCAGGGCCAAGGCGGCACTTGACAGGAAGGAGCCACGGCCTCCCGCTCCCAGATGAGTGGCCGTTAGAATGCACCGTTCCCAAGCACAGCAACGCGTTGGGAAGCTGGCCCATGTTGTGCATACCCAAGCCTATATCAGGCCCTATAGCGACTATACATGCATAATTCGAATAGGATCCAGTTAATTTATTCGCAAGCACTACCCTTGAATATAGAACCTTAGTCTGGGAACAACTTGTACATCTCACGTATCACCCACTCTTATACCCGACACTTCGGTACTTAGGTATATACCACCTAATGATAGCGCAAGTGCATGCCCCAACCTCACTATCCTCGTATCCCAGAGTAAATGCCAGCTTGTAGTGCCAGACCGTTCCCGGGCTCCTCGTTCCTGGCTAGTAGTGGCGACGACATGTCATACACACTCTGCTCGGAGCATTCCACTTTAGGCGTCCAATTCAGCTAGTACCCCCACGGCCGCAGCGGATAAGGGTAATCCACACCGGGGCCTTTTTGTCAATACTCTCTACTCCGGACAGTATGACCACAAGAGTTGCATGCGTAAGGGACACGTACATAGCGGAAACATACGGATAATGCACCTGAACGTGCAAGCTAACGTCAGTATATCAACCGCAGTTTGCGCTTGTCAACTAAGCAGCCCTCTCCAATCTAAAGCAGACTAATGCCATTTATTACAGTGTGACAACGCAGGTGCTAGACAGTCTATTGTAGGCACGAGCAGGCCAAGTGCTTCGAACGACAACGATCGCTTTAACCCCTCACAGTGGTCCGATTTCTCACAGGCAGATTAGATAGTCCACAACGACCCACCTGAGTAACGGGTCTGAGAACTTAGGCCTCGCCTACAAGTCGCTTGACGTCCAGCCTTTTGGGGATGAATTCATGTCGTCCTCCTCTATTCTACACCTGGACTCCGGACCGTAGATAGAACCGCTGGTAGTCCTGCGCGATCTCTCACGATTAAAGGTCCCAACACGGGTAACTAATATAGTGCCGCAAGGATGGCTCAAACCCGCGGCCGCAGCCGATCGGCCGTCTGGGGTCGTCGAGGCCACCCTATATGGGAACTTTCGTCACATTTGTTACGGTCGCCAACGGGCGGTCAAATATCAAACTATCGATCACCAATAGGACTTGCTGGCGGATGTCTTGATGCGCACCCGTCTCTTATGGCGGACAAGGAGTTAAGGTCGTTCCCATAACACGGATAGACACGTCCTCGCAGCGGCGGCCTTAAAGTCCGTGCGTGTTAAATGGAGGACGTTTGTTCTGGCTTAGGCTGTTGGGAAAAAATAGCTAGATCCTTCCCGTCGTGACGGGGCGGTCCCGAAAACCGCCGGTACCATCACCATGAGCCTGGGCACTGACATCCAGATGTCTTATCGTAGTCAGTTCTCGTCTCTAGTACTGACCGATCGGTTCGGTTATCGGCGGAGGCCCATCCGAACCCGGAAGTCAACTCTCCATCAGGTGGATTATAAGTTGGTCGGGTTGTTCCGCGGCAGGGCTAGCAGCGTTCTACAAGCACACCGTTCTGGGGTTCTGTGCTTATGTAGACTGGTAACGCGTCAGTCTTCTGTATGGGCGTATAAGCCAGGGCTCAAATGGATACTTGAATGGTATTGTTATCCATACACAATCACCGTAACGTAGTTGTTCATTCTAGCGACTTATCCCAGCGGTTGACAGATGCCACAGTCACTATTTTTACTTATGTTGACCTCTACTGCTCGGTCTACAATCGCATACGGAACATAGTCCGAGCGCAAAGGACCCCGGAAGGCTATAAGACCACGCTGAAACACCTAACAGCTGTGTCTCGCTGTAGCTAGCTTTATAGAGCAATGGTATGCTCTGGATAGGGTAACCCGAAATCGCTTGGAGACCGCCTATGAGCCATGTTACACGGCTCTCTACGACCCCTGTCATATCAACGCATATAGAACTAGGCACTCATCGATGAGGGTGCTACCCCCAGGAGGATCCTGCTATGACGGTTCCAAGATAGGATGCTGCGAACTGCGGCAAGTTTTAGTAAATGCCATAGCAGACAAGCAGGCTCACGATAGCTCACTACGCTCAATTCCACAAACCCCACAACCCAGTCAGGGTGCTTAGCCCCTACGCGTAGGTAAAATGGAAGTGAAACACACCTGCAGTTCTGGAGATCAGTGGGGAATCAGTGGTCGGAGCTACCCGACTTAGCTTGAACCAAAGTCTATGCCCGTAGCAACTTTCGATAGGCTTAAACGACTTGATAGAACTTCGACTTGAGTTTATATGCGAGAGGAGTAATGGTACCGCCGGGGCCAATCAGTACAGTTGTCGCACCACATATGCCCGCATAGTCACACATCTGATCTGGTGAAACCTATACCATGAATCGGAACAAAGACTATCGACCTACATTATGCGTCCTAACCACAAAGCATTGTTACGTGCCCGTAGCTGTAAACGCTCTATGGCTTAGGCCGACCTCCGTCTGTTATGACATGAGCCTTTTTCAAAGGAATTTTTGGTGGACGTCGAGGTACTTGCTATGAATGCTAATTTGTGACACACGGTCGCAGAACTCGAGG
		</sequence>
    <sequence><taxon idref="Location_3_3_1|25.585709135297385"/>
			TTCGTCCGCTACACTTGTTTGACGAGTCGTATCTTCTGTAACCGGTAAGGCAGAGTACTTAGCCGGTGTGGAGAATAGTCCCAAGACTCTAATGTAGAATCGAGGGAGTAACACTCTCGCATGAGGAGGGGCCCTGGTCGGACACTTCCTTACATAGGCCCTGCAATGTGAAATCCTCAACAAACGAACGACATGCGGCTCTATAAAAATACAAGCTAGTTGGTTAGCCTACCTATAAACTGGCATTTGGCTGTGAATACAGCGTACGGAGGTTTGGCACTGCTACGTCGGGAGTCGGGTCGCACAGTATTACGGACACCCGCAAAATCTTTGCGCGATTACCCACACCCATCGATAATTTTAGGGAATTGAAACTAGTTCCCGTGGAAACGGATTGCCTGCGTGTACTTGTGTCAAAACCAGCTAGGCGTACTAATACGTATAACTTATATATTGCGAGAAGGCCCAACTGCAAGCGCAAGAGTATTGGGCCACCTCTGTCGCTGGGAATGATTGATGCAGGTTACCCTGCTGTCCAGCCCCGCTATTGTACCTAGTGACTCCGACTCTACTTACAAGAGACCTGACCCATATGGGGCGTTGATCTTTACACCAGTTACTGTCTGATGTATCTTATCTAGAGTCAGTGATGCCACGGCTCTTGTCATCGAGACAACGAGGACCTATGACCGGGGTATGGGGCAAAGTCTGGGGGCTCATTTGAGTATACTCATGCGGTGAGGCAGGGACACAGAGTGGCGTCGGACCAACCGGATGATATATTAGCGGTATAATATAGTATATAGCAGTTAGTAACTCGTGAACACAAGAAGCGGTACGAAATATGATTGTACCTTCACGGCTACACACAGGACCTCGACGATGGCAAATGCCTTAGAAAGTGATGAATTCGAGGAAGGAGGAGCTAGGATAGCAGCAGCCATTACAACTGTCGACTATTGTTGGAGAGTTAAATTAAACCGCACTTCCAACGGAGAGGTCCGACTTAAACGGCTTAAAAAAGCAGATTGAAGTAGTTTCTAGGTTCATATCGTAAGTCTCTGAACTGAATCCTATTAGCTAGGCCTTTCGTTCCCTTGAGCGCGGGCCTGGCCTCTGAAGCCGGCCGGCTAGCACGTTTACTCTCTACCTATAACGATGATCCATTTGTCGTATTACCTCCTTGAGGATACTTCTGCTGAGTGCTCTGAAAGGAAGATATCTTCGCTGTGTCTATCAGCCTTCAGTGATTATATTAGTCGTTTTCCGAACCAGGCTAGCATCATTGCTACTCCTGTGATGAGAGGTCCTTCATTGCTAGGCGTACGCACAAGCGACCCCGGCTATACGCAATCCACAAGTCCCTCATGTCTCGTCCGTCGGTGGATTTGAACGCGGATAAGCGGATGTAGATAATGGATAGCTTGAATTTTCGCTAGACATAATTGACTGATTACATTAGCGTAGTCTTACGCTTGATAAGTGGGATAGGTACTAATAACCGCTTCCAGATGTGGGGATCGTAAGGGTAAGTTTCTAAAATTACGTTTTTATGCGTTCAGTAGACCGAGGGTGGCTAGTATTAATGCAGAGGAAACGTGCAGGGGAATCCTAATCCGGGCCGTGTCCCAGTGGTGGGTGAGAGTCGGGCCAGTTGAACACCATGGATGTCTTCAGCCAGTCTGGAGCCATGCAGGATGGGTGCAAGATGTGTTATGAGGTTCAACGCCGCTACGGCAGCTCGCGCATGTAGGGGTGATCTTCAATTGCGGTGCGTTGCACAATCTTAAACGGGTTCTCCCACTGTCCCACCACCACTTCGACTGTGGGGGTGTCAGCGTTTGAAAGCGCTACGACTGACCAATAACTATAGATCGAGCTCTCTAAGACCGATCTGCTAAACCGAGCCGGGCGACTGAGAATTCGCAAAGTTATCTGTATCTGGCATTGTTCTCGCGTGGGTCAGTAGCAGAGCTCGTTCGTGTGTTGAAGCGGTGTGCCTCAACAGTCAGGCTAGCCCATTTCCTGCGCACCCACACCTCGTTGACGCTGAACTTTTGATGCGCTGCCGCTGTCCATCACCTTGCCACTATTCCCGTTCTTCTAAGAGTCATTTTGGTCTTACTGTATCGGAGAATCCGTGCCCCCGATTACCCCAGTGATGTCAACTTATGCATTTCTGCCCACTCAGCCTCGGGACCCATACATCGTGGTAAGCCAGTGGGGTTACGAAGCGCTGCTGCCGTCGGGGATGACTATGAAGCTGTCATCGAGAGTTACAGCGGATACTGTCCCAGAGGAAGTCGCTCACTGACACGAGTTAAGTCTACCCCGTGGAACAGTTCCTAACCATCCAAGGACTGCCAACTTTCCAGATCCTGATGTCCTGGACTGATGATAGTCGTGAACCGGAGTTGACTAAGGAGCAATGTTCGCTCTTGAGTATGGCTGATGAAAAACTGGTCCGATTGAGTTTCAAAAATGTGAAAAGCTTGCTATCTTGTTTCTCGAGGAGGCCAACGTGTCTACACCGAGGTGTGAACATATTGTGGCTGAGTTTTGACCGAGTGGCATATTGTCGGACGTATGCTGGTAAGAGATACAGTGAATCCTATTCACCTAATTTCCGCGATTGCCCTTGGGGCACATCTGTTGTCCCAATGCAGCGCGCTCCGATGCACGATACCAACTGTCGCTTCCATATGTAGCGAGAATGTACGACGTTTTTAGTTAAGTGTGCTAGTCTAGGCCCTCCGGAGTGCGTAATTGTCGGGGTCGAGCGACCGGAGTGCAGGGCAGTGACACAACAGCTCTCCAGTTAAGAGGATAGTTGGTCCCCCTAAGCCGGAAGCTCGTGCTCGATCATTAGAGAGAGGATGACATACGTTCGCTGCAACGACCCATCGGATGACATACAGAATCCGTAATCCCACAGATGCCTAGTGAGTTCCGAATGCGGGGAGTGAACTAGGAAAGCCACTCCGTGCCTCGTAAAAGCTTAAACCCAACGTAAATCCCGTTCAATCGATTGGCCTATACAGTTAAGAATAGATTTTGGTGATTCTGATTGGTTCCATTCGCACAGTTCCAGTGCAATAATCTTTAACAAGCACACTTTCGCGCCTTCCATCACACTCCATTCGGGGTCTCAATTACAGCCCAAGTAACAAAATCTTGATCTAAACGAATGAATGCGGATTCACGGCAGGGGCGTTAGAGCCTGCAGGCGTTTGGGTGTTCGGCTTGCACGTGCGTAGAATGTCGACTGGACACAGTAATAGTGTCAAGCCAGACATGACTTGACCCCGAGCAAGGCAGCTTAGAACCTCCGGTTGCCTTTCCCACGCATCAGGTAACTAAGTGGCCGCTGTAGGCCTCACACTCTTTTTGAGTCTCTAAGTATGTAGCACCGCAACCACGCAAGATCAAGTTCACATCTGTAACAAATACATATTCTCCCGACGCGGCCCAAACTGGTGCCTGCCATACTTTGTCGTTATAGCCCTATTTTCAAGTATGAGCACACCCCATGTGAAGGCGCGTATTGCAAACCTACACAGTATCACTTCAGCGAAAGGAAAAACGCCTTCATTTCGTGCGAAGGGGCCATCACGAGGTCACCAAAAAAACCATAGGGTATGTGTGAACGAGTACCACACAACACGCCCATGGAGTCATATTGATACTAAATTCTCTGAAATACTACGGTACGGGTAGTTCCGCAGAGTCGCAGAGGGTACCGGACCTTGTACGACATCCTAGCCTGATTTACTGAACTCGCCCGGTCGCTGGGATGCATCTTCCCGATTAACTCCTATCGTAAGTGACCGAAAACAATCTCATGCAGCTTCTACAACGGAGATCTTTAGCGAAGAGGTGCGCAGAATTATATCGATAGCCAACAGACTAGTTCGATAACGTGCAGGTTCGGCGTGTTCAGGGTGATCTCGGGCTCGCAATTACATCAGGAGGTGCCTCAGGTTACCTGCTAACCATGTTGTTGAGACAAGAGAACGTGGGCAGCTTGAGATAAGCGACCAAAGGTCAATGATGGTTTCTCCAAGGCCAGTTACATAATTATTACACTATCAAGATCGCTTCGCGTCGACGGGCGAATTGTCTCGAGACATCCACAGTTACGACTGCAAACCTTTTTAGATGCATTAGAGAGTTTCCGAAATATACAGACCCTTCCACCCCGACCATTACTATAAGAACTCGCCAGATAAGTCACCAAGCGATCTGAAGTTATATGATTGACCGGTGCCCGACATTATTCACGAGGTATACTTGACATATAGCAGGGTCGCGGTTCTTGACACAACCACGCGTCGGCATTTCATACCACCTTAGGACAATCACTCTAGGCCAATTACCCTCCCTTGGGATGTCATATACAACGAGGTGTCCCATTTTCACTAGAGCTTGTCAGCCAACTGGTAGCGGGTCTTTGACGCGTTCAGCCCCATGTTACGGATTACCGACACGTGATTTTTTAGATGTACCTAACTAGGTGCTACACGTACCTGGACGCTTCATGACCCCAGCGCGGCGGAGTAGAAACTGTTCTTACGCAATATGTCCATCCCTTTAGAGGATCAAATTGGCGGACAGATATGAGACCATTGCGCTTCTGGAGGAGTCATCACCATTTGGTCCTACCGCTGCACTGTACTCTGGCAGGGACGATGAATAGATGTCCTGGCACCAACAGTAGAATGCATTTTCACTGGGTCAGTGGTTGTGGGGTGGAACAAGTCTTAAGTCAGTAAACTTCCCCTTGGAGTACTTTACCAGCACCGCGGCGCGCACTTAACACTGAAACCCGAAAAGGGTCGTGGTTGCCCGTCATAACCCCCTCGCAGGGCCAACGATGTATGCGACCACCACGACCGGCCATCTCGTGAACTCTTAACGCGTACGCCTGAGTGGCAGTTCGTTTGTCACCCCAGACTGTCGTCGCGTGCAATACTTGCAAGCAGAGATGCTTAGAGCTGAATAATAAAATCACGTTACAACTGCCTTCGAGCTAGCTAGATAGTGACCCTTGCCGCTAAGTCTTGCAGGCTCTATTACTACACCGACCGCCCTCCATTTACGTTACCTACGGTTTGGAGACCCCACTGAACATGCCTGTTGAACAGTACGGAGTCGCCATGCCACGGTCGTTATGGGCGGATATCCACATTGACGTGCTCATCCTGGTTGACCGAGATTCGTACTCCGGATTTGGGACCTGAACGCTAATACGAGATCCCTCGGCTGCGTGAAAGCCCACAACCCTTGATCACTAGGCACTCTAAAACCAGTGACCGAATTGTTATCAATATTCAACGAATTATTGCCCGCGACTCCATGGGTGGAAGATGTTTAGCAACACCGTCATATGCCACCAGTCCATGCCTCGCATCGATGATACGCGCACTGCATCTACCCCAGCAGCTGATCAACAGTGAAGAATCGTTCGAAATGCAAGTATGTAGTTGTGGTGTCAATAGAGGTCGCACTGGAGGCCCATCACTGATCTACAGTAAACCCGCATTGGAATCGTATTTAGACGAAACAGAGGCGGTGGACGGCGGGGTCTGCCCTGAACCGCGAAAGTTTCATGCAACGACAGTGAGCGGCGGTGTTTCGTAACTTCGCACCCCGCGTAGCCTCTATAGTAGCATGCCAGTAGACGGTCTGCCATCGCAAGTGTATACCCAAGGTCTTAGGCTAATCTTACAAATGTGGATAATTGACTAGAGCGGCAAGACTGTAAGAACACTTATAGCGTGATAACCAGCTCATAGTTCATTGTCTAGGATCACTGGAGATACTACCAGTGCCTGTCCGGGATACCGCTCCCGCCACGTAGCTTAGAAGGCGTGCCTTACTCAGAACGAGAGGCCGCAAAGCAGCGAACGAGGGCATGGCGTGCGGGCCGTCAGCTCATTGCGGCCGTGAATTTGCTCGGATCCACTAGACTCTACAGGTTCCAGCAATACTTTTCGAGTGTGACCGTCTTAATTTGTTAGTCTTAACTGATGGAGATCAGGCTGTCACTTAGTTCGGCACTGGTGCAATCTTCAAGATAATCTGCTCCGTCTTGGCTTCCCACTGCATGAACGGTGCCATCGGCAGTGACGTTACAGACAGCAGCGTGCCATATCAGTAGTTAAAGTAGAGGCCTTGGTCGGCCGGAAGATGGTAAATATCACCCTAGAGGGCGTGGTCACACGCTCGAAAGGCCCGCTCTGTGCTTCAGGTGACAGAAAGCAGAGAATGCGTTACACTATTATATGCCCCGCGGCGTGTGGTCCAGACGGCGTGGTTCGGTAAAGAGGAAGTTTACCTCATTAGCTTCGAAAAGTGCCACCCCGAATTCTGCAGCAGCCCTTATCTAATTATCATAAACATACCGAGCTCTTTGTTATCATTTATGCTCTTGACCTTCCTGGATTCGGTCGATCTCCGCAGATATAGTATATATTTATTTAAGTCCAGTAACCGCCTGCTGCTAGTGCTTCTAATCGTAGACCTCGTACTTGCCTAATTATCGAGGTCATTACAGGAATTTAGGGTAGCGTATCTTGTTGAGAGTGAGTCTCTTCGGTGGTTCGGGGTATTCGTGCTAGCAAGATTTTGTAACAATTTGCCCCTCTTTAACCGTTCTGCCGGAGATGGTTGTTGTTAGCCCAACCGTATAGTATTTCATATTGTGTTACAGCCGCGTGGTAACGGTCCATGCGAATATATTATCTTCCATACTTGTGCCTATACAGAATTCAAAGAAGCGATAATTGTGGAAGGTTACTCAATACGCACCTTTTACTGTAATTACTGTTTAGGTTCGCCCATCGCTCGTATGAATAAACTCCGCATGGATCGGGGGGGTGCAACTAAGTAGTGAGCGTCTCGTAGACAGGCGTAGTGAGCGTAAATCGGCTTAAAGAGGTAAGCGTTATAATATATTGCACAAATGACATCATGGAACCGCTAGAATCACGATGTCTGACGGGGCCAGTGACCATTCGGGCGTGTAAACTCTTTTGACACTTGACCTGACACTGTCACCTCCGATCACACGATGATTACATTGTTCCCCTAGATAAATGTTGGTTGGTTGGGAGTCGAATAGGCATATCTGTTTAACCCAACTAGCGAACCCAGAAACCATCTCACCATCTCGCCGCGACGCCGCTCATCGTCACCGGCGGATACCCCACCTTCTCATACATAAGTTCGCTGTTGTTCGATAATCGCAAATCAGCAATACTTTTTTGTTCACACCGTTGTCGATTTAATCGACCGACTGTGCACCCCTGGCTGTTGAATGTCAGCTGATCACACATTATGAGGGGAAATGTAATCGTATTAAGATCCGCCCTACAGAAGCGCGTTAACGTAGTGATGAGGCATCAAAGCTTCGGCTCAAAGGGCGCTCCCCGTTTAATATTATTCACCTTTTCACTGAAATCGTGCCTTAGCTGCCTAAAGAGTAAGTTGGCTGAAGAGGGAACTTTATAATCTCAACCACTGTCTGACAAGCCATGGGGGACCGCGCCCCTGTACTTGTTGTTGTATTGATAAAAGGTGCGGTCACTATATTCCGGTGTCCAACGCTTGCAGCACCACGGGTGACTGCATGTCAAAGCCAGATCGACATTAGTGGGCTAACTCCTTTTTAAACCTGTTTGTAACCCAAAGGTGCCCGGCGCTTAAGGGCTTAGCTCGCGGCGCGGATATCGAATCCTGATACACTTACTCATGGCCAAGCTTGACTAGACCATGTCGTGAATAATCCCAATCATAGATGATCCCCACAATTGGATCTGGCCTATATCATGCTCACCCCGTGTTTTTTTGAGTATTTCGATCCTGAGACCCAGATAGAGAACAAGCCCTTCCTGTATTAATTGACACCGAAATCCGCTAATCCGTACATCGGCTTCTTGAGCGTGGTTACCTTGGAATCGGCAACCCAATATAACGCTTGGGCCGAATATCTAAATGGTATAAAGTCAAGCGCGAAGTGGTGGGATGCACCATTCATAACTCTACCGCATTTCTGTTTAGTGGATTTGACTGAATCCCTGCGAGACCGCCCGTTACCGCGTTAGAGCTATTCTGTCATCACTAATAAAGTCGCATTGCACTCCGGTTCTAAAAGCTCCAGTCGTTGGGTAATTTCTGTCGGGTGAACTTAATTTTGCGCGCTCAGATTCGGGTGCACTCTCTAGCATTGTCATCGAGCGAATCCGGGATATGATTGGCGAGCAAGCTTCCCTGTAGACTTGGACTCGAAAGATCCGTTGAGTTCGTATGATAGCAGATTCCTCGTCCTGACCGCTGCAAAAATATGCCGATGTCGAATGCGCTGGACGGTGGACAATGCCGTATGGTTACACAATCAAGCTTGCTGCGGTTGCTTCATTGACATGGTTCACATGGCGGCACAACTAGCCCGGAGCCATCCGCTGTTACGCCCAGTCGTTACGGAAGGATTACCCCGTACGAGAAATCTAGGATGACTACTATTCATGACTTTGGATAAGGAACCGGTACATTGTATTACTGTCCCACACGTCAAATTGTTCGATGATCGTCAATGATTAAAATAAACGGGTAAATGACATGCTTCATCCATATCCTAGGTCGAAGCCACGTAGGATGCTGGGTGGGTCTGGTGGATCAGTCAAGATGTGCATTAAATTTATGTGTAAAAATGACTTTGACTTGCCGTGTGGAGCCAGAGTCATCAGTCATTAGGCAGAAATGCCACGCATTCCGGTGCCGCGGGCACTAGCCACGATGAGGGCTACATCACACTGCAAACCTTATATACACAGGATTCACCACTGTGAATATAATATGATGGCTCTTGAAGCTTTCAGCCTGGGACTTCGGGACTCATACTCCTGTATACGGAGGTAAAGGTCCTGGTCGCCAACGCCCAGTACGTGCGAAGCTACGGAGACGTCTCACTAGGGAAATCCTAGACTAGCTAAACCCAAGTCCCGTCAGTCTTTGTGGCGATCTGAAGATATCGTAGATGTCCTGGCTGCATCTCTAGATAGTATTATTACGGGACAGTAGATAAGTTTGAACGTCCCGCAAACATTTCGGGTTGGTAACGCGGACGGGGACTGTATAGATACCCCCGACCAGCAGGAACTGAAGGACTGGTTACGCTTAGCGCGTAGTGGTCAGTATCATTTGTCGTAAGCTGCCATTGAAATTAATTCCTCGAGAGGTGAACGTGCAACGTGCCTTGCTCGCGACCGGTCCGACATTACTCCGCGATTGTCATCGATAGAAGAAGTACGATGAACCCCGTGCCCTTGCCGGCGCTACGATGCATAGTTATTTCCGCGTAGCTAACTTGAGTAAGCATGGCGGTGTTGACCCATTGGGAGTAACGTTACGCTCCCGTTCAAGCTATGGGGAATGTTCACAGCCAATGCGCCTCGAAGCCAACGTTTCGATACTCAGTACATTGTGGGTGTGCTTACCAAAATCCCCTCCTTAAGTTCCTCATCCCGTCTCTTTAATTTGTCATACTGGCGGTGCATTTCCACTCAACAAGCACAGCGACGCGCCTCTTATTGAGGAACGTAGAAACAGTACCAACCTCTGTCGCTTGTGCCGTAAATCCTTGAGAGAGCTTTCCGAAAGGCATATTGCGCACCACACGCCTTTCCGGCTCGTGTCTCCTAAAAGTGTGTTTATGTTGAATACCGCATGCCATTTAGACAAGGCTTACTGCACCTCCTTGGTTTTCCCGGACCGCCAAACCATAATCTATTTAACACATCGACTGTTCGTCTACATCGCCTCTAATCGTGCTTCCATTGCACTCCAACGGGGCTTGGCATCTGCATGTAACCTGTCGCGCAGCTAAAAGGATTCTATGTTCGAATGCAGCGCCGATGCAGCATACCGGACATCCATAAAGCCACCGGCCTGGCGTCCACAGATTTCAACCGTAATTGGCGTACCTTCGCCTCCGGGACAGCTAAGAGGCTGGGGGGTAATCGCGTGCTCAATCGGCTCATAGACAACGTCTCGGCTTAATGATCTCTATATGCACTCGTCCCGCTGAGCCAGATGTCTGTCCCAAAAAGGGAGAATTCTCCAGCAGCGTCTCACTAGTTTGAGTCTCGTCGCAGACCCCGTTATCACGCGTAGCTTCTATGTGTTGTTGGGACCATGATGAAAGCGCAAGTACTAGCGGGCATATGCACAAATTGGGTAGATTGCGCTTAGCATGTTTCAGTAGGCCTGTGCGTGTGCTTTAATGCTAAGCCCCGTTGACTGATACTGATATGACTATATTAGTTATTGGTCCGAAAGGGGAACACGCTGTTTCGCGAACTGCTAAGATCCTGAAGCAGATTTCACTGATCGGTGCACGAAGGTCACCCACGAATGACGCACGTCAGGCTGTGACGTATTTAGCCGTGGAACAGTATAAGGCCATCCCTCAGCCTTCGCGGAACAGTCCCTGCATCGGTATACACCACATGAACAGATAGCCACATCCTTCTCGGGATTTGGGGCTGGATCGTTTTAAATTATGTGTGCCATCCTTAAGTCTACCACAAGTCAGTCTAAGCGCACACATACGTTTGACGCTACTAGAATTTTTGTAAAATACCGGCGGCTATGTTTTGGCGTCGATCTTCCACGTTGAGAAAACCAATCCCGAAACTTGTTAATAGCCCTCCAGCGAGCCTTTATCGTTAGCTAGCTACTTCCGTGTAACGTATCAGAGCGTTCACCACGTGCATACGGGACTGGGCTGGAGGCTTCAGCCTCGGGTTTTGGCTACAACCGCAGCTCAGCGACACACGCCGCGGGCATAGGATACGCGAATAGTTCGGTTAGCTCAGGTCGACAGAGCCTTCGCGATCCAAAATGTAGAGTCTAAGTCAGTAATGGCGGTCATCATATAAACTCCCCAAGAACCTACTGGTTCTGTAAATCGGAGACGTAACAAAGTTTCCCTAGCACGCCTTTAAGGAGAGATAAAGGACTCTAGTGCGCAATCACCCTGGTCGTAACCTCGAAGGCTATAGAGACGTCTGACCAGCAGCAGCTTAGATTGCATATAAGACACCCAGCAAGTCCGTGCGCGCAGCAGGTTACGTTGTAGGCGGACTGCTCTTATTTCACCTGGCGACAAAGAATTTCGCATTGGAAAAGGCCTGGCACGCGGTCGCTATATTTAGGAGCGGTGATGGTTCACACTTGTAACCAGAACCACCGGCCTCGCTGTGTGAGCTAGATTTGCGACTCGCCTGCCCAGGCCTAGCGTTCAGCGGACAACAGGTGTTAAACTACGCGTCAAAATGTAACCATACGGTCACTTGACTCGGAATTATCCAAGGTCGTTAGAATTAGCTAGCGCCAGGGCCAAGGCGGCACTTGACAGGAAGGAGCCACGGCCTCCCGCTCCCAGATGAGTGGCCGTTAGAATGCACCGTTCCCAAGCACAGCAACGCGTTGGGAAGCTGGCCCATGTTGTGCATACCCAAGCCTATATCAGGCCCTATAGCGACTATACATGCATAATTCGAATAGGATCCAGTTAATTTATTCGCAAGCACTACCCTTGAATATAGAACCTTAGTCTGGGAACAACTTGTACATCTCACGTATCACCCACTCTTATACCCGACACTTCGGTACTTAGGTATATACCACCTAATGATAGCGCAAGTGCATGCCCCAACCTCACTATCCTCGTATCCCAGAGTAAATGCCAGCTTGTAGTGCCAGACCGTTCCCGGGCTCCTCGTTCCTGGCTAGTAGTGGCGACGACATGTCATACACACTCTGCTCGGAGCATTCCACTTTAGGCGTCCAATTCAGCTAGTACCCCCACGGCCGCAGCGGATAAGGGTAATCCACACCGGGGCCTTTTTGTCAATACTCTCTACTCCGGACAGTATGACCACAAGAGTTGCATGCGTAAGGGACACGTACATAGCGGAAACATACGGATAATGCACCTGAACGTGCAAGCTAACGTCAGTATATCAACCGCAGTTTGCGCTTGTCAACTAAGCAGCCCTCTCCAATCTAAAGCAGACTAATGCCATTTATTACAGTGTGACAACGCAGGTGCTAGACAGTCTATTGTAGGCACGAGCAGGCCAAGTGCTTCGAACGACAACGATCGCTTTAACCCCTCACAGTGGTCCGATTTCTCACAGGCAGATTAGATAGTCCACAACGACCCACCTGAGTAACGGGTCTGAGAACTTAGGCCTCGCCTACAAGTCGCTTGACGTCCAGCCTTTTGGGGATGAATTCATGTCGTCCTCCTCTATTCTACACCTGTACTCCGGACCGTAGATAGAACCGCTGGTAGTCCTGCGCGATCTCTCACGATTAAAGGTCCCAACACGGGTAACTAATATAGTGCCGCAAGGATGGCTCAAACCCGCGGCCGCAGCCGATCGGCCGTCTGGGGTCGTCGAGGCCACCCTATATGGGAACTTTCGTCACATTTGTTACGGTCGCCAACGGGCGGTCAAATATCAAACTATCGATCACCAATAGGACTTGCTGGCGGATGTCTTGATGCGCACCCGTCTCTTATGGCGGACAAGGAGTTAAGGTCGTTCCCATAACACGGATAGACACGTCCTCGCAGCGGCGGCCTTAAAGTCCGTGCGTGTTAAATGGAGGACGTTTGTTCTGGCTTAGGCTGTTGGGAAAAAATAGCTAGATCCTTCCCGTCGTGACGGGGCGGTCCCGAAAACCGCCGGTACCATCACCATGAGCCTGGGCACTGACATCCAGATGTCTTATCGTAGTCAGTTCTCGTCTCTAGTACTGACCGATCGGTTCGGTTATCGGCGGAGGCCCATCCGAACCCGGAAGTCAACTCTCCATCAGGTGGATTATAAGTTGGTCGGGTTGTTCCGCGGCAGGGCTAGCAGCGTTCTACAAGCACACCGTTCTGGGGTTCTGTGCTTATGTAGACTGGTAACGCGTCAGTCTTCTGTATGGGCGTATAAGCCAGGGCTCAAATGGATACTTGAATGGTATTGTTATCCATACACAATCACCGTAACGTAGTTGTTCATTCTAGCGACTTATCCCAGCGGTTGACAGATGCCACAGTCACTATTTTTACTTATGTTGACCTCTACTGCTCGGTCTACAATCGCATACGGAACATAGTCCGAGCGCAAAGGACCCCGGAAGGCTATAAGACCACGCTGAAACACCTAACAGCTGTGTCTCGCTGTAGCTAGCTTTATAGAGCAATGGTATGCTCTGGATAGGGTAACCCGAAATCGCTTGGAGACCGCCTATGAGCCATGTTACACGGCTCTCTACGACCCCTGTCATATCAACGCATATAGAACTAGGCACTCATCGATGAGGGTGCTACCCCCAGGAGGATCCTGCTATGACGGTTCCAAGATAGGATGCTGCGAACTGCGGCAAGTTTTAGTAAATGCCATAGCAGACAAGCAGGCTCACGATAGCTCACTACGCTCAATTCCACAAACCCCACAACCCAGTCAGGGTGCTTAGCCCCTACGCGTAGGTAAAATGGAAGTGAAACACACCTGCAGTTCTGGAGATCAGTGGGGAATCAGTGGTCGGAGCTACCCGACTTAGCTTGAACCAAAGTCTATGCCCGTAGCAACTTTCGATAGGCTTAAACGACTTGATAGAACTTCGACTTGAGTTTATATGCGAGAGGAGTAATGGTACCGCCGGGGCCAATCAGTACAGTTGTCGCACCACATATGCCCGCATAGTCACACATCTGATCTGGTGAAACCTATACCATGAATCGGAACAAAGACTATCGACCTACATTATGCGTCCTAACCACAAAGCATTGTTACGTGCCCGTAGCTGTAAACGCTCTATGGCTTAGGCCGACCTCCGTCTGTTATGACATGAGCCTTTTTCAAAGGAATTTTTGGTGGACGTCGAGGTACTTGCTATGAATGCTAATTTGTGACACACGGTCGCAGAACTCGAGG
		</sequence>
    <sequence><taxon idref="Location_3_3_0|36.26487352527249"/>
			TTCGTCCGCTACACTTGTTTGACGAGTCGTATCTTCTGTAACCGGTAAGGCAGAGTACTTAGCCGGTGTGGAGAATAGTCCCAAGACTCTAATGTAGAATCGAGGGAGTAACACTCTCGCATGAGGAGGGGCCCTGGTCGGACACTTCCTTACATAGGCCCTGCAATGTGAAATCCTCAACAAACGAACGACATGCGGCTCTATAAAAATACAAGCTAGTTGGTTAGCCTACCTATAAACTGGCATTTGGCTGTGAATACAGCGTACGGAGGTTTGGCACTGCTACGTCGGGAGTCGGGTCGCACAGTATTACGGACACCCGCAAAATCTTTGCGCGATTACCCACACCCATCGATAATTTTAGGGAATTGAAACTAGTTCCCGTGGAAACGGATTGCCTGCGTGTACTTGTGTCAAAACCAGCTAGGCGTACTAATACGTATAACTTATATATTGCGAGAAGGCCCAACTGCAAGCGCAAGAGTATTGGGCCACCTCTGTCGCTGGGAATGATTGATGCAGGTTACCCTGCTGTCCAGCCCCGCTATTGTACCTAGTGACTCCGACTCTACTTACAAGAGACCTGACCCATATGGGGCGTTGATCTTTACACCAGTTACTGTCTGATGTATCTTATCTAGAGTCAGTGATGCCACGGCTCTTGTCATCGAGACAACGAGGACCTATGACCGGGGTATGGGGCAAAGTCTGGGGGCTCATTTGAGTATACTCATGCGGTGAGGCAGGGACACAGAGTGGCGTCGGACCAACCGGATGATATATTAGCGGTATAATATAGTATATAGCAGTTAGTAACTCGTGAACACAAGAAGCGGTACGAAATATGATTGTACCTTCACGGCTACACACAGGACCTCGACGATGGCAAATGCCTTAGAAAGTGATGAATTCGAGGAAGGAGGAGCTAGGATAGCAGCAGCCATTACAACTGTCGACTATTGTTGGAGAGTTAAATTAAACCGCACTTCCAACGGAGAGGTCCGACTTAAACGGCTTAAAAAAGCAGATTGAAGTAGTTTCTAGGTTCATATCGTAAGTCTCTGAACTGAATCCTATTAGCTAGGCCTTTCGTTCCCTTGAGCGCGGGCCTGGCCTCTGAAGCCGGCCGGCTAGCACGTTTACTCTCTACCTATAACGATGATCCATTTGTCGTATTACCTCCTTGAGGATACTTCTGCTGAGTGCTCTGAAAGGAAGATATCTTCGCTGTGTCTATCAGCCTTCAGTGATTATATTAGTCGTTTTCCGAACCAGGCTAGCATCATTGCTACTCCTGTGATGAGAGGTCCTTCATTGCTAGGCGTACGCACAAGCGACCCCGGCTATACGCAATCCACAAGTCCCTCATGTCTCGTCCGTCGGTGGATTTGAACGCGGATAAGCGGATGTAGATAATGGATAGCTTGAATTTTCGCTAGACATAATTGACTGATTACATTAGCGTAGTCTTACGCTTGATAAGTGGGATAGGTACTAATAACCGCTTCCAGATGTGGGGATCGTAAGGGTAAGTTTCTAAAATTACGTTTTTATGCGTTCAGTAGACCGAGGGTGGCTAGTATTAATGCAGAGGAAACGTGCAGGGGAATCCTAATCCGGGCCGTGTCCCAGTGGTGGGTGAGAGTCGGGCCAGTTGAACACCATGGATGTCTTCAGCCAGTCTGGAGCCATGCAGGATGGGTGCAAGATGTGTTATGAGGTTCAACGCCGCTACGGCAGCTCGCGCATGTAGGGGTGATCTTCAATTGCGGTGCGTTGCACAATCTTAAACGGGTTCTCCCACTGTCCCACCACCACTTCGACTGTGGGGGTGTCAGCGTTTGAAAGCGCTACGACTGACCAATAACTATAGATCGAGCTCTCTAAGACCGATCTGCTAAACCGAGCCGGGCGACTGAGAATTCGCAAAGTTATCTGTATCTGGCATTGTTCTCGCGTGGGTCAGTAGCAGAGCTCGTTCGTGTGTTGAAGCGGTGTGCCTCAACAGTCAGGCTAGCCCATTTCCTGCGCACCCACACCTCGTTGACGCTGAACTTTTGATGCGCTGCCGCTGTCCATCACCTTGCCACTATTCCCGTTCTTCTAAGAGTCATTTTGGTCTTACTGTATCGGAGAATCCGTGCCCCCGATTACCCCAGTGATGTCAACTTATGCATTTCTGCCCACTCAGCCTCGGGACCCATACATCGTGGTAAGCCAGTGGGGTTACGAAGCGCTGCTGCCGTCGGGGATGACTATGAAGCTGTCATCGAGAGTTACAGCGGATACTGTCCCAGAGGAAGTCGCTCACTGACACGAGTTAAGTCTACCCCGTGGAACAGTTCCTAACCATCCAAGGACTGCCAACTTTTCAGATCCTGATGTCCTGGACTGATGATAGTCGTGAACCGGAGTTGACTAAGGAGCAATGTTCGCTCTTGAGTATGGCTGATGAAAAACTGGTCCGATTGAGTTTCAAAAATGTGAAAAGCTTGCTATCTTGTTTCTCGAGGAGGCCAACGTGTCTACACCGAGGTGTGAACATATTGTGGCTGAGTTTTGACCGAGTGGCATATTGTCGGACGTATGCTGGTAAGAGATACAGTGAATCCTATTCACCTAATTTCCGCGATTGCCCTTGGGGCACATCTGTTGTCCCAATGCAGCGCGCTCCGATGCACGATACCAACTGTCGCTTCCATATGTAGCGAGAATGTACGACGTTTTTAGTTAAGTGTGCTAGTCTAGGCCCTCCGGAGTGCGTAATTGTCGGGGTCGAGCGACCGGAGTGCAGGGCAGTGACACAACAGCTCTCCAGTTAAGAGGATAGTTGGTCCCCCTAAGCCGGAAGCTCGTGCTCGATCATTAGAGAGAGGATGACATACGTTCGCTGCAACGACCCATCGGATGACATACAGAATCCGTAATCCCACAGATGCCTAGTGAGTTCCGAATGCGGGGAGTGAACTAGGAAAGCCACTCCGTGCCTCGTAAAAGCTTAAACCCAACGTAAATCCCGTTCAATCGATTGGCCTATACAGTTAAGAATAGATTTTGGTGATTCTGATTGGTTCCATTCGCACAGTTCCAGTGCAATAATCTTTAACAAGCACACTTTCGCGCCTTCCATCACACTCCATTCGGGGTCTCAATTACAGCCCAAGTAACAAAATCTTGATCTAAACGAATGAATGCGGATTCACGGCAGGGGCGTTAGAGCCTGCAGGCGTTTGGGTGTTCGGCTTGCACGTGCGTAGAATGTCGACTGGACACAGTAATAGTGTCAAGCCAGACATGACTTGACCCCGAGCAAGGCAGCTTAGAACCTCCGGTTGCCTTTCCCACGCATCAGGTAACTAAGTGGCCGCTGTAGGCCTCACACTCTTTTTGAGTCTCTAAGTATGTAGCACCGCAACCACGCAAGATCAAGTTCACATCTGTAACAAATACATATTCTCCCGACGCGGCCCAAACTGGTGCCTGCCATACTTTGTCGTTATAGCCCTATTTTCAAGTATGAGCACACCCCATGTGAAGGCGCGTATTGCAAACCTACACAGTATCACTTCAGCGAAAGGAAAAACGCCTTCATTTCGTGCGAAGGGGCCATCACGAGGTCACCAAAAAAACCATAGGGTATGTGTGAACGAGTACCACACAACACGCCCATGGAGTCATATTGATACTAAATTCTCTGAAATACTACGGTACGGGTAGTTCCGCAGAGTCGCAGAGGGTACCGGACCTTGTACGACATCCTAGCCTGATTTACTGAACTCGCCCGGTCGCTGGGATGCATCTTCCCGATTAACTCCTATCGTAAGTGACCGAAAACAATCTCATGCAGCTTCTACAACGGAGATCTTTAGCGAAGAGGTGCGCAGAATTATATCGATAGCCAACAGACTAGTTCGATAACGTGCAGGTTCGGCGTGTTCAGGGTGATCTCGGGCTCGCAATTACATCAGGAGGTGCCTCAGGTTACCTGCTAACCATGTTGTTGAGACAAGAGAACGTGGGCAGCTTGAGATAAGCGACCAAAGGTCAATGATGGTTTCTCCAAGGCCAGTTACATAATTATTACACTATCAAGATCGCTTCGCATCGACGGGCGAATTGTCTCGAGACATCCACAGTTACGACTGCAAACCTTTTTAGATGCATTAGAGAGTTTCCGAAATATACAGACCCTTCCACCCCGACCATTACTATAAGAACTCGCCAGATAAGTCACCAAGCGATCTGAAGTTATATGATTGACCGGTGCCCGACATTATTCACGAGGTATACTTGACATATAGCAGGGTCGCGGTTCTTGACACAACCACGCGTCGGCATTTCATACCACCTTAGGACAATCACTCTAGGCCAATTACCCTCCCTTGGGATGTCATATACAACGAGGTGTCCCATTTTCACTAGAGCTTGTCAGCCAACTGGTAGCGGGTCTTTGACGCGTTCAGCCCCATGTTACGGATTACCGACACGTGATTTTTTAGATGTACCTAACTAGGTGCTACACGTACCTGGACGCTTCATGACCCCAGCGCGGCGGAGTAGAAACTGTTCTTACGCAATATGTCCATCCCTTTAGAGGATCAAATTGGCGGACAGATATGAGACCATTGCGCTTCTGGAGGAGTCATCACCATTTGGTCCTACCGCTGCACTGTACTCTGGCAGGGACGATGAATAGATGTCCTGGCACCAACAGTAGAATGCATTTTCACTGGGTCAGTGGTTGTGGGGTGGAACAAGTCTTAAGTCAGTAAACTTCCCCTTGGAGTACTTTACCAGCACCGCGGCGCGCACTTAACACTGAAACCCGAAAAGGGTCGTGGTTGCCCGTCATAACCCCCTCGCAGGGCCAACGATGTATGCGACCACCACGACCGGCCATCTCGTGAACTCTTAACGCGTACGCCTGAGTGGCAGTTCGTTTGTCACCCCAGACTGTCGTCGCGTGCAATACTTGCAAGCAGAGATGCTTAGAGCTGAATAATAAAATCACGTTACAACTGCCTTCGAGCTAGCTAGATAGTGACCCTTGCCGCTAAGTCTTGCAGGCTCTATTACTACACCGACCGCCCTCCATTTACGTTACCTACGGTTTGGAGACCCCACTGAACATGCCTGTTGAACAGTACGGAGTCGCCATGCCACGGTCGTTATGGGCGGATATCCACATTGACGTGCTCATCCTGGTTGACCGAGATTCGTACTCCGGATTTGGGACCTGAACGCTAATACGAGATCCCTCGGCTGCGTGAAAGCCCACAACCCTTGATCACTAGGCACTCTAAAACCAGTGACCGAATTGTTATCAATATTCAACGAATTATTGCCCGCGACTCCATGGGTGGAAGATGTTTAGCAACACCGTCATATGCCACCAGTCCATGCCTCGCATCGATGATACGCGCACTGCATCTACCCCAGCAGCTGATCAACAGTGAAGAATCGTTCGAAATGCAAGTATGTAGTTGTGGTGTCAATAGAGGTCGCACTGGAGGCCCATCACTGATCTACAGTAAACCCGCATTGGAATCGTATTTAGACGAAACAGAGGCGGTGGACGGCGGGGTCTGCCCTGAACCGCGAAAGTTTCATGCAACGACAGTGAGCGGCGGTGTTTCGTAACTTCGCACCCCGCGTAGCCTCTATAGTAGCATGCCAGTAGACGGTCTGCCATCGCAAGTGTATACCCAAGGTCTTAGGCTAATCTTACAAATGTGGATAATTGACTAGAGCGGCAAGACTGTAAGAACACTTATAGCGTGATAACCAGCTCATAGTTCATTGTCTAGGATCACTGGAGATACTACCAGTGCCTGTCCGGGATACCGCTCCCGCCACGTAGCTTAGAAGGCGTGCCTTACTCAGAACGAGAGGCCGCAAAGCAGCGAACGAGGGCATGGCGTGCGGGCCGTCAGCTCATTGCGGCCGTGAATTTGCTCGGATCCACTAGACTCTACAGGTTCCAGCAATACTTTTCGAGTGTGACCGTCTTAATTTGTTAGTCTTAACTGATGGAGATCAGGCTGTCACTTAGTTCGGCACTGGTGCAATCTTCAAGATAATCTGCTCCGTCTTGGCTTCCCACTGCATGAACGGTGCCATCGGCAGTGACGTTACAGACAGCAGCGTGCCATATCAGTAGTTAAAGTAGAGGCCTTGGTCGGCCGGAAGATGGTAAATATCACCCTAGAGGGCGTGGTCACACGCTCGAAAGGCCCGCTCTGTGCTTCAGGTGACAGAAAGCAGAGAATGCGTTACACTATTATATGCCCCGCGGCGTGTGGTCCAGACGGCGTGGTTCGGTAAAGAGGAAGTTTACCTCATTAGCTTCGAAAAGTGCCACCCCGAATTCTGCAGCAGCCCTTATCTAATTATCATAAACATACCGAGCTCTTTGTTATCATTTATGCTCTTGACCTTCCTGGATTCGGTCGATCTCCGCAGATATAGTATATATTTATTTAAGTCCAGTAACCGCCTGCTGCTAGTGCTTCTAATCGTAGACCTCGTACTTGCCTAATTATCGAGGTCATTACAGGAATTTAGGGTAGCGTATCTTGTTGAGAGTGAGTCTCTTCGGTGGTTCGGGGTATTCGTGCTAGCAAGATTTTGTAACAATTTGCCCCTCTTTAACCGTTCTGCCGGAGATGGTTGTTGTTAGCCCAACCGTATAGTATTTCATATTGTGTTACAGCCGCGTGGTAACGGTCCATGCGAATATATTATCTTCCATACTTGTGCCTATACAGAATTCAAAGAAGCGATAATTGTGGAAGGTTACTCAATACGCACCTTTTACTGTAATTACTGTTTAGGTTCGCCCATCGCTCGTATGAATAAACTCCGCATGGATCGGGGGGGTGCAACTAAGTAGTGAGCGTCTCGTAGACAGGCGTAGTGAGCGTAAATCGGCTTAAAGAGGTAAGCGTTATAATATATTGCACAAATGACATCATGGAACCGCTAGAATCACGATGTCTGACGGGGCCAGTGACCATTCGGGCGTGTAAACTCTTTTGACACTTGACCTGACACTGTCACCTCCGATCACACGATGATTACATTGTTCCCCTAGATAAATGTTGGTTGGTTGGGAGTCGAATAGGCATATCTGTTTAACCCAACTAGCGAACCCAGAAACCATCTCACCATCTCGCCGCGACGCCGCTCATCGTCACCGGCGGATACCCCACCTTCTCATACATAAGTTCGCTGTTGTTCGATAATCGCAAATCAGCAATACTTTTTTGTTCACACCGTTGTCGATTTAATCGACCGACTGTGCACCCCTGGCTGTTGAATGTCAGCTGATCACACATTATGAGGGGAAATGTAATCGTATTAAGATCCGCCCTACAGAAGCGCGTTAACGTAGTGATGAGGCATCAAAGCTTCGGCTCAAAGGGCGCTCCCCGTTTAATATTATTCACCTTTTCACTGAAATCGTGCCTTAGCTGCCTAAAGAGTAAGTTGGCTGAAGAGGGAACTTTATAATCTCAACCACTGTCTGACAAGCCATGGGGGACCGCGCCCCTGTACTTGTTGTTGTATTGATAAAAGGTGCGGTCACTATATTCCGGTGTCCAACGCTTGCAGCACCACGGGTGACTGCATGTCAAAGCCAGATCGACATTAGTGGGCTAACTCCTTTTTAAACCTGTTTGTAACCCAAAGGTGCCCGGCGCTTAAGGGCTTAGCTCGCGGCGCGGATATCGAATCCTGATACACTTACTCATGGCCAAGCTTGACTAGACCATGTCGTGAATAATCCCAATCATAGATGATCCCCACAATTGGATCTGGCCTATATCATGCTCACCCCGTGTTTTTTTGAGTATTTCGATCCTGAGACCCAGATAGAGAACAAGCCCTTCCTGTATTAATTGACACCGAAATCCGCTAATCCGTACATCGGCTTCTTGAGCGTGGTTACCTTGGAATCGGCAACCTAATATAACGCTTGGGCCGAATATCTAAATGGTATAAAGTCAAGCGCGAAGTGGTGGGATGCACCATTCATAACTCTACCGCATTTCTGTTTAGTGGATTTGACTGAATCCCTGCGAGACCGCCCGTTACCGCGTTAGAGCTATTCTGTCATCACTAATAAAGTCGCATTGCACTCCGGTTCTAAAAGCTCCAGTCGTTGGGTAATTTCTGTCGGGTGAACTTAATTTTGCGCGCTCAGATTCGGGTGCACTCTCTAGCATTGTCATCGAGCGAATCCGGGATATGATTGGCGAGCAAGCTTCCCTGTAGACTTGGACTCGAAAGATCCGTTGAGTTCGTATGATAGCAGATTCCTCGTCCTGACCGCTGCAAAAATATGCCGATGTCGAATGCGCTGGACGGGGGACAATGCCGTATGGTTACACAATCAAGCTTGCTGCGGTTGCTTCATTGACATGGTTCACATGGCGGCACAACTAGCCCGGAGCCATCCGCTGTTACGCCCAGTCGTTACGGAAGGATTACCCCGTACGAGAAATCTAGGATGACTACTATTCATGACTTTGGATAAGGAACCGGTACATTGTATTACTGTCCCACACGTCAAATTGTTCGATGATCGTCAATGATTAAAATAAACGGGTAAATGACATGCTTCATCCATATCCTAGGTCGAAGCCACGTAGGATGCTGGGTGGGTCTGGTGGATCAGTCAAGATGTGCATTAAATTTATGTGTAAAAATGACTTTGACTTGCCGTGTGGAGCCAGAGTCATCAGTCATTAGGCAGAAATGCCACGCATTCCGGTGCCGCGGGCACTAGCCACGATGAGGGCTACATCACACTGCAAACCTTATATACACAGGATTCACCACTGTGAATATAATATGATGGCTCTTGAAGCTTTCAGCCTGGGACTTCGGGACTCATACTCCTGTATACGGAGGTAAAGGTCCTGGTCGCCAACGCCCAGTACGTGCGAAGCTACGGAGACGTCTCACTAGGGAAATCCTAGACTAGCTAAACCCAAGTCCCGTCAGTCTTTGTGGCGATCTGAAGATATCGTAGATGTCCTGGCTGCATCTCTAGATAGTATTATTACGGGACAGTAGATAAGTTTGAACGTCCCGCAAACATTTCGGGTTGGTAACGCGGACGGGGACTGTATAGATACCCCCGACCAGCAGGAACTGAAGGACTGGTTACGCTTAGCGCGTAGTGGTCAGTATCATTTGTCGTAAGCTGCCATTGAAATTAATTCCTCGAGAGGTGAACGTGCAACGTGCCTTGCTCGCGACCGGTCCGACATTACTCCGCGATTGTCATCGATAGAAGAAGTACGATGAACCCCGTGCCCTTGCCGGCGCTACGATGCATAGTTATTTCCGCGTAGCTAACTTGAGTAAGCATGGCGGTGTTGACCCATTGGGAGTAACGTTACGCTCCCGTTCAAGCTATGGGGAATGTTCACAGCCAATGCGCCTCGAAGCCAACGTTTCGATACTCAGTACATTGTGGGTGTGCTTACCAAAATCCCCTCCTTAAGTTCCTCATCCCGTCTCTTTAATTTGTCATACTGGCGGTGCATTTCCACTCAACAAGCACAGCGACGCGCCTCTTATTGAGGAACGTAGAAACAGTACCAACCTCTGTCGCTTGTGCCGTAAATCCTTGAGAGAGCTTTCCGAAAGGCATATTGCGCACCACACGCCTTTCCGGCTCGTGTCTCCTAAAAGTGTGTTTATGTTGAATACCGCATGCCATTTAGACAAGGCTTACTGCACCTCCTTGGTTTTCCCGGACCGCCAAACCATAATCTATTTAACACATCGACTGTTCGTCTACATCGCCTCTAATCGTGCTTCCATTGCACTCCAACGGGGCTTGGCATCTGCATGTAACCTGTCGCGCAGCTAAAAGGATTCTATGTTCGAATGCAGCGCCGATGCAGCATACCGGACCTCCATAAAGCCACCGGCCTGGCGTCCACAGATTTCAACCGTAATTGGCGTACCTTCGCCTCCGGGACAGCTAAGAGGCTGGGGGGTAATCGCGTGCTCAATCGGCTCATAGACAACGTCTCGGCTTAATGATCTCTATATGCACTCGTCCCGCTGAGCCAGATGTCTGTCCCAAAAAGGGAGAATTCTCCAGCAGCGTCTCACTAGTTTGAGTCTCGTCGCAGACCCCGTTATCACGCGTAGCTTCTATGTGTTGTTGGGACCATGATGAAAGCGCAAGTACTAGCGGGCATATGCACAAATTGGGTAGATTGCGCTTAGCATGTTTCAGTAGGCCTGTGCGTGTGCTTTAATGCTAAGCCCCGTTGACTGATACTGATATGACTATATTAGTTATTGGTCCGAAAGGGGAACACGCTGTTTCGCGAACTGCTAAGATCCTGAAGCAGATTTCACTGATCGGTGCACGAAGGTCACCCACGAATGACGCACGTCAGGCTGTGACGTATTTAGCCGTGGAACAGTATAAGGCCATCCCTCAGCCTTCGCGGAACAGTCCCTGCATCGGTATACACCACATGAACAGATAGCCACATCCTTCTCGGGATTTGGGGCTGGATCGTTTTAAATTATGTGTGCCATCCTTAAGTCTACCACAAGTCAGTCTAAGCGCACACATACGTTTGACGCTACTAGAATTTTTGTAAAATACCGGCGGCTATGTTTTGGCGTCGATCTTCCACGTTGAGAAAACCAATCCCGAAACTTGTTAATAGCCCTCCAGCGAGCCTTTATCGTTAGCTAGCTACTTCCGTGTAACGTATCAGAGCGTTCACCACGTGCATACGGGACTGGGCTGGAGGCTTCAGCCTCGGGTTTTGGCTACAACCGCAGCTCAGCGACACACGCCGCGGGCATAGGATACGCGAATAGTTCGGTTAGCTCAGGTCGACAGAGCCTTCGCGATCCAAAATGTAGAGTCTAAGTCAGTAATGGCGGTCATCATATAAACTCCCCAAGAACCTACTGGTTCTGTAAATCGGAGACGTAACAAAGTTTCCCTAGCACGCCTTTAAGGAGAGATAAAGGACTCTAGTGCGCAATCACCCTGGTCGTAACCTCGAAGGCTATAGAGACGTCTGACCAGCAGCAGCTTAGATTGCATATAAGACACCCAGCAAGTCCGTGCGCGCAGCAGGTTACGTTGTAGGCGGACTGCTCTTATTTCACCTGGCGACAAAGAATTTCGCATTGGAAAAGGCCTGGCACGCGGTCGCTATATTTAGGAGCGGTGATGGTTCACACTTGTAACCAGAACCACCGGCCTCGCTGTGTGAGCTAGATTTGCGACTCGCCTGCCCAGGCCTAGCGTTCAGCGGACAACAGGTGTTAAACTACGCGTCAAAATGTAACCATACGGTCACTTGACTCGGAATTATCCAAGGTCGTTAGAATTAGCTAGCGCCAGGGCCAAGGCGGCACTTGACAGGAAGGAGCCACGGCCTCCCGCTCCCAGATGAGTGGCCGTTAGAATGCACCGTTCCCAAGCACAGCAACGCGTTGGGAAGCTGGCCCATGTTGTGCATACCCAAGCCTATATCAGGCCCTATAGCGACTATACATGCATAATTCGAATAGGATCCAGTTAATTTATTCGCAAGCACTACCCTTGAATATAGAACCTTAGTCTGGGAACAACTTGTACATCTCACGTATCACCCACTCTTATACCCGACACTTCGGTACTTAGGTATATACCACCTAATGATAGCGCAAGTGCATGCCCCAACCTCACTATCCTCGTATCCCAGAGTAAATGCCAGCTTGTAGTGCCAGACCGTTCCCGGGCTCCTCGTTCCTGGCTAGTAGTGGCGACGACATGTCATACACACTCTGCTCGGAGCATTCCACTTTAGGCGTCCAATTCAGCTAGTACCCCCACGGCCGCAGCGGATAAGGGTAATCCACACCGGGGCCTTTTTGTCAATACTCTCTACTCCGGACAGTATGACCACAAGAGTTGCATGCGTAAGGGACACGTACATAGCGGAAACATACGGATAATGCACCTGAACGTGCAAGCTAACGTCAGTATATCAACCGCAGTTTGCGCTTGTCAACTAAGCAGCCCTCTCCAATCTAAAGCAGACTAATGCCATTTATTACAGTGTGACAACGCAGGTGCTAGACAGTCTATTGTAGGCACGAGCAGGCCAAGTGCTTCGAACGACAACGATCGCTTTAACCCCTCACAGTGGTCCGATTTCTCACAGGCAGATTAGATAGTCCACAACGACCCACCTGAGTAACGGGTCTGAGAACTTAGGCCTCGCCTACAAGTCGCTTGACGTCCAGCCTTTTGGGGATGAATTCATGTCGTCCTCCTCTATTCTACACCTGGACTCCGGACCGTAGATAGAACCGCTGGTAGTCCTGCGCGATCTCTCACGATTAAAGGTCCCAACACGGGTAACTAATATAGTGCCGCAAGGATGGCTCAAACCCGCGGCCGCAGCCGATCGGCCGTCTGGGGTCGTCGAGGCCACCCTATATGGGAACTTTCGTCACATTTGTTACGGTCGCCAACGGGCGGTCAAATATCAAACTATCGATCACCAATAGGACTTGCTGGCGGATGTCTTGATGCGCACCCGTCTCTTATGGCGGACAAGGAGTTAAGGTCGTTCCCATAACACGGATAGACACGTCCTCGCAGCGGCGGCCTTAAAGTCCGTGCGTGTTAAATGGAGGACGTTTGTTCTGGCTTAGGCTGTTGGGAAAAAATAGCTAGATCCTTCCCGTCGTGACGGGGCGGTCCCGAAAACCGCCGGTACCATCACCATGAGCCTGGGCACTGACATCCAGATGTCTTATCGTAGTCAGTTCTCGTCTCTAGTACTGACCGATCGGTTCGGTTATCGGCGGAGGCCCATCCGAACCCGGAAGTCAACTCTCCATCAGGTGGATTATAAGTTGGTCGGGTTGTTCCGCGGCAGGGCTAGCAGCGTTCTACAAGCACACCGTTCTGGGGTTCTGTGCTTATGTAGACTGGTAACGCGTCAGTCTTCTGTATGGGCGTATAAGCCAGGGCTCAAATGGATACTTGAATGGTATTGTTATCCATACACAATCACCGTAACGTAGTTGTTCATTCTAGCGACTTATCCCAGCGGTTGACAGATGCCACAGTCACTATTTTTACTTATGTTGACCTCTACTGCTCGGTCTACAATCGCATACGGAACATAGTCCGAGCGCAAAGGACCCCGGAAGGCTATAAGACCACGCTGAAACACCTAACAGCTGTGTCTCGCTGTAGCTAGCTTTATAGAGCAATGGTATGCTCTGGATAGGGTAACCCGAAATCGCTTGGAGACCGCCTATGAGCCATGTTACACGGCTCTCTACGACCCCTGTCATATCAACGCATATAGAACTAGGCACTCATCGATGAGGGTGCTACCCCCAGGAGGATCCTGCTATGACGGTTCCAAGATAGGATGCTGCGAACTGCGGCAAGTTTTAGTAAATGCCATAGCAGACAAGCAGGCTCACGATAGCTCACTACGCTCAATTCCACAAACCCCACAACCCAGTCAGGGTGCTTAGCCCCTACGCGTAGGTAAAATGGAAGTGAAACACACCTGCAGTTCTGGAGATCAGTGGGGAATCAGTGGTCGGAGCTACCCGACTTAGCTTGAACCAAAGTCTATGCCCGTAGCAACTTTCGATAGGCTTAAACGACTTGATAGAACTTCGACTTGAGTTTATATGCGAGAGGAGTAATGGTACCGCCGGGGCCAATCAGTACAGTTGTCGCACCACATATGCCCGCATAGTCACACATCTGATCTGGTGAAACCTATACCATGAATCGGAACAAAGACTATCGACCTACATTATGCGTCCTAACCACAAAGCATTGTTACGTGCCCGTAGCTGTAAACGCTCTATGGCTTAGGCCGACCTCCGTCTGTTATGACATGAGCCTTTTTCAAAGGAATTTTTGGTGGACGTCGAGGTACTTGCTATGAATGCTAATTTGTGACACACGGTCGCAGAACTCGAGG
		</sequence>
    <sequence><taxon idref="Location_3_4_0|25.073714297908822"/>
			TTCGTCCGCTACACTTGTTTGACGAGTCGTATCTTCTGTAACCGGTAAGGCAGAGTACTTAGCCGGTGTGGAGAATAGTCCCAAGACTCTAATGTAGAATCGAGGGAGTAACACTCTCGCATGAGGAGGGGCCCTGGTCGGACACTTCCTTACATAGGCCCTGCAATGTGAAATCCTCAACAAACGAACGACATGCGGCTCTATAAAAATACAAGCTAGTTGGTTAGCCTACCTATAAACTGGCATTTGGCTGTGAATACAGCGTACGGAGGTTTGGCACTGCTACGTCGGGAGTCGGGTCGCACAGTATTACGGACACCCGCAAAATCTTTGCGCGATTACCCACACCCATCGATAATTTTAGGGAATTGAAACTAGTTCCCGTGGAAACGGATTGCCTGCGTGTACTTGTGTCAAAACCAGCTAGGCGTACTAATACGTATAACTTATATATTGCGAGAAGGCCCAACTGCAAGCGCAAGAGTATTGGGCCACCTCTGTCGCTGGGAATGATTGATGCAGGTTACCCTGCTGTCCAGCCCCGCTATTGTACCTAGTGACGCCGACTCTACTTACAAGAGACCTGACCCATATGGGGCGTTGATCTTTACACCAGTTACTGTCTGATGTATCTTATCTAGAGTCAGTGATGCCACGGCTCTTGTCATCGAGACAACGAGGACCTATGACCGGGGTATGGGGCAAAGTCTGGGGGCTCATTTGAGTATACTCATGCGGTGAGGCAGGGACACAGAGTGGCGTCGGACCAACCGGATGATATATTAGCGGTATAATATAGTATATAGCAGTTAGTAACTCGTGAACACAAGAAGCGGTACGAAATATGATTGTACCTTCACGGCTACACACAGGACCTCGACGATGGCAAATGCCTTAGAAAGTGATGAATTCGAGGAAGGAGGAGCTAGGATAGCAGCAGCCATTACAACTGTCGACTATTGTTGGAGAGTTAAATTAAACCGCACTTCCAACGGAGAGGTCCGACTTAAACGGCTTAAAAAAGCAGATTGAAGTAGTTTCTAGGTTCATATCGTAAGTCTCTGAACTGAATCCTATTAGCTAGGCCTTTCGTTCCCTTGAGCGCGGGCCTGGCCTCTGAAGCCGGCCGGCTAGCACGTTTACTCTCTACCTATAACGATGATCCATTTGTCGTATTACCTCCTTGAGGATACTTCTGCTGAGTGCTCTGAAAGGAAGATATCTTCGCTGTGTCTATCAGCCTTCAGTGATTATATTAGTCGTTTTCCGAACCAGGCTAGCATCATTGCTACTCCTGTGATGAGAGGTCCTTCATTGCTAGGCGTACGCACAAGCGACCCCGGCTATACGCAATCCACAAGTCCCTCATGTCTCGTCCGTCGGTGGATTTGAACGCGGATAAGCGGATGTAGATAATGGATAGCTTGAATTTTCGCTAGACATAATTGACTGATTACATTAGCGTAGTCTTACGCTTGATAAGTGGGATAGGTACTAATAACCGCTTCCAGATGTGGGGATCGTAAGGGTAAGTTTCTAAAATTACGTTTTTATGCGTTCAGTAGACCGAGGGTGGCTAGTATTAATGCAGAGGAAACGTGCAGGGGAATCCTAATCCGGGCCGTGTCCCAGTGGTGGGTGAGAGTCGGGCCAGTTGAACACCATGGATGTCTTCAGCCAGTCTGGAGCCATGCAGGATGGGTGCAAGATGTGTTATGAGGTTCAACGCCGCTACGGCAGCTCGCGCATGTAGGGGTGATCTTCAATTGCGGTGCGTTGCACAATCTTAAACGGGTTCTCCCACTGTCCCACCACCACTTCGACTGTGGGGGTGTCAGCGTTTGAAAGCGCTACGACTGACCAATAACTATAGATCGAGCTCTCTAAGACCGATCTGCTAAACCGAGCCGGGCGACTGAGAATTCGCAAAGTTATCTGTATCTGGCATTGTTCTCGCGTGGGTCAGTAGCAGAGCTCGTTCGTGTGTTGAAGCGGTGTGCCTCAACAGTCAGGCTAGCCCATTTCCTGCGCACCCACACCTCGTTGACGCTGAACTTTTGATGCGCTGCCGCTGTCCATCACCTTGCCACTATTCCCGTTCTTCTAAGAGTCATTTTGGTCTTACTGTATTGGAGAATCCGTGCCCCCGATTACCCCAGTGATGTCAACTTATGCATTTCTGCCCACTCAGCCTCGGGACCCATACATCGTGGTAAGCCAGTGGGGTTACGAAGCGCTGCTGCCGTCGGGGATGACTATGAAGCTGTCATCGAGAGTTACAGCGGATACTGTCCCAGAGGAAGTCGCTCACTGACACGAGTTAAGTCTACCCCGTGGAACAGTTCCTAACCATCCAAGGACTGCCAACTTTTCAGATCCTGATGTCCTGGACTGATGATAGTCGTGAACCGGAGTTGACTAAGGAGCAATGTTCGCTCTTGAGTATGGCTGATGAAAAACTGGTCCGATTGAGTTTCAAAAATGTGAAAAGCTTGCTATCTTGTTTCTCGAGGAGGCCAACGTGTCTACACCGAGGTGTGAACATATTGTGGCTGAGTTTTGACCGAGTGGCATATTGTCGGACGTATGCTGGTAAGAGATACAGTGAATCCTATTCACCTAATTTCCGCGATTGCCCTTGGGGCACATCTGTTGTCCCAATGCAGCGCGCTCCGATGCACGATACCAACTGTCGCTTCCATATGTAGCGAGAATGTACGACGTTTTTAGTTAAGTGTGCTAGTCTAGGCCCTCCGGAGTGCGTAATTGTCGGGGTCGAGCGACCGGAGTGCAGGGCAGTGACACAACAGCTCTCCAGTTAAGAGGATAGTTGGTCCCCCTAAGCCGGAAGCTCGTGCTCGATCATTAGAGAGAGGATGACATACGTTCGCTGCAACGACCCATCGGATGACATACAGAATCCGTAATCCCACAGATGCCTAGTGAGTTCCGAATGCGGGGAGTGAACTAGGAAAGCCACTCCGTGCCTCGTAAAAGCTTAAACCCAACGTAAATCCCGTTCAATCGATTGGCCTATACAGTTAAGAATAGATTTTGGTGATTCTGATTGGTTCCATTCGCACAGTTCCAGTGCAATAATCTTTAACAAGCACACTTTCGCGCCTTCCATCACACTCCATTCGGGGTCTCAATTACAGCCCAAGTAACAAAATCTTGATCTAAACGAATGAATGCGGATTCACGGCAGGGGCGTTAGAGCCTGCAGGCGTTTGGGTGTTCGGCTTGCACGTGCGTAGAATGTCGACTGGACACAGTAATAGTGTCAAGCCAGACATGACTTGACCCCGAGCAAGGCAGCTTAGAACCTCCGGTTGCCTTTCCCACGCATCAGGTAACTAAGTGGCCGCTGTAGGCCTCACACTCTTTTTGAGTCTCTAAGTATGTAGCACCGCAACCACGCAAGATCAAGTTCACATCTGTAACAAATACATATTCTCCCGACGCGGCCCAAACTGGTGCCTGCCATACTTTGTCGTTATAGCCCTATTTTCAAGTATGAGCACACCCCATGTGAAGGCGCGTATTGCAAACCTACACAGTATCACTTCAGCGAAAGGAAAAACGCCTTCATTTCGTGCGAAGGGGCCATCACGAGGTCACCAAAAAAACCATAGGGTATGTGTGAACGAGTACCACACAACACGCCCATGGAGTCATATTGATACTAAATTCTCTGAAATACTACGGTACGGGTAGTTCCGCAGAGTCGCAGAGGGTACCGGACCTTGTACGACATCCTAGCCTGATTTACTGAACTCGCCCGGTCGCTGGGATGCATCTTCCCGATTAACTCCTATCGTAAGTGACCGAAAACAATCTCATGCAGCTTCTACAACGGAGATCTTTAGCGAAGAGGTGCGCAGAATTATATCGATAGCCAACAGACTAGTTCGATAACGTGCAGGTTCGGCGTGTTCAGGGTGATCTCGGGCTCGCAATTACATCAGGAGGTGCCTCAGGTTACCTGCTAACCATGTTGTTGAGACAAGAGAACGTGGGCAGCTTGAGATAAGCGACCAAAGGTCAATGATGGTTTCTCCAAGGCCAGTTACATAATTATTACACTATCAAGATCGCTTCGCGTCGACGGGCGAATTGTCTCGAGACATCCACAGTTACGACTGCAAACCTTTTTAGATGCATTAGAGAGTTTCCGAAATATACAGACCCTTCCACCCCGACCATTACTATAAGAACTCGCCAGATAAGTCACCAAGCGATCTGAAGTTATATGATTGACCGGTGCCCGACATTATTCACGAGGTATACTTGACATATAGCAGGGTCGCGGTTCTTGACACAACCACGCGTCGGCATTTCATACCACCTTAGGACAATCACTCTAGGCCAATTACCCTCCCTTGGGATGTCATATACAACGAGGTGTCCCATTTTCACTAGAGCTTGTCAGCCAACTGGTAGCGGGTCTTTGACGCGTTCAGCCCCATGTTACGGATTACCGACACGTGATTTTTTAGATGTACCTAACTAGGTGCTACACGTACCTGGACGCTTCATGACCCCAGCGCGGCGGAGTAGAAACTGTTCTTACGCAATATGTCCATCCCTTTAGAGGATCAAATTGGCGGACAGATATGAGACCATTGCGCTTCTGGAGGAGTCATCACCATTTGGTCCTACCGCTGCACTGTACTCTGGCAGGGACGATGAATAGATGTCCTGGCACCAACAGTAGAATGCATTTTCACTGGGTCAGTGGTTGTGGGGTGGAACAAGTCTTAAGTCAGTAAACTTCCCCTTGGAGTACTTTACCAGCACCGCGGCGCGCACTTAACACTGAAACCCGAAAAGGGTCGTGGTTGCCCGTCATAACCCCCTCGCAGGGCCAACGATGTATGCGACCACCACGACCGGCCATCTCGTGAACTCTTAACGCGTACGCCTGAGTGGCAGTTCGTTTGTCACCCCAGACTGTCGTCGCGTGCAATACTTGCAAGCAGAGATGCTTAGAGCTGAATAATAAAATCACGTTACAACTGCCTTCGAGCTAGCTAGATAGTGACCCTTGCCGCTAAGTCTTGCAGGCTCTATTACTACACCGACCGCCCTCCATTTACGTTACCTACGGTTTGGAGACCCCACTGAACATGCCTGTTGAACAGTACGGAGTCGCCATGCCACGGTCGTTATGGGCGGATATCCACATTGACGTGCTCATCCTGGTTGACCGAGATTCGTACTCCGGATTTGGGACCTGAACGCTAATACGAGATCCCTCGGCTGCGTGAAAGCCCACAACCCTTGATCACTAGGCACTCTAAAACCAGTGACCGAATTGTTATCAATATTCAACGAATTATTGCCCGCGACTCCATGGGTGGAAGATGTTTAGCAACACCGTCATATGCCACCAGTCCATGCCTCGCATCGATGATACGCGCACTGCATCTACCCCAGCAGCTGATCAACAGTGAAGAATCGTTCGAAATGCAAGTATGTAGTTGTGGTGTCAATAGAGGTCGCACTGGAGGCCCATCACTGATCTACAGTAAACCCGCATTGGAATCGTATTTAGACGAAACAGAGGCGGTGGACGGCGGGGTCTGCCCTGAACCGCGAAAGTTTCATGCAACGACAGTGAGCGACGGTGTTTCGTAACTTCGCACCCCGCGTAGCCTCTATAGTAGCATGCCAGTAGACGGTCTGCCATCGCAAGTGTATACCCAAGGTCTTAGGCTAATCTTACAAATGTGGATAATTGACTAGAGCGGCAAGACTGTAAGAACACTTATAGCGTGATAACCAGCTCATAGTTCATTGTCTAGGATCACTGGAGATACTACCAGTGCCTGTCCGGGATACCGCTCCCGCCACGTAGCTTAGAAGGCGTGCCTTACTCAGAACGAGAGGCCGCAAAGCAGCGAACGAGGGCATGGCGTGCGGGCCGTCAGCTCATTGCGGCCGTGAATTTGCTCGGATCCACTAGACTCTACAGGTTCCAGCAATACTTTTCGAGTGTGACCGTCTTAATTTGTTAGTCTTAACTGATGGAGATCAGGCTGTCACTTAGTTCGGCACTGGTGCAATCTTCAAGATAATCTGCTCCGTCTTGGCTTCCCACTGCATGAACGGTGCCATCGGCAGTGACGTTACAGACAGCAGCGTGCCATATCAGTAGTTAAAGTAGAGGCCTTGGTCGGCCGGAAGATGGTAAATATCACCCTAGAGGGCGTGGTCACACGCTCGAAAGGCCCGCTCTGTGCTTCAGGTGACAGAAAGCAGAGAATGCGTTACACTATTATATGCCCCGCGGCGTGTGGTCCAGACGGCGTGGTTCGGTAAAGAGGAAGTTTACCTCATTAGCTTCGAAAAGTGCCACCCCGAATTCTGCAGCAGCCCTTATCTAATTATCATAAACATACCGAGCTCTTTGTTATCATTTATGCTCTTGACCTTCCTGGATTCGGTCGATCTCCGCAGATATAGTATATATTTATTTAAGTCCAGTAACCGCCTGCTGCTAGTGCTTCTAATCGTAGACCTCGTACTTGCCTAATTATCGAGGTCATTACAGGAATTTAGGGTAGCGTATCTTGTTGAGAGTGAGTCTCTTCGGTGGTTCGGGGTATTCGTGCTAGCAAGATTTTGTAACAATTTGCCCCTCTTTAACCGTTCTGCCGGAGATGGTTGTTGTTAGCCCAACCGTATAGTATTTCATATTGTGTTACAGCCGCGTGGTAACGGTCCATGCGAATATATTATCTTCCATACTTGTGCCTATACAGAATTCAAAGAAGCGATAATTGTGGAAGGTTACTCAATACGCACCTTTTACTGTAATTACTGTTTAGGTTCGCCCATCGCTCGTATGAATAAACTCCGCATGGATCGGGGGGGTGCAACTAAGTAGTGAGCGTCTCGTAGACAGGCGTAGTGAGCGTAAATCGGCTTAAAGAGGTAAGCGTTATAATATATTGCACAAATGACATCATGGAACCGCTAGAATCACGATGTCTGACGGGGCCAGTGACCATTCGGGCGTGTAAACTCTTTTGACACTTGACCTGACACTGTCACCTCCGATCACACGATGATTACATTGTTCCCCTAGATAAATGTTGGTTGGTTGGGAGTCGAATAGGCATATCTGTTTAACCCAACTAGCGAACCCAGAAACCATCTCACCATCTCGCCGCGACGCCGCTCATCGTCACCGGCGGATACCCCACCTTCTCATACATAAGTTCGCTGTTGTTCGATAATCGCAAATCAGCAATACTTTTTTGTTCACACCGTTGTCGATTTAATCGACCGACTGTGCACCCCTGGCTGTTGAATGTCAGCTGATCACACATTATGAGGGGAAATGTAATCGTATTAAGATCCGCCCTACAGAAGCGCGTTAACGTAGTGATGAGGCATCAAAGCTTCGGCTCAAAGGGCGCTCCCCGTTTAATATTATTCACCTTTTCACTGAAATCGTGCCTTAGCTGCCTAAAGAGTAAGTTGGCTGAAGAGGGAACTTTATAATCTCAACCACTGTCTGACAAGCCATGGGGGACCGCGCCCCTGTACTTGTTGTTGTATTGATAAAAGGTGCGGTCACTATATTCCGGTGTCCAACGCTTGCAGCACCACGGGTGACTGCATGTCAAAGCCAGATCGACATTAGTGGGCTAACTCCTTTTTAAACCTGTCTGTAACCCAAAGGTGCCCGGCGCTTAAGGGCTTAGCTCGCGGCGCGGATATCGAATCCTGATACACTTACTCATGGCCAAGCTTGACTAGACCATGTCGTGAATAATCCCAATCATAGATGATCCCCACAATTGGATCTGGCCTATATCATGCTCACCCCGTGTTTTTTTGAGTATTTCGATCCTGAGACCCAGATAGAGAACAAGCCCTTCCTGTATTAATTGACACCGAAATCCGCTAATCCGTACATCGGCTTCTTGAGCGTGGTTACCTTGGAATCGGCAACCCAATATAACGCTTGGGCCGAATATCTAAATGGTATAAAGTCAAGCGCGAAGTGGTGGGATGCACCATTCATAACTCTACCGCATTTCTGTTTAGTGGATTTGACTGAATCCCTGCGAGACCGCCCGTTACCGCGTTAGAGCTATTCTGTCATCACTAATAAAGTCGCATTGCACTCCGGTTCTAAAAGCTCCAGTCGTTGGGTAATTTCTGTCGGGTGAACTTAATTTTGCGCGCTCAGATTCGGGTGCACTCTCTAGCATTGTCATCGAGCGAATCCGGGATATGATTGGCGAGCAAGCTTCCCTGTAGACTTGGACTCGAAAGATCCGTTGAGTTCGTATGATAGCAGATTCCTCGTCCTGACCGCTGCAAAAATATGCCGATGTCGAATGCGCTGGACGGGGGACAATGCCGTATGGTTACACAATCAAGCTTGCTGCGGTTGCTTCATTGACATGGTTCACATGGCGGCACAACTAGCCCGGAGCCATCCGCTGTTACGCCCAGTCGTTACGGAAGGATTACCCCGTACGAGAAATCTAGGATGACTACTATTCATGACTTTGGATAAGGAACCGGTACATTGTATTACTGTCCCACACGTCAAATTGTTCGATGATCGTCAATGATTAAAATAAACGGGTAAATGACATGCTTCATCCATATCCTAGGTCGAAGCCACGTAGGATGCTGGGTGGGTCTGGTGGATCAGTCAAGATGTGCATTAAATTTATGTGTAAAAATGACTTTGACTTGCCGTGTGGAGCCAGAGTCATCAGTCATTAGGCAGAAATGCCACGCATTCCGGTGCCGCGGGCACTAGCCACGATGAGGGCTACATCACACTGCAAACCTTATATACACAGGATTCACCACTGTGAATATAATATGATGGCTCTTGAAGCTTTCAGCCTGGGACTTCGGGACTCATACTCCTGTATACGGAGGTAAAGGTCCTGGTCGCCAACGCCCAGTACGTGCGAAGCTACGGAGACGTCTCACTAGGGAAATCCTAGACTAGCTAAACCCAAGTCCCGTCAGTCTTTGTGGCGATCTGAAGATATCGTAGATGTCCTGGCTGCATCTCTAGATAGTATTATTACGGGACAGTAGATAAGTTTGAACGTCCCGCAAACATTTCGGGTTGGTAACGCGGACGGGGACTGTATAGATACCCCCGACCAGCAGGAACTGAAGGACTGGTTACGCTTAGCGCGTAGTGGTCAGTATCATTTGTCGTAAGCTGCCATTGAAATTAATTCCTCGAGAGGTGAACGTGCAACGTGCCTTGCTCGCGACCGGTCCGACATTACTCCGCGATTGTCATCGATAGAAGAAGTACGATGAACCCCGTGCCCTTGCCGGCGCTACGATGCATAGTTATTTCCGCGTAGCTAACTTGAGTAAGCATGGCGGTGTTGACCCATTGGGAGTAACGTTACGCTCCCGTTCAAGCTATGGGGAATGTTCACAGCCAATGCGCCTCGAAGCCAACGTTTCGATACTCAGTACATTGTGGGTGTGCTTACCAAAATCCCCTCCTTAAGTTCCTCATCCCGTCTCTTTAATTTGTCATACTGGCGGTGCATTTCCACTCAACAAGCACAGCGACGCGCCTCTTATTGAGGAACGTAGAAACAGTACCAACCTCTGTCGCTTGTGCCGTAAATCCTTGAGAGAGCTTTCCGAAAGGCATATTGCGCACCACACGCCTTTCCGGCTCGTGTCTCCTAAAAGTGTGTTTATGTTGAATACCGCATGCCATTTAGACAAGGCTTACTGCACCTCCTTGGTTTTCCCGGACCGCCAAACCATAATCTATTTAACACATCGACTGTTCGTCTACATCGCCTCTAATCGTGCTTCCATTGCACTCCAACGGGGCTTGGCATCTGCATGTAACCTGTCGCGCAGCTAAAAGGATTCTATGTTCGAATGCAGCGCCGATGCAGCATACCGGACATCCATAAAGCCACCGGCCTGGCGTCCACAGATTTCAACCGTAATTGGCGTACCTTCGCCTCCGGGACAGCTAAGAGGCTGGGGGGTAATCGCGTGCTCAATCGGCTCATAGACAACGTCTCGGCTTAATGATCTCTATATGCACTCGTCCCGCTGAGCCAGATGTCTGTCCCAAAAAGGGAGAATTCTCCAGCAGCGTCTCACTAGTTTGAGTCTCGTCGCAGACCCCGTTATCACGCGTAGCTTCTATGTGTTGTTGGGACCATGATGAAAGCGCAAGTACTAGCGGGCATATGCACAAATTGGGTAGATTGCGCTTAGCATGTTTCAGTAGGCCTGTGCGTGTGCTTTAATGCTAAGCCCCGTTGACTGATACTGATATGACTATATTAGTTATTGGTCCGAAAGGGGAACACGCTGTTTCGCGAACTGCTAAGATCCTGAAGCAGATTTCACTGATCGGTGCACGAAGGTCACCCACGAATGACGCACGTCAGGCTGTGACGTATTTAGCCGTGGAACAGTATAAGGCCATCCCTCAGCCTTCGCGGAACAGTCCCTGCATCGGTATACACCACATGAACAGATAGCCACATCCTTCTCGGGATTTGGGGCTGGATCGTTTTAAATTATGTGTGCCATCCTTAAGTCTACCACAAGTCAGTCTAAGCGCACACATACGTTTGACGCTACTAGAATTTTTGTAAAATACCGGCGGCTATGTTTTGGCGTCGATCTTCCACGTTGAGAAAACCAATCCCGAAACTTGTTAATAGCCCTCCAGCGAGCCTTTATCGTTAGCTAGCTACTTCCGTGTAACGTATCAGAGCGTTCACCACGTGCATACGGGACTGGGCTGGAGGCTTCAGCCTCGGGTTTTGGCTACAACCGCAGCTCAGCGACACACGCCGCGGGCATAGGATACGCGAATAGTTCGGTTAGCTCAGGTCGACAGAGCCTTCGCGATCCAAAATGTAGAGTCTAAGTCAGTAATGGCGGTCATCATATAAACTCCCCAAGAACCTACTGGTTCTGTAAATCGGAGACGTAACAAAGTTTCCCTAGCACGCCTTTAAGGAGAGATAAAGGACTCTAGTGCGCAATCACCCTGGTCGTAACCTCGAAGGCTATAGAGACGTCTGACCAGCAGCAGCTTAGATTGCATATAAGACACCCAGCAAGTCCGTGCGCGCAGCAGGTTACGTTGTAGGCGGACTGCTCTTATTTCACCTGGCGACAAAGAATTTCGCATTGGAAAAGGCCTGGCACGCGGTCGCTATATTTAGGAGCGGTGATGGTTCACACTTGTAACCAGAACCACCGGCCTCGCTGTGTGAGCTAGATTTGCGACTCGCCTGCCCAGGCCTAGCGTTCAGCGGACAACAGGTGTTAAACTACGCGTCAAAATGTAACCATACGGTCACTTGACTCGGAATTATCCAAGGTCGTTAGAATTAGCTAGCGCCAGGGCCAAGGCGGCACTTGACAGGAAGGAGCCACGGCCTCCCGCTCCCAGATGAGTGGCCGTTAGAATGCACCGTTCCCAAGCACAGCAACGCGTTGGGAAGCTGGCCCATGTTGTGCATACCCAAGCCTATATCAGGCCCTATAGCGACTATACATGCATAATTCGAATAGGATCCAGTTAATTTATTCGCAAGCACTACCCTTGAATATAGAACCTTAGTCTGGGAACAACTTGTACATCTCACGTATCACCCACTCTTATACCCGACACTTCGGTACTTAGGTATATACCACCTAATGATAGCGCAAGTGCATGCCCCAACCTCACTATCCTCGTATCCCAGAGTAAATGCCAGCTTGTAGTGCCAGACCGTTCCCGGGCTCCTCGTTCCTGGCTAGTAGTGGCGACGACATGTCATACACACTCTGCTCGGAGCATTCCACTTTAGGCGTCCAATTCAGCTAGTACCCCCACGGCCGCAGCGGATAAGGGTAATCCACACCGGGGCCTTTTTGTCAATACTCTCTACTCCGGACAGTATGACCACAAGAGTTGCATGCGTAAGGGACACGTACATAGCGGAAACATACGGATAATGCACCTGAACGTGCAAGCTAACGTCAGTATATCAACCGCAGTTTGCGCTTGTCAACTAAGCAGCCCTCTCCAATCTAAAGCAGACTAATGCCATTTATTACAGTGTGACAACGCAGGTGCTAGACAGTCTATTGTAGGCACGAGCAGGCCAAGTGCTTCGAACGACAACGATCGCTTTAACCCCTCACAGTGGTCCGATTTCTCACAGGCAGATTAGATAGTCCACAACGACCCACCTGAGTAACGGGTCTGAGAACTTAGGCCTCGCCTACAAGTCGCTTGACGTCCAGCCTTTTGGGGATGAATTCATGTCGTCCTCCTCTATTCTACACCTGGACTCCGGACCGTAGATAGAACCGCTGGTAGTCCTGCGCGATCTCTCACGATTAAAGGTCCCAACACGGGTAACTAATATAGTGCCGCAAGGATGGCTCAAACCCGCGGCCGCAGCCGATCGGCCGTCTGGGGTCGTCGAGGCCACCCTATATGGGAACTTTCGTCACATTTGTTACGGTCGCCAACGGGCGGTCAAATATCAAACTATCGATCACCAATAGGACTTGCTGGCGGATGTCTTGATGCGCACCCGTCTCTTATGGCGGACAAGGAGTTAAGGTCGTTCCCATAACACGGATAGACACGTCCTCGCAGCGGCGGCCTTAAAGTCCGTGCGTGTTAAATGGAGGACGTTTGTTCTGGCTTAGGCTGTTGGGAAAAAATAGCTAGATCCTTCCCGTCGTGACGGGGCGGTCCCGAAAACCGCCGGTACCATCACCATGAGCCTGGGCACTGACATCCAGATGTCTTATCGTAGTCAGTTCTCGTCTCTAGTACTGACCGATCGGTTCGGTTATCGGCGGAGGCCCATCCGAACCCGGAAGTCAACTCTCCATCAGGTGGATTATAAGTTGGTCGGGTTGTTCCGCGGCAGGGCTAGCAGCGTTCTACAAGCACACCGTTCTGGGGTTCTGTGCTTATGTAGACTGGTAACGCGTCAGTCTTCTGTATGGGCGTATAAGCCAGGGCTCAAATGGATACTTGAATGGTATTGTTATCCATACACAATCACCGTAACGTAGTTGTTCATTCTAGCGACTTATCCCAGCGGTTGACAGATGCCACAGTCACTATTTTTACTTATGTTGACCTCTACTGCTCGGTCTACAATCGCATACGGAACATAGTCCGAGCGCAAAGGACCCCGGAAGGCTATAAGACCACGCTGAAACACCTAACAGCTGTGTCTCGCTGTAGCTAGCTTTATAGAGCAATGGTATGCTCTGGATAGGGTAACCCGAAATCGCTTGGAGACCGCCTATGAGCCATGTTACACGGCTCTCTACGACCCCTGTCATATCAACGCATATAGAACTAGGCACTCATCGATGAGGGTGCTACCCCCAGGAGGATCCTGCTATGACGGTTCCAAGATAGGATGCTGCGAACTGCGGCAAGTTTTAGTAAATGCCATAGCAGACAAGCAGGCTCACGATAGCTCACTACGCTCAATTCCACAAACCCCACAACCCAGTCAGGGTGCTTAGCCCCTACGCGTAGGTAAAATGGAAGTGAAACACACCTGCAGTTCTGGAGATCAGTGGGGAATCAGTGGTCGGAGCTACCCGACTTAGCTTGAACCAAAGTCTATGCCCGTAGCAACTTTCGATAGGCTTAAACGACTTGATAGAACTTCGACTTGAGTTTATATGCGAGAGGAGTAATGGTACCGCCGGGGCCAATCAGTACAGTTGTCGCACCACATATGCCCGCATAGTCACACATCTGATCTGGTGAAACCTATACCATGAATCGGAACAAAGACTATCGACCTACATTATGCGTCCTAACCACAAAGCATTGTTACGTGCCCGTAGCTGTAAACGCTCTATGGCTTAGGCCGACCTCCGTCTGTTATGACATGAGCCTTTTTCAAAGGAATTTTTGGTGGACGTCGAGGTACTTGCTATGAATGCTAATTTGTGACACACGGTCGCAGAACTCGAGG
		</sequence>
    <sequence><taxon idref="Location_3_0_1|17.606156720504185"/>
			TTCGTCCGCTACACTTGTTTGACGAGTCGTATCTTCTGTAACCGGTAAGGCAGAGTACTTAGCCGGTGTGGAGAATAGTCCCAAGACTCTAATGTAGAATCGAGGGAGTAACACTCTCGCATGAGGAGGGGCCCTGGTCGGACACTTCCTTACATAGGCCCTGCAATGTGAAATCCTCAACAAACGAACGACATGCGGCTCTATAAAAATACAAGCTAGTTGGTTAGCCTACCTATAAACTGGCATTTGGCTGTGAATACAGCGTACGGAGGTTTGGCACTGCTACGTCGGGAGTCGGGTCGCACAGTATTACGGACACCCGCAAAATCTTTGCGCGATTACCCACACCCATCGATAATTTTAGGGAATTGAAACTAGTTCCCGTGGAAACGGATTGCCTGCGTGTACTTGTGTCAAAACCAGCTAGGCGTACTAATACGTATAACTTATATATTGCGAGAAGGCCCAACTGCAAGCGCAAGAGTATTGGGCCACCTCTGTCGCTGGGAATGATTGATGCAGGTTACCCTGCTGTCCAGCCCCGCTATTGTACCTAGTGACGCCGACTCTACTTACAAGAGACCTGACCCATATGGGGCGTTGATCTTTACACCAGTTACTGTCTGATGTATCTTATCTAGAGTCAGTGATGCCACGGCTCTTGTCATCGAGACAACGAGGACCTATGACCGGGGTATGGGGCAAAGTCTGGGGGCTCATTTGAGTATACTCATGCGGTGAGGCAGGGACACAGAGTGGCGTCGGACCAACCGGATGATATATTAGCGGTATAATATAGTATATAGCAGTTAGTAACTCGTGAACACAAGAAGCGGTACGAAATATGATTGTACCTTCACGGCTACACACAGGACCTCGACGATGGCAAATGCCTTAGAAAGTGATGAATTCGAGGAAGGAGGAGCTAGGATAGCAGCAGCCATTACAACTGTCGACTATTGTTGGAGAGTTAAATTAAACCGCACTTCCAACGGAGAGGTCCGACTTAAACGGCTTAAAAAAGCAGATTGAAGTAGTTTCTAGGTTCATATCGTAAGTCTCTGAACTGAATCCTATTAGCTAGGCCTTTCGTTCCCTTGAGCGCGGGCCTGGCCTCTGAAGCCGGCCGGCTAGCACGTTTACTCTCTACCTATAACGATGATCCATTTGTCGTATTACCTCCTTGAGGATACTTCTGCTGAGTGCTCTGAAAAGAAGATATCTTCGCTGTGTCTATCAGCCTTCAGTGATTATATTAGTCGTTTTCCGAACCAGGCTAGCATCATTGCTACTCCTGTGATGAGAGGTCCTTCATTGCTAGGCGTACGCACAAGCGACCCCGGCTATACGCAATCCACAAGTCCCTCATGTCTCGTCCGTCGGTGGATTTGAACGCGGATAAGCGGATGTAGATAATGGATAGCTTGAATTTTCGCTAGACATAATTGACTGATTACATTAGCGTAGTCTTACGCTTGATAAGTGGGATAGGTACTAATAACCGCTTCCAGATGTGGGGATCGTAAGGGTAAGTTTCTAAAATTACGTTTTTATGCGTTCAGTAGACCGAGGGTGGCTAGTATTAATGCAGAGGAAACGTGCAGGGGAATCCTAATCCGGGCCGTGTCCCAGTGGTGGGTGAGAGTCGGGCCAGTTGAACACCATGGATGTCTTCAGCCAGTCTGGAGCCATGCAGGATGGGTGCAAGATGTGTTATGAGGTTCAACGCCGCTACGGCAGCTCGCGCATGTAGGGGTGATCTTCAATTGCGGTGCGTTGCACAATCTTAAACGGGTTCTCCCACTGTCCCACCACCACTTCGACTGTGGGGGTGTCAGCGTTTGAAAGCGCTACGACTGACCAATAACTATAGATCGAGCTCTCTAAGACCGATCTGCTAAACCGAGCCGGGCGACTGAGAATTCGCAAAGTTATCTGTATCTGGCATTGTTCTCGCGTGGGTCAGTAGCAGAGCTCGTTCGTGTGTTGAAGCGGTGTGCCTCAACAGTCAGGCTAGCCCATTTCCTGCGCACCCACACCTCGTTGACGCTGAACTTTTGATGCGCTGCCGCTGTCCATCACCTTGCCACTATTCCCGTTCTTCTAAGAGTCATTTTGGTCTTACTGTATCGGAGAATCCGTGCCCCCGATTACCCCAGTGATGTCAACTTATGCATTTCTGCCCACTCAGCCTCGGGACCCATACATCGTGGTAAGCCAGTGGGGTTACGAAGCGCTGCTGCCGTCGGGGATGACTATGAAGCTGTCATCGAGAGTTACAGCGGATACTGTCCCAGAGGAAGTCGCTCACTGACACGAGTTAAGTCTACCCCGTGGAACAGTTCCTAACCATCCAAGGACTGCCAACTTTTCAGATCCTGATGTCCTGGACTGATGATAGTCGTGAACCGGAGTTGACTAAGGAGCAATGTTCGCTCTTGAGTATGGCTGATGAAAAACTGGTCCGATTGAGTTTCAAAAATGTGAAAAGCTTGCTATCTTGTTTCTCGACGAGGCCAACGTGTCTACACCGAGGTGTGAACATATTGTGGCTGAGTTTTGACCGAGTGGCATATTGTCGGACGTATGCTGGTAAGAGATACAGTGAATCCTATTCACCTAATTTCCGCGATTGCCCTTGGGGCACATCTGTTGTCCCAATGCAGCGCGCTCCGATGCACGATACCAACTGTCGCTTCCATATGTAGCGAGAATGTACGACGTTTTTAGTTAAGTGTGCTAGTCTAGGCCCTCCGGAGTGCGTAATTGTCGGGGTCGAGCGACCGGAGTGCAGGGCAGTGACACAACAGCTCTCCAGTTAAGAGGATAGTTGGTCCCCCTAAGCCGGAAGCTCGTGCTCGATCATTAGAGAGAGGATGACATACGTTCGCTGCAACGACCCATCGGATGACATACAGAATCCGTAATCCCACAGATGCCTAGTGAGTTCCGAATGCGGGGAGTGAACTAGGAAAGCCACTCCGTGCCTCGTAAAAGCTTAAACCCAACGTAAATCCCGTTCAATCGATTGGCCTATACAGTTAAGAATAGATTTTGGTGATTCTGATTGGTTCCATTCGCACAGTTCCAGTGCAATAATCTTTAACAAGCACACTTTCGCGCCTTCCATCACACTCCATTCGGGGTCTCAATTACAGCCCAAGTAACAAAATCTTGATCTAAACGAATGAATGCGGATTCACGGCAGGGGCGTTAGAGCCTGCAGGCGTTTGGGTGTTCGGCTTGCACGTGCGTAGAATGTCGACTGGACACAGTAATAGTGTCAAGCCAGACATGACTTGACCCCGAGCAAGGCAGCTTAGAACCTCCGGTTGCCTTTCCCACGCATCAGGTAACTAAGTGGCCGCTGTAGGCCTCACACTCTTTTTGAGTCTCTAAGTATGTAGCACCGCAACCACGCAAGATCAAGTTCACATCTGTAACAAATACATATTCTCCCGACGCGGCCCAAACTGGTGCCTGCCATACTTTGTCGTTATAGCCCTATTTTCAAGTATGAGCACACCCCATGTGAAGGCGCGTATTGCAAACCTACACAGTATCACTTCAGCGAAAGGAAAAACGCCTTCATTTCGTGCGAAGGGGCCATCACGAGGTCACCAAAAAAACCATAGGGTATGTGTGAACGAGTACCACACAACACGCCCATGGAGTCATATTGATACTAAATTCTCTGAAATACTACGGTACGGGTAGTTCCGCAGAGTCGCAGAGGGTACCGGACCTTGTACGACATCCTAGCCTGATTTACTGAACTCGCCCGGTCGCTGGGATGCATCTTCCCGATTAACTCCTATCGTAAGTGACCGAAAACAATCTCATGCAGCTTCTACAACGGAGATCTTTAGCGAAGAGGTGCGCAGAATTATATCGATAGCCAACAGACTAGTTCGATAACGTGCAGGTTCGGCGTGTTCAGGGTGATCTCGGGCTCGCAATTACATCAGGAGGTGCCTCAGGTTACCTGCTAACCATGTTGTTGAGACAAGAGAACGTGGGCAGCTTGAGATAAGCGACCAAAGGTCAATGATGGTTTCTCCAAGGCCAGTTACATAATTATTACACTATCAAGATCGCTTCGCGTCGACGGGCGAATTGTCTCGAGACATCCACAGTTACGACTGCAAACCTTTTTAGATGCATTAGAGAGTTTCCGAAATATACAGACCCTTCCACCCCGACCATTACTATAAGAACTCGCCAGATAAGTCACCAAGCGATCTGAAGTTATATGATTGACCGGTGCCCGACATTATTCACGAGGTATACTTGACATATAGCAGGGTCGCGGTTCTTGACACAACCACGCGTCGGCATTTCATACCACCTTAGGACAATCACTCTAGGCCAATTACCCTCCCTTGGGATGTCATATACAACGAGGTGTCCCATTTTCACTAGAGCTTGTCAGCCAACTGGTAGCGGGTCTTTGACGCGTTCAGCCCCATGTTACGGATTACCGACACGTGATTTTTTAGATGTACCTAACTAGGTGCTACACGTACCTGGACGCTTCATGACCCCAGCGCGGCGGAGTAGAAACTGTTCTTACGCAATATGTCCATCCCTTTAGAGGATCAAATTGGCGGACAGATATGAGACCATTGCGCTTCTGGAGGAGTCATCACCATTTGGTCCTACCGCTGCACTGTACTCTGGCAGGGACGATGAATAGATGTCCTGGCACCAACAGTAGAATGCATTTTCACTGGGTCAGTGGTTGTGGGGTGGAACAAGTCTTAAGTCAGTAAACTTCCCCTTGGAGTACTTTACCAGCACCGCGGCGCGCACTTAACACTGAAACCCGAAAAGGGTCGTGGTTGCCCGTCATAACCCCCTCGCAGGGCCAACGATGTATGCGACCACCACGACCGGCCATCTCGTGAACTCTTAACGCGTACGCCTGAGTGGCAGTTCGTTTGTCACCCCAGACTGTCGTCGCGTGCAATACTTGCAAGCAGAGATGCTTAGAGCTGAATAATAAAATCACGTTACAACTGCCTTCGAGCTAGCTAGATAGTGACCCTTGCCGCTAAGTCTTGCAGGCTCTATTACTACACCGACCGCCCTCCATTTACGTTACCTACGGTTTGGAGACCCCACTGAACATGCCTGTTGAACAGTACGGAGTCGCCATGCCACGGTCGTTATGGGCGGATATCCACATTGACGTGCTCATCCTGGTTGACCGAGATTCGTACTCCGGATTTGGGACCTGAACGCTAATACGAGATCCCTCGGCTGCGTGAAAGCCCACAACCCTTGATCACTAGGCACTCTAAAACCAGTGACCGAATTGTTATCAATATTCAACGAATTATTGCCCGCGACTCCATGGGTGGAAGATGTTTAGCAACACCGTCATATGCCACCAGTCCATGCCTCGCATCGATGATACGCGCACTGCATCTACCCCAGCAGCTGATCAACAGTGAAGAATCGTTCGAAATGCAAGTATGTAGTTGTGGTGTCAATAGAGGTCGCACTGGAGGCCCATCACTGATCTACAGTAAACCCGCATTGGAATCGTATTTAGACGAAACAGAGGCGGTGGACGGCGGGGTCTGCCCTGAACCGCGAAAGTTTCATGCAACGACAGTGAGCGACGGTGTTTCGTAACTTCGCACCCCGCGTAGCCTCTATAGTAGCATGCCAGTAGACGGTCTGCCATCGCAAGTGTATACCCAAGGTCTTAGGCTAATCTTACAAATGTGGATAATTGACTAGAGCGGCAAGACTGTAAGAACACTTATAGCGTGATAACCAGCTCATAGTTCATTGTCTAGGATCACTGGAGATACTACCAGTGCCTGTCCGGGATACCGCTCCCGCCACGTAGCTTAGAAGGCGTGCCTTACTCAGAACGAGAGGCCGCAAAGCAGCGAACGAGGGCATGGCGTGCGGGCCGTCAGCTCATTGCGGCCGTGAATTTGCTCGGATCCACTAGACTCTACAGGTTCCAGCAATACTTTTCGAGTGTGACCGTCTTAATTTGTTAGTCTTAACTGATGGAGATCAGGCTGTCACTTAGTTCGGCACTGGTGCAATCTTCAAGATAATCTGCTCCGTCTTGGCTTCCCACTGCATGAACGGTGCCATCGGCAGTGACGTTACAGACAGCAGCGTGCCATATCAGTAGTTAAAGTAGAGGCCTTGGTCGGCCGGAAGATGGTAAATATCACCCTAGAGGGCGTGGTCACACGCTCGAAAGGCCCGCTCTGTGCTTCAGGTGACAGAAAGCAGAGAATGCGTTACACTATTATATGCCCCGCGGCGTGTGGTCCAGACGGCGTGGTTCGGTAAAGAGGAAGTTTACCTCATTAGCTTCGAAAAGTGCCACCCCGAATTCTGCAGCAGCCCTTATCTAATTATCATAAACATACCGAGCTCTTTGTTATCATTTATGCTCTTGACCTTCCTGGATTCGGTCGATCTCCGCAGATATAGTATATATTTATTTAAGTCCAGTAACCGCCTGCTGCTAGTGCTTCTAATCGTAGACCTCGTACTTGCCTAATTATCGAGGTCATTACAGGAATTTAGGGTAGCGTATCTTGTTGAGAGTGAGTCTCTTCGGTGGTTCGGGGTATTCGTGCTAGCAAGATTTTGTAACAATTTGCCCCTCTTTAACCGTTCTGCCGGAGATGGTTGTTGTTAGCCCAACCGTATAGTATTTCATATTGTGTTACAGCCGCGTGGTAACGGTCCATGCGAATATATTATCTTCCATACTTGTGCCTATACAGAATTCAAAGAAGCGATAATTGTGGAAGGTTACTCAATACGCACCTTTTACTGTAATTACTGTTTAGGTTCGCCCATCGCTCGTATGAATAAACTCCGCATGGATCGGGGGGGTGCAACTAAGTAGTGAGCGTCTCGTAGACAGGCGTAGTGAGCGTAAATCGGCTTAAAGAGGTAAGCGTTATAATATATTGCACAAATGACATCATGGAACCGCTAGAATCACGATGTCTGACGGGGCCAGTGACCATTCGGGCGTGTAAACTCTTTTGACACTTGACCTGACACTGTCACCTCCGATCACACGATGATTACATTGTTCCCCTAGATAAATGTTGGTTGGTTGGGAGTCGAATAGGCATATCTGTTTAACCCAACTAGCGAACCCAGAAACCATCTCACCATCTCGCCGCGACGCCGCTCATCGTCACCGGCGGATACCCCACCTTCTCATACATAAGTTCGCTGTTGTTCGATAATCGCAAATCAGCAATACTTTTTTGTTCACACCGTTGTCGATTTAATCGACCGACTGTGCACCCCTGGCTGTTGAATGTCAGCTGATCACACATTATGAGGGGAAATGTAATCGTATTAAGATCCGCCCTACAGAAGCGCGTTAACGTAGTGATGAGGCATCAAAGCTTCGGCTCAAAGGGCGCTCCCCGTTTAATATTATTCACCTTTTCACTGAAATCGTGCCTTAGCTGCCTAAAGAGTAAGTTGGCTGAAGAGGGAACTTTATAATCTCAACCACTGTCTGACAAGCCATGGGGGACCGCGCCCCTGTACTTGTTGTTGTATTGATAAAAGGTGCGGTCACTATATTCCGGTGTCCAACGCTTGCAGCACCACGGGTGACTGCATGTCAAAGCCAGATCGACATTAGTGGGCTAACTCCTTTTTAAACCTGTTTGTAACCCAAAGGTGCCCGGCGCTTAAGGGCTTAGCTCGCGGCGCGGATATCGAATCCTGATACACTTACTCATGGCCAAGCTTGACTAGACCATGTCGTGAATAATCCCAATCATAGATGATCCCCACAATTGGATCTGGCCTATATCATGCTCACCCCGTGTTTTTTTGAGTATTTCGATCCTGAGACCCAGATAGAGAACAAGCCCTTCCTGTATTAATTGACACCGAAATCCGCTAATCCGTACATCGGCTTCTTGAGCGTGGTTACCTTGGAATCGGCAACCCAATATAACGCTTGGGCCGAATATCTAAATGGTATAAAGTCAAGCGCGAAGTGGTGGGATGCACCATTCATAACTCTACCGCATTTCTGTTTAGTGGATTTGACTGAATCCCTGCGAGACCGCCCGTTACCGCGTTAGAGCTATTCTGTCATCACTAATAAAGTCGCATTGCACTCCGGTTCTAAAAGCTCCAGTCGTTGGGTAATTTCTGTCGGGTGAACTTAATTTTGCGCGCTCAGATTCGGGTGCACTCTCTAGCATTGTCATCGAGCGAATCCGGGATATGATTGGCGAGCAAGCTTCCCTGTAGACTTGGACTCGAAAGATCCGTTGAGTTCGTATGATAGCAGATTCCTCGTCCTGACCGCTGCAAAAATATGCCGATGTCGAATGCGCTGGACGGGGGACAATGCCGTATGGTTACACAATCAAGCTTGCTGCGGTTGCTTCATTGACATGGTTCACATGGCGGCACAACTAGCCCGGAGCCATCCGCTGTTACGCCCAGTCGTTACGGAAGGATTACCCCGTACGAGAAATCTAGGATGACTACTATTCATGACTTTGGATAAGGAACCGGTACATTGTATTACTGTCCCACACGTCAAATTGTTCGATGATCGTCAATGATTAAAATAAACGGGTAAATGACATGCTTCATCCATATCCTAGGTCGAAGCCACGTAGGATGCTGGGTGGGTCTGGTGGATCAGTCAAGATGTGCATTAAATTTATGTGTAAAAATGACTTTGACTTGCCGTGTGGAGCCAGAGTCATCAGTCATTAGGCAGAAATGCCACGCATTCCGGTGCCGCGGGCACTAGCCACGATGAGGGCTACATCACACTGCAAACCTTATATACACAGGATTCACCACTGTGAATATAATATGATGGCTCTTGAAGCTTTCAGCCTGGGACTTCGGGACTCATACTCCTGTATACGGAGGTAAAGGTCCTGGTCGCCAACGCCCAGTACGTGCGAAGCTACGGAGACGTCTCACTAGGGAAATCCTAGACTAGCTAAACCCAAGTCCCGTCAGTCTTTGTGGCGATCTGAAGATATCGTAGATGTCCTGGCTGCATCTCTAGATAGTATTATTACGGGACAGTAGATAAGTTTGAACGTCCCGCAAACATTTCGGGTTGGTAACGCGGACGGGGACTGTATAGATACCCCCGACCAGCAGGAACTGAAGGACTGGTTACGCTTAGCGCGTAGTGGTCAGTATCATTTGTCGTAAGCTGCCATTGAAATTAATTCCTCGAGAGGTGAACGTGCAACGTGCCTTGCTCGCGACCGGTCCGACATTACTCCGCGATTGTCATCGATAGAAGAAGTACGATGAACCCCGTGCCCTTGCCGGCGCTACGATGCATAGTTATTTCCGCGTAGCTAACTTGAGTAAGCATGGCGGTGTTGACCCATTGGGAGTAACGTTACGCTCCCGTTCAAGCTATGGGGAATGTTCACAGCCAATGCGCCTCGAAGCCAACGTTTCGATACTCAGTACATTGTGGGTGTGCTTACCAAAATCCCCTCCTTAAGTTCCTCATCCCGTCTCTTTAATTTGTCATACTGGCGGTGCATTTCCACTCAACAAGCACAGCGACGCGCCTCTTATTGAGGAACGTAGAAACAGTACCAACCTCTGTCGCTTGTGCCGTAAATCCTTGAGAGAGCTTTCCGAAAGGCATATTGCGCACCACACGCCTTTCCGGCTCGTGTCTCCTAAAAGTGTGTTTATGTTGAATACCGCATGCCATTTAGACAAGGCTTACTGCACCTCCTTGGTTTTCCCGGACCGCCAAACCATAATCTATTTAACACATCGACTGTTCGTCTACATCGCCTCTAATCGTGCTTCCATTGCACTCCAACGGGGCTTGGCATCTGCATGTAACCTGTCGCGCAGCTAAAAGGATTCTATGTTCGAATGCAGCGCCGATGCAGCATACCGGACATCCATAAAGCCACCGGCCTGGCGTCCACAGATTTCAACCGTAATTGGCGTACCTTCGCCTCCGGGACAGCTAAGAGGCTGGGGGGTAATCGCGTGCTCAATCGGCTCATAGACAACGTCTCGGCTTAATGATCTCTATATGCACTCGTCCCGCTGAGCCAGATGTCTGTCCCAAAAAGGGAGAATTCTCCAGCAGCGTCTCACTAGTTTGAGTCTCGTCGCAGACCCCGTTATCACGCGTAGCTTCTATGTGTTGTTGGGACCATGATGAAAGCGCAAGTACTAGCGGGCATATGCACAAATTGGGTAGATTGCGCTTAGCATGTTTCAGTAGGCCTGTGCGTGTGCTTTAATGCTAAGCCCCGTTGACTGATACTGATATGACTATATTAGTTATTGGTCCGAAAGGGGAACACGCTGTTTCGCGAACTGCTAAGATCCTGAAGCAGATTTCACTGATCGGTGCACGAAGGTCACCCACGAATGACGCACGTCAGGCTGTGACGTATTTAGCCGTGGAACAGTATAAGGCCATCCCTCAGCCTTCGCGGAACAGTCCCTGCATCGGTATACACCACATGAACAGATAGCCACATCCTTCTCGGGATTTGGGGCTGGATCGTTTTAAATTATGTGTGCCATCCTTAAGTCTACCACAAGTCAGTCTAAGCGCACACATACGTTTGACGCTACTAGAATTTTTGTAAAATACCGGCGGCTATGTTTTGGCGTCGATCTTCCACGTTGAGAAAACCAATCCCGAAACTTGTTAATAGCCCTCCAGCGAGCCTTTATCGTTAGCTAGCTACTTCCGTGTAACGTATCAGAGCGTTCACCACGTGCATACGGGACTGGGCTGGAGGCTTCAGCCTCGGGTTTTGGCTACAACCGCAGCTCAGCGACACACGCCGCGGGCATAGGATACGCGAATAGTTCGGTTAGCTCAGGTCGACAGAGCCTTCGCGATCCAAAATGTAGAGTCTAAGTCAGTAATGGCGGTCATCATATAAACTCCCCAAGAACCTACTGGTTCTGTAAATCGGAGACGTAACAAAGTTTCCCTAGCACGCCTTTAAGGAGAGATAAAGGACTCTAGTGCGCAATCACCCTGGTCGTAACCTCGAAGGCTATAGAGACGTCTGACCAGCAGCAGCTTAGATTGCATATAAGACACCCAGCAAGTCCGTGCGCGCAGCAGGTTACGTTGTAGGCGGACTGCTCTTATTTCACCTGGCGACAAAGAATTTCGCATTGGAAAAGGCCTGGCACGCGGTCGCTATATTTAGGAGCGGTGATGGTTCACACTTGTAACCAGAACCACCGGCCTCGCTGTGTGAGCTAGATTTGCGACTCGCCTGCCCAGGCCTAGCGTTCAGCGGACAACAGGTGTTAAACTACGCGTCAAAATGTAACCATACGGTCACTTGACTCGGAATTATCCAAGGTCGTTAGAATTAGCTAGCGCCAGGGCCAAGGCGGCACTTGACAGGAAGGAGCCACGGCCTCCCGCTCCCAGATGAGTGGCCGTTAGAATGCACCGTTCCCAAGCACAGCAACGCGTTGGGAAGCTGGCCCATGTTGTGCATACCCAAGCCTATATCAGGCCCTATAGCGACTATACATGCATAATTCGAATAGGATCCAGTTAATTTATTCGCAAGCACTACCCTTGAATATAGAACCTTAGTCTGGGAACAACTTGTACATCTCACGTATCACCCACTCTTATACCCGACACTTCGGTACTTAGGTATATACCACCTAATGATAGCGCAAGTGCATGCCCCAACCTCACTATCCTCGTATCCCAGAGTAAATGCCAGCTTGTAGTGCCAGACCGTTCCCGGGCTCCTCGTTCCTGGCTAGTAGTGGCGACGACATGTCATACACACTCTGCTCGGAGCATTCCACTTTAGGCGTCCAATTCAGCTAGTACCCCCACGGCCGCAGCGGATAAGGGTAATCCACACCGGGGCCTTTTTGTCAATACTCTCTACTCCGGACAGTATGACCACAAGAGTTGCATGCGTAAGGGACACGTACATAGCGGAAACATACGGATAATGCACCTGAACGTGCAAGCTAACGTCAGTATATCAACCGCAGTTTGCGCTTGTCAACTAAGCAGCCCTCTCCAATCTAAAGCAGACTAATGCCATTTATTACAGTGTGACAACGCAGGTGCTAGACAGTCTATTGTAGGCACGAGCAGGCCAAGTGCTTCGAACGACAACGATCGCTTTAACCCCTCACAGTGGTCCGATTTCTCACAGGCAGATTAGATAGTCCACAACGACCCACCTGAGTAACGGGTCTGAGAACTTAGGCCTCGCCTACAAGTCGCTTGACGTCCAGCCTTTTGGGGATGAATTCATGTCGTCCTCCTCTATTCTACACCTGGACTCCGGACCGTAGATAGAACCGCTGGTAGTCCTGCGCGATCTCTCACGATTAAAGGTCCCAACACGGGTAACTAATATAGTGCCGCAAGGATGGCTCAAACCCGCGGCCGCAGCCGATCGGCCGTCTGGGGTCGTCGAGGCCACCCTATATGGGAACTTTCGTCACATTTGTTACGGTCGCCAACGGGCGGTCAAATATCAAACTATCGATCACCAATAGGACTTGCTGGCGGATGTCTTGATGCGCACCCGTCTCTTATGGCGGACAAGGAGTTAAGGTCGTTCCCATAACACGGATAGACACGTCCTCGCAGCGGCGGCCTTAAAGTCCGTGCGTGTTAAATGGAGGACGTTTGTTCTGGCTTAGGCTGTTGGGAAAAAATAGCTAGATCCTTCCCGTCGTGACGGGGCGGTCCCGAAAACCGCCGGTACCATCACCATGAGCCTGGGCACTGACATCCAGATGTCTTATCGTAGTCAGTTCTCGTCTCTAGTACTGACCGATCGGTTCGGTTATCGGCGGAGGCCCATCCGAACCCGGAAGTCAACTCTCCATCAGGTGGATTATAAGTTGGTCGGGTTGTTCCGCGGCAGGGCTAGCAGCGTTCTACAAGCACACCGTTCTGGGGTTCTGTGCTTATGTAGACTGGTAACGCGTCAGTCTTCTGTATGGGCGTATAAGCCAGGGCTCAAATGGATACTTGAATGGTATTGTTATCCATACACAATCACCGTAACGTAGTTGTTCATTCTAGCGACTTATCCCAGCGGTTGACAGATGCCACAGTCACTATTTTTACTTATGTTGACCTCTACTGCTCGGTCTACAATCGCATACGGAACATAGTCCGAGCGCAAAGGACCCCGGAAGGCTATAAGACCACGCTGAAACACCTAACAGCTGTGTCTCGCTGTAGCTAGCTTTATAGAGCAATGGTATGCTCTGGATAGGGTAACCCGAAATCGCTTGGAGACCGCCTATGAGCCATGTTACACGGCTCTCTACGACCCCTGTCATATCAACGCATATAGAACTAGGCACTCATCGATGAGGGTGCTACCCCCAGGAGGATCCTGCTATGACGGTTCCAAGATAGGATGCTGCGAACTGCGGCAAGTTTTAGTAAATGCCATAGCAGACAAGCAGGCTCACGATAGCTCACTACGCTCAATTCCACAAACCCCACAACCCAGTCAGGGTGCTTAGCCCCTACGCGTAGGTAAAATGGAAGTGAAACACACCTGCAGTTCTGGAGATCAGTGGGGAATCAGTGGTCGGAGCTACCCGACTTAGCTTGAACCAAAGTCTATGCCCGTAGCAACTTTCGATAGGCTTAAACGACTTGATAGAACTTCGACTTGAGTTTATATGCGAGAGGAGTAATGGTACCGCCGGGGCCAATCAGTACAGTTGTCGCACCACATATGCCCGCATAGTCACACATCTGATCTGGTGAAACCTATACCATGAATCGGAACAAAGACTATCGACCTACATTATGCGTCCTAACCACAAAGCATTGTTACGTGCCCGTAGCTGTAAACGCTCTATGGCTTAGGCCGACCTCCGTCTGTTATGACATGAGCCTTTTTCAAAGGAATTTTTGGTGGACGTCGAGGTACTTGCTATGAATGCTAATTTGTGACACACGGTCGCAGAACTCGAGG
		</sequence>
    <sequence><taxon idref="Location_3_2_1|29.404302688506203"/>
			TTCGTCCGCTACACTTGTTTGACGAGTCGTATCTTCTGTAACCGGTAAGGCAGAGTACTTAGCCGGTGTGGAGAATAGTCCCAAGACTCTAATGTAGAATCGAGGGAGTAACACTCTCGCATGAGGAGGGGCCCTGGTCGGACACTTCCTTACATAGGCCCTGCAATGTGAAATCCTCAACAAACGAACGACATGCGGCTCTATAAAAATACAAGCTAGTTGGTTAGCCTACCTATAAACTGGCATTTGGCTGTGAATACAGCGTACGGAGGTTTGGCACTGCTACGTCGGGAGTCGGGTCGCACAGTATTACGGACACCCGCAAAATCTTTGCGCGATTACCCACACCCATCGATAATTTTAGGGAATTGAAACTAGTTCCCGTGGAAACGGATTGCCTGCGTGTACTTGTGTCAAAACCAGCTAGGCGTACTAATACGTATAACTTATATATTGCGAGAAGGCCCAACTGCAAGCGCAAGAGTATTGGGCCACCTCTGTCGCTGGGAATGATTGATGCAGGTTACCCTGCTGTCCAGCCCCGCTATTGTACCTAGTGACGCCGACTCTACTTACAAGAGACCTGACCCATATGGGGCGTTGATCTTTACACCAGTTACTGTCTGATGTATCTTATCTAGAGTCAGTGATGCCACGGCTCTTGTCATCGAGACAACGAGGACCTATGACCGGGGTATGGGGCAAAGTCTGGGGGCTCATTTGAGTATACTCATGCGGTGAGGCAGGGACACAGAGTGGCGTCGGACCAACCGGATGATATATTAGCGGTATAATATAGTATATAGCAGTTAGTAACTCGTGAACACAAGAAGCGGTACGAAATATGATTGTACCTTCACGGCTACACACAGGACCTCGACGATGGCAAATGCCTTAGAAAGTGATGAATTCGAGGAAGGAGGAGCTAGGATAGCAGCAGCCATTACAACTGTCGACTATTGTTGGAGAGTTAAATTAAACCGCACTTCCAACGGAGAGGTCCGACTTAAACGGCTTAAAAAAGCAGATTGAAGTAGTTTCTAGGTTCATATCGTAAGTCTCTGAACTGAATCCTATTAGCTAGGCCTTTCGTTCCCTTGAGCGCGGGCCTGGCCTCTGAAGCCGGCCGGCTAGCACGTTTACTCTCTACCTATAACGATGATCCATTTGTCGTATTACCTCCTTGAGGATACTTCTGCTGAGTGCTCTGAAAAGAAGATATCTTCGCTGTGTCTATCAGCCTTCAGTGATTATATTAGTCGTTTTCCGAACCAGGCTAGCATCATTGCTACTCCTGTGATGAGAGGTCCTTCATTGCTAGGCGTACGCACAAGCGACCCCGGCTATACGCAATCCACAAGTCCCTCATGTCTCGTCCGTCGGTGGATTTGAACGCGGATAAGCGGATGTAGATAATGGATAGCTTGAATTTTCGCTAGACATAATTGACTGATTACATTAGCGTAGTCTTACGCTTGATAAGTGGGATAGGTACTAATAACCGCTTCCAGATGTGGGGATCGTAAGGGTAAGTTTCTAAAATTACGTTTTTATGCGTTCAGTAGACCGAGGGTGGCTAGTATTAATGCAGAGGAAACGTGCAGGGGAATCCTAATCCGGGCCGTGTCCCAGTGGTGGGTGAGAGTCGGGCCAGTTGAACACCATGGATGTCTTCAGCCAGTCTGGAGCCATGCAGGATGGGTGCAAGATGTGTTATGAGGTTCAACGCCGCTACGGCAGCTCGCGCATGTAGGGGTGATCTTCAATTGCGGTGCGTTGCACAATCTTAAACGGGTTCTCCCACTGTCCCACCACCACTTCGACTGTGGGGGTGTCAGCGTTTGAAAGCGCTACGACTGACCAATAACTATAGATCGAGCTCTCTAAGACCGATCTGCTAAACCGAGCCGGGCGACTGAGAATTCGCAAAGTTATCTGTATCTGGCATTGTTCTCGCGTGGGTCAGTAGCAGAGCTCGTTCGTGTGTTGAAGCGGTGTGCCTCAACAGTCAGGCTAGCCCATTTCCTGCGCACCCACACCTCGTTGACGCTGAACTTTTGATGCGCTGCCGCTGTCCATCACCTTGCCACTATTCCCGTTCTTCTAAGAGTCATTTTGGTCTTACTGTATCGGAGAATCCGTGCCCCCGATTACCCCAGTGATGTCAACTTATGCATTTCTGCCCACTCAGCCTCGGGACCCATACATCGTGGTAAGCCAGTGGGGTTACGAAGCGCTGCTGCCGTCGGGGATGACTATGAAGCTGTCATCGAGAGTTACAGCGGATACTGTCCCAGAGGAAGTCGCTCACTGACACGAGTTAAGTCTACCCCGTGGAACAGTTCCTAACCATCCAAGGACTGCCAACTTTTCAGATCCTGATGTCCTGGACTGATGATAGTCGTGAACCGGAGTTGACTAAGGAGCAATGTTCGCTCTTGAGTATGGCTGATGAAAAACTGGTCCGATTGAGTTTCAAAAATGTGAAAAGCTTGCTATCTTGTTTCTCGACGAGGCCAACGTGTCTACACCGAGGTGTGAACATATTGTGGCTGAGTTTTGACCGAGTGGCATATTGTCGGACGTATGCTGGTAAGAGATACAGTGAATCCTATTCACCTAATTTCCGCGATTGCCCTTGGGGCACATCTGTTGTCCCAATGCAGCGCGCTCCGATGCACGATACCAACTGTCGCTTCCATATGTAGCGAGAATGTACGACGTTTTTAGTTAAGTGTGCTAGTCTAGGCCCTCCGGAGTGCGTAATTGTCGGGGTCGAGCGACCGGAGTGCAGGGCAGTGACACAACAGCTCTCCAGTTAAGAGGATAGTTGGTCCCCCTAAGCCGGAAGCTCGTGCTCGATCATTAGAGAGAGGATGACATACGTTCGCTGCAACGACCCATCGGATGACATACAGAATCCGTAATCCCACAGATGCCTAGTGAGTTCCGAATGCGGGGAGTGAACTAGGAAAGCCACTCCGTGCCTCGTAAAAGCTTAAACCCAACGTAAATCCCGTTCAATCGATTGGCCTATACAGTTAAGAATAGATTTTGGTGATTCTGATTGGTTCCATTCGCACAGTTCCAGTGCAATAATCTTTAACAAGCACACTTTCGCGCCTTCCATCACACTCCATTCGGGGTCTCAATTACAGCCCAAGTAACAAAATCTTGATCTAAACGAATGAATGCGGATTCACGGCAGGGGCGTTAGAGCCTGCAGGCGTTTGGGTGTTCGGCTTGCACGTGCGTAGAATGTCGACTGGACACAGTAATAGTGTCAAGCCAGACATGACTTGACCCCGAGCAAGGCAGCTTAGAACCTCCGGTTGCCTTTCCCACGCATCAGGTAACTAAGTGGCCGCTGTAGGCCTCACACTCTTTTTGAGTCTCTAAGTATGTAGCACCGCAACCACGCAAGATCAAGTTCACATCTGTAACAAATACATATTCTCCCGACGCGGCCCAAACTGGTGCCTGCCATACTTTGTCGTTATAGCCCTATTTTCAAGTATGAGCACACCCCATGTGAAGGCGCGTATTGCAAACCTACACAGTATCACTTCAGCGAAAGGAAAAACGCCTTCATTTCGTGCGAAGGGGCCATCACGAGGTCACCAAAAAAACCATAGGGTATGTGTGAACGAGTACCACACAACACGCCCATGGAGTCATATTGATACTAAATTCTCTGAAATACTACGGTACGGGTAGTTCCGCAGAGTCGCAGAGGGTACCGGACCTTGTACGACATCCTAGCCTGATTTACTGAACTCGCCCGGTCGCTGGGATGCATCTTCCCGATTAACTCCTATCGTAAGTGACCGAAAACAATCTCATGCAGCTTCTACAACGGAGATCTTTAGCGAAGAGGTGCGCAGAATTATATCGATAGCCAACAGACTAGTTCGATAACGTGCAGGTTCGGCGTGTTCAGGGTGATCTCGGGCTCGCAATTACATCAGGAGGTGCCTCAGGTTACCTGCTAACCATGTTGTTGAGACAAGAGAACGTGGGCAGCTTGAGATAAGCGACCAAAGGTCAATGATGGTTTCTCCAAGGCCAGTTACATAATTATTACACTATCAAGATCGCTTCGCGTCGACGGGCGAATTGTCTCGAGACATCCACAGTTACGACTGCAAACCTTTTTAGATGCATTAGAGAGTTTCCGAAATATACAGACCCTTCCACCCCGACCATTACTATAAGAACTCGCCAGATAAGTCACCAAGCGATCTGAAGTTATATGATTGACCGGTGCCCGACATTATTCACGAGGTATACTTGACATATAGCAGGGTCGCGGTTCTTGACACAACCACGCGTCGGCATTTCATACCACCTTAGGACAATCACTCTAGGCCAATTACCCTCCCTTGGGATGTCATATACAACGAGGTGTCCCATTTTCACTAGAGCTTGTCAGCCAACTGGTAGCGGGTCTTTGACGCGTTCAGCCCCATGTTACGGATTACCGACACGTGATTTTTTAGATGTACCTAACTAGGTGCTACACGTACCTGGACGCTTCATGACCCCAGCGCGGCGGAGTAGAAACTGTTCTTACGCAATATGTCCATCCCTTTAGAGGATCAAATTGGCGGACAGATATGAGACCATTGCGCTTCTGGAGGAGTCATCACCATTTGGTCCTACCGCTGCACTGTACTCTGGCAGGGACGATGAATAGATGTCCTGGCACCAACAGTAGAATGCATTTTCACTGGGTCAGTGGTTGTGGGGTGGAACAAGTCTTAAGTCAGTAAACTTCCCCTTGGAGTACTTTACCAGCACCGCGGCGCGCACTTAACACTGAAACCCGAAAAGGGTCGTGGTTGCCCGTCATAACCCCCTCGCAGGGCCAACGATGTATGCGACCACCACGACCGGCCATCTCGTGAACTCTTAACGCGTACGCCTGAGTGGCAGTTCGTTTGTCACCCCAGACTGTCGTCGCGTGCAATACTTGCAAGCAGAGATGCTTAGAGCTGAATAATAAAATCACGTTACAACTGCCTTCGAGCTAGCTAGATAGTGACCCTTGCCGCTAAGTCTTGCAGGCTCTATTACTACACCGACCGCCCTCCATTTACGTTACCTACGGTTTGGAGACCCCACTGAACATGCCTGTTGAACAGTACGGAGTCGCCATGCCACGGTCGTTATGGGCGGATATCCACATTGACGTGCTCATCCTGGTTGACCGAGATTCGTACTCCGGATTTGGGACCTGAACGCTAATACGAGATCCCTCGGCTGCGTGAAAGCCCACAACCCTTGATCACTAGGCACTCTAAAACCAGTGACCGAATTGTTATCAATATTCAACGAATTATTGCCCGCGACTCCATGGGTGGAAGATGTTTAGCAACACCGTCATATGCCACCAGTCCATGCCTCGCATCGATGATACGCGCACTGCATCTACCCCAGCAGCTGATCAACAGTGAAGAATCGTTCGAAATGCAAGTATGTAGTTGTGGTGTCAATAGAGGTCGCACTGGAGGCCCATCACTGATCTACAGTAAACCCGCATTGGAATCGTATTTAGACGAAACAGAGGCGGTGGACGGCGGGGTCTGCCCTGAACCGCGAAAGTTTCATGCAACGACAGTGAGCGACGGTGTTTCGTAACTTCGCACCCCGCGTAGCCTCTATAGTAGCATGCCAGTAGACGGTCTGCCATCGCAAGTGTATACCCAAGGTCTTAGGCTAATCTTACAAATGTGGATAATTGACTAGAGCGGCAAGACTGTAAGAACACTTATAGCGTGATAACCAGCTCATAGTTCATTGTCTAGGATCACTGGAGATACTACCAGTGCCTGTCCGGGATACCGCTCCCGCCACGTAGCTTAGAAGGCGTGCCTTACTCAGAACGAGAGGCCGCAAAGCAGCGAACGAGGGCATGGCGTGCGGGCCGTCAGCTCATTGCGGCCGTGAATTTGCTCGGATCCACTAGACTCTACAGGTTCCAGCAATACTTTTCGAGTGTGACCGTCTTAATTTGTTAGTCTTAACTGATGGAGATCAGGCTGTCACTTAGTTCGGCACTGGTGCAATCTTCAAGATAATCTGCTCCGTCTTGGCTTCCCACTGCATGAACGGTGCCATCGGCAGTGACGTTACAGACAGCAGCGTGCCATATCAGTAGTTAAAGTAGAGGCCTTGGTCGGCCGGAAGATGGTAAATATCACCCTAGAGGGCGTGGTCACACGCTCGAAAGGCCCGCTCTGTGCTTCAGGTGACAGAAAGCAGAGAATGCGTTACACTATTATATGCCCCGCGGCGTGTGGTCCAGACGGCGTGGTTCGGTAAAGAGGAAGTTTACCTCATTAGCTTCGAAAAGTGCCACCCCGAATTCTGCAGCAGCCCTTATCTAATTATCATAAACATACCGAGCTCTTTGTTATCATTTATGCTCTTGACCTTCCTGGATTCGGTCGATCTCCGCAGATATAGTATATATTTATTTAAGTCCAGTAACCGCCTGCTGCTTGTGCTTCTAATCGTAGACCTCGTACTTGCCTAATTATCGAGGTCATTACAGGAATTTAGGGTAGCGTATCTTGTTGAGAGTGAGTCTCTTCGGTGGTTCGGGGTATTCGTGCTAGCAAGATTTTGTAACAATTTGCCCCTCTTTAACCGTTCTGCCGGAGATGGTTGTTGTTAGCCCAACCGTATAGTATTTCATATTGTGTTACAGCCGCGTGGTAACGGTCCATGCGAATATATTATCTTCCATACTTGTGCCTATACAGAATTCAAAGAAGCGATAATTGTGGAAGGTTACTCAATACGCACCTTTTACTGTAATTACTGTTTAGGTTCGCCCATCGCTCGTATGAATAAACTCCGCATGGATCGGGGGGGTGCAACTAAGTAGTGAGCGTCTCGTAGACAGGCGTAGTGAGCGTAAATCGGCTTAAAGAGGTAAGCGTTATAATATATTGCACAAATGACATCATGGAACCGCTAGAATCACGATGTCTGACGGGGCCAGTGACCATTCGGGCGTGTAAACTCTTTTGACACTTGACCTGACACTGTCACCTCCGATCACACGATGATTACATTGTTCCCCTAGATAAATGTTGGTTGGTTGGGAGTCGAATAGGCATATCTGTTTAACCCAACTAGCGAACCCAGAAACCATCTCACCATCTCGCCGCGACGCCGCTCATCGTCACCGGCGGATACCCCACCTTCTCATACATAAGTTCGCTGTTGTTCGATAATCGCAAATCAGCAATACTTTTTTGTTCACACCGTTGTCGATTTAATCGACCGACTGTGCACCCCTGGCTGTTGAATGTCAGCTGATCACACATTATGAGGGGAAATGTAATCGTATTAAGATCCGCCCTACAGAAGCGCGTTAACGTAGTGATGAGGCATCAAAGCTTCGGCTCAAAGGGCGCTCCCCGTTTAATATTATTCACCTTTTCACTGAAATCGTGCCTTAGCTGCCTAAAGAGTAAGTTGGCTGAAGAGGGAACTTTATAATCTCAACCACTGTCTGACAAGCCATGGGGGACCGCGCCCCTGTACTTGTTGTTGTATTGATAAAAGGTGCGGTCACTATATTCCGGTGTCCAACGCTTGCAGCACCACGGGTGACTGCATGTCAAAGCCAGATCGACATTAGTGGGCTAACTCCTTTTTAAACCTGTTTGTAACCCAAAGGTGCCCGGCGCTTAAGGGCTTAGCTCGCGGCGCGGATATCGAATCCTGATACACTTACTCATGGCCAAGCTTGACTAGACCATGTCGTGAATAATCCCAATCATAGATGATCCCCACAATTGGATCTGGCCTATATCATGCTCACCCCGTGTTTTTTTGAGTATTTCGATCCTGAGACCCAGATAGAGAACAAGCCCTTCCTGTATTAATTGACACCGAAATCCGCTAATCCGTACATCGGCTTCTTGAGCGTGGTTACCTTGGAATCGGCAACCCAATATAACGCTTGGGCCGAATATCTAAATGGTATAAAGTCAAGCGCGAAGTGGTGGGATGCACCATTCATAACTCTACCGCATTTCTGTTTAGTGGATTTGACTGAATCCCTGCGAGACCGCCCGTTACCGCGTTAGAGCTATTCTGTCATCACTAATAAAGTCGCATTGCACTCCGGTTCTAAAAGCTCCAGTCGTTGGGTAATTTCTGTCGGGTGAACTTAATTTTGCGCGCTCAGATTCGGGTGCACTCTCTAGCATTGTCATCGAGCGAATCCGGGATATGATTGGCGAGCAAGCTTCCCTGTAGACTTGGACTCGAAAGATCCGTTGAGTTCGTATGATAGCAGATTCCTCGTCCTGACCGCTGCAAAAATATGCCGATGTCGAATGCGCTGGACGGGGGACAATGCCGTATGGTTACACAATCAAGCTTGCTGCGGTTGCTTCATTGACATGGTTCACATGGCGGCACAACTAGCCCGGAGCCATCCGCTGTTACGCCCAGTCGTTACGGAAGGATTACCCCGTACGAGAAATCTAGGATGACTACTATTCATGACTTTGGATAAGGAACCGGTACATTGTATTACTGTCCCACACGTCAAATTGTTCGATGATCGTCAATGATTAAAATAAACGGGTAAATGACATGCTTCATCCATATCCTAGGTCGAAGCCACGTAGGATGCTGGGTGGGTCTGGTGGATCAGTCAAGATGTGCATTAAATTTATGTGTAAAAATGACTTTGACTTGCCGTGTGGAGCCAGAGTCATCAGTCATTAGGCAGAAATGCCACGCATTCCGGTGCCGCGGGCACTAGCCACGATGAGGGCTACATCACACTGCAAACCTTATATACACAGGATTCACCACTGTGAATATAATATGATGGCTCTTGAAGCTTTCAGCCTGGGACTTCGGGACTCATACTCCTGTATACGGAGGTAAAGGTCCTGGTCGCCAACGCCCAGTACGTGCGAAGCTACGGAGACGTCTCACTAGGGAAATCCTAGACTAGCTAAACCCAAGTCCCGTCAGTCTTTGTGGCGATCTGAAGATATCGTAGATGTCCTGGCTGCATCTCTAGATAGTATTATTACGGGACAGTAGATAAGTTTGAACGTCCCGCAAACATTTCGGGTTGGTAACGCGGACGGGGACTGTATAGATACCCCCGACCAGCAGGAACTGAAGGACTGGTTACGCTTAGCGCGTAGTGGTCAGTATCATTTGTCGTAAGCTGCCATTGAAATTAATTCCTCGAGAGGTGAACGTGCAACGTGCCTTGCTCGCGACCGGTCCGACATTACTCCGCGATTGTCATCGATAGAAGAAGTACGATGAACCCCGTGCCCTTGCCGGCGCTACGATGCATAGTTATTTCCGCGTAGCTAACTTGAGTAAGCATGGCGGTGTTGACCCATTGGGAGTAACGTTACGCTCCCGTTCAAGCTATGGGGAATGTTCACAGCCAATGCGCCTCGAAGCCAACGTTTCGATACTCAGTACATTGTGGGTGTGCTTACCAAAATCCCCTCCTTAAGTTCCTCATCCCGTCTCTTTAATTTGTCATACTGGCGGTGCATTTCCACTCAACAAGCACAGCGACGCGCCTCTTATTGAGGAACGTAGAAACAGTACCAACCTCTGTCGCTTGTGCCGTAAATCCTTGAGAGAGCTTTCCGAAAGGCATATTGCGCACCACACGCCTTTCCGGCTCGTGTCTCCTAAAAGTGTGTTTATGTTGAATACCGCATGCCATTTAGACAAGGCTTACTGCACCTCCTTGGTTTTCCCGGACCGCCAAACCATAATCTATTTAACACATCGACTGTTCGTCTACATCGCCTCTAATCGTGCTTCCATTGCACTCCAACGGGGCTTGGCATCTGCATGTAACCTGTCGCGCAGCTAAAAGGATTCTATGTTCGAATGCAGCGCCGATGCAGCATACCGGACATCCATAAAGCCACCGGCCTGGCGTCCACAGATTTCAACCGTAATTGGCGTACCTTCGCCTCCGGGACAGCTAAGAGGCTGGGGGGTAATCGCGTGCTCAATCGGCTCATAGACAACGTCTCGGCTTAATGATCTCTATATGCACTCGTCCCGCTGAGCCAGATGTCTGTCCCAAAAAGGGAGAATTCTCCAGCAGCGTCTCACTAGTTTGAGTCTCGTCGCAGACCCCGTTATCACGCGTAGCTTCTATGTGTTGTTGGGACCATGATGAAAGCGCAAGTACTAGCGGGCATATGCACAAATTGGGTAGATTGCGCTTAGCATGTTTCAGTAGGCCTGTGCGTGTGCTTTAATGCTAAGCCCCGTTGACTGATACTGATATGACTATATTAGTTATTGGTCCGAAAGGGGAACACGCTGTTTCGCGAACTGCTAAGATCCTGAAGCAGATTTCACTGATCGGTGCACGAAGGTCACCCACGAATGACGCACGTCAGGCTGTGACGTATTTAGCCGTGGAACAGTATAAGGCCATCCCTCAGCCTTCGCGGAACAGTCCCTGCATCGGTATACACCACATGAACAGATAGCCACATCCTTCTCGGGATTTGGGGCTGGATCGTTTTAAATTATGTGTGCCATCCTTAAGTCTACCACAAGTCAGTCTAAGCGCACACATACGTTTGACGCTACTAGAATTTTTGTAAAATACCGGCGGCTATGTTTTGGCGTCGATCTTCCACGTTGAGAAAACCAATCCCGAAACTTGTTAATAGCCCTCCAGCGAGCCTTTATCGTTAGCTAGCTACTTCCGTGTAACGTATCAGAGCGTTCACCACGTGCATACGGGACTGGGCTGGAGGCTTCAGCCTCGGGTTTTGGCTACAACCGCAGCTCAGCGACACACGCCGCGGGCATAGGATACGCGAATAGTTCGGTTAGCTCAGGTCGACAGAGCCTTCGCGATCCAAAATGTAGAGTCTAAGTCAGTAATGGCGGTCATCATATAAACTCCCCAAGAACCTACTGGTTCTGTAAATCGGAGACGTAACAAAGTTTCCCTAGCACGCCTTTAAGGAGAGATAAAGGACTCTAGTGCGCAATCACCCTGGTCGTAACCTCGAAGGCTATAGAGACGTCTGACCAGCAGCAGCTTAGATTGCATATAAGACACCCAGCAAGTCCGTGCGCGCAGCAGGTTACGTTGTAGGCGGACTGCTCTTATTTCACCTGGCGACAAAGAATTTCGCATTGGAAAAGGCCTGGCACGCGGTCGCTATATTTAGGAGCGGTGATGGTTCACACTTGTAACCAGAACCACCGGCCTCGCTGTGTGAGCTAGATTTGCGACTCGCCTGCCCAGGCCTAGCGTTCAGCGGACAACAGGTGTTAAACTACGCGTCAAAATGTAACCATACGGTCACTTGACTCGGAATTATCCAAGGTCGTTAGAATTAGCTAGCGCCAGGGCCAAGGCGGCACTTGACAGGAAGGAGCCACGGCCTCCCGCTCCCAGATGAGTGGCCGTTAGAATGCACCGTTCCCAAGCACAGCAACGCGTTGGGAAGCTGGCCCATGTTGTGCATACCCAAGCCTATATCAGGCCCTATAGCGACTATACATGCATAATTCGAATAGGATCCAGTTAATTTATTCGCAAGCACTACCCTTGAATATAGAACCTTAGTCTGGGAACAACTTGTACATCTCACGTATCACCCACTCTTATACCCGACACTTCGGTACTTAGGTATATACCACCTAATGATAGCGCAAGTGCATGCCCCAACCTCACTATCCTCGTATCCCAGAGTAAATGCCAGCTTGTAGTGCCAGACCGTTCCCGGGCTCCTCGTTCCTGGCTAGTAGTGGCGACGACATGTCATACACACTCTGCTCGGAGCATTCCACTTTAGGCGTCCAATTCAGCTAGTACCCCCACGGCCGCAGCGGATAAGGGTAATCCACACCGGGGCCTTTTTGTCAATACTCTCTACTCCGGACAGTATGACCACAAGAGTTGCATGCGTAAGGGACACGTACATAGCGGAAACATACGGATAATGCACCTGAACGTGCAAGCTAACGTCAGTATATCAACCGCAGTTTGCGCTTGTCAACTAAGCAGCCCTCTCCAATCTAAAGCAGACTAATGCCATTTATTACAGTGTGACAACGCAGGTGCTAGACAGTCTATTGTAGGCACGAGCAGGCCAAGTGCTTCGAACGACAACGATCGCTTTAACCCCTCACAGTGGTCCGATTTCTCACAGGCAGATTAGATAGTCCACAACGACCCACCTGAGTAACGGGTCTGAGAACTTAGGCCTCGCCTACAAGTCGCTTGACGTCCAGCCTTTTGGGGATGAATTCATGTCGTCCTCCTCTATTCTACACCTGGACTCCGGACCGTAGATAGAACCGCTGGTAGTCCTGCGCGATCTCTCACGATTAAAGGTCCCAACACGGGTAACTAATATAGTGCCGCAAGGATGGCTCAAACCCGCGGCCGCAGCCGATCGGCCGTCTGGGGTCGTCGAGGCCACCCTATATGGGAACTTTCGTCACATTTGTTACGGTCGCCAACGGGCGGTCAAATATCAAACTATCGATCACCAATAGGACTTGCTGGCGGATGTCTTGATGCGCACCCGTCTCTTATGGCGGACAAGGAGTTAAGGTCGTTCCCATAACACGGATAGACACGTCCTCGCAGCGGCGGCCTTAAAGTCCGTGCGTGTTAAATGGAGGACGTTTGTTCTGGCTTAGGCTGTTGGGAAAAAATAGCTAGATCCTTCCCGTCGTGACGGGGCGGTCCCGAAAACCGCCGGTACCATCACCATGAGCCTGGGCACTGACATCCAGATGTCTTATCGTAGTCAGTTCTCGTCTCTAGTACTGACCGATCGGTTCGGTTATCGGCGGAGGCCCATCCGAACCCGGAAGTCAACTCTCCATCAGGTGGATTATAAGTTGGTCGGGTTGTTCCGCGGCAGGGCTAGCAGCGTTCTACAAGCACACCGTTCTGGGGTTCTGTGCTTATGTAGACTGGTAACGCGTCAGTCTTCTGTATGGGCGTATAAGCCAGGGCTCAAATGGATACTTGAATGGTATTGTTATCCATACACAATCACCGTAACGTAGTTGTTCATTCTAGCGACTTATCCCAGCGGTTGACAGATGCCACAGTCACTATTTTTACTTATGTTGACCTCTACTGCTCGGTCTACAATCGCATACGGAACATAGTCCGAGCGCAAAGGACCCCGGAAGGCTATAAGACCACGCTGAAACACCTAACAGCTGTGTCTCGCTGTAGCTAGCTTTATAGAGCAATGGTATGCTCTGGATAGGGTAACCCGAAATCGCTTGGAGACCGCCTATGAGCCATGTTACACGGCTCTCTACGACCCCTGTCATATCAACGCATATAGAACTAGGCACTCATCGATGAGGGTGCTACCCCCAGGAGGATCCTGCTATGACGGTTCCAAGATAGGATGCTGCGAACTGCGGCAAGTTTTAGTAAATGCCATAGCAGACAAGCAGGCTCACGATAGCTCACTACGCTCAATTCCACAAACCCCACAACCCAGTCAGGGTGCTTAGCCCCTACGCGTAGGTAAAATGGAAGTGAAACACACCTGCAGTTCTGGAGATCAGTGGGGAATCAGTGGTCGGAGCTACCCGACTTAGCTTGAACCAAAGTCTATGCCCGTAGCAACTTTCGATAGGCTTAAACGACTTGATAGAACTTCGACTTGAGTTTATATGCGAGAGGAGTAATGGTACCGCCGGGGCCAATCAGTACAGTTGTCGCACCACATATGCCCGCATAGTCACACATCTGATCTGGTGAAACCTATACCATGAATCGGAACAAAGACTATCGACCTACATTATGCGTCCTAACCACAAAGCATTGTTACGTGCCCGTAGCTGTAAACGCTCTATGGCTTAGGCCGACCTCCGTCTGTTATGACATGAGCCTTTTTCAAAGGAATTTTTGGTGGACGTCGAGGTACTTGCTATGAATGCTAATTTGTGACACACGGTCGCAGAACTCGAGG
		</sequence>
    <sequence><taxon idref="Location_4_2_1|26.34120176614502"/>
			TTCGTCCGCTACACTTGTTTGACGAGTCGTATCTTCTGTAACCGGTAAGGCAGAGTACTTAGCCGGTGTGGAGAATAGTCCCAAGACTCTAATGTAGAATCGAGGGAGTAACACTCTCGCATGAGGAGGGGCCCTGGTCGGACACTTCCTTACATAGGCCCTGCAATGTGAAATCCTCAACAAACGAACGACATGCGGCTCTATAAAAATACAAGCTAGTTGGTTAGCCTACCTATAAACTGGCATTTGGCTGTGAATACAGCGTACGGAGGTTTGGCACTGCTACGTCGGGAGTCGGGTCGCACAGTATTACGGACACCCGCAAAATCTTTGCGCGATTACCCACACCCATCGATAATTTTAGGGAATTGAAACTAGTTCCCGTGGAAACGGATTGCCTGCGTGTACTTGTGTCAAAACCAGCTAGGCGTACTAATACGTATAACTTATATATTGCGAGAAGGCCCAACTGCAAGCGCAAGAGTATTGGGCCACCTCTGTCGCTGGGAATGATTGATGCAGGTTACCCTGCTGTCCAGCCCCGCTATTGTACCTAGTGACGCCGACTCTACTTACAAGAGACCTGACCCATATGGGGCGTTGATCTTTACACCAGTTACTGTCTGATGTATCTTATCTAGAGTCAGTGATGCCACGGCTCTTGTCATCGAGACAACGAGGACCTATGACCGGGGTATGGGGCAAAGTCTGGGGGCTCATTTGAGTATACTCATGCGGTGAGGCAGGGACACAGAGTGGCGTCGGACCAACCGGATGATATATTAGCGGTATAATATAGTATATAGCAGTTAGTAACTCGTGAACACAAGAAGCGGTACGAAATATGATTGTACCTTCACGGCTACACACAGGACCTCGACGATGGCAAATGCCTTAGAAAGTGATGAATTCGAGGAAGGAGGAGCTAGGATAGCAGCAGCCATTACAACTGTCGACTATTGTTGGAGAGTTAAATTAAACCGCACTTCCAACGGAGAGGTCCGACTTAAACGGCTTAAAAAAGCAGATTGAAGTAGTTTCTAGGTTCATATCGTAAGTCTCTGAACTGAATCCTATTAGCTAGGCCTTTCGTTCCCTTGAGCGCGGGCCTGGCCTCTGAAGCCGGCCGGCTAGCACGTTTACTCTCTACCTATAACGATGATCCATTTGTCGTATTACCTCCTTGAGGATACTTCTGCTGAGTGCTCTGAAAAGAAGATATCTTCGCTGTGTCTATCAGCCTTCAGTGATTATATTAGTCGTTTTCCGAACCAGGCTAGCATCATTGCTACTCCTGTGATGAGAGGTCCTTCATTGCTAGGCGTACGCACAAGCGACCCCGGCTATACGCAATCCACAAGTCCCTCATGTCTCGTCCGTCGGTGGATTTGAACGCGGATAAGCGGATGTAGATAATGGATAGCTTGAATTTTCGCTAGACATAATTGACTGATTACATTAGCGTAGTCTTACGCTTGATAAGTGGGATAGGTACTAATAACCGCTTCCAGATGTGGGGATCGTAAGGGTAAGTTTCTAAAATTACGTTTTTATGCGTTCAGTAGACCGAGGGTGGCTAGTATTAATGCAGAGGAAACGTGCAGGGGAATCCTAATCCGGGCCGTGTCCCAGTGGTGGGTGAGAGTCGGGCCAGTTGAACACCATGGATGTCTTCAGCCAGTCTGGAGCCATGCAGGATGGGTGCAAGATGTGTTATGAGGTTCAACGCCGCTACGGCAGCTCGCGCATGTAGGGGTGATCTTCAATTGCGGTGCGTTGCACAATCTTAAACGGGTTCTCCCACTGTCCCACCACCACTTCGACTGTGGGGGTGTCAGCGTTTGAAAGCGCTACGACTGACCAATAACTATAGATCGAGCTCTCTAAGACCGATCTGCTAAACCGAGCCGGGCGACTGAGAATTCGCAAAGTTATCTGTATCTGGCATTGTTCTCGCGTGGGTCAGTAGCAGAGCTCGTTCGTGTGTTGAAGCGGTGTGCCTCAACAGTCAGGCTAGCCCATTTCCTGCGCACCCACACCTCGTTGACGCTGAACTTTTGATGCGCTGCCGCTGTCCATCACCTTGCCACTATTCCCGTTCTTCTAAGAGTCATTTTGGTCTTACTGTATCGGAGAATCCGTGCCCCCGATTACCCCAGTGATGTCAACTTATGCATTTCTGCCCACTCAGCCTCGGGACCCATACATCGTGGTAAGCCAGTGGGGTTACGAAGCGCTGCTGCCGTCGGGGATGACTATGAAGCTGTCATCGAGAGTTACAGCGGATACTGTCCCAGAGGAAGTCGCTCACTGACACGAGTTAAGTCTACCCCGTGGAACAGTTCCTAACCATCCAAGGACTGCCAACTTTTCAGATCCTGATGTCCTGGACTGATGATAGTCGTGAACCGGAGTTGACTAAGGAGCAATGTTCGCTCTTGAGTATGGCTGATGAAAAACTGGTCCGATTGAGTTTCAAAAATGTGAAAAGCTTGCTATCTTGTTTCTCGACGAGGCCAACGTGTCTACACCGAGGTGTGAACATATTGTGGCTGAGTTTTGACCGAGTGGCATATTGTCGGACGTATGCTGGTAAGAGATACAGTGAATCCTATTCACCTAATTTCCGCGATTGCCCTTGGGGCACATCTGTTGTCCCAATGCAGCGCGCTCCGATGCACGATACCAACTGTCGCTTCCATATGTAGCGAGAATGTACGACGTTTTTAGTTAAGTGTGCTAGTCTAGGCCCTCCGGAGTGCGTAATTGTCGGGGTCGAGCGACCGGAGTGCAGGGCAGTGACACAACAGCTCTCCAGTTAAGAGGATAGTTGGTCCCCCTAAGCCGGAAGCTCGTGCTCGATCATTAGAGAGAGGATGACATACGTTCGCTGCAACGACCCATCGGATGACATACAGAATCCGTAATCCCACAGATGCCTAGTGAGTTCCGAATGCGGGGAGTGAACTAGGAAAGCCACTCCGTGCCTCGTAAAAGCTTAAACCCAACGTAAATCCCGTTCAATCGATTGGCCTATACAGTTAAGAATAGATTTTGGTGATTCTGATTGGTTCCATTCGCACAGTTCCAGTGCAATAATCTTTAACAAGCACACTTTCGCGCCTTCCATCACACTCCATTCGGGGTCTCAATTACAGCCCAAGTAACAAAATCTTGATCTAAACGAATGAATGCGGATTCACGGCAGGGGCGTTAGAGCCTGCAGGCGTTTGGGTGTTCGGCTTGCACGTGCGTAGAATGTCGACTGGACACAGTAATAGTGTCAAGCCAGACATGACTTGACCCCGAGCAAGGCAGCTTAGAACCTCCGGTTGCCTTTCCCACGCATCAGGTAACTAAGTGGCCGCTGTAGGCCTCACACTCTTTTTGAGTCTCTAAGTATGTAGCACCGCAACCACGCAAGATCAAGTTCACATCTGTAACAAATACATATTCTCCCGACGCGGCCCAAACTGGTGCCTGCCATACTTTGTCGTCATAGCCCTATTTTCAAGTATGAGCACACCCCATGTGAAGGCGCGTATTGCAAACCTACACAGTATCACTTCAGCGAAAGGAAAAACGCCTTCATTTCGTGCGAAGGGGCCATCACGAGGTCACCAAAAAAACCATAGGGTATGTGTGAACGAGTACCACACAACACGCCCATGGAGTCATATTGATACTAAATTCTCTGAAATACTACGGTACGGGTAGTTCCGCAGAGTCGCAGAGGGTACCGGACCTTGTACGACATCCTAGCCTGATTTACTGAACTCGCCCGGTCGCTGGGATGCATCTTCCCGATTAACTCCTATCGTAAGTGACCGAAAACAATCTCATGCAGCTTCTACAACGGAGATCTTTAGCGAAGAGGTGCGCAGAATTATATCGATAGCCAACAGACTAGTTCGATAACGTGCAGGTTCGGCGTGTTCAGGGTGATCTCGGGCTCGCAATTACATCAGGAGGTGCCTCAGGTTACCTGCTAACCATGTTGTTGAGACAAGAGAACGTGGGCAGCTTGAGATAAGCGACCAAAGGTCAATGATGGTTTCTCCAAGGCCAGTTACATAATTATTACACTATCAAGATCGCTTCGCGTCGACGGGCGAATTGTCTCGAGACATCCACAGTTACGACTGCAAACCTTTTTAGATGCATTAGAGAGTTTCCGAAATATACAGACCCTTCCACCCCGACCATTACTATAAGAACTCGCCAGATAAGTCACCAAGCGATCTGAAGTTATATGATTGACCGGTGCCCGACATTATTCACGAGGTATACTTGACATATAGCAGGGTCGCGGTTCTTGACACAACCACGCGTCGGCATTTCATACCACCTTAGGACAATCACTCTAGGCCAATTACCCTCCCTTGGGATGTCATATACAACGAGGTGTCCCATTTTCACTAGAGCTTGTCAGCCAACTGGTAGCGGGTCTTTGACGCGTTCAGCCCCATGTTACGGATTACCGACACGTGATTTTTTAGATGTACCTAACTAGGTGCTACACGTACCTGGACGCTTCATGACCCCAGCGCGGCGGAGTAGAAACTGTTCTTACGCAATATGTCCATCCCTTTAGAGGATCAAATTGGCGGACAGATATGAGACCATTGCGCTTCTGGAGGAGTCATCACCATTTGGTCCTACCGCTGCACTGTACTCTGGCAGGGACGATGAATAGATGTCCTGGCACCAACAGTAGAATGCATTTTCACTGGGTCAGTGGTTGTGGGGTGGAACAAGTCTTAAGTCAGTAAACTTCCCCTTGGAGTACTTTACCAGCACCGCGGCGCGCACTTAACACTGAAACCCGAAAAGGGTCGTGGTTGCCCGTCATAACCCCCTCGCAGGGCCAACGATGTATGCGACCACCACGACCGGCCATCTCGTGAACTCTTAACGCGTACGCCTGAGTGGCAGTTCGTTTGTCACCCCAGACTGTCGTCGCGTGCAATACTTGCAAGCAGAGATGCTTAGAGCTGAATAATAAAATCACGTTACAACTGCCTTCGAGCTAGCTAGATAGTGACCCTTGCCGCTAAGTCTTGCAGGCTCTATTACTACACCGACCGCCCTCCATTTACGTTACCTACGGTTTGGAGACCCCACTGAACATGCCTGTTGAACAGTACGGAGTCGCCATGCCACGGTCGTTATGGGCGGATATCCACATTGACGTGCTCATCCTGGTTGACCGAGATTCGTACTCCGGATTTGGGACCTGAACGCTAATACGAGATCCCTCGGCTGCGTGAAAGCCCACAACCCTTGATCACTAGGCACTCTAAAACCAGTGACCGAATTGTTATCAATATTCAACGAATTATTGCCCGCGACTCCATGGGTGGAAGATGTTTAGCAACACCGTCATATGCCACCAGTCCATGCCTCGCATCGATGATACGCGCACTGCATCTACCCCAGCAGCTGATCAACAGTGAAGAATCGTTCGAAATGCAAGTATGTAGTTGTGGTGTCAATAGAGGTCGCACTGGAGGCCCATCACTGATCTACAGTAAACCCGCATTGGAATCGTATTTAGACGAAACAGAGGCGGTGGACGGCGGGGTCTGCCCTGAACCGCGAAAGTTTCATGCAACGACAGTGAGCGACGGTGTTTCGTAACTTCGCACCCCGCGTAGCCTCTATAGTAGCATGCCAGTAGACGGTCTGCCATCGCAAGTGTATACCCAAGGTCTTAGGCTAATCTTACAAATGTGGATAATTGACTAGAGCGGCAAGACTGTAAGAACACTTATAGCGTGATAACCAGCTCATAGTTCATTGTCTAGGATCACTGGAGATACTACCAGTGCCTGTCCGGGATACCGCTCCCGCCACGTAGCTTAGAAGGCGTGCCTTACTCAGAACGAGAGGCCGCAAAGCAGCGAACGAGGGCATGGCGTGCGGGCCGTCAGCTCATTGCGGCCGTGAATTTGCTCGGATCCACTAGACTCTACAGGTTCCAGCAATACTTTTCGAGTGTGACCGTCTTAATTTGTTAGTCTTAACTGATGGAGATCAGGCTGTCACTTAGTTCGGCACTGGTGCAATCTTCAAGATAATCTGCTCCGTCTTGGCTTCCCACTGCATGAACGGTGCCATCGGCAGTGACGTTACAGACAGCAGCGTGCCATATCAGTAGTTAAAGTAGAGGCCTTGGTCGGCCGGAAGATGGTAAATATCACCCTAGAGGGCGTGGTCACACGCTCGAAAGGCCCGCTCTGTGCTTCAGGTGACAGAAAGCAGAGAATGCGTTACACTATTATATGCCCCGCGGCGTGTGGTCCAGACGGCGTGGTTCGGTAAAGAGGAAGTTTACCTCATTAGCTTCGAAAAGTGCCACCCCGAATTCTGCAGCAGCCCTTATCTAATTATCATAAACATACCGAGCTCTTTGTTATCATTTATGCTCTTGACCTTCCTGGATTCGGTCGATCTCCGCAGATATAGTATATATTTATTTAAGTCCAGTAACCGCCTGCTGCTAGTGCTTCTAATCGTAGACCTCGTACTTGCCTAATTATCGAGGTCATTACAGGAATTTAGGGTAGCGTATCTTGTTGAGAGTGAGTCTCTTCGGTGGTTCGGGGTATTCGTGCTAGCAAGATTTTGTAACAATTTGCCCCTCTTTAACCGTTCTGCCGGAGATGGTTGTTGTTAGCCCAACCGTATAGTATTTCATATTGTGTTACAGCCGCGTGGTAACGGTCCATGCGAATATATTATCTTCCATACTTGTGCCTATACAGAATTCAAAGAAGCGATAATTGTGGAAGGTTACTCAATACGCACCTTTTACTGTAATTACTGTTTAGGTTCGCCCATCGCTCGTATGAATAAACTCCGCATGGATCGGGGGGGTGCAACTAAGTAGTGAGCGTCTCGTAGACAGGCGTAGTGAGCGTAAATCGGCTTAAAGAGGTAAGCGTTATAATATATTGCACAAATGACATCATGGAACCGCTAGAATCACGATGTCTGACGGGGCCAGTGACCATTCGGGCGTGTAAACTCTTTTGACACTTGACCTGACACTGTCACCTCCGATCACACGATGCTTACATTGTTCCCCTAGATAAATGTTGGTTGGTTGGGAGTCGAATAGGCATATCTGTTTAACCCAACTAGCGAACCCAGAAACCATCTCACCATCTCGCCGCGACGCCGCTCATCGTCACCGGCGGATACCCCACCTTCTCATACATAAGTTCGCTGTTGTTCGATAATCGCAAATCAGCAATACTTTTTTGTTCACACCGTTGTCGATTTAATCGACCGACTGTGCACCCCTGGCTGTTGAATGTCAGCTGATCACACATTATGAGGGGAAATGTAATCGTATTAAGATCCGCCCTACAGAAGCGCGTTAACGTAGTGATGAGGCATCAAAGCTTCGGCTCAAAGGGCGCTCCCCGTTTAATATTATTCACCTTTTCACTGAAATCGTGCCTTAGCTGCCTAAAGAGTAAGTTGGCTGAAGAGGGAACTTTATAATCTCAACCACTGTCTGACAAGCCATGGGGGACCGCGCCCCTGTACTTGTTGTTGTATTGATAAAAGGTGCGGTCACTATATTCCGGTGTCCAACGCTTGCAGCACCACGGGTGACTGCATGTCAAAGCCAGATCGACATTAGTGGGCTAACTCCTTTTTAAACCTGTTTGTAACCCAAAGGTGCCCGGCGCTTAAGGGCTTAGCTCGCGGCGCGGATATCGAATCCTGATACACTTACTCATGGCCAAGCTTGACTAGACCATGTCGTGAATAATCCCAATCATAGATGATCCCCACAATTGGATCTGGCCTATATCATGCTCACCCCGTGTTTTTTTGAGTATTTCGATCCTGAGACCCAGATAGAGAACAAGCCCTTCCTGTATTAATTGACACCGAAATCCGCTAATCCGTACATCGGCTTCTTGAGCGTGGTTACCTTGGAATCGGCAACCCAATATAACGCTTGGGCCGAATATCTAAATGGTATAAAGTCAAGCGCGAAGTGGTGGGATGCACCATTCATAACTCTACCGCATTTCTGTTTAGTGGATTTGACTGAATCCCTGCGAGACCGCCCGTTACCGCGTTAGAGCTATTCTGTCATCACTAATAAAGTCGCATTGCACTCCGGTTCTAAAAGCTCCAGTCGTTGGGTAATTTCTGTCGGGTGAACTTAATTTTGCGCGCTCAGATTCGGGTGCACTCTCTAGCATTGTCATCGAGCGAATCCGGGATATGATTGGCGAGCAAGCTTCCCTGTAGACTTGGACTCGAAAGATCCGTTGAGTTCGTATGATAGCAGATTCCTCGTCCTGACCGCTGCAAAAATATGCCGATGTCGAATGCGCTGGACGGGGGACAATGCCGTATGGTTACACAATCAAGCTTGCTGCGGTTGCTTCATTGACATGGTTCACATGGCGGCACAACTAGCCCGGAGCCATCCGCTGTTACGCCCAGTCGTTACGGAAGGATTACCCCGTACGAGAAATCTAGGATGACTACTATTCATGACTTTGGATAAGGAACCGGTACATTGTATTACTGTCCCACACGTCAAATTGTTCGATGATCGTCAATGATTAAAATAAACGGGTAAATGACATGCTTCATCCATATCCTAGGTCGAAGCCACGTAGGATGCTGGGTGGGTCTGGTGGATCAGTCAAGATGTGCATTAAATTTATGTGTAAAAATGACTTTGACTTGCCGTGTGGAGCCAGAGTCATCAGTCATTAGGCAGAAATGCCACGCATTCCGGTGCCGCGGGCACTAGCCACGATGAGGGCTACATCACACTGCAAACCTTATATACACAGGATTCACCACTGTGAATATAATATGATGGCTCTTGAAGCTTTCAGCCTGGGACTTCGGGACTCATACTCCTGTATACGGAGGTAAAGGTCCTGGTCGCCAACGCCCAGTACGTGCGAAGCTACGGAGACGTCTCACTAGGGAAATCCTAGACTAGCTAAACCCAAGTCCCGTCAGTCTTTGTGGCGATCTGAAGATATCGTAGATGTCCTGGCTGCATCTCTAGATAGTATTATTACGGGACAGTAGATAAGTTTGAACGTCCCGCAAACATTTCGGGTTGGTAACGCGGACGGGGACTGTATAGATACCCCCGACCAGCAGGAACTGAAGGACTGGTTACGCTTAGCGCGTAGTGGTCAGTATCATTTATCGTAAGCTGCCATTGAAATTAATTCCTCGAGAGGTGAACGTGCAACGTGCCTTGCTCGCGACCGGTCCGACATTACTCCGCGATTGTCATCGATAGAAGAAGTACGATGAACCCCGTGCCCTTGCCGGCGCTACGATGCATAGTTATTTCCGCGTAGCTAACTTGAGTAAGCATGGCGGTGTTGACCCATTGGGAGTAACGTTACGCTCCCGTTCAAGCTATGGGGAATGTTCACAGCCAATGCGCCTCGAAGCCAACGTTTCGATACTCAGTACATTGTGGGTGTGCTTACCAAAATCCCCTCCTTAAGTTCCTCATCCCGTCTCTTTAATTTGTCATACTGGCGGTGCATTTCCACTCAACAAGCACAGCGACGCGCCTCTTATTGAGGAACGTAGAAACAGTACCAACCTCTGTCGCTTGTGCCGTAAATCCTTGAGAGAGCTTTCCGAAAGGCATATTGCGCACCACACGCCTTTCCGGCTCGTGTCTCCTAAAAGTGTGTTTATGTTGAATACCGCATGCCATTTAGACAAGGCTTACTGCACCTCCTTGGTTTTCCCGGACCGCCAAACCATAATCTATTTAACACATCGACTGTTCGTCTACATCGCCTCTAATCGTGCTTCCATTGCACTCCAACGGGGCTTGGCATCTGCATGTAACCTGTCGCGCAGCTAAAAGGATTCTATGTTCGAATGCAGCGCCGATGCAGCATACCGGACATCCATAAAGCCACCGGCCTGGCGTCCACAGATTTCAACCGTAATTGGCGTACCTTCGCCTCCGGGACAGCTAAGAGGCTGGGGGGTAATCGCGTGCTCAATCGGCTCATAGACAACGTCTCGGCTTAATGATCTCTATATGCACTCGTCCCGCTGAGCCAGATGTCTGTCCCAAAAAGGGAGAATTCTCCAGCAGCGTCTCACTAGTTTGAGTCTCGTCGCAGACCCCGTTATCACGCGTAGCTTCTATGTGTTGTTGGGACCATGATGAAAGCGCAAGTACTAGCGGGCATATGCACAAATTGGGTAGATTGCGCTTAGCATGTTTCAGTAGGCCTGTGCGTGTGCTTTAATGCTAAGCCCCGTTGACTGATACTGATATGACTATATTAGTTATTGGTCCGAAAGGGGAACACGCTGTTTCGCGAACTGCTAAGATCCTGAAGCAGATTTCACTGATCGGTGCACGAAGGTCACCCACGAATGACGCACGTCAGGCTGTGACGTATTTAGCCGTGGAACAGTATAAGGCCATCCCTCAGCCTTCGCGGAACAGTCCCTGCATCGGTATACACCACATGAACAGATAGCCACATCCTTCTCGGGATTTGGGGCTGGATCGTTTTAAATTATGTGTGCCATCCTTAAGTCTACCACAAGTCAGTCTAAGCGCACACATACGTTTGACGCTACTAGAATTTTTGTAAAATACCGGCGGCTATGTTTTGGCGTCGATCTTCCACGTTGAGAAAACCAATCCCGAAACTTGTTAATAGCCCTCCAGCGAGCCTTTATCGTTAGCTAGCTACTTCCGTGTAACGTATCAGAGCGTTCACCACGTGCATACGGGACTGGGCTGGAGGCTTCAGCCTCGGGTTTTGGCTACAACCGCAGCTCAGCGACACACGCCGCGGGCATAGGATACGCGAATAGTTCGGTTAGCTCAGGTCGACAGAGCCTTCGCGATCCAAAATGTAGAGTCTAAGTCAGTAATGGCGGTCATCATATAAACTCCCCAAGAACCTACTGGTTCTGTAAATCGGAGACGTAACAAAGTTTCCCTAGCACGCCTTTAAGGAGAGATAAAGGACTCTAGTGCGCAATCACCCTGGTCGTAACCTCGAAGGCTATAGAGACGTCTGACCAGCAGCAGCTTAGATTGCATATAAGACACCCAGCAAGTCCGTGCGCGCAGCAGGTTACGTTGTAGGCGGACTGCTCTTATTTCACCTGGCGACAAAGAATTTCGCATTGGAAAAGGCCTGGCACGCGGTCGCTATATTTAGGAGCGGTGATGGTTCACACTTGTAACCAGAACCACCGGCCTCGCTGTGTGAGCTAGATTTGCGACTCGCCTGCCCAGGCCTAGCGTTCAGCGGACAACAGGTGTTAAACTACGCGTCAAAATGTAACCATACGGTCACTTGACTCGGAATTATCCAAGGTCGTTAGAATTAGCTAGCGCCAGGGCCAAGGCGGCACTTGACAGGAAGGAGCCACGGCCTCCCGCTCCCAGATGAGTGGCCGTTAGAATGCACCGTTCCCAAGCACAGCAACGCGTTGGGAAGCTGGCCCATGTTGTGCATACCCAAGCCTATATCAGGCCCTATAGCGACTATACATGCATAATTCGAATAGGATCCAGTTAATTTATTCGCAAGCACTACCCTTGAATATAGAACCTTAGTCTGGGAACAACTTGTACATCTCACGTATCACCCACTCTTATACCCGACACTTCGGTACTTAGGTATATACCACCTAATGATAGCGCAAGTGCATGCCCCAACCTCACTATCCTCGTATCCCAGAGTAAATGCCAGCTTGTAGTGCCAGACCGTTCCCGGGCTCCTCGTTCCTGGCTAGTAGTGGCGACGACATGTCATACACACTCTGCTCGGAGCATTCCACTTTAGGCGTCCAATTCAGCTAGTACCCCCACGGCCGCAGCGGATAAGGGTAATCCACACCGGGGCCTTTTTGTCAATACTCTCTACTCCGGACAGTATGACCACAAGAGTTGCATGCGTAAGGGACACGTACATAGCGGAAACATACGGATAATGCACCTGAACGTGCAAGCTAACGTCAGTATATCAACCGCAGTTTGCGCTTGTCAACTAAGCAGCCCTCTCCAATCTAAAGCAGACTAATGCCATTTATTACAGTGTGACAACGCAGGTGCTAGACAGTCTATTGTAGGCACGAGCAGGCCAAGTGCTTCGAACGACAACGATCGCTTTAACCCCTCACAGTGGTCCGATTTCTCACAGGCAGATTAGATAGTCCACAACGACCCACCTGAGTAACGGGTCTGAGAACTTAGGCCTCGCCTACAAGTCGCTTGACGTCCAGCCTTTTGGGGATGAATTCATGTCGTCCTCCTCTATTCTACACCTGGACTCCGGACCGTAGATAGAACCGCTGGTAGTCCTGCGCGATCTCTCACGATTAAAGGTCCCAACACGGGTAACTAATATAGTGCCGCAAGGATGGCTCAAACCCGCGGCCGCAGCCGATCGGCCGTCTGGGGTCGTCGAGGCCACCCTATATGGGAACTTTCGTCACATTTGTTACGGTCGCCAACGGGCGGTCAAATATCAAACTATCGATCACCAATAGGACTTGCTGGCGGATGTCTTGATGCGCACCCGTCTCTTATGGCGGACAAGGAGTTAAGGTCGTTCCCATAACACGGATAGACACGTCCTCGCAGCGGCGGCCTTAAAGTCCGTGCGTGTTAAATGGAGGACGTTTGTTCTGGCTTAGGCTGTTGGGAAAAAATAGCTAGATCCTTCCCGTCGTGACGGGGCGGTCCCGAAAACCGCCGGTACCATCACCATGAGCCTGGGCACTGACATCCAGATGTCTTATCGTAGTCAGTTCTCGTCTCTAGTACTGACCGATCGGTTCGGTTATCGGCGGAGGCCCATCCGAACCCGGAAGTCAACTCTCCATCAGGTGGATTATAAGTTGGTCGGGTTGTTCCGCGGCAGGGCTAGCAGCGTTCTACAAGCACACCGTTCTGGGGTTCTGTGCTTATGTAGACTGGTAACGCGTCAGTCTTCTGTATGGGCGTATAAGCCAGGGCTCAAATGGATACTTGAATGGTATTGTTATCCATACACAATCACCGTAACGTAGTTGTTCATTCTAGCGACTTATCCCAGCGGTTGACAGATGCCACAGTCACTATTTTTACTTATGTTGACCTCTACTGCTCGGTCTACAATCGCATACGGAACATAGTCCGAGCGCAAAGGACCCCGGAAGGCTATAAGACCACGCTGAAACACCTAACAGCTGTGTCTCGCTGTAGCTAGCTTTATAGAGCAATGGTATGCTCTGGATAGGGTAACCCGAAATCGCTTGGAGACCGCCTATGAGCCATGTTACACGGCTCTCTACGACCCCTGTCATATCAACGCATATAGAACTAGGCACTCATCGATGAGGGTGCTACCCCCAGGAGGATCCTGCTATGACGGTTCCAAGATAGGATGCTGCGAACTGCGGCAAGTTTTAGTAAATGCCATAGCAGACAAGCAGGCTCACGATAGCTCACTACGCTCAATTCCACAAACCCCACAACCCAGTCAGGGTGCTTAGCCCCTACGCGTAGGTAAAATGGAAGTGAAACACACCTGCAGTTCTGGAGATCAGTGGGGAATCAGTGGTCGGAGCTACCCGACTTAGCTTGAACCAAAGTCTATGCCCGTAGCAACTTTCGATAGGCTTAAACGACTTGATAGAACTTCGACTTGAGTTTATATGCGAGAGGAGTAATGGTACCGCCGGGGCCAATCAGTACAGTTGTCGCACCACATATGCCCGCATAGTCACACATCTGATCTGGTGAAACCTATACCATGAATCGGAACAAAGACTATCGACCTACATTATGCGTCCTAACCACAAAGCATTGTTACGTGCCCGTAGCTGTAAACGCTCTATGGCTTAGGCCGACCTCCGTCTGTTATGACATGAGCCTTTTTCAAAGGAATTTTTGGTGGACGTCGAGGTACTTGCTATGAATGCTAATTTGTGACACACGGTCGCAGAACTCGAGG
		</sequence>
    <sequence><taxon idref="Location_4_2_0|33.334859525108115"/>
			TTCGTCCGCTACACTTGTTTGACGAGTCGTATCTTCTGTAACCGGTAAGGCAGAGTACTTAGCCGGTGTGGAGAATAGTCCCAAGACTCTAATGTAGAATCGAGGGAGTAACACTCTCGCATGAGGAGGGGCCCTGGTCGGACACTTCCTTACATAGGCCCTGCAATGTGAAATCCTCAACAAACGAACGACATGCGGCTCTATAAAAATACAAGCTAGTTGGTTAGCCTACCTATAAACTGGCATTTGGCTGTGAATACAGCGTACGGAGGTTTGGCACTGCTACGTCGGGAGTCGGGTCGCACAGTATTACGGACACCCGCAAAATCTTTGCGCGATTACCCACACCCATCGATAATTTTAGGGAATTGAAACTAGTTCCCGTGGAAACGGATTGCCTGCGTGTACTTGTGTCAAAACCAGCTAGGCGTACTAATACGTATAACTTATATATTGCGAGAAGGCCCAACTGCAAGCGCAAGAGTATTGGGCCACCTCTGTCGCTGGGAATGATTGATGCAGGTTACCCTGCTGTCCAGCCCCGCTATTGTACCTAGTGACGCCGACTCTACTTACAAGAGACCTGACCCATATGGGGCGTTGATCTTTACACCAGTTACTGTCTGATGTATCTTATCTAGAGTCAGTGATGCCACGGCTCTTGTCATCGAGACAACGAGGACCTATGACCGGGGTATGGGGCAAAGTCTGGGGGCTCATTTGAGTATACTCATGCGGTGAGGCAGGGACACAGAGTGGCGTCGGACCAACCGGATGATATATTAGCGGTATAATATAGTATATAGCAGTTAGTAACTCGTGAACACAAGAAGCGGTACGAAATATGATTGTACCTTCACGGCTACACACAGGACCTCGACGATGGCAAATGCCTTAGAAAGTGATGAATTCGAGGAAGGAGGAGCTAGGATAGCAGCAGCCATTACAACTGTCGACTATTGTTGGAGAGTTAAATTAAACCGCACTTCCAACGGAGAGGTCCGACTTAAACGGCTTAAAAAAGCAGATTGAAGTAGTTTCTAGGTTCATATCGTAAGTCTCTGAACTGAATCCTATTAGCTAGGCCTTTCGTTCCCTTGAGCGCGGGCCTGGCCTCTGAAGCCGGCCGGCTAGCACGTTTACTCTCTACCTATAACGATGATCCATTTGTCGTATTACCTCCTTGAGGATACTTCTGCTGAGTGCTCTGAAAAGAAGATATCTTCGCTGTGTCTATCAGCCTTCAGTGATTATATTAGTCGTTTTCCGAACCAGGCTAGCATCATTGCTACTCCTGTGATGAGAGGTCCTTCATTGCTAGGCGTACGCACAAGCGACCCCGGCTATACGCAATCCACAAGTCCCTCATGTCTCGTCCGTCGGTGGATTTGAACGCGGATAAGCGGATGTAGATAATGGATAGCTTGAATTTTCGCTAGACATAATTGACTGATTACATTAGCGTAGTCTTACGCTTGATAAGTGGGATAGGTACTAATAACCGCTTCCAGATGTGGGGATCGTAAGGGTAAGTTTCTAAAATTACGTTTTTATGCGTTCAGTAGACCGAGGGTGGCTAGTATTAATGCAGAGGAAACGTGCAGGGGAATCCTAATCCGGGCCGTGTCCCAGTGGTGGGTGAGAGTCGGGCCAGTTGAACACCATGGATGTCTTCAGCCAGTCTGGAGCCATGCAGGATGGGTGCAAGATGTGTTATGAGGTTCAACGCCGCTACGGCAGCTCGCGCATGTAGGGGTGATCTTCAATTGCGGTGCGTTGCACAATCTTAAACGGGTTCTCCCACTGTCCCACCACCACTTCGACTGTGGGGGTGTCAGCGTTTGAAAGCGCTACGACTGACCAATAACTATAGATCGAGCTCTCTAAGACCGATCTGCTAAACCGAGCCGGGCGACTGAGAATTCGCAAAGTTATCTGTATCTGGCATTGTTCTCGCGTGGGTCAGTAGCAGAGCTCGTTCGTGTGTTGAAGCGGTGTGCCTCAACAGTCAGGCTAGCCCATTTCCTGCGCACCCACACCTCGTTGACGCTGAACTTTTGATGCGCTGCCGCTGTCCATCACCTTGCCACTATTCCCGTTCTTCTAAGAGTCATTTTGGTCTTACTGTATCGGAGAATCCGTGCCCCCGATTACCCCAGTGATGTCAACTTATGCATTTCTGCCCACTCAGCCTCGGGACCCATACATCGTGGTAAGCCAGTGGGGTTACGAAGCGCTGCTGCCGTCGGGGATGACTATGAAGCTGTCATCGAGAGTTACAGCGGATACTGTCCCAGAGGAAGTCGCTCACTGACACGAGTTAAGTCTACCCCGTGGAACAGTTCCTAACCATCCAAGGACTGCCAACTTTTCAGATCCTGATGTCCTGGACTGATGATAGTCGTGAACCGGAGTTGACTAAGGAGCAATGTTCGCTCTTGAGTATGGCTGATGAAAAACTGGTCCGATTGAGTTTCAAAAATGTGAAAAGCTTGCTATCTTGTTTCTCGACGAGGCCAACGTGTCTACACCGAGGTGTGAACATATTGTGGCTGAGTTTTGACCGAGTGGCATATTGTCGGACGTATGCTGGTAAGAGATACAGTGAATCCTATTCACCTAATTTCCGCGATTGCCCTTGGGGCACATCTGTTGTCCCAATGCAGCGCGCTCCGATGCACGATACCAACTGTCGCTTCCATATGTAGCGAGAATGTACGACGTTTTTAGTTAAGTGTGCTAGTCTAGGCCCTCCGGAGTGCGTAATTGTCGGGGTCGAGCGACCGGAGTGCAGGGCAGTGACACAACAGCTCTCCAGTTAAGAGGATAGTTGGTCCCCCTAAGCCGGAAGCTCGTGCTCGATCATTAGAGAGAGGATGACATACGTTCGCTGCAACGACCCATCGGATGACATACAGAATCCGTAATCCCACAGATGCCTAGTGAGTTCCGAATGCGGGGAGTGAACTAGGAAAGCCACTCCGTGCCTCGTAAAAGCTTAAACCCAACGTAAATCCCGTTCAATCGATTGGCCTATACAGTTAAGAATAGATTTTGGTGATTCTGATTGGTTCCATTCGCACAGTTCCAGTGCAATAATCTTTAACAAGCACACTTTCGCGCCTTCCATCACACTCCATTCGGGGTCTCAATTACAGCCCAAGTAACAAAATCTTGATCTAAACGAATGAATGCGGATTCACGGCAGGGGCGTTAGAGCCTGCAGGCGTTTGGGTGTTCGGCTTGCACGTGCGTAGAATGTCGACTGGACACAGTAATAGTGTCAAGCCAGACATGACTTGACCCCGAGCAAGGCAGCTTAGAACCTCCGGTTGCCTTTCCCACGCATCAGGTAACTAAGTGGCCGCTGTAGGCCTCACACTCTTTTTGAGTCTCTAAGTATGTAGCACCGCAACCACGCAAGATCAAGTTCACATCTGTAACAAATACATATTCTCCCGACGCGGCCCAAACTGGTGCCTGCCATACTTTGTCGTCATAGCCCTATTTTCAAGTATGAGCACACCCCATGTGAAGGCGCGTATTGCAAACCTACACAGTATCACTTCAGCGAAAGGAAAAACGCCTTCATTTCGTGCGAAGGGGCCATCACGAGGTCACCAAAAAAACCATAGGGTATGTGTGAACGAGTACCACACAACACGCCCATGGAGTCATATTGATACTAAATTCTCTGAAATACTACGGTACGGGTAGTTCCGCAGAGTCGCAGAGGGTACCGGACCTTGTACGACATCCTAGCCTGATTTACTGAACTCGCCCGGTCGCTGGGATGCATCTTCCCGATTAACTCCTATCGTAAGTGACCGAAAACAATCTCATGCAGCTTCTACAACGGAGATCTTTAGCGAAGAGGTGCGCAGAATTATATCGATAGCCAACAGACTAGTTCGATAACGTGCAGGTTCGGCGTGTTCAGGGTGATCTCGGGCTCGCAATTACATCAGGAGGTGCCTCAGGTTACCTGCTAACCATGTTGTTGAGACAAGAGAACGTGGGCAGCTTGAGATAAGCGACCAAAGGTCAATGATGGTTTCTCCAAGGCCAGTTACATAATTATTACACTATCAAGATCGCTTCGCGTCGACGGGCGAATTGTCTCGAGACATCCACAGTTACGACTGCAAACCTTTTTAGATGCATTAGAGAGTTTCCGAAATATACAGACCCTTCCACCCCGACCATTACTATAAGAACTCGCCAGATAAGTCACCAAGCGATCTGAAGTTATATGATTGACCGGTGCCCGACATTATTCACGAGGTATACTTGACATATAGCAGGGTCGCGGTTCTTGACACAACCACGCGTCGGCATTTCATACCACCTTAGGACAATCACTCTAGGCCAATTACCCTCCCTTGAGATGTCATATACAACGAGGTGTCCCATTTTCACTAGAGCTTGTCAGCCAACTGGTAGCGGGTCTTTGACGCGTTCAGCCCCATGTTACGGATTACCGACACGTGATTTTTTAGATGTACCTAACTAGGTGCTACACGTACCTGGACGCTTCATGACCCCAGCGCGGCGGAGTAGAAACTGTTCTTACGCAATATGTCCATCCCTTTAGAGGATCAAATTGGCGGACAGATATGAGACCATTGCGCTTCTGGAGGAGTCATCACCATTTGGTCCTACCGCTGCACTGTACTCTGGCAGGGACGATGAATAGATGTCCTGGCACCAACAGTAGAATGCATTTTCACTGGGTCAGTGGTTGTGGGGTGGAACAAGTCTTAAGTCAGTAAACTTCCCCTTGGAGTACTTTACCAGCACCGCGGCGCGCACTTAACACTGAAACCCGAAAAGGGTCGTGGTTGCCCGTCATAACCCCCTCGCAGGGCCAACGATGTATGCGACCACCACGACCGGCCATCTCGTGAACTCTTAACGCGTACGCCTGAGTGGCAGTTCGTTTGTCACCCCAGACTGTCGTCGCGTGCAATACTTGCAAGCAGAGATGCTTAGAGCTGAATAATAAAATCACGTTACAACTGCCTTCGAGCTAGCTAGATAGTGACCCTTGCCGCTAAGTCTTGCAGGCTCTATTACTACACCGACCGCCCTCCATTTACGTTACCTACGGTTTGGAGACCCCACTGAACATGCCTGTTGAACAGTACGGAGTCGCCATGCCACGGTCGTTATGGGCGGATATCCACATTGACGTGCTCATCCTGGTTGACCGAGATTCGTACTCCGGATTTGGGACCTGAACGCTAATACGAGATCCCTCGGCTGCGTGAAAGCCCACAACCCTTGATCACTAGGCACTCTAAAACCAGTGACCGAATTGTTATCAATATTCAACGAATTATTGCCCGCGACTCCATGGGTGGAAGATGTTTAGCAACACCGTCATATGCCACCAGTCCATGCCTCGCATCGATGATACGCGCACTGCATCTACCCCAGCAGCTGATCAACAGTGAAGAATCGTTCGAAATGCAAGTATGTAGTTGTGGTGTCAATAGAGGTCGCACTGGAGGCCCATCACTGATCTACAGTAAACCCGCATTGGAATCGTATTTAGACGAAACAGAGGCGGTGGACGGCGGGGTCTGCCCTGAACCGCGAAAGTTTCATGCAACGACAGTGAGCGACGGTGTTTCGTAACTTCGCACCCCGCGTAGCCTCTATAGTAGCATGCCAGTAGACGGTCTGCCATCGCAAGTGTATACCCAAGGTCTTAGGCTAATCTTACAAATGTGGATAATTGACTAGAGCGGCAAGACTGTAAGAACACTTATAGCGTGATAACCAGCTCATAGTTCATTGTCTAGGATCACTGGAGATACTACCAGTGCCTGTCCGGGATACCGCTCCCGCCACGTAGCTTAGAAGGCGTGCCTTACTCAGAACGAGAGGCCGCAAAGCAGCGAACGAGGGCATGGCGTGCGGGCCGTCAGCTCATTGCGGCCGTGAATTTGCTCGGATCCACTAGACTCTACAGGTTCCAGCAATACTTTTCGAGTGTGACCGTCTTAATTTGTTAGTCTTAACTGATGGAGATCAGGCTGTCACTTAGTTCGGCACTGGTGCAATCTTCAAGATAATCTGCTCCGTCTTGGCTTCCCACTGCATGAACGGTGCCATCGGCAGTGACGTTACAGACAGCAGCGTGCCATATCAGTAGTTAAAGTAGAGGCCTTGGTCGGCCGGAAGATGGTAAATATCACCCTAGAGGGCGTGGTCACACGCTCGAAAGGCCCGCTCTGTGCTTCAGGTGACAGAAAGCAGAGAATGCGTTACACTATTATATGCCCCGCGGCGTGTGGTCCAGACGGCGTGGTTCGGTAAAGAGGAAGTTTACCTCATTAGCTTCGAAAAGTGCCACCCCGAATTCTGCAGCAGCCCTTATCTAATTATCATAAACATACCGAGCTCTTTGTTATCATTTATGCTCTTGACCTTCCTGGATTCGGTCGATCTCCGCAGATATAGTATATATTTATTTAAGTCCAGTAACCGCCTGCTGCTAGTGCTTCTAATCGTAGACCTCGTACTTGCCTAATTATCGAGGTCATTACAGGAATTTAGGGTAGCGTATCTTGTTGAGAGTGAGTCTCTTCGGTGGTTCGGGGTATTCGTGCTAGCAAGATTTTGTAACAATTTGCCCCTCTTTAACCGTTCTGCCGGAGATGGTTGTTGTTAGCCCAACCGTATAGTATTTCATATTGTGTTACAGCCGCGTGGTAACGGTCCATGCGAATATATTATCTTCCATACTTGTGCCTATACAGAATTCAAAGAAGCGATAATTGTGGAAGGTTACTCAATACGCACCTTTTACTGTAATTACTGTTTAGGTTCGCCCATCGCTCGTATGAATAAACTCCGCATGGATCGGGGGGGTGCAACTAAGTAGTGAGCGTCTCGTAGACAGGCGTAGTGAGCGTAAATCGGCTTAAAGAGGTAAGCGTTATAATATATTGCACAAATGACATCATGGAACCGCTAGAATCACGATGTCTGACGGGGCCAGTGACCATTCGGGCGTGTAAACTCTTTTGACACTTGACCTGACACTGTCACCTCCGATCACACGATGCTTACATTGTTCCCCTAGATAAATGTTGGTTGGTTGGGAGTCGAATAGGCATATCTGTTTAACCCAACTAGCGAACCCAGAAACCATCTCACCATCTCGCCGCGACGCCGCTCATCGTCACCGGCGGATACCCCACCTTCTCATACATAAGTTCGCTGTTGTTCGATAATCGCAAATCAGCAATACTTTTTTGTTCACACCGTTGTCGATTTAATCGACCGACTGTGCACCCCTGGCTGTTGAATGTCAGCTGATCACACATTATGAGGGGAAATGTAATCGTATTAAGATCCGCCCTACAGAAGCGCGTTAACGTAGTGATGAGGCATCAAAGCTTCGGCTCAAAGGGCGCTCCCCGTTTAATATTATTCACCTTTTCACTGAAATCGTGCCTTAGCTGCCTAAAGAGTAAGTTGGCTGAAGAGGGAACTTTATAATCTCAACCACTGTCTGACAAGCCATGGGGGACCGCGCCCCTGTACTTGTTGTTGTATTGATAAAAGGTGCGGTCACTATATTCCGGTGTCCAACGCTTGCAGCACCACGGGTGACTGCATGTCAAAGCCAGATCGACATTAGTGGGCTAACTCCTTTTTAAACCTGTTTGTAACCCAAAGGTGCCCGGCGCTTAAGGGCTTAGCTCGCGGCGCGGATATCGAATCCTGATACACTTACTCATGGCCAAGCTTGACTAGACCATGTCGTGAATAATCCCAATCATAGATGATCCCCACAATTGGATCTGGCCTATATCATGCTCACCCCGTGTTTTTTTGAGTATTTCGATCCTGAGACCCAGATAGAGAACAAGCCCTTCCTGTATTAATTGACACCGAAATCCGCTAATCCGTACATCGGCTTCTTGAGCGTGGTTACCTTGGAATCGGCAACCCAATATAACGCTTGGGCCGAATATCTAAATGGTATAAAGTCAAGCGCGAAGTGGTGGGATGCACCATTCATAACTCTACCGCATTTCTGTTTAGTGGATTTGACTGAATCCCTGCGAGACCGCCCGTTACCGCGTTAGAGCTATTCTGTCATCACTAATAAAGTCGCATTGCACTCCGGTTCTAAAAGCTCCAGTCGTTGGGTAATTTCTGTCGGGTGAACTTAATTTTGCGCGCTCAGATTCGGGTGCACTCTCTAGCATTGTCATCGAGCGAATCCGGGATATGATTGGCGAGCAAGCTTCCCTGTAGACTTGGACTCGAAAGATCCGTTGAGTTCGTATGATAGCAGATTCCTCGTCCTGACCGCTGCAAAAATATGCCGATGTCGAATGCGCTGGACGGGGGACAATGCCGTATGGTTACACAATCAAGCTTGCTGCGGTTGCTTCATTGACATGGTTCACATGGCGGCACAACTAGCCCGGAGCCATCCGCTGTTACGCCCAGTCGTTACGGAAGGATTACCCCGTACGAGAAATCTAGGATGACTACTATTCATGACTTTGGATAAGGAACCGGTACATTGTATTACTGTCCCACACGTCAAATTGTTCGATGATCGTCAATGATTAAAATAAACGGGTAAATGACATGCTTCATCCATATCCTAGGTCGAAGCCACGTAGGATGCTGGGTGGGTCTGGTGGATCAGTCAAGATGTGCATTAAATTTATGTGTAAAAATGACTTTGACTTGCCGTGTGGAGCCAGAGTCATCAGTCATTAGGCAGAAATGCCACGCATTCCGGTGCCGCGGGCACTAGCCACGATGAGGGCTACATCACACTGCAAACCTTATATACACAGGATTCACCACTGTGAATATAATATGATGGCTCTTGAAGCTTTCAGCCTGGGACTTCGGGACTCATACTCCTGTATACGGAGGTAAAGGTCCTGGTCGCCAACGCCCAGTACGTGCGAAGCTACGGAGACGTCTCACTAGGGAAATCCTAGACTAGCTAAACCCAAGTCCCGTCAGTCTTTGTGGCGATCTGAAGATATCGTAGATGTCCTGGCTGCATCTCTAGATAGTATTATTACGGGACAGTAGATAAGTTTGAACGTCCCGCAAACATTTCGGGTTGGTAACGCGGACGGGGACTGTATAGATACCCCCGACCAGCAGGAACTGAAGGACTGGTTACGCTTAGCGCGTAGTGGTCAGTATCATTTATCGTAAGCTGCCATTGAAATTAATTCCTCGAGAGGTGAACGTGCAACGTGCCTTGCTCGCGACCGGTCCGACATTACTCCGCGATTGTCATCGATAGAAGAAGTACGATGAACCCCGTGCCCTTGCCGGCGCTACGATGCATAGTTATTTCCGCGTAGCTAACTTGAGTAAGCATGGCGGTGTTGACCCATTGGGAGTAACGTTACGCTCCCGTTCAAGCTATGGGGAATGTTCACAGCCAATGCGCCTCGAAGCCAACGTTTCGATACTCAGTACATTGTGGGTGTGCTTACCAAAATCCCCTCCTTAAGTTCCTCATCCCGTCTCTTTAATTTGTCATACTGGCGGTGCATTTCCACTCAACAAGCACAGCGACGCGCCTCTTATTGAGGAACGTAGAAACAGTACCAACCTCTGTCGCTTGTGCCGTAAATCCTTGAGAGAGCTTTCCGAAAGGCATATTGCGCACCACACGCCTTTCCGGCTCGTGTCTCCTAAAAGTGTGTTTATGTTGAATACCGCATGCCATTTAGACAAGGCTTACTGCACCTCCTTGGTTTTCCCGGACCGCCAAACCATAATCTATTTAACACATCGACTGTTCGTCTACATCGCCTCTAATCGTGCTTCCATTGCACTCCAACGGGGCTTGGCATCTGCATGTAACCTGTCGCGCAGCTAAAAGGATTCTATGTTCGAATGCAGCGCCGATGCAGCATACCGGACATCCATAAAGCCACCGGCCTGGCGTCCACAGATTTCAACCGTAATTGGCGTACCTTCGCCTCCGGGACAGCTAAGAGGCTGGGGGGTAATCGCGTGCTCAATCGGCTCATAGACAACGTCTCGGCTTAATGATCTCTATATGCACTCGTCCCGCTGAGCCAGATGTCTGTCCCAAAAAGGGAGAATTCTCCAGCAGCGTCTCACTAGTTTGAGTCTCGTCGCAGACCCCGTTATCACGCGTAGCTTCTATGTGTTGTTGGGACCATGATGAAAGCGCAAGTACTAGCGGGCATATGCACAAATTGGGTAGATTGCGCTTAGCATGTTTCAGTAGGCCTGTGCGTGTGCTTTAATGCTAAGCCCCGTTGACTGATACTGATATGACTATATTAGTTATTGGTCCGAAAGGGGAACACGCTGTTTCGCGAACTGCTAAGATCCTGAAGCAGATTTCACTGATCGGTGCACGAAGGTCACCCACGAATGACGCACGTCAGGCTGTGACGTATTTAGCCGTGGAACAGTATAAGGCCATCCCTCAGCCTTCGCGGAACAGTCCCTGCATCGGTATACACCACATGAACAGATAGCCACATCCTTCTCGGGATTTGGGGCTGGATCGTTTTAAATTATGTGTGCCATCCTTAAGTCTACCACAAGTCAGTCTAAGCGCACACATACGTTTGACGCTACTAGAATTTTTGTAAAATACCGGCGGCTATGTTTTGGCGTCGATCTTCCACGTTGAGAAAACCAATCCCGAAACTTGTTAATAGCCCTCCAGCGAGCCTTTATCGTTAGCTAGCTACTTCCGTGTAACGTATCAGAGCGTTCACCACGTGCATACGGGACTGGGCTGGAGGCTTCAGCCTCGGGTTTTGGCTACAACCGCAGCTCAGCGACACACGCCGCGGGCATAGGATACGCGAATAGTTCGGTTAGCTCAGGTCGACAGAGCCTTCGCGATCCAAAATGTAGAGTCTAAGTCAGTAATGGCGGTCATCATATAAACTCCCCAAGAACCTACTGGTTCTGTAAATCGGAGACGTAACAAAGTTTCCCTAGCACGCCTTTAAGGAGAGATAAAGGACTCTAGTGCGCAATCACCCTGGTCGTAACCTCGAAGGCTATAGAGACGTCTGACCAGCAGCAGCTTAGATTGCATATAAGACACCCAGCAAGTCCGTGCGCGCAGCAGGTTACGTTGTAGGCGGACTGCTCTTATTTCACCTGGCGACAAAGAATTTCGCATTGGAAAAGGCCTGGCACGCGGTCGCTATATTTAGGAGCGGTGATGGTTCACACTTGTAACCAGAACCACCGGCCTCGCTGTGTGAGCTAGATTTGCGACTCGCCTGCCCAGGCCTAGCGTTCAGCGGACAACAGGTGTTAAACTACGCGTCAAAATGTAACCATACGGTCACTTGACTCGGAATTATCCAAGGTCGTTAGAATTAGCTAGCGCCAGGGCCAAGGCGGCACTTGACAGGAAGGAGCCACGGCCTCCCGCTCCCAGATGAGTGGCCGTTAGAATGCACCGTTCCCAAGCACAGCAACGCGTTGGGAAGCTGGCCCATGTTGTGCATACCCAAGCCTATATCAGGCCCTATAGCGACTATACATGCATAATTCGAATAGGATCCAGTTAATTTATTCGCAAGCACTACCCTTGAATATAGAACCTTAGTCTGGGAACAACTTGTACATCTCACGTATCACCCACTCTTATACCCGACACTTCGGTACTTAGGTATATACCACCTAATGATAGCGCAAGTGCATGCCCCAACCTCACTATCCTCGTATCCCAGAGTAAATGCCAGCTTGTAGTGCCAGACCGTTCCCGGGCTCCTCGTTCCTGGCTAGTAGTGGCGACGACATGTCATACACACTCTGCTCGGAGCATTCCACTTTAGGCGTCCAATTCAGCTAGTACCCCCACGGCCGCAGCGGATAAGGGTAATCCACACCGGGGCCTTTTTGTCAATACTCTCTACTCCGGACAGTATGACCACAAGAGTTGCATGCGTAAGGGACACGTACATAGCGGAAACATACGGATAATGCACCTGAACGTGCAAGCTAACGTCAGTATATCAACCGCAGTTTGCGCTTGTCAACTAAGCAGCCCTCTCCAATCTAAAGCAGACTAATGCCATTTATTACAGTGTGACAACGCAGGTGCTAGACAGTCTATTGTAGGCACGAGCAGGCCAAGTGCTTCGAACGACAACGATCGCTTTAACCCCTCACAGTGGTCCGATTTCTCACAGGCAGATTAGATAGTCCACAACGACCCACCTGAGTAACGGGTCTGAGAACTTAGGCCTCGCCTACAAGTCGCTTGACGTCCAGCCTTTTGGGGATGAATTCATGTCGTCCTCCTCTATTCTACACCTGGACTCCGGACCGTAGATAGAACCGCTGGTAGTCCTGCGCGATCTCTCACGATTAAAGGTCCCAACACGGGTAACTAATATAGTGCCGCAAGGATGGCTCAAACCCGCGGCCGCAGCCGATCGGCCGTCTGGGGTCGTCGAGGCCACCCTATATGGGAACTTTCGTCACATTTGTTACGGTCGCCAACGGGCGGTCAAATATCAAACTATCGATCACCAATAGGACTTGCTGGCGGATGTCTTGATGCGCACCCGTCTCTTATGGCGGACAAGGAGTTAAGGTCGTTCCCATAACACGGATAGACACGTCCTCGCAGCGGCGGCCTTAAAGTCCGTGCGTGTTAAATGGAGGACGTTTGTTCTGGCTTAGGCTGTTGGGAAAAAATAGCTAGATCCTTCCCGTCGTGACGGGGCGGTCCCGAAAACCGCCGGTACCATCACCATGAGCCTGGGCACTGACATCCAGATGTCTTATCGTAGTCAGTTCTCGTCTCTAGTACTGACCGATCGGTTCGGTTATCGGCGGAGGCCCATCCGAACCCGGAAGTCAACTCTCCATCAGGTGGATTATAAGTTGGTCGGGTTGTTCCGCGGCAGGGCTAGCAGCGTTCTACAAGCACACCGTTCTGGGGTTCTGTGCTTATGTAGACTGGTAACGCGTCAGTCTTCTGTATGGGCGTATAAGCCAGGGCTCAAATGGATACTTGAATGGTATTGTTATCCATACACAATCACCGTAACGTAGTTGTTCATTCTAGCGACTTATCCCAGCGGTTGACAGATGCCACAGTCACTATTTTTACTTATGTTGACCTCTACTGCTCGGTCTACAATCGCATACGGAACATAGTCCGAGCGCAAAGGACCCCGGAAGGCTATAAGACCACGCTGAAACACCTAACAGCTGTGTCTCGCTGTAGCTAGCTTTATAGAGCAATGGTATGCTCTGGATAGGGTAACCCGAAATCGCTTGGAGACCGCCTATGAGCCATGTTACACGGCTCTCTACGACCCCTGTCATATCAACGCATATAGAACTAGGCACTCATCGATGAGGGTGCTACCCCCAGGAGGATCCTGCTATGACGGTTCCAAGATAGGATGCTGCGAACTGCGGCAAGTTTTAGTAAATGCCATAGCAGACAAGCAGGCTCACGATAGCTCACTACGCTCAATTCCACAAACCCCACAACCCAGTCAGGGTGCTTAGCCCCTACGCGTAGGTAAAATGGAAGTGAAACACACCTGCAGTTCTGGAGATCAGTGGGGAATCAGTGGTCGGAGCTACCCGACTTAGCTTGAACCAAAGTCTATGCCCGTAGCAACTTTCGATAGGCTTAAACGACTTGATAGAACTTCGACTTGAGTTTATATGCGAGAGGAGTAATGGTACCGCCGGGGCCAATCAGTACAGTTGTCGCACCACATATGCCCGCATAGTCACACATCTGATCTGGTGAAACCTATACCATGAATCGGAACAAAGACTATCGACCTACATTATGCGTCCTAACCACAAAGCATTGTTACGTGCCCGTAGCTGTAAACGCTCTATGGCTTAGGCCGACCTCCGTCTGTTATGACATGAGCCTTTTTCAAAGGAATTTTTGGTGGACGTCGAGGTACTTGCTATGAATGCTAATTTGGGACACACGGTCGCAGAACTCGAGG
		</sequence>
    <sequence><taxon idref="Location_4_1_1|35.31193684327042"/>
			TTCGTCCGCTACACTTGTTTGACGAGTCGTATCTTCTGTAACCGGTAAGGCAGAGTACTTAGCCGGTGTGGAGAATAGTCCCAAGACTCTAATGTAGAATCGAGGGAGTAACACTCTCGCATGAGGAGGGGCCCTGGTCGGACACTTCCTTACATAGGCCCTGCAATGTGAAATCCTCAACAAACGAACGACATGCGGCTCTATAAAAATACAAGCTAGTTGGTTAGCCTACCTATAAACTGGCATTTGGCTGTGAATACAGCGTACGGAGGTTTGGCACTGCTACGTCGGGAGTCGGGTCGCACAGTATTACGGACACCCGCAAAATCTTTGCGCGATTACCCACACCCATCGATAATTTTAGGGAATTGAAACTAGTTCCCGTGGAAACGGATTGCCTGCGTGTACTTGTGTCAAAACCAGCTAGGCGTACTAATACGTATAACTTATATATTGCGAGAAGGCCCAACTGCAAGCGCAAGAGTATTGGGCCACCTCTGTCGCTGGGAATGATTGATGCAGGTTACCCTGCTGTCCAGCCCCGCTATTGTACCTAGTGACGCCGACTCTACTTACAAGAGACCTGACCCATATGGGGCGTTGATCTTTACACCAGTTACTGTCTGATGTATCTTATCTAGAGTCAGTGATGCCACGGCTCTTGTCATCGAGACAACGAGGACCTATGACCGGGGTATGGGGCAAAGTCTGGGGGCTCATTTGAGTATACTCATGCGGTGAGGCAGGGACACAGAGTGGCGTCGGACCAACCGGATGATATATTAGCGGTATAATATAGTATATAGCAGTTAGTAACTCGTGAACACAAGAAGCGGTACGAAATATGATTGTACCTTCACGGCTACACACAGGACCTCGACGATGGCAAATGCCTTAGAAAGTGATGAATTCGAGGAAGGAGGAGCTAGGATAGCAGCAGCCATTACAACTGTCGACTATTGTTGGAGAGTTAAATTAAACCGCACTTCCAACGGAGAGGTCCGACTTAAACGGCTTAAAAAAGCAGATTGAAGTAGTTTCTAGGTTCATATCGTAAGTCTCTGAACTGAATCCTATTAGCTAGGCCTTTCGTTCCCTTGAGCGCGGGCCTGGCCTCTGAAGCCGGCCGGCTAGCACGTTTACTCTCTACCTATAACGATGATCCATTTGTCGTATTACCTCCTTGAGGATACTTCTGCTGAGTGCTCTGAAAAGAAGATATCTTCGCTGTGTCTATCAGCCTTCAGTGATTATATTAGTCGTTTTCCGAACCAGGCTAGCATCATTGCTACTCCTGTGATGAGAGGTCCTTCATTGCTAGGCGTACGCACAAGCGACCCCGGCTATACGCAATCCACAAGTCCCTCATGTCTCGTCCGTCGGTGGATTTGAACGCGGATAAGCGGATGTAGATAATGGATAGCTTGAATTTTCGCTAGACATAATTGACTGATTACATTAGCGTAGTCTTACGCTTGATAAGTGGGATAGGTACTAATAACCGCTTCCAGATGTGGGGATCGTAAGGGTAAGTTTCTAAAATTACGTTTTTATGCGTTCAGTAGACCGAGGGTGGCTAGTATTAATGCAGAGGAAACGTGCAGGGGAATCCTAATCCGGGCCGTGTCCCAGTGGTGGGTGAGAGTCGGGCCAGTTGAACACCATGGATGTCTTCAGCCAGTCTGGAGCCATGCAGGATGGGTGCAAGATGTGTTATGAGGTTCAACGCCGCTACGGCAGCTCGCGCATGTAGGGGTGATCTTCAATTGCGGTGCGTTGCACAATCTTAAACGGGTTCTCCCACTGTCCCACCACCACTTCGACTGTGGGGGTGTCAGCGTTTGAAAGCGCTACGACTGACCAATAACTATAGATCGAGCTCTCTAAGACCGATCTGCTAAACCGAGCCGGGCGACTGAGAATTCGCAAAGTTATCTGTATCTGGCATTGTTCTCGCGTGGGTCAGTAGCAGAGCTCGTTCGTGTGTTGAAGCGGTGTGCCTCAACAGTCAGGCTAGCCCATTTCCTGCGCACCCACACCTCGTTGACGCTGAACTTTTGATGCGCTGCCGCTGTCCATCACCTTGCCACTATTCCCGTTCTTCTAAGAGTCATTTTGGTCTTACTGTATCGGAGAATCCGTGCCCCCGATTACCCCAGTGATGTCAACTTATGCATTTCTGCCCACTCAGCCTCGGGACCCATACATCGTGGTAAGCCAGTGGGGTTACGAAGCGCTGCTGCCGTCGGGGATGACTATGAAGCTGTCATCGAGAGTTACAGCGGATACTGTCCCAGAGGAAGTCGCTCACTGACACGAGTTAAGTCTACCCCGTGGAACAGTTCCTAACCATCCAAGGACTGCCAACTTTTCAGATCCTGATGTCCTGGACTGATGATAGTCGTGAACCGGAGTTGACTAAGGAGCAATGTTCGCTCTTGAGTATGGCTGATGAAAAACTGGTCCGATTGAGTTTCAAAAATGTGAAAAGCTTGCTATCTTGTTTCTCGACGAGGCCAACGTGTCTACACCGAGGTGTGAACATATTGTGGCTGAGTTTTGACCGAGTGGCATATTGTCGGACGTATGCTGGTAAGAGATACAGTGAATCCTATTCACCTAATTTCCGCGATTGCCCTTGGGGCACATCTGTTGTCCCAATGCAGCGCGCTCCGATGCACGATACCAACTGTCGCTTCCATATGTAGCGAGAATGTACGACGTTTTTAGTTAAGTGTGCTAGTCTAGGCCCTCCGGAGTGCGTAATTGTCGGGGTCGAGCGACCGGAGTGCAGGGCAGTGACACAACAGCTCTCCAGTTAAGAGGATAGTTGGTCCCCCTAAGCCGGAAGCTCGTGCTCGATCATTAGAGAGAGGATGACATACGTTCGCTGCAACGACCCATCGGATGACATACAGAATCCGTAATCCCACAGATGCCTAGTGAGTTCCGAATGCGGGGAGTGAACTAGGAAAGCCACTCCGTGCCTCGTAAAAGCTTAAACCCAACGTAAATCCCGTTCAATCGATTGGCCTATACAGTTAAGAATAGATTTTGGTGATTCTGATTGGTTCCATTCGCACAGTTCCAGTGCAATAATCTTTAACAAGCACACTTTCGCGCCTTCCATCACACTCCATTCGGGGTCTCAATTACAGCCCAAGTAACAAAATCTTGATCTAAACGAATGAATGCGGATTCACGGCAGGGGCGTTAGAGCCTGCAGGCGTTTGGGTGTTCGGCTTGCACGTGCGTAGAATGTCGACTGGACACAGTAATAGTGTCAAGCCAGACATGACTTGACCCCGAGCAAGGCAGCTTAGAACCTCCGGTTGCCTTTCCCACGCATCAGGTAACTAAGTGGCCGCTGTAGGCCTCACACTCTTTTTGAGTCTCTAAGTATGTAGCACCGCAACCACGCAAGATCAAGTTCACATCTGTAACAAATACATATTCTCCCGACGCGGCCCAAACTGGTGCCTGCCATACTTTGTCGTCATAGCCCTATTTTCAAGTATGAGCACACCCCATGTGAAGGCGCGTATTGCAAACCTACACAGTATCACTTCAGCGAAAGGAAAAACGCCTTCATTTCGTGCGAAGGGGCCATCACGAGGTCACCAAAAAAACCATAGGGTATGTGTGAACGAGTACCACACAACACGCCCATGGAGTCATATTGATACTAAATTCTCTGAAATACTACGGTACGGGTAGTTCCGCAGAGTCGCAGAGGGTACCGGACCTTGTACGACATCCTAGCCTGATTTACTGAACTCGCCCGGTCGCTGGGATGCATCTTCCCGATTAACTCCTATCGTAAGTGACCGAAAACAATCTCATGCAGCTTCTACAACGGAGATCTTTAGCGAAGAGGTGCGCAGAATTATATCGATAGCCAACAGACTAGTTCGATAACGTGCAGGTTCGGCGTGTTCAGGGTGATCTCGGGCTCGCAATTACATCAGGAGGTGCCTCAGGTTACCTGCTAACCATGTTGTTGAGACAAGAGAACGTGGGCAGCTTGAGATAAGCGACCAAAGGTCAATGATGGTTTCTCCAAGGCCAGTTACATAATTATTACACTATCAAGATCGCTTCGCGTCGACGGGCGAATTGTCTCGAGACATCCACAGTTACGACTGCAAACCTTTTTAGATGCATTAGAGAGTTTCCGAAATATACAGACCCTTCCACCCCGACCATTACTATAAGAACTCGCCAGATAAGTCACCAAGCGATCTGAAGTTATATGATTGACCGGTGCCCGACATTATTCACGAGGTATACTTGACATATAGCAGGGTCGCGGTTCTTGACACAACCACGCGTCGGCATTTCATACCACCTTAGGACAATCACTCTAGGCCAATTACCCTCCCTTGGGATGTCATATACAACGAGGTGTCCCATTTTCACTAGAGCTTGTCAGCCAACTGGTAGCGGGTCTTTGACGCGTTCAGCCCCATGTTACGGATTACCGACACGTGATTTTTTAGATGTACCTAACTAGGTGCTACACGTACCTGGACGCTTCATGACCCCAGCGCGGCGGAGTAGAAACTGTTCTTACGCAATATGTCCATCCCTTTAGAGGATCAAATTGGCGGACAGATATGAGACCATTGCGCTTCTGGAGGAGTCATCACCATTTGGTCCTACCGCTGCACTGTACTCTGGCAGGGACGATGAATAGATGTCCTGGCACCAACAGTAGAATGCATTTTCACTGGGTCAGTGGTTGTGGGGTGGAACAAGTCTTAAGTCAGTAAACTTCCCCTTGGAGTACTTTACCAGCACCGCGGCGCGCACTTAACACTGAAACCCGAAAAGGGTCGTGGTTGCCCGTCATAACCCCCTCGCAGGGCCAACGATGTATGCGACCACCACGACCGGCCATCTCGTGAACTCTTAACGCGTACGCCTGAGTGGCAGTTCGTTTGTCACCCCAGACTGTCGTCGCGTGCAATACTTGCAAGCAGAGATGCTTAGAGCTGAATAATAAAATCACGTTACAACTGCCTTCGAGCTAGCTAGATAGTGACCCTTGCCGCTAAGTCTTGCAGGCTCTATTACTACACCGACCGCCCTCCATTTACGTTACCTACGGTTTGGAGACCCCACTGAACATGCCTGTTGAACAGTACGGAGTCGCCATGCCACGGTCGTTATGGGCGGATATCCACATTGACGTGCTCATCCTGGTTGACCGAGATTCGTACTCCGGATTTGGGACCTGAACGCTAATACGAGATCCCTCGGCTGCGTGAAAGCCCACAACCCTTGATCACTAGGCACTCTAAAACCAGTGACCGAATTGTTATCAATATTCAACGAATTATTGCCCGCGACTCCATGGGTGGAAGATGTTTAGCAACACCGTCATATGCCACCAGTCCATGCCTCGCATCGATGATACGCGCACTGCATCTACCCCAGCAGCTGATCAACAGTGAAGAATCGTTCGAAATGCAAGTATGTAGTTGTGGTGTCAATAGAGGTCGCACTGGAGGCCCATCACTGATCTACAGTAAACCCGCATTGGAATCGTATTTAGACGAAACAGAGGCGGTGGACGGCGGGGTCTGCCCTGAACCGCGAAAGTTTCATGCAACGACAGTGAGCGACGGTGTTTCGTAACTTCGCACCCCGCGTAGCCTCTATAGTAGCATGCCAGTAGACGGTCTGCCATCGCAAGTGTATACCCAAGGTCTTAGGCTAATCTTACAAATGTGGATAATTGACTAGAGCGGCAAGACTGTAAGAACACTTATAGCGTGATAACCAGCTCATAGTTCATTGTCTAGGATCACTGGAGATACTACCAGTGCCTGTCCGGGATACCGCTCCCGCCACGTAGCTTAGAAGGCGTGCCTTACTCAGAACGAGAGGCCGCAAAGCAGCGAACGAGGGCATGGCGTGCGGGCCGTCAGCTCATTGCGGCCGTGAATTTGCTCGGATCCACTAGACTCTACAGGTTCCAGCAATACTTTTCGAGTGTGACCGTCTTAATTTGTTAGTCTTAACTGATGGAGATCAGGCTGTCACTTAGTTCGGCACTGGTGCAATCTTCAAGATAATCTGCTCCGTCTTGGCTTCCCACTGCATGAACGGTGCCATCGGCAGTGACGTTACAGACAGCAGCGTGCCATATCAGTAGTTAAAGTAGAGGCCTTGGTCGGCCGGAAGATGGTAAATATCACCCTAGAGGGCGTGGTCACACGCTCGAAAGGCCCGCTCTGTGCTTCAGGTGACAGAAAGCAGAGAATGCGTTACACTATTATATGCCCCGCGGCGTGTGGTCCAGACGGCGTGGTTCGGTAAAGAGGAAGTTTACCTCATTAGCTTCGAAAAGTGCCACCCCGAATTCTGCAGCAGCCCTTATCTAATTATCATAAACATACCGAGCTCTTTGTTATCATTTATGCTCTTGACCTTCCTGGATTCGGTCGATCTCCGCAGATATAGTATATATTTATTTAAGTCCAGTAACCGCCTGCTGCTAGTGCTTCTAATCGTAGACCTCGTACTTGCCTAATTATCGAGGTCATTACAGGAATTTAGGGTAGCGTATCTTGTTGAGAGTGAGTCTCTTCGGTGGTTCGGGGTATTCGTGCTAGCAAGATTTTGTAACAATTTGCCCCTCTTTAACCGTTCTGCCGGAGATGGTTGTTGTTAGCCCAACCGTATAGTATTTCATATTGTGTTACAGCCGCGTGGTAACGGTCCATGCGAATATATTATCTTCCATACTTGTGCCTATACAGAATTCAAAGAAGCGATAATTGTGGAAGGTTACTCAATACGCACCTTTTACTGTAATTACTGTTTAGGTTCGCCCATCGCTCGTATGAATAAACTCCGCATGGATCGGGGGGGTGCAACTAAGTAGTGAGCGTCTCGTAGACAGGCGTAGTGAGCGTAAATCGGCTTAAAGAGGTAAGCGTTATAATATATTGCACAAATGACATCATGGAACCGCTAGAATCACGATGTCTGACGGGGCCAGTGACCATTCGGGCGTGTAAACTCTTTTGACACTTGACCTGACACTGTCACCTCCGATCACACGATGCTTACATTGTTCCCCTAGATAAATGTTGGTTGGTTGGGAGTCGAATAGGCATATCTGTTTAACCCAACTAGCGAACCCAGAAACCATCTCACCATCTCGCCGCGACGCCGCTCATCGTCACCGGCGGATACCCCACCTTCTCATACATAAGTTCGCTGTTGTTCGATAATCGCAAATCAGCAATACTTTTTTGTTCACACCGTTGTCGATTTAATCGACCGACTGTGCACCCCTGGCTGTTGAATGTCAGCTGATCACACATTATGAGGGGAAATGTAATCGTATTAAGATCCGCCCTACAGAAGCGCGTTAACGTAGTGATGAGGCATCAAAGCTTCGGCTCAAAGGGCGCTCCCCGTTTAATATTATTCACCTTTTCACTGAAATCGTGCCTTAGCTGCCTAAAGAGTAAGTTGGCTGAAGAGGGAACTTTATAATCTCAACCACTGTCTGACAAGCCATGGGGGACCGCGCCCCTGTACTTGTTGTTGTATTGATAAAAGGTGCGGTCACTATATTCCGGTGTCCAACGCTTGCAGCACCACGGGTGACTGCATGTCAAAGCCAGATCGACATTAGTGGGCTAACTCCTTTTTAAACCTGTTTGTAACCCAAAGGTGCCCGGCGCTTAAGGGCTTAGCTCGCGGCGCGGATATCGAATCCTGATACACTTACTCATGGCCAAGCTTGACTAGACCATGTCGTGAATAATCCCAATCATAGATGATCCCCACAATTGGATCTGGCCTATATCATGCTCACCCCGTGTTTTTTTGAGTATTTCGATCCTGAGACCCAGATAGAGAACAAGCCCTTCCTGTATTAATTGACACCGAAATCCGCTAATCCGTACATCGGCTTCTTGAGCGTGGTTACCTTGGAATCGGCAACCCAATATAACGCTTGGGCCGAATATCTAAATGGTATAAAGTCAAGCGCGAAGTGGTGGGATGCACCATTCATAACTCTACCGCATTTCTGTTTAGTGGATTTGACTGAATCCCTGCGAGACCGCCCGTTACCGCGTTAGAGCTATTCTGTCATCACTAATAAAGTCGCATTGCACTCCGGTTCTAAAAGCTCCAGTCGTTGGGTAATTTCTGTCGGGTGAACTTAATTTTGCGCGCTCAGATTCGGGTGCACTCTCTAGCATTGTCATCAAGCGAATCCGGGATATGATTGGCGAGCAAGCTTCCCTGTAGACTTGGACTCGAAAGATCCGTTGAGTTCGTATGATAGCAGATTCCTCGTCCTGACCGCTGCAAAAATATGCCGATGTCGAATGCGCTGGACGGGGGACAATGCCGTATGGTTACACAATCAAGCTTGCTGCGGTTGCTTCATTGACATGGTTCACATGGCGGCACAACTAGCCCGGAGCCATCCGCTGTTACGCCCAGTCGTTACGGAAGGATTACCCCGTACGAGAAATCTAGGATGACTACTATTCATGACTTTGGATAAGGAACCGGTACATTGTATTACTGTCCCACACGTCAAATTGTTCGATGATCGTCAATGATTAAAATAAACGGGTAAATGACATGCTTCATCCATATCCTAGGTCGAAGCCACGTAGGATGCTGGGTGGGTCTGGTGGATCAGTCAAGATGTGCATTAAATTTATGTGTAAAAATGACTTTGACTTGCCGTGTGGAGCCAGAGTCATCAGTCATTAGGCAGAAATGCCACGCATTCCGGTGCCGCGGGCACTAGCCACGATGAGGGCTACATCACACTGCAAACCTTATATACACAGGATTCACCACTGTGAATATAATATGATGGCTCTTGAAGCTTTCAGCCTGGGACTTCGGGACTCATACTCCTGTATACGGAGGTAAAGGTCCTGGTCGCCAACGCCCAGTACGTGCGAAGCTACGGAGACGTCTCACTAGGGAAATCCTAGACTAGCTAAACCCAAGTCCCGTCAGTCTTTGTGGCGATCTGAAGATATCGTAGATGTCCTGGCTGCATCTCTAGATAGTATTATTACGGGACAGTAGATAAGTTTGAACGTCCCGCAAACATTTCGGGTTGGTAACGCGGACGGGGACTGTATAGATACCCCCGACCAGCAGGAACTGAAGGACTGGTTACGCTTAGCGCGTAGTGGTCAGTATCATTTATCGTAAGCTGCCATTGAAATTAATTCCTCGAGAGGTGAACGTGCAACGTGCCTTGCTCGCGACCGGTCCGACATTACTCCGCGATTGTCATCGATAGAAGAAGTACGATGAACCCCGTGCCCTTGCCGGCGCTACGATGCATAGTTATTTCCGCGTAGCTAACTTGAGTAAGCATGGCGGTGTTGACCCATTGGGAGTAACGTTACGCTCCCGTTCAAGCTATGGGGAATGTTCACAGCCAATGCGCCTCGAAGCCAACGTTTCGATACTCAGTACATTGTGGGTGTGCTTACCAAAATCCCCTCCTTAAGTTCCTCATCCCGTCTCTTTAATTTGTCATACTGGCGGTGCATTTCCACTCAACAAGCACAGCGACGCGCCTCTTATTGAGGAACGTAGAAACAGTACCAACCTCTGTCGCTTGTGCCGTAAATCCTTGAGAGAGCTTTCCGAAAGGCATATTGCGCACCACACGCCTTTCCGGCTCGTGTCTCCTAAAAGTGTGTTTATGTTGAATACCGCATGCCATTTAGACAAGGCTTACTGCACCTCCTTGGTTTTCCCGGACCGCCAAACCATAATCTATTTAACACATCGACTGTTCGTCTACATCGCCTCTAATCGTGCTTCCATTGCACTCCAACGGGGCTTGGCATCTGCATGTAACCTGTCGCGCAGCTAAAAGGATTCTATGTTCGAATGCAGCGCCGATGCAGCATACCGGACATCCATAAAGCCACCGGCCTGGCGTCCACAGATTTCAACCGTAATTGGCGTACCTTCGCCTCCGGGACAGCTAAGAGGCTGGGGGGTAATCGCGTGCTCAATCGGCTCATAGACAACGTCTCGGCTTAATGATCTCTATATGCACTCGTCCCGCTGAGCCAGATGTCTGTCCCAAAAAGGGAGAATTCTCCAGCAGCGTCTCACTAGTTTGAGTCTCGTCGCAGACCCCGTTATCACGCGTAGCTTCTATGTGTTGTTGGGACCATGATGAAAGCGCAAGTACTAGCGGGCATATGCACAAATTGGGTAGATTGCGCTTAGCATGTTTCAGTAGGCCTGTGCGTGTGCTTTAATGCTAAGCCCCGTTGACTGATACTGATATGACTATATTAGTTATTGGTCCGAAAGGGGAACACGCTGTTTCGCGAACTGCTAAGATCCTGAAGCAGATTTCACTGATCGGTGCACGAAGGTCACCCACGAATGACGCACGTCAGGCTGTGACGTATTTAGCCGTGGAACAGTATAAGGCCATCCCTCAGCCTTCGCGGAACAGTCCCTGCATCGGTATACACCACATGAACAGATAGCCACATCCTTCTCGGGATTTGGGGCTGGATCGTTTTAAATTATGTGTGCCATCCTTAAGTCTACCACAAGTCAGTCTAAGCGCACACATACGTTTGACGCTACTAGAATTTTTGTAAAATACCGGCGGCTATGTTTTGGCGTCGATCTTCCACGTTGAGAAAACCAATCCCGAAACTTGTTAATAGCCCTCCAGCGAGCCTTTATCGTTAGCTAGCTACTTCCGTGTAACGTATCAGAGCGTTCACCACGTGCATACGGGACTGGGCTGGAGGCTTCAGCCTCGGGTTTTGGCTACAACCGCAGCTCAGCGACACACGCCGCGGGCATAGGATACGCGAATAGTTCGGTTAGCTCAGGTCGACAGAGCCTTCGCGATCCAAAATGTAGAGTCTAAGTCAGTAATGGCGGTCATCATATAAACTCCCCAAGAACCTACTGGTTCTGTAAATCGGAGACGTAACAAAGTTTCCCTAGCACGCCTTTAAGGAGAGATAAAGGACTCTAGTGCGCAATCACCCTGGTCGTAACCTCGAAGGCTATAGAGACGTCTGACCAGCAGCAGCTTAGATTGCATATAAGACACCCAGCAAGTCCGTGCGCGCAGCAGGTTACGTTGTAGGCGGACTGCTCTTATTTCACCTGGCGACAAAGAATTTCGCATTGGAAAAGGCCTGGCACGCGGTCGCTATATTTAGGAGCGGTGATGGTTCACACTTGTAACCAGAACCACCGGCCTCGCTGTGTGAGCTAGATTTGCGACTCGCCTGCCCAGGCCTAGCGTTCAGCGGACAACAGGTGTTAAACTACGCGTCAAAATGTAACCATACGGTCACTTGACTCGGAATTATCCAAGGTCGTTAGAATTAGCTAGCGCCAGGGCCAAGGCGGCACTTGACAGGAAGGAGCCACGGCCTCCCGCTCCCAGATGAGTGGCCGTTAGAATGCACCGTTCCCAAGCACAGCAACGCGTTGGGAAGCTGGCCCATGTTGTGCATACCCAAGCCTATATCAGGCCCTATAGCGACTATACATGCATAATTCGAATAGGATCCAGTTAATTTATTCGCAAGCACTACCCTTGAATATAGAACCTTAGTCTGGGAACAACTTGTACATCTCACGTATCACCCACTCTTATACCCGACACTTCGGTACTTAGGTATATACCACCTAATGATAGCGCAAGTGCATGCCCCAACCTCACTATCCTCGTATCCCAGAGTAAATGCCAGCTTGTAGTGCCAGACCGTTCCCGGGCTCCTCGTTCCTGGCTAGTAGTGGCGACGACATGTCATACACACTCTGCTCGGAGCATTCCACTTTAGGCGTCCAATTCAGCTAGTACCCCCACGGCCGCAGCGGATAAGGGTAATCCACACCGGGGCCTTTTTGTCAATACTCTCTACTCCGGACAGTATGACCACAAGAGTTGCATGCGTAAGGGACACGTACATAGCGGAAACATACGGATAATGCACCTGAACGTGCAAGCTAACGTCAGTATATCAACCGCAGTTTGCGCTTGTCAACTAAGCAGCCCTCTCCAATCTAAAGCAGACTAATGCCATTTATTACAGTGTGACAACGCAGGTGCTAGACAGTCTATTGTAGGCACGAGCAGGCCAAGTGCTTCGAACGACAACGATCGCTTTAACCCCTCACAGTGGTCCGATTTCTCACAGGCAGATTAGATAGTCCACAACGACCCACCTGAGTAACGGGTCTGAGAACTTAGGCCTCGCCTACAAGTCGCTTGACGTCCAGCCTTTTGGGGATGAATTCATGTCGTCCTCCTCTATTCTACACCTGGACTCCGGACCGTAGATAGAACCGCTGGTAGTCCTGCGCGATCTCTCACGATTAAAGGTCCCAACACGGGTAACTAATATAGTGCCGCAAGGATGGCTCAAACCCGCGGCCGCAGCCGATCGGCCGTCTGGGGTCGTCGAGGCCACCCTATATGGGAACTTTCGTCACATTTGTTACGGTCGCCAACGGGCGGTCAAATATCAAACTATCGATCACCAATAGGACTTGCTGGCGGATGTCTTGATGCGCACCCGTCTCTTATGGCGGACAAGGAGTTAAGGTCGTTCCCATAACACGGATAGACACGTCCTCGCAGCGGCGGCCTTAAAGTCCGTGCGTGTTAAATGGAGGACGTTTGTTCTGGCTTAGGCTGTTGGGAAAAAATAGCTAGATCCTTCCCGTCGTGACGGGGCGGTCCCGAAAACCGCCGGTACCATCACCATGAGCCTGGGCACTGACATCCAGATGTCTTATCGTAGTCAGTTCTCGTCTCTAGTACTGACCGATCGGTTCGGTTATCGGCGGAGGCCCATCCGAACCCGGAAGTCAACTCTCCATCAGGTGGATTATAAGTTGGTCGGGTTGTTCCGCGGCAGGGCTAGCAGCGTTCTACAAGCACACCGTTCTGGGGTTCTGTGCTTATGTAGACTGGTAACGCGTCAGTCTTCTGTATGGGCGTATAAGCCAGGGCTCAAATGGATACTTGAATGGTATTGTTATCCATACACAATCACCGTAACGTAGTTGTTCATTCTAGCGACTTATCCCAGCGGTTGACAGATGCCACAGTCACTATTTTTACTTATGTTGACCTCTACTGCTCGGTCTACAATCGCATACGGAACATAGTCCGAGCGCAAAGGACCCCGGAAGGCTATAAGACCACGCTGAAACACCTAACAGCTGTGTCTCGCTGTAGCTAGCTTTATAGAGCAATGGTATGCTCTGGATAGGGTAACCCGAAATCGCTTGGAGACCGCCTATGAGCCATGTTACACGGCTCTCTACGACCCCTGTCATATCAACGCATATAGAACTAGGCACTCATCGATGAGGGTGCTACCCCCAGGAGGATCCTGCTATGACGGTTCCAAGATAGGATGCTGCGAACTGCGGCAAGTTTTAGTAAATGCCATAGCAGACAAGCAGGCTCACGATAGCTCACTACGCTCAATTCCACAAACCCCACAACCCAGTCAGGGTGCTTAGCCCCTACGCGTAGGTAAAATGGAAGTGAAACACACCTGCAGTTCTGGAGATCAGTGGGGAATCAGTGGTCGGAGCTACCCGACTTAGCTTGAACCAAAGTCTATGCCCGTAGCAACTTTCGATAGGCTTAAACGACTTGATAGAACTTCGACTTGAGTTTATATGCGAGAGGAGTAATGGTACCGCCGGGGCCAATCAGTACAGTTGTCGCACCACATATGCCCGCATAGTCACACATCTGATCTGGTGAAACCTATACCATGAATCGGAACAAAGACTATCGACCTACATTATGCGTCCTAACCACAAAGCATTGTTACGTGCCCGTAGCTGTAAACGCTCTATGGCTTAGGCCGACCTCCGTCTGTTATGACATGAGCCTTTTTCAAAGGAATTTTTGGTGGACGTCGAGGTACTTGCTATGAATGCTAATTTGTGACACACGGTCGCAGAACTCGAGG
		</sequence>
    <sequence><taxon idref="Location_4_0_1|25.62215004529909"/>
			TTCGTCCGCTACACTTGTTTGACGAGTCGTATCTTCTGTAACCGGTAAGGCAGAGTACTTAGCCGGTGTGGAGAATAGTCCCAAGACTCTAATGTAGAATCGAGGGAGTAACACTCTCGCATGAGGAGGGGCCCTGGTCGGACACTTCCTTACATAGGCCCTGCAATGTGAAATCCTCAACAAACGAACGACATGCGGCTCTATAAAAATACAAGCTAGTTGGTTAGCCTACCTATAAACTGGCATTTGGCTGTGAATACAGCGTACGGAGGTTTGGCACTGCTACGTCGGGAGTCGGGTCGCACAGTATTACGGACACCCGCAAAATCTTTGCGCGATTACCCACACCCATCGATAATTTTAGGGAATTGAAACTAGTTCCCGTGGAAACGGATTGCCTGCGTGTACTTGTGTCAAAACCAGCTAGGCGTACTAATACGTATAACTTATATATTGCGAGAAGGCCCAACTGCAAGCGCAAGAGTATTGGGCCACCTCTGTCGCTGGGAATGATTGATGCAGGTTACCCTGCTGTCCAGCCCCGCTATTGTACCTAGTGACGCCGACTCTACTTACAAGAGACCTGACCCATATGGGGCGTTGATCTTTACACCAGTTACTGTCTGATGTATCTTATCTAGAGTCAGTGATGCCACGGCTCTTGTCATCGAGACAACGAGGACCTATGACCGGGGTATGGGGCAAAGTCTGGGGGCTCATTTGAGTATACTCATGCGGTGAGGCAGGGACACAGAGTGGCGTCGGACCAACCGGATGATATATTAGCGGTATAATATAGTATATAGCAGTTAGTAACTCGTGAACACAAGAAGCGGTACGAAATATGATTGTACCTTCACGGCTACACACAGGACCTCGACGATGGCAAATGCCTTAGAAAGTGATGAATTCGAGGAAGGAGGAGCTAGGATAGCAGCAGCCATTACAACTGTCGACTATTGTTGGAGAGTTAAATTAAACCGCACTTCCAACGGAGAGGTCCGACTTAAACGGCTTAAAAAAGCAGATTGAAGTAGTTTCTAGGTTCATATCGTAAGTCTCTGAACTGAATCCTATTAGCTAGGCCTTTCGTTCCCTTGAGCGCGGGCCTGGCCTCTGAAGCCGGCCGGCTAGCACGTTTACTCTCTACCTATAACGATGATCCATTTGTCGTATTACCTCCTTGAGGATACTTCTGCTGAGTGCTCTGAAAAGAAGATATCTTCGCTGTGTCTATCAGCCTTCAGTGATTATATTAGTCGTTTTCCGAACCAGGCTAGCATCATTGCTACTCCTGTGATGAGAGGTCCTTCATTGCTAGGCGTACGCACAAGCGACCCCGGCTATACGCAATCCACAAGTCCCTCATGTCTCGTCCGTCGGTGGATTTGAACGCGGATAAGCGGATGTAGATAATGGATAGCTTGAATTTTCGCTAGACATAATTGACTGATTACATTAGCGTAGTCTTACGCTTGATAAGTGGGATAGGTACTAATAACCGCTTCCAGATGTGGGGATCGTAAGGGTAAGTTTCTAAAATTACGTTTTTATGCGTTCAGTAGACCGAGGGTGGCTAGTATTAATGCAGAGGAAACGTGCAGGGGAATCCTAATCCGGGCCGTGTCCCAGTGGTGGGTGAGAGTCGGGCCAGTTGAACACCATGGATGTCTTCAGCCAGTCTGGAGCCATGCAGGATGGGTGCAAGATGTGTTATGAGGTTCAACGCCGCTACGGCAGCTCGCGCATGTAGGGGTGATCTTCAATTGCGGTGCGTTGCACAATCTTAAACGGGTTCTCCCACTGTCCCACCACCACTTCGACTGTGGGGGTGTCAGCGTTTGAAAGCGCTACGACTGACCAATAACTATAGATCGAGCTCTCTAAGACCGATCTGCTAAACCGAGCCGGGCGACTGAGAATTCGCAAAGTTATCTGTATCTGGCATTGTTCTCGCGTGGGTCAGTAGCAGAGCTCGTTCGTGTGTTGAAGCGGTGTGCCTCAACAGTCAGGCTAGCCCATTTCCTGCGCACCCACACCTCGTTGACGCTGAACTTTTGATGCGCTGCCGCTGTCCATCACCTTGCCACTATTCCCGTTCTTCTAAGAGTCATTTTGGTCTTACTGTATCGGAGAATCCGTGCCCCCGATTACCCCAGTGATGTCAACTTATGCATTTCTGCCCACTCAGCCTCGGGACCCATACATCGTGGTAAGCCAGTGGGGTTACGAAGCGCTGCTGCCGTCGGGGATGACTATGAAGCTGTCATCGAGAGTTACAGCGGATACTGTCCCAGAGGAAGTCGCTCACTGACACGAGTTAAGTCTACCCCGTGGAACAGTTCCTAACCATCCAAGGACTGCCAACTTTTCAGATCCTGATGTCCTGGACTGATGATAGTCGTGAACCGGAGTTGACTAAGGAGCAATGTTCGCTCTTGAGTATGGCTGATGAAAAACTGGTCCGATTGAGTTTCAAAAATGTGAAAAGCTTGCTATCTTGTTTCTCGACGAGGCCAACGTGTCTACACCGAGGTGTGAACATATTGTGGCTGAGTTTTGACCGAGTGGCATATTGTCGGACGTATGCTGGTAAGAGATACAGTGAATCCTATTCACCTAATTTCCGCGATTGCCCTTGGGGCACATCTGTTGTCCCAATGCAGCGCGCTCCGATGCACGATACCAACTGTCGCTTCCATATGTAGCGAGAATGTACGACGTTTTTAGTTAAGTGTGCTAGTCTAGGCCCTCCGGAGTGCGTAATTGTCGGGGTCGAGCGACCGGAGTGCAGGGCAGTGACACAACAGCTCTCCAGTTAAGAGGATAGTTGGTCCCCCTAAGCCGGAAGCTCGTGCTCGATCATTAGAGAGAGGATGACATACGTTCGCTGCAACGACCCATCGGATGACATACAGAATCCGTAATCCCACAGATGCCTAGTGAGTTCCGAATGCGGGGAGTGAACTAGGAAAGCCACTCCGTGCCTCGTAAAAGCTTAAACCCAACGTAAATCCCGTTCAATCGATTGGCCTATACAGTTAAGAATAGATTTTGGTGATTCTGATTGGTTCCATTCGCACAGTTCCAGTGCAATAATCTTTAACAAGCACACTTTCGCGCCTTCCATCACACTCCATTCGGGGTCTCAATTACAGCCCAAGTAACAAAATCTTGATCTAAACGAATGAATGCGGATTCACGGCAGGGGCGTTAGAGCCTGCAGGCGTTTGGGTGTTCGGCTTGCACGTGCGTAGAATGTCGACTGGACACAGTAATAGTGTCAAGCCAGACATGACTTGACCCCGAGCAAGGCAGCTTAGAACCTCCGGTTGCCTTTCCCACGCATCAGGTAACTAAGTGGCCGCTGTAGGCCTCACACTCTTTTTGAGTCTCTAAGTATGTAGCACCGCAACCACGCAAGATCAAGTTCACATCTGTAACAAATACATATTCTCCCGACGCGGCCCAAACTGGTGCCTGCCATACTTTGTCGTTATAGCCCTATTTTCAAGTATGAGCACACCCCATGTGAAGGCGCGTATTGCAAACCTACACAGTATCACTTCAGCGAAAGGAAAAACGCCTTCATTTCGTGCGAAGGGGCCATCACGAGGTCACCAAAAAAACCATAGGGTATGTGTGAACGAGTACCACACAACACGCCCATGGAGTCATATTGATACTAAATTCTCTGAAATACTACGGTACGGGTAGTTCCGCAGAGTCGCAGAGGGTACCGGACCTTGTACGACATCCTAGCCTGATTTACTGAACTCGCCCGGTCGCTGGGATGCATCTTCCCGATTAACTCCTATCGTAAGTGACCGAAAACAATCTCATGCAGCTTCTACAACGGAGATCTTTAGCGAAGAGGTGCGCAGAATTATATCGATAGCCAACAGACTAGTTCGATAACGTGCAGGTTCGGCGTGTTCAGGGTGATCTCGGGCTCGCAATTACATCAGGAGGTGCCTCAGGTTACCTGCTAACCATGTTGTTGAGACAAGAGAACGTGGGCAGCTTGAGATAAGCGACCAAAGGTCAATGATGGTTTCTCCAAGGCCAGTTACATAATTATTACACTATCAAGATCGCTTCGCGTCGACGGGCGAATTGTCTCGAGACATCCACAGTTACGACTGCAAACCTTTTTAGATGCATTAGAGAGTTTCCGAAATATACAGACCCTTCCACCCCGACCATTACTATAAGAACTCGCCAGATAAGTCACCAAGCGATCTGAAGTTATATGATTGACCGGTGCCCGACATTATTCACGAGGTATACTTGACATATAGCAGGGTCGCGGTTCTTGACACAACCACGCGTCGGCATTTCATACCACCTTAGGACAATCACTCTAGGCCAATTACCCTCCCTTGGGATGTCATATACAACGAGGTGTCCCATTTTCACTAGAGCTTGTCAGCCAACTGGTAGCGGGTCTTTGACGCGTTCAGCCCCATGTTACGGATTACCGACACGTGATTTTTTAGATGTACCTAACTAGGTGCTACACGTACCTGGACGCTTCATGACCCCAGCGCGGCGGAGTAGAAACTGTTCTTACGCAATATGTCCATCCCTTTAGAGGATCAAATTGGCGGACAGATATGAGACCATTGCGCTTCTGGAGGAGTCATCACCATTTGGTCCTACCGCTGCACTGTACTCTGGCAGGGACGATGAATAGATGTCCTGGCACCAACAGTAGAATGCATTTTCACTGGGTCAGTGGTTGTGGGGTGGAACAAGTCTTAAGTCAGTAAACTTCCCCTTGGAGTACTTTACCAGCACCGCGGCGCGCACTTAACACTGAAACCCGAAAAGGGTCGTGGTTGCCCGTCATAACCCCCTCGCAGGGCCAACGATGTATGCGACCACCACGACCGGCCATCTCGTGAACTCTTAACGCGTACGCCTGAGTGGCAGTTCGTTTGTCACCCCAGACTGTCGTCGCGTGCAATACTTGCAAGCAGAGATGCTTAGAGCTGAATAATAAAATCACGTTACAACTGCCTTCGAGCTAGCTAGATAGTGACCCTTGCCGCTAAGTCTTGCAGGCTCTATTACTACACCGACCGCCCTCCATTTACGTTACCTACGGTTTGGAGACCCCACTGAACATGCCTGTTGAACAGTACGGAGTCGCCATGCCACGGTCGTTATGGGCGGATATCCACATTGACGTGCTCATCCTGGTTGACCGAGATTCGTACTCCGGATTTGGGACCTGAACGCTAATACGAGATCCCTCGGCTGCGTGAAAGCCCACAACCCTTGATCACTAGGCACTCTAAAACCAGTGACCGAATTGTTATCAATATTCAACGAATTATTGCCCGCGACTCCATGGGTGGAAGATGTTTAGCAACACCGTCATATGCCACCAGTCCATGCCTCGCATCGATGATACGCGCACTGCATCTACCCCAGCAGCTGATCAACAGTGAAGAATCGTTCGAAATGCAAGTATGTAGTTGTGGTGTCAATAGAGGTCGCACTGGAGGCCCATCACTGATCTACAGTAAACCCGCATTGGAATCGTATTTAGACGAAACAGAGGCGGTGGACGGCGGGGTCTGCCCTGAACCGCGAAAGTTTCATGCAACGACAGTGAGCGACGGTGTTTCGTAACTTCGCACCCCGCGTAGCCTCTATAGTAGCATGCCAGTAGACGGTCTGCCATCGCAAGTGTATACCCAAGGTCTTAGGCTAATCTTACAAATGTGGATAATTGACTAGAGCGGCAAGACTGTAAGAACACTTATAGCGTGATAACCAGCTCATAGTTCATTGTCTAGGATCACTGGAGATACTACCAGTGCCTGTCCGGGATACCGCTCCCGCCACGTAGCTTAGAAGGCGTGCCTTACTCAGAACGAGAGGCCGCAAAGCAGCGAACGAGGGCATGGCGTGCGGGCCGTCAGCTCATTGCGGCCGTGAATTTGCTCGGATCCACTAGACTCTACAGGTTCCAGCAATACTTTTCGAGTGTGACCGTCTTAATTTGTTAGTCTTAACTGATGGAGATCAGGCTGTCACTTAGTTCGGCACTGGTGCAATCTTCAAGATAATCTGCTCCGTCTTGGCTTCCCACTGCATGAACGGTGCCATCGGCAGTGACGTTACAGACAGCAGCGTGCCATATCAGTAGTTAAAGTAGAGGCCTTGGTCGGCCGGAAGATGGTAAATATCACCCTAGAGGGCGTGGTCACACGCTCGAAAGGCCCGCTCTGTGCTTCAGGTGACAGAAAGCAGAGAATGCGTTACACTATTATATGCCCCGCGGCGTGTGGTCCAGACGGCGTGGTTCGGTAAAGAGGAAGTTTACCTCATTAGCTTCGAAAAGTGCCACCCCGAATTCTGCAGCAGCCCTTATCTAATTATCATAAACATACCGAGCTCTTTGTTATCATTTATGCTCTTGACCTTCCTGGATTCGGTCGATCTCCGCAGATATAGTATATATTTATTTAAGTCCAGTAACCGCCTGCTGCTAGTGCTTCTAATCGTAGACCTCGTACTTGCCTAATTATCGAGGTCATTACAGGAATTTAGGGTAGCGTATCTTGTTGAGAGTGAGTCTCTTCGGTGGTTCGGGGTATTCGTGCTAGCAAGATTTTGTAACAATTTGCCCCTCTTTAACCGTTCTGCCGGAGATGGTTGTTGTTAGCCCAACCGTATAGTATTTCATATTGTGTTACAGCCGCGTGGTAACGGTCCATGCGAATATATTATCTTCCATACTTGTGCCTATACAGAATTCAAAGAAGCGATAATTGTGGAAGGTTACTCAATACGCACCTTTTACTGTAATTACTGTTTAGGTTCGCCCATCGCTCGTATGAATAAACTCCGCATGGATCGGGGGGGTGCAACTAAGTAGTGAGCGTCTCGTAGACAGGCGTAGTGAGCGTAAATCGGCTTAAAGAGGTAAGCGTTATAATATATTGCACAAATGACATCATGGAACCGCTAGAATCACGATGTCTGACGGGGCCAGTGACCATTCGGGCGTGTAAACTCTTTTGACACTTGACCTGACACTGTCACCTCCGATCACACGATGATTACATTGTTCCCCTAGATAAATGTTGGTTGGTTGGGAGTCGAATAGGCATATCTGTTTAACCCAACTAGCGAACCCAGAAACCATCTCACCATCTCGCCGCGACGCCGCTCATCGTCACCGGCGGATACCCCACCTTCTCATACATAAGTTCGCTGTTGTTCGATAATCGCAAATCAGCAATACTTTTTTGTTCACACCGTTGTCGATTTAATCGACCGACTGTGCACCCCTGGCTGTTGAATGTCAGCTGATCACACATTATGAGGGGAAATGTAATCGTATTAAGATCCGCCCTACAGAAGCGCGTTAACGTAGTGATGAGGCATCAAAGCTTCGGCTCAAAGGGCGCTCCCCGTTTAATATTATTCACCTTTTCACTGAAATCGTGCCTTAGCTGCCTAAAGAGTAAGTTGGCTGAAGAGGGAACTTTATAATCTCAACCACTGTCTGACAAGCCATGGGGGACCGCGCCCCTGTACTTGTTGTTGTATTGATAAAAGGTGCGGTCACTATATTCCGGTGTCCAACGCTTGCAGCACCACGGGTGACTGCATGTCAAAGCCAGATCGACATTAGTGGGCTAACTCCTTTTTAAACCTGTTTGTAACCCAAAGGTGCCCGGCGCTTAAGGGCTTAGCTCGCGGCGCGGATATCGAATCCTGATACACTTACTCATGGCCAAGCTTGACTAGACCATGTCGTGAATAATCCCAATCATAGATGATCCCCACAATTGGATCTGGCCTATATCATGCTCACCCCGTGTTTTTTTGAGTATTTCGATCCTGAGACCCAGATAGAGAACAAGCCCTTCCTGTATTAATTGACACCGAAATCCGCTAATCCGTACATCGGCTTCTTGAGCGTGGTTACCTTGGAATCGGCAACCCAATATAACGCTTGGGCCGAATATCTAAATGGTATAAAGTCAAGCGCGAAGTGGTGGGATGCACCATTCATAACTCTACCGCATTTCTGTTTAGTGGATTTGACTGAATCCCTGCGAGACCGCCCGTTACCGCGTTAGAGCTATTCTGTCATCACTAATAAAGTCGCATTGCACTCCGGTTCTAAAAGCTCCAGTCGTTGGGTAATTTCTGTCGGGTGAACTTAATTTTGCGCGCTCAGATTCGGGTGCACTCTCTAGCATTGTCATCGAGCGAATCCGGGATATGATTGGCGAGCAAGCTTCCCTGTAGACTTGGACTCGAAAGATCCGTTGAGTTCGTATGATAGCAGATTCCTCGTCCTGACCGCTGCAAAAATATGCCGATGTCGAATGCGCTGGACGGGGGACAATGCCGTATGGTTACACAATCAAGCTTGCTGCGGTTGCTTCATTGACATGGTTCACATGGCGGCACAACTAGCCCGGAGCCATCCGCTGTTACGCCCAGTCGTTACGGAAGGATTACCCCGTACGAGAAATCTAGGATGACTACTATTCATGACTTTGGATAAGGAACCGGTACATTGTATTACTGTCCCACACGTCAAATTGTTCGATGATCGTCAATGATTAAAATAAACGGGTAAATGACATGCTTCATCCATATCCTAGGTCGAAGCCACGTAGGATGCTGGGTGGGTCTGGTGGATCAGTCAAGATGTGCATTAAATTTATGTGTAAAAATGACTTTGACTTGCCGTGTGGAGCCAGAGTCATCAGTCATTAGGCAGAAATGCCACGCATTCCGGTGCCGCGGGCACTAGCCACGATGAGGGCTACATCACACTGCAAACCTTATATACACAGGATTCACCACTGTGAATATAATATGATGGCTCTTGAAGCTTTCAGCCTGGGACTTCGGGACTCATACTCCTGTATACGGAGGTAAAGGTCCTGGTCGCCAACGCCCAGTACGTGCGAAGCTACGGAGACGTCTCACTAGGGAAATCCTAGACTAGCTAAACCCAAGTCCCGTCAGTCTTTGTGGCGATCTGAAGATATCGTAGATGTCCTGGCTGCATCTCTAGATAGTATTATTACGGGACAGTAGATAAGTTTGAACGTCCCGCAAACATTTCGGGTTGGTAACGCGGACGGGGACTGTATAGATACCCCCGACCAGCAGGAACTGAAGGACTGGTTACGCTTAGCGCGTAGTGGTCAGTATCATTTATCGTAAGCTGCCATTGAAATTAATTCCTCGAGAGGTGAACGTGCAACGTGCCTTGCTCGCGACCGGTCCGACATTACTCCGCGATTGTCATCGATAGAAGAAGTACGATGAACCCCGTGCCCTTGCCGGCGCTACGATGCATAGTTATTTCCGCGTAGCTAACTTGAGTAAGCATGGCGGTGTTGACCCATTGGGAGTAACGTTACGCTCCCGTTCAAGCTATGGGGAATGTTCACAGCCAATGCGCCTCGAAGCCAACGTTTCGATACTCAGTACATTGTGGGTGTGCTTACCAAAATCCCCTCCTTAAGTTCCTCATCCCGTCTCTTTAATTTGTCATACTGGCGGTGCATTTCCACTCAACAAGCACAGCGACGCGCCTCTTATTGAGGAACGTAGAAACAGTACCAACCTCTGTCGCTTGTGCCGTAAATCCTTGAGAGAGCTTTCCGAAAGGCATATTGCGCACCACACGCCTTTCCGGCTCGTGTCTCCTAAAAGTGTGTTTATGTTGAATACCGCATGCCATTTAGACAAGGCTTACTGCACCTCCTTGGTTTTCCCGGACCGCCAAACCATAATCTATTTAACACATCGACTGTTCGTCTACATCGCCTCTAATCGTGCTTCCATTGCACTCCAACGGGGCTTGGCATCTGCATGTAACCTGTCGCGCAGCTAAAAGGATTCTATGTTCGAATGCAGCGCCGATGCAGCATACCGGACATCCATAAAGCCACCGGCCTGGCGTCCACAGATTTCAACCGTAATTGGCGTACCTTCGCCTCCGGGACAGCTAAGAGGCTGGGGGGTAATCGCGTGCTCAATCGGCTCATAGACAACGTCTCGGCTTAATGATCTCTATATGCACTCGTCCCGCTGAGCCAGATGTCTGTCCCAAAAAGGGAGAATTCTCCAGCAGCGTCTCACTAGTTTGAGTCTCGTCGCAGACCCCGTTATCACGCGTAGCTTCTATGTGTTGTTGGGACCATGATGAAAGCGCAAGTACTAGCGGGCATATGCACAAATTGGGTAGATTGCGCTTAGCATGTTTCAGTAGGCCTGTGCGTGTGCTTTAATGCTAAGCCCCGTTGACTGATACTGATATGACTATATTAGTTATTGGTCCGAAAGGGGAACACGCTGTTTCGCGAACTGCTAAGATCCTGAAGCAGATTTCACTGATCGGTGCACGAAGGTCACCCACGAATGACGCACGTCAGGCTGTGACGTATTTAGCCGTGGAACAGTATAAGGCCATCCCTCAGCCTTCGCGGAACAGTCCCTGCATCGGTATACACCACATGAACAGATAGCCACATCCTTCTCGGGATTTGGGGCTGGATCGTTTTAAATTATGTGTGCCATCCTTAAGTCTACCACAAGTCAGTCTAAGCGCACACATACGTTTGACGCTACTAGAATTTTTGTAAAATACCGGCGGCTATGTTTTGGCGTCGATCTTCCACGTTGAGAAAACCAATCCCGAAACTTGTTAATAGCCCTCCAGCGAGCCTTTATCGTTAGCTAGCTACTTCCGTGTAACGTATCAGAGCGTTCACCACGTGCATACGGGACTGGGCTGGAGGCTTCAGCCTCGGGTTTTGGCTACAACCGCAGCTCAGCGACACACGCCGCGGGCATAGGATACGCGAATAGTTCGGTTAGCTCAGGTCGACAGAGCCTTCGCGATCCAAAATGTAGAGTCTAAGTCAGTAATGGCGGTCATCATATAAACTCCCCAAGAACCTACTGGTTCTGTAAATCGGAGACGTAACAAAGTTTCCCTAGCACGCCTTTAAGGAGAGATAAAGGACTCTAGTGCGCAATCACCCTGGTCGTAACCTCGAAGGCTATAGAGACGTCTGACCAGCAGCAGCTTAGATTGCATATAAGACACCCAGCAAGTCCGTGCGCGCAGCAGGTTACGTTGTAGGCGGACTGCTCTTATTTCACCTGGCGACAAAGAATTTCGCATTGGAAAAGGCCTGGCACGCGGTCGCTATATTTAGGAGCGGTGATGGTTCACACTTGTAACCAGAACCACCGGCCTCGCTGTGTGAGCTAGATTTGCGACTCGCCTGCCCAGGCCTAGCGTTCAGCGGACAACAGGTGTTAAACTACGCGTCAAAATGTAACCATACGGTCACTTGACTCGGAATTATCCAAGGTCGTTAGAATTAGCTAGCGCCAGGGCCAAGGCGGCACTTGACAGGAAGGAGCCACGGCCTCCCGCTCCCAGATGAGTGGCCGTTAGAATGCACCGTTCCCAAGCACAGCAACGCGTTGGGAAGCTGGCCCATGTTGTGCATACCCAAGCCTATATCAGGCCCTATAGCGACTATACATGCATAATTCGAATAGGATCCAGTTAATTTATTCGCAAGCACTACCCTTGAATATAGAACCTTAGTCTGGGAACAACTTGTACATCTCACGTATCACCCACTCTTATACCCGACACTTCGGTACTTAGGTATATACCACCTAATGATAGCGCAAGTGCATGCCCCAACCTCACTATCCTCGTATCCCAGAGTAAATGCCAGCTTGTAGTGCCAGACCGTTCCCGGGCTCCTCGTTCCTGGCTAGTAGTGGCGACGACATGTCATACACACTCTGCTCGGAGCATTCCACTTTAGGCGTCCAATTCAGCTAGTACCCCCACGGCCGCAGCGGATAAGGGTAATCCACACCGGGGCCTTTTTGTCAATACTCTCTACTCCGGACAGTATGACCACAAGAGTTGCATGCGTAAGGGACACGTACATAGCGGAAACATACGGATAATGCACCTGAACGTGCAAGCTAACGTCAGTATATCAACCGCAGTTTGCGCTTGTCAACTAAGCAGCCCTCTCCAATCTAAAGCAGACTAATGCCATTTATTACAGTGTGACAACGCAGGTGCTAGACAGTCTATTGTAGGCACGAGCAGGCCAAGTGCTTCGAACGACAACGATCGCTTTAACCCCTCACAGTGGTCCGATTTCTCACAGGCAGATTAGATAGTCCACAACGACCCACCTGAGTAACGGGTCTGAGAACTTAGGCCTCGCCTACAAGTCGCTTGACGTCCAGCCTTTTGGGGATGAATTCATGTCGTCCTCCTCTATTCTACACCTGGACTCCGGACCGTAGATAGAACCGCTGGTAGTCCTGCGCGATCTCTCACGATTAAAGGTCCCAACACGGGTAACTAATATAGTGCCGCAAGGATGGCTCAAACCCGCGGCCGCAGCCGATCGGCCGTCTGGGGTCGTCGAGGCCACCCTATATGGGAACTTTCGTCACATTTGTTACGGTCGCCAACGGGCGGTCAAATATCAAACTATCGATCACCAATAGGACTTGCTGGCGGATGTCTTGATGCGCACCCGTCTCTTATGGCGGACAAGGAGTTAAGGTCGTTCCCATAACACGGATAGACACGTCCTCGCAGCGGCGGCCTTAAAGTCCGTGCGTGTTAAATGGAGGACGTTTGTTCTGGCTTAGGCTGTTGGGAAAAAATAGCTAGATCCTTCCCGTCGTGACGGGGCGGTCCCGAAAACCGCCGGTACCATCACCATGAGCCTGGGCACTGACATCCAGATGTCTTATCGTAGTCAGTTCTCGTCTCTAGTACTGACCGATCGGTTCGGTTATCGGCGGAGGCCCATCCGAACCCGGAAGTCAACTCTCCATCAGGTGGATTATAAGTTGGTCGGGTTGTTCCGCGGCAGGGCTAGCAGCGTTCTACAAGCACACCGTTCTGGGGTTCTGTGCTTATGTAGACTGGTAACGCGTCAGTCTTCTGTATGGGCGTATAAGCCAGGGCTCAAATGGATACTTGAATGGTATTGTTATCCATACACAATCACCGTAACGTAGTTGTTCATTCTAGCGACTTATCCCAGCGGTTGACAGATGCCACAGTCACTATTTTTACTTATGTTGACCTCTACTGCTCGGTCTACAATCGCATACGGAACATAGTCCGAGCGCAAAGGACCCCGGAAGGCTATAAGACCACGCTGAAAGACCTAACAGCTGTGTCTCGCTGTAGCTAGCTTTATAGAGCAATGGTATGCTCTGGATAGGGTAACCCGAAATCGCTTGGAGACCGCCTATGAGCCATGTTACACGGCTCTCTACGACCCCTGTTATATCAACGCATATAGAACTAGGCACTCATCGATGAGGGTGCTACCCCCAGGAGGATCCTGCTATGACGGTTCCAAGATAGGATGCTGCGAACTGCGGCAAGTTTTAGTAAATGCCATAGCAGACAAGCAGGCTCACGATAGCTCACTACGCTCAATTCCACAAACCCCACAACCCAGTCAGGGTGCTTAGCCCCTACGCGTAGGTAAAATGGAAGTGAAACACACCTGCAGTTCTGGAGATCAGTGGGGAATCAGTGGTCGGAGCTACCCGACTTAGCTTGAACCAAAGTCTATGCCCGTAGCAACTTTCGATAGGCTTAAACGACTTGATAGAACTTCGACTTGAGTTTATATGCGAGAGGAGTAATGGTACCGCCGGGGCCAATCAGTACAGTTGTCGCACCACATATGCCCGCATAGTCACACATCTGATCTGGTGAAACCTATACCATGAATCGGAACAAAGACTATCGACCTACATTATGCGTCCTAACCACAAAGCATTGTTACGTGCCCGTAGCTGTAAACGCTCTATGGCTTAGGCCGACCTCCGTCTGTTATGACATGAGCCTTTTTCAAAGGAATTTTTGGTGGACGTCGAGGTACTTGCTATGAATGCTAATTTGTGACACACGGTCGCAGAACTCGAGG
		</sequence>
    <sequence><taxon idref="Location_4_0_0|34.81382650516818"/>
			TTCGTCCGCTACACTTGTTTGACGAGTCGTATCTTCTGTAACCGGTAAGGCAGAGTACTTAGCCGGTGTGGAGAATAGTCCCAAGACTCTAATGTAGAATCGAGGGAGTAACACTCTCGCATGAGGAGGGGCCCTGGTCGGACACTTCCTTACATAGGCCCTGCAATGTGAAATCCTCAACAAACGAACGACATGCGGCTCTATAAAAATACAAGCTAGTTGGTTAGCCTACCTATAAACTGGCATTTGGCTTTGAATACAGCGTACGGAGGTTTGGCACTGCTACGTCGGGAGTCGGGTCGCACAGTATTACGGACACCCGCAAAATCTTTGCGCGATTACCCACACCCATCGATAATTTTAGGGAATTGAAACTAGTTCCCGTGGAAACGGATTGCCTGCGTGTACTTGTGTCAAAACCAGCTAGGCGTACTAATACGTATAACTTATATATTGCGAGAAGGCCCAACTGCAAGCGCAAGAGTATTGGGCCACCTCTGTCGCTGGGAATGATTGATGCAGGTTACCCTGCTGTCCAGCCCCGCTATTGTACCTAGTGACGCCGACTCTACTTACAAGAGACCTGACCCATATGGGGCGTTGATCTTTACACCAGTTACTGTCTGATGTATCTTATCTAGAGTCAGTGATGCCACGGCTCTTGTCATCGAGACAACGAGGACCTATGACCGGGGTATGGGGCAAAGTCTGGGGGCTCATTTGAGTATACTCATGCGGTGAGGCAGGGACACAGAGTGGCGTCGGACCAACCGGATGATATATTAGCGGTATAATATAGTATATAGCAGTTAGTAACTCGTGAACACAAGAAGCGGTACGAAATATGATTGTACCTTCACGGCTACACACAGGACCTCGACGATGGCAAATGCCTTAGAAAGTGATGAATTCGAGGAAGGAGGAGCTAGGATAGCAGCAGCCATTACAACTGTCGACTATTGTTGGAGAGTTAAATTAAACCGCACTTCCAACGGAGAGGTCCGACTTAAACGGCTTAAAAAAGCAGATTGAAGTAGTTTCTAGGTTCATATCGTAAGTCTCTGAACTGAATCCTATTAGCTAGGCCTTTCGTTCCCTTGAGCGCGGGCCTGGCCTCTGAAGCCGGCCGGCTAGCACGTTTACTCTCTACCTATAACGATGATCCATTTGTCGTATTACCTCCTTGAGGATACTTCTGCTGAGTGCTCTGAAAAGAAGATATCTTCGCTGTGTCTATCAGCCTTCAGTGATTATATTAGTCGTTTTCCGAACCAGGCTAGCATCATTGCTACTCCTGTGATGAGAGGTCCTTCATTGCTAGGCGTACGCACAAGCGACCCCGGCTATACGCAATCCACAAGTCCCTCATGTCTCGTCCGTCGGTGGATTTGAACGCGGATAAGCGGATGTAGATAATGGATAGCTTGAATTTTCGCTAGACATAATTGACTGATTACATTAGCGTAGTCTTACGCTTGATAAGTGGGATAGGTACTAATAACCGCTTCCAGATGTGGGGATCGTAAGGGTAAGTTTCTAAAATTACGTTTTTATGCGTTCAGTAGACCGAGGGTGGCTAGTATTAATGCAGAGGAAACGTGCAGGGGAATCCTAATCCGGGCCGTGTCCCAGTGGTGGGTGAGAGTCGGGCCAGTTGAACACCATGGATGTCTTCAGCCAGTCTGGAGCCATGCAGGATGGGTGCAAGATGTGTTATGAGGTTCAACGCCGCTACGGCAGCTCGCGCATGTAGGGGTGATCTTCAATTGCGGTGCGTTGCACAATCTTAAACGGGTTCTCCCACTGTCCCACCACCACTTCGACTGTGGGGGTGTCAGCGTTTGAAAGCGCTACGACTGACCAATAACTATAGATCGAGCTCTCTAAGACCGATCTGCTAAACCGAGCCGGGCGACTGAGAATTCGCAAAGTTATCTGTATCTGGCATTGTTCTCGCGTGGGTCAGTAGCAGAGCTCGTTCGTGTGTTGAAGCGGTGTGCCTCAACAGTCAGGCTAGCCCATTTCCTGCGCACCCACACCTCGTTGACGCTGAACTTTTGATGCGCTGCCGCTGTCCATCACCTTGCCACTATTCCCGTTCTTCTAAGAGTCATTTTGGTCTTACTGTATCGGAGAATCCGTGCCCCCGATTACCCCAGTGATGTCAACTTATGCATTTCTGCCCACTCAGCCTCGGGACCCATACATCGTGGTAAGCCAGTGGGGTTACGAAGCGCTGCTGCCGTCGGGGATGACTATGAAGCTGTCATCGAGAGTTACAGCGGATACTGTCCCAGAGGAAGTCGCTCACTGACACGAGTTAAGTCTACCCCGTGGAACAGTTCCTAACCATCCAAGGACTGCCAACTTTTCAGATCCTGATGTCCTGGACTGATGATAGTCGTGAACCGGAGTTGACTAAGGAGCAATGTTCGCTCTTGAGTATGGCTGATGAAAAACTGGTCCGATTGAGTTTCAAAAATGTGAAAAGCTTGCTATCTTGTTTCTCGACGAGGCCAACGTGTCTACACCGAGGTGTGAACATATTGTGGCTGAGTTTTGACCGAGTGGCATATTGTCGGACGTATGCTGGTAAGAGATACAGTGAATCCTATTCACCTAATTTCCGCGATTGCCCTTGGGGCACATCTGTTGTCCCAATGCAGCGCGCTCCGATGCACGATACCAACTGTCGCTTCCATATGTAGCGAGAATGTACGACGTTTTTAGTTAAGTGTGCTAGTCTAGGCCCTCCGGAGTGCGTAATTGTCGGGGTCGAGCGACCGGAGTGCAGGGCAGTGACACAACAGCTCTCCAGTTAAGAGGATAGTTGGTCCCCCTAAGCCGGAAGCTCGTGCTCGATCATTAGAGAGAGGATGACATACGTTCGCTGCAACGACCCATCGGATGACATACAGAATCCGTAATCCCACAGATGCCTAGTGAGTTCCGAATGCGGGGAGTGAACTAGGAAAGCCACTCCGTGCCTCGTAAAAGCTTAAACCCAACGTAAATCCCGTTCAATCGATTGGCCTATACAGTTAAGAATAGATTTTGGTGATTCTGATTGGTTCCATTCGCACAGTTCCAGTGCAATAATCTTTAACAAGCACACTTTCGCGCCTTCCATCACACTCCATTCGGGGTCTCAATTACAGCCCAAGTAACAAAATCTTGATCTAAACGAATGAATGCGGATTCACGGCAGGGGCGTTAGAGCCTGCAGGCGTTTGGGTGTTCGGCTTGCACGTGCGTAGAATGTCGACTGGACACAGTAATAGTGTCAAGCCAGACATGACTTGACCCCGAGCAAGGCAGCTTAGAACCTCCGGTTGCCTTTCCCATGCATCAGGTAACTAAGTGGCCGCTGTAGGCCTCACACTCTTTTTGAGTCTCTAAGTATGTAGCACCGCAACCACGCAAGATCAAGTTCACATCTGTAACAAATACATATTCTCCCGACGCGGCCCAAACTGGTGCCTGCCATACTTTGTCGTTATAGCCCTATTTTCAAGTATGAGCACACCCCATGTGAAGGCGCGTATTGCAAACCTACACAGTATCACTTCAGCGAAAGGAAAAACGCCTTCATTTCGTGCGAAGGGGCCATCACGAGGTCACCAAAAAAACCATAGGGTATGTGTGAACGAGTACCACACAACACGCCCATGGAGTCATATTGATACTAAATTCTCTGAAATACTACGGTACGGGTAGTTCCGCAGAGTCGCAGAGGGTACCGGACCTTGTACGACATCCTAGCCTGATTTACTGAACTCGCCCGGTCGCTGGGATGCATCTTCCCGATTAACTCCTATCGTAAGTGACCGAAAACAATCTCATGCAGCTTCTACAACGGAGATCTTTAGCGAAGAGGTGCGCAGAATTATATCGATAGCCAACAGACTAGTTCGATAACGTGCAGGTTCGGCGTGTTCAGGGTGATCTCGGGCTCGCAATTACATCAGGAGGTGCCTCAGGTTACCTGCTAACCATGTTGTTGAGACAAGAGAACGTGGGCAGCTTGAGATAAGCGACCAAAGGTCAATGATGGTTTCTCCAAGGCCAGTTACATAATTATTACACTATCAAGATCGCTTCGCGTCGACGGGCGAATTGTCTCGAGACATCCACAGTTACGACTGCAAACCTTTTTAGATGCATTAGAGAGTTTCCGAAATATACAGACCCTTCCACCCCGACCATTACTATAAGAACTCGCCAGATAAGTCACCAAGCGATCTGAAGTTATATGATTGACCGGTGCCCGACATTATTCACGAGGTATACTTGACATATAGCAGGGTCGCGGTTCTTGACACAACCACGCGTCGGCATTTCATACCACCTTAGGACAATCACTCTAGGCCAATTACCCTCCCTTGGGATGTCATATACAACGAGGTGTCCCATTTTCACTAGAGCTTGTCAGCCAACTGGTAGCGGGTCTTTGACGCGTTCAGCCCCATGTTACGGATTACCGACACGTGATTTTTTAGATGTACCTAACTAGGTGCTACACGTACCTGGACGCTTCATGACCCCAGCGCGGCGGAGTAGAAACTGTTCTTACGCAATATGTCCATCCCTTTAGAGGATCAAATTGGCGGACAGATATGAGACCATTGCGCTTCTGGAGGAGTCATCACCATTTGGTCCTACCGCTGCACTGTACTCTGGCAGGGACGATGAATAGATGTCCTGGCACCAACAGTAGAATGCATTTTCACTGGGTCAGTGGTTGTGGGGTGGAACAAGTCTTAAGTCAGTAAACTTCCCCTTGGAGTACTTTACCAGCACCGCGGCGCGCACTTAACACTGAAACCCGAAAAGGGTCGTGGTTGCCCGTCATAACCCCCTCGCAGGGCCAACGATGTATGCGACCACCACGACCGGCCATCTCGTGAACTCTTAACGCGTACGCCTGAGTGGCAGTTCGTTTGTCACCCCAGACTGTCGTCGCGTGCAATACTTGCAAGCAGAGATGCTTAGAGCTGAATAATAAAATCACGTTACAACTGCCTTCGAGCTAGCTAGATAGTGACCCTTGCCGCTAAGTCTTGCAGGCTCTATTACTACACCGACCGCCCTCCATTTACGTTACCTACGGTTTGGAGACCCCACTGAACATGCCTGTTGAACAGTACGGAGTCGCCATGCCACGGTCGTTATGGGCGGATATCCACATTGACGTGCTCATCCTGGTTGACCGAGATTCGTACTCCGGATTTGGGACCTGAACGCTAATACGAGATCCCTCGGCTGCGTGAAAGCCCACAACCCTTGATCACTAGGCACTCTAAAACCAGTGACCGAATTGTTATCAATATTCAACGAATTATTGCCCGCGACTCCATGGGTGGAAGATGTTTAGCAACACCGTCATATGCCACCAGTCCATGCCTCGCATCGATGATACGCGCACTGCATCTACCCCAGCAGCTGATCAACAGTGAAGAATCGTTCGAAATGCAAGTATGTAGTTGTGGTGTCAATAGAGGTCGCACTGGAGGCCCATCACTGATCTACAGTAAACCCGCATTGGAATCGTATTTAGACGAAACAGAGGCGGTGGACGGCGGGGTCTGCCCTGAACCGCGAAAGTTTCATGCAACGACAGTGAGCGACGGTGTTTCGTAACTTCGCACCCCGCGTAGCCTCTATAGTAGCATGCCAGTAGACGGTCTGCCATCGCAAGTGTATACCCAAGGTCTTAGGCTAATCTTACAAATGTGGATAATTGACTAGAGCGGCAAGACTGTAAGAACACTTATAGCGTGATAACCAGCTCATAGTTCATTGTCTAGGATCACTGGAGATACTACCAGTGCCTGTCCGGGATACCGCTCCCGCCACGTAGCTTAGAAGGCGTGCCTTACTCAGAACGAGAGGCCGCAAAGCAGCGAACGAGGGCATGGCGTGCGGGCCGTCAGCTCATTGCGGCCGTGAATTTGCTCGGATCCACTAGACTCTACAGGTTCCAGCAATACTTTTCGAGTGTGACCGTCTTAATTTGTTAGTCTTAACTGATGGAGATCAGGCTGTCACTTAGTTCGGCACTGGTGCAATCTTCAAGATAATCTGCTCCGTCTTGGCTTCCCACTGCATGAACGGTGCCATCGGCAGTGACGTTACAGACAGCAGCGTGCCATATCAGTAGTTAAAGTAGAGGCCTTGGTCGGCCGGAAGATGGTAAATATCACCCTAGAGGGCGTGGTCACACGCTCGAAAGGCCCGCTCTGTGCTTCAGGTGACAGAAAGCAGAGAATGCGTTACACTATTATATGCCCCGCGGCGTGTGGTCCAGACGGCGTGGTTCGGTAAAGAGGAAGTTTACCTCATTAGCTTCGAAAAGTGCCACCCCGAATTCTGCAGCAGCCCTTATCTAATTATCATAAACATACCGAGCTCTTTGTTATCATTTATGCTCTTGACCTTCCTGGATTCGGTCGATCTCCGCAGATATAGTATATATTTATTTAAGTCCAGTAACCGCCTGCTGCTAGTGCTTCTAATCGTAGACCTCGTACTTGCCTAATTATCGAGGTCATTACAGGAATTTAGGGTAGCGTATCTTGTTGAGAGTGAGTCTCTTCGGTGGTTCGGGGTATTCGTGCTAGCAAGATTTTGTAACAATTTGCCCCTCTTTAACCGTTCTGCCGGAGATGGTTGTTGTTAGCCCAACCGTATAGTATTTCATATTGTGTTACAGCCGCGTGGTAACGGTCCATGCGAATATATTATCTTCCATACTTGTGCCTATACAGAATTCAAAGAAGCGATAATTGTGGAAGGTTACTCAATACGCACCTTTTACTGTAATTACTGTTTAGGTTCGCCCATCGCTCGTATGAATAAACTCCGCATGGATCGGGGGGGTGCAACTAAGTAGTGAGCGTCTCGTAGACAGGCGTAGTGAGCGTAAATCGGCTTAAAGAGGTAAGCGTTATAATATATTGCACAAATGACATCATGGAACCGCTAGAATCACGATGTCTGACGGGGCCAGTGACCATTCGGGCGTGTAAACTCTTTTGACACTTGACCTGACACTGTCACCTCCGATCACACGATGATTACATTGTTCCCCTAGATAAATGTTGGTTGGTTGGGAGTCGAATAGGCATATCTGTTTAACCCAACTAGCGAACCCAGAAACCATCTCACCATCTCGCCGCGACGCCGCTCATCGTCACCGGCGGATACCCCACCTTCTCATACATAAGTTCGCTGTTGTTCGATAATCGCAAATCAGCAATACTTTTTTGTTCACACCGTTGTCGATTTAATCGACCGACTGTGCACCCCTGGCTGTTGAATGTCAGCTGATCACACATTATGAGGGGAAATGTAATCGTATTAAGATCCGCCCTACAGAAGCGCGTTAACGTAGTGATGAGGCATCAAAGCTTCGGCTCAAAGGGCGCTCCCCGTTTAATATTATTCACCTTTTCACTGAAATCGTGCCTTAGCTGCCTAAAGAGTAAGTTGGCTGAAGAGGGAACTTTATAATCTCAACCACTGTCTGACAAGCCATGGGGGACCGCGCCCCTGTACTTGTTGTTGTATTGATAAAAGGTGCGGTCACTATATTCCGGTGTCCAACGCTTGCAGCACCACGGGTGACTGCATGTCAAAGCCAGATCGACATTAGTGGGCTAACTCCTTTTTAAACCTGTTTGTAACCCAAAGGTGCCCGGCGCTTAAGGGCTTAGCTCGCGGCGCGGATATCGAATCCTGATACACTTACTCATGGCCAAGCTTGACTAGACCATGTCGTGAATAATCCCAATCATAGATGATCCCCACAATTGGATCTGGCCTATATCATGCTCACCCCGTGTTTTTTTGAGTATTTCGATCCTGAGACCCAGATAGAGAACAAGCCCTTCCTGTATTAATTGACACCGAAATCCGCTAATCCGTACATCGGCTTCTTGAGCGTGGTTACCTTGGAATCGGCAACCCAATATAACGCTTGGGCCGAATATCTAAATGGTATAAAGTCAAGCGCGAAGTGGTGGGATGCACCATTCATAACTCTACCGCATTTCTGTTTAGTGGATTTGACTGAATCCCTGCGAGACCGCCCGTTACCGCGTTAGAGCTATTATGTCATCACTAATAAAGTCGCATTGCACTCCGGTTCTAAAAGCTCCAGTCGTTGGGTAATTTCTGTCGGGTGAACTTAATTTTGCGCGCTCAGATTCGGGTGCACTCTCTAGCATTGTCATCGAGCGAATCCGGGATATGATTGGCGAGCAAGCTTCCCTGTAGACTTGGACTCGAAAGATCCGTTGAGTTCGTATGATAGCAGATTCCTCGTCCTGACCGCTGCAAAAATATGCCGATGTCGAATGCGCTGGACGGGGGACAATGCCGTATGGTTACACAATCAAGCTTGCTGCGGTTGCTTCATTGACATGGTTCACATGGCGGCACAACTAGCCCGGAGTCATCCGCTGTTACGCCCAGTCGTTACGGAAGGATTACCCCGTACGAGAAATCTAGGATGACTACTATTCATGACTTTGGATAAGGAACCGGTACATTGTATTACTGTCCCACACGTCAAATTGTTCGATGATCGTCAATGATTAAAATAAACGGGTAAATGACATGCTTCATCCATATCCTAGGTCGAAGCCACGTAGGATGCTGGGTGGGTCTGGTGGATCAGTCAAGATGTGCATTAAATTTATGTGTAAAAATGACTTTGACTTGCCGTGTGGAGCCAGAGTCATCAGTCATTAGGCAGAAATGCCACGCATTCCGGTGCCGCGGGCACTAGCCACGATGAGGGCTACATCACACTGCAAACCTTATATACACAGGATTCACCACTGTGAATATAATATGATGGCTCTTGAAGCTTTCAGCCTGGGACTTCGGGACTCATACTCCTGTATACGGAGGTAAAGGTCCTGGTCGCCAACGCCCAGTACGTGCGAAGCTACGGAGACGTCTCACTAGGGAAATCCTAGACTAGCTAAACCCAAGTCCCGTCAGTCTTTGTGGCGATCTGAAGATATCGTAGATGTCCTGGCTGCATCTCTAGATAGTATTATTACGGGACAGTAGATAAGTTTGAACGTCCCGCAAACATTTCGGGTTGGTAACGCGGACGGGGACTGTATAGATACCCCCGACCAGCAGGAACTGAAGGACTGGTTACGCTTAGCGCGTAGTGGTCAGTATCATTTATCGTAAGCTGCCATTGAAATTAATTCCTCGAGAGGTGAACGTGCAACGTGCCTTGCTCGCGACCGGTCCGACATTACTCCGCGATTGTCATCGATAGAAGAAGTACGATGAACCCCGTGCCCTTGCCGGCGCTACGATGCATAGTTATTTCCGCGTAGCTAACTTGAGTAAGCATGGCGGTGTTGACCCATTGGGAGTAACGTTACGCTCCCGTTCAAGCTATGGGGAATGTTCACAGCCAATGCGCCTCGAAGCCAACGTTTCGATACTCAGTACATTGTGGGTGTGCTTACCAAAATCCCCTCCTTAAGTTCCTCATCCCGTCTCTTTAATTTGTCATACTGGCGGTGCATTTCCACTCAACAAGCACAGCGACGCGCCTCTTATTGAGGAACGTAGAAACAGTACCAACCTCTGTCGCTTGTGCCGTAAATCCTTGAGAGAGCTTTCCGAAAGGCATATTGCGCACCACACGCCTTTCCGGCTCGTGTCTCCTAAAAGTGTGTTTATGTTGAATACCGCATGCCATTTAGACAAGGCTTACTGCACCTCCTTGGTTTTCCCGGACCGCCAAACCATAATCTATTTAACACATCGACTGTTCGTCTACATCGCCTCTAATCGTGCTTCCATTGCACTCCAACGGGGCTTGGCATCTGCATGTAACCTGTCGCGCAGCTAAAAGGATTCTATGTTCGAATGCAGCGCCGATGCAGCATACCGGACATCCATAAAGCCACCGGCCTGGCGTCCACAGATTTCAACCGTAATTGGCGTACCTTCGCCTCCGGGACAGCTAAGAGGCTGGGGGGTAATCGCGTGCTCAATCGGCTCATAGACAACGTCTCGGCTTAATGATCTCTATATGCACTCGTCCCGCTGAGCCAGATGTCTGTCCCAAAAAGGGAGAATTCTCCAGCAGCGTCTCACTAGTTTGAGTCTCGTCGCAGACCCCGTTATCACGCGTAGCTTCTATGTGTTGTTGGGACCATGATGAAAGCGCAAGTACTAGCGGGCATATGCACAAATTGGGTAGATTGCGCTTAGCATGTTTCAGTAGGCCTGTGCGTGTGCTTTAATGCTAAGCCCCGTTGACTGATACTGATATGACTATATTAGTTATTGGTCCGAAAGGGGAACACGCTGTTTCGCGAACTGCTAAGATCCTGAAGCAGATTTCACTGATCGGTGCACGAAGGTCACCCACGAATGACGCACGTCAGGCTGTGACGTATTTAGCCGTGGAACAGTATAAGGCCATCCCTCAGCCTTCGCGGAACAGTCCCTGCATCGGTATACACCACATGAACAGATAGCCACATCCTTCTCGGGATTTGGGGCTGGATCGTTTTAAATTATGTGTGCCATCCTTAAGTCTACCACAAGTCAGTCTAAGCGCACACATACGTTTGACGCTACTAGAATTTTTGTAAAATACCGGCGGCTATGTTTTGGCGTCGATCTTCCACGTTGAGAAAACCAATCCCGAAACTTGTTAATAGCCCTCCAGCGAGCCTTTATCGTTAGCTAGCTACTTCCGTGTAACGTATCAGAGCGTTCACCACGTGCATACGGGACTGGGCTGGAGGCTTCAGCCTCGGGTTTTGGCTACAACCGCAGCTCAGCGACACACGCCGCGGGCATAGGATACGCGAATAGTTCGGTTAGCTCAGGTCGACAGAGCCTTCGCGATCCAAAATGTAGAGTCTAAGTCAGGAATGGCGGTCATCATATAAACTCCCCAAGAACCTACTGGTTCTGTAAATCGGAGACGTAACAAAGTTTCCCTAGCACGCCTTTAAGGAGAGATAAAGGACTCTAGTGCGCAATCACCCTGGTCGTAACCTCGAAGGCTATAGAGACGTCTGACCAGCAGCAGCTTAGATTGCATATAAGACACCCAGCAAGTCCGTGCGCGCAGCAGGTTACGTTGTAGGCGGACTGCTCTTATTTCACCTGGCGACAAAGAATTTCGCATTGGAAAAGGCCTGGCACGCGGTCGCTATATTTAGGAGCGGTGATGGTTCACACTTGTAACCAGAACCACCGGCCTCGCTGTGTGAGCTAGATTTGCGACTCGCCTGCCCAGGCCTAGCGTTCAGCGGACAACAGGTGTTAAACTACGCGTCAAAATGTAACCATACGGTCACTTGACTCGGAATTATCCAAGGTCGTTAGAATTAGCTAGCGCCAGGGCCAAGGCGGCACTTGACAGGAAGGAGCCACGGCCTCCCGCTCCCAGATGAGTGGCCGTTAGAATGCACCGTTCCCAAGCACAGCAACGCGTTGGGAAGCTGGCCCATGTTGTGCATACCCAAGCCTATATCAGGCCCTATAGCGACTATACATGCATAATTCGAATAGGATCCAGTTAATTTATTCGCAAGCACTACCCTTGAATATAGAACCTTAGTCTGGGAACAACTTGTACATCTCACGTATCACCCACTCTTATACCCGACACTTCGGTACTTAGGTATATACCACCTAATGATAGCGCAAGTGCATGCCCCAACCTCACTATCCTCGTATCCCAGAGTAAATGCCAGCTTGTAGTGCCAGACCGTTCCCGGGCTCCTCGTTCCTGGCTAGTAGTGGCGACGACATGTCATACACACTCTGCTCGGAGCATTCCACTTTAGGCGTCCAATTCAGCTAGTACCCCCACGGCCGCAGCGGATAAGGGTAATCCACACCGGGGCCTTTTTGTCAATACTCTCTACTCCGGACAGTATGACCACAAGAGTTGCATGCGTAAGGGACACGTACATAGCGGAAACATACGGATAATGCACCTGAACGTGCAAGCTAACGTCAGTATATCAACCGCAGTTTGCGCTTGTCAACTAAGCAGCCCTCTCCAATCTAAAGCAGACTAATGCCATTTATTACAGTGTGACAACGCAGGTGCTAGACAGTCTATTGTAGGCACGAGCAGGCCAAGTGCTTCGAACGACAACGATCGCTTTAACCCCTCACAGTGGTCCGATTTCTCACAGGCAGATTAGATAGTCCACAACGACCCACCTGAGTAACGGGTCTGAGAACTTAGGCCTCGCCTACAAGTCGCTTGACGTCCAGCCTTTTGGGGATGAATTCATGTCGTCCTCCTCTATTCTACACCTGGACTCCGGACCGTAGATAGAACCGCTGGTAGTCCTGCGCGATCTCTCACGATTAAAGGTCCCAACACGGGTAACTAATATAGTGCCGCAAGGATGGCTCAAACCCGCGGCCGCAGCCGATCGGCCGTCTGGGGTCGTCGAGGCCACCCTATATGGGAACTTTCGTCACATTTGTTACGGTCGCCAACGGGCGGTCAAATATCAAACTATCGATCACCAATAGGACTTGCTGGCGGATGTCTTGATGCGCACCCGTCTCTTATGGCGGACAAGGAGTTAAGGTCGTTCCCATAACACGGATAGACACGTCCTCGCAGCGGCGGCCTTAAAGTCCGTGCGTGTTAAATGGAGGACGTTTGTTCTGGCTTAGGCTGTTGGGAAAAAATAGCTAGATCCTTCCCGTCGTGACGGGGCGGTCCCGAAAACCGCCGGTACCATCACCATGAGCCTGGGCACTGACATCCAGATGTCTTATCGTAGTCAGTTCTCGTCTCTAGTACTGACCGATCGGTTCGGTTATCGGCGGAGGCCCATCCGAACCCGGAAGTCAACTCTCCATCAGGTGGATTATAAGTTGGTCGGGTTGTTCCGCGGCAGGGCTAGCAGCGTTCTACAAGCACACCGTTCTGGGGTTCTGTGCTTATGTAGACTGGTAACGCGTCAGTCTTCTGTATGGGCGTATAAGCCAGGGCTCAAATGGATACTTGAATGGTATTGTTATCCATACACAATCACCGTAACGTAGTTGTTCATTCTAGCGACTTATCCCAGCGGTTGACAGATGCCACAGTCACTATTTTTACTTATGTTGACCTCTACTGCTCGGTCTACAATCGCATACGGAACATAGTCCGAGCGCAAAGGACCCCGGAAGGCTATAAGACCACGCTGAAACACCTAACAGCTGTGTCTCGCTGTAGCTAGCTTTATAGAGCAATGGTATGCTCTGGATAGGGTAACCCGAAATCGCTTGGAGACCGCCTATGAGCCATGTTACACGGCTCTCTACGACCCCTGTTATATCAACGCATATAGAACTAGGCACTCATCGATGAGGGTGCTACCCCCAGGAGGATCCTGCTATGACGGTTCCAAGATAGGATGCTGCGAACTGCGGCAAGTTTTAGTAAATGCCATAGCAGACAAGCAGGCTCACGATAGCTCACTACGCTCAATTCCACAAACCCCACAACCCAGTCAGGGTGCTTAGCCCCTACGCGTAGGTAAAATGGAAGTGAAACACACCTGCAGTTCTGGAGATCAGTGGGGAATCAGTGGTCGGAGCTACCCGACTTAGCTTGAACCAAAGTCTATGCCCGTAGCAACTTTCGATAGGCTTAAACGACTTGATAGAACTTCGACTTGAGTTTATATGCGAGAGGAGTAATGGTACCGCCGGGGCCAATCAGTACAGTTGTCGCACCACATATGCCCGCATAGTCACACATCTGATCTGGTGAAACCTATACCATGAATCGGAACAAAGACTATCGACCTACATTATGCGTCCTAACCACAAAGCATTGTTACGTGCCCGTAGCTGTAAACGCTCTATGGCTTAGGCCGACCTCCGTCTGTTATGACATGAGCCTTTTTCAAAGGAATTTTTGGTGGACGTCGAGGTACTTGCTATGAATGCTAATTTGTGACACACGGTCGCAGAACTCGAGG
		</sequence>
    <sequence><taxon idref="Location_3_0_0|24.548350225776296"/>
			TTCGTCCGCTACACTTGTTTGACGAGTCGTATCTTCTGTAACCGGTAAGGCAGAGTACTTAGCCGGTGTGGAGAATAGTCCCAAGACTCTAATGTAGAATCGAGGGAGTAACACTCTCGCATGAGGAGGGGCCCTGGTCGGACACTTCCTTACATAGGCCCTGCAATGTGAAATCCTCAACAAACGAACGACATGCGGCTCTATAAAAATACAAGCTAGTTGGTTAGCCTACCTATAAACTGGCATTTGGCTGTGAATACAGCGTACGGAGGTTTGGCACTGCTACGTCGGGAGTCGGGTCGCACAGTATTACGGACACCCGCAAAATCTTTGCGCGATTACCCACACCCATCGATAATTTTAGGGAATTGAAACTAGTTCCCGTGGAAACGGATTGCCTGCGTGTACTTGTGTCAAAACCAGCTAGGCGTACTAATACGTATAACTTATATATTGCGAGAAGGCCCAACTGCAAGCGCAAGAGTATTGGGCCACCTCTGTCGCTGGGAATGATTGATGCAGGTTACCCTGCTGTCCAGCCCCGCTATTGTACCTAGTGACGCCGACTCTACTTACAAGAGACCTGACCCATATGGGGCGTTGATCTTTACACCAGTTACTGTCTGATGTATCTTATCTAGAGTCAGTGATGCCACGGCTCTTGTCATCGAGACAACGAGGACCTATGACCGGGGTATGGGGCAAAGTCTGGGGGCTCATTTGAGTATACTCATGCGGTGAGGCAGGGACACAGAGTGGCGTCGGACCAACCGGATGATATATTAGCGGTATAATATAGTATATAGCAGTTAGTAACTCGTGAACACAAGAAGCGGTACGAAATATGATTGTACCTTCACGGCTACACACAGGACCTCGACGATGGCAAATGCCTTAGAAAGTGATGAATTCGAGGAAGGAGGAGCTAGGATAGCAGCAGCCATTACAACTGTCGACTATTGTTGGAGAGTTAAATTAAACCGCACTTCCAACGGAGAGGTCCGACTTAAACGGCTTAAAAAAGCAGATTGAAGTAGTTTCTAGGTTCATATCGTAAGTCTCTGAACTGAATCCTATTAGCTAGGCCTTTCGTTCCCTTGAGCGCGGGCCTGGCCTCTGAAGCCGGCCGGCTAGCACGTTTACTCTCTACCTATAACGATGATCCATTTGTCGTATTACCTCCTTGAGGATACTTCTGCTGAGTGCTCTGAAAAGAAGATATCTTCGCTGTGTCTATCAGCCTTCAGTGATTATATTAGTCGTTTTCCGAACCAGGCTAGCATCATTGCTACTCCTGTGATGAGAGGTCCTTCATTGCTAGGCGTACGCACAAGCGACCCCGGCTATACGCAATCCACAAGTCCCTCATGTCTCGTCCGTCGGTGGATTTGAACGCGGATAAGCGGATGTAGATAATGGATAGCTTGAATTTTCGCTAGACATAATTGACTGATTACATTAGCGTAGTCTTACGCTTGATAAGTGGGATAGGTACTAATAACCGCTTCCAGATGTGGGGATCGTAAGGGTAAGTTTCTAAAATTACGTTTTTATGCGTTCAGTAGACCGAGGGTGGCTAGTATTAATGCAGAGGAAACGTGCAGGGGAATCCTAATCCGGGCCGTGTCCCAGTGGTGGGTGAGAGTCGGGCCAGTTGAACACCATGGATGTCTTCAGCCAGTCTGGAGCCATGCAGGATGGGTGCAAGATGTGTTATGAGGTTCAACGCCGCTACGGCAGCTCGCGCATGTAGGGGTGATCTTCAATTGCGGTGCGTTGCACAATCTTAAACGGGTTCTCCCACTGTCCCACCACCACTTCGACTGTGGGGGTGTCAGCGTTTGAAAGCGCTACGACTGACCAATAACTATAGATCGAGCTCTCTAAGACCGATCTGCTAAACCGAGCCGGGCGACTGAGAATTCGCAAAGTTATCTGTATCTGGCATTGTTCTCGCGTGGGTCAGTAGCAGAGCTCGTTCGTGTGTTGAAGCGGTGTGCCTCAACAGTCAGGCTAGCCCATTTCCTGCGCACCCACACCTCGTTGACGCTGAACTTTTGATGCGCTGCCGCTGTCCATCACCTTGCCACTATTCCCGTTCTTCTAAGAGTCATTTTGGTCTTACTGTATCGGAGAATCCGTGCCCCCGATTACCCCAGTGATGTCAACTTATGCATTTCTGCCCACTCAGCCTCGGGACCCATACATCGTGGTAAGCCAGTGGGGTTACGAAGCGCTGCTGCCGTCGGGGATGACTATGAAGCTGTCATCGAGAGTTACAGCGGATACTGTCCCAGAGGAAGTCGCTCACTGACACGAGTTAAGTCTACCCCGTGGAACAGTTCCTAACCATCCAAGGACTGCCAACTTTTCAGATCCTGATGTCCTGGACTGATGATAGTCGTGAACCGGAGTTGACTAAGGAGCAATGTTCGCTCTTGAGTATGGCTGATGAAAAACTGGTCCGATTGAGTTTCAAAAATGTGAAAAGCTTGCTATCTTGTTTCTCGACGAGGCCAACGTGTCTACACCGAGGTGTGAACATATTGTGGCTGAGTTTTGACCGAGTGGCATATTGTCGGACGTATGCTGGTAAGAGATACAGTGAATCCTATTCACCTAATTTCCGCGATTGCCCTTGGGGCACATCTGTTGTCCCAATGCAGCGCGCTCCGATGCACGATACCAACTGTCGCTTCCATATGTAGCGAGAATGTACGACGTTTTTAGTTAAGTGTGCTAGTCTAGGCCCTCCGGAGTGCGTAATTGTCGGGGTCGAGCGACCGGAGTGCAGGGCAGTGACACAACAGCTCTCCAGTTAAGAGGATAGTTGGTCCCCCTAAGCCGGAAGCTCGTGCTCGATCATTAGAGAGAGGATGACATACGTTCGCTGCAACGACCCATCGGATGACATACAGAATCCGTAATCCCACAGATGCCTAGTGAGTTCCGAATGCGGGGAGTGAACTAGGAAAGCCACTCCGTGCCTCGTAAAAGCTTAAACCCAACGTAAATCCCGTTCAATCGATTGGCCTATACAGTTAAGAATAGATTTTGGTGATTCTGATTGGTTCCATTCGCACAGTTCCAGTGCAATAATCTTTAACAAGCACACTTTCGCGCCTTCCATCACACTCCATTCGGGGTCTCAATTACAGCCCAAGTAACAAAATCTTGATCTAAACGAATGAATGCGGATTCACGGCAGGGGCGTTAGAGCCTGCAGGCGTTTGGGTGTTCGGCTTGCACGTGCGTAGAATGTCGACTGGACACAGTAATAGTGTCAAGCCAGACATGACTTGACCCCGAGCAAGGCAGCTTAGAACCTCCGGTTGCCTTTCCCACGCATCAGGTAACTAAGTGGCCGCTGTAGGCCTCACACTCTTTTTGAGTCTCTAAGTATGTAGCACCGCAACCACGCAAGATCAAGTTCACATCTGTAACAAATACATATTCTCCCGACGCGGCCCAAACTGGTGCCTGCCATACTTTGTCGTTATAGCCCTATTTTCAAGTATGAGCACACCCCATGTGAAGGCGCGTATTGCAAACCTACACAGTATCACTTCAGCGAAAGGAAAAACGCCTTCATTTCGTGCGAAGGGGCCATCACGAGGTCACCAAAAAAACCATAGGGTATGTGTGAACGAGTACCACACAACACGCCCATGGAGTCATATTGATACTAAATTCTCTGAAATACTACGGTACGGGTAGTTCCGCAGAGTCGCAGAGGGTACCGGACCTTGTACGACATCCTAGCCTGATTTACTGAACTCGCCCGGTCGCTGGGATGCATCTTCCCGATTAACTCCTATCGTAAGTGACCGAAAACAATCTCATGCAGCTTCTACAACGGAGATCTTTAGCGAAGAGGTGCGCAGAATTATATCGATAGCCAACAGACTAGTTCGATAACGTGCAGGTTCGGCGTGTTCAGGGTGATCTCGGGCTCGCAATTACATCAGGAGGTGCCTCAGGTTACCTGCTAACCATGTTGTTGAGACAAGAGAACGTGGGCAGCTTGAGATAAGCGACCAAAGGTCAATGATGGTTTCTCCAAGGCCAGTTACATAATTATTACACTATCAAGATCGCTTCGCGTCGACGGGCGAATTGTCTCGAGACATCCACAGTTACGACTGCAAACCTTTTTAGATGCATTAGAGAGTTTCCGAAATATACAGACCCTTCCACCCCGACCATTACTATAAGAACTCGCCAGATAAGTCACCAAGCGATCTGAAGTTATATGATTGACCGGTGCCCGACATTATTCACGAGGTATACTTGACATATAGCAGGGTCGCGGTTCTTGACACAACCACGCGTCGGCATTTCATACCACCTTAGGACAATCACTCTAGGCCAATTACCCTCCCTTGGGATGTCATATACAACGAGGTGTCCCATTTTCACTAGAGCTTGTCAGCCAACTGGTAGCGGGTCTTTGACGCGTTCAGCCCCATGTTACGGATTACCGACACGTGATTTTTTAGATGTACCTAACTAGGTGCTACACGTACCTGGACGCTTCATGACCCCAGCGCGGCGGAGTAGAAACTGTTCTTACGCAATATGTCCATCCCTTTAGAGGATCAAATTGGCGGACAGATATGAGACCATTGCGCTTCTGGAGGAGTCATCACCATTTGGTCCTACCGCTGCACTGTACTCTGGCAGGGACGATGAATAGATGTCCTGGCACCAACAGTAGAATGCATTTTCACTGGGTCAGTGGTTGTGGGGTGGAACAAGTCTTAAGTCAGTAAACTTCCCCTTGGAGTACTTTACCAGCACCGCGGCGCGCACTTAACACTGAAACCCGAAAAGGGTCGTGGTTGCCCGTCATAACCCCCTCGCAGGGCCAACGATGTATGCGACCACCACGACCGGCCATCTCGTGAACTCTTAACGCGTACGCCTGAGTGGCAGTTCGTTTGTCACCCCAGACTGTCGTCGCGTGCAATACTTGCAAGCAGAGATGCTTAGAGCTGAATAATAAAATCACGTTACAACTGCCTTCGAGCTAGCTAGATAGTGACCCTTGCCGCTAAGTCTTGCAGGCTCTATTACTACACCGACCGCCCTCCATTTACGTTACCTACGGTTTGGAGACCCCACTGAACATGCCTGTTGAACAGTACGGAGTCGCCATGCCACGGTCGTTATGGGCGGATATCCACATTGACGTGCTCATCCTGGTTGACCGAGATTCGTACTCCGGATTTGGGACCTGAACGCTAATACGAGATCCCTCGGCTGCGTGAAAGCCCACAACCCTTGATCACTAGGCACTCTAAAACCAGTGACCGAATTGTTATCAATATTCAACGAATTATTGCCCGCGACTCCATGGGTGGAAGATGTTTAGCAACACCGTCATATGCCACCAGTCCATGCCTCGCATCGATGATACGCGCACTGCATCTACCCCAGCAGCTGATCAACAGTGAAGAATCGTTCGAAATGCAAGTATGTAGTTGTGGTGTCAATAGAGGTCGCACTGGAGGCCCATCACTGATCTACAGTAAACCCGCATTGGAATCGTATTTAGACGAAACAGAGGCGGTGGACGGCGGGGTCTGCCCTGAACCGCGAAAGTTTCATGCAACGACAGTGAGCGACGGTGTTTCGTAACTTCGCACCCCCCGTAGCCTCTATAGTAGCATGCCAGTAGACGGTCTGCCATCGCAAGTGTATACCCAAGGTCTTAGGCTAATCTTACAAATGTGGATAATTGACTAGAGCGGCAAGACTGTAAGAACACTTATAGCGTGATAACCAGCTCATAGTTCATTGTCTAGGATCACTGGAGATACTACCAGTGCCTGTCCGGGATACCGCTCCCGCCACGTAGCTTAGAAGGCGTGCCTTACTCAGAACGAGAGGCCGCAAAGCAGCGAACGAGGGCATGGCGTGCGGGCCGTCAGCTCATTGCGGCCGTGAATTTGCTCGGATCCACTAGACTCTACAGGTTCCAGCAATACTTTTCGAGTGTGACCGTCTTAATTTGTTAGTCTTAACTGATGGAGATCAGGCTGTCACTTAGTTCGGCACTGGTGCAATCTTCAAGATAATCTGCTCCGTCTTGGCTTCCCACTGCATGAACGGTGCCATCGGCAGTGACGTTACAGACAGCAGCGTGCCATATCAGTAGTTAAAGTAGAGGCCTTGGTCGGCCGGAAGATGGTAAATATCACCCTAGAGGGCGTGGTCACACGCTCGAAAGGCCCGCTCTGTGCTTCAGGTGACAGAAAGCAGAGAATGCGTTACACTATTATATGCCCCGCGGCGTGTGGTCCAGACGGCGTGGTTCGGTAAAGAGGAAGTTTACCTCATTAGCTTCGAAAAGTGCCACCCCGAATTCTGCAGCAGCCCTTATCTAATTATCATAAACATACCGAGCTCTTTGTTATCATTTATGCTCTTGACCTTCCTGGATTCGGTCGATCTCCGCAGATATAGTATATATTTATTTAAGTCCAGTAACCGCCTGCTGCTAGTGCTTCTAATCGTAGACCTCGTACTTGCCTAATTATCGAGGTCATTACAGGAATTTAGGGTAGCGTATCTTGTTGAGAGTGAGTCTCTTCGGTGGTTCGGGGTATTCGTGCTAGCAAGATTTTGTAACAATTTGCCCCTCTTTAACCGTTCTGCCGGAGATGGTTGTTGTTAGCCCAACCGTATAGTATTTCATATTGTGTTACAGCCGCGTGGTAACGGTCCATGCGAATATATTATCTTCCATACTTGTGCCTATACAGAATTCAAAGAAGCGATAATTGTGGAAGGTTACTCAATACGCACCTTTTACTGTAATTACTGTTTAGGTTCGCCCATCGCTCGTATGAATAAACTCCGCATGGATCGGGGGGGTGCAACTAAGTAGTGAGCGTCTCGTAGACAGGCGTAGTGAGCGTAAATCGGCTTAAAGAGGTAAGCGTTATAATATATTGCACAAATGACATCATGGAACCGCTAGAATCACGATGTCTGACGGGGCCAGTGACCATTCGGGCGTGTAAACTCTTTTGACACTTGACCTGACACTGTCACCTCCGATCACACGATGATTACATTGTTCCCCTAGATAAATGTTGGTTGGTTGGGAGTCGAATAGGCATATCTGTTTAACCCAACTAGCGAACCCAGAAACCATCTCACCATCTCGCCGCGACGCCGCTCATCGTCACCGGCGGATACCCCACCTTCTCATACATAAGTTCGCTGTTGTTCGATAATCGCAAATCAGCAATACTTTTTTGTTCACACCGTTGTCGATTTAATCGACCGACTGTGCACCCCTGGCTGTTGAATGTCAGCTGATCACACATTATGAGGGGAAATGTAATCGTATTAAGATCCGCCCTACAGAAGCGCGTTAACGTAGTGATGAGGCATCAAAGCTTCGGCTCAAAGGGCGCTCCCCGTTTAATATTATTCACCTTTTCACTGAAATCGTGCCTTAGCTGCCTAAAGAGTAAGTTGGCTGAAGAGGGAACTTTATAATCTCAACCACTGTCTGACAAGCCATGGGGGACCGCGCCCCTGTACTTGTTGTTGTATTGATAAAAGGTGCGGTCACTATATTCCGGTGTCCAACGCTTGCAGCACCACGGGTGACTGCATGTCAAAGCCAGATCGACATTAGTGGGCTAACTCCTTTTTAAACCTGTTTGTAACCCAAAGGTGCCCGGCGCTTAAGGGCTTAGCTCGCGGCGCGGATATCGAATCCTGATACACTTACTCATGGCCAAGCTTGACTAGACCATGTCGTGAATAATCCCAATCATAGATGATCCCCACAATTGGATCTGGCCTATATCATGCTCACCCCGTGTTTTTTTGAGTATTTCGATCCTGAGACCCAGATAGAGAACAAGCCCTTCCTGTATTAATTGACACCGAAATCCGCTAATCCGTACATCGGCTTCTTGAGCGTGGTTACCTTGGAATCGGCAACCCAATATAACGCTTGGGCCGAATATCTAAATGGTATAAAGTCAAGCGCGAAGTGGTGGGATGCACCATTCATAACTCTACCGCATTTCTGTTTAGTGGATTTGACTGAATCCCTGCGAGACCGCCCGTTACCGCGTTAGAGCTATTCTGTCATCACTAATAAAGTCGCATTGCACTCCGGTTCTAAAAGCTCCAGTCGTTGGGTAATTTCTGTCGGGTGAACTTAATTTTGCGCGCTCAGATTCGGGTGCACTCTCTAGCATTGTCATCGAGCGAATCCGGGATATGATTGGCGAGCAAGCTTCCCTGTAGACTTGGACTCGAAAGATCCGTTGAGTTCGTATGATAGCAGATTCCTCGTCCTGACCGCTGCAAAAATATGCCGATGTCGAATGCGCTGGACGGGGGACAATGCCGTATGGTTACACAATCAAGCTTGCTGCGGTTGCTTCATTGACATGGTTCACATGGCGGCACAACTAGCCCGGAGCCATCCGCTGTTACGCCCAGTCGTTACGGAAGGATTACCCCGTACGAGAAATCTAGGATGACTACTATTCATGACTTTGGATAAGGAACCGGTACATTGTATTACTGTCCCACACGTCAAATTGTTCGATGATCGTCAATGATTAAAATAAACGGGTAAATGACATGCTTCATCCATATCCTAGGTCGAAGCCACGTAGGATGCTGGGTGGGTCTGGTGGATCAGTCAAGATGTGCATTAAATTTATGTGTAAAAATGACTTTGACTTGCCGTGTGGAGCCAGAGTCATCAGTCATTAGGCAGAAATGCCACGCATTCCGGTGCCGCGGGCACTAGCCACGATGAGGGCTACATCACACTGCAAACCTTATATACACAGGATTCACCACTGTGAATATAATATGATGGCTCTTGAAGCTTTCAGCCTGGGACTTCGGGACTCATACTCCTGTATACGGAGGTAAAGGTCCTGGTCGCCAACGCCCAGTACGTGCGAAGCTACGGAGACGTCTCACTAGGGAAATCCTAGACTAGCTAAACCCAAGTCCCGTCAGTCTTTGTGGCGATCTGAAGATATCGTAGATGTCCTGGCTGCATCTCTAGATAGTATTATTACGGGACAGTAGATAAGTTTGAACGTCCCGCAAACATTTCGGGTTGGTAACGCGGACGGGGACTGTATAGATACCCCCGACCAGCAGGAACTGAAGGACTGGTTACGCTTAGCGCGTAGTGGTCAGTATCATTTATCGTAAGCTGCCATTGAAATTAATTCCTCGAGAGGTGAACGTGCAACGTGCCTTGCTCGCGACCGGTCCGACATTACTCCGCGATTGTCATCGATAGAAGAAGTACGATGAACCCCGTGCCCTTGCCGGCGCTACGATGCATAGTTATTTCCGCGTAGCTAACTTGAGTAAGCATGGCGGTGTTGACCCATTGGGAGTAACGTTACGCTCCCGTTCAAGCTATGGGGAATGTTCACAGCCAATGCGCCTCGAAGCCAACGTTTCGATACTCAGTACATTGTGGGTGTGCTTACCAAAATCCCCTCCTTAAGTTCCTCATCCCGTCTCTTTAATTTGTCATACTGGCGGTGCATTTCCACTCAACAAGCACAGCGACGCGCCTCTTATTGAGGAACGTAGAAACAGTACCAACCTCTGTCGCTTGTGCCGTAAATCCTTGAGAGAGCTTTCCGAAAGGCATATTGCGCACCACACGCCTTTCCGGCTCGTGTCTCCTAAAAGTGTGTTTATGTTGAATACCGCATGCCATTTAGACAAGGCTTACTGCACCTCCTTGGTTTTCCCGGACCGCCAAACCATAATCTATTTAACACATCGACTGTTCGTCTACATCGCCTCTAATCGTGCTTCCATTGCACTCCAACGGGGCTTGGCATCTGCATGTAACCTGTCGCGCAGCTAAAAGGATTCTATGTTCGAATGCAGCGCCGATGCAGCATACCGGACATCCATAAAGCCACCGGCCTGGCGTCCACAGATTTCAACCGTAATTGGCGTACCTTCGCCTCCGGGACAGCTAAGAGGCTGGGGGGTAATCGCGTGCTCAATCGGCTCATAGACAACGTCTCGGCTTAATGATCTCTATATGCACTCGTCCCGCTGAGCCAGATGTCTGTCCCAAAAAGGGAGAATTCTCCAGCAGCGTCTCACTAGTTTGAGTCTCGTCGCAGACCCCGTTATCACGCGTAGCTTCTATGTGTTGTTGGGACCATGATGAAAGCGCAAGTACTAGCGGGCATATGCACAAATTGGGTAGATTGCGCTTAGCATGTTTCAGTAGGCCTGTGCGTGTGCTTTAATGCTAAGCCCCGTTGACTGATACTGATATGACTATATTAGTTATTGGTCCGAAAGGGGAACACGCTGTTTCGCGAACTGCTAAGATCCTGAAGCAGATTTCACTGATCGGTGCACGAAGGTCACCCACGAATGACGCACGTCAGGCTGTGACGTATTTAGCCGTGGAACAGTATAAGGCCATCCCTCAGCCTTCGCGGAACAGTCCCTGCATCGGTATACACCACATGAACAGATAGCCACATCCTTCTCGGGATTTGGGGCTGGATCGTTTTAAATTATGTGTGCCATCCTTAAGTCTACCACAAGTCAGTCTAAGCGCACACATACGTTTGACGCTACTAGAATTTTTGTAAAATACCGGCGGCTATGTTTTGGCGTCGATCTTCCACGTTGAGAAAACCAATCCCGAAACTTGTTAATAGCCCTCCAGCGAGCCTTTATCGTTAGCTAGCTACTTCCGTGTAACGTATCAGAGCGTTCACCACGTGCATACGGGACTGGGCTGGAGGCTTCAGCCTCGGGTTTTGGCTACAACCGCAGCTCAGCGACACACGCCGCGGGCATAGGATACGCGAATAGTTCGGTTAGCTCAGGTCGACAGAGCCTTCGCGATCCAAAATGTAGAGTCTAAGTCAGTAATGGCGGTCATCATATAAACTCCCCAAGAACCTACTGGTTCTGTAAATCGGAGACGTAACAAAGTTTCCCTAGCACGCCTTTAAGGAGAGATAAAGGACTCTAGTGCGCAATCACCCTGGTCGTAACCTCGAAGGCTATAGAGACGTCTGACCAGCAGCAGCTTAGATTGCATATAAGACACCCAGCAAGTCCGTGCGCGCAGCAGGTTACGTTGTAGGCGGACTGCTCTTATTTCACCTGGCGACAAAGAATTTCGCATTGGAAAAGGCCTGGCACGCGGTCGCTATATTTAGGAGCGGTGATGGTTCACACTTGTAACCAGAACCACCGGCCTCGCTGTGTGAGCTAGATTTGCGACTCGCCTGCCCAGGCCTAGCGTTCAGCGGACAACAGGTGTTAAACTACGCGTCAAAATGTAACCATACGGTCACTTGACTCGGAATTATCCAAGGTCGTTAGAATTAGCTAGCGCCAGGGCCAAGGCGGCACTTGACAGGAAGGAGCCACGGCCTCCCGCTCCCAGATGAGTGGCCGTTAGAATGCACCGTTCCCAAGCACAGCAACGCGTTGGGAAGCTGGCCCATGTTGTGCATACCCAAGCCTATATCAGGCCCTATAGCGACTATACATGCATAATTCAAATAGGATCCAGTTAATTTATTCGCAAGCACTACCCTTGAATATAGAACCTTAGTCTGGGAACAACTTGTACATCTCACGTATCACCCACTCTTATACCCGACACTTCGGTACTTAGGTATATACCACCTAATGATAGCGCAAGTGCATGCCCCAACCTCACTATCCTCGTATCCCAGAGTAAATGCCAGCTTGTAGTGCCAGACCGTTCCCGGGCTCCTCGTTCCTGGCTAGTAGTGGCGACGACATGTCATACACACTCTGCTCGGAGCATTCCACTTTAGGCGTCCAATTCAGCTAGTACCCCCACGGCCGCAGCGGATAAGGGTAATCCACACCGGGGCCTTTTTGTCAATACTCTCTACTCCGGACAGTATGACCACAAGAGTTGCATGCGTAAGGGACACGTACATAGCGGAAACATACGGATAATGCACCTGAACGTGCAAGCTAACGTCAGTATATCAACCGCAGTTTGCGCTTGTCAACTAAGCAGCCCTCTCCAATCTAAAGCAGACTAATGCCATTTATTACAGTGTGACAACGCAGGTGCTAGACAGTCTATTGTAGGCACGAGCAGGCCAAGTGCTTCGAACGACAACGATCGCTTTAACCCCTCACAGTGGTCCGATTTCTCACAGGCAGATTAGATAGTCCACAACGACCCACCTGAGTAACGGGTCTGAGAACTTAGGCCTCGCCTACAAGTCGCTTGACGTCCAGCCTTTTGGGGATGAATTCATGTCGTCCTCCTCTATTCTACACCTGGACTCCGGACCGTAGATAGAACCGCTGGTAGTCCTGCGCGATCTCTCACGATTAAAGGTCCCAACACGGGTAACTAATATAGTGCCGCAAGGATGGCTCAAACCCGCGGCCGCAGCCGATCGGCCGTCTGGGGTCGTCGAGGCCACCCTATATGGGAACTTTCGTCACATTTGTTACGGTCGCCAACGGGCGGTCAAATATCAAACTATCGATCACCAATAGGACTTGCTGGCGGATGTCTTGATGCGCACCCGTCTCTTATGGCGGACAAGGAGTTAAGGTCGTTCCCATAACACGGATAGACACGTCCTCGCAGCGGCGGCCTTAAAGTCCGTGCGTGTTAAATGGAGGACGTTTGTTCTGGCTTAGGCTGTTGGGAAAAAATAGCTAGATCCTTCCCGTCGTGACGGGGCGGTCCCGAAAACCGCCGGTACCATCACCATGAGCCTGGGCACTGACATCCAGATGTCTTATCGTAGTCAGTTCTCGTCTCTAGTACTGACCGATCGGTTCGGTTATCGGCGGAGGCCCATCCGAACCCGGAAGTCAACTCTCCATCAGGTGGATTATAAGTTGGTCGGGTTGTTCCGCGGCAGGGCTAGCAGCGTTCTACAAGCACACCGTTCTGGGGTTCTGTGCTTATGTAGACTGGTAACGCGTCAGTCTTCTGTATGGGCGTATAAGCCAGGGCTCAAATGGATACTTGAATGGTATTGTTATCCATACACAATCACCGTAACGTAGTTGTTCATTCTAGCGACTTATCCCAGCGGTTGACAGATGCCACAGTCACTATTTTTACTTATGTTGACCTCTACTGCTCGGTCTACAATCGCATACGGAACATAGTCCGAGCGCAAAGGACCCCGGAAGGCTATAAGACCACGCTGAAACACCTAACAGCTGTGTCTCGCTGTAGCTAGCTTTATAGAGCAATGGTATGCTCTGGATAGGGTAACCCGAAATCGCTTGGAGACCGCCTATGAGCCATGTTACACGGCTCTCTACGACCCCTGTCATATCAACGCATATAGAACTAGGCACTCATCGATGAGGGTGCTACCCCCAGGAGGATCCTGCTATGACGGTTCCAAGATAGGATGCTGCGAACTGCGGCAAGTTTTAGTAAATGCCATAGCAGACAAGCAGGCTCACGATAGCTCACTACGCTCAATTCCACAAACCCCACAACCCAGTCAGGGTGCTTAGCCCCTACGCGTAGGTAAAATGGAAGTGAAACACACCTGCAGTTCTGGAGATCAGTGGGGAATCAGTGGTCGGAGCTACCCGACTTAGCTTGAACCAAAGTCTATGCCCGTAGCAACTTTCGATAGGCTTAAACGACTTGATAGAACTTCGACTTGAGTTTATATGCGAGAGGAGTAATGGTACCGCCGGGGCCAATCAGTACAGTTGTCGCACCACATATGCCCGCATAGTCACACATCTGATCTGGTGAAACCTATACCATGAATCGGAACAAAGACTATCGACCTACATTATGCGTCCTAACCACAAAGCATTGTTACGTGCCCGTAGCTGTAAACGCTCTATGGCTTAGGCCGACCTCCGTCTGTTATGACATGAGCCTTTTTCAAAGGAATTTTTGGTGGACGTCGAGGTACTTGCTATGAATGCTAATTTGTGACACACGGTCGCAGAACTCGAGG
		</sequence>
    <sequence><taxon idref="Location_2_1_0|21.004697316759334"/>
			TTCGTCCGCTACACTTGTTTGACGAGTCGTATCTTCTGTAACCGGTAAGGCAGAGTACTTAGCCGGTGTGGAGAATAGTCCCAAGACTCTAATGTAGAATCGAGGGAGTAACACTCTCGCATGAGGAGGGGCCCTGGTCGGACACTTCCTTACATAGGCCCTGCAATGTGAAATCCTCAACAAACGAACGACATGCGGCTCTATAAAAATACAAGCTAGTTGGTTAGCCTACCTATAAACTGGCATTTGGCTGTGAATACAGCGTACGGAGGTTTGGCACTGCTACGTCGGGAGTCGGGTCGCACAGTATTACGGACACCCGCAAAATCTTTGCGCGATTACCCACACCCATCGATAATTTTAGGGAATTGAAACTAGTTCCCGTGGAAACGGATTGCCTGCGTGTACTTGTGTCAAAACCAGCTAGGCGTACTAATACGTATAACTTATATATTGCGAGAAGGCCCAACTGCAAGCGCAAGAGTATTGGGCCACCTCTGTCGCTGGGAATGATTGATGCAGGTTACCCTGCTGTCCAGCCCCGCTATTGTACCTAGTGACGCCGACTCTACTTACAAGAGACCTGACCCATATGGGGCGTTGATCTTTACACCAGTTACTGTCTGATGTATCTTATCTAGAGTCAGTGATGCCACGGCTCTTGTCATCGAGACAACGAGGACCTATGACCGGGGTATGGGGCAAAGTCTGGGGGCTCATTTGAGTATACTCATGCGGTGAGGCAGGGACACAGAGTGGCGTCGGACCAACCGGATGATATATTAGCGGTATAATATAGTATATAGCAGTTAGTAACTCGTGAACACAAGAAGCGGTACGAAATATGATTGTACCTTCACGGCTACACACAGGACCTCGACGATGGCAAATGCCTTAGAAAGTGATGAATTCGAGGAAGGAGGAGCTAGGATAGCAGCAGCCATTACAACTGTCGACTATTGTTGGAGAGTTAAATTAAACCGCACTTCCAACGGAGAGGTCCGACTTAAACGGCTTAAAAAAGCAGATTGAAGTAGTTTCTAGGTTCATATCGTAAGTCTCTGAACTGAATCCTATTAGCTAGGCCTTTCGTTCCCTTGAGCGCGGGCCTGGCCTCTGAAGCCGGCCGGCTAGCACGTTTACTCTCTACCTATAACGATGATCCATTTGTCGTATTACCTCCTTGAGGATACTTCTGCTGAGTGCTCTGAAAGGAAGATATCTTCGCTGTGTCTATCAGCCTTCAGTGATTATATTAGTCGTTTTCCGAACCAGGCTAGCATCATTGCTACTCCTGTGATGAGAGGTCCTTCATTGCTAGGCGTACGCACAAGCGACCCCGGCTATACGCAATCCACAAGTCCCTCATGTCTCGTCCGTCGGTGGATTTGAACGCGGATAAGCGGATGTAGATAATGGATAGCTTGAATTTTCGCTAGACATAATTGACTGATTACATTAGCGTAGTCTTACGCTTGATAAGTGGGATAGGTACTAATAACCGCTTCCAGATGTGGGGATCGTAAGGGTAAGTTTCTAAAATTACGTTTTTATGCGTTCAGTAGACCGAGGGTGGCTAGTATTAATGCAGAGGAAACGTGCAGGGGAATCCTAATCCGGGCCGTGTCCCAGTGGTGGGTGAGAGTCGGGCCAGTTGAACACCATGGATGTCTTCAGCCAGTCTGGAGCCATGCAGGATGGGTGCAAGATGTGTTATGAGGTTCAACGCCGCTACGGCAGCTCGCGCATGTAGGGGTGATCTTCAATTGCGGTGCGTTGCACAATCTTAAACGGGTTCTCCCACTGTCCCACCACCACTTCGACTGTGGGGGTGTCAGCGTTTGAAAGCGCTACGACTGACCAATAACTATAGATCGAGCTCTCTAAGACCGATCTGCTAAACCGAGCCGGGCGACTGAGAATTCGCAAAGTTATCTGTATCTGGCATTGTTCTCGCGTGGGTCAGTAGCAGAGCTCGTTCGTGTGTTGAAGCGGTGTGCCTCAACAGTCAGGCTAGCCCATTTCCTGCGCACCCACACCTCGTTGACGCTGAACTTTTGATGCGCTGCCGCTGTCCATCACCTTGCCACTATTCCCGTTCTTCTAAGAGTCATTTTGGTCTTACTGTATCGGAGAATCCGTGCCCCCGATTACCCCAGTGATGTCAACTTATGCATTTCTGCCCACTCAGCCTCGGGACCCATACATCGTGGTAAGCCAGTGGGGTTACGAAGCGCTGCTGCCGTCGGGGATGACTATGAAGCTGTCATCGAGAGTTACAGCGGATACTGTCCCAGAGGAAGTCGCTCACTGACACGAGTTAAGTCTACCCCGTGGAACAGTTCCTAACCATCCAAGGACTGCCAACTTTTCAGATCCTGATGTCCTGGACTGATGATAGTCGTGAACCGGAGTTGACTAAGGAGCAATGTTCGCTCTTGAGTATGGCTGATGAAAAACTGGTCCGATTGAGTTTCAAAAATGTGAAAAGCTTGCTATCTTGTTTCTCGACGAGGCCAACGTGTCTACACCGAGGTGTGAACATATTGTGGCTGAGTTTTGACCGAGTGGCATATTGTCGGACGTATGCTGGTAAGAGATACAGTGAATCCTATTCACCTAATTTCCGCGATTGCCCTTGGGGCACATCTGTTGTCCCAATGCAGCGCGCTCCGATGCACGATACCAACTGTCGCTTCCATATGTAGCGAGAATGTACGACGTTTTTAGTTAAGTGTGCTAGTCTAGGCCCTCCGGAGTGCGTAATTGTCGGGGTCGAGCGACCGGAGTGCAGGGCAGTGACACAACAGCTCTCCAGTTAAGAGGATAGTTGGTCCCCCTAAGCCGGAAGCTCGTGCTCGATCATTAGAGAGAGGATGACATACGTTCGCTGCAACGACCCATCGGATGACATACAGAATCCGTAATCCCACAGATGCCTAGTGAGTTCCGAATGCGGGGAGTGAACTAGGAAAGCCACTCCGTGCCTCGTAAAAGCTTAAACCCAACGTAAATCCCGTTCAATCGATTGGCCTATACAGTTAAGAATAGATTTTGGTGATTCTGATTGGTTCCATTCGCACAGTTCCAGTGCAATAATCTTTAACAAGCACACTTTCGCGCCTTCCATCACACTCCATTCGGGGTCTCAATTACAGCCCAAGTAACAAAATCTTGATCTAAACGAATGAATGCGGATTCACGGCAGGGGCGTTAGAGCCTGCAGGCGTTTGGGTGTTCGGCTTGCACGTGCGTAGAATGTCGACTGGACACAGTAATAGTGTCAAGCCAGACATGACTTGACCCCGAGCAAGGCAGCTTAGAACCTCCGGTTGCCTTTCCCACGCATCAGGTAACTAAGTGGCCGCTGTAGGCCTCACACTCTTTTTGAGTCTCTAAGTATGTAGCACCGCAACCACGCAAGATCAAGTTCACATCTGTAACAAATACATATTCTCCCGACGCGGCCCAAACTGGTGCCTGCCATACTTTGTCGTTATAGCCCTATTTTCAAGTATGAGCACACCCCATGTGAAGGCGCGTATTGCAAACCTACACAGTATCACTTCAGCGAAAGGAAAAACGCCTTCATTTCGTGCGAAGGGGCCATCACGAGGTCACCAAAAAAACCATAGGGTATGTGTGAACGAGTACCACACAACACGCCCATGGAGTCATATTGATACTAAATTCTCTGAAATACTACGGTACGGGTAGTTCCGCAGAGTCGCAGAGGGTACCGGACCTTGTACGACATCCTAGCCTGATTTACTGAACTCGCCCGGTCGCTGGGATGCATCTTCCCGATTAACTCCTATCGTAAGTGACCGAAAACAATCTCATGCAGCTTCTACAACGGAGATCTTTAGCGAAGAGGTGCGCAGAATTATATCGATAGCCAACAGACTAGTTCGATAACGTGCAGGTTCGGCGTGTTCAGGGTGATCTCGGGCTCGCAATTACATCAGGAGGTGCCTCAGGTTACCTGCTAACCATGTTGTTGAGACAAGAGAACGTGGGCAGCTTGAGATAAGCGACCAAAGGTCAATGATGGTTTCTCCAAGGCCAGTTACATAATTATTACACTATCAAGATCGCTTCGCGTCGACGGGCGAATTGTCTCGAGACATCCACAGTTACGACTGCAAACCTTTTTAGATGCATTAGAGAGTTTCCGAAATATACAGACCCTTCCACCCCGACCATTACTATAAGAACTCGCCAGATAAGTCACCAAGCGATCTGAAGTTATATGATTGACCGGTGCCCGACATTATTCACGAGGTATACTTGACATATAGCAGGGTCGCGGTTCTTGACACAACCACGCGTCGGCATTTCATACCACCTTAGGACAATCACTCTAGGCCAATTACCCTCCCTTGGGATGTCATATACAACGAGGTGTCCCATTTTCACTAGAGCTTGTCAGCCAACTGGTAGCGGGTCTTTGACGCGTTCAGCCCCATGTTACGGATTACCGACACGTGATTTTTTAGATGTACCTAACTAGGTGCTACACGTACCTGGACGCTTCATGACCCCAGCGCGGCGGAGTAGAAACTGTTCTTACGCAATATGTCCATCCCTTTAGAGGATCAAATTGGCGGACAGATATGAGACCATTGCGCTTCTGGAGGAGTCATCACCATTTGGTCCTACCGCTGCACTGTACTCTGGCAGGGACGATGAATAGATGTCCTGGCACCAACAGTAGAATGCATTTTCACTGGGTCAGTGGTTGTGGGGTGGAACAAGTCTTAAGTCAGTAAACTTCCCCTTGGAGTACTTTACCAGCACCGCGGCGCGCACTTAACACTGAAACCCGAAAAGGGTCGTGGTTGCCCGTCATAACCCCCTCGCAGGGCCAACGATGTATGCGACCACCACGACCGGCCATCTCGTGAACTCTTAACGCGTACGCCTGAGTGGCAGTTCGTTTGTCACCCCAGACTGTCGTCGCGTGCAATACTTGCAAGCAGAGATGCTTAGAGCTGAATAATAAAATCACGTTACAACTGCCTTCGAGCTAGCTAGATAGTGACCCTTGCCGCTAAGTCTTGCAGGCTCTATTACTACACCGACCGCCCTCCATTTACGTTACCTACGGTTTGGAGACCCCACTGAACATGCCTGTTGAACAGTACGGAGTCGCCATGCCACGGTCGTTATGGGCGGATATCCACATTGACGTGCTCATCCTGGTTGACCGAGATTCGTACTCCGGATTTGGGACCTGAACGCTAATACGAGATCCCTCGGCTGCGTGAAAGCCCACAACCCTTGATCACTAGGCACTCTAAAACCAGTGACCGAATTGTTATCAATATTCAACGAATTATTGCCCGCGACTCCATGGGTGGAAGATGTTTAGCAACACCGTCATATGCCACCAGTCCATGCCTCGCATCGATGATACGCGCACTGCATCTACCCCAGCAGCTGATCAACAGTGAAGAATCGTTCGAAATGCAAGTATGTAGTTGTGGTGTCAATAGAGGTCGCACTGGAGGCCCATCACTGATCTACAGTAAACCCGCATTGGAATCGTATTTAGACGAAACAGAGGCGGTGGACGGCGGGGTCTGCCCTGAACCGCGAAAGTTTCATGCAACGACAGTGAGCGACGGTGTTTCGTAACTTCGCACCCCGCGTAGCCTCTATAGTAGCATGCCAGTAGACGGTCTGCCATCGCAAGTGTATACCCAAGGTCTTAGGCTAATCTTACAAATGTGGATAATTGACTAGAGCGGCAAGACTGTAAGAACACTTATAGCGTGATAACCAGCTCATAGTTCATTGTCTAGGATCACTGGAGATACTACCAGTGCCTGTCCGGGATACCGCTCCCGCCACGTAGCTTAGAAGGCGTGCCTTACTCAGAACGAGAGGCCGCAAAGCAGCGAACGAGGGCATGGCGTGCGGGCCGTCAGCTCATTGCGGCCGTGAATTTGCTCGGATCCACTAGACTCTACAGGTTCCAGCAATACTTTTCGAGTGTGACCGTCTTAATTTGTTAGTCTTAACTGATGGAGATCAGGCTGTCACTTAGTTCGGCACTGGTGCAATCTTCAAGATAATCTGCTCCGTCTTGGCTTCCCACTGCATGAACGGTGCCATCGGCAGTGACGTTACAGACAGCAGCGTGCCATATCAGTAGTTAAAGTAGAGGCCTTGGTCGGCCGGAAGATGGTAAATATCACCCTAGAGGGCGTGGTCACACGCTCGAAAGGCCCGCTCTGTGCTTCAGGTGACAGAAAGCAGAGAATGCGTTACACTATTATATGCCCCGCGGCGTGTGGTCCAGACGGCGTGGTTCGGTAAAGAGGAAGTTTACCTCATTAGCTTCGAAAAGTGCCACCCCGAATTCTGCAGCAGCCCTTATCTAATTATCATAAACATACCGAGCTCTTTGTTATCATTTATGCTCTTGACCTTCCTGGATTCGGTCGATCTCCGCAGATATAGTATATATTTATTTAAGTCCAGTAACCGCCTGCTGCTAGTGCTTCTAATCGTAGACCTCGTACTTGCCTAATTATCGAGGTCATTACAGGAATTTAGGGTAGCGTATCTTGTTGAGAGTGAGTCTCTTCGGTGGTTCGGGGTATTCGTGCTAGCAAGATTTTGTAACAATTTGCCCCTCTTTAACCGTTCTGCCGGAGATGGTTGTTGTTAGCCCAACCGTATAGTATTTCATATTGTGTTACAGCCGCGTGGTAACGGTCCATGCGAATATATTATCTTCCATACTTGTGCCTATACAGAATTCAAAGAAGCGATAATTGTGGAAGGTTACTCAATACGCACCTTTTACTGTAATTACTGTTTAGGTTCGCCCATCGCTCGTATGAATAAACTCCGCATGGATCGGGGGGGTGCAACTAAGTAGTGAGCGTCTCGTAGACAGGCGTAGTGAGCGTAAATCGGCTTAAAGAGGTAAGCGTTATAATATATTGCACAAATGACATCATGGAACCGCTAGAATCACGATGTCTGACGGGGCCAGTGACCATTCGGCCGTGTAAACTCTTTTGACACTTGACCTGACACTGTCACCTCCGATCACACGATGATTACATTGTTCCCCTAGATAAATGTTGGTTGGTTGGGAGTCGAATAGGCATATCTGTTTAACCCAACTAGCGAACCCAGAAACCATCTCACCATCTCGCCGCGACGCCGCTCATCGTCACCGGCGGATACCCCACCTTCTCATACATAAGTTCGCTGTTGTTCGATAATCGCAAATCAGCAATACTTTTTTGTTCACACCGTTGTCGATTTAATCGACCGACTGTGCACCCCTGGCTGTTGAATGTCAGCTGATCACACATTATGAGGGGAAATGTAATCGTATTAAGATCCGCCCTACAGAAGCGCGTTAACGTAGTGATGAGGCATCAAAGCTTCGGCTCAAAGGGCGCTCCCCGTTTAATATTATTCACCTTTTCACTGAAATCGTGCCTTAGCTGCCTAAAGAGTAAGTTGGCTGAAGAGGGAACTTTATAATCTCAACCACTGTCTGACAAGCCATGGGGGACCGCGCCCCTGTACTTGTTGTTGTATTGATAAAAGGTGCGGTCACTATATTCCGGTGTCCAACGCTTGCAGCACCACGGGTGACTGCATGTCAAAGCCAGATCGACATTAGTGGGCTAACTCCTTTTTAAACCTGTTTGTAACCCAAAGGTGCCCGGCGCTTAAGGGCTTAGCTCGCGGCGCGGATATCGAATCCTGATACACTTACTCATGGCCAAGCTTGACTAGACCATGTCGTGAATAATCCCAATCATAGATGATCCCCACAATTGGATCTGGCCTATATCATGCTCACCCCGTGTTTTTTTGAGTATTTCGATCCTGAGACCCAGATAGAGAACAAGCCCTTCCTGTATTAATTGACACCGAAATCCGCTAATCCGTACATCGGCTTCTTGAGCGTGGTTACCTTGGAATCGGCAACCCAATATAACGCTTGGGCCGAATATCTAAATGGTATAAAGTCAAGCGCGAAGTGGTGGGATGCACCATTCATAACTCTACCGCATTTCTGTTTAGTGGATTTGACTGAATCCCTGCGAGACCGCCCGTTACCGCGTTAGAGCTATTCTGTCATCACTAATAAAGTCGCATTGCACTCCGGTTCTAAAAGCTCCAGTCGTTGGGTAATTTCTGTCGGGTGAACTTAATTTTGCGCGCTCAGATTCGGGTGCACTCTCTAGCATTGTCATCGAGCGAATCCGGGATATGATTGGCGAGCAAGCTTCCCTGTAGACTTGGACTCGAAAGATCCGTTGAGTTCGTATGATAGCAGATTCCTCGTCCTGACCGCTGCAAAAATATGCCGATGTCGAATGCGCTGGACGGGGGACAATGCCGTATGGTTACACAATCAAGCTTGCTGCGGTTGCTTCATTGACATGGTTCACATGGCGGCACAACTAGCCCGGAGCCATCCGCTGTTACGCCCAGTCGTTACGGAAGGATTACCCCGTACGAGAAATCTAGGATGACTACTATTCATGACTTTGGATAAGGAACCGGTACATTGTATTACTGTCCCACACGTCAAATTGTTCGATGATCGTCAATGATTAAAATAAACGGGTAAATGACATGCTTCATCCATATCCTAGGTCGAAGCCACGTAGGATGCTGGGTGGGTCTGGTGGATCAGTCAAGATGTGCATTAAATTTATGTGTAAAAATGACTTTGACTTGCCGTGTGGAGCCAGAGTCATCAGTCATTAGGCAGAAATGCCACGCATTCCGGTGCCGCGGGCACTAGCCACGATGAGGGCTACATCACACTGCAAACCTTATATACACAGGATTCACCACTGTGAATATAATATGATGGCTCTTGAAGCTTTCAGCCTGGGACTTCGGGACTCATACTCCTGTATACGGAGGTAAAGGTCCTGGTCGCCAACGCCCAGTACGTGCGAAGCTACGGAGACGTCTCACTAGGGAAATCCTAGACTAGCTAAACCCAAGTCCCGTCAGTCTTTGTGGCGATCTGAAGATATCGTAGATGTCCTGGCTGCATCTCTAGATAGTATTATTACGGGACAGTAGATAAGTTTGAACGTCCCGCAAACATTTCGGGTTGGTAACGCGGACGGGGACTGTATAGATACCCCCGACCAGCAGGAACTGAAGGACTGGTTACGCTTAGCGCGTAGTGGTCAGTATCATTTGTCGTAAGCTGCCATTGAAATTAATTCCTCGAGAGGTGAACGTGCAACGTGCCTTGCTCGCGACCGGTCCGACATTACTCCGCGATTGTCATCGATAGAAGAAGTACGATGAACCCCGTGCCCTTGCCGGCGCTACGATGCATAGTTATTTCCGCGTAGCTAACTTGAGTAAGCATGGCGGTGTTGACCCATTGGGAGTAACGTTACGCTCCCGTTCAAGCTATGGGGAATGTTCACAGCCAATGCGCCTCGAAGCCAACGTTTCGATACTCAGTACATTGTGGGTGTGCTTACCAAAATCCCCTCCTTAAGTTCCTCATCCCGTCTCTTTAATTTGTCATACTGGCGGTGCATTTCCACTCAACAAGCACAGCGACGCGCCTCTTATTGAGGAACGTAGAAACAGTACCAACCTCTGTCGCTTGTGCCGTAAATCCTTGAGAGAGCTTTCCGAAAGGCATATTGCGCACCACACGCCTTTCCGGCTCGTGTCTCCTAAAAGTGTGTTTATGTTGAATACCGCATGCCATTTAGACAAGGCTTACTGCACCTCCTTGGTTTTCCCGGACCGCCAAACCATAATCTATTTAACACATCGACTGTTCGTCTACATCGCCTCTAATCGTGCTTCCATTGCACTCCAACGGGGCTTGGCATCTGCATGTAACCTGTCGCGCAGCTAAAAGGATTCTATGTTCGAATGCAGCGCCGATGCAGCATACCGGACATCCATAAAGCCACCGGCCTGGCGTCCACAGATTTCAACCGTAATTGGCGTACCTTCGCCTCCGGGACAGCTAAGAGGCTGGGGGGTAATCGCGTGCTCAATCGGCTCATAGACAACGTCTCGGCTTAATGATCTCTATATGCACTCGTCCCGCTGAGCCAGATGTCTGTCCCAAAAAGGGAGAATTCTCCAGCAGCGTCTCACTAGTTTGAGTCTCGTCGCAGACCCCGTTATCACGCGTAGCTTCTATGTGTTGTTGGGACCATGATGAAAGCGCAAGTACTAGCGGGCATATGCACAAATTGGGTAGATTGCGCTTAGCATGTTTCAGTAGGCCTGTGCGTGTGCTTTAATGCTAAGCCCCGTTGACTGATACTGATATGACTATATTAGTTATTGGTCCGAAAGGGGAACACGCTGTTTCGCGAACTGCTAAGATCCTGAAGCAGATTTCACTGATCGGTGCACGAAGGTCACCCACGAATGACGCACGTCAGGCTGTGACGTATTTAGCCGTGGAACAGTATAAGGCCATCCCTCAGCCTTCGCGGAACAGTCCCTGCATCGGTATACACCACATGAACAGATAGCCACATCCTTCTCGGGATTTGGGGCTGGATCGTTTTAAATTATGTGTGCCATCCTTAAGTCTACCACAAGTCAGTCTAAGCGCACACATACGTTTGACGCTACTAGAATTTTTGTAAAATACCGGCGGCTATGTTTTGGCGTCGATCTTCCACGTTGAGAAAACCAATCCCGAAACTTGTTAATAGCCCTCCAGCGAGCCTTTATCGTTAGCTAGCTACTTCCGTGTAACGTATCAGAGCGTTCACCACGTGCATACGGGACTGGGCTGGAGGCTTCAGCCTCGGGTTTTGGCTACAACCGCAGCTCAGCGACACACGCCGCGGGCATAGGATACGCGAATAGTTCGGTTAGCTCAGGTCGACAGAGCCTTCGCGATCCAAAATGTAGAGTCTAAGTCAGTAATGGCGGTCATCATATAAACTCCCCAAGAACCTACTGGTTCTGTAAATCGGAGACGTAACAAAGTTTCCCTAGCACGCCTTTAAGGAGAGATAAAGGACTCTAGTGCGCAATCACCCTGGTCGTAACCTCGAAGGCTATAGAGACGTCTGACCAGCAGCAGCTTAGATTGCATATAAGACACCCAGCAAGTCCGTGCGCGCAGCAGGTTACGTTGTAGGCGGACTGCTCTTATTTCACCTGGCGACAAAGAATTTCGCATTGGAAAAGGCCTGGCACGCGGTCGCTATATTTAGGAGCGGTGATGGTTCACACTTGTAACCAGAACCACCGGCCTCGCTGTGTGAGCTAGATTTGCGACTCGCCTGCCCAGGCCTAGCGTTCAGCGGACAACAGGTGTTAAACTACGCGTCAAAATGTAACCATACGGTCACTTGACTCGGAATTATCCAAGGTCGTTAGAATTAGCTAGCGCCAGGGCCAAGGCGGCACTTGACAGGAAGGAGCCACGGCCTCCCGCTCCCAGATGAGTGGCCGTTAGAATGCACCGTTCCCAAGCACAGCAACGCGTTGGGAAGCTGGCCCATGTTGTGCATACCCAAGCCTATATCAGGCCCTATAGCGACTATACATGCATAATTCGAATAGGATCCAGTTAATTTATTCGCAAGCACTACCCTTGAATATAGAACCTTAGTCTGGGAACAACTTGTACATCTCACGTATCACCCACTCTTATACCCGACACTTCGGTACTTAGGTATATACCACCTAATGATAGCGCAAGTGCATGCCCCAACCTCACTATCCTCGTATCCCAGAGTAAATGCCAGCTTGTAGTGCCAGACCGTTCCCGGGCTCCTCGTTCCTGGCTAGTAGTGGCGACGACATGTCATACACACTCTGCTCGGAGCATTCCACTTTAGGCGTCCAATTCAGCTAGTACCCCCACGGCCGCAGCGGATAAGGGTAATCCACACCGGGGCCTTTTTGTCAATACTCTCTACTCCGGACAGTATAACCACAAGAGTTGCATGCGTAAGGGACACGTACATAGCGGAAACATACGGATAATGCACCTGAACGTGCAAGCTAACGTCAGTATATCAACCGCAGTTTGCGCTTGTCAACTAAGCAGCCCTCTCCAATCTAAAGCAGACTAATGCCATTTATTACAGTGTGACAACGCAGGTGCTAGACAGTCTATTGTAGGCACGAGCAGGCCAAGTGCTTCGAACGACAACGATCGCTTTAACCCCTCACAGTGGTCCGATTTCTCACAGGCAGATTAGATAGTCCACAACGACCCACCTGAGTAACGGGTCTGAGAACTTAGGCCTCGCCTACAAGTCGCTTGACGTCCAGCCTTTTGGGGATGAATTCATGTCGTCCTCCTCTATTCTACACCTGGACTCCGGACCGTAGATAGAACCGCTGGTAGTCCTGCGCGATCTCTCACGATTAAAGGTCCCAACACGGGTAACTAATATAGTGCCGCAAGGATGGCTCAAACCCGCGGCCGCAGCCGATCGGCCGTCTGGGGTCGTCGAGGCCACCCTATATGGGAACTTTCGTCACATTTGTTACGGTCGCCAACGGGCGGTCAAATATCAAACTATCGATCACCAATAGGACTTGCTGGCGGATGTCTTGATGCGCACCCGTCTCTTATGGCGGACAAGGAGTTAAGGTCGTTCCCATAACACGGATAGACACGTCCTCGCAGCGGCGGCCTTAAAGTCCGTGCGTGTTAAATGGAGGACGTTTGTTCTGGCTTAGGCTGTTGGGAAAAAATAGCTAGATCCTTCCCGTCGTGACGGGGCGGTCCCGAAAACCGCCGGTACCATCACCATGAGCCTGGGCACTGACATCCAGATGTCTTATCGTAGTCAGTTCTCGTCTCTAGTACTGACCGATCGGTTCGGTTATCGGCGGAGGCCCATCCGAACCCGGAAGTCAACTCTCCATCAGGTGGATTATAAGTTGGTCGGGTTGTTCCGCGGCAGGGCTAGCAGCGTTCTACAAGCACACCGTTCTGGGGTTCTGTGCTTATGTAGACTGGTAACGCGTCAGTCTTCTGTATGGGCGTATAAGCCAGGGCTCAAATGGATACTTGAATGGTATTGTTATCCATACACAATCACCGTAACGTAGTTGTTCATTCTAGCGACTTATCCCAGCGGTTGACAGATGCCACAGTCACTATTTTTACTTATGTTGACCTCTACTGCTCGGTCTACAATCGCATACGGAACATAGTCCGAGCGCAAAGGACCCCGGAAGGCTATAAGACCACGCTGAAACACCTAACAGCTGTGTCTCGCTGTAGCTAGCTTTATAGAGCAATGGTATGCTCTGGATAGGGTAACCCGAAATCGCTTGGAGACCGCCTATGAGCCATGTTACACGGCTCTCTACGACCCCTGTCATATCAACGCATATAGAACTAGGCACTCATCGATGAGGGTGCTACCCCCAGGAGGATCCTGCTATGACGGTTCCAAGATAGGATGCTGCGAACTGCGGCAAGTTTTAGTAAATGCCATAGCAGACAAGCAGGCTCACGATAGCTCACTACGCTCAATTCCACAAACCCCACAACCCAGTCAGGGTGCTTAGCCCCTACGCGTAGGTAAAATGGAAGTGAAACACACCTGCAGTTCTGGAGATCAGTGGGGAATCAGTGGTCGGAGCTACCCGACTTAGCTTGAACCAAAGTCTATGCCCGTAGCAACTTTCGATAGGCTTAAACGACTTGATAGAACTTCGACTTGAGTTTATATGCGAGAGGAGTAATGGTACCGCCGGGGCCAATCAGTACAGTTGTCGCACTACATATGCCCGCATAGTCACACATCTGATCTGGTGAAACTTATACCATGAATCGGAACAAAGACTATCGACCTACATTATGCGTCCTAACCACAAAGCATTGTTACGTGCCCGTAGCTGTAAACGCTCTATGGCTTAGGCCGACCTCCGTCTGTTATGACATGAGCCTTTTTCAAAGGAATTTTTGGTGGACGTCGAGGTACTTGCTATGAATGCTAATTTGTGACACACGGTCGCAGAACTCGAGG
		</sequence>
    <sequence><taxon idref="Location_2_1_1|26.732748369980055"/>
			TTCGTCCGCTACACTTGTTTGACGAGTCGTATCTTCTGTAACCGGTAAGGCAGAGTACTTAGCCGGTGTGGAGAATAGTCCCAAGACTCTAATGTAGAATCGAGGGAGTAACACTCTCGCATGAGGAGGGGCCCTGGTCGGACACTTCCTTACATAGGCCCTGCAATGTGAAATCCTCAACAAACGAACGACATGCGGCTCTATAAAAATACAAGCTAGTTGGTTAGCCTACCTATAAACTGGCATTTGGCTGTGAATACAGCGTACGGAGGTTTGGCACTGCTACGTCGGGAGTCGGGTCGCACAGTATTACGGACACCCGCAAAATCTTTGCGCGATTACCCACACCCATCGATAATTTTAGGGAATTGAAACTAGTTCCCGTGGAAACGGATTGCCTGCGTGTACTTGTGTCAAAACCAGCTAGGCGTACTAATACGTATAACTTATATATTGCGAGAAGGCCCAACTGCAAGCGCAAGAGTATTGGGCCACCTCTGTCGCTGGGAATGATTGATGCAGGTTACCCTGCTGTCCAGCCCCGCTATTGTACCTAGTGACGCCGACTCTACTTACAAGAGACCTGACCCATATGGGGCGTTGATCTTTACACCAGTTACTGTCTGATGTATCTTATCTAGAGTCAGTGATGCCACGGCTCTTGTCATCGAGACAACGAGGACCTATGACCGGGGTATGGGGCAAAGTCTGGGGGCTCATTTGAGTATACTCATGCGGTGAGGCAGGGACACAGAGTGGCGTCGGACCAACCGGATGATATATTAGCGGTATAATATAGTATATAGCAGTTAGTAACTCGTGAACACAAGAAGCGGTACGAAATATGATTGTACCTTCACGGCTACACACAGGACCTCGACGATGGCAAATGCCTTAGAAAGTGATGAATTCGAGGAAGGAGGAGCTAGGATAGCAGCAGCCATTACAACTGTCGACTATTGTTGGAGAGTTAAATTAAACCGCACTTCCAACGGAGAGGTCCGACTTAAACGGCTTAAAAAAGCAGATTGAAGTAGTTTCTAGGTTCATATCGTAAGTCTCTGAACTGAATCCTATTAGCTAGGCCTTTCGTTCCCTTGAGCGCGGGCCTGGCCTCTGAAGCCGGCCGGCTAGCACGTTTACTCTCTACCTATAACGATGATCCATTTGTCGTATTACCTCCTTGAGGATACTTCTGCTGAGTGCTCTGAAAGGAAGATATCTTCGCTGTGTCTATCAGCCTTCAGTGATTATATTAGTCGTTTTCCGAACCAGGCTAGCATCATTGCTACTCCTGTGATGAGAGGTCCTTCATTGCTAGGCGTACGCACAAGCGACCCCGGCTATACGCAATCCACAAGTCCCTCATGTCTCGTCCGTCGGTGGATTTGAACGCGGATAAGCGGATGTAGATAATGGATAGCTTGAATTTTCGCTAGACATAATTGACTGATTACATTAGCGTAGTCTTACGCTTGATAAGTGGGATAGGTACTAATAACCGCTTCCAGATGTGGGGATCGTAAGGGTAAGTTTCTAAAATTACGTTTTTATGCGTTCAGTAGACCGAGGGTGGCTAGTATTAATGCAGAGGAAACGTGCAGGGGAATCCTAATCCGGGCCGTGTCCCAGTGGTGGGTGAGAGTCGGGCCAGTTGAACACCATGGATGTCTTCAGCCAGTCTGGAGCCATGCAGGATGGGTGCAAGATGTGTTATGAGGTTCAACGCCGCTACGGCAGCTCGCGCATGTAGGGGTGATCTTCAATTGCGGTGCGTTGCACAATCTTAAACGGGTTCTCCCACTGTCCCACCACCACTTCGACTGTGGGGGTGTCAGCGTTTGAAAGCGCTACGACTGACCAATAACTATAGATCGAGCTCTCTAAGACCGATCTGCTAAACCGAGCCGGGCGACTGAGAATTCGCAAAGTTATCTGTATCTGGCATTGTTCTCGCGTGGGTCAGTAGCAGAGCTCGTTCGTGTGTTGAAGCGGTGTGCCTCAACAGTCAGGCTAGCCCATTTCCTGCGCACCCACACCTCGTTGACGCTGAACTTTTGATGCGCTGCCGCTGTCCATCACCTTGCCACTATTCCCGTTCTTCTAAGAGTCATTTTGGTCTTACTGTATCGGAGAATCCGTGCCCCCGATTACCCCAGTGATGTCAACTTATGCATTTCTGCCCACTCAGCCTCGGGACCCATACATCGTGGTAAGCCAGTGGGGTTACGAAGCGCTGCTGCCGTCGGGGATGACTATGAAGCTGTCATCGAGAGTTACAGCGGATACTGTCCCAGAGGAAGTCGCTCACTGACACGAGTTAAGTCTACCCCGTGGAACAGTTCCTAACCATCCAAGGACTGCCAACTTTTCAGATCCTGATGTCCTGGACTGATGATAGTCGTGAACCGGAGTTGACTAAGGAGCAATGTTCGCTCTTGAGTATGGCTGATGAAAAACTGGTCCGATTGAGTTTCAAAAATGTGAAAAGCTTGCTATCTTGTTTCTCGACGAGGCCAACGTGTCTACACCGAGGTGTGAACATATTGTGGCTGAGTTTTGACCGAGTGGCATATTGTCGGACGTATGCTGGTAAGAGATACAGTGAATCCTATTCACCTAATTTCCGCGATTGCCCTTGGGGCACATCTGTTGTCCCAATGCAGCGCGCTCCGATGCACGATACCAACTGTCGCTTCCATATGTAGCGAGAATGTACGACGTTTTTAGTTAAGTGTGCTAGTCTAGGCCCTCCGGAGTGCGTAATTGTCGGGGTCGAGCGACCGGAGTGCAGGGCAGTGACACAACAGCTCTCCAGTTAAGAGGATAGTTGGTCCCCCTAAGCCGGAAGCTCGTGCTCGATCATTAGAGAGAGGATGACATACGTTCGCTGCAACGACCCATCGGATGACATACAGAATCCGTAATCCCACAGATGCCTAGTGAGTTCCGAATGCGGGGAGTGAACTAGGAAAGCCACTCCGTGCCTCGTAAAAGCTTAAACCCAACGTAAATCCCGTTCAATCGATTGGCCTATACAGTTAAGAATAGATTTTGGTGATTCTGATTGGTTCCATTCGCACAGTTCCAGTGCAATAATCTTTAACAAGCACACTTTCGCGCCTTCCATCACACTCCATTCGGGGTCTCAATTACAGCCCAAGTAACAAAATCTTGATCTAAACGAATGAATGCGGATTCACGGCAGGGGCGTTAGAGCCTGCAGGCGTTTGGGTGTTCGGCTTGCACGTGCGTAGAATGTCGACTGGACACAGTAATAGTGTCAAGCCAGACATGACTTGACCCCGAGCAAGGCAGCTTAGAACCTCCGGTTGCCTTTCCCACGCATCAGGTAACTAAGTGGCCGCTGTAGGCCTCACACTCTTTTTGAGTCTCTAAGTATGTAGCACCGCAACCACGCAAGATCAAGTTCACATCTGTAACAAATACATATTCTCCCGACGCGGCCCAAACTGGTGCCTGCCATACTTTGTCGTTATAGCCCTATTTTCAAGTATGAGCACACCCCATGTGAAGGCGCGTATTGCAAACCTACACAGTATCACTTCAGCGAAAGGAAAAACGCCTTCATTTCGTGCGAAGGGGCCATCACGAGGTCACCAAAAAAACCATAGGGTATGTGTGAACGAGTACCACACAACACGCCCATGGAGTCATATTGATACTAAATTCTCTGAAATACTACGGTACGGGTAGTTCCGCAGAGTCGCAGAGGGTACCGGACCTTGTACGACATCCTAGCCTGATTTACTGAACTCGCCCGGTCGCTGGGATGCATCTTCCCGATTAACTCCTATCGTAAGTGACCGAAAACAATCTCATGCAGCTTCTACAACGGAGATCTTTAGCGAAGAGGTGCGCAGAATTATATCGATAGCCAACAGACTAGTTCGATAACGTGCAGGTTCGGCGTGTTCAGGGTGATCTCGGGCTCGCAATTACATCAGGAGGTGCCTCAGGTTACCTGCTAACCATGTTGTTGAGACAAGAGAACGTGGGCAGCTTGAGATAAGCGACCAAAGGTCAATGATGGTTTCTCCAAGGCCAGTTACATAATTATTACACTATCAAGATCGCTTCGCGTCGACGGGCGAATTGTCTCGAGACATCCACAGTTACGACTGCAAACCTTTTTAGATGCATTAGAGAGTTTCCGAAATATACAGACCCTTCCACCCCGACCATTACTATAAGAACTCGCCAGATAAGTCACCAAGCGATCTGAAGTTATATGATTGACCGGTGCCCGACATTATTCACGAGGTATACTTGACATATAGCAGGGTCGCGGTTCTTGACACAACCACGCGTCGGCATTTCATACCACCTTAGGACAATCACTCTAGGCCAATTACCCTCCCTTGGGATGTCATATACAACGAGGTGTCCCATTTTCACTAGAGCTTGTCAGCCAACTGGTAGCGGGTCTTTGACGCGTTCAGCCCCATGTTACGGATTACCGACACGTGATTTTTTAGATGTACCTAACTAGGTGCTACACGTACCTGGACGCTTCATGACCCCAGCGCGGCGGAGTAGAAACTGTTCTTACGCAATATGTCCATCCCTTTAGAGGATCAAATTGGCGGACAGATATGAGACCATTGCGCTTCTGGAGGAGTCATCACCATTTGGTCCTACCGCTGCACTGTACTCTGGCAGGGACGATGAATAGATGTCCTGGCACCAACAGTAGAATGCATTTTCACTGGGTCAGTGGTTGTGGGGTGGAACAAGTCTTAAGTCAGTAAACTTCCCCTTGGAGTACTTTACCAGCACCGCGGCGCGCACTTAACACTGAAACCCGAAAAGGGTCGTGGTTGCCCGTCATAACCCCCTCGCAGGGCCAACGATGTATGCGACCACCACGACCGGCCATCTCGTGAACTCTTAACGCGTACGCCTGAGTGGCAGTTCGTTTGTCACCCCAGACTGTCGTCGCGTGCAATACTTGCAAGCAGAGATGCTTAGAGCTGAATAATAAAATCACGTTACAACTGCCTTCGAGCTAGCTAGATAGTGACCCTTGCCGCTAAGTCTTGCAGGCTCTATTACTACACCGACCGCCCTCCATTTACGTTACCTACGGTTTGGAGACCCCACTGAACATGCCTGTTGAACAGTACGGAGTCGCCATGCCACGGTCGTTATGGGCGGATATCCACATTGACGTGCTCATCCTGGTTGACCGAGATTCGTACTCCGGATTTGGGACCTGAACGCTAATACGAGATCCCTCGGCTGCGTGAAAGCCCACAACCCTTGATCACTAGGCACTCTAAAACCAGTGACCGAATTGTTATCAATATTCAACGAATTATTGCCCGCGACTCCATGGGTGGAAGATGTTTAGCAACACCGTCATATGCCACCAGTCCATGCCTCGCATCGATGATACGCGCACTGCATCTACCCCAGCAGCTGATCAACAGTGAAGAATCGTTCGAAATGCAAGTATGTAGTTGTGGTGTCAATAGAGGTCGCACTGGAGGCCCATCACTGATCTACAGTAAACCCGCATTGGAATCGTATTTAGACGAAACAGAGGCGGTGGACGGCGGGGTCTGCCCTGAACCGCGAAAGTTTCATGCAACGACAGTGAGCGACGGTGTTTCGTAACTTCGCACCCCGCGTAGCCTCTATAGTAGCATGCCAGTAGACGGTCTGCCATCGCAAGTGTATACCCAAGGTCTTAGGCTAATCTTACAAATGTGGATAATTGACTAGAGCGGCAAGACTGTAAGAACACTTATAGCGTGATAACCAGCTCATAGTTCATTGTCTAGGATCACTGGAGATACTACCAGTGCCTGTCCGGGATACCGCTCCCGCCACGTAGCTTAGAAGGCGTGCCTTACTCAGAACGAGAGGCCGCAAAGCAGCGAACGAGGGCATGGCGTGCGGGCCGTCAGCTCATTGCGGCCGTGAATTTGCTCGGATCCACTAGACTCTACAGGTTCCAGCAATACTTTTCGAGTGTGACCGTCTTAATTTGTTAGTCTTAACTGATGGAGATCAGGCTGTCACTTAGTTCGGCACTGGTGCAATCTTCAAGATAATCTGCTCCGTCTTGGCTTCCCACTGCATGAACGGTGCCATCGGCAGTGACGTTACAGACAGCAGCGTGCCATATCAGTAGTTAAAGTAGAGGCCTTGGTCGGCCGGAAGATGGTAAATATCACCCTAGAGGGCGTGGTCACACGCTCGAAAGGCCCGCTCTGTGCTTCAGGTGACAGAAAGCAGAGAATGCGTTACACTATTATATGCCCCGCGGCGTGTGGTCCAGACGGCGTGGTTCGGTAAAGAGGAAGTTTACCTCATTAGCTTCGAAAAGTGCCACCCCGAATTCTGCAGCAGCCCTTATCTAATTATCATAAACATACCGAGCTCTTTGTTATCATTTATGCTCTTGACCTTCCTGGATTCGGTCGATCTCCGCAGATATAGTATATATTTATTTAAGTCCAGTAACCGCCTGCTGCTAGTGCTTCTAATCGTAGACCTCGTACTTGCCTAATTATCGAGGTCATTACAGGAATTTAGGGTAGCGTATCTTGTTGAGAGTGAGTCTCTTCGGTGGTTCGGGGTATTCGTGCTAGCAAGATTTTGTAACAATTTGCCCCTCTTTAACCGTTCTGCCGGAGATGGTTGTTGTTAGCCCAACCGTATAGTATTTCATATTGTGTTACAGCCGCGTGGTAACGGTCCATGCGAATATATTATCTTCCATACTTGTGCCTATACAGAATTCAAAGAAGCGATAATTGTGGAAGGTTACTCAATACGCACCTTTTACTGTAATTACTGTTTAGGTTCGCCCATCGCTCGTATGAATAAACTCCGCATGGATCGGGGGGGTGCAACTAAGTAGTGAGCGTCTCGTAGACAGGCGTAGTGAGCGTAAATCGGCTTAAAGAGGTAAGCGTTATAATATATTGCACAAATGACATCATGGAACCGCTAGAATCACGATGTCTGACGGGGCCAGTGACCATTCGGGCGTGTAAACTCTTTTGACACTTGACCTGACACTGTCACCTCCGATCACACGATGATTACATTGTTCCCCTAGATAAATGTTGGTTGGTTGGGAGTCGAATAGGCATATCTGTTTAACCCAACTAGCGAACCCAGAAACCATCTCACCATCTCGCCGCGACGCCGCTCATCGTCACCGGCGGATACCCCACCTTCTCATACATAAGTTCGCTGTTGTTCGATAATCGCAAATCAGCAATACTTTTTTGTTCACACCGTTGTCGATTTAATCGACCGACTGTGCACCCCTGGCTGTTGAATGTCAGCTGATCACACATTATGAGGGGAAATGTAATCGTATTAAGATCCGCCCTACAGAAGCGCGTTAACGTAGTGATGAGGCATCAAAGCTTCGGCTCAAAGGGCGCTCCCCGTTTAATATTATTCACCTTTTCACTGAAATCGTGCCTTAGCTGCCTAAAGAGTAAGTTGGCTGAAGAGGGAACTTTATAATCTCAACCACTGTCTGACAAGCCATGGGGGACCGCGCCCCTGTACTTGTTGTTGTATTGATAAAAGGTGCGGTCACTATATTCCGGTGTCCAACGCTTGCAGCACCACGGGTGACTGCATGTCAAAGCCAGATCGACATTAGTGGGCTAACTCCTTTTTAAACCTGTTTGTAACCCAAAGGTGCCCGGCGCTTAAGGGCTTAGCTCGCGGCGCGGATATCGAATCCTGATACACTTACTCATGGCCAAGCTTGACTAGACCATGTCGTGAATAATCCCAATCATAGATGATCCCCACAATTGGATCTGGCCTATATCATGCTCACCCCGTGTTTTTTTGAGTATTTCGATCCTGAGACCCAGATAGAGAACAAGCCCTTCCTGTATTAATTGACACCGAAATCCGCTAATCCGTACATCGGCTTCTTGAGCGTGGTTACCTTGGAATCGGCAACCCAATATAACGCTTGGGCCGAATATCTAAATGGTATAAAGTCAAGCGCGAAGTGGTGGGATGCACCATTCATAACTCTACCGCATTTCTGTTTAGTGGATTTGACTGAATCCCTGCGAGACCGCCCGTTACCGCGTTAGAGCTATTCTGTCATCACTAATAAAGTCGCATTGCACTCCGGTTCTAAAAGCTCCAGTCGTTGGGTAATTTCTGTCGGGTGAACTTAATTTTGCGCGCTCAGATTCGGGTGCACTCTCTAGCATTGTCATCGAGCGAATCCGGGATATGATTGGCGAGCAAGCTTCCCTGTAGACTTGGACTCGAAAGATCCGTTGAGTTCGTATGATAGCAGATTCCTCGTCCTGACCGCTGCAAAAATATGCCGATGTCGAATGCGCTGGACGGGGGACAATGCCGTATGGTTACACAATCAAGCTTGCTGCGGTTGCTTCATTGACATGGTTCACATGGCGGCACAACTAGCCCGGAGCCATCCGCTGTTACGCCCAGTCGTTACGGAAGGATTACCCCGTACGAGAAATCTAGGATGACTACTATTCATGACTTTGGATAAGGAACCGGTACATTGTATTACTGTCCCACACGTCAAATTGTTCGATGATCGTCAATGATTAAAATAAACGGGTAAATGACATGCTTCATCCATATCCTAGGTCGAAGCCACGTAGGATGCTGGGTGGGTCTGGTGGATCAGTCAAGATGTGCATTAAATTTATGTGTAAAAATGACTTTGACTTGCCGTGTGGAGCCAGAGTCATCAGTCATTAGGCAGAAATGCCACGCATTCCGGTGCCGCGGGCACTAGCCACGATGAGGGCTACATCACACTGCAAACCTTATATACACAGGATTCACCACTGTGAATATAATATGATGGCTCTTGAAGCTTTCAGCCTGGGACTTCGGGACTCATACTCCTGTATACGGAGGTAAAGGTCCTGGTCGCCAACGCCCAGTACGTGCGAAGCTACGGAGACGTCTCACTAGGGAAATCCTAGACTAGCTAAACCCAAGTCCCGTCAGTCTTTGTGGCGATCTGAAGATATCGTAGATGTCCTGGCTGCATCTCTAGATAGTATTATTACGGGACAGTAGATAAGTTTGAACGTCCCGCAAACATTTCGGGTTGGTAACGCGGACGGGGACTGTATAGATACCCCCGACCAGCAGGAACTGAAGGACTGGTTACGCTTAGCGCGTAGTGGTCAGTATCATTTGTCGTAAGCTGCCATTGAAATTAATTCCTCGAGAGGTGAACGTGCAACGTGCCTTGCTCGCGACCGGTCCGACATTACTCCGCGATTGTCATCGATAGAAGAAGTACGATGAACCCCGTGCCCTTGCCGGCGCTACGATGCATAGTTATTTCCGCGTAGCTAACTTGAGTAAGCATGGCGGTGTTGACCCATTGGGAGTAACGTTACGCTCCCGTTCAAGCTATGGGGAATGTTCACAGCCAATGCGCCTCGAAGCCAACGTTTCGATACTCAGTACATTGTGGGTGTGCTTACCAAAATCCCCTCCTTAAGTTCCTCATCCCGTCTCTTTAATTTGTCATACTGGCGGTGCATTTCCACTCAACAAGCACAGCGACGCGCCTCTTATTGAGGAACGTAGAAACAGTACCAACCTCTGTCGCTTGTGCCGTAAATCCTTGAGAGAGCTTTCCGAAAGGCATATTGCGCACCACACGCCTTTCCGGCTCGTGTCTCCTAAAAGTGTGTTTATGTTGAATACCGCATGCCATTTAGACAAGGCTTACTGCACCTCCTTGGTTTTCCCGGACCGCCAAACCATAATCTATTTAACACATCGACTGTTCGTCTACATCGCCTCTAATCGTGCTTCCATTGCACTCCAACGGGGCTTGGCATCTGCATGTAACCTGTCGCGCAGCTAAAAGGATTCTATGTTCGAATGCAGCGCCGATGCAGCATACCGGACATCCATAAAGCCACCGGCCTGGCGTCCACAGATTTCAACCGTAATTGGCGTACCTTCGCCTCCGGGACAGCTAAGAGGCTGGGGGGTAATCGCGTGCTCAATCGGCTCATAGACAACGTCTCGGCTTAATGATCTCTATATGCACTCGTCCCGCTGAGCCAGATGTCTGTCCCAAAAAGGGAGAATTCTCCAGCAGCGTCTCACTAGTTTGAGTCTCGTCGCAGACCCCGTTATCACGCGTAGCTTCTATGTGTTGTTGGGACCATGATGAAAGCGCAAGTACTAGCGGGCATATGCACAAATTGGGTAGATTGCGCTTAGCATGTTTCAGTAGGCCTGTGCGTGTGCTTTAATGCTAAGCCCCGTTGACTGATACTGATATGACTATATTAGTTATTGGTCCGAAAGGGGAACACGCTGTTTCGCGAACTGCTAAGATCCTGAAGCAGATTTCACTGATCGGTGCACGAAGGTCACCCACGAATGACGCACGTCAGGCTGTGACGTATTTAGCCGTGGAACAGTATAAGGCCATCCCTCAGCCTTCGCGGAACAGTCCCTGCATCGGTATACACCACATGAACAGATAGCCACATCCTTCTCGGGATTTGGGGCTGGATCGTTTTAAATTATGTGTGCCATCCTTAAGTCTACCACAAGTCAGTCTAAGCGCACACATACGTTTGACGCTACTAGAATTTTTGTAAAATACCGGCGGCTATGTTTTGGCGTCGATCTTCCACGTTGAGAAAACCAATCCCGAAACTTGTTAATAGCCCTCCAGCGAGCCTTTATCGTTAGCTAGCTACTTCCGTGTAACGTATCAGAGCGTTCACCACGTGCATACGGGACTGGGCTGGAGGCTTCAGCCTCGGGTTTTGGCTACAACCGCAGCTCAGCGACACACGCCGCGGGCATAGGATACGCGAATAGTTCGGTTAGCTCAGGTCGACAGAGCCTTCGCGATCCAAAATGTAGAGTCTAAGTCAGTAATGGCGGTCATCATATAAACTCCCCAAGAACCTACTGGTTCTGTAAATCGGAGACGTAACAAAGTTTCCCTAGCACGCCTTTAAGGAGAGATAAAGGACTCTAGTGCGCAATCACCCTGGTCGTAACCTCGAAGGCTATAGAGACGTCTGACCAGCAGCAGCTTAGATTGCATATAAGACACCCAGCAAGTCCGTGCGCGCAGCAGGTTACGTTGTAGGCGGACTGCTCTTATTTCACCTGGCGACAAAGAATTTCGCATTGGAAAAGGCCTGGCACGCGGTCGCTATATTTAGGAGCGGTGATGGTTCACACTTGTAACCAGAACCACCGGCCTCGCTGTGTGAGCTAGATTTGCGACTCGCCTGCCCAGGCCTAGCGTTCAGCGGACAACAGGTGTTAAACTACGCGTCAAAATGTAACCATACGGTCACTTGACTCGGAATTATCCAAGGTCGTTAGAATTAGCTAGCGCCAGGGCCAAGGCGGCACTTGACAGGAAGGAGCCACGGCCTCCCGCTCCCAGATGAGTGGCCGTTAGAATGCACCGTTCCCAAGCACAGCAACGCGTTGGGAAGCTGGCCCATGTTGTGCATACCCAAGCCTATATCAGGCCCTATAGCGACTATACATGCATAATTCGAATAGGATCCAGTTAATTTATTCGCAAGCACTACCCTTGAATATAGAACCTTAGTCTGGGAACAACTTGTACATCTCACGTATCACCCACTCTTATACCCGACACTTCGGTACTTAGGTATATACCACCTAATGATAGCGCAAGTGCATGCCCCAACCTCACTATCCTCGTATCCCAGAGTAAATGCCAGCTTGTAGTGCCAGACCGTTCCCGGGCTCCTCGTTCCTGGCTAGTAGTGGCGACGACATGTCATACACACTCTGCTCGGAGCATTCCACTTTAGGCGTCCAATTCAGCTAGTACCCCCACGGCCGCAGCGGATAAGGGTAATCCACACCGGGGCCTTTTTGTCAATACTCTCTACTCCGGACAGTATGACCACAAGAGTTGCATGCGTAAGGGACACGTACATAGCGGAAACATACGGATAATGCACCTGAACGTGCAAGCTAACGTCAGTATATCAACCGCAGTTTGCGCTTGTCAACTAAGCAGCCCTCTCCAATCTAAAGCAGACTAATGCCATTTATTACAGTGTGACAACGCAGGTGCTAGACAGTCTATTGTAGGCACGAGCAGGCCAAGTGCTTCGAACGACAACGATCGCTTTAACCCCTCACAGTGGTCCGATTTCTCACAGGCAGATTAGATAGTCCACAACGACCCACCTGAGTAACGGGTCTGAGAACTTAGGCCTCGCCTACAAGTCGCTTGACGTCCAGCCTTTTGGGGATGAATTCATGTCGTCCTCCTCTATTCTACACCTGGACTCCGGACCGTAGATAGAACCGCTGGTAGTCCTGCGCGATCTCTCACGATTAAAGGTCCCAACACGGGTAACTAATATAGTGCCGCAAGGATGGCTCAAACCCGCGGCCGCAGCCGATCGGCCGTCTGGGGTCGTCGAGGCCACCCTATATGGGAACTTTCGTCACATTTGTTACGGTCGCCAACGGGCGGTCAAATATCAAACTATCGATCACCAATAGGACTTGCTGGCGGATGTCTTGATGCGCACCCGTCTCTTATGGCGGACAAGGAGTTAAGGTCGTTCCCATAACACGGATAGACACGTCCTCGCAGCGGCGGCCTTAAAGTCCGTGCGTGTTAAATGGAGGACGTTTGTTCTGGCTTAGGCTGTTGGGAAAAAATAGCTAGATCCTTCCCGTCGTGACGGGGCGGTCCCGAAAACCGCCGGTACCATCACCATGAGCCTGGGCACTGACATCCAGATGTCTTATCGTAGTCAGTTCTCGTCTCTAGTACTGACCGATCGGTTCGGTTATCGGCGGAGGCCCATCCGAACCCGGAAGTCAACTCTCCATCAGGTGGATTATAAGTTGGTCGGGTTGTTCCGCGGCAGGGCTAGCAGCGTTCTACAAGCACACCGTTCTGGGGTTCTGTGCTTATGTAGACTGGTAACGCGTCAGTCTTCTGTATGGGCGTATAAGCCAGGGCTCAAATGGATACTTGAATGGTATTGTTATCCATACACAATCACCGTAACGTAGTTGTTCATTCTAGCGACTTATCCCAGCGGTTGACAGATGCCACAGTCACTATTTTTACTTATGTTGACCTCTACTGCTCGGTCTACAATCGCATACGGAACATAGTCCGAGCGCAAAGGACCCCGGAAGGCTATAAGACCACGCTGAAACACCTAACAGCTGTGTCTCGCTGTAGCTAGCTCTATAGAGCAATGGTATGCTCTGGATAGGGTAACCCGAAATCGCTTGGAGACCGCCTATGAGCCATGTTACACGGCTCTCTACGACCCCTGTCATATCAACGCATATAGAACTAGGCACTCATCGATGAGGGTGCTACCCCCAGGAGGATCCTGCTATGACGGTTCCAAGATAGGATGCTGCGAACTGCGGCAAGTTTTAGTAAATGCCATAGCAGACAAGCAGGCTCACGATAGCTCACTACGCTCAATTCCACAAACCCCACAACCCAGTCAGGGTGCTTAGCCCCTACGCGTAGGTAAAATGGAAGTGAAACACACCTGCAGTTCTGGAGATCAGTGGGGAATCAGTGGTCGGAGCTACCCGACTTAGCTTGAACCAAAGTCTATGCCCGTAGCAACTTTCGATAGGCTTAAACGACTTGATAGAACTTCGACTTGAGTTTATATGCGAGAGGAGTAATGGTACCGCCGGGGCCAATCAGTACAGTTGTCGCACCACATATGCCCGCATAGTCACACATCTGATCTGGTGAAACCTATACCATGAATCGGAACAAAGACTATCGACCTACATTATGCGTCCTAACCACAAAGCATTGTTACGTGCCCGTAGCTGTAAACGCTCTATGGCTTAGGCCGACCTCCGTCTGTTATGACATGAGCCTTTTTCAAAGGAATTTTTGGTGGACGTCGAGGTACTTGCTATGAATGCTAATTTGTGACACACGGTCGCAGAACTCGAGG
		</sequence>
    <sequence><taxon idref="Location_1_1_0|32.78569289274301"/>
			TTCGTCCGCTACACTTGTTTGACGAGTCGTATCTTCTGTAACCGGTAAGGCAGAGTACTTAGCCGGTGTGGAGAATAGTCCCAAGACTCTAATGTAGAATCGAGGGAGTAACACTCTCGCATGAGGAGGGGCCCTGGTCGGACACTTCCTTACATAGGCCCTGCAATGTGAAATCCTCAACAAACGAACGACATGCGGCTCTATAAAAATACAAGCTAGTTGGTTAGCCTACCTATAAACTGGCATTTGGCTGTGAATACAGCGTACGGAGGTTTGGCACTGCTACGTCGGGAGTCGGGTCGCACAGTATTACGGACACCCGCAAAATCTTTGCGCGATTACCCACACCCATCGATAATTTTAGGGAATTGAAACTAGTTCCCGTGGAAACGGATTGCCTGCGTGTACTTGTGTCAAAACCAGCTAGGCGTACTAATACGTATAACTTATATATTGCGAGAAGGCCCAACTGCAAGCGCAAGAGTATTGGGCCACCTCTGTCGCTGGGAATGATTGATGCAGGTTACCCTGCTGTCCAGCCCCGCTATTGTACCTAGTGACGCCGACTCTACTTACAAGAGACCTGACCCATATGGGGCGTTGATCTTTACACCAGTTACTGTCTGATGTATCTTATCTAGAGTCAGTGATGCCACGGCTCTTGTCATCGAGACAACGAGGACCTATGACCGGGGTATGGGGCAAAGTCTGGGGGCTCATTTGAGTATACTCATGCGGTGAGGCAGGGACACAGAGTGGCGTCGGACCAACCGGATGATATATTAGCGGTATAATATAGTATATAGCAGTTAGTAACTCGTGAACACAAGAAGCGGTACGAAATATGATTGTACCTTCACGGCTACACACAGGACCTCGACGATGGCAAATGCCTTAGAAAGTGATGAATTCGAGGAAGGAGGAGCTAGGATAGCAGCAGCCATTACAACTGTCGACTATTGTTGGAGAGTTAAATTAAACCGCACTTCCAACGGAGAGGTCCGACTTAAACGGCTTAAAAAAGCAGATTGAAGTAGTTTCTAGGTTCATATCGTAAGTCTCTGAACTGAATCCTATTAGCTAGGCCTTTCGTTCCCTTGAGCGCGGGCCTGGCCTCTGAAGCCGGCCGGCTAGCACGTTTACTCTCTACCTATAACGATGATCCATTTGTCGTATTACCTCCTTGAGGATACTTCTGCTGAGTGCTCTGAAAGGAAGATATCTTCGCTGTGTCTATCAGCCTTCAGTGATTATATTAGTCGTTTTCCGAACCAGGCTAGCATCATTGCTACTCCTGTGATGAGAGGTCCTTCATTGCTAGGCGTACGCACAAGCGACCCCGGCTATACGCAATCCACAAGTCCCTCATGTCTCGTCCGTCGGTGGATTTGAACGCGGATAAGCGGATGTAGATAATGGATAGCTTGAATTTTCGCTAGACATAATTGACTGATTGCATTAGCGTAGTCTTACGCTTGATAAGTGGGATAGGTACTAATAACCGCTTCCAGATGTGGGGATCGTAAGGGTAAGTTTCTAAAATTACGTTTTTATGCGTTCAGTAGACCGAGGGTGGCTAGTATTAATGCAGAGGAAACGTGCAGGGGAATCCTAATCCGGGCCGTGTCCCAGTGGTGGGTGAGAGTCGGGCCAGTTGAACACCATGGATGTCTTCAGCCAGTCTGGAGCCATGCAGGATGGGTGCAAGATGTGTTATGAGGTTCAACGCCGCTACGGCAGCTCGCGCATGTAGGGGTGATCTTCAATTGCGGTGCGTTGCACAATCTTAAACGGGTTCTCCCACTGTCCCACCACCACTTCGACTGTGGGGGTGTCAGCGTTTGAAAGCGCTACGACTGACCAATAACTATAGATCGAGCTCTCTAAGACCGATCTGCTAAACCGAGCCGGGCGACTGAGAATTCGCAAAGTTATCTGTATCTGGCATTGTTCTCGCGTGGGTCAGTAGCAGAGCTCGTTCGTGTGTTGAAGCGGTGTGCCTCAACAGTCAGGCTAGCCCATTTCCTGCGCACCCACACCTCGTTGACGCTGAACTTTTGATGCGCTGCCGCTGTCCATCACCTTGCCACTATTCCCGTTCTTCTAAGAGTCATTTTGGTCTTACTGTATCGGAGAATCCGTGCCCCCGATTACCCCAGTGATGTCAACTTATGCATTTCTGCCCACTCAGCCTCGGGACCCATACATCGTGGTAAGCCAGTGGGGTTACGAAGCGCTGCTGCCGTCGGGGATGACTATGAAGCTGTCATCGAGAGTTACAGCGGATACTGTCCCAGAGGAAGTCGCTCACTGACACGAGTTAAGTCTACCCCGTGGAACAGTTCCTAACCATCCAAGGACTGCCAACTTTTCAGATCCTGATGTCCTGGACTGATGATAGTCGTGAACCGGAGTTGACTAAGGAGCAATGTTCGCTCTTGAGTATGGCTGATGAAAAACTGGTCCGATTGAGTTTCAAAAATGTGAAAAGCTTGCTATCTTGTTTCTCGACGAGGCCAACGTGTCTACACCGAGGTGTGAACATATTGTGGCTGAGTTTTGACCGAGTGGCATATTGTCGGACGTATGCTGGTAAGAGATACAGTGAATCCTATTCACCTAATTTCCGCGATTGCCCTTGGGGCACATCTGTTGTCCCAATGCAGCGCGCTCCGATGCACGATACCAACTGTCGCTTCCATATGTAGCGAGAATGTACGACGTTTTTAGTTAAGTGTGCTAGTCTAGGCCCTCCGGAGTGCGTAATTGTCGGGGTCGAGCGACCGGAGTGCAGGGCAGTGACACAACAGCTCTCCAGTTAAGAGGATAGTTGGTCCCCCTAAGCCGGAAGCTCGTGCTCGATCATTAGAGAGAGGATGACATACGTTCGCTGCAACGACCCATCGGATGACATACAGAATCCGTAATCCCACAGATGCCTAGTGAGTTCCGAATGCGGGGAGTGAACTAGGAAAGCCACTCCGTGCCTCGTAAAAGCTTAAACCCAACGTAAATCCCGTTCAATCGATTGGCCTATACAGTTAAGAATAGATTTTGGTGATTCTGATTGGTTCCATTCGCACAGTTCCAGTGCAATAATCTTTAACAAGCACACTTTCGCGCCTTCCATCACACTCCATTCGGGGTCTCAATTACAGCCCAAGTAACAAAATCTTGATCTAAACGAATGAATGCGGATTCACGGCAGGGGCGTTAGAGCCTGCAGGCGTTTGGGTGTTCGGCTTGCACGTGCGTAGAATGTCGACTGGACACAGTAATAGTGTCAAGCCAGACATGACTTGACCCCGAGCAAGGCAGCTTAGAACCTCCGGTTGCCTTTCCCACGCATCAGGTAACTAAGTGGCCGCTGTAGGCCTCACACTCTTTTTGAGTCTCTAAGTATGTAGCACCGCAACCACGCAAGATCAAGTTCACATCTGTAACAATTACATATTCTCCCGACGCGGCCCAAACTGGTGCCTGCCATACTTTGTCGTTATAGCCCTATTTTCAAGTATGAGCACACCCCATGTGAAGGCGCGTATTGCAAACCTACACAGTATCACTTCAGCGAAAGGAAAAACGCCTTCATTTCGTGCGAAGGGGCCATCACGAGGTCACCAAAAAAACCATAGGGTATGTGTGAACGAGTACCACACAACACGCCCATGGAGTCATATTGATACTAAATTCTCTGAAATACTACGGTACGGGTAGTTCCGCAGAGTCGCAGAGGGTACCGGACCTTGTACGACATCCTAGCCTGATTTACTGAACTCGCCCGGTCGCTGGGATGCATCTTCCCGATTAACTCCTATCGTAAGTGACCGAAAACAATCTCATGCAGCTTCTACAACGGAGATCTTTAGCGAAGAGGTGCGCAGAATTATATCGATAGCCAACAGACTAGTTCGATAACGTGCAGGTTCGGCGTGTTCAGGGTGATCTCGGGCTCGCAATTACATCAGGAGGTGCCTCAGGTTACCTGCTAACCATGTTGTTGAGACAAGAGAACGTGGGCAGCTTGAGATAAGCGACCAAAGGTCAATGATGGTTTCTCCAAGGCCAGTTACATAATTATTACACTATCAAGATCGCTTCGCGTCGACGGGCGAATTGTCTCGAGACATCCACAGTTACGACTGCAAACCTTTTTAGATGCATTAGAGAGTTTCCGAAATATACAGACCCTTCCACCCCGACCATTACTATAAGAACTCGCCAGATAAGTCACCAAGCGATCTGAAGTTATATGATTGACCGGTGCCCGACATTATTCACGAGGTATACTTGACATATAGCAGGGTCGCGGTTCTTGACACAACCACGCGTCGGCATTTCATACCACCTTAGGACAATCACTCTAGGCCAATTACCCTCCCTTGGGATGTCATATACAACGAGGTGTCCCATTTTCACTAGAGCTTGTCAGCCAACTGGTAGCGGGTCTTTGACGCGTTCAGCCCCATGTTACGGATTACCGACACGTGATTTTTTAGATGTACCTAACTAGGTGCTACACGTACCTGGACGCTTCATGACCCCAGCGCGGCGGAGTAGAAACTGTTCTTACGCAATATGTCCATCCCTTTAGAGGATCAAATTGGCGGACAGATATGAGACCATTGCGCTTCTGGAGGAGTCATCACCATTTGGTCCTACCGCTGCACTGTACTCTGGCAGGGACGATGAATAGATGTCCTGGCACCAACAGTAGAATGCATTTTCACTGGGTCAGTGGTTGTGGGGTGGAACAAGTCTTAAGTCAGTAAACTTCCCCTTGGAGTACTTTACCAGCACCGCGGCGCGCACTTAACACTGAAACCCGAAAAGGGTCGTGGTTGCCCGTCATAACCCCCTCGCAGGGCCAACGATGTATGCGACCACCACGACCGGCCATCTCGTGAACTCTTAACGCGTACGCCTGAGTGGCAGTTCGTTTGTCACCCCAGACTGTCGTCGCGTGCAATACTTGCAAGCAGAGATGCTTAGAGCTGAATAATAAAATCACGTTACAACTGCCTTCGAGCTAGCTAGATAGTGACCCTTGCCGCTAAGTCTTGCAGGCTCTATTACTACACCGACCGCCCTCCATTTACGTTACCTACGGTTTGGAGACCCCACTGAACATGCCTGTTGAACAGTACGGAGTCGCCATGCCACGGTCGTTATGGGCGGATATCCACATTGACGTGCTCATCCTGGTTGACCGAGATTCGTACTCCGGATTTGGGACCTGAACGCTAATACGAGATCCCTCGGCTGCGTGAAAGCCCACAACCCTTGATCACTAGGCACTCTAAAACCAGTGACCGAATTGTTATCAATATTCAACGAATTATTGCCCGCGACTCCATGGGTGGAAGATGTTTAGCAACACCGTCATATGCCACCAGTCCATGCCTCGCATCGATGATACGCGCACTGCATCTACCCCAGCAGCTGATCAACAGTGAAGAATCGTTCGAAATGCAAGTATGTAGTTGTGGTGTCAATAGAGGTCGCACTGGAGGCCCATCACTGATCTACAGTAAACCCGCATTGGAATCGTATTTAGACGAAACAGAGGCGGTGGACGGCGGGGTCTGCCCTGAACCGCGAAAGTTTCATGCAACGACAGTGAGCGACGGTGTTTCGTAACTTCGCACCCCGCGTAGCCTCTATAGTAGCATGCCAGTAGACGGTCTGCCATCGCAAGTGTATACCCAAGGTCTTAGGCTAATCTTACAAATGTGGATAATTGACTAGAGCGGCAAGACTGTAAGAACACTTATAGCGTGATAACCAGCTCATAGTTCATTGTCTAGGATCACTGGAGATACTACCAGTGCCTGTCCGGGATACCGCTCCCGCCACGTAGCTTAGAAGGCGTGCCTTACTCAGAACGAGAGGCCGCAAAGCAGCGAACGAGGGCATGGCGTGCGGGCCGTCAGCTCATTGCGGCCGTGAATTTGCTCGGATCCACTAGACTCTACAGGTTCCAGCAATACTTTTCGAGTGTGACCGTCTTAATTTGTTAGTCTTAACTGATGGAGATCAGGCTGTCACTTAGTTCGGCACTGGTGCAATCTTCAAGATAATCTGCTCCGTCTTGGCTTCCCACTGCATGAACGGTGCCATCGGCAGTGACGTTACAGACAGCAGCGTGCCATATCAGTAGTTAAAGTAGAGGCCTTGGTCGGCCGGAAGATGGTAAATATCACCCTAGAGGGCGTGGTCACACGCTCGAAAGGCCCGCTCTGTGCTTCAGGTGACAGAAAGCAGAGAATGCGTTACACTATTATATGCCCCGCGGCGTGTGGTCCAGACGGCGTGGTTCGGTAAAGAGGAAGTTTACCTCATTAGCTTCGAAAAGTGCCACCCCGAATTCTGCAGCAGCCCTTATCTAATTATCATAAACATACCGAGCTCTTTGTTATCATTTATGCTCTTGACCTTCCTGGATTCGGTCGATCTCCGCAGATATAGTATATATTTATTTAAGTCCAGTAACCGCCTGCTGCTAGTGCTTCTAATCGTAGACCTCGTACTTGCCTAATTATCGAGGTCATTACAGGAATTTAGGGTAGCGTATCTTGTTGAGAGTGAGTCTCTTCGGTGGTTCGGGGTATTCGTGCTAGCAAGATTTTGTAACAATTTGCCCCTCTTTAACCGTTCTGCCGGAGATGGTTGTTGTTAGCCCAACCGTATAGTATTTCATATTGTGTTACAGCCGCGTGGTAACGGTCCATGCGAATATATTATCTTCCATACTTGTGCCTATACAGAATTCAAAGAAGCGATAATTGTGGAAGGTTACTCAATACGCACCTTTTACTGTAATTACTGTTTAGGTTCGCCCATCGCTCGTATGAATAAACTCCGCATGGATCGGGGGGGTGCAACTAAGTAGTGAGCGTCTCGTAGACAGGCGTAGTGAGCGTAAATCGGCTTAAAGAGGTAAGCGTTATAATATATTGCACAAATGACATCATGGAACCGCTAGAATCACGATGTCTGACGGGGCCAGTGACCATTCGGGCGTGTAAACTCTTTTGACACTTGACCTGACACTGTCACCTCCGATCACACGATGATTACATTGTTCCCCTAGATAAATGTTGGTTGGTTGGGAGTCGAATAGGCATATCTGTTTAACCCAACTAGCGAACCCAGAAACCATCTCACCATCTCGCCGCGACGCCGCTCATCGTCACCGGCGGATACCCCACCTTCTCATACATAAGTTCGCTGTTGTTCGATAATCGCAAATCAGCAATACTTTTTTGTTCACACCGTTGTCGATTTAATCGACCGACTGTGCACCCCTGGCTGTTGAATGTCAGCTGATCACACATTATGAGGGGAAATGTAATCGTATTAAGATCCGCCCTACAGAAGCGCGTTAACGTAGTGATGAGGCATCAAAGCTTCGGCTCAAAGGGCGCTCCCCGTTTAATATTATTCACCTTTTCACTGAAATCGTGCCTTAGCTGCCTAAAGAGTAAGTTGGCTGAAGAGGGAACTTTATAATCTCAACCACTGTCTGACAAGCCATGGGGGACCGCGCCCCTGTACTTGTTGTTGTATTGATAAAAGGTGCGGTCACTATATTCCGGTGTCCAACGCTTGCAGCACCACGGGTGACTGCATGTCAAAGCCAGATCGACATTAGTGGGCTAACTCCTTTTTAAACCTGTTTGTAACCCAAAGGTGCCCGGCGCTTAAGGGCTTAGCTCGCGGCGCGGATATCGAATCCTGATACACTTACTCATGGCCAAGCTTGACTAGACCATGTCGTGAATAATCCCAATCATAGATGATCCCCACAATTGGATCTGGCCTATATCATGCTCACCCCGTGTTTTTTTGAGTATTTCGATCCTGAGACCCAGATAGAGAACAAGCCCTTCCTGTATTAATTGACACCGAAATCCGCTAATCCGTACATCGGCTTCTTGAGCGTGGTTACCTTGGAATCGGCAACCCAATATAACGCTTGGGCCGAATATCTAAATGGTATAAAGTCAAGCGCGAAGTGGTGGGATGCACCATTCATAACTCTACCGCATTTCTGTTTAGTGGATTTGACTGAATCCCTGCGAGACCGCCCGTTACCGCGTTAGAGCTATTCTGTCATCACTAATAAAGTCGCATTGCACTCCGGTTCTAAAAGCTCCAGTCGTTGGGTAATTTCTGTCGGGTGAACTTAATTTTGCGCGCTCAGATTCGGGTGCACTCTCTAGCATTGTCATCGAGCGAATCCGGGATATGATTGGCGAGCAAGCTTCCCTGTAGACTTGGACTCGAAAGATCCGTTGAGTTCGTATGATAGCAGATTCCTCGTCCTGACCGCTGCAAAAATATGCCGATGTCGAATGCGCTGGACGGGGGACAATGCCGTATGGTTACACAATCAAGCTTGCTGCGGTTGCTTCATTGACATGGTTCACATGGCGGCACAACTAGCCCGGAGCCATCCGCTGTTACGCCCAGTCGTTACGGAAGGATTACCCCGTACGAGAAATCTAGGATGACTACTATTCATGACTTTGGATAAGGAACCGGTACATTGTATTACTGTCCCACACGTCAAATTGTTCGATGATCGTCAATGATTAAAATAAACGGGTAAATGACATGCTTCATCCATATCCTAGGTCGAAGCCACGTAGGATGCTGGGTGGGTCTGGTGGATCAGTCAAGATGTGCATTAAATTTATGTGTAAAAATGACTTTGACTTGCCGTGTGGAGCCAGAGTCATCAGTCATTAGGCAGAAATGCCACGCATTCCGGTGCCGCGGGCACTAGCCACGATGAGGGCTACATCACACTGCAAACCTTATATACACAGGATTCACCACTGTGAATATAATATGATGGCTCTTGAAGCTTTCAGCCTGGGACTTCGGGACTCATACTCCTGTATACGGAGGTAAAGGTCCTGGTCGCCAACGCCCAGTACGTGCGAAGCTACGGAGACGTCTCACTAGGGAAATCCTAGACTAGCTAAACCCAAGTCCCGTCAGTCTTTGTGGCGATCTGAAGATATCGTAGATGTCCTGGCTGCATCTCTAGATAGTATTATTACGGGACAGTAGATAAGTTTGAACGTCCCGCAAACATTTCGGGTTGGTAACGCGGACGGGGACTGTATAGATACCCCCGACCAGCAGGAACTGAAGGACTGGTTACGCTTAGCGCGTAGTGGTCAGTATCATTTGTCGTAAGCTGCCATTGAAATTAATTCCTCGAGAGGTGAACGTGCAACGTGCCTTGCTCGCGACCGGTCCGACATTACTCCGCGATTGTCATCGATAGAAGAAGTACGATGAACCCCGTGCCCTTGCCGGCGCTACGATGCATAGTTATTTCCGCGTAGCTAACTTGAGTAAGCATGGCGGTGTTGACCCATTGGGAGTAACGTTACGCTCCCGTTCAAGCTATGGGGAATGTTCACAGCCAATGCGCCGCGAAGCCAACGTTTCGATACTCAGTACATTGTGGGTGTGCTTACCAAAATCCCCTCCTTAAGTTCCTCATCCCGTCTCTTTAATTTGTCATACTGGCGGTGCATTTCCACTCAACAAGCACAGCGACGCGCCTCTTATTGAGGAACGTAGAAACAGTACCAACCTCTGTCGCTTGTGCCGTAAATCCTTGAGAGAGCTTTCCGAAAGGCATATTGCGCACCACACGCCTTTCCGGCTCGTGTCTCCTAAAAGTGTGTGTATGTTGAATACCGCATGCCATTTAGACAAGGCTTACTGCACCTCCTTGGTTTTCCCGGACCGCCAAACCATAATCTATTTAACACATCGACTGTTCGTCTACATCGCCTCTAATCGTGCTTCCATTGCACTCCAACGGGGCTTGGCATCTGCATGTAACCTGTCGCGCAGCTAAAAGGATTCTATGTTCGAATGCAGCGCCGATGCAGCATACCGGACATCCATAAAGCCACCGGCCTGGCGTCCACAGATTTCAACCGTAATTGGCGTACCTTCGCCTCCGGGACAGCTAAGAGGCTGGGGGGTAATCGCGTGCTCAATCGGCTCATAGACAACGTCTCGGCTTAATGATCTCTATATGCACTCGTCCCGCTGAGCCAGATGTCTGTCCCAAAAAGGGAGAATTCTCCAGCAGCGTCTCACTAGTTTGAGTCTCGTCGCAGACCCCGTTATCACGCGTAGCTTCTATGTGTTGTTGGGACCATGATGAAAGCGCAAGTACTAGCGGGCATATGCACAAATTGGGTAGATTGCGCTTAGCATGTTTCAGTAGGCCTGTGCGTGTGCTTTAATGCTAAGCCCCGTTGACTGATACTGATATGACTATATTAGTTATTGGTCCGAAAGGGGAACACGCTGTTTCGCGAACTGCTAAGATCCTGAAGCAGATTTCACTGATCGGTGCACGAAGGTCACCCACGAATGACGCACGTCAGGCTGTGACGTATTTAGCCGTGGAACAGTATAAGGCCATCCCTCAGCCTTCGCGGAACAGTCCCTGCATCGGTATACACCACATGAACAGATAGCCACATCCTTCTCGGGATTTGGGGCTGGATCGTTTTAAATTATGTGTGCCATCCTTAAGTCTACCACAAGTCAGTCTAAGCGCACACATACGTTTGACGCTACTAGAATTTTTGTAAAATACCGGCGGCTATGTTTTGGCGTCGATCTTCCACGTTGAGAAAACCAATCCCGAAACTTGTTAATAGCCCTCCAGCGAGCCTTTATCGTTAGCTAGCTACTTCCGTGTAACGTATCAGAGCGTTCACCACGTGCATACGGGACTGGGCTGGAGGCTTCAGCCTCGGGTTTTGGCTACAACCGCAGCTCAGCGACACACGCCGCGGGCATAGGATACGCGAATAGTTCGGTTAGCTCAGGTCGACAGAGCCTTCGCGATCCAAAATGTAGAGTCTAAGTCAGTAATGGCGGTCATCATATAAACTCCCCAAGAACCTACTGGTTCTGTAAATCGGAGACGTAACAAAGTTTCCCTAGCACGCCTTTAAGGAGAGATAAAGGACTCTAGTGCGCAATCACCCTGGTCGTAACCTCGAAGGCTATAGAGACGTCTGACCAGCAGCAGCTTAGATTGCATATAAGACACCCAGCAAGTCCGTGCGCGCAGCAGGTTACGTTGTAGGCGGACTGCTCTTATTTCACCTGGCGACAAAGAATTTCGCATTGGAAAAGGCCTGGCACGCGGTCGCTATATTTAGGAGCGGTGATGGTTCACACTTGTAACCAGAACCACCGGCCTCGCTGTGTGAGCTAGATTTGCGACTCGCCTGCCCAGGCCTAGCGTTCAGCGGACAACAGGTGTTAAACTACGCGTCAAAATGTAACCATACGGTCACTTGACTCGGAATTATCCAAGGTCGTTAGAATTAGCTAGCGCCAGGGCCAAGGCGGCACTTGACAGGAAGGAGCCACGGCCTCCCGCTCCCAGATGAGTGGCCGTTAGAATGCACCGTTCCCAAGCACAGCAACGCGTTGGGAAGCTGGCCCATGTTGTGCATACCCAAGCCTATATCAGGCCCTATAGCGACTATACATGCATAATTCGAATAGGATCCAGTTAATTTATTCGCAAGCACTACCCTTGAATATAGAACCTTAGTCTGGGAACAACTTGTACATCTCACGTATCACCCACTCTTATACCCGACACTTCGGTACTTAGGTATATACCACCTAATGATAGCGCAAGTGCATGCCCCAACCTCACTATCCTCGTATCCCAGAGTAAATGCCAGCTTGTAGTGCCAGACCGTTCCCGGGCTCCTCGTTCCTGGCTAGTAGTGGCGACGACATGTCATACACACTCTGCTCGGAGCATTCCACTTTAGGCGTCCAATTCAGCTAGTACCCCCACGGCCGCAGCGGATAAGGGTAATCCACACCGGGGCCTTTTTGTCAATACTCTCTACTCCGGACAGTATGACCACAAGAGTTGCATGCGTAAGGGACACGTACATAGCGGAAACATACGGATAATGCACCTGAACGTGCAAGCTAACGTCAGTATATCAACCGCAGTTTGCGCTTGTCAACTAAGCAGCCCTCTCCAATCTAAAGCAGACTAATGCCATTTATTACAGTGTGACAACGCAGGTGCTAGACAGTCTATTGTAGGCACGAGCAGGCCAAGTGCTTCGAACGACAACGATCGCTTTAACCCCTCACAGTGGTCCGATTTCTCACAGGCAGATTAGATAGTCCACAACGACCCACCTGAGTAACGGGTCTGAGAACTTAGGCCTCGCCTACAAGTCGCTTGACGTCCAGCCTTTTGGGGATGAATTCATGTCGTCCTCCTCTATTCTACACCTGGACTCCGGACCGTAGATAGAACCGCTGGTAGTCCTGCGCGATCTCTCACGATTAAAGGTCCCAACACGGGTAACTAATATAGTGCCGCAAGGATGGCTCAAACCCGCGGCCGCAGCCGATCGGCCGTCTGGGGTCGTCGAGGCCACCCTATATGGGAACTTTCGTCACATTTGTTACGGTCGCCAACGGGCGGTCAAATATCAAACTATCGATCACCAATAGGACTTGCTGGCGGATGTCTTGATGCGCACCCGTCTCTTATGGCGGACAAGGAGTTAAGGTCGTTCCCATAACACGGATAGACACGTCCTCGCAGCGGCGGCCTTAAAGTCCGTGCGTGTTAAATGGAGGACGTTTGTTCTGGCTTAGGCTGTTGGGAAAAAATAGCTAGATCCTTCCCGTCGTGACGGGGCGGTCCCGAAAACCGCCGGTACCATCACCATGAGCCTGGGCACTGACATCCAGATGTCTTATCGTAGTCAGTTCTCGTCTCTAGTACTGACCGATCGGTTCGGTTATCGGCGGAGGCCCATCCGAACCCGGAAGTCAACTCTCCATCAGGTGGATTATAAGTTGGTCGGGTTGTTCCGCGGCAGGGCTAGCAGCGTTCTACAAGCACACCGTTCTGGGGTTCTGTGCTTATGTAGACTGGTAACGCGTCAGTCTTCTGTATGGGCGTATAAGCCAGGGCTCAAATGGATACTTGAATGGTATTGTTATCCATACACAATCACCGTAACGTAGTTGTTCATTCTAGCGACTTATCCCAGCGGTTGACAGATGCCACAGTCACTATTTTTACTTATGTTGACCTCTACTGCTCGGTCTACAATCGCATACGGAACATAGTCCGAGCGCAAAGGACCCCGGAAGGCTATAAGACCACGCTGAAACACCTAACAGCTGTGTCTCGCTGTAGCTAGCTCTATAGAGCAATGGTATGCTCTGGATAGGGTAACCCGAAATCGCTTGGAGACCGCCTATGAGCCATGTTACACGGCTCTCTACGACCCCTGTCATATCAACGCATATAGAACTAGGCACTCATCGATGAGGGTGCTACCCCCAGGAGGATCCTGCTATGACGGTTCCAAGATAGGATGCTGCGAACTGCGGCAAGTTTTAGTAAATGCCATAGCAGACAAGCAGGCTCACGATAGCTCACTACGCTCAATTCCACAAACCCCACAACCCAGTCAGGGTGCTTAGCCCCTACGCGTAGGTAAAATGGAAGTGAAACACACCTGCAGTTCTGGAGATCAGTGGGGAATCAGTGGTCGGAGCTACCCGACTTAGCTTGAACCAAAGTCTATGCCCGTAGCAACTTTCGATAGGCTTAAACGACTTGATAGAACTTCGACTTGAGTTTATATGCGAGAGGAGTAATGGTACCGCCGGGGCCAATCAGTACAGTTGTCGCACCACATATGCCCGCATAGTCACACATCTGATCTGGTGAAACCTATACCATGAATCGGAACAAAGACTATCGACCTACATTATGCGTCCTAACCACAAAGCATTGTTACGTGCCCGTAGCTGTAAACGCTCTATGGCTTAGGCCGACCTCCGTCTGTTATGACATGAGCCTTTTTCAAAGGAATTTTTGGTGGACGTCGAGGTACTTGCTATGAATGCTAATTTGTGACACACGGTCGCAGAACTCGAGG
		</sequence>
    <sequence><taxon idref="Location_1_0_1|42.20680584794941"/>
			TTCGTCCGCTACACTTGTTTGACGAGTCGTATCTTCTGTAACCGGTAAGGCAGAGTACTTAGCCGGTGTGGAGAATAGTCCCAAGACTCTAATGTAGAATCGAGGGAGTAACACTCTCGCATGAGGAGGGGCCCTGGTCGGACACTTCCTTACATAGGCCCTGCAATGTGAAATCCTCAACAAACGAACGACATGCGGCTCTATAAAAATACAAGCTAGTTGGTTAGCCTACCTATAAACTGGCATTTGGCTGTGAATACAGCGTACGGAGGTTTGGCACTGCTACGTCGGGAGTCGGGTCGCACAGTATTACGGACACCCGCAAAATCTTTGCGCGATTACCCACACCCATCGATAATTTTAGGGAATTGAAACTAGTTCCCGTGGAAACGGATTGCCTGCGTGTACTTGTGTCAAAACCAGCTAGGCGTACTAATACGTATAACTTATATATTGCGAGAAGGCCCAACTGCAAGCGCAAGAGTATTGGGCCACCTCTGTCGCTGGGAATGATTGATGCAGGTTACCCTGCTGTCCAGCCCCGCTATTGTACCTAGTGACGCCGACTCTACTTACAAGAGACCTGACCCATATGGGGCGTTGATCTTTACACCAGTTACTGTCTGATGTATCTTATCTAGAGTCAGTGATGCCACGGCTCTTGTCATCGAGACAACGAGGACCTATGACCGGGGTATGGGGCAAAGTCTGGGGGCTCATTTGAGTATACTCATGCGGTGAGGCAGGGACACAGCGTGGCGTCGGACCAACCGGATGATATATTAGCGGTATAATATAGTATATAGCAGTTAGTAACTCGTGAACACAAGAAGCGGTACGAAATATGATTGTACCTTCACGGCTACACACAGGACCTCGACGATGGCAAATGCCTTAGAAAGTGATGAATTCGAGGAAGGAGGAGCTAGGATAGCAGCAGCCATTACAACTGTCGACTATTGTTGGAGAGTTAAATTAAACCGCACTTCCAACGGAGAGGTCCGACTTAAACGGCTTAAAAAAGCAGATTGAAGTAGTTTCTAGGTTCATATCGTAAGTCTCTGAACTGAATCCTATTAGCTAGGCCTTTCGTTCCCTTGAGCGCGGGCCTGGCCTCTGAAGCCGGCCGGCTAGCACGTTTACTCTCTACCTATAACGATGATCCATTTGTCGTATTACCTCCTTGAGGATACTTCTGCTGAGTGCTCTGAAAGGAAGATATCTTCGCTGTGTCTATCAGCCTTCAGTGATTATATTAGTCGTTTTCCGAACCAGGCTAGCATCATTGCTACTCCTGTGATGAGAGGTCCTTCATTGCTAGGCGTACGCACAAGCGACCCCGGCTATACGCAATCCACAAGTCCCTCATGTCTCGTCCGTCGGTGGATTTGAACGCGGATAAGCGGATGTAGATAATGGATAGCTTGAATTTTCGCTAGACATAATTGACTGATTACATTAGCGTAGTCTTACGCTTGATAAGTGGGATAGGTACTAATAACCGCTTCCAGATGTGGGGATCGTAAGGGTAAGTTTCTAAAATTACGTTTTTATGCGTTCAGTAGACCGAGGGTGGCTAGTATTAATGCAGAGGAAACGTGCAGGGGAATCCTAATCCGGGCCGTGTCCCAGTGGTGGGTGAGAGTCGGGCCAGTTGAACACCATGGATGTCTTCAGCCAGTCTGGAGCCATGCAGGATGGGTGCAAGATGTGTTATGAGGTTCAACGCCGCTACGGCAGCTCGCGCATGTAGGGGTGATCTTCAATTGCGGTGCGTTGCACAATCTTAAACGGGTTCTCCCACTGTCCCACCACCACTTCGACTGTGGGGGTGTCAGCGTTTGAAAGCGCTACGACTGACCAATAACTATAGATCGAGCTCTCTAAGACCGATCTGCTAAACCGAGCCGGGCGACTGAGAATTCGCAAAGTTATCTGTATCTGGCATTGTTCTCGCGTGGGTCAGTAGCAGAGCTCGTTCGTGTGTTGAAGCGGTGTGCCTCAACAGTCAGGCTAGCCCATTTCCTGCGCACCCACACCTCGTTGACGCTGAACTTTTGATGCGCTGCCGCTGTCCATCACCTTGCCACTATTCCCGTTCTTCTAAGAGTCATTTTGGTCTTACTGTATCGGAGAATCCGTGCCCCCGATTACCCCAGTGATGTCAACTTATGCATTTCTGCCCACTCAGCCTCGGGACCCATACATCGTGGTAAGCCAGTGGGGTTACGAAGCGCTGCTGCCGTCGGGGATGACTATGAAGCTGTCATCGAGAGTTACAGCGGATACTGTCCCAGAGGAAGTCGCTCACTGACACGAGTTAAGTCTACCCCGTGGAACAGTTCCTAACCATCCAAGGACTGCCAACTTTTCAGATCCTGATGTCCTGGACTGATGATAGTCGTGAACCGGAGTTGACTAAGGAGCAATGTTCGCTCTTGAGTATGGCTGATGAAAAACTGGTCCGATTGAGTTTCAAAAATGTGAAAAGCTTGCTATCTTGTTTCTCGACGAGGCCAACGTGTCTACACCGAGGTGTGAACATATTGTGGCTGAGTTTTGACCGAGTGGCATATTGTCGGACGTATGCTGGTAAGAGATACAGTGAATCCTATTCACCTAATTTCCGCGATTGCCCTTGGGGCACATCTGTTGTCCCAATGCAGCGCGCTCCGATGCACGATACCAACTGTCGCTTCCATATGTAGCGAGAATGTACGACGTTTTTAGTTAAGTGTGCTAGTCTAGGCCCTCCGGAGTGCGTAATTGTCGGGGTCGAGCGACCGGAGTGCAGGGCAGTGACACAACAGCTCTCCAGTTAAGAGGATAGTTGGTCCCCCTAAGCCGGAAGCTCGTGCTCGATCATTAGAGAGAGGATGACATACGTTCGCTGCAACGACCCATCGGATGACATACAGAATCCGTAATCCCACAGATGCCTAGTGAGTTCCGAATGCGGGGAGTGAACTAGGAAAGCCACTCCGTGCCTCGTAAAAGCTTAAACCCAACGTAAATCCCGTTCAATCGATTGGCCTATACAGTTAAGAATAGATTTTGGTGATTCTGATTGGTTCCATTCGCACAGTTCCAGTGCAATAATCTTTAACAAGCACACTTTCGCGCCTTCCATCACACTCCATTCGGGGTCTCAATTACAGCCCAAGTAACAAAATCTTGATCTAAACGAATGAATGCGGATTCACGGCAGGGGCGTTAGAGCCTGCAGGCGTTTGGGTGTTCGGCTTGCACGTGCGTAGAATGTCGACTGGACACAGTAATAGTGTCAAGCCAGACATGACTTGACCCCGAGCAAGGCAGCTTAGAACCTCCGGTTGCCTTTCCCACGCATCAGGTAACTAAGTGGCCGCTGTAGGCCTCACACTCTTTTTGAGTCTCTAAGTATGTAGCACCGCAACCACGCAAGATCAAGTTCACATCTGTAACAATTACATATTCTCCCGACGCGGCCCAAACTGGTGCCTGCCATACTTTGTCGTTATAGCCCTATTTTCAAGTATGAGCACACCCCATGTGAAGGCGCGTATTGCAAACCTACACAGTATCACTTCAGCGAAAGGAAAAACGCCTTCATTTCGTGCGAAGGGGCCATCACGAGGTCACCAAAAAAACCATAGGGTATGTGTGAACGAGTACCACACAACACGCCCATGGAGTCATATTGATACTAAATTCTCTGAAATACTACGGTACGGGTAGTTCCGCAGAGTCGCAGAGGGTACCGGACCTTGTACGACATCCTAGCCTGATTTACTGAACTCGCCCGGTCGCTGGGATGCATCTTCCCGATTAACTCCTATCGTAAGTGACCGAAAACAATCTCATGCAGCTTCTACAACGGAGATCTTTAGCGAAGAGGTGCGCAGAATTATATCGATAGCCAACAGACTAGTTCGATAACGTGCAGGTTCGGCGTGTTCAGGGTGATCTCGGGCTCGCAATTACATCAGGAGGTGCCTCAGGTTACCTGCTAACCATGTTGTTGAGACAAGAGAACGTGGGCAGCTTGAGATAAGCGACCAAAGGTCAATGATGGTTTCTCCAAGGCCAGTTACATAATTATTACACTATCAAGATCGCTTCGCGTCGACGGGCGAATTGTCTCGAGACATCCACAGTTACGACTGCAAACCTTTTTAGATGCATTAGAGAGTTTCCGAAATATACAGACCCTTCCACCCCGACCATTACTATAAGAACTCGCCAGATAAGTCACCAAGCGATCTGAAGTTATATGATTGACCGGTGCCCGACATTATTCACGAGGTATACTTGACATATAGCAGGGTCGCGGTTCTTGACACAACCACGCGTCGGCATTTCATACCACCTTAGGACAATCACTCTAGGCCAATTACCCTCCCTTGGGATGTCATATACAACGAGGTGTCCCATTTTCACTAGAGCTTGTCAGCCAACTGGTAGCGGGTCTTTGACGCGTTCAGCCCCATGTTACGGATTACCGACACGTGATTTTTTAGATGTACCTAACTAGGTGCTACACGTACCTGGACGCTTCATGACCCCAGCGCGGCGGAGTAGAAACTGTTCTTACGCAATATGTCCATCCCTTTAGAGGATCAAATTGGCGGACAGATATGAGACCATTGCGCTTCTGGAGGAGTCATCACCATTTGGTCCTACCGCTGCACTGTACTCTGGCAGGGACGATGAATAGATGTCCTGGCACCAACAGTAGAATGCATTTTCACTGGGTCAGTGGTTGTGGGGTGGAACAAGTCTTAAGTCAGTAAACTTCCCCTTGGAGTACTTTACCAGCACCGCGGCGCGCACTTAACACTGAAACCCGAAAAGGGTCGTGGTTGCCCGTCATAACCCCCTCGCAGGGCCAACGATGTATGCGACCACCACGACCGGCCATCTCGTGAACTCTTAACGCGTACGCCTGAGTGGCAGTTCGTTTGTCACCCCAGACTGTCGTCGCGTGCAATACTTGCAAGCAGAGATGCTTAGAGCTGAATAATAAAATCACGTTACAACTGCCTTCGAGCTAGCTAGATAGTGACCCTTGCCGCTAAGTCTTGCAGGCTCTATTACTACACCGACCGCCCTCCATTTACGTTACCTACGGTTTGGAGACCCCACTGAACATGCCTGTTGAACAGTACGGAGTCGCCATGCCACGGTCGTTATGGGCGGATATCCACATTGACGTGCTCATCCTGGTTGACCGAGATTCGTACTCCGGATTTGGGACCTGAACGCTAATACGAGATCCCTCGGCTGCGTGAAAGCCCACAACCCTTGATCACTAGGCACTCTAAAACCAGTGACCGAATTGTTATCAATATTCAACGAATTATTGCCCGCGACTCCATGGGTGGAAGATGTTTAGCAACACCGTCATATGCCACCAGTCCATGCCTCGCATCGATGATACGCGCACTGCATCTACCCCAGCAGCTGATCAACAGTGAAGAATCGTTCGAAATGCAAGTATGTAGTTGTGGTGTCAATAGAGGTCGCACTGGAGGCCCATCACTGATCTACAGTAAACCCGCATTGGAATCGTATTTAGACGAAACAGAGGCGGTGGACGGCGGGGTCTGCCCTGAACCGCGAAAGTTTCATGCAACGACAGTGAGCGACGGTGTTTCGTAACTTCGCACCCCGCGTAGCCTCTATAGTAGCATGCCAGTAGACGGTCTGCCATCGCAAGTGTATACCCAAGGTCTTAGGCTAATCTTACAAATGTGGATAATTGACTAGAGCGGCAAGACTGTAAGAACACTTATAGCGTGATAACCAGCTCATAGTTCATTGTCTAGGATCACTGGAGATACTACCAGTGCCTGTCCGGGATACCGCTCCCGCCACGTAGCTTAGAAGGCGTGCCTTACTCAGAACGAGAGGCCGCAAAGCAGCGAACGAGGGCATGGCGTGCGGGCCGTCAGCTCATTGCGGCCGTGAATTTGCTCGGATCCACTAGACTCTACAGGTTCCAGCAATACTTTTCGAGTGTGACCGTCTTAATTTGTTAGTCTTAACTGATGGAGATCAGGCTGTCACTTAGTTCGGCACTGGTGCAATCTTCAAGATAATCTGCTCCGTCTTGGCTTCCCACTGCATGAACGGTGCCATCGGCAGTGACGTTACAGACAGCAGCGTGCCATATCAGTAGTTAAAGTAGAGGCCTTGGTCGGCCGGAAGATGGTAAATATCACCCTAGAGGGCGTGGTCACACGCTCGAAAGGCCCGCTCTGTGCTTCAGGTGACAGAAAGCAGAGAATGCGTTACACTATTATATGCCCCGCGGCGTGTGGTCCAGACGGCGTGGTTCGGTAAAGAGGAAGTTTACCTCATTAGCTTCGAAAAGTGCCACCCCGAATTCTGCAGCAGCCCTTATCTAATTATCATAAACATACCGAGCTCTTTGTTATCATTTATGCTCTTGACCTTCCTGGATTCGGTCGATCTCCGCAGATATAGTATATATTTATTTAAGTCCAGTAACCGCCTGCTGCTAGTGCTTCTAATCGTAGACCTCGTACTTGCCTAATTATCGAGGTCATTACAGGAATTTAGGGTAGCGTATCTTGTTGAGAGTGAGTCTCTTCGGTGGTTCGGGGTATTCGTGCTAGCAAGATTTTGTAACAATTTGCCCCTCTTTAACCGTTCTGCCGGAGATGGTTGTTGTTAGCCCAACCGTATAGTATTTCATATTGTGTTACAGCCGCGTGGTAACGGTCCATGCGAATATATTATCTTCCATACTTGTGCCTATACAGAATTCAAAGAAGCGATAATTGTGGAAGGTTACTCAATACGCACCTTTTACTGTAATTACTGTTTAGGTTCGCCCATCGCTCGTATGAATAAACTCCGCATGGATCGGGGGGGTGCAACTAAGTAGTGAGCGTCTCGTAGACAGGCGTAGTGAGCGTAAATCGGCTTAAAGAGGTAAGCGTTATAATATATTGCACAAATGACATCATGGAACCGCTAGAATCACGATGTCTGACGGGGCCAGTGACCATTCGGGCGTGTAAACTCTTTTGACACTTGACCTGACACTGTCACCTCCGATCACACGATGATTACATTGTTCCCCTAGATAAATGTTGGTTGGTTGGGAGTCGAATAGGCATATCTGTTTAACCCAACTAGCGAACCCAGAAACCATCTCACCATCTCGCCGCGACGCCGCTCATCGTCACCGGCGGATACCCCACCTTCTCATACATAAGTTCGCTGTTGTTCGATAATCGCAAATCAGCAATACTTTTTTGTTCACACCGTTGTCGATTTAATCGACCGACTGTGCACCCCTGGCTGTTGAATGTCAGCTGATCACACATTATGAGGGGAAATGTAATCGTATTAAGATCCGCCCTACAGAAGCGCGTTAACGTAGTGATGAGGCATCAAAGCTTCGGCTCAAAGGGCGCTCCCCGTTTAATATTATTCACCTTTTCACTGAAATCGTGCCTTAGCTGCCTAAAGAGTAAGTTGGCTGAAGAGGGAACTTTATAATCTCAACCACTGTCTGACAAGCCATGGGGGACCGCGCCCCTGTACTTGTTGTTGTATTGATAAAAGGTGCGGTCACTATATTCCGGTGTCCAACGCTTGCAGCACCACGGGTGACTGCATGTCAAAGCCAGATCGACATTAGTGGGCTAACTCCTTTTTAAACCTGTTTGTAACCCAAAGGTGCCCGGCGCTTAAGGGCTTAGCTCGCGGCGCGGATATCGAATCCTGATACACTTACTCATGGCCAAGCTTGACTAGACCATGTCGTGAATAATCCCAATCATAGATGATCCCCACAATTGGATCTGGCCTATATCATGCTCACCCCGTGTTTTTTTGAGTATTTCGATCCTGAGACCCAGATAGAGAACAAGCCCTTCCTGTATTAATTGACACCGAAATCCGCTAATCCGTACATCGGCTTCTTGAGCGTGGTTACCTTGGAATCGGCAACCCAATATAACGCTTGGGCCGAATATCTAAATGGTATAAAGTCAAGCGCGAAGTGGTGGGATGCACCATTCATAACTCTACCGCATTTCTGTTTAGTGGACTTGACTGAATCCCTGCGAGACCGCCCGTTACCGCGTTAGAGCTATTCTGTCATCACTAATAAAGTCGCATTGCACTCCGGTTCTAAAAGCTCCAGTCGTTGGGTAATTTCTGTCGGGTGAACTTAATTTTGCGCGCTCAGATTCGGGTGCACTCTCTAGCATTGTCATCGAGCGAATCCGGGATATGATTGGCGAGCAAGCTTCCCTGTAGACTTGGACTCGAAAGATCCGTTGAGTTCGTATGATAGCAGATTCCTCGTCCTGACCGCTGCAAAAATATGCCGATGTCGAATGCGCTGGACGGGGGACAATGCCGTATGGTTACACAATCAAGCTTGCTGCGGTTGCTTCATTGACATGGTTCACATGGCGGCACAACTAGCCCGGAGCCATCCGCTGTTACGCCCAGTCGTTACGGAAGGATTACCCCGTACGAGAAATCTAGGATGACTACTATTCATGACTTTGGATAAGGAACCGGTACATTGTATTACTGTCCCACACGTCAAATTGTTCGATGATCGTCAATGATTAAAATAAACGGGTAAATGACATGCTTCATCCATATCCTAGGTCGAAGCCACGTAGGATGCTGGGTGGGTCTGGTGGATCAGTCAAGATGTGCATTAAATTTATGTGTAAAAATGACTTTGACTTGCCGTGTGGAGCCAGAGTCATCAGTCATTAGGCAGAAATGCCACGCATTCCGGTGCCGCGGGCACTAGCCACGATGAGGGCTACATCACACTGCAAACCTTATATACACAGGATTCACCACTGTGAATATAATATGATGGCTCTTGAAGCTTTCAGCCTGGGACTTCGGGACTCATACTCCTGTATACGGAGGTAAAGGTCCTGGTCGCCAACGCCCAGTACGTGCGAAGCTACGGAGACGTCTCACTAGGGAAATCCTAGACTAGCTAAACCCAAGTCCCGTCAGTCTTTGTGGCGATCTGAAGATATCGTAGATGTCCTGGCTGCATCTCTAGATAGTATTATTACGGGACAGTAGATAAGTTTGAACGTCCCGCAAACATTTCGGGTTGGTAACGCGGACGGGGACTGTATAGATACCCCCGACCAGCAGGAACTGAAGGACTGGTTACGCTTAGCGCGTAGTGGTCAGTATCATTTGTCGTAAGCTGCCATTGAAATTAATTCCTCGAGAGGTGAACGTGCAACGTGCCTTGCTCGCGACCGGTCCGACATTACTCCGCGATTGTCATCGATAGAAGAAGTACGATGAACCCCGTGCCCTTGCCGGCGCTACGATGCATAGTTATTTCCGCGTAGCTAACTTGAGTAAGCATGGCGGTGTTGACCCATTGGGAGTAACGTTACGCTCCCGTTCAAGCTATGGGGAATGTTCACAGCCAATGCGCCGCGAAGCCAACGTTTCGATACTCAGTACATTGTGGGTGTGCTTACCAAAATCCCCTCCTTAAGTTCCTCATCCCGTCTCTTTAATTTGTCATACTGGCGGTGCATTTCCACTCAACAAGCACAGCGACGCGCCTCTTATTGAGGAACGTAGAAACAGTACCAACCTCTGTCGCTTGTGCCGTAAATCCTTGAGAGAGCTTTCCGAAAGGCATATTGCGCACCACACGCCTTTCCGGCTCGTGTCTCCTAAAAGTGTGTGTATGTTGAATACCGCATGCCATTTAGACAAGGCTTACTGCACCTCCTTGGTTTTCCCGGACCGCCAAACCATAATCTATTTAACACATCGACTGTTCGTCTACATCGCCTCTAATCGTGCTTCCATTGCACTCCAACGGGGCTTGGCATCTGCATGTAACCTGTCGCGCAGCTAAAAGGATTCTATGTTCGAATGCAGCGCCGATGCAGCATACCGGACATCCATAAAGCCACCGGCCTGGCGTCCACAGATTTCAACCGTAATTGGCGTACCTTCGCCTCCGGGACAGCTAAGAGGCTGGGGGGTAATCGCGTGCTCAATCGGCTCATAGACAACGTCTCGGCTTAATGATCTCTATATGCACTCGTCCCGCTGAGCCAGATGTCTGTCCCAAAAAGGGAGAATTCTCCAGCAGCGTCTCACTAGTTTGAGTCTCGTCGCAGACCCCGTTATCACGCGTAGCTTCTATGTGTTGTTGGGACCATGATGAAAGCGCAAGTACTAGCGGGCATATGCACAAATTGGGTAGATTGCGCTTAGCATGTTTCAGTAGGCCTGTGCGTGTGCTTTAATGCTAAGCCCCGTTGACTGATACTGATATGACTATATTAGTTATTGGTCCGAAAGGGGAACACGCTGTTTCGCGAACTGCTAAGATCCTGAAGCAGATTTCACTGATCGGTGCACGAAGGTCACCCACGAATGACGCACGTCAGGCTGTGACGTATTTAGCCGTGGAACAGTATAAGGCCATCCCTCAGCCTTCGCGGAACAGTCCCTGCATCGGTATACACCACATGAACAGATAGCCACATCCTTCTCGGGATTTGGGGCTGGATCGTTTTAAATTATGTGTGCCATCCTTAAGTCTACCACAAGTCAGTCTAAGCGCACACATACGTTTGACGCTACTAGAATTTTTGTAAAATACCGGCGGCTATGTTTTGGCGTCGATCTTCCACGTTGAGAAAACCAATCCCGAAACTTGTTAATAGCCCTCCAGCGAGCCTTTATCGTTAGCTAGCTACTTCCGTGTAACGTATCAGAGCGTTCACCACGTGCATACGGGACTGGGCTGGAGGCTTCAGCCTCGGGTTTTGGCTACAACCGCAGCTCAGCGACACACGCCGCGGGCATAGGATACGCGAATAGTTCGGTTAGCTCAGGTCGACAGAGCCTTCGCGATCCAAAATGTAGAGTCTAAGTCAGTAATGGCGGTCATCATATAAACTCCCCAAGAACCTACTGGTTCTGTAAATCGGAGACGTAACAAAGTTTCCCTAGCACGCCTTTAAGGAGAGATAAAGGACTCTAGTGCGCAATCACCCTGGTCGTAACCTCGAAGGCTATAGAGACGTCTGACCAGCAGCAGCTTAGATTGCATATAAGACACCCAGCAAGTCCGTGCGCGCAGCAGGTTACGTTGTAGGCGGACTGCTCTTATTTCACCTGGCGACAAAGAATTTCGCATTGGAAAAGGCCTGGCACGCGGTCGCTATATTTAGGAGCGGTGATGGTTCACACTTGTAACCAGAACCACCGGCCTCGCTGTGTGAGCTAGATTTGCGACTCGCCTGCCCAGGCCTAGCGTTCAGCGGACAACAGGTGTTAAACTACGCGTCAAAATGTAACCATACGGTCACTTGACTCGGAATTATCCAAGGTCGTTAGAATTAGCTAGCGCCAGGGCCAAGGCGGCACTTGACAGGAAGGAGCCACGGCCTCCCGCTCCCAGATGAGTGGCCGTTAGAATGCACCGTTCCCAAGCACAGCAACGCGTTGGGAAGCTGGCCCATGTTGTGCATACCCAAGCCTATATCAGGCCCTATAGCGACTATACATGCATAATTCGAATAGGATCCAGTTAATTTATTCGCAAGCACTACCCTTGAATATAGAACCTTAGTCTGGGAACAACTTGTACATCTCACGTATCACCCACTCTTATACCCGACACTTCGGTACTTAGGTATATACCACCTAATGATAGCGCAAGTGCATGCCCCAACCTCACTATCCTCGTATCCCAGAGTAAATGCCAGCTTGTAGTGCCAGACCGTTCCCGGGCTCCTCGTTCCTGGCTAGTAGTGGCGACGACATGTCATACACACTCTGCTCGGAGCATTCCACTTTAGGCGTCCAATTCAGCTAGTACCCCCACGGCCGCAGCGGATAAGGGTAATCCACACCGGGGCCTTTTTGTCAATACTCTCTACTCCGGACAGTATGACCACAAGAGTTGCATGCGTAAGGGACACGTACATAGCGGAAACATACGGATAATGCACCTGAACGTGCAAGCTAACGTCAGTATATCAACCGCAGTTTGCGCTTGTCAACTAAGCAGCCCTCTCCAATCTAAAGCAGACTAATGCCATTTATTACAGTGTGACAACGCAGGTGCTAGACAGTCTATTGTAGGCACGAGCAGGCCAAGTGCTTCGAACGACAACGATCGCTTTAACCCCTCACAGTGGTCCGATTTCTCACAGGCAGATTAGATAGTCCACAACGACCCACCTGAGTAACGGGTCTGAGAACTTAGGCCTCGCCTACAAGTCGCTTGACGTCCAGCCTTTTGGGGATGAATTCATGTCGTCCTCCTCTATGCTACACCTGGACTCCGGACCGTAGATAGAACCGCTGGTAGTCCTGCGCGATCTCTCACGATTAAAGGTCCCAACACGGGTAACTAATATAGTGCCGCAAGGATGGCTCAAACCCGCGGCCGCAGCCGATCGGCCGTCTGGGGTCGTCGAGGCCACCCTATATGGGAACTTTCGTCACATTTGTTACGGTCGCCAACGGGCGGTCAAATATCAAACTATCGATCACCAATAGGACTTGCTGGCGGATGTCTTGATGCGCACCCGTCTCTTATGGCGGACAAGGAGTTAAGGTCGTTCCCATAACACGGATAGACACGTCCTCGCAGCGGCGGCCTTAAAGTCCGTGCGTGTTAAATGGAGGACGTTTGTTCTGGCTTAGGCTGTTGGGAAAAAATAGCTAGATCCTTCCCGTCGTGACGGGGCGGTCCCGAAAACCGCCGGTACCATCACCATGAGCCTGGGCACTGACATCCAGATGTCTTATCGTAGTCAGTTCTCGTCTCTAGTACTGACCGATCGGTTCGGTTATCGGCGGAGGCCCATCCGAACCCGGAAGTCAACTCTCCATCAGGTGGATTATAAGTTGGTCGGGTTGTTCCGCGGCAGGGCTAGCAGCGTTCTACAAGCACACCGTTCTGGGGTTCTGTGCTTATGTAGACTGGTAACGCGTCAGTCTTCTGTATGGGCGTATAAGCCAGGGCTCAAATGGATACTTGAATGGTATTGTTATCCATACACAATCACCGTAACGTAGTTGTTCATTCTAGCGACTTATCCCAGCGGTTGACAGATGCCACAGTCACTATTTTTACTTATGTTGACCTCTACTGCTCGGTCTACAATCGCATACGGAACATAGTCCGAGCGCAAAGGACCCCGGAAGGCTATAAGACCACGCTGAAACACCTAACAGCTGTGTCTCGCTGTAGCTAGCTCTATAGAGCAATGGTATGCTCTGGATAGGGTAACCCGAAATCGCTTGGAGACCGCCTATGAGCCATGTTACACGGCTCTCTACGACCCCTGTCATATCAACGCATATAGAACTAGGCACTCATCGATGAGGGTGCTACCCCCAGGAGGATCCTGCTATGACGGTTCCAAGATAGGATGCTGCGAACTGCGGCAAGTTTTAGTAAATGCCATAGCAGACAAGCAGGCTCACGATAGCTCACTACGCTCAATTCCACAAACCCCACAACCCAGTCAGGGTGCTTAGCCCCTACGCGTAGGTAAAATGGAAGTGAAACACACCTGCAGTTCTGGAGATCAGTGGGGAATCAGTGGTCGGAGCTACCCGACTTAGCTTGAACCAAAGTCTATGCCCGTAGCAACTTTCGATAGGCTTAAACGACTTGATAGAACTTCGACTTGAGTTTATATGCGAGAGGAGTAATGGTACCGCCGGGGCCAATCAGTACAGTTGTCGCACCACATATGCCCGCATAGTCACACATCTGATCTGGTGAAACCTATACCATGAATCGGAACAAAGACTATCGACCTACATTATGCGTCCTAACCACAAAGCATTGTTACGTGCCCGTAGCTGTAAACGCTCTATGGCTTAGGCCGACCTCCGTCTGTTATGACATGAGCCTTTTTCAAAGGAATTTTTGGTGGACGTCGAGGTACTTGCTATGAATGCTAATTTGTGACACACGGTCGCAGAACTCGAGG
		</sequence>
    <sequence><taxon idref="Location_2_0_0|29.925862931895246"/>
			TTCGTCCGCTACACTTGTTTGACGAGTCGTATCTTCTGTAACCGGTAAGGCAGAGTACTTAGCCGGTGTGGAGAATAGTCCCAAGACTCTAATGTAGAATCGAGGGAGTAACACTCTCGCATGAGGAGGGGCCCTGGTCGGACACTTCCTTACATAGGCCCTGCAATGTGAAATCCTCAACAAACGAACGACATGCGGCTCTATAAAAATACAAGCTAGTTGGTTAGCCTACCTATAAACTGGCATTTGGCTGTGAATACAGCGTACGGAGGTTTGGCACTGCTACGTCGGGAGTCGGGTCGCACAGTATTACGGACACCCGCAAAATCTTTGCGCGATTACCCACACCCATCGATAATTTTAGGGAATTGAAACTAGTTCCCGTGGAAACGGATTGCCTGCGTGTACTTGTGTCAAAACCAGCTAGGCGTACTAATACGTATAACTTATATATTGCGAGAAGGCCCAACTGCAAGCGCAAGAGTATTGGGCCACCTCTGTCGCTGGGAATGATTGATGCAGGTTACCCTGCTGTCCAGCCCCGCTATTGTACCTAGTGACGCCGACTCTACTTACAAGAGACCTGACCCATATGGGGCGTTGATCTTTACACCAGTTACTGTCTGATGTATCTTATCTAGAGTCAGTGATGCCACGGCTCTTGTCATCGAGACAACGAGGACCTATGACCGGGGTATGGGGCAAAGTCTGGGGGCTCATTTGAGTATACTCATGCGGTGAGGCAGGGACACAGAGTGGCGTCGGACCAACCGGATGATATATTAGCGGTATAATATAGTATATAGCAGTTAGTAACTCGTGAACACAAGAAGCGGTACGAAATATGATTGTACCTTCACGGCTACACACAGGACCTCGACGATGGCAAATGCCTTAGAAAGTGATGAATTCGAGGAAGGAGGAGCTAGGATAGCAGCAGCCATTACAACTGTCGACTATTGTTGGAGAGTTAAATTAAACCGCACTTCCAACGGAGAGGTCCGACTTAAACGGCTTAAAAAAGCAGATTGAAGTAGTTTCTAGGTTCATATCGTAAGTCTCTGAACTGAATCCTATTAGCTAGGCCTTTCGTTCCCTTGAGCGCGGGCCTGGCCTCTGAAGCCGGCCGGCTAGCACGTTTACTCTCTACCTATAACGATGATCCATTTGTCGTATTACCTCCTTGAGGATACTTCTGCTGAGTGCTCTGAAAGGAAGATATCTTCGCTGTGTCTATCAGCCTTCAGTGATTATATTAGTCGTTTTCCGAACCAGGCTAGCATCATTGCTACTCCTGTGATGAGAGGTCCTTCATTGCTAGGCGTACGCACAAGCGACCCCGGCTATACGCAATCCACAAGTCCCTCATGTCTCGTCCGTCGGTGGATTTGAACGCGGATAAGCGGATGTAGATAATGGATAGCTTGAATTTTCGCTAGACATAATTGACTGATTACATTAGCGTAGTCTTACGCTTGATAAGTGGGATAGGTACTAATAACCGCTTCCAGATGTGGGGATCGTAAGGGTAAGTTTCTAAAATTACGTTTTTATGCGTTCAGTAGACCGAGGGTGGCTAGTATTAATGCAGAGGAAACGTGCAGGGGAATCCTAATCCGGGCCGTGTCCCAGTGGTGGGTGAGAGTCGGGCCAGTTGAACACCATGGATGTCTTCAGCCAGTCTGGAGCCATGCAGGATGGGTGCAAGATGTGTTATGAGGTTCAACGCCGCTACGGCAGCTCGCGCATGTAGGGGTGATCTTCAATTGCGGTGCGTTGCACAATCTTAAACGGGTTCTCCCACTGTCCCACCACCACTTCGACTGTGGGGGTGTCAGCGTTTGAAAGCGCTACGACTGACCAATAACTATAGATCGAGCTCTCTAAGACCGATCTGCTAAACCGAGCCGGGCGACTGAGAATTCGCAAAGTTATCTGTATCTGGCATTGTTCTCGCGTGGGTCAGTAGCAGAGCTCGTTCGTGTGTTGAAGCGGTGTGCCTCAACAGTCAGGCTAGCCCATTTCCTGCGCACCCACACCTCGTTGACGCTGAACTTTTGATGCGCTGCCGCTGTCCATCACCTTGCCACTATTCCCGTTCTTCTAAGAGTCATTTTGGTCTTACTGTATCGGAGAATCCGTGCCCCCGATTACCCCAGTGATGTCAACTTATGCATTTCTGCCCACTCAGCCTCGGGACCCATACATCGTGGTAAGCCAGTGGGGTTACGAAGCGCTGCTGCCGTCGGGGATGACTATGAAGCTGTCATCGAGAGTTACAGCGGATACTGTCCCAGAGGAAGTCGCTCACTGACACGAGTTAAGTCTACCCCGTGGAACAGTTCCTAACCATCCAAGGACTGCCAACTTTTCAGATCCTGATGTCCTGGACTGATGATAGTCGTGAACCGGAGTTGACTAAGGAGCAATGTTCGCTCTTGAGTATGGCTGATGAAAAACTGGTCCGATTGAGTTTCAAAAATGTGAAAAGCTTGCTATCTTGTTTCTCGACGAGGCCAACGTGTCTACACCGAGGTGTGAACATATTGTGGCTGAGTTTTGACCGAGTGGCATATTGTCGGACGTATGCTGGTAAGAGATACAGTGAATCCTATTCACCTAATTTCCGCGATTGCCCTTGGGGCACATCTGTTGTCCCAATGCAGCGCGCTCCGATGCACGATACCAACTGTCGCTTCCATATGTAGCGAGAATGTACGACGTTTTTAGTTAAGTGTGCTAGTCTAGGCCCTCCGGAGTGCGTAATTGTCGGGGTCGAGCGACCGGAGTGCAGGGCAGTGACACAACAGCTCTCCAGTTAAGAGGATAGTTGGTCCCCCTAAGCCGGAAGCTCGTGCTCGATCATTAGAGAGAGGATGACATACGTTCGCTGCAACGACCCATCGGATGACATACAGAATCCGTAATCCCACAGATGCCTAGTGAGTTCCGAATGCGGGGAGTGAACTAGGAAAGCCACTCCGTGCCTCGTAAAAGCTTAAACCCAACGTAAATCCCGTTCAATCGATTGGCCTATACAGTTAAGAATAGATTTTGGTGATTCTGATTGGTTCCATTCGCACAGTTCCAGTGCAATAATCTTTAACAAGCACACTTTCGCGCCTTCCATCACACTCCATTCGGGGTCTCAATTACAGCCCAAGTAACAAAATCTTGATCTAAACGAATGAATGCGGATTCACGGCAGGGGCGTTAGAGCCTGCAGGCGTTTGGGTGTTCGGCTTGCACGTGCGTAGAATGTCGACTGGACACAGTAATAGTGTCAAGCCAGACATGACTTGACCCCGAGCAAGGCAGCTTAGAACCTCCGGTTGCCTTTCCCACGCATCAGGTAACTAAGTGGCCGCTGTAGGCCTCACACTCTTTTTGAGTCTCTAAGTATGTAGCACCGCAACCACGCAAGATCAAGTTCACATCTGTAACAAATACATATTCTCCCGACGCGGCCCAAACTGGTGCCTGCCATACTTTGTCGTTATAGCCCTATTTTCAAGTATGAGCACACCCCATGTGAAGGCGCGTATTGCAAACCTACACAGTATCACTTCAGCGAAAGGAAAAACGCCTTCATTTCGTGCGAAGGGGCCATCACGAGGTCACCAAAAAAACCATAGGGTATGTGTGAACGAGTACCACACAACACGCCCATGGAGTCATATTGATACTAAATTCTCTGAAATACTACGGTACGGGTAGTTCCGCAGAGTCGCAGAGGGTACCGGACCTTGTACGACATCCTAGCCTGATTTACTGAACTCGCCCGGTCGCTGGGATGCATCTTCCCGATTAACTCCTATCGTAAGTGACCGAAAACAATCTCATGCAGCTTCTACAACGGAGATCTTTAGCGAAGAGGTGCGCAGAATTATATCGATAGCCAACAGACTAGTTCGATAACGTGCAGGTTCGGCGTGTTCAGGGTGATCTCGGGCTCGCAATTACATCAGGAGGTGCCTCAGGTTACCTGCTAACCATGTTGTTGAGACAAGAGAATGTGGGCAGCTTGAGATAAGCGACCAAAGGTCAATGATGGTTTCTCCAAGGCCAGTTACATAATTATTACACTATCAAGATCGCTTCGCGTCGACGGGCGAATTGTCTCGAGACATCCACAGTTACGACTGCAAACCTTTTTAGATGCATTAGAGAGTTTCCGAAATATACAGACCCTTCCACCCCGACCATTACTATAAGAACTCGCCAGATAAGTCACCAAGCGATCTGAAGTTATATGATTGACCGGTGCCCGACATTATTCACGAGGTATACTTGACATATAGCAGGGTCGCGGTTCTTGACACAACCACGCGTCGGCATTTCATACCACCTTAGGACAATCACTCTAGGCCAATTACCCTCCCTTGGGATGTCATATACAACGAGGTGTCCCATTTTCACTAGAGCTTGTCAGCCAACTGGTAGCGGGTCTTTGACGCGTTCAGCCCCATGTTACGGATTACCGACACGTGATTTTTTAGATGTACCTAACTAGGTGCTACACGTACCTGGACGCTTCATGACCCCAGCGCGGCGGAGTAGAAACTGTTCTTACGCAATATGTCCATCCCTTTAGAGGATCAAATTGGCGGACAGATATGAGACCATTGCGCTTCTGGAGGAGTCATCACCATTTGGTCCTACCGCTGCACTGTACTCTGGCAGGGACGATGAATAGATGTCCTGGCACCAACAGTAGAATGCATTTTCACTGGGTCAGTGGTTGTGGGGTGGAACAAGTCTTAAGTCAGTAAACTTCCCCTTGGAGTACTTTACCAGCACCGCGGCGCGCACTTAACACTGAAACCCGAAAAGGGTCGTGGTTGCCCGTCATAACCCCCTCGCAGGGCCAACGATGTATGCGACCACCACGACCGGCCATCTCGTGAACTCTTAACGCGTACGCCTGAGTGGCAGTTCGTTTGTCACCCCAGACTGTCGTCGCGTGCAATACTTGCAAGCAGAGATGCTTAGAGCTGAATAATAAAATCACGTTACAACTGCCTTCGAGCTAGCTAGATAGTGACCCTTGCCGCTAAGTCTTGCAGGCTCTATTACTACACCGACCGCCCTCCATTTACGTTACCTACGGTTTGGAGACCCCACTGAACATGCCTGTTGAACAGTACGGAGTCGCCATGCCACGGTCGTTATGGGCGGATATCCACATTGACGTGCTCATCCTGGTTGACCGAGATTCGTACTCCGGATTTGGGACCTGAACGCTAATACGAGATCCCTCGGCTGCGTGAAAGCCCACAACCCTTGATCACTAGGCACTCTAAAACCAGTGACCGAATTGTTATCAATATTCAACGAATTATTGCCCGCGACTCCATGGGTGGAAGATGTTTAGCAACACCGTCATATGCCACCAGTCCATGCCTCGCATCGATGATACGCGCACTGCATCTACCCCAGCAGCTGATCAACAGTGAAGAATCGTTCGAAATGCAAGTATGTAGTTGTGGTGTCAATAGAGGTCGCACTGGAGGCCCATCACTGATCTACAGTAAACCCGCATTGGAATCGTATTTAGACGAAACAGAGGCGGTGGACGGCGGGGTCTGCCCTGAACCGCGAAAGTTTCATGCAACGACAGTGAGCGACGGTGTTTCGTAACTTCGCACCCCGCGTAGCCTCTATAGTAGCATGCCAGTAGACGGTCTGCCATCGCAAGTGTATACCCAAGGTCTTAGGCTAATCTTACAAATGTGGATAATTGACTAGAGCGGCAAGACTGTAAGAACACTTATAGCGTGATAACCAGCTCATAGTTCATTGTCTAGGATCACTGGAGATACTACCAGTGCCTGTCCGGGATACCGCTCCCGCCACGTAGCTTAGAAGGCGTGCCTTACTCAGAACGAGAGGCCGCAAAGCAGCGAACGAGGGCATGGCGTGCGGGCCGTCAGCTCATTGCGGCCGTGAATTTGCTCGGATCCACTAGACTCTACAGGTTCCAGCAATACTTTTCGAGTGTGACCGTCTTAATTTGTTAGTCTTAACTGATGGAGATCAGGCTGTCACTTAGTTCGGCACTGGTGCAATCTTCAAGATAATCTGCTCCGTCTTGGCTTCCCACTGCATGAACGGTGCCATCGGCAGTGACGTTACAGACAGCAGCGTGCCATATCAGTAGTTAAAGTAGAGGCCTTGGTCGGCCGGAAGATGGTAAATATCACCCTAGAGGGCGTGGTCACACGCTCGAAAGGCCCGCTCTGTGCTTCAGGTGACAGAAAGCAGAGAATGCGTTACACTATTATATGCCCCGCGGCGTGTGGTCCAGACGGCGTGGTTCGGTAAAGAGGAAGTTTACCTCATTAGCTTCGAAAAGTGCCACCCCGAATTCTGCAGCAGCCCTTATCTAATTATCATAAACATACCGAGCTCTTTGTTATCATTTATGCTCTTGACCTTCCTGGATTCGGTCGATCTCCGCAGATATAGTATATATTTATTTAAGTCCAGTAACCGCCTGCTGCTAGTGCTTCTAATCGTAGACCTCGTACTTGCCTAATTATCGAGGTCATTACAGGAATTTAGGGTAGCGTATCTTGTTGAGAGTGAGTCTCTTCGGTGGTTCGGGGTATTCGTGCTAGCAAGATTTTGTAACAATTTGCCCCTCTTTAACCGTTCTGCCGGAGATGGTTGTTGTTAGCCCAACCGTATAGTATTTCATATTGTGTTACAGCCGCGTGGTAACGGTCCATGCGAATATATTATCTTCCATACTTGTGCCTATACAGAATTCAAAGAAGCGATAATTGTGGAAGGTTACTCAATACGCACCTTTTACTGTAATTACTGTTTAGGTTCGCCCATCGCTCGTATGAATAAACTCCGCATGGATCGGGGGGGTGCAACTAAGTAGTGAGCGTCTCGTAGACAGGCGTAGTGAGCGTAAATCGGCTTAAAGAGGTAAGCGTTATAATATATTGCACAAATGACATCATGGAACCGCTAGAATCACGATGTCTGACGGGGCCAGTGACCATTCGGGCGTGTAAACTCTTTTGACACTTGACCTGACACTGTCACCTCCGATCACACGATGATTACATTGTTCCCCTAGATAAATGTTGGTTGGTTGGGAGTCGAATAGGCATATCTGTTTAACCCAACTAGCGAACCCAGAAACCATCTCACCATCTCGCCGCGACGCCGCTCATCGTCACCGGCGGATACCCCACCTTCTCATACATAAGTTCGCTGTTGTTCGATAATCGCAAATCAGCAATACTTTTTTGTTCACACCGTTGTCGATTTAATCGACCGACTGTGCACCCCTGGCTGTTGAATGTCAGCTGATCACACATTATGAGGGGAAATGTAATCGTATTAAGATCCGCCCTACAGAAGCGCGTTAACGTAGTGATGAGGCATCAAAGCTTCGGCTCAAAGGGCGCTCCCCGTTTAATATTATTCACCTTTTCACTGAAATCGTGCCTTAGCTGCCTAAAGAGTAAGTTGGCTGAAGAGGGAACTTTATAATCTCAACCACTGTCTGACAAGCCATGGGGGACCGCGCCCCTGTACTTGTTGTTGTATTGATAAAAGGTGCGGTCACTATATTCCGGTGTCCAACGCTTGCAGCACCACGGGTGACTGCATGTCAAAGCCAGATCGACATTAGTGGGCTAACTCCTTTTTAAACCTGTTTGTAACCCAAAGGTGCCCGGCGCTTAAGGGCTTAGCTCGCGGCGCGGATATCGAATCCTGATACACTTACTCATGGCCAAGCTTGACTAGACCATGTCGTGAATAATCCCAATCATAGATGATCCCCACAATTGGATCTGGCCTATATCATGCTCACCCCGTGTTTTTTTGAGTATTTCGATCCTGAGACCCAGATAGAGAACAAGCCCTTCCTGTATTAATTGACACCGAAATCCGCTAATCCGTACATCGGCTTCTTGAGCGTGGTTACCTTGGAATCGGCAACCCAATATAACGCTTGGGCCGAATATCTAAATGGTATAAAGTCAAGCGCGAAGTGGTGGGATGCACCATTCATAACTCTACCGCATTTCTGTTTAGTGGATTTGACTGAATCCCTGCGAGACCGCCCGTTACCGCGTTAGAGCTATTCTGTCATCACTAATAAAGTCGCATTGCACTCCGGTTCTAAAAGCTCCAGTCGTTGGGTAATTTCTGTCGGGTGAACTTAATTTTGCGCGCTCAGATTCGGGTGCACTCTCTAGCATTGTCATCGAGCGAATCCGGGATATGATTGGCGAGCAAGCTTCCCTGTAGACTTGGACTCGAAAGATCCGTTGAGTTCGTATGATAGCAGATTCCTCGTCCTGACCGCTGCAAAAATATGCCGATGTCGAATGCGCTGGACGGGGGACAATGCCGTATGGTTACACAATCAAGCTTGCTGCGGTTGCTTCATTGACATGGTTCACATGGCGGCACAACTAGCCCGGAGCCATCCGCTGTTACGCCCAGTCGTTACGGAAGGATTACCCCGTACGAGAAATCTAGGATGACTACTATTCATGACTTTGGATAAGGAACCGGTACATTGTATTACTGTCCCACACGTCAAATTGTTCGATGATCGTCAATGATTAAAATAAACGGGTAAATGACATGCTTCATCCATATCCTAGGTCGAAGCCACGTAGGATGCTGGGTGGGTCTGGTGGATCAGTCAAGATGTGCATTAAATTTATGTGTAAAAATGACTTTGACTTGCCGTGTGGAGCCAGAGTCATCAGTCATTAGGCAGAAATGCCACGCATTCCGGTGCCGCGGGCACTAGCCACGATGAGGGCTACATCACACTGCAAACCTTATATACACAGGATTCACCACTGTGAATATAATATGATGGCTCTTGAAGCTTTCAGCCTGGGACTTCGGGACTCATACTCCTGTATACGGAGGTAAAGGTCCTGGTCGCCAACGCCCAGTACGTGCGAAGCTACGGAGACGTCTCACTAGGGAAATCCTAGACTAGCTAAACCCAAGTCCCGTCAGTCTTTGTGGCGATCTGAAGATATCGTAGATGTCCTGGCTGCATCTCTAGATAGTATTATTACGGGACAGTAGATAAGTTTGAACGTCCCGCAAACATTTCGGGTTGGTAACGCGGACGGGGACTGTATAGATACCCCCGACCAGCAGGAACTGAAGGACTGGTTACGCTTAGCGCGTAGTGGTCAGTATCATTTGTCGTAAGCTGCCATTGAAATTAATTCCTCGAGAGGTGAACGTGCAACGTGCCTTGCTCGCGACCGGTCCGACATTACTCCGCGATTGTCATCGATAGAAGAAGTACGATGAACCCCGTGCCCTTGCCGGCGCTACGATGCATAGTTATTTCCGCGTAGCTAACTTGAGTAAGCATGGCGGTGTTGACCCATTGGGAGTAACGTTACGCTCCCGTTCAAGCTATGGGGAATGTTCACAGCCAATGCGCCTCGAAGCCAACGTTTCGATACTCAGTACATTGTGGGTGTGCTTACCAAAATCCCCTCCTTAAGTTCCTCATCCCGTCTCTTTAATTTGTCATACTGGCGGTGCATTTCCACTCAACAAGCACAGCGACGCGCCTCTTATTGAGGAACGTAGAAACAGTACCAACCTCTGTCGCTTGTGCCGTAAATCCTTGAGAGAGCTTTCCGAAAGGCATATTGCGCACCACACGCCTTTCCGGCTCGTGTCTCCTAAAAGTGTGTTTATGTTGAATACCGCATGCCATTTAGACAAGGCTTACTGCACCTCCTTGGTTTTCCCGGACCGCCAAACCATAATCTATTTAACACATCGACTGTTCGTCTACATCGCCTCTAATCGTGCTTCCATTGCACTCCAACGGGGCTTGGCATCTGCATGTAACCTGTCGCGCAGCTAAAAGGATTCTATGTTCGAATGCAGCGCCGATGCAGCATACCGGACATCCATAAAGCCACCGGCCTGGCGTCCACAGATTTCAACCGTAATTGGCGTACCTTCGCCTCCGGGACAGCTAAGAGGCTGGGGGGTAATCGCGTGCTCAATCGGCTCATAGACAACGTCTCGGCTTAATGATCTCTATATGCACTCGTCCCGCTGAGCCAGATGTCTGTCCCAAAAAGGGAGAATTCTCCAGCAGCGTCTCACTAGTTTGAGTCTCGTCGCAGACCCCGTTATCACGCGTAGCTTCTATGTGTTGTTGGGACCATGATGAAAGCGCAAGTACTAGCGGGCATATGCACAAATTGGGTAGATTGCGCTTAGCATGTTTCAGTAGGCCTGTGCGTGTGCTTTAATGCTAAGCCCCGTTGACTGATACTGATATGACTATATTAGTTATTGGTCCGAAAGGGGAACACGCTGTTTCGCGAACTGCTAAGATCCTGAAGCAGATTTCACTGATCGGTGCACGAAGGTCACCCACGAATGACGCACGTCAGGCTGTGACGTATTTAGCCGTGGAACAGTATAAGGCCATCCCTCAGCCTTCGCGGAACAGTCCCTGCATCGGTATACACCACATGAACAGATAGCCACATCCTTCTCGGGATTTGGGGCTGGATCGTTTTAAATTATGTGTGCCATCCTTAAGTCTACCACAAGTCAGTCTAAGCGCACACATACGTTTGACGCTACTAGAATTTTTGTAAAATACCGGCGGCTATGTTTTGGCGTCGATCTTCCACGTTGAGAAAACCAATCCCGAAACTTGTTAATAGCCCTCCAGCGAGCCTTTATCGTTAGCTAGCTACTTCCGTGTAACGTATCAGAGCGTTCACCACGTGCATACGGGACTGGGCTGGAGGCTTCAGCCTCGGGTTTTGGCTACAACCGCAGCTCAGCGACACACGCCGCGGGCATAGGATACGCGAATAGTTCGGTTAGCTCAGGTCGACAGAGCCTTCGCGATCCAAAATGTAGAGTCTAAGTCAGTAATGGCGGTCATCATATAAACTCCCCAAGAACCTACTGGTTCTGTAAATCGGAGACGTAACAAAGTTTCCCTAGCACGCCTTTAAGGAGAGATAAAGGACTCTAGTGCGCAATCACCCTGGTCGTAACCTCGAAGGCTATAGAGACGTCTGACCAGCAGCAGCTTAGATTGCATATAAGACACCCAGCAAGTCCGTGCGCGCAGCAGGTTACGTTGTAGGCGGACTGCTCTTATTTCACCTGGCGACAAAGAATTTCGCATTGGAAAAGGCCTGGCACGCGGTCGCTATATTTAGGAGCGGTGATGGTTCACACTTGTAACCAGAACCACCGGCCTCGCTGTGTGAGCTAGATTTGCGACTCGCCTGCCCAGGCCTAGCGTTCAGCGGACAACAGGTGTTAAACTACGCGTCAAAATGTAACCATACGGTCACTTGACTCGGAATTATCCAAGGTCGTTAGAATTAGCTAGCGCCAGGGCCAAGGCGGCACTTGACAGGAAGGAGCCACGGCCTCCCGCTCCCAGATGAGTGGCCGTTAGAATGCACCGTTCCCAAGCACAGCAACGCGTTGGGAAGCTGGCCCATGTTGTGCATACCCAAGCCTATATCAGGCCCTATAGCGACTATACATGCATAATTCGAATAGGATCCAGTTAATTTATTCGCAAGCACTACCCTTGAATATAGAACCTTAGTCTGGGAACAACTTGTACATCTCACGTATCACCCACTCTTATACCCGACACTTCGGTACTTAGGTATATACCACCTAATGATAGCGCAAGTGCATGCCCCAACCTCACTATCCTCGTATCCCAGAGTAAATGCCAGCTTGTAGTGCCAGACCGTTCCCGGGCTCCTCGTTCCTGGCTAGTAGTGGCGACGACATGTCATACACACTCTGCTCGGAGCGTTCCACTTTAGGCGTCCAATTCAGCTAGTACCCCCACGGCCGCAGCGGATAAGGGTAATCCACACCGGGGCCTTTTTGTCAATACTCTCTACTCCGGACAGTATGACCACAAGAGTTGCATGCGTAAGGGACACGTACATAGCGGAAACATACGGATAATGCACCTGAACGTGCAAGCTAACGTCAGTATATCAACCGCAGTTTGCGCTTGTCAACTAAGCAGCCCTCTCCAATCTAAAGCAGACTAATGCCATTTATTACAGTGTGACAACGCAGGTGCTAGACAGTCTATTGTAGGCACGAGCAGGCCAAGTGCTTCGAACGACAACGATCGCTTTAACCCCTCACAGTGGTCCGATTTCTCACAGGCAGATTAGATAGTCCACAACGACCCACCTGAGTAACGGGTCTGAGAACTTAGGCCTCGCCTACAAGTCGCTTGACGTCCAGCCTTTTGGGGATGAATTCATGTCGTCCTCCTCTATTCTACACCTGGACTCCGGACCGTAGATAGAACCGCTGGTAGTCCTGCGCGATCTCTCACGATTAAAGGTCCCAACACGGGTAACTAATATAGTGCCGCAAGGATGGCTCAAACCCGCGGCCGCAGCCGATCGGCCGTCTGGGGTCGTCGAGGCCACCCTATATGGGAACTTTCGTCACATTTGTTACGGTCGCCAACGGGCGGTCAAATATCAAACTATCGATCACCAATAGGACTTGCTGGCGGATGTCTTGATGCGCACCCGTCTCTTATGGCGGACAAGGAGTTAAGGTCGTTCCCATAACACGGATAGACACGTCCTCGCAGCGGCGGCCTTAAAGTCCGTGCGTGTTAAATGGAGGACGTTTGTTCTGGCTTAGGCTGTTGGGAAAAAATAGCTAGATCCTTCCCGTCGTGACGGGGCGGTCCCGAAAACCGCCGGTACCATCACCATGAGCCTGGGCACTGACATCCAGATGTCTTATCGTAGTCAGTTCTCGTCTCTAGTACTGACCGATCGGTTCGGTTATCGGCGGAGGCCCATCCGAACCCGGAAGTCAACTCTCCATCAGGTGGATTATAAGTTGGTCGGGTTGTTCCGCGGCAGGGCTAGCAGCGTTCTACAAGCACACCGTTCTGGGGTTCTGTGCTTATGTAGACTGGTAACGCGTCAGTCTTCTGTATGGGCGTATAAGCCAGGGCTCAAATGGATACTTGAATGGTATTGTTATCCATACACAATCACCGTAACGTAGTTGTTCATTCTAGCGACTTATCCCAGCGGTTGACAGATGCCACAGTCACTATTTTTACTTATGTTGACCTCTACTGCTCGGTCTACAATCGCATACGGAACATAGTCCGAGCGCAAAGGACCCCGGAAGGCTATAAGACCACGCTGAAACACCTAACAGCTGTGTCTCGCTGTAGCTAGCTCTATAGAGCAATGGTATGCTCTGGATAGGGTAACCCGAAATCGCTTGGAGACCGCCTATGAGCCATGTTACACGGCTCTCTACGACCCCTGTCATATCAACGCATATAGAACTAGGCACTCATCGATGAGGGTGCTACCCCCAGGAGGATCCTGCTATGACGGTTCCAAGATAGGATGCTGCGAACTGCGGCAAGTTTTAGTAAATGCCATAGCAGACAAGCAGGCTCACGATAGCTCACTACGCTCAATTCCACAAACCCCACAACCCAGTCAGGGTGCTTAGCCCCTACGCGTAGGTAAAATGGAAGTGAAACACACCTGCAGTTCTGGAGATCAGTGGGGAATCAGTGGTCGGAGCTACCCGACTTAGCTTGAACCAAAGTCTATGCCCGTAGCAACTTTCGATAGGCTTAAACGACTTGATAGAACTTCGACTTGAGTTTATATGCGAGAGGAGTAATGGTACCGCCGGGGCCAATCAGTACAGTTGTCGCACCACATATGCCCGCATAGTCACACATCTGATCTGGTGAAACCTATACCATGAATCGGAACAAAGACTATCGACCTACATTATGCGTCCTAACCACAAAGCATTGTTACGTGCCCGTAGCTGTAAACGCTCTATGGCTTAGGCCGACCTCCGTCTGTTATGACATGAGCCTTTTTCAAAGGAATTTTTGGTGGACGTCGAGGTACTTGCTATGAATGCTAATTTGTGACACACGGTCGCAGAACTCGAGG
		</sequence>
    <sequence><taxon idref="Location_1_1_1|36.964593303550544"/>
			TTCGTCCGCTACACTTGTTTGACGAGTCGTATCTTCTGTAACCGGTAAGGCAGAGTACTTAGCCGGTGTGGAGAATAGTCCCAAGACTCTAATGTAGAATCGAGGGAGTAACACTCTCGCATGAGGAGGGGCCCTGGTCGGACACTTCCTTACATAGGCCCTGCAATGTGAAATCCTCAACAAACGAACGACATGCGGCTCTATAAAAATACAAGCTAGTTGGTTAGCCTACCTATAAACTGGCATTTGGCTGTGAATACAGCGTACGGAGGTTTGGCACTGCTACGTCGGGAGTCGGGTCGCACAGTATTACGGACACCCGCAAAATCTTTGCGCGATTACCCACACCCATCGATAATTTTAGGGAATTGAAACTAGTTCCCGTGGAAACGGATTGCCTGCGTGTACTTGTGTCAAAACCAGCTAGGCGTACTAATACGTATAACTTATATATTGCGAGAAGGCCCAACTGCAAGCGCAAGAGTATTGGGCCACCTCTGTCGCTGGGAATGATTGATGCAGGTTACCCTGCTGTCCAGCCCCGCTATTGTACCTAGTGACGCCGACTCTACTTACAAGAGACCTGACCCATATGGGGCGTTGATCTTTACACCAGTTACTGTCTGATGTATCTTATCTAGAGTCAGTGATGCCACGGCTCTTGTCATCGAGACAACGAGGACCTATGACCGGGGTATGGGGCAAAGTCTGGGGGCTCATTTGAGTATACTCATGCGGTGAGGCAGGGACACAGAGTGGCGTCGGACCAACCGGATGATATATTAGCGGTATAATATAGTATATAGCAGTTAGTAACTCGTGAACACAAGAAGCGGTACGAAATATGATTGTACCTTCACGGCTACACACAGGACCTCGACGATGGCAAATGCCTTAGAAAGTGATGAATTCGAGGAAGGAGGAGCTAGGATAGCAGCAGCCATTACAACTGTCGACTATTGTTGGAGAGTTAAATTAAACCGCACTTCCAACGGAGAGGTCCGACTTAAACGGCTTAAAAAAGCAGATTGAAGTAGTTTCTAGGTTCATATCGTAAGTCTCTGAACTGAATCCTATTAGCTAGGCCTTTCGTTCCCTTGAGCGCGGGCCTGGCCTCTGAAGCCGGCCGGCTAGCACGTTTACTCTCTACCTATAACGATGATCCATTTGTCGTATTACCTCCTTGAGGATACTTCTGCTGAGTGCTCTGAAAGGAAGATATCTTCGCTGTGTCTATCAGCCTTCAGTGATTATATTAGTCGTTTTCCGAACCAGGCTAGCATCATTGCTACTCCTGTGATGAGAGGTCCTTCATTGCTAGGCGTACGCACAAGCGACCCCGGCTATACGCAATCCACAAGTCCCTCATGTCTCGTCCGTCGGTGGATTTGAACGCGGATAAGCGGATGTAGATAATGGATAGCTTGAATTTTCGCTAGACATAATTGACTGATTACATTAGCGTAGTCTTACGCTTGATAAGTGGGATAGGTACTAATAACCGCTTCCAGATGTGGGGATCGTAAGGGTAAGTTTCTAAAATTACGTTTTTATGCGTTCAGTAGACCGAGGGTGGCTAGTATTAATGCAGAGGAAACGTGCAGGGGAATCCTAATCCGGGCCGTGTCCCAGTGGTGGGTGAGAGTCGGGCCAGTTGAACACCATGGATGTCTTCAGCCAGTCTGGAGCCATGCAGGATGGGTGCAAGATGTGTTATGAGGTTCAACGCCGCTACGGCAGCTCGCGCATGTAGGGGTGATCTTCAATTGCGGTGCGTTGCACAATCTTAAACGGGTTCTCCCACTGTCCCACCACCACTTCGACTGTGGGGGTGTCAGCGTTTGAAAGCGCTACGACTGACCAATAACTATAGATCGAGCTCTCTAAGACCGATCTGCTAAACCGAGCCGGGCGACTGAGAATTCGCAAAGTTATCTGTATCTGGCATTGTTCTCGCGTGGGTCAGTAGCAGAGCTCGTTCGTGTGTTGAAGCGGTGTGCCTCAACAGTCAGGCTAGCCCATTTCCTGCGCACCCACACCTCGTTGACGCTGAACTTTTGATGCGCTGCCGCTGTCCATCACCTTGCCACTATTCCCGTTCTTCTAAGAGTCATTTTGGTCTTACTGTATCGGAGAATCCGTGCCCCCGATTACCCCAGTGATGTCAACTTATGCATTTCTGCCCACTCAGCCTCGGGACCCATACATCGTGGTAAGCCAGTGGGGTTACGAAGCGCTGCTGCCGTCGGGGATGACTATGAAGCTGTCATCGAGAGTTACAGCGGATACTGTCCCAGAGGAAGTCGCTCACTGACACGAGTTAAGTCTACCCCGTGGAACAGTTCCTAACCATCCAAGGACTGCCAACTTTTCAGATCCTGATGTCCTGGACTGATGATAGTCGTGAACCGGAGTTGACTAAGGAGCAATGTTCGCTCTTGAGTATGGGTGATGAAAAACTGGTCCGATTGAGTTTCAAAAATGTGAAAAGCTTGCTATCTTGTTTCTCGACGAGGCCAACGTGTCTACACCGAGGTGTGAACATATTGTGGCTGAGTTTTGACCGAGTGGCATATTGTCGGACGTATGCTGGTAAGAGATACAGTGAATCCTATTCACCTAATTTCCGCGATTGCCCTTGGGGCACATCTGTTGTCCCAATGCAGCGCGCTCCGATGCACGATACCAACTGTCGCTTCCATATGTAGCGAGAATGTACGACGTTTTTAGTTAAGTGTGCTAGTCTAGGCCCTCCGGAGTGCGTAATTGTCGGGGTCGAGCGACCGGAGTGCAGGGCAGTGACACAACAGCTCTCCAGTTAAGAGGATAGTTGGTCCCCCTAAGCCGGAAGCTCGTGCTCGATCATTAGAGAGAGGATGACATACGTTCGCTGCAACGACCCATCGGATGACATACAGAATCCGTAATCCCACAGATGCCTAGTGAGTTCCGAATGCGGGGAGTGAACTAGGAAAGCCACTCCGTGCCTCGTAAAAGCTTAAACCCAACGTAAATCCCGTTCAATCGATTGGCCTATACAGTTAAGAATAGATTTTGGTGATTCTGATTGGTTCCATTCGCACAGTTCCAGTGCAATAATCTTTAACAAGCACACTTTCGCGCCTTCCATCACACTCCATTCGGGGTCTCAATTACAGCCCAAGTAACAAAATCTTGATCTAAACGAATGAATGCGGATTCACGGCAGGGGCGTTAGAGCCTGCAGGCGTTTGGGTGTTCGGCTTGCACGTGCGTAGAATGTCGACTGGACACAGTAATAGTGTCAAGCCAGACATGACTTGACCCCGAGCAAGGCAGCTTAGAACCTCCGGTTGCCTTTCCCACGCATCAGGTAACTAAGTGGCCGCTGTAGGCCTCACACTCTTTTTGAGTCTCTAAGTATGTAGCACCGCAACCACGCAAGATCAAGTTCACATCTGTAACAAATACATATTCTCCCGACGCGGCCCAAACTGGTGCCTGCCATACTTTGTCGTTATAGCCCTATTTTCAAGTATGAGCACACCCCATGTGAAGGCGCGTATTGCAAACCTACACAGTATCACTTCAGCGAAAGGAAAAACGCCTTCATTTCGTGCGAAGGGGCCATCACGAGGTCACCAAAAAAACCATAGGGTATGTGTGAACGAGTACCACACAACACGCCCATGGAGTCATATTGATACTAAATTCTCTGAAATACTACGGTACGGGTAGTTCCGCAGAGTCGCAGAGGGTACCGGACCTTGTACGACATCCTAGCCTGATTTACTGAACTCGCCCGGTCGCTGGGATGCATCTTCCCGATTAACTCCTATCGTAAGTGACCGAAAACAATCTCATGCAGCTTCTACAACGGAGATCTTTAGCGAAGAGGTGCGCAGAATTATATCGATAGCCAACAGACTAGTTCGATAACGTGCAGGTTCGGCGTGTTCAGGGTGATCTCGGGCTCGCAATTACATCAGGAGGTGCCTCAGGTTACCTGCTAACCATGTTGTTGAGACAAGAGAACGTGGGCAGCTTGAGATAAGCGACCAAAGGTCAATGATGGTTTCTCCAAGGCCAGTTACATAATTATTACACTATCAAGATCGCTTCGCGTCGACGGGCGAATTGTCTCGAGACATCCACAGTTACGACTGCAAACCTTTTTAGATGCATTAGAGAGTTTCCGAAATATACAGACCCTTCCACCCCGACCATTACTATAAGAACTCGCCAGATAAGTCACCAAGCGATCTGAAGTTATATGATTGACCGGTGCCCGACATTATTCACGAGGTATACTTGACATATAGCAGGGTCGCGGTTCTTGACACAACCACGCGTCGGCATTTCATACCACCTTAGGACAATCACTCTAGGCCAATTACCCTCCCTTGGGATGTCATATACAACGAGGTGTCCCATTTTCACTAGAGCTTGTCAGCCAACTGGTAGCGGGTCTTTGACGCGTTCAGCCCCATGTTACGGATTACCGACACGTGATTTTTTAGATGTACCTAACTAGGTGCTACACGTACCTGGACGCTTCATGACCCCAGCGCGGCGGAGTAGAAACTGTTCTTACGCAATATGTCCATCCCTTTAGAGGATCAAATTGGCGGACAGATATGAGACCATTGCGCTTCTGGAGGAGTCATCACCATTTGGTCCTACCGCTGCACTGTACTCTGGCAGGGACGATGAATAGATGTCCTGGCACCAACAGTAGAATGCATTTTCACTGGGTCAGTGGTTGTGGGGTGGAACAAGTCTTAAGTCAGTAAACTTCCCCTTGGAGTACTTTACCAGCACCGCGGCGCGCACTTAACACTGAAACCCGAAAAGGGTCGTGGTTGCCCGTCATAACCCCCTCGCAGGGCCAACGATGTATGCGACCACCACGACCGGCCATCTCGTGAACTCTTAACGCGTACGCCTGAGTGGCAGTTCGTTTGTCACCCCAGACTGTCGTCGCGTGCAATACTTGCAAGCAGAGATGCTTAGAGCTGAATAATAAAATCACGTTACAACTGCCTTCGAGCTAGCTAGATAGTGACCCTTGCCGCTAAGTCTTGCAGGCTCTATTACTACACCGACCGCCCTCCATTTACGTTACCTACGGTTTGGAGACCCCACTGAACATGCCTGTTGAACAGTACGGAGTCGCCATGCCACGGTCGTTATGGGCGGATATCCACATTGACGTGCTCATCCTGGTTGACCGAGATTCGTACTCCGGATTTGGGACCTGAACGCTAATACGAGATCCCTCGGCTGCGTGAAAGCCCACAACCCTTGATCACTAGGCACTCTAAAACCAGTGACCGAATTGTTATCAATATTCAACGAATTATTGCCCGCGACTCCATGGGTGGAAGATGTTTAGCAACACCGTCATATGCCACCAGTCCATGCCTCGCATCGATGATACGCGCACTGCATCTACCCCAGCAGCTGATCAACAGTGAAGAATCGTTCGAAATGCAAGTATGTAGTTGTGGTGTCAATAGAGGTCGCACTGGAGGCCCATCACTGATCTACAGTAAACCCGCATTGGAATCGTATTTAGACGAAACAGAGGCGGTGGACGGCGGGGTCTGCCCTGAACCGCGAAAGTTTCATGCAACGACAGTGAGCGACGGTGTTTCGTAACTTCGCACCCCGCGTAGCCTCTATAGTAGCATGCCAGTAGACGGTCTGCCATCGCAAGTGTATACCCAAGGTCTTAGGCTAATCTTACAAATGTGGATAATTGACTAGAGCGGCAAGACTGTAAGAACACTTATAGCGTGATAACCAGCTCATAGTTCATTGTCTAGGATCACTGGAGATACTACCAGTGCCTGTCCGGGATACCGCTCCCGCCACGTAGCTTAGAAGGCGTGCCTTACTCAGAACGAGAGGCCGCAAAGCAGCGAACGAGGGCATGGCGTGCGGGCCGTCAGCTCATTGCGGCCGTGAATTTGCTCGGATCCACTAGACTCTACAGGTTCCAGCAATACTTTTCGAGTGTGACCGTCTTAATTTGTTAGTCTTAACTGATGGAGATCAGGCTGTCACTTAGTTCGGCACTGGTGCAATCTTCAAGATAATCTGCTCCGTCTTGGCTTCCCACTGCATGAACGGTGCCATCGGCAGTGACGTTACAGACAGCAGCGTGCCATATCAGTAGTTAAAGTAGAGGCCTTGGTCGGCCGGAAGATGGTAAATATCACCCTAGAGGGCGTGGTCACACGCTCGAAAGGCCCGCTCTGTGCTTCAGGTGACAGAAAGCAGAGAATGCGTTACACTATTATATGCCCCGCGGCGTGTGGTCCAGACGGCGTGGTTCGGTAAAGAGGAAGTTTACCTCATTAGCTTCGAAAAGTGCCACCCCGAATTCTGCAGCAGCCCTTATCTAATTATCATAAACATACCGAGCTCTTTGTTATCATTTATGCTCTTGACCTTCCTGGATTCGGTCGATCTCCGCAGATATAGTATATATTTATTTAAGTCCAGTAACCGCCTGCTGCTAGTGCTTCTAATCGTAGACCTCGTACTTGCCTAATTATCGAGGTCATTACAGGAATTTAGGGTAGCGTATCTTGTTGAGAGTGAGTCTCTTCGGTGGTTCGGGGTATTCGTGCTAGCAAGATTTTGTAACAATTTGCCCCTCTTTAACCGTTCTGCCGGAGATGGTTGTTGTTAGCCCAACCGTATAGTATTTCATATTGTGTTACAGCCGCGTGGTAACGGTCCATGCGAATATATTATCTTCCATACTTGTGCCTATACAGAATTCAAAGAAGCGATAATTGTGGAAGGTTACTCAATACGCACCTTTTACTGTAATTACTGTTTAGGTTCGCCCATCGCTCGTATGAATAAACTCCGCATGGATCGGGGGGGTGCAACTAAGTAGTGAGCGTCTCGTAGACAGGCGTAGTGAGCGTAAATCGGCTTAAAGAGGTAAGCGTTATAATATATTGCACAAATGACATCATGGAACCGCTAGAATCACGATGTCTGACGGGGCCAGTGACCATTCGGGCGTGTAAACTCTTTTGACACTTGACCTGACACTGTCACCTCCGATCACACGATGATTACATTGTTCCCCTAGATAAATGTTGGTTGGTTGGGAGTCGAATAGGCATATCTGTTTAACCCAACTAGCGAACCCAGAAACCATCTCACCATCTCGCCGCGACGCCGCTCATCGTCACCGGCGGATACCCCACCTTCTCATACATAAGTTCGCTGTTGTTCGATAATCGCAAATCAGCAATACTTTTTTGTTCACACCGTTGTCGATTTAATCGACCGACTGTGCACCCCTGGCTGTTGAATGTCAGCTGATCACACATTATGAGGGGAAATGTAATCGTATTAAGATCCGCCCTACAGAAGCGCGTTAACGTAGTGATGAGGCATCAAAGCTTCGGCTCAAAGGGCGCTCCCCGTTTAATATTATTCACCTTTTCACTGAAATCGTGCCTTAGCTGCCTAAAGAGTAAGTTGGCTGAAGAGGGAACTTTATAATCTCAACCACTGTCTGACAAGCCATGGGGGACCGCGCCCCTGTACTTGTTGTTGTATTGATAAAAGGTGCGGTCACTATATTCCGGTGTCCAACGCTTGCAGCACCACGGGTGACTGCATGTCAAAGCCAGATCGACATTAGTGGGCTAACTCCTTTTTAAACCTGTTTGTAACCCAAAGGTGCCCGGCGCTTAAGGGCTTAGCTCGCGGCGCGGATATCGAATCCTGATACACTTACTCATGGCCAAGCTTGACTAGACCATGTCGTGAATAATCCCAATCATAGATGATCCCCACAATTGGATCTGGCCTATATCATGCTCACCCCGTGTTTTTTTGAGTATTTCGATCCTGAGACCCAGATAGAGAACAAGCCCTTCCTGTATTAATTGACACCGAAATCCGCTAATCCGTACATCGGCTTCTTGAGCGTGGTTACCTTGGAATCGGCAACCCAATATAACGCTTGGGCCGAATATCTAAATGGTATAAAGTCAAGCGCGAAGTGGTGGGATGCACCATTCATAACTCTACCGCATTTCTGTTTAGTGGATTTGACTGAATCCCTGCGAGACCGCCCGTTACCGCGTTAGAGCTATTCTGTCATCACTAATAAAGTCGCATTGCACTCCGGTTCTAAAAGCTCCAGTCGTTGGGTAATTTCTGTCGGGTGAACTTAATTTTGCGCGCTCAGATTCGGGTGCACTCTCTAGCATTGTCATCGAGCGAATCCGGGATATGATTGGCGAGCAAGCTTCCCTGTAGACTTGGACTCGAAAGATCCGTTGAGTTCGTATGATAGCAGATTCCTCGTCCTGACCGCTGCAAAAATATGCCGATGTCGAATGCGCTGGACGGGGGACAATGCCGTATGGTTACACAATCAAGCTTGCTGCGGTTGCTTCATTGACATGGTTCACATGGCGGCACAACTAGCCCGGAGCCATCCGCTGTTACGCCCAGTCGTTACGGAAGGATTACCCCGTACGAGAAATCTAGGATGACTACTATTCATGACTTTGGATAAGGAACCGGTACATTGTATTACTGTCCCACACGTCAAATTGTTCGATGATCGTCAATGATTAAAATAAACGGGTAAATGACATGCTTCATCCATATCCTAGGTCGAAGCCACGTAGGATGCTGGGTGGGTCTGGTGGATCAGTCAAGATGTGCATTAAATTTATGTGTAAAAATGACTTTGACTTGCCGTGTGGAGCCAGAGTCATCAGTCATTAGGCAGAAATGCCACGCATTCCGGTGCCGCGGGCACTAGCCACGATGAGGGCTACATCACACTGCAAACCTTATATACACAGGATTCACCACTGTGAATATAATATGATGGCTCTTGAAGCTTTCAGCCTGGGACTTCGGGACTCATACTCCTGTATACGGAGGTAAAGGTCCTGGTCGCCAACGCCCAGTACGTGCGAAGCTACGGAGACGTCTCACTAGGGAAATCCTAGACTAGCTAAACCCAAGTCCCGTCAGTCTTTGTGGCGATCTGAAGATATCGTAGATGTCCTGGCTGCATCTCTAGATAGTATTATTACGGGACAGTAGATAAGTTTGAACGTCCCGCAAACATTTCGGGTTGGTAACGCGGACGGGGACTGTATAGATACCCCCGACCAGCAGGAACTGAAGGACTGGTTACGCTTAGCGCGTAGTGGTCAGTATCATTTGTCGTAAGCTGCCATTGAAATTAATTCCTCGAGAGGTGAACGTGCAACGTGCCTTGCTCGCGACCGGTCCGACATTACTCCGCGATTGTCATCGATAGAAGAAGTACGATGAACCCCGTGCCCTTGCCGGCGCTACGATGCATAGTTATTTCCGCGTAGCTAACTTGAGTAAGCATGGCGGTGTTGACCCATTGGGAGTAACGTTACGCTCCCGTTCAAGCTATGGGGAATGTTCACAGCCAATGCGCCTCGAAGCCAACGTTTCGATACTCAGTACATTGTGGGTGTGCTTACCAAAATCCCCTCCTTAAGTTCCTCATCCCGTCTCTTTAATTTGTCATACTGGCGGTGCATTTCCACTCAACAAGCACAGCGACGCGCCTCTTATTGAGGAACGTAGAAACAGTACCAACCTCTGTCGCTTGTGCCGTAAATCCTTGAGAGAGCTTTCCGAAAGGCATATTGCGCACCACACGCCTTTCCGGCTCGTGTCTCCTAAAAGTGTGTTTATGTTGAATACCGCATGCCATTTAGACAAGGCTTACTGCACCTCCTTGGTTTTCCCGGACCGCCAAACCATAATCTATTTAACACATCGACTGTTCGTCTACATCGCCTCTAATCGTGCTTCCATTGCACTCCAACGGGGCTTGGCATCTGCATGTAACCTGTCGCGCAGCTAAAAGGATTCTATGTTCGAATGCAGCGCCGATGCAGCATACCGGACATCCATAAAGCCACCGGCCTGGCGTCCACAGATTTCAACCGTAATTGGCGTACCTTCGCCTCCGGGACAGCTAAGAGGCTGGGGGGTAATCGCGTGCTCAATCGGCTCATAGACAACGTCTCGGCTTAATGATCTCTATATGCACTCGTCCCGCTGAGCCAGATGTCTGTCCCAAAAAGGGAGAATTCTCCAGCAGCGTCTCACTAGTTTGAGTCTCGTCGCAGACCCCGTTATCACGCGTAGCTTCTATGTGTTGTTGGGACCATGATGAAAGCGCAAGTACTAGCGGGCATATGCACAAATTGGGTAGATTGCGCTTAGCATGTTTCAGTAGGCCTGTGCGTGTGCTTTAATGCTAAGCCCCGTTGACTGATACTGATATGACTATATTAGTTATTGGTCCGAAAGGGGAACACGCTGTTTCGCGAACTGCTAAGATCCTGAAGCAGATTTCACTGATCGGTGCACGAAGGTCACCCACGAATGACGCACGTCAGGCTGTGACGTATTTAGCCGTGGAACAGTATAAGGCCATCCCTCAGCCTTCGCGGAACAGTCCCTGCATCGGTATACACCACATGAACAGATAGCCACATCCTTCTCGGGATTTGGGGCTGGATCGTTTTAAATTATGTGTGCCATCCTTAAGTCTACCACAAGTCAGTCTAAGCGCACACATACGTTTGACGCTACTAGAATTTTTGTAAAATACCGGCGGCTATGTTTTGGCGTCGATCTTCCACGTTGAGAAAACCAATCCCGAAACTTGTTAATAGCCCTCCAGCGAGCCTTTATCGTTAGCTAGCTACTTCCGTGTAACGTATCAGAGCGTTCACCACGTGCATACGGGACTGGGCTGGAGGCTTCAGCCTCGGGTTTTGGCTACAACCGCAGCTCAGCGACACACGCCGCGGGCATAGGATACGCGAATAGTTCGGTTAGCTCAGGTCGACAGAGCCTTCGCGATCCAAAATGTAGAGTCTAAGTCAGTAATGGCGGTCATCATATAAACTCCCCAAGAACCTACTGGTTCTGTAAATCGGAGACGTAACAAAGTTTCCCTAGCACGCCTTTAAGGAGAGATAAAGGACTCTAGTGCGCAATCACCCTGGTCGTAACCTCGAAGGCTATAGAGACGTCTGACCAGCAGCAGCTTAGATTGCATATAAGACACCCAGCAAGTCCGTGCGCGCAGCAGGTTACGTTGTAGGCGGACTGCTCTTATTTCACCTGGCGACAAAGAATTTCGCATTGGAAAAGGCCTGGCACGCGGTCGCTATATTTAGGAGCGGTGATGGTTCACACTTGTAACCAGAACCACCGGCCTCGCTGTGTGAGCTAGATTTGCGACTCGCCTGCCCAGGCCTAGCGTTCAGCGGACAACAGGTGTTAAACTACGCGTCAAAATGTAACCATACGGTCACTTGACTCGGAATTATCCAAGGTCGTTAGAATTAGCTAGCGCCAGGGCCAAGGCGGCACTTGACAGGAAGGAGCCACGGCCTCCCGCTCCCAGATGAGTGGCCGTTAGAATGCACCGTTCCCAAGCACAGCAACGCGTTGGGAAGCTGGCCCATGTTGTGCATACCCAAGCCTATATCAGGCCCTATAGCGACTATACATGCATAATTCGAATAGGATCCAGTTAATTTATTCGCAAGCACTACCCTTGAATATAGAACCTTAGTCTGGGAACAACTTGTACATCTCACGTATCACCCACTCTTATACCCGACACTTCGGTACTTAGGTATATACCACCTAATGATAGCGCAAGTGCATGCCCCAACCTCACTATCCTCGTATCCCAGAGTAAATGCCAGCTTGTAGTGCCAGACCGTTCCCGGGCTCCTCGTTCCTGGCTAGTAGTGGCGACGACATGTCATACACACTCTGCTCGGAGCATTCCACTTTAGGCGTCCAATTCAGCTAGTACCCCCACGGCCGCAGCGGATAAGGGTAATCCACACCGGGGCCTTTTTGTCAATACTCTCTACTCCGGACAGTATGACCACAAGAGTTGCATGCGTAAGGGACACGTACATAGCGGAAACATACGGATAATGCACCTGAACGTGCAAGCTAACGTCAGTATATCAACCGCAGTTTGCGCTTGTCAACTAAGCAGCCCTCTCCAATCTAAAGCAGACTAATGCCATTTATTACAGTGTGACAACGCAGGTGCTAGACAGTCTATTGTAGGCACGAGCAGGCCAAGTGCTTCGAACGACAACGATCGCTTTAACCCCTCACAGTGGTCCGATTTCTCACAGGCAGATTAGATAGTCCACAACGACCCACCTGAGTAACGGGTCTGAGAACTTAGGCCTCGCCTACAAGTCGCTTGACGTCCAGCCTTTTGGGGATGAATTCATGTCGTCCTCCTCTATTCTACACCTGGACTCCGGACCGTAGATAGAACCGCTGGTAGTCCTGCGCGATCTCTCACGATTAAAGGTCCCAACACGGGTAACTAATATAGTGCCGCAAGGATGGCTCAAACCCGCGGCCGCAGCCGATCGGCCGTCTGGGGTCGTCGAGGCCACCCTATATGGGAACTTTCGTCACATTTGTTACGGTCGCCAACGGGCGGTCAAATATCAAACTATCGATCACCAATAGGACTTGCTGGCGGATGTCTTGATGCGCACCCGTCTCTTATGGCGGACAAGGAGTTAAGGTCGTTCCCATAACACGGATAGACAGGTCCTCGCAGCGGCGGCCTTAAAGTCCGTGCGTGTTAAATGGAGGACGTTTGTTCTGGCTTAGGCTGTTGGGAAAAAATAGCTAGATCCTTCCCGTCGTGACGGGGCGGTCCCGAAAACCGCCGGTACCATCACCATGAGCCTGGGCACTGACATCCAGATGTCTTATCGTAGTCAGTTCTCGTCTCTAGTACTGACCGATCGGTTCGGTTATCGGCGGAGGCCCATCCGAACCCGGAAGTCAACTCTCCATCAGGTGGATTATAAGTTGGTCGGGTTGTTCCGCGGCAGGGCTAGCAGCGTTCTACAAGCACACCGTTCTGGGGTTCTGTGCTTATGTAGACTGGTAACGCGTCAGTCTTCTGTATGGGCGTATAAGCCAGGGCTCAAATGGATACTTGAATGGTATTGTTATCCATACACAATCACCGTAACGTAGTTGTTCATTCTAGCGACTTATCCCAGCGGTTGACAGATGCCACAGTCACTATTTTTACTTATGTTGACCTCTACTGCTCGGTCTACAATCGCATACGGAACATAGTCCGAGCGCAAAGGACCCCGGAAGGCTATAAGACCACGCTGAAACACCTAACAGCTGTGTCTCGCTGTAGCTAGCTCTATAGAGCAATGGTATGCTCTGGATAGGGTAACCCGAAATCGCTTGGAGACCGCCTATGAGCCATGTTACACGGCTCTCTACGACCCCTGTCATATCAACGCATATAGAACTAGGCACTCATCGATGAGGGTGCTACCCCCAGGAGGATCCTGCTATGACGGTTCCAAGATAGGATGCTGCGAACTGCGGCAAGTTTTAGTAAATGCCATAGCAGACAAGCAGGCTCACGATAGCTCACTACGCTCAATTCCACAAACCCCACAACCCAGTCAGGGTGCTTAGCCCCTACGCGTAGGTAAAATGGAAGTGAAACACACCTGCAGTTCTGGAGATCAGTGGGGAATCAGTGGTCGGAGCTACCCGACTTAGCTTGAACCAAAGTCTATGCCCGTAGCAACTTTCGATAGGCTTAAACGACTTGATAGAACTTCGACTTGAGTTTATATGCGAGAGGAGTAATGGTACCGCCGGGGCCAATCAGTACAGTTGTCGCACCACATATGCCCGCATAGTCACACATCTGATCTGGTGAAACCTATACCATGAATCGGAACAAAGACTATCGACCTACATTATGCGTCCTAACCACAAAGCATTGTTACGTGCCCGTAGCTGTAAACGCTCTATGGCTTAGGCCGACCTCCGTCTGTTATGACATGAGCCTTTTTCAAAGGAATTTTTGGTGGACGTCGAGGTACTTGCTATGAATGCTAATTTGTGACACACGGTCGCAGAACTCGAGG
		</sequence>
    <sequence><taxon idref="Location_0_4_0|25.46868953490668"/>
			TTCGTCCGCTACACTTGTTTGACGAGTCGTATCTTCTGTAACCGGTAAGGCAGAGTACTTAGCCGGTGTGGAGAATAGTCCCAAGACTCTAATGTAGAATCGAGGGAGTAACACTCTCGCATGAGGAGGGGCCCTGGTCGGACACTTCCTTACATAGGCCCTGCAATGTGAAATCCTCAACAAACGAACGACATGCGGCTCTATAAAAATACAAGCTAGTTGGTTAGCCTACCTATAAACTGGCATTTGGCTGTGAATACAGCGTACGGAGGTTTGGCACTGCTACGTCGGGAGTCGGGTCGCACAGTATTACGGACACCCGCAAAATCTTTGCGCGATTACCCACACCCATCGATAATTTTAGGGAATTGAAACTAGTTCCCGTGGAAACGGATTGCCTGCGTGTACTTGTGTCAAAACCAGCTAGGCGTACTAATACGTATAACTTATATATTGCGAGAAGGCCCAACTGCAAGCGCAAGAGTATTGGGCCACCTCTGTCGCTGGGAATGATTGATGCAGGTTACCCTGCTGTCCAGCCCCGCTATTGTACCTAGTGACGCCGACTCTACTTACAAGAGACCTGACCCATATGGGGCGTTGATCTTTACACCAGTTACTGTCTGATGTATCTTATCTAGAGTCAGTGATGCCACGGCTCTTGTCATCGAGACAACGAGGACCTATGACCGGGGTATGGGGCAAAGTCTGGGGGCTCATTTGAGTATACTCATGCGGTGAGGCAGGGACACAGAGTGGCGTCGGACCAACCGGATGATATATTAGCGGTATAATATAGTATATAGCAGTTAGTAACTCGTGAACACAAGAAGCGGTACGAAATATGATTGTACCTTCACGGCTACACACAGGACCTCGACGATGGCAAATGCCTTAGAAAGTGATGAATTCGAGGAAGGAGGAGCTAGGATAGCAGCAGCCATTACAACTGTCGACTATTGTTGGAGAGTTAAATTAAACCGCACTTCCAACGGAGAGGTCCGACTTAAACGGCTTAAAAAAGCAGATTGAAGTAGTTTCTAGGTTCATATCGTAAGTCTCTGAACTGAATCCTATTAGCTAGGCCTTTCGTTCCCTTGAGCGCGGGCCTGGCCTCTGAAGCCGGCCGGCTAGCACGTTTACTCTCTACCTATAACGATGATCCATTTGTCGTATTACCTCCTTGAGGATACTTCTGCTGAGTGCTCTGAAAGGAAGATATCTTCGCTGTGTCTATCAGCCTTCAGTGATTATATTAGTCGTTTTCCGAACCAGGCTAGCATCATTGCTACTCCTGTGATGAGAGGTCCTTCATTGCTAGGCGTACGCACAAGCGACCCCGGCTATACGCAATCCACAAGTCCCTCATGTCTCGTCCGTCGGTGGATTTGAACGCGGATAAGCGGATGTAGATAATGGATAGCTTGAATTTTCGCTAGACATAATTGACTGATTACATTAGCGTAGTCTTACGCTTGATAAGTGGGATAGGTACTAATAACCGCTTCCAGATGTGGGGATCGTAAGGGTAAGTTTCTAAAATTACGTTTTTATGCGTTCAGTAGACCGAGGGTGGCTAGTATTAATGCAGAGGAAACGTGCAGGGGAATCCTAATCCGGGCCGTGTCCCAGTGGTGGGTGAGAGTCGGGCCAGTTGAACACCATGGATGTCTTCAGCCAGTCTGGAGCCATGCAGGATGGGTGCAAGATGTGTTATGAGGTTCAACGCCGCTACGGCAGCTCGCGCATGTAGGGGTGATCTTCAATTGCGGTGCGTTGCACAATCTTAAACGGGTTCTCCCACTGTCCCACCACCACTTCGACTGTGGGGGTGTCAGCGTTTGAAAGCGCTACGACTGACCAATAACTATAGATCGAGCTCTCTAAGACCGATCTGCTAAACCGAGCCGGGCGACTGAGAATTCGCAAAGTTATCTGTATCTGGCATTGTTCTCGCGTGGGTCAGTAGCAGAGCTCGTTCGTGTGTTGAAGCGGTGTGCCTCAACAGTCAGGCTAGCCCATTTCCTGCGCACCCACACCTCGTTGACGCTGAACTTTTGATGCGCTGCCGCTGTCCATCACCTTGCCACTATTCCCGTTCTTCTAAGAGTCATTTTGGTCTTACTGTATCGGAGAATCCGTGCCCCCGATTACCCCAGTGATGTCAACTTATGCATTTCTGCCCACTCAGCCTCGGGACCCATACATCGTGGTAAGCCAGTGGGGTTACGAAGCGCTGCTGCCGTCGGGGATGACTATGAAGCTGTCATCGAGAGTTACAGCGGATACTGTCCCAGAGGAAGTCGCTCACTGACACGAGTTAAGTCTACCCCGTGGAACAGTTCCTAACCATCCAAGGACTGCCAACTTTTCAGATCCTGATGTCCTGGACTGATGATAGTCGTGAACCGGAGTTGACTAAGGAGCAATGTTCGCTCTTGAGTCTGGCTGATGAAAAACTGGTCCGATTGAGTTTCAAAAATGTGAAAAGCTTGCTATCTTGTTTCTCGACGAGGCCAACGTGTCTACACCGAGGTGTGAACATATTGTGGCTGAGTTTTGACCGAGTGGCATATTGTCGGACGTATGCTGGTAAGAGATACAGTGAATCCTATTCACCTAATTTCCGCGATTGCCCTTGGGGCACATCTGTTGTCCCAATGCAGCGCGCTCCGATGCACGATACCAACTGTCGCTTCCATATGTAGCGAGAATGTACGACGTTTTTAGTTAAGTGTGCTAGTCTAGGCCCTCCGGAGTGCGTAATTGTCGGGGTCGAGCGACCGGAGTGCAGGGCAGTGACACAACAGCTCTCCAGTTAAGAGGATAGTTGGTCCCCCTAAGCCGGAAGCTCGTGCTCGATCATTAGAGAGAGGATGACATACGTTCGCTGCAACGACCCATCGGATGACATACAGAATCCGTAATCCCACAGATGCCTAGTGAGTTCCGAATGCGGGGAGTGAACTAGGAAAGCCACTCCGTGCCTCGTAAAAGCTTAAACCCAACGTAAATCCCGTTCAATCGATTGGCCTATACAGTTAAGAATAGATTTTGGTGATTCTGACTGGTTCCATTCGCACAGTTCCAGTGCAATAATCTTTAACAAGCACACTTTCGCGCCTTCCATCACACTCCATTCGGGGTCTCAATTACAGCCCAAGTAACAAAATCTTGATCTAAACGAATGAATGCGGATTCACGGCAGGGGCGTTAGAGCCTGCAGGCGTTTGGGTGTTCGGCTTGCACGTGCGTAGAATGTCGACTGGACACAGTAATAGTGTCAAGCCAGACATGACTTGACCCCGAGCAAGGCAGCTTAGAACCTCCGGTTGCCTTTCCCACGCATCAGGTAACTAAGTGGCCGCTGTAGGCCTCACACTCTTTTTGAGTCTCTAAGTATGTAGCACCGCAACCACGCAAGATCAAGTTCACATCTGTAACAAATACATATTCTCCCGACGCGGCCCAAACTGGTGCCTGCCATACTTTGTCGTTATAGCCCTATTTTCAAGTATGAGCACACCCCATGTGAAGGCGCGTATTGCAAACCTACACAGTATCACTTCAGCGAAAGGAAAAACGCCTTCATTTCGTGCGAAGGGGCCATCACGAGGTCACCAAAAAAACCATAGGGTATGTGTGAACGAGTACCACACAACACGCCCATGGAGTCATATTGATACTAAATTCTCTGAAATACTACGGTACGGGTAGTTCCGCAGAGTCGCAGAGGGTACCGGACCTTGTACGACATCCTAGCCTGATTTACTGAACTCGCCCGGTCGCTGGGATGCATCTTCCCGATTAACTCCTATCGTAAGTGACCGAAAACAATCTCATGCAGCTTCTACAACGGAGATCTTTAGCGAAGAGGTGCGCAGAATTATATCGATAGCCAACAGACTAGTTCGATAACGTGCAGGTTCGGCGTGTTCAGGGTGATCTCGGGCTCGCAATTACATCAGGAGGTGCCTCAGGTTACCTGCTAACCATGTTGTTGAGACAAGAGAACGTGGGCAGCTTGAGATAAGCGACCAAAGGTCAATGATGGTTTCTCCAAGGCCAGTTACATAATTATTACACTATCAAGATCGCTTCGCGTCGACGGGCGAATTGTCTCGAGACATCCACAGTTACGACTGCAAACCTTTTTAGATGCATTAGAGAGTTTCCGAAATATACAGACCCTTCCACCCCGACCATTACTATAAGAACTCGCCAGATAAGTCACCAAGCGATCTGAAGTTATATGATTGACCGGTGCCCGACATTATTCACGAGGTATACTTGACATATAGCAGGGTCGCGGTTCTTGACACAACCACGCGTCGGCATTTCATACCACCTTAGGACAATCACTCTAGGCCAATTACCCTCCCTTGGGATGTCATATACAACGAGGTGTCCCATTTTCACTAGAGCTTGTCAGCCAACTGGTAGCGGGTCTTTGACGCGTTCAGCCCCATGTTACGGATTACCGACACGTGATTTTTTAGAAGTACCTAACTAGGTGCTACACGTACCTGGACGCTTCATGACCCCAGCGCGGCGGAGTAGAAACTGTTCTTACGCAATATGTCCATCCCTTTAGAGGATCAAATTGGCGGACAGATATGAGACCATTGCGCTTCTGGAGGAGTCATCACCATTTGGTCCTACCGCTGCACTGTACTCTGGCAGGGACGATGAATAGATGTCCTGGCACCAACAGTAGAATGCATTTTCACTGGGTCAGTGGTTGTGGGGTGGAACAAGTCTTAAGTCAGTAAACTTCCCCTTGGAGTACTTTACCAGCACCGCGGCGCGCACTTAACACTGAAACCCGAAAAGGGTCGTGGTTGCCCGTCATAACCCCCTCGCAGGGCCAACGATGTATGCGACCACCACGACCGGCCATCTCGTGAACTCTTAACGCGTACGCCTGAGTGGCAGTTCGTTTGTCACCCCAGACTGTCGTCGCGTGCAATACTTGCAAGCAGAGATGCTTAGAGCTGAATAATAAAATCACGTTACAACTGCCTTCGAGCTAGCTAGATAGTGACCCTTGCCGCTAAGTCTTGCAGGCTCTATTACTACACCGACCGCCCTCCATTTACGTTACCTACGGTTTGGAGACCCCACTGAACATGCCTGTTGAACAGTACGGAGTCGCCATGCCACGGTCGTTATGGGCGGATATCCACATTGACGTGCTCATCCTGGTTGACCGAGATTCGTACTCCGGATTTGGGACCTGAACGCTAATACGAGATCCCTCGGCTGCGTGAAAGCCCACAACCCTTGATCACTAGGCACTCTAAAACCAGTGACCGAATTGTTATCAATATTCAACGAATTATTGCCCGCGACTCCATGGGTGGAAGATGTTTAGCAACACCGTCATATGCCACCAGTCCATGCCTCGCATCGATGATACGCGCACTGCATCTACCCCAGCAGCTGATCAACAGTGAAGAATCGTTCGAAATGCAAGTATGTAGTTGTGGTGTCAATAGAGGTCGCACTGGAGGCCCATCACTGATCTACAGTAAACCCGCATTGGAATCGTATTTAGACGAAACAGAGGCGGTGGACGGCGGGGTCTGCCCTGAACCGCGAAAGTTTCATGCAACGACAGTGAGCGACGGTGTTTCGTAACTTCGCACCCCGCGTAGCCTCTATAGTAGCATGCCAGTAGACGGTCTGCCATCGCAAGTGTATACCCAAGGTCTTAGGCTAATCTTACAAATGTGGATAATTGACTAGAGCGGCAAGACTGTAAGAACACTTATAGCGTGATAACCAGCTCATAGTTCATTGTCTAGGATCACTGGAGATACTACCAGTGCCTGTCCGGGATACCGCTCCCGCCACGTAGCTTAGAAGGCGTGCCTTACTCAGAACGAGAGGCCGCAAAGCAGCGAACGAGGGCATGGCGTGCGGGCCGTCAGCTCATTGCGGCCGTGAATTTGCTCGGATCCACTAGACTCTACAGGTTCCAGCAATACTTTTCGAGTGTGACCGTCTTAATTTGTTAGTCTTAACTGATGGAGATCAGGCTGTCACTTAGTTCGGCACTGGTGCAATCTTCAAGATAATCTGCTCCGTCTTGGCTTCCCACTGCATGAACGGTGCCATCGGCAGTGACGTTACAGACAGCAGCGTGCCATATCAGTAGTTAAAGTAGAGGCCTTGGTCGGCCGGAAGATGGTAAATATCACCCTAGAGGGCGTGGTCACACGCTCGAAAGGCCCGCTCTGTGCTTCAGGTGACAGAAAGCAGAGAATGCGTTACACTATTATATGCCCCGCGGCGTGTGGTCCAGACGGCGTGGTTCGGTAAAGAGGAAGTTTACCTCATTAGCTTCGAAAAGTGCCACCCCGAATTCTGCAGCAGCCCTTATCTAATTATCATAAACATACCGAGCTCTTTGTTATCATTTATGCTCTTGACCTTCCTGGATTCGGTCGATCTCCGCAGATATAGTATATATTTATTTAAGTCCAGTAACCGCCTGCTGCTAGTGCTTCTAATCGTAGACCTCGTACTTGCCTAATTATCGAGGTCATTACAGGAATTTAGGGTAGCGTATCTTGTTGAGAGTGAGTCTCTTCGGTGGTTCGGGGTATTCGTGCTAGCAAGATTTTGTAACAATTTGCCCCTCTTTAACCGTTCTGCCGGAGATGGTTGTTGTTAGCCCAACCGTATAGTATTTCATATTGTGTTACAGCCGCGTGGTAACGGTCCATGCGAATATATTATCTTCCATACTTGTGCCTATACAGAATTCAAAGAAGCGATAATTGTGGAAGGTTACTCAATACGCACCTTTTACTGTAATTACTGTTTAGGTTCGCCCATCGCTCGTATGAATAAACTCCGCATGGATCGGGGGGGTGCAACTAAGTAGTGAGCGTCTCGTAGACAGGCGTAGTGAGCGTAAATCGGCTTAAAGAGGTAAGCGTTATAATATATTGCACAAATGACATCATGGAACCGCTAGAATCACGATGTCTGACGGGGCCAGTGACCATTCGGGCGTGTAAACCCTTTTGACACTTGACCTGACACTGTCACCTCCGATCACACGATGATTACATTGTTCCCCTAGATAAATGTTGGTTGGTTGGGAGTCGAATAGGCATATCTGTTTAACCCAACTAGCGAACCCAGAAACCATCTCACCATCTCGCCGCGACGCCGCTCATCGTCACCGGCGGATACCCCACCTTCTCATACATAAGTTCGCTGTTGTTCGATAATCGCAAATCAGCAATACTTTTTTGTTCACACCGTTGTCGATTTAATCGACCGACTGTGCACCCCTGGCTGTTGAATGTCAGCTGATCACACATTATGAGGGGAAATGTAATCGTATTAAGATCCGCCCTACAGAAGCGCGTTAACGTAGTGATGAGGCATCAAAGCTTCGGCTCAAAGGGCGCTCCCCGTTTAATATTATTCACCTTTTCACTGAAATCGTGCCTTAGCTGCCTAAAGAGTAAGTTGGCTGAAGAGGGAACTTTATAATCTCAACCACTGTCTGACAAGCCATGGGGGACCGCGCCCCTGTACTTGTTGTTGTATTGATAAAAGGTGCGGTCACTATATTCCGGTGTCCAACGCTTGCAGCACCACGGGTGACTGCATGTCAAAGCCAGATCGACATTAGTGGGCTAACTCCTTTTTAAACCTGTTTGTAACCCAAAGGTGCCCGGCGCTTAAGGGCTTAGCTCGCGGCGCGGATATCGAATCCTGATACACTTACTCATGGCCAAGCTTGACTAGACCATGTCGTGAATAATCCCAATCATAGATGATCCCCACAATTGGATCTGGCCTATATCATGCTCACCCCGTGTTTTTTTGAGTATTTCGATCCTGAGACCCAGATAGAGAACAAGCCCTTCCTGTATTAATTGACACCGAAATCCGCTAATCCGTACATCGGCTTCTTGAGCGTGGTTACCTTGGAATCGGCAACCCAATATAACGCTTGGGCCGAATATCTAAATGGTATAAAGTCAAGCGCGAAGTGGTGGGATGCACCATTCATAACTCTACCGCATTTCTGTTTAGTGGATTTGACTGAATCCCTGCGAGACCGCCCGTTACCGCGTTAGAGCTATTCTGTCATCACTAATAAAGTCGCATTGCACTCCGGTTCTAAAAGCTCCAGTCGTTGGGTAATTTCTGTCGGGTGAACTTAATTTTGCGCGCTCAGATTCGGGTGCACTCTCTAGCATTGTCATCGAGCGAATCCGGGATATGATTGGCGAGCAAGCTTCCCTGTAGACTTGGACTCGAAAGATCCGTTGAGTTCGTATGATAGCAGATTCCTCGTCCTGACCGCTGCAAAAATATGCCGATGTCGAATGCGCTGGACGGGGGACAATGCCGTATGGTTACACAATCAAGCTTGCTGCGGTTGCTTCATTGACATGGTTCACATGGCGGCACAACTAGCCCGGAGCCATCCGCTGTTACGCCCAGTCGTTACGGAAGGATTACCCCGTACGAGAAATCTAGGATGACTACTATTCATGACTTTGGATAAGGAACCGGTACATTGTATTACTGTCCCACACGTCAAATTGTTCGATGATCGTCAATGATTAAAATAAACGGGTAAATGACATGCTTCATCCATATCCTAGGTCGAAGCCACGTAGGATGCTGGGTGGGTCTGGTGGATCAGTCAAGATGTGCATTAAATTTATGTGTAAAAATGACTTTGACTTGCCGTGTGGAGCCAGAGTCATCAGTCATTAGGCAGAAATGCCACGCATTCCGGTGCCGCGGGCACTAGCCACGATGAGGGCTACATCACACTGCAAACCTTATATACACAGGATTCACCACTGTGAATATAATATGATGGCTCTTGAAGCTTTCAGCCTGGGACTTCGGGACTCATACTCCTGTATACGGAGGTAAAGGTCCTGGTCGCCAACGCCCAGTACGTGCGAAGCTACGGAGACGTCTCACTAGGGAAATCCTAGACTAGCTAAACCCAAGTCCCGTCAGTCTTTGTGGCGATCTGAAGATATCGTAGATGTCCTGGCTGCATCTCTAGATAGTATTATTACGGGACAGTAGATAAGTTTGAACGTCCCGCAAACATTTCGGGTTGGTAACGCGGACGGGGACTGTATAGATACCCCCGACCAGCAGGAACTGAAGGACTGGTTACGCTTAGCGCGTAGTGGTCAGTATCATTTGTCGTAAGCTGCCATTGAAATTAATTCCTCGAGAGGTGAACGTGCAACGTGCCTTGCTCGCGACCGGTCCGACATTACTCCGCGATTGTCATCGATAGAAGAAGTACGATGAACCCCGTGCCCTTGCCGGCGCTACGATGCATAGTTATTTCCGCGTAGCTAACTTGAGTAAGCATGGCGGTGTTGACCCATTGGGAGTAACGTTACGCTCCCGTTCAAGCTATGGGGAATGTTCACAGCCAATGCGCCTCGAAGCCAACGTTTCGATACTCAGTACATTGTGGGTGTGCTTACCAAAATCCCCTCCTTAAGTTCCTCATCCCGTCTCTTTAATTTGTCATACTGGCGGTGCATTTCCACTCAACAAGCACAGCGACGCGCCTCTTATTGAGGAACGTAGAAACAGTACCAACCTCTGTCGCTTGTGCCGTAAATCCTTGAGAGAGCTTTCCGAAAGGCATATTGCGCACCACACGCCTTTCCGGCTCGTGTCTCCTAAAAGTGTGTTTATGTTGAATACCGCATGCCATTTAGACAAGGCTTACTGCACCTCCTTGGTTTTCCCGGACCGCCAAACCATAATCTATTTAACACATCGACTGTTCGTCTACATCGCCTCTAATCGTGCTTCCATTGCACTCCAACGGGGCTTGGCATCTGCATGTAACCTGTCGCGCAGCTAAAAGGATTCTATGTTCGAATGCAGCGCCGATGCAGCATACCGGACATCCATAAAGCCACCGGCCTGGCGTCCACAGATTTCAACCGTAATTGGCGTACCTTCGCCTCCGGGACAGCTAAGAGGCTGGGGGGTAATCGCGTGCTCAATCGGCTCATAGACAACGTCTCGGCTTAATGATCTCTATATGCACTCGTCCCGCTGAGCCAGATGTCTGTCCCAAAAAGGGAGAATTCTCCAGCAGCGTCTCACTAGTTTGAGTCTCGTCGCAGACCCCGTTATCACGCGTAGCTTCTATGTGTTGTTGGGACCATGATGAAAGCGCAAGTACTAGCGGGCATATGCACAAATTGGGTAGATTGCGCTTAGCATGTTTCAGTAGGCCTGTGCGTGTGCTTTAATGCTAAGCCCCGTTGACTGATACTGATATGACTATATTAGTTATTGGTCCGAAAGGGGAACACGCTGTTTCGCGAACTGCTAAGATCCTGAAGCAGATTTCACTGATCGGTGCACGAAGGTCACCCACGAATGACGCACGTCAGGCTGTGACGTATTTAGCCGTGGAACAGTATAAGGCCATCCCTCAGCCTTCGCGGAACAGTCCCTGCATCGGTATACACCACATGAACAGATAGCCACATCCTTCTCGGGATTTGGGGCTGGATCGTTTTAAATTATGTGTGCCATCCTTAAGTCTACCACAAGTCAGTCTAAGCGCACACATACGTTTGACGCTACTAGAATTTTTGTAAAATACCGGCGGCTATGTTTTGGCGTCGATCTTCCACGTTGAGAAAACCAATCCCGAAACTTGTTAATAGCCCTCCAGCGAGCCTTTATCGTTAGCTAGCTACTTCCGTGTAACGTATCAGAGCGTTCACCACGTGCATACGGGACTGGGCTGGAGGCTTCAGCCTCGGGTTTTGGCTACAACCGCAGCTCAGCGACACACGCCGCGGGCATAGGATACGCGAATAGTTCGGTTAGCTCAGGTCGACAGAGCCTTCGCGATCCAAAATGTAGAGTCTAAGTCAGTAATGGCGGTCATCATATAAACTCCCCAAGAACCTACTGGTTCTGTAAATCGGAGACGTAACAAAGTTTCCCTAGCACGCCTTTAAGGAGAGATAAAGGACTCTAGTGCGCAATCACCCTGGTCGTAACCTCGAAGGCTATAGAGACGTCTGACCAGCAGCAGCTTAGATTGCATATAAGACACCCAGCAAGTCCGTGCGCGCAGCAGGTTACGTTGTAGGCGGACTGCTCTTATTTCACCTGGCGACAAAGAATTTCGCATTGGAAAAGGCCTGGCACGCGGTCGCTATATTTAGGAGCGGTGATGGTTCACACTTGTAACCAGAACCACCGGCCTCGCTGTGTGAGCTAGATTTGCGACTCGCCTGCCCAGGCCTAGCGTTCAGCGGACAACAGGTGTTAAACTACGCGTCAAAATGTAACCATACGGTCACTTGACTCGGAATTATCCAAGGTCGTTAGAATTAGCTAGCGCCAGGGCCAAGGCGGCACTTGACAGGAAGGAGCCACGGCCTCCCGCTCCCAGATGAGTGGCCGTTAGAATGCACCGTTCCCAAGCACAGCAACGCGTTGGGAAGCTGGCCCATGTTGTGCATACCCAAGCCTATATCAGGCCCTATAGCGACTATACATGCATAATTCGAATAGGATCCAGTTAATTTATTCGCAAGCACTACCCTTGAATATAGAACCTTAGTCTGGGAACAACTTGTACATCTCACGTATCACCCACTCTTATACCCGACACTTCGGTACTTAGGTATATACCACCTAATGATAGCGCAAGTGCATGCCCCAACCTCACTATCCTCGTATCCCAGAGTAAATGCCAGCTTGTAGTGCCAGACCGTTCCCGGGCTCCTCGTTCCTGGCTAGTAGTGGCGACGACATGTCATACACACTCTGCTCGGAGCATTCCACTTTAGGCGTCCAATTCAGCTAGTACCCCCACGGCCGCAGCGGATAAGGGTAATCCACACCGGGGCCTTTTTGTCAATACTCTCTACTCCGGACAGTATGACCACAAGAGTTGCATGCGTAAGGGACACGTACATAGCGGAAACATACGGATAATGCACCTGAACGTGCAAGCTAACGTCAGTATATCAACCGCAGTTTGCGCTTGTCAACTAAGCAGCCCTCTCCAATCTAAAGCAGACTAATGCCATTTATTACAGTGTGACAACGCAGGTGCTAGACAGTCTATTGTAGGCACGAGCAGGCCAAGTGCTTCGAACGACAACGATCGCTTTAACCCCTCACAGTGGTCCGATTTCTCACAGGCAGATTAGATAGTCCACAACGACCCACCTGAGTAACGGGTCTGAGAACTTAGGCCTCGCCTACAAGTCGCTTGACGTCCAGCCTTTTGGGGATGAATTCATGTCGTCCTCCTCTATTCTACACCTGGACTCCGGACCGTAGATAGAACCGCTGGTAGTCCTGCGCGATCTCTCACGATTAAAGGTCCCAACACGGGTAACTAATATAGTGCCGCAAGGATGGCTCAAACCCGCGGCCGCAGCCGATCGGCCGTCTGGGGTCGTCGAGGCCACCCTATATGGGAACTTTCGTCACATTTGTTACGGTCGCCAACGGGCGGTCAAATATCAAACTATCGATCACCAATAGGACTTGCTGGCGGATGTCTTGATGCGCACCCGTCTCTTATGGCGGACAAGGAGTTAAGGTCGTTCCCATAACACGGATAGACACGTCCTCGCAGCGGCGGCCTTAAAGTCCGTGCGTGTTAAATGGAGGACGTTTGTTCTGGCTTAGGCTGTTGGGAAAAAATAGCTAGATCCTTCCCGTCGTGACGGGGCGGTCCCGAAAACCGCCGGTACCATCACCATGAGCCTGGGCACTGACATCCAGATGTCTTATCGTAGTCAGTTCTCGTCTCTAGTACTGACCGATCGGTTCGGTTATCGGCGGAGGCCCATCCGAACCCGGAAGTCAACTCTCCATCAGGTGGATTATAAGTTGGTCGGGTTGTTCCGCGGCAGGGCTAGCAGCGTTCTACAAGCACACCGTTCTGGGGTTCTGTGCTTATGTAGACTGGTAACGCGTCAGTCTTCTGTATGGGCGTATAAGCCAGGGCTCAAATGGATACTTGAATGGTATTGTTATCCATACACAATCACCGTAACGTAGTTGTTCATTCTAGCGACTTATCCCAGCGGTTGACAGATGCCACAGTCACTATTTTTACTTATGTTGACCTCTACTGCTCGGTCTACAATCGCATACGGAACATAGTCCGAGCGCAAAGGACCCCGGAAGGCTATAAGACCACGCTGAAACACCTAACAGCTGTGTCTCGCTGTAGCTAGCTTTATAGAGCAATGGTATGCTCTGGATAGGGTAACCCGAAATCGCTTGGAGACCGCCTATGAGCCATGTTACACGGCTCTCTACGACCCCTGTCATATCAACGCATATAGAACTAGGCACTCATCGATGAGGGTGCTACCCCCAGGAGGATCCTGCTATGACGGTTCCAAGATAGGATGCTGCGAACTGCGGCAAGTTTTAGTAAATGCCATAGCAGACAAGCAGGCTCACGATAGCTCACTACGCTCAATTCCACAAACCCCACAACCCAGTCAGGGTGCTTAGCCCCTACGCGTAGGTAAAATGGAAGTGAAACACACCTGCAGTTCTGGAGATCAGTGGGGAATCAGTGGTCGGAGCTACCCGACTTAGCTTGAACCAAAGTCTATGCCCGTAGCAACTTTCGATAGGCTTAAACGACTTGATAGAACTTCGACTTGAGTTTATATGCGAGAGGAGTAATGGTACCGCCGGGGCCAATCAGTACAGTTGTCGCACCACATATGCCCGCATAGTCACACATCTGATCTGGTGAAACCTATACCATGAATCGGAACAAAGACTATCGACCTACATTATGCGTCCTAACCACAAAGCATTGTTACGTGCCCGTAGCTGTAAACGCTCTATGGCTTAGGCCGACCTCCGTCTGTTATGACATGAGCCTTTTTCAAAGGAATTTTTGGTGGACGTCGAGGTACTTGCTATGAATGCTAATTTGTGACACACGGTCGCAGAACTCGAGG
		</sequence>
    <sequence><taxon idref="Location_0_3_1|31.01112626042007"/>
			TTCGTCCGCTACACTTGTTTGACGAGTCGTATCTTCTGTAACCGGTAAGGCAGAGTACTTAGCCGGTGTGGAGAATAGTCCCAAGACTCTAATGTAGAATCGAGGGAGTAACACTCTCGCATGAGGAGGGGCCCTGGTCGGACACTTCCTTACATAGGCCCTGCAATGTGAAATCCTCAACAAACGAACGACATGCGGCTCTATAAAAATACAAGCTAGTTGGTTAGCCTACCTATAAACTGGCATTTGGCTGTGAATACAGCGTACGGAGGTTTGGCACTGCTACGTCGGGAGTCGGGTCGCACAGTATTACGGACACCCGCAAAATCTTTGCGCGATTACCCACACCCATCGATAATTTTAGGGAATTGAAACTAGTTCCCGTGGAAACGGATTGCCTGCGTGTACTTGTGTCAAAACCAGCTAGGCGTACTAATACGTATAACTTATATATTGCGAGAAGGCCCAACTGCAAGCGCAAGAGTATTGGGCCACCTCTGTCGCTGGGAATGATTGATGCAGGTTACCCTGCTGTCCAGCCCCGCTATTGTACCTAGTGACGCCGACTCTACTTACAAGAGACCTGACCCATATGGGGCGTTGATCTTTACACCAGTTACTGTCTGATGTATCTTATCTAGAGTCAGTGATGCCACGGCTCTTGTCATCGAGACAACGAGGACCTATGACCGGGGTATGGGGCAAAGTCTGGGGGCTCATTTGAGTATACTCATGCGGTGAGGCAGGGACACAGAGTGGCGTCGGACCAACCGGATGATATATTAGCGGTATAATATAGTATATAGCAGTTAGTAACTCGTGAACACAAGAAGCGGTACGAAATATGATTGTACCTTCACGGCTACACACAGGACCTCGACGATGGCAAATGCCTTAGAAAGTGATGAATTCGAGGAAGGAGGAGCTAGGATAGCAGCAGCCATTACAACTGTCGACTATTGTTGGAGAGTTAAATTAAACCGCACTTCCAACGGAGAGGTCCGACTTAAACGGCTTAAAAAAGCAGATTGAAGTAGTTTCTAGGTTCATATCGTAAGTCTCTGAACTGAATCCTATTAGCTAGGCCTTTCGTTCCCTTGAGCGCGGGCCTGGCCTCTGAAGCCGGCCGGCTAGCACGTTTACTCTCTACCTATAACGATGATCCATTTGTCGTATTACCTCCTTGAGGATACTTCTGCTGAGTGCTCTGAAAGGAAGATATCTTCGCTGTGTCTATCAGCCTTCAGTGATTATATTAGTCGTTTTCCGAACCAGGCTAGCATCATTGCTACTCCTGTGATGAGAGGTCCTTCATTGCTAGGCGTACGCACAAGCGACCCCGGCTATACGCAATCCACAAGTCCCTCATGTCTCGTCCGTCGGTGGATTTGAACGCGGATAAGCGGATGTAGATAATGGATAGCTTGAATTTTCGCTAGACATAATTGACTGATTACATTAGCGTAGTCTTACGCTTGATAAGTGGGATAGGTACTAATAACCGCTTCCAGATGTGGGGATCGTAAGGGTAAGTTTCTAAAATTACGTTTTTATGCGTTCAGTAGACCGAGGGTGGCTAGTATTAATGCAGAGGAAACGTGCAGGGGAATCCTAATCCGGGCCGTGTCCCAGTGGTGGGTGAGAGTCGGGCCAGTTGAACACCATGGATGTCTTCAGCCAGTCTGGAGCCATGCAGGATGGGTGCAAGATGTGTTATGAGGTTCAACGCCGCTACGGCAGCTCGCGCATGTAGGGGTGATCTTCAATTGCGGTGCGTTGCACAATCTTAAACGGGTTCTCCCACTGTCCCACCACCACTTCGACTGTGGGGGTGTCAGCGTTTGAAAGCGCTACGACTGACCAATAACTATAGATCGAGCTCTCTAAGACCGATCTGCTAAACCGAGCCGGGCGACTGAGAATTCGCAAAGTTATCTGTATCTGGCATTGTTCTCGCGTGGGTCAGTAGCAGAGCTCGTTCGTGTGTTGAAGCGGTGTGCCTCAACAGTCAGGCTAGCCCATTTCCTGCGCACCCACACCTCGTTGACGCTGAACTTTTGATGCGCTGCCGCTGTCCATCACCTTGCCACTATTCCCGTTCTTCTAAGAGTCATTTTGGTCTTACTGTATCGGAGAATCCGTGCCCCCGATTACCCCAGTGATGTCAACTTATGCATTTCTGCCCACTCAGCCTCGGGACCCATACATCGTGGTAAGCCAGTGGGGTTACGAAGCGCTGCTGCCGTCGGGGATGACTATGAAGCTGTCATCGAGAGTTACAGCGGATACTGTCCCAGAGGAAGTCGCTCACTGACACGAGTTAAGTCTACCCCGTGGAACAGTTCCTAACCATCCAAGGACTGCCAACTTTTCAGATCCTGATGTCCTGGACTGATGATAGTCGTGAACCGGAGTTGACTAAGGAGCAATGTTCGCTCTTGAGTCTGGCTGATGAAAAACTGGTCCGATTGAGTTTCAAAAATGTGAAAAGCTTGCTATCTTGTTTCTCGACGAGGCCAACGTGTCTACACCGAGGTGTGAACATATTGTGGCTGAGTTTTGACCGAGTGGCATATTGTCGGACGTATGCTGGTAAGAGATACAGTGAATCCTATTCACCTAATTTCCGCGATTGCCCTTGGGGCACATCTGTTGTCCCAATGCAGCGCGCTCCGATGCACGATACCAACTGTCGCTTCCATATGTAGCGAGAATGTACGACGTTTTTAGTTAAGTGTGCTAGTCTAGGCCCTCCGGAGTGCGTAATTGTCGGGGTCGAGCGACCGGAGTGCAGGGCAGTGACACAACAGCTCTCCAGTTAAGAGGATAGTTGGTCCCCCTAAGCCGGAAGCTCGTGCTCGATCATTAGAGAGAGGATGACATACGTTCGCTGCAACGACCCATCGGATGACATACAGAATCCGTAATCCCACAGATGCCTAGTGAGTTCCGAATGCGGGGAGTGAACTAGGAAAGCCACTCCGTGCCTCGTAAAAGCTTAAACCCAACGTAAATCCCGTTCAATCGATTGGCCTATACAGTTAAGAATAGATTTTGGTGATTCTGATTGGTTCCATTCGCACAGTTCCAGTGCAATAATCTTTAACAAGCACACTTTCGCGCCTTCCATCACACTCCATTCGGGGTCTCAATTACAGCCCAAGTAACAAAATCTTGATCTAAACGAATGAATGCGGATTCACGGCAGGGGCGTTAGAGCCTGCAGGCGTTTGGGTGTTCGGCTTGCACGTGCGTAGAATGTCGACTGGACACAGTAATAGTGTCAAGCCAGACATGACTTGACCCCGAGCAAGGCAGCTTAGAACCTCCGGTTGCCTTTCCCACGCATCAGGTAACTAAGTGGCCGCTGTAGGCCTCACACTCTTTTTGAGTCTCTAAGTATGTAGCACCGCAACCACGCAAGATCAAGTTCACATCTGTAACAAATACATATTCTCCCGACGCGGCCCAAACTGGTGCCTGCCATACTTTGTCGTTATAGCCCTATTTTCAAGTATGAGCACACCCCATGTGAAGGCGCGTATTGCAAACCTACACAGTATCACTTCAGCGAAAGGAAAAACGCCTTCATTTCGTGCGAAGGGGCCATCACGAGGTCACCAAAAAAACCATAGGGTATGTGTGAACGAGTACCACACAACACGCCCATGGAGTCATATTGATACTAAATTCTCTGAAATACTACGGTACGGGTAGTTCCGCAGAGTCGCAGAGGGTACCGGACCTTGTACGACATCCTAGCCTGATTTACTGAACTCGCCCGGTCGCTGGGATGCATCTTCCCGATTAACTCCTATCGTAAGTGACCGAAAACAATCTCATGCAGCTTCTACAACGGAGATCTTTAGCGAAGAGGTGCGCAGAATTATATCGATAGCCAACAGACTAGTTCGATAACGTGCAGGTTCGGCGTGTTCAGGGTGATCTCGGGCTCGCAATTACATCAGGAGGTGCCTCAGGTTACCTGCTAACCATGTTGTTGAGACAAGAGAACGTGGGCAGCTTGAGATAAGCGACCAAAGGTCAATGATGGTTTCTCCAAGGCCAGTTACATAATTATTACACTATCAAGATCGCTTCGCGTCGACGGGCGAATTGTCTCGAGACATCCACAGTTACGACTGCAAACCTTTTTAGATGCATTAGAGAGTTTCCGAAATATACAGACCCTTCCACCCCGACCATTACTATAAGAACTCGCCAGATAAGTCACCAAGCGATCTGAAGTTATATGATTGACCGGTGCCCGACATTATTCACGAGGTATACTTGACATATAGCAGGGTCGCGGTTCTTGACACAACCACGCGTCGGCATTTCATACCACCTTAGGACAATCACTCTAGGCCAATTACCCTCCCTTGGGATGTCATATACAACGAGGTGTCCCATTTTCACTAGAGCTTGTCAGCCAACTGGTAGCGGGTCTTTGACGCGTTCAGCCCCATGTTACGGATTACCGACACGTGATTTTTTAGATGTACCTAACTAGGTGCTACACGTACCTGGACGCTTCATGACCCCAGCGCGGCGGAGTAGAAACTGTTCTTACGCAATATGTCCATCCCTTTAGAGGATCAAATTGGCGGACAGATATGAGACCATTGCGCTTCTGGAGGAGTCATCACCATTTGGTCCTACCGCTGCACTGTACTCTGGCAGGGACGATGAATAGATGTCCTGGCACCAACAGTAGAATGCATTTTCACTGGGTCAGTGGTTGTGGGGTGGAACAAGTCTTAAGTCAGTAAACTTCCCCTTGGAGTACTTTACCAGCACCGCGGCGCGCACTTAACACTGAAACCCGAAAAGGGTCGTGGTTGCCCGTCATAACCCCCTCGCAGGGCCAACGATGTATGCGACCACCACGACCGGCCATCTCGTGAACTCTTAACGCGTACGCCTGAGTGGCAGTTCGTTTGTCACCCCAGACTGTCGTCGCGTGCAATACTTGCAAGCAGAGATGCTTAGAGCTGAATAATAAAATCACGTTACAACTGCCTTCGAGCTAGCTAGATAGTGACCCTTGCCGCTAAGTCTTGCAGGCTCTATTACTACACCGACCGCCCTCCATTTACGTTACCTACGGTTTGGAGACCCCACTGAACATGCCTGTTGAACAGTACGGAGTCGCCATGCCACGGTCGTTATGGGCGGATATCCACATTGACGTGCTCATCCTGGTTGACCGAGATTCGTACTCCGGATTTGGGACCTGAACGCTAATACGAGATCCCTCGGCTGCGTGAAAGCCCACAACCCTTGATCACTAGGCACTCTAAAACCAGTGACCGAATTGTTATCAATATTCAACGAATTATTGCCCGCGACTCCATGGGTGGAAGATGTTTAGCAACACCGTCATATGCCACCAGTCCATGCCTCGCATCGATGATACGCGCACTGCATCTACCCCAGCAGCTGATCAACAGTGAAGAATCGTTCGAAATGCAAGTATGTAGTTGTGGTGTCAATAGAGGTCGCACTGGAGGCCCATCACTGATCTACAGTAAACCCGCATTGGAATCGTATTTAGACGAAACAGAGGCGGTGGACGGCGGGGTCTGCCCTGAACCGCGAAAGTTTCATGCAACGACAGTGAGCGACGGTGTTTCGTAACTTCGCACCCCGCGTAGCCTCTATAGTAGCATGCCAGTAGACGGTCTGCCATCGCAAGTGTATACCCAAGGTCTTAGGCTAATCTTACAAATGTGGATAATTGACTAGAGCGGCAAGACTGTAAGAACACTTATAGCGTGATAACCAGCTCATAGTTCATTGTCTAGGATCACTGGAGATACTACCAGTGCCTGTCCGGGATACCGCTCCCGCCACGTAGCTTAGAAGGCGTGCCTTACTCAGAACGAGAGGCCGCAAAGCAGCGAACGAGGGCATGGCGTGCGGGCCGTCAGCTCATTGCGGCCGTGAATTTGCTCGGATCCACTAGACTCTACAGGTTCCAGCAATACTTTTCGAGTGTGACCGTCTTAATTTGTTAGTCTTAACTGATGGAGATCAGGCTGTCACTTAGTTCGGCACTGGTGCAATCTTCAAGATAATCTGCTCCGTCTTGGCTTCCCACTGCATGAACGGTGCCATCGGCAGTGACGTTACAGACAGCAGCGTGCCATATCAGTAGTTAAAGTAGAGGCCTTGGTCGGCCGGAAGATGGTAAATATCACCCTAGAGGGCGTGGTCACACGCTCGAAAGGCCCGCTCTGTGCTTCAGGTGACAGAAAGCAGAGAATGCGTTACACTATTATATGCCCCGCGGCGTGTGGTCCAGACGGCGTGGTTCGGTAAAGAGGAAGTTTACCTCATTAGCTTCGAAAAGTGCCACCCCGAATTCTGCAGCAGCCCTTATCTAATTATCATAAACATACCGAGCTCTTTGTTATCATTTATGCTCTTGACCTTCCTGGATTCGGTCGATCTCCGCAGATATAGTATATATTTATTTAAGTCCAGTAACCGCCTGCTGCTAGTGCTTCTAATCGTAGACCTCGTACTTGCCTAATTATCGAGGTCATTACAGGAATTTAGGGTAGCGTATCTTGTTGAGAGTGAGTCTCTTCGGTGGTTCGGGGTATTCGTGCTAGCAAGATTTTGTAACAATTTGCCCCTCTTTAACCGTTCTGCCGGAGATGGTTGTTGTTAGCCCAACCGTATAGTATTTCATATTGTGTTACAGCCGCGTGGTAACGGTCCATGCGAATATATTATCTTCCATACTTGTGCCTATACAGAATTCAAAGAAGCGATAATTGTGGAAGGTTACTCAATACGCACCTTTTACTGTAATTACTGTTTAGGTTCGCCCATCGCTCGTATGAATAAACTCCGCATGGATCGGGGGGGTGCAACTAAGTAGTGAGCGTCTCGTAGACAGGCGTAGTGAGCGTAAATCGGCTTAAAGAGGTAAGCGTTATAATATATTGCACAAATGACATCATGGAACCGCTAGAATCACGATGTCTGACGGGGCCAGTGACCATTCGGGCGTGTAAACCCTTTTGACACTTGACCTGACACTGTCACCTCCGATCACACGATGATTACATTGTTCCCCTAGATAAATGTTGGTTGGTTGGGAGTCGAATAGGCATATCTGTTTAACCCAACTAGCGAACCCAGAAACCATCTCACCATCTCGCCGCGACGCCGCTCATCGTCACCGGCGGATACCCCACCTTCTCATACATAAGTTCGCTGTTGTTCGATAATCGCAAATCAGCAATACTTTTTTGTTCACACCGTTGTCGATTTAATCGACCGACTGTGCACCCCTGGCTGTTGAATGTCAGCTGATCACACATTATGAGGGGAAATGTAATCGTATTAAGATCCGCCCTACAGAAGCGCGTTAACGTAGTGATGAGGCATCAAAGCTTCGGCTCAAAGGGCGCTCCCCGTTTAATATTATTCACCTTTTCACTGAAATCGTGCCTTAGCTGCCTAAAGAGTAAGTTGGCTGAAGAGGGAACTTTATAATCTCAATCACTGTCTGACAAGCCATGGGGGACCGCGCCCCTGTACTTGTTGTTGTATTGATAAAAGGTGCGGTCACTATATTCCGGTGTCCAACGCTTGCAGCACCACGGGTGACTGCATGTCAAAGCCAGATCGACATTAGTGGGCTAACTCCTTTTTAAACCTGTTTGTAACCCAAAGGTGCCCGGCGCTTAAGGGCTTAGCTCGCGGCGCGGATATCGAATCCTGATACACTTACTCATGGCCAAGCTTGACTAGACCATGTCGTGAATAATCCCAATCATAGATGATCCCCACAATTGGATCTGGCCTATATCATGCTCACCCCGTGTTTTTTTGAGTATTTCGATCCTGAGACCCAGATAGAGAACAAGCCCTTCCTGTATTAATTGACACCGAAATCCGCTAATCCGTACATCGGCTTCTTGAGCGTGGTTACCTTGGAATCGGCAACCCAATATAACGCTTGGGCCGAATATCTAAATGGTATAAAGTCAAGCGCGAAGTGGTGGGATGCACCATTCATAACTCTACCGCATTTCTGTTTAGTGGATTTGACTGAATCCCTGCGAGACCGCCCGTTACCGCGTTAGAGCTATTCTGTCATCACTAATAAAGTCGCATTGCACTCCGGTTCTAAAAGCTCCAGTCGTTGGGTAATTTCTGTCGGGTGAACTTAATTTTGCGCGCTCAGATTCGGGTGCACTCTCTAGCATTGTCATCGAGCGAATCCGGGATATGATTGGCGAGCAAGCTTCCCTGTAGACTTGGACTCGAAAGATCCGTTGAGTTCGTATGATAGCAGATTCCTCGTCCTGACCGCTGCAAAAATATGCCGATGTCGAATGCGCTGGACGGGGGACAATGCCGTATGGTTACACAATCAAGCTTGCTGCGGTTGCTTCATTGACATGGTTCACATGGCGGCACAACTAGCCCGGAGCCATCCGCTGTTACGCCCAGTCGTTACGGAAGGATTACCCCGTACGAGAAATCTAGGATGACTACTATTCATGACTTTGGATAAGGAACCGGTACATTGTATTACTGTCCCACACGTCAAATTGTTCGATGATCGTCAATGATTAAAATAAACGGGTAAATGACATGCTTCATCCATATCCTAGGTCGAAGCCACGTAGGATGCTGGGTGGGTCTGGTGGATCAGTCAAGATGTGCATTAAATTTATGTGTAAAAATGACTTTGACTTGCCGTGTGGAGCCAGAGTCATCAGTCATTAGGCAGAAATGCCACGCATTCCGGTGCCGCGGGCACTAGCCACGATGAGGGCTACATCACACTGCAAACCTTATATACACAGGATTCACCACTGTGAATATAATATGATGGCTCTTGAAGCTTTCAGCCTGGGACTTCGGGACTCATACTCCTGTATACGGAGGTAAAGGTCCTGGTCGCCAACGCCCAGTACGTGCGAAGCTACGGAGACGTCTCACTAGGGAAATCCTAGACTAGCTAAACCCAAGTCCCGTCAGTCTTTGTGGCGATCTGAAGATATCGTAGATGTCCTGGCTGCATCTCTAGATAGTATTATTACGGGACAGTAGATAAGTTTGAACGTCCCGCAAACATTTCGGGTTGGTAACGCGGACGGGGACTGTATAGATACCCCCGACCAGCAGGAACTGAAGGACTGGTTACGCTTAGCGCGTAGTGGTCAGTATCATTTGTCGTAAGCTGCCATTGAAATTAATTCCTCGAGAGGTGAACGTGCAACGTGCCTTGCTCGCGACCGGTCCGACATTACTCCGCGATTGTCATCGATAGAAGAAGTACGATGAACCCCGTGCCCTTGCCGGCGCTACGATGCATAGTTATTTCCGCGTAGCTAACTTGAGTAAGCATGGCGGTGTTGACCCATTGGGAGTAACGTTACGCTCCCGTTCAAGCTATGGGGAATGTTCACAGCCAATGCGCCTCGAAGCCAACGTTTCGATACTCAGTACATTGTGGGTGTGCTTACCAAAATCCCCTCCTTAAGTTCCTCATCCCGTCTCTTTAATTTGTCATACTGGCGGTGCATTTCCACTCAACAAGCACAGCGACGCGCCTCTTATTGAGGAACGTAGAAACAGTACCAACCTCTGTCGCTTGTGCCGTAAATCCTTGAGAGAGCTTTCCGAAAGGCATATTGCGCACCACACGCCTTTCCGGCTCGTGTCTCCTAAAAGTGTGTTTATGTTGAATACCGCATGCCATTTAGACAAGGCTTACTGCACCTCCTTGGTTTTCCCGGACCGCCAAACCATAATCTATTTAACACATCGACTGTTCGTCTACATCGCCTCTAATCGTGCTTCCATTGCACTCCAACGGGGCTTGGCATCTGCATGTAACCTGTCGCGCAGCTAAAAGGATTCTATGTTCGAATGCAGCGCCGATGCAGCATACCGGACATCCATAAAGCCACCGGCCTGGCGTCCACAGATTTCAACCGTAATTGGCGTACCTTCGCCTCCGGGACAGCTAAGAGGCTGGGGGGTAATCGCGTGCTCAATCGGCTCATAGACAACGTCTCGGCTTAATGATCTCTATATGCACTCGTCCCGCTGAGCCAGATGTCTGTCCCAAAAAGGGAGAATTCTCCAGCAGCGTCTCACTAGTTTGAGTCTCGTCGCAGACCCCGTTATCACGCGTAGCTTCTATGTGTTGTTGGGACCATGATGAAAGCGCAAGTACTAGCGGGCATATGCACAAATTGGGTAGATTGCGCTTAGCATGTTTCAGTAGGCCTGTGCGTGTGCTTTAATGCTAAGCCCCGTTGACTGATACTGATATGACTATATTAGTTATTGGTCCGAAAGGGGAACACGCTGTTTCGCGAACTGCTAAGATCCTGAAGCAGATTTCACTGATCGGTGCACGAAGGTCACCCACGAATGACGCACGTCAGGCTGTGACGTATTTAGCCGTGGAACAGTATAAGGCCATCCCTCAGCCTTCGCGGAACAGTCCCTGCATCGGTATACACCACATGAACAGATAGCCACATCCTTCTCGGGATTTGGGGCTGGATCGTTTTAAATTATGTGTGCCATCCTTAAGTCTACCACAAGTCAGTCTAAGCGCACACATACGTTTGACGCTACTAGAATTTTTGTAAAATACCGGCGGCTATGTTTTGGCGTCGATCTTCCACGTTGAGAAAACCAATCCCGAAACTTGTTAATAGCCCTCCAGCGAGCCTTTATCGTTAGCTAGCTACTTCCGTGTAACGTATCAGAGCGTTCACCACGTGCATACGGGACTGGGCTGGAGGCTTCAGCCTCGGGTTTTGGCTACAACCGCAGCTCAGCGACACACGCCGCGGGCATAGGATACGCGAATAGTTCGGTTAGCTCAGGTCGACAGAGCCTTCGCGATCCAAAATGTAGAGTCTAAGTCAGTAATGGCGGTCATCATATAAACTCCCCAAGAACCTACTGGTTCTGTAAATCGGAGACGTAACAAAGTTTCCCTAGCACGCCTTTAAGGAGAGATAAAGGACTCTAGTGCGCAATCACCCTGGTCGTAACCTCGAAGGCTATAGAGACGTCTGACCAGCAGCAGCTTAGATTGCATATAAGACACCCAGCAAGTCCGTGCGCGCAGCAGGTTACGTTGTAGGCGGACTGCTCTTATTTCACCTGGCGACAAAGAATTTCGCATTGGAAAAGGCCTGGCACGCGGTCGCTATATTTAGGAGCGGTGATGGTTCACACTTGTAACCAGAACCACCGGCCTCGCTGTGTGAGCTAGATTTGCGACTCGCCTGCCCAGGCCTAGCGTTCAGCGGACAACAGGTGTTAAACTACGCGTCAAAATGTAACCATACGGTCACTTGACTCGGAATTATCCAAGGTCGTTAGAATTAGCTAGCGCCAGGGCCAAGGCGGCACTTGACAGGAAGGAGCCACGGCCTCCCGCTCCCAGATGAGTGGCCGTTAGAATGCACCGTTCCCAAGCACAGCAACGCGTTGGGAAGCTGGCCCATGTTGTGCATACCCAAGCCTATATCAGGCCCTATAGCGACTATACATGCATAATTCGAATAGGATCCAGTTAATTTATTCGCAAGCACTACCCTTGAATATAGAACCTTAGTCTGGGAACAACTTGTACATCTCACGTATCACCCACTCTTATACCCGACACTTCGGTACTTAGGTATATACCACCTAATGATAGCGCAAGTGCATGCCCCAACCTCACTATCCTCGTATCCCAGAGTAAATGCCAGCTTGTAGTGCCAGACCGTTCCCGGGCTCCTCGTTCCTGGCTAGTAGTGGCGACGACATGTCATACACACTCTGCTCGGAGCATTCCACTTTAGGCGTCCAATTCAGCTAGTACCCCCACGGCCGCAGCGGATAAGGGTAATCCACACCGGGGCCTTTTTGTCAATACTCTCTACTCCGGACAGTATGACCACAAGAGTTGCATGCGTAAGGGACACGTACATAGCGGAAACATACGGATAATGCACCTGAACGTGCAAGCTAACGTCAGTATATCAACCGCAGTTTGCGCTTGTCAACTAAGCAGCCCTCTCCAATCTAAAGCAGACTAATGCCATTTATTACAGTGTGACAACGCAGGTGCTAGACAGTCTATTGTAGGCACGAGCAGGCCAAGTGCTTCGAACGACAACGATCGCTTTAACCCCTCACAGTGGTCCGATTTCTCACAGGCAGATTAGATAGTCCACAACGACCCACCTGAGTAACGGGTCTGAGAACTTAGGCCTCGCCTACAAGTCGCTTGACGTCCAGCCTTTTGGGGATGAATTCATGTCGTCCTCCTCTATTCTACACCTGGACTCCGGACCGTAGATAGAACCGCTGGTAGTCCTGCGCGATCTCTCACGATTAAAGGTCCCAACACGGGTAACTAATATAGTGCCGCAAGGATGGCTCAAACCCGCGGCCGCAGCCGATCGGCCGTCTGGGGTCGTCGAGGCCACCCTATATGGGAACTTTCGTCACATTTGTTACGGTCGCCAACGGGCGGTCAAATATCAAACTATCGATCACCAATAGGACTTGCTGGCGGATGTCTTGATGCGCACCCGTCTCTTATGGCGGACAAGGAGTTAAGGTCGTTCCCATAACACGGATAGACACGTCCTCGCAGCGGCGGCCTTAAAGTCCGTGCGTGTTAAATGGAGGACGTTTGTTCTGGCTTAGGCTGTTGGGAAAAAATAGCTAGATCCTTCCCGTCGTGACGGGGCGGTCCCGAAAACCGCCGGTACCATCACCATGAGCCTGGGCACTGACATCCAGATGTCTTATCGTAGTCAGTTCTCGTCTCTAGTACTGACCGATCGGTTCGGTTATCGGCGGAGGCCCATCCGAACCCGGAAGTCAACTCTCCATCAGGTGGATTATAAGTTGGTCGGGTTGTTCCGCGGCAGGGCTAGCAGCGTTCTACAAGCACACCGTTCTGGGGTTCTGTGCTTATGTAGACTGGTAACGCGTCAGTCTTCTGTATGGGCGTATAAGCCAGGGCTCAAATGGATACTTGAATGGTATTGTTATCCATACACAATCACCGTAACGTAGTTGTTCATTCTAGCGACTTATCCCAGCGGTTGACAGATGCCACAGTCACTATTTTTACTTATGTTGACCTCTACTGCTCGGTCTACAATCGCATACGGAACATAGTCCGAGCGCAAAGGACCCCGGAAGGCTATAAGACCACGCTGAAACACCTAACAGCTGTGTCTCGCTGTAGCTAGCTTTATAGAGCAATGGTATGCTCTGGATAGGGTAACCCGAAATCGCTTGGAGACCGCCTATGAGCCATGTTACACGGCTCTCTACGACCCCTGTCATATCAACGCATATAGAACTAGGCACTCATCGATGAGGGTGCTACCCCCAGGAGGATCCTGCTATGACGGTTCCAAGATAGGATGCTGCGAACTGCGGCAAGTTTTAGTAAATGCCATAGCAGACAAGCAGGCTCACGATAGCTCACTACGCTCAATTCCACAAACCCCACAACCCAGTCAGGGTGCTTAGCCCCTACGCGTAGGTAAAATGGAAGTGAAACACACCTGCAGTTCTGGAGATCAGTGGGGAATCAGTGGTCGGAGCTACCCGACTTAGCTTGAACCAAAGTCTATGCCCGTAGCAACTTTCGATAGGCTTAAACGACTTGATAGAACTTCGACTTGAGTTTATATGCGAAAGGAGTAATGGTACCGCCGGGGCCAATCAGTACAGTTGTCGCACCACATATGCCCGCATAGTCACACATCTGATCTGGTGAAACCTATACCATGAATCGGAACAAAGACTATCGACCTACATTATGCGTCCTAACCACAAAGCATTGTTACGTGCCCGTAGCTGTAAACGCTCTATGGCTTAGGCCGACCTCCGTCTGTTATGACATGAGCCTTTTTCAAAGGAATTTTTGGTGGACGTCGAGGTACTTGCTATGAATGCTAATTTGTGACACACGGTCGCAGAACTCGAGG
		</sequence>
    <sequence><taxon idref="Location_0_3_0|35.05387039908492"/>
			TTCGTCCGCTACACTTGTTTGACGAGTCGTATCTTCTGTAACCGGTAAGGCAGAGTACTTAGCCGGTGTGGAGAATAGTCCCAAGACTCTAATGTAGAATCGAGGGAGTAACACTCTCGCATGAGGAGGGGCCCTGGTCGGACACTTCCTTACATAGGCCCTGCAATGTGAAATCCTCAACAAACGAACGACATGCGGCTCTATAAAAATACAAGCTAGTTGGTTAGCCTACCTATAAACTGGCATTTGGCTGTGAATACAGCGTACGGAGGTTTGGCACTGCTACGTCGGGAGTCGGGTCGCACAGTATTACGGACACCCGCAAAATCTTTGCGCGATTACCCACACCCATCGATAATTTTAGGGAATTGAAACTAGTTCCCGTGGAAACGGATTGCCTGCGTGTACTTGTGTCAAAACCAGCTAGGCGTACTAATACGTATAACTTATATATTGCGAGAAGGCCCAACTGCAAGCGCAAGAGTATTGGGCCACCTCTGTCGCTGGGAATGATTGATGCAGGTTACCCTGCTGTCCAGCCCCGCTATTGTACCTAGTGACGCCGACTCTACTTACAAGAGACCTGACCCATATGGGGCGTTGATCTTTACACCAGTTACTGTCTGATGTATCTTATCTAGAGTCAGTGATGCCACGGCTCTTGTCATCGAGACAACGAGGACCTATGACCGGGGTATGGGGCAAAGTCTGGGGGCTCATTTGAGTATACTCATGCGGTGAGGCAGGGACACAGAGTGGCGTCGGACCAACCGGATGATATATTAGCGGTATAATATAGTATATAGCAGTTAGTAACTCGTGAACACAAGAAGCGGTACGAAATATGATTGTACCTTCACGGCTACACACAGGACCTCGACGATGGCAAATGCCTTAGAAAGTGATGAATTCGAGGAAGGAGGAGCTAGGATAGCAGCAGCCATTACAACTGTCGACTATTGTTGGAGAGTTAAATTAAACCGCACTTCCAACGGAGAGGTCCGACTTAAACGGCTTAAAAAAGCAGATTGAAGTAGTTTCTAGGTTCATATCGTAAGTCTCTGAACTGAATCCTATTAGCTAGGCCTTTCGTTCCCTTGAGCGCGGGCCTGGCCTCTGAAACCGGCCGGCTAGCACGTTTACTCTCTACCTATAACGATGATCCATTTGTCGTATTACCTCCTTGAGGATACTTCTGCTGAGTGCTCTGAAAGGAAGATATCTTCGCTGTGTCTATCAGCCTTCAGTGATTATATTAGTCGTTTTCCGAACCAGGCTAGCATCATTGCTACTCCTGTGATGAGAGGTCCTTCATTGCTAGGCGTACGCACAAGCGACCCCGGCTATACGCAATCCACAAGTCCCTCATGTCTCGTCCGTCGGTGGATTTGAACGCGGATAAGCGGATGTAGATAATGGATAGCTTGAATTTTCGCTAGACATAATTGACTGATTACATTAGCGTAGTCTTACGCTTGATAAGTGGGATAGGTACTAATAACCGCTTCCAGATGTGGGGATCGTAAGGGTAAGTTTCTAAAATTACGTTTTTATGCGTTCAGTAGACCGAGGGTGGCTAGTATTAATGCAGAGGAAACGTGCAGGGGAATCCTAATCCGGGCCGTGTCCCAGTGGTGGGTGAGAGTCGGGCCAGTTGAACACCATGGATGTCTTCAGCCAGTCTGGAGCCATGCAGGATGGGTGCAAGATGTGTTATGAGGTTCAACGCCGCTACGGCAGCTCGCGCATGTAGGGGTGATCTTCAATTGCGGTGCGTTGCACAATCTTAAACGGGTTCTCCCACTGTCCCACCACCACTTCGACTGTGGGGGTGTCAGCGTTTGAAAGCGCTACGACTGACCAATAACTATAGATCGAGCTCTCTAAGACCGATCTGCTAAACCGAGCCGGGCGACTGAGAATTCGCAAAGTTATCTGTATCTGGCATTGTTCTCGCGTGGGTCAGTAGCAGAGCTCGTTCGTGTGTTGAAGCGGTGTGCCTCAACAGTCAGGCTAGCCCATTTCCTGCGCACCCACACCTCGTTGACGCTGAACTTTTGATGCGCTGCCGCTGTCCATCACCTTGCCACTATTCCCGTTCTTCTAAGAGTCATTTTGGTCTTACTGTATCGGAGAATCCGTGCCCCCGATTACCCCAGTGATGTCAACTTATGCATTTCTGCCCACTCAGCCTCGGGACCCATACATCGTGGTAAGCCAGTGGGGTTACGAAGCGCTGCTGCCGTCGGGGATGACTATGAAGCTGTCATCGAGAGTTACAGCGGATACTGTCCCAGAGGAAGTCGCTCACTGACACGAGTTAAGTCTACCCCGTGGAACAGTTCCTAACCATCCAAGGACTGCCAACTTTTCAGATCCTGATGTCCTGGACTGACGATAGTCGTGAACCGGAGTTGACTAAGGAGCAATGTTCGCTCTTGAGTCTGGCTGATGAAAAACTGGTCCGATTGAGTTTCAAAAATGTGAAAAGCTTGCTATCTTGTTTCTCGACGAGGCCAACGTGTCTACACCGAGGTGTGAACATATTGTGGCTGAGTTTTGACCGAGTGGCATATTGTCGGACGTATGCTGGTAAGAGATACAGTGAATCCTATTCACCTAATTTCCGCGATTGCCCTTGGGGCACATCTGTTGTCCCAATGCAGCGCGCTCCGATGCACGATACCAACTGTCGCTTCCATATGTAGCGAGAATGTACGACGTTTTTAGTTAAGTGTGCTAGTCTAGGCCCTCCGGAGTGCGTAATTGTCGGGGTCGAGCGACCGGAGTGCAGGGCAGTGACACAACAGCTCTCCAGTTAAGAGGATAGTTGGTCCCCCTAAGCCGGAAGCTCGTGCTCGATCATTAGAGAGAGGATGACATACGTTCGCTGCAACGACCCATCGGATGACATACAGAATCCGTAATCCCACAGATGCCTAGTGAGTTCCGAATGCGGGGAGTGAACTAGGAAAGCCACTCCGTGCCTCGTAAAAGCTTAAACCCAACGTAAATCCCGTTCAATCGATTGGCCTATACAGTTAAGAATAGATTTTGGTGATTCTGATTGGTTCCATTCGCACAGTTCCAGTGCAATAATCTTTAACAAGCACACTTTCGCGCCTTCCATCACACTCCATTCGGGGTCTCAATTACAGCCCAAGTAACAAAATCTTGATCTAAACGAATGAATGCGGATTCACGGCAGGGGCGTTAGAGCCTGCAGGCGTTTGGGTGTTCGGCTTGCACGTGCGTAGAATGTCGACTGGACACAGTAATAGTGTCAAGCCAGACATGACTTGACCCCGAGCAAGGCAGCTTAGAACCTCCGGTTGCCTTTCCCACGCATCAGGTAACTAAGTGGCCGCTGTAGGCCTCACACTCTTTTTGAGTCTCTAAGTATGTAGCACCGCAACCACGCAAGATCAAGTTCACATCTGTAACAAATACATATTCTCCCGACGCGGCCCAAACTGGTGCCTGCCATACTTTGTCGTTATAGCCCTATTTTCAAGTATGAGCACACCCCATGTGAAGGCGCGTATTGCAAACCTACACAGTATCACTTCAGCGAAAGGAAAAACGCCTTCATTTCGTGCGAAGGGGCCATCACGAGGTCACCAAAAAAACCATAGGGTATGTGTGAACGAGTACCACACAACACGCCCATGGAGTCATATTGATACTAAATTCTCTGAAATACTACGGTACGGGTAGTTCCGCAGAGTCGCAGAGGGTACCGGACCTTGTACGACATCCTAGCCTGATTTACTGAACTCGCCCGGTCGCTGGGATGCATCTTCCCGATTAACTCCTATCGTAAGTGACCGAAAACAATCTCATGCAGCTTCTACAACGGAGATCTTTAGCGAAGAGGTGCGCAGAATTATATCGATAGCCAACAGACTAGTTCGATAACGTGCAGGTTCGGCGTGTTCAGGGTGATCTCGGGCTCGCAATTACATCAGGAGGTGCCTCAGGTTACCTGCTAACCATGTTGTTGAGACAAGAGAACGTGGGCAGCTTGAGATAAGCGACCAAAGGTCAATGATGGTTTCTCCAAGGCCAGTTACATAATTATTACACTATCAAGATCGCTTCGCGTCGACGGGCGAATTGTCTCGAGACATCCACAGTTACGACTGCAAACCTTTTTAGATGCATTAGAGAGTTTCCGAAATATACAGACCCTTCCACCCCGACCATTACTATAAGAACTCGCCAGATAAGTCACCAAGCGATCTGAAGTTATATGATTGACCGGTGCCCGACATTATTCACGAGGTATACTTGACATATAGCAGGGTCGCGGTTCTTGACACAACCACGCGTCGGCATTTCATACCACCTTAGGACAATCACTCTAGGCCAATTACCCTCCCTTGGGATGTCATATACAACGAGGTGTCCCATTTTCACTAGAGCTTGTCAGCCAACTGGTAGCGGGTCTTTGACGCGTTCAGCCCCATGTTACGGATTACCGACACGTGATTTTTTAGATGTACCTAACTAGGTGCTACACGTACCTGGACGCTTCATGACCCCAGCGCGGCGGAGTAGAAACTGTTCTTACGCAATATGTCCATCCCTTTAGAGGATCAAATTGGCGGACAGATATGAGACCATTGCGCTTCTGGAGGAGTCATCACCATTTGGTCCTACCGCTGCACTGTACTCTGGCAGGGACGATGAATAGATGTCCTGGCACCAACAGTAGAATGCATTTTCACTGGGTCAGTGGTTGTGGGGTGGAACAAGTCTTAAGTCAGTAAACTTCCCCTTGGAGTACTTTACCAGCACCGCGGCGCGCACTTAACACTGAAACCCGAAAAGGGTCGTGGTTGCCCGTCATAACCCCCTCGCAGGGCCAACGATGTATGCGACCACCACGACCGGCCATCTCGTGAACTCTTAACGCGTACGCCTGAGTGGCAGTTCGTTTGTCACCCCAGACTGTCGTCGCGTGCAATACTTGCAAGCAGAGATGCTTAGAGCTGAATAATAAAATCACGTTACAACTGCCTTCGAGCTAGCTAGATAGTGACCCTTGCCGCTAAGTCTTGCAGGCTCTATTACTACACCGACCGCCCTCCATTTACGTTACCTACGGTTTGGAGACCCCACTGAACATGCCTGTTGAACAGTACGGAGTCGCCATGCCACGGTCGTTATGGGCGGATATCCACATTGACGTGCTCATCCTGGTTGACCGAGATTCGTACTCCGGATTTGGGACCTGAACGCTAATACGAGATCCCTCGGCTGCGTGAAAGCCCACAACCCTTGATCACTAGGCACTCTAAAACCAGTGACCGAATTGTTATCAATATTCAACGAATTATTGCCCGCGACTCCATGGGTGGAAGATGTTTAGCAACACCGTCATATGCCACCAGTCCATGCCTCGCATCGATGATACGCGCACTGCATCTACCCCAGCAGCTGATCAACAGTGAAGAATCGTTCGAAATGCAAGTATGTAGTTGTGGTGTCAATAGAGGTCGCACTGGAGGCCCATCACTGATCTACAGTAAACCCGCATTGGAATCGTATTTAGACGAAACAGAGGCGGTGGACGGCGGGGTCTGCCCTGAACCGCGAAAGTTTCATGCAACGACAGTGAGCGACGGTGTTTCGTAACTTCGCACCCCGCGTAGCCTCTATAGTAGCATGCCAGTAGACGGTCTGCCATCGCAAGTGTATACCCAAGGTCTTAGGCTAATCTTACAAATGTGGATAATTGACTAGAGCGGCAAGACTGTAAGAACACTTATAGCGTGATAACCAGCTCATAGTTCATTGTCTAGGATCACTGGAGATACTACCAGTGCCTGTCCGGGATACCGCTCCCGCCACGTAGCTTAGAAGGCGTGCCTTACTCAGAACGAGAGGCCGCAAAGCAGCGAACGAGGGCATGGCGTGCGGGCCGTCAGCTCATTGCGGCCGTGAATTTGCTCGGATCCACTAGACTCTACAGGTTCCAGCAATACTTTTCGAGTGTGACCGTCTTAATTTGTTAGTCTTAACTGATGGAGATCAGGCTGTCACTTAGTTCGGCACTGGTGCAATCTTCAAGATAATCTGCTCCGTCTTGGCTTCCCACTGCATGAACGGTGCCATCGGCAGTGACGTTACAGACAGCAGCGTGCCATATCAGTAGTTAAAGTAGAGGCCTTGGTCGGCCGGAAGATGGTAAATATCACCCTAGAGGGCGTGGTCACACGCTCGAAAGGCCCGCTCTGTGCTTCAGGTGACAGAAAGCAGAGAATGCGTTACACTATTATATGCCCCGCGGCGTGTGGTCCAGACGGCGTGGTTCGGTAAAGAGGAAGTTTACCTCATTAGCTTCGAAAAGTGCCACCCCGAATTCTGCAGCAGCCCTTATCTAATTATCATAAACATACCGAGCTCTTTGTTATCATTTATGCTCTTGACCTTCCTGGATTCGGTCGATCTCCGCAGATATAGTATATATTTATTTAAGTCCAGTAACCGCCTGCTGCTAGTGCTTCTAATCGTAGACCTCGTACTTGCCTAATTATCGAGGTCATTACAGGAATTTAGGGTAGCGTATCTTGTTGAGAGTGAGTCTCTTCGGTGGTTCGGGGTATTCGTGCTAGCAAGATTTTGTAACAATTTGCCCCTCTTTAACCGTTCTGCCGGAGATGGTTGTTGTTAGCCCAACCGTATAGTATTTCATATTGTGTTACAGCCGCGTGGTAACGGTCCATGCGAATATATTATCTTCCATACTTGTGCCTATACAGAATTCAAAGAAGCGATAATTGTGGAAGGTTACTCAATACGCACCTTTTACTGTAATTACTGTTTAGGTTCGCCCATCGCTCGTATGAATAAACTCCGCATGGATCGGGGGGGTGCAACTAAGTAGTGAGCGTCTCGTAGACAGGCGTAGTGAGCGTAAATCGGCTTAAAGAGGTAAGCGTTATAATATATTGCACAAATGACATCATGGAACCGCTAGAATCACGATGTCTGACGGGGCCAGTGACCATTCGGGCGTGTAAACCCTTTTGACACTTGACCTGACACTGTCACCTCCGATCACACGATGATTACATTGTTCCCCTAGATAAATGTTGGTTGGTTGGGAGTCGAATAGGCATATCTGTTTAACCCAACTAGCGAACCCAGAAACCATCTCACCATCTCGCCGCGACGCCGCTCATCGTCACCGGCGGATACCCCACCTTCTCATACATAAGTTCGCTGTTGTTCGATAATCGCAAATCAGCAATACTTTTTTGTTCACACCGTTGTCGATTTAATCGACCGACTGTGCACCCCTGGCTGTTGAATGTCAGCTGATCACACATTATGAGGGGAAATGTAATCGTATTAAGATCCGCCCTACAGAAGCGCGTTAACGTAGTGATGAGGCATCAAAGCTTCGGCTCAAAGGGCGCTCCCCGTTTAATATTATTCACCTTTTCACTGAAATCGTGCCTTAGCTGCCTAAAGAGTAAGTTGGCTGAAGAGGGAACTTCATAATCTCAATCACTGTCTGACAAGCCATGGGGGACCGCGCCCCTGTACTTGTTGTTGTATTGATAAAAGGTGCGGTCACTATATTCCGGTGTCCAACGCTTGCAGCACCACGGGTGACTGCATGTCAAAGCCAGATCGACATTAGTGGGCTAACTCCTTTTTAAACCTGTTTGTAACCCAAAGGTGCCCGGCGCTTAAGGGCTTAGCTCGCGGCGCGGATATCGAATCCTGATACACTTACTCATGGCCAAGCTTGACTAGACCATATCGTGAATAATCCCAATCATAGATGATCCCCACAATTGGATCTGGCCTATATCATGCTCACCCCGTGTTTTTTTGAGTATTTCGATCCTGAGACCCAGATAGAGAACAAGCCCTTCCTGTATTAATTGACACCGAAATCCGCTAATCCGTACATCGGCTTCTTGAGCGTGGTTACCTTGGAATCGGCAACCCAATATAACGCTTGGGCCGAATATCTAAATGGTATAAAGTCAAGCGCGAAGTGGTGGGATGCACCATTCATAACTCTACCGCATTTCTGTTTAGTGGATTTGACTGAATCCCTGCGAGACCGCCCGTTACCGCGTTAGAGCTATTCTGTCATCACTAATAAAGTCGCATTGCACTCCGGTTCTAAAAGCTCCAGTCGTTGGGTAATTTCTGTCGGGTGAACTTAATTTTGCGCGCTCAGATTCGGGTGCACTCTCTAGCATTGTCATCGAGCGAATCCGGGATATGATTGGCGAGCAAGCTTCCCTGTAGACTTGGACTCGAAAGATCCGTTGAGTTCGTATGATAGCAGATTCCTCGTCCTGACCGCTGCAAAAATATGCCGATGTCGAATGCGCTGGACGGGGGACAATGCCGTATGGTTACACAATCAAGCTTGCTGCGGTTGCTTCATTGACATGGTTCACATGGCGGCACAACTAGCCCGGAGCCATCCGCTGTTACGCCCAGTCGTTACGGAAGGATTACCCCGTACGAGAAATCTAGGATGACTACTATTCATGACTTTGGATAAGGAACCGGTACATTGTATTACTGTCCCACACGTCAAATTGTTCGATGATCGTCAATGATTAAAATAAACGGGTAAATGACATGCTTCATCCATATCCTAGGTCGAAGCCACGTAGGATGCTGGGTGGGTCTGGTGGATCAGTCAAGATGTGCATTAAATTTATGTGTAAAAATGACTTTGACTTGCCGTGTGGAGCCAGAGTCATCAGTCATTAGGCAAAAATGCCACGCATTCCGGTGCCGCGGGCACTAGCCACGATGAGGGCTACATCACACTGCAAACCTTATATACACAGGATTCACCACTGTGAATATAATATGATGGCTCTTGAAGCTTTCAGCCTGGGACTTCGGGACTCATACTCCTGTATACGGAGGTAAAGGTCCTGGTCGCCAACGCCCAGTACGTGCGAAGCTACGGAGACGTCTCACTAGGGAAATCCTAGACTAGCTAAACCCAAGTCCCGTCAGTCTTTGTGGCGATCTGAAGATATCGTAGATGTCCTGGCTGCATCTCTAGATAGTATTATTACGGGACAGTAGATAAGTTTGAACGTCCCGCAAACATTTCGGGTTGGTAACGCGGACGGGGACTGTATAGATACCCCCGACCAGCAGGAACTGAAGGACTGGTTACGCTTAGCGCGTAGTGGTCAGTATCATTTGTCGTAAGCTGCCATTGAAATTAATTCCTCGAGAGGTGAACGTGCAACGTGCCTTGCTCGCGACCGGTCCGACATTACTCCGCGATTGTCATCGATAGAAGAAGTACGATGAACCCCGTGCCCTTGCCGGCGCTACGATGCATAGTTATTTCCGCGTAGCTAACTTGAGTAAGCATGGCGGTGTTGACCCATTGGGAGTAACGTTACGCTCCCGTTCAAGCTATGGGGAATGTTCACAGCCAATGCGCCTCGAAGCCAACGTTTCGATACTCAGTACATTGTGGGTGTGCTTACCAAAATCCCCTCCTTAAGTTCCTCATCCCGTCTCTTTAATTTGTCATACTGGCGGTGCATTTCCACTCAACAAGCACAGCGACGCGCCTCTTATTGAGGAACGTAGAAACAGTACCAACCTCTGTCGCTTGTGCCGTAAATCCTTGAGAGAGCTTTCCGAAAGGCATATTGCGCACCACACGCCTTTCCGGCTCGTGTCTCCTAAAAGTGTGTTTATGTTGAATACCGCATGCCATTTAGACAAGGCTTACTGCACCTCCTTGGTTTTCCCGGACCGCCAAACCATAATCTATTTAACACATCGACTGTTCGTCTACATCGCCTCTAATCGTGCTTCCATTGCACTCCAACGGGGCTTGGCATCTGCATGTAACCTGTCGCGCAGCTAAAAGGATTCTATGTTCGAATGCAGCGCCGATGCAGCATACCGGACATCCATAAAGCCACCGGCCTGGCGTCCACAGATTTCAACCGTAATTGGCGTACCTTCGCCTCCGGGACAGCTAAGAGGCTGGGGGGTAATCGCGTGCTCAATCGGCTCATAGACAACGTCTCGGCTTAATGATCTCTATATGCACTCGTCCCGCTGAGCCAGATGTCTGTCCCAAAAAGGGAGAATTCTCCAGCAGCGTCTCACTAGTTTGAGTCTCGTCGCAGACCCCGTTATCACGCGTAGCTTCTATGTGTTGTTGGGACCATGATGAAAGCGCAAGTACTAGCGGGCATATGCACAAATTGGGTAGATTGCGCTTAGCATGTTTCAGTAGGCCTGTGCGTGTGCTTTAATGCTAAGCCCCGTTGACTGATACTGATATGACTATATTAGTTATTGGTCCGAAAGGGGAACACGCTGTTTCGCGAACTGCTAAGATCCTGAAGCAGATTTCACTGATCGGTGCACGAAGGTCACCCACGAATGACGCACGTCAGGCTGTGACGTATTTAGCCGTGGAACAGTATAAGGCCATCCCTCAGCCTTCGCGGAACAGTCCCTGCATCGGTATACACCACATGAACAGATAGCCACATCCTTCTCGGGATTTGGGGCTGGATCGTTTTAAATTATGTGTGCCATCCTTAAGTCTACCACAAGTCAGTCTAAGCGCACACATACGTTTGACGCTACTAGAATTTTTGTAAAATACCGGCGGCTATGTTTTGGCGTCGATCTTCCACGTTGAGAAAACCAATCCCGAAACTTGTTAATAGCCCTCCAGCGAGCCTTTATCGTTAGCTAGCTACTTCCGTGTAACGTATCAGAGCGTTCACCACGTGCATACGGGACTGGGCTGGAGGCTTCAGCCTCGGGTTTTGGCTACAACCGCAGCTCAGCGACACACGCCGCGGGCATAGGATACGCGAATAGTTCGGTTAGCTCAGGTCGACAGAGCCTTCGCGATCCAAAATGTAGAGTCTAAGTCAGTAATGGCGGTCATCATATAAACTCCCCAAGAACCTACTGGTTCTGTAAATCGGAGACGTAACAAAGTTTCCCTAGCACGCCTTTAAGGAGAGATAAAGGACTCTAGTGCGCAATCACCCTGGTCGTAACCTCGAAGGCTATAGAGACGTCTGACCAGCAGCAGCTTAGATTGCATATAAGACACCCAGCAAGTCCGTGCGCGCAGCAGGTTACGTTGTAGGCGGACTGCTCTTATTTCACCTGGCGACAAAGAATTTCGCATTGGAAAAGGCCTGGCACGCGGTCGCTATATTTAGGAGCGGTGATGGTTCACACTTGTAACCAGAACCACCGGCCTCGCTGTGTGAGCTAGATTTGCGACTCGCCTGCCCAGGCCTAGCGTTCAGCGGACAACAGGTGTTAAACTACGCGTCAAAATGTAACCATACGGTCACTTGACTCGGAATTATCCAAGGTCGTTAGAATTAGCTAGCGCCAGGGCCAAGGCGGCACTTGACAGGAAGGAGCCACGGCCTCCCGCTCCCAGATGAGTGGCCGTTAGAATGCACCGTTCCCAAGCACAGCAACGCGTTGGGAAGCTGGCCCATGTTGTGCATACCCAAGCCTATATCAGGCCCTATAGCGACTATACATGCATAATTCGAATAGGATCCAGTTAATTTATTCGCAAGCACTACCCTTGAATATAGAACCTTAGTCTGGGAACAACTTGTACATCTCACGTATCACCCACTCTTATACCCGACACTTCGGTACTTAGGTATATACCACCTAATGATAGCGCAAGTGCATGCCCCAACCTCACTATCCTCGTATCCCAGAGTAAATGCCAGCTTGTAGTGCCAGACCGTTCCCGGGCTCCTCGTTCCTGGCTAGTAGTGGCGACGACATGTCATACACACTCTGCTCGGAGCATTCCACTTTAGGCGTCCAATTCAGCTAGTACCCCCACGGCCGCAGCGGATAAGGGTAATCCACACCGGGGCCTTTTTGTCAATACTCTCTACTCCGGACAGTATGACCACAAGAGTTGCATGCGTAAGGGACACGTACATAGCGGAAACATACGGATAATGCACCTGAACGTGCAAGCTAACGTCAGTATATCAACCGCAGTTTGCGCTTGTCAACTAAGCAGCCCTCTCCAATCTAAAGCAGACTAATGCCATTTATTACAGTGTGACAACGCAGGTGCTAGACAGTCTATTGTAGGCACGAGCAGGCCAAGTGCTTCGAACGACAACGATCGCTTTAACCCCTCACAGTGGTCCGATTTCTCACAGGCAGATTAGATAGTCCACAACGACCCACCTGAGTAACGGGTCTGAGAACTTAGGCCTCGCCTACAAGTCGCTTGACGTCCAGCCTTTTGGGGATGAATTCATGTCGTCCTCCTCTATTCTACACCTGGACTCCGGACCGTAGATAGAACCGCTGGTAGTCCTGCGCGATCTCTCACGATTAAAGGTCCCAACACGGGTAACTAATATAGTGCCGCAGGGATGGCTCAAACCCGCGGCCGCAGCCGATCGGCCGTCTGGGGTCGTCGAGGCCACCCTATATGGGAACTTTCGTCACATTTGTTACGGTCGCCAACGGGCGGTCAAATATCAAACTATCGATCACCAATAGGACTTGCTGGCGGATGTCTTGATGCGCACCCGTCTCTTATGGCGGACAAGGAGTTAAGGTCGTTCCCATAACACGGATAGACACGTCCTCGCAGCGGCGGCCTTAAAGTCCGTGCGTGTTAAATGGAGGACGTTTGTTCTGGCTTAGGCTGTTGGGAAAAAATAGCTAGATCCTTCCCGTCGTGACGGGGCGGTCCCGAAAACCGCCGGTACCATCACCATGAGCCTGGGCACTGACATCCAGATGTCTTATCGTAGTCAGTTCTCGTCTCTAGTACTGACCGATCGGTTCGGTTATCGGCGGAGGCCCATCCGAACCCGGAAGTCAACTCTCCATCAGGTGGATTATAAGTTGGTCGGGTTGTTCCGCGGCAGGGCTAGCAGCGTTCTACAAGCACACCGTTCTGGGGTTCTGTGCTTATGTAGACTGGTAACGCGTCAGTCTTCTGTATGGGCGTATAAGCCAGGGCTCAAATGGATACTTGAATGGTATTGTTATCCATACACAATCACCGTAACGTAGTTGTTCATTCTAGCGACTTATCCCAGCGGTTGACAGATGCCACAGTCACTATTTTTACTTATGTTGACCTCTACTGCTCGGTCTACAATCGCATACGGAACATAGTCCGAGCGCAAAGGACCCCGGAAGGCTATAAGACCACGCTGAAACACCTAACAGCTGTGTCTCGCTGTAGCTAGCTTTATAGAGCAATGGTATGCTCTGGATAGGGTAACCCGAAATCGCTTGGAGACCGCCTATGAGCCATGTTACACGGCTCTCTACGACCCCTGTCATATCAACGCATATAGAACTAGGCACTCATCGATGAGGGTGCTACCCCCAGGAGGATCCTGCTATGACGGTTCCAAGATAGGATGCTGCGAACTGCGGCAAGTTTTAGTAAATGCCATAGCAGACAAGCAGGCTCACGATAGCTCACTACGCTCAATTCCACAAACCCCACAACCCAGTCAGGGTGCTTAGCCCCTACGCGTAGGTAAAATGGAAGTGAAACACACCTGCAGTTCTGGAGATCAGTGGGGAATCAGTGGTCGGAGCTACCCGACTTAGCTTGAACCAAAGTCTATGCCCGTAGCAACTTTCGATAGGCTTAAACGACTTGATAGAACTTCGACTTGAGTTTATATGCGAGAGGAGTAATGGTACCGCCGGGGCCAATCAGTACAGTTGTCGCACCACATATGCCCGCATAGTCACACATCTGATCTGGTGAAACCTATACCATGAATCGGAACAAAGACTATCGACCTACATTATGCGTCCTAACCACAAAGCATTGTTACGTGCCCGTAGCTGTAAACGCTCTATGGCTTAGGCCGACCTCCGTCTGTTATGACATGAGCCTTTTTCAAAGGAATTTTTGGTGGACGTCGAGGTACTTGCTATGAATGCTAATTTGTGACACACGGTCGCAGAACTCGAGG
		</sequence>
    <sequence><taxon idref="Location_1_3_1|18.697466828017475"/>
			TTCGTCCGCTACACTTGTTTGACGAGTCGTATCTTCTGTAACCGGTAAGGCAGAGTACTTAGCCGGTGTGGAGAATAGTCCCAAGACTCTAATGTAGAATCGAGGGAGTAACACTCTCGCATGAGGAGGGGCCCTGGTCGGACACTTCCTTACATAGGCCCTGCAATGTGAAATCCTCAACAAACGAACGACATGCGGCTCTATAAAAATACAAGCTAGTTGGTTAGCCTACCTATAAACTGGCATTTGGCTGTGAATACAGCGTACGGAGGTTTGGCACTGCTACGTCGGGAGTCGGGTCGCACAGTATTACGGACACCCGCAAAATCTTTGCGCGATTACCCACACCCATCGATAATTTTAGGGAATTGAAACTAGTTCCCGTGGAAACGGATTGCCTGCGTGTACTTGTGTCAAAACCAGCTAGGCGTACTAATACGTATAACTTATATATTGCGAGAAGGCCCAACTGCAAGCGCAAGAGTATTGGGCCACCTCTGTCGCTGGGAATGATTGATGCAGGTTACCCTGCTGTCCAGCCCCGCTATTGTACCTAGTGACGCCGACTCTACTTACAAGAGACCTGACCCATATGGGGCGTTGATCTTTACACCAGTTACTGTCTGATGTATCTTATCTAGAGTCAGTGATGCCACGGCTCTTGTCATCGAGACAACGAGGACCTATGACCGGGGTATGGGGCAAAGTCTGGGGGCTCATTTGAGTATACTCATGCGGTGAGGCAGGGACACAGAGTGGCGTCGGACCAACCGGATGATATATTAGCGGTATAATATAGTATATAGCAGTTAGTAACTCGTGAACACAAGAAGCGGTACGAAATATGATTGTACCTTCACGGCTACACACAGGACCTCGACGATGGCAAATGCCTTAGAAAGTGATGAATTCGAGGAAGGAGGAGCTAGGATAGCAGCAGCCATTACAACTGTCGACTATTGTTGGAGAGTTAAATTAAACCGCACTTCCAACGGAGAGGTCCGACTTAAACGGCTTAAAAAAGCAGATTGAAGTAGTTTCTAGGTTCATATCGTAAGTCTCTGAACTGAATCCTATTAGCTAGGCCTTTCGTTCCCTTGAGCGCGGGCCTGGCCTCTGAAGCCGGCCGGCTAGCACGTTTACTCTCTACCTATAACGATGATCCATTTGTCGTATTACCTCCTTGAGGATACTTCTGCTGAGTGCTCTGAAAGGAAGATATCTTCGCTGTGTCTATCAGCCTTCAGTGATTATATTAGTCGTTTTCCGAACCAGGCTAGCATCATTGCTACTCCTGTGATGAGAGGTCCTTCATTGCTAGGCGTACGCACAAGCGACCCCGGCTATACGCAATCCACAAGTCCCTCATGTCTCGTCCGTCGGTGGATTTGAACGCGGATAAGCGGATGTAGATAATGGATAGCTTGAATTTTCGCTAGACATAATTGACTGATTACATTAGCGTAGTCTTACGCTTGATAAGTGGGATAGGTACTAATAACCGCTTCCAGATGTGGGGATCGTAAGGGTAAGTTTCTAAAATTACGTTTTTATGCGTTCAGTAGACCGAGGGTGGCTAGTATTAATGCAGAGGAAACGTGCAGGGGAATCCTAATCCGGGCCGTGTCCCAGTGGTGGGTGAGAGTCGGGCCAGTTGAACACCATGGATGTCTTCAGCCAGTCTGGAGCCATGCAGGATGGGTGCAAGATGTGTTATGAGGTTCAACGCCGCTACGGCAGCTCGCGCATGTAGGGGTGATCTTCAATTGCGGTGCGTTGCACAATCTTAAACGGGTTCTCCCACTGTCCCACCACCACTTCGACTGTGGGGGTGTCAGCGTTTGAAAGCGCTACGACTGACCAATAACTATAGATCGAGCTCTCTAAGACCGATCTGCTAAACCGAGCCGGGCGACTGAGAATTCGCAAAGTTATCTGTATCTGGCATTGTTCTCGCGTGGGTCAGTAGCAGAGCTCGTTCGTGTGTTGAAGCGGTGTGCCTCAACAGTCAGGCTAGCCCATTTCCTGCGCACCCACACCTCGTTGACGCTGAACTTTTGATGCGCTGCCGCTGTCCATCACCTTGCCACTATTCCCGTTCTTCTAAGAGTCATTTTGGTCTTACTGTATCGGAGAATCCGTGCCCCCGATTACCCCAGTGATGTCAACTTATGCATTTCTGCCCACTCAGCCTCGGGACCCATACATCGTGGTAAGCCAGTGGGGTTACGAAGCGCTGCTGCCGTCGGGGATGACTATGAAGCTGTCATCGAGAGTTACAGCGGATACTGTCCCAGAGGAAGTCGCTCACTGACACGAGTTAAGTCTACCCCGTGGAACAGTTCCTAACCATCCAAGGACTGCCAACTTTTCAGATCCTGATGTCCTGGACTGATGATAGTCGTGAACCGGAGTTGACTAAGGAGCAATGTTCGCTCTTGAGTATGGCTGATGAAAAACTGGTCCGATTGAGTTTCAAAAATGTGAAAAGCTTGCTATCTTGTTTCTCGACGAGGCCAACGTGTCTACACCGAGGTGTGAACATATTGTGGCTGAGTTTTGACCGAGTGGCATATTGTCGGACGTATGCTGGTAAGAGATACAGTGAATCCTATTCACCTAATTTCCGCGATTGCCCTTGGGGCACATCTGTTGTCCCAATGCAGCGCGCTCCGATGCACGATACCAACTGTCGCTTCCATATGTAGCGAGAATGTACGACGTTTTTAGTTAAGTGTGCTAGTCTAGGCCCTCCGGAGTGCGTAATTGTCGGGGTCGAGCGACCGGAGTGCAGGGCAGTGACACAACAGCTCTCCAGTTAAGAGGATAGTTGGTCCCCCTAAGCCGGAAGCTCGTGCTCGATCATTAGAGAGAGGATGACATACGTTCGCTGCAACGACCCATCGGATGACATACAGAATCCGTAATCCCACAGATGCCTAGTGAGTTCCGAATGCGGGGAGTGAACTAGGAAAGCCACTCCGTGCCTCGTAAAAGCTTAAACCCAACGTAAATCCCGTTCAATCGATTGGCCTATACAGTTAAGAATAGATTTTGGTGATTCTGATTGGTTCCATTCGCACAGTTCCAGTGCAATAATCTTTAACAAGCACACTTTCGCGCCTTCCATCACACTCCATTCGGGGTCTCAATTACAGCCCAAGTAACAAAATCTTGATCTAAACGAATGAATGCGGATTCACGGCAGGGGCGTTAGAGCCTGCAGGCGTTTGGGTGTTCGGCTTGCACGTGCGTAGAATGTCGACTGGACACAGTAATAGTGTCAAGCCAGACATGACTTGACCCCGAGCAAGGCAGCTTAGAACCTCCGGTTGCCTTTCCCACGCATCAGGTAACTAAGTGGCCGCTGTAGGCCTCACACTCTTTTTGAGTCTCTAAGTATGTAGCACCGCAACCACGCAAGATCAAGTTCACATCTGTAACAAATACATATTCTCCCGACGCGGCCCAAACTGGTGCCTGCCATACTTTGTCGTTATAGCCCTATTTTCAAGTATGAGCACACCCCATGTGAAGGCGCGTATTGCAAACCTACACAGTATCACTTCAGCGAAAGGAAAAACGCCTTCATTTCGTGCGAAGGGGCCATCACGAGGTCACCAAAAAAACCATAGGGTATGTGTGAACGAGTACCACACAACACGCCCATGGAGTCATATTGATACTAAATTCTCTGAAATACTACGGTACGGGTAGTTCCGCAGAGTCGCAGAGGGTACCGGACCTTGTACGACATCCTAGCCTGATTTACTGAACTCGCCCGGTCGCTGGGATGCATCTTCCCGATTAACTCCTATCGTAAGTGACCGAAAACAATCTCATGCAGCTTCTACAACGGAGATCTTTAGCGAAGAGGTGCGCAGAATTATATCGATAGCCAACAGACTAGTTCGATAACGTGCAGGTTCGGCGTGTTCAGGGTGATCTCGGGCTCGCAATTACATCAGGAGGTGCCTCAGGTTACCTGCTAACCATGTTGTTGAGACAAGAGAACGTGGGCAGCTTGAGATAAGCGACCAAAGGTCAATGATGGTTTCTCCAAGGCCAGTTACATAATTATTACACTATCAAGATCGCTTCGCGTCGACGGGCGAATTGTCTCGAGACATCCACAGTTACGACTGCAAACCTTTTTAGATGCATTAGAGAGTTTCCGAAATATACAGACCCTTCCACCCCGACCATTACTATAAGAACTCGCCAGATAAGTCACCAAGCGATCTGAAGTTATATGATTGACCGGTGCCCGACATTATTCACGAGGTATACTTGACATATAGCAGGGTCGCGGTTCTTGACACAACCACGCGTCGGCATTTCATACCACCTTAGGACAATCACTCTAGGCCAATTACCCTCCCTTGGGATGTCATATACAACGAGGTGTCCCATTTTCACTAGAGCTTGTCAGCCAACTGGTAGCGGGTCTTTGACGCGTTCAGCCCCATGTTACGGATTACCGACACGTGATTTTTTAGATGTACCTAACTAGGTGCTACACGTACCTGGACGCTTCATGACCCCAGCGCGGCGGAGTAGAAACTGTTCTTACGCAATATGTCCATCCCTTTAGAGGATCAAATTGGCGGACAGATATGAGACCATTGCGCTTCTGGAGGAGTCATCACCATTTGGTCCTACCGCTGCACTGTACTCTGGCAGGGACGATGAATAGATGTCCTGGCACCAACAGTAGAATGCATTTTCACTGGGTCAGTGGTTGTGGGGTGGAACAAGTCTTAAGTCAGTAAACTTCCCCTTGGAGTACTTTACCAGCACCGCGGCGCGCACTTAACACTGAAACCCGAAAAGGGTCGTGGTTGCCCGTCATAACCCCCTCGCAGGGCCAACGATGTATGCGACCACCACGACCGGCCATCTCGTGAACTCTTAACGCGTACGCCTGAGTGGCAGTTCGTTTGTCACCCCAGACTGTCGTCGCGTGCAATACTTGCAAGCAGAGATGCTTAGAGCTGAATAATAAAATCACGTTACAACTGCCTTCGAGCTAGCTAGATAGTGACCCTTGCCGCTAAGTCTTGCAGGCTCTATTACTACACCGACCGCCCTCCATTTACGTTACCTACGGTTTGGAGACCCCACTGAACATGCCTGTTGAACAGTACGGAGTCGCCATGCCACGGTCGTTATGGGCGGATATCCACATTGACGTGCTCATCCTGGTTGACCGAGATTCGTACTCCGGATTTGGGACCTGAACGCTAATACGAGATCCCTCGGCTGCGTGAAAGCCCACAACCCTTGATCACTAGGCACTCTAAAACCAGTGACCGAATTGTTATCAATATTCAACGAATTATTGCCCGCGACTCCATGGGTGGAAGATGTTTAGCAACACCGTCATATGCCACCAGTCCATGCCTCGCATCGATGATACGCGCACTGCATCTACCCCAGCAGCTGATCAACAGTGAAGAATCGTTCGAAATGCAAGTATGTAGTTGTGGTGTCAATAGAGGTCGCACTGGAGGCCCATCACTGATCTACAGTAAACCCGCATTGGAATCGTATTTAGACGAAACAGAGGCGGTGGACGGCGGGGTCTGCCCTGAACCGCGAAAGTTTCATGCAACGACAGTGAGCGACGGTGTTTCGTAACTTCGCACCCCGCGTAGCCTCTATAGTAGCATGCCAGTAGACGGTCTGCCATCGCAAGTGTATACCCAAGGTCTTAGGCTAATCTTACAAATGTGGATAATTGACTAGAGCGGCAAGACTGTAAGAACACTTATAGCGTGATAACCAGCTCATAGTTCATTGTCTAGGATCACTGGAGATACTACCAGTGCCTGTCCGGGATACCGCTCCCGCCACGTAGCTTAGAAGGCGTGCCTTACTCAGAACGAGAGGCCGCAAAGCAGCGAACGAGGGCATGGCGTGCGGGCCGTCAGCTCATTGCGGCCGTGAATTTGCTCGGATCCACTAGACTCTACAGGTTCCAGCAATACTTTTCGAGTGTGACCGTCTTAATTTGTTAGTCTTAACTGATGGAGATCAGGCTGTCACTTAGTTCGGCACTGGTGCAATCTTCAAGATAATCTGCTCCGTCTTGGCTTCCCACTGCATGAACGGTGCCATCGGCAGTGACGTTACAGACAGCAGCGTGCCATATCAGTAGTTAAAGTAGAGGCCTTGGTCGGCCGGAAGATGGTAAATATCACCCTAGAGGGCGTGGTCACACGCTCGAAAGGCCCGCTCTGTGCTTCAGGTGACAGAAAGCAGAGAATGCGTTACACTATTATATGCCCCGCGGCGTGTGGTCCAGACGGCGTGGTTCGGTAAAGAGGAAGTTTACCTCATTAGCTTCGAAAAGTGCCACCCCGAATTCTGCAGCAGCCCTTATCTAATTATCATAAACATACCGAGCTCTTTGTTATCATTTATGCTCTTGACCTTCCTGGATTCGGTCGATCTCCGCAGATATAGTATATATTTATTTAAGTCCAGTAACCGCCTGCTGCTAGTGCTTCTAATCGTAGACCTCGTACTTGCCTAATTATCGAGGTCATTACAGGAATTTAGGGTAGCGTATCTTGTTGAGAGTGAGTCTCTTCGGTGGTTCGGGGTATTCGTGCTAGCAAGATTTTGTAACAATTTGCCCCTCTTTAACCGTTCTGCCGGAGATGGTTGTTGTTAGCCCAACCGTATAGTATTTCATATTGTGTTACCGCCGCGTGGTAACGGTCCATGCGAATATATTATCTTCCATACTTGTGCCTATACAGAATTCAAAGAAGCGATAATTGTGGAAGGTTACTCAATACGCACCTTTTACTGTAATTACTGTTTAGGTTCGCCCATCGCTCGTATGAATAAACTCCGCATGGATCGGGGGGGTGCAACTAAGTAGTGAGCGTCTCGTAGACAGGCGTAGTGAGCGTAAATCGGCTTAAAGAGGTAAGCGTTATAATATATTGCACAAATGACATCATGGAACCGCTAGAATCACGATGTCTGACGGGGCCAGTGACCATTCGGGCGTGTAAACCCTTTTGACACTTGACCTGACACTGTCACCTCCGATCACACGATGATTACATTGTTCCCCTAGATAAATGTTGGTTGGTTGGGAGTCGAATAGGCATATCTGTTTAACCCAACTAGCGAACCCAGAAACCATCTCACCATCTCGCCGCGACGCCGCTCATCGTCACCGGCGGATACCCCACCTTCTCATACATAAGTTCGCTGTTGTTCGATAATCGCAAATCAGCAATACTTTTTTGTTCACACCGTTGTCGATTTAATCGACCGACTGTGCACCCCTGGCTGTTGAATGTCAGCTGATCACACATTATGAGGGGAAATGTAATCGTATTAAGATCCGCCCTACAGAAGCGCGTTAACGTAGTGATGAGGCATCAAAGCTTCGGCTCAAAGGGCGCTCCCCGTTTAATATTATTCACCTTTTCACTGAAATCGTGCCTTAGCTGCCTAAAGAGTAAGTTGGCTGAAGAGGGAACTTTATAATCTCAACCACTGTCTGACAAGCCATGGGGGACCGCGCCCCTGTACTTGTTGTTGTATTGATAAAAGGTGCGGTCACTATATTCCGGTGTCCAACGCTTGCAGCACCACGGGTGACTGCATGTCAAAGCCAGATCGACATTAGTGGGCTAACTCCTTTTTAAACCTGTTTGTAACCCAAAGGTGCCCGGCGCTTAAGGGCTTAGCTCGCGGCGCGGATATCGAATCCTGATACACTTACTCATGGCCAAGCTTGACTAGACCATGTCGTGAATAATCCCAATCATAGATGATCCCCACAATTGGATCTGGCCTATATCATGCTCACCCCGTGTTTTTTTGAGTATTTCGATCCTGAGACCCAGATAGAGAACAAGCCCTTCCTGTATTAATTGACACCGAAATCCGCTAATCCGTACATCGGCTTCTTGAGCGTGGTTACCTTGGAATCGGCAACCCAATATAACGCTTGGGCCGAATATCTAAATGGTATAAAGTCAAGCGCGAAGTGGTGGGATGCACCATTCATAACTCTACCGCATTTCTGTTTAGTGGATTTGACTGAATCCCTGCGAGACCGCCCGTTACCGCGTTAGAGCTATTCTGTCATCACTAATAAAGTCGCATTGCACTCCGGTTCTAAAAGCTCCAGTCGTTGGGTAATTTCTGTCGGGTGAACTTAATTTTGCGCGCTCAGATTCGGGTGCACTCTCTAGCATTGTCATCGAGCGAATCCGGGATATGATTGGCGAGCAAGCTTCCCTGTAGACTTGGACTCGAAAGATCCGTTGAGTTCGTATGATAGCAGATTCCTCGTCCTGACCGCTGCAAAAATATGCCGATGTCGAATGCGCTGGACGGGGGACAATGCCGTATGGTTACACAATCAAGCTTGCTGCGGTTGCTTCATTGACATGGTTCACATGGCGGCACAACTAGCCCGGAGCCATCCGCTGTTACGCCCAGTCGTTACGGAAGGATTACCCCGTACGAGAAATCTAGGATGACTACTATTCATGACTTTGGATAAGGAACCGGTACATTGTATTACTGTCCCACACGTCAAATTGTTCGATGATCGTCAATGATTAAAATAAACGGGTAAATGACATGCTTCATCCATATCCTAGGTCGAAGCCACGTAGGATGCTGGGTGGGTCTGGTGGATCAGTCAAGATGTGCATTAAATTTATGTGTAAAAATGACTTTGACTTGCCGTGTGGAGCCAGAGTCATCAGTCATTAGGCAGAAATGCCACGCATTCCGGTGCCGCGGGCACTAGCCACGATGAGGGCTACATCACACTGCAAACCTTATATACACAGGATTCACCACTGTGAATATAATATGATGGCTCTTGAAGCTTTCAGCCTGGGACTTCGGGACTCATACTCCTGTATACGGAGGTAAAGGTCCTGGTCGCCAACGCCCAGTACGTGCGAAGCTACGGAGACGTCTCACTAGGGAAATCCTAGACTAGCTAAACCCAAGTCCCGTCAGTCTTTGTGGCGATCTGAAGATATCGTAGATGTCCTGGCTGCATCTCTAGATAGTATTATTACGGGACAGTAGATAAGTTTGAACGTCCCGCAAACATTTCGGGTTGGTAACGCGGACGGGGACTGTATAGATACCCCCGACCAGCAGGAACTGAAGGACTGGTTACGCTTAGCGCGTAGTAGTCAGTATCATTTGTCGTAAGCTGCCATTGAAATTAATTCCTCGAGAGGTGAACGTGCAACGTGCCTTGCTCGCGACCGGTCCGACATTACTCCGCGATTGTCATCGATAGAAGAAGTACGATGAACCCCGTGCCCTTGCCGGCGCTACGATGCATAGTTATTTCCGCGTAGCTAACTTGAGTAAGCATGGCGGTGTTGACCCATTGGGAGTAACGTTACGCTCCCGTTCAAGCTATGGGGAATGTTCACAGCCAATGCGCCTCGAAGCCAACGTTTCGATACTCAGTACATTGTGGGTGTGCTTACCAAAATCCCCTCCTTAAGTTCCTCATCCCGTCTCTTTAATTTGTCATACTGGCGGTGCATTTCCACTCAACAAGCACAGCGACGCGCCTCTTATTGAGGAACGTAGAAACAGTACCAACCTCTGTCGCTTGTGCCGTAAATCCTTGAGAGAGCTTTCCGAAAGGCATATTGCGCACCACACGCCTTTCCGGCTCGTGTCTCCTAAAAGTGTGTTTATGTTGAATACCGCATGCCATTTAGACAAGGCTTACTGCACCTCCTTGGTTTTCCCGGACCGCCAAACCATAATCTATTTAACACATCGACTGTTCGTCTACATCGCCTCTAATCGTGCTTCCATTGCACTCCAACGGGGCTTGGCATCTGCATGTAACCTGTCGCGCAGCTAAAAGGATTCTATGTTCGAATGCAGCGCCGATGCAGCATACCGGACATCCATAAAGCCACCGGCCTGGCGTCCACAGATTTCAACCGTAATTGGCGTACCTTCGCCTCCGGGACAGCTAAGAGGCTGGGGGGTAATCGCGTGCTCAATCGGCTCATAGACAACGTCTCGGCTTAATGATCTCTATATGCACTCGTCCCGCTGAGCCAGATGTCTGTCCCAAAAAGGGAGAATTCTCCAGCAGCGTCTCACTAGTTTGAGTCTCGTCGCAGACCCCGTTATCACGCGTAGCTTCTATGTGTTGTTGGGACCATGATGAAAGCGCAAGTACTAGCGGGCATATGCACAAATTGGGTAGATTGCGCTTAGCATGTTTCAGTAGGCCTGTGCGTGTGCTTTAATGCTAAGCCCCGTTGACTGATACTGATATGACTATATTAGTTATTGGTCCGAAAGGGGAACACGCTGTTTCGCGAACTGCTAAGATCCTGAAGCAGATTTCACTGATCGGTGCACGAAGGTCACCCACGAATGACGCACGTCAGGCTGTGACGTATTTAGCCGTGGAACAGTATAAGGCCATCCCTCAGCCTTCGCGGAACAGTCCCTGCATCGGTATACACCACATGAACAGATAGCCACATCCTTCTCGGGATTTGGGGCTGGATCGTTTTAAATTATGTGTGCCATCCTTAAGTCTACCACAAGTCAGTCTAAGCGCACACATACGTTTGACGCTACTAGAATTTTTGTAAAATACCGGCGGCTATGTTTTGGCGTCGATCTTCCACGTTGAGAAAACCAATCCCGAAACTTGTTAATAGCCCTCCAGCGAGCCTTTATCGTTAGCTAGCTACTTCCGTGTAACGTATCAGAGCGTTCACCACGTGCATACGGGACTGGGCTGGAGGCTTCAGCCTCGGGTTTTGGCTACAACCGCAGCTCAGCGACACACGCCGCGGGCATAGGATACGCGAATAGTTCGGTTAGCTCAGGTCGACAGAGCCTTCGCGATCCAAAATGTAGAGTCTAAGTCAGTAATGGCGGTCATCATATAAACTCCCCAAGAACCTACTGGTTCTGTAAATCGGAGACGTAACAAAGTTTCCCTAGCACGCCTTTAAGGAGAGATAAAGGACTCTAGTGCGCAATCACCCTGGTCGTAACCTCGAAGGCTATAGAGACGTCTGACCAGCAGCAGCTTAGATTGCATATAAGACACCCAGCAAGTCCGTGCGCGCAGCAGGTTACGTTGTAGGCGGACTGCTCTTATTTCACCTGGCGACAAAGAATTTCGCATTGGAAAAGGCCTGGCACGCGGTCGCTATATTTAGGAGCGGTGATGGTTCACACTTGTAACCAGAACCACCGGCCTCGCTGTGTGAGCTAGATTTGCGACTCGCCTGCCCAGGCCTAGCGTTCAGCGGACAACAGGTGTTAAACTACGCGTCAAAATGTAACCATACGGTCACTTGACTCGGAATTATCCAAGGTCGTTAGAATTAGCTAGCGCCAGGGCCAAGGCGGCACTTGACAGGAAGGAGCCACGGCCTCCCGCTCCCAGATGAGTGGCCGTTAGAATGCACCGTTCCCAAGCACAGCAACGCGTTGGGAAGCTGGCCCATGTTGTGCATACCCAAGCCTATATCAGGCCCTATAGCGACTATACATGCATAATTCGAATAGGATCCAGTTAATTTATTCGCAAGCACTACCCTTGAATATAGAACCTTAGTCTGGGAACAACTTGTACATCTCACGTATCACCCACTCTTATACCCGACACTTCGGTACTTAGGTATATACCACCTAATGATAGCGCAAGTGCATGCCCCAACCTCACTATCCTCGTATCCCAGAGTAAATGCCAGCTTGTAGTGCCAGACCGTTCCCGGGCTCCTCGTTCCTGGCTAGTAGTGGCGACGACATGTCATACACACTCTGCTCGGAGCATTCCACTTTAGGCGTCCAATTCAGCTAGTACCCCCACGGCCGCAGCGGATAAGGGTAATCCACACCGGGGCCTTTTTGTCAATACTCTCTACTCCGGACAGTATGACCACAAGAGTTGCATGCGTAAGGGACACGTACATAGCGGAAACATACGGATAATGCACCTGAACGTGCAAGCTAACGTCAGTATATCAACCGCAGTTTGCGCTTGTCAACTAAGCAGCCCTCTCCAATCTAAAGCAGACTAATGCCATTTATTACAGTGTGACAACGCAGGTGCTAGACAGTCTATTGTAGGCACGAGCAGGCCAAGTGCTTCGAACGACAACGATCGCTTTAACCCCTCACAGTGGTCCGATTTCTCACAGGCAGATTAGATAGTCCACAACGACCCACCTGAGTAACGGGTCTGAGAACTTAGGCCTCGCCTACAAGTCGCTTGACGTCCAGCCTTTTGGGGATGAATTCATGTCGTCCTCCTCTATTCTACACCTGGACTCCGGACCGTAGATAGAACCGCTGGTAGTCCTGCGCGATCTCTCACGATTAAAGGTCCCAACACGGGTAACTAATATAGTGCCGCAAGGATGGCTCAAACCCGCGGCCGCAGCCGATCGGCCGTCTGGGGTCGTCGAGGCCACCCTATATGGGAACTTTCGTCACATTTGTTACGGTCGCCAACGGGCGGTCAAATATCAAACTATCGATCACCAATAGGACTTGCTGGCGGATGTCTTGATGCGCACCCGTCTCTTATGGCGGACAAGGAGTTAAGGTCGTTCCCATAACACGGATAGACACGTCCTCGCAGCGGCGGCCTTAAAGTCCGTGCGTGTTAAATGGAGGACGTTTGTTCTGGCTTAGGCTGTTGGGAAAAAATAGCTAGATCCTTCCCGTCGTGACGGGGCGGTCCCGAAAACCGCCGGTACCATCACCATGAGCCTGGGCACTGACATCCAGATGTCTTATCGTAGTCAGTTCTCGTCTCTAGTACTGACCGATCGGTTCGGTTATCGGCGGAGGCCCATCCGAACCCGGAAGTCAACTCTCCATCAGGTGGATTATAAGTTGGTCGGGTTGTTCCGCGGCAGGGCTAGCAGCGTTCTACAAGCACACCGTTCTGGGGTTCTGTGCTTATGTAGACTGGTAACGCGTCAGTCTTCTGTATGGGCGTATAAGCCAGGGCTCAAATGGATACTTGAATGGTATTGTTATCCATACACAATCACCGTAACGTAGTTGTTCATTCTAGCGACTTATCCCAGCGGTTGACAGATGCCACAGTCACTATTTTTACTTATGTTGACCTCTACTGCTCGGTCTACAATCGCATACGGAACATAGTCCGAGCGCAAAGGACCCCGGAAGGCTATAAGACCACGCTGAAACACCTAACAGCTGTGTCTCGCTGTAGCTAGCTTTATAGAGCAATGGTATGCTCTGGATAGGGTAACCCGAAATCGCTTGGAGACCGCCTATGAGCCATGTTACACGGCTCTCTACGACCCCTGTCATATCAACGCATATAGAACTAGGCACTCATCGATGAGGGTGCTACCCCCAGGAGGATCCTGCTATGACGGTTCCAAGATAGGATGCTGCGAACTGCGGCAAGTTTTAGTAAATGCCATAGCAGACAAGCAGGCTCACGATAGCTCACTACGCTCAATTCCACAAACCCCACAACCCAGTCAGGGTGCTTAGCCCCTACGCGTAGGTAAAATGGAAGTGAAACACACCTGCAGTTCTGGAGATCAGTGGGGAATCAGTGGTCGGAGCTACCCGACTTAGCTTGAACCAAAGTCTATGCCCGTAGCAACTTTCGATAGGCTTAAACGACTTGATAGAACTTCGACTTGAGTTTATATGCGAGAGGAGTAATGGTACCGCCGGGGCCAATCAGTACAGTTGTCGCACCACATATGCCCGCATAGTCACACATCTGATCTGGTGAAACCTATACCATGAATCGGAACAAAGACTATCGACCTACATTATGCGTCCTAACCACAAAGCATTGTTACGTGCCCGTAGCTGTAAACGCTCTATGGCTTAGGCCGACCTCCGTCTGTTATGACATGAGCCTTTTTCAAAGGAATTTTTGGTGGACGTCGAGGTACTTGCTATGAATGCTAATTTGTGACACACGGTCGCAGAACTCGAGG
		</sequence>
    <sequence><taxon idref="Location_1_3_0|22.705458310188625"/>
[truncated: 365,883 more chars]
